# Supplementary material for: EnDeep4mC predicts DNA N4-methylcytosine sites using a dual-adaptive feature encoding framework in deep ensembles
Source: Genome Res. 2026 Mar;36(3):589–99. doi: 10.1101/gr.280977.125 (PMC12951953; doi:10.1101/gr.280977.125)
Supplement: Supplement 1 [file Supplemental_Code.zip › Supplemental_Code/EnDeep4mC-main/data/4mC/4mC_Enterococcus_faecium/train_neg.txt]

>N_1
GTTGTGCCTGTAACGTGTTCTTGGTTCGGTTGGTTGTTGCTAAGGTTAATAGGGAAACACGATAGAATCCGAACAGCACCTTCGGAGGAATTATTTTTAGTTTGTAGGTATCTTACAATAAGGGAATAACCAATAAATTTGGTTGAATAATATAAATAAGGAGGAATTGAATTGATGAATTCAGGCAAAAGAAATTGTTAAAGAAATGGTCGCGAAAAAAGAGGTAAAATCAATCGTATTTGTTGGCTGTGGCGCTTCAAAAGCGGACCTTTATCCTGCAAAGTATTTTCTAGACCAAAATGCGAAGCAGTTACGGATTAGTCATTACACAGCCAGCGAATTTAACTATGCAACACCAGCATCTGTAGATGAGTCAACTGTCGTTATTTCAGCTTCTTTTAGGAGATTCATCCAGAAACAGTTGAAGCTAACGCAGTAGCTAAAGAAAAAGGTGCTACAGTTATTAGTCTAACACGAAGCATTGACTCACCGTTAACAAAAGATGCAGATTATGTAATTTATGACATCGATTTGCAGAGAACTATGCTGCTAAATTAGAAAAACAGGCTACTGTTTG
>N_2
AGCTGTTTTATTGTTTTTGTTCTTTGGTTCAGTTTTGTATTGCTAAGGTTAATAGGGAAACACGATAGAATCCGAACAGCACCTATCATACTGAGAGATAGATTGACAGACCCTCTTAAAAATAGTTTAGCAAATGTGATTTATGATATATTACGAGAGGCTGATAAAGTTTATAGTAATTATAATGGAAAAGTCTCATGGGTAATATATTCTTTTTTAATTAAAGAGTTTTTTAAAGAACAGATAAATAATAGCTATGAGTTGGGTTATCATTTTACTGTTTATTATGAAGATATTATCAAGAGGTTAGAAGACTTGGAGTGGTATGCTTATTATGATTTATTAGAGGTTTTTGCAAGTGCTAAAATCTTGGATAAAAGAAAAGAGAGGAAGTAAATAAAATTCTGGAGTCGGAAAATTCTGGTTACAGATTAAGCGAAAGCAATGAAGGTGCTGTTCGGATTCTATCGTGTTCCCCTATTAACCTTAGCAAT
>N_3
GTATATGCATACCTTGGTTCAGTTACGTATTGCTAAGGTTAATAGGGAAACACGATGAATCCAAACAAGCTGGTCCTCCTTTGATGAATTCAATGACTTAGTTAAGGAAATGGGAATATCGTTAACAGATGGTCGATTTAACGAAGCGCTGGATATGTTTAGTGAAAGTACTAGAAAAGCTTTTGAAGAGTGGAAAAATGGCGGAGACACAAAAAGACGTTATTAATTCCATGATTCAAGATTTTAGCAATATGGATGGTCAATACGACCAATTAAATAAAGCTTCTACAATTTGGTCTGCACTTGGCGAAGATAACGCGATGAAAGTTGTGCCAATCTTTGACTGATGTTAACCATATTCCCATTTCCTTAACTAAGTCATTGACTTTATCA
>N_4
TGTTATGTACCTGTTAACAAGTACCGTATTGTTAAGGTTAATAGGGAAACACGATAGAATCCGAACAGCACCTTAAACTTGACTTACCAATCGAGTTGCAATTCACTAACTATCGTTAATCAAAAAACGAGGCTGACGTCTGTCATTCCTGAGTTTTTGATTTACTGCTTCTTTTGATAACCAAAAACGCTGTATTCCTTCTTCCAATTCCCCAACACTTCGTACTTCTCTTGCTGTTTGCCAATGTTGT
>N_5
CTGTCCCTGTTCTTTGGTTCGGTTGCGTATTGCTAAGGTTAATAGGGAAACACGATAGAATCCGAACAGCACCTAGTAAGGCTTGGAAAAACCATTTTGCATTTTGTTTTTTCAGTTCTTCCAGTGTTCGATAGTACGTCGCAATGAGATTCATTTCGACACCTGATTCAATGATTTCTTCCACAGCTGACAATCTTTCCTTATAATGTTTTTTTGGAACACGTGCTCCATGGTATAGGAATGTCATATCATTTCCATTTTTTGTGCCATTTTATCCAAAGGTAATTTGACAAATTGGTCACATAGTAATTTTGAGCCATATTTTTTTCTCCTTTTTAGTTCTCTAATTTGGTTAACCAATATTCGTTTTCATAAGTTTCCATGTTTTCTTGATAATGCAGTTCATATCCTGCAATCTTCACTAGGTCTTCAAATAGCATAGGTGCTGTTCGGATTCTATCGTGTTTCCCTAACCTTAGCAATACG
>N_6
ACTGTAACGCTTGGTTCAGTTACGTATTGCTAAGGTTAATAGGGAAACACGATAGAATCCGAACAGCACCTTGATGGTAAACATCTGGTTTGGAATCACTTTCTCTATCTATCAACCATTCTTCGCATTCAGCGAAGAAATCCAATTTTAAATTAAATTTTTTGTTTTTTCTATCTGTATAGGAGATATAAAAAGCAAATGTTGAAAATACTAGAGACGTAATAGGCAAAATAAAATCTTTAATGGTTTTAACAATGTTATTCCAGTCAAATTGTTTAATAAAGTCAATAAGACTCAATTTATACCACCACCATTTTTTATCTACATTATATCAAAGAGGAGAGAAGAAATAATGCAAGAATTAGTAATTTTGAAAAATAAAGAAGCTGTGACTACGAGTTTGCAAGTTGCAGAAAGTTTTGAGAAAAAGCATCAACATGTTTTAAGAGAATATTGATGCACTGAAAAAAGATGTGTCCAATTTTGGACAGATGTTTTCTGAAGGTAATGAACCAGATTCATACGGCAGAAATCGACGAGTTTTCTTCATTAGTAGAGATGGTTTTTTCTTGTTGGCTATGGGTTTTACAGGAAAGAAAGCTATTTACTTCAAACAAAAATACATTAGGTGCTGTTCGGATTCTATCGTGTTTCCCTATTAACCTTAGCAATA
>N_7
TAGGGAAACACGATAGAATCCGAACAGCACCTGTTTCTAAGATACAATTTTTAAGAAAAAAACGTTTTTTTTTTGGTATATTTATAGTTAAGCTTGGTGATTTGTGGAGAACTTTTAAAAAAGTAGTTTACTGTTGGTCTGGTTTCTTATAAGTAATGGAATTCATTTTTTTATTCACATTTGTTAAGACTGCAGAAATCCTTCCGACACGAAACACTGCACCGATGCTTTTCG
>N_8
TGTTATGTATTTCGTTCAGTTACGTATTGCTAAGGTTAATAGGGAAACACGATAGAATCCGAACAGCACCTTAAAAAGATTGGAGGCAGATATACAGGAAAAAGGACTGCAAGCTTCTACAGCTCAAAAGAGCAAGAAATTCGAATATGTTTACGGCTTATGGTTTGAAAATTATAAAAAGACAGTTAAAGAAAGCACTTGGTCCTCCACCAAACAAATTTTTGACACACACATCTTAAAAGTGTTTGGAGATAAGTTCATTGACAAAATAGACGTTTTTTTCTGTCAAGAAGCAGTAAACACTTGGTCCGATAGCCATCCTAAAATTTTTAAGAAAATAAAAAATTACACATCTAATGTTTTTGATTACGTTGCTTCTTTACAAATTATAACTAGCAATCCTATGAAATTAGTTTCTATTCCACGTGGAGAAGCTCTAGATATCGAAGATAAAAATATCGAATTTTATACTAAAGAAGAATTAATCAAATTTTTAGAAGCAATAAGAAACGATGATGATGAAAGATATTTATTCTTTTCCCTATTGGCTTTTACAGGTATAAGAAAAGGAGAAGCTTTTGCTCTGACCTAGTTCGGGATGGGTGCTGTTCGGATTCTATCGTGTTTCCCTATTAACCTTAGCAAT
>N_9
ATTTTTACTTCGTTCAGTTACGTATTGCTAAGGTTAATAGGGAAACACGATAGAATCCGAACAGCACCTGTGAACGTATGCAAAAAATGGAAGAAGAATACTACAACGCACAACAACACGCATAAAAAAACTGAGCGTGGGACAAAAGTAAAGAACACTTTTGTCTCACGCTCTAAACACGTATAAACGGCGGAATCAGAAGCAACTCCTTCGGAAATAAGCTGAAATTCACAAAAATTTGAAAAGCAATTTTCGTGAATTTCTTCTTCTTGAAGTAAGACGTTGTCTGCCACCTCTATTTTTTATAGTAATTCCTTCAGATACTTTCTTGCCTCATCATTGAAACGCAGTGATTCTTCTAACTTCTGATAATATTCCAACGCTTGTTTCTGAGCTTCAGTAAAACGATAATGTTTTCCTTTCCATTTGTCGATTGTCTCTTGCACATTTCCAGATTGGATATCTTTCACTACTACATTGCCATTTTTCTTTTGAGACTGTACGGTCTTTCTTATCAGCAGATTGTATAGCTTCTCGTTCTTTACGCAATACTTTTAAAAAACCATTTCTGACTATCCGAGGAATGCTGTCGAAGAACCCTTCTGTAAAACCATAGCGACAATATTGCTTCCAAATAAATAGATAGATTTTTGGTTGGATGAATCGTTGGTTTTTCGCAAAATACTCCATCTGAGCAGTGACTTCTGGTGTTCGTTGACGTTTTGTCTTCTAACACGGAAATAAATGTTTCAAAATAAGCATTAGAGGTGCTGTTCGGATTCTATCGTGTTTCCCCTATTAACCTTAGCAATAC
>N_10
CATGACGATTCCATGCTTCGTTCAATACTTTGCGTTTTTCATCCATTTTTGCGTCTCTTCGTTGTCGTTGTTTTTCTCGCAACTCCCCTCGATTTGCTTTTTCTTCAAAGGCCCTCGCTTAAAGTCCTCTGGATACTTTCGTCTTTTCCATGCCTTTATGAAGGCTGTATTTCAAGTTAGTTGGTGCATCGGTTACTTGATTTTTTGCTTGTTTCGCTTTGTCCTTCACGATTTAGGTGCTGTTCGGATTCTATCGTGTTTCCCTATTAACCTTAGCAATACG
>N_11
GCTGTGTAGGTTGTTACTTGGTTCAGTTGCGTATTGCTAAGGTTAATAGGGAAACACAATAGAATCCGAACAGCACCTAAATACTTTTCAATATAAACACGATGGAACGCGGAGTGCGGTGAAAGTGGCGCGCTCCGTGTGAATGGGGGGAAAAGTTTGAGATATTTTATAATATCAGGAACTTGCCTATCCATATATCAATGGTTTTGACCAAATACCCAATCCTTAGTCTTACTGGCAATTGTGGTCATTGGTTTGTTTTTTAGGATTTAAGCGGGAGTTTTCCAAACTGATTGGCTTTTTAGTAGTGCTTTGATTGCGGTCGGATTGGTCTTTAATGCTTCTGGGGTGAAGGATGTGTACTTCAGTTTGTTTAACCGAATTGTCGGTGCGTAAGGGGGAAGCACGATGGAACAGATGCGTGTTTATATTGCGAACCTCGGGAAATATAACGAAGGTGAATTGGTGGGGGCGTGGCTTACCCCACCTGTCGATTTTGATGAAGTGAAAGAACAGATTGGGTTAAATGACGAATACGAGGAGATGCAATTCATGATTATGAACTTCCCTTTGAGATTGATGAGTATACGCCAATTGAGGAAATTAATCGGTTGTGTGGCTTAGCGGAGGAACTTGAAAAGAATCTACATTGGTGAAGTTGCTTCTGAGAATTAGACATGCTTTCTTCAATTCTTTTGAGGAGATGGTAGAGCATGTGGATGATATTATCTCTATATTAGATTGCGATGATATGAGTGATGTAGCATATTTCTTGATTGTAGAAGCTGGTGATTTTGGAGAAGTACCAGAACACTTGAAGACGTATATTGATTTTGATGCATATAAT
>N_12
ATGTTTTTAGTGTTCTTCGTTCAGTTACGTATTGCTAAGGTTAATAGGGAAACACGATAGAATCCGAACAGCACCTAAATCTACAATTTGTTTCTACAGCTGATATGCAAAAAGATGCGAAAGATTTAAGCCTTAAATTTTTACCATATTCTTTATTAATATCAATTTTATTTTCTGCTATTATTTCTTTAATTTATGCAAAATCAATAAAAAATAATATACAAGAAATAAAAATTGTTACTGATAAAATGATGAAACTTGATAAAAAAATGAGTTTAAAAAGTTAGCTCTAATGATGAAGTTGGAGAATTAAAACAACAAATTAATGATTTGTATTCTACTTTATTAAGAACAATTGACGATTTGGAATTTAAAAATAAAGAAATTTTAAAATTAGAAAAGTTAAAATATGACTTTTTTAAAGGTGCATCCCATGAACTTAAAACCCCTCTTGCTAGTCTTAAAATAATACTGGAAAACATGAAATACAATATTGGAAAATATAAAGAAAGAGATATTTATATTAATGAATAGGTGCTGTTCGGATTCTATCGTGTTTCCCTATTAACCTTAGCAAT
>N_13
ATTTCCTGTACTACATTTCTCGTATTGCTAAGGTTAATAGGGAAACACAATAAGAATCCGAACAGCACCTTTCAGCTCTTCGTAATTTCGATAATTTTTTAAATACAGCTTATTCAGCCTCATTATCGTCGTTTCCTTTTTTTACCATAAAAAAAGTTCCTACTTCTGGAACTTCAACCATCATGCCGGGATAAAGTTTGCGTCCACGACGATTTTCTGGTTCGCCATCGACTAACACAGTGTTTTCTGCCAAATACCATTTTGCTTGTCCGCCACTACCGATAACTGTGACTTCTTTCAACATTTGGCCCAACGTCATGAATTCCGTATTTAGAATGACTTGTTGTTTCAATGCCCATCCCTCATTTTCATTATTAAAAGTATACTCTATTATACCTTTTTTTTCGCAATAAAACAAATTTATCCATATATTTTTCCATATAAGACGATTTAATCTAAAAAAGGTGATTTAAACAAAAATAAACAGAAAGCCTTAAAAGAGATTTTAGGGCCTTCTGTTTAAAATTTTATTTTTTCTATTTCTTTTCAATTAAATTTTCAAGAACATTGAAAATCATTGTTAATTTGTACGTACAGGAGTAATCAGCTGAATAAATTGAACGCCATCTTCCGTTGGTTCCAATGTAAATGGACGAATAGCAGAGATAAATTTCACTTTAGGTGCTGTTCGGATTCTATCGTGTTTCCCTATTAACCTTAGCAAAC
>N_14
GCTGTAACCTGCTTCCGTTCAGTTACGTATTGCTAAGGTTAATAGGGAAACACAATAGAATCCGAACAGCACCTATCTCAGCCACTCTTGATTTATTGACAGGTTCATTCAAGCCTCAACAAGTGTCAGAAGATGCAAAAGAATATTTAGCATCTCTTCAAGCAGAATTAACGGAGCGGGACATTGTTCAATCAAAAGGAGAAGCAGGTATCTTGCATCCTTTAGAAGTTATTAACACGCTTCAGTCAAAAGTAACAGATGATATGACTGTTACCGTAGATGTAGGTAGTCATTATATTTGGATGGCACGCCACTTTAGAAGTTATGAACCTCGTCATTTGTTATTCAGTAATGGTATGCAAACGCTTGATGCTGTGCATTGCCATGGGCGATTTCTGCTGCATTGGTGCGTCCAAATACACAAATCGTATCAGTTTCCGGCGATGGGGGATTTTTATTCTCTGCCCAGTTTGAAAAATTGGCAATTAAAAAAATTGGATGTTGATTTTCATTGGGTTTTTGGAGGTGCTGTTGGATTCTTATCGTGTTTCCCTATTAGTTAGCAATCTCGT
>N_15
TGTTATGTCCCTGTTCTTCGTTCAGTTACGTATTGCTAAGGTTAATAGGGAAACACGATAGAATCCGAACAGCACCTATCTTTTCTTGGGCTTTTGTCTATAATACGATTGGTATTCCTTTTGCCGCACTAGGCTTTTTGAAATCCAATCATTGCCGAGGG
>N_16
GACGGTGGTCAACTGATTCATTCGTTCTAGTTTCTCTTGTTCATTTAATCCTTCCACGTCTGTAGAAACTCTCACGATAATAACGTTGAAAATGATAGGTGCTGTTCGGATTCTATCGTGTTTCCCTATTAACCTTAGCAAT
>N_17
TTTTGACACCTTCAAACATGTACGTATTGCTAAGGTTAATAGGGAAACACGATAGAATCCGAACAGCACCTCAGTCCCATCTCCCATAGCGATTCCCACATCTGCATTAACAAGAGCAGGACATTAATTTTACACCGTCTCCAACCATGGCGGTCACGCCGTATTTTTCTTTGTTGGTATTAATTCTGGATTTGTCTTCCGGCATGACATTCGCAATCACTTCATCTATTCCTAATTGTTTAGCAACCGCTTTTCCGTCATTTCTGAGTCACCAGTAATTAATGTGGTGTGTATACCTTGTTTCCTAAAATATTCAATGGTTTCTTTAGCATATTCACTCGGAACGTCCATAAGGGCAATAAGGCCTATAACCTCTTCATCTACTGCTACGTATACGACTGTCTTACCTTCTGACGCCCATTCATTATTTAAACGACTATATTCATCTGAAACATCATCAAACGAAGTCGGTTTTCCTATACGATAATTTCTCCCTTTGTAATCTCCCGTCAATCCTTTACCAATTTGGTTTTCTACTTCAATAGTTAGTTTGTTTTTTTGCTCAAACTTTCTTAGAATAGCATCTGCTAAGGGGTGATTGGATTCTTTTTTCAAGAGCTACTACGATATCAATCATGTAGGTGCTGTTCGGATTCTATCGTGTTTCCCTATTAACCTTAGCAA
>N_18
AGCTGTTTTATTGTTTTTGTTCTTTGGTTCAGTTTTGTATTGCTAAGGTTAATAGGGAAACACGATAGAATCCGAACAGCACCTATCATACTGAGAGATAGATTGACAGACCCTCTTAAAAATAGTTTAGCAAATGTGATTTATGATATATTACGAGAGGCTGATAAAGTTTATAGTAATTATAATGGAAAAGTCTCATGGGTAATATATTCTTTTTTAATTAAAGAGTTTTTTAAAGAACAGATAAATAATAGCTATGAGTTGGGTTATCATTTTACTGTTTATTATGAAGATATTATCAAGAGGTTAGAAGACTTGGAGTGGTATGCTTATTATGATTTATTAGAGGTTTTTGCAAGTGCTAAAATCTTGGATAAAAGAAAAGAGAGGAAGTAAATAAAATTCTGGAGTCGGAAAATTCTGGTTACAGATTAAGCGAAAGCAATGAAGGTGCTGTTCGGATTCTATCGTGTTCCCCTATTAACCTTAGCAAT
>N_19
ATCTCCCTGTTCTTCGTTCAGTTACGTATTGCTAAGGTTAATAGGGAAACACGATAGAATCCGAACAGCACCTTTTTTCTTTCTTGCAGGATGAGGTTTTTTATATAAACTTTATTTGATATAAAGAAAAGGCATTCATAATTGTGCTATACTACTAAAAAATGATAATACAGTGAATTAGATTAGCGCTTTATTAAATTAAGAGGACAGCATATCGATATTGCTTCCTTTTTTTGCTATTTATTTAAGGGATAGAAGTTTAGAAAGGACTGTTTATAAGATGAAAAATGATATAGTGACTTATGCAAACACAAAATGTGAAGAAATTGGCATCAGTAATTTAGAAGAGTGCTTTTTTGACACAAATGACCTGTCGCAATTTTTAAGAACGGGAAGAACAAATGCCAGTAAACTTGCCAATGACTT
>N_20
TTTACATATACTTCGTTTCAGTTACGTATTGCTAAGGTTAATAGGGAAACACAATAGAATCCGAACAGCACCTTATCAGCGTCTGAAAATACTGGAAAGAAAATCAATTTATTTGCCGTATTTTCTCCATCGAGCATTTTAAATGGCGAACCAAGAGTATAGTTAATATCAGTTTCGGTGTTATTTTCCATTAAAAGAATTGAAGTTATGGAGTGTTCAAAATCAGTTTTCGCAAAATTAATTGCTTGTTCTTCAATTGGTTGGGAGTTGATATTGAAATTAGAATTTTCTGAAGCATAGGTATTTGTAATTCCTATACTAAAAATTCCAATCATCAAGGAAAAGAGGAGACCTAGATAAATTTTCTTTTTGGGTTTCAAAATAATCACGCTTTTGTGTTAAATTTAAGTGGTATACACCTATAATTAAAATATACAATATGCGATAACAAATTTTTGTTATAGTTCATAAAATATTGTTTTGGGAACATAATCGTTATTTATAGCGTTAGTTAACATAATGTACACTATGCCAAGTAGCCCCTCTACCAATGGATAGAGACGCTCACTTTGTGATTTTTAATTGAGGTGCTGTTCGGATTCTATCGTGTTTCCCTATTAACCTTAGCAAT
>N_21
ATATGTCCTGTTCTTCGTTCAGTTACGTATTGCTAAGGTTAATAGGGAAATAGAATAGAATCCGAACAGCACCTCCCCACCGATGTACTGCAATACTTCTTCTGCTGTTTGTTTGTAATTCATGGTGTTTCCCTCTTTTCTTTTTGAGTGATGAACTTTTGAGTCGAAGTGGCCATCCTCAACACAAAAAACAGGCAGAAACTAAATAAATTGACAACAAGGCAAACGTGTATTGAAACGCATACATTGTTATTCAACTTATTTAGGTCCTGCCTGCATTACCAGTCACATGCCTGTTTAAGTTATATTCAATTTAACATATTAGAATGTAAACGTAAATAATAAAATGATTTTTTAATCATTTTTTCATTTTATTCGTTCAATATAGTTTTCGTGTTCTAAAAGTTTTGTCTTTTTTCTAAGAATATCTTCCAACATATATAACTCTTATTCTCTTCTATCTTCTAGCAGATGTTCTGTCTTTTTAAGACCTAGTATAAAAAGAATGGGTTCATTTTTTCTTTCTTGCAGGATGAGGTTTTTTATATAAACTTTATTTGATATAAAGAAAAGGCATTCATAATTGTGCTATACTACTAAAAAATGATAATACAGTGAATTAGATTAGCGCTTTATTAAATTAAGAGGACAGCATATCGATATTGCTTCCTTTTTTTTGCTATTTATTTAAGGGATAGAAGTTTAGAAAGGACTGTTTATAAGATGAAAAATGATATAGTGACTTATGCAAACACAAAATGTGAAGAAATTGGCATCAGTAATTTAGAAGAGTGCTTTTTTGACACAAATGACCTGTCGCAATTTTTAAGAACGGGAAGAACAAATGCCAGTAAACTTGCCAATGACTTAGTTGCAAAGAACGTTAGGTGCTGTTCGGATTCTATCGTGTTTCCCTATTAACCTTAGCAA
>N_22
TTATGTTTTTATTACTGGTTCAGTTACGTATTGCTAAGGTTAATAGGGAAACACGATAGAATCCGAACAGCACCTATTTGACAATTAAGAAAGTATTAACTTGTTTTGTGAAAAAGAGAATTTGAAAAACGATTGGCGAACAAATGCTCGGTAGGTATGGTATAAATACAGAGCTAATTGGTGTGATGAAATCGGATATTCGCGTGAGATTCAGTAAAGTAGGAGTTCGAAAACAGCTAGGTGACAAACCAGTATTGCTTTGGTACTTCGGAATGGTTTATCAAATTCTTATCAACAGTTCACTTCTCTATCTTTAAGTGATGATTCGTTAGGTTATTGTTCCAAAGCCGGATAGAAGTAGAAGAGTTTAATTTTATAAAGTGAAAAGAGGTAATGTACGATATACGTAGGGCTGAACCAATAGAGGATAAGCAAACGATGTTACAGGCGCAAAATTCATAGCTTACTGTTTTGGAGATAACAGAAGAGGAAATAATGAGGTGCTGTTCGGGATTCTATCGTGTTTCCCTATTAACCTTAGCAAT
>N_23
ATTTTTATATAATCTACTTCGTTCAGTTACGTATTGCTAAGGTTAATAGGGAAACACGATAGAATCCGAACAGCACCTATATTTGGAGACGAGAAAAGAAAAGATTCATAATATGGCAAATGAAATTTCTAGTAATATGAATGGAAAAGAAATAAAATATATAGAACAAACTTTGGAGTTTTATTCCAAGAGTAGTGAAATAAAAGTATTCGTGAAAAAGAAAAAAATAATAAGAATGAAATACAAATCAAAGATAATATAAATGTTAATTTAGAAAGTGATAGTAATTCTTTGATAATTGAAGAAAGAGAAATAAAGCTTAATGATGGTAAAAAAACAAATCTACAATTTGTTTCTACAGCTGATATGCAAAAAGATGCGAAAGATTTAAGCCTTAAATTTTTACCATATTCTTTATTAATATCAATTTTATTTTCTGCTATTATTTCTTTAATTTATGCAAAATCAATAAAAAATAATATACAAGAAATAAAAATTGTTACTGATAAAATGATGAAACTTGATAAAAAAATGAGTTAAAAGTTAGCTCTAATGATGAAGTTGGAGAATTAAAACAACAAATTAATGATTTGTATTCTATTTTATTAAGAACAATTGACGATTTGGAATTTAAAAATAAAGAAATTTTAAAATTAGAAAAGTTAAAATATGACTTTTTTTAAAGGTGCATCCCATGAACTTAAAACCCCTCTTGCTAGTCTTAAAATAATACTGGAAAACATGAAATACAATATTGGAAAATATAAAGAAAGAGATATTATATTAATGAATGTATTGAAATCGTTAGGTGTATCGGGATTCTCTATCGTGTTCCC
>N_24
GGGGTGGTGTTTGTTGTGTAGTTTCCTTGACTTAAAGAAAGTTATTGCTAAGGTTAATAGGGAAACACAATAAATGCAACAGCACCTGTAAGGAATAGAAGACCCAATTATATTAAACTAGACAGGTTATCCATAGCTCTTAATCTTATTTCATCTCAATACACCCACCGTTAAAGTTCAGTCAGTTATCTTATTTTTCAATCTTTCAATAGCTGATTGCGTTGAGTTTCTTGCCTTTTAATAGCTTCATATAGTCAATTGTTCGAATTGCATCTTATCATACTAAGAGAGCGATAGAGAGCCAAAAATTATCCTCATAATCTATGTCAACATTGTACAAAATGGCTTACAGGGGTTCCTAGGGCTCTAGAAAAGAGCTAAGCTATCGAGGTTAGGTTCTGTTACAGAATTTTTCCATCTTGCTACTGCCTGTTGTGTGGGAGACTTTTTTAGCTAATTCTTTTTGTGTCCACCCGAGTGCTTTTCGCTTTTCTCTAATGACCTTTGCATATTGCTTCTGTTTTCATTAATACACCCCCCTTCTCAGTAGAGTACAACAAGTTGTTGTATTTGTAATGACATTTGAAGTATTTATATATTTTATGAGTTGAAATACATCATATTGTTGTATATAATAAAACAGGAGGGGAGAATAATGAAAAAAGTAAGTAATCTCAGCCCGATACAGAAAGAAAAAGGACTTTCCCAACTTGAGTTAGCCAAAAAAATGAATGTTACACAGCAATGTGTAAGTTCGTGGCAAACAGGGAGAACGATTCCTAAACCCTATCAAGGTGCTGTTCGGATTCTATCGTGTTTCCCTATTAACCTTAGCAATA
>N_25
TGTGTACGCCTTCGTTCAGTTACGTATTGCTAAGGTTAATAGGGAAACACGATAGAATCCGAACAGCACCTCGTAGTTCTAAGGCTTTTACTTTTATCTAAGCAATAATCGTATACAAAGGAAATTTTTGACCCTTAGAAAGTCTCATTTTATCAGACGTAAGCTAGGCATTGCTGAATTTTGTTAATTCGGTTTTAGGTTGTGCTTTGAGCATAATATGAAAGTATTCTTTATCACGATTTCATTCATCTAAGGTAATGTGATGTGATTCTGAAATTCTTTCAAAGGCAGT
>N_26
TTTTTTTTTTTGTACTTCGTTCAGTTACGTATTGCTAAGGTTAATAGGGAAACACAACAAATTGAACAGCACCTGATGGTTGATGAATTTCGTTCGCACGCTTCCATAGAAGATAAAATGAGCTTTATTTGCGCAGATGGCGAAACAGGACAATTAATTGATGTCTTGCCTACGCGTAAATTGCCTCGATTAACAAGCTATTTCTTAGGCTGCGCTAATCCTGAAGAAGTAAAATTTTTAGTCACAGACATGAACGCCGCCTACTTCCAGCTTACCAAACGTATTCTGCCAAATGCGAAAGTAGGTGGTAAGGTATCGGTTTCATATTATCAAACACATGAATCAAGCCTTTAATGAGTTGCGTATCCGTGAAATGAATGAACTTCGTAAAGTAGGACAGAAAAGTCAGGCAGAAAAACTGAAAAAGAACTGGCGCTTTTTTGCTAAAAAATCGTGCAAACATCAACCATTATGAATACAAAACATGGAAAAGTTTTAGGTGCTGTTGGAACCTATCGTGTTTCCCTATT
>N_27
TTATTTTTATATAACCTACTCGTTCAGTTACGTATTGCTAAGGTTAATAGGGAAACACGATAGAATCCGAACAGCACCTGATATATAAGGGTTCTAGCTTTTTTGTTTTGCCTGTATACTAGAAATGACCAGATTTTGACCAGCTCTTTTACTGATGAGCCATCATATCAGCAAAGTCTTGACCTGTTTTCTTAGGTGCATTATTTGTAATATGTGCATAGATGTCTAATGTCACTTTACTATTTTCATGCCCTAATCGTTGTTGAACTACCTTGACAGATTCTCCTGCTTCTAATAATAAACTAGCATGTGTATGTCTAAACCCATGAGGTGTAATACGAGGCAAGTTATATTTTTTCAAAATATATCTTAACCAATCATTAACAGTGTTTGGAATGTATAGAGTGTTTTTAACTGTTGTAAAAACATGTTGCTCTTTAGAGCTAGTATTGTATCCAAGTTTTAAATACTCTTCTTTTTGCTGTAATTTCCAGTTGTTCAAGATAAGAGAGTTCTCAGTATCTAAAGAGATAACTCGTCTAGAAGCTCTTGTTTTCGGAGATTGAATTATAACTTTACCAAATTCATCTACAGCAAGAGTTTTATTGACATGTAGTTCTTTATTAAACGTGTCTATGTCTTTCCACTGTAAAGCGAGTACTTCACTCTTTCTCATACCTGTGTATGCCAATAATCTGAAGAAGGCGTATTGTTTCATGTTACCAAAATCTTTAAAAGCATCCAGTAAATTATTAAGCTCCTCTTTTGAGTAAAATTTACGATTTTTCTCATACTCTTTTTTTCGTGGAAGAAGTGTTTTTTCCATAGGATTATTGTCAATATATTGCATAGGTGCTGTTCGGATTCTATCGTGTTTCCCTATTAACCTTAGCAAT
>N_28
TTATTTACTGGTTCGTTACGTATTGCTAAGGTTAATAGGGAAACACGATAGAATCCGAACAGCACCTAGAATTTGATTGATACCCATCTTTCTACAAGGGCAGCTAATACGAACATCCCTAAAATTGAAGCACCTTTTGTTACGTCTTGTAACAATCCGCCAGAAAGGTCATCAGTAATTTTAGAACCAGCTTTGTAGCCAAATTCTTGTGTATACCACATGAATGCCCAACGAATAATGTTCCAACCTAAGAAGAAGATGATTCGTCCAAGGATATTTCCTCCCATAGCTAATGAAGCACCTAGTGCACCTAGCATTGGACGTACTGTAAACCAGAACACTGGGTCACCAACACCAGCTAAAGGACCCATCATACCTACTTTAACCCCTTGAATCGCTACATCATCAACAGGCGCGCCATTCGCACGTTCTTCTTCCAGAGCCAATGTAACCCCTAAAATTGGAGAAGCAATGTATGGGTGTGTAGGTGCTGTTCGGATTCTATCGTGTTTCCTATTAAGCCTTAGCAATA
>N_29
TGTTTATGTGCTAACTTACTCGTTCAGTTACGTATTGCTAAGGTTAATAGGGAAACACAATAAATGCAACAGCACCTTCTCCTTCTTTATTTTTTTCAAGAATAAACACCTCACAAAAAAATTGGACAAAAACATAAGAAAACGTTTCCTGATAGTTTGCCCATTAATAACATCCTAACTTAGAATATCTCAAAAAACAACGTGTAGACAGAAAAAGTACAAAATTAGCAAGAAATGGTTGTTTGTATTGTTAGAATTTTTAGAAAATTATACCTTTAGTTTCTTTGCATAAAATGATACAATGATTGTTAAAATTGTGAAAGGGTGGTCATTTGTAG
>N_30
TTTTTTTTCCCTGACCTTCGTTCAGTTACGTATTGCTAAGGTTAATAGGGAAACACGATAGAATCCGAACAGCACCTTTTGACATTAACCCACTTCCTTTTTATAAATTTGTAAGTTAAAATGATAGAAAAAATATAATTTCCATTGACATTTTTACACTATAGAGTAAAATGAATACGTAGAGAAATAAGCCTATAACAAAACCTTTTATTTGCACTTGGTCGCCAAACTTTATGCTATAAGGTGTGTTTTTAGTTTGCTTTTTCTATCAAATTAACTTACGGATAAATAATAACTCTATATCGTAAAATTCTAAAGACTATTTTTACTCTTTTTCGTAAATTATTTTTTCGTGTTGGAAAGGAACGTTGGAATGACAACATTTGAAAGAATAAAAGAACTAGCGAAAAACAAGAATAAAAACCTTCAACAAGTCGCTAAAGATTTGAAGTACGGAGAATTACTTTTATAGTTTAAACGCAGAACAGCCAACTGCCGAAAAGTTACAAGAAATTGCTGACTACTTCGACGTATCTGTAGATGGTGCTGTTGGATTCTATCGTGTTTCCTATTAACCTTAGCAATAC
>N_31
GTCAGCGCTTGGCAAACATCGTATTGCTAAGGTTAATAGGGAAACACGATAGAATCCGAACAGCACCTGTTTTATCTGGCTCATTAATCGATTGAACCATGATTTGTCGGAACATCGGATACCAAAAGTATGCTGTTAAAAGAATCGTCATTCCTACTGCCTTTGACAACTCCACAATCAACCGGATGCTTTCTTTTTTTCTTGTTTCACTTACTACAAAGCCGCCTAAGACTAGTAAGCCAACGGCTATTACACTCATAAAAGTGGAAAGAACATGTGTATAAATGAGTAAGCTCATACTGACTGCTAATGGAATTGCACATGGCTTTTTCTCATAAATCAGTGCGTAAGCATAATACATAACTATCGGTATAACCGTAAGTGCAATCGCTTCAGCAATAGCAGAACGATGATAAATATCAATCGTACGGTACCCATAAAATGTATATAAACAGCTAAATATAAAAGCCGCATCGATTCTTTTTAAAAATTTTAGTCCATAATGAAACATCAGCATGATAGTACAAACATTCAATAGCCAAACATATAAGATATAACTAACGATTAAATTATTACTTATCCAATAAAAAATGACTGCCGGAAAAAAGGTCAAGTAGGGATAAAAATTGTTTGTTTGCATGTG
>N_32
TCTTTTTAACGTACTTCGTTCAGTTACGTATTGCTAAGGTTAATAGGGAAACACGATAGAATCCGAACAGCACCTGCCTTTGACAACTCCACAATCAACCGGATGCTTTCTTTCTTGTTTCACTTACTACAAAGCCGCCTAAGACTAGTAAGCCAACGGCTATTACACTCATAAAAGTGGAAAGAACATGTGTATAAATGAGTAAGCTCATACTGACTGCTAATGGAATTGCACATGGCTTTTTCTCATAAATCAGTGCGTAAGCATAATACATAACTATCGGTATAACCGTAAGTGCAATCGCTTCAGCAATAGCAGAACGATGATAAATATCAATCGTACGGTACCCATAAAATGTATATAAACAGCTAAATATAAAAGCCGCATCGATTCTTTTTAAAAATTTTAGTCCATAATGAAACATCAGCATGATAGTACAAACATTCAATAGCCAAACATATAAGATATAACTAACGATTAAATTATTACTTATCCAATAAAAATGACTGCCGGAAAAAAGGTCAAGTAGGGATAAAAATAATTCACTCCGCTCCCATAATGATTAAACGTCGTAAAATTGATTGGACCAGAAAAAATTGAAGATAACCCTTTGACTCTAGCAAAATGGAAGGCAATATCCCCCGATGTAGAAATAGTATGAACATTTCTAAAATAATTGATTGAATAAAGTCCAGCAATAATTGCTAGGAGAATGGACAATATTATTTTTTTCTTTACTTGCATTACTTAATTATATACTCCTTTCATGGATTGCTTTATCTAGTATAGGTGCTGTTCGGATTCTATCGTGTTTCCCTATTAACCTTAGCAA
>N_33
TATGTTGTCGTGCTTTCGTTCAGTTACGTATTTGCTAAGGTTAATAGGGAAACACGATAGAATCCGAACAGCACCTGTTACTTACACGGTTTATATTACACTCTCATTTTTGGTGCTAAAAAGCACCGAAAATTTTAATTATTGTCAATTAATAATTCTTTTGGATTCCTTCTTAATATATTGAATGAAGAAATAATCAATGATACAAGAAGTACTAAACTCATAAATATAACTACATAAATCATGAATTTAGGTAATACATTG
>N_34
TGTGCCGTTACTTCGTTCAGTTACGTATTGCTAAGGTTAATAGGGAAACACGATAGAATCCGAACAGCACCTAAATCACAATATTCATCTATAATTCCAGAATCTCCAAAATCAATTATTCCAGTTAATCTATTATTGCCATCTAACAATAGATGATTACAACTAAAATCATTATGGCATAAACACTTTTTACCCTCAAAAACTGTTGTTGCATTTAGTCTTTCCATAAAACTTTCTATATAAATCTTTTTCTATATCAGTTAAATCATTATAAATAGTTTCACGCAACAATATATACTCTTCTAATACATTTTGTTTATTATCAATAGTACATTCACTAATATCTGTATAATCTAAACCGTGCATTTGTCTTAAAAAACTGGCAATATCTCGTTTTAACAAATTTTGTTCTTCTTCTGACATAGTAGAATAAATTTCTGGTGTTAAAAAAGTTCCTTTAATTTCTTTATAACCTAGTATAGATAATTCATCACTAATATACGAATATTCAATATTAGGAATTTTTACATTAGTTTCTAAATTTGTATTTAAAAAATTATATATTGCTTTTTCTTTTTGCATAACCTTTTTTCTTATTAGTACTAAATTTTGTTTTTAAAAATGTATTCATTATTAACTAAATATGCCACACTATCATAACCACTACCGATTATTTCAATACTATCTACTTTGAAATTATCAAAGTAATGCTCAATTAAATATTTCATTGCCTTAACATTTGTGGCATTATCATCATATCTATATTCCATTAAATAACAATCTTCTTT
>N_35
GGCTATATCCTGTTACTTCGTTCAGTTACGTATTGCTAAGGTTCATGCGGGAAACACGATAGAATCCGAACAGCACCTTCCCGCATCTAGTAAACGTCCATCAGCAGGTACATAATCGCCTGCGTCTAACAACACGATATCTCCTACCACAAGTTCGTTTGCCGGAATCGTTTTTTCCTTACCATCACGAATCACTCGAGCATCGGGCGCTGAAAGGTTTTTCAACGCTTCTAAAGAACCTTCTGCTTTTTTTGTTTGGACAACACTGATTATAGAATTCAACATCAATACTGCAAAAATAACTAAGAATTCGATGTAGTCACCCATGACCATCTGAATTCAGATGGTCATGGGTGACTACATCGAATTCTTAGTTATTTTTGCAGTATTGATGTTCAAGTCTATAATCAGTGTTCTGCCAACAAAAGCAGAGGTTTCTTCAAGCGTTGAAAAAGCCTTTAGCGCCCGATGTAGATAAGGATGAAATAGCGGAGC
>N_36
GTGTGTGTGCATACTTACTTCGTTCAGTTAGGTATTGCTAAGGTTAATAGGGAAACACGATAGAATCCGAACAGCACCTGTGTCAAAGACCGAAAAGAAATCTGTGATGACTTTAAGGCTGTTTATCAAGCTAACTCAAAAGAAGAAGCGAATACCTTCTTATCCGGCATGATTGAGAAATGGAAGAAAAACTATCCTAAAGTGACGCAGTCACTCATAGAAAACCAAGACTTATTAACTTTTTATGATTTTCCACCTAGCATTCGTAGAACCATTTACTCAACCAATCTAATCGAGTCTTTCAATAAGCAAATTAAAAGATACAGCCGTAGAAAAGAGCAGTTTCAAAATGAAGAATCACTAGAACGCTTTCTAGTCAGCATTTTTGATACATACAATCAAAAATTTCTAAACAGGTGCTGTTCGGATTCTATCGTGTTTCCCTATTAACCTTAGCAAT
>N_37
TTATTTACTGGTTCGTTACGTATTGCTAAGGTTAATAGGGAAACACGATAGAATCCGAACAGCACCTAGAATTTGATTGATACCCATCTTTCTACAAGGGCAGCTAATACGAACATCCCTAAAATTGAAGCACCTTTTGTTACGTCTTGTAACAATCCGCCAGAAAGGTCATCAGTAATTTTAGAACCAGCTTTGTAGCCAAATTCTTGTGTATACCACATGAATGCCCAACGAATAATGTTCCAACCTAAGAAGAAGATGATTCGTCCAAGGATATTTCCTCCCATAGCTAATGAAGCACCTAGTGCACCTAGCATTGGACGTACTGTAAACCAGAACACTGGGTCACCAACACCAGCTAAAGGACCCATCATACCTACTTTAACCCCTTGAATCGCTACATCATCAACAGGCGCGCCATTCGCACGTTCTTCTTCCAGAGCCAATGTAACCCCTAAAATTGGAGAAGCAATGTATGGGTGTGTAGGTGCTGTTCGGATTCTATCGTGTTTCCTATTAAGCCTTAGCAATA
>N_38
TTTTTTTTCCCTGACCTTCGTTCAGTTACGTATTGCTAAGGTTAATAGGGAAACACGATAGAATCCGAACAGCACCTTTTGACATTAACCCACTTCCTTTTTATAAATTTGTAAGTTAAAATGATAGAAAAAATATAATTTCCATTGACATTTTTACACTATAGAGTAAAATGAATACGTAGAGAAATAAGCCTATAACAAAACCTTTTATTTGCACTTGGTCGCCAAACTTTATGCTATAAGGTGTGTTTTTAGTTTGCTTTTTCTATCAAATTAACTTACGGATAAATAATAACTCTATATCGTAAAATTCTAAAGACTATTTTTACTCTTTTTCGTAAATTATTTTTTCGTGTTGGAAAGGAACGTTGGAATGACAACATTTGAAAGAATAAAAGAACTAGCGAAAAACAAGAATAAAAACCTTCAACAAGTCGCTAAAGATTTGAAGTACGGAGAATTACTTTTATAGTTTAAACGCAGAACAGCCAACTGCCGAAAAGTTACAAGAAATTGCTGACTACTTCGACGTATCTGTAGATGGTGCTGTTGGATTCTATCGTGTTTCCTATTAACCTTAGCAATAC
>N_39
ATGTTTTTAGTGTTCTTCGTTCAGTTACGTATTGCTAAGGTTAATAGGGAAACACGATAGAATCCGAACAGCACCTAAATCTACAATTTGTTTCTACAGCTGATATGCAAAAAGATGCGAAAGATTTAAGCCTTAAATTTTTACCATATTCTTTATTAATATCAATTTTATTTTCTGCTATTATTTCTTTAATTTATGCAAAATCAATAAAAAATAATATACAAGAAATAAAAATTGTTACTGATAAAATGATGAAACTTGATAAAAAAATGAGTTTAAAAAGTTAGCTCTAATGATGAAGTTGGAGAATTAAAACAACAAATTAATGATTTGTATTCTACTTTATTAAGAACAATTGACGATTTGGAATTTAAAAATAAAGAAATTTTAAAATTAGAAAAGTTAAAATATGACTTTTTTAAAGGTGCATCCCATGAACTTAAAACCCCTCTTGCTAGTCTTAAAATAATACTGGAAAACATGAAATACAATATTGGAAAATATAAAGAAAGAGATATTTATATTAATGAATAGGTGCTGTTCGGATTCTATCGTGTTTCCCTATTAACCTTAGCAAT
>N_40
GTATATGCATACCTTGGTTCAGTTACGTATTGCTAAGGTTAATAGGGAAACACGATGAATCCAAACAAGCTGGTCCTCCTTTGATGAATTCAATGACTTAGTTAAGGAAATGGGAATATCGTTAACAGATGGTCGATTTAACGAAGCGCTGGATATGTTTAGTGAAAGTACTAGAAAAGCTTTTGAAGAGTGGAAAAATGGCGGAGACACAAAAAGACGTTATTAATTCCATGATTCAAGATTTTAGCAATATGGATGGTCAATACGACCAATTAAATAAAGCTTCTACAATTTGGTCTGCACTTGGCGAAGATAACGCGATGAAAGTTGTGCCAATCTTTGACTGATGTTAACCATATTCCCATTTCCTTAACTAAGTCATTGACTTTATCA
>N_41
CATGACGATTCCATGCTTCGTTCAATACTTTGCGTTTTTCATCCATTTTTGCGTCTCTTCGTTGTCGTTGTTTTTCTCGCAACTCCCCTCGATTTGCTTTTTCTTGAAAGGCCCTCGCTTAAAGTCCTCTGGTACTTTTTTCGTCTTTTCCATGCCTTTATGAAGGCTGTATTTCAAGTTAGTTGGTGCATCGGTTACTTGATTTTTAGGTGCTGTTCGGATTCTATCGTGTTTCCCTATTAACCTTAGCAAT
>N_42
GTTGTGCCTGTAACGTGTTCTTGGTTCGGTTGGTTGTTGCTAAGGTTAATAGGGAAACACGATAGAATCCGAACAGCACCTTCGGAGGAATTATTTTTAGTTTGTAGGTATCTTACAATAAGGGAATAACCAATAAATTTGGTTGAATAATATAAATAAGGAGGAATTGAATTGATGAATTCAGGCAAAAGAAATTGTTAAAGAAATGGTCGCGAAAAAAGAGGTAAAATCAATCGTATTTGTTGGCTGTGGCGCTTCAAAAGCGGACCTTTATCCTGCAAAGTATTTTCTAGACCAAAATGCGAAGCAGTTACGGATTAGTCATTACACAGCCAGCGAATTTAACTATGCAACACCAGCATCTGTAGATGAGTCAACTGTCGTTATTTCAGCTTCTTTTAGGAGATTCATCCAGAAACAGTTGAAGCTAACGCAGTAGCTAAAGAAAAAGGTGCTACAGTTATTAGTCTAACACGAAGCATTGACTCACCGTTAACAAAAGATGCAGATTATGTAATTTATGACATCGATTTGCAGAGAACTATGCTGCTAAATTAGAAAAACAGGCTACTGTTTG
>N_43
TTATGTTTTTATTACTGGTTCAGTTACGTATTGCTAAGGTTAATAGGGAAACACGATAGAATCCGAACAGCACCTATTTGACAATTAAGAAAGTATTAACTTGTTTTGTGAAAAAGAGAATTTGAAAAACGATTGGCGAACAAATGCTCGGTAGGTATGGTATAAATACAGAGCTAATTGGTGTGATGAAATCGGATATTCGCGTGAGATTCAGTAAAGTAGGAGTTCGAAAACAGCTAGGTGACAAACCAGTATTGCTTTGGTACTTCGGAATGGTTTATCAAATTCTTATCAACAGTTCACTTCTCTATCTTTAAGTGATGATTCGTTAGGTTATTGTTCCAAAGCCGGATAGAAGTAGAAGAGTTTAATTTTATAAAGTGAAAAGAGGTAATGTACGATATACGTAGGGCTGAACCAATAGAGGATAAGCAAACGATGTTACAGGCGCAAAATTCATAGCTTACTGTTTTGGAGATAACAGAAGAGGAAATAATGAGGTGCTGTTCGGGATTCTATCGTGTTTCCCTATTAACCTTAGCAAT
>N_44
TGTGTAGCGCTTCGTAGTTACGTATTGCTAAGGTTAATAGGGAAACACGATAGAATCCGAACAGCACCTACAAAACCGCTGTGTCCGTCTACCTCTATCGACTTTATCTTTGGTCGGCTGTTGATAACCCGTTGAAATGCCTGTATCGTTTCTTTGCTTAATGGCACTTGCCTTATCCCGCTTTTCGTCTTAGGCGTTTCAATATAATAGCCCTGTTCCTCTTCTTTAGTAACTGGTGGTCGATAATCACAACTTCATTCTTGAAATCAATGTCGGCTACTGTCAGTCCGCACAGTTCCGAGATACGAAGTCCTGTCTTTAACAGTATCAGCACATCATCATAATGCTTGTGATACACGTTGTCCGTCTTAATAAATGACAATAAGGCTTGCTCCTGTTCCTCTGTCAATGCGACTTTCTCTTTGGTATCATTTTCTATGACTTCACTTAGCTTGAAATCAAAAGGGTTTTTCCTCACATAATCATCTTGTATGGCTATGTAGAATGACGCTTTTAACATGCATTATGGTTGTTAATGGTATTGTAGGAAAAGCCTTTGTCTTTCATGCGTAACGCCCATTCTTTAGCGTCAGAGGGTTTTATCGTATCAATGCTCCTAGCACCTAACTTGTCCTCTTTTAATAACCGCATGAGTTGTTCCCGTTGTTTCTGTGTGCTTTTCTTCACATTTGTCCTCTGTGCGTTCTGTTTGGCATGAGTTTGGCAAAGCGTCATTTTCTTGCCTGTGCTGTCGATACCGTCCTCAATATCCCGTCTTATCTGCTGTTCCAGTTCTCGAAGTGAGGGTTTTTCCCGTTTTCCCTTTGGTGTCGGGTCTGTGGGTGTCAAGGTGCTGTTCGGATTCTATCGTGTTTCCCTATTAACCTTAGCAATAC
>N_45
GTTGTGTGTACTTCGTTCAGTTACGTATTGCTAAGGTTAATAGGGAAACACGATAGAATCCGAACAGCACCTTGGATTTCTTAAAAGTTACCGTAATGTCTGTTTTGCAAGTGTAGTTGTCTTCTACGTTCTTGCTCATTACGTACGTTTCTAATTAAAGAACATAGCAAACATGGAAAATTTGTTTCTAAAAAAATCGCTTAATAATCGATTCAATAGGTTGTGAAAAAGCTGTTCTGCATCAAGTAATAAGAACGGCCAAACAAAAACAGCTGTTCATGTTTTTGTACTGGTTGGGCTTATTACCGCAGATGCAAGCTTTTGAACACCGTTTACCAAGAGGTCGTAAAAGAAGTGGTCAGCTTCAAGAAATAAGAAGGAATTTACGAAAATTGCTTCTCAAATTTTTGTGAAATTTCGGCTTATTTCCGTAGAAGCTACTTCTGGAACACCGTTTATTCGAAACAAGAGGTCGTACAAGACTTTTTCCACGACCTCTTGTTCTTTTGTCAA
>N_46
GTACGGGAAGTATTCTATCGTTATACAGATATTGTGGAACCAGTTAGTATCGATGAAGCGTATCTTGATGTGACCGAAAATAAAATCAATTGCAAGTCAGCCATCAAAATCGGCCGAATAATACAAGCAGATATTTGGGAGAGTGTCCAGCTAACATGTTCTGCGGGAGTAAGTTACAATAAGTTTTTGGCCAAATTAGCATCAGACTATCAAAAACCTAGAGGAATCACGGTAGTTGCCCCTCAAGACGCTGTGCCATTTTTAAAAGCTTTGCCAATTGAAAAATTTCATGGGGTAGGGAAGAAAACTGTACCTAGAATGCATGAGCTAGGGATTTATACAGGAAAAGACCTATATGAATGCACAGAAATGATGTTGATTCGAAATTTTGGAAAAATGGGCTATTCTCTTTATCGTAAAGTCAGAGGAATCCATGATTCTCCAGTAAACGTTACAAGAGAGCGAAAATCTGTGGGAAAAGAGCATACTTATGGGCAGCCGTTGCAAACGGAAGAAGCAGTGCTGACTCAGTTGCGCCAGACTAGCTGAAAAAGTAGAAGAAGCACTGAGAAGAGTCCAAAAACATGGGAAAACAGTAGTTTTGAAGGTCAGGTACACGGACTATTCTACTGTGACCAAAAGAGTGACATTGCCAGAATATATCTATAAAAAAGAAGCACTCTTTTATCAAGCAAGCCTTATATGGGAGGAAATCTTGGGAGTAGAAAAAGGAATCCGATTGTTAGGGATTACTGACGAATCTGGACCCGATGACTTATGAAAACATCGTCCTTCCATTATGGGAAAATCAAGAAATATAAAAACAGCTTTGAGAGTTGAAACCGGAAATCCGTTTTCTCTCCCCAGCTGTTTTTTATACGAGTCTTCTTTTGAGTTTGTTCATAGGTTTCTGTTGCATCCGTACATTTAGGTGCTGTTCGGATTCTATCGTGTTTCCCTATTAACCTTAGCAATACGTA
>N_47
TGTTTATGTAGCGCTTGTTGAGTTACGTATTGCTAAGGTTAATAGGGAAACACGATAAATCCGAACAGCACCTAAAATTTTGGAATCTTAGTTGTGTTTTTCAGAAAACTCTTTTAATATGGAAGTAATTAAACTTTTTTAGTTAGGATGATTTAAAAATGAATGAAGAGCAAGAACTGCAGCGTGACTGAAAAATAGACATGTCCAACTGATTTCTATTGGCGGAGCGATTGGAACGGGGTTGTTTTTAGGTTCCGGAAAGTATTATACAGCTAGCTGGCCCTTCGATATTGCTCGCCTATCTTATTACTGGATGCATCTGTTTTTTCATTATGCGTGCGTTAGGCGAACTTCTGTTATCAAACACCAATAACCATTCTTTTCTGGATTTTGTTGCAGAATATCTTGGCAAAAAAGCGGCTTTCATAGGTGCTGTTCGGATTCTATCGTGTTTCCCTATTAACCTTAGCAA
>N_48
TTATGCATGTACTTCGTTCAGTTACGTATTGCTAAGGTTAATAGGGAAACGCGATAAATGCAACAGCACCTGAAATGCAAAACACCTTTGATGATTTATATGCCAAAAGTAAGAATGGAGATATTTTGACTCATCTTATGGATATTATCCTATCGAGAGAAAATATATTACTGGCATATCGAAATATCAAAGCAAATGCAGGCAGTAAAACAGCAGGAACAGACGGTACAATAATTAAAGATATTGGCAAATTGCCAGCAGAAACAGTTGTCAAAAAAGTAAGATACATTGTTGCAGGCAGTCCACATGGGTA
>N_49
TTATATAACTACTCGTTCAGTTACGTATTGCTAAGGTTAATAGGGAAACACGATAGAATCCGAACAGCACCTCGAGACCGGAGCATGTGGCTAGGTTTGTAAGAGAAAAGATTAATGCTAAAAATGCTCATAAAGCACGGTTATCTGGAGTTGAGGAAGTCGCCAAGAGATTTAAACAAGATAAATTGTTTATCTGTCAAGATAGAGTGATGAAATTTCGGGATGAAATTTAATACATTTGGGACAAGAAAAAAGGCAAGACTACAATAAAAGAATATGATGATGTGCTAGACTCCGTTCGATATGCGATATATACTCATGAGCTTCTTAAGAAACCAAAAGTTAATGTCAACGAAAAGATTAAACGTATTAAACGCATGTTTTAAGGAGTGTGAAAAATGGATAAGGTAAACGAGTTTGAATACGGAGCTGATATACATTATTCTAATGACGTGAACACAAATTATGTAAAGTTTAGCGTAAAAACATACAAATCTTCACTATAGATTTAGCTCAGCAGAAGATTTACTTAACGATTTAGATACTTTGGCCAGCAATGATAAAACATCATCATGAATATCAGGTAAAAAGGCTAAGTGTATTAGATGATTAGGTGCTGTTCGGATTCTATCGTGTTTCCCTATTAACCTTAGCAAT
>N_50
TTTTTAATTTTTTTCTAAGTCTACTTCGTTCAGTTACGTATTGCTAAGGTTAATAGGGAAACACGATAAATCCGAACAGCACCTTAAATCATCATAGCGGTCTAATAATTTTTGAAACTTCAAATGCTGGATAAATTCTTTGATTGGGTAAAGGTCAGACACTCAATGCTTTTCCCCCGTTGATAGTCTGTAATATATTCCGTAACTTTTCTAACTCATATTCCAGCCATTCTTCCTCGCTGTCAAAGAAGTTATCATAGTGTCCATGTTTCAGTTCTGCATTTAGACGTTCTTCGGCTCTTAAAAACTGACAGACTTCCTTTTCAGATTGATTGACATACTTCCATTCTCCCGACAACAATTCATTGGGCGTAACGTCCAGCACTTCCATTATCTTTTCCAGCGTTTCATAGGCAGGATAGTTCAACCCTCTTTCAATCTTGGAAAGGCTCTGCATATTGATACCGATTTTGTCCGCAAGAGGTGCTGTTCGGATTCTATCGTGTTTCCCTATTAACCTTAGCAA
>N_51
TTATAACCTACTTCGTTCAGTTACGTATTGCTAAGGTTAATAGGGAAACACGATAGAATCCGAACAGCACCTCATCAGTCAAAGATTGGACAACTTTCATCGCGTTATCTTCGCCAAGTGCAGACCAAATTGTAGAAGCTTTATTTAATTGGTCGTATTGACCATCCATATTGCTAAAATCTTGAATCATGGAATTAATAACGTCTTTTTGTGTTCCTCCGCCATTTTTTCCACTCTTCAAAAGCTTTTCTAGTACTTTCACTAAACATATCCATGTTTTGCTCAAATCGACCATCTGTTAACGATATTCCCATTTCCTTAACTAAGTCATTGACTTTATCAAGGTTATAAGCACCCGCATCTAAACCATTTTGAAGCATTCCGAACGTTTCATCAGCTGAATATCCCATTTGACTCCATAATTGGCTATATTCAGCTGATGAAACATTTCGAGATGCTTCAAAATGGTTTAGATGCGGGTGCCTATAACCTTGATAAAGTCAATGACTTAGTTAAGGAAATGGAGATATCGTTGAGCGTGTCGTTGACAAAACATGGATATGTTTAGTGAAAGTACTAGAAAAGCTTTTGAAGTAGAAAAGACTAGCAAAAAGAACGATTTCCATAATTCAAGATTTCGACCAATTAAATAAAGCTTCCTACAATTTGGTCTGCACTTGGCGAAGATAACACAATGAGCTATTGCCTTTTTTGACTGATGAGGTGCTGTTCAGGATTCTATCGTGTTTCCTATTAACCTTAGCAAT
>N_52
GTGCGCCTTTGGTTCGGTTCGTATTGCTAAGGTTAAATAGGGAAACACGATAGAATCCGAACAGCACCTACAACGATGGTTCTGTGATAATGGGTGAGACAATCCAACATAGCCTGATGGAAACGAATTTCTTCTCGTACTTTTGTCCGTCCGATATCTTATCTGTGAACCGCAATGTTCACAAAATTGTTCTTCCAAAGGAAGGAGATGTTCTTTCTCTGTTATAGGTAAGTGTTTGATTTTGTCTGCTTTCGTTCCTACAACTCGTTGATGTCCTTTTACTGGAATAATGGTGGCAGCTGCTTCTGGACGCTGCAAATTTCTTCATCACTAAAAAGATTCAATTGCCCATTCGTTTCCTCAAAGAGAGTCTCTTTTAGAGCGTCCAAATAATTTGTTGGTTAAATAATTGACCTTTTCATTCAATAGTTGGATTTCAGTTGTAAGATTCTGAATGGTTTGTTGTTGTGCTTGATTGGTTTTATGGGCTTCTTGAAGCAACTGAAGCAACGTATCTGTAGTTTCCAAGGTGCTGTTCGGATTATTATCGTGTTTCCCTATTAAGCCTTCCCGCAATA
>N_53
AGCTTCTTTCGTTCAGCTTCGTATTGCTAAGGTTAATAGGGAAACACGATAGAATCCGACAGCACCTATTTGTCAAATTAAGCGAGACAAAACTTTCCATTTACGTAACTCAAAAAAACTTCTAATGGT
>N_54
TTTTGACACCTTCAAACATGTACGTATTGCTAAGGTTAATAGGGAAACACGATAGAATCCGAACAGCACCTCAGTCCCATCTCCCATAGCGATTCCCACATCTGCATTAACAAGAGCAGGACATTAATTTTACACCGTCTCCAACCATGGCGGTCACGCCGTATTTTTCTTTGTTGGTATTAATTCTGGATTTGTCTTCCGGCATGACATTCGCAATCACTTCATCTATTCCTAATTGTTTAGCAACCGCTTTTCCGTCATTTCTGAGTCACCAGTAATTAATGTGGTGTGTATACCTTGTTTCCTAAAATATTCAATGGTTTCTTTAGCATATTCACTCGGAACGTCCATAAGGGCAATAAGGCCTATAACCTCTTCATCTACTGCTACGTATACGACTGTCTTACCTTCTGACGCCCATTCATTATTTAAACGACTATATTCATCTGAAACATCATCAAACGAAGTCGGTTTTCCTATACGATAATTTCTCCCTTTGTAATCTCCCGTCAATCCTTTACCAATTTGGTTTTCTACTTCAATAGTTAGTTTGTTTTTTTGCTCAAACTTTCTTAGAATAGCATCTGCTAAGGGGTGATTGGATTCTTTTTTCAAGAGCTACTACGATATCAATCATGTAGGTGCTGTTCGGATTCTATCGTGTTTCCCTATTAACCTTAGCAA
>N_55
TTTATTTTTATGTCCTCCTTACTTCGTTCAGTTACGTATTGCTAAGGTTAATAGGGAAACACAATAAGAGAATCCGAACAGCACCTAGCTTCAAGAAATAAGAAGGAATTTACAAAAATTGCTTCTCAAATTTTTGTGAAATTTCGGCTTATTTCCGTAGAAGCTACTTCTGGAACACCGTTTATTCGAAACAAGAGGTCGTACAAGACTTTTGTCACGACCTCTTGTTCTTTTGTCAA
>N_56
TTATATAACTACTCGTTCAGTTACGTATTGCTAAGGTTAATAGGGAAACACGATAGAATCCGAACAGCACCTCGAGACCGGAGCATGTGGCTAGGTTTGTAAGAGAAAAGATTAATGCTAAAAATGCTCATAAAGCACGGTTATCTGGAGTTGAGGAAGTCGCCAAGAGATTTAAACAAGATAAATTGTTTATCTGTCAAGATAGAGTGATGAAATTTCGGGATGAAATTTAATACATTTGGGACAAGAAAAAAGGCAAGACTACAATAAAAGAATATGATGATGTGCTAGACTCCGTTCGATATGCGATATATACTCATGAGCTTCTTAAGAAACCAAAAGTTAATGTCAACGAAAAGATTAAACGTATTAAACGCATGTTTTAAGGAGTGTGAAAAATGGATAAGGTAAACGAGTTTGAATACGGAGCTGATATACATTATTCTAATGACGTGAACACAAATTATGTAAAGTTTAGCGTAAAAACATACAAATCTTCACTATAGATTTAGCTCAGCAGAAGATTTACTTAACGATTTAGATACTTTGGCCAGCAATGATAAAACATCATCATGAATATCAGGTAAAAAGGCTAAGTGTATTAGATGATTAGGTGCTGTTCGGATTCTATCGTGTTTCCCTATTAACCTTAGCAAT
>N_57
ATCTTCTGCTGTACTTCGTTCAGTTACGTATTGCTAAGGTTAATAGGGAAACACGATGAATCCGAACAGCACCTGAACCTTTGCTAAATAGTCCTCGATTTTTCTATCGGCTCTTTTCTGCTTTGCATTATATTTTTCTACGGCTTCACCGAATAATTCTTCATATTTTTCACGAATATTTGTTTGTTCTAAATAGATATTTTCATCCGATTTTGTGAAATCAATATGCTTATGCCAGTCATTGATTTTTTGGCTATCAGTTAACTCACGATTATTATGAGAAATGCTTGTATTCTTTGTTCCCTTTTTGAACGAAATACTGAACCCAAGTTAAAACCCTCCTTCGGCTGTCGCTAATAAAAAGAGTGTAAACCTTTCTGTTACTCTTTGTCAAAGAGTAACATTTTCCTAATTGTGACATGGCTGTCACAATTCCAAATGCTCTCCGAGGGTATTCGCTGTCACAAGTGACAACGAAACTTCGAAAGCGTGTCACGCTCTCAACTCCTTTTACGCTTTATTTTGCTTCACGCAAAATAATCGCTTATCGTAAATTCACGTCATTAAATATTGACGTAAATTTTACTCTCACTCATCTACAATTTTCTTATTCGTT
>N_58
TTTTTTGTAGCCTTCGTTCAGTTACGTATTGCTAAGGTTAATAGGGAAACACGATAGAAAATGCAACAGCACCTAACATTTCTTTAGATGAGACGTTGGGATATTTTATAAATCATTCACATATGAGTTAGACAGTCAATGCATATCAGATATGCATTGTAGAACGGATTAAAATATCGTGGATGAAATTATAGATGAATTAAAGGAGACAATTAGGAATTTATGGAGGTAATATAATGAGAACATATAAAAATAAAGAAAGTAAAAAAAGAAATAAATAGGACTTATACTAAATATATTTTAGAATTTGAAACTATTCCTGAAGAATTGAAGGATAAAAGAGTTGAGGAAGTGGATAGAACACCTGCTGAAAATTTAGCATATCAAGTTGGTTGGACGAATTTAATTCTAAAATGGGAAAATGATGAAAGAAATGGATTATCTGTTAAAACGCCTTCTAGGTGCTGTTCGGATTCTATCGTGTTTCCCTATTAACCTTAGCAA
>N_59
TTATGTCTACACTTAAACCAGTACGTATTGCTAAGGTTAATAGGGAAACACGATAGAATCCGAACAGCACCTTCTTGCTTCTTGGATACTTTAAGTCAAAATGTTCGTTTATTTTTTGAGGCGCTATACCCGTTGTTGAACCTCGGGTAGTGCCTCTTTTTTATTGAAAGGAATCGATAAGAAGATTTGATTCCTTTATTTATCAATAGGTTATAATTCATATTTTTTTATTTTTTCTTTTACGATACTTAGTCCAGAAGCTAAAATTTCAAGGTTATTAGAGGATAGGGAAATTCGAACGAATGCATCTGGTTGCGTACGTGTAGTAAAGCGTCTGGAATGATAAAGTCGGATGCCGAC
>N_60
TAGGGAAACACGATAGAATCCGAACAGCACCTGTTTCTAAGATACAATTTTTAAGAAAAAAACGTTTTTTTTTTGGTATATTTATAGTTAAGCTTGGTGATTTGTGGAGAACTTTTAAAAAAGTAGTTTACTGTTGGTCTGGTTTCTTATAAGTAATGGAATTCATTTTTTTATTCACATTTGTTAAGACTGCAGAAATCCTTCCGACACGAAACACTGCACCGATGCTTTTCG
>N_61
CTTTTTTTCCTGTACTTCGTTCAGTTACGTATTGCTAAGGTTAATAGGGAAACACGATAGAATCCGAACAGCACCTTGTTAATAAGGCAAAAATAAATAGATGGATTGAATAAACATATTTTTTAATCAAATAGTCCCTTTTACTGTGACTTTCCTCAGCTATCGGTGATACTACCGATAGCATTTTTTTGCTTATAAAATAATTATGAGTGTTTGAGATTTTTCTTCTAACATTCTTCAAACAAGAAAAATCACAAAGGTTATTGTTATTTTTATATATTCTTTTTAAGAATGATTGTTTTTTTATAGAAATTTTAAAAAATAAAACACGTTATTGATGGATAGTTAGTTTGTTATTTGGTAATATTATAGAAGTTGACTGGTAGTGAATTATTTTTCGTCGTTTTATAAAAATGTTATTTTTTGGAAAAATTCACAAATATGTAACGAATGTTTTTCTGGAATTTGCTGTGTTAAAAAGCAGTATGACTAATATAAATACTATTGTCATTTATGCAATTTTTTATGGATAGTAATTTTAGAGGGGAATCAATGAAGGAAGAATAGAAGGGAAAAATAGTTGCAAATACGCCAGTTAGCAAAAATAGCAATACATCTTCAAGCTTTAAAATTCGAGAGAATCATCTTGGTAGTGGAATCAACTACAACAAAAGGATTAAACCAATTAATAGATAGAATTACCAATGGAAAAATAGAAAAGGTAGTTATTCTATACAAAAGTTGTTTAATTCGCTTCGGTTATGAACTTAGTGAAACCCTTTGCAATATATGGTACAGAATATAGAAATAGGTGCTGTTCGGATTCTATCGTGTTTCCCTATTAACCTTAGCAATACG
>N_62
TCTCCCTGTTCTTCGTTCAGTTACGTATTGCTAAGGTTAAATAGGGAAACACGATAGAATCCGAACAGCACCTAGTTCCTTTCCCTTGTTTTTTAAGTAGGTACCCTTCTTCTCCAGTTCTTCTACTGCTTTTCTCACTGTGATTCGGCTGACCTCATTAAGTTTCTATCAGCTCTGATTCAGCGGGAATTTTCGTATTCTCGGGATACTCCCCTGTATTGATTTTATTTTTTAATATTTCTTTTAATTGTAAGTACAATGGTAATTGTGCATTTGTATCCAGCATTTTTTTAACCTCCACTTACCGGGATTTCTTTCTTTAGGTTATCAAAATGCGGTTAAAACAAGCTCAATCGTAATGAATACCAAAGCCGAAGCAAAAAACCGTCAACCAGACAAGACTTCCCAGCAAATTCATTCCCCTTTTTTCATGCGGTGACTATATCGTCCCCTTCGAGAAAATAAAGTAGGAAAGCTGTTAAGAAAGAATCTCCCGCTCCCGTATCAACCATCTTCTAAGGTGCTGTTCGGATTCTATCGTGTTTCCCTATTAACCTTAGCA
>N_63
TTACTAAGTACTTCGTTCAGTTACGTATTGCTAAGGTTAATAGGGAAACACGATAGAATCCGAACAGCACCTAACTGTACGAGTAGTTGTTTCTGGTATCTGTCTTGCCGTAAAATTGTTCCACAAATCCCAGATTGAAGCGACACGGAAGATGGAAGAAGCGTTGTTGACGCGTTTTATCGTTGAAAATTCTAATCCTGTGATTGGCACGCCATCTGTTGTCCATTTGATTGGCACATCGAATCGCTTAGACATATTGAGGATTTCAGCGTTTGCTT
>N_64
TTTAGCGCTTGGTTCACGTATTGCTAAGGTTAATAGGGAAACACGATAGAATCCGAACAGCACCTAAAAATGTCATTGAGAATCACCTGCTTGCTGGTTATACGTTTGGGTATTTCCTGAATCTTGGTTTTGCTGTGCTGTACGTGCTGCATCATCATTTTGCGTGTTATCATCTACAGTCGTACTGCTTGGTATCGTTTCGGAGCTAGCACTTGTATCCGGACTTGTACTTGGATTGGTTGAATCCGATGGAGTGCCATCTGGTACCGTATTACTTGTTTCGCTTGAGCTGTCAGTTGTATATGTCTCATCATACGACGAACTAGTTGTTGTATCGTCCCATGTACTTGTCGTAGTGGTTTCATTCAAACTTTCCGTTGTTGTTGGTTCAGATGTCGAGACTGAAGTAGTTGGTGTTGTTTCTTCTACAGTACTAGAACTTGAACTTGGTGCACGGTAGCTGGAACTATTCACAATACCTGTAGATGATAACACGCAAAATGATGATGCAGCACGTACAGCACAGCAAAACCAAGATTCAGGAAATACCCAAACGTATAACCAGCAAGCAGGTGATT
>N_65
TAGGGAAACACGATAGAATCCGAACAGCACCTCCTCACTTTCTCTGTCACTTTTTCCTATGATAGCCTGTTAAATAGTAAAAAGCCAGTAAAACGTTTCCTATATTTGTATGAAAATTTAACATTTGTATGAAAATATGATGAAATAAATCATTCTTCTATTAAAATTCGCCTAAAAGTTTTCTGAATAGTTGTAATTGTCTGAAAATTTGTTATCATTAGTCATTGTTAAATATTGCTATTTATTCTTAATATAAATTTTGATTGTGAATTTAAAAGAAAGAGGTCATTTATGGAAGATAAAAAATTGAAAAAACAACTTAGCTCCAGACATATCACCATGTTAGCTTTAGGTGGAGCG
>N_66
TGTGTGTGTATGTGTATGGTGCATACTACTCGTTCAAACTAATATGCTAAGGCGGTGGGGAACGCGATGAGAATCCGAACAGCACCTCGATTGCTATTGTTGCTTTATGTGTTTTAACAGTTATGCTGCGCACGAATATACAGCGGAGCTGAAAAAGAAATCACGTCAATACAAACAGAAATCAATGATAAAAGCAAGAGAACGAGTTTAGAACAAGAAAAAAACGAACTTTCTCGTACTGAACGGATTGACGAATCGCAGAAGAAAGGATTGTCTATTAATGACAACAATTTAAAGGAAAGTGAAGTAAATGAGTCTTAAAAATAAAATTCGGCGGTTTATGGGAAAGAGAAAATCTAAATCCGATGAACAATCGCAAAAAAGTAGGTATCATTTTATTTGCTACGAGTATTGGATTGTTCTTTTTATTTGCCGTCCGTTTCTCGTATATCGTTATTGGAGGTCATGTTTGCTGGTACCTCATTAGCTGAAAAAACAAAACAGTTGTACCAAGGAAGTGAAGTAGTAAAAGCAAAAAGAGGAACGATTTATGATGACGGTGTGGAGGTGCTGTTCGGATTCTATCGTGTTTCCCTATTAACCACAATAGGTG
>N_67
TTTTTATGTCCTATTTACTTGGTTCGTTACGTATTGCTAAGGTTAATAGGGAAACACGATAGAATCCGAACAGCACCTGATAAAGAAAAAAGGCTACTAGTTTTTGTTCAAGCTATAGTATATCTCAATTATACAGATGAAGAGTTTTTAGCAGTAATAAAAAATGTGAATAAGTTAAACCATACGCTTTTTATATTGTTGATAGTTTTGGAATGATGAAGGAAAAGATTTAACTCGTCTTTTTTACATGATTGAGCATAATCAAGAAAAAGATATACAGATAGGTTTTCACTCACATAATAACATGCAGCTTGCATATTCTAATGCACAAAAACTTATAACCGTACAAACAAATCGAAGCCTGATTATTGATTCTTCGGTGTACGGAATGGGAAGAGGAGCAGGTAATCTTAACACAGAACTATTTGTAGAATATTTGAATGATAATGCAGGAAAAAAATATCAATTAAAACCATTATTATATATAATTGATGAAATACTAAATAGTTTCTATCAATTATATATAATAATGGTTTTAATTGATATTTTTTAGTAGATTATATTTCAAATATTACAATGATTTTCTGTGTTAAGATTATCCTCCTCTTCCCATTCCGTACACCGAAGAATCAATAATCAGGCTTTGTACGGTTATAAGTTTTTGTGCATTAGAATATGCAAGCTGTGCATGTTATTATGTGAGTGAAAACCTATCTGTATATCTTTGGTGCTGCTGATGTAAAAAAGACGAGTTAAATCTTTTCCTTTCATCATTCCAAAACTATCAAGCGGTACTAAAAAGCGTATGGTTTAAACTGATTCACATTTTTTCTATTCTCGATTATAATTGAGAGATACCATAGCTGAACAAAAACTAAGTAGCCTTTTTCTTTATCAGGTGCTGTTCAGGATTATCATGTTTCCCTATTAACCTTAGCAA
>N_68
CTATATGCAACGCTACTGGTTCAGTTGGTGTTTGCTAAGGTTAATAGGGAAACACGATGAATCCGAACAGCACCTTAGAAAGCCGTTTCTTTGTTTATTTAAAGTTGACACTACGGGGTACAAACATTCAGAATAAAGTTGTGCATGTTTTTTGTACACATATATGCGAAGATGCATATTGACAAGTTTAGAATAATTTATCATAGAAGCTGTATAGATGATAAAAATGAAAAAGATGAGTATGGAGGTGGATTTTATGGTATTCAACATTCTCCTCGCTATCATCGGTTTAATTGTCGGTCTTGGTTTAGGGTTTATGGTCGCAAAGTCACGTCA
>N_69
TATTGTTGTGCCTCTACTTCGTTCAGTTACGTATTGCTAAGGTTAATAGGGAAACACAATAAGAATCCGAACAGCACCTAAGAGGTTGTAAAATTAGCGTCCTGACATAATCTAATACCGAGGGTCAGCTGATTGAACACCGTGTATCAAGAGGTCTTGAGCCTGCCGTTTAACTCTGAGCCACAAGGAACAATTTCAAAAAACAGCTTCTCATGTTTTATAAATATTGTGACTTGTGGCCGAGGAGTTGGCAGGAGAACACCGTTTAAGGAAGAAGTTGTGAAAAAGCTGTCCTGCATCAAGAAATAAGGAGCTGCGAGACAAGAATTTTGTCACAGCCTCTTTTTTTGTACGAATACCGAGAAACTGGCTTTTGAATACCGTGGAGTGAAGCGGTCACCACAAGACTTTTATCTCTTCATTAGTTTAATCGCTTACATCGCAGAGGTGCTGTTCGGATTCTATCGTGTTTCCTAACTTTAGCAAT
>N_70
TTATGTTAATTACTCGTTCAGTTTACGTATTGCTAAGGTTGATGGGAAACACGATAGAATCCGAACAGCACCTTTTTTATAGTGATACAGATAAATCAGGAACAGCAGTACTGCACTATAAAATTCTAGAAATGATGAATTTTCCCCAATAATTCAATTTTGGATTAGAACGCCATTTGTTCATTGGATTCCCTCCTCATATAACCTCACACAAAGTGTAACTAATTTTGACAAAAAGAAACATGTGTCTAGCTTACAGAAACCGTTTTTTTACTAACAGTTTTGTCACATAGCTTTTATAAAAATAGCACATCAAATCACTAGGTGCTGTTCGGATTCTATCGTGTTTCCCTATTAACCTTAGCGATACG
>N_71
TTGTGTGTACTTCGTTCAGTTACGTATTGCTAAGGTTAATAGGGAAACACGATAGAATCCGAACAGCACCTGCATCTGCTGAGTAATGATTTTTTCGCGCAAAAGAAATATCTGTTACCCAAGGTTCGATTTGTTCTTCAGTCAAGACAAGCGGCATTCGGTCATGGATTGGTGCGACTGTGCGGTTAGGTTGAGTAGTCATTATGATTGATTCTGCCATTTTTTTCATCCTGATGGCTACGATAAAAACCGCCAATATACACTATTTTTTCCTTATTTGAAAACATAAATTTGTCTTTTTCTTCATTCCACTCATTGGGAAAACACAACGATTTTGCAAAAATGGTTGATGAAAGGTCTTTTTTTCTTCTACTGTCTCTGCACGGGCATTAATCATCAATTGTCCTTTTTTAAATCCGGTAAATCCCCACTTCATGATTTCCGGAGTGAGGATGTTTTCTTCCTCTTTTCTTAACGTCACAACAAGATTTGACGGAAAAA
>N_72
TATGTTGTTCAAGGACGCTCAGTTACATTATTGCTAAGGTTAATAGGGAAACACGATAGAATCCGAACAGCACCTAAAACGGTCATTGGTGAAGTTGTATCAAAAATGACAAACTGCGCCGTAGTAAAGCTGCCCAATGTGCTGCAAGGATTAGAATTATTAGATGAAAAAGCAAGCATGGTTGTTGCAAAATATGATACATTTGAATAAAGAAAACAATTGGACGTGCGGCGTGCTGCAAGTCCAATTTCTTTGAGAAGGTAAATCAGTATTCTTTTCCTATTTTCTGGAGAAGAAAAAGCGAGGCGAGTTGTCATGGTAACATTCTTTACGGTTCTATTGTTTTTATTCGTTGTTGTGATGTTTTTATTTCTTTGGCTGGTTCGAAAAGAAATTATTTATCGGACTGTGCGAAATCGATGGGTCTACTTGGTGATACCCTTCTTAGTGTCACTAGTCATTTGGAGGTGTATTTCAGTACTATCGTGTTTCCCTATTAACCTTAGCAATACATA
>N_73
TAGGGAAACACGATAGAATCCGAACAGCACCTCCTCACTTTCTCTGTCACTTTTTCCTATGATAGCCTGTTAAATAGTAAAAAGCCAGTAAAACGTTTCCTATATTTGTATGAAAATTTAACATTTGTATGAAAATATGATGAAATAAATCATTCTTCTATTAAAATTCGCCTAAAAGTTTTCTGAATAGTTGTAATTGTCTGAAAATTTGTTATCATTAGTCATTGTTAAATATTGCTATTTATTCTTAATATAAATTTTGATTGTGAATTTAAAAGAAAGAGGTCATTTATGGAAGATAAAAAATTGAAAAAACAACTTAGCTCCAGACATATCACCATGTTAGCTTTAGGTGGAGCG
>N_74
GTTTTATAGTGTACTTCGTTCAGTTACGTATTGCTAAGGTTAATAGGGAAACACGATAGAATCCGAACAGCACCTGCGAGGTATGGCAGGAACATGGGTATACGCTAATCGAAATGAATTTGACGCAGATGACTGGTTCTGATTTATATCTCTATCTGTTATAGTCAAATAAGTAGGCTCATCATGTTATTTATCGCCATAATGGAGACGAGGAGGGATAGAAAAATGTTAGATGAAACGTTACCTTACGCAGAAATCTGGATGACAAGACCACTTCAACAAAATGTTCCAATCACGCCTTTAGCGGAAGGTTTTGAATTTCGATTTTATCAAAAAGAAGATGAATCTGCTTGGGCGAATAAATTCGTGAGAATTAAAACAAGCAGTGAAGCGTTGATATTTTGCAACAAAACTTTCTCCTTATCCTGAAGAACTTGAAAGAAGGATGTTTTTTGTAGAGACAAAAAAAGGAGAAAAAGTAGCAACCTGTACCGCTTGGCGAAAAAAATCAAGAGAGCAAGTGTATCCGGTTTTTCATTGGTTAGCAGTGAAACCAGATTACCAAGGAAAAGGGCTCGCAAAAGCATTGACTGCCAGAGTCTGCAAGTTTCCTACCCTCCATCCAACAGCCAATCTATCTTCACACACAGACATGGAGCCATCAGGCGATTGCTCTTTATAAAAAAATGGGTTTTACTTTTATTGCTGAAAATCTAGACGGCACACCTAATCCAGATTATGAAAAAGTTATGCAGGTTTTAAGTAAATTAGATAAATAACGAAATGGTGAAATAAGTCCTCAGTATTGGGATAGAAAAACGGAATAAGTAGTTCAGGTGCTGTTGGGTTACGTATTTCCCTAACCTTAGCA
>N_75
ACTTTTTTTGCCTGTACTTCGTTCAGTTACGTATTGCTAAGGTTAATAGGGAAACACGATAGAATCCGAACAGCACCTGAATGGTTAAGTTTACCGTATGGCGCGGACCGGATGAGACAAAAAAAATAAAAGAGGTGAATGTGATGCGGTTAGATAAATTTTTAAAAGTTTCTCGCATTATTAAAAGAAGAACAGTTGCCAAAGAAGTCGCTGATAAAGGCCGGATTCAAATCAACGGAGTCTTAGCCAAATCTTCTAGTACTGTGAAGATTGGTGACCTTGTCAAAATTCAATTTGGGAACAGAATTTTAGAAGTAGAAGTCCTGCAACTGAATGACTCTACGAAAAAAGAAATGCCACAAAAATGTATGAAATAAAATCAGAAACACGTGTCTCTGAAGAATAAACAGGTGAGGATGGAGCGCTTGGCAAGTTCATTGAAAAGATGAATATTCCAAGCGCTTCATCCTTTG
>N_76
GTACTGTAACTTACTTCGTTCAGTTACGTATTGCTAAGGTTAATAGGGAAACACGATAGAATCCGAACAGCACCTAAACGGTATGATATACTATAGGAGTAGTTTTTGTTCGGTAATCTGTGGTAGCTTGTTTCAAATAAACATCTTCCAGATATACACCATTCAAGTAATTGCAAAATATGTGTTGATACACAAGGAGGATTTTTATTATGGAAACAGGTACAGTAAAATGGTTTAACTCAGAAAAAGGATTTGGATTCATCACTGCAGAAAACGGAAACGATGTATTCGTTCATTTCTCAGCTATCCAAGGCGACGGATTCAAAACTTTAGAAGAAGGCCAAGCAGTAACTTTCGATGTTGAAGAAGGCCAACGCGGACCTCAAGCAACAAACGTTACTAAGGTGCTGTTCGGATTCTATCGTGTTCCCCTATTAACCTTAGCGATAA
>N_77
ATATATCATGTACTTCGTTCAGTTACGTATTGCTAAGGTTAATAGGGAAACACGATAGAAATCCGAACAGCACCTATACAGCGATTTGTACTTCTGGAGAACCAGTATCCCCTTCATGGCGAGCGTATTCGTTGATGATTTCATTCTTGCGTTCTTTTGAAATTGCCATTTCTTTCACCTCTTTCGATTATTCCCCTGCGACTGAGTAAAACGTTGGTGATTCGCTTAACCAATTGGCAGGTCATGTGCCTAGAGCACACAGCTATA
>N_78
TATGTTTATGTAAGTACTTCGTTAGGTTGCGTATTGCTAAGGTTAATAGGGAAACACGATGAATCCGAACAGCACCTTGGTCAAAAGTGTGCGAAGAATAAAAAACAAGCAGCACAATGAGCAGATTGCATTGTGCTGCTTATAAACGTATACTGCTGCCTTTTTTTACTAAATACTGCCTTTTAATAATCAGCACCATAGAAATATCAAAGTACGTCAAGTGACCATTTTTTGTTACCATAACTCAGTGCCATTTTTAATTGGTGATTCACAACGTCAACAGTCAGCACATATACAAATCGATAGTGAACATGAATGACAGGAGACGAAAAGAGGCAATCATTTTTGAGGCAGTAGAAGACTTGACGGCCAAAATCAGTTTTGAATAACCGTTACAAATCTTTCGTGCGTATCCTCAGGTTATTCAAGATATCAATCAAGTCACACTGCAACGAGGAACCTTGGTGTATTGGTGTTGTTGCATAGACTAGGTGCTGTTCGGATTCTATCGTGTTCCCCTCTAACCTCGATGCG
>N_79
TTATCTAATACCTTGGTTCCATTCGTATTGCTAAGGTTAATAGGGAAACACAATAATCCGAACAGCACCTAGCCCATCCCACTTGTACTACGTCCGGTATTTCTTTGGAGGCAACAGAAGCTTGTAAATTTTGCATCAAGCCTTTATACATATCAGGATTATATTTTTCTACAACCTTCACTTTGTCTTGAGATTGATTGTATTTATCTACTAATTCATTCACTGTTTTTCCACCTAGGGTATCCGCATTAACATGCCAATACTCTATCGTTACACGACCCTCCGATTTTTTTGTTGTCTTGGTATTCCCACTACCACAAGCTGCCAAAGAGATGACACTTAAAACAGACACAACCCCTATAACAAGATTTTTCTTTAACATAACATTAACTTCCTCCTAATTTCTTTATGGCCATTTTTCTAAATCAAGAAATATTATGAACTACCAATGTAGGTGCTGTTCGGGATTCTATATCGTGTTTTTCCCTATTAACCTTAGCAATAC
>N_80
GTGCGCCTTTGGTTCGGTTCGTATTGCTAAGGTTAAATAGGGAAACACGATAGAATCCGAACAGCACCTACAACGATGGTTCTGTGATAATGGGTGAGACAATCCAACATAGCCTGATGGAAACGAATTTCTTCTCGTACTTTTGTCCGTCCGATATCTTATCTGTGAACCGCAATGTTCACAAAATTGTTCTTCCAAAGGAAGGAGATGTTCTTTCTCTGTTATAGGTAAGTGTTTGATTTTGTCTGCTTTCGTTCCTACAACTCGTTGATGTCCTTTTACTGGAATAATGGTGGCAGCTGCTTCTGGACGCTGCAAATTTCTTCATCACTAAAAAGATTCAATTGCCCATTCGTTTCCTCAAAGAGAGTCTCTTTTAGAGCGTCCAAATAATTTGTTGGTTAAATAATTGACCTTTTCATTCAATAGTTGGATTTCAGTTGTAAGATTCTGAATGGTTTGTTGTTGTGCTTGATTGGTTTTATGGGCTTCTTGAAGCAACTGAAGCAACGTATCTGTAGTTTCCAAGGTGCTGTTCGGATTATTATCGTGTTTCCCTATTAAGCCTTCCCGCAATA
>N_81
TATGTATGTACTTCGTTCAGTTACGTATTGCTAAGGTTGATAGGGAAACACGATAGAATCCGAACAGCACCTACTGACATCGCTGATTGTTATCCATCAATTTATACTCACTCTATAACATGGGCCATGGTAAAGAAAAAGTTAAAAATGATGAAAATAAGTGTTCGGGCTCACTTGGCGATAAAATAGATAAAAAAATATCTGGAATGCAACACAATCAAACAAATGGTATCCCTCAGGGTTCCGTTCTTATGGATTTTGTAGGAGATATCGTTCTAGGGTATGTTGATTTGAGATTATCGAAAGAATTAAAAAAATTAGAAAATTTAAAAGATTACAAAGTACTCAGATATAGAGATGATTATAGAATATTTTCAAATAATCGTAATGATTTGGAACAAATTATGAAAGTGTTATCAGAAGTCTTATATGATTTAAATTTTAAGTTAAATTCTAGTAAAACAAAATTATCAGGATGATATTATCATAGATTCTATCAGAAAAAGATAAGCTAGGTGCTGTTCGGATTCTATCGTGTTTCCCTATTAATTAGCAAT
>N_82
CTGTGTAGTCTACTTCGTTCAGTTACGTATTGCTAAGGTTAATAGGGAAACACGATAAATCCGAACAGCACCTATGAAAACAATATCAGAACTGAATATTATCATGCATGGATAGAAATGAAAAAATAAGCGAATGTGTTTAAGATAACTCGAAAATGATGGTTGTTTTAGTTATAAAGAAAAATTTTCTGGTTCGATTACGGGTTTAATGTGGGGGATTATTAGTCGTGGATAGATAGAATTTTAGTTTTTTAGAGGAAATATGTCTTTAAAAATGGAATGGTTGCAATTCTTAGCGATATATACGATGTAATTGTCCTCTTAAAAAAGTATGGAAAAATAATTGTATTTTAAGTGTAATGCTTTTATGCACCTATTTAATTTATCATTCTCATCTGATACAATCTCACTCATAACAATATGAATTTTTCTTCTCATTAGTCTCAGTTAGGTGCTGTTCGGATTCTATCGTGTTTCCCTATTTAACCTCTAGCAATA
>N_83
TTTTGTGCCTGTACTTCGTTCAGTTACGTATTGCTAAGGTTAATAGGGAAACACGATAGAATCCGAACAGCACCTTTTCTTTGCCTGTTACTACATCAATGTTCAACTCCTTCTCATACATACGTTCACAATTCAGGCATTTCTTTAACAATGTTTTCTTCAAAACTTATTTTATTATTTAATAAGTCAACATTGATACATTCATCTAAAGTAAACAATTGAAATTTTCTTGTAGGAACTCTTCCAAAATAATCTAAATGAATTTCTATAATTTTATCATCGTATCTCAATATATATGTTCAAATCATTACTGTTAATTTCAAGGATTCGAATATTTACCAAACTGTTTTTTTACTGATTTAGGGAAACCAAATAGGTTTATAATATAATCCAATTCATGTATACAGTCTAATTCTACTCCTCCCCATAGATTTAAAGGCAGAATAATTATTTCTATAATCAGTACCTTTTCTCCAATCAGGAAGATAAGTAGAACAAATAGCTCTTACAGAATATACTTTTTTACTTTGAATACTATTACGAACAACTTCCATGATATTTTTATACCTCAGTGGAGCAGCAACATAAATATTTTTAGGTGCTGTTGGATTCTATCGTGTTTCCCTATTAACCTTAGCGGTG
>N_84
ATTTATGCTGATTGTACTTCGTTCAGTTACGTATTGCTAAGGTTAATAGGGAAACACGATAGAATCCGAACAGCACCTAATTGTGGTTCTACTGTGGTAGATGGAAACGGGAAAGTAATTGTAGTGAAAAATGGGAAGAAGGAAACGATTGTCCGCTTTGAACAATACAATCACATGCCTTTGGTTATGCGCTTAAAAAAGCAGCGCTATACCTGTAAAAACTGTCGAACCCATTGGACGGCTCAAAGTTATTTTGTTCAACCCAGACATTCAATCGCGAATCATGTCAGATATAAAATTGCTTCTTTACTGACTGAAAAAGTATCTTTATCTTTTATTGCGAAAAATTGTCAGGTATCTTTGACCACCGTTATTCGTACGTTGAAAGAGTTTAAAAGCTACTTACCAAAGCAATCTAAGAGGATTCTCCCAGAGTATTGATGGTTGATGAATTTCGTTCGCACGCTTCCATAGAAAGGTGCTGTTCGGATTCTATCGTGTTTCCCTATTAACCTTAGCAAT
>N_85
TTTTTTTAGCCTTGGTTCGTTACGTATTGCTAAGGTTAATAGGGAAACACGATAGAATCCAAGCCACACCTATTCGTATCTGGGGGTAAGGAAATGGCTCAGATTGGAATTATGAAAAAGCGTTACCCAAAGATATTCATGGAAAGAACGTTTTTCCCTTGTAAAAGAAATGGACTTCGATTTTATCGAGATGTCGATTGATGAGACGGATGAGCGGTTAGCACGATTAGATTGGTCTGAAGAAAAGATAGCTGAGCTGAGAGAAGAGATGTTCAGCTCCGGTGTACGTATCCATTCGATTTGTTTAAGTGCACATGGATACCC
>N_86
TGAGGAAGTAGCATTTTTTTTCACATATCCTCTTCTTCATTTTGAAAGGTGAGACGACTGCCTAATCTGGCTATCGTCCCACCCTCCAACTTTTATTAGTATGATTATGTGATTATTTTTCTGTTACGATATTATCTACTTCGATTGTTTGAGTGTCGCCTTTTTCAGCTGCATTCACTAATTGTTGTGCGTACATGATGAATGAATGTGAGCTGTGTGTAGCACCTGTAACAACTTCTACATTAGCAGGTGAGCCATCTTCTTCGCCCATTGCTTTGACGAATTCGTCGTTCAGAGTAGGGATGTAAGTTTTTGGTTCTGTACCGCTTTTTGCTTTCATATTTTCATTATATTCTGTATCATCTTGTTTTGATTTACCGTCTTTGTCGATATAATCAAAGTTTGATTCAGTTACTTTGCCGCCAGCAACTGTCATTTCGAATTGCACACGGTAGCCGTTAGAGTAGTTCTAGGTGCTGTTCGGATTCTATCGTGTTTCCCTATTAACCTTAGCAAT
>N_87
GTGAATGCCCTCTTCTTCGTTCAGTTACGTATTGCTAAGGTTAATAGGGAAACACGATAGAATCCGAACAGCACCTCATAGAGTTGGCAAAGCGTCATTTTCTTGCCTGTGCTGTCGATACCGTCCTCAATATCCCGTCTTATCTGCTGTTCCAGTTCTCGAAGTGAGGGTTTTTCCCGTTTTCCCTTTGGTGTCGGGTCTGTGGGTGTCAATCTCCAAGCATACACATATTTTGTGTTTCCCAATGCGTCTACATATTTATATAAGTATTTTCCGTCTGTTCGTTGGCTCTCTCCAGTATGCAGGATACGACCTTTGTTATCCCGTCTTTTTTCTTTCATGGTGTCTGCTCCTTTCCTTGTTGGAAAGAGCCTTGATATGACTTGTGTTCATCATAACACATACAAGGCTCATTTGCATTAGATTGCGTCCAATTTATCAATAACCTTTTCAAACTGTCGGCGTTTAATCTGTATGCGGTTGCCATTCATAATGAGCCAGCCAGCGTCCTTGTTTTCCTCTGCCAATCGTCTTAACTTGTTTTCTCCAATGCGGAAATAGTTTGACGCTTCTTCGATGGTAAGGGTGTATTTTTCCCATACGGGAATTCCCTGTGTATTACTCATAAAACACCCCTCACTTTTGATTACGTCTGATATGTCCGTACACATCTGTTCCACAAGCATTTCCTGTTTTTCAGAAAGGTGGGTACATTCATCAATCATTTTCATGTAGTTTGAACCTGTCAGCCTGTCGATTTCCTCTTATCATCACGATTGACGGCATGACCTGTCTTTCCAGCCATTGCAGAGTGCGTTCCATATTGACAGGTACAGGGTTCATTTCAAAAGGTAAACTGCCATGGGAAATGAATATCAGGTGCTGTTCGGATTCTATCGTGTTTCCCTATTAACCTTAGCAAT
>N_88
TTATGTACTTCGTTCAGTTACGTATTGCTAAGGTTAATAGGGAAACACGATGAATCCGAACAGCACCTAGCACTTATCCGTTTATCTGATGTCTATGAGATTCCGTTAGCTACGAATATCGGAACAGCTGAGGTGCTACTAAGAGGACTGGAAGCCGGCTTCCTAGATTTTCGAAGAATCGTCCATGAAATAGACAAGCATCCACTTTCATTTTGATGGATAAGCGTATGGAAAAATAACGTTTAATGTTCGCCTATATGTAGCTATAAAAGCTAAACAAACTGATAATATGCGATATAATACGAACGTATTGGATAATATAAACAGGTGCTGTTCGGATTCTATCGTGTTTCCCTATTAACCTTAGCAAT
>N_89
GTTTATAACTACTTGGACTTTTCAGTTAGTATTGCTAAGGTTAATAGGGAAACACGATAGAATCCGAACAGCACCTACTTCATCTTCCCAAGGCTCTGTATAATGTTTTTTTAATGATTCTAATGTATATTTTTTATCTCTACCATCATAAAATTCTAATACTCTTTCATCAGTTAACCATTTTAACATCAAAGGAAAATCATCATCTATTAAAGTTCTTATACATATTTCATTTTCAACTATATTCATTTATTTATCACCTTTTTCATAATCATATACATATACTATTTCATCTTTATAATCATTTTTACCACCTAATTTTTCATATACATGGGCAAACTATAGGATTACCTTTATCAGTTCTGAAAACATTCAGAACAACCAATCTCTTTCAATTTCCTAATAAAAGATAATAATTTTGAACCATAACCTTTGTCTTGATAGTTAGGTAACATTCCTATTGAGTGTAAATAAAACATTGTTTTTCCATCAGGTCTTAAAAGTGTATAGCAATATGCAAATCCTATAATTTTATTATTTTCTTTAGCTATAAACCCAAATGAACTGGTATCGTAGAGAAATCCTTTTAAATTATACAATATCAAAAACCATATTATCATCAATTAAAACTTCTTCCATAAACTCAGTCAAGTCCAGACTCCTGTGTAAAATGCTATACAATGTTTTTACCATTTTCTACTTATCAAAATTGATGTCCTTTTCTTGAAGAATAAATCCATTCATCATGTTAGGTCCATAAGAACAGCTCCAATTAAGCAATAGGGCACACGTGTGCTGTTAGAAATTATATAGTATTTCCCTATTAACCTTAGCAATAC
>N_90
TTTTTATGTAGCCTTCGTTCAGTTACGTATTGCTAAGGTTAATAGGGAAACACAATAATCCGAACAGCACCTAAAGAACAACAGGGAATCGTATCCCTTTTCAAAAAAAACTTTGCAAACGGTTCTCTTTGTTATATAATAACTTAGTACCAAACATTCCCATTCAAACTTTGTTTAAATAGATAAATAAAAATCTAGTTTGGTTTGACGCTATTGCCTCCACAATAGCGTCTTTTTGATTTTTTTCAGCTTGTACTATCCGTTTTTACTAAAAAAAATCCTAATAAAAGACTGTTAAGGAAAAAAACTTGTCATGTTCATATTGCAAAGCACGCTGCCTTTAGGTATAATAATGAATGTTGAATTATGCGGTAACACGCGTAAGAACTTAAGTTATCGGAGGTGAAACTAATGCCAAACATTGAATCTGCAATCAAACGTGTTCGTACAAGCGAAAACGCTAATGTGAAAAATTCATCTCAAACAAGCGCTATGCGTACTGCAATCAAAAAATTTGAAGATGCTGTAGCTTCAGGTGCTGACAACGTAGATGCGTTATATAAAGAAGCTGTTAAAGCTATTGATATGGCTGAA
>N_91
TTATGTCTACACTTAAACCAGTACGTATTGCTAAGGTTAATAGGGAAACACGATAGAATCCGAACAGCACCTTCTTGCTTCTTGGATACTTTAAGTCAAAATGTTCGTTTATTTTTTGAGGCGCTATACCCGTTGTTGAACCTCGGGTAGTGCCTCTTTTTTATTGAAAGGAATCGATAAGAAGATTTGATTCCTTTATTTATCAATAGGTTATAATTCATATTTTTTTATTTTTTCTTTTACGATACTTAGTCCAGAAGCTAAAATTTCAAGGTTATTAGAGGATAGGGAAATTCGAACGAATGCATCTGGTTGCGTACGTGTAGTAAAGCGTCTGGAATGATAAAGTCGGATGCCGAC
>N_92
TATGTTGCACACGTACGTATTGCTAAGGTTAATAGGGAAACACGATGAATCCGAACAGCACCTCATAGCTATCTCTAATACATTTTTTGATAATAGCATATATAAAGCTCTGTCTTCATCTGATAAAACTTCACAGTGACCTTTAATTGTTGAAATATCACAACGTTCAACTGGCCCTGTCAAACTTTCTATAATTCCTTTTTCTTTTATATTTCTAATATTAAATTCAATTAATGGATATAAAGCTTCAATTGCCATTTTTTCAGTAAATCCACATTGAATTAGATATGTAACGCTTGTATTAATAAGTCCTAGCACAAGGTTACTAGATACTACTGATGCGGCATGATAAAGAGATTTATTCTCCTTAGATACAATTACAGTACTATTACCTAACTTTTTGAAGAAATCACATAAAAACTTTGCATATTTTTCATCGCCTTCAATTGTTATAAAAGATTTTTTTAATTTTTTGTATGAATTATAGGTGCTGTTCGGATTCTATCGTGTTTCCCCTATTAACCTTAGCAAT
>N_93
ATCTGCCTGTTCTTCGTTCAGTTACGTATTGCTAAGGTTAATAGGGAAACACGATAGAATCCGAACAGCACCTATAACTACGATGATAACTGGTACTGCAATCACTATTCGCTTGAACCATTTCATTCATTTACCCTCTCTTTCTTCGCCAAATCCATGTGATAATCGTGCTAACAGATAAAAATCCACCTGAATAAATGAGAAGCGAATGTTTCTTTTCTCCAGTTTTCGGCAACATTCTTTTTTTTTGCATCTGTCTTTTTTTGTACTTTCACATGGATTTGGCGAAGAAAGAGAGGGTAAATGAATAACAGAATAGTGATTGCAGTACCAG
>N_94
GTTGTTTATACCCTCTACTTCGTTCAGTTACGTATTGCTAAGGTTAATAGGGAAACACGAAGAATCCGAACAGCACCTTATTTAGGAAAGAGACATCTTTTGGAACAGCAAGCTTTTTTGCACTACTTATCGCATTTATTTTCTATCTATTAGTAAAAAGTATAGACAAACAGACGAGATTTCTCAACTTGCTTTTTACTTCTATTCCGACTGAACACTATTTTGGAGGTATTTGTATTTTATTAAGCTTGGGCGTGATTTCTCTGATTTTATGGGAAGTGTTCACTTCCGCTCATATAAATTATCTCTTATCTCTTTTATCAATGGTCGCGTTTTTTTTCTTTGT
>N_95
GTTATGTTAAACTTACTTCGTTCAGTTACGTATTGCTAAGGTTAATAGGGAAACACGATAGAATCCGAACAGCACCTAGTGGCATTATATCTGCTTAATACTTGATTTGTTTAATCGAGAAATTATTGGTTATTCCTGTGGTGAGAAGAAAGATGCCTCATTGGTGAAAAGAAGCCTTTGGACGGATACCGTCTGTTTTAACAGACGTCAAGCTTTTTCATACAGACCGTGGAAAGGAATTTGATAACCAAACCATTCATGAGATTC
>N_96
CTATGTTTATTAATTATTGCTTCGTTCAGTTACGTATTGCTAAGGTTAATAGGGAAACACGATAGAATCCGAACAGCACCTCTTGCGGACAAAATCGGTATCAATATGCAGAGCCTTTCCAAGATTGAAAGAGGGTTGAACTATCCTGCCTATGAAACGCTGGAAAAGATAATGGAAGTGCTGGACGTTACGCCCAATGAATTGTTGTCGGGAGAATGGAAGTATGTCAATCAATCTGAAAAGGAAGTCTGTCAGTTTTTAAGAGCCGAAGAACGTCTAAATGCAGAACTGAAACATGGACACTATGATAACTTCTTTGACAGCGAGGAAGAATGGCTGGAATATGAGTTAGAAAAGTTACGGGAATATATTACAGACTATATCAACGGGAAAAGCATTGAAGCGTCCGACCTTTACCCAATCAAAGAATTTATCCAGCATTTGAAGTTTCAAAAATTATTAGACCGCTATGATGATTTAAGGTGCTGTTCCAATTCTATCGTGTTTATTAACCTTAGCAAT
>N_97
GTTGTGTGACACCTTGGTTCGTTGCGTATTGCTAAGGTTTAATCGGGAGACACAATAGAATCCGAACAGCACCTATCGCAATGAAGATGGTTCGATTACTTTAACAAACTCTGATGATTATTATCAAGGCGCTTGGGGCATTGGGTGAATGCTTGTAACTTGCAGAAAAACTTCACCGATTACAGAGAATAAAACAAGAAGAAGAAAGTAAAAAGTTTCAAAATGAAGCACCGATGTCTCCTATTTTAGGTTTCTCTTTGACGCTTCTGATTTTCGAAA
>N_98
TTACTAAGTACTTCGTTCAGTTACGTATTGCTAAGGTTAATAGGGAAACACGATAGAATCCGAACAGCACCTAACTGTACGAGTAGTTGTTTCTGGTATCTGTCTTGCCGTAAAATTGTTCCACAAATCCCAGATTGAAGCGACACGGAAGATGGAAGAAGCGTTGTTGACGCGTTTTATCGTTGAAAATTCTAATCCTGTGATTGGCACGCCATCTGTTGTCCATTTGATTGGCACATCGAATCGCTTAGACATATTGAGGATTTCAGCGTTTGCTT
>N_99
TATGTTGACCTTTACTTCGTTCAGTTACGTATTGCTAAGGTTAATAGGGAAACACGATAGAATCCGAACAGCACCTGCTTCGCCTCCATCTGCATTGCTTCTGTGGATGTAGCGCCAAACTCAGACTGTGTAGCTTCTAACTGTCGTCTCAGGATATCTATCGTTTTCTCTGCATTTTCAGATTGTTGAGAAACATATTCTTGGGCTTTCGCTAATTTCTCGGATTCAGAAGCTGATTGACCAGCAGTTGCTTGCCATTTTTTGTATTCGGATTCAATCAGAGAAGCACTAGCTTGAACATTTTTTGTTCACTATCCAACTGTTGCATTGTAGACTCGTACGTCTGTATTTCGCCTTTTGCTTGAGCTAGTGCATTACTCGTTTTATCAATTTCGTTTGACAAACGTTGTTGCGCTGTTTGTTGGTTAATCAGTTCTCTCTCAAGTTTCTGAACTTCGGTGGAATTTTCTCCATAATATTTTTTGGCATTGGCTAAACGTTGGCTAGTTACTTCAACTTTTTGACTTTGTAATTCATACTGCTTTTCTAAAGAAGATAATTTACTTCCTAACTTGTCTGATTCAGAACCAGTCTGTTGTAATTGAGCTTGTTCTAGTTTTAATTCTGCTCTATTTTTAGGTGCTGTTCGGATTCTATCGTGTTTCCCTATTAACCTTAGCAATAC
>N_100
TATGTGTACTAGTGCTTCACTAGTTTGATTATATTGGTTGATAGGAAATTGCAGTCAGTCCAACACACTATGAACTTGAGACACTTATTTTAAAGAGGAAACAATGTGGTATTTAAATAGCCCTCTTGTGATGTGCACCCCAAAAGTTAGACTAGAAATCTAATTAAAAGGGGTGCTTTTTTTGCGGAAATATACATTTGTTTTTAAGAAAAAAGTAGTTTCAGACTATTTAAATAACGAAGGCGGCTACAAATATCTTGCACATAAATATCAAATAAATCGTACACTGGTTAGACATTGGGTAAGGATTTATAACTATCATGGTTGGGAAGGCTTGGTTGGAGGTGGCAAAAGCTACACTACAAAATTTAAACTTGATGTTATAGAATATATGGAAACAAATGGTCTTTCTATCCAAGAAACTGCTAAAAAATTTAATATCGGTTCAAATAGAACTCTAAGTAAATGGATAGAGCAATATGAAGAAGGCGGTGCTTCTTGGCTTGAGAAGCCAAAAAAGACAGGGAAAAAATTAGTATGAATTCCAAGCTAAACATTCCTAAAAAACTTAAAGATGAGTCTCTTGAAGAAGAAGTTATTCGTTTAAGAGCAGAGAACGCATATTTAAAAAAGTTAGAAACCTTGATTCAAGAACAAGATTTGAGCAAGAAGAAATCAAGGTAGGTGCTGTTCGGATTCTATCGTGTTTCCCCCTATTAACCTTAGCAAT
>N_101
TTATGTCGTACTCGTTCAGTTACGTATTGCTAAGGTTAATAGGGAAACACGATAGAATCCGAACAGCACCTATTCTTTTATTTTAGCCATTCAATTGCCACTTGGTTATTAATATTTTTTCTAAGTTTACTATTAATAATTAATACTTTAATTATTATCTTTAATAAACATAGAAACTTATTTCTTCACAGCATATTTCCAATTGTTTTATTAATTTTTCTATACTTTATATAAAAAGATAGAACTATTTAGTAAGGAAAAAAAGTAGCTAATTGTAATTTTCGTCTAAAACTCAAAACTAGTAAAAATAACTTTATTGTGTTATTTTTATTTATAAATTATGAAAAAGGACCTTTCGAAATGAAAAATAATAAAATAATCAGTTGAATTATGGGCTTTTATTGCCAGTTTTTCTGCTATGTATCATTGGATTACTTTCTTTATATGTTGCTTTATATCACGACTCTTACACTAATTCAAAAATCACAAAAGAATTAATTAAACAAGTATTGTGGTATAGTATTGGGTTCACTTCAGCAATAACTATTTATTTTTTTAATCCTAAAATTTTGTGGAAATTAACTCCTATATTTTACGGATTATGCATCATAATGTTATTACTTCTCTTGAAATTCTATAATCCACAATTAGCAGTCTTAACTGGAGCAAAAAATTGGTTTTATATTGCTGGTTTTTCGTTTCAACCTACTGAGTTAGTCAAAATAGGTGCTGTTCGGATTCTATCGTGTTTCCCTATTAACCTTAGCGA
>N_102
CAACAGCGTTCTTGCGTTCAGTATTACATATTGCTGACTACAGGTTTTTCTCCGGATAATTTGGTAGGACACTGCTAGTTTCTTATCCAACAACAATATTTACATTCCCGATTTATTATTTCTTTAGTGTAAAGGAACAGCATAAAGGAAGAAACAAATTTTTAGGTGTCATTACAGGAACCATAGCTAACTATTTTTATGGTACTATCGCACAAGTATTTCGTTATTACGCCTCTTTACTTAATGTTTTTAGGGCTGAACGCAACACAATGCTGGGCATGTCTTTAGCAAACTATGTACTGATTGGGATAGGTGCTGTTGGATTCTCCTGATTTGCCCCCTATTAACCTTAGCAAT
>N_103
AGGGAAACACGATAGAATCCGAACAGCACCTTATATTTACAAATCAGAGCAACATTTCATTATCCTTATCATATCTTTTTTAGTGAAAAAAAGCAAGAAAAAACCGAACAAATATTCGCATTTATCATTTTCTTAAAAGCTGTTTCTCAAAAGA
>N_104
TCTTCACGCCTTCGTTCAGTTACGTATTGCTAAGGTTAATAGGGAAACACGATAGAATCCGAACAGCACCTTTTTTAGCCGATAAAGACACACCTAGACAATTTGCGTTGTTCACGCTTTAGTTTCTTTTCCATTTTGGACGTGAATTTATTATTATCAATTTTTTGTCCATCAGAAAGAATCGCAAAGTCCATAATACCTAAGTCAATACCAATTGTGGAATTAGTTTTAGGTAATTCGATAATTTCTTCTTTACACAACAAAGAAATATAGTATTTACCGCTAGAATGACGTGATATTGTAGCAGATTTGATAATCCCTTTTGGTTGTCTATGAAGCTTAATTCTTACTAATGACTTCAATTTAGGAACTTTGATGAATTTACTATCAATCAAAGCAACTGTACCATTTTGATTATTCGTTGTATAACTCTGAACAGGATTTTTGTTTTACTTTTTGAAACGTGGAAATCCAACGGATTTATCCCGAAAAAAATAGGTGCTGTTCGGATTCTATCGTGTTTCCCTATTAACCTTAGCAA
>N_105
GTTATGTGCATTACTTACTAACTCACTACGTATTGCTAAGGTTAATAGGGAAACACGATAAATCCGAACAGCACCTGTTGACTATGAGCCTGCTCTCATTTGTATATATAATATACCAAAAAAAGGTTGATTTGTCCAATACTGTGGGTGATTATAACCGTCTTACTGTATTATATTATTATATAATACAATCAAAAACCTAACCGAAAATTTAATAACGTTTCACTGATTTCATCTTCATTAATTCCGATGTAGCGTTTGGTAATGTTCTCGCTGCTGTGACCAAAGATTTCCATTAAGGTGGCCACGTCTTTGGTTTTCTTGTAATAGTCGTAACCAAGGTTTTTCGTAGGGTGTGGGTGCCAATATCGTCCCTTCCTAACAGCTTCGCGACCTTTTGAAACATCTCATAAGGTATTGACTTCTAAATGGCCACCTTAGTACTGGGAAACAAGTAAGCCCTAAGAGTAGTAGCCGTGAATCAAGTCCTGTAAGCTGCTTTAAGTATAAAATGCGTGTTTTGTCCTCTCTTTATTCCACGATGCGCGGGTTTTTTGAGGTAATCACGTCTTTTTTCTTGAGTTTAACGATGTCGGAATTAATGAAGATGAAATCAGTGAAACGTTATTAAATTTTCGGTTAGGTTTTTGATTGTATTATATGTAATTGGTTTGACGGTTATAATCACCCACAGTATTGGACAAATCAACCTTTTTTTGGTGGTTTATTATATACAAATGAGAGC
>N_106
TAGGGAAACACGATAGAATCCGAACAGCACCTCCTCACTTTCTCTGTCACTTTTTCCTATGATAGCCTGTTAAATAGTAAAAAGCCAGTAAAACGTTTCCTATATTTGTATGAAAATTTAACATTTGTATGAAAATATGATGAAATAAATCATTCTTCTATTAAAATTCGCCTAAAAGTTTTCTGAATAGTTGTAATTGTCTGAAAATTTGTTATCATTAGTCATTGTTAAATATTGCTATTTATTCTTAATATAAATTTTGATTGTGAATTTAAAAGAAAGAGGTCATTTATGGAAGATAAAAAATTGAAAAAACAACTTAGCTCCAGACATATCACCATGTTAGCTTTAGGTGGAGCG
>N_107
TATCTTACTTCGTTCAGTTACGTATTGCTAAGGTTAATAGGGAAACACAATAAAATGCAACAGCACCTCTTCCTTTCT
>N_108
TGTGTTACTCATTCATCGTATTGCTAAGGTTAATAGGGAAACACAATAATCCGAACAGCACCTTTATTTAATTTTTTTGTTACCTTGTTTATTCTATTGTTTATTTCCTTAGGGTATTTTGTCAAGATATTCTTGTTTTTTAAGGCGGAAAAATTAATTTTAATGGATATAACTAAATATGTTTTGATGATTGATGATATTTTTTTAGAGTCTTATATTATTTACTTATGGGTAGATAAAGAAGACGGAGGTAAAGAAGTGATAGGGGGAGAGTAACAAATTATAGTAAAGAATATTTGCTGTTCAAAAGTATGGTATACGTGAGAGTGGAATGAAGAGGTGCTGTTCGATTCTATCGTGTTTCCCTATTAACCTTAGCAA
>N_109
TTTTTGACACCTACTTCGTTCAGTTACGTATTGCTAAGGTTAATAGGGAAACACGATAGAATCCGAACAGCACCTCTTTATAAATTTTTGCCAAAACTTCTTCAAATTCTTCTTTTGTCCAGTAAGGAACGATTGATTTTCCTTTTGGAATTGCTTTTGTTCTTTTGGAAATATTCTCATTCAGAAATTGCAGGGTGACCGCATAGTCTAATGATTTACGAAACATACCGTACATAAGTGAACTGTATGCTTGTGAGTATCCGCTATCGTTCAATAACCAAATTCGATAATTTTCACAAT
>N_110
TTATCTAATACCTTGGTTCCATTCGTATTGCTAAGGTTAATAGGGAAACACAATAATCCGAACAGCACCTAGCCCATCCCACTTGTACTACGTCCGGTATTTCTTTGGAGGCAACAGAAGCTTGTAAATTTTGCATCAAGCCTTTATACATATCAGGATTATATTTTTCTACAACCTTCACTTTGTCTTGAGATTGATTGTATTTATCTACTAATTCATTCACTGTTTTTCCACCTAGGGTATCCGCATTAACATGCCAATACTCTATCGTTACACGACCCTCCGATTTTTTTGTTGTCTTGGTATTCCCACTACCACAAGCTGCCAAAGAGATGACACTTAAAACAGACACAACCCCTATAACAAGATTTTTCTTTAACATAACATTAACTTCCTCCTAATTTCTTTATGGCCATTTTTCTAAATCAAGAAATATTATGAACTACCAATGTAGGTGCTGTTCGGGATTCTATATCGTGTTTTTCCCTATTAACCTTAGCAATAC
>N_111
GAGAGAGAGAGAGAGAGAGAGAGAGAGAGAGAGAGAGAGAGAGAGAGAGAGAGAGAGAGAGAGACACACACACACACACACACACACACACACACACACACACACACACACACACAGCCGTAGAAAAGAGCAGTTTCAAAATGAAGAATCACTAGAACGCTTTCTAGTCAGCATTTTTGATACATACAATCAAAAATTTCTAAACAGAAGCCATAAAGGTTTTCAACAGGTAACCGATACATTAGTTTCAATGTTTTCGTAACTAATTATTTTGCAGGAGGACAATTTATTTACACAAAATTATTGACGCTCCCGTTGCATCGTGATGATAGGTATGACAAGAATTAGCAAAAGAAAAAAGTTTTTCACCAGTACGTTTGTTCATAAAGACGTTTCGCCAATTTTGGCTAAAGGGATTTTTTTATTGGCTATTTGCTTGGATAGTTAGTGTGATAATGATTTTTGATTGTTTCTTTTTTATACGTTTTTCTTATGGAAAATGGTTGATTCCGTTGTTTGTTTTACTTGCTTGTTTATCAGTTTCCTTTAGCATCAACTACTGGTATTTTCAGGTGAGAAATCCAGCGTCGAAACCAAATCAAGTTCTACGGATAGCGTTCTACTATACGTTGAAAAAATGGTATGTGAGTTTACTAGATTTTTTACTATTGACAAGTTTGTTCTTCTTCTTTTTCGTAAAGCCCCAATGGTGTATTCTACTAGGTCCTTCTATCGAGGTGCTGTTCGGATTCTATCGTGTTTCCCTATTAACCTTTAGCGAT
>N_112
ATGTACGTATTTCGTTCAGTTACGTATTGCTAAGGTTAATAGGGAAACACGATAGAGAATCCGAACAGCACCTATGAACCGTTTAGGAACCGTGGTCTTTTTAGTGTTGTTTAATATTGGGATTTCCTTTTTTGTGTTTCTTCTGACAGGGATTATGTTGTTCTCACAAATCCTTTTCATTATCTTTGCGATGTTTCTGCCCATTAGTTTCTTATTGTCGATGTTGCCGACGTATGAGAGTTAGCAAGAGGGCGATTATTCGTTTGTTCAATACGATTATGATGCGAGCAAGTCCTTCAGTCATTACGACTGCATTCAGTATCTCCACGATGTTTTTCAATGTTTCGGCCACCTATCCCTTCTTTATGGTAGCTTTTCTACAAATTGTGACCTTTGCCGGTATCTCTTTCAAATTAGGTGACATTATGAGCATGTTTAACCTTCAAAGTAATGATAGTCAGTCAATGGGAAGGCGAGTCATGCGGAAACCGCAAATGTTGATGAATCGAAAATTGCCGAAGGTGCTGTTCGGATTCTATCGTGTTTCCCTATTAACCTTAGCGAT
>N_113
GTGTGCTAATTTACTCGTTCAGTTACGTATTGCTAAGGTTAATAGGGAAACACGATAGAATCCGAACAGCACCTGAAATCCCAGTATCTTCTATAAGTAAGTCATTTCATATCGATGAAAACACGTTATTTATTTTTGTTTTATCTATAAAATGGCTGAAAAATGATTTTTTTCTAAATACTATATATAGTGGCGTCTATCCTATATACCACTAAAAAACTACAAAATATTAAGTACTTTATTTTAAAAAAACACGTGTAGAATGAAGATAGACTTTTAGTTAGGGAGTGTTTTTTTATGAAACTTACTGTTTTTTGCGGTTCCCGTTTTGGTAATAAAGAAAGTTACAAATTTATTGCGCAAACGTTAGGAAAATACATGGCACAAGAAGAAATCGAACTGGTTTACGGTGGTTCATACTCCGGGATTATGGGAGTGATTAGTAAAACAGTACTGGAAAATAACGGAAAAGTCACAGGTATCTATCCGAATGGGCTTTTTCGGTGCTGTTCGGATTCTATCGTGTTTCCCTATTAACCTTAGCAATA
>N_114
TTTTTATGCTGACTAAAGCTCCGTACGTATTGCTAAGGTTAATAGGGAAACACGATAGAATCCGAACAGCACCTATTCCCCAAAGTCTTCAAAATGAACAAAATCTTTCGTAGTTGCTAAAGCCCAGCCAAACGGTTCTCCAAAAGGAACTGGATTTCTAGTATCACGTTGATGATAAATAAAGAATTTTCCTTCTTTCCCGTAAGGCATAACATCTCCGACCCAAACATCCCTTGGTTGGTAGTAAAGTTGATGATTATTGCTTTTAATTAATAATTTCTCCATTTTCTTCCTCCAGTGAAAAGGTTTTTATCTTCACAACTAATATATGTCAACCCGTTTCATATGTCAACCCGTTTCATAAAAATATTTTTAAATCGACGAAGGAATTTTTCAATTTTATCTAACTTATGCTGTATTTTTTTTATAGAGAGCTTTAGCAACTACGAAAGATTTTGTTCA
>N_115
TTTTTTTAGCCTTGGTTCGTTACGTATTGCTAAGGTTAATAGGGAAACACGATAGAATCCAAGCCACACCTATTCGTATCTGGGGGTAAGGAAATGGCTCAGATTGGAATTATGAAAAAGCGTTACCCAAAGATATTCATGGAAAGAACGTTTTTCCCTTGTAAAAGAAATGGACTTCGATTTTATCGAGATGTCGATTGATGAGACGGATGAGCGGTTAGCACGATTAGATTGGTCTGAAGAAAAGATAGCTGAGCTGAGAGAAGAGATGTTCAGCTCCGGTGTACGTATCCATTCGATTTGTTTAAGTGCACATGGATACCC
>N_116
TGTTTTTTTTTCCTCTACTCGTTCAGTTACGTAGGTATTGCTAAGGTTAATAGGGAAACACGATAGAATCCGAACAGCACCTACGAGGGTACACGTTGGGAAGGTCGTTTGTTTTTGTCCTTTTTTTGACAAATAAAAAAACAGCCGAACCTTTTATTTAGCGATTTTTTTGCTTAAACGAGTCGCGGTTAGCTTTGTTTTTGTGGATTAGACCTTTTGATTCAGCCATATCAATAGCTTTAACAGCTTCTTTATATAACGCGTCCGTTGTCAGCACCTGAAGCTACAGCATCTTCAAATTTTTTGATTGCAGTACGCATAGCGCTTGTTTGAGATGAATTTTTCACATTAGCGTTTTCGCTTGTACGAACACGTTTGATTGCAGATTGGATGGCATTAGTTTCACCTCCGATAACTTAAGTTCTTACGCGTGTTACCGCATAATTCAACATTCATTATTATACCTAAAGGCAGCGTGCTTTGCAATATGAACATGACAAGTTTTTTTCCTTAACAGTCTTTTATTAGGATTTTTTTTCAGTAAAAACGGATAGTACAAGCTGAAAAAAATAGAAAGACACTGTGGGAGGCAATAGCGTCAAACCAAACTAGATTTTTATTTATCTATTTAAACAAAGTTTGAATAA
>N_117
TGTTATGTCTAACTTTCTCGGTTCAGTTACGTATTGCTAAGGTTAATAGGGAAACACGATAGAATCCGAACAGCACCTCTTACTTGGTGTGAATAGTTATCTTTTCGGTCATAATAAATATGGAATCCGAGAAATTGCGGAAAGCAGCATGGGGACACGTATGTACGGATGCGCTGGTCTTGAACTAGTGGCAATCTTGAAAGGAAACCACATTGCTTATATTTCAAACCTTAGCCCTTGGGATTATGCAGCGGGAAATGTCTTATTGGAAGAGTTTGGTATGGTAACAAGCGGTCTTTTTGGTACTCCTTTGACATTTGAAAAAAGGGAATACTATTTAGCAGGGACTTCTTGTGCATATGCAGAAATCGCAGACCTTTTGAAAAAGAAGGCTGAAAAAAAGGTAGAAATCATTCACAAAAATGATAAAAACGAGCAAAAGATTAATTTTCTCGAAAAAATGAAAACATTTTACTATATTTCATGAAAAAAGTCTGCTATAATTAGCAGTCGAGTAAAATTTGCCCTGTCATAAAGAACCAATAAAAAAGGAGTTAAGGTGCTGTTCGGATTCTATCGTGTTTCCCTATTAACCTTAGCAAT
>N_118
TCTCCCTGTTCTTCGTTCAGTTACGTATTGCTAAGGTTAAATAGGGAAACACGATAGAATCCGAACAGCACCTAGTTCCTTTCCCTTGTTTTTTAAGTAGGTACCCTTCTTCTCCAGTTCTTCTACTGCTTTTCTCACTGTGATTCGGCTGACCTCATTAAGTTTCTATCAGCTCTGATTCAGCGGGAATTTTCGTATTCTCGGGATACTCCCCTGTATTGATTTTATTTTTTAATATTTCTTTTAATTGTAAGTACAATGGTAATTGTGCATTTGTATCCAGCATTTTTTTAACCTCCACTTACCGGGATTTCTTTCTTTAGGTTATCAAAATGCGGTTAAAACAAGCTCAATCGTAATGAATACCAAAGCCGAAGCAAAAAACCGTCAACCAGACAAGACTTCCCAGCAAATTCATTCCCCTTTTTTCATGCGGTGACTATATCGTCCCCTTCGAGAAAATAAAGTAGGAAAGCTGTTAAGAAAGAATCTCCCGCTCCCGTATCAACCATCTTCTAAGGTGCTGTTCGGATTCTATCGTGTTTCCCTATTAACCTTAGCA
>N_119
TTTTTTGCTAGCGCTTCGTTCAGTTACGTATTGCTAAGGTTAATAGGGAAACACGATAGAATCCGAACAGCACCTTCGTAACGTTTGTTGCTTGAGGTCCGCGTTGGCCTTCTTCAACATCGAAAGTTACTGCTTGGCCTTCTTCTAAAGTTTTGAATCCGTCGCCTTGGATAGCTGAGAAATGAACGAATACATCGTTTCCGTTTTCTGCAGTGATGAATCCAAATCCTTTTTCTGAGTTAAACCATTTTACTGTACCTGTTTCCATAATAAAAATCCTCCTTGTGTATCAACACATATTTTGCAATTACTTGAATGGTGTATATCTGGAAGATGTTTATTTGAAACAAGCTACCACAGATTCAACAAAAAATTATTCCTATAGTATATCATACCGTTTAGGTGCTGTTCGGATTCTATCGTAACTTGCCCTTAACCTTAGCAAT
>N_120
TATGTTAACCTTGGACTCACGTTAGGTATTGCTAAGGTTAATAGGGAAACACAATAGAATCCGAACAGCACCTTCTTTGCCAAATCTTTTGGTTGTGTCCGTAAGGTCTACAATCTAATGCTTGATGACCGAAAAAAGGCGTATGAAGAAGTTAAAAATGATTCTTCTAAAAAAATGACTTTTCCGACACCAGCTAAATACAAGAAAGAATTTCCGTTTTTGAAAGAAATTGATAGCCTTGCTTTAGCCAATGCCCAACTTAATTTAGATAAAGCATACAAGAATTTTTTTCGGGATAAATCCGTTGGATTTCCACGTTTCAAAAGTAAGAAAAATCCTATTTCAAGTTATCAACGAATAATCAAAATGGTACAGTTGCTTTGATTGATAGTAAATTCATCAAAGTTCCTAAATTGAAGTCATTAGTAAGAATTAAGCTTCATAGACAACCAAAAGGGATTATCAAATCTGCTACAATATCACGTCATTCTAGCGGTAAATACTATATTTCTTTGTTGTGTAAAGAAGAAATTATCGAATTACCTAAAACTAATTCCACAATTGGTATTGACTTAGGTATTATGGACTTTGCGATTCTTTCTGATGGACAAAAAATTGATAATAATAAATTCACGTCCAAAATGGAAAAGAAACTAAAGCGTGAACAACGCAAATTGTCTAGGCGTGCTTTATTGGCTAAAAATAAAGGTACCAATCTATTTGAAGCTAAA
>N_121
TTTTTTGATGTACTTCGTTCAGTTACGTATTGCTAAGGTTAATAGGGAGACACGATAGAATCCGAACAGCACCTTAAGTTTAAGTTGATGAGCAATTTTCATAGTGAGAATGGCTGTTAAATCATCAGAAACAAAAATACCATCTGGTTTGTGATTTATAATAGTTGACTTTATTTCCATTTCACGACGGATAGTAGACAGATTATTAGGAATTTTGAAAATTTTTCATTTGGATTTTGAAAAGAAAAACCTAGTGCACGTAATTCTGTGGGAGAATCCGTGTTATCATTTCCTGTAATCATAATGGTATTTTGACAACCATTTTTTTGTAAAGTCTTAGCTGCAAGTTTTCCCCTTCAAAGTTATCTGAAGAAACAATGGAAACATTAGGAGCTAAATTTCTATCAAAAGCAACAATAGGTGCTCTCACACGCT
>N_122
TCTTTTTATCATCTACTTCGTTCAGTTACGTATTGCTAAGGTTAATAGGGAAACACGATAGAATCCGAACAGCACCTTGATATGTACTATCTTCTTAAAACCTCTCATTACTACTCACAGGTTTGGGGGTGTATGGTTTTTGACTTGTCTTTTGTGAAATAGTGCCCCCCTGTTAGATAACGGGGGCACAACCGAGGCTCGCGGCTCGCCACCGACAAGAAGCATTTCTTCCCCTTGACACAAGGTGTCATGGCGGTAAGCCTGAGAGGCTTCCGCCACCGTGTCAGAAATACTTTGTCAGCAAGTTCTGTTTTGCCTTTTCTAACAAGTTCCATTTCAACCGATATTCATATCTACGGATTTAATCAGATAGGTATTTCTTTTTTGAATGTTTTTATATTTCATTCTATTGTGCTTATTCGATTACAAGAACATAGTAATTCTTATATGCTTATTTGTCAATATCTTTTTTTGCCTTTACAAATCATATTAAGCATGATAGACTTATAATAGCGAAGATATAACGAGATATGAGGTGCTGTTCGGATTCTATCGTGTTTCCCTATTAACCTTAGCAATACAT
>N_123
TCTTTTGCTGACTGTACTTCGTTCAGTTACGTATTGCTAAGGTTAATAGGGAAACACGATAGAATCCGAACAGCACCTACTTCTAATGGTGTTTGGTAATTTAGTGATTTTCTAGGGATATGGTTTCTTTTGGACGCAACGGATGAGATGAATCCTTGATTGACTTGGTTGAATTCCAGTTCTTTTGGTAGTCCATCTTTTCGGAGGAGTCCGTTTGAATGTTCATTTAATCCCCGTTGGGAAGGCGTTCCTCGGTATTACGAAATAAATATCAATATCATTCGTATTACTAATACTTTTCCAATTAGAGAATTCTTTTCCACAATCAAAGGTAATTGATTTGAAAAGATTTTTGGGTACGGATTGAAGCCATTCATTAATCGAATTTTCAATATCAACTGCCTTACGGCCTTCTGGTTTCAAGGCGATAATGGCTTTTGAAAGTCGCTCAACGAGTGTGATGACGGCACTTTTATGGTGGATGCCGACAATCGTATCACCCTCTAATTGGAAAAGTATTAGTAATACGAATGATATTGATATTTATTTCGCAGACCCAGAACACCTTGCCAACGGGGATTAAATGAAACGTAAACGGACTCCTCCGAACCAAAAGCAACCAAGTCAAATCGAGTTCGTCTCATCCGTTGCGTCCAAAAGAAAGCATTATCCCTAGAAAATCACTAAATTACCAAACACCATTGGAGGTTTGGTGTGTATTTCCTATTAACCTTTAGCAA
>N_124
TAGGGAAACACGATAGAATCCGAACAGCACCTGATACAGCAAAGATGTCTGCTTCCATTCCTTTTGCTTCTGCTGCCTTTTGCATTTTTGTGACTGGGGAAGCTGTACTCATTCCAGCTGAACATACAAGCATGATTGTTTTCTTTTCCATTTTAAACACGTTCCTTTCTATACTTACACTTGTATATAAGGATGCAGCGTGCCAACTTTAAAAGCGCTTTAAAAAGTTGATATCATCACATTTAAGGTCTATACCAAGTTGCATACACACTAAAAAAGAAAGCGCACACTAAACACACAAATTAATTTTTATTACCTTTTTTTCTTTTTAACGTGCACAAAAAAAGTTGTGACACAAAACTTGTCACAACTTTTTTCAATATAAACGGTATTCAAAAGCTTGCATCTG
>N_125
TGGATATGTATAGCATCTTCGTTCAGTTACGTATTGCTAAGGTTAATAGGGAAACACGATAGAATCCGAACAGCACCTACATAACACCCAATACAATTATTTTTCCATACTTTTTAAGAGGACAATTACATCGTATATATCGCTAAGAATTGCAACCATTCCATTTTTAAAGACATATTTCCTCTAAAAAACTAAAATTCTATCTATCCACGACTAATAATCCCCCACATTAAACCCGTAATCGAACCAGAAAATTTTTCTTTATAACTAAAACAACCATCATTTTCGAGTTATCTTAAACACATATTTCCTATTTTTTCATTTCTATCCATGCATGATAATATTCAGTTCTGATATTGTTTTCATCCGTATTCG
>N_126
GGTTATGTAGTTACTTCGTTCAGTTACGTATTGCTAAGGTTAATAGGGAAACACGATAGAATCCGAACAGCACCTTCGAAAAGAGTAGGTAATTTTACATAAATAAAAAATGCAAACGCATTAAAACTGTTTTTTAATTAAATACTACCTAAAATCAGAAATAAAATGAATTATGTACTACCTTTAAAGTCATTTTAAGAACTACTTTAAATAAATATTATTTATAATTAAATACTACCAGAAGAACGTATGAATAAAATTTAGTTTTAAAATTAAGAAAGATAATTAAGTACTACCAGTGTCAAAACAAAAAATAAATTAAGAACTACCTTATGCATATAAAACATACTACCATTACTAGTAATATATACTACCTTATTTCAGTAGTATATATTATAAGGTGCTGTTCGGATTCTATCGTGTTTCCC
>N_127
TATCTTGTATCTACTGGTCGCGTATTGCTAAGGTTAGATAGGGAAACACAATAAATCCGAACAGCACCTTCTTTTCGTAAATCTTTCTTTTTCCATATCTGTTCCTTAGACAGGGATTTGAATACATCTTTAGGTGAATAACCACGAGCTAACAGCTGTACATACCTTCCTTTTGTCAAAGTATCCATATCCATCGCCTCTAAAACTGGTCGCGCCATCTAATTTTCCTCCTAAATAAATTCCTTACTCAATGCCTAAGGTAATACTACCTTTTTATTAATCGTCGTGACTCCTTCTAAGCCTTTATCTGTAAAATTTATTCCTCCAGTTTTTATTCTTCTTTATCCGCTACAAATTCAATGATTTCAACGCTGACAATATAATCACTCAAATATGACCAAGTATCTTCAACAGATAATTCGTCTCCATTATCATTCATAAGCGTCATTTTAAACCATTCATTACCTTCATCATCTTCAGGTAGCAAGCCGAATCCAATTGGATTATCAGTCAATTTTTGATAGTATAAATCATCCTCGTCTAATGCTGAAACATCTAATCCTTTACAATTTCCGCCTCTTCTAAACGTCACAAATCCTTTGTAATCCCAACGTTGAAAGAAACCTTAATAGTATGTGTGCCCAATCGTATAGGTGCTGTTCGGATTCTATCGTGTTTCCCTATTAACCTTGGCGAAT
>N_128
TTTCCTCTACTTCGTTCAGTTACGTATTGCTAAGGTTAATAGGGAAACACGATAGAATCCGAACAGCACCTTTATTATTAATATGTGTCTATCATAGAGCGCAACTTTTTCTTTGTCAACAGAAAAAGGATATTTTTTTTAAATTCCTCATTTTTTCTTTTTGAATCCGCTCTAATTCCGAACATTTTATTTTCAATTATTGTTAAAAGAAATAACTTTTTCTGTATTTTTTCTGCAATTTATCGAGAAGTCACTTTACTTTGCCTCTTATTCTTTCTTCGTTACAATAAGGAATGGGACAAGTAAAAAAATGAAAAAGCAAGGGACGAGGTATATGGAAAAAAAGCAAAAAATTATTTTAGGAGCCACTTCTGCTTTAACTATAGGTGCTGTTCGGATTCTATCGTGTTTCCCTATTAACCTTAGCAATA
>N_129
TTTTTTGTAACCTACTTGGACTCAGTTGCATATACTAAGGTTAATAGGGAAACACGATAGAATCCGAACAGCACCTTAGAATAATCTTTAAAGCTGTTTTTCCTATATAAACATTCTCGTCTAATATATAATTATTGACAGTTATTTTCTTTTGATTTGCTAATATTTCATACTTTTTTAATATGTCTTCTAATGTATCATTTATTTTCAAATATTCTTCATCATTATTCAAATTTTCTATAGAATGAACTGATAATATTTGAGAAATATTTTTTGTTAAACTATCAACGATTTCAATACATTCATTAATATAAATATCTCTTTTCTTATATTTTCCAATATTGTATTTCATGTTTTCCAGTATTATTTTAAGACTAGCAAGAGGGGTTTTAAGTTCATGGGATGCACCTTTAAAAAAGTCATATTTTAACTTTTCTAATTTTAAAATTTCTTTATTTTTAAATTCCAAATCGTCAATTGTTCTTAATAAAGTAGAATACAAATCATTAATTTGTATTCTACTTTATTAAGAACAATTGACGATTTGAATTTAAAAATAAAGAAATTTTAAAATTAGAAAAGTTAAAATATGACTTTTTTAAAGGTGCGTCCATGAACTAAAACCCCTCTTGCTAGTCTTAAAATAATACTGGAAAACATAATACAATATTGGAAAATATAAAGAAAGAGATATTTATATTAATGAATGTATTGAAATCGTTGATAGTTTAACAAAAAATATTTCTCAAATATTATCAGTTCATTCTATAGAAAATTTGAATAATGATGAAGAATATTTGAAAATAAATGATACATTAGAAGACATAAAAAAGTATGAAATATTCACAAAACAAAAGAAATAACTGTCAATAATTATATATTAGACGAGAATGTTTATATAGGAAAGACGGCTTTTAAAGGTATTTTCTAAGGTGCTGTTCAGAATTATCATGTTTCCTAACCTTAGCAATA
>N_130
TTTTTTTTTCTTCGACTTTTCATTACGTATTGCTAAGGTTAATAGGGAAACACGATAGAATCCGAACAGCACCTAAAAGCAAATCCGACGAATAATGGAAAAACGCCAGTTCAGATGCAGACAAATGGTTCATCAAATGAAAAAAATGGAGGGGAGAGCTTTTCAAAAACAAGCGAAGAGATGCTTGGAGGTTTCTCAATTTTAGGGTTATTGCTAGTCCTTTCAACAGGGACAGCTTGGTTTTATAAAAAACAACAAAAAGGAAACAATAGGAGGGAAATAAAATGAAAAACATCAAAACAAAAATATGGACGTTTTTAGGAACTGCTATCATGCTGCTTCCTTTCGTTCTCGGCCTAGGAACTGCAGAGGTTTCTGCAGCCGTATCACCTACACCAGAAAATGTTACGGTTAATTTGCATAAATTGAAATTCACTTCAGCACCAGAAAATCAAATAAACAACGGAACGGAATTGACATTTCCGAATAGCGAACCGTTGAACGGCGTTGAATTCAACGTATATGACATCACTGAGGTGCTGTTGGGGGACGTTTGTGTTTCCCTATTAACCTTAGCAAT
>N_131
TCTTTTGTTGTACTTCGTTCAGTTACGTATTGCTAAGGTTAATAGGGAAACACGATAGAATCCGAACAGCACCTAAAGTTACAGGAATTTATAGCGAAATTGACCGACTGTACGGAATTGCTGATGATTCCAGTTTTTCAAGTGATTCAAACAGAGGTGATAAGGACCTCGTTGCTGTTGTCGAAAAACGGAGGTCGAGCCAGTGGACCATATGCAAGTCTTAAAGTCGTTGATATACCCGATGGGGCTGAGTGGGAAATAAGTGATTATGACGGCGTTGAAACTGCACATTATGGTTTTCAAACAGGTAGTATTTAGTCCACTAATGACAACTAAAGAGGAGGCAGAAGGATGAGTGAAGATGAATACTTTGAACAGTAGTCTATTAACGACAGAGATTTTTAACTGGAAAGGGGTGTAGTCATGGACGCATCGGAAGTAGTAAATAAAATTAATAGTCTCAAAGAGGTTTTCGGAGACGTCGAAGTAGTGATAAACGCACAAGGCTATGACAACGAATTTTTTAAGCAGATTACCGACATTAGCATTCAGCAAGGAATGGAAGACGAAGACGGAAACTTTATCGATGAAGTAGCCATTTTAGTGACTTGCGAGTAAGTAATTGACAGCTAAAGAGGAGGAAGCGGAATGAAGCTAAAAGACGGATTTTACTCCAGCGGCCACGGCATCGGCGGTTTAATGCTAGATATGCCGACAAAGAATCCTAAAACAC
>N_132
TATGTACGTTTACTTCGTTCAGTTACGTATTGCTAAGGTTAATAGGGAAACACGATAGAATCCGAACAGCACCTCTAGTGAGAATTTTCGCTTAATGTATTCCTTGAAAGAAGCGATTCAAACAAATTATCAAGTTGCTTTATCAGAAGAGGAGTTTTGTTGGTTGTATTTAGGGTTCTGTTGCAAAGTTTTAAATAAAGAATAAAATCCCTTACGGTATCATATCGTTGAGCTAGGAGTCCCAATAATACCTTTGATTTCAGTACAGACCGAAAACCCGAAGAGAGTGCCTTCTTTTCGGGTTTTCTTATATAATCCTCGAATGGCTTCCATGCCTTTAATCGTGGTAGAGGCAGTGCGTAAACTTCGATAGAATTTATTGCGTTCTCTTTACTGGACGATGGTCTTGTTCAATCAAATTATTCAGGTATTTAATGGTACGATGTTCTGTCCCTTGATAAAAGCCGTATTCTAGGTGCTGTTCGGATTCTATCGTGTTTCCCTATTAACCTTAGCAA
>N_133
TTTTTGACACCTACTTCGTTCAGTTACGTATTGCTAAGGTTAATAGGGAAACACGATAGAATCCGAACAGCACCTCTTTATAAATTTTTGCCAAAACTTCTTCAAATTCTTCTTTTGTCCAGTAAGGAACGATTGATTTTCCTTTTGGAATTGCTTTTGTTCTTTTGGAAATATTCTCATTCAGAAATTGCAGGGTGACCGCATAGTCTAATGATTTACGAAACATACCGTACATAAGTGAACTGTATGCTTGTGAGTATCCGCTATCGTTCAATAACCAAATTCGATAATTTTCACAAT
>N_134
TTATGTTAATTACTCGTTCAGTTTACGTATTGCTAAGGTTGATGGGAAACACGATAGAATCCGAACAGCACCTTTTTTATAGTGATACAGATAAATCAGGAACAGCAGTACTGCACTATAAAATTCTAGAAATGATGAATTTTCCCCAATAATTCAATTTTGGATTAGAACGCCATTTGTTCATTGGATTCCCTCCTCATATAACCTCACACAAAGTGTAACTAATTTTGACAAAAAGAAACATGTGTCTAGCTTACAGAAACCGTTTTTTTACTAACAGTTTTGTCACATAGCTTTTATAAAAATAGCACATCAAATCACTAGGTGCTGTTCGGATTCTATCGTGTTTCCCTATTAACCTTAGCGATACG
>N_135
TTTTTATGTCCTATTTACTTGGTTCGTTACGTATTGCTAAGGTTAATAGGGAAACACGATAGAATCCGAACAGCACCTGATAAAGAAAAAAGGCTACTAGTTTTTGTTCAAGCTATAGTATATCTCAATTATACAGATGAAGAGTTTTTAGCAGTAATAAAAAATGTGAATAAGTTAAACCATACGCTTTTTATATTGTTGATAGTTTTGGAATGATGAAGGAAAAGATTTAACTCGTCTTTTTTACATGATTGAGCATAATCAAGAAAAAGATATACAGATAGGTTTTCACTCACATAATAACATGCAGCTTGCATATTCTAATGCACAAAAACTTATAACCGTACAAACAAATCGAAGCCTGATTATTGATTCTTCGGTGTACGGAATGGGAAGAGGAGCAGGTAATCTTAACACAGAACTATTTGTAGAATATTTGAATGATAATGCAGGAAAAAAATATCAATTAAAACCATTATTATATATAATTGATGAAATACTAAATAGTTTCTATCAATTATATATAATAATGGTTTTAATTGATATTTTTTAGTAGATTATATTTCAAATATTACAATGATTTTCTGTGTTAAGATTATCCTCCTCTTCCCATTCCGTACACCGAAGAATCAATAATCAGGCTTTGTACGGTTATAAGTTTTTGTGCATTAGAATATGCAAGCTGTGCATGTTATTATGTGAGTGAAAACCTATCTGTATATCTTTGGTGCTGCTGATGTAAAAAAGACGAGTTAAATCTTTTCCTTTCATCATTCCAAAACTATCAAGCGGTACTAAAAAGCGTATGGTTTAAACTGATTCACATTTTTTCTATTCTCGATTATAATTGAGAGATACCATAGCTGAACAAAAACTAAGTAGCCTTTTTCTTTATCAGGTGCTGTTCAGGATTATCATGTTTCCCTATTAACCTTAGCAA
>N_136
GTCCCTGTACTTCGTTCAGTTACGTATTGCTAAGGTTAATAGGGAAACACGATAGAATCCGAACAGCACCTCCATCAAACGTTCAATTGACTCAACTTCCTGATTCCTAAAATTATTCCAAATCACTCGACCATTCTCTTTATCTGCTCGTAAACCCTGCTGTTGCAAGGCTTTGTTAAAACTTGGTTGCTTTTGAACACCCCGTTTATACCCTTCAGCAACAGGAACAATATTCAAATGCAGGTGCGGACTTACTTCGTCATTATGAATAACAGCATTGTAGACGGATAAATTAGGAGACCCGTTCTTTAAATTCTTTGAAATATTCAACTAAAATTTTGTTGGCAATCACTCGATTTTGTTCTGCTTGTTGTTCCGATATGCCAGTAGAAGAACCATCATCACGAGTAGTACGAAAAGGCAATTCGTCAAGAGTACCAATTTGCACGATAAATTCTCGCTGTGGTTCCAATTTTTTATCCTTGCGAACCACAGCGAGAATTTACTGCGTCAAATTGGTACTCTTGATGATTTTCGTACTACTCGTGATGATGGTTCTTCTACTGGCATATCGGAACAACAAGCAGAACAAAATCGAGTGATTGCCAACAAAATTTTAGTTGAATATTTCAAAGAATTTAAAGAACGGAATCCTAATTTATCCGTCTACAATGCTGTTATTCATAATGACGAAGTAAGTCCGCACCTGCATTTGAATATTGTTCCTGTTGCTCTTGAAGGGTATAAACGGGGTGTTCAAAAGCAACCAAGTTTTAACAAAGCCTTGCAACAGCAGGGTTTGAGCAGATAAAGAGAATGGTCGAGTGATTTGGAATAATTTTAGGAATCAGGAAGTTGAGTCAATTGAACGTTTGATGGAGGTGCTGTTCGGATTCTATCGTGTTTCCCTATTAACCTTAGCAATACGT
>N_137
TGTGTGTGTATGTGTATGGTGCATACTACTCGTTCAAACTAATATGCTAAGGCGGTGGGGAACGCGATGAGAATCCGAACAGCACCTCGATTGCTATTGTTGCTTTATGTGTTTTAACAGTTATGCTGCGCACGAATATACAGCGGAGCTGAAAAAGAAATCACGTCAATACAAACAGAAATCAATGATAAAAGCAAGAGAACGAGTTTAGAACAAGAAAAAAACGAACTTTCTCGTACTGAACGGATTGACGAATCGCAGAAGAAAGGATTGTCTATTAATGACAACAATTTAAAGGAAAGTGAAGTAAATGAGTCTTAAAAATAAAATTCGGCGGTTTATGGGAAAGAGAAAATCTAAATCCGATGAACAATCGCAAAAAAGTAGGTATCATTTTATTTGCTACGAGTATTGGATTGTTCTTTTTATTTGCCGTCCGTTTCTCGTATATCGTTATTGGAGGTCATGTTTGCTGGTACCTCATTAGCTGAAAAAACAAAACAGTTGTACCAAGGAAGTGAAGTAGTAAAAGCAAAAAGAGGAACGATTTATGATGACGGTGTGGAGGTGCTGTTCGGATTCTATCGTGTTTCCCTATTAACCACAATAGGTG
>N_138
TTATCTAACGTACTTCGTTCAGTTACGTATGTCTAAGGTTAATAGGGAAACACGATAGAATCCGAACAGCACCTCTTCCGTTTGGAATGACTTCTTGACTAGAAAGTTTCCGTTTGATTTCAGGATTCGAATGTACTTGTACCCTTGGTTTTAAAGACCTATTTTCTGGTAGTTCATTTTTCTGTGGTTTTATCTCCTTTTTTATCGGAACATTTTCCCTTCCTTTCT
>N_139
GGTTATGCTGCTATGGTCGGCTCACTAAACATCGATTATATTGCTAAGGTAATGGCGAACGCGATAAATCAAACCGCTCTCGTCAGGTGTCGGTTAGCACTCATAATAACTGCCGGTAAATAGAAAGCTGTACGGAATACACTGATTCCTTTGATTTTTTGATTGAGTACTGTGGCTAAAAACACACTGAAAATCGTCGTCAGCGGTACATTGAAGATGACGAAATAAACGGTGTTGTATAACGATTTCCAAAATAAATCATCGTGAACGAACATTCTTTTGAAATTTGCTTAGACCAATGAAATTCATCTTGGATGTCAAATTATAATCGGTGAAACTACCAATAACTGAAAAAAGCATAGGCCCTAGCATAAATACCAAGAACCCGATAATAAAAGGCGAGATAAATAAATAGGCCCATCTTGCTTCTTTTTTCTTTCGGATAGATAAACGCTTCAAATTTTCTTGCCTCCTCTGTACCTAGACAGTCAAAAATGGATTATTGATTTTGCTTGACTAAGTTTTCTACTGCTTTTTGTGCATCTGCCAATCCTTCTTTTGGTGATTTTGTTCCTAAAAGAATCTGGTCAATCTGTTCATTCACTAATGTCGTGTAATCCGGAGCATCTAAAGGAACTGGTAGGTGCTGTTCGGATTCTATCGTGTTTCCCTATTAACCTTAGCAAT
>N_140
TTGTTGTTATGCTAACATTACTCATTAAGTATCGTATTGCTAAGGCTTAATAGGGAAACACGATAGAATCCGAACAGCGCCTTCATTAAATCAATATCAAATGCAATCAGCTTTTGTCCTTTGGCTACTTTTCACCAGAACGAACAAATGCCTCAAACCCTTTTCCTTCTAACTGAACAGTATCAATACCAATATGAAAAAGAAGTTCTGCACCATTAGCCGTTTTTAAACCAATCAAGCAGTTGTTCGTTTCAAATACCATTGTGATTTCTCCATCTTCAGGAGCTACTAATATC
>N_141
CTTTTTACTACATATACTCGTTCAGTTACGTATTGCTAAGGTTAATAGGGAAAACACAATAGAATCCGAACAGCACCTCTTTTGGTGATTTTTCTTCTTTTAAAGAAGAATTCAAAAAAGCAGCCGCTGGACGATTTGGTTCTGGATGGGCTTGGCTTGTAATGGAAAATGGAAAATTAGCTATTACCTCTACTGCAAATCAAGATTCTCCATTGATGGAAGGAAAGACACCAATTCTAGGTTTGGACGTTTGGGAACATGCTTATTATTTGAAATATGAAAATATTCCAACCAGATTATATTGCAGCATTCTGGAATGTTATTAATTGGGATGAAGTAAACAAACGTTTCGAAGCAGCAAAATAACCATTTCCTCCGTCATATGAGTCTAAAAATAATTTGGAAAATAAAAGAGCGAAAGCTTGCTAGCGTTTTCTAAATTGGGTATAATGTTCTTGCAAGGTTACTTGCAAGAATTTTTTTGGAGGATATACATTTATGGAACACGGAACGGTTAAATGGTTCAACAATGAAAAAGGATTTGGGTTTATTACAGTAGACGGCGGAGATGACGTATTTGTTCATTTCTCAGCAATTCAAGGAGACGGCTTCAAGAGCCTAGAAGAAGGTCAAGAAGTAGAATTCACGATTGTTGAAGGTGCACGCGGACCTCAAGCTGCTGAAGTGACAGGTGCTGTTCGGATTCTATCGTGTTTCCCTATTAACCTTAGCAA
>N_142
TTTTTTTTTACTTCGTTCAGTTACGTATTGCTAAGGTTAATAGGGAAACACGATAGAATCCGAACAGCACCTTCATTTTTATTATCCCACATTGCCCATCAAAAATATAATTACTTTTTTTTAGAAATTCAGGTTTAAAAGAATACATTGAGGCATTCATTTCAAAAACTTCAGGTGTCTGTTGCCTAGATGTGTATCTTGATTTATTAACTATAGTAACTTCATTTTCAATTCTTTTTACCATATTAAAATAGGGATTACGTCTTGCAGAAACAACTGAAAAGTAGACGTCTTTATCTAAATTTTTTAGATGTTCATCTATTAATTCTTCAAGATTAGAAACTTCACGTAAAGGTGAAGTCAAATCTAAATCTATAATTAAATCAAATATATTATCTTCTCTTTTCTAGTTGTAAGAATGAATCACGTATCACTTCAATTTTCCCTACAGTATCTGTAGCTAATTCAGGTTTACGTTCTACAATTTTCACAGACGGATTTCACAGTCGTCAATTCTATTAACTCATTACTGTCCGTATTCAAACAAGTCGTGCAATTATGTTCAGGATGTTTTTGTTGATAGATATATTATCATTGCTAAAGCGAAATGGACTAGGGGCTTTCCTGCCAAATATTTCAAATTTTTATTTTTGACTAGACCCAGCTCTACCACAAATAGTAAATAAAATTTCCATTTATTTCTCCTCAGCTATTTTCAATACTTCGTTTGCATGATATAAATCATTCCAGTTTTCTTTGCCTGTTACTACGTTTTCAAAGAAATATTTCAAGGTGCTGTTCGGATTCTATCGTGTTTCCCTATTAACCTTAGCAAT
>N_143
ATGTACGTATTTCGTTCAGTTACGTATTGCTAAGGTTAATAGGGAAACACGATAGAGAATCCGAACAGCACCTATGAACCGTTTAGGAACCGTGGTCTTTTTAGTGTTGTTTAATATTGGGATTTCCTTTTTTGTGTTTCTTCTGACAGGGATTATGTTGTTCTCACAAATCCTTTTCATTATCTTTGCGATGTTTCTGCCCATTAGTTTCTTATTGTCGATGTTGCCGACGTATGAGAGTTAGCAAGAGGGCGATTATTCGTTTGTTCAATACGATTATGATGCGAGCAAGTCCTTCAGTCATTACGACTGCATTCAGTATCTCCACGATGTTTTTCAATGTTTCGGCCACCTATCCCTTCTTTATGGTAGCTTTTCTACAAATTGTGACCTTTGCCGGTATCTCTTTCAAATTAGGTGACATTATGAGCATGTTTAACCTTCAAAGTAATGATAGTCAGTCAATGGGAAGGCGAGTCATGCGGAAACCGCAAATGTTGATGAATCGAAAATTGCCGAAGGTGCTGTTCGGATTCTATCGTGTTTCCCTATTAACCTTAGCGAT
>N_144
TGTATACCTTGAGCCGTTACATATGCTAAGGTTAATAGGGAAACACGATAGAATCCGAACAGCACCTCATTCGAGGATTATATAAGAAAACCCCGAAAAGAAGGCACTCTCTTCGGGTTTTCGGTCTGTACTGAAATCAAGGTATTATTGGGAATCCCAGCTTAAATCATAGATACCGTAAGGGATTTTATTCTTTATTTAAAACTTTGCAACAGAACCATAATAAGTCTCTATTTTTCAATAACTATTGCAAAATTATATCTTAATTAAGAAAATATTTTTATTTTAAAGATAAAAAATTCTTCATCCTGCAATACTTTATATTCTATATTGTAATTATTCAGAATATTACTTACAATATATAAACCTAATCCATTACTATTTTCCTTATTTAAATCAAATTTAACATCAAATATTTTATCCATATTCGAAATTTTATTGTTACCGTATGAATTCTCTATATATAACCAATCATTAACTATCCCAATATTAATTACCCCATTTACATCAGTATATTTTACCGCATTACTAATCAAATTAGATAGAATAATCTTTAAAGCTGTTTTTCCTATATAAACATTCTCGTCT
>N_145
GGGTATTGATTAATTCGTTGCAGGTACCTATTGATTATTTGATTGGTACCCTCTTTGTAAATGATTTCCCGATTCAAGTATCCAAACTTAATCAAATCACTTACCCATCGCGATATGGTCTCTTTATTCACACCATATAAATCTGCAGGTGCTGTTCGGATTCTATCGTGTTTCCCTATTAACCTTAGCAATAC
>N_146
ATTGCCTCTTTACTTCGTTCAGTTACGTATTGCTAAGGTTAATAGGGAAACACGATAGAATCCGAACAGCACCTATACGTTAATTCATTTGATTTACGCAAATCTGCCAAGCGTCGTACCAGACGATGACTCAAAGCGATTGGTAAAGGCATCAATTCTGGTGTTTCATCTACAGCAAACCCAAACATTAAACCTTGGTCACCAGCACCAATCTCATCTAATACGTCTTTTTTATCTTCATCAGGTGCTGTTCGGATTCTATCGTGTTTCCCTATTAACCTTAGCAAT
>N_147
CTTTTTTTCCTGTACTTCGTTCAGTTACGTATTGCTAAGGTTAATAGGGAAACACGATAGAATCCGAACAGCACCTTGTTAATAAGGCAAAAATAAATAGATGGATTGAATAAACATATTTTTTAATCAAATAGTCCCTTTTACTGTGACTTTCCTCAGCTATCGGTGATACTACCGATAGCATTTTTTTGCTTATAAAATAATTATGAGTGTTTGAGATTTTTCTTCTAACATTCTTCAAACAAGAAAAATCACAAAGGTTATTGTTATTTTTATATATTCTTTTTAAGAATGATTGTTTTTTTATAGAAATTTTAAAAAATAAAACACGTTATTGATGGATAGTTAGTTTGTTATTTGGTAATATTATAGAAGTTGACTGGTAGTGAATTATTTTTCGTCGTTTTATAAAAATGTTATTTTTTGGAAAAATTCACAAATATGTAACGAATGTTTTTCTGGAATTTGCTGTGTTAAAAAGCAGTATGACTAATATAAATACTATTGTCATTTATGCAATTTTTTATGGATAGTAATTTTAGAGGGGAATCAATGAAGGAAGAATAGAAGGGAAAAATAGTTGCAAATACGCCAGTTAGCAAAAATAGCAATACATCTTCAAGCTTTAAAATTCGAGAGAATCATCTTGGTAGTGGAATCAACTACAACAAAAGGATTAAACCAATTAATAGATAGAATTACCAATGGAAAAATAGAAAAGGTAGTTATTCTATACAAAAGTTGTTTAATTCGCTTCGGTTATGAACTTAGTGAAACCCTTTGCAATATATGGTACAGAATATAGAAATAGGTGCTGTTCGGATTCTATCGTGTTTCCCTATTAACCTTAGCAATACG
>N_148
TGTCCCTGTTCTTTCGTTCAGTTACGTATTGCTAAGGTTAATAGGGAAACACGATAGAATCCGAACAGCACCTAAGTTAGATTTTTTGGTCTAACTTTTGGGGGTCGGTACACAAATCGTGTCACAGTCCCTTTTTGAAAATAAACGGTGTTCAAAAGCTTGCATCTGCGGTAATAAGTCCAGCCAAGTTAAAAACATAAGAAGCTGTTTTTACTTGGCTGTTCTTATT
>N_149
TGTTATGTACCTGTTAACAAGTACCGTATTGTTAAGGTTAATAGGGAAACACGATAGAATCCGAACAGCACCTTAAACTTGACTTACCAATCGAGTTGCAATTCACTAACTATCGTTAATCAAAAAACGAGGCTGACGTCTGTCATTCCTGAGTTTTTGATTTACTGCTTCTTTTGATAACCAAAAACGCTGTATTCCTTCTTCCAATTCCCCAACACTTCGTACTTCTCTTGCTGTTTGCCAATGTTGT
>N_150
ATGTCCTCTCTTGGTTCAGTTACGTATTGCTAAGGTTAATAGGGAAACACGATAGAATCCGAACCTTTCATTTCTACCGCTCCGATTTTTTCAAATTCTTCCCGCATAATGCGTTTCAGTTTTTCCAATACACGATTCTAATGGCAGATATGAATAAATACCCGCTGATACTTGGCGGATATATCCAGCTCTTAGCAAGATTTGATGGCTTAATACTTCTATTTTTTGGAACTTCGCGTAATGTTGGAATCAACATTTTTGATTGTCTCATTCTATATACTCCTTTATTTCCTCAAAATAGTTATCGTTTGTTATTATACCCTATTTGTCAACTTTTTCTAGAAAAAGAATCGTTGAATATCGTTCCATGTAACTAGCACCATCAACAACATTAAAAATCCAAAGCCAGCTAATGTCAATATTCCTTCTTTTTCTTGACTTAATGGTTTCCCGCGAATCCCTTCAAAAATATTCAAGACTTTAATTTCCCGCCATCGCAGATTGACGA
>N_151
TTTATCTACTTCGTTCAGTTACGTATTGCTAAGGTTAATAGGGAAACACAATAGAATCCGAACAGCACCTATTGAAACTAATGTATCGGTTACCTGTTGAAAACCTTTATGGCTTCTGTTTAGAAATTTTTGATTGTATGTATCAAAAATGCTGACTAGAAAGCGTTCTAGTGATTCTTCATTTTGAAACTGCTCTTTTCTACGGCTGTATCTTTTAATTTGCTTATTGAAAGACTCGATTAGATTGGTTGAGTAAATGGTTCTACGAATGCTAGGTGGAAAATCATAAAAAGTTAATAAGTCTTGGTTTTCTATGAGTGACTGCGTCACTTTAGGATAGTTTTCTTCCATTTCTCAATCATGCCGGATAAGAAGGTATTCGCTTCTTATCCGGCATGGACTGAGAAATGGAAGAAAAACTATCCTAAAGTGACGCGGTCACTCATAGAAAACCAAGACTTATTAACTTTTTATGATTTTCCACCTAGCATTCGTAGAACCATTTACTCAACCAATCTAATCGAGTCTTTCAATAAGCAAATTAAAAGATACAGCCGCAGTTTCAAAATGAAGAATCGCTGAACGCTTTCTAGTCAGCATTTTTGACTGCGTACAATCAAAAATTTCTAAACAGAAGCCATAAAGGTTTTCCAAACAGTAACCGATACATTAGTTTTCAATAGGTGTTGTTCGGATTCTATCGTGTTTCCTATTAACCTTAGAGCAA
>N_152
TGTTTATGTCCTGTACTTCGTTCAGTTACGTATTGCTAAGGTTAATAGGGAAACACAATAGAATCCGAACAGCACCTTATTCATAGTCGGAGGAATCCAACTTTTTTATTTGTACGTGAAATGAGTTCTCCTGATTTATACGCCTCAGCAAATTCAACCAAAGCTACTGCCTTCATTCTGTCTTTTTCTCTATCCCACGCTCTAAACTTCGGTATCATTCGCTGTCCTCCTCGTATTTTTCAATCAATTCCATTACTTTTTTCACTATTTCAAACTCAACCGCTTTTGATTCTTCGAAATCATGAACAATTTCTGGAAACAGTACATCATCAACTACCCACAAAATAATCTGGCGCTTTCCACCAAAATTTATGATTAGATGGTCCGATTCCACAGATAGTGTTGCTCCTGATTTCGAAGAATCAAAAGCGGTTGAGTTTGAAATAGTGAAAAAAGTAATGGAATTGATTGAAAATACGAGATACCCGAAGTTTAGAGCGTGGGAGTAAGAAAGACAGAAGTAAAAGCGTGAGGCGTATAAATCAGGAACTCATTTTGGCAAATTGAGGAAACCAGTG
>N_153
GATTTTCCTCTACTTCGTTCAGTTACGTATTGCTAAGGTTAATAGGGAAACACGACAGAATCCGAACAGCACCTAGCTATTGAAAAGGCTCAAGAAAATGCGGGGATGACAAGGGAATATCTCAATCAAAAAGAAATGGCGGAATACTTAAATGTGAGTGAAAACTTTTTAAAAAATGCTGTGAGAAATGAGGGATTGCCCGTAGTTGAATTAGGGGCAAGAAAATTTTATTCGAAAAAGGCAGTTAATGAGTTTATGTTTGCTCGAATGAAAAGAGGGGAAAATATTGGAAGATGATGAAGTAGAAATTATAAAAAAATGCTTTAAAAAAAGAAAAAAAGTGTTCCCAAAAGTTTGCAGACTGGGGGAACACTCAATAATAAAGTGCTGAGAAAACTTTATTTATAGCTATTATATCAAAAAAGAAGGTGAAAAGGTGTTTTCTTCTGGAAATGTTGTAGTTGACAAACTTAGAGAAATAAATTTTGACGGAAATGTAATCCACACACATGGTACAAT
>N_154
TGTTTATGTAACCCTACTTCGTTCCATCGTATTGCTAAGGTTAATAGGGAAACACGATAGAATCCGAACAGCACCTATCTTCTCAAATGTCCGCAAAGCCTTATTTTATCGGCTCTACGGGCATTTTATTGTGGTAAACCTCGCATATCTAGGTCTATCTTCTTATATTTTTCCTGTCAATCGTGGTTAAAATCGTGGTAAATACTTCTATGCGATTAGACGCTGAACCTCTGATTTTGCGGTATCTATGGACGCATGAGCGTACCAGTTCATTGTGATACTGATGTTTGAATGCCCCATGATATACTGTAAATCTTTCGGGTTCATGTTCTTGCTTGCCAGCCTTGTGCAGAATGTATGGCGTAGCGTATGCGGTGTAATATGTGGCAAGGGATTGTCCTTGTGGTGCTTGTTGTATTTCTTTACCATACGGATAAATAAGGCGTTATAATCAATGGCAACTTTTGGATTACCTTTCGATTGATGAACGCAAAACCGCTGTGTCCGTCTACCTCTATCGACTTTATCTTTGGTCGGCTGTTGATAACCCGTTGAAATGCCTGTATCGTTTCTTTGCTTAATGGCACTTGCCTTATCCCGCTTTTCGTCTTAGGCGTTTCAATATAATAGCCCTGTTCCTTACTCTTTAGTAACTGGTGGTCGATAATCACAACTTCATTCTTGAAATCAATGTCGGCTACTGTCAGTCCGCACAGTTCCGAGATACGAAGTCCTGTCTTTAACAGTATCAGCACATCATCATAATGCTTGTGATACACGTTGTCCGTCTTAATAAATGACAATAAGGCTTGCTCCTGTTCCTCTGTCAATGCGACTTTCTCTTTGGTATCATTTTCTATGACTTCACTTAGCTTGAAATCAAAAGGGTTTTTCCTCACATAATCATCTTGTATGGCTATGTAGAATGACGCTTTTAACGAGCGTTTAGGTGCTGTTCGGATTCTATCGTGTTTCCCTATTAACCTTAGCAA
>N_155
GTTATGCATGTACTTCGTTCAGTTACGTATTGCTAAGGTTAATAGGGAAACACGATAGAATCCGAACAGCACCTAAAGCCTTGCAACAGCAGGGTTTACGAGCAGATAAAGAGAATGGTCGAGTGATTTGGAATAATTTTAGGAATCAGGAAGTTGAGTCAATTGAACGTTTGATGGCAGATTTTGGTTGGGAGCGTGAGTTAGTCGGTACTAACAAAATCAAAGATGTTCACGAATATAAAGAAATCATGAGCGAGATTTCAGAATTGCGTCAAACGGCCGTAAAAGAGCGTGAGAGCGTTTCTGATGAGTTGAGGTATATTTCTAGGCAAAGAGAAGAAAATGAGCGAGAAAAGGCTCTGGTGGCTTCTGAGAGAGTGAAGATTGAAGAAGAGAAGAAAAATATGCTGAATGTAAAAAAAGAGATGGCGGTCATTTTCCAAAAAGATATTGTTCCTTTCAGGTATATTCAGATTCTCGTTCTTTGAATTAACCTTAGCAATA
>N_156
TTATATAACTACTCGTTCAGTTACGTATTGCTAAGGTTAATAGGGAAACACGATAGAATCCGAACAGCACCTCGAGACCGGAGCATGTGGCTAGGTTTGTAAGAGAAAAGATTAATGCTAAAAATGCTCATAAAGCACGGTTATCTGGAGTTGAGGAAGTCGCCAAGAGATTTAAACAAGATAAATTGTTTATCTGTCAAGATAGAGTGATGAAATTTCGGGATGAAATTTAATACATTTGGGACAAGAAAAAAGGCAAGACTACAATAAAAGAATATGATGATGTGCTAGACTCCGTTCGATATGCGATATATACTCATGAGCTTCTTAAGAAACCAAAAGTTAATGTCAACGAAAAGATTAAACGTATTAAACGCATGTTTTAAGGAGTGTGAAAAATGGATAAGGTAAACGAGTTTGAATACGGAGCTGATATACATTATTCTAATGACGTGAACACAAATTATGTAAAGTTTAGCGTAAAAACATACAAATCTTCACTATAGATTTAGCTCAGCAGAAGATTTACTTAACGATTTAGATACTTTGGCCAGCAATGATAAAACATCATCATGAATATCAGGTAAAAAGGCTAAGTGTATTAGATGATTAGGTGCTGTTCGGATTCTATCGTGTTTCCCTATTAACCTTAGCAAT
>N_157
AGGGAAACACGATGAATCCAAACAGCACCTACTTCACCCGTAGAAAAAATTTGTTTTTCATTCTTGTTTAAAACTTCAATTTCTACTATTTTTATCTTTTCTGTATCCTCTATCTCAGACACCACAGCTGTTACAGAAAATGATAAAGCAGTAGGAATTAAAGGCGCATTAATAGAAAGAGCTGGATTAATTACTTTATTAATAACATTAGTGCCAAATTGCTGACTTTCTACATCTTCTGAAATTATTAATTGTACTCTATAAGACATTGATTTCTCCTAATTTTTAGATTTATTTAATAAATTTATGTTTCACTTTTGCTAGTCAATTTAGTTTAACAATAGTAACAAAGCTTTGTCAACA
>N_158
ATATTTTTTTATGTTGCTTGACTTCTAGTTACGTATTGCTAAGGTTAATAGGGAAACCAAATAAGGAGTCCAAACACCAGCCTATAACGTTACAGGCGGTATCAAGCCAGCAGGCTTATAGCTAGTGACCTAAGGATATATATGTATAGATAAGATTATCGGAACGAGGAAAGGTATTGGGTTCTCATCAAGAGAATAAACTGACGAAGAACAATAAGCAGTTGAACTAATGCTGAAAAGCAGAGGGCGAACCTAAGAAATTCTTGTAATGAGAATGGAGGAATGCCCTCAAGTCGTGTATATATTGAGAAAGTATTATGTTGTTTCAATAAGGATTACGAGTCAAGATAAAAAAGCTCACTCAATTTCAAGTAAAGGAGTGAAGCCTTATGCCTAAAAATAAAAATGAAACATTGTGTGTAGAAGATTTAAGACACGCTGAATATTACGAAATGCAAAACACCTTTGATGATTTATATGCCAAAAGTAAGAATGGGAATCT
>N_159
GTTTGACTTACTTCGTTCAGTTACGTATTGCTAAGGTTAATAGGGAAACACAATAATCCGAACAGCACCTTCTTGTTTAGTCAAACCAAAATTAGCTTGTATTTTACTCTGGGAACTACCTACACTATTAGCAGAGTCCACTGTTTGTTTCCCTAATTCTGTAAGCTTATCGCCAATGTCGCTTAAAACGTCAGAAGCTTCCATTAGATTATTCATATCTATTTTGCTTCCGATATCGTCCAAGTTAGTTGTATCTACATTTTTAGCAGCTTGTCCTAACTCTTCAAATTCACGTTCAGCATCATTAAGCTTCGCCTCCATCTGCATTGCTTCTGTGGATGTAGCGCCAGACTCGTGTAGCTTCTAACTGTCGTCTCAGGATATCTATCGTTTTCTCTGCATTTTCAGATTGTTGAGAAACATATTCTTGGGCTTTCGCTAATTTCTCGGATTCAGAAGCTGATTGACCAGCAGTTGCTTGCCATTTTTTGTATTCGGATTCAATCAGAGAAGCACTAGCTTGAACATTTTTTTGTTCACTATCCAACTGTTGCATTGTAAGTTGGTACCGACTGTATTTTCACCTTGCTTGAGCTAGTGCATTACTCGTTTTATCAATTTCGTTTGACAAACGTTGTTGCGCTGTTTGTTGGTTAATCAGTTCTCTCTCAAGTTTCTGAACTTCGGTGGAATTTTCTCCATAATATTTTTTGGCATTGGCTAAACGTTGGCTAGTTACTTCAACTTTTTGGCTTTTGTAATTCATACTGCTTTTCTAAAGAAGATAATTTACTTCCTAACTTGTCTGATTCAGAACCAGTAGGTGCTGTTCAGGGATTTTATCGTGTTTCCCTATTAACCTTAGCAA
>N_160
ATGTCCTACTTACTTCGTTCAGTTACGTATTGCTAAGGTTAATAGGGAAACACGATAGAATCCGAACAGCACCTAGAATTTTTGATAACTTTCATTTCTACGTTAGCATCACGAAGTTGTTTACGTAAACGTGTTACTTCATCAACTGTTAATCCGCGGTAGTCAACGACTACTACTGATGCAGCTGCTGTAAATTTTTCGCTTACTTCATCAACGATTGCTGCTTTTTTTGCGATAATTGCTTCACTCATTTTTGAGTTTCACCTCCCTTGAATTTTGATGGAAGAGTTTTTTGCACTGAAAAGGCAAGTCACTTTTATAGTTACTTTGCTCAACCATCTGTA
>N_161
TTTTTTGCTAGCGCTTCGTTCAGTTACGTATTGCTAAGGTTAATAGGGAAACACGATAGAATCCGAACAGCACCTTCGTAACGTTTGTTGCTTGAGGTCCGCGTTGGCCTTCTTCAACATCGAAAGTTACTGCTTGGCCTTCTTCTAAAGTTTTGAATCCGTCGCCTTGGATAGCTGAGAAATGAACGAATACATCGTTTCCGTTTTCTGCAGTGATGAATCCAAATCCTTTTTCTGAGTTAAACCATTTTACTGTACCTGTTTCCATAATAAAAATCCTCCTTGTGTATCAACACATATTTTGCAATTACTTGAATGGTGTATATCTGGAAGATGTTTATTTGAAACAAGCTACCACAGATTCAACAAAAAATTATTCCTATAGTATATCATACCGTTTAGGTGCTGTTCGGATTCTATCGTAACTTGCCCTTAACCTTAGCAAT
>N_162
TGTGTGTGTGTGAAGGTAGCACACGTTTATAGCATCTACTCGTTCAGTTACGTATTGCTAAGGTTAATAGGGAAACACGATAAATCCGAACAGCACCTCGGGCAACTGTTGCGCTGCACCGAGCAATCAATCGTATCAAAGTATCTAAGCACTCATAAAATGAGATGCGGATGTTTATCCGTGTTTAAGAACAGTAAAAAGAGGTTATGACAGAAGTGGTCAGCTTCAAGACATAAGAAGGAATTTACGAAAATTGCTTCTCAAATTTTTGTGAAATCTCAGCTTATTTTTCGAAGAAGCTACTTCTGGAACACCGTATATCAGAGGTTGTGAAATCAGCGTTTTGTCCTGAGTATTAGAGAAACAAATGGAAAATAGTTCCTCATATTTTGCCGTTTTTTTGAGCTAATACCGAGGGTCAGATAATTGAACACCGTTTATTTGGAATAAGGGTTTGCGACAAGTTTTTGTCTCAGTCCCTTTTTTGCATATTTTTAGCATTTATTTCCTAAAAAATGTAAGGGGATTCCTATATTTTTAAGTATACTTGTTTTTCCTTTTATACATTTTATGGTATTATCATTTTATTAGTTATTATAAAACAATCGTTAGAAAGGACGTCATTATGCAAGTATACGGAATTGATGCGGTGCTTCGAATCGTGAGTCATTTGGCGTTTATCTACTTTAGCCTTCTGGTCTTTACGTTAGTTACGCATTGAAACTTTTTTCAGACCAATGCATAATACGCAAATTAGAATG
>N_163
TGTTATCATTTACTTCGTTCAGTTACGTATTGCTAAGGTTAATAGGGAAACACGATAGAATCCGAACAGCACCTGTGTTGCCATTCCAACCAATCTAATCGAGTCTTTCAATAAGCAAATTAAAAGATACAGCCGTAGAAAAGAGCAGTTTCAAAATGAAGAATCACTAGAACGCTTTCTAGTCAGCATTTTTGATACATACAATCAAAAATTTCTAAACAGAAGCCATAAAGGTTTTCAACAGGTAACCGATACATTAGTTTCAATGTTTACTGAGTAACTAATTATTTTGCAGGAGGACAATTTATTTACACAAAATTATAGGTGCTGTTCGGATTCTATCGTGTTTCCCTATTAACCTTAGCAAT
>N_164
GGTTATGACCTTCGTCAACTAACATATTGCTAAGGTTAATAGGGAAACACGATAGAATCCGAACAGCACCTTTTATCACCTAGATTCAGTCAATAAATCCGGAAACGAGCCGTTATCATTTGGAAATATTTTCTATTTATGAACAGCATAACCAAGACATTTGCGATATGTTAAATTATTACGGTCTACATGCTCGAACGCTTGAACGGCGCAATGGCTATATTTCTTATTTAAAAGGAGCAGAAAAAATTCTGATTTCTTAACATTGATTGGTGCAACCAACTCAATGCTCCGATTTGAAGATGTTCGAATCGTACG
>N_165
TTATCATATTTACTTCGTTCAGTTACGTATTGCTAAGGTTAATAGGGAAACACGATAGAATCCGAACAGCACCTAATGGTAAAACCAGACCTCTAGGTATTCCTTGTATGTGGGACAGGCTTATACAACAATGTATAAAACAAGTATTAGAACCAATCTGCGAAGCTAAATTTAGTGAAAACAGCTATGGTTTTAGACCTAATAGGTAAAGTGAAAATAAAGCAAGGCGAAGTTAACATGCCTTAAATAGCAGCTACATTATGTGATTGAATTTGATATTAAGGGTTTCTTTGACAACGTGAACCATTCCAAGCTAGGTGCTGTTCGGATTCTATCGTGTTTCCCTATTAACCTTAGCAA
>N_166
CGTGCTATGTGTACTTCGTTCAGTTGCGTATTGCTAAGGTTAGTCGGGAAACACAATAATCCGAACAGCACCTTGACCGTTTGATTTGTAATCCAAATTCCTCTAAGAGCTCGTTCGATTCTTTTAATATTCGAAAAACGAAGCTCACTGATATTAAACGCTGTCGCTAATGGAACAATCGATGTTGCTGATGTTCTAATAAATAGACAAGCATCTAAACTTCAAGCTTTCCTGCAATAAAAACAATAGAATTTTTTCCAAACTTACATCTTCGTCCAACACAAGCAGCGCCTGATACTCATTTCGCTGTACTTCTACTTTTTTTTCCATCATTCGGCCAATCGAATTCAATATCTTCCAAATCTAGTCAACGAGGCTTTTGACAGTTGGACATGCTCTCTCAAACCATTGATAGAGGCTGTTCCCCCTTCAAGCGAGGCGCAAAATCAAGTATGTAACTGCTCTTTTCTTTCTAATAATGCTCAATCTTAGTAGGCAGGTGCTGTTCGGATTCTATCGTGTTCCTATTAACCTTAGCAATA
>N_167
ACAATCGATTCATATCTAATTCGTTAGTATTTGATTAACTGAATAAAGAAACTGGTTTTTATAATTAAATTAAACGACAAAAAAAGTCAGGAGCTCCAAAAATTTTTTTATAATTTTCAAGTAGCAGTTTGATGGAAAAATGACGATTTTTTGATAAAAAGAGGACCCATTCAGAGAGGTTTATCATTTAAATCTATTTTGTATAATATATGTATGTAAACTAAAATATGGGTGTCTGGATTCTATCGTGTTCCCTATTTAACCTTAGCAAT
>N_168
ATTTATGCTGATTGTACTTCGTTCAGTTACGTATTGCTAAGGTTAATAGGGAAACACGATAGAATCCGAACAGCACCTAATTGTGGTTCTACTGTGGTAGATGGAAACGGGAAAGTAATTGTAGTGAAAAATGGGAAGAAGGAAACGATTGTCCGCTTTGAACAATACAATCACATGCCTTTGGTTATGCGCTTAAAAAAGCAGCGCTATACCTGTAAAAACTGTCGAACCCATTGGACGGCTCAAAGTTATTTTGTTCAACCCAGACATTCAATCGCGAATCATGTCAGATATAAAATTGCTTCTTTACTGACTGAAAAAGTATCTTTATCTTTTATTGCGAAAAATTGTCAGGTATCTTTGACCACCGTTATTCGTACGTTGAAAGAGTTTAAAAGCTACTTACCAAAGCAATCTAAGAGGATTCTCCCAGAGTATTGATGGTTGATGAATTTCGTTCGCACGCTTCCATAGAAAGGTGCTGTTCGGATTCTATCGTGTTTCCCTATTAACCTTAGCAAT
>N_169
GCTGTAACCTGCTTCCGTTCAGTTACGTATTGCTAAGGTTAATAGGGAAACACAATAGAATCCGAACAGCACCTATCTCAGCCACTCTTGATTTATTGACAGGTTCATTCAAGCCTCAACAAGTGTCAGAAGATGCAAAAGAATATTTAGCATCTCTTCAAGCAGAATTAACGGAGCGGGACATTGTTCAATCAAAAGGAGAAGCAGGTATCTTGCATCCTTTAGAAGTTATTAACACGCTTCAGTCAAAAGTAACAGATGATATGACTGTTACCGTAGATGTAGGTAGTCATTATATTTGGATGGCACGCCACTTTAGAAGTTATGAACCTCGTCATTTGTTATTCAGTAATGGTATGCAAACGCTTGATGCTGTGCATTGCCATGGGCGATTTCTGCTGCATTGGTGCGTCCAAATACACAAATCGTATCAGTTTCCGGCGATGGGGGATTTTTATTCTCTGCCCAGTTTGAAAAATTGGCAATTAAAAAAATTGGATGTTGATTTTCATTGGGTTTTTGGAGGTGCTGTTGGATTCTTATCGTGTTTCCCTATTAGTTAGCAATCTCGT
>N_170
TTTAACTCTTACTTCGTTCAGTTACGTATTGCTAAGGTTAATAGGGAAACACGATAGAATCCGAACAGCACCTTACGCTTCTCAGTGAAAAACGCACGAATGAACTCAGATGTGGAATTCTTGAAAATCAATAAAGAATTCTTTACAAATGTGGTAATGAGC
>N_171
TGGTAATAGAATAATTTTCCTATGCTTTAGCACTTTTGGGGTAACGTTAGCTTTTTAATTTAAAACCCACGTTAACTAGGACATTGCTATACTAATGATACAACTTAAACAAAAGAATTAGAGGAAATTATATTGGGAAAAATATTATCTAGAGGATTGCTAGCTTTATATTTAGTGACACTAATCTGGTTAGTGTTATTCAAATTACAATACAATATTTTATCAGTATTTAATTATCATCAAAGAAGTCTTAACTTGACTCCATTTACTGCTACTGGGAATTTCAGAGAGATGATAGATAATGTTATAATCTTTATTCCATTTGGCTAGGTGCTGTTCGGATTCTATCGTGTTTCCCTATTAACCTTAGCAATAC
>N_172
TTAATCGAAGAAGAAGAAATCGTTATTACATTGACAAACAATGGTTACATCAAACGTTTGGCAAATAATGAATTCAAGACTCAGACGAAGGAGTAGTGGTGTCCAAGGAATGGGTATCCACAATGACGGCGAAAAATCTGGTTTCTTGTTCTACCCATGATACATTGTTATTCTTTACGAATAACGGAAAAGTGTATCGGGCAAAAGGATACGAAATTCCAGAATACGAGGTGCTGTTCGGATTCTATCGTGTTTCCCTATTAACCTTAGCAAT
>N_173
TGTTGTGTTAACGCTTGACGACTACGTATTGCTAAGGTTGATAGGGAAACACAATAATCCGAACAGCACCTTACAAGCTCGTTTGGTGTAAGATGGGTATAAGTCATTTATGCTCATCACTCTCCTTGTATGCTTTAGCGGGTATTACAATTTGAGTGTAACATAAATGGCTTTTTTATTTGTCTCGCTTAATTATACAAACGGCGAAGTTAAAACTTTTTTAGCAGATTTTAAAGTTTCGTCAAAACTAATATATTCTGGTAGCTGAGCATTCAAATAGCTTTCAGACTTCAGAAGAAAATTACGAGCATTTTTATAGTCCATCTCTAATAAAGTTATTCTTTTTTTATCCAATACATTT
>N_174
ATCTGCCTGTTCTTCGTTCAGTTACGTATTGCTAAGGTTAATAGGGAAACACGATAGAATCCGAACAGCACCTATAACTACGATGATAACTGGTACTGCAATCACTATTCGCTTGAACCATTTCATTCATTTACCCTCTCTTTCTTCGCCAAATCCATGTGATAATCGTGCTAACAGATAAAAATCCACCTGAATAAATGAGAAGCGAATGTTTCTTTTCTCCAGTTTTCGGCAACATTCTTTTTTTTTGCATCTGTCTTTTTTTGTACTTTCACATGGATTTGGCGAAGAAAGAGAGGGTAAATGAATAACAGAATAGTGATTGCAGTACCAG
>N_175
TATGTTGACCTCGTTAGTTGCGTATTGCTAAGGTTAATAGGGAAACACGATAGAATCCGAACAGCACCTGAAGTAGTAATTAATTCAAACGGTGGAGACGTATTTCAAGGGATTGCTATTGGGAACTTACTTAAGTCAAATAAAGCAAAAGTTAACGTTGTAATTAACGGCTTAGCCGCTAGTGCTGCTTCAATTATCGCAATGGCTGGCGATACTATAAAAATCTACAACAATGCACAATTGATGATTCACCGCGCTTCCACATACGGAGAAGGAAATGTCGATGACTTCCGTACGATTGCTGACCAACTGGAATCAATTGATAAATCGGTAAAGGCTTCATATAAAACACGATTCAATGGCACAGATGAAGCATTGCAAGAACTTCTTGAAAAAGAATCGTTTATGGATGCAGAAACAGCTTTGAGTTATGGATTGGTCGATGAAATTATCGATGCAGAAAATAGCTCAGGTACTGAAGCTAAAAAAGAACAAAGCGTTGAAGAAATTTTGAATGACGTTAAAGAAAAAAGAGCAGAAAAAATTGCTGCATTTACAGCAGCATTAAATAAAACATTTGGACAAGGAGATGTAAAATAATAGGTGCTGTTCGGATTCTATCGTGTTTCCTATTAACCTTAGCAATA
>N_176
TTTTTTTAGCCTTGGTTCGTTACGTATTGCTAAGGTTAATAGGGAAACACGATAGAATCCAAGCCACACCTATTCGTATCTGGGGGTAAGGAAATGGCTCAGATTGGAATTATGAAAAAGCGTTACCCAAAGATATTCATGGAAAGAACGTTTTTCCCTTGTAAAAGAAATGGACTTCGATTTTATCGAGATGTCGATTGATGAGACGGATGAGCGGTTAGCACGATTAGATTGGTCTGAAGAAAAGATAGCTGAGCTGAGAGAAGAGATGTTCAGCTCCGGTGTACGTATCCATTCGATTTGTTTAAGTGCACATGGATACCC
>N_177
TTATCTAACGTACTTCGTTCAGTTACGTATGTCTAAGGTTAATAGGGAAACACGATAGAATCCGAACAGCACCTCTTCCGTTTGGAATGACTTCTTGACTAGAAAGTTTCCGTTTGATTTCAGGATTCGAATGTACTTGTACCCTTGGTTTTAAAGACCTATTTTCTGGTAGTTCATTTTTCTGTGGTTTTATCTCCTTTTTTATCGGAACATTTTCCCTTCCTTTCT
>N_178
TTTTTTGTAGCCTTCGTTCAGTTACGTATTGCTAAGGTTAATAGGGAAACACGATAGAAAATGCAACAGCACCTAACATTTCTTTAGATGAGACGTTGGGATATTTTATAAATCATTCACATATGAGTTAGACAGTCAATGCATATCAGATATGCATTGTAGAACGGATTAAAATATCGTGGATGAAATTATAGATGAATTAAAGGAGACAATTAGGAATTTATGGAGGTAATATAATGAGAACATATAAAAATAAAGAAAGTAAAAAAAGAAATAAATAGGACTTATACTAAATATATTTTAGAATTTGAAACTATTCCTGAAGAATTGAAGGATAAAAGAGTTGAGGAAGTGGATAGAACACCTGCTGAAAATTTAGCATATCAAGTTGGTTGGACGAATTTAATTCTAAAATGGGAAAATGATGAAAGAAATGGATTATCTGTTAAAACGCCTTCTAGGTGCTGTTCGGATTCTATCGTGTTTCCCTATTAACCTTAGCAA
>N_179
ATGTCCTACTTACTTCGTTCAGTTACGTATTGCTAAGGTTAATAGGGAAACACGATAGAATCCGAACAGCACCTAGAATTTTTGATAACTTTCATTTCTACGTTAGCATCACGAAGTTGTTTACGTAAACGTGTTACTTCATCAACTGTTAATCCGCGGTAGTCAACGACTACTACTGATGCAGCTGCTGTAAATTTTTCGCTTACTTCATCAACGATTGCTGCTTTTTTTGCGATAATTGCTTCACTCATTTTTGAGTTTCACCTCCCTTGAATTTTGATGGAAGAGTTTTTTGCACTGAAAAGGCAAGTCACTTTTATAGTTACTTTGCTCAACCATCTGTA
>N_180
GTTTATAACTACTTGGACTTTTCAGTTAGTATTGCTAAGGTTAATAGGGAAACACGATAGAATCCGAACAGCACCTACTTCATCTTCCCAAGGCTCTGTATAATGTTTTTTTAATGATTCTAATGTATATTTTTTATCTCTACCATCATAAAATTCTAATACTCTTTCATCAGTTAACCATTTTAACATCAAAGGAAAATCATCATCTATTAAAGTTCTTATACATATTTCATTTTCAACTATATTCATTTATTTATCACCTTTTTCATAATCATATACATATACTATTTCATCTTTATAATCATTTTTACCACCTAATTTTTCATATACATGGGCAAACTATAGGATTACCTTTATCAGTTCTGAAAACATTCAGAACAACCAATCTCTTTCAATTTCCTAATAAAAGATAATAATTTTGAACCATAACCTTTGTCTTGATAGTTAGGTAACATTCCTATTGAGTGTAAATAAAACATTGTTTTTCCATCAGGTCTTAAAAGTGTATAGCAATATGCAAATCCTATAATTTTATTATTTTCTTTAGCTATAAACCCAAATGAACTGGTATCGTAGAGAAATCCTTTTAAATTATACAATATCAAAAACCATATTATCATCAATTAAAACTTCTTCCATAAACTCAGTCAAGTCCAGACTCCTGTGTAAAATGCTATACAATGTTTTTACCATTTTCTACTTATCAAAATTGATGTCCTTTTCTTGAAGAATAAATCCATTCATCATGTTAGGTCCATAAGAACAGCTCCAATTAAGCAATAGGGCACACGTGTGCTGTTAGAAATTATATAGTATTTCCCTATTAACCTTAGCAATAC
>N_181
TGGTGATTTTGACCCCTCCTTTAATTCCGTGATTTTCTCCCACACGTCCACTATACCGATGAAGCGTTAATTTCTTGTTAATTTCTTGTAAATTCCCTGCGTTTTTTCAGTAAACTAGTTGTAAATCTTGCATGCTCCTTCCTACGAACTCATCAATCGTCGATTTTGCCCTTCTAGCTAGTTTCACCAATTAAGTAGTTCTACATTCCCCGCTTTTAACCTACTACACCTTTGTTTTCAGCTATTCCTTCTTCTTGCTGAAAGTCCTTGAGGTTAGGTGCTGTTCGGATTCTATCGTGTTCTCTATTAACCTTAGCA
>N_182
GTGTGCACTTCGTCAGTTACGTATTGCTAAGGTTGATGGGAAACACGATAGAATCCGAACAGCACCTGCAATGGAAAAGAAACTAAACGAAATCATCCAATAGAACTGATTTTTGTGTGAAAGAATAACAAGAGACATATGGAGAACAGACAATTATTTGCTTCATCAAAACAATTGTATTTCCCCCTGTTTTTCATATATTCCTCGCCAAGATATTCTTTTTTATAAAACGTTCTATTGGATGATTTCGTTTA
>N_183
TTATAACCTACTTCGTTCAGTTACGTATTGCTAAGGTTAATAGGGAAACACAATAAGAATCCGAACAGCACCTTGTTAAAAGAATCGTCATTCCTACTGCCTTTGACAACTCCACAATCAACCGGATGCTTTCTTTTTTTCTTGTTTCACTTACTACAAAGCCGCCTAAGACTAGTAAGCCAACGGCTATTACACTCATAAAAGTGGAAAGAACATGTGTATAAATGAGTAAGCTCATACTGACTGCTAATGGAATTGCACATGGCTTTTTCTCATAAATCAGTGCGTAAGCATAATACACATGTTCTTTCCACTTTTATGAGTGTAATAGCCGTTGGCTTACTAGTCTTAGGCGGCTTTGTAGTAAGTGAAACAAGAAAAAGAAAGCATCAGGTGATTATGATGTGGAAGGGGCGGGAGTAGGAATGA
>N_184
GACGGTGGTCAACTGATTCATTCGTTCTAGTTTCTCTTGTTCATTTAATCCTTCCACGTCTGTAGAAACTCTCACGATAATAACGTTGAAAATGATAGGTGCTGTTCGGATTCTATCGTGTTTCCCTATTAACCTTAGCAAT
>N_185
ATGTCTGGTACTCCGTTCAGTTACGTATTGCTAAGGTTAATAGGGAAACACAATAAATCCGAACAGCACCTAAAGAATAGACTAAGCAGTTAGTGGGGGGATTCAAATGAACGAAAACAAATGGACCAAAGGATTTAATTGGGTTTTTCAATTGTTGTTACTAAACTTTACTTATTTTATACTAATTTGTTTAGGATTTGGAATTTTAGGTTTTTTCCCTGCTACGATAGCTTTGATTGCTGGCGTTGTGAATCGAAAAAAATATGGCTTGCAAGAGTCTGTGAAGTTCATGAGTAAAATCTATAAGAAAAATTTTGTTAGATATAATCTATATT
>N_186
TCGTGTTATGTCATCTACTTGGTTCGTTACGTATTGCTAAGGTTAATAGGGAAACACGATAGAATCCGAACAGCACCTCATAAAAAGTTCGAACAATCTTGCGATTGTTAAGCTCAACTTGTTTGCTAGCATATTGCTTGCTTGTTAAAAATGTTTGTTGTCTTGAATTGAATCAAGACGCCCTACACATTTGGTTTGTCTTACTTTGTTCAGTTTTCAAAGGTCTACTTCATCGAGAGTGTTTCCCGATTCATTTTTGGCTGCCGTAGCAACTTTTATATCATATCAGAGAGACAAGCGATTGTCAACTCTTTTTTAAAAGTTTTTTTCGATTTCGTTTTTCAAAATGTTCGGCAACTCATTTATCATAACTTATCGTTTGTTATTTGTCAAGAACTTTTTTGAAGTTTTTTTCGATAGAATCAAGCTTCGCAAGTGGTTCTTTTTTAACGACTCAGTTATCTTATCATGTCGTTAGTAACATGTCAATAACTTTTTTGTTATGTTTTTGAATAAATATTTTCTTCTGTCTTTTGGACAAGTAATAATATACCAACTAAATTTAGCTTGGTCAACGAATTTTTTGTATTTTTTCAAGTTTTTTTCAATAAACGATTATTCATAACTTTTCTTTCAGGTGCTGTTGGATTCTATCGTGTTTCCCTATTAACCTTAGCAAT
>N_187
TATGTTTTTATGTACTTCGTTCAGTTACGTATTGCTAAGGTTAATAGGGAAACACGATAGAATCCGAACAGCACCTAAAAATATTTATGTTGCTGCTCCACTGAGGTATAAAAATATCATGGAAGTTGTTCGTAATAGTATTCAAAGTAAAAAAGTATATTCTGTAAGAGCTATTTGTTCTACTTATCTTCCTGATTGGAGAAAAGGTACTGATTATAGAAATAATTATTCTGCCTTTAAATCTATGGGGGGAGGAGTAGAATTAGACTGTATACATGAATTGGATTATATTATAAACCTATTTGGTTTCCCTAAATCAGTAAAAAAACAGTTTGGTAAATATTGGAATTGTTGAAATTAACAGTAATGATTTAGCAACATATATATTGAGATACGATGATAAAATTATAGAAATTCATTTAGATTATTTTGGAAGAGTTCCTACAAGAAAATTTCAATTGTTTACTTTAGATGAATGTATCAATGTTGACTTATTAAATAATAAAATAAGTTTTGAAGAAAACATTGTTAAAGAAATGCCTGAATCTGCTAATGATATGTATGAGAAGGAGTTGAAATATTTCTTTGAAAACGTAGTAACAGGCAAAGAAAAGGTGCTGTTCGGATTCTATCGTGTTTCCCTATTAACCTTAGCAATACG
>N_188
TTATGTTAATTTTCTTCGTTCAGTTACGTAGGTATTGCTAAGGTTAATAGGGAAACACGATAGAATCCGAACAGCACCTTTAGGTAAGCTTGAATGATAGATGATATTCTTATCCATGACACCCGCTTTCCTAAATTGCTTCTAATTATCCAAGTAACACACTGAAGTGTCAACTTATTTGAATAAAATTATTCTTTTTCTTTGGACGTTCTCTGATACGTCTTGCCACAAATGAATAAAGAGCAAGGCAAAAAATTGCACCAATAATGCTGGTATCAAATAAAAACCGCCGAGTTCCGGTCCCAGTGGTCCTAGTAAAAATTCGCCGAGCCAACTACCTAAAAAACCGATAATGATATT
>N_189
CTATATGCAACGCTACTGGTTCAGTTGGTGTTTGCTAAGGTTAATAGGGAAACACGATGAATCCGAACAGCACCTTAGAAAGCCGTTTCTTTGTTTATTTAAAGTTGACACTACGGGGTACAAACATTCAGAATAAAGTTGTGCATGTTTTTTGTACACATATATGCGAAGATGCATATTGACAAGTTTAGAATAATTTATCATAGAAGCTGTATAGATGATAAAAATGAAAAAGATGAGTATGGAGGTGGATTTTATGGTATTCAACATTCTCCTCGCTATCATCGGTTTAATTGTCGGTCTTGGTTTAGGGTTTATGGTCGCAAAGTCACGTCA
>N_190
TTTATTTTTACTTCGTTCAGTTACGTATTGCTAAGGTTAATAGGGAAACACGATAGAGAATCCGAACAGCACCTTCCAGAAATAATTTTTTTTGTATTATCAAATCCAAATTCCCAATTGTTACAATAGCCCCCATCTCTAAGTGTGCAATCTAAAATCTGTACATTGTTCATCCTAACCTTCCCCTGTCTTAACTACCTTGTAAAATAAGATGATTATAAATCGCATCAGCAATCATAAAATCCTCGGCTTCATCAATATCAACTGACTCAATCTCACCTACTTCAACTATGCAAGGTTTTTTCCCAATTCTTCTATGCAACTCGGTCATCACATTGCGATTTATAATCATCTTATTTTACAAGGTGGCATATTTCCGGTGGACAAATACAGATTTTAGATTGCACACTAGAAGATGGGGGCTATTCTGAAATAATTGGGGAAGTTCGATTTGATAATAC
>N_191
GTTATGTTAAACTTACTTCGTTCAGTTACGTATTGCTAAGGTTAATAGGGAAACACGATAGAATCCGAACAGCACCTAGTGGCATTATATCTGCTTAATACTTGATTTGTTTAATCGAGAAATTATTGGTTATTCCTGTGGTGAGAAGAAAGATGCCTCATTGGTGAAAAGAAGCCTTTGGACGGATACCGTCTGTTTTAACAGACGTCAAGCTTTTTCATACAGACCGTGGAAAGGAATTTGATAACCAAACCATTCATGAGATTC
>N_192
TGTTATGTCCTACCTTGACGACTACGTATTGCTAAGGTTAATAGGGAAACACGATAGAATCCGAACAGCACCTCCATCCTTTGGTCGCGGTCATTACCAAGATAAAATTATCTTGCAAAGGAGAAATAGAACATGGAAAAAAATAATACCCGTTGAGCCAAACGCTGGACAACGACAGATGTGACTCGGATGGCGCTAGTCACTGGTTTATATGTGGCAGTGACGCTGGTTTTGTCTGTCTTTAGCTTTGGAGTGATTCAGATTCGTCTCTCGGAGATGTTCAACTATCTGTCCTTGTATAACAAAAGATACATCGTCGCGGTAACAGCGGGAGTAGCTTTGGCTAATATTGCTTCTCCTCTTGGACTGATAGATGTTGCAGTAGGAAGCGTCAGCACGCTGCTTGAGGTGCTGTTCGGATTCTATCGTGTTTCCCTATTAACCTTAGCAAT
>N_193
TTTTAGTATTTTACTTCGTTCAGTTACGTATTGCTAAGGTTAATAGGGAAACACAATAAGAGAATCCAAACAGCACCTATAAGGAATTTTAAATTCTTTGGCATAACTATAAACTTCTTTTAACGTTTTGTTCTCTAGTTCTGCCATTGTCAAATAATAGCTCATTCACA
>N_194
TTATATCATATTTACTTCGTTCAGTTACGTACTGCTAAGGTTAATAGGGAAACACAATAGAATCCGAACAGCACCTAACCGCTGGGACCAATAGTCAAACTAAAAATGCTGCGTTGATTGAGGCAGTAAACGAAATGAGTAAAGATTTGCTCTCTGACCCGAATTCTGGATATTCGAATCGGTATGGTGAATTTTTACCATAATAGTACCGCTATCGATGACGAGCAAATCAGTTCGGACATCTTTCCATTGACAAATGATATCAATCGTTTGACGGGAAGTGAGAATACAGCATTAAATCGTACACCAATCGGAGGAACTCCGCTTACACTAGGGCTTAAAAATGGCT
>N_195
TTTTTTAGTCTACTTGAACCAGTCATTGCTAAGGTTAATAGGGAAACACGATAGAATCCGAACAGCACCTCTGTCCTCTCTGTCTTTTTTCTCAATTTTACACTAAAATAGATTTTTTGGAAAACTTTGCAACAGAACCGCCAATCATATGGAAGCCACCGATTAGGTATTTTATGGGTTTAGTCGGAAATGTTTCAAGAGCAATTTCCATCATATCGATAATGCCATGATGACTACAGCCAGTAAAGACAATCAGACCGTCTTCTTGCTCAATTACGACCAATAATTCATCTGAAAAATCATCATAAACAAATTTATCATCCATCTTTTTGTATAAATTCTTGGTGGTCGAGTTTGCTTTGCCTAGGGGGATGATATGGAAGCTCGGAGCAAGTTCTGTTTTCGTTTTTATTGTATGTAAATTCTCATGCATTTTAAGGATTTCATTTTTAGGAATACCAACATACAGAAACGTGGTTAAAATCTTTAAATAATG
>N_196
TCTTTTTATCATCTACTTCGTTCAGTTACGTATTGCTAAGGTTAATAGGGAAACACGATAGAATCCGAACAGCACCTTGATATGTACTATCTTCTTAAAACCTCTCATTACTACTCACAGGTTTGGGGGTGTATGGTTTTTGACTTGTCTTTTGTGAAATAGTGCCCCCCTGTTAGATAACGGGGGCACAACCGAGGCTCGCGGCTCGCCACCGACAAGAAGCATTTCTTCCCCTTGACACAAGGTGTCATGGCGGTAAGCCTGAGAGGCTTCCGCCACCGTGTCAGAAATACTTTGTCAGCAAGTTCTGTTTTGCCTTTTCTAACAAGTTCCATTTCAACCGATATTCATATCTACGGATTTAATCAGATAGGTATTTCTTTTTTGAATGTTTTTATATTTCATTCTATTGTGCTTATTCGATTACAAGAACATAGTAATTCTTATATGCTTATTTGTCAATATCTTTTTTTGCCTTTACAAATCATATTAAGCATGATAGACTTATAATAGCGAAGATATAACGAGATATGAGGTGCTGTTCGGATTCTATCGTGTTTCCCTATTAACCTTAGCAATACAT
>N_197
ATTTTTATGTGCCTCTTACTTCGTTCAGTTACGTATTGCTAAGGTTAATAGGGAAACACGATAGAATCCGAACAGCACCTATCTCAAGTATTGTATTTCGTTGTGCTGTCTATGCTTCCACGTTTGTTCAAGCTTCGTTTTTATCCAAGCTATGCAGCCTTTACATTCCCGCTTGTTATCTCTGCAACAGCTATATTTACTACTGTTCATTACTTCAACAGTTTAGGTATCTATAGTAGCGTATTGGATTTCTTAAAAGTTGCGGAATGTCTGTTTGCAAGTGTAGTTGTCTTCTACGTTCTTGCTCATTACGTACGTTTCTTAATTAAAGAACATAGCAAACATGGAAAATTTGTTTCTAAAAAAATCGCTTAATAATCGATTCAATAGGTTGTGAAAAAGCTGTTCTGCATCAAGTAATAAGAACGGCCAAACAAAAACAGCTGTTCATGTTTTTGTACTGGTTGGGCTTATTACCGCAGATGCAAGCTTTTTGAACACCGTTTACCAAGAGGTCGTAAAAGAAGTGGTCAGCTTCAAGAAATAAGAAGGAATTTACGAAAATTGCTTCTCAAATTTTTGTGAAATTTCGGCTTATTTCCGTAGAAGCTACTTCTGGAACACCGTTTATTCGAAACAAGAGGTCGTACAAGACTTTTGTCACGACCTCTTGTTCTTTTGTCAA
>N_198
TATGTGTGGGGGGGGGGGGGGGGGGGGGGGGGGCAAATCAATAGAATCCGAACAGCACCTCTGTGCACATTTTTATCTTTGTTATTTATAAGAAAATTTCACCAGTTGAGATGATTCCAAGATTGTCCGTCGATTTCTCCTTGCAGCTGCATTGTTCGTTCGTCTATCTCAGCCATCAGTTTCTTTATTTCATATAAGAGCGCACGGTCTTGATATTCTGATTTTTCGCTTAATTCGTCTAATTGTTGCAATAAGCCAAT
>N_199
TTTATTTTTACTTCGTTCAGTTACGTATTGCTAAGGTTAATAGGGAAACACGATAGAGAATCCGAACAGCACCTTCCAGAAATAATTTTTTTTGTATTATCAAATCCAAATTCCCAATTGTTACAATAGCCCCCATCTCTAAGTGTGCAATCTAAAATCTGTACATTGTTCATCCTAACCTTCCCCTGTCTTAACTACCTTGTAAAATAAGATGATTATAAATCGCATCAGCAATCATAAAATCCTCGGCTTCATCAATATCAACTGACTCAATCTCACCTACTTCAACTATGCAAGGTTTTTTCCCAATTCTTCTATGCAACTCGGTCATCACATTGCGATTTATAATCATCTTATTTTACAAGGTGGCATATTTCCGGTGGACAAATACAGATTTTAGATTGCACACTAGAAGATGGGGGCTATTCTGAAATAATTGGGGAAGTTCGATTTGATAATAC
>N_200
ATACGTTCGCTCGTTCAGTTACGTATTGCTAAGGTTAATAGGGAAACACGATAGAATCCGAACAGCACCTATTTTTTCAATGGCCGTTGTTGCTTTTTTAATTGTCGTTAGTTTCTTAGGCTTAACGGATATTGCAATCAGTGTCATTATTCATGAAGGAAGTACTTTGGTTGTTATTTTGAATGGACTTCGATTGCTAAAGGCAGTCTAAAGAATGATTGCACAACTTCAAATTAATCGAGTAATAGAGATAATTAAGGATTACACTACATTTTTTATCTCTATTACTTGTTTATATTTAT
>N_201
TTATGTTTTTATTACTGGTTCAGTTACGTATTGCTAAGGTTAATAGGGAAACACGATAGAATCCGAACAGCACCTATTTGACAATTAAGAAAGTATTAACTTGTTTTGTGAAAAAGAGAATTTGAAAAACGATTGGCGAACAAATGCTCGGTAGGTATGGTATAAATACAGAGCTAATTGGTGTGATGAAATCGGATATTCGCGTGAGATTCAGTAAAGTAGGAGTTCGAAAACAGCTAGGTGACAAACCAGTATTGCTTTGGTACTTCGGAATGGTTTATCAAATTCTTATCAACAGTTCACTTCTCTATCTTTAAGTGATGATTCGTTAGGTTATTGTTCCAAAGCCGGATAGAAGTAGAAGAGTTTAATTTTATAAAGTGAAAAGAGGTAATGTACGATATACGTAGGGCTGAACCAATAGAGGATAAGCAAACGATGTTACAGGCGCAAAATTCATAGCTTACTGTTTTGGAGATAACAGAAGAGGAAATAATGAGGTGCTGTTCGGGATTCTATCGTGTTTCCCTATTAACCTTAGCAAT
>N_202
TAGTGTTATGCATGTCTCTTGGTTCAGTTACCGTATTGCTAAGGTTAATAGGGAAACACGATAGAATCCGAACGGCGCTACCAGCAACAGCAAAATTGAATTTGATTGAAATTCATGTTAAACTAAACATGCAAATGTTCAAACATTAGATACACGAAAGCCCCAGAGAGGTCGGATTCTCTGGGGCTTTTTTTAGGTTGATGTCGCCTTTACTGATTTTACTTCTTGTTTCGGTTATTCAACCAATAACTGAATACAGAGATACAAACTCCTACAAGAAGGGGGCAAATAAACAGTTCAAACATCAGATACACCTCCTTCCAGTCGCAAGACTGTCGGATAGGCGACAAGTTATTATACCCTACAAAATTAAATCTGTGTGGCAATTTTAAGTATCTCTTATTTCCGGGTTGTTAGGGCTTGCCCTGACCGCCTGTAGGGCGCTTTAAATGCCAGATAAAGGTTTTTATACTAAGAAGGTGCTGTTCGGATTCTATCGTGTTTCCCTATTAACCTTAGCAAT
>N_203
TATGTACGTTTACTTCGTTCAGTTACGTATTGCTAAGGTTAATAGGGAAACACGATAGAATCCGAACAGCACCTCTAGTGAGAATTTTCGCTTAATGTATTCCTTGAAAGAAGCGATTCAAACAAATTATCAAGTTGCTTTATCAGAAGAGGAGTTTTGTTGGTTGTATTTAGGGTTCTGTTGCAAAGTTTTAAATAAAGAATAAAATCCCTTACGGTATCATATCGTTGAGCTAGGAGTCCCAATAATACCTTTGATTTCAGTACAGACCGAAAACCCGAAGAGAGTGCCTTCTTTTCGGGTTTTCTTATATAATCCTCGAATGGCTTCCATGCCTTTAATCGTGGTAGAGGCAGTGCGTAAACTTCGATAGAATTTATTGCGTTCTCTTTACTGGACGATGGTCTTGTTCAATCAAATTATTCAGGTATTTAATGGTACGATGTTCTGTCCCTTGATAAAAGCCGTATTCTAGGTGCTGTTCGGATTCTATCGTGTTTCCCTATTAACCTTAGCAA
>N_204
TTTTGTGTGTGTGTGTGTCAGTTAGGTGGGATAGAGGGAAACACAATGAGATGCAAACAGCACCTTAGCTGAGCATTCAAATAGCTTTCAGACTTCAGAAGAAAATTACGAGCATTTTTATAGTCCATCTCTAATAAAGTTATTCTTTTTTTATCCAATACATTCAGCTCAATTCCTTATAATATTCTATTCCTTCTACTTATAAAACGAATAAATTTTGTAGTTCTAATTCAAATATTGCATGTTATATCTAATATGGGAGCATTTTATAATTTTCATTGTGATAAACTCGTTATTAATTAGGATACAGTTAGGATTAAATTAGGTATCTAGTTTTTTGTTTATTTCGTATACAGATATCAAAAACAATCGATTATGAGCAAAATGAAATGACCTCTTTGA
>N_205
TCTTTTGCTGACTGTACTTCGTTCAGTTACGTATTGCTAAGGTTAATAGGGAAACACGATAGAATCCGAACAGCACCTACTTCTAATGGTGTTTGGTAATTTAGTGATTTTCTAGGGATATGGTTTCTTTTGGACGCAACGGATGAGATGAATCCTTGATTGACTTGGTTGAATTCCAGTTCTTTTGGTAGTCCATCTTTTCGGAGGAGTCCGTTTGAATGTTCATTTAATCCCCGTTGGGAAGGCGTTCCTCGGTATTACGAAATAAATATCAATATCATTCGTATTACTAATACTTTTCCAATTAGAGAATTCTTTTCCACAATCAAAGGTAATTGATTTGAAAAGATTTTTGGGTACGGATTGAAGCCATTCATTAATCGAATTTTCAATATCAACTGCCTTACGGCCTTCTGGTTTCAAGGCGATAATGGCTTTTGAAAGTCGCTCAACGAGTGTGATGACGGCACTTTTATGGTGGATGCCGACAATCGTATCACCCTCTAATTGGAAAAGTATTAGTAATACGAATGATATTGATATTTATTTCGCAGACCCAGAACACCTTGCCAACGGGGATTAAATGAAACGTAAACGGACTCCTCCGAACCAAAAGCAACCAAGTCAAATCGAGTTCGTCTCATCCGTTGCGTCCAAAAGAAAGCATTATCCCTAGAAAATCACTAAATTACCAAACACCATTGGAGGTTTGGTGTGTATTTCCTATTAACCTTTAGCAA
>N_206
AAATAGGTTCAGCTTTTACTTCTATCGTATTGCCTATTACAGAAGTCTTTGCATAATAAATCCGTAGACGCTGTTTTGCTCGATTTTCATCTACATAACACTGAATAATACGTCCTTCTACAATCAAATCTGCATTAGTTCCGCTTATTGGATAAGTACCCTGAAATATCTCGGCTCCGTTTAATTTATTGCTAACAGTAGCTGTTAACCAGTCTGACAAAGCGCCTAAACCTTGCGTATCATATAAATAGGTGCTGTTCGGATTCTATCGTGTTTCCCTATTAACCTTAGCAAT
>N_207
GTCATTACCTCGTTCAGTTACGTATTGCTAAGGTTAATAGGGAAACACGATAGAATCCGAACAGCACCTGACGCATGATTTATCAGTGTAAGAAAGGGTGAGGATTATGAAAAGGTTTTTGAAAATATTTATCTTTCTCGAAATAATACTTTTTGTATATATTTTTAATACTTCTATTTACAATATTTATGAAAAGAATAAATAGAGAGTGTAAAATATTTTGTGTAAATAAATTGTCCTCCTGCAAAATAATTAGTTACTGCATAAACATTGAAACTAATGTCTCGGTTACCTGTTGAAAACCTTTTCATAATCCTTCACCCTTTCTTACAC
>N_208
TGTTATCATTTACTTCGTTCAGTTACGTATTGCTAAGGTTAATAGGGAAACACGATAGAATCCGAACAGCACCTGTGTTGCCATTCCAACCAATCTAATCGAGTCTTTCAATAAGCAAATTAAAAGATACAGCCGTAGAAAAGAGCAGTTTCAAAATGAAGAATCACTAGAACGCTTTCTAGTCAGCATTTTTGATACATACAATCAAAAATTTCTAAACAGAAGCCATAAAGGTTTTCAACAGGTAACCGATACATTAGTTTCAATGTTTACTGAGTAACTAATTATTTTGCAGGAGGACAATTTATTTACACAAAATTATAGGTGCTGTTCGGATTCTATCGTGTTTCCCTATTAACCTTAGCAAT
>N_209
TTTTTGTGCCTGTACTTCGTTCAGTTACGTATTGCTAAGGTTAATAGGGAAACACGATAGAATCCGAACAGCACCTTTCCTTTTATCTTGAATTCAGTGACGTCTGTCACCCATTTTTTATTGGGTGTATCTACTGAAAAATTTCGTTTTAACACATTCTTGGCAATTTTTCCTACTGTTCCTTTATAAGATTTATATCGCTTTATTCGGATTTGACAGGTAAGTCCCATTTGGGACATTAATTTTCTAACTGTTTTATGATTGATTGTATATCCTTTCATCTTTAACGCTAAAGTGACTCTACGATAACCATAAGAGTTTCTTTGATTCTTTTACAATCGCTGTAATTTCTTGCTTTATCTTGCTATATTTATCTGGCTTATCTAATTTTTTTACCCAGTAATAATAAGTTGACTTCGCTAATTGTGCAATTGAAAGTAATAGATTCAATTTAAATTCTTTTTTGAGCTGAAGGATTGTTTTAACCTTGATTTCTTCTTGCTCAAATCTTGTTCTTGAATCAAGGTTTCTAACTTTTTTAAATATGCGTTCTCTGCTCTTAAACGAATAACTTCTTCTTCAAGAGACTCATCTTTAAGTTTTTTAGGAATGTTTAGCTTGGAATTCATACTAATTTTTCTGCCCCTTTTTTGGCTCTCAAGTGAAGAAGCACCGCCTTCTTCATATTGCTCTATCCATTTACTTAGAGTTCTATTTGAACCGATATTAAATTTTTTAGCAGTTTCTTGGATAGAAAGACCATTTGTTTCCATATATTCTATAACATCAAGTTTAAATTTTGTAGTGTAGCTTTTGCCACCTCCAACCAAGCCTTCCCAACCATGATAGTTATAAATCCTTACCCAATGTCTAACCAGTGTACGATTTATTTGATATTTATGTGC
>N_210
GTTGTGCCTGTAACGTGTTCTTGGTTCGGTTGGTTGTTGCTAAGGTTAATAGGGAAACACGATAGAATCCGAACAGCACCTTCGGAGGAATTATTTTTAGTTTGTAGGTATCTTACAATAAGGGAATAACCAATAAATTTGGTTGAATAATATAAATAAGGAGGAATTGAATTGATGAATTCAGGCAAAAGAAATTGTTAAAGAAATGGTCGCGAAAAAAGAGGTAAAATCAATCGTATTTGTTGGCTGTGGCGCTTCAAAAGCGGACCTTTATCCTGCAAAGTATTTTCTAGACCAAAATGCGAAGCAGTTACGGATTAGTCATTACACAGCCAGCGAATTTAACTATGCAACACCAGCATCTGTAGATGAGTCAACTGTCGTTATTTCAGCTTCTTTTAGGAGATTCATCCAGAAACAGTTGAAGCTAACGCAGTAGCTAAAGAAAAAGGTGCTACAGTTATTAGTCTAACACGAAGCATTGACTCACCGTTAACAAAAGATGCAGATTATGTAATTTATGACATCGATTTGCAGAGAACTATGCTGCTAAATTAGAAAAACAGGCTACTGTTTG
>N_211
TTATGTTAATTACTCGTTCAGTTTACGTATTGCTAAGGTTGATGGGAAACACGATAGAATCCGAACAGCACCTTTTTTATAGTGATACAGATAAATCAGGAACAGCAGTACTGCACTATAAAATTCTAGAAATGATGAATTTTCCCCAATAATTCAATTTTGGATTAGAACGCCATTTGTTCATTGGATTCCCTCCTCATATAACCTCACACAAAGTGTAACTAATTTTGACAAAAAGAAACATGTGTCTAGCTTACAGAAACCGTTTTTTTACTAACAGTTTTGTCACATAGCTTTTATAAAAATAGCACATCAAATCACTAGGTGCTGTTCGGATTCTATCGTGTTTCCCTATTAACCTTAGCGATACG
>N_212
CAAACAGAGGTGATAAGGACCTCGTTGTTGTATTCGAAAAACTAGGAAGTGAGGCCAGTGGACCATATGGCGAGTCTTTAAAGTCGTTGACTGCCCGATGGGGGCTGAGTAGTAGGAAAATAAGTGATTATGACGGCGTTGAAACTGCACATTATGGTTTTCAAAGTTTGGTGTTTTTAGTCCACTAATGACAACTAAAGAGGAGGCAGAGGATGAGTGAAGATGAATACTTTGAACAGTAGTCTATTAACAACAGGAGTTTTTAACTGGAAAGGGGTGTAGGCATGGACACAAATCAGAAGTAGTAAATAAAATTAATAGTCTCAAAGAGGAGGTGCTGTTCGTCTATCGTGTTTCCTATTAACCTTAGCGGAGT
>N_213
ATCATCTACTCGTTCAGTTGGGTCTTGCTAAGGTTAATAGGGAAACACAATAGAATCCGAACAGCACCTCCTGCGGACCACACCAGCCAGCTCTTTTTCTGGCGCTTTCAGTGAATGTTCTCAGTGACCGCACTTTGAGGAACAGTTATTTCTCCCACTGTTTTTGCTAAGTTTTTTTCATATCATAACTTAATGTTTCATCAAATTTACTTTTTGATTCTCCA
>N_214
ATTTCCTGTACTTCGTTCAGTCTCGTATTGCTAAGGTTAATAGGGAAACACGATAGAATCCGAACAGCACCTCTTGCTTTAGCCAATGCCCAACTTAATTTAGATAAAGCATACAAGAATTTTTTTCGGGATAAATCCATAGATACCACGTTTCAAAAGTAAGAAAAATCCTGTTCAGAGTTATACAGAATAATCAAAATGGTACAGTTGCTTTGATTGATAGTAAATTCATCAAAGTTCCTAAATTGAAGTCATTAGTAAGAATTAAGCTTCATAGACAACCAAAAGGGATTATCAAATCTGCTACAATATCACGTCATTCTAGCGGTAAATACTATATTTCTTTGTTGTGTAAAGAAGAAATTATCGAATT
>N_215
CTTTGTCCTGTACTTCGTTCAGTTACGTACTGCTAAGGTTAATAGGGAAACACGATAGAATCCGAACAGCACCTTTTTCGTAAATAAGTTAATTCACTTAAATTTAAAGAATATTTTATTTGCAGATTTTCTTGCGAAGAATAGTGCTTTATAATGCTTCTAACATCCTCAGTCCTTCAAATTTTGCAAGAATATTTCCAATCGTGGATTCTTTTTCCACTATTGAAGCTGTCGTCAGTTCGCTATATAGCCATGGCGAATACGTAAATTTTGTTCATTAGTGATTTCATTGCTCAAACTAATTGAATTAGGTGTATTAAGAAAAAACAGACATTCTGTACTATCAATCATATTATTTAAAGCTGTAGAAAGCATCATATGAACATGACTAGTTGTTACATTTCTTTTATCATAATCATATGTTTTTGTTTGTTCCTTAGGTGCTGTTCGGATTCTATCGTGTTTCCCTATTAACCTTAGCAATACAT
>N_216
CTTTTTACTACATATACTCGTTCAGTTACGTATTGCTAAGGTTAATAGGGAAAACACAATAGAATCCGAACAGCACCTCTTTTGGTGATTTTTCTTCTTTTAAAGAAGAATTCAAAAAAGCAGCCGCTGGACGATTTGGTTCTGGATGGGCTTGGCTTGTAATGGAAAATGGAAAATTAGCTATTACCTCTACTGCAAATCAAGATTCTCCATTGATGGAAGGAAAGACACCAATTCTAGGTTTGGACGTTTGGGAACATGCTTATTATTTGAAATATGAAAATATTCCAACCAGATTATATTGCAGCATTCTGGAATGTTATTAATTGGGATGAAGTAAACAAACGTTTCGAAGCAGCAAAATAACCATTTCCTCCGTCATATGAGTCTAAAAATAATTTGGAAAATAAAAGAGCGAAAGCTTGCTAGCGTTTTCTAAATTGGGTATAATGTTCTTGCAAGGTTACTTGCAAGAATTTTTTTGGAGGATATACATTTATGGAACACGGAACGGTTAAATGGTTCAACAATGAAAAAGGATTTGGGTTTATTACAGTAGACGGCGGAGATGACGTATTTGTTCATTTCTCAGCAATTCAAGGAGACGGCTTCAAGAGCCTAGAAGAAGGTCAAGAAGTAGAATTCACGATTGTTGAAGGTGCACGCGGACCTCAAGCTGCTGAAGTGACAGGTGCTGTTCGGATTCTATCGTGTTTCCCTATTAACCTTAGCAA
>N_217
GTTTATAACTACTTGGACTTTTCAGTTAGTATTGCTAAGGTTAATAGGGAAACACGATAGAATCCGAACAGCACCTACTTCATCTTCCCAAGGCTCTGTATAATGTTTTTTTAATGATTCTAATGTATATTTTTTATCTCTACCATCATAAAATTCTAATACTCTTTCATCAGTTAACCATTTTAACATCAAAGGAAAATCATCATCTATTAAAGTTCTTATACATATTTCATTTTCAACTATATTCATTTATTTATCACCTTTTTCATAATCATATACATATACTATTTCATCTTTATAATCATTTTTACCACCTAATTTTTCATATACATGGGCAAACTATAGGATTACCTTTATCAGTTCTGAAAACATTCAGAACAACCAATCTCTTTCAATTTCCTAATAAAAGATAATAATTTTGAACCATAACCTTTGTCTTGATAGTTAGGTAACATTCCTATTGAGTGTAAATAAAACATTGTTTTTCCATCAGGTCTTAAAAGTGTATAGCAATATGCAAATCCTATAATTTTATTATTTTCTTTAGCTATAAACCCAAATGAACTGGTATCGTAGAGAAATCCTTTTAAATTATACAATATCAAAAACCATATTATCATCAATTAAAACTTCTTCCATAAACTCAGTCAAGTCCAGACTCCTGTGTAAAATGCTATACAATGTTTTTACCATTTTCTACTTATCAAAATTGATGTCCTTTTCTTGAAGAATAAATCCATTCATCATGTTAGGTCCATAAGAACAGCTCCAATTAAGCAATAGGGCACACGTGTGCTGTTAGAAATTATATAGTATTTCCCTATTAACCTTAGCAATAC
>N_218
TATCTTACTTCGTTCAGTTACGTATTGCTAAGGTTAATAGGGAAACACAATAAAATGCAACAGCACCTCTTCCTTTCT
>N_219
TTCTGTACTTCGTTCAGTTACGTATTGCTAAGGTTAATAGGGAAACGCGATAGAATCCGAACAGCACCTTTATTCGTTAGATATTTTTATTTCTTCTCCATCTGGTAAAATAAATGCCTGCACAAACTTGACACCTAGCACATCAGCAATGGCCTTCAACTCATCCAAGGTTACTGTTTCTCGTTGTAATTTTTTATTGAAATTCTGTGGAGTCTGGCCAATACGTCTAGCAGTTCGGAAACACTTATATTCATTTGCTCACACAGTTCTTTAATCATTTCTGCCGTAGTCATACAGCACCTCCAAGTTTACGCTAAGAATATTATAAACCATTTGGTTGATAAACACAATAGTTATTAAAATATTATTATAATCAGCAAGCAAAAGAAAACCCACAACTCTACTGTAGAGTCATGGGCTATTTACTTCTGGTTTTCATACTTCCATTTCGATGCCAGATTTGAAGGCTATGACGAAGTGGCCTTCATAGACTGTAACGCTCTGGATTATCTTCCTTACAAGCTTATCATCATATTCTAAGGTGCGGAATTTGTTCTTGCGGATAAA
>N_220
ACTGTTATGTCCTGCTTCGACAGTTGCGTATTGCTAAGGTTAATAGGGAAACACGATAGAATCCGAACAGCACCTAAACAACGAAGCGAAAAGACAAACGATTCAATTTAGAAAAGAATAGGTATCTTTCTCATTTCTATCGCTATACTCCCTCAGGAGAAGAGCTACCAGAAAAACATGACAAACGCATTTCGAAAAAGATTTTTTATAGTGGACTTGTATACCTCCCTTTAGAGTATTTAGTAACAAGAGTACCAGAAGTTTTCAACCGATTGGAAATTGTTAAGGGAAGCTTACAAGGAATAAATCTGTTTCAATTACAGGAAATGCCACAGGTCTTTCATTTTGATTCAGCTGGTTTTTGGAATCCATTTACTCCTACAACTAGTTTGGGTACACGTTCCAATTTCGACAGTTTGTGTGGTTCCAGCTGTACTTATGGGATTGAAAATGGACATGTGGTTTCGTCCTCTAGCAGATGGACAAAAAGGGGATAATCGATTAATGACCTTAAAAGAAATCCAACAGATTTATCCGCAAATA
>N_221
TTTTATGTTTATGTCCTCCTTACTTCGTTCAGTTACGTATTGCTAAGGTTAATAGGGAAACACGATAGAATCCGAACAGCACCTAGAATCTTCGTATCTCTTCGGCTGTGTTGAATGATATCATTATGGATGCTGTAGCAATCAATCCAACACCAACAGATAAAGGAAAACGCCTGAAGATTTTTTATGCTACACAAGTCGCTGTCAAACCACCTACATTTGTCGTTTTTGTCAATGAAGAGGAATTGATGCATTTTTCTTATGAACGTTTCTTAGAAAATCAAATCAGAAAAGCATTTACTTTTTGAAGGGACGTCCATCCGAATTATCCCTCGTAGGAGAAAATAGGCATTTTACCATATCGACGTTTTTTTTTCAAAAGAAAAAGACAGTTTCGTTTGTTACGTTTCTATGACTAAAAAAAGCATGTGAAAATTGGTAAAAACCTTGCTATTAAGCGGTTCATATGATATCGTGATAACAGAATATTGAAGTTAATCAATATTTCTTTTTAAACTTCTGGACCACTCAGAAAGTTTTAACTAAATGATATTTCTATCATATCTCTTGTGGAGGAGGTGAATCTATCCATGGCAAACAAAGCAGAATTAATCGAAAAAGTTGCTTCAGCTACTGATTTAACTAAAAAAGATGCAACTGCAGCAGTAGATGCTGTATTTTCAACTATTCAAGATGCTTTAGCTAACGGCGAAAAAGTTCAATTAATCGGTTTTGGTAACTTTATCTGTTGGTGTTGGATTGATTGCTACAGCATCCATAATGATATCATTCAACACAGCC
>N_222
ACCGGGCAGAGTATTGACTTCGTTCAGTACAATGCGGCCGTTATCTTGTAAAAACATATCCACACGGGCTAGACCTCTACAGCCGAGCGCTTTATATATTTTTTTTGCCGTTTCCTGTATCCGTCCTCGCTCCTCTGCTGAAAGGTCTGCGGGAACGGTTATAACTGCGTTTTCAGAGCCTTTTTCCGGCTCGACTTCCTGATGAATACGAAAGATTCCGTACTGCAGCCTGATTTGGTCCACCTCGCCAACAGCTAACGCGGCACAGGTGCTGTTCGGGATTCTATCGTGTTTCCCTATTAACCTTAGCAATA
>N_223
ACTATGTACTTCGTTCAGTTACGTATTGCTAAGGTTAATAGGGAAACACGATAGAATCCGAACAGCACCTTGTTTTTGAAAAGTTAGCACAAACGTCTATAACATTAGGAATGGATATAATAGAAGCGTATCAAAGTAGATGCTTTGATAAAAACGAATTAGCTGTATCGTTACCTGAGGTCTTAAAAGTGAGGGATTCTGGGATTGTTTATTATATACGGAAATCGGAAAAACTAAGATAAGCATCTTCTCCCTTAATTTCTTCTGTCGTTCAATTCATCGGCTTAAATATCTATAAAAGAATTATGCTAAAGGAAATAGCTAATTATTTTTCTGTAAGTGAAACTAAATTAAGAGAAAGCTTTAAGAATGAAAATGCATATTACGATTTATAATTATATCTCTAAGCGAAAAATTTCTACGGCTAAAATAATGTTGAAATCAAACCATACTATCAGTGAAGTTTCTTTAGGTTTAGGATTTCAGATTCTTCACACTTTTGGAGACTCAAAGACGCAGGTGTATCTCCTAAGCAATATCAATTAGGTTTAGTGGACAATTTCGACAACATTAGCTGAGAGGTTTTATTTTTGTATGAGACTATATCATTTACGTAGTTTGGAGGAGTTGAGGAAATTGGATTTTAACAAAAAATTTTTTTGGGAAATTTCTGATTTGAGTTGTTTCGTAGAATCTGAGCGTCTAAGTAATGGTAATAATAGTGTGTTAAATGAATATGACAAAGTAGTAATTAGGTGCTGTTCGGATTCTATCGTGTTTCCCTATTAACCTTAGCAAT
>N_224
GTTTTTATTTACCTTCGTTCAGTTACGTATTGCTAAGGTTAATAGGGAAACACAATAAATCCGAACAGCACCTGAAAAAAGCAGTGATTTGATGTGCTATTTTTATAAAAGCTATGTGACAAAACTGTTAGTAAAAAAACAGGTTTCTGTAAGCTAGACACATGTTTCTTTTTGTCAAACTAGTTACACTTTGTGTGAGGTTGTG
>N_225
ATTGCCCTCTACTTCGTTCAGTTACGTATTGCTAAGGTTAATAGGGAAACACGATAGAATCCGAACAGCACCTAACGACTACTACTGATGCAGCTGCTGTAAATTTTTCGCTTACTTCATCAACGATTGCTGCTTTTTTTGCGATAATTGCTTCACTCATTTTTGAGTTTCACCTCCTGAATTTTGATGGAAGAGTTTTTTGCACTGAAAAGGCAAGTCACTTTTATAGTTACTTTGCTCAACCAGTACT
>N_226
GTGTGCTAATTTACTCGTTCAGTTACGTATTGCTAAGGTTAATAGGGAAACACGATAGAATCCGAACAGCACCTGAAATCCCAGTATCTTCTATAAGTAAGTCATTTCATATCGATGAAAACACGTTATTTATTTTTGTTTTATCTATAAAATGGCTGAAAAATGATTTTTTTCTAAATACTATATATAGTGGCGTCTATCCTATATACCACTAAAAAACTACAAAATATTAAGTACTTTATTTTAAAAAAACACGTGTAGAATGAAGATAGACTTTTAGTTAGGGAGTGTTTTTTTATGAAACTTACTGTTTTTTGCGGTTCCCGTTTTGGTAATAAAGAAAGTTACAAATTTATTGCGCAAACGTTAGGAAAATACATGGCACAAGAAGAAATCGAACTGGTTTACGGTGGTTCATACTCCGGGATTATGGGAGTGATTAGTAAAACAGTACTGGAAAATAACGGAAAAGTCACAGGTATCTATCCGAATGGGCTTTTTCGGTGCTGTTCGGATTCTATCGTGTTTCCCTATTAACCTTAGCAATA
>N_227
TTTTATGTTTATGTCCTCCTTACTTCGTTCAGTTACGTATTGCTAAGGTTAATAGGGAAACACGATAGAATCCGAACAGCACCTAGAATCTTCGTATCTCTTCGGCTGTGTTGAATGATATCATTATGGATGCTGTAGCAATCAATCCAACACCAACAGATAAAGGAAAACGCCTGAAGATTTTTTATGCTACACAAGTCGCTGTCAAACCACCTACATTTGTCGTTTTTGTCAATGAAGAGGAATTGATGCATTTTTCTTATGAACGTTTCTTAGAAAATCAAATCAGAAAAGCATTTACTTTTTGAAGGGACGTCCATCCGAATTATCCCTCGTAGGAGAAAATAGGCATTTTACCATATCGACGTTTTTTTTTCAAAAGAAAAAGACAGTTTCGTTTGTTACGTTTCTATGACTAAAAAAAGCATGTGAAAATTGGTAAAAACCTTGCTATTAAGCGGTTCATATGATATCGTGATAACAGAATATTGAAGTTAATCAATATTTCTTTTTAAACTTCTGGACCACTCAGAAAGTTTTAACTAAATGATATTTCTATCATATCTCTTGTGGAGGAGGTGAATCTATCCATGGCAAACAAAGCAGAATTAATCGAAAAAGTTGCTTCAGCTACTGATTTAACTAAAAAAGATGCAACTGCAGCAGTAGATGCTGTATTTTCAACTATTCAAGATGCTTTAGCTAACGGCGAAAAAGTTCAATTAATCGGTTTTGGTAACTTTATCTGTTGGTGTTGGATTGATTGCTACAGCATCCATAATGATATCATTCAACACAGCC
>N_228
GTTTTTAGCGCTTCGTTCAGTTACGTATTGCTAAGGTTCATCGGGAAACACGATAAATGCAACAGCACCTAATGTACGGTCATCACTATACTCCACGAACCACGTCCAACATGACTAAAGTTCTGACTGAAGAAGTAAATGCCTTTAAATCCAGAGCCTTAAATGATAAGTATGTCGCTATTTTTATGGACGCTACTTACATTCCACTAAAACGTCAAACCGTATCCAAAGAAGCGATTTATATTGCCATTGGTATACGAGAAGACGGCACTAAAGAAGTACTGAGTTATGCGATTGCTCCAACTGAATCAACATACGTTTGGAATGAGCTGCTACAGGATATTAACTCCAGAGGAGTTCAAGAAGTCTTGCTTTTTATTACGGACGGCTTAAAAGGCATGAAAGATACTATCCATCAAATTTATCCTAAAGCAAAATATCAGCATTGTTGTATCCATGTATCTCGTAACATCGCTCATAAAGTACGTGTCAAAGACCGAAAAGAAATCTGTGATGACTTTAAGGCTGTTTATCAAGCTAACTCAAAAGAAGAAGCGAATACCTTCTTATCCGGCAAGGTGCTGCGGATTCTATCGTGTTTCCCTATTAACCTTAGCAATA
>N_229
TATCGGTCTGTGTAGTCGATGAGCAAGAAATTGGAAAAATTGGCTACGGCCTACTTGTTTTATTAGGCATTCATGAAACCGATACGCAAAAAGATGTGGACTATCTGGTAAAAAAAATTGCACAAATGCGTATTTTTGAAGATGAACAAGGAAAAATGAATATTAGTGTAGAAGATGTGGGAGGACAAATTTTAAGTATCTCTCAATTCACACTGTTTGCGGATACGAAAAAAGGAAATCGACCAAGCTTTGTGGAAGCCGCACGACCAGAAACAGCTATTCCTTTATACGAATCATTCAATGAAGGAATCAGAAGTCGCGGCATCACAGTCGCTACCGGACAATTCGGAGCAGATATGTCGGTTTCAGGTGCTGTTCGGATTCTATCGTGTTTCCCTATTAACCTTCGCGAAT
>N_230
GTCCCTGTACTTCGTTCAGTTACGTATTGCTAAGGTTAATAGGGAAACACGATAGAATCCGAACAGCACCTCCATCAAACGTTCAATTGACTCAACTTCCTGATTCCTAAAATTATTCCAAATCACTCGACCATTCTCTTTATCTGCTCGTAAACCCTGCTGTTGCAAGGCTTTGTTAAAACTTGGTTGCTTTTGAACACCCCGTTTATACCCTTCAGCAACAGGAACAATATTCAAATGCAGGTGCGGACTTACTTCGTCATTATGAATAACAGCATTGTAGACGGATAAATTAGGAGACCCGTTCTTTAAATTCTTTGAAATATTCAACTAAAATTTTGTTGGCAATCACTCGATTTTGTTCTGCTTGTTGTTCCGATATGCCAGTAGAAGAACCATCATCACGAGTAGTACGAAAAGGCAATTCGTCAAGAGTACCAATTTGCACGATAAATTCTCGCTGTGGTTCCAATTTTTTATCCTTGCGAACCACAGCGAGAATTTACTGCGTCAAATTGGTACTCTTGATGATTTTCGTACTACTCGTGATGATGGTTCTTCTACTGGCATATCGGAACAACAAGCAGAACAAAATCGAGTGATTGCCAACAAAATTTTAGTTGAATATTTCAAAGAATTTAAAGAACGGAATCCTAATTTATCCGTCTACAATGCTGTTATTCATAATGACGAAGTAAGTCCGCACCTGCATTTGAATATTGTTCCTGTTGCTCTTGAAGGGTATAAACGGGGTGTTCAAAAGCAACCAAGTTTTAACAAAGCCTTGCAACAGCAGGGTTTGAGCAGATAAAGAGAATGGTCGAGTGATTTGGAATAATTTTAGGAATCAGGAAGTTGAGTCAATTGAACGTTTGATGGAGGTGCTGTTCGGATTCTATCGTGTTTCCCTATTAACCTTAGCAATACGT
>N_231
GTTATGTTTATTGCTAACTTACTTCGTTCAGTTACGTATTGCTAAGGTTAATAGGGAAACACAATAATCCGAACAGCACCTATTAGAAGAAGCAAACGAGGATGTTAAAAGAATACCATATAGTTACCAAACCAAGAAAGTTCTCGTCAAGTTCGCTGGTACGAATCAAATCAAGTGAAAAAAGGGACTGTGAAAAAAATTGTGTCATAGTTAGTCACTTTTTCCGAACAAATAGTGTTCAATCAGCTGTCCTTCGGTATTAGCTCAAAAAACGGCAAAATATGAGGAACTATTTTTCCATTTGTTTCTCTAATACTCAGGACAAAACACTGATTTTACAACCTCTGATAAACGGTGTTCAAAAGCCAGTTTCTCGGTATTAAGCCAAATTTATGCAAAAATGTCGAAACTTCATTAAAATTTTCTTTAATACTCGAAACTAAGCGACTTTTTCACAACCTCTGATAAACGGTGTTCAAAAGCCAGTTTCTCGGTATTAAGCCAAATTTATGCAAAAATGTGGAAAGCCATTTTCACAAAATTTTTCTTAATACTCGAAACTAAGCGACTTTTTCACAACCTCCTGATAAACGGTGTTCAAAAGCTTGCATCTGCGGTAATAAGCCCAACCAAAC
>N_232
ATCTCCCTGTTCTTCGTTCAGTTACGTATTGCTAAGGTTAATAGGGAAACACGATAGAATCCGAACAGCACCTTTTTTCTTTCTTGCAGGATGAGGTTTTTTATATAAACTTTATTTGATATAAAGAAAAGGCATTCATAATTGTGCTATACTACTAAAAAATGATAATACAGTGAATTAGATTAGCGCTTTATTAAATTAAGAGGACAGCATATCGATATTGCTTCCTTTTTTTGCTATTTATTTAAGGGATAGAAGTTTAGAAAGGACTGTTTATAAGATGAAAAATGATATAGTGACTTATGCAAACACAAAATGTGAAGAAATTGGCATCAGTAATTTAGAAGAGTGCTTTTTTGACACAAATGACCTGTCGCAATTTTTAAGAACGGGAAGAACAAATGCCAGTAAACTTGCCAATGACTT
>N_233
TTATGTTTTTATTACTGGTTCAGTTACGTATTGCTAAGGTTAATAGGGAAACACGATAGAATCCGAACAGCACCTATTTGACAATTAAGAAAGTATTAACTTGTTTTGTGAAAAAGAGAATTTGAAAAACGATTGGCGAACAAATGCTCGGTAGGTATGGTATAAATACAGAGCTAATTGGTGTGATGAAATCGGATATTCGCGTGAGATTCAGTAAAGTAGGAGTTCGAAAACAGCTAGGTGACAAACCAGTATTGCTTTGGTACTTCGGAATGGTTTATCAAATTCTTATCAACAGTTCACTTCTCTATCTTTAAGTGATGATTCGTTAGGTTATTGTTCCAAAGCCGGATAGAAGTAGAAGAGTTTAATTTTATAAAGTGAAAAGAGGTAATGTACGATATACGTAGGGCTGAACCAATAGAGGATAAGCAAACGATGTTACAGGCGCAAAATTCATAGCTTACTGTTTTGGAGATAACAGAAGAGGAAATAATGAGGTGCTGTTCGGGATTCTATCGTGTTTCCCTATTAACCTTAGCAAT
>N_234
TGTTTATGTAACCCTACTTCGTTCCATCGTATTGCTAAGGTTAATAGGGAAACACGATAGAATCCGAACAGCACCTATCTTCTCAAATGTCCGCAAAGCCTTATTTTATCGGCTCTACGGGCATTTTATTGTGGTAAACCTCGCATATCTAGGTCTATCTTCTTATATTTTTCCTGTCAATCGTGGTTAAAATCGTGGTAAATACTTCTATGCGATTAGACGCTGAACCTCTGATTTTGCGGTATCTATGGACGCATGAGCGTACCAGTTCATTGTGATACTGATGTTTGAATGCCCCATGATATACTGTAAATCTTTCGGGTTCATGTTCTTGCTTGCCAGCCTTGTGCAGAATGTATGGCGTAGCGTATGCGGTGTAATATGTGGCAAGGGATTGTCCTTGTGGTGCTTGTTGTATTTCTTTACCATACGGATAAATAAGGCGTTATAATCAATGGCAACTTTTGGATTACCTTTCGATTGATGAACGCAAAACCGCTGTGTCCGTCTACCTCTATCGACTTTATCTTTGGTCGGCTGTTGATAACCCGTTGAAATGCCTGTATCGTTTCTTTGCTTAATGGCACTTGCCTTATCCCGCTTTTCGTCTTAGGCGTTTCAATATAATAGCCCTGTTCCTTACTCTTTAGTAACTGGTGGTCGATAATCACAACTTCATTCTTGAAATCAATGTCGGCTACTGTCAGTCCGCACAGTTCCGAGATACGAAGTCCTGTCTTTAACAGTATCAGCACATCATCATAATGCTTGTGATACACGTTGTCCGTCTTAATAAATGACAATAAGGCTTGCTCCTGTTCCTCTGTCAATGCGACTTTCTCTTTGGTATCATTTTCTATGACTTCACTTAGCTTGAAATCAAAAGGGTTTTTCCTCACATAATCATCTTGTATGGCTATGTAGAATGACGCTTTTAACGAGCGTTTAGGTGCTGTTCGGATTCTATCGTGTTTCCCTATTAACCTTAGCAA
>N_235
ATGTCCTTCTACTCGTTCAGTTACGTATTGCTAAGGTTAATAGGGAAACCAATAGAATCCAAACAGCACCTTGGAAACTACAGATACGTTGCTTCAGTTGCTTCAAGAAGCCCATAAAACCAATCAAGCACAACAACAAACCATTCAGAATCTTACAACTGAAATCCAACTATTGAATGAAAAGGTCAATTAACCAACAAATTATTTGGACACTCTCAACTCTGTTTTTGAGGAAACGAATGGGCAATTGAATCTTTTTAGTGATGAAGAAATTTCTGTAAGTGTTCCAGAAGCAGCTGCCACCATTATTCCAGTAAAAGGACATCAACGAGTTGTAGGAACGAAAGCAGACAAAATCAAACACTTACCTATAACAGAGAAAGAACATCTCCTTCCTTTGGAAGAACAATTTTGTGAACATTGCGGTTCACAGATGAAAGATATCGGACGGACAAAAGTACGAGAAGAAATTCGTTTCCATCAGGCTATGTTGGATTGTCTCACCCATTATCAACATACCTATTGTTGTAGGTGCTGTTCGGATTCTATCGTGTTTCCCTATTAACCTTAGCAATA
>N_236
ATCTTGTCTACTTCGTTCAGTTACGTATTGCTAAGGTTAATAGGGAAACACGATGAATCCGAACAGCACCTAATTAAAATATACAATATGCGATAACAAATTTTTGTTATAGTTCATAAAATATTGTTTTGGGAACATAATCGTTATTTATAGCGTTAGTTAACATAATGTACACTATGCCAAGTAGCCCCTCTACCAATGGATAGAGACGCTCACTTTGTGATTTTTAATTGGTCTAGCTAAAAGCAACTTTCTAAAGCTTGATTTTTCGCGGTTATCTATATCTAATTCTTTGTGCATTTTTATCTGTCATTTTTTTAAGACTTGTTATTTTTTGTAAAATATGGTAAATTTTTGGTAGCGCTTCATAAGCGCGTGCTTTTTCAAGAATAAACACTTATTATTTTTTAACTGGCTGCTCGAAAGAGCAGTCTTTTTTATTATTTATCCGTTTGTTTTACAAACAATTCTTCGTTAGGACTGTTGTAATAATTTGAATTTAATTTAAGTTCTCTGTTGGAATTGTTTTTTCCAATTACGGATAATAGCATGGGGCTAAAACCTAATATTCCTAGAGAAATAGAACCCAGTACCAACACAGTTTTTTTTAACATAGGTTATACCTCCACTTTTTTTAACGCTACCACTTGTATACACATTTTAAATACTAGCCTTCAGTTTATCAAATGTAGGTGCTGTTCGGATTCTATCGTATTTGCCATTAACCTTAGCAAT
>N_237
GTCATTACCTCGTTCAGTTACGTATTGCTAAGGTTAATAGGGAAACACGATAGAATCCGAACAGCACCTGACGCATGATTTATCAGTGTAAGAAAGGGTGAGGATTATGAAAAGGTTTTTGAAAATATTTATCTTTCTCGAAATAATACTTTTTGTATATATTTTTAATACTTCTATTTACAATATTTATGAAAAGAATAAATAGAGAGTGTAAAATATTTTGTGTAAATAAATTGTCCTCCTGCAAAATAATTAGTTACTGCATAAACATTGAAACTAATGTCTCGGTTACCTGTTGAAAACCTTTTCATAATCCTTCACCCTTTCTTACAC
>N_238
GCTTTGTGCTTCGTTCAGGTTACGTATTGCTAAGGTTAATAGGGAAACACGATAGAATCCGAACAGCACCTATCTACAGATACGTCGAAGTAGTCAGCAATTTCTTGTAACTTTTCGGCAGTTGGCTGTTTTCCTGCGTTTAACACTAAAAGTAATTCTGCCATTATTCAAATCTTTAGCGACTTGTTGAAGGTTTTTATTCTTGTTTTTCGCTAGTTCTTTTATTCTTTCAAATGTTGTCATTCCAACGTTCCTTTCCAACACGAAAAATAATTACAAAAAGAGTAAAAATAGCTTTACAATTTTACGATATAGAGTTATTATTTATCCGTAAGTTAATTTGATAGAAAAAAGCAAACTAAAAACACACCTTATAGCATAAAGTTTGGCGACCAAGTGCAAATAAAAGGTTTTGTTATAGGCTTATTTCTCTATGTATTCATTTTACTCTATAGTGTTAAAAATGTCAATGGAAATTATATTTTTTCTATCATTTTAACTTACAAATTTATAAAAAAAGGAAGTGGGTTAATGTCAAAAGGTGCTGTTCGGATTCTATCGTGTTTCCCTATTAACCTTAGCAATACG
>N_239
TTTTTGACACCTACTTCGTTCAGTTACGTATTGCTAAGGTTAATAGGGAAACACGATAGAATCCGAACAGCACCTCTTTATAAATTTTTGCCAAAACTTCTTCAAATTCTTCTTTTGTCCAGTAAGGAACGATTGATTTTCCTTTTGGAATTGCTTTTGTTCTTTTGGAAATATTCTCATTCAGAAATTGCAGGGTGACCGCATAGTCTAATGATTTACGAAACATACCGTACATAAGTGAACTGTATGCTTGTGAGTATCCGCTATCGTTCAATAACCAAATTCGATAATTTTCACAAT
>N_240
TTATGTACTTCGTTCAGTTACGTATTGCTAAGGTTAATAGGGAAACACGATGAATCCGAACAGCACCTAGCACTTATCCGTTTATCTGATGTCTATGAGATTCCGTTAGCTACGAATATCGGAACAGCTGAGGTGCTACTAAGAGGACTGGAAGCCGGCTTCCTAGATTTTCGAAGAATCGTCCATGAAATAGACAAGCATCCACTTTCATTTTGATGGATAAGCGTATGGAAAAATAACGTTTAATGTTCGCCTATATGTAGCTATAAAAGCTAAACAAACTGATAATATGCGATATAATACGAACGTATTGGATAATATAAACAGGTGCTGTTCGGATTCTATCGTGTTTCCCTATTAACCTTAGCAAT
>N_241
TATGTTTATGTAAGTACTTCGTTAGGTTGCGTATTGCTAAGGTTAATAGGGAAACACGATGAATCCGAACAGCACCTTGGTCAAAAGTGTGCGAAGAATAAAAAACAAGCAGCACAATGAGCAGATTGCATTGTGCTGCTTATAAACGTATACTGCTGCCTTTTTTTACTAAATACTGCCTTTTAATAATCAGCACCATAGAAATATCAAAGTACGTCAAGTGACCATTTTTTGTTACCATAACTCAGTGCCATTTTTAATTGGTGATTCACAACGTCAACAGTCAGCACATATACAAATCGATAGTGAACATGAATGACAGGAGACGAAAAGAGGCAATCATTTTTGAGGCAGTAGAAGACTTGACGGCCAAAATCAGTTTTGAATAACCGTTACAAATCTTTCGTGCGTATCCTCAGGTTATTCAAGATATCAATCAAGTCACACTGCAACGAGGAACCTTGGTGTATTGGTGTTGTTGCATAGACTAGGTGCTGTTCGGATTCTATCGTGTTCCCCTCTAACCTCGATGCG
>N_242
TTTTTTGCTAGCGCTTCGTTCAGTTACGTATTGCTAAGGTTAATAGGGAAACACGATAGAATCCGAACAGCACCTTCGTAACGTTTGTTGCTTGAGGTCCGCGTTGGCCTTCTTCAACATCGAAAGTTACTGCTTGGCCTTCTTCTAAAGTTTTGAATCCGTCGCCTTGGATAGCTGAGAAATGAACGAATACATCGTTTCCGTTTTCTGCAGTGATGAATCCAAATCCTTTTTCTGAGTTAAACCATTTTACTGTACCTGTTTCCATAATAAAAATCCTCCTTGTGTATCAACACATATTTTGCAATTACTTGAATGGTGTATATCTGGAAGATGTTTATTTGAAACAAGCTACCACAGATTCAACAAAAAATTATTCCTATAGTATATCATACCGTTTAGGTGCTGTTCGGATTCTATCGTAACTTGCCCTTAACCTTAGCAAT
>N_243
GCATCTTGACCTTCGTTCAGTTACGTATTGCTAAGGTTAATAGGGAAACACGATAGAATCCGAACAGCACCTCGAACAGATGCTAGTTGTTCAATCGGTTCGTGCGTTGGTCCGTCTTCTCCGACAGCAACCGAGTCATGTGTTAAGACGTAAACAACAGGAGTATGTTGGATTGCTGCTAAACGAACTGCTGGTCTTAGATAATCGACAAAGACAAAGAATGTTCCACCGTAGATACGAGTTCCGCCATGAAGTTGGATACCATTCATAGCCGAAGCCATTGCAAATTCGCGGACACCGAACCAGATGTTGCGTCCTTCATAATGTTCAGGAGTGAAATCTTTATCTGCAGCCACCATTGTATTATTGGAACCTGACAAGTCCGCTGAACCACCCCCAGAAGCTTGGTATAGCTTTCGATAATTCTTGGATGACTTCTTTACTTGAAACACGGCTTGCTTGACTGCTTCCAACTTCATAAGTTGGCAATTCTGCATCCCAGTTTTCTGGTAGTTTGCCATCAAAAGCATCTTCAAATTGTTGTGCTAATTCAGGATAAGCTTTTTTATAATTGGCAAACATTTCATCCATGCATCTTCAGCTTTTTGTCCTTCTTCTATCATCGTTTGATGGAAGCGGGCAGCTACTTCTTCTGGAACAGTGAAATCTGGATACTCCCAACC
>N_244
TGTTATGTCCTACCTTGACGACTACGTATTGCTAAGGTTAATAGGGAAACACGATAGAATCCGAACAGCACCTCCATCCTTTGGTCGCGGTCATTACCAAGATAAAATTATCTTGCAAAGGAGAAATAGAACATGGAAAAAAATAATACCCGTTGAGCCAAACGCTGGACAACGACAGATGTGACTCGGATGGCGCTAGTCACTGGTTTATATGTGGCAGTGACGCTGGTTTTGTCTGTCTTTAGCTTTGGAGTGATTCAGATTCGTCTCTCGGAGATGTTCAACTATCTGTCCTTGTATAACAAAAGATACATCGTCGCGGTAACAGCGGGAGTAGCTTTGGCTAATATTGCTTCTCCTCTTGGACTGATAGATGTTGCAGTAGGAAGCGTCAGCACGCTGCTTGAGGTGCTGTTCGGATTCTATCGTGTTTCCCTATTAACCTTAGCAAT
>N_245
CTATGTTTATTAATTATTGCTTCGTTCAGTTACGTATTGCTAAGGTTAATAGGGAAACACGATAGAATCCGAACAGCACCTCTTGCGGACAAAATCGGTATCAATATGCAGAGCCTTTCCAAGATTGAAAGAGGGTTGAACTATCCTGCCTATGAAACGCTGGAAAAGATAATGGAAGTGCTGGACGTTACGCCCAATGAATTGTTGTCGGGAGAATGGAAGTATGTCAATCAATCTGAAAAGGAAGTCTGTCAGTTTTTAAGAGCCGAAGAACGTCTAAATGCAGAACTGAAACATGGACACTATGATAACTTCTTTGACAGCGAGGAAGAATGGCTGGAATATGAGTTAGAAAAGTTACGGGAATATATTACAGACTATATCAACGGGAAAAGCATTGAAGCGTCCGACCTTTACCCAATCAAAGAATTTATCCAGCATTTGAAGTTTCAAAAATTATTAGACCGCTATGATGATTTAAGGTGCTGTTCCAATTCTATCGTGTTTATTAACCTTAGCAAT
>N_246
ATATGTCCTGTTCTTCGTTCAGTTACGTATTGCTAAGGTTAATAGGGAAATAGAATAGAATCCGAACAGCACCTCCCCACCGATGTACTGCAATACTTCTTCTGCTGTTTGTTTGTAATTCATGGTGTTTCCCTCTTTTCTTTTTGAGTGATGAACTTTTGAGTCGAAGTGGCCATCCTCAACACAAAAAACAGGCAGAAACTAAATAAATTGACAACAAGGCAAACGTGTATTGAAACGCATACATTGTTATTCAACTTATTTAGGTCCTGCCTGCATTACCAGTCACATGCCTGTTTAAGTTATATTCAATTTAACATATTAGAATGTAAACGTAAATAATAAAATGATTTTTTAATCATTTTTTCATTTTATTCGTTCAATATAGTTTTCGTGTTCTAAAAGTTTTGTCTTTTTTCTAAGAATATCTTCCAACATATATAACTCTTATTCTCTTCTATCTTCTAGCAGATGTTCTGTCTTTTTAAGACCTAGTATAAAAAGAATGGGTTCATTTTTTCTTTCTTGCAGGATGAGGTTTTTTATATAAACTTTATTTGATATAAAGAAAAGGCATTCATAATTGTGCTATACTACTAAAAAATGATAATACAGTGAATTAGATTAGCGCTTTATTAAATTAAGAGGACAGCATATCGATATTGCTTCCTTTTTTTTGCTATTTATTTAAGGGATAGAAGTTTAGAAAGGACTGTTTATAAGATGAAAAATGATATAGTGACTTATGCAAACACAAAATGTGAAGAAATTGGCATCAGTAATTTAGAAGAGTGCTTTTTTGACACAAATGACCTGTCGCAATTTTTAAGAACGGGAAGAACAAATGCCAGTAAACTTGCCAATGACTTAGTTGCAAAGAACGTTAGGTGCTGTTCGGATTCTATCGTGTTTCCCTATTAACCTTAGCAA
>N_247
GTGTTTTGTAACCTACTTCGTTCCGTTACGTATTGCTAAGGTTAATAGGGAAACACGATAGAATCCGAACAGCACCTTGAAAAAGGGAAAGAAAAAATGTGCTCATTTTGCCCATCAAAAATCAGATAACTGTTCGGTCTTTAGTGAAAGAGAATCAAAAGAGCACTTACAGTTAAAGGAATGCTTCATGGATTGGCTGGGACAGTCAGTAGAACCAGTATTTTTGGAAGCCTATTTGCCGAGGTTGCGGCAAAGGCCGGATATTTTGTTGGCGAATCTAGCAATAGAAATCCAATGTTCTAGACTGTCTCACCAGAGATTTATTGAAAGAACCCAAAATTATTTGAATAACAGTTACCAAGTATGGTGGATACTTGGTAATTCTTTTCTTGGACAATCGCAATTCTCATTGATAGAAAAAAGTTGCTGCTACTATAATAGAAAAAGAGGAGTGCATTGCTGGAAAGCTAGGTGCTGTTCGGATTCTATCGTGTTTCCCTATTAACCTTAGCAAT
>N_248
TTGTGTGTACTTCGTTCAGTTACGTATTGCTAAGGTTAATAGGGAAACACGATAGAATCCGAACAGCACCTGCATCTGCTGAGTAATGATTTTTTCGCGCAAAAGAAATATCTGTTACCCAAGGTTCGATTTGTTCTTCAGTCAAGACAAGCGGCATTCGGTCATGGATTGGTGCGACTGTGCGGTTAGGTTGAGTAGTCATTATGATTGATTCTGCCATTTTTTTCATCCTGATGGCTACGATAAAAACCGCCAATATACACTATTTTTTCCTTATTTGAAAACATAAATTTGTCTTTTTCTTCATTCCACTCATTGGGAAAACACAACGATTTTGCAAAAATGGTTGATGAAAGGTCTTTTTTTCTTCTACTGTCTCTGCACGGGCATTAATCATCAATTGTCCTTTTTTAAATCCGGTAAATCCCCACTTCATGATTTCCGGAGTGAGGATGTTTTCTTCCTCTTTTCTTAACGTCACAACAAGATTTGACGGAAAAA
>N_249
TTATGTTGACCTACTTCGTTCAGTTACGTATTGCTAAGGTTAATAGGGAAACACGATAGAATCCGAACAGCACCTTAGGGATAGAGAAGCGGCAATGGTGTTTCTATCAAGTAACCAGTTGACAGAAATATTGTCAGGGGCTCCTGAAGATATGGAGATTCAGTTGATTAATCCACCTCGCAGAAAAGCAGATGGAGAATCTGGTATCCCTTTACGTTCTTCGCAAATGCTGAGTATGGCAAAAAGCTCAGCCCATAAAGAAGAAGCTGCTAAGTTTATTGATTTCTTTCAAAACAGTGAAGAAGCCAATAAACTTAGCAGCTTCTTCTTTATCGGCTGAGCTTGCCATACTCAGCATTTGCGAAGAACGTAAAGGGATACCAGATTACTCCATCTGCTTTTCTGCGAGGTGGATTAATCAACTGAATCTCCATATCTTCAGGAGCCCCTGACAATATTTCTGTCGACTGGTACTTTGATAGAAACACCATTGCCGCTTCTGTATCCCTAAGGTGCTGCTGCGGATTCTATGAGTGTTCCTATTAACCTTAGCA
>N_250
TATTTTGGTGTACTTCGTTCAGTTACGTATTGCTAAGGTTAATAGGGAAACACGATAGAATCCGAACAGCACCTAACAAATGACGATGGAACACCTTACGAGAGTCCGGTAAACTACTGGATGCCGATTGACTGGACAGGTGTTGGTATCCACGATTCAGACTGGCAACCTGAATACGGTGGAGACTTATGGAAAACCCGCGGTTCACACGGCTGCACATCAACACCCCACCAAGTGTAATGAAGGAATTATTCGGGATGGT
>N_251
TCTCCCTGTTCTTCGTTCAGTTACGTATTGCTAAGGTTAAATAGGGAAACACGATAGAATCCGAACAGCACCTAGTTCCTTTCCCTTGTTTTTTAAGTAGGTACCCTTCTTCTCCAGTTCTTCTACTGCTTTTCTCACTGTGATTCGGCTGACCTCATTAAGTTTCTATCAGCTCTGATTCAGCGGGAATTTTCGTATTCTCGGGATACTCCCCTGTATTGATTTTATTTTTTAATATTTCTTTTAATTGTAAGTACAATGGTAATTGTGCATTTGTATCCAGCATTTTTTTAACCTCCACTTACCGGGATTTCTTTCTTTAGGTTATCAAAATGCGGTTAAAACAAGCTCAATCGTAATGAATACCAAAGCCGAAGCAAAAAACCGTCAACCAGACAAGACTTCCCAGCAAATTCATTCCCCTTTTTTCATGCGGTGACTATATCGTCCCCTTCGAGAAAATAAAGTAGGAAAGCTGTTAAGAAAGAATCTCCCGCTCCCGTATCAACCATCTTCTAAGGTGCTGTTCGGATTCTATCGTGTTTCCCTATTAACCTTAGCA
>N_252
GCTTTGTTATTGCTAACTCGTTCAGTTACGTATTGCTAAGGTTAATAGGGAAACACGATAGAATCCGAACAGCACCTTAGTCGTAGAAGCTCCGTTCCTTTTTTTACCGTTTCAGGACGATGTTTATACACGTCTAAATAATTATTGCTGACTGTGACCTTCGTTTGACTCGTTTCACTTTCCAAATACAATTGTTCTTCGACTCTTTGAATAAAGTACTTCATTTCTTCCATACAACTAAAGTCTTTTTGAATCCGTCTGATTACTTCATTCAAATGTTCTTTGTTTGTTAAAAAGTGTGACACATCTTCCGTTGTTAGTTGATAAATCACCTTATTCATTTTCGTTGTCCTCCTTTTTCATGGTGTAATAGGCGCCATACTTATTGATATTTTCAAAATAATCTAACCATTCACTTGAAACAGTCTTGGCTTTTTTCGTTTCGACAAATTTCCCATACGTTAGTTCTAAAGCTTGATATTCAGAAGGTTTAATAGTGCTTGGTTTGACACCTACTTCCAAGCATAGTAAGGCTTGGAAAAACCATGAAAAAGGAGGACAACGAAAATGAATAAGGTGATTTATCAACTAACAACGGAAGATGTGTCACACTTTTAACAAACAAAGAACATTTGAATGAAGTAATCAGACGGATTTAGTTGTATGGAAGAAATGAAGTACTTTATTCAAAGAGTCGAAGAACAATTGTATTTGGAAAGTGAAACGAGTCAAAAACGAAGGTCACAGTCGGCAATAATTATTTAGACGTGTATAAACATCGTCCTAGAAACGGTAGAAGAAAAAGAAAAAGTGGCTTCTATTACTAAGGTGCTGTTGGATTCTCGTGTTTCTAACCTTTAGCAAATGGCCA
>N_253
TTTTTTTTTCTTCGACTTTTCATTACGTATTGCTAAGGTTAATAGGGAAACACGATAGAATCCGAACAGCACCTAAAAGCAAATCCGACGAATAATGGAAAAACGCCAGTTCAGATGCAGACAAATGGTTCATCAAATGAAAAAAATGGAGGGGAGAGCTTTTCAAAAACAAGCGAAGAGATGCTTGGAGGTTTCTCAATTTTAGGGTTATTGCTAGTCCTTTCAACAGGGACAGCTTGGTTTTATAAAAAACAACAAAAAGGAAACAATAGGAGGGAAATAAAATGAAAAACATCAAAACAAAAATATGGACGTTTTTAGGAACTGCTATCATGCTGCTTCCTTTCGTTCTCGGCCTAGGAACTGCAGAGGTTTCTGCAGCCGTATCACCTACACCAGAAAATGTTACGGTTAATTTGCATAAATTGAAATTCACTTCAGCACCAGAAAATCAAATAAACAACGGAACGGAATTGACATTTCCGAATAGCGAACCGTTGAACGGCGTTGAATTCAACGTATATGACATCACTGAGGTGCTGTTGGGGGACGTTTGTGTTTCCCTATTAACCTTAGCAAT
>N_254
TTTATTTTTACTTCGTTCAGTTACGTATTGCTAAGGTTAATAGGGAAACACGATAGAGAATCCGAACAGCACCTTCCAGAAATAATTTTTTTTGTATTATCAAATCCAAATTCCCAATTGTTACAATAGCCCCCATCTCTAAGTGTGCAATCTAAAATCTGTACATTGTTCATCCTAACCTTCCCCTGTCTTAACTACCTTGTAAAATAAGATGATTATAAATCGCATCAGCAATCATAAAATCCTCGGCTTCATCAATATCAACTGACTCAATCTCACCTACTTCAACTATGCAAGGTTTTTTCCCAATTCTTCTATGCAACTCGGTCATCACATTGCGATTTATAATCATCTTATTTTACAAGGTGGCATATTTCCGGTGGACAAATACAGATTTTAGATTGCACACTAGAAGATGGGGGCTATTCTGAAATAATTGGGGAAGTTCGATTTGATAATAC
>N_255
TTATAACCTACTTCGTTCAGTTACGTATTGCTAAGGTTAATAGGGAAACACGATAGAATCCGAACAGCACCTCATCAGTCAAAGATTGGACAACTTTCATCGCGTTATCTTCGCCAAGTGCAGACCAAATTGTAGAAGCTTTATTTAATTGGTCGTATTGACCATCCATATTGCTAAAATCTTGAATCATGGAATTAATAACGTCTTTTTGTGTTCCTCCGCCATTTTTTCCACTCTTCAAAAGCTTTTCTAGTACTTTCACTAAACATATCCATGTTTTGCTCAAATCGACCATCTGTTAACGATATTCCCATTTCCTTAACTAAGTCATTGACTTTATCAAGGTTATAAGCACCCGCATCTAAACCATTTTGAAGCATTCCGAACGTTTCATCAGCTGAATATCCCATTTGACTCCATAATTGGCTATATTCAGCTGATGAAACATTTCGAGATGCTTCAAAATGGTTTAGATGCGGGTGCCTATAACCTTGATAAAGTCAATGACTTAGTTAAGGAAATGGAGATATCGTTGAGCGTGTCGTTGACAAAACATGGATATGTTTAGTGAAAGTACTAGAAAAGCTTTTGAAGTAGAAAAGACTAGCAAAAAGAACGATTTCCATAATTCAAGATTTCGACCAATTAAATAAAGCTTCCTACAATTTGGTCTGCACTTGGCGAAGATAACACAATGAGCTATTGCCTTTTTTGACTGATGAGGTGCTGTTCAGGATTCTATCGTGTTTCCTATTAACCTTAGCAAT
>N_256
CCTTTTTGCCTGTACTTCGTTCAGTTACGTATTGCTAAGGTTAATAGGGAAACACAATAGAATCCGAACAGCACCTATACATCAAATACTGTTTTACCAGCCACTTATTCAGATGCTACGTCTTATTTGACTACCGCTGCATATAACTATTGGCAAACAGGTGATTTTGAAAATTCATATCTAAAAGAAGCAGAAAATTTTGCTCATAAGTACGGTAAAATTAACTGGGTCATTAAAAAATATTCAGAGACTAACGATGATGCAATCTTCGTTACCAAGCAAGACAATAAAGAACGGCAAGAAAAAAGCAACAGATACGTCTCATAAAAAAAGTGCTTATGGATTGGTCACACCTTTTGTTATTTTCTTTATTGTGACGATTTTGATTCCCATCATTATCTCGTTTGCTTTTAGTTTTATGAAAATTGGCTACTCATTTGAATTTGTTGGATTAGGTGCTGTTCAGGATTCTATCGTGTTTCCCTATTAACCTTGACG
>N_257
TCTTCCCTGTACTTCGTTCAGTTACGTATTGCTAAGGTTAATAGGGAAACACGATAGAATCCGAACAGCACCTAGTAGCAAAACAAAAGTCTAATTCCTCGTGAACTTTAGGACCAATATTGAAATACATCATGTTCCAAAGCTGTGCCCACATCTCGGCTGTCCAGATTTTTATATTTGTTTTTTGCCCTCTAAGGTAGCGATATAGCCGATTAGAATCCAGATAAACCTTTTTCCAATAATTCGCTTTAGGGCGGTTAATAACCCACTGTGCGCCTCCTGAATTAGTGTTTATAGTTTCCAAAGATTCTACTGTAACATTTACAATGTTTGCCATATCTTTTAGAATATTTTCTCCGTTTTCACAGCTTCTAATATAATCAAGACTTAGATAACTACAGCAGTCGCTACAATACCAAACATCATCTTT
>N_258
TTATCTAATATTACTTCGTTCAGTTACGTATTGCTAAGGTTAATAGGGAAACACGATAGAATCCGAACAGCACCTTTTAAATGAAGTTCTAGCGCAATACGCAAATATAAATCAATGTCCAGTGCATTATGATGCGTGATAAATGGGCGTGCGGCAGCTCCACCTGCCTCATTGTGCAATACTGGTGTTTCTACTTCAATATAGCCATTGCCATCTAAATAGCGACGGATTTCGCTGATAATTTGGCTTCGTTTCATAAATCGGTCAAAGCTTTCGCGATTACTGATTAAATCCAAGTAGCGTTGTCTGTAGCGTTGTTCAATATTCGTTAAGCCATGGTATTTATCTGGCAGTGG
>N_259
TTTTGTGCCTGTACTTCGTTCAGTTACGTATTGCTAAGGTTAATAGGGAAACACGATAGAATCCGAACAGCACCTTTTCTTTGCCTGTTACTACATCAATGTTCAACTCCTTCTCATACATACGTTCACAATTCAGGCATTTCTTTAACAATGTTTTCTTCAAAACTTATTTTATTATTTAATAAGTCAACATTGATACATTCATCTAAAGTAAACAATTGAAATTTTCTTGTAGGAACTCTTCCAAAATAATCTAAATGAATTTCTATAATTTTATCATCGTATCTCAATATATATGTTCAAATCATTACTGTTAATTTCAAGGATTCGAATATTTACCAAACTGTTTTTTTACTGATTTAGGGAAACCAAATAGGTTTATAATATAATCCAATTCATGTATACAGTCTAATTCTACTCCTCCCCATAGATTTAAAGGCAGAATAATTATTTCTATAATCAGTACCTTTTCTCCAATCAGGAAGATAAGTAGAACAAATAGCTCTTACAGAATATACTTTTTTACTTTGAATACTATTACGAACAACTTCCATGATATTTTTATACCTCAGTGGAGCAGCAACATAAATATTTTTAGGTGCTGTTGGATTCTATCGTGTTTCCCTATTAACCTTAGCGGTG
>N_260
ATATGTACGTACTTCGTTCAGTTACGTATTGCTAAGGTTAATAGGGAAACACGATGAATCCGAACAGCACCTCCTTTTTTATCGGAACATTTTCCCTTCCTTTCT
>N_261
TTATAACCTACTTCGTTCAGTTACGTATTGCTAAGGTTAATAGGGAAACACGATAGAATCCGAACAGCACCTCATCAGTCAAAGATTGGACAACTTTCATCGCGTTATCTTCGCCAAGTGCAGACCAAATTGTAGAAGCTTTATTTAATTGGTCGTATTGACCATCCATATTGCTAAAATCTTGAATCATGGAATTAATAACGTCTTTTTGTGTTCCTCCGCCATTTTTTCCACTCTTCAAAAGCTTTTCTAGTACTTTCACTAAACATATCCATGTTTTGCTCAAATCGACCATCTGTTAACGATATTCCCATTTCCTTAACTAAGTCATTGACTTTATCAAGGTTATAAGCACCCGCATCTAAACCATTTTGAAGCATTCCGAACGTTTCATCAGCTGAATATCCCATTTGACTCCATAATTGGCTATATTCAGCTGATGAAACATTTCGAGATGCTTCAAAATGGTTTAGATGCGGGTGCCTATAACCTTGATAAAGTCAATGACTTAGTTAAGGAAATGGAGATATCGTTGAGCGTGTCGTTGACAAAACATGGATATGTTTAGTGAAAGTACTAGAAAAGCTTTTGAAGTAGAAAAGACTAGCAAAAAGAACGATTTCCATAATTCAAGATTTCGACCAATTAAATAAAGCTTCCTACAATTTGGTCTGCACTTGGCGAAGATAACACAATGAGCTATTGCCTTTTTTGACTGATGAGGTGCTGTTCAGGATTCTATCGTGTTTCCTATTAACCTTAGCAAT
>N_262
TTTTTTTTGTGTACTTCGTTCAGTTACGTATTGCTAAGGTTAATAGGGAAACACGATAAATCCGAACAGCACCTTCTTAAAGGCACTTGTAATCAAGGGGGCTTTATCTGTGACTACAACCTTCGGTTCATCAAACTGCTTCACTAACCGCTTAAGAAAAGCATCCCTTATATGTCCCCGTTCTTTACGTAACCAAATATCCAAGGTTAAACCATCTGCATCGATGGCTCGATACAAATAATGCCATTTTCCTTTAATTTTGATGTACGTTTCATCCATTTTCCATGAATAAAGAGGTTCTTTCAATTTGATAGAGTCATTTTGCCATCTGTTGCACCCAACAATAAATCATCATGAAAACGTTAATGCCACCCATCATATAATACTTCTTGAACTTCACAATAGCTAGAGGTTATAACAAAGGAGTTCGTAGCCCACGGCTACAATAATCACATCCTGCTGAAATTGCTTTCCTTTAAAATGATTCATCGTCATTCCTCCTGCTATCTTTTCTATTATTCTACCTTATTTGATAGTAGATTTAAAACTTTGCAACAGAACCAGTCAACGAAGGTCACAGTCAGCCATAATGACTAAGACGTGTATAAACAAGTGCTGAAACGGTAAAAAGAAAGTCTACGACTAGAAACAGAAGAATTCGTCATGAATGTTTACCTCTAGAAAGGAGTGAGCTAATTCGAAAAACTATCAACACGATTTGCAAACACTACTACTCAATTCAAGTATATTCGATTCAAGACATGGAATTAATGGAAGAAGAAATGGAAGAGCTAAACAGCAAAGATGCGACGATAGACGATTATTACCTTGTATTTACTAGATTTTTGACGTGTGGAACGGAATCTATCGTGTTAATGGGAATGGATTATGAACTAGGTGCTGTTGGATTCTATCGTGTTTCCCTACTTAACCTTAGCAAT
>N_263
TACATATTTACTTCGTTCAGTTACGTATTGCTAAGGTTAATAGGGAAACACGATAAATCCGAACAGCACCTCAATACCTGCAGCGGCCATCATACGGGGATAACGACTGTATGACGTGAA
>N_264
GTGTGCACTTCGTCAGTTACGTATTGCTAAGGTTGATGGGAAACACGATAGAATCCGAACAGCACCTGCAATGGAAAAGAAACTAAACGAAATCATCCAATAGAACTGATTTTTGTGTGAAAGAATAACAAGAGACATATGGAGAACAGACAATTATTTGCTTCATCAAAACAATTGTATTTCCCCCTGTTTTTCATATATTCCTCGCCAAGATATTCTTTTTTATAAAACGTTCTATTGGATGATTTCGTTTA
>N_265
ATGTCTGGTACTCCGTTCAGTTACGTATTGCTAAGGTTAATAGGGAAACACAATAAATCCGAACAGCACCTAAAGAATAGACTAAGCAGTTAGTGGGGGGATTCAAATGAACGAAAACAAATGGACCAAAGGATTTAATTGGGTTTTTCAATTGTTGTTACTAAACTTTACTTATTTTATACTAATTTGTTTAGGATTTGGAATTTTAGGTTTTTTCCCTGCTACGATAGCTTTGATTGCTGGCGTTGTGAATCGAAAAAAATATGGCTTGCAAGAGTCTGTGAAGTTCATGAGTAAAATCTATAAGAAAAATTTTGTTAGATATAATCTATATT
>N_266
GTGAATGCCCTCTTCTTCGTTCAGTTACGTATTGCTAAGGTTAATAGGGAAACACGATAGAATCCGAACAGCACCTCATAGAGTTGGCAAAGCGTCATTTTCTTGCCTGTGCTGTCGATACCGTCCTCAATATCCCGTCTTATCTGCTGTTCCAGTTCTCGAAGTGAGGGTTTTTCCCGTTTTCCCTTTGGTGTCGGGTCTGTGGGTGTCAATCTCCAAGCATACACATATTTTGTGTTTCCCAATGCGTCTACATATTTATATAAGTATTTTCCGTCTGTTCGTTGGCTCTCTCCAGTATGCAGGATACGACCTTTGTTATCCCGTCTTTTTTCTTTCATGGTGTCTGCTCCTTTCCTTGTTGGAAAGAGCCTTGATATGACTTGTGTTCATCATAACACATACAAGGCTCATTTGCATTAGATTGCGTCCAATTTATCAATAACCTTTTCAAACTGTCGGCGTTTAATCTGTATGCGGTTGCCATTCATAATGAGCCAGCCAGCGTCCTTGTTTTCCTCTGCCAATCGTCTTAACTTGTTTTCTCCAATGCGGAAATAGTTTGACGCTTCTTCGATGGTAAGGGTGTATTTTTCCCATACGGGAATTCCCTGTGTATTACTCATAAAACACCCCTCACTTTTGATTACGTCTGATATGTCCGTACACATCTGTTCCACAAGCATTTCCTGTTTTTCAGAAAGGTGGGTACATTCATCAATCATTTTCATGTAGTTTGAACCTGTCAGCCTGTCGATTTCCTCTTATCATCACGATTGACGGCATGACCTGTCTTTCCAGCCATTGCAGAGTGCGTTCCATATTGACAGGTACAGGGTTCATTTCAAAAGGTAAACTGCCATGGGAAATGAATATCAGGTGCTGTTCGGATTCTATCGTGTTTCCCTATTAACCTTAGCAAT
>N_267
TTATCTAATATTACTTCGTTCAGTTACGTATTGCTAAGGTTAATAGGGAAACACGATAGAATCCGAACAGCACCTTTTAAATGAAGTTCTAGCGCAATACGCAAATATAAATCAATGTCCAGTGCATTATGATGCGTGATAAATGGGCGTGCGGCAGCTCCACCTGCCTCATTGTGCAATACTGGTGTTTCTACTTCAATATAGCCATTGCCATCTAAATAGCGACGGATTTCGCTGATAATTTGGCTTCGTTTCATAAATCGGTCAAAGCTTTCGCGATTACTGATTAAATCCAAGTAGCGTTGTCTGTAGCGTTGTTCAATATTCGTTAAGCCATGGTATTTATCTGGCAGTGG
>N_268
ATGTTTTTAGTCTACTCGTTCAGTTACGTATTGCTAAGGTTAATAGGGAAACACGATAGAATCCGAACAGCACCTAATCGATGTTAAATTTTTGATTGATAACGGTTTACCAATAACAAGTGTAAACGTAGGAAATTTATCAAGAAGGAATGGAACAGAACACATACGAGTCCGACGATAAATATTACTGAAGAAGAGAGAGGCTTTAAAGAACTAATTAGTGATGGAGTTGAAGTGACAGTGATACAAACTCCTAGAGATTCAAAAGAATTTTTAAAGGATTTTATTTATTAAGAACAGAGGATGAGTGGATGGAGTTTATAATTACATCTCATGGAAATATTGCCATTGGATTTGTAGATACATTAAAAATGTTTTTGGCGATAATTTAAATTGTCATGTGGTAACACTTGGAGATGCAGGCATTGAAGAATTCCGTGAAAACATTGAAAAAATAGTTTCTCAAGTAAAGAGTAAAGAAAGTTATGGTATTTGCTAACTTGATTGGTGGAACACCTTTCAACGAATTTGCTAAAAGAAGTGAAGTATTTCAAAATGGGTTTCAACTTCTTGGTGGCATGAATTTAGAATTACATTGAGGCTGTCAATTTGAGATTACAAGGAAAAAAAAGCGATGATATCATCGAAAATCTAAGAAATATGAATACAATTGCGTGTCTTGCAGATATGCAAAGACATACTGTTGACAGAGGATGAGTGATAAATGCAAAAAATTTTTTACAAGCCTAAAGATTTTTGGTTTGGGGATTGCATGCCT
>N_269
TTATCTAACGTACTTCGTTCAGTTACGTATGTCTAAGGTTAATAGGGAAACACGATAGAATCCGAACAGCACCTCTTCCGTTTGGAATGACTTCTTGACTAGAAAGTTTCCGTTTGATTTCAGGATTCGAATGTACTTGTACCCTTGGTTTTAAAGACCTATTTTCTGGTAGTTCATTTTTCTGTGGTTTTATCTCCTTTTTTATCGGAACATTTTCCCTTCCTTTCT
>N_270
ATCCCCTGTTCTTCGTTCAGTTACGTATTGCTAAGGTTAATAGGGAAACACGATAGAATCCGAACAGCACCTAGTTGACGGTAGAGATACATTGGAGGCTAAAAGTGCCTCCCTATCAAAACTGATAGCATAGGCTGCTGCCACTGTTGCAGCTGGTGTAGCCATCATGATAACGATTGTTGCCAGTGCTTCAAAATTGACTGGTAGAATATTCGTTGCCGTCAAAACTGCTACATAATATCAATGCAGGTACAAATACCACTTTGACTGGGTAATTGCATGAAGTTTTTTACAAGGCAGCTTTTTTGAAGCTTACTTCACCTAATGTTGCGCCGATTGCTAGCCACGCCAATGGTGAACTTAAACCAGCTAAATAATCCATCGGCTGAAATAGCCACGGTGCAGTCTGGTCAATTCGCAAAAACGCTACTTGGCTTATCTCTCCTTCTGCACCTGTAACTGACACTTGTGGCAGATACCCTTGGAACAGCCAAATGAAAAGGCCGGCAAAAGTAGCGATAATGATTGGATTGACGAACATCGCTTTGATATTTTTAGCTTCCATCTTCAAGCCACTCATTTTTATGTATCCATAAGAATACAAAAAGATTCGGTAGCCAATATTGAAAATTGAGGAATACATCACGCCGACAGGAAGGTGCTGTTCGGATTCTATCGTGTTTCCCTATTAACCTTAGCAATACGT
>N_271
GTGTTAACCCTCTCGTTCAGTTACGTATTGCTAAGGTTAATAGGAACAGATAGAATCCGAACAGCACCTTCTCTGGACGATGATACAATTGAAGTGCTAAAAAAGTGGAAAGTTATTCAAAAAAATCATGGTGTAGAACAATTTATTCTTAGCTACACTGACCTCCCACTCTATCGTTCAACTGTTCAACGAATTATTCAGCGTTATGCCAAACTGGCTAAATTTGTACAATACAAGGAAAAGGATTACGTCATTCTCATGTTAGCTACCTAATCAATGAGTTTAACGCAGACATTCTGGTCGTGTCGCAACGGTTAGGCCATTCTAGCCCTGAAATCACTTTAAAGCACTACGCTCATCTATGGAGCCGTAATGATGAAGGAATTGCAGAACAAATGACAGGAAACATTAAATTTACCTGTGCAACAAAATCTAAAGTTGCAAACTTTAATGGAAATCAAGCAGTAAAAATCTAACCCTACCATTTCCCTACCAAAATGAGGAATAGGCTGAAAAAGCACTGATATAATAGCTTCTTTACGAGGCTACTCATATTGAGTGGGAATAAGACGTAAATATAATATGGATGGGGAATGCCGATAAATCAACGTTTTTCAACGTAAGCGCCCCATAGAACAGTACCTTACTAACAAATGCACCTCAAGATATACTTGAGCTATCAAGAAGTCTGGAGGTTTTCTATGTATAAATTAAATGAGATTGTTCCTGTCCAATTAGGAAACGAAAAGAGTGCACAAAAGGTAAACCCGCGGCTGCCAAGTTAGCGATGCGCATCAAAAGAGAGAATGGTTCTGAAGTTTCATCT
>N_272
TATTTTTATATGTACTTGGTTCAGTTACGTATTGCTAAGGTTAATAGGGAAACACAATAGAAAATCCGAAACAGCACCTATTTTTAGCCAATAAAGCACACCTAGACAATTGGGGTTTGTTCACGCTTTAGTTTCTTTTCCATTTTGGACGTGAATTTATTATTATCAATTTTTTTATAATCGAAAAAATCGCAAAGTCCATAATACCTAAGTCAATACCAATTGTGGAATTAGTTTTAGGTAATTCGATAATTTCTTCTTTACACAACAAAAGAAATATAGTATTTACCGCTAGAATGACGTGATATTGTAGCAGATTTGATAATCCCTTTTGGTTGTCTATGAAGCTTAATTCTTACTAATGACTTCAATTTAGGAACTTTGATGAATTTACTATCAATCAAAGCAACTGTACCATTTTGATTATTCGTTGTATAACTCTGAACAGATTCTTTACTTTTGAAACGTGGAAATCCAACGGATTTATCCCGAAAAAAATTCTTGTATGCTTTATCTAAATTAAGTTGGGCATTGGCTAAAGCAAGGCTATCAATTTCTTTCAAAAACGGAAATTCTTTCTTGTCACTCATGGGAAAGTAATTTTAGAAGAATCATTTTTAACTTCTTCATACACCTTTGGTCATAGAGCATTAGATTGTAACACTAGGGTATATTCAAAATTTATAGTATTC
>N_273
CTGTCCCTGTTCTTTGGTTCGGTTGCGTATTGCTAAGGTTAATAGGGAAACACGATAGAATCCGAACAGCACCTAGTAAGGCTTGGAAAAACCATTTTGCATTTTGTTTTTTCAGTTCTTCCAGTGTTCGATAGTACGTCGCAATGAGATTCATTTCGACACCTGATTCAATGATTTCTTCCACAGCTGACAATCTTTCCTTATAATGTTTTTTTGGAACACGTGCTCCATGGTATAGGAATGTCATATCATTTCCATTTTTTGTGCCATTTTATCCAAAGGTAATTTGACAAATTGGTCACATAGTAATTTTGAGCCATATTTTTTTCTCCTTTTTAGTTCTCTAATTTGGTTAACCAATATTCGTTTTCATAAGTTTCCATGTTTTCTTGATAATGCAGTTCATATCCTGCAATCTTCACTAGGTCTTCAAATAGCATAGGTGCTGTTCGGATTCTATCGTGTTTCCCTAACCTTAGCAATACG
>N_274
GTTATGCATGTACTCATCATTACGTATTGCTAAGGTTAATAGGGAAACACAATAAGAATCCGAACAGCACCTTTTGGGTTGGTTCGCCAAATTAATTCTAAAGGATTCGAGGGTTCTTTTCTATATGTTTTGGAAAATAAAAAAGATGCTGGTGTCATCCACCAACATCAAAAAGTATAGAGCCATAATTTTTTAGGAAAATCTCAAGGTTATCTTTACTTTTTCTTAGGAAATTAACAATTTAATATTAAGAAACGGCTCGTTCTTACACGGTAGACTTAATACCGTAAGAACGAGCCGTTTTCAAAGATTTGACAAGATTACCATTGGCATCCCCGTTTTATTTGGTCTTTTCACAGAAAGGGTTGGTCTTAATTATGAATAACATCGGCATTACTGTTTATGGATGTGAGCAGGATGAGGCAGATGCATTCCATGCTCTTTCGCCTCGCTTTGGCGTTATGGCAACGATAATTAACGCGGAGCATACGGAATCCAACGCCAAATCCGCGCCTTTCAATCAATGTATCAGTGTGGGACATAAATCAGAGATTTCCGCCTCTATTCTTCTTGCGCTGAAGAGAGCCGGTGTGAAATATATTCTTACCGAAGCATCGGCTGCAATCATATAGATACAACTGCTGCTAAGAGAATGGGCATCACTGTCGACAATGTGGCGTACTCGCCGGATAGCGTTGCCGATTATACTATGATGCTAATTCTTATGGCAGTACGCAACGTAAAATCGATTGTGCGCTCTGTGGAAAAACATGATTTCAGGTTGGACAGCGACCGTGGAGGTGCTGTTCGGATTCTATCGTGTTTCCCTATTAACCTTAGCAATAC
>N_275
GTGTTTTGTAACCTACTTCGTTCCGTTACGTATTGCTAAGGTTAATAGGGAAACACGATAGAATCCGAACAGCACCTTGAAAAAGGGAAAGAAAAAATGTGCTCATTTTGCCCATCAAAAATCAGATAACTGTTCGGTCTTTAGTGAAAGAGAATCAAAAGAGCACTTACAGTTAAAGGAATGCTTCATGGATTGGCTGGGACAGTCAGTAGAACCAGTATTTTTGGAAGCCTATTTGCCGAGGTTGCGGCAAAGGCCGGATATTTTGTTGGCGAATCTAGCAATAGAAATCCAATGTTCTAGACTGTCTCACCAGAGATTTATTGAAAGAACCCAAAATTATTTGAATAACAGTTACCAAGTATGGTGGATACTTGGTAATTCTTTTCTTGGACAATCGCAATTCTCATTGATAGAAAAAAGTTGCTGCTACTATAATAGAAAAAGAGGAGTGCATTGCTGGAAAGCTAGGTGCTGTTCGGATTCTATCGTGTTTCCCTATTAACCTTAGCAAT
>N_276
GTTTTTGCTAGTCTACTTCGTTCCATTACGTATTGCTAAGGTTAATAGGGAAACACAATAATCCGAACAGCACCTTATTACCTCTTGGAATGAGTATGTTTGGCCGGTATTAATTTTACGGACAGTAGATAATTATACTTTGCCGTTGGCGACGCAGACCTATATTAGTTCTGAAGGTGGGACAAATTTTACCGTAGCAATGGCAATTAGTTTAATTACAATGTTTGTACCGTTAGTCTTGTATGCAATTTTTCAAAAATATATTATCGGGACTTTTGTTTCTGCAGGTATTAAATAAATTCGAAGCAAATCATGGGAGAAACGCTTGAATTAAGAAATATCGGAAAAAAATATGGAGAACATACCATTTTAAAAGAAATTGATTTAGCTGTGGCCGCTGGAGAACGAATTGTGTTACTAGGGACCATCTGGTTCAGGAAAATCTACTTTGCTGAGAATGATTGCTGGTTTGGAAAAAATTACGAGTGGAGAGCTTTTTTTCAGGTACACAACTAGCAAATAAGCTACCTTGTGAGAGACGAGAGGTGCTGTTCGGATTCTATCGTGTTTCCCTATTAACCTTAGCAAT
>N_277
ATCTCCCTGTTCTTCGTTCAGTTACGTATTGCTAAGGTTAATAGGGAAACACGATAGAATCCGAACAGCACCTTTTTTCTTTCTTGCAGGATGAGGTTTTTTATATAAACTTTATTTGATATAAAGAAAAGGCATTCATAATTGTGCTATACTACTAAAAAATGATAATACAGTGAATTAGATTAGCGCTTTATTAAATTAAGAGGACAGCATATCGATATTGCTTCCTTTTTTTGCTATTTATTTAAGGGATAGAAGTTTAGAAAGGACTGTTTATAAGATGAAAAATGATATAGTGACTTATGCAAACACAAAATGTGAAGAAATTGGCATCAGTAATTTAGAAGAGTGCTTTTTTGACACAAATGACCTGTCGCAATTTTTAAGAACGGGAAGAACAAATGCCAGTAAACTTGCCAATGACTT
>N_278
TTTTTTTTTTTGTACTTCGTTCAGTTACGTATTGCTAAGGTTAATAGGGAAACACAACAAATTGAACAGCACCTGATGGTTGATGAATTTCGTTCGCACGCTTCCATAGAAGATAAAATGAGCTTTATTTGCGCAGATGGCGAAACAGGACAATTAATTGATGTCTTGCCTACGCGTAAATTGCCTCGATTAACAAGCTATTTCTTAGGCTGCGCTAATCCTGAAGAAGTAAAATTTTTAGTCACAGACATGAACGCCGCCTACTTCCAGCTTACCAAACGTATTCTGCCAAATGCGAAAGTAGGTGGTAAGGTATCGGTTTCATATTATCAAACACATGAATCAAGCCTTTAATGAGTTGCGTATCCGTGAAATGAATGAACTTCGTAAAGTAGGACAGAAAAGTCAGGCAGAAAAACTGAAAAAGAACTGGCGCTTTTTTGCTAAAAAATCGTGCAAACATCAACCATTATGAATACAAAACATGGAAAAGTTTTAGGTGCTGTTGGAACCTATCGTGTTTCCCTATT
>N_279
ATCTTCTGCTGTACTTCGTTCAGTTACGTATTGCTAAGGTTAATAGGGAAACACGATGAATCCGAACAGCACCTGAACCTTTGCTAAATAGTCCTCGATTTTTCTATCGGCTCTTTTCTGCTTTGCATTATATTTTTCTACGGCTTCACCGAATAATTCTTCATATTTTTCACGAATATTTGTTTGTTCTAAATAGATATTTTCATCCGATTTTGTGAAATCAATATGCTTATGCCAGTCATTGATTTTTTGGCTATCAGTTAACTCACGATTATTATGAGAAATGCTTGTATTCTTTGTTCCCTTTTTGAACGAAATACTGAACCCAAGTTAAAACCCTCCTTCGGCTGTCGCTAATAAAAAGAGTGTAAACCTTTCTGTTACTCTTTGTCAAAGAGTAACATTTTCCTAATTGTGACATGGCTGTCACAATTCCAAATGCTCTCCGAGGGTATTCGCTGTCACAAGTGACAACGAAACTTCGAAAGCGTGTCACGCTCTCAACTCCTTTTACGCTTTATTTTGCTTCACGCAAAATAATCGCTTATCGTAAATTCACGTCATTAAATATTGACGTAAATTTTACTCTCACTCATCTACAATTTTCTTATTCGTT
>N_280
TTATGTACTTCGTTCAGTTACGTATTGCTAAGGTTAATAGGGAAACACGATGAATCCGAACAGCACCTAGCACTTATCCGTTTATCTGATGTCTATGAGATTCCGTTAGCTACGAATATCGGAACAGCTGAGGTGCTACTAAGAGGACTGGAAGCCGGCTTCCTAGATTTTCGAAGAATCGTCCATGAAATAGACAAGCATCCACTTTCATTTTGATGGATAAGCGTATGGAAAAATAACGTTTAATGTTCGCCTATATGTAGCTATAAAAGCTAAACAAACTGATAATATGCGATATAATACGAACGTATTGGATAATATAAACAGGTGCTGTTCGGATTCTATCGTGTTTCCCTATTAACCTTAGCAAT
>N_281
GTGTTATGCGTACTTCGTTCAGTTACGTATTGCTAAGGTTAATAGGGAAACACGATAGAATCCGAACAGCACCTAAGGCAGTGATGGTCAATGAAACGGCGAGGAAGGCAATCGATTTGCACATAGAAAATTTAAGAAGGGAAATTCGTAGATTGGAGGAATGAGCGTGGATAAGAAAGCGACAATGAAACGAATCATCGAACTGACACATTCTGAGAATTGGCAAGAAGACAAAGAAATAGTTGCAGAAGTCCAAAAGCTCGGTAAATCAATGTGGACTGAAAAGCCTAAACGGAAAACGCCGAGAAAAATTGCAATCTGGCATGGTGACCGAATTTTAGTAACAGGTACCGCTGAACAGTTATCTGAAATTACTGGTCTGAGCAAAAACATCATCTGGGATAGAGCTAGGAGCTTATGGATTGATTCAAAAGCTCCTAGCTCTATCCCAGATGATGTTTTTGCTCAGACCCAGTAATTTCAGATAACTGTTCAGCGGTACCTGTTACTAAAATTCGGTGGCCGTCATTGCAATTTTTCTCGGCGTTTTCCGTTTAGGCTTTTCAGTCCACATTGATTTTAGCCGAGCTTTTGAACTCTGCAACTATTTCTTTGTCTTCTTGCCAATTCTCAGAATGTGTCGTTGAAATAATTCGTTTCATTGTCGCTTTTCTTATCCACGCTCCGTACTTCCCCAATCTACGAATTTCCCTTCTTAAATTTTCTATGTGCAAATCAATTGCCTTCCTCGCCGTTTGACTGACCATCACTGCCTTAGGTGCTGTTCGGACTCCTATCGTGTTCCTATTAACCTTGAGGCAAATATTG
>N_282
GATTTTCCTCTACTTCGTTCAGTTACGTATTGCTAAGGTTAATAGGGAAACACGACAGAATCCGAACAGCACCTAGCTATTGAAAAGGCTCAAGAAAATGCGGGGATGACAAGGGAATATCTCAATCAAAAAGAAATGGCGGAATACTTAAATGTGAGTGAAAACTTTTTAAAAAATGCTGTGAGAAATGAGGGATTGCCCGTAGTTGAATTAGGGGCAAGAAAATTTTATTCGAAAAAGGCAGTTAATGAGTTTATGTTTGCTCGAATGAAAAGAGGGGAAAATATTGGAAGATGATGAAGTAGAAATTATAAAAAAATGCTTTAAAAAAAGAAAAAAAGTGTTCCCAAAAGTTTGCAGACTGGGGGAACACTCAATAATAAAGTGCTGAGAAAACTTTATTTATAGCTATTATATCAAAAAAGAAGGTGAAAAGGTGTTTTCTTCTGGAAATGTTGTAGTTGACAAACTTAGAGAAATAAATTTTGACGGAAATGTAATCCACACACATGGTACAAT
>N_283
ATCCTCCACTTCGTTCAGTTACGTAGGCATTGCTAAGGTTAATAGGGAAACACGATAGAATCCGAACAGCACCTCTTGCTGTTTTTTTGCTTTGGCAATCTTTGATTTTTTAGCCATCAACAAATTCCTCCAATTATTTTTATTAGCGTAAATCGTAATCTTTACGCTTTTAGATAAATAATTTAACACGTTACGCGAAAAAAGACAACTATTTTGTTTTGAATCATGCGCCAAAACGAAAAGACATTTTTTTTGTCAAAATAAAGGCATAAACGTAAACTTAAAGAAAAAGGGAGATGGTGACCATGCGAAGATTTGCAATTAACGGTTACGGAGAAGCACAAGATGTTTTTGAAGAAATCGATGCTCATCCCAGAGAAGTCGGTTCTGGACATGTTCGTAGGTGCTGTTCGGATTCTATCGTGTTTCCGGTTCCTTAACCTTAGGCATTG
>N_284
TCTTTTGCTGACTGTACTTCGTTCAGTTACGTATTGCTAAGGTTAATAGGGAAACACGATAGAATCCGAACAGCACCTACTTCTAATGGTGTTTGGTAATTTAGTGATTTTCTAGGGATATGGTTTCTTTTGGACGCAACGGATGAGATGAATCCTTGATTGACTTGGTTGAATTCCAGTTCTTTTGGTAGTCCATCTTTTCGGAGGAGTCCGTTTGAATGTTCATTTAATCCCCGTTGGGAAGGCGTTCCTCGGTATTACGAAATAAATATCAATATCATTCGTATTACTAATACTTTTCCAATTAGAGAATTCTTTTCCACAATCAAAGGTAATTGATTTGAAAAGATTTTTGGGTACGGATTGAAGCCATTCATTAATCGAATTTTCAATATCAACTGCCTTACGGCCTTCTGGTTTCAAGGCGATAATGGCTTTTGAAAGTCGCTCAACGAGTGTGATGACGGCACTTTTATGGTGGATGCCGACAATCGTATCACCCTCTAATTGGAAAAGTATTAGTAATACGAATGATATTGATATTTATTTCGCAGACCCAGAACACCTTGCCAACGGGGATTAAATGAAACGTAAACGGACTCCTCCGAACCAAAAGCAACCAAGTCAAATCGAGTTCGTCTCATCCGTTGCGTCCAAAAGAAAGCATTATCCCTAGAAAATCACTAAATTACCAAACACCATTGGAGGTTTGGTGTGTATTTCCTATTAACCTTTAGCAA
>N_285
GTTTATGTATCTACTTCGTTCAGTTACGTATTGCTAAGGTTAATAGGGAAACACGATAGAATCCGAACAGCACCTAATCATTAATTTGTTGTTTTAATTCTCCAACTTCATCATTAGAGCTAACTTTTAAACTCATTTTTTTATCAAGTTTCATCATTTTATCAGTAACAATTTTTATTTCTTGTATATTATTTTTTATTGATTTTGCATAAATTAAAGAAATAATAGCAGAAAATAAAATTGATATTAATAAAGAATATGGTAAAAATTTAAGGCTTAAATCTTTCGCATCTTTTTGCATATCAGCTGTAGAAACAAATTGTAGATTTGTTTTTTTACCATCATTAAGCTTTATTTCTCTTTCTTCAATTATCAAAGAATTACTATCACTTTCTAAATTAACATTTATATTATCTTTGATTTGTATTTCATTCTTATTATTTTTTTCTTTTATGAATACTTTTATTTCACTACTCTTGGAATAAAACTCCAAAGTTTGTTCTATATATTTTATTTCTTTTCCATTCATATTACTAGAAATTTCATTTGCCATATTA
>N_286
AAATAGGTTCAGCTTTTACTTCTATCGTATTGCCTATTACAGAAGTCTTTGCATAAGGTGCTGTTCGGATTCTATCGTGTTTCCCTATTAACCTTAGCAAT
>N_287
TATAGTACCTTGGTTCAGTTACGTATTGCTAAGGTTAATAGGGAAACACAAATAAATCCGAACAGCACCTAAATTGTGGAAAACTATGAAGAAATATTTTCTCATTTTTATCTATCAATACTAAAGATTCGCTCATAATATCACAAGTATAATTGACATTCTCAATTACCGAGAGTATCTATGTGAGAATGATTCTCATTTATTTGCGTAACACGTAAGAAAATTCAAACATATAATGAATGATTTTAATACATGATTTATTTCA
>N_288
GGCTATATCCTGTTACTTCGTTCAGTTACGTATTGCTAAGGTTCATGCGGGAAACACGATAGAATCCGAACAGCACCTTCCCGCATCTAGTAAACGTCCATCAGCAGGTACATAATCGCCTGCGTCTAACAACACGATATCTCCTACCACAAGTTCGTTTGCCGGAATCGTTTTTTCCTTACCATCACGAATCACTCGAGCATCGGGCGCTGAAAGGTTTTTCAACGCTTCTAAAGAACCTTCTGCTTTTTTTGTTTGGACAACACTGATTATAGAATTCAACATCAATACTGCAAAAATAACTAAGAATTCGATGTAGTCACCCATGACCATCTGAATTCAGATGGTCATGGGTGACTACATCGAATTCTTAGTTATTTTTGCAGTATTGATGTTCAAGTCTATAATCAGTGTTCTGCCAACAAAAGCAGAGGTTTCTTCAAGCGTTGAAAAAGCCTTTAGCGCCCGATGTAGATAAGGATGAAATAGCGGAGC
>N_289
TGTTATCATGGCTAAGTATCGTATTGCTAAGGTTAATAGGGAAACACGATAGAATCCGAACAGCACCTCTAGCAGACGCGCTCGCAAAGAAGAAGTAACGGAAAATCTAGCAATTGCTTGAAGAGAAAAGGAGAATTGAGAGCAGTACATTTTGGTGCAGGAAATATCGGTCGAGGATTTATTGGAGAGGTTTTGGCAGCTAATGGATTTGAGATTACTTTCGTAGATGTGGATGATGATTGATGCTTTAAATGAAAGAAAAGAATACGAAATCGAATTAGCAGATGAATCAAAAGAAAAAATCACTGTAAAAAATGTCAAAGGAATCAACAATCAAACAAATCCAGAAAAAGTAATCCAAGAAATCGCTGAAGCAGATTTAGTTACTACCGCCATTGGCCCGAATATCTTACCTTTTATTGCTGAGTAGGTGCTGTTCGGATTCTATCGTGTTTCCCTATTAACCTTAGCAAT
>N_290
TGTGTAGCGCTTCGTAGTTACGTATTGCTAAGGTTAATAGGGAAACACGATAGAATCCGAACAGCACCTACAAAACCGCTGTGTCCGTCTACCTCTATCGACTTTATCTTTGGTCGGCTGTTGATAACCCGTTGAAATGCCTGTATCGTTTCTTTGCTTAATGGCACTTGCCTTATCCCGCTTTTCGTCTTAGGCGTTTCAATATAATAGCCCTGTTCCTCTTCTTTAGTAACTGGTGGTCGATAATCACAACTTCATTCTTGAAATCAATGTCGGCTACTGTCAGTCCGCACAGTTCCGAGATACGAAGTCCTGTCTTTAACAGTATCAGCACATCATCATAATGCTTGTGATACACGTTGTCCGTCTTAATAAATGACAATAAGGCTTGCTCCTGTTCCTCTGTCAATGCGACTTTCTCTTTGGTATCATTTTCTATGACTTCACTTAGCTTGAAATCAAAAGGGTTTTTCCTCACATAATCATCTTGTATGGCTATGTAGAATGACGCTTTTAACATGCATTATGGTTGTTAATGGTATTGTAGGAAAAGCCTTTGTCTTTCATGCGTAACGCCCATTCTTTAGCGTCAGAGGGTTTTATCGTATCAATGCTCCTAGCACCTAACTTGTCCTCTTTTAATAACCGCATGAGTTGTTCCCGTTGTTTCTGTGTGCTTTTCTTCACATTTGTCCTCTGTGCGTTCTGTTTGGCATGAGTTTGGCAAAGCGTCATTTTCTTGCCTGTGCTGTCGATACCGTCCTCAATATCCCGTCTTATCTGCTGTTCCAGTTCTCGAAGTGAGGGTTTTTCCCGTTTTCCCTTTGGTGTCGGGTCTGTGGGTGTCAAGGTGCTGTTCGGATTCTATCGTGTTTCCCTATTAACCTTAGCAATAC
>N_291
ACTGTTATGTCCTGCTTCGACAGTTGCGTATTGCTAAGGTTAATAGGGAAACACGATAGAATCCGAACAGCACCTAAACAACGAAGCGAAAAGACAAACGATTCAATTTAGAAAAGAATAGGTATCTTTCTCATTTCTATCGCTATACTCCCTCAGGAGAAGAGCTACCAGAAAAACATGACAAACGCATTTCGAAAAAGATTTTTTATAGTGGACTTGTATACCTCCCTTTAGAGTATTTAGTAACAAGAGTACCAGAAGTTTTCAACCGATTGGAAATTGTTAAGGGAAGCTTACAAGGAATAAATCTGTTTCAATTACAGGAAATGCCACAGGTCTTTCATTTTGATTCAGCTGGTTTTTGGAATCCATTTACTCCTACAACTAGTTTGGGTACACGTTCCAATTTCGACAGTTTGTGTGGTTCCAGCTGTACTTATGGGATTGAAAATGGACATGTGGTTTCGTCCTCTAGCAGATGGACAAAAAGGGGATAATCGATTAATGACCTTAAAAGAAATCCAACAGATTTATCCGCAAATA
>N_292
TATGTTTATGTAAGTACTTCGTTAGGTTGCGTATTGCTAAGGTTAATAGGGAAACACGATGAATCCGAACAGCACCTTGGTCAAAAGTGTGCGAAGAATAAAAAACAAGCAGCACAATGAGCAGATTGCATTGTGCTGCTTATAAACGTATACTGCTGCCTTTTTTTACTAAATACTGCCTTTTAATAATCAGCACCATAGAAATATCAAAGTACGTCAAGTGACCATTTTTTGTTACCATAACTCAGTGCCATTTTTAATTGGTGATTCACAACGTCAACAGTCAGCACATATACAAATCGATAGTGAACATGAATGACAGGAGACGAAAAGAGGCAATCATTTTTGAGGCAGTAGAAGACTTGACGGCCAAAATCAGTTTTGAATAACCGTTACAAATCTTTCGTGCGTATCCTCAGGTTATTCAAGATATCAATCAAGTCACACTGCAACGAGGAACCTTGGTGTATTGGTGTTGTTGCATAGACTAGGTGCTGTTCGGATTCTATCGTGTTCCCCTCTAACCTCGATGCG
>N_293
ATGTTATGTCCTCTCTTCGTTCAGTTACGTATTGCTAAGGTTAATAGGGAAACACGATAGAATCCGAACAGCACCTAATGAAATTCTGTTCTATAAGCAAACGGCAGTTAAAGGTAAGAGTAAGGATTTTCGAATTGAAACTACTAAGACAGTTAGTTCTGCTAGACGAGTTCTAGTAACTCCTCTAGTTATGGAAAAGCTACAACAGTTGATTAAGGCTTTGGGTGAGATGAGGCAACATTACAGGTTTATTATAGAAGAAACATATTTGTTTGTGTATCTTGATTCTAGTAAACGTGGTGTTCCTTATCATCAA
>N_294
GTTATGTTTATTGCTAACTTACTTCGTTCAGTTACGTATTGCTAAGGTTAATAGGGAAACACAATAATCCGAACAGCACCTATTAGAAGAAGCAAACGAGGATGTTAAAAGAATACCATATAGTTACCAAACCAAGAAAGTTCTCGTCAAGTTCGCTGGTACGAATCAAATCAAGTGAAAAAAGGGACTGTGAAAAAAATTGTGTCATAGTTAGTCACTTTTTCCGAACAAATAGTGTTCAATCAGCTGTCCTTCGGTATTAGCTCAAAAAACGGCAAAATATGAGGAACTATTTTTCCATTTGTTTCTCTAATACTCAGGACAAAACACTGATTTTACAACCTCTGATAAACGGTGTTCAAAAGCCAGTTTCTCGGTATTAAGCCAAATTTATGCAAAAATGTCGAAACTTCATTAAAATTTTCTTTAATACTCGAAACTAAGCGACTTTTTCACAACCTCTGATAAACGGTGTTCAAAAGCCAGTTTCTCGGTATTAAGCCAAATTTATGCAAAAATGTGGAAAGCCATTTTCACAAAATTTTTCTTAATACTCGAAACTAAGCGACTTTTTCACAACCTCCTGATAAACGGTGTTCAAAAGCTTGCATCTGCGGTAATAAGCCCAACCAAAC
>N_295
ATTTTTTTATATGTACTTCGTTCAGTTACGTATTGCTAAGGTTAATAGGGAAACACAATAGAGAATAAACAGCACCTCACCATCGCCAAGTGGAACAGTCAATCGTGTGGTCAAAGGCGTAACGATTGGTACTGAAAAATAGGAAAGAGTGTGAAAGCATGTTAGAATGGTCGGAAAATAAAAGACAAGCAATGGAACGTCTATCGACGCCAGAAGGCATTATTACCGCTTT
>N_296
TATGAATCATTAATTGCTAAGGTTAATAGGGAAACACGATAGAATCCGAACAGCACCTGCTGCTGTTTTTGGCTAGTTCGCGTGTATTTGTTAATCAATCAATGTTTGTGCTGCTGTGATAATCGATAATTTATATACATCTTCTTCATTTGCTCCACGAGACAAATCAGAAACCGGTTTGTTCAAGCCTTGTAGAATTGGTCCGATTGCTTCAAAGTTACCGAAACGCTGAGCAATTTTATAGCCGATATTTCCTGACTGCAATTCT
>N_297
GTATATGCATACCTTGGTTCAGTTACGTATTGCTAAGGTTAATAGGGAAACACGATGAATCCAAACAAGCTGGTCCTCCTTTGATGAATTCAATGACTTAGTTAAGGAAATGGGAATATCGTTAACAGATGGTCGATTTAACGAAGCGCTGGATATGTTTAGTGAAAGTACTAGAAAAGCTTTTGAAGAGTGGAAAAATGGCGGAGACACAAAAAGACGTTATTAATTCCATGATTCAAGATTTTAGCAATATGGATGGTCAATACGACCAATTAAATAAAGCTTCTACAATTTGGTCTGCACTTGGCGAAGATAACGCGATGAAAGTTGTGCCAATCTTTGACTGATGTTAACCATATTCCCATTTCCTTAACTAAGTCATTGACTTTATCA
>N_298
TATGTTGTCGTGCTTTCGTTCAGTTACGTATTTGCTAAGGTTAATAGGGAAACACGATAGAATCCGAACAGCACCTGTTACTTACACGGTTTATATTACACTCTCATTTTTGGTGCTAAAAAGCACCGAAAATTTTAATTATTGTCAATTAATAATTCTTTTGGATTCCTTCTTAATATATTGAATGAAGAAATAATCAATGATACAAGAAGTACTAAACTCATAAATATAACTACATAAATCATGAATTTAGGTAATACATTG
>N_299
ACCGGGCAGAGTATTGACTTCGTTCAGTACAATGCGGCCGTTATCTTGTAAAAACATATCCACACGGGCTAGACCTCTACAGCCGAGCGCTTTATATATTTTTTTTGCCGTTTCCTGTATCCGTCCTCGCTCCTCTGCTGAAAGGTCTGCGGGAACGGTTATAACTGCGTTTTCAGAGCCTTTTTCCGGCTCGACTTCCTGATGAATACGAAAGATTCCGTACTGCAGCCTGATTTGGTCCACCTCGCCAACAGCTAACGCGGCACTGTTTCCCAATACCGCACAACCGACCTCACAGCCCGAAACAGCCTGCTCAATTAAGATTTTGCTGTCATATTGTCTTGCCGATTCAATTGCGTAGTCCAATTCGTCCGCGCTATTGACTTTTTTCACACCGAAGGATGAGCCTGAACGCGCCGGCTTAACAAAAACAGGATAGGTAAACGTAGCTGCCACCGGCCTATCATCTTTATTAATAACCCAAAAGGCGGGAGTAGCTATCCCAGCATTTTTCGCAACGATGTATGTCAACGATTTGTCCATACAAATTGCTGAGCTTTGAATATCGCAGCCTACAAAAGGGATACCGGACAATTCAAACAGACCTTGTATGGATACCATCTTCACCTGACTTGCCATGCAAAGCTGAAAATGCTACATCAACATGGTTGATTTCATATTCATGGTTCTTTTTAACAAGTAATCCGTGCATTTTTTTATCCGGCGAGAGTACAGCTGAATAGCAATTGTCGTTTTCCCATTCCGCGCAAGGTTTTTCGCACATTTTCCATACACCAGATTTCGTAATTCCAATGTATAACAGGTGCTGTTCGGATTCTATCGTGTTTCCCTATTAACCTTAGCAATA
>N_300
CTGTCCCTGTTCTTTGGTTCGGTTGCGTATTGCTAAGGTTAATAGGGAAACACGATAGAATCCGAACAGCACCTAGTAAGGCTTGGAAAAACCATTTTGCATTTTGTTTTTTCAGTTCTTCCAGTGTTCGATAGTACGTCGCAATGAGATTCATTTCGACACCTGATTCAATGATTTCTTCCACAGCTGACAATCTTTCCTTATAATGTTTTTTTGGAACACGTGCTCCATGGTATAGGAATGTCATATCATTTCCATTTTTTGTGCCATTTTATCCAAAGGTAATTTGACAAATTGGTCACATAGTAATTTTGAGCCATATTTTTTTCTCCTTTTTAGTTCTCTAATTTGGTTAACCAATATTCGTTTTCATAAGTTTCCATGTTTTCTTGATAATGCAGTTCATATCCTGCAATCTTCACTAGGTCTTCAAATAGCATAGGTGCTGTTCGGATTCTATCGTGTTTCCCTAACCTTAGCAATACG
>N_301
GTTATGTCTGATTTACTTCGTTCAGTTACGTATTGCTAAGGTTAATAGGGAAACACAATAATCCGAACAGCACCTTTCAAACTTGGATTGATACAAAATATGGTGCAATTGAACTTTGGAATAATCCAAAACAATGGTTTTTCCAAACGGTTAATAATATCGTGCAAACTCTTATAAAAAGTTGGAACAGCTTAAAGCAAGGAACGATAGATTTATTCAACAATACAGTTCAAGGTGCTAAAGACATTTGGACTTCATTCAAATCTTGGATTGGTGATTTAATTACTGGAACCAAAGATAACATCATTCAGGGATGGGAAAACCTAAAACAAGGTACTATAGATACTTTCAACAATTTAGTTAATGAGTACTCAAGAGGCATGGGATAATTTAGTAAATGCTGTTAGTGACACGGTTGATAGAGTAACTGGCTGGTTTGATAACTTGAAAAATATCGATTCTAGCAGCCGGAAAAGCTATCATGGATAGTTTTCTAGAAGGGTTACAAAATAGTGAAATGTGTGCAAGATTTTGTTGGAGGTATTGGTGATTGGATTCGTGAACACAAAGGACCTATCCAATACGATAGAAAGCTATTGATTCCAAGCTGGTCAGGCTGTTGTCAACACATGAATAGAGAAGAACCTAACAGTGG
>N_302
GTACTGTAACTTACTTCGTTCAGTTACGTATTGCTAAGGTTAATAGGGAAACACGATAGAATCCGAACAGCACCTAAACGGTATGATATACTATAGGAGTAGTTTTTGTTCGGTAATCTGTGGTAGCTTGTTTCAAATAAACATCTTCCAGATATACACCATTCAAGTAATTGCAAAATATGTGTTGATACACAAGGAGGATTTTTATTATGGAAACAGGTACAGTAAAATGGTTTAACTCAGAAAAAGGATTTGGATTCATCACTGCAGAAAACGGAAACGATGTATTCGTTCATTTCTCAGCTATCCAAGGCGACGGATTCAAAACTTTAGAAGAAGGCCAAGCAGTAACTTTCGATGTTGAAGAAGGCCAACGCGGACCTCAAGCAACAAACGTTACTAAGGTGCTGTTCGGATTCTATCGTGTTCCCCTATTAACCTTAGCGATAA
>N_303
TATTGGAAATTTGCTAGTTTACTTCGTTCAGTTACGTATTGCTAAGGTTAATAGGGAAACACGATAGAATCCGAACAGCACCTACGGTTTGGTGGTCGTCCTGAAAAATTGTCTGAACAAGATTTGGAATTACTGAAGACTTTAGTGGATAGCGGTACGCCTCTAAGACTTTATTGCGGAACGGTGGAACGTCTAGAACCACCATTTATCGTTATTTGGCAAAAATGGAGGAGAAAAATGGAAAGACAAATTCTCATTAGTTTTTGTCATTTAATGCTGAAAATTTTTGCCATTTATCTAGAAAAGTAGCAATCATATAGTAAATTTTTGTGAGTGTACTGATAACTTATTCTCAAATGTTGTAAGGATTTTATTCATTTGTTAATATTCTGAAACGGAACTCCAAAAAAGTCCGTACTCTAATTTGCAGTCTCTCACTCTTTTACAAGTGAGTTTTTGTCAGATTTTCAAATTAATTAGTAAAGTGGTTCTGTTGCAAAGTTTTAAATAAAGAATAAAATCCCTCGGTATCTATGATTTAAGCTGGGATTCCCAATAATACCTTGATTTCAGTACAGACCGAAAACCCGAAGAGAGTGCCTTCTTTTTCGGGTTTTCTTATATAATCCTCGAATGGCTTCCATGCCTTTAATCGTGGTAGAGGCAGTGCGTAAACTTCGATAGAATTTATTGCGTCTCTTTACTGGACGATGGTCTTGTTCAATCAAATTATTCAGGTATTTAATGGTACGATGTTCTGTCCCTTGATAAAAGCCGTATTCTTTTAGTTTCTTAAAGGCACTTGTAATAGAGGGGGCTTTATCTGTGACTACAACCTTCGGTTCATCAAACTGCTTCACTAACCGCTTAAGAAAAGCATAGGCTGCTTGTGTGTCCCGTTTTTTACGTAACCAAATATCCGAAGATTTAAGCCAACTGCATCGATGAGGTGCTGTTGGATTCTATCGTGTTTCCCTATTAACCTTTAGCAATACG
>N_304
GTTATGCATGTACTTCGTTCAGTTACGTATTGCTAAGGTTAATAGGGAAACACGATAGAATCCGAACAGCACCTAAAGCCTTGCAACAGCAGGGTTTACGAGCAGATAAAGAGAATGGTCGAGTGATTTGGAATAATTTTAGGAATCAGGAAGTTGAGTCAATTGAACGTTTGATGGCAGATTTTGGTTGGGAGCGTGAGTTAGTCGGTACTAACAAAATCAAAGATGTTCACGAATATAAAGAAATCATGAGCGAGATTTCAGAATTGCGTCAAACGGCCGTAAAAGAGCGTGAGAGCGTTTCTGATGAGTTGAGGTATATTTCTAGGCAAAGAGAAGAAAATGAGCGAGAAAAGGCTCTGGTGGCTTCTGAGAGAGTGAAGATTGAAGAAGAGAAGAAAAATATGCTGAATGTAAAAAAAGAGATGGCGGTCATTTTCCAAAAAGATATTGTTCCTTTCAGGTATATTCAGATTCTCGTTCTTTGAATTAACCTTAGCAATA
>N_305
TAATTAATTATTCCTTCGTTCAGTTAGGTATTGCTAAGGTTAATAGGGAAACACAATAGAATCCGAACAGCACCTCTCCTTTATAACATTGTATTCAAATCTTCTTTTTTAGAAGTTGGTACCTGTTGAATAAATTGTTTAATGCCAAGAGCTTTTAATTTTTTGGCATCTTCTTGCTCAGATTCATTCAAGAAAATGGCATTACTAAATTGCTTGGAACCTTCTTTTTTGATTATCTATTCCATAGTTGATTTCTTGTACTTTAGGATAGGCTTCACAAAATTGACGAATTTCTTTTGTATTACCAAAAATAAGCATGATATTTTTCGTTAAGTGTTTCGATTTAGGCATTTTTTCTAGTAACTGTTCAACTGAAAAAATTGTTAATTTAATGCCAGTCGGTTTAGATAAATTCAAAGACATTTTTTTGAATTCATCATTCGCTGCCTCTTTTATTGGCAATAATAATACGATTGATATTTAATGATTTACTCCAAGAAAATACTACCTGTCCGTGCAACAAACGATGGTCAATACGTACTAACTTAATCATAGGTCATCTCCTCCAGTAAGTTGTTCTACTAATAATTTTCTACAATCAATCACTGATTGTTGACTCTCTTTAATAAGCTTCGTATATTCCAATTATATAGTGTTTCCCTAACCTTAGCAATACG
>N_306
AGCTTCTTTCGTTCAGCTTCGTATTGCTAAGGTTAATAGGGAAACACGATAGAATCCGACAGCACCTATTTGTCAAATTAAGCGAGACAAAACTTTCCATTTACGTAACTCAAAAAAACTTCTAATGGT
>N_307
ATGTGTAGTCTACTTCGTTCAGTTACGTATTGCTAAGGTTAATAGGGAAACACGATAGAATCCGAACAGCACCTTGCATGGTCTCAAAGTAAAAAAGATGAGCGTTACTTTGAAAGTTATAAATTAGAAAAAGTGAAAAATACCTAATAAAAGAGGTTGTGACAGAAGCGGGCAGCTTCAAGAAATTTCGGCTTATTTTTCGAAGAAACTACTTCTGGAACACTGTTTATTTGAAAAAAGGAGGTCTGACACTAGTTGTGTCAGACCCCTTTTTTCTTTTATAGTCTCAATGGAAGATTAGACGATTTCTTCTAGCTCTTCTGTTTTGAAATGAAGTTGTCCATCAAGTAAAGTAATCGTTACTTTTGATTTAGGCATAACATGTCCTGCAACGATTTCTTTAGCTAGTGGTGTTTCTACTTCCTTAGTGATAAATCGTTTCAATGGTCTTGCACCATATGCTGGTTCATAAGCATTTTCGGCAATCCACGTTTTGGCTTCATCACTGATTGTCAGCAGGATTTCTTGATGTTCCAGACGTTGTGCCAAAACGTGGATTGCTGAAAATGCTTATGAACCAGCAGTATGGTGCAAGGGGCCAAACGATTTATCACTAAGGAAGTCAAGACCGGCTAGCTAAAGAAATCGTTCAGGACATGTTATAGCCTAAATCAAAAGATTAACGATTACTTTACTTGATGGACAACTTCATTTCAAAACAGAAGAGCTAGACCCATTGAGACTATAAAAGAAAAAAGCAGACTTAGTGTCAGACCTCCTTTTTTCAAATAAACAGTGTTCAGAAGTAGTTTCTTCGAAAAATAAGCCGAAAATTCCTTAGGAAGCTTGACTTATGACACCAATATCCATATTTTAAGTTTTGGGTTAAGTAACTATTTTACTTTGAGACCATGCAAGGTGTTGTGATTCTATCGTGTTTCCCTATTAACCTTAGCGAC
>N_308
TATTGTTATGTGTTACTTGGTAGGATTACGTATTGCTAAGGTTAATAGGGAAACACAATAGAATCCGAACAGCACCTAAAACATTTGGAATTAGAAGACCGCGTTGTTGCAATTAACCGTGTAACAAAAGTTGTTAAAGGTGGACGTCGTCTACGTTTTGCTGCTTTAGTTGTTGTCGGAACAAACGGACACGTAGGATTTGGTACAGGTAAAGCTCAAGAAGTTCCTGAAGCAATCCGTAAAGCAATTGAAGATGCGAAGAAAAGTTAGTTGAAGTACCTATGGTTGGTTCAACAATCCCACACGAAGTAATCGGTGCTTTTAGTGGTGGTAGAATCCTAATGAAACCTGCTGTAGAAGGTTCTGGGGTTGCTGCTGGTGGACCAGTTCGTGCCGTATTAGAATTAGCTGGGGTAGCAGATATCACTTCTAAATCTTTAGGCTCAAATACACCAATCAACGTTGTTCGCGCAACAGTTGAAGGTTTGAAACAATTGAAACGTGCAGAAAGAAGTTGCAGAACTTCGCGGCAAATCAGTTGAAGAATTAATCGGATAAGGAGGACAACAATAATGGCTGAATTAAAAGTTACTTTAAAACGCAGTATTATCGGACGTCCTCAAAACCAACGCGATACAGTAGGTGCTGTTCGGATTCTATCGTGTTTCCCTATTAACCTTAGCAAT
>N_309
TATGTTTTTCCCTGTACTTCGTTCAGTTACGTATTGCTAAGGTTAATAGGGAAACACGATAGAATCCGAACAGCACCTAGAAACAGATTATAATTATCAAGAAGTTCAATTAGGAGATGCGAAGCACATCCGTGTTTTATATGAAGATGAGCATTTGATTATAGTGGATAAGCCTGCAGGAATGAAGACTCATCCAAATGAACCGACAGAAAACAGTACCTTACTCAATCATTTAGCTGCTTATCTCGACACTAAACAGCAACGACCTTACGTTGTCCACCGCTTGGACAAAGAAACAAGCGGTGCCGTTTTATTTGCAAAAAATCCATTTGTCTTGCCGATACTTGGAAG
>N_310
TGTTTTTTTTTCCTCTACTCGTTCAGTTACGTAGGTATTGCTAAGGTTAATAGGGAAACACGATAGAATCCGAACAGCACCTACGAGGGTACACGTTGGGAAGGTCGTTTGTTTTTGTCCTTTTTTTGACAAATAAAAAAACAGCCGAACCTTTTATTTAGCGATTTTTTTGCTTAAACGAGTCGCGGTTAGCTTTGTTTTTGTGGATTAGACCTTTTGATTCAGCCATATCAATAGCTTTAACAGCTTCTTTATATAACGCGTCCGTTGTCAGCACCTGAAGCTACAGCATCTTCAAATTTTTTGATTGCAGTACGCATAGCGCTTGTTTGAGATGAATTTTTCACATTAGCGTTTTCGCTTGTACGAACACGTTTGATTGCAGATTGGATGGCATTAGTTTCACCTCCGATAACTTAAGTTCTTACGCGTGTTACCGCATAATTCAACATTCATTATTATACCTAAAGGCAGCGTGCTTTGCAATATGAACATGACAAGTTTTTTTCCTTAACAGTCTTTTATTAGGATTTTTTTTCAGTAAAAACGGATAGTACAAGCTGAAAAAAATAGAAAGACACTGTGGGAGGCAATAGCGTCAAACCAAACTAGATTTTTATTTATCTATTTAAACAAAGTTTGAATAA
>N_311
GTTGTGTGTGTGTACTACTCGGTTCAGCATATTGCTAAGGTTAATAGGGAAACACGATAGAATCCGAACAGCACCTAATAAATAAGAAGAAACTTACGAAAATTATTTCTCGAATTTGTGTGAGATTTCGACTTATTTTTTTGAAGAAGCTCTTTTGTCGCACCCCCTAATGATGTGCACCCCAAAAGTTAGACTAGAAATCTAATTAAAAGGGGTGCTTTTTTTGCGGAAATATACATTTGTTTTTAAGAAAAAAGTAGTTTCAGACTATTTAAATAACGAAGGCGGCTACAAATATCTTGCACATAAATATCAAATAAATCGTACACTGGTTAGACATTGGGTAAGGATTTATAACTATCATGGTTGGGAAGGCTTGGTTGGAGGTGGCAAAAGCTACACTACAAAATTTAAACTTGATGTTATAGAATATATGGAAACAAATGGTCTTTCTATCCAAGAAACTGCTAAAAAATTTAATATCGGTTCAAATAGAACTCTAAGTAAATGGATAGAGCAATATGAAGAAGGCGGTGCTTCTTTCACTTGAGAGCCAAAAAAGGGGCAGAAAAATTAGTATGAATTCCAAGCTAAACATTCCTAAAAAACTTAAAGATGAGTCTCTTGAAGAAGAAGTTATTCGTTTAAGAGCAGAGAACGCATATTTAAAAAAGTTAGAAACCTTGATTCAAGAACAAGATTTGAGCAAGAAGAAATCAAGGTTAAAACAATCCTTCAGCTCAAAAAAGAATTTAAATTGAGGTGCTGTTCGGATTCTATGTGTTTCCCTGACCTTTTTAGCCGAATG
>N_312
ACTGTAACGCTTGGTTCAGTTACGTATTGCTAAGGTTAATAGGGAAACACGATAGAATCCGAACAGCACCTTGATGGTAAACATCTGGTTTGGAATCACTTTCTCTATCTATCAACCATTCTTCGCATTCAGCGAAGAAATCCAATTTTAAATTAAATTTTTTGTTTTTTCTATCTGTATAGGAGATATAAAAAGCAAATGTTGAAAATACTAGAGACGTAATAGGCAAAATAAAATCTTTAATGGTTTTAACAATGTTATTCCAGTCAAATTGTTTAATAAAGTCAATAAGACTCAATTTATACCACCACCATTTTTTATCTACATTATATCAAAGAGGAGAGAAGAAATAATGCAAGAATTAGTAATTTTGAAAAATAAAGAAGCTGTGACTACGAGTTTGCAAGTTGCAGAAAGTTTTGAGAAAAAGCATCAACATGTTTTAAGAGAATATTGATGCACTGAAAAAAGATGTGTCCAATTTTGGACAGATGTTTTCTGAAGGTAATGAACCAGATTCATACGGCAGAAATCGACGAGTTTTCTTCATTAGTAGAGATGGTTTTTTCTTGTTGGCTATGGGTTTTACAGGAAAGAAAGCTATTTACTTCAAACAAAAATACATTAGGTGCTGTTCGGATTCTATCGTGTTTCCCTATTAACCTTAGCAATA
>N_313
ATCTTCTGCTGTACTTCGTTCAGTTACGTATTGCTAAGGTTAATAGGGAAACACGATGAATCCGAACAGCACCTGAACCTTTGCTAAATAGTCCTCGATTTTTCTATCGGCTCTTTTCTGCTTTGCATTATATTTTTCTACGGCTTCACCGAATAATTCTTCATATTTTTCACGAATATTTGTTTGTTCTAAATAGATATTTTCATCCGATTTTGTGAAATCAATATGCTTATGCCAGTCATTGATTTTTTGGCTATCAGTTAACTCACGATTATTATGAGAAATGCTTGTATTCTTTGTTCCCTTTTTGAACGAAATACTGAACCCAAGTTAAAACCCTCCTTCGGCTGTCGCTAATAAAAAGAGTGTAAACCTTTCTGTTACTCTTTGTCAAAGAGTAACATTTTCCTAATTGTGACATGGCTGTCACAATTCCAAATGCTCTCCGAGGGTATTCGCTGTCACAAGTGACAACGAAACTTCGAAAGCGTGTCACGCTCTCAACTCCTTTTACGCTTTATTTTGCTTCACGCAAAATAATCGCTTATCGTAAATTCACGTCATTAAATATTGACGTAAATTTTACTCTCACTCATCTACAATTTTCTTATTCGTT
>N_314
GTACGGGAAGTATTCTATCGTTATACAGATATTGTGGAACCAGTTAGTATCGATGAAGCGTATCTTGATGTGACCGAAAATAAAATCAATTGCAAGTCAGCCATCAAAATCGGCCGAATAATACAAGCAGATATTTGGGAGAGTGTCCAGCTAACATGTTCTGCGGGAGTAAGTTACAATAAGTTTTTGGCCAAATTAGCATCAGACTATCAAAAACCTAGAGGAATCACGGTAGTTGCCCCTCAAGACGCTGTGCCATTTTTAAAAGCTTTGCCAATTGAAAAATTTCATGGGGTAGGGAAGAAAACTGTACCTAGAATGCATGAGCTAGGGATTTATACAGGAAAAGACCTATATGAATGCACAGAAATGATGTTGATTCGAAATTTTGGAAAAATGGGCTATTCTCTTTATCGTAAAGTCAGAGGAATCCATGATTCTCCAGTAAACGTTACAAGAGAGCGAAAATCTGTGGGAAAAGAGCATACTTATGGGCAGCCGTTGCAAACGGAAGAAGCAGTGCTGACTCAGTTGCGCCAGACTAGCTGAAAAAGTAGAAGAAGCACTGAGAAGAGTCCAAAAACATGGGAAAACAGTAGTTTTGAAGGTCAGGTACACGGACTATTCTACTGTGACCAAAAGAGTGACATTGCCAGAATATATCTATAAAAAAGAAGCACTCTTTTATCAAGCAAGCCTTATATGGGAGGAAATCTTGGGAGTAGAAAAAGGAATCCGATTGTTAGGGATTACTGACGAATCTGGACCCGATGACTTATGAAAACATCGTCCTTCCATTATGGGAAAATCAAGAAATATAAAAACAGCTTTGAGAGTTGAAACCGGAAATCCGTTTTCTCTCCCCAGCTGTTTTTTATACGAGTCTTCTTTTGAGTTTGTTCATAGGTTTCTGTTGCATCCGTACATTTAGGTGCTGTTCGGATTCTATCGTGTTTCCCTATTAACCTTAGCAATACGTA
>N_315
GTTATGTTGACCTTGAGCCGCGTATTGCTAAGGTTAATAGGGAAACACGATAGAATCCGAACAGCACCTGCTAGGGACAGAATATGAGTCTGGTAGCAACGGGAGATTTTTCGATTCGAATGGATGAACAGCAGAAAGTCAGCAGAAGTACAGCAACTGTATAAAGATTTCAACGTTATGGTCCAAGAACTCAATAGTATCGAGACACTGAGGAATGACTTTGTGTCCAGTGTATCCATGAATTCAAAACACCACTAGCAACAATCCAAGGATATGTTCAATTGTTACAAGCCCAATTGCTCTGACAAAGCACCGAAATATTTTTATATCGGATTATCGAAAGTATCACGCAGCTTTCACAATTAACAGAGAACATCTTAAAATTGAACAAAACTGGAAAACCAGCGTATCCAACTGGAAAAGAAAGAGTATCAATGAACAAATCAGAGAAGTAATCGTTTTTTTTCAGCCTAAATGGGAGAAAGAACAGCTAGAATTGGA
>N_316
AAATAGGTTCAGCTTTTACTTCTATCGTATTGCCTATTACAGAAGTCTTTGCATAAGGTGCTGTTCGGATTCTATCGTGTTTCCCTATTAACCTTAGCAAT
>N_317
TATTGTAACGTACTTCGTTCAGTTACGTATTGCTAAGGTTAATAGGGAAACACGATAGAATCCGAACAGCACCTAGTAACCAACAGCGACAATAATGACGTCTTTTTTGAATTGTTTGCCTTTAAAATGATTCATTACTCTGTCCTCTCTGTCTTTTTTCTCAATTTTACACTAAAATAGATTTTTTGGAAAACTTTGCAACAGAACCTTTGTATGAACCTTTATTTCTACATTTTTTTCTCAAGCACACTACTGATAATGATTAAAATAATCGGCTGGATTGCAATGATACTTCCGACAATAATAGCTGGAATGATGTAGTCTAAACAAATAAATATAACTGTTGCCACCCCTAACAGTATTGTGTTAAACATATTTGTTATATTTCCCGCTTTTTCTTTGATTATGATATTCCGTTCGTCCATAACATTGATTTTGTAGTCTGCATCATTTTTAATCATTTTATCATGCAAAATTTGAACATGAGAAACGCCAAAAACGGCACTGAATAAAATAGCAAGTCCAATATCTACCATTTTAGGAAAATCTGTAACCAAAATTGTCACAATCAAAAACAACGAAACAATATAACCGATATACCAAATCTGACCCTTATTTTTCATCTTCACTTTCCTCCTCATAGATAAAAATTTCTTCAATGCTCATTTGAAAGTACCTTGCAATTTT
>N_318
ATGTCCTCTCTTGGTTCAGTTACGTATTGCTAAGGTTAATAGGGAAACACGATAGAATCCGAACCTTTCATTTCTACCGCTCCGATTTTTTCAAATTCTTCCCGCATAATGCGTTTCAGTTTTTCCAATACACGATTCTAATGGCAGATATGAATAAATACCCGCTGATACTTGGCGGATATATCCAGCTCTTAGCAAGATTTGATGGCTTAATACTTCTATTTTTTGGAACTTCGCGTAATGTTGGAATCAACATTTTTGATTGTCTCATTCTATATACTCCTTTATTTCCTCAAAATAGTTATCGTTTGTTATTATACCCTATTTGTCAACTTTTTCTAGAAAAAGAATCGTTGAATATCGTTCCATGTAACTAGCACCATCAACAACATTAAAAATCCAAAGCCAGCTAATGTCAATATTCCTTCTTTTTCTTGACTTAATGGTTTCCCGCGAATCCCTTCAAAAATATTCAAGACTTTAATTTCCCGCCATCGCAGATTGACGA
>N_319
TTTTTGTGCCTGTACTTCGTTCAGTTACGTATTGCTAAGGTTAATAGGGAAACACGATAGAATCCGAACAGCACCTATCAACATCAGTTTTCTTTACATGAGAACTGATGTTGATATATATACGTTCCGTACAAATAATTATAAAAATTTAAATGATTTGAGTAGAAGTATCAGTGAATATCTCAAGGGGAATAGCTATCTCAAGATTCGATTTTCACATATATTAATTTTACTACCATATTTGAATGAGAATTTCACCCTAATTCAAGTAGATAAGTCTTTCATTGCCTCAGGTAATCAAGGAAATATGAAGGTTCTGTTGCGAAGTTTGAAAATCAAACGCGCCCTCTCTGAACTCCAAATATCTTAGGCTGTTATTCCCATTAATACCTTGATTTCAGTAGACACCGAAAAGCCGAAGAGCGTTCCATTTCTTCGGTTCTTTTTATATATTCCTCGAATGGTCTCCATGCCCTTAATCGTGGAAGAGGCTGTACGGAGACTTTGATAA
>N_320
ATCTTTTTAGTATTTACTTCGTTCAGTTACGTATTGCTAAGGTTAATAGGGAAACCAAATAAGAATCCGAACAGCACCTCTTCACAGTGACCTTTAATTGTTGAAATATCACAACGTTCAACTGGCCCTGTCAAACTTTCTATAATTCCTTTTTCTTTTATATTTCTAATATTAAATTCAATTAATGGATATAAAGCTTCAATTGCCATTTTTTCAGTAAATCCACATTGAATTAGATATGTAACGCTTGTATTAATAAGTCCTAGCACAAGGTTACTAGATACTACTGATGCGGCATGATAAAGAGATTTATTCTCCTTAGATACAATTACAGTACTATTACCTAACTTTTTGAAGAAATCACATAAAAACTTTGCATATTTTTCATCGCCTTCAATTGTTATAAAAGATTTTTTTAATTTTTTGTATGAATTATATTTATCTGATATTGAAAACATAGGATGGACAGAATAGCCATAAGCACCATAGTCCTGTATATTTGAAAAGATATCTGAAGATATTGCACCACTGCAATGGCAGATTAATTTGTTTTTGATTTGATAATTTTTAA
>N_321
ATTTTTTTATATGTACTTCGTTCAGTTACGTATTGCTAAGGTTAATAGGGAAACACAATAGAGAATAAACAGCACCTCACCATCGCCAAGTGGAACAGTCAATCGTGTGGTCAAAGGCGTAACGATTGGTACTGAAAAATAGGAAAGAGTGTGAAAGCATGTTAGAATGGTCGGAAAATAAAAGACAAGCAATGGAACGTCTATCGACGCCAGAAGGCATTATTACCGCTTT
>N_322
GTTATGCATGTACTCATCATTACGTATTGCTAAGGTTAATAGGGAAACACAATAAGAATCCGAACAGCACCTTTTGGGTTGGTTCGCCAAATTAATTCTAAAGGATTCGAGGGTTCTTTTCTATATGTTTTGGAAAATAAAAAAGATGCTGGTGTCATCCACCAACATCAAAAAGTATAGAGCCATAATTTTTTAGGAAAATCTCAAGGTTATCTTTACTTTTTCTTAGGAAATTAACAATTTAATATTAAGAAACGGCTCGTTCTTACACGGTAGACTTAATACCGTAAGAACGAGCCGTTTTCAAAGATTTGACAAGATTACCATTGGCATCCCCGTTTTATTTGGTCTTTTCACAGAAAGGGTTGGTCTTAATTATGAATAACATCGGCATTACTGTTTATGGATGTGAGCAGGATGAGGCAGATGCATTCCATGCTCTTTCGCCTCGCTTTGGCGTTATGGCAACGATAATTAACGCGGAGCATACGGAATCCAACGCCAAATCCGCGCCTTTCAATCAATGTATCAGTGTGGGACATAAATCAGAGATTTCCGCCTCTATTCTTCTTGCGCTGAAGAGAGCCGGTGTGAAATATATTCTTACCGAAGCATCGGCTGCAATCATATAGATACAACTGCTGCTAAGAGAATGGGCATCACTGTCGACAATGTGGCGTACTCGCCGGATAGCGTTGCCGATTATACTATGATGCTAATTCTTATGGCAGTACGCAACGTAAAATCGATTGTGCGCTCTGTGGAAAAACATGATTTCAGGTTGGACAGCGACCGTGGAGGTGCTGTTCGGATTCTATCGTGTTTCCCTATTAACCTTAGCAATAC
>N_323
GTTTTTAGCGCTTCGTTCAGTTACGTATTGCTAAGGTTCATCGGGAAACACGATAAATGCAACAGCACCTAATGTACGGTCATCACTATACTCCACGAACCACGTCCAACATGACTAAAGTTCTGACTGAAGAAGTAAATGCCTTTAAATCCAGAGCCTTAAATGATAAGTATGTCGCTATTTTTATGGACGCTACTTACATTCCACTAAAACGTCAAACCGTATCCAAAGAAGCGATTTATATTGCCATTGGTATACGAGAAGACGGCACTAAAGAAGTACTGAGTTATGCGATTGCTCCAACTGAATCAACATACGTTTGGAATGAGCTGCTACAGGATATTAACTCCAGAGGAGTTCAAGAAGTCTTGCTTTTTATTACGGACGGCTTAAAAGGCATGAAAGATACTATCCATCAAATTTATCCTAAAGCAAAATATCAGCATTGTTGTATCCATGTATCTCGTAACATCGCTCATAAAGTACGTGTCAAAGACCGAAAAGAAATCTGTGATGACTTTAAGGCTGTTTATCAAGCTAACTCAAAAGAAGAAGCGAATACCTTCTTATCCGGCAAGGTGCTGCGGATTCTATCGTGTTTCCCTATTAACCTTAGCAATA
>N_324
ATTTTTTTAGTCTACTTCGTTCAGTTACGTATTGCTAAGGTTAATAGGGAAACACGATAGAATCCGAACAGCACCTATTTTTAGAAAAGTGTATCGAAAAATAGATAGTTAGTTTTTCCACAGTGGATAACTTCGTAAGAGATAAAAATAAAAAATTAGTCAAAGAAGGGCGTATAGATTTCTTTTGATAGGAGATATACAACAGAAATGAATAAATATTAACGTGTTTTCAAACAGTATAAAACGGTGTGGTTTTTGGAATAAAAAAATAACATATCTCATTTTACACTTTTGTTATTTTATACTTAAAAAATAACGACACAGAAAATACCGTGTCTCAGATTTCTCTACTACTTCTAAAAACTACTGTTTTCCTTGGAATCGGTGCTGTTCGGATTCTATCGTGTTTCCCTATTAACCTTAGC
>N_325
TATGTTGACCTCGTTAGTTGCGTATTGCTAAGGTTAATAGGGAAACACGATAGAATCCGAACAGCACCTGAAGTAGTAATTAATTCAAACGGTGGAGACGTATTTCAAGGGATTGCTATTGGGAACTTACTTAAGTCAAATAAAGCAAAAGTTAACGTTGTAATTAACGGCTTAGCCGCTAGTGCTGCTTCAATTATCGCAATGGCTGGCGATACTATAAAAATCTACAACAATGCACAATTGATGATTCACCGCGCTTCCACATACGGAGAAGGAAATGTCGATGACTTCCGTACGATTGCTGACCAACTGGAATCAATTGATAAATCGGTAAAGGCTTCATATAAAACACGATTCAATGGCACAGATGAAGCATTGCAAGAACTTCTTGAAAAAGAATCGTTTATGGATGCAGAAACAGCTTTGAGTTATGGATTGGTCGATGAAATTATCGATGCAGAAAATAGCTCAGGTACTGAAGCTAAAAAAGAACAAAGCGTTGAAGAAATTTTGAATGACGTTAAAGAAAAAAGAGCAGAAAAAATTGCTGCATTTACAGCAGCATTAAATAAAACATTTGGACAAGGAGATGTAAAATAATAGGTGCTGTTCGGATTCTATCGTGTTTCCTATTAACCTTAGCAATA
>N_326
GTGTTATGCGTACTTCGTTCAGTTACGTATTGCTAAGGTTAATAGGGAAACACGATAGAATCCGAACAGCACCTAAGGCAGTGATGGTCAATGAAACGGCGAGGAAGGCAATCGATTTGCACATAGAAAATTTAAGAAGGGAAATTCGTAGATTGGAGGAATGAGCGTGGATAAGAAAGCGACAATGAAACGAATCATCGAACTGACACATTCTGAGAATTGGCAAGAAGACAAAGAAATAGTTGCAGAAGTCCAAAAGCTCGGTAAATCAATGTGGACTGAAAAGCCTAAACGGAAAACGCCGAGAAAAATTGCAATCTGGCATGGTGACCGAATTTTAGTAACAGGTACCGCTGAACAGTTATCTGAAATTACTGGTCTGAGCAAAAACATCATCTGGGATAGAGCTAGGAGCTTATGGATTGATTCAAAAGCTCCTAGCTCTATCCCAGATGATGTTTTTGCTCAGACCCAGTAATTTCAGATAACTGTTCAGCGGTACCTGTTACTAAAATTCGGTGGCCGTCATTGCAATTTTTCTCGGCGTTTTCCGTTTAGGCTTTTCAGTCCACATTGATTTTAGCCGAGCTTTTGAACTCTGCAACTATTTCTTTGTCTTCTTGCCAATTCTCAGAATGTGTCGTTGAAATAATTCGTTTCATTGTCGCTTTTCTTATCCACGCTCCGTACTTCCCCAATCTACGAATTTCCCTTCTTAAATTTTCTATGTGCAAATCAATTGCCTTCCTCGCCGTTTGACTGACCATCACTGCCTTAGGTGCTGTTCGGACTCCTATCGTGTTCCTATTAACCTTGAGGCAAATATTG
>N_327
TGTTATGTCCTACCTTGACGACTACGTATTGCTAAGGTTAATAGGGAAACACGATAGAATCCGAACAGCACCTCCATCCTTTGGTCGCGGTCATTACCAAGATAAAATTATCTTGCAAAGGAGAAATAGAACATGGAAAAAAATAATACCCGTTGAGCCAAACGCTGGACAACGACAGATGTGACTCGGATGGCGCTAGTCACTGGTTTATATGTGGCAGTGACGCTGGTTTTGTCTGTCTTTAGCTTTGGAGTGATTCAGATTCGTCTCTCGGAGATGTTCAACTATCTGTCCTTGTATAACAAAAGATACATCGTCGCGGTAACAGCGGGAGTAGCTTTGGCTAATATTGCTTCTCCTCTTGGACTGATAGATGTTGCAGTAGGAAGCGTCAGCACGCTGCTTGAGGTGCTGTTCGGATTCTATCGTGTTTCCCTATTAACCTTAGCAAT
>N_328
TCTCCCTGTTCTTCGTTCAGTTACGTATTGCTAAGGTTAAATAGGGAAACACGATAGAATCCGAACAGCACCTAGTTCCTTTCCCTTGTTTTTTAAGTAGGTACCCTTCTTCTCCAGTTCTTCTACTGCTTTTCTCACTGTGATTCGGCTGACCTCATTAAGTTTCTATCAGCTCTGATTCAGCGGGAATTTTCGTATTCTCGGGATACTCCCCTGTATTGATTTTATTTTTTAATATTTCTTTTAATTGTAAGTACAATGGTAATTGTGCATTTGTATCCAGCATTTTTTTAACCTCCACTTACCGGGATTTCTTTCTTTAGGTTATCAAAATGCGGTTAAAACAAGCTCAATCGTAATGAATACCAAAGCCGAAGCAAAAAACCGTCAACCAGACAAGACTTCCCAGCAAATTCATTCCCCTTTTTTCATGCGGTGACTATATCGTCCCCTTCGAGAAAATAAAGTAGGAAAGCTGTTAAGAAAGAATCTCCCGCTCCCGTATCAACCATCTTCTAAGGTGCTGTTCGGATTCTATCGTGTTTCCCTATTAACCTTAGCA
>N_329
TTGGTTATTAGCACTTGGTTCGGTTCGGTATTGCTAAGGTTAATAGGGAAACACGATAAATCCGAACAGCACCTTTTCCGCATGTTGGACATTGATACAAACGATAGCTTTTGATACATTTCGCTCTTTGTCCACAATCGCATTCGACAGTATGTGGTGCATGATAGTTTGGGAATAATGGCTCTATAATTTATGGGACTGATGAATCAGAATTGATTCTTCAGCCCCATTTTCATTTTAGGTATTAAAAAACATATCGTTCTCTAGTATGATTAAATCACCACAAAATAAACAACTGAGAGGACGATACGCTATATGAATGATTCTATCAAAAAAATGCTGAGAATAACAGAGAAAGATTTGATGATTACAGAGGTCTCTTACGAGACCCTTCAGAAGGAAAAAAACATTGCATAATGGAATGCTGTTCTCAC
>N_330
TATTACCTGTACTTCGTTCAGTTACGTATTGCTAAGGTTAATAGGGAAACACGATAGAATCCGAACAGCACCTTTTGGTTGAAAAGGAGAAGCGGCAACTTTAGAATGGCTGACAGAACAAGGGACACAAAACATTCGTCAATTGAATGAAGTGATAAGAGAAACTGCCATCCCATGGTATAGAAAAGTAAGTGAAAGCACTTGTTAATGTTTCTAATATATTAGTAGTGATAAGAGATATGTGTGATTATAATTTATCATTATTGAAACTGGGAGGATATTTTATATGAATAAAAGATTGTTAGATTATTCAGCTTCAGATTTTTTGAAAGCTAAGCCGATGGAATTAAAGCAGGCAATTTTGGCTTCTGAAGGTAGAACAATTATGGCAGAAAATGTGCCAAGTAGCTGTCCTTACATGGGAAAATCAGTGACAAATGCAGAATTGGAGAGAGCTGCTGGAGCTGATTTAATTTTGTAAGGACAGCTACTTGGCACAATTTTGTCCATAATTGTTCTCCTTCAAAACCAAAATTGCTTGCTTTTAATTCCATCGGCTTAGCTTTTCGAAAAAATCTGAAGCTGAATAATCTAACAATGTTTTATTCATATAAAATAGTTTCAATAATGATAAATTATAATCACACATATCTCTTATCACTACTAATATATTAGAAACATTAACAAGTGCTTTTGGCTTTTACTTCTCATACCATGGGATGGCATTTTCTCTTATCACTTCATTCAATTGACGAATGTTTTGTGTCCCTTGTTCTGTCAGCCATTCTGAAAAGTACCACTCTCCTTTTTCAACGAAAAGGTGCTGTTCAGGATTCTATCGTGTTTCCCTATTAACCTTAGCGAGAATGCTCGT
>N_331
TGTGTACGCCTTCGTTCAGTTACGTATTGCTAAGGTTAATAGGGAAACACGATAGAATCCGAACAGCACCTCGTAGTTCTAAGGCTTTTACTTTTATCTAAGCAATAATCGTATACAAAGGAAATTTTTGACCCTTAGAAAGTCTCATTTTATCAGACGTAAGCTAGGCATTGCTGAATTTTGTTAATTCGGTTTTAGGTTGTGCTTTGAGCATAATATGAAAGTATTCTTTATCACGATTTCATTCATCTAAGGTAATGTGATGTGATTCTGAAATTCTTTCAAAGGCAGT
>N_332
TATAACTTACTTCGTTCAGTTACGTATTGCTAAGGTTAATAGGGAAACACGATAGAATCCGAACAGCACCTAGAGCTTGAAGTTGGCGCTGTTGCAGCAGCTTGGGGCAGCAGGAGCTACTTCAACTGTTTCAACAGGTGCAACGTATGTATGTTCTTGCGTTGCTGTTTCAGTTGTAGATGCTGTATTTTCTGTTGTTTTGTTTTCTGTTGTTGCTGAAGAATCATTTGAAGTTGGGATTGTTAATTGTTCACCAACATAAATGCCATTAAC
>N_333
TTATCCCCTGTACTTCGTTCAGTTACGTATTGCTAAGGTTAATAGGGAAACACGATAGAATCCGAACAGCACCTCGCTAGTTGCTACTACTTCATTGTTATTGGACTTAATAACGAAGTAATATTGGCCATTAGTTGCTTCTCTTATAACAAAGTACAAATTTTTCACCACCTATAATTTATTTCAGCGGACCACTCGCTGATAATTAAAATTATAAGCTATGTATAAAATTTCACAATATCAATTTGTCGCTGTGGCGGAAAGGGTAGACGCAATAAAGGATGAATGGGAAAAGTCAATGAGTAATTATCTGAAATTTACAAGTCCCCTGTTTAGTTATCTAAGATTATTTGATAATATTATTTCTGAGGTGATAGAAAATGGTGGGCGTAGTTAAATTTCTTGGGTTTACATTTGATGGATATGGTACGTTAGGCGAATGGGTAGGTATTATTTTGATAGTGATTACAATTCAACAAACATCAAAGTACTACTGGTATTCTAATAGTTCTAAAATTGTATCAAGAATAACTGAAGGAATAACCAAAAAAGATATTACTGTCGTCGGTAAATATGGGTTTACTATAACTTTATTAAATGAAGGGAAATCTGAAACCGCAATAAAGTTTTGCGGGATTATAGGTAAATATAACATTTTCCAACGTTTTATCAGAAAGCATTGGTACAAATATATTTACAAATACCCTGTAGTTAAAAAGCTTATTGAAAAATATGTGGACCACGAAATATCTTATCTCAATCCAACAGACCTTATTAATCAAGAATTCCAGAATATTGGATACTTAGAGGTGCTGTTCGGATTCTATCGTGTTTCCCTATTAACCTTAGCAATACGT
>N_334
TTATGCATGTACTTCGTTCAGTTACGTATTGCTAAGGTTAATAGGGAAACGCGATAAATGCAACAGCACCTGAAATGCAAAACACCTTTGATGATTTATATGCCAAAAGTAAGAATGGAGATATTTTGACTCATCTTATGGATATTATCCTATCGAGAGAAAATATATTACTGGCATATCGAAATATCAAAGCAAATGCAGGCAGTAAAACAGCAGGAACAGACGGTACAATAATTAAAGATATTGGCAAATTGCCAGCAGAAACAGTTGTCAAAAAAGTAAGATACATTGTTGCAGGCAGTCCACATGGGTA
>N_335
GTCCTCTCTTGGTTCAGTTGCGTATTGCTAAGGTTAATAGGGAAACACGATAAAATCCGAACAGCACCTAAGGCTAGTATTTAAAATGTGTATACAAGTGGTAGCGTTAAAAAAAGTGGAGGTATAACCTATGTTAAAAAAAACTGTGTTGGTACTGGGTTCTATTTCTCTAGGAATATTAGGTTTTAGCCCCATGCTATTATCCGTAATTGGAAAAAACAATTCCAACAGAGAACTTAAATTAAATTCAAATTATTACAACAGTCCTAACGAAGAATTGTTTGTAAAACAAACGGATAAATAATGAAAAAAGACTGCTCTT
>N_336
GTTTATTTTTATTTTACTACGTTCAGTTACGTATTGCTAAGGTTAATAGGGAAACACGATAGAATCCGAACAGCACCTAATGTTCTGGTCTAAAAGTTTTTGTCTTCTGACAACTGGTGGCGCACCAATTGATGTGATTAAGAAGTATATCCAAAATCAAGGAAACAATCATAAATAGAAAGTAGGTGAACTTTATGGAACAACTAAAAGCATACAAATTCAGAATCTATCCAACAGAGGAACAAGAAATCTTCTTTGCCAAATCTTTTGGTTGTGTCCGTAAGGTCTACAATCTAATGCTTGATGACCGAAAAAAGGCGTATGAAGAAGTTAAAAATGATTCTTCTAAAAAAATGACTTTTCCGACACCAGCTAAATACAAGAAAGAATTTCCGTTTTTGAAAGAAATTGATAGCCTTGCTTTAGCCAATGCCCAACTTAATTTAGATAAAGCATACAAGAATTTTTTTCGGGATAAATCCGTTGGATTTCCACGTTTCAAAAGTAAGAAAAATCCTGTTCAGAGTTATACAACGAATAATCAAAATGGTACAGAGGTGCTGTTCGGATTCTATCGTGTTTCCCTATTAACCTTAGCAAT
>N_337
GTGCGCCTTTGGTTCGGTTCGTATTGCTAAGGTTAAATAGGGAAACACGATAGAATCCGAACAGCACCTACAACGATGGTTCTGTGATAATGGGTGAGACAATCCAACATAGCCTGATGGAAACGAATTTCTTCTCGTACTTTTGTCCGTCCGATATCTTATCTGTGAACCGCAATGTTCACAAAATTGTTCTTCCAAAGGAAGGAGATGTTCTTTCTCTGTTATAGGTAAGTGTTTGATTTTGTCTGCTTTCGTTCCTACAACTCGTTGATGTCCTTTTACTGGAATAATGGTGGCAGCTGCTTCTGGACGCTGCAAATTTCTTCATCACTAAAAAGATTCAATTGCCCATTCGTTTCCTCAAAGAGAGTCTCTTTTAGAGCGTCCAAATAATTTGTTGGTTAAATAATTGACCTTTTCATTCAATAGTTGGATTTCAGTTGTAAGATTCTGAATGGTTTGTTGTTGTGCTTGATTGGTTTTATGGGCTTCTTGAAGCAACTGAAGCAACGTATCTGTAGTTTCCAAGGTGCTGTTCGGATTATTATCGTGTTTCCCTATTAAGCCTTCCCGCAATA
>N_338
AGGGAAACACGATAGAATCCGAACAGCACCTCCGTTGTTTCCTCGATGAGTTTTATATGCTTGTCGTGTGCACCTAAAAGCATGCTGACATCATCAGCAGCTGTCAATCTAATCTCTAAAGAACTAGACTCTTCCGTCAAAAATAGACATCCCCTTTTTTTCGATTCATTCTTCCTATTTTACCATACTCAGAAGAAACTATATAGCAAATAAGAAAAGGTTGTAAAAGAGTCGTTTAACCATACGTACCAAGAAACGTTAAAAAATAGCTGTTTCCATTCGCTAAAGGTCTCGTTTTGATAAAAAGAATCTGAGAATGTAAGTTATATGAAAGTGGAGAACAAAATATTCCGTTTCATTCAGAGGTATTCTCTAGGTATTTTTCTTTGTTTCAAAAAAAGAAAACAAAATAGTTAAAATATTCTTGCATTTCAAAAAAAACAGGTGTATTATTACGTCAACAAATAAACATACAGCAAAGCGTCGAGGAAAACAGTAGGCTATTCAACGATTTATTCCCAGTGAGTCATGTAAGTG
>N_339
TGTGTTACTCATTCATCGTATTGCTAAGGTTAATAGGGAAACACAATAATCCGAACAGCACCTTTATTTAATTTTTTTGTTACCTTGTTTATTCTATTGTTTATTTCCTTAGGGTATTTTGTCAAGATATTCTTGTTTTTTAAGGCGGAAAAATTAATTTTAATGGATATAACTAAATATGTTTTGATGATTGATGATATTTTTTTAGAGTCTTATATTATTTACTTATGGGTAGATAAAGAAGACGGAGGTAAAGAAGTGATAGGGGGAGAGTAACAAATTATAGTAAAGAATATTTGCTGTTCAAAAGTATGGTATACGTGAGAGTGGAATGAAGAGGTGCTGTTCGATTCTATCGTGTTTCCCTATTAACCTTAGCAA
>N_340
TGTTTTTACATCTACTTCGTTCAGTTACGTATTGCTAAGGTTAATAGGGAAACACAATAGAATCCGAACAGCACCTGCAGTGGAACGATGAGTTACAGGACCAAATACTATATTCAATACACCATAATACAGCAGCAGTACTACTGTCATACAAAGAAGGCTGAACATCAACTTCCAGTCCAAAATGCCGTTCTTTCCAAAAAGCATTTAGCTCTTTTGTTTCAATTCGAACAAAATACCAAAGCGTCACACCTAATCCTAAAAGGGTAGACAGGCTTGCACCTGCTGTTCCTAATAAACCGGTCAGAAAAGAAGTAGTCAATCCTTTTACCAATAGTCCCCATCCTGCGCCTTTTAAAGAAGGGCGAAACGAGTTCTTGCTTTGAGCAATACTTTGATAAGCTTGGATGACTGAGGTGCTGTTCGGATTCATCGTGTTTCCCTATTAACCTTAGCAAT
>N_341
ATTTTTATGTGCCTCTTACTTCGTTCAGTTACGTATTGCTAAGGTTAATAGGGAAACACGATAGAATCCGAACAGCACCTATCTCAAGTATTGTATTTCGTTGTGCTGTCTATGCTTCCACGTTTGTTCAAGCTTCGTTTTTATCCAAGCTATGCAGCCTTTACATTCCCGCTTGTTATCTCTGCAACAGCTATATTTACTACTGTTCATTACTTCAACAGTTTAGGTATCTATAGTAGCGTATTGGATTTCTTAAAAGTTGCGGAATGTCTGTTTGCAAGTGTAGTTGTCTTCTACGTTCTTGCTCATTACGTACGTTTCTTAATTAAAGAACATAGCAAACATGGAAAATTTGTTTCTAAAAAAATCGCTTAATAATCGATTCAATAGGTTGTGAAAAAGCTGTTCTGCATCAAGTAATAAGAACGGCCAAACAAAAACAGCTGTTCATGTTTTTGTACTGGTTGGGCTTATTACCGCAGATGCAAGCTTTTTGAACACCGTTTACCAAGAGGTCGTAAAAGAAGTGGTCAGCTTCAAGAAATAAGAAGGAATTTACGAAAATTGCTTCTCAAATTTTTGTGAAATTTCGGCTTATTTCCGTAGAAGCTACTTCTGGAACACCGTTTATTCGAAACAAGAGGTCGTACAAGACTTTTGTCACGACCTCTTGTTCTTTTGTCAA
>N_342
TTTTTTTTCCCTGACCTTCGTTCAGTTACGTATTGCTAAGGTTAATAGGGAAACACGATAGAATCCGAACAGCACCTTTTGACATTAACCCACTTCCTTTTTATAAATTTGTAAGTTAAAATGATAGAAAAAATATAATTTCCATTGACATTTTTACACTATAGAGTAAAATGAATACGTAGAGAAATAAGCCTATAACAAAACCTTTTATTTGCACTTGGTCGCCAAACTTTATGCTATAAGGTGTGTTTTTAGTTTGCTTTTTCTATCAAATTAACTTACGGATAAATAATAACTCTATATCGTAAAATTCTAAAGACTATTTTTACTCTTTTTCGTAAATTATTTTTTCGTGTTGGAAAGGAACGTTGGAATGACAACATTTGAAAGAATAAAAGAACTAGCGAAAAACAAGAATAAAAACCTTCAACAAGTCGCTAAAGATTTGAAGTACGGAGAATTACTTTTATAGTTTAAACGCAGAACAGCCAACTGCCGAAAAGTTACAAGAAATTGCTGACTACTTCGACGTATCTGTAGATGGTGCTGTTGGATTCTATCGTGTTTCCTATTAACCTTAGCAATAC
>N_343
TTATGTTAATTTTCTTCGTTCAGTTACGTAGGTATTGCTAAGGTTAATAGGGAAACACGATAGAATCCGAACAGCACCTTTAGGTAAGCTTGAATGATAGATGATATTCTTATCCATGACACCCGCTTTCCTAAATTGCTTCTAATTATCCAAGTAACACACTGAAGTGTCAACTTATTTGAATAAAATTATTCTTTTTCTTTGGACGTTCTCTGATACGTCTTGCCACAAATGAATAAAGAGCAAGGCAAAAAATTGCACCAATAATGCTGGTATCAAATAAAAACCGCCGAGTTCCGGTCCCAGTGGTCCTAGTAAAAATTCGCCGAGCCAACTACCTAAAAAACCGATAATGATATT
>N_344
ATGTTTATGTAGTTTACTTCGTTCAGTTACGTATTGCTAAGGTTAATAGGGAAACACGATAGAATCCGAACAGCACCTATTATTTGTATCTAATTCCATGGTATATCAACCATTTCCTATATAGACTGATTATGACATGGATTAAAATAAAAAGGCACTATGTCTTAATTGTCGGTTTTTTTCGAGTTACCGAATGGCATTCATCACCCACCTATAGAGGATGGGCGACTTCTGCCTGAAATAAGTTACACTACTTATAACTTCTAATAAAATTAGATTGAGTCATTATTATTTAACATCAACGATTTTCCAGTTTCCATTTTTTTGTAATACTAATTTGTACTGAAAGTAGCTAGTGGTTTTTGATACATTATCAAGGTATTTTATCTTTGTACTCACTAGAAAATTTTTTCCGTTTTGTAGATAAACTGGATTCTCTAACTCCGAAAACTTTAAG
>N_345
ATATATCATGTACTTCGTTCAGTTACGTATTGCTAAGGTTAATAGGGAAACACGATAGAAATCCGAACAGCACCTATACAGCGATTTGTACTTCTGGAGAACCAGTATCCCCTTCATGGCGAGCGTATTCGTTGATGATTTCATTCTTGCGTTCTTTTGAAATTGCCATTTCTTTCACCTCTTTCGATTATTCCCCTGCGACTGAGTAAAACGTTGGTGATTCGCTTAACCAATTGGCAGGTCATGTGCCTAGAGCACACAGCTATA
>N_346
TATAACTTACTTCGTTCAGTTACGTATTGCTAAGGTTAATAGGGAAACACGATAGAATCCGAACAGCACCTAGAGCTTGAAGTTGGCGCTGTTGCAGCAGCTTGGGGCAGCAGGAGCTACTTCAACTGTTTCAACAGGTGCAACGTATGTATGTTCTTGCGTTGCTGTTTCAGTTGTAGATGCTGTATTTTCTGTTGTTTTGTTTTCTGTTGTTGCTGAAGAATCATTTGAAGTTGGGATTGTTAATTGTTCACCAACATAAATGCCATTAAC
>N_347
TTATTGCCTGTACTTGGTTCGTTACGTATTGCTAAGGTTAATAGGGAAACACAATAATCCAAACAGCGCCTTTCCAAGCGCCGTTTCGATTCGCTCTGTTTATAAAAGAAAACCAATATATTAGCAGAGATATTTTCTCTGCTGAATGAGAACGAGCTGACAATAGCAGATATATCACATAACCATAAGAATGAGCATGTCTACATATTGATTGACATAGACAGTACTGATTTTGAACAGCTCAATCAAGTGAAACAACAGCTAGAAAAAATTTCTGGAGTACGAAAGGTCCGCTTATTAAAGAAACCAGAAAGGCCATAAAGAAAGAGAATATTTGGATTTCATTAATTCTTCTTTCCGTTCTTTACTTTCGAATTTGGTACAGACTCTAAAATAAGAGAAGCAACATTCTTTTATTGATAGAAATGAAGGAGCAAGCATTTGAAAAGATATATAAGCAGACTTTCCGACCAAACAGAAAAAGATTTTAAAAGGAACAGCAGCAATCATCAGTATCTTTTTTCTTGTTGTTTTTAGTAATTTATTTTTGCAGTGGTGGAA
>N_348
TACATATTTACTTCGTTCAGTTACGTATTGCTAAGGTTAATAGGGAAACACGATAAATCCGAACAGCACCTCAATACCTGCAGCGGCCATCATACGGGGATAACGACTGTATGACGTGAA
>N_349
ATGTCTAACTATTTACTCGTTCAGTTACGTATTGCTAAGGTTATGGGAAACACGATAGAATCCGAACAGCACCTTACCGCAGATGCAAGCTTTTGAACACCGTTTATTAAGAGGTTGTAAAATCAGCATTTTAACCTGAGTCTCGAGAGACAAATGGAAAAATAGTTCCTCATATTTTGCCATTTTTTGAGCTAATACCGAGGGTCAGCTGATTGAACACCGTTTATCGAGAGGTTGTGAAAAAGTCGCTTAGTTTCGCGTATTAAGAAAAATTTTGTGAAATGGCTTTCCACATTTTTGTATAAATTTGGCTTAATACCGAGAAACTGGCTTTTCAATACCGTTTATTCGTAAAAGGGATTGTGACAAAAGTCTTGTCACAATCCCTTTTTATGTTTTTATTGTTCTAATTGCGCTGTCTTGCTTACTGCTTCTTGCGGTTTCACAAATTTTTTTGAGATTCCCCAACCTGTGAAGGCACTGACCATCGAAAACACAGGAGAAAGCAAACTGAAAAATACGAATGGCAAGTAAGTGAGTGTAGGAATACCAAATGTACTTGCTACGAAACAGGTGCTGTTCGGATTCTATCGTGTTTCCCTATTAACCTTAGCAATAC
>N_350
ATCTTGTCTACTTCGTTCAGTTACGTATTGCTAAGGTTAATAGGGAAACACGATGAATCCGAACAGCACCTAATTAAAATATACAATATGCGATAACAAATTTTTGTTATAGTTCATAAAATATTGTTTTGGGAACATAATCGTTATTTATAGCGTTAGTTAACATAATGTACACTATGCCAAGTAGCCCCTCTACCAATGGATAGAGACGCTCACTTTGTGATTTTTAATTGGTCTAGCTAAAAGCAACTTTCTAAAGCTTGATTTTTCGCGGTTATCTATATCTAATTCTTTGTGCATTTTTATCTGTCATTTTTTTAAGACTTGTTATTTTTTGTAAAATATGGTAAATTTTTGGTAGCGCTTCATAAGCGCGTGCTTTTTCAAGAATAAACACTTATTATTTTTTAACTGGCTGCTCGAAAGAGCAGTCTTTTTTATTATTTATCCGTTTGTTTTACAAACAATTCTTCGTTAGGACTGTTGTAATAATTTGAATTTAATTTAAGTTCTCTGTTGGAATTGTTTTTTCCAATTACGGATAATAGCATGGGGCTAAAACCTAATATTCCTAGAGAAATAGAACCCAGTACCAACACAGTTTTTTTTAACATAGGTTATACCTCCACTTTTTTTAACGCTACCACTTGTATACACATTTTAAATACTAGCCTTCAGTTTATCAAATGTAGGTGCTGTTCGGATTCTATCGTATTTGCCATTAACCTTAGCAAT
>N_351
GATTATGCCTGCTTCGTTCAGTTACGTATTGCTAAGGTTAATAGGGAAACACGATAGAATCCGAACAGCACCTGAAAGAAAAGTTATGAATAATCGTTTATCGAAAAAAACTTGAAAAAATACAAAAAATTCGTTGACCAAGCTAAATTTAGTTGGTATATTATTACTTGTCCAAAAGACAGAAGAAAATATTTATTCAAAAACATAACAAAAAAGTTATTGACATGTTACTAACGACATGATAAGATAACTGAGTCGTTAAAAAAGAACCACTTGCGAAGCTTGATTCTATCAAAAAAACTTCAAAAAAGTTCTTGACAAATAACAAACGATAAGTTATGATAAATGAGTTGCCGAAAGATTTCGAAAAACGAAATCGAAAAAAACTTTTAAAAAAGAGTTGACAATCGCTTGTCTCTCTGATATGATATAAAAGTTGCTACGGCAGCCAAAAATGAATCGGGAAACACTCTCGATGAAGTAGACCTTTGAAAACTGAACAAAGTAAGACAAACCAAATGTGTAGGGCGTCTTGATTCAATTCAAGACAACAAACATTTTTAACAAGCAAGCAATATGCTAGCAAACAAATTGAGCTTAACAATCGCAAGATTGTTCGAACTTTTATAGAGTTGTCGTCTTCCCTATTAACCTTAGCAATACGTAAC
>N_352
GTGCGCCTTTGGTTCGGTTCGTATTGCTAAGGTTAAATAGGGAAACACGATAGAATCCGAACAGCACCTACAACGATGGTTCTGTGATAATGGGTGAGACAATCCAACATAGCCTGATGGAAACGAATTTCTTCTCGTACTTTTGTCCGTCCGATATCTTATCTGTGAACCGCAATGTTCACAAAATTGTTCTTCCAAAGGAAGGAGATGTTCTTTCTCTGTTATAGGTAAGTGTTTGATTTTGTCTGCTTTCGTTCCTACAACTCGTTGATGTCCTTTTACTGGAATAATGGTGGCAGCTGCTTCTGGACGCTGCAAATTTCTTCATCACTAAAAAGATTCAATTGCCCATTCGTTTCCTCAAAGAGAGTCTCTTTTAGAGCGTCCAAATAATTTGTTGGTTAAATAATTGACCTTTTCATTCAATAGTTGGATTTCAGTTGTAAGATTCTGAATGGTTTGTTGTTGTGCTTGATTGGTTTTATGGGCTTCTTGAAGCAACTGAAGCAACGTATCTGTAGTTTCCAAGGTGCTGTTCGGATTATTATCGTGTTTCCCTATTAAGCCTTCCCGCAATA
>N_353
GCTTTGTAGCGCTTGGAGTAGATTACGTATTGCTAAGGTTAATAGGGAAACACAATAGAGAATCCGAACAGCACCTGTCCAAAAAAGAAGCTTCGATTGCCGCTTGCGGAGAGTCTGTAAGAGAAGCAGATATTGGTTTCTCAGCATTGCTTTTGTCTGAGACAGTTCCAACTCTGTACCTCACCATTTCGCAAACTTTCTAATTGCTCGTGAATCAGATGAAGTACTTGATTTCGGTTCTTTTCATCGATACCGGTTTGGACACTCATGAATCCTCGGAACGTATCCACGCTACTAGAGGCATAATAAGCTAGACTTTCTTTCTCTCTGACATTCATGAAAAGTTTAGAGTGAGGAAAACCGCCAAATAAACCGTTAAAGACCATTAGCGCAAAACGTTCTGGTTCATCGTAATACACATTTGTCTGATAAGCTAGGTTCAGCTTTGCTTGAACGATTCGGCTCACGTACTTGTCGTTCCTTCACGATATTAGGTGCTGTTCGGATTCTATCGTGTTTCCCTATTAACCTAAGCAAT
>N_354
TCTTTTGTCGTTTACTTCGTTCAGTTACGTATTGCTAAGGTTAATAGGGAAACACGATAGAATCCGAACAGCACCTCAGTAGCTAAGATAATCACTCTACCTCCAATAACTCGCTATTCTCCCAAATATTTCCGATGACTTCATACGTGTATTCTTCAAACAGCTCTGTGTTAAAAATTTGATACTCTAAATCTTCATCAACAGTGGCACACACTAATCCCGAATGTCCTATTGAATTTTTGACAACACAAACTTTATTATCTAAATAATCGAATCCATTTCGCACGCTGACTGATACAATATCCCACTCGAAAATCTCAATGTCATTCTTATCTTTCAGCCCTGTTGATTGCATGAGTTTCAATTTGGTCAGTCACATCAATGGTGCTTTCCACTAACCCAATGTCCCCAGCGTAAATTTTTCCGCTTCTCAAATCTAAAACCAAATCACCATAATCAATAAATGACTGAGTTTTCTTATTCCACGCTCGAAATCTCGGTATCATTTGCTGTCCTCCTTCTGTAACTCGCCGTAAATTGAACATCTACGGCGAATTGCTTTTACTCTGCGTTCATTTTCGATTATTTAGATAATAAAGTTTGTGTTGTCAAAAATTCAATAGGACATTCGGTCCACTGTTGATGAAGATTTAGAGTATCAGAATTTTTAAACACATTAAAGATGCACATATAAAGTGGTGGACGTGTTTTCAGAAGGGGGGTGACGTAAACCGGAGGTAGAGTG
>N_355
GTGTTTTTTGGTGCTTCGTTCAGTTACGTATTGCTAAGGTTAATAGGGAAACACGATAGAATCCGAACAGCACCTATTTTTTTCCTCACTTTTATCATTATTAGTTTTGACAAGTCTTATAGAATTATATAGGGGAAAGGTAAAAGATTCAAGGCAATCGAACATTCTTTGTGTTTCACGTGAAACAGAATGAAAAAAATAAAAATAAAAGCGGAGCGAAAATAGCTACTATAGGATTTATTAGTTTGCAACAGCATAATTTTTGACGTTATTTATAAGAGGGAGTACTATAAAACTGTAAAAGAAATGAAAGAAGGATT
>N_356
GCAACCATGTAACTTGTTCGTTCTGGTTTATTGCTCAAGCCTACGACGGCAATATTTTTTGCTTCTTCCCGAAATAGTTGAAAATCGTTTCTTGTGTTGGATTTTTTACAGACATTTCTGCCACCCCTTGCTTTTCTTTTTTATTCCATCTATTATACTTGTATCTTTCATTTTTTCAATTGTTCCTGTTACCTATTCATGCTAAAATAAAGGATAGTTAGGTGCTGTTCGGATTCTATCGTGTTTCCCTATTAACCTTAG
>N_357
ATTGCCCTCTACTTCGTTCAGTTACGTATTGCTAAGGTTAATAGGGAAACACGATAGAATCCGAACAGCACCTAACGACTACTACTGATGCAGCTGCTGTAAATTTTTCGCTTACTTCATCAACGATTGCTGCTTTTTTTGCGATAATTGCTTCACTCATTTTTGAGTTTCACCTCCTGAATTTTGATGGAAGAGTTTTTTGCACTGAAAAGGCAAGTCACTTTTATAGTTACTTTGCTCAACCAGTACT
>N_358
GATTTTCCTCTACTTCGTTCAGTTACGTATTGCTAAGGTTAATAGGGAAACACGACAGAATCCGAACAGCACCTAGCTATTGAAAAGGCTCAAGAAAATGCGGGGATGACAAGGGAATATCTCAATCAAAAAGAAATGGCGGAATACTTAAATGTGAGTGAAAACTTTTTAAAAAATGCTGTGAGAAATGAGGGATTGCCCGTAGTTGAATTAGGGGCAAGAAAATTTTATTCGAAAAAGGCAGTTAATGAGTTTATGTTTGCTCGAATGAAAAGAGGGGAAAATATTGGAAGATGATGAAGTAGAAATTATAAAAAAATGCTTTAAAAAAAGAAAAAAAGTGTTCCCAAAAGTTTGCAGACTGGGGGAACACTCAATAATAAAGTGCTGAGAAAACTTTATTTATAGCTATTATATCAAAAAAGAAGGTGAAAAGGTGTTTTCTTCTGGAAATGTTGTAGTTGACAAACTTAGAGAAATAAATTTTGACGGAAATGTAATCCACACACATGGTACAAT
>N_359
TTTTTTTTTACTTCGTTCAGTTACGTATTGCTAAGGTTAATAGGGAAACACGATAGAATCCGAACAGCACCTTCATTTTTATTATCCCACATTGCCCATCAAAAATATAATTACTTTTTTTTAGAAATTCAGGTTTAAAAGAATACATTGAGGCATTCATTTCAAAAACTTCAGGTGTCTGTTGCCTAGATGTGTATCTTGATTTATTAACTATAGTAACTTCATTTTCAATTCTTTTTACCATATTAAAATAGGGATTACGTCTTGCAGAAACAACTGAAAAGTAGACGTCTTTATCTAAATTTTTTAGATGTTCATCTATTAATTCTTCAAGATTAGAAACTTCACGTAAAGGTGAAGTCAAATCTAAATCTATAATTAAATCAAATATATTATCTTCTCTTTTCTAGTTGTAAGAATGAATCACGTATCACTTCAATTTTCCCTACAGTATCTGTAGCTAATTCAGGTTTACGTTCTACAATTTTCACAGACGGATTTCACAGTCGTCAATTCTATTAACTCATTACTGTCCGTATTCAAACAAGTCGTGCAATTATGTTCAGGATGTTTTTGTTGATAGATATATTATCATTGCTAAAGCGAAATGGACTAGGGGCTTTCCTGCCAAATATTTCAAATTTTTATTTTTGACTAGACCCAGCTCTACCACAAATAGTAAATAAAATTTCCATTTATTTCTCCTCAGCTATTTTCAATACTTCGTTTGCATGATATAAATCATTCCAGTTTTCTTTGCCTGTTACTACGTTTTCAAAGAAATATTTCAAGGTGCTGTTCGGATTCTATCGTGTTTCCCTATTAACCTTAGCAAT
>N_360
TTACTAAGTACTTCGTTCAGTTACGTATTGCTAAGGTTAATAGGGAAACACGATAGAATCCGAACAGCACCTAACTGTACGAGTAGTTGTTTCTGGTATCTGTCTTGCCGTAAAATTGTTCCACAAATCCCAGATTGAAGCGACACGGAAGATGGAAGAAGCGTTGTTGACGCGTTTTATCGTTGAAAATTCTAATCCTGTGATTGGCACGCCATCTGTTGTCCATTTGATTGGCACATCGAATCGCTTAGACATATTGAGGATTTCAGCGTTTGCTT
>N_361
TATCATCACCTATTCACTTCGTTCATAGTGATTCTACTCGCTTTGCTCGAAAGGAAACTCCTTTCGCTTTGCTCAACCAGTATTGTTCATCATCTCTTCACTTCGTTCATAGTGATTCACAATAAAAAACTCTATGCCACCGCAGACATAGAGGGACTATTGAATATATTCAATAAACGTCCTCGGTAGGAAATTAAGGCTTGATGCCACCTACTGTATTCGGTACAAGTCAATTATTAACCTCAACTAGCTTAGCATGCTAAACTAGTTAGGTGCTGTTGGATTCTATCGTGTTTCCCTATTAACCTTAGCAATACAT
>N_362
TATGTTGTCGTGCTTTCGTTCAGTTACGTATTTGCTAAGGTTAATAGGGAAACACGATAGAATCCGAACAGCACCTGTTACTTACACGGTTTATATTACACTCTCATTTTTGGTGCTAAAAAGCACCGAAAATTTTAATTATTGTCAATTAATAATTCTTTTGGATTCCTTCTTAATATATTGAATGAAGAAATAATCAATGATACAAGAAGTACTAAACTCATAAATATAACTACATAAATCATGAATTTAGGTAATACATTG
>N_363
ATGTTTTTGTTGACACTTACTTCGTTCAGTTACGTATTGCTAAGGTTAATAGGGAAACACAATAAGAGAATCCGAACAGCACCTAACACATTTTCCAAATTTGCTTCCTTATAATTTGAAGAACGACCATGTTTTACTCTGTTATATATTTTTCCACCAATCTGGTGTATCTTCAGGCCACCCATCTCCAAAAGGTTTTAGTGAAGTCAATGTTAAAGAATTCATAACCCTAACACCATTATCCAAACACATTAATTCGCTAGATTTAATAACAGCTTTAAAATCAGTTATGCTTTTATTGCTACTGCTATCAAATCCGCAAAGTTCTTTGAAAATAATCTCACACTCCGACCAATCGCTAGTAGTAGTTTTTGATATTCAATAGAGAATGTTTTGAAATTATTCTCATCGAGCATCACAAAATCTGTGGTATTAATAAACTCATTTTCTAAATGTAGATAATACTTCCAATAAAAATTTGTAAACTCTGCTTTGTCCATTAAATCACCTCTTTTGAATTATAACAAAAAAAACACGTCCACAACAGACGTGTTCTTTGATTTCTACACAATCAGCTTGCCAAAACCATCCAAT
>N_364
TTTAACTCTTACTTCGTTCAGTTACGTATTGCTAAGGTTAATAGGGAAACACGATAGAATCCGAACAGCACCTTACGCTTCTCAGTGAAAAACGCACGAATGAACTCAGATGTGGAATTCTTGAAAATCAATAAAGAATTCTTTACAAATGTGGTAATGAGC
>N_365
GTGTTATCCCCTGTACTTCGTTCAGTTACGTATTGCTAAGGTTAATAGGGAAACACGATAGAATCCGAACAGCACCTATTTTTTCCTGCCAAAATTGCTTGCTTAGCTTGACTAAAGTGAAGACTATTCGGAGAAGCAATATAAATGGTGTCCATATGAGTAATATTGAAAAAAGTCTTCAAATCTGTTGCGAATTCGATATCCCCTTCATAATGAGAACCAAATTCCTGTGCTTTTTCCAAATGTCTAGAATATACCGCTGTGATTCAACTTCATCTTGCGGACAATATAACAAATAAAATACTTGTAATAAGAAACTCTTCATAATAGCCCCTTTTTCCCTTTGGGCCTAGGTGCTGTTCGGATTCTATGAGGCATCTTTCCCTATAACCTTCAAGCAAT
>N_366
TTTTTTGCCTGTACTTCGTTCAGTTACGTATTGCTAAGGTTAATAGGGAAACACGATAGAATCCGAACAGCACCTTCCATTCGCTGAAGAAGACGCTGGTGAGCGACAAAGACACCTACTCCAATTGAAATCACGATATTTTGTTTCATATTATTTGCGGTGGCTTTTACTAATCCTAATGCGTGAGGCAAGTTGCTGAAGTTCGAGTTCATTAAAACGACATCGGATGTTTCAATCGCTACGTCCGTTCCGCTTCCCATTGCGATTCCAATGTCTGCTAAAGCTAAGGACGGACTATCGTTAACGCCATCTCCAACAAAGGCTACAATTTGACCACGTTGTTGAAGTTTTCCGATATAAGCCGATTTGTCTTACGGCAACATGTAGCCGTGAGCTTCGGTCAAACCAAGTTCGCCGGCGACCACATCAACGGTTCCTTGGTTATCTCCTGAAAGAACGACTAGATTTTTCACGCCCAAGTCTTTTAATTCCTAGGTGCTGTTCGGATTCTATCGTGTTTCCCTATTAACCTTAGCAAT
>N_367
TTTATTTTTATTTAGTTTACTTCGTTCAGTTACGTATTGCTAAGGGTAATAGGGAAACACGATAGAATCCGAACAGCACCTTGTATACGAAATAAACAAAAAAATCTTAAGTAAATTTCTAGATACCTAATTTAATCCTAACTAGTGTATCCTAAAGTTAATAACGAGTTTATCACAATGAAAATTATAAAATGCTCCCATATTAGATATAACATGCAATATTTGAATTAGAACTACAAAATTTATTCGTTTTATAAAGTAAATAATGTTGAGATACTAAGGAATAGAATATTATAAGGAATTGAGCTGAATGTATTGGATAAAAAAAGAATAACTTTATTAGAGATGGACTATAAAAATGCTCGTAATTTTCTTCTGAAGTCTGAAAGCTATTTGAATGCTCAGCTACCAGAATATATTAGTTTTGACGAAACTTTAAAATC
>N_368
ATGTTTTTAGTCTACTCGTTCAGTTACGTATTGCTAAGGTTAATAGGGAAACACGATAGAATCCGAACAGCACCTAATCGATGTTAAATTTTTGATTGATAACGGTTTACCAATAACAAGTGTAAACGTAGGAAATTTATCAAGAAGGAATGGAACAGAACACATACGAGTCCGACGATAAATATTACTGAAGAAGAGAGAGGCTTTAAAGAACTAATTAGTGATGGAGTTGAAGTGACAGTGATACAAACTCCTAGAGATTCAAAAGAATTTTTAAAGGATTTTATTTATTAAGAACAGAGGATGAGTGGATGGAGTTTATAATTACATCTCATGGAAATATTGCCATTGGATTTGTAGATACATTAAAAATGTTTTTGGCGATAATTTAAATTGTCATGTGGTAACACTTGGAGATGCAGGCATTGAAGAATTCCGTGAAAACATTGAAAAAATAGTTTCTCAAGTAAAGAGTAAAGAAAGTTATGGTATTTGCTAACTTGATTGGTGGAACACCTTTCAACGAATTTGCTAAAAGAAGTGAAGTATTTCAAAATGGGTTTCAACTTCTTGGTGGCATGAATTTAGAATTACATTGAGGCTGTCAATTTGAGATTACAAGGAAAAAAAAGCGATGATATCATCGAAAATCTAAGAAATATGAATACAATTGCGTGTCTTGCAGATATGCAAAGACATACTGTTGACAGAGGATGAGTGATAAATGCAAAAAATTTTTTACAAGCCTAAAGATTTTTGGTTTGGGGATTGCATGCCT
>N_369
GTGTATAGTATCTCGTTCAGTTACGTATTGCTAAGGTTAATAGGGAAACACGATAGAATCCGAACAGCACTTCTTTTTGGTTTGCATTTTCAATTTGGTTTTAAGTGCTGTTTTAATTGTTGGTCTGCCTATCTTAATTTCTGAAGTTTTAAAAATGCCAGATACACTATATGGTTTTTCACAATCAGCATTATCATTAGGTGGTTTATGTGGTGGTATTTTAACAGCTCTTGTTGCTTCAAAGTTAAAACTAAAAAACCTTTATACCTTGTTACTTATTTGTTCTGTTTCTGTTTTTTACTTATGGGAATTTCGCTATTTTTAGAATTGCCTGCAATAGTTTCCTACTGGGTAGTTACAGTGATGTGCTTTGTGGCTATGGGTGTATCTACTATGTTTGTTGTTCAAATTTACACTCTTGTTCAGACACAACACCACCGCAATTAGTAGGAAAGATAATGGCTACGCTGGTAGCAGTTGCTATGTGCGGTCAACCTATTGGACAAATGGTTTACGGTATTTTATTCGATGTATTTATACAAGAAACATGGGTTGTTATGTTTGTAGCTTCTATTGCTTCAATCATGATTTCAATATATTCAAAAAGAATTTTTCAAAAGTTAGAGATATAATACAAGGGGTTAAATAGTATGTTAGGCTAAAAACAATATATAAAAGAAAATTTGAAATCTGCTAAAAGGATAGTGTTATAAAAGAAAGAGTAATATTGCAGTATTTAAGGCTCGCACAAATATATGTTTTGTGTGGGCTTTTTTAGGTGCTGTTCGGATTCTATCGTGTTTCCCTATTAACCTTAGCAAT
>N_370
GTTGTGTGACACCTTGGTTCGTTGCGTATTGCTAAGGTTTAATCGGGAGACACAATAGAATCCGAACAGCACCTATCGCAATGAAGATGGTTCGATTACTTTAACAAACTCTGATGATTATTATCAAGGCGCTTGGGGCATTGGGTGAATGCTTGTAACTTGCAGAAAAACTTCACCGATTACAGAGAATAAAACAAGAAGAAGAAAGTAAAAAGTTTCAAAATGAAGCACCGATGTCTCCTATTTTAGGTTTCTCTTTGACGCTTCTGATTTTCGAAA
>N_371
ATCATCTACTCGTTCAGTTGGGTCTTGCTAAGGTTAATAGGGAAACACAATAGAATCCGAACAGCACCTCCTGCGGACCACACCAGCCAGCTCTTTTTCTGGCGCTTTCAGTGAATGTTCTCAGTGACCGCACTTTGAGGAACAGTTATTTCTCCCACTGTTTTTGCTAAGTTTTTTTCATATCATAACTTAATGTTTCATCAAATTTACTTTTTGATTCTCCA
>N_372
GCATCTTGACCTTCGTTCAGTTACGTATTGCTAAGGTTAATAGGGAAACACGATAGAATCCGAACAGCACCTCGAACAGATGCTAGTTGTTCAATCGGTTCGTGCGTTGGTCCGTCTTCTCCGACAGCAACCGAGTCATGTGTTAAGACGTAAACAACAGGAGTATGTTGGATTGCTGCTAAACGAACTGCTGGTCTTAGATAATCGACAAAGACAAAGAATGTTCCACCGTAGATACGAGTTCCGCCATGAAGTTGGATACCATTCATAGCCGAAGCCATTGCAAATTCGCGGACACCGAACCAGATGTTGCGTCCTTCATAATGTTCAGGAGTGAAATCTTTATCTGCAGCCACCATTGTATTATTGGAACCTGACAAGTCCGCTGAACCACCCCCAGAAGCTTGGTATAGCTTTCGATAATTCTTGGATGACTTCTTTACTTGAAACACGGCTTGCTTGACTGCTTCCAACTTCATAAGTTGGCAATTCTGCATCCCAGTTTTCTGGTAGTTTGCCATCAAAAGCATCTTCAAATTGTTGTGCTAATTCAGGATAAGCTTTTTTATAATTGGCAAACATTTCATCCATGCATCTTCAGCTTTTTGTCCTTCTTCTATCATCGTTTGATGGAAGCGGGCAGCTACTTCTTCTGGAACAGTGAAATCTGGATACTCCCAACC
>N_373
TAGGGAAGATGCTTCTATCGTTATACAGATATTGTGGAACCAGTTAGTATCGATGAAGCGTATCTTGATGTGACCGAAAATAAAATCAATTGCAAGTCAAGGTGCTGTTCGGATTCTATCGTGTTTCCCTATTAACCTTAGCAAT
>N_374
TTTTTTTAGCCTTGGTTCGTTACGTATTGCTAAGGTTAATAGGGAAACACGATAGAATCCAAGCCACACCTATTCGTATCTGGGGGTAAGGAAATGGCTCAGATTGGAATTATGAAAAAGCGTTACCCAAAGATATTCATGGAAAGAACGTTTTTCCCTTGTAAAAGAAATGGACTTCGATTTTATCGAGATGTCGATTGATGAGACGGATGAGCGGTTAGCACGATTAGATTGGTCTGAAGAAAAGATAGCTGAGCTGAGAGAAGAGATGTTCAGCTCCGGTGTACGTATCCATTCGATTTGTTTAAGTGCACATGGATACCC
>N_375
GGTTGTGCGTACTTGGTTCGTTACGTATTGCTAAGGTTAATAGGGAAACACGATAGAATCCGAACAGCACCTAGCATATAAGAATTACTATGTTCTTGTAATCGAATAAGCACAATAGAATGAAATATAAAAACATTCAAAAAGAAATACCTATCTGATTAAATCCGTAGATATGAATATCGGTTGAAATGGAACTTGTTAGAAAAGGCAAAACAGAACTTGCTGACAAAGTATTTCTGACACGGTGGCGGAAGCCTCTCAGGCTTACCGCCATGACACCTTGTGTCAAGGGGAAGAAATGCTTTGTCGGCTGGCGAGCCTGCGAGCCTTGTCTGTGCCCCCGTTATCTAACAGGGGGGCACTATTTCACAAAAGACAAGTCAAAAACCATACACCCCCAAACCTGTGAGTAGTAATGAGAGGTTTTAAGAAGATAGTACATATCACACTTTTTGAAAGGTGGTTTACAGGTATTTCAAGGCTATTGTGGGATTGGAGGAATACAATGAACAATTTAGAATTTGCACTTGAAATGAAGAACAAACGTCTTGCCAGCGGTCTTTCACAAGGAGAACTTGCAAGTCTTACCCATGTATCAAGATATAGTATCAACCGCTTTGAGAACGGAAAA
>N_376
CTTTTTTTCCTGTACTTCGTTCAGTTACGTATTGCTAAGGTTAATAGGGAAACACGATAGAATCCGAACAGCACCTTGTTAATAAGGCAAAAATAAATAGATGGATTGAATAAACATATTTTTTAATCAAATAGTCCCTTTTACTGTGACTTTCCTCAGCTATCGGTGATACTACCGATAGCATTTTTTTGCTTATAAAATAATTATGAGTGTTTGAGATTTTTCTTCTAACATTCTTCAAACAAGAAAAATCACAAAGGTTATTGTTATTTTTATATATTCTTTTTAAGAATGATTGTTTTTTTATAGAAATTTTAAAAAATAAAACACGTTATTGATGGATAGTTAGTTTGTTATTTGGTAATATTATAGAAGTTGACTGGTAGTGAATTATTTTTCGTCGTTTTATAAAAATGTTATTTTTTGGAAAAATTCACAAATATGTAACGAATGTTTTTCTGGAATTTGCTGTGTTAAAAAGCAGTATGACTAATATAAATACTATTGTCATTTATGCAATTTTTTATGGATAGTAATTTTAGAGGGGAATCAATGAAGGAAGAATAGAAGGGAAAAATAGTTGCAAATACGCCAGTTAGCAAAAATAGCAATACATCTTCAAGCTTTAAAATTCGAGAGAATCATCTTGGTAGTGGAATCAACTACAACAAAAGGATTAAACCAATTAATAGATAGAATTACCAATGGAAAAATAGAAAAGGTAGTTATTCTATACAAAAGTTGTTTAATTCGCTTCGGTTATGAACTTAGTGAAACCCTTTGCAATATATGGTACAGAATATAGAAATAGGTGCTGTTCGGATTCTATCGTGTTTCCCTATTAACCTTAGCAATACG
>N_377
AATAGGAAAAAATTGTATTTTTCATTTGTATTGCTACTATTATTTGATAATATGTATTTGCTAACACTAAAATTTTTTTCAAATTTTTTCACCCTACTTCCTGTCCGTTAAATATTAACTTTTACAACTAATTATAAATTCATAATTAAAATATACTTTAGCTATCTATTCCGATATTCGTTGTTGATTATCAACCCACGAAACTATCATAGGTACTAAGAGAAAAATCATTTGAGTGTCTGGATAAGTGAGCGTATTATCCGTCAAATATAATATAAACATATATATAGTTAATAATAATACACACTCCCCTGTTTTCAATCCAAATTTTTTAGTTAGTCTTATCGGTTTCACAAAAATAACCAAAACATCCATATAATAAAAACTATATCCAACTTCTATATAAATAGTTAATATATCACTGAGGTGCTGTTCAGGATTCTATCGTGTTTCCTATTAACCTTAGC
>N_378
TTTTTTTTTACTTCGTTCAGTTACGTATTGCTAAGGTTAATAGGGAAACACGATAGAATCCGAACAGCACCTTCATTTTTATTATCCCACATTGCCCATCAAAAATATAATTACTTTTTTTTAGAAATTCAGGTTTAAAAGAATACATTGAGGCATTCATTTCAAAAACTTCAGGTGTCTGTTGCCTAGATGTGTATCTTGATTTATTAACTATAGTAACTTCATTTTCAATTCTTTTTACCATATTAAAATAGGGATTACGTCTTGCAGAAACAACTGAAAAGTAGACGTCTTTATCTAAATTTTTTAGATGTTCATCTATTAATTCTTCAAGATTAGAAACTTCACGTAAAGGTGAAGTCAAATCTAAATCTATAATTAAATCAAATATATTATCTTCTCTTTTCTAGTTGTAAGAATGAATCACGTATCACTTCAATTTTCCCTACAGTATCTGTAGCTAATTCAGGTTTACGTTCTACAATTTTCACAGACGGATTTCACAGTCGTCAATTCTATTAACTCATTACTGTCCGTATTCAAACAAGTCGTGCAATTATGTTCAGGATGTTTTTGTTGATAGATATATTATCATTGCTAAAGCGAAATGGACTAGGGGCTTTCCTGCCAAATATTTCAAATTTTTATTTTTGACTAGACCCAGCTCTACCACAAATAGTAAATAAAATTTCCATTTATTTCTCCTCAGCTATTTTCAATACTTCGTTTGCATGATATAAATCATTCCAGTTTTCTTTGCCTGTTACTACGTTTTCAAAGAAATATTTCAAGGTGCTGTTCGGATTCTATCGTGTTTCCCTATTAACCTTAGCAAT
>N_379
TATGTTGTTATGTATGTAACCTACTTCAACTTACTCAGTTACGGTAACTGCTAAAGGTTAATAGGGAAACACGATAGAATCCGAACAGCACCTACTTCTTCTCGAGAGAAAATAGAAAGAAATCTCTGTGAACGATTGGGCCACAGCAGAATTTCAATTACGATGGATACTTACTCGCATGTAACAGATAAGATGAGAAATGAAACGGTCGATATCAGAAAATCTTGGAACCTTGCCTATAATTTATGGGACTGATGAATCAGAATTGATTCTTCAGCCCCATTTTTATTTTAGGTATTAAAAAACATATCGTTCTCTAGTATGATTAAATCACGACAAAATAAACAACTGAGAGGACGATATGCTATATGAATGATTCTATCAAAAAAATGCTGCGATTAATAGAGAAAGATT
>N_380
TATGTTGTTCAAGGACGCTCAGTTACATTATTGCTAAGGTTAATAGGGAAACACGATAGAATCCGAACAGCACCTAAAACGGTCATTGGTGAAGTTGTATCAAAAATGACAAACTGCGCCGTAGTAAAGCTGCCCAATGTGCTGCAAGGATTAGAATTATTAGATGAAAAAGCAAGCATGGTTGTTGCAAAATATGATACATTTGAATAAAGAAAACAATTGGACGTGCGGCGTGCTGCAAGTCCAATTTCTTTGAGAAGGTAAATCAGTATTCTTTTCCTATTTTCTGGAGAAGAAAAAGCGAGGCGAGTTGTCATGGTAACATTCTTTACGGTTCTATTGTTTTTATTCGTTGTTGTGATGTTTTTATTTCTTTGGCTGGTTCGAAAAGAAATTATTTATCGGACTGTGCGAAATCGATGGGTCTACTTGGTGATACCCTTCTTAGTGTCACTAGTCATTTGGAGGTGTATTTCAGTACTATCGTGTTTCCCTATTAACCTTAGCAATACATA
>N_381
TGTTTATGTAGCGCTTGTTGAGTTACGTATTGCTAAGGTTAATAGGGAAACACGATAAATCCGAACAGCACCTAAAATTTTGGAATCTTAGTTGTGTTTTTCAGAAAACTCTTTTAATATGGAAGTAATTAAACTTTTTTAGTTAGGATGATTTAAAAATGAATGAAGAGCAAGAACTGCAGCGTGACTGAAAAATAGACATGTCCAACTGATTTCTATTGGCGGAGCGATTGGAACGGGGTTGTTTTTAGGTTCCGGAAAGTATTATACAGCTAGCTGGCCCTTCGATATTGCTCGCCTATCTTATTACTGGATGCATCTGTTTTTTCATTATGCGTGCGTTAGGCGAACTTCTGTTATCAAACACCAATAACCATTCTTTTCTGGATTTTGTTGCAGAATATCTTGGCAAAAAAGCGGCTTTCATAGGTGCTGTTCGGATTCTATCGTGTTTCCCTATTAACCTTAGCAA
>N_382
TGTTATGCCCTGTACTTCGTTCAGTTACGTATTGCTAAGGTTAATAGGGAAACACGATGAATCCGAACAGCACCTTTTCTCATTTCTATCGCTATACTCCCTCAGGAGAAGAGCTACCAGAAAAACATGACAAACGCATTTCGAAAAAGATTTTTTATAGTGGACTTGTATACCTCCCTTTAGAGTATTTAGTAACAAGAGTACCAGAAGTTTTCAACCGATTGGAAATTGTTAAGGGAAGCTTACAAGGAATAAATCTGTTTCAATTACAGGAAATGCCACAGGTCTTTCATTTTGATTCAGCTGGTTTTTGGAATCCATTTACTCCTACAACTAGTTTGGGTACACGTTTAGCAATTTCGACAGTTTGTGTGGTTCCAGCTGTACTTATGGGATTGAAAATGGACATGTGGTTTCGTCCTCTAGCAGATGGACAAAAAGGGGATAATCGATTAATGACCTTAAAAGAAATCCAACAGATTTATCCGCAAATACCTGAAACAAAAACTAGGTGCTGTTCGGATTCTATCGTGTTTCCCTATTAACCTTAGCAAT
>N_383
ATTTCCTGTACTACATTTCTCGTATTGCTAAGGTTAATAGGGAAACACAATAAGAATCCGAACAGCACCTTTCAGCTCTTCGTAATTTCGATAATTTTTTAAATACAGCTTATTCAGCCTCATTATCGTCGTTTCCTTTTTTTACCATAAAAAAAGTTCCTACTTCTGGAACTTCAACCATCATGCCGGGATAAAGTTTGCGTCCACGACGATTTTCTGGTTCGCCATCGACTAACACAGTGTTTTCTGCCAAATACCATTTTGCTTGTCCGCCACTACCGATAACTGTGACTTCTTTCAACATTTGGCCCAACGTCATGAATTCCGTATTTAGAATGACTTGTTGTTTCAATGCCCATCCCTCATTTTCATTATTAAAAGTATACTCTATTATACCTTTTTTTTCGCAATAAAACAAATTTATCCATATATTTTTCCATATAAGACGATTTAATCTAAAAAAGGTGATTTAAACAAAAATAAACAGAAAGCCTTAAAAGAGATTTTAGGGCCTTCTGTTTAAAATTTTATTTTTTCTATTTCTTTTCAATTAAATTTTCAAGAACATTGAAAATCATTGTTAATTTGTACGTACAGGAGTAATCAGCTGAATAAATTGAACGCCATCTTCCGTTGGTTCCAATGTAAATGGACGAATAGCAGAGATAAATTTCACTTTAGGTGCTGTTCGGATTCTATCGTGTTTCCCTATTAACCTTAGCAAAC
>N_384
GTTTTTATTTACCTTCGTTCAGTTACGTATTGCTAAGGTTAATAGGGAAACACAATAAATCCGAACAGCACCTGAAAAAAGCAGTGATTTGATGTGCTATTTTTATAAAAGCTATGTGACAAAACTGTTAGTAAAAAAACAGGTTTCTGTAAGCTAGACACATGTTTCTTTTTGTCAAACTAGTTACACTTTGTGTGAGGTTGTG
>N_385
ATTGCCTGTACTTCGTTCAGTTACGTATTGCTAAGGTTAATAGGAAACACGATAAATCCGAACAGCACCTATTTCTATATTCTGTACCATATATTGCAAAGGGTTTCACTAAGTTCATAACCGAAGCGAATTAAACAACTTTTGTATAGAATAACTACCTTTTCTATTTTTCCATTGGTAATTCTATCTATTAATTGGTTTAATCCTTTTGTTGTAGTTGATTCCACTACCAAGATGATTCTCTCGAATTTTAAAGCTTGAAGATGTATTGCTATTTTTGCTAACTGGCGTATTTGCAACTATTTTTCCCTTCTATTCTTCCTTCATTGATTCCCCTCTAAAATTACTATCCATAAAAAATTGCATAAATGACAATAGTATTTATATTAGTCATACTGCTTTTAACACAGCAAATTCCAGAAAAACATTCGTTACATATTTGTGAATTTTTCCAAAAAATAACATTTTTATAAAACGACGAAAAATAAATCACTACCAGTCAACTTCTATAATATTACCAAATAACAAACTAACTATCCATCAATAACGTGTTTTATTTTTTAAAATTTCTATAAAAAAAACAATCATTCTTAAAAAGAATATATAAAAATAACAATAACCTTTGTGATTTTTCTTGTTTGAAGAATGTTAGAAGAAAAATCTCTAAATACTTATAATTATTTTATAAGCAAAAAAATGCTATCGGTAGTATCACCGATAGCTGAGGAAAGTCACAGTAGGGACTATTTGATTAAAAAATATGTTTATTCAATCCATCTATTTATTTTTGCCTTATTAACAAGGTGCTGTTCGGATTCTATCGTGTTTCCCTATTAACCTTAGCAATACGTA
>N_386
GTTGTGTGACACCTTGGTTCGTTGCGTATTGCTAAGGTTTAATCGGGAGACACAATAGAATCCGAACAGCACCTATCGCAATGAAGATGGTTCGATTACTTTAACAAACTCTGATGATTATTATCAAGGCGCTTGGGGCATTGGGTGAATGCTTGTAACTTGCAGAAAAACTTCACCGATTACAGAGAATAAAACAAGAAGAAGAAAGTAAAAAGTTTCAAAATGAAGCACCGATGTCTCCTATTTTAGGTTTCTCTTTGACGCTTCTGATTTTCGAAA
>N_387
ATTTTTTTGGTGTACTTCGTTCAGTTACGTATTGCTAAGGTTAATAGGGAAACACGATAGAATCCGAACAGCACCTTCACGATATAATCATAATCATCGTGGATTTACTATTTGCTATAAAATGAACTATTATGTTACTAATAAAATGTGTAGAGATTTGAAAAAAAATTATAATAAGCTAAAGACTCCTGCTCAAATTGCATCTTTTATTCCTATTGGTGGAGTTGGAACATGGGTTATTACAAATGCTTTTAGTAGTGCTGTTGATGCAATGAATGTCTTTGTAAGAGCTGCAAATCAAGGAAAAGGTGTACAATTAACATATAATGCTCACTTTAGCAATACAACATCATATCAATACAATGATTACGCTCGTTATGTAATAAAATAATCAGAAAGTGAAACTATCTCATGAATAAAAAGATTTTAGCTGTAATTATTTCAATAATAGTTTTAATCACTATGTTCTTCATATTTAGGCTAATTTTCAATATAAGCTTACAAAAAAAGTATTCTTTATCTAA
>N_388
GGTTATCATCTTACTGGTTCAGTTACGTATTGTTAAGGTTAATAGGGAAACACGATAGAATCCGAACAGCACCTGTAATAGAGATAAAAAATGTAGTGTAATCCTTAATTATCTCTATTACTCGATTAATTTGAAGTTGTGCAATCATTATTTAGACTGCCTAGCAATCGAAGTCCATTCAAAATAACAACCAAAGTACTTCCTTCATGAATAATGACACTGATTGCAATATCCGTTAAGCCTAAGAAACTAACGACAATTAAAAAAGCAACAACGGCCATTGAAAAAATAATATTCTGCCAAATAACACGGTTCATTTTTGAAGAAATATTATAAGATGTACCAATTTCAGATAAATTGTTTTGCATTAAAACTAAATCAGATACCTCTTCTGCCACATCAGTCCCATCTCCCATAGCGATTCCCACATCTGCATTAACAAGAGCAGGAGCATCATTTACACCGTCAGGTGCTGTTGGATTCTATCGTGTTTCCCTATTAACCTTAGCAAT
>N_389
AATAGGAAAAAATTGTATTTTTCATTTGTATTGCTACTATTATTTGATAATATGTATTTGCTAACACTAAAATTTTTTTCAAATTTTTTCACCCTACTTCCTGTCCGTTAAATATTAACTTTTACAACTAATTATAAATTCATAATTAAAATATACTTTAGCTATCTATTCCGATATTCGTTGTTGATTATCAACCCACGAAACTATCATAGGTACTAAGAGAAAAATCATTTGAGTGTCTGGATAAGTGAGCGTATTATCCGTCAAATATAATATAAACATATATATAGTTAATAATAATACACACTCCCCTGTTTTCAATCCAAATTTTTTAGTTAGTCTTATCGGTTTCACAAAAATAACCAAAACATCCATATAATAAAAACTATATCCAACTTCTATATAAATAGTTAATATATCACTGAGGTGCTGTTCAGGATTCTATCGTGTTTCCTATTAACCTTAGC
>N_390
AATTTTTATTAATGACGTCTTCGTTCAGTTACGTATTGCTAAGGTTAATAGGGAAACACAATAAGAATCCGAACAGCACCTAATATTATCGGATGTCCCTTTGTAGTATTTTTAACATATTCCCAGTCCTTGGGAATCCTCCAAGGAATGTCATTCTCTTTGCCAATCACTCTATTCTTATCCATCGCAGCAATCAAAGAAACTTTCATTTATAACACAGCCTTTTTAACTAATTTACCATCTAATTTCTTATTTCTATCAAAAAACCTTTTCTCATTATCCTGCCCGTTAGTTGAATAAGCAATTTTTTCTATAAGTTATATTATCATAATACCACAAAATCACAAATTTTCATTCAATTATCATTTTCAATTGCATTTTATAAATCATTTTGTATGTAATTTGGTATGTAAGTTAAAATGAAAAAAGTAGTCCATTTTGAAGTACATTTTGTCATTTTGTACTCCAAAACTGAACTACTTAGTATAGATTACTGTTGCTTCTTTACTAATTTAGGTTTACTTGTTAAGAAAGATTATTTACGCAAATGTTCTTCAACAATTTGCTGAGATTTATCAGCTGTATCTTCCACTTCATCTTTTGCTTTTTCTAACTTTTGAATATATTGTTTCAAGCTTGAGTTTTCAGCAGTTGCTTCGATGGATAAGAATAAGCCTGATTGGCAAAGAGAATGACATTCCTTGGAGGATTCCCAAGGACTGGGAATATGTTAAAAATACTACAAAGGG
>N_391
ATTTTTTTGCATGTACTCGTTCAGTTACGTATTGCTAAGGTTAATAGGGAAACACGATAGAATCCGAACAGCACCTGAATCATGAATAACAGGTGAGAATCAAAAGACGAGGAAGAGCAGATAGTGGCTCTTCCTCGTCTTTTGTACTCCCAGTATTATTTGTTCAGAATTCAAAAAAAAGAGAAATTTTTTTGTTTTTTTACCTGTAATGTACATAAGAAGAGTTAAAACCTTTTGTTATTATTAGCATTCTAACAAAAAAATGTCTTGATTTATTGAAGCGCTTTCTATAGAATGAAAAACGAATAAAAACTAAAAAAGGCACCCGACAATTTAGTAGCAGCTAAATTGTCGGGGCTTGAAAAGTCAGCGGGAACTGACCAATCAAGTTGCCATAGTCAATGCTTGTGCATCGACGTGTATATTGTACCTAATTTCATACAGAATTACTAGTTATTTTTCTGTTTTTAGGGAAGAGCGCACACGAAGAAGCATGCTTATTTAGCTATGTCAAGGATATTGGGCAGTTGTCTGATATCCTTTTTTCTTTAGGTGCTGTTCGGATTCTATCGTGTTTCCCTATTAACCTTAGCAATA
>N_392
GCTCTTCTGGCTAACTCGTTCAGTTGCGTATTGCTCACAAAATAGGGAAACACGATAGAATCCGAACAGCACCTAGCCTTAGACCTTCGGTCAGGATATTGATACTAGCGTTGATATCTCGGTCATGATGAGTATGACAAATAGGGCGAGTCCATTTCGAATTTCGAGAGATTTCTTGCCGTCTTTATGTCCACAATTCGAACAGATTTGGCTAGATGGAAACCACTTATCTACTTTGATGATTTTCCGACCGTACCAGTCAGCCTTGTATTGTAATTTAGACACAAAACTAAGCCAAGAAACATCCGAAATACTTTTTGCTAGTTTATGATTACGCAACATGCCTTTTGTGTTTAAGTCTTCAATACAGATGATATCGTGATTTTTGATAATTTCTGTACTCAACTTATTCAGAAAATCAGTACGTTGATTCATTACTTTTTCATGCAATCGTGCTACTTTACGTTTTTGTGTTTGATAATTTCTAGCTTCAAACAGATTGATACCTTTTTGTTTAGCTAATAAGGCACATTCTTGACAACTTACGTTGTTCACGTTTGAGTTTCTTTTCCATTTTGGACGTAAATTTATTATTATCAAACACAAAAACGTAAAGTAGCACGATTGCATGAAAAAGTAATGAATCAACGTACTGATTTTCTGAATAAGTTGAGTACAGAAATTATCAAAAATCACGATATCATCTGTATTGAAGACTTAAACACAAAAGGCATGTTGCGTAATCATAAACTAGCAAAAAGTATTTCGGATGTTTCTTGGTCTAGTTTTGTGTCTAAATTACAATACAAGGCTGACTGGTACGGTCGGAAAATCATCAAAGTAGATAAGTGGTTTCCATCTAGCCAAATCTGTTCGAATTGTGGACATAAAGACGGCAAGAAATCTCTCGAAATTCGAAAATGGACTTGCCCTATTTGTCATACTCATCATGACCGAGATATCAACGCTAGTATCAATATCCTG
>N_393
TTATATCATATTTACTTCGTTCAGTTACGTACTGCTAAGGTTAATAGGGAAACACAATAGAATCCGAACAGCACCTAACCGCTGGGACCAATAGTCAAACTAAAAATGCTGCGTTGATTGAGGCAGTAAACGAAATGAGTAAAGATTTGCTCTCTGACCCGAATTCTGGATATTCGAATCGGTATGGTGAATTTTTACCATAATAGTACCGCTATCGATGACGAGCAAATCAGTTCGGACATCTTTCCATTGACAAATGATATCAATCGTTTGACGGGAAGTGAGAATACAGCATTAAATCGTACACCAATCGGAGGAACTCCGCTTACACTAGGGCTTAAAAATGGCT
>N_394
ACTGTAGCACCTTCAACGTCCTATGCTAAGGTTAATAGGGAAACGCGATAAATGCAACAGCACCTTACTAAGCATCAATGAACTACAAGATAAAAGTCACTGATGAACTTGTTATAAGCACGATTCCGATTGAAAATACAAATTTTCCTGTTATTGTTGTTAGTCCTTTGATGTTAGGGGCAGATGTCAGAAAAGTAAAACAGTATCTACAGTTAAATGAACAAACAGAAGATGCTTTTCTAAATTTATTAGATAAACGATTTTGCTTTTTTACCCACCAAATAAAGG
>N_395
TATATCCTGTACTTCGTTTCAGTTTATTGCTAAGGTTAATAGGGAAACACGATAAATACCGAACAGCACCTTATCCATTGGTAGAGGGGCTACTTGGCATAGTGTACATTATGTTAACTAACGCTATAAATAACGATTATGTTCCCAAAACAATATTTTATGAACTATAACAAAAATTTGTTATCGCATATTGTATATTTTAATTATAGGTGTATACCACTTAAATTTAACACAAAGGCGTGATTATTTTGAAACCCAAAAAGAAAATTTATCTAGGTCTCCTCTTTTCCTTGATGATTGGAATTTTTAGTATAGGAATTACAAATACCTATGCTTCAGAAAATTCTAATTTCAATATCAACTCCCAACCAATTGAAGAACAAGCAATTAATTTTGCGAAAACTGATTTTGAACACTCCATAACTTCAATTCTTTTAATAGGTGCTGTTCGGATTCTATCGTGTTTCCCTATTAACCTTAGCAAT
>N_396
TATTACCTGTACTTCGTTCAGTTACGTATTGCTAAGGTTAATAGGGAAACACGATAGAATCCGAACAGCACCTTTTGGTTGAAAAGGAGAAGCGGCAACTTTAGAATGGCTGACAGAACAAGGGACACAAAACATTCGTCAATTGAATGAAGTGATAAGAGAAACTGCCATCCCATGGTATAGAAAAGTAAGTGAAAGCACTTGTTAATGTTTCTAATATATTAGTAGTGATAAGAGATATGTGTGATTATAATTTATCATTATTGAAACTGGGAGGATATTTTATATGAATAAAAGATTGTTAGATTATTCAGCTTCAGATTTTTTGAAAGCTAAGCCGATGGAATTAAAGCAGGCAATTTTGGCTTCTGAAGGTAGAACAATTATGGCAGAAAATGTGCCAAGTAGCTGTCCTTACATGGGAAAATCAGTGACAAATGCAGAATTGGAGAGAGCTGCTGGAGCTGATTTAATTTTGTAAGGACAGCTACTTGGCACAATTTTGTCCATAATTGTTCTCCTTCAAAACCAAAATTGCTTGCTTTTAATTCCATCGGCTTAGCTTTTCGAAAAAATCTGAAGCTGAATAATCTAACAATGTTTTATTCATATAAAATAGTTTCAATAATGATAAATTATAATCACACATATCTCTTATCACTACTAATATATTAGAAACATTAACAAGTGCTTTTGGCTTTTACTTCTCATACCATGGGATGGCATTTTCTCTTATCACTTCATTCAATTGACGAATGTTTTGTGTCCCTTGTTCTGTCAGCCATTCTGAAAAGTACCACTCTCCTTTTTCAACGAAAAGGTGCTGTTCAGGATTCTATCGTGTTTCCCTATTAACCTTAGCGAGAATGCTCGT
>N_397
TGAGGAAGTAGCATTTTTTTTCACATATCCTCTTCTTCATTTTGAAAGGTGAGACGACTGCCTAATCTGGCTATCGTCCCACCCTCCAACTTTTATTAGTATGATTATGTGATTATTTTTCTGTTACGATATTATCTACTTCGATTGTTTGAGTGTCGCCTTTTTCAGCTGCATTCACTAATTGTTGTGCGTACATGATGAATGAATGTGAGCTGTGTGTAGCACCTGTAACAACTTCTACATTAGCAGGTGAGCCATCTTCTTCGCCCATTGCTTTGACGAATTCGTCGTTCAGAGTAGGGATGTAAGTTTTTGGTTCTGTACCGCTTTTTGCTTTCATATTTTCATTATATTCTGTATCATCTTGTTTTGATTTACCGTCTTTGTCGATATAATCAAAGTTTGATTCAGTTACTTTGCCGCCAGCAACTGTCATTTCGAATTGCACACGGTAGCCGTTAGAGTAGTTCTAGGTGCTGTTCGGATTCTATCGTGTTTCCCTATTAACCTTAGCAAT
>N_398
ATTTTTATTGTAGCCTTTGGTTCAGTTACGTATGCTAAGGTTAATAGGGAAACACGATAGAATCCGAACAGCACCTTGTCTTGATTTGTTTAGAAGAAATCGTTTTGCACACAGTTCAATTAGGAAACTACTTGGAGTGGAAAATAAAGTGATTTGACGGGTAGATGGGTGCACTTAAATTTGAAAATGGCTTAAAATGCTTTATTTTGAATTGCAGAATTTCTTTTAGTACGCAATTTATCGTATAAAATTGATTAAAAAGTGATACATTGATTTTAATACAATTTATGATACAAAAAATGACCTCCTTCTTTAATAAAAGAGGTCATTTTGTTTTGTCTCATAATCGATTGTTTTTGATACAGTAGTTATACGAAAAAATAAAGACTCTTCTGAGTTTATAATCCTTTGGATTATATACGGATACAGATGTAGACATAAAACAAGCTCAATTTTCAAAAATGGCATTACTCACCTTTTTGGTGAATTATTAAACTAAAAAAGATGAATTTTTTTATGTACTATAAGATGTAGGTGTACTCTAGTTAAAGTAATTCTTTATGTACTCTGTAACATCGAATACATCTTCTAATAAAAATGCACGCAATAATCTGTCAATAGGTGCTGTTCGGATTCTATCGTGTTTCCCTATTAACCTTGGATA
>N_399
ATATTGCGTACTTCGTTCAGTTACGTATTGCTAAGGTTAATAGGGAAACACAATAATCCGAACAGCACCTATCAACGACATTGACCCACTCCTCGATATTTGCTAATGGAGATTCTCCAGTACCGCTTGGCTTGATGTTTTTTGTCTTAGGCAACCGTAATGGTAGCTCTTCTTCTGGGACAGCTGTGACTGCTCCATCCTCCCAATGGATGATTGGGATTGGTTCACCCCAGTAACGTTGACGGGAGAATAGCCAGTCACGTAAGCGATAGCTGACTTCTTTTTTCCCTACGCCATTTTCTTCTAGCCATTCATTCATTTTATCGATTGCTTCTTGTTTGTTCATGCCGTCTAGAAATTCAGAGTTGATGTGCGTACCATCTTCTGTGTAAGCAGCTTTTTCAACATCTCCACCTTCGATAACTGGAAGAATTTCTAGTCCGAAAGTTTGAGCGAATTCAAAGTCAGGTGCTGTTCGGATTCTATCGTGTTTCCCTATTAACCTTAGCAA
>N_400
TATCGGTCTGTGTAGTCGATGAGCAAGAAATTGGAAAAATTGGCTACGGCCTACTTGTTTTATTAGGCATTCATGAAACCGATACGCAAAAAGATGTGGACTATCTGGTAAAAAAAATTGCACAAATGCGTATTTTTGAAGATGAACAAGGAAAAATGAATATTAGTGTAGAAGATGTGGGAGGACAAATTTTAAGTATCTCTCAATTCACACTGTTTGCGGATACGAAAAAAGGAAATCGACCAAGCTTTGTGGAAGCCGCACGACCAGAAACAGCTATTCCTTTATACGAATCATTCAATGAAGGAATCAGAAGTCGCGGCATCACAGTCGCTACCGGACAATTCGGAGCAGATATGTCGGTTTCAGGTGCTGTTCGGATTCTATCGTGTTTCCCTATTAACCTTCGCGAAT
>N_401
ATGTTTATGTGTTACTTCGTTCAGTTACGTATTGCTAAGGTTAATAAGCGCAAATGCGATAAATGCAACAAGCACCTCAAATATGCGGCACAACATATAGAGTAGCTTAAGATAGAAAACAAGGTTATTCCAGTATTGTTATGTGGAACGCATGAAAACTTTTATGAACAGTTGAAAAAATTAATCTAGTGATTTGTTGTCGTTCTTAAGAAGGACGGCTTCTTTTTTATCGAAAATCTGATTCGTCTACATGACTAAAGTCGCGAGTATTCTCTGCTTCTCGATAAATTAAATAACGTCATTACTTTGAGGAAAGCTATAAATCAATATATTTCAGCTTTTCCTTATTTATGTACTACCTTTTACTTATTAATTATAAGGTAGTACATATATATCTTTTTTTTGGTAGTAACTAAAAATAAATATGTTATAATAGTATCAAATGAATATTGCTAAAAGAAAAGAGGTAGGAACGTGGTAGCGAAGAAGAAGTCTAATCGGTAATTTTAAAGGTGGCGTAGGTAAAAGTACGTGCGCGCAAATGTTAGGGTTTGAATCAGCAGTTAATGAAGGAAAAAGAACCTTGATAATTGACTTGGATATGCAAGGAAATACTTCTGATGTGATGAACTTAACGCATATGAACTTCACTAACGAAGAAGGAGGCGGAGAAGGTGAACCGATTGTTTACGAAAATACTGTGACTGACGTGTTGATAAACAATAGGTGCTGTTCGGATTCTATCGTGTTTCCCTATTAACCTTAGCAAT
>N_402
TATGTTTTTCCCTGTACTTCGTTCAGTTACGTATTGCTAAGGTTAATAGGGAAACACGATAGAATCCGAACAGCACCTAGAAACAGATTATAATTATCAAGAAGTTCAATTAGGAGATGCGAAGCACATCCGTGTTTTATATGAAGATGAGCATTTGATTATAGTGGATAAGCCTGCAGGAATGAAGACTCATCCAAATGAACCGACAGAAAACAGTACCTTACTCAATCATTTAGCTGCTTATCTCGACACTAAACAGCAACGACCTTACGTTGTCCACCGCTTGGACAAAGAAACAAGCGGTGCCGTTTTATTTGCAAAAAATCCATTTGTCTTGCCGATACTTGGAAG
>N_403
TGTTTATTGCCTGTACTTCGTTCAGTTACGTATTGCTAAGGTTAATGGGAAACCAGATAGAATCCGAACAGCACCTGAAAAGAACTACTCTAACGGCTACCGTGTGCAATTCGAAATGACAGTTGCTGGCGGCAAAGTAACTGAATCAAACTTTGATTATATGACAAAGACGGTAAATCAAAACAAGATGATACAGAATATAATGAAAATATGAAAGCAAAAAGCGGTACAGAACCAAAAACTTACATCCCTACTCTGAACGACGAATTCGTCAAAGCAATGGGCGAAGAAGATGGCTCACCTGCTAATGTAGAAGTTGTTACAGGTGCTACACACAGCTCACATTCATTCATCATGTACGCACAACAATTAGTGAATGCAGCTGAAAAAGGCGACACTCAAACAATCGAAGTAGATAATATCGTAACAGAAAAATAATCACATAATCATACTAATAAAAGTTGGAGGGTGGGACAATAGCCAGATTAGGCAGTCGTCTCACCTTTCAAAATGAAGAGAGGGAGCCGGAAAAAACTACTATTTT
>N_404
CTGTCCCTGTTCTTTGGTTCGGTTGCGTATTGCTAAGGTTAATAGGGAAACACGATAGAATCCGAACAGCACCTAGTAAGGCTTGGAAAAACCATTTTGCATTTTGTTTTTTCAGTTCTTCCAGTGTTCGATAGTACGTCGCAATGAGATTCATTTCGACACCTGATTCAATGATTTCTTCCACAGCTGACAATCTTTCCTTATAATGTTTTTTTGGAACACGTGCTCCATGGTATAGGAATGTCATATCATTTCCATTTTTTGTGCCATTTTATCCAAAGGTAATTTGACAAATTGGTCACATAGTAATTTTGAGCCATATTTTTTTCTCCTTTTTAGTTCTCTAATTTGGTTAACCAATATTCGTTTTCATAAGTTTCCATGTTTTCTTGATAATGCAGTTCATATCCTGCAATCTTCACTAGGTCTTCAAATAGCATAGGTGCTGTTCGGATTCTATCGTGTTTCCCTAACCTTAGCAATACG
>N_405
ATGTACGTATTTCGTTCAGTTACGTATTGCTAAGGTTAATAGGGAAACACGATAGAGAATCCGAACAGCACCTATGAACCGTTTAGGAACCGTGGTCTTTTTAGTGTTGTTTAATATTGGGATTTCCTTTTTTGTGTTTCTTCTGACAGGGATTATGTTGTTCTCACAAATCCTTTTCATTATCTTTGCGATGTTTCTGCCCATTAGTTTCTTATTGTCGATGTTGCCGACGTATGAGAGTTAGCAAGAGGGCGATTATTCGTTTGTTCAATACGATTATGATGCGAGCAAGTCCTTCAGTCATTACGACTGCATTCAGTATCTCCACGATGTTTTTCAATGTTTCGGCCACCTATCCCTTCTTTATGGTAGCTTTTCTACAAATTGTGACCTTTGCCGGTATCTCTTTCAAATTAGGTGACATTATGAGCATGTTTAACCTTCAAAGTAATGATAGTCAGTCAATGGGAAGGCGAGTCATGCGGAAACCGCAAATGTTGATGAATCGAAAATTGCCGAAGGTGCTGTTCGGATTCTATCGTGTTTCCCTATTAACCTTAGCGAT
>N_406
AATAGGAAAAAATTGTATTTTTCATTTGTATTGCTACTATTATTTGATAATATGTATTTGCTAACACTAAAATTTTTTTCAAATTTTTTCACCCTACTTCCTGTCCGTTAAATATTAACTTTTACAACTAATTATAAATTCATAATTAAAATATACTTTAGCTATCTATTCCGATATTCGTTGTTGATTATCAACCCACGAAACTATCATAGGTACTAAGAGAAAAATCATTTGAGTGTCTGGATAAGTGAGCGTATTATCCGTCAAATATAATATAAACATATATATAGTTAATAATAATACACACTCCCCTGTTTTCAATCCAAATTTTTTAGTTAGTCTTATCGGTTTCACAAAAATAACCAAAACATCCATATAATAAAAACTATATCCAACTTCTATATAAATAGTTAATATATCACTGAGGTGCTGTTCAGGATTCTATCGTGTTTCCTATTAACCTTAGC
>N_407
ACTATGTACTTCGTTCAGTTACGTATTGCTAAGGTTAATAGGGAAACACGATAGAATCCGAACAGCACCTTGTTTTTGAAAAGTTAGCACAAACGTCTATAACATTAGGAATGGATATAATAGAAGCGTATCAAAGTAGATGCTTTGATAAAAACGAATTAGCTGTATCGTTACCTGAGGTCTTAAAAGTGAGGGATTCTGGGATTGTTTATTATATACGGAAATCGGAAAAACTAAGATAAGCATCTTCTCCCTTAATTTCTTCTGTCGTTCAATTCATCGGCTTAAATATCTATAAAAGAATTATGCTAAAGGAAATAGCTAATTATTTTTCTGTAAGTGAAACTAAATTAAGAGAAAGCTTTAAGAATGAAAATGCATATTACGATTTATAATTATATCTCTAAGCGAAAAATTTCTACGGCTAAAATAATGTTGAAATCAAACCATACTATCAGTGAAGTTTCTTTAGGTTTAGGATTTCAGATTCTTCACACTTTTGGAGACTCAAAGACGCAGGTGTATCTCCTAAGCAATATCAATTAGGTTTAGTGGACAATTTCGACAACATTAGCTGAGAGGTTTTATTTTTGTATGAGACTATATCATTTACGTAGTTTGGAGGAGTTGAGGAAATTGGATTTTAACAAAAAATTTTTTTGGGAAATTTCTGATTTGAGTTGTTTCGTAGAATCTGAGCGTCTAAGTAATGGTAATAATAGTGTGTTAAATGAATATGACAAAGTAGTAATTAGGTGCTGTTCGGATTCTATCGTGTTTCCCTATTAACCTTAGCAAT
>N_408
TATGTCTTCATCTCTTGTGACAGACGTATTGCTAAGGTTAATAGGGAAACACGATAAATCCGAACAGCACCTAAAAGCATCAAAAGTTTCGTTGTACTTTCGAATCAACTCTTCTAATTGCGAAACATATTCATCGGCTTGGCCTTGCGAAATGTCAGACACTCCTAGTGAGAAAAAAATGATATCTTGCGTTGTTAAAATTTGATTGTCTTTTCTATATTCTACGTAGCAGTGTTTATAATATCCTGCTTCACTCATAAATGTGCCATCAAGAGAAAACGTGACTTCTTCACTAGTTACACTAGTTGCAACATTATCTACGTAACGGTTAGATGGTGTTGTTCCTTTTAAAGTAAATGTTCCGCCACTCGTATCCATCTGCAAGCCATTTAGAAACGGTTTAACCGTCACCGTAATCCCTAGGTGCTGTTCGGATTCTATCGTGTTTCCCTATTAACCTTAGCAATA
>N_409
TCTTCACGCCTTCGTTCAGTTACGTATTGCTAAGGTTAATAGGGAAACACGATAGAATCCGAACAGCACCTTTTTTAGCCGATAAAGACACACCTAGACAATTTGCGTTGTTCACGCTTTAGTTTCTTTTCCATTTTGGACGTGAATTTATTATTATCAATTTTTTGTCCATCAGAAAGAATCGCAAAGTCCATAATACCTAAGTCAATACCAATTGTGGAATTAGTTTTAGGTAATTCGATAATTTCTTCTTTACACAACAAAGAAATATAGTATTTACCGCTAGAATGACGTGATATTGTAGCAGATTTGATAATCCCTTTTGGTTGTCTATGAAGCTTAATTCTTACTAATGACTTCAATTTAGGAACTTTGATGAATTTACTATCAATCAAAGCAACTGTACCATTTTGATTATTCGTTGTATAACTCTGAACAGGATTTTTGTTTTACTTTTTGAAACGTGGAAATCCAACGGATTTATCCCGAAAAAAATAGGTGCTGTTCGGATTCTATCGTGTTTCCCTATTAACCTTAGCAA
>N_410
ATCTGTCCTCTACTTCGTTCAGTTACGTATTGCTAAGGTTAATAGGGAAACACGATAGAATCCGAACAGCACCTAAATCACCTGTTAATAGAATAAAATCGTACACTGTTAACGAGAGTTCTTGTAACAATTTTTCCAATGCCAACTGTGGATTTTTAATTGTTGGAAATAGTTCAGCAGTAAACAAGTTAGTTTGATAGTTTTCTCTAAAATGGATATCAGAGAGATGCAAAAAGCGCATGGCTATTCCCTCTTTCTTCAATAAAATAATCAGGATATCCTAAATTTTCTTGCGTCTGATAATCAAAAAAATGCATTCTTTCAGGTTCTATGCGGAGATTGACTGCATCACCAATCTGCCAGTAGGTTTTTCATTAAGGACAATCATTTCTATACCATCGACTTTAACGGTGTACGCATAACTATTTCCAACAATTAAAAATCCACAGTTGGCATTGGAAAAGGATTACAACTCTCGTTAACAGTGTACGATTTTATTCT
>N_411
GTTATGTAACACTTCGTTCAGTTACGTATTGCTAAGGTTAATAGGGAAACACGATAAATGCAACAGCACCTTTTATGTCATGAAACAGCGAAAAAAATAAGTGAAATTCTCCTTTTATGATGTAAAACAATTGACTGAGGAAAGTAAAAATAGAAGGAAATGAGACCAATAGATGTCTCACTTCCTTCTATCTTTTTATAGATGAGGTTCTCCTTGCTGCTTTTGATTGGCTGTTCTTATTACTTGATGCAGGACAGCTTTTTCACAATCTCTCCACTAAACGGTGTTCAATCAGCTGACCCTCGGTATTAGCTCAACAAACGGCAAAATATGAGGAACTATTTTTCCGTTTTTTTCTCTAATGCTTCAGGTGCGGACGCTGATTTCACAACCTCTCGATAAACGGTGTTCAAAAGCCAGTTTCTCGGTAACATGGTAGCAATTTATGCAAAAATGTGGAAAGCCATTTTCACAAAATTTTTCTTCTACTTGAAACTAAGCAGCTTTTTCACAACCTCTAATACATGGTATTCCAGAAGTAACTTCTTCGAAAAATAAGCCGAAATGTCACAAAAATTTGAGAAGCGATTTTCCCAAATTCCTTCTTAGGTGCTGTTCGGATTCTATCGTGTTTCCCTATTAACCTTAGCAAT
>N_412
TTATGTAGCACTTCGTTCAGTTACGTATTGCTAAGGTTAATAGGGAAACACGATAGAATCCGAACAGCACCTATGATATTTAATAGACCAAGCAACAGCAACGTATTATCTAACCACATCAATAAAGGGGTGGATGAATTTTTTACTTCTGCTGGCTTATTGATGATTGCTTCCGTTCTTTAGAGACTGTCCCAAACAATTGACGGGCTGTTCTTCCGCCTTTTTGTTCTGCGACTAGAAGTAGGCAGAATGTCATGAAGGGCTTTTACTTTTTCTCTTCAGACAAATTCGCTGCTTCTAAAGATTTTTTCAAATCAAAAATGTACTGTTGACACCTTTGGTTAATTTTGTTTCTAAACTATTGTTTTCTTTTACGATTGCTCGTAATTGTTATCATACATATCTAATAGTCCTCCTTCACGTTCCTTTTCTCAACAGTAGTCACAAAAGAAATCAACAGTACATTTTGATTTGAAAAAATCTTTAGAAGCAGCGAATTTGTCTGAAGAAGAAAAAGTAAAAGCCCTCATGACATTCTGCCTACTTTAGTTGCAACAAAAAGGCGGAAGAACGACCGAGTCAATTGTTTGGGACAGTCTCTGAAAGAACGGAAGCAATCATCAATAAGCCAGCAGAAGTAAAAAATTCATCCACCCCTTTATTGATGTGGTTAGATAATACGTTGCTGTTGCTTGGTCTATTAAGTATCATAGGTGCTGTTGGGATTCTATCGTGTTTCCCTATTAGTTCAGCAAT
>N_413
GCACAACGGAACAAACCATTACTTGTTCGTTCATGAAACAGCCCCAGTCATACATTAGTTTGATATCTTCATATGAATACATGTTACTTCCACCTTGTAATTGTTTTTTCATTTCTTCGATTTCCTTGGTATTTTGTACAGAAGCAAGCATCGTTTTTGAATTGGTCCAACTTTTACTGACTTTTCTTCAGTAGGACCCGTTTTTTCTTGCTTCATTGCTACATTGTTTAGCATTGCTTTAGAATTTAGCTGTTTCAATTCATCATTTTCTGCCTTCAGCGTTTCGTATAATGCCTTAATATTAGCCAATTCATCTACGCTATCAACAGCATTCCCTTTTTTCTCTTCTTCAGTAGCTAACTCAACCCACTGTTTTTTATCAAAATCAAATCTTGGTCTCCAGTTAGGAACTGGTGGTTTAATCTCTGTACAGTTTTCAGGGATATTTTTTTGATTGTTCAAAATGATTTGCTAGAATCCGTAAGGCTTGATTGATTTGTAAACTACTAGGTGCTGTTCGGATTGTGTGCATCTTCTACCTATTAACACTTAGCAATATTA
>N_414
ATGTTTTTAAACCTACTTGGTTCAGATTACGTATTGCTAAGGTTAATAGGGAAACACGATAGAATCCGAACAGCACCTCTGAAATCAAGGTATTATTGGGAATCCCAGCTTAAATCATAGATACCGTAAGGGATTTTATTCTTTATTTAAAACTTTGCAACAGAACCATGAAAATGATACTATTTCATACGACTCCTGATGGTCAAATTCAGGAGGTATGGCAAGAATTAAAAATTATCAAATCAAAAACAAATTAATCTGCGATTGCAGTGGTGCAATATCTTCAGATATCTTTTCAAATATACAGGACTATGGTGCTTATGGCTATTCTGTCCATCCTATGTTTTCAATATCAGATAAATATAATTCATACAAAAAATTAAAAAAATCTTTTATAACAATTGAA
>N_415
GTTATGTGCATTACTTACTAACTCACTACGTATTGCTAAGGTTAATAGGGAAACACGATAAATCCGAACAGCACCTGTTGACTATGAGCCTGCTCTCATTTGTATATATAATATACCAAAAAAAGGTTGATTTGTCCAATACTGTGGGTGATTATAACCGTCTTACTGTATTATATTATTATATAATACAATCAAAAACCTAACCGAAAATTTAATAACGTTTCACTGATTTCATCTTCATTAATTCCGATGTAGCGTTTGGTAATGTTCTCGCTGCTGTGACCAAAGATTTCCATTAAGGTGGCCACGTCTTTGGTTTTCTTGTAATAGTCGTAACCAAGGTTTTTCGTAGGGTGTGGGTGCCAATATCGTCCCTTCCTAACAGCTTCGCGACCTTTTGAAACATCTCATAAGGTATTGACTTCTAAATGGCCACCTTAGTACTGGGAAACAAGTAAGCCCTAAGAGTAGTAGCCGTGAATCAAGTCCTGTAAGCTGCTTTAAGTATAAAATGCGTGTTTTGTCCTCTCTTTATTCCACGATGCGCGGGTTTTTTGAGGTAATCACGTCTTTTTTCTTGAGTTTAACGATGTCGGAATTAATGAAGATGAAATCAGTGAAACGTTATTAAATTTTCGGTTAGGTTTTTGATTGTATTATATGTAATTGGTTTGACGGTTATAATCACCCACAGTATTGGACAAATCAACCTTTTTTTGGTGGTTTATTATATACAAATGAGAGC
>N_416
GTGTTTTTTGGTGCTTCGTTCAGTTACGTATTGCTAAGGTTAATAGGGAAACACGATAGAATCCGAACAGCACCTATTTTTTTCCTCACTTTTATCATTATTAGTTTTGACAAGTCTTATAGAATTATATAGGGGAAAGGTAAAAGATTCAAGGCAATCGAACATTCTTTGTGTTTCACGTGAAACAGAATGAAAAAAATAAAAATAAAAGCGGAGCGAAAATAGCTACTATAGGATTTATTAGTTTGCAACAGCATAATTTTTGACGTTATTTATAAGAGGGAGTACTATAAAACTGTAAAAGAAATGAAAGAAGGATT
>N_417
GGGGTGGTGTTTGTTGTGTAGTTTCCTTGACTTAAAGAAAGTTATTGCTAAGGTTAATAGGGAAACACAATAAATGCAACAGCACCTGTAAGGAATAGAAGACCCAATTATATTAAACTAGACAGGTTATCCATAGCTCTTAATCTTATTTCATCTCAATACACCCACCGTTAAAGTTCAGTCAGTTATCTTATTTTTCAATCTTTCAATAGCTGATTGCGTTGAGTTTCTTGCCTTTTAATAGCTTCATATAGTCAATTGTTCGAATTGCATCTTATCATACTAAGAGAGCGATAGAGAGCCAAAAATTATCCTCATAATCTATGTCAACATTGTACAAAATGGCTTACAGGGGTTCCTAGGGCTCTAGAAAAGAGCTAAGCTATCGAGGTTAGGTTCTGTTACAGAATTTTTCCATCTTGCTACTGCCTGTTGTGTGGGAGACTTTTTTAGCTAATTCTTTTTGTGTCCACCCGAGTGCTTTTCGCTTTTCTCTAATGACCTTTGCATATTGCTTCTGTTTTCATTAATACACCCCCCTTCTCAGTAGAGTACAACAAGTTGTTGTATTTGTAATGACATTTGAAGTATTTATATATTTTATGAGTTGAAATACATCATATTGTTGTATATAATAAAACAGGAGGGGAGAATAATGAAAAAAGTAAGTAATCTCAGCCCGATACAGAAAGAAAAAGGACTTTCCCAACTTGAGTTAGCCAAAAAAATGAATGTTACACAGCAATGTGTAAGTTCGTGGCAAACAGGGAGAACGATTCCTAAACCCTATCAAGGTGCTGTTCGGATTCTATCGTGTTTCCCTATTAACCTTAGCAATA
>N_418
GTTTATTTTTATTTTACTACGTTCAGTTACGTATTGCTAAGGTTAATAGGGAAACACGATAGAATCCGAACAGCACCTAATGTTCTGGTCTAAAAGTTTTTGTCTTCTGACAACTGGTGGCGCACCAATTGATGTGATTAAGAAGTATATCCAAAATCAAGGAAACAATCATAAATAGAAAGTAGGTGAACTTTATGGAACAACTAAAAGCATACAAATTCAGAATCTATCCAACAGAGGAACAAGAAATCTTCTTTGCCAAATCTTTTGGTTGTGTCCGTAAGGTCTACAATCTAATGCTTGATGACCGAAAAAAGGCGTATGAAGAAGTTAAAAATGATTCTTCTAAAAAAATGACTTTTCCGACACCAGCTAAATACAAGAAAGAATTTCCGTTTTTGAAAGAAATTGATAGCCTTGCTTTAGCCAATGCCCAACTTAATTTAGATAAAGCATACAAGAATTTTTTTCGGGATAAATCCGTTGGATTTCCACGTTTCAAAAGTAAGAAAAATCCTGTTCAGAGTTATACAACGAATAATCAAAATGGTACAGAGGTGCTGTTCGGATTCTATCGTGTTTCCCTATTAACCTTAGCAAT
>N_419
TGTTTATGTAGCGCTTGTTGAGTTACGTATTGCTAAGGTTAATAGGGAAACACGATAAATCCGAACAGCACCTAAAATTTTGGAATCTTAGTTGTGTTTTTCAGAAAACTCTTTTAATATGGAAGTAATTAAACTTTTTTAGTTAGGATGATTTAAAAATGAATGAAGAGCAAGAACTGCAGCGTGACTGAAAAATAGACATGTCCAACTGATTTCTATTGGCGGAGCGATTGGAACGGGGTTGTTTTTAGGTTCCGGAAAGTATTATACAGCTAGCTGGCCCTTCGATATTGCTCGCCTATCTTATTACTGGATGCATCTGTTTTTTCATTATGCGTGCGTTAGGCGAACTTCTGTTATCAAACACCAATAACCATTCTTTTCTGGATTTTGTTGCAGAATATCTTGGCAAAAAAGCGGCTTTCATAGGTGCTGTTCGGATTCTATCGTGTTTCCCTATTAACCTTAGCAA
>N_420
GTACGGGAAGTATTCTATCGTTATACAGATATTGTGGAACCAGTTAGTATCGATGAAGCGTATCTTGATGTGACCGAAAATAAAATCAATTGCAAGTCAGCCATCAAAATCGGCCGAATAATACAAGCAGATATTTGGGAGAGTGTCCAGCTAACATGTTCTGCGGGAGTAAGTTACAATAAGTTTTTGGCCAAATTAGCATCAGACTATCAAAAACCTAGAGGAATCACGGTAGTTGCCCCTCAAGACGCTGTGCCATTTTTAAAAGCTTTGCCAATTGAAAAATTTCATGGGGTAGGGAAGAAAACTGTACCTAGAATGCATGAGCTAGGGATTTATACAGGAAAAGACCTATATGAATGCACAGAAATGATGTTGATTCGAAATTTTGGAAAAATGGGCTATTCTCTTTATCGTAAAGTCAGAGGAATCCATGATTCTCCAGTAAACGTTACAAGAGAGCGAAAATCTGTGGGAAAAGAGCATACTTATGGGCAGCCGTTGCAAACGGAAGAAGCAGTGCTGACTCAGTTGCGCCAGACTAGCTGAAAAAGTAGAAGAAGCACTGAGAAGAGTCCAAAAACATGGGAAAACAGTAGTTTTGAAGGTCAGGTACACGGACTATTCTACTGTGACCAAAAGAGTGACATTGCCAGAATATATCTATAAAAAAGAAGCACTCTTTTATCAAGCAAGCCTTATATGGGAGGAAATCTTGGGAGTAGAAAAAGGAATCCGATTGTTAGGGATTACTGACGAATCTGGACCCGATGACTTATGAAAACATCGTCCTTCCATTATGGGAAAATCAAGAAATATAAAAACAGCTTTGAGAGTTGAAACCGGAAATCCGTTTTCTCTCCCCAGCTGTTTTTTATACGAGTCTTCTTTTGAGTTTGTTCATAGGTTTCTGTTGCATCCGTACATTTAGGTGCTGTTCGGATTCTATCGTGTTTCCCTATTAACCTTAGCAATACGTA
>N_421
TTATCATATTTACTTCGTTCAGTTACGTATTGCTAAGGTTAATAGGGAAACACGATAGAATCCGAACAGCACCTAATGGTAAAACCAGACCTCTAGGTATTCCTTGTATGTGGGACAGGCTTATACAACAATGTATAAAACAAGTATTAGAACCAATCTGCGAAGCTAAATTTAGTGAAAACAGCTATGGTTTTAGACCTAATAGGTAAAGTGAAAATAAAGCAAGGCGAAGTTAACATGCCTTAAATAGCAGCTACATTATGTGATTGAATTTGATATTAAGGGTTTCTTTGACAACGTGAACCATTCCAAGCTAGGTGCTGTTCGGATTCTATCGTGTTTCCCTATTAACCTTAGCAA
>N_422
GCTCTTCTGGCTAACTCGTTCAGTTGCGTATTGCTCACAAAATAGGGAAACACGATAGAATCCGAACAGCACCTAGCCTTAGACCTTCGGTCAGGATATTGATACTAGCGTTGATATCTCGGTCATGATGAGTATGACAAATAGGGCGAGTCCATTTCGAATTTCGAGAGATTTCTTGCCGTCTTTATGTCCACAATTCGAACAGATTTGGCTAGATGGAAACCACTTATCTACTTTGATGATTTTCCGACCGTACCAGTCAGCCTTGTATTGTAATTTAGACACAAAACTAAGCCAAGAAACATCCGAAATACTTTTTGCTAGTTTATGATTACGCAACATGCCTTTTGTGTTTAAGTCTTCAATACAGATGATATCGTGATTTTTGATAATTTCTGTACTCAACTTATTCAGAAAATCAGTACGTTGATTCATTACTTTTTCATGCAATCGTGCTACTTTACGTTTTTGTGTTTGATAATTTCTAGCTTCAAACAGATTGATACCTTTTTGTTTAGCTAATAAGGCACATTCTTGACAACTTACGTTGTTCACGTTTGAGTTTCTTTTCCATTTTGGACGTAAATTTATTATTATCAAACACAAAAACGTAAAGTAGCACGATTGCATGAAAAAGTAATGAATCAACGTACTGATTTTCTGAATAAGTTGAGTACAGAAATTATCAAAAATCACGATATCATCTGTATTGAAGACTTAAACACAAAAGGCATGTTGCGTAATCATAAACTAGCAAAAAGTATTTCGGATGTTTCTTGGTCTAGTTTTGTGTCTAAATTACAATACAAGGCTGACTGGTACGGTCGGAAAATCATCAAAGTAGATAAGTGGTTTCCATCTAGCCAAATCTGTTCGAATTGTGGACATAAAGACGGCAAGAAATCTCTCGAAATTCGAAAATGGACTTGCCCTATTTGTCATACTCATCATGACCGAGATATCAACGCTAGTATCAATATCCTG
>N_423
CTGTCCCTGTTCTTTGGTTCGGTTGCGTATTGCTAAGGTTAATAGGGAAACACGATAGAATCCGAACAGCACCTAGTAAGGCTTGGAAAAACCATTTTGCATTTTGTTTTTTCAGTTCTTCCAGTGTTCGATAGTACGTCGCAATGAGATTCATTTCGACACCTGATTCAATGATTTCTTCCACAGCTGACAATCTTTCCTTATAATGTTTTTTTGGAACACGTGCTCCATGGTATAGGAATGTCATATCATTTCCATTTTTTGTGCCATTTTATCCAAAGGTAATTTGACAAATTGGTCACATAGTAATTTTGAGCCATATTTTTTTCTCCTTTTTAGTTCTCTAATTTGGTTAACCAATATTCGTTTTCATAAGTTTCCATGTTTTCTTGATAATGCAGTTCATATCCTGCAATCTTCACTAGGTCTTCAAATAGCATAGGTGCTGTTCGGATTCTATCGTGTTTCCCTAACCTTAGCAATACG
>N_424
TCTTTTTCCCTGTACTTCGTTCAGTTACGTATTGCTAAGGTTAATAGGGAAACACGATAGAATCCGAACAGCACCTCTTTTTCTTTCGTTTAATTACTGGCCGTGCTGGTTTCAAATCCTTGATTCCATTATGGGTTCTCCAATAATCGAATTCTTTTCGTAATCTTTCTTTTTCCATATCTGTTCCTTTAGACAGGGATTTGAATACATCTTTAGGTGAATAACCACGAGCTAACAGCTGTACATACCTTCCTTTTGTCAAAGTATCCATATCCATCGCCTCTAAAACTGGTCGCGCCATCTAATTTTCCTCCTAAATAAATTCCTTACTCAATGCCTAAGGTAATACTACCTTTTTATTAATCGTCGTGACTCCTTCTAAGCCTTTATCTGTAAAATTTATTCCTCCAGTTTTTATTCTTCTTTATCCGCTACAAATTCAATAGGTGCTGTTCGGATTCTATCGTGTTTCCCTATTAACCTTAGCAATC
>N_425
AGGGAAACACAATAAATCCGAACAGCACCTCTCACTTTCTATCATGTGCTTCATCATTCTATCATGTTTTTTTGCGTTCTGTTGGCAAAATCGACACTACTTTTCACTTCTATTTTTTGTTTTCCTAAATAAAAAAACTACCCTATTTGTATTTTTTCATTGTTTTAGGCATACTAGTAAATGACTGTCTTCATTGAAAATAGAAAAAATACATCTGCATGATTGAATTTCAAAATGTCTAGAAAAATTTATAAAGGTGGAAAAGTCGCTGTAGA
>N_426
TGTTATGTCTAACTTTCTCGGTTCAGTTACGTATTGCTAAGGTTAATAGGGAAACACGATAGAATCCGAACAGCACCTCTTACTTGGTGTGAATAGTTATCTTTTCGGTCATAATAAATATGGAATCCGAGAAATTGCGGAAAGCAGCATGGGGACACGTATGTACGGATGCGCTGGTCTTGAACTAGTGGCAATCTTGAAAGGAAACCACATTGCTTATATTTCAAACCTTAGCCCTTGGGATTATGCAGCGGGAAATGTCTTATTGGAAGAGTTTGGTATGGTAACAAGCGGTCTTTTTGGTACTCCTTTGACATTTGAAAAAAGGGAATACTATTTAGCAGGGACTTCTTGTGCATATGCAGAAATCGCAGACCTTTTGAAAAAGAAGGCTGAAAAAAAGGTAGAAATCATTCACAAAAATGATAAAAACGAGCAAAAGATTAATTTTCTCGAAAAAATGAAAACATTTTACTATATTTCATGAAAAAAGTCTGCTATAATTAGCAGTCGAGTAAAATTTGCCCTGTCATAAAGAACCAATAAAAAAGGAGTTAAGGTGCTGTTCGGATTCTATCGTGTTTCCCTATTAACCTTAGCAAT
>N_427
GTTTTGCCATGGTCACTTGGTTCATTTTCGTATTGCTAAGGTTAATAGGGAAACACGATAGAAAATCCGCACCTTGGTTTTCTATGAGTGACTGCGTCACTTTAGGATAGTTTTTCTTCCATTTCTACAATCATGCGGATAAGAAGGTATTCGCTTCTTCTTTTTTGAGTTAGCTTGATAAACAGCCTTAAAGTCATCACAGATTTCTTTTCGGTCTTTGACACGTACTTATGAGCAATGTACGAGATACATGGATACAACAATGCTGATATTTTGTTTTAGGATAAATTTGATGGATAGTATCTTTCATGCCTTTTAAGCCGTCCGTAATAAAAAGCAAGACTTCTTGAACTCCTCTGGAGTTAATATCCTGTAGCAGCTCATTCCAAACGTATGTTGATTCAGTTGGAGCAATCGCATAACTCAGTACTTCTTTAGTGCCGTCTTCTCGTATACCAATGGCAATATAAATCGCTTCTTTGGATACGGTTTGACGTTTTAGTGGAATGTAAGTAGCGTCCATAAAAATAGCGACATACTTATCATAGGTGCTGTTCAGTTGTCTTAATTGCTTCCCTATTAACCTTAGCAATAC
>N_428
TATGTTGCACACGTACGTATTGCTAAGGTTAATAGGGAAACACGATGAATCCGAACAGCACCTCATAGCTATCTCTAATACATTTTTTGATAATAGCATATATAAAGCTCTGTCTTCATCTGATAAAACTTCACAGTGACCTTTAATTGTTGAAATATCACAACGTTCAACTGGCCCTGTCAAACTTTCTATAATTCCTTTTTCTTTTATATTTCTAATATTAAATTCAATTAATGGATATAAAGCTTCAATTGCCATTTTTTCAGTAAATCCACATTGAATTAGATATGTAACGCTTGTATTAATAAGTCCTAGCACAAGGTTACTAGATACTACTGATGCGGCATGATAAAGAGATTTATTCTCCTTAGATACAATTACAGTACTATTACCTAACTTTTTGAAGAAATCACATAAAAACTTTGCATATTTTTCATCGCCTTCAATTGTTATAAAAGATTTTTTTAATTTTTTGTATGAATTATAGGTGCTGTTCGGATTCTATCGTGTTTCCCCTATTAACCTTAGCAAT
>N_429
GTTATGTGTAAGTTGTTACTTCGTTCAGTTACGTATTGCTAAGGTTAATAGGGAAACACGATAGAATCCGAACAGCACCTTTGTTTGCCTTTAAAATGATTCATTACTCTGTCCTCTCTGTCTTTTTTCTCAATTTTACACTAAAATAGATTTTTTGGAAAACTTTGCAACAGAACCTTTGTATGAACCTTTATTTCTACATTTTTTCTCAAGCACACTACTGATAATGATTAAAATAATCAGCTGATTGCAATGATACTTCCGACAATAATAGCTGGAATGATGTAGTCTAAACAAATAAATATAACTGTTGCCACCCCTAACAGTATTGTGTTAAACATATTTGTTATATTTCCCGCTTTTTCTTTGATTATGATATTCCGTTCGTCCATAACATTGATTTTGTAGTCTGCATCATTTTTAATCATTTTATCATGCAAAATTTGAACATGAGAAACGCCAAAAACGGCACTGAATAAAATAGCAAGTCCAATATCTACCATTTTAGGAAAATCTGTAACCAAAATTGTCACAATCAAAAACAACGAAACAATATAACCGATATACCAAATCTGACCCTTATTTTTCATCTTCACTTTCCTCCTCATAGATAAAAATTTCTTCAATGCTCATTTGAAAGTACCTTGCAATTTTAAATGCCAATATAATAGAGGGATTATAACGTCCATTTTCTAAAGAACCTATTGTTTGACGAGATACTTCAAGAGCAGAAGCTAAATCTTCTTGTTTAATTCAGGTGCTGTTGAAATTCTATCGTGTTTCCCTATTAACCTTAGCAAT
>N_430
TTATTGCCTGTACTTGGTTCGTTACGTATTGCTAAGGTTAATAGGGAAACACAATAATCCAAACAGCGCCTTTCCAAGCGCCGTTTCGATTCGCTCTGTTTATAAAAGAAAACCAATATATTAGCAGAGATATTTTCTCTGCTGAATGAGAACGAGCTGACAATAGCAGATATATCACATAACCATAAGAATGAGCATGTCTACATATTGATTGACATAGACAGTACTGATTTTGAACAGCTCAATCAAGTGAAACAACAGCTAGAAAAAATTTCTGGAGTACGAAAGGTCCGCTTATTAAAGAAACCAGAAAGGCCATAAAGAAAGAGAATATTTGGATTTCATTAATTCTTCTTTCCGTTCTTTACTTTCGAATTTGGTACAGACTCTAAAATAAGAGAAGCAACATTCTTTTATTGATAGAAATGAAGGAGCAAGCATTTGAAAAGATATATAAGCAGACTTTCCGACCAAACAGAAAAAGATTTTAAAAGGAACAGCAGCAATCATCAGTATCTTTTTTCTTGTTGTTTTTAGTAATTTATTTTTGCAGTGGTGGAA
>N_431
ATTTTTTTGGTGTACTTCGTTCAGTTACGTATTGCTAAGGTTAATAGGGAAACACGATAGAATCCGAACAGCACCTTCACGATATAATCATAATCATCGTGGATTTACTATTTGCTATAAAATGAACTATTATGTTACTAATAAAATGTGTAGAGATTTGAAAAAAAATTATAATAAGCTAAAGACTCCTGCTCAAATTGCATCTTTTATTCCTATTGGTGGAGTTGGAACATGGGTTATTACAAATGCTTTTAGTAGTGCTGTTGATGCAATGAATGTCTTTGTAAGAGCTGCAAATCAAGGAAAAGGTGTACAATTAACATATAATGCTCACTTTAGCAATACAACATCATATCAATACAATGATTACGCTCGTTATGTAATAAAATAATCAGAAAGTGAAACTATCTCATGAATAAAAAGATTTTAGCTGTAATTATTTCAATAATAGTTTTAATCACTATGTTCTTCATATTTAGGCTAATTTTCAATATAAGCTTACAAAAAAAGTATTCTTTATCTAA
>N_432
TATTGTTATGTGTTACTTGGTAGGATTACGTATTGCTAAGGTTAATAGGGAAACACAATAGAATCCGAACAGCACCTAAAACATTTGGAATTAGAAGACCGCGTTGTTGCAATTAACCGTGTAACAAAAGTTGTTAAAGGTGGACGTCGTCTACGTTTTGCTGCTTTAGTTGTTGTCGGAACAAACGGACACGTAGGATTTGGTACAGGTAAAGCTCAAGAAGTTCCTGAAGCAATCCGTAAAGCAATTGAAGATGCGAAGAAAAGTTAGTTGAAGTACCTATGGTTGGTTCAACAATCCCACACGAAGTAATCGGTGCTTTTAGTGGTGGTAGAATCCTAATGAAACCTGCTGTAGAAGGTTCTGGGGTTGCTGCTGGTGGACCAGTTCGTGCCGTATTAGAATTAGCTGGGGTAGCAGATATCACTTCTAAATCTTTAGGCTCAAATACACCAATCAACGTTGTTCGCGCAACAGTTGAAGGTTTGAAACAATTGAAACGTGCAGAAAGAAGTTGCAGAACTTCGCGGCAAATCAGTTGAAGAATTAATCGGATAAGGAGGACAACAATAATGGCTGAATTAAAAGTTACTTTAAAACGCAGTATTATCGGACGTCCTCAAAACCAACGCGATACAGTAGGTGCTGTTCGGATTCTATCGTGTTTCCCTATTAACCTTAGCAAT
>N_433
ATGCCCTGTATTGGTTCGGTTGCGTATTGCTAAGGTTAATAGGGAAACACGATAGAATCCGAACAGCACCTTAACTTTGAGCCGTCCAATGGGTGCGACAGTTTTTACAGGTATAGCGTTGCTTTTTTAGGCGCATAACCAAAGGCATATGATTGTATTGTTCAAAACGGACAATCGTTTCCTTTTTTCCATTTTTCACTATAATTGCTTTCCCGTTTCCATCTACCACAGTAGAACCACAACTTCTACAAGCACGAGGAGTAGGCGAGAGAACAGCATCGACGACCAACATCTTTTCTTCTGAAGATTATCGTCAAGAGACCTCTGTAATCATCAAATCTTTCTCTGTTCCTCTCAGCATTTTTTTGATAGAATCATTCATATAGCGTATCGTCCTCTCAGTTGTTTATTTTGTGGTGATTTAATCATACTAGGTACTATTAGGATTCTTGTCAGTCTTCCATTTAACCTTAGCGATA
>N_434
TATGTTTTTCCCTGTACTTCGTTCAGTTACGTATTGCTAAGGTTAATAGGGAAACACGATAGAATCCGAACAGCACCTAGAAACAGATTATAATTATCAAGAAGTTCAATTAGGAGATGCGAAGCACATCCGTGTTTTATATGAAGATGAGCATTTGATTATAGTGGATAAGCCTGCAGGAATGAAGACTCATCCAAATGAACCGACAGAAAACAGTACCTTACTCAATCATTTAGCTGCTTATCTCGACACTAAACAGCAACGACCTTACGTTGTCCACCGCTTGGACAAAGAAACAAGCGGTGCCGTTTTATTTGCAAAAAATCCATTTGTCTTGCCGATACTTGGAAG
>N_435
TGTTTTATGTCCTCTTCTTGGTTAGACTACGTATTGCTAAGGTTAATAGGGAAACACAATAAGATGCAACAGCACCTATAACATTAGTGCCAAATTGCTGACTTTCTACATCTTCTGAAATTATAGATTGTTCTCTAAGACATTGATTTCTCCTAATTTTTACATTTATTTAATAAATTTATGTTTAGGCTACGTGAATTTAGTTTAACAATAGTAACAAAGCTTTGTCAACGGAAATATTAGCTAATTTATTAAGCATACTTATAAGTATATTTGTAAGCATATCTGACATTTAATGAGTAGTAAAAGTGCCTCTATATAAGGAACAAACTGTTTTTTTACTATCTAAATTCGTATACAGTTTTACTAACAAATTAGCTAACAATATTAGCAACTATATCAACAACTATATGTACTTCCCCTCAAAAATGATGTGCACCCCAAAAGTTGGACTTTGTAAAATATAATCAGAAGGAATCTGTTTGCGGAAATATACATTGTTTTTCAAGAAGGTATATTAGGATTCTATCGTGTTTCCCTATTAACCTTAGCAATA
>N_436
ATTTTTATGTGCCTCTTACTTCGTTCAGTTACGTATTGCTAAGGTTAATAGGGAAACACGATAGAATCCGAACAGCACCTATCTCAAGTATTGTATTTCGTTGTGCTGTCTATGCTTCCACGTTTGTTCAAGCTTCGTTTTTATCCAAGCTATGCAGCCTTTACATTCCCGCTTGTTATCTCTGCAACAGCTATATTTACTACTGTTCATTACTTCAACAGTTTAGGTATCTATAGTAGCGTATTGGATTTCTTAAAAGTTGCGGAATGTCTGTTTGCAAGTGTAGTTGTCTTCTACGTTCTTGCTCATTACGTACGTTTCTTAATTAAAGAACATAGCAAACATGGAAAATTTGTTTCTAAAAAAATCGCTTAATAATCGATTCAATAGGTTGTGAAAAAGCTGTTCTGCATCAAGTAATAAGAACGGCCAAACAAAAACAGCTGTTCATGTTTTTGTACTGGTTGGGCTTATTACCGCAGATGCAAGCTTTTTGAACACCGTTTACCAAGAGGTCGTAAAAGAAGTGGTCAGCTTCAAGAAATAAGAAGGAATTTACGAAAATTGCTTCTCAAATTTTTGTGAAATTTCGGCTTATTTCCGTAGAAGCTACTTCTGGAACACCGTTTATTCGAAACAAGAGGTCGTACAAGACTTTTGTCACGACCTCTTGTTCTTTTGTCAA
>N_437
ATCTGTCCTCTACTTCGTTCAGTTACGTATTGCTAAGGTTAATAGGGAAACACGATAGAATCCGAACAGCACCTAAATCACCTGTTAATAGAATAAAATCGTACACTGTTAACGAGAGTTCTTGTAACAATTTTTCCAATGCCAACTGTGGATTTTTAATTGTTGGAAATAGTTCAGCAGTAAACAAGTTAGTTTGATAGTTTTCTCTAAAATGGATATCAGAGAGATGCAAAAAGCGCATGGCTATTCCCTCTTTCTTCAATAAAATAATCAGGATATCCTAAATTTTCTTGCGTCTGATAATCAAAAAAATGCATTCTTTCAGGTTCTATGCGGAGATTGACTGCATCACCAATCTGCCAGTAGGTTTTTCATTAAGGACAATCATTTCTATACCATCGACTTTAACGGTGTACGCATAACTATTTCCAACAATTAAAAATCCACAGTTGGCATTGGAAAAGGATTACAACTCTCGTTAACAGTGTACGATTTTATTCT
>N_438
GGTTATCATCTTACTGGTTCAGTTACGTATTGTTAAGGTTAATAGGGAAACACGATAGAATCCGAACAGCACCTGTAATAGAGATAAAAAATGTAGTGTAATCCTTAATTATCTCTATTACTCGATTAATTTGAAGTTGTGCAATCATTATTTAGACTGCCTAGCAATCGAAGTCCATTCAAAATAACAACCAAAGTACTTCCTTCATGAATAATGACACTGATTGCAATATCCGTTAAGCCTAAGAAACTAACGACAATTAAAAAAGCAACAACGGCCATTGAAAAAATAATATTCTGCCAAATAACACGGTTCATTTTTGAAGAAATATTATAAGATGTACCAATTTCAGATAAATTGTTTTGCATTAAAACTAAATCAGATACCTCTTCTGCCACATCAGTCCCATCTCCCATAGCGATTCCCACATCTGCATTAACAAGAGCAGGAGCATCATTTACACCGTCAGGTGCTGTTGGATTCTATCGTGTTTCCCTATTAACCTTAGCAAT
>N_439
TTAATCGAAGAAGAAGAAATCGTTATTACATTGACAAACAATGGTTACATCAAACGTTTGGCAAATAATGAATTCAGAGCTCAACGAAGGGGTGGACGTGGTGTCCAAGGAATGGGTATCCACAATGACGACTTCGTCAAAAATCTGGTTTAGGTGCTGTTCGGATTCTATCGTGTTTCCCTATTAACCTTAGCAA
>N_440
TATCGGTCTGTGTAGTCGATGAGCAAGAAATTGGAAAAATTGGCTACGGCCTACTTGTTTTATTAGGCATTCATGAAACCGATACGCAAAAAGATGTGGACTATCTGGTAAAAAAAATTGCACAAATGCGTATTTTTGAAGATGAACAAGGAAAAATGAATATTAGTGTAGAAGATGTGGGAGGACAAATTTTAAGTATCTCTCAATTCACACTGTTTGCGGATACGAAAAAAGGAAATCGACCAAGCTTTGTGGAAGCCGCACGACCAGAAACAGCTATTCCTTTATACGAATCATTCAATGAAGGAATCAGAAGTCGCGGCATCACAGTCGCTACCGGACAATTCGGAGCAGATATGTCGGTTTCAGGTGCTGTTCGGATTCTATCGTGTTTCCCTATTAACCTTCGCGAAT
>N_441
TATGCTAACTTACTTCGTTGAGTTACGTATTGCTAAGGTTAATCAGGAAACACGATAGAATCCGAACAGCACCTATATTTTTTTCCTTGTTCGAATAGCTGCATCATAGCGAAGAGAAGAGTAAACACCTCTGCCAACAATAGAAATATGCTTCCCCAATAATAAATCAAGGCTACCTATTACTTGTAATTTCTGAAAGGTCGTCCCATCCGTTTTGATTTGAATATCCTGTAAATTTATTTTCCTGTATTTAAGGCATCTTGAAAAAACAAGTGTGTGCCTCTGCGATAATCAATGCCACAGAGGTGCATAAAATTAGTTGTCGAAAAAATAATCGCTACCGTTGAACTTCTCCGACAAAGGATACTTTTTTATCTACAAAATGTTCTTGTCGATGAGCAGCCTTATAAATCGCGTTTAACTGTCTGGTAATTTCGGTTGTCTCTTTTATAGACATGCGTTTGTATTCTTTTTTTGCCGCGTGCGAAGAGGTGCTGTTCGGATTCTATCGTGTTTCCCTATTAACCTTAGCAAT
>N_442
TATGTTGACCTCGTTAGTTGCGTATTGCTAAGGTTAATAGGGAAACACGATAGAATCCGAACAGCACCTGAAGTAGTAATTAATTCAAACGGTGGAGACGTATTTCAAGGGATTGCTATTGGGAACTTACTTAAGTCAAATAAAGCAAAAGTTAACGTTGTAATTAACGGCTTAGCCGCTAGTGCTGCTTCAATTATCGCAATGGCTGGCGATACTATAAAAATCTACAACAATGCACAATTGATGATTCACCGCGCTTCCACATACGGAGAAGGAAATGTCGATGACTTCCGTACGATTGCTGACCAACTGGAATCAATTGATAAATCGGTAAAGGCTTCATATAAAACACGATTCAATGGCACAGATGAAGCATTGCAAGAACTTCTTGAAAAAGAATCGTTTATGGATGCAGAAACAGCTTTGAGTTATGGATTGGTCGATGAAATTATCGATGCAGAAAATAGCTCAGGTACTGAAGCTAAAAAAGAACAAAGCGTTGAAGAAATTTTGAATGACGTTAAAGAAAAAAGAGCAGAAAAAATTGCTGCATTTACAGCAGCATTAAATAAAACATTTGGACAAGGAGATGTAAAATAATAGGTGCTGTTCGGATTCTATCGTGTTTCCTATTAACCTTAGCAATA
>N_443
GTACTGTAACTTACTTCGTTCAGTTACGTATTGCTAAGGTTAATAGGGAAACACGATAGAATCCGAACAGCACCTAAACGGTATGATATACTATAGGAGTAGTTTTTGTTCGGTAATCTGTGGTAGCTTGTTTCAAATAAACATCTTCCAGATATACACCATTCAAGTAATTGCAAAATATGTGTTGATACACAAGGAGGATTTTTATTATGGAAACAGGTACAGTAAAATGGTTTAACTCAGAAAAAGGATTTGGATTCATCACTGCAGAAAACGGAAACGATGTATTCGTTCATTTCTCAGCTATCCAAGGCGACGGATTCAAAACTTTAGAAGAAGGCCAAGCAGTAACTTTCGATGTTGAAGAAGGCCAACGCGGACCTCAAGCAACAAACGTTACTAAGGTGCTGTTCGGATTCTATCGTGTTCCCCTATTAACCTTAGCGATAA
>N_444
TCTTCCCTGTACTTCGTTCAGTTACGTATTGCTAAGGTTAATAGGGAAACACGATAGAATCCGAACAGCACCTAGTAGCAAAACAAAAGTCTAATTCCTCGTGAACTTTAGGACCAATATTGAAATACATCATGTTCCAAAGCTGTGCCCACATCTCGGCTGTCCAGATTTTTATATTTGTTTTTTGCCCTCTAAGGTAGCGATATAGCCGATTAGAATCCAGATAAACCTTTTTCCAATAATTCGCTTTAGGGCGGTTAATAACCCACTGTGCGCCTCCTGAATTAGTGTTTATAGTTTCCAAAGATTCTACTGTAACATTTACAATGTTTGCCATATCTTTTAGAATATTTTCTCCGTTTTCACAGCTTCTAATATAATCAAGACTTAGATAACTACAGCAGTCGCTACAATACCAAACATCATCTTT
>N_445
CTTTTTTTCCTGTACTTCGTTCAGTTACGTATTGCTAAGGTTAATAGGGAAACACGATAGAATCCGAACAGCACCTTGTTAATAAGGCAAAAATAAATAGATGGATTGAATAAACATATTTTTTAATCAAATAGTCCCTTTTACTGTGACTTTCCTCAGCTATCGGTGATACTACCGATAGCATTTTTTTGCTTATAAAATAATTATGAGTGTTTGAGATTTTTCTTCTAACATTCTTCAAACAAGAAAAATCACAAAGGTTATTGTTATTTTTATATATTCTTTTTAAGAATGATTGTTTTTTTATAGAAATTTTAAAAAATAAAACACGTTATTGATGGATAGTTAGTTTGTTATTTGGTAATATTATAGAAGTTGACTGGTAGTGAATTATTTTTCGTCGTTTTATAAAAATGTTATTTTTTGGAAAAATTCACAAATATGTAACGAATGTTTTTCTGGAATTTGCTGTGTTAAAAAGCAGTATGACTAATATAAATACTATTGTCATTTATGCAATTTTTTATGGATAGTAATTTTAGAGGGGAATCAATGAAGGAAGAATAGAAGGGAAAAATAGTTGCAAATACGCCAGTTAGCAAAAATAGCAATACATCTTCAAGCTTTAAAATTCGAGAGAATCATCTTGGTAGTGGAATCAACTACAACAAAAGGATTAAACCAATTAATAGATAGAATTACCAATGGAAAAATAGAAAAGGTAGTTATTCTATACAAAAGTTGTTTAATTCGCTTCGGTTATGAACTTAGTGAAACCCTTTGCAATATATGGTACAGAATATAGAAATAGGTGCTGTTCGGATTCTATCGTGTTTCCCTATTAACCTTAGCAATACG
>N_446
TTATTGCCTGTACTTGGTTCGTTACGTATTGCTAAGGTTAATAGGGAAACACAATAATCCAAACAGCGCCTTTCCAAGCGCCGTTTCGATTCGCTCTGTTTATAAAAGAAAACCAATATATTAGCAGAGATATTTTCTCTGCTGAATGAGAACGAGCTGACAATAGCAGATATATCACATAACCATAAGAATGAGCATGTCTACATATTGATTGACATAGACAGTACTGATTTTGAACAGCTCAATCAAGTGAAACAACAGCTAGAAAAAATTTCTGGAGTACGAAAGGTCCGCTTATTAAAGAAACCAGAAAGGCCATAAAGAAAGAGAATATTTGGATTTCATTAATTCTTCTTTCCGTTCTTTACTTTCGAATTTGGTACAGACTCTAAAATAAGAGAAGCAACATTCTTTTATTGATAGAAATGAAGGAGCAAGCATTTGAAAAGATATATAAGCAGACTTTCCGACCAAACAGAAAAAGATTTTAAAAGGAACAGCAGCAATCATCAGTATCTTTTTTCTTGTTGTTTTTAGTAATTTATTTTTGCAGTGGTGGAA
>N_447
TTATGTTTTGGTGGCCGCCTACTCGTTCAGTTACGTATTGCTAAGGTTAATAGGGAAACACGATAGAATCCGAACAGCACCTGTATGGTAACAAGCGGTCTTTTTGGTACTCCTTTGACATTTGAAAAAAGGGAATACTTTTAGCAGGGACTTCTTGTGCATATGCAGAAATCGCAGACCTTTTGAAAAAAGAAGGCTGAAAAAAAGGTAGAAATCATTCCACAAAAATGATAAAAACGAGCAAAAGATTAATTTTCTCGAAAAAATGAAACATTTTACTATATTTCATGAAAAAAGTCTGCTATAATTAGCAGTCGAGTAAAATTTGCCCTGTCATAAAGAACCAATAAAAAAGGAGTTAGTTACATTGAATTATAGAAACGATATCCGTAACGTCGCAATTATTGCCCACGTTGACCACGGAAAAACAACATTAGTTGATGAACTATTAAAACAATCAGATACATTAGACGCACATACGCAATTGCAAGAACGTGCGATGAGGTGCTGTTCGGATTCTATCGTGTTTCCCTATTAACCTTAGCAAT
>N_448
TTTTTTGCCTGTACTTCGTTCAGTTACGTATTGCTAAGGTTAATAGGGAAACACGATAGAATCCGAACAGCACCTTCCATTCGCTGAAGAAGACGCTGGTGAGCGACAAAGACACCTACTCCAATTGAAATCACGATATTTTGTTTCATATTATTTGCGGTGGCTTTTACTAATCCTAATGCGTGAGGCAAGTTGCTGAAGTTCGAGTTCATTAAAACGACATCGGATGTTTCAATCGCTACGTCCGTTCCGCTTCCCATTGCGATTCCAATGTCTGCTAAAGCTAAGGACGGACTATCGTTAACGCCATCTCCAACAAAGGCTACAATTTGACCACGTTGTTGAAGTTTTCCGATATAAGCCGATTTGTCTTACGGCAACATGTAGCCGTGAGCTTCGGTCAAACCAAGTTCGCCGGCGACCACATCAACGGTTCCTTGGTTATCTCCTGAAAGAACGACTAGATTTTTCACGCCCAAGTCTTTTAATTCCTAGGTGCTGTTCGGATTCTATCGTGTTTCCCTATTAACCTTAGCAAT
>N_449
GATTATGCCTGCTTCGTTCAGTTACGTATTGCTAAGGTTAATAGGGAAACACGATAGAATCCGAACAGCACCTGAAAGAAAAGTTATGAATAATCGTTTATCGAAAAAAACTTGAAAAAATACAAAAAATTCGTTGACCAAGCTAAATTTAGTTGGTATATTATTACTTGTCCAAAAGACAGAAGAAAATATTTATTCAAAAACATAACAAAAAAGTTATTGACATGTTACTAACGACATGATAAGATAACTGAGTCGTTAAAAAAGAACCACTTGCGAAGCTTGATTCTATCAAAAAAACTTCAAAAAAGTTCTTGACAAATAACAAACGATAAGTTATGATAAATGAGTTGCCGAAAGATTTCGAAAAACGAAATCGAAAAAAACTTTTAAAAAAGAGTTGACAATCGCTTGTCTCTCTGATATGATATAAAAGTTGCTACGGCAGCCAAAAATGAATCGGGAAACACTCTCGATGAAGTAGACCTTTGAAAACTGAACAAAGTAAGACAAACCAAATGTGTAGGGCGTCTTGATTCAATTCAAGACAACAAACATTTTTAACAAGCAAGCAATATGCTAGCAAACAAATTGAGCTTAACAATCGCAAGATTGTTCGAACTTTTATAGAGTTGTCGTCTTCCCTATTAACCTTAGCAATACGTAAC
>N_450
TGTTTTATGTCCTCTTCTTGGTTAGACTACGTATTGCTAAGGTTAATAGGGAAACACAATAAGATGCAACAGCACCTATAACATTAGTGCCAAATTGCTGACTTTCTACATCTTCTGAAATTATAGATTGTTCTCTAAGACATTGATTTCTCCTAATTTTTACATTTATTTAATAAATTTATGTTTAGGCTACGTGAATTTAGTTTAACAATAGTAACAAAGCTTTGTCAACGGAAATATTAGCTAATTTATTAAGCATACTTATAAGTATATTTGTAAGCATATCTGACATTTAATGAGTAGTAAAAGTGCCTCTATATAAGGAACAAACTGTTTTTTTACTATCTAAATTCGTATACAGTTTTACTAACAAATTAGCTAACAATATTAGCAACTATATCAACAACTATATGTACTTCCCCTCAAAAATGATGTGCACCCCAAAAGTTGGACTTTGTAAAATATAATCAGAAGGAATCTGTTTGCGGAAATATACATTGTTTTTCAAGAAGGTATATTAGGATTCTATCGTGTTTCCCTATTAACCTTAGCAATA
>N_451
TATTGTTATGTGTTACTTGGTAGGATTACGTATTGCTAAGGTTAATAGGGAAACACAATAGAATCCGAACAGCACCTAAAACATTTGGAATTAGAAGACCGCGTTGTTGCAATTAACCGTGTAACAAAAGTTGTTAAAGGTGGACGTCGTCTACGTTTTGCTGCTTTAGTTGTTGTCGGAACAAACGGACACGTAGGATTTGGTACAGGTAAAGCTCAAGAAGTTCCTGAAGCAATCCGTAAAGCAATTGAAGATGCGAAGAAAAGTTAGTTGAAGTACCTATGGTTGGTTCAACAATCCCACACGAAGTAATCGGTGCTTTTAGTGGTGGTAGAATCCTAATGAAACCTGCTGTAGAAGGTTCTGGGGTTGCTGCTGGTGGACCAGTTCGTGCCGTATTAGAATTAGCTGGGGTAGCAGATATCACTTCTAAATCTTTAGGCTCAAATACACCAATCAACGTTGTTCGCGCAACAGTTGAAGGTTTGAAACAATTGAAACGTGCAGAAAGAAGTTGCAGAACTTCGCGGCAAATCAGTTGAAGAATTAATCGGATAAGGAGGACAACAATAATGGCTGAATTAAAAGTTACTTTAAAACGCAGTATTATCGGACGTCCTCAAAACCAACGCGATACAGTAGGTGCTGTTCGGATTCTATCGTGTTTCCCTATTAACCTTAGCAAT
>N_452
CTTTGTCCTGTACTTCGTTCAGTTACGTACTGCTAAGGTTAATAGGGAAACACGATAGAATCCGAACAGCACCTTTTTCGTAAATAAGTTAATTCACTTAAATTTAAAGAATATTTTATTTGCAGATTTTCTTGCGAAGAATAGTGCTTTATAATGCTTCTAACATCCTCAGTCCTTCAAATTTTGCAAGAATATTTCCAATCGTGGATTCTTTTTCCACTATTGAAGCTGTCGTCAGTTCGCTATATAGCCATGGCGAATACGTAAATTTTGTTCATTAGTGATTTCATTGCTCAAACTAATTGAATTAGGTGTATTAAGAAAAAACAGACATTCTGTACTATCAATCATATTATTTAAAGCTGTAGAAAGCATCATATGAACATGACTAGTTGTTACATTTCTTTTATCATAATCATATGTTTTTGTTTGTTCCTTAGGTGCTGTTCGGATTCTATCGTGTTTCCCTATTAACCTTAGCAATACAT
>N_453
TTTTGTGTGTGTGTGTGTCAGTTAGGTGGGATAGAGGGAAACACAATGAGATGCAAACAGCACCTTAGCTGAGCATTCAAATAGCTTTCAGACTTCAGAAGAAAATTACGAGCATTTTTATAGTCCATCTCTAATAAAGTTATTCTTTTTTTATCCAATACATTCAGCTCAATTCCTTATAATATTCTATTCCTTCTACTTATAAAACGAATAAATTTTGTAGTTCTAATTCAAATATTGCATGTTATATCTAATATGGGAGCATTTTATAATTTTCATTGTGATAAACTCGTTATTAATTAGGATACAGTTAGGATTAAATTAGGTATCTAGTTTTTTGTTTATTTCGTATACAGATATCAAAAACAATCGATTATGAGCAAAATGAAATGACCTCTTTGA
>N_454
TTTTTTTTCCCTGACCTTCGTTCAGTTACGTATTGCTAAGGTTAATAGGGAAACACGATAGAATCCGAACAGCACCTTTTGACATTAACCCACTTCCTTTTTATAAATTTGTAAGTTAAAATGATAGAAAAAATATAATTTCCATTGACATTTTTACACTATAGAGTAAAATGAATACGTAGAGAAATAAGCCTATAACAAAACCTTTTATTTGCACTTGGTCGCCAAACTTTATGCTATAAGGTGTGTTTTTAGTTTGCTTTTTCTATCAAATTAACTTACGGATAAATAATAACTCTATATCGTAAAATTCTAAAGACTATTTTTACTCTTTTTCGTAAATTATTTTTTCGTGTTGGAAAGGAACGTTGGAATGACAACATTTGAAAGAATAAAAGAACTAGCGAAAAACAAGAATAAAAACCTTCAACAAGTCGCTAAAGATTTGAAGTACGGAGAATTACTTTTATAGTTTAAACGCAGAACAGCCAACTGCCGAAAAGTTACAAGAAATTGCTGACTACTTCGACGTATCTGTAGATGGTGCTGTTGGATTCTATCGTGTTTCCTATTAACCTTAGCAATAC
>N_455
TGTTATGCCCTGTACTTCGTTCAGTTACGTATTGCTAAGGTTAATAGGGAAACACGATGAATCCGAACAGCACCTTTTCTCATTTCTATCGCTATACTCCCTCAGGAGAAGAGCTACCAGAAAAACATGACAAACGCATTTCGAAAAAGATTTTTTATAGTGGACTTGTATACCTCCCTTTAGAGTATTTAGTAACAAGAGTACCAGAAGTTTTCAACCGATTGGAAATTGTTAAGGGAAGCTTACAAGGAATAAATCTGTTTCAATTACAGGAAATGCCACAGGTCTTTCATTTTGATTCAGCTGGTTTTTGGAATCCATTTACTCCTACAACTAGTTTGGGTACACGTTTAGCAATTTCGACAGTTTGTGTGGTTCCAGCTGTACTTATGGGATTGAAAATGGACATGTGGTTTCGTCCTCTAGCAGATGGACAAAAAGGGGATAATCGATTAATGACCTTAAAAGAAATCCAACAGATTTATCCGCAAATACCTGAAACAAAAACTAGGTGCTGTTCGGATTCTATCGTGTTTCCCTATTAACCTTAGCAAT
>N_456
TGGTGATTTTGACCCCTCCTTTAATTCCGTGATTTTCTCCCACACGTCCACTATACCGATGAAGCGTTAATTTCTTGTTAATTTCTTGTAAATTCCCTGCGTTTTTTCAGTAAACTAGTTGTAAATCTTGCATGCTCCTTCCTACGAACTCATCAATCGTCGATTTTGCCCTTCTAGCTAGTTTCACCAATTAAGTAGTTCTACATTCCCCGCTTTTAACCTACTACACCTTTGTTTTCAGCTATTCCTTCTTCTTGCTGAAAGTCCTTGAGGTTAGGTGCTGTTCGGATTCTATCGTGTTCTCTATTAACCTTAGCA
>N_457
ATTGCCTCTTTACTTCGTTCAGTTACGTATTGCTAAGGTTAATAGGGAAACACGATAGAATCCGAACAGCACCTATACGTTAATTCATTTGATTTACGCAAATCTGCCAAGCGTCGTACCAGACGATGACTCAAAGCGATTGGTAAAGGCATCAATTCTGGTGTTTCATCTACAGCAAACCCAAACATTAAACCTTGGTCACCAGCACCAATCTCATCTAATACGTCTTTTTTATCTTCATCAGGTGCTGTTCGGATTCTATCGTGTTTCCCTATTAACCTTAGCAAT
>N_458
TATGTTACTTGCGATGCTCGTTTACTTCGTTCAGTTACGTATTGCTAAGGTTAATAGGGAAACACGATAGAATCCGAACAGCACCTTGTTAGTCAAAGTCTAGTTTGAAAGAAGAGGAAGAAAATGACGAAAGTACGCGTACGCTATGCACCAAGTCCAACTGGGCACCTGCATATTGGAAATGCAAGAACTGCATTATTCAATTATTTGTTTGCCCGCCACAATGATGGAGACTTTATTATTCGTATTGAGGATACTGACCAAAAACGTAATATCGAAGATGGCGAAAAAAGCCAGTTGGAAAACCTTGCTTGGTTGGGAATGAATTGGGATGAATCTCCTGAAGGTGCTGTTCGGATTCTATCGTGTTTCCCTATTAACTTTAGCAAT
>N_459
TATCATCACCTATTCACTTCGTTCATAGTGATTCTACTCGCTTTGCTCGAAAGGAAACTCCTTTCGCTTTGCTCAACCAGTATTGTTCATCATCTCTTCACTTCGTTCATAGTGATTCACAATAAAAAACTCTATGCCACCGCAGACATAGAGGGACTATTGAATATATTCAATAAACGTCCTCGGTAGGAAATTAAGGCTTGATGCCACCTACTGTATTCGGTACAAGTCAATTATTAACCTCAACTAGCTTAGCATGCTAAACTAGTTAGGTGCTGTTGGATTCTATCGTGTTTCCCTATTAACCTTAGCAATACAT
>N_460
TTTTGACACCTTCAAACATGTACGTATTGCTAAGGTTAATAGGGAAACACGATAGAATCCGAACAGCACCTCAGTCCCATCTCCCATAGCGATTCCCACATCTGCATTAACAAGAGCAGGACATTAATTTTACACCGTCTCCAACCATGGCGGTCACGCCGTATTTTTCTTTGTTGGTATTAATTCTGGATTTGTCTTCCGGCATGACATTCGCAATCACTTCATCTATTCCTAATTGTTTAGCAACCGCTTTTCCGTCATTTCTGAGTCACCAGTAATTAATGTGGTGTGTATACCTTGTTTCCTAAAATATTCAATGGTTTCTTTAGCATATTCACTCGGAACGTCCATAAGGGCAATAAGGCCTATAACCTCTTCATCTACTGCTACGTATACGACTGTCTTACCTTCTGACGCCCATTCATTATTTAAACGACTATATTCATCTGAAACATCATCAAACGAAGTCGGTTTTCCTATACGATAATTTCTCCCTTTGTAATCTCCCGTCAATCCTTTACCAATTTGGTTTTCTACTTCAATAGTTAGTTTGTTTTTTTGCTCAAACTTTCTTAGAATAGCATCTGCTAAGGGGTGATTGGATTCTTTTTTCAAGAGCTACTACGATATCAATCATGTAGGTGCTGTTCGGATTCTATCGTGTTTCCCTATTAACCTTAGCAA
>N_461
GGGGTGGTGTTTGTTGTGTAGTTTCCTTGACTTAAAGAAAGTTATTGCTAAGGTTAATAGGGAAACACAATAAATGCAACAGCACCTGTAAGGAATAGAAGACCCAATTATATTAAACTAGACAGGTTATCCATAGCTCTTAATCTTATTTCATCTCAATACACCCACCGTTAAAGTTCAGTCAGTTATCTTATTTTTCAATCTTTCAATAGCTGATTGCGTTGAGTTTCTTGCCTTTTAATAGCTTCATATAGTCAATTGTTCGAATTGCATCTTATCATACTAAGAGAGCGATAGAGAGCCAAAAATTATCCTCATAATCTATGTCAACATTGTACAAAATGGCTTACAGGGGTTCCTAGGGCTCTAGAAAAGAGCTAAGCTATCGAGGTTAGGTTCTGTTACAGAATTTTTCCATCTTGCTACTGCCTGTTGTGTGGGAGACTTTTTTAGCTAATTCTTTTTGTGTCCACCCGAGTGCTTTTCGCTTTTCTCTAATGACCTTTGCATATTGCTTCTGTTTTCATTAATACACCCCCCTTCTCAGTAGAGTACAACAAGTTGTTGTATTTGTAATGACATTTGAAGTATTTATATATTTTATGAGTTGAAATACATCATATTGTTGTATATAATAAAACAGGAGGGGAGAATAATGAAAAAAGTAAGTAATCTCAGCCCGATACAGAAAGAAAAAGGACTTTCCCAACTTGAGTTAGCCAAAAAAATGAATGTTACACAGCAATGTGTAAGTTCGTGGCAAACAGGGAGAACGATTCCTAAACCCTATCAAGGTGCTGTTCGGATTCTATCGTGTTTCCCTATTAACCTTAGCAATA
>N_462
AATTTTTATTAATGACGTCTTCGTTCAGTTACGTATTGCTAAGGTTAATAGGGAAACACAATAAGAATCCGAACAGCACCTAATATTATCGGATGTCCCTTTGTAGTATTTTTAACATATTCCCAGTCCTTGGGAATCCTCCAAGGAATGTCATTCTCTTTGCCAATCACTCTATTCTTATCCATCGCAGCAATCAAAGAAACTTTCATTTATAACACAGCCTTTTTAACTAATTTACCATCTAATTTCTTATTTCTATCAAAAAACCTTTTCTCATTATCCTGCCCGTTAGTTGAATAAGCAATTTTTTCTATAAGTTATATTATCATAATACCACAAAATCACAAATTTTCATTCAATTATCATTTTCAATTGCATTTTATAAATCATTTTGTATGTAATTTGGTATGTAAGTTAAAATGAAAAAAGTAGTCCATTTTGAAGTACATTTTGTCATTTTGTACTCCAAAACTGAACTACTTAGTATAGATTACTGTTGCTTCTTTACTAATTTAGGTTTACTTGTTAAGAAAGATTATTTACGCAAATGTTCTTCAACAATTTGCTGAGATTTATCAGCTGTATCTTCCACTTCATCTTTTGCTTTTTCTAACTTTTGAATATATTGTTTCAAGCTTGAGTTTTCAGCAGTTGCTTCGATGGATAAGAATAAGCCTGATTGGCAAAGAGAATGACATTCCTTGGAGGATTCCCAAGGACTGGGAATATGTTAAAAATACTACAAAGGG
>N_463
TCTTTTGCTGACTGTACTTCGTTCAGTTACGTATTGCTAAGGTTAATAGGGAAACACGATAGAATCCGAACAGCACCTACTTCTAATGGTGTTTGGTAATTTAGTGATTTTCTAGGGATATGGTTTCTTTTGGACGCAACGGATGAGATGAATCCTTGATTGACTTGGTTGAATTCCAGTTCTTTTGGTAGTCCATCTTTTCGGAGGAGTCCGTTTGAATGTTCATTTAATCCCCGTTGGGAAGGCGTTCCTCGGTATTACGAAATAAATATCAATATCATTCGTATTACTAATACTTTTCCAATTAGAGAATTCTTTTCCACAATCAAAGGTAATTGATTTGAAAAGATTTTTGGGTACGGATTGAAGCCATTCATTAATCGAATTTTCAATATCAACTGCCTTACGGCCTTCTGGTTTCAAGGCGATAATGGCTTTTGAAAGTCGCTCAACGAGTGTGATGACGGCACTTTTATGGTGGATGCCGACAATCGTATCACCCTCTAATTGGAAAAGTATTAGTAATACGAATGATATTGATATTTATTTCGCAGACCCAGAACACCTTGCCAACGGGGATTAAATGAAACGTAAACGGACTCCTCCGAACCAAAAGCAACCAAGTCAAATCGAGTTCGTCTCATCCGTTGCGTCCAAAAGAAAGCATTATCCCTAGAAAATCACTAAATTACCAAACACCATTGGAGGTTTGGTGTGTATTTCCTATTAACCTTTAGCAA
>N_464
TTATATGTATCTTCGTTCAGTTACGTATTGCTAAGGTTAATAGGGAAACACAATAAATCCGAACAGCACCTCATTTTTAGTAATCTTGATTTGTCGCACATTAGCCTTTGTGTCAGTAAAAATCAAGTCTATTTGTTCTTCATCTTTTTGTGTCAATGGAATCTCAAGTTTGCTTGGATAAAGGCTATATTAGCTACTTGTTTATCAGTTAACTTCATAAAGAGATACTTTACCTTTTGTAAAAAATTTAGTGCGATTGTATCTGACAAGGCAAGCCCTAACGCTTACTAGATTAATTACTAATCAATATT
>N_465
GGCTATATCCTGTTACTTCGTTCAGTTACGTATTGCTAAGGTTCATGCGGGAAACACGATAGAATCCGAACAGCACCTTCCCGCATCTAGTAAACGTCCATCAGCAGGTACATAATCGCCTGCGTCTAACAACACGATATCTCCTACCACAAGTTCGTTTGCCGGAATCGTTTTTTCCTTACCATCACGAATCACTCGAGCATCGGGCGCTGAAAGGTTTTTCAACGCTTCTAAAGAACCTTCTGCTTTTTTTGTTTGGACAACACTGATTATAGAATTCAACATCAATACTGCAAAAATAACTAAGAATTCGATGTAGTCACCCATGACCATCTGAATTCAGATGGTCATGGGTGACTACATCGAATTCTTAGTTATTTTTGCAGTATTGATGTTCAAGTCTATAATCAGTGTTCTGCCAACAAAAGCAGAGGTTTCTTCAAGCGTTGAAAAAGCCTTTAGCGCCCGATGTAGATAAGGATGAAATAGCGGAGC
>N_466
TTATGTCGTACTCGTTCAGTTACGTATTGCTAAGGTTAATAGGGAAACACGATAGAATCCGAACAGCACCTATTCTTTTATTTTAGCCATTCAATTGCCACTTGGTTATTAATATTTTTTCTAAGTTTACTATTAATAATTAATACTTTAATTATTATCTTTAATAAACATAGAAACTTATTTCTTCACAGCATATTTCCAATTGTTTTATTAATTTTTCTATACTTTATATAAAAAGATAGAACTATTTAGTAAGGAAAAAAAGTAGCTAATTGTAATTTTCGTCTAAAACTCAAAACTAGTAAAAATAACTTTATTGTGTTATTTTTATTTATAAATTATGAAAAAGGACCTTTCGAAATGAAAAATAATAAAATAATCAGTTGAATTATGGGCTTTTATTGCCAGTTTTTCTGCTATGTATCATTGGATTACTTTCTTTATATGTTGCTTTATATCACGACTCTTACACTAATTCAAAAATCACAAAAGAATTAATTAAACAAGTATTGTGGTATAGTATTGGGTTCACTTCAGCAATAACTATTTATTTTTTTAATCCTAAAATTTTGTGGAAATTAACTCCTATATTTTACGGATTATGCATCATAATGTTATTACTTCTCTTGAAATTCTATAATCCACAATTAGCAGTCTTAACTGGAGCAAAAAATTGGTTTTATATTGCTGGTTTTTCGTTTCAACCTACTGAGTTAGTCAAAATAGGTGCTGTTCGGATTCTATCGTGTTTCCCTATTAACCTTAGCGA
>N_467
ATGTTTTTAGTGTTCTTCGTTCAGTTACGTATTGCTAAGGTTAATAGGGAAACACGATAGAATCCGAACAGCACCTAAATCTACAATTTGTTTCTACAGCTGATATGCAAAAAGATGCGAAAGATTTAAGCCTTAAATTTTTACCATATTCTTTATTAATATCAATTTTATTTTCTGCTATTATTTCTTTAATTTATGCAAAATCAATAAAAAATAATATACAAGAAATAAAAATTGTTACTGATAAAATGATGAAACTTGATAAAAAAATGAGTTTAAAAAGTTAGCTCTAATGATGAAGTTGGAGAATTAAAACAACAAATTAATGATTTGTATTCTACTTTATTAAGAACAATTGACGATTTGGAATTTAAAAATAAAGAAATTTTAAAATTAGAAAAGTTAAAATATGACTTTTTTAAAGGTGCATCCCATGAACTTAAAACCCCTCTTGCTAGTCTTAAAATAATACTGGAAAACATGAAATACAATATTGGAAAATATAAAGAAAGAGATATTTATATTAATGAATAGGTGCTGTTCGGATTCTATCGTGTTTCCCTATTAACCTTAGCAAT
>N_468
TTTTTTCTTCCCTGTACTTCGTTCAGTTACGTATTGCTAAGGTTAATAGGGAAACACGATAGAATCCGAACAGCACCTACGCCGCTGCATACAGTGAGGATAACAGCATCATTGACATTACCGCGGGCCTCTCCGGGGATGTGGTGTCAATCGATTAGAAACACTGGAAGCATCCCAAAAGATAAGCTAGCTGCCATATTTGAAAAGTTCTATAGGCTGGACAATGCTCGTTCTTCCGATACGGGTGGCGCGGGACTTGGATTGGCGATTGCAAAAGAAATTATTGTTCAGCATGGAGGGCAGATTTACGCGGAAAGCAATGATGACTCTACGACATTTTACAGGTAGAGCTTCCAGCGATGCCAGACTTGGTTGATAAAAGGAGGTCCTAAGAGATGTATATAATTTTGGCTCTTTGTCAAATGATGTTGGTAAAGAGAAATCTTAGAATAATTAGGTGCTGTTCGGATTCTATCGTGTTTCCCTATTAACCTTAGCAAT
>N_469
ATCATCGCTTGGTTCGTCGTATTGCTGAGCAGTAGGGAAACACGATAGAATCCGAACAGCACCTAAATTTGAAGAAGAAGCAAACGAGGATGTTAAAAGAATACCATATAGTTACCAAACCAAGAAAGTTCTCGTCAAGTTCGCTGGTACGAATCAAATCAAGTGAAAAAAGGGACTGTGAAAAAAATTGTGTCATAGTTAGTCACTTTTTTGAACAAATAGTGTTCAATCAGCTGTCCTTCGGTATTAGCTCAAAAAACGGCAAAATATGAGGAACTATTTTCCATTTGTTTCTCTAGGTGCTGTTCGGATTCTATGGTGTTTTTCCCTATTAACCTTAGCGATAC
>N_470
TGTTATGTCATCTACTCGTTCAGTTACGTATTGCTAAGGTTAATAGGGAAACACAATCAAGTCCGAACAGCACCTACAATTGGTCTAGCTTTTTTGTTAGCTGGTTGTACCAACGGGAATGAATCGAAAAAAGAATCAACAAAAGAAACAGCGAAAGCAACAGTTGCAACTACTACAACAACTAGCACAGAGAGCAAGTCAACTGCAGCAAGTACAGAAACAGCAGATACCTCTACTTCGTCAGAGTCTTCCAAAACGACTGAAACAACTCAAACATCTACTTCAAGTTCTTCTGTAGAGGCTTCATCTTCCTCTTCAGAAAGCAGCGAAGACAAGTTAAAACAAACACTGTGGAATGCAGACAAATCCGCACAATTAGAGGCATTTATGACCAAATGGGGCCAAACGAATGGGACAACAATACAAAAGTTATACGAATCAAATGAGTGTGGACTTATATGGTCTTAAAGTCCCTCAAGCTATTTTGAACGGGGAGTGGAAGATGGCTATTGGTGGAGTGCCTGTTTCTGCAGAATGGTCAGAAAGTGGGACAGGTCAAGCGGACTTATCAAATCACAGCCGTCTATTCCGATGCAGAGACAGAACCATATCTGAAAAAGCACGTCTATCTATTCGGGTTTCAGCAAAATCAGCCAAAAGTATTGGTGACACAACAAAATCAGGGGAATCCCGATAATTATCTTTACTT
>N_471
TGTTTATGTAACCCTACTTCGTTCCATCGTATTGCTAAGGTTAATAGGGAAACACGATAGAATCCGAACAGCACCTATCTTCTCAAATGTCCGCAAAGCCTTATTTTATCGGCTCTACGGGCATTTTATTGTGGTAAACCTCGCATATCTAGGTCTATCTTCTTATATTTTTCCTGTCAATCGTGGTTAAAATCGTGGTAAATACTTCTATGCGATTAGACGCTGAACCTCTGATTTTGCGGTATCTATGGACGCATGAGCGTACCAGTTCATTGTGATACTGATGTTTGAATGCCCCATGATATACTGTAAATCTTTCGGGTTCATGTTCTTGCTTGCCAGCCTTGTGCAGAATGTATGGCGTAGCGTATGCGGTGTAATATGTGGCAAGGGATTGTCCTTGTGGTGCTTGTTGTATTTCTTTACCATACGGATAAATAAGGCGTTATAATCAATGGCAACTTTTGGATTACCTTTCGATTGATGAACGCAAAACCGCTGTGTCCGTCTACCTCTATCGACTTTATCTTTGGTCGGCTGTTGATAACCCGTTGAAATGCCTGTATCGTTTCTTTGCTTAATGGCACTTGCCTTATCCCGCTTTTCGTCTTAGGCGTTTCAATATAATAGCCCTGTTCCTTACTCTTTAGTAACTGGTGGTCGATAATCACAACTTCATTCTTGAAATCAATGTCGGCTACTGTCAGTCCGCACAGTTCCGAGATACGAAGTCCTGTCTTTAACAGTATCAGCACATCATCATAATGCTTGTGATACACGTTGTCCGTCTTAATAAATGACAATAAGGCTTGCTCCTGTTCCTCTGTCAATGCGACTTTCTCTTTGGTATCATTTTCTATGACTTCACTTAGCTTGAAATCAAAAGGGTTTTTCCTCACATAATCATCTTGTATGGCTATGTAGAATGACGCTTTTAACGAGCGTTTAGGTGCTGTTCGGATTCTATCGTGTTTCCCTATTAACCTTAGCAA
>N_472
TATGTGTGGGGGGGGGGGGGGGGGGGGGGGGGGCAAATCAATAGAATCCGAACAGCACCTCTGTGCACATTTTTATCTTTGTTATTTATAAGAAAATTTCACCAGTTGAGATGATTCCAAGATTGTCCGTCGATTTCTCCTTGCAGCTGCATTGTTCGTTCGTCTATCTCAGCCATCAGTTTCTTTATTTCATATAAGAGCGCACGGTCTTGATATTCTGATTTTTCGCTTAATTCGTCTAATTGTTGCAATAAGCCAAT
>N_473
TGTTATCATTTACTTCGTTCAGTTACGTATTGCTAAGGTTAATAGGGAAACACGATAGAATCCGAACAGCACCTGTGTTGCCATTCCAACCAATCTAATCGAGTCTTTCAATAAGCAAATTAAAAGATACAGCCGTAGAAAAGAGCAGTTTCAAAATGAAGAATCACTAGAACGCTTTCTAGTCAGCATTTTTGATACATACAATCAAAAATTTCTAAACAGAAGCCATAAAGGTTTTCAACAGGTAACCGATACATTAGTTTCAATGTTTACTGAGTAACTAATTATTTTGCAGGAGGACAATTTATTTACACAAAATTATAGGTGCTGTTCGGATTCTATCGTGTTTCCCTATTAACCTTAGCAAT
>N_474
ATGTAGCCTTTAAAATTTCCAGTTACATACTTAAAGCAAGCGGTAATGGAATCCAATAAATCCAAACAGCACCTCTTACTAGGATAGCATTACTTAGGGCATAACCAAAGGCATATGATTGTCTTGTTCGAAAACAAACAAATAACCCTTTCCATTTTTCACTATAATTGCTTTCCCGTTTCCATCTACCACAGTAGAACCACAACTTCTACAAGCACGAGGAGTAGGCGAGAGAACAGCATCGACGACCAACGTCTTTTTCTCTGAAGGGTCTCGTAAGAGACCTCTGTAATCATCAAATCTTTCTCTGTTATTCTCAGCATTTTTTTGATAGAATCATTCATATAGCGTATCGTCCTCTCAGTTGTTTATTTTGTGGTGATTTAATCATACTAGAGAACGATATGTTTTTTAATACCTAAAATGAAAATGGGGCTGAAAATAGATTCTGATTCATCAGTCCAGTAACATAGAGCCGATATTAAAGCGTTTCGAGCGTTTTTTTATTTGTATTTTAATGGTTGGCTACGTTTTTGGCTACGTTTGGAATTATTCGCCCATAAATTTTGCAAATCGGTCACCAGTTTTCTTAACAGATTGTGGTGTGACATGAGCATAGATATTCATGGTAGTTTTAATATCTTTATGACCTAATAGGTGCTGTTCGGATTCTATCGTGTTTCCCTATTAACCTTAGCAAT
>N_475
ATTGCCTCTTTACTTCGTTCAGTTACGTATTGCTAAGGTTAATAGGGAAACACGATAGAATCCGAACAGCACCTATACGTTAATTCATTTGATTTACGCAAATCTGCCAAGCGTCGTACCAGACGATGACTCAAAGCGATTGGTAAAGGCATCAATTCTGGTGTTTCATCTACAGCAAACCCAAACATTAAACCTTGGTCACCAGCACCAATCTCATCTAATACGTCTTTTTTATCTTCATCAGGTGCTGTTCGGATTCTATCGTGTTTCCCTATTAACCTTAGCAAT
>N_476
ATGTTTATGTAATTTACTTGACTCATTACGTATTGCTAAGGTTAATAGGGAAACACGATAGAATCCGAACAGCACCTAAACAGAGGTATAAAATTGTTGGGAATATTCCTTACCATTTAAGCACACAAATTATTAAAAAAGTGGTTTTTGGAAAGCAGTGCGTCTGACATCTATCTGATTGTTGAAGAAGGATTCTACAAGCGTACCTTGGATATTCACCGAACACTAGTATCTTGCACACTTAAGTCTCGATTCAGCAATTGCTTAAGCTGCCAGCGGAATGCTTTCATCCTAAACCAAAAGTAAACAGTGTCTTAATAAAACTTACCCGCCATACCACAGATGTTCCAGATAAATATTGGAAGCTATATACGTACTAGGTGCTGTTCGGATTCTATCGTGTTTCCCTATTAACCTTAGCAAT
>N_477
AACTTACTTGGTTCAGTTACATATGCTAAGGTTAATAGGGAAACACAATAGAATCCGAACAGCACCTATGGAAAGAGATTGAGCTAAACAAGCACTTTACCTAATATGTACGGCATGAGCAAACATAAAATCGAAAGCGACGAATCGGCTGGAATTTACGCAGTCATTTTTCGAACGCATACCGAAGCGAATCTCGTCGACGAGAATGCCTGTCTAGCAGTTTTGTTGAATCAAAAACCAATCCAATGTATGATATACCAACATTATAAAAGCGAAGAACGATATGGTAGCATTGCAGCGTATAACCATTGCTTTCGATGCTGAAGAGTGGAGCAAAACAGTCGATATGAGGTTCGTATGGCCGCAACCAGAACATGAACTTGACGACCACTTAGCTTTGTCTGACTATTTGTCCGAATACAAAGAAACAAGAAGAGTTGAAAAAAGCGATGAGAGACCGAACCTTTCAAATGGGTAAACTATTCTTCTATCCGCAAGAAATCGAACACATAAGCAAATAACCGCTGAAACCTTACAAGAACTAGCACCACTATATCAAAAGCTAGGTGCAAAAATTTCAATAGACAACACGAAATAAGCAATGCGAAAAACAAACCTTACTCTCGGCTTGCGAGTGAAGGTTTGTTTTGATTATTCAAAAAGTAAATATTTAAAAAATTGATAGGAATCAATTACTTAAGGTCTCAAAAGAAGGAAAATAAAGCAAGGGACAA
>N_478
TTACTAAGTACTTCGTTCAGTTACGTATTGCTAAGGTTAATAGGGAAACACGATAGAATCCGAACAGCACCTAACTGTACGAGTAGTTGTTTCTGGTATCTGTCTTGCCGTAAAATTGTTCCACAAATCCCAGATTGAAGCGACACGGAAGATGGAAGAAGCGTTGTTGACGCGTTTTATCGTTGAAAATTCTAATCCTGTGATTGGCACGCCATCTGTTGTCCATTTGATTGGCACATCGAATCGCTTAGACATATTGAGGATTTCAGCGTTTGCTT
>N_479
CATGTTTTTATAACATTTACTTCGTTCAGTTACGTATTGCTAAGGTTAATAGGGAAACGCGATAGAATCCGAACAGCACCTAAAAATGGAGTCGAAATAAATATCTAAAAGTTTTAATCGAAAGTGATTTTGACCGTGAATTTACGACTTACAAAAAGACCAATTCGATTTATTGCTCGATAAATTTATTGCTATCCAAACAGAAAATACTCAAATATTAAGCGAGTATGTCTACACAAATAATCAAATCATTGAAATGCTTATCGGAGGAATGATATAACCATGAGAAAAACTTCTGTCCAAAAACATGTTACTTTGTACCCTAGTCATGTTGACGTTTTAGATTCCATCATGAAAAAAATCCAGATATCAATAACTACTCGGAAGCCATTCGCTTTTTATGTATGAGTTATGAACCCGATACCAACACGACCACTACCAGCAATCAGGCAAAACTAAATGCTATGGGAAAAGAAATTTCCATCATGACTGAAATCATCGCAGAATTTGCTGATTTATATCTAAAAGATACAGGCGTTCTTATTGGCACAAATTCTAAAGTATATCAAGAAGTGAAAGAAAAAATCGAAGCTAAACTAAATCCATCAAATCGAAATCGACCAAAGAATCATCAAAAAGAAACCAGTCAAACAGTCACTTCTAGAAATTTCGACCCAACAAATTTTCTAAAACGATAAAAAACAGATACAGGAGTTATTCCTATCTGTTTTTTATTTAGAAGCCCCATACAATATGCTACGAGGTGCCTAGCAATCTTAGTCGGTTGTAAGGGACTTGTCTACTTGCTTAATGTAAGGGGGGCGAGTTCTTTTTATTTATTCTTCTAACCAGTTACGCAGAGAAATCTTTGGCAAATCTGACGTTAGGCTTGAAAAAGTAAATTCTAATTTGGCGATTTTATTGCCCTTTTTTCTTTTATTT
>N_480
TTATTGCCTGTACTTGGTTCGTTACGTATTGCTAAGGTTAATAGGGAAACACAATAATCCAAACAGCGCCTTTCCAAGCGCCGTTTCGATTCGCTCTGTTTATAAAAGAAAACCAATATATTAGCAGAGATATTTTCTCTGCTGAATGAGAACGAGCTGACAATAGCAGATATATCACATAACCATAAGAATGAGCATGTCTACATATTGATTGACATAGACAGTACTGATTTTGAACAGCTCAATCAAGTGAAACAACAGCTAGAAAAAATTTCTGGAGTACGAAAGGTCCGCTTATTAAAGAAACCAGAAAGGCCATAAAGAAAGAGAATATTTGGATTTCATTAATTCTTCTTTCCGTTCTTTACTTTCGAATTTGGTACAGACTCTAAAATAAGAGAAGCAACATTCTTTTATTGATAGAAATGAAGGAGCAAGCATTTGAAAAGATATATAAGCAGACTTTCCGACCAAACAGAAAAAGATTTTAAAAGGAACAGCAGCAATCATCAGTATCTTTTTTCTTGTTGTTTTTAGTAATTTATTTTTGCAGTGGTGGAA
>N_481
AGGGAAACACGATAGAATCCGAACAGCACCTCCGTTGTTTCCTCGATGAGTTTTATATGCTTGTCGTGTGCACCTAAAAGCATGCTGACATCATCAGCAGCTGTCAATCTAATCTCTAAAGAACTAGACTCTTCCGTCAAAAATAGACATCCCCTTTTTTTCGATTCATTCTTCCTATTTTACCATACTCAGAAGAAACTATATAGCAAATAAGAAAAGGTTGTAAAAGAGTCGTTTAACCATACGTACCAAGAAACGTTAAAAAATAGCTGTTTCCATTCGCTAAAGGTCTCGTTTTGATAAAAAGAATCTGAGAATGTAAGTTATATGAAAGTGGAGAACAAAATATTCCGTTTCATTCAGAGGTATTCTCTAGGTATTTTTCTTTGTTTCAAAAAAAGAAAACAAAATAGTTAAAATATTCTTGCATTTCAAAAAAAACAGGTGTATTATTACGTCAACAAATAAACATACAGCAAAGCGTCGAGGAAAACAGTAGGCTATTCAACGATTTATTCCCAGTGAGTCATGTAAGTG
>N_482
TGTTTTTGTAGCATGTTCTTCGTTCAGTTACGTATTGCTAAGGTTAATAGGGAAACACAATAAGAATCCGAACAGCACCTGATTGTTCTGAGCTTCTGCTGATGTACTGTCTTCGGTTTGTGTTTGTTCTGTTGTTTCAGTTGTTGGTTCTTCGGTTGAAATTGTATTTTCTGAGACAGTAGCTGACTGCAAAGTACTTTCTGTATCGTTTTCAATTCCTGTTTCTGAAGAACTCGATGTCTGAGTTGCGACAGTTTCTGTCAATTATTCAGCTAGCACTGTTGTGTTGGCAACTGCTAGATTTCCTAAAAGAATAACGCTAAATAATAAATTCTTTGCTTTCATCTTTTTTCTCCTTTGAATTATGAAACTTTTCCTAAATAACAGTGTAACTAAAAAAGTAAAAGCAAGTCAATGTCCATATTTAAATAACATTTGTTTCTTTTTAATAAATTTGCTTTTTCTGCATAAAAAGACGTAAATGAAGAATATTCTTCTCCCATTCACGCCTTAAATTGATGGTCGTTTGAATAACTATTTAACAAGTAATTCTCTCTGGATATTATCCGTTATGGATTATACTTCCTGTGTCGTAGGTGCTGTTCGGATTCTATCGTGTTTCCCTATTAACCTTAGCAATA
>N_483
TATAACCTGTACTTCGTTCAGTTACGTATTGCTAAGGTTAATAGGGAAACACGATAGAATCCGAACAGCACCTTGAAATATTTCTTTGAAAACGTAGTAACAGGCAAAGAAAACTGGAATGATTTATATCATGCAAACGAAGTATTGAAAATAGCTGAGGAGAAATAAATGGAAATTTTATTTACTATTTGTGGTAGAGCTGGGTCTAAGGGGTTTAAAAATAAAAATTTGAAATATTTGGCAGGAAAGCCCCTAGTCCATTTCGCTTTAGCAATGATAGATATCTATCAACAAAAACATCCTGAACATAATTGCACGACTTGTTTGAATACGGACAGTAATGAGTTAGTAGAATTGACGACTAAGTTAAATCCGTCTGTGAAAATTGTAGAACGTAAACCTGAATTAGCTACAGATACTGTAGGGAAAATTGAAGTGATACGTGATTCATTCTTACAACTAGAAAGAGAAGATAATATATTTGATTTAATTATAGATTTAGATTTGACTTCACCTTTACGTGAAGTTTCTAATCTTGAAGAATTAATAGATGAACATCTAAAAAATTTAGATAAAGACGTCTACTTTTCAGTTGTTTCTGCAAGACGTAATCCCTATTTTAATATGGTAAAAAGAATTGAAAATGAAGTTACTATAGTTAATAAATCAAGGAGTTTCTTTAGGCAACAGACACCTGAAGTTTTTGAAATGAATGCCTCAATGTATTCTTTTAAACCTGAATTTCTAAAAAAAAGTAATTATATTTTTGATGGGCAATGTGGGATAATAAAAATGAAGGTGCTGTTCGGATTCTATCATGTTCCTATTAACCTTAGCGATACC
>N_484
TATGAATCATTAATTGCTAAGGTTAATAGGGAAACACGATAGAATCCGAACAGCACCTGCTGCTGTTTTTGGCTAGTTCGCGTGTATTTGTTAATCAATCAATGTTTGTGCTGCTGTGATAATCGATAATTTATATACATCTTCTTCATTTGCTCCACGAGACAAATCAGAAACCGGTTTGTTCAAGCCTTGTAGAATTGGTCCGATTGCTTCAAAGTTACCGAAACGCTGAGCAATTTTATAGCCGATATTTCCTGACTGCAATTCT
>N_485
TATATCCTGTACTTCGTTTCAGTTTATTGCTAAGGTTAATAGGGAAACACGATAAATACCGAACAGCACCTTATCCATTGGTAGAGGGGCTACTTGGCATAGTGTACATTATGTTAACTAACGCTATAAATAACGATTATGTTCCCAAAACAATATTTTATGAACTATAACAAAAATTTGTTATCGCATATTGTATATTTTAATTATAGGTGTATACCACTTAAATTTAACACAAAGGCGTGATTATTTTGAAACCCAAAAAGAAAATTTATCTAGGTCTCCTCTTTTCCTTGATGATTGGAATTTTTAGTATAGGAATTACAAATACCTATGCTTCAGAAAATTCTAATTTCAATATCAACTCCCAACCAATTGAAGAACAAGCAATTAATTTTGCGAAAACTGATTTTGAACACTCCATAACTTCAATTCTTTTAATAGGTGCTGTTCGGATTCTATCGTGTTTCCCTATTAACCTTAGCAAT
>N_486
ATTTTATGACCTACTTCGTTCAGTTACGTATTGCTAAGGTTAATAGGGAAACACGATAAATCCGAACAGCACCTATGCTTGTCCAGTGGATGCAATTAGTTATGGAGTAAGAAAATAGAAAGGAGTAGTTAGGAAAGTGATAAAAAATGCTATAGCATATATTACAAGAAAGAAAAATAGAACTTTAATAATTTTTATCATATTAACTATAGTTCTTTCTTGCTTGTATTCTTGTTTAACAATAATGAAATCAAGCAATGAAATAGAAAAGGCTTTATATGAAAGTTCTAATTCTTCAATATCAATAACAAAAAAAGATGGTAAATATTTTAATGTTAATCAATTTAAAGATATTGAAAAATTAAAAGAAATTGAAGAAAAAATAATTCAATATGATGGATTAGCAAAACTAAAAGATGCTAAAGTAGTTAGCGGAGAACAAAGAATAAATAGAGAAGATTTATCTGACGAATTTAAGTACTTTTCTTCACTCGAAGCTACAAATAATACTAAAAGAAATATTTTATTTAGTAGTGGAGT
>N_487
GTGTTATCCCCTGTACTTCGTTCAGTTACGTATTGCTAAGGTTAATAGGGAAACACGATAGAATCCGAACAGCACCTATTTTTTCCTGCCAAAATTGCTTGCTTAGCTTGACTAAAGTGAAGACTATTCGGAGAAGCAATATAAATGGTGTCCATATGAGTAATATTGAAAAAAGTCTTCAAATCTGTTGCGAATTCGATATCCCCTTCATAATGAGAACCAAATTCCTGTGCTTTTTCCAAATGTCTAGAATATACCGCTGTGATTCAACTTCATCTTGCGGACAATATAACAAATAAAATACTTGTAATAAGAAACTCTTCATAATAGCCCCTTTTTCCCTTTGGGCCTAGGTGCTGTTCGGATTCTATGAGGCATCTTTCCCTATAACCTTCAAGCAAT
>N_488
GTTTTTTAATGACCTGTTACTTCGTTCAGTTACGTATTGCTAAGGTTCATAGGGAAACACGATAGAATCCGAACAGCACCTTATTATCTTAGCCCGTACCTATTTTAGTGCTTTGCCAAAAGAACTTTCTGAAGCTGCTACTATCGATGGCGCCAATGTTGCAAATACTGTTCAAAGTCATGTTTTTTTTTTTTTGCCATTCCAAAGCAAGCAAAACCAATTATGTTGGTATTGTTTTTATATGCCTTTGTTGG
>N_489
TCTTTTGCTGGCACTTCGTTCAGTTACGTATTGCTAAGGTTAATAGGGAAACACGATAGAATCCGAACAGCACCTACTGAACCAGAAACAGTGGTTCAGCCTTAAAATAGAAATACTTGTTACAAGAGGTTGTCAACAAGAAGTGGTCAGCTTCAAGAAATAAGAAGGAATTTACGAAAATTGCTTCTCAAATTTTTGTGAAGTTTCGGCTTGTTTTTCGAAGAAGCTACTTCTGGAACACCGTGAATCAGAGGTTGTGAAAAAGCTGTCCTGCATCAAGTAATAAGAACAGCCAAACAAAAATAGCCCCTCATATTTTTCGTTTGGCTGGGCTTATTACCGCAGATGCAAGCTTTGGAACACCGTTTAAGGAAGAGGTTGTAAAATCAGCGATTTAACCTGAGTATTAGAGAAACAAACGGAAAAATAGCTCCTCATATTTTGCCGCTTTTTGAGCTAATGCTAGGTGCTGTTCGGATTCTATCGTGTTTCCCTATTAACCTTAGCGATA
>N_490
TGTGTTACTCATTCATCGTATTGCTAAGGTTAATAGGGAAACACAATAATCCGAACAGCACCTTTATTTAATTTTTTTGTTACCTTGTTTATTCTATTGTTTATTTCCTTAGGGTATTTTGTCAAGATATTCTTGTTTTTTAAGGCGGAAAAATTAATTTTAATGGATATAACTAAATATGTTTTGATGATTGATGATATTTTTTTAGAGTCTTATATTATTTACTTATGGGTAGATAAAGAAGACGGAGGTAAAGAAGTGATAGGGGGAGAGTAACAAATTATAGTAAAGAATATTTGCTGTTCAAAAGTATGGTATACGTGAGAGTGGAATGAAGAGGTGCTGTTCGATTCTATCGTGTTTCCCTATTAACCTTAGCAA
>N_491
GGTTGTGCGTACTTGGTTCGTTACGTATTGCTAAGGTTAATAGGGAAACACGATAGAATCCGAACAGCACCTAGCATATAAGAATTACTATGTTCTTGTAATCGAATAAGCACAATAGAATGAAATATAAAAACATTCAAAAAGAAATACCTATCTGATTAAATCCGTAGATATGAATATCGGTTGAAATGGAACTTGTTAGAAAAGGCAAAACAGAACTTGCTGACAAAGTATTTCTGACACGGTGGCGGAAGCCTCTCAGGCTTACCGCCATGACACCTTGTGTCAAGGGGAAGAAATGCTTTGTCGGCTGGCGAGCCTGCGAGCCTTGTCTGTGCCCCCGTTATCTAACAGGGGGGCACTATTTCACAAAAGACAAGTCAAAAACCATACACCCCCAAACCTGTGAGTAGTAATGAGAGGTTTTAAGAAGATAGTACATATCACACTTTTTGAAAGGTGGTTTACAGGTATTTCAAGGCTATTGTGGGATTGGAGGAATACAATGAACAATTTAGAATTTGCACTTGAAATGAAGAACAAACGTCTTGCCAGCGGTCTTTCACAAGGAGAACTTGCAAGTCTTACCCATGTATCAAGATATAGTATCAACCGCTTTGAGAACGGAAAA
>N_492
ATACGTTCGCTCGTTCAGTTACGTATTGCTAAGGTTAATAGGGAAACACGATAGAATCCGAACAGCACCTATTTTTTCAATGGCCGTTGTTGCTTTTTTAATTGTCGTTAGTTTCTTAGGCTTAACGGATATTGCAATCAGTGTCATTATTCATGAAGGAAGTACTTTGGTTGTTATTTTGAATGGACTTCGATTGCTAAAGGCAGTCTAAAGAATGATTGCACAACTTCAAATTAATCGAGTAATAGAGATAATTAAGGATTACACTACATTTTTTATCTCTATTACTTGTTTATATTTAT
>N_493
TGGCTGTCCCAACATCTACTTCGTAGATTGTATTGCTAAGGTTAATAGGGAAACACGATAAATCCAAGCACACCTAATCAATGTGACTGCACTAAGTTACAAATTGAGTCAAATTTTGCTGCAGCGTGCTTGCGATGTTATCCATATCATTGATTGCTGGAGACATGATATCCCCATTTGTATGTGTATCATAATAGGAAATCGGTACACGATTCATTTTCGCTCCAAATCATCAACGTAATTCATTAAACTGTTGGTTGGGAAACACGTGTCATAATAAATTGCTGTAAAAAACTTGGAAT
>N_494
TTATCCCCTGTACTTCGTTCAGTTACGTATTGCTAAGGTTAATAGGGAAACACGATAGAATCCGAACAGCACCTCGCTAGTTGCTACTACTTCATTGTTATTGGACTTAATAACGAAGTAATATTGGCCATTAGTTGCTTCTCTTATAACAAAGTACAAATTTTTCACCACCTATAATTTATTTCAGCGGACCACTCGCTGATAATTAAAATTATAAGCTATGTATAAAATTTCACAATATCAATTTGTCGCTGTGGCGGAAAGGGTAGACGCAATAAAGGATGAATGGGAAAAGTCAATGAGTAATTATCTGAAATTTACAAGTCCCCTGTTTAGTTATCTAAGATTATTTGATAATATTATTTCTGAGGTGATAGAAAATGGTGGGCGTAGTTAAATTTCTTGGGTTTACATTTGATGGATATGGTACGTTAGGCGAATGGGTAGGTATTATTTTGATAGTGATTACAATTCAACAAACATCAAAGTACTACTGGTATTCTAATAGTTCTAAAATTGTATCAAGAATAACTGAAGGAATAACCAAAAAAGATATTACTGTCGTCGGTAAATATGGGTTTACTATAACTTTATTAAATGAAGGGAAATCTGAAACCGCAATAAAGTTTTGCGGGATTATAGGTAAATATAACATTTTCCAACGTTTTATCAGAAAGCATTGGTACAAATATATTTACAAATACCCTGTAGTTAAAAAGCTTATTGAAAAATATGTGGACCACGAAATATCTTATCTCAATCCAACAGACCTTATTAATCAAGAATTCCAGAATATTGGATACTTAGAGGTGCTGTTCGGATTCTATCGTGTTTCCCTATTAACCTTAGCAATACGT
>N_495
GTGACGCCTCGAACGTTCGCGTATTGCTAAGGTTAATAGGGAAACACGATAGAATCCGAACAGCACCTGCTGCCCTGCATCAAGTAATAAGAACAGCCAAATAAAAATAGCTGCTCATATTTTTCGTTTGGTTGGGCTTATTACCGCAGATGCAAGCTTTTGAACACCGTTTAAGGAAGAGGTTGTGAAAAAGTCGCTTAGTTTCGAGTATTAAGAAAAATTTTGTGAAAATAGCTTTCTACATTTTTGCATAAATTTGGCTTAATACCGAGAAACTGGCTTTTGAACACCGTTTACCCACTTCCCCCCCCCCCCCCCCCCCAAAAGCCAGTTTCTCGGTATTAAGCCAAATTTATGCAAAAATGTAGAAAGCTATTTTCACAAAATTTTCTTAATACGAAACTAAGCAACTTTTCACAACCTTTTGCTTAAACGGTGTTCAAAAGCTTGCATCTGCGGTAATAAGCCCAACCAAACGAAAAATATGAGCAGCTATTTTTATTTGGCTGTTCTTATTACTTGATGCAGTATTCTGCGGTAGCTTCCCTAAGCTTAGGCAATCTT
>N_496
TGGTTTTGCGTATTCATTCCAGTTTACGTATTGCTAAGGTTAATAGGGAAACACGATAGAATCCGAACAGCACCTATGACAAAGGCATTGTAACAATTGACCAAAAGAACCACGAGGACAATTACTTGAAAAATAAAGGTCACTTTTTTTGGAGACAAAACCCTGCTAAATCTTGCTCCCCACAAACCTCCAATAACTAGGCGGCGGGGATAACATAAAACAACATAGATAAATCAAAGCGCATAAAGCTACTTGTTAAAGCAATCGTTACCAATTTTGCCAGTTGAGAAAAGAAAATCGTAGATAGAGAATATAGTGTTGCTTCTTTTATTGGCAATGCAAACATCAGCATCAACAAAGAAACATTGACTGGTCCACCACCAATACCTAAAAAACTAGCTAAAAAGCCCAGAACCCCCCCACATATAAGGTACCAAGTCCATGACGTCAAATGAAATTTAGGTGCTGTTCGGATTCTATCGTGTTTCCCTATTAACCTTAGCAAT
>N_497
GTTATGCATGTACTCATCATTACGTATTGCTAAGGTTAATAGGGAAACACAATAAGAATCCGAACAGCACCTTTTGGGTTGGTTCGCCAAATTAATTCTAAAGGATTCGAGGGTTCTTTTCTATATGTTTTGGAAAATAAAAAAGATGCTGGTGTCATCCACCAACATCAAAAAGTATAGAGCCATAATTTTTTAGGAAAATCTCAAGGTTATCTTTACTTTTTCTTAGGAAATTAACAATTTAATATTAAGAAACGGCTCGTTCTTACACGGTAGACTTAATACCGTAAGAACGAGCCGTTTTCAAAGATTTGACAAGATTACCATTGGCATCCCCGTTTTATTTGGTCTTTTCACAGAAAGGGTTGGTCTTAATTATGAATAACATCGGCATTACTGTTTATGGATGTGAGCAGGATGAGGCAGATGCATTCCATGCTCTTTCGCCTCGCTTTGGCGTTATGGCAACGATAATTAACGCGGAGCATACGGAATCCAACGCCAAATCCGCGCCTTTCAATCAATGTATCAGTGTGGGACATAAATCAGAGATTTCCGCCTCTATTCTTCTTGCGCTGAAGAGAGCCGGTGTGAAATATATTCTTACCGAAGCATCGGCTGCAATCATATAGATACAACTGCTGCTAAGAGAATGGGCATCACTGTCGACAATGTGGCGTACTCGCCGGATAGCGTTGCCGATTATACTATGATGCTAATTCTTATGGCAGTACGCAACGTAAAATCGATTGTGCGCTCTGTGGAAAAACATGATTTCAGGTTGGACAGCGACCGTGGAGGTGCTGTTCGGATTCTATCGTGTTTCCCTATTAACCTTAGCAATAC
>N_498
TCTTTTGTCGTTTACTTCGTTCAGTTACGTATTGCTAAGGTTAATAGGGAAACACGATAGAATCCGAACAGCACCTCAGTAGCTAAGATAATCACTCTACCTCCAATAACTCGCTATTCTCCCAAATATTTCCGATGACTTCATACGTGTATTCTTCAAACAGCTCTGTGTTAAAAATTTGATACTCTAAATCTTCATCAACAGTGGCACACACTAATCCCGAATGTCCTATTGAATTTTTGACAACACAAACTTTATTATCTAAATAATCGAATCCATTTCGCACGCTGACTGATACAATATCCCACTCGAAAATCTCAATGTCATTCTTATCTTTCAGCCCTGTTGATTGCATGAGTTTCAATTTGGTCAGTCACATCAATGGTGCTTTCCACTAACCCAATGTCCCCAGCGTAAATTTTTCCGCTTCTCAAATCTAAAACCAAATCACCATAATCAATAAATGACTGAGTTTTCTTATTCCACGCTCGAAATCTCGGTATCATTTGCTGTCCTCCTTCTGTAACTCGCCGTAAATTGAACATCTACGGCGAATTGCTTTTACTCTGCGTTCATTTTCGATTATTTAGATAATAAAGTTTGTGTTGTCAAAAATTCAATAGGACATTCGGTCCACTGTTGATGAAGATTTAGAGTATCAGAATTTTTAAACACATTAAAGATGCACATATAAAGTGGTGGACGTGTTTTCAGAAGGGGGGTGACGTAAACCGGAGGTAGAGTG
>N_499
CTATATGCAACGCTACTGGTTCAGTTGGTGTTTGCTAAGGTTAATAGGGAAACACGATGAATCCGAACAGCACCTTAGAAAGCCGTTTCTTTGTTTATTTAAAGTTGACACTACGGGGTACAAACATTCAGAATAAAGTTGTGCATGTTTTTTGTACACATATATGCGAAGATGCATATTGACAAGTTTAGAATAATTTATCATAGAAGCTGTATAGATGATAAAAATGAAAAAGATGAGTATGGAGGTGGATTTTATGGTATTCAACATTCTCCTCGCTATCATCGGTTTAATTGTCGGTCTTGGTTTAGGGTTTATGGTCGCAAAGTCACGTCA
>N_500
ACTGTTATGTCCTGCTTCGACAGTTGCGTATTGCTAAGGTTAATAGGGAAACACGATAGAATCCGAACAGCACCTAAACAACGAAGCGAAAAGACAAACGATTCAATTTAGAAAAGAATAGGTATCTTTCTCATTTCTATCGCTATACTCCCTCAGGAGAAGAGCTACCAGAAAAACATGACAAACGCATTTCGAAAAAGATTTTTTATAGTGGACTTGTATACCTCCCTTTAGAGTATTTAGTAACAAGAGTACCAGAAGTTTTCAACCGATTGGAAATTGTTAAGGGAAGCTTACAAGGAATAAATCTGTTTCAATTACAGGAAATGCCACAGGTCTTTCATTTTGATTCAGCTGGTTTTTGGAATCCATTTACTCCTACAACTAGTTTGGGTACACGTTCCAATTTCGACAGTTTGTGTGGTTCCAGCTGTACTTATGGGATTGAAAATGGACATGTGGTTTCGTCCTCTAGCAGATGGACAAAAAGGGGATAATCGATTAATGACCTTAAAAGAAATCCAACAGATTTATCCGCAAATA
>N_501
TGTGTGGTAACCTTACTTGGACAGATTACGTATTGCTAAGGTTAATAGGGGAAGACGATAAATGCAACAGCACCTTTAAAAAAATACAAACGAATCATTGTCCCTATAATATTTATGCGTTAGGAATTTTTATTATGATAAAACGGGACGATACAAACGCTACTACATTTTCTAAAAATCATAATCACGAAAGATAAAAAGAGAGGCAGCGACTAATCAAAATCGCTGCCTTTTTTTGCTTTTCAAATAATAGAATATTTAGCGTAGAACTATCTTACGTGTTGTGGGAGTATCCCTTTTCAAGCTCTTCTTTGCTTGTAGTTATTTCTATTGTGATATGATTCTCTACGCTTGATTTGTGTGCGACTTCTGCAATTTCTTCTTTT
>N_502
TAGGGAAACACGATAGAATCCGAACAGCACCTCCTCACTTTCTCTGTCACTTTTTCCTATGATAGCCTGTTAAATAGTAAAAAGCCAGTAAAACGTTTCCTATATTTGTATGAAAATTTAACATTTGTATGAAAATATGATGAAATAAATCATTCTTCTATTAAAATTCGCCTAAAAGTTTTCTGAATAGTTGTAATTGTCTGAAAATTTGTTATCATTAGTCATTGTTAAATATTGCTATTTATTCTTAATATAAATTTTGATTGTGAATTTAAAAGAAAGAGGTCATTTATGGAAGATAAAAAATTGAAAAAACAACTTAGCTCCAGACATATCACCATGTTAGCTTTAGGTGGAGCG
>N_503
GCTTTGTGCTTCGTTCAGGTTACGTATTGCTAAGGTTAATAGGGAAACACGATAGAATCCGAACAGCACCTATCTACAGATACGTCGAAGTAGTCAGCAATTTCTTGTAACTTTTCGGCAGTTGGCTGTTTTCCTGCGTTTAACACTAAAAGTAATTCTGCCATTATTCAAATCTTTAGCGACTTGTTGAAGGTTTTTATTCTTGTTTTTCGCTAGTTCTTTTATTCTTTCAAATGTTGTCATTCCAACGTTCCTTTCCAACACGAAAAATAATTACAAAAAGAGTAAAAATAGCTTTACAATTTTACGATATAGAGTTATTATTTATCCGTAAGTTAATTTGATAGAAAAAAGCAAACTAAAAACACACCTTATAGCATAAAGTTTGGCGACCAAGTGCAAATAAAAGGTTTTGTTATAGGCTTATTTCTCTATGTATTCATTTTACTCTATAGTGTTAAAAATGTCAATGGAAATTATATTTTTTCTATCATTTTAACTTACAAATTTATAAAAAAAGGAAGTGGGTTAATGTCAAAAGGTGCTGTTCGGATTCTATCGTGTTTCCCTATTAACCTTAGCAATACG
>N_504
GTTATGTTTATTGCTAACTTACTTCGTTCAGTTACGTATTGCTAAGGTTAATAGGGAAACACAATAATCCGAACAGCACCTATTAGAAGAAGCAAACGAGGATGTTAAAAGAATACCATATAGTTACCAAACCAAGAAAGTTCTCGTCAAGTTCGCTGGTACGAATCAAATCAAGTGAAAAAAGGGACTGTGAAAAAAATTGTGTCATAGTTAGTCACTTTTTCCGAACAAATAGTGTTCAATCAGCTGTCCTTCGGTATTAGCTCAAAAAACGGCAAAATATGAGGAACTATTTTTCCATTTGTTTCTCTAATACTCAGGACAAAACACTGATTTTACAACCTCTGATAAACGGTGTTCAAAAGCCAGTTTCTCGGTATTAAGCCAAATTTATGCAAAAATGTCGAAACTTCATTAAAATTTTCTTTAATACTCGAAACTAAGCGACTTTTTCACAACCTCTGATAAACGGTGTTCAAAAGCCAGTTTCTCGGTATTAAGCCAAATTTATGCAAAAATGTGGAAAGCCATTTTCACAAAATTTTTCTTAATACTCGAAACTAAGCGACTTTTTCACAACCTCCTGATAAACGGTGTTCAAAAGCTTGCATCTGCGGTAATAAGCCCAACCAAAC
>N_505
GCTGTGTAGGTTGTTACTTGGTTCAGTTGCGTATTGCTAAGGTTAATAGGGAAACACAATAGAATCCGAACAGCACCTAAATACTTTTCAATATAAACACGATGGAACGCGGAGTGCGGTGAAAGTGGCGCGCTCCGTGTGAATGGGGGGAAAAGTTTGAGATATTTTATAATATCAGGAACTTGCCTATCCATATATCAATGGTTTTGACCAAATACCCAATCCTTAGTCTTACTGGCAATTGTGGTCATTGGTTTGTTTTTTAGGATTTAAGCGGGAGTTTTCCAAACTGATTGGCTTTTTAGTAGTGCTTTGATTGCGGTCGGATTGGTCTTTAATGCTTCTGGGGTGAAGGATGTGTACTTCAGTTTGTTTAACCGAATTGTCGGTGCGTAAGGGGGAAGCACGATGGAACAGATGCGTGTTTATATTGCGAACCTCGGGAAATATAACGAAGGTGAATTGGTGGGGGCGTGGCTTACCCCACCTGTCGATTTTGATGAAGTGAAAGAACAGATTGGGTTAAATGACGAATACGAGGAGATGCAATTCATGATTATGAACTTCCCTTTGAGATTGATGAGTATACGCCAATTGAGGAAATTAATCGGTTGTGTGGCTTAGCGGAGGAACTTGAAAAGAATCTACATTGGTGAAGTTGCTTCTGAGAATTAGACATGCTTTCTTCAATTCTTTTGAGGAGATGGTAGAGCATGTGGATGATATTATCTCTATATTAGATTGCGATGATATGAGTGATGTAGCATATTTCTTGATTGTAGAAGCTGGTGATTTTGGAGAAGTACCAGAACACTTGAAGACGTATATTGATTTTGATGCATATAAT
>N_506
ACCGGGCAGAGTATTGACTTCGTTCAGTACAATGCGGCCGTTATCTTGTAAAAACATATCCACACGGGCTAGACCTCTACAGCCGAGCGCTTTATATATTTTTTTTGCCGTTTCCTGTATCCGTCCTCGCTCCTCTGCTGAAAGGTCTGCGGGAACGGTTATAACTGCGTTTTCAGAGCCTTTTTCCGGCTCGACTTCCTGATGAATACGAAAGATTCCGTACTGCAGCCTGATTTGGTCCACCTCGCCAACAGCTAACGCGGCACAGGTGCTGTTCGGGATTCTATCGTGTTTCCCTATTAACCTTAGCAATA
>N_507
AGCTTCTTTCGTTCAGCTTCGTATTGCTAAGGTTAATAGGGAAACACGATAGAATCCGACAGCACCTATTTGTCAAATTAAGCGAGACAAAACTTTCCATTTACGTAACTCAAAAAAACTTCTAATGGT
>N_508
TTTTTATGTAGCCTTCGTTCAGTTACGTATTGCTAAGGTTAATAGGGAAACACAATAATCCGAACAGCACCTAAAGAACAACAGGGAATCGTATCCCTTTTCAAAAAAAACTTTGCAAACGGTTCTCTTTGTTATATAATAACTTAGTACCAAACATTCCCATTCAAACTTTGTTTAAATAGATAAATAAAAATCTAGTTTGGTTTGACGCTATTGCCTCCACAATAGCGTCTTTTTGATTTTTTTCAGCTTGTACTATCCGTTTTTACTAAAAAAAATCCTAATAAAAGACTGTTAAGGAAAAAAACTTGTCATGTTCATATTGCAAAGCACGCTGCCTTTAGGTATAATAATGAATGTTGAATTATGCGGTAACACGCGTAAGAACTTAAGTTATCGGAGGTGAAACTAATGCCAAACATTGAATCTGCAATCAAACGTGTTCGTACAAGCGAAAACGCTAATGTGAAAAATTCATCTCAAACAAGCGCTATGCGTACTGCAATCAAAAAATTTGAAGATGCTGTAGCTTCAGGTGCTGACAACGTAGATGCGTTATATAAAGAAGCTGTTAAAGCTATTGATATGGCTGAA
>N_509
ATTTCCTGTACTACATTTCTCGTATTGCTAAGGTTAATAGGGAAACACAATAAGAATCCGAACAGCACCTTTCAGCTCTTCGTAATTTCGATAATTTTTTAAATACAGCTTATTCAGCCTCATTATCGTCGTTTCCTTTTTTTACCATAAAAAAAGTTCCTACTTCTGGAACTTCAACCATCATGCCGGGATAAAGTTTGCGTCCACGACGATTTTCTGGTTCGCCATCGACTAACACAGTGTTTTCTGCCAAATACCATTTTGCTTGTCCGCCACTACCGATAACTGTGACTTCTTTCAACATTTGGCCCAACGTCATGAATTCCGTATTTAGAATGACTTGTTGTTTCAATGCCCATCCCTCATTTTCATTATTAAAAGTATACTCTATTATACCTTTTTTTTCGCAATAAAACAAATTTATCCATATATTTTTCCATATAAGACGATTTAATCTAAAAAAGGTGATTTAAACAAAAATAAACAGAAAGCCTTAAAAGAGATTTTAGGGCCTTCTGTTTAAAATTTTATTTTTTCTATTTCTTTTCAATTAAATTTTCAAGAACATTGAAAATCATTGTTAATTTGTACGTACAGGAGTAATCAGCTGAATAAATTGAACGCCATCTTCCGTTGGTTCCAATGTAAATGGACGAATAGCAGAGATAAATTTCACTTTAGGTGCTGTTCGGATTCTATCGTGTTTCCCTATTAACCTTAGCAAAC
>N_510
GTGTTATGTCCCTGTACTTCGTTCAGTTACGTATTGCTAAGGTTAATAGGGAAACACAATAATCCGAACAGCACCTTTTTATTAGCGACAGCCGAAGGAGGGTTTTAACTTGGGGTTCAGTATTTCGTTCAAAAAGGGAACAAAGAATACAAGCATTTCTCATAATAATCGTGAGTTAACTGATAGCCAAAAAATCAATGACTGGCATAAGCATATTGATTTCACAAAATCGGATGAAAATATCTATTTAGAACAAACAAATATTCGTGAAAAATATGAAGAATTATTCGGTGAAGCCGTAGAAAAATATAATGCAAAG
>N_511
ATTTTTTTACCTCGACGTTACGTATTGCTAAGGTTAATAGGGAAACACGATAGAATCCGAACAGCACCTGATTGACATTTTCTGTATGGACAGTCAATGAACTAGAAACGATTGAGTACCTTGCGCGCTGTGGTGTTTATAATATAACCTCACGTTGTGCATGGGCCTATTTATGGAAGAAAGGAGCACAGAATAAACTATTTTATAATCAAAACAGAGGAGTTAAGAGATTTGGAGATGGGATACATGACCATATGGGGGCTTTATTCTTAGCTTGATGGATATGTCCAGTGACCCTGTACCCCGAAATGCACAAATTTCGAATTATTTACAGAAAATTAACTAGAAATTTACATTGGTAGTTCATAATATTTCTTGATTAGAAAAATGGCCATAAAGAAATTAGGAGGAAGTTAATGTTATGTTAAAGAAAAATCTTGTTATAGGGGTTGTGTCTGTTTTAAGTGTCATCTCTTTGGCAGCTTGTGGTAGTGGGAATACCAAGACAACAAAAAAATCGGAGGGTCGTGTAACGATAGAGTATTGGCATGTTAATGCGGATACCCTAGGAGGTGCTGTTCGGATTCTATCGTGTTTCCCTATTAACCTTAGCAAT
>N_512
TTGTTGTTATGCTAACATTACTCATTAAGTATCGTATTGCTAAGGCTTAATAGGGAAACACGATAGAATCCGAACAGCGCCTTCATTAAATCAATATCAAATGCAATCAGCTTTTGTCCTTTGGCTACTTTTCACCAGAACGAACAAATGCCTCAAACCCTTTTCCTTCTAACTGAACAGTATCAATACCAATATGAAAAAGAAGTTCTGCACCATTAGCCGTTTTTAAACCAATCAAGCAGTTGTTCGTTTCAAATACCATTGTGATTTCTCCATCTTCAGGAGCTACTAATATC
>N_513
TGTCTATACATATTTACTTCGTTCAGTTACGTATTGCTAAGGTTAATAGGGAAACACAATAGAATCCGAACAGCACCTGAGTAATTTTCTAGTATGATTATCCATTGAGAGACTCCTTTGGTAGGATGACGTTTTGGTCGACTAAATTTTACCAAAAGTGAGTCTCTTTTTTGAGTTGAAACGAAGAAAAAGTGTTAGTAGAAAATCGCCTTCGAATTTCCCACCAACACAAAATATTATAGAAGCAAAATCAATTCTACCTTAGATGTTCTTATATCACTCTATCAGTCCTATTTGACAAAGAGCCAAGAAAAAGACGTTGGTCGTCAATGCTGTTCTCTCGCCTACTCCTCGTGCTTGTAGAAGTTGTGGTTCTATAATATTTTGTGTTGGTGGAAAATCGAGGCGATTTTCTACTGACGCTTTTTCTTCGTTTCAACTGAAAGAGACTCACTTTTGGTAAAAATACCATCAACCAAAACGTCATCCTACCAAAGGAGTCTCTCAATGGATAATCATACT
>N_514
ATGCCCTGTATTGGTTCGGTTGCGTATTGCTAAGGTTAATAGGGAAACACGATAGAATCCGAACAGCACCTTAACTTTGAGCCGTCCAATGGGTGCGACAGTTTTTACAGGTATAGCGTTGCTTTTTTAGGCGCATAACCAAAGGCATATGATTGTATTGTTCAAAACGGACAATCGTTTCCTTTTTTCCATTTTTCACTATAATTGCTTTCCCGTTTCCATCTACCACAGTAGAACCACAACTTCTACAAGCACGAGGAGTAGGCGAGAGAACAGCATCGACGACCAACATCTTTTCTTCTGAAGATTATCGTCAAGAGACCTCTGTAATCATCAAATCTTTCTCTGTTCCTCTCAGCATTTTTTTGATAGAATCATTCATATAGCGTATCGTCCTCTCAGTTGTTTATTTTGTGGTGATTTAATCATACTAGGTACTATTAGGATTCTTGTCAGTCTTCCATTTAACCTTAGCGATA
>N_515
ATTGCCCTCTACTTCGTTCAGTTACGTATTGCTAAGGTTAATAGGGAAACACGATAGAATCCGAACAGCACCTAACGACTACTACTGATGCAGCTGCTGTAAATTTTTCGCTTACTTCATCAACGATTGCTGCTTTTTTTGCGATAATTGCTTCACTCATTTTTGAGTTTCACCTCCTGAATTTTGATGGAAGAGTTTTTTGCACTGAAAAGGCAAGTCACTTTTATAGTTACTTTGCTCAACCAGTACT
>N_516
GTTTTTATTTACCTTCGTTCAGTTACGTATTGCTAAGGTTAATAGGGAAACACAATAAATCCGAACAGCACCTGAAAAAAGCAGTGATTTGATGTGCTATTTTTATAAAAGCTATGTGACAAAACTGTTAGTAAAAAAACAGGTTTCTGTAAGCTAGACACATGTTTCTTTTTGTCAAACTAGTTACACTTTGTGTGAGGTTGTG
>N_517
GTTTATTTTTATTTTACTACGTTCAGTTACGTATTGCTAAGGTTAATAGGGAAACACGATAGAATCCGAACAGCACCTAATGTTCTGGTCTAAAAGTTTTTGTCTTCTGACAACTGGTGGCGCACCAATTGATGTGATTAAGAAGTATATCCAAAATCAAGGAAACAATCATAAATAGAAAGTAGGTGAACTTTATGGAACAACTAAAAGCATACAAATTCAGAATCTATCCAACAGAGGAACAAGAAATCTTCTTTGCCAAATCTTTTGGTTGTGTCCGTAAGGTCTACAATCTAATGCTTGATGACCGAAAAAAGGCGTATGAAGAAGTTAAAAATGATTCTTCTAAAAAAATGACTTTTCCGACACCAGCTAAATACAAGAAAGAATTTCCGTTTTTGAAAGAAATTGATAGCCTTGCTTTAGCCAATGCCCAACTTAATTTAGATAAAGCATACAAGAATTTTTTTCGGGATAAATCCGTTGGATTTCCACGTTTCAAAAGTAAGAAAAATCCTGTTCAGAGTTATACAACGAATAATCAAAATGGTACAGAGGTGCTGTTCGGATTCTATCGTGTTTCCCTATTAACCTTAGCAAT
>N_518
TTTATTTTTATGTCCTCCTTACTTCGTTCAGTTACGTATTGCTAAGGTTAATAGGGAAACACAATAAGAGAATCCGAACAGCACCTAGCTTCAAGAAATAAGAAGGAATTTACAAAAATTGCTTCTCAAATTTTTGTGAAATTTCGGCTTATTTCCGTAGAAGCTACTTCTGGAACACCGTTTATTCGAAACAAGAGGTCGTACAAGACTTTTGTCACGACCTCTTGTTCTTTTGTCAA
>N_519
TTAATCGAAGAAGAAGAAATCGTTATTACATTGACAAACAATGGTTACATCAAACGTTTGGCAAATAATGAATTCAAGACTCAGACGAAGGAGTAGTGGTGTCCAAGGAATGGGTATCCACAATGACGGCGAAAAATCTGGTTTCTTGTTCTACCCATGATACATTGTTATTCTTTACGAATAACGGAAAAGTGTATCGGGCAAAAGGATACGAAATTCCAGAATACGAGGTGCTGTTCGGATTCTATCGTGTTTCCCTATTAACCTTAGCAAT
>N_520
ATATGTACTTCGTTCAGTTACGTATTGCTAAGGTTAATAGGGAAACACGATAGAATCCGAACAGCACCTAAATTCCTCTTAAGAGAGAACGAAAGGACAAAGCCAGCAACTTGATACACGAGCTAGTATTAGAGGAATTTATTCTCATAGACTCCCTTTTGAATACGTTTCAACTTTAATTTTCATGTTCATAAATGATTTGAAACCAAAGCAAATGCGTTGCACTTTTCCTCCGTCTTCCGAAAATGGTTCAATTCACTGGTAAGTAGTCATTTGATAGTTTGAGGCAAATTGTTGATTGATGAAGGGTAGGAGCTAAAAAAAGATACCAGTTGAAGAGAGAAAAAGAAAAAAATAGAGGGTGTTCTTGAATGAAAAAAGTTGGAAAATTATTTTTCATTTCCTTTATTCCTATTAAAGTCAGTGATGTCAATCATATTAACAAGACTAAAAATGAAAATAAAAAAAAGATTGTTCTTAGTATTGACTCATAAAAAATACCACAGGTGCTGTTGGGTAGGCTCGTCTTTGGTAGCAAAGAAA
>N_521
AGCTGTTTTATTGTTTTTGTTCTTTGGTTCAGTTTTGTATTGCTAAGGTTAATAGGGAAACACGATAGAATCCGAACAGCACCTATCATACTGAGAGATAGATTGACAGACCCTCTTAAAAATAGTTTAGCAAATGTGATTTATGATATATTACGAGAGGCTGATAAAGTTTATAGTAATTATAATGGAAAAGTCTCATGGGTAATATATTCTTTTTTAATTAAAGAGTTTTTTAAAGAACAGATAAATAATAGCTATGAGTTGGGTTATCATTTTACTGTTTATTATGAAGATATTATCAAGAGGTTAGAAGACTTGGAGTGGTATGCTTATTATGATTTATTAGAGGTTTTTGCAAGTGCTAAAATCTTGGATAAAAGAAAAGAGAGGAAGTAAATAAAATTCTGGAGTCGGAAAATTCTGGTTACAGATTAAGCGAAAGCAATGAAGGTGCTGTTCGGATTCTATCGTGTTCCCCTATTAACCTTAGCAAT
>N_522
TTTTGTGTGTGTGTGTGTCAGTTAGGTGGGATAGAGGGAAACACAATGAGATGCAAACAGCACCTTAGCTGAGCATTCAAATAGCTTTCAGACTTCAGAAGAAAATTACGAGCATTTTTATAGTCCATCTCTAATAAAGTTATTCTTTTTTTATCCAATACATTCAGCTCAATTCCTTATAATATTCTATTCCTTCTACTTATAAAACGAATAAATTTTGTAGTTCTAATTCAAATATTGCATGTTATATCTAATATGGGAGCATTTTATAATTTTCATTGTGATAAACTCGTTATTAATTAGGATACAGTTAGGATTAAATTAGGTATCTAGTTTTTTGTTTATTTCGTATACAGATATCAAAAACAATCGATTATGAGCAAAATGAAATGACCTCTTTGA
>N_523
TATGAATCATTAATTGCTAAGGTTAATAGGGAAACACGATAGAATCCGAACAGCACCTGCTGCTGTTTTTGGCTAGTTCGCGTGTATTTGTTAATCAATCAATGTTTGTGCTGCTGTGATAATCGATAATTTATATACATCTTCTTCATTTGCTCCACGAGACAAATCAGAAACCGGTTTGTTCAAGCCTTGTAGAATTGGTCCGATTGCTTCAAAGTTACCGAAACGCTGAGCAATTTTATAGCCGATATTTCCTGACTGCAATTCT
>N_524
TTATTTTTATATAACCTACTCGTTCAGTTACGTATTGCTAAGGTTAATAGGGAAACACGATAGAATCCGAACAGCACCTGATATATAAGGGTTCTAGCTTTTTTGTTTTGCCTGTATACTAGAAATGACCAGATTTTGACCAGCTCTTTTACTGATGAGCCATCATATCAGCAAAGTCTTGACCTGTTTTCTTAGGTGCATTATTTGTAATATGTGCATAGATGTCTAATGTCACTTTACTATTTTCATGCCCTAATCGTTGTTGAACTACCTTGACAGATTCTCCTGCTTCTAATAATAAACTAGCATGTGTATGTCTAAACCCATGAGGTGTAATACGAGGCAAGTTATATTTTTTCAAAATATATCTTAACCAATCATTAACAGTGTTTGGAATGTATAGAGTGTTTTTAACTGTTGTAAAAACATGTTGCTCTTTAGAGCTAGTATTGTATCCAAGTTTTAAATACTCTTCTTTTTGCTGTAATTTCCAGTTGTTCAAGATAAGAGAGTTCTCAGTATCTAAAGAGATAACTCGTCTAGAAGCTCTTGTTTTCGGAGATTGAATTATAACTTTACCAAATTCATCTACAGCAAGAGTTTTATTGACATGTAGTTCTTTATTAAACGTGTCTATGTCTTTCCACTGTAAAGCGAGTACTTCACTCTTTCTCATACCTGTGTATGCCAATAATCTGAAGAAGGCGTATTGTTTCATGTTACCAAAATCTTTAAAAGCATCCAGTAAATTATTAAGCTCCTCTTTTGAGTAAAATTTACGATTTTTCTCATACTCTTTTTTTCGTGGAAGAAGTGTTTTTTCCATAGGATTATTGTCAATATATTGCATAGGTGCTGTTCGGATTCTATCGTGTTTCCCTATTAACCTTAGCAAT
>N_525
GTTATGGTCGTACTTCGTTCAGTTACGTATTGCTAAGGTTAATAGGGAAACACGATAAATCCGAGACAGCACCTTATTTCCAAACAA
>N_526
GTGTTTTTAACCTTGGTTCAGTTTTGATTTGCTAAGGTTAATAGGGAAACACGATAGAATCCGAACAGCACCTAAGAAGTTTAATTTTTTCAGAAATTTTTCAAAAACTACTTTATTTTTCATTTTTTTCACATTCATTGTCGCATAAATCGCTTAAACTTGTCATTCGACACGCTTATCTTTGAATCTTGTTTTGACAAAACCCATAAAAGCAGCAAGACAGTTATCGTTGTTTGGACACTTAGCATCAAGATAAAGTCAAAGTGGATAAACCCTACAACTGCTGCTGCCATGGAACCTATTCCCATAACATTCAGCATCAAATTTGCACTCTCTTTGAATGTATGAATGGATGAAAGTTGGCTTTTTCTTGTCATCCACAAGAAAAAGGAAGCCCCGAATAAAATGAGACTCGTCATGACAAATAGGACAAGACCAAGACTTAAACTATAAGATAAAATGATTGTTGGACGATTACTGGCATAAAATTCTCTTAGGTGCTGTTCGGATTCTATCGTGTTTCCCTATTAACCTTAGCGA
>N_527
TTTACATATACTTCGTTTCAGTTACGTATTGCTAAGGTTAATAGGGAAACACAATAGAATCCGAACAGCACCTTATCAGCGTCTGAAAATACTGGAAAGAAAATCAATTTATTTGCCGTATTTTCTCCATCGAGCATTTTAAATGGCGAACCAAGAGTATAGTTAATATCAGTTTCGGTGTTATTTTCCATTAAAAGAATTGAAGTTATGGAGTGTTCAAAATCAGTTTTCGCAAAATTAATTGCTTGTTCTTCAATTGGTTGGGAGTTGATATTGAAATTAGAATTTTCTGAAGCATAGGTATTTGTAATTCCTATACTAAAAATTCCAATCATCAAGGAAAAGAGGAGACCTAGATAAATTTTCTTTTTGGGTTTCAAAATAATCACGCTTTTGTGTTAAATTTAAGTGGTATACACCTATAATTAAAATATACAATATGCGATAACAAATTTTTGTTATAGTTCATAAAATATTGTTTTGGGAACATAATCGTTATTTATAGCGTTAGTTAACATAATGTACACTATGCCAAGTAGCCCCTCTACCAATGGATAGAGACGCTCACTTTGTGATTTTTAATTGAGGTGCTGTTCGGATTCTATCGTGTTTCCCTATTAACCTTAGCAAT
>N_528
ATGCCCTGTATTGGTTCGGTTGCGTATTGCTAAGGTTAATAGGGAAACACGATAGAATCCGAACAGCACCTTAACTTTGAGCCGTCCAATGGGTGCGACAGTTTTTACAGGTATAGCGTTGCTTTTTTAGGCGCATAACCAAAGGCATATGATTGTATTGTTCAAAACGGACAATCGTTTCCTTTTTTCCATTTTTCACTATAATTGCTTTCCCGTTTCCATCTACCACAGTAGAACCACAACTTCTACAAGCACGAGGAGTAGGCGAGAGAACAGCATCGACGACCAACATCTTTTCTTCTGAAGATTATCGTCAAGAGACCTCTGTAATCATCAAATCTTTCTCTGTTCCTCTCAGCATTTTTTTGATAGAATCATTCATATAGCGTATCGTCCTCTCAGTTGTTTATTTTGTGGTGATTTAATCATACTAGGTACTATTAGGATTCTTGTCAGTCTTCCATTTAACCTTAGCGATA
>N_529
TATGCTAACTTACTTCGTTGAGTTACGTATTGCTAAGGTTAATCAGGAAACACGATAGAATCCGAACAGCACCTATATTTTTTTCCTTGTTCGAATAGCTGCATCATAGCGAAGAGAAGAGTAAACACCTCTGCCAACAATAGAAATATGCTTCCCCAATAATAAATCAAGGCTACCTATTACTTGTAATTTCTGAAAGGTCGTCCCATCCGTTTTGATTTGAATATCCTGTAAATTTATTTTCCTGTATTTAAGGCATCTTGAAAAAACAAGTGTGTGCCTCTGCGATAATCAATGCCACAGAGGTGCATAAAATTAGTTGTCGAAAAAATAATCGCTACCGTTGAACTTCTCCGACAAAGGATACTTTTTTATCTACAAAATGTTCTTGTCGATGAGCAGCCTTATAAATCGCGTTTAACTGTCTGGTAATTTCGGTTGTCTCTTTTATAGACATGCGTTTGTATTCTTTTTTTGCCGCGTGCGAAGAGGTGCTGTTCGGATTCTATCGTGTTTCCCTATTAACCTTAGCAAT
>N_530
TTTTTTTTCCCTGACCTTCGTTCAGTTACGTATTGCTAAGGTTAATAGGGAAACACGATAGAATCCGAACAGCACCTTTTGACATTAACCCACTTCCTTTTTATAAATTTGTAAGTTAAAATGATAGAAAAAATATAATTTCCATTGACATTTTTACACTATAGAGTAAAATGAATACGTAGAGAAATAAGCCTATAACAAAACCTTTTATTTGCACTTGGTCGCCAAACTTTATGCTATAAGGTGTGTTTTTAGTTTGCTTTTTCTATCAAATTAACTTACGGATAAATAATAACTCTATATCGTAAAATTCTAAAGACTATTTTTACTCTTTTTCGTAAATTATTTTTTCGTGTTGGAAAGGAACGTTGGAATGACAACATTTGAAAGAATAAAAGAACTAGCGAAAAACAAGAATAAAAACCTTCAACAAGTCGCTAAAGATTTGAAGTACGGAGAATTACTTTTATAGTTTAAACGCAGAACAGCCAACTGCCGAAAAGTTACAAGAAATTGCTGACTACTTCGACGTATCTGTAGATGGTGCTGTTGGATTCTATCGTGTTTCCTATTAACCTTAGCAATAC
>N_531
ATTTTTACTTCGTTCAGTTACGTATTGCTAAGGTTAATAGGGAAACACGATAGAATCCGAACAGCACCTGTGAACGTATGCAAAAAATGGAAGAAGAATACTACAACGCACAACAACACGCATAAAAAAACTGAGCGTGGGACAAAAGTAAAGAACACTTTTGTCTCACGCTCTAAACACGTATAAACGGCGGAATCAGAAGCAACTCCTTCGGAAATAAGCTGAAATTCACAAAAATTTGAAAAGCAATTTTCGTGAATTTCTTCTTCTTGAAGTAAGACGTTGTCTGCCACCTCTATTTTTTATAGTAATTCCTTCAGATACTTTCTTGCCTCATCATTGAAACGCAGTGATTCTTCTAACTTCTGATAATATTCCAACGCTTGTTTCTGAGCTTCAGTAAAACGATAATGTTTTCCTTTCCATTTGTCGATTGTCTCTTGCACATTTCCAGATTGGATATCTTTCACTACTACATTGCCATTTTTCTTTTGAGACTGTACGGTCTTTCTTATCAGCAGATTGTATAGCTTCTCGTTCTTTACGCAATACTTTTAAAAAACCATTTCTGACTATCCGAGGAATGCTGTCGAAGAACCCTTCTGTAAAACCATAGCGACAATATTGCTTCCAAATAAATAGATAGATTTTTGGTTGGATGAATCGTTGGTTTTTCGCAAAATACTCCATCTGAGCAGTGACTTCTGGTGTTCGTTGACGTTTTGTCTTCTAACACGGAAATAAATGTTTCAAAATAAGCATTAGAGGTGCTGTTCGGATTCTATCGTGTTTCCCCTATTAACCTTAGCAATAC
>N_532
GTACTGTAACTTACTTCGTTCAGTTACGTATTGCTAAGGTTAATAGGGAAACACGATAGAATCCGAACAGCACCTAAACGGTATGATATACTATAGGAGTAGTTTTTGTTCGGTAATCTGTGGTAGCTTGTTTCAAATAAACATCTTCCAGATATACACCATTCAAGTAATTGCAAAATATGTGTTGATACACAAGGAGGATTTTTATTATGGAAACAGGTACAGTAAAATGGTTTAACTCAGAAAAAGGATTTGGATTCATCACTGCAGAAAACGGAAACGATGTATTCGTTCATTTCTCAGCTATCCAAGGCGACGGATTCAAAACTTTAGAAGAAGGCCAAGCAGTAACTTTCGATGTTGAAGAAGGCCAACGCGGACCTCAAGCAACAAACGTTACTAAGGTGCTGTTCGGATTCTATCGTGTTCCCCTATTAACCTTAGCGATAA
>N_533
GTTTTTATTTACCTTCGTTCAGTTACGTATTGCTAAGGTTAATAGGGAAACACAATAAATCCGAACAGCACCTGAAAAAAGCAGTGATTTGATGTGCTATTTTTATAAAAGCTATGTGACAAAACTGTTAGTAAAAAAACAGGTTTCTGTAAGCTAGACACATGTTTCTTTTTGTCAAACTAGTTACACTTTGTGTGAGGTTGTG
>N_534
TAGTGTTATGCATGTCTCTTGGTTCAGTTACCGTATTGCTAAGGTTAATAGGGAAACACGATAGAATCCGAACGGCGCTACCAGCAACAGCAAAATTGAATTTGATTGAAATTCATGTTAAACTAAACATGCAAATGTTCAAACATTAGATACACGAAAGCCCCAGAGAGGTCGGATTCTCTGGGGCTTTTTTTAGGTTGATGTCGCCTTTACTGATTTTACTTCTTGTTTCGGTTATTCAACCAATAACTGAATACAGAGATACAAACTCCTACAAGAAGGGGGCAAATAAACAGTTCAAACATCAGATACACCTCCTTCCAGTCGCAAGACTGTCGGATAGGCGACAAGTTATTATACCCTACAAAATTAAATCTGTGTGGCAATTTTAAGTATCTCTTATTTCCGGGTTGTTAGGGCTTGCCCTGACCGCCTGTAGGGCGCTTTAAATGCCAGATAAAGGTTTTTATACTAAGAAGGTGCTGTTCGGATTCTATCGTGTTTCCCTATTAACCTTAGCAAT
>N_535
TATCTTACTTCGTTCAGTTACGTATTGCTAAGGTTAATAGGGAAACACAATAAAATGCAACAGCACCTCTTCCTTTCT
>N_536
GGTCTTGTTCTATTAAATTGTTCATATACTTCACAGTTCGGTGCTCTGTCTTAGTATATAAACCCACACTCTGTAACTTTCTAAAGGCGGAGCCAAGAGAAGGTGCTTTATCGGTCACAATTGCTTTCGGCTCACCAAACTGTTTATGGAGTCGTTTTAAGAAAGCATAGGCTGCTTGCGTATCCCGTTTCTTTCGTAACCAGATATCTAAGGTTAAGCCGTCCGCATCAATTGCACGATAAAGATAATGCCAACGTCCCTTAATTTTGATATAGGTTTCGTCCATTTTCCATGAATAGAAGGATTGTCTATTTTTCTTCTTCCAAAGATAATAGAGGACTTTGCTGTACTCTTGTACCCAGAACGATGAATCGTTGTATGACAAACAGGTGCTGTTCGGATTCTATCGTGTTTCCCTATTAACCTTAGCGATACGA
>N_537
TTTATTTGTTCTTGGTTCAGTTACGTATTGCTAAGGTTAATAGGGAAACACAATGAGAGAATCCGAACAGCACCTTTATAGGCAATGAACATCCGTACCATTACCTGATTCATAGCCATTTCGGTAGAGAACTTGGTAATCTTCTTTTTCAAGCGCAGTGATAATTGATTCAGTATGCTTTTTCCGCCAGCTACTCTCCGTTCCTGATTGCGAAAAACCAACGACTAGTGGGTCAGGTCCTTTGTATTAGGTGTACACCCCATCATTTGGTAAGCGATTACAAACAAGCTAGAAAAAAAATAAAACACGTTTCACTTTAAATCACTCCATCTGGATTTGTTAGTACTATCTTATCAGATAAGGGAAAATCAAAGTCAAAAGGAATCAATCAAAAAAAGAGAAAAAAATCCAAGAAACTTAAAAAAATCCAAGACAAAAAAAAGTACACCTAAAAAATTTAAAGTAAATCC
>N_538
GTTATGGTCGTACTTCGTTCAGTTACGTATTGCTAAGGTTAATAGGGAAACACGATAAATCCGAGACAGCACCTTATTTCCAAACAA
>N_539
ATGTGTACGCCTTCGTTCAGTTACGTATTGCTAAGGTTAATAGGGAAACACGATAGAATCCGAACAGCACCTATTATTCGAAAAAGGGGACTGTGACAAAAGCCGTGTCACAGTCCTTTTTTTCGAATAAACGGTGCTCAAAAGCTTGCATCTGCGGTAATAAGTCCAGCCAAGTTAAAAACATTAGGAGCTGTTTTTATTTGGCTGTTCTTATTACTTGATGCAGACAGCTTTTTTACAACCTCTCCAATAAACGATGTTCAATCAGCTGTCCCTCGATATTAGCTCAAAAAACGGCAAAATATGAGGAACTATTTTTCCGTTTGTTTCTCTAATACTCAGGTCAAACCGCTGATTTCACGAACCTCTGATTCACGGTGTTCCAGAAGCAGCTTCTACAGGAAATAAGCTGAACACTTTTGTTACAACTTCTTTTTTTCTGGAGTTTCTTGGCGCATATTTTTGGAGTCCTTCTGAATAAAGCGTAAAATAAAAGTGAGAAATATGGATAAGGAGGGAAAGGAGATGCTGAATTTTTTATGGTCGTTATTTATCGGCGGTA
>N_540
TTTTTATGCTGACTAAAGCTCCGTACGTATTGCTAAGGTTAATAGGGAAACACGATAGAATCCGAACAGCACCTATTCCCCAAAGTCTTCAAAATGAACAAAATCTTTCGTAGTTGCTAAAGCCCAGCCAAACGGTTCTCCAAAAGGAACTGGATTTCTAGTATCACGTTGATGATAAATAAAGAATTTTCCTTCTTTCCCGTAAGGCATAACATCTCCGACCCAAACATCCCTTGGTTGGTAGTAAAGTTGATGATTATTGCTTTTAATTAATAATTTCTCCATTTTCTTCCTCCAGTGAAAAGGTTTTTATCTTCACAACTAATATATGTCAACCCGTTTCATATGTCAACCCGTTTCATAAAAATATTTTTAAATCGACGAAGGAATTTTTCAATTTTATCTAACTTATGCTGTATTTTTTTTATAGAGAGCTTTAGCAACTACGAAAGATTTTGTTCA
>N_541
GCTGTGTAGGTTGTTACTTGGTTCAGTTGCGTATTGCTAAGGTTAATAGGGAAACACAATAGAATCCGAACAGCACCTAAATACTTTTCAATATAAACACGATGGAACGCGGAGTGCGGTGAAAGTGGCGCGCTCCGTGTGAATGGGGGGAAAAGTTTGAGATATTTTATAATATCAGGAACTTGCCTATCCATATATCAATGGTTTTGACCAAATACCCAATCCTTAGTCTTACTGGCAATTGTGGTCATTGGTTTGTTTTTTAGGATTTAAGCGGGAGTTTTCCAAACTGATTGGCTTTTTAGTAGTGCTTTGATTGCGGTCGGATTGGTCTTTAATGCTTCTGGGGTGAAGGATGTGTACTTCAGTTTGTTTAACCGAATTGTCGGTGCGTAAGGGGGAAGCACGATGGAACAGATGCGTGTTTATATTGCGAACCTCGGGAAATATAACGAAGGTGAATTGGTGGGGGCGTGGCTTACCCCACCTGTCGATTTTGATGAAGTGAAAGAACAGATTGGGTTAAATGACGAATACGAGGAGATGCAATTCATGATTATGAACTTCCCTTTGAGATTGATGAGTATACGCCAATTGAGGAAATTAATCGGTTGTGTGGCTTAGCGGAGGAACTTGAAAAGAATCTACATTGGTGAAGTTGCTTCTGAGAATTAGACATGCTTTCTTCAATTCTTTTGAGGAGATGGTAGAGCATGTGGATGATATTATCTCTATATTAGATTGCGATGATATGAGTGATGTAGCATATTTCTTGATTGTAGAAGCTGGTGATTTTGGAGAAGTACCAGAACACTTGAAGACGTATATTGATTTTGATGCATATAAT
>N_542
TGTTTTGTCATTTACTTCGTTCAGTTACGTATTGCTAAGGTTAATAGGGAAACACGATAGAATCCGAACAGCACCTGCCAATAATGGATTTACTGGTATGATTTTATATCCATTGTCTTGCAATACCTGT
>N_543
GTTATGGTCGTACTTCGTTCAGTTACGTATTGCTAAGGTTAATAGGGAAACACGATAAATCCGAGACAGCACCTTATTTCCAAACAA
>N_544
TTATATCATATTTACTTCGTTCAGTTACGTACTGCTAAGGTTAATAGGGAAACACAATAGAATCCGAACAGCACCTAACCGCTGGGACCAATAGTCAAACTAAAAATGCTGCGTTGATTGAGGCAGTAAACGAAATGAGTAAAGATTTGCTCTCTGACCCGAATTCTGGATATTCGAATCGGTATGGTGAATTTTTACCATAATAGTACCGCTATCGATGACGAGCAAATCAGTTCGGACATCTTTCCATTGACAAATGATATCAATCGTTTGACGGGAAGTGAGAATACAGCATTAAATCGTACACCAATCGGAGGAACTCCGCTTACACTAGGGCTTAAAAATGGCT
>N_545
TTTAGCGCTTGGTTCACGTATTGCTAAGGTTAATAGGGAAACACGATAGAATCCGAACAGCACCTAAAAATGTCATTGAGAATCACCTGCTTGCTGGTTATACGTTTGGGTATTTCCTGAATCTTGGTTTTGCTGTGCTGTACGTGCTGCATCATCATTTTGCGTGTTATCATCTACAGTCGTACTGCTTGGTATCGTTTCGGAGCTAGCACTTGTATCCGGACTTGTACTTGGATTGGTTGAATCCGATGGAGTGCCATCTGGTACCGTATTACTTGTTTCGCTTGAGCTGTCAGTTGTATATGTCTCATCATACGACGAACTAGTTGTTGTATCGTCCCATGTACTTGTCGTAGTGGTTTCATTCAAACTTTCCGTTGTTGTTGGTTCAGATGTCGAGACTGAAGTAGTTGGTGTTGTTTCTTCTACAGTACTAGAACTTGAACTTGGTGCACGGTAGCTGGAACTATTCACAATACCTGTAGATGATAACACGCAAAATGATGATGCAGCACGTACAGCACAGCAAAACCAAGATTCAGGAAATACCCAAACGTATAACCAGCAAGCAGGTGATT
>N_546
ACTGTAACGCTTGGTTCAGTTACGTATTGCTAAGGTTAATAGGGAAACACGATAGAATCCGAACAGCACCTTGATGGTAAACATCTGGTTTGGAATCACTTTCTCTATCTATCAACCATTCTTCGCATTCAGCGAAGAAATCCAATTTTAAATTAAATTTTTTGTTTTTTCTATCTGTATAGGAGATATAAAAAGCAAATGTTGAAAATACTAGAGACGTAATAGGCAAAATAAAATCTTTAATGGTTTTAACAATGTTATTCCAGTCAAATTGTTTAATAAAGTCAATAAGACTCAATTTATACCACCACCATTTTTTATCTACATTATATCAAAGAGGAGAGAAGAAATAATGCAAGAATTAGTAATTTTGAAAAATAAAGAAGCTGTGACTACGAGTTTGCAAGTTGCAGAAAGTTTTGAGAAAAAGCATCAACATGTTTTAAGAGAATATTGATGCACTGAAAAAAGATGTGTCCAATTTTGGACAGATGTTTTCTGAAGGTAATGAACCAGATTCATACGGCAGAAATCGACGAGTTTTCTTCATTAGTAGAGATGGTTTTTTCTTGTTGGCTATGGGTTTTACAGGAAAGAAAGCTATTTACTTCAAACAAAAATACATTAGGTGCTGTTCGGATTCTATCGTGTTTCCCTATTAACCTTAGCAATA
>N_547
GCTCTATCATATACTACTAACTAAGACATCTGCTAAGGTTGATGGGAAACACAAATAAGAATCCGAACAAGCACCTGAACACCCTCTATCAAAATAAGAACAAGCTTTCTTGAACAATGGATTTAGGTCAGTTTGTTCTTATTTATGTGGTCGAGTAGATTTTATCTTCAATAGCTATATCTTTGAACCTTAAATGAAAGAAGTTTTTTTATGAGAAATCCAAAACCAAAAGAATGGTTAGCAAAAGACTACAGCCAAAACTATATTGCTGACTACAAACCGTTTAATTTTGTCGATGGTGAAGGTGTCCGCAACAGTCTTTACGTTAGTGGCTGCTTATTTGCCTGCGAAGGCTGCTTCAACAAAGCTGCACAAAATTTCCGATATGGCAAACCATTCACACCTGAATTAGAAGAACAAATCATCGCTGACTTGCGCAACGATTACGTGCAAGGATTAACTTTACTTGGTGGCGAACCTTTTTTGAATACAGATGTTTGTCTGCAAGTCGTACGACGTATCCGAAAAGAGTTCGGTAGACAAAAGATATCTGGTCATGGACAGGCTATACCTTTGATGAATTGCTACAAGATTCAGAAGATAAATTAGAACTAGGTGCTGCAGTTCTATCGTGTTTCCCTA
>N_548
ATATATCATGTACTTCGTTCAGTTACGTATTGCTAAGGTTAATAGGGAAACACGATAGAAATCCGAACAGCACCTATACAGCGATTTGTACTTCTGGAGAACCAGTATCCCCTTCATGGCGAGCGTATTCGTTGATGATTTCATTCTTGCGTTCTTTTGAAATTGCCATTTCTTTCACCTCTTTCGATTATTCCCCTGCGACTGAGTAAAACGTTGGTGATTCGCTTAACCAATTGGCAGGTCATGTGCCTAGAGCACACAGCTATA
>N_549
TTACCTCTACTCGTTCAGTTACGTATTGCTAAGGTTAATAGGGAAACACGATAGAATCCGAACAGCACCTAATTTCTTCACCAGCCAATAATGGATTTACTGGTATGATTTTATATCCATTGTCTTGCAATACCTGT
>N_550
TATGTTTTTCCCTGTACTTCGTTCAGTTACGTATTGCTAAGGTTAATAGGGAAACACGATAGAATCCGAACAGCACCTAGAAACAGATTATAATTATCAAGAAGTTCAATTAGGAGATGCGAAGCACATCCGTGTTTTATATGAAGATGAGCATTTGATTATAGTGGATAAGCCTGCAGGAATGAAGACTCATCCAAATGAACCGACAGAAAACAGTACCTTACTCAATCATTTAGCTGCTTATCTCGACACTAAACAGCAACGACCTTACGTTGTCCACCGCTTGGACAAAGAAACAAGCGGTGCCGTTTTATTTGCAAAAAATCCATTTGTCTTGCCGATACTTGGAAG
>N_551
ATTGCCCTCTACTTCGTTCAGTTACGTATTGCTAAGGTTAATAGGGAAACACGATAGAATCCGAACAGCACCTAACGACTACTACTGATGCAGCTGCTGTAAATTTTTCGCTTACTTCATCAACGATTGCTGCTTTTTTTGCGATAATTGCTTCACTCATTTTTGAGTTTCACCTCCTGAATTTTGATGGAAGAGTTTTTTGCACTGAAAAGGCAAGTCACTTTTATAGTTACTTTGCTCAACCAGTACT
>N_552
TTTATTTTTACTTCGTTCAGTTACGTATTGCTAAGGTTAATAGGGAAACACGATAGAGAATCCGAACAGCACCTTCCAGAAATAATTTTTTTTGTATTATCAAATCCAAATTCCCAATTGTTACAATAGCCCCCATCTCTAAGTGTGCAATCTAAAATCTGTACATTGTTCATCCTAACCTTCCCCTGTCTTAACTACCTTGTAAAATAAGATGATTATAAATCGCATCAGCAATCATAAAATCCTCGGCTTCATCAATATCAACTGACTCAATCTCACCTACTTCAACTATGCAAGGTTTTTTCCCAATTCTTCTATGCAACTCGGTCATCACATTGCGATTTATAATCATCTTATTTTACAAGGTGGCATATTTCCGGTGGACAAATACAGATTTTAGATTGCACACTAGAAGATGGGGGCTATTCTGAAATAATTGGGGAAGTTCGATTTGATAATAC
>N_553
ATACGTTCGCTCGTTCAGTTACGTATTGCTAAGGTTAATAGGGAAACACGATAGAATCCGAACAGCACCTATTTTTTCAATGGCCGTTGTTGCTTTTTTAATTGTCGTTAGTTTCTTAGGCTTAACGGATATTGCAATCAGTGTCATTATTCATGAAGGAAGTACTTTGGTTGTTATTTTGAATGGACTTCGATTGCTAAAGGCAGTCTAAAGAATGATTGCACAACTTCAAATTAATCGAGTAATAGAGATAATTAAGGATTACACTACATTTTTTATCTCTATTACTTGTTTATATTTAT
>N_554
TTTTTTTTTACTTCGTTCAGTTACGTATTGCTAAGGTTAATAGGGAAACACGATAGAATCCGAACAGCACCTTCATTTTTATTATCCCACATTGCCCATCAAAAATATAATTACTTTTTTTTAGAAATTCAGGTTTAAAAGAATACATTGAGGCATTCATTTCAAAAACTTCAGGTGTCTGTTGCCTAGATGTGTATCTTGATTTATTAACTATAGTAACTTCATTTTCAATTCTTTTTACCATATTAAAATAGGGATTACGTCTTGCAGAAACAACTGAAAAGTAGACGTCTTTATCTAAATTTTTTAGATGTTCATCTATTAATTCTTCAAGATTAGAAACTTCACGTAAAGGTGAAGTCAAATCTAAATCTATAATTAAATCAAATATATTATCTTCTCTTTTCTAGTTGTAAGAATGAATCACGTATCACTTCAATTTTCCCTACAGTATCTGTAGCTAATTCAGGTTTACGTTCTACAATTTTCACAGACGGATTTCACAGTCGTCAATTCTATTAACTCATTACTGTCCGTATTCAAACAAGTCGTGCAATTATGTTCAGGATGTTTTTGTTGATAGATATATTATCATTGCTAAAGCGAAATGGACTAGGGGCTTTCCTGCCAAATATTTCAAATTTTTATTTTTGACTAGACCCAGCTCTACCACAAATAGTAAATAAAATTTCCATTTATTTCTCCTCAGCTATTTTCAATACTTCGTTTGCATGATATAAATCATTCCAGTTTTCTTTGCCTGTTACTACGTTTTCAAAGAAATATTTCAAGGTGCTGTTCGGATTCTATCGTGTTTCCCTATTAACCTTAGCAAT
>N_555
AAATGTCCCTGTACTTGGTTCCATTACGTATTGCTAAGGTTGATAGGGAAACACAATAATCCGAACAGCACCTTACAACAATGCTGATATTTTGCTTTAGGATAAATTTGATGGATAGTATCTTTGAGTGCCTTTTAAGCCGTCCGATTAATAAAAAGCAAACTGAACTCCTCTGGAGTTGATATCCTGTAGCAGCTCATTCCAAACGTATGTTGATTCAGTTGGAGCAATGGCATAACTCAATTCTCTTCATGCCGTGTTTGTCGTATACCGATGGCGATGTGAATCGCTTCTTTGGATACGGTTTGACGTTTTA
>N_556
GTTATGTCTGATTTACTTCGTTCAGTTACGTATTGCTAAGGTTAATAGGGAAACACAATAATCCGAACAGCACCTTTCAAACTTGGATTGATACAAAATATGGTGCAATTGAACTTTGGAATAATCCAAAACAATGGTTTTTCCAAACGGTTAATAATATCGTGCAAACTCTTATAAAAAGTTGGAACAGCTTAAAGCAAGGAACGATAGATTTATTCAACAATACAGTTCAAGGTGCTAAAGACATTTGGACTTCATTCAAATCTTGGATTGGTGATTTAATTACTGGAACCAAAGATAACATCATTCAGGGATGGGAAAACCTAAAACAAGGTACTATAGATACTTTCAACAATTTAGTTAATGAGTACTCAAGAGGCATGGGATAATTTAGTAAATGCTGTTAGTGACACGGTTGATAGAGTAACTGGCTGGTTTGATAACTTGAAAAATATCGATTCTAGCAGCCGGAAAAGCTATCATGGATAGTTTTCTAGAAGGGTTACAAAATAGTGAAATGTGTGCAAGATTTTGTTGGAGGTATTGGTGATTGGATTCGTGAACACAAAGGACCTATCCAATACGATAGAAAGCTATTGATTCCAAGCTGGTCAGGCTGTTGTCAACACATGAATAGAGAAGAACCTAACAGTGG
>N_557
GTTATCTCGTGTACTTCGTTCAGTTACGTATTGCTAAGGTTAATAGGGAAACACAATAATCCGAACAGCACCTCACGGACACGTCAGCTTCAAGTGACAGTACAGATACTACCTCTACCACAAGTGATAGCTCAGATTCATCTACCACTACAAGTGATAGCACGGACACGTCAGCTTCAAGTGACAGTACAGATACATCCTCTACCACAAGTGATAGCTCAGATTCATCAACTTCAAGCGATAGTACAGACACGTCGTCTACCACAAGCGATACACGTCATGCAAGTGTCTCCTTCTCAAAAACAAGTTCGGATAACAGGACGAACTTTAACTTAACTAATAAAAGGTGCTGTTCGGATTCTATCGTGTTTCCCTATTAACCTTAGCAATACGTAGCG
>N_558
GTTATGCATGTACTCATCATTACGTATTGCTAAGGTTAATAGGGAAACACAATAAGAATCCGAACAGCACCTTTTGGGTTGGTTCGCCAAATTAATTCTAAAGGATTCGAGGGTTCTTTTCTATATGTTTTGGAAAATAAAAAAGATGCTGGTGTCATCCACCAACATCAAAAAGTATAGAGCCATAATTTTTTAGGAAAATCTCAAGGTTATCTTTACTTTTTCTTAGGAAATTAACAATTTAATATTAAGAAACGGCTCGTTCTTACACGGTAGACTTAATACCGTAAGAACGAGCCGTTTTCAAAGATTTGACAAGATTACCATTGGCATCCCCGTTTTATTTGGTCTTTTCACAGAAAGGGTTGGTCTTAATTATGAATAACATCGGCATTACTGTTTATGGATGTGAGCAGGATGAGGCAGATGCATTCCATGCTCTTTCGCCTCGCTTTGGCGTTATGGCAACGATAATTAACGCGGAGCATACGGAATCCAACGCCAAATCCGCGCCTTTCAATCAATGTATCAGTGTGGGACATAAATCAGAGATTTCCGCCTCTATTCTTCTTGCGCTGAAGAGAGCCGGTGTGAAATATATTCTTACCGAAGCATCGGCTGCAATCATATAGATACAACTGCTGCTAAGAGAATGGGCATCACTGTCGACAATGTGGCGTACTCGCCGGATAGCGTTGCCGATTATACTATGATGCTAATTCTTATGGCAGTACGCAACGTAAAATCGATTGTGCGCTCTGTGGAAAAACATGATTTCAGGTTGGACAGCGACCGTGGAGGTGCTGTTCGGATTCTATCGTGTTTCCCTATTAACCTTAGCAATAC
>N_559
ATCTTTATGCATGTTCTTCGTTCAGTTACGTATTGCTAAGGTTAATAGGGAAACACGATAGAATCCGAACAGCACCTGCTGTCTTCAGCACTTGACGTACGTATTTTTCAAAGTTTTCAGGCACGTTTGTTTTTACAGGAGACAAAGGCGAACAGAAAAAACCGCCGCCAATCACTGATTCTTCTTCTAGTGCTCGTACAGCAAAGATGCAGCCGATTGATAATCCTAATACGGCAATATCAGAAAACTGCTCAGACTGTAAAAAATGGATGGCTTTTTTAGTGTCTGCCCACCAGCTTTCTGCTTTTTCTTGCAAGATATCATATGGCTCCATTGTTCCGTGTCCTTTAAAAAGCGGCGCATAAACTGTATAATCTGCTTTTTCCAAAAATCGTGCGAGCATTCGAACATCGTTTGGACTTCCTGAGTAAGCGTGAAGCAGCAAAACCGCTCGCTTTCCATGTTTTGCATAAAGGGGTTTTGGTAATTGTCTCACTCGTCTCACCTCTTTCGCCTCATTTTACCATAGTTTCTTTCATAACTTCTTCTTAAGCGTTCTCTTTGCAATAAAAAAAGCCGCCCGCCGTTTTGCGAGAGGCTTATTCAACTACTTC
>N_560
TATGTTGCTTTAGTTGTTACTTGGTTCGTTACGTATTGCTAAGGTTAATAGGGAAACACGATAGAATCCGAACAGCACCTATGAATCTGAGCTATCACTTGTGGTAGAGGTAGTATCTGTACTGTCACTTGAAGCTGACGTGTCCGTGCTATCACTTGTGGTAGAGGTAGTATCTGTACTGTCACTTGAAGCTGATGTGTCCGTGCTATCACTTGTGGTAGAGGTAGTATCTGTACTGTCGCTTGAAGCTGACGTGTCCGTGCTGTCACTTGTGGTAGAGGTAGTATCTGTACTGTCACTTGAAGCTGATGTGTCCGTGCTATCACTTGTGGTAGAGGTAGTATCTGTACTGTCGCTTGAAGCTGATGTATCCGTGCTATCACTTGTGGTAGAGGTAGTATCTGTACTGTCGCTTGAAGCTGACGTGTCCGTGCTGTCACTTGTGGTAGAGGTAGAGGTGCTGTTCGGATTCTATCGTGTTCCCTAACCTTAGCAATA
>N_561
GTGTTAACCCTCTCGTTCAGTTACGTATTGCTAAGGTTAATAGGAACAGATAGAATCCGAACAGCACCTTCTCTGGACGATGATACAATTGAAGTGCTAAAAAAGTGGAAAGTTATTCAAAAAAATCATGGTGTAGAACAATTTATTCTTAGCTACACTGACCTCCCACTCTATCGTTCAACTGTTCAACGAATTATTCAGCGTTATGCCAAACTGGCTAAATTTGTACAATACAAGGAAAAGGATTACGTCATTCTCATGTTAGCTACCTAATCAATGAGTTTAACGCAGACATTCTGGTCGTGTCGCAACGGTTAGGCCATTCTAGCCCTGAAATCACTTTAAAGCACTACGCTCATCTATGGAGCCGTAATGATGAAGGAATTGCAGAACAAATGACAGGAAACATTAAATTTACCTGTGCAACAAAATCTAAAGTTGCAAACTTTAATGGAAATCAAGCAGTAAAAATCTAACCCTACCATTTCCCTACCAAAATGAGGAATAGGCTGAAAAAGCACTGATATAATAGCTTCTTTACGAGGCTACTCATATTGAGTGGGAATAAGACGTAAATATAATATGGATGGGGAATGCCGATAAATCAACGTTTTTCAACGTAAGCGCCCCATAGAACAGTACCTTACTAACAAATGCACCTCAAGATATACTTGAGCTATCAAGAAGTCTGGAGGTTTTCTATGTATAAATTAAATGAGATTGTTCCTGTCCAATTAGGAAACGAAAAGAGTGCACAAAAGGTAAACCCGCGGCTGCCAAGTTAGCGATGCGCATCAAAAGAGAGAATGGTTCTGAAGTTTCATCT
>N_562
TGTTTTGTCATTTACTTCGTTCAGTTACGTATTGCTAAGGTTAATAGGGAAACACGATAGAATCCGAACAGCACCTGCCAATAATGGATTTACTGGTATGATTTTATATCCATTGTCTTGCAATACCTGT
>N_563
TGTGTACGCCTTCGTTCAGTTACGTATTGCTAAGGTTAATAGGGAAACACGATAGAATCCGAACAGCACCTCGTAGTTCTAAGGCTTTTACTTTTATCTAAGCAATAATCGTATACAAAGGAAATTTTTGACCCTTAGAAAGTCTCATTTTATCAGACGTAAGCTAGGCATTGCTGAATTTTGTTAATTCGGTTTTAGGTTGTGCTTTGAGCATAATATGAAAGTATTCTTTATCACGATTTCATTCATCTAAGGTAATGTGATGTGATTCTGAAATTCTTTCAAAGGCAGT
>N_564
ATGCGTGCTTGGTTCGTTACGTATTGCTAAGGTTAATAGGGAAACACAATAATCCGAACAGCACCTAGAACTTTCAATAAAAGATGGTAAACTTTACCAATATCCAGTAGAAGCTATTACATCATTACGTGCTAGTTGAACAAATTTACAGCAAAAGCAGAAACAAATAATACTTATGAGCTTGAACTAACTTTCCTCCAAATCAGAAATCGGAGTTACTTCTTTTCTCTGATAGTAAAGGAAATGGACTTAGCTTGATTGTAGATACCAAAGAAGGAAAAATTATTGAATCGCAGCAAAGCAGGCATTCAATATGCCACTGACTTTGGTACGATTCGTGAATGCTCAATTGATACTAAAGAAACAACTGCTAACATTTTTGTAGATAACTCAATCATTGAGATTTTTATTAATGAGGAAGAAGTCTTTTACTAGTCGTGTATTCCCTGAAAATCACCAAAATGGTATTCAAATCAAATCAGGCGAACCTACTGGAAAATACTTTGAATTAAAATATTAAAATGGTAGCAAAATTAACTGATGTCGCTGAATTAGCTGGAGTTAGCCCAACAA
>N_565
GTGTTATGCGTACTTCGTTCAGTTACGTATTGCTAAGGTTAATAGGGAAACACGATAGAATCCGAACAGCACCTAAGGCAGTGATGGTCAATGAAACGGCGAGGAAGGCAATCGATTTGCACATAGAAAATTTAAGAAGGGAAATTCGTAGATTGGAGGAATGAGCGTGGATAAGAAAGCGACAATGAAACGAATCATCGAACTGACACATTCTGAGAATTGGCAAGAAGACAAAGAAATAGTTGCAGAAGTCCAAAAGCTCGGTAAATCAATGTGGACTGAAAAGCCTAAACGGAAAACGCCGAGAAAAATTGCAATCTGGCATGGTGACCGAATTTTAGTAACAGGTACCGCTGAACAGTTATCTGAAATTACTGGTCTGAGCAAAAACATCATCTGGGATAGAGCTAGGAGCTTATGGATTGATTCAAAAGCTCCTAGCTCTATCCCAGATGATGTTTTTGCTCAGACCCAGTAATTTCAGATAACTGTTCAGCGGTACCTGTTACTAAAATTCGGTGGCCGTCATTGCAATTTTTCTCGGCGTTTTCCGTTTAGGCTTTTCAGTCCACATTGATTTTAGCCGAGCTTTTGAACTCTGCAACTATTTCTTTGTCTTCTTGCCAATTCTCAGAATGTGTCGTTGAAATAATTCGTTTCATTGTCGCTTTTCTTATCCACGCTCCGTACTTCCCCAATCTACGAATTTCCCTTCTTAAATTTTCTATGTGCAAATCAATTGCCTTCCTCGCCGTTTGACTGACCATCACTGCCTTAGGTGCTGTTCGGACTCCTATCGTGTTCCTATTAACCTTGAGGCAAATATTG
>N_566
GTTTATTTTTATTTTACTACGTTCAGTTACGTATTGCTAAGGTTAATAGGGAAACACGATAGAATCCGAACAGCACCTAATGTTCTGGTCTAAAAGTTTTTGTCTTCTGACAACTGGTGGCGCACCAATTGATGTGATTAAGAAGTATATCCAAAATCAAGGAAACAATCATAAATAGAAAGTAGGTGAACTTTATGGAACAACTAAAAGCATACAAATTCAGAATCTATCCAACAGAGGAACAAGAAATCTTCTTTGCCAAATCTTTTGGTTGTGTCCGTAAGGTCTACAATCTAATGCTTGATGACCGAAAAAAGGCGTATGAAGAAGTTAAAAATGATTCTTCTAAAAAAATGACTTTTCCGACACCAGCTAAATACAAGAAAGAATTTCCGTTTTTGAAAGAAATTGATAGCCTTGCTTTAGCCAATGCCCAACTTAATTTAGATAAAGCATACAAGAATTTTTTTCGGGATAAATCCGTTGGATTTCCACGTTTCAAAAGTAAGAAAAATCCTGTTCAGAGTTATACAACGAATAATCAAAATGGTACAGAGGTGCTGTTCGGATTCTATCGTGTTTCCCTATTAACCTTAGCAAT
>N_567
TTATTGCCTGTACTTGGTTCGTTACGTATTGCTAAGGTTAATAGGGAAACACAATAATCCAAACAGCGCCTTTCCAAGCGCCGTTTCGATTCGCTCTGTTTATAAAAGAAAACCAATATATTAGCAGAGATATTTTCTCTGCTGAATGAGAACGAGCTGACAATAGCAGATATATCACATAACCATAAGAATGAGCATGTCTACATATTGATTGACATAGACAGTACTGATTTTGAACAGCTCAATCAAGTGAAACAACAGCTAGAAAAAATTTCTGGAGTACGAAAGGTCCGCTTATTAAAGAAACCAGAAAGGCCATAAAGAAAGAGAATATTTGGATTTCATTAATTCTTCTTTCCGTTCTTTACTTTCGAATTTGGTACAGACTCTAAAATAAGAGAAGCAACATTCTTTTATTGATAGAAATGAAGGAGCAAGCATTTGAAAAGATATATAAGCAGACTTTCCGACCAAACAGAAAAAGATTTTAAAAGGAACAGCAGCAATCATCAGTATCTTTTTTCTTGTTGTTTTTAGTAATTTATTTTTGCAGTGGTGGAA
>N_568
TTATTCCCTGTACTTCGTTCAGTTACGTATTGCTAAGGTTAATAGGGAAACACGATAGAATCCGAACAGCACCTTGAAAATGGTCTTCCCTACGATTTATCAGAATGTAAGGTATATTTTGAATCAGTTGTAGGTGGGAAATATCCAGTCCAATTAGAAACAAAAATTGTGGATGCTAAAAAAGGGAAAATTAACTATATTTTTGATAAATATTCCATGCAGTGTTTACATCGACAAACAGCCAATTTCATTATATTTAAAGGAGAAACTAGATTCGAACGGTTCCGAAGACTTCTCTTATTTTGTCATTAATGCTGTTTCAAAAACAGAAGGAGAAATGGGTTCTTATT
>N_569
ATCTGTCCTCTACTTCGTTCAGTTACGTATTGCTAAGGTTAATAGGGAAACACGATAGAATCCGAACAGCACCTAAATCACCTGTTAATAGAATAAAATCGTACACTGTTAACGAGAGTTCTTGTAACAATTTTTCCAATGCCAACTGTGGATTTTTAATTGTTGGAAATAGTTCAGCAGTAAACAAGTTAGTTTGATAGTTTTCTCTAAAATGGATATCAGAGAGATGCAAAAAGCGCATGGCTATTCCCTCTTTCTTCAATAAAATAATCAGGATATCCTAAATTTTCTTGCGTCTGATAATCAAAAAAATGCATTCTTTCAGGTTCTATGCGGAGATTGACTGCATCACCAATCTGCCAGTAGGTTTTTCATTAAGGACAATCATTTCTATACCATCGACTTTAACGGTGTACGCATAACTATTTCCAACAATTAAAAATCCACAGTTGGCATTGGAAAAGGATTACAACTCTCGTTAACAGTGTACGATTTTATTCT
>N_570
TGTGTAGCGCTTCGTAGTTACGTATTGCTAAGGTTAATAGGGAAACACGATAGAATCCGAACAGCACCTACAAAACCGCTGTGTCCGTCTACCTCTATCGACTTTATCTTTGGTCGGCTGTTGATAACCCGTTGAAATGCCTGTATCGTTTCTTTGCTTAATGGCACTTGCCTTATCCCGCTTTTCGTCTTAGGCGTTTCAATATAATAGCCCTGTTCCTCTTCTTTAGTAACTGGTGGTCGATAATCACAACTTCATTCTTGAAATCAATGTCGGCTACTGTCAGTCCGCACAGTTCCGAGATACGAAGTCCTGTCTTTAACAGTATCAGCACATCATCATAATGCTTGTGATACACGTTGTCCGTCTTAATAAATGACAATAAGGCTTGCTCCTGTTCCTCTGTCAATGCGACTTTCTCTTTGGTATCATTTTCTATGACTTCACTTAGCTTGAAATCAAAAGGGTTTTTCCTCACATAATCATCTTGTATGGCTATGTAGAATGACGCTTTTAACATGCATTATGGTTGTTAATGGTATTGTAGGAAAAGCCTTTGTCTTTCATGCGTAACGCCCATTCTTTAGCGTCAGAGGGTTTTATCGTATCAATGCTCCTAGCACCTAACTTGTCCTCTTTTAATAACCGCATGAGTTGTTCCCGTTGTTTCTGTGTGCTTTTCTTCACATTTGTCCTCTGTGCGTTCTGTTTGGCATGAGTTTGGCAAAGCGTCATTTTCTTGCCTGTGCTGTCGATACCGTCCTCAATATCCCGTCTTATCTGCTGTTCCAGTTCTCGAAGTGAGGGTTTTTCCCGTTTTCCCTTTGGTGTCGGGTCTGTGGGTGTCAAGGTGCTGTTCGGATTCTATCGTGTTTCCCTATTAACCTTAGCAATAC
>N_571
GCTTTGTGCTTCGTTCAGGTTACGTATTGCTAAGGTTAATAGGGAAACACGATAGAATCCGAACAGCACCTATCTACAGATACGTCGAAGTAGTCAGCAATTTCTTGTAACTTTTCGGCAGTTGGCTGTTTTCCTGCGTTTAACACTAAAAGTAATTCTGCCATTATTCAAATCTTTAGCGACTTGTTGAAGGTTTTTATTCTTGTTTTTCGCTAGTTCTTTTATTCTTTCAAATGTTGTCATTCCAACGTTCCTTTCCAACACGAAAAATAATTACAAAAAGAGTAAAAATAGCTTTACAATTTTACGATATAGAGTTATTATTTATCCGTAAGTTAATTTGATAGAAAAAAGCAAACTAAAAACACACCTTATAGCATAAAGTTTGGCGACCAAGTGCAAATAAAAGGTTTTGTTATAGGCTTATTTCTCTATGTATTCATTTTACTCTATAGTGTTAAAAATGTCAATGGAAATTATATTTTTTCTATCATTTTAACTTACAAATTTATAAAAAAAGGAAGTGGGTTAATGTCAAAAGGTGCTGTTCGGATTCTATCGTGTTTCCCTATTAACCTTAGCAATACG
>N_572
GCACAACGGAACAAACCATTACTTGTTCGTTCATGAAACAGCCCCAGTCATACATTAGTTTGATATCTTCATATGAATACATGTTACTTCCACCTTGTAATTGTTTTTTCATTTCTTCGATTTCCTTGGTATTTTGTACAGAAGCAAGCATCGTTTTTGAATTGGTCCAACTTTTACTGACTTTTCTTCAGTAGGACCCGTTTTTTCTTGCTTCATTGCTACATTGTTTAGCATTGCTTTAGAATTTAGCTGTTTCAATTCATCATTTTCTGCCTTCAGCGTTTCGTATAATGCCTTAATATTAGCCAATTCATCTACGCTATCAACAGCATTCCCTTTTTTCTCTTCTTCAGTAGCTAACTCAACCCACTGTTTTTTATCAAAATCAAATCTTGGTCTCCAGTTAGGAACTGGTGGTTTAATCTCTGTACAGTTTTCAGGGATATTTTTTTGATTGTTCAAAATGATTTGCTAGAATCCGTAAGGCTTGATTGATTTGTAAACTACTAGGTGCTGTTCGGATTGTGTGCATCTTCTACCTATTAACACTTAGCAATATTA
>N_573
CTTTGTTCTGTTTGTCTACTCGTTCAGTTACGTATTGCTAAGGTTAATAGGGAAACACGATAGAATCCGAACAGCACCTAATCCCTTTTGGTTGTCTATGAAGCTTAATTCTTACTAATGACTTCAATTTAGGAACTTTGATGAATTTACTATCAATCAAAGCAACTGTACCATTTTGATTATTCGTTGTATAACTCTGAACAGGATTTTTCTTTACTTTTGAAACGTGGAAATCCAACGGATTTATCCCGAAAAAAATTCTTGTATGCTTTATCTAAATTAAGTTGGGCATTGGCTAAAGCAAGGCTATCAATTTCTTTCAAAAACGGAAATTCTTTCTTGTATTTAGCTGGTGTCAGGTGCTGTTCAGTTCTCTCGTGTTTCCCTATTAACCTTAGCAATA
>N_574
TGTCCCTGTTCTTTCGTTCAGTTACGTATTGCTAAGGTTAATAGGGAAACACGATAGAATCCGAACAGCACCTAAGTTAGATTTTTTGGTCTAACTTTTGGGGGTCGGTACACAAATCGTGTCACAGTCCCTTTTTGAAAATAAACGGTGTTCAAAAGCTTGCATCTGCGGTAATAAGTCCAGCCAAGTTAAAAACATAAGAAGCTGTTTTTACTTGGCTGTTCTTATT
>N_575
ACTATGTACTTCGTTCAGTTACGTATTGCTAAGGTTAATAGGGAAACACGATAGAATCCGAACAGCACCTTGTTTTTGAAAAGTTAGCACAAACGTCTATAACATTAGGAATGGATATAATAGAAGCGTATCAAAGTAGATGCTTTGATAAAAACGAATTAGCTGTATCGTTACCTGAGGTCTTAAAAGTGAGGGATTCTGGGATTGTTTATTATATACGGAAATCGGAAAAACTAAGATAAGCATCTTCTCCCTTAATTTCTTCTGTCGTTCAATTCATCGGCTTAAATATCTATAAAAGAATTATGCTAAAGGAAATAGCTAATTATTTTTCTGTAAGTGAAACTAAATTAAGAGAAAGCTTTAAGAATGAAAATGCATATTACGATTTATAATTATATCTCTAAGCGAAAAATTTCTACGGCTAAAATAATGTTGAAATCAAACCATACTATCAGTGAAGTTTCTTTAGGTTTAGGATTTCAGATTCTTCACACTTTTGGAGACTCAAAGACGCAGGTGTATCTCCTAAGCAATATCAATTAGGTTTAGTGGACAATTTCGACAACATTAGCTGAGAGGTTTTATTTTTGTATGAGACTATATCATTTACGTAGTTTGGAGGAGTTGAGGAAATTGGATTTTAACAAAAAATTTTTTTGGGAAATTTCTGATTTGAGTTGTTTCGTAGAATCTGAGCGTCTAAGTAATGGTAATAATAGTGTGTTAAATGAATATGACAAAGTAGTAATTAGGTGCTGTTCGGATTCTATCGTGTTTCCCTATTAACCTTAGCAAT
>N_576
GTTTATTTTTATTTTACTACGTTCAGTTACGTATTGCTAAGGTTAATAGGGAAACACGATAGAATCCGAACAGCACCTAATGTTCTGGTCTAAAAGTTTTTGTCTTCTGACAACTGGTGGCGCACCAATTGATGTGATTAAGAAGTATATCCAAAATCAAGGAAACAATCATAAATAGAAAGTAGGTGAACTTTATGGAACAACTAAAAGCATACAAATTCAGAATCTATCCAACAGAGGAACAAGAAATCTTCTTTGCCAAATCTTTTGGTTGTGTCCGTAAGGTCTACAATCTAATGCTTGATGACCGAAAAAAGGCGTATGAAGAAGTTAAAAATGATTCTTCTAAAAAAATGACTTTTCCGACACCAGCTAAATACAAGAAAGAATTTCCGTTTTTGAAAGAAATTGATAGCCTTGCTTTAGCCAATGCCCAACTTAATTTAGATAAAGCATACAAGAATTTTTTTCGGGATAAATCCGTTGGATTTCCACGTTTCAAAAGTAAGAAAAATCCTGTTCAGAGTTATACAACGAATAATCAAAATGGTACAGAGGTGCTGTTCGGATTCTATCGTGTTTCCCTATTAACCTTAGCAAT
>N_577
ATGTTTCCTCTACTTCGTTCAGTTACGTATTGCTAAGGTTAATAGGGAAACACGATAGAATCCGAACAGCACCTAGGTAAGTTATCAATCGCTCCAGTAAGTTTTCAAGTAGCAGAGCCCCTTCTATTTGGGTTTCCAACTATATTAAATATAAAAATGTTAATTCCATTTGTAACTGCACCAGTAGTAACAACATTAATTACTTATTTTTCAATGAGTATGGGATTAGTTGCAAAACCTGTAGGAGCAACAATCCCATGGACAACTCCACCGATAATTGCCGGATTTTTAGCTTCTGGTGGACGAATAAGTGGTGCAGTGATTCAAGTAATAACAATTGCAATAAATGTTTTGATATACTATCCATTCTTTAAATTAGATGATAATGCCAAGCTAAAAAGCGAAAAAAATGATTAGAACTACCTATATGTTTCTAACTGTAGTTAAGTATCGCCGTTTGTATAATTAAGCGAGACAAATAAAAAAGCCATTTATGTTACACTCAAATTGTAATACCCGCTAAAGCATACAAGGAAGGTGCTGTTCGGATTCTATCGTGTTTGTATTAACCTTAGCAAT
>N_578
GCTTTGTTATTGCTAACTCGTTCAGTTACGTATTGCTAAGGTTAATAGGGAAACACGATAGAATCCGAACAGCACCTTAGTCGTAGAAGCTCCGTTCCTTTTTTTACCGTTTCAGGACGATGTTTATACACGTCTAAATAATTATTGCTGACTGTGACCTTCGTTTGACTCGTTTCACTTTCCAAATACAATTGTTCTTCGACTCTTTGAATAAAGTACTTCATTTCTTCCATACAACTAAAGTCTTTTTGAATCCGTCTGATTACTTCATTCAAATGTTCTTTGTTTGTTAAAAAGTGTGACACATCTTCCGTTGTTAGTTGATAAATCACCTTATTCATTTTCGTTGTCCTCCTTTTTCATGGTGTAATAGGCGCCATACTTATTGATATTTTCAAAATAATCTAACCATTCACTTGAAACAGTCTTGGCTTTTTTCGTTTCGACAAATTTCCCATACGTTAGTTCTAAAGCTTGATATTCAGAAGGTTTAATAGTGCTTGGTTTGACACCTACTTCCAAGCATAGTAAGGCTTGGAAAAACCATGAAAAAGGAGGACAACGAAAATGAATAAGGTGATTTATCAACTAACAACGGAAGATGTGTCACACTTTTAACAAACAAAGAACATTTGAATGAAGTAATCAGACGGATTTAGTTGTATGGAAGAAATGAAGTACTTTATTCAAAGAGTCGAAGAACAATTGTATTTGGAAAGTGAAACGAGTCAAAAACGAAGGTCACAGTCGGCAATAATTATTTAGACGTGTATAAACATCGTCCTAGAAACGGTAGAAGAAAAAGAAAAAGTGGCTTCTATTACTAAGGTGCTGTTGGATTCTCGTGTTTCTAACCTTTAGCAAATGGCCA
>N_579
GTCCTCTCTTGGTTCAGTTGCGTATTGCTAAGGTTAATAGGGAAACACGATAAAATCCGAACAGCACCTAAGGCTAGTATTTAAAATGTGTATACAAGTGGTAGCGTTAAAAAAAGTGGAGGTATAACCTATGTTAAAAAAAACTGTGTTGGTACTGGGTTCTATTTCTCTAGGAATATTAGGTTTTAGCCCCATGCTATTATCCGTAATTGGAAAAAACAATTCCAACAGAGAACTTAAATTAAATTCAAATTATTACAACAGTCCTAACGAAGAATTGTTTGTAAAACAAACGGATAAATAATGAAAAAAGACTGCTCTT
>N_580
CTTTTTGGCTAAAATTCAGCGTATTGCTAAGGTTAATAGGGAAACACGATAGAATCCGAACAGCACCTTTAAGTTCTAGGATAGTTGCTTCTTTTAACTCAGCAACGATGTTTTCAATGTTCAATGCCATTATAATTTCCTCCGTTTAATTGTGCTTTTTTATTTAATGCTTTATGCGGCAATTAAGCTGCATCTCCATCTTCTTTGTCTGCCACTGCTTTGACAGCGTAAGCCACGTTGCGGACTGGCGCTTGTAGCATAGATAGCAACATAGATAGAAGTCCTTCGCGATTTGGCAATTTTGCCAATGCTGTGATTTCTTCCAATGAAGAGACTTTACCTTCGATGATACCGCCTTTGATTTCTAATGCTTTTTGCTTCTTTAGCAAATTCGTCCATGATTTTCGCTGGTGCGACTGCATCTTCGTTCTCAAATGCAACAGCTGTAGGTCCAGTGAATACTTCGTCCATGCCTTCAAGGCCAGCTTTTTTAGCTGCACGTGAAAGAATAGAATTTTTGATAACTTTCATTTCTACGTTAGCATCACGAAGAAGTTGTTTACGTAAACGTGTTACTTCATCAACTGTTAATCCGCGGTAGTCAACGACTACTACTGATGCAGCTGCTGTAAATTTTTCGCTTACTTCATCAACGATTGCTGCTTTTTTTGCGATAATTGCTTCACTCATTTTTGAGTTTCACCTCCTGAATTTTGATGGAAGAGTTTTTTGCACTGAAAAGGCAAGTCACTTTTATAGTTACTTTGCTCAACCAGTAT
>N_581
ATTTTTTTGCATGTACTCGTTCAGTTACGTATTGCTAAGGTTAATAGGGAAACACGATAGAATCCGAACAGCACCTGAATCATGAATAACAGGTGAGAATCAAAAGACGAGGAAGAGCAGATAGTGGCTCTTCCTCGTCTTTTGTACTCCCAGTATTATTTGTTCAGAATTCAAAAAAAAGAGAAATTTTTTTGTTTTTTTACCTGTAATGTACATAAGAAGAGTTAAAACCTTTTGTTATTATTAGCATTCTAACAAAAAAATGTCTTGATTTATTGAAGCGCTTTCTATAGAATGAAAAACGAATAAAAACTAAAAAAGGCACCCGACAATTTAGTAGCAGCTAAATTGTCGGGGCTTGAAAAGTCAGCGGGAACTGACCAATCAAGTTGCCATAGTCAATGCTTGTGCATCGACGTGTATATTGTACCTAATTTCATACAGAATTACTAGTTATTTTTCTGTTTTTAGGGAAGAGCGCACACGAAGAAGCATGCTTATTTAGCTATGTCAAGGATATTGGGCAGTTGTCTGATATCCTTTTTTCTTTAGGTGCTGTTCGGATTCTATCGTGTTTCCCTATTAACCTTAGCAATA
>N_582
GTTATCTCGTGTACTTCGTTCAGTTACGTATTGCTAAGGTTAATAGGGAAACACAATAATCCGAACAGCACCTCACGGACACGTCAGCTTCAAGTGACAGTACAGATACTACCTCTACCACAAGTGATAGCTCAGATTCATCTACCACTACAAGTGATAGCACGGACACGTCAGCTTCAAGTGACAGTACAGATACATCCTCTACCACAAGTGATAGCTCAGATTCATCAACTTCAAGCGATAGTACAGACACGTCGTCTACCACAAGCGATACACGTCATGCAAGTGTCTCCTTCTCAAAAACAAGTTCGGATAACAGGACGAACTTTAACTTAACTAATAAAAGGTGCTGTTCGGATTCTATCGTGTTTCCCTATTAACCTTAGCAATACGTAGCG
>N_583
ATTGCCCTCTACTTCGTTCAGTTACGTATTGCTAAGGTTAATAGGGAAACACGATAGAATCCGAACAGCACCTAACGACTACTACTGATGCAGCTGCTGTAAATTTTTCGCTTACTTCATCAACGATTGCTGCTTTTTTTGCGATAATTGCTTCACTCATTTTTGAGTTTCACCTCCTGAATTTTGATGGAAGAGTTTTTTGCACTGAAAAGGCAAGTCACTTTTATAGTTACTTTGCTCAACCAGTACT
>N_584
TTATATGTATCTTCGTTCAGTTACGTATTGCTAAGGTTAATAGGGAAACACAATAAATCCGAACAGCACCTCATTTTTAGTAATCTTGATTTGTCGCACATTAGCCTTTGTGTCAGTAAAAATCAAGTCTATTTGTTCTTCATCTTTTTGTGTCAATGGAATCTCAAGTTTGCTTGGATAAAGGCTATATTAGCTACTTGTTTATCAGTTAACTTCATAAAGAGATACTTTACCTTTTGTAAAAAATTTAGTGCGATTGTATCTGACAAGGCAAGCCCTAACGCTTACTAGATTAATTACTAATCAATATT
>N_585
AAATACGACATATTTATCATCGTTCTGCTATTGCTGAAGCGATTGCACTTACGGTTATACCGATAGTTATGTATTATGCTTACGCACTGATTTATGAGAAAAAGCCATGTGCAATTCCATTAGCAGTCAGTATGAGCTTACTCATTTATACACATGTTCTTTCCACTTTTATGAGTGTAATAGCCGTTGGCTTACTAGTCTTAGGCGGCTTTGTAGTAAGTGAAACAAGAAAAAAAGAAAGCATCCGGTTGATTGTGGAGTTGTCAAAGGCAGTAGGAATGACGATTCTTTTAACAGCATACTTTTGGTATCCGATGTTCCGACAAATCATGGTTCAATCGATTAATGAGCCAGATAAAACGACCTTACAACACCAAGCATTAAATGTACCGGATAGTTTGATTGGTGCGATGAGGTGCTGTTCGGATTCTATCGTGTTTCCCTATTAACCTTAGCAATACG
>N_586
ACTGTAGCACCTTCAACGTCCTATGCTAAGGTTAATAGGGAAACGCGATAAATGCAACAGCACCTTACTAAGCATCAATGAACTACAAGATAAAAGTCACTGATGAACTTGTTATAAGCACGATTCCGATTGAAAATACAAATTTTCCTGTTATTGTTGTTAGTCCTTTGATGTTAGGGGCAGATGTCAGAAAAGTAAAACAGTATCTACAGTTAAATGAACAAACAGAAGATGCTTTTCTAAATTTATTAGATAAACGATTTTGCTTTTTTACCCACCAAATAAAGG
>N_587
GTTGTGTGTGTGTACTACTCGGTTCAGCATATTGCTAAGGTTAATAGGGAAACACGATAGAATCCGAACAGCACCTAATAAATAAGAAGAAACTTACGAAAATTATTTCTCGAATTTGTGTGAGATTTCGACTTATTTTTTTGAAGAAGCTCTTTTGTCGCACCCCCTAATGATGTGCACCCCAAAAGTTAGACTAGAAATCTAATTAAAAGGGGTGCTTTTTTTGCGGAAATATACATTTGTTTTTAAGAAAAAAGTAGTTTCAGACTATTTAAATAACGAAGGCGGCTACAAATATCTTGCACATAAATATCAAATAAATCGTACACTGGTTAGACATTGGGTAAGGATTTATAACTATCATGGTTGGGAAGGCTTGGTTGGAGGTGGCAAAAGCTACACTACAAAATTTAAACTTGATGTTATAGAATATATGGAAACAAATGGTCTTTCTATCCAAGAAACTGCTAAAAAATTTAATATCGGTTCAAATAGAACTCTAAGTAAATGGATAGAGCAATATGAAGAAGGCGGTGCTTCTTTCACTTGAGAGCCAAAAAAGGGGCAGAAAAATTAGTATGAATTCCAAGCTAAACATTCCTAAAAAACTTAAAGATGAGTCTCTTGAAGAAGAAGTTATTCGTTTAAGAGCAGAGAACGCATATTTAAAAAAGTTAGAAACCTTGATTCAAGAACAAGATTTGAGCAAGAAGAAATCAAGGTTAAAACAATCCTTCAGCTCAAAAAAGAATTTAAATTGAGGTGCTGTTCGGATTCTATGTGTTTCCCTGACCTTTTTAGCCGAATG
>N_588
TCTTTTTTGTTCTTCGTTCAGTTACGTATTGCTAAGGTTAATAGGGAAACACGATAGAATCCGAACAGCACCTAGGCAAAGAGAAGAAAATGAGCGAGAAAAGGCTCTGGTGGCTTCTGAGAGAGTGAAGATTGAAGAAGAGAAGAAAAATATGCTGAATGTAAAAAAAGAGATGGCGGTCATTTTCCAAAAAGATATTGTTCCTTTAGAAAGTTTCAAGAGGCTTCCTGATGGTTCGTATCATTTATCTGGGAATGATTTTGTTGATTTGTATCAACGAGCTACGAGAGCAACAAATGCCAAGAGAAATGCTGATAACATGAGTGAGCAATATTTACAAGGTGCTGTTCGGATTCTATCGTGTTCCCTATTAACCTTAGCAAT
>N_589
CATGACGATTCCATGCTTCGTTCAATACTTTGCGTTTTTCATCCATTTTTGCGTCTCTTCGTTGTCGTTGTTTTTCTCGCAACTCCCCTCGATTTGCTTTTTCTTCAAAGGCCCTCGCTTAAAGTCCTCTGGATACTTTCGTCTTTTCCATGCCTTTATGAAGGCTGTATTTCAAGTTAGTTGGTGCATCGGTTACTTGATTTTTTGCTTGTTTCGCTTTGTCCTTCACGATTTAGGTGCTGTTCGGATTCTATCGTGTTTCCCTATTAACCTTAGCAATACG
>N_590
GCTGTTTATGTAACGTTTACTTCGTTCAGTTACGTACTGCTAAGGTTAATAGGGAAACACGATAGAATCCGAACAGCACCTATTGCTGCGTTTTTATCTGGGAACAACACGCCACCGTACAAACCGTTCCAATACTCTTCGAAGTCAGCGTTGCATAACATTCCCTTTCGCTTGCGCCACGCGGGGTCGAAACAAGCGTCGTGATTCCCTTTTGCAGATAATAACCGGTTTTTCTTGTCCTGCTACCGCTGCGTTAGTGAAGCGTTTGAGCGTGCCTAACATGGAATGTCGCGCGCTCCATTCATCAATAATGCCTATATCGCTGCCGAGTGAACCAAGTCCGCCGTCGATATTGTCTCCGCCGTAAATCATCACATCTGTTTTGTTCCCTAATTTTTGAAATTGAGGGATTGCGCGCCAATGTCTTAAATAAGAAGCATCTTTGTAACCGACGCCATCTATACGCAAGTTGTGATTATCTGCGTGAATGTCTGTAATGAGGTGGTATTTAGGATTCTATCGTGTTTCCCTATTAACCTTAGCAA
>N_591
ATGTTTCCTCTACTTCGTTCAGTTACGTATTGCTAAGGTTAATAGGGAAACACGATAGAATCCGAACAGCACCTAGGTAAGTTATCAATCGCTCCAGTAAGTTTTCAAGTAGCAGAGCCCCTTCTATTTGGGTTTCCAACTATATTAAATATAAAAATGTTAATTCCATTTGTAACTGCACCAGTAGTAACAACATTAATTACTTATTTTTCAATGAGTATGGGATTAGTTGCAAAACCTGTAGGAGCAACAATCCCATGGACAACTCCACCGATAATTGCCGGATTTTTAGCTTCTGGTGGACGAATAAGTGGTGCAGTGATTCAAGTAATAACAATTGCAATAAATGTTTTGATATACTATCCATTCTTTAAATTAGATGATAATGCCAAGCTAAAAAGCGAAAAAAATGATTAGAACTACCTATATGTTTCTAACTGTAGTTAAGTATCGCCGTTTGTATAATTAAGCGAGACAAATAAAAAAGCCATTTATGTTACACTCAAATTGTAATACCCGCTAAAGCATACAAGGAAGGTGCTGTTCGGATTCTATCGTGTTTGTATTAACCTTAGCAAT
>N_592
TTTTTTTAGCCTTGGTTCGTTACGTATTGCTAAGGTTAATAGGGAAACACGATAGAATCCAAGCCACACCTATTCGTATCTGGGGGTAAGGAAATGGCTCAGATTGGAATTATGAAAAAGCGTTACCCAAAGATATTCATGGAAAGAACGTTTTTCCCTTGTAAAAGAAATGGACTTCGATTTTATCGAGATGTCGATTGATGAGACGGATGAGCGGTTAGCACGATTAGATTGGTCTGAAGAAAAGATAGCTGAGCTGAGAGAAGAGATGTTCAGCTCCGGTGTACGTATCCATTCGATTTGTTTAAGTGCACATGGATACCC
>N_593
ATTTTTTTACCTCGACGTTACGTATTGCTAAGGTTAATAGGGAAACACGATAGAATCCGAACAGCACCTGATTGACATTTTCTGTATGGACAGTCAATGAACTAGAAACGATTGAGTACCTTGCGCGCTGTGGTGTTTATAATATAACCTCACGTTGTGCATGGGCCTATTTATGGAAGAAAGGAGCACAGAATAAACTATTTTATAATCAAAACAGAGGAGTTAAGAGATTTGGAGATGGGATACATGACCATATGGGGGCTTTATTCTTAGCTTGATGGATATGTCCAGTGACCCTGTACCCCGAAATGCACAAATTTCGAATTATTTACAGAAAATTAACTAGAAATTTACATTGGTAGTTCATAATATTTCTTGATTAGAAAAATGGCCATAAAGAAATTAGGAGGAAGTTAATGTTATGTTAAAGAAAAATCTTGTTATAGGGGTTGTGTCTGTTTTAAGTGTCATCTCTTTGGCAGCTTGTGGTAGTGGGAATACCAAGACAACAAAAAAATCGGAGGGTCGTGTAACGATAGAGTATTGGCATGTTAATGCGGATACCCTAGGAGGTGCTGTTCGGATTCTATCGTGTTTCCCTATTAACCTTAGCAAT
>N_594
TAGAAACATTTTCATTGAACAGCTTTGTAAAAGAAATATTATCATTTGCTCTAGGTAGATATTGGTTTATTACATCCTATTTAGCATTGTATATTCTAAGTCCGTATTTAAATAAGGTGCTGTTCGGATTCTATCGTGTTTCCCTATTAAGCAATA
>N_595
ATGTTTATGTAATTTACTTGACTCATTACGTATTGCTAAGGTTAATAGGGAAACACGATAGAATCCGAACAGCACCTAAACAGAGGTATAAAATTGTTGGGAATATTCCTTACCATTTAAGCACACAAATTATTAAAAAAGTGGTTTTTGGAAAGCAGTGCGTCTGACATCTATCTGATTGTTGAAGAAGGATTCTACAAGCGTACCTTGGATATTCACCGAACACTAGTATCTTGCACACTTAAGTCTCGATTCAGCAATTGCTTAAGCTGCCAGCGGAATGCTTTCATCCTAAACCAAAAGTAAACAGTGTCTTAATAAAACTTACCCGCCATACCACAGATGTTCCAGATAAATATTGGAAGCTATATACGTACTAGGTGCTGTTCGGATTCTATCGTGTTTCCCTATTAACCTTAGCAAT
>N_596
TTATAACCTACTTCGTTCAGTTACGTATTGCTAAGGTTAATAGGGAAACACAATAAGAATCCGAACAGCACCTTGTTAAAAGAATCGTCATTCCTACTGCCTTTGACAACTCCACAATCAACCGGATGCTTTCTTTTTTTCTTGTTTCACTTACTACAAAGCCGCCTAAGACTAGTAAGCCAACGGCTATTACACTCATAAAAGTGGAAAGAACATGTGTATAAATGAGTAAGCTCATACTGACTGCTAATGGAATTGCACATGGCTTTTTCTCATAAATCAGTGCGTAAGCATAATACACATGTTCTTTCCACTTTTATGAGTGTAATAGCCGTTGGCTTACTAGTCTTAGGCGGCTTTGTAGTAAGTGAAACAAGAAAAAGAAAGCATCAGGTGATTATGATGTGGAAGGGGCGGGAGTAGGAATGA
>N_597
TATCTTACTTCGTTCAGTTACGTATTGCTAAGGTTAATAGGGAAACACAATAAAATGCAACAGCACCTCTTCCTTTCT
>N_598
ATTTTTTTATAGTAGCACTTGGTTCAGTTTCATATGCTAAGGTTATGGGAAACACAATAAGAATCCAAACAGCACCTTTTCTTCTGAAGATGGACTCCGAAACAATTGTCCAGCTCCTTGTCCAATGGATACGCCAAGCTGTATAGAAGGTCCTTCTCTCAGAAAAAGGCCCGCACCAACTGAAAGTACACCGCCAATGAACTTTTTCCATAAACGAGAGCCAACTTTCTTCATTGATAATTCCCCGCGAAGCTGTTTGCCTCTACTTGTGGAATCCCGCTTCCCTTGATATCCGGTTCATTTTTGACCAGATAACCCACAAAAATGCTGCAAGGAATAACGATAACGCCTCATCAAGTAAATCGGCTGTTCCGACTCATTTACAACTGAAGAATACTTCGAACTAAATCGCTTAAGCTTTCGATAGATAATCGAAACAGGCTAACGACGATTCTGCGAGCAGTCCAACAAATATTCCTTTTAGAATAAAATATATCTGAGTCTTATCTTAATTTCTTGATTTTTCCTTTTTTTTCCATTCAAACACCTCGCTTCTTTTAATTTAGCGCGAAATCAACGAATTGACAAGGAAAAATCCATGAAAAAGAAAACGAATGATTTTGAACTAGCTAGTTTAATGAAGACAAGAAAATGCTATAATTAACAAGATTGATAAAAGAAAGGATGTTGTTAATGTCATCCAAAGCTGAATTATTAAACGGGATGAACACCCCCATCAGAGAACTGTACTTACACTGACGGACCATTACTGCTAATGGCAGGTGCGGAAGTGGAAAGACCAGAAGTATTGACACACCGCATTGCCTATTTGGTCAAAAGAAGTCAATCCTTGGAACATCCTCTAGCAAACTGTTGCCAATAAGGCTGCAAAAAGAAATGAAAGAACGTGTCAATGCGAAGGTGCTGTTCGGATTTTACTAGTCTTCCCCTCTAACCTTCAAGCAATA
>N_599
TGTGTTACTCATTCATCGTATTGCTAAGGTTAATAGGGAAACACAATAATCCGAACAGCACCTTTATTTAATTTTTTTGTTACCTTGTTTATTCTATTGTTTATTTCCTTAGGGTATTTTGTCAAGATATTCTTGTTTTTTAAGGCGGAAAAATTAATTTTAATGGATATAACTAAATATGTTTTGATGATTGATGATATTTTTTTAGAGTCTTATATTATTTACTTATGGGTAGATAAAGAAGACGGAGGTAAAGAAGTGATAGGGGGAGAGTAACAAATTATAGTAAAGAATATTTGCTGTTCAAAAGTATGGTATACGTGAGAGTGGAATGAAGAGGTGCTGTTCGATTCTATCGTGTTTCCCTATTAACCTTAGCAA
>N_600
GCTGTGTAGGTTGTTACTTGGTTCAGTTGCGTATTGCTAAGGTTAATAGGGAAACACAATAGAATCCGAACAGCACCTAAATACTTTTCAATATAAACACGATGGAACGCGGAGTGCGGTGAAAGTGGCGCGCTCCGTGTGAATGGGGGGAAAAGTTTGAGATATTTTATAATATCAGGAACTTGCCTATCCATATATCAATGGTTTTGACCAAATACCCAATCCTTAGTCTTACTGGCAATTGTGGTCATTGGTTTGTTTTTTAGGATTTAAGCGGGAGTTTTCCAAACTGATTGGCTTTTTAGTAGTGCTTTGATTGCGGTCGGATTGGTCTTTAATGCTTCTGGGGTGAAGGATGTGTACTTCAGTTTGTTTAACCGAATTGTCGGTGCGTAAGGGGGAAGCACGATGGAACAGATGCGTGTTTATATTGCGAACCTCGGGAAATATAACGAAGGTGAATTGGTGGGGGCGTGGCTTACCCCACCTGTCGATTTTGATGAAGTGAAAGAACAGATTGGGTTAAATGACGAATACGAGGAGATGCAATTCATGATTATGAACTTCCCTTTGAGATTGATGAGTATACGCCAATTGAGGAAATTAATCGGTTGTGTGGCTTAGCGGAGGAACTTGAAAAGAATCTACATTGGTGAAGTTGCTTCTGAGAATTAGACATGCTTTCTTCAATTCTTTTGAGGAGATGGTAGAGCATGTGGATGATATTATCTCTATATTAGATTGCGATGATATGAGTGATGTAGCATATTTCTTGATTGTAGAAGCTGGTGATTTTGGAGAAGTACCAGAACACTTGAAGACGTATATTGATTTTGATGCATATAAT
>N_601
TATGTAACACTGGTTAAGACGTATTGCTAAGGTTAATAGGGAAACACGATAGAATCCGAACAGCACCTTTGCGGTATCTTTTAACAGCTTCTCTGAATAGTCTTTTAATTCAGATTGAATCTGTGATTTGATTGCCTCATATTCGATATCTCTTTTTTCTGCTTGGAACCCGGCTAAATACTGGCTTTTAAAATCAATTGCTTTATCTAACGGGAAAGGTTGCACGCCTTCGACCATCTTTTGTTGCGTATTTTTTGATAAGGCATTTTTTACTAGTTCTTTAAAAGAAAGCTTGCCTGCTCTTGAAACAGCAAATTGCTTCGTTTCTGTGTATTCGATGTCACCTATCCGCCATATGCGGATAACTGTACCATTCGCCTGCATGGCACCATCTACTTCAGCATCTGTAGCCCAA
>N_602
TCTTTTTATCATCTACTTCGTTCAGTTACGTATTGCTAAGGTTAATAGGGAAACACGATAGAATCCGAACAGCACCTTGATATGTACTATCTTCTTAAAACCTCTCATTACTACTCACAGGTTTGGGGGTGTATGGTTTTTGACTTGTCTTTTGTGAAATAGTGCCCCCCTGTTAGATAACGGGGGCACAACCGAGGCTCGCGGCTCGCCACCGACAAGAAGCATTTCTTCCCCTTGACACAAGGTGTCATGGCGGTAAGCCTGAGAGGCTTCCGCCACCGTGTCAGAAATACTTTGTCAGCAAGTTCTGTTTTGCCTTTTCTAACAAGTTCCATTTCAACCGATATTCATATCTACGGATTTAATCAGATAGGTATTTCTTTTTTGAATGTTTTTATATTTCATTCTATTGTGCTTATTCGATTACAAGAACATAGTAATTCTTATATGCTTATTTGTCAATATCTTTTTTTGCCTTTACAAATCATATTAAGCATGATAGACTTATAATAGCGAAGATATAACGAGATATGAGGTGCTGTTCGGATTCTATCGTGTTTCCCTATTAACCTTAGCAATACAT
>N_603
ATTAATTGTACTTCGTTCAGTTACGTATTGCTAAGGTTAATAGGGAAACACGATAGAATCCGAACAGCACCTTATCAGGAATTTGGGCTATTGGATTCCGGTATTGCAGCAACATATCGCGTTGCATATGAAATTAAAGATAATGCAGTGATACCTATCTTACTATGTGGAACGCATGAAAATTTTTATGAACAATTAAAAAAGATTAGGTAAGAACCCAATGTTTCAACTTGAGAGGATAGACGACACTTTAAAAGATAATTTTTAACAGCTGAGAGTTGTAATACCCTATAATTTTAAACCACTAACCTATATATTTATGAAAAATAAAAAATTAAAACGCATTTTAAGCCTCTTTCAAATTAAAAGCTTCATCCTTATGCACAAAGAGCATTAAAATGCGTTATTTTATATTGTTTTTTAGTAATAATAAAAAAATCACTCTAATTCTCCCATAAATATTATAGATTCCTAAAGATTAAAATAGATTATTCCCTATTGTCTTTTAAGTAGCGGTAGAGTGTTGCCTTGCTAATACCAGTCATTTCCGTAATTTCTTTTACGCTATAAACCTGACTTTTATACAATTTTACTGCTCAATCAACATCTTTCTGGTTCACTCGTGGACGGCCACCTTTACGACCTCTCGCACGTGCACTTTTCAAACCTTCTTTGGTACGTTCAACAATTAAATCACGTTCGAACTGATTAAATGCTTGGAAGACAGTCATCATTAAGCGTCCGTGAGGCGTGCTGGTATCGAAGTTTTCTTTCAAGCTCACCAGCTTAACATGGTGTTCTTCAAAATAGGTAACAAGGTCAATCAAATCCTTTGTCTCAGGTGCTGTTCGGATTCTATCGTGTTTCCCTATTAACCTTAGCAATACGT
>N_604
TATGTTGTCGTGCTTTCGTTCAGTTACGTATTTGCTAAGGTTAATAGGGAAACACGATAGAATCCGAACAGCACCTGTTACTTACACGGTTTATATTACACTCTCATTTTTGGTGCTAAAAAGCACCGAAAATTTTAATTATTGTCAATTAATAATTCTTTTGGATTCCTTCTTAATATATTGAATGAAGAAATAATCAATGATACAAGAAGTACTAAACTCATAAATATAACTACATAAATCATGAATTTAGGTAATACATTG
>N_605
ATGTATATTTACTTCGTTCAGTTACGTATTGCTAAGGTTAATAGGGAAACACGATAGAATCCGAACAGCACCTCATTAGTAAGAATTAAGCTTCATAGACAACCAAAAGGGATTATCAAATCCGCTACAATATCACGTCATTCTAGCGGTAAATATTATATTTCTTTGTTATGCAAAGAAGAAGTTCGCGAACTACCTAAATCTAATTCTGCTGTTGGTATTGACCTAGGTATTATAGACTTTGCAATTCTTTCTACCGGTCAAAAATTTGATAATAATAAATTTACGTCCAAAATGGAAAAGAAACTCAAACGTGAACAACGTAAGTTGTCAAGACGTGCCTTATTAGCTAAACAAAAAGGTATCAATCTGTTTGAAGCTAGAAATTATCAAACACAAAAACGTAAAGTAGCACGATTGCATGAAAAAGTAATGAATCAACGTACTGATTTTCTGAATAAGTTGAGTACAGAAATTATCAAAAATCAGTACGTTGATTCATTACTTTTTAATGCAATCATGCTACTTTACGTTTTTGTGTTTGATAATTTCTAGCTTCAAACAGATTGATACCTTTTTGTTTAGCTAATAAGCGGCGGTTGTAAAAACAACTTTACATTATTAGCGTTTGAGTTTCTTTTCCCATTTTGGACGTAAATTTATTATTATCAAATTTTTGAGACCAGTGAGAAAAGAATTCCAAAGTCTATAATATTAGGTCAATACCAACAGCAGAATTAGATTTAGGTAGTTCGCGAACTTCTTCTACAGATAAAGAAATATAATATTTACCGCTAGAATGACGTGATATTGTGAGCGGATTTTGATAATCCCTTTTGGTTGTCTATGAAGCTTAATTCTTACCTAATGAGGTGCTGTTCAGGATTCTATCATATTTGCTAGCAATA
>N_606
TCATGTTTTTGTGTGTGCGTAGCATCTCGTTTCAGTTACGTATTGTTAAGGTTAATGAGGGAAACGCGATAAATGCAACAGCACCTACGATTGAAGGAGAAAATGGTGGAGATGATTCCGAGTATCTCATGGCGTGTATGGTCAGTTGCTAGAAGCACAGATGAAGGGTGCGCGAAGCAGCATTTAAGGGGTTGTACAGTGTTTACGAACAATTTAGAAATACATTTGCTTCTACTTTAGGCACACATATAAAAGGACATAATTTTAAAGCGAAAGTCCGTAATTACAGCTCTGCCAGAGAAGCGTCTTTGAGCAATAATCATATTCCTGAAAGTGTATACGATACTTTGGTAGACGTGGTAAACAAGCATTTGCCTTTGTTACATGAATCATGGAATAGGTGCTGTTCGGATTGTATAGTATTCCTATTAACCTTAGCAATACG
>N_607
AAATGTCCCTGTACTTGGTTCCATTACGTATTGCTAAGGTTGATAGGGAAACACAATAATCCGAACAGCACCTTACAACAATGCTGATATTTTGCTTTAGGATAAATTTGATGGATAGTATCTTTGAGTGCCTTTTAAGCCGTCCGATTAATAAAAAGCAAACTGAACTCCTCTGGAGTTGATATCCTGTAGCAGCTCATTCCAAACGTATGTTGATTCAGTTGGAGCAATGGCATAACTCAATTCTCTTCATGCCGTGTTTGTCGTATACCGATGGCGATGTGAATCGCTTCTTTGGATACGGTTTGACGTTTTA
>N_608
ATCATCGCTTGGTTCGTCGTATTGCTGAGCAGTAGGGAAACACGATAGAATCCGAACAGCACCTAAATTTGAAGAAGAAGCAAACGAGGATGTTAAAAGAATACCATATAGTTACCAAACCAAGAAAGTTCTCGTCAAGTTCGCTGGTACGAATCAAATCAAGTGAAAAAAGGGACTGTGAAAAAAATTGTGTCATAGTTAGTCACTTTTTTGAACAAATAGTGTTCAATCAGCTGTCCTTCGGTATTAGCTCAAAAAACGGCAAAATATGAGGAACTATTTTCCATTTGTTTCTCTAGGTGCTGTTCGGATTCTATGGTGTTTTTCCCTATTAACCTTAGCGATAC
>N_609
TTATGTACTTCGTTCAGTTACGTATTGCTAAGGTTAATAGGGAAACACGATAGAATCCGAACAGCACCTAACGATTTGGTGATAAACGACGCACAGAATTACTAGTCGGTGAGGTCTTAAGTCTGGAAGATGAAGAT
>N_610
CTTTTTGATGTACTTCGTTCAGTTACGTATTGCTAAGGTTAATAGGGAAACACGATAGAATCCGAACAGCACCTATTCAGCACCCTCAAAGACTGCCTTACCTTGTGCTTTATCCCCAGTATCTTTGTCTTCTTTCGTCAAAGTGGTTTCGCCAGTGACTTCTTGATTTTGCCCTTTTACGTTACTGGTAACAGGGGCTACGGTTTGATTGGCATACTTCAATTCGACTTTTACAGGTTTGAACGTATTCACGAACCCATGACTAGCTTTAGTTTCGGTCACATAATAGGTTCCCAATTCCAACGCATTAGCAATCTCTTTTGGTGTTTCCGCATGACCGTTTTCATCCGTGGTCATTTCTTGAACGATTTCACCGGTTGGACTGTCTTTGCGAATGGCAAACGTATTACCAGCTAAGGAATAATTGTCATTCCATGGCTCGATTGATTCTTGGAATGACAATTATTCCTTAGCTGGTAATACATTTTGCCATTCACGACAGTCCAAACCGTGAAATCGTTCAAATGACCACGATGAAAACGGGTCGTACCAGAAACACCAAAAGAGATTGCTAATGCGTTGGAATTGGGAACCTATTATGTGACCGAAACTAAAGCTAGTCATGGGTTCGTGAATACGTTCAAACCTGTAAAAGTCAAATTGAAGTATGCCAATGAACCCGTAGCCCCATTGTACCAGTAACGTAAAAGGGCAAAATAAAAAGCAAACCGCTTTAACGAAGGAGCCGAAGATACTGGGATAAAGCACAAGGTAAAGCAGGGTGCTGAATAGGTGTGTTCCGACCTATTAACCTTTAGCAATATGT
>N_611
GTTTTTAGCGCTTCGTTCAGTTACGTATTGCTAAGGTTCATCGGGAAACACGATAAATGCAACAGCACCTAATGTACGGTCATCACTATACTCCACGAACCACGTCCAACATGACTAAAGTTCTGACTGAAGAAGTAAATGCCTTTAAATCCAGAGCCTTAAATGATAAGTATGTCGCTATTTTTATGGACGCTACTTACATTCCACTAAAACGTCAAACCGTATCCAAAGAAGCGATTTATATTGCCATTGGTATACGAGAAGACGGCACTAAAGAAGTACTGAGTTATGCGATTGCTCCAACTGAATCAACATACGTTTGGAATGAGCTGCTACAGGATATTAACTCCAGAGGAGTTCAAGAAGTCTTGCTTTTTATTACGGACGGCTTAAAAGGCATGAAAGATACTATCCATCAAATTTATCCTAAAGCAAAATATCAGCATTGTTGTATCCATGTATCTCGTAACATCGCTCATAAAGTACGTGTCAAAGACCGAAAAGAAATCTGTGATGACTTTAAGGCTGTTTATCAAGCTAACTCAAAAGAAGAAGCGAATACCTTCTTATCCGGCAAGGTGCTGCGGATTCTATCGTGTTTCCCTATTAACCTTAGCAATA
>N_612
TATAGTACCTTGGTTCAGTTACGTATTGCTAAGGTTAATAGGGAAACACAAATAAATCCGAACAGCACCTAAATTGTGGAAAACTATGAAGAAATATTTTCTCATTTTTATCTATCAATACTAAAGATTCGCTCATAATATCACAAGTATAATTGACATTCTCAATTACCGAGAGTATCTATGTGAGAATGATTCTCATTTATTTGCGTAACACGTAAGAAAATTCAAACATATAATGAATGATTTTAATACATGATTTATTTCA
>N_613
GGTTATGTAGTTACTTCGTTCAGTTACGTATTGCTAAGGTTAATAGGGAAACACGATAGAATCCGAACAGCACCTTCGAAAAGAGTAGGTAATTTTACATAAATAAAAAATGCAAACGCATTAAAACTGTTTTTTAATTAAATACTACCTAAAATCAGAAATAAAATGAATTATGTACTACCTTTAAAGTCATTTTAAGAACTACTTTAAATAAATATTATTTATAATTAAATACTACCAGAAGAACGTATGAATAAAATTTAGTTTTAAAATTAAGAAAGATAATTAAGTACTACCAGTGTCAAAACAAAAAATAAATTAAGAACTACCTTATGCATATAAAACATACTACCATTACTAGTAATATATACTACCTTATTTCAGTAGTATATATTATAAGGTGCTGTTCGGATTCTATCGTGTTTCCC
>N_614
ACCGGGCAGAGTATTGACTTCGTTCAGTACAATGCGGCCGTTATCTTGTAAAAACATATCCACACGGGCTAGACCTCTACAGCCGAGCGCTTTATATATTTTTTTTGCCGTTTCCTGTATCCGTCCTCGCTCCTCTGCTGAAAGGTCTGCGGGAACGGTTATAACTGCGTTTTCAGAGCCTTTTTCCGGCTCGACTTCCTGATGAATACGAAAGATTCCGTACTGCAGCCTGATTTGGTCCACCTCGCCAACAGCTAACGCGGCACAGGTGCTGTTCGGGATTCTATCGTGTTTCCCTATTAACCTTAGCAATA
>N_615
TGTATGTTTATGTACTAATATTGCTTGGCTCGTTGCGTATTGCTAAGGTTAATAGGGAAACACGATAGAATCCGAACAGCACCTGAAATGACTAAGTTTCAATAGAAATCATCTACCAAGTACAAAGACTCCAAGGAAAAACTGTCCGACAAGATTTGGATGAGGAAGACGATGATGACTAAAAGTCTATGTTTCTTCAAATACAAATATAAAGCGTGCGGAGAGGTAAATTGGAAAATCACGAAGATTAAAATAAAAGAAGCACCCGCTGATGTATTACAGACAACATCAGCGGGTGCTTCTAGATTTAGAAGATTTGAAAGATTATGAGAAAATACGAAAAATCAATAAAATCACATTGCTTATTTGATAGAATAAAGAAGTGGGAGTAATGGAAGAGGATTTTAATTGAAAAAAAGGATTTTAGTAACAATTGGTCTAGCTTTTTTGTTAGCTGGTTGTACCAACGGGAATGAATCGAAAAAAGAATCAACAAAAGAAACAGCGAAAGCAACAGTTGCAACTACTACAACAACTAGCACAGAGAGCAAGTCAACTGCAGCAAGTACAGAAACAGCAGATACCTCTACTTCGTCAGAGTCTTCCAAAACGACTGAAACAACTCAAACATCT
>N_616
GTTATGTTGACCTTGAGCCGCGTATTGCTAAGGTTAATAGGGAAACACGATAGAATCCGAACAGCACCTGCTAGGGACAGAATATGAGTCTGGTAGCAACGGGAGATTTTTCGATTCGAATGGATGAACAGCAGAAAGTCAGCAGAAGTACAGCAACTGTATAAAGATTTCAACGTTATGGTCCAAGAACTCAATAGTATCGAGACACTGAGGAATGACTTTGTGTCCAGTGTATCCATGAATTCAAAACACCACTAGCAACAATCCAAGGATATGTTCAATTGTTACAAGCCCAATTGCTCTGACAAAGCACCGAAATATTTTTATATCGGATTATCGAAAGTATCACGCAGCTTTCACAATTAACAGAGAACATCTTAAAATTGAACAAAACTGGAAAACCAGCGTATCCAACTGGAAAAGAAAGAGTATCAATGAACAAATCAGAGAAGTAATCGTTTTTTTTCAGCCTAAATGGGAGAAAGAACAGCTAGAATTGGA
>N_617
GCACAACGGAACAAACCATTACTTGTTCGTTCATGAAACAGCCCCAGTCATACATTAGTTTGATATCTTCATATGAATACATGTTACTTCCACCTTGTAATTGTTTTTTCATTTCTTCGATTTCCTTGGTATTTTGTACAGAAGCAAGCATCGTTTTTGAATTGGTCCAACTTTTACTGACTTTTCTTCAGTAGGACCCGTTTTTTCTTGCTTCATTGCTACATTGTTTAGCATTGCTTTAGAATTTAGCTGTTTCAATTCATCATTTTCTGCCTTCAGCGTTTCGTATAATGCCTTAATATTAGCCAATTCATCTACGCTATCAACAGCATTCCCTTTTTTCTCTTCTTCAGTAGCTAACTCAACCCACTGTTTTTTATCAAAATCAAATCTTGGTCTCCAGTTAGGAACTGGTGGTTTAATCTCTGTACAGTTTTCAGGGATATTTTTTTGATTGTTCAAAATGATTTGCTAGAATCCGTAAGGCTTGATTGATTTGTAAACTACTAGGTGCTGTTCGGATTGTGTGCATCTTCTACCTATTAACACTTAGCAATATTA
>N_618
TTATGTTGACCTACTTCGTTCAGTTACGTATTGCTAAGGTTAATAGGGAAACACGATAGAATCCGAACAGCACCTTAGGGATAGAGAAGCGGCAATGGTGTTTCTATCAAGTAACCAGTTGACAGAAATATTGTCAGGGGCTCCTGAAGATATGGAGATTCAGTTGATTAATCCACCTCGCAGAAAAGCAGATGGAGAATCTGGTATCCCTTTACGTTCTTCGCAAATGCTGAGTATGGCAAAAAGCTCAGCCCATAAAGAAGAAGCTGCTAAGTTTATTGATTTCTTTCAAAACAGTGAAGAAGCCAATAAACTTAGCAGCTTCTTCTTTATCGGCTGAGCTTGCCATACTCAGCATTTGCGAAGAACGTAAAGGGATACCAGATTACTCCATCTGCTTTTCTGCGAGGTGGATTAATCAACTGAATCTCCATATCTTCAGGAGCCCCTGACAATATTTCTGTCGACTGGTACTTTGATAGAAACACCATTGCCGCTTCTGTATCCCTAAGGTGCTGCTGCGGATTCTATGAGTGTTCCTATTAACCTTAGCA
>N_619
CGTGCTATGTGTACTTCGTTCAGTTGCGTATTGCTAAGGTTAGTCGGGAAACACAATAATCCGAACAGCACCTTGACCGTTTGATTTGTAATCCAAATTCCTCTAAGAGCTCGTTCGATTCTTTTAATATTCGAAAAACGAAGCTCACTGATATTAAACGCTGTCGCTAATGGAACAATCGATGTTGCTGATGTTCTAATAAATAGACAAGCATCTAAACTTCAAGCTTTCCTGCAATAAAAACAATAGAATTTTTTCCAAACTTACATCTTCGTCCAACACAAGCAGCGCCTGATACTCATTTCGCTGTACTTCTACTTTTTTTTCCATCATTCGGCCAATCGAATTCAATATCTTCCAAATCTAGTCAACGAGGCTTTTGACAGTTGGACATGCTCTCTCAAACCATTGATAGAGGCTGTTCCCCCTTCAAGCGAGGCGCAAAATCAAGTATGTAACTGCTCTTTTCTTTCTAATAATGCTCAATCTTAGTAGGCAGGTGCTGTTCGGATTCTATCGTGTTCCTATTAACCTTAGCAATA
>N_620
AGCTGTTTTATTGTTTTTGTTCTTTGGTTCAGTTTTGTATTGCTAAGGTTAATAGGGAAACACGATAGAATCCGAACAGCACCTATCATACTGAGAGATAGATTGACAGACCCTCTTAAAAATAGTTTAGCAAATGTGATTTATGATATATTACGAGAGGCTGATAAAGTTTATAGTAATTATAATGGAAAAGTCTCATGGGTAATATATTCTTTTTTAATTAAAGAGTTTTTTAAAGAACAGATAAATAATAGCTATGAGTTGGGTTATCATTTTACTGTTTATTATGAAGATATTATCAAGAGGTTAGAAGACTTGGAGTGGTATGCTTATTATGATTTATTAGAGGTTTTTGCAAGTGCTAAAATCTTGGATAAAAGAAAAGAGAGGAAGTAAATAAAATTCTGGAGTCGGAAAATTCTGGTTACAGATTAAGCGAAAGCAATGAAGGTGCTGTTCGGATTCTATCGTGTTCCCCTATTAACCTTAGCAAT
>N_621
TATGAATCATTAATTGCTAAGGTTAATAGGGAAACACGATAGAATCCGAACAGCACCTGCTGCTGTTTTTGGCTAGTTCGCGTGTATTTGTTAATCAATCAATGTTTGTGCTGCTGTGATAATCGATAATTTATATACATCTTCTTCATTTGCTCCACGAGACAAATCAGAAACCGGTTTGTTCAAGCCTTGTAGAATTGGTCCGATTGCTTCAAAGTTACCGAAACGCTGAGCAATTTTATAGCCGATATTTCCTGACTGCAATTCT
>N_622
TCGTGTTATGTCATCTACTTGGTTCGTTACGTATTGCTAAGGTTAATAGGGAAACACGATAGAATCCGAACAGCACCTCATAAAAAGTTCGAACAATCTTGCGATTGTTAAGCTCAACTTGTTTGCTAGCATATTGCTTGCTTGTTAAAAATGTTTGTTGTCTTGAATTGAATCAAGACGCCCTACACATTTGGTTTGTCTTACTTTGTTCAGTTTTCAAAGGTCTACTTCATCGAGAGTGTTTCCCGATTCATTTTTGGCTGCCGTAGCAACTTTTATATCATATCAGAGAGACAAGCGATTGTCAACTCTTTTTTAAAAGTTTTTTTCGATTTCGTTTTTCAAAATGTTCGGCAACTCATTTATCATAACTTATCGTTTGTTATTTGTCAAGAACTTTTTTGAAGTTTTTTTCGATAGAATCAAGCTTCGCAAGTGGTTCTTTTTTAACGACTCAGTTATCTTATCATGTCGTTAGTAACATGTCAATAACTTTTTTGTTATGTTTTTGAATAAATATTTTCTTCTGTCTTTTGGACAAGTAATAATATACCAACTAAATTTAGCTTGGTCAACGAATTTTTTGTATTTTTTCAAGTTTTTTTCAATAAACGATTATTCATAACTTTTCTTTCAGGTGCTGTTGGATTCTATCGTGTTTCCCTATTAACCTTAGCAAT
>N_623
ATCTTGTCTACTTCGTTCAGTTACGTATTGCTAAGGTTAATAGGGAAACACGATGAATCCGAACAGCACCTAATTAAAATATACAATATGCGATAACAAATTTTTGTTATAGTTCATAAAATATTGTTTTGGGAACATAATCGTTATTTATAGCGTTAGTTAACATAATGTACACTATGCCAAGTAGCCCCTCTACCAATGGATAGAGACGCTCACTTTGTGATTTTTAATTGGTCTAGCTAAAAGCAACTTTCTAAAGCTTGATTTTTCGCGGTTATCTATATCTAATTCTTTGTGCATTTTTATCTGTCATTTTTTTAAGACTTGTTATTTTTTGTAAAATATGGTAAATTTTTGGTAGCGCTTCATAAGCGCGTGCTTTTTCAAGAATAAACACTTATTATTTTTTAACTGGCTGCTCGAAAGAGCAGTCTTTTTTATTATTTATCCGTTTGTTTTACAAACAATTCTTCGTTAGGACTGTTGTAATAATTTGAATTTAATTTAAGTTCTCTGTTGGAATTGTTTTTTCCAATTACGGATAATAGCATGGGGCTAAAACCTAATATTCCTAGAGAAATAGAACCCAGTACCAACACAGTTTTTTTTAACATAGGTTATACCTCCACTTTTTTTAACGCTACCACTTGTATACACATTTTAAATACTAGCCTTCAGTTTATCAAATGTAGGTGCTGTTCGGATTCTATCGTATTTGCCATTAACCTTAGCAAT
>N_624
TCATGTTTTTGTGTGTGCGTAGCATCTCGTTTCAGTTACGTATTGTTAAGGTTAATGAGGGAAACGCGATAAATGCAACAGCACCTACGATTGAAGGAGAAAATGGTGGAGATGATTCCGAGTATCTCATGGCGTGTATGGTCAGTTGCTAGAAGCACAGATGAAGGGTGCGCGAAGCAGCATTTAAGGGGTTGTACAGTGTTTACGAACAATTTAGAAATACATTTGCTTCTACTTTAGGCACACATATAAAAGGACATAATTTTAAAGCGAAAGTCCGTAATTACAGCTCTGCCAGAGAAGCGTCTTTGAGCAATAATCATATTCCTGAAAGTGTATACGATACTTTGGTAGACGTGGTAAACAAGCATTTGCCTTTGTTACATGAATCATGGAATAGGTGCTGTTCGGATTGTATAGTATTCCTATTAACCTTAGCAATACG
>N_625
TTTTTTGCCTGTACTTCGTTCAGTTACGTATTGCTAAGGTTAATAGGGAAACACGATAGAATCCGAACAGCACCTTCCATTCGCTGAAGAAGACGCTGGTGAGCGACAAAGACACCTACTCCAATTGAAATCACGATATTTTGTTTCATATTATTTGCGGTGGCTTTTACTAATCCTAATGCGTGAGGCAAGTTGCTGAAGTTCGAGTTCATTAAAACGACATCGGATGTTTCAATCGCTACGTCCGTTCCGCTTCCCATTGCGATTCCAATGTCTGCTAAAGCTAAGGACGGACTATCGTTAACGCCATCTCCAACAAAGGCTACAATTTGACCACGTTGTTGAAGTTTTCCGATATAAGCCGATTTGTCTTACGGCAACATGTAGCCGTGAGCTTCGGTCAAACCAAGTTCGCCGGCGACCACATCAACGGTTCCTTGGTTATCTCCTGAAAGAACGACTAGATTTTTCACGCCCAAGTCTTTTAATTCCTAGGTGCTGTTCGGATTCTATCGTGTTTCCCTATTAACCTTAGCAAT
>N_626
TTATCTCCTGTTGCTTCGTTCAGTTACGTATTGCTAAGGTTAATAGGGAAACACGATAAAATCCGAACAGCACCTAGCGTCTACTTGGCGGATATGGCTTAAGAATTGATTTCCCAAACCTTCTCCTTTACTTGCGCCTTTTACGATTCCAGCAATATCTGTAAATTCAAAAGTCGTCGGAACAGTTTTTTTCGGATGTACAAGTTCTGTTAAGCATTGCGAAACGCCAGTCAGGTACTTCTACCATCCCTACGTTGGGGTCGATAGTCGCAAAGGGATAGTTTGCTGCTTCTGCTCC
>N_627
TTATAACCTACTTCGTTCAGTTACGTATTGCTAAGGTTAATAGGGAAACACGATAGAATCCGAACAGCACCTCATCAGTCAAAGATTGGACAACTTTCATCGCGTTATCTTCGCCAAGTGCAGACCAAATTGTAGAAGCTTTATTTAATTGGTCGTATTGACCATCCATATTGCTAAAATCTTGAATCATGGAATTAATAACGTCTTTTTGTGTTCCTCCGCCATTTTTTCCACTCTTCAAAAGCTTTTCTAGTACTTTCACTAAACATATCCATGTTTTGCTCAAATCGACCATCTGTTAACGATATTCCCATTTCCTTAACTAAGTCATTGACTTTATCAAGGTTATAAGCACCCGCATCTAAACCATTTTGAAGCATTCCGAACGTTTCATCAGCTGAATATCCCATTTGACTCCATAATTGGCTATATTCAGCTGATGAAACATTTCGAGATGCTTCAAAATGGTTTAGATGCGGGTGCCTATAACCTTGATAAAGTCAATGACTTAGTTAAGGAAATGGAGATATCGTTGAGCGTGTCGTTGACAAAACATGGATATGTTTAGTGAAAGTACTAGAAAAGCTTTTGAAGTAGAAAAGACTAGCAAAAAGAACGATTTCCATAATTCAAGATTTCGACCAATTAAATAAAGCTTCCTACAATTTGGTCTGCACTTGGCGAAGATAACACAATGAGCTATTGCCTTTTTTGACTGATGAGGTGCTGTTCAGGATTCTATCGTGTTTCCTATTAACCTTAGCAAT
>N_628
TTTTGACACCTTCAAACATGTACGTATTGCTAAGGTTAATAGGGAAACACGATAGAATCCGAACAGCACCTCAGTCCCATCTCCCATAGCGATTCCCACATCTGCATTAACAAGAGCAGGACATTAATTTTACACCGTCTCCAACCATGGCGGTCACGCCGTATTTTTCTTTGTTGGTATTAATTCTGGATTTGTCTTCCGGCATGACATTCGCAATCACTTCATCTATTCCTAATTGTTTAGCAACCGCTTTTCCGTCATTTCTGAGTCACCAGTAATTAATGTGGTGTGTATACCTTGTTTCCTAAAATATTCAATGGTTTCTTTAGCATATTCACTCGGAACGTCCATAAGGGCAATAAGGCCTATAACCTCTTCATCTACTGCTACGTATACGACTGTCTTACCTTCTGACGCCCATTCATTATTTAAACGACTATATTCATCTGAAACATCATCAAACGAAGTCGGTTTTCCTATACGATAATTTCTCCCTTTGTAATCTCCCGTCAATCCTTTACCAATTTGGTTTTCTACTTCAATAGTTAGTTTGTTTTTTTGCTCAAACTTTCTTAGAATAGCATCTGCTAAGGGGTGATTGGATTCTTTTTTCAAGAGCTACTACGATATCAATCATGTAGGTGCTGTTCGGATTCTATCGTGTTTCCCTATTAACCTTAGCAA
>N_629
TTTTTTGCTGTACTTCGTTCAGTTACGTATTGCTAAGGTTAATAGGGAAACACGATAGAATCCGAACAGCACCTATTTAATATTTAATTAGGAGGTAATATTTTGCTTTTTTATAGTAATTTTATCTTAATAGTAGCGATATTATTACTTCTGAATATATGGATTTTTGATAGGAGTAGAAATTCAAGTATAGGTTTTAGAACTAAACGAAGTTTGTCTTCTAAAAAAAATTGGGTATACTCACAAACTATTTTTTATGGAGGAATTGTTTTAATTAGTTTACTTTCTTCAACACTTTATTCTTTGAATATTATACTTAATGTTTCCACCTCAAATTCAATATCTATTATTGGAATCATTATTGCTGCAATTATTACACAACTGTTTTTAGTGTTTGGAGAGAAGAAAAGAAGTAAAAAATAGAAAAAACTAGTGATAGTTTTGGTGATATAAGAAAAACATATATGTATAAAAAGAAAATGACTTTCTCTTTGTACATATATGTTTTTCTTATATCACCAAAACTTTATTCACTAGTTTTTTTCTATTTTTTACTTCTTTCTTCTCTCCAAACATAAAACAGTTGTAATAATTGCAGCAATAATGATTCCAATAATAGATATTGAATTTGAGGTGGAAACATCTATAATATTGAAGAAGATAAAGTGTTGAAGAAAGTAAACTAATTAAAACAATTCCTCCATAAAAAATAGTTTGTGAGTATACCCAATTTTTTTTCAAAGACGAACTTCGTTTAGTTCTAAAACCTATACTTGAATTTCTACTCCTATAAAAAAAAAAGAAGTCCATATATTCAGAAGTAATAATATCGCTTCTATTAAGATAAAATTACTATAAAAAAGCAAAATATTACCTCCTCTAATTAAATATTAAATAGGTGCTGTTGGTATTTTATAGTATTTCTTGTAAGTG
>N_630
TGTGTAGCCCTTACTTCGTTCAGTTACGTATTGCTAAGGTTAATAGGGAAACACGATAGAATCCGAACAGCACCTAAATCCTCTTTATATTAATATCCTCTTCTTCCATAACGAGAGTAGTCTTTGATATGTTCTGTGAAGTAGTCTTTGTATACGTATATACAAATTTGTACATACCTCTACCTTTTTTTAAAGAGACATATCTCTTTTTTTCGATACCCCTCTGACGAATTTTCGGCATATACTCCTTTTTTTCGCAATCCAAAGTAGGAAAAGTAATTTCTATCAATTTATGTACATTTAAAACAATGTACATAAACATTTGATAATGTAACTGCTCTTTTCTCATAATAAATATTTCTAAAAACCCTTTTGATAATCCCCTTTTTCTCTAAGTACACAATTGCATCTTTTATAGCTCGTTCTGATAATCCTGTTTTTTTGCTTAATTGCTTATATGATTTTTGCAAAATATCTTCAAGAAACTTTTTTTGATAACCAAGTAGCTGACCATCATCGTTAAAAATTTTTTTAGGTCTATACCAATAGGTAATTTCTGCTAAGATAACTATTGCATTCAAATAGGGCTTCTCAACACCTTTTTTCGTTTTTTTTCTTAGGTGCTGTTCGGATTCTATCGTGTTTCCCTATTAACCTTAGCAAT
>N_631
TAGTGTTATGCATGTCTCTTGGTTCAGTTACCGTATTGCTAAGGTTAATAGGGAAACACGATAGAATCCGAACGGCGCTACCAGCAACAGCAAAATTGAATTTGATTGAAATTCATGTTAAACTAAACATGCAAATGTTCAAACATTAGATACACGAAAGCCCCAGAGAGGTCGGATTCTCTGGGGCTTTTTTTAGGTTGATGTCGCCTTTACTGATTTTACTTCTTGTTTCGGTTATTCAACCAATAACTGAATACAGAGATACAAACTCCTACAAGAAGGGGGCAAATAAACAGTTCAAACATCAGATACACCTCCTTCCAGTCGCAAGACTGTCGGATAGGCGACAAGTTATTATACCCTACAAAATTAAATCTGTGTGGCAATTTTAAGTATCTCTTATTTCCGGGTTGTTAGGGCTTGCCCTGACCGCCTGTAGGGCGCTTTAAATGCCAGATAAAGGTTTTTATACTAAGAAGGTGCTGTTCGGATTCTATCGTGTTTCCCTATTAACCTTAGCAAT
>N_632
ATGTTTCCTCTACTTCGTTCAGTTACGTATTGCTAAGGTTAATAGGGAAACACGATAGAATCCGAACAGCACCTAGGTAAGTTATCAATCGCTCCAGTAAGTTTTCAAGTAGCAGAGCCCCTTCTATTTGGGTTTCCAACTATATTAAATATAAAAATGTTAATTCCATTTGTAACTGCACCAGTAGTAACAACATTAATTACTTATTTTTCAATGAGTATGGGATTAGTTGCAAAACCTGTAGGAGCAACAATCCCATGGACAACTCCACCGATAATTGCCGGATTTTTAGCTTCTGGTGGACGAATAAGTGGTGCAGTGATTCAAGTAATAACAATTGCAATAAATGTTTTGATATACTATCCATTCTTTAAATTAGATGATAATGCCAAGCTAAAAAGCGAAAAAAATGATTAGAACTACCTATATGTTTCTAACTGTAGTTAAGTATCGCCGTTTGTATAATTAAGCGAGACAAATAAAAAAGCCATTTATGTTACACTCAAATTGTAATACCCGCTAAAGCATACAAGGAAGGTGCTGTTCGGATTCTATCGTGTTTGTATTAACCTTAGCAAT
>N_633
GTACTGCCCTTGTTTCTTCGTTCAGTTACGTATTGCTAAGGTTTAATAGGGAAACACGATAGAATCCGAACAGCACCTGCTTAATTATCATAATTTGTCTGCACCATCTTTTTTTATCGAAAACAATACCTCGTTATTCCAAGAATAAAAAAGCTGAAAAATTTTGTTTATTATTGAATGATTATTTAATTGCTCCTATCCTTGCATTTATTATTTTTTCTGTACTTTTAAGCACTACTCTTAAAGGAAAATTTATGGAAAGAAGCTCTCATGCAATGATTCTCACTTTTTTATGGTTGTTGTTCACCAGAATCTATATTTTTCTGATGAGCCTGAAACCGCCCAAATCCATTAGTAGGTGCTGTTCGGATTCTATCGTGTTTCCCTATTAACCTTAGCAATACGT
>N_634
TTATGCATGTACTTCGTTCAGTTACGTATTGCTAAGGTTAATAGGGAAACGCGATAAATGCAACAGCACCTGAAATGCAAAACACCTTTGATGATTTATATGCCAAAAGTAAGAATGGAGATATTTTGACTCATCTTATGGATATTATCCTATCGAGAGAAAATATATTACTGGCATATCGAAATATCAAAGCAAATGCAGGCAGTAAAACAGCAGGAACAGACGGTACAATAATTAAAGATATTGGCAAATTGCCAGCAGAAACAGTTGTCAAAAAAGTAAGATACATTGTTGCAGGCAGTCCACATGGGTA
>N_635
GTTATGCATGTACTTCGTTCAGTTACGTATTGCTAAGGTTAATAGGGAAACACGATAGAATCCGAACAGCACCTAAAGCCTTGCAACAGCAGGGTTTACGAGCAGATAAAGAGAATGGTCGAGTGATTTGGAATAATTTTAGGAATCAGGAAGTTGAGTCAATTGAACGTTTGATGGCAGATTTTGGTTGGGAGCGTGAGTTAGTCGGTACTAACAAAATCAAAGATGTTCACGAATATAAAGAAATCATGAGCGAGATTTCAGAATTGCGTCAAACGGCCGTAAAAGAGCGTGAGAGCGTTTCTGATGAGTTGAGGTATATTTCTAGGCAAAGAGAAGAAAATGAGCGAGAAAAGGCTCTGGTGGCTTCTGAGAGAGTGAAGATTGAAGAAGAGAAGAAAAATATGCTGAATGTAAAAAAAGAGATGGCGGTCATTTTCCAAAAAGATATTGTTCCTTTCAGGTATATTCAGATTCTCGTTCTTTGAATTAACCTTAGCAATA
>N_636
TCATGTTTTTGTGTGTGCGTAGCATCTCGTTTCAGTTACGTATTGTTAAGGTTAATGAGGGAAACGCGATAAATGCAACAGCACCTACGATTGAAGGAGAAAATGGTGGAGATGATTCCGAGTATCTCATGGCGTGTATGGTCAGTTGCTAGAAGCACAGATGAAGGGTGCGCGAAGCAGCATTTAAGGGGTTGTACAGTGTTTACGAACAATTTAGAAATACATTTGCTTCTACTTTAGGCACACATATAAAAGGACATAATTTTAAAGCGAAAGTCCGTAATTACAGCTCTGCCAGAGAAGCGTCTTTGAGCAATAATCATATTCCTGAAAGTGTATACGATACTTTGGTAGACGTGGTAAACAAGCATTTGCCTTTGTTACATGAATCATGGAATAGGTGCTGTTCGGATTGTATAGTATTCCTATTAACCTTAGCAATACG
>N_637
TCGTAAGCATCGCAAATTGATTCCATTCGTATTGTTTTTAGACATCATAGCTATCACTCCTTGCATTCGTTTTCATAAATCTATTATAAAAGAAAAGACTGTAGACATCATCCATAAAATGGACTTTGTCTACAGTCTGCGCATTCTCATTAGAGAACACTCCCTTTTTTGTGACTTTTCTGAAGCTAGAGTGAATACTTTCAACTGCATTAGTAGTGTACATGATTTTTCTAATGGCGCTGCCATAATCGAGGCTTGTTCAACATGAGAAAAGTTTCGTTTGCATACATCTACTGCACCAGAATAATGAGACCACCGATTTTTTGAAAACTGTCGAAGGCAGCGTGTGCAGCGTTTAAAGAAGAAGCACTGTAGAATTTTTTCATGTCTCGACGAACTTCCTTATAATCCTTACTTGGGAGGTATCGTAACGCATTTCGAACAAGATGAACAATACAGCGCTGCACAATGACGAAGGAAAAATTGCTTTTGCGCCTTCTTTGAGACCGGAAACACCGTCCATCGAAATGAAAAAAACATCTTCTACACCACGTACTTTCAGTTAGGTGCTGTTCGGATTCTATCGTGTTTCCCTATTAACCTTAGCAA
>N_638
TATGTTGTCGTGCTTTCGTTCAGTTACGTATTTGCTAAGGTTAATAGGGAAACACGATAGAATCCGAACAGCACCTGTTACTTACACGGTTTATATTACACTCTCATTTTTGGTGCTAAAAAGCACCGAAAATTTTAATTATTGTCAATTAATAATTCTTTTGGATTCCTTCTTAATATATTGAATGAAGAAATAATCAATGATACAAGAAGTACTAAACTCATAAATATAACTACATAAATCATGAATTTAGGTAATACATTG
>N_639
TATGTAGTCTATTCGTTCAGTTACGTATTGCTAAGGTTAATAGGGAAACACGATAGAATCCGAACAGCACCTAGTCAAGGAAAAGAGGAGACCTAGATAAATTTTCTTTTTGGGTTTCAAAATAATCACGCCTTTGTGTTAAATTTAAGTGGTATACACCTATAATTAAAATATACAATATGCGATAACAAATTTTTGTTATAGTTCATAAAATATTGTTTTGGGAACATAATCGTTATTTATAGCGTTAGTTAACATAATGTACACTATGCCAAGTAGCCCCTCTACCAATGGATAGAGACGCTCACTTTGTGATTTTTAATTGGTCTAGCTAAAAGCAACTTTCTAAAGCTTGATTTTTCGCGGTTATCTGTATACTAATTAGTTTTCTGCATTTTTTAAACTTTGTTATTTTTTGTAAAATAAGGTAAATTTTTGGTAGCGCTTCATAAGCGCGTGCTTTTTCAAGAATAAACACTCATTATTTTTTAACTGGCTGCTCGAAAGAGCAGTCTTTTATTATTT
>N_640
GTTTTTATTTACCTTCGTTCAGTTACGTATTGCTAAGGTTAATAGGGAAACACAATAAATCCGAACAGCACCTGAAAAAAGCAGTGATTTGATGTGCTATTTTTATAAAAGCTATGTGACAAAACTGTTAGTAAAAAAACAGGTTTCTGTAAGCTAGACACATGTTTCTTTTTGTCAAACTAGTTACACTTTGTGTGAGGTTGTG
>N_641
ATGTTTTTAGTGTTCTTCGTTCAGTTACGTATTGCTAAGGTTAATAGGGAAACACGATAGAATCCGAACAGCACCTAAATCTACAATTTGTTTCTACAGCTGATATGCAAAAAGATGCGAAAGATTTAAGCCTTAAATTTTTACCATATTCTTTATTAATATCAATTTTATTTTCTGCTATTATTTCTTTAATTTATGCAAAATCAATAAAAAATAATATACAAGAAATAAAAATTGTTACTGATAAAATGATGAAACTTGATAAAAAAATGAGTTTAAAAAGTTAGCTCTAATGATGAAGTTGGAGAATTAAAACAACAAATTAATGATTTGTATTCTACTTTATTAAGAACAATTGACGATTTGGAATTTAAAAATAAAGAAATTTTAAAATTAGAAAAGTTAAAATATGACTTTTTTAAAGGTGCATCCCATGAACTTAAAACCCCTCTTGCTAGTCTTAAAATAATACTGGAAAACATGAAATACAATATTGGAAAATATAAAGAAAGAGATATTTATATTAATGAATAGGTGCTGTTCGGATTCTATCGTGTTTCCCTATTAACCTTAGCAAT
>N_642
GTTAGTGTTGTGTGCATCCTACTTTTCAGACTTTCAGTTTACGTATTGCTAAGGTTAATAGGGAAACACAATAGAATCCGAACAGCACCTGTTGAGGGCGTGCCGGTTCGACCCCGGCCGCCGGTATTGACTAAGATGTCTTCATCTTAGTTTTTTTATTGAGAAATTAAATAACATCTTTTATGATGGCGAATGTGGCGAAGTGGTTAACGCACCGGATTGTGGCTCCGGCATTCGTGGGTTCGATTCCCATCATTCGCCCTTTATTCTTGGGGTATAGCCAAGCGGTAAGGCAAGGGACTTTGACTCCCTCATGCGTTGGTTCGAATCCAGCTACCCCAGTTATTATTTTTAAATTTGCCGGCGTGGCGGAATTGGCAGACGCGCTGGACTCAAAATCCAGTGTCCGTTGAGAATGCAGGTTCGACCCCGGCCGCCGGTATAATAGGTGCTGTTCGGATTCTATCGTGTTTCCCCTATTAACCTTAGCAATACGTA
>N_643
ATTTTGACGCCTTCGTTCAGTTACGTATTGCTAAGGTTAATAGGGAAACACGATAGAATCCGAACAGCACCTCTACATATCCGTCTACTAAATTAGTAAATGCATCAATTTTATATTCTTCATCACTAAATGCAGTCAAGATTAGAATTGGTAAATTGCTTTTCTTTCTAATTTCTTTCAACACTTCTAAACCATTTATAAAAGGTATCTGAATGTCTAAGATAACCAAATTTATATCGCTATTAAATTTTGACAAGGCTTCTCTTCCATCTTTAGCTTGAATAACAGTATATCCAAATTCAGAGATTCACTTATTCCCTCTCTTATCATATTATCATCTTCAACAGTTAATATTTTCATATATACCTCCACTTAAGCCTATACACTAGATATTATACAGCATATTATGGCTCTATAATATCTAGTGTTGGTGACACCTTCTGTTGCCAATACTTTTTCTTTTTTCTAATAAATGCAAACAGACACCTTGAAATCCTTTAGAATAAAGGGTTCTATAATATTTTGTGTTGTTGGAAAATCGAAGGCGATTTTCTACTAACACTTTTTCTTGGTTTCAACTCAAAAAGAGACTCACTTTTGGTAAAATTTAGTCGACCAAAACATCACCCTACCAAAGGAGTCGCTCTATGGATAATCATACTAGAAAATTACTCGGATTAACAGATAAACATTTATTTTTTGATGAAGAATGGCTGATTGAAAAAGAATATAAAGGCGTTCAAGCGCAGTTTATTAAAGGGAGATTGGATGACTCACCTTCCCATTGTGAGGTGCTGTTCGGATTCTATCGTGTTTCCCTATTAACCTTTACAATGTT
>N_644
AAATAGGTCCAACTTTTACTTCTATCGTATTGCCTATTACAGAAGTCTTTGCATAATAAATCCGTAGACGCTGTTTTGCTCGATTTTTCATCTACATAACACTGGATAGAATACGTCCTTCTACAATCAAGGTGCTGTTCGGATTCTATCGTGTTTCCCTATTAACCTTAGCAAT
>N_645
TTTTTTGCTAGCGCTTCGTTCAGTTACGTATTGCTAAGGTTAATAGGGAAACACGATAGAATCCGAACAGCACCTTCGTAACGTTTGTTGCTTGAGGTCCGCGTTGGCCTTCTTCAACATCGAAAGTTACTGCTTGGCCTTCTTCTAAAGTTTTGAATCCGTCGCCTTGGATAGCTGAGAAATGAACGAATACATCGTTTCCGTTTTCTGCAGTGATGAATCCAAATCCTTTTTCTGAGTTAAACCATTTTACTGTACCTGTTTCCATAATAAAAATCCTCCTTGTGTATCAACACATATTTTGCAATTACTTGAATGGTGTATATCTGGAAGATGTTTATTTGAAACAAGCTACCACAGATTCAACAAAAAATTATTCCTATAGTATATCATACCGTTTAGGTGCTGTTCGGATTCTATCGTAACTTGCCCTTAACCTTAGCAAT
>N_646
AAATAGGTTCAGCTTTTACTTCTATCGTATTGCCTATTACAGAAGTCTTTGCATAAGGTGCTGTTCGGATTCTATCGTGTTTCCCTATTAACCTTAGCAAT
>N_647
AGCTGTTTTATTGTTTTTGTTCTTTGGTTCAGTTTTGTATTGCTAAGGTTAATAGGGAAACACGATAGAATCCGAACAGCACCTATCATACTGAGAGATAGATTGACAGACCCTCTTAAAAATAGTTTAGCAAATGTGATTTATGATATATTACGAGAGGCTGATAAAGTTTATAGTAATTATAATGGAAAAGTCTCATGGGTAATATATTCTTTTTTAATTAAAGAGTTTTTTAAAGAACAGATAAATAATAGCTATGAGTTGGGTTATCATTTTACTGTTTATTATGAAGATATTATCAAGAGGTTAGAAGACTTGGAGTGGTATGCTTATTATGATTTATTAGAGGTTTTTGCAAGTGCTAAAATCTTGGATAAAAGAAAAGAGAGGAAGTAAATAAAATTCTGGAGTCGGAAAATTCTGGTTACAGATTAAGCGAAAGCAATGAAGGTGCTGTTCGGATTCTATCGTGTTCCCCTATTAACCTTAGCAAT
>N_648
ATGTTTATGTAGTTTACTTCGTTCAGTTACGTATTGCTAAGGTTAATAGGGAAACACGATAGAATCCGAACAGCACCTATTATTTGTATCTAATTCCATGGTATATCAACCATTTCCTATATAGACTGATTATGACATGGATTAAAATAAAAAGGCACTATGTCTTAATTGTCGGTTTTTTTCGAGTTACCGAATGGCATTCATCACCCACCTATAGAGGATGGGCGACTTCTGCCTGAAATAAGTTACACTACTTATAACTTCTAATAAAATTAGATTGAGTCATTATTATTTAACATCAACGATTTTCCAGTTTCCATTTTTTTGTAATACTAATTTGTACTGAAAGTAGCTAGTGGTTTTTGATACATTATCAAGGTATTTTATCTTTGTACTCACTAGAAAATTTTTTCCGTTTTGTAGATAAACTGGATTCTCTAACTCCGAAAACTTTAAG
>N_649
ATGTCCTCTCTTGGTTCAGTTACGTATTGCTAAGGTTAATAGGGAAACACGATAGAATCCGAACCTTTCATTTCTACCGCTCCGATTTTTTCAAATTCTTCCCGCATAATGCGTTTCAGTTTTTCCAATACACGATTCTAATGGCAGATATGAATAAATACCCGCTGATACTTGGCGGATATATCCAGCTCTTAGCAAGATTTGATGGCTTAATACTTCTATTTTTTGGAACTTCGCGTAATGTTGGAATCAACATTTTTGATTGTCTCATTCTATATACTCCTTTATTTCCTCAAAATAGTTATCGTTTGTTATTATACCCTATTTGTCAACTTTTTCTAGAAAAAGAATCGTTGAATATCGTTCCATGTAACTAGCACCATCAACAACATTAAAAATCCAAAGCCAGCTAATGTCAATATTCCTTCTTTTTCTTGACTTAATGGTTTCCCGCGAATCCCTTCAAAAATATTCAAGACTTTAATTTCCCGCCATCGCAGATTGACGA
>N_650
AAATAGGTTCAGCTTTTACTTCTATCGTATTGCCTATTACAGAAGTCTTTGCATAAAGGTGCTGTTCGGATTCTATCGTGTTTCCTATTAACCTTAGCAATAC
>N_651
GTTTATTTTTATTTTACTACGTTCAGTTACGTATTGCTAAGGTTAATAGGGAAACACGATAGAATCCGAACAGCACCTAATGTTCTGGTCTAAAAGTTTTTGTCTTCTGACAACTGGTGGCGCACCAATTGATGTGATTAAGAAGTATATCCAAAATCAAGGAAACAATCATAAATAGAAAGTAGGTGAACTTTATGGAACAACTAAAAGCATACAAATTCAGAATCTATCCAACAGAGGAACAAGAAATCTTCTTTGCCAAATCTTTTGGTTGTGTCCGTAAGGTCTACAATCTAATGCTTGATGACCGAAAAAAGGCGTATGAAGAAGTTAAAAATGATTCTTCTAAAAAAATGACTTTTCCGACACCAGCTAAATACAAGAAAGAATTTCCGTTTTTGAAAGAAATTGATAGCCTTGCTTTAGCCAATGCCCAACTTAATTTAGATAAAGCATACAAGAATTTTTTTCGGGATAAATCCGTTGGATTTCCACGTTTCAAAAGTAAGAAAAATCCTGTTCAGAGTTATACAACGAATAATCAAAATGGTACAGAGGTGCTGTTCGGATTCTATCGTGTTTCCCTATTAACCTTAGCAAT
>N_652
TAGAAACATTTTCATTGAACAGCTTTGTAAAAGAAATATTATCATTTGCTCTAGGTAGATATTGGTTTATTACATCCTATTTAGCATTGTATATTCTAAGTCCGTATTTAAATAAGGTGCTGTTCGGATTCTATCGTGTTTCCCTATTAAGCAATA
>N_653
ATTTTATGACCTACTTCGTTCAGTTACGTATTGCTAAGGTTAATAGGGAAACACGATAAATCCGAACAGCACCTATGCTTGTCCAGTGGATGCAATTAGTTATGGAGTAAGAAAATAGAAAGGAGTAGTTAGGAAAGTGATAAAAAATGCTATAGCATATATTACAAGAAAGAAAAATAGAACTTTAATAATTTTTATCATATTAACTATAGTTCTTTCTTGCTTGTATTCTTGTTTAACAATAATGAAATCAAGCAATGAAATAGAAAAGGCTTTATATGAAAGTTCTAATTCTTCAATATCAATAACAAAAAAAGATGGTAAATATTTTAATGTTAATCAATTTAAAGATATTGAAAAATTAAAAGAAATTGAAGAAAAAATAATTCAATATGATGGATTAGCAAAACTAAAAGATGCTAAAGTAGTTAGCGGAGAACAAAGAATAAATAGAGAAGATTTATCTGACGAATTTAAGTACTTTTCTTCACTCGAAGCTACAAATAATACTAAAAGAAATATTTTATTTAGTAGTGGAGT
>N_654
GTCTTCTTCCCTGTACTTCGTTCAGTTACGTATTGCTAAGGTTAATAGGGAAACACGATAGAATCCGAACAGCACCTAGACGCCCTACACATTTGGTTTGTCTTACTTTGTTCAGTTTTTTCAAAGGTCTACTTCATCGAGAGTGTTCCCAAATTCGTCGGCTGCCGTAGCAACTTTTATATCATATCAGAGAGACAAGCGATTGTCAACTCTTTTTTAAAAGTTTTTTTCGATTTCGTTTTTCGAAATCTTTCGGCAACTCATTTATCATAACTTATCGTTTGTTATTTGTCAAGAACTTTTTTGAAGTTTTTTTCGATAAATCAAGCTTCGCAAGTGGTTCTTTTTTAACGACTCAGTTATCTTATCATGTCGTTAGTAACATGTCAATAACTTTTTTGTTATGTTTTTGAATAAATATTTTCTTCTGTCTTTTGGACAAGTAATAATATACCAACTAAGGTGCTGTTCGGATTCTATCGTGTTTCCCTATTAACCTTAGCAAT
>N_655
ATGTCTGGTACTCCGTTCAGTTACGTATTGCTAAGGTTAATAGGGAAACACAATAAATCCGAACAGCACCTAAAGAATAGACTAAGCAGTTAGTGGGGGGATTCAAATGAACGAAAACAAATGGACCAAAGGATTTAATTGGGTTTTTCAATTGTTGTTACTAAACTTTACTTATTTTATACTAATTTGTTTAGGATTTGGAATTTTAGGTTTTTTCCCTGCTACGATAGCTTTGATTGCTGGCGTTGTGAATCGAAAAAAATATGGCTTGCAAGAGTCTGTGAAGTTCATGAGTAAAATCTATAAGAAAAATTTTGTTAGATATAATCTATATT
>N_656
TATCGGTCTGTGTAGTCGATGAGCAAGAAATTGGAAAAATTGGCTACGGCCTACTTGTTTTATTAGGCATTCATGAAACCGATACGCAAAAAGATGTGGACTATCTGGTAAAAAAAATTGCACAAATGCGTATTTTTGAAGATGAACAAGGAAAAATGAATATTAGTGTAGAAGATGTGGGAGGACAAATTTTAAGTATCTCTCAATTCACACTGTTTGCGGATACGAAAAAAGGAAATCGACCAAGCTTTGTGGAAGCCGCACGACCAGAAACAGCTATTCCTTTATACGAATCATTCAATGAAGGAATCAGAAGTCGCGGCATCACAGTCGCTACCGGACAATTCGGAGCAGATATGTCGGTTTCAGGTGCTGTTCGGATTCTATCGTGTTTCCCTATTAACCTTCGCGAAT
>N_657
TGTGTTACTCATTCATCGTATTGCTAAGGTTAATAGGGAAACACAATAATCCGAACAGCACCTTTATTTAATTTTTTTGTTACCTTGTTTATTCTATTGTTTATTTCCTTAGGGTATTTTGTCAAGATATTCTTGTTTTTTAAGGCGGAAAAATTAATTTTAATGGATATAACTAAATATGTTTTGATGATTGATGATATTTTTTTAGAGTCTTATATTATTTACTTATGGGTAGATAAAGAAGACGGAGGTAAAGAAGTGATAGGGGGAGAGTAACAAATTATAGTAAAGAATATTTGCTGTTCAAAAGTATGGTATACGTGAGAGTGGAATGAAGAGGTGCTGTTCGATTCTATCGTGTTTCCCTATTAACCTTAGCAA
>N_658
ATCATCTACTCGTTCAGTTGGGTCTTGCTAAGGTTAATAGGGAAACACAATAGAATCCGAACAGCACCTCCTGCGGACCACACCAGCCAGCTCTTTTTCTGGCGCTTTCAGTGAATGTTCTCAGTGACCGCACTTTGAGGAACAGTTATTTCTCCCACTGTTTTTGCTAAGTTTTTTTCATATCATAACTTAATGTTTCATCAAATTTACTTTTTGATTCTCCA
>N_659
TCTTTTTCCCTGTACTTCGTTCAGTTACGTATTGCTAAGGTTAATAGGGAAACACGATAGAATCCGAACAGCACCTCTTTTTCTTTCGTTTAATTACTGGCCGTGCTGGTTTCAAATCCTTGATTCCATTATGGGTTCTCCAATAATCGAATTCTTTTCGTAATCTTTCTTTTTCCATATCTGTTCCTTTAGACAGGGATTTGAATACATCTTTAGGTGAATAACCACGAGCTAACAGCTGTACATACCTTCCTTTTGTCAAAGTATCCATATCCATCGCCTCTAAAACTGGTCGCGCCATCTAATTTTCCTCCTAAATAAATTCCTTACTCAATGCCTAAGGTAATACTACCTTTTTATTAATCGTCGTGACTCCTTCTAAGCCTTTATCTGTAAAATTTATTCCTCCAGTTTTTATTCTTCTTTATCCGCTACAAATTCAATAGGTGCTGTTCGGATTCTATCGTGTTTCCCTATTAACCTTAGCAATC
>N_660
ACTGTAGCACCTTCAACGTCCTATGCTAAGGTTAATAGGGAAACGCGATAAATGCAACAGCACCTTACTAAGCATCAATGAACTACAAGATAAAAGTCACTGATGAACTTGTTATAAGCACGATTCCGATTGAAAATACAAATTTTCCTGTTATTGTTGTTAGTCCTTTGATGTTAGGGGCAGATGTCAGAAAAGTAAAACAGTATCTACAGTTAAATGAACAAACAGAAGATGCTTTTCTAAATTTATTAGATAAACGATTTTGCTTTTTTACCCACCAAATAAAGG
>N_661
GTGCGCCTTTGGTTCGGTTCGTATTGCTAAGGTTAAATAGGGAAACACGATAGAATCCGAACAGCACCTACAACGATGGTTCTGTGATAATGGGTGAGACAATCCAACATAGCCTGATGGAAACGAATTTCTTCTCGTACTTTTGTCCGTCCGATATCTTATCTGTGAACCGCAATGTTCACAAAATTGTTCTTCCAAAGGAAGGAGATGTTCTTTCTCTGTTATAGGTAAGTGTTTGATTTTGTCTGCTTTCGTTCCTACAACTCGTTGATGTCCTTTTACTGGAATAATGGTGGCAGCTGCTTCTGGACGCTGCAAATTTCTTCATCACTAAAAAGATTCAATTGCCCATTCGTTTCCTCAAAGAGAGTCTCTTTTAGAGCGTCCAAATAATTTGTTGGTTAAATAATTGACCTTTTCATTCAATAGTTGGATTTCAGTTGTAAGATTCTGAATGGTTTGTTGTTGTGCTTGATTGGTTTTATGGGCTTCTTGAAGCAACTGAAGCAACGTATCTGTAGTTTCCAAGGTGCTGTTCGGATTATTATCGTGTTTCCCTATTAAGCCTTCCCGCAATA
>N_662
TTTATTTTTATTTAGTTTACTTCGTTCAGTTACGTATTGCTAAGGGTAATAGGGAAACACGATAGAATCCGAACAGCACCTTGTATACGAAATAAACAAAAAAATCTTAAGTAAATTTCTAGATACCTAATTTAATCCTAACTAGTGTATCCTAAAGTTAATAACGAGTTTATCACAATGAAAATTATAAAATGCTCCCATATTAGATATAACATGCAATATTTGAATTAGAACTACAAAATTTATTCGTTTTATAAAGTAAATAATGTTGAGATACTAAGGAATAGAATATTATAAGGAATTGAGCTGAATGTATTGGATAAAAAAAGAATAACTTTATTAGAGATGGACTATAAAAATGCTCGTAATTTTCTTCTGAAGTCTGAAAGCTATTTGAATGCTCAGCTACCAGAATATATTAGTTTTGACGAAACTTTAAAATC
>N_663
GCTTTGTGCTTCGTTCAGGTTACGTATTGCTAAGGTTAATAGGGAAACACGATAGAATCCGAACAGCACCTATCTACAGATACGTCGAAGTAGTCAGCAATTTCTTGTAACTTTTCGGCAGTTGGCTGTTTTCCTGCGTTTAACACTAAAAGTAATTCTGCCATTATTCAAATCTTTAGCGACTTGTTGAAGGTTTTTATTCTTGTTTTTCGCTAGTTCTTTTATTCTTTCAAATGTTGTCATTCCAACGTTCCTTTCCAACACGAAAAATAATTACAAAAAGAGTAAAAATAGCTTTACAATTTTACGATATAGAGTTATTATTTATCCGTAAGTTAATTTGATAGAAAAAAGCAAACTAAAAACACACCTTATAGCATAAAGTTTGGCGACCAAGTGCAAATAAAAGGTTTTGTTATAGGCTTATTTCTCTATGTATTCATTTTACTCTATAGTGTTAAAAATGTCAATGGAAATTATATTTTTTCTATCATTTTAACTTACAAATTTATAAAAAAAGGAAGTGGGTTAATGTCAAAAGGTGCTGTTCGGATTCTATCGTGTTTCCCTATTAACCTTAGCAATACG
>N_664
GGTTATGCCCTGTTCTTGGTTCGTTACGTATTGCTAAGGTTAATAGGGAAACACGATGAATCCGAACAGCACTTATGTTTTTTGGTCTCTTTTTTTCTTTTTTCTTCAGAATCTTCTAGATTAGAAATTGATTTTTGAATTTTTTGTGTCTCCTGTAAAGTTCGCTGAACTTGTAAAGCTGATTCTTCTTTCGGTAAATTAATTTTACTTAGAATATCGCTATCTTGATAAAAATTTGGTGTGTTCACAAATTCTGGCATAAAAAATCCCTCTTTTCTAGTTAAGGTTCCTGAATAAGTCGCAATCCAATTGTTTCCAGCTGATTTATAACTTTGTAAATACAATTTTCCATAGTACCAATAACCATTTCTTTTTTCTTTCCAATTCCGTGATTGAGGAGGATAGAGGCCAACCAACTTTATCAAAAATAGTCGTTCCTGTCACTCGTATCGTTTTAGAAGCTGCTCGAGCAAGTAATGGAGAAACTATTAAATAATTTTCAGTAACAGTTAAGTCGTTAGTTGGGTTACCAATGGCTATTCCGTTCCCTATCTAAAGGAGTTAATTCTTGGTTATTATCTACTACAGTAGTTGGTTCATTTGTACTATCAGCAAATGTAGGAATTGTAGTTCCAGTTACACTAATTCCATAGTTAAAATACCTAAAGATAAAATAAACTTATTTTTCATTGTCTATCACCTCGAAATCAAAAATAAGAAAACGTTTTCTTAATAAATCTTAACAGATAAATCAAGTTATATACTAGAAAATTCATAAAATATATTTTTAATGTCATAATCGTTTAAATTTTAGGTGCTGTTCGGATTCTATCGTGTTTCCCTATTAACCTTCAAGCAATG
>N_665
GTTTTATAGTGTACTTCGTTCAGTTACGTATTGCTAAGGTTAATAGGGAAACACGATAGAATCCGAACAGCACCTGCGAGGTATGGCAGGAACATGGGTATACGCTAATCGAAATGAATTTGACGCAGATGACTGGTTCTGATTTATATCTCTATCTGTTATAGTCAAATAAGTAGGCTCATCATGTTATTTATCGCCATAATGGAGACGAGGAGGGATAGAAAAATGTTAGATGAAACGTTACCTTACGCAGAAATCTGGATGACAAGACCACTTCAACAAAATGTTCCAATCACGCCTTTAGCGGAAGGTTTTGAATTTCGATTTTATCAAAAAGAAGATGAATCTGCTTGGGCGAATAAATTCGTGAGAATTAAAACAAGCAGTGAAGCGTTGATATTTTGCAACAAAACTTTCTCCTTATCCTGAAGAACTTGAAAGAAGGATGTTTTTTGTAGAGACAAAAAAAGGAGAAAAAGTAGCAACCTGTACCGCTTGGCGAAAAAAATCAAGAGAGCAAGTGTATCCGGTTTTTCATTGGTTAGCAGTGAAACCAGATTACCAAGGAAAAGGGCTCGCAAAAGCATTGACTGCCAGAGTCTGCAAGTTTCCTACCCTCCATCCAACAGCCAATCTATCTTCACACACAGACATGGAGCCATCAGGCGATTGCTCTTTATAAAAAAATGGGTTTTACTTTTATTGCTGAAAATCTAGACGGCACACCTAATCCAGATTATGAAAAAGTTATGCAGGTTTTAAGTAAATTAGATAAATAACGAAATGGTGAAATAAGTCCTCAGTATTGGGATAGAAAAACGGAATAAGTAGTTCAGGTGCTGTTGGGTTACGTATTTCCCTAACCTTAGCA
>N_666
ATTTCCTGTACTTCGTTCAGTCTCGTATTGCTAAGGTTAATAGGGAAACACGATAGAATCCGAACAGCACCTCTTGCTTTAGCCAATGCCCAACTTAATTTAGATAAAGCATACAAGAATTTTTTTCGGGATAAATCCATAGATACCACGTTTCAAAAGTAAGAAAAATCCTGTTCAGAGTTATACAGAATAATCAAAATGGTACAGTTGCTTTGATTGATAGTAAATTCATCAAAGTTCCTAAATTGAAGTCATTAGTAAGAATTAAGCTTCATAGACAACCAAAAGGGATTATCAAATCTGCTACAATATCACGTCATTCTAGCGGTAAATACTATATTTCTTTGTTGTGTAAAGAAGAAATTATCGAATT
>N_667
GTTTTATAGTGTACTTCGTTCAGTTACGTATTGCTAAGGTTAATAGGGAAACACGATAGAATCCGAACAGCACCTGCGAGGTATGGCAGGAACATGGGTATACGCTAATCGAAATGAATTTGACGCAGATGACTGGTTCTGATTTATATCTCTATCTGTTATAGTCAAATAAGTAGGCTCATCATGTTATTTATCGCCATAATGGAGACGAGGAGGGATAGAAAAATGTTAGATGAAACGTTACCTTACGCAGAAATCTGGATGACAAGACCACTTCAACAAAATGTTCCAATCACGCCTTTAGCGGAAGGTTTTGAATTTCGATTTTATCAAAAAGAAGATGAATCTGCTTGGGCGAATAAATTCGTGAGAATTAAAACAAGCAGTGAAGCGTTGATATTTTGCAACAAAACTTTCTCCTTATCCTGAAGAACTTGAAAGAAGGATGTTTTTTGTAGAGACAAAAAAAGGAGAAAAAGTAGCAACCTGTACCGCTTGGCGAAAAAAATCAAGAGAGCAAGTGTATCCGGTTTTTCATTGGTTAGCAGTGAAACCAGATTACCAAGGAAAAGGGCTCGCAAAAGCATTGACTGCCAGAGTCTGCAAGTTTCCTACCCTCCATCCAACAGCCAATCTATCTTCACACACAGACATGGAGCCATCAGGCGATTGCTCTTTATAAAAAAATGGGTTTTACTTTTATTGCTGAAAATCTAGACGGCACACCTAATCCAGATTATGAAAAAGTTATGCAGGTTTTAAGTAAATTAGATAAATAACGAAATGGTGAAATAAGTCCTCAGTATTGGGATAGAAAAACGGAATAAGTAGTTCAGGTGCTGTTGGGTTACGTATTTCCCTAACCTTAGCA
>N_668
TAGGGAAGATGCTTCTATCGTTATACAGATATTGTGGAACCAGTTAGTATCGATGAAGCGTATCTTGATGTGACCGAAAATAAAATCAATTGCAAGTCAAGGTGCTGTTCGGATTCTATCGTGTTTCCCTATTAACCTTAGCAAT
>N_669
TTTACATATACTTCGTTTCAGTTACGTATTGCTAAGGTTAATAGGGAAACACAATAGAATCCGAACAGCACCTTATCAGCGTCTGAAAATACTGGAAAGAAAATCAATTTATTTGCCGTATTTTCTCCATCGAGCATTTTAAATGGCGAACCAAGAGTATAGTTAATATCAGTTTCGGTGTTATTTTCCATTAAAAGAATTGAAGTTATGGAGTGTTCAAAATCAGTTTTCGCAAAATTAATTGCTTGTTCTTCAATTGGTTGGGAGTTGATATTGAAATTAGAATTTTCTGAAGCATAGGTATTTGTAATTCCTATACTAAAAATTCCAATCATCAAGGAAAAGAGGAGACCTAGATAAATTTTCTTTTTGGGTTTCAAAATAATCACGCTTTTGTGTTAAATTTAAGTGGTATACACCTATAATTAAAATATACAATATGCGATAACAAATTTTTGTTATAGTTCATAAAATATTGTTTTGGGAACATAATCGTTATTTATAGCGTTAGTTAACATAATGTACACTATGCCAAGTAGCCCCTCTACCAATGGATAGAGACGCTCACTTTGTGATTTTTAATTGAGGTGCTGTTCGGATTCTATCGTGTTTCCCTATTAACCTTAGCAAT
>N_670
ATCTAGACAGTTACATGCTAAGGTTAATAGGGAAACACGATAGAATCCGAACAGCACCTCAGTTAAAAATATTCTTTCTGGTAAATATGAAGGACAAAAAGTTCTTATTGTTGCAGTTTCTCCAATCGATGTTAAATTTTTGATTGATAACGGTTTACCAATGGCACACAAGTGTAAACGTAGGAAATTTATCAAGAAGGAATGGAACAGAACGCATCCGTCCGACGATAAATATTACTGAAGAAGAGAGAGGCTTTTAAAGAACTAATTAGTGATGGAGTTGAAGTGACAGTGATACAAACTCCTAGAGATTCAAAAGAATTTTTAAAGGATTTTATTTATTAAGAACAGAGGATGAGTGGATGGAGTTTATAATTACATCTCATGGAAATATTGCCATTGGATTTGTAGATACATTAAAAATGTTTTTTGGCGATAATTTAAATTGTCATGTGGTAACACTTGGAGATGCAGGCATTGAAGAATTCCGTGAAAACATTGAAAAAATAGTTTCTCAAGTAAAAAATCAAGAAGTTATGGTATTTGCTGACTTGATTGGTGGAACACCTTTCAACGAATTTGCTAAAAGAAGTGAAGTATTTCAAAATGGGTTTCAACTTCTTGGTGGCATGAATTTAGGAATTTTATTGAGGCTGTCAATTTGAGATTACAAGGAAAAAAAAGCGATGATATCATCGAAAATCTAAGAAATATGAATACAATTGCGTGTCTTGCAGATATGCAAAGACATACTAACGAAGAGGATGAGTGATAAATGCAAAAAATTTTTTACAAGCCTAAAGATTTTTGGTTTGGGGATTGCAGGTGCTGTTGGATTCTATCGTGTTTCCCTATTAACCTTAGCA
>N_671
AAATAGGTTCAGCTTTTACTTCTATCGTATTGCCTATTACAGAAGTCTTTGCATAAAGGTGCTGTTCGGATTCTATCGTGTTTCCTATTAACCTTAGCAATAC
>N_672
TCTTTTTAACGTACTTCGTTCAGTTACGTATTGCTAAGGTTAATAGGGAAACACGATAGAATCCGAACAGCACCTGCCTTTGACAACTCCACAATCAACCGGATGCTTTCTTTCTTGTTTCACTTACTACAAAGCCGCCTAAGACTAGTAAGCCAACGGCTATTACACTCATAAAAGTGGAAAGAACATGTGTATAAATGAGTAAGCTCATACTGACTGCTAATGGAATTGCACATGGCTTTTTCTCATAAATCAGTGCGTAAGCATAATACATAACTATCGGTATAACCGTAAGTGCAATCGCTTCAGCAATAGCAGAACGATGATAAATATCAATCGTACGGTACCCATAAAATGTATATAAACAGCTAAATATAAAAGCCGCATCGATTCTTTTTAAAAATTTTAGTCCATAATGAAACATCAGCATGATAGTACAAACATTCAATAGCCAAACATATAAGATATAACTAACGATTAAATTATTACTTATCCAATAAAAATGACTGCCGGAAAAAAGGTCAAGTAGGGATAAAAATAATTCACTCCGCTCCCATAATGATTAAACGTCGTAAAATTGATTGGACCAGAAAAAATTGAAGATAACCCTTTGACTCTAGCAAAATGGAAGGCAATATCCCCCGATGTAGAAATAGTATGAACATTTCTAAAATAATTGATTGAATAAAGTCCAGCAATAATTGCTAGGAGAATGGACAATATTATTTTTTTCTTTACTTGCATTACTTAATTATATACTCCTTTCATGGATTGCTTTATCTAGTATAGGTGCTGTTCGGATTCTATCGTGTTTCCCTATTAACCTTAGCAA
>N_673
TCTTTTGTCGTTTACTTCGTTCAGTTACGTATTGCTAAGGTTAATAGGGAAACACGATAGAATCCGAACAGCACCTCAGTAGCTAAGATAATCACTCTACCTCCAATAACTCGCTATTCTCCCAAATATTTCCGATGACTTCATACGTGTATTCTTCAAACAGCTCTGTGTTAAAAATTTGATACTCTAAATCTTCATCAACAGTGGCACACACTAATCCCGAATGTCCTATTGAATTTTTGACAACACAAACTTTATTATCTAAATAATCGAATCCATTTCGCACGCTGACTGATACAATATCCCACTCGAAAATCTCAATGTCATTCTTATCTTTCAGCCCTGTTGATTGCATGAGTTTCAATTTGGTCAGTCACATCAATGGTGCTTTCCACTAACCCAATGTCCCCAGCGTAAATTTTTCCGCTTCTCAAATCTAAAACCAAATCACCATAATCAATAAATGACTGAGTTTTCTTATTCCACGCTCGAAATCTCGGTATCATTTGCTGTCCTCCTTCTGTAACTCGCCGTAAATTGAACATCTACGGCGAATTGCTTTTACTCTGCGTTCATTTTCGATTATTTAGATAATAAAGTTTGTGTTGTCAAAAATTCAATAGGACATTCGGTCCACTGTTGATGAAGATTTAGAGTATCAGAATTTTTAAACACATTAAAGATGCACATATAAAGTGGTGGACGTGTTTTCAGAAGGGGGGTGACGTAAACCGGAGGTAGAGTG
>N_674
AGGGAAACACGATAGAATCCGAACAGCACCTTATATTTACAAATCAGAGCAACATTTCATTATCCTTATCATATCTTTTTTAGTGAAAAAAAGCAAGAAAAAACCGAACAAATATTCGCATTTATCATTTTCTTAAAAGCTGTTTCTCAAAAGA
>N_675
TTACCTCTACTCGTTCAGTTACGTATTGCTAAGGTTAATAGGGAAACACGATAGAATCCGAACAGCACCTAATTTCTTCACCAGCCAATAATGGATTTACTGGTATGATTTTATATCCATTGTCTTGCAATACCTGT
>N_676
AAAGCTTTTACTTGCTAACTGTACTTCGTTCAGTTACGTATTGCTAAGGTTAATAGGGAAACACGATAGAATCCGAACAGCACCTGTGTTGATAACTAAATCTTTCTCTATTAATCGCAGCATTTTTTTGATAGAATCATTCATATAGCATATCGTCCTCTCAGTTGTTTATTTTGTTCGTGATTTAATCATACTAGAGAACGATATGTTTTTTAATACCTAAAATAAAAATGGGGCTGAAGAATCAATTCTGATTCATCAGTCCCATAACATAGAGCCTTTTCTTTTACGTTCTATTCAGATTAACGGGTAGGCTTACTGTCTTTTTTGGCAATAATTTTGCAATCAAGCCATTTACAGATGTAATGCGCGGATACTTCTGCTAAGATTGCAAAAAACATATCGAAAAGGTAATTCATAATACAACCTCCTCCCCTTGCCATAATAGGCCGGGGTAGCAGACAGCATAAATATTATACCATGACTTGAAAATTTCATTTTAGTACATTTCAATATATTGATGAACCAGCACAATAAAACATGCCATAGCTAACAGAAAAAAACTTATTAAACCAGATATAACTTGTAAACATCCAACTATATAGAAAACGTAAATTTTCTATATAGTTGGATTAAGATAACGACTATTTATTTTATCATATTTTTACTATACCCTATACTTTTACTTGGTATATTTATGAATAATCGCAAATTTACCCCTATAGGTGCTGTTGGATTCTATCGTGTTTCCCCTATTAACCTTAGCAAT
>N_677
ATGTGTAGTCTACTTCGTTCAGTTACGTATTGCTAAGGTTAATAGGGAAACACGATAGAATCCGAACAGCACCTTGCATGGTCTCAAAGTAAAAAAGATGAGCGTTACTTTGAAAGTTATAAATTAGAAAAAGTGAAAAATACCTAATAAAAGAGGTTGTGACAGAAGCGGGCAGCTTCAAGAAATTTCGGCTTATTTTTCGAAGAAACTACTTCTGGAACACTGTTTATTTGAAAAAAGGAGGTCTGACACTAGTTGTGTCAGACCCCTTTTTTCTTTTATAGTCTCAATGGAAGATTAGACGATTTCTTCTAGCTCTTCTGTTTTGAAATGAAGTTGTCCATCAAGTAAAGTAATCGTTACTTTTGATTTAGGCATAACATGTCCTGCAACGATTTCTTTAGCTAGTGGTGTTTCTACTTCCTTAGTGATAAATCGTTTCAATGGTCTTGCACCATATGCTGGTTCATAAGCATTTTCGGCAATCCACGTTTTGGCTTCATCACTGATTGTCAGCAGGATTTCTTGATGTTCCAGACGTTGTGCCAAAACGTGGATTGCTGAAAATGCTTATGAACCAGCAGTATGGTGCAAGGGGCCAAACGATTTATCACTAAGGAAGTCAAGACCGGCTAGCTAAAGAAATCGTTCAGGACATGTTATAGCCTAAATCAAAAGATTAACGATTACTTTACTTGATGGACAACTTCATTTCAAAACAGAAGAGCTAGACCCATTGAGACTATAAAAGAAAAAAGCAGACTTAGTGTCAGACCTCCTTTTTTCAAATAAACAGTGTTCAGAAGTAGTTTCTTCGAAAAATAAGCCGAAAATTCCTTAGGAAGCTTGACTTATGACACCAATATCCATATTTTAAGTTTTGGGTTAAGTAACTATTTTACTTTGAGACCATGCAAGGTGTTGTGATTCTATCGTGTTTCCCTATTAACCTTAGCGAC
>N_678
GTTTTTTAATGACCTGTTACTTCGTTCAGTTACGTATTGCTAAGGTTCATAGGGAAACACGATAGAATCCGAACAGCACCTTATTATCTTAGCCCGTACCTATTTTAGTGCTTTGCCAAAAGAACTTTCTGAAGCTGCTACTATCGATGGCGCCAATGTTGCAAATACTGTTCAAAGTCATGTTTTTTTTTTTTTGCCATTCCAAAGCAAGCAAAACCAATTATGTTGGTATTGTTTTTATATGCCTTTGTTGG
>N_679
TTTTTATGTAGCCTTCGTTCAGTTACGTATTGCTAAGGTTAATAGGGAAACACAATAATCCGAACAGCACCTAAAGAACAACAGGGAATCGTATCCCTTTTCAAAAAAAACTTTGCAAACGGTTCTCTTTGTTATATAATAACTTAGTACCAAACATTCCCATTCAAACTTTGTTTAAATAGATAAATAAAAATCTAGTTTGGTTTGACGCTATTGCCTCCACAATAGCGTCTTTTTGATTTTTTTCAGCTTGTACTATCCGTTTTTACTAAAAAAAATCCTAATAAAAGACTGTTAAGGAAAAAAACTTGTCATGTTCATATTGCAAAGCACGCTGCCTTTAGGTATAATAATGAATGTTGAATTATGCGGTAACACGCGTAAGAACTTAAGTTATCGGAGGTGAAACTAATGCCAAACATTGAATCTGCAATCAAACGTGTTCGTACAAGCGAAAACGCTAATGTGAAAAATTCATCTCAAACAAGCGCTATGCGTACTGCAATCAAAAAATTTGAAGATGCTGTAGCTTCAGGTGCTGACAACGTAGATGCGTTATATAAAGAAGCTGTTAAAGCTATTGATATGGCTGAA
>N_680
AATTACCTGTACTTCGTTCAGTTACGTATTGCTAAGGTTAATAGGGAAACACGATAGAATCCGAACAGCACCTTGTCATAATAATGATAAAGCTGAACGCGACCCATTTTGGCTTTTCTAATGCCTAAACTTCGCAAAGTGATTTTTCGGTGGTGCCACAGGGGCTAAGAATGGATAAAAACGTGCGTGGCCACTGTCAAAAAGAAACAATACACTTTGACCGAACAAATCGACGGGGTAGCAAAAAAGCTACATCCTCAGTTAACAACCATATAGGAGGATTCATTTGAAATTTAAAGAACTAGAATTATCACCAGATTGTTGAAATCAGTCGAACGCGCTGGTTTTGAAGAAGCAACGCCTATCCAAGCAGAAACGATTCCACTAGCATTAGCTGGAAAAGACGTTAAGGTGCTGTTCGGATTCTATCGTGTTTCCCTATTAACCTTAGCAAT
>N_681
ATTTTGACGCCTTCGTTCAGTTACGTATTGCTAAGGTTAATAGGGAAACACGATAGAATCCGAACAGCACCTCTACATATCCGTCTACTAAATTAGTAAATGCATCAATTTTATATTCTTCATCACTAAATGCAGTCAAGATTAGAATTGGTAAATTGCTTTTCTTTCTAATTTCTTTCAACACTTCTAAACCATTTATAAAAGGTATCTGAATGTCTAAGATAACCAAATTTATATCGCTATTAAATTTTGACAAGGCTTCTCTTCCATCTTTAGCTTGAATAACAGTATATCCAAATTCAGAGATTCACTTATTCCCTCTCTTATCATATTATCATCTTCAACAGTTAATATTTTCATATATACCTCCACTTAAGCCTATACACTAGATATTATACAGCATATTATGGCTCTATAATATCTAGTGTTGGTGACACCTTCTGTTGCCAATACTTTTTCTTTTTTCTAATAAATGCAAACAGACACCTTGAAATCCTTTAGAATAAAGGGTTCTATAATATTTTGTGTTGTTGGAAAATCGAAGGCGATTTTCTACTAACACTTTTTCTTGGTTTCAACTCAAAAAGAGACTCACTTTTGGTAAAATTTAGTCGACCAAAACATCACCCTACCAAAGGAGTCGCTCTATGGATAATCATACTAGAAAATTACTCGGATTAACAGATAAACATTTATTTTTTGATGAAGAATGGCTGATTGAAAAAGAATATAAAGGCGTTCAAGCGCAGTTTATTAAAGGGAGATTGGATGACTCACCTTCCCATTGTGAGGTGCTGTTCGGATTCTATCGTGTTTCCCTATTAACCTTTACAATGTT
>N_682
TTATGTACTTCGTTCAGTTACGTATTGCTAAGGTTAATAGGGAAACACGATAGAATCCGAACAGCACCTCCTTGCAAAGATAGGGTGCTGTGTTATACTAATCACGTAAAAACTGTTACATAAAACAGAAATTTAGGAGGTCCATACAATGGAGCAATGGAATGGATTTAAAGGTACCAAATGGAAAGAAGGCGTAGACACTAGAGACTTTATTCAAAATAACTACACTGAATATCGCGGTGATGACAGCTTTTTGGAAGGCCCAACAGAAGCAACAGAAAAATTATGGGATGAATTGCAAAAGTTAAATGATATCCAATTCGAGCGTAACGGTGTCTATGATATGGACACAGAAATCGTATCAACTATTACTTCACACGATGCAGGCTATTTGGATAAAGATTTGGAAAAAATCGTCGGTCTACAGACAGACAAACCTTTGAAACAAGCATTCATGCCGTTCGGCGGAATCAATATGGCTAACAATGCGCTAAAAAGCAATGGCTATACACCAAACGATGAATTGACACATATTTTCACTGACTGGCGCAAAACACATAATCAAGGTGTATTTGACGCTTATACT
>N_683
ACCGGGCAGAGTATTGACTTCGTTCAGTACAATGCGGCCGTTATCTTGTAAAAACATATCCACACGGGCTAGACCTCTACAGCCGAGCGCTTTATATATTTTTTTTGCCGTTTCCTGTATCCGTCCTCGCTCCTCTGCTGAAAGGTCTGCGGGAACAGGTGCTGTTCGGATTCTATCGTGTTTCCCTATTAACCTTAAGACAATG
>N_684
TTTTTATGTAATCTTGACGTTTACGTATCTCTAAGGTTAATAGGGAAACACGATAGAATCCGAACAGCACCTGAGATTCTGTACTTTCTTTGTTTACTACTTCTTTTTTATGCTCATGTTTTTTCTCCATATCGTTCCCATTCATTTTTACTCCATCCCTTCTCTTACATCTTTTCATGTGTCGATTTAAGCACCATCAACAATACACTGACGGAACTAAACGCCATCGCTCCTCCTGCAATGATTGGATTCAAAAAGCCTAGTGCGGCAAAAGGAATACCAATCGTATTATAGACAAAAGCCCAGAAAAGATTTTGTTTTTAATTTTTGCTCAATGTCAACCTAGACAACT
>N_685
TGTTATCATAATTACTTCATTTCCAGAATACATATGCTTAAGGTTAATAGGGAAACACAATAGAATCCGAACAGCACCTACACTTTTAGTTTGGATTCTCCAAAAAAGCTCGTATTTATTTTGACAACGAATGATGGGACAGAAGGGACAGCTAAACCAATTGAATTTTTTAAAGCTGATTGATGAATAGTTGTTTGATATTACAAAACAATAATTTCACCCGAAGGTGAAACAAGCGAAACTTTACAAAAAGTGGCTAGCATTTGCTAGCCTTTTTGTATTGTGGAGCGTGGGTTTTGAGGGGGATTCAAGGGGGAGCTTGCGCCCCTTTGAAAAGCGGTTATTTGCACCAAATACGTAGGTATTTGGCTAGCAAATATAGAGCTTGCCAAACCCTTTTAGTGAGCTTTACTCATTGTACCTTTTTAGGTAC
>N_686
TTTTTTTTCCCTGACCTTCGTTCAGTTACGTATTGCTAAGGTTAATAGGGAAACACGATAGAATCCGAACAGCACCTTTTGACATTAACCCACTTCCTTTTTATAAATTTGTAAGTTAAAATGATAGAAAAAATATAATTTCCATTGACATTTTTACACTATAGAGTAAAATGAATACGTAGAGAAATAAGCCTATAACAAAACCTTTTATTTGCACTTGGTCGCCAAACTTTATGCTATAAGGTGTGTTTTTAGTTTGCTTTTTCTATCAAATTAACTTACGGATAAATAATAACTCTATATCGTAAAATTCTAAAGACTATTTTTACTCTTTTTCGTAAATTATTTTTTCGTGTTGGAAAGGAACGTTGGAATGACAACATTTGAAAGAATAAAAGAACTAGCGAAAAACAAGAATAAAAACCTTCAACAAGTCGCTAAAGATTTGAAGTACGGAGAATTACTTTTATAGTTTAAACGCAGAACAGCCAACTGCCGAAAAGTTACAAGAAATTGCTGACTACTTCGACGTATCTGTAGATGGTGCTGTTGGATTCTATCGTGTTTCCTATTAACCTTAGCAATAC
>N_687
GTGAATGCCCTCTTCTTCGTTCAGTTACGTATTGCTAAGGTTAATAGGGAAACACGATAGAATCCGAACAGCACCTCATAGAGTTGGCAAAGCGTCATTTTCTTGCCTGTGCTGTCGATACCGTCCTCAATATCCCGTCTTATCTGCTGTTCCAGTTCTCGAAGTGAGGGTTTTTCCCGTTTTCCCTTTGGTGTCGGGTCTGTGGGTGTCAATCTCCAAGCATACACATATTTTGTGTTTCCCAATGCGTCTACATATTTATATAAGTATTTTCCGTCTGTTCGTTGGCTCTCTCCAGTATGCAGGATACGACCTTTGTTATCCCGTCTTTTTTCTTTCATGGTGTCTGCTCCTTTCCTTGTTGGAAAGAGCCTTGATATGACTTGTGTTCATCATAACACATACAAGGCTCATTTGCATTAGATTGCGTCCAATTTATCAATAACCTTTTCAAACTGTCGGCGTTTAATCTGTATGCGGTTGCCATTCATAATGAGCCAGCCAGCGTCCTTGTTTTCCTCTGCCAATCGTCTTAACTTGTTTTCTCCAATGCGGAAATAGTTTGACGCTTCTTCGATGGTAAGGGTGTATTTTTCCCATACGGGAATTCCCTGTGTATTACTCATAAAACACCCCTCACTTTTGATTACGTCTGATATGTCCGTACACATCTGTTCCACAAGCATTTCCTGTTTTTCAGAAAGGTGGGTACATTCATCAATCATTTTCATGTAGTTTGAACCTGTCAGCCTGTCGATTTCCTCTTATCATCACGATTGACGGCATGACCTGTCTTTCCAGCCATTGCAGAGTGCGTTCCATATTGACAGGTACAGGGTTCATTTCAAAAGGTAAACTGCCATGGGAAATGAATATCAGGTGCTGTTCGGATTCTATCGTGTTTCCCTATTAACCTTAGCAAT
>N_688
TATGTAACACTGGTTAAGACGTATTGCTAAGGTTAATAGGGAAACACGATAGAATCCGAACAGCACCTTTGCGGTATCTTTTAACAGCTTCTCTGAATAGTCTTTTAATTCAGATTGAATCTGTGATTTGATTGCCTCATATTCGATATCTCTTTTTTCTGCTTGGAACCCGGCTAAATACTGGCTTTTAAAATCAATTGCTTTATCTAACGGGAAAGGTTGCACGCCTTCGACCATCTTTTGTTGCGTATTTTTTGATAAGGCATTTTTTACTAGTTCTTTAAAAGAAAGCTTGCCTGCTCTTGAAACAGCAAATTGCTTCGTTTCTGTGTATTCGATGTCACCTATCCGCCATATGCGGATAACTGTACCATTCGCCTGCATGGCACCATCTACTTCAGCATCTGTAGCCCAA
>N_689
GTTATGTGCATTACTTACTAACTCACTACGTATTGCTAAGGTTAATAGGGAAACACGATAAATCCGAACAGCACCTGTTGACTATGAGCCTGCTCTCATTTGTATATATAATATACCAAAAAAAGGTTGATTTGTCCAATACTGTGGGTGATTATAACCGTCTTACTGTATTATATTATTATATAATACAATCAAAAACCTAACCGAAAATTTAATAACGTTTCACTGATTTCATCTTCATTAATTCCGATGTAGCGTTTGGTAATGTTCTCGCTGCTGTGACCAAAGATTTCCATTAAGGTGGCCACGTCTTTGGTTTTCTTGTAATAGTCGTAACCAAGGTTTTTCGTAGGGTGTGGGTGCCAATATCGTCCCTTCCTAACAGCTTCGCGACCTTTTGAAACATCTCATAAGGTATTGACTTCTAAATGGCCACCTTAGTACTGGGAAACAAGTAAGCCCTAAGAGTAGTAGCCGTGAATCAAGTCCTGTAAGCTGCTTTAAGTATAAAATGCGTGTTTTGTCCTCTCTTTATTCCACGATGCGCGGGTTTTTTGAGGTAATCACGTCTTTTTTCTTGAGTTTAACGATGTCGGAATTAATGAAGATGAAATCAGTGAAACGTTATTAAATTTTCGGTTAGGTTTTTGATTGTATTATATGTAATTGGTTTGACGGTTATAATCACCCACAGTATTGGACAAATCAACCTTTTTTTGGTGGTTTATTATATACAAATGAGAGC
>N_690
ATGTCTAACTATTTACTCGTTCAGTTACGTATTGCTAAGGTTATGGGAAACACGATAGAATCCGAACAGCACCTTACCGCAGATGCAAGCTTTTGAACACCGTTTATTAAGAGGTTGTAAAATCAGCATTTTAACCTGAGTCTCGAGAGACAAATGGAAAAATAGTTCCTCATATTTTGCCATTTTTTGAGCTAATACCGAGGGTCAGCTGATTGAACACCGTTTATCGAGAGGTTGTGAAAAAGTCGCTTAGTTTCGCGTATTAAGAAAAATTTTGTGAAATGGCTTTCCACATTTTTGTATAAATTTGGCTTAATACCGAGAAACTGGCTTTTCAATACCGTTTATTCGTAAAAGGGATTGTGACAAAAGTCTTGTCACAATCCCTTTTTATGTTTTTATTGTTCTAATTGCGCTGTCTTGCTTACTGCTTCTTGCGGTTTCACAAATTTTTTTGAGATTCCCCAACCTGTGAAGGCACTGACCATCGAAAACACAGGAGAAAGCAAACTGAAAAATACGAATGGCAAGTAAGTGAGTGTAGGAATACCAAATGTACTTGCTACGAAACAGGTGCTGTTCGGATTCTATCGTGTTTCCCTATTAACCTTAGCAATAC
>N_691
GTTATGGTCGTACTTCGTTCAGTTACGTATTGCTAAGGTTAATAGGGAAACACGATAAATCCGAGACAGCACCTTATTTCCAAACAA
>N_692
GTGTTTTGTAACCTACTTCGTTCCGTTACGTATTGCTAAGGTTAATAGGGAAACACGATAGAATCCGAACAGCACCTTGAAAAAGGGAAAGAAAAAATGTGCTCATTTTGCCCATCAAAAATCAGATAACTGTTCGGTCTTTAGTGAAAGAGAATCAAAAGAGCACTTACAGTTAAAGGAATGCTTCATGGATTGGCTGGGACAGTCAGTAGAACCAGTATTTTTGGAAGCCTATTTGCCGAGGTTGCGGCAAAGGCCGGATATTTTGTTGGCGAATCTAGCAATAGAAATCCAATGTTCTAGACTGTCTCACCAGAGATTTATTGAAAGAACCCAAAATTATTTGAATAACAGTTACCAAGTATGGTGGATACTTGGTAATTCTTTTCTTGGACAATCGCAATTCTCATTGATAGAAAAAAGTTGCTGCTACTATAATAGAAAAAGAGGAGTGCATTGCTGGAAAGCTAGGTGCTGTTCGGATTCTATCGTGTTTCCCTATTAACCTTAGCAAT
>N_693
TTAATCGAAGAAGAAGAAATCGTTATTACATTGACAAACAATGGTTACATCAAACGTTTGGCAAATAATGAATTCAAGACTCAGACGAAGGAGTAGTGGTGTCCAAGGAATGGGTATCCACAATGACGGCGAAAAATCTGGTTTCTTGTTCTACCCATGATACATTGTTATTCTTTACGAATAACGGAAAAGTGTATCGGGCAAAAGGATACGAAATTCCAGAATACGAGGTGCTGTTCGGATTCTATCGTGTTTCCCTATTAACCTTAGCAAT
>N_694
GATTTTCCTCTACTTCGTTCAGTTACGTATTGCTAAGGTTAATAGGGAAACACGACAGAATCCGAACAGCACCTAGCTATTGAAAAGGCTCAAGAAAATGCGGGGATGACAAGGGAATATCTCAATCAAAAAGAAATGGCGGAATACTTAAATGTGAGTGAAAACTTTTTAAAAAATGCTGTGAGAAATGAGGGATTGCCCGTAGTTGAATTAGGGGCAAGAAAATTTTATTCGAAAAAGGCAGTTAATGAGTTTATGTTTGCTCGAATGAAAAGAGGGGAAAATATTGGAAGATGATGAAGTAGAAATTATAAAAAAATGCTTTAAAAAAAGAAAAAAAGTGTTCCCAAAAGTTTGCAGACTGGGGGAACACTCAATAATAAAGTGCTGAGAAAACTTTATTTATAGCTATTATATCAAAAAAGAAGGTGAAAAGGTGTTTTCTTCTGGAAATGTTGTAGTTGACAAACTTAGAGAAATAAATTTTGACGGAAATGTAATCCACACACATGGTACAAT
>N_695
TTTTGTGCCTGTACTTCGTTCAGTTACGTATTGCTAAGGTTAATAGGGAAACACGATAGAATCCGAACAGCACCTTTTCTTTGCCTGTTACTACATCAATGTTCAACTCCTTCTCATACATACGTTCACAATTCAGGCATTTCTTTAACAATGTTTTCTTCAAAACTTATTTTATTATTTAATAAGTCAACATTGATACATTCATCTAAAGTAAACAATTGAAATTTTCTTGTAGGAACTCTTCCAAAATAATCTAAATGAATTTCTATAATTTTATCATCGTATCTCAATATATATGTTCAAATCATTACTGTTAATTTCAAGGATTCGAATATTTACCAAACTGTTTTTTTACTGATTTAGGGAAACCAAATAGGTTTATAATATAATCCAATTCATGTATACAGTCTAATTCTACTCCTCCCCATAGATTTAAAGGCAGAATAATTATTTCTATAATCAGTACCTTTTCTCCAATCAGGAAGATAAGTAGAACAAATAGCTCTTACAGAATATACTTTTTTACTTTGAATACTATTACGAACAACTTCCATGATATTTTTATACCTCAGTGGAGCAGCAACATAAATATTTTTAGGTGCTGTTGGATTCTATCGTGTTTCCCTATTAACCTTAGCGGTG
>N_696
GTTGTGTGTGTGTACTACTCGGTTCAGCATATTGCTAAGGTTAATAGGGAAACACGATAGAATCCGAACAGCACCTAATAAATAAGAAGAAACTTACGAAAATTATTTCTCGAATTTGTGTGAGATTTCGACTTATTTTTTTGAAGAAGCTCTTTTGTCGCACCCCCTAATGATGTGCACCCCAAAAGTTAGACTAGAAATCTAATTAAAAGGGGTGCTTTTTTTGCGGAAATATACATTTGTTTTTAAGAAAAAAGTAGTTTCAGACTATTTAAATAACGAAGGCGGCTACAAATATCTTGCACATAAATATCAAATAAATCGTACACTGGTTAGACATTGGGTAAGGATTTATAACTATCATGGTTGGGAAGGCTTGGTTGGAGGTGGCAAAAGCTACACTACAAAATTTAAACTTGATGTTATAGAATATATGGAAACAAATGGTCTTTCTATCCAAGAAACTGCTAAAAAATTTAATATCGGTTCAAATAGAACTCTAAGTAAATGGATAGAGCAATATGAAGAAGGCGGTGCTTCTTTCACTTGAGAGCCAAAAAAGGGGCAGAAAAATTAGTATGAATTCCAAGCTAAACATTCCTAAAAAACTTAAAGATGAGTCTCTTGAAGAAGAAGTTATTCGTTTAAGAGCAGAGAACGCATATTTAAAAAAGTTAGAAACCTTGATTCAAGAACAAGATTTGAGCAAGAAGAAATCAAGGTTAAAACAATCCTTCAGCTCAAAAAAGAATTTAAATTGAGGTGCTGTTCGGATTCTATGTGTTTCCCTGACCTTTTTAGCCGAATG
>N_697
TTACTAAGTACTTCGTTCAGTTACGTATTGCTAAGGTTAATAGGGAAACACGATAGAATCCGAACAGCACCTAACTGTACGAGTAGTTGTTTCTGGTATCTGTCTTGCCGTAAAATTGTTCCACAAATCCCAGATTGAAGCGACACGGAAGATGGAAGAAGCGTTGTTGACGCGTTTTATCGTTGAAAATTCTAATCCTGTGATTGGCACGCCATCTGTTGTCCATTTGATTGGCACATCGAATCGCTTAGACATATTGAGGATTTCAGCGTTTGCTT
>N_698
TATGTCCCTGTACTTCGTTCAGTTACGTATTGCTAAGGTTAATAGGGAAACACGATAAATCCGAACAGCACCTTTAACCTGAGTATTAAGAAACAAACGGCAAAATAGTTCCTCATATTTTGCCGTTTTTTGACTAATACCGAAGGTCAGCTGATTGAACACCGTGTATCAAGAGGTCTTGAGCCTGCCGTTTAACTCTGAGCCACAAGGAGCAATTTCAAAAAATAAGCCTGATATTTTTCGTTTGGTTGGGCTTATTACCGCAGATGCAAGCTTTTGAACACCGTTTACCAAGAGGTTGTAAAATTAGCGTCCTGACATAATCTAATACCGAGGGTCAGCTGATTGAACACCGTGCTCTCAAGAGGTCTTGAGCCTGCCGTTTAACTCTGAGCCACAAGGAACGATTTCAGAAAAGACGGCTTCTTCATGTTTTATAAATATTGTGACTTGTGGCCGAGGAGTTGGCAGGAGAACACCGTTTAAGGAAGAAGTTGTGAAAAAGCTGTCCTGCATCAAGAAAATGAGCTGCGACTAGAATTTTGTCACAGCCTCTTTTTTTGTACGAATACCGAGAAACTGGCTTTTGAATACCGTGGAGTGAAGCGGTCACCACAAGACTTTTATCTCTTCATTAGTTTAATCGCTTACATCGCAGCGGTTTTATGCTGTGAAAAGTGGACAGGTGCTGTTCGGATTCTATCGTGTTTCCCTGTAACCTTAGCAATATA
>N_699
TTTTTTAGTCTACTTGAACCAGTCATTGCTAAGGTTAATAGGGAAACACGATAGAATCCGAACAGCACCTCTGTCCTCTCTGTCTTTTTTCTCAATTTTACACTAAAATAGATTTTTTGGAAAACTTTGCAACAGAACCGCCAATCATATGGAAGCCACCGATTAGGTATTTTATGGGTTTAGTCGGAAATGTTTCAAGAGCAATTTCCATCATATCGATAATGCCATGATGACTACAGCCAGTAAAGACAATCAGACCGTCTTCTTGCTCAATTACGACCAATAATTCATCTGAAAAATCATCATAAACAAATTTATCATCCATCTTTTTGTATAAATTCTTGGTGGTCGAGTTTGCTTTGCCTAGGGGGATGATATGGAAGCTCGGAGCAAGTTCTGTTTTCGTTTTTATTGTATGTAAATTCTCATGCATTTTAAGGATTTCATTTTTAGGAATACCAACATACAGAAACGTGGTTAAAATCTTTAAATAATG
>N_700
TGTTTTTGTAGCATGTTCTTCGTTCAGTTACGTATTGCTAAGGTTAATAGGGAAACACAATAAGAATCCGAACAGCACCTGATTGTTCTGAGCTTCTGCTGATGTACTGTCTTCGGTTTGTGTTTGTTCTGTTGTTTCAGTTGTTGGTTCTTCGGTTGAAATTGTATTTTCTGAGACAGTAGCTGACTGCAAAGTACTTTCTGTATCGTTTTCAATTCCTGTTTCTGAAGAACTCGATGTCTGAGTTGCGACAGTTTCTGTCAATTATTCAGCTAGCACTGTTGTGTTGGCAACTGCTAGATTTCCTAAAAGAATAACGCTAAATAATAAATTCTTTGCTTTCATCTTTTTTCTCCTTTGAATTATGAAACTTTTCCTAAATAACAGTGTAACTAAAAAAGTAAAAGCAAGTCAATGTCCATATTTAAATAACATTTGTTTCTTTTTAATAAATTTGCTTTTTCTGCATAAAAAGACGTAAATGAAGAATATTCTTCTCCCATTCACGCCTTAAATTGATGGTCGTTTGAATAACTATTTAACAAGTAATTCTCTCTGGATATTATCCGTTATGGATTATACTTCCTGTGTCGTAGGTGCTGTTCGGATTCTATCGTGTTTCCCTATTAACCTTAGCAATA
>N_701
ATGTGTAGCCTTTCGTTCAGTTACGTATTGCTAAGGTTAATAGGGAAACACGATAGAATCCGAACAGCACCTGAGGACTGGCTTTTGCCTCTATTTTTGTCTTGATTGCTGTTGCTACCTTGATTGTCAGTCTTACTACCTTACTACCGTTTTTTCCACTGTCTTTTTTGTTGGAAGAAACAACTACATTAGTAGGTTCACTAGTATTACCAGATTCATCAGTTGCAGTTACTATCACTTTTGTCCCTGCCTCTAATTTAGGAACTTTAACTGTAAAATTACCATTTTTATCAGCTGTCCCATGGTGTTGGCTTCCGTATTGGT
>N_702
TATTACCTGTACTTCGTTCAGTTACGTATTGCTAAGGTTAATAGGGAAACACGATAGAATCCGAACAGCACCTTTTGGTTGAAAAGGAGAAGCGGCAACTTTAGAATGGCTGACAGAACAAGGGACACAAAACATTCGTCAATTGAATGAAGTGATAAGAGAAACTGCCATCCCATGGTATAGAAAAGTAAGTGAAAGCACTTGTTAATGTTTCTAATATATTAGTAGTGATAAGAGATATGTGTGATTATAATTTATCATTATTGAAACTGGGAGGATATTTTATATGAATAAAAGATTGTTAGATTATTCAGCTTCAGATTTTTTGAAAGCTAAGCCGATGGAATTAAAGCAGGCAATTTTGGCTTCTGAAGGTAGAACAATTATGGCAGAAAATGTGCCAAGTAGCTGTCCTTACATGGGAAAATCAGTGACAAATGCAGAATTGGAGAGAGCTGCTGGAGCTGATTTAATTTTGTAAGGACAGCTACTTGGCACAATTTTGTCCATAATTGTTCTCCTTCAAAACCAAAATTGCTTGCTTTTAATTCCATCGGCTTAGCTTTTCGAAAAAATCTGAAGCTGAATAATCTAACAATGTTTTATTCATATAAAATAGTTTCAATAATGATAAATTATAATCACACATATCTCTTATCACTACTAATATATTAGAAACATTAACAAGTGCTTTTGGCTTTTACTTCTCATACCATGGGATGGCATTTTCTCTTATCACTTCATTCAATTGACGAATGTTTTGTGTCCCTTGTTCTGTCAGCCATTCTGAAAAGTACCACTCTCCTTTTTCAACGAAAAGGTGCTGTTCAGGATTCTATCGTGTTTCCCTATTAACCTTAGCGAGAATGCTCGT
>N_703
TTATGTTTTTATTACTGGTTCAGTTACGTATTGCTAAGGTTAATAGGGAAACACGATAGAATCCGAACAGCACCTATTTGACAATTAAGAAAGTATTAACTTGTTTTGTGAAAAAGAGAATTTGAAAAACGATTGGCGAACAAATGCTCGGTAGGTATGGTATAAATACAGAGCTAATTGGTGTGATGAAATCGGATATTCGCGTGAGATTCAGTAAAGTAGGAGTTCGAAAACAGCTAGGTGACAAACCAGTATTGCTTTGGTACTTCGGAATGGTTTATCAAATTCTTATCAACAGTTCACTTCTCTATCTTTAAGTGATGATTCGTTAGGTTATTGTTCCAAAGCCGGATAGAAGTAGAAGAGTTTAATTTTATAAAGTGAAAAGAGGTAATGTACGATATACGTAGGGCTGAACCAATAGAGGATAAGCAAACGATGTTACAGGCGCAAAATTCATAGCTTACTGTTTTGGAGATAACAGAAGAGGAAATAATGAGGTGCTGTTCGGGATTCTATCGTGTTTCCCTATTAACCTTAGCAAT
>N_704
TTATGTTAATTACTCGTTCAGTTTACGTATTGCTAAGGTTGATGGGAAACACGATAGAATCCGAACAGCACCTTTTTTATAGTGATACAGATAAATCAGGAACAGCAGTACTGCACTATAAAATTCTAGAAATGATGAATTTTCCCCAATAATTCAATTTTGGATTAGAACGCCATTTGTTCATTGGATTCCCTCCTCATATAACCTCACACAAAGTGTAACTAATTTTGACAAAAAGAAACATGTGTCTAGCTTACAGAAACCGTTTTTTTACTAACAGTTTTGTCACATAGCTTTTATAAAAATAGCACATCAAATCACTAGGTGCTGTTCGGATTCTATCGTGTTTCCCTATTAACCTTAGCGATACG
>N_705
TTTTGTGCCTGTACTTCGTTCAGTTACGTATTGCTAAGGTTAATAGGGAAACACGATAGAATCCGAACAGCACCTTTTCTTTGCCTGTTACTACATCAATGTTCAACTCCTTCTCATACATACGTTCACAATTCAGGCATTTCTTTAACAATGTTTTCTTCAAAACTTATTTTATTATTTAATAAGTCAACATTGATACATTCATCTAAAGTAAACAATTGAAATTTTCTTGTAGGAACTCTTCCAAAATAATCTAAATGAATTTCTATAATTTTATCATCGTATCTCAATATATATGTTCAAATCATTACTGTTAATTTCAAGGATTCGAATATTTACCAAACTGTTTTTTTACTGATTTAGGGAAACCAAATAGGTTTATAATATAATCCAATTCATGTATACAGTCTAATTCTACTCCTCCCCATAGATTTAAAGGCAGAATAATTATTTCTATAATCAGTACCTTTTCTCCAATCAGGAAGATAAGTAGAACAAATAGCTCTTACAGAATATACTTTTTTACTTTGAATACTATTACGAACAACTTCCATGATATTTTTATACCTCAGTGGAGCAGCAACATAAATATTTTTAGGTGCTGTTGGATTCTATCGTGTTTCCCTATTAACCTTAGCGGTG
>N_706
TTTTTTAGTCTACTTGAACCAGTCATTGCTAAGGTTAATAGGGAAACACGATAGAATCCGAACAGCACCTCTGTCCTCTCTGTCTTTTTTCTCAATTTTACACTAAAATAGATTTTTTGGAAAACTTTGCAACAGAACCGCCAATCATATGGAAGCCACCGATTAGGTATTTTATGGGTTTAGTCGGAAATGTTTCAAGAGCAATTTCCATCATATCGATAATGCCATGATGACTACAGCCAGTAAAGACAATCAGACCGTCTTCTTGCTCAATTACGACCAATAATTCATCTGAAAAATCATCATAAACAAATTTATCATCCATCTTTTTGTATAAATTCTTGGTGGTCGAGTTTGCTTTGCCTAGGGGGATGATATGGAAGCTCGGAGCAAGTTCTGTTTTCGTTTTTATTGTATGTAAATTCTCATGCATTTTAAGGATTTCATTTTTAGGAATACCAACATACAGAAACGTGGTTAAAATCTTTAAATAATG
>N_707
TTATGTTTTTATTACTGGTTCAGTTACGTATTGCTAAGGTTAATAGGGAAACACGATAGAATCCGAACAGCACCTATTTGACAATTAAGAAAGTATTAACTTGTTTTGTGAAAAAGAGAATTTGAAAAACGATTGGCGAACAAATGCTCGGTAGGTATGGTATAAATACAGAGCTAATTGGTGTGATGAAATCGGATATTCGCGTGAGATTCAGTAAAGTAGGAGTTCGAAAACAGCTAGGTGACAAACCAGTATTGCTTTGGTACTTCGGAATGGTTTATCAAATTCTTATCAACAGTTCACTTCTCTATCTTTAAGTGATGATTCGTTAGGTTATTGTTCCAAAGCCGGATAGAAGTAGAAGAGTTTAATTTTATAAAGTGAAAAGAGGTAATGTACGATATACGTAGGGCTGAACCAATAGAGGATAAGCAAACGATGTTACAGGCGCAAAATTCATAGCTTACTGTTTTGGAGATAACAGAAGAGGAAATAATGAGGTGCTGTTCGGGATTCTATCGTGTTTCCCTATTAACCTTAGCAAT
>N_708
GTATATGCATACCTTGGTTCAGTTACGTATTGCTAAGGTTAATAGGGAAACACGATGAATCCAAACAAGCTGGTCCTCCTTTGATGAATTCAATGACTTAGTTAAGGAAATGGGAATATCGTTAACAGATGGTCGATTTAACGAAGCGCTGGATATGTTTAGTGAAAGTACTAGAAAAGCTTTTGAAGAGTGGAAAAATGGCGGAGACACAAAAAGACGTTATTAATTCCATGATTCAAGATTTTAGCAATATGGATGGTCAATACGACCAATTAAATAAAGCTTCTACAATTTGGTCTGCACTTGGCGAAGATAACGCGATGAAAGTTGTGCCAATCTTTGACTGATGTTAACCATATTCCCATTTCCTTAACTAAGTCATTGACTTTATCA
>N_709
ATGTTTTTAGTGTTCTTCGTTCAGTTACGTATTGCTAAGGTTAATAGGGAAACACGATAGAATCCGAACAGCACCTAAATCTACAATTTGTTTCTACAGCTGATATGCAAAAAGATGCGAAAGATTTAAGCCTTAAATTTTTACCATATTCTTTATTAATATCAATTTTATTTTCTGCTATTATTTCTTTAATTTATGCAAAATCAATAAAAAATAATATACAAGAAATAAAAATTGTTACTGATAAAATGATGAAACTTGATAAAAAAATGAGTTTAAAAAGTTAGCTCTAATGATGAAGTTGGAGAATTAAAACAACAAATTAATGATTTGTATTCTACTTTATTAAGAACAATTGACGATTTGGAATTTAAAAATAAAGAAATTTTAAAATTAGAAAAGTTAAAATATGACTTTTTTAAAGGTGCATCCCATGAACTTAAAACCCCTCTTGCTAGTCTTAAAATAATACTGGAAAACATGAAATACAATATTGGAAAATATAAAGAAAGAGATATTTATATTAATGAATAGGTGCTGTTCGGATTCTATCGTGTTTCCCTATTAACCTTAGCAAT
>N_710
TATTTTTATATGTACTTGGTTCAGTTACGTATTGCTAAGGTTAATAGGGAAACACAATAGAAAATCCGAAACAGCACCTATTTTTAGCCAATAAAGCACACCTAGACAATTGGGGTTTGTTCACGCTTTAGTTTCTTTTCCATTTTGGACGTGAATTTATTATTATCAATTTTTTTATAATCGAAAAAATCGCAAAGTCCATAATACCTAAGTCAATACCAATTGTGGAATTAGTTTTAGGTAATTCGATAATTTCTTCTTTACACAACAAAAGAAATATAGTATTTACCGCTAGAATGACGTGATATTGTAGCAGATTTGATAATCCCTTTTGGTTGTCTATGAAGCTTAATTCTTACTAATGACTTCAATTTAGGAACTTTGATGAATTTACTATCAATCAAAGCAACTGTACCATTTTGATTATTCGTTGTATAACTCTGAACAGATTCTTTACTTTTGAAACGTGGAAATCCAACGGATTTATCCCGAAAAAAATTCTTGTATGCTTTATCTAAATTAAGTTGGGCATTGGCTAAAGCAAGGCTATCAATTTCTTTCAAAAACGGAAATTCTTTCTTGTCACTCATGGGAAAGTAATTTTAGAAGAATCATTTTTAACTTCTTCATACACCTTTGGTCATAGAGCATTAGATTGTAACACTAGGGTATATTCAAAATTTATAGTATTC
>N_711
TTTATCTACTTCGTTCAGTTACGTATTGCTAAGGTTAATAGGGAAACACAATAGAATCCGAACAGCACCTATTGAAACTAATGTATCGGTTACCTGTTGAAAACCTTTATGGCTTCTGTTTAGAAATTTTTGATTGTATGTATCAAAAATGCTGACTAGAAAGCGTTCTAGTGATTCTTCATTTTGAAACTGCTCTTTTCTACGGCTGTATCTTTTAATTTGCTTATTGAAAGACTCGATTAGATTGGTTGAGTAAATGGTTCTACGAATGCTAGGTGGAAAATCATAAAAAGTTAATAAGTCTTGGTTTTCTATGAGTGACTGCGTCACTTTAGGATAGTTTTCTTCCATTTCTCAATCATGCCGGATAAGAAGGTATTCGCTTCTTATCCGGCATGGACTGAGAAATGGAAGAAAAACTATCCTAAAGTGACGCGGTCACTCATAGAAAACCAAGACTTATTAACTTTTTATGATTTTCCACCTAGCATTCGTAGAACCATTTACTCAACCAATCTAATCGAGTCTTTCAATAAGCAAATTAAAAGATACAGCCGCAGTTTCAAAATGAAGAATCGCTGAACGCTTTCTAGTCAGCATTTTTGACTGCGTACAATCAAAAATTTCTAAACAGAAGCCATAAAGGTTTTCCAAACAGTAACCGATACATTAGTTTTCAATAGGTGTTGTTCGGATTCTATCGTGTTTCCTATTAACCTTAGAGCAA
>N_712
TGTGTTGCATCTTACTTCGTTCAGTTACGTATTGCTAAGGTTAATAGGGAAACACAATAAGAGAATCCGAACAGCACCTTAAACGATACTGTATAAATGCACTGGCAAAAATACCGCTTACAACAAGAATGAAAACAAATAACTGTCCTCCATTGTTATTTGCCATAAAAGGATACAAGAATGTAAATCCTGAGGTAAACAACACTGGAATCACTAATAAATTAAAGACACTCTGGAACAAAAAATACCACTTTGTCCATGGAACGTTCGTTTGGTGTTTTCGATAAAGCTTTACTTGTTCTCCTACTGCAGGCAAAATAGCTAAAATCAGAATCATCGGTAAACTACTTGCTAATTTTTGGGCT
>N_713
CTGTGTAGTCTACTTCGTTCAGTTACGTATTGCTAAGGTTAATAGGGAAACACGATAAATCCGAACAGCACCTATGAAAACAATATCAGAACTGAATATTATCATGCATGGATAGAAATGAAAAAATAAGCGAATGTGTTTAAGATAACTCGAAAATGATGGTTGTTTTAGTTATAAAGAAAAATTTTCTGGTTCGATTACGGGTTTAATGTGGGGGATTATTAGTCGTGGATAGATAGAATTTTAGTTTTTTAGAGGAAATATGTCTTTAAAAATGGAATGGTTGCAATTCTTAGCGATATATACGATGTAATTGTCCTCTTAAAAAAGTATGGAAAAATAATTGTATTTTAAGTGTAATGCTTTTATGCACCTATTTAATTTATCATTCTCATCTGATACAATCTCACTCATAACAATATGAATTTTTCTTCTCATTAGTCTCAGTTAGGTGCTGTTCGGATTCTATCGTGTTTCCCTATTTAACCTCTAGCAATA
>N_714
TTTTCATACACTTCGTTCAGTTACGTATTGCTAAGGTTAATAGGGAAACACAATAAGAATCCGAACAGCACCTTGAAAGCCGATGAGGTTGTGAAAAAGCTGTCCTGCATCAAGTAATAAGTACAGCCCAAAAAAATAGCTACTCATATTTTTTGTTGGGTTGGGCTTATTACCGCAGATGCAAGCTTTTGAACACCGTTTAAGGAAGAGGTTGTGAAAACTGCGTTATGCTTTGAGTAATAAGAGCGCTAGTCAGAAAATAGCTTCTCATATTTTCTAGGCTAGTGAGCTTCTGAGAAGCAGCTGATTGAACACCGTTTACCGAGAGGTCATGAAAAAGCTACTTTGTTTGGTTGCTAAGAAAAATTCTGTTTCAAAACAAGGAGATGCAACAAAACTTATGTCGCATCCTCTCTCCTTAGAACTTTCACTTATGTTTTTCTTGTAAAATTCATAAGTGAAAGTTCTAAGGAGAGGATGCGACATAAGTTTTGTTGCATCTCCTTGTTTTGAAACAGAATTTTTCTTAATACTCGAAACAAGAGTAGCTTTCATGACCTCTCGGTAAACGGTGTTCAATCAGCTGCTTCTCGGTAATAAGCTCACTAGCCTAGAAAATATAGGCTTATTTTCTGACTAGCGCTCTTATTACTCAAAGCATAACGCAGCACAACCTCTTCCTTAAACGGTGTTCGAAAGCTTGCATCTTGCGGTAATAAGCCCAACCCAACAAAAAATATGAGTAGCTATTTTTTTGGGCTGTACTTATTACTTGATGCAGGACAGCTTTTTCACAACCTCATCGGCTTTCAAGGTGTTGCGTCTATCGTGTTCCTAACCTTAGCAAT
>N_715
AAATAGGTTCAGCTTTTACTTCTATCGTATTGCCTATTACAGAAGTCTTTGCATAAGGTGCTGTTCGGATTCTATCGTGTTTCCCTATTAACCTTAGCAAT
>N_716
TAGGGAAACACGATAGAATCCGAACAGCACCTGTTTCTAAGATACAATTTTTAAGAAAAAAACGTTTTTTTTTTGGTATATTTATAGTTAAGCTTGGTGATTTGTGGAGAACTTTTAAAAAAGTAGTTTACTGTTGGTCTGGTTTCTTATAAGTAATGGAATTCATTTTTTTATTCACATTTGTTAAGACTGCAGAAATCCTTCCGACACGAAACACTGCACCGATGCTTTTCG
>N_717
ATGTCCTACTTACTTCGTTCAGTTACGTATTGCTAAGGTTAATAGGGAAACACGATAGAATCCGAACAGCACCTAGAATTTTTGATAACTTTCATTTCTACGTTAGCATCACGAAGTTGTTTACGTAAACGTGTTACTTCATCAACTGTTAATCCGCGGTAGTCAACGACTACTACTGATGCAGCTGCTGTAAATTTTTCGCTTACTTCATCAACGATTGCTGCTTTTTTTGCGATAATTGCTTCACTCATTTTTGAGTTTCACCTCCCTTGAATTTTGATGGAAGAGTTTTTTGCACTGAAAAGGCAAGTCACTTTTATAGTTACTTTGCTCAACCATCTGTA
>N_718
ATGTGTACGCCTTCGTTCAGTTACGTATTGCTAAGGTTAATAGGGAAACACGATAGAATCCGAACAGCACCTATTATTCGAAAAAGGGGACTGTGACAAAAGCCGTGTCACAGTCCTTTTTTTCGAATAAACGGTGCTCAAAAGCTTGCATCTGCGGTAATAAGTCCAGCCAAGTTAAAAACATTAGGAGCTGTTTTTATTTGGCTGTTCTTATTACTTGATGCAGACAGCTTTTTTACAACCTCTCCAATAAACGATGTTCAATCAGCTGTCCCTCGATATTAGCTCAAAAAACGGCAAAATATGAGGAACTATTTTTCCGTTTGTTTCTCTAATACTCAGGTCAAACCGCTGATTTCACGAACCTCTGATTCACGGTGTTCCAGAAGCAGCTTCTACAGGAAATAAGCTGAACACTTTTGTTACAACTTCTTTTTTTCTGGAGTTTCTTGGCGCATATTTTTGGAGTCCTTCTGAATAAAGCGTAAAATAAAAGTGAGAAATATGGATAAGGAGGGAAAGGAGATGCTGAATTTTTTATGGTCGTTATTTATCGGCGGTA
>N_719
TATGTTGACCTCGTTAGTTGCGTATTGCTAAGGTTAATAGGGAAACACGATAGAATCCGAACAGCACCTGAAGTAGTAATTAATTCAAACGGTGGAGACGTATTTCAAGGGATTGCTATTGGGAACTTACTTAAGTCAAATAAAGCAAAAGTTAACGTTGTAATTAACGGCTTAGCCGCTAGTGCTGCTTCAATTATCGCAATGGCTGGCGATACTATAAAAATCTACAACAATGCACAATTGATGATTCACCGCGCTTCCACATACGGAGAAGGAAATGTCGATGACTTCCGTACGATTGCTGACCAACTGGAATCAATTGATAAATCGGTAAAGGCTTCATATAAAACACGATTCAATGGCACAGATGAAGCATTGCAAGAACTTCTTGAAAAAGAATCGTTTATGGATGCAGAAACAGCTTTGAGTTATGGATTGGTCGATGAAATTATCGATGCAGAAAATAGCTCAGGTACTGAAGCTAAAAAAGAACAAAGCGTTGAAGAAATTTTGAATGACGTTAAAGAAAAAAGAGCAGAAAAAATTGCTGCATTTACAGCAGCATTAAATAAAACATTTGGACAAGGAGATGTAAAATAATAGGTGCTGTTCGGATTCTATCGTGTTTCCTATTAACCTTAGCAATA
>N_720
TTTTTATGTAGCCTTCGTTCAGTTACGTATTGCTAAGGTTAATAGGGAAACACAATAATCCGAACAGCACCTAAAGAACAACAGGGAATCGTATCCCTTTTCAAAAAAAACTTTGCAAACGGTTCTCTTTGTTATATAATAACTTAGTACCAAACATTCCCATTCAAACTTTGTTTAAATAGATAAATAAAAATCTAGTTTGGTTTGACGCTATTGCCTCCACAATAGCGTCTTTTTGATTTTTTTCAGCTTGTACTATCCGTTTTTACTAAAAAAAATCCTAATAAAAGACTGTTAAGGAAAAAAACTTGTCATGTTCATATTGCAAAGCACGCTGCCTTTAGGTATAATAATGAATGTTGAATTATGCGGTAACACGCGTAAGAACTTAAGTTATCGGAGGTGAAACTAATGCCAAACATTGAATCTGCAATCAAACGTGTTCGTACAAGCGAAAACGCTAATGTGAAAAATTCATCTCAAACAAGCGCTATGCGTACTGCAATCAAAAAATTTGAAGATGCTGTAGCTTCAGGTGCTGACAACGTAGATGCGTTATATAAAGAAGCTGTTAAAGCTATTGATATGGCTGAA
>N_721
TTTTTGTGTACTTCGTTCAGTTACGTATTGCTAAGGTTAATAGGGAAACACGATAGAATCCGAACAGCACCTTCCTTGTATGCTTTAGCGGGTATTACAATTTGAGTGTAACATAAATGGCTTTTTTATTTGTCTCGCTTAATTATACAAACGGCGATACTTAACTACAGTTAGAAACATATAGGTAGTTCTAATCATTTTTTTCGCTTTTTAGCTTGGCATTATCATCTAATTTAAAGAATGGATAGTATATCAAAACATTTATTGCAATTGTTATTACTTGAATCACTGCACCACTTATTCGTCCACCAGAAGCTAAAAATCCGGCAATTATCGGTGGAGTTGTCCATGGGATTGTTGCTCCTACAGGTTTTGCAACTAATCCCATACTCATTGAAAAATAAGTAATTAATGTTGTTACTACTGGTGCAGTTACAAATGGAATTAACATTTTTATATTTAATATAGTTGGAAACCCAAATAGAAGGGGCTCTGCTACTTGAAAACTTACTGGAGCGATTGATAACTTACCTAGGTGCTGTTCGGATTCTATCGTGTTTCCCTATTAACCTTAGC
>N_722
ATTTCCTGTACTTCGTTCAGTCTCGTATTGCTAAGGTTAATAGGGAAACACGATAGAATCCGAACAGCACCTCTTGCTTTAGCCAATGCCCAACTTAATTTAGATAAAGCATACAAGAATTTTTTTCGGGATAAATCCATAGATACCACGTTTCAAAAGTAAGAAAAATCCTGTTCAGAGTTATACAGAATAATCAAAATGGTACAGTTGCTTTGATTGATAGTAAATTCATCAAAGTTCCTAAATTGAAGTCATTAGTAAGAATTAAGCTTCATAGACAACCAAAAGGGATTATCAAATCTGCTACAATATCACGTCATTCTAGCGGTAAATACTATATTTCTTTGTTGTGTAAAGAAGAAATTATCGAATT
>N_723
TTTTTTAGTCTACTTGAACCAGTCATTGCTAAGGTTAATAGGGAAACACGATAGAATCCGAACAGCACCTCTGTCCTCTCTGTCTTTTTTCTCAATTTTACACTAAAATAGATTTTTTGGAAAACTTTGCAACAGAACCGCCAATCATATGGAAGCCACCGATTAGGTATTTTATGGGTTTAGTCGGAAATGTTTCAAGAGCAATTTCCATCATATCGATAATGCCATGATGACTACAGCCAGTAAAGACAATCAGACCGTCTTCTTGCTCAATTACGACCAATAATTCATCTGAAAAATCATCATAAACAAATTTATCATCCATCTTTTTGTATAAATTCTTGGTGGTCGAGTTTGCTTTGCCTAGGGGGATGATATGGAAGCTCGGAGCAAGTTCTGTTTTCGTTTTTATTGTATGTAAATTCTCATGCATTTTAAGGATTTCATTTTTAGGAATACCAACATACAGAAACGTGGTTAAAATCTTTAAATAATG
>N_724
TATGTGTGGGGGGGGGGGGGGGGGGGGGGGGGGCAAATCAATAGAATCCGAACAGCACCTCTGTGCACATTTTTATCTTTGTTATTTATAAGAAAATTTCACCAGTTGAGATGATTCCAAGATTGTCCGTCGATTTCTCCTTGCAGCTGCATTGTTCGTTCGTCTATCTCAGCCATCAGTTTCTTTATTTCATATAAGAGCGCACGGTCTTGATATTCTGATTTTTCGCTTAATTCGTCTAATTGTTGCAATAAGCCAAT
>N_725
ATGTTTATGCCTGTACTTCGTTCAGTTACGTATTGCTAAGGTTAATAGGGAAACACAATGAATCCGAACAGCACCTAAAATTTAAACGATTATGACATTAAAAATATATGAATTTTCTAGTATATAACTTGATTTATCTGTTAAGATTTATTAAGAAAACGTTTTCTTATTTTTGATTTAGAGGTGATAGACAATGAAAAATAAGTTTATTTTATCTTTAGGTATTTTAACTATTGGAATTAGTGTAACTGGAACTACAATTCCTACATTTGCTGATAGTACAAATGAACCAACTACTGTAGTAGATAATAACCAAGAATTAACTCCTTTAGATAGGAACGGAATAGCCATTGGTAACCCAACTAACGACTTAACTGTTACTGAAAATTATTTAATAGTTTCTCCATTACTTGCTCGAGCAGCTTCTAAAACGATACGAGTGACAGGAACGATGATTTTTGATAAAGTTGGTTGGCCTTCTAGACCTCCTCAAATCACGGAATTGGAAAGAAAAAGAAATGGTTATTGGTACTATGGAAAATTGTATTTACAAAGTTATAAATCAGCTGGAAACAATTGGATTGCGACTTATTCAGGAACCTTAACTAGAAAGTAGGGATTTTTTATGCCAGAATTTGTGAACACACCAAATTTTTATCAAGATAGCGATATTCTAAGTAAAATTAAATTCAAAGAAGAATCAGCTTTACAAGTTCAGCGAACTTTACAGGAGACACAAAAAATTCAAAAATCAATTTCTAATCTAGAAGATTCTGAAGAAAAAGAAAAAAAGAGACCAAAAACATAAGGTGCTGTTCGGATTCTATCGTGTTTCCCTATTAACCTTAGCAATA
>N_726
CTGTGTAGTCTACTTCGTTCAGTTACGTATTGCTAAGGTTAATAGGGAAACACGATAAATCCGAACAGCACCTATGAAAACAATATCAGAACTGAATATTATCATGCATGGATAGAAATGAAAAAATAAGCGAATGTGTTTAAGATAACTCGAAAATGATGGTTGTTTTAGTTATAAAGAAAAATTTTCTGGTTCGATTACGGGTTTAATGTGGGGGATTATTAGTCGTGGATAGATAGAATTTTAGTTTTTTAGAGGAAATATGTCTTTAAAAATGGAATGGTTGCAATTCTTAGCGATATATACGATGTAATTGTCCTCTTAAAAAAGTATGGAAAAATAATTGTATTTTAAGTGTAATGCTTTTATGCACCTATTTAATTTATCATTCTCATCTGATACAATCTCACTCATAACAATATGAATTTTTCTTCTCATTAGTCTCAGTTAGGTGCTGTTCGGATTCTATCGTGTTTCCCTATTTAACCTCTAGCAATA
>N_727
CTTTCCCTCTACTTCGTTCAGTTACGTATTGCTAAGGTTAATAGAAACCCGATGAATCCGAACAGCACCTTAACTCCTTTTTTATTGGTTCTTTATGACAGGGCAAATTTTACTCGACTGCTAATTATAGCAGACTTTTTTCATGAAATATAGTAAAATGTTTTCATTTTTTCGAGAAAATTAATCTTTTGCTCGTTTTTATCATTTTTGTGAATGATTTCTACCTTTTTCGCCTTCTTTTTTCAAAAGGTCTGCGATTTCTGCATATGCACAAGAAGTCCCTGCTAAATAGTATTCCCTTTTTTAAATGTCAAAGGAGTACCAAAAAGACCGCTTGTTACCATACCAAACTCTACCAATGACGTTTCCCGCTGCATAATCCCAAGGGCTAAGGTTTGAAAATATAAGCAATGTGGTTTGTTTCAAGATTGCCACTAGTTCAAGACCAGCGCATCCGTACATACGTGTCCCCATGCTGCTTTCCGCAATTTCTCGGATTCCATATTTATTATGACCGAAAAGATAACTATTCACACCAAGTAAGAGGTGCTGTTCGGATTCTATCGTGTTTCCCCTCTAACCTTAGCAA
>N_728
TGTTATGCCCTGTACTTCGTTCAGTTACGTATTGCTAAGGTTAATAGGGAAACACGATGAATCCGAACAGCACCTTTTCTCATTTCTATCGCTATACTCCCTCAGGAGAAGAGCTACCAGAAAAACATGACAAACGCATTTCGAAAAAGATTTTTTATAGTGGACTTGTATACCTCCCTTTAGAGTATTTAGTAACAAGAGTACCAGAAGTTTTCAACCGATTGGAAATTGTTAAGGGAAGCTTACAAGGAATAAATCTGTTTCAATTACAGGAAATGCCACAGGTCTTTCATTTTGATTCAGCTGGTTTTTGGAATCCATTTACTCCTACAACTAGTTTGGGTACACGTTTAGCAATTTCGACAGTTTGTGTGGTTCCAGCTGTACTTATGGGATTGAAAATGGACATGTGGTTTCGTCCTCTAGCAGATGGACAAAAAGGGGATAATCGATTAATGACCTTAAAAGAAATCCAACAGATTTATCCGCAAATACCTGAAACAAAAACTAGGTGCTGTTCGGATTCTATCGTGTTTCCCTATTAACCTTAGCAAT
>N_729
TTTAGCGCTTGGTTCACGTATTGCTAAGGTTAATAGGGAAACACGATAGAATCCGAACAGCACCTAAAAATGTCATTGAGAATCACCTGCTTGCTGGTTATACGTTTGGGTATTTCCTGAATCTTGGTTTTGCTGTGCTGTACGTGCTGCATCATCATTTTGCGTGTTATCATCTACAGTCGTACTGCTTGGTATCGTTTCGGAGCTAGCACTTGTATCCGGACTTGTACTTGGATTGGTTGAATCCGATGGAGTGCCATCTGGTACCGTATTACTTGTTTCGCTTGAGCTGTCAGTTGTATATGTCTCATCATACGACGAACTAGTTGTTGTATCGTCCCATGTACTTGTCGTAGTGGTTTCATTCAAACTTTCCGTTGTTGTTGGTTCAGATGTCGAGACTGAAGTAGTTGGTGTTGTTTCTTCTACAGTACTAGAACTTGAACTTGGTGCACGGTAGCTGGAACTATTCACAATACCTGTAGATGATAACACGCAAAATGATGATGCAGCACGTACAGCACAGCAAAACCAAGATTCAGGAAATACCCAAACGTATAACCAGCAAGCAGGTGATT
>N_730
GTACTGCCCTTGTTTCTTCGTTCAGTTACGTATTGCTAAGGTTTAATAGGGAAACACGATAGAATCCGAACAGCACCTGCTTAATTATCATAATTTGTCTGCACCATCTTTTTTTATCGAAAACAATACCTCGTTATTCCAAGAATAAAAAAGCTGAAAAATTTTGTTTATTATTGAATGATTATTTAATTGCTCCTATCCTTGCATTTATTATTTTTTCTGTACTTTTAAGCACTACTCTTAAAGGAAAATTTATGGAAAGAAGCTCTCATGCAATGATTCTCACTTTTTTATGGTTGTTGTTCACCAGAATCTATATTTTTCTGATGAGCCTGAAACCGCCCAAATCCATTAGTAGGTGCTGTTCGGATTCTATCGTGTTTCCCTATTAACCTTAGCAATACGT
>N_731
TTTATTTTTATGTCCTCCTTACTTCGTTCAGTTACGTATTGCTAAGGTTAATAGGGAAACACAATAAGAGAATCCGAACAGCACCTAGCTTCAAGAAATAAGAAGGAATTTACAAAAATTGCTTCTCAAATTTTTGTGAAATTTCGGCTTATTTCCGTAGAAGCTACTTCTGGAACACCGTTTATTCGAAACAAGAGGTCGTACAAGACTTTTGTCACGACCTCTTGTTCTTTTGTCAA
>N_732
CTTTGTTCTGTTTGTCTACTCGTTCAGTTACGTATTGCTAAGGTTAATAGGGAAACACGATAGAATCCGAACAGCACCTAATCCCTTTTGGTTGTCTATGAAGCTTAATTCTTACTAATGACTTCAATTTAGGAACTTTGATGAATTTACTATCAATCAAAGCAACTGTACCATTTTGATTATTCGTTGTATAACTCTGAACAGGATTTTTCTTTACTTTTGAAACGTGGAAATCCAACGGATTTATCCCGAAAAAAATTCTTGTATGCTTTATCTAAATTAAGTTGGGCATTGGCTAAAGCAAGGCTATCAATTTCTTTCAAAAACGGAAATTCTTTCTTGTATTTAGCTGGTGTCAGGTGCTGTTCAGTTCTCTCGTGTTTCCCTATTAACCTTAGCAATA
>N_733
GTTATGTAACCTTGGCTGAGATTACGTATTGCTAAGGTTAATAGGGAAACACGATAGAATCCGAACAGCACCTAAAAATAAGAAACTATTTCTTGAAGGCGATAAGTTAGAAAAATATTATTGTAGTCTTTTCTTTATTAGGAATCATCACTGTTGTATCTTATTACCTTTTCTGTTTTTCTTTATTAGAGAAAAATAATTTGAGAGGTAGATAGTTTTTATTGGAGGAAGTAATTATGTATATTTTTGAAACAAAAATTTTTCATTGCAATAATTGCAACAAAGAAATTTCATCGGGGAAGAGGTTTGGACAAAAATGGAAATTTCCGCCAAAAGTAACTGCTCCTCAACTGAAATCAATTAAAGAACTAGAATTTGAGAATGCACTGGTAATTTGTATGACATGTACTGATGAAGTATTTCGAAAACATTTTTAAAGGTTGAGATGTATATAGATTTAACCAATCATTTATCTCTCTCGGAAAAGGAATATTAACTTAACCAGCAGACTACTGTCAAAATCCGGTAGAAAACTTCATTGACATCGGCTAGCTCACTGATTCTTATGAGAATATA
>N_734
ATTTTATGACCTACTTCGTTCAGTTACGTATTGCTAAGGTTAATAGGGAAACACGATAAATCCGAACAGCACCTATGCTTGTCCAGTGGATGCAATTAGTTATGGAGTAAGAAAATAGAAAGGAGTAGTTAGGAAAGTGATAAAAAATGCTATAGCATATATTACAAGAAAGAAAAATAGAACTTTAATAATTTTTATCATATTAACTATAGTTCTTTCTTGCTTGTATTCTTGTTTAACAATAATGAAATCAAGCAATGAAATAGAAAAGGCTTTATATGAAAGTTCTAATTCTTCAATATCAATAACAAAAAAAGATGGTAAATATTTTAATGTTAATCAATTTAAAGATATTGAAAAATTAAAAGAAATTGAAGAAAAAATAATTCAATATGATGGATTAGCAAAACTAAAAGATGCTAAAGTAGTTAGCGGAGAACAAAGAATAAATAGAGAAGATTTATCTGACGAATTTAAGTACTTTTCTTCACTCGAAGCTACAAATAATACTAAAAGAAATATTTTATTTAGTAGTGGAGT
>N_735
TTTTTTGTAACCTACTTGGACTCAGTTGCATATACTAAGGTTAATAGGGAAACACGATAGAATCCGAACAGCACCTTAGAATAATCTTTAAAGCTGTTTTTCCTATATAAACATTCTCGTCTAATATATAATTATTGACAGTTATTTTCTTTTGATTTGCTAATATTTCATACTTTTTTAATATGTCTTCTAATGTATCATTTATTTTCAAATATTCTTCATCATTATTCAAATTTTCTATAGAATGAACTGATAATATTTGAGAAATATTTTTTGTTAAACTATCAACGATTTCAATACATTCATTAATATAAATATCTCTTTTCTTATATTTTCCAATATTGTATTTCATGTTTTCCAGTATTATTTTAAGACTAGCAAGAGGGGTTTTAAGTTCATGGGATGCACCTTTAAAAAAGTCATATTTTAACTTTTCTAATTTTAAAATTTCTTTATTTTTAAATTCCAAATCGTCAATTGTTCTTAATAAAGTAGAATACAAATCATTAATTTGTATTCTACTTTATTAAGAACAATTGACGATTTGAATTTAAAAATAAAGAAATTTTAAAATTAGAAAAGTTAAAATATGACTTTTTTAAAGGTGCGTCCATGAACTAAAACCCCTCTTGCTAGTCTTAAAATAATACTGGAAAACATAATACAATATTGGAAAATATAAAGAAAGAGATATTTATATTAATGAATGTATTGAAATCGTTGATAGTTTAACAAAAAATATTTCTCAAATATTATCAGTTCATTCTATAGAAAATTTGAATAATGATGAAGAATATTTGAAAATAAATGATACATTAGAAGACATAAAAAAGTATGAAATATTCACAAAACAAAAGAAATAACTGTCAATAATTATATATTAGACGAGAATGTTTATATAGGAAAGACGGCTTTTAAAGGTATTTTCTAAGGTGCTGTTCAGAATTATCATGTTTCCTAACCTTAGCAATA
>N_736
TGTTTATGTAGCGCTTGTTGAGTTACGTATTGCTAAGGTTAATAGGGAAACACGATAAATCCGAACAGCACCTAAAATTTTGGAATCTTAGTTGTGTTTTTCAGAAAACTCTTTTAATATGGAAGTAATTAAACTTTTTTAGTTAGGATGATTTAAAAATGAATGAAGAGCAAGAACTGCAGCGTGACTGAAAAATAGACATGTCCAACTGATTTCTATTGGCGGAGCGATTGGAACGGGGTTGTTTTTAGGTTCCGGAAAGTATTATACAGCTAGCTGGCCCTTCGATATTGCTCGCCTATCTTATTACTGGATGCATCTGTTTTTTCATTATGCGTGCGTTAGGCGAACTTCTGTTATCAAACACCAATAACCATTCTTTTCTGGATTTTGTTGCAGAATATCTTGGCAAAAAAGCGGCTTTCATAGGTGCTGTTCGGATTCTATCGTGTTTCCCTATTAACCTTAGCAA
>N_737
ATCTTGTCTACTTCGTTCAGTTACGTATTGCTAAGGTTAATAGGGAAACACGATGAATCCGAACAGCACCTAATTAAAATATACAATATGCGATAACAAATTTTTGTTATAGTTCATAAAATATTGTTTTGGGAACATAATCGTTATTTATAGCGTTAGTTAACATAATGTACACTATGCCAAGTAGCCCCTCTACCAATGGATAGAGACGCTCACTTTGTGATTTTTAATTGGTCTAGCTAAAAGCAACTTTCTAAAGCTTGATTTTTCGCGGTTATCTATATCTAATTCTTTGTGCATTTTTATCTGTCATTTTTTTAAGACTTGTTATTTTTTGTAAAATATGGTAAATTTTTGGTAGCGCTTCATAAGCGCGTGCTTTTTCAAGAATAAACACTTATTATTTTTTAACTGGCTGCTCGAAAGAGCAGTCTTTTTTATTATTTATCCGTTTGTTTTACAAACAATTCTTCGTTAGGACTGTTGTAATAATTTGAATTTAATTTAAGTTCTCTGTTGGAATTGTTTTTTCCAATTACGGATAATAGCATGGGGCTAAAACCTAATATTCCTAGAGAAATAGAACCCAGTACCAACACAGTTTTTTTTAACATAGGTTATACCTCCACTTTTTTTAACGCTACCACTTGTATACACATTTTAAATACTAGCCTTCAGTTTATCAAATGTAGGTGCTGTTCGGATTCTATCGTATTTGCCATTAACCTTAGCAAT
>N_738
GTTGTTTATACCCTCTACTTCGTTCAGTTACGTATTGCTAAGGTTAATAGGGAAACACGAAGAATCCGAACAGCACCTTATTTAGGAAAGAGACATCTTTTGGAACAGCAAGCTTTTTTGCACTACTTATCGCATTTATTTTCTATCTATTAGTAAAAAGTATAGACAAACAGACGAGATTTCTCAACTTGCTTTTTACTTCTATTCCGACTGAACACTATTTTGGAGGTATTTGTATTTTATTAAGCTTGGGCGTGATTTCTCTGATTTTATGGGAAGTGTTCACTTCCGCTCATATAAATTATCTCTTATCTCTTTTATCAATGGTCGCGTTTTTTTTCTTTGT
>N_739
TGGTGATTTTGACCCCTCCTTTAATTCCGTGATTTTCTCCCACACGTCCACTATACCGATGAAGCGTTAATTTCTTGTTAATTTCTTGTAAATTCCCTGCGTTTTTTCAGTAAACTAGTTGTAAATCTTGCATGCTCCTTCCTACGAACTCATCAATCGTCGATTTTGCCCTTCTAGCTAGTTTCACCAATTAAGTAGTTCTACATTCCCCGCTTTTAACCTACTACACCTTTGTTTTCAGCTATTCCTTCTTCTTGCTGAAAGTCCTTGAGGTTAGGTGCTGTTCGGATTCTATCGTGTTCTCTATTAACCTTAGCA
>N_740
TTTATTTGTTCTTGGTTCAGTTACGTATTGCTAAGGTTAATAGGGAAACACAATGAGAGAATCCGAACAGCACCTTTATAGGCAATGAACATCCGTACCATTACCTGATTCATAGCCATTTCGGTAGAGAACTTGGTAATCTTCTTTTTCAAGCGCAGTGATAATTGATTCAGTATGCTTTTTCCGCCAGCTACTCTCCGTTCCTGATTGCGAAAAACCAACGACTAGTGGGTCAGGTCCTTTGTATTAGGTGTACACCCCATCATTTGGTAAGCGATTACAAACAAGCTAGAAAAAAAATAAAACACGTTTCACTTTAAATCACTCCATCTGGATTTGTTAGTACTATCTTATCAGATAAGGGAAAATCAAAGTCAAAAGGAATCAATCAAAAAAAGAGAAAAAAATCCAAGAAACTTAAAAAAATCCAAGACAAAAAAAAGTACACCTAAAAAATTTAAAGTAAATCC
>N_741
ATGTTTTTAGTCTACTCGTTCAGTTACGTATTGCTAAGGTTAATAGGGAAACACGATAGAATCCGAACAGCACCTAATCGATGTTAAATTTTTGATTGATAACGGTTTACCAATAACAAGTGTAAACGTAGGAAATTTATCAAGAAGGAATGGAACAGAACACATACGAGTCCGACGATAAATATTACTGAAGAAGAGAGAGGCTTTAAAGAACTAATTAGTGATGGAGTTGAAGTGACAGTGATACAAACTCCTAGAGATTCAAAAGAATTTTTAAAGGATTTTATTTATTAAGAACAGAGGATGAGTGGATGGAGTTTATAATTACATCTCATGGAAATATTGCCATTGGATTTGTAGATACATTAAAAATGTTTTTGGCGATAATTTAAATTGTCATGTGGTAACACTTGGAGATGCAGGCATTGAAGAATTCCGTGAAAACATTGAAAAAATAGTTTCTCAAGTAAAGAGTAAAGAAAGTTATGGTATTTGCTAACTTGATTGGTGGAACACCTTTCAACGAATTTGCTAAAAGAAGTGAAGTATTTCAAAATGGGTTTCAACTTCTTGGTGGCATGAATTTAGAATTACATTGAGGCTGTCAATTTGAGATTACAAGGAAAAAAAAGCGATGATATCATCGAAAATCTAAGAAATATGAATACAATTGCGTGTCTTGCAGATATGCAAAGACATACTGTTGACAGAGGATGAGTGATAAATGCAAAAAATTTTTTACAAGCCTAAAGATTTTTGGTTTGGGGATTGCATGCCT
>N_742
ATATTTTTTTATGTTGCTTGACTTCTAGTTACGTATTGCTAAGGTTAATAGGGAAACCAAATAAGGAGTCCAAACACCAGCCTATAACGTTACAGGCGGTATCAAGCCAGCAGGCTTATAGCTAGTGACCTAAGGATATATATGTATAGATAAGATTATCGGAACGAGGAAAGGTATTGGGTTCTCATCAAGAGAATAAACTGACGAAGAACAATAAGCAGTTGAACTAATGCTGAAAAGCAGAGGGCGAACCTAAGAAATTCTTGTAATGAGAATGGAGGAATGCCCTCAAGTCGTGTATATATTGAGAAAGTATTATGTTGTTTCAATAAGGATTACGAGTCAAGATAAAAAAGCTCACTCAATTTCAAGTAAAGGAGTGAAGCCTTATGCCTAAAAATAAAAATGAAACATTGTGTGTAGAAGATTTAAGACACGCTGAATATTACGAAATGCAAAACACCTTTGATGATTTATATGCCAAAAGTAAGAATGGGAATCT
>N_743
AGCTGTTTTATTGTTTTTGTTCTTTGGTTCAGTTTTGTATTGCTAAGGTTAATAGGGAAACACGATAGAATCCGAACAGCACCTATCATACTGAGAGATAGATTGACAGACCCTCTTAAAAATAGTTTAGCAAATGTGATTTATGATATATTACGAGAGGCTGATAAAGTTTATAGTAATTATAATGGAAAAGTCTCATGGGTAATATATTCTTTTTTAATTAAAGAGTTTTTTAAAGAACAGATAAATAATAGCTATGAGTTGGGTTATCATTTTACTGTTTATTATGAAGATATTATCAAGAGGTTAGAAGACTTGGAGTGGTATGCTTATTATGATTTATTAGAGGTTTTTGCAAGTGCTAAAATCTTGGATAAAAGAAAAGAGAGGAAGTAAATAAAATTCTGGAGTCGGAAAATTCTGGTTACAGATTAAGCGAAAGCAATGAAGGTGCTGTTCGGATTCTATCGTGTTCCCCTATTAACCTTAGCAAT
>N_744
CATGTTTTTATAACATTTACTTCGTTCAGTTACGTATTGCTAAGGTTAATAGGGAAACGCGATAGAATCCGAACAGCACCTAAAAATGGAGTCGAAATAAATATCTAAAAGTTTTAATCGAAAGTGATTTTGACCGTGAATTTACGACTTACAAAAAGACCAATTCGATTTATTGCTCGATAAATTTATTGCTATCCAAACAGAAAATACTCAAATATTAAGCGAGTATGTCTACACAAATAATCAAATCATTGAAATGCTTATCGGAGGAATGATATAACCATGAGAAAAACTTCTGTCCAAAAACATGTTACTTTGTACCCTAGTCATGTTGACGTTTTAGATTCCATCATGAAAAAAATCCAGATATCAATAACTACTCGGAAGCCATTCGCTTTTTATGTATGAGTTATGAACCCGATACCAACACGACCACTACCAGCAATCAGGCAAAACTAAATGCTATGGGAAAAGAAATTTCCATCATGACTGAAATCATCGCAGAATTTGCTGATTTATATCTAAAAGATACAGGCGTTCTTATTGGCACAAATTCTAAAGTATATCAAGAAGTGAAAGAAAAAATCGAAGCTAAACTAAATCCATCAAATCGAAATCGACCAAAGAATCATCAAAAAGAAACCAGTCAAACAGTCACTTCTAGAAATTTCGACCCAACAAATTTTCTAAAACGATAAAAAACAGATACAGGAGTTATTCCTATCTGTTTTTTATTTAGAAGCCCCATACAATATGCTACGAGGTGCCTAGCAATCTTAGTCGGTTGTAAGGGACTTGTCTACTTGCTTAATGTAAGGGGGGCGAGTTCTTTTTATTTATTCTTCTAACCAGTTACGCAGAGAAATCTTTGGCAAATCTGACGTTAGGCTTGAAAAAGTAAATTCTAATTTGGCGATTTTATTGCCCTTTTTTCTTTTATTT
>N_745
TATGTCCCTGTACTTCGTTCAGTTACGTATTGCTAAGGTTAATAGGGAAACACGATAAATCCGAACAGCACCTTTAACCTGAGTATTAAGAAACAAACGGCAAAATAGTTCCTCATATTTTGCCGTTTTTTGACTAATACCGAAGGTCAGCTGATTGAACACCGTGTATCAAGAGGTCTTGAGCCTGCCGTTTAACTCTGAGCCACAAGGAGCAATTTCAAAAAATAAGCCTGATATTTTTCGTTTGGTTGGGCTTATTACCGCAGATGCAAGCTTTTGAACACCGTTTACCAAGAGGTTGTAAAATTAGCGTCCTGACATAATCTAATACCGAGGGTCAGCTGATTGAACACCGTGCTCTCAAGAGGTCTTGAGCCTGCCGTTTAACTCTGAGCCACAAGGAACGATTTCAGAAAAGACGGCTTCTTCATGTTTTATAAATATTGTGACTTGTGGCCGAGGAGTTGGCAGGAGAACACCGTTTAAGGAAGAAGTTGTGAAAAAGCTGTCCTGCATCAAGAAAATGAGCTGCGACTAGAATTTTGTCACAGCCTCTTTTTTTGTACGAATACCGAGAAACTGGCTTTTGAATACCGTGGAGTGAAGCGGTCACCACAAGACTTTTATCTCTTCATTAGTTTAATCGCTTACATCGCAGCGGTTTTATGCTGTGAAAAGTGGACAGGTGCTGTTCGGATTCTATCGTGTTTCCCTGTAACCTTAGCAATATA
>N_746
TGTGTGTGACTGTACTTCGTTCAGTTACGTATTGTTAAGGTTAATAGGGAAACACGATAGAATCCGAACAGCACCTGATTGATATGCATAGCGATTTCTTTCAAATCACCGACTTTGTTTTCGATATTGATTGACTTGTAGTCTCCTGTAGATGAATGATTTAAGGAAGTAATGATTTCCTGATACTGCTGGATATAGTTACGAAAACTTCTATTTAATAATTGATGAATAGCAAGAATAAACAAACTCATTAATAAGAAAATCATGATTGCCAGACCTAATAAGGTTTGTGACGAATAATTTGGATTTTCATATACTTGTAATGTGTGGTTACCGATAGCTATCTGTTGCGTTTTTCCATTTAGAAGGCGAGATGTCTTCAGATAAATTGACGGAATCAATACCATTAGACAAAGAATAATTGTAATGTGTTGGAAAGAGACTCTAATGAAACTTAATGAACGAATAAAGGTACTGTCGGATTCTATAGTATTACCCTATTAACCTTAGCAATACGT
>N_747
TAGGGAAACACGATAGAATCCGAACAGCACCTCCTCACTTTCTCTGTCACTTTTTCCTATGATAGCCTGTTAAATAGTAAAAAGCCAGTAAAACGTTTCCTATATTTGTATGAAAATTTAACATTTGTATGAAAATATGATGAAATAAATCATTCTTCTATTAAAATTCGCCTAAAAGTTTTCTGAATAGTTGTAATTGTCTGAAAATTTGTTATCATTAGTCATTGTTAAATATTGCTATTTATTCTTAATATAAATTTTGATTGTGAATTTAAAAGAAAGAGGTCATTTATGGAAGATAAAAAATTGAAAAAACAACTTAGCTCCAGACATATCACCATGTTAGCTTTAGGTGGAGCG
>N_748
CTATATATAGTACTTCGTTCAGTTACGTATATCTAAGGTTAATAGGGAAACACAATAATCCGAACAGCACCTCCAAATTTTGTAAACCAGTAGATACCCGGCATATCCTGTTTTTTTAAAAAAATCACTCCTTCATTAATTTTATTGTAACATAACTTTATCCATATAGTTTAACTGAACATAGATATTGTTATGGGTTTATGAACATGAAATGAATTGTTTTTTTGAAAAATAAAGCAAAAAAAGAAAGTGTCCAGAAATGGGTGATTTTATGAACACTTTCAATTAGAAAAAAGAATGTCGACTAGACACTCTTTTTTAAAATCATTATTTTTCTTTTTGATATGTTTTTTGGTCTTTTTTTTTCTTTTTTCTTCAGAATCTTCTAGATTAGAAATTGATTTTTGAATTTTTTGTGTCTCCTGTAAAGTTCGCTGAACTTGTAAAGCTGATTCTTTCGGTAAATTAATTTTACTTAGAATATCGCTATCTTGATAAAAATTTGGTGTGTTCACAAATTCTGGCATAAAAAATTCAAAAATCAATTTCTAATCTAGAAGATTCTGAAGAAAAAAGAAAAAAAGAGACCAAAAAACATATCAAAAGAAAAATAATGATTTTAAAAAAAGAGTGTCTAGTCGACATTCTTTTTTTCTAATTGAAAGTGTTCATAAAATCACCCATTTCTGGACACTTTCTTTTTTTGCTTTATTTTTCAAAAAAACAATTCATTTCATGTTAGATAAACCCATAACAATATCTATGTTCAGTTAAACTATATGGATAAAGTTATGTTACAATAAAATTAATGAAGGAGTGATTTTTTTGAAAATAGGAACACCCGGGTATCTACTGGTTTACAAAATTTGGAGGTGCTGTTCGGATTCTATCGTGTTTCCCTATTAACCTTAGCAAT
>N_749
TTTTTGTGCCTGTACTTCGTTCAGTTACGTATTGCTAAGGTTAATAGGGAAACACGATAGAATCCGAACAGCACCTATCAACATCAGTTTTCTTTACATGAGAACTGATGTTGATATATATACGTTCCGTACAAATAATTATAAAAATTTAAATGATTTGAGTAGAAGTATCAGTGAATATCTCAAGGGGAATAGCTATCTCAAGATTCGATTTTCACATATATTAATTTTACTACCATATTTGAATGAGAATTTCACCCTAATTCAAGTAGATAAGTCTTTCATTGCCTCAGGTAATCAAGGAAATATGAAGGTTCTGTTGCGAAGTTTGAAAATCAAACGCGCCCTCTCTGAACTCCAAATATCTTAGGCTGTTATTCCCATTAATACCTTGATTTCAGTAGACACCGAAAAGCCGAAGAGCGTTCCATTTCTTCGGTTCTTTTTATATATTCCTCGAATGGTCTCCATGCCCTTAATCGTGGAAGAGGCTGTACGGAGACTTTGATAA
>N_750
GTTTTTGCTAGTCTACTTCGTTCCATTACGTATTGCTAAGGTTAATAGGGAAACACAATAATCCGAACAGCACCTTATTACCTCTTGGAATGAGTATGTTTGGCCGGTATTAATTTTACGGACAGTAGATAATTATACTTTGCCGTTGGCGACGCAGACCTATATTAGTTCTGAAGGTGGGACAAATTTTACCGTAGCAATGGCAATTAGTTTAATTACAATGTTTGTACCGTTAGTCTTGTATGCAATTTTTCAAAAATATATTATCGGGACTTTTGTTTCTGCAGGTATTAAATAAATTCGAAGCAAATCATGGGAGAAACGCTTGAATTAAGAAATATCGGAAAAAAATATGGAGAACATACCATTTTAAAAGAAATTGATTTAGCTGTGGCCGCTGGAGAACGAATTGTGTTACTAGGGACCATCTGGTTCAGGAAAATCTACTTTGCTGAGAATGATTGCTGGTTTGGAAAAAATTACGAGTGGAGAGCTTTTTTTCAGGTACACAACTAGCAAATAAGCTACCTTGTGAGAGACGAGAGGTGCTGTTCGGATTCTATCGTGTTTCCCTATTAACCTTAGCAAT
>N_751
TATGAATCATTAATTGCTAAGGTTAATAGGGAAACACGATAGAATCCGAACAGCACCTGCTGCTGTTTTTGGCTAGTTCGCGTGTATTTGTTAATCAATCAATGTTTGTGCTGCTGTGATAATCGATAATTTATATACATCTTCTTCATTTGCTCCACGAGACAAATCAGAAACCGGTTTGTTCAAGCCTTGTAGAATTGGTCCGATTGCTTCAAAGTTACCGAAACGCTGAGCAATTTTATAGCCGATATTTCCTGACTGCAATTCT
>N_752
TTTTTTAGTCTACTTGAACCAGTCATTGCTAAGGTTAATAGGGAAACACGATAGAATCCGAACAGCACCTCTGTCCTCTCTGTCTTTTTTCTCAATTTTACACTAAAATAGATTTTTTGGAAAACTTTGCAACAGAACCGCCAATCATATGGAAGCCACCGATTAGGTATTTTATGGGTTTAGTCGGAAATGTTTCAAGAGCAATTTCCATCATATCGATAATGCCATGATGACTACAGCCAGTAAAGACAATCAGACCGTCTTCTTGCTCAATTACGACCAATAATTCATCTGAAAAATCATCATAAACAAATTTATCATCCATCTTTTTGTATAAATTCTTGGTGGTCGAGTTTGCTTTGCCTAGGGGGATGATATGGAAGCTCGGAGCAAGTTCTGTTTTCGTTTTTATTGTATGTAAATTCTCATGCATTTTAAGGATTTCATTTTTAGGAATACCAACATACAGAAACGTGGTTAAAATCTTTAAATAATG
>N_753
TAGGGAAGATGCTTCTATCGTTATACAGATATTGTGGAACCAGTTAGTATCGATGAAGCGTATCTTGATGTGACCGAAAATAAAATCAATTGCAAGTCAAGGTGCTGTTCGGATTCTATCGTGTTTCCCTATTAACCTTAGCAAT
>N_754
GCTTTGTGCTTCGTTCAGGTTACGTATTGCTAAGGTTAATAGGGAAACACGATAGAATCCGAACAGCACCTATCTACAGATACGTCGAAGTAGTCAGCAATTTCTTGTAACTTTTCGGCAGTTGGCTGTTTTCCTGCGTTTAACACTAAAAGTAATTCTGCCATTATTCAAATCTTTAGCGACTTGTTGAAGGTTTTTATTCTTGTTTTTCGCTAGTTCTTTTATTCTTTCAAATGTTGTCATTCCAACGTTCCTTTCCAACACGAAAAATAATTACAAAAAGAGTAAAAATAGCTTTACAATTTTACGATATAGAGTTATTATTTATCCGTAAGTTAATTTGATAGAAAAAAGCAAACTAAAAACACACCTTATAGCATAAAGTTTGGCGACCAAGTGCAAATAAAAGGTTTTGTTATAGGCTTATTTCTCTATGTATTCATTTTACTCTATAGTGTTAAAAATGTCAATGGAAATTATATTTTTTCTATCATTTTAACTTACAAATTTATAAAAAAAGGAAGTGGGTTAATGTCAAAAGGTGCTGTTCGGATTCTATCGTGTTTCCCTATTAACCTTAGCAATACG
>N_755
ATGTCCTGTACTTCGTTCAGTTACGTATTGCTAAGGTTAATAGGGAAACACGATGAATCCGAACAGCACCTAATTTCTATGGACGAAAAATTGAAAAATCAAGCAGAAAGCATTATTGATGAACTAGGCATGAGCCCCAAAACAGCCGTCACCGTTTTTTATAAGCAAATTGTTGAGCAAGGAAAAATCCCATTTTCTATTGAATTGTCGAAAAAAGTTAAACCAATCCATAATATTCAAAGATTAGCGGAAAAATTGCCTGTCCAAAAACTAGACACTGACGAAAGAATTATTGAAGAATCGTTACAATGAAGATGAATACTAATGATATAGCAACCGTCTACGTTGCTTTCACAGCTGCAGAGGGCGGTAAACGCCGGCCTGTCTATATTCTAAAAAATGGACTGGACACAATTTCGTTCTCAAATTCTCAAAATATCATACTAAATCCGATAAAATAAAGCTGAAATACGTTGAAATAAGGATGGAAACAGCAGCTAAAAAAAGAATCTTGGATTGACGTAGGAACTCTAAACGAATTACACCAAAAACAACAAAAAGGTCAAATGGAAAAAAATTGGGGAATTAAGTCCAAGCGATTTACAGCGACTGGAAGAACGCATGGAAGATTATAATAATACTAAAAAGAAGGGCTCTTTGTCAATAAGGACTGATGGGTTGTAAAATCAAATCTGGGTCAGAGGTATATTAGGATTCTCGTAGCTTGCCCTATTAACCTTAGCAATA
>N_756
ACTGTTATGTCCTGCTTCGACAGTTGCGTATTGCTAAGGTTAATAGGGAAACACGATAGAATCCGAACAGCACCTAAACAACGAAGCGAAAAGACAAACGATTCAATTTAGAAAAGAATAGGTATCTTTCTCATTTCTATCGCTATACTCCCTCAGGAGAAGAGCTACCAGAAAAACATGACAAACGCATTTCGAAAAAGATTTTTTATAGTGGACTTGTATACCTCCCTTTAGAGTATTTAGTAACAAGAGTACCAGAAGTTTTCAACCGATTGGAAATTGTTAAGGGAAGCTTACAAGGAATAAATCTGTTTCAATTACAGGAAATGCCACAGGTCTTTCATTTTGATTCAGCTGGTTTTTGGAATCCATTTACTCCTACAACTAGTTTGGGTACACGTTCCAATTTCGACAGTTTGTGTGGTTCCAGCTGTACTTATGGGATTGAAAATGGACATGTGGTTTCGTCCTCTAGCAGATGGACAAAAAGGGGATAATCGATTAATGACCTTAAAAGAAATCCAACAGATTTATCCGCAAATA
>N_757
TTTTTTGCCTGTACTTCGTTCAGTTACGTATTGCTAAGGTTAATAGGGAAACACGATAGAATCCGAACAGCACCTTCCATTCGCTGAAGAAGACGCTGGTGAGCGACAAAGACACCTACTCCAATTGAAATCACGATATTTTGTTTCATATTATTTGCGGTGGCTTTTACTAATCCTAATGCGTGAGGCAAGTTGCTGAAGTTCGAGTTCATTAAAACGACATCGGATGTTTCAATCGCTACGTCCGTTCCGCTTCCCATTGCGATTCCAATGTCTGCTAAAGCTAAGGACGGACTATCGTTAACGCCATCTCCAACAAAGGCTACAATTTGACCACGTTGTTGAAGTTTTCCGATATAAGCCGATTTGTCTTACGGCAACATGTAGCCGTGAGCTTCGGTCAAACCAAGTTCGCCGGCGACCACATCAACGGTTCCTTGGTTATCTCCTGAAAGAACGACTAGATTTTTCACGCCCAAGTCTTTTAATTCCTAGGTGCTGTTCGGATTCTATCGTGTTTCCCTATTAACCTTAGCAAT
>N_758
TAGTGTTATGCATGTCTCTTGGTTCAGTTACCGTATTGCTAAGGTTAATAGGGAAACACGATAGAATCCGAACGGCGCTACCAGCAACAGCAAAATTGAATTTGATTGAAATTCATGTTAAACTAAACATGCAAATGTTCAAACATTAGATACACGAAAGCCCCAGAGAGGTCGGATTCTCTGGGGCTTTTTTTAGGTTGATGTCGCCTTTACTGATTTTACTTCTTGTTTCGGTTATTCAACCAATAACTGAATACAGAGATACAAACTCCTACAAGAAGGGGGCAAATAAACAGTTCAAACATCAGATACACCTCCTTCCAGTCGCAAGACTGTCGGATAGGCGACAAGTTATTATACCCTACAAAATTAAATCTGTGTGGCAATTTTAAGTATCTCTTATTTCCGGGTTGTTAGGGCTTGCCCTGACCGCCTGTAGGGCGCTTTAAATGCCAGATAAAGGTTTTTATACTAAGAAGGTGCTGTTCGGATTCTATCGTGTTTCCCTATTAACCTTAGCAAT
>N_759
TCATGTTTTTGTGTGTGCGTAGCATCTCGTTTCAGTTACGTATTGTTAAGGTTAATGAGGGAAACGCGATAAATGCAACAGCACCTACGATTGAAGGAGAAAATGGTGGAGATGATTCCGAGTATCTCATGGCGTGTATGGTCAGTTGCTAGAAGCACAGATGAAGGGTGCGCGAAGCAGCATTTAAGGGGTTGTACAGTGTTTACGAACAATTTAGAAATACATTTGCTTCTACTTTAGGCACACATATAAAAGGACATAATTTTAAAGCGAAAGTCCGTAATTACAGCTCTGCCAGAGAAGCGTCTTTGAGCAATAATCATATTCCTGAAAGTGTATACGATACTTTGGTAGACGTGGTAAACAAGCATTTGCCTTTGTTACATGAATCATGGAATAGGTGCTGTTCGGATTGTATAGTATTCCTATTAACCTTAGCAATACG
>N_760
TGTTTTTGCCTGTACTTCGTTCAGTTGCGTATTGCTAAGGTTAATAGGGAAACACGATAGAATCCGAACAGCACCTTTGTCTGCCACTGCTTTGACAGCGTAAGCCACGTTGCGGACTGGCGCTTGTAGTACAGATAGCAACATAGATAGAAGTCCTTCGCGATTTGGCAATTTTGCCAATGCTGTGATTTCTTCCAATGAAGAGACTTTCCCTACGATGATACCGCCTTTGATTTCTAATGCTTTTGCTTCTTTAGCAAATTCGTCCATGATTTTCGCTGGTGCGACTACATCTTCGTTACTGAATGCAACAGCTGTAGGTCCAGTGAATACTTCGTCCATGCCTTCAAGGCCAGCTTTTTTAGCTGCACGTGAAAGATAAATTTTGATAACTTTCATTTCTACGTTAGCATCACGAAGTTGTTTACGTAAACGTGTTACTTCATCAACTGTTAATCCGCGGTAGTCAACGACTACTACTGATGCAGCTGCTGTAAATTTTTCGCTTACTTCATCAACGATTGCTGCTTTTTTTGCGATAATTGCTTCACTCATTTTTGAGTTTCACCTCCTGAATTTTGATGGAAGAGTTTTTTGCACTGAAAAGGCAAGTCACTTTTATAGTTACTTTGCTCAACCAGTACT
>N_761
ATCCTCCACTTCGTTCAGTTACGTAGGCATTGCTAAGGTTAATAGGGAAACACGATAGAATCCGAACAGCACCTCTTGCTGTTTTTTTGCTTTGGCAATCTTTGATTTTTTAGCCATCAACAAATTCCTCCAATTATTTTTATTAGCGTAAATCGTAATCTTTACGCTTTTAGATAAATAATTTAACACGTTACGCGAAAAAAGACAACTATTTTGTTTTGAATCATGCGCCAAAACGAAAAGACATTTTTTTTGTCAAAATAAAGGCATAAACGTAAACTTAAAGAAAAAGGGAGATGGTGACCATGCGAAGATTTGCAATTAACGGTTACGGAGAAGCACAAGATGTTTTTGAAGAAATCGATGCTCATCCCAGAGAAGTCGGTTCTGGACATGTTCGTAGGTGCTGTTCGGATTCTATCGTGTTTCCGGTTCCTTAACCTTAGGCATTG
>N_762
ATCTTTTACATTTACTTCGTTCAGTTACGTATTGCTAAGGTTAATAGGGAAACACGATAGAATCCGAACAGCACCTTTATATATTCTTCTAAAGTTCCCCATTTAATCCAGTCAATTGTTGAATTAGTGATAGTTGATAATAATTTCAGCTTTTGTGGATTTGGTAAATTGGTCCCACGTTCCCAGTTGGATATGGTCGCACGTGGTGAATTATCTATTTTCCTCCAAGTTCTTCCATAGTAAAACCACATGAAAGGCGTAATTGTTTGATTCGTTTTCCTGCTTCTGAAGGATTTGGCTTCATCTTTTTTCTCCTTTTTATTTTTAAAGATAGTATATCATATTTATAAAATAAAAGTATTTAAAAGTATTTACTTTTTATCTGGAGTATGATACTTTATTCTTATAAATACAAATAAATACATTTTTTTACGCAATTTGTATTTATTTGTACTTATAAAGGTAGAGGAGTTATAGAATAATTAATTAAAAAGGAGAGGTTTTTGTGGAAGCAATAAAATTAATGATTTCAGAAGAACAGGAGGAAATGTTTCTAAAGCAGTTGGGTGTACTCAGGATTCTATCGTGTTTCCCTATTAACCTTAGGAATACG
>N_763
[truncated: 818,151 more chars]
