# Supplementary material for: EnDeep4mC predicts DNA N4-methylcytosine sites using a dual-adaptive feature encoding framework in deep ensembles
Source: Genome Res. 2026 Mar;36(3):589–99. doi: 10.1101/gr.280977.125 (PMC12951953; doi:10.1101/gr.280977.125)
Supplement: Supplement 1 [file Supplemental_Code.zip › Supplemental_Code/EnDeep4mC-main/data/4mC/4mC_Enterococcus_faecium/train_pos.txt]

>P_1
CTTTTTTGCTGATCTACTGGTTCGTTACGTATTGCTAAGGTTAATAGGGAAACACAATAAGAGAATCCGAACAGCACCTGATGATCTTTGCTCCCAATGCTTTCATCAATTGTTGTTTTTCTAAGCTAAACTTCTCTGGAACAACAAAAACCGTTCTTAATTTGTATGTGAGTGCGGCCAGAGCAATCCCAATTCCTGTCTTTCCGGCAGTTGGTTCGATGATCGTCGTTTTTTCATTGATTTTTCCTTGGGCAAATCCTTCTTTGATCAAATAACTGCCCAATCTATCTTTGATACTTCCTCCAGGATTTAAATATTCTAGTTTTGCATAAATAGCAGAACCTTTAGGCATAGAATAGTGCTGATTGTCAAAGCGATAAAGCGGTGTGGAACCAATAGCTTCTGTAATTGTCGAGAATCATGTGGGCCTCCTAAAAAAAGATAATAAAAAAACGACGATCATCGAACCAACTGCCGGAAATACAGGAATTGGGATCACTCTGGCCGCACTCACATACAAATTAAGAACGGTTTTTGTTGTTCCGAGAAGTTTAGCTTAGAAAAACAACAATTGATGAAAGCATTGGGAGC
>P_2
TGTGTATATCGTTTGCTTCATTCATCGTATTGCTAAGGTTAATAGGGAAACACGATAGAATCCGAACAGCACCTTTTTGCGTTAATTTTTTCATTTGGACGATTTGATTCTTCGTTGCATATTCCGCTGCCAAACCTGCCATCTTAGGCTCCAATAAATATCTCAGTTCAAATAAGTCTCGTATCATCCGATCCTGATCTTCAATCAAAGAAACTTGATGGTCATTGGCAATCCCTCGCTTATCACTGACAAATGTCCCCGCTCCTTGCCGAACTTCAAGGATATTCCTGGAAGCTAGAGCCCGCACAGCTTCTCGCACCGTGCTTCGCCCCACCTCTAAATAATCGGACAATTCATATTCATTCGGCAGTTTATCTCCTACTTGCAACTGCATTTCCTTTAAATATCTAACCATCTTGTCAGTAGTTACTTCTACTAGGGTTTTATTTTCTTCCAAACCACATACCTCCTTTTCATCTGATGTATTTTTTAGGTGCTGTTCGGATTCTATCGTGTTTCCCTATTAACCTTAGCAA
>P_3
TGTATGCACTCCTTGACTAAACGCTAAGGTTCATGGGAAACCGGATGGTATCCAGACAGCACCGCTGATGAACATGAAATACTGAAACAATAACGATAACCTGACACCGTTTATGTCGATAACGATCTGACGATTACAACTCAAATGAACACTCACAAACCAAAACAAACAAAGTGCACATCTAACTAAAACAGCAACGCGAGCATGCATACATTGCGCGCCTGTTGAAACAGTTGAAGTAGCTCCTGCTGCCCCAGCTACTACAACAGCGCCAACTTCAAGCTCTGCAAAAGAATGGATGGCACAAAAAGAATCAGGCGGTTCATACACAGCTACTAACGGACGTTACATCGGCCGTTATCAATGAGATGCTTCATACTTAAACGGCGACTATTCAGCTGCCAATCAAGAACGTGTAGCAGAACAATATGTAACATCTCGTTATGGTTCATGGGATGCTGCTAAAACATTCTGGTTAGCAAACGGCTGGTACTAAGCCGATAAAAGGAAAATGATGAAACCGAGAAACTTGTTTATTCAAGTTCTCGGTTTTTTTGTGTGAAAAATAACTCGTTTGCTTCCCACAGCGCAGCAGTACAAATAGAAACTCGAATAATGTATAATAAAGAAAACGTTTTTTTGTTTAGGGGATCGCGGGGAGCCATGAGTACAAAAGAGAGTGTCAATTAAACGAAATAGCGAGTGGAAATCCACTGTTATCCAGTATTCGATCGATTGTAGAAACGACATTTAGGTGCTGTTCGGATTCTATCGTGTTTCCCTATTAACCTTAGCAAT
>P_4
TTTTTCTAGTTGTACTTCGTTCAGTTACGTATTGCTAAGGTTAATAGGGAAACACGATAGAATCCGAACAGCACCTCATCTACTGTACCTAAAGGAGCAGATTCAACGCCCCAATTGTCATTTGCCGGGTAGTTCATCTTTGCCAAGTAGTGCTCGTAAGCATATTGTTTCGATCCACCGGAATTCAACACATCTTGATATAAGTGATAAGCCGGGATATTGTAGCCATTCTAGTGACTCACGGACGGTTTGGAAGGTGTTCGATCCTTCGTTAGTAGCATTGACGATTTTCTCGCCAGCATTTTCTCCTTCTTGCCAAGTTGTTGCATAATCTGATACACGGGATTCTGATCCGATAAGCCCCATGTCGATTGCAGGTCCATAAACAAGAACTGGTTTGATTGATGAGCCAGCTTGACGTTCTGTATCGAAGGCATGGTTATTTTGATTCTGACTGTAATTCCGTCCGCCAACGAATCCGTAGATGCGGCCATTCTGTTATCCATCAATACATTTCCGGTTTCTACTTGACTGCCAGCACCATCATCTAACATGTATCCATAATTTTCTACGCCATTTTGCAATGCAGCATAGACATCTTTATCGATTGTCGAATGGATTGTATATCCTTTATTTTGGATCGTTTGCTGTGCCTTTTGATAATAAGCGTCACTGACCGATGAATCAGACATATCAGCGTTGTCTTTTTCAGCCAATTGTTGTGCAATGATTCTTGTTGCTTCATTCATCACAGTATAATACAAGAATTCTCTGTCAGTCTGTTCTGCGATTTGTTGTGGTAGAAAGTCTTTTGTAAGGTCATAGGCTTTTGCTTCTTCGTATTGTTCTTTCGTAATTTGGCCAGGTGCTGTTCGGATTCTATCGTGTTTCCCTATTAACCTTAGCAAT
>P_5
TGTCCTCTACTTCGTTCAGTTACGTATTGCTAAGGTTGATCGGGAAACACGATAGAATCCGAACAGCACCTTGATGAAACGTTCGGAATGCTTCAAAATGGTTTAGATGCGGGTGCTTCTAACCTTGATAAAGTCAAATCATTTAGTAAGGAAATGGGAATATCGTTAACAGATGGTCGATTTGAGCAAAACATGGATATGTTTAGTGAAAGTACTAGAAAAGCTTTTGAAGAGTGGAAAAATGGCGAGAGGAGACACAAAAAGACGTTATTAATTCCATGATTCAAGATTTAGCAATAGGATGGTCAATACGACCAATTAAATAAAGCTTCTACAATTTGGTCTGCACTTGGCGAAGTAACGCAATGAAAAAGTATGCAATCTTTGACTGATGTTAACCATACATTTGATGATGTTAGTGGATCTGCACAAAATGAATGAAGATTGTACTACTCCGTTACAGAATTAAACGGAAAAATAGCTGAATTAAAGGATTCATTAGCTCCTATAGGCAACACAATCATAGATGCACTCGAACCAGTCGTGTGACTCTAGGAAAGATGGCTGATGCGTTTAATAATCTTCCACAACCAGTACAGGATTATGCCGTAGCGATTGGCGGATTGACTGCTGCATTTACTTTATTATGCCAATAATAGTTGGCTTCATGGCTCTAGGTGGTCCTACTACATTAATAATAGGAGCAGTTATTACTGTTATTGCTGGAGTTATAGCGATTATAAAAACTGGGGCGCAATTACTGACTGGTTTAAGGGAATATGGAGTAAATTCACTGATTGGTTGGGTGGTACTTGGGAAAGTCTGGGTGTGTCAACGATATCGTGTTTCCCTATTAACCTTAGCGATAC
>P_6
TCATAACCTACTTCGTTCAGTTACGTATTGCTAAGGTTAATAGGGAAACACGATAAATCCAACACGCAATACGGACATCATGCCCGTTTTCTGCCAATGTTTGTGCTAAAGCAGTGCCCCAAGATCCAGGACCAAGAACTGCGATTTTTTGTTTCATGGATATTCCTCCAAATAAATAATTGATAATTTCCATTATAGTATACATTTCTTAAAGTTGGGACTAATTTCCATTGTTTTTAAGTGTTTGTTTACTTCTTTTATCGTTTTTACTTGAAATAATCAATGATATGTTACAATAGTCTACATTTTATTTTTACACTCGTTATGCTTTGCTTGTTCCTAGAGGAAGCAGTTTTGACAATGTTACTACCAGCATTACTATTAGGAGGTTAGGAAACTTCTCCTAGTGAGTATTGATTTAAAATACATAAGAGACAGATTGAACATTTCTAAATCTGTCAGGTCCTGCAACGGACAGATTGTCTCTGTTGACGGTTGACATAGGAACTTTTGTTTTAGTCAACATTCTGGATACAAAACGCTATGTAAACTAGCAGCAACTCGTTGTACTTGGACTTTTACTACGGATCCATGCAACAACTAAATAGTACTATTGCATAACAAAAAATCGTTGGCACCCACATGTCCCATTAAACAGATTATAAGTTGAACTGTAGATAATGCAAAAAATGTGTTTATAACGTAATTGATGCCAATATTTTAAAAAAATAAAGGGAGCAGTTATCGCTGCTTCTGTTTATTTTTTATATTCTTTTTATCCAGTCTATCCTAATAATCAAACTGACGATAGTAGCGGCGTATCTCTAATGGATGGCAGTTCAACTGCTCCACATGAGCATCGATGCGTTGTGTCACTACATGCATCAATAAGGTGCTGTTCAGTTCTCATGCTGTTTTTTCCCTATTAACCTTAGCAAT
>P_7
TTTTTTTAGCACTTCGTTCAGTTACGTATTGCTAAGGTTAATAGGGAAACACGATAGAATCCGAACAGCACCTAAAAACATTTGCAATAAGCATTATGCCTGTTGCAAATGTTTTTTGTTATAAGATTATAACTGAAGATCCACGATTTTGGTTCCGTGTACTTCGCTTACGTTCAATTCTTTAGCTACATGTGCTGCATTCTCTGCAGTGACACCACCACCAGGCAAAATGATTAAGCGGCCATCTGTATAGGCAATCAATTCTTTAAGCCGTGGGAAATTTTCTACAATAGTTTTGTCAGCAGGACCGCCATAGAGTCAAGATACGGTCAACACCATGTTCTACCAGCCAATCGATTGCTTCGAATTGCCGATCTTCAGGAATACTGTCAAAAGCCATATGGAAGGTGATCTGCAACCCTTCTGCTGTTTCGATCAATAGTTCTAAGGCCTCTTCGTCTAGCCAGCCTGAAGGAGTAAGACAACCAAATACTACGCCATCCGTCCTAATTTCTTTGCTTCAATCAAATCAGAGGTGTTGTTGGATTCTATCGTGTTTCCCTCTTAACCTTCACCGATT
>P_8
TCCCTGTTCTTGGTTCGTTACGTATTGCTAAGGTTAATAGGGAAACACGATAGAATCCGAACAGCACCTTTTTAGCGGCTTTGATGGCTCTTAGTCTGATTAGCCGTCAGATACTCTACTACAGTTTCTGTGACGTAAACAAGCACTCTAATTATGAAATAGGGCAATTGATACGAGGATACGGAGAGAAGAATGTAGAGAAGCTGAAATCCATCGCATTGATCGAATTTGCTGAAGCATACAGAAAAAGGCGTGTTAGTTCAGTATCGTTAATTTTGTAGGGTTTTTGTAGGGATAGTGTAGGGTTTTTGAGCGGTTTAACGTGATATTATGATAGTGTCGAAAGATTAGTGATAGGTCTAAGACAAAATAATAATAAAAGGAACATCGTTTTATTATTGTTTCACAATTAAGCTTCGATAGACAGCAGCGGAAATATTAAGAATAAGGATGTAAATTTTGGTTTGTTTCTAAATTGTTCTTATTATCTATCATCAGTTGCTGTCTATTGTCATTATGTCACTGTGGTGGAAAGGTGTATCGCTCATCTAAAATTTAGGTGCAAACTGCAAGGTTCGATTCCTTGCCAGTGACTTTGGTAACCGAGGCATCGGCGGTTTAAAAATATAGGGGTGCGCAATTTCGTACGCGTTTTGTGCATCTTGTAGGTTGCTATTACATAATTGGTTGGGTAGATTGAGTTTTGGGATTCGGTACAAATGAATCGTCAAATGACTCAAGCACAGGATCGGAAACGTCCCTGCCTGTGCATTACATATTAAATCACTCTTTGAGTGGTCTTTTTATTTTGCGTAAAGGAGGCACGACGATGTATAGACCACAATACTTAGAACAGAAGCATGAAGTAATCACTGTGCAAAACGGTAACGGTGAGATGGTACGAAAGTATAGAAGACCAATAAAGAGCGATACATATAAACGGAAGGAAAGCAATGAAGTTATTCCATTATAG
>P_9
GTTGTGTTATGCATCTTACTTCGTTCAGTTACGTATTGCTAAGGTTAATAGGGAAACACAATGAGATCCGAACAGCACCTAACAATTATATTGGAAAGTGAAACGAGTCAAACGAAGGTCACAGTCAGCAATAATTATTTAGACGTGTATAAACATCGTCCTGAAACGGTAAAAAAAGGAACGGAGCTTCTACTAGACTAGAAACAGAAAAATGCATAGTAAATATTTATAGAAAGGAGTGAACTGGTCGAAAACTTTGTCAGCTGCACGATTTCCAGAACACTATTACTCAGAATAGAATGTTGTTTGATTTTTGGGGGACTGGAATTAATGGAAGAAGAAATGGAAGAGCTAAACAGCAAAAATGCGACGATAGACGATTATTATCTTGTATTTACTAGATTTTTGACGTGTGGAACGGAATCTATCGTGTTAATGGGAATGGATTATGAACTCGCTGTACCCGAAGCATTTTTGAGGGAATATGTAGAAGAAGTGATAAACCCAGGCGACGACTGGTACACGACTTTAACTGATTTTTTAGATACCTACACTTACGACGATACAGAAGAAAGGTGCTGTTGGATTCTATCGTGTTTCCCTATTAACCTTAGCAAT
>P_10
GTTTTTGTGTGCTTCGTTCAGTTACGTATTGCTAAGGTTAATAGGGAAACACAATAAGAGAATCCGAACAGCACCTTTTCAGCTTCTAATCCAGCATCTCCAGGAAATGAACTCCAACTGACCATCTTATCCATCTGATCAATTGCTGGTATCATCATCTGATTTTCAGCTAAGAAAGCTTTTAATCCATTTTGGGCGTCTGCAACATCTTTACGTGGTGGTAAATAACCAGTACCTTCTGTCCATTTAGCTAAAGATTCAACACTATAAAGATATTTTAAGAAATCCCAAGTTGCTTCCTTTTTCTTATCCGTTTGTGATGTAACAGCTAACATTGCGCCACCAGCAGGTAGTTTAACTTTTTTCCCTTCCCAACTTGGTGACTCAACTGCTTTAGCAGTAAAAGTACTATTTTTTTGAATGTTGTCCCTTTGAGCAATAGTGGTATAGACCATCGCGACGTTACCATCAATAAAGCTTTGCACACCTTGTTCCACGTAGTGTGTAATGCCGTCTGGTCTTTTACCATCCTTTGATATAATTCATAAGCAGCGATACCATCTTTAGAAGCAAAGGTAGCTTTGCCATCTTTTATTACACTTGCCCCATTACTTTCTAAAATTGCTTGTTGTGCCCAATTATCAGCAGGTTCTTGAATATACACGCCATACTTTCCAGTTTTTTCTTTTATTATCTTAGAAAAAGTTTGAACTTCTTCCCAAGTTTTTGGACCATTTTCATCCAAGCCCGCTGCTTTTAATATATCTTGATTTAAATATAAAACTCAATTACTAATGG
>P_11
GGTAGTGTTGTGCCTAACCTATTCGTTCAGTTACGTATTGCTAAGGTTAATAGGGAAACACGATAGAATCCGAACAGCACCTATCCTTTCTATGAAATGATGAAAAGGGTTTGTGACATGTTTTGTCACAAACCCTTTCCGAATAAACGGTGTTCAAAGACTTGCATCTGCGGGATGATGAGTTAGACCAAACGAAAAATATGAGGAGCTATTTTTTGTTTGACTGTTCTTATTACTTGATGCAGAACAGCTTTTTCACAACCGCTGATTTCACAACCTCTTTTCCTAAACAAACGGCATAATCACAGCTTCAGTTTAGAAAATCTCATTGTGGTTCGTATTTAACTCAGTGATTTTCCCTGTAGCCAATAGACGATCCATTCACAGATGTTTGTCACATAGTCTCCGATCCGTTCTAGATAACTGGCAACATTCAAGTAGTCTGTTCCACTGATGACTGTCTCAGGATTTTCCTGCATATTTTTGATTGTTGCATTATAGATTCGATTGAAATAGTCATTGACTCTTTGATCCATATTGGCGATCGTACGTGCGTCTTTTTCGTCTGTTTTGACATAAGCAACTAGGACGTTGTCCACCATTTTTTTCACATAATCGGACATATCGGAGATCTCTTTTTCGATTTCCGGTATTCTGGTCTGCCCTTTTAAGGTGCTGTTAGGGATTCTATCGTGTTTCCCTATTAACCTTAGCGATA
>P_12
GCTATGTGTATGGTCCTCTACTCGTTCAGTTACGTATTGCTAAGGTTAATAGGGAAACACGATAGAATCCGAACAGCACCTATGGGCCTTGTATAGTTCACTTAAATATCGGCTTGCATTGCTTCGATCGATAGTTAAGCGCTCAGCTACATCACTTGCTGTCAATCCTTGTTGGTTTTCTGTCAATAGCTGCAAGATCTCTTCTTGACGTTCTTTCACATAACCCCTCCTCTGGCAACCAATTTTGTTCCCGTTTTCATAATCATAGCATAAAAAGGCGCTTATTTGCGCCTTGCTCCTTTATTTCTCTCTTTTTTGATTTATTTTTAACTTTTTTTCTTATTTTTTCTTTGTTATATTCTGGGTTCTGCTCCTTTTTCCAGAAAAAGTTTTCGCATACTTTTATTTACTGCAGGAGCTGCATCTTCTTTGGTTGCCAGAGGAGGGGTTGAAGAACATAAGAAGAAATATGCAGCTATTGACAGAAAACCAACAAGGATTGACAGCAAGTGATGTAGCTGAGCGCTTAACTATCAATCGAGAAAACAAATTCAAGCCGATATTTAAGTGAACTATA
>P_13
GGTAATGTCTGCATCACTTCAACTTTCAGTTACGTATTGCTAAGGTTAATAGGGAAACACGATCAGAATCCGAACAGCACCTCGAATATTCTTTACCTTTAATTTTTAATTTCAATGTTTTTCATCCTCCTAAAATAAAAAAGAAGACATCTAAGCCCTCTTATGCTCCTGTCGAAGTTGCTTTCACGGTATCTTTGAATGCATATTGAACAACATCGGCTTGATCTTCTGTCAAGGTTGCATAACCATCTTGACCAACACCATTTACTGCAAATGATAAACTTAATTCAACGTTATCCTCTGCAGCAGCCGATGGAGTAAATTCAGACACATATGCTTGGTAATAAGTAGCTTTGTACTTATTTGCATTATCATCTGTTCCCTGTTCTGCTTTATTATTTTTCCAAATTTCAATGATATCCCCATTTAATAAAGCTTGTTTCATTTCATCTACATGAGAATCTCCTTTAGCAACTATTGAAGTAGCCGAAAAATCATATTCAACCGGGCTTAAACTTTGAACGAGGTGCTGTTCGGATTCTATCGTGTTCCCTATTAACCTTAGCAAT
>P_14
TTATCATCTCGTTCAGTTACGTATGCTGGTCATAGGGAAACACGATAGAATCCGAACAGCACCTAAGCGAGCGCAACATCGTTGTGTTCCCGAACACCGAGCCAATCAGCTATTTTGCTTTTTCTTTGCTTTTTCAATCGCTGTATATAGTGAATGTACCGATACCTTGATGTTTAAATTTTTTTCGTACATAGATTGGCTCGATTTCTAAAAAATAATAGCCATTTCCTCAGATTGACTCGTTCCTGTATTTAGTTTCAGGTAACCCGCACTTACCTGATCGATACTCACTAGGAAAAAATCGGTTTCTTTATCTTTTAGCTCTCTGTAAGTTTTTCTAGTGCATAAGCTTGTGTCAAGTAATCAGCTAAATGCTCCGGTCAATTATCTTTTTTCCAAATGTATCTGTAATGTTTCGATCTAATTGTATTAGTAAGTCTACATCTGAAGGCATCATTTTTCAATTTCGTATTTATTCGCCGGCTTCTTCCTTTCAATAGATCCTTTTATTGCCTTTTTTGACAAAATTCCAATCTTCGCTAACATTCTTGCATACTTTATTTAAAAGATATTCCAATTGTTTTGCTTCTTCGTCAAAGACCATTTAATGCGACTGCATTAGATAGTCTTTCTCGAATGATGAAAGGATAGATTTCTGCTCTTTTTTAGTGGATAAGTTTTCTTCCAATTTTTATTTTCTTATCTTCCAAACGTTTCAATAACAGTTGGATTCTAATTTCTTGATTGCTCGGGCAGTCATTGTCGATCTCTTTTGATCAGGTGCTGTTCAGTCTTTCCTCTAACCTTAGCAATA
>P_15
TTTTTATTTACTTCGTTCAGTTACGTATTGCTAAGGTTAATAGGGAAACACAATAATCCGAACAGCACCTAAAGATTTTTGATTTGGGGATCCCAGTTTTAGGAATCTGTTACGGTATGCAGTTGATTACTTATAAATTAGGCGGAAAAGTTAAACCAGCCAAAAACCGTGAATACGGAAAAGCAGAATTGGAAATCACTTCTGCAGAAGCGGCCCTTTTCCAAAACACTCCTGAAAAACAAACCGTTTGGATGAGTCATGGTGACCTAGTTACCCAAGCACCGACTGATTTCGATGTCGTTGCTACCAGCAAAGATTGCCCCATCGCATCGATCCAAAATGCAGAACGCAAAATGTACGGAATCCAATTCCATGCAGAAGTTCGCCATTCCGAATATGGAAATGACTTGTTGCGCCATTTTACACTAGATGTCTGCCAATGTACTGGTGACTGGACAATGGATAACTTCATCGACATGGAGATCGCAAAAATTCGTGAACAAGTCGGTGACAAAAAAGTTTTATTAGGCCTTTCAGGCGGAGTAGATTCCTCTGTTGTTGGTGTTCTTTTACAAAAAGCGATCGGCGA
>P_16
GTTATGACCTTCGTTCAGTTACGTATTGCTAAGGTTAATAGGGAAACACGATAGAATCCGAACAGCACCTATTCGAAAAAGGTGTTACGATGTCTGAAATTGCTGATTTGATCGAAAAAATGTACGGTCATCACTATACTCCACAAACCATGTCCAACATGACTAAAGTTCTGACTGAAGAAGTAAATGCCTTTAAATCCAGAGCCTTAAATGATAAGTATGTCGCTATTTTTATGGACGCTACTTACATTCCACTAAAACGTCAAACCGTATCCAAAGAAGCGATTTATATTGCCATTGGTATACGAGAAGACGGCACTAAAGAAGTACTGAGTTATGCGATTGCTCCAACTGAATCAACATACGTTTGGAATGAGCTGCTACAGGATATTAACTCCAGAGGAGTTCAAGAAGTCTTGCTTTTTATTACGGACGGCTTAAAGGTGCTGTTCGGATTCTATCGTGTTTCCCTATTAACCTTAGCAATAC
>P_17
TGTTTTTACCTGTACTTCGTTCAGTTACGTATTGCTAAGGTTAATAGGGAAACACGATAGAATCCGAACAGCACCTAAAGTAGATAGCTGATAAGATAAACAATACTTGCGACCAGTGCAACCGCAGGCACCCAAAACAAATGTAACGGACTCCTCAACGATTCATATAATAAAAGATAACATGTTATTGCATACATCACAAATGAAATGCTAGGAAAATAAAAGAAGAATAGATCAATGAAAAATGAAAAAGCAGAACAGTTTTCTGCTGATAAGCAGGAACTGTTCCGCTGAATGTGTCTTATCTATCGAGAAAAAATCAATGGATTGATATCTAAGTAATTCAATACATATAAAAAGAGGACGATGGCATTCACTAAAAAGGAAAGAATGATGATCCCATAGCGAATGGAAACATATTTAACAAATACTTTTTGTATTTAAAATAGGGCATATCTTTTTCCTTTATAGCTGAGCATCATGACAAGAAGCAAAAGGGTAATCACACCTTGAAAAATCATTCCAATAAACAGAATTCCTGAGGTTTGATAATTTAATTGGAGAAAATAAGCTGCTGCACAACTGAATGGAATAAAATCACAATGAATGGCAAATAATCACTCCTAACATTGAGAATAAATAAAAGAATAACATTTTTTATTGTGTGTGTGTAAAATAAGCAAATAAAAATTAAAGTAACAAAATAGTTATGACACAAGTAAAAGAAATAAGAATAAACAATATTATTATTTTACTTATATTATTTTTATTTAAAACTTGTTGAGAGTTTATTTCATCATTGCTATGAGTTCGGGGCTGCTGTT
>P_18
TGTGTGACCACTTGGTTCAGTTACGTATTGCTAAGGTTAATAGGGAAACACGATAAAATGCAACAGCACCTCTGATCACCTTCTGGAACACACAAAAGCTGATTTAGTCATCTAGCACAAAAAACTTGAAGCAGATGAACACCTTCTCATCTGCTTCAAGTCACATCTCGATTTTTTACTATTTTATAACTTCTCTTCGATTCCTGTATAGTGTTTCATTCGCTGTTCCTCGATTTTTTGCTCATCGGGAATGTGGTCACTTTCTGGGAGCGGTGTTTTACTACGATCAGGTGTCGGATTTTTTCGTTCTTGAGTCAAATCTTGCCGCTTCGCTTCTTCTTCTGCCTGCTGGTCTTCTATTTCATCGATTCTTGCTTGGTACTGCTTTTCTTTTTCTTCTGCTGTTTCTGATTGCGTACGACCTTCATCGATTAGATTTTCTTTATTGAGCATCTCGCCGATTTTTTCTTTTGCGTTACCTACGACTTTATCCTTTTGATTTTTTAATGATCCCATCGCTATCCCTCACTTTCTATATACTCAGGATAGCAAAATTGACACAGATACTCAAAGAAAGCGATTAGCAAAAAGC
>P_19
TGTTAACATTTACTTCGTTCCGTTACGTATTGCTAAGGTTAATAGGGAAACACGATAAATCCGAACAGCACCTACTTTTCTTTCAATAAGACATTTTCTTGCTTGATTGCTACATTGTTTAGCATTGCTTTAGAATTTAGCTGTTTCAATTCATCATTTTCTGCCTTCAGCGTTTCGTCAATGCCTGTTTGAATATTAGCCAATTCATCTACGCTATCAACAGCATTCCCTTTTTTCTCTTCTTCAGTAGCTAACTCAACCCACTGTTTTTTATCAAAATCAAATCTTGGTCTCCAGTTAGGAACTGGTGGTTTAATCTCTGTACAGTTTTCAGGGATATTTTCTTGATTGTTCAAAATGATTTGCTCGAATCCGTAAGGCTTGATTGATTTGTAAACTACTTTCATTAGATTTCCTCCCTTAAATTGAATAAGTGATAACCAAATGAATAAGCTGATCCATAACTTGAATTTCTTCTCCATTTAATGGCTCCGTCTGCGCCAATGGATCAGTTGAGCACTGTTCAAAGTAGAACGGTCTATTGACCGAACCAGTTGTTCAAAACTAATTGGTGTCCGATAGCCTTCTGGAACAGTTAAAATAACCGAATCATTCCCGCCACTACTTTTTCCGTTTAAAGCCACAAAATATATAGAAACTGTTTTTCCTTCACGATAAAGCTTTGCTGTCCCTGTATTACCGTTAGTGACAACCAGATTTACCACTTCATATCTGTTATCATCAGTCGTCAAAACACGTTTATTATTGATTGTTACAGAACCTGAAAAATTCTTATGTCCTGCAATGGCTTCGTCTCCCATCTGTCTGCACCAATGCTTCTTTACCATCAATAGCTTCTACATGCGTTTTTAAGTATTTAGCAACTCCGTCTTCTTTTAATTGCACAATAGGTGCTGTTCGGATTCTATCGTGTTTCCCTATTAACCTTAGCAAT
>P_20
ATTGTTTTAACATATTTCTTCGTTCAGTTACGTATTGCTAAGGTTAATAGGGAAACACAATAGAATCCGAACAGCACCTGGATCACGATGATATCTTTATCTCCTTGGAAACGAGTGTTGAAAGTAAGAAAACTGCATCGTTCATATCAAAAATATCAACATCTTCATCAGCTGAATAGATACTCAATTCTTTGAAGGCTGATAAAGCAAGAATAGCTGCTTGACGCTGAATACCTTCATCCGCTTCGTTTTCTTTACGGATTTGCATGATGGTCATCAATTTACCACCACCTGCAGAAGATGTAGACATTTACTACTTTTCCTGGAATAGCTTTATCGACCGAGGCAAGAATACCTACTTATCTAAGATGTACCGGCCATAGATACGTGTTCTTCACTGGGACCAATCGTTGTTTGCATGATTGGAACTTCTGTCAGTAAGTAACTGCTTTGACTTTCACTACTTGTACAGCTGGATTAGCATCCCCAGTATAGCCGAAATCTGGCCTTGCTTTTCCTGAGTTCGTGTTGATATCTTCTTGCATTGTTTCATTTGGCATGATTTCTGCTTCAATGATGAATTCAGCACGAGCAATATCCCACTTCATCGACTGCTATACCATCAACGATTTGAATAGGTTCGTTACGCAAAGCTCCTGCACACCATAGTTCATTGTAGCCAAGTGGAGTGGTAGGTGGTTCGAGAGTCATTGCGATT
>P_21
TTATCGTACTTCGTTCAGTTACGTATTGCTAAGGTTAATAGGGAAACACGATAGAATCCGAACAGCACCTAATCCGTATCTGGTTCTGGAGTCACATCTGGTTTTTCTTCTGGGTCTACATCTGGTTTTTCTCCAGGGGTTATTTCAGGTTTTGATTCATTGTCTGGCTCTGGTTGAGTTTCTGTATCGGGTTCTTCTCCAGGTTCTATTTCCGGTTTCTGTTCTCCGTCTGGATTTTCTGTAGGCGGTACTTCTGGCTTATTTTCATTTTCTGGTTTATCTGTTGGTTCTTCAACAAGATCTCCTCCTGAGTCGATAGCTGAATCTTGCTCAATTGTCGCTGACTATACGGCGTTAAATGATGATGATCGTTCGGTAGTCCATCTGATACCTTGACAGTAAAAAGCGCTGGTTTTAACAAGTCCTGATTTAATGTAACGGTGAAGGTAAATATCGCTTGCTTGTGTTGGATAGTCAAAGTGTTCTCGTCATAGCCAATCGACAAAGCGGGATCAACATTCTCAAATGTAACAGCTGATTGTAGTATAGGTGCTAAGTCTCCTGAATAGTCAATTTTTGCTTTGATGGTCGCTGTTTGTCCTTTTCTTAATTTTGCGACTCCTGAATTGAAGGATGAAAATTCATCCTGAAAGGTAATTCGATTGACGTTTGCCGCCCACTTGGTTTCTGTCCATTTGGCTGTTTCTATCTCCTCTGTGTGGACTGTCTGATTTATAGTAAGCGATAAGCTTAAGGCTGCAAATGTTGATATTAAGATGGTTGAATATCTCATAACTCTCTCACTCCTTGATTTTTTTGTATGCAAGAAATAAGATAGTAGAGATTCTACCTATATGTTTACTGTTTTTTTGTCTAAATTTATGAAAAAAACAGTAATATTTTCAAGTTTTAACAATTTAAAGGTGCTGTTCGGATTCTATCGTGTTTC
>P_22
GTTTGTTCTTCGTTCAGTTACGTATTGCTAAGGTTAATAGGGAAACACGATAGAATCCGAACAGCACCTAGAATACTACAAACCAAGCTATTATGCTGCTCAAGCTCAATTTTGTCATACGAGCAATGGTGTATTCCCCCATATTAATCCTGGAGAATTGTTTGTATGGATGGGGATTGCTCAAGGGATCGAAATAGGGCTAAATTCGATGGAGCTGGCTATCCAATACTCTTGTGGGACTGCTGATGAACTTTATTGGTGGTTGGATAACTGATTTTACTACTGGATTTGTATGCAGACAGCAAGGAATCGTTCTTAGCAAAAAAGTAGAGCTTTCAGTTGAGAGTTTTAAATGTATGGTGATATTAAGATCGTAAGAGGAAACGGCGGGTATGGAGGTCCTTTGATTATTAGGCCGACAAAAGATAAACACAAGTTCATCTATGTCACAGGTGG
>P_23
TATTGTGATGTACTTCGTTCAGTTACGTATTGCTAAGGTTAATAGGGAAACACGATAAATCCGAACAGCACCTTTACTCAACAATGTTCTTCTTGTTTGCAGATAATCTTCCTCTTGTTCAGAACAATATCCCAAGTAAGGTGCGGCGATCGGGATTGGGCACATTACTGTCATCCATGACTGTGGCGTTTCCCCCATTCCATCTACTTCATATGCATAAATCGTTTGCCCTTTTTGATTAACCGTTCGTCCGTGATTCTGAATCCCCTCTTGGATCTCTTTCTTCAATTTCTGTGTTTGCTGTACAATTTCTTTATCATCGAGTATCGTTTGAAAAATTTCTTCCACATAACCTAACACGACCACCGCAAACATATTGGATGGTACCAGATATCCATAACGGCAAGTATCATCGCTAGGACGGAAACCAGACCATGTCATTCCTGTAAAAGCTGTTTTTGCACCTCGCCCGTCATTGATCAGCGTATCTTCTTTTCTTGTCGTGTCTCGTACAAATGTATAAGGAGAGTGTTCATGATCTTGCTCTGTTTTGAACACGTCCAAGATTTTTTTGATACCTTCAATAAAAGATTGATTGAATTGATCAGTTTTTCCTGTATTTTTGTAAAGAAGATAGGCCAACTGTAGGTGCTGTTCGGATTCTATCGTGTTTCCCTATTAACCTTAGCAAT
>P_24
TGTGTCGTTCTTCGTTCAGTTACGTATTGCTAAGGTTAATAGGGAAACACGATAGAATCCGAACAGCACCTGTAAATAATAAGCTGAATTTGCTTTTCGCTAAGTGCTTTGCTTAATGGTCCATAAGCTGGAGATTGACTGAATAGTTGCTGATAAAGCACAACGACTACTAATATTTCTGGTTTCATCAGAAAAAACGCCACCCCCACTTATTGAAAAATTTCATCATAGAAGTCAAAAACACGCGAAACAGTTTTGCATTTCGATGCGCACCCTTCCCGTAAAAATGGATAACTGCATAAAAGGGTGTGTACAATAACTTGTAACCTGCTTTTTCAAAACTCAAACACAAGTCGTTGTCTTCAAAGTACATGAAGAAACGCTCATCAAACCCCTTTATCTCTTTAAATTTATCAATATCAGCTACCATAAAACTACCTGAGATCATCCGTACATAACTATTAGCATCAGTAGGCAATCCTCGGCATTCAAACACAGCCAGTCGTTTGTCAAACTTTTTTTTGACCCATTTGAAAGGCACAAAGCGCAAAACGTAATCAAAAACAGCCAGCTGCTCACGGATGAGGTGCTGAGTTTAGGTGCTGTTCGGATTCTATCGTGTTTCCCTATTAACCTTAGCAATA
>P_25
TATGTATAGTTTCTTCGTTCAGTTACGTATTGCTAAGGTTAATAGGGAAACACAAATGATAAAATGCAACAGCACCTATAAATTTTCATTTTAATGTTTTAGTTACTGTTTTTATGACACATGAACACACTTATTCTTATTTCCTCTTATCTGCTATCAACAGAAAAGAAAAAGCCCTGTAAAAAGCCGATTAGATCAAGCCATCGAGAAACGATGTTAACCAAATTGATTTTAGGGTAATGAATGTTTCAGAACTTTAGTAGTCATCCAAAAACGACTACTTTTTTTGTTGAATCGTCCAAGGACAATTCGATGCTTTTGACTTGTAAGAACAGGATTGAATGAAACCATACTGTTCGCATATTTTTAGTGGATGAACAAACAAAATACGAGAGATTTTTTGTTCGTTCATCCATGGTTTTAAAAAAGAGGGACGATTTTGAAGAGAAAATCGTCTCTTTTTTCTTTCTTTTGTATGACAAAAAGAAAAATCTTTTCCATTTTATTTTTATAAATGGGTAGGTGGCGTTCGCGTAAAGCAAATCAATACAATCCAATGGTTTTAGCGGGAGTCGAATTACCCCATTAGGCTTGTTTAATACAGACATCGATTGTTATTTTGAGAATTTATATCCTTATTGGCAATGAAATGGATATTCTTGATACCAATGAAATCTAAGATAATTTTCGGAAATATATAAGAGTTAATCAATTATAATTATAGTAGGTGAAGAATTTAGGACAGCCTTCAATTATATGGGAAACCAATATAATCAAGTAATTATTCGGGTAACACAAATCTATCAAGTACTCATTTCTTATAACTGTTTTTACACCTTATTAGGGATCAGTATTATTAATAGATCTAGATAAATTAATACGTAATTATATAATAATTTATGTTTGTCCATTAAACAATCTTAAACAAATTAGTTCATATATAGGATTCTATCGTGTTTCCCTATTAACCTTTA
>P_26
TATGTTTATGTACATCTTACTTGGTTCAGTTGCGTATTGCTAAGGTTAATAGGGAAACACAATAGAATCCGAACAGCACCTCAGAGTATCCTGAACAAATATAATAATGATTATTTTCTCAACAGATTTAACTATATAAGTGAGAAAAGTTTGCGTATTTCCTAGGAATGTGATGAAATTTTGAATTTTGTTTGAAACTACCACGACAACGTTTTTAAAGGAAATGGGATATGGTATAGTTAATATATAAAAATAATAACTAATTACAGGAGTGCAAATTTTAATGAAAAAAAAATCAATTATTTTGGCAGCTACTAGTGCGTTGGCTGTTTTAACTCTAGCAGCTTGTTCAGGCGATACTAATAAAGATATCGCAACGATGAAAGGCGGAACGATCACTGTATCTGATTTCTATGATGAAGCAAAACTTGAATCATCGAACCAATCCTTAGTACAACGGATGATCATTTATAAAGTATTCAATAACAAATATGGCGATAAAGTAACCGATAAGCAAGTGGATGCAGAATACGACAAACAAGCGAAATCATTAGGTGATACTTTTGAATCACAATTAGAAGCTGCTGGATATACGAAAGGTGCTGTTCGGATTCTATCGTGTTTCCCTATTAACCTTAGCAA
>P_27
TTGTGACCTGTACTTCGTTCAGTTACGTATTGCTAAGGTTAATAGGGAAACACGATAGAATCCGAACAGCACCTGTTTGGATAGCGTGCTATGCCCATATGACAGACGGCGTCATTGCGACAGATCGCAGGGGTAAAGTCATTACGATCAATGATATGGCTGTTTCCTTGCTAGATATCAAAAACGAGGAAGCAATCGGACAATCGATTTTGACACTTTTAGATATCGAAGAAGAATATACGTTGCGGAAATTATTAGAAGATCCAAACGAAATGGTACTTGACCGTTCAACCAGTACATTGGAAAGTGATCAGATGATCTTGCGAGTAGACTTTTCTATGATGCGAATCAGGTTTTATCAGCGGATTAGTAGCTGTCTTGCATGATGTGACAGAACAAGAAAAAACAGAACAGGAACGTCGTGAATTCGTCTCTAATGTTTCCCATGAACTTCGTACACCGTTGACAAGTATGCGTAGTTATATCGAAGCATTGAGCGAAGGTGCGTGGAAAGACGAGGAAGTAGCACCAAATTTTTTGAAGGTAACGCTAGATGAAACAGACCGAATGATTCGAATGATCAATGACCTCTTAAATCTATCTCGCATGGATACAGGTAATACCCAGGTGCTGTTCGGATTCTATCGTGTTTCCCTATTAACCTTAGCAAT
>P_28
TTGTGCCTGTTCTTTGGTTCGTTACGTATTGCTAAGGTTAATAGGGAAACACGATAGAATCCGAACAGCACCTCTTTAAAATAAATATTTTTTTGATTTTCATAAGGAGGAAATCTTAAATGACAGTTAAAGTAGGTATTAATGGTTTTGGACGTATTGGACGTCTAGCATTTCGTCGTATCCAAGATGTAGATGGAATCGAAGTAGTAGCAATCAACGACTTGACAGATGCTAAAATGTTGGCACACTTGTTAAAATACGACACAACTCAAGGACGTTTCAACGGAACAGTTATTAGATGAAGGTTCATTCAACGTAAACGGAAAAGAAGTTAAAGTATTAGCTAACCGCAACCCAGAAGAATTACCATGGGGCGAACTAGGCGTAGATATCGTTCTAGAATGTACTGGTTTCTTCACTTCTAAATCAGCAGCTGAAAAACATTTAACAGCTGGTGCTAAACGCGTTGTTATCTCTGCTCCTGGCGGAAACGATGTTCCAACAATCGTTTATAACACAAACCACGAAACATTAACTGGTAAAGAAACAGTTATCTCAGGTGCTTCATGTACTACTAACTGTTTAGCTCCTATGGCTAAAACATTGAACGACAAATTTGGTGTTGTTGAAGGATTAATGACAACTATCCACGCTTACACAGGTGACCAAATGACTCTAGACGGACCTCATCCTAAAGGTGACTTCCGCCGTGCACGCGCTGCTGCTGCAAACATCGTTCCTAACTCAACAGGTGCTGCTAAAGCTATCGGTTTAGTAATTCCTGAATTGAACGGTAAATTAGACGGAGCTGCTCAACGTGTTCCTGTACCAACAGGTTCATTAACAGAATTAGTAACAGTTCTTGAAAAAGAAGTAACTGTTGACGAAATCAATGCAGCAATGAAAGAAGCTTCAAACGAATCTTACGGATACAACACAGACGAAATCGTTTCTTCAGATA
>P_29
TATCATTACTTCGTTCAGTTACGTATTGCTAGAACTTTTAATAGGGAAACACGATAGAATCCGAACAGCACCTGTAAAGAGAGTATATTCAGCTCCTTTAAACTCAGCTTTACCTTAGTTTCATTACCGGTATCTTTGTCTTCTTTTGTCAAAGTGGTTTCACCAGTGATTTCTTGGTTTTGCCCTTTTACGTTACTGGTAACAAGAGCCACGGTTTGATTGACATAGTTCAATTCGACTTTTACTGGTTTAAAGGTATTCACAAAGCCATTACTAGCTTTCGTTTCGGTCACATAATAGGTTCCCAATTCCAACGCATTGGCAATCTCTTTTGGTGTTTCCGCATGACCTTTTTCATCCGTGGTCATTTCTTGGACAATTTCACCGGTTGGACTGTCTTTGCGAATGGCAAACGTATTTCCGGCTAATGAGTATTTGTCGTTCCAAAGATCAGTTCCTGTTTCCACCCCCATTTTATTCAAAATGATTTGACCTTTTTTTCGCGAGTATTTTTTGAAGTCACAGAAATAGTCTCACCAGATTTAATGGTTGCGGTGATTGGTGTAGTGTCAATCGTATAAGGAGCTGGCACTGATTTTTCAGTAATGGTTACTTTCGCGCCATGAGGAATCTCATCCAATGTCGCAATGCCTTCTTTATCGGTGGTCACGTCTTTTGCAGGTAATGTTTTTCCAAAGTCTAAATGGAAAACGGTTCCCGGTACAACATTTCCTGTTATCGACTTTTTAATCTTCAAAGAACCCTAGGTGCTGTTCGGATTCTATCGTGTTTCCCTATTAACCTTAGCAAT
>P_30
ATGGTTATGCTGACGCTTGGTCCGTTACGTATTGCTAAGGTTAATAGGGAAACACGATAGAATCCGAACAGCACCTCTTATACAAAAGTAATCCACTTAGTTGCTGCTGGGTCATTTTTCTTCGTCGTATATGCTTTGGTCATCACATTTACACGTCCATTGACTGGAAGGATTTTCGATGTCAAAGGAGAACAATACGTGATGTATCCTAGCTATTTATTCTTAACAGCAGGATTATTTTTACTGAGTGTAACGACGAATAGTGTGACATTGCTTATCTCTGGAGCATTAGTCGGCCTAGGTTATGGTACGTTTATGTCAAATGGACAGGCTGTTTGTTTAAAAATCGTCCGCGAACATCGAATCAGTATTGCTTTATCTACCTACTTTATTGGTTTAGACCTAGGCTTAGGCGTTGGTCCTTATTTGATGGGGATGCTAAAATCTCTTACTTCATTTAGAGGATTGTATGTGATTGCCGGAGTCATTCCATTGATATGTACAGCACTCTATCTTGTTAATGGCCAAAACATAGTCATGAAGCAGAGGGCGAATTGATTGAATCATTGAAAAATGAAATTTGATCTTGATGAATAGATAAAAAAAACCGTTCAGATCTGAAAATAATCTGAGCGGTTTTTTGAGTAAAAATAGTTTATGATTATTCTTAATTAAACATCTATTTATTTTTAAAGCTTTCATTTATCGATAAGAATAGTTTAACTGTTGATTTATTCCATTTTCCGTTCATCTGGTACGATGCCTTGACTTAGCAACCACTTGTGGAAGAACCATTCCCACACCAATAATAGAGCAGGAATCAATACTTTCATCCAAATATCAACTGTGCCGATTCATAAAATATAGATAGAGCCACAAGATAACTGCAG
>P_31
ATATCTCGTTTACTTCGTTCAGTTACGTATTGCTAAGGTTGATCGGGAAACACAATAGAATCCGAACAGCACCTAAGAAAAGCATAGGCTGCTTGTGTGTCCCGTTTTTTACGTAACCAAATATCCAAGGTTAAACCATCTGCATCGATGGCTCGATACAAATAATGCCATTTTCCTTTAATTTTGATGTACGTTTCATCCATTTTCCATGAATAAAAGGATTTTTTATTTTTCTTTTTCCAAATTTGATAGAGTAGTTTGCCATATTCTTACACCCAACGATAAATCGTCGTATGAGAAACGTTAATGCCACGATCATATAAGATTTCTCGAACTTCACGATAGCTAAGGTTATAACGAAGATAGTAGCCCACGGCTACAATAATCACATCCTGCTGAAATTGCTTTCCTTTAAAATGAGGTGCTGTTCGGATTCTATCGTGTCTCCCTATTAACCTTAGCAAT
>P_32
ATGTTTATCATAGCGCTTGGGTTAGTTCTCGTATTGCTACACCGGTTAATAGGGAAACACGATAGAATCCGAACAGCACCTTCTCGTCAGACCTACTATTATCAGCGAAACCGAAAGGCTTACGGTACCCGAAAATTGAAGAAGTGTTTAGCAAAGCGTGGGCTTCAACTCAGTCGGCGCCGAATCGGTCGAAATCATGAAACGCCGCGGATTGACATCTACCTATACGATCGCTCATTTTAAAGGGCAACGAACAGCTTGTAATGAAGCGAAAACAGCGAATGTATTAGATCGGACCTTTACACAAGAACAGCCATTGGAAGCCATCGTTACGGATCTTACTTATGTTCGCGTGGGGAAAAAGTGGCATTATATCTGCTTAATACTTGATTTGTTTAATCGAGAAATTATTGGTTATTCCTGTGGTGAGAAGAAAGATGCCTCATTGGTAAAAGAAGCCTTTGGACGGATACCGTATTCTTTAACAGACGTCAAGCTTTTTCATACAGACCGTGGAAGAGTTCGATTTCTTGAAGTGAGTAAGGAATGCTTTGAATGGCCCTTTTTACAAGCTGCGCATCTTTTTTATTTCCGCAAGAATGGCCAATAATTTCACGATTGAATAAATCAATCATCAAACAAATATAAGCCCAATTTGTCCCGACCCGAACATAAGTTAAATCCGTGACAACCGCTGACAATGCTTTTGTTTGAGTAAACTTTCGATCTAAGTGATTCGCAATTTTCTTTTGATTGCTTTGGCACGATCATAAAGACGGCG
>P_33
GTGTTACGTACTTCGTTCAGTTACGTATTGCTAAGGTTAATAGGGAAACACGATAGAATCCGAACAGCACCTTTCCGGTTATCAAGATATCTTTGGCATCAATTTGATTTCCATTGATCAAGATATGCTCGGGAATAGTTAATTCTTGTGGGAGGTCGATACTAGTCTGCATTTTCTTATATTCAAGAAAATCCCCCTCGACCTTCAATGTATTTCTGATAGTTATCTTATCGTTTCCT
>P_34
AATACTGGTTTAGTGCTACTATGTTCGAGTATGCTTTTAGTATTTATTGACGAAAGGAACCGATCAAATGAAATCATTGTCACATCCAATAAAATCTGTAAAGGATTCAGCGGTCCGCGAAATCTTACCCGGTTTACTGCTTTCTTTTGCCATCGCTGCCTTCAGCAGGCTTCTTGCTATTTATCTGCCACAGTAGGTGCTGTTGGATTCTATCGTGTTTCCCTATTAACCTCACGGCAATTAA
>P_35
TTATGCCCTACTTGGTTCGTTACGTATTGCTAAGGTTAATAGGGAAACACGATAGAATCCGAACAGCACCTCTGATATCACGGATGCCGTCCTTCCTGAATTGGAAGAATGGCAGGGCTTGCGATTAGCCAAGTGTTATGCATTTCTATTCGTTGATTGTATGTACGTCACTTTACGCGAAAACTATGAAGCTAAAGAATATGCTGTGTACACCATTCTTGGCTATGATCTTAAAGGAAACAAGGAGATTTTAGGCCTATGGCTCAATCAAACAGAATCTAAAAATCGCTGGATGCAAGTATTTGATGAACTGAAAGTACGTGGTGTAGAAGATGTTTTTTTCATTTCGATGGACGGTGTTTCCGGTCTCAAAGAAGGCGCAAAAGCAATTTTTCCTTCTGTCATTGTGCAGCGCTGTATTGTTCATCTTGTTCGAAATGCGTTACGATACCTCCCAAGTAAGGATTATAAGGAAGTCTGTCGAAGGTGCTGTTCGGATTCTATCGTGTTTCCCTATTTAACCTTAGCAAT
>P_36
TTATGTATTCTACTGGTTCGGTTGCGTATTGCTAAGGTTGATCAGGAGGAACCGATAGAATCCGAACAGCACCTGGGATAAACAATGAAGCTTTTTTGAAGACTTATCAGCAGTTTAAAACTGTTGTCAAATCCATTGGTGAGGAAAAACGATTGGGACGGGAATTTGAAAAAGCTTCCGGTTATTCTTTATATCGTACAGTGCAGCAAGCAAAAAAAAATCCAAACAAAACTTTGAGAATGAACGGGTGAGATAAATGGAACAGATGATTGATCATATCAAGTCCTGGCTTGAAGAAGCTGGTGAGAAAATCAAATCTTCTCAACAAACATTAACAATCTCGCAAAAATCAAATCGAACGGATCTAGTAACAAATGTCGATCGAAACATCCAGAATTTTCTAATCGAAAAAATCCATTCCTTTGATCCAGAGGCGAAAATATTGGCAGAAGAAGGGTGTAATCAATTATCGGATCTCGATGGAAGAGTCTTTATCATCGATCCTATTGATGGCACCTTGAATTTTGTGATTGAAGGGGAAAATTTTTGTATTATGCTCGCTGTTTATGAATCCGGCGTTGGAAAGCTTGGTTTCATTTATGACGTGATGAGAAATGAACTTTTTTGGGGTGGAAAGGAATAGGCGTGTATAAAAATGATGAGCCATTGCCTAAGACCAGCAAATAAATCCTTATCGGAAGGCTTACTTGGTGTGAATAGTTATCTTTTCGGTCATAATAAATATGGAATCCGAGAAATTGCGGAAAGCAGCATGGGGACACGTATGTACAGGATGCGCTGGTCTTGAACTAGTGGCAATCTTGAAAGGAAACCACATTGCTTATATTTCAAACCTTAGCCCTTGGGATTATGCAGCGGGAAATGTCTTATTGGAAGAGTTTGGTATGGTAACAGGCGGATTCTTGGTACTCCAGGTGCTGTTCGGATTCTATCGTGTTTCCCTATTAACCTTAGCAA
>P_37
TGTGCCTGTTCTTCGTTCAGTTACGTATTGCTAAGGTTAATAGGGAAACACGATAGAATCCGAACAGCACCTGTGTAATGATTTTTATTTTCGATCTTCCAATAGCCATTTCCTTTTTGGTTCGCTGTAAAAACAACTTCGCCATTATCATATAAAGGTCCACCAAGCTGTTCATCATTCTCACTGAAGCCTGTTCTTGCACTTCCGGTTAATTGATACTCATGGAGTGTGTCATAAAGCCCTTCATCATTAAGATATTCTCGGATCGGTTCACTCGTTTCCTCGAGAGATTGGTGTACTTTCGGAAGATATAAAGGCAAGATAGCGCTAAAAGTTTAAGAAACAAATAAGCAGAACTGTAGTCAATGACTGGAATCGAGTGTTTCCCGACAACAACCGGATGGAGAAAAATTGCCTTGCTGCCAGATACACGAACAAAACAGTTACTACCGCAATCATTTCGTACAGTAAATCTTTTTTCCGAAAAACGGTAAGCATCATGAAGTAAGCCATCAAAGAAAGGGTGCGTACCAATAGTCGTAATCCACGGTCAATGTAATAAATAAATAGATCAGCAACATTATGAGAAAAAAAGCTGTCTTTTCTGGCAAATAATAAAGTTTACCTAGGTGCTGTTCGGATTCTATCGTGTTTCCCTATTAACCTTAGCAAT
>P_38
TGTTGTAACCCTACTTCGTTCAGTTACGTATTGCTAAGGTTAATAGGGAAACACGATAGAATCCGAACAGCACCTAACTAAAAAAATATGCGGCGCACAGAACGCGCCGCATATGGACTAAGTTTTATTCAAATTTGTCTTCACCAACACGATTTGACGAAGAGCCAAAAATTATCGTACTTGATTACGGTAGTCAGTATAACCAACTGATCACTCGCCGTATTCGTGAGTTCGGTGTTTTCTCAGAGTTGATGAGCCACCGCATTACCGCAGAAGAAGTAAAGGCAATGAACCCTAAAGGAATCATCCTTTCTGGCGGACCAAACAGTGTTTATGATGAGAAGGCCTTTTGGTATTGATGAAAAGATTTTTGATTTGGGGATCCCAGTTTTTCAAGGAATCTGTTACGGTATGCAGTTGATTACTTATAAATTAGGCGGAAAAGTTAAACCAGCCAAAAACCGTGAATACGGAAAAGCAGAATTGGAAATCACTTCTGCAGAAGCGGCCCTTTTCCAAAACACTCCTGAAAAACAAACCGTTTGGATGAGTCATGGTGACCTAGTTACCCAAGCACCGACTGATTTCGATGTCGTTGCTACCAGCAAAGATTGCCCCATCGCATCAATCCAAAATGCAGAACGCAAAATGTACGGAATCCAATTCCATGCAGAAGTTCGCCATTGCCGAATATGGAAATGACTTGTTGCGCCATTTTACACTAGATGTCTGCCAATGTACTGGTGACTGGACAATGGATAACTTCATCGACATGGAGATCGCAAAAATTCGTGAACAAGTCGGTGACAAAAAAAGTTTTATTAGGCCTTTCAGGCGGAGTAGATTCCTCTGTTGTTGGTGTTCTTTTACAAAAAGCGATCGGCGA
>P_39
TGTAACGTTTGCTCGTTCAGTTACGTATTGCTAAGGTTAATAGGGAAACACGATAGAATCCGAACAGCACCTAAAATCAAAGTCGACAACATGCGCTTGCAGCATGAGACGATTTTGGAACACGATGAAGAAGTGAACGAGTTTGCGAAAAAAGAAATACCACGTATCCCGTATGGTATCGTAGCGATCGCTGCTGGTAAAGGCGTCCAAGAGCTGTTTGAAAGTTTAGGCGCTAATTATGTTATCAGTGGTGGACAAACAATGAGAATACAGAACATTGTTAAAGCGATTCAAGAAGTAAACGCAGATAAAGTGATTGTCTTGCCAAACAATAAGAACATCTTCATGGCAGCTGATCAAGCAGCAGAAGTAGCAGATATCCCAGTAGCAGTTGTTCCTTCAAGAACGATTTCCAAGGATTGACAGCTATGCTTTCATTCAATGATCAAGCTTCTTTAGAAGAAAACAAAGAAACGATGACAGAAATGTTGTCTAGCGTTGTGAGCGGTCAAGTCACTCACGCGATCAGAGATACCTCAATTGACGGTGTAGAGATCAAAGAAGGAGACTTTTTGGGCATGATCGATGGAAAAATCCTGATCTCTAACCCAGATATCACAGCAACAGCGTTAAGTACACTAGAACAAATGATCAATGAGGACACAGAGATCGTAACGATCTTGGCAGGTGATGAAGGAACAGTTGAACAAGCAAATGAATTTGCTGAGAGAAACTAACAGAAAAACATCCTGATT
>P_40
ATGTATATGTACATAATCTACTTCGTTCAGTTACGTATTGCTAAGGTTAATAGGGAAATCCGATAGAATCCGAACAGCACCTTACATTTTCCCAACCGATTTCTGATTGGACTGTTTCTAGCAAATCTTCGCTACGACAAACTTACGGCCATCGGCTTCCACCAATACATACGTAAATTTTGGATTTACAGCAATACCTTGGTTTGCTGGCAATGCCATGGTGTTGTCGTCCAAATGACAAAAGCTGTATCTTCATCAAGAATATCTTGCCGTCTTTGACATTGGAAGCTACAAAAATAGATGGAGATTTTACATCTTTATATTCAATTTCAGCTTCCGCTAAAGAAGACTCACTTGACGGAGACCAGTAAATTGGTTCAAATCCTTGTAAATATAGCCTTTTTTCAGCCATTTTACCAAATACGCGTACTTGTGCAGCTTGATTAGAAGGATCTAATGTAACATAAAGGATTGAAACCAATTTACTAGGTCTCCCGTCAAGTGAGTCTTCTTTAGCGGAAGCTGAAATTGAATATAAAGATGTAAAATCTTCATCTATTTTTGTAGCTTTCAATGTCAAAGACGGCAAAGATATTCTTGATGAAGATACAGCTTTTGTCATTTGGACGACAACACCATGGACATTGCCAGCAAACCAAGGTATTGCTGTAAATCCAAAATTTACGTATGTATTGGTGGAAGCCGATGGCCGTAAGTTTGTCGTAGCGAAAGATTTGCTAGAAACAGTCCAATCAGAAATCGGTTGGGAAAATGTAAGGTGCTGTTCGGATTCTATCGTGTTTACCCTATTAACCTTAACAAATGT
>P_41
ATGATTTACTTGGTTCAGTTACCGTATTGCTAAGGTTAATAGGAAACACAATAAGATCCGAACAGCACCTATTCAGAAATCTATCCAACAGAGACAAGAAATCTTCTTTGCCAAATCTTTTGGTTGTGTCCGTAAGGTCTACAATCTAATGCTTGATGACCGAAAAAAGGCGTATGAAGAAGTTAAAAATGATTCTTCTAAAAAAATGACTTTTCCGACACCAGCTAAATACAAGAAAGAATTTCCGTTTTTGAAAGAAATTGATAGCCTTGCTTTAGCCAATGCCCAACTTAATTTCAATAAAACTCCTACAAGAATTTTTTTGGGATAAATCCGTTGGATTCCCACATTTCAAAGTAAGAAAAATCCTGTTCAGAGTTATACAACGAATAATCAAAATGGTACAGTTGCTTTGATTGATAGTAAATTCATCAAAGTTCCTAAATTGAAGTCATTAGTAAGAATTAAGCTTCATAAGGTACTGTCGGATTCTATCGTGTTTGCCTATTAACCTTCTAGCAAT
>P_42
GTGTGTGTGTGTGTGTGTGTCCTCTACTCGTTCAGTTGCGTATTGCTAAGGTTAATAGGGAAACACGATAGAATCCGAACAGCACCTGTTTTGTTTAATGCGAGCAAAATCAAAGCAAACTTTGATCCAGATGAAGTCCACCCTGAACTAGCTGCAGTTGTGGAAAAATTAGGTTATGAAGTCCAATCAGCAAAAGTAAAAGAGGCGTAAATCAATGAATATAGTGGAAGAAAAATTTGCTTCAAGAAACAAAACAAGCAGATATCGACCATCATAAACCAACTGCTGGCGCCATGGTGGGGCATGTATTAGCAAATTTTAAATTAGAAGAAATGAAATTGATCCAAGCACAATTGTATGTTTTGGGTACATCTTCGCAAGAATTAAGTACCCTTTTTTAGAATATACTGAGATCAAGAAGCGAGATGGTTCAATAAAATCTCTCATGAGTTAGTGATTGAAAATGAAATCGTTCCGTCTACTTTAGAAGAAGTCATGCGTTATGGAAAAATTTACGAACATGGTCAAAACAAATATTTACCAGCCTCAACAATGTTGGAAAACTTTGCAAAAGATTTTGATTTCCAAAATGTCTTTATCACACGGGCAATCAAATTAGCTGAAAAAGAAGAAAAATATGGCTTGCAACAATTGCTGAACTTTTAAGTTTCAATAAAATCATCTACC
>P_43
TGGAAATGTTATTACCTACTTCGTTCAGTTACGTATTGCTAAGGTTAATAGGGAAACACGATAGAATCCGAACAGCACCTTGTCTATCAAACTAGTCGCTATCGACATCGATGGTATTTTATTAAATCAAGAGAAGTAACAAAAGAAGTAAAAGAAGCGATTGCCGCTGCTGTTGCAAAAGGTGTTTCGATCGTTTTATGCACTGGCCGTCCCTTACCAGGTGTCCAGGAACAGTTAAACGAGTTGAACCTTTTTCAAGATAATGATTACGTTATTACTTATAACGGGGCACTCGTACAACAAACGAAATCAGGTAAAATCATCGCCCGTCACGGACTGACACATGAAGATTTCCTAGAGATCGAAGTGATGGCACGCCGTGTCGGCAGTCATCTCCATTCGATCGATGACAAAGCGATCTACACGCCTAATCGAGATATCAGCGCTTATACGATCCACGAAGCAAGTTTAGTCAAGATGCCGCTAAAATATCGAACACCTGAAGAAATGACACCAGACATGAACATCGTCAAAATGATGATGATCGACAAACCAGAAATTTTAGATGCAGCAATTAGATTTACCGCAAACTTTCCGTGATAAATACACAACGGTCAAAAGTGCGCCCTATTACTTCGAAGTACTAAATAAAGAAGCAAGTAAAGGTGCGGCAGTTGCGAATCTCGCCGCAGCACTTTGGTATTGATCAAGATGAAATCATGGCTATCA
>P_44
TTTTTTACCATATCTACTTGGTTCAGAGATTACGTATTGCTAAGGTTAATAGGGAAACACGATAGAATCCGAACAGCACCTCACGTAACGCATAAAGTGGTGGTAATCCTGTTAAACCATCTTGGGTGAAATATTTGAAGTGCAAAATATCGCTAGACTTCACACGTCTTTTTTTATCACCAATCTGATAAGACAACGTACCATTATCTAATTGAGTAACCGTTACACTTGAGTTAGGTAATAAGTGAATTTCTTCCTACCTTTTCACCGTTGCGTTTAATCTCTGCAAAGCTATTACCGTTTAGCAACATATTGACCGCCAAAGCAAACTTTAAATGCCAACCATCCATTTCTGAATTAGGTTTCTCGTTTAGTAACTTCACCAGTTCATTATCAGCTTGTGGCATATTGTTTTTGACCAATTGAATCGGACTTGAAGCAATATCACTAGCAATAATTCGAACGGCTGCAAACACATCACTATTTCTTAATGCACGAACGCTTGTAAAGCTGGTGGTGCATTAAGAAATAGTGATGTGTTTGCAGCATTCAAATTATTGCTAGTGATATTGCTTCAAGTGCAAAAACAATATGCCACAAGCTGATAATGAACTGGTGAAGTTGCTGAACGAAGCCTAAATTCAGAAATGGATGGTTGGCATTTAAAGTTTTCTTTTGGCGGTCAATATGTTGCTAAACGGTCATAGGCTTGCAGAGATTAAACGCAACGGTGAAAAGGTAGAAGAAATTCACTTATTACCTAACTCAAGTGTAACGGTTACTCAATTAGATAATGGTCCCGTTGTCTTATCAGATTGGTGATAAAAAAAGACGTGTGAAGTCTAGCGATATTTTGCACTTCAAATATTTCACCCAAGATGGTTTAACAGGATTACCCACCACTTTATGCGTTACGTGAGGTGCTGCTGATCATATTTGTAACCTTAGGCAAATA
>P_45
TATCTACTTGGTTCGTTACGTATTGCTAAGGTTAATAGGGAAACACGATAGAATCCGAACAGCACCTCTTTTTCCCATAGCATTTAGTTTTGCCTGATTGCTGGTAGTGGTCGTGTTGGTATCGGGTTCATAACTCATACATAAAAAGCGAATGGCTTCCGAGTAGTTATTGATATCTGGATTTTTTTCGATGATGGAATCTAAAACGTCAACATGACTAGGGTACAAAGTAACATGTTTTTGGACAGAAGTTTTTCTCATGGTTATATCATTCCTCCGATAAGCATTTCAATGATTTGATTATTTGTGTAGACATACTCGCTTAATATTTGAGTATTTTCTGTTTGGATAGCAATAAATTTATCGAGCAATAAATCGAATTGGTCTTTTTTGTAAGTCGTAAGTTGACGGTCAAAATCACTTTCGATTAAAACTTTTAGATATTTATTTCGACTCCATTTTTCTCCTGTTTTATTCGTGAGTTCTTGGCAACGTTTGTCTATTGTTGCAACAAACTTTTGGATCAATATTCCGAACTAAAATGTCCATAAAAAATCTCCTTTTGCAATTATGTATAATTTATGTATACCATACAAATACTATATTTGTATAGCTGTTTTTTGCCAAAATACTATACATAAGCTATCCACAATGGCGAAAAAGTGATATCAAATTTTTTTCAAAGAAACGTGATAGGCACAGCCTATCTAGCACCTTTCGTAAGAAAGTGATACCACGTTTCCTTATGCTCTTTAAAATTCGGGGGGGAGTGCTGCACGTGTGATCGATAACCAAATTTAAAAATGCACGATCAAAAATTTATTTAGTTTTAGGTGCTGTTCGGATTCTATCGTGTTTCCCTATTAACCTTAGCAATACGT
>P_46
TTGTGTGCCTGGTTCAGTTACGTATTGCTAAGGTTAAATAGGGAAACACAATAGAATCCGAACAGCACCTCCACTGGCAATAGTAATGGTTTATCTGTATCACGTTCTGGTGTGGATATATTCATCTACTGTATCCATCAATTCCATAATAGCAGCTTCAGCATGATCACCTTGCAATGCTTTTAATGCGGAACCTTTGATCACAGGAGTGTCATCGCCTGGGAAACCATATTCGCTCAATAACTTCGCGAACTTCCATTTCTACCAATCGATCAATTTCTCATCATCGACTAAATCAACTTGTAAGAAAACAATCAGGTATTTTACACCAACTTGGCGTGACAATAAAATGTGTTCACGTGTTTGGCATCGGACCGTCAGTTGCAGAAACGACTAAGATTGCACCATCCATTTGTGCTGCCCCTGTAATCATGTTTTTCACATAGTCCGCGTGTCCTGGTGCATCAATATGCGCGTAGTGGCGTTTTTCTGTTTCATATTCTACGTGTGCGGTATTAATAGTAATCCCACGTTCACGTTCTTCTGGAGCTGCATCAATACTAGCGTAAGTTCTTTGAGGATTTGAGGTGCTGTTCGGATTCTATCGTGTTTCCCTATTAACCTTAGCAA
>P_47
AAATAGGTTCAGCTTTTACTTCTATCGTATTGCCTATTACAGAAGTCTTTGCATAATAAATCCGTAGACGCTGTTTTGCTCGATTTTCATCTACATAACACTGAATAATACGTCCTTCTACAATCAAATCTGCATTAGTTCCGCTTATTGGATAAGTACCCTGAAATATCTCGGCTCCGTTTAATTTATTGCTAACAGTAGCTGTTAACCAGTCTGACAAAGCGCCTAAACCTTGCGTATCATATAAATGTTCAGCTAAATTATTGGCGTCGTTTTTATCGTAAATAGTTATTAAATTATCGATCATCTATTTCACCTACCTTAACCCATTACGATAAATTTGTATTTTGCTCAAACCAGTACAATTAAAATAATTAATATCCACTTGCAATGTCGGATATTGCATGGTCTTCATTTTGTTGGACCGATCTAAAATATCTCCGTCCGATTGCTCTTCGTAGCAAAGCATCAAATCACTATCAATGACTAAGGTGCTGTTCGGATTCTATCGTGTTTCCCTTGATTAACCTTAGCAATAC
>P_48
TATGTGGCTTGTTCAGTTACGTATTGCTAAGGTTAATAGGGAAACACAATAAGAATCCGAACAGCACCTCAATCAGCTAGCAAAACTGCCGACACCACTTCAAGAAGAGCTGAAACAGCAAACTAAACCATTAAGAGACATCCCTAAATTAGGTTTTTCATTTCGTATGAAGAGTGGGAGTGAAGCAGAGTTGATTTTTGAATATGTCAACATCATGTTCATGCTGCCATTTATACTCCTATCATTTCGTTCTCACTAAATTAGAAAAGCATTCAACTGAAGCCATCAAGCTGTGGGAATTGCTGGGAGAATTAGAAGTAGCCGCTGCAATATTGAATTACCGTACTTATATGCCCATCACTTGCCGACCAGAGTTTACTGAGGGCGGTGTGACAGCGAAAGATATCTATCATCCATTGTTAAAAGAAGCGGTAGTGAATCCGGTCAACTGGCAGAAGAATACATTAGTCACGGGTTCCAATCATCAGGAAAATCTACGTATGTCAAAAGTATAGCCATCAGCTGTATTCTAGCACAGACGATCCAAACAGCGATTGCAGAACAGTTTACCCTGCAACCTGGACATGTGTTGACTTCCATGGCAATCGAGGTGCTGTTCGGATTCTATCGTGTTTCCCTATTAACCTTAGCAA
>P_49
GCTTTGCATGCCTGACAGCTACGTATTGCTAAGGTTAATAGGGAAACACGATAGAATCCGAACAGCACCTGGCGGTCACCTTTGAACAAGGACCTGGCGATCATAACTGGATCTTCTGGGACCAATGGATTCAACGTGCATTGGCGTGGCTAATGGAAGAAAAATAAAAAAAGAGTCTTAAAAAGATAGCTCCTATAGAGATCACAAACATAGTGATCTCTATAGGAGCTTTTTTACTGCTCGTTTTCTCTTCTTTTATTTTGTTGGCATAAGCCTTCAATATAGGTTTGTGCACTCGTTAGAAAGAGTACTTTTCATTCAATTCTGCATGGGACTGCATACTTTCTTTAAATCCCTCTAATTGATTTTCAACTACATAATTACGCATAAATAGAACTGTTTCTTTCAAAAATTCATTTCCGTCCATAATTTTTTGTCGAAGCTGCTGTTCATGCTGCTGATCCATTAACTGTCCAATCAATAAATTGTGGAGAGAGGCAATGGCCTGATGACTTTGGGTGACTGAAAATCCTTCACGAACAAGTAATTGGATCATTTGCTCCAAATGTTCTAATCGACTCGGAAAAGCGGGCACAGTATTGATTTCTAATTCTGCCCCACAAGGGAAACGTGTATAAAGGTCATAGTAATTTTCCATATACTGCAGCAACTGTTCATTCCAAGGCAAAGTTGGATCTGGAAGCGCTAATTCTTCTTCCATTGTTTCAGCCATTTAGGTGCTGTTCGGATTCTATCGTGTTTCCCCTATTAACCTTC
>P_50
TGTGCCTTGTAGCGCTTGACGACTACGTATTGCTAAGGTTAATAGGGAAACACAATAAGAATCCGAACAGCACCTCTTGTTTCTTTTGCTAATTTCGTCAAATCACGTGCTAATGAATCTAGCGTAGGTGTTCCTTGCGGTGTTTGCCGTTTATCTTGTACATTTACATTTCTACGACGATTCATTCCTTTTCCAGCAGAATCACCAGCTAGCCCCATTTTTTGTTTCAGAACTTGACGGGCTTTTGAAAGGCTGATACCTAAGTTGATCATGATTCGAGTAGCCATGATACTTTCATACTTTAATAAGCTCATCAAAATATGTTCTGTTCCAACTTTTTGAGAACCAGTTCTTCACTTCGCTGCTAGCTAAAGCAAAAACTTGTTTCATTCTTGGTGAATATGGAAGAAAGACTCCTTTAGGGTAAGAACGGATACCACCATAACCAATCAGATGTTCAATTTCTTCATAAATTTCCGTTTCATTCAAATCCATTTCACGTAATACTTTTCCAGCAATTCCATTTTGCTCGACCACTAAGGCTAGTAAAACATGTTCTGAACTAACTGATTGATGTTTCAACCGTTTTGCTAGCTTCTTGTGCAATTTCTAATACTGCTTGGGCTCTTTCAGTAAAAAGTTCTTCCATCTAATCTCACTTCCCATCTTCATAACTTAAACGTTCCAGAAATGCTTCGGAAAATACGAGCGCGTGTATGATCTTCATATTCATTGAAATTCAATGTGTTTTTTGCAATTGCACTCAACATCAAGTTTCCTTCTTTTTTTGTAATTATTTGGTCTTCATAAAGTTTTTGAATAATCAAAAGCATTTTTCTCACTGATTGTATCATCAAATAACTGATTTATCTGCTCAAGTAATTGTTTTAGGTGCTGTTCGGATTCTATCGTGTTTCCCTATTAACCTTAGCAATACGT
>P_51
TTTATGACATCTACTTCGTTCAGTTACGTATTGCTAAGGTTAATAGGGAAACACGATAGAATCCGAACAGCACCTATGGATATAGGTTTGGTCAGCAGTTATAATGACCGCTACACTCGTAGTTGCACTACGCCAAAACGAAGGATCTCCTAACAAATTTTCAATTTTTTCTTGGGTGAGTTGATGTTCGGAATATTTTTTCTCAAAACGTTTCTTTGCTTCTTTCGCAAAATTTTTGAATTTGATCTGATCTTTTTCCACATCTTGATGGGCGACATGCGTATTCAGCATGATCGTGACGAATGGTCCTTTAGCGCCTTCTGAAGTCAATTGTGACAATAATTCTTTATCCTTTTTTGCCATAAACGTACCCTTCCTAAAAAAATCATTCCTTTGTTTCTATCTAAAGTCTACCACAACACTATTTTTCCATACAATAAAACGTATCTAAAAAAATAAAACGGTTTCTACGGTTTTAAATTTAGCTATTTTTTTAAGTTATCTTCATAATTTCCTCAATTATTTAGCCCAGTCTTCAACTATTCTTCATGAAATGCTGATAAACTAAGAAAAAGAATAAAAGAGGTGGATCTTATGCATTTGATTATGATTTTCAGTTTATTAAGTATTATCAGTTTATTTGCTTAGGTGCTGTTCGGATTCTATCGTGTTTCCCTATTAACCTAAGCAATGCGTAA
>P_52
TCTTTCTGTTTTATCTACTTGGTTCGTTACGTATTGCTAAGGTTAATAGGGAAACACGATAGAATCCGAACAGCACCTATTTATTTACCGTTTCTTCCGAATCCTTCTTTACTATATTCTGATAGACCATCGTCAATCACATAAAATTTTATGCGTCTTGTTTTATTGCAATTTTCTAATGCAGTTGCGATCATCACGCTCAAGTAAGGAGCATAATTTTCGTCTGAAGCAGTTACCACAGGAACTACGCCGTATCTCTTCTCCATCAAAATCACTCCTTTTTCTAAATCTTTTCTAACCTGTTCTACATCTAGAATATTCCTCATTTGGTTTTAAGCAAAATATATGCTTTGTTTTCATTGAATATTTTAAAATTTTTTTATCACAAAACGCATCGGTAAGCGCTAACTATTCGTTTTTCATGGCTTTTTATTCAAAGGTATTGACCAAAAACTACTATATATAGCCACCTTTTTCTTAAGAATGTTTTTTGAAAAAATTCATAATGACAAAGCAAGTTAGTTTGATTTTTTTAAATTCTCATTTAATCTTAAGGTAACAGGAAAATAGATATGTAAAAAGAAAGTAGGAAGATAAAATGAAACTAGCAGCGATTGATTTAGACGGTACCTTGCTTGATCGAAATGGAAAGATACCAGAAGAAAATATCCAAGCACTTCGGAAATTTGATGAAAATGGCGGAATCGTAACCGTCGCTACCGGAAGGAACAGCATTTCTGCTAAAGATATTTTTTCCGAATTAGGAATCGGTGGCTATTTGATTTCTTCCAATGGTTCACTGATTGCTGAAATCGAAGGATGGAAAAATGGCGAAGGTGCTGTTCGGATTCTATCGTGTTTCCCTATTAACCTTAGCAAT
>P_53
CTATCTTTTGTGTATTTTTTTTTTGGTTCAGTTACGTATTGCTAAGGTTAATAGGGAAACACGATAAAATCCGAACAGCACCTAAATAAATGTAATAATGATGAATACACTTGAAGATAATAAACTTAATCCTTGTTCGCCCAATGTAAGATGGTGTCTGTGATTAATCCATTGTTCATAACCACTTGGATACCACGAGCAACAGCTACTAGATTGCTACACCAAGTCAGAATCAGGAAGCACCAGCTAAAAATTAGGAGGACAAATTCAGACTCTTTCATGCCATAAGTGATTGCTATACAAATGGAACAATTACTAAGAATAACATAGTAATTTCTCAGGGAAGTACCAGTCACCTAATGGAAGCATGCTTTTACCTAGAACCGTACCTAGTACCGGAAGGTTTGTTAACCAGTTTGTCAATGATTCAAAAATCGTGAAATTCGCATTCAAGGTTGTCCAAGGAGTCGAGCTTGATTGATGTAGTTGAGTGCCAAAAGTAGTAGAGACATACATTAACATGTTTTTGTTTTTTCAGTAATTCTTTCTTGACGACCGATTGCTTCAATATCGAAATGCTTCATATCTTCTTTACGTTGGTTGTATACTAATGATTTTGTTAGATATTTTTTCGATCTTTGATGCATAACGATACACATATACAATAGAAATAGCTAACAAAATAACGAACATCAAGATCGAAGCCAATACCTTCACCCAGTTCGAAATCCCCAACAGCTTGTAGAGCTACGCCTGTTGCAAGGATTTTACCGTTAGAAGCTAGACAGCCTACTTAAGACACTGCTGCTGATACGATTGCTACAGCTACTACTGCTGTAAAGCCTACAGCCATCATGACTGGGATCAGTAAAGCATAAGAGAGTGGAATCGTTTCTTCTTGCCATTGCAGGGTGAGTTAGAGCCGCCTAATGCA
>P_54
TTATTATGATCTACTTCGTTCAGTTACGTATTGCTAAGGTTAATAGGGAAACACGATCAATCCGAACAGCACCTATCTCTTTTGTAGAGACAGCAACCCAAACGCCGCCGATCTACATCGGAAAACCAGAAGCCATCATTATGGATAAAGCCGTTGAAGTATTAGGGCTGCAAAAGAAGAAGTAATCATGGTTGGAGATAACTGAAGAAACAGATATCCAAGCTGGGATACGCAATAATATAGATACTTTGCTCGTTTTATCAGGTTTTACAAAAGAAGAAGATGTACCTGGGTTGCCTATCCCAGCTACCTATGTGAAACAATCACTGGATGAATGGAGCTTCTAATATGAAAAATTCGAGATGGCAGTGGATGGAATATGCTGGATTGTTCAGCCTATTTCTGACACTACTGATCAGTCTGGCAGTTGGTGTGACGATCAACTTTCGACCACTATACGTATTTGATAGGTGCTGTTGGATTCTATCGTGTTTCCCTATTAACCTTAGCAATACAT
>P_55
GTTATCCATGACCTGGTTCGTTACGTATTGCTAAGGTTAATAGGGAAACACGATAGAATCCGAACAGCACCTTTGTGTAGTGGTACCTTGTTTTCTGGGAATCAAAGTTGCCGTATCAGCGGTTGCCGATAACCCATAACTGACAAATTGTCCATTCGAGCGTCCCCAAGGTACAATCACCAAATTGGTAAATGTAATTATGGCTAAACCTTGTTGGGTAAGTTCTTCCGGCGTGATCACAGGATGTTCAGATTTGACTTTGACACTGATTTTTTCGTAGCGAAGTTTTGGTAGGATACATTCGTAGCTCCAACCTAGAATTTCGCCCTCCTTTTGCCAGCGAGTGACATTGACGACTTGGTATTCTTTTTCGAGTGTTTCTTTTGGTAAACTGAGATCGGTAATTTTTATTGGCATCACAATTCTCCTTTTTTATACGAAAGTTTATACGATTTGATTAAAAAATATAGATGGCCATCTACGACTTGTATTATATTCGAGAACTTATACGTAGTCGAAGAGATTTTCTAAAAAAATATATACGATTTTTTAAGGTGCTGTTCGGATTCTATCGTGTTTCCCTATTAACCTTAGCAA
>P_56
TATTTGTATCTACTCGTTCAGTTACGTATTGCTCAACCATGGAAACACGATAGAATCCGAACAGCACCTATGAGCCAACCCGTGGGATAGATGTTGGCAAAATATGAGATCTACACGATTATCGAAGAAATGGCAGCAAATGGCAAAGCTGTCTGTCTTATCTCTTCTGAACTTCCTGAAATATTAGGGATGTGTGATCGAATCTATACGATGAACGAAGGACGTATTACAGGAGAAGTCTCGCGAGAAGATGCAGATCAGGAAGTCTTGATGAAATTAATGACGAAAGAAGAGGTGGGTTAAGTTAAAACAGGCAAAAAATCTTACGGATAAAAAAGAGAAAAAACTAAATTTGAAAAGTAGAGCAGCTGATCTTTTTGGTCGCTACAGCATGGTGATCAAGTATTAAGCGGACATTTTTTTAGACTCAAATTGACTGTAGACGGATGGTATTTTCTGGCGTCCATTGAATATAACTAACCTTGTTCTGCAAAATAGCCGTATATTAGTATTAGCTGCAGGGATGTTATTAGTTGTGCTCTTAGGTCATGTGGATTTGTCGGTAGGGTCAGTGATGGCGTTTGTTGGTGCGATTCCGCGGGCATGATGATGGTCAATCGCCAAATGAACCCGTGGATGACAGTTATCGCATGTCTTGCAGTAGGCGGGCTGATCGGCGCATGGCAAGGTTTTTGGGTAGCTTATGCAGGGATACCGGCGTTTATCGTGACTTTAGCAGGATTGCTGATGTTTCGTGGACTGACACAAGTTGTTCTAGGAGGCCAATCTCTAGCACCTTTTCCAGCTGTTTTCCAAAAAATGTCT
>P_57
CACAAAACTGGTTTTTCCTTCCATCATTGCTAAGAAGGCTTGTTGGATTTTTTTCTCTGTCAATGTATCGACTGAGCTGGTAGCTTCATCTAAGATCAACATAGGGGGATTACTGATCATCGTTCGAGCAATCGTCAACAGTTGGCGTTGTCCATCTGATATCTTTAACCCTTGACCGCCAATCTTAGTATCTAATTTTTCCGGCAAACGTTCTACAAATTCATACATATAAGAGGCTTTTAGGGCATCATTGATTTCTGAGGTGCTGTTCGGATTCTATCGTGTTTCCCTATTAACCTTAGCAAT
>P_58
GCTCCATGTACTTCGTTGAGTTACGTATTGCTAAGGTTAATAGGGAAACACAATAAATCCGAACAGCACCTAGTTATCCGAAAACTAGCCCTCTGGGAGATCCAATCGAACTGACAGTGCGAGGGTATGAACTGACGTTACGAAAGTCAGAGGCCGAACTAATCTTGATACAAAGGGAGGAAAAAGAATGAATATCGCGTTAGTCGGAAATCCAAACAGCGGGAAAACTAGCTTGTTCAATCTCTTGACTGGTTCGAATCAATATGTAGGGAATTAGCCGGGCGTAACAGTAGAAAAAAAGAGGTCGTTGAAAAAAAATCCGAACATTGGCGGGTCTGCAGGACCTACCCGGCATCTATTCTTTGTCTCCTTATACACCAGAAGAAGTGGTTGAAGAGATTATTTGGTTCAGGAACAGCCTAAACTAGACATCAACATTATTGATGCTAGGTGCTGTTCAGGATTCTATCGTGTTCCCCTATTTAACCTTAGCAATA
>P_59
ATCTTTTGTGTACTTCGTTCAGTTACGTATTGCTAAGGTTAATAGGGAAACACGATAGAATCCGAACAGCACCTGATAACTTTTTTGTGAGGGTCTCTACCATCGGAAAAAAGTTATCATCAGAACTACCCTATTCTTTTTCCAATCAAGAAAAACAAGCAATTGAAAATCGACTATTAGAGTTAAATTATTTGATGATTAATGATGAAAAAAACAAAGAAATAGAGAAGAATCTAAGAGCATTTGAGCAAACGATTATTCGTTTTTTAGATCTTCCTGTTTCGTTATTGTTCCATGAAACAGAATTTTTGCTAACCCATATCAAACAAATGAAAACGAGGATGGATGCCGGACATAATACCATGAATCATTTTGTACAAAAGATCATCTCCCGTTATCCTTTAGAAATTTATTTAATTCGGCGTTTCTTCCCAATACATTTTCAATTACGTCCCAATTTAGCTGAAAGCGCTTATTTTGTTTTGTATCTTGCCGAAGCGTTGAATCCTTTTCGAAAACAAGGGGAGATACTGATTGTTAGTAACCAGCCAATTAGTATTTTGAATACACTAAAAAAACAGATTCAACAAAGTATGAACATGTGGATCAAAGAATGCCGGATAGAACCAGTGTATCTTTTCAAAAATCAATCAAACAAAATAACGGAATATGATGCAATTTTGACTACTGAGCAAGAGCTTATTTTTGAGTGGGATGATTTGATTTATCTACCTAGTGTTCTAGATGAGTTTGAATCTTGGGAGATTTATCAATTTTTGCGTGAAAAGCTGACCATAGTTGAAGAAAAAAAGAAAACAAAACTGCTTGATCATTACTACAAAGAAGAAAATCAAAAGGTGCTGTTCGGATTCTATCGTGTTTCCCTATTAACCTTAGCAATACGT
>P_60
ATGTTATCATTCTAACACTTACTCATACAGTCGTCTTGCTAAGGTTCATGGGAAACACAATAATCCGAACAGCACCTAGCAACAACAACTCACCTTGCAGGCAAATCAACAGATCGAAAAACTGCAAGAACAGTTACAATTAGCTTATACGGAAGAACCTGAAGAAGAGGAATTAACTTCTGTCAATAAAGAAAACAACAATGCAATAACAACAGAAAAAAAGTGGTGGAAATTTTGGTAACAATTACCAACTTTCCATAAAGAAGAAATCAATTTCTATAGACTCTATCTTTCTAAGAATAAAAAATATGTTTAGGTGATCAAATGACTATAAGTAAAGTAATCAAACAAAAAAGAATAGAAAAACAACTAACTCAAGAAGATTTAGCTGAAATGCTTTTAGTATCTAAAAAAACCATTTCTAATTGGGAAAATGGTCGAACAATACCAGATACAGAAAATTTAATTCAGTTTGCTAAGTTATTTGATTTATCACTAGACAATATTTTGTTAGGAGAAGAAAAAATTATGGTAAAAAATCATACAAAAACACTAATACTATTATTTCATTTTGTAATTTTTTTAAGTTTAGTTTTCACCTTAATTCAGTCCGGATTCTTTTATTTTAGCCATTCAATTGCCACTTGGTTATTAATATTTTTTCTAAGTTTACTATTAATAATTAATACTTAATTATTATCTTTAATAAACATAGAAACTTATTT
>P_61
TTATGTTACTTCGTTCAGTTACGTATTGCTAAGGTTAATAGGGAAACACGATAGAATCCGAACAGCACCTAATTAAATCGTAAAGTATCAGGGAAAGAAATTCAACCGACTTTGGAGAGAATAGAGCAAAAAATGGTTCAAAATCAACACCAAGAAACCCCTGAATTTAAAGCAATTCAACAAAAAATGGAAAGCTTGCAGCTACCTACACCACCAATACCCAAAACACCTAAACTTCCAGGTATTTAAACCTTAAAAAAGGAAAAGAGTAGTTACCAAAAAACGGTAACTACTCTTTTTTTATAAAAACATTTCCTCATGTTGGGGTCCCGAGCGCCTACGAGGAATTTGTATCGATAAGAAATAGATTTAAAAATTTCGCTGTTTTTTTCTAATTTCATTTTGAGGTGAATTAATTGGTAGTTATTAGAGGTGCCCTATACCTAATAATTTATCTACATTCCCT
>P_62
TTATCTTTTTGTGCCTGACGCTTCGTTCGTTCCACATATGCTTCGCCGGTTAATAGGGAAACACAATAGAATCCGAACAGCACCTGGAATCTCTTGGTTGATGAATTCGTCCGTCATCTTTTCTTCAACTGTTTGCAGCATCCCTCTTAACTCTTTGCTTGCGTATTTCACCGGCGTTTTGATATCACCGATAAAACGCTCTGTGTAGTCATCATCAATGATTTTTCATAGAGCAGTTTCCAATCGATCGGTTGTCCATTCGCTTCTCCAATGTCTCCTAGAACTTGCGCAATAGATGCTACACGATACGAATGTGCTGCAACTGTATGCTCTGTATATTTAAAAAATCCAGGTGCCCTTGTGATCGTCTCTAAATTGTTCAATCCTAAAATAAATTCATTCAACCCCATAAAAGTTACCTCCCTTTGAGATTTCTTTTTCCGAATATCATATCATTAAATAACTGATATTCGCAACATTTCCGCTCTTTACCATTTTTGAAACAGCTCCCTTACCAAAAAATAGAGAAAATCTATATATAATAGAAAAAAGAGAAGAGATTATTCTCTTCTTTCTGCTAACCAGTCTTAGAAAAATGAATTTTAAAAAAATCAAAAACTGATCACGATAGAAGTTTCTTTTCATACCTGATGAAAAGATGCTTCTCGCAATCAGTTTTTGGATTTTTGCTATTCCAATTGATGATTCTGGAGACACAAATCGGATTTCTCTATCTTCATCAAGCGCGCTTAAATCTGCCAATTTTCAGGATCTTTTTTCCATTCTTTTAGCAGAGTTAATTCTTGCTCATCGATATAACGATCTTCTAAAGCTGCTTCAATCAATACAGAATAATTGGTAAACATGCATAAGAGGGATTTCGGCTTTTTCGAAATTTGAGGTGCTGTTCGGATTCTATCGTGTTTCCCTATTAACCTTAGCAATAC
>P_63
GTTATTTTTATATCTACTTGGTTCAGTTGCGTATTGCTAAGGTTAGGGAAACACGATAGAATCCGAACAGCACCTTGTTAGATAGTAGCAAGGAGCTAAAATACGAATATATTTCTTTTGTAGTAAAATCGGACTGGTTTGCATATCATTTTCTTCGTAAATATCAAAATCATGTTAACTACTATCAATTACTAATAAAAACTACCACTTTAAGCGTTAAGAACTGTTAAGTTTAGTTAAGTGAGGATAGTTCACAAAATCCATTGTTAAACTTCACGAAAGTGGTAAAACTCAAAATGCTTTATATAGGATTACAGCATCGCTCTTTCTTCGATTGCGCATTCGGTAAAAAATATTATGAAGTCAGAAACTTGACGATGACACGTTCCTTACGGCTGATCAGATGAAACAGCTACAAAAACGAAATGATCAACTCGAAGAAAATTTAATTCTAAAAAAGCGATTGCCATATTCACGCCTCGCTCGACGAACTATTAAAGGTCAAGATTTACCTGAAGATCATCCTTTTTTAGGAAATTGAAGCTTTTGTGTTACAATGCATTTATAATACTACAATGATGTTTTCACCAGATATTCTTCTAGGGTGCAGGTGCTGTTCGGATTCTATCGTGTTTCCCTATTAACCTTCACGATG
>P_64
TATCTATTCGTTCAGTTACGTATTGCTAAGGTTAATAGGGAAACACAATAAGAGAATCCGAACAGCACCTGGCTACCAGCGATGTTTATCGAGGGAGACGAAGTAAAATCAGATATTGGCTGGACAGCAAGTAATTTTATTGAAGAATATCCAGCTGGCTGGAGTCCGCTTTATGTCGATATCGCAAAAGATCCAAATCAAATCTATTATCAAAAAGAATGCGTCCATCCAGTCACTGAAACGGAGATTGGCGGAGGAATCTTATTCGATTTTGGGCGAGCAGTGAATGGCTGTGTAGAACTAATATCTCTGGATGACCATATCGAATCTATCACTCTATGTTATGGAGAGTCCGATGTAGAAGCTATGGATATCGATTATTGCTACTATAAGCAAATAGGAATGACAAGAAAAATGAAAGCTCGTAAACGCGCTTTTCGCTATTTGTTTATACCAGA
>P_65
GTTATGTACGTATACTCGTTCGTTACGTATTGCTAAGGTTAATAGGGAAACACAATAGAATCCGAACAGCACCTTTGATGATGACTTTATTCAACAATTGATTGATACAGCAGGCGAATATATAAAAAGTGCTATTGATAGTAGCGCAACGGATAAAGATATGGATAATTATCAGCAATTTGATTTGGCGGTGTCATTACTTACTCAACATTGGTATTTGAACCGTCAAGAAGCCAGCAGCGAACGGATACCAGTAACGGTACAAGCATTAGTACAACAAATGAGAGGTGCTTATTATGCCAATCATTAAGAATGTAAATGAATTGACTGAGAGAGTCAAGTTTAAAAAGACAAAACGGGTAAAAGATGAAGATGGGCAGATGGTGGATAGTGAAGAAACTGTATTTGAATGTTGGGCTAATGTGCGTTCACAAATGCTAAAAGACGTGCTTGCTAGTGTAGGTACCATTCTTGAAGGAACGTTGACGTTTATTATTCGATACGATCAAGATTATGAACTAACGGAGCATGAAAGTAGCTTGGAAAAACAAGAGTTATAAAATTATTTCAATCAATGAAGGAACGGCGTTTAAAGATTATACAACGATCATAGCTAAACAGATTTCTTAGAATGATTACACTTGTAAACGTTGTGGGTATTTAGTATAATTAAGGTAGTAAATGAAGGGTTAGCTGCCTGAATTTTGCAAGACTAGGTGCTGTTCGGATTCTATCGTGTTTCCCTATTAACCTTAGCAATACGT
>P_66
CTTTTTTTTCTTCGTTCAGTTACGTATTGCTAAGGTTAATAGGGAAACACGATAGAATCCGAACAGCACCTCAAAACAGAATCTTTGTCGCCAACTACACCGATCTTATGCGTCATAGACTTGTCTCACCCGCTTTCTGATTGTTTCTGATTCGAAATGGCTTCTTTTGCCGATAACCAGTAAACGAAGGTTTTTGCTTTCTACCTCTTTTGCGTTCAAAAAGGCTAGTAGTGGCAGTGGTCCGAAAGCCTGGGTTTGTGCTTCTTGATACAATGAACTTAGATAATCATCTTTCAACTGTTCAAGCTTTACGAGATCAATATTTCCCTCACGGATGACAGGGCGCAGAAAATAGGCATAATCTGTCTCTAATAGAAAATTCGTGTAATCTTCCATATCTTTATCTACAAAGTTCAAAAATACTTCTTTTTCGATACTTCCCGAGCTGGAAGTTCCGTCGTCATGAACCCATATGTTCTTTTCTGCAATATTCCTCGAGCCATCGTTGTGATATTGGTCAAGTCAATAAAAGCAATGACTTCTGTCAGCAATTCTTGATATCCTAGCTTATCGGCAAAAAAAGAAGCCGTTTCAATCAAATCAGAAAGCGGGTGAGACAAGTCTATGACGCATAAGATCGGTGTAGTTGGCAACA
>P_67
TTTTTATGTACTTCGTTCAGTTACGTATTGCTAAGGTTAATAGGGAAACACGATAGAATCCGAACAGCACCTTATCTGGTTTAATAAGTTTTTTTCTGTTAGTCATGGCATGTTTTATTGTGCTGGTTCATCAATATATTGAAATGTACTAAAATGAAATTTTCAGTTATGGTATAATATTTATGCTGTCTGCTACCCCGGCCTATTATGGCAAGGGGAGGAGGTTGTATTATGAATTACCTTTTCGATATGTTTTTTGCAATCTTAGCAGAAGTATCCGCGCATTACATCTGTAAATGGCTTGATTGCAAAATTATTGCCAAAAAAGACAGTAAGCCTACCCGTTAATCTGAATAGAACGTAAAAGAAAAGGCTCTATAATTTATGGGACTGATGAATCAGAATTGATTCTTCAGCCCCATTTTTATTTTAGGTATTAAAAAACATATCGTTCTCTAGTATGATTAAATCACGACAAAATAAACAACTGAGAGGACGATATGCTATATGAATGATTCTATCAAAAAAATGCTGCGATTAATAGAGAAAGATTTGATGATTACAGAGGTCTCTTACGAGACCTTTCAGAAGAAAAAGACGTTGATCGTCGATGCTGTTTCTCACCTGCTCCCCATACCTGTAGAAATTGTGGTTCTACTGTGGTAGATGGAAACGGGAAAGTAATTGTAGTGAAAAATGGGAAGAAGGAAACGATTGTCCGCTTTGAACAATACAATCACATGCCTTTGGTTATGCGCTTAAAAAAGCAGCGCTATACCTGTAAAAACTGTCGAACCCAAGGTGCTGTTCGGATTCTATCGTGTTTCCCTATTAACCTTAGCAATAAC
>P_68
GTTTGTGTATTCGTTCAGTTGCGTATTGCTAAGGTTAATAGGGAAACACGATAGAATCCGAACAGCACCTCCATCCTCTTTTTCAGCATCAAGGTAAACACGTTTTAATTTGATCATAGCTGTTTTCCTTCTTCTACCTTTTCGCTTAGCTTATATATGTAATAATAAAATAAAATAAAAGCACGCAACTCATTGCGCCGTTCAGTGATCTTGGTCAAAATCTAATGATTGATTCGGTTTTTAAAGCTGTCATACAATCATCTGTTTTATACTTTTTTACTTTTCATTTTCCAGACCATCCGTCATATCCACCCTTAAGTAAATAAATCTCTTGATAACCTGCTTTACGTAATTTATTTGTATCAGGATGTCAAACTTTTCTTTTCATCGTATAATATAGACAGGCTGGTCTTTTGAATAGATCCTAATGAATCTTTCAGAGGAACCAGTTGTAAGGGATGTTTCTCTTGCACCTAAAATATCCCAGCATGAACACATCTTTTTCGCGAACATGGATTCTCTTCTTCACCATTCCTTCTCGAAATTCTTCTTCTGTCAAAGTCGTTGCTGAACGTTTGGCCATTACTTCGTAGATAGACTTCCCAAAGGATGATTGCAGCACAATCAATAGCAAAATGATATTAATTACCCATAAAACCATGTAATGCCTCCGTTTGAGCAAATTTCAAGGCTAATGAGGCAGCACCAATGACACCAGCTTCATTACCAAGCTCTGCTAATTTGATTTTTGTTGATTCTCTTCTTCCGGGAAA
>P_69
GTTTATGTCATCTTTACTTCGTTCAGTTACGTATTGCTAAGGTTAATAGGGAAACACGATAGAATCCGAACAGCACCTGAATATTTTTCGTTAAACCTGATAACTGGCAGCCATTCATGCCTTTTGGTTTTTCCGGTGTGCTGAATAGTGCCTGTTGTCTTTTGCTTTCTTGGGATTTGATGCCGTTGCAATGGCAGCCGAGGAAGTCAAAAACCCGCAAAAAGATGTGCCAAGAGGAATCATTGGTTCGATACTGATTGCTACTGTCCTTTACATCATCGTGACGCTGATCTTGACAGGAATCGTTCCGTATACTGAACTAGGAGTCAATGACCCAGTGGCTTTTGCAATGAGGTATGTAGGACATGGAACAGTGGGCGCGGTGATCGCTGTAGGGGCAATTTTAACGCTACTGACGGTAACGATCTCGATGATGTATTCACTTGCTCGTTTACTGTTTGCTGTCAGCAAGGATGGCTTACTTCCTAAGTTTATGACAGAAATCGATCAAAAGCATCGTACACCGAAAAAAGCGACTTATGCCGCTGGTGTGGCAGCTGTATTCTTTGCCGGATTTTTCCCATTGAATGTATTAGCGGAACTAACGAATATCATGGCGCTCGCCTATTTGATGCTTGTTAGTCTAGGCTTACTGAAGTTGAGAAAAATGTTTGGCAAACCAAAAGCTGGAGAATTCAAAGTGCCATTCGTTCCGCTATTG
>P_70
ATCTATTTTTTACTTCGTTCAGTTACGTATTGCTAAGGTTAATAGGGAAACACAATCAAGTGAACAGCGCCTAAGGTTAATAGGGAAACACGATAGAATCCGAACAGCACCTCGTGAAAATAATTGATTGTATAAAGTTTTCTCTAACATGATTTTCCTCCTTAAAAAAACTACCCTATTACGTTAATACTAAAAAAGAAAAGAATCAACTAAGAAGTTTAATTTTTTCAGAAATTTTTCAAAAACTACTTTATTTTTCATTTTTTTCACATTCATTGTCGCATGATCGCTTAAACTTGTCATTCGACACGCTTATATTTGAATCTTGTTTTGACAAAAACCCATAAAAGCAGCAAGACAGTTATCGTTGTTTGGACACTTAGCATCAAGATAAAGTCAAAGTGGATAAACCCTACAACTGCTGCTGCTTTTATGGGTTTTTGTCAATTCAAAGATAAGCGTGTCGAATGACAAGTTTAAGCGATTTATCAAACAATGGATGTGAAAAAAATGAAAAATAAAGTAGTTTTGAAAAATTCTGAAAAAATTAAACTTGTTTTAGTTGATTCTTTTCTTTTTTAGTATTAACGTAATAGGGTAGTTTTTTAAGGAGGAAAATGATGTTAGAAACTTTTATACAATCAATTATTTTCAGGCGGTATTGTCAGACTGTATCGGTGTTTTTCCCTATTAACCTTAGGTGCTGCTGCATATAGTGTTCCTATTAACCTTAAGCAA
>P_71
GTGTTATGTACGTGCTTCGTTCAGTTACGTATTGCTAAGGTTAATAGGGAAACACAATAGAATCCGAACAGCACCTATCGTCGAAGGGTTGGTCAGTGGCATTAAAGCAGAGGACAAAAAGGAAAACAAGCTGTAAATAAAACAGGTGACAGGAACTAATCGAAAGAAGAGCGGACATTTCAATTGGCTAAAAATGAGTGAAAAAATAAAATAAGTAAAAATGGATAAAATCACGACTAAACCATTCATGATAAAGAAGAAAAGCGTATTGTGATTAAACGAATAAAAAAGAATTGCTAAAAAAGAAAACGTTTTAAATGCAATCAATACGCTTGAAGCTTCGTTTAACGTACCAGGATGTCGATGAAAAAAATAGGCACCGAAATAAACAGAAAACAGTAAGCCGCAAAGAGAAGACAAAATCAAAAAAAACGGATTTCTTTCGGCTTCTGTGATATCAGAATGATCCAAAAGCAACCAGCCTAATGCACTAGAAGGCGCATGTGAGGTCTTAAGGTATGAATAACATAGAAAAAATAAGATCGTCAAAGTTGCTTTTGGATCATTCTGATATCACAGAAGCCGAAGAAAATCCGTTTTTTTGATTTTGTATTCTCTTTGCGGCCTTTACTGTTTTCTGTTTATTTCGGTGCCTACTTTATCGACATCCTGAGCTCAGTTAAACCGAAGAACTTCAAGCGTATTGATTGCATTTAAAACGTTTTCGTTTTTTAGCAATTCTTTTTTTATTCGTTTAATCACAATACGCTTATTCTTATAATAGATGGTTTTATCGTGATTTTATAGTTTCTTTATTTTATTTTTTCACTCATTTTTAGCCAATTGGTCCACTCTTGTTCAATTAGTTCCTGTCACCTGTTTTATTTACAGCTTGTTTTCCTTTTTTGTCCTTGTTTCGACGATGGGTGTTGTTCGTCTATCATATTTGTGACCTTTAGCGATAC
>P_72
AATCATCAGTTCGTTCAGTAACGTATATAATTGCTCTTCTGTGGTAGTACACGCCCGATACATCTTACTCATTTGTTCGCTCAACGCATTAATCGTCTGATACAATTCTTCCATTGATCGGGTGTTTGCATGATTACTTCCGCCTGATTAGGATTTTGCACCATTTTTTTTAGTACGGGCAGCACGGTTTTCAATGGCTGGTTTTTTTGATAGATCAGATAATAGATCATTCCTGCAAGAACAAGGAAGAAAGACAGAAAGAAGAAAAAACCAGACGGCGAAAACTCTCAGTTCTCGGTAAAAAACCGCTTGTCGGTTCTGCGATACGTAAAATGGCTTCTAACTGGCCACTTTTTTTGACTGGTAATGCGACATATAAAAGATCCTCATTCAAAGTAGTACTTTTGCGCAAAGCGCTACCTAGGTTCCCACCATTCAATACGGCTTTGATTTCGGGACGGGAGTTTCGCTGTTCATTCAATGTTTCATTGTTTGTGTCAAATAAGATCTTTCCAGTAGCATCCATTAAAGTAATCCGTTCGTTCGACTGATGGACGAATTCTTCCAAAGCAGTTTTGTTTTGCGCTGCTTGGAGGTTTTCGACATCTAATTGCCGGATCAGCAGTTGTGCTTTTTTTGTCAGGTAGCTTTCTTGCTGTTCCACGATCTGCTGTTGAAAATAATGGGAAATCAATTGCCAGCCACCAAAAAACAAACTAACTAAAAGAATAAGAAAGAAGAGACGTTCATAAATTTTTTTCCATTTCATCGTAGGTGCTGTTCGGATTCTATCGTGTTTCCCTATTAACCTTAGCAATA
>P_73
TATCGTGTACTTCGTTCAGTTACGTATTGCTAAGGTTAATAGGGAAACACGATAGAATCCGAACAGCACCTATTATGCCGTAGCGATTGGCGGATTGACTGCTGCATTTACTTTATTAATGCCAATAATAGTTGGCTTCATGGCTCTAGGTGGTCCTACTACATTAATAATAGGAGCAGTTATTACTGTTATTGCTGGAGTTATAGCAATTATAAAAAACTGGGGCGCAATTACTGACTGGTTTAAGGAGATATGGAGTAAATTCACTGATTGGTTGGGTGGTACTTGGGAAAGTATAAAAGAAGGTGCCTCATCAGTTTGGGATGGAGTTAAAGAAACCTGGTCTGGATTTGTAGATTGGGTTCAAGATATTGGCAAGGAGTTTCTGATTGGTTTGGAGAGCTATGGAGCGGATTAGTTGAAGGAGCTTCCAACATCTGGCAAGGAGTCCAAGAGACTTGGCAAGCATTCGTTGATTGGGTTTCAAATATTTGGAACGGAGTCAAAGAAGTATGGTCGATTATTTGGGCAGACATTGTAGGAATTGTTCAAATACCATGGACCTTAATAACGTCATTGATTCAAGCCGGTATTAATATTATCGTGGGTATTTTTGATGTAGCTGGACAGTTATTAGGCGCAGCTTGGCAAGCTGTTTGGACACCTATTTCAGGTGCTGTTCGGATTCTATCGTGTTTCCCTATTAACCTTAGCAAT
>P_74
GTTTTTACTTCGTTGAGTTACGTATTGCTAAGGTTAATAAGGGAAACACGATAAATCCGAACAGCACCTGACGCAAAATCAAAGAAGCTGGAATCGAATTTGATGTTGCTTACACTTCTGTTTTAACTCGTGCAATCAAAACATGTAACTTGATCTTAGAATATTCAGATCAACTTTGGGTACCACAAATCAAATCATGGCGCTTAAACGAACGTCACTATGGTAAATTACAAGGTTTGAACAAAAAAGAAACAGCTGAAAAATACGGCGACGAACAAGTGCACATCTGGCGTCGTTCTTACAATACTTGCCTCCATTAATGGAAGAAACTGACGAAGGTTCTGCAGCAAATGACCGTCGTTACGCAATGCGTTCAACACAATCCTGGTGGAGAAAACTTGAAAGTGACATTAGAACGCGCTTTGCCATTCTGGCAAGATGAAATTGCTCCACGTTGCTGCTAGACAACAAAACTGTTTTTAGTAGCTGCACATGGTAACTCATTACGCGCCCTAGCTAAACATATCGAAGGTATCTCTGACGAAGACATCATGGATCTTGAAATTCCAACAGGTCAACCACTTGTTTATGAATTAAA
>P_75
ATCGTTATCATTACTTGACGACGTATTGCTAAGGTTCATAGGGAAACACGATAGAATCCGAACAGCACCTTGAGAAAATGACGGGAACCAAAGCGGTTCGTCCCCAACTAAATCGTTTAAAAGATAAAATTCGTCCGGGAGATACGGTAATTGTAGAAAGTTTTTCTCGATTGGGTCGTAGTACAAAGGATTTGATTGACCTTGTTACCTATTTTGAAGAACACCATGTTAAGCTGGTGAGCTTGAAAGAAAACTTCGATACCAGCACGCCTCACGGACGCTTAATGATGACTGTCTTCCAAGCATTTAGTCAGTTCGAACGTGATTTAATTGTTGAACGTACCAAAGAAGGTTTGAAAAGTGCACGTGCGAGAGGTCGTAAAAGGTGGCCGTCCACGAGTGAACCAGAAAGATGTTGATCGAGCAGTAAAATTGTATAAAAGTCAGGTTTATAGCGTAAAAGAAATTACGGAAATGACTGGTATTAGCAAGGCAACACTCTACCGCTACTTAAAAGACAATTTTACTGCTCGATCAACATCTTTCTGGTTCACTTCGTGGACCTTTCAAACCTTCTTTGGTACGTTCAACAATTAAATCACGTTCGAAAATTGACTAAATGCTTGGAAGACAGTCATCATTAAGCGTCCGTGAGGCGTGCTGGTATCGAAGTTTTTTTCTTCAAGCTCACCAGCTTAACATGGTGTTCTTCAAAATAGGTAACAAGGTCAATCAAATCCTTTGTACTACGGACCAAATCGAGAAAAAGTTTTCTACAATTACCGTATCTTCCCGGACGAATTTTATCTTTTAAACGATTTAGTTGGGGACGAAACCGCTTTGGTTCCCGTCATTTTCTCAAGGTGCTGTTGCGGATTCTATCGTGTTTCCCTATTAACCTTAGCAATAC
>P_76
TATCATGTACTTCGTTCAGTTACGTATTGCTAAGGTTAATAGGGAAACACGATAGAATCCGAACAGCACCTTTACAACTTATGGAAAAGATTGGAAATAGAAAAATACAACTATTCGCCACACTTATTATTTGTGCTTTTGTTTTCCTTGTTTTTTCTTGCGATCTTTATAAATGAAGACAACTAACCCTACTAGCACAGTAACACTTGCAACCAACGTGACTGCAGTTTTGTTATATCCGTGAAACAGAGCTTCTCCACCACACGCATACAACACAGACGAAGGGATGACTCCAATCACGATCGACAATATGATTTGCTGTCAAGGCAATTTCATCGCATCTGCAGCAAAATTGACCATAGAAGATGGAATAACCGGTATCATATAGCCTAACATTACACCTATTTTTGGATGTTTCATTTGTCGGATTGCTTGCACCCAATGATTCGTTTCGGTTTTCTTATCTAAAAATTTTAAGCGATGCATAAGGAAAATTGCAGTGATGTTACCAAGAGCATTACCCAAAATGTTGATAATCACCCCTGTTCAGTGGTCCAAAGCTCAAACCAGCAATGACTCCAACTACTGAAGTAGGAATACCTGGAACAGCACCACCGCTGTCAATACGATCAAGAGTATCGATGCAAAAGTCCCATGCGAACGAATATGTGCGAGTAGCTCTGCCTTACTCGCTCTCGGATTTAAAAATAATTGGATGTCTGTCTGATATTCTAAATACAACCGATAGCCCACTACCAGTATCAGAATGATTCCCAACGAGATCAACATCAATCGGATTATTTTCTTTTTCATATTTCCTCCTGAAAAAAATCTATATTCATTAAATAATAGTTTAACATAAAAACAAAAAAGCACCGAAATCCAACATAGGATCTCAGTGCTTTTAAATAGTAAAAATTATTTAACAGTTACAGATGCGCCAACTTCTTCAAGTTAGGTGCTGTTCGGATTCTATCGTGTTTCCCTATTAACCTCAA
>P_77
GTGTTATCATCTACTGGTTCGGTTCGTATTGCTAAGGTTGATGGGGAGGCACGATAAATCCAAGACACACCTTTGTAGAGTGGTTTTAACCCTAAAATGCCACTAGATCGCATTAACTGACGGTTTCTGGTTTGTAAATCCTTGATTGTCTTTCCTTCAATGACAAAAGAAGCTTGAGTCAGCGTCTTGTTCTGCTCGTTTCAATTCCTGGATTTCTTCGACTAATTTCTTTTCATATTTTTTTAATCGTTGTAGATTTCTTGTAAGGACTGTTCCATACGATTTTTATCTAATAATTGCCGCTTGCACGATTTGTTCCGTTAGATCCGTCTCTGTGGTCAAACTAACTAACTTAATTGTTGGCACGTACGTTACGCAT
>P_78
ATCTACATCTACTTCGTTCAGTTACGTATTGCTAAGGTTAATAGGAACGCGATAAATCCGAACCTCATCGACTTGAATACCAGGAATCCCAGCGGCTTGTCAAGTGTTTTTGCTGCAGTTTGTTTTTCACGAGGTGTAGAGATCGCATACCCCGTTGTTTTGGATATAAAATACAGCATTTGCATGGTAAGCGCCAGCGAAATTGAATTGCTTCGTAAAAATCACCTTGTGATGAACCGCCATCACCAGTATAAGTGAAGACGACATTTTTCTTGTTTCGTTTCTTTCAAACCTAATGCAACACCGGCTGCTTGTACATATTGTGCACCGAATAGATAATTTTGGTGGTAGAAGCTTTCAATTCTTCCGGATAAGAATTACCTGCAGCATCTCCTCAAGACCATAAAAAAGCTTGAGATAAAGGTAAACCATGCTTTACTAGTTGAGGTACATCCCGATAACCTGGAAGAAGAACATCTTCTTTATCAAATGCGTAAGCGCTAAGCCAGCTGACTTGCCTCTTGTCCAGCAGTTGGTGCAAAAAAGCCTAGGCGTCCTTGGCGGTTCAGCGCTGTTGAACGTTGGTCTAATACACGAGACCAAGTCATTAATTCAACGAGTTCATCATCGGATAAATCAGGTACTAAATCTTTGTTAACTACGTTTTCATCTTGAT
>P_79
TGTTGTGTATAATGCCTTGACTTAGATTACGTATTGCTAAGGTTAATAGGGAAACACGATAGAATCCGAACAGCACCTTTCTAGACACAAAAATGCGATCTGCCATGACAAGTTGCTTAAGGGCTTGTGGTTCTCTTTCAATAAGTTCAAAACTGTCACTATCAATAACAGTCAATAAACTATCGATATATACTTACTTTTCCTCTTAGTTGAGGCGCTGTTAAAAGTGTTTGAATGATTGGTTGGGGATCTGCTATACCTGTAGTTTCAATGATGATTTGTGAAATTGGTTGTTGATGTTCTTCTATTGTTTCCAGTAAAGAAATCAATATTGCTAATAAATCACTGCGAAGACTGCAACACATACATCCATTATTTAGTTGTAACACCCGTTCCTCGCTATGAACTAATAATTTGTGATCAATCCCAACTTCACCAAACTCATTTTCAATTATAATAATTTCTTCCCTGGGGTAGGGTGAGACTTGCAAGGCTTGATTGATTAGCGTTGTTTTTCCAGCCCCTAAAAACCCAGAAACGATTGTAACTGGTATGCCCATTTTAGGTGCTGTTCGGATCTATAAGTGTTTCCCTATTAACCTTAGCAATA
>P_80
TTGTGTCCCTTCTCATTTCGTCTGTGCTAGGCCATGGGGAGACACAATAATCCGAACAGCACCTCCATTGAAAGCATGGACAAATACCTTCGCCTGCTTCGACCACTTTGTTCACTTCTCTAGTGTAGCATTGCTGTCTCCTAAGAAGAAACGACTCCTCTTCAGTCACTTTGTTTGACAAACTCTTCTACACCTTAGCATTTCATCTATAAGAACGGAATTTTTTTGATTAAACCACCTGAAGCTTCTTGCCATTCATGGAAAGTACAATCAGGATCCCGGAATGAACTCGGTTTTGTGCCCCTTTGTGTCTTCTGTGAAGAAAGGACCTTCAAAATCAACTGCCTTTGATTTTAGCTCCTGGTGCTTCCTGATACATTTTGCCCGATTGCTGCTCAGCTACGTGTTTAAACGTTCTTTTGTTTGACGTCAATGTTGCTGATTGAAGTCGGGGATTTCACTCCACAAGATAACAGACCTTCAGACATCACTTTGATGCCTTCTGTCATCATTATCCATACATCATGATTCATATAGCCGTGAATATGTGTCCTGTACCAAAACCAGGAGCAATCCATTTGCCGCTTTGGTCAATGATGTTGACTTCTCCCTAGGTAGTTCTTTGGTGTATTCACCAGAGGCATTGGTCATTTGTCAAGATAGCCTGCATGTTTGACACCTGACGCTAAAAAAAGGTGCTGTTGGATTCTATCGTGTTTCCCTATTAACCTTGACGATGAC
>P_81
ATGTCCGTACACTTCGTTCAGTTACGTATTGCTAAGGTTAATAGGGAAACACGATAGAATCCGAACAGCACCTGAGGTTTCACCCGTAACAGCAATTTTTGCCAATTGATACACTTCACTCAAGTTTGCTGAATAATCCACGATACTTATTACATTTGTAAATACCGGGTTTCTCAGCCCCATGTGATTTGGAACATACAATTTTACATTTACGCCGAAGATTTCTTGTGCCAAGTCCACAACACCAGGAAGACTAGCAGCTCCGCCTGTCAATACGACGCCACCTGGCAACTCTAATGCTTCGATTTGGTCCAATGCATCTTTTGCTTTGTTGAAAATCTGTTCCATTCGAGCTGAAATAATTTCTGACAAGTAGCGTTCATCGACTTTCACTGGTTCTGACTGACCAATCACATCTACTGGAAATTCTTCATCTGGTGATGTCCGTTCTGGGTATGCATCCCCGTAGTTTATTTTCAACGCTTCTGCATTGTTAAATGACGTATTTAATACAATAGAGATATCTTTAGTGACAAATTCGCCACCTTCTTGGTCAAGATTGGTAAACTTCAATTGCTTATCATGCATAACAGCCGTTGTTGTTTGGCCGCCACCCATATCAATGACGATCGTACCAAAATCTTTTCTCCGTCAGAAAGAATTCGTCCGTCAGCGCTAAAGGAGTAATCACCATTTCGTTGACGATTAATCCGGCATTTTCCACGCATTTACGTATGTTATGGATGATCGTTTTAGGTCCTGTAAACAACAGACCGTACATTTCTAATCTTACGCCGATCATTCCACGAGGATCTTTGATTCCCTCGAACCCATCGACAGTAAAATCTTGTGGCAATATTGACACGATTTGACGTTCAGGAGGTATTGAACGAACAAGGGCAGCTGAAGCCACATTTCTGACATCTTAGGTGCTGTTCGGATTCTATCGTGTTTCCCTATTAACCTTAG
>P_82
TGTTATGTTTGTTACTCGTTCAGTTCTTGTATTGCTAAGGTTAATAGGGAAACACGATAGAATCCGAACAGCACCTTGATTGATGATAGCCACCTGAGAGTTTAATCCCAAAATCACGATCAATGATGCGCCCATCTTCTGTAGTGCTATCTTCACCAGGATACATTGGTTTTCCAGTGGCTGGATCAACTTCCAATAAAAAAGATACCGCCAAGAAACCATAGGTCATCCATAGTTTCCCTCTCATCATCAAAACAAAGCGGGATCAATGGCATTTGGCGCATAATCGGGGTTGTAGGTAAGACCGGCTAGCCAGTTTTCACTAAAACCACTTATTTTTCCATCTTTGATCAGTTTTGATAGTTTGTATTACGGTCTTTTCTGTAAATCCAGAATAAATAACTGTGTCAGAATAGCTGTATGGTCCTTCAATTGTTTTTGCTACAGCTAATCCAATCGCTGAACGCCGCCAAGTAGAACTAGCTGAGTAGTA
>P_83
CTTTCCCTGTACTTCGTTCAGTTACGTATTGCTAAGGTTAATAGGGAAACACAGATAGAATCCGAACAGCACCTCAAATATTCTACCATATCCCCACCGATAATAAAGTAATAATCTGTATCCGGATTGTTTTGCGTCAATTCCTTCATAGTATCATAGGTGTAACTTTTCCCACCACGAGCTAATTCAATCGTTTCAATCTGCAAAAAAGGATTGTCTTCCACCGCTAATTCCAACATGTTGAGTCGATGTTTTGCATCAATCGTCTGTTTCTCATCAACATGAGGTGGCTGATAAGAAGGCATCAAAAATACGCGGTCAAGACCTAAATTCCGGCCAGCTTGTTCAGCCATCACTAAATGTGCAAGGTGAACGGGATTGAATGTTCCGCCCAAGATCCCTACTTGCTTTTTCTTCTCTAAGAATTGAGGCATTTCTTCAGGAAATAATTGTGAACGAACAAATGTCTTAGCTTGCGTATTCATCATGGTCACTCCTTATATTGCTTTTACTTCTTTTGATAGCCTTTGATACTTTTCTTTTGTGGAAGGTTTGTATAATACAATAACACGTCCAATGATTTGGACAATTTCGCAATCTATTTCTTTTCTAATACTTGAGCTGCTTCTTCTGCAATATTCATCTGTATTTTGAAGTAACGATACTTTGATCAGTTCTCTTTTTTCTAAAGCTTCTTCAATTTGAACGATCATTGCTGAATTGATCCCACCTTTTCCGATTTGAAAAATCGGCTGAAGATGATGCGCTTTGCTACGTAAAAAACGCTTTTGTAGGTGCCTCTAGGATCTTATCGTGTTCCC
>P_84
GTTATGTCATCTTCGTTCAGTTACGTATTGCTAAGGTTAATAGGGAAACACGATAGAATCCGAACAGCACCTCCTTGGTATTCCATTGTTTTAAGTAAACCCGAGCAGATGCTGTATTGGCTAAAGTATACCAGCCATCCGTTTCTTGACTTGTCAATTCTCCTTCTACTGAGCCTAAGTCTTCTGGCACATCTTTTTGAACTGCTTCCAGATAGTCAGTAAAATTAGAATGAATAAACTCGTAATCTGGAAACAGTTCATTTGCGAGATGGATTGCTTTTGATATATCTTTTTGTACCGGTTGATGATCAACACCATTCATCATCAATAAGTGGTTCGTAGAGGCATATTGTTCTGCATCCGCTAATTTTTGCTTCCAAAAGGCAAGAGCTGCTTCTTTTTCTACTGGAATCTCATTCCCGTTGCTATACCAATTGGCAAATAGCAGACCAGGTGCTGTTCGGATTCTATCGTGTTTCCCTATTAACCTTAGCAAT
>P_85
ATGTAACTGTACTTCGTTCAGTTACGTATTGCTAAGGTTAATAGGGAAACACAATAGAATCCGAACAGCACCTTGTCATTTTAGTCGTTTATTGGATCATCACTTTTTTGAATTTGAAATTTGATATGGCAAAAATCGGCGGAAGATTTCGGTGTTTGGTTAGGATTGTAAGTACCTTGACGATGATGCTCTTATTAGGGTTTGCTGCGTGGATCAAGTTGGGATCGTACAACCGGAACATTAGGCAGTTTTTCATGGGACAAATTAATACCAGATACTACGACTGCATCCTCATTTGTTTATTTTGCGCCGATCATGTTTATTTTTACTGGTATCGAAATGTCCTCTGTGTATATCACTCGATTGGAAAATCCAGTTAAAACGTATATTCGCGGAGTATTTGCCGCGTTAATTTTTATATTTTTCGTCAATATTTTGAATGCTTTAGTTGTAGCAAATGTCGTACCAAAAGGACAAATGGAATTGAATAATATCGCGCAATCTATTTCGATTTATTGCCAAATTCTTGGTTTGCCACATCTTATTGTGAATCTGTTTAGTTTACTTGTCTTCATTGGTGTAGCAGTCCAATTATCTTCTTGGGCCTCAGGACCAGCAAAGACAGTGACAGAAAGTGCTAGAAAAGGTGCGTATCCACCAAAATTCAATTTTTGGAAGACGAATCAATTTGACGTATCCAAATCCGTTATTTTGACTCAGTCTGTCATTATCTCAATCTTTGCACTTTTTTATTTGCTGATTCCTGGCGTCAATCAAGCATTTTTGATGCTCGTAAATTCAACTACTGTTATCTACTGTATCGTCTATGTCATCATGGGGATCGCAGTTTTGAGATTGCGTTATACACATGCAAAGTTGAATCGACCATTTAGAATTGGAAAAAAGAGAAAAAG
>P_86
TTAATCGAAGAAGAAGAAATCGTTATTACATTGACAAACAATGGTTACATCAAACGTTTGGCAAATAATGAATTCAGAGCTCAACGAAGGGGTGGACGTGGTGTCCAAGGAATGGGTATCCACAATGACGACTTCGTCAAAAATCTGGTTTCTTGTTCTACCCATGATACATTGTTATTCTTTACGAATAACGGAAAAGTGTATCGGGCAAAAGGATACGAAATTCCAGAATACGGGCGTACAGCCAAAGGAATCCCAATCATCAATTTACTAGGTATCGATTCGAGTGAAAGCATCCAGGCAATCATTGCGGTGACGGGAGAAGCAGAAGAAGGCCACTATCTCTTCTTTACGACGCGTCAAGGTACAGTAAAACGTACTTCTGTCACTGCTTTTGCTAACATCCGATGGATTGATCGCAATTGGTTTGAAAGAAGACGATGAGCTCGTCAATGTGCTAGGTGCTGCGGATTCTATCGTGTTCCCTATTAACCTTAGCAATACG
>P_87
GTTGTGTGACACCTCGTTCATTTACGTATTGCTGGGCGTCGGAAACGCGATAGAATCCGAACAGCACCTGATCTACTAGAGCTATTTGAAGTTGATCCGTCCTTCAACAGTTTTCATTTGGATGGGCAAACGATTATTTTAGATGACTATCTTCAAGTAAGGCCAAAAAAGACAGGCAATCCAACAAGCAATCAATGAAGGAAAATTGAGAATTGGACCATTTTATATCTTGCAAGATGATTTTCTTATCAGCAGGCTTCGGAATCGAACGTGAGAAATATGCTGATTGGCATGGAAGAAAGCCGTAAATGGGGAACCCCTGTCATGTTAGGCTATTTTCCCGATACATTTGGAAATATGGGACAGACGCCTCAATTAATGAAACAAGCTGGTATTTCAGCAGCAGCGTTCGGCCGTGGTGTAAAACCAATTGGCTTTGATAATCAAGTTTTGGAAGCAGAAAACTATTCTTCCCAATACTCAGAGATGTGGTGGAAAGGACCTGATCAAACGGCGATTGTTACATTGTGTTAGGAATTGGTATAGCAACGGGAATGAGGTATCTGAGTAGAAAAAGAAGCAGCTCTTGTCCTTTTGGAAGCAAAAATTAGCGGATGCAGAACAATATGCCTCTACGAACCACTTATTGATGATGAATGGTGTTGATCATCAACCGGGTACAAAAAGATATA
>P_88
TCTGTGTACTTCGTTTCAGTTACGTATTGCTAAGGTTAATAGGGAAACACGATAGAATCCGAACAGCACCTCCAAACTTATTGCCTGCTTTTACTACTAGTATTTCTACTTCTTCTCCAGGGAGTGCATTTTCGATAAATAATGGATAACCATCGATTTTTGCTACCCCCATTCCTTCATAACTCAAGTCGACGATTTCGACTGTATATCGTTCGTTTTTCTTTACTATTTGCTGTTCTGTCATATTTTGCTCCTTTAAGCCTATTTTTCAATCCTACTGAACTCTACTATAAATCAGCTAATTACACAACTAAAACCGGCACTGACCTTACTACGTTCAGCACCGGCTTTTGATTAATTCTTTTGATTAGGTGTTTCGTCTGCTATTTTTCCGTCACCGTCGATATCTTCATCCGTTAAACGTTCGACTTCTTTTACGAATTCTTTGCTGACAACCTCTAATTCTTCTTCATCTGTACCTGTGATTGCTTCATCAGGAATCTGATCGGTATTGGCAAAGAACTCAATGTGTTGATGAAGATTTTGGAAATGCATCGGTGCTTCCCGCCGTATTCACCATCTAAGTTGATCATTACTGGTCGATTGATATCATCTTCTGTTTCAACGAACAAACTGCTTGTTTTGGTATAGATTATTCTTGGATCATCGACATGTCGACCGCCATTCAGCATGAGTGCTGCAATATGCAAGATCTCAAAGATATTTGCTGTCTTCACAATGATTAAAGAAAACTTCCCATCATCCAATTTGGCATCTGGCGCGATCTGTTCGAATCCTCCAACAGAGTTCGTCAGCCCTAGGAAAAACATCGAAGCATTTCCGATATATTCCCCTTCATCATACTTCAAGCGCATTTTGATTGGCTTTACTCGAGGGAGCATCAGGTCCTGTCGGATTCTATCGTGTTTCCCTATTAACCTTAGCAATACG
>P_89
GTTCTGTCATGTACTTCGTTCAGTTACGTATTGCTAAGGTTAATAGGGAAACACGATAGAATCCGAACAGCACCTACTGTCATACCGCTTTTAGGAACATTTGCTATTAGTTTTACAGATTTGAATATTTTCTTTACATCAAGAAATTTTGTAAGTTTTGAAAATTTCACACGTATATTTAGTGATGAACGAGCAGTTAATTCGTTGATTCATTCTTTATATTTCACCGTACTCGAAACGCCAACACAAATTATCGTTGGTTTATTAGCAGCAGTAGCATTATCTAAAAATACCAGATTCAATCGTTTTTGTCGTTCGACATTTTACATTCCAGTTATTTGTTCATTGACGTCAATTGCGATTATTTTTTCTATGTTGCTTGATCCGAATGTAGGGGCGATTCCTTACTTGTTTTCACAAGTCGGCTTGCCGATCCCTCAATTTTTTCGCGATCCAACCCTTGCTATGCCGACGGTAGCCATCATGACTGTTTGGAAGAATTTTGGTGTTACTATGACGATCTCTTGACTGCTATTCAGGGAATCTCTCCCTCTTTGTATGAATCTGCTCAAATGGATGGTGCAACAAATCGACAGCAGTTTTTTAACATTACGCTACCTCAGATCGTTCCCTCCTTAGGTTTTTGTATTTTAACGAATCTGATTGGTTCGATGCAAGTGTTTGACCAAGTATATGTTGCAACCGCTGGTGGCCCACAATTTAAGACAGAAACAGCTGTTCAATATATTTACAGTCGAGGATTTACAGCACCTTATGAATTGGGCTATGCATCAGCACTGTCTTCGGTTTTGTTTATCATTGTTGCAACTATAGCTATCTCCACTAATGTGTACATGTCACGGAAAGAAAAACAAATGAAATAGGAGGGAAACCTGTATGGCACCAGAAAGCTCGATAGGTGCTGTTGGATTCTATCGTGTTTCCCTATTAACCTTAGCAATACA
>P_90
ATACCTTGGCGCAGTCCAGCAAGCCACACTTTATGATGAAACTGGTTTTAATGTCTCACCATTTGGAGCTGGCAGATCGGCAGATATTCAGTTTTACCATCTAGATCCAGGAGAAAACGGCATGAAGTACCAAGAGCCAGAAATATGGGATGAAGAACGTCATGGACAAGCCCCACCAGAAGTAGTGGCGACTCCGACAACGTATGTCGGACGGGAAAACCAAGCTTATAAATTTTCTCGATTTCTTTAGGTGAAGGGGAAATGGTCAGGATCAAGTACCAAGTAAAACTTGATGCGGGAGCTCAAGACGGAAATTTTTGCGCAGTGAACAATATGGCCTATATTCAGAACCTGGAGGATTATGAGAATGATATCACTACTGGACGGATGTATTTCCCATCTTCTTCCATTCGTTACGAACATAAAGGCCGTAATTTCCAAGTCAGCGAGAAGGGTCAAAATGGCGAGCCGTTGGCTGGAGTCGAATTTGCATTATATGACCAAAATCCAGAGAGTGGGGAAGCCGAACCAATCGAAACAAGTTTTAAAACTACCACGGACGGAATAGCGATCTTTGAAACGAAGATGCCGATTTTAGGAGATGAAACTGGAGCAGTCAGCGACATATTTTGGATCAGAGAGATCGCTGGACCACCACGTTATCAGTTAGTAGATGAGACGTATCAATTCCAAATCAAAAAATATGCAGCCAACGAAGATGAGATGTTAGGTCACTACGAGCTTGTAGATGAATATACATCTGGTTCGAGAGTCGGCGGACCGGAAGGTAAAGATCCGAATTCCTATTATGAAGGAGAATATCAAGGTGCTGTTCGGATTCTATCGTGTTTCCCTATTAACCTTAGCAAT
>P_91
TATTGCCTGTACTTGGTTAGAATACCATTGCTAAGGTTTAATAGGGAAACACGATAGAATCCGAACAGCACCTCACGAAAGATCTAACCGCGTCTGTCTTGTCTGAAAAATACAAAACATATAAGACGCAAGGAAATTACAACAATAATATTGGTCTTCCTTACACGATTTTGCACATGCCCGAGGAATTAGAAAAGATCGTTTTGGAAATGGGCATGGATCACGCCAATGAAATCACGGAACTTTCACTTATGGCTCAACCAAAAGCTGCAGCAATCACAATGATCGGTGAAGCACACATAGAAAATCTTAGGTAGCAAGAAGGAATCGCTAAAGCCAAAATGGAAATCACTGACGGACTTGTATCAGACGGATTACTCGTTGTGCCCGCAGATGAACCGTTGCTGACACCTTTAACGGCAACATTCAAACAGTCACAACATTCGGTATTGGAAATGGCGATGTTCATGCGGAAGTGACAGCAAAAGGAAAAGCACAAACCGATTTTGTAGTAGAAGGAGAAACATTTACGATCCAGGTGCTGTTCGGATTCTATCGTGTTTCCCTATTAACCTTAGCAA
>P_92
ATGCTGCTGTTTGTAAAGTACTTCGTTCAGTTACGTATTGCTAAGGTTAATAGGGAAACACGATAAATCCGAACAGCACCTTTATTCCAAAAGAGTTTCCTTGATCATCGATCAATCCTTGTAATGAGCGTTCTAAGATACCATGGCTTTTTTTCGATTTTTTTTCTTCTGACTGCTTTGTTTCCTCTAACGTTTTTGTTGATTGAATGTTCGTACAGACGGCTCACCATTTCTTCTTTGATACGGCGTCGGTTCTGTATCGAACGACAGATAAGAGTCATCCGTTTTTTTCATCGATTCGATTAAATGATAACCCAAATTTTGCTTTCTCTCAGGGTCTGGGATAATCGATGCGGGTACATATTTAGGAACAAAATAAGAACGTGCCGCACCTTAGTGTGCCAACAGATGCGTTTACATATTGTAGTATGCTTGGACTCTGTCCTTGTTTCACTTTGTCTGACAGAACGAGAGGAATCACCAAAAAGTTTTTTTCGTCCTGTCGATGTGATTTCTGGATCGGTAATGGCCGGTATAATCCGGTAATTTTCCTTTATGCTTTTCCAAATTTTCTTTACGCGGAGCTGGCTTCAATCCATTTGTTGCACGACGCTTGCGACGGATTTTGTCTTTTTCGGTGTTTTCGTGTTCAGTGAAATGAAATTCTTTCATCTGTTCAAACGGGGACTGAATCTGTCAGTCAAAAGATCTTCTTGTCCGTCAAATAATACTCGCTTCTTGTCGTTGGTTAATTTTACGCCTAACTCATCATCGTACGCAGGAAAACGGAAATGTTTTCGTCTGATTTCTTTGATTCAAAAATCATCCTTCTCAAAAATGGAACTTTTCTCAATAATAGCACAGATTCATTGTTTTCAGTAGCAATGCGCTGATTAGGTGCTGTTGGATTCTGCGTGTTTCCTATTAACCTTAGCGAATGA
>P_93
TCCCTACTCGTTCAGTTACGTATTGCTAAGGTTAATAGGGAAACACGATAGAATCCGAACAGCACCTAACCTTTTTTCCAAAACAACTCTTTGATTTTAGAGTATAATATTGTAGAAAATATAATTTATACAAAGGAGCCGGTTGAATGAACCCTGCGATTCGACTAGATCAGCACATTTATCGAAAAAAACGACTTTTCCCCTTTTGCATTAACAGATATATTAACGGAATATTCTAAAGAACACCAGCAAATCTTTTTACATTTCTGGCAATATGACTGCACAGTCATCTTAGGTATGAAGGATGTTCGAACTCCTTTTAAGTGACGGGATCCAAACACTGAAAGATGCAGGTTACGCTCCAGTGATCAGAAATTCAGGTGGATTAGAGGTGCTGTTCGGATTCTATCGTGTTTCCCTATTAACCTTAGCAATAC
>P_94
CATGTCCCTGTACTTCGTTCAGTTACGTATTGCTAAGGTTAATAGGGAAACACGATAGAATCCGAACAGCACCTATTTCTTTGCATAATACGAACAAATTTTCGGTTATTGATAAAAAAACATTGAAAATGGTATGATAAAAGAAAAAAAGGAGGAAATTTTTAATGGTGAAATTTATCCATGCGGCAGATTTACATATGGATCGGTCATTTGAAGGACTGACAACTCTTGATAAAACTGTACAGGAAAAACTATTGAAGACGAATCTGACCGTTTTATCAAATATCATTGAACAGGCAATAATAAATAACGTTGATTTTGTTTTACTTGCAGGAGATAATTTTCATCAAAATCGTCCTTCATTAAAAATACAGAAACATTTTTCAGAACAGATGAAACGGTTAGAAAAGAACCATATACCTGTATTTATAATATTCGGAAATCATGATTTCTATCAAAAAGAGCGGTATTGGTTCTCCTTTCCTAAAAATGTCCATTTATTTACATCCGAAACGGTAGAGACAAAAAAATAACGATAAAAAGTGGAGAAACTGTCTAGGTGCTGTTCGGATTCTATCGTGTTTCCCTATTAACCTTAGCAATA
>P_95
TATGTGTAACCTACTTCGTTCAGTTACGTATTGCTAAGGTTAATAGGGAAACACGATAGAATCCGAACAGCACCTCTTACTGGACAAAAGAAGAATTTGAAGAAGTTTTGGCAAAAATTTATAAAGATGATTTCTACGAACATATGTGTTTTTTAATGATCTGGCTATATTACATGACTGGTGTTCGTGTAAGCGAAGGATTAGCACTTAATTGGAATGACGTGGACTTCAAACGTAAAAAGTTGAGGGTTCATCACACCTTGGAAATGACAAATCAAAAAGATTTTATTCGGAAACCTTACACAAAAACTGAAAGCGGCTTGCGGATCATTTCTCTGGACGATGATACAATTGAAGTGCTAAAAAAGTGGAAAGTTATTCAAAAAAATCATGGTGTAGAACAATTTATTCTTAGCTACACTGACCTCCCACTCTATCGTTCAACTGTTCAACGAATTATTCAGCGTTCTGCCAAACTAGCTAAGGTACCCCTAATACAAGGAAAAGGATTACGTCATTCTCATGTTAGCTACCTAATCAATGAGTTTAACGCAGACATTCTGGTCGTGTCGCAACGGTTAGGCCATTCTAGCCCTGAAATCACTTTAAAGCACTACGCTCATCTATGGAGCCGTAATGATGAAGGAATTGCAGAACAAATGACAGGAAACATTAAATTTACCTGTGCAACAAAATCTAAAGTTGCAAACTTTAAATGGAAATCAAGCAGTAAAAATCTAACCTTACCATTTCCCTACCAAAATGAGGAATAGGCTGAAAAAGCACTGATATAATAGCTTCTTTACGAGGCTACTCATATTGAGTGGGAATAAGACGTAAATATAGAATATGGATGGGGAATGCCGATAAATCAACGTTTTTCAACGTAAGCGCCCCATAGAACAGTACCTTACTAACAAATGCACCTCAAGATATAAGGTGCTGTTCGGATTCTATCGTGTTTCCCTATTAACCTTAGCAATA
>P_96
TGAATTATATGTATTGTTCTTTTGCAAAAGCGATAAACACAAGTACTGGACTGGATTGGGGAGGCTTGGATCCAAAAATTAGCTAGCACTGGTTTTTAATTCCAAGGTGATTTGAAACAGTTCTTGTTTCAATCAACAATCAAACCAAATATGGTGGTATTAACATGGAAATACCTGAAGATCGTAATGGTGGCATTTAAACAACAAACTTTCACCTACAAAAAGAACAACGGATACATTGGAAACCACTATTATCCATTTATTCGAAAAAGGTGTTACGATGTCTGAAATTGCTGATTTGATCGAAAAAATGTACGGTCATCACTATACTCCACAAACCATGTCCAACATGACTAAAGTTCTGACTGAAGAAGTAAATGCCTTTAAATCCAGAGCCTTAAATGATAAGTATGTCGCTATTTTTATGGACGCTACTTACATTCCACTAAAACGTCAAACCGTATCCAAAGAAGCGATTTATATTGCCATTGGTATACGAGAAGACGGCACTAAAGAAGTATGAGTTATGCGATTGCTCCAACTGAATCAACATACGTTTGGAATGAGCTGCTACAGGATATTAACTCCAGAGGAGTTCAAGAAGTCTTGCTTTTTATTACGGACGGCTTAAAAGGCATGAAAGATACTATCCATCAAATTTATCCTAAAGCAAAATATCAGCATTGTTGTATCCATGTATCTCGTAACATCGCTCATAAAGTACATATAGAGCCGAAAAGAAATCTAGGTGCTGTTCGGATTCTATCGTGTTTCCCTATTAACCTTAGCAAT
>P_97
GTGCTAAGTACTTGGTTCAGTTACGTATTGCTAAGGTTAATAGGGAAACGCAATCAAGTGAACAGCACCTCGTCAAGAATTCAAAATTGTCTTTCCAAATATGTTTGGCGGCGGTAAAGCTGAATTAGTACTGACGAAACAACTGATTTGCTGAAAACAGGTATTGAGATTGAAGTACAACCTCCTGGCAAAAAACTGCAAAGTCTAAGTTTGCTTTCTGGAGGAGAACGAGCACTTACAGCCATCGCGTTGCTCTTTCCATTATCCGTGTCTGTCCTGTTCCGTTTTGTATCTTAGATGAGGTAGAAGCAGCGTTTAGATGAAGCCAACGTGAAACGTTTTGGTCGTTACTTGAGCGATTTCCAAGATGACACACAATTTATCGTAGTCACACACGCCAGAAGGAACGATGGTCGCAGCAGATGTACTGTACGGAGTGACGATGCAGGAATCCGGTGTATCAAAAATCGTTTCTGTACGGATGGAAGATATCAATGAAGAGGCGAAAATCAACGAAACGAAAGTGTAGGAACGAAAATGATGGATGACACAGTAGCAATCGATTTGGACGGTACATTATTAAATGAACAAAAGCTGATTTCAGATGAGAATAAACAAGCATTAGCACAAGCAAAACAGCAAGGGGTCAAGATCGTTCTATGTACAGGACGCCCCTTAGCTGCGATGGCGCATTATCCGCAAGAATTAGGACTGGTAGATGAAGGTGACTACAGCATCACTTTCAACGGCGGTTTGGTACAAAAAAATGATATTGGTGAAATCATGGAAAAGAAAGTGATGGAAGTATCAGATATCCAACGCTTATACAAACTGGCTCAGCAATTGGATCTGCCACTAGATGTTTTGTCTGACAATGTGGAGGTGCTATTCGGGTCTCTCGTGTTTCCTAAAAGGCAATG
>P_98
TCTTTTTTTCCCTGTTACTTCGTTCAGTTACGTATTGCTAAGGTTAATAGGGAAACACGATAGAATCCGAACAGCACCTAGTTTTTAATTCGTGAGAGACGTTGCCAACGAAATCCTTTTGTAGCTTTTCTAAACGTCGCACTTTCGTTAAGTCATACGCCACCCCTAGAATCTGTCCGGTACCTTCTGAATTAGTAAAGTAGCGCAAACTCAAGTCTAATGTCTGCCGACCTTCTGTAAGGGTGATCTCCTGATGGATCAGCGGATGCTCAGGAGTCACTTGATGAATCAGCTGAATGAGTTTTGGCTCTTGAATGACTTCTGTGTACCGCTGTTCAGGTTGATAGCTTACCACGTTTAAATGTAGCTGCATCTTTGGATTAAGCAGTAGTAAACGAGAATCAGCATCATCAATCAGGAATACGCC
>P_99
TTTTTTTCCCTCTACTGGTTCGTTAGTATTGCTAAGGTTAATAGGGAAACACGATAGAATCCGAACAGCACCTGGGCAATCGCAATCGTTGTCCGTCCTTGTCGTTTTCTGCAATCGCTTCTTGGATCAATCCTGTTTCAGTATCGATATTTGCTGTCGCTTCATCCAATACTAGTATTTTAGGATCTGTCACGATTGTTCGCGCAAAAGTGATCAGCTGTCGTTGTCCGCTAGAATAGCTGGCACCGTGTTCGATCGCTTCGAGTGATATCCTTTTGGTAATTCATCGATGAACTTGTTTGCTTGAACAAACTCAGCTGCATGGCGAATCTGTTCGTCTGTGATAGTTGGATTCATCATCCGGATATTTCCTGCGATATCTCCATAAAACAAGAAGGCATCTTGCAAGACCAATCCCATTTTCTTACGTAACTCTTCCATTGGATATTCTCGAATGTCATGATCATCAATCAAGATCTGGCCTTCATAAAATTCGTAAAACCGCATCAATACGTTGATGATCGAGCTTTTTCCGCTTCCGGTGTGCCCCACTTTTGATCCAACGGTCTCTCCCGGATTAGCGACAAAAGAGATATTGTTCAATACATTGTGCTCTCCATCATAAGAAAAGCTTACATTGCGAAACTCGATCTTACCTGAAGTAATCGCTTGATCTGCTCCAGGATTTTGTTGCGGTGCATATTCTTCTGTATCCATGATTTTCAAAATACGACTACCGGCAACCATTCCATCTGTAAAGGTGCTCAAAAAGTCCATCATTTGAGACATTCAATTAAGAAAAAAATCCCTGGACATAGGTCGTAAATGCGTTCAACTTCTACGGGAGAATGCAGCGCATCGATCCCAAACAAAGTCAACGCCAACGCAATCGCCAATGCATATAGAAAATTGATGATCGGACTTAACAGAATCGAATTTGTTTTGATCATCG
>P_100
TTTTTATGTATTTCGTTCAGTTACGTATTGCTAAGGTTGATCGGGAAACACGATAGAATCCGAACAGCACCTGGCGCTAAATTATACTCGTCATTAATAGTATAAGCAAACGTATTAATGGGTAATAAAAAAAGAGCCGTTAACAGGCTCATCGCAGTAATAGTAATTTTCTTTTTCATTTGTTTCCTCCTTCTTCGCTTTCAGCCGAGAACATTTTGTAGGTTCGATTTGATACACCCAACACACTCCCTAAAAACGCGCCAAAACCAGTAATGATGACAACACAGATATCTGTGTACTGCCAATTGAGCGCTTTACCAACTAACCCCACGAAAGTAGCTAGTGCGGGAATAATTACCAGTGCGAACCATTTTAGTACTTCGAACGTTTTATTATTCATTTTCTTCTCCCTAAATAAAGTTTTAATTTGTTGCGTGTGTTCTACCAATTTTTCTGCATGTGTATCTAATCTTTAGTGTTTCTTTAGTTCTTCATGAATCATCAATCGATCTGATTTGCTCGATTCTAAATCTTTAGTCAGCAAATCTAAATTGTGACTTCTTGAAAGAGTCTCAGTAATCTTCGAGAAAGATGCAGTAATTGGTTTTATTACTAATAAAATCAAAGAAACGATAGCGGTTATTGATCCTGCTATCGCTCCCCATTCCCCTAAATTAATCATGTGACAACTCCTTGAATCAAAATAAAAAGCACATCAATTAAGATGCGCTC
>P_101
ATCATCGTTCCTTGGTTCGTTACGTATTGCTAAGGTTAATAGGGAAACACGATAGAATCCGAACAGCACCTCTTCATAGACAACCAAAAGGGATTATCAAATCTGCTACAATATCACGTCATTCTAGCGGTAAATACTATATTTCTTTGTTGTGTAAAGAAGAAATTATCGAATTACCTAAAACTAATTCCACAATTGGTATTGACTTAGGTATTATGGACTTTGCGATTCTTTCTGATCGACAAAAAATTGATAATAATAAATTCACGTCCAAAATGGAAAAGAAACTAAAGCGTGAACAACGCAAATTGTCTAGGCGTGCTTTATTGGCTAAAAATAAAGGTACCAATCTATTTGAAGCTAAAAATTATCAAAAACAAAAACGCAAAGTAGCTAGATTGCATGAAAAGTAATGAATCAACGTACTGATTTTCTGAATAAGTTGAGTACAGAAATGATCAAAAATCACGATATTATCTGTATTGAAGACTTAAACACAAAAGGTATGTTGCGAAATCATAAATTAGCTAAAAGTATTTCTGATGTTTCTTGGTCAAAGTTTGTGACTAAATTACAATACAAGGCTGACTGGTATGGACGAAAAATCATCAAAGTAGATAAATGGTTTCCGTCTCGTGGGATTTTATTTTCAGAGTGCGGACATAAAGATGGCAAGAAATCTCTTGAAATTCGAGAATGGACTTGTCCTGTTTGTCATACTCATCATGATCGTGATATCAATGCTAGTATCAATATTCTGACCGAAGGTCTAAGACTACATTCTATGGGATTGGCTTAGATCCAATCATCAAGAACCGTAGGAACTACGGGGATAGCTAGGTGCTGTTCGGATTCTATCGTGTTTCCCTATTAACCTTAGCAATA
>P_102
GTTTTTATGCCTGACCTACTTGGTTCAGTTACGTATTGCTAAGGTTAATAGGGAAACACGATAGAATCCGAACAGCACCTATCTCCTCCTCACACAGCAATCCACTTGTCAGGTGAGGAGCGAGTTTGTCTCATCAAATAAGTCAGTCACAAAAATATAAAGAAAAGGTCAGAAACCTTTTCGAACAAGAATTCTGACCTAGCATCATCTCATCGTCCGAGTTTTTAGCACTATACAACGTAAAGAAAACATTCTTAGCTATTGGAAAAAGCTTTAATCCAACAGTTTCTGTTTTACCCATTGGCGACTTTCGACGTTTCTGGGCAACAGCCTATGTTTGTATAGGAGCCTCACCTAACAAGGTTATTACTATATTCTATTTACGAGTTCATGATAGACTTTTCCTAATGATTAGGCAATGGAATTTGAAATGAAATAGTGAAATTTAACAATCTTTAATATTTTTTAGAAAAAAATAACAAATAAGTTGAAAGAATCCCGTTGCAAATTCTTTCAGTTGCACCAGGGATTCTTTGATAATTTTTTAGTTTTATGTGTTTTTTTATATGTTTTTTCACTTTTCGGAATAAATATTTTTGTTAAAGTAATTAAACAATCCGCTAATCGTTTAATCAGCATTTGTATTTCCTTACCATCTAAAGTAACAGTAGTAACGACAAAATGGTCTTGCAATGGCGGAACTTCTAAGTACTGCCCTTGCAGAAAATCATTCACTGTTTCATATTCTTTTTTCATTTCTTTTGAATCTGTCGATG
>P_103
GCTGACATCTACTTCGTTCAGTTACGTATTGCTAAGGTTAATAGGGAAACACGATAGAATCCGAACAGCACCTCATCTTCCATTGTACCTCCAAATTCGACTTTGAATAATCGCCAAAAGATGGAAACATACTCTGTTATATGATCTTTTGGTGTTCACCATTGACGAGTATCAAAACTGCTTACCTCGACGCGCTTCTACCTCCAGGAGAAGTTCCAGGAACTTCCACTTTCCCTCACCGTCCTCACCAAACAACAAACCCACACACATCAAGATGCCCACAAAAGAGATGGTCAGGAAAACCATCCAAATAATACTCAATTTTTTTAAGTTCATCTTTTCTACACCTGGCTTTGGTTTTAGGCAAGTGTTCTTTTTTCTTTGTATTTGTTGATTGGTTCGCTTTGGAAAAGTGAATCTCTGTTTCACTTGTTGAAAGGAATTGTTCTTGCTTAGTGGCTGAGTGCTTCCGTTTGGAATGACTTCTTGACTAGAAAGTTTCCGTTTGATTTCAGGATTCGAATGTACTTGTACCCTTGGTTTTAAAGACCTATTTTCTGGTAGTTCATTTTTCTGTGGTTTTATCTCCTTTTTTATCGGAACATTTTCCCTTCCTTTT
>P_104
TTATGTTTGTACTTCGTTCAGTTACGTATTGCTAAGGTTAATAGGGAAAACACGATAGAATCCGAACAGCACCTGATGGGACGAACCCATTACTCTGGTAAGGAGTGTGAACTATGTACCCGATTAAGTATATTGAAAATAATCTTGTCTTTAATCAAGAGGGAGAATGTTTTGCCTACTATGAGTTAATACCTTACAATTACTCCTTTTTGTCACCTGAACAGAAATATCAAGTCCACGATAACTTTCGTCAATTGATTGCGCAAAATCGTGAAGGCAAGATTCATGCCTTACAAATTGCCACAGAAAGTAGTATTCGTGCCACGCAAGAACGATCAAAAAAGGAAATTACCGGGCGATTAACAGAAGTAGCGAAACAACGAATTGATTTACAGACAGAGGCATTAGTATCCATGATTGGCGATAGTCAGATTGATTATCGCTTTTTTATTGGCTTCAAACTGATTGCGACAGATGAAGAGGTCAATCTAAAGAATCTCAAGAAATCTTTCTTCTCCGGCTTTCAAGAATTTGTCTATGGAGTGAATCATCATTTGATGGGCGATTTTGTTTCCTTATCCAATGAAGAAATTCGCCGATATACCAAGCTTGAAAAACTAATGGAAAGTAAATTGGCTCGAAGATTTAAAGTCAGACGAGTCACACCGAGTGATCTGATGTATTTGATTGAACATATCTATGGCGAAAAGGGTACACCATTTGAAGAATATGAATTTCAGCTACCAAAGAAAAAGCTGAAGTCGGAAACTTTGGTGAAACGTTACGACTTATTACGTCCCAGTCGTTGTTTGATTGAAGAAAAGCCCCGGTACTTATGCATGGAACATGAGAATCATGAATCATATGTAGCGTACTTAACAATTAATACAATTGTGGGGAGGTGCTGTTCGGATTCTATCGTGTTTCCCTATTAACCTTAGCAA
>P_105
ACTTTTTTTCATAACCTTACTTCGTTCAGTTACGTATTGCTAAGGTTAATAGGGAAACACGATAGAATCCGAACAGCACCTGCTACTCTTCCAATAGGAATATTATTATTTTTTCAGAACGATCTAGGAACAATGTTAGTCTTCATTGTTATTTATATTTTTATTTTGTTTACGTCTAACATAAATATAAAAATAATTGCCCCAATAATCGCCATTGGTGTTGTTTTATCCTTAATATTTTTATATTTGGTTATATCAGATACAGGAAGAAATTTGTTTTTATTAAAAATAGGATTTCACGACTATCAGTTTAAAAGAATAGACTCGTGGTTGAATCCATTTTTAGATCCAAATGGATCTAGCTATCAGTTAGCAAATAGTTTAATTGCTATTGGCTCTGGCGGACTTTTAGGTACTGGTTTTAATGTATCAAACATTCACGTTCCTGTTAGAGAATCCGATATGATATTTTCTGTAATTGAAAAAATTTTGGCTTTATAGGAAGTTGTCTTGTAATATTCCTATACTTTTATTTAATTTATCAAATGTATAAAACATGTTTTAAAAGCAATAACTTATTTTTCACCTATATCGGTATAGGCATTGTTGCAATGATTTTTTTTCATGTTTTTGAAAATATAGGTGCAAGTATCGGATTACTACCTCTAACTGGTATTCCACTCCCCTATATTAGTCAAGGTGGTTCTGCCATTCTTAGTAATTTTTTGGGGTTGGGATTTATGTTGTGTTGTAGTAGATATACTAACGAAAAAAAAGGAACACAAAAATGAATTCAAAATAACACTTTATGAATAGAATGTCTATTTCAATAAAAATTATGATACCTTAAAGTTAATCATTAAAAAAGGAGTGTCATAATTTGAAAAAAACAAAATTATTGGTAGCTAGTTTGTGTTTGTTTAGCAGTTTATTAGCTTTCACCCCTTCTGTTTCA
>P_106
TCAATTAACATGTATCTTCGTTGATCACGTATTGTTGCGTAAAGGTGAAGCAGAACAAGTTATGGAAAGTCTTGGCGGAAAATTTGGCTTGAACATTATAAAAGTCGATGCCAAAGAACGTTTCTTATCAAAACTTGCTGGCATCTGTGGGATTTACGAGAAGAAAAACGTAAAATCATTGGAAATGAATTTGTATATATTAGATGATGAAGCAACCAAACTTGCCGGTGAAGAAGGCGTTTCTTTCCTTGCACAAGGAACCCTTTATACCGATGTGATCGAATCAGGAACTGAAACTGCCCCAAACCATCAAATCACATCACAATGTAGGTGGATTACCTGAAGACATGCAATTCAAGCTGATCGAGCCATTGAACACATTGTTCAAAGACGAAGTACGTGAATTAGGTACCCAATTAGGCATGCCTGACAGCATCGTTTGGCGCCAACCATTCCCTGGACCAGGCTTAGGTATTCGTGTCCTTGGTGAATTGACAGAAGAAAAATTAGAAATCGTCCGTGAATCAGACGCTATCTTGCGCGAAGAAATCGCCAATGCCGGTTTAGATCGCGAACTATCTGGCAATACTTCACCGTCCTACCAGGCATTCGCTCTGTTGGGGTTATGGGAGATGGCCGTACGTATGACTACACTGTAGGTATCCGTGCTGTCACTTCTATTGACGGCATGACCGCTGACTTTGCCCGTATCCCTTGGGAAGTCTTGCAAAAAATCAGTGTCCGTATCGTAAATGAAGTCGCACACGTTAACCGTATCGTGTATGATATTACCAGCAAACCACCTGCAACAGTGGAGTGGGAATAAAGAGCCAACATAATATGGATGAGGAATAAGGTGCTGTTCGGATTGCTGTATCAGTGTTTCCCTATTAACCTTAGCAATAC
>P_107
ATTGCATGTGTACTTCGTTCAGTTACGTATTGCTAAGGTTAATAGGGAAACACGATAGAATCCGAACAGCACCTATAATACAAGCTACTGCTAACTGGAAAACCGCAGGAACAGTAAAAAGAACGTAAACTTCTTTGAAAGCTTTGTCAGCTGTTTACTGAAAGGTAGCTCGTCTTCTAAAGCCATCGCATAAGGCACGCGGGATCCCAGTTAGTGTATAACCGTTCAATGCACCGTATACCGAGATCAAGATCCCAATAGTGACCAGCTTTCCACCGATTCCTCCAAAAATGACGTCTGATGCT
>P_108
GTTATGTACGTTTACTTCGTTCAGTTACGTATTGCTAAGGTTAATAGGGAAACACGATAGAATCCGAACAGCACCTTGGCATTGAAAAAAGAAGAAGAAGTCGCTGACTATACACTAGAAGAACGCTTGAAGCTGGAAGAGGAGTACTTAGGTATTTATTTGTCAGGTCGATCCTGCAGAAGGGTTTGATCGTCTTCGTTTAGCTAAACAAGTTCAGCTGATTACAGATATCGTCCCTAATCAACCAGTCAATTTATTAGTGATGATCAAGGAAGTTAGAGAAATTCGGACAAAAAAAGGAGAACTGATGGCCTTTGTTGAAGGAACCGACAGTAGTGGAGAAATTTCTGTCACAGTTTTTCCAACTCTTTATCGTAAATATCGTAATTTGTTTGCCGTTGATCGAGTGATCTTTGTTCAAGGGCGGAGCGAAATCAGCAAATATAATCAGGAACTGCAACTAATTGGAGAAAGCTTTGCTGATCCTAACCAGTTAGAAGCCCAGTATCCTTCACAAACTTGCTATTTGCGTATTACAGAAGAACGGGAAGGTCCGAGATAATGAAACAATTACAAGTGATTTTTCAGAAACACCCAGGATATATACCAGTAGTTATGTATCACGAAAAAACGCAACGAAAAGTAGTTCTGTCAGATGCTTATTGGGTGGATGACAGCAAGAGTATAAAGGGGCAACTTATTTATCTGCTTGGCGAAGATAATGTGGTTTTCAAATAACTTACGGTAAAGAATATTTACTTGCTTTCATTTTTTTTCATTTTTTTATCCGTAAATAGGAGCAAGTGAGAAAAATAATGTTAGTCGTGGTTAACGCAAAAATGGTTGTAAACCTAAGTCATACTTAGGATAAAGTATTTTAATGAGGTGAATGTTTATTATGAAACGCATCGGAATTTTGACCAGTGGCGGAGACGCACCTGGAATGAATAGGTGCTGTTCGGATTCTATCGTGTTTCCCTATTAACCTTAGCAATAC
>P_109
ATTGTTATGCCCTCTTCTTCGTTCAGTTACGTATTGCTAAGGTTAATAGGGAAACACGATAGAATCCGAACAGCACCTAATCCGATCCATAACTTGAGTTTCTTCGCCATTTAATGGCTCCATCTGCACCAATAGATAACTGAGCACTGTTCAAAGTAGAACGGTCTATCGAGCCAACCAGTTGCTCAAAACTAATTGGTGGCCGATAGCCTTCTGGAATTGTTAGTATCGTTGAATCATTTCCACCACTGCTTTTTCCGTTTAAAGCCACAAAATATATAGAAACTGTTTTTCCTTCACGATAAAGCTTTGCTGATCCGGTATTCCCGTTTGTAACTGTTAATGTGGTAGTAGCTGTATCATTAATGCGTTCATCGATCTTATTGTCTAATTCATCTATAGCAGTCGCATTGAGCATTAGTGCTTTTGTTTTAGTATCCTTAGCTGTGGTGTCTACTTCATTAATTGAAGCAGTCAACTGCGAATTAATCTCCGATACTTTCCCATCGGTATAATTGTTTGCTTTA
>P_110
TTATGTATGACATTCGTTCAGTTACGTATTGCTAAGGTTAATAGGGAAACACGATAGAATCCGAACAGCACCTATGATCGAGGAATTTCAATTGGACAATGTCCC
>P_111
GTTGTCTTTACTTTACTTCGTTCAGTTACGTATTGCTAAGGTTAATAGGGAAACACGATAGAATCCGAACAGCACCTCTTCTTTAAGAATGAACGGCCGTCCTGTAGAAGGATTTATCGCTGGGCAAGGACCTACTTCATCCTAAACTGATGCTCGTCGGAGAAGCCCCAGGGAAAACAGAGATTGATACGCATGTTCCTTTTAGCGGTCAAGCTGGAAAAGAATTGATGCAGGCACTTTCTTCAACTGGCTTAACACGAGAAGAGGTGTATATCACCAGTGCTGTAAGGAGCCGCCCGTATCGCGTGACTCATCGGATCAATAAACGGACACAACAGTCAGAAACTGTTTATCCAAATCGGACACCTACTCGTTCCGAAGTATTTGCGCATGCACCAATATTGGATTACGAACTGATGAAGGTCCAGCCAAAATTAATTGCGACACTTGGAAACATTAACCGTATTCAACGTTTACTTGGCAAAGAATATACGGTTACCAAAAATCATGGTCAACTCTATACAGGGCCTGTCTTACAATTAACAGAACAAAAGGATGCCTACGAATGGTCAGAAAAAAACTATCGAATTCTTCCACTTTTTCATCCAGCAGCTATTTTTCTACAATCGCTCCCTTGTACCTGTTATCCATCAAGACTGGCAAGTACTAGCTTCACTTTTACAGCAATATTAAAAAGAACAGACAAGACCATAAAATCTTCAGTTTACAGTCTTGTCTGTTCTTTTTCATTGTTTTTAATGGCTAATTGCAGTATATTTCGCATGAGGTGCTGTTCGGATTCTATCGTGTTTCCCTATTAACCTTAGCAAT
>P_112
TTATAACATCTACTTCGTTCAGTTACGTATTGCTAAGGTTAATAGGGAAACACAATAGAATCCGAACAGCACCTCTATTCCAAACACTTTCAATGGCACTTTTAGCTGTCGTTTATAGCATTGCTTATACTACTAGTCACGCTATTCCAGATATTTGATGCTGTAGAGCTGATTGAATTCCAAATTCCACCTAACCAACTAGATACATTAAGCAAATATTTTGAATTACTGTAGCAGCTGCTTGTACCAACTAGTGATTGTATTCTTGATACTGTTCCAAATACTAGAAGCTGTTGCACTAATTGAATTCCAAATATTTGAAGCCAGATAGTACTAATAGCTGTCCATATACCATTCCACCATGCCACTACTGGATCAAATATAGTATGGAATGTAGTTACAATTCCATTCCAAGCGATGCTTACCCATTGTGTCATAGTATCCCAAGTGTTTTTAAGGAAATCAGAAATAGGTGTCCAAACAGCTTGCCAAGCTGCGCCTAATAACTGTCCAGCTACATCAAAAATACCCACGATAATATTAATACCGGCTTGAATCAATGACGTTATTAAGGTCCATGGTATTTGAACAATTCCTACAATGTCTGCAAAATAATCGACCATACTTCTTTGACTCCCGTTCCAAATATTTGAAACCCAATCAACGAATGCTTGCCAAGTCTCTTGGACTCCTTGCCAGATGTTGGAAAGGTGCTGTTCGGATTCTATCGTGTTTCCCTATTAACCTTTCAGCAAT
>P_113
GCGTACCTACTTCGTTCAGTTACGTATTGCTAAGGTTAATAGGGAAACACGATAGAATCCGAACAGCACCTATTGCAGCTTTACTTTTTTTCAAAAGACGTCAACTCAGCTGCCGCACAATTAAGCAAGGAAGGAGAGATATCAAGTTTTTCTTGATAGGCCAAACGATCTTGTTTGATTTCTTTTTCCGGTACATCCAACAGGACATGGTCTTTAAGATTCAGATAAGGAAACATCGGCCAATTTTTTTGGATGATCGCAAAATTATCCAGTTTTGCAACAAGAACCTCTTTTTTCAAGTGCTCCAATATTTTATGCTGTTTTTCGAGAGGACACAAAATAACGGTCAAGTGTTCAGCATGAATCAAATATTCAGGTTTCATTACGTCCAGGCCTCCTACTTTGCAAATGATGGATAAAAAAAGTGAAAGGGAATAGACTAAGAATGAGACAGCATCCACTGAGCCCAATAAGAGTTTGGGCAAATCCCTTTAAGTATATCTGTGAAAAAAAGATCATTTTGGAAATCGATGGTAAAAAAAGTCTGTTGATCCATCGGAATTGTAAGTCCGCTTACCGAAGTCAAGATATCACGGATATCTGGCAGTTGAGTAGTCTTTAAGACAAGAAAATTGATCCTTTGAAGAAGCGCTTCATAAACTGACTGGAAGCTTACGATCCAAGGTGCTGTTCGGATTCTATCGTGTTTCCCTATTAACCTTAGCAAT
>P_114
GTGTTGTGTGTTGTACTTGGTTCGGTTACAGTATTGCTAAGGTTGATAGGGAAACACAATAAAATACAAACAGCACCTCATTCCTTTCAAAATACCGACAAAAAAAGTATTTTTCTGCAAATTATCTATTTACAAATAGAGAATTTGCAGTTATCTAGTTTTGTAAGCAAGATATTTACGGCATACAAAGACTAAAAGCAATAAACTAATAGTCTTCCCGAGACATCAGTAAGCTCGCTTTTTGTGCGCTGTATTTTGTATGCTTACATAATAGCATATTTGCAGTTTTTGTCAAACTTATTAGACAAAAATATTCAAAATATTCGATAAGGGGGTATGAAGCATGACTTACAAAACAGCAAGTATTAATTGCTTTAGTAAAGAAAGGTTGGAGTCAAAGAGAGTTAGCTCGACGAATGGGTATATCAATTACTTATTAGAGATATCTTCATCGAAAAAAGAAAACCTAAGGAACGTTTAAAACAAATCGAAGAACTTTTGGGATATCAAGTTAGAAGTAGATTCTAATGATCAGCCATCAGAACAGGAGGCGTAAAAATGGTACAACGTTTGAGCAAAGCGGAGTTTAAAGAGAAATATAAGTATTCTGAAAGTACTTATCAAAGAAGATGAAGGAATTTAAAAAATCACGTTTTAGTGAGGGGTATAACGCAGTTACTTCCAAAGAAATAACAATTGATGTCAGGTGCTACTCGGATATTATCGTGTTTCCCTATTAAGTTTAGCAATA
>P_115
AAGTTATCTCAATTGATTTACTCGTTACTATTGCTGTGCTTGGTGCCTTTATGATCGGAGAATACAAGGAGTCAGCTATCGTTACATTCTTGTTTTTGTTTGGTAGCTATCTGGAACAAAAAACATTGACCAAAACGCGGGAGTCAATCAAGGCTTTGACCGAGATGGCCCCATCTACTGCTAGTGTTGTCCAAGAAGATGGAACGACTGAAGAAGTGGAAATCGATGACGTGGAAGAAGGCGATATCGTCTTAGTAAAAACTGGTGGAGCTATTCCTGCTGGACGGTTCGAGTCATTGACAGGTGCTGTTCGGATTCTATCGTGTTTCCCTATTAACCTTAGCAAT
>P_116
ATGTATAATCTACTTCGTTCAGTTACGTATTGCTAAGGTTAATAGGGAAACACAATAATCAGAACAGCACCTATCTCATGGTTTTGTCGATCAGATTGTTCCCCGCATGGAATTGAAACAGAAAATCCATACGCTTCTTGAATTGCATACACAGAAAGGATGGATAGATCGTGGATAAGACAGCACATGATGTCGTTCAGTTAGCAAGAGCTTAAAGAACGATGGACAAGTTGTTTTTGAAGAGATCTTCGATTCTTTCGAGGAATGCCATGGTGATCGTTTATTTGCAGATGACGAAGCGATTGTTGGTGAGATCGCTCGATTAGATGGCAAACCGGTAACAGTGATCGGTATTCAAAAAGGACGGGATCTGCAGGAAAATACCGCAGAAATTTTGGTTCTCCCCATCCTGAAGGCTATCGAAAAGCTTTACGACTGATGAAACAAGCGGAAAAGTTCAATAGACCGGTGATTACCTTGATCAATACAGCAGGTGCATATTGCGGTGTAGGAGCAGAAGAGCGCGGCGAAGGAACGCTATTGCCAGAAATCTGCTCGAAATGTCTGATTTAAAGGTACCGATCATCGCCATCATCATTGGTGAAGGTGGAAGTGGCGGTGCCCTTGCTCTAGGTTTAGCGGATGAAGTCTGGATGCTGGAAGAAACGATTTATGCTGTGCTTTCAGGTGCTGTTCGGATTCTATCGTGTTTCCCTATTAACCTTAGCAATAC
>P_117
GTTTGGTACTTCGTTCAGTTACGTATTGCTAAGGTTAATAGGGAAACACGATAGAATCCGAACAGCACCTATAACTTTTTTTATTATCACTTCGTTTAGTCAACCGTGCTTATATAATATCCTTCTACCTCGAAATAGCATTTTTCAAACTTTGGAATGGCAACAGTTTTTTTGACAAATTTTATAAGGTGCAGAACTTCTTTCCGTATGCTATTCCGATTGTCCTTGACAATGAGCCTCCTCGGATGTGACGATCTTCGGCAGGAGCTAACAGTTAAAGTTAGACTGCCTCGCTAGCGTTAGCACATCCGAGCTCATTATCAAGGATTCGCTGCGCCAATCTCTGGTTACGGTAACCAACCGGTGTCTCGTAGCCAAGTGTACCGTGCAACCGAAGGTCGTTCCACCAATTGACATAGTCAAATAACTCCAAATCCAATTGTTGTAAGGTTTCAAATGTGTATTGATAGACAAATTCTACTTTCAACGACTTATAAGTTGATTCAGCTACGGCATTATCAAAAGGACAGCCTTTATGACTCAATGATCGATTGATGTCAAAAGTTGTTAATAATTCATCAATAGCTTGGTTATCAAACTCTTTTCCACGATCAGTATGAAAAATCTCAACCTCTGTCAGAGGTTGTTTGATACGGCTAAATGCTTTTTTTACTAGAACGGCATCTTTATGTTCTCCACAAGAATAGCCGAGAATTTCTCGATTGAACAGATCCAAAATGAAACAGACATAATTCCATTTTTTCCCGACTCGTACATAAGTCAAGTCTGTTACGATCGCTTCTAATGGGTTGTCTCTTAAGAATTTACGATTCAATACGTTTGTCAGGTGCTGTTGGATTCTATCGTGTTTCCCCTATTAACCTTAGCAAT
>P_118
TTTTTATGACTTACTTCGTTCAGTTACGTATTGCTAAGGTTAATAGGGAAACACGATAGAATCCGAACAGCACCTTCAGAACTGGTTAGCTGATACTATCGGAATTTAGACCATATATGTCGGACATTATGAATGGGCGTAGAAAACCAGATAAACAAATCAAGCCAATTGAGGCAGCACTAGCAGAGCTAGAGAAGGAGAAATAACATGCAAATAACAATTCCAGATAATTTAGTAGTTTCCGAATTAACTACACAGATTACGAATGCTGTTCTTAATTCATTGGACGAACGATTACACCTTATGAACAAATCAGTAGAGCTTCCTCCATATCCAAACAAATCAGAGGTAAAAAAAGTTTTAGGCATTGGTGATGACAAATTAACACATTGGATAAGCCTAGGCTTAAAAACACAGCAGTGGAGCAAGTTAACATCAAATTGAACAATGATCGGAACTCCAAAGATTTTTGAAAGAAAACTTTAGTTCTAAAGGCAAAGGAGAATGATTTTATGTCCTACACATTGCAACAAGAACATCAAATTCTAGGTCTGATTAAACAGCGTAGAAAACAAGGTGCTGTTGGATTCTATCGTGTTTCCCTATTAACCTTAGCAAT
>P_119
ATTTTATTTATGACGCCTTGGTTCAGTTACGTATTGCTAAGGTTAATAGGGAAACACGATAGATGCAACAGCACCTTGCGTTCGATGCAGGAAAAACGACTTTTTCGGACAGAAATGTATGCGGAGTACAAAGGTGGAAGATCCAAAACACCTGGCGAATTCAAAGAACAAATGCCATATATACGTGATTTGTTGACAGGACTAGGGGTACAGTATTACGAATTGCCCAATTATGAAGCAGATGATATTATCGGTACTTTGGCAGAAAAAGTAAGCGAGAAGATGATTTGATGTCGTCGTGCTTTCAGGTGATCGGGATTTGACTCAATTAGCTAGTAAAATAAAAGTGGATATCACTGTAGAAGGTGTCAGCGATATCGAAAGCTATACACCAGAACATGCAGCGAAAAATCTGATGGGTTGACGCCAAAACAGATTATTGACATGGAGGGACTAGCCGGAATGCCTCTGACAATATCCCCGGTGTGACTGAATCAATTGTGAAAAAACAGCTATCAAGCTATTGAAACAATATGGCTCAGTCGAAGGAATTTATGAACATATCGATGAAATGAAGCAAAGCAAAATGAAAGAAAATCTGATAAATGACAAAGAGCAGGCTTTCTTATCGAAAAAATTGGCGACCATGGAATACTTCAGCGCCTGTGGATGTCTCTATCGACTCATTAGAAGATATGAAGGGGAAGGTGCTGTTCGATTTATATCGTGTTTCCCTATTAACCTTAGCAAT
>P_120
GCTATGTCCTGTTCCTTCGTTCAGTTACGTATTGCTAAGGTTATAGGGAAACACGATAGAATCCGAACAGCACCTCAATCAAGCATTTTTGATGCTCGTAAATTCAACTACTGTTATCTACTGTATCGTCTATGTCATCATGGGGATCGCAGTTTTGAGATTGCGTTATACACATGCAAAGTTGAAATCGACCATTTAGAATTGGAAAAAAAGAAAAAG
>P_121
GTGTACGTTTACTCGTTCAGTTACGTATTGCTAAGGTTAATAGGACAGCAGATAGAATCCGAACAGCACCTGATAATTGGTTTAGCAAATTTGTTTGTAGGTTTGTAGAATCGCTTTTATCGAGTTCATTATTTAAAACATAGTTCAACATTTTTGAGTGAATCGCTGATTGAAATTCATTGATTATCTCAATTTCAAATGTTTTTCTGTAATCTAAGGTCATGTTGTTTGCTCCTTTCTGGTTTCGCTTTGCTCAACTAAACATTTACTTTTAATTAAACAGACTTCGCTAGTTTAATCAAAAATAAACGTGCGAATAAAAAGCAAATCATTTTTAAAGATCATAAAATGCGTTCTAAGGCGTTTTATGATCTTTATGTGTAATTTATACTCTTTACTTTTAAAAAGCCTGTATCAGCTTGATATTAGTGTTTAAATTGATTTTAACCTAATTTTAGGGTGCTTACTTTTGGGTGCGCTAGTTTATTCAAAGGAATCCTGTAAATAAAAAAGTAACATGCTTCACAAAGCTCTATTTTTAGTTTTAAGGGGGTTTTTGTTCTAAGTCTGCTTTTGGGTTGTTAGGGCTTGCCCTGACCGTCTGTAAGACGCTTGATTGCGTGATATGAGTATTTAGCTAGTCAAACAGTTAAAACAGCTTATATGAGCAATTAGAGGGAATCCACTAAATTCCTAAAAGTGGTTTTGATCTTTTCTTTTAGCGAGTGAACGAAGTGAACGCTGCAAGTAAAATGTGAGCGTGGTTTTCGCTCACTCCTTTTTTTGATGACTTTGATCGTTACTTTTACATTTTTGAAAAAAATAAAAAATAGGCGAAGCCTATATTACATTTATCTTATATATTTTAATCTTTTGTTCTTTTGCGTGAAAAAAAAGCCAGTGTTTCCAGTCGTATGCAGAATTAAACAGTCAGAAAAAACTGTTTATACAGGTGCTGTTCGGATTCTATCGTGTTTCCCTATTAACCTTAGCAATAC
>P_122
ATATGGCTCTTCGTTAGTTACGTATTGCTAAGGTTAATAGGGAAACACGATAGAATCCGAACAGCACCTTCGTATTTTTTCATCGTCAAACATAGTAGTTTTAAGTTTGATCCAACTTATCTCAGCCAAATTTATCCTCCTATCCTTAACTTTTTAATTGTTTCCTGGTTTAACTTGATCCCTTTGATTTGATATTTATTTTTGAAATTGATCACACCTATTTTGTGTTTCTCTGTGTGATGGATTCTGCAGAGTGCTGCAAATGTGTACTCTGAATGATCAACTTCTTTGCGCTTTCGTCTTCCCAGCGCTTTGTCAAAGTGATCAAGTTAAACCAGGAAACAATTGAAAAAGTTGAGATAAATTTGGCTGAGTAAAGATGTGGATGGAACAAACACTATATTTTGACGAC
>P_123
CATGACGATTCCATGCTTCGTTCAATACTTTGCGTTTTTCATCCATTTTTGCGTCTCTTCGTTGTCGTTGTTTTTCTCGCAACTCCCCTCGATTTGCTTTTTCTTCGAAAGGCCCTCGCTTAAAGTCCTCTGGTACTTTTTTCGTCTTTTCCATGCCTTTATGAAGGCTGTATTTCAAGTTAGTTGGTGCATCGGTTACTTGATTTTTTGCTTGTTTCGCTTTGTCCTTCACGATTTCTTTTGTATCGAGTACTTTTCCAACTTTTCTACCAACTAAATTTATTCGTGATTCTTTCTTCGTGCCCACTGGTTGTTCTTGTTTTTTCAGATCAGAATTTAGCTCGTTAATGCTTCTCGCGGAATGGTTCTTTCTATTGGACACTCTATTGATTTTTGAACTACCTTTCCCTTTTGTAGAACTGGTAGCTAGTTTCCCACCAACTGCTGCACCGCCACCAAAAGCAAAAGTTCGACCCACATTTCGATTAAGCTGTCGCAATTTTCGATTCATCAACATTTGCGGTTTCCGCATGACTCGCCTTCCCATTGACTGACTATCATTACTTTGAAGAGGTGCTGTTCGGATTCTATCGTGTTTCCCTATTAACCTTAGCAATACGT
>P_124
TTGTGCATCTGCTAAGACGTTACGTTACGTATTGCTAAGGTTAATAGGGAAACACGATAGAGAATCCGAACAGCACCTGAGTGTTCTTTTAAGGACTTCTTGTTTCCACTGTGTTTCAGATACACCGCGGCGTTCTAAGATTTTAGACGCGGCTTTTTCAAATGGCGTTTTAGCTTTTGCCACTGTGATTCCTCCTTCAGGACAAATAAAAAGACTAGCAATCACTCGCTAGTCTTTTGTAACTTATATTTATTGGATTGTGATCCATCGTGAATCAATTTCTCTTTCGTTCGTTTTTCATCCTTGCTAGATCCAAGAAAAATTATTTTTTTTACGCCATTCTTCTCATAGGGAACAACAATAAATAAAGAATCAGATTTGTTTATAAATTCCCTAACACCAGCTGAATCTACTATTTTGTATCTTTCTAAACCTTTATAGTCTTTTTGCCTCTTGAGGTGCTGTTCGGATTCTATCGTGTTTACCTAACCTTAGCAATACGTA
>P_125
TAGTGTTTATGTAGACCTACTTCGTTCAGTTACGTATTGCTAAGGTTAATAGGGAAACACGATAGAATCCGAACAGCACCTATAAATAAATGAATATAGTTGAAAATGAAATATGTATAAGAACTTTAATAGATGATGATTTTCCTTTGATGTTAAAATGGTTAACTGATGAAAGAGTATTAGAATTTTATGATGGTAGAGATAAAAAATATACATTAGAATCATTAAAAAAACATTATACAGAGCCTTGGGAAGATGAAGTTTTTAGAGTAATTATTGAATATGATGTTTCTATTGGATATGGACAAATATATAAAATGTATGATGAGTTATATACTGATTATCATTATCCAAAAACTGATGAGATAGTCTATGGTATGGATCAATTTATAGGAGAGCCAAATTATTGGAGTAAAGGAATTGGTACAAGATATATTAAATTGATTTTTGAATTTTTGAAAAAAGAAAGAAATGCTAATGCAGTTATTTTAGACCCTCATAAAAATAATCCAAGAGCAATAAGGGCATACCAAAAATCTGGTTTTAGAATTATTGAAGATTAGGTGCTGTTCGGATTCTATCGTGTTTCCCTATTAACCTTAGCAATA
>P_126
TTATGTTGCTATGTCCTGTTACTTCGTTCAGTTACGTATGCTAAGGTTTAATAGGGAAACACGATAGAATCCGAACAGCACCTGAAGGAAATAAAAGATATCATTCTTGGAATTACGCTTTACGAAATGAGTTTGGCGGGAAAATTTTCAAGGTGCCGATCGATGGAGGATTTGACTGTCCGAATCGAGATGGGACTGTTGCCCATGGCGGTTGTACTTTTTGCAGTGTATCTGGTTCGGGAGACATGATCGTTGCACCTGAAGACCCTCTTCCAATCCAATTCCAGAAAGAAATCGACATGATGCATCAAAAATGGCCTCATGTCCAACAAACATGGTTTATTTCCAAAATTTTACAAACACCCATGCGCCAGTTGAAATAATCAAAGAACGATTTGAGCAAGTAGTCAATTTACCAGGTGTCGTAGGATTATCAGTCGGTACACGACCGGATTGTCTGCCAGATGAAGTAGTTGATTACCTTGCTGAACTGAACGAGCGGATGTATTTATGGGTAGAACTTGGATTGCAAACAACTTTTGAAGAAACTTCAAAACTGATCAACCGAGCACATGATTATCAAACTTATTCAGATGGCGTGGCTAAATTACGCAAACATAATATCCGTGTTTGTACGCATTTGATCAACGGATTACCAGGCGAAAGTTTAGAAATGATGAAAGAAAATGTCAGGTGCTGTTCGGATTCTATCTTGCCTCAGCCAGACGCCAGCAATAC
>P_127
TTTTTTTGTTACTTCGTTCAGTTACGTATTGCTAAGGTTAATAGGGAAACACGATAGAATCCGAACAGCACCTATAACAGCGAGTTTCAAAGAATTGCTGGATCCTGCCTTTTATCAGTCCGTCAATCGGGAGAATTACATCTATATCTATCTCACTGATAGAACGATCATCCCGAATATGATGAACCAGCTTCGGCAAATATATCCTCGTATTTTGGGATTGAACGGGCAAACGGTCGAGCAGAACAAACAAAGCGCAAACGAAAAGTACTAGAAATGAAAGATCCTCAAAAATTAGCAGAAGCATTTTTTAGTGAAATGACGGAAGAGCAGCTAACTGCAAACCAAGAAAAATGGCTCGGAGAAACGTTGCAAGAAATCATGGAAATGGAATGATCAAGAATGAAACCGAAAAAATTACAACTTAAAAATTTTGGTCCTTTTATCAATGAGACCGTAGATTTTTCACGTTTGACAGAAGCACCGCTTTTTTTGATCAGCGGGAAGACAGGAGCTGGCAAAACGACGATTTTTGATGGGATCACCTTCGCACTTTTTGGTGAAACTTCCGGAAGACTTCGCTCTGGAAAAGAGATGCGTTCTTTGTTTGCTACACCAGACGAAGAAACAAGCGTGACTTTTTCTTTTGAACATCAGCAGATGAGCTATGAAATCGAACGAAAACCAGAACAAGTTTTAGCAAAACGAAAAGGAAACGGAACAAAACAGGCAGCCAAAGTAACGTTGACCATAGGTGCTGTTCGGATTCTATCGTGTTTCCCTATTAACCTTAGCAAT
>P_128
GTTATGCATCTTTCTTCGTTCAGTTACGTATTGCTAAGGTTAATAGGGAAACACGATAGAATCCGAACAGCACCTAATAGTAGAACAGAGGTGAGACATGATGAAAAAAAAGTTGACAAAATCCAATAAAAATGTTGTTTTGACAGGGACTTTAGCAGGAATAGGAGAATACATCGGGATTGATCCGACTGTTATCCGTGTGCTTTATGTATTCCTGAGCTTAGTTGCTTTTGGAAGTCCAATCATTTTATACATTTTATTAGCTTTGATTATCCCATCTGCGCGTTCTGCACAACAAACTATGGACATAACAATGCATATTATGAAAAAAACAATTATCGTGAACAAACTCGTGAACAAACAAAAAAACGCGAAGAAGACGGAAAAAATCGATGATGACGAATGGAGTGACTTTTAATGTCGTACTTTCAACGTATTTTAGTTAATACGTTAACATTCATATCATTGGCTGTTCTTTTTCCTGCGATGGTCCATGTGAGCAGTA
>P_129
ATATCATCTACTTGGTTCAGTTGGTGTTGCTAAGGATAATAGGGAAACACGATAAATGCAACAGCACCTCCTATTTATCTGCTTTTTTGAAATAAATTAATAAATTTCAGAGTATACCAATTGACAAAACACTCTATAATTGGTATAGTCCAATTATAGAGATACTCCTCTCCCCTACTTATCGAAAGGATGAATAACATGAAAAATACAGAAATATATCAAAAAATAGATACAATCATACTTCATATGCCCGATTATATAAAAGATTTTGTTCAAGATCGTGAGGATAAAGATCAATCACCTCGAACTACTTTAGAATATCTAAAAAATTATAAGCTCTTTTATGAATGGCTTCTGAGTGAGTCTATCGTTCCCGATACTTCAATCACCTCGATAAGACAGTTAACTGCCTATGATCTAAACTTGTACAAATCTCATTTGAAACGTCGCACAAAGGAAAATGTAAAAAAAGAGACAAC
>P_130
ATCTTCTTGTTCTTCGTTCAGTTACGTATTGCTAAGGTTAATAGGGAAACACGATAGAATCCGAACAGCACCTACATATTCTTCATCAAAATTTAACCCACCTTGTGGCATCACTTGTTTTAAAAAATCTAAATCATACCCTTTGGATTTTAAAATTTCTATTTCCCGATTTCCTAGTTGCTTTAATGGATCAAGTACTTTTTGATCATTTTGTGGTGAAAAAGCTGTTTTAATTGCTTCTGACGTACAGTCACCTCTTCTTGTTTGATTCTTTACTTGGTTAAAAGATTGCCCTTTTCCCAACTTACCCAGGCTTAAAGTGTGAGGAAATTTTCTAGTGGTCTCTTCCTTCGGAACATCTTTTTCTAACCATATCAACGGATATTTCATTCTCTCTTCTCCATTCCTACTCATCATTCATATTGTTCATTCGATACAGAATCTTGATCAATTCTTTTTTGTAGAGTGGTTTTAACCCTAAAATGCCACTAGATCGCATTAACTGACGGTTTCTGGTTTGTAAATCCTTGATTGTCTTTCCTTCAATGACGAAAAAGAAGCTTAAGTCAGGACGTTCTTGTTCTGCTCGTTTCAATTCCTGGATTTCTTCGACTAATTTCTTTTCATATTTTTTTAATCGTTGTAGATTTCTTCCTAAGGACTGTTCCATACGATTTTTATCTAATAATTGCCGCTTTTGCACGATTTGTTCCGTTAGATCCGTCTCTGTGGTCAAACTAACTAACTTAATTGTTGGCACATACGTAC
>P_131
TTTTTTTGTTTGTTACTTCGTTCAGTTACGTATTGCTAAGGTTAATAGGGAAACACGATAGAATCCGAACAGCACCTGAATTGATTTTGCTTCTATAATATTTTGTGTTGGTGGAAAATCGAAGGCGATTTTCTACTAACACTTTTTCTTCGTTTCAACTCAAAAAGAGACTCACTTTTGGTAAAATTTAGTCGACCAAAACGTCATCCTACCAAAGGAGTCTCTCAATGGATAATCATACTAGAAAATTACTCGGATTAACAGATAAACATTTATTTTTTGATGAAGAATGGCTGATTGAAAAAGAATATAAAGGCGTTCAAGCGCAGTTTATTAAAGGAAAATTGGATGACTCTCCTTCATCCTATTGTGAACACTGTCGATCGGTTCGTATTATCCGCAACGGTTCCTATACGACACGCACTCAGATATTGAAAGTCAAAGAAAAGTTAACTATTTAGAATTAAAACGTACCCGTTTTCTCTGCCATGATTGTGGAAGGACCTTTCTGCGAAAACGGACTTAGTTGATGAACATCATCAACTAACAAAGGAACTGAAGCAGGCAATTCTCATGGAACTGTACGAAAATCAATCACGTAAACTAATCGCTAAGAAGTACTTCGTCTCGGATGGGACGGTGACACGGATCTTGCGTGAAGCAACGAAGCATTACCAGTCACGTATGAACTTCCTTCCGACGGTGTTGTGTATGGATGAGTTCAAATCAATGAAGTCTGT
>P_132
GTTATGCCCTGTACTTCGTTCAGTTACGTATTGCTAAGGTTAATAGGGAAACACGATAAATCCGAACAGCACCTAGGCACCTTCTTTATTTTTCACGGTTTTTGGCATAACGATATTATCAAAGCCAAAGATTGGATCCTTCTGGTGGGATCACATAATGTAAATGTTCATTTTCCCACATCATATGGGCCACTTCGCCAGAAAATGTCACTGCCACGGAGGCTTCTTCATTGATCATATACATTTTGATCTCATCTGCCACGATTGCTTTGACATTTGGTGTTAAATGATTCAATTTATTTGCTGCTTCTGTCAGCTGTGCCATATTCTTACTATTCAAAGAATAGCCTAAACTATTCAAAGAAAGCCCCATAACTTCTCGTGCACCGTCAATCAGCATCAAACTGTCTTTTAATTCCGGCTTCCACAAATCATCCCAATGCTTAATTTGATTTGCATCAAAGAATTTATCGTTATATACGATCCCTAAAGTTCCCCAAAAATATGGAATCGAATACTGATTATCTGGATCAAAATCCAAGATCTAAAAATCGTGGATCAATCTAATCCTTTGATCTTCGAATGATCTAATGGAAGTACTAGTTTTTCTTTGATCATTTTTTGGATCATATATTCACTTGGTATAGCGATGTCGTAGTTTGTCCCACCTTGCTGGATTTTTGTGACATTCGCTTTTTCATTAGAATCAAATGTTTCATAATTCACTTTGTATCCATATTCTTTTTCAAATTTCGTGATCAAACTAGGATCGATATAATCTCCCCAGTTATAGATGGTAAGTACCTAGGTGCTGTTGGATTCTATCGTGTTTCCCTATTAACCTTAGCAAT
>P_133
GTAACCCTACTGGTTCGTTAGTATTGCTAAGGTTAATGGGAACAACGCGATAAATCCGAACAAGCACCTCTGCAGATCCAAGAAGAAGTGGCAAAGTATTCACATCCAAATTGAAAGATCTCAAAGGAAAGAAACGCGTCAAATCTATTGTTGTTCCTAGACAAATCGCTATGTATTTGGCACGTGAGCTCACAGATAATTCTTTACCGAAAATCGGAGCTGAATTCGGTGGCAAGGATCATACAACGGTTATCCATGCTCATGAAAAAATCCAGCAGCTGATGGATTCTAGTGTCAGTATGCAAAATGAAGTATCAGAAATCAAAAACTTTTTACTAAATTAATTTGTCGATTCTATCAACTGAAAATAGCATGTGGATAAAAGAAAAAAACGTTCAAAAGTTATACACACTTTTTCCACAGCTGTTTTTTCGTTTCTCTCTTACGTTTTTTGAGTTTTCCACAGAATCAACATGCCCTATTACTTTTATTATTCTTTTTAACTAATAATAAATAAACAAACATTCAAAGGAGATACATCATGAAAGTTACTTTAAACCGAGCTAGCTTTATGCAGGAATTGCAAACTGTTCAACGAGCTATTTAAACAAAACCACAATCCCTATTTTGACAGGTGTAAAAATCACACTGACACAAGAAGGTTTGAGCTTGACGGGGAGCAACGCTGATATATCAATTGAAACTTTTTTGTCTGTTGAAAACGAAAAAG
>P_134
TATGTACATATTTACTTTCAACTTCAGTTAAGTGCTAAGGTTAATAGGGAAACACGATAGAATCCGAACAGCACCTAAACAGATTGCCAACATCCATCCTGTTTTGACCTTTTTCTGCAATAACCAGTACATGAAGAAGGTTAATCCTAATGGTAAAAATTGTGGCATAATACTATCTAATACATCTTGTAAGACAAAAGCTTTACCCATTTGAATTGGTGTTGTAATCCCGATCATGCTGGCAATCATCGAACCAATGACCATCAACCCCACAATGGAGCAAACATACATTACTTTATCCATCAAACCTTCTTGATACAGTTTAGACAAGTATTTATTCCCATGTTATAGCCAATTTTCCCACCATAGTAAGTAACTAAAAAGGAAGGTACAAAGGAAATTAACATTGCTAGAATTGGACCTAAAATACTACCTTGTTGGGCTAAATTAATTCCTAGTCCAACAAGGTAGTATTTTAGGTCCAATTCTAGCAATGTTAATTTCCCTTGTACCTTCCTTTTAGTTACTTGCTGTGGTGTAGGAAGATTGGCTATAGTGGATATAAATACTTGTCTAAACTGTATCAAGAAGGTTTGATGGATAAAGTAATGTATGTTGCTCCATTGTGGGGTTGATGGTCATTGGTTCCGATGATTGCCAGCATGATCGGGATTACAACACCAATTCAAATGGGTAAAGCTTCCTCTTAGCAAGATGTATTAGATAGTATTATGCCACAATTTTTACCATTAGGATTAACCTTCTTCATGTACTGGTTATTGCAGAAAAGGTGCAAACAGGATGGATGTTGGCAATCTGTTTAGGTGCTGTTCACCGATCTTATAGTATTCCCTATTAACCTTAGCGATACGTA
>P_135
TTATGTCCCTGTTACTTCGTTCAGTTACGTATTGCTAAGGTTAATAGGGAAACACGATGAATCCGAACAGCGCCTAAGAATGTTTTGTAGAATATTCGAGTGAAATCATGAAGGACTATGTCGTACAGATTACGAAAGAGGTACTTGAAGAATCCAAAACGCTAAACAAACTATCATCAAAAGCAAAAGAAGAAGCTGTCACGATTCTTTCATCTGGGATCATTGACTATATCGAGATGAGTGGTGAGATCAAGTATGGAGAGAAGATCGCATTGCGAAAATGGTGAAAGAATCAATAAAAACCTTTGATGTGAAACAAGACCTGACATTTAATGATTCCTATTTGATTGGAAAGTTGATCAATATTCTTGGTACAGATGAAGATACGGAGCTGTTTCTTTCTTCTTTATCAATGATATTTACTGATAAGCATTTTTCCACTCGATTTGGTGGGGAAGAATTAGTCGAAATATTTCAATCGATGCGACCAGCGTTAATCAAACTCTATCGGGAGAAAACACCAGATGAATTTTATGATTGGTTTGAGAAGTAAAATAAGAAAAGTGGCTTAGATTACAAGTTGGTGAAAAAATTTTTTTCAGCATAACATCAGTAATCTATAAAGGGGAGGTGCTGTTCGGATTCTATCGTGTTTCCCCTATTAACCTTAGCAATACG
>P_136
GCATGTTGTGTAGTCTCTTCTTCGTTCAGTTACGTATTGCTAAGGTTAATAGGGAAACACGATAAATCCGAACAGCACCTAATTCTTCCATACTTCAATCTCAACAATATTGTCCCTTCGCAGGATGATAATTCACGAGTTTATGATTGATCTTATCCAAATCGAAGCGATCCATTTCCTTGCCATCAATTCGAACGATGGCATATTTGATAGCATCTTCAGTTGTTTCATTCTCCTTTTCTATAGAGAATACAAATAAGGGAATAAAAGAGGTAATAATCAAAATGCCAATAATTATGACATCGCCTATCTTGACACCAGCTTTTCTTAAAAATTTCATTAACGATATCTGGCTAAACATATTAGACTTTTCCATGGAAATGGTGAAATTTTTCGGAAATTATCTGCATTAAGAGAATCAGTTAAACAACACCCTCAAGTTGTTGCCTAATACAT
>P_137
TATCTTCTCCTCTACTTCGATGCCGTTACGTATTGCTAAGGTTAATAGGGAAACACGATAGAATCCGAACAGCACCTGTTTTATAACGTTATATCGAAAAGCATTATTTCTTGTAAACTAAGTCACCATCAAGATAGGTAGCGATAACTTCCGCAGCCATCACTTTTTGCCAGTCATCAGTACAGAGGTCCTCGCTGAAAACAGCTAAGCTGGCGCTTTTCCCTACTTTTATTTCTCCGTACTCCGATAAACCATTTACTTTGAAGCTGTTGCTTGTAAAACTTTTCAGCAGCTCGGTTGTCGTGAAGCTTGTTTCTTTCTCCCAGACTTCTTCTCCTTCAGGAAAACGACGGAATACTGCTCTTATAATCGATTCAGGAATATCAGTAATAAACAGCGGTAAATCTGTACCGCTAGTGACTGTTACACCACTTTCCTCTAATCGACAATAATTAAAGAAGTCCTCTGTGGAAACATTTTTTGATTACGTCCATATAATTGTGTAAAAGTGAAGCATCAAAAAAGCCATTGATCTCAGTTAGGAGTACAATGTTTTTTGCAGAAAACATACTCGAATAGGACTGATATCAATGACTCAAGTACATTTTACTTTTGAAAGCGAAGAAATTCAAGCAATTATAAACGAAAGCGGTGCGAATGATACCGCAAAAAACTAAGCTTATGACTATCATGTTTAATCAGCTGATGAAAGCAACGAAATCAAATATCAGGCAAATGCCTATGAACGTTCAGAAGAACGGCAATCACAAAGAAATGGTTACTACGATCGTTCGTTTACAACTCGAATTGGCAAACTTCATGTTCCACGAACCAGAGACGGTAAGTTTAGTGGG
>P_138
TTATCTCATACCTTGACTAGAATTTTGATTGCTAAGGTTAATAGGGAAACACGATAGAATCCGAACAGCACCTATCAATTGGTCTGAGCACGGGTTTCAATTAATAGGGACTTTTTCCAGTCCGCTGAAAGCGCTTGATTTTTCTTTGGTACATGCAATCGATATCGTGGTCACAGATGTAATGATGCCTGAATTAAATGGAATCGAATTATCGCGGCTATTAAAACAGCAACAACCTGAAACACAGATCCTTATCCTCTCTAGCTATGATGAATTTGATATGGTTAAAGATTCTTTTAAAGAAGGCGTCGCTGATTATCTTTTAAAGCCTCGATTGAGTCCTGATTTTTTTCTAAATTCCTTAACTGCCGTTTCACAAAAAATCAAAAAAAAGCCCAACAAAAAGCCCAATCACCAATCGTTATGAGCAGATCTGCAGAATCTTTCACAGCAGATTGCTGGACAAAACCATTCCATTGCTTGACCCTCTTAGGTGCTGTTCGGATTCTATCGTGTTTATTAACCTTAGCAATACGC
>P_139
ATTTGTTATGACTTACTAAACCATCGTATTGCTAAGGTTAATAGGAGCTTGATAGTAATTGAAACAGCACCTCTTCCTTTTCTAAGTCCGCAAAAGTGAAGGACGTTCCAGTTATTCGTTGACGATTGATCTCATCTCTAATTCATCCTGATAGGCTTTCGCTTCATCATGGGTCATTTCTTTGGTGAACCTTTATTGGCGTTAGCTTTAGTGGGTAAAATCCAGATACAAATTATCCTCTGTTACAAAACCTGCTTTAACTGCTTGTTCTAAAATATAGGCAAAAATATCCTCAAACACCGTCGTTTCTCTAAATCGGCGAACATAATTCTTTCCAAAAGTTGAGAAATGGGGGATTTTCCTCCTCGAAGGAGTAGCCTAAAAACCAGCCATAACGACATTGGTATCGACTTTCCTAATGGTTTGTGCATGGAACAGATACAATAAATACTGAATAAACACCAATTTGATTGAATCACTAGATGATCAATATTTGGCAACCTAAATGGAGTAAGTGGCTTCGACGATTGGATAAATAAATTCAAAATCAAGCGCGGCATCAATTTTTCAACGAGATGATCTTGAGGAACTAAATCCCATAAATGCTAAGCATCACGAATAGATCTACCATTCGTATTGTTTTTAGACATCATAGCTATCACTCCTTGCATTCCATTTCATAAATCTCTTTATAAAAGAAAAGACTGTAGACATCATCCATAAAATGGACTTTGTCTGCGTCTGCGCATTCTCATTAGAGAACACTCCTTTTTTGTGACTTTTCTGAAGCTAGAGTGAATACTTTCAACTGCATTAGTAGTGTACATGATTTTTCTAATGGCGCTGCCATAATCAAAGAGTTGTTCAACATGAGAAAAGTTTCGTTTGCATACATCTACTGCAGGTGCTGTTCGGATTCTATCGTGTTTCCCTATTAACCTTAGCAAT
>P_140
CTATCTAACTTACTTCGTTCAGTTACGTATTGCTAAGGTTAATAGGGAAACACGATAGAATCCGAACAGCACCTCAATCGATTCTGCGGATGTCGTATTGACAAACAGCGATCCAAAAGATATTTTGCATTTTCTTGATCTAGCCAAGCAAACGCGAAAGAAAATGATCCAGAACCTCTGGTGGGGGGCAGGTTACAATATTCTTGCAATTCCGCTAGCAGCCGGAATTCTTGCGCCAATTGGTATCATATTAAGTCCAGCAGTTGGTGCTGTCTTGATGTCGTTAAGTACGGTAGTTGTAGCTCTAAATGCTTTGACATTGAAAATCAGATAATAATGAAAAAAGGTTGTGACAAAAAACGTGTCACAACCTTTTTTTCGAGTAATCGATACTCAATCAGCTGGTTCTCGGCATTCCGAAGTAGATTCTCCAGAAATTTTATCTTATTTTTTGAAGCGGCTCCCTTTTGTCAGAATTTTTTTGTATACCATTTTTCTTATTATATGCGTTATTTCTAAATAGGTTTTTTTATCGAATTTTACCGGATCTGCTTGTCGTCCATATATTTCTGCTTCATATTGAGTAGTTAATCGAATGAAACGCAGATCTAGCTTGAATTCTTGTTCTATTCGCAGGCTATATTCCTGCAAAGATTCTAGGTGCTGTTCGGATTCTATCGTGTTTCCCTATTAACCTTAGCAAT
>P_141
GTTTGTGTACTTCGTTCAGTTACGTATTGCTAAGGTTAATAGGGAAACACGATAGAATCCGAACAGCACCTAAAGTGTCCGATTATATGGTTTTCCGTAAATATCTACGGGTTGGTTGTTACTCATATTTCTCCTTCTTTCTGAATTTTTTCTGAAACTACTAGAATACTTTAGTCCTAAATTCGCTATTTGTCAACCTATTTGACACATAAGTTAATACGGATATAATTAAGGGAAGCAAGGACAAAAGGAGTGACAAAAATGGTTGGGGCTTCCCTTAAACGTTTGTTGGAAAATGATCAATTGGTTGTTGGCATCAGTGAATTAAGTGATATCGTAGGTGTGTCTCCACGTCAATTAAGGTATTGGGAACAGAAGGGATTCATTGGTTCGATCGAAGCTGATGCGAATTGTCCTAGAAAATATCGTTTACCTACAGTGTAGGTAAACGATATTTTCTAGGACAATTCGCATGCAGGCTTCAATCGAACGAAGTGACAGAATCCTTTTGTTCCGATCCTTCTGACGTGGAGACACACGTACGATATCACTAATTCGCTGATGCCAACAACCCAATTGATCATTTTCAACAAAACACTTTAAGGGAAGCCCCAACCATTTTTGTCACTCCTTTTGTATCTTGCTTTTCCCTTTAATTATATCCGTATTAACTTATGTGTCAAGTAGGTTGACAAATAGCGAATTTAACTTAAAGTATTCTAGTAGTTTCAGAAAAAATTCAGAAAGAAGAAGAAATATGAGTAACAACCAACCCGTAGATATTTACGGAAAACCATATAATGCGACAACTGTGACTGTGTGCGATTCTGTATTTGTCTAACCTTAGCGATA
>P_142
ATGTTTATGTGTACGTCTTTGGTTTAAGTTTGTAGCTGCTAACGTTTAATCAGAAACGCGATAAAATCCGAACAGCACCTAACAAGAAATCTGGTCTGCTAGGCCTAACAGGATTGTCTAGTGATATGCGTGATCTTGAAAAGAACTATGAAAAAGAACATATTCGTTTAGCTTATGACATTTTCGTGGACCGCATCCGAAAATACATCGGCGGTTATGTGACAACGATGAATGGTGTTGATGCAATTGTCTTTACTGCTGGTATGGGCGAGAATGACGGACATGTACGTAGTGAAATCATCAAAGGTATGTCTTGGTTTGGTTGTGAAATCGATCCAGCGTTGAATGAATTGCGTGGTGAAGAAGTAGATATCTCTACAAAAGAATCAAAAGTAAGAGTATTAGTGATCCCAACAGATGAGGAACTAATGATTGCCCGTGATGTGGAGCGTCTGCGCGGCTAAGCCAAAGCATTCGTTAGGATAAAAGATGAAACGCATGCAAGAGGGAATTCTTGCATGTGTTTTTTTTTGCGGAGAAGACCGCAAAATGGTAATTTAACTTCAATTTCCCTTCTTTTTTACAGGATCTTCTTAGGGAATTTTGCTTGGAAAAGTGGTCAAAAGGGAAAAGACTGGCATTTTATTTATTGATTTTCAGGAAAATCCCAATATTTTATTTTCATTCATCTTTATAAGGGACATTACATATGTAAAAAGAAAAAACATTTTTAGATCAGCCTCGTGGGCTGTCGACTTATTCTTCGCTTTATGTTTAGCTAGAAAACCGATCCGAAACATTCATTGATCGAATAATAAAAACT
>P_143
TATGTTTTAGTCTACTTCGTTCAGTTACGTATTGCTAAGGTTAATAGGGAAACACGATAGAATCCGAACAGCACCTACATTTACATTGCATGGTTCTGCTGGGAAAGGTCAGCATACAAAAATGGCTAATCAGATCATGATTGCAGGTACGATGACCAGGAATGACGGAAATGCTTGTCTATGCACAAAAAAACGGACTTGATTTAAAGAAAGTGATTGAGACGCTTTCAGGTGGAAGTGCAGCTAACTGGTCTTTAAGCAATTATTCTCCTCGTATTTTAAAAGAAGATTACACACCTGGTTTTTTTGTCAAACATTTTATCAAAGATTTAAAGATTGCATTAGAAGAAGCAGAAAAAATGGATCTTGTATTGCCAGCAACTACCCAAGCATTGAAACTATATGAAGAGTTGGCAGATAAAGGTTTTGAGAATGACGGAACCCAAGCTTTGATCAAACTTTGGTGGCCTGAAGGAAAAATACCAGAAAAAATCATAAAAAACGAGTTTTTAGAGAAAATCAATGCAAGTAGGCTATGCTTTTGATACAATATAACAGAAATAAGAAAAGGAGGACCTCCGATGACACATTCACAATTAGTCGCAATCATAAAACGACTGGAGGCTATGGAGGTGCTGTTCGGATTCTATCGTGTTTCCCTATTAACCTTAGCAATACGT
>P_144
TAATTTTTATCATGTACTTCGTTCAGTTACGTATTGCTAAGGTTAATAGGGAAACACGATAGAATCCGAACAGCACCTAATACATCACCAATCATTTCCAATCCCACCAAAGCAGAAGTAGGTTCATCAAACAGCAGCATCTCAGGATTCATCGCTAAACCTCAGCAATCCCCACCCGTTGCTGTTGTCCCCCGGATAACATGGAAGGATAGAATCTTTCTTATCTAACATATTGACAGTTTTCAAAAATTTCTCCGCGTTTTTGACTGCAGTTGCCTGGTCTTGCTTCAACACTTTGATTGGTGCTAATTTGATGTTTTCCAGAACAGTTTTATTTGGGTACAAATTGAAATGTTGGAAAACCATGCCGATGTTTTTCGGACTTCTGTCAGTTTGTTTTATCATGCAAGTCAGTATCATTAATCAGCAGCTTACCTGAAGAGATCGTCTCTAATCCATTGATACAGCGAAGCATCGTGCTCTTTCCTGAACCAGAAGGACCAATGACAACGACAACTTCTCCTTTCTCGAATTCAAGATGC
>P_145
ATGCTGGCTTCGTTCAGTTACGTATTGCTAAGGTTAATAGGGAAACACGATAGAATCCGAACAGCACCTACTAAAGGAAAAGAAGTCACCTATCAAGTTTATAATAATTTCAAGATATTATATCCAGACTATGTGATCACTTTAGATGATGATTTGACAAAAGAAGTGACCTGCAAATTATCGTAATCACTTTGAACAATTAATCATTATCATATTGGATAACGCAGTAAAGTATTCAACTACACGAAAAGAAGTCCATATCTCTATTTCTTCCACTCTGAATGAATTTCAATCGCGATTCAGGACTTTGGCGAAGGAATACCCAAAGAAGACCTTAATAAGATCTTCAATCGTTTTTATCGAGTGGATAAAGCAAGAGCTAGAACGAAGGGTGGAAATGGTCTGGGGTTGTCTATCGCTGAACAACTGGTTGAAAACTATAAAGGACGTATCTTAGCAGAAAGTGTAGTAGGGCAAGGGACAATTTTTAGAATCTTTATTCCTATCGCAAAGGCAGAAGACAAGTAAAGCAGGTGCTGTTCGGATTCTATCGTGTTTCCCTATTAACCTTAGCAAT
>P_146
ATTGTTTTTACGTGTACTCGTTCAGTTACGTATTGCTAAGGTTGATAGGAAACACGATAAATCCGAACAGCACCTCGCAGCTAATGCTAGAGCGGTCGTCAATCTAAGTAGATTTGGACCTGTCTAAAAACTGACGATAGATCCAGTTCATCAAGAAATGACGAGTCAACGCAGGCAGGAATGCACACTTAATACAGTGACAATCACTAAACCTAATTGTACTAAAGGCTGACCTCGATCATAGACCCCTTGCTATATTCACGCCGTCTTCTGACAGTCCGTAAACTTCCAGAAGCATTTACCAAAAGAAGGGTGCGATCAGCTCAAAAAAGATAAGCAATCCACTATAAATCGAAACCAGTCCGCCTTCTACCAGAAGCGCCGGATCAGAGGGCTTTGACGGCTGTTTGAACAATCGAAACCGTCGGAAGCTTAACGCTCCTCCATGAATCTTTTGTTCATAGTAGTGAAGGATCCCATATGCGCATAAACCGCAAAAACAGCCTTAACTGATTGTTCCATCCCCTGTTTGGTACACCGTCCATCCAAGCTTTCTAAAAGCAAACGCACTACAAGCAATCACAAAAACACGAACGAACTGCTCAACTACTTGAGAAACAGCAGTTGATTTTCATCAAGAATCTTCCTTGGAAGGTGCTGTTCGGATTCTATCGTGTCTCCCTATTAACCTAGCAATACATA
>P_147
ATGTTTTTGGCCCTTCGTTCAGTTACGTATTGCTAAGGTTAATAGGGAAACACGATAGATCCGAACAGCACCTATCTAATCATAAATTGACGACCATCCACTTGTATCCAAAGAGCGAACAAAAAATACCTGCTGCACTCACATTAACAAAAACAGTAGAGAATAAGCAGACAGATTTTGCAGATGGGGATAAAGTCCCTTATCTCATCACCGTAACAATTCCTGAGAACATCAACGAGATAGGAACCTATACGATCAAAGATACAGCTGATCCTCAGTTATGGCTAGAACCAGAAACGATCGATTTTTTGATTGGTGGAGACAAGATTCATACATTTCACACACAAAAAATAAAACATGGTTTTGTCTTATCAGATTCTGGAAAAGATCTTAGTTCGTTTGCTGGAAAAAAATTAACGATCCGTTACCAAATGACATTGAAAGAAAACAGTGAAAAAACGACATTTGATAACGATGTACGTTTGACGACTGACAATCAAACAGTAGAAACACATCTTGCCATCCAAACAGGAGGCAAACAATTTGTCAAAGTGGATCGGCAAACGAAACAAAAACTAGCAGATGCTC
>P_148
ATTGTTCTTGTGCTTAACCTACTCGTTCAGTTACGTATTGCTAAGGTTAATAGGGAAACACAATAAGAGAATCCGAACAGCACCTGTGAAAGAATATTTTTCATGGAAGAATAACAAGGAGGTAATTGAAAAGAGAATGACTAATCTTGAGCAGTACCTTACAGAAGAAGGGCTCGCTTTGAGCGAGGTATTGGTCGAGCGGGTGCTTTCCCACTGTTTAGAGGTATATCAGTAAAAATTCTTGATAAAACACTCGGAAGAATTTGTCGTTTCATTTGTGGTAGATCAAAAGATTACAGAAGGGAAAAAGACACAATCAATTTCTTCTGCATATAGTTTGATGATCTTTGAAGATGAAAAAGGCAATCATATTGTAACAAGTTCCACTATGATTGGTAAGCCAGAAAAGGCAAAACATAAAGTAAGACAAGTAAAAAGTGATTCAAAAATTGATTCAAAGACAACGGAAGAAATCACCGAGTTTCAAGACGTTTCAGGCTTTATCCAGCAGCATTCAAGAAAAATAAAGCATTATGTTGAAAAAGACGCGATGCAACCAATTAATACTAATTTGAAATTTCTGAAATCGTGAATCCTATATTAAACAAAAGGGTAAAGCGATTCAAGTGATTGTTGGTGTTGGTATTTACTTTGATGAGTTGTCCAAAACAACAAGTGTTTTTCAGTATAGATTAAAACTATACGAAATTGAAAATTAAGATATCGCGATTGTAAATAATAAAAGATTATCTAAAAGCAATCCAACATTTGGAATTACGTCGTTCAAATGTTTGTGTTGTGCAATAGCTTTTTACAAAAAAAATGCAAACTTCAAAGTGCAGAGTTTTGCTGCAACTAGTTTAGGTGCTGTTCGGATTCTATCGTGTTTCCCTATTAACCTTAGCAAT
>P_149
GTTTTATTTCCCTGTACTTCGTTCAGTTACGTATTGCTAAGGTTAATAGGGAAACACGATAGAATCCGAACAGCACCTCCTAGAACAAGATACTTTCCTTTTGGCACAGTATATTCAAAGTCACTCGTAAAGGTGGATGAACTTTCTGCTTGTGCTTGGAATCCTGAGCTATAAGCATATTCTCCTTGTAACTTATCTTCTGAAAATTCTTTTTTGAACTCATCCAGATAAGGTTCATCATACTTTTTGCCATTAATGGTCAACTGGTCATTTTCCATCTTGACTGTATCTCCAGGCATACCAATAATACGTTTAACAATCATCCGTTCTTCATCCCCCGGTTCCTTTGTAGTAATAATATCCATTCGTTCATAGTTTGAGATCTTAGATGAAATCAATCGTTGTCCATCACTTAATGTAGGGTCCATCGAATGCCCGTTTACAGTAACTGGTGTAAACACGTACACTCTAGCTAATAAAATAGCCGCTAATACAAGGATCAAAATCCCCCAATTTTTCAAAAATTGGGGGATTTTGATCCTTGTATTAGCGGCTATTTAGCTAGAGTGTACGTGTTTACACCAGTTACTGTAAACGGGCATTCGATGGACCCTACATTAAGTGATGGACAACGATTGATTTCATCTAAGATCTCAAACTATGAACGAATGGACTGTATTTACTACAAAGGAACCGGGGATAAAACGGATGATTGTTAAACGGATCATCGGTATGCCTGGAGATAGCAGCGTGCGAAATAGAAATGACCAGTTGACCATTAATGGCAAAAAGTATGATGAACCTTATCTGGATGAGTTCAAAAAGAATTTCCAAAGAGGTGAATATGCTTATGACTCAGGATTCCAAGCACAAGCAGAAAGTTCATCCACCTTTACGAGTGACTTAAAGTATGCTGCCAAAAGGAAAGTATGTTTGGGATTTTATAGGTGTTTTTCCCTATTAACCTTAAGCAA
>P_150
GTTTATGTCAGCGCTTCGTTCAGTTACGTATTGTATTGCTAAGGTTAATAGGGAAACACAATAGAATCCGAACAGCACCTGGCGTTAAACAGGAGAGTATTTCTCCTGTTTTTTTAGTATTAAAAAGGATGTGAAAAAATGACTGATTGTATACATTCTATAATCGATGGATTTCCTGATTATTTGCATAAATTGGCTTTAGCTGAAAGACCAACCATACCTTCTCCAAAAAGACAGAGAGTTGAAACTTCTGTTTTAGGAAGGTTAGGTGGCTTAGTACAAGATTACTCGTTTGAAGACATGTCGTTTACATTGCACTATAACTATTTAGAGGATGTGGAAGACCATCAAGCGTTCAAGCAATCGTTTTATATCATGCGTCATTGGTTAAATTATGCAAAGAAATTAGAATTCTCTGATGATCCCAA
>P_151
ATCTATAACCTACTTCGTTCAGTTACGTATTGCTAAGGTTAATAGGGAAACACGATAGAATCCGAACAGCACCTACCCATTCCACCATAATAAAAAAAATCTTGTTCTCTATCAAAATAGCACATATTAAGCTCAGTTTGTTTATCATCCTCAATAATTTTATAAATCAAACCTATATAATCATGAATGCTGGCAAAAATTTTTTTTAAGTCAAGTTCTAAATCTTCTTCGAAAACACATTTAATTTCTCCTACTGATAATTGATACTCTATATTACATGACTTAATTAGTTTTTTAGATCCCCCCTCCAGATAGGCATATGTTTCAATTATCAGTAGGAGAAATTAAATGTGTTTTCGAAGAAATTTTAGAACTTGACTTAAAAAAAATTTTTTTACCACATTCATGATTATATAGGTTTGATTTATAAATTATTGAGGATGATAAACAAACTCAGCCTAATATGTGCTTATTTTCAAATGAGGAGCGAGATTTTTATTA
>P_152
CTTTTTACGTACTTCGTTCAGTTACGTATTGCTAAGGTTAATAGGGAAACACGATAGAATCCGAACAGCACCTTGTCGGAAAATCGCTATCTTTCGTTCAAGTGGTTATTCGCTCTTTGAAACGTATAAAGATTTCTTCATGATGAACCTCATCAAATGGGGAACGACAAGTGTAATCTTCCTTTTTCTTATAGAAAGAGAGCCTAAATATCTTTTTAATATTTTTTTCTTTAGCTTCATTGATTTTATTCTTTCAGTTGTTTTTATTTTGTCTACAGAAAAGAAAAGTCAGTTATTGCTGATGAATGGAGGTTAACAATTGGAGCCGTTGATAGTGATAAAAGGTGCGAAAAAAATCATTCGAAACAAAACGATTCTTCATTTGGATCGTTTCACTGCGGATGCTGGGGATCTTGTGACTGTTGTTGGAGAAAGTGGAGCAGGTAAAAGTACGTTATTGAATATATTAGGATTGAATGATCAGTTCAGTTCAGGACAATTCTATTTGTTCGATCAAGAGACGAAACAATTAACTGGGAGAGAGAAGCGCTTGATAAAAAGAAATACCATATCTTTTCTTTTTCAAGATTTTGGGTTGATTGAATATGAAACAATCGATTTTAATTTAGATATTGGATTGAAGTTTTCGAATTTAAATGTTTCAGATAGGTGCTGTTCGGATTCTATCGTGTTTCCCTATTAACCTTAGCAAT
>P_153
GTTTTCACATCTACTTCGTTCAGTTACGTATTGCTAAGGTTAATAGGGAAACACAATAGAATCCGAACAGCACCTCATTTTCTTTTGCAATTTGAGCAAATTTTTTTACTTCATCCGCATTTTCAACACTAAACGAAATCAAAGCACCACTTGTTTTTTTATTATCAGCTATTTCTTTATCTTTTATAAATTTTTTATAAAAATCATGAGAGAGAAGCATTATCCAAAAAGTGTCATCCCATACCATTGAACCAGCTTCTTCAGTAGAAAATTCTTCATTTTTTTTAAAACCCAGCTTTTCATAAAAAGCAACGGAACGATTGACAGTCGCAACAGGAAAATTAACAAAAACCATACTATTCATTTGTTTCGTCTCCTTTCTGTTTTGTTCGTCTATCATCTCTTATTTAGGAAACGCTGTCAAAAATTTAGATTCATATATAAGAAACCAAAATAAAAATTTGCATCATCAAAAAAGTGAAGATGTGATAGAATGAGGACTGGTTCACTTTCACTTAACTAATAGATGGAATTTCTTTATAATAAAAAAGTGAATTTATATTGAAAAAGAAAAAAACAAGTAAAGCCGGGGAATATTCCGGTATGGAATGGAGAGAACAATGACCATCCAATGGTTTCCGGGACATATGGCAAAAGCCCGACGAGAAGTTTCTGAAAAAATGAAATATGTGGACATCGTATTTGAATTGGTAGACGCACGATTACCTTTATCTTCTCGTAATCCAATGCTAGATCAGATCATTCAGCAAAAACCTCGCCTTGTTTTATTGAATAAAGCGGATCTGGCAGATCCACAACAGACAAAGCTGTGGCAAGAATACTTTCGTAAACAAGGCCATCTTGCATTAGCTATCACGGCACAAGAAAGTAAAGGAATTAAAGGTCTAGTACCTCAGCTAAAGAAGCATTGAAAGAAAAACGGGCAAGAGATGCTGCTC
>P_154
ATGTTTATGTTTGTACTTCGTTCAGTTACGTATTGCTAAGGTTAATAGGGAAACACGATAGAATCCGAACAGCACCTATTGGTGTAATCGGTGTAGGGAATATCGCAGAAAAAGCATATTTACCAACCGAAAAAACAAGGAACACTTGATTTTTATTTTGCAACAAGAAATAAAGAAACAAAAGAAGAATTCAAAAAGAGTACGGGTTCCAACATCTATATGAAACGATCGATGAGCTTTTAGAAGAAAAAATCGAAGCATGTATGATCCACGCAGCAACAAAAGTACATTATGAATTAGCCAAAAAATGTCTAGAAAATGGTATCCATGTTTATATTGACAAACCACTGAGTGTCCATCTAAATGAAGTTCGTGAATTGCAAGAATTAGCTGATAAGAACCAAATAATTTTGATGATCGGTTTCAACCGGCGCTTTGCTCCTATGGTAGAAGAATTGAAACGTATCCCAGATAAGCGGTTGATCCACCTGCAAAAAAATCGAATAGCGGCAAAAGAAACGACAGAGTTCGTCCTTTATGATTTGTTTTTACATCTTATTGATACAGCTGTGTATTTATTAGATGAACCCATTTTGAGAACAAAATACCAGATAAGAGAAACAAAGGAATTTTTGGAATATGCCATTTTACAATTAGAAACACAAAATCAAACGGCTATTTTAACGATGGATTTAGCAAGTGGCGCTAATATAGAAAAATATCAAGTAACAAGTAAAAATGGTACTTATGAAGTAAACGATCTGACCCAGCTTGTCATTCAAGATGCTGATGGAAAAAAAGTGAAAGAATTTGGCGACTGGACAAACACGCTAGTCAAACGCGGGTTTGAGCCAATGGTAGAGGCCTTCTTTTCTCAGATCCGTTTAAGGTGCTGTTCGGATTCTATCGTGTTTCCCTATTAACCTTAGCAAT
>P_155
TGTCTGTTACTTCGTTCAGTTACGTATTGCTAGGGCATCGGGAAACACGATAGAATCCGAACAGCACCTATGTCTATAAAAGAGACAACCCAAATTACCAGACAGTTAAACGCGATTTATAAGGCTGCATCTTCTTTACAACATTTTGTAGATAAAAAAGTATCCTTTGTCGGAGAAGTCTCAACGGTAGCGATTATTTTTTCGACAACTAATTTTATGCACCTCTGTGGCATTGATTATCGCAGAGGCACACACTTGTTTTTTCAAGATGCCTTAGACAGGAAAATAAATTTACAGGATATTCAAATCAAAACGGATGGGACGACCTTTCAGAAATTACAAGTAATAGGTAGCCTTGATTTATTATTGGGGAAGCATATTTCTATTGTTGGCAGAGGTGTTTACTCTTCTCTTCGCTATGATGCAGCTATTCGAACAAGGAAAAAAATATTGGCTCTGTCTTTGAAACAAAACGGATTAATCTATATCCCTATCTCTTTGTTAAACCTATCATCAAAGGAAATTGGACCTGGACAAAAAGTTACTGGCATTTTTAGCGAGGATTTAACATCCGGGGAACTTAAAATGATTATGGAAGTCATCGATTAATCATTAATAGTGATATGCGACGTCATTTTGAAGTAAAGGTGCTGTTTAGGGATTCTATCGTGTTTCCCTATTAACCTTAGCAAT
>P_156
ATGGTTATGTCGCTCTACTTCGTTCAGTTACGTATTGCTAAGGTTAATAGGGAAACACAATAGAGAATCCGAACAGCACCTGTGAAACGTCCACTTGCAATGGTTATCGGACTTACTGCATTAGTCGCTATTCTTCCCGATTTTGGTAATGCGGCAGTTATCTTTTTGATTATTTTGGTTCTGCTTTTAGCCAGCGGAGTCAATTATGTGTATACTTTGATTGTAGGAGTAGGAGGCTTTTGTCTAAGTACTTTTACGATCTGGCTGATCAATATCACAAACGGAAAGATCTTACCCGGACGTTTACAGTATATCTATAATCGATTTGCTATTTACCAAAATCCTTTCTCAGACGAATTAAATAAAGGGCATCAACTAGTCAACGGCTACTATGCCATGTTCAACGGAGGACTATTTGGCAGGGGATTAGGTAACAGTATTGTCAGAAAAAAAGGATTTTTACAAGAAGCACAAACCGATTTTATTTATGCAATCGTAGTGGAAGAACTGGGAGTGATTATGGGGATTTTGATATTAGCGTTGCTATTCTTTATGATTGTGCGCATTGTCCTTGTAGGTATCCGTTCAAAAGATCCGTTCAATTCGCTTTTGTGCATTGGGATCGGCGCAATGTTTTTACCAATCCCAGTCTTTGTCAATCTTGGAGGAATTACTGGCGTTATTCCTTTGACAGGGATCAGGTGCTGTTCGGATTCTATCGTGTTTCCCTATTAACCTTAGCA
>P_157
GTGCTTCTAGTTCTTCGTTCAGTTACATTGCTAAGGTTAATAGGGAAACACGATAGAATCCGAACAGCACCTTGATGATCATGCACTTACCACCTTTCACTTGCATCGAAGTTAGCGAAGCTTTCTATCTTCTTCTCTTGTTTATCTAACGCTGTAAGATATCTGCCATGAACTTCATTATAATATTCAACACGTAAACAAATAAGATTATCTAAATCTAAAGCTAAGTCAGGTCTATCCTTGACTTCCTTTATATGATGAACGTTCTCTTCTATGATACTTACCTAGTCTTCTACACTCTTGGCATTCATAGTGATCTCGTTTCATCGCTTTCTCTCTAAGCCTGCACCATTTCGAGACTGATAGAACTTAACCAAACGATCTTCTCTTATCAACTGTAATAACCATCTATAGAATTCCTGGGTGATATATCCAGCATCTCCTTTCGCAATCTTATAGGTGCTGTTCGGATTCTATCGTGTTTCCTCTAACACTTAGCAAT
>P_158
AATGTTTTTATGATTTACTTCGTTCAGTTACGTATTGCTAAGGTTAATAGGGAAACACGATAGAATCCGAACAGCACCTATTAGCTTTGTAAATTCCCGTTTACTGCTAAGCAATTGTGGAAAGGAGACCTCTTGTATGTTAACAGTAAGAACATACGACTACATAAGTTCTTTGCTAACTGCCGGTTTTTATTGGGTGAATGCAAGTGCACTCCCCTAGAATGCCGTAGAGGGTGCATCGTTAGATTGTATCAATTTTGGTTGAGCCAACAGATAAACCATGACTCTCACTTCGATAAAATGAGATTATGGTGCCATATCCGCTACAAAGGGACTTAGGAGACTAGCAGGGGAAAGATTTTTTTATTTTTGGGATGTTTTTCAGACCGCCGATAGTACCGACAATTCCCTTTAAATATGGAATCTCAACAACCCACATGAAGGGTAAGGCAAGTCCGGTAATTATATCTTCTGACTTTGGGTTAGGAAGAATTGAAATTGTTAAGAACGATTCAACGCTTATGGTTTATAATTTGGAGATAGCCTTTGTTAATATGCTAAAGCCAACATACGATACAGATTTTGAGCAGTTTATTCTAACCATCAAAGGGTATGTGGCCTATCGCCTATCCTATTACTGATACTGAAGAGATCTTAAATAAATTCTATACGGGATTTGAAGATCCTGAAGGTGAAATCGTCATTTATCAGAATAAATAAATCAAATAGTAGAAGTTCAAAGAATGAGGGGAACATTAGTTTAGGTGCTGTTCGGATTCTATCGTGTTTCCCTATTAACCTTAGCAAT
>P_159
TGCCATGCTGATTACTTGGTTCGGTTGCATTGCTAAGGTTAATAGGGAAACACAATAGAGAATCCGAACAGCACCTGGGGAAAGTTGGAACTTAGAAAAACATGAGCATTGGGTAAATCCGGATGTGTTCTTTCCGGAGCAAAAAAGCCATTTCCATTATATTGGCTCATTGACAACTCCGCCCCTACCAGCGGGCCAATCCAATGGTTTGTAATGGATCATGTAGGAAAACTGAACCAAGAGTTTCTTCTCCCCTTCGATGGTCAGTATGCTCGACCGAACAACCGACCAATCCAGCCCTTGAATGGAAGAGAAATTTATTATTTCGAGGAGTTTGAGCAATCAATATTCTCAGCAGATGAAATACGTGGTCGCTGTAGCAAACAATGGTAGTTTCAGAGAAGCGGCAAAGAAAATGTTTGTCTCCCAGCCAAGTCTTTCAGCTGGTATCAAAGAATTAGAAACCGAGTTAGGGATCACGCTGTTTACTCGAACGAATCGAGGGGCATATTTAACAGAAGAAGGGCAAGACTTCTTAAATCGTGCCGAGAAAATATTGGTCCAGCTTGATACATTAGAAACTCACTATCTAACGAGTGAAAAGAGAGACAATTTTTCGATCGCTGCCCAGCATTATGATTTCTTAGGTCCTTTGACCGCACAGCTACTCGAGGAATTCAAAAGGTGCTGTTCGGATTCTATCGTGTTTCCCTATTAAGTTTAGCAATTTAGT
>P_160
TTATGTGCTTGTTCGTTACGTATTGCTAAGGTTAATAGGGAAACACAATAATCCGAACAGCACCTGAAATAGGTGTCCAAACAGCTTGCCAAGCTGCGCCTAATAACTGTCCAGCTACATCAAAAATACCCACGATAATATTAATACCGGCTTGAATCAATGACGTTATTAAGGTCCATGGTATTTGAACAATTCCTACAATGTCTGCCCAAATAATCGACCATACTTCTTTGACTCCGTTCCAAATATTTGAAACCCAATCAACGAATGCTTGCCAAGTCTCTTGGACTCCTTGCCAGATGTTGGAAGCTCCTTCAACTAATCCGCTCCATAGCTCTCCAAACCAATCAGAAACTCCTTGCCAAATATCTTGAACCCAATCTACAAATCCAGACCAGGTTTCTTTAACTCCATCCCAAACTGATGAGGCACCTTCTTTTATACTTTCCCAAGTACCACCCAACCAATCAGTGAATTTACTCCATATTCCCTTAAACCAGTCAGTAATTGCGCCCCAGTTTTTTATAATTGCTATAACTCCAGCAATAACAGTAATAACTGCTCCTATTATTAATGTGGTCGGACCACCTAGAGCCATGAAGCCAACTATTATTGGCATTAATAAAGTAAATGCAGCAGTGAATCCGCCAATCGCTACGGCATAATAGGTGCTGTTCGGATTCTATCGTGTTTCCCTATTAACCTTAGCAATAC
>P_161
ATTTTTTTTTACTTCGTTCAGTTACGTATTGCTAAGGTTAATAGGGAAACACGATAGAATCCGAACAGCACCTAGCAACTATTTAAATACCCAAAAAAATTACCTCTAGATAATATCATACCTACGTTTTCACTTATAAATTTTTTCATAAAAAAAGCGTTTAGAGGCATAATCGTTAATACAGATGGTAACCAATGTATCTGGTTTGAACTGGGATATCACCCTCTCCATATATGTATTACTAAGCATAATAGATACTATAAAAGACTTGATAGTTTTGCATTGATTTTGCCTAATACTGAGCATAGGTGTATGCTAAACGATACTATAAGGAGTGTGTACATAATGAAAAGAATTCTGTTTATCAGTTTATCAATTTTCTTGTTCTACTTACTGCTTGTGGGACTTCTGCATCAAAGAACATACCTTCAGATACGCAAATTTCGAATAGTATCGATTCAACAATTTCTACAAATGAGAAAGATTCTTCCGTCAGAGTTTCCGATATAAAAGTTTTACGAGCGGGTAAAGAAACTGTCAGCACGTCTCCTTTCAAACAAACTCTGAATTAGCTTCTTCATCTTCTTCAGCAAATAATGATGATAGTTTCGCGTTTACTCCTAACTAAATGCAACCTTTACAAATGCTTTACGATAACAAGCCTGAGCTAAATGATCCTGATATCAGTTTTGCATTTTTTGAAATGATTGGATCGGATGATCTTTTTAAAACTACTAGTTTGTATCCGAAAATAGGACAGTTCTGGCAGTATAGGTTTTTATCGAGTTTCTCCGCCAGCCAAGGTGCTGTTCGGATTCTATCGTGTTTCCCTATTAACCTTCAAGCAATA
>P_162
ATTTGTTTCTAAACGTATTTCGTTCAGTTACGTATTGCTAAGGTTAATAGGGAAACACGATAGAATCCGAACAGCACCTACAGAAGCAATGCAGATGGAGGCGAAGCTTAATGATGCTGAACGTGAATTTGAAGAGTTAGGACAAGCTGCTAAAAATGTAGATACAACTAACTTGGACGATATCGGAAGCAAAATAGATATGAATAATCTAATGGAAGCTTCTGACGTTTTAAGCGACATTGGCGATAAGCTTACAGAATTAGGGAAACAAGCAGTGGACTCTGCATAGTGTAGGTAGTTCCCAGAGTAAAATACAAGCTAATTTTGGTTTGACTAAACAAGAGGCTGAAGAATTAACGAATGTAGCCAGAGACATTTATTATAAAGGTTTTGGAGAATCGTTAGATCAGTCCACAGATGCATTGATTTTGGTAAAGCGTAATTTAGGCGATTTAAATAATCAAGATTTACAAAATATCACGGAACAAGCTATGGTCCTAGAAAACACCATGGGCGCTGATATGGATGAAACGTTACGTGGTGTAAATGGCTTAATGGTCAATTTCGGCTTGAGCGCTCAAGATGCAATGGATTTAATGGTTTCGGGTACTCAAAACGGTTTAGATAAAACGCACGAATTAGGCGACAATATGGCAGAATATAGCCAATTATGGAGTCAAATGGGATATTCAGCTGATGAAACGTTCGGAATGCTTCAAAATG
>P_163
GTTATCTTCCTCTACTTCGTTCAGTTACGTATTGCTAAGGTTTGATAGGGAAACACGATAGAATCCGAACAGCACCTAAATCACCTGCTATTTCAGGTAAAAATTCACTCCGTCTAAATACATCTACGATATCGATTGGATCATCGATTTCTGTCAAATTCGCATAGACTTTCTCGCCTAGAATTTCTTCACCAGCCAATAATGGATTTACTGGTATGATTTTATATCCATTGTCTTGCAATACCTGT
>P_164
TTTATTTTTATTACCTGTACTTGGTTCAGTTACGTATTGCTAAGGTTAATAGGGAAACACAATAATCCAAACAGCGCCTGGTACAGTTTCTACAGCTACAAATGCTATCGTTACTGCGGTCTATATCCCTGCATCTAAAGGGAGAGGCATCAATTATTATGGATTAAGTACTAGTTTAGCTGCCGCTGTTGGGCCATTTTTAGGAATGATTTTGCTGAATATGACTGATTTTCGTTTCATTATCTGGTTTTCAATTGTACTGGTCTTCTTTGTTACGATTGCCTGCCTTGTATCTCCTGTAAAAAATATTCCATTATCTGAAGAACAAAAAATATCTCTTCGCTCATGGAATATCAATAGTTTTCCTGAAAAGAAAGCACTTTTCATTACAGGAATTGCCTTTTTGATGGGTCTTTCTTATTCAAGTGTTTTATCATTTTTATCTTCTTATACAAAAGTAATCCACTTAGTTGCTGCTGGGTCATTTTTCTTCGTCGTATATGCTTTGGTCATCACATTTACACGTCCATTGACTGGAAGGATTTTCGATGTCAAAGGAGAACAATACGTGATGTATCCTAGCTATTTATTCTTAACAGCAGGATTATTTTTACTGAGTGTAACGACGAATAGTGTGACATTGCTTATCTCTGGAGCATTAGTCGGCCTAGGTTATGGTACGTTTATGTCAAATGGACAGGCTGTTTGTTTTTAAAAATCGTCCGCGAACATCGAATCAGTATTGCTTTAGGTGCTGTTCGGATTCTATCGTGTTTCCCTATTAACCTTAGCAAT
>P_165
GTCATGTTATGTGCCTGTACTTCGTTCAGTTACGTATTGCTAAGGTTAATAGGGAAACACAATAGAATCCGAACAGCACCTAGGAAGTTTATTCGTTCCTCTTGCTGGTACGCGAGATGGACATAATTTATCCAGCAAGCGATCACAAACGGAGCATCTGCTTCATTTTGGAGCTTGCCTGTTGAACAAGCTCCAAAAAATTTTCCAGTTATTCCTGTAGCAGATCCTTTGAAAGCCATGCAGCAATTGGCAACCTATTACTTGGAAAAAGTAGGCGCAGAAGTCGTTGCAATTACAGGAAGCAATGGTAAAACCACCACGAAAGATCTAACCGCGTCTGTCTTGTCTGAAAAATACAAAACATATAGAGCGCAAGGAAATTACAACAATAATATTGGTCTTCCTTACACGATTTTGCACATGCCCCAAGATAAAAGATCGTTTTGGAAATGGGCATGGATCACGCCAATGAAATCACGGAACTTTCACTTATGGCTCAACCAAAAGCTGCAGCAATCACAATGATCGGTGAAGCACACATAGAAAATCTTGGGTCGCGAGAAGGAATCGCTAAAAGCCAAAATGGAAATCACTGACGGACTTGTATCAGACGGATTACTCGTTGTGCCCGCAGATGAACCGTTGCTGACACCTTTAACGGCAACATTAGTACAAACAGTCACAACATTCGGTATTGGAAATGGCGATGTTCATGCGGAAGTGACAGCAAAAGGAAAAGCACAAACCGATTTTGTAGTAGAAGGAGAAACATTTACGATCCCGCTGCCTGGAAGTTATAATGTAACGAATGCTTTGATTGCGTATACGATCGGGCGCTTCTTTGGACTGTCCATACCTGAGATACGCCAAGGGCTCGCCCATGTTTCTATCACTCAAAACAGAAC
>P_166
GTTATTTTTATCTCTACTTCGTTCAGTTACGTATTGCTAAGGTTAATAGGGAAACACGATAGAATCCGAACAGCACCTCGGAACCAGTCACACAAAATACATTGCGGGTCGTAAAAGTATTCTGGGGTCTTGATTCCAGTTTAGCCCAAAAAAGACATTTTCCTTCGATCGATTGGATACAAAGCTATTCTCTTTATTCAACAGAAGTAGGGAAGTATATGGATCATATCCTTCAAGCTGACTGGGCATCCATGGTCACCGAGGGCATGCGTATTTTGCAGGAAGAACAGCAGCTGAATGAAAATCGTGCGTTTGGTAGGGATTGATTCCCTTTCAGATAATGACCGTCTGACATTAGAAGTGGCAAAATCCATTCGTGAAGATTATTTGCAGCAAAATGCTTTTGATGATGTCGATACATTCACTTCAAGAGAGAAACAATTCAAAATGTTGAAGATGATCTTGACCTTTGGTGAAGAAGGACGCCGTGCGTTGTCGTTAGGTGCTTATTTAAGTGAGATCATGGACGGTACCGTATCGATTCGTGAAAGGATCGGACGAAGCAAATATATCCCGGAAACAGAATTAGAAAAACTAGATCAAGGTGCTGTTGGATTCTATCGTGTTTCCCTATTAACCTTAGCAATA
>P_167
ATATTTACATGTACTTCGTTAGTTACGTATTGCTAAGGTTAATAGGGAAACACGATAGAATCCGAACAGCACCTTCTTCTACATTTATCAAATCAGGAAGATGTTTGCTATAAGCAAACAACAAGGGTGTCTGGTATTGATTCTTATCAAAAAACTTTGTGATCATCCGACTGCTTCTAAGAAAATCCGCATATTCGATCAAATCGGTTGGCTGCAGAATCAACCCTTTTTTGACTTGTTCTGTCAGTGCATCGATCCTCGGCAACCCCATAAATGGAACATGCTGACTGCTTTCTAAGATCAAGCGTGCTTCTCTTGTTTCTTCTTGACGATCCAAGACAGTTTGTAGGTTTGTCGAGACCGTCATATCGCTGATTCGTTTTTTGCTATAGTTTCCAATTGCTCTTGCTTGGATTTCCTTTTGATCCGATCAAATTGTAATTGACTAATCATTTCGTTGTCCATATTCTCTCCTTTTCTTGAAGAGATACCTGTCCCAAAATAAATAAGGGCCTAGAGATAAATAAAAGGATAGAACACAGCTTAAAAAAGTCATGTCCTATCCTTATTAGAATACAAAGATATTGTTTTCCTGACAGGTACCGTTTCATAAGCACACCAAATAAACTTTGTTTATTGGCTATTCGACTTACTGATTAGATACCAGCTACACTCACAAAACATACCCCATTCTTCTAGGTCTTATTTATTTTCCACTTAACTATAGCAAGACACATTTTGGTTGTCAAACTTTAGTATGTTTTATAGATTTACACCATTAATGAATAGACACCTACCGCGATAATTGCTCCGATCATTGGACCTGCGATTGGTACCCATGAATATGCCCAATCTGAAGTTCCTTTATTAGCTATTGGCAATACCGCATGTGCTAATCGAGGACCAAAGTCCCGAGCAGGGAGGTGCTGTTCGGATTCTATCGTGTTTCCCTATTAACCTTAGCAAT
>P_168
TGTTATGTGATTCCTGCTTCGTTCAGTTACGTATTGCTAAGGTTAATAGGGAAACACAATAGAATCCGAACAGCACCTAAACAGTAACAAGTACAGTGACGAAAAGCGCTTGGAAAATTTTATCCTGCATCTGGTCGAACAAGTACGTATAACCAAATATACTGAACTTTTCTGGCCAAAAACTGTACCCGTGAGTCGACAATATGGACTCATCGGTAAAAGAGATGGCGATAACAAATATAAATGGCAAAATACAGGAGATCAGCGAAGAATTGCGGAAATAGTTATCTTAGAGAAAAAATTAGCCGTCTTATTGAAAGAGCGGACTTGGACTCTCTCCACTTTCTTTTTTTTCATTTTTTTCCTCCTTAGAATAATGCAGAATCGCTATCAAAACGTCGGGCGATCGTATTTGTGATCATCAACAAGACAAAGCCGACAACTGGTAAAGTCCTGCAGCAGCCGTCATACCAAAATCTCCTGTGGATGTCAGGCCATTGTAGATATACGTATCCAAAACTTGAGTCACATCATATAATGCACCGGAATTCCTAGGAATCCTATAAACAGGCCAAAATCAGCTCGGAAAATGTTTCCTACGGCTAAAATCGAGGTGCTGTTCGGATTCTATCGTGTTTCCCTGCAGCCACAAT
>P_169
CTTCGTTTTACATCTACTTCGTTCAGTTACGTATTGCTAAGGTTAATAGGGAAACACGATAGAATCCGAACAGCACCTGTAAATCCACTCCTAATCGATTCACCTTCTGTTTGATTCGATATTGAATCGTGTCTCCTACTTGCAACATTTTATCGTTCACGTTATTTCCATTTTTATCAACCCCTGTTTTTTCAGGTTGATCAGGAACAACATAAAGATTGTCGCAGAAGATAAAGTAAACCAGGTTTGAACATTTAAAAGACCGATCACAAACGTCGGATTTGCTTCAGATATTTTAAAGGACACAGTACCTTGACCAAACTTCGGATCTCCTAATTTATCATGCAAATTATTGAAATCATTATCCGCTTGTGTCAGCTTAGAGCTTCCTCCTGGGTGGCCACCTACCACGTTCAGATTGTTGTAGAAAGATTTAAATTCTGAAAGAACCGTATCTTTTCTGACATACCAATCTGTCGTATTCATTTTGTCATAGTGGGCATATTCTCCTTTAAGATCCGTGCTTTTTCCTCCTGCAGGGTTCAAAGAGTTAAAACTGATAAATGTATCTCCTGAAAATTGAAC
>P_170
ATTGTGATGTACTTCGTTCAGTTACGTATTGCTAAGGTTAATAGGGAAACACGATAGAATCCGAACAGCACCTTACTAAAATGGTTCGCACTGGTAATTATTCCCGCACTAGCTACTTTCGTGGGGTTAGTTGGTAAAGCGCTCAATTGGCAGTACACAGATATCTGTGTTGTCATCATTACTGGTTTTGGCGCGTTTTTAGGGAGTGTGTTGGGTGTATCAAATCGAACCTACAAAATGTTCTCGGCTGAAAGCGAAGAAGGAGGAAACAAATGAAAAAGAAAATTACTATTACTGCGATGAGCCTGTTAACGGCTCTTTTTTTATTACCCATTAATACGTTTGCTTATACTATTAATGACGAGTATAATTTAGCGCCGAATCAAGGAGACTCCACGAATTAGCAATTCCTAACAAAATTATTTTGCACGAAACTGGAATAGATGCACCAGCAAGAAACGTAGCCGCCAACATGAAAAATAATTATAACGGAAGCAATTCTTATACTACAGATGTTATTGGTGACGGTGGGATTGTTTACCGTGTGGGTGAGCAAGGATATGTTTCGTGGGGAGCTGGTAACGCTAATCCTTATGCGCCTGTACAGATTGAATTACAGCGCACATATGATAAAGCATTGTTTGAAAAAAACTATCGAGCTTATATTGAATATACAAGAGATAGTGCAAAAAAATATGGAATTCCATTGACTCTTGATCAAGGAACTTCTTTATTTACAAAAGGAATCATTTCTCAGGTGCTGTTCGGATTCTATCGTGTTTCCCTATTAACCTTAGCAATAC
>P_171
AGCAATCTTGGAGTTTGGACTGTCGTTATTGTTTTATTTGCGGCAATCGGATTTTCTGTCGGACTGACGATGAAAGCTGGAACATGGATCAATCTAATTGCAGTCACAGCCATCAGTGTCATTTTGTTTGTAGTACCACTCTGTATTGAAAAAATAAAGAAACCTTCTTGGGAACAGGAAGTCGCCATGCTGCTTGAAAAAGAAAAAGGTGAAGAATTGATGGAAAAACCGGCAATGAAACGGACTCTAACTAATCGAAATCCCAGTTAATCGCATTAGGTGGCGCAATTGGAACAGGATTATTTTCCTAAGCAAAGGCAATTGCATCAGCAGGGCCAGCTGTTATTCTCGTTTATTTGATATGCGGTTTGGCTATTTATGGTTTGATGCGGGCCATGGGTGATTTATTTTTAGCAAATAGTACATTTAACTCTATCAGTGATTTCGTTGACTATTATTTAGGCAAAAAGTGGGCATTTTTTGTCAATTGGACTTATTGGCTTTGCTGGCTTGGAGGTGCTGTTCGGATTCTATCGTGTTTCCCTATTAACCTTAGCAATAC
>P_172
TTTTTATTTACATGTACTTCGTTCAGTTACGTATTGCTAAGGTTAATAGGGAAACACGATAGAATCCGAACAGCACCTATTTATTCAGATCTTTTAGGCGAAGATGTTCCACTTCATCCATCAGATCTCCCCAAACATGTCTCGTGATGACTCGTTGATGATTTTTACTTATGGTACATTGGTTTAGCAGAGGACAGTCACACATTATTTTGGATTGGATTTGTATTGTCGGTACCCTTCTCGAGTAACCGTTGAAAAAGCGAGCATTTGATCTTGTGGACAAATATAACAATCAAAATACTCGTCATAGAGAAACTCATTTTTTCGATAATAGCCCCTTTTTCCCTTTGGGCCTTGAATAAGGCAAACAAGGTCGAAGGTTCAAATGAGTCAAAAAGTGAACAAACTTAGGTGTCTTATACCCAGCATCAGCGACAACACAATTGATTTCAGGAAAAAGTCTCTTCGATTGTTTGACGAGCTGAAAGGCGACTTGACTGTCATGAATATTTGCAGGAGTGATGATTGTGCTAGATTAATCCATTGTCGTCGCATGAAGTATGGGCAGAATAAGCAAATTGTTTTTCTCGTTCACCTTCGACGTGGTCACCACTAGGTGCTGTTCGGATTCTATCGTGTTTCCCTATTAACCTTAGCAA
>P_173
TATGTTTATGTAAACTGTACTTCGTTCAGTTACGTATTGCTAAGGTTAATAGGGAAACACGATAGAATCCGAACAGCACCTGACCAGCAAGGGCATCCAGTTTTTGTCGACCCAGCTGTTTCTTATGGGAATCGGGAACAAGATATTGCAATGAGCCAGTTATTCGGTGGTTTCCGACCGGAATTTTTAGATGCTTATCAAACTATATTTCCAATTAGAAAAGGGATGGAAAGACCGACTGCCGATTTACCAGTTATATTATCTTTTGGCACATTTGAATATGTTGGAGAAGCTTACGGTTCCCAAGTAGATCAATTACTAGAAAATTTTTAAGAGGAGGGCGTGTTTTTGGCAAAAAAATATACCAAAAAGCATGAAGTTTCATATTATGAGTGTGACATCAACCAAACGATGACATTTCCTTCGATGTTAGGAGTAGTTATCAAAACGTCTGAAGATCAAAGCGACCAGTT
>P_174
ATTATGGCACACTCGTTCAGTTACGTATTGCTAAGGTTAATAGGGAAACACGATAGAATCCGAACAGCACCTGACAAAAAATTGATAATAATAAATTCACGTCCAAAATGGAAAAGAAACTAAAGCGTGAACAACGCAAATTGTCTAGGCGTGCTTTATTGGCTAAAAATAAAGGTACCAATCTATTTGAAGCTAAAAATTATCAAAAACAAAAACGCAAAGTAGCTAGATTGCATGAAAAAGTAATGAATCAACGTACTGATTTTCTGAATAAGTTGAGTACAGAAATGATCAAAAATCACGATATTATCTGTATTGAAGACTTAAACACAAAAGGTATGTTGCGAAATCATAAATTAGCTAAAAGTATTTAGATGTTCTTGGTCAAAGTTTGTGACTAAATTACAATACAAGGCTGACTGGTATGGACGAAAAATCATCAAGTGGATCAAATGGTTTCCGTCTAGTCAGATTTGTTCAAGTGAGGACATAAAGATGGCAAGAAATCTCTTGAAATTCGAGAATGGACTTGTCCTGTTTG
>P_175
CCAATCGTCTCCATCTTGACTTGTATTGTATTGATGCTTCGTCTGCAAACTGTGACATCAGTAGTGTTCGGTATCGTAATGGTTATTGGACTGATCATTTAGGTGCTGTTCGGATTCTCTAATTGTTTCCTAACCTTAGCAA
>P_176
TATGTAGACATTTACTTCGTTCAGTTACGTATTGCTAAGGTTAATAGGGAAACACGATAGAATCCGAACAGCACCTTGAAATGCTTGAAAAGATAGGAACACGACGCGGGTTGCTTAAACAATCGATCCGTAGAGAAGTAGGCGTGTTATTCTTAGCACCAGGAATCTTAGGTGTAGTCCATGTCTTATTCGGATTACAAATGTTTGGTCTATTCATGCAAAATCCATACAAAGATATTTGGGTTCCGTTTACGATATTCTTCGTATTGTATTTCATCTACTATGTACTGACGACATGGTTATATACTGGAATCGTATTGAAAAAGAGATTGTGAAAAAGCTGTCCTGCATCAAGTAATAAGAACAGCCAAGCAAAAATAGCTCCCTCATATTTTTCGTTTGGTTGGGCTTATTCCGCCAGATGCAAGCTTTTTGAACACCGTTTGTTCGGAAAAAGAGGTTGTGACAATATTTTTGTCACAAGGTGCTGTTCGGATTCTATCGTGTTTCCCTATTAACCTTAGCAATACG
>P_177
TGTTATGTCCTGTACTTCGTTCAGTTACGTATTGCTACGGTTAATAGGGAAACACGATAGAATCCGAACAGCACCTAGTTTGATAGTTTACAACTATAAACATTGATTGTTTACAGTTGTAAACTATTTTTTTCTTCTCATAAAAATTTGAGTGATCTCCCCATCAGGTAGTACAACTTTTTCCTCTACTATCCGAACTAACTTCTAGAAAATTTTAGAGATTGGTTCTATTAGATTTCCAAATTTGCCACCACTTTTTTTCAATAAGTGGTTGTGTATTGTCTGCTTTTTTTCAGAAAAGGCAGTTGATTCGGTTGTTGGAGTTTCTTCTGTATAAGTTAAATGGAGCTGTTCTTGTAGGTTCTCAATTTGTTGGTTCGCTTGTAGAGTGAGTTGTTGTTGCTGGTCGAGTAATTTTTGCATTTGTTTTATTTGATTATCTTTTTCTTGTAGCTGTATATCTTTTTCGATTTAACTGTTTTTCTAGGAAAGAAAGGAGTTTTAATTCGGAAACTTGGTTGGTGTTTTTATGGTTTTTGGTTTTTGATTTTTCGCCAACTAGTTTTCGATTTAAGTTTGCGTTATCGACTAAAAACATTGATTTTATAGCTTTTTGACCGGTTTCGTTAATCACAAACTTGTTTCCCGTTTTTTGCAAACCAAAGTTTTCGATTTTTGTCAGAAACTTTTTTTGTTAATTGCTGTTTTACTAACTCCTAATTCTTCCGCAAG
>P_178
TATGTTGTTGTGCTTTCGTTCAGTTACGTATTGCTAAGGTTAATAGGGAAACACGATAGAATCCGAACAGCACCTTTTCATAATCTTTGTACAGTTCGTCAGTAGCATGATAGTGTGGTGGAATGATATACATTTTATCATTTTCATATGAGCGTTCAATTTCGTCTGTAGTCATTAGCTCTTCATATAATTTTTCTCCTGGCCTGATACCTACAACTTTTATTTCACCTCTATATTTTTCATCATGTGTATCATTATATATTTTTATAAATAATTAAGCTAAAGTTAAAATATTGATTGCCGGCATTTTTAAGACATATGTTTCTCCAAATTTTGAATTCATAGCAGCAGACAGAACTAATCTTGCAGCATCCGGTATTGACATCATAAATCGTGTCATATCAACATCTGTCAAAGTAATATCTTTATTGTTTTTTATTTGTTTACTAAAAAGAGGAATAACAATAAAGATATTACTTTGACAGATGTTGATATGACACGATTTATGATGTCAAAAACCGGATGCTGCAAGATTAGTTCTGTCTGCTGCTATGAATTCAAAATTTGGAGAAACATATGTCTTAAAAATCCGGCAATCAATATTTTTGAACTTTAGCTCAATCATTAATAAAAATATATAATGACTGCGCGTGAATAAAAATATAGAGGTGAATGAAAAGTTGTATGAGGCCAGGAGGGAGAAAATTATATGAAGAGCTAATGACTACAGAAATTGAACGCTCATATGAAAGTGATTGAGCACGCGCTATAATTCCACCACACTATAGTGTGACAAATAATACAAAGATTATGAAAAATGGTATGGTAGGTTTTTCCCTATTAACCTTGGGCAATTGTT
>P_179
TCTTTTCTATTCGTTCAGTTACGTATTGCTAAGGTTAATAGGGAAACACGATAGAATCCGAACAGCACCTGGAACCCTGAGGGATACCATTTGTTTGATTGTGTTGCATTCCAGATATTTTTTTATCTATTTTATCGCCAAGTGAGCCCGAACACTTATTTTCATCATTTTTAACTTTTTCTTTACCATACATGGCCCATGTTATAGAGTGAGTATAAATTGATGGATAACAATCAGCGATGTCAGTAAACATGCAATATTGGTATTTAATATTCTGAGCTAAGCTTTTTTGTTCAAAATATTTCCACCAGTTTAGTATTGTTTCACCAAGATCTGTCCTTTTTGAACCTTTGGAAGCTTCAACAGGTATAGAATAACAGTTAATATTTTTATCTTTTTTAAATTCACTAAACCTCTTTTTTAACTCCTCCCAATGGTCTTCTTTAGTGAGACAATTAACCAAATCTACATATAGAATAGGATGTAGTAGAACGAGAGGACGCCATGAATAGTTTCCATCTTTATTGATAATAAGCGTATAGTTTAAGTCATCACGTTCTTTATACATTGGTGTATCTACAATATCTTTTATATCTTTCGGTTGGTTTTTTTTTGAAGTATTATTTGTCAAATTAAGCGAGACAAAACTTTCCATTTACGTAACTCAAAAAAACTTCTAATGGTGTTTGGTAATTTAGTGATTTTCTAGGGATATGGTTTCTTTTGGACGCAACGGATGAGATGAATCCTTGATTGACTTGGTTGAATTCCATTTCTTTTGGTAGTCCATCTTTTGGGAGGATCCATTTGAATGTTCATTTAATCCCCGTTGGGAAGGCGTTCCTGGGTCTGCGAAATAAATATCAATATCATTCGTATTACTAATACTTTTCCAATTAGAGAATTCTTTTCCACAATCAAAGGTAAAGGTGCTGTTCGGATTCTATCGTGTTTCCCTATTAACCTTAGCAA
>P_180
ATCTAACACTCGTTCAGTTACGTATTGCTAAGGTTAATAGGGAAACACAATAATCCGAACAGCACCTCTCTTTTATAATACTAGAATTCGGAATTAAAAACCACGATAGGTAACTTTAAACAAACATGAAGAGACTTTAATAAGACTTCTTTATCTGAAAACACTTTTGTTTTTCTCTCTTTTCCTTTCTACATCATTGAATCGTATTTTATACGTTATCTAAAATACTATTCCTCTGTAAAATAAGCTAACTTACTTCATTATAAAATATCCACTTATCGCTTTCATGTATATTCCACCGTAAAAAGTACATTTTATCACCGAGAACTCATCATTTTTCATCATGATGAATACTATTTACATATATCTAGTTCAAAGACAATAATTATTATGATCCGACTATATCTAAGCAC
>P_181
TTTTATTTTTATACTGGTTTACTTCGTTCAGTTACGTATTGCTAAGGTTAATAGGGAAACACGATAGAATCCGAACAGCACCTGGCGTTCATTTTCCTACTGATATCATCGGCGGTTACTTACTCAGTCTTTCTTGGCTGTGCCTGACTTATCCAGTGTATAGAAAAAAGAAAACAAATAGATAACTCTTACAGAAAGAAGGACTTTTAATGACTTTTCCTTATTCAGAAGGAAATAAAAGATATCATTCTTGGAATTACGCTTTACGAAATGAGTTTGGCGGGAAAATTTCAAGGTGCCGATCGATGGAGGATTTGACTGTCCGAATTCGAGATGGGACTGTTCCCATGGCGGTTGTACTTTTTGCAGTGTATCTGGTTCGGGAGACATGATCGTTGCACCTGAAGACCCTCTTCCAATCCAATTCCAGAAAGAAATCGACATGATGCATCAAAAATGGCCTCATGTCCAACAATACATCGTTTATTTCCAAAATTTTACAAACACCCATGCGCCAGTTGAAATAATCAAAGAACAATTTGAGCAAGTAGTCAATTTACCAGGTGTCGTAGGATTATCAGTCGGTACACGACCGGATTGTCTGCCAGATGAAGTAGTTGATTACCTTGCTGAAAGGTGCTGTTCGGATTCTATCGTGTTTCCCTAACTTTCAGCGAT
>P_182
TTATGTTTGTACACTTCGTTCAGTTACGTATTGCTAAGGTTAATAGGGAAACACGATAGAATCCGAACAGCACCTAATCAATTTAATATATCTTGTACCAATTCCTTTACTCCAATAATTTGGCTCTCCTATAAATTGATCCATACCATAGACTATCTCATCAGTTTTTGGATAATGATAATCAGTATATAACTCATCATACATTTTATATATTTGTCCATATCCAATAGGAACATTGTTATATTCAATAATTACTTTAAAAACTTCATCTTCCCAAGGCTCTGTATAATGTTTTTTTAATGATTCTAATGTATATTTTTTATCTCTACCATCATAAAATTCTAATACTCTTTCATCAGTTAACCATTTTAACATCAAAGGAAAATCATCATCTATTAAAGTTCTTATACATATTTCATTTTCAACTATATTCATTTATTTATCACCTTTTTCATAATCATATACATATACTATTTCATCTTTATAATCATTTTTACCACCTAATTTTTCATATACATGGCAAGCTCTAGGATTACCTTTATCAGTTATTAAAAACATTTCAGAACAACCAATCTCTTTAGAATATTCCTTAATAAAAGATAATAATTTTGAACCATAACCTTTGTCTTGATAGTTAGGTAACATTCCTATTGAGTGTAAATAAAACATTGTTTTTCCATCAGGTCTTAAAAGTGTATAGCAATATGCAAATCCTATAATTTTATTATTTTCTTTAGCTATAAACCCAAATGAACTGGTATCATTAAGAAATCCTTTTAAATTATCAATATCAAAAACCATATTATCATCAATTAAAACTTCTTCCATAAACTCAGTCAAGTCCAGACTCCTGTGTAAAATGCTATACAATGTTTTTACCATTTCTACTTATCAAAATTGATGTATTTTCTTGAAGAATAAATCCATTAGGGTGCTGTTCGGATTCTATCGTGTCCTTAACCTTCAAT
>P_183
TGTGTGTACACTTAGTAAGTTTTATATGCTAGGTTGATGAAGCAATAATCAAACAGCCTGCTATTGAGCATAGGTCTTCCCCTAAGGAGATATTCAACTGTACTAATATCCTATTAACCTACAAAAAGCAACTACTTTAGCCCGATTTACCTACATTTTCATGAAAGGAGTGAAAAGTATATTCACCTTGGTAGGCTTCTTTCTTCTATCATGCTATACTAATGTTATTGTGTGTGAGGGAGACGTTTTGTGGTATCTAGTATTATAACCGCCCTTTATCTATTAAATGCACTTATTGCTTTGGTGGCTATTTTGATCAAACCCCGAGATGTAGCAGCCATTTGGGCATGGCTCTTAGTATTGTTTGCCCCTTCCTACCAAGTGCCTTGTATTATATTTATTTTTCGGACGTGGATTAACGGATAAGAAAAAATTCTATCTCCGACAAAGTGACTGAAAGAATTAGAAAACTTTCGAGTCTTTTAGAGGAATGCCGTTGAACATTACGATCCTGACATCGGCGATAAAGACAAACAGCAATTTGTTGACTTCTTCTCTTCATTAAATGGGCCTGCCGCTGACAAGAATGAATTCTGTCACTCTTCTCACAGACGGACAAGAGAAATTGGATTCACTGCTTCGAGGTCAAAAAAGCCAAACGTTGATCCATATCAATGTTGGCGTTTGTGACAGATAATATCGACAAGCAAGTCTTACATGTTTTAGAAGAAAAAGCCGCAGAAGGCGTGGAAGTTCGAATAAGGTGCTGTTCAGATTATCGTGTTTCCCTATTAACCTTAGCAATACG
>P_184
TTTTTATATCTACTTCGTTCAGTTGGTGTTTGCTAAGGTTAATAGGGAAACACGATAGAATCCGAACAGCACCTGATGCTGTCATCGATATCCATGTTGGTGAAGAAATCTTGGTCGAACGTCTAGCCGGCCGATTTATCTGCAGCAATTGTGGAGCAACTTACCATAAAATTAACCCTACAAAAGTTGAAGACACATGTGATCGTTGCGGTGGGCATGAATTCTATCAAAGAGAAGATGATAAACCTGAGACGGTTAAAAATCGTCTGGCTATCAACATCAAAAATAGTGAACCAATCTTGGCTTATTATAAAGAACAAGGTTTGCTAAACACTATTGATGGTGCTCGTGAAATCGATGCTGTATTTGCAGATGTACAAAAAATCATTGAAAAATAGCACAAATCTTCATAGCCGACTTGCATTATGCAGTTACTCTTGTAAGTTCAATAAATTATGATAGAATATGTCAGTCCGACTTCTAGAGAATCCTATTTAGATGATGTTTTTGAGAATTTTGAGGTGGGAACTGCAGTTTCCGCCATTTTATCGTGTGAAAATGCGAAACAAGTACAAGGAGGTACTGTGCGTGGCAAAAGAAGATATGATTGAAGTCGAAGGTAGGTGGGCTGTTCGGATTCTATCGTGTTTCCCTATTAACCTTAAC
>P_185
GTTATCTGTACGTACTTCGTTCAGTTACGTATTGCTAAGGTTAATAGGGAAACACGATAGAATCCGAACAGCACCTAAAATCAACTCATACTGCGTTACATCAAGTAACTTACCGGACATTTTTTTGCTATCCAAAAAAACAACGACAACGTTATCACCTGTTAAATTCACCAACCAATTTTTCTTACCAAAATGCTTTTGTTTTTCTGCCATTACTATTCCTCCTCTGTCACATCAAGTCCCTGTAACCAAGTATCCAATTCTTTTTTTAAATCATCTGCTGATTCTTCAAATGTTTCTCGTAAATGATTCGTCAACTCATCATTTTGACTTTCTTCGCTTTAATAAATTTCGATATTTATATTTCGAGTTTCTTGACGAAAATCGCCCAATTAGAATGATTAGCTAACAATCCATCAATCATAACTTTATCCGTAGGTTTTATATCAGTTGGTAAAAAATGTGGACTCACAAAGCTATCCAAACTTTCTTTCACCATAGCATACCATTCCGTAGCTTTACCACGTCTTAACTGCATTTCTAACCGCCACCAAGTATTAATTTCTGAAGGCACCACCTTTCTTTTCATTTCTTGCTCTATTTTTTTATTGTACAAACGAATTTGCCGCTCGCTTGCCCGACTACCCCAATCACCGTTTCCAGTTTTCCTGAGCGTCCATAAATTAATTTAAATGAAACTGGATCAATAATTCGATATTGCGTGATAAAGGTGCTGTTCGGATTCTATCGTGTTTCCCTATTAACCTTAGCAATA
>P_186
GTTATGTTGACGTACTTGGTTCGTTACGTATTGCTAAGGTTGATCGGGAAACACGATAGAATCCGAACAGCACCTACATGTACAGTCACCTCTTCTTGTTTGATTCTTTACTTGGTTAAAAGATTGCCCTTTTCCCAACTTACCCAGGCTTAAAGTGTGAGGAAATTTTCTAGTGGTCTCTTCCTTCGGAACATCTTTTTCTAACCATATCAACGGATATTTCATTCTCTCTTCTCCATTCCTACTCATCATTCATATTGTTCATTCGATACAGAATCTTGATCAATTCTTTTTTGTAGAGTGGTTTTAACCCTAAAATGCCACTAGATCGCATTAACTGACGGTTTCTGGTTTGTAAATCCTTGATTGTCTTTCCTTCAATGACGAAAAAGAAGCTTAAGTCAGGACGTTCTTGTTCTGCTCGTTTCAATTCCTGGATTTCTTCGACTAATTTCTTTTCATATTTTTTTAATCGTTGTAGATTTCTTCCTAAGGACTGTTCCATACGATTTTTATCTAATAATTGCCGCTTTTGCACGATTTGTTCCGTTAGATCCGTCTCTGTGGTCAAACTAACTAACTTAATTGTTGGCACATACGTACGCAT
>P_187
TATCATCTACTTCGTTCAGTTACGTATTGCTAAGGTTAATAGGGAAACACGATAGAATCCGAACAGCACCTAACTGGATTTATTCAGCCGTTTCTTCGGCTGATTCTTTAGCCAAACGTTCTGGTTTAGAAGTAACGATGATTTTTCCATCTTTATCCAGTTTTGCTTTCAACTCATGGATAGAAGGGTGATCAAGATAAAATTCAGCGATACCATCTTCGATTTGTTCTTGGATCGTGCGTCGAAGAGGACGAGCACCCATAGATGGATCATAGCCTAAGTCAACTAATTTTTCTTTGACATTCGTAGGAACTTCGATGTGAAGTTGCTGTGCTGCCAGCATTTGGTTGACATCGTCTAGCATTAGTGTGACGATTGTCATCAAGTTTTCTTTTGATAATGCACTGAATTCGATGATCCCGTCGAAAACGGTTCAGAAATTCTGGTGTAAAGTAGTTGTTTAATTGGTTCAATACAGAACGAGTAACACCTTCGCGTGCCGCACCAAAACCAACGTTTGCTTCTACTTTACCAGTTCCGGCATTACTTGTCATAATGATGATCGTATCTTTAAAGCTGACCGTTCTTCCTTGTGCATCTGTCAATCGACCATCATCTAAGATTTGCAAGAACATATGCAAAACATCTGGATGAGCTTTTTCTACTTCATCTAACAAGACAAGACTGTAAGGATTTCTCCGTACTTTTTCTGTTAATTGACCAGCTTCTTCGTATCCGACATAACCTGGAGGAGAACCAATCAATTTAGAGACACTATGTTTTTCCATATATTCAGACATATCGAAACGAATCATTGAATCTTGTGAACCGAATAGTTCGTTAGGCAAGTTGTTTCGCAAGCTCTGTTTTACCTACACCAGTTGGTCCAACAAATAAAGGTGCTGTTCGGATTCTATCGTGTTTCCCTATTAACCTTAGCAAT
>P_188
TATCTCCTCTTCTTCGTTCAGTTACGTATTGCTAAGGTTAAATAGGGAAACACGATAGAATCCGAACAGCACCTTAAGTAAGACATGAATTGTCTAAGCAAATGTAGCTTATCCATTTCATTAAAATACATATGGTGAAAAAACAAGTTCAAATAGTAACTAATTTTTTAAAAAACTGATTTATAAAAAATACAACACGAATGAGGAAAATAACCAATGACAGAACAAATCGAAAAAAACTCAAAAAGCTTATATCAGGCACTGTGGAATTCCGCAGATATCCTGCGTTCAAAAATGGACGCTAATGAATACCAAGAGTTATTTACTAGGCTTCGTCTCTTTTATAAATACTTATCCGACAACATGCTGCGGTATGTCTCCGTTCTATTGGAGGAAGAAACGGACGACCTAAATAAAGCACAAGACCTTTACGTTGAAGCATTTAAAGATGCAGATATAAAGGATGATCTCTTGTATGAACTAAAAGATGAGTTTTCATATACCATCGCACCCGCATTGACCTTTACCGCGCAAGTGGCAGCCATTCATGATGGATCTTTTCAATTAGAAGACCTGGTACAAGGTTTCCGTGACATTGAACAATCCAGCGAAAACTTTGAGAACTTATTTGAAGACATTGATCTAGGTGCTGTTCGGATTCTATCGTGTTTCCCTGACCTTTAGCAAT
>P_189
TGCTTCTTGTCCTGTTCTTCGTTCAGTTACGTATTGCTAAGGTTAATAGGGAAACACGATAGAATCCGAACAGCACCTGCGTTGTTTGTGCTTTGCCATCCGCTATTTTTTGCTGTGCCGGTTCTAATTCTTCGTTGGCCGATTTTTTCAGCTCTTCTAAGCGTTCTTCGGGTCGATCTTGTAAATACTTTTCTGCCTTTTCTTGATTTTGCTCCATTTTATCTTTGTAAGCTTTGCTGTACGTATTCAAATTCTTTACGTTTGTAAAATCAAGATATAAGACAGAATAAATATCTGTTTTAGAAAAACGGATTCAGGTAAATAGACAAAATAATCGACGCTACCATTTCCGACGTTCGCGTATCCTCTCTTTCCAAATTGTTGATGAACAATGGAGAACGGACGAAGCCCGTGATGGTATACTCTTTTTCTTTCAATTCATCTGAATCAATCTGATAAATATCACCGATTTTATACCCTTCATCTTCCGCTTTTTCATCCAATACAAGCTGGTTTGGTTTTTCCGGGAGTTTTCCATCAGTTAATTGTAGCTTGTTCTGCTTGTTATTTTTGTTATAAGAAAATATTTGAATCACTTCATTTTCCAGTATT
>P_190
ATTATGCTGATAATTCGTTCAGTTACGTATTGCTAAGGTTAATAGGGAAACACGATAGAATCCGAACAGCACCTATAAAAAGGCAGATTTCCTTTTGAGGGCAGAATCCGAAAAAGACTGCCGAGTATTAAGAATAAGATACCAATACTGAAAAAAATCATTCTTTCCCTCCTAAATTCTCTTCTTATAGTATACTCTAAATTGTTGACTGAACCAATATGTTCAGGAATTCTTCACGAAAGGTTTGTCTTTTGTTCATTACTTGTTAAGATAAACTTATTCCAATAAAAAAGGAGTTTTATTTGTGTCAAATTATCGTGCAATCACTTTCTTTGATCTTGATGGAACATTATTAGATGCGAAATCAAAAATCACACCCGAAGTGGCAAAAGCTATGAACGCATTAAAAGAAAACAATGTTCTCCCCGTCATCGCTACAGGACGTACAGAAGCAGAAATCCACTCTATCATGGAAGATGCGGGCATTACTTGCTGCAGTAGCCCATGAATGGTTCTTTCATTCGAGTAGACGGCGAAGAAATCTATTCTCAAACATTTTCTTCAGAAGAATGTCAAAAAATGTATGATCATGTACAGTTCAACGGTCATGAACTTTCTTACTATAACGATCAGAAAATCTGGTGTACCGGTCATAGCCAAACAATGATCAATGCTTACGAATTCATTCAGATGTTCCGGAAATTGATCCTTTAGGCTTTAAAGAAAACACAGTAAATATGTTGCTGATCTTATCTCAATCAGGTGACGAATACTATCACGAACATTTTCCTGAGCTAACTTTTTATCAGGTGCTGTTCGGATTCTATCGTGTTTCCCTATTAACCTTCAATGCGT
>P_191
TATGTTGCTTATAAGTACTTGACTTAGTAGCATATTCTAAGGTTAATAGGGAAACACGATGATCCAAACAGCGCCTGAGCCAACGCATAGCCTTGAACGTAGGAACTGATCGTCGGCTTTTTTAAACCTAATCGATTCCCTAATTCTGTAAAAGAGAGAGACATTCCGTCTTTATTTCTTTGATTCGTTGGCCCACCTCACTTTATTAGGTTGTACTAAACCAAACATATTCAAATTCCTCCTTATCATTTTTTTCATTATAACACTCGTATAAAAAATCGTATATATTTTTTTAGAAAATCTCTTGACTACGTATAGACTCTCGTATATAATTAAGTCGTAGATGGCCATCTATATTTTTTTAATCAAATCGTATAAACTTTCGTATAAAAAAGGAGAATTGTGATGCCAATAAAAATTACCGATCTCAGTTTACCAAAAGAAACACTCGAAAAAGAATACCAAGTCGTCAATGTCACTCGCTGGCAAAAGGAGGGCGAAATTCTAGGTTGGAGCTACGAATGTATCCTACCAAAACTTCGCTACGAAAAAATCAGTGTCAAAGTCAAATCTGAACATCCTGTGATCACGCCGGAAGAACTTACCCAACAAGGTTTAGCCATAATTACATTTACCAATTTGGTGATTGTACCTTGGGGACGCTCGAATGGACAATTTGTCAGTTATGGGTTATCGGCAACCACTGATACGGCGACTTTCAATTACAAACAAGGTACCACTACACAAAACTAACTATACTATGGAGTGTTGGGTGGTTAGGACGAAACGGCGGGGCAGCGCCCACAAAGGTGCTGTTCGGGATTCTCGTGTTCCCTATTAACCTTAGCAATTGG
>P_192
GTTATAACCTACTTCGTTCAGTTGCGTATTGCTTTGCTAAGGTTTAATCAGGGAGAACACAATAAAATCCGAACAGCACCTCGTAAGGCGCTAGATCCTAAATATTCATGCATCTGCCCAATTCCGCCACACCCGCAAAAATATGAGCCGTACAGGGCTCGAACCTGTGACCCTCTCATTAAAAGTCAGATGCTCTACCAACTGGCTCGGCCATTGTGGTTAACGGGATGGAACCGCTGACCCTCTGCTTGTAAGGCAGATGCTCTCCCAGCTGAGCTAAACCTCCATGGATAACTTAAGCGTGGCGACGTCCTACTCTCACAAGGGGCAACCCCTCACTACAATCGGCGCTAAGAAGCTTAACTTCTGTGTTCGGCATGGTTACAGGTGTATCCTTCTGGCTATCGCCACCACACTGTGGTGTTCTGTTTATTCAGTAAATTTTGTCACTCAAAACTGGATTTGAAGTTACATAAGTTTTTTCCGAGTTCTTTTCTTTTAACCTATTGGTTAGTCCTAAATCAAGGATTGGTCTCAGTCCGCTCCATACATGACCCTGTACTTCCACTCCTGACCTATCTACCTGATCATCTCTCAGGGATCTTACTTCTTAAAGAAATGGGAAATCTCATCTTGAGGTGGGCTTGACTTAGATGCTTTCAGCGTTTATCCCTTCCCTACATAGCTACCCAGCAATGCCCTTGGCAGAACAACTGGTACACCAGCGGTAAGTCCATCCCAGTATCTCGTACTAAGGACAGCTCCTCAAATTTCCAAGGTGCTGCTATTGGGTATTCGTGTTTCCCCTATTAACCTTAGCAAT
>P_193
TATGGTTACTTCGTTCAGTTACGTATTGCTAAGGTTAATAGGGAAACACAATAGAATCCGAACAGCACCTATTTTACTTCAGATTGGAGGAAAATGAATGAGTGATACAACACGTACGAAACAATTGATCAAAAACGTATTGATTGATTTGTGCCAAACGCAATCTTTTCGAAAAATCAGCGTCCAAAAAATCGCAAACGAAGCAAAAATCAATCGACAAACATTTTATTATCATTTTACAGATAAATACGATTTGCTTCGTTGGGTCTATTGTGAGGATGCATTGCATTATTTAGATCCACAATGTCTTTCACTTGATAATTGGGAAGAGCAAGCATTGAAAATGCTGAAAGCAATTGCTGAGAAGAAAGAATTTTATGCAAATACTGTGCTTTCTGACCCAGAAATTTTACAAAAAGAGTTTTCTCAACTGATCCAAAAATCATTTATCAAGATTTTTGAACAAATGGATGAAGAAAGACAACTTTCTGCAAGAGACAAACTATTTTATGCTCGTTTTTTTTCTTACGGTTGCAGTGGTGTATTAGTCAATTGGATCACGAATGAATATGAAGAAACACCGATGGAAATCGCTATGCAGCTTTTCCGTTTAGCCAAGGATACGGAATTATATTCTTATCGTCTTTATGCAAAAGAAGAGTTGGAAGAACAGTAATAGGTGCTGTTCGGATTCTATCGTGTTTCCCTATTAACCTTAGCGAA
>P_194
ATGTTTATGTTGTTACTTCGTTCAGTTACGTATTGCTAAGGTTAATAGGGAAACACGAATAGATCCGAACAGCACCTATAAAAATTTACCAAGTTCTGGCCATTCCCGTGCTGATTGCTTCAATAGCAGGGATATTACTTATGATACTAGGAACCGCATTTGCAAAAGCTGATCGTGCCTATTATAAGTTCCTCTTTGATTGTAGTCACCGGATTAATACTGACACAATTGGTTTTTCTTTTCGGCGTCTCGTGGTTTTGTTCTTATGCGCCAGAAAAAAGGATTATTTTTTAAGTGTCTACACTGGCGCAGGCGTGCCATTAACGCAATTAGCCGTCGTAACAAGCATGCTAGTTTTCAGTAAATTGAATCTGAAAAAAGCTTTATCTTCCAAATAAAAACATACTAAGATTAGAGGAGAACATCATTGACGAATGATGTTCTCCTCTATTTTCTATTTTAGGTGCTGTTCGGATTCTATCGTGTTTCCCTATTAACCTTAGCAATAC
>P_195
TCTTTTTCATATTTATTCGTTCAGTTACGTATTGCTAAGGTTAATAGGGAAACACGATAGAATCCGAACAGCACCTCAAATCCTTTTCCAAAGGGGTGTCCAATCAACATGATGCTGAAGGTAAGCATAAATCAAATAAAGTAAGTCTGTTACTTTGTCATCATCTGACGTACGTTTGCCTAAAGCAGAAACAACGATCACTTGGCGATTGGGATCTGAAAGAACAATTGTACGGACTTTTTTGAATTGCTCTTCATGAGACATCGATGTTCCGCCGAATTTCGCTACTTTCAGCGTATTACTCATCTTGCCACCTCCGCTATTTTCTGCATTAAAGCTGCAGCAATCTGTACGGCATTCGCAGCGGCTCCTTTGCGTATGTTATCGGCAGTCGTATAGAACAACAATCCGTTCTCTAAAGAAGTGTCTTTTCTGATCCTCCCAACATAAACCATATCTGTTCCTCTAGCAAGAATGCTCGTCGGATATTTATGTGCTGCTAGATCATCTTCTAATTGAATCCCTGGAAACTGGCTGAGACACTCTCTAATTTCTTCCGTCGTAAACTCTTTTTGCAGTTGAACTGCCACAGAGACTCCATGTCCATTTTCGATTGGCACACGTACGCAGGTTGCTGATACTGGCAAAGCAGGCTGATGCAGAATCTTACGGGTCTCATTTATCATTTTCTGTTCTTCTTTTGTATACCCATTTTCCAAAGGCTGATCGATTTCCGGAATCACCGTTTGGCTAATATTATAAGGATACAAAACTGGTTCCTCGTCATTTTGCGTACGATGAAGATCTTCAATGCCTTTTTGCCCGGAACCAGAAACTGCTTGATAGGTCGAATAATTGACTCGCTGGATAGGTGCTGTTCGGATTCTATCGTGTTTCCCTATTAACCTTAGCAATACGT
>P_196
ATTGTTATGTTAACACTTTGACGTTACGTATTGCTAAGGTTAATAGGGAAACACGATAGAATCCGAACAGCACCTATTAACAGTAATTCGATAACTCAGGAATGGAAAGAGTTTAGTATTACTGGAACTACTCCAACATTTAGCCCACAAGCATACCATCCTTGGATACAAATTTAGGGCTCAAGATGGGATACTTGGGGAAATAGAAATGAGCTATGACATCAAAATAGAAGAAGGCTCAACAGCTACACCATTCCAACCTAACTTATTAGCAGAACCTTACAACATGTGTCGCGAATATCCTAACGAAAATATTGCCGATCATACAGTTAAGTTCCCGATCAATCTGGCGACCACCAAATATATCAAGGTTACACAGAAGAAGAGCTTATGATAGGTCAAACGTATACTATCACGCTTAAAGGAACAAAACCCGCAAGTCAAACCTTTGTAGCGTATAATCATTGGACTGCTCGTTTAGGAGAACTAAAGCCAGTTGATGGGTTGACAGACGTATGGTCTCTAACATTCACACCAACGAATGTTGTGGCGAGTTCACCTAAACTTTTCGTGTTTATCAGTATCCACAATCAACAGTAGGCGCATGCCGGATCAGACTGGCTCAAGATTGAAAAAGGCGACACACGAACCCCGAATATTAGTGAGTATAAATATCGTGGTACTGGTATGCGTGATTCAAACAATCCAAAAGATTATGTTTGGGATCTAGCACCAGAATATGTCGAAGATAACTTGGCCACAGATATTAAAATTTCTGAAATTACTGGTAAAGCAAACAATTATACCGATGGGAAAGTATCGGAGATTAATTCGCAGTTGACTGCTTCAATTAAAGGTGCTGTTCGGATTCTATCGTGTTTCCCTATTAACCTTAAGACAAT
>P_197
CCAATCGTCTCCATCTTGACTTGTATTGTATTGATGCTTCGTCTGCAAACTGTGATATGGATCGTGTTCGGTATCGTAATGGTTATTGGACTGATCATTTATTTTGGCTATGGCTATGGACACAGCAAGATGAATGAGAAATAGTCCAATGGAGAAGTTAGAAGAAAGATAAGAAAAACGCCCATCAACAGTTGTAATAAACTGTTGTTGGGCGTTCTTTTAGTAACAAGCGAAAGGTGATCTATTGGGTTAAATCCAACAGTTTTTGTTTCAGATCTTCTTCCATGTGTCCAAGCTCTACTTCTGCATGACGACGTTTTTCTTTTCCTTCTTTTTTGGATACGCAATGTCTCTTGGATTGTTTCGATCAAATCATTTTGAGTGGTTTGAAGGGTCTCGATATCCACGATTCCACGTTCATAGGTGCTGTTCGGATTCTATCGTGTTTCCCTATTAACCTTAGCAATACGT
>P_198
TACTGGTTTGTTTTATTTATTTATTTTATTTATGGGTAATAGGTAAATTGAAATAATCGAAAGGGGTTTTTAGATGAAAAAACGAAAGGGGTTAATCATTTTTTTATGAATCTATGGCGTTATAAAGCACTTGTCCTGATGGCTGTACCGGGTATCTTTTGGATGATTTTTTTCTTTTACATACCTGTAATGGCGAATGTCGTAGCATTCAAAAATTTTCATATTTCAGCAGATGGGTTCTTGGCTAGCTTGAGGGAAAGTCCTTGGGTGGGTTGGGAAAATTTCAAATTTTTATTTTCTTCGGATCAAGCATTTCTCATCACTAAAAATACAATTTTATATAATGTAGCATTTATCCTTTTGAATCTGCTGATCTCAGTCGTATTTGCAATCATTATGAGCGAGTTGAGAAATAAACGACTCGTTAAAGTTTATCAAACGATGTCCTTACTACCTTATTTTCTATCTTGGGTCATTATCAGTTACTTTGTTTACGCTTTTTTAAGTCCTGACAAAGGAATATTCAATCAGTGGATCACTGGACATGGAGGAGAAGCTGTCAATTGGTATAATGAACCGAAATATTGGCCGTTTATCTAGGTGCTGTTCGGATTCTATCGTGTTTCCCTATTAACCTTAGCAATAC
>P_199
TTATCTACATCTACTTCGTTCAGTTACGTATTGCTAAGGTTAATAGGGAAACACGATAGAATCCGAACAGCACCTCTATGTATAAACCACCCTGATAAAAATTTCAGGACAAATACACATAGCTGTTTCTTTTTATTGTATTCCTTCAGCAATCCAACGAGATTTATAGCGAAAGTCTTTTAACAACTCTTCTTTTGTCCAATTATTTGCAATGAGATCCGTCAAAGTGTTCATTACGAGGGTC
>P_200
TGTGTGCTGCATACCTTGACTTCAGTTTTACGTATTGCTAAGGTTAATAGGGAAACACGATAGAATCCGAACAGCACCTTTTTTAGGTGTCATTGTACCCACACGAGTTGCTACCCCACGTTTTTGAGGTGAGTTTACGTTAGTTTGAGTTTTCTTAAAGCTGTTATATCCTTTGTTCAAAGCAGGTGAATTAGATTTTTCCACCTTTGATTTACGAGGTTTACGTACTAATTGGTTAATTGTAGGCATTCCTTGTTTCCTCCTTCCCACGATTTGCGTCTAGTTCCACACATCCAGGTGGTTCTTTTTTTGTGATAAAAAATAAATGCAATGTCTGCATCCTTATCAAATATGCTTTGATAAACAGTCAGCACGTTTCTTCACAGAAACCTGTAGATAAAGCACCTTTGTTAGAATATCACGAATGAAAAAACATGTCAACAAGAGATGCAATTTTTTTTGAAAAAGCTTTATTGGAATAAAAAAGAATGGTATCTTTTTACCGTAAATCACGCTAAAATAGTGAGGAAAGCACGATGCTCAAACTAAAAAAAGGTGGACGCAAAGATGAATTTAAAACAATTAGCTGGCATTGAAGCCGCGAAATTCGTAAAGGACGGGATGATCGTAGGTCTCGGGACCGGTTCAAAGGTGCTGTTCGGATTCTATCGTGTTTCCCTATTAACCTTAGCAATACGT
>P_201
TTATGTTATAAGTTCTTCGTTCATTACGTATTGCTAAGGTTAATAGGGAAACACAATAGAATCCGAACAGCACCTGTAAAGGATGCTTCCCACGAAAGATAGAACCAGCAACATTTGTAATCGTAAGTGAAGGAGTAGCCGAGACGGTTGATTTTACCAGAACTTGGCGGCTATCTGCTGTTTCACCACTTCAACTCCAAGAAATAAAGAATGGTTTTTTTGAAAGAGAGGTGTGTTATAGCCAAATTCACTGGCTAAATGAACCTCAACGGGATCTGTGTCAATTTTTCCAGAGTCTACCTGCTAACCCCGCATGGTAACTAGTTCCACAACAACGATATAGATTCAATGGCTATAGAACAATGTATCGACCACTTTTGATCAAGAGAGACACGATTGTCTTCTGTTGGTCTTTAGGTGCTGTTAGGATTCTATCGTGTTTTTCCCTATTAACCTTAGCAATACAT
>P_202
CTATCTTTGTTGCTTCGTTCAGTTACGTATTGCTAAGGTTAATAGGGAAACACGATAGAATCCGAACAGCACCTATTGGTTTTTCCTTATCGATTCATATCCTTTGGCTGTTTTTAATCTGTAACGACTTATGTCCCAGTATCCTAAAATGTTTTTGTCTCTAGATTGAAAGCAGATCTCATATCATCTGTCGCATCTTTTATCGATGTAACACTTTCCAGTTCTCCTTGTACAACTAGTCGCGTGACGGCGTCCATGTCGCCACAAGTAATTAGTGTGACAATTTCTTTTCCCTCGACTTCATTCAGTAATTGGGTATCTGTAGGAGCAACTTTTTCTTTAAAAAATGTTTTGTATGTATACACATTTTCTAAATCTGTCAAATAGATCTTGGCACCCATCTCTAAATTTTCTAGCGGTGTAAACAGCAATTCAGGGTTCGTTGCACGATGGCTTGCTAAGGCATAATTTCCTTTTCCCATTTAGGTGCTGTTCGGATTCTATCGTGTTTCCCTATTAACCTTAGCAATA
>P_203
TATGTTTATGTCCCTGTTCTTCGTTCAGTTACGTATTGCTAAGGTTAATAGGGAAACACGATAGAATCCGAACAGCACCTTTTTGGTTCAAAGAAAAACAACAAACATAAAGTCGAAGCAGTCATTCTTGATAACTATTATGCAAACATCAAAAATATGATTAAAGACATCGATCTGTCTATCTTGCTTCTCATATCGAAGAAACTGAAAAAATCAAAATGTATCAATTAGTTACTAAAAATGAAAAAAAATTGTTTTTGAATACAACATTTGAAAACTTGACATTGATCAATCCAAATATTATGAATTTCGAAGATGAAAGTATTATTGAAGCATCTGGATTTAGAATCCAACCTGAATATGAACTATTCAAACGTTTGTTTGATATCATCGTTTCACTTGTTTTATTAGTTATTGCTTCACCATTTATGTTATTCACAGCAATTTTAGTCAAAGTGACATCACCGGGACCAATCATCTATAAACAAGTGCGGATCACAAAAAATCAAAAGGAATTTTCAATCTATAAATTCCGCTCGATGACCGCCAAGGTGCTGTTCGGATTCTATCGTGTTTCCCTATTAACCTTAGCAATACG
>P_204
ATGCTGTTTATGTAACATATTACATTTGAGCATATACTGGTTAATGCAAACACAATAGAATCCAAACAGCACCTACCATTTAATAATAACCATAATAACGCTTTCACTTCACTAATATCTTCAAAGATAGTAGGACTAAACTTACCGTCTCTGGTTCGTGGAACATGAAGTTCTAACGTACCAATTCGTGTGTAAACGAACGATCGTAGTAACCATTTCTTTGTGATTGCCGTTCTTCTGAACGTTCATAGGCATTTGCCTGAATATATTGATTTCGTTGTTCTTCCATCAGCTGATTAAACATGATAGTCATAAGTGTTTTTGCGGTATCATTCGCACCGCTTTCGTTTATAATTGCTTGAATTTCTTCGCTTTCAAAAGTAAAATGTACTTGAGTCATTGATATCAGTCCTATTCGAGTATGTTTTCTGCAAAAAACATTGTACTCCTAACTGAGATCAATGGCTTTTTTGATGCTTCACTTTTACACAATTATATGGACGTAATCAAAAAATGTTTCCACAGAGGACTTCTTTAATTATTGTCGATTAGAGGAAAGTGGTGTAACAGTCACTAGCGGTACAGATTTACCGCTGTTTATTACTGATATTCCTGAATCAATTATAATATGCGTCGTTTTCCTGAAGGAGAAGAAGTCTGGGAGAAAGAAACAAGCTTCACGACAACCGAGCTGCTGATGGAAGAACAACGAAATCAATATATTCAGGCAAATGCCTATGAACGTTCAGAAGAACGGCAATCACAAAGAAATGGTTACTACGATCGTTCGTTTACAACTCGAATTGGTACGTTAGAACTTCATGTTCCACGAACCAGAGACGGTAAGTTTAGTCCTACTATCTTTGAAAGATATCAGCAAACAGAAAAAGCTTTAATAGCTGCCATGATTGAAATGGTAGGTGTAT
>P_205
GCATGTGTGTGTACTTCGTTCAGTTACGTATTGCTAAGGTTAATAGGGAAACACGATAGAATCCGAACAGCACCTTATTGATAAAACCTTGCGTCTTTTCGTAAAAATCAACCGTGGTATTAGCAGGTACAAGCCATGCTGCACTCAGCCCTAGCAAAACACTTGAAAAATAAAATAAAGGAAAATAAAATACGCCTAATATTCCAAGCAATGAACCAGCACCACCAATCAGCAGAGCGATCATCAGCAACGTGTAACTATCTAGACCAAATCGTAGACTGTTGACTAAAAATAGTCCAGTCATCCGAAAGGCATAAAACAGCGTAAATGGCAAAATCGTCAGCCAATTATGCGAGTCTGTTAGTCCCAAAAATAAAAGATAAGGAATAAAAATAACCGTGTTACTTAAGATAAAGGGCGTTGTTTGTGTAAAATTACGCCCAAATCGTTTGAGTTTTTCGAACATGACAATGGCTCCTTAAACAGTCTTATAACTAATCTGCTCTTCGATTTTAGCATTAAAGGGGAAATAAACCAATTTTACAGAATATATTCTTGTAAAAAAAAATACAGAAAGAAGCATAAGCTTCTTTCTGCATTTTTACGGTACTTGATTACTCAAGCAGACAAGGTGCTGTTCGGATTCTATGTGTTTCCCTATTAACCTTAGCAAT
>P_206
TATGTTCGTTTACTTCGTTCAGTTACGTATTGCTAAGGTTAATAGGGAAACACGATAGAATCCGAACAGCACCTGCTGAATTCATGGAACTAGATGAAAATCGTCGTAAGCTACTAGTCAAAAGTGAAGAATTAAAAAAATATCGAAATGATGTTTCTGCTGAGATCGCCCAATTGAAGCGTGCAAAAGAAGATGCTTCTGCTAAAATCGCTGAAATGAAAGAAGTCGGTGGCAACATCAAAGCATTGGATACTGAAATTGCTGAAGTGGATGAAAAATTGAAACAAATTGCAACTACTTTGCCAAACCTTCCCCATGATTCTGTGCCAGTTGGAACAGATGAAGAGGACAATGTAGAAATCCGTGGTTGAACAAACCACGTACATTTGCTTTTGAACCAAAACCACACTGGGAAATTGCAGAAAATCTTGATATTTTAGATTTTGAACGTGGCGCAAAAGTAGCCGGTAGCCGTTTTGTCTATTACAAAGGATTAGGTGCTCGATTAGAACGTGCTGTCTACAACTTCATGCTTGATCAGCATATTTACGAACACGGCTATACTGAAATGATCACTCCTTATATCGTCAACAGTAAAGCGATGTTTGGTACGGGACAATTTCCAAAATTCAAAGAAGATGTTTTCCAATTGGAGAATACTGATCTAACATTAATCCCAACAGCTGAAGTACCATTAACTAACTATTATAATGATGAAATTTTAGATGGTGCAGATTTACCTATTTATTTCACTGCACTAAGCCCTGCTTTTCGTTCTGAAGCCGGAAGTGCTGGTCGGGATACACGAGGACTGATTCGTCTTCACCAATTCAATAAAGTAGAAATGGTCAAATTTTCGGATGTAGAGCATTCTTACGAAGAATTGGAAAAAATGACAGCTGATGCAGAAGATATCTTGAAAAAATTGCATTTGCCTTATCGTGTGATGGCCTTATAGGTGCTGTTCGGATTCTATCGTGTTTCCCTATTAACCTTCAAT
>P_207
TGTTATGTAACCGATTACAGAGCATTGCTAAGGTTAATAGGGAAACACAATAAGAATCCGAACAGCACCTAACTCTTCTTTAGACCTTGGTTCGTAATAGTCTTTTTACTTTTACTAACATAACTTTGTTCTCCAATTTCAGCTGGTGCATACCAATCAATATCACCGTCCCAGTATTCAGGGTTCAATGTATTCGGTGTTCCACCACCAACAATATTAGATAATTCTCCTAACTTACGCTCTTCCCATTCATCCGTGAATCCTTTAAATCGCAATTCTGGAACTTTCTTTTTAACTGAATCATCTATTTTCGCCATAGTTCCCACCATTTTCTTGGTTTTTCTTGTTCTTCTATCCTTTTTTGATCTTTGATTTGCTCCTGCAGAGTTTCCAAATGCTCTTTAAGAGCGTTCACTTCATCTTTATATTGATTGTCTAAGTGTTTGAATTCTGTTTCCTGTGAGGGCATTTTGAGAGCTTTTAAGCTGTCATTTTCTGCTTTGTATTCTTCTAACAACTTTTTATCTTGTAAGGCTAGTCGTTGTTGCTGATCTAAAAGATTTTGAGTTTGTTTTTGTACGTCTACTAAACTTTTTATCTGTTCGTCTTTAACAGATATTTGATTATCTTTATTCTTTATTTGCTCTTTTAGATAATTGATTCGTTCATTTTTTTCATCAATTAAACTTGTATTTACGGTGTCTAATTTCGTATATTAATACTATATTTTGGACACCAACACTATCTAATTTAGTTTTAGGGACATATCCAATATTCCCTTTAATCAAGGTGCTGTTCGGATTCTATCGTGTTTCCTATTAACCTTAGCAAT
>P_208
GTTATGTCCTCTTCTTAGTTCAGTTACGTATTGCTAAGGTTAATAGGGAAACACAATAAGATCCGAACAGCACCTAAGCCATAAAGGTTTTCGACGGGTAACCGATACATTAGTTTCAATGTTTACTGAGTAACTAATTATTTTGCAGGAGGACAATTTATTTACACAAAATTATTGACGCTCCCTATAGCATAGAAACTTTTAATGAGATAGTTTTTTTTTACAATTATGAGAATTTATTTTGTTATTTAATGATTTTGATTCGTTTTCATCAAGTAATGAAAATGATAAAATAAACATACTTTAGGATTAGAAGGAGATTTCTAATGAAAAAACTTAAATTATTCTTACCAATAATAGGATTAGCCATTCTTTTATCAGGCTGTTCAAAGTGGATTGATCGAGGAGAATCCATTACGGCTGTTGGCTCTTCTGCTTTACAGCCTTTAGTAGAAACAGTTGCTGAAACTTACCAGACAGAAAATCCTGGAAAATTCATCAATGTACAAGGGGGCGGAAGCGGAACTGGTTTGTCTCAAGTACAGTCAGGAGCAGTCGACATCGGAAACTCTGATTTGTTTGCGGAAGAAAAATCGGGGATCGATGCCTCAGCATTAGTCGATCATCGAGTAGCAGTTGTTGGGATCACTCCTAGGTGCTGTTCGGATTCTATCGTGTTTCCCTATTAACCTTAGCGAT
>P_209
TTATGTAACGCTTGACTTCGAGTTACGTATTGCTAAGGTTAATAGGGAAACACGATAGAATCCGAACAGCACCTGAAGCAAAATCCTGTCCTACTTCTGCTTCCATTTGCGAAGTTGCCATAGAAGATTCCAATGCAACATTATTTGGGTTCCACAGCATCGCATAGTTGTAAGCTAATAAAGCAGGCATCAATGTTTCAGCATTCATTTGTCCCCAGTAACGGCCTGCTGAATGCCATGGGATCGATCCTGCGCGTAATCGCTGACTGACTTCATCCAAGACCTCTATCATATGGTCGCGGGTGGCTAGATAATCTGGAGTGAGCTTATCTCCTTCGCTAATTGCAGGCATATCTGAAGGAATATAATTTTCTCTCCATCCAAGATGTTCATCTACCATCTTGTTCAACAACATTTTATAAACTGGTCCATTTTCAGCTTTGTCGCCTATAAAGACGGCCTTGATATCCATATCTTTCATTTTTCTTCCCTCCATATTTTGTTGGTCAATGTCTTGCAGATACATGTGTTTATCTGTAACACCTCTTCACTATAGCGCCAAAAATGAGAATTTTTTTTTTATAACATCAAATCCACGTAGATTTTTACAAACAAAAATAAATAAAGTCGGATTTTTCTGATAATTCAACGCAAAAAAGCGAACAATTTTTCAATAAATCAGTCTTCTAAAATAGATAACCTAAAAAAAGCGAACAAACAAATAAAATGACTGTCCTTCATTCACTAAACATATTTTTATTTTTTTATATTGTTAAAAATTCGCAATTTATTTTTTAATAGAATTATCTGTTTTCCAAATTTTATAACATAAAAAACCTTTTTTAACGGCATTTATATGCTTTTTCAGAAATTAACTGATGATTTCAAAAAGAAAACATGTCATAATATTTCCCATATTGTGCAAGGTGCTGTTCGGATTCTATCGTGTTTCCCTATTAACCTTAGCAAT
>P_210
TGTGTGCTCGTTCCTTGGTTCGGTTGCGTATTGCTAAGGTTAATAGGGAAACACGATAGAATCCGAACAGCACCTAAGATTAACACACTTAATAAGAATGTCGCCATCCTATTCCTTCTCCTTCTAATGACAATATAGTATAGAAACTGGTTCTTGGATTTTGGCTGACGGAACAAAACATAAACGAGTCCTATCATCAGTAAAATAGCAAGATACGTCCCTAACGCTACCTGTCCACCCTCCAATAAGTGTCCCAACTGATAAATCACAAAACTAACTAAATAAGCTAAACCGCATTGATAGCCTATGGCGATCCAAGTCCATTTCTTGGCATTCATTTCCCGATGGATAGCCCCAATTGCCGCAAAACAAGGCGCACAAAGTAAATTGAAGGCTAACAATGAATAAGCTGCTGCGGGAGTATATGTGTGTTGTAGCACTTGCCAGATTTCTCTGCCATTTTCGGATACTTCCGCATGACCAAACAAAATACCAAATGTGCCAATAATATTTTCTTTAGCGACCAATCCTGTAATCGCTGCGACTGTTCCTTGCCAGTTTCCCCAACCAAGCGGCTGAAAAACAACTGCCAGGATTCAGGTGCTGTTCGGATTCTATCGTGTTTCCCTATTAACCTTAGCA
>P_211
TTATGTTATCTACTCATTAGTTAGTATTGCTAAGGTTAATAGGGAAACACGATAGAATCCGAACAGCACCTAGTCTAACAGCTCAACAGATCCAACAAATGGAAAAGCTGACGAAAGAATTGGTCTTTTGCTATGACGGAGACAACGCAGGTTTTGAAGCAACCAATCGAGGGATTGAATTGCTTCGGCAAAACAGTCGATTAGCACTTTCTGTCGTAGTCGTTCCAGAAAGCTTGATCCTGATGAATATCTCCGTAAGTATGGAGAAGCATCTTTCCAAGAATTAGTGGCTCATGGGCGCGAAACAGTCTTTACTTTTAAATCACGTTATTTAAAACAAGGGAAAAATTTAGATAATGAAAAGAACGAGAAAAATACAATACCTCGAAGAATTACTAGTTGAACTTAGCCGAGTTGTTTCACCAATCGAACAAGATATGTATCTATCTCAACTGTCAGGTGCTGTTCGGATTCTATCGTGTTTCCCTATTAACCTCTAGCAATATGGTTGTCCTCTACTCA
>P_212
TTATGTTCGTCTGTACTTCGTTCAGTTACGTATTGCTAAGGTTAATAGGGAAACACGATAGAATCCGAACAGCACCTCTTGAGATTTTTAGAGATACCTCATCAATTGAAGTCTTTATTAATGGGTTAGAAGTTATGACGGCTACTTTCTATGAGCTGGAAAAAGCTCGAGATATCTTGTTTCATTCGATGAGAAAGTCATTATAGAGCTTGAAACAGCGAGTGTGAAATAAATGTTTGATTGCTTAGGCGATGAATCAATTATTTAATAGGTTTTGAAGGATAATGTTTTTAGAAAAGAACAGATAGCTAGATTTCCCATGGATTTGCTATTAGTATTTTGAAAAAATTAGTAATTTATGACAAAATTCATTATACTAAACTTGTGCAGAAATGTGAGGGATCAACTATGAAAGCAACAATGAAAGATGTCGCAAAATTAGCAGGTGTTGGAGTAGGAACTGTTTCCCGGGTATTGAATAACGGTTCTGTTAAAGCTTCTACTAGGTGCTGTTCGGATTCTATCGTGTTTCCCTATTAACCTTAGCAATA
>P_213
CTGGTTATGTTGGCTGTACTTCGTTCAGTTACGTATTGCTAAGGTTAATAGGGAAACACGATAGAATCCGAACAGCACCTAATTTCTCGTGTTCCGCCGTACTCAGGATCCTCCTAGGTGTCTTCCACATTTCGTCTACGGGGTTTTTACCCTCTTTGACTGACTTTTCCAAGTCATTCGACTATCTGAAAGAAACTACCATATTGGAGTCCTACAACCCCAACAAGCAAGCTTGCTGGTTTGGGCTTTTCCCGTTTCGCTCGCCGCTACTCAGGGAATCGAATTTTCTTTCTCTTCCTGCAGGTACTTAGATGTTTCAGTTCTCTGCGTCTACCTCGAATGTGCTATGTATTCACACAATCGTAACATCCTATTAAAGATGCTGGGTTCCCCCATTCGGAAATCTCTGGATCATAGCTTACGTACAGCTCCCCAAAGCATATCGGTGTTAGTCCCGTCCTTCATCGGCTCCTAGTGCCAAGGCATCCACCGTGCGCCCTTATTCACTTAACCTTATGAACCTTGCGGTTGGGTTTTGATCCTTCTTCTAGCGATAGAAGTTAGATCAAGAAAATAAGCAATTGAACTT
>P_214
TGCTATGTCCTCTACTTCGTTCAGTTACGTATTGCTAAGGTTAATAGGGAAACACGATAGAATCCGAACAGCACCTAGTGGGTGATATTCTTGTTTTAGAGTCCGGTGATGCTATTTCTGCCGATGCCCGTTTGATCGAAGCATCACAATTACGTGTAGAAGAATCGGCGTTGACTGGAGAAAGTGAAGCAGTTGAAAAAGATGCAGCATTTATTGCTGAAGAAGATGAGTCATTAGGTGACCAACTTAATATGGTATTTAAAGGATGTACGGTTGCTGCAGGTCGTGGGAAAGCGATCGTCACTGCCATTGGCATGGCTACAGAAATGGGTAAGATCGCGGATCTTTTGAACGAAAATACTATGCAAAAAACACCTTTACAGGTCCGATTGAATCAGCTAGGCAAACGAATCAGTATGATCGCTTTAGCGGCTGCGGCTTTAGTATTTGTGATTGGTGAACTGCAAGGAGAACCACTCCTTGAGATGTTCATGACTTCGATTTCCTTGGCTGTTGCAGCTGTACCGGAAACCTTGACTGTTATTGTTACGAGGTGCTGTTCGGATTCTATCGTGTTTCCCTATTAACCTTAGCAAT
>P_215
TGGTTATGTACCTCTCTTGGGACCGTTGCGTATTGCTAAGGTTAATAGGGAAACACAATAAGAATCCGAACAGCACCTAGCAGCTCCAAATGGCCAATTTTGATAAAAAAGCGTATATTTTCCGTTAAAAAAAGAAAAACCATTAGGATCGTTTAACAATCCTGTTAGGTTCGATATGATAGCTAGCACGCCAAGGTGATCGTTTTACATTATCCTTAATTTTATCCATCTCATCTTTAGTCCAATCAGAATAAGCACGATATCGTATTTCTCGAGGTCAGTTCATATTTTACTCCTCAATTTATCTTTTTACAACTAGTATGGTAAACGTTTTCCGTTGAAAAATCAATCATTTCATTTAAAAAAATAAACTATATGACAAACGTTTGACATATTTTTAAGATATGCTAAAATAAATTTGCATTTCGGTCAACCGTTTTCACGTAAAAATAAAAAAGGAGTGATTCGAATGAATTACAGTAAAGTAGCTTCCGACGTAATACAAGCGGTCGGAAAAGATAACCTTATTGCAGCTGCACACTGCGCTACACGTCTTTCATCTCGTCAAAAGATGACGCGAAAAAGCTTAGGTGCTGTTCGGATTCTATCGTGTTTCCCTATTAACCTTAGCAA
>P_216
GTGCGTGTGCTTGTAAGCGTACTTCGTTCAGTTACGTATTGCTAAGGTTAATAGGGAAACACGATAGAATCCGAACAGCACTATGTGAGAATGATTCTCATTTATTTGCGTAACACATTAAGAAAATTAGAACATATAATGAATGATTTTAATACATGATTTATTTCACAAGAGAGGAATCAATATGCAGACCTTAGCGCAGGCAGAATTTCGTTTATCAAGTCGAACGAATCGAAACAGAAGAAAAAACAAAACGCCATTTGCAAAATATCGGGATCGTTGCCGGAAGTAAAATCGTCGTCGTCAATTTATCAGGCAACAATGCCATTTTACTGGTAAAAAGTCATCGAGTGGCAGTAAGTCGAGGAGGGAAATACTAGGTCAAATCTTTGTCAATAAAAAGACTGCTTCCTCTGAAAGCTGGACTTCTCTTGATC
>P_217
TGTGTGTAGTCTACTTCGTTCAGTTGGTGCTTGCTAAGGTTAATAGGGAAACACGATAGAATCCGAACAGCACCTGAAAACAAAGAACAGACATTTTTCCAAATGTTGGGAGAATACATTCTTGATGGTTTCCATGTGGCGATCACGGTTGCTGCTATGCTTATCGGTTTTGTTGCTTTGATTGCCATGATCAATGCTATCTTCCACGGGATATTCGGCATCACTTTCCAAGAGATCCTAGGTTACATCTTGCCCCTCTTGCCTTCATCAGCGGAATCCCATGGAAAGAAGCAGTGGATGCCGGTAGTATCATGGCGACTAAACTGGTTACAAATGAATTTGTTGCTATGACAGAATTAGCAAATGGTAATTTCCATTTTTCTCAGCGTACAACAGCAATTATATCTGTCTTCCTCGTTTCATTTGCCAACTTCTCTTATTATCGGGATAGTTTCTGGTGCGATGAAGGGATTAAATGAAGAAAAAGGAAATCTTGTCGCAAAACACGGATTGAAAATTTTGCTAACAGCGACTTTAGTCAGCTTTTTAAGTGCTATTGTGACTGGCTTGCTGGTATAATATACAAAAAAGCAAAGTTACTTTTAAAAGCTTTGGAAATATTTTCCAAAGCTTTTTCACTTGTTCAATCATCAAAGGAGAAATGACAATGAATTATTGCTATGTATTTATGAGTCCTCGCTATGGGAAAAACTTCACTCGCAGAAGCTATTAGGTGCTGTTCGGATTCTATCGTGTTTCCCTATTAACCTTAGCAATA
>P_218
TTTTATGTACTTCGTTCAGTTACGTATTGCTAAGGTTAATAGGGAAACACGATAGAATCCGAACAGCACCTATAACCGTAATCGTTATAATAAAAAAGGTAAAAAAGGCAAACAGCAACAATCAACTAAACCAGCGCTGTACCACCACGCGCAAATTCCGTGAATTGCCAGATGTATTACGAGTACTGAAGGTATGAACGTAGCAGATGCTGCAAAAAATTCATCGTGAGCCAGCAGAAATCATTAAAAAATTATTTATGCTTGGTGTCATGGTCAATCAAAACCAAGCACTGGATAAAGATACGATTGAACTGTTAGCGACGGACTATGGCATGGAACCACAAGAAAAAGTCCAAGTTGACATTGCTGATATCGATAAATTCTTCGAGGCAGAAGAAGTGGATCCAGATAAATTAGTCTCACGTCCGCCAGTCGTAACGATTATGGGACACGTAGACCATGGGAAAACAACTTTATTGGATACATTACGCCATTCACGTGTAACAAGCGGCGAAGCCGGCGGAATCACACAGCATATGGTGCCCCTACCAGATCGATATTGATGGTAAACCAATCACTTTCTTGGATACACCAGGACATGCGGCCTTTACAAGTATGCGTGCACGTGGAGCGGATCTCACAGATATCACGATCTTAGTTGTTGCTGCAGATGATGGCGTCATGCCACAAACAGTTGAAGCAATCAACCA
>P_219
TTATGCTGACGCGTTTCAGCTGCGTATTGCTAAGGTTAGTAGGGAAACACAATAATCCGAACAGCACCTGTCCGCCTATTTTGCTTCAGGCTAAACAATTTGTTCAGCTTTCAAATTCAACGCGGTGTTCTCGGTTTGTATTACTTACATTTACTTCAAATATCCAGTTTCAATGAACAAATTTAACAGTAGATGTTGTTAATGGAGCCTAGCGGGATCGAACCGCTGACCTCCTGCGTGCAAAGCAGGCGCTCTCCCAGCTGAGCTAAGGCCCCGTTTTCTAAATTGAGAGTAAACCTCTAGAAACTGAACAAAGTAAAAACAAATTGTGTAGTCTCCGTAATATTCCTTCAAGAGGAGGCGATCCAGCCGCACCTTCCGATACGGCTACCTTCGTGCTGTTGGATTCTATCGTGTCCTTAACCTTAGCAATCT
>P_220
ATGTACGCCTTCAACAAGCCTCGTATTGCTAAGGTTAATCGGGAAACACGATGAATCCGAACAGCACCTATCCATGGTCAATATCCAGAAAACTGGAAAGGATTAGCTTTTGACCACTTACAAGCAATTGCTGATGCTGTAGGTCCAGACATGCCTTTAGTATTACATGGCGGATCAGGTATTCCTCAAGATCAAATCGAAAAAGCTATCTCAATGGGTATCTCAAAAGTAAATGTTAACACTGAATTCCAATTATCATTTGCTGCAGCTACTCGTAAATATATCGAAGCTGGTAAAGATAAAGAAGGTAAAGGATTCGACCCTCGTAATTATTAGCTCCAGGTAAAGCAGCAATCGTTGAAGATGCTAAATCTCATATCGACTGGTTCGGTTCAGCTAACAAAGCGTAAGCATCCACATAACAGATACGATATATAGGAATGGAGAACGACTTTTTGAAGTCGCTCTCCATTCTTTTTTCTTAAAACGGCAGACCATGCTCGTTTCTTTTTTATCTATGATAAAATACAAGCATATCCATGAAAAAAGAGGTGCTGTTCGGATTCTATCTTTCGTGTTTCCCTATTAACCTTAGCAATA
>P_221
ATGTGTACTTCGTTCAGTTACGTATTGCTAAGGTTAATAGGGAAACACGATAGAATCCGAACAGCACCTTTGCTTTTGGACGGCGTTTGTCTATGATCGCAATCGGAGATTTCAAAAATTCCGCTAATTTACGTGCCCGTGTGACACCACCATGGTCTGGTGAAACAACGACAACATCATCGCCTTTGATTCCTTTTTCTAAGAAATAATTGGCAATAAGTGGCGCACCCATCAAATGATCGACTGGAATATCAAAACCTTGGATTTGGACTGCATGAAGGTCCAAAGTCAGCATTCTTGTTGCACCAGCTTTTTGAATCATGTTTGCTACTAATTTCGCTGTGATTGGTTCCCGTGCACGTGCTTTACGGTCTTGACGCGCATAGCCATAATAAGGCATGACTACGTTGATTGTTTTTGCACTTGCTCGTTTCAGTGCGTCAATCATGATCAGCAACTCCATCAAGTTATCATTGACTGGGCTGCTCGTTGATTGAATAACATAGACATGCGATCCACGAATACTTTCTTCAATGTTTACTTGAATTTCTCCATCACTAAATTGAGTAACAGATGATTTTCCTAACTCGACGCCGACTGCTGCTGCAATTTTCTCTGCTAATGGGCGATTGGAATTTAACGCAAAAATTTTTAATCTTGGGTCAAAGTAATGTTTTGACATGGGGACCTCCACTTCTTTTTTCACAACTCTAGAATTCTACCTAAATAAATAGTAGTCATATTTTTTAAATAAATCAAGTGATTTTGCAAAAGTCTTAGTTTAGATAAGGGAGTTTTTTTGCATATCCTTCTTTATTGACTTGTCTTGCTCTCGCAATTGCCAGCGCATATTCTGGAATATTGTCTGTAATTGTTGACCCAGGCAGCAATCGAACTGTTTTTAGCTACCTCGACAAGGTGCTGTTCGGATTCTATCGTGTTTCCCTATTAACCTTAGCAATACG
>P_222
TATGTTACGTTTACTAAACCATCGTATTGCTAAGGTTAATAGGGAAACACGATAGAATCCGAACAGCACCTTGGGGGGATCTTTCACTTCCTTATCGCCATATCATCGTGTTGACAACGCAACCAAATTTTCGCACGAAAGAAAATGCGGAAGTAATGCATTCGATCGATGAACTTTTGTGAGTATAGTCAAACAGTTTCAGAAGATATCTATGTTTCGGGTGGTAGTCGGATTTTTCAAGAACTTCTTCCTTACACTGGTCGGATCTGGCGAACATTGATCGATAGCACGTTTGAAGGCGATACGTATATTGGGAATATTGATTTTTCAGACTTCGCCCTTATAGAGGAGTATGAGGGGATAACGATGAAGAAAATCTATATGCCCATCGTTTTCAAAAATGGGAAAGAGTAAAAAATAGGGTTGCTTCAAAAGAAGAATAAAATCTATGCGTCTAGTTTGTTAATAAGAAAAAAGCATCTCACGACTAATCGTGAAGATGCTTTTTTTAGTTAAAATCAATTTAGTTTTTCTTTGATATCATTGACCATTTCCTGACTGGCAATAGGTCCGTTATATAGCCAACTAGATTCAGGTCCGAATTGCAGTACATGATTGTCACTGCTTAGGTGCTGGATTCTATCGTGTTTCCCTATTAACCTTAGCAATACGTA
>P_223
GTTATTTTTATGTCCTCTACTTCGTTCAGTTACGTATTGCTAAGGTTAATAGGGAAACACGATAGAATCCGAACAGCACCTGATTGGAAATTGTTAAGGGAAGCTTACAAGGAATAAATCTGTTTCAATTACAGGAAATGCCACAGGTCTTTCATTTTGATTCAGCTGGTTTTTGGAATCCATTTACTCCTACAACTAGTTTGGGTACACATTATTTCGACAGTTTGTGTGGTTCCAGCTGTACTTATGGGATTGAAAATGGACATGTGGTTTCGTCCTCTAGCAGATGGACAAAAAGGGGATAATCGATTAATGACCTTAAAAGAAATCCAACAGATTTATCCGCAAATACCTGAAACAAAAACTACTTTTCCAGGTTATGGAGGTATTCCAATCACACATTACAAAAAATATTGGTACATTCAAACAGATACTGTTAATACGTGTATTGTTGGTACCAATATTTTTTGTAATGTGTGATTGGAATACATAACCTGGAAAAGTAGCTTTTTGTTTCAGGTATTTGCAGATAATCTCCTTGCAGATTCTTTTTAAGGTCATTTATCCCCTTTTTGTCCATCTGCTAGAGGACGAAACCACATGTCCATTTTCAATCCCATAAGTACAGCTGGAACCACACAAACTGTCGAAATTGCTGAACCTGTACCCAAACTAGTTGTAGGAGTAAATGGATTCCAAAAACCAGCTGAAATCAAAATGAAGAGACCTGTGGTTCCTGTAATTGAAACAGATTTATTCCTTGTAAGCTTCCCTTGACAACTGCCAATCAGGTGTGCTTAAGGATCTATGGTGTTTTCCTATTAACCTTAGCAATA
>P_224
ATCTAACACTTGACCAAGTTGCGTATTGCTAAGGTTAATAGGGAAACACGATGAATCCGAACAGCACCTCATAACGAATTAGGGACTGGTAATATCAGTATGTCCGTCTATGATTTAAATACGCTGTTTACACAAGTTTTATCTGGAAAACTAGTTTCCAAAGACTTACTCTTCTCATTATGGCGTGAAAATGCGAATGGACATCCATATAGTGGTGGGGTATATAGCGGAGATAATTATATCCTGTCGCAAGGAAATATCGACTCTTTTGATACATCTGCTATATTTAGCAAAGATTCACAGGATGCTATCATCATGGAAACAAATGTAAAAGCCAACAAAACTATCAAACTGCCTACTGCTGATCTAAGAAACCAAATCTATGACCTGATGGAAGGAACTACTAAGTTGGCAAATAGCTGATATGATGAAAAGATAGCAAATACAGGTGCTGTTCGGATTCTATCGTGTTTTCCCTATTAACCTTAGCAATACGTA
>P_225
GACGGTGGTCAACTGATTCATTCGTTCTAGTTTCTCTTGTTCATTTAATCCTTCCACGTCTGTAGAAACTACACGATAATAACGTTGAAAATGATCTTCTCTAGTAATTAAGACTCCCTCTTCTGTACAGGATTTATACGGAAATAAGTCCAAGATAGAGCGCTCTTCTGGTTTTCCAAACTGCAAAATGGATTTCCTTTCAACTGAATTTTGTCCTTTGACTCGCATTTATTCATCCTCCTTATACGTACCATGATAATTTCGGTTAGGATCTAACGCATGATAATGGTTCTTGTCCGCAAAAAAAAATAGACTCGATAATCGCAAAAATTTGTCGTTGACCTGGGTTATTATAGGTAGCCAAACAATCACTAACGCTATCGCAATCCATAAGCCATAATTCAAGAGTGCAAAAAAGAGTGGTAAGTGGACAAGATTATTGACCATTTTCGCCCAAAAAAAGCAGCCACCAAGCGTTAATGATCTAAAAAGAAAAAAGCGAAAAACTTCCATTCTCCACTAAATCTTGGAGGGTTTTTCATGTTTATATATTTATCCATAATTGATTTCTCCTTTTCATATAAATAAAAGGCCTAACTTGTAGGCCTTTTATGGTTTGATATCCTGTTTGATATCCCTCAATAGTTGTTCTTTCAAGGTGCTGTTCGGATTCTATCGTGTTCCCCTA
>P_226
AAAAAAGCGGGATTTTATGATTTACTTCGTTCAGTTACGTATTGCTAAGGTTAATAGGGAAACACGATAGAATCCGAACAGCACCTTAGAGAAATGTTTGAAGACATTTTGCCAATCGATGACTTCAATGGCAATCTATCTTTGGAATTTGTAGATTATGAATTGAAAGAACCAAAGTATACAGTAGCAGAAGCTCGTGCGCATGATGCAAACTACTCTGCACCATTACATGTAACATTGCGTTTGACAAACCGCGAGACTGGCGAAATCAAAGCACAAGAAGTATTCTTCGGTGATTTCCCATTAATGACAGAACAAGGAACATTCATCATCAACGGGGCAGAGCGAGTAATCGTTTCTCAGTTAGTCCGTTCACCAGGTGTCTATTTCCATGGAAAAGTCGACAAAAACGGAAAAGAAGGATTCGGTTCTACTGTTATCCCTAACCGTGGAGCTTGGCTAGAAATGGAAACTGATGCAAAAGACATCTCTTATGTACGTATCGACCGTACACGTAAGATTCCTTTAACCGTATTAGTTCGTGCGTTAGGATTTGGTTCCGATGATACGATCTTTGAAATCTTCGGCGACAGCGAAACATTACGCAATACAGTCGAAAAAGACTTGCATAAAAACGCAAGCGACTCAAGAACAGAAGAAGGTTTGAAAGACGTTTACGAACGTTTGCGTCCAGGCGAACCAAAAACAGCAGACAGCTCACGTAACTTGCTGAATGCTCGTTTCTTCGATCCAAAACGTTACGACTTAGCAAACGTTGGTCGTTACAAAGTAAACAAAAAATTAGATTTGAAAAGGTGCTGTTCGGATTCTCCTGTTTTTCCCTATTAACCTTAGCAATAT
>P_227
ATACCCTGTTCTTCGTTCAGTTACGTATTGCTAAGGTTAATAGGGAAACACGATGATCCGAACAGCACCTAGTTGTAGGAACGAAAGCAGACAAAATCAAACACTTACCTATAACAGAGAAAGAACATCTCCTTCCTTTGGAAGAACAATTTTGTGAACATTGCGGTTCACAGATGAAAGATATCGGACGGACAAAAGTACGAGAAGAAATTCGTTTCCATCAGGCTATGTTGGATTGTTTTCACCCATTATCAACATACCTATTGTTGTAAAAGCTGCGAAAAAGAAGGACTTTCTTCTTTTAAAAAAGCGATCGTTCCTGAACCTTTGATTTCTAATAGCTTAGGTTCCAATAGTTTAGTGGCGGAAACGATCCGGATGAAATTTGGTCAGAAAGTTCCTGCCTATCGGCAAGAGAACTATTGGAAACAAACACATGGGTTGGATATTTCGAGAGATAATATCACCAATTGGCATATTAAAGCAGTGCAAAACGCGTTAGACCCTTTAGGAGAACGATTAAGAGTCTATCTTAATCAAGAAGAGATTAGGTGCTGTTCGGATTCTATCGTGTTTCCCTATTAACCTTAGCAA
>P_228
TCATGTGACGCCTTTGGTTCGTTTACGTATTGCTAAGGTTAATAGGGAAACACAATAGAATCCGAACAGCACCTAATGAGGTATGTAGGACATGGAACAGTGGGCGCGGTGATCGCTGTAGGGGCAATTTTAACGCTACTGACGGTAACGATCTCGATGATGTATTCACTTGCTCGTTTACTGTTTGCTGTCAGCAAGGATGGCTTACTTCCTAAGTTTATGACAGAAATCGATCAAAAGCATCGTACACCGAAAAAAGCGACTTATGCCGCTGGTGTGGCAGCTGTATTCTTTGCCGGATTTTTCCATTGAATGTATTAGCGGAACTAACGAATATCATGGCGCTCGCCTATTTGATGCTTGTTAGTCTAGGCTTACTGAAGTTGAGAAAAATGTTTGGCAAACCAAAAGCTGGAGAATTCAAAGTGCCATTCGTTCCGCTATTG
>P_229
CTCTTGTGACCGCTTGACGCGTTTACGTATTGCTAAGGTTAATAGGGAAACACAATAGAATCCGAACAGCACCTGATGAATCGGCTTCGGTTGAGTTATAACTTTAGCTATATCAATCAACCGACCGACATATGTTAAATCTATATATAATAAAAATACCTACTTAAATGGATGTTAACGGAAGTGTATGGTGAGTAGTTCACTCGTATTTTGATATCGTTTGTATATGTTTTCAGCGTTCTAAGTGGCTTATTTTGTCCAATAATAATATGGAGTGGAATCCCTTAAGAAACACCGTTGGCAATTGTCGTTATAACATGTTATAATTTATTTATCAAAAACTAAAAGAAGTGTGATAACATGGGAAAAGAACTAAAGGTTAGAAAGATCGGCAATAGCGTGGGAAGGTGCTGTTCGGATTCTATCGTGTTTCCCTATTAACCTTAGCAAT
>P_230
TGGCGCACCAGGGGTACGGTTATGGTGTATGGCAATGGACCGATTCTTCTGGCGCAACTAGCGGACGTGTCTACATGATCAATTTAATGACAAAGGCTGGCATCAGTGATGATCCAGACACAATCACGGCACAGTTTAAATTGTTGATGTGGCATGCACCAAATGGTCAATGGATCGCAACTAGCGCTTATCCTTACACATGGACACAATTCATGAATCTGACCGATATCAACACAGCAGCACAAGCATTCGTCAAACTTTGAACGTCCACGTGATCCACATCCAGAACGGACGGCATGGTCACAAGAATGGTATGACAAGTTCAAAGATTTGGAAATTCCTGTATCAAAAGGATATATCCACTCAGATAGGTGCTGTTCAGTATCGTGTTTCCCTATTAACCTTAGCAAT
>P_231
TTATGTATAACCTCGACCGTTTGTATTGCTAAGGTTAATAGGGAAACACAATAGAATCCGAACAGCACCTAAGTTATTGCTGAACGGAACACCTATTAAATTATATGGAGTCAACTATCATGACGTGAATCAGCAAGGCACGCCAGTGATGACCCGAGAGCAGTTACGTGCAGATTTGTTATTAATGAAAAAATTAAATGTGAATACTGTACGAACGGCACATTACCCTAAATCACCAGATTTTTATGAATTGGCGGATGAGATTGGTCTGTATGTAATCAATGAAGCAGATTTGGAGTGTCATGGTGTGGTTAATCTATATGATACTGAAGCGAATTATCAACTAATTGCTAATGATCCGACATTCGAAAAGCCGATTATGGACCGAGTGATCCGTTCTATTCTTCCTTATCAAAATCGAAGCTCTATCATTATGTGGTCTATGGGGAATGAATCTGGTTATGGAGTAAATTTTGAAAAAGCTCAAGCTTTAGCACGGAAATTGGATGATTCACGGTTGATTCATAATGAACGCTCGATTGAACCAGTTATTGACCAAGTGAATGATTTTAGTAACTTGGATGTTATTAGTCAAATGTATCCCCACTGGAAGATGTTCATCGTCATTGTCAAAGAAGTGATACTGAAAAACCTTTTTTTATGTGTGAATATAGCCACGCTATGGGCAACGGTCCTGGAGATCTTAAAACGTACTTCGATTTGATTCAACAGTATGATTCCTTTCTTGGCGGTTGTGTCTGGGAGTGGACTGATCATGCAATCAATAGAGAAAAAGATGAGAAACGCCATCTTATTTATACGGTGGTGATTTTGGTGAAAAATATCACGACGGCAATTTTTGCGTAGATGGTTTATTGACCCCAGATCGGCAATTAACAAGGTGCTGTTCGGATTCTATCGTGTTTCCCTATTAACCTTAGCAAT
>P_232
GTGTTATTGTAATGTACTTCGTTCAGTTAGGTATTGCTAAGGTTAATAGGGAAACACGATAGAATCCGAACAGCACCTCGAGGCTTTCTTTGAGCAGCTTATTGGGAAAAAGGAGCATTCTTCGCACGCGGCAAAAAAAGAATACAAACGCATGTCTATAAAAGAGACAACCCAAATTACCAGACAGTTAAACGCGATTTATAAGGCTGCTCATCTCTTACAAGAACATTTTGTAGATAAAAAAGTATCCTTTGTCGGAGAAGTCTCAACGGTAGCGATTATTTTTTCGACAACTAATTTTATGCACCTCTGTGGCATTGATTATCGCAGAGGCACACACTTTGTTTTTCAAGATGCCTTAGACAGGAAAATAAATTTACAGGATATTCAAATCAAAACGGATGGGACGACCTTTCAGAAATTACAAGTAATAGGTAGCCTTGATTTATTATTCGGGAAGCATAAATCTTGGCAGAGGTGTTTACTCTTCTCTTCGCTATGATGCAGCTATTCGAACAAGGAAAAAAATATTGGCTCTGTCTTTGAAACAAAACGGATTAATCTATATCCCTATCTCTTTGTTAAACCTATCATCAAAGGAAATTGGACCTGGACAAAAAGTTACTGGCATAGGTGCTGTTCGGATTCTATCGTGTTTCCCTATTAACCTTAGCAA
>P_233
TATGTGTTACGTACTTCGTTCAGTTACGTATTGCTAAGGTTAATAGGGAAACACAATAAATCCGAACAGCACCTATCAGATCATACTCGAGAAGATTGTCTTTTGACAGCTGATCTTGCGTGATCGCAGTTGTCTCAAGTGAATTTTATGCACAGCAAGAATATCACTGATATATTCTTCAATATATTGACTATGTCGAAGACTTAAGTCGCTGATAATCAGTATTTTTTTATCAGAAGTATAATGGTGAATTTCAGGTTGCCGATAAGCATCCAAAAGATATAGCTAGATAAATAATAAATCAGATTCTGATTGAGTAGAGTGGAATAAAATTGAAGTTCTGCACGAAATCCAGCATATAGACGTATCTGGCGGTGTTGCATCTGCTGTGCAAAGTAAGTTGCACGGATCGTCAAATGATGCATATAGTATTATAGGGAAAATACGATACGACTGATTGACAATCCGCTGCAACTACTTTGCACAGCAAATGCATCCGGCGGTACATTCTATATGCTGGATTTCGTGAGAACTTCAATTTTATTCGCTCTACTTGAATCAGAAGATCTGATTTATTATTTATGTAGCTATATCTTTTGGATTTTTATCGGTAATCCTGAAATTAGCCATTATACTTCTGATAAAAATACTGATTATCAGCGACTTAAAAATACGGACGTGATATATATTGAAGAGAGTGTATCAGTGATATTCTGTTGCTGTGCATAAAATTCACTCTGAGACAACTGCTATATCGAAAATACAATCTTCTCGAGTATGATCTGATAGTATGGTCCGGATTCCTTATGGTGTTTTTCCCCTATTAACCTTTAACAA
>P_234
TTTTATACGTGCTGCTTCGTTCAGACGTATTGCTAAGGTTAATAGGGAAACACGATAGAATCCGAACAGCACCTAAAAAATGATGTAAGAGAAACTAGCTTTTGAACACTATTCATTCGAAATAAGGGGTTGTGACAAAATTATTGTCACAACCCCTTTAATCTATCTTTAATTATGTTCATGAAGCAATAAAAGATAGCAAAACAGTAAATCGTTGGCTTTTTTTAGATTGAAACCAGACTGTTCTTGAAATTTTTCGATTCGATATTTTAGAGTATTACGATGAAGAAACAGTGTTTTTGCAGCAGAGCTGACATTGCCTAATTCATTCCATAATTCTTGAATGATCACTTCCATTTCATTTTGTTTGATCAGTTCTATGTAACTTTTGATCAACTTACTATCTTTTACAGTATCTTTTGTATAGTAATGTAAAGCCACATCTTCAGTAGAAAAAGTACGGCTGTGGGTCTGTAGAAAGATTGTTTTGCTCTGTTAAAAAAATTTTTCTTTCTTCAGCAAACAAAGGGACGAGGTCGGTGCCAGGTGAATGGAAAGAACCAACGAATACAGACGTTGTCGTATCAAAATCAGCATCTAAAGATAGAAAAATACCGTTGATTTCAGTAGCATCAAGATAATCACGGTTTATTTGTTCGACTAAGAGCGCATCTGTGTCTGTATAAAAAAAGAAATCAGCAGAATAGCGAAATAATTCCAAAATAGTATCTTGCCATTCTTTTTTTAAGAATTCTCCTTTTGATTCGACGTGAAGCTGGATCAAACGAAAGCTTTTTTCTTGAACACAAGAAGCATCTTTAAAAAGATAGTGATACCATGGGTGTTTTTTTTGATCGTTGATTACAGGGAATAACGCTTTCAAAAGGCTGGTTTCTTGTTGAGATAATGAATCTTGTTTGATAGGTGCTGTTCGGATTCTATCGTGTTTCCCTATTAACCTTAGCAA
>P_235
AAAAAAAATTTTATGTACGTACTTCGTTCAGTTACGTATTGCTAAGGTTAATAGGGAAACACGATAGAATCCGAACAGCACCTTATGAATGCCGGGGTTTACTTTGTCACGCAAAATAGTGATGATTTACTGGATGAACGCTTGAAGAATAATATCGGGTTGAAGTTTGCGTTTCGCAGTACCGATATTCATGAAATCAAGAAAACCTTGGAATTCTTTGGCTTGGATCGAGAAGATGAAAGCAATCAAAAACGCCTACGAGATTTGGAAAATGGCCAATGCTTGATGCAGGATTTGTATGGTCGGGTAGGCGTGGTTCAGGTACATCCAGTCTTTGAAGAACTCTTCCATGCCTTTGATACCCGTCCACCTGTTCAAGAGAGAATGGAGTGAGGGGATCGAAACTTTTTCGGATTGTGGGAATCGTTTTTATTAGCATACTCACTCTGATAGTTCTATTGAGTTTAGTTGGTACGGTAGCCGAGGCGACAGGGCTAGTTGATGATACAGTTGAAGCAGGAAATCTATATTCCAAATATTCACTGAACAACTATCAACTAGATTTCTTTGTGGATAGCTCTTGGGATTGGTTGCCTTGGAATTGGGGTGATGGCTTAGGGAAAAGCGTGATGTATGGTCTTTATGCCATTACTAATTTCATTTGGACGGTGAGTTTGTATTTGTCGAACGCCACGGGTTATGTGGTTCAAGAGGCTTACAAATTAGATTTCATTTCGGATACGGCTGAAAGTATTGGAAAGAATATCCAAACATTGGCTGGTATTACTGAAAATGGACTCCAGACCTCCGGATTTTATTTTGGGTTTCTATTATTGATGATTTTAGCTCTGGGGGTGTATGTGGCGTATACCGGATTATTAAAACGAGAAACCACGAAAGCAGTTCGAGCCGTGATTAATTTTGTGATGATTTTTCTATACGGGTTCAGGTGCTGTTCGGATTCTATCGTGTTTCCCTATTAACCTGGATG
>P_236
TGTTTTGTACCTTACTTCGTTCAGTTACGTATTGCTAAGGGTGATGGGAAACACGATAGAATCCGAACAGCACCTGCTTCGAAAAAGATCCCTGAATTATTCAAAGAGTACTTTCAAAACTTGTCCAACCGACAACAAATTAGCAGCGCTGAATTCAGCGTACTTCTCGTGCCAAAAGGCGTCAAAGTCGATGTTCCATTACAAACGTACTTCCGGATCAATGCGGAAAACACGGCGAACGTACGCTGATCATTGTTGACGAAGGAGCAAGCATCCACTATGTCGAAGGTTGTACGGCACCTACTTATTACAAGATAACAGCCTGCATGCCGCCATCGTAGAAATCTTTACAAGAAAAGATGCGTATTGCCGTTACACAACGATCCAAAACTGGTCAGACAATGTGTACAACTTAGTAACCAAACGACGCATACGAAGGCGCAACCGTTGAATGGATCGACGGAAACCTAGGTGCAAAAACAACGATGAAATACCCAAGTGTTTCTTAGATGGAAAAGGTGCACGAGGCACCATGCTCTCCATCGCCTTTGCAGGAGCAAACCAAATCCAAGATACGGGTGCAAAAATGATCCACAATGCACCAAATACATCTAGCTCTATCGTCTCTAAATCAAGCTCAAAAGACGGCGGAGAAGTAAACTATCGAGGACAAGTAACCTTTGCCAAAAACAGTGCGGGTTCGATCTCTCATATCGAATGTGACACGATCATCATGGACGAATGGTCGAATCCGATACGATCCCATTCAATGAGATCCACAACAGCCAAGATCTCTTAGAACACGAAGCCAAAGTCTCAAAAATCTCAGAAGAACAACTCTACTATCTGATGAGCCGAGGCCTGACCGAATCTGAAGCAACTGAAATGATCGTCATGGGCTTTGCGAACCATTCACCGAACTTCCAATGGAATATGCAGTCGAAGGTGCTGTTCGGATTCTATCGTGTTCCCTATTAACCTTAGCGATACC
>P_237
TCTTTTTTATTGTTCCACTTCGTTCAGTTACGTATTGCTAAGGTTAATAGGGAAACACGATAGAATCCGAACAGCACCTATACCAAAGTCTTGGACAGAAAACGATAGATCATCTGTTGCCTGATAGCGGATAATAATCTCGCTTTTGAATATTGGACAGCATTTTCAATTAGATTTTTGATAATTGGATAAAGGATATCTGTTTTAGTAGTAAATGGTTCGTTCTTTCCAATCAATCGAATCGTCAACCGTTTCTTTTCGATGATTGGCTGATAATTTTGAACGATTTGCTGGAAATAAGGTTCTGTATAAATTGTCTGGATCTCGTAAGAATTCTCGCCATCTACAGCTGGATGATTTCCCGAATCAGTTTATCTAACCGGATCGCATCTTTTTGCATGATCTCAAGAAAAGAAGTCAGAGTTTGCGGGTCATCTTTTGCACCATCCAGTAAAGTCTCGGTAAAACCAATCAGTGAAGTCACAGGAGTTTTTAATTCGTGAGAGACGTTGCCAACGAAATCCTTTTGTAGCTTTTCTAAACGTCGCACTTTCGTTAAGTCATACGCCACCCCTAGAATCTGTCCGGTACCTTCTGAATTAGTAAAGTAGCGCAAACTCAAGTCTAATGTCTGCCGACCTTCTGTAAGGGTCACTCCTGATGGATCAGCGGATGCTCAGGAGTCACTTGATGAATCAGCTGAATGAGTTTTGGCTCTTGAATGACTTCTGTGTACCGCTGTTCAGTGATAGCTTACCACGTTTAAATGTAGCTGCATCTTTGGATTAAGCAGTAGTAAACGAGAATCAGCATCATCAATCAGGAATACGCC
>P_238
TGTCTGACCTACTCGTTCAGTTACGTATTGCTAAGGTTAATAGGGAAACACGATAGAATCCGAACAGCACCTTTCTTCCAACACTTGCCATCCGTATCGCTTCTATCACAATCATGGTACTTGTCATCGTGATAGCTGCCATTCCAATGCCAGTCTCTTCATAAATCAAATCACTGAAGGTGTTTAATGATCCCATATCTGTTAACAAGAGTAGGCCATTCGTCAAATGCTCTTGATAGTTTTTGACATATTGTAACACTTCTTCATACATTGTTTGAACTTCCATAACCAGTGGCATATTAAAAGCTTTCCCTACTTTTGTTCCTAATAGTTCTTGTGCCATCTCCAACATGCTTGAAGCAGTCTGTCTGCCGTGCATCAATATGAGAACATCTACTTTGTTTTCTTTAACAGGCTCACTTTCTCCTAGATTGATAGAAAGAAACATACTAATAAAGCCGATTTCATCAAAAGGAATCTCAACTTGTTCTTCTTCTTCAATGATCGTTGAAAGATCGATTGCTACCTGGAATTCCCTCTTAAAATTTTTCCGTACGTTATTCAAATCTGGGTGGACGATCATATGACCTTCTCTCACACGATCCAATGTACTTTGCAGATGCAAAGCAAAAGCAA
>P_239
ATTTTTTTATGCCCTCTACTTCGTTCAGTTACGTATTGCTAAGGTTAATAGGGAAACACGATAGAATCCGAACAGCACCTGTGCCTAGCCTTTTTCATGACGTAATGTGTTATTATCTTTTAGAAATTCCCCATGAAATCGATCTAGAATAGATCCCTCTTTTCCACCAAAGAATTCTAAAAAATTCGCCTTTTCTATCTTCACATTAGCAAGCGTATCTACTAATGACGAGAAAGAAAACTGTGAAGGAATAACTGGTTTCGCTAAAGTTTTTGCGTTTTGCCATGCCTGACTAGCAGTGATCTTTTCTGTTCCACTGTCATATTTATTCAACACCGATTTTCTTATATCATTGA
>P_240
ATGTATATGCCTACCTTCAGCAACTACGTATTGCTAAGGTTAATACAAGGGAAACACAATAAATGCAACAGCACCTCTGTCAGAATGTTTGGGTATAGCAAATAAGACCAAATGAAAAAACTTGGTCTTGGATAAAAAATGTAACCGATTTCTATTTACCCAAAAAAGAGGATATATCTAATGAGACAACTTACTATCATTCAGGTGTAGTATTGTTCGGTCGTGGTACCCCAACAACTTTACAATTTCTTTTGAAACGTTGGTTGTGAGGAGGGTTGCCAATGAATCACAGTGGAATGGGAAAGGTTACGTTCTGAAATAGAATGTTGCAAAATATTCTAGCAATCTTATCGATCATTAACTTGATCTTAGAGATTGCGAACAAAGTAAAAAGCTTAAAGGACTAGTCCTTTAAGCCACACTCATTACCACTGCCGAAGCAGTTTCGTAAAAGGTGATAGGTGCTGTTCGGATTCTATCGTGTTTCCTATTAACCTTAGCAAT
>P_241
ATGTTGACCTACTCGTTTAGTTTCGTATTGCTAAGGTTAATAGGGAAACACGATAGAATCCGAACAGCACCTGTTTTTCAAATAAATCTCGTTTTTCTGACAAAGATATACGCCCTTTCTGATGAGAAACAATGCAATTGATCGCATCTTATCCTCTTCTTTTTCAGTACCTTTTAGTATACTCGTTTTTTCTGAGTTTTACATTAAAAAATTGGAACTGCGATTCAAATCGCAGTTCCAATTTTAAAAGCGAATCATCGGATTGTCAAAAACAGCTGATTCAGCTATTTTTATTTTCTGTGTTTTAACGCTTATTATTCGCCTTGGTTCAAGAGGATTGGTAAAGTATTCACCAATTCTTCTTTACGTACTTCAACCATTTCGCCAGTTTTCTTGATTTTCACTTCTACGATTCCATCCACTGCTTTTTTACCGACAGTGATTCTGATTGGACAGCCAATCAAATCAGAATCCGCGAATTTCACTCCTGCGCGTTCATTTCTGTCATAGGTGCTGTTCGGATTCTATCGTGTTTCCCTATTAACCTTAGCAAT
>P_242
TATGTTCGTGGTTAGCTTACTTCGTTCAGTTACGTATTGCTAAGGTTAATTAGGGAAACACGATAGAATCCGAACAGCACCTATGATGTTTTGCGAATTAGTCATGGATTACTTTGATATTAGAGTAGAAAAGTAGGAGGTATCGTAAATGAAAAAGAAAGTATATATAGTTCATAGCCACTGGGATCGTGAATGGTACATGGCTTACGAACAGCATCACATGCGACTGATTGAATTGATAGACGATCTACTAGAGCTATTTGAAGTTGATCCGTCCTTCAACAGTTTTCATTTGGATGGGCAAACGATTATTTTAGATGACTATCTTCAAGTAAGGCCAGAAAAAAGACAGGCAATCCAACAAGCAATCAATGAAGGAAAATTGAGAATTGGACCATTTTATATCTTGCAAGATGATTTTCTTATCAGCTCGGAATCGAACGTGAGAGATCTGCTGATTGGCATGGAAGAAAGCCGTAAATGGGGAACCCCTGTCATGTTAGGCTATTTTCCCGATACATTTGGAAATATGGGACAGACGCCTCAATTAATGAAACAAGCTGGTATTTCAGCAGCAGCGTTTGGCCGTGGTGTAAAACGAATTGGCTTTGATAATCAAGTTTTGGAAGCAGAAAACTATTCTTCCCAATACTCAGAGATGTGGTGGAAAGGACCTGATCAAACAGCAATCTTGGTCTGCTATTTGCCAATTGGTATAGCAACGGGAATGAGATTCCAGTAGAAAAAGAAGCAGCTCTTGCCTTTGGAAGCAAAAATTAGCGGATGCAGAACAATATGCCTCTACGAACCACTTATTGATGATGAATGGTGTTGATCATCAACCGGTACAAAAAGATATATCAAAAGCAATCCATCTCGCAAATGAACTGTTAGGTGCTGTTCGGATTCTATCGTGTTTCCCTATTAACCTTAGCAAT
>P_243
GTTGTTTTGTAAGTCTACTTGGTTCGTTACGTATTGCTAAGGTTAATAGGGAAACACGATAGAATCCAAACGGCACCTAGCAAAATAAATATGATCTGTGGATGTAATATAGATATTTAAATATAATGGAGAGGAGATCCTAGCTGTTATCAGTTCAATCACTTCTTCCGCAAAATCCATAAATTCGATTGGAATCTGCGAGACTATCTCACTGAATCGTTTAATACTTTCTTTAGAATCTAATACAAATAATTTGTCAGCATCCTCAACATCAAATGGCTTACTCACTTTAGCAGAAAAGCCAATCCCTTTCCCCATCGCAATTTTTTCTATTCCATCGTCATCGATCAATACAGCATTATGATTCAGCTTTTTCATCACATACACCGTTAATTCACCTCCTCTATATGATAAAACAAAACAACTTGCAGACTCCTTCATACATATTTTTGTCTCCAAACAATTTTTAAAGACAAAAAACGACCTAAGAAAGAACCCTTTTTCTAGGTCGTGCCTATTGAATAGTAGCACCCTACATAATTTACAAAAATAGTTTAACACATAATAAAAGCGTTATCAATATCTTTTTTACTCGCTTTATGATAATACTTGTATCGAATTGATTTGGAGGTAATTACATAAAAACAAAAAAAATATAGCAACTCTCTATAAGAAAGGGCTCTATAATTTATGGGACTGATGAATCAGAATTGATTCTTCAGCCCCATTTTCATTTTAGGTATTAAAAAACATATCGTTCTCTAGTATGATTAAATCACCACAAAATAAACAACTGAGAGGACGATACGCTATATGAATGATTTAAAAAAATGCTGAGAATAACAGAGAAAGATTTGATGATTACAGAGGTCTCTTAGACCCTTCAGAAGAAAAAGACGTTGGTCGTCGATGCTGTTCTCTCGCCTACTCCTCGTGCTGAGGGGTGTCTCGGTTCTTGTCAGTCTTCCCTGACCGCAAT
>P_244
GTGTGTCCTGTACTTCGTTCAGTTACGTATTGCTAAGGTTAATAGGGAAACACAATAGAATCCGAACAGCACCTAAACAGAGGTCCACTCTGCCAAAGCAGACCAATCAAAAAGTACAAAAAAGAATGAACCATGGTCCAAAGTCAAAAATGTCAGGTGAGAAAAAATGAACTTGAAGAAAGTGGGTGTTATTTCATTAACTTTTCTGACCATCTCTTTTATGGGTATTTTGATGTGTGTGGGTTTGTTGTTTGGTGAAGACAGTGAGGGAAATGGTAGTTCTGGCACTTCTCCTGGCGGAACTAGTGTCTCAGAAGAAGTATTGAAACACCGTGCAATGGTGGAAAAGTATGCCAAAGAATCGGATATAACAGAGTATATTCCAATTCTTTTGGCGATTATTCAAGTGGAATCTGGTGGCACAATGGAAGACGTTATGCAAAGTTCTGAGTCAGCCGGATTACCACCTAATTCATTAAGTACCGAGGCATCCATCAAACAAGGCTGTCTCTATTTTGCGTCTTTGGTTAAGCGTTCCAAAGAACTAGGGTGTGATCAAGATAGTATTATTCAGGCCTATAACTATGGTGGCGG
>P_245
AGTTTTAACTCGTTCAGTTACGTATTGCTAAGGTTAATAGGGAAACACGATCAATCCGAACAGCACCTACACCACGTTTCAAGGAATTATTTGGAAACGGAAATGATTTAGGACTGCAGATCGAATATGCAGTACAGAAAGTCCAGATGGATTGGCACAAGCATTATACATTGGAGAAGAATTTATTGGAGATGATAGTGTCTGTTTGGTATTAGGGGACAATATTTACTATGGTGGCGGTCTGTCTAAAATGTTGCAACGAGCAGCTTCAAAAGATACAGGCGCGACAGTATTTCGCTTCTGTCTATCATATGTAGATGATCCAGAACGCTTTGGTGTAGTAGAATTTGATGAGAATATGCAAGCTGTCGATTGAAGAAAAGCCTGCTCAGCCAAAATCAAATTACGCTGTAACTGGCCTTTATTTTTATGACAATGAGGTAATTTCTATCGCTAAAGGTATTCAAACCTTCAAACGTGGAGAACTAGAGATTACGGATGTCAATAAAGCATATTTGGATAAAGGAAAACTATCCGTAGAACTTATGGGACGCGGATTTTGCTTGGCTTGATACAGGAACACATGAATCATTGCTTGAAGCATCTACTTATCGAAACAATTGAAAAACGTCAGAACTTAAAAGTGGCTTGTTTGGAAGAAATTGCTTACCGTATGGGCTACATCGATAAGGAACAATTGCTGGCCCTTGCACAGCCATTGAAAAAAAAATCAATACGGTCAATATTTATTGAATTTGGCCGCTGAATAAGGAGTCCTTACAGATGAAAGTAACAGATACAAAATTAACAGATGTCAAAATCGTAGAAATGGACGTCTTTGGCGATCATCGCGGTTTCTTCACAGAAAGTTATTCAAAAGCAAAATTTGCAGAACATGGATTGAAATATGACTTTGTTCAAGACAACCATTCACTAGGTGCTGTTCGGATTCTATCGTCTTTCCTATTAACCTTAGCAA
>P_246
ATGCTGATCTACTTCGTTCAGTTACGTATTGCTAAGGTTAATAGGGAAACACAATGAAATCCGAACAGCACCTATGTTTGGCTATTGAATGTTTGTACTATCATGCTGATGTTTCATTATGGACTAAAATTTTTAAAAAAAATCGATGCGGCTTTTATATTTAGCTGTTTATATACATTTTATGGGTACCGTACGATTGATATTTATCATCGTTCTGCTATTGCTGAAGCGATTGCACTTACGGTTATACCGATAGTTATGTATTATGCTTACGCACTGATTTATGAGAAAAAGCCATGTGCAATTCCATTAGCAGTCAGTATGAGCTTACTCATTTATACACATGTTCTTTCCACTTTTATGAGTGTAATAGCCGTTGGCTTACTAGTCTTAGGCGGCTTTGTAGTAAGTGAAACAAGAAAAAAAAGAAAGCATCCGGTTGAATTGTGGAGTTGTCAAAGGCAGTAGGAATGACGATTACTTTAACAGCATACTTTTGGTATCCGATGTTCCGACAAATCATGGTTCAATCGATTAATGAGCCAGATAAAACGACCTTACAACAAAGCCGCCTAAGACTAGTAAGCCAACGGCTATTACACTCATAAAAGTGGAAAGAACATGTGTATAAATGAGTAAGCTCATACTGACTGCTAATGGAATTGCACATGGCTTTTTCTCATAAATCAGTGCGTAAGCATAATACATAACTATCGGTATAACCGTAAGTGCAATCGCTTCAGCAATAGCAGAACGATGATAAATATCAATCGTACGGTACCCATAAAATGTATATAAACAGCTAAATATAAAAGCCGCATCGATTCTTTTTAAAAATTTTAGTCCATAATGAAACATCAGCATGATAGTACAAACATTCAATAGCCAAACATAGGTGCTGTTCGGATTCTATCGTGTTTCCCTATTAACCTTAGCAA
>P_247
TTGTTCCTTCGTTCGGTTACTTTACGTATTGCTAAGGTTAATAGGGAAACACGATAGAATCCGAACAGCACCTATTTGTTTTAGGTTTGACGGGTGAATAGCTACCGGTAAAAGTACGGCAGCCAAAGTCTTTCAGTCTCATGGATTTCCTTTGATCGATGGCGATGTGATTGCCAGAGAAACTGTTGAGCCTGGAACGCTTGCTCTGAGGAAAATTGTATCAGTGTTCCGCCAAGAGGTGTTGCAGCCTGATGGGCAACTAGATCGAGGGAAACTTGGGATGATTGTTTTTCCATCAAAGGAAAAACGGCAAAAACTTGATCAGCTATTAGATCCGTTTATCCGAAAAGCGATAAAAGATCAAATCGCCTCTCTAAGTTCCATCATCCTTTAGTAATTGTAGATATCCCATTGCTCTACGAAGGTCATTATGACCACTATATGGATGCAGTAGCTGTCGTTTATACTACGCCAGAAACTCAGCTTCAGCGTTTGATGAAACGTAATCAACTGACGCTAGAACAAGGCAGCAGAGAATTAGTAGTCAACTTCCAATCGAAGAAAAAAAGCAGCGTGCGGATATTTTGTTCGACAACAATGGAACAAAAGAAAAACTTGTGAGGGGCGGAATCGAAAATTGGCTTTTTGCTAATCGCTTTTTTGAGTATCTGTGTCAATTTTGCTATCCTGAGTATATAGAAAGTGAGGGGATAGCGATGGGATGATTAAAAAATCAAAAGGATAAAGTCGTAGGTAACGCAAAAGAAAAAATCGGCGAGATGCTCAATAAAGAAAATCTAATCGATGAAGGTCGTACGCAATCAGAAACAGCAGAAGAAAAAGAAAAGCAGTAGCAAGAGCAAGAATCGATGAAATAGAAGACCAGCAGAAGCTAAG
>P_248
ATTTTAGTATTACTCGTTCAGTTACGTATTGCTAAGGTTAATAGGGAAACACGATAGAATCCGAACAGCACCTATGAAAATGGTGGATCAAGAGGAATTTTGAATCAGATACTTATGGATAATTTTGGTGAAGAATTAGAAATATCTGAAAATCATCGAATACTAGCAAGTTTACCTATTGAAACTTATTGGACAACTAATTATGATCATCTAATAGAAAAATCAATCCGAGAAGCTTATAAAAACCCTCAGGTTAAGAAAAATTATACTCAGTTAGCAACAACTAATCCAAATGTGGATACAATTGTTTATAAAATGCATGGTGATATAGATGATGTCAGTTCGACAGTAATAACAAGAGATGATTATGAAAAATATGATGATGATTCGTACGCGTTATTTAAAGAAACTTTAAAAGGAGATTTGTTAACAAAAACTTTTCTCTTTTTAGGATTTAGTTTTACAGACCCTAATTTAGAAAGAATTTTATCAGATATAAGATGGGTTTTGAGAGAAAACCAAAGACCTCATTATTGTATAATGAGAAAAATATAAAGGAAAATTTTGTCGATTCTGAGGATTTTTTTGATCAAGAGAGATATAATTATGAACTGACAAAAAGAAGACTACAAATCAATGATTTGTCCAGATTTTCGATAAACGTTGTTGAAGTAGATGATTATTCTGAGATTACTGATATTTTGAAAAGTATTAGAAAAAAGTATTTGAGAAAAACTATTTTTATTTCGGGAAGTGCTGTTGATTATACTCCATTTACATCTGAATCGAAAGGATTAAAATTTGTCGAGAAATTAGCATATAGGCTTTCTGAATCCGGTTATAGAATAGTATCAGGTTACGGACTTGGAATTGGTAATAGTATTGTTTCAGGAGTTCTAAAGCAGAGAAGAAATTTAAGAAAAAA
>P_249
TTTATACTACTAATATCTTCGTTCAGTTACGTATGCTAATTTTTAATAGGGAAACACAAATAAGATCCGAACAGCACCTAATGGAAAAGCGTAATTATAGGAGGATGAAAAAATGAAAACACTCATTAAAAACGGTCAGATCAATACACAAAAAATATAGACGAGACACAGCAGAAATTTGGATAGAAGATGGGCGAATCAAAGCAATCGGTACAGGATTCTCAGAAGCCGAATTTGATGAAGTGTTTGATGCAAAGGGACAATTGATCACACCTGGTTTAGTGGACGTCCATGTTCATTTGAGAGAGCCAGGATTTACATACAAGGAGACGATCGAAGCTGGGACTCGCTCAGCTGCTCGTGGCGGTTTCACTACTGTATGCGCGATGCCGAATTTAAATCCTGTACCTGATACGGCAGAAAAGCTGAGACAAGTATATGACATCATTAGAAAAGATGCAGTTGTGAAGGTATTGCAGTATGCGCCAATCACAGAAAATCTGCGAAGTGAGAAATTAGTTGATCAAGAAGCACTGATTGAAGAAGGTGCTTTTGCTTTCACAAATGACGGTGTAGGTGTCCAAACAGCTGGGACGATGTATCTGGCTATGAAAGAAGCTGCAAAAAACAATAAAGCCCTAGTAGCCCATACAGAAGATGAATCTTTATTATTTGGCGGCGTTATGCACGCTGGCAAGAAGGCAGAAGAACTTGGTCTTCCCGGGATCTTAAGCGTAACCGAGTCTTCTCAAATTGCTAGAGATCTGTTGCTAGCTGAAGCAACTGGTGTTCATTACCATGTTTGCCATGTTTCTACTAAAGAAAGTGTCCGTGTAATCAGAGACGCAAAAAAAGCAGGAATCCACGTAACAGCAGAAGTTTCACCCCATCATCTTATTTTGATCGACGAAGATATTCCCGAAGATTTCGGCTAGGTGCTGTTCGGATTCTATCGTGTTTCCCTATTAACCTTAGCA
>P_250
ATGTCCTCCTACTCGTTCAGTTACGTATTGCTAAGGTTAATAGGGAAACACGATAAATCCGAAAAGGCACCTATCAGATTCATTGTGTACCCCATTCTTTCAACCCATGAGCAGCTCCAAATGGCCAATTTTGATAAAAAAGCGTATATTTTCCGTTAAAAAAAGAAAAACCATTAGGATCGTTTAACAATCCTGTTTTAGGTTCGATATGATAGCTAGCACGCCAAGGTGATCGTTTTACATTATCCTTAATTTTATCCATCTCATCTTTAGTCCAATCAGAATAAGCACGATATCGTATTTCTCGAGGTAAGTTCATATTTTACTCCTTCAATTTATCTTTTTACAACTAGTATGGTAAACGTTTTCCGTTGAAAAATCAATCATTTCATTTAAAAAAATAAACTATATGACAAACGTTTGACATATTTTTAAGATATGCTAAAATAAATTTGCATTTCAGTGAACCGTTTTCACGTAAAAATAAAAAAGGAGTGATTCGAATGAATTACAGTAAAGTAGCTTCCGACGTAATTTTCAGGACGGTCGGAAAAGATAACCTTATTGCAGCTGCACACTGCGCTACACGTCTTCGTCTCGTACTAAAAGATGACACGAAAGTGAATCAAAAAGCTAGACGAAAATCCAGATGTGAAAAGCACATTTAAAATTGATGGACGATCTCAAGTGATTATCGGTGCAGGTGATGTTAATTTCGTTTATGACGAACTTATCAAAAAAACTGGACTTTCGGAAATTTCAACAGATGATTTAAAACGGATAGTAAAGATAAAAAATTCAACCCCATTATGGCATTAATTAAATTATTATCAGATATTTTTGTTCCAATTATACCTGCCCTTGTTGCAGGTGAGTTTATTAATGGCATTACAAAACTTAGGTGCTGTTCGGATTCTATCGTGTTTCCCTATTAACCTTAGCAATACG
>P_251
TATGTTACTTCGTTCAGTTACGTATTGTTAAGGTTAATAGGGAAACACAATAAATCCGAACAGCACCTAGAAAAGCATGCGAAAGTATGTGAAGACGATCAGCAAAGCGAAACAAGTTACGAAAATCTTGTCTTTATGGGAAGTAATGTCATCAGTGGAAGTGCGGAAGGAATCATTGTTTCTGTTGGAAATGAAACACTATTTGGTCATGTAGCAGAAACGCTATCTGAAAAACCAATTCAATCAAGCTTTGAATTAGGCATCCATAAAACATCCATGCTACTGATCAAATTTATGTCATTGATGGCTCCAGCAGTTATCGTCATCAATGGGCTTACAAAAGGGGATTGGCTAGAAGCTTTTCTTTTTGGACTATCTGTAGCAGTTGGTCTAACACCTGAAATGCTTCCAATGATCGTTACGACGAATTTGGTCAAAGGAGCAAGTGTGATGGCCAAAAAAGGAACAGTGATCAAAAATTTGAATGCCATCCAGAACTTTGGTGCAATCGATGTGTTATGTACGGATAAAACGGGGACATTGACACAAGATAAAATCATTCTTGAATATCATATGGATTAGGTGCTGTTAGGATTCTATCGTGTTTCC
>P_252
AATTGTTTTTGTACTTCGTTCAGTTAGGTCCTGCTAAGGTTAATAGGGAAACACGATAGATCCGAACAGCACCTCTGTCTCCGTAAATACTGCATAATCTAGACCGGCAATATGTGCAGAACGTGGACCGACATCGATGATTCCTGACTGATTAGCCCGTACCATCGAACCGCCTGCCACACCTAGAACCCGAACATCTAATGAAGAGATATATTTGGGTGGCCACCTACAATTGAATAATCGATTGCTGGACGTCCATTTTTGATCAACCCGATATTGGTTGTTGTTCCGCCTACTTCAAAATAAACACCATTAGACGCTCTCAAGTACATCAAAGAGCCCATGACTGATGCTGCTGGACCGGAAAGCATGGTTAAAACAGGTCGTTTTTTCATTTCATTGATTTCCATTCTTCCGCCATCTCCGCGCATAATCATCAAAGAAACATTGACCCCTGCTTCTCGTACGGAATCTTCTGTAGACTTGTACATATGTCAGCATTTTTGGTAAAATAGATGCATTGATTGCTGCTGTCCGAGTTCTTCTTGTCAATCCATATAATTTTGTGATGTCAGAAGCCATCGTTGTAGGGATCGATTTTACCGATGCTGCTTCATAAACAACTCGTTCTGGTTCCCCATTATCTACTCCAAATGCCATAGAAACCGGAACATTGAGGTGCTGTTGGATTCTATCGTGTTTCCCTATTAACCTTAGCAATA
>P_253
TATGCCATGTACTTCGTTCAGTTACGTATTGCTAAGGTTAATAGGGAAACACGATAGAATCCGAACAGCACCTGTCACGATAAGCATTGTCAAGCCAGTATGTGCTAAGTCTTTGATCGTATTAAGCACTTCGCCAACCATTTCAGGGTCTAACGCCGAAGTAGGTTCGTCGAATAGCAATACATCTGGATTCATTGATAATGCCCGAGCAATTGCGACACGCTGTTTCTGTCCACCAGATAATTGTGCTGGTTTGGCTTCGATATAACGATCCATACCAACTTTTTCCAGATTTTCGATTGCTACTTTTTTGGCAGTTTCTTTATCTCGTTTCAGGACAGTTGTTTGACCAGACATACAGTTTTCCAAGACATTCATATTGTTGAACAGGTTGAAGGATTGGAAAACCATACCTAGATTCGTTCGATATTTAGGTAAATTATATTTAGGAGCTAATACATTTTCTCCATTATAAATGATCTCGCCGCCTGTTGGTTTTTCCAGTAAATTGATACAGCGCAAGAAAGTAGATTTACCAGAACCGGAAGAACCGATGATCGTCACAACTTCACCTTTATTGACTGTTACGCTGATATCTTTCAATACTTCATTTTCACCGAAGCTTTTTCTTAGATGTTTGATTTCAATAATTTTTTCATTCATGATTCTTCCTCCTTATTCCTGCAAATTTGAATTGTCGATTTCTTCAAGCTTGGTATAAGCTGAAGGACCATCGATTTTCTTTTCTACAGGTGCTGTTCGGATTCTATCGTGTTTCCCTATTAACCTTAGCAATAC
>P_254
ATTGTTTTACATCTACTTGGTCGTTACGTATTGCTAAGGTTAATAGGGAAACACGATAAATCCGAACAGCACCTTTTAGTATTGAAAACAAAAGTAACTGCTGATCAAGTAAACGAAGCAATCAAAAAACACACAGTTGACAATCCTTCATTCGGGTATGATGACCGTCAAATCGTTTCTAGCGATGTCATTGGAACAACTCAAGGTTCGATCTTTGACCCAACGCAAACAGAAGTAACAACTGCTGGTGATTTCCAACTTGTTAAAACTGTTGCATGGTATGACAATGAGTATGGATTTACTTGCCAAATGATTCGCTTACTCAAAAAATTCGCTAACTTGTAATTTGATAGATCAATCGATAAAAGAAGCCTTTGACTGGATCCAGTCAAAGGCTTCTTTCTTTTCAGGCTCTTCGTCAAATCGTGTTGGTGAAGACAAATTTGAATAAAACTTAGACCGATATGCGGCGCGTTCTGTGCGCCGCATATTTTTTAGTTTTCAAAGATCAGACCTTGTTGTAAAGGCTCTTTGTCAAATGATGTTGGTAAAGAGAAATCTTAGAATAATTTGGACAGAACAGAAAGAAGAAAACCTCTTTCTGTTCTGTTTATTTGGTTAAAAATGTTTTGCCATGACGAATCATAATTCGTAGTTTGAAATTGTAAAAGTTGCGAAAGCCGTACGCATTGCGTTTTAATACTTTGATGTGGTTAGCATTCCAATGGTCCGTTTGAATAGCTGTAGTGAAGCGCATTTTGGATCTGTGGCAGAACTTTTTAAACGTTCGTAAAGTGGTTGTATAGGTTTCTGGCAGACCGCTAATGTCTCAGGTGCTGTTCGGATTCTATCGTGTTTCCCTATTAACCTTAGCAAT
>P_255
TTTTTCATCTACTTCGTTCAGTTACGTATTGCTAAGGTTAATAGGGAAACACGATAGAATCCGAACAGCACCTTGCCATACCACCGCTACCGATATTTCCAGTGATTTGATAACGGCCATTTAATTTTTTGCCCAACTCGATCATACACTGTCCTCCTTATATTCGATAAGAAGAACGGTGATATTATCCGCTCCGCCTGCTTCATTGGCACGATCAATCAGCTCAGTTACTTTATGAGACAATGGGCCTTCTTGATTGATGATCGTTCCTATTTCTTCTTCAGACAGCATGTTCGTCAAGCCATCTGAACATAACAGCAGTCGATCTTTTAGTTGCCAAAGATGAGTAGAAACATCTACTTCGACTGTTCCAGGCATGCCGACAGAACGTGTTAAAATATTTTTCCTTGGATGGTTCACTGCCATTTCTTCGCTGATTTCTCCTGATTTGACTAGTTCATTGACTAAAGAATGATCCTCCGTCAATTGCATGATTTTATCTTCACGAATCAAATAAGCTCTGCTATCCCCAGTTGGCAATCGTGAACCAGTCATCTGACAGAGCGGAGCGGATAATATCACCGTTCTTCTTATCGAATATAAGGAGGACAGTGTATGATCGAGTTGGGCAAAAAATTAAATGGCCGTTATCAAATCACTGGAAATATCGGT
>P_256
TTTGTCGTGCCTTTCGTTCAGTTGCGTATTGCTAAGGTTAATAGGGAAACACGATAGAATCCGAACAGCACCTTAAAAGGCGAAGAACAAGCCGACAGGTACTTTATAGCGATATGGGAATTGGACGATCCGAAGAAATTCACGATCAAGAGAAATGGATCAAACCAATCCGATTTTTGAAAGTGAAGAAATCAAAAAAGTAATGATTCCAACCATTCAAGATGATGTGAACCTTGCTTTGAAACAAAATAACCTTAATTCTGTATTGGTGAAAAACTTCAATTTATGGAGACAAGCGAGTGAGGACAGCTATATGATTGCTGAAGACTGGCAGGCAACCGAAGTAGAACCACAAGATATTACAGGCAAGCCCGTTTATATCGGAGTGGATTTATCTAAAACAGATGATTTAACTAGCGTTTCATGGATCGTACCGCTAGATAACGGCGAACTTTATTGTGATTCACATAGCTTTGTAGCCACCAAATATGGGCTTCAAGACAAAGAAAAGCGCGACGGTTTGCCTTATCGAGAACTAGAAAAAGCTGGTGAGTGTTCCATTACTCAATTAGAAAGTGGAATCGTGGACTATGACCAAGTATTTCAGTTTATTCAAGATTTGATTCAAGAAAATGATTTGGAATGTATGGGGATTTGTTATGACCCGTATAACGCTAATTCGCTTATCAGTAAAGCTGAAAAAGCCAACTACCCAATGTTAGAAGTAAGACAAGGAACGATTACTCTAAACGTTCCAACCCGAACTTTAGGTGCTGTTCGGATTCTATCGTGTTTCCCTATTAACCTTAGCAAT
>P_257
TTATCTAATTGTATTTGGTTCAAGTTACATATGCTAAGGTTAATAGGGAAACACGATAAATGCAAACAGCCTCAAGAGCAAATATATTTTACTGAGACATTCAATAGTTTACCTGAAAGATAAAAAGAATTCAGAAAAACAGTAGATTTCTCTTTGTTTCTTTATTATCCTTTTTCCATAAAATAATTTTAGGTATAAAAGACAATATTATTGGGCAATCCTTCTTTTTGTTATGATACATGTGAAAATGTTTCGTAAAGGAGAAAGAAAATGCACAAAGCTCAAAGACATTTGCTGATTGAGTTCATTGAAGAATTCCCAATCCATACACAAGAAGAACTATTAAACAAACTTGGGCATTATGGCGTTACCGCCACGCAGGCAACGATTTCTGGGAATATCCGTGATCTAAAAATCGTGAAGGCACCTGATGAAAATGGCGTTTCCCGCTTCGTATTGTTTCACGAAAAAAGGAACTCCTAAGGACTTAGGACTGAGGAAGAGGATCGGCTGGTTCAAATGATTGAAGACATTGTATTGAAAGTCGAACAAGTGTCCACTTTTTGACGATCGTCAATACCTTGCCAGACAATGCTCATTTATTTGCATCTGTTTTAGATGAGATCAAACCTGCCTCTATTGTCAGTACAATTGCTGAATTCGAATTGGATCGTCCGGTCATCTGCGGAAAATGAGGAGGACGCAAAACGATAAAAATTCTTCACCATCCAACTGAAGTATCACTTTTTTAATCAGAGCACGTATTCCTAATATGGAATGCGTGTTTTTTATTTTCAATATTTTCCTTATTGAATAAACCTTTACACTCTTTACAAAATACATCATTTTTTATTGGAATTTTTTCAACACCTTGATTGAATCACAATAATCATCATTTAGGTGCTGTTGGATTCTATCGTGTTTCCCCTATTAACCTTAACAT
>P_258
GTTATGTCATCTACTCCGTTCAGTTACGTATTGCTAAGGTTAATAGGGAAACACGATAAAAACCGAACAGCACCTCATTGCGAAAAAAGCAATCGAACGCAATACCGGTGCTCGAGGACTTTGGTTCCCTGAAGAAATCATGATGGATGTGATGTTTGATATCCCTTCAAATGAAAACATCGAAAAAGTGATTATCACAAAAGAAGCAGCTTCAATTGTCTGGTGAGCCAACAGTAATCTATAAAGATTAGAGAAAAAAGCGGGTTGATGAAAAGAGGCTGCCGTAAAAGTCATTTTGGCTTTTGCGACAGCCGCTTGCTTTATTCATCACCTTGTTAAGGAGAGAGACCATGAAAGTCCATCAAGCTGAAATTATCATAAGTGCAGTGGCACCAAAACAATATCCAGATACACAATTGCCAGAAATAGCTCTGGCAGGACGATCAAATGTAGGGAAATCTTCTTTTATCAACACATTGATTGATCGAAAGAATTTAGCCCGTACTTCCGGTAAGCC
>P_259
TGTTATGTGACACTCGTTCAGTTACGTATTGCTAAGGTTAATAGGGAAACACAATAGAATCCGAACAGCACCTGAAGACTAGATAGAGATACAACAGGACTATTGCTGATCACTTCGAATGGACAATTGGGATATGAAATGCTACTTCCAGAAAAAAAGGTTTCAAAGACTTATCAAGTAGTTGTGAACGAAAGGGTGACACCGGCAGACGTAACAGCATTTGAAAATGGAATCGTATTCGCTGATGGGTATCAATGTAAGCCGGCTGATTTAAAAATACTCAAAGCAGACAAGCACCAAAGTACGGTTTTATTGACGATCCAAGAAGGAAAATTCCATCAAGTCAAAAAGATGTTCTTAGCCCAAGGAAAGAAAGTGACCGCATTGAAACGGCTAAGCATGGGACCATTGGAATTAGATGAACAGCTAGGAGTAGGCGAGTATCGATCGTTGACATTAGCAGAGATGAAAAAGTTAAGTATTTATTTTAAATAGGAGGTCAAAAAGATGAAATATAAAACTTTATTGTTTGATGTAGATGATACATTGTTAGATTTTCAATTAACTGAAGCCAATGCTTTAAGTGCTTTGTTTGCAGAACAAGGAATCACATTGACACCAGAAATCGAAACCAGCTATAAGGCTTTGAATCATCATTTATGGCAGGTGCTGTTCGGATTCTATCGTGTTTCCCTATTAACCTTAGCAAT
>P_260
TTTTGTCGTGTACTTCGTTCAGTTACGTATTGCTAAGGTTAATAGGGAAACACGATAGAATCCGAACAGCACCTCTTTTCCTGTATAAATCCCTAGCTCATGCATTCTAGGTACAGTTTTCTTCCCTACCCCATGAAATTTTTCAATTGGCAAAGCTTTTAAAAATGGCACAGCGTCTTGAGGGGCAACTACCGTGATTCCTCTAGGTTTTTGATAGTCTGATGCTAATTTGGCCAAAAACTTATTGTAACTTACTCCCGCAGAACATGTTAGCTGGACACTCTCCCAAATATCTGCTTGGATCATTCGGGCGATTTTGATGGCTGACTTGCAATTGATTTTATTTTCGGTCACATCAAGATACGCTTCATCGATACTAACTGGTTCCACAATATCTGTATAACGATAGAATACTTCCCGTACTTGTTTGGAAATATCGCTGTATTTATGATGGTCGCCAGGCTTAAAGATGGCTTGCGGACAAAGCTCATACGCTTTTTGTGCACTCATTGCTGAATGAATTCCGAATTTTCTTGCTTCATAATTTGCTGTAGTCACTACTCCACGCCCACCAGTGTCACTGGGGTGTCTGGCAATTACTAATGGATGTCCGCGAAACTCAGGATGATCTCGTTCTTCAACCGAAGCGAAAAAAGCATCCATATCAATATGAATGATTTTTCTTGATGTATCATTATGTAAAGGAAATTGCAGCTCCATCATCCTCACCTCTTATTCATTATACAAGAACATTCGTTCGCGTTCAAGAGATTTGAAAAGTTAGTAGCTGATTTCCTCATTAGTCTTTCATTATAGACAACTTATACTATCTCAGTCTAATTCATGGTACTGACGGTAGACTTCTTGTTTTTTCAGCCCATTTTTCAGCGCTACTGCTTTGATAGCAGCATTTGGTTTTTCGCCTGAAGCAGGTGCTGTTCGGATTCTATCGTGTTTCCCTATTAACCTTAGCAATAC
>P_261
AATGTTTATTTCCTTACTGCGTTTGAATTACGTATGCTAAGGTTAATGGGGAAGCACAATAAAATCCGAACAGCACCTCGAGAACCGAAATCGTAGATGTGGCAACTTTACTGAATAATATGGGGGCGAAAGTTCGAGGACGGGTACAGATGTGATCCGTATCGAAGGAGTCGAAACATTACATGGCTGTCGGCATTTCATGATTCCTGACCGCATCGAAGCGAGAACCTATTAGCATTAGCAGCTGCAGTAGGAAATGGTATCAAAGTGAAAAATGTGATCTTTGAACATTTGGAAAGCTTTATAGCAAAATTGCAGAAATTGGTGTGCCATATGAAAATCAGCGAAGATGAATCGAAGTTTACCCCTCGAAAGAATTAAAACCCGCAAACATCATGACCTATCCTTATGCAGATTTACCACAGATCTCCAGCAGCCGCTTGCTGCGTTGTTGTTCAATAACTACGCGCTTGAATCATCGATGCGATCTATGCGAAACGTGTGGACCGGTGTCCCCGAACTAGCACAAATGGGCGCTAGTGTCCGTGAAAGAGAATGTGATCATCGTGAATCGTGCCAATAAACTTCACGGCACAGAAGTCGTCGCTTCTGATCTTCGGGCCGGTGCTTGTTTAGTGATTGCTGGACTATTGGCAGAAGGGACAACGACGATTTACAATGTAGATAGGTGCTGTTCGGATTTCTATCATGTCCCTATTAACCTTAAGCAAT
>P_262
TGTTGTTACTTCGTTCAGTTACGTATTGCTAAGGTTAATAGGGAAACACAATAAGAATCCGAACAGCACCTTGGCAAAAGATCTTGGGAATCGAACTTTTAGTCAATTCTTTGACATATGTCTGGAAATAAGCATCCACATCTTTTGAAATGAGGGTCTCTAGATCAATGTTCTCCACACCGGTTTCGGAAAGAGAAGTGACTTTTTCCTCAATATCGTTATAGACCTGCATGTTTCGTTCTGGATCTTGTGACCAGACAACATCAGCAAATCCTGGTTCAAATGTCAAATACTGACTTTTGCTGTCCATGAATCGGTCGAGACGTTCCGGTATTTCCTTGATTTTCAGTAATCCTTTTTGTACTTGAAGGGAAAGTTCTTCTTTTCGAATGATTAGCTTTTTCTCATGATGAGTACGGTAATGTAAAAAAGATTTTGCACAGACTAGTTTCAAGTCTCGTTTCACTTGACCGATATTTCCTTCCGCATCATAAAGCATGAAGGCAAGAATCGCTTCTTTTTTCGATATCGATACGTTGATTCAAACGATTCGCT
>P_263
CTATGTTTTTAAGCCTAACAGTTACCGTATTGCTAAGGTTAATAGGGAAACACAATAGAGAATCCGAACAGCACCTAAAACATAAATCTTCCTTCTGCTGAATATGTGATTCCTGATTTAACCGTTTTTGATCAAGTACGTTCGTTTTGGCATTTATCAGAAGCCGTATCACGTATATAATAGTTTCCGTTTTTTCTGTCACAAGCAAAACGTTATCCTATTTGGAAATCAAGGTATGATGAGAAAAAAGGGGGATTTTATATGACAAAAAAAGCAGTTTTCGCAGGCGGATGCTTTTGGTGTATGGTCAAACCATTTGAAGAGCAGCCGGGATCATTTCTGTGACATCCGGTTATACTGGCGGGCATGTACCAAATCCAACTTATGAACAAGTAACAACAGGCACAACAGGGCATACAGAAGCAGTAGAGATCGAATATGATCCAGAAAGGTGCTGTTCGGATTCTATCGTGTTCCCTATTAACCTTAGCAA
>P_264
ATCTCGTTACTTCGTTCAGTTACGTATTGCTAAGGTTAATAGGGAAACACGATAGAATCCGAACAGCACCTCTCGCATGCAATCGTAACTCGCCGGTCATTCTACAAAAGGCACGCCATCACCCATTAACGGGCTTTGACTTGTTGTAGGCACACGGTTTCAGGTTCTATTTCACTCCCCTTCCGGGGTGCTTTTCACCTTTCCCTCACGGTACTGGTTCACTATCGGTCACTAGGGAGTATTTAGCCTTGGGAGATGGTCCTCCCGGATTCCGACGGAATTTCTCGTGTTCCGCCGTACTCAGGATCCTCCTAGGTGTCTTCCACATTTCGTCTACGGGGTTTTTACCCTCTTTGACTGACTTTTCCAAGTCATTCGACTATCTGAAAGAACTACCATATTGGAGTCCTACAACCCCAACAAGCAAGCTTGCTGGTTTGGGCTTTTCCCCGTTTCGCTCGCCGCTACTCAGGGAATCGAATTTTCTTTCTCTTCCTGCAGGTACTTAGATGTTTCAGTTCTCTGCGTCTACCTCGAATGTGCTATGTATTCACACAATCGTAACATCCTATTAAAGATGTTGGGTTCCCCCATTCGGAAATCTCTGGATCATAGCTTACGTACAGCTCCCCAAAGCATATCGGTGTTAGTCCCGTCCTTCATCGGCTCCTAGTGCCAAGGCATCCACCGTGCGCCCTTACTCACTTAACCTTATGAACCTTGCGGTTGGGTTTTGATCCTTCTTCTAGCGATAGAAGTTAGATCAAGAAAATAAGCAATTGAACTTATTAAAAAACTCTATCCAGCTCACAAATCAGCCTGTGCGGCAAAAAGATCGATCGTCTCATAAAATCAA
>P_265
GTGTTATGTTAATTTCTTGGTTCGTTTCATATGCTAAGGTTAATAGGGAAACACGATAGAATCCGAACAGCACCTATCTTGCGCCATGGATGATACCGGTTGTTTGTTGCAATTTTCCGTTTTTTACTATAAAAGTAGTTTCTTTTTGTGGATTGGTTAATTGATAACCATCTGGTGCTTTTGTTTCAACTAAAGTATAATTGCCGTCTATTAATCCATTGACACTGATGGATCCTTCAGTATCAGTTGTGAATGTCAACGCTGACTCAGCAGGATCATAGAGAGCGACACCAGTGTTTTCATCAAAACCGGTCACGAATTGATTCTCTGAATTTTTGATCTGGAATTGCGCCCCTGCTAACTTATCTACCCCTGAAAAGTTCCCAGCTTTCTGGATTTTGATATTGCTTTCTTTGATGACATTTTTAGCATATAGGTGAATCGTGTCTAAAGGTTTGTCAGGGTCTAGGGTAAGCTTAACACGATATTTGGCGACGTTTCGACACCGGGCTTTGGTGTTTCTACAAAGACGTATACAGCATCTTTCCCATCAGATTTACCTGGAAGAGTTAGGTTAGCTAATCCTTCACCAGAAGTCGTTACACTTGCGAAGGGTGTAGCGTCTGCTGGAACTGCTGTGTCTTTACTTGGATAGTACGTAGCAGTGATGTCATATACGTTGAATTCAACGCCGTTCAACGGTTCGCTATTCGGAAATGTCAATTCCGTTCCGTTGTTTATTTGATTTTCTGGTGCTGAAGTGAATTTCAATTTATGCAAATTAACCGTAACATTTTCTGGTGTAGGTGATACGGCTGCAGAAACCTCTGCAGTTCCTAGGCCGAGAACGAAAGGAAGCAGCATGATAGCAGTTCCTAAAAACGTCCATATTTTTGTTTTGATGTTTTTTCAGGTGCTGTTCGGATTCTATGCGTGTTTCCTCTAACCTTCAGCAA
>P_266
GTGGTTTTGTGACCGCTAAAAATAAGAGTACGTATTGCTAAGGTTAATAGGGAAACACGATAAATCCGAACAGCACCTTTAGTCTATCGCTTCTTTTAGGTGGGATCTTAGAAGAATCAACCTATGATGACAATGTCCATGTAGGGCATGTCCTATTTGCCATTGCGCTTTGGGCAGTAATGATTTATGGTATCAACATTCTCGTCAAAAAAATGAAAAGGTCAATCGTTGGGTCAAAGGCGAGCCATCTGTTCTAATCAAAGACGGCGTCATCAACATGACAGAGTTGACAAATAACCATATCGAGATGGAGCAGTTGCGAGCAATCTAAGCAGCAAGAATGCTTTTTTCTTGAAAATGCCAACGTGTTATCAAGAATGCCGGTCAAATGAGTGTATTGAAAAAATCAGATGAAGACAAAGCTTTATCGATCCTGCTTTGTAGATGAAGGGCAAATTCAGCATAAAGTGCTTCAGTCCAATCAATTGACTGAAGCATGGCTTATGGAGAACTTGGAAGAAAGAAGGCTATGCAGATGTAAAACAGCTGATTTATGTTGAATGGTCAAGAGTAGGAAGAAAAAGGGCTCTACATACTAAATAAAGAAGACGTCATGCATGAATCTTACCGAATAGATGGATAGATAGACAGAGGTTGTGAAATCAGCGCCTTGGCTTGTTACTCAAAACTAAGCGACTTTTTCACAACCTCTGATATCTAATATACGTTGTTCCAGAAGTTGCTTCTTCGAAAAATAAGCCAAAATTCCACAAAAATTTAAGAAGCAATTTTCGAAAAATCCTTTCTTATTTTTTGAAGTTGATCACTTCTGTCACAACCTCTCATGTCACAAACCATTTTTTTGTTTCCTTTAACTCAAATTACCCGTACGTCTTCCCACAATATCGGCTGATGGTCAATCATAAAGTAATCTTCAGGTGCTGTTCGGATTCTATCGTGTTTCCCTATTAACCTTAGCAAT
>P_267
ATGTTTATGTACATCTATTCGTTAGTACGTATTGCTAAGGTTAATAGGGAAACACAATAGATCCGAACAGCACCTGGTGTATTAAGATTTCTTGAACTTCACGATAGCTAAGGTTATAACGAAGATACCGTAGCCCGCGGCTACAATAATCACATCCTGCTGAAATTGCTTTCCTTTAAAATGATTCATCCCTCCTGCTATCTTTTTCTATTATTCTACCTTATTTGATAGTAGATTTAAAACTTTTCAAGACCAACCGTAGAAAGTATGGAATCACTAATCAAAGAGATGTTGTTGATGTCATAGCTTCAAACAGCAATCTTTTCCGTATGATGTTTGATGCTAATTACCAGAACGGATTTCGGCCGCAATATGCAAAAAGGATAGATTCTGAAACTGGAGAAATGACGATGAATCATTTTAAAGGAAAGCAATTAGGATGTGATTATTGTAGCCGTGGGCTACTATCCTTTCGTTATAACCTAGGCTATCGTGAAGTTCAA
>P_268
TTGTGTGTCTTGGTTCAGTTACGTATTGCTAAGGTTAATAGGGAAACACGATAAATCCAACAGCACCTTAGTAATCCAATAATTAGTATGGAAAACAGTTCTCCCTACGATTTATGCCCGCAAGAATTGCTTAATTTAAGAGTGAGAATAGCTAAAGTAATTACCTATTCTGTTTTTCTTTTGTTTTTTCAGTGTGATATGCTAAGCTGAAATCAGAAGGGGGGCGTTACTTTATGGCTAAAGAAACCGAAGATAAATTAGCGAAATTAGCAAAAGAATCTGGCAATGACTTTAAAAAGTTAGATGAGATGGAAAAAGAATTAGAATTGAATGAAAGTCCTAATGTAGAACGAGACAATAGTGAAGAATCAAAACTAGAAAAACGTAGACAAGGCGCCTATTTTTCCGCCTAACACGCCAGACAGTCCAGCAATCCTGGCGGCCCTTGCGAATCCTTGATTCTTTCAATCGTGAGGAAATGGTTTGCGGGACAATTAAATAAGAAGATGTGAAAAAAACCTAAATAATGCGAAGGAGCATCATTCAGGTTTTTTTGTGTTAGATAAGACTTATTGCAAATGCTGATAAAAATAGATAGCCAATTGCATACAATCCGTAAATCTAGCTTTTCTAGTCATTGGCTGGTGTTGAGGCATGCATCACTAGAGTACAAGGCATCTGCAATTTCTTTATTGTTTTTTCCGGCAGCTACTCTTTTGATAATTGCAAGCTCACATTTCACTAAAAGAAGCATAAGCATGACTATCAATCATGAGTTTTATTCTTCATCATTTAAGTGAAAGTCTCAGAAGTGTTGTTTCATTACCAAGTGTTTTT
>P_269
CCAATCGTCTTCATCTTGACTTGTATTGTATTGATGCTTCGTCTGCAAACTGTGACATGGATCGTGTTCGGTATCGTAATGGTTATTGGACTGATCATTTATTTTGGCTATGGCTATGGACACAGAGGTGCTGTTCGGATTCTATCGTGTTTCCCTATTAACCTTAGCAA
>P_270
CGTTATGTAGCACTTCGTTCAGTTACGTATTGCTAAGGTTAATAGGGAAACACAATAGAATCCGAACAGCACCTGGCGTATAGCAGAAACCCAAACAAGTTTTCCGTGGTGTGCTGCTTACGTAGAAGCTGCTATCTTATGTAACAAAACAGATGTACATGCTACTTCAGCTAGAGCCATTATGCATTATACCTATCCTAATTTAAACAACAGTCAAATTGAATCAAAAAGTCTTAATCAAGATCAAATAATAAAATATGCAAATTACTGTGGTGTTTATCCTAAAAAAGTAGCACGAATACTAAACCTTTCAGAGGTCCAAACACAACTAAGAAAAGGAAATGCCATTTATATGGGAACTGCTGGTTATGGAAATTATAGTAACAGCCGTCATGCACTTGCATTATTTGGGTGGGTCAATCAAGGTGGTTATCAAACTTACTATGTGTGGAATCCTTGGTATAACTACCCAACTGTGATGAATTGCAAATGCAGGACCAGTTACAATTCCTGTACCTGGAGGTGGTTTTACTTGGGACAATACCATTACAAATTGGTAAATAAACCCATT
>P_271
GTGTTATGTGCCTGTACTTCGTTCAGTTACGTATTGCTAAGGTTAATAGGGAAACACGATAGAATCCGAACAGCACCTATCCACTTGCTCATGCGATTTTGCAATATTTCGATTGCACAATACCTGAAGAAATCCAATACTTACCAATAGAAGAAATTACTGGTTTTGGATTACAAACTACCTATTTAGGTGCGCAATGGAAAGTTGGCAAGCACGCATATGATCCTGAGACGATGATAATCAGCAAAGAGATTCGGAATGGATCGAACGTTTGGAAAATCAAGGCAAAACCGTGATTTATCTTTCTAAAGATCAGCAGTTAATTGCTGTTTTAGGTCTGCTAGATATTCCAAAAGCAAATACCCAACAAGTAATTTCCTACTTTAAATCCCAAAACATCCAGGTGCTGTTCGGATTCTATCGTGTACCATTTAACCTTAGCGAT
>P_272
CTTTTTAGTCTCTTCGTTCAGTTACGTATTGCTAAGGTTAATAGGGAAACACGATAGAATCCGAACAGCACCTAATGAGGTTGGTGTTGAGCGCTTCTCTTTCTATGTAGAAGCTGCAGCAGGTTATCATAATTTTAGGTTTTATATCTTCCCGTTATATATATAAGGTATTTTACGGATTCTATAGAGTTATCTCTATGAATCCTTTTTTGTTTTTACAAATAGGAGTAGATACTAGAATAATGCGTGTGTTAAACTATTATTGCAAACGCAATAATAAAAGAAAGTAGGCTTACGCACCATGTCTATCAATACATTTGTTTACTCGCACCCGATCAATGTTTACATTATCAAGAATTTAGGAATCACTGTAGAACAATTTTGTGAGTTATATGCCTACCCACAAGGAACGGTTGCAAGCTGGATAACCCGACAACGTAGAATAAAATCATTACCTAGGTGCTGTTCGGATTCTATCGTGTTTCCCTATTAACCTTAGCAATACGTC
>P_273
GTTTTTAGGCGTACGCCTTGAGTTCAGTTACGTATTGCTAAGGTTAATAGGGAAACACGATAGAATCCGAACAGCACCTTTACGTCCATTGGTGGAATACCATCCAGCTGCTACGGCACGTTAGGCTATGAGACACCGATCAGTTTTCGACAGCAGAGATTGGCGCAGCGAATCCTTGATAATGAGCTCGGATGTGATACCGGTGGCGAGGCACCTTAATTATTTGAATGAGCTTCTGCCTTAGAGAATCAGATTCGAGGAGGCTCGTTGTGGAGATCAGGAACACCAGCAGCAAGCTTACGCAATACCTTATAATTTTTGTCAAAAAAAGTGTTGCCATTCCACATATATCTTTAAACAGCTATTGCCAGATAAAAATAAATGATATTATATATATAAATACTTATCCGAAAAGGGGAATGAGAGAGTCAAGGTTCTTGGAATGTCGAATAGTCGAGTAGGTAGATTTTCTATCTACAACCTTGTTGTTTAAAAATGAAAAAAATTGGAATTAGAGAAGTTGCGAAAGAGGCAAATGTTTCTCCTACGACTGTGAGGTGCTGTTCGGATTCTATCGTGTTTCCCTATTAACCTTAGCAAT
>P_274
TCTTTTTATACATCTATTCGTTCAGTTACGTATTGCTAAGGTTAATAGGGAAACACGATAGAATCCGAACAGCACCTCCCTACTTTCTAGTTAAGGTTCCTGAATAAGTCGCAATCCAATTGTTTCCAGCTGATTTATAACTTTGTAAATACAATTTCCATAGTACCAATAACCATTTCTTTTTCTTTCCAAATCCGTGATTGAGGAGGTCTAGAAGGCCAACCAACTTTATCAAAAATCATCGTTCCTGTCACTCGTATCGTTTTAGAAGCTGCTCGAGCAAGTAATGGAGAAACTATTAAATAATTTTCAGTAACAGTTAAGTCGTTAGTTGGGTTACCAATGGCTATTCCGTTCCTATCTAAAGGAGTTAATTCTTGGTTATTATCTACTACAGTAGTTGGTTCATTCTATATCAGCAGATGCGAGAATTGTAGTTCCAGTTACACTAATTCCAATAGTTAAAATACCTAAAGATAAAATAAACTTATTTTTCATTGTCTATCACCTCGAAATCAAAAATAAGAAAACGTTTTCTTAATAAATCTTAACAGATAAATCAAGTTATATACTAGAAAATTCATAAAATATATTTTTAATGTCATAATCGTTTAAATTTTCTTGATTGACATTTATTTACAAAAAATATTGCCATTTAAAAAGAAAAGTGACACATACTATTTCCTCCATCATTAGTTTTTGTCTATATAAGGTATACCCTAACTAGACACGACCGCGACATTGAAAAATCTGGTTTTCTCGTGTATGATTAGGGTGTTTTTTAAATAGTTGCAGAAAGTAGGTAAAAATTTTGAGAGTTGCATACATACGTGTCTCATCCATCGATCAAAATGAACAACGAGGTGCTGTTCGGATTCTATCGTGTTTCCCTATTAACCTTAGCAATAC
>P_275
GTTTGCCATGTTTTTACCTCTACTTCGTTCAGTTACGTATTGCTAAGGTTAATAGGGAAACACGATAGAATCCGAACAGCACCTGGTTCAACAAATTCAGGTACTACAATTTCATACATTTGTTCTATTTGCATAGCAAGAAAACGAGGATTGTTTAATAGTTGAGGAGAAACTGTCAATAAAACGCTTTGGTTAGAATTGAATACCGCTGTCTTAAATATTTCTCTTAACTTTTCTAAACCGTTTAAACTATCGTTATCTCTAATTTTAGCAAATATTACTGCATTTTCATTTCCAATTCTTTAAAAATTGCTTTTAAAATATCTTCCTTTGAATCGAAATGATGATAAATAGCACCTTTAGAAAGTTTTGTTTCATTGATAATATCTTGCAATGATGTGTTATCATATCCTTTTTCACAAAACATTTTTGTAGAAACATCTAAAATGAGTTTTCTGTTTCTTCTGGATATTTATTGCGTGCCATAACTTACCTCCAATACAAACCGTTGGTCTGATTAAAGTATATCTTAGTATTAGGTGCTGTTCGGATTTTATTATAGTATTCCCT
>P_276
ATGTCCTGTTACGCCAGTTACGTATTGCTAAGGTTAATAGGGAAACACGATAGAATCCGAACAGCACCTCAATGTTTTTACCATTTCTACTTATCAAAATTGATGTATTTTCTTGAAGAATAAATCCATTCATCATGTAGGTCCATAAGAACGGCTCCCAAATTAAGCGATTGGCTGATGTTTGATTGGGGAAGATGCGAATAATCTTTTCTCTTCTGCGTACTTCTTGATTCAGTCGTTCAATTAGATTGGTACTCTTTAGTCGATTGTGGGAATTTCCTTGTACGGTATATTGAAAGGCGTCTTCGAATCCATCATCCAATGATGCGCAAGCTTTTTTTTGAATATTTTGGTTGATCGATATAATCATGAATCAATCGATTTTTAGCCTCACGCGCTAAGTTAATATCTGTGAACTTAAAAATTCCTTTAACAGCTTCTCTGAAAGATTTTGAATTTTTTTTAGGGATGGGTCTCGGGATTATAGTATTTCC
>P_277
TGCTTTGCCTGTTCTTCGTTCAGTTACGTATTGCTAAGGTTAATAGGGAAACACGATAGGCATCCGAACAGCACCTAATTTATTTCGTCGTTTAATAGGTCGATGGTCTTGTTCTATTAAATTGTTCATATACTTCACAGTTCGGTGCTCTGTCTTAGTATATAAACCCACACTCTGTAACTTTCTGGAGCCAAGAGAAGGTGCTTTATCAGGTCACAATTGCTTTCGGCTCACCAAACTGTTTATGGAGTCGTTTTAAGAAAGCATAGGCTGCTTGCGTATCCCGTTTCTTTCGTAACCAGATATCTAAGGTTAAGCCGTCCGCATCAATTGCACGATAAAGATAATGCCAACGTCCCTTAATTTTGATATAGGTTTCGTCCATTTTCCATGAATAGAAGGATTGTCTATTTTTTCTTCTTCCAAAGATAATAGAGGACTTTGCTGTACTCTTGTACCCAACGATAAATCGTAGTATGACAAACATTTATTCCACGATCATATAACAATTCCTGAACTTCACGATAGCTTAGATTGTAACGCAGGTAGAGGTGCTGTTAGGATTCTATCGTGTTTCCCTATTAACCTTGGCGA
>P_278
TTTGCCATGTTTACTTACTCGTTCATCATGCTAAGGTTAATAGGGAAACACGATAGAATCCGAACAGCACCTGATCGTTTCCATTGTTCCTTCAAAACGTGCACGTCCGTTCTCAACTTGGCATTCGATTCCAAGATCTCTTAATTCTTTACCAACCAGTGCTCCTAGCCCGCTTGCCGCAGTTGCGACGAGGTTGAACTTCCTGTTTTTTTCCATACACAATCTCCTTATTTATAAAAAAAGGAGGTGGGACATCAGTCCTACCCCACACTTTTACTCAAATTCCGAATAACCGGTGATACAAAAGTTTGTTTTGTAATAAGAACGATTCATCTGAAGTATTGAAAAATAGCTTTCAAATGTTTTTCTTGTTTCTTATAACGCATTACTTTTGTCACGACCTAATTCCCTGATGTTTGCGGTTTCTATAAGCCATGTTCTGTACTTTGCTTTTCCAGGGAGAAAAAACAAAGCGGTAACCATCTATCTGCAGTTATACTGCCTTTTTGTCCTGTTCTTCTTCCAGACAAAAAGCGCCCCTACCATTGTTTGGGTTGCTCGCTCGAGGGGTTTACCGCGTTTTCCACCGGATGGGTTTCCCCAGCCACTTCGTCACTGTGGCACTTTCAAGGATACTTTAAGCATAGCCGAAGCATTTCCTTTTGTTTTCCTGCCGTTACTCCAAAGAGTACCTTGAGCTTATGGTTTCGCTAAGCACGAACACTACAGGCATCACAGCCTGTGCGAGCATGGACTTTCCTCAGAGGTGCTGTTGGATTTTATCATATTCCTGCTAACCTTAGCAAT
>P_279
ATTATTTTTTGTACTTCGTTCAGTTACGTATTGCTAAGGTTAATAGGGAAACACGATAGAATCCGAACAGCACCTGTAAAAATTTTGATAAACATTTAATATATTAATCAAATGTAGAGGATGCCCAAGCAATGAAAGCTGTCTTCATATTAATTCTCCTTTTTTAAATACAAGTAAGAAATGCTTCCCAAATAATACCAGAAAACAATTGAAATGACATCGCGCTTATTGAAAAGTACATGAGCCTCCACCATTTCATCTATAAAAATAGATAGTATAAAAATTAAAACAATACCAAGAAACGCATAATTCACTTTACTTCTAAAAAATGTTTTTAGTAAACTAAAGATATTTAACACATAGAAAGCATAGATACATATAAAAGCAATTATACCACTTGATACAAGTTCTTGAAGAAATCCATTATGCATGTTTCCATGTGCTCTTTTTTAGTTCATTCACATGCTAGTCCAAGATCTACTTTTTTCAAAAATTTTGCATCGCTATTCCCATAGAAATAGGTCTAGGATAAACCGAATAACAAAGTTGGTGTTCTAACTTTAAGCGCAGCTTTCCAAATGGTTAAAACGACCAGCTGAAATTTCGGAGTTATCACTAGAATGCTGTAATATTACTTCTTTTTCTGGAAGTGGAGTTTTATCTGATTCATTTGACTCTATAACTTCTAGGTGCTGTTCGGATTCTATCGTGTTTCCCTATTAACCTTCGCGATACGGTA
>P_280
TTGTGTAGTTTACTTCGTTCAGTTACGTATTGCTAAGGTTAATAGGGAAACACGATAGAATCCGAACAGCACCTAAATCTGGTTCTATTCAAGGAATGGCATTGTATGCTCGTGAAGGATTCAAATACTTTGCACCAAACGGGCCTGGTTGGACAATGAATATAGGTATTTATTACACTTATAATCCTGTTGCAGGTACGTATTATGTTGTTCAAAATATTTAATAAAACAGCACAAAGAGATTTCTTTGTGCTGTTTTATTTTTAGTTGTTGACAAACACTAAAAAAATATAAAATATAATCAACACATAAACAAAGACATCTCAGCAAGAAAGCAGGGGATTTTTATGGATGAGATGGTTTTAAGTACTCAGAAATGGCTAAACAAGAAATACAGTAATGTTACAGGGTTTGATAAGGTTCCAGAAAATGGGCAAACAGGGTGGCCTACAATCTATGGACTTATTGAAAGTAGAACTTGGTATTACTAATCTAGTAGCTAATTTTGGACCTACCACTGAAAAAATGTACGATAATCAGGTTACTCCTAAATGGGGCAAAAATCTACCTAAAAATATTGTATTTCTTATTCAAGGTGCCTTTTAAGGGGATTAATCCAGGTGGCTTCGATGGGGTATATACTCCATATTTAGATACTGCTGTAAAAGAGTTGCAGACTGATGCAGGGTTTAATGGAAGCGCTGTAACTGGAGTTTTGGATGCGAAATGGGCCAAAGCGTTATTTGATATGAGTGCTTTTGTTCTTGTTCCCGGCGGAGATAGTAAAATTAGAAAAATGCAGCAATGGTTAAATGTAAATTATTTAGAATACACGGGAATAAAGGTGCTGTTCGGATTCTATCGTGTTTCCCTATTAACCTTAGCAATA
>P_281
GTTATATTTTTTTGCCTCTTACTTGGTCAATTTACATATGCTAAGGTTAATAGGGGAACACAATGATGCAACAGCACCTAAGACAAGGATTTGAATAGCATCTTCAGAAACCATTTTGCTGAATGTGGCAGAACGACACTAATTTGAATCACAACCATATTTTCCAAGAAGTGCTCTTTTCTTCACGTGTCAATTCAAGTTCAGAGGCTTTAAAGATACTCTTCAACTCGTCTTTTACAGTCAAAGAAACTTTCTTTGGCGGCTCTTCAAAAATATTTCTCAAAAAGTGGGCTTGGCATCTTTGCCAGCTCGCACCTAAAAAGTTCTTGCGAACAGCCTTAACTAACCCTTTGTGTGCATCAGAAATGACCAGTTTTACACCGAACAAACCTCGTTGAACGAACGATTGAAAAACGGTATCCCAGTATCTTCCGATTCGCCGTCTTGAACATCAAAACCAAGAATCGTACGTCGTCCATCAGAATCAATGCCGATACCAATATATACACCTTTTGAGACAATACGATGATTTTCCCTTACTTTCATATACAGGGCATCACACATGAAAAATGGATATTCCCAACCTTGCTCGTTTACAGGTTTCTCCACTCAAAAACAAATGGATCCAACTGCTTCATCAGATTTGAAACGAATGATTTCAGAAAAGGTGCTGTTCGGATTCTATCGTGTTTCCCTATTAACCTTAGCAAT
>P_282
TTTTATTTTTATGCTGATCTACTTCGTTCAGTTACGTATTGCTAAGGTTAATAGGGAAACACGATAGAATCCGAACAGCACCTTAGCTTGTTTTGCGATTAACGCTAAGCTTTTTTGAGTTTCGTAGAATGTCGCCTCCATTGTTTTGTTTGCTTCATTCGTTTTAAACAACTCTCTTAATTGGTTTTCGTTCATTTTTTTACTCCCCTTCCAAAATAAAAAGACCACTCGATGAGTGATCTAATATGTAAAAACTACACCTCATAAACGAGATGCAGTTATAGTTCTATCAAGCAACCTACACCGATTCCATCGATTACTATCGACCTCGCCTTGCTCGTGTACTTTGAGCGCCCATTTCCAACCCTCAGTTGCCAAAGTCACTGGCAAGGAATCGAACCTTGCATGGTTGCCGAAGCATTGACCTAACACACATGCTTAGCGTCTACCCTTTCCGCCACAGTGACAAATTAATATTGTGAAAATAAATACTAAGTGTATAATTTTATTTATCAGCGAGTGGTCCGCTGAAATAAATTAAAAGGTGGTGAAAAATTTGTACTTTGTTATAAGAGAAGCAACTAATGGCCAATATTACTTCGTTATTAAGTCCGATAACAATGAAGTAGTAGCAACTAGCGAAACATACTTGACTAAATATTCCGCTGAACAAACCATTAATTCTATAAAAAACGGAATCACCAAAGACTCTCAAGTTATCGATGTGACTAAATAAGACGACTAACTTCATTTGCTAGGGAGTTCATTTCAGCTGCTTTTTCTACCAAAGCAGTTGAGATACTTTCTAGCTTTTCTGAAGGTGCTGTTCGGATTCTATCGTGTTTCCCTATTAACCTTTAGCAAT
>P_283
GTGTTATCATACCTTCAGCCTTTAAGTTCCTGCCTGTGCTAAGGTTAATAGGGAAACACGATAGAATCCGAACAGCACCTTAATAACATTGACAATTTGAAGCGAATAAAGAGATATATAATATCTAGTGTTGGTGACGCCTTCTGTTGCCAATACTTTGGGGCTTAAAATGCAAACAGACACCTTAAAATCCTTTAGAATAAAGTCGACGAAAACCATTCAAAGGAGTGTTTCAAGATGTCCTATTCAGAGTTTACCAAAGAGTTACTAATATTGTTGAGTCAAATCTTATCTTTCATGAAGATGCCTTTCGCAAAGAGCGAATCAATGAGGATCTGTTTTGTTTTTGATGGCACATTGACCTCGACCGGAGGAATGCTTTCATCGCCACTATCAAAATGAACAAACGATCATTAAATAGGGCTGGAAAAAAGTATCCATCTTATTGAATGATGTGAGTAGCCCAGCAGCTTGCGGATTAACAAACAGCGCTTCAAATGTAAACACTGTGGAAAGACTTTTTTCCAGCCCTATTTAATGATCATTCATTGATGGTGGCAGTGAAAGCCCTCTGCTGCTTAGGTGATAGGTCAATGTGCCATCAAAAACAAAACATGTTTCGTCAATTAATTCGCTCTTTGCGAAAGGCATGCTCATGAAAGATAAGATTTAGTCTAGAATATCTAGTAACTATTTCGGTAAACTCTGAATAGGACATCTTAAACACTCCTTTGAATGGTTTTCGTCGATTTTTATTCTAAAGGATTTTAAGGTGTTGTGTTGCGCATTTTATTAGAAAAAAGAAAAAGTATTGGGTGAAGGCATCCTTGGTTTGATGATTTTATAAATCCCCCTATTTTGCTTCACTTGGTCAAGGAGTCATAGTGTCAGAGTCTGTGGGTAACTTTTTTCCCTATTAACCTTAGCAATA
>P_284
CTCATTAACCTTGAGCAACTATCGTATTGCTAAGGTTAATAGGGAAACGCGATAGAATCCGAACAGCACCTTTTGTTAGTTGATGATGTTCATCAACTAAGTCCGTTTTCGCAGAAAAGGTCCGTCCACAATCATGGCAGAGAAAACGGGTACGTTTTAATTCTAAAATAGTCAACTTTTCTTTGACTTTCAACATCTGAGTGCGTGTCGTATAGGAACCGTTGCGGATAATACGAATCGACTCACAGTGTTCACAATGGGAAGGTGAGTCATCCAATCTCCCTTTAATAAACTGCGCTTGAACGCCTTTATATTCTTTTTCAATCAGCCATTCTTCATCAAAAAATAAATGTTTATCTGTTAATCCGAGTAATTTTCTAGTATGATTATCCATTGAGAGACTCCTTTGGTAGGGTGACGTTTTGGTCGACTAAATTTTACCAAAAGTGAGTCTCTTTTTGAGTTGAAACGAAGAAAAAAGTGTTAGTAGAAAATCGCTTTCGATTTTCCACCAACACAAAATATTATAGAACCTAACTTTCTAGCCAATCCCAAATTTCTCGTTTTCCAGCAATTTCATAACAAGTTCGGTGAAAATCAGCATCCAAATCAAAAAAAGCTTTTTTATTTTGAGCGATTACTGCCTGATCGGTTTGTTCTAGTATTTTTTCTAGTTTAGCTTGATCTTGCTTGGTCATTTTCGCACTGCATTCTTGCAGGATCGGTTTTTCCAACTTTTCCCGCGTATAACGGGCTAATGAAGCAGATCGGATATCGATTTTTGAAACATAAGTGCCGGACTGTGGAATGGTTTTTACAAGCTCTTGATTGCGCAGTTGGATCAGTGCTTCTCGAATCGGTGTACGCCCGATAGCTAGTTGTTCTTCTAACACTTTATCGGAGATTTTACTTCCA
>P_285
TTTTTTTACATCTACTCGTTGAGTTACGTATTGCTAAGGTTAATAGGGAAACACGATAGAATCCGAACAGCACCTCGATAAATGGGTATTTTGCATCGATCATTTGTGCTTTCAGTCCAACACCAAATACCAGCCAATAAATCAATACAGTAAATAGCGGATTGATAAACGCCCATAAGATTCCTAAAAACGATCCTGCATATCTTGATTTGAAGTCATTGATCGAAAACTGTAGCAATAATTTTCTGTTCTGATAAATGTCCTTCATAAATAAATACAAATCTTTAAACATTTGTGTTCCTCCAAGCGATTTTCAGTGAATTACAGTCAAGTGCCATTTACTGTATTGATTTATTGGCTGGTATTTGGTGTTGGACTGAAAGCACAAATGATCGATGCAAAATAC
>P_286
TTTTTTGTGTGTGCTTCCTCCCTCTTCCTCCCATTAATCAGGAAACACGATAAAATGCAACAGCACCTTGTAGTTAGACCGGTTTGTAGCGTTTCTCCTTCTCGGTTCTGTAACTCAAAAACAGCTCCTTGCAGGATTTCCCGCTTTGGTCATCGATCTTTGTCAACACGACACCGCCTGGTGTAAGTGGTTTCTTTTCGTCAATTCTACCACCGCTGTCTGACTTCTTTCGATCTCAAACTGATCTGGTGTCGCATCTAATTCATACCCTATTGGCGCTTGAGTTTCTACCAGCTGATATGCTCCTGGTGCTAAACCGTCGATTGCCAGTTTTCCATCTTCTCCTGTAGTTAGACCGGTTTGTAGCGTTTCTCCTTCTCGGTTCTGTAACTCAAAAACAGCTCCTGCAGGATTTCCCCACTTTGGTCATCAATCTGTCTCGAACACGACACCGCCTGGTGTAAGTCGGTTTTCTTTCGTTAATTCTACCACCGCTGTCTGACTTCTTTCGATCTCAAACTCGATTGGTGTCAGCATATTCATTCATACCCTATTGGCGCTTAAG
>P_287
GTTATATGCCCTGTATTCGTAGTTGGTCCTGCTAAGGTTAATAGGGAAACACGATAGAATCCGAACAGCACCTAAAGGGACCTGACGTTATGATGGCAGCATATGACCGGATCGGTGCGTTAGGACAGCAAGGACATCTGGCGGAAGTAAAAATTGGGAAATGAAGCAGCTTACGATGAAACAGACAAAGCCCAAGTGACTTATGATGGAAAAATCTACGGAGAACCTGCAGTAATCGAGACCCTTGTTTTGTACTATAACGAAGATTTCATCGATACAGCACCATCAACGTTTAAAGATTTGGAGAATCTATCCAAAGACAGTCGTTTTGCTTTTGAGTCAGAAGCAGGAAAAAATACAGATTTAGCTAAATGGACTGACTTTTATTATTCCTATGGTTTAATTGCAGGTTACGGTGGCTATGTATTTGGTGATGATGGCACAAATCCTTCAGATATCGGTTTCAATAATAGGGGTGTTGAAGGAATCTCTTATGCAACAGATTGGTTCAAAATATTTTAGCCAAGGGAATGCAAGACATCCAAAATTGCAGACTCGCCAGCCAGCAATTCATGTCCAATGAACTCC
>P_288
ATGTTGTCGTACTTCGTTCAGTTACGTATTGCTAAGGTTAATAGGGAAACACGATAGAATCCGAACAGCACCTTGCTGGAGCTGATTATTTTTTTCTGTCTGCTGCTGTTTGTAGACAGCTAATTGTTGTTCGAGCTTTTCTGCTTGTTGTCTTATTTCTTCCAGCTCTATTCTTGCATTGGCCATCTTGCTTTTTCGTCTATCTAAAGATTGTTCGATTACTACAAGAGTTGTTTTTGTTTTTTGTTCTGTTATCTCAGGAAATGCCTTTTTCAAAGCCTGTTGCAAGTGTTCTTCTTGTTCAGCCAATTGTATATTCGTTGCCATGATTTTTTGTTCTAAATCTGATAATTGTTGTTGAAGATTATTTTCATGTGCTTCACTTTTGGCAATGATTTGCTGAGTTCTTTCTACAGCAGACTCAGCTTCTCCAGTTGTTGTTCTACTTTTAAGATATCTTCCTTATTTGGCTGTTCGTGTTTTAATTGTTGTATGGGGTGTTCCGTTGATCCACAAACAAGACATGGCTCCCCTGGACGCAAAAAAAGCTGAAGACGAGCAATTTGCTGCTTTGCCCATTGGCTTTTCAGCTGTTCTGCTTGTTCTGTCTGTTCTTTCAATAGCTGACTATTTTTTGTTATTTCTTCAGTTGCTTTTTTGAGTTCTTCTCTTATCTGTGCGAGCGACCCAGTGTCTTTTGCTTTTTGTTTTTCTATTTCTTGCTGCTTTTCATCTAGATATTTTAACTGTCCAAAAGCAAGACGATCTTCTTTGCAGTTTTTCCTGATCCAGTAAATTTTCTTGAAGAATCTTTAGATAGACGAAAAAGCAAGATGGCCAATGCAAGAATAGAGCTGGAAGAAATAAGACAACAAGCAGAAAAGCTCGAACAACAATTAGCTGTCTACAAACGGGCAGACAAACAAAGGAAT
>P_289
TTGTGCTGACTGCGCTTCGTTCAGTTAGGTATTGCTAAGGTTAATAGGGAAACACGATAGAATCCGAACAGCACCTCAAAATCTAGGGCTTCTAAGCTCGCATATCCTGCATAGTATGCGTACGAAGTTTTCAAAAGAAGCCGATTGAATATCTTTTTGGCATATCCATTGCTTTTACTCGGCTTCTGATTTCTTCTTGTCTTTGCCGTGCTAACAATGCTTCCGTTGGTACATAAGTGACATCCACATAATGAAAATTAACATCAGCTTCGGCTCATCATGTAGCCGGAGGCGATAATAACAGTTGGATCGTTTTTTGATATTTACGCTTTTCTTGCACGAATTCATACAATTTAGCGTAACTTTTTTCAATATCCGCTTGTGTCAATTCTTCTTGGTGTGCGCTTCAAGAAGCTTGAACATCCGCCGTCGTTTAAGACTTCAGCAATAGTTCAGCATACTTTTCTTGATAATTGCGTTTGCTGATGATCCTCTTCAATTCTTTGCCTACGTCTTCCACTAGATACGCCCTCCTTTTTTGCCAGGTATTCTTTAAAACAGCGGTCAATCTTTGCTTTTTTCTCGCTGCTGATCTGTTTTTCATCTTTTGGCTGGTTGACCCAATCAGGAAGCTTTTCCCGTCGAACATTTCGCTTGCCAGTTTGATAATTTGTTTGCTTCTTTTGTTTTGATTGCT
>P_290
GTTATTTACGCGTCACTTCGTTCAGTTACGTATTGCTAAGGTTAATAGGGAAACACGATAGAATCCGAACAGCACCTATCCTTATCAGCTTTCTGGCGGACAAAAACAGCGGGTAGCGATTGCCAGAGCATTGGCTATGAATCCACGGGTATTGGCTTATGATGAACCAACAAGTGCTTTAGATCCTGAATTACGCCAGCAAGTCGAGCGTTTGATCCTATCATTGAAAGAAGATGGGGTAACCCAAATTATTGTCACCCATGATTTAGTATTTGCAGAAAATGTGGGATCAATTACTAAAAGTTTCCCCAATTCATTAAGAAAGGAGAAGATAGAGATGAAAAAAACCAGTTTTCTATTCGCTTTGATCGCAGGTCTTCTTCTTTTTGCAGGCTGTTCGAACAAAAAAACTTCAGCAGATAATTGGGCGACTATCAACGAAGAGAAAAAAATCGTTATAGGTTTAGACGATACATTTGTTCCTATGGGATTTAGAGATAAAGACGGGAAGCTCACGGATTTGATATTGATTTAGCCAAAGCAGTCTTTGAACAATATGGGATTACGGTAGACTTTCAGCCCATTGACTGGTCAATGAAGGAATTTGAACTGAACAATGGAACGATCGATTTGATATGGAACGGCTATTCCAAAACGCCGGCAAGAGAAAAGAAAGT
>P_291
TATCGTCTACTTCGTTCAGTTACGTATTGCTAAGGTTAATAGGGAAACACGATAGAATCCGAACAGCACCTGACGTTATCAAAAAAGTAATGCTACTTTGTTATCCGAATTAACAGGCGGCATCCATCTGCATACGATCCGCTACCCAGAAAAGCATATGCTGAAAAACATCAAACAAAAACTAGCTGAAGCAGGAATCCTCTACGAAGGATAACATCGTAGCTGCTACTTTTTATCCTAGAAACTATTCTATCATCTCTGAGATAAACACCCATATGGAAGAAATAAGAAAAAATAAGAAAAGATGCGTATCCAATACACAGAATTTTTTGGAATTGCGATTTCTAGATGTCTATCTAAATTTCGATTAGT
>P_292
TTATGTCTGACCTTCGTTCAGTTACGTATTGCTAAGGTTAATAGGGAAACACGATAGAGAATCCGAACAGCACCTAGAAAAACCCAGATGGAACGACCAGTCCATATGAGATAAACGCTACGTATCTAGATGCGTTAAGTTCTCCAACAGATACGACGGAATGGAGAAGCAAACGCTTTTTAGCTGCTCATTCATTTTTGGTAACGTTACCAGGCGTGCCGGCAATTTATATTCAAAGTGTGCTGGGAAGTCGAAATGATTACAAAGGCGTAGAAAAAACAGGAGAGAATCGAAAAATCAATCGGCAAAAATTTTTGTTAGCAGATATTGAGAAAGAGTTGCAGACAGATCCATTAAGAACAGCAGTATATGGTGAATTGACCCAGATGTTATCTATTCGAAAAAAAGAAAAAGCCTTCCATCCGAATAGTTTGATTTACTTACTGGACTCAGCAGATTCTTTTATCAGTTTTATTCGCGAAGCGAAGGAAAGTCTTAGTTATCCATAATTTTTCCAATCAATCAGCAGGTTATCTTTTACCAAAAGGAGATTACCTAGACCTGTTTTCTGGACAAATTATCCGTTGCAGTCAAGAACGAAAGTTGATATTCCAGCCGTATGAATATATGTGGCTGAAAATAATAGGTGCTGTTGGATTCTATCGTGTTCCCCTTGACCTTTAGCAA
>P_293
ATGTGTACTTCGTCAGTTGCGTATTGCTAAGGTTAATAGGGAAACACAGTAGAATCCGAACAGCACCTGCCAGAGGAAGTATGGCAACGAAGCAGTGACGATATTTATGCTTTAGGGATCATCCTTTATGAGATGTTGACGGGTAGCGTACCGTTTGATGGTGAATCTGCTGTAACAATTGCTTTCAAAACATTTTCAAGATGATCTTCCATCTATCAAAAGCACTTGATCCAAATGTGCCACAAGCACTGGAAAACGTGATTTTACGGGCAACGGCTAAAGAACCTGCAGACCGTTATAAGTCAGCCGAGGAAATGTACGATGATCTTTCTACAGTATTATCGCCAGCTCGTGCAAACGAAGAAAAATGGCAGCCTCATGTGATGGATAATGAAACAAAAGTTATCACACCCCTTACGGAAGATGCACCAATGCCTGATTCATTCAAATCTATGCCTCTGCCAAAAGACAAGCCAGAAAACGAAACCTTACCAGAGGAGGAAGAAGTTCTGCCTGATAGCGTAAAAAGAAAGGACAGAAAAAATGGTGGCTGATCCTCTTGGCTCTTTACTTTTGCTGTTTAGGAATCGGAACAGCTGTCTCTTTTGCTTCTGGCGGGCGAGGAGAAGTTGTTGTTCCTGATGTTCTGATCTTTCTGAAGCTTCTGCTAGAACGCTCGCAAAAGCGAAATTAGAAGTAGCAACAAAAACAGAAGAAATTGCAGTCGCAGAATGAAGAAGGTAATGTAGTGAAGACAGACCCGGCAGCGGGAACGACAGTCAAGCAAAAACGCGAAGTCACTCTCTATATTAGTAGCGAGCACGAAAAAAATCAAATTAGATAATTCAGGTGGGTAAAAGTTATGAAGATGCCGAAGCAAGTTTGAAAGAATTAGGGTTTTCTGCTGACTTGATTCAAAGAGAAGAGGAATTCAGTTCAGAGGTAGAAAGCGGAATGATCATTTCACGTGTA
>P_294
GCTATAACTTACTTCGTTCAGTTACGTATTGCTAAGGTTAATAGGGAAACACAGATAGAATCCGAACAGCACCTGGTTTATTCTCAGGCGTATTAGGGGTCGTATTCATGGTATTATTCCAAAATACTTTCGGATTGATTGCAGCAACAGTCATTGCTTCACTTTGCCGGATTTTATGCTGGAGAAGGCGTATCAAAGAAAAAGCTAAGAACTTGAGGACCGCGGTAAAGATGTCAATGAGCCACTCTCAACTTCCGGAACAGGAGGCCAATCACCATGACTAAACTATATTTGCTACTTTTAGTTGTTTGTCTGTTCATCGTGGCATATATCCCGCGCTTGTTCCCGATGCTTTATTTTACTCATCGAAAAGTGCCATCCTGGTTCGTGACTGGATGAAATATGTACCGGTGGCATTATTTGCGGCGTTGACTTTTAAAGATGTTTTGATTACTCATGAACATCTGGATATTGCTTGGAATATCAAAATAGCTGCAATGATTCTAGTAGCAGGCGTGGCTTACAAAACACGTTCGATGGCGTTGTCAGTTTTGACAGGACTTGCGTCTGTTGCTGTCTATGCTTTAAACTGTTTTATTTTATTAAAAACAGAGATTGCGACATAGTTGTTGCAAACTGATCTATCCGAACTGCATTTGCAACAGTCAATTCTAATACCAAGTTTGTTGGCGTAGATAAGAAAGAGACATGTTATGATGCAAGCTCTTTTTATTTTAGGAATTAGAGAGGGATTTGTCCCTACTATGATTTTTTGCTATAATAGGGAAGATGTTTATTTTACCTGAAAAAATAGTTGAGGGAATTTAAATGAATAAAAAATTGATGCAAGGAACATTTTGGCTAACCTTGAGGTGCTGTTGGATTCTATCGTGTTCCCTATTAACCTTAGCAA
>P_295
TTATGTCCTGTTCTTGGTTCAGTTACGTATTGCTAAGGTTAATAGGGAAACACAATAATCCGAACAGCACCTCCATTTTGGGTACTCACACCTCTGTGAGAGACAGTCACTGGTTTTGTCTGAACAGCTGAAGTCAGATAATCCATATTGTAAAGACAGACGCCAATACCGAAAAAAACTGCAAAAAGAGTCAAACCAGTGTTTTTCAGCGCAGAGAAACGCAAGTTGGGGGCTTGTGGGATAAACCACTTAGGGATCTCAGGCAAGAAGCCTTCGTCATCCATGAAATCAACAATGATATAAAAAATCCCTACGGTAGACATCACGATATTGAATAATAAAATCCCTTGTAAAAGCGTCATAGCAAACACAGCGCTGATCAATGCATAGTCTGGGAAAAATTGTTCAACCATACTTTGTGCCAAAATAACAACGATATATCCTAAAGAAGAAAGGAGTAAAATCGTACCGCCAATCACAATAAATTGGCCCGTGATGGCCAAAAGACGCGATTTGGTCAATGACCAGCTTTCCCGAAGGTGCTGTTCGGATTCTATCGTGTTTCCCTATTAACCTTAGCAAT
>P_296
TGCTGGTACGTTCTTCGTTCAGTTACGTATTGCTAAGGTTAATAGGGAAACACGATAGAATCCGAACAGCACCTCTTTCTTTCAGCTTCACTTCCTTTTCTAAGTCCAAAGTAAAAGGGCGTTTTCCAGCCTCTATTCGTTGACGATTGATCTCATCTTCTAATTCATCCTGATAGGCTTTCGCTTCATCATGGGTCATTTCTTTCGTAAACTTATGTTTATTGGCGTTAGCTTTGATGTGGGTAGAATCCAGATACAAATTATCCTCTGTTACAAAACCTGCTTTAACTGCTTGTTCTAAAATATAGGCAAAAATATCCTCAAACACCGTAGTTTCTCTAAATCGGCGAACATAATTCTTTCCAAAAGTTGAGAAATGGGGGATTTTCTCCTCGAAGGAGTAGCCTAAAAACCAGCGGTAAGCGACATTGGTATCGACTTCCTAATGGTTTGTCGCATGGAACGGATACCGAATAAATACTGAATAAACACCAATTTGATCAGAATCACTGGATCAATACTTGGGCGACCTAAATCGGAGTAAGTGGCTTCGACGATTGGATAAATAAATTCAAAATCAAGCGCGGCATCAATCTTTCGAACGAGAGGTGCTGTTCGGATTCTATCGTGTTTCCCTATTAACCTTAGCAATACGT
>P_297
GTTTATCCCCTGTTCGCTGATTCAGTTGCGTATTGCTAAGGTTAATAGGGAAACACGATAGAATCCGAACAGCACCTATAGGAGCCATTTGGCAAACGAACGGCTGCACCTAAACGGTCTGCATCAGGATCTGTTGCAATCAGCAAATCAGCGCCTTCTTTCTCGCCAAGTCGTATCGCATACTCAAAAGCAGAGTGTTCTTCTGGATTTGGTGATTTGACTGTAGTGAAATCTGGGTCTGCGACAGCTTGTTCTGGAACTAGTACGAATTGTTCGAATCCAGCTTGTTTTTCAACGCACGTTCGCCCAACATTTTTCCTGTTCCGTGAAGTGGTGTGTACACAAGTTTCAAATCTTTCCCCATTGTTTCCACCAATTCATGATCAATCGTTACTGCTTTGATTTCTTCTAGATAAGCGGCATCCACTTCTTCTCCGATGATCGTGATCAATCCGCTATAGGTGCTGTTCGGATTCTATCGTGTTTCCCTATTAACCTTAGCA
>P_298
TTATCTTAACCTACTTCGTTCAGTTACGTATTGCTAAGGTTAATAGGGAAACACGATAGAATCCGAACAGCACCTCGACTTGATCTGTCTAGTAGCTGGTTTGACGAAATTATCTTTTAGGGAATTTATGCAGATTGTGATTTTCTTGAAACCGTGGTCGGTGGGTGTGTATAGCATGATCATGCTCTTTTTATTCCATCAAGCGCAAGGTCATTTATAATGTAAAAAAGGACGTGGGTGTATGGAAAAAATAAAAGTAACAGAAAATGAACTGGATGAGCTGATGGCAGTCATACAAGAAGTATGGCCGGAAGTTTTTGTGCCGATCATTGGTCAAAAACAAGTGGATTACATGCTGAAAACTTATCAGTCAAAAAAACAGATTCAAAAAGAACTGACAGAAGGTGTGTCCTACTTTTTATTAAAAAGCGAAGAAAAGACTGTCGGTTACACTGCTTATGAAGAGATAAATGGAAAAATTTATTTAAGTAAATTATATTTGCTAAATAAAGTACGTGGTCAAGGATTGACAGGTGCTGTTCGGATTTTATAGTATTACCCTATTAACCTTAGCAATA
>P_299
TCAATTAACATGTATCTTCGTTGATCACGTATTGTTGCGTAAAGGTGAAGCAAAACAAGTTATGGAAAGTCTTCACGGAGAAATTTAGCTGAACATTATAAAGTCGATGCCAAAGACGTTTCTTATCAAAGCTTGCTGGCGTGTCTAATGCAGAAGAAAAACGTGAAAATCATTGGAAATGAATTTGTATATGTCTTCGATGATGAAGCAACCAAACTTGCCGGTGAAAAAGCATTTCTTTCCTTTGCACAAGGAACCCTTTATACCGATGTGATCGAATCAAGAACTGAAACTGCCCAAACCATCAAATCACATCACAATGTCAGTGGATTCCTTGAAGACATGCAATTCAAGCTGATCGAGCCATTGAACGCATTGTTCAAAGACGAAGTACGTGAATTAGGTACCCAATTAGGCATGCCTGACAGCATCATTTTGGCACGACACCATTCCCTAAAACCCTTTATACTATCGTTGTGCCCTTGGTGAATTGACAGAAGAAAATTAGGAAGTCGTCCGGTGCTGTTCGGATTCTATCATGTTCCCTATTAAGCCTAGCAA
>P_300
GTTATGCCTGTACTTCGTTCAGTTACGTATTGCTAAGGTTAATAGGGAAACACGATAGAATCCGAACAGCACCTATGAATTGGCAAAAGGGATCTTGTCAGCAATGATTTTTATTAGTTTTTTGTTGGACAGTAGAGGAATCACAGAAGAAGGACTTGTTTTGAATAGCTTTGACAAAAAAGGTGTTCCTTTTTCTGAGATCAATAAAATTGTATTATATCAGCCAAAAGGTTCTAAAATCGTAAAAATGAATTTTTTCCGAAACGGATGGCGAGGACCGATGCTGAAATTTTCTGCATCATTAGAAGAATTAGTTCCATTTTTGTCCCAACGCTTAAACGATGAGGCAGAGATTGATATTATGATTGATCCAGAATAAAAACAGAGGTTGCGACAAGATGTTTGTCACAACCTCTGTTTTTTATTTCAAATAAAATTATCC
>P_301
GTGTACTTGGTTAGGATTACATATGCTAAGGTTAATAGGGAAACACGATAGAATCCGAACAGCACCTAATCAGTTGCACGAGTTTCCCGAATAACGATTACTTTGATGTGTCCAGGATAATCCAGTTCTTCTTCGATTCGTTTCAGAATCACGTACTAAACGAACAGCGTCTAAGTGAAGTTCTTCTGGCTTGACCATTACCCGAACTTCGCGTCCAGCTTGAACTGCGTAACTTGATTCTACACCGGCGAAGCTGTTCGAAATATTTTCCAGACTTCTTAAACGACGGATATAGTTTTCTAATGATTCACTTCGCGCACCAGGTCTTGCTGCTGAGAGCGCATCTGCTGCAGCTACAAGGACAGAGATAACAGAAGTAGCTTCCACATCTCCATGATGAGAAGCGATCGCGTTGATTACTACTGGGTTTTCTTTGTACTTGGCGGCCAACTCCGCACCGATACTCAACATGAGATCCTTCAATCTCATGGTCAAGTGCTTTCCCAATATCATGGAGCAACCCGGCACGTTTTGCTAATTGGATATCTTCGCCAAGCTCTGCTGCTAAGATACCAGCTAATTTTGCAACCTCGACCGAATGCTTCAAGACGTT
>P_302
ATCCCTACTTGGTTCGTTGCGTATTGCTAAGGTTAATAGGAAACTAATGAATCCGAACAGCACCTGAATGGTCGACACTTCATTATTTGCTTTGAATGAAGCAGAACCATGCCATAAAAAAGGAATGATCGTCAATAAAGCTAATACAATCAGCAGAATCATACCCAACCATTGAATAAAGGGCATGTTTTTTGAACGAATTTTTGCTTTTTTTCTTTCATTTCGAACACCTCCAAAGTTATAATCTTCATTTGTTTGTAATGATTACAATCCAGAACAACGGTTATTATAGCTGATTGGTTTTTCCATTCTATGTTTGTAAGCGCTTATTTAACAAGTTATGTAAATGTCTTTATTTTTTTTGATTTAAAAATGAA
>P_303
TTTGTTTGTACTTCGTTCAGTTAAGTCCTAAGGTTAATGGGAAACACGATAAATGCAACAGCACTTGATTATGACTAGCACAAAAAACAAGCATGGAGAGCAGTAAGACAACTATAGTGTGTCATACCAGCTAATCTAGTTTGTGCACCAGATTTGATGGCCACGCTTGTACGGGCGATGGCCGCAGTAACAGGAATGCCGCCAAAGAAAGGAAGCAACGGATTTCCAATTCCTTGCGCCATTAATTCTAATACTGTAAGAGGCTGGTCCATTGGCCAGCCGAAGCACCACATAGCAAGCTTTCAATCATTCCTAATAAAGCAATGCTAATAGCTGGAACTGCCACTTGTTGCAAGGCAGAAAAGCTAAAATCTCCCATATTCAAACAGTTACTACTGTAAGATTGATGTGGAATCTTACCCACAGTTGCTACTGGTTAATGGGAACAATAGCATAACTGCTGTTGCCGGAATCGTCCGGCAGCGAACTAGGCATTCGTTTCGCCCATTTTTTCAATAATAACATTCCTAAAATGACTAGCCCTCCCATGAAAAAGGCTGTGTTTATGGGAAATCCTATCGTTTTAATAACTACTTTAGTTTTTCAATAACGTTGTACCTTCCGAGTGAACACCAAATAAATTATGGATCTTCATAGATGCAATAATGATAGCGAATACCTGAAGTAAACCCCGTAATTATGGGTGCTGTGGATAAAAGAAGTCAGTGTTCCTAATCGGAAAAGTCCTGCTGCAAGTAAAAATAGACCCGCTAAAAAAGTAGCAAGCGATATCGCCTTTGCATTCCCTTTGTTGTTGCAATATGACATAGAGATGAGCTGCCATCGCACCTGTCGGACCTGATATTTGATAAAAACCGCCTGATAAACCACCAATAA
>P_304
TGCCCTGTACTTCGTTCAGTTACGTATTGCTAAGGTTAATAGGGAAACACAATGAGAATCCGAACCACCTAATAAAATAACTATCAATATTTGATCAGGAACAATTGATTGAAACCCTTGATTAGTTGTAGCTTCTTTGGCTAATATAGCGGTGTTTCCGATACCAGCACGAGAAGTAAATAAGACGGTTCCTACTGGTAAAATTCGAGCTGAACTCTTCTTTAGACCTAGTTCGGTCGTAATAGTCTTTTTACTTTTACTAACATAACTTTGTTCTCCAATTTCAGCTGGTGCATACCAATCAATATCACCGTCCCAGTATTCAGGGTTCGATGTACTTGGTGTTCCACCACCAACAATATTAGATAACTAACTTACGCTCTTCCCATTCATCCGTGAATCCTTTAAATCGCAATTCTGGAACTTTCTTTTTAACTGAATCATCTATTTTCGCCATAGTTCCCACCATTTTCTTGGTTTTTCTTGTTCTTCTATCCTTTTTTGATCTGATTTGCTCCTGCAGAGTTTCCAAATGCTCTTTAAGAGCGTTCACTTCATCTTTATATTGATTGTCTAAGTGTTTGAATTCTGTTTCCTGTGAGGGCATTTTGAGAGCTTTTAAGCTGTCATTTTCTGCTTTGTATTCTTCTAACAACTTTTTATCTTGTAAGGCTAGTCGTTGTTGCTGATCTAAAAGATTTTAAGCTTGTTTTTGTACGTCTACTAAACTTTTTATCTGTTCGTCTTTAACAAGTATTTTCATTTTTTTTTTTTTTTTTTTTTTTTTTTTTTTTTTTTTTT
>P_305
AATCATCAGTTCGTTCAGTAACGTATATAATTGCTTGCTGCTTCGGGTAGTACACGCCCGATACATCTTACTCATTTGTTCGCTCAACGCATTAATCGTCTGATACAATTCTTCCCCCATTGATCGGGTGTTTGCATGATTACTTCCGCCTGATTAGGATTTTGCACCATTTTTTTTAGTACGGGCAGCACGGTTTTCAATGGCTGGTTTTTTTGATAGATCAGATAATAGATCATTCCTGCAAGCAGAGAAAGAAGCAGAAAGAAGAAAAAGACCCAACGGCGAAAACTCTCAGTTCTCGGTAAAAAACCGCTTGTCGGTTCTGCGATACGTAAAATGGCTTCTAACTGGCCACTTTTTTTGACTGGTAATGCGACATATAAAAGATCCTCATTCAAAGTAGTACTTTTGCGCAAAGCGCTACCTAGGTTCCCACCATTCAATACGGCTTTGATTTCGGGACGGGAGTTTCGCTGTTCATTCAATGTTTCATTGTTTGTGTCAAATAAGATCTTTCCAGTAGCATCCATTAAAGTAATCCGTTCGTTCGACTGATGGACGAATTCTTCCAAAGCAGTTTTGTTTTGCGCTGCTTGGAGGTTTTCGACATCTAATTGCCGGATCAGCAGTTGTGCTTTTTTTGTCAGGTAGCTTTCTTGCTGTTCCACGATCTGCTGTTGAAAATAATGGGAAATCAATTGCCAGCCACCAAAAAACAAACTAACTAAAAGAATAAGAAAGAAGAGACGTTCATAAATTTTTTTCCATTTCATCGTTTGGGTTAGGTGCTGTTCGGATTCTATCGTGTTTCCTATTAACCTTAGCAATA
>P_306
GTTATGCTGACCTCGTCAGTTACGTATTGCTAAGGTTAATAGGGAAACACGATAGAATCCGAACAGCACCTTTGCAACACAATTTTCTGTGAGCAGAGAAGAGCAGGATCGCTATGCCTTGTCGTCCCAGTTGAAAGCAGCACATGCTGTCGAAGCCGGTGTATTTTCTGAGGAGATCATCCCAGTCAAGATTTCTGATGAAGACGTGTTATCTGAGGATGAAGCAGTTCGTGGAAATAGTACATTGGAAAAACTGGGCACGTTACGTACAGTATTCTCAGAAGAAGGAACTGTAACAGCAGGAAATGCTTCCCGTTGAATGACGGTGCCTCTGTGGTGATCCTTGCATCCAAAGAATACGCAGAAAATAATAATCTGCCTTATTTAGCAACCATCAAAGAAGTAGCGGAGGTCGGTATTGACCCAAGTATCATGGGAATCGCTCCAATCAAAGCCATTCAAAAATTGACAGATAGATCAGGAATGAATTTATCTGTCAATTTTTGAATGGCTTTGATTGGAGCCGTCCCATGATACTTGGGTCAATACCGACCTCCGCTACTTCTTTGATGGTTGCTAAATAAGGCAGATATTATTTTCTGCATATTCTTTGGATGCAAGGATCACCACAGAGCACGTAGTTCAACGGGGAAGCATTTCCTGCTGTTACAGTTCCTTCTTCTGAGAATCTGTGCGCAACGTGCCCAGTTTTTCCAATCTGCACTATTTCCACGAACTGCTTCATCCTCAGATGACGCATCTTCATCGGCAGAATCTTGACTGCGAATATCCTCAGAAAATACACCGGGCTTCGACAGCATGTGTGCTTTCAACTGGGACAGAGGCATAGCGATCCTGCTCTTCTCTGCTCACAGAAATTTGTGTTTGCAAAGGTGCTGTTCAGGAATTTGTATCATCTTCCTATTAACCTTAGGCAATCTTA
>P_307
CCAATCGTCTCCATCTTGACTTGTATTGTATTGATGCTTCGTCTGCAAACTGTGACATGGATCGTGTTCGGTATCGTAATGGTTATTGGACTGATCATTTATTTTGGCTATGGCTATGGACACAGCAAGATGAATGAGAAATAGACTCCAATGGAGAAGTTAGAAGAAAGATAAGAAAAACGCCCATCAACAGTTGTAATAAACTGTTGTTGGGCGTTTGTTTTAGTAACAAGCGAAAGGTGATCTATTGGGTTAAATCCAACAGTTTTTGTTTCAGATCTTCTTCCATGTGTCCAAGCTCTACTTCTGCATGACGACGTTTTTCTTTTCCTTCTTTTTGGATACGCAATGTCTCTTGGATTGTTTCGATCAAATCATTTTGAGTGGTTTGAAGGGTCTCGATATCCACGATTCCACGTTCATTTTCTTTCGCTGTTTCGATGGCTGAGATTTAGGTGCTGTTCGGATTCTATCGTGTTTCCCTATTAACCTTAGCAAT
>P_308
GTTATGTTTATGTAATTCTTACTTCGTTAGTTACGTATTGCTAAGGTTAATAGGGAAACACGATAGAATCCGAACAGCACCTATCTCTAAGTCAAGACCAGTTAAGTTTTTAGTATAAATCGCTTTGATTTTATGATCCGTGCCTAGCCTTTTTTCATGACGTAATGTGTTATTATCTTTTAGAAATTCCCCATGAAATCGATAAATAGATCCCTCTTTTCCACCAAAGAATTCTAAAAAATTCGCCTTTTCTATCTTCACATTAGCAAGCGTATCTACTAATGACGAGAAAGAAAACTGTGAAGGAATAACTGGTTTCGCTAAAGTTTTTGCGTTTTGCCATGCCTGACTAGCAGTGATCTTTTCTGTTCCACTGTCATATTTATTCAACACCGATTTTCTTATATCATTGA
>P_309
GTTATGTTTATGTCCTAACTCGTTCAGTTACGTATTGCTAAGGTTAATAGGGAAACACGATAAATCCGAACAGCACCTAAAGACCCAATTAGCAAATCTACATCAAGAAGAAACTTTGAAGAAAAATAAAGTATTGAAGAAGGCGAAAGAACAAAAAACGTTGAAACCGGGAGACGAAGTGTTGGTTACGACTTACGGCCAAAGAGGGACGCTTTTACGTAAAAACGGGAATCAGTGGCAAGTAGAAATCGGTATATTAAAAATGAATGTGTCCGAAGACGAGCTGACGCCTGTTGCTCCTCAAAAAGAGCCGACACAACGAGTTATCCATGCTGTACGATCCGAATCTAGTAGTCACGTGCCGAATCAATTGGACCTTCGAGGAAAACGATACGAAGAAGCGCTAGTGAGGTAGATCAATATTTGGACCTGCCATTCTAGCTGGTTATCCTCAAGTGACTATTGTCCACGGAAAAGGAACAGGCGCACTTCGCAAGGGAATTACTGATTATCTTAAAAACCATCGGAGCGTCAAAAGCTTTGAGTTTGCACCGGCAAACCAAGGCGGAAATGGTGCGACAATTGTTAAATTTAAGTAAAGCAGGTGCTGTTCGGATTCTATCGTGTTTCCCTATTAACCTTAGCAAT
>P_310
TATCTGCCTGTTCTTCGTTCAGTTACATATGCTGAGGCAGTAATGAGAAACACGATAGAATCCGAACAGCACCTCAGCTTCCCTTAATGTGGCTACATCAGTCGCTTTGTCTTTAAAATCAACAAAAGAAACATATCCAGCAGGATAATCATCCACGTAATCCGTGAAAATAACTTCTTCTGGTAGAGTGATCTCGTCTTCTCCTTCTGAAGAGCTGCTAATAAATGGATAGACTCAGAATTAAAACACTTTGAGCATCAATCTCTAAGTCAAGACCAGTTAAGTTTTTTTTAGTATAAATCGCTTTGATTTTATGATCCGTGCCTAGCCTTTTTTCATGACGTAATGTGTTATTATCTTTTAGAAATTCCCCATGAAATCAATAATAGATCCCTCTTTTCCACCAAAGAATTCTAAAAAATTCGCCTTTTCTATCTTCACATTAGCAAGCGTATCTACTAATGACGAGAAAGAAAACTGTGAAGGAATAACTGGTTTCGCTAAAGTTTTTGCGTTTTGCCATGCCTGACTAGCAGTGATCTTTTCTGTTCCACTGTCATATTTATTCAACACCGATTTTCTTATATCATTGA
>P_311
CTATTGTTTTCACTTCGTTCAGTTACGTATTGCTAAGGTTAATAGGGAAACACGATAGAATCCGAACAGCACCTGTCCGCAAGCCATCTTTAAGCCTGGCGACCATCATAAATACAGCGATATTTCCAAACAA
>P_312
TCTTTTGTAGGTGTACTCGTACAGATTACGTATTGCTAAGGTTAATAGGGAAACACGATAGAATCCGAACAGCACCTGACGGAACGTGCTTGAAGATAGTTTCGCCTTATATTGAATACAAATCAAAATGGGAACAAGATGATTCTGACGAACGAGATCGCTTTGGTTGGTAATCTATGGCAGTTAAAAAACAATGTAATCATGCTGGATGTAAAACATTGATTGATTATAGGCAGAAGTATTGTGGGAAGCATAAAGCAAAGCAAACGGCAATTAAGCGTGAAGAAAGAAAGCAAAGCGAAGGTAAATATTTTCAATTCTATCAAAGTAGAACATGGCGAAAGGCTTCATACTTGTATCGGTTAAATCATCCAGTATGTGAGGATTGCCTAGAAGAAGGCTTGATAAAGGTGCTGTTGGATTACTATCGTGTTTCCCTATTAACCTTAGCGATAC
>P_313
TATTGTTATGTCCTGTTCTTCGTTCAGTTACGTATTGCTAAGGTTAATAGGGAAACACAATAGAATCCGAACAGCACCTAGCCAAGTGAAAAAATAATTCTGTTGAATAACAGACGGGAACGCACGGTTTGTGCGCTCCCTTTTTTTAAGCAAAACAAGAAAAACCAGTCTTCAAGTGTCGAAATCATCTAAGTATGGTAAAATGGCAATAGAAAATATTGGAGGAATGAACATGGTCACACCGAAATATCAGCGTGTAGTCTTAAAATTGAGTGGATTAGCTGGGGACGCAGGATTTGGAATCAAACCACCAGTAATCAAAGAAATCATCCAAGAAATCAAAGAAGTTCACGAGCTGGGCGTTGAAATGGCAATCGTTGTGGGCGGCGGAAATATCTGGCGCGGACAAATCGGAGCACAAATGGGCATGGAACGTGCTCAAGCTGATTACATGGGTATGTTAGCTACAGTTATGAATGCCTTAGCTTTACAGGATACGTTGGAAAACGTGGGTGTACCGACACGCGTGCAAACTTCGATTGAAATGCGTCAAATCGCAGAGCCATATATTCGCCGTAAAGCAGAACGTCATTTAGAAAAAAGGACGGATCGTTATCTTTGCAGGCGGTACCGGCAACCCGTACTTCTCGACAGACACAACAGCAGCATTACGCGCGGCAGAAATCGGCGCAGATGTTATCCTGATGGCTAAAAACAATGTAGACGGTGTTTATTCTGCTGATCCGAAAGTAGATGCAAATGCAGTAAAATTTGAAGAACTGACTCATCTGGAAGTTATTGCCAAAGGATTACAAGTCATGGATTCAACTGCAAGTTCACTAAGCATGGATAATGATATTCCACTGCTTGTCTTCAATTTAAATGAACACGGAAATATTCGCCGTGCAATCTTAGGCGAAAATATCGGAACAACTGTAAGAGGTGCTGTTCGGATTCTATCGTGTTTCCCTATTAACCTTAGCAAT
>P_314
TATATGTACATCTACTTCGTTCAGTTACGTATTGCTAAGGTTAATAGGGAAACACGATAGAATCCGAACAGCACCTGACTTGGCTAATCGTGTTGACACTATTTTTCAGTTTGTGCTAGAATAAGTGAAGTAAATAAATCGTACAGATAACACGTTTCGGCGTGTCGAGAGAGAGGCGGTTTCTATTTTTATAATAGAAATCACTCTCTTTTACACGAAATTTTTTAGAGGTGATGTAAATGACAAAACAAAAACAGCTGCTTTAGTACCTGCAGTAATTGCAACAGGGATGATGTCTTTTGCGGGCGTATCGATCGAGACGGCCATGAATGTAACTTTCCCAACTCTTATCAGACAGTTTGATTTAACGACTGCACAAGTCCAATGGGTAACAACGATTTATCTTTTGATGATTTCGATCATTGTTCCGCTGTCTACTTATTTGAATCGCAATTTTAGTCTCAGGTGCTGTTCGAGCTATTATAGTATTCCCCTATTAACCTTAGCAATA
>P_315
TTTTTAGCCTTTCGTTCAGTTACGTATTGCTAAGGTTAATAGGGAAACACGATAGAATCCGAACAGCACCTCAAACGTCTGCGATTTTGCGCTTCATTGCATGATATTCCATTTGCCGCATGATGAGAGCGTTCATCCATAAAATCAAATCGGCTCCCCATTGGTACAAGCTCACCCGTGTCTAATCGATAAAGCGTAAGATCAATGGCACTGCCGCGGCTATGGCTTGATTTTGAAGCCACGTATCCTTTTGAAATCATCTCAGTTCGGTCAATATTGGGATAATAACTTTCCTTTGTCAGGTTATTTTCCGGCTGTGCAGCCCATTGCATAAAACAGTTTACAGCACGATTAGGACGGTAACCGTCCCATAGAAGCAATCCGTACCCTTGGGTAGCAGCCAGTTCTTTTGCCTTCAAAAGCGATTCAGCCAACTCGTATGTCCCTACAATGCGATTTACTTCATAACCGTCAACCGGTTTTCCGGTGAAATTATCCCAAGTGGCATATTTAGCGTCCCAACGAACACCGTGTACTATTTCATCTAAAAAAGTAAATCCTATTTCCATGCTTATCACCCCTTTAACGCTAATACGATCAAGCGGTCAATCAGTTCGGGAAGTGCAATACCTGCAGCGGCCATCATACGGGGATAACGACTGTATGACGTGAA
>P_316
GTTTTTACGTGTACTTCGTTCAGTTGCGTATTGCTAAGGTTAATAGGGAAACACAATAGAATCCGAACAGCACCTCCTATGGTAAACCGTTTTTTGCGTATGCTTGGGTCTTTTTTCAATTCATCAAAAACTGCTGAGATTTGGTCGGGAGTCACATCTTTAACCCCAATCCGTAGCGACCACCAATAACAGCCGGGCGAAGTTCAAGTATATAACGCACTTTGAACGTCTAATGAGAGGTTCTCCACCTGCCCCTGGTTCTTTACTTCGATCAAGAACAGCAATTGTTTTTACTGTATGAGGCAACTTTTGCACGAATGTTTCCACTGGAAAAGGACGATAAAGATGGATATTCAAAAAACCTGTTTTCCGTCCGTTTGCATTCAAGTAATCAATCGTTTGTTCAATCGTCTGTGCAACTGATCCCATAGAAACAATGACTTCTTCGCATCGTCTGCTCCGTAATAAGTCACCAAGTCATAAGAAGTTCCTCGTAATCGGTTGATCTCTTTCATATATTTTTGAACGATTTCAGGTAATTTATCATAATAGGGGTTGATCGTTTCCCGTTGTTGAAAATGGATGTCTGGATTCTGGTTCGTACCACTAACAGTCGGATGATTGGGATTCATCCCTCGTTTACGAAATGAAGCTAATTTAGGTGCTGTTCGGATTCTATCGTGTTTTTCCCTATTAACCTTAGCAAT
>P_317
GTTATGTTAGATTTACTTCGTTCAGTTACGTATTGCTAAGGTTAAATAGGGAAACACGATAGATCCGAACAGCACCTGGAATACCAAGGTCCAGCGACAGCTAGAAAATATTACAGAACCACTTGCGACGATGGCTTATGAAGTTAGTGGAAACTATCCCCATGATCAATTAGATTATGCTTGGAAGACATTAATGCAAAATCATCCTCACGACAGTATTTGCGGTTGTTTCAGTCGATTCTGTCCATCGGGAAATGATACCTCGTTTTGAAAAAGCAGATGAAGTTGGAAAGTATCTTGCACAAGATTCCTTAGAACAGCTGACCGCAGCAATCGATACGACCGGATTCCCAAAAGACAGCTTTCCATTTGTCATTGTAAATACTGCAGGAATGGATAAAACTGGTGAGGCGAGAATAACCATCGAATTAGAAAGAAAAAGATATTTCGCTGAAGGAATACCTGAACAACTATATCAAGAGTTAGAAAATTTGCCTAAACGTAAGTATCATGTAGAAACAAAAAGTGGGGCCACTATACCAGCTATTTTATCTGAAGAAACTGTCCAATTTGGTTATGAGGTGCTGTTCGGATTCTATCGTGTTTCCCTATTAACCTTAGCAAT
>P_318
ATTTCCCTGTTACTTCGTTCAGTTACGTATTGCTAAGGTTAATAGGGAAACACGATAGAATCCGAACAGCACCTCGGTGTCTACTGAGATCAAGGTATTAATGGGAATACCAGCCTAAGATATTTGGAGTTAGGAGGCATTTTGATTTAGAACTTCGCAACAGAACCATTATTTTAAAGTGGGAGGAAAATTGTTTTGTGGATATTTAAACAAGAAATCTTTGCTAAATTATTTAGTTTAGATGGATTAGGTTGGGGAATCTTATTTTTTATTTTTTTATTTTTAGGATCTATGTGGATCTGGTTTGTTGATAAAAAAAATTCTTATGAGAAAGTAATAGTGAAAAAAATGAATCGAAATGAATTCGATGATTTTTCAAAGGAACATAGAGTTGAATTGTACGATAGTCATGAAATTAACAGTACTTCTCCATCTTATTATTGGGTATTTGGTTGCGAAGAAAAGGTGCTGTTCGGATTCTATCGTGTTTCCCTATTAACCTTAGCAATAC
>P_319
GTTATATTGTAATTTATTCGTTCAGTTACGTATTGCTAAGGTTAATAGGGAAACACGATAGAATCCGAACAGCACCTAGTAGCTCAACGGTTGAAATGGGTGAAAAAATTAGACACTAATTTGTACGAATTAAGAAGTAAGGTAGGATCAAACATCCAAAGAGCCATCTATTTCCATGTGGACAATGGAAGGTATGTCATTACTCACGGATTTACTAAAAAAAGCGAGAAAACACCAATAACTGAACTCAAGCATGCAAAAGAACTTAGAGAGGAGTGGTTCACAAATGATGATTAAAAAATTGATTGAAGAAAAGAAAAAAGATAAAGATTTTGCAGAAGCATATGACCGTGAAGGAAGAAAACTCGAAACTGCGGTTGCTCTTTATCATGCTCGGAGGAAGCAGGGCTAACTCAAGCGGAGCTTGCACAAAAAGCACATACAACTCAATCTACTATTGCTCGAATTGAGAGAGGGGATAACGTATCTTTCGATAAACTTGATGATATCGCCAGGGCATTAGGTAAAAAGCTGGTAGTAAATTTGCTTAAAAGCGAGTTGAAAATATATCTATAATAGGCTCCTTAACTAATCAATTAGTTTAGTGGGCCTTTTTTTACTAGATAGATAAAGGTTGTACTATAGTGTAAAAGACAATAAATTTTATACTAAAATTACTTTAAAGAGAACTAGAGAGAAAGGTACAATAAATGAAAACCATAAATC
>P_320
GTTTTATTTTTATTCCCTGTACTTCGTTCAGTTACGTATTGCTAAGGTTAATAGGGAAACACGATAGAATCCAAACAGCGCCTAGCGAGCCAGTATGAAGAAGACGCATCGATCCAATTTGTGGAAGGCAATATGCTCGATTTATCAGAAATCGGACAATATCAGGCAATTACCTGTTTTTCTGATTCGCTGTGCTATATGAAAAATAGACAAGAGGTACAGCAAGTGTTTGATGAAGTCTATCAAGCGTTAGAAGAAAATGGCCGATTTTTATTTGACGTACACTCCACCTATCAAGTAGATGAGGTTTTCCAGAATATAGCTATCATTATCAAGGGGATAATTTTGCTTTTTTGTGGGATAGTTATCCAGGAAGCGAGAAACACAGCATCGAACATTTTCTTACCTTTTTCGTTGAAGAACAAGAAGGGTCTGGTCGATTTATTCGTGAAGATGAACTACATCAAGAGCGTACCTATCCATTGGAAAGTTATTTAAGAATGCTGGAAAACAGCGGCTTTTCGAAAGTCGAAGCATTTTCTGATTTTACAGACGAAGCAGCATCAGAGAAATCAAAGCGCTGGTTCTTTGTAGCATACAAAGACTAGCGGTTTTGCCAGGTGCTGTTCGGATTCTATCGTGTTTCCCTATTAACCTTAGCAAT
>P_321
GGTATTGTTTTTGTAGTCTACTCGTTCAGTTACGTATTGCTAAGGTTAATAGGGAAACACGATAGAATCCGAACAGCACCTCGATCATTTCTTGTCTTTTTTGCGGTGAAGCAATAACGAATTGTTCATTCAATTTTTCTTCATATTCTTTTGCATGCGCAAATGTCACATCTTCGCCTAAGAAACGATGTCCTCGAGAGGCTCTGCCTGTTTGACATCTAAGATCTCAAACGGGATTACTGATCATCTAACAATGCCACGATCCAGTGAATAGGGCGGATATATTCAAAATCGTATTCTGCCCAATGCATCGTTACTGGGAAAGTGAGGCTTTTAATGACATCTGCTAAACCTGTCAATACTTCTTCGCTTCTTTTGCCGTGAGTGTATTTCGTTACATAGACATATTCCACGCCTTTTAATTCTCTAAAAGTGATAGCATCTGTCGTCAGACCTTGTCCGCGGACAAATCCTTCAGCTGCTTTCGTCCAGTTTCCATCTGCGTCCAAAGCAATTTTTTTGGCTGGTCCTTGACTTCTTCTTCACTGTCTGCTTGACGTTCTGGAATGTTTGTTACTTTGATTGCTAAGCGGCGCGGTGTAGAAAACGTTTCGATCGTATCATAAGTCAATTGGTTTTCATCTAAAAATTTTGCTGTTTTTCTTCTAATTGTTTCATGCTTGGTGTGACAACATGAGCAGGCATTTCTTCCAGCCCGATTTCAAGTAATAAGTCTTTTGCCATCTTATTCAGCCTCCTTCATGTTTTCTGGATTTGCTGTGTTTTTATTCAATAAAGGGAATCCTAATTTCGCGTTCTGCCACAAAGATTTTGGCTACAGCACGAGCCATGTTGCGGATACG
>P_322
TCTTATGTTCCTCTTTACTTCGTTCAGTTACGTATTGCTAAGGTTAATAGGGAAACACGATAGAATCCGAACAGCACCTGATTTCACGACCTCTTCCTTAAACGGTGTTCCAGAAGTAGCTTCTTCGAAAATAAGCCGAAATTTTGCAAAATTTTGAGAAGTAATTTTCGTAAATACCTTCTTATTTCTTGAAGCTGACCACTTCTATCATAACCTCTTATTCATATTTCACTTCATACAAATAAAGTCCTTCAGGGTGTGCTGTAGGTCCTGCTGCATTACGATCTTTTTTCGCAATAATATCTGGGATACTATCTTCAGGCAATCGGCCATTGCCAATTTTCAAAAGCGTTCCTACTAAGATCCGTATCATCTTATACAAGAAGCCATTTCCCCTAAATGTAAACAACAATTCGTCTTTTGTTTCATTTACCTCCATCTTAGCCTCGTAGATCGTACGTATTTTATCCTCTATCGAGCTTCCTGATGCACAAAAAGAGGTGAAATCGTGAGTCCCTAATAAATCAGGAAGCGCCCGCTGAAGGACTTTATTTGTATGAAGTGAAGGTTATGATAGAAGTGGTCAGCTTCAAGAAATAAGAAGGTATTTACGAAAATTACTTCTCAAAATTTTGCAAAATTTCGGCTTATTTTCGAAGAAGCTATTTCTGGAACACCGTTTAAGG
>P_323
CTTTGCCTGTACTTCGTTCAGTTACGTATTGCTAAGGTTAATAGGGAAACACGATAGAATCCGAACAGCACCTTGCTCAGCGTCACGTTTTCCCAATATCCATCAGCAGATTCAGTCCTAAAGATTTTCGGTCCTCCGAGACATAAGCGAGTCCGTTTGCAATGGCTGAAGGAACGGTCTTAACTGATATCTCTGCCCCTTCCTTTAATATACGTCCGGATATCTTGCTTCCATAAGAATGTCCAAATAGACTCATAGCGAATTCAGTTCTGCCCGCTCCCATCAGTCCAGCTATTCCTACAATCTCTCCTTTTTTCAAATGCAAGTTGATGTGGTCGTTTATGATTCGCTCGTGATCAAGAGGGTGATAGACCGTCCAGTCTTCTACTTTAAAATAAACTTCTCCAATATCCGGTTTTCTTTCAGGATAACGATCAACTAAATCTCTGCCCACCATTCCGCGAATAATATGCTCTTCGCTGATCATTTCATTTTCTAGTGTCTCAATCGTCTGTCCATCCCGTAAAATGGTGATTCGATCTGCGATATCCACGATTTCATTCAGCTTATGTGAAATAATAGGTGCTGTTCGGATTCTATCGTGTTTCCCCTCTGACCTTTACAA
>P_324
ATGTAGTAACTCGTTCAGTTACGTATTGCTAAGGTTAATAGGGAAACACGATAGAATCCGAACAGCACCTAAACTTAACATTACATTAGTTATAAATCAAAAGAAACGCGTTCATTTGAACTAAATTTAAAAAACAATCGTCTCCTTGCAGAATATACCGCAAAATTAACGATTGTTTTTTTGATAAAATCTATGAATCACTGTTCTGTTAAAAAGTCTTTGATCCGTTTGCAGGCCTCATGTAATTTTTCCATGCTGCTAGCATAAGAAATCCGGATATAACCTTCTCCTTCTGGGCCAAATGCAATTCCTGGGATACACGCAACTTTTGCCTGTTCCGCTAATTCTACACAAAACTGCCAAGAGTCAGTTTGAATGGCAGCTGGGAGTTTGCAAAACAAGTAAAATGCACCGTTTGGCTGGGTCACTTCAAATCCTAAAGGCGCCAATTGCTGGACCAGATAGTCTCTTCGTGTTTGATATTGCTCTTTCATATTCTCGCTATCTTTCACCCCATTTATTAGCGCTTCAGCCGCAGCTTTTTGCGACATCGTTGTAGCGGCAGTCACCAGATATTGATCGGACTTTAATTAGTTCGTCAATAAGGGCTTTTTGAGCAAAAATAAAGCCCACTCGCCAACCAGTCATCGCATGTGACTTGGATAACCCGCTTATCACGATTGTTTGTTCTGGAAGATAAGTAGCTATGGACATATGCGTTCCACTATAAGTCAATTCAGCATATACTTCATCACTTATAACAAATACCGGATATTTTTTTAAAAACCTCAGCGATTGCTTTC
>P_325
GTTATTTTTATGTCTGATTTACTTCGTTCAGTTCTCGTATTGCTAAGGTTAATAGGGAAACACAATGATCCAAACAGCGCTGATTTGAGATTGATGATGCAGAAGGGATCGTTTCGCAGACCAATTATCGATTGAAGACGGCGTACTTCTTTTTAATCCTCAGAAATCTGTTTTTGATGAACGCAATTATCTAGCAGTAATCCCTTATGAAGGAAAAAAAGGGTTGGCAAAATCAGTAGCTGATTCTTTAGTGGAATATCTAAATGAAGTATTAGCTCAAGGGCAAAGCGATTTGCTTGATTTGATAAAGACTAGCGATGACGAAGCTGTATTCGAGCTTCACTGTGGATAATCAGCAACTAGCAGAATTAGTAGAAGTAGAACGGCAAAATGAAGCAGATACTTATTTACCGTACCCAAGTTATTAAGATGGTTAAATAAGGAAATGGAATGAAGTAAAAGTAGAAACTGAAAGTGAAGCAGTCGAAGCAGTTGCTAATATTTTGATGGAGGCAGGGGCGAGTGGTGTCGCGATTGAAGATTCTTTAGATGTTGAACATTTTCAGTCGGATCAATATGGTGAGATTTTAGATAAAAATGATTTTACATCGCTGAAAGAAGGCGCACTAGTCATGGCTTATTTTCCGGAAACGACTTTCTTACCGGAAATCTTGCCTTTATCAAAGATCGTATCACACAATTACCTGAGTTTGGTCTAGCTATTGGAAAAAATAAAGTAACAGTTCCGTGAAGTAGAGGAAAGCAACTGGGCAACAGCCTGGAAGAAATACTATCATCCGGTGCGTATTACGCGAATGCTGACGGTTGCGCCAAGCTGGGAAAACTACCAGACAGAAGATCCTCTAGAAAAAATTATCACACTAGATCCTGGTGCTGGCATTAGGTGCTGTTCGGATTCTATAAGGTTTCCTATTAACCTTAGCAATACGTA
>P_326
TATGTGTAACGTACTCGTTCAGTTACGTATTGCTAAGGTTAATAGGGAAACACGATAGAATCCGAACAGCACCTATGAGTGTTCTAACGATCTCATTGACAGTCTGATCCCATGACTTGTAAAGGATGCGAAGTGAAAGATGTTGCTGTAGCAGCACAGGAAGACATTGAATCCTTGATTGCAGAACAACTTTCTTTAGAAAGAGACTTGGCTTTGCCGGAGATCGTCAGTAGGAGAATCGCTGTTTGTGAGACCTGTCCACTGCGATTGAATCATACCTGTACCAAATGTGGCTGTTTTTATCGGTTTCGCGCAAACTTAGCTAAGAAAAACTGTCCTGCAGGAATGTGGGAACAAACAGGACAGCTCGTCAAGTAGCTGTCCTGTTTTTATAAAATAGTATAAATCAATTAGGAGATGAGGGAAAGACATGACAGCGATCAATGGGGTTCATGATCCTACGATTATTGAACATGAAGGCACCTTTTATTTATATTCAACGGACACACAACAGCCCAAAGGTGCTGTTGGATTCTATCGTGTTTCCCTATTAACCTTAGCAA
>P_327
ATCTTTTTGCCTGTTCTTTGGTTCGTTACGTATTGCTAAGGTTGATCGGGGAACACAATAATCCGAACAGCACCTAAGTTTTTGATATACTTCTTTCAGTCATGAGCGATTCCTAAACGAGATGTTTGCTTTGCTAAAAACTGAAATGCTTCTTCTTGATTATCTAATGGCTGTTGCTGAATCTTCTATTTCATGAATGATTGTCATGATAAACCTCCTGCTCTTCCTTCTTCGATAACTGTACGATTTGTTGCTTTCTTATCCCTCTTCTTGTCTTTATCAGTTACTCTTTTCTTTTGGATCAAACCTAGTATCACTCCACCAACAATAGAACCGATAGATCGCTGTAACCCATTCCAGATTCCCGTCGCTACAGGTAACACTGAGAGACCGCCATGTGGGGCTGGTACTTGGACACCAAACAGATAGGTCAAGACAGCAGCAATTGATGAGCCTAACATAGTCGTTGGTAATACTCAGGATCAGGTCTTTCGCAGCGAAAGGTGCTGTTCAGGATTCTATCGTGTTTCCCTGTTGACCTTTAAGCGAA
>P_328
CTGTTTTGCCTCTACTGGTTCCGTTACGTATTGCTAAGGTTAATAGGGAAACACAATATAATCCGAACAGCACCTAAGTTTTGTAATGCCATTAATAAACCACCTGCAACAAGGGCAGGTATAATTGGAACAAAAATATCTGATAATAATTTAATTAATGCCATAATGGGGTTGAATTTTTTATCTTTACTAGCAATTTGTTTTAAATCATCTGTTGAAATTTCCGAAAGTCCAGTTTTTTTGATAAGTTCGTCATAAACGAAATTAACATCACCTGCACCGATAATCACTTGATATTGTCCATCAATTTTAAATGTGCTTTTCACATCTGGATTTTCGTCTAAAGCTTTTTGATTCACTTTCGTGTCATCTTTTAGTACGAGACGAAGACGTGTAGCGCAGTGTGCAGCTGCAATAAGGTTATCTTTTCCGACCGCTTGTATTACGTCGGAAGCTACTTTACTGTAATTCATTCGAATCACTCCTTTTTTATTTTTACGTGAAAACGGTTCACTGAAATGCAAATTTATTTTAGCATATCTTAAAAATATGTCAAACGTTTGTCATATAGTTTATTTTTTTAAATGAAATGATTGATTTTTCAACGGAAAACGTTTACCATACTAGTTGTAAAAAGATAAATTGAAGGAGTCAAAATATGAACTTACCTCGAGAAATACGATATCGTGCTTATTCTGATTGGACTAAAGATGAGATGGATAAAATTAAGGATAATGTAAAACGATCACCTTGGCGTGCTAGCTATCATATCGAACCTAAAACAGGATTGTTAAACGATCCTAATGGTTTTTCTTTTTTTAACGGAAAATATACGCTTTTTTATCAAAATTGGCCATTTGGAGCTGCTCATGGGTTGAAAGAATGGGTACACAATGAATCAGATGATAGGTGCTGTTGGATTCTATCGTGTTTCCCTATTAACCTTAGCAATACGT
>P_329
GCTTTTTTTTTCCCTGTACTTCGTTCAGTTAGTATTGCTAAGGTTAATAGGGAAACACGATAGAATCCGAACAGCACCTAAGTCTTGCTACTTGAAAATGACTTCTCTTCAACACTTTTGATTAGTCCTATATCTACAATTTCTTTTTCACCATCTATGATGTTTGAAAAGACGATCAACTCTATTATGTTGGCTAAATTAATTTTAAATGAATATACAGCATTATCTGAAGATAAAAAAGAAACATTGACAAATATTGTTCTTTTCTGTGAACATTATAACCGTCTATCAGAAGAAAAAATTTTACTCCCAGAAAACTGGGCAGAATTAAGAAAGTTGGTAGAGTATGGGATTATTTAACACACTTTCCAAGTCAAAATTAGTTAAGTCCAGTTTCTGGTATACTATAGGGAATTTTTTTATTAAGGGAATTTCATTCATAACTATTCCTATTTTTGTAAATATTACTACTCAAGCAGAATATGGTTTGATTAATAATTTCACTTCATTTGTATCAATTTTTTCGATTCTTGTTGGGCTAAGCCTAAATTCGGCAATTAATAATGCAAGTTTTGACTATAAAGATGACATAAATGAATTTATGTCATCGGTACTTCTCTAGCTACACTTTCGTTAATTGTGTTCTTATTAATAGGGAACATATATTTTTTGTTTTCAAATGCTTTTTTTGATATGAACCAACTTGTATTTAATTTGATGTTATTACAAAGTTTTGCTAGTTTTGTAATTAGTTATATCCAGTCTTATTTTACGATTAACTTTAACCATTTTAAATATTTGATTTTATCTTTTATATCAGGTGCTGTTCGGATTCTATCGTGTTCCCTATTAACCTTAGCA
>P_330
TTTGCCTGTACTTCGTTCAGTTACGTATTGCTAAGGTTAATAGGGAAACACGATAGAATCCGAACAGCACCTTGCTGGCAGCCAGCAAATTACTATCCGTGACTTGCTGTATATGCGCTCAGGCTTGCACCGAACTGCTTCTCCAACCATACCGATGACTGATGAAGAAGTCGTTCAATTTGCGATTCAGCACTTAAAATTTACAGATTATCAGACCTCTCATTATGATTCATTGAACTTTACCATATTGACTGGAATTTTGATCAAATTAACAAATCAACCGTATGAAAAATTATTGACCGATGATATCATCGAACCTTTAGGATTACAGCATACAAAATTTTATGACCAAGTCAAAAATTCATCCAATCATGCACTATCCTATCAAATGTCTAAAGAGGATGATTACTTTAAACCACTGACAGAATCTGAAACAGAGATCCATAACGAATTAGGGACTGGTAATATCAGTATGTCCGTCTATCATTTAAATACGCTGTTTACACAAGTTTTATCTGGAAAACTCATTTTCCGAGAAAGACTTACTCTTCTCATTATGGCGTGAAAATGAATCATAATGAGAGGTCTGATAATCTGTAAATTTTAAGTGCTGAATCGCAAATTGAACGACTTCTTCATCAGTCATCGGTATGGTTGGAGAAGCAGTTCGGTGCAAGCCTGAGCGCATATACAGCAAGTCACGGATAGTAAT
>P_331
TTATGTAAGCCTTAAAGCATCGTATTGCTAAGGTTAATAGGGAAACACGATAGAATCCGAACAGCACCTCCCCCCTTCGACCTCATCCAAGAGTCTTCCAAATTCATCTTTTAAATTGAGCTGAATGATTACTGCTTTACGAGATAAAAAGGCTTCTGTCAGTATACTATCGATTTCTTGCAATGTCATTTGTTGTTTAGGAAGAGGCTGTTTGCGTGCTTCTTCTTCATTTTTTTGATACCGTTGACTAGTTCTTCCATCGCAAAAGCAGTCCCCCATTTTAATCCAAATGGCCGATCTCGATACTCGTTATAGTCAATGAATTTTTTTGCTGTCCGTCTCATCTTTTCCACCTTCTAATCCACTCATACCACCTGCATGCCCGCCAACGAGAACTACGTGCGATGGCGCGTCCTCCTTGCAGGTGGTATGAGTGAGTTGAAGGTGGAAAAGATGCAGACGACAGCAAAAAAATTCATTGACTATAACGAGTATGGAGAGATCGGCCGTTTGATTAAAATGGGGATTGCTTTTGCGATGGAAGGAACTAGTCAACGGTATCAAAAAAATGAAGAAGGAAGCACACAAACGGCCTCTTGCCTAAACAACAAATGACATTGCAAGGACGTCGATATAAGACAAAGCCTTTTTATCTCGTAAGGGCATAATCATTCAGCTCAATTTAAAAGATGAATTCGAGAGTTACTT
>P_332
AGGGAAACACGATAAGAATCCAAACAGCACCTGACGTTCGAGAAATACTTTTAGCTAATTTATAATTTCGCAACATACCTTTGTGTTTAAGATCTTCAATACAGATAATATCGTGAAATTTGATCATTTCTGTACTCAACTTATTCAGAAAATCAGTACGTAATTGATTACTTTCATGCAATCTGACTACTTGCATTTATTTAGTAATTTTTAACTTCAAATAGATTGGTACCTTTATTTTTAGCCAATAAACCTACTAGACAATTTGCGTTGTTCACGCTTTAGTTTCTTTTCCATTTTGGACGTGAATTTATTATTATACAATTTTTTGTCCATCAGGAAAGAATGGCGAAGTCCATAATACCTAATTCGATACCAATTGTGGAATTAGTTTTAGGTAATTGGATAAAATTGCTTCTTTACACGACAAAGAAATATAGTATTTACCACTTAGAATGACGTGATATTTAGCATTTAATCCCTTTTCGTTGTGTATTAAGCCTAATTCTTACTAATGACTTCAATTTAGGAACTTTGATGAATTTACTATCAATCAAAGCAACTGTACCATTTTGATTATTCGTTGTATAACTCTGAACAGGATTTTTCTTTACTTTTGAAACGT
>P_333
ATTTTTATTAACATCTACTCGTTCAGTTACGTATGATGGGAAACACGATAAAATCCGAACAGCACCTGACATCAATTGTTATTTCTTTGGAAGTAACTGCGTTATACCCCTCACTAAAACGTAATTTTAAGTGTTTCAATTCTCTTTTGATAAGTACTTTCAGAATACTTATATTTCTCTTTAAACTCCGCTTTGCTCAAACGTTGTACCATTTTTACGCCTCCTGTTCTGATGGCTGATCATTAGAATCTACTTCTAACTTGATATCCAAAAGTTCTTCGATTTGTTTTAAACGTTATTAGGTTTTCTTTTTTCAATGAAGATATATTCGTAAATAAGTAATTGATATACCCATTCGTCGAGCTAACTCTCTTTGACTCCAACCTTTCTTTACTAAAGCAATTAATACTTGCTGTTTTAAAGTCATGCTTCATACCCCCTTATCGAATATTTTCTAATATTTTTGTCTAATAAGTTTGACAAAAAAAACTGCAAATATGCTATTATGTAAGCATACAAAATACACAGCGCACAAAAAGCGAGCTTACTGATGTCTGGGGAGACTATTAGTTTATTGCTTTTGAGTCTTTGTATGCCGTAAATATTTTGCTTTTTAAAACTAGTATAACTGCAAATTCTCTATTTGTAAATAGATAATTTGCAGAAAAATACTTTTTTTGTCGGTATTTTGAAAGGAATGAGGTGCTGTTCGGTACTATCGTGTTTCCCTATTAACCTTAGCAATGCGT
>P_334
TTATCTACATCTATTCGTTCAGTTACGTATTGCTAAGGTTAATAGGGAAACACGATAGAATCCGAACAGCACCTGTTCAAGCCAAATTTTCCGCCAAGACTTTCCATAACTTGTTCTGCTTCACCTTTACGCAACAATACGTGATCAACGAAGATACATGTTAATTGATCGCCGATCGCTTTTTTGTAAAAGAACACCAACAACAAGAGGAATCTACTCCGCCTGAAAGGCCTAATAAAACTTTTTTGTCACCGACTTGTTCACGAATTTTTGCGATCTCCATGTCGATGAAGTTATCCATTGTCCAGTCACCAGTACATTGGCAGACATCTAGTGTAAAATGGCGCAACAAGTCATTTCCATATTCGGAATGGCGAACTTCTGCATGGAATTGGATTCCGTACATTTTGCGTTCTGCATTTTGGATCGATGCGATGGGGCAATCTTTGCTGGTAGCAACGACATCGAAATCAGTCGGTGCTTGGGTAACTAGGTCACCATGGTTAGGCACCGTCCAAACGGTTTGTTTTTCAGGAGTGTTTTGGAAAAGGGCCGCTTCTGCAGAAGTGATTTCCAATTCTGCTTTCCCGTCTTCCACGGTTTTTGGCTGGTTTAACTTTTCCCGCCTAATTTATAAGTAATCAACTGCATACCGTAACAGATTCCTAAAACTGGGATCCCCAAATCAAAAATCTTTTCATCAATACCAAAGGCCTTCTCATCATAAACACTGAGGTGCTGTTCGGATTCTATCGTGCTTCCCTATTAACCTTAGCAAT
>P_335
CTTTTGACGCCTTCGTTCAGTTACGTATTGCTAAGGTTAATAGGGAAACACGATAGAATCCGAACAGCACCTTGTTCTGCAATTCCTTCATCATTACGGCTCCATAGATGAGCGTAGTGCTTTAAAGTGATTTCAGGGCTAGAATGGCCTAACCGTTGCGACACGACCAGAATGTCTGCGTTAAATTCATTGATTAGGTAGCTAACATGAGAATGACGTAATCCTTTTCCTTGTATTAGGGGTACCTTAGCTAGTTTGGCATAACGCTGAATAATTCGTTGAACAGTTGAACGATAGAGTGGGAGGTCAGTGTAGCTAAGAATAAATTGTTCTACACCATGATTTTTTTGAATAACTTTCCACTTTTTTAGCACTTCAATTGTATCATCGTCCAGAGAAATGATCCGCAAGCCGCTTTCAGTTTTTGTGTAAGGTTTCCGAATAAAATCTTTTTGATTTGTCATTTCCAAGGTGTGATGAACCCTCAACTTTTTACGTTTGAAGTCCACGTCATTCCAATTAAGTGCTAAAAAAGTGGAAAGTTGTCAAAAAAATCATCGTGTATAACAATTTATTCTTAGCTACACTAACCTCCCACTCTATAGTTTCAACTGTTCAACGAATTATTCAGCGTTATGCCAAACTAGCTAAGGTACCCCTAATACAAGGAAAAGGATTACGTCATTCTCATGTTAGCTACCTAATCAATGAGTTAACGCAGACGTTGCTGGTGGCGCAACGTTAGGCCATTCTAGCCCTGAAAATCACTTAAAGCACTACGCTCATCTATGGAGCCGTAATAATAGAAGGAATTGCAGAACGGAGGGGTGGTCTCAGATTCTATCGTGTTTCCCTATTAACCTTAAGC
>P_336
TTCACTTGTTACTTCGTTCAGTTACGTATTGCTAAGGTTAATAGGGAAACGCGATAGAATCCGAACAGCACCTTTCGAAGAAGAATTTGGACATTTAGAGGGTGATACGATTGTCGGCATCCACCATAAAAGTGCCATCATCACACTCGTTGAGCGACTTTCAAAAGCCATTATCGCCTTGAAACCAGAAGGCCGTAAGGCAGTTGATATTGAAAATTCGATTAATGAATGGCTTCAATCCGTACCCAAAAATCTTTTCAAATCAATTACCTTTGATTGTGGAAAAGAATTCTCTAATTGGAAAAGTATTAGTAATACGAATGATATTGATATTTATTTCGCAAACCCAGGAACGCCTTCCCAACGGGGATTAAATGAACATTCAAACGGACTCCTCCGAAAAAATGGACTACCAAAAGAAATGGACTTCAACCAAGTCAATCAAGGATTCATCTCATCCGTTGCGTCCAAAAGAAACCATATCCCTAGAAAATAGGTGCTGTTCGGATTCTATCGTGTTTCCCTATTAACCTTAGCAAT
>P_337
ATTTTTATTTATCGTACTTCGTTCAGTTACGTATTGCTAAGGTTAATAGGGAAACACGATAGAATCCGAACAGCACCTCCAAGTCTTTCCTTCAATCTCGATATAGTCAAATGTAGGGATAGAAAAAGAGGCTGCGTCCTAATGACCTTCGCCCCTTTCTTCCACACTACCAAAAATAGTCACACTTCTATCAGTGCCAATATCTGTCACGTTTGCCTCTGTTCTTGTTCTTTCTGGTTTGCCTTCAACCCACTCACCGAGATCTGGATCATATTTAGAGTCAGATGAACGTTTAACAAATATAATTTCATCTGTAAATCTCATACAAATTTAAACCTCCCTCGCTTTGGCTTGTACAACTCTTCCTGATCTTTACGCTTAAATTCATCAATCTCATTTTGATCTCTGAAAAATCCGAGTAGGAAAAGCCATAGATAAACCTTCTTGAGAATATGACTGCATACCTTCTTGACCAATTCTATTGAATCTTTTCAACGATACTTCATATACAACTGTTTCAAATTCTTTAGGAACTTCTTGCGTATTTAACAAGGTTTTCATACGCTCATTCGTTCTTCGCTCAATAACTTCAAGCTTTTCATCTATTGTTCCTTTAAGAAGTTTTTTAATATCATCTGCAATCATCATATTTTTACTTCCTAACTAGCAGGTTGACCTGTCACATTGATTGAAGTAGTGAATTCTCCAGAAGTAAATGTGAATGTTCTGACCCTTCTGCTGCAATCGTTCCATCAAAACCACCATTTTCATTTTTAGGTGCTGTTCGGATTCTATAAGTGTTCCCCTATTAACCTTAGCAATACGT
>P_338
GTTATGCATGTACTTCGTTCAGTTACGTATTGCTAAGGTTAATAGGGAAACACGATAGAATCCGAACAGCACCTGATCATTGCCTTTTTAGTTTCTTCCTTTATCTTTTATCGGCATAAAGACAATATCAAGCGTATCAGAAACCATACTGAAAGTCGAATCCCGTTTGGTTTGAATAGCAGCAAGAAAAAATCCTGATACTTTTTCATTCCAAAGAGATAAAACGGGAGTGTGACAAATCGATGTCACACTCCCTTATTACTTACAGGATAGCTTTTTTACACACCTTGGTAAACGGTGTTCCCTGCTAACTCTTACGGTCACAACCTCTTACTTCACTGTGATGGAATATTTTGTCTTGAAGATTTCATGGGCACCTAGTTGATTGATCCCTACTTTTTCCATCAAGTTTCCACTACTGTTCACCGTGTCAGCGATTCCGCACCACGGTTCGATACAAACGAAAGGCGCTTCTTTTGGATAAGGAGACCAGATCCCTACATAAGGCATATCTTTATAGCTTAAAGTTACGCTATGGGAAGATTTTTCACTTCGAATGGCGTACGCATTTAGACCCCTTGTTTTTTCAAAAACCAAGGCATCTTGCTCAAAAAGTAGGTGCTGTTCGGATTCTATCGTGTTTCCCTATTAACCTTAGCAATAC
>P_339
ATATGCTCCTGTACTTCGTTCAGTTACGTATTGCTAAGGTTAATAGGGAAACACGATAAATCCAACAGCACCTCTTGGTTATCAATACTTTTTTATTGATTGTAATGGAGTTTTAGCTGCAATCTCAGCTGAATTTCTCGTCCATCTAAAAGATTGTTACTTAAGAATAAGCGGAAGCTTCCCACTTCAGCGTTCTTGAATTGCTATCATAGGTTAGTGTGCCTTCAGAAGTAATATCTTTTCCTTTACTCTTATCTATTACTTGCGCAGAACCTTCTTTTTATATGTAAACGAGCTTCAATTGGATCTTGAATCAGATACTAAATTGTTTGTAGTGATCTGACGCAGCGTCTACGCCTTTTGTGTGCCATTTTTGTGTGACTAGATATTGTACTTCAGATCCTGCGTTTAAAGGAGCTGTCGGCGTACCCTTCTTACCGTCATTTCATCCCCGTTTACATCTTTTCCATTAGGTGCTGCGGATTCTATCGTGTTTCCCTATTAACCTTAGCAA
>P_340
GTGTTATCTCCGTGACCAACTCGTTCAGTTACGTATTGCTAAGGTTAATAGGGAAACACGATAGAATCCGAACAGCACCTGAGACAATCAGTTACTTCCCCAAAATCTATTACCGTATGAAGGATGGTTTACTTTCTATTCGCGTTCAAATTTCACTGGGAGATTCTCAAGATCAGCTTTTAAAGCTGGAAAAGAAGTTAGAAAGTGGTCTATATTGTGAACTAGTAGAAAAGGAACTCAAAGACTCCTATGTGGAGTACACTTTTACTGTATGATATAATTGCCAATCGAATTGGGATAGACGAAGTAGTGGCAGAAAGTGGGGCTTTGCGATTGATGAAAAATCAAGTATGGGCTTATGATTCTTTACCTCATATGTTAATCGCTGGCGGCACAGGTGGTGGGAAGACTTGTTTACTCACTATCATCGAGGCTTTATTAAAATCTGATGCCGAGCTTTTTGTTCTTGATCCCAAAAATGCGGACTTAGCCGATTTAGGTACGGTAATGCCTCATGTCTATTCCCAAAAGGAGGAAATTTCTGCTTGTGTGGAAGATTTCTATGAGCGCATGATAGGTGCTGTTCGGATTCTATCGTGTTTCCCTATTAACCTTAGCAA
>P_341
GTGTTTATGCCCTCTTTACTTCGTTCAGTTACGTATTGCTAAGGTTAATAGGGAAACACAATAAATCCGAACAGCACCTGAAGCTGTGATACTTTTTGAACGATTTCTTCACGATTTCGAACATCTAAATCGTGGGCACGGATGCCTAAATTTAATGGAAACATCTCAAACTCCTTTTTGTAAATAATTAGCAAGAGGCAGACGGGATTCTTTTATCAATTCAACAATTATTCGGGCAACTTTATCAGCGCCTTCTGGACTAAAGTGGGTATTGTCTTTTAGTCCTTCTGGGTAATTTTTACAAGTATCAGGTATAAGATGCAGGTAGAATTTTTTTGTCTCTTCTTTTGAGAAGGTCTGGAACAATTCTTGTGATCTTGAGAACACATCTAAAAGAGGAATATGGTGTTTCTCAGCAAATGCACGCATCGCTTTTCGATCTTAGGTGCTGTTCGGATTCTATCGTGTTTCCCTATTAACCTTAGCAAT
>P_342
TTCATACTGTAACACGTTCAGTTACGTATTGCTAAGGTTAATAGGGAAACACGATAGAATCCGAACAGCACCTGACTAAATCTTCTACTCGCCACTCTTTCGTCTGTTTCGGTTCATCAAAGAAATGCCGAACGTAGTCGTTTTTAGGATTCATCAATAACTGCTCTGGTGTGTCACATTGGATAATTTCTCCATCCTTCATAAATGCAATACGATCACCTAGCTTGATTGCTTCTTCCATATTGTGCGTAACGAAAACGATGGTCGTGCCCAATTCTTCGTGTAAGGACAAAACCAATTATTGTAATGAGTTTCTTGAAATCGGATCTAATGCGCTAAATGGCTCGTCCATCAAAATCACATCTGGGCTTACAGCAATAGCTGGATCATGCAATCGTGCCTTTTATCATCCAGACAACTCTCTAGGCATACGATCTCGATAAATATCAGGAGATAAGCCAACTTTTTGAAGAAGTTCATCTACACGGTCTGCTCTTTTCTGCTTTTCCCAACCTAACATTTCAGGGATGACTTCAATATTTTGCTTGACTGTCATGGTCGGGAACAAAGCGATTTGCTGCAGCACATATCCCATATTCCACCGCATTTTCTGCAGATTATATTCATTTAACGATTTTCCTTTGAAGTAGATGTCTCCTGCTGATGGTTTAGATAATCCATTGATCATTTTCAAAGTAGTTGTTTTTCCACTACCGGAAGGACCAACCAAAACAAAGATTTCTCCTTTTTTGATTGCCAGATTTAGGTCATCGATGACATACTTTCCATCATACTTTTTTTGCACATGTTTGAACTCGATTAATTTAGTCACTGATCTTCCTCCTTTACTAATCCTTCATTTTTCAGGAAGATTCGTGCTACTTCTGTCAGCTTCTTTTCGACATTGACTTGGTAATTCATATCAATCAT
>P_343
GTGTTTTTAGTTGTACTTCGTTCAGTTACGTATTGCTAAGGTTAATAGGGAAACACAATAAATGCAACAGCACCTCTTCTGGCTGGTCTTCTTTCAATCCTTTTCGAACCATCGTATGGATCTGCTCTTCGCTTCCATTCCGTTTTCAGGATCTTCTAAGTATTTCAGATCATATTTGGCAAACATCCAATGAGGTGTCCATCCTGTAACTACAATTGGTTCGTGTTTTTTGATCGCTTGACCTAGTGCAACGGTCATTGCTCCTGAAGAAGATGTCTCTACTTCCAGTCTTTCAAGTTGTCATATTTTTGGATCGTGTTTTCAGCAGCCGTAACTACACCAGCTCCTGGCTCGATTCCTATGATTTTCTTACCTGCCTGATCGGTTAACTCATCGATCGAATTTACATCCATGTAGGCTGGCACTGCTAAACCAACTTTTGCTCCTGTCAAATTGGCACCTAGGTCTTCGACTTGATCTTTATATTGTGCATATTGTGAACCATGAGTTTTAGGTAGCCAAGCTGAAACCATGGCATCTGACTCGCCATTTGAAACAGATTTCCACATGATTGAATTATCTAATGGCGTCATCGTTACATCATAGCCCATTTGTTTCAATACTTCACCGACTACATTTGTTGAAGCAACTTCTGTATCCCATTCAACATAAGATAAGTTGATACGTTTTGTTTCTTTGGCAGATGAAAAACTCCCTATACCAATCGCACCTAAGATCAAGGTGCTGTTGGATTCTATCGTGTTCCCTATTAACCTTAGCAATA
>P_344
TTTTTATTATCTACTTCCGTTCAGTTACGTATTGCTAAGGTTAATAGGGAAACACGATAGAATCCGAACAGCACCTACAAAAACAGATCGTTCTGTTGCGATATTTAGTTTGGAAATGGGGGCAGAATCTCTTGTAAATCGGATGCTTTGTGCAGAAGGTTCAATTAAGGCAGGCCGTTTACGTACAGGTCAGCTTTCGGAAGAAAGAATGGTCGAATCTGATCGTTGCGATGGGGAGTCTTTCTCGAGCAAATATTTTTATCGATGATACACCAGGGATCAAAATCTCTGAAATCCGTGCGAAATGTCGGAAACTAGCGCAAGAAAAAGGCAATCTAGGCTTGATATTGATCGATTATTTGCAGTTGATTGAAGGTAACGGTAAAGAGAACCGTCAACAAGAAGTATCAGATATCTCTCGCCAACTGAAAAAACTGGCGAAAGAGCTGAAAGTACCTGTCATTGCTCTTTCACAGTTATCTCGTGGAGTAGAACAGCGACAAGACAAACGACCAGTGCTAAGTGATATTCGTGAATCCGGATCAATTGAACAAGATGCGGACATCGTAGCCTTCTTGTATCGAGATGATTATTATGAAAGAGAAGGCGGAGATGACGATGATGGAAACGAGCCAAAAAATGACAACGTCATCGAAGTCATCATCGAGAAGAACCGAAGCGGTGCACGAGGAACAGTTGAACTACTGTTTATCAAAAAATACAATAAGTTTTCGTCGCTTTCGCCAAGAGAAGAATTTTAAAGAAGAGGTTGTGAGCCTGACGATCCGAGAGCTCTCGTAAGAAGATGCAAGGAGTAACCGCAGGAACGACTAGAGTACTTAATTTAAACAGATCTCCAAAGGGATTGTGACAAAAGTCTTGTCACAGTCCCTTTTTCCGAA
>P_345
ATGTCTACTCGTTCAGCATTGCTAAGGTTAATAGGGAAACACGATAGAATCCGAACAGCACCTAAGAGATTGGTCGCCGTATATGCGTCAAGGTTCTCACAGGAGTTACACTTCAAATGCGACAAAAGAACAAGCGGAAAAATTAGGAATACCGTTAAAGAGTATTGATGAAGTCCCCGTAGTCGATTTGACAATAGACGGTGCTGATGAAATCAGTGCTGATTTTCAAGGGATCAAAGGCGGCGGCGCTGCTTTGCTTTTCGAGAAAATAGTCGCTACGTACTCAAAAGAAACGATTTGGATCGTTGATTCTTCTAAATTAGTCGATAAACTTGGGAAGTTCCCACTCCCAGTTGAAGTGATCCCTTATGGCTCCCAACAGCTACTTCATATTTTTGAAGAAAAAAGATTCCAACCCGTCTTGCGTACAGACGAAAACGGAGAAGTCTTAACCACAGATGGTGGTCATTACATCATTGATCTGCATCTAGAAGTCATCGAACAGCCAGAAAGCTTAGCTACCTATTTAGATGAACTTGTTGGGGTAGTAGAACATGGGCTTTTCCTAAACATGGTTTCTAAAGTAGTTGTCGGCTCAGAAAAAGGCGTTGAGATTCTTGACGCAATCCGTCGTAAATAAAGAAAAACTGCTTGATAATAGGTGCTGTTCGGATTTATCATCTT
>P_346
TTATCTACTTCGTTCAGTTACGTATTGCTAAGGTTAATAGGGAAACACGATAGAATCCGAACAGCACCTGACCGTTGACAATGGCATTTTCCATGCTTCGTCCAGAAACAGCGATTTTACGACCAGTTGCCACAGCGGCATCTGCTGCTTGCTGCAAACGGAAGATGTTGAGAAGCAAAGCTGGCAAAAATGATACATCCTGATTTTTGAAAAGATCTTCAAAATAGAATGCCCAATCGTTTTTTCTGATTTAGTAAATGTTGGAATCTCAGCATTTGTACTATCAGATAAAAGGCACAAGACTCCTTCTTCCCGATACGAGCCATTTTATGCAAGTTTGCTGGTTCGCCAACAGGAGTGAAATCGAATTTGAAGTCTCCAGTCGCTACGATATTTCCAGAAGGTGTTTTCACCACGATCCCTAATGCATCTGGGATACTATGGGTCGTTCTGAAAAAGCTGACAGAAGTCTTTCTAAAACGGATGATCGTATCTTCATTGATCTCATGGAGCTCTGCATCTCGAAGCAAGCCATGCTCATCTAATTTGTTTGTGATCAACGCTAATGCGAGAGGACCAGCATAGATAGGAATATTTGCTTGTTTCAGCAGATTGCGGGTATTCCGCCGATGTGGTCTTCGTCCGTGAGTAATCACCAAGGCTTTTACTTTGTGTAAGTTTTGTATGATGTAGCTGTAGTCGGGAATGACATAGTCAATTCCAAGTAAATCGTCTTCCGGGAATTTGATCCCGGCATCAATCAAAATGATTTCATCTTGGAATTGTACCCCATACGTATTTTTCCCGATTTCACCTAATCCACCAATAGCAAAGACGCCTGTCTCGTTATTTTTGATGGAAAGTTTCATATTAAAACTCCACTAATGAGAAATCAGCATTTTCTTTTTCGTACTCTAGATGACTTCCTTCTAGAAGTTGAACGAATTCAGGTGCTGTTCGGATTCTATCGTGTTTCCCTATTAACCTTAGCAAT
>P_347
ATTTTTATATTAATTATTGCTTCGACTAGTCTCGTATTGCTAAGGTTAATAGGGAAACACGATAGAGAATCCAAACAGCACCTGATTTGATTATTTGTGTAGACATATGGCTTAATATTTGAGTATTTTCTGTTTGGATAGCAATAAATTTATCGAGCAATAAATCGAATTGGTCTTTTTTGTAAGTGGTTAGTTGACGGTCAAAATCACTTTCAATTAAACTTTTAGATATTTATTTCGACTCCATTTTTCTCCTGTTTATTCGTAGTTCTTGGCAACGTTTGTCTATTGTTGCAACAAACTTTGCGGATCAATATTCCGAACTAAAATGTCCATAAAAAATCTCCTTTTGCAATTATGTATAATTTATGTATACCCATACAAATGCTGTTATAGCTGTTTTGCCAAAATGCTATACATAAGCTACCCACGATGGCGAAAAAGTGATATCAAATTTTTTTCTGAGAAACGTGATAGGCACAGCCTATCTACCCACTTTTTTCTCAAAAGTGGGTACACGTTTCCTTATGCTCTTTAAAATTGGGGGGGAGTGCTGCACGTGTAATCGATAACCAAATTTAAAAATGCACGATCAAAAATTTATTTAGTAGGTGCTGTTCGGATTCTATCGTGTTTCCCTATTAACCTTAGCAATAC
>P_348
GTTATATGTATGTACTTCGTTCAGTTACGTATTGCTAAGGTTAATAGGGAAACACGATAGAATCCGAACAGCACCTTATACGCAGGCGATATGTATGAATGCGTCAGAATTATTAAAAAAACCGATTTCAGCAAAACATTAAAAAAGCCCGTGCTGGCACACGGACTCATACCTCATTTCTGAGATCGCAAATATATTGTGACCAAGAAGTGAGGAATATTTAAATGGCAAAAAAAGTTATGGGTCAAGACGGAAAAATGTATAAAGTTAGTAAACCTTTTTACAAAAAAGTATGGTTTTGGGTATTAGCAGTAATTTTAATTATAATTATTGGTTCTGCTTTAGATGGGTGAATAGATAGTAATAAAGCAAGGTGGAGTATATTAGGATTCTATCGTGTTTCCCTATTAACCTTAGCAA
>P_349
ATTTCCCTGTACTTCGTTCAGTTACGTATTGCTAAGGTTGATAGGGAAACACGATAGAATCCGAACAGCACCTATCGTCATTTTACTTGCACGGCCTCCAGTAGCAATCAAGATTTTAGGAGCACGATAGGTTTCACCGTTTACTTCAATCATTTCAATGCTCTCATAAAGTAGCGTAACCTTTTATAACGCCTCGACATGATTGCTATCTAATCCTCTTTGATAAGCACCGTGTAGAAAATCAATATATTTTTCTCGTCTTTCTACTAGACCGGCGAAATCAACATTTTTTAAATCTGCTTGGATACCGTAACTTGAGGCATCTCGTTCAATTGTTTCCAAAATCGTACTTGCTTGCCACATAACTTTTTTAGGTACACAACCGACGTTGACACATGTTCCCAGCCAATTCATTCGCTTCAATCAGCAAAACTTTTGCGCCATGCATCCCTGCTCTGTTTGCTGAAGCAATACCGCCAGAGCCGCCACCAATTACGATGTAATCATATATTTGCATTTTGTTCCTCCTTATTGAAGAGATCAATCAAAACCTTTATTTAACGATCCTTTTTCTACAGAGGTGCTGTTCGGATTCTATCGTGTTTCCCTATTAACCTTTGTAATACGT
>P_350
GAACAGCACCTTATTGACTTCGTTCAGTACAATGCGGCCGTTATCTTGTAAAAACATATCCACACGGGCTTAACCTACTACAGCCGAGCGCTTTATATATTTTTTTTGCCGTTTCCTGTATCCGTCCTGGCTGCCTCTGCTGAAAGGTCTGCGGGAACGGTTATAACTGCGTTTTCAGAGCCTTTTTCCGGCTCAACTTCCTGAATCAAAGATTCCGTACTGCAGCCTGATTTGGTCCACCTCGCCAACAGCTAACGCGGCACTGTTTCCCAATACCGCACAACCGACCTCACAGCCCGAAACAGCCTGCTCAATTAAGATTTTGCTGTCATATTGTCTTGCCGATTCAATTGCGTAGTCCAATTCGTCCGCGCTATTGACTTTTTTCACACCGAAGGATGAGCCTGAACGCGCCGGCTTAACAAAAACAGGATAGGTAAACGTAGCTGCCACCGGCCTATCATCTTTATTAATAACCCAAAAGGCGGGAGTAGCTATCCCAGCATTTTTCGCAACGATGTATGTCAACGATTTGTCCATACAAATTGCTGAGCTTTGAATATCGCAGCCTACAAAAGGGATACCGGACAATTCAAACAGACCTTGTATGGATCCATCTTCACCTGACTTGCCATGCAAAGCTGAAAATGCTACATCAACATGGTTGATTTCATATTCATGGTTCTTTTTAACAAGTAATCCGTGCATTTTTTTATCCGGCGAGAGTACAGCTGAATAGCAATTGTCGTTTTCCCATTCCGCGCAAGGTTTTTCGCACATTTTCCATACACCAGATTTCGTAATTCCAATGTATAACGGCTCGTATTTTTCTTTATTAATGTTAGCGGCTATCTCTATTGCAGCTTTTACCGATACGTCATGCTCCAGGTGCTGTTCGGATTCTATCGTGTTTCCCTATTAACCTTAGCAAT
>P_351
GTATGTTTATGCTGATCTTCGTTCAGTTACGTATTGCTAAGGTTAATAGGGAAACACAATAGAATCCGAACAGCACCTATTTAGAGGATGTGGAAGACCATCAAGCGTTCAAGCAATCGTTTTATATCATGCGTCATTGGTTAAATTATGCAAAGAAATTAGAATTCTCTGATGATCCCAACGTCTATTATGTTATCCAGACTATCGATATTGGGGATGCAGAAAACGATATTGTTGAATGGGGAGAGTTGGATGTTGTAAATATTACTGCGAAACCATTCGCAAGAGTTCAAGAAGATGTACCTATAACCGTAGATAAACCACAGTCATTTAACTTGCTGAATAATAGTTTAGAAGAAAGTTTTCCAAAGATTATCATCACTCCTTCAGCTACTTCATGCCAGTTCATCTTAAATGACTGTGGTTTATCTACGGTTATAGGTACATCTTCTTGAACTCTTGCGAATGGTTTCGCAGTAATATTTACATCGAACTCTCCCCATATCGTTTTCTGCATCCCCAATATCGATAGTCTGGATAACATAATAGACGTTGGGATCATCAGAATTCTAATTTCTTTGCATAATTTAACCAATGACGCATGATATAAAACGATTGCTTGAACCTTTGATGGTCTTCCAC
>P_352
GTTATGTCCCTGTACTTCGTTCAGTTGCGTATTGCTAAGGTTAATAGGGAAACACGATAAATCCGACACACTAATGAACAAATTTAACAACTAATGTTGTTAATGGAGCCTAGCGGGATCGAACCGCTGACCTCCTGCGTGCAAAGCAGGCGCTCTCCCAGCTGAGCTAAGGCCCCGTTTTAAATTGAGAGTAAACCTCTCAAAACTGAACAAAGTAAAAACAAATTGTGTAGTCTCCGTAATATTCCTTAGAAAGGAGGTGATCCAGCCGCACCTTCCGATACGGCTACCTTGTTACGACTTCACCCCAATCATCTATCCCACCTTAGGCGGCTGGCTCCAAAAGGTTACCTCACCGACTTCGGGTGTTACAAACTCTCGTGGTGTGACGGGCGGTGTGTACAAGGCCCGGGAACGTATTCACCGCGGCGTGCTGATCCGCGATTACTAGCGATTCCGGCTTCATGCAGGCGAGTTGCAGCCTGCAATCCGAACTGAGAGAAGCTTTAAGAGATTAGCT
>P_353
ACTTTTTTGTACTTCGTTCAGTTACGTATTGCTAAGGTTAATAGGGAAACACGATAGAATCCGAACAGCACCTCAGACATAAAGAATAAACAATGCAATACATAGGACAAAAAGGATTGCACCTATCGTAAATCCTTCAGGCAAGTAACTGAAAGTGACAGTATGTTTACCTGCTGGAACTTTTATCATGAGAATGCGTCTTTGAAATTGCTGACCTTGACTGGTTTCCCATCAATTTTAGCTTTCCATCCTTTGTCATAAGGAATAGTTGTCACCAACATGGAATCTTCAGCGGTATTTACAGTCCCAGAAGCTTTTCTGCCAGTGGCTTCCATTTCGACACCTTTTTCTTTGATCTGATTCATTGCGGCTTGATAGGCTACAACATCTAGACCAACGACTTTAGGCTCCATGAAACTTATTTCTTTCGTCCCATAAAAACTTGCAGTAAATGTCACTGTTGTCTCTTGAGGATAATAGCCAAGATCATAGTATTGACCAGAAATGTTGATTTGCGTTTTTCGCGATGTACCATTGACAGTGATCGTCGCACTAGAACTTTCTAATTGCGCAAAATTGGTTGGGAACAAACTTAAGTAAGCTTGTGTATTTGCAGGCACATGGACTTCCCAAGTGAGCTCTTTTGGCTGGTTATCTGCTGTTTCTGAGTAAGTGACGCCAGTCGTTGTCTTTGTGATCGTCGTATTCAACTGATTCTTCAAAGTAGGTGTATAGAATGTAAAATACTGTTCATTTAGACCAGACAATGTATTGATCAAGTTTGTATTAGCTGGTCAAATTATCTGTCACTGGCTGCTCAGGTGCTGTTCGGATTCTATCTAAGTATTCCCTCTAACCTTAGCAAT
>P_354
CTATCTTTTTGATCTACTTCGTTCAGTTACGTATTGCTAAGGTTAATAGGGAAACACGATAGAATCCGAACAGCACCTGCTGCAGTTGCTGTTCCTGGCACCATATTTTCGCGAAGTCCGGAAACAAAAGATTTCAAGACATAATCTCCTGCATTGTCGCCTTTGAAGCGTAAAGCTAAAGAAACATTTCCTTTTTCACCATTGATGATTGGGAATTCAGCATCTGGTGAGAAACCAAAATCTGGTTCTTCTTCATGTTCGAAATAATAAGCCATATCGCCCCAGCCGCTTTCTTCATCGCTGCCGACTACGAAGCGAACTTTTTTTGATAGTTTCAAGTCAAGTTCTTTAATGATCTTCATCGCATAGTAAGCTGCCATACTTGGACCTTTGTCATCGCTTGATCCGCGTGCAAAGATCTTTCCATCCTTGATTACTGGTTCATAAGGATCTGTGTCCCAGCCATCTCCTGCAGGAACGACATCCATGTTCCAAATATCCCTAGCGTTTCGTCTCCTTCGCCAAGATCAATATGCCCTGCATAGTTATCGACATTTTTTACTTTAAATCCATCACGTTCAGGTGCTGTTCGGATTCTATCGTGTTTCCCTATTAACCTTAGCAAT
>P_355
TTATATGTGACACGTTCAGTTACGTATTGCTAAGGTTAATAGGGAAACACGATAGAATCCGAACAGCACCTGGCGCTGTTTCTCCGTTTGGTTATGAAAAACAGATTCCGATTATTATTGATGAAGAGCTCTTATCAAATGAAAAACTTGTTTTTGCACCAGGTAGACCAGATCAAACGATGGTCATCCAAACGGTTGACTTAAACAAAATCATCCAGCTACTTTGAGATGCCGATATTTTTGATGCCGGCAAACGAAAAAAACAATTAACCAAGTAAAATAGTGCATACTTGGAGGTGAAGCAACATGATAAGTTATCCATTATTAGAAAGAAATGCAACGATTGGGGTTACTGCACCATCCTCAGGCGTATCAGAGGAACACCATTCGTTACTCGAATCAGCTTTAAAGAGAATGGAAGAAAAATCTTTCCAAGTAGTTACTGGAAAGACGCTTTGGACGCAAGATAAGGAAAAATCAGGTCCAGCAAGAAAACGAGCAGATGAATTCAATCAAATGATGCAAGATGAAAATATCCAAATGATCTTTCCGACTGGGGAGAGAATTATTGATTGAGATTCTCGATTTTGTCGATTTTGATGCTCTACAACCAAAATGGATAGTAGGTTATTCAGATATTAGTACGTTGCTACTTGCTGTCACATTAAAAAAGGTGCTGTTCGGATTCTATCGTGTTTCCCTATTTAACCTTAGCAAT
>P_356
CATCGGGAAACACGATAGAATCCGAACAGCACCTCAATCTGCATTCAGATGATTGATTTCATCATTTTTTTGGTTGATCTCATCTAGTTTGACATTGATTTCATTTTGTTTGCTTTGTAGTTGTGCATCCTTGCTGACTAATTGACTTTCTAAGTTTTGTTTTTCTGCTGCCGATTGATTTTTTTGGTTTTCTAATTCATTTACTTTTGTTTGGTATTCTTGGACATCTGCCTTTGAATCTTGCAATGTCTGTTCTTTTTGTGCTAGTCGAGCGGTAAGATCTGTAATCGCTTGCTCTTTATCTGTCAATGTATGATCAAGCTGTGTCAGATTCTCATTGATTGTATCAATATCTGTCTCTCCACCCCACAAAATAATTTCATTGTGTAGCC
>P_357
ATGTCCTGTACTTCGTTCAGTTACGTATTGCTAAGGTTAATAGGGAAACACGATAGAATCCGAACAGCACCTTTACTTTTTTCAATAATGGTTAGTAGTATTGGTGGGGCGTTTGGTCGCGGCGTATCCCCCGGGATTTTTGGATTATTATCTGGAATCATATTTGTTTATATTAGCTATAACTACCCTAAAAGGAATTTTTACTATTTACACAATTGTTTTATTGTTATTTTTTACGTTAATGGGCGGGGCGTACTTACCTTGGTTTATCAGTTCGATTAGTATGGCGATCTTAGCTGATATTATTCTATCTGTATTTGGATATGATCGAGCAATTCCTCAAGTTGCGTCTTGGGCTCTAATGCAATTAGGCAGTGCTGCCGGACAGTGGATTCCTATATGGTTCTTTACAGATCGTTTTCGTCAAGATTGGATAGATAAAGGACAATCTGCTGCAACAATGGATGCAATGATCCACTATGCGGTAGGTATATGGGGAATCATTTCAGTGTTAGTTGTAGCAAGTTTATCTATGATTGGTGTATTGATTGGAAGAAAAGTCTTAAAAAAATACAAAAATAGAACGTAGAGGTGCTGTTCGGATTCTATCGTGTTTCCCTATTAACCTTAGCAATA
>P_358
TCCCTGTTCTTCGTTCAGTTACGTATTGCTAAGGTTAATAGGGAAACACAATCAAGTCCGAACAGCACCTAGTTTTTCTTCCATTTCTCAATCATGCCGGATAAGAAGGTATTCGCTTCTTCTTTTGAGTTAGCTTGATAAACAGCCTTAAAGTCATCACAGATTTCTTTTCGGTCTTTGACACGTACTTTATCAGCGATATTACGAGATACATGGATACAACAATGCTGATATTTTGCTTTAGGATAAATTTGATGGATAGTATCTTTCATGCCTTTTAAGCCGTCCGTAATAAAAAGCAAGACTTCTTGAACTCCTCTGGAGTTAATATCCTGTAGCAGCTCATTCCAAACCTGCTGTTGATTCAGTTGGAGCAATCGCATAACTCAGTACTTCTTTAGTGCCGTCTTCTCGTATACCAATGGCAATATAAATCGCTTCTTTGGATACAGTTTGACGTTTTAGTGGAATGTAAGTAGCGTCCATAAAAATAGCGACATACTTATCATTTAAGGCTCTGGATTTAAAGGCATTTACTTCTTCAGTCAGAACTTTTAGTCATGTTGGACATGGTTTGTGGAGTATAGTGATGACCGTACATTTTTTCGATCAAATCAGCAATTTCAGACATCGTAACACCTTTTTCGAATAAATGGATAATAGTGGTTTCCAATGTATCGTTTGTTCTTTTGTAGGCTGGTAAAGTTTGTTGTTTAAACTCACCATTACGATCTCTAGGTATTTCCAATGTTAATTCACCATATTCGGTTTCGATTGATCGAAAGTAAGAACCGTTTCTCGAATTACCTGAAAGGTGCTGTTCGGATTCTATCGTGTTTCCCTATTAACCTTAGCAA
>P_359
GTTATGTCCTTAACAGATTACGTATTGCTAAGGTTAATCGGGAAACACAATAATCCGAACAGCACCTGGTATCGAAATGTCCTCTGTGTATATCACTGGATTGGAAAATCCAGTTAAAACGTATATTCGCGGAGTATTTGCCGCGTTAATTTTTATATTTTTCGTCAATATTTTGAATGCTTTAGTTGTAGCAAATGTCGTACCAAAAGGACAAATGGAATTGAATAATATCGCGCAATCTATTTCGATTTATTGCCAAATTCTTGGTTTGCCACATCTTATTGTGAATCTGTTTAGTTTACTTGTCTTCATTGGTGTAGCAGTCCAATTATCTGCTTGGGCCTCAGGACCAGCAAAGACAGTGACAGAAAGTGCTAGAAAAGGTGCGTATCCACCAAAATTCAATTTTTGGAAGACGGAATATGATTTGATTACCCAAATCCGTTATTTTGACTCAGTCTGTCATTATCTTCAATCTTTGCACTTTTTTATTTGCTGATTCCTGGCGTCAATCAAGCATTTTTGATGCTCGTAAATTCAACTACTGTTATCTACTGTATCGTCTATGTCATCATGGGGATCGCAGTTTTGAGATTGCGTTATACACATGCAAAGTTGAAATCGACCATTTAGAATTGGAAAAAAAGAGAAAAAAG
>P_360
GTTATGTACACGTCTCTCGTTCAGTTACGTATTGCTAAGGTTAATAGGGAAACACGAAAGAATCCGAACAGCACCTCCTCCTACTTTCGTTTGGATTATCGACAATATCACAATAAAGGAAACAATAACAAAGGAAACTGCTGCCGCATATCCAAAATTAGGCGTGAATTTATAACTCAAATTATAGATGTATTGAGATAGGGTGGTCGTTGCATTTGCTGGTCCCCCGCCAGTAATACTTTGTACTTCATCAAAAAGCTGCAATGTCCCGATCGTCGAAGTAATGGAAGTAAACAAAATGATTGGTTTTAAATTTGGGATCGTCACTTTGATAAACTGCTGCCATTTAGAAGCACCGTCAATAGATGCTGCTTCATAAATCTCCGAATCAATATTTTGCATGCCTGAAAGGAAAAAAATCATAGGTGCTGTTCGGATTCTATCGTGTTTCCCTATTAACTACAAT
>P_361
CGTGTTATATGACTACTTCGTTCAGTTACGTATTGCTAAGGTTCATCGGGAAACACGATAGAATCCGAACAGCACCTTTCACGAATTAGGGAAAATTACTAATAGGAGTAGATTTGTCGATGGTTTAAATGTTGATGCTCCTTATACTACAACTGCTCACTATTGGTTAATTAAACAAATGGTTAATGCCGACGAATGGCGAATGATTAGTGATGATGACTTCTCTATTAGAAACGCCTTTTATGAGTATTCACGAAAGAATTAAGGTTGAGCGATGCACATCATTTTATTTGCCAAGTTAACAAGACGAAAAGCAGAAAACAATGCTTAAAAGAATTCGGACAAGCAAAAGCAGAACTGCTCAATTGGGGAGATATCAGAGGATTCAAAACAAAGTTTCTTACGGACTTTGGCATCTCAGTTATCTAACTGAATTACTAACAAGTCATCAATTCCACGAAGAGGCTATTAGTAAAGATGAGAAAGATATGGCAAAATACCGATGTAACCCTATCAAACATCCATTAGCCACTAAGGATAAAGGATTTTATTCAGTTACAAATAATGAGATGCCAAAGTCCGTAGAAACTTTGTTTTGAATCCTCTGATATCTCCCCAATCGAGCGGTTGCTCTGCTTGTCCGAATTCTTTTAAGCATTGTTTTCTGCTTTCGTCTTGTAACTTGGCAAATAAAATGATGTGCATCAGCTCAACCTTAATTCTTTTCGTGAATCTACTATCCAGCAACTGCTAATAGAGAAGTCATCATCACTAAATCGTCGGTCCATTCGTCGGCATTAACCATTTGTTTTGAATTAACCAATAGTGAGCAGTTGTAGTATAAGGACGTCAAACTTAAAGATCAACAAATCTACATCCTATTAGTAATTTTCCCTAATTCGTGAAAGGTGCTGTTGGATTCTATCGTGTTTCCTTATTAACCTTTGACAATA
>P_362
GTCGTGTTTTACTTCGTTCAGTTACGTATTGCTAAGGTTAATAGGGAAACACGATAAATCCGAACAGCACCTGTAGAAACTGCGCAAATAGATGAACATACGAACGTGATCGAAGTTGGACCAGGAATCGGTGCATTGACGGAACAATTAGCCAAGCATGCAAAACAAGTCGTAGCATTTGGTATCGATGATCGTTTGATCCCTGTATTGGCTGATACGATGCAACCCTATGACAATGTGACTATTGTACATCAAGATATTTTAAAGACCGATTTGTCAACAGCTGTTAGAGAAACATTTCATGAGGAGCTTCCGTTAAAAGTCGTAGCGAATTTACCTTACTATATTACGACACCGATCATGATGCATTTTCTTGAATCAGATTTGGTTGTGGACCTGTAAGAACTAGTCGTCATGATGCAAAAAGAAGTAGCTGATCGTATCTCTGCTGAAC
>P_363
TGTCCTCTACTTCGTTCAGTTACGTATTGCTAAGGTTAATAGGGAAACGCGATAGAATCCGAACAGCACCTATTTCTGCGTAAGGTAACGTTTTATCTAACATTTTTCTATCCCTCCTCGTCTCCATTATGCCAAATAACATATGACTCAGCTACTTATTTGACTATAACAGATAGAGATATAAATCAGAACCAGTCATCTGCGTCAAATTCATTTCGATTAGCGTATACCCATGTTCCTGCCATACCTCGCATGAAATCTCCTAAAGCAGAAGAAGGAATACCTCTCCACCAGGTGCGGGTGTTCCCGGACTAGGAAGTGGTACTTGCGGCTGCAGATGCTCATCGGTGGAATCAATAGTTGACAAGCGTTTTTTCTTCGTTTCCTTCTGGTCATCTGATTCCTTCTGATCTTCCGACTGTTTAGCAACAAATTCTTTTTCTGATTGTTGTTTTATTTTAGGCTCTAAAATTTCATTTTCCAATCCAGAAACTTGTGGGGCCAAATGAGCTTCTTGCCTTATCGTTTTATTAGATTCTGAGATTTTCTAGATATTGTAACGTGCTGTAGGATTCTATCGTGTTTCCCTATTAACCTTAGCAATA
>P_364
TTGTGTACGTTCAAGCAACTATATGCTAAGGTTAATAGGGAAACACGATAGAATCCGAACAGCACCTTGCAACTTCTTGTTTCAGCTGCTTGTTTTGAATTCCAGTGATAAAAGTTTCAGTTTTGTTTTCGGCGTTCATTAAATGATTCCAAGTTTTTACCAGACATTTCTTCCATCACGATCACTTTTTTCGAACAAAAAGCGTCATAAATCTTGGGGCTGCGGATCTCTTTCCAGCCATTGTTCTTTTGATAGAATTGTTCGCCATTTTGACTTTCTTTTAAGAAGTCCATTTCATTGATCAAGGAACGTTTTACTTCTTGGAGTACCCCTTTTAGATCAACTACGCTAGTTTCAGGAATGTATTTGATCAAAGGGATCGCTCGTTCAAATAGTTGAAGATCAAGTCGGATCTCTTCGGCGATGTTAGGGTGTTGGATCTTAACGACTACCGCGTCACCGTTCTTCAGCTTGGCACGATGAGCCTGCCCCATAGAAGCAGAGGCAAAAGGCGATTTTGAAAAATCATCGAATATATCTGATAATGAAGAGAAAGTTCTGTTTCAATAGTCTTTTTGACCGTTGAAAATGTGTCGCTAGGTACACTATCTTGTAATGTTTTGAATGTTTGAGTGAAGGCAGAAGAAAGCAAATCTTCTCGAACAGAAAGCATCTGTCCTATCTTGATGAAGGTGGGGCCTAGTTCTTCAAAGGCTTTTTTTACCTGTTCGGGATTTTTTTGCTGTACAAAGTTTGGCACTACATTGTAATTGATGAACACTCGAATGATTTCTGCCAAGCGGCTGCGTGGATTTGTTTGCGCCATCATCATCCCTCCTTTTCTTATCATAAC
>P_365
TATGTAATTGTACTTCGTTCAGTTACGTATTGCTAAGGTTAATAGGGAAACACGATAGAATCCGAACAGCACCTAGAAACAGCCGATTGTTATTCTCTTCAATCGGCTGTTTCTTTATTTATTTGCCTTGTCATCAGTGTTTTCTTCTGCAGCAATCCGCGCTTGAACTTGTTGACGTAAAGCTTCTAGTTCTTTTTCTTTCTTTTCTAATTCAGCTAAATCTTCAGAAATTTCATGGGCTTCTTCTGCTGGCTTAGGTTGTAAAAGACGTTTAAACCAATCGCTATAAAGGTCCCAATGAATGTATCCAACACACGTTCCATTGCATATTGAAAGGAATCGCTTTGCGGAATACTTAAAGAAATCATTAAAAGTGTCGCAGTTGCAGAAATGATCCCAGCATTGTTATTAATCCCATCAGAAACAACGATGACGATAATGACTAAAAGTGGTAGTAGCAATAATTCTACTAAGTGTTGATTAGGAAAATAATCTTGTGCTAATACATAAAGCAAAGCTAAAAAGCCACCCAATGTGTTTCCAATAATGCGCGATTTTCCAAAAGACAAACTGGTATTTAAATCTTGTCTTAGCGAAAAAACAGCTGCTAAACAGGCAATCATAGGTGAGCCACGATGGAAAAATTGAAATAAAAGAATACACAGCATGACAGCAATTGCTGTTTTTAACGTTCGCATGCCTAAACGAAATCGACCCACTATCATAAATATTCGCTCCTAAATAACTTTTCTCTTTAATGATAACCGAAATAGAGGTAAAATTACTAGAGAAAAGTGAAGAATTATTATTTTTTAAGGGGAGTATGCATGAAAATTGGTTTACGAACAGTCAAGACAGCCATTAGCGCTGCAT
>P_366
CTTTTTACGTGTACTTCGTTCAGTTACGTATTGCTAAGGTTAATAGGGAAACACGATAGAATCCGAACAGCACCTAGTTGATTCGCTTGCAACCATGCTCTTGCTTTTCTACAGGAAGTACAGCTAGGCGAAGTATATACTTTTATCATTTTCTCACTCCTTTTTAATTATAATCCAATTCTACAGTAATTTCTTTTAAAATACCAATTATTAGCTAATAAAATATAAAAAAAATCAAAATAACTGATTATTTACGTTTGAATAATGAGAATTTTTCTATATATTCTCTATTTTGATAATAGTATTCTCATTTTCAAAATAAATAAGGGAGGTGTGACAAAATTCTTGTCACACCTCCCTTTTTCCGAAATAAACTGTGTTCCAGAAATAGCTTCTTCGAAAATAAGCTGAAATTTCACAAAAATTTGAGAAGCAATTTTCGTACATTCCTTCTTCTTTCTTGAAACTGACCACTTCTGTCACACCCTCTCTTCTATCACTTTCCTTTTTTCACACGACTCCCGGTTTCTTTGATAAATCTCGATACTTTCAATTTTCTTGAATTTTTCATTTGAGGTACACATAGATACAGACGATTTCTTGCTCTAGTCATCGCAACATAAAATAGTCTTCGTTCTTCTTCTATCGTCGTTACTGGTTCTGCTTTTATTTCATTAAAGTCGATTACTTTCTTTTCTGTCGCTCCGTTATAAGGCAAACTTCCAGGTGCTGTTCGGATTCTATCGTGTTTCCCTATTAACCTTAGCAATAC
>P_367
TATAGCATCCTTGCTTCGTTACAGTTAGGTATTGCTAAGGTTAATAGGGAAACACGATAAATCCCGGGACAGCACCTTCAGGTCACGAGTGCTTCTGAAGTCCTCGATAATATTTTCAACCATGTCTTCTGCTTTAGCGTATTTATTAACTGCATCTCCGAAAGCATCAATATTTTTCAAATTCAACCGTTGTCAAAGCAGGTTTATGCCCAGAAGTAATTAGACGCTCCGCAAGTTTGTCGAACCATTTTTCATTTTCGTTATACAACTCTTCAAATTTTTCATCCAACGTAAAGAAATTGGCTCCTTTTTTTACATACCAGTGATATTGGTGCGGTTTCGTGTAGTGTCTGCATATTGTCCTCAAAAGATGATCCGCAATGGCCACTGCATTAATTTTCGTATGATGAACATGTTCCTTGTGTCTTGTTCTTCTTGCAATCTTTCTTGGGGTGTTCTTTTTCTTTGAGTAGCTTTATTTTCAGTCATGATTTATTCCTCCTATAATTTCGGTTTGTTTAAAATAGCTTTCTGATTCCTCCTTTTTCTTTACTGAATTTAGTATCCGGTTGAGTCCGTTAAAAAAATTGACGCTCGTGTCAAAATTATTTCTTAATAGACGCCAGGCTTCTCTATTTAAATTCAGGCTCTATACTTTTAATGTAGGTGAACTTCACCAACATTGTTTTTTGTATAAAAAAATATCAAAAAGACACCCTGAAATCCTTTAGAATTAATTTAGGTGCTGTTCGGATTCTATCGTGTTCCCCTATTAACCTTGGA
>P_368
GTGTGTGTTACTTCGTTCAGTTACGTATTGCTAAGGTTAATAGGGAAACACGATAGAATCCGAACAGCACCTCAGCTATTTTTATTACTTTATTTACTGGTCCAATTGTCGCTTTTTCTTCCTTTTGAGAGATCCTCAAAAATTTTATCAGTCAGTTTTAGCGATTGTCCCACCAGCATTTCGTACAGATTTTAAAAATTTGACAAAGATTGTTAATCAACAATTGGGTTCATTTCTAAAGGGGCAAATCATTGCTTACATTTTATCTATTCCGGAGCAGTCTACTGGGTTTGTTTCTTACTGATCGGATTAGAATTTGCTAGTGTTTTAGCTATTTCTGCTGGGTTGTTATGTATCATTCCATATATTGGGCCGTTTATCGCCTTCTTTCCAGGTTTGATCATTGCATTCCAAGACTCTACTTTTATGGCTGTCAAATTTGTCATTGTCTGGTTTGCCGTACAACTTCTCCACGGTGACTTGGTGATTCCTCGAGTAATGGGTGATAGGTGCTGTTCGGATTCTATCGTGTTTCCCTATTAACCTTAGCAAT
>P_369
GTTTTGCCGTTCCTTCGTTCAGTTACGTATTGCTAAGGTTAATAGGGAAACACGATAGAATCCGAACAGCACCTGCTCATTGTATCCAATAAATAGAACTTCATCGATAATAATCAAAGGACGTCTGAGGAGATTGGTATGTTGTGTGCATAAAAAAATCAGTTGTTTTTTTCCTACACAGGAAAGGTCAATCGCAATGTTGTGAAAAGCCTCAGACCAAGTCGCAAATAGCTGTTCTGCTTGCACTTCTTCAAAACTGCATAATTCTTCTGCTTCTTCTGTACTTAGATCGCGTTCTTCTAAGTCAACAAATTGATAAGGCAATTGATGGTGTTCTAACCATTGTTTCGCCTTCAGACTTGTTACACAGTGCGCTGATCCATAGACTTTCACTTCCACGAAGGCTCCCTCCCTATGAATTTAAGATGTTATTGTTTTGAAGAAGTGCAAGCAGAACAGCTATTTGCAAACTCGTCTGAGGCTTTTCACAACATTGCGATTGACCTTCCTGTGTAGATTTTTTATGCACACAACATACCAATCTCCTCAGACATCTTGATTATTATCAAAATAAAGTTCTATT
>P_370
TATGTCCCTGACCTTGGTTCGTTACGTATAGGTTAATAGGGAAACACGATAGAATCCGAACAGCACCTGCCAGTGTCCCTTGATAAACATAGGTATGTCTATTAGCACACCTAACCATACACGATTGACAGCAGTAAATTCAAGGGTTACAGGCTTGGTAGCGTCTGTGATATTTACTGCGATGGCACTGCCAGAATCTTCTCCTGTAGCTATTGCCATTTTCTTTTCTTCACTTGATTTTGTTGTTGATTCTACTGTAGAGACTTCTTTGTCTGCGTGCTTTGCTCTGGAAGAGGACTCCTGACTGATCCTTCTACTTTAAGCGAAGAAGCTGTGTCTCCGATTATTGGATCAGCTTGACGATCTTGCCAAGTCATATAGCCCACGACAACGACAATCGCCAAAGCAACCAATCCTAATAAAATGACAGGAAGACTTGTCCAAAAGCGACTTGGATGCGATTCTTCCTGATGCATTGCTTTTCTAGAAGTACTTACTGTTTCAGGCTGCGGACGTTCAGGGACCGATAGGTGCTGTTAGGATACTATCGTGTTTCCCTATTAACCTTAGCAAT
>P_371
TATGTTTATTGCCCTCTTCTTCGTTCAGTTACGTATTGCTAAGGTTAATAGGGAAACACGATAGAATCCGAACAGCACCTTTTGACCGAGCTATAGTTATTTTAGTGTTGAATATCGTTATGTTGGTACTAGCTCTTCTATTTTTAGGTAAAAAACCCTTTTTTAAAGTACTTTTCGGAAGCTTGGTTTTTCCTTTAATCATTGCAATAGTTCCAGAAACAATGATTACTTCAATCGAGTTCTGTCTGTCATTTTTGGAAGTGCGATTTTTGCTTTAGGAGTTGCGATTTTATATAAAAACAACTCTTCTAGCGGCGGTACGACGATCCCTCCCTCATTTTTAAAAAATATTTCCACTTGAATCTTTCGATTGGCTTATTTTTTACAGACGCATTCGTTGTTTCTCTTAATCTGTTTATTTTTGGAATAGAAGAGTTTCTTTATGCTATTTTATCTATTGCAATCACTTCAATTGTCATGACTTATATCGAAACAGGTATCAATCGAAAGAAATCTGTTATGGTCATGAGTGAACATTATTTGGAAGACATCCGCTTCGCTTAAGTGCTGAGATTGGACGTGGCCTTACCCTGCTAGAGGCAAAAGGCGGGTATAATCGAAAGTCAAAAGAGGTTTTATTGATCGTTGTGACTGATCATGAATTTTCCCGAATGAAACCATTGATCAGAAGAAATCGATCCAAGTGCCTTTGTCATTGTCAGCAGCGTAGCAGAAGTAATGGGACGCGGATTTACTTATCATCCAATCGAATGAGTTGGTAAGTAAATCCGCTATTTTTTTGAATGCGCTTTCTTTAGCTGGTATAATAAAAGAATCTAGTAACTGTTCGACTGAAAAGGAGAGGAGATCTTTATGCATAAAGGAACGGAAATCGATTTTGTATTAAATGATAGTTTGAAAGCACTAGAACTGTATCAAACAAT
>P_372
AGGGAAACACGATAGAATCCGAACAGCACCTAAAATAAGATTCCCCAACCTAATCCATCTAAACTAAATAATTTAGCAAAGATTTCTTGTTTAAATATCCACAAAACAATTTTCCTCCCACTTTAAAATAATGGTTCTGTTGCGAAGTTTGAAAATCAAACGCGCCCTCTCTGAACTCCAAATATCTTAGGCTGGTATTCCCATTAATACCTTGATCTCAGTAGACACCGAAAAGCCGAAGAGCGTTCCATTTCTTCGGTTCTTTTTATATATTCCTCGAATGGTCTCCATCCCCTTAATCGTGGATGA
>P_373
TCAATTAACATGTATCTTCGTTGATCACGTATTGTTCGTAAAGGTGAAGCAACAACAAGTTATGGAAAGTCTTGGCGGAAAATTTTACTTGAATTTATTTAAAAGTAAATGCAAAAAAGCATCTTATCAAAACTTGTGGCGTGTCTGATCCAGAAGAAAAACGTAAAATCATTGGAAATGGACTTTATATGTCTTCGATGATGAAGCAACCAAACTTGCCGGTGAAGAAGGCGTTTCTTCCTTTTGCACAAATTCTTTATACCGATGTGATCGAATCCAGGAACTGAACTACAAACCATCAAATCACATCACAATGTAGGTGGATTGCCTGAACATGGGGATCCCAAGCTGATCGAGCCATTGAACACATTGTTCTCAGAGCAAAGTACGAGGTATGTTCTATCGTGTTTCCCTATTAACCTTAGCAAT
>P_374
ATATTTATTGGTTCCGTTGCGTATTGCTAAGGTTAATAGGGAAACACGATAGAATCCGAACAGCACCTCGTATCCGTATAAAGAAATTCCGAGCAATCGACTGGGCAGAAAAATTTTTGGATATTACTCGATTTGAAGCTGTGTATACCGAACAAGAGCGAAGAGATCTTCTTTATTTGATGGTTTATTCGACTGCAACGTCTGTTTCTGTTTTTCATTTTCAAGATTTTCTTCAGGTTTCTAAAGGGACAGTCCTGTCAGATATCAAAAAGATAAGAAATCAATTAGAAGTGGAAGATTGTCAGCTGTCGTATACTAGGAAAACTGGTTTTAGGCTGCTAGGGTCAGAAGCAATATTAAGAAGAGAAGCAAAAAATCGCACTGCTCGTTTGATTGCAGTCACTTGCTGGAAGATTTGGGCTCACGTATTTAACCGCAACCCTTTCCATTGATTATTACGCCAAAGTTAGAGATTTGCTAGATAAAACGATTTCACTATCAGATCTTCGATTCGCACCAAATCGAATGGATGAATTAGGTGCTGTTCGGATTCTATCGTGTTTCCCTATTAACCTTAGCAAT
>P_375
TTTCTGTAGCCTAAAAGAGTTCAGTTACGTATTGCTAAGGTTGATCGGGAAACACGATAGAATCCGAACAGCACCTGTATTCGCTTCTTCTTTTTTTGAGTTAGCTTGATAAACAGCCTTAAAGTCATCACAGATTTCTTTTCGGTCTTTGACACGTACTTTATGAGCGATGTTACGAGATACATGGATACAACAATGCTGATATTTTGCTTTAGGATAAATTTGATGGATAGTATCTTTCATGCCTTTTAAGCCGTCCGTAATAAAAAGCAAGACTTTCTTGAACTCCTCTGGAGTTAATATCCTGTAGCAGCTCATTCCAAACGTATGTTGATTCAGTTGGAGCAATCGCATAACTCAGTACTTCTTTAGTGCCGTCTTCTCGTATACCAATGGCAATATGAAATCGCTTCTTTGGATACGGTTTGACGTTTTAGTGGAATGTAAGTAGCGTCCATAAAAATAGCGACATACTTATCATTTAAGGCTCTGGATTTAAAGGCATTTACTTCTTCAGTCAGAACTTTAGTCATGTTGGACATGGTTTGTGGAGTATAGTGATGACCGTACATTTTCAATCAAATCAGCAATTTCAGACATCGTAACACCTTTTTCGAATAAATGGATAATAGTGGTTTCCAATGTATCGTTTGTTCTTTTGTAGGCTGGTAAAGTTTGTTGTTTAAACTCACCATTACGATCTCTAGGTATTTCCAATGTTAATTCACCATATTCGGTTTTGATTGATCGAAAGTAAGAAGGTGCTGTTCGGATTCTATCGTGTTTCCCTATTAACCTTAGCAATACG
>P_376
GTTTTGCATCTTTACTCGTTCAGTTACGTATTGCTAAGGTTAATAGGGAAACACGATAGAATCCAAACACACCTACTTCACATATGTCCGAAAAGCCTTATTTTACAGGCTTTCCGGACATATTCACTATCTTGCTTACCTCAATCCTAATAAAACATTCTTTTCAACATCAGTGAGCATAGCAGGTCATAGATATCTTAATCCTTTTGCAAGTATCTTTTCAAAAGCTGTTGTTGTATACTGAAATCCGTATTGTTACAGGAATACTGAAGTTGTGACAAAAACATAGCCATCAAGGAAAAGGTATTGCGACTAAAATTGCAGATGAATTGGAAAACCATGTTTTAGAAACTGGTATGCAAAAAATCACTACCCACGCTTCCATTACCGCAAAGCCATTTTTTGAAAAACGAGGATATAAAGTTATTAATGAACAGACCGTGGAACTTAGAGGGCAATTATTTACTAACTTTTTAATGATATTATTTGTCAAATTAAGCGAGAGACAAAACTTTCCATTTACGTAACTCAAAAAAACTTCTAATGGTGTTTGGTAATTTAGTGATTTTCTAGGGATATGGTTTCTTTTGGACGCAACGGATGAGATGAATCCTTGATTGACTTGGTTGAAGTCCATTTCTTTTGGTAGTCCATCTTTTCGGAGGAGTCCGTTTGAATGTTCATTTAATCCCCGTTGGGAAGGCGTTCCTGGGTCTGCGAAATAAATATCAATATCATTCGTATTACTAATACTTTTCCAATTAGAGAATTCTTTTCCACAATCAAAGGTAATTGGTTTGAAAAGATTTTTGGGTACGGATTGAAGCCATTCATTAATCGAATAGGTGCTGTTCGGATTCTATCGTGTTTCCCTATTAACCTTAGCAA
>P_377
ATGTTTATGTACTGGTTCGTTACGTCTAAGGTTAATAGGGAAACACGATAGAATCCGAACAGCACCTTTGGTAATCGAAGGAAGTTCGTTACGCGTGGCAATGAAAGAAATCAAAGAATTGAATACTGAAAAACTTTCCACGATGCGCTTTTTGCGCGAAAGTCGACACAGTGAAATACTGATTATTTTTACGGAAGACTTGTGTGCTGTAATCGGTTTGGTCTTGGCTTTAGCAGGAACAATATTGACTTATGCAACCGGGATTGCTGCATTTGATGCGATCAGCGGATTGCTGATCGGTTTCTTGCTGATGGGAGCCGCCATTTTCCTAGCAAAAGAATTTTCTGGTCAGTCATCGGTGAAAGCGTGACAGCAAGCGATTTATCAAAAATCAAGTTAGCTTTTGAACGTGCTGAGATCAGTCGGCTGATCGATATAAAAACAGTTCATTTAAGTCCAACGGAGATTTTAGTTGCAGCAAAAGCAGATATCGTTGGTAACAAAGAGAATGAAGCTTTTGCTGCAACTGAAACCTCCGTTGGACTTAAATGAACTGTTTTTATATCGATCAGCCAACCTCAGGACGTCAAAAGCTAACTTGATTTTTGATAAATCGCTTGCTGTCACGCTTTCACCGATAATCAGTATAAAAAGCCTTTTGCTAGGAAAATGGCGGCTCCATCAGCAAGAAACCAATCAGCAATCCGCTGATCGCATCAAATGCAGCAATCCCGGTTGCATAAGTCAATATTGTTCCTGCTAAAGCCAAGACCAAACCGATTACAGCACACAAGTCTTCCGTAAAAATAATCAGTATTTCAGCTGTATCACACAAAAAGCGCATGGTGAAAGTTTTTCAGTATTCAATTACTTGATTTCTTTCATTGCCACGCGTAACAACTCCCTTCGATTACCAAAGGTGCTGTTGGATTCTATCGTGTTTCCCTATTAACCTTTAGCCATT
>P_378
GTGTCCCTCTACTTCGTTCAGTTACGTATTGCTAAGGTTAATAGGGAAACACGATAGAATCCGAACAGCACCTTAATGAAGATCAATTTGAAGGAATCTGTCCTTTTCATCATGATTGTTTGGAAGGGTTAGCATCAGGACCTGCGATTGAAAAAGTAAGCTGAAAAAGAAAAAGCCCAGACTATCTCATTTGATCATCCTTATTGGACGATTGAGGCAGATTATCTTGCTCAGTGTGTGTATAACACAACGTTACTATATGCACCGGAAGTAATAATTTTAGGCGGGGGTGTAATGAAACAGCCGCAACTACTCGAGTTGATTCGCCAATCGTTTAAAGAAAAAATGGGTTCCTACGTGGATACGCCTACTCTCGAAGAATATCTACTAACTCCAAGGCTTGCTGACAATGCGGGCTTGATTGGCTGCCTAGCTTTAGCAATAAAGAAACTCAATCATTAGAATAGTATTTATTAGAACTATTCATAACATACCGGAAGTTTAAAAGGGTATTCTGAAACTTAAATAGTCTCAATTCATTCTTCTTTCTTGAGAATCTGAGTAGAGACTTTTATTCTGTTCAAATTAATATAATTACGAAATGATATTGAGTACAAGAAAGTTCTTTTTACCAGATCTTTTAAATCGAAAAATCTGATATATATATTTATAGTACTAAAAATCTGAGGTGCTGTTCGGATTCTATCGTGTTCCCTATTAACCTTAGCAATA
>P_379
TGTTAAGTCTACTTGGTTCAGTTCGGCATCTGCTAAGGTTGATCGGGAAACACGATCATCCAAACAGCACCTATGTTTCAGCTTTTTTCGTTTTTTATTCCTGTATTTCTTATTTTTCGAATGGACGGATGATTTTCCAGCAGGAGGATGTCCTTCAACTAGCTGATGTGCTTGGATGACATCTTTAGTCGAAGCAGACAGATTCATTGAAATAAAAACATGAAAGGCTCCTTTTGGTAGGCTTTGATTATACCAGCAAAGGCTTTGCATATTCTGATGTTCCTTCTTGAACAGACCATTCATAAAAGCCTTCCTTTTCCCGCAAATTGCTCATCTGGGAGGTCATTTAATACAACATCTTCTGCCGCTCGTTTAATAATCTGGATGCCGGTTCTCCTTTGATACTTCCTTTCGTCGCATCGATTACAAGGTCTGCCTGATCAGCAAATTGCAGACCTGGATTTGTTTTATCATAAGCAGCAAATGCTGAAGCTCCTAATTTTTTTACCTTTTTCCTCATTTTTACTGGATGCACTGGTTAAGATTCGGATTCCCTTTTCATGGAGAAGCTAAATCAGTTTTAACCAACCGCACCTGATGCTCCTCATATAATTACATATCTGTCGCTAAATTCCATAAATGTTTAATTAGGTATAAGCCGTAATTCCTGGCATCAACCATTTCCGGCTGCTTCTTCCCAACTCATTTTATTTAAGATATTAGGATTCTATCGTGTTCCCTACCTAACCTTAGCGATACAT
>P_380
ATATATATTTTACTTCGTTCAGTTACGTATTGCTAAGGTTAATAGGGAAACACGATAGAATCCGAACAGCACCTTTTAGTTAAGTAAAAAATGGTTTGTTGGAATTTTATGCTTTATCTGTTCTGAGTAAGACTTAATTTTATAGATAGTAATTATATGTAGGAAATTAAAGATGAGAAGATAATAAAAGCAGCATGATCAACTATTTGTCATTGACCATGCTGTCTTCTTATTCTATACACGGTTTGTCTCGTAACATTGTAGTCTTTAGCAATCTTAGCAATCGCAACACCATTTTTAAGTATTCAACGATGCTTTTGTAAACAAGGCGACGTTGGGGATCTTTCGTCTGCACTGTATAATTTGGGCCGCCCTTTGTAGACGCCGTTTGCTTTTGCGATCTTAATT
>P_381
TGTTATGTTAGCACTTCGTTCAGTTACGTATTGCTAAGGTTAATAGGGAAACACGATGAATCCGAACAGCACCTGATCAGATGCTGTGCTGCTTGGCAGAACAGGTTCTACCCATTTTTTGATGTACGCCCCGTTATAATCCAAGTAACTGTTTTCAAAATTCCGTTCATTTCCCCAAAGCTGAACGGTTTGAGCTGGAACGTTTCTATCTTCTTCGCCTGCAGTTGATCCATTATTAGTAGCATAGTCGTAATTTCGCCAGTTCGCTCCCCCGTTTGTATAATCACTATCATCGATCAAGTTCTCTCCGTCATATGGCGAGCCTTTGTCTCCTTGATAGCGTTCATTGCTTTGTGTCCAATTTCCTAACACTTTTGTATAGTCATTCGTTGTAAACTTCGGGTAGCGATGCTGTTCGTTTTCAACTTCTCCGCTAGGATAGATATATTCATAGGGGTCTTGCGTAGCTGTTGGCCCAAGACGCTCCAAAATACCGTTGAATAACTGGCGTTGAATGCGCTCCAGTGCTCTAATAAATGGATCAACTGCAGGCGAAGAAGATAGAAACGTTCCAGCTCAGAAACCGTTCAGCTTTGGGGAAATGAACGGAATTTTGAAAACAGTTACTTGGATTATAACGGGGCGTACATGAAAAAATGGGTAGAACCTGTTCTGCCAAGCAGC
>P_382
GTTATTTTAACCTATTCGTTCATATTACGTATTGCTAAGGTTAATAGGGAAACACGATAGAATCCGAACAGCACCTGTTACGAAGATAATCAAAATCTCCAACTTCCCTACTTATTTCGTTTTGAGAATTATCGAAGCAATCTTACATAAATAACTAAAAAACAAAAAACCAGAAAATGGATCTACTGATTTTCTGGTTTTACATGGTTTGTTCAATAAAAAGCTGTTGGAACTGTTAATATTAAATTATCGCATCGTTACGAATTCTTCCGCTCCTGTTGGATGGATGGCTACTGTATTGTAAAGTCTTCTTTAGTTGCACCCATCTTGATAGCCACGGCAAAACCTTGCAGCATCTCATCGACACCAACACCAATAGCATGTAAGCCGACGATTCTTTCTTCTTTTCCGACACAGATCAATTTCATTTCGCATTTTTCGGCGATAATCATTTAATGCAAAGTACATTGGGGTAAAGCGTGAACGATAAACTTTCAATTCATTTTCGCCATATTTTTCCAATGCTTCTTCTTCTGTCAAACCAATTGTTGCAATTGGTGGAATATCGTAAAGACGACTGTCGGAACAAGTTTATAGTCAAGATAAGAATCTTTCTTTCCATTAAATAAAAGGTGCTGTTCGGATTCTATCGTGTTTCCCTATTAACCTTGGCGAT
>P_383
ATATCCTGTTACTTCGTTCAGTTACGTATTGCTAAGGTTAATAGGGAAACACGATAAATCCGAACAGCACCTTGTCAGCAACCCTTGAGCAAGCGGACTGAACGTGATTGCCCCTAGCCCTTCTTCTTCTAATACTGGAGATAGATCGTCTTCTAGTAGTGCACGAGAAAACATATTGTAGCGCATCTGATGAATAATGAACGGTGCTTCCTTTCTTTTTAAAATTTCAGTCATTTTTTTTGTATCTTCTCCATTATAGTTGGATATACCAATATATAATGCTTTTCCTTGTCTTACAAGTTGCATCAAAGCTTCTGCTGTTTCTTCCAAAGGTGTATCAGGGTCTGGGCGATGATGATAGAAGATGTCAACATAATCTAGCCCCATTCTTTGGAGACTTTGGTCACAACTTGAAATGATGGATTTACGAGAGCCCCATTCCCCATATGGCCCTTCCCACATATGATAACCTGCTTTGCTAGAAATAATCAGTTCATCACGGTAGGCTTGAAAATCTTCTCTAAAAATACGCCCAAAGTTTTTCTCTGTGTGACCTTTCTGTTTTGATTGTTCCGCTAATTCTTTTTGTCGTTCGACTGATAAAAAATCACTGGACGATATTGCTTCCTCTATCTTGAAATTGTCCAAATGTATCTGTGGGATGCATGATTTGCCAATAGATTGTCAGCAACTCGCTATAACTTATTTCTCTTGTGAGGTGCTGTTCGGATTCTATCGTGTTTCCCTATTAACCTTAGCAATACGT
>P_384
TCATTTTTATGTGCCTGTACTTCGTTCAGTTACGTATGCTGGGTTAATAGGGAAACACGATAGAATCCGAACAGCACCTATAAAATCCGGCATGATAAAACGTTCAGGAGCGATATAAAGTAAACGGTACTGCTGTCTATCGATTTCTTGGAAGCGTCTAGCTGTTTCGTAACCATCTAACGAGCTATTGATAAAAGTGGCGGGTATACCTAATTGATTCGCCGCGTCCACCTGATCCTTCATCAAAGAGATTAAAGGGGACACAACCACAGTAAGCCCATCTAATAGTAAAGCTGGAAGCTGGTAACAGATTGATTTCCCACTTCCGGTAGGCATGATTCCTAATACATTTTCCTGATCAATGACTTTCTGGATAATTTCTTTTTGACCAGGTCTAAACTCATCATAGCCAAAGTATTGTTTTAATAAGTCGTTCATCTTCCCGCTCCTTTCTCTTGCCATTTTACTTCGATTTTCTTCGAAGGACAAGTTGATCTCCTTTCGTGAAACATTATCTTATTATGAAACAAAAACTCTCTAGAAATAAGTTTTTTAAAAGTCTTTTAAACGTCTTTCGGCGTATTTTCTGAATTTATGTCCATTGACAAAGATGACTTCTCCACAGAAAAGAGTTGAGGTGCTGTTCGGATTCTATCGTGTTTCCCTATTAACCTTAGCAATA
>P_385
TTATGACCTCGTTCAGTTACGTATTGCTAAGGTTAATAGGGAAACACGATAGAATCCGAACAGCACCTACGGCTTTCGGGAAAAGCTCCAAAACCTTCTGACCTATGAAGAAGGCATCACCAACGCGATGATCTATCCTTACACCAATGGAAAAATAGAAGCGAAGAATACCCATATAAAGACAATGAAACGAGTATCCTACGGATTTAAATCATTTGAGAACATGAGAATTAGAATCTTTTTGATCAATCAATTAATCAAAGTAAGATAACAAAAAATCTGAGCCAGAATGAGGTTCATTCTGACCCAGATTTGATTTTGTAGAC
>P_386
TGGCTGTGTATGTTTTGCTGCTCTTGACTCAAACTGTTTTTGCTAAGGTTAATAGGGAAACACGATAGAATCCGAACAGCACCTTACGACCTTGTCTCAAATTGATTTCAAATAATTTATATTCTCCATCTCTAGGATCATACTTCATATCGAAATTGGCAAAGCCTGTATATTCGATTTTTTCCAAAAATGCCTTAATGGTTTGATAGATTTTTTCGTTATAATCTGGCATGATCACAACGTAATTACCAATCGATGCTGGTGTGATCTTCTAACAGTGGATGACCAAGACACATCATCCGAACTTGATGATCTTCATCTACATACGCATTTAGCACACGCATATTACTATCATCACCCGGGATAAAATCTTGTACAATCATTTCACTTTTATAACCGGCTTCGTATATCCGGCCTAAAATTAAATCGAACTCTTCTCTAGTCTCTAAAATAAAAGCTTTTTTTCTTCCTTCAAATTCGACAGAAAGATACTCCACACTGTTTGCAGGTTTCAAAGCAACTGGGAATTCAAAAGGCAATTCCTGTTCCAAATGTCCATTTACTAACATTTCTTCTCTGACGATCAATGTTTTAGGATACGGAAGATCATATTCTTCACAAACTTCATAAAAGGTGCTGTTCGGATTCTATCGTGTTTCCCTATTAACCTTAGCAATC
>P_387
AATGTTTTTGTAGTACTTCGTTCAGTTACGTATTGCTAAGGTTAATAGGGAAACACGATAGAATCCGAACAGCACCTTGATTAACCTGACGTATCTCGTTTTTTTGAGGAGGAAACCTAGCGTTTACAAAAAAACTGAGCTATAATCTTCTCCATAGATCAAAAAGGAGCGGTTTTTATCATGTGGACAGAAAAACAGAAAAAGATCATACGAAATTTTATTATTACAGCAACAAGGATTATTAGAAGCAGAAGATAACTGGTTAGCAAATTTAGCAAATTCATCTGCATTGTTGAATGAGACTTTGCCTGAGACTGTCTTTGCAGGATATTATTTATTCGATGGTAATGAATTGATTTTAGGACCGTTCCAAGGGCGAGTTTCTTGCACACGTATCAAGATGGGAAAAGGAGTTTGTGGAGAATCAGCTGAAAAACAAGAAACATTGATCGTTGATGATGTCAAAACCCATGCAAATTACATTTCCTGCGATTCAGCCGCACAATCAGAAATCGTAGTGCCAATGGTAAAAGAAGGTAATTTAATCGGTGTTTTAGAGGTGCTGTTCGGATTCTATCGTGTTTCCCCTCTAACCTTTAAGGATTCG
>P_388
TGTTATGTATAGTCTACTGGTTCAGTCGTATTGCTAAGGTTAATAGGGAAACGCGATAGAATCCGAACAGCACCTCAATAATTCTTTATCCTTTTTTGCCATAAACGTACCCCTCCTAAAAAAATCATTCCTTTGTTTCTATCTAAAGTCTACCACAACACTATTTTTCCCATACAATAAAACGTATCTAAAAAAATAAAACGGTTTCTACGGTTTTAAATTTAGCTATTTTTTTAAGTTATCTTCATAATTTCCTCAATTATTTAGCCCCAGTCTTCAACTATTCTTCATGAAATGCTGATCAACCTTAAAAAAAGAATAAAAGAGGTGGATCTTATGCATTTGATTATGATTTTCAGTTTATTAAGTATTATCAGTTTATTTGCTTTCAGCGCTTCCCGCTTATTAGATGCGGGAAACACAGCCTATTCCTGTAAAAGTACGTAAAAACGACCGCTAACCTTCCATAACGTGCGTTCTTATCCTAAAGTTTTTTCAGAAACATTTAAAATTCTCTCCCCTCTCTGATAAAATTTTAATTTGTAGCGAAACAAATTAATTCAAGGAGATCGGATATCCTTTCCATAAAAAAAACACGTCTAGTCCTATTCTCGGCTAGTCTCATTCTTTGCCTTGCTTCTAGGTGCTGTTCGGATTCTATCGTGTTTCCCTATTAACCTTAGCAAT
>P_389
AATGTTTATGTAGTCTACTTCGTTCAGTTACGTATGCTAAGGTTAATAGGGAAACACGATAGAGAATCCGAACAGCACCTGACCACGGTTTCAAGAAAATCACAATCTGCATAAATTCCCTAAAAGATAATTTCGTCAAACCAGCTACTAGACAGATCAAGTCGTCTGGCGCAAAGGGAAGCAGCAAGGTAACAACTAGTACTTTTTTAATATCTTTCGTTTTTCTTGTCAGCAATTCATCAAATTTCTGATACTTTTTTTGGCGATAAAATAGACTGGACAAAGGCTACGCCATAGTAACGGACAAGCAAAAATCCGATTGCTTCCCCAATCACTAGGCCAATACAACTATATAAAAGCCCAAATCCATTGCCAAACATCAGCATGCCCGCTACTGAGGAGATCCCTCCCGGCAAAATAGGAATGATCACTTGGATCACTTGCAACAGAACAAATATCATCACTGCATACTTGCCAAATTGCTGGATAAACGCTTGCAAAGACGTGCTCGATCGAAAAATCCCATGATGATAAGCATAAAGAATCAACACAAAGAAAAAAAACAGACCAATAATGGGCATGATCTGAAGACATTTTTGTAAAACTGATACCTTTTTTAGACATCTATATTCCCCACATCTTTTTTCATTTATTAAAACTGCCTCCTTATGAACTGAACCCCAAAAGTTGAACTATTTAATGGACTGTTTCCGATATTCTACTGGAGATAGTCCATTTAACTTTAGTTTTATCCTTTTGTTATTATACCACCAGGTGCTGTTCGGATTCTATCGTGTTTCCCTATTAACCTTAGCAAT
>P_390
TGTTATGTTCTTCGTTCAGTTGCGTATTGCTAAAGTAATTAGGGAAACACAATAGAATCCGAACAGCACCTCTCCTTTATGATTAGAATAAATAAATTCATCAATCAATAAAAATTGCTTGAGTGATACATTTATTTTTCGGATCAGTTCTTTGATTGTCCGTTTTGGAATATGTAGTCATTGGATAATTCTTGTAAAGAACAATTATTTTTTTGAATGACCATTTGTAGAACAAGTAACTCTTTTTTTCTTGCTTCAATTAGCATAAATACCTCCTTTTTATTCTGTTTTTGTATATAGTTAGACAAAAACTGTAGTGGAATTCATTTCAGTCTGTGTTATTCTCGCAGAGTGTCGCCTTCTTTTTTATATAACGTTATTTAATTTTTTTGTTACCTTGTTTATTCTATTGTTTATTTCCTAGGGTATTTTGTAGAGATATTCTTGTTTTTAAGGCGGAAAAATTGATTTTTAATGGATATAACTAAATATGTTTTGATAATTATCAATAATATTTTTAGAATTATTTATGTTATTTATTTATGGGTAGATGAGAAGAGACGGAGGTAAGAATGATGGGGAGAGTAACAAGTTGTAGTAAAGATATTTATGTAAAAATATTAATTAGTGGAAAGGTAGTCATGGAATTGCTGCAAGGATGGCAGAGAGGTCTCACAC
>P_391
TATTATGTCCTGTACTTCGTTCAGTTACGTATTGCTAAGGTTAATAGGGAAACACGATGAATCCAAACAGCGCCTCGATAGGATTATTATAAAGTGTCTTCATCATAACAAATTTCCTCACATTTTCTTTATTCTAATTACATTCCAAGAGTATTTTTCTATCCCTACATTTAATTCGTCATGTTTTTCTATTGAAAAATAGTTTATTTCAGGTTTTATTTTTTCTGGTTCTTCACGTGTATTTTTGTCCAACAGATCGCTACTGGTTAATGTGTAGTGCTCTCCTTGATCTAGCAAATTGAAATCATGTTCAATCGTTATCTTTTGTTGTTCATTTGTGCGATTGATCAAGAAAATAGTCAGCTGATTGCCGTTATCTACGATCACACTGTCCACATAAGGAACATTTTTTATCTTTTCACAATCATAAACAGGGCAAATGATTTGTTGTTTCAATACTTGACCTTTAGCATATTTCGATAAGTGTTGCATCACATAATAAGTTGGATTCCTCCATGCTTGTCCTTTAGCATCTGTCAGTATTAAAGGTATTGTGTTTACTAACAATGATTGACAACTAATCTTTACGCGATCTGCGTGTCGTAAAATAGCCAGCCCTAATGAACCAGAAAAAATAAAACCTGAAATAAACTATTTTTCAATAGAAAAACATGACGAATTAAATGTAGGGATAGAAAAATACTCTTGGAATGTAATTAGAATAAAGAAAATGTGAGGAAATTTGTTATGATGAAGACACT
>P_392
TGTTATCCTGGTGTACTTCGTTCAGTTACGTATTGCTAAGGTTAATAGGGAAACACAATAAATGCGAACAGCACCTAGCTGGTTATCGTGCAACATGAACTAGCGGGTCTTGCAGAGAAAAAGTTGCTGCAAAGTCAAATCTATGTACTGGATCACTTTTTGGAAACAGATATCTTGCTGTCACGAATAAAAGAAGCGATCCAATTTCCAAAGCGGGAAGAAAAAAAGAGATAGCAGATATCACAGAACAAAAAACGTCGCCTGCTAATATTGTATTTTATATAAACGACGCGGCTCACAAACTATGGGCATGACGATTTTAAGTCAATTAGCGAAAAAAGCGAAAAAACAGTTTGTTATCTCAAAAGAATCAATAGAAAAAATCAAAATCCAAGAAGAAACGATTTATATCGCACAAAGAGAACTAGCTGTAACTGAACAGCTAGAAGAAAGATCCCTCGGCTAGTTCTAGTTGAACATTGGGTAGCTACGAATGAATACGAAAAACTCGTGAAGGGAGAAATATAAGATGTATTTATCGCCCAGAGAAAAACAATTATTAGCAGAATTTCTCAGTAGCCCGTCACCTGTATCTATCCAAAAAATGATGAATTTATTGAAGGTCAGTAAACGGACTATTTACCGCGAATTAGATAATCTTGAAGTCTCATTGAAATCGGTAAATGCTTCTTTGAAAAAAGCAGCTAGAGGCTCATTTGTCAGGTGCTGTTCGGATTCTATCGTGTTTCCCTATTAACCTTAGCAAT
>P_393
GTTATGTAACTGGTTCGGTTGCGTATTGCTAAGGTTAATAGGGAAACACGATAGAATCCGAACAGCACCTCGAAATGGATGCGGCAGACTTCCGCCAAGTAATCGACGTGGATTTAAATGCCCCATTCATCGTTTAGAAAGCGGATTATTCCGGATATGATCAAAAAGGCGGCGGTAAAATCATCAATATCTGCTCCATGATGAGTGAATTAGGACGCGAAACGGTCAGTGCTTATGCTGCGGCAAAAGGCGGATTAAAAATGCTGACGAAAAACATCGCTTCTGAATACGGTCAATACAATATCCAATGTAATGGAATTGGACCAGGTTATATTGCTACACCGCAAACTGCTCCCATTACGCGAAACACAAGAAAACGGTGAACGTCATCCATTCGATCAATTTATCGTTGGACGTACGCCAGCAGCACGCTGGGGCGAGCCAATCGATTTGGCTGGACCATCTGTCTTCTTGGCTTCTAGCGCATCTGATTTCGTTAACGGCCATGTCTTGTATGTGGACGGAGGCATACTTGCCTATATCGGAAAACAACCTTAAAAGAGCTTTAGTACACTGTTTAGTGGAGAGGTTGTGAAATCAGCGGATTGAACGAATACCGAAAGGTGCTGTTCGGATTCTATCGTGTTTCCCTATTAACCTTAGCAAT
>P_394
GCTATGTCATACCTCGTTTCAGTTACGTATTGCTAAGGTTAATAGGGACCTGGATTAGAATCCGAACAGCACCTAAAATTGGCACGCATCTTGCTTATAGAAAAGCGTAAGGATAGGAGGAATGAAAATGGCAACTATAATTCTTGCCAGCCATGGGGAATTTGCTCAAGGATTAAAGCAAACAGCTACAATGATTATTGGAGATAGTGTACCAATTCATGCCTTGTCAGCATTTAGAGATGAAGATGAATCTATTTTGGTACAAATAAAAAAACTTTTAGCAATCAATATAGAAGAAACCTACATTTTAACTGATATTCTAGGTGGTAGTGTGAATAATGATATGCTCACTATTATTAAAGAGTATGAGGGATTGCAATTAATTACTGGAATGAACTTACCTTTAGTTATTTCTATTGCAACCTATAATGGAAAAATTGGGGAAAGTGAGCTAGAAAAGCTTATTAAA
>P_395
CCAATCGTCTCCATCTTGACTTGTATTGTATTGATGCTTGGTCTGCAAACTGTGACATGGATCGTGTTCGGTATCGTAATGGTTATTGGACTGATCATTTATTTTGGCTATGGCTATGGACACAGCAAGATGAATGAGAAATAGACTCCAATGGAGAAGTTAGAAGAAAGATAAGAAAAACGCCCATCAACAGTTGTAATAAACTGTTGTTGGGCAGGTGCTTGTCGGATTCTATCGTGTTTCCCTATTAACCTTAGCAATAC
>P_396
TATCTAACATCTACTTCGTTACCAGTTAGGTATTGCTAAGGTTTAATAGGGAAACACGATCAGATCCGAACAGCACCTATAGGCAATACCAATATCAGATGCTGCAGAAGTATTTCCTATCACATGAGTTAAACCATATTTTGTTCCAGCACCCATGCCACAACCACCCAGATATCCTGAATATTCTGCAGACAAGCCATAACACTGACCATTGCCAATTCGTTGTCCAATCAAAGACTCTAAATGTTTTAGTCCTGCTTCTCCAGTAGCTCCTCCTGGTTTTAAATCTTTAAATTTGTTATACCAGTTAACTGCATAATCTTGACGTTCAGGATGTGTCGCTGCCGGACGTTCATAGTTTCGTTCAAAAGCATATGCTGCTTGTCTTGGATCAGTACAGGCCTTAAATCCATCAACCGTCGTAGGTTGTATTACGCCCATCCATTGTCCATTTGTAAATGTCCAAATAAGCAATCGAACTTGTGCATCTAAGCTCGTTATTGGTTCTTTAATACCTGCAGCATTAAATAAGTTTTGAACATAAACTTTTCCATCCCATGTTGCTGGACCAACAAGAGGATATGAACCATCCCACTGAACTAATCCGTATGCTGGTCCACCTATTTGAACAGTATCAGGATCAAAAGTTCCTCCTGTTTCTTGTTGAATGTTCCCCAATATTCCACATGCAGAAGGTGCTGTTCGGATTCTATCGTGTTTCCTATTAACCTTAGCAAT
>P_397
ATGTTTCTTGTAGCCTTCGTTCAGTTGCGTATTGCTAAGGTTAATAGGGAAACACGATAAAATCCGAACAGCACCTTGTGTCTCGACCATTTCTACGCCTGCATCGATGTATGTCGTTGCTGAATCGACAAAGCTTACGCCATTGACCATATGCATCTGGTTAATTCGTTGTCTCATGATCTCATTTGCTTTAGCTAACGCGATCCGATCATTGACTCCCATTGATTCTTCAAAATCATCCGTTTGATAAGCAGCAACTGTATGGCCTTCTTCTTTTAAGATTTCGATGATATCTGTTAGATAGTATTCACCTTGAGCATTGTTTGTTCCAACTTTGCTTAACGCATCGAACAAAGCTTCGTTGTCAAAACAGTAAGTTCCTGTATTGATTTCTTGTACAAGAGCTTCTTCTGGTGTTGCATCTTTTTGTTCCACGATTTTTTCTACGATCCCAATATGGTCACGGATGATTCGTCCATATCCTGTTGGGTTTTCTGCTTGTGCCGTCAAGATCGTTGCACTTGCATTTTTTCCTTGGTGATATTCAAAAAGATTGTTCAGCGTTTCAGTAGTAGTTTGAATAATGGTGTATCGCCACTGATAACTAACGTTGTTCCTTTTTTTCCTTCCAAGAAAGAAGCAGCTTGCAAAACAGCATGTCCTGTTCCCAATTGTTCTGCTTGTAACGCATATTTACTGCGTTCTCCTAGTTGTGCTTTAACTTGTTCTGCTCCGTGTCCAACGATCGTAATCAGGTGCTGTTCGGATTCTATCGTGTTTCCCTACTAACCTTCAATA
>P_398
CATTTTTATGCATCTACTCGTTCAGTTACGTATTGCTAAGGTTAATAGGGAAACACGATAGAATCCGAACAGCACCTGCTTCTTCTGTTGTGATCTCCTTGGTTAGATCGGTTGCTTTCACTTCCGTAGAACCAGTAGCGATAGCCGTTACTTTTGAAGTCTGTGGATCGATTTCTACGTGGACTTCGATCGATTCTGGTGTAGCGCCTGATTCAATCGCTTTATTCATCGCTTCATTTTTCAACGATCGTATATCTTCTTTACTTGGCGAAGGGATGATACGTTCTACAACATCTCGGACCATTGCAAGTGCTACACCAATAGAAGAAATCACTTCGGCGTTTTCAGGAATCGAATATTTCACACCCATTTTATTACTAAAGTAAGTAATCAATGAGGCAGCGCCGCCCCCTACACCTACAAGAGAAATCTGATCTTTCTCCAAGTGATACTTGTCTGCCAATTCTAAAATCACCGGTTCAATCTTAGCATAGGATTTTTCCATGATCTGTTCTGCGATGTCTTCAACCGTCGTATGACAATAATCAGGTGCTGTTCGGATTCTATCGTGTTTCCCTATTAACCTTAGCAA
>P_399
TTTTTGCTGCTTCGTTCAGTTACGTATTGCTAAGGTTAATAGGGAAACACGAATAGAGAATCCGAACAGCACCTCAAGACTGGATGTTGAAGCTGCCTAAAAAAGCAAAGCGGACTACTTTTTCTTTGTGACGCATGATATCGAAGAAGCAATTTATTTATCAGACAGGATTCTTGTGCTTTCCGCCCGTCCGGCACATGTGATTGCTTAAATTGAAGTGCTGGAGGAGCAAAAACGGTCACATGGAATGGCTGCTATTCCAGCAATCAGAGTTGAAGCAAACGATTTATCAGTTATTGGCAGGTGAATTAGATGTTAAGTGATGCTCATTGTCATTTAGATGGGAGTCAGAGTTTAGCACTCCTTCAGCAGGAACACACGATTTTGACAATAATGATTGTTGATTCGCCAGAAGAATGGAAGGAAAACAGACAGCTTGCAGCAAGTAAGACTCAAGCCTTAAGTTACGGGTGTCTGAGTAGCCTGGAAAGCAGATAGCTATACGTTTGAACAAGTTGAGCCTTTTTTGAAAAAAGCAAGGATCATCAGT
>P_400
TCATTGTTCTTAACCTTCTTCGTTCAGTTACGTATTGCTAAGGTTAATAGGGAAACACGATAGAATCCGAACAGCACCTCGCTAAATCCGAGCTCAATAAATATTGTACTAAGGATGCGTCTGCTCCACAAGACCTTAAATAGCTGGCAACGTCAAAAGTTCGTGCAGTTGTACGGACATTGAAACTATTTGTATCTACAACCATCCCTGCAAGCAATAATGTGGCCTCAAAACGATCTAAGCGATTTGTTTTGCTGCTTTGGTATTCGGATCAGAAACTAGCTCTGAAGCTGAAGAAGCTGAAGATTCAATATAAGTCAGCAGAGGTTTACTTGGAAACTCTTCCCCACGACGATGGTGATCAATGATCACAATCTTATCAAATTGCTCATATAGGCCCTGAGAGATCGATAGAGAAGGTTTATGGTAATCCACCATCACGAGGAGGTCCTCTTCTTTTTTCAGCTCTATGGCACGTTCTGGAGAGATTAGTTGCATTTCTAATTCAGGATGCTTATGGATTTCTTCAAGACACCGTTCTACATCTGGAATGATCTCGTTCTCATTGATAACGATGTAAGCTTTTTCTGGTTGAAGCGTGCCAGACAACTGACACCAAAAGCAGAGCCTAAAGCATCCATATGCGGAAACTTGTGCCCCATGATAAACACATCGCCTGTTTCATCAAAAATCCGACGCAAAGCGGTACTCATCGCTCGAGAACGAACACGCGTGCGTTTTTGACATTCTTAGCAGATTTCCCCCCATAATAAACAGGTTTTGCTCCTTCTTTTACCTCTTTCACGACAACTTGGTCGCCTCCACGGACTAAAGCAACATCTAAATTATTCTGAGCTTCTCCACCGATTTCATAGGTGCTGTTCGGATTCTATCGTGTTTCCCTATTAACCTTAGCAGGGC
>P_401
ATGTTAGCGCTTCGTTCAGTTACGTATTGCTAAGGTTAATAGGGAAACACGATAGAATCCGAACAGCACCTAATGATTTATTAGCGATTGTTTCTAGTCAACTTTTTGAAAAAGACGTGTTGCTAATTGATTATGACCAACAAAGAAATACTACTTCCAACATTGGATCAACGTATCAAATTACTAGCTTTGATCGATCCATGTCTGCAGCAATCAAAAAAGGGGACTGGGTTTCAGGTATTACTCAAGTAAGTCCACATTTATATATTATGGCTGGCTCTCCTGGATCTGAAGAACTTAATGAATACTTGTCCGAAAAATATCCTGATCGTCGTAAGAGATCATTGGCCTTCATTAAACCTTTAGAAGAATTGAGAAAAAATTTCGATTATATCTTTATCGACTGCCCACCATCAACAGATAATGTGGTTCGTGCATTCTTAACTGCTGCAGATTATATTATT
>P_402
CCAATCGTCTCCATCTTGACTTGTATTGTATTGATGCTTCGTCTGCAAACTGTGACATGGATCGTGTTCGGTATCGTAATGGTTATTGGACTGATCATTTATTTTGGCTATGGCTATGGACACAGCAAGATGAATGAGAAATAGACTCCAATGGAGAAGTTAGAAGAAAGATAAGAAAAACGCCCATCAACAGTTGTAATAAACTGTTGTTGGGCGTTTGTTTTAGTAACAAGCGAAAGGTGATCTATTGGGTTAAATCCAACAGTTTTTGTTTCAGATCTTCTTCCATGTGTCCAAGCTCTACTTCTGCATGACGACGTTTGTTTTAGGTGCTGTTCGGATTCTATCGTGTTTCCCTATTAACCTTAGCAATA
>P_403
TTGTGTTATGTACTTGGTTCGTTACGTATTGCTAAGGTTAATAGGGAAACACGATAGAATCCGAACAGCACCTCACAAAAAACCTCTTGAAAGGCAGATCCGATGATCTGCCTTTCGAGGTAGAAGCTCTGTTTTCAAATTCTTATCAATCCGTTAGCGAATTATTTTGACGCACGTTTTACATAAGAACCTTCTGCTGTATTGATTTCCAACAATTCATCTGTTTCGATGAAGTCAGGAACATTGACTACTAAGCCAGTTTCCATTGTCGCTGGCTCACCTGAACCAGTGACTGTTGCACCTTTGATGGAAGGTTGTGTTTCACAACACGTAATACGACAGTTGTTGGTAATTGAACGCCGATGACTTCGCTACGAAAAATTGGATTTTTACTTCCATGTTTTCTAGGATATATTTCATTTCTTCTTCTACTGTTTCTACAGGAATTTCATATTGCTCATATGTTTCCAAATCCATGAAGAAAGCTGTATCATCCATCGTGTACAAATATTGTACAGGTTTTGTGTCGATATGTGCTTTTTCAAATTTTTCTTCTGGTCTGAACGTTGTGTCGTATGTTGCACCTGAACGGACATCTTTCAGTTTCATACGCATAACTGTATTTCCTTTACCAGGTTTATGGTGGCTTGCATCCAGAACTTTAATCAGTTTGCCGTCTTGTACGAAAGTCATACCGGCTCTTAAATCACTTGCTGAGATCATTATTTTTGCTCCTTCTTTTCTTTATCATAATCAACTTTATTGTATCAGACAACCGGCCAGAAAACTAGAGTATTCTCTATCTTTTAAGGTCTCATGCCTATTTGTCAGAAAAATAAACACGGGTAAACGATGCTATCGAAATATTTTTTTCTTTCAAGCCTTTGACTTTTATTTTTTTTCATGCTATCGTTAATAAAAATTTTACTTGGAGGGATACAC
>P_404
ATGTCTGTACTTGGTTCAGTTACGTATTGCTAAGGTTAATAGGAAACACGATAAATCCGAACAGCACCTGTATACTTTTTGTTTGATATCGTGACTGACGTGCCGGACGCACGTAGCGATCATCGGCGTTATGACTATATAAAGTATACTTTCGTTGATCCAGAAAGATACAAAGATTAAATAAAAAAATAACAACAAACTCGCTTGAAATTCATTAGGTGAGTTTGTTATTATTTTTTCTGCTTCTGGATTCATCAGCGCCATATCTGTTTTCGTAATGGTTTCATTAGGAATATAGTCAGCACATTTTCTTTTCTCTAACATTCTATACCCACTATTATGTATTCCTAAGGTATTCAATTCCTTAACTGTTGAAAACAAATTCCAAACGGTTTGGTGGCTTCCTTTTCCGCTACTTCCATTATAAATAATATCATAATTTTCTTTCAAATACTCATCAGATTTTTTAAAAGCACTGTAGTATGCTCTTGAAACAGC
>P_405
TCAATTAACATGTATCTTCGTTGATCACGTATTGTTGCGTAAAGGTGAAGCAGAACAAGTTATGGAAAGTCTTGGCGGAAAATTTGGCTTGAACATTATAAAAGTCGATCCAAAGAACGTTTCTTATCAAAACTTGCTGGCGTGTCTGATCCAGAAGAAAAACGTAAAATCATTGGAAATGAATTTGTATATGTCTTCGATGATGAAGCAACCAAACTTGCCGGTGAAGAAGGCGTTTCTTTCCTTGCACAAGGAACCCTTTATACCGATGTGATCGAATCAGGAACTGAAACTGCCCAAACCATCAAATCACATCACAATGTAGGTGGATTACCTGAAGACATGCAATTCAAGCTGATCGAGCCATTGAACACATTGTTCAAAGACGAAGTACGTGAATTAGGTACCCAATTAGGCATGCCTGACAGCATCGTTTGGCGCCAACCATTCCCTGGACCAGGCTTAGGTATTCGTGTCCTTGGTGAATTGACAGAAGAAAAAAGGTGCTGTTCGGATTCTATCGTGTTTCCCTATTAACCTTAGCAATACG
>P_406
TTTTATGCATAATTTACTCGTTCAGTTGCTAAGGTTAATAGGGAAACACAATCGAATCCGAACAGCACCTGTTGCATTAAACAGCTCTTCTCTTTGGAAATCTCACCAACATCGCGTTCAGGAGTATCGTTGTGGTTGCAATGGCAAGCGGTAGCCTTTCATCAATTCTTGAATGATTTACCGAATGTAGCACTTGCCTTCTCGCGGTACCCGAACCCGAAATAAAATTTTAGTTTGGCGATAAAATGGGTATTCGCCATCGATACTTCATATTTTTTCGTATCAGATTCATCGGAAAATTTCCACATTGACGAACCAATAAGCTTTGGCATGCTTAGGTCGTTTTAAAACCACACGGGCGACTAATCGCCCTGGTGTTCACTTTTTTTTATTTACTTGAACTCATTGACTGTTTTCCCTTTATTTTAAACATTATAAAGACCAATCATGCTTGCCGCGTCTGTTTTTTGTTTTTATCACGGTTTTTATTAAAAAAACCTGCCGATAGTTGGCAGGTCGTCTACGTGTTAAGCTTTGGTGTGGTCTTTAGCTGGCAATTGGTTTTCTAAATCAGTTCGGACAACAAGCACATCGCAAGCTGCGTTTCTAATAACATATTCAGAAACAGAACCAATAAATAAACGTTCTACAGCATTCAATCCTGTGGCTCCTAACATAATCAAATCTACAGGTGCTGTTCGGATTCTATCGTGTTTCCCTATTAACCTTAGCAA
>P_407
GTTATGTTTATGTGCTCATCTTACTTCGTTCAGTTACGTATTGCTAAGGTTAATAGGGAAACACGATGAGGAATTCGAACAGCACCTTTTAATAGCTATACAGCTAAAATAAATGGTGAAGAAATAGATGTAAATGCAAAAGAACTAGAAGTATTAAAATGTTTATTGGATAATAATGGACAAGTGTTAACAAGAATGCAAATTATTGATTATGTATGGAAAGATAGCGAAGAAACTCCTTATGATCGAGTAATAGATGTATATATAAAAGAACTTAGAAAAAAATTACAATTAGACTGTATAACTACTATAAGAAATGTAGGATATAAATTGGAGAGAAAATGAAAAAATTAAAGATATTTCCAAAAATGTTCATACAAATATTTTCTGCTCTTGGAATAATAATTATATTAGTTCATTCATTAATTTTTTTTTATCTTTCCTAAAACATATTTGGAGACGAGAAAAGAAAAGATTCATAATATGGCAAATGAAATTTCTAGTAATATGAATGGAAAAGAAATAAAATATATAGAACAAACTTTGGAGTTTTATTCCAAGAGTAGTGAAATAAAAGTATTCATAAAAGAAAAAAATAATAAGAATGAAATACAAATCAAAGATAATATAAATGTTAATTTAGAAAGTGATAGTAATTCTTTGATAATTGAAGAAAGAGAAATAAAGCTTAATGATGGTAAAAAAACAAATCTACAATTTGTTTCTACAGCTGATATGCAAAAAGATGCGAAAGATTTAAGCCTTAAATTTTTACCATATTCTTTATTAATATCAATTTTATTTTCTGCTATTATTTCTTTAATTTATGCAAAATCAATAAAAAATAATATACAAGAAATAAAAATTGTTACTGATAAAATGATGAGGTGCTATTCAGGATTCTATCGTGTTTCCCTATTAAGCATTAGAC
>P_408
ATTGCCCTGTTGCTTCGTTCAGTTACGTATTGCTAAGGTTAATAGGGAAACACGATAGAATCCGAACAGCACCTATTTCATGGGCACCTAGTTGATTGATCCCTACTTTTTCCATCAAGTTTCCACTACTGTTCACCGTGTCAGCGATTCCGCACCACGGTTCGATACAAACGAAAGGCGCTTCTTTTGGATAAGGAGACCAGATCCCTACATAAGGCATATCTTTATAGCTTAAAGTTACGCTATGGGAAGATTTTTCACTTCGAATGGCGTACGCATTTAGACCCCTTGTTTCAAAAACCAAGGCATCTTGCTCAAAAAGTTCACGATTCAAAGCCAGATTCGTATTTGTCTGACCTAACGTCTTTTGATCCATATCGATGAATGGGCCTTTCAATGGTAGGCGTAATCTTGATTTCAATGGAGAAAATGCCAGATAGAAATCTTCAAATGACAATCCTTCTTCAAGAGGTACATTGAAAGCAGGATGTCCACCGATAAAAGAACATTTCTTTTTCACCGGTATTTGCCACTTGATAATGAACCGTGATGCCGTCTCCTCCTAATTCATAGCTGATCACTAATTCAAAATCAAATGGATACTTTTCTAATGTCTCCGGCGTACTCCTTAAGATGAAACTAGCCATTTCTTGTCCATGTTCAATGACTTCAAAATCCATATCCCGAGCAAATCCGTGTTGCCCCATTTGATATGTTTTCCCTTGATAAACATACTGATCATCTTTTAAACGTCCAACAAAAGGGAATAAAACCGGTGCATGTCTGCCCCAATACGCTGGATCACCTTGCCAGATATACTCTAAACCATGAGGTGCTGTTCGGATTCTATCGTGTTTCCCTATTAACCTTAGCAATACG
>P_409
AACGGTATCGCCTAAGTGCATACTAGTTTTGCCTACTACAAAGGGATACAGCAATTTGGTAACGGGGTAACACCTTATTTCCTTAAAACTTTTGAAATAGTTAGCTAATATGCTGGGGAATAATGTTACTGGATTTTACCCGTTACCTGTTACCAAAACGCTAGAACCCTTGTCCCCGTTGGGATTGAGTGGTAACGGGTACCTGTTACGTAGGTGTTACCACGTGTTACGAATCAAGGAGGAAAGTAAATGCTCAATATTATTTCAACAAACAAAGCACCGAACTTTCAATATACAGATGAAATGGATCGGTTTCTAATGAACACGCTGGCATTTAGTGTGGGATTGGTAACAGAAGATTATTCCACATTTGATCCAGAAGTATTAAAGATAATGGAAGAAGAACCTGATTGGCTGCAGGAGTCAGTAGCGTGGTGTCAATCGCTAGTAGTGGGATCATTGGTAGATAGTGGCAACTATGATGATACAGGTGAGCTAATGGATGAATTTAATTGTCTGCTTAACCTATATGATCGAGCGAGACAACGAGAGCTTACATCGAATGAGGATAATTTGTTTTTAAACATCCATGATAAGTTCTTGGCTTTGCTACTAACAGATGATGAATTGATAACTAATTTATTGGAGGTAGAATAATTATGCATATGGAAAGTATTAGATACTTCGATGGTGAGAAAACACATTGAGTATTCAAACACTCAAGAAGATAGGTGCTGTTCGGATTCTATCGTGTTTCCCTATTAACCTTAGCAATAC
>P_410
TATGTTACTCGTTCAGTTACGTATTGCTAAGGTTAATAGGGAAACACAATAGAATCCGAACAGCACCTCTAGTTACGCCATGACAAGGTTAGCTTTTAAGCGACAAATTTTAATATGAGAATCGCGACTACGATAATGATACTTCCGTAACCAAATCGGCCCGCCATTACTGGGGGGAGGTGAGATTCCTATGTGCTTTGGCAAAACAGCTGATAGATCAGAAAAACTACTATTTCCATATTTCGATTTTGGTTGGCATATTTTTCATGCCAAATTCTGTGATTTTAATAGCATCGGCAAGATTTAATTTTTCTTCAGCTCTCTCTCCACTTTTAAGTTTTTTTACTGTACTCAAGTTGATTCCTGTTCCGAATGCTATTGCATTAGCCGTAGATTTTTCAAGAATTTCTTTAATTATTTTTATGTCTGCAATTCCTTCTTTTTCATATTAAAAATTCCTCTTTTCTAGTCCGTTTTGATGGAGTACTGGAGTGTTTTTTTACAATTTTAAGGGGTACCGTGGTGGTCGTTTTGATTTTGAGAGAGAAGGGTGATGGAGTTGGAAGTTAAAACAAATGTTAATTCTCTGGAAATAGAGTTCTATTCAATTTTACAAAAAAAACTGGAAGATTACACGGAAAAATTGCTTGCAGTCAGTCATTTACCTCTGGTATTAACAAATACTGATTTAAAGCGACTATTTCAGATAAGTGATAGTACACTGAACCGTTTAGTAAAACTTGGTGAGTTTCCTCCCTGTTGGTAGGTGCTGTTCGGATTCTATCGTGTTTCCCTATTAACCTTAGCAATA
>P_411
GTTATTTTTTTATTTATTGATTAATTTGTCATTGCTAAGGTTGATCAGGGAAACACGATAGAATCCGAACAGCACCTAAAGACATTCTGTGATGGGGCGCATTTTGAAAAACGTCAACTACCTTGGAAATGATACGTATCCAGCAATTATTGATAAAGAGATATTTGATAAAGCTGAAGAAGTTAGAGATAAACGTGCAAAGGATTTAGGACGAGTGGTAGCGCTTGCCTTCACCTCTCCCCCTCCAAAGAACGATTCAAAATGAAAAAGGCAGAATAATAAGATGCCAGTGGATCCTTTTGAACAAGCAGGATGGTTCTAGCATA
>P_412
TTTTTATGCCCTGTACTTCGTTCAGTTACGTATTGCTAAGGTTAATAAGAAAGCGATGAATCCGAACAGCACCTACAGAAGAAATGTCCGATGAAGAATTAGCAGAAGCTGGATTGAATAGAAGTCAAACCCACGTAGATTTCATGGTAGGATCTGACAAGATGGATATCGACGGAATCCGTGAAGATGGCTCTACAGTACCAATTTCCGGAATTGGCGATTGGGCTTGAGTATACTTTCGCACACATGCAAAAAATAATGGCTCTTTGTCAATAAGGACTGATGAGTTGTGCAAAATCAAATCTGAGTCAGAATGAACCACATTCTGGCTCAGATTTTTTGTTATCTTACATTGATTAATTGATTGATCAAAAAGATTGTAATTCTCATGTTCTCAAATGATTTAAATCCGTAGGATACTCGTTTCATTGTCTTTATGTGGGTATTCTTCGCTTCTATTTTTCCATTGGAATAAGGATAATCATTGCGTTGGTGATGCCTTCTTCATAGGTCAGAAGGTTTTGAAGCTTTTCCCGAAAGCTTGAAAACCTTCTGACCTATGAAGAAGGCATCGCCAACGCAATGATCTATCCTTATTCCAATGGAAAAATCAAAAGCGAAGAATCTCACATAAGACAATGAAACGAGTGTCCTACGGATTAAATCATTTGAGAACATGATTGGAATTATTTTGATCAATCAATTAATCAAAATATAAGATAACAAAAAATCTAGACCAGAAATATGGTCTAACTCAGATTTGATTTTGCACAACTCATCAGTCCCCTTTATTGAGCAAGAGCCACTGATTTTGTGTGCGAAAGTATACTCGGAAAATGGTACTGTAGAGCCATCTTCACAGATATGCGTCTTGTCATCTCTTACCATGAAATCTACGTGGGTTGGACTTCTATCAAATCCAGCTTCTGTAATTCTTCAATGGTCATCTAGGATTCTATCGTGTTCCTTAACCTTCGAAT
>P_413
ATGTATCCTCTATTCGTTCAGTTACGTATTGCTAAGGTTAATAGGGAAACACGATAGAATCCGAACAGCACCTGAAATCGAAGAAATCAAAATTGATACGCAAGTCTTAGTGGCACAAGACGTAATTGTCAGTGTGACGCGAGAAGGCTATGTGAAGCGAACAAGCCTTCGTTCTTATAGTGCTTCCAAACCAGAAGAAATCGGGACGAAGGCGACTACTTGCTATACTCAGGTGAATTGAGTACATTGGACCATGTTCTTCTGATCACAAATAAAGCAAATGTGATCTACCGCCCTGTCCATGAACTACCCGATTTGAAATGGAAAGATGCTGGTGAGCACATTTCTCAAACAATCTCCAATCTGTCTGTAGACGAATCGATTTTAGCTGTTTTCCCATATCAAAAAATTCAAGCAGAGAAAACATTTGTATTCATCAGCAAGAATGGATTGATCAAGCAAACACGAATGACAGAGTTCGAACCATGGCGCACCTATGAGCCGTCCGCTCAGCTGTATGAAGCTAAAGGCGAGGTGCTGTTCGGATTCTATCGTGTTTCCCTATTAACCTTAGCAAT
>P_414
GTTTCATGTTTCTTCTTTTAACATTTTTACTTCGTTCAGTTACGTGCTAAGGTTGATCGGGAAACACGATAGAATCCGAACAGCACCTGTTCTTGCCAAATCTTTTATAAAGACTTCTCCTGCAGTCTGCTTATACGCACTTAAATCTTTAAGTTGGCTGAAATAAAAGCGTATTTTTTGATTACCTTTATCGCGCATTCTAGAGACAATAGAAAAAAACAAGTTCATTTCTATTGGGGTAAATTTTCTTAAAGGAATGGTATTTAATTCTGGTTCATACTTTACGATTTCATTTGCCATTTAGTTGTTACTCCAGTCTAAATGATTTTATTGACATCATTTTAGGACATATTATGTCTAAAAACAATACCTAAAACAGATAATTTCATGCCTATAAACAGATAATTTCATAGGTGCTGTTCGGATTCTATCGTGTTTCCCTATTAACCTTAGCAAT
>P_415
TGTACTTGGTTCAGTTACGTATTGCTAAGGTTAATAGGGAAACACGATAGAATCCGAACAGCACCTCTATCTTCCTTTATCTTCTGATAAGGGGACGACGATATGCTTAAAAAAAAGCCATCTATTTTTATTGGTATGCTTGTTCTTGTTTTATTTGTTACAGGAATGTACTTGACGATCCATACATATGGAAACTGGCATTTTGCATGTGCATTGAGGAGTAAGAAAATTTTTGCATTTATCCTTGTCTCGCTAGCTGTCAGCAGTGCCACAATCAGCTTTCAGACAATTACGCATAACCAGTTTTTGACTCCTTCAGTATTGGGACTTGAGTCGTTATATGTCCTTGTCCAAACGGTCCTTTTCTTCTTTATCGGAGGAGTGACGATGCTTCAGCAGACAGGTACAGTTTTTTTCTTATTGAACGTTGGGCTGATGGTCGGGCTGAGTCTATTGTTATTTTTCTTTCTTTTGAAAAAAATGAGAGCGAATCTTTTTTTATTACTGATGTCAGGGATGATTTTAGGTACGCTTTTTGGTAGTGTCAGTACCTTTTTACAAGTCATCATGGATCCGAATGAATATGATTTGCTTCAAGGCAGATTATTTGCAAGCTTTGGCAATATCCAGAGTCAGTATCTTTTGCCTGCTTCTTTGATCATTATCGGCTGCTGGTACCTGTTATTTCGATATCGACATGTGCTAGACGTTTTCCATCTCGGAAATGAACAAGCAGTAAACCTCGGGATAGACACAGATCGTTTTGAATTTTTGATTTTATGTTGTGTCAGTCTTTTGACAGGGACATCAACGGCTCTTGTGGGTCCAGTTACTTTTTTAGGGTTTATTGTCGCAAATATTGGTTATGAGGTGCTGTTCGGATTCTATCGTGTTTCCCTATTAACCTTAGCAAT
>P_416
TTTCCCTGTACTTCGTTCAGTTACGTATTGCTAAGGTTAATAGGGAAACACAATAGAGAATCCGAACAGCACCTTAACAGATATAGTAATGGACTGCCGAAATCAATGGATTTTAGAAAAGTGAATCAGACATTTATTTCCAGTGTCAGCAATCAACGTAATCATATTCCAAGAAAATCATTGAATTACAGAACACCAATCGAAATATTTTTGAGCTATGTACAAGAAGCATTTTATTCTAGCTTAATTTGACAAATCATAACCTATAAAAAAACAAAATAAAAAAGCAGAAATAACTGGCTATTTCTAGCGGATTATTTCTGCAATAACTAATTATCTATTTTTTATTTTCAATTAATTTAAAGCTTGACCATGGTTTCAAAAAGTCAAGGAGGAATAATTCGTCATCGGAGATTCTTCCTACAACATTGACACGTCCGTCGTTTTTCATATCCTTCAAGGCGATTTGTGTTTCTCCTTTGTATTGACCGTACCCTTCATTGTCAATCAGTACATCCCCCATGATGCATATCTCGCGTATTATGAGGCGGGAAATCTTTATCTTTGTAGTATACACGAGTCATCGTTGAACGAAGGATATATTCTGAGCGATCCCCTCGATAACTATGAAGGTTATCAAACAAGCAGATTCGTTCGTTTTCTGTAATACCTTCTTCCGTATCTACTTTCAATGTTGGATAATCCGCGTTAAATGCTTCTGAGGTGCTGTTCGGATTCTATCGTGTTTCCCTATTAACCTTAGCAAT
>P_417
AAAGCTTTGTCTTTGGTTACGTATTGCTAAGGTTAATAGGGAAACACGATAGAATCCGAACAGCACCTCACCAGGAGGAGCCATAGCGATCGATTCTCTGATTGCACCGCTGCTTCCCCCATCATCTGCAACAGTCACTACTGCTGTGATATCTGCTCCTTGATTTCGCAAACTTTTCAGGATAACTGGCAGACCAGTGCCACCGCCGACCACTACGATCTTTGGTTTTCTTATCCGGTAGGTTTTCATTTTCACGACCGGTTCACCGTCTCTTTCCTTTTATCCTTGTCCCGATGTGTCACATTGACTTTATAGTTTTTCCCTAAAGCATTTGCCAAACGTTCAGTCAATGCCACAGAACGGTGTTGACCGCCTGTACAGCCAATTGCGACTGTCAAGCTGCTTTTTCCTTCTTTAATGTATCCAGGCAATACAGTTTCCAGAAGATCCAAAAATTTATGGTAGAATGATTGCGTTTCATCAAAGGACATCACATAATCATAGACTGTTGCAGATGATGGGGGAAGCAGCGGTGCAATCAGAGAATCGATCGCTATGGCTCCTCCTGGTGAGGTGCTGTTCGGATTCTATCGTGTTTCCCTATTAAGCCTAGCAATACGT
>P_418
TTATGTCACTGTACTTCGTTCAGTTGCGTATTGCTAAGGTTAATAGGGAAACACGATAGAATCCGAACAGCACCTTTCTCGAGGAATATATGGATTACCTAAAAGAAGAAAAAACCATTTCTGTTAGTGTAAATGGGGAAAAATATGAGATCTTTTATTATCCTGTTACTAAAAATACCACCATTCATGTGCCGACTAATCTTCGTTATGAGATATCAGGAAACAATATAGACGGTGTAATTGTGACAGTGTTTCCGGATCAACACATACTAATTCAAGGAGGTAAGGATGGCGGAATGAAACCAACGAAATTAATGAACAGCATTATTGTACTAGCACTTTTGGGGTAACGTTAGCTTTTTAATTTAAAACCCACGTTAACTAGGACATTGCTATACTAATGATACAACTTAAACAAAAGAATTAGAGGAAATTATATTGGGAAAAATATTATCTAGAGGATTGCTAGCTTTATATTTAGTGACACTAATCTGGTTAGTGTTACTGAAATTACAATACAATATTTTATCAGTATTTAATTATAATAAAGAAGTCTTAACTTGACTCCATTTACTGCTACTGGGAATTTCAGAGAGATGATAGATAATGTTATAATCTTTATTCCATAGGTGCTGGATTCTATCGTGTTTCCCTATTAACCTTAGCAAT
>P_419
TTATATATCTACTTCAACTTTCAGTTACGTATTGCTAAGGTTAATAGGGAAACACGATAGAATCCGAACAGCACCTATTTTTCTTTCCGAGCAACAGCCTCTGTAAAGTCGATTCCTCTTTCTCCATTGAAATCAATGATTTAGAAGGAATACAGCCGATGTTGATACATGTTCCGCCATACATACGTGTTGACTTTTCAACGACTAAAACCGATTGTTTGAAGCTAACGCCTTCGCTAAAGTCTTACCACCTTCCAAAACCAATCACAATATTTTGATATTTTTCCATCATTTTTCCCTCGCTTCTTTTTTACCTACCGATTGGTACAAAAATATGATAACCGATAATTGTATCTCTCGAAATCATCTGCTTTATTTGTCAAAAAAAACCAGACAAAAAGCGGTCCTTTAGCGTTTTTAGTCTGGTTCAATTTCCTTTATTCTTCTAAACAATCGTTACTTCTACATCGATATTTCCTCTAGTTGCTTTGGAGTAAGGGCAGAATTCATGCGCATCTTCTGCAATTTTTTGGGCTTCTTCTTCGCTGATGCCATCGATATGCACTTCTAATACTACACCGATCTGATAGCCGCCATCATCTAAATTATAAAGAGAGACACGTGCTTTTACTGTGGACTCTGCTGTCATTCCTAGGTGCTGTTCGGATTCTATCATGTTCCTGTAACCTTGGCGATA
>P_420
TTTTGACTTACTTCGTTCAGTTACGTATTGCTAAGGTTAATAGGGAAACACAATAAGAGAATCCGAACAGCACCTGATAATAACAATTCAGAAGCTAAACGTTGACTGGTGACATACTCCTTCTTGTGATCAATCAAATATCTCAACAGCAATTTTTCCTTCTGTTTCATTATCATCCACTCCTACTCCATCATATGTTCTCTTCGATCACCTCTGCTAACTTCTGGATGCCTGTAGGGATTGGGACATACGCTTGGAAATACTAACAACAGGCTTTCCAACAGATTCTCCTAATTTTTTGAATTTATCCAAAAACATCGTCGTTTGCGGGCTGATCAGAAATAAATCAAAATCACTATTCTTAATCATATTATCGCCTTCTGTAGCTGAAACTGCATCTACGAGTACCTCTTCTCTTTTTGCTTAAAGAAATCCGTTGTCTTTGAGGCCATCATCGAGGATGACATTCCTGCCGCACAAATAATCAATGCTTTTTTCATAAATCAATCACTCCTTTTATTTTTATAAACCAAGCATATCTTGTAAGCGTTTTCTATTCAAAATATATATTTCCGTAGCATTGCGGAAAAAATGTGTATCATATCTTGAATAATAATTTCTGGCACCGTGATATACTAGTGATAGAATTTTTTCAGGAGGGGATTTAGTGAGTATCACAGTGAATATTTTGTATACA
>P_421
ATATATTATTTACTTCGTTCAGTTACGTATTGCTAAGGTTAATAGGGAAACACGATAGAATCCGAACAGCACCTACGCAAGAGACCAAGGAATACCAGAAAAAATAAACAAAAAAACAATTCAAGAGGATGGAAAAAAAGAGAGTAAAAAATCAAATCTAGCAATTCTAAAAATAAATGAAGAGCAGCTGAATAAAAAATCACGAATATTTGATAGCGCCCAATCAGCTGAAACCTTAAAAAGTAGCAAGGATACAACCTTTGCTGTCCTGAAACGAAAAATAAACAGCTACCAAAATCCGGAGAGTCACAAAACAAAGTTATACTGTGGAGCGGAATCATTCTATTAAGTATAGCAACAATGCTTTCTGCAAAAAGATTTAAACAAAACAGATCTCTCTAACATTTGAATAATGTCTGTGAACGCATTTTTCAAATAAAAAGAAATATCCAGAAAATGACCCCAAAATACCAGATTGAAATATCATATTTGGGGTCGTTCATACTTTATCTTTCTTCATATTTATTTTAAGGGATATCTGTTTCTTTTGGAAGATCGTTCGGGATCTTTTTCACTTTCAATACATCTAAAAAGAAGGTAAAGATCGGAATGCCGACAATCAAGCCCCAAACGCCAAAGAACCGTTCGCTAACAAGTAAGACCCCAAATGTATAAAAAATCGGCAGTTCTGTTTTGCTGGACATCAACTTCGGATTCAGCACATAAGACTCAATTAGATGGACAATCAAAATCGTAATCAGGATATAAACAACATCTCGGATGCCTCCTTGGGAATAAGCTATGAAAGATAGAGGAATACAAGAAATGATAACACCAGGTGCTGTTCGGATTCTATCGTGTTTCCCTATTAACCTTAGCAAT
>P_422
ATGTTTATATTAGTATTTACTTCGTTCAGTTACGTATTGCTAAGGTTAATAGGGAAACACTATAGAATCCGAACAGCACCTGTTTATTTCATTTTTGGCTATTTTGCAAACAGTCGACAAAACGCTTTATGAAGCAGCTGAAATGGACGGTGCAAATGCTTGGCAGAAGTTCAAGATCGTGACACTGCCGGCAATCAAACCAGTACTAGCAACTGTGATTGTTTTACGATCTATCTGGATGTTCTATATGTTTACAGATGTCTATCTACTGACGAATAAAGTCAATATCTTAGGCGTTTATTTGTATCAGACAGCCTTTGCGTTCAATGATCTGGAAAAGCAGCAGCTATATCGATAAACCCAGCGAACCATTTGAGGTGATAGGTAAGATTATACCGAGGTATGAAAACGAGAATTGGAAGGTGCTGTTGGATTCTATCGTGTTTCCCTATTAACCTTAGCAAT
>P_423
TGTTTTTGTAACCCTCTTCGTTCAGTTACGTATTGCTAAGGTTAATAGGGAAACACGATAGAATCCGAACAGCACCTCTGATCAATGAAGTAGAAGCCTTTGAACCAACGACTGAAGCACCTAATTTACCTGTTGCACGTGTGTTATGGAAAACTAAACCGAATTTCCATGAAGGTGTCCATGATTCAGGCAGGTGGCGGTCATCATACCGTTGTCTCGCTAAATCTAACAACAGATCAAATTGAAACGTGGGCAAAATTAGTTGAGTTGGAAACAGTGGTTATTAGATAAAAAGAGGTTGTGAAAAAGCCACTTAGTTTTAAGAAATAAGAAGAGATTGACGAAATTTGCTTTTCAACTTTTTTGAAATTTAGTCTTATTATCAATGTCAGCTAACGGAACACCATTTATCAAGATATCTCACCCTCAATATTTTGCTCTCGAAAATAAGGCTTATGGCAGTAACTTGTCATAGCCTTATTTTTATCACTCAGCCTACTCTGCTCTAACTGCTCTTTTTGCTTCTAGGAAGTCAAATGGTAAACAGTTGTCTAATTGCAGAAATTTCGAGATACTTGTTAGTAAGGAGGGGGTTTTATGTATCACGTTCATTTGATTGATGCTATTCCAGAACAAGAGATAGAAAAGTTACAAGGGGAATATTTCAAAATAATAGATGATTTGCCAGCCGAAGGAATAG
>P_424
TTTGCCTGTTCTTGGTTCAGTTACGTATTGCTAAGGTTAATAGGGAAACACAATAGAATCCGAACAGCACCTAGTACTTTTACCTGAACCAGAAGGACCGATGATTGCAACAAATTCCCCTTTATCGATACTCATGGTTGTTTCTTTCAATGCTTTAACTACTTGGTCGCCATCTTGGAAACTTTTTTCTACTTCTTTAAATTCTATTGCTTTCATGTTCTTCCTCCTTCTTATCCAATTGCCTTCAACGGATCATTTCATTCTGCAACAGAAAATAGTGCGCCTAACACAGCTGCTAGCATTCAACAAGCTAATGACGCCAAAAAACAGCCAATTGCTTTGGAATGGAACCGCATCAGGTAGAACAAGGGATGTTCCCACTGTTCCTAATAGACCAAGAAGAATACCAACAAA
>P_425
TATCAAGTGCAACAAAACTGGATGATATCATTGAAAATCCAGGAGAAAACATTGCTGCAGCTACCACAAAGTAACCTTCACCGCAGGAGAAGACAGTATTGAAAGTGGAACAACAGTCTTTGCAGTGGAGAAAGACAGCATAAGCTTACCAGAAGATAAACTTCCAGTGTTGAAAGCAAAAGATGGTTATACAGATGCAAATGGCCAAGGAGAACAACTCAACCAGATTACAGCAGATGATAAATTGCTGTCAGGTGCAACAAAACTGGATGATAAATCTGACGCTGACAAATATAATCCTGAAGGTCAAAAAGTGACTACAGAATTGAATAAGGAACCAGACGCATTTGAGGGAATTAAGAACAAAGAAGATTTACCAAAAGATACTAAGTATCTTTGGAAAGAAAAAGTAGATGTTAGCGCAGCTGGAAATAAAAAAGGGACTGTTGTAGTGACATATCCAGATGGATCATCTGATGAAGTTGAAGTAGATGTTACAGTGACAGACAATCGTTCTGACGCCGATAAATATGAGCCAACAGTAGAAGGCGAAAAAGTAGAAGTTGGAGAACACCATCAGCTAACAGATAATGTAACCAACCTACCAACATCCAGAAGGAACAACAGTAACAGATGTCACTCCTGGTGGTGCCGTTGATACCAACACACCAGGTAATTACGAAGGGGTTATCGAAGTAACGTATCCAGATGGTACAAGATACAGTGGAGGCCCAGTAGAAGTAACAACAATCGTTCCGATGCCATAAAATATGAACCAACAGTAGAAGGCAAAAAAGTAGAAGTTGGGGAGACAGTAGATCTAACAGATAGGTGCTCTAGGATACTATCGTGTTCCTATAACCTTTAGCGAT
>P_426
TTATCTAATTATTGCTTCGTTCAGTTACGTATTGCTAAGGTTAATAGGGAAACACGATAGAATCCGAACAGCACCTGGTCCACATATTTTTCAATAAGCTTTTTAACTACAGGGTATTTGTAAATATATTTGTACCAATGCTTTCTGATAAAACGTTGGAAAATGTTATATTTACCTATAATCCCGCAAAACTTTATTGCGGTTTCAGATTTCCCTTCATTTAATAAAGTTATAGTAAACCCATATTTACCGACGACAGTAATATCTTTTTTGGTTATTCCTTCAGTTATTCTTGATACAATTTTAGAACTATTAGAATACCAGTAGTACTTTGATGTTTGTTGAATTGTAATCACTATCAAAATAATACCTACCCATTCGCCTAACGTACCATATCCATCAAATGTAAACCCAAGAAATTTAACTACGCCCACCATTTTCTATCACCTCAGAAATAATATTATCAAATAATCTTAGATAACTAAACAGGGGACTTGTAAATTTCAGATAATTACTCATTGACTTTTCCCATTCATCCTTTATTGCGTCTACCCTTTCCGCCACAGCGACAAATTGATATTGTGAAATTTTATACATAGCTTATAATTTTAATTATCAGCGAGTGGTCCGCTGAAATAAATTATAGGTGGTGAAAAATTTGTACTTTGTTATAAGAGAAGCAACTAATGGCCAATATTACTTCGTTATTAAGTCCAATAACAATGAAGTAGTAGCAACTAGCGAAACATACTTGACTAAATATTCCGCTGAACAAACCATTAATTCTATAAAAAACGGAATCACCAAAGACTCTCAAGTTATCGATATGACTAAATAAGACGACTAACTTCATTTGCTAGGGAGTTCATTTCAGCTGCTTAGGTGCTGTTCGGATTCTATCGTGTTTCCCTATTAACCTTAGCAATACGCCTTCT
>P_427
TTGTGTTATCTGACCTACTTCGTTCAGTTACGTATTGCTAAGGTTAATAGGGAAACACGATAGAATCCGAACAGCACCTGCCAACGCATTGATATTAAGAACAGGTACATTTTGGAATTCAGAGACTTTATTCAAGTTATAGTCATTGGTTACAATGACACCATCTAAAAGCTTAGCCAATTTGATCAATTTGCTGTCTACTTCACTGATATCTTCAAAGTCTCCATCGTACATTTCGACAGATATACCCTCTTCTTTTTGCAAGGCATTTAGGATATCTAATCCGCGACGACCACGCACACGTTTCAAACTATCCCCTGAGTCCGCGATGTATTGTAGTTCGTAAAGAACAAAATTCAGAGATCATCAAGGTTCCTTCTAAGAATCCAGTCTTTGTAATATCATAAATCCGACCGTCAATGATCACGCTTGTATCCAAGATTTTATATTTATGGAAATTTTCTCCTGATTTTCGTTCTAACAGTTGACTCTCAACTTGACTAGCTGTTTCTTGCTCGATTTTTTTGCTTCGTGAACCAAAAACTTTCTTCCATTCTTCGATTCGTGTCGTTCCCATTCTCAATCCCAGATAGCCTAAGATGATCATCAGTAAAATCGGCAATACACTATTGACGAATGGAATTAGGTGCTGTTCGGATTCTATCGTGTGTTTCCCTATTAACCTTAGCAAT
>P_428
CTATCTTTTAGTATTTACTTCGTTCAGTTACGTATTGCTAAGGTTAATAGGGAAACACGATAGAATCCGAACAGCACCTCCATTGGAAGCCATCGTTACGGATCTTACTTATGTTCGCGTGGGGAAAAAGTGGCATTATATCTGCTTAATACTTGATTTGTTTAATCGAGAAATTATTGGTTATTCCTGTGGTGAGAAGAAAGATGCCTCATTGGTAAAAGAAGCCTTTGGACGGATACCGTATTCTTTAACAGACGTCAAGCTTTTTCATACAGACCGGGGAAAGGAATTTGATAACCAAACCATTCATGAGATTCTGAATGGTTTTGGAATTACTCGTTCATTGAGTAGGAAGGGTTGTCCGTATGATAATGCCGTTGTGGAATCAACCTATAAATCTGTCAAAGTAGAATTCGTGCATCAATACCAATTTGAGACACTGGCACAGCTACGTCTAGAATTGTTTGATTATGTGCATTGGTGGAACTATCTACGCTTACATGGCACGTTGGCGTATGAAACACCAATCCAAATTCGACAACAGAGATTGGCGAAGCGAATCCTTGATAATGAGCGCGGATCTGATACCTCTGGAGAGGCAGCGTAATTGAATGATTGTG
>P_429
GTTTATGTTATATACTAGTATTTACTTCGTTCAGTTACGTATTGCTAAGGTTAATAGGGAAACACGATAGATCCGAACAGCACCTAACAACACAGCTGAGCCAAGATAGCTGTCTAGCCGTGTGTCGTATCTCGATTATTCTATTGAATTTCTTCACCAACACTCATTGACGAAGAGAGCCAAAATAAGTAATCTAACCGACTGTTAACTAAACCATTGCAGGTCCCGTTAAAGATACTTGTGCCTGTTGTCACCGCTTCTTTTTCTTGTCCACAAGCGCTTAACACACTTAATAGAGCCCTTGTCTATTATTAATAATAATATCTTTTTCTTCTTAAAAACCTCCTCATCTATTTCCCAGATTAGTAAATGTAGTAATCTGTGCTTTCTTTTTTCTCAATACTAATAACTAACTTATGGGGTAAACAAATACTCGTTTGACCGGGTTTTGAGATCCATCCAGTTCTAACCGCGATTTGATCAGGACTATTATCTTCTTTAACTCGAATTCTTCCATCTTTAATCTCAACAATATTATATTGTCCCTTCGCAGGATGATAATTCACGAGTTTATGATTGATCTTATCCAAATCGAAGCGATCCATTTCCTTGCCATCAATTCGAACGATGGCATATTTGATAGCATCTTCAGTTGTTTCATTCTCCTTTTCTATAGAGAATACAAATAAGGGAATAAAAGAGGTAATAATCAAAATGCCAATAATTATGACATCGTTCGAATTGATGGCAAGG
>P_430
TTATTGCCTGTACTTCGTTCAGTTACGTATTGCTAAGGTTAATAGGGAAACACAATAATCCGAACAGCACCTTCGATATTTTTTTGCAAGCACTGCTACACCGTATGGAACTTTTCCGTGGATCGTTTGCTCAATCGATCCGCCCTTCTCCTGTAATGATGACATCTGCTTGTTCGATCTTTTTTTGCAATCCAGTGATTTGGCTGACTAAATCGAAACCAGAAACCATCTTCGCTCCCAACAAAAAAAGGGCTCCACCAATACCGCCTGCTGCTCCCACTTCCTGGAATATCATCTAAATCCACCTCCCAGAAATCTTTTATTTGCTGAGCAATCTTTCCTGCTTGTTTATCTAAGAAAGCTAGCGTCGTATCTATTCCTCCTTTTTGTTGGGAGCGAAGATGGTTTCTGGTTTCGATTTAGTCAGCCAAATCACTGGATTGGAAAAAAAGATCGAACAAGCAGATGTCATCATTACAGGAGAAGGGCGGATCGATCAGCAAACGATCCACGGAAAAGTTCCATACGGTGTAGCAGTG
>P_431
GGCTATTACCTGTACTTCGTTCAGTTACGTATTGCTAAGGTTGATAGGGAAACACAATAAATCCGAACAGCACCTAGTATGGTTTCATTCAATAGTCTTCTTTAGATCAAAAGCATCGAATCGTCCTTGGACAATTCAACAAAAGTAGTCGTTTTTGGATGACTACTAAGTTCTAAACATTCATTACCCAAAATCAATTTGGTCTGACGTCGTTTCTCGACTGGCTTGATCTAATCGGCTCCTTGACAGGCTTTTTCTTTCTGTTGATAGCAGTAAGAGGAAATAAGATAAGTGTGTTCATGTGTCATAAAAACAGTAACTAAAACATTAAAATCAAAATTTATATGGAAAGCTTCCTTGACATTTTGTGCTCGCAAGTATTATTAAAAGCACGAAAGGAAAATCAAACTTTCCATTTTTTGAGAAAGGAGCATGTTGTGAAAAATCGTTTGGAAGAATTACGAAAACAAAAATAAACAAGAAGATTTAGCTCTCTCTAGGTGCTATTCAGATTCTCCATACTTCCCTCCTAACCTTAGCAAT
>P_432
CTATGTATTTCGTTCAGTTACGTATTGCTAAGGTTAATAGGGAAACACGATAGAATCCGAACAGCACCTTAAAGCAATGATTTTAGGGATGACTTCCCAATGTGCATCTACTTTACTCATCTCTTTACGCGTACGCAAATGGACAGAAAGATTGGCTATATCTTGATGAAGTAGGTGACTGATCCATTCTTCCATCTCAGACATTTCCGTATAGCCGATACGCGTCTTGACGCTGACAGGCAAACCGCCAGCTTTAGCCGCTTCAATCAATTGTGCCGCTACTTCTGGGCGAAGGATCAAGCCACTGCCTTTTCCACGTTCTGCTACATTAGGGACTGGGCAGCCCATGTTGATATCGATTCCTTGGAAGCCCATTTTCTGCCATAGCAATGCTCATTTCTCTAAAAAATTCTGGCTCCTCTCCCCAAATATGGGCTGCCCAGTCCCTAATGTAGCAGAACGTGGAAAAGGCAGTGGCTTGGATGCCGCCAGAAGTAGCGGCACAATTGATTGAAGCGGCTAAAGCTGGCGGTTTGCTGTAGTAAGACGCATATGGCTATACGGAAATGTCTGAGATGAAGATCAATAAGTCGCCTACTTCATCAAGATATAGCCAACTTTCTGTCATTTGCGTACGCGTAAAGAGATGGTAAAGGAGTAAATACACGTGGGAAGTCATCCC
>P_433
TGTTTTTGCATCTTACTTCGTTCAGTTACGTATTGCTAAGGTTAATAGGGAAACACAATAATCCGAACAGCACCTTATACGGAATTGATGCGGTGCTTCGAATCGTGAGTCATTTGGCGTTTATCTACTTAGCCTTCTGGTCTTTACGTTCGTTACGCATTGAAACTTTTTTCAGACCAATGCATGATCCGCAAATTAGAATGGCAATCGTACTTTTTTCAATTTTTTTAGGGTACACTGCAAGTAATTTTTTCTTAGAGGTTATCGCTTTATGCCGAAAATGTTTCGTTAGCCTGTAAATTTTAAAAAAAGGTACTATTTTAAAAGCAAGGATGTTATAATAGAAAAGATTTTGAGTAAGTGTATGCTCATTGGAATTTTTTGGAGGGAACAACATGGAAGAGATCATCGTAAGAGGTGGCAATCAATTAAATGGAACAGTAAGAATTGAAGGAGTCAAAAATGCTGTTTTGCCTATTTTAGCTGCTAGTTTGTTAGCAGAAGAAGGTATTACGACATTAGACAACGTTCCGATTCTTTCTGATGTCTTCACTATGAATCAAGTGATTCGTCACTTAAACGTAGATGTAGATTTTGATGAACAAAAGAATCAAGTAACAATCGACGCTTCAAGACAATTAGAAATCGAAGCGCCTTATGAGTATGTTAGTCAAATGCGTGCTTCAATCGTTGTGATGGGTCCGCTACTTGCCAGAAATGGACATGCGAAGGTGCTGTTCGGATTCTATCGTGTTTCCCTATTAACCTTAGCAATAC
>P_434
GGTGCTATGTGTCTTGTAGCCTGGACTGAGATTACGTATTGCTAAGGTTAATAGGGAAACACGATAGAATCCGAACAGCACCTCTCGTTCGAAAGATTGATGCCGCGCTTGATTTTGAATTTATTTATCCAATCGTCGAAGCCACTTACTCCGATTTAGGTCGCCCAAGTATCGATCCAGTGATTCTGATCAAATTGGTGTTTATTCAGTATTTATTCGGTATCCGTTCCATGCGACAAACCATTAAGGAAGTCGATACCAATGTCGCTTACCGCTGGTTTTTAGGCTACTCCTTCGAGGAGAAAATCCCCCATTTCTCAACTTTTGGAAAGAATTATGTTCGCCGATTTAGAGAAACGACGGTGTTTGAGGATATTTTTGCCTATATTTTAGAACAAGCAGTTAAAGCAGGTTTTGTAACAGAGGATAATTTGTATCTGGATTCTACCCACATCAAAGCTAACGCCAATAAACATAAGTTTACGAAAGAAATGACCCATGATGAAGCGAAAGCCTATCAGGATGAATTAGAAGATGAGATCAATCGTCAACGAATAGAGGCTGGAAAACGCCCTTTTACTTTGGACTTAGAAAAGGAAGTGAAGCTGAAAGAAAGAGGTGCTGTTGGATTCTATCGTGTTTCCCTATTAACCTTAGCAAT
>P_435
TGTAGTGTTATGCATACCTTCAGACGATTACGTATTGCTAAGGTTAATAGGGAAACACGATAGAATCCGAACAGCACCTCAGAGGACAATTCAAACTGTACAGATATCCCTAGCTGATGTTTGAAAGCTGATTCTGCCAGTGCAATTGCCAAGCCACCTTCTGAACAGTCATGAGCACTTTCAATCAATCCGTTTTGGATGGCTGTCAATACTAACTCTTGGTTTCTCTTTTCAATGGATAAATCAAAGTTTCGGATCACACCTTCGATTCTTCCAAGCTGCATCTTTTGTAATTCACTGCCATCAAAATCTGCAAACGTATTACCTGATATTAATGAGATCCCCTGATTTTAATTCCTCCGAGTAGTGATATGTTATGATCCTAATAATCCGACCATACCAATCATTGGTGTTGGATAGATTGCTTGACCATGACTTTCATTGTATGACATTACTGAAATAACAGGAGTTCCTAACGTTTCACACGCAGCAGCAATTCCGTCAGCTGAAGTCGATAATTCCCAAAAAACTTCTGGTTTATCGGAGAACCATAGTTCAGGCAGTCGGTGATCGCCAAGGGCTTACCACCGCTAGCAATAATATTTCTAGCAGCTTCTGCCACTGCTATTTGTCCTCCGATTTTCGGATCCAGGTGCTGTTCGGATTCTATCGTGTTTCCCTATTAACCTTAGCAAT
>P_436
GTTTATGTGGGCGCACGTTTGACTGCTAAGGTTAATAGGGAAACACGATAGAATCCGAACAGCACCTCTCTTTTTAAATTGTTTACACAAATATCAGCGCCGGCTTGTTGGAATCTAAGAGCAACAGACTGTTTTAAACGATCTTTTTCCCCATCTCTAATTTTTGGTACTCGTCATAAGAAATCCCCATTAGCGAACTACCTTCAATTACACCTACTGTCAACACTCCGGCATTTTTCCCTTCCTGGATATCTGAGACCGTATCTCCGACTTTGATTACTTCATCAACCGACTTGTTTTTGAAGTACTGCATGTTTTTATGGATCATATTAAGGAGGTGCTGTTCAATTATATCGTGTTTCCCTATTAACCTTAGCAAT
>P_437
ATCTACTTCGTTCAGTTACGTATTGCTAAGGTTAATAGGGAAACACGATCAAGTCCAACAGCACCTTGAGCGATTATCTAAAGTGATCATCACCTTGAAACCCGCTGGTAGGCAAGCTATAGATATTGAGAATAGACTGAATCAATGGTTTCAATCTGTACCGAAACACTTGTTTAAATCCATCACATTTGATTGTGGAAAAGAGTTCTCGAATTGGAAAAAGATTAGTAATACCAATGATATTTCGATTTATTTCGCTGATAACACCTTCTCAAGAGCGGACTAAATATTCGAATGGCTTATTACGTAAAGATGGCTTATATAAAGCTATGGATTTTAATAAGGTATCCGAAACCTTATCCAATCGGTGGCATCAAAACGAAATCATATTCCTAGAAAATCATTACACTATCGCACACCATTGGAAGTATTTTTGAGTTACGTAGGTAAAGATGATTTGTCTAGCTTAATTTGACAAACGAAACTTTGTAAAAATATTCGATTGAATATTCTATTTGGCACGACTCACTTGGCAGTATATGTATGTATATTTTTCATCTGTTTCATAGGTATTTCAAAATCTAAACTATTAAAAACATATAATTCCCTGTAATTATTTACATCTAACTCTACTGAAGCAGTAGG
>P_438
GGTTATGTCCTACTTCGTTCAGTTACGTATTGCTAAGGTTAATAGGGAAACACGATAGAATCCGAACAGCACCTTAAATTCACCGAATCGTGTCGTGTCTAGCATTTCAAAACGCGCTTCATATGTTCCTTTTTTGGAATAAAGGAATCCCGTCCCCTAATAATACAGGGGTAATCTGGATATACCATTGATAACTAAATATCCAATAGCAGTTTTGATCGATCGACCGCCGCCGACCCAGATATCTTTTCCTTCTGTCATTTGTAGATTTTTTAGAAAAGCAACAGGATCTTCGTTTACAACCTCAGCATCTGGCAATTGTAATTGTGCGTGGGTGGAAAAAACGAAATTCTTTTTCTCTGGATAAATTGCTTCGGTCTCCAAATATTTTTTTGCTTCCTGATAAGTTTTTCTGCCCATGATGGTCGTATGGATTGTTTAGTAAAAAGCTTCATAAGTAGTTTGCTTACCTGTTGGAGTGTCAAAAAGCCATTGAAGATCATCCGTTTTCGTTGCCAAATAGCCATCTAAACTTATAGCACCATAAAAATATGATTTTTCGCATGCTTTATTCGCCCTTTCTGCCGATACGTACGACCTCTTCTTTGCGGAAACAACTGTCAAGGTGATCATTGATGATCCCGACAGCTTCTAAAAAATCTACAAATGACAGAAGGAAAAGATATCTGGGTTGTGGGTAGGCAGTCAGATTGATCAAACCGCTATTGGAACATCAAATGATTGATGAATGGTATATCCAGATTACCCCTGTATTATTAGGGGACGGGATTCCTTTATTCCAAAAAGGAACATATGAAGCGCGTTTTGAAATGCTAGACACGACAC
>P_439
TATGGCCTGCCTTCGTTCAGTTACGTATTGCTAAGGTTAATAGGGAAACACGATAGAATACGAACAGCACCTTTTGTTCCATCTGTCAGCGTAGGATTAGCTGCACCAGCTCGTGTTAAATGGAGTAAATAGCAGCTCTTTTCAGAAGTTGTTGGATTTTCATCGGTAAATCCATGAGCTAAATCATAAGCAAGCTTTTCTTTGCTAACTCCCATTTGCGATAAGTAACCATATGGATCTGTGTGGTTCCCCCAAACATAATTTGTCACCCACAAATGAGAAATGATTCCTTTTGCTAAATAAAGAAGTTCCTTGATCAAGAGTCAATGGAATTCCATATTTTTTTGCACTATCTCTTGTATATTCAATATAAGCTCGATAGTTTTTTTCAAACAATGCTTTATCATATGTGCGCTGTAATTCAATGGCGCATAAGGATTAGCGTTACCAGCTCCCCACGAAACATATCCTTGCTCACCCACACGGTAAACAATCCCACCGTCACCAATAACATCTGTAGTATAAGAATTGCTTCCGTTATAATTATTTTTCATGTTGGCGGCTACGTTTCTTGCTGGTGCATCTATTCCAGTTTCGTGCAAAATAATTTTGTTAGGAATTGCTAATCTGGAGTCTTCCTGATTCGGCGCTAAATTATACTCGTCATTAATAGTATAAGCAAACGTATTAATGGGTAATAAAAAAAGAGCCGCCCGGGCTGATCGCAGTAATAGTAATTTTCTTTTTCATTTGTTTCCTCCTTCTTCGCTTTCAGCCGAGAACATTTTGTAGGTTCGATTTGATACACCCAACACACTCCCTAAAAACGCGCCAAAACCAGTAATGATGACAACACGAGCTGGTGCAGCTAATCCTACGCTGAC
>P_440
TTATGACCTATTATTTCGTTCAGTTACGTATTGCTAAGGTTAATAGGGAAACACAATAAATCCGAACAGCACCTTCATTTAGATCCCGAAAAAAGTTGCTTTCTAATTGATCATATAGATCATAGATATCCTTATAATGTGTATAAAAAGTCGAACGATGTACAGTCTGCAACTATATGCTAGTTCGCGTATAGTGATTGCTTGAATCTTTTTATTACTAATAATGTGGATAGTGTTTCAGACAAAGCTTTTTCTGTTTTTTGACGCGTCTATCTGTATTTTCATTTACCTATCTCCTTATCCGACATATCAAAGCAAAGCTGTCGCTTAATCGACAAACTTATAGATGATTGATCATAGATAGTAGACACTGTGTATTTATAATGTAAGTATAACACAATCATTGAAGTTGAGGAGGCGAAATGATGAAACTAACAGGTGCTGTTGGATTCTATCGTGTTTCCCTATTAACCTTTAAGCAA
>P_441
ATTCCCTGTTACTTCGTTCAGTTACATATGTTAAGGTTAATAGGGAAACACAATAGAATCCGAACAGCACCTACTTGTTGAACACATAACGGCTGTTGAACCGACCTTTCTTATTTCGAAAGGGCACGTAAACGAACTGGAACTTCCAAATTATCCTTTGCTGATTTACACCTGCCATCAGCTCTCTGAAAAAGAATAAAGTGTACTGGGTTCTGTGTTTCATTTATTCTAATAATTGTAATAAGAATAGCGAATATTTCAGCTTTCGTCAATAACTTCCTGTGTATCAATAGGTAATTTTTCATTTTTCTTGATTGGAAGGTGCATGATGAAAGAAGTCCATTGCTTATCTGATTTTGCATAAATGTATCCGCCGTGCAAAGCCAGCAATGCTTTGAGCGATTGCTAAACCAAGTCCAGTTCCTCCAGTTGCTTGTGAACGAGATTCTTCTACACGATAAAAACAGTCGAATAGATTATCGATTGCCTGTTGTGGGATCATTGCTCCGTTATTTTTGACTGTTGCAACAAC
>P_442
TATCGTTACTTCGTTCAGTTACGTATTGCTAAGGTTAATAGGGAAACACGATAGAATCCGAACAGCACCTTTCAAAACGAGGTATCATATTTCCCGATGGACAGAATCGACTGAACAACCGCAAATACTGTCGTGAGGATGATTTTGCATTAATGTCTTCCAAGCATAATCTAATTGATCATGGGGATAGTTTCCACTAACTTCATAAGCATCGTCGCAAGTGGTTCTGTAATATTTTCTAGCTGTCGCTGGACCTTGGTATTCCATTGTTTTAAGTAAACCCGAGCAGATGCTGTATTGGCTAAAGTATACCAGCCATCCGTTTCTTGACTTGTCAATTCTCCTTCTACTGAGCCTAAGTCTTCTGGCACATCTTTTTGAACTGCTTCCAGATAGTCAGTAAAATTAGAATCAATAAACTCGTAATCTGGAAACAGTTCATTTGCGAGATGGATTGCTTTTGATATATCTTTTTGTACCGGTTGATGATCAACACCATTCATCATCAATAAGTGGTTCGTAGAGGCATATTGTTCTGCATCCGCTAATTTTTGCTTCCAAAAGGCAAGAGCTGCTTCTTTTTCTACTGGAATCTCATTCCCGTTGCTATACCAATTGGCAAATAGCAGACCAAAGAGGTGCTGTTCGGATTCTATCGTGTTTCCCTATTAACCTTAGCAA
>P_443
TATTTTTATGCCATCTGCTTCGTTCAGTTACGTATTGCTAAGGTTAATAGGGAAACACGATAGAATCCGAACAGCACCTTATACGCAGAACGCTTAGATTCATCTAAAAAAAATGGGAAAAGATTACGAAAGAAGCAATCCAAGACCACAAAAAAGAAAACCCTAAAACAAAAGAAAACAAAAAATTCAAATTTACGAAAAAAGAGGATTTACTTTAACATTTTCCTTCAAATGCCAAATGAAAAACAAAAGGGTGGTGACAAAAATATTGTCATCACCCGTTTTTTATCAAAAATAGTCATTAAGAATTGGCTGTTGCTGTGGCAAGATTGAGCTTAACGTTTCTTCATATTCTTTTGTCACCTGTATTCTTTCTTGGAATACCAACTCTTCCACTTTACGATACCCTAATAATAGCTGCGTGATATGTAGATTTCCTCGAACGATTGGGAGTTTTGTTTGTTCTACTTTTGAGAGATGATTTTTTCCGATTTCGATTGTTACTTCCACGATTCCTTCATTCCATTTCGCATAATGATCTTCTTCTATTTGTAGGGCAAATGCAGCTTGTCTCTTTTTAAATGGATAATTTTCCAAAAACAAAGAAATATCTACGATCCTCGCCATCATATAAGGTGTGATCATTACAGAAGCAAATGGATTTTCTAATAGATAATTTTGATCATTACCGCCGTAGCCGCATGAATATTCAAATGTTTCAAAAGAGGTGCTGTTCGGATTCTATCGTGTTTCCCTATTAACCTTAGCAATA
>P_444
GTTATATTAGTTTACTCGTTCAGTTACGTATTGCTAAGGTTAATAGGGAAACACAATAGAATCCGAACAGCACCTGGACAGAAAACGATAGATCATCTGTTGCCTGATAGCGGATAATAATCTCGCTGTCGCTTGAATATTGGACAGCATTTTCAATTAGATTTTTGATAATTGGATAAAGGATATCTGTTTTAGTAGTAAATGGTTCGTTCTTTCCAATCAATCGAATCGTCAACCGTTTCTTTTCGATGATTGGCTGATAATTTTGAACGATTTGCTGGAAATAAGGTTCTGTATAAATTGTCTGGATCTCGTAAGAATTCTCGCCATCTTTTGACAGCTGGATGATTTCCCGAATCAGTTTATCTAACCGGATCGCATCTTTTTGCATGATCTCAAGAAAAGAAGTCAGAGTTTGCGGGTCATCTTTTGCACCATCCAGTAAAGTCTCGGTAAAACCAATCAGTGAAGTCACAGGAGTTTTTAATTCGTGAGAGAACATTGCCGAACGAAATCCTTTTGTAGCTTTTCTAAACGTCGCACTTTCGTTAAGTCATACGCCACCCCTAGAATCTGTCCGGTACCTTCTGAATTA
>P_445
TGGTATAACCTACTTCGTTGAGTTACGTATTGCTAAGGTTAATAGGGAAACACGATAGAATCCGAACAGCACCTGAAGGTGACGAAGTGAAAGTGAAAGTATTAGAGATCCATCCAGAAGAACATCGTATTGCATTGAGTATCAAAGCTTTAGAAGAAAAACCAGCTTCAGAGAACCAAAAAATGTTGAGTCTTATGAATTACCAGAAGAAAATACTGGATTTACTATGGGAGACATTTTAGGTGATGCGTTGAAAGAAGAAGTAGAAGAAAAAGCAACCGATGATTCTGAAAAATAATTGATTTTGTATCTGTGACTGAGATGAAAGCAGCTGCTTTTGTCTCAGTTTTCTTTTGAAAAGCGATTAGTATTTCAATAAGGAATAAAAATACTTCGTTTAATTGACAATCTATGCTTGAAAGTTGGCAATGCGTTCGTTAAACTAAGTGAGATTGGAAACTTGTGAGGAGGAAATAATATGGCAAATCCAAGGTGCTGTTCAGATTATCGTGTTCCCTATTAACCTTAGCAA
>P_446
GTCATGTGTTGCCATCATCTACTCGTTCAGTTACGTATTGCTAAGGTTAATAGGGAAACACGATAGAATCCGAACAGCACCTGGGAAATCAGACAGTGAAATTCGTGATTCACTCGCACAATTTTATACTGACTTGAATATTGACGGCAGCTTTATCTCATTAGGGGATAATCGTTGGGGCTTGCGTTCATGGTATGCTATCGATTCGATCGATGAAGAAGTAAACCATGGAATGGACGAAGAGGATGAAGATACTCCACGTCGCCGTAAACGCAAGAAAGTAGACGCCTTATCAATGATGATGAAGACGCGA
>P_447
TATATGTCGCACTTCGTTAGTTACGTATTGCTAAGGTTAATAGGGAAACACGATAGAATCCGAACAGCACCTTTCCGTTTATTTTAGATGAATTTGGGAATATGCCACCAATGGATAATATGGAAGGAATCATGACGGTCACAGCTGGCCGAAACATGTTGTGGGATCTGTTTATTCAATCTTATCAGCAACTTTATGCGAAGTATGGAGAACAAAACGCAGCGATTATCAAAGAAAATTGTCAGACACATATTTGTCTGTTCGACAGATGATAATACCATCGAAGAATTTTCTAAAAAAGTGGGGAATAAGACGGTTGACGAACAGTACCATCAATTCATTAGGTATGAATACTCATATCAATCGCAATGTTGATTCAGATCGTATCTTAACTCCTGAAAGAATTTCTACTTTTTTAGAAGGTGAAACGATTGTACTCGCTCCTTTAAAACGACAAGATTTGAAAGGTCATAAAATACGGCCGTATCCTATTTTTAATCATGGGGAAACGAATCTTCCTTATGCTTATCAATATATTGAAGATTTCAATCCATCGTGGGATATCAATGATATAGACATACATTGTACACATGCGGACTTGGATCTTAAGGCTTTACAAATTGATTATGATTATTTCCTACCAGATGAATATGCTAGAAATCTCTATCATGGACTGCATGATCAATTAGAAGAAAAAAACGAAGAAAATATGTTTTATAAAATCGTTCAATCTCTTGAGAATGAGACGGCTAAAAAATTGTTAATTCAATTTTACGAAGAACAAGCAGCAGATCGACTTCAAGAATATGTTGAAAAGTTGATCAAAAATAAAGAAATTTCTGAAATGATTGGGAAACGGTTGTTATTGGAATCTGAAAAGGTGGTGAAAGAATGATCATTGGAGGAAT
>P_448
GTCATACCTTGGTTAGGATCGTATTGCTAAGGTTAATAGGGAAACACGATAGAATCCGAACAGCACCTCTACTTTGACGATTTTAACTAACATATCGCCACCTGGAGTAGCAATAGTTACTTCATCATTTTTACGTTTGCCAATCAATGCTTGCGCAATAGGAGAATCATTGGAAATTTTGCCAGAAAACGGATCTGCTTCAGCGCTTCCGACAATCGTGTACTCTTCTTCTTCTCCATCTGGTAGTTCGATGAATGTAACTGTTTTACCAATTGATACCTCATCTGCATCTACACCGTCGTTATCGATGATTTGAGCAAAACGAATCATATTTTCAATTGTTGTGATTCTTCCTTCAACAAATGCTTGTTCATCTTTCGCTGATTCATATTCAGAGTTTTCGGAAAGATCTCCGAAACCGCGGGCAATTTTGATTCGTTCAATGATTTCTCCGCGTTTGACTGTTTTTAGTTCTTCTAATTCTTTTTCTAATTTTTCTTTACCTTCTAGAGTCATTGGATAAACTTTCTCTACCATGTGTAACGTCTCCTTTTTCGATAAAATACCGCAAAAGGTAATCTTTTGAGGAATATAGTCCAAAAAATTGTCGCGCTTTTCTTCAAATGTAAATGTTTTTCTAAAAATGATCAATGTCTAGAGCCTGTTTTTCTAAGAATTATTTACATATTTTTCCACTAATTCCATATGTTCTTCATAAGTTTTAGCGAAATAAACATTTACAGTGCTCGTATCTGCTACGAAATAATAATAGTCAAGGTGCTGTTCGGATTCCTCGTCTTTCCCCTCTAACCTTAGCAAT
>P_449
GTTATATGTATAGTACTTCGTTCAGTTACGTATTGCTAAGGTTAATAGGGAAACACGATGAATCCGAACAGCACCTCGTAAAGCCCCAATGGTGTATTCTACTAGGTCCTTCTATCGTATTTGGTTTGATTTACTTCAACAATCGTAAATTGATGAGAACTATGGATCTGTAGACTTTATAAATTGAAACTTTCAATTAAGAATGACAGTTTTTATGTAAAAACTGTCATTCTTTTTCATTTTTTGAAACATATGGCTAAACAAATGAAATAAAACGTGCTATACTTTTGAATGAAACAGGTTTAGAAACTGTATCAATTATTTGTGATTATTTCTAACTAATAATTAAAAATAAAGCATAAAAAGGACGATGTTCAATGGACGAAAAAATGAAACAAGGTTCGAAATCTGTAGTAGAAAGTTTGATTAATCATCATGTTGATTATGTATTCGGTATACCAGGTGCAAAAATCGATGGTGTATTTAATGAATTAGAGGATCAAGGTCCTGAATTAATCGTGACTCGTCACGAACAAAATGCTGCATTTATGGCACAAGCAATCGGACGTATTACAGGAGAGCCAGGAGTAGTTATCGCAACAAGTGGTCCTGGTGCTAGTAACTTAGCTACAGGTTTGGTAACAGCGACAGCAGAAGGTGACCCAGTTTTAGCAATTGCCGGACAAGTAAAACGAAGCGATCTATTGAAGTTGACCCATCAAAGCATGGATAATGCAGCACTGTTCCAGCCAATCACAAAATACAGTGCAGAAATCCAAGATCCAGAAACAATTTCAAAGCGATTGTTGAATAGGTGCTGTTCGGATTCTATCGTGTTTCCCTATTAACCTTAGCAAT
>P_450
TACCTGTTTGTGAATTTCAGTTACGTATTGCTAAGGTTAATAGGGAAACACGATAGAATCCGAACAGCACCTCTCCAGAGGTATTCACTATTTTCTCTTTCACGACCACTTTCTCATGAGTTGTATGCTGATCAATGGCCGTGAAGTTTTTGTAGATTCCAAAAGCAAGGCTACAAGACAATAAAAGCCAAAGGGCAAGCACCATTTTTCAATGCTCCACGGATACTACTCGTTCTTTCTTCTTTTTTGGAATCTTTTCCTTGTTACTTCGCTCAATTTTTATCTTCATTTTCCATTCCTCTTTTCTATTGTTTATACCGACCAGCACCAATAATGTGCTGTTGCCAATAGCTATCGGTAAGATTAGTTAAACCACCGGATCTCCTGCATGAAACATTCTGTTCTCTCCTGCATAAATGCCCACATCGTACATAAGTACCGGCATCATAAGTTGAATGAAAGAAAATCAAATCGCCTGGTTTGGCATCTTTTAAGTCAATATGAGTCATAGCATCATATTGATCCTGAGCCACCCGAGGGAGTTTCAAACCAACTTTGGCATAACACCATTGAGTTAAACCACTACAATCAAACCCAGTTCCGGGACTTGACCCACCAAATACATAAGCCGTTCCTTCATACTTGAACGCCTCGTCAAAAATTCCTTGGACTGTTTTATCATCAAACTGTGTTGTAGTTAGGTACTGCTTCACTAATAAGCAATAAAACATAAGGTGCTGTTCGGATTCTATCGTGTTTCCCTATTAACCTTAGCAAT
>P_451
TTTTTTAGGTGTACTTGGTTCAGTTACGTATTGCTAAGGTTAATAGGGAAACACGATAGAATCCGAACAGCACCTGAGCAGCCAGTGACAGATAATTTGACCAGTCAGACAAACTTGATCAATACATTGTCTGGTCTAAATGAACAGTATTTTACATTCTATACACCTACTTTGAAGAATCAGTTGAATACGACGATCACAAAGACAACGACTGGCGTCACTTACTCAGAAACAGCAGATAACCAGCCAAAAGAGCTCACTTGGGAAGTCCATGTGCCTGCAAATACACAAGCTTACTTAAGTTTGTTCCCAACCAATTTTGCGCAATTAGAAAGTTCTAGTGCGACGATCACTGTCAATGGTACATCGCGAAAAACGCAAATCAACATTTCTGGTCAATACTATGATCTTGGCTATTATCCTCAAGAGACAACAGTGACATTTACTGCAAGTCTTTATGGGACAAAGAAATAAGTTTCATGGAGCCTAAAGTCGTTGGTCTAGATGTTGTAGCCTATCAAGCCGCAATGAATCAGATCAAAGAAAAAGGTGTCGAAATGGAAGCCACTGGCAGAAAAGCTTCTGGGACTGTAAATACCGCTGAAGATTCCATGTTGGTGACAACTATTCCTTATGACAAAGGATGGAAAGCTAAAATTGATGGGAAACCAGTCAAGGTCAGCAATTTCAAAGACGCATTCTTGATGATAAAAGTTCCAGCAGGTAAACATACTGTCACTTTCAGTTACTTGCCTGGAGACTAGATAGGTGCAATCCTTTTTGTCCTATGTATTGCATTGTTTATTCTTTATGTCTGGAGGTGCTGTTCGGATTCTATCGTGTTTCCCTATTAACCTTAGCAATACGT
>P_452
AGGGAAACACAATAGAATCCGAACAGCACCTCTTCTAGTGTAGCATTACTGTGTCCTAGAGAAACAACTACTCCTTCTTCAGTCACTTGTTTGACAAACTCTTCTACACCTTGACGTTCCGGTGCTAAAGCAATTTTTTTGATTAAACCACCTGAAGCTTCTTGCCATTCATGGAAAGTATCCAAATCAGGATCCCCGAAATAACTTGGGTTTTGTGCCCCTTTGTGTTCTTCTGTGAAGAAAGGACCTTCAAAATAGATTCCTTTGATTTTAGCTCCTGGTGCTTCCTGATACATTTTGCCGATTGTCTCAGCTACATCTTTTAAACGTTCTTTGCTTGACGTCAATGTTGTTGGTAAAAATGAAGTCACTCCACAAGATAACAGACCTTCAGACATCACTTTGATGCCTTCTGCATCATTATCCATTACATCATGATTCATATAGCCGTGAATATGTGTATCTACCAAACCAGGA
>P_453
GTGCTAATTGTACTTCGTTCAGTTACGTATTGCTAAGGTTAATAGGGAAACACAATAATCCGAACAGCACCTGTAAATAGCTATTTGGTGATCGGGGGCTATTTTTTTTGCATACTCTGCCCCTAGTTGATTAGCTTCAGCGGTAATTTCTCCTGGTCGAAAAGATTGAATCAATAAGTGTGCCTGTACACGGTCGTCTTTTCCATACAGCATGCGAATTTGTTTCATTTCACTTTTGGCATAATCGACGTCACAGTTTATTCCTGTTTTAATGGTTGCTCGTGGTTCAGCGTAATTAATTGCACGACTACAAGAAGTGGTTCGGCTTACTTTAACTGTTGCCATATCTTTTGTAGCTCCTTTTGCATGATTTTTAGGTTTTCGGATAAGCGTTGGGCGTCTCCAGGAGCAACGTCGTGTTGGTGTGTATTACACCACTTAGCAATTTGATTGATATTCCCTCCAGCTTTGGCTAAATCGCGCGCGATTGCCTGGGCAATGTCTGGCGCCACTTTCGGTGTCACCAGACGCGCGTTTTAGGTGCTGTTCGGATTCTATCGTGTTTCCCTATTAACCTTAGCAAT
>P_454
TATATATTAATGATGTACTTCGTTCAGTTACGTATTGCTAAGGTTAATAGGGAAACACAATAAGAATCCGAACAGCACCTCCACTTGGGATAATTTCACCGGAAAACCGGTTGACGAAGTAAATCGCATTGTAGGGACATACGAGTTGGCTGAATCGCTTTTGAAGGCAAAAGAACTGGCTGCTACCCAAGGGTACGGATTGCTTCTATGGGACGGTTACCGTCCTAATCGTGCTGTAAACTGTTTTATGCAATGGGCTGCACAGCCGGAAAATAACCTGACAAAGGAAAGTTATTATCCCAATATTGACCGAACTGAGATGATTTCAAAAGGATACGTGGCTTCAAAATCAAGCCATAGCCGCGGCAGTGCCATTGATCTTACGCTTTATCGATTAGACGCGGGTAGACTGTACCAATGGGGAGCCGATTTGATTTTATGGATGAACGCTCTCATCATGCGGCAAATGGAATATCATGCAATGAAGCGCAAAATCGCAGACGTTTGCGCTCCATCATGGAAAACAGTGGGTTTGAAGCATATAGCCTCGAATGGTGGCACTATGTATTAAGAGACAAACCATACCCCAATAGCTATTTTGATTTCCCCGTTAAATAAACTTTTAACCGTTGCACGGACAAACTATATAAGCTAACTCTTTCGGCAGGAAACCCGACGTATGTAACTAGGTGCTGTTCGGATTCTATCGTGTTTCCCTATTAACCTTAGCGATACCT
>P_455
TGTTTTTATGTGCCTGTTCTTCGTTCAGTTACGTATTGCTAAGGTTAATAGGGAAACACGATAAATCCGAACAGCACCTTAACGCCACTTTCCGCCCAGTTTAATAAATCATAGTCACCTGCTGCAGCAGCGTAAATAGTCATCTGGTAAATCACCACTAGCGATATCCAAATTTCTTTTTTCGGCAAAATCACTACTGTAGTTTGTCCAATCAATATGGAGATTGGTCTCTTCTTCTAATCGTTGGAAAATCAATTTGTCATTAGGATCATTGGGAGCCAAAGGGGCGCTTTTGAGACGTCGTTTTTAAAGATACTTTTTCTTTCAATGGAAAAGAGACATTTTCTAGTTCATAATCAGGGCTTGATTTACTCTTT
>P_456
ACTGTACGTGTACTTGGTCGGTTGGTATTGCTCGCTAATGGGGAAACACAATAAATCCGAACAGCACCTAATTGGAAGAAGGAGCTACTTACCGGCTCAATTTTGATATTCGCAAAAACGGGGTGAAAGTCCCTGATGATCCGTATGTAATTGATGAGGAAACAGATGAATGGAGCTGAATCAAGTCATCAGTGAATTGGAACGAATTGCGGACTTTGCTAAAGAACCTGATATCCGCCAATACTTGTTTGAGATAAAAGCAGAGTTGGAAATTGAGGGTACTGCCGCGGAGTAACGGCCAAATAAACCACTGATAGGCACTGACCGCGGGGGATTTGCGAAGCAGAAATCCTGCGTGGTGCTGTGCCTGTTTATGGACGGCGTTAGCCGGCCATGATGTCTCGCCCCGTATCTAACGGGGGATACAAAAACACAAAAAATAAGCAAGCAACGATAAGGAATGGCTGTCCTATCAAGGATAATAAGCAATTTGTGTAGATGTTAACTGATTTGAAAAAGTTAACACCTTAAATTTGGAGGTGAGAACTTGGCACAAAGGAATTTAGATTATCGGCTATTAAAAGACCGGCGTAATGAATATGGCGTTTCACAAAATAAATTAGCTACGACTTGTGGACTT
>P_457
TTATATTGCTTATGCCTCTTGGTTCGTTGAGTGTGCTAAGGTTAATAGGGAAACACGATAGAATCCGAACAGCACCTTGGAGCATGTGGGTTAAGATCGAAGCAACGCGAAGAACCTTACCAGGTCTTGACATCCTTTGACCACTCTAGAGATAGAGCTTCCCCCTTCGGGGGCAAAGTGACAGGTGGTGCATGGTTGTCGTCAGCTCGTGTCGTGAGATGTTGGGTTAAGTCCCGCAACGAGCGCAACCCTTATTGTTAGTTGCCATCATTCAGTTGGGCACTCTAGCAAGACTGCCGGTGACCAACCGGAGGAAGGTGGGGATAACATAGAAATCATCATGCCCCTTATGACCTGGGCTACACACGTGCTACAATGGGAAGTACAACGAGTTGCGAAGTCGCGAGGCTAAGCTAATCTCTTAAAGCTTCTCTCAGTTCGGATTGCAGGCTGCAACTCGCCTGCATGAAGCCGGAATCGCTAGTAATCGCGGATCAGCACGCCGCGGTGAATACGTTCCCGGGCCTTGTACACACCGCCCGTCACACCACGAGAGTTTGTAACACCCGAAGTCGGTGAGGTAACCTTTTTGGAGCCAGCCGCCTAAGGTGGGATAGATGATTGGGGTGAAGTCGTAACAAGGTAGCCGTATCGGAAGGTGCGGCTGGATCACCTCCTTTCTAAGGAATATTAC
>P_458
CATAGCGCGTGTCTAAATACTCGTTGTTCACTTGTTCAAATTCTTTAGCTAAACGAGCTTCTTGGCGAAACTGCTGGATAATACGCATGCCGGAAATCGATTCATTCAATTTCGTGTTCAGCTGACTTAATTTTTCCCGCATATTCCGGTAAATACGAGAACTGAATTTCTGGTAATACCAGATGACGATTCCTAAAATCGGCAAGAACACCAAAGTCCACAAGGCAATTTCTCCATTGATTTGAAACATGGCAATGAAGGAAGAAACGACTGCAAAGATCCCAGTCAATACCATCAAAAAGACATACCAAAATTCAAATAGCGTTTCTGTGTCATTTGTAATGAGAGAAACAGTCGATCCTGCCGGTGTCTGATCAAAATAACGCATACCTAGTGTATGCAGCTTTTCAAATAATCTTACCCGAACATACTGATAGGTCTTCAATGAAGCCATGGAATACAAATACCATTGGAAAAACCAAATGATACTTTTGACTATGACTCCAAACAAGTACATACCAGCAAAAAACAAAATAACTTGTGTCGTAGCCGACTGTTTAGCCAGATGATCAGGTGCTGTTCGAGCCTACTCGTGTTTCCCTATTAACCTTCACGATGT
>P_459
GAAAAAGAAATTTTTTAGTCTACTTCGTTCAGTTACGTATTGCTAAGGTTAATAGGGAAACACGATAGAATCCGAACAGCACCTAACGAACGAACCTTATCGTTTGCTGACTTCACGTGCTGAATACCGTCTGCTTTTACGTCATGATAATGCAGATTTGCGATTAACAGAAATGGGTGACTTCATGTTAGGCTTAGTAAAAGAAGATCAATACAAGAATTATTTGAAGAAAAAAGAAGCAGTTGAACAAGAAATCAAACGTTTGATGAATGTACGAATCAAACCAACAGAAGAAGTCCAAGACTTTTTAGCAACGATTAATGCGGCACCATTAAAAGATGGTGTACTAGCAAGCGACTTTTTAAGACGTCCTGAGATTACTTATGCAGAACTTCTACGGTTTATTCCGGAATTGAAGAATTGACACGAAAAGAAATCGAACAAGTAGAAATCCAAATCAAATATGAAGGCTACATCAAAAAAGCCATGGAAAAAGTAGAAAAATTAAAACGCATGGAAGCGAAAAAGATTCCAGAAAACATCGACTACGCGGCGATCAACGGATTAGCAACAGAAGCAAAACAAAAATTGCAAGGTGCTGTTCGGATTCTATCGTGCTTTTTCCTCTTAACCTTAGCAATA
>P_460
TATGTTTATGTAGCCTTCATTAGTATCCTATGCTTAAGGTTAATAGGGAAACACGATAGAATCCGAACAGCACCTTGTCATTAGGATCATTGGGAGCCAAAGGGGCACTTTGAGACATCATTTTTAAAGATATTTTTTCTTTCAATGGAAAAGAGACATTTTCTAGTTCATAATCAGGGCTTGATTTACTCTTTTTCTTTTGAGCCTCCACAAGCCCCCAAAATTAGTACGGAAGTAAAAACGATTGGCAGCATCCATTTTGCTTTCATCTTAAAATCTCCTTTTATAATTTTTATTCATACAAATAGTGAACAATACTTACCCTTTAACAGAACCAACTAAAACACCTTTATCAAAATATTTTTGGAAGAAAGGATACATTATGATTAATGGCAGACTAGAAATGACGATCGTTGCGTATTTGATCAACTCAGCAATTTGTTTCATTTCTGCCATGGCAGTATTGGCTCCCGCCATGTCTTGTGAAGGTTGGTTTTCATCAAAATATTCTTTAATACGAGTTGCAACGGCTGTAAGTCAGGGATCTTTGATGTAAATCATGGCATCAAAGTATGAGTTCCATTGCCCAACAAAGGCATATAAAAACAATACGAACATAATTGGTTTCGCTAATGGAAGCATGACTTTGAACAGTATTTGCAAGTCATTGGCGCCATCGATGGTAGAGGTATATTCAGATTTATTCATGTTTTCCCTATTAACCTTAGCAATA
>P_461
GTTTATCATCTACTTCGTTCAGTTACGTATTGCTAAGGTTAATAGGGAAACACGATAGAATCCGAACAGCACCTAAGTTTCTTAATTGTTTCCTGGTTTAGACTGATCCCTTTGATTTGATATTTATTTTTGAAATTGATCACACCTATATTGTGTTTCTCCGTGTGATGAATCCTGCAGAGTGCTGCAAATGTGTACTCTGAATGATCAACTTCTTTGCGCTTTCGTCTTCCTAGCGCTTTGTCAAAGTGATCGATGTCAGCTCCTGTTTTGCCACAGATGCAGCAGACTCTTTTTGTGATGCATTTGTAGAAGTAATATTCTTGATTCGCTGGTAAAATCTCATAGCCTTCTTTGAAAGGAATATGATGTTCAAAGATGAAATCTAAGATGATATTTGCTAAGACATTAGCATCACTCACAGTTGTATTCGATTCGTCTTTGAGGCTTATTTTGCGCCCTGTGACGCCTTCAAAACGG
>P_462
TATGTACTTCGTTCAGTTACGTATTGCTAAGGTTGATAGGGGGAACAAAATAAATCCGAACAGCACCTACTTAGACAATCAATATAAAGATGAAGTGAACGCTCTTAAAGAGCATTTGGAAACTCTGCGGAGCAAATCAAAGATCAAAAAAGGATAGAAGAACAAGAAAAACCAAGAAAATGGTGGGAACTATGGCGAAAATAGATGATTCAGTTAAAAAGAAAGTTCCAGAATTGCGATTTAAAGGATTCACGGATGAATGGGAAGAGCGTAAGTTAGGAGAATTATCTAATATTGTTGGTGGTGGAACACCAAGTACATCGAACCCTGAATACTGGGACGGTGATATTGATTGGTATGCACCAGCTGAAATTGGAGAACAAAGTTATGTTAGTAAAAGTAAAAAGACTATTACTGAACTAGGTCTAAAGAAGAGTTCAGCTCGAATTTTACCAGTAGGAACCGGTCTATTTACTTCT
>P_463
GTTATTGCCTGTTCTTTCGTTCAGTTACGTATTGCTAAGGTTAATAGGGAAACACAATAATCCGAACAGCACCTCAAAACCGCACCACGATTATCATACTAGAAAAGGTCGTGAAAAAAAAGAGGGTAGACGAGAAATCAATTTTAATTATCTCCTAACCGCTTTTTCGACATTCCCCTCTATCGATCATCTCTTCTTTGTGGTCATTTTTATTTTTGGTTTTCTTTCAACTTACCAAGTTCAATCTTAATACAACGATCCATTACGATATCTGTACGTCCTGCTTTTCTTAGCATCTCAGCTGCTTCTTTGTTTTCAATCCCTAATTGTGCCCAGAACACTTTAGCATCAGTTTTCAAAAAATCACCTGCTATTTCAGGTAAAAATTCACTCCGTCTAAATACATCTACGATATCGATTGGATCATCGATTTCTGTCAAATTCGCATAGACTTTCTCGCCTAGAATTTCTTCACCAGCCAATAATGGATTTACTGGTATGATTTTATATCCATTGTCTTGCAATACCTGT
>P_464
TTGTGTACGTTTACTTCGTTCAGTTACGTATTGCTAAGGTTAATAGGGAAACACAATAAGAGAATCCGAACAGCACCTCAAATCCTTGGACAATCGACAACCAGCTACCAGTCATGGAAGTGATGTGCAAGCCGTCTTCTGTGTGGTTGCTTGTAATTATCCAAATCCAAGCGAGCTGTTCGCTGGTACATTTCTACAGCTTTGCTTTCCATTCCTAATTCTGCTGCTAAAATGGAATGGATACTTCGCGAAAGGGAAGACTCATGGACAGTCATTGGTTCATAGAAATCAAAGTTTTTTTGCTTTTCTTCTTTTGTAAAAGTATCATTGAAGAAATAAATCCCCTGTAGTACATCTGCCTGCTTGATGAAGCAAGATCTAAGGATTTTGTCCCAAGACCAATGCTGATTCAGAGGAAGATCGCTTGTGGGAATATCGGATACAGGCATGAGATCTTTATCTAAGAATGTGTCATGCTGGACAAAGATTCCTAATTCTTCGTCAACTGGGAAGTACATGTTCTCTGCGATATCTTTCCATTTGGCTAGTTCTTCTTCGCTGATAGTGATAGCAGCTTCTTTTTGATAAGTTAAATAATTTTCTCGCGTGTAACGCAAGACCCAAGCTGCGATCGTATTTGTATACCAATTGTTATTAGGTGCTGTTTGGATTCTATCGTGTTTCCCTATTAACCTTAGCAATA
>P_465
CTTTTTATCTATTCGTTCAGTTACGTATTGCTAAGGTTAATAGGGAAACACGATAGAATCCGAACAGCACCTCTTCTTTCTGTCTTTCTTCCTTGTTCTTGCAGGAATGATCTATTATCTGATCTATCAAAAAACCAGCCATTGAAAACCGTGCTGCCCGTACTAAAAAAAATGGTGCAAAATCCTAATCAGGCGGAAGTAATCATGCAAACACCCGATCAATGGGAAGAATTGTATCAGACGATTAATGCGTTGAGCGAACAAATGAGTAAGATGTATCGGGCGTGTACTACCACAGAAGAGCAATTATATACGTTACTGAACGAACTGATGATTGGCGTATTCCTGATTGATGATGCTGATTCTCGTTTACTACTGCTTAATCCAAAGATGCAGCTACATTTAAACGTGGTAAGCTATCAACCTGAACAGCGGTACACAGAAGTCATTCAAGAGCCAAAACTCATTCAGCTGATTCATCAAGTGACTCCTAGGCATCCACTAAATCC
>P_466
GTGTGTGCTTCGTTCAGTTCCATATGCTAAGGTTAATAAGGGAAACACGATAGAATCCGAACAGCACCTCCCATCCTCTTTCTGATTATGATAAAAGTACTTAATAATCTTTTTTAATGCCGTGCCGCTGTTTTGTTTGAACAACGCCTAAATAATTGGGGCACTGTGAGCTGCTGTTTTTCCTCTTGCTGGATATCTACAACAATACTTCCCTTTGATGCAGCATGATAGATTGACTCCCATAGCGGATCGCGTCTTCCATGTCATGAGTGACCATAAAAGCAGTGAGATTCTGCTCAGTCATAGAGCTTTCAATTCCATCACCGTTTTGGAAGTAGCAGGGTCAAGCGCCTCAGTGTGTTCATCTAATAAGATCAGTTCTGGACGCTGTAATGTGGCCATGAATAACGTAATAGCTTGACGTTGTATTCCAACAAGCGGAAGCCCAACTCTTGAGGATAAACGATTTTCCAACCCCAAATTTAGCCGAACCAGCTGGTCTTTGAAAAATGTTCGGTCTTGTGGTTTGACACCACGGAAGAAGCCGCGTTTTTTCCTCGTTTCATAGCAAGAGCAAGATTTTCTTCTACCGTTAAACGAACGGCTGTCCCTAGTTTAGGATCTTGGAATACGCGACTGATGGATTTCGAACGTTCGACAACAGATTTTTTCGTGATATTTTTTCCATTCAATAAAATTTGACCCTGATCGACAGAAAATGTACCGGCGATGCTGTTCAGCAAAGTAGATTTACCAGCCCCATTTCCACCGATGATCGTCACGAAGTCGCCGGGATCTAAGGGTGTATTTCGGATTTTATTAACGGAAGCAATT
>P_467
ATTTTTATGTACACGTTCAGATTACGTATTGCTAAGGTTAATAGGGAAACACAATAGAGAATTGCAACAGCACCTCTTGAGAAAATAGAAAAAAGTGGGTTTAATGGGATCACTGAATTAAATTTATCTTGTCCCAATGTGCCTGGAAAACCACAACTAGCTTACGATTTTTGAGGCCACTTATGAAACACTGAAAGATATTCAGCATCTTTTCTAAGCCGCTAGGAATCAAATTGCCTCCTTATTTTGATTTTGCTCATTTTGATCAGATGGCTGATATCTTGAATCAGTTTCCATTGACCTATGTCAATGCTATCAACAGTGTGGGCAATGGTTTGTATATCGATACAGAACAAGAAGCAGTAGTCATCAAACAGAAAAGAAAAGAAGGGTTCGGCGGCATTGGCGGAGAGTATATCAAGCCGACTGCTTTGGCGAATGTTCGCGCTTTTTATACACGTTTGAAACCAGAAATCCAAATCATTGGTACAGGTGGGGGATTCGGACAGGACAAGATGCATTTGAACATCTGCTATGTGGCGCAAGCATGTTACAGATTGGTACCGAGCTTCATAAAGAAGGGCCGGAAATTTTTTCTAGAATCATAAAAGAATTAACGCAGATTATGTCAGAAAAAGGATATACGTCAATTGACGAATTTAAAGGCAAATTACGCACCATTTCATAGCAAAGAGACGAAGGTCATGATTGATCTTCGTCTTTTTTTATAAAAAACACTCGTCTGTTCATTCCTGTGCAAGCGTACTCATTGAGGTGCTGTTCGGATTCTATAGTGCTTCCCTATTAACCTTAGCAATACGT
>P_468
GCTCTCTCGTACTTGGTTCAGTTACGTGCTATTTACTTGCTAAGGTTAATAGGGAAACACAATAGAATCCGAACAGCACCTGAACCATTTAGATTTATCTCAGCGCTTAGCCGCAGTGGGTGACTTTGTCCCTGAATCCGCTCGTTTAGCAGACATTGGATCAGATCACGCTTACTTACCCGTTGCATTGATATTAAGAGGAAAAATCGAATATGCAGTTGCTGGTGAAGTGGTTCAAGGTCCTTATGAATCAGCACGTAAGCAAGTCAAAAAAGATGGATTAGAAGACCGTATCACCGTACGCCTTGCAAATGGTCTAGATGCTATCCAGCCACAAGATGGTATTACAGCTGTCACGATTGCGGGTATGGGAGGTTCACTGATGAGATATCCTAGAAGCTGGCAAGTTGAATCGACGCTTAAGCGGACAAGAACGTTTGATCCTTCAGCCAAACATCGGAGAGCGTACATTACGATCTTGAGGTGCTGTTCGGATTCTATCGTGTTCC
>P_469
TGTGTAACCTACTTGGTTACCGTATATACTTGAATAGGGAAACACAATAATCCGAACAGCACCTACTCCGTTGTAACTGTTGAGGGCCAAGGTACCTTTTGCGCCTGGATGAGGAATTCATCTTGACAAAGGCATCAATCGCGAGGTTAAGTATCTGCAAAGTCACCGATTTCTTCTTTATCTTTCTCTTTATAGACATTTTTGATTTCATTGTTATTTGATACGACCAATCGGCTAGGAAGACCGGAATTATCCATATATTCATAATAGCTGACATCATCTTGTGAAAGAACCAATGGTTTTTTTCTTCAGGTAGCGCAAGCCCATTTAAAGGAAAGATTTCCTTGTTCGTCTTTTTCTATTATGATCAAATCCGTCAAATTAACTAAAACAAAATCATTTTGATAAAGTTGTTCGATCGAACGGTTGAATTCTTCAACAGTCACCATATAATCTTTGTATCCTTGTGCCTGTTAAAGTAGGGAAGGCTTTTTGCGGGTCCACGATCAAGCTGTGGAAAAAGACATGAGAGATCTCGTAGTAGACCAGTCGATCAGTTGTTCTTTCTTCCTTTTTAGTGTTTGAAGAAGCTGTTGTGTTTCAGTAGATCCGTTCTTACTATCTTTTGTCCAATAACGCAATCGCTTGGTCATAATCGTAGCTTTGAGCCAGATTTTTTGCTTGAGTAACTAGTTTGTTGCTTATCATCTGTAGGTGTCTGTCGGATTCTATCGTGTTTCCCTATTAACCTTAGCAATAAA
>P_470
TATTTACTACTCATTACATTTCATTGCTAAGGTTAATGAAGGAAAACGCGATAGAATCCGAACAGCACCTCTCCAAAAAAGCTCGTATTTATTTTGACAACGAATGATGGGACAGAAGGGACAGCTAAACCAATTGAATTTTTTAAAGCTGATTGATGAATAGTTGTTTGATATTACAAAACAATAATTTCACCGAAGGTGAAACAAGCGAAACTTTACAAAAAGTGGCTAGCATTTGCTAGCCTTTTTTGTATTGTGGAGCGTGGGTTTTGAGGGGGATTCAAGGGGGAGCTTGCGCCCCTTTGAAAAGCGGTTATTTGCACCAAATACGTAGGTATTTGGCTAGCAAAGTCAGGGCTTGCCAAACCCTTTTAGTGAGCTTTACTCATTGTACCTTTTTAGGTACAATGGTATTGCGAACGATACGTCCGTAGGACGTACTGAAAGGGTGGGACTTATGAGCGAACAAAATCAAAATTTGGCTAGCGATCATTCTAAAAAATATACCTATCGATCCGAAAGGTTAATAGGGAAACACAATC
>P_471
GTTATGTTTGATCTACTTCGTAGTTACGTATTGCTAAGGTTAATAGGGAAACACAATAGAATCCGAACAGCACCTTTTTTCTTTTACAAAAAGATTTGGACCAAATATCTTTTAGGATATTTGCCCCAAATCCAATTTTTTTACTTTTCCGATGCTGTATCCAATGCCTTGCTTCTTTCAGCTAGCGCTCGTTCAATCGTCCGATCTGCTAAAATAGATTGGGCATCAATCACTGGATAATGGTTATCTTCAGCAAATTCATGCATCAATGACAATTCTGTGCAACCTAAGAATAACTTTTTCGCAGATTTTAGGCGCTCTACCGCTTCTTCTAAGATTTCGTAATATAGCTCTTGATTCAAATAATCCGATTCCTTGATCTCATGATAGATCAGATAATTGATTTTTTCTTGAAGAACCATATCAGGAATCACTGTTTCGAATCCAAGATTTTTGACTTCGCGTTCATAGATTCCAGCTTTCATACTTCCTTCTGTTCCTAGAATCGCTACTCTCCCTGTCGTATGCTGACGGACAAGTTCATTTGCTGCTTCTCTTGGCATATGAAGGATAGGAATATCCGTTGCCGCTTGTAATTCTTCAAAAAAGTAGTGTGCGGTGTTACAAGTCAACACAATGAAGTTCGGCTGCAATAAATTTTGTTTCTCAATATCATCCAGCAGAAACGGCATTGGATTCTCTTCTGATCGATCTAAAATATAAGCTGTACGATCAGGAACTGTTGCATGATTGAATAAGACATAATTCAAATATTCTTGATCTTTTGTAGCTTTCGTTCGGTGGTTGATCAAGCAGACAAAACTTTCTGTCGCCATCGTGCCCATTCCGCCTAAAATACTGAAAAAATTCTCCATGAACTAGCCTTCTTTCACATGAAAATACTTTTTGAATCTTGGAATAGGTGCTGTTCAAGTATATCGTGTTTCCGTATTAACCTTAGCAAT
>P_472
ATGCATACTCGTTCAACTTCAGTTGCTAAGGTTAATAGGGAAACACGATAGAATCCGAACAGCACCTAAGAAGCTGTCTATGATACGATAGAAGAAAAAGGTCGGTTGGATCATGAGATGATTGCGGAAAAAGTCTTCAAGGAAAACATCACGGCAAAAATGGCTTTTAAAGAAGAAGTACAAGAGCAAGGATTTGTCCCAGAAGCACCTCCTGTAAAAGAAGTACAAGAAATTTCTGAGAAAAAATTTGGAAAACAAAAATTCAAGCTATCAAACGGGATCGAACTGATCGTACCAGTAGATGTATATCGCAACCCAGATTTGATTGAATTTGTGAATAATCCGGATGGTACGATATCCGTGATGATCAAAAATGTGGATGAAGTATTGAATCGTTTATAAAAATGACTAGAATATTAGGTGTTCGTACAGTGATCAGTTAAATGAATTGTGTCAAGAGAAGGATCGGAAAAGACGAATATAACAAAAAAAGAGCGTGAGACAAAAGTAAAGAACACTTTTGTCTCACGCTCTAAACACGTATAAACGGCGGAAGCAGAAGCAACTCCTTCTTATTTCTTGGAGTTAAACGTTATCTACAGCCTCTTTTTATCTAATAAATGATGTTTAATCAGCTGTCCTTCGGTATTCGTTCAATCCGCTGATTTCACAACCTCTCCACTAAACAGTGTACTAAAGCTCTTTTAAGGTTGTTTTCCGATATAGGCAAGTATGCCTCCGTCCACATACAAGACATGGCCGTTAACGAAATCAGATGCGCTAGAAGCCAGAGAAGAACAAGATGGTCCAGCCAAATCGATTGGCTCGCCCCAGCGTGCTGCTGGCGTACGTCCAACGATAAATTGATCGAATGGATGACGTT
>P_473
ATCACTTCGTTCAGTTACGTATTGCTAAGGTTAATAGGGAAACACGATAAAGAAGAATCCGAACAGCACCTCGAATCGTCTGAGGCTTCGTGATCAGACGGATGGTCGTCCAAGAGGGTATATGCGAAAGTTCGGTATGTCCCGTATTAAGTTTAGAGAACTTGCCCATCAAGGGTTGATTCCTGGAGTAAAAAAGCAAGTTGGTAAAAGGAGGAAATATCATGGCAGTACCAGCAAGAAAAACATCTAAGGCGAAGAAACGGTTAAGAAGAACTCATCAAACTGTAGTAAACCAGAAATTTCATTTGACGAAGCGAATGGTGATTATAGACGTAGCCATCATGTATCTTTAAAAGGGTACTATAATGGAAAGAAAGTAATTAAAGGAGCTTCAAAATAGTTTAATATATAACTTTTAGGAGGGAATCAAAATGGAAATTATTTACCCACCTTTAGTTGAAGAAGGATTAAAGTATTATCTTGAAACGACCCAGCAATCGCTAGATAAATGCACTTTTTATCGTTCGATGGTAGAGAGAGGAATTATTACTGAAACGGGTTTACCGACCCAACAGGCAATTGAAAATCAATTTGACC
>P_474
TTTTTTTTGTACTTCGTTCAGTTACGTATTGCTAAGGTTGAATCGGGAAACACGATAGAATCCGAACAGCACCTATATCCCTTCAAATGAAAACATCGAAAAAGTGATTATCACAAAAGAAGCAGCTGAATTGTCTGGTGAGCCAACAGTAATCTATAAAGATTCAGAGAAAAAAGCGGGTTGATGAAAAGAGGCTGCCGTAAAAGTCATTTTGGCTTTTGCGACAGCCGCTTGCTTTATTCATCACCTTGTTAAGGAGAGAGACCATGAAAGTCCATCAAGCTGAAATTATCATAAGTGCAGTGGCACCAAAACAATATCCAGATACACAATTGCCAGAAATAGCTCTGGCAGGACGATCAAATGTAGGGAAATCTTCTT
>P_475
TTTATTTCCCTGTTCTTCGTTCAGTTGCGTATTGTCTAAGGTTAATAGGGAAACACGATAGAATCCGAACAGCACCTAAGACAAAATATTCCATCACAGTGAAGTAAGAGGTTGTGACCGAGAAGTTAGCAGGGAACACCGTTTACCAAGGTGTGTAAAAAAGCTATCCTGTAAGTAATAAGGGAGTGTGACATGGATTTGTCACACTCCCGTTTATCTCTTTGGAATGAAAAAGTATCGCAGACTTTCTTGCTGCTATTCAAACCAAACGGGATTCGACTTTCAGTATGGTTTCTGATACGCTTGATATTGTCTTTATGCCGATAAAAGATAAAGGAAGAATTTAAAAAGGCAATGATGCGTCAGTAACCAATTGGGCTTAGCCAAAATCACAGGAGCTACATAAGGAAGGAGCGATAGTAGATAAAGTGATCAATACTGCACTGATCATACTGCTCAAATTCACCATATTGTACAAAATAAACTAACGATAAAGATGATACAAGAATAAACAAAAAATACAGGATTAAATCCTAAAAGCATTCCTGCACTTGTCGCAACAGCTTTTCCTCCCTTATAGATACAGCACAAGAATGGAAATGTGTTGGCCAAGATGGCGAATTTGAGCAGTATGATCAGTGCAGTATTGATCACTTTATGTACGATGTTCCTTATGTAGCTTTGTGTGATTTCGGCTAAGCTGTGGATGTGCGTTCCTTTATGCTATCGGCATAAAGACGATATCAAGCGTATCAGAAGCCGGATTTTATCGAAATACGGTGGTTTCAAGAAGAAAAAATCCTGATTTTCGTTCCAAAGAGATAAAACGGGAGTGTGACAAATGGCACACTCTATTACAGGATGTTTTTTTACACGCCTTGACTAATATTTTCTACTTCACTGTGATCAAATATGCTTAGGTATGCTCATTCTATGGTGTTT
>P_476
TTGCCTGTTACTTCGTTCAGTTACGTATGCTGGGTGGTGCGCGGGAAACACGATAGAATCCGAACAGCACCTTAGATTCCAAGAATTCAAAGAGTCATAATGATAAACATCGTTAGGTATAAATAAAAAAGACTCGCAGCACGAGTAAAAAACAAATAGAAGCTATACATTAGAAAGGTCGACTGTGACCCTATAGATGCAGTATATGCAGCTTATGAGCATTTCTTCTGTTCTCTTTGTTTTTGGGATCTGTGCTGAAGTCTTTTTCGTTTTTTGCCGCTCTTTCTTTGAAAAATCGATTATGTTATACCTTCTCCATTACTAATTCAGGCATCTGCTGAGTAATGATTTTTCGCGCAAAAGAAATATCTGTTACCCAAGGTTCGATTTGTTCTTCAGTCAAGACAAGCGGCATTCGGTCATGGATTGGTGCGTCTGTGCGGTTAGGTTCAGTAGTCATTATCATTGATTCTGCCATTTTTCCATCCTGATGGCTACGATAAAAACCGCCAATATACACTATTTTTTCCTTATTTGAAAACATAAATTTGTCTTTTTCTTCATTCCACTCATTGGGAAAACACAACGATTTTGCAAAAATGGTTGATGAAAGGTCTTTTTTTCTTCTACTAGGTGCTGTTCGGATTCTATCGTGTTTCCCTATTAACCTTAGCAAT
>P_477
GTCCGTCTCTCGGTTCCAGTTGGTATTGCTAAGGTTGATCAGAACACGATGAATCCGAACAGCACCTACAAATTCGCATCTACATGATAAGAGACATCTTCTAGTACAGGTTCATCATCATAGTAAAAGGTCAAATCAGATATTTCGATATAACGCACCTTACAACCTCCATTCTAAAACTTAATTGATACTTTCTTTAAAGCTTTCAGATTTTTTCCATGACAGAAATATAATTTTCGCCTGCTTTGATTTGTGGTTGACGTTTCTAAAGGATTCAACACTTCTAGCTTCACTCCTGTTTCATTCGACAATGTCTCAGCTACCTTCGAAGAGGCATTTTCTTCGACATAAATCACTTTGATGTTGTTTTTCTTCACAAATTCTTTTAGCTCAGCTAAGCGACTTGGTGTGGGTTCCTGATCTGGTGAAAC
>P_478
TGTGTAACCTACTTCGTTCAGTTACGTATTGCTAAGGTTAATAGGGAAACACGATAGAATCCGAACAGCACCTCGTGAACCATGACAGTTTTAGCAGAGACAATACTTTCTTGTTTCCAAACACGCTCAAAAATTTCATCCGCGCTAAATACTTCGATTAGGATGACTAGCAAGCAAGTAGAGGATACCGAATTCCAAAGCTGTTAACTGGATTTCTTTCCCATCGATTGTTTTAACTTCATGAGAGTCTTTATTGATGATTAATGCATTTACTTCTAATACATCAGGCTGATCTGGGGCAATCTGCATTTTTGTACGCCGTAATAAAGACTTTACTCTAGCCATTACTTCTAACGGATTAAATGGCTTGGTCACATAATCATCTGCACCAGCGACCAGTCCTTTGATCTTATCCATATCAGTAGTTTTTGCTGTCAGCATAATGATTGGTATTTGGGATTCTTTTCGTAGCTCTTTCACTACTTGCATCCCATCCATCTCAGGCATCATGATATCTAAAATAAGTAAGGTGCTGTTCGGATTCTATCGTGTTTCCCTATTAACCCTTTGGAT
>P_479
TGTTCGTGACACCGTATTTTGATTCATTGCTAGTAAAAGTATGTACGCATGGTGCTACCTTTGAAACAGCCATTCAGAAAATGGAACGTTGCTTGAAAGAATTTAGAATCCGTGGAGTGAAAACAAACATTCCATTTATGCTCAATGTCATCACACATCCTGAATTCCAATCAGGAAATGCAAAAACAACCTTCATTGATAGTACAGCAACATTATTTGAATTTCCTCGACTACGAGACCGCGGAAACAAAACGATGAAATATATCGGTGAAATTACTGTGAATGGTTTTCCAGGTATCGAAAGTGGCGAAAAACCATTTTTGTGAAAGAAGACCACGTATCCCTAAAGATCTAATCACAAGAACTGATTACGTAACGGCTAAGAATGTATTAGATGCGAAGGGTGCCGATGCTTTGGTCGAATGGATCAAAGGACAGGAAAATTTGTTGTTGACGGATCAGACATTTGAGACACCATCAAAGTCTGCTAGCAACTGGTGTTTCGGACAAAGGATTTCAAGCAGATTGCACGTTTGACTGGAGAAGGTCTTCCTGAACTCTTTTCAAGTGAGATGTGGGGGGGAGCAACATTTGATGTGGCTTACCGCTTTTTGAATGAAGATCCTTGGCAACGGTTGAGAAAAATTCGTTCTTTAATGCCTAATACGTTGCTGCAAATGCTTTCAGAGGTTCAAATGCCGTTGGATTATCTCGAATTATCCTGACAATGTATTGGTGGAATTTGTCAAAGAAGCAGCAGCGCAAGGAATCGATGTATTTCGAATCTTTGATAGTTTGAACTGGACTCCACAAATGGAAAAAAGTATCCAAGCTGTACGGGATACTGGTAAAATCGCAGAGGCAGCTATTTGAGGTGCTGTTCGGATTCTATCGTGTTTCCCTATTAACCTTAGCAATACGT
>P_480
GTCCCTGTACTTCGTTCAGTTACGTATTGCTTAAAATATTAATAGGGAAACACAATAAATCCGAACAGCACCTGGTCGTACTCCCCAGGCGGAGTGCTTAATGCGTTAGCTGCAGCACTGAAGGGCGGAAACCCTCCAACACTTAGCACTCATCGTTTACAGCATAAGAACTAGGGTATCTAATCCTGTTTGCTCCCCACGCTTTCGAGCCTCAGCGTCAGTTACAGACCAGAGAGCCGCCTTCGCCACTGATCCTCCATATACTACACATTCGCCGCTACACCTGGAATTCCACTCTCCTCTTTCTGCACTCAAGTCTCCCCATTTCCGATGGACCTCCCCCGGTTGAGCCGGGGGCTTTCACATCAGACTTAAGAAACCGCCTGCGCTCGCTTTATCACCCCCAATAAATCCGGACAACGCTTGCCACCTACGTATTACCGCGGCTGCTGGCACGTAGTTAGCCGTGGCTTTCTGGTTAGATACCGTCAAGGATAGAACAGTTACTCTCATCCTTGTTCTTCTCTAACAACAGAGTTTTACGATCCGAAAACCTTCTTCACTCACGCGGCGTTGCTCGTAGACTTTCGTCCATTGCAGAGGTTCCCTCTGCTGCCTCCCGTAGGAGTTGGGCATGTATTAATCCCAATGTAGCCAGAAATCCTCCTCTGCGGGTCTGGCTGTGCGTCGTGGCCTTCATTCGCTCGTTTCTACCTCACCAACTAGCTAATGCACCGCGGGTCCATCCATCAGCGACACCCGAAAGCGCCTTTCAAATCAAAACTAGGGTTAGGGATTTGGTATGGGTGTGGCCCTTGTTGTCCAAGTGTTATCCCCTTAGGTGCTGTTCGGATTCTATCGTGTTCCCTATTAACCTTAGCAAT
>P_481
TGTTATCACGTACTTCGTTCAGTTACGTATTGCTAAGGTTAGAGAGGAATAGGGAAACACGATAGAATCCGAACAGCACCTAGCCGTTGCTTACAGCCGAATCCCGATCCATCTAAACAAAAAAGAAGAAGAATTTCAAATCTCTAAAAGTACATTAGATGAAGATATGAGACGGTTACGAGCAACACTGGTCAGTTATGGGATAGAGATCGTCAGTTATGGAAAGCAAGGACTGGTTTATAAAGGTTCAGAACGATCTATCCGTACGATGATCTATGATTTTATCAATCAGAATCTGGGAATGACCGACTTCTTTATGAATCAAGATGCACAATTAACACCGGCTCAAAAAATCTTTCTCCATTATTTTCCTTTGGTCGAAGATCAAAAAAATACAGGAGATCTATTCCGATGAGTTTTTGTTGAAACAAGAAGATGATATTTATAAAAAACAAATCCTGCTTTTTACATTGATCTGATCCCAGCGAATCAGGAAACATGAATTTATCTCTGCCATTAATTGGAAAAATACAGAAATAAAAGACAGTAGCTTTTCTGCATTTATTGACCACATGATCGAGGAATTTCAATTGGACAATGTCCC
>P_482
TATGTGCCTGTTCTTTCGTTCAGTTACGTATTGCTAAGGTTAATAGGGAAACACGATAAATCCGAACAGCACCTAACTTTCTATCAGCTCTGATTCAGCGGGAATTTTCGTATTCTCGGGATACTCCCCTGTATTGATTTTATTTTTTAATATTTCTTTTAATTGTAAGTACAATGGTAATTGTGCATTTGTATCCAGCATTTTTTTAACCTCCACTTTACCGGGATTTCTTTTTTTAGGTTATCAAATGCAGTTAAAACAAGCTCAATCGTAATGAATACCAAAGCCGAACGAACCGTCAACCAGACAAGACTTCCCAGCAAATTCATTCCCCTTTTTCATCGCGGTGACTATATCGTCCCCTTCGAGAAAATAAAGTAGGAAAGCTGTTAAGAAAGAATCTCCCGCTGCCATTGTATCAACTGGTTCTTCTAGCACGGGGTTCACTTCATAAAACTTTTGCTCCATCATAACCAATAGCCGTTTTCTTCCTCGGGTTCAATCAATACATCATTTCGCTCACAAAAATGCTGGATACAAATGCACCATTACCATTGTACTTACAATTAAAAGAAATATTAAAAAATAAAATAGAATACGGGGAGTATCCCGAGAATACGAAAAATCCCCGCTGATCAAAG
>P_483
TCTTTTTAGCGCCTTCGCGTATTGCTAAATTGACGGGAAACACGATAGAATCCGAACAGCACCTGATGAATAACTCGTTTTTATAAATGCCCAAAAGTAATCGGTGCGAGAGCCATTCCTCGACCTAATTCTTTTTCAAATTTTCCTATTGTTGATATCTCCATATAAAACGGTGATACTGGTTTAGACAATTCTCCCCTGATTGCTAACGGACGTAAACTACGTTCCAAATTATTTATGACTTTAGGATAATACTGACCTTTTTCTAAGCCTGTCTTTGCGTCTATCAAAAGTATACGTTCCTTTTCTTTGATCTCTGGATTTAAAACGAGATCATATAATTTTAGTACCATGTTTTCTATTTCTTCACTTTTAGACATCACGATTTCCTCCCAAAAATATATTTCTTCCCACTACATTCTATAAACAAAGTATACGCTACATCTAGATTTTTTTAAATCATTACTGGATTGTTAAAACCTTTGGATAAGTCTATGGCAACGATTTTTATTTTAAAAACATTCTAAATTAAATCAGTAAAAATTTTTATTCTAAGATTTTTATTAGAATTACGCCTAATTTGTGTCTCTCAGGGCAATTCTAAGAACGTTTCAAGAGATAGCGACACTATCGTTATCGAAAAAGGCGAAAACCTATCTCATTTTCTGCTAATGTAAGTTGGTTTAGCTTAGGTGCTGTTCGGATTCTTCTTTATTAACCTTAGCA
>P_484
TTTTTATTTGTGACGTACTTCGTTCAGTTACGTATTGCTAAGGTTAATAGGGAAACACGATAGAATCCGAACAGCACCTTTCAAGTACATCATACCAAACATAACTACCGTTGAAACACCGATCATCAACAAAAACTTCCAATACTTTTTCATTTAAAACAAACTCCTTTTTTTCATTCCTTTCTTCTATCATGTCATGAGCATGGAGAACAATCATTGTTTTCACGAGGGTTTTTGAACACCGTTTACCAAGAGGTCATGGAGTATGTTACTCGGAAAAAGGAGTTGCAACAAGACTTTTGTCACAACTCCTTTCTTCAATAGCTCCATCTATTCCACATAAATAAAATAAAATTTTCTATCGATTTCATTCATTCGTCAATACGAACGCATCATTCTTTTTTTGATAACTGAAATAAATGAACAGGTAAAGCAGAGGTGCTGTTCGGATTCTATCGTGTTTCCCTATTAACCTTAGCAAT
>P_485
ATGTGTGCTTTACATCTACTTCGTTCAGTTACGTATTGCTAAGGTTAATAGGGAAACACGATAGAATCCAAACAGCACCTAAGCAGCATTATGTGCAACGACTAAACGATTTTTTTGAAAATATGGTTGGATAGTTTGCCAGACTTCTGGGAATTTCGGCGCATTGCGTACGTCTTCTTGATGGATTCCGTGAATTTGGACATTTCGCCAGAAAAAAGGAGTCTCAGGCTGTATCAATGTATAGAATTCATCAACGATCTGGCTATTTTTTACCATGACTAGCGCAAGAGAACAAGCACTATAAGGCTGATGATTGGCAGTTTCAAAATCCATGGCAACAAAATTCATTTCTGTAAAACCTCCTTGGGAAATTACTGTAACATACTTTTGAAAAAAGCAAATAAATTTAACAAAAAACATAGAATTTTTTATGTAATATTTGTTGAGAAAAGCTAGTTTTTGAACTCATTCCTTGTGATTTGGAGTTAGATGGGGATCATGACTTCTCGGTATTAAGTCAAATTTATGCAAAGTTGTGAGGAACCATTTTCAAAAAAATTTCTTACGACTCGAAAGTAGGCGACTTTTTCACAACTTCTCCACTAAACGGTGTTCAATCAGCTGACCCTCGGTATTAGCTCAAAAAATAGCAAAATATGAGGAACTATTTTGCCATTTGTTTCTCTAATACTCAGGTCAGGACGCTGATTTCACAACTTCTCAATAAACGGTGTTCAAAAGCTTGCATCTGCGGTAATAAGTCCAACCAAACGAAAAATATGAGGAACTATTTTTGTTTGGCTGTTCTTATTAAGGTGCTGTTCGGATTCTATCGTGTTTCCCTGACCTTTAGCGAT
>P_486
ATCTTTTTCATCTTTCTTCAACTTTAGACCGTATTGCTAAGGTTAATAGGGAAACACGATAGAATCCGAACAGCACCTTGGGAGATCGTGTCATCAGATGGATAGAATTGTTCGTCCGACGAAATGTCTTTTGGCAATAACGCTTTTGCTTCTTCATTTGGTGTAGAATAACCAATATACTCTGCATTTTGTGCCGCATTTTCCGGTTCTAGCATAAAGTTGATGAAATCATAGGCACCTTCTTTATTTTTCACGGTTTTTGGCATAACGATATTATCAAACCAAAGATTGGATCCTTCTGGTGGGATCACATAATGTAAATGTTCATTTTCCCACATCATATCGGCAGCTTCGCCAGAAAATGTCACTGCCACGGAGGCTTCTTCATTGATCATATACATTTTGATCTCATCTGCCACGATTGCTTTGACATTTGGTGTTAAATGATTCAATTTATTTGCTGCTTCTGTCAGCTGTGCCATATTCTTACTATTCAAAGAATAGCCTAAACTATTCAAAGAAAGCCCCATAACTTCTCGTGCACCGTCAATCAGCATCAAACTGTCTTTTAATTCCGGCTTCCACAAATCATCCCAATGCTTAATTTGATTTGCATCAAAGAATTTATCGTTATATACGATCCCTAAAGTTCCCCAAAAATATGGAATCGAATACTGATTATCTGGATCAAAAAGGTGCTGTTCGGATTCTATCGTGTTTCCC
>P_487
CATGACGATTAAGTGCTTCGTTCAATACTTTGCGTTTTTCATCCATTTTTGCGTCTCTTCGTTGTCGTTGTTTTTCTCGCAACTCCCCTCGATTTGCTTTTTCTTCGAAAGGCCCTCGCTTAAAGTCCTCTGGTACTTTTTTCGTCTTTTCCATGCCTTTATGAAGGCTGTATTTCAAGTTAGTTGGTGCATCGGTTACTTGATTGCTTGTTTCGCTTTGTCCTTCACGATTTCTTTTGTATCGAGTACTTTTCCAACTTTTCTACCAACTAAATTTATTCGTGATTCTTTCTTCGTGCCCACTGGTTGTTCTTGTTTTTTCAGATCAGAATTTAGCTCGTTAATGCTTCTCGCGGAATGGTTCTTTCTATTGGACACTCTATTGATTTTTGAACTACCTTTCCCTTTTGTAGAACTGGTAGCTAGTTTCCCACCAACTGCTGCACCGCCACCAAAAGCAAAAGTTCGACCCACATTTCGATTAAGCTGTCGCAATTTTCGATTCATCAACATTTGCGGTTTCCGCATGACTCGCCTTCCCATTGACTGACTATCATTACTTTGAAAGTTAAGTATTCCTCAATAATGTCACCTAATTTGAAATAGATACCGGCAAAGGTCACAATTTGTAGAAAAGCTACCATAAAGAAGGGATAGGTGGCCGAAATATTGAAAAACATCGTGGAGATACTGAATGCAGTCGTAATGACTAAGGTAACTCCCGCTCGCATCATAATCGTATTGAACAAACGAATAATCGCCCTTTTGCCCAAACTCTCATACGTCGGCAACATCGACAATAAGAAACTAATGGGCAGAAACATCGCAAAGATAATGAAAAGGATTTGTGAGAACAACATAATCCCTGTCAGAAGAAACACAAGGTGCTGTTCGGATTCTATCGTGTTTCCCTATTAACCTTAGCAAT
>P_488
AGGGAAACACGATAGATCCGAACAGCACCTCAATTGCTTTTTCTCTGGTTTATCATCTAAAATAGAGCGGAAAAGGAGGAGAATATCATGCCTAAAAATAGGTCTTGAAGCATTTACAGATGCTGTAATCGCGATTATCATGACTATTTTAGTTTTAGAACTTCATGAACCTAACGGAGACACGTGGGAGGCGCTCGCTGCATTAGGTTACCGATTTTTTATCTATATTGTCAGTTTTATCATTTTAGCGATTTATTGGAACAATCATCATCATTTATTTCAAGTTGTACATAGATAAATGGACGGGTCTTATGGGCGAACAGTTTCTTTGTTTTTGCGCTTTCGCTTTTTCCGTTTGCAACTTCATGGATCAGTGAGTACATCAATAGCCTGGCTCC
>P_489
GTGTAGCCTGACCGATTACGTATTGCTAAGGTTAATAGGGAAACACGATAGAATCCGAACAGCACCTTTTAATTTCTTTATCATTTATTAACGATTCTCTTTAGCCGAAACGCCTTGTTTTGTGTTATACTATGCATTGACAAGTGTAAAAAAGAAAAAAGCTCGATGGACTGGACCGCTAATTAGCAGTCCAGCCTTTTGTGCTGCTTTTTTAGAATTAGGTGGAAAACAAAAATGAAAATAATAGTCGGGTTAGGAAACCCAGGTACCAAATACCAATATACAAAACACAATATCGGCTTTATGGTCGTGGATAAAATTGCACGCGAGCATCAAGCTACTTTAAAAAAAATCCGTTCGAAGCAGAAGTTGCCGAATTTTTTCATAATGGAGAAAAGATCCTTTTAGTCAAACCACAAACATTCATGAATGAATCTGGTCGTGCAGTCGGCCCACTAATGACTTATTTTGGGATTTATCCAGAGGAATTAGTCGTAATCTACGATGATTTGGATCTGGCAGTGGGAAAAATCCGGCTCCGTCAAAAGGGAAGTGCCGGCGGGCATAACGGTATCAAAAGTATTATTTCCCATTTGAATACGAATGTCTTTGATCGAATCAAGGTGGGAATCGGCAGGCCAGAAGGGAAAAAAACGGTAGTTCCAGCATGTGCTTAGTCCTTTCAGCAAAGAAAATCAGCCTTTGATAGAAGAAAGCATGTGTCAATCTGTTAAAGCAGTCGAATATCTCATAGAAGGGCATTCGTTCGTGGATGCGATGAATCGATTCAATTGAGGAAGAGAGAAAGGAATGGATATTATTCAATTAGTCGGAAAAGATCCGCAAGTAAAAGAATGGGTCAGCAATTTAGAAGAAAAAATGCCTAGACAACT
>P_490
TATATTAATTGTACTTCGTTCAGTTACGTATTGCTAAGGTTAATAGGGAAACACGATAGAATCCGAACAGCACCTTATTTGGTGCTTTCGTCTTAATTGCATGGTACGCACCTTTATAAAAACGAGCACCGACATAAAATTGGACAGGAGCAGACAGCACTAACTGGACGATTGGAAAATGAAAAAAGTGAACAATCGCCGCATGGCTTCCTAACATCATAGCAATCATTGACAACATCAACGGCAAAGTCAAAACCATACAATATAAGATCGAATAGCATTTTTTTCAAATACGCTTGCTTTTCTTCTGCAATTTTTTGTTTGTGGGCTTCATCGTACAAAATTGCACCATAGCCGATGTTTTCTACGCTTTGGATTAATTTTTCAGTGGTCGTCCCTTCATATTTGACACTTGCTTTTTCAGTGGCCAAGTTGACTGTGGCATTGACCACACCAGGTTGTCCGTTCAGCTCTTTTCGATCCTAGCAGAACAATTTGCACAAGTCATACCTGTAATGACGAACGTATCCATTTTGGTTTCTGCTGTTGCCATCAAATCACCTCTGCTTTATAACCCCAATCCATTGATTGCTTGACAAATCTTTTCGGATTGAACTTTTGTTTCATCAAACTTGACCGTACCGTTTGCTTTTTTCAAATTTACTTTCACTTTTTGCACGCCGTCAAGTGCGCTTACTGTTTCTTCTACTCTTGCTGCACAATGATTGCAGCTCATACCTTCGATTGAAAATTGTTGTTTTCATTTTTTCTTCCTCCTATTGATGTTGTTTACATTCACATTGACCTGGGATACAGTTACATTCGATCGTATCTACTGGTTGCTTTTGTTCCAGTTGTTTCAAAATCTCATTGATATCTTCTTGAGTCAAAGTGGCTTCTTCTACTAGATCCGCAATCGAGGTGCTGTTCGGATTCTATCGTGTTTCCCTATTAACCTTAGCAAT
>P_491
ATGTTTATGTGCATGTTACTTCGTTCAGTTACGTATTGCTAAGGTTAATAGGGAAACACGATAGAATCCGAACAGCACCTCGGCACAAGAAAGTAAAGGAATTAAAGGTCTAGTACCTGCGGCTAAAGAAGCATTGAAAGAAAAACGGGCAAGAGATGCTGCTCGGGGGATCAAGCCTCGCGCTATTCGGGCAATGGTCTTAGGTATTCCAAATGTTGGGAAATCTACGTTGATGAATCGACTAGTAGGCAAGAAAATTGCACAGACAGGAAATAAGCCTGGCGTAACAAAAGGTCAGCAGTGGCTTCGTTTAGGTAATGAGTTGGAATTGTTAGACACACCAGGGATTTTATGGCCCAAATTTGAAGATGAAGAAATCGGCAAAAAACTAGCGCTGACAGGCGCGATCAAAGACCAGCTTGTCCATTTAGATGATTTAGCGATTTACGGATTAGACTTTTTTGCCCGATATTATTCAGGAAGAATCAGCGATCGTTATGGTTTATCAATCGAGCAAGAAGAAAAATTGGCACCGGAATTACTGATGGATATTACAGCAAAACGTGGGTATAAAGAAGACTATGATCGTGGCAGCGAATTAGTCGTGCATGATATTCGTCAAGGAAAACTTGGACGATACACACTGGATCGTTGCGAAGAAATGGAGCAAAAAAGTGATGACTGAATCCATCCAAAGTATCAAAGAACGATTGAAAAGCATACAGAGAATAGATGATCCTACACTAGAATCATTAAGAAATGATCCACGCAAAGGCGTGCAGCAAGCACTGGCTTCTTTTGAACGACGATTGAAAAAGGAAGCATTAATTAAGGAAAAATATGAAGAAATGTTTTGCTTTGAAAAGCAAGGTGCTGTTGGATTCTATCGTGTTTCCCTATTAACCTTAGCAA
>P_492
TTTTGCTGTACTTCGTTCAGTTACGTATTGCTAAGGTTAATAGGGAAACACGATAGAATCCGAACAGCACCTATTGATTTTATGACGACGGACTTCTCGCAATTCTTCTTTGCTTAACTTCGATACATCTTCTCCATCAATATAGATACTGCCCGAAGTTGGCTCAATCAGACGATTCAATAGACGGATCAATGTGGATTTCCCACTCCCGGAAAGCCCCATGATCACGAAGATTTCTCCTTCTTTTACGTCAAAATTCACGTCATACACACCAACCGTTGCACCGGTTTTCTTTAAAATCTCCGTTTTCGGCTGGTGATCATTCATCATATCTAAAGCGGCTTGTGTCTTTTTACCAAATATCTTTGTTAAATGTTTTACTTCTACTTTTACCAAA
>P_493
GTGTATGTCCTCCTATTCGTTCAGTTACGTATTGCTAAGGTTAATAGGGAAACGCGATAGAGATCCGAACAGCACCTAATGACTTTTACAGTATCGCAAGCACGGCCACCACCGACTGCAAACAGGACGTCTGCTTTTTTGGACACTTTCATGCTGGATCAACTGTTCAATATTTCCATAAGTTGAATTACCCCCGTACCAGAGACTCGCGACAACCTCTATTTCCTGTGTCAAGCTTACTTTATTTCTTTTCTGCCTTTGAAAGTGCCATCTTCCCTCCAATCAGCACTACTTTTGTCCCATATTCTTTGACGATTCCATTTGCTTTTTCATACGCATCTGTTCCAATGGTATAATTTGGTAAGAAAACACTTTGACTCATATTCATTTCCTTCTTTCTTCGTTGAAACGGGTTAAAATTTTAAAGAGTGATCGATCTGACTGCGGCTGTAGATGGAGTAGAGGTGAACCTAAGCAGGATAAGTGATGAATAAGGTGGCATGAACACCTTGAAATCATCAATAAGTATCCTAAAAACGAACAAGTACAAAAACATTGAAAACGACAATAATGAATTTTTGTTCCTCTTTAGTATTTCTACCGATTAGGTGCTGTTGGATTCTATCGTGTTTCCCCCTATTAACCTTAGCAATACGT
>P_494
GTTTTTTTGTATCTGGTTCGTTACGTATTGCTAAGGTTGATCAGGAAACACGATAGAATCCGAACAGCACCTGGATAAATTCGCGTTAGTCATAATCGCTAAAATCGTGTCCCCCAACATCACGTTCCTTGAACCAATTCACAATCATTTGGAAAATAATCTACAAACATTCCTTTATCAGCAACCGGTTCGATTCCTTCTGGTACTAATTTATTTGCTTCATTGACACTACCTTGGAAGTAACGGTCTTTTGAACCTTTTTCGTCGCCTAATGAGCCCATACCTCGGTATGTTTTGAATCGACGTCCTTGGAAGATTTCGAATTCACCTGGTGATTCATCTGTCCCTGCCAACATACTTCCTAGCATCACTGCATGTCCGCCGGCAGCTAATGCTTTGACGATGTCACCAGAATATTTGATCCCTCCGTCTGCAATAATCGCTTTGCCATATTGACGAGCAACTGATGCTGCATCATAAATAGCTGTGAGCTGAGGTACACCTACACCGGCTACCACACGTGTCGTACAAATCGATCCTGGTCCGATACCAACTTTTACGACATCTACACCTGCATCATATAAAGCTTTTGTCGCTTCAGCCGTCGCAACGTTTCCTGCAATCAATGTTGCATCTGCAAAAGTTGAACGGATTTCTTGAATTTTTCGGATCACAGGTGCTGTTCAAAAATCTATCGTGTTTCCCTATTAACCTTAGCAATACGT
>P_495
TTTTTTTGCCTGTCTTTCGTTCAGTTACGTATTGCTAAGGTTAATAGGGAAACGCGATAGAATCCGAACAGCACCTGGACGTATTGGTTCTGCTGGGTATCGATTGCAATGGCCGATTTAACAGCCATCGGAATGTATGTACGCTACTGGGCGCCTGGTGTTCCTCAGTGGCTTCCTGAACTGATTGCATTAGGTCTTCTTCTTTGCTTGAATATGGTGGCTGTCTCATTGTTTGGTGAGTTAGAGTTTTGGTTTGCATTGATCAAAGTTGTAGCGATCATTGCCTTTATCCTCGTAGGAGCTTATATGATCCTCACCCACTATACGACAGATATTGGCACAGCCAGTATCACGAATCTATGGTCTCATGGCGGATTCTCTCCAACTGGTGCAAAAGGATTTATCTTAGCTTTCCAAATGGTAACCTTTGCTTTTGCTGGGATAGAATTAGTTGGATTAGTCGCTGGAGAAACAGAAAATCCTGAAAAAGTGTTGCCGGAAGCTATCAATAATATTCCTATCAGGATCATCTTATTTTACTTAGGATCTCTTTTTGTCATTATGGCAATCTATCCATGGAACAGCTTGAATCCAGATAACAGTCCATTTGTAGAAGTATTTTCGGAAATTGGGATCACGATTGCTGCTTCCTTGATCAATTTAGTCGTATTAAGTGAGGTGCTGTTCGGATTCTATCGTGTTTCCCTATTAACCTTAGCAATA
>P_496
ATTGCGTGTATTTCGTTCAGTTACGTATTGCTAAGGTTAATAGGGAAACACGATAGAATCCGAACAGCACCTTAATAAAAAAGGAAATATCATCAATATGTCTTCTGTTCATGAACAGATCCCATGGCCAACGTTTGCTCATTACGCTGCTTCAAAAGGCGGGGTAAAATTATTTACCGAAACGGTAGCAATGGAGTATGCACCGAAGGGAATCAGAATCAATAGTATAGGCCCTGGTGCTATCCGTACACCTATTAATGCGGCAAAATTTGATGATCCTGAACAAAAAGAACTCTTGGAAAGTATGATCCCACTAGGACGCGTAGGTGAACCAAAAGAAATAGCGGCGACAGCTGCATGGTTGGCTTCAGACGAATCCAGTTATGTTACAGGTATTACACTATTTGCAGATGGTGGGATGACTTTATATCCTTCTTTCCAAGGTGGAAAAGGATAAGGGTGAATAAAAATGGGTTTATTGATTGCATTGATCCCGGCAGTTGGCTGGGGGATCCAGCCACTGATTTTGAAAAAGATTGGTGGCAGACCAACAAATGAGATATTAGGAACTGGTATTGGAGCGGTGCTTGTCGGCTTACTCGTTCAATTATTCGCTTCTCCAGCTGGTATTTCAGTGACTACATTTTTGATTAGTTTACTTTCTGGTGCATTTTGGGTTATTGGACAAACAGGACAGTATACATCTTTCAACTTGATTGGTGTTTCTAAAACGATGCCAATTTCGACAGGTGCTGTTCGGATTCTATCGTGTTTCCCTATTAACCTTAGCAATACG
>P_497
TTTCATCCTTCGTTCAGTTACGTATTGCTAAGGTTAATAGGGAAACACGATAGAATCCGAACAGCACCTAGTTGTCTGCCAAATCAACAAATTGGCATGAGCTTGCACAAGAAGATTTATTAGCCACCTTTGAAGAACATTCAACAAGAAACAGATCAAATTAATGAGTATGCGACGGAACAGTCGTCTAATTGGAAGAAAGCAAAAGAGGAACTAAATAAAGAAGAACAGCGAGTGATTGAAGAAGAAGTACAAAAAATTAAAGAGCGATACGAAAAGAAACGCGACAATGCGTATTCCTTGTGTGTAGCAAAGATCGATAATTTTACTCAGACGAATCAAGAAGCGTTATCGAAAAAGAAAAAGAAAACTTGTTAAAAGAACATTTTAAAGAACGAAAAGAAGAATTTTA
>P_498
TTTTTGTGTGTACTTCGTTCAGTTACGTATTGCTAAGGTTAATAGGGAAACACGATAGAATCCGAACAGCACCTCTTTGGCTACTTTTTCACCAGAACGAACAAATGCCTCAAACCCTTTTCCTTCTAACTGAACAGTATCAATACCAATATGAAAAAGAAGTTCTGCACCATTAGCCGTTTTTAAACCAATAGCATGCTTCGTTTCAAATACCATTGTGATTTCTCCATCTTCAGGAGCTACTAATATCCCTTCTTCAGGAATGATTGCTACTCCATCACCTACCATACCACTAGAAAAAACAGTGTCTTTTACTTCTGATAGTGAGATTCTTTCCATTCACGGGACTTGAAAGAACAGCATCTGAAACAACGGCCGTTTCCATCTTAGTTTCAACTTCATTGACAACTTCTTTATCTTTATAAAGAACCAACGCTGCAGCAAAAGCAACCACAAATGAAATCCCCGATACTGCAAATAATGCCCAAACCAGATTCATTGGGTCAGCTTTGTAGCAACATCGTGATACTTGCAATCCCAGGACCCACTAAAGCAAAGGCTTGAAGTGCAACGATTCCTGCAAATGCTCCCCCGATCAGGCTAGAAAACATAACGGCATATAAAACACGTTTGTGCAGAATCGTTACCCCGTAAAGAGCTGGTTCAGTAATTCCGAATAATGCAGATATACCCGCAGAAACAGCCGTAGATTTCAATTTTTTGTCTTTTGTTTTGATACTGACAGCAAAGCATGCAGGTGCTGTTCGGATTCTATCGTGTTTCCCAACCTTTAGCAATAC
>P_499
AGCTATCTTGTGTACTAGTACTTATTACGTTTGATTCTTATATTGTTCACTTGGGCATGGAAACACAATAAATACAACCTTGATTTATTACTTTGACATATTCATTGATGCGCACATGGATTAAATTAACATACATAATCGTTGTAGTCAAGTAATGAAACTTGGAATTGTAATGGTTCGTCGCTGTTATCGACAGGAGCAGGGATTTTTTCAATAATTGTATCAAAAATAGGTGCCATGGTTGGTTCTTGATCTGCTGGATCATCTGACAAGCTTGACGTACCATTTAGTGCAGATGCATAAATCACAGGAAAGTCTAACTGATCATCATCTGCTCCTAATTCGATGAATAGTTCAAGAACTTCATCTACGACATGCTCAGGACGAGCAGAAGGTTTGTCAATCTTGTTTACGACAACGATTGGTGTGATATGTTGTTCCAGTGCTTTTTTCAATACAAAACGTGTTTGAGGCATTGTTCCTTCATACGCATCTACGACCAACACAACGCCGTCAACCATTTTCATGATCCGTTCTACTTCGCCACCGAAGTCCGCGTGTCCTGGAGTATCCATGATGTTTACGCGAATACCTTTATAGTCTACAGCTGTGTTTTTGGCTAAAATCGTGATAAGGTGCTGTTCGGATTCTATCGTGTTTCCCTATTAACCTTAGCAATACGT
>P_500
CCAATCGTCTCCATCTTGACTTGTATTGTATTGATGCTTCGTCTGCAAACTGTGACATGGATCGTGTTCGGTATCGTAATGGTTATTGGACTGATCATTTATTTTGGCTATGGCTATGGACACAGCAAGATGAATGAGAAATAGACTCCAATGGAGAAGTTAGAAGAAAGATAAGAAAAACGCCCATCAACAGTTGTAATAAACTGTTGTTGGGCGTTGTTTTAGTAACAAGCGAAAGGTAATATATATTGGGTTAAATCCAACAGTTTTTGTTTCAGATCTTCTTCCCGGTGTCCAAGCTCTACTTCTGCATGACGACGTTTTTCTTTTCCTTCTTTTTGGATACGCAATGTCTCTTGGATTGTTTCGATCAAATCATTTTGAGTGGTTTGAAGGGTCTCGATATCCACGATTCCACGTTCATTTTCTTTCGCTGTTTCGATGGCTGAGATTTTCAGCATTTCTGAATTTTTCTTCAATAAGTCGTTTGTTGTTTCAGAGACTTGGCGTTGAGCAGTTACTGCATCTTTTTGACGAAGCAAGGTCAATGCGATCACGACTTGGTTTTTCCACAGCGGAATGGCTGTAGCGATAGATGCTTGGATCTTTTCAGCCAAGCCTGATTTGTGTTTTGGATCAAACGGATTTGTGGGTGCTTGCTGGATAGGTGCTGTTCGGATCCTATCGTGTTTCCCTATTAACCTTAGCGAT
>P_501
TTATGTACTTCGTTCAGTTACGTATTGCTAAGGTTAATAGGGAAACACGATAGAATCCGAACAGCACCTGATCGTCGTATTGATTCCTTTGATGACGGCTGGGATGAATCCTGCTTCTTCTAAGGCAACTACACCTGCAACAGTTGTACCGCCAGGAGAAGAAACTTGTCTACAAGTTCCCATGGATTTTTATCACTTGAAAGGAATTTTTGACAAGAACCCATAATTGCTTTTGCAGCAATCTCAGTTGCTGTCTGTTTGGACAAACCGTTCAGTACACCAGTCCGTCCCATCGCATCGATCAGCATGTAAACGAATGCGGGTGAGCTGCCAGCAAGACCAATGAATGTACTGAAATCTGATTCTGCTAAAGGATAGACGCTGCCGATTGCTTCAAAAATCATCGTAGCTTGCTGAAGCTGTTCCTCCGTGGCAGCTTCATTTTTGCAAATCGCAGAAACGCCTGCTCCTACGCTGACATTGACATTCGGCATCACACGTACGATGGAGGCCTGAGGATCTTCAAGCGCTGTTTCTAAATCTGTTAATGATTTTCCTGAAGCAATAGAAATGAATAAGACTTTCTGGCTATATTCTCTTAGTTCTTCCAATACTTTTTCAATGATTTTTGGTTTCACGGCTAAAAGAACGATATCTGATTGTGATGCAACTTCCTGATTACTTTTGCATGCATGAACGCAGGTTTCAGGCGCTAATTTTTGTGC
>P_502
AAGTTATCTCAATTGATTTACTCGTTACTATTGCTGTGCTTGGTGCCTTTATGATCGGAGAATACAAGGAGTCAGCTATCGTTACATTCTTGTTTTTGTTTGGTAGCTATCTGGAACAAAAAACATTGACCAAAACGCGGGAGTCAATCAAGGCTTTGACCGAGATGGCCCCATCTACTGCTAGTGTTGTCCAAGAAGATGGAACGACTGAAGAAGTGGAAATCGATGACGTGGAAGAAGGCGATATCGTCTTAGTAAAAACTGGTGGAGCTATTCCTGTGGACGGACGAGTCATTGACGGGAAAGGGTATGCGGATGAAGCCGCAGTGACTGGTGAATCACGACAAGTCGTCAAAATCAGTGGAGATGAAGTCTTCTCTGGAACGATTTTAGCAGATGGCTACGTGACGATTGAAGCAACTAAGGTCGGAGATGATACGACCTTTGCCAAAATTATCGAATTAGTAGAAGAAGCACAAGATACCAAATCCCATGCGGAAAAATTCATTGATCGATTTTCTCAGTATTATACTCCAACCGTTTTACTTATTGCGTTAGGTGCTGTTCGGATTCTATCGTGTTTCCCTATTAACCTTAGCAATACG
>P_503
TATTGTAACGTACTTCGTTCAGTTGCGTATTGCTAAGGTTAATAGGGAAACACAATAGAATCCGAACAGCACCTTCGGAACATCTTTTCTAACCATATCAACGGATATTTCATTCTCTCTTCTCCATTCCTACTCATCATTCATATTGTTCATTCGATACAGAATCTTGATCAATTCTTTTTTGTAGAGTGGTTTTAACCCTCTAAAATGCCACTAGATCGCATTAACTGACGGTTTCTGGTTTGTAAATCCTTGATTGTCTTTCCTTCAATGACGAAAAAGAAGCTTAAGTCAGGACGTTCTTGTTCTGCTCGTTTCAATTCCTGGATTTCTTCGACTAATTTCTTTTCATATTTTTTTAATCGTTGTAGATTTCTTCCTAAGGACTGCCTTCCCATCGATTTTTATCTAATAATTGCCGCTTTTGCACGATTTGTTCCGTTAGATCCGTCTCTGTGGTCAAACTAACTAACTTAATTGTTGGCACATACGTACGCAT
>P_504
TTTTATGTATGTACTTCGTTCAGTTACGTATTGCTAAGGTTAATAGGGAAACACGATAGAATCCGAACAGCACCTGAAAAACATTGTAGAACTGGTGTATAATGCGGGGAAATTTGAAGGGTTAAATACAACGTTGTTACAAACAGAAGGGATTATTAAGTATAATCGGGCCAACAACGTGGCTGTAGATGATGTCCTGACCGTCGTTAACTTAAAAAGAGGCTTTGAAATGCTTTTAAATGACGTACAGGAGCCCCTGTTAGAGACAAGTAAGCGGATTAATCGGATCGTTGCAGCAGAGGATGCGCTTTTTCCGGTGAAATA
>P_505
GTGTGATTTACTTCGTTCAGTTACGTATTGCTAAGGTTAATAGGGAAACACGATAGAATCCGAACAGCACCTGGATAGTCCTTCACGGAAGTTCGAAATGATTGGCAATTCCATCATTCGACCATTAGGGGATCAAACCACGCATTCCGGCAAGCTGTGTAAAGTTGGAAATGTTACCACGAGCTCCAGAATCAGACATCATGAAGATTGGATTTTTCGCTTCCAAACCTTCCATCAGTTTTTGTTGGATGCTGTCTTTTGCAGCATTCCAAACAGCAATGACACGTTCATAACGTTCGTCATCTGTGATCAGACCACGACGGAATTGTTTTGTAATAGTTTCAACTTGTTTATGGGCATTTTCAATGATTTCTTGTTTTTCATTCAGTACACTGATGTCAGCGATCCCTACTGTGATACCGGCATGTGTCGAATGTTTGTACCCTAAGTCTTTCATATGGTCAAGCATCTTAGAAGTTTCTTTTACTTTGAATCGTTTGAAGACTTCTGCGATGATGTTTCCTAAGTTTTTCTTCTTGAACGGTAATACTAATTCTTGCTCTTTGATATGTGCAGGAATATCAGTACCAGCTTCAACAAAGTATTTGTCCGGTGTTTGGACGGTCAAGTTGAAGTCTGTTGGTTCATTCAGATAAGGGAATTCAGGAGGCATGATCTCGTTGAAGATGATCTTACCAACTGTTGTGATCATCGTACGTTCTTTTTGCCATTCAGTAAATGGTTTTTCACCTAATGAGTTAGGGTTCACACCGATACGTGAATGTAAATGAACATATCCGTTAGGTGCTGTTCGGATTCTATCGTGTTTCCCTATTAACCTTAGCAA
>P_506
TGTTATGCTGGCACTTCGTTCAGTTACGTATTGCTAAGGTTAATAGGGAAACACAATAGAATCCGAACAGCACCTAGATTCGTTACTGCCGGATGGCTATCTTGCTTTAGCAGATATCATGGTAGCCCAAACGATCGCATTACTTTGTTCGGTGAAGGTTGGTAATACACCAGATACACCATCGCCAAGTGGAACAGTCAATCGTGTGGTCAAAGGCGTAACGATTTATCCATATGAAAAATAGGAAAGAGTGTGAAGCATGTTAGAATGGTCGGAAAATAAAAGACAAGCAATGGAACGTCTATCGACGCCAGAAGGCATTATTACCGCTTTGGCGATCGATCAGCGAGGCGCGCTGAAGAAAATGATGTCGGCTTTAGGGATGGAAGCGACAAAGGAAAAAATTGAGCAGTTTAAAACACTAATTTCCCAAGAATTGACTCCTTATGCCTCAGCAATTTTATTGGATCCTGAATACGGACTGCCTGCTGCACAGAAGCGTGCAGCAGCGAGCAGTCTGTTGGCATATGAAAAAACTGGTTATGATCAAACCGTACCCGGCCGCTTGCCGGATCTGCTGTCGGACTGTTCAGTTCTGCGATTGAAAGAGTTAGGTGCGGATGCGGTGAAATTTTTACTGTATTACGATTATGAAGAAGCAGAGGAAATCAATCGGCAAAAGCAAGTTTTTGTTGAA
>P_507
TTATGTCTATGGTTTACTTGGTTCGTTACGTATTGCTAAGGTTAATAGGGAAACACGATAGAATCCGAACAGCACCTGTTTGATGAACAATCATTTTAGTAAATACGTGGAAGAGCGGCAAGAAGATTTGTTGAATCAGTATGTATATACAATTGATTTATTGTGGTTAAATAGTGGGGAAACATGGAATAGTGAAGAACTTGCAGCACTATCTGAGAAAGTATTAGAGAATAATATTTATTTTTCTATAGAAGACGAACAAGGCAACATGGTTTGGGAACTTACTGGAAAAGATTTGAAGTCAGCACAGGAGAAACTGAAAAAAATGCATTGAAAGTTTCTGAGAAAAACAGTGTGAAACTAGACGAAACAATAGAAGTGAAAAAGAAGTTAATTAATCATTGTTCATCAAACTTAATGCGACTAAAATAATCGATCCTATTATTAATGTTGCGATTGCTAAAAAGGAAACAGCTAATTGAGTAGGTGCTGTTCGGATTCTATCGTGTTTCCCTATTAACCTTAGCAAT
>P_508
ACTGTAACACTTCGTTCAGTTACGTATTGCTAAGGTTAATAGGGAAACACGATAGAATCCGAACAGCACCTGGACGGTGACAAGGTTTTTGTCACCGCCCCTATTATTTTTGTGTTTTAATAGCTCTTTTTTATATAGATAGTGCCCATACCTATGAATAATAAAACGATACTCCATATACCAAGTGTCAAGATACCATTCATGAAAGTAACCTGTTCTGAAGCTAGTGGCGAGAAAATATCTCCTCCTATGATCACATTTTGAAAATCAACATAAGAAGTTGGCAAGTAATGACTGATTGATTCTATCCATCCAATCGAAGAAAACAAGCGATACTCTGCTAAGAAAAGACAAAGAAGTGTACCTAAAAGATTGACTAGAGAATGTTCAAATAAAGCAGATAGAAGAAAACTGATGTACTTAAAAAGAGCACCCACAACAACAGAAAGAAAGCTCTGGAAAAGATACTCATACATCGGCAGGATTCGTATCTCCTGACCAATGATCGTTCCTACAGGATAACGGAAGTCTCCCAAACCATTTTTGATTATTACTAGTATAGAGACAATCAAAAATGGCATCACGAGACTTAGCATAGCTGCACCATAATAAATGGTAAAACGGATGCTATGTTTCTTTACCATACTATCCAGTAATAGATTGACTAGAGAGATTACCTGCTTTTTCTTTTTTCATAAGATGATGAAGAGAACAAGGCGGTTATACATAAAATCAAAAAACTAGAAATCATTCCTGAAAAAATATTTTCGTAGTAATTTGCTAAAGAGAGATGCGCTGGCAAGTCAAAAATAGAATATCTTTGGATCTGATGTTCTTTCATATAACGGAGCAACTAGGTGCTGTTGGATTCTATCGTGTTTCCCTATTAACCTTAGCAA
>P_509
TCATTTTTATTGCCCTCTACTTCGTTTCGTATTGCTAAGGTTAATAGGGAAACACGATAGAATCCGAACAGCACCTATATCCCTTGGCTGATAACAGAAAACGGTATGGGAAGAGAATATGAAGAACAGTATATGGATGAGAAAGGAATCGTGCAAGATGATTACCGTATCGAATTTATCGGACAGCATTTGCATTACTTGATCAAAGCAACAGAAGAAGGCGCAAATTGCGAAGGCTATATGTTATGGGCATTCACTGACTGTGTGTCACCAATGAATGCATTTAAGAATCGATATGGATTAGTTCGAATCGAATTGAACGATGAACGAAGCAGAACATTGAAAAAATCTGCTTCGTGGTATCAGACTTTGATTGATAAGAGAGAATTGGATTTGCCTGACGAAATCTATAAATAAATAGAAGTTTTTTGTAGATGTTCATTGTATTTACTGGTTATTTGAAATAAAAGAGGTTGTGAATCCAGCGTTTTGAGCTAATACCCAGGGTCAGCTGATTGAACACCGTTTATTGAGAGGTTGTGAAAAAGCTGTCCTGCATCAAGTAATAAGAATAGCAAAGTAAAAACAACATCTTATGTTTTTAACTTGGTTGGACTTATTACCGCAGATGCAAGCTTTTGAATACCGTTTATTTGAAAAAAGTTGTGACAAGTTTTGTGTCACAACTTTTTTTGTGCACGTTAAAAGAAAAAAGGTAATAAAAATTAATTTGTGTGTTTAGTGTGCGCTTTCTTTTTTATGTGCTATGCAACTTGGTATAGACCTTAAATGTGATGATATCAACTTTTTAAAGCGCTTTTAAAGTTGGCACGCTACTTGCTTATATACAAGTGTAAGTATAGAAAGGAACATAT
>P_510
ATCTTTTGTAAGCCTCTTCGTTCAGTTACGTATGTTTAAGGTTAATAGGGAAACACAATAGAATCCGAACAGCACCTATTGACACCACCAGTCCCACTACCACCTGTAGAACTAATTGTTCCATCTTCATCAATAGTGATGTTTTCTCCAGCAGTATAATTTTTCAGTGAATCGAGTTTTTCTTTTAACTCCAGCGAAAAATTGACATCAGATTGTCTGACTGCAGAGACTTTCCCTGTCTCATCAATCGTCAATAATTCACCAACTTTTATGCCACCCAAACGGTCGATAGTGGCAACTGGCAACACGTAGTCACCTTCTCCACTGTTTAAAATTTTTTGATACATTTCTGCCGTGATAATGCCGTCATCTTCTTCACTTGCATAGGGTAATTCTGTGAGAACATTCTCTAATCCCAAATCTTCTTTAGTAATGACGACGGCTCCAATTTTTCCATTAACAGATAAAACTGTTGCTTCTCCTGCTATTATTTCTTCTAACCCAAGAACTGCGGAAGCATGTGTGATTGGAAAGAATTGGCGTTGTACACCCGTTTTTTCATCCGTTTCCATCATTCGTTTAGTTTTAGCCATTAGATCACCCCAACTTTCTCAAGAGTGAACACATTTTGCTTTGGATCATCAACGGTTGCGATGATCAAGGCTCCTTCTTCAATCGGGAATGCTACAGTTCCAACTTTTTCGACTTCATGATTATCTGAAAAGAGATCATCCTGCAAAATATCAGTCACTTCAATCTCCCCGTATTCAATCGTGAAAAGCGTTGCTCGCAATTTCTGATATAAATAGTCCATATCTGCCAGCAAACGCTCTGAAATAGACGCATGACGAACTCCTTGAATATCTACTCGCGCATCCGTTAGTTCGGCTAACATGACTCCACCTGGATCAATCGTCTTTAAAATATCCTTGATTGATTCAAACCATGCCAAATAGTCTGATTCTTGTCCTT
>P_511
TTATCATATTTACTTCGTTCAGTTACGTATTGCTAAGGTTAATAGGGAAACGCGATAGAATCCGAACAGCACCTTTGGACACTCAATCATGTATTCTGAACCAGTGCCGCCAAGTCAAAAATTACAACTTCCTCCCATGTTTCCACGTTATTGTCATCCGCTTTGTAAAGTTTGATAAAGCCTGATTTTCTAAATTTTGTGCTCCAACAATCGCATACAATTGTCCTTCATAATTAAACATTTGTGGATCACGAAAATGATCAGTTACATCAGCAGGTTTATGGATCAAGAACATTCTCAC
>P_512
TGTTATGTTAACCTATTCGTTCAGTTACGTATTGCTAAGGTTAATAGGGAAACACGATAGAATCCGAACAGCACCTAGTAAAGGAGCAATCAAGCGAGCGAAAAAGGCTGGCATCAAAACAGTCATGATCACTGGAGATCATGTGGTGACTGCCAGTGCCATAGCGAAAGAATTAGGTATCTTGAATGATCCGTCAGAAGCACTTTCAGGATCAGAACTGCATCAATTATCAGACGAAGAATTAGATGCGCGTGTCAAAGCTCTCTCTGTCTATGCTCGGGTAACGCCAGAAGACAAGATCCGGATCGTCAAATCTTGGCAACGTACGGGTGCAGTCGTAGCGATGACTGGGGATGGTGTGAATGATGCACCAGCGTTGAAAGCAAGTAACGTTGGGTGTGCCATGGGGATCACAGGAACAGATGTGGCGCAAAGTGCCGCAGATATGATTTTGACGGATGACAACTTTGCGACGATCGTAGACGCTGTCAGTCAAGGACGTTCGGTTTATCAGAATATTCGTAAAGCTATCAACTTTTTGCTAAGCTGTAATATTTCGGAGATCTTTATTGTTTTGAT
>P_513
ATTATCATTTACTCGTTCAGTTACGTATTGCTAAGGTTAATAGGGAAACACGATAGAATCCGAACAGCACCTACAGAAATGAAAAAAGCAAAATTATTTGGTTTAGGTGCTGTCGCACTAGCAGCAGGGTTATTTTTAGGTGCATGCGGCAACAACGGCTCTACTGATTCATCCGGTGGCAAAAGCTCATCAGACACAACAACTGCAGCATTGATCACAGACACAGGTGGTGTAGACGACCGTTCATTCAACCAGTCAGCTTGGGAAGGACTAGAAAAATGGGGGAAAAATGAAGGACTTTCACGAGGAAATGATGGCTTCCAATATTTCCAATCTTCAAATGAATCAGATTACATCCCAAATATTGACCAAGCATTGAATGCTGGATTCAAAACGATTTTTGGTATTGGTTATAAACTAAAACCAGCGATCCAAGAACAAGCAACAAACAATACAGGTACGAACTTTGTTATTATCGATGATGTCATCGATGGATTAGATAACGTTGTATCTGCAACTTTAAAGACAACGAAGCTTCTTATCTTGCAGGTGTTGCAGCAGCTTATACGACTGAAACAAACGTAGTCGGCTTTATCGGCGGTGTAAAAGGTGAAGTAATCGATCGTTTTGATGCTGGATTCAAAGCCGGTGTTGATGCAGGTGCGAAAGAATTAGGAAAAGAAATCAAAGTATTGAATCAATATGCTGGTGACTTCTCTGCTCCAGATAAAGGACGTTCAATTGCTCAAGGTATGTATGCACAAAACGCAGATATCATCTTCCATGCTTCAGGCGGTACAGGTAACGGTGTATTCCAAGAAGCAAAATCATTGAACGAATCAGGCGACAAAAAAGTTTGGGTTATCGGTGTTGACAGGTGCTGTTCGGATTCTATCGTGTTTCCCTATTAACCTTAGCGATA
>P_514
GTATATGTTAACCTACTTCGTTCAGTTACGTATTGCTAAGGTTAATAGGGAAACACGATAGAATCCGAACAGCACCTGGTCTTCATGAGTTCCTTCTATCAATGGAAACGCAAGAAATGGTAGATAAAATCATGGCTGGGGTTCGTACAAAAGATATCGAAGTACGTTTAGCAGTCTATATGATCTGTCAGCAGACGATGACTATCCATTTTACATGGACCCAATGCCAAACTTGTACTTTACACGCGACCCTTCCGCATCAATGGGAAATGGGATGACGATAAATAAGATGACTTTTGAAGCACGTCGTCGTGAATCGATGTTTACAGAATATATTTTGAAACATCATCCAAGATTTGCAAATAAAGGAATCGAAGTATGGTTGGATCGTGAAAATCCAGATCATATCGAAGGCGGAGACGAATTGATCTTAAGCGATAAAGTAGTAGCTGTTGGGATTTCTCAACGAACTAATGCGAAAGCTTTAGAAAAATTAGCACGCCACCTATTCGCAAAAAATTCAGGATTTGAAAAAGTGTTGGCAATCAAAATTCCGAACAACCGTGCAATGATGCATTTGGATACCGTATTTACAATGGTAGATCACGATAAATAGGTGCTGTT
>P_515
ATGCCCTAACTTACTTCGTTCAGTTACGTATTGCTAAGGTTAATAGGGAAACACGATAGAATCCGAACAACACCTAAAAACAGTATACGCCTCTTTTATTCCTTCCTCAAGTTTTTTTATTCTTTACGCTTCTGGTATGTTTTGTAGTAAAATAAAACTAATCAATCAATTATTGGAGAAGATGCTATGACGGGAAAAGGATTGGATCTCTTGCTGGACACTTGTTTACTCGCTGGGAAAATCATGATGGAAAGCAATGCGGAGATGTATCGGGTAGAAGATACGATGAGTCGAATTGCTTTAGCTTCTGGAAATTTCCGTTTGGTCAGCTATGTCACTCAAACCGGTCTCTTTATTGGTCTTGATCGTACCTCGACCATCCGAATGGAACAAATTACCAACCGTTCGATTAATTTTAGAAAAAGTAGTAAAAGTAAATGATCTTTCACGTAAATATGTTGCTTCAGAGCTAACATTAGAAGAACTTTACTGCGAACTGCAAGCAATCGACCGAGACCGTTCTTTCTTTCCTGTCTGGTTGCAAATCGTTAGCGCGGCAGTGATCAGTGGAACAATTATGGTGTTATTTGGCGGAAAGATGACCGATTTACCTGTGACTTTAGTCATTGGAGGATTGGGATACGCAGCTTATCTATATAGTTTGAAATTTTTTAGAATCAAATTTTTATCGGAATTTTTATCTTCTTTATTGATTGGCATAGCCGCTATCTACAGCGTACGTTTTGGCTTAGGAAGCAATCAGGATCTTAATCATTATCGGATGTGTGATGCCTTTAGTTCCTGGAGTTCAAATTACGAACGCTATCCGTGATTTGCTAGCTGGACAGGTGCTGTTCGGATTCTATCGTGTTTCCCTATTAACCTTAGCAATACGT
>P_516
CTATATAACTTACTCATTCATCGTATTGCTAAGGTTAATAGGGAAACACGATAGAATCCGAACAGCACCTAATGCTATCAATGATTTGTTGAGTTGTTTGCTTCATGTAAGTAACCTCATCTGCGTTAATCGGTGAATTAAACCGTAGTTATTCACAGGTTGAATCGTTTGTGCCCTAGATGAAACTGATGTGCTACTAGAATACGATCACCAATTTCTTGCAGCATCTTTTAGAGGTTGAAACTTGCTTCAGGTCCTGCTTCACCAACACCGATAATATTCGGAGAATTAAACACACTACCTTTCGCATACCAATCGACACCCAGAACGTTAGATTCCCCCTTCAATGGATTGAATTCTCCGCTCAATTTAAAATGTGGTAACGGAATATGTGGTATAGAAATATTCAAATTATCAAAGATACTACTGATTTTATCTCTGATCCAATGATTGGAACGTAAGCAGTTCTTTTAATACCTTCCCAAATGTTAGCAATTGTGCTTTTGACGTTATTGAATATGTCGGAAACGATACCTGTTAGATTGGACCAACCGCTTGAAATTGCATTTTCCATCGTTTACTTTTAGAGCTAATAGTGCTTGTAATTCCATCCCAAAGTTCAAAGCAGTGTTTTCAATCATTAAATTCCGCTGATCCACGAAGATATACTATTCCAAACACTTTGAATGGCACCTTTAGCTGCGTTTGTAGCATTGCTTATACTTGCTAGTCACGCTATTCCAGATATTTGATGCTGTAGAGCTGATTGAATTCCAAATTCCACCTAACCAACTAGATACAGTTGACCAAATATTTTGAATTACTGTAGCAGCTGCTTGTACCAAGCTAGTGATTGTATTCTTGATACTGTTCCAAATACTAGAAGCTGTTGCACTAATTGAATTCCAAATATTTGAAGCCGTTAGTACTGATCGCTCTCCAAGGTGCTGTTCGGATTCTATCGTGTTTCCCTATTAACCTTTCAGCAAT
>P_517
ATTGCCTGTACTTCGTTCAGTTACGTATTGCTAAGGTTAATAGGGAAACACGATAGAATCCGAACAGCACCTATTGAAAAGAAAGCCAAAGAAAAATTCGCTTATAGAGAAAATAAGATTTATGAAGAAAGCAATTTTAATATTCTTTTTCGGTTGATTCTGATTCGAGTGATTATGGTCTTTATCTGATTTTGACATTTAAAAACCTCCTAAGTTTGTATGCTACATACTAATTGGTTTTATTTTTCTAATTCATTAACATGAGTTAAGACTTGTTCGAGAATACTAAAAACATGAAGGTCATCTAAACTGTAAAGCATACTTTTTCCTTCTCTTCTTGATTTCACTAAGCGTGCGTCTTTCAACGTTTTTAATTGATGAGAAATAGCGACTGTTCCATGTCCAGAGAAATAGCGATATTTCCAACACTACACTCTTTTTTCTGTAAAAGAAAGAGAGAGAACCGACAATCGTGTAGGATCACTAATCACCTTAAATAGTTTGCTTATTGACAGAATAGATCCTTTATCGATTTGGAGAAGTTGTTTTTATATCCATAGTGTTTTTATTCCTTTCATATGACCTTCCGTTCATATCTATATTACCATATGAGCGAAACAATGCTAATCTTTTGTTTATAAAAGAGAAGTGGCGTTCTCTTTATCTTGACAAAATGTATATAGCGATATAAAATGAGTATACAAACATATGATTAATTAGTCATATGTAAGGTGGATTCATTACGATTTACTTTTGGAATAAACGAAAAGGAGTCAGAAATAGCAGAAATTTATGTGATTCAAGAAGTAAATGATGGAAAACAAAGGAATTATAAATTATATAGGGAGGCAATAGAAGTGGAAACTATCCAAGAACAACAGTCTCAAGAAAAGCATAATCATAGGTGCTGTTGGATTATGAACATCTATTAACCTTAGCAATA
>P_518
TATGTTTGTACTTCGTTCAGTTACGTATTGCTAAGGTTAATAGGGAAACACGATAGAATCCGAACAGCACCTAGATCGCTATAAGAAACAAATCGTAGGAGAAGCAACTTCATTTACATTATTTGGTGATGGAAGCCAGTCTAGAGACTTTGTTTATATAGATGATGTAATCCAAGCATTACTTTTAGTTGCGAATGAGGAAGCTGCACTGGGGAAACAATTCAATGTTGGAACGGGTAAAGCAACCACACTTTTGGAATTGATTCATGCAATCAATGAAATTTGTGGTAAGAATTGACACTTGAATACAAAGAAGAGCGTTCGGGTGATATCATGACTCTCTAAGCAGATATTACTAAGATCCAGTCAATTGGCTATCAACCGAAATATGGTATTTTAAGTGGAATGACTAATTATTTGAAAACTGAAATCAATTAAAACATACTAAGATAAGATTAGAGGGTAAATTCAGGCTCTTTGTCAATAAGGACTGATGAGTTTTGTAAAATCAAATCTGGGATAGAAGGGCTCTTTGTCAAATGATGTTGGTAAAGAGAAATCTTAGAATAATTTGGACAGAACAGAAAGAAGAAAACCTCTTTCTGTTCTGTTTATTTGGTTAAAAATGTTTTGCCATGACGAATCATAATTCGTAGTTTGAAATTGTAAAAGTTGTGAAAGCCGTACGCATTGCGTTTTAATACTTTGATGTGGTTGTTTAAGCATTCCAATGGTCCGTTTGAATAGCTGTAGTGAAGCGCATTTTGGATCTGTGGCAGAAACTTTTTAAACGTTCGTAAAGTGGTTGTATAGGTTTCTGGCAGACCGCTAATGTCTCTAGTTAAACAATCCTCAAATAGTGACTGATCTCTTTTCTTTTACCGCATAAAGAATGTCTTGGTATAACTGATAGCCTAGGTGCTGTTCGGATTCTATCGTGTTTCCCTATTAACCTTAGCAATACGTAAAATGTTTC
>P_519
TTTTTATTTGTCGTCTTCGTTTAGACAATTGCTAAGGTTAATAGGGAAACACGATAGAATCCGAACAGCACCTTTTTCAAATACTTCCTGGTCTTTTTCAGTATGATTGAATGTTTTAACAATGGTATGACCACCATATGTTTCTTCTACTTGGTTATTCAATAAACCTAAACTTTTTTGCTGATCTGCGAAAAACACTTGTGATTTCGGCGCTACGATCATCACGATGATCAAGCTTAAAGGGATCATCAATAACGCGACTAACGTCAATTGCCAGCTGATTGAAAGCATCATCACGATGACCCCAATCAATGTGACTGCACTAGTTACAAATTGAGTCAAATTTTGCTGCAGCGTGCTTGCGATGTTATCCATATCATTGATTGCTCGAGAACATGATATCCCCATTTGTATGTGTATCATAATAGGAAATCGGTACACGATTCATTTTGGCTTCCAAATCATGACGTAATTCATAAACTGTTCGTTGGGAAACACGTGTCATAAATTGTTAAAACATTCAATCATACTGAAAAAG
>P_520
ATTTTACTTCGTTCAGTTACGTATTGCTAAGGTTAATAGGGAAACACAATAAAATCCGAACAGCACCTGTCCACCTTTTTGAAGATATTCCAATGTCGCAACATTAAAGAAAACTTTTGTTCTTTCGACTAACTCATTCAGATTACTGATCAGTTGATCCCATTCTACTCCTTCTTCCAGCCATTTTGCTGCTTGGATCGCAGAAAAACCTGCACCAATACCAATATTTTTCGTATCTAGTACATATGCTTCCAATTCTTCTTGCTGTTGTGCAATTAAACGAACCACATTATATGTCCCGCTCAATCCACTGGAAATTGTTACCGCAAGTACCTTTTCATAACCGTCTTTTTTGATTTGCTCAAAGATTTCTGTGATCGACTCACCATCCGGCAAAGATGTACCAGGGATTTCCTCTGGCAAACGTTGATAGATCTCTTCAGAGGTAATGTCAATTTTATCTGTATATACCTGATCTTTATAAATAATTTTCAATGGGATCAACTGATGAGTAATCTGAATGAGTTAGTCGAAAGAACAAAAGTTTTCTTTAATGTTGCGACATTGGAATATAC
>P_521
ATTTTTTGTTTCGTTACTTCGTTCAGTTACGTATTGCTAAGGTTAATCGGGAAACACGATAGAATCCGAACAGCACCTCTTAAATACTTTGCATTTTTCCCACGGACGATCCCATCTAACTGTTCACGAACAGCTTGTTCACTTCGCCGAATGTTCTGTCTTATGCTCTTTAACTCAGGAGAAGCGTCATCAGTCACGCGTCCGTCTTCATCGATTGCTTCCTTTAAACG
>P_522
ATGTAGCCTACTTGGTTCGTTACGTATTGCTAAGGTTAATCGGAGAACACAATCGAGATCCAAACAGCACCTGAAGAGTGGAAAAATGGCGGAGGAACACAAAAAGACGTTATTAATTCCATGATTCAAGATTTTAGCAATATGGATGGTCAATACGACCAATTAAATAAAGCTTCTACAATTTGGTCTGCACTTGGCGAAGATAACGCGATGAAAGTTGTCCAATCTTTGACTGATGTTAACCATACATTTGATGATGTTAGTGGATCTGCACAAAAAATGAATAAAAGATGTTCTTCTTCCGTTACAAGAATTAAACGGAAAAATAAGCTGAATTAAAGGATTCATTAGCTCCTATAGGCAACACAATCATAGATGCACTCGAACCAGTAATTGATTTTCTAGGAAAGATGGCTGATGCGTTTAATAATCTTCCACAACCAGTACAGGATTATGCCGTAGCGATTAGCAGTGACTGCTGCATTTACTTTATTAATGCCAATAATAGTTGGCTTCATGGCTCTAGGTGGTAGCCTTACATTAATAATAGGAGCAGTTATTACTGTTATTGCTGGAGTTATAGCAATTATAAAAAACTGGGGCGCAATTACTGACTGGTTTAAGGGAATATGGAGTAAATTCACTGATTGGTTGGTAGTATTGGGAAAGTATAAAAGAAGGTGCCTCATCAGTTTGGGATGGAGTTAAAGAAACCTGGTCTGGATTTGTAGATTGGGTTCAAGATATTTGGCAAGGAGACTCTTGATTGGTTTGGAGAGCTATGGAGCGGATTAGTTGAAGGAGCTTCCAACATCTGGCAAGGAGTCCAAGAACTAGGTGCTGTTCGGATTCTATCGTGTTTCCCTATTAACCTTAGCAA
>P_523
TGTTGTAACCTACTTCGTTCAGTTACGTATTGCTAAGGTTAATAGGGAAACACGATAAATCCGAACAGCACCTATTTTCTTCTCGTAGATAGCAAGCATATTTTCATTTCAGTTTGGATCGTTTTCTTGTTGGTACCTTAAAAGCTAGCTAATTCTTCGCTTGTTATCCAATGATTCTTATTTCTTAATACTACAAGAATTTGGAGTTGTCGTTTATTTAAGTCCATTTGCTTACACCTCCTCTTTGTTATAAACATACAGGAAAAACCTCTCAAATGACAATAGTCACTTGCAGAGGTTTAAAAATCATTTGAAGAAAGATCTATATTCAAGGTTTTTACCATTAGACTGGATAATTTGTTTATAATATTCAAAACTATCTTTTTTCAATCTCCTAAAGCTTCCGCTCCCATCATTTTGTACTATCCACATAAATAAAGCCATATCGCTTCCTCATTTCCCCTGTTCCTGCCGATACGATATCGATTGGTCCCCACCATAAGTAACCAATGATTTGGCAACCATCTTTTATTGCCTCAGCAATTTCCTGAAGATGTATTTTTAGATACTCACAACGTTTTGGATCGTGGATTCGATTCAATTCATCTGGTGCTTCATCTAGTCCAATGCCATTTTCAACTATAAATAATGGTAA
>P_524
ATTTTTATAACATTACTTGGACTAAGTTACGTATTGCTAAGGTTAATAGGGAAACACAATAGATGCAACAGCACCTAAGAGTGTTTTTACTTCAATATAAGAACCCTCGATATTTTGTGTTTCTTCGATAAAATAGATGTTTTTTATATATTCCTTCATAGTGATTCCTCCAAAGAAGTCTTTTATTTGATAAGTTTACTCCGAAGAGTTGTTAATAATCCGTGAACAAAAAGTAATTCTTTTTCCAATAGTTGTTAAAGGTTTTTTATTTTTTATAGTATTTTTTGTTATTTAAGAAAGGAATAAGGTTAAACAAATAACAGGTTGCTTTTTGGGTCTTTTTCCGTTCAAGAAACTGAACGAAGAAAAGGGAAAGTTGTCTCTTTTGTGATAAGAGAAATCATAATAAACGAATGACTTACTTTCCAATAAATTGAGAACAGTCAGAACCAGACAAATTAGTTGCATCTGATGAATAAAGTGATTATTCTATGACATGAGGTGATACAGATGAAATTAGAAGTGACAAAAGAAGCACAAGAAGTATTGAAGAATAAATTAGAAGCAGACGATCAACTTTTATTAGATATAGGTGCTGTTCGGATTCTATCGTGTTTCCCTCTATTAACCTTAGCAATACG
>P_525
TGTCCCTGTACTTCGTTCAGTTACGTATTGCTAAGGTTAATAGGGAAACACGATAGAATCCGAACAGCACCTTCATGAATACTGTATCCTGACCAGTTTGGATCACTTTTTTCTGTTCGAATCCTGGTCCATAATCACAATTACCTTGAACCACTTGGAATGTATCCCATAATGGGTCAGAAGCTTCTAATTCCGAATCACCACAATGGAAAAAGATATCCACTTCAGAACGATAACGATCTACTAAGTCAACGAGGATATCTCTGTCTCCATGATTATCACTTACTACTAAATACCGCATCTATCTCTCTCCTTCCAGCCATTGTTTCCACTCGGCACTCAATTTTTTCATTGCTTCAGCCAGATGACTGATCTTGTTTTTTTTCTTCGCTCGATAATTCTGCTGCTGTTTGTTTCTTACCTTCTGGGATACATTCCAAGTGGTTCAAGGTAATTGTGATTATGGACCAGGATTCGAACAGAAAAAAGTGATCCAAACTGGTCAG
>P_526
GTCTTCAACTAGGTTCCGTATTGCTAAGGTTAATAGGGAAACACGATAGAATCCGAACAGCACCTATTATCAAAAAATGCACAGAATTTATTTTCACTAATCAATCTAATGAAAGATTTGATCTGGCGAAAAGCTGATTTAGCTGAAGAACTGAAAATCGATGTTAAAACAGTGGATCGGCATCTGAAACGTTTGGCGGAAAGCGACTGTCCCATTCAGCTGATTCTTCATAAGAAAACCGTTCAGTTAGTTTATGATCAAGGATATAGCGAACCTTATCTCTTGTTTGTTTTTCTGATCCAATCACCCCCGTTTTGTTTACTGAAAAATCTGCTATTGAATGAACCTTACGAGCAGAAGTACGATCGTTCTACGCAAGAGCGATTGAGAAAGTGGTTTGGCGAGTACCACCTTTCTTTTTCTTATAAAAAAGCACAGATCTTGGTTCAGAAAGAAAAGTAAGATATCTGCTGTTTTGCTTTTTGAAAGATTTTCCGCATTTTTTTGCAGATGATGGAGAGCAGTCCTTTTCTGAGATGTTCATCCAATTATTGAAGCAAAGAAAGGATCCGGCAGGAAATTGAGATTTTAGGAGACAGTCGAACACTATTCTTTGAATTGTTTCCTGAATTGCTATTTAGAGAGGAGCAGATTTTGCCAATAAAAAAGAAAAAAATTATCTAGCAATTTTGCGCTTGAGCTGTAACCAGATTACTGAAAAGCGGTGGAAACGGATAGAAGAGACACAAGACTATCGGAAATTGACGATTGTGACTGAAAAGCTTGATTCGCTGTTTTGGCTGAATAGCGAATTTGAGAGCGAAAGCAAATCAAAGCTGACAAAAGTACTTTACCAAGAATGACTTCGTTACGTAATTGGTATCCATAGGTGCTGTTGGATTCTATCGTGTTTCCCTATTAACCTTAGCAAT
>P_527
GACGGTGGTCAACTGATTCATTCGTTCTAGTTTCTCTTGTTCATTTAATCCTTCACATTGTCTGTAGAAACTACACGATAATAACGTTGAAAATGATCTTCTCTAGTAATTAAGACTCCCTCTTCTGTACAGGATTTATACAGGTGCTGTCGGATTCTATCGTGTTTCCCTATTAACCTTAGCAA
>P_528
TGTCCTGTACTTCGTTAGGTTGGTCTTGCTAAGGTTAATAGGGAAACACGATAGAATCCGAACAGCACCTAAAATTCCTCCAATGATCATTCTTTCACCACCTTTTCAGATTCCAATAACAACCGTTTCCCAATCATTTCAGAAATTTCTTTATTTTTGATCAACTTTTCAACATATTCTTGAAGTCGATCTGCTGCTTGTTCTTCGTAAAATTGAATTAACAATTTTTTAGCCGTCTCATTCTCAAGAGATTGAACGATTTTATAAAACAATATTTTCTTCGTTTTTTTCTTCTAATTGATCATGCAGTCCATGATAGAGATTTCTAGCATATTCATCTGGTAGGAAATAATAATCAATTTGTAAAGCCTTGGGGTAGGAATCCGCATGTATTCAGATGTATGTCTATATCATTGATATCCCACGATGGATTGAAATCTTCAATATATTGATAAGCATAAGGAAGATTCGTTTCCCCATGATTAAAAATAGGATACGGCCGTATTTTATGACCTTTCAAATCTTGTCGTTTTAAAGGAGCGAGTACAATCGTTTCACCTTCTAAAGGTGCTGTTCGGATTCTATCGTGTTTCCCTATTAACCTTAGCAAT
>P_529
TTTTTTACCTGTACTTCGTTCAGTTACGTATTGCTAAGGTTAATAGGGAAACACGATAGAATCCGAACAGCACCTATTCATTCCAGGTGCGTCTCCGCCACTGGTCAAAATTCCGATGCGTTTCATAATAAACATTCACCTCATTAAAATATTTTATCCTAAGTATGACTTAGGTTTACAACCATTTTTGCGTTAACCACGACTAACATTCTAACATTATTTTTCTCACTTGTCTTGATTTACGGATAAAAAAATGAAAAAAAATGAAAGCAAGTAGTATTTTTTACCGTAAGTTATTTGAAAACCACATTATCTTCGCCAAGCAGATAAATAAGTTGCCCCTTTATACTCTTGCTGTCATCCACCCAATAAGCATCTGACAGAACTACTTTTCGTTGCGTTTTTTCGTGATACATAACTACTGGCATATATCCTGGGTGTTTCTGAAAAATCACTTGTAATTGTTTCATTATCTCGGGATCTTCCCGTTCTTCTGTAATACGCAAATAGCAAGTTTGTGAAGGATACTGGGCTTCTAACTGGTTAGGATCAGCAAAGCTTTCTCCAATTAGTTGCAGTTCTTGATTATATTTGCTGATTTCGCTCCGCCCTTGAACAAAGATCACTCGATCAACGGCAAACAAATTACGATATTTACGATAAAGAGTTGGAAAAACTGTGACAGAAATTTCTCCACTACTGTCGGTTCCTTCAACAAGAAGGCCATCAGTTCTCCTTTTGTCCGAATTTCTCTAACTTCCTTGATCATCACTAATAAATTGACTCGTTAATAGGTAATACTGTAATCAGCTGAACTTGTTTAGCTAAACGAAGACGATCGAACCCTTCTGCAGGATGACCTGACAAATAAATACCTAAGTACTCCTCTTCCAGCTTCAAGCGTTCTTCTAGTGTATAGTCAGCGACTTCTTCTTCTTTTAATGCCAAGGTGCTGTTCGGGATTCTGTATCGTGTTTCCCTATTAACCTTAGCAATAC
>P_530
ATGTTGTGCTTCGTTCAGTTACGTATTGCTAAGGTTAATAAGGGAAACACAATAATCCGAACAGCACCTCCCCAACTTATTCGTTAGTTGTTACTGCAATCTTGACTAATCTATTCTTATTGACTTTCTTAATTACTGATTATGCCTATCAATTTGCCTATTCTTTATGTACAGCGGCAATTTTGATTTGTTATCTACTTGTCGGGATCTATCAAGTCCAGTTTTCTTTAAAAGAAGGAATCAAAAAACAAGTAGTGATCGGTGGGATTGCTGTAGTTTTTGAATTGATGGGCATCATTTTAGCAGGATTTTCTTATGTCCTTTTATGTAGTATTGCCTATCTTCCTGGTTTTTGCTTCTACTGGATCGCTTGTCGTGAAACCAAACATCAAATTACGGGAAAAGAAAAAGTAATGATTGGGCTGATTTGTGTGGCCGCACTGCTTTCAATCGGGTTGCTTGCTGTAGGCTGGATCAAGATATAAGGGGGAAAGAAACATGAAAATCGCAAATTTCGTGTCAAGAATGGCTAAATAAATGGGAAAAGAAAGTCAATAAGAATAGATTAGTCAAGATTGCAACGACT
>P_531
TACTTTTTTTCCCTGTTACTTCGTTCAGTTACGTATTGCTAAGGTTAATAAGGGAAACACGATAAATCCGAACGACCTAAAAAAACGGCATCTTCGTAAAGCTCGAGTTGATACTCTTGTTGAATAAGACTGGCAAGACCATCAATTCCTTTTCGCAAATCTGTTTTTCCGCACACAATATAAATATGTTTGGTTTGAAGTAAATCATAAAGCATTGGACAACAGTTCTTTCAAAATAGCTTGAAGAATATAATTGTTAATACCGTTATAGATCAAAACTTCGGAACCATTCTCTCTTTTGATGCGCATCGCTAACTTGGCAGCCGCAGGTTTACCTTTTTCTGGTGCACTCTTTTCGTTTCCTAATTGGACAGGAACAATCTCATTTAATTTATACATAAAACCTCCAGACTTCTTGATAGCTCAAGTATATCTTGAGGTGCATTTGTTAGTAAGGTACTGTTCTATGGGGCGCTTACTCTAGGAGTGAGCATTTTTCGAAAAATACTAAAAATTTTTCAAAATAGAAAAAAAGGCATACAGACAATAAACTGTCTATACGCCTCACAGACTCTATTCTATACATCTAATTTTGGCTGTCCTGCAAAAAATATGTGTTAGCCTCCATCGAAAGATCAAACTTTGGAAAACATCATTATAACTTTGCTTGGTAAGAGCTTTGCTAAAACATGATATGACTTGTATACAAAATGTGGAGTGTATTCCAATAAATAGGAAGGATTACAAAATTTGAAACCAAATAAGTAAAAAATACTGTCACTTTGAATTAATTTGAAATAGTAAATTCTCATTAAACTATTGAAATGCTGATACCAAAAAATGAGGTGCTGTTCGGATTCTATCGTGTTTCCCTATTAACCTTAGCAATAC
>P_532
ATGCTGATCTTATTATCATCGTTGTCGTATTTGCTACATTAGGTACAGCGACATTGAGTGATGCATTATTAGAGGTGCTGTTCGGATTCTATCGTGTTTCCCTATTAACCTTAGCAAATG
>P_533
TTTTTATTTAACTTACTTCGTTCAGTTACGTATTGCTAAGGTTAATAGGGAAACACGATAGAATCCGAACAGCACCTAGAAAAGGACCGTTTGGACAAGGACATATAACGACTCAAGTCCCAATACTGAAGGAGTCAAAAACTGGTTATGCGTAATTGTCTGAAAGCTAGTTGTGGCACTGCTGACAGCTAGCGAGACAAGGATAAATGCAAAAATTTTCTTACTCCTCAATGCACATGCAAAATGCCAGTTTCCATATGTATGGATCGTCAAGTACATTCCTGTAACAAATAAAACAAGAACAAGCATACCAATAAAAATAGATGGCTTTTTTTTAAGCATATCGTCGTCCCCTTATCAGAAGATAAAGGAAGATAGCCCCACCGATGATTCCAACGATCACACTGACTGGTATTTCATAAGGAAAAATCAACACGCGAGCGACAAGATCGCAAAATACTAAGAACAAACTACCTGCTAAAGCAGTTACGCCAATTGTTTTGTGCACTTGATCTCCATATATTCTAGAGACAAGATTCGGAATGATCACTCCGATAAAAGGAATGCTTCCTACCATGATCAACATGACTGCACTAGCCAATGATACTAAGCCAATGCCTAAAAACTGCATCTTCTGGTAATCTATTCCCAGATTTACTGCAAACGATTCGCCCAGACCAATGATCGTAAATCGGTAAGCAAATAGCCAAACCAAGAGCAACAAT
>P_534
ATTATTTTTATTCCCTGTACTTCGTTCAGTTACGTATTGCTAAGGTTAATAGGGAAACACGATAGAATCAGAACAGCACCTTTCCATATTTCCATCGACGAAAGGCATCACTTTATCTAATTCACGTACAAATTTAGTGCCAAATTTAAACGAATATTCTTTACCTTTAATTTTTAATTTCAATGTTTTTCATCCTCCTAAAATAAAAAAGAGAGCATCTAAGCCCTCTTATGCTCCTGTCGAAGTTGCTTTCACGGTATCTTTGAATGCATATTGAACAACATCGGCTTGATCTTCTGTCAAGGTTGCATAACCATCTTGACCAACACCATTAGGTGCTGTTCGGATTCTATCGTGTTTCCCTATTAACCTTAGCAAT
>P_535
TAGTGTTTATGTACGTACTTCGTTCAGTTACGTATTGCTAAGGTTAATAGGGAAACACAATCAAGATCCGAACAGCGCCTCGGACAATCAAAGAACTGATCCGAAAAATAAATGTATCACTCAAGCAATTTTTATTGATTGATGAATTTATTTATTCTAATCATAAAGGAGAGATCCAAACCAAAGAAACCGATCAAACTAAAAAGTTAGCTGTTTTTTCTAAGTTAAAATTATGATTAAAAGAATCCAATCGTTTTAACTATTTGATGTTACTAATCAATTATCCACAAACTGCTGTACCAAAAAAATATTTACTTGAACAACTTTATATATCGCCCTCCTATCTCGAAAAACTGACAAAACAGCTGAATCATTCCTTAATAAAATTCCATTTACGGATCCTATCTGTAAAAAATTGCTGTACTCTTGAAGGAAATGAGTTATCTATCCGTCTCTATCTTAGGTGCTGTTCGGATTCTATCGTGTTTCCCTATTAACCTTAGCAAT
>P_536
ATTGCCTGTTACTTCGTTCAGTTACGTATTGCTAAGGTTAATAGGGAAACACGATAGAATCCGAACAGCACCTTAAAAAAAGCAAACGTTCCTCATGTTCTTTATTCAAGAGAAATGGTGGAGTCCTTTTGTACTGTATTTGATTTGTTTATACCTGAAAAAGAAAGCTCTTACTCATTGGCATTCGCACGAAATAAACTTTATAATGGATTTCTTAACTTCAATCAACCAAATACGCCCCTTCCTACTTTCATGCTTTATCAAGAACATAGCGTGTTGAAAGAAGTCCAAACCGCCATTGAACAATTTTATATGGATTTCAGAGAACAAAATCAACACTTGTTACCAGTTATTTTAGAAAAGGAAAATGTGCAATGGATGGTTGAAGACCTAGTACATTTGTATGATCGCTACAAAAAACAGCCGCGAATTGTGATTGGTGTGAACTATACGCGTGATTTTTATATCAGTAAAGATCTGATCGTTAAGATAGAACAAATTTTTTCAAATGAATCGATCAAAATACAAAAGGTGCTGTTCGGATTCTATCGTGTTTCCCTCCTGACCTTTAGCAATA
>P_537
TGTTATGTCCTGTACTTCGACGTTACGTATTGCTAAGGTTAATAGGGAAACACAATCAAGTCCGAACAGCACCTGACGTAAATGGGCAAATATCGTAGCAAAGAAAACTGCTAAAGATGCTAATAATAGCCGGATTTATGCAAAATTTGGGATTGAAATCTACGCGGCAGCAAAATCAGGTGATCCTGATCCGCATGCAAACCAAAAACTACGTTTCGTCATTGATCGCGCTAAAACTTATAATGTACCAAAACATATTATTGACCGAGCAATCGAAAAAGCAAAAGGTGCAGGAGATGAAACATACTCTGAATTGCGCTATGAAGGATTTGGACCAAGCGGCTCAATGGTGATTGTTGATACATTGACGAACAATGTGAATCGAACAGCAGCAGACGTACGGGCAGCATTTGGGAAAAATGGCGGGAACATGGGTGTTTCCGGAGCGGTTTCTTACATGTTTGACAATACAGCAATCTTTGCTTTTGCAGGAGAAGACGCTGACGAGATCCTTGAATACCTAATGGAAAAAGACATCGATGTTCGCGATGTAATGGAAGAAGAAGGACAAATCATCGTTTACGGTGAAGTAGCGGATTTCCATAGTATACAAGAAGCATTAAAAGAAAAAGGAATCACTGATTTTTCAATCGCTGAGATCCAAATGATCCCTCAAAACGAGGTAACACTATCTCCAGAAGATCAAGAAACATTTGAAAAAATGATTGATGCACTGGAAGATCTAGAAGATGTACAGCATGTGTTCCATAATGTGGCATTAGAAGACTAAGCAACCAGTTTTAACGAAAAGTATTCAGTCTTTTTCGAAAAGCAAGACAATCTCACTAACAGATTGTCTTGCTTTTTTGTGTGATTTATTTTCTTTTCTAATTCAACCTGTGGTATGATGAGAGCATGAGTACCATGTGAAAAGGTGCTGTTCGGATTCTATCGTGTTTCCTATTAACCTTAGC
>P_538
ATTTTTATAGCCTCTTCGTTGCAGCTGCATGTCTAAGGTTGGGGGTGTGAGACGGAAAATACAGGCGATAAATCCGAACAGCACCTAAAAAAAGAAAATAAGAAAATCAAGGGTAGGTCTTTTATAAGATCTACCCTTTTTATCAAATCAAAGAAAAACGTTATGGATAAGATAATTTTACGTTTGTTTGGCTCTTTTTTTATATACATACAATCAATTTTGTTTTTTTAAGATTTATATAAGTCAGAAAAAAAGTCAAAAAACTATGTGTATATTTTGACCAAAATTGACCAAAGCGATATAATAGTTTTTGTAAAGATCAAAGAAATAAGTGATCTTACCTTTAATTAGGAGGGTATACCTGTATGAATATTGAGAAAATGACTACGACGCTTCAAGAAGCGATTGCTGAAGCTCAACAGATTGCGGTCACTCGAAAACATCAAGATATCGACATTGCCCATGTATGGAAAATCTTTTTACAATCTAATCATTTTGGTCGAAATTTCTATACGGATGCCGGATTGGATGTCGAATCTTTTGAACATGAAATTGGTCGGTCTCGGATGAGTATCCAGTTGTTTCTGGTGGAAACGTCCAATATGGACAAAACCTCAGCCAGAATTTCTTTCGATTATTGAATGAAGCAGACCAAATACGTGAAAGCTTCGGCGACGAGTTTCTTTCAACGGAAGTCGTTATTTTAGCGTTGATGAAATTAAAAAATTATCCGTTAACTGTTTATTTGAATAAAAACGGATTATCTGAAAAAGAATTAGGTGCTGTTCGGATTCTATCGTGTTTCCCTATTAACCTTAGCAAT
>P_539
CTATGTGGCCACTTCGTTCAGTTACGTATTGCTAAGGTTAATAGGGAAACACGATAGAATCCGAACAGCACCTAGCTAATTTATTTTGTTTTTATTTTCTTATTAGTCAAATGGATTGCGCCTTTCCTACTTTCATTTGCAGAAAAAGTGTACGCAAATTCTTCTATTATCATCGTATCGCTAGTTATTTGTTTAGGAATGTCTTACGTAGCGGATCTTGTTGGGCTTAGCTCTGTCATTGGTGCTTTTTTTGCTGGGATAGCTGTCAGTCAGACAAAGGTTAAAGAAGAAGTATACCACAATGTAGAGGCTTTAGGATATGCAGTATTTATACCAGTATTTTTTGTCAGTGTAGGATTAGAAGTTGATTTTTCTGACTTTAGTGAACAACTACTCTTTATTTCTATATTGACGCTTGTAGCGATTTTGACCAAATTGCTTGGAGGTTATTTTGGTGCTCAGATTGCCGGTTTTTCTCAACATAGTTCATTGATGGTCGGTGCTGGTATGATTTCGCGTGGAGAAATGGCTTTGATCATTTTACAAATTGGACAGCAAAGTCAATTGATCGAACCACAGTACTATTCACCTTTAGTTATCGTGATTTTATTAAGTACACTTATTTCTCCACTTGTTCTCAAATATTTTACAAAAAAAGTTTATGAAGTGTGAGTAAATCAAAAAGAAGTTGTGAAAGAGACATCGTGAAAACCGTTTATTTGAAAAAAGGACTGTGACGATAACGCCACAGTCCTTTTACTGTACTTAAAAAGCAATTTTTTATTGATAATTTTGGTTGAGGTATTGCAATAGTTCCGATGCTCGTTTGGAGGTGCTGTTCGGATTCTATCGTGTTTCCCTATTAACCTTAGCGATA
>P_540
ATGTTTATGTTAGCCTACTTCGTTCAGTTACGTATTGCTAAGGTTAATAGGGAAACACGATAGAATCCGAACAGCACCTACCCAAAATATAACAGAAACAGCAGGACTAGTGCGGGAATGCCTCTAAAGAACGATAAATAAAAACGAATAAAATCATTCAGAGGCAGCCAATCCAAAAGACCTAAAACTGTCAAAAGCAACCCTACCAGATTTCCTAAAAGAAACGACACGAAGCCAATCCCTAATGTGTATACCAAGCCTTGCAGTACGAAAGGAAGTGAAGTCCACATGAGGGAAAAATCAATTAGAGGAAAGTACATCACTCACTCACCGACTCAGCCATCGTTTCTTTCGGTTTGACTGAAACATCAGTTTGAAAATATTTTTCAGATATTTTCTTTGTCGTCCCATCTTCTTTCATCTCTTTTAATACGCCATCGATTTTCTTTTTCAGAGCATCATTTCCTTCTTTCAATAAAAAACCACTTTCGTTTTCATTGAAATAAACGTACTCCAGTATTTTTACAGGGATATCTGGTAAAGCAGATACGGCCATTTTCTGCAGATAATAATCATTTAGAATAACATCTGTTCGACCATTTGCTACATCGCTTAAATACTGATCATTCGTGGCATTGTCATATGTGACTAATTTAGGTGCTGTTCGGATTCTATCGTGTTTCCCTATTAACCTTAGCAAT
>P_541
AATCTTTATTACCTGTACTTCGTTCAGTTACGTATTGCTAAGGTTAATAGGGAAATACGATAGAATCCGAACAGCACCTAAGTTCGATATTTGATATTACTACTTACTTGTTGATGTATTTTGTTATTTGTCCTGCTGTAGTGGGCGGAAGTTTCCATACATTGGATAGTTCACAGCGAGTGATTTTCATCGCATTATTCCATGCAGGATGGTTTGTCGAATCACTATGGACACAAACCTTAGTGCTCCATGCACTGCGTACACCGAAAGTACCATTTATCCAAAGCAACGCAACATTTGCCATGTTTGTTATCACTACATTAGGAATTATTGTCGGTTCTGTCCTTCCTTTTACAAGTTTTGGTGCTGAATTAGGCTTGATGCCACTTCCTGGCAATTACTGGTTATGGTTATTTGCTACAGTCATCGCTTATCTGGCGCTTGTGACAGCTGTGAAGAAAATCTATATCCGTCGATTCCAAGAACTCTTATAAACGAGAAGGCTGGTTCTTTGCTTCTGTTCTTTTTGGACCAGTCGTGCTAAACTATGTGTATTGTTTTGGAAAGGATTAATGTATAGATGAAAGGTGCAATATTTGATTTAGATGGTTTGTTAGTTGACACAGAAAAAACGTATCGTGATGGCTGGCTTTGGGGATTTCAGCAATTTGATATCCATATCCCAAAAGAAATCGTTGACGCTTGGGGCGGAAAAAACTGGAAACAAAGTTTTGATATTTTAGTGAAAGCAGCAGGTAGCCCTGAAAAAGTACAGGAAGTCCGAGCGAAGCGTGAAGAATATTTTTATCAACAGCTGACAAGCGGAGCCATCCACTTAAAACCATATGCAAAAGAAATATTGGCAGACTTAAAAGAACGTCATATGAAACTAGGCATTGCTACGACCACTGTTACGA
>P_542
GTTTATGTTGACGCTTCGTTCAGTTACGTATTGCTAAGGTTAATAGGGAAACACGATCAAATCCGAACAGCACCTAAATATTCAAAATTCCTTCATCTGATACGATCCCTAATCCACCTGAACTTCTGATCACTGGAGCGTAACCTGCATCTTTCAGTGTTTGGATCCCGTCACTTAGAAAAGGAGTTCGAACATCCTTCATACCTAAGATGACTGTGCAGTCATATTGCCAGAAATGTAAAAAGATTTGCTGGTGTTCTTTAGAATATTCCGTTAATATATCTGTTAATGCAAAAGGGGAAAAGTCGTTTTTTTTGATAAATGTGCTGATCTAGTCGAATCGCAGGGTTCATTCAACGGCTCACTTTGTATAAATTCATATTTTCTACAATATTATACTCTAAAATCAAAGAGTTTTTGTTGTTTTGGAAAAAAGGTTTTCTGTAAAAATGGACAAGTTGCTTAACAAACAAAAGAAACTAGGAACAAGGTGCTGTTCCAAATTTCTATCGTGTTTCCCTACTAATTTTCGATG
>P_543
GTTTCATTTTTATTCTTGATCTTACTTCGTTCAGTTACGTATTGCTAAGGTTAATAGGGAAACACAATAATCCGAACAGCACCTGTTTCAACACATGTTTTTCATTATTAGGTTAGCCTTATTGAACTCTTGATGTGATTCTACAGAAAATTTTCATAAAATGCGAGGAAAATTCGAAAAAAACTTTTTCATCATTCTACTTGAAAATGCTTTCCATTTTAGTTAAACTATATTTAAATAAAAAGTTAGGTAAACCTAAAAAGGAGTGTAAGATTTGGAACGTACGGCCATTGTAATTCAAGACCTTTCAGCCGCTTATCAAGGGAAAACTGTTTTGAAAACTATCAACTTGACGATAAATCCACAAAAAATTACCGGTATTATCGGACCAAACGGTGCAGGAAAATCAACATTTATGAAATCTTTGCTAGAGTTGATACCAGCTACTACTGGTAAAGTCACCTTTTCTGGACAGTCGGTAAACTCAGTCCGTAAAAAAATAGCCTACGTGGAACAGCGAAGTGAATTGGATCTTTCCTTTCCAATTGATGTATTAGGCGTTGTACTTTTAGG
>P_544
TATGATCTACTTCGTTCAGTTACGTATTGCTAAGGTTAATAGGGAAACACGATAGAATCCGAACAGCACCTCCATTCAATGCACTTAAAAAGCCCTCATAAACAAACAGCAGTCCTTGCCCTCCACTGTCTACGACACCGACTTCTTTTAGGACTGGAAGCAAGTCTGGAGTTTTAGCTAAAGCACGCTTTGCTCCTTTTACAACAGCTGTCATTACTTCAACGACATCATCAGTACTTTTTGCTTTCTTTTCTCCAGCTTTCGCTGCTTCTCTAGCTACTGTCAAAATCGTTCCTTCTACTGGTTTCATTACTGCTTTATACGCAGTTTCAACTCCATGAGTGAAGGCTGCAGCAAGATCAGAAGCATTTAATGAGACAACATCTGGAATTTGCTTAGAAAATCCACGAAACAATTGAGACAAAATAACGCCGGAATTTCCGCGCGCACCCATCAGCAATCCTTTTGAAAGCATTGCTGCTAATTCTCCTACTTTTTCTGAGGTTGAATCTAC
>P_545
TGTTATCTACTAGCTAACCTACTTGGTTCAGTTACGTATTGCTAAGGTTAATAGGGAAACACGATAAATAAAGAGAACAGCACCTAAAAAACCGTTCAGCTTTGATCAATTCAATGGAACAACAATCTCAACCAATTATTTGCATTTTACCTAATAGTGATGCTGGTAGCGAAATTATCTCAGAAAAATGTACAGAAATATTTAAAAACAGATATATTTCTATGTACGAATTTAGAGCCGGAGGAATCCTGACTATATTAAAAGAGTGCAAATTTATAATAGGAAATTCTTCTTCTGGGATAATTGAAGCTGCATCATTCAAAATACCAGTAATAAATTTAGGAACCAGACAAAATGGACGAGAACAATCTAAAAATATTATAAATGGGAGTTAAATGAAAATGAAATTGAAACTGCTTTGAATAAAATACAAGATCCTCGTTTATAAAAAGCTTGAAAAATGTTGAACCTTACGGTGACGGCAACAGTTCTAGAAGATGACAAAACATTGAATCAAATATTGAATGATGGGGAAGATATAAGTGGATTCAAAAACAAATAGCTTATTAAAATATACTAGTGATCCATACATTGGGGCTGGCGGACACGCAGAAGTCGTATTTGGAACACCATTAGAAAATAAGTTAATATATGGATTTTTTGATGATAGGCCAAATGGAGTAAAATATGAAATATCTTGGAAAATGAATTGAATAGCTGGGCGGATAGCAAAAAAAAAATCTATAAATTTATTGTAGCTATTGGTGACTGTGTAGTAAGAAAAAGATTATAAAAAAATTGAATATGCCAAGTGAGCAATATGGAATAGCTGTTCATAGGATGGTTATGGTCAAAAGAAATTTCAATTGGTTATGGAACTGTTATTTTTGCGAATGCTGTAATTAAGCCAGATGCTGTAATTGGAGAGCATGCTATAATAAACACAGGTAGCATTGTTG
>P_546
TGTCCTCTTCTTCGTTTCAGTTGCGTATTGTTAAGGTTAATAGGGAAACACGATAAATCCAAACAGCACCTGCAAGAACATCTTTTCCTTCATCCAATGTCTTGTTGACATATGACAAAGGAGTTCCATAATAATTCCCGACATATTCTGCGTATTCCAGCATCTCTCCAGCTTCGATCATTGATTCAAACTCTTCTTTGCTTCGGAAGAAATAATCAACGCCTTCGACCTCCCCTTCACGCATTTTACGGGTAGTCATTGAGATCGAATACTGAAAATCATTATCCTCACTCTCAAAAATTGCTTTTCGTACTGTGCCTTTTCCTACACCGGATGGACCGAGCAACACGATTAATAAGGATACTGACGACGTCCTTTCAACTAGTCTTTTTGTACTTATCGTTTATTTTGCACTTTTTTTCTGCAACTTTCAAGGTTATCTTTAATTATAGCTAGAAATTGGTAAAAAAGCTACCTACCAAGAGGTCGTAAAAAAGCTGTGCCTGCATCAGTAATAAGAACAGCCAAACATAAACAGCTTCTCATTTTGGTTGGGCCTCGCAGATGCAAGCTTTGAACGCCGTGTATAGAGGATGATGAAGAAGCCGATTAGTTTCGAGTATGAAGAAAAATTTTGTGAAAATAGTTTCTCACATTTTTGCATAAATTTGGCTTAATACCGAGATCAACATCACTTATTCAAAATAAAAAAAGATTGTGACACGAATTTTGTCACAACCTTTAAATGTATTAGGTGCTGTTCGGATTCTATCGTGTTTCCCTATTAACCTTGCAGCGATACG
>P_547
CTTTGTAACCTACTTCGTTCAGTTACGTATTGCTAAGGTTAATAGGGAAACACGATAAATACAAACAGCACCTCCGGGGATGGCGAGAAATGAGAGATGAACCAATGATGCTGATTGTATCGGCAAAAAAGAAGATGTAATAAAAAATAAAGAGGAGTATGTAAATGAGATCAGAAAAAAGAAATTGGATTTAGTACTTTCTTTAGCAGAACAGGATGAACGTATTTGGACCCTTGAGGGGTGACACGCAAATATTAATATACCTAAAGATGAAAGGATTATAATATATTTTGTAAGTGATATGAACCGTTTATATCTAATGATGACTGGCTTAATCGATTTGGGAATTGCAAAAGCCGGAGGATATGGAATTATTTGAAGAAAAGGGATTTTCCTATCTTATGCTATTTGATGATTACAATAAAATTGATCTTACCTTATTGCCCTTGGAAGAGTTAAATAATTACCTAAAGGGCGATAAATTAATAAAGGTTCTAATTGATAAAGATTGTAGAATTAAAAGGGACATAGTTCCGACTGATATAAGAATTAT
>P_548
TTGGTTATGTACATTACCTTGACTAAGAAACTATGGTGCTTGCTAAGGTTAAATATAGGGAAACACGATAGAATCCGAACAGCACCTCAGTTTCATCTAGGGCACAAACGATTCAACCTGTGAATAACTACGAATTCAATTTCACAATTGATGGTAACGCAGATGAGGTTACTATGAAGCAAACAACTCAACAAATCATTGATAGCATTACAAAAGTTCAAAATGATAATGCTTCGGCATGGCGTTAAACAGGAGAGTATTTCTCCTGTTTTTTTAGTATTAAAAAGGATGTGAAAAAATGACTGATTGTATACATTCTATAATCGATGGATTTCCTGATTATTTGCATAAATTGGCTTTAGCTGAAAGACCAACCATACCTTCTCCAAAAAGACAGAGAGTTGAAACTTCTGTTTTTTTAGGAAGGTTAGGTGGCTTAGTACAAGATTACTCGTTTGAAGACATGTCGTTTACATTGCACTATAACTATTTAGAGGATGTGGAAGACCATCAAGCGTTCAAGCAATCGTTTTATATCATGCGTCATTGGTTAAATTATGCAAAGAAATTAGAATTCTCTGATGATCCCAACGTCTATTATGTTATCCAGACTATCGATA
>P_549
TGGTTATGCCCTCTACTTCGTTCAGTTACGTATTGCTAAGGTTAATAGGGAAACACGATAGAATCCGAACAGCACCTACCAACAGGGAGGAAACTCACCAAGTTTTACTAAACGGTTCAGTGTACTATCACTTATCTGAAATAGTCGCTTTAAATCAGTATTTGTTAATACCAGAGGTAAATGACTGACTGCAAGCAATTTTTCCGTGTAATCTTCCAGTTTTTTTTGTAAAATTGAATAGAACTCTATTTCCAGAGAATTAACATTTGTTTTAACTTCCAACTCCATCACCCTTCTCTCTCAAAATCAAAACGACCACCACGGTACCCCTTAAAATTGTAAAAAAACACTCCAGTACTCCATCAAAACGGACTAGAAAGAGGAATTTTTAATATGAAACAAGGAATTGCAGACATAAAAATAATTAAAGAAATTCTTGAAAAATCTACGGCTAATGCAATAGCATTCGGAACAGGAATCAACTTGAGTACAGTAAAAAACTTAAAAGTGGAGAGAGAGCTGAAGAAAAATTAAATCTTGCCGATGTTATTAAAATCACAGAATTTGGCATGAAAAATATGCCAACCAAAATCGAAATATGGAAATAGTAGTTTTTCTGATCTATCAGCTGTTTTGCCAAAGCACATAGGAATCTCACCTCCCCCCAGTAATGGCGGGCCGATTTGGTTACGGAAGTATCATTATCGTAGTCGCGATTCTCATATTAAAATTTGTCGCTTAAAAGCTAACCTTGTCATGGCGTAACTAGAGGTGCTGTTCGGATTCTATCGTGTTTCCCTATTAACCTTAGCAA
>P_550
CTTTTTATAATCTACTTCGTTCAGTTACGTATTGCTAAGGTTAATAGGGAAACACAATAGAATCCGAACAGCACCTGCATCTACTACAGCAATTTCTGCGATTTTTTCTAAAGTTTTCCGATCTAGCAATGTGCCTGTAGGATTGTTTGCACTATTCAAACAGATGATTTTATTTAGTTTTGACTAAGGCTTCTAGCTGTTCTAAATCAAATTGCCAATCTTGCTTCTTCCTTCAAATGAACAAAGTCAACAGCGACTAAAGATTTGGGGATGTCATATAATTGCTGATAAGTAGGAAGCATCGAAACAACATGGTCTCCTGCTTCCACTAAACGCGTATAGAGCTAAAAGATTAGCACCAGTCGCTCCATTCGTTTGTAAGATGTTTTCGGATCGACGGTTTGATAAAGAGAAGCGACTTCTTGCTTTTTGAAAACATCTGATCCTTGATCCAGCCATAGTCCAATGGTTCGTTTTGCGTTTTTCGAAAAATTTATTTACGCTAGTCCCATCTAGACCAACGAGTTCGTCTAATGTCAATGCTTCGATCGAGCTTTGTGCAATATCATATACCGCTTTCTTTTCCCATTTATTTAGCCATTCTTCTACACCGAAATTTGCGATTTTCATGTTTCTTTCCCCCTTAGGTGCTATTCGGATTCTATCGTGTTTCCCTATTAACCTAGCAAT
>P_551
TTTCGTTTTGTAGCCTACTTCGTTCAGTTACGTATTGCTAAGGTTAATAGGGAAACACAATGATCCAGAACAGCACCTATGTCATGATCATCAATCAGAATCTGGCCTTCATAAAATTCGTAAAACCGCATCAATACGTTGATGATCGAGCTTTTTCCGCTTCCGGTGTGCCCCACTAATGCAACGGTCTCTCCCGGATTAGCGACAAAAGAGATATTGTTCAATACATTGTGCTCTCCATCATAAGAAAAGCTTACATTGCGAAACTCGATCTTACCTGAAGTAATCGCTTGATCTGCTCCAGGATTTTGTTGCGGTGCATATTTTTCTGTATCCATGATTTTCAAAATACGACTACCGGCAACCATTCCATCTGTAAAGGTGCTCAAAAAGTCCATCATTTGAGACATTGGATTAAAAAATCCCTGGACATAGGTCGTAAATGCATAGATCAGTCCAACTTCTACGGGAGAATGCAGCGCATCGATCCCAAACAAAGTCAACGCCAACGCAATCGCCAATGCATATAGAAAATTGATGATCGGACTTAACAGAATCGAATTTGTTTTGATCATCG
>P_552
GTTTCTTGACGTCTCTTCGTTCAGTTACGTATTGCTAAGGTTAATAGGGAAACACGATAGAATCCGAACAGCACCTCGATGGCTTCAATGGCTGTTCTTGTGTAAAGGTCCGATCTAATACATTCGTTGTTTTCGCTTCATTACAAGCTGTTCGTTGCCCTTTAAAATGAGCGATCGTATAGGTAGATGTCAATCAGCGGCGTTTCATGATTCGACCGATTCGGCGCCGACTGAGTTGAAGCCCACGCTTTGCTAAACACTTCTTCAATTTTCGGGTACCGTAAGCCTTTCGGTTTCGAATAAACTCTTCCTGAACGATCTCTTCTAAGTCGGACTCATTTTGGATCGGTTTCGCTTGATAATAGTAGGTCTGACGAGAAATATTGAGAATTTTGCACATCGCTGATATGGAATATTTATGCTTGTTGGCATCAATTACTTGTCTTTTCGTAGGTGCTGTTCGGATTCTATCGTGTTTCCTATTAACCTTAGCAAT
>P_553
TTTTTTACTTCGTTCAGTTACGTATTGCTAAGGTTAATAGGGAAACACGATAGAATCCGAACAGCACCTACAAAAATTGGGAGGAATTGATGGCAGAGATTGGATTTGATTATCGAAGAATCAAAATTTATAAGCAGAGAAACAACCTATCCAAGACAAAGAAAACTCGTACTAGCTCTAAATCAGACGTTCAAAATTAAAATTTGGACGTCTTTTTTATTACCCAAAAACGAAAGGAGATTTATTTTATGAAAAAGCCAAGATTTAAGAATTGGCGTTTGCTTGCAACACTGAGTCTATTATGCCAAACAATTGGTGGATCGCTTGGCCCAACGATTGCCTTTGCTGATGAAATTACTCATCCACAAACGGTAACTGTGGAATTGGATTTGGCTCACCAGTATGCTGTCGAAGGTACATTTAGCGATGGTCGTCCCATGTCAGAAGTTACCGTTCCCGCACTATGCAGTTTGGTGTGAAGCAAGATATTTTCTGTATTGAGCCAGGGGTGCCGATTTACAATGAGTTCACTCCTGGTTATGAGAAAAATCCATTGCCTGATATGTCGGAGAAAGCGAAATTAGTTTCCGTTTTATGGAAGGAAGCTGGTACGGATGTGGATACACATATTGTGGCCCAGAAGATGATTTGGCAAGAAGTTAATGGCTACACGCTTCACTCAATTAAATTCTGATGGTAGTGCAGTAATTGCGCCATTGAGTCAAAAATCAATCAAGCCATTGCGGATTATCAAAAGAAACCAAGCTTCCATAACTCCACAGTGAAAACCGTGTTAGGTCAATCGACTACTGTGACAGATACGAACGGCTTGAATTTATCGGAGTTTGATGAAGTTGTCGAGAATATCGCAAATATTGATTATCGTGTGAACGGCAAGGTGCTGTTGGATTATCGTGTTTCCCTATTAACCTTAGCAAT
>P_554
TTATGCCGTTTACTTCGTTCAGTTACGTATTGCTAAGGTTAATAGGGAAACACGATAGAATCCGAACAGCACCTATGCTCAATTCGCTGACAATAAGGCAGCACGCAATGAGAAACAGGAAGCATTGATGCAGCTGAATACAAAAGAAGAATTAGGCGAGTTGACAGAAGAAGAATTAGCACAGCGTCAGACGTTAGAAGCAGAAATCAAAGAATTAGAAGCTAGTGGCGATACACTGTTAGAAGAACAATTGAAATTAGAAGCAGAATTAAAAGATATCCGTAAGAATCAATGGTCTAGAAAAAAGAAACGTTTACTGATAAGTTTGAATTGCCAGATGATTGGAAAGATCAAGCAACAGATACACTGAATCAAGTAGGCGAAAAAATGTCAGAAGCTGGATCACAGTTAGGCAAATTCTTGAAGAAAACATTCCAAACTGTTTCAGAAACAGTGAATGACAACATGGAATGGAAAGATGTCAGCTTACGTGTCCCTGGGATTGCGACAACGAAATTTGAGCATGAATTTTACTATGAAGCTCCTGCAGCAAGTATCCTTGATATCAAGGCAGCAAACGGAAACGTGACGTTAAAAACGTGGGACAGCAACGATGTGAAAGTTGAAGCTAAGATCAAACTTTACGGAAAAATGGGTGCTGAACCATTTGAAGCATTCTCTGAACGGAGCCAGATTGAGGCTAATGAAGATAGTATTATCTCCTTCCAAATTCCAAATAAACGTGTGCGTGCAGACCTTGTTTTCTACTTACCTAAACGAGTATACGACCACGCAGCTATTAAACTTCTAAATGGCAACATCATGATTGAAACATTGGAAGCTAAAGATATTTATACAAAATCTACGAATGGTAACATCATCGTGGACCAATTAACTGCAACGATGCTGGAAGTAGAAGGTGTAAACGGCAATATCGATATTCGAAACGGGAACATCT
>P_555
TTTTGTCCTGATTTACTTCGTTCAGTTGCGTATTGCTAAGGTTAATAGGGAAAGTGATAAATCCGAACAGCACCTCCTCAAGTCAGAGGAATGTATAATGGTGACCGAGCGAGAAAACAGATGCTAGTAGATTACGGTTTCCGTTTGCCATCTGTTTTAGACAATCGGCCACTTCGGTTAGAAGAGTTTGAAAAACATGTCAATCAGATCATTTATGTCTCTGCGACGCCAGGACCATATGAACATGAAACAGATACCGTTATCCAACAAATCATCCGTCCGACAGGGCTGCTTGACCCAGTGATCGAAGTTCGTCCAATCATGGGACAAATCGATGATCTAGTAGGCGAAATAAATGAACAGTAAAAGACAGCGGGTGTTTGTAACGACATTGACGAAAAGGTGCTGCTGGATTCTATCGTGTTTCCCTAACCAAGCAA
>P_556
GTACGTACTTCGTTCAGTTACGTATTGCTAAGGTTAATAGGGAAACACGATAGAATCCGAACAGCACCTTAACCAATGTTTAAACCTCCGACTAAAATAAAACGTTTACAAAAATTATACAAGTCTTTATGAAAATTAGCAATGACAACAATAGTGATGTAAAAAAAAAACGGAAAACAATCACTTGTTCTCCGTTTTTTGATTAATCAAGCATCTAAAGCTTCTTTTCTTCTTTCTTGGATCGTAGCTACCTTGACGAACGGTAGATAGATCTCAAAATAGAAAGAACCAAATTGACAGCGGCTAGTACACCACCTGCAATACTTTTTGTTGCCAATAC
>P_557
TTTATATTAAGTCTACTTCGTTCAGTTACGTATTGCTAAGGTTAATAGGGAAACACAATAGAATCCGAACAGCACCTTACTTACTTGTTGATGTATTTGTTATTTGTCCTGCTGTAGTGGGCGGAAGTTTCCATACATTGGATAGTTCACAGCGAGTGATTTTCATCGCATTATTCCATGCAGGATGGTTTGTCGAATCACTATGGACACAAACCTTAGTGCTCCATGCACTGCGTACACCGAAAGTACCATTTATCCAAAGCAACGCAACATTTGCCATGTTTGTTATCACTACATTAGGAATTATTGTCGGTTCTGTCCTTCCTTTTACAAGTTTTGGTGCTGAATTAGGCTTGATGCCACTTCCTGGCAATTACTGGTTATGGTTATTTGCTACAGTCATCGCTTATCTGGCGCTTGTGACAGCTGTGAAGAAAATCTATATCCGTCGATTCCAGGTGCTGTTGGATTCTATCGTGTTCCCTATTAACCTTAGCAATA
>P_558
TTATGACTTCTTCGTTCAGTTACGTATTGCTAAGGTTAATAGGGAAACACAATAGAATCCGAACAGCACCTGAGTTGTAGAACAAAATTCTGTCACAACCCCTCTTTTTTGATCAACGGTGTTCAATAAACAGCGTTCATCTACTTCTTAGCTCTGCTGGTCCAGTAACCGAGTAAGCTCTTTGATAAATCTTTGAGCGATTTCACTGAGCGGACTTTCGCCGAATAAATGATATAAAATTCATTTAGTTCGCCTTCTGCCAAAGGGATTAACCGCAAGTGCTCGCGAATCCCTCCAATCACAATACCAGATCCTGAAGCGTAAGCATCAGTTTCAAGAACGATATTCATCAAAGTACCTCGATCACTCGTATAAATCACTGTTTCTTGATCAAGGTGCTGTTCGGTTCTTATCGTGTTTTCCTATTAACCTTAGCA
>P_559
TACGTAATCCCTGCTTCGTTGAGTTACGTATTGCTAAGGTTAATAGGGAAACACGATAGAATCCGAACAGCACCTATTGGAGGAACGATTGCTTTATGGCTTCGTTTGCCAATCTATCTCGATTCTATCGGAACGATTTTTGCTGGTGCATTGCTTGGGCCTGTACCTGGAATGCTGACAGGATTGTCCAGCGGTATTTTAAGTGGAGTGACAGATATTTTTCTCTGTATTATTCGCCAATCCAAATTCTCACAGGCTTGCTTGCTGGATTGATTTTGCCAAGATATCTCGGCAAAGATAAAAACAGCTTGAAACTGTTATTACTCGCTTTGGTTGCTTCGGTACCTGGAACGA
>P_560
AATACTGGTTTAGTGCTACTATGTTCGAGTATGCTTTTAGTATTTATTGACGAAAGGAACCGATCAAATGAAATCATTGTCACATCCAATAAAATCTGTAAAGGATTCAGCGGTCCGCGAAATCTTACCCGGTTTACTGCTTTCTTTTGCCATCGCTGCCTCAGCAGGCTTCTTGCTATTTATCTGCCACAGTTAGGTGGAGCGACTATTGCTATTTTATTGGGTATTTTATTAGGAAATACTTTTTTTAAACAGCCTGTTCTAGCAATCGGCACAAAATTTGCTGAAAGCAAACTATTAGAATTCTCTGTTTTTTTACTAGGTGCAACTGTCACAGCTCAAACGATTGCTCAAATTGGTGTAAAAGGAATTGTTTTTGTGTTACTGCAAATGTCAGTCACTATCATCGGTGCTTACTTGATTGGTAAAAAACTGCAATTCAGCGATACTTCTTCTTTGATGATGGAGGAAACGCTGTTTGTGGTTCTTCTGCTATTGCTTCAATCGCCCCTTCCATCCATGCGAAAGAGGAAGAAAAAGGACAGGTGCTGTTCGGATTCTATCGTGTTTCCCTATTAACCTTAGCAATAC
>P_561
ATGTTTATGTATCTACTTCGTTCAGTTACGTATTGCTAGGACATAGGGAAACACGATAGAATCCGAACAGCACCTGAAAGAGTTTAAAAGCTACTTACCAAAGCAATCTAAGAGGATTCTCCCCAGAGTATTGATGGTTGATGAATTTCGTTCGCACGCTTCCATAGAAGATAAAATGAGCTTTCACATGGCGAAACAGGACAATTAATTGATGTCTTGCCTACGCGTAAATTGCCTCGATTAACAAGCTATTTCTTAGGCTGCGCTAATCCTGAAGAAGTAGAATTCTTGGTGACAGACATGAACGCCGCCTACTTCCAGCTCACCAAACGTGTTCTGCCAAATGCGAAAGTCGTGATTGATCGGTTTCATATTGTCAAACACATGAATCAAGCGTTCAATGAGTTGCGTATCCGTGAAATGAATGAACTTCGTAAAGCCGGACAGAAAAGCCAGGCAGAAAAACTGAAAAAGAACTGGCGCTTTTTGCTAAAAAATCGTGCAAACATCAACCATTATGAATACAAAACATGGAAAAGTTTCCGAGCACCAAAATACCCATTTCTTACTGAAGCAATGAAGGTGCTGTTCGGATTCTATCGTGTTTCCCTATTAACCTTAGCAAT
>P_562
TGTGTGTGTGTGTGTGCTCACGCTTAGACAGTTACGTACTGCTAAGGTTAATAGGGAAACACGATAGAATCCGAACAGCACCTGGTATCTATCATTTAAGCTGGGATTCCCAATAATACCTTGATTTCGGTGCAAAAACCCTGAATGGCGAATAGCGGGATGGATGCAGGAGCTGATCTTGAACGGCATCATCGCAGGCGTGGGAGCAGTGTTAGGATTTCTACCGCAATTGATTATATTGTTTTTATGCTTAAACCTTCTGGAAGACTGCGGATATATGGCGAGGATCGCTTTTGTCATGGATCGACTTTTCAGGAAATTCGGTCTTTCAGGAAAATCCTTCATTCCTATGCTCATTGCTACAGGATGTGAGAGAATGTCCACGTAGATGGCCAGTGGCCGATTGAAAACGAGCAAGATCGTCGTTTGACGATCATGGTCACAACCTTCATGCCTTGTTCTGCAAAGTTGCCGATTATTGCCTTAGTAGCAGGGGCCTTTTTTCCTCATCAATCTTGGGTAGCTCCTTCTGCCTATTTTCTTGGTATGA
>P_563
TGTTGATTGTACTTCGTTCAGTTACGTATTGCTAAGGTTAATAGGGAAACACGATAGAATCCGAACAGCACCTAAGATTACTCGTATCTATGATCGTGTACTCGAGACCATTTTTAGTAAGAACTTTGTCAAATAGACGGAATGTTCCTCCATAGACATCATCTCCTAATAAGATATGATCGCCAGCTTGAAAAAGAGAAAAAACGGCATGAATCCCAGAAAGACCAGAAGAAAAAGCGAATCCTCGAACACCGCCTTCCAAATCAGCAATCAGTTCTTCCAATGCAAAACGAGTAGGATTACCAGATCTTGAATATTCATATTGTTTAGGCTGGCCGACGCCATCTTGCCGATAAGTGGATGTTTGATAAATAGGTACACTGACAGCTCCTGTTGTGGGATCTTCACTGATGCCTCCGTGGATCAATTTTGTTTGAATGTGCATGTTTCTTTCCTCCTATAAGTAAATGTTTTTTGATAAATAGCGGTCTGCTGCGTCTGGAAAGGTGCTGTTGGATTCTATCGTGTTTCCTATTAACCTTAGCAAT
>P_564
ATCTAATTATTTACTTCGTTCAGTTACGTATTGCTAAGGTTAATAGGGAAACACGATAAATCCGAACAGCACCTGAAAAGCTGTTCTGCATCAAGTAATAAGAATAGCCAAATAAAAATAGCTCCTCATATTTTGCCGTTTTTTGAGCTAATACCGAAGGTCAGCTAATTGGCCACCATTTATTCAGAAGAAGGAGTTGTGACAAAACTTTTGTCACAGCTCCTTTTTTTCAACTATTCAATCAAACGTTTATTTTGGTTCAATCTCAATGACTCGTTGCACAAGATCTTGATAAAATTCTTGTTCATGAGAGACGATGATTCTCTCCTGTGGAAATTTTTATATCCGTCTTGTAAGCTTT
>P_565
ATGTTGCTGTAAATGCCCTACTTACTTCGTTCAGTTACGTATTGCTAAGGTTAATCGGGAAACACGATAAATGCAACAGCACCTAGTGGTCTACTGCCAAATCACCGTTCGTTCCTTTAAATGTCTTTCCAGGTATCCGTACAAATCGATCCCAGACTGATTCTCCTTTCCCATCTTCTTGCCAAGCTCCTTCTACTTGATACGCTGCAGAAGCAGAGCCCCACAGAAAATCTTTTGGAAATGAGGTAAGTTCTTTGTGTTCCATTCATCTCTTCCTTTCCTATAACCTTCAATCGTTCCTCTTTTAGAATAACACGAAACCCCTTCCACAACAAAATAAAATTATGTAAAGGAGGTTGTGAAAAAGTCGCTTAGTTTCGAGTAGTAAGAAAAATTTTGTGAAAATGGCTTTCTACATTTTTGCATAAATTTGGCTTAAATCTGGCTTTTGAACACCGTTTACCAAGAGGTTGTGAGCCTGCCATTCAGCTCCGAGTCACAAGGAGTTGGCAGGAGAACACTGTTTATTCGGAAAAAGGGACTATGGACACGTCTTTTGTCACAGTCCCCTATTTGTTAATTTCTCGGCGTAACATCTTCGCCAAACCATTTATCGGATATTTTTTGGAATTCACCTGTTTTCTCTAGTTGATCTAGGGCTTCATTGATTTTTTTCACTAATGTACTATCTGACTTGCGTGCACCAACTGCAAAATCCTCACTCTCATAAGAACCTTTTGTTATGTTGAAGTCTTCTAGTTCGTTTCTTTGTTTCAAATAATAGTCTGCGTATACTTTATCCATCAGCAGACCATCGACCCGTCTGCTTTTCAGATCGATCAATGCTTCATTAAAAGGTGCTGTTCGGATTCTATCGTGTTTCCCTATTAACCTTCAGCGA
>P_566
CTTTTTGCTGACATTTCTTCGTTAGTTACGTATTGCTAAGGTTAATAGGGAAACACGATAGAATCCGAACAGCACCTTGCGAAAATAGGATTTTCATTTAGTTCCTGGAAAGAGTTATAGTTCATGGATGTAGAAGCAACTTGTCCTAAGAACGCTACTAGAGGCACATGGTCCATCTGTGCATGGTGCGAACCATTGATCAAATGTGTGAGCACCAGGTCCTGCAGAGCCGAAGACAGCGCCGACTTTCCCCGTTAATTTTGCATCTGCAGCGGCTGCGAGTGCGCCGACTTCTTCATGACGAACTTGAATGTAGTTGATTTCGGTTTTTTCTTGATATAGCGCACCATCCATAATTGAATTGAAAGATCCTCCGGGAATGCCAGATCTGGTCGATATACCCAGCTTTCAAGAACTTTTCATTACAATGCCTGCATTGATTTTTGACATGGTGTTTCACTCCTTTTAGCAATGATGATACATAAATTTTTTGTATCTATAGAGTATAGAACTTTTTATCGAAAATCCCAACTAATTCGTCTTTTCACAAATGTAGTCATGTTTTGGGAATATGCTAGAGTAGTACATAGATAGATTAGAAAGAAGGGAATCACATGGTTGAAGTGGCTATTGAACTTGAACCTTTGGCCACTGACACTTGTTGGACAGCTACTATTTATGACAGCTCTTGGTGCCAGGGTTGGTTTTTTTCTTTAAAGAAATCAAAAAAGAAGTGCTAAACTTCCGGTGCTGTTGGATTCTATAGTCTTCCCTATTAACCGAAGCAATAC
>P_567
TTGTGTGGCCTGTACTTCGTTCGTTACGTATTGCTAAGGTTAATAGGGAAACACAATAGAATCCGAACAGCACCTATTTCCCCCTTACAGTTGTTCCAAATATTCACCTAAGATTACGGCGAATATTTCCGTGTTCATTTAAATTGAAGACAAGCAGTGGAATATCATTATCCATGCTTCATGAACTTGCAGTTGAATCCATGACTTGTAATCCTTTGGCAATAACTTCCAGATGAGTCAGTTCTTCAAATTTTACTGCATTTGCATCTACTTTCGGATCAGCAGAATAAACACCGTCTACATTGTTTTTAGCCATCAGGATAACATCTGCGCCGATTTCTGCCGCGCGTAATGCTGCTGTTGTGTCTGTCGAGAAGTCTGCGGGTTGCCGGTACCACCTGCAAAGATAACGATCCGTCCTTTTTCTAAATGACGTTCTGCTTTACGGCGAATATATGGCTCTGCGATTTGACAGACACAACAGCAGCATTACGCGCGGCAGAAATCGGCGCAGATGTTATCCTGATGGCTAAAAACAATGTAGACGGTGTTTATTCTGCTGATCCGAAAGTAGATGCAAATGCGGTCAAAATTTGAAGAACTGACTCATCTGGAAGTTACTGCCAAAGGATTGAGTCATGGATTCAACTGCAAGTTCACTAAGCATGGATAATGATATTCCACTGCTTGTCTTCAATTTAAATGAACACGGAAATATTCGCCGTGCAATCTTAGCGAAATTATAGGAACAACTGTAAGGGGGAAATAGGTATATTAGGATTCTGTGTTATTAACCTTTAGCAATACGTA
>P_568
GTATTGTTATCTACTTGGTTAGACTACGTATTGCTAAGGTTAATAGGGAAACACGATAGAATCCGAACAGCACCTTGATCGACTCTTTCTTTGTAAAAAATGCTTTGGAAGTTTACGGACTGTCAGAATACGGTGCGAAGATAGCAAAAGGGGTCTATGATCGAGGTCAGCCTTTAGTACAATTAGGTTTAGTGATTGCCACTGCATTAAGTGCGACATTCCTGCCTGCGTTGACTCGTCATTTGACCAACCGGATCTATCGTCAGTTTTTACAGACAGCCAAAATCTATCTTAGATTGACGACCGCTTTAGCATTAGCTGCGTACGCAGCTAATGCTAAAGCGGTCGTCAATCTAAGATAGATTTTGGCTGTCTGTAAAAACTGACGATAGATCCGGTTGGTCAAATGACGAGTCAACGCAGGCAGGAATGTCGCACTTAATGCAGTGGCAATCACTAAACCTAATTGTACTAAAGGCTGACCTCGATCATAGACCCCTTTTGCTATCTTCGCACCGTATTCTGACAGTCCGTAAACTTCCAAAGCATTTTTTACAAAGAAAGAGTCGATCAAGGTGCTGTTCGGATTCTATCGTGTTTCCCTATTAACCTTAGTGAAATCT
>P_569
AGGGAAACACAATAGAATCCGAACAGCACCTTATCCAATTAAGGTATCGGAACGATCATCTTCCAAGAGAAGTCAATCAACAAAAGTAAAGATAGATCATTTTTTGAATGCAAAATAAATTGATGGGAAGATAGAGCGGTTATTTTTAATATTTTGCTAGCTATTATTGAATAATTCCTCGAATAAAACAAAACCAGTAGACATGTCTGTTATTCTATTTATGTTTTAGAGATAAGTATCCCCAAATAACATGGATTGAAATAAGGG
>P_570
GTGTTATGTTAACCTACTTCGTTCAGTTACGTATTGCTAAGGTTAATAGGGAAACACGATAGAGAATCCGAACAGCACCTATTATTTTCAGCCACATATATTCATACGGCTGGAATATCAACTTTCGTTCTTGACTGCAATGGATAATTTGTCCAGAAAACAGGTCTAGGTAATCTCCTTTTGGTAAAAGATAACCTGCTGATTGATTGGAAAAATTATGGATAACTAAGACTTCTCTTCCTTCGCTTCGCGAATAAAACTGATAAAAGAATCTGCTGAGTCCAGTAAGTAAATCAAACTATTCGGATGGAAGGCTTTTTCTTTTTTTCGAATAGATAGCATCTGGGTCAATTCACCATATACTGCTGTTCTTAATGGATCTGTCTGCAACTCTTTCTCAATATCTGCTAACAAAAATTTTTCCATTGATTCGATTCTCTCCTGTTTTTTCTACGCCTTTGTAATCATTTCGACTTCCCAGCACACTTTGAATATAAATTGCCGGCACGCCTGGTAACGTTACCAAAAATGAATGAGCAGCTAAAAAGCGTTTGCTTCTCCATTCCGTCGTATCTGTTGGAGAACTTAACGCATCTAGATACGTAGCGTTTATCTCATATGGACTGGTCGTTCCATCTGGGTTTTTCTAGGTGCTGTTCGGATTCTATCGTGTTTCCCTATTAACCTTAGCAAT
>P_571
GTTATGCCCTGTACTTCGTTCAGTTACGTATTGCTAAGGTTAATAGGGAAACGCGATAGAATCCGAACAGCACCTTTGCACTAAAAAGACTCGTCGATTCGTCTCGCATTTCTCGAGCAAGCGTATTACATTTGTACGTTAGATTTTAAGAAAATGTTGCTTTGTACGAATCAATTGCTTAATAAGTTGATAGCGAGTACGTGTTAAACGCTGTAAGGCCATGTATTTCTCTTCTTTGATAGGGGAAGTTGTGAATCGTTGAATACGCAAGAAATCAGCGATTCTTAATGCATCGTTTCGATCAGTTTTATTCTCATCAAACATGCGACTAAATTGTTTCACCCGAAAAGGATTTTCAATCGTTACAAGTGTGTTGAGCTTCTTTAGTTTCTCATCTTCATGAAAAAACATGGAAGGATGGAAGCTGTACATGGACGTTGACTCCATGCCAATCAGGTGCTGTTCGGATTCTATCGTGTTTCCCTATTAACCTTAGCAAT
>P_572
TTATTTTTTTGTAGCAGCCTTCGTTCAGTTACGTATTGCTAAGGTTAATAGGGAAACACGATAGAATCCGAACAGCACCTTTATTTTTTTAAGGTATAATCATACTTGATTAAGAAAAAGGGGTCACTCAGATAGAAAAGGTGGGAGAAAGTGAAAATATTTAGACGAATACTAATTGGCTTAGTCATCATTTTAGGATTACTCGGTGGAGCCGGTTATTACTATATACAGCAAAATACGTACGAACCATCGTCAGAAGCGCAAGTGTTGGTAAAAGAAGGAAAAAACAAAGAAGATTACTTATTTTTTGAAGGAGAGAAAAAGAATCATGGAAAGTCTCCATTACTTATTTTTTATCCTGGTGCTCTCGTAGAGCCAGAAAGTTATAGTATTTGGGCGCAAGATTTAGCAAAAAACGGCTTTTCAGTCGCTATTGTCAAAATGCCACTTGATCTAGCAGTGATGGGCGGAAACAAAACAGGATAAGGTCAAAGAAGATTTTCCAAATTCCGATTATGTGATCGGTGGCCATTCATTAGGTGGCGTAATGGCAAGTCGTTATGTCAATAAGAATCATTCAGACAAACATTTAAAAGGGGTATTCTTCATGGCAAGTTATCCCGACAAAAAAGGAACATTGACAGAATCAGCTGTTCCTGTTTTATGGATCACAGCAACAAAAGATAAAGTATTGAATCAGGAAGCTTATCAAGAAGCTAAGCAGTATTTACCGGAAAGAACAGAGTATGTATCAATCAATGGCGGAAATCATGGAGGTTTTGGCAGCTATGGTGAGCAAAAGGAGATGGAGAGGCAGAAATTTCTAACGCAGACCAGCAAACTGTGA
>P_573
TATGTTTATGTACTTCGTTCAGTTACGTATTGCTAAGGTTAATAGGGAAACACGATAGAATCCGAACAGCACCTAATTCTGTTCGGCATAACACATCAAAATTGAAAGAATATATTGCAGAAGCACGTAAAAATAAACTCAAACTTTCCTCGCCGTCCATTAATCAAAGTAATTCCAGTTTTGAGTTGGTCAATAAGGAAGAAATCAGATTCGGACTGACAGCGATAAAAGGTATTCGGCGTGATTTGTAGAAGATATATTAAACGAAAGAAAACAAAATGGCCCGTTCCAGTCAGTGGATCAATTCCTCATACGGATCGATAAGCGTTGGCTGAAATTAGAGTTACTGCAATCACTGACAGCAGTAGGAGTTTTTGATGAATTATCTCCTAACAGGAAACAATTGATGCTTGATCTCGAAGGAAGAATCCAAAATATCGTTTACAGTGGTGGAAGTCTTGACTTGCTGGGAATCATGGCATTAAAAGAAGAAGAAGTCGCTGACTATACACTAGAAGAACGCTTGAAGCTGGAAGAGGAGTACTTAGGTATTTATTTGTCAGGTCAAGGTGCTGTTCGGATTCTATCGTGTTTCCCTATTAACCTTAGCAATAC
>P_574
[truncated: 1,206,806 more chars]
