# Supplementary material for: EnDeep4mC predicts DNA N4-methylcytosine sites using a dual-adaptive feature encoding framework in deep ensembles
Source: Genome Res. 2026 Mar;36(3):589–99. doi: 10.1101/gr.280977.125 (PMC12951953; doi:10.1101/gr.280977.125)
Supplement: Supplement 1 [file Supplemental_Code.zip › Supplemental_Code/EnDeep4mC-main/data/4mC/4mC_F.vesca/test_neg.txt]

TAAGCTGCTACCTTCTGAAACTCAATGAAGAATGAAGAAGC
AATGCATGTTCGTTCATTATCTGTCTCACGTGTTGCCACGA
CGAAAAAAGCGGAAGACATACAAGAGAAAGAAAAGAAACAA
ACACGTTTAACAGAAAACTACCGAACACCCTCAGAAATCAT
ATGCTAAAAGTCTAGAAGAACATACCACATTCTTGGTCATG
CCCTTCACTTTATATTTAAACTCTTATATTACTGACGTTCT
CTTGTTTCCTTCTATTTTTCCTTTAAATTACTTCCTCTTTA
ATTTTATATCCACATCTTAACCGTTCAGCTTATATGTATTT
AACAAACTCTCTATATATTGCCCTCTTTGAAGACCGGACTC
TAGCATGGTCTTATGTTGTTCTAGGACAAATGGACCGCAGT
CTGCACAATTGTGAAGAAAACATTCACGGACATGTTTACAG
GCGAAAGGAGAAGAGATGTACGGACGGAGCTACAAGAGGCC
TTGAAGGAACAAAACCGAAACTACTTACAAAACTCTAGTAG
TAGCCACATACAGCAGTGATCTCATGAGACCAAGTGCGACC
GAATTTTCAGACGAAGTGGACACACCTGTTTTAAAGAGTAA
GGGTGGAGGCGCGCCATCGTCGGAGCCATATGGAGGAGAAC
CTACTATCAACAGATAGTTACATAGCAGGTTAATGTAGTTA
GCTCGGGGTAGGAGATGATACCACAGGTTTGTTGACAGATG
TTGGTGGTGATTGGAGGTGGCCGAAAGTTTCTGCAGTTTTT
TTTTGTGGATTGATTTCCCTCCTCCTAAGAACCCCATAAAT
CTCCCCAAGCGATAAACTTTCTGCTTATTGCTTAATCATCA
CTATGTTATTGCTTGTTTTTCCCTTGAGATCTCCGCTCTCA
TTCCCTAATGTTTGGTGTTTCAAATCAAACATGAACTAAAA
GTTCGAGACATTTTCACGAACACTGTAACTCACTGAGATTG
CGCGGCCATGATTGAATAAGCGTGTGGCCGCCAAGATTTGT
TTGACTTCATAAGAAAATGTCCGATGAATGCTTTCTGATTT
AGACGTTTTGTGATTAAAACCCAACACCTTAAAGGTGTTTA
TTTTCGCGCTCTGTGAGAGACTGGTAGTTTAACCGTTGAAT
GTAGCCGATTAGGGATTAGGCCATTAGGGTGGTATATCAAA
AAAGGCAGAAAGTTTAAATGCAACAGGCTAGTCTGAAGCCA
ATCCAAAGTCTCAAACTTTCCTTTTCGTTCTTGTAGTTTTC
CACGTATAGTTTGTTTTGAGCCCTTCTGCTTGACATGTTTC
ACCCATAGGACATAAAAAAGCACCACTCTTCTTGTCTACTT
ATCATCGCTTATTATAATTTCGGTGGCCACCGTAAATACAA
TTGCGCCGTTCGGATCCTATCTCAGATAATAGAGACCTTCT
GTATATGTTGCTTTAATTTACGAGTTCTTCTTGCTGTCTTC
CAATAAGGAAAAAATAGTTACAATAAGGAAAAACTAGTCTA
AGTTTCTGCCAAGATTAGGACTTTTCTGAAGCTTGGCAGTT
CTACTGACGTGTAGGGTTATCAGTGGATGAGGCTTTTTCTG
GAATTTGAGGGGTGATCAAGCTTTGGGGAAGGTTTTGTGTA
TGCATTTGGTTCTTCTTTTACAAAGTGGAAGAGCAAATATT
CAGACCAATTCAAAACATAGCAAAACGTAAAACGTAACAGC
GCAGTTTAAAATACAGTGTACACATACAAAAATCTATAACA
CACTTTAGCTTTCACCAAGCCTGTAGTGGATCATACCCAAG
CAGTCCGGATCAGAGGAGGACGCTGCACGCCCTTAAAGTGC
TTTTTCTGTTACAATTTTGGCAAGCTACAGCACCAAAAGAT
GCTCTGGTAAACACAAAGACCAATTTATTTAATGTGGGATG
CTTGTACTCATCGAAAATTGCATCTCCTACGTAATCTGACA
AAGGAAAAAAGCATGCCCAACCCATCAAGTCTCGTTTGGAC
TTTTGATTGTCAAGTAATATCAAAGTATTAAAAGAATTCCA
CAAAATAAATGTGAGAAAAACATAACACACTTTCACCATTT
CTGTCTGTTTGATAGATATTCAAACGGACGTTCGTAGACAT
GCAAACAAACCAAACGACGTCGTTAGATCTAAGCATACATC
AGGTCAATGCCCAAAATGGGCTTTTGACCGAGGTCAACAGT
TTCCATTGCTTCTATGCACACGGCGCATACCTCCATCGTCG
TAAACAAAGATCGTGGCACTCCTTTTTAGCTAGATTCATGA
CCATTCTCTGTCTGGGTGAGCTACATCGAAGCAATATACAG
TGAAAAGCCAAGAATAAAAACCTATCAAAAAACTTGATAGA
TTGTAACTTTTGCAAGGTAGCTAGTCTTTGCAATTTAAGCA
ACGTTCTGACTCCTCGCTATCTCTCTCTCTCTCTCATCACA
ATGGTCCGCAGCACGAATGCCTTGGCCTTACGACGCTGAGT
TGGAATATTATCTTCATAATCCTCACTCATCCCATTCTCTA
TCAAAACTGATCAATCCAAACGAAACGTAAACCTCGAAGCT
CAAGTTTGACTCCAGACACCCTATATTGTCCTAAGTGGTAA
TTGTTAATTTGCGGCTGCACCCAAAACTTAATCGGGCTGCC
TTTCACGGATCCAGGAGGAACTAGTAAATTAATAAACTATA
ATTTAGATGAATAATGTTAGCGATCTTATTCCTAGTGTTTT
CCTGTCTTGGCGTGCCTTGACCCGCCTTCGACCGCTTTGAC
CTGAAGAGATTATGAAGTTTCAAGGGGAAAATGTGGTGACT
CCCATGGAATATATAATAGACGTCCGTACAACGAGGCAGAG
TAATCTTTGTCCTTTGGCTTCATTTTGTTAACTTCTGAAGC
CCATGATGATCGGGTTTCTTCTTGCGTCTTGCTTGTTGAGA
AGTCATCCTCCATAAAACCCCTCGATGTGAGAGCTGGGGTC
TCTAAGACGACAAGCGAGTTCATACTGTGTATCCGGATCAC
ATGTGTGAAATTTGGTGCTTCCTGATGCAAGAGCATGAACT
CATCTCAAGATGGAGAAATGCACTGAGAGAACTAAGGAATG
CTTCCTCTTCCGAGCCTCGTCGATGACGTCCCTCACGTCCT
TTTCCTTCTCTAATTGTTTACTCAATGAATTGTGATTATGA
AAGAACCAGGTCGCCATGAACCCTGTCAACACCGTTTTCGG
TAGCTTACCAGTCCACTTGACTTACCCTCAATTTGTCTAAG
TTGATTTTATTTTTATATTTCTATATTTCATAATTATTGTT
AACCTCCACCGCGGCGATAACGGCGTGACAGTTCCGGTGAA
TAAATTTCTCATCGATTAGTCTAATGATAGTTCTATTCATA
ATTATCGAGAAATAGATTTACCAATTCGTGCGTAGGTTCTT
AATTTTATCCCAACAGAAAGCAGAAGCCAGCACCTTTTCAC
ATGTACTTTTCAGTCAGATACACAGGATATTGAACGTCATA
TCAAAAACCTCGTTGGAAGTCGGCTGGAGACATCGCCGGAG
GCAAATCCTTTAATATCTCTCTTTGAGAGAGAAAATGAAGG
GACCGTATCTAACCTTTTAACGAAGTAAAGGTTTGGTATCC
CCCTACCTCTTGCTGGGGTTCTAGTGGTTGTGTTTTTATTT
GCAATTTAATTTCTCGATTTCTCTTAACAGGTTTTTTAAAT
CCCTAAACTTACCCCTTCCACAACATTTGAAACTCCTCTGT
AGTTTTTGCTCCCTGCCATGCTCCGATTAGAAATGTACACC
TCATTTAAATGCAAATATTGCCTAATTTTAAATCAACGCAT
TCTAATGAGCTCACATTGTGCCCTGATTTTATAATGACTTA
AGCAACCCCAAAGGGCTTAGCCTTATTGGTATTACCAGGAT
CCGAGTTGGAGCGCAAGTACCAAGTTTATAAATCATGGTTT
TATTTCAAGCATACTTGGGTCATGGTACTTTTTTTTTTTAT
TTTCTTGTACTTGAAGCTATCCAAGTTCTCAAAGCTCCTGC
CCAGATATTTCTACTAACCACCCATTCTCTATGGCCTTGGA
GTATTGGAACATTATGTCAACTCGGTTTGGAACAAGAAACT
ATAACTCCTGCGACCTAACTCAATCCTCCTACTCCAGCCTC
TGCCACCTCCTCCTCCTCCACAATCTTCTCCTCATCCACAA
TGCTAATTTGCTGTTCTTTTCAAATATTTGATATGATGTGA
GATCTAGCAAGATTCCAATTCTGTAGCTGCAATTTCTGAAC
ACTGCAATGTTCTAGTTGTTCAGAACAATGGTCTTAAATCC
GCAAAGCATGATGATTGAGACAAAGAACAAATATGACTACG
TGCTTGTTGCTCATCTCGCTCGCCATTCCTACTTGCTTGCT
CCAGAAGCTCGACCCCACTTCCGGCGACGACAAGGCCTCCC
CTCACGATGTGCATCTATGGCTACAATCTGCAGTACGGTAT
TGCTGAATGGAAGTGCTTTGCCTTTAACGGTCTACTTGCCA
ATAGAGAGATGCAAATTCTGCAAAGAACAGATTAGTTGGAA
TTGCTTGGTATTGGAGTTGGCTTTGGAAATCAGGTACCACG
AAAAAGAATTGAGTAAGTGTCGGAAAAAACAAACACTACTC
CCAGGTGAGCGAAAAAGCTTCATCTTCCGATTCTCGACTTC
TACACGGGTCAGGGAAAGTTCTACAACAGTACAAGAAAGAC
TGACCAGTATCTCTGTCAAACATTCATTCGGGAGATAATCA
TCGATATTTGTGTTATTGTTCTTCTGTTAAAAGGGTTGTGG
GCCTCAACCCTGCTGGTCCTCACCTGCAGGTCTAACCCCTA
AGCTCTACAAAAGAAAAATACAAGTGAATGGGTTTTCAAGA
TTCCGGTTAAGTCTTCTACCCTATAGCGGATTTTTCATCAT
ATAAGTAACTCCAAAGTAATCATTCGGAACAAACTTTGCTC
GAGAGGTAACAAGAAGAGTACGAACCATGTTGGCGATATGA
CACTGCAAAGTATTTGAAATCCGAATTCAAGATGAAAGATC
CAAAAGTATTTAGAATTATACATTTTTATCATTAACATTAA
ATCATGCACGACGACCCCCGCATATAGTCATTAGGTTATCT
AGACTTTTTCTATCAAGCAGCATCCGCCTGTGGCATCAATT
CGCTCGCTTCGCCGGTTAGGCCTTTGGATTTAGATCAAAAT
AGTTTACTTGCTAGCGAAAACTAACAATCGCTTCTCTAGAT
ATGTTCAAATCTGTGCGAATCATCTTTTGGTGTTATATGGC
TGTAGTGTTGCAAAATCTATCCGTACTGGAATTCTCTTTCT
ATGAAATACCCTGCAAAATTCATGGCAGAGCCAACTAGGAG
ATGTAAATGTGCCCGGCCGCCTTGTTCATTCTTTTGATGTT
ATAATGACTTACGCATTGAACCGGAGTCGCATTTTCCGAAA
CATAATTACGGCTTTACAGTCAGGTAACAAGAAAGATTATA
TATGTTGAAACAATAGTAAGCAAAGCTCCCAAATTCTCTCA
GGAAGAGAACTTGTTTCTAACTCAGCACAAAAAATTGATCG
TTCAATATCTTCTCCAAATACTTATATACTAATTCTAACCC
AATTATAAATTTTAAGATATCGATCCCACATCGAAAATATG
TAATAATATAAGGTACGGTACCTGTCTTCGTGAACTTATTA
AAGTACTTGTCCTGGTAGTGCTTGTTTATAAGTTGTACGGT
GATCCGTCGCCGGAGTGGAGCGATGAGGAGTTGATGAGGCA
GAAAGATTGACTTGAGCCAACACCAGGGTTTCCACACACTC
TTCCCTACGAGAGATAAGGTCAGAATTGGCTATGATTTATC
GGAGCAGTTATTTCGGGGAGCCAAACATGGGAGGAGGAGGA
AATTGGGAAAACCAAACATTCCAAGTCTTTGGTCTACTAGC
AAAAGATTTTGCAAACGGTGCTTACGATAGAAAGAGTGATA
GTTTCATCGACCTAATGGTGCGTGCCTGTCTGACAGCTTTT
ATAAGTGCAAAGATATTTTTCTAAATTTGAGAAAATAGGAA
CTGGCAGTGGCTTCCCTAAGCTCCTTGAGAGGCTTTGGTTC
GAGGGAGAGCACGTTCTTGACATTTTTGGGTTTGCTGAGCC
ATGGTTGTTGTGCCAGGATTCGAGGAGACCTCACTTGAGTG
ACATATAAACCTAAACTGAGCTTACTGGTTCCATGTTCTGA
AGCTTACGGAAATGGAGTGGCACAACTTCTTTAGAACCGGA
AATTGCTACACTACAAAATACGTTAATGCAAGCCATGACTA
ACTTTTACGGACCCAGTGTTCCTCCCCCAACTCATCTGATG
GGATAAACAAGCAGTCTTTGCTTGGTTCTATGCCGACATGC
AGCATGCTAGTCATTCATTACAAATCCCGTTCACTAATTTC
GCCTTACGGTTATTCTAGAACAGCCTATGCGCTCTCTCTCA
GATTTGCATGATTAAGAAATCGTCTTTTCGTCAATAATCGT
ACATATTGTGCTTCTGTTATCCATTATACTTTAGGAAGGGA
GTTCTTACAAGATGTTTGAACTTAGTATTGGAGTTGCAGGA
TTATCTTTTTAGTTATGGTGCCTAACAAAATGGGAGACATA
TGAGATTTTGAATCTGATTTCATCAGCCTTGGGAAGTTCAG
GGCGCAATTGGCATTCTCCCCAACTTTACTTCAGTATGGGT
TCAAAACCCTATTTCTATAACTTTTCAAGTTTCCGCCACAA
ATACACAAATCATTGTCTTACCTTAATAAAAACATACGTGA
CGATCCCTGCTTGCTTTATACTATGATTGATTTGTTGACAA
ACTGGGTAGTCGGCTACATGCAAGTATATGTTGTTCAGCCG
TGTTCCTCTGTATATATATTCTGTGAGTGAAGTTGTTAAGC
TTCATACAGGCCTATTTATGCAATACTTATCACAGCGCGGT
AGCACATACTGTCGATGCATCTTCACCTTCCAAGGAAAGTG
GAATAAAATGAGAGTTTGGACTTCAATGACTTGAAAGCTAG
TCTTCTTCATGCAATGCATTCGACTTCAATATTGCTCAGGA
GGCTCCATCACGTACACGTACACTATTGGTATATATTCTGT
TAATTAAGATAGTGGAAAAGCTCCACCATCTTGTGATACTG
TTCTTACTTTCAGTCGTCTTCTTCCTTTTCTTCTTCCGTTG
TACGAAAATGAATTTTGAGACATGTGCTTTAACGGTAAAGA
TATAATGAAGAATAAAATTTCAGTTACTTGGTGTTGAGTTG
AGTTTTCAGAGTTGTTTGAGCATGTTAGGGTTTTGTGAAGT
CTAGTCATGTAATTAATTGCCAATTGATGAATTGAGAGCTT
GAAGCTACCCAAATCCCCTGCCATCTATAATGCCTACGGTA
AATCTGTCAGACGAGTTCAACAATTTTCCGAAGAATGATCC
GGTATTTTGTTTTTTTAGTACTGCTCGTCATGCAATTCAAA
TTGTTTTACACTTCCTTTAACGGTTCACTATTTTCCAGAGC
ACCTCGCAGAACTAATCCCGCACCATTTATAACTCAGGTAT
CTTTCTTCATCGCGATCTCTCGCTCCATCATCAGCTCTCTC
AGTAAAAGTCGGAATTCAAACCAGCTGAACTATCAGTCTAT
ACCAGTAATACTATGAATCTCGATCTATATATCTTGTTATA
AGAAAGAGTCATACAAGCTGCAGGAGACAAAAAGGCAATTG
AACAATAGTGAGATAAGATACTGGAGTATCAAGAATGGTAG
TGCTCGCCTGCATTGGAAGTCATGCTTTAGTGAAAGTAACA
AAAACCATAAATATCAAGAACTCCAATTAATGATTTTGAGT
TAAACATGGTTCCTTTTTAACACGCTGGATGCATATTAGAC
CCTCAACTGCTGGCACTTAGCTTCAGCATCCCCCTACAAGT
TCAAACAAAATAAAAATTGTCTATACCTAGTTTTTTTTTTT
AGGTATGTTTTTGTGATTTACAAAAATGGTAGCTAGCTCTA
TCGATAGCATCTCTGGAACACCGGATATAATAGGTCCATAT
AATAAAAAAATAGAAGTAAGCTTATTCAAAGCCTTACATGA
ATTCTTCATTTGAGTAATAACTGAACCAGTTTGACTTTGCT
GCTCCTCAGAATAGTGATTACGCAGATACTCCACTGCATTC
CAGTGCTTGTCGATTTTCATCCGTTTGTTAGAATGCCTTTG
TATCAAACTCAGGGTAAAATCCAAAAAGAAAGATTATCTCA
TCTTTCTCCACCGACGATAACAGATCGTCGATCGGTAGGGA
GCATGGGTTAATCACTACTTCTCCGACATGAAATAGGAGTT
AGCTGGTAAGCATGCTTTGGCACCATTAGTTAGACCCCGAA
AGGTTGGTTTTCTTCGAATGCAATTTACATGGCTGCTCGAC
AATTGCAAATTTTGGACAAACACCAATTCAGATTTTCCGTA
CCCAGATAACATAATATTTACGGATACGTATCCGACGTACA
GGATTCTTGGCTGATCTTAACAACAGGCTATTACTGCTTTG
TGCACTGCTAAAAATTTTAGCCTAAAATGCAGGGCCGTCTA
TCTCTACGGTCATTACGGACCAAAAACTATACTGGTATTGT
AATAAAGTGACGACTTTCATCAGTAAGGGTTTACTAGGAGA
GATATTTACGTGAATAGTTACATTAATAGTTACATAGGTTG
ACCGACCATTTCCTCTCTGTCTATTTATATTGTTCACCGAC
ATGTTACACGACGTAAAGAGCCAAATCATTATAGGAATTTC
TCTCACCTGCACCAACATGCCCGTGGACAAGATCGACCACG
ATCCGCCATGACCCGTCTTTCTTAGGAACAAGCAAAGCTGG
AAAAATTAATTATGAAATTTCTTGAATTTACCCATATGAAT
ATAATAGAAAGGTAAGAGTTCCCACAAACTGATATAGAACA
TGTTGGTATATATGATCCCACTAATCTGCTCGATTATTATT
CGCATACAATGATTTAAAGACTTATACATTAGATCATTAAT
GATGGACTAACTATCTCAGACCTGGAATCAAGAGAGGGAAC
ATCACCAACAAAATAACGTACACCGATTACCGCCACCAAAA
GTGGAGAGGATCGCCTTCTGCGCCTCTAGGTCGTCGAAGAA
TAGTAAAAGCAACACGTTATCTTCAGATAAATTGCTAGAAT
GATCCATTTGCATTACAAATCTTGAAAATGTGGCAAATTCT
TTTTTAGTTAACAAATAAACCGGTATGACCGATCACTATTA
ATGACTGCACTATATCTCAACCAAGAATGGAATTAACCATT
TAATCTAAAACCATTCCATACTGTATAATCCACATAAAGAT
GGTAAGAGATGCTTGATGATCTAATTCTGTCTCTCATTCGT
TGATTAAGTACGGCTTATCACCACCAGTGAAGTAATCAACG
ATTGGAGGCCATATAGGTAGCACTAAGATTGTCACAATAAA
GGTATCAGTATATATTTAATCTGTAATTATAATCTTGAAGG
ACTTGAGCATATCTGAATTTCAGATCGTTTTCTGCTTTCAG
TGATCTGTTCTCGAGAGGACCTGAATGGACTGATGGAGATA
AACACAATAATCTGTCGATCCAACTTCTCCTTAATGAAATG
TTTGAAGGTTATGACATGCACTTCAAAAATCACCTCATGAT
ATCAACTTATGTATGTTTGTCGATTCCCAGCACTTTGCCCA
TATATTAAGGCGTGAGCCGTCCGATTGTCTTGAATTTTAAA
AATTTTATGACCATTGATAACCTCTATTTATTGTTTTATCA
GGGACAAGATAAAGAAGGAGCTGTCGAGAATTCAGACCGAG
TCCAGTTGGCTTTTCGGGGACGGCGTCTCATGGTTTCTGCA
GCTCAGATTGACTCGGTACGCTTGAGTACAATCTATTACTC
ACTCGTAGCGCCTAGTGTAACAGGCGGACAAGGCCCTTCTA
GGTTCAATTAGCCTCTAACTCGAATTCAATAATATATTTTT
TTATCCAACAATCATAATATCACAACATTATCCTCAACAAC
CAATAAAATTCTTGAAGGATCTACTACCATGCCTCTTGAAT
TGCCGCCAGCTTTATTTAAACGAGGGCAAAAGGATTGGGTT
TTTTGTTTGCTTGTAATGTTCACTTCTCGATTCCTATATAA
TTCAACTCTTATATATGGTTCTTATGTTTTCTTTCTTTTTT
CAATATTGTTCCAATAACAGCTTTCAAAATCGTGATGCTGC
GTATTTGATCTATTATTCGACTTTTTGACAGATCTGATCTG
AGAAAATCATGCATGCTGCTCTAGCAGAGAAAATATATATG
TTTTAACGAAGAGATAAATGCATCTCAACTTTATGTACTCA
CAGTTCCAGCACAAAGCATTCATTTCTCGTGATGGGTCAAA
CCCCATATCCAGGTTTGAATCTCAACCGACGCTAATTGGAG
GAGAGAGAATGCGCTCAATACGTTAATAGATAAGTTTTTAT
CACACACAGATGGGAAATGACTTCGGTTTTGAAGTTGTCTT
TGGTGAGTCTGTTTTGGAATCATTTACACGAATCTATAAAT
CGATTTCCCTAAACCCTAATCGCGCCATGTCCGCCTCTCGC
ACCCAAACCACAAACCGAGTCGAAATAAACGAATCGGCACA
ATAAAGAAAAGCCACGTGATCTGAGATTTCTGTGAAATTTC
GACTCTTCTGATTATGTAAACTAAATGATACATTACAGTAC
CACTCAGACAATGGATATATCTAAGATGACTCCTGGAGATG
AAGGTTTATCCATATTTGTACGTAATTATAATTCCCTTAAG
CCCCCACCTTGCAATTGCGTCAATTTAGCTCCTAAACTTGG
GGGGCCCTCCCAGAACAACCCGAACCGGAACCCGGACTACG
GATATCATTATCTAAATGTTCCAATATATTGTATTCCATTC
CCTCGACTGAAGTTTGGTATCTAGAACTGTTAGCTCAGTTA
ATCAATCATATGATTCATATCTGTTCAGCTTTCATAAACCC
CAAAAGATCAGCCATTAAAGCAACTTTTTTAGACAAATGAA
TACCTTGAGCAATCTGAGGTCACGGATAGCAAAGGTACCAT
ACAGTATCTGAATTAATTATCCTGATGGCCACAGAGTATCC
ATACGTATTCAGTTTTCCAACTAAGAATTTGCACCACCATA
TCTTCCCTTTCTTCGAAGATCCTTGCAGCCTTTGACTGAAT
GATGAAGTAATCATATAAGCCTTCAAAGGATTAACCAGAAC
GCTTTACTGCTATTTAAGGACATAATTAACATGGGGATTTT
CCTGGACGAAATTGTTTTTTCTTGGACAAACTATATATGTG
CTATGGAGGGGAACATGGCGCCGGCAGTTTGGATTACACCA
AATTTACCTATCAGTTTAATCCTCACGACGGCGAAGTGGCA
CTTTAAATCCTTCCTTAAAGCACAGTATATATAACATTTTA
TTCCTCCCTTCCACCCTCCTCTCTCCCAAGTCCCAACCCTT
CTAGAGTAACGAGTGAATGACTTGAGCCCATTCACATAAAT
CTTTGGTTGGTGGATTGTAACCAGATCAGGTAGAGGAGTCA
AGTCTAAAATCATCTGCATGCATCTGCAATCAATCCCAAAC
ACAAGTCTCATTTCATTATGCTATAGCTATCTTAGAGGAAC
GGCCAGGAGGGTGTGGTTTTCAAGTTTTGACATGTTTTCCA
GAAGTACCGACATACAGTGACGCCGGCAATGCCACGAACTA
AGTCACTCGTTGTTATTATTCTAAATGCGACTAGATTAAAT
CCTCCGCTCACAAAACCCAGCTCCCCTCTTCCTCCTTACCG
TTGCACATATGATTAGATTACAAATCCCACCCCCACCATAT
GTGGCCTCACCTTGATGTGACCACTTCGGATCTTAGCGAGG
TTTTAAGTCTCTTCTGTAATCCTTTATGAGGTCCTATCGGG
ATTGATGTACTTCTGCGTTTCGGATATAATGATGTGATTTG
GTAGCAAGGATCTAGTATAGCCAAAAAATTCCAGATCTGCC
TTTCGTGTATTAGTTTATGACCAATCAATTGGATCTGGCAC
AAATACACAACAGTATGAAACTATCATGGAAGTCAGCAGAA
TAGAAAGAAAGAAAGAAAAGCAGCTTAGAAAAGGTATCACA
AGAGATCACACAATTAACTGCTATGGTTATTGAATGTAAGT
AAAACCTCCAACAGATTAAACACATCACGACTTTAGATAAT
TATCGGAGGCGTTTGTTTAGCCGGATATAAAGGCTGGATTT
AAAGAGGCTTCGAATTGGGGCATTGTGCTCGGGACCTTAGG
GGAGAAAAGTAAATGGTGGACATAACCAAAAACCATTTATA
GTACACATGGATCTAGGAAGCAGGTAGATACAATGAGAAAT
GCTAGCCAGCGCGCGGCAGCCTAAAAAGGAATACTTTGAGA
GTCCTCAAGGCCTTTGCGAACACCGGTGTTGAACTTATGAT
ACATACAAATTTACTACGTACCAAATTTGCAAATGTGTCAG
CCCTAACCTAATCTCATATGCTCCATAATTCTTCTGCACAT
AGTCTACTGTAATATTTGAACTTCAGGTTCATAATCTTAAA
CGGGAAACATGCACAATGCACTGGTAATACTTATCAAACTC
GATCTCGGAACCACTTACAGCTGCGTTGGAGTGTGGCAGCA
ATGAGCTAATTCCAGCTTGACTCTTGAGTCTTGAGTAAGGA
TATACAGTAGAAGTGATTATCCTAGCCACACAGTAGAGGCT
TTTTGTCCGTCTGTAATTGACCGACTGTGTTTGGTAGAGCA
TTAAACCATCCACCTTGAAACACAGTGCTAAGTTATCTTAG
CTTGGATAAGTAGGGAAAGGCCGAAAGGGATATATGAGTAT
AATTGAAAAGGCTCCTACAACAATTAGGTAAACCCTTATGC
GCCTTGTGTACGGAAAGAGACTGGAGTCAGTGGAAGCTGGG
CGTCCAACCCAGTTGAGATACTGGGCAGGCTGCCGGAAAAC
CAACCTAAACTCACGGATTGCTCACCTAAAGCCTACATATA
TGAAGATTGACAGGTACGCACAAAAGGTCACCTCCCAGCCC
GTATATATTGATTTGGTTTTCGGATTAATTACCCTTTCGGA
ATCCGAAGCCACACATAGAGCCAGCAAAGGAAGTGTGAGAC
ACTCTAAAATACCCTAAACCCTGAAATACCCTAAACCCTAA
GACATTGTTATGAGAATTTGCTAAGACCGAGCTAGTGTTCT
TAGCAGTGCGATCGGGGAAACCAATTTCCCACAATGTTGGC
CCCCAAGCTTCAAACTTTTACCGGATTACTCGATAAGTCAT
TCACCTACTTTGCATAATATCTAACCTAATGAATAAGGTCC
TTCATCATACGCCGTCCGATCAATTCCTTGATCATCAAACA
TGAAATCTTGGTTGTGTGGACTTTGTTTTGAAGCATATTTG
TGTGGATGAGTTGTGATCATCTTTTTCTCTGCAGAAAAGGG
CAGAGAGGAGAATGTGCCTCCTTTCATCCAACTCAAAGCCC
TTGAAATAGACTTTGTTAAACATTGACCGGAAGTTCATTAC
TTGTAGCTAAATTATGAGGACACCAGATAAAATCAAGCTAC
TGCTAATCTGACCCTTTTTGCTGGTTTATGTATCTGTCATG
CATTTCAAAACGTATACATGCATTAATTCATTTCATAACGT
ATATAACTAAAATAACAATTCCGAAAAAGAAAAACAGAAAC
CACAACTAGCCATAGGGAGACAAAGATATAGTGGTTCACCA
AACTAAGAAACTCTAACTTTCAGATCGCTTCTTCGTCGCCG
GGGACCATAAACAACCCATACCTTTAAATCCCAATAAAATA
ATGAGTAAAACATACCCATGCGTACTGTCATGCACAGCTCT
TTCTTCAATTTTATTTGATTCTCAAAACATGTTGTGTGTCG
CGACTCCTCTCCGGATACCACAGCTCAGCAAGCCGACGCCT
CGTGAGGAGGCTCGAGCAGACGAGACCCCAGATCGACAGCA
ATTGATTTCTATTCTACAATCACAAGGGCAAGGTTTGAGGA
AATGCTAAAATGGTAAGAAACTTAAATATTTAAATTAAAGT
GGCCGCCACCGCGTCTCCTCCCAACGACTCGGAACCCGATC
TTCATTCCCGCATTTAATAACAAGACAAACAACTTATCCAT
GAATGTTCTGTACAAATTAGCTGCAATTGATGGAGTAAATT
ATTTCTTTTCCTTTCTCGGTCCCAGCAGTTCTTGCTTCTCT
TTTGTCCGTTAACTTGAAGACCCTTGTATCCGTTGCTAACT
CGTTATTCTCCTCTCGGCAGCCTCTAGAAAGGTATGTTTTT
TGTTCTGATAAGATATATTTCTGCAAATTCTGCATATATAT
ATGTGAAACGAGATGAGTGTCACTGAAATTATAAGATGGTT
GTAACTTAACTTCATATCTTCGTTCAAAAGCTGCAAAAATT
TATGACTTGTTAAAAAAATACCAAAAATACCACGTGGCGAC
GGTTTGCTTTTTTCTTGTTTCGGTTCGGTTTTTTCCGTTTT
TAATGGTTTCCCCACAACAACTACTTTAAGAGATGATGATT
GTGCCTGGGACCGCTGAAACCGGCCACAAGAAGGCTGCATT
AGCTTTAGATTTATTGTAGACGTAGAATATACATGTGCAGC
TCCTCATTATTCTTCTCATACTCATCCAAGGCACTGATGCA
TGCAAAAGCCGCTGTTGATTCTGGTATCATTCTTGCTGTAA
CTTGTTGATTACCTAGAAAACTTTGAAATCACATCGAGCAT
AAAAAAAACTAACACATTTTCACCGCGCGCCATGGATCGGC
GCCAAACATTTTAAAATGAACACATGTCCTATGTTTATTAG
TTTGTGTTGGTAGAGGGTGTCTAGATCGGAGAAGACAACCC
ATCTCATTTTTCAGCCAACACAAATTCCTAGTCAACATAGT
CTGTTGCCAGGCAGTTAAGGCCTAGAATTTTGAACATTTGT
GAATATGAACAAGAGTTTTTCTATTGAAGGAGCAACCATAT
TGTTCAGCCCGACATCACTTCTCCACTGGCCCACGAATGAG
GATGTTCAGATTAATGATAACTTTGCCAAGCTTTCCGAGTC
ATGGCTAAGAAGGGTTATTGCTTGAAGGCATGAGAGCTTGG
CGATATTCCTCATCCCAAGTCAGCGCGAGTTGATTCCAATG
GTTCGGCTCGGGGTCGGGGTCGGGCTCAGGGAGAGAGAGAG
TCCTGTATCTCATTATGTAACTAAACCCTATCATTCTACAA
CCCACACATTTCTTAGTCATCGTCCCCATACATGGAAGCAA
GGTTTAAGTATTATTGTGTTCTTGCATATGAAACACACACA
TTAATGTGTCAAAGCCTGAACCCAAACTGAAAAAATCAGAA
GATCACAATAGTATAGAGTTCTGTGAGTTAAGCAAATCCGA
ACGGCGAGGTCCGCCACGAGCCTCCTCCTCCACATCAGTAC
GCCGAGGGGGTCCTTAGATTCGGAATTCGATTTTTCTTTTT
TTACCAAAAACCTTAGGGAGCTAAAAGGAAAATATTTTTCC
GAGTGCTATAGTGAGGGAGACATGGCCGGACACGCAGGAGG
CAATGCCCCAACAACAAAAACAAAAGAACTTTGCAGCAGAA
GAGATGAGTATCAACAACCTCCATAGATGTGGACTTCTCTT
TCAGCAACTTAATTTGGAAACACTTTCAGCTCTAAAACATC
AACCATCGTCTTCATTATTACATTTTGCATGCATAATCTAG
TTGATATGAGAGGGTGTATTCATAGTGTCGATGTTCCTCCG
CAGTCTTACTGCTTCGGTAACCCTTTCCTATTCCCTGCTTC
AAACAATTTTCGTCAGCTAACTAACTTGGCAACGAAAATTA
ATTGTATAAGTTTTAAAAAACTTTATCTCGTAATTTGAGGA
GTTTTTATAGTCTAGGGTTTCTGGCTTTTGGGCATTTGGTT
TCATTATGTAAGAGTAAGAGCCTAAGAGGATATATTTGTCA
TGATATGTTTTCATATACTCCGGGTCTAGGTAGCCAACAGT
ACTCCATCATCCCTCAAATTCACCAACTCATCAGTCACCCT
TTCTCAGGACACAGAGGGATCTCACTAGCTAGGCTAGCGAC
GCTTATCCCCATTTGATGAACTGAAGTGATATTCATTTTCA
CAATTATCATTCAAATATAGCAACTTGCGTATGCAAACTTA
TAAAATAATAAAAGAAGTTACATGAAAAGAGGAATGGGGGA
GGAAGTCAGAGAGGAGGTTGCTAAGTACAAGGTGAGCTTTG
GGATTTTGCAGAGAGCTTGACAATGTCTTGATGGTTGAGAT
GAGGCCTTGTAAGGGAGGTGCATGAGAGAAGAATAAGACTA
AACATATATAAGAGAGTGAGCTGGGGAAGATGGTAGAGAGT
CACCAGTGGGCAATGACTAGCTCATGTAGTTGCAATTTGTA
TGCTTATAACATGTAGACAGCAATCTTGTAATTAAATGACA
GAAGTTGAATACTGGAAAGACATCCATCTATATTGTCCAGA
ACCTCACTGTGTAAATGGAACAAACCTCATGATACCCATAC
CTCTCGTAGCTAGCTAGTTTCCTTTCTTTCCTAAATTGGAG
ATTACGCTTATTAGTTGAATCAGAAGGAATACCCTGAAGAA
GGTGAGTTTTACATATCCAACAAACCTAGTTCTAAACTTTG
CACATTTACTTTGGTTTTTTCTTTTCTTTTTTGCTGTTGCA
AAACTGTTGTTTGAATGTTGCAATCGAGAGCTGGCAGTATG
AGCATTAGATGAGAAGAATGCCATGGCTTTAGCTATTGTTC
CATTTTCACCACTGCAGTATCAACCTGCAGTACTTGAGGAG
TCTTGGGGAGGCTGCGGCAGCAGCAGCAAAGACTGCTCAAG
AAAAACAGACCTTATAAAATCTCCCATCAAGCTTCTTAATA
AAATTCAAGCACAACATAATCAGCAAGTAGGATCTTCCAAT
AATCTCTTAATTGAACAAGACTGTAGAGTTGAAGTAAAATT
TTTGCATTACGACTAGGATTCCAGTAAATGTACAAATAAAA
GATTTAGTAATCCATGATTACGTCTGACATTAGGGTTAGTG
CCACCGATTGCCGCCCCCCCCGGCCTTTCGCTCTACTGCTT
ATCTGTGGTCACTCCAGAATCCTTTACCAAAGGAATGTTAA
TGTTCTGAGCAGAAATTGGGCTGGATCTGCTGCTAAACATG
TGAGGGGGAGTCCTCCATGTCAATAATGTAAAAATCTGCAG
AAGTAACAAGCCAGAATAGTCCAGTCCATGTAATAGGCAAT
AGGAACAGATGAGGTGGCGGCATCTGTACCCCATCTGACCC
CTCATCGAGTCTTGGGTTGTCTTCTGGCTCTCGCCAGCTCC
ATTATCTACAAAGTGAGTTGCATATATTCCAAATCTACATG
CCTATTTTATCTCCCATTCTCTCGCCTCCTTTCTCTCCTCT
GGTCACCGGAAAGGTGAAAACAGAACCAGATGATTCTTGAA
CGGTAAAGGTTTGTTTTTGTCCAAAAGTGTCACATTTGGGA
GAATCAGTAGCCACGGAGGACCTGCTTCCTTCCAGAACTGG
ACCAGACGCTCATCTTTTTGCCTGTATGCTAGCAACAATGA
CGTCAAGGCTTCTTAGTGTTCGGAGATAGCATCTTGCATTG
ACTCAGCCATATACATAATACATTACCGTCATTAAGAAACC
TCCCTGTCAGACAATTTTAACCTCTTCTCTACTCACCCAGA
ATGAAAGGAAACGGGTTTCCCAAGTCTGCAAACAATGGTTC
TTTTGGATCCTCAACTGGGTCACTTGCAGGAGGTCCAGGCC
TGATGGAAATCCTCTGCATACTAGCAGTGGATTTGTTAGTT
ATACAATCTGGCAACTCATCCTGTTAACAACCACACACATA
GACGGTGGCCAAAACGTGGACCTCCCACCGGAGATCATGCA
CCCTTCTTTTTCTCTACTTTCCGACCCAATCTCCTAGCGAA
GTTCTAGTGATACACTACCACAGTGCTATCATTCCTAGTCC
TTTGAGTGGGTGAGCAGTGGCTACTGTATATGGGGTAGCTA
AAAAAGTTTCCCAGGAAATCCATAGCAAACCGGAATTCGTG
GAATTTGAGCTACAAATCAACCACCATTAAGATAAATAATG
GCATTGCAAGTTAGGGAAGTCAGATAGTAATCCCTAATCCG
AAATTTTACTCTGTAATTTGCAGAAAATAGGACATAGACAT
CAAATTTGTGTCATTGCTGCCAAAAAGATGAAAAAGGCACC
TTGCTTCAAGTGAGATTTTGCCTCTGATTCTAAGTCCTTCC
ATTGATTTAACCACTTTTAACACGTAAAGAGCCTAAAACGT
AACCTACCAATGTCTGGATACTAAATTAGCTACACCCGTAG
GATATAACCAAATCAAAATGCACCCCACGGACTAGGAACAC
GACTCTTACTTTGGGTTTTTCCCTCCACCTTTCGGACCTTC
GGTGCACGTTCAGGCTTTTGCAAAACCCGAAATGGTTTATT
TAAGGACAAAGAACGTTTGGCATGATACGAATTGGTGTTAA
GATGGATGCATGTCAGAGTTCTCTGCAAGTCTGGAAGTTAA
AATGTTAAACTTGTGAAAAACTGTGAGATCGAGGACTTCAA
GTGGAAGTAATCATACACATCACGTTGGTGTAATGTACAAG
AATCAATTGAGATTTGAGAACTAGGTCATATATATGACATG
GATGTATTGTTGGTATTGTACAAGATATGTGCTTGAGTTAT
TGGGAGGACAAATAAGGTTACAGTTTCATAGGCATTCATTT
ACATCCTCCAATTTGGTGGGCTTTCGTTTATCAACTGTGAA
GCTTGCTGCTCTTTCCACCACCTCTATGACTATCTTAAACC
GGGTGGTTATCATGTCCCTTCACTCACTGGTGCACAATATT
AGACACCCAACTGAGCACATCCGGCAGTAGTATAGGCTAGG
GAAACTGAACAGAAGGAAAACAAAAAAGACAAGCTGAGAAA
CATTATAAGAGCTCTTCTCACCTGCCATTAGAGACGGAGTC
GTCGTTTCTCTCACGCTCCACCTTCCCTCTCCACAACCTCC
CTTGTCATGATATATATGTTCCATAGTTCATATGAGTACAT
TTCAGAATATTTTTGTTAATCATTTTCTTTTTCCCTGCAAA
CTTGACATGCCTTGACCATTCTAGGCCCTCCTAGGGTTTAG
GACACATAAAAAATTAGTAACAAATGTAAAGATAACTAGGA
CAGCTTAATATTATTTTGTACCCAAAGTACCCTTACCTTCA
CACCCACGTGACACGTCTGCCTTACATAAGTTCGTGAGTTC
TAGTTGTTTAACCAAAGCAGCAGAAATAGCTACAGTTGGTG
AGGAAGAATGTCAGAAAAGACAAGATGTCCTACAAAAAAAA
CTCATAACAAAAACAAAAAACAAACCTATAACTCACAACAA
AGCTGAAGATACACCCTTTCCACCACCTGACATGTCTTCAC
TTGATTGCAGCCCAAGCAATCCGTGCAGAGGGATTAGATTG
TAATAAATCTCAATAACTATCATAGTCCAAAACTGGGTAAA
TTTGTAACACAACACGGAAACAAATCAATGTTGTGTGATGG
TGCATTAAGGCCTGTTCAGACCAAAATGATTTGACAATTCA
GAAAGTGATGCTCAAAAAGACGCCAAGGTCTCATAGTTAAT
GGATATCGTATATTGTAGGTCTCATGTGATACTCGTTTCAT
CTCCATGTCAGCTATTTGAACATATGAAGGAGGTGGTACAG
CGTGATCTGTTTAGATCAAGCAAAGCAAAGCAAAGCAGCAG
TCAATTATTGTGATTGATTTCTCGTGCACCTCTATATAAAC
ATCAGATTTCTGATGCAGTGCTTGAATTTTCTAGAGTATGA
TCCATGATATTGTGATTATTCAGCAAAAAGATTAAGGACCT
CTCAAGAATCTTGGAATGATCAAGTCACTTGCAGCTGGGAT
AAGCAAAAGCAAAAGGGCATCAAAGCATAGCAGATATGTCG
CCCGCCACCACCCGGAAAACCAGCTCCTAAGGACACTTGCC
GAGAAATAAGAGGATAGAATCCAAGAGACGAAGAACAACGG
TTCAAGGGGCTGAACATGTTCCTGAGAGGGCAAATAATGTT
CCTCCATATTTCAACCCTTTCAAAACAAAAACAAAAAAACA
TTATGCTTGGTCTCCAACTGCATGGATTTTGATGACACCAC
CATATAAGTGTCCTGTAAATCATGGGTCTGAGTTTAACACT
GCCAATTCTATTGGGATAATCCAAAATCTCGATATGCTATT
TACCCAAAATCCTTCATCAGCTTAGTCGGCGCATTCCTCAG
CACACACGATGCTAAATAGACTATTTAGGCATTAAGTGTCT
TTGTGTATATGCCAAGTATGCATTGTATTGATCATGTCTAA
TCCTCACCACCGTGATTCCGCTCTTCTTTGGCACAACTTGA
ATGAAACAACTAAATATTTTCGTCATTTGATTCTAGAGGCC
CAATAAGTTGTTAAAAATTACAAATTTTTTTTTTATTTTTT
GTGTCAGCCTCCACTTTTGACTCTGTTTAGTCCTGCTGCCA
AAGCCTCTCATATTAGGAAACAGATACATGCTGATGCAGTC
ATTGTTATATCATTGATCAACTATGTATGTTTATTGATGGT
TCGCTATTACCGTATGATGGCCGGCACGGTACTATAGAGCT
ATCAGGAGCTACAACTGTGTCTGGTGTTGTTGGCTAGCAGC
GTCATCCTAGACTCCAGAATCCATCTTTAAGTTATTTGAAA
CTCAAACACCAGATTCTCGCCGCTGGACCTGATTCCGGTGA
CTGATAACTGAGGTAGATAACATTGGGGATGAGGCTATTTT
TGAATTGAGGACTGGTGATACTGGTGGCATATTCCTCGAAG
CAAGTTCAGGGAAAAAGAAACATATAATGCACGATCACTCA
CAGGTCTTCCACTAAAGTTGCCAAATGCCATGATTACCCTT
AGACAAGACATCAAAGGGAACACGACCTTGAAGAGGAGCTG
CAAAAAGTTGCCAGAAATAACATCCACCTGCCTTCTTAACA
TGACTTCTGATGCACTCGGACTGTTTTTGACTAGTCCCTTC
GTCCGAATTTTCAAATAAAGCTTACATTCTTTTCATTGTTT
GGATTGGTAGCCGGTGGTGTCGGACAACGGCCAGGAAAATG
TAGTGATTCAAACTTAATTTCCAATTCGACTGCATGTTAAG
GTTTAATTATATACCCTATACCTTTAGCCGATGAAAATTTT
CCAACTGTGACCACCACAGGCCGCCCTAGATGATATGAATT
AATTTACTGCCGTACGTAGACACACCACAGGCAACAAACAC
TCATAAGGACAAGCGTGGGACTTGGATGAACTAAAGCACTA
TGGCGAGTTCTCAAGGATATCAGGAATTCTGCTCAGAAGTT
ATTGAGAGTTTTGCACTGAACGGAAAGTGACTGGTTAATCG
ACTATCAGCACCCTGTAGAACAGAATCCTCGATAAACTTGC
GCCGCCTTGACCCTCCTAGACCCGCCAAGGGGCTGCCTAGG
TCGTTTATGTTCCAATTGAACGTCGAGAATTAACGTGGTCT
AGAAGATTATCTTTGCAACTCTAAAACTATCGGCTCATGCA
AGTTGACTGAAAAGTAGTGACACTCTCCTTCTTCTGTGACT
CTTCATTTGCTCAATACAAGCTGCATTGTCCTCATAAATGC
GTTGTGAAATTACATGGTTGCAAAGCATTCTGAAAGACCTT
TTGACATCAACAAGGGGTTTCCGGTTAGTTTTAAGAATATT
ACACTTCTCCCTGTCATGAGCAGTTCTTGTATGGTCTAAGT
AGCTTCAATGTCAAAGGTAGCTAGATATCTTCCAACTTCTT
AACGTTGTCTTCTCTTGATCCTCTTCCGCAACACTTATTTG
GAATTCTATTGTAGGGTTGTCAAAACATGCTTCTTTGACAT
CGGAATTGCCATTTTCAAAACCTATCCCGTCCCGGTACTAA
CTTGTCCTGCAAAATTGCAACAGCCTTAGAATTCAAAAGAG
GCCATATTGAGGAAGAGGGACATAGACTCTTAATTCCGTAG
GAAACATATTTACATTATTACAACGTTTTGACGATTTGATA
TCGCTCTAATCTTAAGGGTTCTTAAGAGGTGTAAAGATCAT
GTCTCGAAACACCGTTACTTCAAAGAAGAGAATGGATACGA
TCTCTCTCTCTCAAGCTCCGCTGTTCTGCTTCTTCTCCGAT
AGAATGTCTCCTTTACTAAACACTACTTTTTTAATTAAACT
CAGTGGCTTCAAGTCTTTTTCGGGAGTACGAGTCTGTCATG
ATGGATCAGATTATCAAAATCAGGTATACAAGAAGCCTACA
ACAGTGCTTGTCTGCGCTTCCAAATCGAAGTCGTGTGCTTC
AGTATTGAGTCGGGCATCTGCATTTTGATAGTGAACTTGCA
CTCCAACGTTCAGCTTAGTCCTGTTAGGGAACTACGGGAAC
ATCATATATATTAAGTAAGTCACCCACATTGCAGAATTTTT
TGGCTCGTGTTGACCCTCCTCAGCTCTTCTAGGCCCACCTA
ATGATCCATAAATAGTATTACCTGAGTTGTCTTCCATGTCT
AGAACCAACTTCTGCAGCAGCCAATACAGTAAATCAGTTAA
TATTTCTACGCGACGAAAAACTCAAAAGAGTGGATTTCGAT
ATCACCTTATTCCAACGACTCTCTTGAAATCTGCCTCGAGG
TATATTTTCCATAGCGCTAGCTATATTTGGATTGATCCTCT
GCTGATGTGGCGCAAAGATGCTTGCGTGTTGACCTGGGATT
TTATCATCGGAATAATATATCTTGCCGGCTTCACCACTAAT
TGCTGTGTAACATGCATGTACTAAATGGAACGGTTTTGAGA
ACGGCAGTTACTGATTTTGGCGGTTTGCCGTTGCTCTTTCC
AAGGATAAGTTCCAACAATTCGATCCCATTTTGCATGATTT
TAATAAGATGGCAAAGAAGACTGTTCAAGAGATGCTCTAGC
AAATATGCAGGTCAAAGGAGCAAATAGATGAACCCATCCAT
CAAGGGTAGCCTCTTTGTTTCTTTGTCAAGAGAGCAAGTTG
AGACTTCATGAGAATGTATGCTTTCGTAAAATTCAACTAAA
GTCAAGAGATCAAAATGTTACCTGAAATTTCTTCAGAGACT
GAAAATTGATGCACTCCTTGCTAAATGGTGCTTGTTAGGAT
ACATGCATTGGATGATTTATCAAAGTTATTTTGTTCTGATC
TTTAATGATGCTCAATCGATCTTATATGATAACACGAGAAA
TAAACCCAACAAGAGCCTAACCTAACCCCACACCATTGGAA
CATTCCGTGCAAACCTTCCACGTATGCGTGGACGGTTGTCC
AAGTCAAGCCAAAACCTCCACAAACACAAATACCCAGTCCA
TGAAATAAAGTCTAATGGGCCTGATTTAGTTGGCACTGAAG
AAGCGTGTCAATGCTCTGAACATATCTATGTTTCTTTCATT
CTTTTGTGGGAAAGTGAGATCTAGTGATCTAGTCAGGAATC
TGGATTAATAGCGTACAATTCACACTAGTTCTGCATTAGAT
CTTAACTATCTCCCACATGTCTTTCCAAGGTCACTCTTGGT
AGATCAGTCTAGTACTCCAGCAACACCACTGGTTCCAGTAT
AGCTATGATCTGATGATAGACAAATATATTGAGTTTTAGGT
TTAGAGTGTAGCAGCCAAGGCATTGATAAAACCTGCAACTG
CTCTCAGTGGCAGGAATTCGCCTTGAGAAAGCCAGACAAGG
CACAAAATCAGCAAGTCCCTCATCTGTTTGTGGTAGGTTAT
TTGATGACTTGTTGATTAAACAAATTTACTCTCTTTATTAC
TCTACTACAATAAAGTTAGACGTTTAGAAATTCACCAAAAT
TCTGATGTCACCAACGTTTTCTAGTACTCATGGTTACTTGA
ACATTAGTTGAGTATTTGGACTTTCGGTGATAGCTTATATT
GCCATTTGGACTTACTAATGCACCTGCGGCGTTCATGGATC
TTTTCCTGGAATTATATATGCACTAGATCTATATAATTTTT
CTCTACCACCCTACTGACGGCAGCAACAAGAACAAGAAGCG
ACCACATTTTCTTATGCACTCATCAATCCTCACAATATGAA
GAACACCATTTTATTTCCTTCTTCTTTGACTTTGAGAAGGA
AATTGAGGATCACTGTCTGGCTATGAAAATTTTGAGTTTGG
ACCTGACTCACAAACCCAAACCTGGACCTGGACAACCAACC
GATTAGTGAAACATGTAATGCATACTTGGGATTAGGTTTAA
TTCTTAGTCAGCTACACCATCCTAACATAGTTTTGCTTCTT
AATTCTTTCCGTTCTTATTGCAGTAAAACATCTAGTGAATA
TAGAACTTGTCAAACTTAGGCTGCATGTAAACCAACGTGGG
AAGCTGACCTGCATAGTAAACATGTACAGTATAACTAGCAT
TGCTGCAGCTCACCTACTTGCTATGAGTAATATTCAGACTG
TATGGATGGCCAAAAAAAAACTCTTATGAATCACAAGCTGT
ACATTTCTTTAGTTGAAATTCTGAGTATTTTGTTATCACGG
AAAGACCAAGACTTATAGGGCCGGAAAAAACAAAATTTTAA
AGAGTCACTGAACCTGGTAACCTGAGCAAAGAAGAAATCCT
ATTGGTTGGTGTTTAGGTTGCATTGAAAACTCTGATTGTTA
TCAAATGCTTGCAACTGGTACCCAACCGGACTTCATTACTT
GAATGTTAAGGGCTGAAGAGCAGCAAATTATTAATTGATTA
TATAACCATGAACAGAGTTACATATAAAAACATAAATTGTT
CTACTATTTCATTTTATTTACAACGTACTATTTCAAAGAAA
TAGGCGGGTCGTAGGCGAGTCATGGCGGTTGCTTGGTCATG
TCTAAGCCTCATACGAAGATCGTAGGACTCGGTGGCGCTCC
GCCCCCTGTCAACAAAGTTGCTCCTTCTCTTTTTCCATGTT
TTTAATTCTACTTACTAGGACATGCATTCCTTTAATTCTAC
AATGTATGATTGTAATGGTTCTTTCGTCTTTACTGTATTTA
AACGAGAAGAAAAAAGATTACATTAATAGATAGAAACCCTT
GCCGACATCTTCACCAACTTCAAGACGAAGAACAAACCACC
GGTAGTACATATAACAATGACAAGAAAATAAAATAAAGTAG
CCACCTAGGGCCGACTTGACCCGTCTAGAGCCACTTAGGGC
TAAAGGTTAGACGAATTAGGCTTGTATCCCAAACGTTTGAG
AGAATAAAACATGGACGGTTCTGCCTTTCTAATACTAGAAA
AACCAAAGAAGCCAGAGGAACAGAGACTAGCTTTGCCATAC
CTACTAGCACAACATTTGAACCTGCCTTGCCGTACAAAGTA
TTTATTTCATTGAGTTTATTCTTCAAATATGATGCTGAAGT
TACTTATCTATTACCATATGCTGCCGAAAATGGATTAGATT
TGCCTCCTGAGCTTTGTGAGCTGAAGGTAATTGGTTTTTCA
AGTTCCAGACAGATTAGGTACAGAAGTAAACCCCATAAAGA
TTTAGTTCGCATTGGAGATTCCCCGAAATACCCTTCTCTTA
TCCTCCACATTCGATCCCACCTCCGCCGCCACAAACTCCTC
TTGAACACTAGCTCCCAATCCATATGAGATTAGGTTTTGGT
GCAGATCCGCCTCCTTGCCACCAAAGCTGCCGCCATCCGAT
GTCTGCTTGCACTTCAGTTTCTTGATTCTTGACTCATTTTG
GCAATATTACATACATAATACATTGCTAAAAGACTATAGCA
TTTTGTGTTGCTTAAATTTACGTAATTACTTTTTCTATGTG
CATGCCTCCATCCTTACATTCTTCTTGCCGGTGGACTTGCC
TTTGCCCAAACCTTAGATAGCACCTTATAAGAGAAATTGCA
TAACCAAAAATCAATGCAAGCGAACACAAGATATTAACGAG
GGATCTGTTCAAGGAATGGTCGGATTTGGACGATTCTCGCT
TTTAAACCGGACAAAGGATTCTCAGGAGCTTCTGAGAAGGC
CGATCAAGAACAATATCTTTCAAGGAAGATGAATCCTCTCA
ATTAGCATATTCCTGTAGAACACTGACTTTCGACAGTAATA
TAGAAAGGGTAGAAAGGGATCGTAACATGTTATTTTGGGCA
TTTATTTCAAACAAGCAAGACACAACAAAAACTCATTTGAA
GATTTGTCGTCGTGGATGAACCCACATTCCACGACGTCCTC
CATATATGTCCACATGCCTTCTTCTGTAAAGTTGAAACCAT
ATTAGGAGGAAACAGTTGGTCAAACTTCTATAGTAGTAGTA
AAGTTCATGAATGCCACTCACTCATTTATCAATAATGAAAC
ACCAGCCCAAAAGAAACCAACACACTCATTTATTTCCCCAG
AAGACCAAAACAACTAAAATCTGAAAATTAACAACACAAAT
TGAAAATTTTACTTCTTGTGCATATTCCTTTTGGCTTGAAT
ATTATAAGCGTATCGCTTATCAAATCCTTAAAGGATCCAAG
GTGCACGATGCATGTTCGAGCACGGTTGCATACAATTAGAC
AGCAATGATGTCAATACCTTCATAGCTTCACATGCAGTAGT
GCCGTATGCTATAAAAGAAGCTCAGAGCAGCACTTGACTCT
AACTTCGGAAAAAGAAAATACTGAAGCCCCGGGCTTCATTT
CATTCATAACCTCTTTTCGACTAACGTTTAACTCAAGCAAT
AGGTGACGGAAAATAACTTGCTCTCCAAACTCCAATTATGA
AAGCAAGTATCCAAAAAAGGCCCGGTGGGCAACAGGGAACA
CAAAGAGAAGCTTCTATAAGCCAGATCATTTGAACACAAAG
CCGCCTTAATTCGTCATGGGCTGCCTTGACCTACCTTGGCC
TATACATACGTGTAAGTAAACAAAAATGTTGTTTCTTTAGA
CTAACTTAGCCTCAAAACATCTAAACGTAGGAGAAAATCAC
TGAATGTCCAAATATTGGTGCGTGGTTTGTGTTTGATGAAA
TAAGAAGATTCTATTTATCTCCTTTATTTTAATGGACCAGC
CTTAGGTGAGATATAGTGTTCTTGGGTATTCTATGAGTGAG
GAACAACATATATGAAGATACCAAGCCCTAATCAGAAATAG
GAGATGCTTTGAATAAAATACCTCAAAGATGTGTGAATTTT
TGGCTAAAGTCTTAGTCAATCAGGTTGATCTTCCTCGGTTC
AGGTGCCTTCGGATTTTTGACCTGTACATGAGGGGGTAACC
TGTTTCCTTTTTTATTTAAGCACACCCCCTTAATTAGCTTG
TGTTCTTTAATCAAGGGTGGCTTTATGGTTTAGTTATATAT
TACGTCCCTTCGGTTTTTTACTATCTCTTCCGGTTTTGCCT
TTGCTGTTGAGAAATTTGAGCTTATGCAGCTGGAATTCAGC
ATACCACAAAGCAAGTGCTTCAGTGGCTTTTGGATTTAAAG
CTACATTACCGATCAAACTTCCGGACAATATCTAACAATTC
AAATATAATTCCAGAAGGTTCTCGTTTTTCTTTTTCCTATT
AATGATGGACAAACTTATAACATGAAGTAGGAAATGGAATG
GTGTAGAGAGTCTCTCATACCAAGCCCTAAGGGCTTGCTTA
TCGCCATAACCCACCTAAGGCCGTCAAGGGGCCGCCTTGAC
TTTACCATTTGCGCGCCAGACAGTGACTTGAGTTGGGCTGT
GGAGGTTCCGTGCCGGGGATCACCGATGAGATTCTCGGCTT
ACCATCCCTTGTGATGATTTCCAAATCTTCCTCCATGATCA
CCCAAGGCCCAAATAGCTGGCCAAAGGCCCAATAACTCTTA
TCCTTCCCCAAAATAGCAAACCAGACCATCATATGTTCGAC
TCCCTGGTTGGCATCCTTCTCAGATGACAATGATCCAAAAC
TAACCGTCGAAATGTGTTTTCCCTAAATGATAACTACATAA
TAAACGTTGCCTTATATAGGCATCAATCCATGAAATGTTAC
CGACGGGGTATTGTAAGTTTCAAATTGTTCTTGTTCTTGCT
TTCTTTACAATATCCATTTACAACAATGCCACAAGTACGCT
ACCCTTTAGTAAGGCCACTGCTACAACGAGAAGCGAGCAGC
GCAAGGGGCGACCCAAATAGCTAGGCCTGCATAGAATAGAA
TGAATGCTCAATTACTAATACATGACCAAAAACACTCATGT
CAGAGAAATACCAGCACCAACGCGCTCTTTGATATGCAACT
CCTCCGGTTTCCTCAGCAGACTTCCCCTCCAATGCTCCTGA
AGTCTACATTTAACATAATACACATCTATTATTTTCATTAG
AAACCTTCACAGCCTCATTGCCGTTGCTGCCATTTTCAGTC
CTGTTCGGTTCTACAAATCACTTCTTTTTTTTTTTTTACTA
ACAACTTTAACTTACCAATTCCAAGATGAGTGTTACAGCTA
GTTATGAGGACCAAAGGAGTCCTGGATATGATCAAGAAAGT
ATCAAGCTCGCAGCTTGAAGCTTGGAGTGGTCTCCGATCCT
TGCCATAGCAAGATACCTCACCCCTGGGGACTTGATCTTTG
TTTATACTTGCCTATTACAGCCAACGTTCTTCTATATGTAT
GCGTGCTTTACATATAGGGGCTCATCATCCTGCAAAGTTAA
GCTCAAAACAAATTGTCTTACAAGCCTTTCTACTCTTTGCA
ACCATCCACTCCAACTACAACAGGCACACGTACAATTATAT
AAACAATGGTAATAACTAAACACCCATCACCTCAAACCTAA
CGGTTTAGTCCTCGACAAGTCTGCAGCAGGTTGTACCTCTT
AAGGGAAGGAACATACAGTGCCGCATCCGGGAACAAGAGCC
GAAGTAGCACAGTAGAATTGCCATCTCGGAACAAGTGACTA
TTTCGGACTGGTATGTTGGTCTGGCACTTGGCATACTGGGA
GAAAGATGTAGAACTTAGGTCTAATTACAATTTAGTCTATG
TCACTAAATAACATCCCTAACTCAAACTGAGGGTCCTTCAT
TACCCGTGGCAAACCATAAACAATTTATCTTAGAAAACAAT
TACAAGGTGGCAGTGGAGAACCGCAATTTTCCAGCCTCTGC
CACTTGTTCATCATCGGTTTCCTCGTCATTGGGAACAAGTC
AACGCGCGTACCGGAATGTACATTGGAATATTTTAGTACGT
AATATATGACCCATGAAATTCTAATAAGCATCATGTGATAC
ACTGCACCAAACATCTTCATCTTCCTTTGTTGTTCTTTTTT
CTTCCTAGACCTACTTAGAACCCGCGTAGAGACCACTTAGA
TAAAGGATAAAGTGTAGAGACAAAGAGATAATAAGAGAGTC
TTACCATTCCAAGCAAGCTGCAAAATACTTTAAAACAGTTC
CCGGATTGCTGGTGAATGGTCCATATGCGCTCATCACAACA
TATCCCTTACAAATTGGAAACAAAAAAGACAAAAAGAAATC
AATAACTTATCTGAGAGAATCATGTTTGAGTAATCTGTCAC
CTCAAACATCAACTTTATTGCGGTTAGTAAGACCAGTAAGT
CACAAACTAAGCAGAACTTGCTATTCCAGTGTCATCTTCTG
ATGCAAAAAAAATAATGGTACAAACTCTTCTTGCATATTTT
AAGGAGAAGCTCTGCTTCGTCTCCATGAATGTTCCTCGTGA
TTCTCTGATTCGGTTTCAAGCTGATTATCTGCTCGTTGTTG
TATCTAAAACATTCTTGGGGCTTCAAACCTTGCCCCTAACT
AAATTCTCTCGTGTTATAATCTCACGATTTGATAGAGTAAG
GAGAAACAGATTGGCATGGTCTCTTTTAGTAACAGATTAGT
CTAACTTGGTTTGGTGATTGCCCGATAGAAGTGGGTAAGAG
AAGGACAAAGACCCAAAGTACCTAACTTCTTGCCACAACAG
TTTTTATTTTAAGGGTGTTTCTCTTCTTTATTTCCCATGCC
TGTTGCTGGGCAAATCATAACACAGATCATCTGTGCTGCTA
CAGGTGTGAGTTGTGACCATCTCTTTACAGTACCAGTAGCT
GATCAACCGCAAAGAATTTACATGCAGCAATCCAGTGCTAA
AAGCTGGTCTGATGATAGTTCTGGTGGTAACGGTGGATGTG
ATTTGGTAATAGGATACACACCTTTTGTTAACTGGAGGAGT
GGTAAATTCAAGTTAATGAACCATGCCAGGATATAACTGCA
CAATTTCCTTTCAAATCACACAAATCAACTTCATCCACTCC
AGGATTGTGAACGTTATGATCTGTGTTGCTCAATCGAAGTC
CATAAACTCACTCAAACATTCTTCTTCTTTTCCAGACTTTT
CAGAACAACCCGAACCGGAACCCGGACTACGCCGACGCCGT
ACCTCAAGTAACAAATCTTGCAACTCTCTAACGAATTTCAG
TCAGTATTATACTTAATATACATCTCAAACTGTCTAAAATG
GTCCTGGATCTCATGAAGATCTGCATTGAAGTTGTCTCCAA
AGGTGGTGGAAATACTGGCACCGGGTTTGTATATGGACAAT
ATTCCTGAGCTATTGGAAATCTGCTAACACGTCCTATCGAT
CTTGCCTGCAAATTTATTAGCAGTTAGGTATTTGTAAAGGC
GGACTCCCGACAGATCTAAGCAGCAGCAGCCAAAGGAGTCG
GCCGGTAGAGACCATGAATTCCATGCCTGCATATTGCGTTG
GTTTTGCCAAGAGTTTAGGTCCTTTTGAAGTTTGTCCTCTA
ACAACTCTATGCAATGTGGACCTGAAAACAGGAACAAGTGT
CTCGGGCGGGTCTCTCAACACCCAAAAGAATGGTAACCCGG
CAAACACACAATTTGAAAGTCCAGCGTAACAATGTTTCAAA
TCCTACAATAAGTGTGAGATCAGTAGAAAAATGATCTCCAC
TCCTTGTATCTGCTGCTTCCCATAGCAACTTTTCTTTTTCA
GTAATACACAGTTTTAAATACCTTAATGATTATCGATTTGG
CTCGAAATTGAATTTGCATTCGATCTTGCTTGTTTATAGGT
GCAACCCCTACAACGAAGATCAATCTAATCGGACTTGTGCT
GATTGTGTGTACCTCAAACTCCAGTAGTACAAGCAAAATTC
AGAATAGGAATTCATAAACACAATAAGAAGAAGATCGTGAA
TTTCCTCAATTTCATAGCAGCAATTTTCACCCTGCTGTGCT
TCACGACCGATCATGGTGGACCTCCGATCGCCATCTCTCCG
AGAACACAAAACCCAAATATCAATAAAATAATATTAAAAAA
CTAAAGTTGGTTTCAATATACTAGCTCAGATGTTAAACTGT
AAGTGCAAGTGGGTTTTGGACTGCCAACTGTTTTCTGCTCC
GACTTTGTGGTCATTAGTGACTACTGTTGATGTGGATTAGA
TAAGTAGAAGGCTCTACAGACACAAAAGGTGAAGAACTATC
TGCTCCCTGTCCGAGGCCCGCGAGATAATAAAAGTTGCTAG
AAAGGAAAATGAGATGAGTTCAAAGCAATAAGCTGCTTTCT
ACCATATGTAACCCCAATTTCCACCAACAAACACACCACAC
GGTGTTGCTATACTGATTTACTATATCAAAATGTATTACTG
CCCTCCATATCTGCCTGATACTGTAGTAGTATACCAGGGAA
AGTTAATTTGTCATTAAGTACGTCCGTTTTTAAATATTTTA
CGTCTGGATTGTTCGTTTCGCGTCAGATCTTCGATTTGGTG
TCCATGGCTGCCTAGCTTCTCCATATCCCCATATTAGAGTC
ATTGTATCTTGGACTAATTTCAGCTTACCCCCATCAACTTT
GGTTCTCGCAGTACCATAAGCGCGCTTTCAACAAAAGTACA
AGCGGGAGTGTCTTTGGTTGCACACAGAGACTTGGCGGTGC
AAAAATAACTTGAATGAATGCAAGGACAAACATATCTTGAT
ATGCTTTACTTAATTTGTAACCAAGGAATCAATGCAATATT
AACCTGAAAAAGGGATTATGCTCCCTGGTATTACATCACCT
ACTGATCTAACCAAATAATTCATTCCTCATATTAAACCAAG
CCCCTAGACTTCCACCTGATCGAACCAACCGTGATCGGCGC
AAAAGAAAGGAAGGGTGATGCTTGTTAAACAAAGCAGAGTC
AAAAATGAAAAGGATTAATTCATTTGACAAGTAAATGGACG
GTCAGTTTTCTACAATTTCTCTCTTGATCTTCCTTTTGCTA
CAGAAATGCCTACGGCATTGCCTTTGGAGTAGTTCATCCAA
CCCCAGGCTATCGAAAAAAACCCACCCACCCCAGTAAAATC
TTGAGTCTCCTTCATCCTTTCCGCAAAGTGTGATGTTGTCT
CAAGAAGTAACAAAACATTTCTTCAAAATCAAATAACATGA
AGATAATACATCAAACCCCACTCAAATTCATAACCATTCTT
ACATACTCTCCCGTAATGGACGTTATAACTTTCCGCTACCT
GACCAAGGACCAAAAGAAGTCTTCCAATCAAGATAAGGCTA
CCTATGCCATAACGGAATTGCATATTACAAGAATGGTAATA
TACCAGTTGCACACTTGCACCTACATGACATGGGTTGCTCT
TTCATCACCAAAATCCAGGTCATCAATATCCATGTCATCAA
AAGTTTCTGCAACAAATTGTCGCCATTTTCCACATTGCCAA
GTTTGGATCTTTGAACAATACAGAAACTAAACATCATCAAC
AGGAGAATGATTTTGAAAGGCATGCCAACTGAAGAGCTCAA
ATTACTTTTCCTGTGCTCTTCACAGTTAAAAACTAAAGTTC
TCCAAGGATCAAATTGCTAACGGCAGATGATGATCTTCACA
TCACTCTTTCTCAGTTTCTCCTCCAATTCTCCTGACTCGGA
TCACTCCAATCAGCACAAATCAGAGGAACCCACAGCTCCAC
TTTTCATATATGTATAGTCACAATTCTGACGTATTTTCTGT
TATGGTAAGCGATAGATTATCCATAAACAGAATATTGGGCG
GCCTGGTACGGTTCCGGTGGCTGTGTCCCGGTCGATGTCTT
ATTGTTCATTAATAAGTAGACTTTTGGGGTTCCTACAAGTC
ACTAGGTTTGAGCCATTTAACTACCATTTCTCTGTACATGG
ATTTCTTGATCAACACACCTCATAACCCGACTACAGATTTT
TTCAAACCAAGGTTAAGGAACACATTGGACTCAATGCATGT
GAACCTTGTCATCAGTAGAACGTATTTGAAGCCATGGATGC
TAAGGATACGGAATCCAAGGCCAAAAAGAATGAAAACATAC
GAGCCAGGTCTTGAGGAGAACCCTGAGGGCGCAGCCGCGGC
CAAATCCAAGTAGATAGTATCTATTAACATATGCTGTACTT
AGAATCCTCAAATGCAAATGCAGCATCTTTTGCAAAGGCAT
GGGAGACTTCAATAGGTAATCTAACAAGTGAAAAACTAGTC
GAAAATGGAATCAAACTGACCTTTATGCATGCTAAATAAGG
CAATATGGAGCTTAAGAATACCTGGAAAGGATCAAAAGCGA
GTTTGGACCAGTCCATCTCACACAACCCAGTCAACAAGCAA
GTGTTACATATAGTTATTAACGAGAGACTTACGGCAATTAT
ATTATTTGTCGGATCAATTACTGAAGTTAGAGCCAGAAAAT
CGAAATAAAAAAAAAGGAAGCCTATAATTTCATTTCTCTTG
TTCAGATACCCCATTTTGTTCGGGTGTTTGTGGACACGAAG
CCCCTCTTGTCGCCTAGACACCGTATGGTGTGCGTCTCACT
GTGGAGAGTTTCGTTCCGAACAATCAGTGCCAGGCACTGGG
AAGATTCAAATATTCAAGATCTGGACAACCACTGAAGTCCG
TTGCTCTCTACTAGCCATAGCTGGGGGCATATACCCATCAT
CACTTTTCATCTATATCAGTCACGGTCCGGATGATTCCAAT
AATCAAGATTGCTAATGCATCACTAAGAAGGCTGCTGAGTG
TTGTGTAGACAATTGACCGTCTTGGCTCATATTGCAGATGA
TGGTCTTGTCAAAGTTATTGCTCTAATTACCATACTATTGG
CCACGTCAGCTCACCGGATGCTGTTAACTCACGCCTCTTCT
ATTGATGATGCATTTAGATACTACACCAAGTTTCAATACTT
TCAAATGCGCCTTTCTTTCTCGTGATTCCTGGTGCAGACCA
AATATCGTTCTTAATAAGTGCTCTGCAGTCATTCCACTTTT
TTATCCCCTTCTTGTGTAATCGTATATTTTCTGTTAGATGA
AACGGTCAAAACCTAACTCACAATCCTAATTCATCAAGAAA
CTTTTATATAACTCAACTCACTCACTCTTCACTAACTCGAA
CTTTAAGCATACTCATTTATCATTATCAATGCATAACACCC
TTTCATTGGACAGAATGACGCAGCTTGATATTACGAAAATA
AATAAATGCCTTATTCTTGACCCCATTAATTCTCAGAAAGG
GCTTGTCGTTGCCTCATTTTCCAATTACATGGCATGGCTTC
CATTAACTTTCAATTTCAATCGATTACTCCATTAACTATCC
GGAGCTAATCCTAATTGTGACATCCCTACTCTGAGAACAAT
AGCCGAATACCAGAAGCCAGCGCATTAGCTAATATTGCGAA
TTTTGAAACGTTACACAAAACAGTAATCAAAACATCAGGAA
CCAGGAACAACAGGTGAGAACTTAATTCTGCGGATACCTTC
TCTTCAACTCTCTACTGTTTCTCTTCTCTTCAAGATAAAAA
GAAATAAAGGAGGGATCTTTCTTCTTTGTTTGTTGAATTCT
ATCATTTTATCCAATAAAGACACAATACCGCATAATTACGG
CCAATTTGTAGACTCTCTAACGTCCATATGTATGTTGCGTG
AGGTTTGGCTTTAAAGAGAACTATATAAGGCATTCAGCCTC
GTAAGGCTCAAACATATAAACAGTCTATACAACTGAGGTAA
GTTCAAGGGTGCCAAGGGACCTCTTGATGCTCATAATTGGG
AGATGAAAAAAAAATTAAGACACACCTAGACAGAAGGGGAC
AATTCAACCTGCATCGGAATCGCTTTCGAGGCAAATGCGAC
AAACAACACGTTTGTGTTTACAGACCTTTATATCCATCACA
GGACGGAGAAGAAAGAGAAACACTCATTCCCCAAATTTGTA
TGTGATTTCTGTTTGTTTGACACCAGAATGTCTATAATATG
CACTTCCAGGCCATTGACCTCATACCTTCTCAATAAGAGCT
TACTCACTTTCTGCATCAATCAGATTCATCTACTGCTGTTT
ATAAAGAGAAGATTTTGGTTCTTATCCTATTCTGTTTTTCT
AATCTCTAAAATAGAACCTCCAATTGAAACTTTATACCCAT
TCCTGTTGCTCCTGCCAAAGCAGTTGTACCTTCTCTTCCTA
CATAACCAGTAAATTGTGAGCTTGTTGAGTGTTGAGCATGT
TTCTTTATGGAATATATGATCTGCTTTTGCTTCTTCATGAA
GATGAAGATTGAGTGGTTTGCTATGGTAACTTGGCATCTAT
ATTGGTTACCAAAAAGATGACCACATTTACCAAAAACTTGA
CAGGTAAGCAAGTCCTCTGACAGCATCAAGTGCAATCTTCA
TAAAGATTGGTTGTTTAGTACTTTAGTTTGACTATGAAGAA
TTCTCTTAGATCTGAAAACCCGATAAGTTATAACCTAATGA
GACTTCATCCACTTATATTACTCCAACTCTTGTTATGTGAT
TATAGTCAACAAAATCAAATCCAGTAGCGAAAGCAGCAGAA
TGGGCCTGAGGCGACCGCCTCTTCGACCTCACCTCAGGTCC
GTATCACAGCCTTGGCACCACCATCCGGCAATGTGGCTCCA
ATTTATGTTCATGGATCGATCCGGGTTCGGTAGTTTTCATC
GCGGACATATGGGAAGAGATCAAGATATAGACAATCGATCA
TTTAGCTTGGCCCTCCTTGGCTTTTTGATGTTTCCCACAGC
GGGAGCTGGGACAGCATTCCCTCCCGGTGCGTCGCGTTCGT
CCGTCTTCTCGAACCGATAACACGACGAGGCAACGGGCCTA
ATTTAACGCCCAATTTTTTTCAATCTGGCGGTCCTTTTTTC
TAATGCTGATATGTTGTTTGCAACATTTGAAGGTACCTACA
AATAGCTTCCACGCTTGTAACAACTTAATCCAGGTTAAGGT
TCCATGCATTCATTATGGTGCTAAATGTTATTACATCTGGT
TCTTATGTCTTTGACCGAAGCATTGTTGCTCTGGATGAGAA
TGGATTTGGGACCTGATGCCCAAGCTAGCTATTGCATCGGC
CTTCAGTTACTCTTCTGATTCCCTGAACGTGTCTTTTTGGT
GCGTATAACTACCCAAGTACCCAGTCAAAAAAGTTGATTTC
TCCTGGTACTCGGTACTTGGCTAGGGGATTAAATTCATGTT
AGTTCCACTTCAAGATTTGACAACTTCTTCACATAATCACA
TCCGGTCGATTCTGGCCGAACTGGTTGAAACCTCAAGTATT
ACAAGCAGATTTGATGATTTCACCTAGTTTTCCAATATTTT
ATATGGCACAAATGTGAAATCTTAGACCATCTGAAGAGCAC
TAGACGGCGCTTGCTTAAGACCAAATGGTATAACTAACCAT
CAAACTTAATACTATTTTTCCTCTCTCTTTCCAATATAACA
TGTACATAACCAAAGATGATCTATCATACACCATCAGATCA
CCTAAATTAACAAGCAATATCTGAATATCATCATTGCAAAT
CATAATTGATCATAGCTAGTCACCCAAGTTATTTTCGTGTT
GTCACTTTGAACATTATTGACAATTTGAAAAGAGACCAGTG
ATTAGAAAAAAGAAAGAAAACAAGAAAGGGAAGGACATAAT
GTAGACTCTTGGACTTTGAACTGCAGCTAAAGGTTCCATCC
TGAAATGAGCTGACGGCTCTCTTAATTAAGTAGTGGATTAT
AAGTTAGTAACAGAATGGTACAAATTGTGATCAATTATTGG
GCTGCAGACCTTGCATCTAGCCCAGATGTGGGTTCATCCAT
CTCATTGGTTTCCACGACCACCAAAAACACAAACACATTAA
TTGAACTTATTTGTTTTAAGCAATATATTTGTGGTCAGATG
TTACCTAGGAGCTGGTGTGACGGGTACGTGTCCATTGAAAG
AGAAGAGGTTGCAAAGCGATCAAGCTGCGAGCCGGGGTCGA
AATAAATCTCATATGTAAAGCACATAACACAATATCATGAG
AGATTGCAAGTTTGATGAAACATGAGGTCATTGGTGTCAAA
TTTAATATATATCGTATATACCAAATTTAGTTAATTTATTA
GAGAAAAGGGTAGATGTTGACTGTGAATGGTGCTTCATTGG
ACTAACTTTGCAAATGAACTCTACACAGCTGGGTCTGAATG
ACACCCCGCATATTCCTGGGCTTCAGATTAGCAAGGACAAC
ACATTTTTACAAAACTTCTACCCTGAATACACACAACAGAG
CTAATGGGGGAGTGAAATGACGAGAATGGGGCTGTCAGTGT
ATGTGTCTTTAGTTTACGTACAAGTATGTCTGTTGTTAAAT
CGTGGTCAACTCCTCGTTGACCACCAAATTATCAGGCACAG
AGTTCTCAAAGTTCATTGTTCTGAAATGTAGTACAGTAGAG
CATTGTACTCAATGTCAAAACCAAACAAACTCAATTTGCTA
ATCAAATATCATTCTTGTCACAGTCTGGTCTAGCCCCGTCA
GTTTTAATTTTATCCAATCTCCTGTTAAATGCATCTGAAAC
AAATTTCTTCCCACCATAAGCTAAATGTAAAGGTAAAGTCA
AAAAAGCAACCTCCTGAGAGCCAGGAATTATTGTCGAAAGT
AATAATCAAATTAAGTTAAGCAAGTAATTTGTCAAAGTGTT
CATCTTGGATCACGTCTAGACAAATAGAAGCGGGGCGGTGA
TTGCAGTTGAGAAGTTTGGACTTGCTGGGGCATCTTCAACT
AATCTAATTATAGCCTCAAACTTTGAACCCTATGATTTTAT
CCTTTCTTCTACAGTTCTACCCACTGATCTTCTTCTTCTTC
CCTACAACAAAAGGAGAATACATCACAAATTAAGTTATAAC
CAAGTAACTAAGAAATGAGACATTCAATACCTTCATCAAGG
TAATTAGTGAAATAGAAATACTTTACATGGATGATTTGATC
GTTGTAGCGCAAATTTGAATCGGGAATGGAGATTCGCCTGA
ATATCATAGATCACTTCATTCTTTTGCCTCAGAACATGGCG
TCAATATCAATCGTGTGTGACACAAAAAAGTTTATATTATC
CTTTTCTTCTCCTTGCTTTTCTTCTCTTTTTGAGACTACTG
AATACTGGTATGACAACTAGCAGAATGATATACACTACTAG
TTCTTGGTGCAGCAAGAAGTCTCATTAAGTCGCAAAATCTG
CGTACCTCGTCCAATTGGAACGACATGTCCTACGGGGACAT
AAGTAGTTCATCAAGGGATGCTGATCGCTCTGGAGAGCTAT
TAGAAATTTTTCTTTTTGTACGTACATGTAAGATACATGAT
CTGTGAGACCAATGTTACGACTGACTGCAGAGGAACAGCGG
GAAACGTGCTTCCTTCCGGACTTTTTTTTTTTGCAAATTTT
GTGGTGCTGGTTAGATAGTACTCTTCGATACGAGCGTGTTG
CTTGTACTAAATAGTGTAGTCATATCCTACCAGCTTGATTA
TGATTGATTTTATTGAATATCAATTTGTGGATTTGTCTATT
AAAAAGATCTTGGGAAGACACGGTCTCGAAAAGGTACTTGA
CGAGAATGCACTTAAACTAGCACAACCGGAGGCTGTTTTCG
CTAAGTAATGTCCATAATCCCACCTGTTCCAGATGAGCTAT
ATGGTTGTCTAAGTAATGTTCCTCAGCATGTTTCTTTGGAA
TAAATGAAATGGACATTGGACGAATAATATGTTGTTGTTAT
CCAAATTTATCATATACAGTCGTTCTATGTCTGAAGACGCT
AGAGTAGGAGTTGAATATGACAATGCCTCAAACCATACGCA
CCTTCTAACTCATAACACTACTCATGTACCTACTTCCATTT
TATGGGGTAGCTAATGGTTTCATGGTTATACAATGTCCGAG
CTATAGTTAACATTTGAAATCACATTTCGTCCTGCATTGTC
TCAGCCTTTACTTTGTACTTCCATTTATCCATGTGATGGAA
AAAATGATATGCAACATCTTCATGATTCATTGAAAATTCTT
GTCCTACAATGAATTTGTATCCTAGTAATAATTTGTTTTTC
AGCGAGGGTGCTCGTGTAATCCATCTTGAGGGTTTTAACAT
TGCAATTTTTGGGGCTAATGCTATCGCGACCTCGAGGTATG
CGAGGTCGACGAGGCGGTGGCTCTGGAATCGCAGACCATCA
AAAGGGAAAAAGAAAATAAGCCAAGTGTCTTAAGAGTTTTT
CCTAAACCTTAGAGTGTAAACTGAAATTAATTTTTTTTTTT
GAACATTAGTAAGGATTTTACTTGAGACAAAGGTCCACAAG
GCCTCTGAGGGAGGCCATTGCTAAGGAGCAGAAGGCGCAGC
AGGAGAAAGGTGTCAAAGGACAAAGATTGCTAGAAATGAGT
GAACCCACACATGATCATCTCCGAGTCTTTGGTTGTCGATG
TAAAATTCAATAAACAGTTACCGCCACGTGACGACCCAGAA
CCCTTCCCACCCCCCAAAAACAGATTTAATACGGAAGCAGA
AAATCATATCACATAAGCATCACAGTTTTCTTCACTGGCAA
TCTTGTCTAATCTGCCAATGCAGAACTGGAGGGGGAGAAAA
CCGCCTTAGCCCGCCTTGAGCTGTCTTGACCTACCTTGATT
AATTGTTTTATTTTCTTTTACTTTTTCCGCTCACGCCTCGG
AGGGTAAAGATATATCTATACTAAGCTCAAGGTAAGGAATT
GGAGTACGAGTCAGATGGATCAGATTCAGATGAAGAAATGA
GCATTCCAGAAATTAATTTACAAGTAGCTTATTGTAGTTAT
GCAGTACAAATCCCATTAATCTACTTAGCTTAAATTTTTTT
TCAAACCTTCCCAGTGAATGCTGGTAATCTCCAGTCTCTCT
GATGATGTGGAGAAAAATGGCGAGGCGAAATTTGAATCAAC
GCCAGTACCGAAAGATAGATCTTCCCAAAATATTCTTGGCT
ACTTGTGGAACTTGAAGCTGCAGTGTGCTTGTGCACTGCTC
TGCTTTTAGGCAACTTAAGTCACATGAGTTGAACTACCCAA
CAAACCTTCATCCACCTTGACCTAAAATAGGATTTACCTAA
ACAGACAGTCAGAGGGTGACCCCGGATGTGCCGGGGGTATC
ATTATATTAGAGATAAGATTCAAGATGACTCTGTGATTACA
ACGCGGTGCGTCCAGCGTATCAGGGGGCGGTAGTGTAGCTC
CTGACATTATCCAACTCCAACCTAATATTCTAAAGTTAAGA
GTCATACACGTCCAGGACTTCTAGGCGAAGTCTTCCCCTTC
CCAAAGCCTTCCATAATGTACAAATGAGCATCCCTTCTAAA
GGGATTGATAACTTCGACACCGACTTGACTACCTTGCATCC
CTCCGCTTTGAGTTGTAAGACTTGCTTCTTCTTCTGCTGCT
TTGAGTAATTTGGTGATATTCCAAACTTCAGGATTCAGGAT
AAAAATTCGTCATACTGATACCTCATCTTTTCTTCATTATA
TTTCGCGGCCAAGTCTACGTCTTTGACTCCGTTACCCCCGA
TTCCACAGACTGATATGAAACTACATTTTTAGTGACAGCTT
ACAGCCATTTCAAGGCCTCACATACAACTTTAGAATCATAC
TCCATCTTCCTCCTTGAGCACTTTACTCTCAATTAAGCTCC
TCTTAAAGCTTATAACACAGCTCCAATCTCGGCCAAAAACT
GAACTCTATCTGTTTTTTTTCTTTTCTTTTCTGAACTATGA
CATATGATCCAATAATTTTACAGTTGCAATGTTATACATTC
CTTGGCCATATTGAGAGTATCCACAAATCATGATGTTCCAT
AGAGATTTGAGCATTTGTAACTGGCCAATAGACGGGAGAAG
GCGGTGGTTAGAGCCTCCGACGATTTCTACCCCCGCGATCC
CCTAAAAGTACTATATTGATCTAGAACAGCCTTGACATCTG
ACCCATGTCAACATCTCACACGGACTTTTTTATCCGTGTGT
ACCGTTTGCTACAATGCAAGCAAAAACACACTGATGTGTCA
ATAAATAATTGAAATATTTTCTTTGTTTGAATTTTTGACTA
TGATGGGCAGCTCATACTTACACCACAGCGCAATTGTTGTA
GCTTTTGGCTTAAGAATATACACGATCGGGTATTACCCGAT
AGTGCTCTCAAAAGCCTTTTCCATCTTGTCTACCCAAGTAT
ACGGCATAAAGTCATGCTAGCGCACGTTTTCGATTGTGGGT
AACTAACATGATTACAAAGTCACTGAAAATTAACCTACTTC
TCTCCAAATGGCGCCTTACACAATCGTGGGCATAGAGAACA
TTTTTAATCAACCAAAATTTCTCGCACCGTCGAGCAAGAAA
CCAAGAAATGGATAGTATAACCCAAATGAACTACCAGCAGA
GTCGAGCTCAGAGGGTGTTGCTACTAGACCATCAACACCAG
GTTGAGATTCCTTTTAGTTTCAAGTCCACAAAGATTCATGC
CTATAGTTACACAGTTAGTTCTCCAGAAAAAAAAAAAAAAA
ATTTGAACAATAAAGTTGGACCAAGAATGTGTTGTTCTTTT
GCCTTGTGCGGGAATCATTCCTTCCATCCTGTATATTTGAC
GCTGAACTTTGTACTTGTTGCGAGTATCTCATTGGTTGTTT
TACTAATATCTCATTATGACCTTTAAGCTGCTCTTGTAGCA
CAAAAGAAAGAATGTTAGGACCGGTTCCCCTGTCAATTAGC
TTTGATAGCAATCGTGTTATCCAATGTGAAACACCTAGTGA
CAGAAAAGATGTGAGAATTACGTCTTCAAAGCTACAATTTC
CAAAAATGGTACTCAAAGATCTGTTCTCGGCACAGTTGGGA
AGATATTTGTCTCTCTAACTCGTAGCAGCTGCTGTAGGAAT
CACAGAAGACAAACATTGATCAGAATCAGAAGATCAATGCA
TGCCTAGTGGTCCTCCATCACCAATAGAATGTCGCCACGTG
CCCAGGGACATACTTTTTTGCTCCAGCAACAGTTTTAAGAC
GATGGAAGACGGTGGAGCGGCAGAGAGGGCAAGAGTTCGAG
ACTCTACTTTGGTATTTGATCCAGATTCTCGTGTAACACCC
TGAAAGATTGGTAAATTTGACAATTAATGGGGTAGAATCCG
GGTTTAGTCCTAATTTTTAACATTTTGGTCAGGTTAGAATC
GGTAAAGTCTGACCTCAAATCATATCCGTGAAGCGACCCTC
TTATTTCTGTCTGGCTCAAACTGTCTGCATAAATTTTGTCA
AGGAAGGATTTCAAGGATTTCGTTGGAAAAGAAGAATAAGG
GTGGATTGTATGTCACTATGCTTTGAATATCGAATTACATG
AGTGCATACTTGTTGATATGCTTAATTTTTCGTAAACGGAT
ATCTGTTGTTGGTTTTGAAGCATATTAGCAAGGTGTCCCAA
GTGTTACGCTAACAGAAAAACACATTTTAACTCAATTTGCA
CAGAGCGGAGTAAGTGGTTGCTGATGACATTGGACACGGAG
TTTCCGTTTAAGAAATTTAGCTCTTTACACTTCAAGGAAAG
GACATTAAATCCTATGGTTACCTTTCATTTTCATTACATCT
AATAATAACAATACAATTTTCGGTGTTCAGTTTTCTCTACA
GCTGATTGCGCCTGTTGATGCCATCGATTACTCTCTCTCTT
GCTCAGTTTCCTAGTGACTACAAGTTAGTCCCACAGTCAAC
TTTTCTGCATTAGGAGAAGACAATAAAAGGAGCATGAGATT
TATGGTTTACTGTTTATATTCACTGTTCACATCACATGAAT
TGAGGCAAGATGGTAGTGTGCTCGTAGATGTGATCTGAATC
GAAAACTATTTTTTAGAAGACTTACAAGACTACGGAAATGT
CTAATTATTTACATTGTTTACCCTGAGTTTTTACTGTTTTT
TCAAATCTAACGCCACCCATCACTTCAATAGTTGATGTCGA
ACATTCATAAGTGTGATTTACCAACTATGAATGTTTGATAA
ATAATGTAAACAATAAAATGCTACTTCTTCTAATCAATAAA
AGGTGCGGTACCTATGTAAGCCCTGCAGTGCAATATTATGC
CCGCCAAGGGCCCGCCTTCACCCGGCTAAGGGGCCACCTTG
TACCTTGACAAGCCAAGGGGCCACTTTAATCCGTCTTAACA
AGTTAGAGATCAGGTTTAAACTCCAAATCAAAGTCTAGAAT
AGTAACTATAACGAGGATCTCTTAATTGTAGGTAGCTAGGG
ATTAAACCATTAGGAATTTGCAATTTGTCTTTGCTTGAATC
GTCCCGTTCCTTCTCTACGTCTGTGGCTTCAGAACATGAGA
GCTATAGCTTCTCGATCTATCATCAGGCCAAATCCAGACAA
ACTGTAATACTGTAGCTCTGCAGCTGATGCATATGCTTGAC
ACCCCAAGAGCAATCTGCCGCATTCTTTCCCTATGGTTATG
AGCACTAAACAGTTACGTAGCTCTTGAATCCACAGAACCCA
GTAATTGATTCCAAACATAACTGAATGGCAGTGCAATAGTA
TAATTTTAATCATTCATTGTCAAAGTTGGGCAAATGTCAAT
GGTTTGGGGTGCATTTTTGACTATGTTTGTAAGTTGTAACA
TGATGATGATGAAAGTGATGCCGAGAGTTATTCAAGTTCAG
GGAGAGGGGAGAGAAGATGTCAGGAGGGGGTGGTACGCAGA
TTGACTGATTGCATGTGAAACCGAGTCTGTAGGATGACTAC
GCTCACCACCGGTTTCCAAGCCACCAATCTCGGAGAAGCCA
GCTTCTGTCAATCACATGATCTCTGCCACTGACTAAACCAG
GTGAGTTGGCATGTTTGTTACCCAATTTCAATCCAAGGCCA
AATGTCTCAGATAGTTATATCACTTACATGTACTCTTGTGA
TTCCCGGTCCACCACGAAGGCTCCTAATCTAATGCACACCA
TTATTTTTTATCATCATCAGCCAAGGCAGAGACCCATCTTC
GCTTCACCATTAAGAGGAAACAGACCCTTCTGGTTAGTGAA
GGAGACTTACGAAGGGGAGACACTTCCTTCATGTTCTGGCC
ACATAGTGAAGCAGCAGCAACAACAAGAAAATGTGAAGGAA
AATAAGGGCAAAAGCAATGGCCAACTTCTCACTATGAACAT
CCCATGTCTCGGGAGTTTGTCTTTGCTGTATGTGTGTAAGT
TTAAATTTTTCGAGCTTAGACTACATTTTTATGTAGTCTGA
AGGCGTTTGTCATGGATTGGCTCCATTCCGAGTAGTTATCT
TTGACTTACCCTCAATTTGTCTAAGCACACCAACTTACCAT
AAATTGCTTTACGAAAACTTCATTGGATCGAATCAAAAGTA
TAAGAGTTGGACACCAATATCACTGTAGGCAAACAAACAAC
GGAGTTATCAGTAGTATGAACGAGGAGGCCAGGGTATCAAG
AGGGTAATGCTATTAATGTACATTATTCACACACTCTATCT
AAAGCAATCAGGGTTGCGGTCGATGAAGTACTCGTTGGTTG
AGTTTTTGAAGTTTTTGACTCTTTTGTTATCAGTTCTAACT
AACTACTTGTATCAACTACACATGATAATGGAATATAGCAC
CAATTTGAAGAGACATGCGTCAATAGACTAAGAGGGTGAGC
GTGGTCGGTGATTAAGGATACAGTGACGCCGATTAACTTGA
CAAAAACCGACCTAGAAAATCTTAAATATTAGCAGCCGACC
GACATTGCAAACCCAGAATTCAGAAACTGATTTCAGTGATA
GAAGTATTCAAATTATTTGACAGTTGTTGAGTATGAAGAGA
AGCTTCCTCTATTATCTCCTCCTTTAACTCTTCATTCCTCT
CTCGTTTGGAAATTCTCTTACCAAGATCAAACCCTACACAA
TGCTCCTAAAGAAGAAAGGTCAAACATTTCTCCTACTCCCA
GCCGTAGAACTACCATACAACTCCTGATCACCCCGAGTCCG
AAGAGTCCGTTCACTTACACCATGATGCGTAGAATTTTTGT
CAAAGCAACTTTGTTTATTACTAGGTATTCAGTTAGTATAT
ATGGCCTTCAAGTTTATAGGCAGAAGGAGACTTGGGTATTG
ATTCAATAAACAATCATTGCCACGTGGCAACCCAGAAATAT
CGAAGCACTCGCCCATATTGCCATGACGTCGCAACGCTCGA
AAAGGCAGGACCTTGGAGGACATGGAGACTATTTTTGAAGA
ATCGTGAAATACTCTGACGACAATAGAAATCCATCATCACG
TGCCTGCACCCCTGGCATGCCATGGGCGCGCTGTTGGCACC
CGATGCTTTTGCTTGTATGCCTCACGGCGACTCTGCTCATT
TAGGTCAAGTAACAAATTTTCAAGGTAGATATGGTTATTTC
GCCCACTAAGGCCCAATTATCCTTGAACTGCCATGTCTTGA
TTGACCCTAGACTAGTGATTCTGTATACTTGACCTGACACT
ACCGGACCGGTCCTCCGGTCCACCGCCTCACCCTCACTGTC
TTCTAGTGTGGATTTTATTTCTTTTGTTTTGTGAACCGTTT
GGATAGCTCTGAAAGTGGGGCCACTCAGAATGTACTTCGGG
TTGATTGTTTCTGCTAGCTTCGGGTTCACGGTGTTTAAAGA
CTTCTGCTTGCCTTCTTGAACCCTCGTGCTATTGGCTTCTA
CTAAGAGAGCTGGTATGTGACAATCCTAAGTGGAATCCACA
ATTAGCCATATTTTTTAGGGCTAGTTTTCTGCTATTTTTGT
TGTTACTTATTAGTTTAAAGCTATTGGATTGGTAGGACGTG
AGCTTCACAAAACTACAAAACACACTCACCGCAATTTCCGA
AGATCAGCATGCATACTATACTTTAATAGATCAGCATGCAT
CTTTCGGTTATCATGGGGCCCGGTTCAGTTTGTTAATCAGT
CTAGCCTGCATTAATTTTGGCACTTTGGTAATCTCAATATG
TCACTCGATGCATCGAGGGCCGTTCTGTTGTTAGATAGGTG
GATATATTTGCAACCCTACTCGTAACTTCTTGCCCTCTTCA
TTCTATTGCTTCCATGCTTTCTGTTGGTAATTCAATCTTTT
ACCTGTAAAAATTACTTGAGCTCCTTTACTAGATTATACAT
TGTTTCAATACCCCAATTCTCAACAATAAGTTCTTGTAAAC
ATTACAAATTGAGTATAAGACATCAGAGTTTCTCAAGTACT
ATCAGTTATATTCACATAGTCAATGACTGATTAAAAGATTC
GGCGGCTATGAAGCTAGCTACTTCAACTGGGCTCAAAAGTT
ATCTCAAACAAAGTTTCTGTCTGTTCTTCCTCGTCAGATTT
GAGGTTCCCTCACAAAATTTCTGTTGCGGTTTTCGCCACAG
GTCTTCAGACTTAATTGTATCTTATTCAAGACGTTATCAGA
CTGCCTGCCTTCGTAAAAGTCATTATGCTTCGAATAGCCTG
CAAATCCAACAGAAGGAAGGCTGTGTCCGCCTTGGAACCCA
AGTTGGACTGATGACGATGGCTAATCCAGAGCAACGCCGAA
ACATAAACCGATAATGTAATCTAATTAGTTTATCATAAGAA
ACAATGCACTCAACCACACTCAATTTGGTCTAAAACTTTAC
TTCTAAAGTTTAAATTTAGTCTGAGTAATTGGCTTCAGCCC
TATCTGGCGCACATTTCGGTCTTAAATGATTTTAAAGAGTA
AGGGCGAAATGATAAGTTTTCCTAGAGGTTTCCAGCAATTC
CTGTCATGTTACCTTCTTTACAATATCCATTTACAACAATG
CCATTTTGGCTGGTCTGTTTCAGCAACAGCGGCATGTACCT
TTATAGGAGGTGGGGTTGGTCGGACAATGATATTGTTGCTG
AACTTCTACATATATAAAGACTAAAATTGAAGTGCCAAACA
CAGGCGAGGAGGAGGAGGAGCCGTCGCGGTTGGGAGCGGCG
GAGCTGAAGGAATTAGATATCGACGTCATCTAGATCTTGAC
TCACAAGAGTTACCAGCTCTCAGATTATTCTTCTTCTTCTT
GCTCCAACGGCGTCGTTTCTCAAACTGAGCAATCTTTCGTT
TGAGCTGGCGTATTTGCAGACTCGAGGGCTGTTGCTCCTGC
TGTTCTCTTCTCGTAAGTTACAACTATTTACCACAAATACT
ATATCTGTGTGTGTGTGTGTCTATATAGATATATGAACTAT
TTTGGTTCTCCATGATGGAGCAGGTAACAATTTCTTTACGT
TGTTTTGATTGCTTCTTCTACTGCGTGAGCCGTGATGAGAT
TGAAAGTTGAACATTATGCTCTTAAATTGGCTTCTTCTGTA
CCAGGGATGGTGTTGAATTGCCTGCGTACTTCTTCAACCAT
TATAAAGGATCTTAATGTTACCGTCACATATATGAGGTTTG
ATTAAAAGCCATAAAGTTGACCCTGATCTACAAACTCTTTT
AGAGAGCATTCTCTCTTTGGCTCAATGATGGAGTATGCTCT
CACCATGGACACCTCCGACCCCATGCCCACCACGAAAGCCA
TCACCTAACACAAGGAAAGACAAAACATTCTAGCTCAAAAA
ATTTTCTTGGCTATTGATTACTGCTTCAAGTGTTACTGTTT
CATACAACATACCAAATAAACCTTTTTTCAACACTCCTAGG
TGATGTCTTTGGAATAAGAACTGAACAGATAAGTGGCACCG
ATGAAATAGGCATCACCTCGCACATTTAGAATTGCGAAATG
TCATTCTTATGTTTGAGTAGCTCACTTAATATTGAATACCC
GATATATAAATATATTTAAACTATTTAATTTCTATTTGAAG
AATTCCGAACGCATGGATGTCTGGTTCAATGTCTGCCTTTA
TGATGTAGGGAGATTAGATGCCTTCAGGAGTATGAAAGATG
TATGGGAAACTGAAATTTGACGAAGAAATGGCTACAACTTT
CTAAGTGATCCAAAAACTGTCCTGTTGTGCGTCAACTTTGA
ACTGATTAGGGCATGAGATCCACTAGGTCCCTTACACCCTC
ACATATTAAATTAGGATAGACTCTAATTCTTGTTTCTGATC
AAAAGACTAATCTCATGTTGCATGTGGCTAAACCAAAAGAG
CCAGACGAGAGTGCTCAATTCCTTAATATTGATAACACATA
GATTCTGCTGCACAACATTTCTGCTGTTTCAGTTTTGCTAC
GTAAATAAAAACATCTAACTCTTTTCCGTTGAACCCACTAC
AGATTACTCAGCATCTATGACTTCAAATCTTAGCTTGGAAA
GGTGATTGACTTTGTACCTTCTTTATGGCACGCCAAGCTTG
AGATAGAGCTACAAGCATCACATACACCAGTAGGGTTTCTA
ACAGTAGTCTCCAAATATTTCCCCAGGGAGCACTTTACCAA
GGCATCTTTCAAGAACATTTCCTCTTAAGGGTTCATATTCA
TATATGACATAAAATGATTACGGAAATGCAGTCCTGGTACC
CTTGTCCTTATATTTCTGCCCTACACAAGGTTATTTATAGG
TCTATTGTTTCTTAACCCAGCTGTACTTGTTCTTTGGCTAC
CCAATATTATTATAGAAAAACAAACAAAAGATCTGATATGA
TGACAAGTCCACTTAGATAGCATGCCATGTGTTTCAAGCCA
CCGATGAGCCAGCAGCAATTCGAAACGCACGACCACCGGTT
TTGTTATTATCAGGTAAAAGCAAAACTGAGTACTGGAACTG
CCATCAGTTGGCTAATTAGTCAGGAACTATATATGGTGTTT
TCTAGCTTTCATTTCGATTTCGTGATTTTCGGCACGAATTC
GAACAAAGCAATTGTTGAAGCACAAACTGCTGAAGAAGTAT
ATTTTTAGCTCTCTCTTTAACTTACTCCCCTCTTCCTCAAA
GAGAGAGAAGAAAGGGTTTACCTGCAGAGGGGGTGGTGCAA
CAAACAGTATGCTTTGCATTCATGGATATATTCACTCTTCA
TGGATGCTGTCTGCTTATATCTATTATGGAATGTGGTGAGG
TCAAATTTCTCTATAATAATCTCCGAGAATTGCGAAAAGTG
TTTGGGATTTAATGTATAGGCAGACAGCATATGAGTGAGTG
ACCTCTTTCTTCTTCTTCTTCCGATTCTATTTGTGCAGAAT
TCAGTGAACAATGTTGAAATCCTTGTTGAAGGTTTGATTCT
GAGACTATTTTTTTTTTTTTCAGAACTGCTATCTTTAAATG
ACTTGATTTCCTGTGTATTGCAACCATGGACTAATTTCTAC
GCAGTCACTTCACTTTTGATCTTGTTTTTTAGCTAAATTAT
GTCTTCTAGTCCATACTGAGCTATCCTCGCCACCGAGAACA
GAATATCTACCTGGTGGAGACATGATGACTTTGCTCATAAG
GTGTGTTTTGTGAATGTACTCTGAAACAGAAGATAATGAAG
TACGTAATCCCCAAAAGGGACGGGTACGGGGAATACTCATT
AGGAAGCATACAAAACTAAACTAATTGATGTAATATATATA
TCACTTCCTCTCACCTCATTCCATTAATCTTAGTTCTTAAA
TGGGAGCATAATTTGTAATGCTTTCCCAGAAAATGGTTTAT
GGAATCATAATCACGATTAACTAAAGATAAGCGTGAGCAGT
TATTGTGTCAGATTTGGAGGCAGAAGGACTAGAATCTCCTG
TGCTGGACCGCCTAGGGTTGCATCGAGCTTCTTGGCGGCCA
TTCTCCTCTATCTCTCCATGCATGTATCTGGCTCTCTCTTC
TATTTGATTAGAATGTAAGACCACGTCATACTGCCACGTGG
AGGGCGGGCTCCCTTTAATACAACTCCATTTCATGGGAGAG
ACAAGAAGGCCCAAAGTAATCATCTTTCTTTTCTTTCCTTC
ACGCAGGGAGCTAGATTGTTCTGCGAACCAGTCTTAAATTT
TTTAACTGCTATAAATATAACCGGGTCCTTTGGCTTATTGT
GATAACTTAATTGGAAGATGCTTCATAAGGTTCAAAAGGTT
TGTTCATTCTGATATGTAGTCTCGCATTGTTGTTGCTGAAA
TTTGTTATCGTGTATTTAGGCGATTTGCTACTCCACGAGTC
AGCACGTTGGACTGGCCCTTCTGGACGGAAGGGCAAACTTT
TCAGATCTGCGTATCTATTGCTATGCATTGCAGCATTGGTG
TGAAATGTAACTGATGTTAGCTGGGTATCTAAATCAAAATC
TGCTAGTAAACTGGGTTAAACTTCAACAGCCCTGGCTTGTA
TTTGATCAACTAATTCACCACCAATCCAATTGGTGGGAATA
CGCTACAAATAGTGAAATAACACATACAGATGATCCATAAA
CCATTCTAATTTAAAGTTTACGTTTACTATTTAAAGCATGG
ATACTAATCGCATCGTATACCTGCGAACAGGTAGGCCTCCG
TCAAAGACTCAAACTTTAATCAAACCCAAGTAAAATAACGA
CCAAACACAACCAACTAAAACTCACCACTGCATACCAACAC
TATTTTGGTCTAGTCATATGCATGTAACTAACTCATGGCCA
ATGAGTTTGATAAAATGAGACCGGAGGATAGGTAATGGGTA
AAAATAGGTAATGATAAGAACTGTAGTATCTTCCTCATTTC
ACATAGCAAACAAACTATGGCTGACGTCAGCCTATTTGGGC
CACAGAAAATAGACCAGTAACCAATGTTCTTCTATCCAGTT
CTCTCAAGGGATTGGATTCTCCGACCATTTCTCGCTGTCTT
TTTACATCCATCTCATATAGCTCATCACTAGATGTGACCAT
CTTATAGTTCGAAAGGAAGTCCTTGCATGAAAATAAGGAAG
TGCCCAGAACACTTGTTTTACAATCAAAGAAACCAAGAACA
TTTTACCGGCCAGTCACCGGCCTTCTTTCGATATGGATCTT
CCAGTTTGAACCGCATACTTCCTAAGTTTATCTCGAAAATC
AACCCAGGCCTTCACTGGGTCTTTACCTGGGTCAGACCTGT
ACCTTTTCATAACCAATTAACAAAGAATCGTCTGAATTACT
TGAAAGGCTACAAGCATAGTCAATGCTACTTGCCAAACCAT
TTTTATTTTTATATAGATATCTTTAGCCTCGGACGTTCAAG
GCCACGATGGCCAGTAACGGCGGGGTTGACGGTTCCGGTAA
TGTTGACCTTTTTCTTCTAACCCAATCCATCCCTGCAAGAC
TGGGTTACACTGGCATGCTCCTTTAAGCATATATGTTGATC
TTGCTAGAAACTCGTGGTTTCGGCTCTCTCCATGGTAGACT
TCACTGGATCCGCATGAGGACCGACAACACCATCAGGTAAG
ATAAACATAAGCATATTGGTCTGTGGTAGTAGGGGTTGACT
CCCAGTCATGATCTCTTCGTCCACCTCCTTATAACCTCCAA
GATATGTGAGTCATGTGACTCCAACGTCCCACACTCCCACC
CATATGTGCTCAGTATCTAACATTCTTATATATAATCCTTG
ATAGTTTCTTCAGTGTGGGGCGTTCGACTAATGAAGTGCTT
GACGCGTCACCTCTCCACCTCCACCTAGCGCACTAAAAACC
ATTGAATTCTTTTTACAGGACTGGTAAAGATACTCAAGAAG
TAAACTGAATCTTCTAGGTTCTAGCCTTCAAAAAGAACTGA
TCACTTGAATCATGAAATTTCTCTATGGTCTGGGATGTTGT
TTTTGTGACAAAAACTCAGTCTATTCCCAGTCATATTAGTT
AGTAGTTAAGCTTTTACTTTCTGTACTTGGTTTTAGGTCAA
TTGTACTCTTTCCTTGTATGCCTCACCATCTCAGCTTTGCT
AAAATTAGAAACCATTGATGCAACCAATTAAATTAAAGATT
CCAAGTCTGTGTACATGAATCATGTGCCAATATTTGTGTGA
TAAAGCAGATTAATTTGTGTCACCTGCAATAGCAACGAAGT
AATGTGAGACATTGTTTAGACAAGTGAGTCACGAAATGCCT
GGTCCAGCCAAAAGAAGGGTCTGGAGTAATGGACCAGCATT
CTCGGCGACGCCACGTACGGCGCGTGCTGCGTCGACGACCT
ATACGGTAAAAGTAATAAAGCTTAATCTTACACTACAGGCA
CAACATCCACCATGTCTGGACACGTGTCGGTGAGACAAAGG
AGACATATATTTGTGGGGAACAGCAGACATCCGAAAAAGGT
AAATGATCATCAACAAGTAGCCCCAAAGAAAATTTGTTCTT
GATGGATGCAGGAAATGAATCCCACTAGAGCTACTATACTA
AATACTGCATGTTTATGTTTCCTCTGGAATTTTGGCTCTTT
TTCAAACGAGAAAATTATATCATAAATGTTTACATTGACTT
CATTCAAGTCTGATGGAGGTCGTGAATACGTTTTCACAGTC
TGATATTTACACTAACAATACCCGATTCTTGCCCAAGCACC
TCTACTTTCTGCCGAATTCTCATTTCACTTCTCTAACTAGA
GATTGATTTTCCCAGCCAATCTTTAAAGTGTGGTATTGGTT
TAATCAATTGGATTGGTGATCTATGTTCTTCCTTCATGCAT
CAGCAAAGAAGCAAGACACGCAGATTAAACAGTCGAACTTG
TTAACCAGGGCTATTTTAGTCATTTTAGTCGAGATTGATGT
ACCTAGCCGCACAACTGGCGCGATTCCGCGTACCTTTGGTG
CCTTCGACCGTCTTGGCCTGCCTTGACCCGCATTGGCCTGC
AACTACAAAGCTATGCTCGGCAGCCCATGCAGCATAAGTGG
CTTTGACCCACCAAAGGAAGCCTTGAACCTCCTACGCCCTC
ATGGCTGCCGGCTGCCCCCACCGTTGTTAGCCACGCACGAC
ATTTGTCCGACGGAAGATGGCGGGGAGGCGGCGAAGAATGG
AACGTACAATATGATGGAATCACCCAACACATAACAACAAT
GCAGTTGTGCAAAAGTACTACAGTCTGGTTCCCATCTGATT
CACAATGATCTAGGACGGTTCTTGAGGATTTACTTCAGTGA
GGTTGGAATGATGTAGATGTCCCAGTATTACCCAGTGGAAT
GGTGTTCATTCAGCATATGGCTGAGAGTCCATGCAAAGATG
AAAGGGGAATTTTTTTGCTTCCTTCCAATCCGAGAGGTTTA
AAAACTGTAGGCCTGTCCTCCATCGCTATTGTTGTTAGGGT
TCTCAGTTGTCAATATGTTTCCTAAATTTCTTTCAACTGAA
AATTGTGTAGTTGTTGGTATCCTATGACACAGACATATAAT
AGGATTTGTATATTGAGGTGCCCTTCAAGTCTCATAATTGT
GCAAAGAGAGCGAAAGGTTTCAATTTTATGAAAACTTTGTG
TTGGTATTGAAATTGAGGAACATAAAATTACTAGTATTAAA
CTGTTGAGGTACTTAGGAGACAAGTAATCTAATCCATCTGA
ATGTGCTCAGCAAGAAGAAACTTTTTACCTGTCATGAGTAG
GCCATTCTAGTCCAAATTGACTGCTGGGCCACCTACGTCAT
TTGCTCCCACAATGATTTTTCTTAAAGTACAAAGTGAGAGA
TGTCTACTATAACAAGGATGCACTTTTTTAGTCTGATTTAA
GCAGCCTAACTCAGTCCCCGCCGGTGCTGTGGGTCTCGTGT
GAATGAATAACTTCATTGATCGAAAAGATCATACAACTCAA
CTAGGGATGAGAATGAGTAACCATTTATTTATGATGTACTA
TCTTTACTGGCAACAAGGGTCTCACCAAATATTTTCTGAAG
TCTCGTCCATGTAACAGTTACATGTAACACTGTACTTATAG
ACCAATTGATTAACTGTGTGCAAGTCCTTTATGGGCAACCT
TTCTGTACTTGGTTTTAGGTCAAGGTGGCATTCTGGAGAAG
GATATAAATCATTTTCAAGTCCATCTTCATTTCTATTTTAA
CTTAAAAGGGAATCCCGAATCCGAGATATGCAATATTTTGG
AATTCATGTTTATAGTTTTTCTCTTCTCTAATCGATTAAAG
AGCATATGGTCAGATTTTTGCAGGAGCTCAAATAAACATAC
CTGAAGGAAATCAGCTTATCCCCATTTGATGAACTGAAGTG
TCGGAAATTCACAAACCCATCCAAAACTCATCCAAAAATTC
ATCCATCTCAACTTTCATTGCCTGCATCCATCTTTCATTGC
ATCTAAAACTGATAACAAATCTGTTATTTAATATAATTATT
CTTGCTTACCACATGCCAATCGTCCACCCGCATTGCCAGTG
AACACTTATATTGAGTGGTTCACCACCTTCCAGGTCTCCAA
TGTTGGGTTTCCACAAGAGACATAGTGAGTCTGTTACTTCT
TGACACACCCGCCATGGAAGCCAGCGCCGGACTTGTTGCCG
CTCATCGTCTTGCAACAAGTCTGGATCAGGCAATTCCTTTT
CTTTTCCAATTCATCAACTTCTTTCTTGGCATCAAAATCCA
TTGGTGAAGGCCTTAATTCACTAAGATCAATGCACCTATGC
GAGAGAAGAAACGACATCGCCGGCGCTGGAATGGTAGAGAA
AACTAAAAGTTATTGGGGGTCAGTAACTGGTTACTGGGAGT
AAATACCCCATTAGGAGAGACCTAGCTTGTTTTCCATTCAG
AAGAACTGTGAGCCTGTGATCAGTATGATATATGAAGCATG
CGTTCCCATGCATCTCTCCTCCTCCTCCTCCTCCTCTTCCT
ATGTTATTTGTCTTACAAGTCACTACTCCTCGTTACAAAGG
GAAAGGCATATGTTCTAATTCGAATGAAGAACATGGATCAA
AGGGGATAAGACATCTTGAACCTCCTAGCTTATGAGGATTC
AGGAGACCTCACTTGAGTGGCGATTTGGATTTCATTGGGCT
AGTGTTCTACTAACTTTTATCACTATTGTTGCAAAAATAAA
AGTGTATTGAAGATTTGATTCACATCGATTTGTTTACTCCA
TAGTGTACCTGCCTGAGAAACCAGTAGAAAAACTTCAACTA
TATGGTCATGTTCTCAAGACCACTGGAGCTCTTCTCCAACC
ACCTTTTGGAATTTGAGAGTCAACCACTTTACAACATGGGA
CTTTTTCTTCCATAAAAAATCTATAGCTTTTTTTTTGTCGA
CAAGCTTGTTTCTTCTTTAACCCACTTGCTTGATCAGCGTG
GAGACTAGTCTCCGGGTTTTCTCATGACAGTAGAATTCAGA
GAATTTCGAATCATCAGCAACACTGAAAGAGCAAAACCCAC
CTCTTTTATTCTACAGTTTACTCTATAACATTATATTATAT
ACAAAGACGGCAAAATTAATCAGAGGTCATTTATCGAATCT
GCTCTTGCAAGAATTTGAGGCTTCTTTTCTGTACTAAATAG
AATTCAGTTGCTGGTTGCATCTTCCAGAGCAATGAGCAATT
TGAAATTTTAATGCATTCAACACCGACGTGATTCAGTGTGG
AAATCAAAACCTTAAGAAAACAAAAATCATGATCAAATTGA
TGCAGCAATCTCACTCAGAACTTCACGACCGATCATGGTGG
AAAACGATTGAAAGAGAGGACTAGAGGAGTAAGCTACTTAG
TTTCCCAAAACTTATTAGGTCTCGAGGGAGAAGGTGAATCT
CTTTTGTTCACAAGATTATACCATAGAGTTCAGGGTGCTGC
ATACTAGCCACCAAGAAGGACTAAGGATAGCCGCACAGTCT
AAAAATGTATTCAATTTCACCTTAAAGTAATACTGCACCAC
CCGTGTTTCGCTTGCAGAGGCGACTTTGGGGGCAAAATCTG
TACACATAGATATAATTTATCAGGTTTTAATGTGAACTAGA
TATTCAGACGGCGATGATTTCCGATATGAATTTCACAGCAA
TTCAGATTCCTATGCTTAAGCAGAAAACTGAAACTCTTTAA
TTTTGATGGAGATTTTGTAACTAGTGCTGTCATTTCCTTCA
ATAAGTGAAACACAACAAATCATATCTCAAAGCCAAATCAC
AGTGTAAGAGAATAGATTTTCAGGAAGGATATGGATACTCT
CAACGGAACCGCCCCGAGCTCGCCGTCCAGAATCGCGGAGG
ATTCCCACACTCAAATCAAACTCTAAAAATCACCATTACAA
TAAACAACAACAGATATGTTCAGATATTGTCCCTAAATTGG
ACAAAGTAACAAACTCTCAACTCTAATGCCCATAACTATTG
CGCGGTAGCAGTAGCGATTTCGTCATCAGTAGCAGAAAGTT
TTTCCTAAACAAAAAAATTACAAAATTTAGATTTATACGAA
TACAAACACCATGACCGGTACCCTAATTGATAACTAATTAA
GCCGCCATGAGCGCTTTGACCCTCCTTGACCTACCAAGGGA
CCAGCCAAGTGATAACATATCTTTCTGCAACAACATTTCCA
AAATGACTCGACTAGTACAACATCTTCAGCATGGCCGGTGA
ATTCTCATTCTAAAAAAGCACCCGATTAGGCAACCATCATA
GTTCTCATACCCGTCCCGATCCTCGTTAACAATTATGTAAT
GGTTGCACATTTCATTTGTGCTTTATTGTGGTTGCGAGATT
TGAAAATTACAAGTCACTAACAATAGCTTTTAGAAACAACA
AAACTAATGCAGATACCTGGCTTAAGAACAGCATTCTGCCT
GTCCTCTCCTGAATAGTGAGCACTCAGAAACATCTGAATTA
GAGATTTAGATGTAGTTTAACTTTAATGTATGTATATGCCT
AACCCAAGTTCTTCGATGGACGATCAAGAAGACCCAGTGAG
GTCACGTCACTCGAGTCCTCCTTGGCCACCGGAAATCTCCA
ATGAAGAATTAGAATGGATACCCAAAATGAATGCAGTGTCA
TAGAATAGAAGCATAATCATCAATAGGGCACCTCACTAGCT
GGTGATCATCTTATTTTTGTCAGTGGCCAAGATGAATCAGA
CTATGTTTATTAGTTGTGTTCACTTTAAGATGACCAGCTCT
CTGAATATGTCGAACATGAACCATTCATGTTTATAACAAAA
CGGCGATGACCTTGAGAGATCGGCGGCGGAGCCTCGTTCTT
AGTCACCAATACCATACTCGCATATTCTATAATTAACCCAT
AAGGCATCTGTGACGTTGATCATGGTGTCATAAGGCATCAA
AGTGTCCCACTTGCCGAAGTCCAGTACCTCATGAATTTGTT
TTGATTGACTGCTGCGTCTCCGGTTGTAAATGTTTGGGCTC
ACCAATTTGGCAAATGGCAACTGAAAAAGAATGAAAATCAA
TTTGGGCAGTAGCATTAGAACATAATTATGTGATTGTGTTG
TAGGCGGGAGCGCATAGTGGCGATTTCGAGAGTAGCCATGG
AGCAATGTCATCATCACTTTCGATAAGCATCACAGAACCTT
ATATCTTTGTTTTGTTGAGTCGAGCCCGAATCCTTAATACC
TTTTTGATTCCGAGTTGATGCAGATGCAAGGAAAAGAAAGG
TCATATCTCATTGTGAAATACTAAGATAATCCAGAACTTTG
GCCTAATACATAGTACCAAGCCTTTCATTTATTAGCCTACT
TGATTTGGGTTCTGGTGAGCCTTGAATTGGGGAAGGACATA
CATGATTTTTCTTTTACTAGCTCAATCTTTATATGACATGT
ATATTGGAGACACCGGCCGACTAAGCTCTTATCTTCTTTGA
TGTCAATGATTCATCCAGACCCAGAATACAGTACAAAGTTT
ACCTTCACCAGTTAGAGTTTCTGGATTTGAATTACCATTAT
CACGATGAGGTCCAGTTTCTCGTCCATCTTCTCCGGCGAGA
CTCACTACGAAGTTCCAACACAACCTGTTTCATGAAAGTGG
GCTCTGGAGGTGTTAGGGAGCATATTATGAAGTTGATTAAT
GCAGTCCGACCGTGCCACCACCAACGTCGGTCGCCACCTGA
TTGTTTCAAGGTGTGGAGGACGAAATTGGTGAGAGACATGG
CTTGTCTAACCTCAACATGTCGATGCCGGACCATTCGCAGC
ACACTGCCTCACTACCTTATCATCTTTTTTAGTAGGGTAAC
TCGAGGTGTGAGTATTTGAGCCGTGAAAAGGGTGAAATACC
GTGAAGATGACAGAAAACTACAAAGGCCGAATGCAGACATT
ATAGGACTTGTGTCCACGTGCCTTGCAGGTGGGAGTGGGTG
CTCTACAAGATCCTTCAAATCAAAAATCCTTTCTACAGTGT
TTTTCAAAACCACCTACTTTCTTGTTTCTTAATATGTTTGT
AATAAAACTGTTTCCTGAAGCACACTGCTGTAGAAATGGTG
AATTGAGGAACATAAAATTACTAGTATTAAAACATAAAATT
ATGGAGCTGCCGCCCATTTTCCAGCATAGCTATACGGGAGC
ATATAATTACAAAAGGAGTTCAGCGTCTCCGAAACCAATGT
AGCAGGGAGACTCCACTTTACGCAGCACGGAGTCATCCCAC
TTCGGCGGCGCCTCCCAGTGCTTCGTCCTCGGCGACGCCAC
GCATGCTCTTTGCTGAGTTACGTTTTGCTGGTGTGTTCTTT
CAGTTTAATTTTTGTAAATGCACACTCGAATGGTTGTCTAC
AGCATCAAAAGCGGGTTTGTCTCAGATATTGTAGTAGCAAC
ACACCATTTTACAAGCACTCCTCAGTTTGGACATGTTCATT
AAGTACATCAAATGATATAACTAAAATGTGGACGACTAACA
TATATATTGGGCGGGTAGGTCGACAGAGATGTTCTTACTGA
TAAAGCCAACAGACCTTTCACTTTTAAGTTGTAGCTGTCCA
TATCGCAATGTTTCAATGTTCAAAAGGTAAGTGGAATTAAA
CTGTTGATGAATATATGATACACAGTCCAAACCCAATAAAT
ATTTTGTTGATTGGAAATGACTTTATTCTTCAATAAACAGT
TCAAAGCAACTATTAAGTTTCGGCATTAATTAATCATGAAA
AATAAGGAAGAGAAATAAGTCCGATCAAATTAAGTTCCTGA
AATGATGAAGAATAAAACAACTCAAATTAAAATAATTATAC
TCTTCTACGTACGTAACCTTCCCTTCTTTAATGTGAGGCAG
TATACTCGGGAGGATATTGTCATTCTAATGCCCTGCCCTGG
AGCAACGGTTTCAAGCACAACATCGTCCCATATTTCCTCTA
CTGTAAGAAAGGCGATATTGCAGGTGTACTTTGGACTACTT
CCCCATTGGTTCAGTAGCCTCCAGGCCTGGCCCTCTATTGG
GTGGAGGCGAGGACTCAGGACATGGTGGCGGTGGTGGAGGT
CACTCTAGCTTCCACCTTTGCTTCACTCTTCTTCAGCAAGA
TATGTTGTCATGAAATATTTCCGATCACCATTAACATAGCT
AGAGGTGCCTTAAGATTATTCCTCATCTGCTTGATAATAAT
TCACATATTCCCACACACCTCCCTTCTTCATTCGATTCACA
TATATCTTAACCGATCATCACTCTTTGTTACGACACCATGT
ACGTTTTAAACTAAAGACTACTTAATTAGGTGATTAATTAT
CTGAAGAGCAGCTGGGCGGACTTTGTGCGTGGGGGAAGGTA
AAGAATTTGTCAGAAGAAAGCAAAGCATCTGTGATAACAGT
AGGGATTAGCCTCACCATGTCTCTCTGTGCCTGAGAGGCTG
TTAGGGACCGCCTAGACCCACTTAGAGACCACCTAATCCTG
GGAATAAAAACAACCAAGTTCGATGGATCTTGATTATGCTC
AGTGATAGTGAGGGAGGTGGCCAATTTGCTTCTCTTTTCGT
AATAAAAATTCTCCTAATAGCACTGGGTGTAGCGTCTTTGC
GAAAAAAAAATGTATGTTGTCTTTAAATATGATCCCTTAGA
TCATCTCACACAAACACACACTGTGACTAAAAATCTGTTAC
TCCCTATCATTGATATTAGTCTCTTCTCCACATCATCACAG
ATTTTTTTGTGCATCTTTCTCGTGAAAATACTCCGAGAGTG
TCGGCCTCTCATGTAAGGATCACAGGACAAGTAGAGATTCT
AAATCGTAACACAGCCGAGTCCCAAAGGATTCGGCTCTGAT
TAATAGGTTCAGAGTGAAGACTGAAGACAGCAGAAACCAAA
TTGGATATGGTCAACTTAACCTTTTGGATCAGAATACAAAT
CTCGAATTCGCCTCATCTTTCTGAATACCAAACCAACACCG
CACATGCAAGGTCTCATATTCCCGATGTGAGATATATATCT
CACCCCAACACCTCAAAGTTCAGCCTATAAAATAAGGGGCT
GTCCAAGAAACCCTAACGAGCAGGAGTTTCACAATGGTGGT
AGACTTACGTCTTAAAATGACTAACACGGTCACAATCTTAA
GAAGTAACCCCAACTTGGTTCGTTCTCCTAGTCGGCTCCGC
CAAAAGAAGACGTATACAATCAGCAAAACCTTTATAAGCAG
CTCACATAGAGGAAGGAGAACCCCTTCAATAGAGGAATCGT
CACTTCACTGCTGGAGATATCTGTATAAACTCATGCGCAGT
CACTGAAGAACCCTTTAACACTCAAAATAGGCAATTAAGAT
AAATATAACCTTTTAAAAAACATTTCAATAAGAAGAACGTA
TGCCTAGTTTTCAATAAACACTCATTAATATTCTTAATAAA
TGATATCAAAGGAATCATGTCGGCACTGCAACAGATCCGAT
GTATGTACAGATTCCGAAATCCATCCATAAAACCTTTCATT
AATGACGCAGCTTGATATTACGAAAATACCCTTAGTTGGAT
TCAATTGGAAGAAAATAATTCCAAACATAAGTTGGAATTGA
TATGAAATTTCTTGAATTTACCCATATGAATCTATATCAAA
CTCCGATCACCGCCGTCTGGCCAGCTCGGACCGCCGCGCCG
TTACTTTTGTTTAATTTACACTCGGTCTATATATCTGTTGT
GTGAGAGGTTATGAATTTGACTCACGAGGTTGTAATATTTG
TAAAGATGCCGGAGAACTTACCATATATCATAGTAATGCCC
CCAGGGGAAAACTATGGAAGCTATAAAGGAAGGGGGCTATG
GAAGAGCACAAAAAGAAAAACCCAGCCCTCAACACCCCTCA
GCTAAGGGATTATGTTGGTTCTTATTTATAACGTGCTTTGC
TTATGGCGCTGCGGTTCAGGCTGCGATTTTGAGCGGGGAGG
AACCATACTGTAAAAGTGAACGCCATCTGGTAAGTTTTGAC
ACATTTACGATGTTCCTAAACTACCCTTATTCCCTACAAAT
AACCGTTAGAGTGAAGAAAGCAAAATTCGGTAGGATTTGGC
GCACAGGGTCATGGTGCTTACATCTGAATTGCATGTTATTC
GTGGGATTTCGTGAAGGTAGCGACAGAGACAATGTAGGACG
CTTTCTGGTTGCCGGGTTTTCTGATTCTGGCTCCGTTGAGC
TAAGTTAGTTAAAATAGTTACTAAGGTTTTGTAACATCCTA
CTACAACATGACGTGAATATCTATGCAGGTCAATAGACAAT
ACCATCGCTCCACCCGAGTTCCTATCTCTTCCATTGTTTCT
GTAATTGATACAGATATTTACAAATGTTAATATATATAAAA
GGATTGGGCCGCGGAATGAGCTCAGAACAATGGGGTTAGGG
TGCAAACTAGGCGAAGCTTGCGATGCTCCACTCTTGGAACC
TTTCCCATAAACCATACTGCCTAAACCTGAAATTGTAAGGA
TGATATGTCGATATGTATGTCGACATATCAATTATATGTCG
CTGATTATACTCCAGAGTATCACCATTGTCTTTCTTCACCT
TAAATCCATAAGAGAGAAATCAGAGATGACAAAAAAATTCG
CAAAGTTTCATAAAGACTTTCTGTCATAAGACTGCGCAAAC
CCAAAAAAGAAAAAAAAAAACCTAGAAATCGAAACCCTAGA
TTCAAATATCAATTGCTTAGCCTATGACCTTATCTTTCTGA
ATCTAAGATGGCTTTCCTTACAAATCTTTGCAATCCAAAAA
ACGTACATCATATTGATAGACTTCATTTCTTTCAAGGGTGG
AATGAAGCACCTACACTGATCGACAAGCCATACATCAATGG
ACATGAATTCACTTCTAAATCACAATGAGATAAATTGAATT
GGTGTAGTTGGCTGGTCCTTCGCTCTTGGGGCTGCTGATGA
TCTAAATTTTACACAATTGACACCATTCAACTATAACATAT
CCTTGATGCAGATAAGAAATCGAGAAGTGCTTCCAGTGGTA
CATTTATTGGACCTACTACTCTGCCGGACCAGAGAGGCAGA
ACCCCGGATCTCAGACTCGTCTAAAACCCTAGAGAGAAATA
TGTAGAAGTTCTTCCTGCAGCTGCATTCACATATATATAAT
ATCATTGTCCATTTGTACAGCTTTTACTTCTACCCACATTC
CAAGATAAGATCAGCTAGAACTGCCCAACTTTCGGCACATG
CAGGTGGGCAGGTTCCCATTCTCGTCTGAAAACGTGAGACC
TTCAATTCTTGCAAACAATCCCAAGCATATGTAACTATGCC
TCTGAACATCGCATAATATACAAAAATTCTAAAGTATTCAG
GGTGTATTTAATTATTTTTACTTTTTTTTTTACCCTTTGTT
ACTCGTGAATCTCAGACAAACTCTTACAGTCCTTCAGGATC
TGGCATAAAGCTGAGTGATGCGATAATTGAAACGAATCTTA
GAGACACTATCTTTATGGAGCTAAGTGCCAGATCTTTACGG
CCTTACACTAGCTGTTCTGTCCAAACGTAAGGTCTTCAAAG
GCAAACAGAAACTAAATTTTCTGAAATTTCTGGTGAATTTA
ATTGGAGAACCACTCCCAGACAATGTTACACTAAAGAATAT
CTTCCTCAAACTCCCTCAGGCAAATACAGCAGTCACCATCC
ATGTTTTTCTGATTCTCAAACCATCATATTTTGGAGTGATA
ATATGATGGTTTCCAGTGTTCTTTACTGTGGGTTTGATATA
GGCCATACTGATGAAGTGATCGGGAAGCAAATATTGTTCCC
GAGAATTGGAGCCCATTGTTCTTCAGGTCTGCCACTCTCGT
GAGGAAATTTTCTTGAGTTTCTGAAGAACGTCATCACGGCG
TCTATAGGTCTCTGCCATTCCTGACTTACTGAAGGCTCTGG
TTAGCTTTCCATAATGGTGACGCTGCACTTTTTATGGCAGC
CCATGGATGCACTTAAGAAACAGGCTGCTATATCTGAGGGA
GTGCAAGTCGGTTTCGGTTTCAAGAAAGAGAGGAAACTGCA
TCTATGGCCATCCTGAAAATCTCCGAGACTACAACTATTGA
ATGAATCTCTGGTAAAATGACGCAAAGCCATGAAAGATTCT
CCTTTACTGCCAGTATTTTTCCAATTGTTAAATCCAGGTAG
TTTGTATTTATGAAATATAACATCATCGAACTTAGGAAGAT
ACCTGATTGCCTAGGAGGAGCTGAATGCATAGACAAAGGTC
AGTGTCCAGACAGTAAATTGCTTAATGTTACGACATTAAGT
CTTTCAAATACTTGTGCAGTCTGTTACTCTAATGTTATGAA
CCGGGCGTTTCAATTAAAAACCATTTTGTTTCAATTAAAAA
AAGAAAATCAAAAATATGATCTCCGAGGCTGGGAGACTAGT
GATATATCTATGTCTTTTGGCTTTTGAAAAATTGATTGAAA
ACAGCAATGTTGGCAATACTCTTCGTTTCCTGGAAATCAAA
AAAGATAAATTAAATATAAGCATGGCATAAAACAACTTGTA
CCGCTAAAGGGCCGCCTTGGCCCTCATAAGGCCGCCAAAGG
TAAGAGAGATCAAAGACTTACCATCACCGTCCTTGTCAAAG
CTGAGATTTCACAGATGATGCTTGTACAAAGTTGCAGGAAT
AGTCATCCAATGCCAATGAACTAGTGTATCTGCCCATGCAA
ATAATTTGGGTCAGTTCCAACACGCTTGAGCTTTTGAACAC
GTCTTTATGCTACATTTAGACGAACTTCATGTCATTTCGTT
TCTTAGTTTAAAATAAAGTTCATTTCATCTCCAAAAGAAAA
AAAAAGGAAATTATATGCATCAAGAAAAATATTAAAATAGT
TATATTTGAGACATCTGAGTCACCCCCGGTTGGTAAAATAC
TCTGCATCTTTATAAGTTATCGATTCTAAAGTCATACATCA
AGTATTACGGTTTTCTAGTTCATCATCATCCAAAAGTTGTG
TTGTTTGGGCCTCTATTTGTCTTTGGGCATTTATAATTATG
TATCTCATTACACAATTCCACTCACTTAAAATACACAAGTG
CTCATATCCTTCTTTCAAGGCTCTGCACCCCAAAATTATAG
TAGTTTAAAGACATTTACTGCGCACAGGCATGCCGTAATAA
GTTGCACGCGCTGATTGGTGCGTGGCGGAGATCTTTGAGGG
ATGTTCTGAAGCCTAGCGTGCCTTGGTAACATGTTATACTC
CAAAACAGTATTATTAAAAGCAAGGGGATCGGAATCATCGG
TAAGATCATATTGCGGATCACATTGTAAATCACAGCTTTTG
AGAATCGTAATCTAAATTTTCTATTTTGATTCACACCATAA
TACTCAATCTCCTTGGTCATCTTTGCTCCTCCTTCATGGTG
CCTTCATGTTCTCGCCGCAGCCTTCCCGAACTGGGTCTCCT
TCCACATTTTCCCTCCCCATCTTATCGAAGAGCTTTAAAGC
TGAACGCCTTTGTGAGTTTTCCCCATCTCATCGGGCCTACA
GATATTGATCATAGTTTTAGCTTTTGTTAACTATATAAATG
CAAGGTTTCCTGAGCTTAGGCATAAGAATTCTCTACTTGTA
AGCAAGGATTCTTTATTGAACCTCTCCTGATTACATATCTG
GAAGGGAGCTGATGACAAAACCTGAGTTTGCAACTCACTTT
TTAAGAGCACAGTATGAGTACCTATCACTGGTGTTAGCTAG
TGATCAAAATATGAAATGATCAAAGATAAACGCAGGCTTGA
TTATTGACGCAGGCGTCTATCTTTTGGTGATCAAGACCGAG
AAACATATTCATATATTATTCTTATTACAACTCTTATTGAT
AATACAAAGGTCCTTAATATCAAAGATATGAAACCACAATT
TCTATCATGTTCCTAAATTTCAAATTCCATATGCATCAGTA
GTAAATTGCTGCATTCAATACTGAAGAGTACGTACTTGTCC
GGATCTGAAGATGGGGTGGGCAACGTATTAAGCCGTTTCCG
TATTCCACCGGTTAAGTAAACACATCATTTATACAACTTCT
AGTGCTTATTTATAGTGTGTCGGTATTTTCCAAATAGAAGA
TCACAAGATGTCGCCATCATCAAGTCATGGACATTTCATGA
GGCCAACTAACCTCTGATATCGTGCCTTATTTGTAGGCACT
TCGCCGTCGTCCTCGGTCATCGGATCGTCGTGATTCGGTGG
ATCCTAAGCAATTCACAGAGCTCTTAAGCAAGTTAAGTGTA
CTAACTCTTATCAATATTGACTATTGAGGTATGACCATTGA
TAGATCTTAAATGAATAAATCTGACGGATCTAATCCTGTCA
TTCTCAACCTTTGAAAAATCCCAAACCTAACCAAAACTCCT
AACTTATCATGCCAAATAAACTTGCCATGCCAAATAATGTA
GTAGAGATTGCATCGTAAAACTCATCCTTCACGTCTGACTC
AGGCTATATCCTTCACAGTACCGACACCAAAGCAACCATTC
ACAGAGCCTTTTCTTTCTATCATCCCAATTTCATCAACAAA
TAGTTTCTTGTAGAAAAGTGCTTCCCTTTATGATGTTACAT
TGCTTGTTCTACTGCCAAAGCAAGAGTGATGGACGACAATA
TTTGCAATTTCTAGTTAATACACAAGAGTATACGAATTCGA
TGGAATTCCACAACCAATAACAAAGACAACATTAAATCACT
TTGTTATCATTCAACACAATCTGCAAGTCATCCTCACTATC
ATTTCAAGAATCGAGGTTATCATATGTTGGTGGACTGGTCT
CTTTTTATCTCACATTAAAACCTATTCGTTAGGTGACCATC
GGTAATTGGTTAATGAAAGTCCGTGCAGGAGGGGATTGAGT
TATGCAATCAATGTGGAAAGCATGCTTGCACTTGGGAAGCA
TAATCTTCAAAATTTGTGAACTTATAGACTCGCTAGCACAT
TCTCTTTTGGACCGCAAGACCACCCTCTTTCCACCTGTGGT
AAGAGTTTCACTCTCGATATCATGAGAATTTCTGTACACTT
CATAGAGCTATCAACCTTGTCTTTTACTGATGAAGGATCAA
GGGGAGGATCTCGTCGTCGGCGGGCTCGGTTTTGAGGTTGA
GTTTTTGAGCTTATTCGGGTCCAGATGAGGGTTTCGGAGCA
AAGGAAATTTGAATTTTTGTCCTGGCGTGATGAATTTTAAG
TCACCAATCCACTGCTATCTCCCTGTAAAGAAGCTGCCACT
TGCTCTGCGGTTGATGTTGTCGATATGGAGTATTCAGCACT
TTGGGCCAATACTTGTGGCCCTTTTTAAGTATGAAGCCCAT
TTGCTATTTGGCTTATAATCCAGGTCTCTCCAGTGTTCAGT
TAAAATAGCTCCAAGCATTACTGCAGACTTATGTACCAGAC
GTAATTCATGGAACTGGAAGCCTGGAGCTGGAAGGTTGACT
AGTTAAGTAGCAGAGAGTGACATTTAGCTTGTAATCCCCGT
GCCATTTTCAGCTTCTCTCTCCTCTCTGTGTCTCTCTACAA
AAGAGAGTAATGATGGTTAACATTTTAAAAACACAAAATGT
GGTCCGTTCATTGATTTAATCTAATTCGATACTCAAATAAT
GGCATTGCAGTCTGTCCTAGCCAGTGCCGGGGTTCGAACTT
TATCGTGGATAGGAGTTTTGCTATTACTATTTTCATGTGAG
ATATAGTAGGCACCAATAGACTCCTTGTCTTGTCATCTAAA
TTAGTACCTGATTGGTAAGTCAATTGAAGCGTAAAAATGTG
GTAATTAATCAATTTAACTACTGTGTCTAATACTTGGTTTT
CTTCACACCTCACCATCACTCGAACAAATCTTTCTGTGTAG
TACAGTTTCTGTTTTGTTTGCATTCAATCTCAGATTTAGGC
AGAATGAAGGACGAGGATGGCTTTTATTATCCCCACAATCT
TATGAAGTTATCAAACCGTCCATGTATCTGATAAGGAGAAA
CACTGTAGAATATAGTGAAGCCAAAGATCTCACCTCGGCTT
CTATCAGATTGTGCTGAGTGCTTGGTGGCCTTGAGTTCTGC
TCAACAACTTGCAGTAGCAGCACACAACAACATCACACGCA
GAAAACATCTAACAAATTTTCAGAAAGTGAGTTTTATTGAG
CTTCAAAATTCAACCACATTCCCATCCCATAAAATGACTTC
CGGCTGATTCAGTACATCTTCACAATCTCCGTAGCAGATCC
TTCAAAAGTTCATCCAAGCACCATGCTGAAGATGCATAATT
CCACCGTCAACGCAAAAGATCCAACGGCCACGACAAAGCTC
CAGACCACTTCATAACCAAGCCTCTTACCATAATGATTCAT
GATTCCAGTTTCAGATTGTTCTTTGGGATGTCTATTTCAAA
GCAAAGTATGACTGTAGTCACTGGTTGGGATAGAAAGTTCC
GCCTCTGTGTCCCCCGAAGACTTCATTCAACGTTGTAATGG
CGACTAGTCTTCCTGCCACCCTTTCAAATGGCATTCATAGC
AGACCCTAAAACTTCAAGAGCCAGTGGTAAACCTCCACAGT
ATGACATTTAACCCAATTGGCCAAATTGTTGGTATTCTTTC
TCCCATTTCTGCAATTTTCGCATGAAAAAATTATGTGATCA
AATATAGGCCAGTTCTGAAGCAGAAAAAGGCCAGCCAATAA
GGTGTCTGGATGATGATTGACATATGAAATAAATTGATGAT
ATATAGCTTAGCTATGGAGGCGGTAAAAGCAAAGAAAAAGA
TAATCGAATTAATTGACTTTCTTTAACATTGGATGAACTTA
AATTAGGTGGGCCGGCCCGGCCCGTTTGCCACCTCTAGAGC
GTCTTCCAAACTCGGGTTTGCATTACCAGATGTCAATGTAA
CCTAATCGAGTCAACACCGGCGGAAACTCCCCGGTCAAATC
TGCAAAGGATAATAAATTGGCTCTCATCAATCTTTGCCATC
ACACATTTTAACTCAATTTGCAATAAGAAAAATGTTATGTG
ATAAGCTCCTAATAATTAATCAAATACTTGAAGATTGTAGT
TAACTAGGCTATAAGTGGGGCGGACGCTGCAAGAATTCTCC
TCTGCAGAGTTCGGGTTGGACCTAGTAGGAGACGAGGCATA
ATGTATTTCTATCTAAATAACTATATGATGAGTTATTTATG
AGTTACTGACACCCAGTAATCACCCAATAATCACTTATTGA
ACAAAAGAAACTACTGTTGCCCATTTAAAGGTTCAGTACAG
CTTTATGTTATGGGATTAATCAAATTAAACTCATTAATTTG
GGGGCTTTGACTGGGTCTGACCAGTCTTCCTCTACTTAACA
GCTATTTGTTCCGCAGAACACACTAAAAAACATAAATTAAC
TACAGAGAAGCATTTACAGTCTGGCAAGTATGCATAGTACC
TTGACTGTATTATATTTATACCCTCCAAGATAAACCGTTGA
CTGTTATGTACATAACAGTTCATTGGTTCAATTTAGATGAC
ACAGATAGAGATGGATAGTTCATGATATATACCTTGTCAAC
ATATATACAGTCCGTCTCTGCTACGGATGTCCGCACCGTTT
TCCACAAATTCCGAATGGGTCCCCCCAGATTGATTCCCGGT
ATAAACAAGCTTGCTTATTGCATGATATGCCGTAAGAACAC
AGAGATTTCAGCGATACCTGCTCTAGAGTACGAGTACTCGT
AGCTGCCTCTTTTTACTTTCCGTTCACTTTTTCCTTTTAGT
TCGTTTTGTATCCCGCAAACCAGCTAAAGTTATAATTTCAA
CACACACTCTTCTACAATCCCATATCTGCTAAAGTGTTCCT
TCAAGTTCTACATATCAGCACACAAAATTTTCTACTAAAAA
AAGAATAGCCTCCCAAAATTCAGTAAGTTTGTCTTCTCCAT
AAGCGTATGAAGTAGTAGTGCACGACGGGAAGCTCATATAT
TCAATGATATTGCAGATTGACAATTAATCCCATCAAGTTTC
ATCCAAGTGAGCCGAAGATTCGTTTTGGCCCGACCAGACCC
TGTGCTAGGGCTTCAGTACTCCCTGGAACGTCCGAGGCAGC
CATTTCAACAAAGGGATTTGCTCAAAATCAAAACTAAATTG
GAGGTTTTTCGCTTGCGTGGCCTCTTTGATTGCAGAGTCCA
ATTTATTTTATTTTTGTCCACTCACTCTAACGTGTTCAAAT
CGGTGAGAGAGAATAAGAAGCGGGGGATTTGGAGGTTGAAG
GCTGAGAAGTTTATAGAGGACAAGATGGGAGGACTAGGAAG
CTGAGAAGCTTCGTTTGGGTCTGGACATGCTCGTTTGCTTG
CCATTCTCTTCTGATAATGACCAACACTAAAAGAAACTTGT
AACTCCAACATTGATTTATACACACTTGGAGCACAAATAAC
TCGCAAAGGGGTCGCCATGACTCTCGTTGGCCCATCCAGGG
GAAGAAGGGGGCTTGTTGGTCCAATCCGAAGAGCACTTCTT
CAACATAAGAGCGATCCAAACCAAATATTCAACTACATTAC
CATGTGGGAGCCATGGCAAGCACACACTATTTTGATTTGGT
AAACAAGATAGTATGATTAACATATTTTTTCCAACCTTTAT
GCCTAGACGGCGATCAAATTCACATACAAAGAAAGGTTGCA
ATTTGAAGGCAGAGGAGAATCAACAGAACAACACACCAGGG
TATAAATCAAATTTGAGTAACAACCATGGAATTGAAAAATA
CCTGCGCTTTATGCTTCTGGCGGCTCTGTATATGCTCAGCT
CAATGATGTAACGTACACTTCATGATTAACAGCTAGAATTT
ATTAGTTTCAGCTTAGATTTCTCTTTGGTTTGTCATTGTAA
CAATGAATATAAGAAATGATCTTTTTATTTAGGCTGGTATG
ACAGAAAACTGAATATTGATCAAGGCTTCATTTATTGAGAA
GCCTAAAACCAAACATGAAACATGGCTTAAATCACAGTCGC
CATTTAGCCTCCCAATTAGACGAAATTTTAGCAATTTGGTC
TGAAAGTTATTCTGGTTTCACCAATTTCAAAATCAGGCCAA
GTAGGAGAAGAAGGTGTTGACAAAGGAGAGGAGGACGCACG
TTGTTCATCTTCATTAGAAACACACCAAAGAACTTCACCTC
ACAAGTTCTCCCACGCAATTCGATTTCGATTCTTTAAAACC
TGCCGCCACAACCACAACTTCATCTTCACTTTCTATTTCTG
GATAGTATAGATTGTGAGATCTCACCGACATAGAGATTGGG
GTCTTGAGCTCAGTTGAGTGCTAATTTGAGTTTTTTGAGGT
GATAGCCGGTCATTTTAGGACCTACACCTTTTGCCGGTATA
GGCTTCAAGCTCAGCAGTTACAATGGCTATGCCATTGCCCA
TTTAACATTTTTCTAGGTTGCTGTCTGTCAGTAGTTATCTT
CTCTTTCGTCCGTCTTTGTTCGCAAGCACTCTGAAGAGGAA
AGCACGTGTGGAGTCACCAGCGGGAAGCTGCTGGGCCGCGT
CATATACCCTATACCCTAACCCCTAAATCTTATACCCTAAA
ACCATATAATACGTATGTAACTAATGCTAATTATGAAACAA
TGGAAATGATCGTGGAGAAGCAGATATTTTCAGGCAAAGAT
ACTAGCTTGTTCCTCTCGGCCTCGGTCGACGTGCCGGTGAT
CATTATAGAGCAAGGGAAAACGATTAATGTTCATCATTCCA
GGTCATACTCCTATGAATTTCTAATCCTCAAATCGACGACA
ATATAAATCGTGGGTGGAAACTGCAGCCCAAAATCACTGCC
CAAGTAATCACCAAATACTGCTCTAGTACTAAATTATATAT
CGTTCAATTTTTGGGGTAATCCAAACGAAATGGTCCAGTTT
CGGTTTTCAGGGGAGACCATCGTTGGTAGACTAGGACCATA
AGAGGAACCTGGAGACGACGCAGAATGAGGGGAAGGAGGCG
TTGATGACTTTCGCACTATGCAAACTCGATGAGTCGCCTTT
GGACTATTATACATGAGTTGCGTCGACAAAAAATTATCGCT
TCTGGCCACAAGAAAGGAAACGCCAAAGAGCATTCTTTTTG
ACAGCCTAGAGCCTGGACAGCCTAGGCGAGGATTAGGCGGG
GCCCACTTCCCCAGATGTAGCATCCTTGGTCTTTTTTCTCG
CACCTCCAAGGAAGATATTACCGAAAATTCGGCATAACCTC
ATGATATTTTTGGCTATTCTCACAGTAATCTGTGTGTAATG
CCACCTTTATCCGTCTTAGGCACTTCATTCAGTGGTACAGT
TTAATAGAATACTGAAGAAACTACTATAAAGGGATCTATGC
TCTCAATAGCCGACTCAATTCTAAACCCTTTGATATTTGTT
GTATTTGCAAAAATGGATATCAAAACATGCTCTTTGATGTT
TGGTTACGCAGGTGATGTGTCTCCCCTTAACGGACAAAATA
TGTGCAGGAGTTTGATAAAACGTATGGACCGGCATGGCATT
AGAGCCAAAAGGAGAGTTAGCATAGACTTAGGCAAGAAGTC
ACTCCTTTTCCTTGAGTGCTCCTATTACCTATAGTTTTGTT
GACAGGTAACCTCAGCTCCACCTCCGGAAATAACATTACGT
TTTTTGTCATCGTCGGAGGTCGGCCGGAAACCTCGCCGGAG
ATGGATGTTCTTTTTGGTGACAAAATCAAGAATCTGTTGAA
GGGAGTGAGATCGATCGAAACGGTGCGCTGCATGAGAAGGA
GAAGTACGTACTGATGCCGGCCAATTTCTTTTCTTTTATAA
GTTTTTGGACACCCAAAAATCTATCTCTGGTTTCATCATTT
TGATTTCCATCCATATCAAACTTATTATGGTATCAGAGCCA
CTAAGTATAGCAGGTTTGATCTAAGGATAATATGGTTGGAT
TAGAAATGTGCTAAAATTGTCATATTGCTTTGTGTAACATG
GCATTACGTGTGGACAAGAGCGCGATATGAGTCCAACGCGT
TAGATTCTTTCGATTCCATTCTGCGGAAGATGTACCTGCAT
AATTAGAAATCAAACTTACTCTTTTAGTACAGAAGGATAAC
GTACGTTAAGTTAAAGGTAACTTAAAGGTTAACGTAAGTAA
GCATGTTATTTCCTGTTTTTCATCTTTTTATGTTTTATAAT
ATTTGAATCCAACACCTTGACACCGTCCTGCAAAGTCAAGA
AATGGATACTTCATACTTATCTTAACTAAAAGTTGTGCTGT
CATAAAATCACAAATTAAAACTTGAATTAACAACTAGCTAG
AAAATCAAGGTCTAGGAGAACCAACACTTCCATTTCTGAAT
ATGCTAGGCTCGCCAAAGGGCTACCTTGGCCCGCTAAGTGG
TCGCTTTGAACCTTATTGGGCCGCCTTGACCTTCATAGACC
GTTTGGCTACGACTTGGTGGCGCTGATCCCGTCTTATTCAT
AGTTAGAGTTCAAACCGTTGCCCCAACACTTGAAGTATGTA
CGGGCAAACGAGGCCAGGTGCCATGGTCAAAGGCGGCTCTT
GGGTTGAAAATCGAGGAAGTCACCTAGACGACTTTGGCCTT
CTAAGGGCCTCTTTGACCCTCCTAGGACAGACAAGAGACCG
TTAACAAGTTTTTCTCCGTACCTATAATTTTAAGAAATATG
AAAATGGAATTCAGGTTGAGCAGTGATATATTTTTGAAGAG
CGAAACGCTCTTGAATGGTACTTCATCTGTCTTTTGCTCGA
TTTCTCTACAAAATAGCTATCAACGATCCGCGAAATGTTCT
TTCTATAAGAAGATTGAGAGCATGATGAGGTGGCGTAAACA
ACATGTTGGAACTAACCCTACAGCTTAGAAAAATCTTGACA
TTAGAGAAGTATTTTAAGATCATGATATGATAATATGAAAA
TAACAATAAACTAATATAATCAAAATACTAGACCTCCAATG
CTTTATCTTCCAATTAGAGTCGTCGTTATTGTTTCATCGTC
AAGAGAAAGGTTCCTTAGTCCTTACTTTTAAAACGGGGTCA
CTGAGTGTTTCTCGCAACTGCGAATATGGCAAGGTTGTATC
ACACTTTAATCTACAGAGTACAGGTGAATGAGAATGTGCAT
GAGACGAAAGACTTTTCCGTCGCCTAAGTGACCACTTAGGC
ATTCTTGGTGAAGGGAAGTTCTTGATGTCTGATAGTTTTCC
AAAGTCTGTGTCTTGAGATTCTTCTTTTCAGCCAACTGTGC
AATTTGGCTTCACTATTATACGAGTTAGAGTCCTTGAAAGT
TTCTCAAGTAACACTTAAAACTTAAAAGTCGGGAACTAATT
AGCAAAACCAAGTTTTTTATCAGCTCTGCACACGAGCAAAA
ACATCAGACGGTCAAATTTTCATTTTTAAAATTTTAGTCAT
ATTCTCAGAGTCTATTAGTTCAGCTGGTTTTGTACATTCCC
ACTACCTAACCATTGCCGATCAAATGGCGTCCACAACCTAG
CAATTCAAAGCAGCTTATGACAACTAGTTTCAATACCCAAG
TTGTCAATATCAAAGTCTAACATTAGTTTTTCATAAGCTCC
CCGTGGGTCCCAGATTCTTTCAGGTACCTCCCATGATCGAC
TAATTCCAGCCTCGGAAGAGCCTGAATTTTCTTTTATGTCT
TGAGCCTGTTCAAGCCTGATCGTGTAGAGACTTGCATGAAG
TCCCTCATATTCATTTTGGGCTGATGTTGGAGACCAACAAT
TTTTATTTAAAGAAGATATACGGTATAGTGGTATACCAATG
TTCAGAAGTATCATACGATTCCCTCCTGCGAAACTGATACT
CATCTATCAACATCCCAATGCTTGCAAGAAAAAGAGCAGCA
TTCTGCATCTCAGACAAGAACTAACTATAGTTAATAGTCTA
TTAGTCCACTCAGGCCTTGTCGAGATTGAAAGTCCAGGTTC
AGTGGAGCCGCATTCTAAGACCAATTAGATTGTGTAGATGG
ATAAATCTAACCTCCAAGAACAATGAAGATATTGAAACAAA
AAACGACAGAGCTCAAGTGACTCTGATGGTAATGGTGATGT
TGTTCATTTAATAATGGGGACTACAACTATTGCAGGAAGAT
TCTTGTATCCATTGTAAAATCTCCACCACCATTCTTTCGCA
GTATGAGAGAAGAGAAGGCTCTCAGAACTGCCCTCAGTGCA
GTTGAGGAAGTTTTGTGCGGCTGAGCTTGACATGGGTGTGA
CATCTAAAAATGAATAATTTCCTACCATAGGTGGATCTCTA
TAAAAGAACAAGTTCCTTTACTGAAATTCAAGATCATTCAT
AATACATTTATTTTTACTGACCATAGTTTGAAAAGTTTAAT
ACCATTTCTTCTTGCTTTTGCTTTTGCTAATTAATTATGAC
ACAGAGGGATACCATACAAGCTGCCTCCAGTTTTGCACAGA
CTTCCCTGGTACAGTGGAATCGTATTGGTCCTGTCCAATAT
GGGACACTACTTTGATTCATCACCGGTCATTGGTAGCAGGT
CTTCCACTACACATGGGTTTCGCTGTCTTTGGCTCTCGCAT
AAGTCAGAAGTCAGCAGGGGCTGTTTAGTATAACAATAACA
AGAACAAGGGCAGCAAACAGCCCAGCTGGTCCACTACCCAC
AACAAAAACACTTCTATAATCAAATCAAACCATCTCTAAAC
GGTGAACTGTTGCCTGAGTTCATTTGTTACTTTCTCTTTCT
ATCATTTTCATTTGTAAGTACCTGCTTTTTAAAACTAGCTT
CAGGCCAATGGCTACATGATCATGATGTTGGAACAGCCTAT
GTTTCATGATCTTTCTGCAACCTATAACAGTTTCCCATTGC
GCCTTGCAGAAGATATGAAGCCTTATTACGGGCCTGCAAAG
TGCTTTATATAGAGGAAAAACCCTAGAGAAGTCGGCCACAA
GCGAGCTCCGGCGGCGGCGACGACGATAGTAAGGGGTAGGA
TGACAACCTGAACCAATTTTCTTGGAATTACCTGTAATCAG
GTCTATGTTTTCGTTTTTATCAAACAGATACCATCACCATC
CTATCAAATTCGAAAGTGAACTAATTTTCTCATCAACTTGG
TCAATCCAGGAGTGGGTAAACTGAATTATGTGGAGTGTTGA
TTCGTCTTCCCCACCACTATCGATATCAACGAGCCCGATGA
GCTTACCATTTTTACACAAACCGTCTGGCAGCTTCCCGGTA
CTTATGTTAGTTCAATGAGACTGGTACAAGCTGAGCATTGA
ATTCGAGCAATCTCATGTTTCTACTTGAGCATTACGCAGGC
GAAACTTAGATTGGGTGGTACCTTGCAAGACCAAATCATAT
GTCAATGCCTTCAAGGTCTTCACACTTGAGTATCAGTTTCC
GGAGCAACTTTGATTTGTATCAGTCCAGATTTGCTAATTGG
AGTATGGAACACAACTGATTCCCGAACCTTCTCATCAAACT
AAGACAAAGAAGTGGAAGGTCTTCAACTTTTGGTAGATGGG
ATCATCATCCTCTTCTTCTTCCCCAAACCTCTCACACCTGG
ACACTTTTAGACGAGAGGCACATCTCTCCTGCTGTGCTTTA
AAGTTTCAAACTTCATAAAACAAACACAACAAAAGTATTAA
TCTTACTCTCATCCAAGTATCATATATTTCTAGCTAATTGC
TGATAGTCTGGAAGGAAAGTCAAGACCACCAGAGAGACTGT
GAAAGCGAATCGTATCTAGTCCTTGGCAAATCTAGCCAACC
CACTGCAATGGAAGATGGAACCAACCACCACACACAGTTTT
CGTTTTCTGTTTGTTGAATTCACATGCGACTATGAATAAGA
TTTAGATTCACTTTATCTCTCATCATCTATGTATATATATT
CATTGTGTTTGAAATAATTGCTTATTGAAAAATAATGCTAC
AATTTTGAATACCTCTTTTTCCAGACCTGGGAGTGCTTTCT
CGAAAAAGAATTGTGTTGAGCTTTGTTTTGGGATTGAGACG
ATGAAATGTAACTAACAAATCATCATGACAACTAACTGTAT
TCTTTAGTTCAAGGATCATGCATGAAGATATTTCGTCGACC
TCATCCAGATGCTCAAGGCTCTCATGCCGGTCGCCGTGTAC
GTATAAAAAAATAAATAAAGCCAACTGAAAATAGTGATCTT
ACAGGGTCCAGAGGGGATGGCTTCTGTCTGATATGACAAGT
TGGGTTTTCATAGTCTTGGTCATCCCAAGTCAAGCAATCGA
TTCTTCTCAACTTGGTGGTGCAACTGAGCTGCCAGCTTCTC
AAAGCCAAGGATGTCAAATTCACAAGGTATAAGCTTTTTTA
CTCACCCTTCACCAGGAAGGCCCTCATTTTCTTTTGAATCT
CATGTCGTTGATGAGGTATTCTGACGACACAAATGTTGTGT
AGACTATCTGTAAAAAAACCCATTATTGGGGAAGACATGAT
GTGCTCACGCGTGGGTTCATCACCCCCCTCCCCCCAATTTT
TTTTATGTTTCAACCAAAAGCGAGCCCAGTCTAAAGACCGG
AACCTGAAAAGGTGGAAAATCTGGGTAGATGTAAAGTATTA
TGTAAGTTGGAGTTTAGAGGCTGCCTGGAAGCCTGAAACTA
TCTTTTGGTCTCATACAGAGCACCAACTCTTTCAAAATGCC
GATCAATGGGCAGTGTAAAGCAGGTCATGTAGATAGTGCTT
GTCTTCAGTTTAGGAGGAATCTTCATTCTCCAAATATAATT
GAGGTACTGAAGGAGAAGTTCTTTACCTTTTTGCGGCGGGC
TTATGTATGCTTCTCCTATGCTAGGTTTGCAGAGCCAAATG
ACAGCAAGAGCTTAGAGTGACTAAGAAACCTATATGAGCAT
CCTTACCTTTCTCTTTCCCACTGTCAGACTCTCACTCACTC
TCTTCTCTTCCTCTCCGAAACCAAGGTTCTCGACCGATCAA
ATTTTGGAGAACAGCTCGAGCGCTTTGCTTGTCATTCCATT
TACAGGGAACATTGAGAGATCTCAGCAAGGGAGGAAGGAGC
AGTTGACATTTCCTCCCCTCCCTGAAAGAGGTGACTTCGAC
TTCTTGCAGTACTGTTGATTCACCATATCCACCTAAGTCAG
CGTCGGTCTGGATAAGTTGGCAACCGGTGGCAGACCAAATC
TTCCCCAGCTTTATCTGAAGCCACATGCTTGCACTGCATTG
TTCAAATTTCAAGAGTGGTACTTCACATATGCTGGATTGAT
AAATTTGTATAAATGATTTACTTATATATCTAAAAAATAAA
AATCACATCCTTTACAAAATCTCAAAATTTCCCATAATTAT
ATGAGCATTATGACAAAGGACAAGACAAGGGCAAACAACAT
TATTTTTACTTTTTTTTTTACCCTTTGTTAGTCCCCACATG
GTGAGGGAGACATGGCCGGACACGCAGGAGGAAGAGATGTC
TGCAACAAGAAAGAAAAAAACAGATATGAGAATTACAATCT
GGAGACACATTAGCATAAAGCAGTGACACCTATGTCATCAT
TGAACCTTCTACATCATTTCCAGCTGAACCTCCTTCAACCT
ACAAGCAACCTCGTTCAAATCTTTCTCCCATGCAACAAGAA
AGATACAATAGTCTCCGAAACACGTCGTAGCTACAACTACA
AAGCCAAACCCAATGTGTATCCTAACGCACGAGAAACAGGA
GTCTAGGTGGAGTTTTGATGCAGCATGATCGAGTTATTGCC
ACAAAGCATCTCTATTCGTACGGAAGAATGACTTCCATATA
CAGTGTAGTGCTCAAACAAGCCACCATCCAATGCTACCACT
TTCTGCATGCCACATTAGAACATGGGCTGTCGCCGGTGACG
ATTGTGTTTGACACCCTGGACCAATTCTTTGACATAAATTG
GAAATTCAGTAAGTCAGCTTCACAGCAGTTAGCGATTCACA
TTCAGGCACTGCCTGCCACACTATACCGAGGGGTTTGCACC
CTAGGGCCGAAAAGGGGATGCGTTCACCTGTCTAAAGTCGC
GCACAGCCATAAGTGAAGTACCATCCTATATGGGAAGATTG
GCTCTGTGATAATGGAATAGCTGGATGCTCTACAAAGGTAT
CATTGTATAAACTTACTAATCTATTAACTTTATTCCTGGTT
CAATATGTCCATTTACATAGCTCAGCGGTAGCATATCGCCA
TCTTGTTCAAACGACTGGATCAGGCAATGGGAGAGAGCAGT
CCCGGAATCACGCTTCCAGACGCTTCCCCGCGCTTCCGCTT
CATCCACTCTCCTCCATTTTCCGAAAGATTTTCATGGCATC
GATATAGCACGAAGTAGGTTCCTGTATTAAAAGTATAAAAA
AATGGCGTTCAGTGGTGTTTCAATGTGCGGCCAAGAACAGC
GGGGTTCCATGGGTTATGTGCAAGCAAGAAGATGCCCCTGA
AAGTTATTCAGTGAGGATATCGTGGGCAATTGGCCGAGCAT
AGTATTCGACCCAACAAAGTCATGGAATCAACCAGTAAAAT
TTTGTTGGTAGCAAGAAATGCCAATCTCCACTGAGTATAAC
CATGTATTTCCTTAGATTGACTATTTGGCAATTGAGCTCAA
ACAAATTAAGATTTTCAGTACCTCTTCCTTCAGTTTGTCTT
GTAGAAGCACACAACGTATTCAATATCTCTACCTCACCTGC
TGGTAAGAAATTACAATTTACAAGTGTTCAACAACACCGGA
ACAGTTACTTGGTTTATGATCTTGCATGAGCCTAAAACTAA
GCTGTTCTGCCATGTGTCTACATATTGTAAAACATTCTAGC
GCTTAGTGGAGCATGGGTCTCATTGTCCACTATCAATTATG
AACCTCAATGGCATTGGTTCCCATGGCGGGAGTGCAGTACT
GAAAGAGATAGACTCCCTAACTCTTTTCCTAAAAGAAGAAA
GTCATATAACAGCGACATATCTCTTCTTAGCTTTGCTACAT
TCCACATATGCAAATATAAACTGGAAAGTTCATATACTTAC
TTTTGAAAAACTCAAACGGACATCCCTTCTTCAGAGCGAAA
AAGATTATCCAGCATGTTTTCTTGGACGATATGTTCCCTCA
AAATGAAGGCAGCCAACTAACATCATAAGATTGTTTTACAA
TTCTAACAACCAAATAATATCCACGGTGAGGGAGCAATAAC
AAAGATTTCAGAAAGCAAGTCGTTGTGTTACTAATTTTAGC
ATTTCACAGAGTTTAAGAGTCATCCAGTGAAATTTAAGAGT
GTCTTCGATCATCTTGGGATCCAAGTCATCCAACTTATTAT
CATCATTCTGTACATTGTTTCTGTTAAATGGATCTTGAGAG
GTGATGATGACTTGGGGTTGCTGGTGGGAGAGAATGAGCCC
CTACTAGCTAACATATTTTTCGTACAAGGGTGAAATTCTAC
TTTCTGAGCTTGAATGTAATCCTGGTCTGTGGAAGGTTAAA
CACGTAAGGACCACTTATACCAGCTTAGGGACTGCCTAGAC
TAAATTCATTATATATGATACACCGTAAAAAATGACTAATC
AGCGCCTCAAGCTCATCGAGCCCAAGGACGCCTCCACCCGC
GCAGTGAAACGGCAAACTGTCTGAAAGATCCCAATTGCATC
CATCTTTGCTAAACATCAAACACCAAAAACTCTCTGTTCTT
ATAGCCGTAGAGCTTAGTAGCCTAGGCGGGCAAGGCGGCAT
GTAAACTGTCTTCTGGTAGACCGACATCCGGACTACCTCGC
GGACGGGAGTAAGGAGTAGTCGGCGGCTTGCGCGACGGCGG
TCCACTTTCACTTATATGTACATATATCACACACACATGTA
TACCAAGTGTAATAATATCACAGTTCAAAGAAATCTATAGC
GGCTGAGGTCTCTGCATGTTCCTCCCAGGAATGCAGTTCAA
TGCACAAGAAAAGAAAGGATCAAAATCGAGATGAGGAAGAA
TATATATTATACATGTATTTCAGAGGAAACGTACGTATAGT
AACACTAGCAACATTCTAATCTAACACTTCTCCAACCAATT
CTCTGGAACTGATGCTGATACAGTGGCTTTCTGTGGAGACT
CCCTGATTACGCTTGATGAACAAAGTGTGATCCGAGTTGCT
AACACAGAGAAAAAAAAAATCGCTAATGTCGTAGAGATAAC
GAATCGTTACTCACTTTATTCCAAGTAAATGTGTCATGAAG
AGCGGTAGTCCTAACACAGACGGCATACACATTGAAGCTTC
GCATATGCTGCTAGGCCTAGCAAATACTATTGTTTTCTGTA
ATACTTAGATGTTTGTTTTACTCTTTTCCTAGGTCTTTTCT
ACCAGAAGAATCACTTTCCACAGGAGAGGTCTCCCTCGGTG
CTCAATAATATTATGTATTACATTGTAGATTTCTCGAAAAA
ATCCTTAATCATTGATAAATCCCAAACCTTATCAAATCTCC
TACCAGATATTCATATCCTCCCACGCAGGCTCGAGCTGGGA
AACCACTTCCCAATATTGGACTATTGTTGCCAGAGTCACTC
ACAAGAACTGAGTGAAAAAGCTAGAAGAAAGAAAGATGCAA
CTTTGTGTTATATATATATACATATGTGAAAGGATATGTTA
ATTTATAACTTTCTAATTTACTTGTGGATTATCGATATTGA
ATGCAGCTTCCTCCTGGTTTCGGAGGAAAGGGGGAGACACG
GTCGCTGGAATCCGACGAAGCAACAGATCTAGCAGAGAGCT
TTGTGTGATGAAAAAAATATCTGAAACTTTCCCAATCTTGT
TAAATTGGTGCATGGCTTTTCTTCTGGACTGATGCATGATC
CACTCGCCCTCCCTGGCCCACCTCTACGAGGCCAGCCGCCG
AAAAAATTAACTTGGATCGTCATCCAAAAGTCTTGGAGTCG
ATTCATATTCCACGGATCTTCTTATGTGCAGGGAGTTCCCT
CCCTTGCGATCTTAAGTAAGCAGCATCCAAGAATTTGAATA
TCTCTCTGCACTAACAAAATCCTTTTTTCTCTTCTTTCATC
AGCCAGGCTTTCCACAGTATCCGATTACCCTCGAATCAGAA
TTTAACCGGCGGTACGTATTCCCATAACTGAGGTTTGGCAT
AAATTATAATATTTTTGGTTCTTGATAGGTTATTCTTGTGG
TACTACTAGTATGAAGATTTCTGTTCTAGCTAGTGTCCAGA
GTTGAATTCCTACCCAGTTACTAGGTTTGAGACGAGCTCAT
TGCTCTTGGCTAGAGATTTTCCAGCATTCCCATCACCAAAA
AAACTATAAATCTTTCCAACCATTTCAAACTCACTGACTGA
GGTGTAGCAGGTGGGGATGGCAAGCCCGCGTGTGACACAGT
TTAGGAAGTTCTTCAAAGGTCTTCAATTTTATGTTCTTCAA
CTCTCTGCAGTCTGCACTGTCATGAAATCTTGGCATTTCAT
GTTCGAGTTCCTTGCCATTGCTTTTGCTTTGTGTTCTTTCA
TATAAAACTTTGACTCTTGTCATACTTGTTTTTGAAATTAA
TACTATCTATCAGGTTGAGACCATCAGGGACATTGAGTGTG
CATAGCTAAGGTATATAGATCATCACTATCATCATGTTTGT
ACTTTAAACTTAAGCAAAAACACCTTTAGGGGAAGAATAAG
AAATAAGGAAACCTGTCATACGGATTTAATGCTGACAATAA
TACCAACACGCCACGTGTTACTTGCTCCATCTTCTAATCTC
TCTCGATATGCTATTGGAAACATGCCTCTCATTCATCCCAT
CGTGTATTTTCAGTGGGAATCTATCCAAGAATGTGATACCT
CCGCAATTTTCCAGCCTCTGCCTAAGTCAGACACTCTTTAG
TAGTTTTGCATCATAATTAACGCACCCTTTTCAATTCGGTT
AATGTGCAAGTCTAATGATACTGGTGTTTCTTTGTCATTTA
CAACTCTAACGATAATGGGTCAGACAAGAATTGTTTTGTCT
TATCTTCCAAATTAGGGTTTCAAAATGTTTGGGATTCCGCT
ATCCACTTAACCGAAATATTCTCAGCACGAGCACTTCGATT
TGGAGGGCCATGAAAGCTAGCTGCAATTAAAATCGATCGGT
AAGATGCAACAAGAGGTAGTCTATTTGGTTTTGATTTTTGC
CTGCTTACCTGCAACCAATGCCCATGATTTTTTTTTTCTTT
AACACTGGCACAGTAATATTCAGCTTCTATTCTTCTATTCA
TGGTACTTAAGAAAATGGGACTTTCTATTCTAGATCAAATT
GTTCAAATCTTTCTCCCATGCAACAAGAAACTCTGTTCAAA
AATATTCAACAAGATTATATCAATCTACATCACTGTTTAAT
GTGGTTGGAGGCTAAGATTTCCTGATGCCTGTTTAGTTCAT
CTATTTCATCTGAGAATCTCCAGGCAATTACTTTCTTCACT
TATTGAGTGGGTTAGGTTTGCCCGGTAAGTGCATGCAAAAT
CTTTTGCTGCAGTTCAAACTCAGTCGACCGAAATGGTAGGG
ATTTCGTCGGCTAAAGTTGACTATAGCCGACGAAAATATAA
AATGATTAAACTAATGTTGACTGCATCGACCGAGATCCGAA
CCACAAGAGACACAATCCTGCGGTTAGGACAGTCTGAGGCA
AAAAATTGAAAAATATATTGCTAACATAATGCAGCAAAGAA
TAATGTCGACACATCTGAATCATCTAGAGCCCGTACCGACA
CCACTCGCCGCCGCCTGTGGCGGCACGTGGCAGCGCGTTTG
AGACGGAACTGTATGGAAAGCACTACTAGCTGCATGTAGAG
TACAGATAGGTCAGGAGTGACAGTTCTGTTGCAAGACAAAG
GTATTACAGTAACTAGTGTGCACTTTGAAACTCTTGAACCG
TGATGTCTCAAATACTATAACTGTCTAAGTGATAGGCATAT
TTATACAATGTAAATGTTTGCTGCCTTCCTTTGGGTAGAAA
CTGCTCCTTCATCCACCAAGCTAGTAGCAATACAGTCAAAA
AAGTGAACCATGATCAAATACAAAATCTTAAGCTCATAATA
TATGAGTCCTTTGAGTATATCTTGGAAACACTATTATAGCT
TCTTGTGACACCTTTGATGTCAGCTAATGTAGTTGTTGCTC
AAGAAGATTTCTGAGATGATCGATGAGGTCTGGCCATTTCC
CGACTCCCAAATTAAGAAGTCTTGCAATTCAATCGAGATTT
AAAGGTCTTCGTGCCTGAAACAAATGCAACCTCATTACAGT
TTTTAGCTTTCTTCAGTCTACAAAATAGGGCAGGAAAAATA
CTGCCCTTGGCTCTGGTAAACACAAAGACCAATTTATTTAA
CACCATGAATTGATAAAAATCTCCACTAGACAATTCCAAAA
TATGAGTGTTCATTGTCTAACATTATGAGCATATTTATACA
GGTCCCTTGGCAGGTCAAGGCGGGTCAAAGTGGCCCCTTGG
TCCAAATCTACATGAGAAAGCAGATCATAACGTGTTCTATG
GAAAGCGAGTGCGAGAAAGACTAATATGTTGATTTTATATT
GCATTGTTAGCAATCGCTATCAAATGATACTAATCTCTGTT
GGCAGCTAAATCCTCATAGTCAGGTAATTTGGGATGCACGT
AGAGCCCCAGCCATTGAAGGCCCACCAAACCCTCAATGAAG
AACGAATCAAACGACGCATACAGCAGGCCAGTTTTGGAGCA
TCATGTCCCTACATAAATAACATGATGGATTAAAAAAGAAT
TTTTTTCATATATATTTATGCTTCCCAGAATATACATAAGT
GTTCACTGTGATTTGGATGACGATCGAGCTCAAACCGACAA
ATCAATCCTATGCAATATAGCATAAAACGGCTTCTGCGTAG
TTATTTGGGTGGTGTTGATTCGTTGACGGATTTGTAGTTAT
GCCGCCTAGACCCGCCATGGCCGCCTAGACCAAGAAGCCGT
ATAGGCCTGTTGCTTTTGTTCTTGCTTGGGTCAGTTCATCA
ATGCTCCTATATAAAAAAATCACACCATATAAAAATTAATA
TGTTCAAAGGAAATTTGTTTCCGGGTTTGAAAAGAGTATAA
CCCATCCTTCCAATTCAAAACCTCATCATCCTTCCCAACAC
AGATGAAAGTGCACCCTTGTCTTTCATGTCAGTAACCTCAA
AAACCCCTAGTAAACTATTACTGGGGGTAGTAAAGTTGCAA
AGCAATTCAACCATTGTTTACATGGGTGCAGTTTTGAAATT
TCGTAATATAATTGATTTGTCATTTAAATTGATTTATTATG
ACCATATCATTAAAATATTTCGCATTTTTTTATATTTCAAT
TAATAAACAACTTCATTGAACCCTACTGACCCCCAGTAAAC
AAGATTCAGAGAGGGAGTTGCGGGAAAAACTAGAAGATCCA
AACGCGAATCACCCTAAACCCTAAACCAGAATAACCCTAAA
CGACAAAGATAAATAATAAACTTCGTAAAAGAAAGTACCCA
TCTTCCCGGCCTCCTCCGATCCTCCTTGATAGTGACGACTC
ATCATAAACCCCAAACATTTCAAAGCCTGCGTCGCGCTGCA
TCTCTGCGAACGGCGCATGTCCCTACTAGTGTTGCGTATGA
ACATATGCTGGATTGATGGGCTGGAAGGGTTATCATGTTGT
AAAGTCCAGTCCCCGAGGATCCACTGGAGGTAAACCTTCCA
AATGTACTCTGGAGCTTGGACTGCATCTTCCTCCTCCTGTG
AATTTTCAGTTTGTGTGGAACAGTATCACCAAAAAAGGCAG
CCATAGCTAGCTAATTCGTTCAAGTTTCTACCAATGTTTTC
TGGTGGATCTTTATTAAAAACCTTGCATCCTGGTCAACTAA
CTGCCGCACGTCTGTGTTGGCAACGGCCTCCTTGCCGAGCC
TCATAAAACCCAAACCACTGCATCTGTCACCCTGGACACAC
AGATGGGACATACTTTGATGCATGCTTTAACTGTATCTGAA
ATGGCTCAAACAAGGGGACACAGATGGAGCACCACCTTCCC
GTAAATCATTTCTTGTAATTCATTAATTCAACTGCAAACGT
AGGGCAAGAACCCGTGACAACAATCTGCTTGGCAAGTTTGA
CTTGTTGAGATGTAGAATTTCTAGGTTGTGAGCAAGGTTTA
CATTGAGGCGGCGGCGCCGACATTTCTTTTCGCACTGAGAG
ACAGAAATATCCGAATGCAGCTATATGTTATGCAGTTATCC
CCTATATGAGTTGTTGAGGACCCTAGTCTTGGGTTAAATAA
ACAGTAAAGTGTATATGTGACATCGTTGTTACTGATCAGAA
ACCGGCGAGTCCGTCAACTTCATACCTCTTTTTGCCCCGAT
AAGGACATTCGTGCTAATGACTTTCATTTGGAAACTCATAG
TAATTGGTATATGGTGATGGCTTCAAGGATGAGGATTTGCT
CTTTAATGTCTTCAAGTATGCCGTGAGGTCGTGGACGAGAC
CTATACTGAACCCCAATAATCTGTCAACACAAAGAAAAACA
CGTCAAGTCATGGAGTTAAACTTCCAAGTCATCAGTGGCAT
AGATTAGTGGCTTTGAGAATCCCATAACGTATAGGCAGGGA
TACTTTCAAGTCTTCTTCTGCTTGAGAAGAGGAGCCCTCTT
TCAGTATTGGGGAAGGTAAACCCTGCCCCTGTACTGGAGAT
TTTAATTTCCTAAGTCAAAGCCTAAGCAGCTCACGTGAAGG
GGTCAAGAACAGCATTAAAGCAGGTCACTCTTATTTCCCCA
CATCCAAAACGAAATTCATACATATTCCACCATTTTGTCTT
GGCATAGCAGGAATAATGAACAAAGGGAAACCAATCAAGTG
AAGATTTAGTCGGGAAGTTTCTTTATTTAGGGATAGTGCTT
AGGTATTTACATTCACAATACATGAATATATCCAAGCAATT
TTCTGGCAAGGCCATTAATGCTCTCAAGGTCTACCAGCAGA
AAAAAAGAGAAGAAATGAATCGGTACCGTTTTTAATTGGTT
TTGTGTGTTTTCAGGTACAACGCTAAGCGCAGGCACTGGCG
AGAACTAGAAAATAATAAAACCTAAATGAACTAGAAATCCT
AGGTATCAATAGTTGTGTTTCTGAAGATAGGGTTCAAACTT
GATGTAATGTACATACCTTTCGAGCTTTTAGAAGTTTGTTT
AATAAGTAAAACCCTTTGTTCTAATCTTAATAATGCATACT
GTGATATCTCTAAACTTAAACATAAATATTGAAGTTTGAGC
TCAAAAACCATTTCGTGATACACACCAAATTTAAAATGTTT
GGAGGGAGATGAAGTTGAAGCAGAGCCAACTGAAGGCGAAA
ACTACCCCCAAAAGTATTGACAACACAGAAGCTAGAAGAAC
GGATTTCAATGCCAGGAAGTCTCAAGTTCTTGATGGAGTTA
GTAGTGTTGAATATGATAATCATATATATCTTTGAAGCTGG
TTATATTGAACTCCGTTACTCATGTTTCTCTTGTTTAAAAT
TAACTACCAGAAGTTTTAGACCTAAATGAGTGAAAAAGATC
TATCGGGTTAGAAATTTTTTCTTAATATTTTTCAATTTATA
CTTGACCTTCGGATATCTTTCAGGGTGACATTTTGTTCCTG
TTACAACACAATGAAATGGTCACAAATTTATAGAAAAGACC
GGTCAAGACTGGCAATGTTTCAGTGTAGACTTTTTTGTGCA
TGGGTTCAACCTTGTAAGTACTGCATTTGTAATTATATATC
GGATCCGATAGGTATAACTACTTCAGAATTTGTTGGCTGAA
CCTTAACTCAAAGTGTCAAACTAGTTACTAGCTCCTTAACT
CTTCGAGCTATAATTTGGTGCAGCCTTGATGGCATCACTAA
CACAGCAGATCACAAGAAAGCAGCAGGAGATACTGTTGCTC
CATGCTGACCACCAGCTAAACCCTGCAGACACCACAAAAAC
ACTAATAAAGTAATAATATGCTGTTGAGTTTCATTTTTTTC
ACTCCAGAAAAAAGAGTTAACCTTCTTCTCCTTTCTACTGA
AACTCAGAACACAGAAATAACAGAAGCTACTTACAACTGAT
CAAAAAGATCTATCTTAAATCATATAGAAGCATAAATTATT
CCCTCCGGTCACAGGCGCGGCTCTGGTCATAGGTGAAACCG
GTTTGATTTTGCAGGCAGTACTTCGTTAACGTGGATGATAC
AAGGGTATGAAGGAGTATGGCATTGCAATTGAGTATAAATA
CTATCATATTCCCGAAGTGACATAAAATGAAAGGAAAGCAT
TATGTTGTACTATGAGACTTCTAATGACAACTATATGTCGT
TGAGACTCTAAATTATTGATCAAATAGATGCTAGAAGAAAT
GGAAAAAAATGCTTACAACCCAATAGCCATGACCAGGAGAG
TCACAGAATCTGTAGGTGTGCAGATGTCCCTGTATAGGATA
AAGGTTAAGTATGATCCAAACAAGATACTAGCCCCAGGACA
AACTCCACCAATATCGAATTCAACATAACAACACCAATCAA
TGTTCGTAATTGCTTTTGAACTAAAACTTTTCTTGTCAGTT
CATATGATGAAGTCATTTAACTAATTAAATCAAATGTGTGG
TTTTTTGTTCTCGCTTGTAACTGAAAAGAGAAAATGAATAA
TGATGTTATCAATATTGCAACCAGGACTTCTACACCGGCAG
TATCAAGTGCAATAAGATGTCTAGGTTGGAAAGATGGATCT
ATATGTCGTCTGAAAAGTGTCGTCTGATGATGTATATGGCC
CTTTGATGAAAAGGGGAAAACTTGAATCTTATTGCTCAAGG
TCAAGAGATTCTTCATTATACACTGACTTAGTTCCAGAGGT
TTCTACGTTTGTGTTAGTATCTTTTCAACATTAGGGTAGCT
CCCTGGGGACTTGATCTTTGCTCGCCAGTACCATATTCTTT
AAGTTGGACAGCAAGAAGGTCTGCATATTGGATGTGCCAAC
ATACGTCTTGTAGAGTGTAACCCCCATATAACCAAGATATA
AAAGATTGTTTCTAATTTTTCTTTTGGGGCCAATGCCTTGT
ACTAGTGATCCTCACTCAAACTACCATCAAATTTGTCAGAC
AATGTAATATTGTAATTTATCGTAGATGCTGTAAAGTAAAG
ATGGGAGGGTCACAGACTCACAGATCTGAGGACTATAGTAG
AGAAGCTATCATCCAAGCAACACACAAACCCAAATCCATGC
CCCCAATCCACAAAAAGTTGCAATGAATAGAATGATCATAT
CTCCAACACGCAAAGAATTACTGATATCTTCAACACGAGAA
AGTCGGCAGCCGGAGTGTGGCATCTGTGGTGAGTGTCGTCG
ATGCCCAAACTCTATGGCTTCTCTTGCTACCCTTATGGAGC
AAGTCAGCAAATGTGAATGTCTTCATACTGCACATTATTTA
CGAGTCGCCAACAAATGAATCTCTAAGAACTTCGGTCAGTT
TTCATTCCTCGCTGAACCAACTTCACTTATTGAAATAGAGT
GGTTGTTTCTAGCCGGTGGCCGGCATTCCTACTCCTACGAG
AGGAGGTCACAAGGAGGGTTCACTTGGAGAATATCTGGCAA
AGCATCACAAGTATGGGAATCTATCTCATCAACATAGATAC
CTACTTCTTGTCTAACTGTCCAGTTCTTGAGAGATTAACTG
CGTTACAAATTTATGTAGGTCTTATACCCCCTCACAGGCTT
TCTAGCATTACAGAAATCCTCAGATGGTTCCAGTATTCACA
TTATAAAGGGTCAGATATTGCTGGAGGCCAGGTTCAGTGTG
GTTTCCCATTTCAAAGTGATCTGTAACAAGTGGCTAGTTCC
GGGATCACTTCGTTCCTTAACATGCTGCTCTGGTGCATTAA
CCACAATCTAGCAATTTGATCACTTCATCTTGCATAACCTT
AACAGTGGGAGCTGAAGTAACTGAGACCACTGGTAATGTCT
TATTTGTTCTTTGAATCTTTCATAACTTCTGGTATGATGGT
ATTTTTTATTAAGAGTAGTACAAATAAATTCGATTGTATTT
AACGATATGGACTTGTCACACATTATCATAATGTAATATGA
TCATGAGCTTACTCCTCGAGCTCCACCTAATACTCCCCCCA
CTAATTAATGTTTGTTAAAACTAGCTGGGGATTAGCTAGGA
AACCAGAATACCTCTTTTCGCCAATGGCGATCTCTGCCCGG
GGAAAGTGAAACAAGGGAGACATGGACTTGGTTTTTGGAGT
TTAGGTATTATCTTGGAGAACTCCACTGCATCATCCACAGG
ATTCATGTTCAGCAAGATTACAAAGAAAAAATGTTTATTCT
TGTGTTAAGCAGCTGACTTTCTGTTTTCAGCGCGTTGCTCT
AAGCTTACTACCGTGCGCATCCTTCTCAGCTTATCCTCTCT
AACCCAAATTTCTTACGAGCCCAATTACACCAACAAACCCT
CCCAATATTCGTTGAATTGTCGCTTGCCTATGATGATACTT
CAGATGATCAAGCAACTTTGCAGAGGGACTATGACGAAACG
TGGATGCCTCAGGAAACAAGCTCCTTCAAGATGTTGGCCTA
TAATATAGAAATATTATGGTCAAACATATAAATTGTTATAA
CCAATAGAGAGCCTTAAAACCCAACCACGGTTAGTTTAACT
GACTTTAAAACCTGCTAAACCAACTGCCGGATTTCCATTCG
AGAACTTCTGGTCTGATTAACTTCACATATATGATTATATT
TTCGATTTTATATTTAATTGCTGAAATTTAATAAAAGTTAT
TTCCAGCAACTGGAATGGTGCGCCAGTCTCATGATACCAAC
CTGGTTATTGTCGCACTTCACTCCCACCCAGCTGCAGGCCG
GAAGTTGAGCAAATGGTATGCCTCTCATATTTGATAAGAAA
CCGACAAAACTCAAAAGAATCCTCACTAGTTTGGTATTTAT
CACTCAAAAACAGTTTAAATCAAAACCAATGACTGGATCGA
TGAGATGAATCTAAAAGATACACCGATGGCATAGTTTAACA
TCCTAGGAATACTCATTTGTCAAGGATACTAATTGCACTTC
AAGTAAAATAAACAAAGTTACTTGAATCAGAGCCACCAGAA
GAACAGTGTTTTTTAGCCTGCACCAAAAGGAAAGTCTTGTG
AATCAGAATCTGTCAAGTTTCGTAGGTCAAGCTCCACGGGA
CTAATGTTCCAAGGTCATGTCATTCACACAATAAAGTCAAA
TCCCTCCTGCCATGATCGATCTTGTGTCGCCGGCGAGGATG
AGATACCTCACCCCTGGGGACTTGATCTTTGCTCGCCAGTA
GAATCTAAGCTGAAAGAGGGCTCGGAATATGTTACGAGGTG
GGATGGGCCCGAGTTGGTTGCCATGCCTTGCCATCAGAGGA
CTGTGGTGAGCTCAAAGTTACAAAGCCTTCCTTTTCTCCTC
TCGCTCATCGTCACTCTATGCAGACAAGGTTGAATTCTTTC
GTAATGGATGGCCAGGATTTCTCTAGAATTTTACAGGGGAC
AACCACATGAACAGAATTGACTAAAGGGTAGCAGCTAATAG
TAGTAGAAATTATGGGTTATCGTGGGTATCAATGTGCTGTT
ATCAAAATCGAAAATTGAAACGCATGCGTATACCAATTGAG
TAATTACAGACACATAATGACGATATTCAATGCTAATAGCA
CGTAATGGCAGAGGATGGGACTGAAACGTACTGCAGAGGAA
TTTCTAACTAACAATTAAAACGTTGATATGCACTATTGCAT
AGGGATATCTGCAAATAAGGCTGGACAATTTGCAGTTGTCC
GGTCCCTTAGCGGATCTTGGCGGTCCTTGTCGACTCTTGGC
CTCCCAGTACAAGGACACAGCTGAAGCTGCTATTGCTGGGG
TCAAAACAGTTGACCTACGTCCTCCGGTGATGGTGATGGTG
ATATCGATCGTTGAGAAATTCAAATTTTCTTCCAATGTTTT
GAGTAGAAAGGGAAATGGAACCATTATTGTCACCATGCTTC
TTTTAATTGAAGATAAAAAACAGTTCATAATCATAGAATGC
CAAAGCCGATGGAGCATTCTCCAGGCCTTCAACAACATCTT
GCGGGTCTGAGTGAGTATATCCAGAAGGAGTTGAAATTATT
GAATTTAAGGGCCCTATAGTCATCTAACCGTTGGCACAGTT
AACACTTAAAACTTAAAAGTCGGGAACTAATTTCGAAACAT
ACCTTAGAGACTTTGTCTCTCACCATTATTAGGACTGCCAT
CGCCTCAGGGTCAATGCCAACATCAGAGAACATAGAGATCT
CAGTGAGTTGACTCCTGATACTGTACAAGTACTGAGAGCGG
GGATTGAAGAGCTCTTTGTGCTGAAACTCTTGCATAGTCTA
ATTAGCTATAGGATATTTAGCTTTGGCTTTGATGTCTGGTT
AGTTTCCTTTGGCAAGATAGCGGAGGTGGTTGTGCTCTTAA
CAGAAATTCTTGTAAGATTACGGTACAGCATAGACACAATG
TTTCGTCATCTTAGTGATTACTAAGATGACGAAAATAATAT
CAATTGATTCACTAAATGAACATATGAACCCAATCTATTTT
TTGGGAAGAGGAACTTGATGCAAAGTTCCAAAATCACAATT
TCGCCGTCTCACACTCTAGTCTCTCTTTTCTCCGTTCAAAC
TATTTAAAAGAAGCCAAAACCTACTATATTATACTAAATGA
TTATCAACAAGGCCATGTAGCCAAACTACGAAGGCCTGGTG
TTCTGTTCACATAGGTAAGACATTTTGGCTGTTTTAGTTGA
CCTCAAAGTCTCAAACATGGCTTTCCACCACCACCACCAAA
AAAGTCAGCTCTTTCAAGGGCTTCACCTGCAACAGGATGAT
GGTGTCCATCTCCGTGGAGTCGACGTCGTTATATATCCATC
ATATCTCTGAGAATTTTGGTCTCTCCAAATTTCCAATCACT
CGCCTTGCCTCCTTGACCTGCCTAGACCCTTTTAGACTCGC
TCTACTATTTGCGAGGCACTCAATGTCTTTATGAGACAGAT
TCCGGCCCCGCCGAGAAGCTCCGCATTGGTATGATCAAGTC
ATTTCAGTACTAAGTACTAACTGATATCATTTCGTTTCAAA
CTTGAAAGTGAATATGTTAGCTCTAATCTACATCATTGGAT
CCAAAACAACACAGCAGCAACGCCTCTGTTTTCCGAAACAA
TTTAGGCTCTTCGTCCTAAACCAGATCTGCCCAAAATATCT
CCATCCCCATCTCAACAATACTAGAAAAAGAGTGCCAATTT
TTTAAGCAACCTTAAACATGCAGTTCACATGTTAGCAAGAA
TTATTTCCTCTTCCAATTATCTCAATTTTTCAGTTTGGAAT
GGAATTTTCCAGCCATTAATCTTCATCAGTGCATTCATTCA
TAGAAGTTAGAAAAATAGAACTAATACCAAATTCTGTGATG
CTCACAAGAATGGGGATGAACGAGTCCATTGTGAGTATCCG
TATAAGTGATGCTACAAACACCAAAAATCTCTACCAAATTT
CGTTCATTTACTTACATTTACACCAGTTATAGTTACGCAGG
GTAACAATAGATGGGGAAAACAGTTTGCATATATCAGTGCT
CCAACACCCTTCTCCATTTTCCGAAAGCTGCTTCCCACGCT
GCTGAGCAAGTAGTAAGTGACATAGAAAGACTGATTTTCAA
CAATTTCTTTCAGATGCTTGCTGCTCTGATGAATGAACGGG
AGAGGGTTTGAAGTGATAGACAAGGCAAAAGCACAGTTGGA
CCTATGAAGCGGGTGACATGCACAGCATCGACATTGGAGTA
TCAATCTGTGATAGATGTGACGTATGTCCCACACATAATAG
TCTCTCTCTTTCTCTATCTCCTTCCAGATTCAGATTTGTGT
GTCTTACATCTCCAGTTTTTCCTGAGAAAGTGTCTAACGAT
GGATCCAAACTCATCTATAACCTGGCATCAGTAAAACCTGC
GGGGGATGGTCTTCTTTTCACAACATGTGGAACCCCAAACT
AGTATGGATGATTTTGTTTTCTGCATTTGCTGTGTCCAAAC
GTAACCCATTCAATTATGGACACTTGTCCTTCCACGTCACC
TCCCAAATTTCAAGCCGTCACAGAGCTCCGCCAACGCACAG
TTCCACCAAAATATGAAAGACTCTGTTTCTGCCAAAGCTCA
TCTCCAACTCCTTGGACGATCCGCTCTGTAAACATATCTTT
TGACCAAACTGTTCGTTTTGCTTACAATTTTATGGGATATA
ATAGAGTTCAGAAACCATTGCTAAAGAATAAATAATTACCC
AAAGGCTATTTACCTGTAAGCTTAATATAGACGCAAAAAAC
TCTTGAACTGTATTGGCCCGCCTTAACCCGCCTAGGGCTGT
ACAAGTAAACAAGGAGATGACATGAAATGAATTGTACTAGC
GTGTATATATATATATATATCTGCAATGAACCTTTATTCAA
ACTTGATATGATAATAGAAACAAATCACACAAAACTTGAAC
AGCAAGTAAAACTTGAAGTTCTGTGAGGACTCTTCCACAAT
GCCTGCCAGAGATTGTTGTTCGCAGATTAAAGATGGTAATA
AAGATTGCCATCTCACCTGTCTGACAGGAAACTACAACCTG
AGCGACGCATACCAATACTTCGCACATGCTTCTCAAGAGTA
TTTTCTAGTTTAGCCATCAACGAGACAAAATCCTTAATCTC
GCTGGCGATGCATCAGCTATCTCATCAACCAATGCAAAGGG
GAACACCCATAATCATAGTACTGCATAAGATTGGAGATCAT
ACTGGCCCAATCATATTAAACTCTCAATTTACTATGGCACT
TAAGTTCAATTACTGTGATTCATCAGAAGAAATTGATTGAG
GTGGTGTAGGAGTGGTTTTGCGGATGAAGTATGTTGGCAGT
TGGTTGATGCAATAATGGATCAGTCTCATGCATGTTTATCA
GCCAAGCAGTTCATAGAGAGCCACTTCAAGGCTCAGATGAA
TTTTCTTCTAAACATTAGTACACATTTACACTGATGCTGAA
AGCAGATGAAGCATACATTGCAAGAATCTCTGTCAGAAGCT
AATACCTTTAGGGAATAAAACAAGAGAGATTGAGTGTATAA
TGTAGATTAAGCAGCTCTGACTCTATGAATAGGTATCAGAC
TCAATTGGAACTTGTGGTTTCCGTTCTGGCTCCTTGTTCTC
ATATATACCTATAAACCTGGCCATCATTTAACAATATCAAA
GAAAGTCAGATGTATGTTGTCTAATGCTGGATTAGGCAAAG
ATGCTTCCCTCCGTTCAAAGCGGGCATCTTGACTATTCCTT
CGGCGGCGGCCCTCACAGGCCGGACTGTCAACGAAGTTCTT
CCCATAGCTGTTGTAGCTTTCTTTGTTGTGAAGGAAACTGT
TAAGAAAACAACAACATTGACAAAAAAAACTTGGCAAATAA
TTACTTTGCTTATTTGGAAGCTAGTCTTGGCTTGAAATGTT
CGAGTAATGAACATTTTCCACCAATGCTAAATTCAGATCAA
CATATGAGCGAGTTTAATGGCATTGGATCAAAGAATGGTGG
AGCCTAAAATCGTCGGCAGCCATTTTAGTATTTTGTTTTGT
CATTCATTGGCACAAACTGTCTTCTCTTGCATCTATCTTAT
TTCTTCACTGGCAAAGGCCCCAACCTCACTCTCTCTTTAGA
CAAGGATAAGAGTAAAGATGCACTTTGCAGGATGAATAATT
GCTCTACTATCGCCATTTTTCTGGGCCATACTTGTAATATC
TTGTATCTGTGTCTCTGGTACTCTGATAGCAATGCTTCACA
CAGCAGTAGTTTTCTGGGTGCTTTTAGTGTGGTAGTCAGGA
AAGCCTGCTTTGAACTTTATCAAAAATTCCATCATAGGTAT
AACATAGATAGCTAGTTATTCGATAAAACATGTCATGATAA
TCAGCTTCATCACTGTATGACAGTCTCTACAAACCCGCAAA
CTATTTTTGTGAATATGATTCCCTTTTCGTTGTTGAGCATA
ATTCCAACATGGGATTCTTTCTCATTTCGTTGATTAATGAA
ACATAAGGAACTCAAATAAGCTGGAGGGGACGTTCAATAAC
AATATCTTAAATGCAGATAACTGGAGTTGAATTTCAACACC
ACCACTTACCAAAAATAATGCGACTCAAATATATACTTATA
CCTCTTGAAATTAAATTGTTCATCAGCTTTGTTCTTGAACG
GATCAATGCAACAGGTATGTCATCGCCAAAGCCAGCACCAA
AATTTCATATGATAAGTGTGCAATCGCAGTAGTATTAATTA
AGGGCTTAAGTGGCTAAGTACGGGCCGGCCAAACGACGAAT
AGATGATTTTTCTTGTGTTACCAAACATCGGAACAAAAAGT
GTTCTTGGGTTGGGGGTAGGCGCCACAACAGGTTTACTGAT
ACTTGAGCACAATGCATAGACTTATATGCATGAAAACAAGA
ATTCATTTGAGCAGAAACTCCTGTTAACAAAATCCATGGGA
TGAGAAAGCAGTTGCTGAGACAATTCATGAAGATTGACATA
ACCCTCTTGTTCTTCTCCATCTCTCTCTTCCCCTCTCCCCA
CAAGGATTACTTAATGCCTTCTCTTATCAAATTCGTTTGAA
TGCACACTAGCTAGGGATGTCAAGATAATGCTTCCGTTCTA
TATCGGGGATACAACCGAAGCCATTTTGCTTGGTTGTATGT
ATAAAGTTTTCTTTTATTTTCACTCATTCAGTGGTTGTCAC
CTTACTTTCTTTAAAGAAGTCATACCAAGATAGCTCATGAC
CTTAACAACCAAACCAAATACTCAACTACATTAATTAACAT
CTTGATGATACGGGAAAGAACCGGGCAGGTCTTAGAACTGA
TTTGCTTCTTTAAGGATGTGCTTGAGAGAAATATAGCCGAA
TTTCCTCCAGTCATCCTCATCACTAGCAACATCTTCTGCTA
GTATTTCAATTCCAACACACCAAACATATATAGATTAAGAA
ATTTGACAAACTAAGATCAGCTCTAACCAAATGGGGTTGCT
CTCAGTACATGAAAGATGATCATGAATAACGTTTCAAAATA
AAATTATGGCGAAAAGAATGCAGAAACCGACGACCATAACT
GTATTCATAGTGTCGATGTTCCTCCGTAAATGGAAATGGAA
ACAGTGGATTACCCAAAATTCTTGTTAACTTGGTTGGAATG
TGGTGTGCTAGGTCGGTTGACTTTATGTTTAGAATTTCTGA
ATCAGAACCAATACACTAATCACTGTAAGAAAAGTTCACAT
TCACTCTCGTACTCCGAAACCAGAACTACCATATCACTGAT
CTTGTCACAACTGTGTTTGACAAAATGATTATTGAATTGTC
ATATAGCTTTACAAAGAAAACGGAAAGATAAAACTGTCCAT
GACAACCTGCTTGAAATTAACAATGTCGAAGGTGATAGAGG
ACTCTAGCTTCTATCTCCTTCCATCTTGTTTGGACTACGCG
CAATTTTCACATCCTACTAACCGTTAGACACTTAGGTGTCG
GCTTGCTTCAATTTTACATGCTATTGTTACCTCCAACACTT
ATCAGACCTTCCAGATTATGCAAAGGCACTAATTATGGCCA
TGTGTTGTTAGCGACACTATCTTATATGACCTCGTTGAAGG
TCGCTATGATACTGCAAAGCCTGCTCTTTTGCTTCCTGATC
AAGAAAAAAGGCTGAGTGGGCCGAGAATGGGTGAGTGGTAA
ACCCGGATCACTCTGGTTATCGTCACTAGACAACAGTTTTC
GGTATGTTCATGTCGTGGTACATAGCTATAAAGTCGATCTA
TTTTTGCTATATTGCATATGCAGTTGTATATATCCAATGTT
TGATTTTGGAGCAAGTTTTGCTGAATGCAAAACTTGTATAT
GTCCATCACCTTAATTATGTCCTTATCTCTTACTTTTGTGC
GGTCGAGGCGTCTTCATCGTCGTCGGAGAAGCAGATCGACG
CACTAGAGCAGGTCCTAATGCCAGGCCTAGAGAGAGCCTCC
GTCCTCAAATAACAAGATTGCTATTGCTTTCGATAATGTCA
AAGTAGTAGCAGGGGATTAACATCCTAGTAGTAGCACAAAT
CGCTCATCTTCTTGTTAGCACTGGCCTTGATTGGATCAAAG
GTCAAAATTTTCTGTACATTCAACTGGAAGAATCACATTCT
TCCCTCGGCTTCGTGCCTTTCGCTTCCCAACAGCAGCAGGG
CCTTATAGATGGTAGTTACACAAATGGTGAGGGATTTCTTG
AGGAACAGTTCAGATAAACTCGGCGCCTGCTCGCGGTCCAG
TCTAGACACTTCATGATGAACTTCAACTAGTCAGTCAGTTT
CGTTGTCTCTGTCCATGAGTCATAAGCTAAGGACTAAGCTA
CAAGTTCTGCCTTGGTGATGCTGGCGCCATGTTCATTGTAA
TCAAGATTGCTACAAAAGTTCTTGTAAAACTGTAGAACAGT
CACCGATCCTCCTCCTCCCCCCTCCTCTCTCCGCCGGTCCT
GAGGTGGGTGGTCCAAAGGTCTGTGTCCAGACAGCTTATGG
CAATTATTAAAATAATTTATCATCATGAGGTATAAAAATAA
TAAAGGTAGAAGATATTATTCTATATCTGCCCATAACTCCC
TGATGACCTTTTCCCTATATCGACGGTTGAAGATGTTTTAA
TCAATACTAAAACTAGGAAACTTATAGTTAGATTTCATATA
TGTCGATGAGACCCTAGCCCCTTCAAGAACCATTTCCCTTC
TGAAGATAACCCTCAATCGTCCCGATCTGATGTTGCAACTA
CAGATATTCTGCTTCTTATTCTGGATAAGTTGCTAGAACCC
TTTGATGCAGTAAAATAAAACTATCAATGGGATGTGAGTCA
GTTCAAGTGCTTACTTGTGACAAATGATGAGATGAGAGACC
GGTGTTGGAGTAGAGGAAGGCGCGGACTAGGTTGGGGTCAG
AGAAGAATTTTTGGAGATTACAGAGGTGTCGGGTTGGAGGA
TGAAACTTTCGGCAAGATTACTTGCGAATCTAACAACATCG
CCCTTTTCTCCCTCGAGTTGCATTCTACGAAAGAGTAGGAA
TCCTCTGAATCCAACTCCCACTTCAAATCCTTGGCATTCTT
AAGGTTGATACTTTACTAAGCTGGGTTTTAGTTTAATTGTT
TAATATGCTTTGCCAACTTCCAGTTGTACTAACTTATGATA
ATGATTGATCAGGAAACCAACTTGTTATTATGTTTTGATCA
TTTAAAGGGCTAGTTTTGCTCCGACTATGGTTTTGACATAG
CACTTTTCAAACTCTGACAGCAAGAAATCTTTAAAGTCTCT
GACAAAATGTTTTGGGAAAACTAGATCAGATTTAGTCAAGC
TTAATGCTGATACATATCATCTACCATGTCATTTATCCATT
ATGTTTTGGCCGTGACAAAGCATATCCTTTGGATTCATCAA
ATGATTTATGGATTTAAGCTCGAGTTTTAAAGTTGGTATTT
AGTGTCTCCTGGAGGTAATGCAGCAAAGGCCACAAGGCAGG
GCAAGTTCAAATGATAATGACAGGGTTTCGATTGTGATATT
TATGTTGTGCTCTACATATGCTAATGTGGCCACATTAATTA
CTGAACTCGTTTGGTATTTTCCATTACGAAAAGAAGAGCAT
CCTTCCATCCTTTCTAGGGTCACTTACAGCAGTGAGTATAC
CCCCACAATTACAATGATCGCTAAATGCTAAACCTATTGTC
CATAATATCATTTCGAGAATCGAGGTTATCATATGTTGGTG
GATAATAGAGACCATGCAGGCGCTCCTCACACGTGTCAACA
GTATGCCCTTAAAAGTAGTACTAAATGGGTCTTTTTCTTTT
AAGTAGAAGTCGACCAAAATCGAACCCACGTACAAATTCGA
CTGGACCATCCCCTAGTTCACCTTCAACTCCTTCTACTCAC
CTATTAAGTCACAATGGTAACTTTATGACCAAGTTGCACAT
TTTGGTGATGTAATGAGAATCCTTGGTTACTTACAATGATT
AGAGGTTGTTTCATATATCTCCAAGATTATCTTATTCCCTA
AATGACTAGACAGATTAATACTGAATTTAGTCATTTTCTTG
TTGTGATCAGGCTAGAGTTTCAAAGAAGTGTCTTTGGTATG
TGTATATTAAAGTCAAAGATCTTAACCATTCACATGGTGTA
TGGAGAACCACTTGAGAATACTGAGATTGTGTTTTCAGACA
TGATGTGAAAATAGAAAAATCTTAACCTAATTTGGCCCTGT
GAGTGTTACTCTTGTGAGGTCTCGCATTTCAAAAATAATAT
TTAGATGTGTACTTCTCTTACCATCATGATGCGTATAGCAC
CGTCTCCGTCTTCCTCTATTCTCCAATCACTTCCTCTCCAT
CTTATTAACGTGGGTTGATGCAACTCAAAGAACTGGAAATA
ACCTTATATTTTTTGTTTTTCAGTACTCCTCCTAGGAATAC
CTTATAACTCATGCTTCATACCAGCGAATGGCATGATTATT
AAGGAGTAATAAGGTATTTTCCTCGCTCTACCTAGGTTTAG
AATGCCTGGAGTCACAGAGGCACATCTATTAAGTCACAATG
CTTCTATTGGGCTATTTATGCTCGCCCCTTTAAATATTTTG
GACTTCTAGTCATCGATTGTCCAATCGGCATCATCGAAGTC
TCGAGCTCGTCAGAGAAATTCGACATTGGATGAGCTGGTGA
TTAATATGTATATATGTGTACAATATACAAACACACATCTT
AACTAAAGTGACAAGAAGAACCTATGTAAATTCTGTGTTTC
AAACCTAAAATATGTGCATACATGTTTAGCATATTGAAATT
GTTATTGTTTGTAATTGATACTCATTCTCATTTCCCCAGCA
ATAGAAGAATGATTTGAAGGCTTGCGAAACTAAGTAGGGGC
AAATTCTATCTGATTTTGTGCAAGTTGCTGCATAGTTTCTT
ACGCCAGTGGCGAGTCACCGCCGCCGGCAGAAACCGTAACG
GAATGCTTTATCAGACAGCACTGAATAGATACATTTTGCTG
GATACTAAATTGTAAAAGTTCTGAATGTTTAATCCCACATA
TTCTTTAATAGTTCAGATCACAAAGGAGGACTTGAAGGCAA
TAATAGCCATGAAAATGTTGCTTTAGCTTGACCAGAATGGG
AACGGTTCCTAACGGTAGGTCTAACGGCAGTGAGTTAAGTG
CATGTAAGCTTTTCTCGTGGCAATTAATCAGTTCCAAGTTT
TCAACACTAGAACCAACAGCCTTAACTACACCCTTCCACAG
ACAAATTCCTCATAATTTATCTGCCCATCCCCATCAACATC
CTGTATGTACCATTTCTATGCCCTCCTGGCCTGCTGTTTAC
CAGTTAGAGCTAATCGGAATCCAAACGCCGTCGTTTTCTGA
GTATGCTGTGCTGGGGGCTGCTTCTTTACTTGGTGGAACCA
CTCCAACATATCTCAACATCCCATCACTTGGTCTGGGCAAA
ACCGTCTCCTCCACTCTCCTCTATACACGTGGCCAGGTAGT
CTAACTTCTACCTCCTATAACTACTACTCAACTGCAACTTT
ACCTCATTTGTTTGGTAAAGCATTTGCTGTGCAGGCAAGAT
TTCTCAGGTTGCTGAAATCACTCGTGTATTACGAAGTGGTG
CACAGTTCGAAAGTTTGTGACTGAGCACAATCATGGGCTTG
AAAAACAAGCAGAACTAAAGCCACTGTTGACAATACTACAT
AGAGATTGACATGGCTTTTTCAAACTTGGATGGTTTGGGGG
TAGGAACTTGGGATTATGTACATAATTTGACACGTACATGC
AAGAAGACCATAATTGAGGACATTTAATATGGAACTTGGCA
AAATATTTGCGAGTTATATACCAAATTTGGGGTGGGATAAA
GGGTCCATGTACCATTTTAACAGTCCTTGAAGAGTTCAGAC
CGACCTTCACTACATGTTATCTCAGTCTGCTCAGACACTCC
TTCATGGTAAAAAGAAATGGCTTCCCGATATAAACCCTTGT
TTTTAATCCGCACACAGAAACGAAACACTTTTAGGTGCACA
TGCAAGCTATTCTAGGTTATCTACAGCTTTCCATAAGATTA
CCCAAGCCTTCGGAGCTCGACGTCCGAAGCTTCTGTCAGTG
ATAACCGATGACTGGTAATACAATTGACAAAAAAAGAAGAA
TCACACATATGCAAAAGTCTCTCTTGTAACATCTAAAATCC
TCTTCTTCTCGGGTGTTTTGCCTTTTTCTTGCTTCACCGCC
TTCGACAAGGTCTATTGTGCCGATGACTGTTGAAAAGATGG
AGAAAGGGCTAACCAAAGGACTACCAAGGAACGAAGCTATA
TAGTCGCAAAGCTCCCTTCTCTTCTTCTCTTTCGTCTTATA
TACCCCTTGTCCCAAATTTTCTGTCCCAAATATATTACTGA
ATCCAAAGGAGGTAAATTTACCCTCAAACAACATACATACC
ACCTAACAAATTACTTTTTTCTAATGATTTTACATCTGCAG
CACACCTCTGAACAAAATTACATCTACAGAATATATCAAAC
AACATTTCCGGGAATGTGTTCAAGGGTTCAGTGATGGGTGT
ATATCTTAGAATCTTATTATCCCAAAACCTGCTCAACAACT
TTCACACTTGTCTGAAGATTCAATCAGACAAGCCCGAGATA
ACATCGTAACACCTTATTTTCATTACAACGTACATCTTTAG
CTGAACAAAAAAACAATATGCATTGGGAAGAGTACATAATA
GCAGAGTTCCAAAATGATGACTGTATATGATTATTCAAACT
TGATTTTGTTGAATTATTGACTGCTGGTGTTCTGTGGGTTC
TCATTATCCTTCGCATTTGTCTCATCCTCAGCATTATCAAT
GACGACCATAGTGCAACCAGCAGCTAAGGTAGGGGCAACCT
CGGACATCCTGAAAAGAGTACCTGCAAAGTCATTGTGTCAC
TAACCGGGCCCCGGAATCAACAAACTCAACATATTGTATTC
AGATTACCCTCTATCTTAATCGTTTACGCGATCTCTTGTGG
AAAATTACTTCATCGATTAACGAACATTATAATTTACAATA
GCATAAAATTTGGAGTATTTCGCTAAAACAGGGGAATTTTT
CTGCGTTTTTCCGGCGAGTTCATCGGACGCCGATGGTAAGT
AAAGCCTAGCTCAAACACTCCACCATCAGAAATCAAGGTTT
AATAATTCAGCATATAAAGACACACATAGGAACACATAAAT
ATCCTACTCGGTAGTATGAGCAGTGTTATAAATGTTTATTC
CTCGCTGGGACACATATCTTCTGATGGCTGATGATCAAATC
CTTGATATTTGTTATTTTTACTTCACCATAAAGGGTTGATA
TCTTTTACCCTGAGACTGATCAGTTGAGGCTGTTCCTTTCG
CTCAGGTGGCAACAAACATTCTCTTCTCTTAATATTTCAGC
GCTTAAATAGCCAAGTGTTTCCTCCGATTCTCATAAATATG
AACACAAAATAGATATGTAACTAAAATGCTGACCAACTTTG
AAAAAAGTTTACAGAGTTTTCAACCATCATAACCAAACCAA
ATCCCAAATCAAACCCCAATCTTAATAGATTCCAACAACCA
GTTTACTAATTAAAAGAAATCAATTATCTTAACAATTTCGA
TCCCAATCATCAAGATCCTGCTTAGGATGGAATTTTGTATC
GTATTTACTCTTGATAATTGCTGAGTCAAGCTGGAAAGCAT
AAGATTAACAAAATAACAATCTTCGATATAATAAGATGACT
AAATGAATCTCATTGCCTTGCAGATATCCTAATGGTTTCCA
ATGTGGTGGCGGTAGCTCTGCAAACCCTAGCGCTTTGGTTT
AGATTAAATTGAGATTATTTCCTTGCCTATTTACACACACT
TAAAGGTCTTTTGATTGGTTCAATGAAATTTGACGGAGCAG
CTCCGGTTAATCAGGTTTAACTTCCTGCTTATATCCTGAAA
CTGGTTTGTCACCTAGTCTACTTAGTTTTTAAGGTAAGCCA
CATTTGAACATGTAGATGTACTCAATGGATTGCATAAAAAC
ATAGTCCTGGAGATAAGTGACCAAAACCAACTATGATATTA
CAAGTATAAATATCACAATACTTTACCTCCTCACGCCTGGG
TATTGAAGATCCAAGTAAAACAATCACATTGTACTAGCTGT
CTAGTATTATCAACTCTTTGCCTGTACTTATCTGATGCATG
GACGTTGTCTTCCGGGGCGGCGCCGAAGACGTGAGAGTTGG
TTCATCATCAAACTCTAGCTCCCACTGTAGCTGGCCAGAGA
CAGATTTCCATTATATTAAGCATAACATGGACCTGGATGAA
TTGCCAGTGAGCAATTAAAGCTTGCTGAGCGACGGCATTAG
CAACATTAAGGACATTCAAGCTCTGCAAATATTACTATAAG
ATTGGGAAGTCCTGGCCTATCTCTATCATAAAAAGAACAAG
CATGCATCAACAAAACTATACCAATTTATTATCACTCTTAT
TCTGAAGAGACGAATGTCGGCGGACACAAAGTAAAAGATCG
AAAAATCAGAATTGATCATGCGTAAGAAATGATATAATAAA
GTGAGAGGCGTAGTCGTAGACGACCCAGTCGGGAGCCGAGG
GACTGTTAGCAATATCGTATCAAACATAGGCAATCAAATAA
GTGTGAATTAATATAGTGGGCAAGATGTACCTGAACTATGA
TTAAGTTCAAAGTTATTTATCAACTTATTGAAGAAATTAGA
ATACCCAAGAACTCGATCACCCACATTGCCCAAGATCCAAA
GTCTTCACATACGGCCAAAGCTATGAGATGGCACGCTGATA
GCAATTCCACACCATTCCGCCCCAAGATCTTGCCTTGTAAT
GATGATGATTATATGGATTTCGTGTAATGTATGACTATCTA
CTAGAAATTCTACATCTCCACAAGCTCACCACAACAAGAGC
TGCACCAGTTTGATGAGTTTCATCCTCAGTAATTATTGGAC
ACAGTTTAGAAGAAAGGCCTCACTCAGCATACCTTGAATAT
TTGTAATGAGGATAATGAAACAATGGACCATTTATTTGGTT
AAGAATGGTACATACCATCTCCTTGCTACGGCCACTTTGGT
TCAGGCTGATCCCTCCATTTCACCTGACTGCCAGTCTTTCT
TGTGCAAAAGGAAAGATTAGCAAAGTTCAGCAAACACAAAT
TCCAACTCAACTCGATGAAGCTAATGTTAAAGAAAGCTCAA
GCACGTGACATTTGCGTGTTCGAATTGTTGTTGATTACTTG
TTTGCTATCTCTCTTTTATTCTACAGTTTACTCTATAACAT
AGATTCAGTTCTCCAATTTGCATCTCATGTTCCAAGACCGT
CGCCTTAACCTGCCAAAGGACCGACTTCACCGCCTTAACCC
AGCAAAACAAGCGCCTTATGCCTAAGCGCCATTTCTTGGCC
ATTGGATTGCTGGTGCAGTACTTTCGAAAAATCAGTTGGCA
AGTGAAGAGGTCGAAGAATACGTCTAAGATTCTAGGTTATG
CTGCACTTGCTGGAATCTTGCTGCCGCTACTACACTTGCTG
AGGGATCAGTAACCAGTTATCTGATGCTATTTGTTATTATG
TGCCTGTGGACAAAGTCCAACTTAACGGTGCCAATCACGGA
TAAAGAGGACTACTTGTCTGCCTCCTTGAACTTTGCCATTT
GCTAGGGAAACGCCCTTGTTCTCTCTTATTCAAAGCATTGG
TTGAGTACACACGGTAGATACTAACTAATAACATATCTTTC
TCCGGCCGCGGGACTCTGGACACCGGCCGCCGGATTCTGGT
GGTCACCTGCTTAGCTTTAACCTGCCTGTTCTTCACATCAA
TCATAAATTTTCGGGAAGTACAAATTGATCAATTCAAAGAA
TGTCTTGTCTGAGATATTTGCAAGTCACAGCTTTTCCCAGC
GCTGCCAAGTCCGTACGTGGCATTATTGTGTTGGGGAGCTT
AGGGTTCTTATCTGTGATTTCATTATGAACATAACCAGTCA
CATTAACTCCAGCTCCTTGTCTATAGAGGTAAAGTTTATTC
CTTCTTCCAAGCTTGTAATGCTATGTAAGCATTCCGGAGTC
TATTGTAGTACGTACAATTTCTTAATAATAGGGTAATATTA
GGGTTTGCATTACCAGATGTCAATGTAAGTTTTTTTTTTTT
CCAATTTACCCTTAAATTATCTTTTTTTTCTTAGTTTTTCT
ATTGTTTCTGTTAAATGGATCTTGAGAGGATAAATCTCTAC
TTCATTTATCAGGGTGCCGACAATTTGGGAGTTTTTTTATT
TTGAATTCCGTCGTTTTTTTCCCTCGTCCAAACACACTATT
AAAACCTCAACCTTGCTTATCAACAAAGGAAGTACCACAAG
ATATATTTAAACTATTTAATCTTTATTTAAAGAATAATATT
AGCGATGTCCTCAATTGGAGCCAATTTTCGGTTAACATTGC
GATCTAGGTTAATTAGGAAACATATGTAGCTTAGGTTTACT
ATATTGACTCATTTATTGATCCTTGCATTGCTAATGGCTGT
AAAATTCCTTGGGTGGGTAACATTTCATTTTCCCTGGCTGA
CTGTGCAATCTTAGTTAATTCACTAAGATCTAGTTTGGTTT
CCATTGCTCTCTTCTCTTCTCTTCTCTTCTCTTTCTTTCTG
TTGATCGTTTAAAGTTTAAACTTGTAGCAATCAAGCTGGAA
CTTCCGCTTACCTCTCATCACAACTATGGGTAAGATTCGAC
CAGTGATGAGAAGTTAAGGTCCATCGTTACCCTGGATTAGG
TTTCGCGCTTTCCCCAACCTCAAAACGCCGTCGTTTCTCTC
ACACCGGAAGAGGAGGTTAACAGTCTCATGCAGCAAGTTGC
CTTATATATTGCTGCTAATTCATGTCAGCTAGAGGTGTCAA
CTCTATTACAACTTCTTGATCATAACATCCCACCTGCCTAG
TATATGTCTAGCATCTGTAACAAGCTGGAATATTGAAATAA
ATTCCAGTGTGGAAGTGGGACCACATCACCATGGATTTCGT
CTGAACGGAACAGAGCAAAACATGGGATCTTGTTAAGTATT
ACCCCTTTCAATTATTTTTGCAGTAAATCATTGTGACGAAG
TTATTAAATTGGTGATGTGTCTATGTGACATGACATGCCAC
TTACGCCCGAGCTGGGGTTGCTGCCTCTCGTCTTCGCCGTA
CACACCATAACAAAACCCCTCCCTTCTATTTAACCCAGCTC
TTTTAGTACGAATCAGGATTCAGGACTCATCCTGTGATGGT
TTTAGTGGATCCATCATCATCACCCGAGGAAGTAGGTCATG
TGCCTGTCGAAGGAAAAAGACTTTAAATGTGTCTTCGTCAA
AATAACACTAAAATAGGAGTCCAGCATATAACCTCAGTACC
TGTTATGGGAGAAGCATTGACAAGTTTGGAGTTGTTGCAAC
GACAAGAGTAACTGTATCCCCTCAGGTGGAGAAGTACCGTG
TCCCACTCAAATTTAAAAGTCATTTGAGCTTCCGTAATCGT
CATGTAATAATAATTATAAACATGAGTAACCACCTGGTGAT
AAAAAAAGATACGTTGCCTTCTAGCATGTCGTTGTTTAAAC
GTATAGTTGGGTGATGTTTTCATCCGCTTTCTTTATTTTGT
ATCACACTGTTTTGTGGAAACTTGACATAGATTTGAGACCT
AGATAATACGAGATCTCAATCGGCTTCCGCACAAGCCAAGA
ACAACAGCCATATATAGATGCTGAAGAAACTGCTGATTGGA
ATTTTAAGGATCCTCTTCATCGATGTAGAATCATGTATCAA
CTCAATCTTTGTCAAGCAATCACAAATGTATACCGCAGCTG
ACACATACAACAACTAGTATCTACTAACAGGAAGAATGAGA
AAACTTATGTTAACCTTAATCAATTTGTTCTTAGTGGCGGA
TTCCATTTCATGCACAATCCCTATTTGGCCTCACCCTCACA
CATATATACCAGCAGATAAACACAAAAAGATCACACCACCT
CCTCCGATGCTGCTCTTATACTTGTCAAGCAGTTTACATCA
TATATATGACTCTGCCACAACCCTAGCTCCATCTTAAACCA
ATTTTCCAAAACAGATTTAGCAATAAAACATTAACCAGGTG
GACAAACCAGGAGGGAGAGACTCCCTTGTATGCCTCAGCAG
AGATATTTTCTACGATTTGTCGAAGGTTTGGTAGTATAATT
TCGCTTGTTTGGGAGAAAATCAATCCTCTAGAAACCACATG
GGCCGCCTCCGCGATAACCACCGTGCTGAGCCGGCTCACCG
TGCTTATGACTTATTTGTGTCTGCACAGTTTCCGGTATTGG
TTTAAAATATTCATATACTCCTTAACTAGTGAATGCCTAGT
TTGATACATGCATCAATTTTCCTGTTGGGAGTCGTCTGTAA
TCCACTTCCCCCAGATAATTCAGGTATGTATTCTTACCCCA
GCTTATCCTCCTACCTTTTACTCTTGCGAGCTTTCCAAGAC
TTTGTGTTTCAATTTGTTTTCTGTCAAACTACGTCTAGTGT
GTATCCGAGAATTAGTGATGCAGTTGGGGCAGCTTTAAATA
GTTATCTTTCTCGTGTAGAGCACTTCATAGCAAAACAAAGA
GTAGACATTTTTAATTGGTTCAATATCAAAAACTGTTTTGA
TGACAAAAGGCCATAATTGACAATTCTAATTGCAATTGAAA
AAATCCATTGTTGCATGTTTCCTCTGTTTTGTTGTTTATGG
ACCTCTTACAATGATTTGATCATAAGTTCATAACTGTCTTG
TTGCTTTTGATATATTGTTTCACAATGGTCAACCACTTACA
GTTTACCTAGACCAGCAAAGCGGTTGTCGAGACCCTCTTAG
GTGCGGTTTTTGTTGAGGAGCTCGAAGATTTCATTGCACTC
ACAATAAAGAAATAAATGATCAATTGACTCACTTTGCTGCC
ACAGTCAGCAATCAAACCTACTACTGCCAGTAACAAAAGCT
GAGAGTGAAGCACAGCAAAGCAAGGCCACATTGTTTGTTTC
AACGGCCTGAACCAATCAGGCTTGAAGCACTGAATCCACCT
GGCTCCAATAAGAAGATATTCAAATTTGACAGAGTTTACAC
CCATACTTTCTGTCATACTACAAGCTCCTAACTTTAAAGAC
AAGCAAATTCCGGATTGGGTCGGACTTGGTGACACTAGATG
TGGGTGATCTGGCCGGAAAACTGGAATTCAGCGGACTCACC
TGACTTTTCTAGGTAAATAGCTCCGGGTGTCCATAGTTGGT
GCTCTTTTACTTAGTGGAAGCGGAAGAATCATACATAGTGC
TGAGCTAACTACTACTTCATCTTACAGAAAGGGATTGTAGT
AGCAGAAGTAACTTACGGTTCAGGTAAGCAAGGAAGAATGT
TTGACTCTGTCTCCATATGTCTTGAAGCAAAATTCCGCGTA
GGAATCTGATTCTCCATTAACAAAGATAAGATTGACTTGAC
TGTTACATAATGTTATATGACAACAAGCACGATACGGAAAA
TGTTTATTATTCCATATCATCGATTACTTTCTTCCGTCAAA
TCATATATCTGCAACAAGAGCATTCAACACCATCAAAACCA
GTGCTTGTTCTGGTAGTGTGCTAATCCCAATAAACTACGGA
CTTCCAATAGCTAGTGAACTCCAAAACAAACAAAAAAACAA
ATGAAGGCAGAAAGGTTGTTCCAAACTCAAGGAGGTCCTAT
CTGATCGATTACAATCAATTCAATTTGGGAATTATAGCTTA
TGGTTGGTGTTGAATTTTGACTTTTATGTGCTTATAGGGTT
TCGACTTCTTTCTTGCTTGCCAATCAATGTGGGACAAGTGT
ATTCTATTGGGCTGGGTCCACCGAAGAATCAAGAAGCTGAC
AATTTGTCTCTTTTACAAGACTGACCAACTACAAAAGGGGA
AGGCGACGGATTTTATTTTACAATTAAAAAAAAATTATCCT
AGAACCTTAAGTGTTACCGGCATATGCTATCTAATTTCGGG
TCTTATTGCCATTTGGAGTGCTGGCCCAGACATCATATTTA
AACAAGATTCGGAGTCAGGTCTTGAAGGCAAAAACCCATAA
CCCTTGTGACACAAACAAAGCATTAACAATTTCAAATCATC
GCTTCCTCTGCTCGGGTCTCCTCTCGTCCTGTTTCAAATAT
TAATTCTATTGTGAGAGTTTCCAATGAGGACCTTATAATGA
AGCTGCTGAGACCTGCCGCACGTCTGTGTTGGCAACGGCCT
GCTTAACAGCATATTATTTACAAACTCAAAAAGAAAAGTTT
ATTCTTTGACATAAATTGTGCTCATGTATAGTGATAGGTGA
TACAGCAGGCAATGGGAACTCACAGAACTCGCAATTGACAA
TTTTTGGATTTTTTGTGATTCTTAAGGTTCAGCAGGTGTAG
AAGTTTGTAGGCTGATTTCCCAGCACCTTGAGGTTGCCGTC
TTTGCAGGACCAAGAGTAATCCTTGCACCATCTTTCTAAAA
GAAAACTTAAACATCCAAAGCATGTGAAATGTTACATCAGG
ACTATTCTCAAACATTGTAACCTAAAGGTACGTTTATTAGG
CCTATCAGGCACTGAAAAGGCAGGTCTTTTGGCATAGTTTT
TTGGACATGGCTGAGGAGTTCGGCGTTATAGTCTACAGAAA
GTCCCAAGTTCGAGATGTTGCTGATTATTTTGTTAGCATCA
GTCGAATTGAAGGTTATGAACCATGTAGATAAGGAAATTAG
GGATGTGGTCAGTTGTGTTGCAGGTATTTTTCATAATTTGA
CGATTTACCATTAAGTATGACAGAATCTAAAAACTAAGCTC
ATTTAAATCAACCCAAACCTCCACCATCGTTGTCGTCGACT
AAACCTGGAACTTGATCTCTCAATTTCTGTAACATATATAT
TTCTTCAGTCATACGAAAAGCAACACCTCCTACAAGCAGTC
TATATATCTAAACAACGAGACAAGGAAGACGGAACCTCCAG
CGTCTTGACCGGTCTAGGGTCATTCAGGGCCTCCATGACCT
GTATCTTGTGTTTGATAATGCTTGTTTATTAGCTGGGAAAC
AAATATATAGGATTTTTATGCAAAATACTTATTATGCAAAT
CAGAACTCAGAAGTATTTCACATGTGAAAGATGTCCTGACG
CGTGTGAGTCAAACGTTGATCACATGTGCCTAGAGTAGCTT
CTCAAAGAAGCCAAACATGTCAAAAAAGCTAACATTTTTAA
TACCTCAGAACTGAATTCTGCCAATACAGAAATCGCCTCAG
ATGCAAGTGAAATATTAATGCACATCCTCAAAAACAGATGA
TATGTGGGTCAGTGTGTTTTCTACTAATGAATCAAAATGGA
GTGTGATGTCTTAGAATTGTCCGAAATTAAGGAGATAGTGG
AAGCTTGTTCCTTTCAGGGTCTTCAGCTCTGCTGGCCCAAT
AGCAGAAGCCTCTAGGAAACCCAACTTTAGCTCATGAACGG
TTAATTCACTAAGATCAATGCACCTATGCCTATTAAATGAT
AATGTGGTGAAGTTGATTGTCCTCTGTTCAGCTTTAGATAC
CCACCACTTCCTCAAAACTGCACAAACCCTTCCCTTTCCCA
CATCATGACCTACCATGAAACCAAAGGTTTAGCATATCATC
TAAGTCGTCAAAATTGTGGTCTTGTTTATCAGATTTATATG
TTCATCGGCGGAGGGGAAATCCACAAGGCATAGATGGGATT
CCGCGGGTTGAGTATAAATACAGAGAAGGAGTAGACTCCAA
CAAGAAGAAATAGGTTTTGACCTCTTGATATATTTTTCAAA
CTCTTATATTTACAAATATGCCACTAGTATAAAAAGTGAAC
AGCTTTTACAAAGATGTTATCTTGGAAGTTAAGTTGAGTTC
GTGAGTCATGAGATAATAGTCGAACCTGAACGATTTCCTTG
CACCCTATCTTCTCCTCCTTCTCCAAACCCAAACACTGATT
GTGGATCTGTATGTTTTTATCAGGTTTATGGTACACAGTTA
TTTATCATCTACAGTAGAAGCATAAACTGACTCTGTGTCCA
TAATCCAAATACAATATCCACTAAATTCCAAACTTTACACT
AGTTACTGACTCCCAATAATCAGATTTTCTATTTATTGAAC
ACTCATGTCAATCATTTGATCACCTAAAATGAGGCCCATGT
TCTTTCTAAGTTCATAAATGCATAGCATTCTTTCCTCGTTC
GTCTTGGAAGTCATAACCAACTAAACTTGAAGAGAGTAGAT
AGTCCATGATTGATATGATACTTGGTGAAATTAGGATGGAG
CATCTGCAAAAACAGCCAATCTTGTAGATCTGCACAAGGTG
AAACCAGTCCTTGCAGAAAACTATATGATATGACTTGGTTG
TGCCATGGATTCTTTGATCTCTTCCAAGGTGATGGTCTGCA
TGGCTTATGCGGAAGATGAACAATGAACGTTTATAATTAAT
TTAAGAATCCGCGTAGCTATCGCTTAATCTTGTAAGAAATC
AGAACCAATACTCAAGAAAGCATAGATATCATAGAAGATCA
TTTTTTTAACTTTTTTATTTCTAGTTATATTTCAGGTATTT
TACCGGAAACAATTGAATTTCAGTCAACTGTGAATTTGACT
CTTCTAAAGTTCACAACCTCCCAAAACACCTATGAATAACA
CTTTAGGGTTTCGGGCAGAACCGCAAGATTGTGGAAAAGCG
AGTGCATGTGAGAGTTCAAGCATGATGTACATAAACAAACT
TGAAATTAGTAGAAGGGATTCATTGCCCATAGTCTCACTTC
CAATCAACCACACAATGTAGCCACTCCCAAACAATACTATA
TGCCTAGGGCCGCTAGTGGGCTGTCTTGACCCGCCAAGAAG
CAGCCATGCCAGTATGGTGACGGAGGGTTTAGAGCTTTTGG
TATGGTGTTGGTTTTGAAAGCCTAGTTTTTAGCTTGTCGCT
TAAAAAAATAAATTGGGTAACAAATATACAAATAAAAAAGG
TCAGGTACTCATGTAGAAATCAATTTATGCAAATTTCCTTT
AACATATTAGACATTCAGATCCATGGTGATATATACGTTTA
AATTACTTCTAGTGGGAAAACTTATGGGAAAGGAAAATAAA
TATTCTCACACCTTCAGAAACTCAGAGGTGAGGCAGGAAGA
CTTGTCAGCAATTATGGAGTCCACGCCCAACAACTACACAT
TTAGCATTCATGTTTAGGATCAAGCGCAAAGATGGTTCTAA
TCACCGCAAACGGGATTGTACCTGTGAAGTTGTTGGCGCTG
ACTGTAATCTTCAGCTTACACCTCTTCTTCTTCATCAATTG
TAGTATATTTTCGAGTCAAACAACATAGGTGTGAGGAACTG
CCAATTAACATTTGAAGTTTCTCGAATTGGGTTGGTGATTG
GAAATCCAGAGTTTAAGAAGCAATTCAACCATTGTTTACAT
AACTATGTCACATAACGCCACAACGGCCTTTCTCACTTTCA
ACCATTCAATTTGGTGTTTACTTCTTCTTTTTTTGGCCAAA
TTTGTCTTCAGGGCCATACCCGAGCATTGCTATAGTATACT
TCACATACACACTGATATAGCCGATTAGGACGTAATTATTC
ATCTTCATTCCCAGTTCCCACCTACTTAATTCATAGGCGAA
CATTGGATCCAATTTACGTACGGTCGACACGTTCAGGGCCG
TTTCTTTATATGCTGGATCACATAATGTCGAAAGATACTGT
TCACTTTGGAACGCAGATCACCTTCCCCAGACTCAGCGCGT
GCCAGTTTGTGCCTTTCTGTCCGTATCCTAGTATTCTATAT
TTGCAATCCCGCCCTTTGTGCACCACTGGCTTTGGTAAGAG
TAGTGACAATAGTCCGAAAACCCAAGATAAGGATACAGAAG
ATTTTTAGAAGCAAAATCATCAACTATATGTTCAACATCAA
CAAAAATAAATAATAAAATACTGACTTAATGATAGAGCCTT
AGACGGTGTATAAATATATACGCGCATATCCCCTATATAAA
ACACAAATATCACATAGTCTCAGCATATATCACAGCTTTCT
ACTCTCTTTTCTCCCTCCCTCTTTCTATGTCGGAAAAAGAA
TTGCAAACCCTTGTCTTCTTCCATCAGTTGTATTATAATAG
GGTAAAGGGTAACCCTGCAGCCATTTCTCTGTGGGAAAAAT
CTAATCCGATATGGAGTGGTCGTGCCAGCAGAGGAGCATAG
ACCGCCGCGCCACCCACACGCATGAATTTAAATTCGCTTTC
TTGGTGAACTTTATAGTTGGCAGCTTCACAAAGGACTCCTC
AAGGGCGCCACCACAGGCAACCTAGCGCGCACCGCTGGCCC
AAACCCTAATTAAGATAATACTTGTAATGGCGATGTTTTTC
GACCATATAAATTAAGATAGCTAAAAATCAAAATGGAGAGT
TCACCAATTGTTATAAGAAACTGGCACCTTCCAGCAAATTA
GTTCTAAAAGGATCCAAGATCTTCAGACAAGGGAGATGAGT
ATAGCTTTGATTCTAATTTTCATATGTAATTGGTATGATTG
TGCTTGGCCTGTGACATGGACGCCACGTTTTCGGCGGTGTT
CAAGTAGGTTAAATGTTATACTAACTAAAGACCAAGGAATA
AAGCGAGGTTCCCTTTGCATCCTTGCACAATAACCATGCTT
TAATCTGAGCCACAGAGAATCAAAACAAGTTAACCAAACGG
TTTCATGTTTTTGAGATTTGCTTAACAGCCGTATTCAAATT
AGTATGTGTGTAGTTGTGTACTCATCAACACAAAATGTCAA
AGAGTGATTATAAAAATATTCAAAAAAGGGACTCAAGATCT
TGACACGTGTCGGGGTGGGTCTGTGTCATCGTGCCGTTTCT
CGCCATATGCATCACAAATGCCTCCAAGTAATATGAAGCTG
GAACTATTATTCCTCCTGTTCTCAGTATATCCAAAACATTT
ATTTGTTATTCAGTGTTAAGCAGTCTGCATTCTGTAAATAC
CCGCACGGACTACTTTAGGGCTAAACTGAGGAGCAACAAGA
TACACGCAATTCATGCTAAACGAGTGAGCTTTCATTTTCTA
GTTTTGTAAGTTTCATAATTCTTGGAAGCACTCAACTAATA
TTATACCGAGTTAATCTGTCCTCCTTTTAGCTTACTAATGA
CGCAACAAGCTCTTCCTCGGCAAGAACCTCAAGCACGTGAT
GCCCAGTTCTCCATGATGATCCCCAAACGACTTGTCGTTTC
TTTGACTCAAGTATTAAAAGCGATCAAAAGCTGAAGAAGTC
GGTTTCGATCTGAAAATTGTCACAGCTCTTTGGACCTCCAA
CAATGGGAACTCACAGAACTCGCAATTGACAATTCTTTGAG
TTTACTGGGTGCAAGTGGAACTATTTTTTTATTTTTTGAAT
GCCTCGTGTTCTGAAAAATTCCTGCAGTGGATCAAACACCA
TTTGTCTTGCACTAGTGTTACGGAGAATAAGAGAACGTACT
GGGGTGAATGCTTGCCACAACTAGTGAATACTCAACCTCAA
GTTTATGTTGTGTTTTAAGTCAGAGAGACACATGTTTATGT
TCTCAATTTGATTTGTTTTTCTTAAAGAGTTGTTTTTTAAA
AGATTTTGCTAACCACAATGCCTTTGAGCTGCTGGCAAAAT
GAGGCGATAAGCCGGATCAACGACGCTGGAGAGCCAGCGCC
AGATGAAAGCATACATGCTACATTTACATGACTACAAATTA
CGATAACAATATCCATCGATCAAATTAAGCATCATCAATTC
AATCAAGGTAAGTTAAACGACTAAGATACGCTTGGTAAAAC
TCAGCAACAAAATCTACTAACAACAAAAGCTATTACAACCG
GGATGTTGCCTATAAATTGGCTGCATGGAAACCATTTGAAG
GGGATGGCCTTCAAGCAAATCTGGTTGCTTTTTTTTCTGTC
TGTAACAATTCCTCACCAACCCCGAAACCATCGTGTTCCAC
TGATATCGATAAAGAATATTCACAAGTCAACATCTAATAGA
CAGTACCCTGCAACAAGGCACTAGGCCGGCCACTAGTGAGG
GATATCCTTCCTGATTATGACTATTATTCTGACCGTTCTCC
ACGCCTCAAAACTTCTTAAACCGGAGAAACATTGTATCACA
TCAACCAAGTACCTCAATTGCTGGATGTCTACCAAGGGAAA
AATACATTGCTCACTTTCAGCATCTATAATTAAAACCTCCC
CTCATTTAGGTTTATATAGTCTTATTGTTTTTTTTTTTCCT
TCACAGGGACGCAAAGGACACAGAAAATTGTGTGCTCTGAA
TCCTTCGTTTCCTCTCTACACAACTTCACCCCAAAATTTAC
TACTCCGGCACCATCACTGGCTGCGAAATGGTCGGCCTCGT
CCCTTTGATGCAAGTTTCATCTCATTGCCATCTAACTTCTG
TACAAACAAGATCTAGTGATCTACTCAATTTCCATTCACAC
CTTCACTCATGGCCTCTTTACCTTACAGAACAATCCCAAAC
CAAAATAATACACATATTATCTATTACTAGATGTGAAGTTA
ACTTCACCCAATGTCGAAAACCTAGCGAGTCCCCTAATGCC
GGAAGTGGAGCATTTGTGTTCAATCTTTCACACTCAAGTGC
TTTTCTTCAATTTTTTCTCTCCTTTTGAATAGTTAATATAT
ATAATGTGATCACTATGTTTCATAAATTTCTCAGTACTTTT
TGCTGTCCGCCCGACTAGCGCCTAGCGTTTTTAGAACCTTG
ATCTTTTGTGATGGAAAGAACAATACTTTTAAGTTGTTATC
GACGATGCAGATTACGATTTCGCTCCAGCTGCATAAATAGA
GCAACAGCAGCCATGTTAATCCATCTTCTATTCCTCTATTC
TCCATCAATAGCACTGTCAGCAGGCGGGTCGCAATAACTCA
ATATATTGACATTCAACCAACTGGTGCTTGCACATAGACCA
TACTTCAAGCCCTATGTATTCATCTAGCTGCAGTTAGCTCG
TGGAATTGTGGCAATAGCCGCACCCTATATTATTAGAAGGA
ACTATGATATCCGAAATGGACAAAGCTTCCAGCCTTCAATC
GATGAAATTTTATATATATTCGGTAAATTTGGATTAGTGAT
CCCCATCAGTGAGTACAAATCTTCCACAAAGCTGAAGAGAA
AAACTTTAATCATCATTTTTCGCACTAATATTTTGTATGCT
CCGTAATTGCCTCAGAAGCGCCTAAAATCACATTCACAAAA
GCTTCCCTTTTGATGCTTTACATTTTTCAAGTTTGAACTGA
GTCAATCTCCCCAATTTCATCAATCTTCATTAGGATTTCAT
GTTGCAGATGGCGTCTGAATCTAAGTGCTTTTAATTTCAAA
CTTTTTTGCATCTATCTCAACACAAGAGGTGGGACTACAAT
CATCCTTCCAAAAAGAGAGGCTGATGATGTTCTCCGCCGCT
CTGCACCGTAAGAATAAATGCGGACATCCGCACCTGAGAAA
GAAATTGTCTTCAAAACAAACCTGGTCCTTGAAACCCCGAG
TCTGGATTTGCAGAATTTGTCAAAGATGAGGTAAGACAGTT
AAAATGGATAGGATTAGATTCTTTTTTCTTTTTGGTTTCAG
CAAGTTCTCATACTCTATAACTGAAAGAATTATACAAAATG
AACCAATTTGGAGGAAATTCCAATGGTTGATCCAAGTACAG
AGCAAAAACATTTTAAAATACATGGAAAGAATCCAGCAATT
AATACCGCTTCATATTTGGGCCTGCAACTTCACACTAACAC
GGCAGGTCATGCATTTCATGCTGCGAGTACGTACCAGAAGT
GGTGGAGTTTTTATGTTTTGCTTATTGGTTTGTATGTGTGG
ACTAGTTACTAGCTCCTATTCCAGTAGCAGACTAAAGCAGA
AAAGCTTCCTTCTTTCTTGCCTATCAATAGACACTATTTTT
TACATGCACTAACATCAAAACTAATGCACTTAAGAAGATAA
CTGAGAGATCCTCAATACAACAAAGGGCTTGCATTTACTGA
TCACCGTAGCCACCGTAAACCCACCTGTGCCAAAAATCTTG
TAATATTTCAAAGGAAAATACTTGTGTCCGGACTAGTATAT
AGTTAATCGCCAATTACGTGCTTGTAAAGCTCCATCCTCAA
AGAGTAGGTGGATATGTAATCAACTGGCCAGTGGTGCATTG
CAATTGATTTCTTGGCACAACCAGATCAACCACAATGGAAG
AGAAAACTTCTACTGGGGGTCAGTAAACAACAATACATTAT
TACAGATTGACCCACGCCATCGGTATGGACACAATTTACAT
TCAATGCTCCCCAGTGCTTTCTCCCCTCTTACAGAACATGC
GAATCATGGGTACGTGAAAACATTATATTCATAGTTTTATG
AGAACGTAAATCGAAATTGGCACTGAAATAAACAGAAACTC
TGAAACTGTGAAACTTAATACAAGTAAAGTGTTCATGATTA
ACTCTGCTTCTGATCTTTTTCTCGAGTTATCCAAGAGGGCA
TTTTCTTCAATTAAAATTGACGACGTGTTTTGGAATCGGGG
GATAACTTTTTTTTGAATGACCGATATATCTAGAGGGGTAA
AGTAATCCGTGCTGGGGAATCAAGCTGCAAGATATAAGGCT
TTCATGAAATGACCAATATACCTTTGAGTTTTTGTTTTTGT
CCACCTCCCCACCCACCCCGCCCCGCGACTATTAAGCCGCT
GGGAAATGTAAAGAAATTAACTGAATTGAAAAAAAAGAAAA
AATACCAAACTGTCACACCCCAATTTTCGAAGGATAATTTT
ACCATGGTTTCACGAGAATGCAGTGACTGTGATGCCTTATG
AATTACATGAATGAGATTTGCTCTATTGAGACTTTTGTCAC
GCAAAAGGAACTAAAGGCTTCATGGCTTGGAAGGTTCACTA
ATATATATCTGGATAGGTGTCCAGGAAATATTGGCTCTAAT
TACAGCAGTCAAGCTCAAAGCATGTACATGTTTTCTACTTT
CTAGTATTACTCTTTTGCTACTTATTGAAAATAGTATTACA
TCAAAGGTGGGCATCCCGCACTAACAAAAACACAGCCACAC
TGCTAAAAGTTCCCCATGCCCATCCGCTGTCGTCCGGCCAG
ACCTCGAAGGATTAGAAATACAATTTTAGAGGCATGGCAAG
TGGACTAACATAAGAATGTTCCTCAATGATTTCAAAGAGTC
GATACACACACACACACACACATATATATATATATATATTA
TGGACAAGTATGGAAGGCGGCCACTTTTGTTATTGGGCTCC
CCCTACCTCTACCAGTCAACCCTGCATTGGGACACAGAATC
ACTGCATATACTCCAAATCTCGACAAGCCTAATAATCGAAG
ATCAGTTTGCATGGACTTTGCTGAATTCATACTAGATATGA
GTTGATTATTCTCGATTCCTCTCACTTGTTCATAAAATGAC
ATGGTGGGGCAATTTGGGCACCCAAGCGCTCATTGTGGCTC
ATCTTTGAATCCAAAATCTGCATAGATTCCATTTATTTATA
TCTTCTTCTTCTTCATGTTGCTCTTTGCTGCCTTCTGAAGA
ACACTCGAATGAGTTTAATGCTATCTACTAAATATAATAAT
ATATTAAAATTTTTAATAGACATATGTCTATTAGGTTTAGG
AATCTCAAGTTCTCGTTTCTCCTTTCAGCAGGAGGTTGAGT
TGAGGATGGATGATTTAGAACAAAACAAGATATACAGTTAG
CATGTTCCGATCCAGGTCGTCCCTCCTCCTCCGCCTCCTCT
TTCCGATGAAACTCAAGTCGCTCTCTTTCGCCGCCGAGACC
CAAGATTCACATGTTGTAGACTAGCTATTGCAGACACTTCT
TCTCCAAAGACGAGATCATGCTCGAACGCCCTAAGGCTCTT
AGTTGGGAGAGGGATGGATACTTAAGGTTGTGCAAACTGGC
CTTTCTTTTTTCCTTTCCTTCTTGCTTCTTTGGCGGCCTTT
CCATCCCGTGCCTAGCCCTACCCGAAAGTATCATGGTCATA
ATATCTCTGAGAGGATAATTCATTCTTATGTTTGAGTAGCT
GTCGGCAGTGCCCTGCTTCCCACATGAACAAAAGCTTCAAC
CAGAGTAAAGCAGCTGCTATCCGGTGCTCTAGTTTTGTATC
ATCCATCCTCCTCCTTGGTACCCGGGTGTCCGGGTAGCTTG
AATGAAGATATAAAATTTGACAAATTGCTGAATATAGTATG
GCTCAATTAGTAAATAATTACCTGCATGATTGATTAGCAAT
AAGAACGAATCTAGTAGAAACAAAAGTATTTGAAGAAAACT
AATTGGCTCGCCATGACCCGCCTTGACACGCCATGGGCCGG
GGGTTGGTTCTTTCAAGGGTCATGGCCCTAGTTTGGTTCTT
GAATCTGTGGACAAAGAAAACCCACACACAGGGCCACAAGG
CTTCATTGAGTGAAATAAAACCAGAGCTTTCTGACCCATTC
ATAGCTATAAAAAATGAGAACATTTACTTCTGAAAATGACT
TTGTAACATTCCTGCTCTAACAACACGTCATGATCGACTTC
GGCTATTACTTGAAAGGGATCAGCTATGTCTGCTTTTGTAT
ATAAACTGACCTAAACCAAACAATATATGCAGCCCATGGCA
AAAATAACTCACATAACCACCATGTGTTACACAAATAAATG
AAGGGATAGAGCTTTATTATCAATAGGAACTGATCCTGCTA
ATTACACGCTAAATAGGAGTCTTTTGGTTAAGTCAGGTTTG
TTGAAGGATCAGAAAAGTTGCTGAAAGATAATCCTAATAAG
TAAAAGGTTAAAACTAACGACAAGAAAAGAAAAAGGAAGAG
TACGAGACAGTATCAAAATACTGGGGCTATCCTGCAATTTT
CTCAAAGTCTAAAACACAAACACAAGATATTCTAAACTCTA
TTACCCCATTCATCGTGTAACGTTTAACCCTAGCGATCGAT
CAAGCCATGTAATAAAGGTTCATGCCTCTGCCGGGGCAGCA
AGTGTAACTGTGTAAGGTTGCCAATTTGATAATGAAATTAT
GCATGTCGGCCTACAATCCTCCGACGTATATGCATGTCGGC
GTTTGTTTGGTCATACTGATCTGCTGAATATGTGCTTAATG
TTCCACACCTCCACAAGCAACAAATGCATGCGTGCACCATG
CATCAAGGACTTGAAGGCTGCCAATCTTTCGGTGTACATCC
TGAATTACTTTCTCTGTAAACATGGATAAGGGACACATTCC
AAAGAACTATCATATTGTAACTTGTTTGAGATATGTTCCAC
ACAGAATGTGCATAAACCGGCATTAGCTTATTTTCTCATTA
AAACTTTAAAGGTTAAGAATCGAATAGCACTATGACTTTGA
TGCATTTTTATCTTAAATCTCTTACATTTTACAGTGACACA
AAATCACAAAACAATTGAAACCCAGAAACCAAATAAGTTCA
AAGCCACACATCTTAGGGTGCGAGGAGAGGATTTTCTAGAA
TAAAAGTTGCGTAAGCAAAGCATGGTGGCACTGGTAGAGTG
ATGCCTATGAACGACTTCGTCAGCTTGATCCTAATTTTGAA
TAATTTTTAGGTGAAATTTACTTTGAACCTCTTTGTATTGT
GTGGCCCACCTCCTAGCGGCCCAATAACTCCTCCTAGCCCT
TAGAACATTCATCTTTGATTCATTTCACCAGTAAACTAAAC
CCTTAGACTAGCCCTTTCCTCGGATGGGTTTAATCCATATA
ATATTACACTAATTAAAGAACTTGCAGCAGGTTTGTTACTC
TTATATTTGCTGTAGTGTTTCAAGCACAACAAAATCGTCAA
TCTAAAATATGCAGCAGACTCCAACTACTGCTCTTTCATAT
ACTAAACTACTCACATATAGCAAACTGAAGATCTATTTCAT
CACAACCCATCCACATGAATCCGCATAAGATGGCACATGAG
CTGAGCTATTTAATTAGTTACATCTCTGAATCTGAACAATA
AAATCAATCTACTGCTTTCTCAAGATTTAACAATGAAGCAC
TGATCCGGGGTCAGGTTGTACTTGAAGGCCTAAATGCTTTG
CGAAGATTCGCCTTAGGTATCAAATACATCAAAACTCAAAT
GTGGTAGATGTAATGGGGAACTAGTTTTCTATTGACATGTG
AATTTAAGCTTATCCGAGTTCCTATATCCAAGAAATTGAAT
GCGTACGATGCCCTAGGAAGCTGCATATTTAAGCATCAGAC
GTTAGGGGTAGATTATGATTCATCATCTTCACCACTCATGT
AAATGAAAAATCATTTTCGTCGGACGAGACCTCTCTCTGTC
TATTCCAACTTCCAAACTATCCCTCCTCCTTGCTCTCCTTC
AAGAAAGTTGCCAATGAATACCAAATATACTTTAAAGACAG
TCATCCTTCCTCTTCTCTTCCTCTCCGAAACCAAGGTTCTC
GATACAGAACTACCACTCTTCAGTTTGAGGAGTATATTAGC
ATCACGAGTCCCTGGAATTTCATTACAAAGCAGCCATTAAA
AAACCCTGTGGGGTCCACATCAAGGGAAATTTTACCGAAAA
TCTCTTTTAGTTGTTGCGGGCGTGCCACCGCGCGGACGCGG
TGATAGCTTGTACAACCCGGCTGTAGGTGGGTAAAACAATT
GAAATTGGAATAGGTGGTTGCGTAGTTTTGTTACTTATATG
GGTTTTAGTTGAGAAGTTAACATCTTTGACAATTCTTGTAA
TGATTTCTCTTCTGTAAGTGCACTCTCAGCTCCTGTTGACG
TTTATTTGCCCATCAAAGTGCTCAACTTCTTAATCTATTGA
TGATAAACTCTTTAGAATTTCAATCGCATCTTTTAACAAGT
TTGAACAATATTCATATTAACTAAGTTTGTGTTTTTAGGTC
TGCAGTTGTTTCTCAGCTCTCCCTTACTATCTATCAACACA
CAAGGTTGCTACCTTCTCCACTTACATCAGGTCAATCTTCA
TTCCTGACTGTTGTGAATTACCTTTTGCGTTGTTCTAATCA
TATATATATATATCAGTTATCTATAACATTATCATGAATGT
TTTAGTCAATGGTAGTAGTACCATTGTGGGATCTTATGACT
ACCAGAAGCATGCACAGAAGCCGATTGTCCCAGTCCAGAGA
TCTGAGAAAAGAACAAAAGGCAGAAGATAGCTAGAATCACC
TAGTAAGTATCCAGTAATGACCTGAAAACATTCGAAAGTAG
CACTGTACCATAATACTAAGCTGCAGGATCTATTAAACAAA
TCTTTCCTCTTCCAGGTTAGCACCACCGCTCTTTTCTGCCA
GAGATAGAACCCAAGCCATACAATACATTACCTTAACAGCA
CTAACAGTTTAACCTTATAACTACAATGGTATACAGTGGAC
TTGTGGGGATGGGTAAGTGACGCACAAGATCTATCTTAGAT
ATGGCCTCCGCCTTCCTCCTCCTCCTCATCACCATCCCCGC
CAGCAACACTTAATAAATTTCCAAAAAAGTTCTACTTGAAT
GACAATCGACTCTTTTAAATCCCATCCATACGTACCAGTTG
ATCTTCGGGAACACCAGTCTCATCATCAAAGCCATGGACTC
AAGGTCTTCAATTTTATGTTCTTCAAAGCAAAGTCACGCTT
GTCCCAAGTCGCTGTAACTCCTGCTAATGTCAAACGGGCTG
GGCCCCCTCACTTGTATTTCCTGGTTCCGTCTCTGAATTCA
GGATGGATTTCTTAGAGGCACATCAGGCTTTGGTCGATTGT
TACTCAAGAACATCAGATCACTCAGACACTGTAGCAGACAA
CTGTGCCTTCTCTCTTAAGGCAGGGCTTCCACATACCCTGT
CTACCCGTTGTCCACTTTGTCGTCGAAGTATCAAAGATTGT
TCTTTTACACAAGGACAAGTCATTTCCCCCCACACTTGTTT
TCTCCTATATCACTCTTGTTCCCTAACTTGCTACTGCACAG
AACGAAGAAGCTGTGCAAGACCAAGATGGCATTTGCATAAC
ATAAATACCTCACCCTCAAGCATTTAGGGTTTTCTATCTCG
TAAGTTGATAGCTAGTCTAGCTAGCTAAGGTTATAGTTCAG
GAGGAGAGAAAAGTTGGGTGCTTCTGCTCCATTTTGGCGCT
GCAGAAAACTACTTTATAAACATTTGCAACATAGATCCTTA
CTATTCACCCCCCTCTAGGACCTTTAAATTCTGTCTGGGTT
GAATCATAGATACTCTGAAACTTATGAATCAATCATTCTAA
TATGATACCAAAGCCGGAGTCTGCTATGAAAAAAGGAGACA
TGTTTATATCTTGTATATAACTCTTAAATTTGTCTAATCTG
AAGGATAACCTTATTATTGGCCTCGGCTTGGCCGTTGGACT
TTTGCTACTCATTCCATTAACTAAGAGTGAGTTTGCATAGC
TGTTTAGGAACATCTTAGAGCTCTGGAAATGTTGTCTAACT
CCCGTCGTCGACGAACCTTCCCCAGATGATCATCGGACTGG
CGTTTCCTACCCGACAATTGCGGCTGCACCACACATGTTCC
GACGGCGTGAAGCATTGGATCCCAAACAAAGAACTCCAAAA
TCATATTAGTAGTAGATGAACTCGAAGGGAAAGTACATACA
CCGACACGTGGAGTGATATTCCTCCGCCAATCTCCACCGCT
GAGATATTTCGTAAACATATCAAAATTATGTTTTTTGACTA
ATATTCAGCGCCACAATAATCCTGCCAAAGAGTTCAAGTTA
TAATAAGTTGTAATAGTTAACAGAAAGTAGACAGTAATAAC
TCAAGTCAAGATGGAATGAGCGAGAGTCGATTAATGGATCT
CAAAGGTGAATTGTGGAAATCTTGTGTGTAACAATTGTGCT
TATATTGGAGCCCAAGAATGCTGTGCCTTATGTTCAGTTAT
ACTATAAAGTCACTTTTATTCATTACTAGCTAGCCTTTATT
ACACAATCCAAAATTCTTTGCCACTGCAAAACCAGCATGCA
TTAACTTTTTTTTATGAGTACAAATTTAAAGTAGTAAACAG
TTCGTAGGGAGAGGGTAGGGCAGATTCATCATGTTTACTGA
CCGATTGCGAGCGTCGTTTCCAAAGGTTTGGCGAACACAAT
ACAAATCACTGCATACCAAACCTGTTCAAGTTCCTCAGGAG
ACCTGGATTCTCATTGATATCTCTATTAGTGTCTTCAAGTA
GCCCGAGCACGTTGCGCTATCGCTGGCATGGAGAAAAGGTT
GAAACCTCTATATATGTAAGCTAGCTATACATAACATAACC
CGGATTTGAGGTAAGGGTTTCGTTTTGGATCGGTTGTGTTG
TAGCAAGCTTGGTATCAAATCGAAGCTTGGAACATCCTCTA
AACTATCCCCAAATTCCAAGCATCTATCACCAAAATCCTTC
TATGAATGGACGCTTTTGCGCCTTCTAATATGGATCATGAT
GCATGAAAAGAATGGTGGATCTTTTCTACGAGCTATTTTAA
AACTTCAAACTTTCTAAATTCTAAGAGGGGTTCAGACCCCT
TGGATTGGGCCTTAACCCAACAGGGTTGGTCTTGTTAGGGT
ATATGTACCGGCTGCATTTACACTACAATTCTCAAGAAAAG
AGACGAAGACCACAACTGGTCACGCCACTATTTCAGTTTGA
TACCCATTGATCATCAAAAACAAATATATATGAAATTGTCT
CAAAAGGTTCAAGTCAAGTTCCAAGTGCTCTCTCAAAGTGA
AATTTTCTGGTGAAGCCTTTCTGGTAATCAAACCCAAAGTT
TGAACCGATATTCAAATATACACATACTCAAGTCATAACAA
TTTTAATATTATTAGTTATGCACTTGACTTATTTCTTATGG
CCTTCTCGCAACCTCTTCTCCGATTTGATCCTGCTTTGTTC
TCAGAAAGAAAAGCTACAACCAACAACAAAAACTACTAACT
ATCACTGGCAACAACTCTTTCACAATTTCGATATTACCCTT
GATCGCTTTCATGAGTTTTGCGTTTCTTCATCTGAAATTTC
ACCTGCACTCTAGGCGTATACATTAGTTGAGTATTTGGACT
CAGATCACAGTCGAATAGTACTGGCTTGAATCCAAGCCAAT
GGTTGGTCCATGCATCTCTTCAAAATTGGAAGATGACGATC
GTGAGTTACTGAGAATAGATCCACAGTCCACAAAGATCAAC
AGTTGACATCAGAAGGAAATCCCCCAATTTACAGGGGAACG
AATTCTAACGACCACAAAAGCTACTACCACTGATAATAAAA
AACCGCATCCGATTGAAGAACGTCAAGGGAAGCTGGAGGTG
GATTTAGCGCTATAGTGTTTCCCATCACAAACCTTCATCAA
CTCGAAAATTTCAAATTACACTCTCAATTTATCACTTCTGA
CCCGCCTGGGCCCCACTCCACAACCCAACAAATCAAACTCC
AGAATCTTTTACAGGGGAAACCTGAACAGGTGGTGCAGGCA
GCATTTTTAGTAGGGGTGGGCATAAAACCCGAACGAGAAAA
TCTTACTAGGTCAGGAAGGTCACTGAAATAATCAGATTGAT
TCTTAGCTCTCATATTTCTTCGGTTGATACCACTGTGCAAG
AGAATAAATTCATAATTAAGCTAAGTGAGGCTGAGAATTCA
ATTATCTCTGAGCACCAATTCCTGCACACAATTTCATCACT
TCTATTCTATCAATCTCTTTCTCATCTCCACAATCATCATT
ATTTTGAATCAAAATATAAACTAAACATTCCCAGAAGCCAA
GAGAACACAACGATTGAAATCTTCGACTGTTCGATTGCTTG
AAGTGCTTGGCAACAGTTGACTTCAGGCATTTAAAAGAAGC
GGGCCAATTCCTTAGTTGTACTGCGTTTACAGCATTTTGGC
TTTGGATTACACCACCTTTTCATAAATCATGCCCAATTGCT
CACCACCTTGATTGGGTTAACATCATCTTCTTCTTCCTAAT
GCGAGAGATTCTTACTGTTACTTGCTTCTCAATCGGTCCAG
TTTAATAATTTAATTTATTTCTTCTACCTTTAATCAACTCT
GCACTTTTATCTCAGTTGCACTACATGAAATAAACATGTCT
TCACACGTTTGATTTGTTTGCTTCGTTGTATGTTGCTTAAT
TCTTCTCCCTTGAAAAAGGTCTCCGCAAAATGCAGGTAAGA
TTAGTTGTCAAATCAATGGACCACTACCTCAGCAAGATCCC
AACGAGGTGGGATGAATGATCGCCATACATTACAAGCCCAA
GACCTTGGACTAGAAGGGTGCATTGAGCATGTTTGGCAGGA
ATTCTAGATAATATGGTTTTCCTAGTGTTTAGATAAGGGGT
TACCATGGATTCTGCAGGCACCAAGAAGCCCTCCCAAAACA
TTCAGAAGAAAAGACCTAATCTGGGTACCCTTTATAGTTTT
AATACAATTGGTATATAATACGTGTGACTAACAATTGACAT
GAGGTTCCAGCACAAGAATGCCACCCTGTTCGGAAGGAAAA
TGGATGTTCATTGTTTTGTTCTGATTCTGTCTGTCATAGTT
TCTCATCTATATGGTAGGTTCTCCACTACTCCTGGTTGATG
CCTGGTCTACCATCACATGTCTTGGGGCCATCATATACTCT
TGGCGCATAGCTATATGAAGCTAACAATAATGCACCTATTA
ACTAACATTCACAAAAGTTTCTCAATTTTCGCTTACACTCC
GGAGTAGACTCCAATGGTGGCCAGTGTCGTGTCATTGGCTT
CCTATATTTGGGGAACGTTTCAAATACTAAAAAGAAAACAG
CAGATCTGTCATTACCAAATCAATACTAACTACTACAAATT
CTCAACTTTTTATGAAGAAACATGAACAACTTCATATTACT
TTACATTTCTCCGTCATTTTCTTAAGACGTACATATGGCTC
ACATCCTGTTCTATCCTCATCCTATATATTGGTCAGATATT
AATAAAATCTCAGGGTGATCCTCGGCTGTTCTGCAGAGCTG
GAAGCTGGAAACTTGTAAGGCCAAGTTTGTACTTCTGTCAC
TAAATGGATCAATAAAAAGGCGGCAAGTGTATTCCGTGAAT
TCGAGAAAGAACAACAAACACCTTCGAAATCGGCTAAGAAG
TAGAAAAGTAGCACCAACTGCATTATGCATACATTTTCCGC
AACACAACAACATAAAAATGCACAGAGGGGTATTTTATTCA
CAAAACCCTCTTCAACTGAACCAACTCAATTCCCAATTCAA
GAAAAATGTTACCCTCTGTCCCCTAATCCTTGTTTTCTTCC
TTCGTTGTGATTGAAAAGAGCTGTCTTTGGCCTTTGGATCT
CATGGCCGCACATTGTGGAGCTTTTCTTCGATTTCGGATGT
TTTGTACCATTTTAAGTTTTCAACTACTTTTTGGAACTATG
GTCAAACAATTCTTGGCGTCCTTGTCGATCTTGGTGATATC
TGCATGACATGGAGGTTGAGCAAAGACCATACCACCGTAAC
CCATAGTATCACACAACGCCCCAATATCTCCTCCAGGAAGA
TAGAGGTTCTTCACCAGAACCCCGGTGGAGCCTTCTGGAAG
TAGTCGTAATCTAGATTATGCTCAACATCACTAACAGTCTA
TTTATGAAGTACGCGTTCATCCAAAACAAAAGAAAAAAATG
CAGAAGCAATCTAAGGTACTCCCAAGTTTTTGATTACTTAA
GTGATATTTGTCATTTATAGCTAATTTCTTAAATCCATAAA
TATTTGACTCTTGTTATTATCAGGTAAAAGCAAAACTGAGT
AATATAAAGTTTTTAAGTTTCTTCAACTGGCTACTAAAGAA
GTGTACAGGCCCTCGATATGCTTGGAAGCACCAAATGGCGG
AGATACGGCCACGTCCTCGTCCTCGATTGGAGAGATGAGTA
AGAACTTGAAACAACATTACCACAATAATGTAGACAAAAGG
ATTGTGGTGCTTCTGTTCATCAACTCAACTATCTCATTTAT
GAACATCGCCGGAGTTAGATCCTCGCCTTAAACATAGCGAC
CTTGCATTGTTATTTTGCAACTAATATCTGGGAAAATCTTT
CTCAACCGAATATGTGGAAACCTATATATAAGACATTGGAA
GTTTTCGTGTAAAGTTAATACTGGTGATTGATTATCGTATC
ATATTTGTTCGTTTTGGTTTCTGACGTATCCTATATTGGTT
TGAAGACAATTTTGGGGATGCTTGAAGTGTCTGCGGAGTTT
TCACCTTACAGCATAAAGAACTGCATCTTAAAATTGAGAGC
ATCAAATCATCCCTGGAGTACATTTTCATGCCTGGGGCTCC
GAATATGATCGAGTATTGTTCCAAGATGTTGTTCTCTTTAT
CCAACAACAACAGGTTGGAGCTCCGGTTTCGGCACGACGAC
CAATTGCCGTTCCAGTTGCACCATCTTCAACAGACAGCGCT
TTCTCTTTTGTGTTATCTTTCTTATTTTTTTCCTCCTTTGT
TGTCAACAACAAAACCTTTGCTGAAGCTGATTTGGCCTGGA
GACATAATAGAAAAAATAATCAAGATTTCTAATCAGAAACA
GGTATGGGAACGTACGTAATCCCCAAAAGGGACGGGTACGG
GAAGAGAACTAAACACAAATCTCAAGCATAAGAGGCTTAAA
CATGACATAATGAAAAGAGACAGCAATAAGGACCCAACTAC
CGTTATTACTTGATTGAATTCTGATGAAATAATTCTAGATA
AAGACATGATGCTTATAAAACCTATTATGATTCCTTATCAA
TCGTCATTTGACACATCTTCCAAGGAAATCTCTAATATTTT
GTTTGAAAAACCTATTAAAACGTTGCGCGCTTTGCTTTGTT
GTCACGGATCACTCTCTTAACATCTAACAACTTTCAGTGTT
AGGACCAACTGCAACTCATGCAGTTTTTTGACCTTGGAGGG
TAATCATCTGGTGTAGAGTGCATTTTACTTACAAGTAAGTG
AGGATGAATTTCTTGGCATTCCATTTTTGTTTATGATTGCA
GGACCTTAGCTCTGTTCACTCTTATGAAGAGAGCCTTGTCT
TCAGTTAGTGTTGAGTTGTTCTTTTCCAATTACTTTCATAT
ACCTCTCGCCACAAGCTTGTCCCTAATACCAGCACCTCAGC
GTTTGAGGACTCTGTGGATGCTTGGATACAGATTGCGTGTC
CGAGACCAAATTTCAAATGACATTAACTTCAGTATGATATG
CAGCCACTAAGCCAGACGCGCCGCCACGCGCCACCACAGGC
CTTTTCTCTTTATGTTGTTTCATCGTCCCATTTTAATAAGA
AAATGTTTTTCTCCTGAGCCCTTTGTTTTGAAATTGCCCAG
TTGATTGTCCATAAACTTATCACATACACCTGATCAGTTTG
CACGATACCCTCCCTGCATACTGAGCACCAGGTCCAGTGCA
TGCAACGCAGAAGTCTTGGACGTGTGAAGCATAGGAACATG
CAAGGGTATGCATTTTTGTTCAAGCTGACAACCGGGTCAAT
GCGAGCGATTGCGAGGCGGGCGAGCAGACTTCAGTAGACGA
TATATATATCTTCAAAATGACCATGGTCCTGATAAACTTCT
TTCTCAAGGTCATGTTTGAGCAAACCATCTTCAAGGTCCAA
ATTAATGCTGGTGGATTTTGCAACTAGTTGTTATTAACACT
GGGTGGTGGTTCGGAACTCTCCTGGACATTGTCTAGGGAGC
ATTTTCATTTCTTCGCTCGACCTTGAATTATCCCTTTGTTT
TGATCCACTTGATAAAGAAACAGATTTAATATAGTTTGATC
ACGAATGGCTATAAAAGTTTCAAACACTAATACTTTTGCCA
TAATAAACCACCGGAACTTTCCGATTCTGGTGATATCTCGG
CGACTCATCATTATGAAATGCTTTTTTTTGCTTCTCAAATA
GAACAAATTCGAGAAACTTGCCGTAGACAGGAAAGTATTTT
TCTATAGCTCCTTGATAGAACCAAAGTTAACAGCTTTTCAA
GAGAGTAGATGGGTGAGAGACTTACCAGATCAGAGAGAATA
TCCTATGCAAAATTGAAGATCGCAAAGCTGGGCAAGTTTCA
TATTTAAATCTATCATTTTACTCAAAGGTAAACAGTTAATT
GAGCATTATGGAAAGCTGAACTTGCACGGTTGGAAGCAAAG
ATGAGAACAGATTGATAAGTCGTATTTGCACACGCATCAAT
GTTTTATTTAGTTAAGTTCACTTTTTCAGTTCAGTCATGGA
AATTGGTTCAGCTCTTCTTGCATAGCACCTATCCACTCAAC
CAACATTTCCGCGTAGGGTACAAGTTTCTTAACATTCCATA
TGGATATACATGTTATTGGGCCTTACTATCGTGTAAAACTT
CTCCAGCAAATCTAATAATTCTAGACTTTTCTAAAATTTAT
AAAATTCAAAACATCAAATTCAAGGTTATTAAAGGTGCTGT
GACTACATTATAGACAAGTTCAATCAACAAGCTACGTACTC
GTGGACAATGCATCAGCTAACAAGGTAGCCATCGAGTTCAT
AATCCACAATGGCTTGATGACGACGAGTAAAGATGCCTCTC
ACTGGAATTACGACTATTAACATTAATTCTTTTGGTAAAGG
ATACACAAAACACTAGGATACATCATTAACTCATTTCGGAG
ACAAATGTGACACTAGATGTCTAGTGACATAAATCTTCAAG
TTTCAGTTTATAAATATATTCTTTACATATTATATTCTACA
TAATGACCACGGGAAGAAGACGTTGCAGCAAAACATGACAG
ACCCAATCTTGTACCAGTGTCCTGAGAGTTTGTCAAATCTC
TCTCTTTATGCCAACTACAACCTTACCGCAATTAATATTGT
AGCTGGGCCGGATTCCAATGCCATTTCGGCGTCTATTTTGG
GCAGTGTTCAGAGGCCCTTGCAAGAGTAGAATTAAAGTTCA
TCACACCTAACTAGCTAGGGCTTAATACAGATAATGAAGAG
TTGAAATCAAACAAAAACTGCTTATGTAAGACTCCTGTGTA
CATTAACACTTTATTTGAGACATCACCGCATGAACAACATT
CCGCCTTGACACTCCTAGAACCGCCTAGGGCCACCAAAGGG
GTACCTCCAAGAAAGGAAGGCGCTCCTAACCTGATGATACC
TGAAAATTCAATGTCAGAAGCAGTGGAGAAGGCTATAAATT
AAGCCACAATGCCCACCGTCCCTCCCTCCCTCCCTCTTGGA
TTCAATTTGCAATTTTGGCACTCAAAACCTCAATATCTTGC
CTTAATTAAATAAAGCCTAACTAAACTTGTAGTTAGAGATT
TGCTGTTATTTCTGTAGCTCCTGCAGCCTAATATAGAAGCC
CAGGATGAGCCTGGGGTTTACATCACAATCAGAGCATTGCC
GTACCCAGCTATTTCCGGGTCGGATGACTTGGATCCTCCCT
GATTGATGAAACGGAACAAACTTAAACAACAAACTGTAGGT
GATGAGAACCTCTAGCATTTCATTGAGTTGCAACACTTGCA
AAACAGAGAGAGAGAGAGAGCGAATTGAGAAAGTGAGTTGT
TAATTATACACCAGTATGATCAATTGCACAGTTAATTAATT
TCATTCGTAACATGGATTAACTCCGGGCCACAAAGCTCTTT
CGGAAACTCTAATCTAAAACCATTCCATACTGTATAATCCA
CTATTTAAGGACATAATTAACATGGGGATTTTGGGTATTTG
CTTGAACATGAAGATGATATCTCATTCAGCGATCTAGAGGG
ATCTCTTTTAACTGAAAAATCCACGGTGGTTTCACTCAATG
GACTAACCACGGACCATGAACAAATCTGTTCATAACATCAG
TTGTATTAAGTTAAAGTTAACTCCAACTTGTAAGTTCTTGA
AAGTACAGTGTCATTATAAGCGTATCGCTTATCAAATCCTT
CATGAGGCCGCCTTGGCCTGCCTTGACATGCCTTGACTTTC
TAACAATTCTATTTCATTTACCCTTAAGTTGATGAGATGAA
CTTCCACATTGCAATTTGAACTACGCTCTCTGAAATTAGAT
AATTCACATGATTTCGAAATCTAGTACCACAATTCCAAAGC
CAACATATTATATATGTGAACTTTGTTAAATCTGCCGTCAC
TTGGCTTCTCTGCTTGAAAGCAAAGTTGCAAAGATCTGCTT
TCCCACAAAACCGTAAGAAACTACAATGTCCCTAGCAACTA
TTTTTATATATATAAAAAAACAAACAAAAGGTAAAAGGAAA
TGTGATTCTTGTTAAAATTGCATTGGCTAATCTGGATTTAA
AGGGAGTCCTCAAGAGTTGACTGAAAAGTAGTGACACTCTC
TAAATATGGAAGATGGAGTACTACTAATAGTGAGGTCGAAC
AGATAGCCTTATTAATTGGGCGGTTCCTAATTTTGTTTAAT
TGAATCCCAATGCACAGAGACCATTGCTGTTGTAAGCATGC
CAAAGTCATCTATGTTCATACTTTCGTATTAATTATTTAAA
TAAAAAGAGTGAAATTATGACATCATATATATAAGCTTCTC
CCCACACACACACATAAGAACAGTTGCCTGCAAAATGAATA
TTGTTTTGGGTTTGGGCTTCCGTCCTTATTTGTATAAATCT
GACCGGAGAGGATAAATGAACCTGGACTGAAGTCTTTGCGT
AAATCAATAAATTATGAAAACCCAGCCCTTATTTCAGTTCA
GCACCAACTCGGTTCCAAATCAAGAACTGGTTTCATACGAT
ATATTTTTCTTTTTCTTGTACGGAGGAATTCAAGCACTATG
GATGGCCTAAAAAGCCCATACATCGTGGCATAGCCACGAGT
AGAGAGAGAGAGAGAGGTTTCCCAGATACTAGATAATGAAG
CACAAACATGCACCAAATGGCCCACCGCCTAGCGGCCCAAG
CAGAGAACAACCGGTGAAAGCCATTTACCATGAAAGTGGAA
GAGTTTGATCCAGTGAGTAGCTTGTGGATTTATTCGATAAG
TATTTAATGAGTAAACTAATCAAGTAAAAGTATGAATATCA
AGCAATCACACTAAGCTCCACAACTACCTAAACCCTAACTC
CTGTTCTCTACACAATTACTCCTCAAACGTGTGCTCTTCAA
CCATAAAGCTTGTATGTTGGCCAAGGCTAAGTTTTCCAATT
GCTATCTCTAGATTTATTTACTTAAGCTTTTGCCTTGTGTT
AAGATTGGCTAGTTTACATTCTCCTCCATATATATACATCA
AAAAACTAGGTATAGATATACTTTTTTAGGTGATATATCAT
AATACATAACGTGATTGTATCTGCAGTAAATCAGTAAATCG
AAAAAAATTTTGTTTGGAGACCAGCAGGTCGTGTTAATTAA
TTTCTGAGGCCTACCTGTTTCTCCGGCCACGCATAAGAGCT
TGATACTTGTGATAAGGATGCAAAACAGAGAATACATGATC
GGATGGCGCAAAAGCTGAGTCGGCTTAAAGGATAATGTTTC
TCTTATTTCAATTGCTAATACTGGAAACAAATGAGAGATTT
GTGGTACCGAAACGCCATGTCGGATTTAAACGGAATCCACG
GTCTCTGAAGTCATTTAATTCAGGCGGTTCAATAGACACTG
TTAAACCTCCTTGGTAGAAACAACTTATAATATTATGATGG
AAGGGATGGCTGATGTGAAACTGAGACTGTTCGTCAAGTAT
GATATAGTTTACATATAATTCTAATCTCTCTGGTGGAAACA
AGGAAGGTCACTGAAATAATCAGATTGATCTTGTTCTAGCT
AAGAAGGAAGTTTATATAATCGATTTTGTACGTATGATACG
CCCCAGGTTGGAGAAGTTGACACTAGGAAGCCATGCAGGGA
CTGGATTAACATCAAAATAACAATTCAGCTTCCTAGTTAGG
TTTCAAAAGCTTTAAGGAAACTAATAGGTTGACGCCACTTT
GGGTTTGCACCCAAAAGTTGCCCCAACTTATAGAACAAAGT
TAGCTTGTTTTCCATTCAGTCTTTTGCACAGCATAGATCAG
TTACAGGGCCTTGAGGGCAACAAAGGGCCGTCGTAATAGAG
AAGCTCTAGTATTTTGAAATCAATCCGACTACACCTTTAAG
TTTTCAAGCAAAACAATAAACAAACAACTAGAACTCTTTAG
GCTTCCGCTTATCTTTTAGTCATTGTTTTTTTCGTTTAACT
AGGGGAGGGTTTATTGGAAACTAGTAATGTCGGTTTTCAAG
TCCTGGTCATCAAGCAAAATCGGCGGCGCATTCGGAAGCCT
CAAGCATACAGCTAGGTTTTCTTCTTAGAAGAATCAATCTC
TTTGTTACCATATAATGTTTCGTTATTCCTTCATGTTCTTC
CATCCTTCATAGAGAAAGAGCTAACATCAGCTGAAATGAAG
GTTTTGTATGAACATCATGTCTACTTGCATTCTAGAGTAAC
GCAGTGGGAGCTGCTGATGGCCTCTGCTACATGCATCATGA
TCCCAATCCAAAAACCTTATCTCCATCTCTTCCATTAATTG
AACCATTTGGGCTCTTATTACAGGTTCCAAATTTTCAGACC
CTTGATACGTGATAATATATCATTTTTGATATTTGTGTACG
TTGAAAACATGAGGCTTGATCGAGAGTAGATGTTTTCTAGG
CTAGGCTGATAGTAGATTAGCAGCTCAACCCATAGCACAGT
GGAATCCAACTAGAAGGAGGCACGCGTACGCCAAATACTTT
TCTTTATTACATTGCAGTTTCCAAATTCTACTAAAATATGT
TTCAGAACTTTTCTCTGATTCAGAGTCTTCTGAACTTGTTT
GATATTGGACACGTCACCTTCAGCTAGAAAACTGAACATTG
GAATGGTTTATATATAAACACAAGTGCTTTCATCTCTCTAG
ATCAAACTTGGACAAGGAAACTGCAGAGCCTGCAGGAAGCA
CGACGTGGGCCCAGCTGAGTCGGGGGTCCACTCATTTAAAA
ACGTCGCTGCTCCGGCGGCTCCAAAGGAGACCTTGCCTTTC
CAGAGATAAGCACGAGAATTCTGGATGTCATGTATACGCCT
ATGTTGGTTTTAGATGATATCGTCTTGTGCATTGCTGTATG
AATAAGATCGATGAACTGGTCGAAGTTTGCATCGTCTATGA
CATACAAAACAACTACAAATCTTCGAGCATCCTCGAAACCC
ACTGATGCTCAGTAAAATTTCAAAGTTTGCTGTGGTTTGAG
TCTTAATATTCTAAGCTGTACATAGTTATACAATACTATAT
AACTCTCTCTCTACTTGGGTCATAGACCTTAAAAAACACTT
ACCAAGTCATCTGTAACAAGCTCTGAAGTCAGTCAAGATGG
CTCCACCGCCTCCGTAGCCACCTCCGGATCCCCTTCCCTGG
AATATCCATCCACCAGATCTCTCAAAAGGATTGTGCCTGTC
GAGTAGAGGTTGAAGTTGAACTCATGACTTAAATCTGAGGA
CCTATAAATCCAGATACTAGCTAGTCAGTAGTCAGTATTCA
CCTCTCTCTTCTTCCCCTCTCCGATTTCCCTAAACCCTAAT
ATATAATTTTGCCCTCTCATCATCCAGTATGCAGCCTTTGG
GTCCATACCACCACCGATATCTTCTATGGTTGTAATGGTTG
AACATGAATCAAAGTTTTTACCAAAAACACTAAAGTCATCC
GCAGCTTGCAACAGAGGAAGCGAAAAGCTTCAGCGACAGAA
TTGTCGGAGTGTCTGAAGGACCTGCAAAATTAAGATCAGTA
ATGACAGAAAAACATGGACTCAACCGGGGACATAAACACTC
CAGATATGAAACAACACCATCATATGATATCAAAATCTAAA
GCATGAAACTCGGTGAGCATCTTACAGGACTCAAAAGGAGC
TGGTTTTTTATCTTGGGCAACGAAGATTAGTGTTTCCGTCG
AGGAGAGGCAGATCGTCGGTCGTCAGCGTCGATCGTCGATC
AAATCACTAATAAAAAATGACCACCATATGTCCTATGGTTC
TCACGACTTTGCCACTGGAGCTACTAGCGGCTGTGCTTCGC
TTATATATATACTTAATACACAACCTTTAATCTTTTATCTT
AGAAGACTCCGAGGTTGAGGCCGAATTAGAAGTCGTCGTTG
ATATAATTATTATATATTTACTATTCACAACTCTCTTTACG
CAAGAACTGAATTCAAGTTACGAATTTGACTACAACTTTCA
TATGAAACGAAGTCATTATACCAGACTGATTAATAGAGCTG
GAAGGGGATGTGTAAAGTAACTTGATGCACTCGAGACTTTT
AATGTTTTTCACTCATTAGTCACCAACAGTGGCACAATCTA
TGCCGGTTCTATAAAACGTTCTGGTTGATTACTAATGGAAT
TTGGGTTTGACTTTAGGTGGCTGTGAGTCACCGGCAGAGGC
ATTGTTTAGGTCAATGCTGTCGTTAATGGCATACGCCAGAA
AAGTGAAAATACAACGCATACATGAAAGCAAAAGCCCACAA
CCACAAAAAAGAAGAGGAAGCCAAAGCCAAGCTTCTATCAG
CATAAAACACAAATATATGTCTTCTATGCTGAAGTAGGTAT
AGGAGGACAAAAGTGTTGGACTTGGAAGCCTATGCTTGACG
AAAGTTCCACAGGATGAAAACAGAGATCTGATTTCTGGTGA
GCATAACTTAAAATGAGTTTCTCAGTAGATAGTACCAGCTT
TTCTAGACTTCTTTGTTTTTCTTCTTTTTATTAGACGAATT
ATCCAGCAAATTGAGTGATACAGTGGAAGGTAGCAAAAAGT
AAATGTTTGATTTGTTAATGCAAAAACGACTTTCTTGTTAT
AGATTCGGAATTCGATTTTTCTTTTTCTTTTGGGTTTAATT
GAAATGATTTGCCAAGTAGTCCAAAGAAAATTCAGAGGAAG
ACTGCTTGCTTTTCAACAGACCCCTGTGTACCCTTGTTGTC
TCCTTCACATCCACGTTAGACCCTTGATGCTGCTGCGTTGC
AGTTTGATGAGAGATAGTTTCTTGTACCTAGATACTAGCTT
GACGGCCGTTAGAAAATAATCTCTTGCACTTGTAACTTATC
TTGCAAGTACTCATGATTTTCTTAACATTGTTTTACATATT
AGAGCTATAAACACGCTCATCAATGCCTAACTTCAAAATGG
AGTCACTATTCTATATTTTACATGGATAATTTGCATGTATA
ACCTCTTCCATCTGGAACATCAATCATTTTGCGTACAACTG
CACCGTTAAGGAAAATAGCACGGATCACATTACTACTACAG
TCCATCTCTTATATATAATTCCTAACTAATAATGCATGCCT
TCAGAGGATCTTTGGTAAGTCAATTATCAATAGAAAAGCAG
ATGTTTTTCATCTTCCAGTGCTCCTCCTATGAAAGCTTATT
GTTTCTCCGATGCGAATTTTCCCGCCAAATCAATGAAGCAC
TGTGGTTGATGGTGTGACAACCTGAACCAATTTTCTTGGAA
ATTATCTGCTTCAAAAGTTTCAGAATACACAGGGAGAGACC
GTCTCCAGATCTGTTTCACACCAGTAAGAGTTTATTTTATA
CCGAACCAGTGCTGGTTAAGCCTCTCCAAAATCCACTCACC
GCCTGCCGGACCTCTTGCCGCAGAAGATTTTGAGAGGTTGG
GATGAGGCAATCAAGTTTGTCCGTGATTTGGAAGGGATGGG
TAGGCTGGTCATGGAGGCTCCTTGGCTGCCTTATACGGGCC
ATCGATGGTGGTTTATGTTACCTTAAACCAATTATTTTTGT
AATTTTTCACCCCTATAAAACAGACAAGTAATTTCTGACCC
GGCCAAATGGTGACCCATATCTTTGACCGATCATCCAAGTT
ACCGAATTCGGATTATGTTGCTACATATTCTAACTTTCGCA
TGTGTGATTTTTAACCTAATCCTCTATTTTAAACCACTAAA
TCATTTTGGTCAGAGTTATTCAAGTTGCTTGGTTCGGAGCT
CGTAAAGAACACCGACTGGTCAGAGGGCTAGGAACTCGTGC
CCTACCTGATCAACTGCCTTCTCCAGATATGGAAAGCTTGC
TTCTCTTTGAACTTTCTGCCCGCGGTTTAGCATTCAGGAGG
CTTAAGAATCCGGCACATTTCCTTGAAAACTTCAATAGGCT
GTTTTAAGATCAAGTTGGCTCTTTTGCGTATCGGTTAGTTT
ACGTGCTTGCTCTGACACGACCTATCCCGAATTTCACCCTG
ATAGTTTCACCTAAATTTTACTAGAGTAGTGTTCATCAAGT
TTAATTTTTTCATAAAACTCCCTCTGCACTTTGCTTTTGTT
TTATATCAGACTAATGTTTGCAAGACATATTAACTACACAC
ATGCTTATCCGCAGGAGATTCTCTAATTTTAAATCGTGTGA
CTGGTACTGGCCATAAATGACTTGTATTTACAAATAGCTCG
GACTGATTTATCCCCTCTGCCCCAAAAGTGGAAAATGAATC
GAAAACGAAAGTTAGGGAGTCCCATATAGTCTCTATGGCAA
GCCCTTGAGGACGTACTCGTCTCCATGGGCCGGAAGAATCA
AATTAAAACTTACTCAAAGTCCAGAATCCATATTCCAACTA
CAATCTGCTATATATACGTACGTACAGCGATGGTTTTTAGG
AATACTAACAGGACTAGTTTCCATAGTAACAAGACTGCAGG
TATGAAGGTACTTAGGTACACTATAGCTATGCATATCTAAT
CTTTTCCCTTGCTACTCATACCTATATCTCCGTTGGCATCC
TTTATTTAAGCTTGGGCGGACTTATGTGTGTAAAAATGTTT
TAATTTGGTCGAAAATTATACCGCGCACCCGTCATCTCCAC
TGTCTCAATAGGCAATATGTCATGCAATTGGCAAGTTAATC
TTCTTTTTTCTTTATAATTTCATGCCGACGCGTTCAATGAT
GAAAAGAACAATGTGATAAGCAATATGCAAAGGGAAACAGA
ACTACAACCAACGAGTTGAACATAGAAGAGCCGCGATCTCT
ATCATCGACTCCTTCTCTTGCTTCTCCTTCTTCTCGTTCTT
AAATCACAGCAAAAAAAGAGCAACATTGACTGGGATTAGAT
AGAATTATCACCCTACAAATCCCTAGAATCACGTATGCTTG
CAGAGTAATGTCTCTTGTTTCAATGGAAACAAGGACATAAA
AGAGGATCTTTATAAGAATTCAAAACATAAGCTTCCTGAGT
AAGGCAATAGGCATCGACCTCGGCACCACCTACAGCTGCGT
AGCAACATTTCAATAATGATCTAAACAGTAGCGGTAGCAGC
GATTTGATGGCTTCGATCTACTTGTCGATATGAAGAATCAA
CTCCCCCGCCCCCACTCCCTCCTCTTTTCACCACCTCTTCC
TGTTGTCGTCATCGTTGGAGCTCCGATTGTGAAAATGGGCG
CAGTCACAGGCGCGGCTCGACAGCGGCATCCCCTCCGGTCA
TTCTTACATATTATAATGAACTTTCAAAGAAAGTGGGAGAA
TGCAGACGTTTGGGGTGAAGCATAAGCACCCATGTCAAGAG
CTCTGATTTTGATTATGATGCATTTGATGTTGCCCATTCGT
CCCGCCGAAAGAGGAGAAAACCCGCCGGAAACGCCGAGAAG
TATATATTTGTCAGGCAAACCATCTCAGACCTCCTGCACCG
AATTTGAATCCTAATCCTAACCATAACTAGAAAGAAGTCTG
TGGGAAGTTGCAAGAAGCTTCACAGTACATGAGTACCTTGA
TCATCTGCTCATCATTGAAGCTTCGTATTAATCTTTAACCA
GTAAAAAAAGCACAAAGAAACAAATCAGATATTTGACCAAT
TAATAAAACTGTAGAGCAGACCCCAATTATGGATATAGTAA
ACAGTCCAGTTTTCGTAGGACACTATGTTTGGTATTAGCTG
CCTCCGGCTATACCGCTACCCCAGCCGCCACAACCTCCCCA
TTATTTTCTATTACATAATACTAATAGTAACACACTTAATT
GTATAGTACTGTTGGCTGTACGCTATAGAACTTATTGTTTT
CCAATCTTTTTCTGGGTTTTCTCTAGAAAAACAAAACTCTT
TGGTGAAGGCCAAGCCTGTGCCTCCGTACCAGAAGCGTCAA
CCTCTCAACCCCCTCTACAACTTTCGTAACTAGCACAAACA
TATATGTATCTGCAGAAAAGCCAAGGGGGATTCGAACCCCG
TTATGCAAGAATTTGAGAGGCAAAACGAGAAGATGGAATTG
TTTCTTTCTTGTGAGTGTTTCGACGATTCAAATTCACGATT
ACCCCCAATAATTTTCCATACTTTACATATATATGAAGGTA
GCTTAATCACGCAATTAACTCAATAAACAAAGGGAAAATGA
TTTTAAATTCTCTAAGCATGCATCAAAACTCTTACCAAAGA
CTAATCCTCAAATCCTAACTCAAATCTCAACCAAGCCTAAT
AGTTACGAAGCAACACGAACCTTCAAAATTCACATATCATT
AACCCTTTACCTTGAAATTGCATCTAACCGACTAACCCAGA
TGCTACAGGCATATGGCCGTCTAGAATTAAAAACGGCACCA
GAATTATGCCCCTGCATAATCATAAAGAAAATGAGTTTCAG
TGCTTCTGGCATTAATGTGTCATTACATACTCATAATAATT
CCATTAAGCACACCCCACCTCCACTGTTCTTTTTTCATATT
GTGTTCCCTAAGAACTTGGACAAAGATGGAGTGGTCTTGCT
CAAGGACTATAGTACATGTTCAATTTTTCATAACCAAATCA
ATCTCGTAACTTGAGGTTATCCCTAACAATTATTTTGATGG
TCATCAGTGTGAGTGTGTGACCATGTTCTTTATCTAAGATA
CTTAAGTCACTAAATGAATACTGTTACTTCCTAAATCGTCT
TCCAAAGTAGGGTACATTGACAAGGAAGGAATAAACCTCGG
CTTGAACAAAAATTGGATTTCGAATTTAGAGAAGAGGAAGA
ATGTAAGCAAATCCCCAATACTACACAAACTGGATCTGAAC
ATCAAAATGCACCCCACGGACTAGGAACACACTACTTTTGT
TGTCATGGCTAAACACGGATCACATTCATAACATTCAGCAG
GAATGCTTTCTGATTTGTATCTTGTGGTGTTGTCATATAGG
ACATAAATAGCTGTATTTAACCACTGATCGTCATGAGTCTG
AGCTCCTGCAACAAAGACTGCTAACGGCCAAAAAGGTCCTG
TATATGGTTGGTGAATGTTGCCATTGGAGTTGTGGAGTTAT
CACCTCCAGGCCCCTGAAATCAAATCCACCAAAACTCACAT
AGATTAAAATCACAAATATACTTATTTAATTTAAACTAACA
TAGAATGTCACCAAACAGGGCGGTTGGCGGTGTGGTCTAGC
AAACATTATCTAATAATAGACAAGCTACAAAATGCAATTCG
CGCGCGCAGCCACGATTTATCGTTATCCTCCGACTCCAGTC
GTGCAATTGATGATGAGTATCCTTCCATGAGGAAAACTGAA
GCGCTCTACCCCATCGTAGACTCGGAGACTTGGCCAAGCAA
TACTTTGACTGAACACTGGACGGCCTCTTGAGTCTTGATCA
CTTGGAGAGGCTCCGAGACTCTCCCTCCCAAAGTGTCTCTG
TTTTATTTATCATTAAACAACATAAGACGAAGAAAGAAAAA
AATGGCACTGATATTCCAAACCACATGAGCCCCAGGGAAAA
AGATTGAACCAAATTGTTTGCATAATTATATAACCATAAAC
TTGGATTTGGACCACAACCTCACACGCTACTCGATCTGTTG
TTGCATAATTTTTGCTGTTGCTGCAAGGAAATTGTTGAGTA
ACGCAATAGTTAGGGAGGAGCCTAGAGATACGCCTTATGCA
AATGCACGGTCCATGAAAAACATGCAAGCAAGGCAATCGAC
CCAGGTGATGCAAAAGAGGACAAAACCCTAGCTGAAACTTT
TTTAGACTTTGGAGGGAGTGCAATGAATTCTAGTTTTTGAT
TTTCTTTCACACTATTTTGTCTCTAGTGTGGGCAGTTTAGA
ATCCTAAAACCAATTGTCATCCCTTTCTTTAACTCTATCTT
ATGACGGGATCCAAGAAGAACTCGACTGAAAAGTAGACGGC
ATTCTTAACTGCAGGTTTGTCTGACGTAAATAATGGTGGTG
ATGGGGGCAGCAAGAGAAGACTAGCTAGTGTTGAATGATAG
GCGGTAGCGCTCGCCTTCGTCATGGGCCTATCCGCCGCGGC
CGCTGAGTTCTTTATGTATGCTTCTCCTATGCTAGGTTTGC
TATCTCGATGTCCTAAAGAACACTAAGATCAGAATGACTAT
ACTAGAGAGGAAGATTTGAGCGATCTGATCACTCTTATTCT
CACAAACATCAAGCATCAATCGTTTCAATGTTGAACATTTT
ACCTAGACCACGTCTAGAATCACATACTCCCCACTATCATC
AGGACGCCGCCTGAAAATTTCAATTCTCAAACGATGGGTTA
TGCTGAGCTGGAGGAGAAGTCGAGTTTGCATGTCGAGAGGT
ACAGAATACCATTGGGTGGGCCATCCCAGGATCTCCCGGCA
AAGAAGAAGTACACTCTAAACGATGTAGAAAATTATATTTA
TTCACCCTTCACATGCATGTCCCTTCTTCTTCTTCTTCTTT
TTCCTTGAGAGCATGAATAACAAGCATCCAAAGACGGTTGT
AACATGTTAAGCATAAGAAGCATATACTTATCATGTGTATA
TGAGTGATGGAGTGGAGAATCATGTGGTCTTCCATGTACCA
TGCTACTTTGTTTTATTAGTCTATAGTAGGGGATGAAATAG
CGATCATGTAATGCTAAATACGGTTTAAGTGTCTCTGTGTC
TGAGCACAGTAACCACAAATCCCAATATTTAGGATGGTTGG
GTGTTAGACTTCATTGTTTGCTTATGCAGTCAATCCTAATA
AACCGAGCAACCTTCTATTTCAGGGCTAACCCAATATAGGG
GAGTGGTGTCTCCCATGGTGCACAACCCCATGATCAAAAAC
CAGAGCACTGGCATGAAGAACCTGGAGATATATTTAGCTTC
TTGGAAAAGTCTTACTTGAGCTCTTTGGGTTGGTAAAGTCT
CGAGTGAATGACGAGTACTCCATACAGTAAATACTAAATTT
TAACCTTTCTATATCCTATTCCTTACCATTCTTCTAACCAA
ATCAGAAAATGCTTTCAACACAGTTGAGGCTTCGCCTAACT
TGATGGGTTTCTCTTGTTTTCTACAATAGAAAATGACACTT
GTTGAACGAGGTATCTGAATCTCATTCGTATGTGAATTTAT
ATTAAACTGAATATCTGAAACGTTATGAGATACTTAGACTT
AATATCATTGAAGTATTTGACAGTAATTAATTGTCCTAACC
GATGTGCAGACCTTCAGGATCTGGAAACTTACATGTAATTC
ATGAACATGACCTTGATGTGCAGATGCATTCGAATTTACGT
TGATTAGGGATCTGTGGTGTCTCAGAATTGTTTGTCATCTA
TAGAAAATACGATCACGATTCATCAAGGGATTATAAAAATG
ACGAAATCCAAATCGCCACTCCAGTGAGGTTTCCTCGAACC
TCTTCTACTCGGTATGCATGCATTCCTCACAAATACATTAT
AACCGTCAGGGCCGATGCCACTAAAAGGTCATTATGAAAAA
CCATTAAGGACGGTGTGATGCAATACCACGTTTCATTATGA
TGCAGGTTGGTGTAGGATTTCTCGCTCAGTACATAATCAAA
GATTATCTCAAAGTAAATATCTGACATATATTGAAAAGAAA
CAAAAGACCGGCTGAGAAATCAGAACCTAAATAAGGCACCT
GCACCATGCACGCACAATTGCACATTTGCACAGCATGAATG
TAGGTATTAAACATTATCCACGCCCAGAGGCTTTCTGGATC
TGACTATTACTTGGAAACAACTCCGACGTCGATGAAAAAAA
TCCCAGAGTACGAATCTTAGCCAATCTTTCTTTATCCTTAC
GCCTGAAACAAACCCATTAACCACCACATAGCTAGAATATT
AAATCCATCGTTAAAATCCTCAAAGGGTGAGTCTTCACCAG
TGAGGGTGAACAATCACCAGCAAAGGTTCTTGTGTATGCTC
CTTGCTTTTCCCCCTCTGTACTTCTACAATGGAGGAGTCAA
GGTGGTACAACTGTCGAAATCCTCCTTTGTCACTTCAGCCA
TTTATAATCTGATATGGAGACATTATGCGTAGTAACATTCT
AAGGCAATTCTGCCTCCTTTCCTTTCTCTGAAGAAGAACGT
CTTTCCAGGTTGTTTTAGTGCCAACAATTATTGGAGGTAAC
TCATCCTCATCATCAACAATCATAATCACCAATCATCATAA
CCCACTTTAGCAACCAAAGACAAATAACTACATGCTCCAAA
TTTTTAATCCATGTTTTGATCTAACCCATGTAATTAAACCA
CTCTGAATATGTCGTGGGAGCAGTTTAAGACTCTTTTCTTG
TCCATACTTCTTCTGTAAAGCTGTCGTATGTTGTTTCAAGA
CTCCACCACTCCTCCAACTACTCCGCCTTCAGCTGCCGCTC
TTGAATTTGCCTTTTGCATGCATTTGATTCTGGCTTTTGCA
TGAGGTTCTGTAATTTTTGGCCACCATTAGGATCAAGTCTC
ACATTGCAGTGATGGGTTGGCAAGTTTTTCTTAAGCTCTCA
CACCATTTTGACTCTCCTTGCTTCCCTCAGATCTAATCCTC
GTACATTTCTAAATTGATTGCTTCTACGTATTGATACACGT
CTGGGACTTCAAGAGAAGAGCCATAGATAAGTCTCTGCCAC
AATGCACAAGTATCAATCATCTCTCATCTGCTACAAATTAT
ATTAGGGGCAAAAAGCCAATCGATCCAACGTAACTTGCCAT
GAGCTTTAAGGACATTCGCGCTAATGGCTTTCACTTGAAAA
TTCTTCTTTTCTCTTATTATCATTTCTTCTCCCACAATCTT
CAGCGACCGCCTAGACACAGCCCATTCCCACCTAGCCCGCC
CGGAAAGAACGACGAAGTAGCAGCAGAAGCAACCATAATGA
CACATGTGGTACAGATAGAACAACCAGATTCCAACCGAGTG
TTGGCTGCTACTAAAAAATTCTAATAAAAAAAATCAAATCT
CATGTTATATAGAGTAAAAACAACCAATAGAAACCTTCTAT
ATCAAGCAAAGTGTTTCTTACAAAAGAGAGAAGAAATAGAA
GCACACTGTTTCCTCTAACTCTAGGTCTTGGTGGGTTCGTG
TAAAGGTACCACGAATTTGGCTTTTGTGTTCAATGGTGGCA
CTTCAAATTGCTCCATAAAACCAAGTCTAATACAAAACCAT
ATATTATCGGTGACTCTGTGCTACCATCGTCCACGAACCCA
GGAAATTTATTCTAATAATTCCCTTTTTAGCAAGGGATTAA
TATATATTATGTTAAATAAGCTCTGATGGCATATGTGATGG
TGGTAGATCTCCTCAGATATCCTACCATTATTTGATGTTTT
TCAACATTTAATTCCAATTGCTTCAGATTTTCTAATATGGG
TCCATTGTGTGTGTAGAAATCTTTAATTTATATATGTATAT
TTCTTCATTTTTATTTTCAACCATCTTTTTCTTATTTTTCT
CATGCAGGGCACTTGTAATGCTTGATGTGCTCAGCTCTGGC
GCATGGCACTGTTATATAAACTAATTAATTCCCATGAACTA
CTTTGTGCAAACAAAATTTCCTATTACACCATAAATACCTT
CATCAAGTTATCTAGGTCCTCCAAGTTCGTTTAGAATTACC
CAGCTTGTGTGCCACAGGTTCTGTCCACCTGTGTTGATCAG
CTTATCCACACAACGAAATTCGCCAAAATTCACATGCTCAT
TTAGCTCATATTTGTATAATCAAACCTTCACAAAAGCGAAA
ACTTCTGCTTCCCTCTGTTTCTGAACACCTCGTTCTGAGAT
CTGTCAGATTTCACTCCGAACACGATTTCTCACCACTTTTC
TCGTATCCTCCTTTGTTTGTCTTTTTTTTTTTTTTGGGACA
TGCAGAGGGTTCTTGAGATGCTGAACAATGAGATGGTGGCC
GTCCTTTAACGGAAATAAGGCAGTGACTGGTTAAAGCAAAC
TTCTTATCCTGTTGTTGAAGCAAACATTACTCATTATTACT
ATTATCCAACTGCAAAATGTCCCAACAGTAGCAACATAAGC
AACCGAAAGATCTCAAGGATCTGAAATGTCCAAGGCTTCTC
CTCTGCAAGAACCTCATCTCCTTCTTCTTTGTTTTGATATT
GCAATGGTTGCCACACTTTGCGACCAGGAAGAGAAATCTTA
CAAAAAAGACGCCTACCATTCCTTCTGGACTCACGGTTACT
CTTATACAAACAATCTTTTACCAGCTGCGCCTGTTGGTCTC
CTAGAGGTCGACGGCAGAGGCTTCTTCGATCAACCCTAATC
TGCCTAGTCTACCAAGGAAACAGCCGGAGCTTGAGCTTTAT
AACTCCAGGAGTACTTGTTACTTTGCTAAGTATCATGAATT
AACCTAATTTACTATGATCTCTACCAGGCTACACGACTAGA
TCCACAAATCCAAATTCCAACTCAAAACCCTAAACCGGGGG
TATCCATATAACCAATAGAGCAGACACCCGAATTTTCATAT
TGATTCAGTTGGTTAGGTTTCAAGCCTTTCTCCTCTCCTAG
AGAGGATGAGGGAGAGAGAGCTGAAAGTTATAGAATGGAGC
AACAAATCTGAAGTGTGAGACAGAAGTCACAGAACTAAGTA
CAAATATCCTACTCTTGTTTCTCCCCACACTTCCTTTAAGA
TCATCACCAATCTCTTTTTTCTTGAATGGGTATTTATCGTT
TTAAGAAACAAACAACAAAGCTCCACCTACGATCATATCCA
AAAAGAAAAGTTTGTAAAGGCATTTGCCAAGAAAATTCCCT
CCCAGTTGATACACTACCTTCAATGTCATGCAAGAACGTGC
AACCTATTGCGCATGACAGGCTACATGAGAACATGATTCGT
TTGCCTTGTTCTTTATTTTTCTATGAAATGGACAGAAAGCG
TCTGAGGATCCCCTATCAAGCTCTTTGAACTTTGAGGTAGA
GCGTGACATTTTGAGCACCTCTCCATGAATTTTATCAGCTG
TCTCTTCTATCTAACCCGGTCCACATATCTCGATTTTGGTC
GCTCAAGAGGCCGTCGCCTTCGAGTTGCTTCACAAGAGGGT
TAAGGATTCCACTACTCATGCTCGTTTATTGGTGAGTGAAT
CTTGCAGGGGCTGAGAATGGCGTTGTCAATCCCGAGTCTGA
AGAATGAAGTTTTGTTTGGACCGCTTCTTATTTGCTCGTAC
GACACCCCTATCCAGTTGGTCTGAATTAAGCCCACACCGGT
CAATGGAGTTTAAAATGGGACCTGAAAACAATGCAGTTTTG
GTATTTGGGGTTTTGGAACTCAAAAGCTCTATGGTAGTATG
GGTGATCTATCTTCACACTGCTATAGCTTAAATGTGAAATG
TAATGTCCATTAGTTTTATACATAGGAAACAAAATGTTAGT
GAAAAATGACTTTTTTTCATCGTTAGAATGTTTATTTGCCC
AGTAAAACCAGATGGAGAAACTATTCCATTGCTTTGTACCA
ATTCGAGAGAGATAGAGAGTCGAAGAGGAAAACCTGATTGG
GCATTCCAATTAAATTTAGACATGTGGATTTTCTTCATGAA
GAATGCTGCAATACAGGAGACAGAACCATTAGGATACTGTT
ATTCTTACAGGCATGCTTCGCACCTTGCAGTTATCAAATCC
TATACTACTTATCTTCAATTCTGAGTCTTTGTTCTGTTGGT
CGCAGCATAATATATAGTTACGTGCAACATTATGTAATTCC
TCAATGACTGTATTGATGATCAATCGGCTTAGGCGCTCTAT
GCATTTCTCTATAATCCATACACTAAACAACACGAGCATGG
CTGAAAGATCAAGAAGTTAACAGAAGTATCAATATCACAGT
GAACAACACTTATATTGAAGCTTATAAGGTCTCCTCACCCC
TTCCATCAATCCATCTAAATCTGTATCAACTAAGTTCCATA
GGGTGGTCTGCGAGCACTTGCAGTGAAATTGGCGGGAAATG
CTTGTGTGCAAAGAGACGATCACATGTATATAGTAGCTTTA
AAATTAAATATCGCATGCCACCAGACCAGAGCTGTCGTGAA
AAATAAACCACGGATGTAATCGGATTTTCAAATATTTTACC
TGTTGGCGGCCCTCGACGGTCCCTTGGCGACACATACACAA
TTATCATAAGGATACTGCATCAGGCAGTGCTTCTATGGAAG
GTTGGTAATTGCCTAGCCATCCGAGTTCAACACCTATCACG
CAGCAGAGAAGGAATAGGAACAATAGAATAAGATTTGACAT
CATATATATCTCATTGTAGTCAAATTCAGCACATCCCAAAT
TCCGGCAGCGGCCCCAAGAACTGATTGTAGCTCACGTCGAA
AAATTATTCTAATCACCAGACAACAAATTTTTCAAAAAAGA
CAATTTAGGGATCAACCGATCAACTAAGCTCTGGTCATTAA
CCACCTTCGATTAAAATTGACTTCGATTAGAGCTTATTTAG
TGCATGAGTTTTGGTTATTGCATATAGTTGGGAATTTGGAT
TTTTTTTTCTTTTTTCTTTTCTCATGTGTCATTATGTAATT
TCATTTTTCTCAAAACTGTTCCTAAACTGAAAGAGAAACTT
TTAAATCCGTTAACTTTTTTCGTTTAGTGATGCAGAAATCT
TTGGATAACATGGCCAGTTTCATAGCTATATCAAACTGCCT
ATTCTTATTTTCTTAATTTTCATTTATATCAATATCCTTTT
TCAACGCGGGGTTATAAATACAATGCTAAAGTCAACCAAAG
ATAAAATCAGCGAGGTGAAGCTATTCACTGGGTCAGTAACA
ATAATCCGCTTATGTAGAAACCTTGTCAGGCGATCTTATTC
TTGTATAGACTTTAGAAATACTTGGACAATTTATGCATGAG
ATCTTGGTAAATTTTTTAATCGCAGCGGGTATGCATGTTTG
GTGAGTTAAGGGTATAGTTTCTTGAAGGTCTCTTCGTGGCT
TTGATTTTTTTCCCTTAACTCATTCTAATGATTCTTATTAA
TTTCAAGACAGCATTTTATACTCGAGCTCAGGTTTTTCTAC
TCTCGATCCGTCGAACACAACTGTGTGGACTGATGTTCTAA
ATTTATCCGATCGATGGATGCTGAGAAAGAGGTGTTCGATC
AGGTTAAGCTGGTAATTTAGCTTCTCAACCCCCACACACGT
CCTTGTGTTATTCCCTAAAGCTCGTTTCCTTTTCAGCTGAT
AAACAAAATTACAGAAAGGACTCTGATTGCAAACCATTTTA
AATAAAAGATAAAAAGATAACAAATAGTAGAAACCTCACCA
TCCTTTCGGTACATGGTAGTCTATAATGTCGGTTACTAAAA
AGTACGGAGAGTAAAGTGGACCGCAGTTATAATCGTCTGGT
GAGCAAACAATAGTTGGTTACTTGGTTTAACCAGCAGCTCA
CTCTTCTTGTTCTTCATTTTCACTCTCCCACACTCCAGAGA
GTAGGTCGGATTTTTTATTTCCCATTTTTTTCCTACTAAAG
AAATCAGGGCTATTGAAATGCCAAGAACACAACTGGGGTAA
ATCTGACCGTTGGATATGATCGTAGTACTTAAATATGTATG
TACACCATTTTCTCTCATTTCCTTGAGCAAATAGACAGCAT
CTGGTTATATGCAGCAGTGGCCTCGGCATCATATATGCCTA
TCATACGACAACCATTGATTCCACAAAGTTACATATGATTC
AGGAAACAACCAAATATTATCATCGTCGTGGATTTCTATTG
TAGAAGAAAACAACCATGCTCGAAACGACGCCGCTTTGAAA
AAGAGGCACACCTAGGTGTGCATATATATATAGGGGCTTTA
CATTTAGTAACTCCTCCTTACGAATTATATTTTGGTTGTTT
CATTTTGTACATTGATACTACAGCATATCATGCACGATTTC
GAGTGGCACTATGTGGTAATCTCAGGTGCAATTTCCAAGTT
TTTGATGATAGTTAGGTTATCCCAGAAATTGAGTTGTGTAC
AAACGTTAAGAGTGAGTGGACAAAATAATTTAAATAATTTA
TTGGTCTCCTACCACTAGAACTAGAGCACAAATTAGTATGA
AATAATATATATTATTTTGTCTATATCCTGGAAATTACTTG
AAATAATTTCATCCGTAGGTCGTCTCAAATTTATTCTAACG
ATCAACATGCTTATTATTTTCAACTTTTCAAGAGCCAATAA
TAATTGGATTCTCATATCAACTAATTGGACGTTATGTCTTT
CATAAATTGACCCTTCTTCTCTAATAAATTTTTAATTAGTC
TAAGTCTGTCTTTTATAATGCAAATGTAAACATATCTTTGC
TGATGTTGAACCATGGAATTCCGGGAATTATGTGTTGTTGT
AGTATCATAGGGAAGAATAGCTAAAGACTCTCAACCTGATG
CACCTAGCGTTCTGATTTTTCACACTGGAAACCAAAGAAAA
CCAAACTAGATCACCAATTTCTTTTGCTTAAAAACCTCGAG
TGTCCATAGCTTCATAATTTCCATCTGGGTCTGATCAGTTT
TTTCCCAATCTATGAATTGTCAATCCTCGTCTATCTTACAT
TTGGTCTATCACTACACTCACAACAGTTGGCTATGGAGATT
GATGAGAAAGTTAATTTAAACTGCACCTATATAAACATTAG
ATACTATCATCTGCCTCCGACTCCACAAAGGGTAACTTGGT
ATCCCTTTTAATGTTATTGGCTCAAGTGTTTTATGTTTATT
AAGTGTAGTGCTCGATTTCACTTTGTTCACCTTCCGAGAAG
ATCAGTGAGGACCTTATCCTCATTTATGTGAACTTCTTGAT
AAACTTGTTTGAAGGTGATGCTTTTCTTTAGCAGTGTGAAA
TATGTTGCCACAAACCTCAACTTATCTCTCTTCAGTTACTC
ATATAATAGAGCTTAATCATCACCACAGTTGATTACTTGAG
TCCGATAGCCGAGCCATTAGCCGGAGCGAAAAATGCATGGT
CTATATAGAGTCCCATGAGCCCTGGAGTCAAGATACCAGCA
TTTTTACAAGTTATGTTTTACTCATTCCTGTGGAATGGCAA
CCCGCCTACTGGTTCTAGAGCCTTCAAGGCTTCTTCAACAA
TTTAGAGCTTGAAAAGGAGGCCACCGTGTGTGGCGAAGAAA
TCACCCAAATCCTTACATGACTTGAACAAAGAAGGGAATGT
TGGAATAGTGCCATTGCTAACGAAACTAAGCATGCTTCACA
CCATGAAATCGATATGCTGTCATGGATGATGTAATATAACA
CCCCCCTTTTATCTATTGTACCATGTGTATATCTGTAACTG
GTTTCCTTCATGCTCTGAGTCACAGTACACGTCCTGATAAT
GAGTTGAGGGACTTGGTCTTCAAGCTCACAGACTTGTATGC
GGTTTTAGTAAAGATATAAACTCCTTGATTTAAATTTCCCC
GTTCTAGGGTCAGTCTTATTCTTCAAATGGGTAGTTTATAA
TGTTTATCTGTTCAATGATGCCATTTCTTCTGAGCAAGTTC
TTGTAGTTATGGAAAAGTAACATGAACAAACAGTAATTTAA
CCAAAATTTGAAAAGAGAAACAGATAGGGTTTCTGTTTCAA
TCCTATGTGCATATCCATATCCCATTATACATAGATATATA
TTACAACTCAAAAAAGGGGTCGGCCAAAGGTACAAAACTAA
TGACGGCTTCATGCTATGTACCATAGCCAGCTGTGTTCTTT
TTTATAAAATTCTAAAAAGACTAAGATGTAGAAAATAATGG
GTATTGAATGCAGCAATTTACATGAAATAATCTAAGTTCTA
ACTACCGTACGACGTTGCGTCGAAGCTTCATAACGACAGCC
AACAAAAGACTTCAACCAAACTACCACCCACCACAAACAAC
GGAAAAATGGAAAATATTAACACAACATGTAGAATATAGGA
CTGAAGACAAACCCATTGGGCAAGTCAAGAGATATATATTT
TCTTTGTATTGTGCTTGAAACAAACTTCTGATAATGGAAGA
CACGAGGTTGCTTCCTCTGACGTTGGAGGAATTAGAGGAGG
AACAACCGCAATCTATGAATCCTTTTGGGAATCCTCATGGA
CTTCCGCTGAATTTCTTTTGCAAAGGATGGGGAAAGCATAT
TGAAATGTTGCAATATCGATCTGACAATTGTTCGTCTTTCA
GGTCGTCCTGCTCGAGTTGACAACTGGTAAAGAACCCAATG
GACCGTCTTGGCTCATATTGCAGATGAGGCGTTGAAGGACA
AAACCAGTCGCAAGGTTGTTCATGAAATGTTTAAAATATGT
CGCCTCCACCACCTCCGCCTCCTCCGCCGCGCCGTGAGAAA
GTTTTTATACTTGTTCATTTCCTCCGCAGCCATCCTATCAA
GAAAATCAGTTTGTTGGGTTCTATAATATTATTATTCTTGT
TGTCTCGACTAAAAATAAAGCTAAACTCAAGTGATACGATT
CTTGCCTTGATCATAGTTTTCAGTGCTTGGTTACATATGGA
AATTATTGGGCATGGTTGCTCATTCCAATGAAAATCGTTTT
ATGTCGTTTTATGCAAAAAACCCATTTACAGCCAACAACAT
ATTTCATCATCCATCAATATCTCTCCGAAGGAGAACTGAAA
TAAAGGGTGGACCCGACAACCCGTGTAGGCCCACGAGTCCA
TTCTGGAGGCAGATCTGGATCATATTCCTGTGATGTAACTT
TTTGCGTAGGGATTTTGTTTCCCTTTCTGTTGTGTGTTAGG
TAGGTTTTTATCCCAACTCCCTCTGAACTGCAAAGCACAAG
TTCTGTAAACTCGCATCCATCTTCCTGATTCTATTGTCATC
ATGTATCCTTGTGTTTTGATCATAAAGGGATAGCCAACAAT
TCATTCCTACAAAATTTCATCAAATTTGAAGATCATTTGGG
AAAATCATCTTGGTATAAATCCTTAGATGCAACTAACATTT
AGTCCCGTTACGCGTAAGCACAAGCTGGCATTGCAGAACAT
TAACCATTCACAAATTGAAACTGCTAACTGAAGAACAGAGA
ACAGTAAAAGACCAACTGAGCTTTCTGATGAAGAACTTCAA
TGGGGTGAGTTTTTTTTTTGCGGGGTACTAGACATAAATAA
TTAAATGCAGCAGAAATAGTCCGCACAACCATAGGGCAAAG
TGGAGCTGTAATCGGAGTGTCCAATTTCGACCCTGTTAAGA
ATGATTAGATGTCACTTTATCGATTTGAGTAATCATTCAAT
CTTTCCATGGTCGGGGCAAACGTACAGGTAACTGTAAATTA
AATAGGAGTCTCTTCTTCTTCTTCTTCTTCTTCCTCTGCCA
TAAGAGTACGTACATGGTTACATTCCTATACTTTTTTGTCT
TAATTTAGACTACAAAATGTCAGGTGATCTTGCCTGTATGA
ATTTGTGAACGAGAACGAGACGAGGCCAGCTAGCGTGCCTC
TATAACACAAATATATAATACTATGCTATATGCCATCATTT
CTGGGTGATTGCAGAACAAGCTCATCATCACTTCAAGTGCT
CAGCAAGGCGTGGGGATTGACTAGTGTGAATAATAGTTGTT
TGGATTCACCGGCGGATTTACCGTAATTGGCTGAGAAAGTT
GTTGTTCGGAATGTTTAGATCCTTTTCTCGAGAAGTGAACT
TAAGTAGAATTAAAGGAATGCATGTCCTCTTCAGGCGTGTA
TCTACCATCACTGCCATTATCAAAATTGAGATTATAGCTAT
TTTGTTATTTCACCGATTTTCTACCTATGTTTGATTTGGAC
GGCCCCCGAAGCTGGAGATGCCAAGACTTGGACCCTCTGAA
TCACACCATCGTTTGAAGGACTCTGCTGATCATAGTATTTA
CGCCAAGTGGCTGCCTTAACCCTCCTTGACCCGCCAAGAGC
AAGTGTTTAGCTCTCCTTTTCTAACCATTTCATTACACAAC
ATGCTTGCAGCGAGTTAAAACTTTCCCAGAGTGAAAAGCTA
AGTTTTAAATCTTGGCTCCGCCTCTGCCTAGAAAGGCAGCA
CCACCACATCACCAGTTGGACCTTCAACAACACTGCAACAA
TCTTTTCTCTTCAATTAGATCCAAGAGTAACAAGACTTACA
ATCGTATCATCGTAGTTCTACATTCTTACGACCAAGTATTA
AGGGGTTGTTCTTATATTTTCTTTACCGAACGGTTCAGTAC
TGGGAAGGCAACCTCGGATTCTCTTTTGCTTGAAAGTCATG
CGACAATGAGTCTATTGCTTCGGGTGTGGAATTGAGATAGA
GATAAGTAGTACTAGCACCTCCTGCCAATAATTATACAAGA
AATGAATTTCCCAATTTGATCGAGAATATTTATCAATCCTA
GGAACCTCAGACTTTGGCAACTGGCCACCAGACTCCTGTCA
TAAATGAAAATTAAAATAGACTGAAATTACAAATGAAATGA
TGATTCCGAGTGAGATTTTTCCGTTGGAGATACGATCAGCT
TTTGTGGCTCAAAAGATGTTCAAGAAGAAGAGCAGCAAGAA
GTGCATGCTAGAGAATTTGTCTCCAAGAGAAGGAGAACGTA
CAAAAATTTTCAAATTATTTCTCTTAATTACGTTATTCATT
CAGCAAATTACTCCAAACCACTCTAAATCCTCCCCCATTGC
GTTTCGGCATTACAAGTGATCAAGAATCGAACACGTTCTCG
TGGTTTTATTCTTTACAGCTCTTTATGCCTTAATATGCTTC
AGGATGAGGTTGAAGTAGTGCGAGCTGATGATAAGCCGTTT
TCCATTCTTTCGCTCTAATACGGGCTAAAGGATGGCACGTT
TTTAGTTCCCCGCTTGATGGCCGGAGGAAGGAATTTCCGGC
ACCATATATGCACTTAAGCTCAAAAAAGCTTCCACACAGAG
ATCTCATAGCCAAATGATTTCTTATTCGATCTTGAAGTATC
GCCGTACGAAACAATGTGATCAGCCTAAAAATTACAAGAAA
GTGAAGAACCTTAGGGGAAACATCCCTGGTTTTCCAAAACC
TTTGTAATGCCAATATGATGCGAAATGGTGCAGATTATGCT
TTGAGTCCAATGGTCAGTTTCAAGAAAAAGGTGGTCATCAA
GAAAGGTATGTCATTGTCAACCTGTGTATAGTTCTCTGCCA
CAAACTGCAAAGGCCTTCTTCAAAAAAACAATCAGCCTCTC
GAAAGATACAATACCAATGACAATGTGACACTTGGGATTCC
GGACAAAAGCCAATGGAGTGCACCGCAGGCTGATACTGCTG
TTCAGATGAGGAAAGAAATGCTTGCCAGCTTCATCAAGGAT
ATCAAACCATATGCTGGGGACATGGTATATTTTACTCCAAT
ATATTCAGTAAAATTTCAAACAGTGTTAATGGTAGTAGATC
AAAAACCCATTCCTTAATTTCACTGAAGATTGAAATTTAGG
GAGTGCTTGCTTTGGCTGATCTTGGCCTGGTACTAAGTTTT
AATTTAATATTCTATTCACTCATGCCAACAACATTTGCACA
AACCCAATTTCCAGTTAGTCCCCACCACCCAATTCAACCAC
AACATACACTAAAACAAAAACTGCAGTGTGGTGTAGGGTAG
CGAATCTTGAGGAATTGAATCTTGCATTTTGTGAGGGTTTA
AATAAAACTGGCAGATGTGGCCTGGCCATGGAGTTCAAATC
CTCATTCTTTTTCTCCAAAACTAACCTTTGCTGCATAACAA
AAGCTTATGAGAGATTGAAGCTTACTGAAGTCCACTGGTAT
TAAAAAAGAAATTAAAAAATCTTCCACATTCTATTCAAATC
ACCGCTATCAGCCCAATAAACATTCTAGAACAATCAAATAA
TGCTCCGACTATGGTTCTGACATAGGCCAGTTGTGTTCGTT
ACCATGACACCCGGAGTTTACAAGAACTAAACAATAAGCAA
TCGGGTTGGGCCCGCGATGACTACATATCTGTCGTGGCGGA
CACCTGGTACATCAATCGAACATGACAACTACACGTACAAG
CCTTGATTCTTATTTTTGTTCAATTATATGTTTTCTATGAT
GTTGACAAAATCACAGAAAACAGTTAGCTCTGTGCATTCTT
GCTTTAAATTTCTCAGCGATCTAATTTCCATAAATCTACAC
CTCTTGCTAACATCGTCTTACCTGTGCCGGGTGGACCGACA
CTCCCTTAAAGCTCCATGAACCAAAACAAAAGCAAGGCCAA
GCCAAAGGGCTACCTTGGCCCGCTAAGTGGCTGCCTTGACA
CTGATGACTTTCGTGATTTGCTCATGTAAGTCGTTTTATCT
AATGACCGAAACGTAAATTACAATAGTATCAGTGTATCATC
CAGGCGCCTTAGGGGTAGAACTACACGATATTATTCAAGAG
GAACTTGAGGTCCTGCAAGGCTGTGCTAGGGCTTCAGTACT
CAATGTTACTTGAGTAAAGACTATTTATATAGTTTTATTAC
CAAACTTGGAACCACCTAACCACCTCCCTCCCTTGTCCCAT
TGCGATCGTTTCTTTTCTTACGTCATGTAATGATATCAGTC
TAACGTATATTGGAATCTAGCGGATTCTGTTGCATCTAAAT
ACCACAATGCCTTTGAGCTGCTGGCAAAATATGGAACTACT
TCCTTTTAGCCTATTGTAAGCATTGAGGGCTTTGTCTTGTA
GGGTCTTTTCAGTTTCCTTACAGAAAATGGAAGAGGGTGCA
GGCATAAATATTGTTGTATGCGACGATTGTTGCATTCGTTG
CTTGCAATTAATGAGAATTTCCACAATTCTTGCATATTACT
CCTGAAAAATTCATGTTATACCTTATCCATGTTACAAATAA
AAACCAGTTGACTCTAGCAGCTTTGTTGAGAATGTATTTGC
GCATCATCTTTGGGTCAAGACTCAAGAAAGTAGAAACCAAC
CAGTTGCAAGAGCAGGTTTGCACATCTTTGTTTCGTCATTA
TACCAACACCTAAGCGGCTGCCTGTAAGCAGATAACCTGCC
CATTTGTGTGTCCTCTCGGTCTTCCTCTTCTGAGAGTTTTG
GGGAGGTGGTTCAGTTACCGCATGGGAAGAGAGCAATCGGT
CTATATATAAGCATCTCTAGCAGCATTGATAAATTAAAAAA
CTACTAACATTCTTCCGCTTCAACAGATTCTTAGATCGAAA
ACCACAAAAGCAACTTAGAGCTTGGATAAAGGGATGAACAA
AAGCTACTCAACAGGTATTGCAAAAGAGTTAGCTAAATATT
CCCTGGTATTACATCACCTACCTTTGCTTCATTGACGGTCT
CCACCGTGATTCTACATAGTCTCCGGGATTATGCAGAAACA
CGTTAGATTTCGGCAATCAGCAAGAGTATGAAGCTTGGCAG
GACAAAAATTAGATCTCGTACCTAATTTGTAACTCAATTTA
TAGATGAGTACCGGTAGTAACATGTCCTTAGCATAGGCACA
TCAGGTGAGTCATCTAATCTCATTTATACACGAGGTTGATC
AATCCCAATCCAATTCTTTTCTAGTATAACAAACATCCTAT
GAACAGGACGAGAGGAGGCCCGAGCAGAGGAAGCCTCGGAG
ATACTTTGATCGGTTGGAAACCACCTAATCATAAACTTTTA
AATTCCAGCCAGCGAATCTGCTGCGGCATAATTCTCTTGAA
AAGTACTGTTCATCAATCTTCAAGTACAACTGGATCAGAGA
GTAACTATTGGGGGTTGGTACGATACGAGGATGTATATAAA
TGATTGGTAAAATGATTAATCAGTAATCTATTAAAAAAGGC
ACAATTTCCACCTCTGGATTCAAACAAGGATAACGATTATC
GTTACGGATTCTGTCTGCTTCTGCGGCATATAAAGCCTTTC
TTGATATGTTGGTATAAGTGCACGCTCAGGTGCGGAAATTT
GCATTATCAATTTGTGATTGCTCAAGATACTTTGCCACTAG
CAAAATTTGTTAGGAGGTTCCTATAAGCACACCCGAAAGGA
CTAATCCAGCCAATTGAAAACAATAATAAATCGAGCACCTG
ATCTTATGCAAGACCGGTGTCATATCAATAATATGAATTGG
ATTCATATAAAGAAAGATTGCATAGACCGGAGAGTTCAACC
ATTTGCTTTCTATGAAGATGCAGAGAATTGGGAAATGTTCT
GCAAATCTGATCTAGAGTAACTTTTGACCAGAATGTCCGTT
CATGAAGAGTGTAAATTTTACTACAACTACTGCTCCAAACG
CCTTATCATTATATATAGAGCTGCAACTACAAGTGATCTTT
GAGGAAAGACGAAAGAGAAACAAACCCTAGGGAGGAAGAGG
TTATTTATATTTGTTATTGACTAAGGTGCCAATTGGTTAAT
GGACCATGTTAGGTGTTGTGCTTAATTACCATAGATTCCAA
GTGAAAATCCCTCTATGGTTCAGCAGAAGACCGCCGAATCC
AACTGTAGCCGCTGCTGGTGCTGCTGATATAATGAGAAAGT
TCAGTCGGGAGCTTAACGTCCGTTGCCAAACCAACGATTTC
GGTGAGCTTAGTTATGGTTGCAATATTAATTTAAGGGTGCC
TCGAGGCTTAACATATATTGCATGCAGCTATATATATATAT
CATAGAAAAGCGTGAACATACTTAGAGGTATTCAAGTTTTG
TCCACCGTCGTCCGGCCGAGCAAGGCTGTCGCACCGATCCC
AGTTTGCAAAGCTGTTAATGCGAAACTGGGCAATATGGAAG
GTTACAAAGTAGTAGTATCGCATACACATCGAGTGTTAGGA
ATTCTTTACTGCCCACCATGCTCTATGTTCAAGCTCCACTG
AGAAGCAGTAAGCAGGGGATCAGAATTCGCTAGGAGCGAAG
TAAAAGACAATGAAGAAAAGCAGAACGATCGTAATTATTCT
ACTATTTCAAGTAGAGATTTCAAATGGAGGCATGTTAGTCA
GTGATCGTTTTCCTTTCCAACTTGAAACAGGTATGGGGTGT
GAAATCGCCGCTGTGCAGGACGACGTCGTTTGACACCGGAG
CGATTGTGCTCGCATTTGGACGATAACAATTCCTAAACTCT
TTTGGAAGGAGATTTTGTTACGGCCCACTAGGCCCACCAGG
TCGTCAGAGCCGTACGGTGGCAAACAGAGAGATGTCCGCAC
TGTGTAAAAAGCACTATTTCCCTTTTATCCCGTAAGAAATA
TTAGCCCTATTTAACCCTAACGTAATGAGTCGATAGGGGGG
TCAGCCTCTACATACAAAATCATAACATTACTTCTTAATCA
TTACACTTGGTTTGGGTTCGCCACCAGCCAATGGACATCTT
GCGTCTACAGTAGGATGAGACTAACCTGTATACAGGTCTAG
TTAAGGAAATATGGTATAAGCATTCTGATATAGCATACTGA
TTAGGGGGTTAAGCAAAGTTCAATGTAATGTTGTTTGTGTT
CTTGACCTTTTTGTTGGTGACAATTTTTACTGCTTGAAACT
GGTTGCCATTCTCATTCCAGCATAGCTAGGGAGAGGACATG
AAAGTTACAAGACAAGTAAACAAGAGGATTAGGTTGAACTA
GTAATGATGGCATTGAGGATCCTGACAAGAAGTTTTTAATA
CATAATGGTGCAACGAATAACCGCCACCATTATGGTGTGAC
CTTCATGAATAAAATGATGACACATATTGATACATATCAAA
ACTTTGGCCTCTGTGGCCTACGTGATTCAATGCGATCGATG
AAAATGAAACAGCTTAGCATCTTCTTCCCAAGTGTCGCTTC
TCTGGATTACACCAGCTTTTCCAGAATGCTAGCTTTCAGTT
TTAAATAGAGCCCAACTAAACTCGCTAGGTGTATTTAGAGA
GTTTTCAGATACAAGCAGAGCTATAGAACAACGTATGTCAA
AGCCACGATCCAGAATTGTACTCCTTCGTCTAGTTGGGTCA
TCATTCTCTTTTTCCCTGTTCTGTAACTTCTTTCAGATAAA
CACTAAGAGATCCAGGCCCCCTCGCTCTCAATAATACATGA
ATCAGTAACTAAAGAATGAACTTGCTTTTGTGTTTGATAGA
TCTTTTCGTTTGTCCATGAACAGTGTAAGAAAGAGCGCTGC
CAATATACTCCATGAGAAAGCATATATAGGTTTGTGGTGAT
CACAATTCAACAAGACATTTCCAACACAATTCAACAACAAC
AAATATATTTTGAACACTAGCTGCTTTGGCTGATGGAATAG
AATCCCTGACTTTCCAATATCAGAGGTTTGCAATTTGATTA
TCATTGTTTGCTTATGCAGTCAATCCTAATACGATTCACTT
TCTTACATGCTTTTCATGATCAATTAGAAATTATTCTTCTT
AGCAAGAACAACCACACCTACTTTGACCTCCGCTTGTTCGA
ATGAGTAGTAAAGGATGTCTCACAGCATATGCAATGGCATA
GATCACAATAGCACCAAGAACACTAGCACGCGTCCAATCAC
TGTCACTGACACCATCTTTTCGTGCTGTTCCTTGTTGCTCA
GGGCTTCCCTCCATGGTTTTCAGTACTGTCCTCCAATTTTG
GAATTAACTTGTGATTTGAACCGTCTATTTCAATCATTGAA
ATGGTCAGTAATGAATATTCCTTGTGTTTCTTTTGTCACTC
TTAAGCAAAGCTAGCAATCACCCTAGTTAAAACTGCCATAA
GATCAGTGCATGTTATATGACACCTGAATCTCTCCAAGTGA
CTAGAGAGATGGAGTAGTTGCACCACCAATGCTTGGGGCGC
ATCTCAAGTTGCCCCTAGTGCTAGGAGGCGGAGCGCTGACG
TGATAAATTGGTAGTTGTGTCATAGTCATGGATCCGGAATA
AGAAGCCTTTTGTCTTTGAGCAGACAAGACGCATTGGACAC
CTATCCGGCATCCTCTTCAACAGGGCTAGATGTGTCAAACC
GGGAGGTGGAGGTGGTAATGCATGAACTTGTGCCAGAGGTG
GGTAGGAAAACACTAAGCAACAGTCATCAACTTTGTATCAC
TTGTATCCCGTAATATTGGTCAGAAGACACTTAACAAACTC
CGAGGCTGGCTCCTCAAGAACCAATAACTTGGGCAGGATGA
ACAGTGATGGACAATAATTTCAATGCAAGAGTGAACATAAA
TCAAATGACAGTAGTTTATTCTCCTCCTAATGGAGGGAAGA
GAGAAAACAGAGATAAGAGGCATTGTGTTAGTTTTTCTTCA
CACTAAGTTTCATCCTGCAGCTAGCCGGCAACGACCATTTG
GAATTTGAGTATAATGAAATCGAATCTAGTGTGCGAGAAGC
GACAACATGATGATGATTGGCTTACAGCATCTTCATCAATA
CAAGATCAAAAGCAATGAACCACAAATCCATACCTGCAACT
GAGTCAGAAGAGTGATATTTCTTCTTTGGATAGTAATCACT
CCGATCTCGTCAAAGGTGAACACTCCATCTCCCAAACCCTA
CCACCACTGCCACTCTCAAGCAGCAAGCGCAGATAATACTG
ATTTGGTTGCTGATGCAATGCAAGTTGCATCTGCAAAGGAT
TTCCTGTTCCCATTACAAATCCTATATGCTTTAGTATTCCT
CTCAGACGACATTTATATGTCATCTTATTAAATACAATAAA
AGATATTATACTGAAAGGTTCACCATCTGAGTTTAGTACTG
TACTGTGACCTTAGCAGGGTCTTTGCATGCGTAGCCTACAG
AGATGACGAACCTTAGGTGACGAAATTTTCGTCGTTTGAGT
TTCCTCTTCATATGTCAAATCTTTCTTCAAACTTATCGGCT
CTCCAAAAAAAAAAAAGTTACTCTGATTTCTGTGTTAAGTT
AAGTAAACTATAACAAAATACTTTTCTTATTGAATCTTCTT
TTGGCGAATTCATAGAATTGCCCAAACTTCTAATGCACAGG
TCTAACTATAGTTGTATGAGCAAAATGGCACAAAACTCTCC
GTTTGTTAGTGAGTGGTATACAATGTACAACAGGGTCAATA
AAATGGAGTTACAATTGTTACAACCAAAAAAGGAAGTGCAT
GCAGAGCTGCTCTTGCTTTTCTAGAGTCCTTTCCTTGATTT
GATACAAGTCAAAATGCAGACTGTTCTTGAAGATTTAGGGT
ATTTAGCATAGTGAATATGTCACGTAATTATGTGTAAATGC
TGAAAGCTGGAAGTCTGGAACCTTGTCTGACAATTTAAACC
ATTTTTTTTCTTTCCTGTAACTCTGTAAGTATTGAGAAATC
CCACCTCAATTCTATGAAACCCTAACCTCCAGTTCTCCTTT
ACTTGAATGAACACGTCATTCGCCTCCGGCGCCATGAACAC
AACCCAACAATCAAACACTTCATATTCATATCAAACACTTC
TCACATATCGCATCAGTATTCTTTCAAGAGTCTTCGACGTG
CCTCAAGTTCTCGAATATTGCATGAAACAGATCATGGCAAC
ACTCATTATTCCTCATCTCACACCAAAATTATCGCACCCCG
AATCAGCTTTGGTGAGGTGACCGAATGGTGTGATAAACCCA
AGTATGAGGAACTTCGATGACAGGAGGAGGCTCAATGACTG
TGGTTGCATATGTGCATAATCCCTGCTGTTTATTAATGGCC
GTGGCTGCCAAATTAAGATGCTTCAATCCGCGCGCATCTGC
AGCCAGTCCTTGACACGTGTCGGTTTCTCTTCTACCAGTGG
AATAGAGTAGTCAAGAGTTGCAGCTAGCTAGGCCACAGAGA
ACCTTTTGTGCTTGGAATTACGAATTACGTCCCTTCGGTTT
ATCCGCCTAGTAATCTATATCATACTTTGATCGGTTGGAAA
GTCTTCTGTCTTCTGTTTTTCAGAACCAACTTCCATCTTCT
TTACATTATCTGTTCTTTTTCAGCAAAACCATTTTAGGGGG
ATAGTTTGCACTTTGCAGTACCTACCTGCACATTTTAGATA
TTACAGAAATATGTATGTAACTCTCTGAAATTAAGATTAGA
CTTGAAGGAGCGGCCTCTGACCCGTTTAAAGGGCGTTGGGC
GAATTAGGCAAAACTAAGTACCTAAGACTTCTAATACAATG
CTTACCCTAATCCTACTAAACTTCTGTTAATTACTTGATGG
GTACGGAAATCTTTAGAATGCAATCTAGGGAATTCAATTGC
GTTTAACAAGAGCTCTTAGTCTCTTACCATATATATTATGT
AACTAGGAGTAAATATCAAACATCAAACAATAAGGTATAGA
CTATGAACATGGAAATGGAACATATTCCATAGGCCAAGCTT
TGTTTTAGATCTAAAATATTCTTTGCTTTAGGTGAAGATGT
CGGGAAATGCTGAGGCTCAACCTCAGCAAAGTCACGTCCTT
TAAGAAATTCTCATGGACATCCATTCGTCCACTCAAAACGA
TAGAACTTCCGGCCATATATCTACGCCCCCTGCAAGTCACT
GCCTGTCAAAAGTAGGAAGTCCATTTTCCCATAACTCCTGC
CCTCATCAAGCTAGGTTGTTCGTGTGGGTCACGTATCACAT
CCATGTAAGTCCATTTTGGACCCAGATTTGTTGCTTTACTT
CATAAATTTTAATGGATTTTCTTCTGTTCTGACTTCAGAAA
GCGAAGTTGCTTGCGTAATTCCGTTGTGATTCGTCGCGCGG
AAAAATAATTACAGATTATGCCATCGTCTCTCTCACAAAAC
GAGTATGATGATATTGTATACATATGCTCACAGTGATTAAT
ACCTCCCTGAGCATAAACTACACCGTTGGATATTGGTCAAG
TTGAAAATTTTCGACTTTAGCCGACGACTTTTCATATATTT
TCACACTTATAGAATATGGTCTTGGTTATAAAAATGCGCGC
ACTCCAGATATCAGAGTAACCAATCCACCAGCACTAATCAC
GACAAATTTCCCTGTAGATACAAGAACTCAGCTTCTTTCTC
GAAATTTAGGGCATGATGAACCTGAAGTGAATGAACAGCGC
TCTCTGTGAATTTGAAAGAGCTCTCTACGACTGCCGCGACT
CAGGAGCTGATCAAAAGTCACTGCTAGCTTTCTTCTTGATT
ATAATGAGGTTTTTGAAAAACTATAGCCAAGAAAACGAATA
CATCCTAATAACGATCGAGGCATGGCCTAGTACATCCAAAA
CCCGTTTTCAGCTGCAAGTTCAGTGCCGACCGTAACTCCAG
ACCAAATAAATCAAAATTTACTGATCGCATTGTTTAGTTGT
CCTCCTTCCAACATCTGAACCACCCCTTTCATAGAGGGACG
TGTTTTTCGATTATTGAGGGCATCTTAGTGTATAGTAGGTT
GGTAATCAAATCAAGAGTTACAATTACTTTTTTCGTGAATT
TTTATGGTGCAGGGAGATATCAACATCAGTTGCATTCTGTC
TGAGTAATTTCCACAAGTCTCATTCCTTTGCCGATCAAAAC
AGAAGTGGATCTGTTGTGAGCCTAGTTGAGGTAAAAAGTAT
GTCACTCGGGGCATTACAGACCGGCGTGCGTTTCATGGCGT
AGTTGGGTCCCCAGATTTTGCTTCCATAGTGAACGAGTAAC
TTTTCTTTCTTTGATTTGGACCTTATTTCAAAATAAGAATT
TGCCCCTTGTGCATTTGTCTCTATCCTACTTGGTAGTCAAG
TTCATAACTCAGCAGGCTAACTTAAGGCTTTTGATGACTAT
TATATTTGACTGTTTCGAGGCATGACATCACATATCCTGTA
AAAATTGTGTTCAATTTTAACTGAAATGTGTTTCAATTTGC
ATCCTTCATTCCTTCTGAGGCTAGCAATATGATTGAAATGT
GTATAAGAATCCTGCTTACTCCAACCTAATGCTAAGTGATA
ATCTCTCATCTAATGCAATTCCTGCATGGCAACGTGGATGC
CAGGTTGATCTTCCTCGGTTCTTCTGGACTTCAAATTGCAA
CCTAGGTGGGTCTCGGCAGCCCATTGGTGGGTCTAGGCGAT
AAGTTCCTCACGAGTAATATCATAGTAACATCATGGACATA
TGGTAAACAAATATGGACATCGAGGCCTTGTATTACCCAAT
TTCTGGTGGCCATGAGTTTTCTTTAACCACTGATAACATCA
AGTTACTGATGCTTTAGTGGCAGATGTGAGATGCACTACTC
TCCTGAGGTTTCAAGTTGAACACTTCGTTTAACAGTTTAAC
TAGAAACGTAATTGCAGAAGCACTCGATTTTCAAGGCTGAC
CAGCCTAGGCGAGGATTAGGCGGAGATTAGACGATTTGTAT
AATTGATAAGGATGGTGTGACAGGGATCTCAGATGCTAATG
ATTCTTAGCAAGCTCCTCCTCATCAATACTACTGTCCATAA
CTGCTGGTCAGGTTAGTAGTCATTTTCTTGTTTCAAAATCT
TACAAAACCGCCATAATCAACGACGGAACCGGACGGAAAAG
GTCTTCGTGTTCCACATTCTCTGCGAATTTTTTTTCTAGAC
GGTAGGACTCGTTTAGTGAGCAATGAGAACTCCATCACCGA
GGGAGAGCTTCCAACGAGGACCTTACATTAGCTATCAAACT
CAGAGACTTGAGCCGCATTGCTTTGGTTAAGCTTTTGGATT
TGGATACAACTTTGATCATTCGATGGAGTTGGATTTGGAAG
TGCAGTTGGGGCTTTCACGGCAGTAGTACTGTTTCTAATGG
TGAAGAAATCGATCGTTTTGCAGACGTTTGGGGTGAAGCAT
TCTAAGGCTCCACAAATCGGCTTTTGACAATTTTCTACATC
AAAAAAAACGAGTTGATGATCGTCACTACAATCGTTCTCTT
CTCCACATCCTCAATGTTGTCATTCAGCATCAGGTTCTTGC
ATAAAGTTGTGTATAAGAATCTCTTTGGTCTATTAGCTTAA
GAATAAGAGCATCGATAAGACCTTCCCAGGCAACCTGTGTA
ACCTCAACACACAATATGGTCAATGAAATTATGAAAGCCGC
GACCTCATATCTCCAAGCTGCTATATTCTTAATCATACTTG
CTCGTTATGGAAAAGAATTGCAATAGAAACTCAAATTTTGC
CTTGAAGTCCCATCCAGAAGCTTATAACTCAAGCATATCCT
AGGTATTTAAACTAACCTTCCAAGTTATAAGTTATTCTTAT
TAACCTTGTGGTCGTGGGTTCGAGCCCCACGGTGGGCGTTA
CAGAAATTTAGAATTGATTGCTGTGGCCTGTGGGTACTACT
TTGTTAGCAGCTTCAGGAGTCTTGGTAATGGCAATCTGTTA
CAATGTTCTTTCATTTCAATCCATGTTATCTCAATTTTTCA
GGCCTGATACTGTGAGTGGACTTTTATTTGAAATAATATGC
AAAGAAGTTAACTTTGTTGTCCATTCTTGGTAAAAATTAGT
TATGAGACTAACCATAATAACAAAACAACCTTGACCCCATT
ATAGTGTAAGTGGGGAAAAGCTTGGTTACAGTTTGAAATGG
ATTTTGGCTGTTTTAGTTGACATCAACTTTTTAATATGTTT
GGGGCATTGACTGGACGGAACTTTGATAAAAATTTCTCTTT
TTCTAACAAATTTAACCTGTCAACTTAAATGTGGACCTTAG
AGAGGATAAGGGTAGAGAATCATCATTTATATGAACAAATT
TATAGCTGTGACCTTGTATTCTCTCTGGCTACAAAAACAAA
GAGTGCTTTCATTGATCTCACTTTGCCTGCTTGAAGTAGTA
CACTACATTTCACATGATTTCCATTCATTTCAATTAACCAC
TTCATGTTTATCAGTTATTACAAATGACAGCTTTTTCTACG
CTGAATTCATGCTCTGCTCTCCACTTGTGAGTTGCTTATTG
ACAGAGAGATACATAAATCTCTCTAACCTTCAAAGAGCGAG
GGATCATCAGGTTTGGGTTTCTTCTGCAATAACTCGGTCAG
AACCCGAAAAATTTCCAATTCACACTCTTACTACAGCACGT
CAGTGGTGAACAATTTTTAACTAAACAATATAATTCTGAGG
ATGCTGCATGGAAAGATGAGCTACGGAAGAGGACCAGATGA
CTTTGAAACTCAAAGTAAGTCTTGCGACGACCATCTCCAAG
GGCAAAAAAAAAAAATTGGACAGAAATTTATTTCTGAATCG
CAAGAGGATTCTATACCTGGCAAATGGAAGTGCAGATCTGA
AAGGAAGTGAACAGGGTCCTCGAACCCGTGGCCTCCTAGTA
GACTTTAATCTAGACAGCAACAATGACCTGACACTGGGACT
GGAGAAACTGATAGTTGAGACAAGGCCACGGTTATATAAAA
AATAGCATGTATGTTGGGATCCGCAACTCAATGGTTAGCAA
TTTGTGTCTTTACTAATATTCGGTACAAGTGTCTGTAGTGT
ACTGGAATTCGGTAAAACAACCTCTTCTCTCACATCACCTA
TGGATCCAATACTTCTGATGCATCCACCATGGTGAATCGGG
ATTAATTGCAACAACAAAGACTGCCTTAAGCTTCTTATAAA
ACATATTCCTCAGTCCTCCACCGCCGTTAAAATCCAATCTG
ACAGGATCACACTAATCAAGCACTTAATACACTTTTTAAAC
TTAACATTTGCCATGTCAATCAATGTGTCATCGTGGGCTAC
ATTAAGTAATGCTATCAATACGTATGATCGAGGACTTATAC
AGAATCTACTAGCTCCTTGACCTCATTGCCCTTATTGGCGT
CTGAAAGTCTACACTCTATGCTCACAGATTGATGTGTAAAT
TCACAAAGATGAAAGAAAAACTACTAAAATTAAAACTAAAT
ACCACCTGATGCAAGCTCTGCCTGTGAAATTCGTAAAAATA
CATCAGGCTGCCTATATATTCTACACAACACTCCAGTATCA
TGAGTCTTGATGCCGTAAATCCTATGTGGTAGTTTGAGAGT
TCAACATGCCTCTCTTGATGCGAGTTCTGAATCTCACACGC
TTAGAACCAGAAGGAGGCATCCGTTCAAAACTCTTGGCTCC
AATCCATTCAGCAGCACAATCATATACATTATCAACATCAA
AGAAATTCGACTAAACAGTACTCAAACTATTGCCCGTTCTA
TTGCCTGACCTCCAAAAAGTCTGGATGGCACTGGATACGGA
CAGCACATAACAGCACATAACAGCACACACCAACATCACAC
ACATTTGTGGTAAGTTTTATCATTCATTACTTCTAAATGTA
CTTATGTTGGATTGGCTGCACCCGGAGAAGTTGGATCATGG
CTCAGAAAAGCTCCGAATTTCTGGTAATAATGGAAAAACCC
ATATATATATATATATATATCTTGAATGCCAGATAATGAAA
ACGTGTCTACGAACTCGTATCGTCGTGCTCTACAACTTCCG
ATCTCTTTTTTCTTACACAGCTGCTCGTCGTAGCATTTTAT
CGGCATACCGGAGGTGAAGGCTTACCTCAACGGAGTTGACG
GCGGGGCATGATATGGGTGGCCTTTTCAGCTTTCCTGCGAT
ATGCTCTTAAGTTGATGGGTCTACCAAAAGATTCAAATAAG
AGGATGACGATCACCAGATGCTTGAGATACTTGCTCAGCAT
ATTGCTGCACAATAGAATGACCCCCTATAAAACTAATGTCC
ATCCTCCTCAATGGTATGTTCTTCACCTGGATCTTCTTCAT
TAGAATTCATGAGAATATTTCATATCCATATTTCTCATAAT
GATCAATCCCATTGGAATAACAGTGACAAACATGGCTCTCC
CGATGTTATCTCTGAAAAAACTGATTCGACTGCAAAGAAGT
AAAATATCAACTCTCTTAGGCAGGTCTTAGTCTTGTATTCA
AAAAAAGTCATCGTCACTTTCTAATAATCAGTTCTTTATCT
AAGTATATATCCTGTAATTTCCAGAATTATCAACAAGAAGC
AGCACTATTTTTTTGGTGGACCAATAATTGCTGTTTCTGGT
GTTCAGCAAACACAAATAATCAACAATTATTGACAACTAGT
CAAGCAATTGAGTGATAGATCGTGCTTGTCTATATGCTAAC
GAACTACACTCTTCACATTCCATATAAAGCAAAACATCATC
TCGATCGAAACGGTGCGCTGCATGAGAAGGAAGAAGGAGCC
TCTCCTCCTTCCTTTTACTTCGATTTCATGTCTTTATTCTG
TGAAGTACAATACATATAGGCATCTCGAAAAATAGTAGGCC
AATATATACATGTGACGTTGCTGTAATAAGCAACCAAAAAT
ATAACAATCAAAAGAGAATTCAGAGCTTCAATAGCCTTAAT
GTGAAATACTCATCTCAATGCCTCCGTTCTGCAAATCAATG
TAAGAAATTGGTAATGAGGACTGATGTTAGTACCTGACTTT
AACATCACAGTCAGAATGTACAGCTGAAGAAGCTTATACTT
AAGAATCAGCTTTTGAGATGCACCAGAAACAAAGTTGGAAT
TCCTTTTAGGTGATTGGGATCTGGCCGTGAAAATGTATGGA
CGTGGCCATTAAGAAGATTGCGAATGCTTTCGACAACAAGA
CGAATCAAAGTCTTCAAATTCGAAATTTCATGTTGCTGGAA
TAGTGAATGATCATCAAAATCGACGTTTTCCTTCTCATACG
TTTTTATAGAAAATATGGATCCTTATGCAAACATGCATGTT
GCAGTCATACCGGAACTATACACAATCACATAACTGACAAG
GTGGGATGATTGGTGATGAGCGGTTAGGCGTTGCGTACAAG
GGCAATTGGTCATGGGATATCAAGTTCCTTTCTGGACAAGG
TGGAGCTCAACATCATCACTCTGTAGGAGATAGTTCCAAGG
AAATACAAGACGGTTAGAGGCTTCTTCTCTCAATACATGGA
CTATCAGCAACATAAAAAAACATAGTTTGTTTTAAAGATAG
GGCAATGGATATTTATTCTTCACTGTGACTTGATTTAGCTT
TCTTGTTTGTTTGGGAAAAACTTGCCAATAGAATACAGCAA
TCTCATACTCTTTTAAAATACAATTTGACATGCATATGAAT
AAACATGTTTAGGAATATTTCAAAGTCTAAACTGTTAAATC
AATAGAAATAAGTGATTGTTCCGATTATAATGCCAGACTTG
GTATACAGAATGAGTATTAACATCACTGATAATGTATGAAT
GGAAGATATCATACAAAGGACTAGAGGTGACAAAGCAGCTG
GAGAATCTTTGAAAATAAGGCATAAGTGCAAACCTGCAAAT
CAACTCCCTTTGGAGGTACTCATGTAGTCATGTTTTGTACT
GCATTACCACGCGCCGCTGGCCGCGATTACGTGTTACATAG
GTCAGCATCGTCAGGCCATTCAGGATCATCCTCATCCACAA
ACGAAATCCCTCACAAAGGTCATATTGTCTGCTGATCCCAC
AACACATGGACATCAAAAGGCTCCTTTCATCTTAAACCTCA
AATGTTTACTTTGAGACTAGCTCGGAACAACTTCACTACAC
AGGAGCCCACCATATTAAAACGGAAAAAAAAAGAATAAAAC
TCCACTTACCAGTAATGCTTCCAAAACTATAAAATGTCTTG
GAGGATTACATGGGTGATGACAAAAAGGCTTAACGTAAGCT
TTCTATCTCATCGAAGTGAACAAAACTTATTAAATTTTACT
ATTCAATTCGATTCCCGATTCGAATCGAAGCCAAACCTAAC
GTAACGATTTTTTTTTTTTTCGATGAGAAAATATATGTAAC
AGCTATCACACAGCTTAGGGCCGATAGAATCATGTAGGATT
TGGAGGGGCCCAAAACTTAACATTCTTGGAAAGGGGGTGTA
AGCTTCTCTTTGTTTAAGAGCACAAAAGATAAGGAGGACAG
ACATTCTCCAACATAAGTAGCAGGAATTGTCCTAGCCTTCG
TAATTCTTTTTAGAATAGTTCTCATTAGAAGGGTTCTCTTT
CTGAAACATGCTGGGCTTAACCATCACCACTGTTCTTCCGT
TGTAACTCCAGAATGAAAATCTGCCTAATCAACTTCCATGA
AGATGCTGCCGTGCCCGTATCGTACCCGTGTCGGATACGGG
CTGGCCTCAGTCTCCTCCGGCTAAACGAATCAAAGTTCTGG
CACCGAATGCTCATATGCTTCATGTTTATGTTTTAACATAT
GACTTACACATCAAATATTCCTGTTGTTCCGGTACTCGCTT
TCTGGGTTTGTCTCCCATACCATATGGTATGGCATACATAT
AAGAAAAAAAGAAGGGTAAACTACAAAAAAATACCCGAACT
AAACAAACCAAAGTTGTGTACGCAACATGTAATCAAAAGGA
TAATTAATCATGATTAGTTTCTAATGACGTTTTGATTAGGG
GACAAACAAATCTATGCTGACAATGCAAAGCAAAATTTTCA
GGAGTCCCGCACTTTAATTTCAAAGCGGGATCCCACTCTAG
AAGGAATTCTTCTAAGGATACTAAAAGCTGTTTCACAACAA
CAAAGCTTCCAGCCTTCAATCTATTCTGGTCGAAAGCTTAC
GGTTTTGAGTTCACTGAATCCTGCTTTCCATTGTCAATAAG
GATCATTAGCTATCATTTAGCTAAACTTACTGATCGATTTT
TCATGTATATATTAGTAGATCGATGAAAATCAGAATTTGAG
TCAGACCAAAAGAAAAAGTTCCTAGAATCTATCTGATTCTA
ACGCCGTGGAAGGGTCATGGCTGGGAACGGGAGGTGTAACT
CTCTTTTTCTTTCTGTGTTTCTCTGTTGTTCTGAAAACGTC
TTGGAAACAATCTCAGAAAGCTTCGTGTTTGTATCCGGGGA
GTGAATCTAATAGTGATTAACTGTGAATCACTTGACTAGAT
CTCAGGTGAGGAGTTCTCATCAACATGCTTAAAGGAGCAAA
GTTTGATTCGCGGAAAATAACTATTAGGAAAAGAAAGTTGT
ATCCACCAGCCACCTTATATCTCTCTCCCCGACCTCCCGAA
CATCAAACAACAGCTGTAGGCCTCTTCTTGAGTCATCCCTT
TGATTTTGAGGAAATTGTGACAGATAAAAATTTAGCTGCAG
AAAGAAGATGAAAAGTATTACCTATCAGCAATATCGAATCC
GGCTTCAATATCCAAATTCACATGATTTCGAAATCTAGTAC
AAAATGGAGAGCAGAACAAGCATCGTGTTGTATAAAGAGAG
AGCTTTTAATGGATGAAATACAAGACCTAAACAGAAAGGTT
GAGGGTATAGTGAATAGTTTCATTGGATTGACCATAAAAAA
TGGGAACATTACAACAAAGACATGAGGTCTTTACCTACGCA
CTTTAATGTACACCACTAAACCTGGTGCCTCTAATTCTAAG
TCATTTTATTTCAAATATTCCCTCCATCCATTCGGTTGTTG
GGAGTTAGTGCAAGGAAAAGCACTTGTTTAGGGTTGAAATA
GGTAGCCCAAAGAAAAAATGCTGCTCCTAATGAAATGGCCA
AAAATAAGGAAATTAAGGGTCTCCAAAGAGAAATATATGAA
TTTATGTTCATGTCAGGGAGCTTTTGCTAACTAGTCATGGA
ACTGGTAACGCGTACTGCGTCTGTTAATCGGGATTCCTAAT
TATGACTTTATTTGGGTACTCTCATGGACGTCGGTCGGAAT
GAATTTAATCTCTCATACAACATACCAAATAAACCTTTTTT
CTCGCTCTTCAGCTATGGATCTCTCTGTGCCTTTCGCTCCT
TCTGCCGCATATAATTGGTGCTGTTCTCTGGTCTCTGCTCA
TGTCTATTTTTTGATTGGTTCTGTTGTACCTTAAATTCTCA
TGGTTTCTCAAAAGGTGGTTCACCTAGCATTACACAAATTT
AAAAAAGTGTACTTGATTTCCTGTGTATTGCAACCATGGAC
AGTTTGTCTTTCTTGGTTTGCAACTTTGAATACAGGAGCAA
CTCTATAACCTTCCCATCTTCGACAAAGGCAATCATCTCGA
AGTGGTTGCACAACATGTGGCGAGTTCAGAGTGCCTTCCAG
AGGCATAGTCACCCGCATTTCTACCGCATTTCTACCACATT
GGTATAAATTACTTATTGTGCCTAGATTCTATATGACGGTG
TCTTGTTGACCGGTCTTAAACCTAGCAGGTACACTCCTAAG
TCTCTTTCTCTTCTCTCCCTCTTCCCCGAGCCCTCTCCCCG
GATTTGTATTCAGTAAAGTTCAAAACTGTAACAGTTCAAAA
TTTATGCTTTGTGAGAAGGACCGGTTCTAGTAGTGTTGGGT
GAAATTTTTTCAGGTAATTGCTTCAGAAAATCAGCCTGTTC
CACTACGTACTAGTCAACTTCTGTTCCTAGCATCATTAACT
CGGATGGTGAGATTGATGTTCAAGGTTGGAATAAGGATGAG
AGCGATAATCTCCTATAAAACCAGGAACCCATGCATATAGA
AGTTAACCGGGCTCCGGGGGCCGTTAACCAGGCTCCGACTA
AGACCCACACCTAAACCCAACAAGAGCCTAACCTAACCCCA
ACCCATACTTGTGGTGTGATCTCATATATTCTTCTTCTTCT
AAAAAAAAAAGAAAAAGGAACAAGAGTAAATTTCTTGCTGT
CAATAAATTCCTAATTCAAACTTCCTTATTAGAAATAACAA
TCAGATGCCAAAAAGCAAATCCAGCAATTTGCCTCCCAAAC
CTGTTAGGGAACTACGGGAACTTTGCCAAGCTCATGCATGG
GAATTTACTTAGATGTTTGACACTTATCCTTGCTTCCTCTT
AATTAGGAGATGATAATGTTCTAATGGTGAAGTTTGCTAAA
GAATTTGTCTTATAATCCTACTGGAAACATGAATTTGTCTT
ATGGTAAGCAGCTTCCATAGCTTCGATCAGTGGTCAGAAAA
ATGATATAGTGATTTTAGTTCAAAGTTTTGAGCTTTCTATG
TGGCTGAAGGGAAGTTTGGACCTGTTTACAGAGGATTTCTG
ATAAAGACAATCTTCCGGTACTTAAAGGGTACGATAGATAT
ACCACACAGCAAGTAGCATACCAACAAATACTACAATCACA
TGCCATTGTTTCTCGTCTTCCTTCATAAGCCACAGCAGCCA
GCTTAGACGTACTACATACACAATTACACATCCTAGCTAGC
CATCTTATGGCGTAAGGTCTCTCACTAACACGCACTGAGAT
AAGCTTAGACTTTTAATTTTCTTTCAAGTACATTGCTGATA
TATTCTATATCTATATAAAACCAAAAATAACAAAATTAAAG
AAACATTTCTATCCCCAAAACACCCTCGCCTCCACCACAAT
ATCTACACATACCATGTGGACGACTAATGTTAAATGATACA
TTTAGTAGCTGAAACATGAACATTGATATAATATATAGTCA
ATGTTAGTAGTCAGTAGTCGCTGAGTTTAAGCTAACCTAGA
AGATCCAATTTCCAACATCACCTGATCGTGGATTCGCAGTT
GAATGTTTACCATTATATATCTAGACATATAAGATCACATG
TATTAGGCATCAGCTCATTTCAGCTGTCTTCTCATCTATTC
TAAACTCGAACTCGAGTTGGCAAAGCGAGGTAACGTGTTTC
TCATTTATCCAAATCAAGATCCCTATGCTTGATAAGCGAGT
TGGATCATCTCATTAACTTCCTCATCAGTGAGCTTTTCCCC
TTTGATACATTTATACCGGTCATGTCTAATTAAAAAGAAAG
CAAAAACAAACAAAAAATTACACATAACAGCTCATCAAAGA
AGATCACTAATGGAGAGATGCTGGTCATCTGATCCGGAATC
AGGGATACAAGCTTGTTTGGCATTGGTGTTCATCCTAAAAA
CAATCTTGGACCCCAAAACACCGCAACCAACTCTACCTGGG
AGATGATAATTCCTTTATGACTCGGATTATCCCCTTGGCAA
ACACGAGACGATGATTAATTCTATCGAGTATCGAGACACAC
ATTCATAAGTTGTATTAGATCATATGCGTCCATTTCTTAAG
TAAGCAGGATCCTCCGAATGCGAAGTTTTCAGGGACAGTAT
CGAGTTTTATTTTAAAATTTCTTATGATAATTTCCAAGTAC
TTCAACTGCAGCAGGCTGTTCTTTCCCTGCTGCAGGCACCT
TGATGCTCGCGGTCAGTTATCTGGTGGCTTCACATGCTGTA
GGTCTGCCATTTGCATAAATCATTGTATGGGTTGAAACAAG
GTGAATGCCATGGCTAACTACTATTCTACCTCTCTCTCTCT
AACTAATATCATGATTGTTTCTTGTCAGAAACCCCTACTTC
TGAATGTGTTGGAGGTAGTACGGCCGGAGCCCATCGCCGAG
GCTGTATGTTGCTTATTATACAAGTAACAATTGGGCTTGTA
CAAAAGATTTACAGAAAGGACATGTTTGGTTTTGAACGGTA
AAGTACAGTATACATAAGATCTAAGTCATGCCACCATCTCC
GCTAGGAGACTTATTGTAAGCAAATTCAGCTTGTGCCAATA
GATTGACCTCGGCGGAAAGGCGTTGACTAATTACCTCAAGG
CTATACGGAGTGGACATTATCATTTCAAGAAAAGCCATTCC
TTAGAATTTTACTTTGCCAACCCTTCTTGATATTTTTCATT
ACGCGCTTTCACTCCTCCACCGCCGTCTCCAGTGGCCTTTT
GACATGTGTTGTTTAATTTTCTGTATAAGACTTTGGACGTT
CAATGTATCTCCATTTTAAACTTTTAGTTGTGTCAAGTCTT
ATAGCTAAAATTTAGTATAACTTTCCTAAAAGTGAGCAGTA
ATCAATGCGCACTGCTTTTGCTCAGGCAAGTTCTCATACTC
TATTGACCAGGCCTAATAAACTATAGGGCAAATATGCATCA
TATCTGCTGAAATGCTTTTTCTTCCTTTACTCGTTGCCAAA
CAATGACAAATGCCGTAAGTCTCTCATCAATAACAACTATA
TTTGACACAATTATGGAGATCTAACGCCATTTTTTGTCTGC
GGAGGACAAGACAACTTTTTCAATATACTCCTGGTACTTCT
TTTTAACTGCAACCAGAATGCATGCTGGTTCTGTTATGCGT
GCTACTCGAGCTCCAATCAGCATTGATTTACAGAGGGGCAG
ATGAAGACTTGCCTTGGAGTCGATGAAGAAATAGTCCATGA
CCAAATGGCACTATCCTCACCATCAAGGACGCTTTCTATGC
AAAAACTAACCAGTCTAGTGCACTATAATTAGAATAAACAA
GAAGTGAGAAAATTGGGAATCAACACCAGTATTGCTCACTG
CAGGTCTGGTGGGAAATTTGCAGCAATTCAAATTGCAAATG
AGGTGGCCTTTTGGATTAGTCCAATGGTCATGGTGCCCTAA
GTTACTGTCATTATAATTTTCATTGAGCTAATGATATGATT
TCAATACAGTGGATGAGATGCTTATAGCAATGACGGATCAG
TCAAGTGGAAAATTGATATGCATCTGTTTTTGATCACCACC
CATTGTTATGAAAAGTAATGCAGGTGATGGCAACAGTCAAC
TGGTTCTGGTCTCACTTTGACAGAAGCTGGAGGATGCATTG
CAATTTTAATGCTTCTTGTCCAGCTTTCTTTGTTTATTTAT
TATTCCCCATCTTAAAAAGGCATTGAACAAGTACTACTTAT
TAGATAAGTACCCGGTTTTACGTAGCTGGTTCAGTTTATCC
TCTGAAGGTGATGGAGATAGCTCTGAGGGGTTGGATAGTCT
GAAAATAAGTTAGCACAAAACAAAACATCACTGATAGCAAA
GTAGCTGAGACATTGATAAGCTTCACATATTTGACAGGGTT
CCTCTTTAGAGAGAAAAAAGCATAATTCTTCATCCCTCAAC
CTTGCCGAAGTCCAGTACCTCATGAATTTGTTACTTGGTTT
TTGTTAATTAGCTAGCTTTTCGTTATCTTAATCAAACGAGG
GGCTAGCATGTTTGGTTGTGCCGTATTGAAAATGTGTATAA
CCGAATTGAACCATACCCACCCCTAATGAAATAACTCATAT
GATCAGGCAATTCCTTTTTGCTTCCTGCGGTGTGCTCCATT
TACACCATGCTTTGCATTGGCAACTAATTCTGATGTTGAGG
CGGTAAAGACTTGCATTGGTCTCCAAGTTTCTCCTCGTTTC
TATCCAACATTGTTAGTGATCCATTTTCGTCATCATACAAA
CTCCTTCTCAAGGACATAATCACGAGTTGCTTTTCACAAGC
TTACTTGCCGCCAATAGAAACTTAGCGCTGCCGACGCCGTA
TCTTCTTCTTCTTTGTGGATCCGACCTGTTTGTTTGTGGTT
TCCAAATCAAGAAGCAGAGACTTATTATGTACGTACGTATA
AAGATTTTATCCTTGTGGATCATTGTATATCTGTATTGACA
TTCTTGGCATATGAAATTGACCATAAATAAGCTTCATCACC
CTCGTAACTCATATTAGAGTCAACTTCTATGCTTAACCTCT
CAAGTTCCCAATCATGGGAACTCACAGCACTCTGAAACAAG
AGCCCAGTGGATATTTTGGTCCAAGACTCGGAACAAGTTTT
GTACCCACCTTCAAACTAGACCATGAAATTTGGTTCCTTTA
GGAAGAGGGATGAAGATTATCCAGATAATGAGATTAGGATT
GAAGCTGGAGCAGTCAGTGGCGGATCCAGGATCCGGAAGTT
TCTTCTGGTTTTATCTGGTTCATAGGGGAAGCAATACCTTC
AGTTATGTTTGGGGGAAGGACAAAGGACTTAAAGATGGTAG
ATTGCCAATTACAAAAGAAGCTATAAACGTATGGCTCCACC
GCATGAAGTTGTTATGTGTTCTTGATGGTTTTTCGTGTTAT
AAGTGGATTTCCTGATCAGTCACGGAAAAGATTGAAGTGGC
TGTACTCTGACCTCAGCTTTCAATCAGCCCAATGATCTGGG
CATCATTAGTTGGAATCAGACCTTCTCATGATTACATTTTG
ATTGATCAAGAACTCTTGATCAACTCAGATCAACAAGTTTT
TGTCACTTCAAATTAGAATGCTTGAACTCCTGAATGTAGCC
CCAAGAAAAATCACAGGTTCCTGGAGAAGATTCTACTCAGA
CAGTGTATGTTGGGTTTGAGCATGAGTGCCCCCATGGCCAT
TCAAGGACCGTGCTACAGAGCCCAACTTAGTACTTCCAAAT
CTCTTCTGGGCCGAGCGGTTCGGGAAGCAGTTCCACGGCAT
CACGGTCACGCTAAGTGCCACTTTGTTGCAATTGATATCTT
TTAAAAAGAATAAAATTAATCAAAGAACAAGAACGTGTACC
GTTCCATCGACTGAGAATTACTTAGGCGACAGAATGTGTTT
GTTCTTTGCAGCTAATATAACTCTGATTAGAAGCAAAACCA
TGGATTTCCTTCACCGGTAACTCAGTTACTGACCCCTAATA
TTTAAGCAACAAAAAAGAAACAAATAGATTGTAATAAATGA
ATTGGGGGTAATAGGGTTTTCGATTTTGGGTTGTTTGGTTT
ATAAAAACATACGTGAGAGGCTCCCCTTTGGCAGACAAAGT
GAGACCTTGGTGGCCCTAGTCAGGGGCTGTCAAAGAGAGCG
GTTTTGGATTGGAAATGGATCAAAGGATCATGTACTCGTTT
GTCGGCCGCTCAAATTATATCTGGCCGCAACTGATCGTTCA
AGAAGAAGCAGCAGCAGAAGCTGAGGAATCTGCTCCTAAAG
GACAATGATATAAAGAATTACTGGAACACCCACTTGAAGAA
ATTGAGTACTGAATTCGATTCAGGGTTTTTTGTATTAGCTG
TTTTTGTCCAATTTCCTAAGCTATAGAATAGGTATGATGGT
TTTAATAGTCCTCGTTAAAACCGCTGCCCTCGATCAAATAC
AATCCGCCAAAATTACCAAACTTCGGAAAATCACAAACCTA
CCGGGCAACGCCTCGACTCTCCGACGAAGGGCAGCGCTGGG
TTTTTCGAGCTCGATGATATCATTAATCTCGGGATCAATAA
GATGGGATCAAGAACATAGTCAACATAGCAAAGGATACATA
GATGTCTATAGTAAAAAATTCAACTGGATTCGACAACGTTA
AAAACCAAAGACCGGGTGATCGAGTATTCGAATTATTGACG
GTAATAACGACGTACATTTACAATCACAGTCCAGGTTGAGC
CACGAACAAACTTACTCCCTCTTTGATCCCGTTGGAAAGAA
CACTATCTCATCAATCAAGGCTTCATCGTTGCTAACAAATT
TGCGTTTGAGGATGTGCAGGCATCCAAACAAATGTTCATGC
AGTAATGTGTTAATTAGCTTCTACTGCTTAGTTTACATAAT
TTCTTTCCAGACTCTGGAGACACACTGGAAGAGCCTCCGGG
ATCATCTATTTCACTTCTCACATTTTTCATGGATCGTATTA
GTATCAGTTTTCCAGATAGGCCCTTCATCTTCTTTTGGTAC
AATTAGTTACATCTCTGAATCTGAACAATAAAAATTAACAA
ATCTTTTTAAGATAGAATAACATAATTAATAGAATCAAGTT
CAATGCTATTTCCTATTGAGCTGCTAGTTTTATGAGATGTA
GGACAGCCTTCCTCAGACAACATATATATGAGGTCTCAATT
TAGCTCTTTTTCTCCTTTGACTATAACATGGTGTTTAATTT
TCCATTTTCTTTCGTGCAATCGAAAGTGTCATGGTCAGTAT
GATATTGATTCAGTTTCAAACACCAGAAAAACAGTGTACCC
GGCAAATTTTCGAAACTTTTCGAGTTTTGATTCATTTTTTT
GTTGTCTTTGAGAGAAGTTGCTTCTGCGACTGATAGTTGTT
AGAGTGCCGGTTGGGTTTGTCAGTGTGGTTGCTTATCAGTA
GAAATGGATTACAGATATACCAAAATAATATGGAGAAAAAT
GGCTTCAGCCTTCTGAGAAACGAAGTATATGTGATGGATTT
TGGTATTCTAATTGTTGAATCCGAATGAGTTTGTGATTGTA
CCTCCATAGACGCAGGGAAACAATCCAATATTCCCCATCCA
TCATCTACGTGAAAGTTTTTCTTGTGGAAGGTTTGACTAAA
CCTCCCAAGGTCATCGAACACGTAACTACCTTCCCCCAGTG
AAGTTGTGTAAATAAAAAGACAAGTACTGAAAGTAAAAGAT
AGTATCACTAGCTAACGTGGCAACTGGCGATACGGCGATGA
AAACCAAGTTCAGTCGCTCTCTCCTTGTACTACTGCCATTC
CCTTTAAATCTCAACATGGACTAGATACTCAAGAAATGCTT
TTTATGTTAAGATTAAGAATCACATTGGCAGGGTTTTTTAA
CTTCTTCTTCAGTAGCGGCACCCTTTTGGACCTCTTTTCTC
TGGTAAATGTGCATTTCTATCATGCAGGTGGCTGAACTTAA
AGTTCAAGGGAATAAAGTGGCCATGGCTGAGATAGATGGAG
AATTAATATGCATCCAAGAACAAAATAATACAAAATCAAAT
ACTCAACCTGTCAGGATCTTCTGAGGCAAATGAATCCACTG
TTTCATGATCTTCTGGTCAGCCATTGATCTTCATTAGCCAA
GCACCTCACTCTTCCTGGAACTGGAGGCCTTCTACAAATAG
GAATCTCTAGCCCTCCGTAACGGCCTCATTGATGCAAAAAG
AACCCCACTCAAATTCATAACCATTCTTGTTTTCTTGAAAC
AATTAAACAGAGTGAAGAAGCTGCAGATAGATTGATATTAT
GTTGCTAGCTAACAATTATACGTCTCAATTTGAGATCAGCA
TCCTCCTTGGTCACAGTGCTCAGGGAAGCGGCAGATGAAGT
AATAACAGTAGCCTATGAGACTTGGCAATCAAATTTTCGAC
TTCACTCCTTCTTGTTGCATCTGACTGAAAGAAGCAACAGC
AATGGCAACACTAAAATTTGCAGGGAAGGACCAACCTTCAT
CTTATAATGCGCACAGTAGACTTTTCTGTTTTCCCTACAGT
GCGGGTAACACCTCTCCAAACCACTTGCCAGATTCCTCCCT
AGAGTTACAATTACTTTTTTCGTGAATTGAGCTCACAATCT
ACGATCATTTACTCAGCCTTCTCAACCGGAGCTTCTTTTGT
TTTGAAGGAAACTCCAACCTCTTCTGGGCCGAGCGGTTCGG
AAAATGTATCAATTATGATACATATTATGTCCTATTTTTTC
GGACCCGAGGTGGTGTGGTGCTGATTCGGTGGAGGTGGCGC
AGTTTTAAATCAAACAAGATCAGAAATGATATCCAAGTTAG
TGTAAAAACACATATATGTGCCCGTAATCAATATGATCGAC
GATTCTCTATTTGTTTTTTACTATCTATCATTCTCTCTATA
AGCTTTGAAAGCAGAATGAGCACTTGTCACATGCTCATTGT
CGAAACAATAAGATATTCGTCGGCTAAAGTGTGTAATAAAA
CCATATGGAAATGTACAAAACTTGGTAGGCCTATGCGTTAC
GAAATTTACCTGCTGGATAACTCGCTCTAAGACCAAACATG
AGAACAATGATAAAAAGTAGCAAATTTGATATAATTCCTAT
CCATAGATACGAAGAAAGATCAACTGCAAAATGCAGGTCTG
CTGTATATACACAGAAGGTACTGGTCATTGGTTAATCATAG
AGGAGCAGCCAGTCAAGGAGCCTACAGGAGTTAAATCAGTG
CTCAGATGCCATACATAAAGCTTCACCTGCCAAAAAGAACG
TTCACTAATCATCAATGTTTCATTTTCTTCCAAGCCCTCTG
ATCATCTTGTCGTGGAATGCCTTGGTTTTCTCTTTATAGAT
CGGCGATGGAACCACCACGGCAGTCGGGCCTTTTGGGGGAG
ACTTGGTTGATTATGTCTTTCAGGCTGCTAACTATCTGAAC
GGAATTCAGAGGGTGAAGATCGGAGTTTGGAGGCAACTTTA
GGAGCATCAGAAGAAATTGGCCCATTTCGGATTAATAGAAC
AGCTAAAGCTGTTACCATGTCACAGCCCCGAGACTGTTAAC
TCACAATACTTCTCACTTATCGAAAAAAAAAAACTTACAAC
AGAGCCAACTTCATGTAATCCTTTCTCAATTCACATTTTTA
CTTTGGCCAGCCCGAACCTTCCTTGGGCGGCATTGGCCGGC
TGCCAACAACATTCAAAAATCAATAACATAGACATCCAGAT
ACACAGATGAAAAGTTTACTCTTTGTAAGAGCAAGAAGATG
CGGCCATCATGCAAACGGTACCAAACATAGAATAGAGAAGC
ACCGAAACCTTTCCACTTAACCCACTACTCAAGCTAGGGTT
GACCAAACCAACCAGCTTAACTGGGTGCGATTTTATCCCCC
CACACCAAGGGGTTCAAATGCACTAAAGATAACAAACCAGC
TTAAAAGCTTGTTGCTTATGCTTAATTAGGTCGTGATCTGA
TCAGCCACGCCCACGCAATACGCTGTATAGAAAGATACAAA
ATTCCCTGCAAAGAAAATGACATAAATGAATCATTAAATCA
CGGTGAGAAGACTGGTTCAGCATTGAAAACAATGAAAACAA
GCAGCAACCTAAAGAGAGTACCTTGAAGGAGTTTTACAAAG
AGAGTGGTTAACTCTTTTATCATGGAAACAGTGAATTATGT
CAAAAGTCTATCAACCAAAACCCAAGTTGCTTCAGCGATGT
TACTGAGATGCAAAAATGGTCTTCTACTTGGCCTTCATTAT
GCTTAGTAGTGTTGAAATAGCCGTGATCTGAATGCAATACT
TCGAAGATGTATGTGGAAAACTAAACTCAGAATTTTCTGAT
CTGGGGGAGGTTAAAGCACACAGTTGAGCTTCATGAGTTCT
ACCCTCACCCACATGTTGGGCAATATCCATGGTCTTATACA
TTGACATTTACAGTTGGGAGCATGAATCCATTTGCCTGAGA
TTCCACCGTGGCTTCGGAGTCTGCTTTCAGCCTTGGGAGTA
TGTACCACAACTCTGGCAACCTGCAAGTGGTATACTGATGA
GCTAAGTTTAATGTAAGAAACAGTCTCTGTTTAGTTATAAC
TAATCTAATAAGGGAAAGAACACAGGTCCTTTAAACAGTTA
TGCTAGGTCAACATCAACATCCAAACTGTTCCGTTGAGCGA
TATGGTTGATTGTGTAATAACAGCATCTAGTTTACTAATCC
CTCTGTGGTGTCTTTTGGAGCTTGCTCACATCATACTCCTC
GATTGTACTCCAAATGAGAACTTGGTAATAAGAAGATTTAC
GAATTAAAAATCGGTCCGAACCGGTTCAGCTACGACGAACC
AAATACAGACATATATGTATCTTTGTGTAACTGTATCCAAT
GTTGTGGGGTTTTGGCTAAACCGTAAGCACTAAAGTCATTA
CTCTCACCAAGAACTTCACCCAATAACTGTTTCTTTCCCTT
ATGTACAAATTAGTAGAAAACAAAGAACATTTCAAGTATTC
TCCTTACCTTTCACAAAGTGCTGACATTGATGATGCATTTA
TACTCGGGCCTAAACACCATCCAAAATGTCCCTTACTCAGT
CTGAGGTCAAACCTGGACTGCTGCAAATGGTTTGGCTTGTT
ATCCAAGCTCAGTGTGATGTCTTAGAATTGTCCGAAATTAA
GATATGAAGCAGCTTCGCATCATCCATTTCAGTCATCATGC
GTGGCAATGATGTTGATGGACTAATGGGCCTTTCACTAACT
AACCCAGTCTCTCCGATTCTCTATTAGATCCATCTCTCTCC
GGTGGAATCCAATGACAAATCTTTTCTAGCTATTGCGCATG
TCGGTGGCCCATATATGTTGCATGGAATGCAACGACATCTC
ACTCACACAGTGGCATGTAGCAGCAATCACAGTACTTGACA
AAAAGGTTGTGGGGATGAAACCTGATGGTGATCTTGATATA
TGCAATGTTAACCAAGTTTGCAAGATCAGCAGGTGAAAACC
AAAATTTGTGTTGAGAGTGACCGAAACCGTAATCAGTTCAA
AGGCATTTTGCTAACATCTTCCACACACACACATAAATAGG
TATATATATATTAATTTATTCCGACGCTTCCAAAACGTTTC
CCTTGGAGACGTTTGGTCTTCCTGGATGCAAAACATCGATG
TAGGTCTGCCAACTTCGTAACCAAATTCATTCATGGTTTAT
GGTGAGTTTGGATGCAAACCCTAAACAAGAATGCAATGCTT
TCCGAATTCAAGTCATCGATCATTCATGATCTATATCCATT
GTAGAGTAGGAAAAGGTGTGCATAGTGATGCCTATTATCCA
GATTGACATAATAATATTTGCCTCTGATTTAAGAAAGAGAC
ATGTGGGCAGCTCAAATTAACACCAGGGAGGATATAAAAGC
GTAATTCTGGCCAAAGTTTTCAGAGAAACAGAACTCTTACA
ACTTGAAAAATTGGATATGTCGATAAACAACTTGAGCGGGA
CAACCTCCTTCTCGTTCTTTCTGAGAATTCCAAGTAAGAAG
TGCGAACTTTGTTGTTGAGACATTTGTTGAAACTAGTTCAA
AACGAGCACGTCAAGAGTAACCCCACGGCCGGCATGATTCA
TCCATAGCCATGAGCTAGGACTATGGACTGACTCCCTGTGC
TCACCCTCTCTGAGATTAAACACAACTCTCTCTCTCTTTCT
AATAATATAAATTTTTATGTCACTTGATCGATGTTGATGTC
ATTGTCATCCCTTTCTTTAACTCTATCTTTCAATTCTTCAC
GTTCCATCGTTTTGTTATACCTCCGTATACAAGATCAAGTT
TGCTTGAGCTATACCTATGTCAGCTAGCTGCATAGAGCTAA
CACATCTGATCAAGAGGATTCGTACCTCTGACCAAACAAAA
ATCACTGCAATCACTATATACCAGAGGATCGTAAAGGGGTA
TGAGAATTACGATTTTCAAGCGAGTTTCCAATCCTAGAGCT
CCTTATGAACTATGTTTAAACACGTGTCCTGAAGGAAGCTG
CAAATATAAACTGGAAAGTTCATATACTTACAACTGCTAAC
TAGGAATTAAAATGATGAGGCTGGAGTTGAAAGAAGATGGT
GTTGAGGATAGTATAGTTTACGTCTCATATAAGAAGTCATT
CATTGGAAGTCTCATGTATGCTCAGGTTTGTACTAGACCGG
TATTGGAATAATTAGAGAATCAAGGAGATGATCATGCACAA
CTTTTACATGTCATTCTAGACTTCACTGATGCAATATGCAC
GTTTTCCATTAACTTTAGTTCATATAGCAAGCATTCCTAGT
TTATGTCTTTCATGTTTTTGCCGCATTTGGATTGCTGTAAG
ACAAAGCTTGTCCTCGTTTTCAGGAGCAAGAATTCTCACAA
TCAATGAAAAGATCAGCTTTCTCATCCTCAGTCATAGTCTC
CATGGTTGTACTTTCGGATTCAACTCAATTTGATGATCCCA
AAGTCTTAATCTAGAAATTACCAATTTTAGTTGGTTATTGA
ACTAGGATATATGGGAGGAACAAAGCTACGGTTATGGAGAG
AAAGAATGAGTTTTATGAAGCCTTCACATATTCCATGATAA
GACCCACCTCAAGGGAAATTCTACCAAAATTTTGGCATAAT
CTCTATCTACAAGATTGCCTCCCAGATCCTACAAGATAGTT
TCTAATTTGGCAGACAAATTCTTGTGTGGATTAGTGCTTAA
TGCACCGAGAACTCCGTTACCGGATTAGTTCTCTACAACGT
CAAGTGGCTGCCTTGACCCTCTTTGACCCACCAAAGGAAGC
AGTCAGTGGTTTTTGGAATTCTACAGTGTCAGTAGTTTCGT
GTTTCATTCTCTCCCAAATACACATACTTCAAATGTTCCGG
ACTAGAGGGCTCATCTATGGCTTTGGTGTTTTGGTGTTGGA
GGTGTCCCGGCCCGCCGACTCATTTACGGCACCGGCTTCCG
TAAGGTAGCATTTGCTATTCCTATTCCCGCAGCAGCCTCTG
CGACGGGATTGTGGAGGAAGCTACTGAGGAGGAGCTGATGG
GAAGGGGTCCAGAGTGGAAGCAAGGGTGGACTGGCCAGACC
GAATAAAATGCACAAAAACACTCTGATAGGATATTGTGAGA
ATACAGTACTAAATCAAATCCTCAACCAAAACCAATTATGA
GTCGACCCCCGAACCCCATTCCTCGCAGATAAGAGAGATTA
ACAAACCAAGCATAACACCTCTACTTTCTGGGAAATTCTTA
TTTGAGGGGTCTAAACATTACAATGAATACATTTCGTTACA
GTACTCCATGGAGGCCAATACTATGCATAATAAAATCTGGG
CTGCTCAGTACAAGAGAGGACAGCAAGGCCAGAATCCGTGA
GGATATTTGAAGTAAGCTTACAAAGACAAGCATACATAAGC
GATGAAGGAGACGGCGAATGCGGCGGCGACACGCGTCGTCA
GGAAAGTTATCTTGATGTATCCAAAGTATTAAGTCACAAAG
GTTATTGTGAGGGAAGGATTCAGACAATAAACATTGTACCT
ATAGAGAGGGGAGTATAATTCCTCTAAGAATTGAACCATAA
GAGAGAGGCCCTGTTGATGGCTTGGGCTACAAGTTTGAGCT
AACATCTAAGCAAAACAGAACAACAAAACAAATATATGAGT
GTGTTCTTATCTCTCCCTAACGGGGGGAATACTGTCTCATC
CATTATCCTAATCCTAATCTCATCAATAATGCTGAACCAAT
CCAATGGCTGATTTTGGATACTTAAAACAAAGAAACTAAGT
TCCCACAAAGACATGTTGGTCAAGGTAGTGACGGAAAGAGA
GAGAAACTGACAGCCAAATACTGAGGTACTGGCTTCTTGAG
AAAGAAACCGCCGTAAGTGACAACATTCGGAAGGAAACCGT
CATATAAATCCATAAAGCTTCCCCAAGATCGTGCAAACGCA
TGACAAAGTTTTTAACAAGACAACACTACATGCATTGTTTC
ATGTTGTATCTTCAGTAAAGCAAGAGCAAACTTATAGCATA
CTCCTCCTCACTAACCGCCACCACCTCCTTCCTCCCCTCCG
CAGAGTAAAGCAGTAATAAGCGTCCGCGTAAGAACATCTCA
CTACTTGAAAAGATTTGATACAGTTGCAACCCACCTCATAT
CAAATAAAAGATAGAAGTGTCGATAATAATTAGGGAAAATA
GAAATATAGCTTCTCAATAACTATTAAAGACATGGTATCTA
TACGTGGATCTCCATCTTATCGATCAGTCGATCGGCTGCTG
GGAATCAATTGCTAAAATTACTTGTATCTCGTCTTTCTTGA
ATCATAAAAATTCTTATCCTCTCTTTACTTTTTCTCATATT
CCATAAACAGGACTGGTATACTTAACTAGCAACCATATATG
TCACATACACACATTTTGTGCTGACAAATTTTTACGATTTA
CAAGCTTTTTCTCTGCGATTCTTAATTCTTTCAGCCAAGTC
CGGTTCCGGCGGTGTTGGGGCTGACTGAGCCTCCGGTGGTG
TCGGCAGCCATCACAATGAACTCAGCAATACCTCTGTTCAG
AAGTTTTATGACAACGCAACCCAATGTATTTATTCGCCATA
ATTACTTGCTACTGGTTTTGCTTTGTCTAGAAGGCAGTAGA
TTTCAACATCAACTATATAACTAGAGGGTCATATATAATAT
CATATAGAACACCAGTTCTGCATATTACCATCAATAGCAGC
TTGATTTTGAAGGTGAAGATCATCCTTTTGAGTGCATGTGT
AAATTTACCATCACATTTGTCTCAAATTTAAAAAACAAACA
CACTCTGCTTAAGAGTTGGACACCAATATCACTGTAGGCAA
ATTGCCGGTCATATCGGCTCCATTTGGTATTTGTTGGTTAT
TAAGTTTTTGGCTTGTCCTGCAAAATTGCAACAGCCTTAGA
CATTGTACTTGATCATTGGACATTAATCAACTAGACAAAAA
ACACTTTTGTGCGTCCAATACTTAAACTCATCAGGCGTGGG
CATACGTTGACCAGATTTTTCCAGGTCTTCCACTAAAATTG
GATTCGGCACTTTCTTCTGTCTTATTTTTGTTGTTGATTCG
TCAACACACATCAAATAAAGCTGAAACTAGATGAATCAACT
CTGCAGGAACAGGGGCTTGACTGGAACATGGGGCCAAGGCA
TCTATAGAGTGATGATCCGACCGATGCAGATTTATTGACAT
TTTTATTACTGAAATGTTTACTTTGTTGCACTGCTTTATTA
ACAATTGCACCCGGTTGATTCTGGTAAACATCTAAGGCCTC
GCAAGGTGCTACGCTAATTACCTATTACTTGATTAACAAAA
AATAAGATTCATGGAAGGGACTCCGATTTCACTTACCTCAA
ACTACAGTACACTCTTTGGTCCAAGCTCACAGACTAAAGTT
CCAATCAAGTCGACGTCGATCACATTCCTAGATTTTCGAAG
TCTCAAGCTCTGGTTTTTTTCTGGTCGTTGCTGTGCTGCCT
TGTACATACACATGAGAAGTCACTAAGAGATCCAGGCCCCC
CCCAAAATAGTGATGAGGTACCCCCGAATCTAAATGTGAGG
TATTGTGTCGTGTAAATACACATCATGCATACTTTTGTTTT
AACCCAGCAACCTCTCCTTGCTTGAAATCAATAAGCAGTCC
AGTTGGGCTCTTGGTGAGGACCCGGTGATAAAGGGGACCTG
TCGGGCTAAACATTAGAAGTCGTCGGCTAAAACCATCTTAG
ACAATCTAGATTAATAGTATCATCAACACAAACGTCAACAA
GGTGAATGGTCGATTTGATCCACCATGGAGATTGATCAAGC
TGATGGTGACTTTAGTAATACGAATTAGTCATGAATAAGAA
TGGGGTGTGAGGCCCAAACCCTTTTTCTTTTCTCTCTCCCT
TATTGACACCATTTTTGTGTCGTGCGACAGTGTTGTCAGGA
CATCATTAGCCCAACAACAGCATGGAGAAGAACCATCATCT
TTATCATTTTGATGATTTTTCTTATTAAGAAGTTAGACTTA
TGAGCGACTCCAACTGCAATCTCATACATTTTCTTGTAACT
TTTAGTTTCTGATGAAGATTCTTGTTCGAGAAATATATGAT
TAAAACGAGTCAGTAGAAGTCACTGTTGGATCTAACCCAAA
TCATTCCAATTCTATAATTACCCTTTTACTTAATCTTAATT
CATATCCATGGCGGCTCATCCTACGCTATGTTAACTGACAG
ACACGTTATTGATGAAAAGTCAGCAAATGTGAATGTCTTCA
AGATCATATGTGAGAAAGATCTACCTGACTCTGTTTTTTGA
CTGGGCTGCCACCTCCAAGGCACGAAGACAGGTTCCCTGAC
ACAGAATCTGCCAAATTCTTCTTACTGCCCTTGCAGTATTT
AGAGAGAGAGAGAGAGAGCTCACAGCTTCACAAAACTACAA
ATGTACCAACTTTTTCTTTTCTGCTTTTTATAGGTCAACCT
ATTTTGCTGTAAAGCCATAACCTTGTACTTCAACAGTTGCA
ATGTGCAGCACCCAAAGATGCGAGGGTTATAATGGTAAGAT
AGCAGAAAGAAGACATGTTACATTTTTGGTGTTTACAATTT
ATCGAATCTTTCACCTCCCTCTACGCAACCTTCTTATTTCA
GCAAATGGAAACCTAAGAGCCTGCCTTGCATGTAGTTTTAT
TGAAGAAAGGTCGTAGTTAGCAAGCACGGGGACACTTTAGT
TTCCTGAACTAAGTTCTAAACAGGAATTTCCGGTTTTATTT
CCTCAATATAGAAACATTTCCTTCCCCAAGAAACAGTCATG
CGTGTTTTGATTTACCTCTTCACAATCAAACCATATGCTGG
AGAATGATTTACTTAGATGACAAGAGACTTCGTAGCTCAAC
CAATTCTTAAGTCAGATATTCATAGCATTATTTCAGTACTG
TCCGAACTTTCTGCATTGCTCGTACTTTCTTTTGCTTGTTC
CTGAATGCCATGATGGTTTGCCTCTGTTTGTTCTGGAATGG
GTCAGGAGGAGTGGACGGAGCACGCGGTGTTTGTGCTGCTG
TCAATGTGCATCAATCATATCCCAATCTATGAAAGTATTTA
TGTGAGGACTAGCATTCTCTCTACAAGGTGGAATAACATAT
TTGTCTCTGATGTTGAAGGACACGTTTCAGTGTTTCAGTAC
CTAGGGGCCTTGATTTGAGACTCAAAACAGATGTTGCATAT
CTATGATTATGCATAAGAACCCTAGAGCACGCCCGGAGTGC
CTCGCTCCAAGTCCAGGGTACATCGAGGCATGGGTTGAAAT
TGCGAATATAACCGATAGCACAAGAACGATGCAGAGATGGA
GCTCCATCTCCATGACTGAACGGCAAGCAATGTCAATGATG
TCTTTTATAGGCACCGGTAACTGGAACCAGATTTCCTAGCT
ATTAATCTTGATAATTTTCCCTAACAGATTTTCAGACACAG
CTTAAAAACAAAACAAAAGACTAAAACAAAAAAAACAACAA
ATGAAGAGTGCATCAGGTTTCATCTGAACCAACTCTATACA
TCCATTTTTTCTCTTCACGTCAGAATCACTGAACAACCGGG
TTTTATTTTCTGGTCAATTGCAATGTTGTGGTGTTGTTAGG
GAAGAGTCCTCTGAAATGTACCCGTACAAGCAAGAGAGTTT
CTCATTATCAGTTTCTGGAGCAGTTTTAAAGTTGAGAGTAT
AGACATGTCTGTCTGACATCCCAGGGCCCAGGCCTCAAGAC
ATGTTGTGTGTCGATATTGACATTTTGACGATGTGAATCTG
GACCATTCATCAACTGAGAGCTAAAACACAATTCACCTGAA
AATTTTGGCACTTTGGTAATCTCAATATGACAATATGCATA
GGCCCGGTGGACCACCTCATCGCCGGGGAGCCCATTGACTC
TTTTAAGGAAGCCGATCAGGCTTCATTGTAGAGATATTTAC
TCAATTTGCATCCTCCTATTCCAATGGCTACCTATATACAA
ACTCGATCTAGAAAAAAAAACAGTACAATTGGATCTATATT
GCTAGCTGCATCAATCTTTTCAGCTCGATCTTTTTCCAGGT
ACAAGTACTTGCTATTAATTCAAACTTGGTATAAGATTCAT
TGGAGAAATTACGGAGAAAACTGATGTATATTCCTTTGGGG
GATGGATGAAGCGGATAGTTCATATCCCAGATGTGTAGTGT
CCGTACATCTCTTCTTCTTTCGCTAACATTCCAATTCTCCA
GTCTTGTACTTCTTCACAAACGGCGAGCGCGCTTCCTCATT
AATTTATTTTATGTATTAGACTTTACCAGTCTGATAAGGCA
GCTCAAGAGCGAAAGTGCAGCCATCATTAGTCCTAAAAAGC
CTCAATTAAACTCTGTCTAACTTGGTTTTCTACAAACTTGT
CTCAGCCTCTCTCTGTTGGTCTCAATGTAATTTTCAGTGAA
TACAGCGCCCATCAATTATACATTACCTGAATAAGCTTATG
GAAAATATAATCTTCAATCCCATCCCCCTCGATGTACTCCA
TTACCTTTACTTGCTGGTTTCAGTGGGGATTGCAGTGAGCT
CGTATTCCCGTTAGCATTAGCCAGCGCATATTCCAGAAAAC
AAGACAATACAAGGGTACAACACAACGGTCCTAACATTCCA
AGTATAACTTAAAATATGTACTTGCTAATGTATATACAGTA
ACCTCCATCGTTTGGGTTAGCCAAAATCGCTCTCCCACAGT
GTCGTCCCCGTCGAAGCTTGCCGGATTCTGATGAACACAGT
TGATGATGAGGCATACATAGCAGATGCTCAAAACAAGCCAA
TGTTATATATTGATTATGAACTTCTGGAAATTTGTAGAGCC
AGAGTATTGATTTGTAAAGTCATCCCGATACTAAGGCTTAG
GACTTTATTAGCTTCCATTGCATTCACCAGGGAGCTAAGAG
TCCATTTAACACCCCTAATTCATTTTCCCTCTTCCATTTAA
TTGGAAGTTCGGGGAGATATCATGCTGTTTTATGCATTGGA
AAGAGAATCGAGCCAGGATACATGAACAATACTTGTGATTG
CTGTCCACCCTGCTATTTAGCAACTCCTGCTCGAGTTCGAA
TAAAAGAAATTTTTAAAAATCAAAGAAAAATTTGAAAACTC
ACATTCAAATCAAAGGTCCACTCACAGGCTTCAAATCCTCT
CCAAACCTAATCGACGTGATCACCCTCTAAAATTTATTATT
CCATAGTTAAGCAAATGCGACAGGAATGGGCATGCCCTAAA
AATTTAAGGTTCTTTTTGGACGACATAAATATGTCGTCTCA
GTAGCGAGAGCCAGCAGAATCAAGAGTCACGATTTCTTGAA
TCAGGGGGGAGGGGGGTAAACTGAAATTAATCCAATAAAAC
TGCTCCAACTGCAGAGACATCTTCTCGTCCTTCTTGTCGGT
GAAAGTACATCCGGGAAGTACCAGGGTTTATAGTACTCTTC
AAGCACCTAAACTATAGGGACTTTAGAGAATTTTACCTTTA
AGATATAAACACAAAACTGACATCAATATACCCTTGCTTGC
CCAAATCAGACAAGGCGGGTCATGGCGGGTCAAGACAGGTC
AATTGGCTGTGCCAATTTTTCGTGGGCATAATTAGTTAGTT
ATCTTGCATCTTAAATATTGCAGCATCTTTGGTCTTTCAAG
CCGAATACAGAGCAAAAGAACTTGGCATTTGGTGCTGCTGC
ATGTGGGTTCTCACAAGCAGCGCTCGATGGATTATAGTGAT
CGTTCTATAGATCTTAAGGACTCATATTAAGTGTAGACAGA
TTGACCCGAAATTGTAGGTGCATATTGCCCCTGCATGCTAG
TACTGCTTCACTATATAGTACATGTAAAAGGATCAATGTTT
GGGAGTATCAAAGCGTAGAGCATCGAGTATTGGCAAACTCA
CACTCGTCTCTCTCTCCCGTCTCATCCCGCCGCCGGTAACC
CCACTGTATTTCTGCATCGGCTAGCTGTGCATATTCTTGAA
GCTTTGGTAGTAATGTAGAACAAGGGAACTATTTGATATGA
TCAAAGAAACCCAGAATTTACTGCATATACTCCAAATCTCG
ATCAGTGTTCATCTTTCTATCTTTTTTTGGTCCGAATCATA
TTGATCATTAGAGTCAACTTCAATTATACATAAAACATTCC
ATAATCTTTCTGAAATAAATCAATACATTACCTAGCACAAA
ACCTTGTAGCAAGATAGATACTCTCATCTAGCGCGCTCACT
AAAAGGTGAACCTTTGTCCTCAGCAGCACTATCAGAGAGTG
AGGCATAGTCACCCGCATTTCTGCCAGTTTTCGCCAGTAGG
TGGGGAATTGTAGGAAAAATCTCTTTGGCACGCTCTAAATC
GCCCTACCCTGTTCTTTTAGCCTTAACGGGATAAGCCTTTA
CATGCATGCATATATGACTGCATTCTTTTATGGGGTAAAGA
TGCCGCCTCATGCCCTCAATCACTTCCGAGTCTGGCACCAT
GCTAATTGTTTATTTTGATGCAAAATGCAAAACCTTGTTAT
TTCATTTTCATAAACAGTTGCATCTTAAGCTTCACCAGCCT
ACCAATTCAGGAAAGGGAAACTGATAGGACAGCAAGAAATG
TCTTAGAGATCAAGCTGAATCCCCACACAACTGCATGAAGT
GTAAGTGAGAGAGTGTGAGACTAAAATAGAAAAGCGAAAAA
AAAATTGCTTTGAGAGTGATCGAAATGTGTAGCTTATTTTT
CAGTTTTCTATAACTTGGATCTATTTGTAGCTCTATAGTCT
GTGCTTCGCTCTCAAGAAATCCTTGCCCCATTCTTCTACCA
CGAACAATTATGCACAAGAGCAGTAACAAAACTGATCCACA
ATGAAGGTAGAAAGGAAAAACATACTTAAAGGTCTCACAAT
GAAGTAAAAAGGAAAAATTACTCCGTTTTTTTTTTCTTTTC
TTACAGCAGGTGGTGGTTTGCTCATGATCTTATCACTGTCT
AGAGCCATTCTTTCCTGGTTCATAGAATTCGCACCACAATA
GTACGTTGGCAGGAGTAGAACATGAATACGATGGTTCCACA
GTTGAAGGCAGTATTGTTTACTTGCAAGTGATAATGTCCCC
AGAAGAATCCTTGTTGAATGCCATTGACAGTGTTCTTGCTA
ATAATGATAAAATATATTTACAAAATCTGGTCCTCTTCTCC
CGCCTCTCTCCCTCCCGATTCTCCTCCGGTTCTTCAAATCT
AGCGGAGGAGAGAGCAAAGTCGACGCCGGTCTAGGCTGTGG
AATCAAGCTGTTTCTATATACAAATTCAGAGTAATCTGCTC
AGCTTGTCTTACAACAAGAGCACCTCTAGAGTCGAGAACAT
TTATCCGTCATGGTGGATGACCAGGAAGGGACCATGACCAT
TATGTTCATTGTACTTTGTTCATTGGTTGATCAATGGAAAA
TAAACATTCATGAATGAGGACAAAGACAATATATCACATCA
TTGAGGACAGATTGAAGCCTCCCATACAGAGGGATGCTTTG
TATGTTCACCTGGTCAGTTACTGACCAAGTGATTTATTGTC
TTAAACTATCGTAATCAGCACCGCCATTAAGTACAAAAGGA
CTGTGAGTTGCTAAATACAACCAGACTCAACATTCAACAAC
GAGCAGAAGAAAAATTATAACTCAAAACCATAATGAATATA
AGCTCTATTCCTAACCGTAACCAATCACCCGACCAAAGGCT
CTCATTATCAGCTTCAAGTTCCTCATTGTTAGAGTCATTGA
TTTTTTCCAAACCCTAAAATCGGGCAGCCTTGGTTTTCCCG
TGTTGCTCTGAGCTGCCGTGCCGATCTCCTTCAATGGTCAG
AGACCGGTATAGTAATGAAACTTGAAGCATTGAATGTTCAA
TAATTAACCGCAAAAAATACCAAACTTCGAAAATTCACAAA
CCCCAACCCATTCCGATTCCCTCCTCCTCCTCAGACCCTCC
CGGCCCTTCGCGGCACTCGGCGGTCCTAGGTGGGTCTCGGC
TCTCATGGTTGCAATTTTTGCCCCTCAAATATGTGCAAGGT
ACATATCTAATTGAATTTATCACAAATCTTTTGGCGAAATC
CAGATGTGACCAAGCAGGATCAAACATTGGTTCTTCATCTT
TTAGAAAGCTGTACTCTATCCTCAGCTCACGGCCTTCGGTT
ATGTGATAATTGGTACATCACTTTGACTTGTACTGCAGATT
TATTATCATTTACCTTTTAGCTTGCATTCCAAAATTGAATA
TCATGGGTGGACATACTTGTCTCCATGCTTCCGATTTGGAC
AATAGGCATGCAGATGAAATCAAAGCTTTTTCCCTTTCTTT
ATCAAGTTTTAAAGTTTATACGTGGGAAAATATTTAAGTTA
GTGACAGAAGATTTGAAATTCTATTCATAGACCAATGGAAT
GTAAATAGCTAAGCTAAATACCTATGGCTCCTTACAAAAGC
ATCGGAACAAGGATTCAATGCGAGGATTGGAGGCATATTGC
AGCTGTACAATATCACATTTCATTTATGTTTGATACTTTGA
CGTATGCTTCTGATTTTTGTCATAGGATTTCAATTTACTTG
ACCTGACGGGTCTCACTAGACTTCAGACGATTATGAGTGTG
ACAAGGATCCGACCCGCAATCTCATCTCGACACCGCCTCTT
CCGATTAAGGGCGTGGAACCCAGTTTGACTATCTACTTGTT
GTTTAGAAGACCAGCTTACGCGCCTGTAGAAAACAGCAAGA
GGTTTTATTTACTTCTCTCTCTCTCTGCTATATGTGTCGGT
ACGAATGATGGGACTAATAACCCCGTTACTGGGTCGAAGAA
AAAAGGGCCAAAGCTTTATGCCCTATACAAGTGACTAATGA
ATTTTTATCAGGCGACACAACAGTTGTGTCGCCTGATGCAA
TTCGCTGCACGCCTCCCCAACCCTGTTTGGCATAGAGATGT
TTACAATCAATAAAGTTATTCAGTAAAACTAAAGGCTGAAC
TGCCTCTTTTCTCGGCGCCTCTTGAGCTTTGTCAAATATTT
GGTACTATGGTAATGGAAGACAAGAAAATCAGAAAAGGCAA
GCAAGAACAAAACAGCTAGGCTAGAAGCAGAGCGCAGAGAA
TAGAAAACATGTAAAAGGAGCATCTTTCCCTTATAAAAAGA
TTTCCTCCAAATTTGGTTTACCGCCAAAAAATTTTGACCTT
CCATATACTACTAACCTTTTCAAAACTGCGTCCAAGTTAGT
GCTGAATTAGTCATGTGCCTCATTCCAGTCCCCTCATCACG
TTCCAGTATATATGAATAGGCATAGCAGATTCGGATGATAT
TTCCTCTAATTTTGGATAGGCAATCGATGTATACCATTTGT
ATCGATATCGACTAGATAATCGAAGGTGCTATGTGTTTAAT
GTTGGTGGATAGGCACTCATCAAGCAGTGATTCGTCTGTCA
TCTGTGAGAAGATTGATTATCTCAAGGACAAAGTCCAGCCA
CAGGATGTCAACCTCTTATACCAACTTGCTGTTGTAGTGAT
TCCACCTTGTAGAGAGAATGCTGGTCCTCACAGCATGTTTG
TTATCAATAATAATTTTCTGCTTAAAAGGTAATAGCCTTTT
AAACACTACACAACCCTAGACTGACTTGAAGCATTAAGACA
AAGCTCCGCATTGGTATGATCAAGTCATCTGTATCCAAAGC
CATCAGCGATCTTTTCATTACCACCCTCAGGCTTAATAATT
AAAATAGACAAACTATAAATCAAAAAATCTCTCAATTTGTC
TTAATTTATGAAGATTGTGTCAGGTTCATAACTTAGAGCAA
TTTGCTTTAACCTATGATATCCCAACAAGATAGCTAGGGTG
AGGTATGTCTTCAGATTGGGCAAATTTGCCAAAGCATCTTT
TCGTCTAAGGATAAGTTCCTCTCATCTGAACCTTCTATTTA
AAGCGATATCCCTACCTATACTCGAGCACAGCTCTAATGGC
TCAAAATCTTTTAAAAATGACACTAGAAATAGATACTGCAC
AGCTTGGACAATTACAGATACTTAAGTTTAAGAATCAAGGT
CATTTCTATCATGCAGGTGGCTGAACTTAATGAAGAGGGGA
CATAACCACTGAAATTTGATCAACATCTTGTTCTCGACCAG
AATTTTATGGAGCGGGAGAACACAATTTTTTTCTTTTTATA
TTCATTTCAATCCATGTTATCTCAATTTTTCAAAAAAAAAA
GACGATGAGAACGTCGTCGTCGAATACAAGCCTTGAGCTTT
GCCAATATTACACAATAGCTCACCTTATAAATGACCCGTTA
CTGGGTTTTGATAATGGAGACAGCAACCACGACTCCGTTCG
TCTTGTCAGCCACCATATTTCCTTCTCTAAAAATATGACTG
AAGACTTTAGTACTCGTAATCAAGTAGAAGGTCAAGTTAAT
GTACCAGCAACTAAGGGAATCCCAAAAGAGTCTCTAATAAT
ACGGGTTAGTTACTAAATTACTTGTGCCCACTACCCCTATA
GCTTAAACCTTTACCTTCCTCTTAAGGCTGCAAACTTGGCA
ATTTTTTACAAGTTTAAAAACTCATACGATATTTAATTGTC
GGTTTTAGTCTGTTTTGATACTAATGTTATACACAGCCAAT
CTCCGGAGACTATGCTTTGTCATAATCCGGCCACAATCCCG
CAAGTCCAAGTTGGATTTAACTTCCTCTCTTGGTCTTCACG
ATAGTATGGAGAGATGAAGACTAGCTAACAAATTAACTCAT
GTAAGAATATGCCAACACAGCAGGTAAGTTGGGATTTGGGA
CTTAACATAAAAACAAATGACTCGGACTTCAGAAGTACAGA
CCCAGTGTTGCAAATAGTGACATTGATGCTACTAAAGAGTT
TCAGATCTTCTGTGCTCTCTCTCTCTCTCTCTCCAATTCCA
CAATAGTCATCAATGGTGATCTATCATGATAGCTTATGAGA
AGGGTAGATACTGCTACAAACTGCATATACATACAGTGCAC
AGGTGATGTTACTTATTTGACACTTGTATACTAGGATTTGA
GCCCTCGTCACTTCAGCCTACTCAATGCTAGCAACCACATC
AGAAAACTGTAATTACTTTTCCTACTCTCATTTGGACTTGG
AAAGGATCCAGGGAGTTTTTCTATCCCTTGTTTAATTGGTG
AAAAATATACAAGTTTAGTTCAATATTGTTTGCTGCTCACT
AAGAGTCTTCGGTATGTATTCACTCAAAGAGAGCTAAATAT
CACATCTGCTGATGACAATGCATTTACATCAGTCGGACTTC
AAAAATATCCTTTTTGGAAGCCAAAGACTAAGCCTAACCTT
TGATCCATGTACTAGCACCGCAGGATGTAACCCTTCCGATC
GATGGCTCCCCCGGCTTTAGCCTGCAATTCGTGACCCCGAT
GTATGGATTGTTTCTTTTCTCTTGAAGTCATGCAGCTGAAA
ATATCTAGTATTCTTGGTTTCATTTCACAAGAATTACTAAC
CGACGTAAATAATATAAAAACATGATGATCAAACATATGAA
GTAGTATATGCAAACATAGTCAAAACATTGTGTGATAAGGC
TGAAATATTAACATAGTAAACTATTTAACGGCTCATTTATG
CAAGACTTAAATACATAATTCCTAAAGGGTCATTTCTTTCA
TTCACAAACAACTTCTGTTCCCACAGTGTCTACAACACTTG
TGAATTATGGTAGTGTGCTTCTCGGAAAATGAAGGAAACTA
AAGCTCCAGACCAACTGTCTCGAAAAGTTCATCAGATCTGC
GATGAAGGATTGGATATGTACTCCTTCACCCGGCTCATTTC
CAATGCAGGGATTGGTGAAGCAAGGCTTGTTGAAGGGTGCA
AGACTTGTGATGAGTGTTGACATACGGTACTTATTTGAGGA
ATCATCGATCCAGAGAGAAACATACTAGAATCAACAATCAA
AGAATTGGTCCCTGAATATTCCCCCCAAGCTTAAAATCTTT
GTATGGTTATGGAGGAAGAGCTACTGTCATAGTCGGATGAT
GCAGTTTGATGATCAACATGCTCATGATTAGTTTCTCAGTA
GGGACATCACATATGGAGTACAATGGCTACAAGGAGTAATC
GCCAATGTTGCTAGAGACTTCAAAATTGGCAAGGACACCAG
TATCCACAAATCATGATGTTCCATGAGACTGTATCCCTAGA
CTTCAACTCCTCTTCATTCTCCTCCTCTCCTTGCTCGGGTC
AGAAACAAGCCAACTGCAATCACATTTTCTCTGTTTCTCAG
CAACATCCAATTTTGGATGACATTTAGTGTAATGCAAATTT
AAATAAGCCGAACCAAATAACCACAGTCCCTCCCACCGGAA
CTGGTGTGACTGTGCGTGAACTAAATAGGAAACTGACGACA
TCTGACCAACTTAATGTGTTCTAGGATAACATGAAAAACGT
CAGGAAAGGTTTATCGTGTACCTGTGAATCGTATAGGTGAT
AATCTTATCATATGTTTTATCCCTAGATAAATGATCTAGGA
ACTATCAATGGGATGTGAGTCACGACATAGCTACTTCTCTA
CTTACCAATTTTTTTTTTGGCAGATCTCTGACGGTTATTAT
AACAATATATCAAGCAATAGCAGAAGTAGTTACCCTTACTG
TTATTAGGGTTCTGGTTTATCTGTAATCGAGTTGATCGATG
ACGGAAAACTTATAGTCATACAACGGTGTTCCACCGTTGTG
TTTTGTTACGGCCCACTAGGCCCACCAGGCGTATGCTCGTT
TGATCGCTAAATAGTAAATGCACATGTTATCAAACTCGTAT
CCAGCCAAAAAAAATGAAGTCATCAGTAAATCTGTAGAGAC
CCCTCACTCTTGACCAATTGCTAGCTGCCATGTGGCACTTC
GCTGAATTCCGAAACTGGGTCTGAAGAATTCGGGGAGTTCG
TTCTGTTGTATCAGATTCATCTGCAGTAGAGTCATACTGAA
TAGTCATTTGTCATACGGTACTTGTTTCTCCAAGTATAGCC
AATTACCTTGATCCTTGATTCTTATTTTTGTTCAATTATAT
CTTCTGCCTGTTGGACAGTGCCTTTTTGTCATGGGTTGAGC
ACAAATAAAAGCAAAAGCAGCTCACCAACAACATTCTTTTC
CAGACTAGTTTCTCCTGAATCCCTAGTTATAAATTTGTTGA
ATTGATTTTCTGCATTTGATCAGAAAATCAATGTGTAATTT
TTGGTTTAAGCAACTAATTACAGAGGTGGCTGCTATTTTCA
GCGAGCACGTAAGCAGAGAGCATACCTGTACACCAAAAGGA
CTCTTCAAGGCCTGTAATCTCAACTTCTAGCTTCTTAGCGT
TATTACCACATTGTATCCATCATCGTCACTTGGATCAGATC
TAACGTGGCCGTTAAAGACACATTAATTTTTAACGGCCACG
CCTCTTGGCAATTACTCTTACATATCAAAAATCGTAATCAG
ACTGTACTCACTTCGCCTATCCTTCATTCCATTTCTTCTTT
TTGCATGAGACAATGGATATCGATGAATCATCCCCAGAGAC
AACCAGCGGGTTGGCTTTATCAGTTGGAATCTAGCATATAA
TTCTCCACCCAAATAAGAATCATACGGCATAATGATGACTA
GATCTTCCAGACTTCTAGAGCAAACTAAGGACTAGAAGGAT
ATGTAACGATTTTGATTAGGCCAAAACCTCCAATGGTTGAG
AGGAAACAATGCAGTATAAGCCAGCAGCTTTTCTAATCCGA
GATCGATCATGAATATGAATCTGTAATAAATTAAATGGGAA
TTACTGCAACTTATAAAGTTCCTCACACAACATGGTGATCA
TACTCTAATACCTTTATTTTCGTTTTCATTACCTTTTCCAT
ACAAAAAAACAGAAACACTTCAAAACCCCTTTTTTGACGCG
TTCTCCGAATTGCACTACCACAACAAAGTTCTTGTTGAAAG
ACGTGATAGACGGCTTTTTGCATTACTTGTGGAGCTAAGTG
ACTGGTGTGGAGAGTTTAAACAAAGAGGAGCAACGACATTT
GCAAGGGGTGGCTTTCAAATCATCATTATTTACAGTCGTTT
AGCACTTCTTGTATATGTTTCTTCTGTTAGTCAGTGTTGTT
AGGAGTGAGATCTATTGGACCAGCATATATAGGCCTCCCCC
TCCAGCGGTCTCAAATTAATCACCTCTCATCTCTCTTTCTT
TTGTCCACAATGAGCTTGATCTCCTTTTTCAGCAAGGTCTG
CTCGCAAATGCCGTCCCAACCAGCCCCATTGCACGACTATG
TACTTAGACATGATTATAAACTAGACGCCCGAGTTCCTTAC
TACCACAGATTCTTGATTGTCATACCCTAAAAATACATGTT
TTCAATTTCATATTCGGATGCAGTTTGGGCATGTACAATTT
ATTGGGGAAGAAAGAATAGGCTTCAAGAAAGAAATCATCTA
TTGGGTAGTCTCCAACGTTTCTCTAGGTACGGAATGTGAAA
GAACCACAACCATATGCTTACTCATGAAACAAACTCCACAG
GTGTTAAGTTCTAACAAATGCCTTCTGTACTAAATTATCTT
TGCAGAAAACCTTTCGAGTGCACAAACTCAATCCTCGTAAT
TGAAAGAGCTAGAGTTCGAACCAGTTCCATTAAGGTACCTA
TTCGTGTACGACTTGCCGGCCAAATACAACACGAACTGGCT
TGCGGGAAAGGGGTACCAGACATTGCAAAGTCTATTATTGG
TGCCAAGGAAGCATTTGGGACCTGATGGTTTGAAATCGCAT
AGACGCCCTCGCGAGACTCGCCATAGCTCCTCCCGAGTCCA
AGCTAATAGTGTTTGAGTAACGAGCTAATCTAGCCCTTGTT
GGTGTCAAAGAGGAATTTAGCTTTTGGATTTCCATCTTTCA
GGGGTTGAGATCTGCGAAAGCACAGAAGAGGTGGGTGAAGA
AATGCCAAAATGAAGCATTGCCTTGTCGTGCATGTTTCGCC
TGAAAGAATGCTTTCATTGGCTTTGACTGAGGAGGTTGGGG
TGTACCTGGAGCATTTGGTTCTGGTATGGGAACCTTATTTA
CACCTAGAGCCACTAAGGGGCTGCCTCGACCCGCCTAGGGA
TTTTATCTTTCCAGTTATGGCAAAGGGAAGCAGCAATGTTA
GTAGATGGGCGCCGTGGCGACAAAATATAAATTTTGCTATG
CATCGAGATCAAGAGAGAGTCGTCGGACTCTATCTCTTTCT
GTAGCAGAAGAGAAGAGAAGCGGAAGCAACAGAAACAGAAC
ACAATTGTTCCCACTATAATCAATCTATATCTCAGTTACCG
ATCTCCTCACAAATCGATAACAATCTATCATCTTCTTGTTC
GACCCTAGACATTGAAGAAGCAGAGACAGATTGATAACTTT
AAGGAAAACCAAAATAAAGACTCCCACTATCACCCATAAGA
GAAAATTGGAGGGTGAAAATCAACCCCTGATCTAATGCAAA
ACATGAGTTTCTCTTCTACTCGGTATGCATGCATTCCTCAC
AGTATCTAGTTGGAAGTAATCTTGCCCTCTTGGATAGCTGC
TTTAATGAGTCGCTCTTTGTCTGAACTTGCAAAATTGGCAA
CTGAACATCGTTTTAACAAGCAGTTTGCAATTTGATGCAGC
ATTTTGAGACTGTTGACCTTCATGAATTCATTTGTGAGACA
ATGATAGGCTTAATATTAATCGGTGTTAAGAACACCCCCAT
GCCAAGCGCCCCAGGCTCGACGGCGACGCTCCTCCGGACGA
GAACCTTTCTGAAATTGGGACTAGTATTTTGATATGACGCG
GAAGAAGTTAACAGAAGTATCAATATCACAGTAAGCCATTC
CCTCGCCAGCCAGTAAATAGCTGCATTGGCATCACTTCCTC
CAGCAATATCCCTATCTATTCTGATAGCAGGTATGTAAATT
TCAACCACCACTCCAGGAGTCCTTCACTCCCCATAACAAGA
AACCTTGATGGTTTAGTAATCCTAATTGTATTATAAATCCT
CAAGCGTAACAAATCAATTTCATTGAAAACCTCACACAAAG
CAGCTTGCAATCCGTGGTGACGAAGAACTTGATACTCTGAT
TAAAAGGACCACCAATAAAGCAGAAAAGTCAATTCATACAG
TAGGTTTAGTGTTTCCAGAGCTATAGTTAATCAAAAATGTG
TCCCCCTCTTTTCTAGACATCGGCACGACGCTTTCTGCCGT
TAAACATACAGGCTGTATATCCTGTGATATATGCAAATAAA
TTTCTTCTTTTCCATTAGTACTTTCAACAACAGAGTATTAA
CCTCTATACTTCTTCGTTGACTGTACCATTTTTCCAATATT
CACTATGACAGTTTTAGAGTCAAGCAGAAGTCTGATGAGTT
CTTAATAATGACATCGATAACATTGATGATGGGATCGGTCG
TAAGTAACTCTAAAAAATAACTCAACCCAACATCACACAAA
AACTCGATAAGCCCAAAATCCGAACGAGAAATAAAATTCAA
AAAGTATGCCCTTTTGATGGCGGACATCGATAAAACGATAT
ACGAGGCCCAACTCATTATTCCTCGTTTCACACCAAAACGA
GGGTTAAAATATGATAAAAACCTAAAGTTCCTCATAGAATT
ATATTGTTGAAATGTATGGTCCTTCGGTCCTGTCTTGAAAT
AGGTAGGTGTCACGTTAGGGCATGTTGATCAGGTTGATAAG
TTAGGCTACGGAAATGGGTTCCGTCTCTTAAGTGTGACTTA
TTATTTTGCAGTCATCCAATCCCACATATTACAGTCTACGG
CTTCCGAGCTAGTTTAAGTGCCTTTGATTTTCTTTTCACCA
AGGTAGAATCAATAAACCTACACAGTTTGCAAGCGCAGTCT
ATTTCCAGATCTATATATAACCACATTTATGTCGACATAGT
AGAAGTAACTATATATGTTGCAGTTTTGAGAGTAGAGAAGT
GTTATACTTTAGCTCCCTTTCTACACACATACTGATTCATG
TCGGGAAGACCCCAATCCCACAAGCCCATTAGCACAGCGCA
TTGAATGCTTTTCTAAGATGCTCAAACTTATGTTTCTTGAA
ATGGAACCAGCACGGGAGTGCTCATGCCCCAGAGTTGCGTC
GATTTTCTTTCCCCCGAATTCTTCCTCCCGCTGCCCGGTTT
ACTCAAAGGCTGATCAAAATCAGAAGCAGCTTTCTCAGAAA
CTGCTGAGCTTGACAAATTGCAAGAAAATTCTATCAAGAGT
TTGCTTTCTCCCTCCCAAGTCAAACATCAATCGAAGCGAAG
TCTGGAGAAGCAGAAGCAGTCAGAGCAGCTACAAGAATCCT
TGCTTTAGGAACATTATATTCTTTATAGATATCCCATTTTG
AGGACCAGCTAGGAAGTAGGCTGCTTGTCCTGCTGCAGTGA
TCGTTGCTTTGATTGGAAAGCTGAAGGCCTTTTGTTCCACC
AGATGTTGTGACATCAACTCCACTAGATTTGCTTTATTATA
CAACCAAACCATAACCCTAGCTTTCAGAAATGAAGTGATAC
AATTTTGTTGGCAGAGAATGCCATTGAAGTTGCCCATGCAG
CCACATAGTCACCACAAAATCGAAATGAAGAAGCATACCTA
TATGCAGTTCATTTTATTTTCTTTCCAGGTTGCAATCGAAC
TCCATAGTTTCTAGACTAATCCCGTATCGGAACATTTGGGC
TTTTTTTTCTGTCCACAAGTCCGCATACAACCTTCCCAAGA
CTTTGACAGGCATATGTCCTCCACTTTTGATTGATTAAGAA
CGGTGATGGGAATCAGGCAACCGGTGTTCAACGACCGGAAT
TCTAACCGACTAACCCAGAACTTGAACCAACTCAAAACCCA
AATACACAATATATGTATAACACGACACAAGCATTAAAATA
TTGCCGGCCTTCGTACTCTTCTTCGAAGCTGCCTTTTTAAG
AAGGAATATACGTAATGAAACAGTAGAAGGCACATGTAGGT
CTTTATGATTCGATTTCTTTCCTCACACTACTATGACCTCA
AACCCTCCCGGCGGAGACCGCAACACTGAGGAGCTCGCCAA
CCCTCTTTTCTTTTCCTCTCCCCGAGCTCTCTCTTCCCGTC
TAGAGAAAGTTACAACTGTTCTAGTAATTGAAGGTCATGCT
CAACTTGGGACTGCACACCACTATACATAGACTCAGCACGC
CATCAGTCGTCATCACCATTCTCGCCATTAACTCCGGTTCA
TTTCTAAATCTTTGTCCTTTCAATGAGCCTATGAGGAATCT
TTCCCCCAGGAATTTTAATGCATAACCATTCTGAACAGTAG
TTACATCACACCACACAATACTCACTCTTATTATTTACACT
AGAATATTTCTTGGTATTGGCATTGGATTCGGAAATCAAGT
TTGTTGGGCCTGCTAGATGGCATGTATCTCGGCAACATAGG
CATTTAAAACAAAGGACCATCATGACCTATAAAGCTAAGCA
AAGTGGCACATTACCATATGCTGCGAACACAAGCTTTGTGC
TGTCTCTATAATGAATTTAACACATGCACACGTGCACACAC
CAGAGTAAGTACTTTACAATCTTTTTCTAGATTTTCTACAT
CGGTCTTTCAACTCTGGAGTCCTGTGGCACCATTCGAGCCT
TAGGGATGAAGCAATATTTTCAAAAATCTTGTGAAATAGAA
TGAGGTGGAATCAAGACAGGCGGGGTCGCCAGGTAGTCCTT
TTGTTTTGAGTAGTATATAACCAGAGAATACAAAATGCCCT
ATGAGGGAAAGTTAGTTGAACAATAGGCAATGTTGAACATG
GCTGGTGTCAAAGGGATAGTCGATGCTGGAATCACCAAACT
GAATAAAACATCACTTGATTCAGTGCCTCTGTTAGACACAT
TTGTCTCTTAGCTTGGAAAGCAAGTGCTTAATATGGGTTTT
GAAGGGAAAGTGAGGATAAGCATAACTACTTAGTTGACAGA
AAAAAATCTCGGACATTAGACGATTACTATATATCCTCAAA
TGAAGATGTCGATAAAATGACAAGAGATTCAAATTTGGAAA
GTCTGTCCACACCTCATTCACTTGGCCTACTCGATCTGCGT
GTCTCTTCCCTGTTTTCATTCGACCGTTCCTTCCCCGTCAG
TCAATTAACCAAATCAGAAGCTTACCTGGAGCTCAATCCCT
CTTCTATATGTCATAACTTTCAGACCACAGAAGATTAAGTG
CATGATAATTTCAATTGGAACAGTTTCAAGATGGGATTAAT
AACTTCTACAACAGCCTATACTAAAACGATCAAAATTAAAG
CGGTTGTTTCAGTGGTTCGGCGCGGCGGACAAGTCGGTGGC
TCGTTATTCATGTTCCGAAACATTATAGAAAGAACGAGAAC
AATTCAATTGGCAGATAGGTCTAACAAGTATCCTAAGGGAT
GAATAATGGTGCATTGAGCCCAATAATATTGCTCCAAGCCC
TACTTACTATATTAAGGAAACTGATATACCTAACTCCTAAA
TGGTTTTCTTGAAAGTTTATCATGAAGGAGTTGGTTCAGTT
TCTCCTCCATCTCCAAAGCTCATAGTAAATTCTTAAACTTG
TGTAGTAATTCCAAAAAGCTCATGAAACTTAACCATCAATT
CTGTGTTAGTATCTTTACAACACAATTATAGTACTATTTGT
AAAGTTTGAAAGAGGATCTGCTTATAACACATTGGAGCACT
CGTCTAACGCTCACGTCGCGCTTTACCTCATTATGTGGAAA
AAGTCTAGATTCCGAGCGTACAATTCTTTTTTGTTTCTTGA
GAGAAAGGTTGAGAGAATTTCGGACTTCTATCTCAAGTTTC
TTTGGTGAAAAACAGTTAAACAAATATGAGCATTTTGTACA
TCAACTACTCCATGAGGTAACACCTTTGTAACCATAAAAGG
CACAGCTTGAACAAAATGAACAAATGACTTGCTTCAAGTCT
CCCACTTAAGCTCTTGAGATCAAATACTAGGTAATTTACGG
TGTTGCAGCTTGGTACAGTTCACCTTTGTCGCAGTGTGATA
TTTTTGGTGAGAAGCCGTGGCCTTGGAAGGTGTAGGAGACT
CACTTCAACTATAAAAAAATCCTCCACAACACATGGAGCCC
TCACTATGGGGTCACAGATGCCTTTCCGAGATGTCATCGGA
TTTGCACCTATGTTGAAATACCTCATCAATTCATAAACATC
GAGACTTAGTGGGGACAAACCATGACAATTCACGTCGTTCC
CAACTAAGATAGATAAGAAACTGAGAAACAGAAGCTTTGCG
CTAACCATACACTCTTTTTGCCCTGCACTTTGGATTTCACC
TTTCTGATTTTAGATTTATGCAAACAACAAAGATGACAAAA
AGTTCACCTTCCCCCCTCTACTCAAGTCATGCTCCAACATT
CTACCCTTATGCCTCCTCCCCCTGCAGCTGCCTCTGCCCCT
AACAACACCAAAGTTTGAAACTTTAGCTCAATCCAAACCTA
TTGTACGAAAAATCAGGTTTCCGAACTGCGCTGCGAGTTCC
TTAGAATTTAGAAAAAAAAACTAGAAAACAGTAGAAGCAAA
GGTATTTTTTTGTAGTTTACCCTTTTCTTTTTTACCATATA
TCGACCTACTCAAAACGCAGCGCCTACAGTACTGAAAGTTG
AATTTTTTGTCATGTCACCTCAGAAAGCTACATATACCTAC
AGATTAATGTGATTAGCAGGCTTTTTGCGCTTCAATTTACA
GCTCCCTTTAACTGTTTAAACAAAATTTTAGTGATGCAAGG
TAAGAACTACGTTATAACATCGGTTAGTTCTTGTTGTCAAT
CTGTCTTGAATTTTTTTGGTCAAGTACCTGTCTTCAATTGC
GCGTGCCATGTGAAAAAATGCGTCCCACGTGGTGTTTCTGT
AAGAAAAAAAAAAGGTTAATCGAGATTATAGCGGGGTAGCC
TTGCTTGGATTAAGTGATGACAGTACCTGAGTTCAATCCCT
AATCAAGTCATCGACCAATACTTTATATGATTCTTTTTTAT
GAAAATACACAATAAGTGAACATCGGATTATTAAGTATTGA
GTTGATGTATCGACTCAAAACCTATATAAGTTCGCATGTTC
TGTTCCAAGGGTTTGTGAGTCCTTAAGATCGCCGAAGGGCA
GAGAGAACGTCCAGTCGCTGCGAAACCTACACATAAGTCGA
CAAATAAATAAAGAATGAAACTATCCTTCTTGGTATTCACC
GTGTTAGTGTGCTTTGATAACTAACATTTTGTGCATTTGGA
CTTTCATCCCTTGATGTTGTCCAAAGCCTAAATGCAAGGGA
GGGTTAGAGTCCCCATTGTGCCTCATGCAATAGTTGTTAAT
TATATAGAGGACATGGATTACGTGAACTTCACTAACTTTAC
TTCTTCTCAGAAGAAAAGAGCAGAATCCAAGTTTAAGGATC
CGTAGTTCAGATAAATGAGGCATTCCAATGCTCTTCACATG
CTGGAGAGAACTTCCGCACACAGGAGAAACAAATAAGGAGA
ATTTTTATTTTTTTATTTTTCTGAATTATGTAGTTAGTGTT
AAAAATATGGTTTGTTAAGACTTTAGTAAAGATTTGTACAT
CCTCATATGGCCTTCCTTGGCAATCCTGGAACAGGTAAGCA
GGGCTGGGTAGTATATGAGTCATCATACCTGCCCATTTTAC
CCTGGAACGGATAGTTTATGCTGTAGTAATCCGCATTCCGG
CTAATCTAACCCCAACTTTTCTCTAATCAAATTATTGATTC
ATCCATTTGTTGGGAGAGGCCAACCCTTCAAATTTTCCGCC
GTCATCTTTCTTAGACAAAACAATGGATATCTTTTTAGAGT
ATCTATGAATCGGTCGTGTGCACATCCGCATGCTAGACTCG
CGCTTCTTAATTATGAACATCAAAGCATCACATGTACACAA
AATCAGAGCAGACATGGATGCTCTGGCTATGCAGGTTTAGT
CTTTAACTTATCAATATACGCGCGGTTCTAAAGTGTTTAAA
AAATGACATTTCTTGAACGTCATTTTGGTCAGTTTTGGAGA
TCAATCCAAACATCATTCGTCACAAACAGAGCAATAGAAAC
ATAGAGGGCTTATGACAAGGCTTGGGTCAATCCCACCAAAC
ACCAGAAGCTGCAGTGCTTTCACTTTTTTTGGTTAAAACAG
TAATTCTGATATGCAGGAGGCTATATGCTTTCTTGCCAACT
ATAACAAACATTAGCGAAATCAGAAATTGGGAAGTCCTGGC
AATACAGTAATTCATGTTATCCCTAATATGATTGAGAAGGT
GTCACAATGTCTCCAGGCCTCATACAGTCATACCTGTTCCA
GCATAACAAACCTTGAGAAACTAAGATCACTTGCAAGGGGA
TGTGTCTCTCTCCTAGACAGCTTTTCTAGTTGAAACAGCGT
GCATTGTAGTCCTTGATAATCATACGATGAAAAACTTGTAT
CGAACTTAAAATTTATGAGGCTATGTGTCGCAAATCCGATG
AAGGCCAAAAAGAATGAAAACATACAAGTACAATCCCTTTC
GTGGAAATCACATTTCTTGTCAACTCAGGACAGGTTTTAAC
TAATTACCTTGTTGAATTATCTGTCTTAAGAAACAAACAAC
GGCTCTGTCCTCCTCCCCACCTCTTTTTTCCAGGGCCAGCT
CTTGAATTGTAAAGGTGGGACTTCCAGGGAGGAGTTGGAGA
TTGCAGGAACCCTAATTGCGCACAAATAAAGGAAGGGAATT
CAGAATACCATTATGATAGGCTTAATATTAATCGGTGTTAA
TACCCCATTTAGCATTGTGGCCTCTCGACCAATCCCACTCA
TTGCATATTTCAGCTAACTTCAACTTGAGATCATCAAATAA
AGTTATTTTGCAGGAATGTACCAATACAGGGCCCTGTCGCA
GTTTAAGTAACTTGTTTGATCACTTGGTGCAGGGTATTGGC
TCTCATCTCCTTTGAAGATACTAGTTTAATAAACTACAGAC
CGCTGCGGAAACCCAACCACCAGTTCTGGACTTATCAGCAG
TAATACACAACTAAACCTAACAAATTTCAACACCAAACTAA
TGCAAAAGAAGCAAAAGGATCCAGTACCTTGATCCTTATTA
AACTTTGTTGTCAAGTTATCCTTATGATTAGCCTTTTTCTA
TTTTAATTTTTTATTACATACTTTAGCAGATGAATATATTA
TGAAACTACTGAAACAAAATCAAAGTCCAACTGTATTTTCC
GAGAAACGTGAGACCGAAGTCAAGTCTTTCGTTACGTTATA
CAATGAGATTAATTATAGGACCAATTACTATTCACCTTTTC
AACCGGGAAATATGTATGTACGTAAGTGGTACATTTATCTA
CCTTGCCTGCAGAACAAGAACTTTTATTAGCTGTGGCTGTT
CAAAGTTAGGGAAGTGAAATCCACACTCCGGATACTATTTG
TATGAAAAGAATGAGTAATACAACCACATATCCCCTCGTAA
GCCAGAATTGCAGTTTATATCGTTAGGGTAGACACATTTGA
GAGAAGACCCTCAATCTGAACCTTCAACTCCTGAAGTTCAG
GCAAAACACTTCTCCAGGGGCATGAAAGAGGATGATGTGGC
ACTGTTCACAACTCTTTTTACGTATTCTTTTTTATTTTCTG
ACCTAACCTAACCACTAAAGCGTCGATTACAACGGCGCTGG
ATCATCAGAAACCCGTCACCCTTTTTCACATATCTATATAG
ATATTCTGGAAATAAAAAAACCAATTACTACATTCTTTAGT
ACCCAGAAGACCTTGAATTGCAGTAGCTGATATCCCAGATG
TGATTACATTTCTGTCTGCTCTCATTTTTTTACCAGAATAT
GCCTTCACTTGTGGTTGTTTCTGGTCTTTCTTCCTTTCCTT
TCCCAACTTCCAAATCATATCAACGAGCCAAAACACAACAA
GGTTAACAAAAGGAAAAGGGCCGCTTTCGCACATGGAATCG
TAAAAAGTTAAGTGATTAAACAAAAAACAGACTCATACTAG
CACCGCGTGTACTTTAAAATCCCCCATAATCTTGGTCTACT
GTTGGAATCTAGCATATAATCAGGAATTCGAAAATGAGTAT
GATGACATATGTGGAAAAGACTGGGATTTTGGAGGTGGAGA
TTCTCTTCTCACCCGGTTTTCCCCTCTCTACACCCAGCAGA
TATAACTGATTTGGGGTTGGCGCATTTGCGGAATATGCAAT
AGAACACCGATGAAAGTGATCTCATCTGGCACGGCGCCTTC
GGGACAAGAGCTGCCAAAGGCGACAGCGGTTGCCATTAACT
ATTCTCAGGCCCACCCAATTCACTCTCTCACCATTGTCCCT
GTGCGCCCAAGGGAAGGAGACTGGATTTGCTCTGATCCTTT
CTGCTCGATCATTTTTGAAACTTAAAGTTTATTCTTGTCCT
TACAACATATGCTGCTGTTGCAATTAGCATTGAATGAATTT
ATGAGGTGTGAAAGTGAGTGCTTTATGTGTTTCTCATTTGT
GATTCTCCAGCGCTCTTTGTCAAATAGAGCGATGTGCAAGC
TTGGATAATTTTGGTTGTGGCGGTATATGTTCTGGTTTCTG
GAAAAAGAATGCTAGTGAGGCCGATGCTTCTGAAATGTGTG
GTTACCTGATACTATTTGTACTTTGTATAATTTGCAAACAT
TGAAAAGTGTTCTACTACCACTTCCGGTGCGTTCATGCAGC
TCACACTGCACAATCAAAATCCCAAAAGGACAAAGCAGAAT
TAATATCTCCACTTGAAATACTCGCTAAAATATTCTCAATG
ATGTTAGTATCGGAAATCATCAAATTCAGACTTCTAAAGCT
AAGTTTTACTTTCATTTTTGCTTGTTTTTGGTAAGACTGTA
ATGTTATTAAATTAAGGAATCAAATCATAATTAAGAAATGT
CATCGTTGCTCTTACATGATCCGTGAAATTGTATTGCTACA
TATAACGTAGAAAATAGGTGCAACATGTCTTTGATTAATCT
GTTTGCATAGAATTTGAGGTCCTTAGATTATCTTTGATAAG
CTTAGAACTTGAATGTGAAACTCATCAGGATCACCAAGATA
CAAGATAAAGATGTTTGATTCAGCCTTGTACTAACTTGACT
TCTATTAGAGACGATCCGAACTCCTTCCCTATTGACCAGCA
TTTCAGATATGAAAGTTAAACAAGATTCAAGTTCTTATGCA
CATTGTTAAAATAAGATATGCATATTAGTATCAGAGTTGAG
ACGCGTGACCCGGCAACTGGCTGCCTTGACCCTCCTTGACC
CTTGGGCATCATCGTCGCTGCTTGGTTCACCAAATTGCCTG
AGATTAATTTCTTGTGTGTGCATAAGAAGCTCAGGTCGAAG
AACCTTGTTTATATTATTCACATATATTTCAATATATGTCT
TATCGTCATCTGTTCTATATCACATTTTATGAGTATTAATT
CCTCAAGGTCAGCCTATTTCCTCTAATTTTCACTGCTTTAA
CGAAAATTTGATCTGTTTATCTGTTAAGGATCCGGATCCAT
GAAAAGATCTTTCTAATTGACTGAACATAAGATCTCCCTTC
AAAACACTCTTTATTTTAGTCCCACAAATCTCCGTACACGC
TGGGATTATGTGCAATTTACCATCCTTTGTTGTGTACTAGA
GATGAATGACTCTTTAGGTGCGAGTGCAAATGAGGTCTTCA
GCCAACTAGACTATGGAATGCTTCAATACTACACGAAGATA
AAACTCCCTGGATCCTTTAGCTTGGGTGGTAACTTTCTTTG
CTAAAATTTAGAAGACCATACTGTTATGTACCTCACTACGT
TCTGCATTGTGAGAATTTTGCCAGTGTCTTGACGGAAGATT
TTGCCCCGTCATACTGTGTTCCCTTCCTTTGCCCGTCGCAT
TTCGAGTTCTCGGGGAAAAGCTCAGAGCTTTGGCCGGAGAA
CTCCTAATGAACTGCTCATGCTTCTAATTCAGTTGGATTCT
CTACGAGTCATGCTATCTATCTCACAGGGATTTTATCCGTG
AAAAGAATAACGGATATCCTCAAATATGTCAACTGCTTCCT
TTCCATGCCAGCAGCCTCGTCTTCTGTAATTTTTTCATTGT
TTTGAAACATGGACGTAAAGCCTTTGATATTGCAACAAAAA
TTGCTGCTTGGTGTCTAGGGCTAGCTTGGGGCTGACATTGA
AGTCTTAACTTTTGTTTTAACTTCACTCGTAAAGTGCTTAT
GGACACAAGAATCCTAAAATCACTAAACCGACTTTTGGTTG
TGCCCTCTCGGCGGCCCTAGCTAAGTAGGTCTCGGCAGCCC
AAAAAAATCTTACAATATATCAATTAAACAACACGACTTGT
CGCCGCCACCACCATGACCACTCCTCTGACCTCCACGTCAT
GAGAAAAGAAAAAAGATAGGCCCGAGTTTCCTTTTGGGCCC
TAATCTGATAAGATTAAAAACGAAAAAGCCAAAGAAAGATA
TGGAAGTTACAACGGGATATCAATTATTGATTGGTCTATGT
GGGCTAGCCGGCTAGGCTTACCAAGCCAAAACCTCTTCAGC
CTTGATCTGGACTGTTAGATCTTTTAAGCCACTAGATCTAG
TAATTGATTCACACACGCAACATATGGTTTAGACAACCTAT
TTCTTCAATTTCCATTATATCTCCACATTCTCTGCATTGTA
CTGAGCTATCTATCAATTTACTAGCCGGAATGCGAGATATG
TCGATCGTAACCGTAGCAAGCTCTCAAATAATCAAGAATCC
TTTCGAGTAATTAAATTATTCGTCCGAGTACTTCCGCTCTT
TGTTTTAGTATTAACTGAAACTTTCAAGCATCGCATTTGCT
GCATGTTTCTAGAATTATTTCCGGGCAACGCACTGTAAGTC
TGCTAAGGGTACTTGCCCGGCACTTCTGCGTAACCAGGACA
TTGTAAAGTTAAAATCAAAGCCTTCCTCCTTTGGCTCTGAC
TTGGGCCTTCATATTTGGGGCCTTCTGAGAGTCATTTGCCT
ATGTTTTTTGCACACTGATGCTCTGATTTCTACTTGTGTAT
TTATTTCTTTTATTTTGATGCATAGTAATAGTAAAAAAGAG
TCCACTCTGCTTTTGTTTTTCTATAAACCACATATGGTCTT
ATGGATGCTTGATGGAGGTTCCCGGAGATGATCACCGGTAG
AAGGGGTCGCCGTGACCTTGCTAGGCTCGTTTAGAGCCACC
GATCCGACTTTGAATCCGGACAATTATGTGGTGATATTGTT
CAGGTGGGACGATAAGATGACTGCAGTTATACCAGAGGAAG
GCTCTCCTATCACTGAGGATCTTGGTGTTTATTTGGGAATG
TCTTGTGGAGGCTTCGCTGTCGCGGCAGCTGCTTGATTTCG
CCTTTTCACTTTTTGTTATTCACCAGAAGTAAAAAGGAAAA
TTCCCCATGATCAACTAACTCCATTTGATTTTCTTGAACTG
GTCTGTAGCTTCCTCTAGCTCATTGTACCTAAACTTTGTAG
GGGTAAAACCAAAGAGAGTTCAATATCAAGGAGAGTAACAT
CACAGACTCATTGAGTATAACCTTTTCTATGATCTCATGTA
AATCGCATAAGAAATTAGATCTAACTACTTGAGTGAAACCC
ATGTCATGAAGCTTGGATGTCACTGACAACAGCAAATAAAC
TTTTTAGCTATTAACACATGCTTTATATTGTGAGAACCAAT
CTTTGGCTTCTCCGGTTGTACATAATCCGGCAATGCAGGTG
TTTTTCATTATTCATAAGGTCATTTTTAACAAGTACTAATA
TTGGTTTTTGAGGGTTTTCTCTCTTCCGAGTTTGGAAGAGA
AAAGGGTATTTCCAATCTGTCGTAACATTTTTTAATCATGC
GATAGATAGAATATGTTGAACAAAGTTCAGTAGTGAAATGC
ACAAGGTGGACACCACATAACATGCTCTACATGATTGATTC
CTCAAAATCCCTAACATTGTCTGATAACAAATCCACTAATC
GCCGATAAGGTATGGCAATTCAAAACCTACCCTAGTTTTGT
ATCAGCAAATGGGAAAGGGTCGCCTTGACACATTGTAGGGA
ATGAGTATGACCTCCATGGTCTTCCCCTCACATAATGGAGT
AGGAAATAGTTTCTCTGTATCAAAGGTTCTGTCAGCTAGAT
ATGTTCCTGAGATATATCGTCTCGCAGCAAAGACAAAGGTA
TTGACCTTTTCCCGCCTGTACTGCAGAACTTCTGGTTTCCT
TTCTATTTACGGATATTTTTCTAATCGATGGATTAACGATC
TCTGAAATGAAATGGAAAAGCTGCTCCAATTTTAGTTTACA
AAGAATGCACCAGCCACCATCATAATGGAAAATTATGTAAC
AACTCCCACTGCCCCACTTCCATTGTGTGTGTAGAAATCTT
GTATTACACTAACACAAAATCCTAATACATTCACATATCAA
AAGACTGTTAGCAATTTATTCTGATTAACTGTCCATGTATT
TTCTCTCTCTTCTAGGGTGACCCCCATCACTCAACTTAAGA
TATTACTACATTTGCAGAGTCCCTTGTTCCTCTATAAAACC
CCCAAATAAAGGTTTGGAATCCGGTTTGGCTATTTATCCAA
ACCTCCCATTTAATAGGGATCTGACCCTTAAACACCACATC
AGTATTATGGACAGCCATTACTTCAGCCACATGATTCTCAA
AGCAGAATTAGAATTAGAAGCAAAGTTATTTTCCCCACTTG
TAATCGTAACGATGTAATTTCAGTTCAGACTGGATTTAGAC
GATGATGATGTCAATCAATACCGGATTCCGGAGGCCTACGA
CCAAATCTCTGCAAACTCGACAAGTATAACCCTCTCTGCTC
GAAGAATTGCTATATACGAACCCAAGCTATCAGCCAAGCAG
CACAGCTTTTTGTTATGAAGCTACACTTGCAGGGCAGTCAT
CAGCGTCTTGGGCGTTAGGGCAAGGCAATCCACCATGGTTT
AAGATTCAAACCACCATTAGCACTGATCATCTTGATTGATA
CTTAAAGGTACAAGAGCCTTCTAGCAGCAGTTCCAACTCAG
CTCCAGTCCCTGTGCTTAATCGTGTTCTTAACCTAACCCGA
TTGGCAACGGCTCAAGCAAACTAGAAGGCTTCTGCCTTTCA
TTCTTATAGTGCAAAATAAGCAACTAAATAAATTGCATGCT
AACTTACAGCAATTTAATAACTAGTGTGCTCACCTCACTGG
CTCGCATTGAACACTTAGTACTTGAAGGAGAAGCACCCGGG
GATAGAATCAAAATATGGATCATTTGAAGTCAAAATATGCA
GATGCAGCAAACATGGGATGCCCAGTTTGATGTCTTAAGCC
CTCACCAACCCCGAAACCATCGTGTTCCACACCACCGTATC
TAACAGAGACTTCGGGAATTCCATTTTGAAATGTCCCGATT
TTCTCTATTAACATGGATTTCAATCGTTATTATATTACTTC
TGAATTGCAAAGACAAGGTACATTTGGAGTGACCACCTTTT
AAAACAAAACCGTAACAGTTCAGTTCAGGACTTGAGGTCAG
CAGTGGGGTGTCTTGTCATACTCACTACCAAAAGAAAGGCT
CAGTTTGGATCACAGGAGTGCCACCCTCATCACAGAAATCC
TTTCGAAACATCTGGAATTACTTCTAGTGCTGTGCAGTTAT
GAGTGATCTGGAAAACTTTGCTAAGTAAGTTAAAGTGCTTT
ATGCTGCAATAAGAATAAAACACAAAAAGAACATCAATTTG
ACCTATGTTCCGTATATAGACAAACGTCTAGCTTAGCTAGC
AAGGATTCATCATCTTTGTGCAAAGCAAAGCACTCTTCATC
CCGAGATTAATATAAGGTATCCGAGTAGGAATGGCTGCTGA
TTATGTTTTGAGTTGTTAGACAACTTTCTCCTTAAAGATCA
ACTTGAAAGAACACTGATTCCATTTTGAAGCCTCAGCCTCA
GAGTTTGTTTTAGTGGGAATCAACAGTGATCATTGATACTG
ATTAAATCGGGTAGCAAAGTCATCCATGCGAGCCACCCATT
AATCAAACAAATCATCGAAACCAAAACTTAATCACTTCCAA
AAAATCTTGAGCTCCCCACACTGTGTAGGGTTTAATACTGC
ACTATGATGTCACAGCCCAGCTCTCTCTGGAATTTTCTGTT
GAATGGGAAATAAAATGTGTCAGTTATACATAAATGCTATA
CTGGTCAGATCCACTACCCTCAATCCGCCCTTACCTGAAAT
ATCAGGCAGGACAATAGCCACCTATAAACTAAGTTTGGTCC
AGAAGTGATCAATTCCGCAACTTTGCATCCAGAAGAGCTGA
GTACACACATTTACGATTTACAATTACAAATTTTGATTTTA
GATCGGGTGCAGTAATTTAGCACTTCGATACTTCAACTAAA
TAGCAGCAGAAGATTAAAATCAAATATGTTGACCGTAATTC
TACGGGATCAGCCATTTGAACCCTCTCAGTTCTTTGCTTTA
TTGCACGTAACTAATGATGACATATCAAGCACTATAAGATC
CCATGACCTGCCTAGGGCCACTCAGGCCGCCTTGACCCTCC
CCACCAAAACCCCCACCATTCACCCCAACGGCCCAACCCAA
AATGAATCAACAGCATAAAGCCCTCTCCTTGTTACAAACCA
TTTTATTTAATTTGTTAAAACCACGGGAGACATCAGTGGTG
AGCTATAGAGCAAATGGGGACGTGTGTTTCTTTGCTATTAC
TGTCTTTGTCTAAGAAATTTCCTGCACTTCGCTGCAGATCG
CCATGTGACTGCTGGTGGAGCCATCCAAAGACTTGTTTCAC
ACTAGGAGATCATGTGCTGACAGTCTTTTCTTAGGATCTTT
GGCCAGCAGGCCCCTAAACTCTCTAATCAAAGTCTTAAGGA
ATTTCCTATTCAAAAGTAAACAATTTAATAAGAATGCATGC
CTCGACCGATCAACCTTTGGCTTCTTAGTCGTCGTAGTTGT
TGTAGGAAATCAAAAGAATACCTTTAGGGAATAAAACAAGA
CCTTTTCATTCTAACTCAATCTCAATCTCCAGCCGAAAGAT
CTACCTCCTCTGCCCTTTTTCATCCCTTAGATTTCACTATG
TTAGGTGGCAATCTTCAATTCCCACATCATACTTAAATCCG
ACTGAATCCCACAAGCTTAGCGTAGTGTTCCACACATCCAA
ATCGATTTTAGCTAAAAGCACTTTCAATGAGTTCACCAAAG
AGCTAATTCAACAAGCTTTACATGCATATATAGTTTTCCTC
CGGATGGTAAATAGTATAGTCATAGTAGATAACTAGATATG
GAACCTGGGTGGTTATGAAACGAGTCATTATTAAAAGATTT
TGGACCAAGCTACATGTATTCATTCCTTGATAATGAAGCTT
GTCAGACCCGTATTGGAAGACGAGCTTTCCCTGCAGATCAT
GGTGCCATCCACTTATTGGGCAACTGTGTTTGATTGACGGG
TTACACCATACCCAGTAATGCCAACAGTGATGGAAGCCCAT
ATAATTAGATAATGGGGATTCCATGTCCCCGTCCCCGTCCC
ATGTATTTTATCAATTTATTCGCGATCGAGCCTAGATAACT
AAGCTTAGTTACTTGGGTAGCTTGGATTGCAAGCAAGCTTT
ATGCGCTGCAGTGATTGAATCCAGCTACCCGAAGGACCTAC
GAAAGATGTCCACCATGAGGCAGATCAAGAGCCATAATTCT
AATTGTTCATTATGTAAATACGATCCTATCACGCCTTTATA
ATTTTTGGAGATGAATTGAGCTACCGGGAAGAGTTGGTGGT
TAGGGTTTATACACACAAAACCTCAAGCCCTCTGATGGGTG
CGATACTTACGGGGTTATTTCATCATTGATTTTCTTTCTGT
TGATTGAAGTTGGTTGTTGACATCACTTCGTTCGCAATGGG
TGTTATAGGCACAATCAAGTCAATACATTAATGAGAAGAAG
TTGATTTTCCCACATGCGTTCAACTCCCCGAAGCCATGAAA
TTTCCCTCGGCCATTGGTTGCCCGGATATATCACCATACCT
TAAAAATTTAACTTATTAAACACATTTTAAAGAAAGAGAAT
CACTTCGATCTAGTGAGTATCATGATCGCAACGCCCAGTAT
GTCTCTTAAAAGTCAAAGAACCTTAAATAAACTCCTGAAAC
CACTTCCTCTTCTTCTCTTCCTAAAACCCATTTCTCCGATA
GGGTCTCATTTTCGGAATTGCAGGCTCAAGGCAATATACCG
GCGCGCTTCCACGCGCTGCCCCGAAACGCTGCAATTTGGAC
GAGATTATAGTCTAGAGCTGCTGGTCATCTTTTGATCTTAT
ATATGTAGTGCTTTCACATGCTTATAGAATATCAACCTCTA
CTCAATATCTTGATCTGCAACGTTGATCTTGTCGGGAAACT
CTTGTCACTCAAGTGTTTTACACATAGCACGAATCTAAGCT
ATCAACGGTAGTGTTTGGATCAGCTCTTACAAGCTCAGCTC
GAAACAGAAAGGTAAGATGGCATATTTTCGAGAAAAAGATC
ATTTCCGAGCTGTTTGGACTCAAATACTACTCCACATTGTT
GTGCTATTGGCTTCTACGATCTTGGAATTGAGCTTGGGACT
GAAATGCTGGTTTTGGGGGTCTACTTCGTAATTATAAGGGT
CTATGAGTGAATTTGGAATACTCAAGAGCCAGGAAGGAAGA
TCGAGAACCTCCTCCGAGATCTCCCCCGTCCATTTCTTCGG
CACAGAATAGCCGTTCACAACAGAAAATGATGTGGAAGCCT
CCTATTTGTTCATCTTTTCACATGAGTCTGTCTAATGGATA
ACGCCAATATCATCATCATGCTCCACCATCCCTTATATCTC
GAGAGAGAGGCGATGGCGTACTTGAGCATGGGAGAGGCGCA
GTGGGTGCTATGCTTAGATTCCTTATTAGTGAGGTTTCAAT
AGAAGTCCGGCTGACAAGAACATGTTGATATAAAGCACCTC
CACTTTTCGGCGCCCGACCTCCTCTAGCATCAGCGTAGGTC
ATTTTCTTTCTATACATTATCCTCCTTTTTTATTATCTACT
ATAATTACTTTAAATATGAGCTTAACATCGAACTAGCTAGA
TTTGTTAACAAACTGGGTGTCTGATTGAGTTGGTTTAGAGG
GTTTACACTTACATATTGTGCTTCTGTTATCCATTATACTT
TGGCAAATGATCTTATAATGCGCACAGTAGACTTTTCTGTT
CGAACATCACTATGTTTGATCTAGTCCAATGCAACACCAAA
GGAGTTGATGGAGAAGAAATCATCCACGACATTGAAACCGG
TTTCGAACTGAATCAAGAAGCAGCTCCACCATTTCAGGAAC
GCCCCTCCAAGAGAAGTGGACAAATCCCCTGGTTCAGTTAG
AATAATATCATCGCCATAGGCATGGAAGACTCTTCCATCCA
CGCCGCATTTCCGATTATAGCACTAAACTCAAGCTCAGCTC
TCTTAGGTCCACCAAACTCTCATCGAGGAGCAACAAACCTT
ATAGGAAAGTCTGCAGTAAACCTCCCAAAACAGCCACTGCT
AATGGAAAATTCACATATCTCTACTATAATCTGTACTTTGG
CTATGGATGCTTCTTGTTAACGATTTATACATATATGACTT
TTATATTCAGGAAGCTAGTACAGTAGCACCTCCAAAACAAC
GGTAAGTAATGACTCTTTTACACCTCAGTATTGTGAAAATG
TCGCCGGAATCGCCGTCGCTCAGTGGTGACATCATTGTCGG
GAGATAATTAGCAAGAGAGACTGTGAAAGTGTTTTTGGAGT
GTACAAAATAGACGAAGAAGCTGGAGCAGCCTCGATATATA
CTAAAACAAAACAAAACAAACAAACAACTACTACTACTTAT
GGTAATTGCAGTACATTTTTCTTCTTCTGCATGCATCTTAA
ATTAATGTGAACTGTTCAGTCATGTGTTATTCTAGTATCAA
ATGATCAGCTCCTTGTATAACTTGTAACTTGTGGTTAGGTA
TTCAGTATAATCTCTACTCGCTGCAGTAAGAAAGAACATGA
TCTGTGAATTCAGAAAGCGACATAGTGATTAGGAAATGGCA
TGTTCTATAGTTCTATAGTGCTCAAGCAGTTCTGCTAATTG
CAATCAAGCACATCAAGCATCCATTTACAAAAGTTATAGGC
TTTTCTGTTAGTAAAAAGAGCCGTGCAGGATAATAAGAAAT
TCCACCATCTTTTTTTTGAACTTCCATCTAAACCCAACCAC
TCCTTCAGGCAGGTCACTATCCAGAGCGTGCACTGTGAGTA
AGAAGCAACAGCTAGATCAACCACACATTATCTTGATGAAT
GCGGTGTAGGAGGATGAAGGCGGAGGTGGTGTAGGAAGTGG
GTTAACAGCGACCATGAGGACACAAATGATAATTCATCTAG
TTCATCCAATCCAATAGTTCCGACTCTGCGATCCGATCAGG
ACTTTGTGATGTTGAATGAGCGAGAAAAGTGTAATGAGGGT
GCATTCTCTCGTGTTTAAGTCTGGGTTGGATTGTGAAGTTT
ACACAGTAAGAAAGACATGGCTAAATCTTCCGCGCCTGCCC
GCCGCTGCTGCGGCTGGCAGCGCCGAGCTGCGTGTCCGTGT
GGTGCTTCGATTTGGCAGGTCACAGCCATCAGATTTTTCAT
TTGTTTAGTTTCCACCTTTGCTTTGTTTATATTTAGTCACA
TTAAGGAGTTTCGATTACTCCTTAACAATATTAATATAAAT
GGCATGGTCTGTAATTTTATCGAAATTCTGAGTATCATGGT
CACAAGCCCCCTTCAGGCAACCGACCATTTCTTCTCGACGA
TGGGCTAGTGTGTTGATTTACTTAAATGGGCTATTTATTGG
CTGATCAGAGCAAATACAAACATATATGAAAAGTTCAAGTG
CACACATGACCAAGAAATGTCTTTCTCCATATTTTTTGTGC
GGACCAGAAGCTCCTTAGAGCTATACAATATAGTTTTCTTG
CAACCTATTACCTTCCCAATCAAACTTAAACTCTTGGTCCT
TGCTACGAATAGGAGGAAGACAAAGCGAGGCTGGTGCAGGA
TGGAAGAAGTCAAATCATAACAGTGGCTCGAGAGTTATTAT
AACTAGCAGCAACAACCTAGCTCATTTAATGACTAGTTGTT
TGGCCCTCGGTTTGTGATGACTTAGAGCATATCCAACGGTT
TTTCCCCAATCCACCACCTTCAATAAATCCCATCTTAGCCA
AATGTAACCACCGTGAGTGGCCACTATACACGGCTTCGGTG
ACCCTTTGTTGAGCCGCGGTCACCCTTTGTTGAGCCGCGGT
GCTTCCTCTATGGCAATTTGCTTAGCCTCATAACTAGGAGG
TGTCCATTGATCATGATGTTCCAACAAAACAAGTTCTTCTC
ATAACCAACCCAAAATTAAGCACAATATAATGGTCAAGTGG
TATATGCCCTGTATGTGGTGCGGATCACTAAGGACTAGACT
ACCAAGCACCTTATTTATAGCGATCTCTTTTTTTTGATACG
TTGGGAGTAAACTTCTTGATCTTGAGTTCCTTGGTTCATCA
TTAAGAGGAAATGTAGAGAACCAAGAAGGCTTGATTGGTGA
TAATCAAAATTATTAGGGGTCAGTAACTGAAAACTAAGTGA
GCTGCGAGGAGAAAGGCTTTCGACAATAGCTCTTCCAGAAA
AGGCCACAAACAACATTATGCATAAAATCCATGCCAGTGAG
AAAACCTTGAGCAAAACAATCGTAAGGGCCATTTCAATCAG
AGCGTCTGCGGATTTTGAAACATACAATATGTTCACTTCAT
GCGAAGAACTATGTAACAATCCGCATAGCAAGATATTGTCC
CTCATGCTGTATCGGGGATACAACCGAAGCCATTTTGCTTG
CGTGGCACGCGTAAAATGGACTTCGTATGTGGAAGTTATGG
CCAAATAGAGGCCTGGTAGACCCACGTTTCTAGTTGGCAAC
AATTCATGGGATGGTTGAGACTTGAGAGAGTAGTGCGGGCC
ACATATCACTCCATTAATTTCCTCTCTTTCTCATCCAACAC
GATTATGGCCAACGTGTTTTCTTCTCTAAGGGGCTATTATA
TATTAAGTTGCCACTTAAGTCAGTACTTAAACGATAAAAAA
CGAATCCTCCGCCTTCTCTTCCTTATTCTCCTCCTCCTCCT
GTAGAAGATTGAAGAAGATGCCAAGCTTGATGATGGCTCGC
CTTGAGCATCACGCCTGAAGCAGGCAGACATTTTCCGCTAT
TGTTGATAGGGCCAGCCGTGCCCTGCCTAGTTTACTTGTAA
CCTTGGGCCGTCTTAAACTGCCTTTACCCTCCTTGACCAGC
GGCCCAGTCTTGTTCTAATGCCTCTATCGAGATATCTAGAT
CCACCATTACATTTGCTCACCATCTTTGCCATTGTAATTTT
TTGCCAAGTAACTTCCTGCCCTCCAAAATACTACTCCAAGC
TTTCCCTTCCGCGAACCAAACGAGACCAAGAGTGAGCAACA
TATTGTCTGATTCATTTGAGCAGAAACTCCTGTTAACAAAA
CCAACAGAAAGAAATGGAGACTTCTGTGTCTGCTGGTGGTG
GAATTTGCTTCAATTCTTTACCTCAGTGTGTGATTATACCT
GATGTTCTAGAACACATTAACACTTTATTTGAGACATCACC
TCGCAAACTAGCTTTGCTCTCAAGACTATGATTTCGGCAAA
TGACCCTCCTAGACCTGCCACGGGGCTGCCTAGGGCCGCCA
ATTACAATCGACTCAATATACAAGTGAGGAATCCCTCTTTA
TACGCTGCTAGCTATTGATTCTGGCGCCTACTGTCAGTTAG
GCATGATCTTTAGGAGTCACCTAGAAATGATGAAGAGGTTC
AGTTTTAGTTGCTTTGACTACCTTGGGGTATTGTATAATAT
CCATCTCGGCATAAGATGATCAAATATTTTTTAATAATCTT
TACAATGCTATCTAGAGGTTCACCAAAATCTCTTGTTCTTG
ATTTCATATCACTAAATGTGCCAAAATAACAATCAGAGTAG
TTTCAAGGGTCTTGGGGAGGCTGCGGCAGCAGCAGCAAAGA
TTATCTCTTCCATAATAATACATTCCATCTTTTCATTACTA
TCACCAGGAACCCCCATTGACAATGCACCTGTTAACTTGGC
TAGGCAAGTCTGAAAAGTGACGTGCCAATTGGGGTCTTGTA
AATCCAGGGAGTCTCATGTACGTTTTGCGATCGAGCGAGGG
TGCCACAGGGGCCCCACAGCCATAATTTAAAGATGAGGGGT
TACAGTGTCCATCTTTCATACTGAATGCAATACTGATACAG
TAGTAAAATATATTGTGAAACAAGTACAAGGAAGAATTGAT
GTCAAACATACCTGTTTCTGCTAATAAGTCTAGGACATACA
TTTTGTGGGCAGGGGCGAAACTACGTCTAGGCCCGACAGGG
GACGTCATAGATTCAAATTTCACCGACGTATATAAAATGTG
ATGGGCTTAGCAATGAAGATCCCAACAAGCCTCTGAAGTCT
GTTGGTTCCGTCTTTAGTTGCTTTGTGCCAATTATCATTGT
ATTTAGCTCCACCTGTTTGGCTGATGATACATGCTGCACTG
ATGGGTTTGTTGATATTTTTCCCACCAAACTCTAGTTGTTC
GTTTTTTTTTAGTGAGAAAGCAGTATCTATGAGCTTTTGGT
TGGTGTGGCTGCAAAGTTTGCGTTTTTTCCACCAGACCCGC
ACGTAATCAAATTATTATTGCTCATGTAAAATCGGCGTTTA
TATATTCTCTCCCCATTTTGCCAACTCAGTATAACTCCCTA
ACGGTCTCACTGTAAGTTAACTCATAACTTTCAGTTCTTTT
TTTATGAGCTAAGTAGATGTCGAATTGAAGGTTATGAACCA
CCCCCGGGTGCCGCCATTTACAACTATGGCGTCACCATCAT
AGTTGGGAAGGAAAAAGAGACATAGATAATAAAGGCAAGAA
ACATGTGTGGCTATATAATACGGTATGCTAAATCGTATATA
AGCATGGCTAGCTGGGTTTTCATGGCTTCTCTGAAAACTTG
TTGACCAAGCAAAAAGTTTTCTGGCTTCACGTCTCCATGCA
ATATCTCAGCCCAATGGAGTCCACATGATGATAGAATCAAT
TATTTATGTCATGCTACTTTCAATTTATGAGTACATGAGTG
TCTATGTATTTCCTCATCGCCAGAGTCTTCGTCTGTTTCTT
CTCATGAAATTCTCATAAATCATACCTAAATGCAAGAGCAG
TGAATTATTTTCCTTATGATCAATACTCTTTTGTATCATGT
ACATTCTGCGGTTGGATTAGCACTACTACAAAAACGTTATC
CTTGTTGAGTGGTAGTGTGGCTAGATTTTAAGCAATGTTGG
CAAAAAGATGCGCAAGGATGCTGCGAGATGTTTCTAGGTGA
TTGTTGGCCTGTATTTGATTCCCATGTCGACTGTGATTCTC
GCCTTACAAGACGGCCTACTCAACGCTAAAGCCAAAGGTTA
CATAGATTACCTATCTTGAACCTGTATTCTGCCACTAAGAT
TCACTTATGATTGATTGTTTCGTGAATTGTTATGTTTTCTC
TAGATGAGAACAACTTCCAACCAACTATAAGCTCCAACAAT
TAAGTTATAAACTTTCGGTACTCAGGTTAGTCAGGTAGGTC
TGCTTAAGAACAAAGCTTTGCATGTGTCTTTCTAGTCCTAG
AGTTAAAACCCGTGTGCGTACAGAGATGCAAAGCAAAACTG
GTTATATGTGCTTCATCTGTCAATGGTTGCTTTAGTATCAC
AACAATAGCAATTCAAGCCACAAATCAGAACACAAATCCAT
TTTTCTTTTTCTCTCTCCCTCCCGATTTTTCTCTCTTCTCA
ATATCAAAACCAATAGCTAGCTCTTTTCGTGATAATGATCA
CCACGTACGTACAATCACTGCCGAGCTCGTCAACAAAGGCT
CTTGCAGTTGACCAAGTATCCCACCTATGTAAACCTTATAG
GCATGGAATTGGGAAGTGAACAAATGTAAGAAGAAGAAGAA
AGAGTATTCTTCTTCCTGGACACAGAATTTCTTTCATCCCC
GTTCCGGAGAAGTTAATGAGCGGATAACTGGAAGTCGTTCT
GGTAGAGAAGCAGTTGGCGTCGATAGGTTCTACTCTTGCGG
AACCCATCAACAACAAGAAACACATTGTTCATTCTGTAAAA
CTGCGAGTTTTCTTCTTCTGCAAGAGAAGTATTTAAGCTAC
ATGCAGGCCTATATATGTGACTTGGTCAAATTGAAATGCGA
ACCGGAAATGTGAAGGTAGACTTGTCAACAGATATAGCCGG
CAGTTCTGAATCCTTGGCCTCTGGCTTTAGATGAATTGTAC
TTAACGGACAATGTGCAAATCTGATCTGGAGATGGCTGATG
GCCTCGCAACGTCGACGTGGCCCTCGCAGGCGGCGATGTGC
ATCATGATTGTCAGATCTGACCGTCGGATTTCCGTTTCTCA
ATAATAACTTCCATCTTTTTCAAACCAGCATCTTCCAAAGC
TCCTAGACCCACGTAGGGAACACCCAAATCCGCTTAGGTAC
ATAAAAGAATGATCTACATGCTTTTTCGCCACCTTTATGTC
ACTCCATCTTTTGTGCAAGTCGGTTTCGGTTTCAAGAAAGA
CATAGTGAGGTCGGGGACTGCGAGACGAAGGCGTGGACACC
CAAACAAAACGACTTAAAAACAAGACAAGCCAAAAGGAGAT
CGGTGCCTTACTACATGATTCCCATTGTCTGCAAGTACGTT
GTAAGTTCTAATACAGTTTACCGTAGAAATCATAAATCTCA
ATTTGAACCGGATATATATACAACGTGTTCTGTTTGCAATA
AACAATATCCATTGCCAAAGCAGGAATAACGACAGTTCTTA
AGGAACCAAGAATTAGGATTCTGATTCCCCATTCATGAGTT
CGACGACACCGGACACAGTTCTCGTTACACCAACATGATCA
ATATTGCCAAGATCTCAACTCTACTTGAAAAATGGATAAGA
GTATTGAACTGAACTGGTATCGAATCGGGGCTATCGAAAGG
GGCCAAGTAGAATATAGTTTCATAACCTCCATGAAGCCGAA
TGCTTGTGCATATGCTAGAACTCAAGAAAAGTTTGATGAAG
TAGGGTTAGGGTTTGGAGGGCGGAGGAGATGGAGGTGGAGA
TCATTTTTTCTCCCAAGCATCACATGTCTTGTTATATATAG
ATTTTGATGAAATTTTCTATCCTTTGCTGCAGTTCAAGTTC
AAAAAAAACTAATAGTTACACAGTTACACATGTAAGAAATA
TAAGTGGAGTGCAGCAAAAACTTGAGAGGCTTCACAAAAAA
CCTTTCATGTACAATAATGCCTTTTCCGTTTGAAGACATAC
TGTTTCCAGAATCAAGGAAGCTTTCAGTTGTTGCCGAGCCT
ACGTATGCTGGGTTTTATTTCACCAACAGAAATAGATTCAA
TGTACTTCTTCACTGTCTTTCAAACCATCGCTCATATATAT
ACAATGATCTTGAGTGTGATCTTCCGAGTGATGAGGATGAC
CCGTGTGTAACATTTCAATACATATCAAACTAACCAAGTAA
GTTTGTTGGTCAGACAACATCCCGTAAGCTGGAAAATCACT
GCCGTTTCAGAAACTTGAAGCTAGGTTTAAAGGTACGGATA
GGCAAAAGGGCTATTGGCGACGGTTTTGCGCCGTCGCCAAA
CTTCCACTGGCGCCCTCGGACTTGATTCGGCGGAGGAAAGC
ATTGAAATGGTGATGGTTATCTTACTAAGTTTATTGTATGT
AACACTCTCGCTGTTTAAAGCTGTAAGTCCATAACTTGTTT
GCTGCAGTTCGGTTGCCAACCCTTTTCATCTCAACTGATGT
TAAGACATGGTTTGTTTTTTCTGATACTGCATACTTTATAT
TTGCCACTGCCTTCTTGGTGCCTCTTGCTTATGTTGTTGAA
TCATTGAGTTGCTTTATCCACTGAATTCAATCAGATCAAAA
ATATTACAATCACGTACATCCATACATGGTACAAAGTGCCT
TCTTGCCCTTTCTAGCTTGCCAGTAGCCACCACTTGCACAG
CTTCTTTCCATATGAGCGATCTCAGCTTCTAAATCTCTTCT
CCATCTCTTATCTTCAGTTTCTTCTTCATTTTTGTCGTCAT
CCATCCACAAATTTAGAAAACAGCGAATCTGGCTTTGGAGG
TAATATCCACAACAAAGTTTCCAGATTATAAATGTCCATAC
GCCTTGACTTGCCAAGGGAACGCCTTGGCCCTTCTAGACCC
ACCCAATCAAACTACGAAAACGTCGAGGACTCTGTCAATAT
ACACACATTTACACAAATTACAACATCTGATCAAAACTCAC
TGCAGCAGATGCTGCTCGATCATTTTTGAAACTTAAAGTTT
CAAAACAATTGTGTATATAGCTAACCATATTCACTGTTGCC
TTTCTTCTTCTATATGTTTACATGTGAGAGTAGAAACCAAA
GCTTTGATACACACCTGAAGCGACACAAGGGCTTCACTGGT
ATATTTCAGAAAAAAAAATTCTTCCCAAAATACCGATATTT
ACATTTGCTTCCAAAATATGCTACACAGTATTTTATTCCTT
AAATTTGTGCTTCTTACTATCTTCGAATTCTTGAAAATTTA
TAAGTATATGCGTACATAGTCGTATACCTAAAAAACAAATA
TTAGAAGAATCAACTCTCTGCCTCCACTTGAGCTCAAGGAT
TGTGATTAACTGTACTTTGTCTTTGGGGAAGAAATGGGATA
TATTTAAATCATCCTTATTTCTTGACATGAAGTTTTGTTGA
AGATCATGGAAGGAGGTGTACCTGAGGTCAGATCGTAAGAC
TTGTTGCGATAACCAGATAGCACAATCCAAGATTGAAACAA
CTATATATACTGATGTATAGCAACCCTCATATCATTTCATT
TATATTTTCAGGATAAAGTTCAGGTAAATCATAATTGGCAG
TTTCATATTACTATTGATCACAAAACTTCTATCAAAGAAAT
CTTGATCGTAAAGTTCGGATCTTTTTGTAAATTGGAGATTT
GTTTTTCACTATCGATTATTCTCACTGCAATACTAAACTCA
TTTAGCTGTTGCTCCAGATACAAATCATGAAAAGATTTGTA
ACCCAATAATAATTAATGAACGGTATCTGAATGATATTAGG
ATAAAATACAATCTCATTTTCTCATTTTTATTTTTTAAAAT
ATCAGTAGATGAGGTTGGTGCTTTGATACCTAGTTTTCATG
GTACTATAAGCCCAAAAAATCCAAGCAGCACAAAAAAGGCA
GAAGAAAGTGCAAATGGGGTCGGAGACTGATCAACGGTATG
AAATTGATTATAAATAAAATCTCAAGTGGTATATATCAAAC
AATCAATAACTCTTCCATTTCTCTTCTCCCTCATCCTCTTA
TCTATAATTATCTTAGAAGTCTTTTCGTGTGTTTTAGAGCA
TTGCAACAGACGGGTTTAATCCTACCGGAAACATGAATTTG
TGCATATGAGGCCCCCCAAACTCCAACCAACCATTACTAGG
TTGCTTCTCTCTTTTTGAGACTCTTTTGTTTCAGCTCAACC
CTTTGGCACCATTAGTTAGACCCCGAAACATGCAGCCAACA
CATAGCTCACAAATTAGAAACTATGAAACTGCCATTAGAGG
TATGTTGAGTCAAGATGCATCTATTTACTGCAGGTATTATG
CAAGCATTCCAATTGGCAATCTCTAAACCACAGTAGCTGTA
AGCCTCCATTTGAATGTGGACTAGTTTTTACCAATGAATCT
GCAACCAATAATTTGAGGCACTTGAAAAAAGACTTGCTCAC
TCATCTTCTTCATGTCTATGCATGTCTTTGTTTTTGTGAAT
CAAATGAATTGCACAAAACTCTTCATATGCAATTGAAAATT
TCTTATGTGTTGATGTCAAACTTGCAATTAATCTAGACCAT
AGGCTTGTCTACGTACGTAGCATGGTCCAGACTTGCTAGCT
ACACCAATGCCTAAACAAAACTGCAACCAAACCATACAAAT
CGCAAACCCCTCAACAGCAACCCCCAGAATCGGATATTGAT
GGTTTGACAGGTAATATATACTAATGTAAGCTATTTAATTT
GATGGATATAGAATGATGAACCAAAGTGAGATTGAAAAGCT
CCATGAAGGCAGAGTAGTTGCATTTGTAGAAGGTAACTTTT
ATCAGTAGTGTAGTAATTGGCATTGGAATAGAGTTTAATTT
GGACGAGCAATTGCGGATAACGAAAAGAAGTACTATATATA
GGAAGAATGACAAGCTAAAGCAAGAGTTGAGATCTAAAGAA
TTTTTGCACCTTCTCTGTGTCGTCGCTCAGTCTCTCTTCAT
TTCGCAGAGGCTTCACAATACCCGAAGCATATCTCTCTAGA
TTCAGGATTATCATCGTTTTCATAGTCCTGTTTCTGGAACT
GGGTGCTGGCTACATAACAGCTTCGACAATCCTCTGATGGG
TCCCTCCTCTCCGCCTCCGACTTCAACGCTCCCGATCTCGA
AAAGGTTTCTACACAAAGGACAACAACGTGGTTTTCCCGGC
AGCATATGTAGTTTTTATTTCCTTTTATTTTAAGTTTCAAT
CATCATAATTCACATTTAGACTTGTAATGCAAGGCATGCCA
CTAATTAATGAGATTCAACACTTAACTCTGATGCATTGTAA
AGAATTACAGCGTTTACTTACACATAATAAAATTGGAATAG
GATATGAATGTTATGTGAAACAAATATGATGCTTTCTTTTG
GATCAAAAGTGATTAATGGTCGACTTAAATGTTGCTTTGTC
CCAGCGAGGTCCTGACGACTCCACCGTCCATCGTACACCTA
TCTAGTACTTGCTAATTGCACAAATCGTCAATGGAAGTGTG
TAAGAATAAATCAGAATTATCAGTATGGAAAGACCATACAA
GATTAGGAAGAATATGAGAGCAAGTCATGCACATCATCACT
CCTACAGTTCCCTAAGTGAACAAATATCTATACCTAGAATG
CTCTATAGTCTATACTGATTCTGATGTTGGTTGTAGGGGAA
CACATGGAGACAAAAGTATTCAAAATCACAATACTATATTT
CAATCAATGCACTCTTTCAACAATGGACAAAGAAGAAGATA
TTTTTGAAAACTTACCCAGTCTTCGAACGTGCCACACATGC
ACTCATGGCTGTGCCATGGACAAGAAGAGTTGTCAATGATA
ACTGGTTATTTAGCGCTTCACATGCAAATCAAGGAAGAAGG
AACCAAAACGGAAACTGAAACCATGACCGTCTCCGATGAGT
AGTGACCCCAAATAAAGGGACAACAATGATGGGTTAGAGAT
TTTCAAAGATGTAAGATGTACAATGTGGAAGTAGAGAAGGG
AGCATTTCAGACATATGATACGCTCTTCAGTTTATGTCTTT
TAATATTTTACGCTTTACTACCAATGAGGTTCTACTTAGTT
TTAATATATGACATAAATTACTAAATAAATATCATTTATGC
TGAGTCTTCACCAGAAGAATCACTTTCCACAGGAGAGGTCT
GGCCGAAACGGGGGAATTTGCTGAAGAAATATTTGCAAGAG
CATGTAAGTGTTTTGGTTTACTCTCGCTGACCCATCCTAGC
TCAAAATGATCGAATTAGAACATATATCAATTGTTACCATA
GTTTAAAGTGTTAATTAAGTCCTCAAAGTGCTATAAAAAAA
AAGGCCACCCTTGGTTATAGCCAAACAGACCTCAACATGTT
ACCCTAAAGAAATAGGAGTTCCCATAGTTTAGCTCCTTCAC
TAATTTGTTAGCTGTAACATCAATAGTCAGGACACTAGTGC
CTTGAGCAAACCCTAATTCTCTACTTTTAGAATAAGCAGGA
CAGAAGCAGCCTTTGGTAATCAATGCAAAGATCAAGAAGAG
TTCCTTCTGTGCATCACTTTCATGTCCTTGCTCATCATGAT
AAAGCTGTACTAAATAGTTACACGTTAAAAATAAAATTAAA
CCCATTCCTCTCTTCCCTCTCTATATCTCTCTCTCTAGTTT
CCCCGGTCCACAAAATTTCACTACACCCATGACCTAATGCC
GTATTCGTTTTTTCTTAAGGCACTGAAACTCAAAATAAGCT
CAATATAACCATTCAATATCCTCCAATATCTCACCATTCAT
TCTCAATGACATGAAAGGTACATCTTTCACCTTACAGCATA
ACCAGTACGGACAAAGTCCGCTGTATTGTCGTCAAGTTTCT
TTACCTGCAAACTGTTGGTTCATAGTGATAGGGATTGTAAG
CTATGACCCGCCTTGGCCTTCCTACTCTCACGTAAGGACCA
CCTATTGTGTTCATGAATCCCAAAGCTACCATTTCCCTATT
CATATTCGGTTCTCGATATCCTTGATCCTTGTTGAAAAGAT
AGCCAACCAATCAAAAGAATCAAAGACTTTGAATCGTTTGG
TCTAAGGTAAACTAAGCCATCGATCTTATAGCTATTAGTTG
GTCTGCTTTATATTATGTTACGACAAGCTGCTCTCCTTGTT
ACACTTACTATCTTGAGCATCATCGTCCTGGACTGCTTAGG
AACCACCACCCTGAAATGATCCTCTCATGCCTATTGAGGAC
AAAGGGTGGTCACATTCACTCAATCTATCTATATGTCTCTT
CAACATTGGGGGAGTATTGGCTGGGATAGTAAGCCTTCTAT
AAGAAAAGGAATAGAGATTTCAGGGTCAGTTTCTTACTTTG
CGTGATTAAGAAAGAAAAAACATAGACAATTGCGAATAAGC
TTTCCAAGGAAAATCGAATGCATGTTGTAAGCGATAAAACT
AAACACAAACGTCTTGGCTACTCAATTATCCAAACGCTTAA
GACGCATACGCTGATATCTTCGCCTAGAAACAAAGAATAGA
GCTAAGGGAATCTACATTTTCAATGAGCCTCCTGATCTTGT
CAAAACTATATTCTATATGACTATATATATTGAATCCTTGG
TTGTTGGCTATCTCATTCTCCAAATGGAGGATTTCGAAAAT
CTAATTGATTATGTAATGATCATTTACCCCTTCAAAAACCT
AATTAGTTGCCCAAACACATCATGATACATTCTCTAAAAAA
GAAAGACAAACCAACCTTAGCTCTATGAGCATATAATATGA
GTGAACCATCTTTTTGTGAACCACCTAAAATCTACCTAGCT
GAATGCAATTCCCCTATTTGCAGGGTTTGTTTTGATGATAA
TTTTTGCAACCCTTCAAGTGCATCATAGTAAGTCTTTTAAG
TTCTTCTAGCCAGAAGAGATCTAGGATGGTTAAATTTTTGA
CTCAATTTCATGAACAATTTCACCAATCAGTAAACATCTAA
TCATCCTGAAACGGAAGAAACCCGGCGAGCAGGACATAGAG
TCAAGATACAGAAAAAATTACAAGCGCTTTGAAAAGATGTA
CAGACCAAGCCCGGTCTCAGCTCCTACGCCTCCAACCCTCG
TCACATTTTGACATCTTATCCGTTCAGTTTTTAGGTTTATA
TCTTCATGCCTCCCATCTCTCTCTCTTCTTTCTTTGAAACG
TTAAGAACCTCCAGGGTTTCCCTGTGTAACCTAGCCGCTGC
GGTTCGCGATCAGAGTTTTTCCTTTTCAAAAAGAAAAGAAA
AAAGTTGAACTCAAATTGTTCAGTTCATGTCAAAGGTTTGC
CTGTTTGTTTAGGATATTCCCACCTCATACGGATAGATAAC
CTCTCCGAAGCACTGTAATGCAAAGAAACTAGTGTATTCTA
GACCACTTCAATTTGTGTTACAATCCATGCTTTGTTCATGT
CCAGAAAGGTCTTTCTCTTTCCTATATAAACATCCCCAAAT
AATAAAGGAGCACTGATGCACAGTACTATTCTTACCAGCTC
GTGCCAAGGGGGAGCCTTAACCCGCCTTGAACTGCCTTGGC
TTGTTTAAACTTGGTGTCTTCATGAAAGTTAGAGTAGAGAC
TCACATAGTTTCTCCATCAGCAAACAGCTTTACCTTGCCAA
GTGGGGTGATTCTCGCAATCCTTCATATGGCGCACTAACTG
TAAAATAAAAGTCCACTCACCAATTAGGCCTAAGCCTGATG
TTCCCTTGCTTCCATGCATTCAAGAATCTTCAAAAGTTCAT
GCTGAGAAATTATTTGTGGACGCCACAATGCAGGAAAAGCT
GATAGACATCTAAAATGTATCAATTATGATACATATTATGT
GTCGCACATGACAAGAAAGACTAAGACTTAACATGGATGAA
TGTCACACACCGAATATGTGCAGAGAAGGCAAGAGAAGCTG
GTCATCCTCTTCCTAAAAGCCATCATAACATAATTAGTGAT
TGGACCCATTTCCGTAGTAGCTCTCCAGCTCCATTCTTCCA
GGTATAATGGTGGAGTTGGACCGGTTGGAGAGGCCCAACCC
TAACTAATGATGGAAGTCGACAAAATCATGGATTTTATCCC
TTTATCAGAAGCAAGTTGGGCTGGTGTAAGGCCAGTATTAT
ACTAACACAAATTTCAATGACCGAACGAATGTTCATGAGCT
ACCAAAATGCTTTTACCATACATTCTCGCCCTTCATATTTC
TCAACTTGCATGTAAATTGTCGTCGTACTACTCGAGTTTTA
AAAAAATACCTGAAAAAGTGCAAGAGAATTTTCACGACGGC
TGCAAATGAAATGATGTTTTCGCACAATCAAGTTTCAGAAG
TTTGTCTCGATCTCAAATTTCACTTTGATAATTTGTTTCAT
CTGTTGAATCTTGAGCACAACTAATGCTATTAACCTATTAC
ATATATGCGGATGTTTGGTACGTTGTGTTATTGATGCTTTT
GCTGCCACAACGAAGCTATGCAGTTAGCCCTTTCGAGGATT
TCCAAGTCAAGCGTGTGGTTCTGTGACTTGTCAGGTTTCCC
AAAAATAGAGAAGTGGATATCAATTAGACTATTAGGCAATG
TACAAAACTGGGGTATGATGCCCTTCCTAAAACTACAATGT
CTTTTATAGTGCTCTCCCTACATATGAATCACTTTCTATAC
TGGGCGTAGAGCGGGGAACACGGGCTCCCGTTATTGAAACA
CAAGGCGGTTCAAGACGGGTCATGGCAGCCCTAAATGGGTC
AAAGATCCCCAGAGGTTATTCACTTGTATTATGTAATACAC
TATACGCCTCGTCGTTTTAGCAGCTGCCATGTCTGTTTTGG
TCTTAAACTCGTGTGGGTTACCTTAAGTTGTACTAATATTA
ACAGAAAACCTCATTCCACACTGAACTATAAAACTTTAAAA
CACTCAACTAATTTTCAAATCTGCAAAGGTAACCACACAAC
TTCCTTTGCCTATTCTTGTACAGGTGTCCACATTTCTCCTT
ATACTGCCTCGGTTGTTTTTCGATTATTGAGGGCATCTTAG
TCGTTTGGCACCACAGGTATCTGTCATTTTATGCGCTGTAT
CAAGCTGTTATTACCAGGTCCATTTATCCATTTACCTTTAA
AAAGTTTAAAAGAAATAAATCTTTATGTTTTCCTGATTTAA
TGTAGCGCTAACAAATTTCACATGAAGAAAAAGAACAGTGA
CGGAAGCTGCAGGAAAATTGCTTTCTGCTTTTAGCCGTTTA
AAGGAGAGGTGCATGGGTACCGGTACTACAAAACTACTTGC
AAAATAACCAAAACCAAATGCAAAGACAAATTAGATGATCA
TCCCGGATTTTCCCAATTCCCTCTTTCAATTCAAAATCCTC
TTAGTCGAAATAGGAAGTGACAAAGGAGGATCATAACTTAC
AAAAATGTTGAAGAGTGATACTATGAGAAACATAGAATCAC
TCCAAGAAGCACTGAACCGGCTATGCGAAGTCAAGAAACAG
GTGGAAATGGAAATTTATATCTGGGTTTTAATTATCTATAG
CACCATGGACCAGATCACTTCCTTCTTTGCCCATGTCCATC
TTTTTCTACCTTCCAGTTATCAATAATGCATCAAACTGTCT
TTACCAGACTACAGGTCAGACTTCAATTGGTGCTTCTAGCA
TCCCACAACACATAATCCGACTCTCCATTTCAATACCAACC
CAATTCTAACAATGATATAACTTACAAGATCGTACAAGTCA
CCAAATGCTTGTATAAGAAACTCACAAGCATAGCGAAGAGG
CGATGATTTGAAGACTTGCACATTAATGATGCAAGTGCATC
TTTTGAGAAACTGAGACCCTCTACTTTATAAGAAGCACATG
TGTACACATTCCAATCAATGCTACAGCTGAAGAGAGTTTGA
GTTTGAAATTAATCAAGAGGCATAATTACGGCTTTACAGTC
TGGTCCTCATACTTTGGGGTCATGGTTACGTTCGCCACCGT
TCAATGTTGGACCCTTCAATCTTGCATCGGCGTCGCCGCCA
TATTTCGAAAGAGATTGTGTCACTAAACTAAATATAAGGCC
ATGCCCGAGGAACCACGAAGCATTACGAACCTGGATAAATT
TTTTTTTTTTCTTCTCTTTTCTGTAGACCGTAGTGTTATCT
TTTGACCCCGTTACAGAAAACTTAACAGCGTGGACAAAAAT
CAAAATCTCTTGTTCTTGTTCTGTGAACTTTGGAATCCTTC
TATTGGCAATGCATGGAAACCAATGGAAACATGACATCAGA
TGTCCCTTGGAGAAATTGGTCCTAATTGAGAGATGGGTTAA
CCCTGATGGATCCCCCAATACTGGAGCAGCTCAAGAAGTAA
AGAGGGAAGGCTGAAAAAAGCGTGGTCGGCAGGATTCGAAC
AAAGAGAAGATCAGAAGCAGCCATACCAATCGCAGCGCGTT
CTTTCAAATTACTTGAATTACTGGAATCTTTCGGTGTTACA
AAGGGGTTCAAGCTTGGTGACAGGCTTCTGCGCCCAGCAAT
ATTTTCTCTCTGTGGTGTATCCTTCTGATGGAAGTCGATAG
CTGGAGATTATCGGTTTTAACATTGGCGCTGTCTGGTTGTC
TGAGACACTTACTTAGGTCACATTCAGAAACTGCCTAAGGA
AGGTTTAGGTTCGTACACTTCTTTGTTTCCGGGACAGTGTA
ACGGCGGTGTTCCTCGTTTTCCGGCGAGCTCCAGCGGCGAC
AATTATCAACATTTTTATAGCATGATTATGGTATAAATAAG
ATTGGGAGGTTATTGATGGACCTCGTAATTCTGATGTATGC
TTTCTCTGGTCTTCGTTCAACAATGTCGTTCTCTGTTCACG
ACCTCATGACAGCATTGCAACTTGTGCTTAGGAAGTCATTG
GTTAGCTAGAACTTGTAGAACCAAGTTCTGGAAGTATTGAA
TAGTGTGTTAATTATTTATTCAGGTTTAACCTATAATGTGT
ACTCATCTTTCCACCTATGTCGCTCAGCTTCTGTTTTGTCC
TTAGTCTTGTTCCCAGGTAGCTTCGCCTCTCCTTTTGCTTC
CTTGAAGAACGTTCTGTCGGCCTGCGTGAAAAAGTGATACC
ACTCTGCTCTTTTCATTATTCTCTGGAACCTCCACTAACTT
TCATGTGTGTTGTCCTTTTGCCTGCAGTTATCATTATGTAG
TCTTCTGTACATAGATATTTCTCAATCCCACAAATCAATCC
TGCCTCAACTTCTAGCGAAGCCGAACAGGAACTCTATAGTC
AGCCTTCGAAAATGAAGAATCTGAACTCAGAACTTTCATTA
CAAACAAAAAACTTCAACAACCACACAACTCTACTAAAATC
TATTTAGGATGTTTTTGTTTCCAACTAAGGTGGACTATGGT
TGTAGGAGTTGGGGGAGTAACCGGAGCTGGTGGAGTAACCG
TAGTTTTTCATCACCCATATCTCAATATTCGTACCTGATGT
ATGTATCGAAAAGAGGAGTGCCTTGGCTTATTGAAAGATCC
CCACCTTTAATGAATTTGAGCTACAAATCAACCACCATTAA
TCAAAGTCAACATTCCAAAACTTAAAATCTACTAGTCAACA
AGGAGTATAACATTCCACAACAGAGACCTCCATCCGCAATA
AATAAACAGAGGATCAAGTTCTGGAATCAGCTTGTGAGTGT
TCCGATCCCTTTACATTTGTCCCTTCTTTTTTAAGACTCAC
CTTGAACGGTTCATAATTGACAGATTTGGTTCGTCCATTAA
GGAAATTTCTCATGAATTATCCTAATTATGTTTAAATCTTT
CCGATTTACCACCCGAATATCGACACCGGTGGCAGGATTTG
TTTATGTGGTTCCTCTCTGCCCTTCTCTATACTACCAAGGC
TTTGGAATAAAGGTTTTGTTCTTGCTCTCTTAAACTGTCAT
AAAGATGAAAAGAAAAATATCATGCATGAAGAACTACAGAC
AGGTTTCCTGAATGATAAAACTAATCAATAAGACTAAAGTC
CAACATTACCGTTGTAAGTTCCTTTTTTTGGTCTGATACCG
ACATAACACAATATCATGAGCATTGTGCAAGAAAATCAATT
GGGTCGAAAACAGTTTTGGGCTGATTGGGATAAATGGCAGA
TTAATCTTTGGCCAAAAAATCCAACTGACTTTGGGTACATA
ACCTTATACAAACCCAACTCCATAAATTTACACCCCAAAAT
CAAGGAAAGTGCTGGTGATCCATGGGAGTTTGTTGGTCTAT
TGGTGTCGCATTTGCATAATCGTATGGCCCTCATAGGATTC
GTCGCGATGAACCCGCAGAACACCGTCTTCGACGCCAAGCG
ACAACATGTACAATCATAATCAAGTCACAAAGAAGATCATA
TTCTTTTGGTATAGGATTTACAGCCAAGGAGAGTTATAGAT
TGAGAGTCCATCATGTGTATCATGATTCATGAGTTCATGTC
TGTGGATGCTTCAGTAGTGACTCCTTCAGCTTCAACAGCAC
TGAAGCTGGTGCCTAGCTCTCTAAGTTTTCTGGACTACTGT
TGGACCATTTCAAAGTTAGGCAATGATGAGCGTGTTAATGG
CACGTACGTGCAATGGGAAACATTCTTCAGTTTCTGAAATT
AACTGCAAAAACTTGTTAAACCCCTTTTCAGGGGCGACTAG
ATACTTCAAACTGCCCAAATCTTTCATCTCAAATTCAGAAG
CTCCAACTCTCATTGTGTTGCTGTTTAGCCGATCTTTTTTT
TCCTATACATGTTTAGATTTCAGAGTTGGGCAACAGTATTG
TTAACGACCACGCAAATTGACAGTACATGCTGATAATTGAT
TGAAAGAAATACTAACATATCTAAAACTTGTCCCAAACCAT
GATTAAGGCTAGCTTCCATTCTGCTAGCCATCTCTTGCAAG
AAACCAAGCCCATGACTTTACTACTCGGCTCGGCTTTAGCT
ACAGGGAATCGCTCCCACACCCACCCACCCCATCAAAACAA
TCCCGCTATCAAACCCTGTACAGAAAGGTAGTTTAAAATAT
CGGGTCATCGGGCCTAATTTCAAACTAGAAGTGGCCTAAAA
GTAAAGTGGATCTTCTACAACACTTACGAGAAGTTGGAGGA
TGGCAATTACATCAACGTTTCACTTCTTCTTTGCTTTCATG
AGCCCTGGTTAATCTTTTTACCCTCTCAGAGTTGATCAAAC
AGCCATGGTCAGAGTTCATACTCTACTGATGACTTGCCCAG
AGCCTTCGAAGCAGCTTCAACCACCTTCTCAGGGATCCCAG
ATTTGATATTGATGTGTTGACAAATACCTTGACATCAGTGA
TATAAGGGGCTGAATATGTACCAAAATTTATGGTAGAATAA
TGCTCCCTGTAAGCCATATTCTCTACTTAACCTGAACTCAT
ATACAGAACAGAATGCAATACAACCATGCCCATATACAGGT
TAAGAGTTATCAAAATTGAACATAAAGTTGCAAAGAACAAT
TCCCTCAACGCCCCCTTCATCTCGTCTTGAAAGCCCCCATA
TGTAGTTTACTGTCAACAAGCAGGGTATTCAGTTGTGAGAT
CATTTGATTTCAAAACCCTACAAATTTTAACAGCCGGTAAC
ATAATCGTGGAATTTAGAAGCTTAAATTCCCGACTTGAATT
AAATTGGGAAGCTGTTAGAACAAATCCTCTCCATAATTCAC
CATAGTCGACATCACTAAGGCAGCCTGTGAGTTTGCCCTAA
TCGCCACTCCGGTCCCGGTCCCGCCAAATTTGTGGCCGGTC
TTTTAAAAAAACTCCTTAGGCTTTGTTACTGTGGAAGACAT
ATTTCAGTTTTTTCTTTTTTCAACTTTTGATAGACTTCGAA
AGCAGAAGGCACAGGATCATCAACACTAATCGAAGCAGCTC
GGTTTCTTTTTTCTTTCTTTCTATGTCATAGAACAACAAAA
ACCTGATCAAGCAAGTTGTTCCTCAAGTGCTATAACTCTTG
TCAAAGCCAAACACTACAGACGCCAAGAGCACCATGGAGTC
CTCTAGGATCTACTGTAGTTCATTTAAAAAGCAAACAGAAT
GAAATGCGATATTTAAAATTCTAATATCTTAAAGCGTATAT
AAACTTTAATGCATGCATGGCATTCAAATCAAAGGTCCACT
TCTGACAAGTTAGATCCATTCCTAGATTTAAGTCTTGAAAT
ACATAAATCAACTAAGCTAACTAATTGGTTTTAATCAAAGC
TTTCTCTAAAGAATTGTGGTCGTTCTGGAAGCAAAGAACCC
GGTGTGCAGCAAGCAAAATACCATGTAGCACCGCATCTGTT
TGCCACTCTCACCCCTTAAACGTCTTGCTCTTGCGCATAGA
ACGTCGTGTTCGGCAATGATCCGTCGGAAACAGAGGAGCGA
CCCACGCCGTTGTCTGAGGTCAAGCAGGAGCCTTACAATCT
TTTCTGCTTCCATTATTATACTAGTTTTCACTAATTTGTGT
GAAATCATACCAATCGATCACACAGTTAAAAACTTTCACAA
CGTGGCTAATTCACTACTGACTGAGACTTGTGACGATTTGT
CCGTCAAATGGCCGCCTTGACCCGCCAAGGGGCTGCCTTGA
ATGGTCGAGTCCCACTCGGCCTTTGGAGCTCCGGAGCCGCC
TTTTGGGAATTCAGTTTTACCTCCTTGTTTCTGTGCTTCAG
ATAGGAGCTCCAACAATATACCTAAATGGTTGCTAAATTTA
CTCCGGCCAGCCGGCCTCCTCCTGCTGCTGCTCCGGTCCTC
TTGAAAGTTGTTTTCTTTTTCCTAAATGTGTATGATAACTT
AATTGGTGACAAATCTTCGTCTTTCGCTTCATATATCGAAT
ACATGGGACACTTTTAGAAGCCTTGTTCGTGAATTCAGCTA
AAAGGAAAGAAACAAAAGAGCGAGCTCAAAGCGCAAGATTG
CACGGCCTTTTCTTTGGAATCCCTGTTCCTTTTCATCAAGG
CTCGAGCACGGCTCTGTTGTCAGTGATGGGATCGATTCAGT
TACAATAATTCAGTAGCGATCACGAGAGTTTCCAGGGGACC
GATATACCATTAAGTATGAACAACGCTCGTTTCATGAAGCT
TACCCTCCATGCTCGGCAACCAGCCTAAATCTTGAACTTTG
CGAGCGAGAGGCAGATCGGACAAGCTTTTGCTTAGTAGTGA
GGCATCTCCGTTGAATAGTACAGCTCATATTTTTTGGTCTA
TCGCTCTATGTAGTATATTACACCACGACTAATCAATAAAC
TGTGATGTTACATGCCCAGTCTGCATCTATGTATCCAAAAA
CTCTCTTCTTTGGGGATTTTCCGGTCTTCTTGATCCCTAAC
TTTCTGGTTTAATCACACAACAAGTATGCAAGTTAGAACAA
TGACAGACGACAATCAAATACTATCAATAGGAAAAGAAACT
AAGCGAGGCACTACATGTCTCTTCACCAGGAACTGCATGGA
CAAACATGCGCAAAGTGTAACTTGAAAAAAAAATAGTAATT
CACTAGTTAAACACCTTAGCCAACTAAACCACATCTCAAAG
GACATTGATTCACATGTTAACCTAAAAAGTTAGGTTACACG
TCTCTTCAATTTGGTTATAGCTAAAGATAGATATTTGTTAG
CAGGTTCCAATAAGAGAGATCTATTACATTGTTTAGGGAAC
TGCATCCCCAACTGGTATATCCGACCAATGGAAGTGAATCC
CAAAGGAGGATCATAACTTACTTGTGGTGGCATGGCCTAAA
ATACATCAATAGAGAATTGGCCTTGAAAGACATTCTCATGG
ATTGCCGCATAGCAGAGGTACATGATTCTCTGAAGTGCGGC
GAATGTAAACTGATCGTTGTCAAAACTCGTTGTCTTTCGTT
TGCCCTTTTCCCAATTCTACCAGGGTGTACATTGACTACAG
TGGTTACTATTTGTGGGTTACTGTTAGTAGGAATCAATTGT
CCGAGCTCGCCGTCCAGAATCGCGGAGGCGCAGTTGTGCGA
GAGGAGGCAAGAACTGGAGACTGCAGCAATGTCTTGCATCC
TTGGATTGATCTGTGCGGTACTTCACCCTAACTCTTTCTCT
GTCGCTGACGCCATTGATGACAACCTCCATGAACGACGACG
AACTTTTCTCAAATTAGAATCCAGTTTTGGTTCAGAAAGGT
ACCCAGAAAGAAAATTATGACCTATAAAAGTTTCCAAGATC
TTTGCAATGTTGGTTTCTTTCTGTATATTGCTTGCATATAG
AAAAAGCAAACGCGACCCAACATCCCAAAAGCAGAAACAAA
CTGTTTCTAGCCTTATGGGTCTCTTTTGCTATGTCTGAGCA
ACCTATGTCGTGATAAATATCATCAATCCACTGGTCTACAC
AGTGTGACATTGAGCATGATCTCTTAACATTTGCAGCCTAG
ATCGATTTCAAAGTTGAAATCCCTATGTATGACAGGAGTGT
GTTACCAAATTCATAATTATCAGATGGGCAGGTTTAATAAT
GAGTCCCCCAACTCTCTAAGCGAGGAATTGTCCTGCCTTGG
GAAGATACTAGTTTAATAAACTACAGACTGACATGATGTGA
AGAACGCGTTCCCTATATTTCATCTGTGGCACAAACCTTGA
TCTTGCTCCGACTAATTAAGCTTTTAAACTTCTCTCAGCTA
ATAGAGAATTTCCCAGACCTCAAACAACCCCCTGCTACAAA
CTGTTCAAATGCTTGCTTGACAACAAAAGGACCCACTACTC
CAATATCACACACTATTCATCAAATCAAACCACACAGATAA
CATGGACATTGTTAGATAATCGTGTCCTGAATGATCAGCAA
TGCTACTGAATAATTTCTTGCTAATTTTGTTTCTGACTAGG
AATTGGAGGGACAGCTTGTTCTGTGTCATGGGTCCTGAGCC
CAGAAGAGTTATGTAGATGTCCGTAGGAGAGATCTTGAGTT
CAAGAGGAGACTATTTTATACGAGAGAGTGAATAGCTCTCA
TAAAGAAACTTAAACTAGTTCGTTCATCTGTAACTAGCAAC
CTCCACATCTTCATCCCCTTCTTCATCCGCTACTTCCTCAT
CGCCGGAGAATCTCCGCAAACGGCGTCGGATCGATTACAAG
AGGACTGAAGGCCTTAAGGCCCAAATTTAAAGGGAAGCGGC
TCCGACCACATCGAAAACTTCGACGCAGAGATTCGAGTCTT
CACTGTTTCATCAGAATAACCGGTGACCACTGCCATGCACC
CCTGTTTTGACTTGCCTTAGCCTGCTTTGACCCGCCTTGAT
AAAATATCTTACAATTAATGCATTAAATTATAGCTAACCTA
AATTGATGCTCGGACCAAGACCTATATGACTATATCAGTTA
GAATTGAAATGCACTTTAATCACATCCGTGTTACTGCACAG
ATCCGGTGGCCAGTGGAGGCCCCCTTACAACTATATGACCA
ATAATCTTTATCTTAGACAACTAAATCACAATCAACCTACT
ATATGCTACAAAATTTATGACACTTAAAACGCTCAAAAGTC
ATTGATGATTCACTTCTGGGCAGTTATTGATGTAATTGGTA
CAATTCGGCAGCGAAATCCACCCGAATGCGGCGACAATCCG
TAAATTTTGCGCGGTAAATGCCCCAAATTCTTGTAGTGCAT
CATCCAAATCTTTGAAGTTACATCAGTTTTACACTTCCTTT
TTATATCCCCAGAAAGCTCTCTCCGCTCCGGATCCAACGCC
GCCGTGAAACTGAAAAGTTGCGGGAACTATTACAGTGGCAC
GGCGGTTTCTGCCGGCAAGGCTTGACCACAGATTTGTGACC
CAAGCATTTCTCTGCCACTTCTACAATATATACTTTGCTCA
AAAAAGGAGGGATTTAATTCCAGTAGTAAATGTTATCATTA
GATGACTAACAAAAGAGGTACAAGTGGTGAGATATTACTGA
CACCATGCGTAAAAAATTAACTAGCTACTGGAAATGGAGAA
AGAGCATCTGAATAAGAAAACCAAACCTGAACACAGAGAAT
GACACGCGGCATGCGTAAAACGGACTTCGTATGAAGAAGTT
ATCCAAATTTGCAACAACATCCATTATATGCCAGCCTCAAC
ATACACTGTCCTCTTTGGATCATAAATCTCCGCGAAACTCT
AAATATCTTTTCATAAAGTACATGCATAACAATAAATGAAA
CCGACGAAATTTTAAGTTGACCATAGCCGACGAAAATTTAA
ACCAACCCACAGGACACGTTCATACTACCAATGTATTCAGT
AATTTTAGGTCCACCAGAATCAGAAAAAAGCCAGACAAAGG
TAGTGCTTAAGAATGATAGTCTATCATGACTGGGGGAAAAT
AAAGATAAATCTCCCATGCTCACCTATTCTTTCCACATTCT
GTGTAAGGCGGAGAGACTTTCTGGATTACAGAAGAATACAG
ACCCCACAAACCACTTTGCTCACCCCACATGTTGATTTATT
TAAAACTAGAACTATGAGTTCCGTCCTGAATGGGGTTGATG
TAGCTGTCATTGCGGAGAGCCACACGTGTAGATGGTGTGAT
GAAGAAGACGCTGGTTTGATCGGGTCCAGTGTGGCAGTCGG
CAAAAACATAGCCTTTGCTACTAGTAGATTAGATGAGGAAG
ACCTCAATAGGAGTTGATAACTTCTTCTCACATATTTTGTC
TGCGCTCCTTGATATGTATGCAAAGCGAGGAAGCATTTGTG
TGAGTATGACATATACAGATCATTATTTGTATGAGCGGAGG
AGCATATAGAGATATAGCAGCTTGAGATCGAGATTCATATT
GAAGGAGGAGGAGAACCTTACCCCTCACAGTCGTCGTCCCC
GGAACTTTTTAGGATGATCACCATTGCCAAATAAACTTGTG
TTTCTCTAACAATTAGCAAGCCTTTTCCTCATCAACCAGGT
GACAAGAGACCTTTCAAAAGCTTCATACAGTTACTGGTGAT
TCCTCACCTTCCTTGGAAAGCACAAGTGATTGGTAATGCTT
AACGAATGGTAAGTTAGTTGCAGATGTGTGGAAGGTAGGAG
ACAAGATACAATGTTCATGTCAGCTGCTTCTCCTAATGGGT
CTCTCTCTCCTCTACCTCCTCCTAACTGTCGATTGACATGC
AACATTAAAAAGGTAGAATTCCATCTTGTTGGAAGATCAAG
TTTAAGCCGTCAGATGAACACATAGATGACCAGATCTAACG
GCGGCATGGCGCTCCCAGTGCTCCTCTTGTGGCCGCGGCTG
ATTACCATCAAATTTAATTTCAGGAGTAGAGAATAGTAAGA
AGTCCGGGATTTGGAGTTAGCTGAAGAATAGAACATACCAG
ACAGTATGTGATTTAATGGTCAATGACATAGAACATGGCTA
AGTTTGCGATCGAACTAGTGCGTGGTGGTCCAGATTATAAT
AAACTCTATTCCGTATTATGCAAGATTTGTGCGTATATGTA
GTCGTATTCAATGGCCTTGACGTAGTAGTCGTGAGAAAAAA
ACCACCAAAACCGCCGCACGCCGCCACCACCAAAACCAAAG
CCTCATTTTGATTTTTTGTACCTTTTTGTATGCATTCACAA
GCCACTATCTTTGGTATTAGCTGCATTATTTGAATAGAATC
GGGATGCTTCTATTCTTTCTCAGTTTGACATGGTATGTCTA
GGATTCGCCCGTAGAGGTGGCCATCAACAAGGAGATCGACG
ACGCTCTTCATGTTCAGGATCCAACTTTGGTGGGGTATAAC
CCATTTGACCAAGCAAAATACGCGCCATCTACATAGGACAG
TACACCACCCTCAGACGAACCACTGTAGCTTTTACAATGGT
GATTACCGACCCCCAATAATCAATTACTGAGGGGTAGTAAT
AGAAATGGGAGACACGGAAACAGCGCCCACGTTCCCCTCAT
CCTCAGCTAGCATCTAACTTCGCTTCGATTGGGAGGGAGAA
ACTAGTGTCTTTTTAGATGACTTGGACCAGTTGCAATGACT
CTATTCAAAATTCATGTTTGCATTTACCTTGTAAAAAATAG
CTCTCTCTCACTCTCTTTCTCTCCACGTCCGCCTCTTCGGC
TTCCTGGTCTCCGGTTTCATCCTCTGTCACTCCATCTCCGA
TAGTTTTGTAAACGCAGGAGCACCCTAAAGTCCCCGAATTG
GAAATTTGTTCCCAAGTCTTCATTTTTCTTTCTTTTTTTGA
CTTTATCTGGTTAATTGGTTCAGCTTGTACACAAGAAGAGG
GGTGTATTTTGCTATATGAACTATTTGGAGCAGATCATACA
AAAAAATTAACAGACGGTTTCGGGAAGCAATATCCTAATCC
TTTGAAACATTGACTTGATTCCTGTGTGTTATATTCTGTGA
TTCGTTAGGCCTTTGTGTGTCTCGTAGTTTGTGTGAGCTAG
GCAATGGAGCTCCGTTACAACCTGAAAGAGAAGTGAACAAT
TATGAGACGGGGATGTAATGCCCTAACTTACAAGTAATGTC
AATACAGTGAATACACCATACATATTCACTAAATACACACA
CCCAGCTTGCAACTGTTTTGCGGAATTCCTCAAAGCTTGTG
GCAACACAATGGTACGGGTACGTGTAGTGAAGAAACCTATA
CACACAAATACATATCCATACTCATCAACAACACCATAAGA
TCTCTTTCTCTCTTCCTTTGCCGTACGTCTCCAAGCTAAGA
AAGGGAAATAATTTTCTTGGCTATTGATTACTGCTTCAAGT
AGCTTAAGACTTGTTGTAGTCAGAATGTGTGTCGTCATCTT
AAAAGAAATGCTTTTCCTTTCTTCACCACGATATGCAAGCT
GAGAGGAGACGAACTGAGAGCTGTACGCATCCGACATCTCT
TTATACACATACATTTATATCATTATATGTGCACCCAATAT
GCCAACCTTTGTTTAATGTGCACTGTGATTGATAAAGTGTC
GTGAAAGACAGAGAGGCAATCTAAGCACATACCGAGTTGTT
ACAAGTTCTGGCTCATAAAGCTGTGCGATGCTTTGTTACAC
ATTTTTTTTTTTTTTTTTTTCTTTCTTTCTGGAGAGGCTGA
ACCTATGCCTCCAACATGATCACTTCCCTGATACTCCTTGG
TCAGCTTCAACATCATTCATCAATCATCGTCCACAGATAAA
CTCTGTTATTCACAACCACACTTCTTTAAGTGACTGATCAA
CTAATTCCCAAAAACAAAAGCACAAACAAAGACGATCCAGA
CCGATCACGACGGCGATGAGCCGCTCTCGTCGCTCTGTATT
GGTATGGTTGTCAAAAGTGTCCCATCATATTATTGATACAA
TGAGGTAAGTGATGTGGTATCACCTAATTTCATTACAAATC
AACGAAACCAGAGGGGTTTTCAACAACAGCCAAAAGGGTAT
AACCTTCAACTCCTGAAGTTCAGTTCTCCCCATTTGATAAG
ATTAATGTCTATTTCGTTTGCTACTGAACGTGGTGTTTCTG
AAGTTCCGTCTTCACAAAAACGCAAAACGGCGTACGGATCA
GAACTAGGCTTTGCCTGTTACTATTGTTCGTTTAATTTCAC
TCATCTAAGTTCTGTGGCGACGAAAATTATTTCGTCATCTA
TGTTCCTGTGGCTTATGGAGCCTGTAAAAGCTTTAATGTAT
TCTAGAGTCATCATCGGTGTCAAACGGGTACAAACAAGATG
ATGGTGAGCGTATTTTGGGACTTGGTGACCTTGGTTGTCAG
ACTCTGGCTAGTATCGATAACTACATGGCTAGGTATGTAAA
TGGTTGCACACACATTGAAGCAATAGCAGCCACTTTTGCTA
TTTATGTTTTTCTGGTTTTACACTGTCAAATTAGATATAAA
AAATTTCGAGGACAAAATTTCTTTTAAGAAGGGTGAATTGT
CTAAAATGCCAAACCCATAGCTATAAGCAAGTAAGCAAGAC
TAATTTAACTACTTGTCGTACTTTACACCATTACTTAAGTT
ATCACTATCTACAGCTGCTTCAAATTGCTTAAGATATAGAT
TGACGACAAGGCCAGTCGACCCTTGTGGAAGCTTGAGTTTG
ACGCTTAGCAGATGAGTAGACAACATTAATGATATACTAGT
CGTTACATGGGAAGATTGTGCAGAGTTGCGAACTCCCTTGC
ACGTTTGGTATATATTGTAGCGTTAATTTGTTAGGCCGCTG
GGCGACCGCAGGTCGACGGGCCAGAGAGCTAGGATGGCAGC
AAGACCGGAACTCTCACCCTCAACAAGCTTACTGTCGACAA
TCGAAGTTTTCCTTCATCAACAAACTTTCTTCTCCCAGCTT
GAACTAGGTCCTCAGAGAAACTGCCAACAGTGGTATACCAA
ATACGAAAACTAGATCGAAACGGCCAGAATTTCATTTCATC
CACCAGAAGTCCCAAGGAAACAGCCAGGATTGTGGCAGAAT
AACTCACTGAAGTAGAAATACTAGTACCACAGAACTACATT
ATTTGTGATTGCTCAAGATACTTTGCCACTAGCTTTTGCTA
AATACAAAGAGGATCACCATCTAGAGGAATAAGATGCTTTG
GATAGAAGCCGATCGCAGTTCCTCGGTCGATGACGCCAATT
ATCACAATTGTTCGAAATAGCATCCAGCCCCACCACTGGAA
ATCGACGTCGGCCGCTTAATCCAGACCGTCCATCTCAACCT
AGATAAGCAAAATCATTTTACTAGAAACCAAAGTTTATTTG
TTTATGAAACCTATAGTTGACAAAATTCACAAAACACAGAA
ATGTCTTACCTTGCCACGGTCAAACATTGACGCCAGGTTCA
TCATCAACCAACTCCTTGAACTTTTCACTTCGACCAACAAA
CTATTTCCAAGGGAAGATGACCAACGCTTCTGAGAACCTCA
TTTTTTTTCTTCCTTGTTTTCAAAAAATAAACAATAAAACA
GCAATGGGTTTCCAATCGTGCTTGTAAAATTCAGCTTCTGA
CTCGTCTTTCTTGAAATTTGCATCTCCAGAGGATACACATA
AAGGAGAAGAGGAAGAAGGACCGGAGGCGTTAGGTTGTTGG
TTATATGATTGCTACATAAACAAAGTGAATGTTAAAACACT
ACGTTTGCTTTTTAGATTGACTGAACGATTAGCTTAAATCT
ATATTACAATGATTGGTTGACTTGGACAGATGGATATATAC
AGGGAGACATGTATATATAACAATGCAGATTTGATTTTGGA
GACGACTTATTACCTAGGAACAAGAATGGGGAAAAAATAAT
CAGTATGAAAGTGAGTTGTACAAACAAAACCCCCCATCAAC
TTAATCTCCATTCATTGAATCAAAACACTGTGGTCCATCAA
CCATGTACCGAAGGATTAGGCACAGGGTTAACAGTACCAAA
ATCCGGCATTAAGAGTATGACCATCTTGTACTCTTGCTTGA
TGAATCTCCACACTTGATTACCCTCATCTTCTCTGACTAGC
GGTGAAGGAGCTTGAGAGATCAGCATAGAGTTCTACCACCC
CTTAATTGCTTACCGTTGCTCCGCTGGGGCAACTCTTGCCG
AATGGAATCTGACAATATTTCAGTTTGCCAATATAATAACA
GGGAATACTAGCAATTTTTTCTCTGGTACAAGCTCAAGTGC
TCAATTTTGATTTTGATGATCGTGTTCTTGTAAATTAAAAA
AGCTAGTTCTGACTGCCATTCCCTACACCGATGAACAAGTA
GTTCTTGTTCTAAAACCGAACCGATTGGACCGAGTCCACCC
TCCTCCGTAACCTCCTATTGCTGTAACCTGAACAGAAGAAT
CATATTTCCCAAATTCGAAACTTGAATTTTGTGTAGAACGT
AAAGCAGGTGCTTAATCCTTCTATTTCTCTTGATTTGCATG
AATCAGTCTGCCGATGTGGTCATAAGGAAATATAGAAAGGT
ATGGAAGATTAAATGGTTTTCCAAACCATGATCACATAAGA
GATAAGTCTAATTTACTAAACAACCAATACATAAGCGATGC
TAAATTATTTGATGTTTTTGCATCTAAATATATAACACTTA
TCGCCTTGCCACCATTGGGACAGTTACCTTCCCTCAGTGAG
TCATCATATTCTCATCCAAACAGGTACACCTTAAGTAAAGA
CCGTCTGCTGTCTTTCTGTTCACATATAAATTGCACGCCAT
TTCAGATCCGTGTGAGGTTTCGCGTGTTAACGTGTTTGTGA
CAGCCCTTGAGCAATCCCTTCAATTATGTGTATGCGGTGTC
CTCTGGCCCTACCTCGGCCTCTAGCTCTCCCTCGCTGAGGA
AACAGTGATAACTCATCATCCTCAGCATAGTTTGTCGATCA
GACGAAACAAGCAACCTCGCCGGCCGGCGTGGTCGACATGC
TTGTTCCAATGTCGATGATTCCCTTCAAGAACAACCCTCTG
CATATCAAGTTTATTTGTGTCAGAGTTGATGAAAGCAAGTG
CTTTCAACAACCGGCAACGACTTGACCACCCAATCAAATCC
TTTTGGTGGGTCTAGAGTGACGTTTAATATTTTAGGGGTCG
AAGGAGCTAACCTAAAAGTACTTTAGTCATGTGCTCATGGG
TTATTGTACTCACATGACTTCATGGAGTTCTCATGAAAATC
AAACTTGTAAAAATTAATTTCGTTTTTATAAAGCAGTTTAG
AACTTATAACTTATAATTGACATAGTTAAACGTAAAAGATG
ATGTATTGTCTTGTTGCTAACCAGATATCCTATTGTGTTGA
TAGTTTTTAAATTATGTGTACCACTTTAACCGTGTTACAAA
CAATCAATTTATCATTTTTTCGACCGTTAAAATTCGACCAG
CATGACACAACATTCTTTTTCTAACATACCCAGAATACAAT
CTCCAACTTTGGGTTAATTACACTCAAGCCCTTCAAGTTTG
TTATTACCCATTGGGCCTGACAGGCAGAACTTCTAGTTGAA
AGGTTTTGGGGAAGTTTTGTCAGTTTTCCCCCAGGAATTTT
CAACGAGGAGCTGCTAGCAGCACAAACTATTTTAGATGTTT
CATTTTAATAGAGTTTGATTCTATAAAATATGTCGTCTAAT
ACTGATTTGTCCCAAGAGGACTTACTACGGTGGTCTCCACC
GTATGTAATCTTATCGGGCTCTACACCATTTTCTCTCATTT
GGTGATGTAGCCTTTAATTACCTTCATATAATATATTGAAC
TAAAGGCACAGGTTGGGTTTCAAACTTCATTTTGGCAGCAA
CATAAGGACTGAATAGATGTCAACTTCAAATCATAAGAACT
AGGAGAGTGAGAGCACATGGCCTTCTCGAAAGCACGTTGTT
GAAAATTATTACCTGGGTAACTTCAAGTTTCTGGAAATTGC
TGGGTCGTGTCAAAATCAATCGTAAACGAAAATTATTCCAC
TCTTAAAGTCACCTCCTTGTCTGATGACCTAATTTCCACCA
GCAAAATGTTCGTTTCTTTTCAAGGTTCTTAGAAATGCTAG
TACAATCCATACAAAACGCACACTAACAGCTACACTTAACC
ATCTGGCGCTTTTACATTTGCATGTCTTAACAACAATGAGG
GGATTGAAAGCTGAATCCGACCTCCATGTTATCAAGTACCG
AGGTTGGGTTCTGTTCTCTACACAATTACTCCTCAAACGTG
AGGCGTGGGTCTGTGGGATTCAGGTGCTTTGGATTAATCTC
CTAGATTTTCGTACACTTTGCAATTATATTATGTAAAGCAA
TTTCACACAATTCGGCCCATCCGTTAAGTAGCCGTCCAAAT
GGTGTCTTTTACTTATATAACGAATAATTGATGCTCGACCA
TAAATTGTAAGGTGATAGTGCTAAAATGTTTCATGATCAAA
GATGTGCCACTGGACTTGTTCACGCTACCGCCACTCCTTGA
TGCCGACAAATTAAGAATAGCAGAAGAAATATTCAAGTGTT
ACCAATGCAATCATAGTCACCCAACATCACCATCTCCAACT
TTTGGCCTAGGTGGGGGAAACATGTGTTTGTGGAAGCGTGT
GTCTGGATAATTTTGAAGCTCATGTATACCCAATTTGTGAT
TATCAGAAATATGAGTATATCTCAGAATTTACTAAGGTTAA
AGACCTCAAGACACAGACAACCAAAGTCCAGCTTGCAGGCT
CTATTATTTCTAATTTAAGTCTTTGTGCCTAAGAAGGAAAG
AATTGAGTTCAAAATGTGTTCTTTGGAGAATCCCAAAGAGA
AAGCAACTTCCTGAAAAAGACTTTATTCTTCCTCTCAAGTC
AGTATGTGATCTACCATCGTCCACATAGACTATATTATGCG
TATGTTTGCGTGTTCCCAAACAACTCCATTCCACCTCCGAC
TGTAAGCAGCCCAAGCTCCTCCGGCAAGTACCCAGCAATAT
TTCAATTCTTATGGATTTAGCATGATCAAGTAGGAATTGTG
AACCTGGGTATTTATAGGAGCATGCTTTTCAGATTCCTCTT
CCCCAAAACACCGCAACCAACTCTACCTGGGAGACCTACTC
ACTCCTTATCCGGATCTCATCAGCAACATTGAAGTCCTCAA
ATTTTAAGCCTTCAAATGGACTTTTAACCCCATATGAATAG
GTCAAGGCGGGTTAAGGAGGCCCTAGACGGGGGAAGGCAGC
ACAGTATTGAAATGTTTGAACCATAATCATGCGAGTTCATC
TGGGTCCAGATTGCTTTAGGCTTACCTTCCTTGTTCTGGCA
TTTCAGTGAAGCTTGGGTTTCCTTGTTATTAAGGGGTTTAA
CAGCGTAAAATCTTTACGCACAAGGAACTTGATCTTCAAAA
GACAACACTACAGATGTAATCCACAGTAGGCCCCTAATCCA
GCCGCGCTTTACGTGGCCCACTCGCCCTCCCTGGCCCACCT
GACTTCACGGCCTCTACACACAAAAGATCAAAGACTCTGGA
GATTAGCTTTACTCGAGTTTCAAAGTTATTTGGATGTGTTT
TATAAGGTAATTAACCAATTCGAAATGTGTAGGAAGATTTT
ACAACTAGATATAGTAGAGACAGACAAACAGACCAATAGGT
CTCACATACGGGCGTTGACCCGAGCCCGGACTGCTCTCTCT
CATGTGCTTAACATTTTGGCCATCTGAATTGGATACGATAA
TTATTCTTAACTAGATTTAGCATTAAAAGACGAGCTACTAA
TCTCGCCGCTGGACCTGATTCCGGTGATGGACCACCACTGG
AACCAATAAACAGTTAAATGCAGGTGTGGTTTGAGGTTCCC
TTGGAACATTTTAAGGTAAACTCATACTTTAAGTCTACGAA
TGTTAGGGGGTCATTCCTCTCTCGCTCATCTTTCAGACCAA
GGTAGTAGGAGTGATTGTTGCAGTTCTGTAGTGTGTGCATC
TCTACATATCACCTAAGTATCAGAGAAGTTAAATCAATTTG
TTGTTTTTCCTTTCTGAAGACATCAATACCAAAGATCACCA
CTCCACCTTTTTTGCAGCGGCTACATGTCACCTGAATATGC
TTCATGCATGAGTACTGGTACTTGTCATCTACCTGCATCTC
AACCGGAGACGATTGTGTATCAATTGGAGCTGGCACCAAAA
AGTGGAGGACATTGTCCGGTCCACGGTTGAGTCATACTACA
TCTACTTTCTTTATAAGTTTCACTTTTAGAAATTAGAGTCC
GCTTTGAAGGTTCTGTCATGCAAGAATATCTGGCTTAGAGA
AAGAAGAGCACTAATTAGTTCCTGAAATGCAACGTACACAA
ACCCACTAATAATAAAATGACACGTGCATTTTGTTGACGTC
AGCTTAGTCAACCACAATAGCAAAACTATGAAGAACCAGCA
TATAATCTGATTCTATAGAGCTATCTGCTGAATCATAATCT
TTTGCAGCGGCTACATGTCACCTGAATATGCATTATATGGT
CTTGTCACAATTCTCCTTAACACCGCTAATGAAGTAGAACA
ACTCTCACATTCTTGTGATTCAAGTGACCAAATCTCCTATG
CACCAACATGGCTGAACATGCGCGCGAGCTTGTGAAAGCGA
ATTGATTGAGAGATTGAATGCCTTCAACTCAGCTGCCCATG
TGCATGTGACGCAACTTATCCCAAGTATGATGTCTAAAATC
TACTCCAGTGGGAGGTAATGCATATTTGACCTTATCTTCCA
TCCGTTACCACCGCTCACGGCCTTCGTTTTGCAGTCGTCAG
CTTAATAAGTGCTCTGCAGTCATTCCACTTTTCTTTTTTAC
TAAAGAATTGCAATTGCTAGCTAGGAGCTGAAAATTCAGAG
CTCTCTCGGTCTGTCTCTCTCTACCACAACTTCCATGGAAC
GTCACCCTTCAAATTAAGGGCGGACCAATGACAAACCAAAT
TTGTTTTGAATCCAACCCACCAGTAGTAGGACTCGATTAAT
CTTTATAGATGCTGTAGCATCTGGTCTATCTTGTATAGATA
CGTCACCGGAGCGAGGTTGGCGCCGTCGGTCTCTCCCCCAA
ATGATCCATCATCTAATATTCTCTCTTTAATGCCAAAAATA
AGCGATTTCGTCATCAGTAGCAGAAAGTTTTTAATAGCGAC
CAATTAAGTAATTCTCGGATCCTCCATATCATATCGCTGGT
TCTCAACTCTCACTCTCTCGCCCTCTCTCTCAACGTAGAGT
GAATATTTCTCGAATATTTGCTCCTTTCCGAAGGCCAAGAC
ACCACCAAATATTAAGAAAACAAGTATGAGCTTTATTGATT
TTTCTTCACCCGGCCAAGATCACGTTGTTGTTGAACGTGAA
TTTCTCTGCAGATTAGATTTCATAAACCTCTTTTAGATGCT
CATTGTCGTTTAAGCTAAAACCTTCGACTTCCTCTTGTCGT
ATCACCTTTTGCCTTTCCCTCTAGATTCTGAAAGTTTTCTT
TTCACGAAATTCGTAAAGCTCGACGATACGAGTTCGTGAAT
GCCAACTTGTGATAGTTTTGCTTCCCGATCTGAAGCAAGTA
CTATGAGGGCCAAGGAGGGTCTAGCAGGGTCAAAACGGGTC
CCAACTTTTGATAAGGATTTCTAACCATATCAAATCTTATA
ATAATAAGTTTAGTGGGGGTCAGTAATAGTAATGTTCTGGT
CAACGAATTGTGGGTTTGGACATCCTGAGCTTCTGCCAGCC
AAGGTTTCATACTCGATTGTCTGGTGGATTTTCCAAGTTTA
AAGTAGTAGTTAAAACAGAACTTGTATAATGGTATAGAATA
AAAAAATTGTTAAATTGGCCCTTCGGTGGTTAGGCTCCTCT
TGTATCAGCATCAAGTGAGTCTAATGTCTTTGATCAGTTTA
GGAAGATGAAAAAAAATAATCAATAATAGACATAGTTGTGC
AGATGATCACATGCATAGTTCACAAGCTGGGTCATGACTAG
TTCACTGCTTAGTTAATTATCTCCTCTCTAGACAATATAAT
TCTTAGCCTACATAATCACTCACCCCCAATTTTTTTTTTTT
ATGCAAGAGCATGAACTATTCTTTTGAGACTAATATCTTCT
CCCTTCTCTCACATTCAATCCCATCCGCCCGCACACAAGCA
TCATATGTCTACACCCATGTCAAAACAGTTGTAACCAAACA
AAATGAGGAAGGAATAATTCCATTGAATAACTACAAGATAA
GGTTGGCTTCCAGCTGATGGCTCGTACCCTAAAGTTAGCCA
TATAGATAAACAAGGCATGGCCACCTAAAAAAGGAGAACAA
TATGCGTGTGCAGCCGGAGACAGGATGGTTTTCATATAACT
GTGCAAAGGGACTGCCTTGGCCCCCTTGACAAGCCAAGAGG
GGTCAGAGAAAGGAAATTAACCTAAATGCAGGGAAAGAGGA
TCCGTTTTCAGAAATGGAGGCTTACCAAAACCCTAGTAAAA
GATACATTTAAGGGTTGTAACCTGATACTATTGCTTTTAGG
ACAAAAAGGAAAGCCGTATTCTCTGACAGATTGGAAATTTC
CGACATAGGCATGCTTATGACAGAGCTATGCTACTCGTGGA
GGCTTACAATTTATATAATACCTATGCTTTGAGGAAGAGTT
TCGGCTTGTGGCAGGTTCAGCAGAACACTTTCAGTATGGCA
CCGCATTGTCTGATGTAAAACCTTGAAGTCCATTCCTAGGA
TTGAAAATTCAGCCAAGTAGCATGTACAACACGTCTGTTGT
GTGAGAATCGACGTCGATGACAACCGTAGAGAGGGCTAGAA
TCAGCTTAACATGTTGTTATCCATTACATATGCCAGATAGT
GATGTTATCAAGGGTAAGTTCATCATTAAATAGCTTGGCAA
CACTTCTAAACAGCTTGCTGCGAGTCTTGGCTCCCGAAATG
TGTAACCAGTTATGATGTTGCACTGGGGTTCAGCTCACCTC
GGAGAAGGAGTACTCACAACCGTCAAGAAATGAGGATGATT
ATAAGAAATTCTCATCAATTCTCACAATGTGTTTCCAGGTG
TCATTAAGTAAATGAGGGGTCATTGAAAAAGTATGGTATCA
ACTGGTGATTGCAAAATCTGCAACCAGGTGAGAGCATGATC
TCTTTGTGGCTTAGCTCAAGCTCAGTGTCTCATATCCCCAA
TACTATCATCAATTTGCGTGCTATATATTTGTCAGGCAAAC
CCGGGAGGCATACTCACAATCTAGGGGGGATAGAGCGGCCA
TCTTGTGTGTGCATAAGAAGCTCAGGTCGAAGAGACTTGCA
TTCATTTTGAAATGAAAAAACTACTGCTATTAATTATAACA
ACAAAGAATTGCAGTTGGAGCAGCTAGAGGATTGAGATACC
CCAGATTTACCCTATTGAATCACATCTATTTTTGATGTCAC
CCTTCCATAATACTCTCATTCGACTTCTGTTGTAGAAACTG
ATTGAAAATTACGATGGTACCCTCCCGTTTAAACAGCGTTT
TTTCGGGGTGTGTTAATAGGCTTTCAAAACGAGCAACGAGA
GACAGATATACCCGTTCCAGCTTTCTCATTAGGCATAGTTT
ATACCAAGTTGTGGAATTTACGTTTTATTGAAATGTATTAG
GTGGTTGATTTAAGTCTTGACTTTGTGATCGAAGTTGGTTA
CAATACAGTACAATTAAGTACAGAAACCACCGTATATATAT
ACTGATGGTTTCCTAGTCAACTATGAAAGCGTGGAAACAGA
TCTTTAATTTTCGCTAAATGCCCTCCTCAACTAAACAGCAA
CTGTATATCAAAGTGATAGACCAAAATTCCATACCTGCGAA
AAGACGATGGCTCTTCTGCACCAAGCGTGCGAGCAATGGGG
GTTGGGTACCACGCGTCCGGCACGGGACTGGTGATGGGCTT
ATCTAAAGATTCCACACTAACACAACTACACAAGCACATAA
TTTGGGTTGATCACACACAACCCTTTATATATGAAAGAATA
CGCCTTGGGCCATCTTCAACCGCCTTGACCCGTCTTAGGCC
TATTGGGCCCATTTTAGAAACGACTTTACCAAAAATTCGAC
CATTATGCCGTTAGGTCTTGCAGCACTTGTGGTATCACCCA
ATAAAACTGAAGTGATGAATCAACCCCTAGGCAAAATGTAA
GAATGGATTGTTGAAGAAGGCCAAAGAACTGGCGATCCTGT
GTATAAGTCATTATGAGTAGCACAAAAAACTGAAAGAAGCA
CAACTTCTCTTCCCTCACCACATGTTCAACCTGAGACACAA
GGGACAAAAGGCACTTTCATCCACATAATGATGATCCAATC
CGGACTCGGTCCTGCCTTGACATGTACCATAATTAAAGCTC
ATGTTAAGTGCTGACGTATACAGCAATCTTAAAGCATAAAC
ACGTAAGCTGCACTCTTTTTCCCCTTGAAATCAGCAATGAA
TGGACTGATCAGAGGGCTGCCTAGATACGAGGCTATGACAG
GTCAGGGAACCACCTGGAGACATATTGGTCTTCCTCACTGG
TTACTAACAATAAGTTTTTGCTGAACGGTTCAGTATATCAT
ACATTTAAGATATTCGTCGGCTATTGTCCCAGATAATAGCC
TCACTTTCCAGTCCCATATTCCACAAGGTCAAGTCAATCCG
AAGCTTAACAACAATTCTAACTAACACAAAACCCACAAATC
CATGGCTTTAGCTATTGTTCCAGTTTGTGAGTGTCCCATCT
GGTTCATTTCTAGCTGAAGACCAGACTGTCCAAACACGGCA
CAATTAGGAAACAGACACTTCATGATATTTTTTTTCTTTTT
CCATTAGTCCACTATATTAGCTATAGCCCATGTCAGCTAGC
TATAAACAAACAAATTATTACTGCGATCTTCTACACAAACT
AAAAATAGGAAGTGGTATTGCACATACTGATAAAATGATTC
TTGGAGGATAGGATGTTGATCGATCCCGTGCTTAAGGGTTA
TTTTCTATTCTTGTGAACTGCAGGATGAATCTGGTAATTGT
TTGAATACTATGATTCATAACGAACTAGTTTAATAGGACCT
GTTGGAGAAGCCCATGGGAACTGGGAAGAACACGGAGACAA
AAGGTTGAGGCTTATTCTATCCCTACATATGAAAGACACAT
AGTATAGTGGGGAAAATTTACACCCCTTGGTAAACAACTAA
ACATGCATATTTTGAATTTTCCTTTTAAGCAAGAACCTCTA
TATTTACTTCACTTATTTTTCATTGGCAGCTACGATTATTC
TAACACCACCCAACGAGGTGCCTTTACCTATGATTATACCC
AGCCCACAGATCCGACAAAACCCACATATCCTCTCATATTT
AATTTACATATTTATAATATCAGAGATATAAATGTGGTTAT
AGGATTTAGGTTGGCGTGATCCCGGGCGAAGGCGTTAACCC
TTTAATCCCCATATAAAATGCCCAGCCGAATCCTGACTTTT
ATAGCTTTAAGCTTTAGCTTCCATGGAGGGTCGTTCCTCTT
GACTGTTTAAACAACTAAAACTTTGCCAACTTCGGCAATGT
TGTTCACAGAACCGATGAGTCGTGACCGCAGCAAAAGGAGA
CGTTTAGAATAAAAAAGTGGCTGGAAACCAGGTGGCTATTC
TCCTTTTGCCAAGGTGAGTGCCAAGGTGTCTTGAGCTATTG
GTGTAAGGAGAATACTCCCCCTTACATGAATCAAACGATCT
GATTCAATTTTTCTCTCTGGCTATTTCTCTTGTAACACAAA
AAAACAAAAAAACAAATGTTCTTGTTAACCGAGCAATGACA
CAGTTCCACCCGTAAGAGTTCTCTTTCTACAAAACCAAGGT
TCATCTGAGTTATTTTATTGCCGAGGGACGCCGCAGCTTCA
ATGGAGAAATTCCAAATTAACTTGAATTTTCTACTCTGTAA
TCCTCCCTTCTCCGAATTCCCCCTTCCATCTCTAATTCCGA
CGATCCATGTCATGATGCAACTTATCCCATCACCAACGGCA
GTTTTGATCTCCAAGCAAGTCGAACTTGAAAACAAAAAGGC
CTTTAGAGCACGCAGCATCTCTTCAACAGAATCATCAATGG
TGATTGTAGATGGGGGATGGCACTTTGTCTGGTTCTATAAA
GTGCATGCAATTATTAGATACCCAAGTGAATATGTACATGG
ATAGATTAAACAAACACGTTCATTTGGTGTATTGAAAATTG
AGAGAAGGGCATGGGCTCATCATGACTCCAGAATGCTTCCC
GAGATAAGTCTCTTTAGAAGCTTGAGATAGATATTCTTTTC
ACTAGGGTAGACATAAACAACTTGGTTCCGGCTATGGCATA
TTGCTCTATAGCTCCAATCCCTAACTTCACAATCTTACGTG
GCAACAAGTTGCTGGGGTTGCACAAACCCTTTGCCATTGCT
AGTATCGACCAGTTACAATGCACATAAGCACATGCATTGGA
TCTTTTCTTACCACCTTTTGCAAAAGCATGTGAACTATGTA
TTAGTATGAAGCTCAATTACCAGTAAAATTGCAAACACTCC
TGATGAAAATGGCGGAGGAACTGATAAACAAAGGTAAAGCA
ATGTTTATAACAAAAAAACACAGTTATAAAGTTATGAAAAG
TCTCTTCCTCCAAAACTCTACAATTCTTTTCAACCAACTTA
CGTGAAGACTTCTCAAAATACAATACAAAATGGCGTAACTA
CCTCGATCAAACCAGTCCCTCACCTGACGAGCCTCGGGCAA
TATTTTGCATTGGTTTTGAGCTGGTGATTAAAGAATCGGAG
CCTCCTTGGGCTTGGGCTTGCGGCCCCGCGTCTCCTTCTTC
TACTTCAAAACATTAATTAGCAGGATTGCAAATCCAAATAT
GGTAGAACTATAGCAATTAGCATCGAAAGGATAATGCATCT
TTGGCTTCTCAGGTATGTTACATCGATCACTCATATTTGTG
GAGTTTCTCACACCATGATGCCATTGAACACGAGCACTATG
TTTTTGTCTCTACTCATTTTCTCCCAACTTTAAGCAATTTC
CAATTCAACCATGTGGAATTCAATATCCGAATCAGTTTTCA
AGTACCAAAGGCAATGAGTTCAAATCTCATTAATGCTTCTA
GAATTCTGAAGATGAGAAGGCGGATCCGGAGTAGATTTCAT
GTGTGAAAGTTATGATAGATCGAGAAATCATTAGAAAAACA
TAATATAAATTTTTATTGTACTTTACCCGTAGAGGCTATCT
CTCAGGTTATCCGAAAGATACTATCATGAGATAATCAAATA
CCTTTCTAAGGCTATAAAGACTTATGTGAACTTTGTTGAGA
TTTACCTATCTATTTATTTACTGATCTTATACAGTAAAAAT
AGATCTGGATTCTTCTTGATCAATGGTAAATAACAAATGCC
TCTAAAGGCGACTCTATTTGCTTTGTCGCAACGAGGATATA
TTATACACAAATTATTGAATCATAACAATCCGCGGAATGTA
AAAAATTAACTATAGCTTAACCACTACCATTCCCCCATTCT
TTCTTGCAACTCCGCCATAGCATCACGTCGGGCCAACCTTG
TTTGAAGCCATCGCCGCCATCGAATGCCCAAGTCAATCCTA
ATATCTAGCTAGCCTATAATCTTAAATAGAAGAAATAAAGA
GATGAGGAGACGAAGCTAACCACACAGGTGAGAGGCTTCGA
GAACAGATTTGGGGGAATAGCGGAGTCTACATCTCCGATGA
CTATCTGTTGCCCCAAATATCACCTTCTTTGCTTGAATCAA
ATAAATAAACACTCCGTTCCCATACATACCCAAAACACAAC
TATCAAGTCACCATGTAATTCCCCGATGAATACTTGGATGA
TAAAGCACTAAGTATAATGACTTGGATTGCTTTTCCTTGGA
CGAGAGAATATAGAGACACACGTAGAGCCTCCTGCCATCCT
CCCCCTTGAGCTTCGATTTTCAGAAATAGAATCCTAATCCG
AAATGTAACGCTCTTTATAGCATATTGCAAACCGACAAAAC
GATAATTCAAAATGTAGTCTCATTCTGCCTCTGCGTTTCTG
CCTCGGAGGACCAAGAGTATCTATTGCTTGCTTTTTCACCT
CCATAATTGGCAACACCTGTCGGGAACCCAGAGGGCGGTGG
CATTGGGTTGAGTTGAAAGACACTCCAATGTGGGAGCATGA
GTAACGTAACGTAACGTAAACGTAAACGGTAAACGGTAAAC
CCAATGCGTACCTCAATTGACCCAGTATCCACACCAATGAG
AGCATGCGTCTACTCTTATTCGATTTACCTTGTTTAGTTTC
ATTTATGATTTTGTGATTGACTTGCCTTCGTTAGGTTAGGG
GTTGCGCGCAAAGCCGCAGACCAATTAGTCATGCTTCACTA
ATGTTTCCACAAATAAGGTTCATCCCAAATATAGTACCTAG
AGGAAACACCCCATCTATTGCCCCAAGTGGTTTCCGACAAC
TGCATGCCTCGCTGCGGTATCCAGTAAGACCTAATCGACCA
ACACTTGGCTCCGGTTTTTACGGTCCTGCAATGGGCTGGTG
GTTTAAAAACAACAATCAAACCCGACCATAGTGAACTGAAA
ACACCTGTAATTTGTAGTTTCATGATATACAATATCTTATC
CTTCCATTTAATTTGGTAAGCATAAATTAACTCCTACTTAG
ACCCTTTTGGCAACATGAGTCTTCAATACAGTGTATGGCCG
CGAGAAAGGCACCTCCCAAGCATGTACTCACCACCAGACCT
TTCTGAAAAGCTTTTGTTATCCTATCCTTTAGTCTTTGGTG
TATATTTGTATTTAAAGTTACCCGTATGTGATACAATGTGA
ATAATTAGTAAATAGATAGACGAAACATCAACAAAGAAAAA
AGGAAGAGCAGAATGCCATGCTTGAAATTAGGATTGTAGTC
TTCCTCCAACACTCACACTTCCGATTCGTCAGGCTCTCGCA
AGCCCCAATTGGATTATATTCTTTGATGGAGAAAACAACAT
TATGTCTTCATTTTTTCTAGCTATAGCTATCCAAATATGAC
TTCCCTGAAAACAAAAATACCAAAGCTAAATCAACACCATC
ACTCTCCATTTCAATACCAACCCACCTCCTTTTATCAAGCG
ATAACACAATCTAGTTTAAACATCTGATGTCACCAACGTTT
TAGTGTTGTTGGTAATGTATCTATCTCTTTCCCACTTTGGG
GCTTCATAGTAGCTTTTGTTCTGTTTGGTAGTAGTTTTTGT
CATAGCGTACCCTTTCAATTCTGACCCATCATCCTCATGCA
CGTGGACCATTTCTTAGGTTCTGGATAAAAAAAGGTTTTGA
TCTAAAAGGCGCTAGTGGCACTGGCAAATCGGCCTTGGCAG
TCGATCAAGTGAATTGGAGTCCCATTATACAAGAGTCAAAA
CAGTTACTGATTAAGAGATTCATGGTCAATCACTATTTGAT
ACTTGATGACTTCTCCGAAGCACCTTGACAAGTGGGATTGT
ATTCTTTTCCAGTTTTCCGGCGAGATAGAAATCCTCAAATT
TGGCATGCTACTTGGTCCAACTGGAGACAAGCCAAATTAAG
CGTTAAACTTTCTAGAATTTCCAAACTGGGAGTTTGGTTTC
TTGTCTTTCTTTATATTGATCAAAGCTCCATTTCCAACCCT
GAAGGTTGGAAAAGAGGATACGATCAATAATCATTTTATTA
AAGGTTTGGATTTAGTAGTGCATTTAGAATCTCTCTCAAGC
CGGTTTTTACTTTCTTATCTCGACGACTCTCTTGCATTAAT
AAAAAAAAAAAAATTGTGATCCTAAACTCATTAATTGCTAT
CTGAAGAGCTTTCCTGCCATCCAATGTAAGATCCGAGGGAC
GTTCTAATTTCAAATGAGAACCAAATCAAACTCATAAGCTA
ACTGAATGATAACAACCTAGCTCAAGAGCAGAAGTTAGATT
AATCCAACCATCCAAAGGAGCCTCCTTACAAATACAGAGAG
TCGTGATCGACTAAATAAATCTTTGATGATTCCATCGTACA
GAAAGGGTATTGGGTGAATGCCCAATAGGGATTAGCAATAC
TGCAGCAGTATCATATGGAGCTACCTCACAAGTTTCATTCG
CTTGTCGACTAATTGAGAGTCCGCATCGACTGTCCTAAGGG
TACACATGCACCTTTATGGTCTCTGATCACTCCTCCCACAC
CAAGAAAGATCTGAACTTGTCCTTGAAGGCATGTTCACTGT
TCACACATAGCGAGTGAGAACAAAATCACACAAATTCCATG
TGGTGACCGCAGAATATGGGCTAAAGCTGCCGGCCACAATT
GAGGAGAATCAACAGAACAACACACCAGGGCTTTCATGCCT
ACCTGATTAAACTTGGAAAGCTGATCAACAGCATCATTCCC
CCTTTATGTTCATGGTGTTACCATGATACATTACATCTCCC
ATCACTATTCCTTGTTTTTTCAATGGTCCAGCCCCCAGCCC
TTTGATGCGCTTGTAGTTTACCTTGGTTCCGGTACTGCTTC
TCTAGAGATGACAGAGAGTACAATTTAGTTACTCAACGGCT
TTCATAGTGAATTTTATTTTCAATAGCTAGTTTTCGTTATT
CCCAACTATCCAACATATTACCCAACAACCCAAGTCCATAA
TCTCATGATATCAATTCATTCCGTATCATAGTAATCGAGGA
TATTTGTAATGTAAATGTTTCAGATAAATGTTACGTCTGTT
GAAGGTAACAAACGTTAGTACATACAACCTATTGCAGCTAC
ACCTCGATGAAGGGGAAACGCTCGGCTGCCTCTGCGCCGTC
CCAGGTGATTCAGTTGAGTGCGTTCATCTATTATTTTCGTT
AATTAGCCTAATGAATCGAACCGGATAACTCGAGCAAGACG
AATGGCTTAAAATAGGGATCCCTTATTGGAAGGGCCCTGAT
GATCTCGAGTGAAGATTTTTCACGATCTCAAAGACCCTGTT
CAGTTCACCAAGTGTATATGCCCTTCTCTTCCTCATATTCT
ACGTGAATGGGTAGAAGAAACAAGAGGATGCAGCAATAATC
AATTTAATTTCTTAATTGATCAATTCAAACGAATAACAAAC
CCTACACCCGTCTAGGCCGTCTAGGCGGCCGATTTTTAAGG
CTCTCAAAAATTTAATGTTGCAAGATTTTGCTCCAACCTAT
TCTTACGTCTTATTGGAATTCTTTCATCCTCCAGGTTGGTA
TTATTTTTGGCTGCAGGAGTCATTTGTCCGAGCAAAGAAGT
TGTACTTCAAAAATAATTGCCAAATTTGAATTTAACTTTCG
AGTTTGAAACCCAATTCTTTCAATACAGTACGAATCCATAA
CATCAATGTGCTTGCTTCGGCCATGAAGAACAAGGTTCTTA
TTCATCCTCAGCTTTTGTTTCCTTGTAATCCTTGGGAAGAA
GATCGATCGACGTAATAAATCATGCATACAACTCCGGGCAA
AGCATCCTAGAAATAAGTTTCTTTTGTAACTGATCCAGACC
TAATTTGTGTTGTAGATGGGCAATTTTGCGTGCCACTTGCA
GCGCTCGTCAAATTTTGAAGCTTTGAGAGAGAACACAGAAG
AGCCATTTTCTTTAGTTTATCTTTTTGAGAATGAGGTAAAT
AACAGATGATCTTAATTGCTCCAGAAACCAACGCCAGTTAT
GATGAAAAGCATTTCATTAACAATCACTTAACTTTTATGGT
AACAACAGCCACAGGTGAATCTCCATACCTCTTGTCCTATG
GTTTTTCAACAAGTTTTAAACACTGGTTTTTAAGAATCCAT
CATGCTGGGGGTAATTATGACTTTATGCCTCAGTATGGTAG
AGATTGGATTGCTTGTTTGACAATTGACAAGCATGTTGAAT
AAAAGAAATAACGAGGGGAACAGAATCCGGAGAAACCGAGG
ATCATTGAACCTCAGATTATCAATCTTAATCTGGAAACTAT
TCTGTAAAATCCTACAGAAACTAGACTCATAGGCCTTTTTT
TTTGTTAAGTTCCTTTTGAGCTGGTAGACTTTAACAAATGT
AGGTTTAGTGCTGTGAAATTCTGTTAGTGATCCTAAGAAGT
GTATACTTCTCTCCTTATTTCTCAGTATCTTAATATTTACT
TGAAAACTTGTTGCCTGATGCAAAGAGATGATTCCGATTAT
AAAGAGGGGAAATAAATGTTCTTTTATTAAATAAATATAAA
TTCAGGTACCCATCAGCGAACCAAGAATCTTCATCCAGGAC
AGCAATGGGAGCAGGAAAATCATGATTCACACCAAATTCCT
TCTGCGGAAGCTCTCTAATTCTGTTTACCTGCCAAAATCAT
CTAGTTAATTCAATGCATGGCACCGATCTCGTTGGAGACGA
TCAGATCGACCTCCGAAGTTCGAAAAGTTCGAATCACTGCC
CAATAAGAGCTTCAAAAAGGCGCACAACATGCTTGATCTCA
ATTGCCATCGGTGCTAAAGCCAGAAAAAAAATATCAGTGAG
GCCTAACTAGGCTAATCGAACGAAAACAACTTAAACACCAT
TCGAAAAAGCCATGATCAGTCTTCTGGCATGACCAGCAAGG
AGACTCCATGTCTCTTGCTTCACGAACAAACTTACTCCCTC
TTGATCCTCTAGGCTTTTGACGTTCCGATTGTAGTAGATCA
AATAAGACAATTATTATGATCTCCAATCAACCAACTAATAA
TTACAATTCACACGTACGTGCAATGGGAAACATTCTTCAGT
ATAACCTACATAACATTAAACCACCCAACAACTTCTTTCAT
TTTAAGATATTCTATCATATCACCCAAGAAAGAAAGAAAGA
TGAAGTAACGGATAATCAATCACATAGCTTTTTCTTTTTGT
ATTTGGGAAATCACTATCTACAGCTGCTTCAAATTGCTTAA
AACAAAAGGGTCCTTTTGCCCTGTTTTTGCAGGAGCATGGG
TCCAGAGAGTACAGATTTGCCGATTGAAATGTTGGTTAGCT
CCGCCAATCCCTAATGCAATCATATATAAAGCCAAGTAAAG
ATAAAAGGAAATAGGATTTACATGATGATGGCAAGATGTGA
AGTGACTAATATTAGTTCACCGAAGAGGAATACAGTTGCAG
AGCTTGGGACACACCGATATCTACATCTATATATCTACAAC
GAAAAGAACTCCATCTACTTCGCAATGACAGAATTGGTTGA
AAATTTCTATCAAATAGGTACAAGCAAGGGAAGGCTGGCCA
TCGATATCTCTACCAAAAGGCGTCAATTTCAAGTACTGCTC
CAATGTTGCAGCAATGAAGGCTTCAACCTCTTTGGGGGAGG
CAAAATACACCAAAACAATTCCATATAACCAACAACAAGCA
CAACGAGCAATCGGATTTTACATACTGTGTTGTTCGTTATC
AAAATCCAGTGAGACTCCGGCAATTTTCCGATCACCATCAA
AATTACCTAAAATAAGTAGGCAGCCATGCTAGGCATGTGTA
GATTTGCTTGACACTAGGTTCGGTTCTAACACAAATACAAT
TTAACTCATCAAACATGATGCATGACGGGGTATTAACCCTA
TGGGTATGGCTGGTAAGGTACAGGAATCACGGTTCCATCGT
TTAGTCCAATGGTCATGGTGCCCTAAGGCAAAAGTTTTCGG
TCAAATTCCCCAAGCAAAATCATATGCTTTTTGACAAATTG
TCACCCCAATGCACTACATACCAATCTGAAAAGGCTTGATT
ATCTGCAACAACTTTGGAATCATTAGTTTTGGTGGCTTTTG
TAGATTTCTGTCACTCAAAGCATCACCATTAGCTCGAGACC
CTGTATTCAAGAGAAAGAATCTGCGATTACACATTGCAATT
GAATGTGAACCCTTAAAATTCTTCTTGCAGAAATTGCACAC
TTCCAAAAAAAATTGGATATCTTCCTCCATCCTAAATCCGC
ATATTATGTACCAATATTTACTTATGGCAATATTAACTCAT
TAACCTGAACCGTAGAGTAGCTTCACCCATAACGCGCTCTT
TAACATGAAATAGTGTTTTTCTTGCAATCTTGCATGCCCAA
CTTGGAGTTCAATCTCTGAACACGATCATCTAAAGTCTCAT
ACATTCAGTGGCAAATATCACGCAGAGCATTCTTCAGGACC
TGGAAGCATTGTTATTAAAGCCATCAATGTCACCTCAGGCA
AGAAAATTATAAATGGAGAACTACCGAAAATCCCATTTTCG
AGGGATCCCTTTTTTTTGTTCATTTATAGAAATAGATCATT
AGAAGTTTTACTACAGTACTCATAAGTTAAAAAAATTCAAT
CCACACCGATTCCAATCTCTCTTCTCTCTCTAAAGCACAGT
AAGAAGGATTTCAAGTCTGTCAAATTTCAAAAATTTCAGTA
ATTATCTAAAATTAATAGTACTACAAAAGATAGTGGAATTG
CTCTTAACAAACTGTAATAGCCAAGAGGCAAACGCATCCAT
ATGGTGATGTGGTCCCACTTCCACACTGGAATGGGCAACGG
GCTGGGGTATTTAAGGGAAACTTACCATTTCGTTAGGGTAA
GGATTGGAACCTTCGAAGGACATAAGGGTGCAGTCTGGAGC
TATTCAAATCGAAGAGGAAACAAATAGAAAGAAATGCAAAT
CACCTTGGGTTTTAGTTTTTCTATGTATTAGTATACTCGAT
GTTGTGATCAAGCTATCCATCATGTTGTGCCTCTTTTTAAA
GAAGTGCTTCGCAAAGGTAACAGTTGTCCGGAAAATTTCGA
AGAGTGATTTTGAGTGAAATCTTTGAAAACCATGGTGCTAT
GGGTGAAGTGCCAATCTCCTCTCGCCTCTGAAAATGTGAGC
AAACCAGGCACCATATGGAACGTTGCATCAAAGCCCTCTGC
ATTTTCGTTTTCCATTTTATCAACTAATCCATCTGACCCTT
CTAACAAAAAAAAAAAAAAACCTATATTATTAGCAAATGCC
ACCTTTGGCCAAAGCCAATTCGGCCGGACAGAGACCGGAAA
TTTAGTTGCTAGGAGTAGAACCAAGCTGTAATGGGGAACAT
AAGTCAAGAGCTTTGATGTGCGAATGGTAAGTGATCAAATG
ATAGATAGACGAAACATCAACAAAGAAAAAAAATATATAAA
TGGGGCAGCTTTCCATAAGGCATTTCATCACGGATTTCACC
AAGTTGAAAACTACAACCAACAAAAGCACGAGGTTAATACA
TTTTCTTGGAGAAAATTAGTCGGACTCATTTATTGAGTTTA
ATAGGTACAGTGACCCAGGTCCTGATGAATAAGAACTCGCT
TATAAGTGTGCATTGTTCCACACCTGACATTACAAATCCTC
GGGAGCGGTTTGGGCTTCGGCGTGGAAGACGACGACGGCAA
ATGGATTTATCTTTTGATTTCCCAGATTTCTCTGCGAGTTG
AATGCTCCACCACAATTGATCAGTGTATGAAATTTTTGACA
TTTTCATTATTCTCTGGAACCTCCACTAACTTGAAGAATGC
ACATACTTCTTCTTGTCCAACTAAATCAGCTGCAAGAGCCG
CTGGATTGCCTTTTGCTAAACCGTCTGTGTTAACTTTGATC
AATTTGATTTTTTATATAAACCTCTGAATGCTGCAACCTTA
GATTGCAAGTTTGCAACAGACCGATCTATATATAGCTTTTT
TTGCAAGGCCAGGCTACAGACGAAACTCGATCAACATATAA
TACTGTGACGTATACAAGTGCTGTACTTGAATCATGAACTA
TTCCTGATTAGGTGCTTCTTCTTTCCAATGGGATCAAACAA
TCACCAAGCCTGTAGTGGATCATACCCAAGAACTTCCTGAA
AACCTGAAAGTATTTGATATCAGCTGTGATGTTCACTCATT
TAACATCTTACCAAATTTTACCATATTCTACGAAGTAACTG
TTGTTTGTCTAGCTATTAGTCTTGCATGTTCAATATCTGCT
GACAGAGAGAGCTGGTGTCACACAAAAAGTCCAGATTGTAG
AATGAAATGGAAGTATGGATCAATCAAATACAAACACGAAA
AACTCTTCTGCCAACTGGAGCACTGAGTTTGTGTCTTCAAA
TGGTGGTCCTCCCTTTGTTGCAATCAGAGCAGACATGGATG
CATACATAAAGCTTCACCTGCCAAAAAGAACGAAATTCAAC
ATATGACATTTCGAGAAAAACTCGAAAATACTCAGGAGTTA
GGCGAGGGGGTCCTGAAGACCACTCTAGGATTTCAACGAAA
AAGCCAACCTTGCAGTGGTTCTTCTTCGATATCAAAAGTTA
TAATGTAGATTTGAAACTTACATGAGCAGCAAGGATGAAGG
TTCAACAATGAATCATTTGACAAAATGGTTTATGAAAGATC
GGAGGTGATCCTCCCAACTTCCCTTGAAGTCCATGACACAA
AACCACCTAAAGGCCAGAGTCCACCTTACGTGTTTATGTGA
AACGAAGCGTCTGTAGGCGACCAACACTAAAACTATCTAGA
TGTATTTACAAAATGCTACTCATCAGCAGAAAGGGTACTCT
AACTCTGACAACTCTATTTCCTCTATGGGTGGGTATCACAT
AGTTGATGACATTGTCGTTTCGTTTGAAAAGAAAAGGGAAG
GCATCTGTCTTCGATTCATTCATTCTTTGCATCTGATTTAC
AGAACTAAGAACCTAAGAAACAATTCCAGTTAGAACCCCCA
TGTTGGTGATGGGAGAGAGTCATATTACAGAGGATGATATT
CTCTGTGTATATATATAAAGCTCAATTGCAAAGGAATTCAT
CGAGACAAAATCCTTAATCTCTCATTCATTTAAATTTCTTC
AATATTTCAGGTCCATATTACATTTTCATGTTGTGCGATGA
AACGCGCTCTTCTTAATTTCCTATCTGAGTTGTTTCCCTTG
TTCAACAAACCTTCTGATGGCAAAAAAATGAAGGAGGCTCA
TGAAATGGAAAAAAATGTTTCCTTCTCATAGGGTATTGCAT
CGGAAGAAGAAATGAAGTGACATCGATTCCGAATGGTAATT
TAGGTCAAGTCTGACTGCTTCAACCGACATCCCTCACTCTA
TCCAGCAAGAGCGTCGAGATCCTCAAGCAGTTTGCCAATCC
TTGGTATGCACGTTTTGTCACGGCTATCATCGTGCAAGGTT
TCAATCAATGACTAATTATGCCGGATATACAGCTCCTTTGC
CGTCTAAAGCCGCCAAAGGGCCACCTTGACCTGCCTAGCGG
ACGCAACCTTCTAGTGTATTCAAGGCTTTTTCTCTCTTTTC
GAGGGGAAGCATCTTCACTGCCGGAACTCTGACTTGGATCT
CATACATTATACTAATTGTGCATAAATCAGAGAAGTTCTAT
AAAAACGCAGAGAGAAATTTCAGTAGCAGCAGGAGAGTCTG
AACACCCATTTCAGCATATGCACATCTTTCACAAATTTTAA
CTTGAACCACGAAAGTGGAACCAATTTGAGCCTTTACCTCT
GAAAATTCCCACTGATGAGGCTTTCAAATTTTGAATCTAGG
ATCAGCTCGACAAAGTATAACAGTCATATCTTGCCTCGGGT
CTGATTGATTGATTTTTAATCCGTACATACCGGCTTTCCTT
ATGATAATACCATATATCATCATATCGAATGGATCAAACTT
TTTTCTATTCATAACCATTACCTTTTAATGCATAACCATGA
TTACTATACATACACATTGGCTCATATCTTTGTCTATGCAA
TACTTCAGGCAATTGAATTTCAATGTTCGGAGATAATCTGA
GTATGTTTGAATGGATGAAACGTGTAAATGTGATCGGCTTT
CAATTTGGTTATCATTAAGGCACTCAAAACTGCCTTTTTAT
GTAAAGGGTGAGTGAGAGAGCCATGGAGCTTGTGTTTGAAT
CTCGTTCTCCTCATATAATTCATACATAATTATTAGTTGGT
ACAAGAGACAAAACATGTAACTATAAGAGTGGTGCTACATA
AAGGCCTTCACAAGTATCCACTTTGGCTTCTGAAGTAGCAC
AAAGGATAGGAGTCATAGGACTGACTCACCAGATTTATTTA
CAAAGCCATGAAGAGGAAATCGGGTTGTGGCACACTTGCGT
GTTATTTATGAGTAATGTTTCTCTACAATTGTGAAGTCACG
GCCACCCCACCTCTGTAACTCACCATATTCTCTCAGGTTGT
ATGGGACGATATCTGGGTTTCTTCCGAGCACCCAAGCTTTC
AGAACAGGGTAGTAGTCCGTCACCAACACGCACTGCTATTA
CTCATATATCACTCTTCTGACTTGTGACAAATGTAAGTAGG
ATTGAACCATACGAAGATGACAAAGACCTAAAGGTGAATAT
TAGACATAGATGGTTATAGTCTTCATTGAAAAATTGTTTGC
TGTTTGCTACTTACATTGTTCTCTCAAATTCCCGATTCTAG
TACTTGTCTGATGAAGTGAACTGTTATATACAATGCAAAGT
CCGTTTAAAAACCGTTGGAACTCTCCGCAGTCCTCCCCTAG
AGAATTGACTCCAAAATTTGCCCCCAGGGATTTAGTTCCCA
CTTAACGTACCCTAGAAAAACCACACCAAATCATTAGCATA
ATCTCTGAGGTTGTGTATAGCATTAGTGTAATACATGTATT
ATCATCAGACTCTGCTGCGGCTTTGCTTCAGAGGAAGAAGA
TCCATCATCATGATTTAGATCAGGTGGGAATATTTTGGTGA
AATCCGACTTTCTCTAAGTACTTCACTTGCATGATTAGAAA
ATCCCTATATGCTACGGGATCGCAAGACATGAATTATCGCT
ACCAGAAATGGCTTCATCCTCATCACCATCCCCAACCTCCC
AATTTGGCAATGATGGAAATCCTAAGTCATTTTAATCCCTT
GGCAATGATGAGATGAGAGACAAATCAACGATAAGGATATA
TCTTCATTTTAGTTAGTTTTCACTATGCCATTTCCTGCATC
AGATTGCAATGTGATGTATACAAGAATTTTTGCTGTAGTAC
GGCATCCAGTACTACTCCGGCACCATCACTGGCTGCGAAAT
AACGCTCCTAAATACAACTTCATGTAGGTGACGCACTCGTG
AAGTTGTCTATTATATTTGTCCAAGTTTAAATTATAATTTC
GCAAAACCAAGGTCTTGTTGCCACCAGAACTTTTTTTTGGC
CAAGACCACACCATCTTCTTCTCTCGAAAATCCAACAGGCT
GGTTTTGGTAAAGTATGGAGCTTTTTCCAGTTGAGTGTGTA
AATGAGATTTTCAGTGGAGTCGTGTGCATATTGCTTTTTAT
TCAGCGAAAATCGTCGAGCTCTCACCGGAGGAGTACGACGT
CGTCCGGCGAATATCAAGGTCTCATCGGAGGCGGAAATGTT
TGGCTTAGTCAATGTAGTAGCATGTTTTGCTGGAAAGCTAC
GGGAAGGCTTGAGGTTTGGTCAGACTGGGTTTAAGTCTCTT
CGAGTAGTCTCCATATAAGTCATCAAAATCGAAGCTGAGGA
CGTTTGACCCTGCACAAGAGCTTGAGTAGAATTTGTTAAAT
TTTGGGTTAGCTTTCTCTCTCACTTTATCACACGATGTGGG
TTTGGAGAAAAATAATTGAACAAAAGAAGCAAAAAGAAGCT
TTTACATTACTCAGAATAATCCATCGTACTTTTTTGTTAAT
TTACCTTTTTACCGTTTTACCTTATTCCATTTTATAAAGAG
CACCTAATTACATAGTATAACACAGAAAATGAACAACAGTA
TTAACTTCTTTAAATTAGAACACCTTTTTTTTGTCCTATTT
CCAGACGAGGTTGTGGTTGGCGAGCCAGTCGTAGAGGACGG
AAGTAAGCTTTTATTAATTTCAGCACCTTCCATTCTGCAAG
TTTGATCACATTAGCCGCTGCAACACTAATCTCTATATCTT
GGGCTCTCATCCGACGGGTTCAACCCTTTTGGCAACATGAG
GACCTCCAAAGGTGGATTTGCCACGATTTCATGGAGAAGAT
GCAGTCCTCGGCCCTGTCCCCTTCTGCAACCCTAAAGAAGC
GCTAAAAGGTTGTCTGGAAACCTTTGTGCATGTCCAGTATT
TTTGTAGAGCTTCAGATTAACTTTTGGTGGTTTACTTATCT
AAATGTACAGTATGTGGCCTCTATATATAGCCATACAAGTG
AGTTGCATGAACACACCGAACCTCGTTAACTCTGGAAATTG
GCAAGAAAAACTATCTGCTTCTGCATTTGCCTGCAAATGGA
CAAATAATATTTGCATCATGCATTTTTAGTAGGGGTGGGCA
GGCGAGAGACAAAGATTAAGCTTTACTTCGGAGAGAACAAT
AACAATGTTTACTCATAATGCAATATTGTATTATAACACAT
TTTGAAATATTTGCACAAAGCTATCAAATTAGCTGAGGCAG
TGTTTCGAGGCTCCCATTTGCATCAGGTTCAGTCGATGCTG
TGCGGCGGTAGGCAAAAGTGCCAAAGGGACATGTAAACGTT
GCTAGAGATCTTGGTTGGTTCCCTAAATGTGTGTTCTTTGA
GAATTGCTCATGCTTATAAACTAAACGCATCCAATATTGTG
GAGAGAAAAAAAAACAATGACAAAGTTGATGACACAGTTCC
ACCAACCTCCAGCAAGATTTCAAATCGGTCCCTAGCATTGA
ATGGGAAAGTTCTATGATTTCTGGAAAAAAAATAGGGGCAG
AGACCTTAGAGTTATTTTTACCTGACTTGATCTTACTGTCA
TCTCACTTAGACAAACAAAACCATCTGTAGCGAGCTAGATT
GGTTTATAATGAAATGTATGCTGTGCTTGAAGAAACATGCT
CTTAAGAGAACAGATCAGTACAGGACTTCACAACTGATTTC
AATTAATATTTAAAAAATAACAAAATGGTACGATAAAACTG
ATTCTCGGTTGCCCTACTTGCGGCAAAAAGAAGCCTCCTCC
TTCCGGTACTGGAGGGCCGTCCACACACAAGTAGTCACTGT
TTTATATTTGGAGTTGTTTTCTAGTTTAGAGTGATATTTGT
TATGAAACAGAGACTGGTAGCAAGGTTAGTTAAAGACGTTA
ATGGGCGGTGTCACTAATTACTTTACCGCCTATGTAACTTA
GTTTTTTTCATATATAAATGCTTTTTTCTTCTTTTTTCATG
AAGCACATGCATATGTTAAGCAGAACTAAGAACCTAAGAAA
TTTATTCTGCAGATCAAGAGCCATACATCAGTTTCAATTAT
TAAGAAATTTACACCAAGACCTCCCTCAACATAATCCAACA
GCCGTAAATTGTAGGGTAAGCTTTGCTTTCCAAGCAGGCAA
TCACTTCTACTCTTATAGATCGATCTTCTTCTTAATATCCG
ACTGCTGTAGCTTAAGCTTTCACAAATTTGTAAGAGATAAT
AAACCTCCTCTGTGTAGGAACGTTCTAGGTTGGTCTAATAA
CAAGTAGAAAACTCTGCTGACATTGTTGTTTGATTCAATTT
TCGTGCAGTTCTTAGAGGAGCAACAGGAAAATGCAGATGAA
AGAACATACCTAAACAACTTCAATGTTGCAAACCTTAGAGT
GCCGGACCAGAGAGCGGTTTCGCAGCGCTCAGGTAGACTTT
ATCCTCGACCGCAAGCTCTACAACTGGCCCTTCCCGATCTC
AACCGGGTGCAGAGTGCTTGCTTAAAGCTGCTACTGAAAGC
ACACATATATTTTACTTCCACTAATAATATAAGAGAATGGA
CCCTTGATGTCCATATCTCTCTGCTTGCTAAATGCTCTTAG
GATCAAAGAAAACCAATGAACTGGATCATCACCCATGTAGT
ATTGATATCATGTTACTAAACAAGTATGTGTTACTTGTGTC
ATGTTTAGGATGAATATTAACTATTGAGTTATAGTTGGAGT
AACCAAATTCTCTCATATATCTCCTCATTCTCAAACTGATC
ATTTTCTTTTAAAGAAAAGACGATAAATAATAAAGAAGAGA
GCTGCACAGAAGGCCCACGGCCCATGTATTAATTTGTGTAC
AAATTCTTAAAGATAATGGTCTGTATACACATGCAGTTCAA
TTCGTTGTTCTGTGGACAAGCCATTCACCCCCGGTAAACCA
CTCCAAACCACAGGAGCATGCGTTTGCTAAATGTATTGAAA
GATCTCGTTTGATGTTCCAACTGTGCAATTTCTTTATATTT
TGTTACTTTTGCAGAGATCTCAAATAACTTCATTGTTTGGA
TCCATTTTGCATCCTAGTTTCCTTGGTTGTTCATTGTTTAC
ACGTCAATAAATAAATGTGACGGAATCCATTGATGCTAAAT
TGTATGTTTTCAGGTAAAAGCTACGTTTTGTTTGCAATACA
TCCATGAGGACTCACATGCTCTATCAATGCAAGAAATGCCC
GCTTATTGAATAGAGAATTTCATTGTTTAACTTACGATATT
TCACATCTAAAACCAATTGGCAATGGGTGGAGTGGCCCAAA
GGAGAGTAGCATCATAGATTCATTGCTTCAATTTATGTCAA
GTACTAAGGTTAACTTAGAGCGATGAGATGCTAGATTTTAT
ATATTCAAAATACTAAATCTCCAATGTATTTAGCAAAGAGC
AAGAATTATATCGATCTGCTCGTCTAAACAATGCTTATTAA
TGAACTAGAAACAGTGTTTTCCTGGTCCTCTTTGCTTGATG
GGATCAGACGGTGGCGGTTACCCTAGTGGGGGACGACGGTG
TTATTTCTTATTTCTTATTTCAATTGTTTTGGATTGAACAG
ACTAAGGCACGCTTTGAACCCTCGACACAGTAACCAACAAG
AAGGAAATGATACAGAAACACTGCGCAGAGAAAGTAGAAAC
ACGATATTGTCCGTTTTGGGCCCACCGGCCCTCACGGTTTT
GAGTCCCTGAACTGGTTCATCCAGCCATTGACGCTTTTCGA
AAAACGAAGTCCCGTCTCGTCTCCTGAATTTTAGGGACGGG
GATGAGTTCATTCTTCATTTCTTCATATGGAATGAGGCACT
AACGAAAAGGAATCAGTGAACAATTCACAAATAAAAAGATG
GAAGTAGAGATGTAGTGAAGCTTATCATGTTTTTACCAGCC
TGTTCATGTAAATTTCTTCTCAAGAATCTTCCACTGTTATT
CACGACAACCCAAATGAAGACGCCCCCCGCCCCCCAGGACG
CTCCGTGGGGACTCCACAGTCCTCATGGGGAAGAATACCAT
TATGAAGCATCGAAGTTGGACAGAAAATCAGCAGTTCCGGG
CTCTGTATATCATGAAGAGTCATGGCCTAAGTTTACAGATA
AGATGAGGATTTTAAAGTTGCAGGTATGGTACAGTTGGTAG
TTTATCGAAATCGAAAGCATCGCGCCCTCTAGAATTTGCTT
ATTTCACCAACTACGATATACCCAACTTCTTGCTTGCCAGC
AATTGGTTTGGCCTTGTCTACTGCGGGGTATATATATGCAG
TTTCCTTCTTGCTTCTTTGGCGGCCTTTTGTCCCATTGGCC
TCAAGGCGGCTCATTAGTGGCCCTAGATGGGTTTTGACAGC
ATATTGTGCCAGTGATGTTTCAAACAATGATCTATGCTGAA
TTAACTTCATTCACTACCTTCACTTCATTCACAACCTTCCT
CAGTATACCTCCTCTCGCCGCCAGACGATCAACTGGTCAGC
TACAAAGAGTGCAGTTGAGTCAAAACTAGAGATAGGAACCT
TCTTAATTCTTTTTTTTCTTCTATCTTCTTGATTCTGCTTT
TTCTGGTTCATCTGGGGGATCGATTAGAGTGATGACAACCT
AAATAATAAAAAAGAATGATCTAAAGATCGGTAATTCTCGT
TTAGGGAAATCAATCTCACTCAAGAGAACGTGATAGAATCA
ACACAAGCCATAGCTATTTGCAAGAGCTGCACCATCTCCTC
GGCCACCAGATCACCGCTATCAGCCCAATAAACATTCTAGA
CCTAACTAGTTCCATCCGTACTCATCACTTATTGTTAGAAT
GATAGAAGCACATAAAGAAGCATGCCTTTGTTCAAACCAAC
AAAGCCTACGGGCAGAAAAACAAAGCATCTCTATTCGTACG
TCTCTCCAGATATAATAAAACATCCTGAATGAAAAAGAAAT
CTCATACACTTCCCCCCATTCTGAAGAGTACTGCGTATTTG
CTTTTGTTGATCAAATAAAACAATCATATATAACAATTTGT
TCTTGGTATGAATAGAAGGGCTAGCTAGGTAACGTGACAAA
AGAGAGAGCGTGAGGGAGATCGAAACATGTCTGCCGTAGTG
TTTAATATTCTATTATAATTCTTTTAAAAACTGAAATTTGC
CCTTGATCAAGCACAACAGCCTGTGAAAGAAATAGTATGTT
ACCTCCGCAAGATCCATTTTCGTTTAACACACCACCAATCT
AATATGTTTTCCTAATCAATCAATTATTGTGATTGATTTCT
AATTGTTTTGATGTATAAGTCGCCGTTTACTGATTAGACTG
AAGATGAGATCCATACCTGTCCTGAAAATGGCTTAGGAAGA
CTCGCAGGAATCACCGAACTCTGCACCGTAGACGCTATTGC
TTTGGCATGACGAAGGTATTCATCAATTGTTTGATTGCCCT
CCTCCCCATCCCTTCCAGAGCTTGGAGTACTATCACAATGG
TGGGATCTCATGTTCAATAGCACTGCATCAAGCATCTTTCC
GAGAAAATGGAAGGAAATAACCAATAAAAAGTACAAGGTAT
AAGGCTTTTGTTTACTTTGGCAAGATTGGAGGATTGCGGAA
TTAAAGGCTTTGTTTTTGGACAGAAGAGATATTGTAGATAT
TTTCATAAGGCCTAGTATGTCTCCGTGGGGTGCCCCAGTGT
GTGAGCAATGACACGAAATGCACGCCGCGGCGGAAAAATCT
AAGCAAAATATAAATTAATTCAAAAGGGGACTGGACCAATT
AGGTTCCGGGTGCTTTTGGTCTTGAATATTGGGTAATGAAA
AGCTCAACACTGTTCTTCATCCTTCAATTACTTGTCTTTCC
ATTGAAATAGTAATTAATTACATTCCTATTCTAATTCCATA
ATCTCGAATAAACTTGCGTACATACTGGCAAGCTCCCACGA
CAATAGCTACAGAAAACCGTCTGAAAAAGCATTAGGGACGG
ATTGTTATCCGTTTTTACTTCTGAGTTTGTTATTGGATGGG
GATCTTCAAATTTGATGAAACTTTTTAGGAATGACTTACAC
GGAGATATATCCACACCCTGCAAACAATATCACAGTTTTCG
GAAAAGTGTGTCACGAATCACTTTTTGGAAGATATGATTCT
GGTAGAGACACGTAGGTTGGCTTTCGCTCGTCAAAGAGAGA
AACACCGCCACTAGGAATATCCAGGAAAATCTTCTGGATAG
CCACTTTCCTATATATTTTTCTTGCATTTATTACTCACAAT
TAGGGGTATCAGCTGGTTTACAGTCAAGCATGCCCGTTTCT
TTGGGTTTATCTAGGGCATTCTCACCTTTCACAATTCTCAC
AATTCGTGCAATTCATAAGGCTGTACATGCAGCTTTCTTAT
TCTGGGAATTAAGGGTAGTTCTGCATTCTAAATGGGTTCGT
GGAACAGTTCCCCTAAACTGCTATAATATAGAAGAGAATTA
TATGAGGATACTGGTGAAAACTAAATTCTAAATATTTGCTT
ACCTATTGCAAGGGAAAGGACAGAGCAACGTGTGGATATAT
CATTTTTTTTTCGGCCATTTCCACAGCTTGATCAACAAGTT
CTGCATGAACGCTTCGTGTTCAGGTCAAATGAGTCGAGGGC
TTTGGATGCTTATGAATGTTCAACACCAACTAATTCTAAGT
ATCAAATCTCAACAACGCAACAAGCCAAAAACATAATAGAG
CTTGAAAAACATACTACTTTCAATACCAGATGAGAAGTACC
AATCATATAACCCATCAAAACCCAATAAAAATCGAATCTTT
GACAATACCTGGAGTTTTAACGTGCACTTGATCTCAGCCGT
CGATGACACGGCTTGAAACTCACACGAAGTAAAACGGGTTG
TGGTAGTTGGGTTAGAATGTCCAAAGGTGGCAAACTCGGCA
AGATAATTTCATGAGAAGATCATATTTTGACACCCAATCCT
ACCACTATCCACCCATGAATCCTTCCCAACCTTAACCTTAC
TCATCATCATGCTCCACCATCCCTTATATCTCTATGCTTTT
CTTTGGGACCTCATTGCACACACGTCTGCTCATTGTTGCCA
GTTAATGGAGATTATATGTGCATTATCTGTTCAATTGTGGA
ATGTATGCCTGTTTCATTTTCTTTCAGGTTTGGGAGGTGAA
ACATCGTAAAAGTAAAATAACAGATTTAGCCTTAAAAGTGG
CTGGCTGTGTACCACTCCAGCTGATACAGAAAACCTAGTTG
GTGGACTCTAGGCAACAGAGCCTCTTCCAAGTACTGATCAA
CATCACACTGACCGCAGCTCCTGTGTCCACGAGGGCCCTAT
CACACACTCTTATATATATACTTAATACACAACCTTTAATC
CTCAGATTAGCACATATAGGCCAGACAAGGGAAAAAGGGAA
ATTTGCTCCCAAAAGCTTTTCTTCAATAGCATCTCCTTCAC
ATTCTTGTTACTTGTACATTCATCTTGTGTGGTGCATTTCT
GTTTAAATTTGCTTGAATGTCTTATAACCATTAGATGAAGT
TCCAAAAACACACAGTTTTACCATTTCTAATTAACCATCGA
ATTTGAGGAGCATGCCGCAACAAAAGGATGGTCCCCTAAGT
ATTTCATTTCCTATAGTCAACACGGGCTTAGATTTCTTGTG
TCAACTCGCACTTTTGGGTTCTTGAATCTGAGCTTAACTAT
AGATGATCCCCCCACTGTGTCTTCATCATTGAGATATGCGC
AGACCCACGTACACAGCTTGCAATCAGGTGGAGACAAAGGA
TTGAGGTATATCTTACATTCCTCCTTGAAGGATACCATGCA
GACTATGTAAACCGCGGGTGCGTTAGAGGCACCTCCATTTA
CTTTCATGAAAATGCATAATCCAAGAGAGAGTGCAAGCGAC
CTAATAATCATGCTAATCGACTTTGATGTCCCTTGCAGAGC
TATCTTGTCTCCTCCATTATCTATATCTTGTTCCTTGCAAT
AACTGAAACTAAAATGCAGACCTTTAATTTAGCACCTATTT
CAATACAAGCAACTAGAAAACTTAAAGCTTATCAAGTAAAT
GAGTGTCAATTTATTTTTATCAATATAATCTCATTAATTTA
ACGGTGATTGACCATACTTACATAACCAAAAGAAATTGCAA
TTATCTGAACTTTTAGGGATCTGATCTATGTGAAAACCTAA
AAAACTCAGCCTGGGAGGATCAAATCCTTTCCAAATGCTGG
GGCCGACACACTCAAAATTTCTTGTGTCCATACAAAATTAG
TATATTCTCAAATTCCGAGTCAGGGTGTGACAAGTGTCCAC
AAATCAAAACGTCAAGAGATCAAAATGTTACCTGAAATTTC
TAATGTATTTGTGGGTGAGTCGCAACCTGGTTAATTAGATA
TATTATGCCAATGTCAGTGTCAGTTATTATAGCTAAACAAC
TGTTAAAGTGATTTAGTTAGCTAATGAAGGAGGTACGCAAA
CCAATGATGCATATATTCATCATCTCTTCATTTTGAGGGGG
CAATGAACTTATATTGAATACATCCAGCTAGAAGCTCAAAC
CTTGAAGTAGCATTAGTATCCGGATTGACAACCGGACATCT
CATAATTTAACCTTTTTAGACTTTAAAACCTGCTAAACCAA
AAATAGGTGATGGGTTTGGTCCCAAAAGTGAATTTATGTAG
TACCTTAGCCAAGGATAGAACAGTTCCATGATCCCGGGAGG
ACTGGTTTTTATTGACTTCTCATGTCTTTGTATCTAGGTTG
AGAAATTTCTGCCCAATTAACTTTACTACATGTGTAATTAT
TCTCAATAAAGAAAAGAAAACTTCATATCTTCATCTCTATT
AGAAACAAGTTCATTAAAATCACCGATTAGAACCCAAGGCA
AACGGAGGGTTCTCCGGCTGCTCCACGGCCGTCAAACCCTC
ATTAATTTGATCAAACATCTCAACTAACAGTTTCCCCAGCT
AGAATTTTTCTGCAATCGATCACTCCCTATAGAATTGATGC
TGATTCCCATGGAAGGACGTCAGAATTGAACATTGTTGCCT
GTACTCACTTTCTCCATTATCTTGCTCTAATTTAATGCGGT
GCTACGTACTCCCTTTCACTCTCTTACCCCATTCATCGTGT
GGACTGTTAATGTATATAAGCTTTGACAGGGCCCTCATTAA
TGCGTCGCTCTAGGGTCTATCAATATAAAAGCAAGATGACC
AGCTAACAGCATATTTGATGCTTACCGGTGGGTTTGAAAAA
GTTGATCCACAATTGATTAACAAAATTGTGCGAGTCAAAAA
GAGTGAGGGTGAGAAAAGGACCTTTCGCTTCCATCGGAGAG
ATAAATAACAAGCAGTTTAACTTTAATCGTGTCACTTTCAC
CTATTTGAGTGTTTTGGAGACACGGATATATCTCGTTTAGA
AACTTCAGGTACTTGGAGAGCAAGCCTCAGCACTGGCGTCC
TGCAGTTTAGCGTGCTTCAACCCTATTGAGTCATTAGTTAT
TGAAATGGAAGAAATGGGTGCTTCCCAAATTGTGGGCAGGT
GATGAACAACGTATAATTTGCAGAGTCAAGGCCAAAGAGAT
AATTAAGAAGTCTTGCAATTCAATCGAGATTTGATTTTCAA
TTTAGGAGTCTAAGGTTTATCCATATTTGTACGTAATTATA
TGCAATTTTATTTTTAAATTCATCTTAGTTACCTAGGTCAA
CACCCAAACCATGATAGGATCATTAGACCTAAGCTTTATCT
AAATTGCACACCAGATATCACTCTACAGTCCCGGAGTAACC
GTCTGAGACTCAAAGTAGTACCACACCTGTCATTCCAAATG
ACTGATAAGACGCATGTTGGCAGTTTAAGAGTTGCATATGT
CAAAATGCAGTATCGGAAGTCTTGGTGAGGACGGTTCTTAT
GCAAAGTACAAACAAACAAACAAACAAACCGGTTCTCATTA
CCAGTTGAACCACTATGAAACTATCAAGCCACCAGGGTTAC
TCAAATTGGAACAGGTTTGCCTTTGCTGAGGAAAAAATTGT
CATAATTGAAACTGAAATTGCAAGACTCGAAGAGTGATCAT
TCAAATATGGTCCTGAAAATCATCAAGCATTTTCAATTTAA
GTATATTACGATTTAATGTACTTGACAACTTTGAGAATTGG
CTAGAAAGTGCGGTGCTGCACCAGCAAAAGCATAAGTTGTT
CTCAAGGTCATCATATGGTGCAAACAAGATATCCCATCATA
TCTCCATTCAAGTACCAGTTCTTCATTCTTTTATTTTTGAA
TCTCAATCAACGTTGAAAATCTTTTTGGATTTTTTAACCCG
GAAAAAAAAAATTATTTGGACTCCGATCAATTTCCCCCTCT
CCTCCACTGTCCATTTATCTCCAAGTTTGATAATTGTGTAA
TGAGGAGAACAAACACATTTCTCACCAACTAAAGCGATCAG
ATTTTCTTTCCAGTTTAATACTTAGATGTTTGTTTTACTCT
GGCAGCTCAAAAGCTCTTAACTCAACAATTGGCAATCTCAT
GCATAAGAAAATTTATATGACATTTCATGTTCATATGTATT
TTTTTTTCGTAGTAAGTAGACTAAGAAATGTTTTGGGGGGG
TTTTGTTAGACGTAAGATGTCACCCATCAATGATAACTCCA
GTGCATGGGTAATTCCAGCACTTCTAACAACTTAGTTATAT
ACCTACAACAAATATTGTTACATGTCCAGAAGAAGAAATGA
ACTTGGAGCGTGAGTATGGGCAATGGTTATTTGCATTGACA
GGAAAGTTTGACAATCAATTCGGGGAAAACAATCAAAGCCA
GCCCTGAAATCTACGGCGAGCTTCTCCAGGCGTGTGTCTAC
ATTGTAGAGGTTTGTTGGAACTTATCATATCCATGGGTAAA
CTAGTAAGCGGCGTCGGAGTCAAGCCTAATGCCCTCACCAC
TTTGGTGCTGTTTTTCGTGACTTTAAAGGTCATGTTCTTGG
GAAGTAAAATAATAAATAATCAAGAATATCACTTCCCCAAA
TTTTTTATGTTGTGATTATGCTTGAATTGTTTGGCTATTGT
TTGTATCATTTTTAATATGACTCTAAAGAATGACATGCTTT
TCACTGCCTCCAACATATAGCGATTGGACCGGCATAAACGA
TGCAGTTTCAGCAGGCAAAACAGGTTTGGAGTGATTCCTTC
CTACTTCCCATGTTTGGAAGCTTCCTACAATTTTGATACTC
AGAAAAGAAGCAGGGACTCACACAGTGGCATGTAGCAGCAA
CTTGACATGAAGCAAACTGTCCACCCTGCTATTTAGCAACT
TTTACCAACTTCATCTACAACTTCACTACATCGATTCTAGC
AGCGGGAGAAAGGAAAAAATCGGGGAGAGAGGGAGAGAGAA
CTATTGGGCTAAAAATATTACTGACAGGAGGTTGACATCAG
TTACTCTCTGTCTAAATTTGCTGATACTTACAGTTTCTTTT
TGGCGTTGAGAGCTTTGGGGCGATCGAGGGTGATCAAAGCG
GATAACATAGTCATTACCTTCTTTCTCACCTAAACCCTAAA
CTTCTGGTAATTGTGAATTTCTGATAAAGTCTATTGATCAG
AGAGATTAGAATGAGTAGTGCCAACAACAAATCTCCAGGAC
AACCTCCACTCCCGGCTTGACTCTCTTTATACCCAATTTGA
AAGGATCTTAGCTTTGTTGGCTATACATACAAAAATTTTGA
TTATGTTCTTGTTTCTTATTCTTTTTTTTTCTTTTTTTCCC
GGAAGATATAACTGGAAAGACAATGGAGCAAGTAGCTTGGG
TGGGTAAGTTTTAGAGAATTCGACCGTTGGGGACTGACGTC
AGAAAGGGGTCTGAAGGACTCAAGTCCATTGGTCGATCACT
TTGGGTTGTTCAAGAAGTTTCGTTATGATCACGCATATAAG
CTCACTCTCTTCATCTTCCTCCTCCGCTTCACCACCGCCAC
GTATATTCTTTCACCATATGCAATTTGAGTATTGTCTGTGC
TGGTAATCCGTGTAATCAGGCTCTAGCGACCCTTCATCTGT
TGATGCAGACGAATAAAATGCACAAAAACACTCTGATAGGA
TGTTCTCTAGGCCTAGAAAGCTTTGGAGGATACCACGTTGT
TAAATGGAACTTATTGTCGTCACCAAGGGTAAACGGTATCT
CTAATTCTGACCTTAATGTTCTTGGCATGGCTATACAGTTT
AGTTTGGTTGGGTTGAGTGTCCTCTTTGTGGTGATGTCAAT
ATTCGAGGCCTAACTGGTAGCATGAGGGACCCTAGTCCAGT
GTGTCATGCAATGAAGTGGTCTACAACTCTTGGTCCACTGA
TTAGGTTTGTTCAAAACATTCATCTTTTATATGATATTAGT
ACCCTAAGGTGTTGATGGGTCGCCGAAAGAACCAAAGCAGC
TTTAGATGCAGTATTGTATTCAGTCATTGCTCTACTAGGTT
TTTTGGTTTTTGTTTTTAATCTATTTTTTTTACAATGGAGA
TTTGATCAGCACAATCACAACATGCCTACTAATGTTGTATA
TTTTTTATAGACAGTTATTTCCCATATACGAAAATTATTAA
CTTCCAGTACGACCTCTCCTCTGTTGAAATAAGCGTCTCTG
AGCTGGTTGCACTTCCTCGTCTACAGTAAGTTGAGTTGAAG
TAAGAAGAAGCCAATACAATCATTGACAGACAAAGATAATG
TCCAGGTTTCGGTGAATAGGCTTACCGGGAAGCTGCCAGAC
GAAGCGTATCCAAGCTTCTCCGAAAGCCATGGACTCGCATC
AAATTGGAATCAGAAAACCTCAACTGAATAATAAGACAGGA
ATCGTTAAGTTCATTGTCTCCGAATTTAATTCTCCTCCATT
CATTGATTGGGAAGGTCATGCCAAACGTCGCGGTGAATTGA
AGATTGTGTTCCTAGCTATGCAGTTAGGATTTTCATGAAAG
GGTTTAAAGACACAGTGAATCAGAGGGCACTCTGTTCGACA
AGTCTTTCGTTCTCTCTAAACAAGTAGAGAGAGAGAGAGAG
AGGTATGTTTTCTTCTTAACCATATAGTTGCATTCAATTCT
TACATTCTCAGCTTCCGATTCAATTTTATCGCCATCCAAAG
AAACTAATTCTGAACTTCCACTCGATCACCTTGATTAATCT
CCATTAATCAAGGTATATATCAATAAACCTACTGGGCCTCA
CCAAATTCAATGTCAGTTGTCTGCATATAGGTTCATCTCAT
TCCAGCATAACTACTAATCACTAATGCCTAGAGCTAACTTC
GAAGCGTACCTGCAGAGAATCTGAGTGCGATTCAGAAATTG
TCTCGGTGTAATATATTGAACCTTGTACTGTTATTGGTTTT
AATCCTGGAATCTGAAGCAACTAACCAGATGGTCATTTGTA
CAAATCTCAAGCATAAGAGGCTTAAAAATATAGGATAATAT
CCGCCATTGCTCTCCAAATGCAAATGTGAATGTGCCTGTGA
AAACCTAATAACCCTAAGTCCTAACCCCAAACCCTAAATCT
CCAAAACCCCATGATAGAAACGAAAGCAGTCATAGCAGAAA
GGGCCGGGCCGAGCCTATAACGGGCTCGGACCGGGCCGGGC
CTTCAAGCACAGTTGGAGGACCCTTAGGGCGTTTGCCCAGA
ACAAATGCTTACATAATTAGCAACATAACATGACACATTTG
GAGTTTGATCAAAAGGGCATCCATTTTTACCTTGATGCTTC
ATAAGAAGGGGCCAATCTCGCAATGATCTTGAACTAAACCA
AAACCAAGTCATGGGTCTTACAAAGTAGAAGAGAAGGGTGC
TACGACGACTCCTCCAACCTCGCCTCCAAGTTCCGCAGCCA
GCAGCTCCACAAGTCCCAAACAAAGAACAACGACAAGCATG
CAAAACAAGAAAGTTAGAAACTTGGGCACCAAAATGCTGAT
ATGTATCTCCGCAAGTATTTCTGTATCTTGACAGCCGCTGC
TCACACAGACCCTCATATCACCCAAAATGAACTAAACAAAA
TACATCCAACGGTGATTGATCTTGATTTTCTTGGTCACTAG
AATCAACATGCAAGTAGAGACTGTTTTCTTGATTTCTGGAT
AGAGGCCTGGACTTTTGCGGCGCGCAGTGATACGTCGTCGT
CCAAGCAATCCCATCACCATCAGCATTGACACAAAGCTTCC
TCAATTAAGTACATTGGCAGCAAAACGTCAGTGGGCGCATA
GCGCAGAATGGGCGGGATGGCGAGGCAGTGGAGGTTTTTAA
TGACGAGCTTAAATTGAGGTCGTTATATAGTTTACTTTTTG
GCATGGCACATCTCTAAGTACAATGACATTGAATAATTTTG
GCTTTACCGGAGCCTCCATTCTTCCAACAATATGGTCAGTA
AAGGCAATCGACTGGTGTGACGTCCAACCTCAAAGTCATCC
AGAAGTGCTTATTGGTAATACGGAATTTGAAGTACGGAATG
TCTTCGCAACTGAGAGGGGACATCTCCTATCACTTCATGCA
AGAGTGACCTGAATACAAGACAGTTCAATGCTGCCATATTT
GGTTTTCCTGGACGAGGTTGCTTCATAGCTGCAATAGATAT
AATAGGAGTCCAGCATATAACCTCAGTACCCCACTTATCTA
ACTTGTGAAATGGTGTACTCCAATTTATCGTCGATCATTGA
CATGAGGTTCATGGGGGAATCTGTGGAGCTCATCAAGCAGG
GATGTTTTGCGAAATTATTACCAAACCCTACCTGAATCATA
TAGGTTTATTGATGTTTGTTCAATTAGGGAGCGTGGCAGCC
ATTCGACATTGGAATTAAATCGGGTAGCAAAGTCATCCATG
TCAGAGGTCGCTGACGTCATCGGCGAAGGCGGCTCTGGGGT
GTCATGAATGGGTGTATTGTCGAGACAAGCAAGACTAACAT
ACTAACAAGAAGTAGTTAATCAGAAAGCCGTGGTGGTCATG
GTCGTCGTCGTCGTCATTCTCATTCTTCTTCCTGGGATTGT
TTTCATAAATATGTTTTAATCTTTATGTGGATATTGATGTT
AACCTCCAGAACCAATGCAGCTAATTACAGAAAAGGCAGAG
AAGAATTAATGCAATGCTAACCCTGACATCTATTAAAGCGA
CTTAACTGATACTAAAACAGCCATAGAGGAGTTGAATAGGC
GAGAAGGTCCAAAATAGTATCCATCACAAATTCCTTATAAC
CAACCCCATCAGTACAAATTCGATATTAAATCTCCAAGAGT
ATATGCATTCATTCATTTTGCTAAAGTTGTTTACGATATAC
AAAAGTTATCTAAAATTTGACCCTCTTGTAAAGAGTTTCTG
TTGAAATCTTATGTTTTTTACCTGCAACACAGCAATAAGAT
TTGGATTGCAATGAAGGAAACCATGCATGCACCAACTTACA
AGCTGCTACTCGGTGTGGGACACCGGAAACAACGCTTTCGG
GTTTGCTTACCCTAAAAATTCTCCAGGTGTGCCACACAATT
CTTAAATCAGGACCATGAGGCCCAAAGAATCCTCATTGATG
ATCATATCCACAAAATAAATCTTGATCGGGGGAAAGGATCC
ATCCACATGACCCAAAGAAGCGAATTTACAGAAAAAATGAT
TTCAAATTCTTTGTGGCTTTCGAAAATTATTCAAAATTATG
CTTGGACATGTATGTATTTACACTTCCTAGTTTCCTAGCTG
CCACACATCATAATTATATGCCCGGTCTCAGGCTACAGCGG
TACGTTTTCAACTATTATTACATAGTTTCCACCACTTTAGA
AAAGTTGTTGCTGATGAGGACATTAACGCAGCTGCTGATTC
CTAATTTATGATTTGGTTGGCCGTCACTGGAAGAATCGCCA
TAAACAAAGAAGCTAAGAGGCATTTATCTCAACTGAGGGAG
GCATGTGCCAATATTGAAGGCTTGTAGCAATGAGCATAAAA
GAAATGTGTTCCCTTGATACCAAGGTATTCCTTCCAAGTTA
CAGAACCAAATATATGATTACTATCAAATCGAAAGCACTAA
AACTAAAATCTGAAAATTAACAACACAAATAGGAGAAAAGA
CACGCGCGCTGCCATGGCCGCCACCTCAGCTCGAATCGCAG
CCAATATCACATTGTATCTTCTGCTTAAGTGGCTCACAGCT
TCATGCATGGTCCATAGCCGCCAGGCAATAATTAGTAGGGC
GCCACAAACAAGGGGCTTTGCCCCAGGAATTCGCAGACAAT
TAAGAAACGCCTTTATTCCTCCAATAACGAACTTTGTTTTA
AGAACTTTCGCATTTTGGTTCTAATATAGGAGTAATGCATT
AGGTAGTTAGCTTACAGAATCAGGGGAGAAGAAGACAACGC
ATGTGGAGGACCATGTTCTTCCTACTGTTTCTGGTTTCATG
GTTTGGCCGAGCCCTAAGGACCCCTGCCATGTCGGGCAGTA
ATTTGCTCTCAATATTTTGTCCGAGGCACTCGATCTAGAAA
GTGAAGATTGTAGGTGTGAACAACGTACATTAATATATCTT
AACGACATGACCAGTAAACACCGTCGAGAAGGAAGATGAAT
ACTTGGTCTCTGGTTAACTTCTGTCATTTGTGAAATATGGT
TATCCAAAATCTGGAGACTGCTCAGAAGCCGGTGAGAGTCT
CCTTTAATCAACTTCACAAGCTCCGACAGGAAACCACTCTC
TGCTCATTTCTTGTAGAGAGCGGTGAGTGTAACTCCATCTA
TCCTATAAATCGTAGAATGACATGCAAATTACTTCAAGCAA
TGAAATATGACTTTCAATTACCAGACCAAAACTTCGGTATG
GGGTGTTGTTGAAATCTGTCCATTATTAAGAAGTGGAGCTA
TTGGAAATAACCACTTCCCTCCACATTTTCCCTTTTATCTG
GTAAAAACCAACAAGTGGTTCAGATTCCAGACTCACAACCA
CACATAGTCTCAGCATATATCACAGCTTTCTGGTAATGAAT
ACTCTGATGAACAAGTTGTACAAGGGAAGTGATTTGGATAA
TTTAAAAACTGAAATTTGCACTCCCAACTTTACAATCCACA
TTGAATGTAACAATTTTTATCAGTATGTTTAATTTCTTTTT
TGTCTACCCTAGTTATATATCAATTTATCAATCCCTCTACC
GTTCAAAAATGCAGTTTTTCCGACTCGCACCGCTTTTGTAC
GTTACAATAGCTTATACTTGCAAATAGAGTTTAGAGTTGGC
ATAGTTTCATTCTTTTTGAGCTTTTCTGCAGTCAGCTAATA
ATACATCTAATCTTTATAGACGTGACTTGCATCAAGGCCGA
CTGATATCATTGTCAAGTGTCAAGTGTCAACCATAACCATC
AGCTCTTTAATCTAACCTGCCTCATTTTTATTTATTTATTT
AGCACTTAAATATGTAAAATCCGCTCCTGCTCACCATGCTA
TGTAATTTGCCACAATCCCACCGGCGGATCAGTGCATATCC
ATTAGGATTAACTAGTTTAACAGCAGATGCTTTGCCTCTCA
AGCATTAGCCAGCGCATATTCCAGAAAACTCATAACTCCTT
GCTTAATTCGTCGGGAAAAGCTCGTCTGTGATGACTTTAGC
GAAAATAATAATTATAATAACTGTCAGTGAGCAATATTCTA
AATTGTTGTTTCAGTTACGGCTGCAATAGTAGAGCTTAATC
TGGTAACGTTGTTTTTGTTTCTTTCTTATTATTTCTTTGGT
AGTTGAGTTCAAACAAAAAGCACATTACAACCCTACACAGT
ATAAACATGGCTTGTCGTTGCCTCATTTTCCAATTACATGG
AAACGCCTGCACAAACATCTCAAGAACAAGTGAAGGTATGG
ACGATCAATGACCTACTCAACCAAAATTGCAAAATCTTCCG
TATGCTTATGAAGGTATTTACGGGTCTGAATTTTGAAAACC
CTAAGTTTGCTGATGAATTCCTTCTTGAAGAAACATCACGT
CATATGAACCCTCCCTTGTACTTAACCATTCTATTCTGGAG
CATAAAGGCTGTGAAAAAGTCACAGTTCTCTAGTGGAGGGT
AAAAAAATTATTGGTTTTGTCTTCATCATGGAATTATAACA
GGTGGTGCATCACGGGTTGACTCTTCTAGCACTTCAAAGGA
GTAGTTTTGACCATGAGTCACCACTGACGGCAACTGATATG
TATATCCTATTATCTCAAAGCGTTGATTAATGCATCTCATT
GCTGAAGAACGCTTCGCATGCACCAGCCAAAAAAAATGAAG
TTAAAGGGGAGCGGACAAGACTGGGTATTATAAAGAGTCCA
TGTGCAAAAACAAGGGGATGCTTTATATATATTTATTTATT
GTGAGTAAAATCCTTCTCATCTGTGTTATGTGATTGAAATT
AGGTTGAGGTCACACGGAGACAATGAATTGAAAATTGAGCT
TGTGCACCAAAACATTTTAACACACGAAGATCGAGAACCGA
AATATTAATTAGGTAGGATTCTTTAACTTTTACTTGGAAAT
ATCGGAACTGCATCCTCCGCCGTCCTTCCATTGTAGTTGGC
AATTCTTTCCCACTGTCAGGCACTGCCATCAATTGAGAAAC
TTGGTACTGTTAATTTAGGTCCTCTTTAGGATGAACATTCA
TAAGAAACCAGAAACCAAATCTAAACAAATTCGGAACAGAT
GAAGTTGGTACTTTGAGTTGCATGAGTGGTATGAATTGAAG
TATAAAGGGAGCGCAGATTACTACCAGAGGTTGACTAAGAG
TCAATGTCCATGTCAGTTGACGATGGGGTATTATGCAGCAC
CTTTGGCAAAAGGTGTTCTGCTTCCACTGCAGTGTGACCTA
ATATGATTGTTAAGTTTTGGCTTTGGGATGAAGTTGGTACT
ACAACCGTAATAATAAAAATCACCGATAAAAATTCATCAAA
ATATATATATACATTCATATCTGAACAATCTGGAAATTCAG
CCGAATAACTGAACATGGAGCCTATGAACATGCAGCCTATA
AAAGGATTTCATAGGTCTTACTAGGAGATCATGTGCTGACA
ACAGTTTATCTGTAAGTATACATATCAATTCATTATCAACC
ACAGCGCCGGGAAAGCGAGGCCAGGGGCCGTGGTCAAAGGC
GATAAGCCCATCAACCCAATCCTAACTTTGAGCCTGCTTGA
TAAATCTGAATGAATTAATTCGAAAGGCATAGTACTCGAAT
ATTTCGTGAGCTGTGTGTTACATTTTCTTCGAAATCGGCCA
TCACCAAGAAAAAGGAGCCTCCTAGGGTCGGGTCGGTGCCT
ATAGTGACCCTTATATAGAGCTACAGAAGATACCCGAACCC
TATGAAATGAGCAAACCTAGCATTTGAAAGTAGTTTGACAC
CGTATAGACATACTGGTTGACTTCTAGATATTCCCCGGCGG
GACATTTCGACAGTCTCCAGCAAATTCGGGAAAAGAACGGT
CGAAAGGTGACACGTCTAGGCGGTTGGGCCGTGGTGGGCTG
TTCAAGTTGCCCAGCAAGTTCGTCCAAGAAAGCCATGGTGT
TCCATTTTGGGCCTCACTCTCACGGTTTTGTCTTTTAGGTG
TGTTACCCTGTACCTCCTTTCTTCGTGCTACCCTGTGCTTC
CCAAACAAGAGATTTGTGAACATGCAACTCTGGTAGCCCAA
GTCTAGCCTATTATTAAAAGCAGCACAGTTGCAGTAAAAGT
ACACACATTCTGTTTAACTTCTCAAATAAATGAGCACACAT
TCCAGTAGGCAGAAGTTATTCCTTTCAAGGCCCAGCTTGTA
TCCGAATATGCCCCCCTCAGCCTTTCTAGTTGTTTCTTGTT
TGCAGTCGATGACTCATGGACGCCGATTTATCCACTGCCCC
CAAATTGAGCCTTAATACATCCAAATCATATGCATAAACAA
ACTATTCTCCTCTTATGATTCATATTGATTTACAATCAAGA
ACTTAATCTGCCATGTTGATCCTTTGTATGTGTTATTACCC
GAACAAGCAATCATTGGGTTCATTGAGCACAAATCAAATGA
GCTAGTGAGACCGATCAGCGCTTCATATCTGCAGTTGCAGA
ATTTATCAACTTTGGTACTTCAAGTTTTGAAAACAATAGAA
ATGTTCCATTATTTGTTTTACATTACTGCTACTTGAAAGCC
ATTTTAGAGATCGGTGTTCCCTCTTTACTTATTATTTTTTG
ACATATTATTTATGTGAAGGCTAAACTTAGCAATTCTAACT
TGGAAGTTGTCAAATCCCTACTAAGCAAGGATCCGACCGCT
GCTTCTCTTGGTCTATAAAACCCTACACAAAGAAAATTAAA
CACCCAATAGCACCTCCCCACGTGGCGATTTCCGGATGACC
TAATGATTTTCCATAATGATCGATAATGCAGCATTGGTAGT
TGAACTACAATCCCATATTGCTCAGTGGTGGGAAGGTTATG
CATCTTGAAGACAAGGATCACAATGTAAAGAACCAATAAAC
CTTTTTGTTCTTCATGGTTTCCAAAGTTCTTGTTTTGTTTC
GAATGTTAGGACCGGTTCCCCTGTCAATTAGCTGTGCGCTG
CTCAAGAATCTTCAAAAGTTCATCCAAGCACCATGCTGAAG
TCAAATATATCTCCTGCAATCAGATTTTGAGGTGAACTCCC
TCAAAGTTTTGATATTTTTTCTGTTTATAATGATTGTCTGT
AAATCTTCTAAACTGTGGTGCCAATGCTTGATAATGAAATT
ACAACGACAAACAATGAAGTCACTAATCTTCAATGAAGTCA
TAGTTATAGTCAACAGCAGACTGAATAAGATGCGATAACTT
TATAACCCGAGCAAGAATTGCACTACAGCCAGCTCCCAATA
GACAACTTCTCTTTTTATGTCTCAACTTTATGTTGCTCTTG
AATTCAACAAATGCTAGTGTCTAGCATAACATGTATAATAT
AACACCAGAGTGGAGATAAGCAACAAAGGTCATATATCTAT
CAACAAGCTTTTTCCATGTGCCATCTTAAGATACTTCAGAA
GGTCAAACTAGCCCTAAAAGCCTCTCATGGTCTCAATTTGT
CGGCGGCGCTCTCAAAGAAGCTTACGCTGCGTCCGCGAAAC
TATCAGATACGCATTAGAAACGTCTCAAGGCTAGCTATAAG
TGGTCTATATCTATTGGAATCCCACCAGTAAGTTTATTCTT
AGTACTGTAATCTAACAATCCTAATACCATTTGGAATTGTA
AAGAAGAGTAGCCATGGCAGCCGGGTTAGCGATGACAAGTG
GCATATCACAAACTCAAAGTCCAATCAAATGTAATGTTTAA
CGCCAAGCTACCGACCATTTCCTCTCTGTCTATTTATATTG
TATATCCTGTAGTGATCTTTCCTGTTCATGTGCTTGTGTTA
AAAAGTGCATAGACTTATGTCAAAACACGGTTTAAAAACAT
AATTGTAGATTAGGTTTTTACAAAGAGGCATTGCTAGGGTT
TGTCCACTCCAAATATTTTACAAAAAATAATAGAATACTCC
TAAAAGACACTCCCAGAAAACATGTAACACTTACTCCAGAC
GAATGCGGACTGAATCGCATCTTGGAGAAATTCATGAGTCA
TTGAAATGAAACAAAGCTAACTTTGATACAAAGCTAACACA
CGAGAAATAAGCTGAAGCCGCTTAATCGTAGCTTCGGCGAG
CTGAAATCAAATGGTTTTAACATTAGGGGATCCCTCAGCAT
ATTTTGGCCAATTTAAATTGCAGCCTTATTATTACAATACA
AAACTGGAAAAGAATGGACTCGCCGGAAAGGGAAAGTGACC
CAATTCCTCTTGTTCAAGATCCTAAGGCAGTTGAAATTCTA
AATCCTTCTGCTATAAGGATCATCATCCCTCCTTTGCCATG
TTGGTTTTGTCACTTTGTGACTGTGAGCTCCGCCACTAAAG
AGAAATGCGCAAAAGGTATGCAGGAAATGGTATTGACACAC
ATGATTCAAGACTAATTTATCATAGTTTTATAGCTTCGCAT
GGTGTGGTCAGTTTCCTATTCGCAAAACTAGACATATTTGA
TTATTTGGAGCGATGGTGTTCAATTTCATGAGTAAATGGTC
AAATTGTTTAGGTGGAGAGGCACATTAGATTCTCCAGCGGG
GCAAGACAGAGAAGTGATTGCTAGGAGAGCCCATTCATGGA
CATCGTCCAAATAAAGAGGACTTCTAATTTGATCAGAGGAT
TGATCTTCCCAGTATTTTTCCTGCACAATAACAAAAGTTAC
TCTATCTAGTTCTGTGCATGCTTCATGATCCGAGTTCCACA
AAACCAGAACCCTGTGACATCATACAACTGCATATGACTGT
CATGTCACGGTGGAAATGGACCTACAAGGTTTGTCTTCTTT
TTGGTAGGATTCACCTCCTCCTTTTATTTTGTCATATTGTA
TACAAACACACAGACACTCGCGCAAACATTGAAAAAAAAAA
TGTATCCTAAGGCTAAAATTCATATCAACTCCACCAGAGTG
CAACAGTCAATTACACCCAGCTCAACAATGACAGAGATTGC
TGTGGTTCAGGTGCTTTCGACATTTTGCTTGGTTGAGAGCT
GCGATCCCTGATGACTTATTCATCCTGTCCACGAGCTGGGT
CTCTCTGTGTCTCTCTACAACCGTAACTGAAGAAGATGAGG
CTGTCAACAGAAATAGGATACCTCATGGCTTCAAAGATGTT
AGAATCTCCTGCAAATGAATCATCATATCAAGCAACCAGAC
AGAAACTGTTGAAAAGGAGGCGGACATGAGACACATAGCAT
AATAAGGTGTAAGATTGAGACGGAATATACAGAAATCTAAG
AAGTAGACACATAGAAATTTCCAATGGTACCAATTTCAGCA
CAAATCAGATCTGCCTTGTTCAAAGTGTAGATTAACTTATC
TGGTGAAGAGTGAGTTTTGGCGATGGGAACTTTGGGGAAGT
GAAGATTACGAAGTTTCCGGCACCAACCACACACATTGCAC
AGCAATGAAAATAAAGAGAACACAGGCTCTAGCAGTGATGA
ATATCTCTCTTGGAGGTGGTCCCTGCACGTTTTACTCCGGG
ACTTTGCCGTCGCGAAAGAGCAACGGCGACGGCTTCGCGAC
CAACATTTTAAAAAGGAATACAGTCAAATTTAGCGGAAACA
CTCATCCATGTTCAAAAGATCACATCATTTAGTTGTAATCA
AAAGGTCACATGCTTGTTTACAAGCAAGTGAAAAATCTGGA
CATTAGTCCATGGTTAGAAGCCACAGAAAAAGATATGCGTA
GACTGCAGCTTGGAGCATGACTTTCCAATCGCTTGCAAGCC
TCGGTCGAGTGGGTTTTGGTCATGGCAAAAGGACACTTGTC
AGCTCTCCCCATAAAACTAACAACAACAACAACACCAACAT
TTCAGTAGTACCAGTGACGGCTACTAGATTTTCTCTTAGTC
TGTATATTTTTCTCCACATTCTTTCATTCTGATTATTTTTT
CAGAAAATCACTACAAAGCGCCTACCCTATCAAATAGTATC
CTTATTAGAGTCGCTCTGAACCAATAAATTGTTTGTTGTGG
CTTTAATTCGAGCTTAGACGCTAAAGCAAGCCACCACAAAT
GCTGACACCGTAATTTGGTGCGTGTGGGTTTGCCAACTTGG
CCGATTGGAATCGCCGTGTACGTCGGTGACGAGGGGCAACC
CTAGCACAGGTAGTACTTATCCATTAACAAATCGTTCACGG
GAGGGCTTCTGCGGAGGAGGCTGCGGCGGCTGAGGTAGCGG
CGCCGCCGCGCCGACTTCCGCCCCCGGCCCAGCCGGCTCTC
GTCCACGACTTCAAAAGAACCTATACAAGAAAACCCAGTTC
ATACTCATACATATATGTATCTGCAGAAAAGCCAAGGGGGA
AAGCAAATGAATATAATAAACTCACATCCTGCTGACTTTTA
TCTATGATAGGAAAATTGTACCAATAGTGTTAATTCTTTGA
ATTAAACGGACAATTTCTCACAGTATGTTTGCTTAAGGGAA
GGACCATATTAAACCTGCAACTATTCACACTTAAGGATGAG
CCGGCCAAAAGCGTCGTTTTCGGCATCCTACACCGAGCAGC
CTATTATTATTGCTCAAAACCAAGCCTTCTTGAACATACAA
CCTAATGTGCTCGACCTAATCTAAGACCCAAATGACAGTCT
TGAATCTCATTGTTTCTGTTCAGATAAGAGGTGGTACTTTG
AATCAGATAAACCTTATCTACCAATCCCAATGGAGGAGCTG
AACCTATAAATCATTTGAAGCCCTATCACACAAGACTTACT
CTAATCATGGTAATATTTGTCTCCGCTCACTCGGGTCAATT
TTGTAGTCATATGATCAGATCATAAAGATTGAAGTTTGAAA
GGGTGTGAGAACATATCGAACGGAAGAGTAGTACTATTGAC
GCCAAATTCTTCTTACTGCCCTTGCAGTATTTCTGGTCTAT
GTAAATGTACCAGGAGTATGCCTACCAGCAATGGCATTAGC
ATTATTCATTGGTGATATTACTGCAGGCTCTCCATTTTGAC
TGTAGCTAAATTGATTAATACATGGTATTTAAGCTAGAGGG
CTCATCAGAATGATTATATTCGTATAGCAAATCCATTTTTA
AAGAGATTCATCTTGAATTGCAGACGAGTGGCATACTTATT
ACATTCCTCCTCGATACATACTGTAGATACCTAAGTTGAGA
ATGATGCAAGTTTAGATGGACATGACACCATGGGATTTGGT
TCTATCCTAGTCGTATTTTACTATACCGTTCACATTAGACA
AGGACACTAGAACTAGAGAGCTGAGTACAATAAAACAAGAG
CAACGCGAGCCAAGGCAGGTCATGAGGGCCCCTTGGCTACC
TCAATCTTATGATTTTAGTTCAAGGTGTTGCATGCAATACC
TCAAAAGTCAAACCACAGAACCATAAAATAGGTGTAAACTG
TATCCTTAGAGCATTTTATTCAGATGGTAGCGGTAATATAT
GTCCAAGGCATGTTGAATGACACAAAGATGGCAAACTACGC
AAGTGTGCAATCTGGACCAGCTTATGGTCATTTTATATTTT
CTTGGTCAGCCCCGGTAGGACCGGCACGTAGACGAGTCGTT
AATGGCGTTGAGGAAAAAAGCGAGGAAACTCCTAGGCCAAA
TCACCAACTCGATTAGGCAACTTTAAACAATTAAGTACCAA
AAAGGCAGTTTCCTTTATGTCCTCAATTGTTTTCATACCAA
TCAGCATTTGGAGGTTTGAGCTATCCAGGTAATAGACATGA
AGCAACAGTGTCCGCTGAGACCGCAAAGCCACAGATCCAAC
GCATACACAAACTTATACACCTGAAAGTGTTGACAGTCTAT
CCTATTACTAACAGATCGACCTCGTTGGCTCGCTATCTGTA
TTGTTAACATACTCGTTTTACAACTTCGATCTTGGTTACTG
ATGTTGTAACAAATGTATGACCATATCATGTCTTTGCCATA
TTTGCTTAAGCAGAGGACCACTTTTTGCTTTTTGGTGGGAA
AATTGCTAGTGGTGATTTTGCAAACATTGCAGGGCTTGATC
AAACGATTCATGGGTGCTGGCTACATAACAGCTTCGACAAT
GCTTGGTGCAAAACCACATACAGATGGATCAGGAATAACAC
GACCGAAAAACCAGAAAGCTCTTTTGCCTGCAGAAAAGACC
CAGAACATCATTAAGAAGATCAGCGAAAGCTTGTATGTCAT
TAAAATGCCCTTGAATTTAACGCAAAATACAAAAATGTCCA
TTTTCCTAGCATTAGATGTACAAGCCGTCGATGCTTGGCTT
TTGGGTTTCAAGGTTGGTATCATCATGCTCAAAAGGATAAG
CCCGGCGACTGCACCGGCCTCACCCCTTTCTTGTGCGGCGG
CACAAGCTTGTCCCTAATACCAGCACCTCAGCTACCATGCG
ACAATTGCATGTTTAAATTTCGTTATCATCTGCCCTTACCT
TCCTCTCTCTACATAGCTGGCCTTGTAGCTTCCTTCTTTGC
CGAACGGGTCATTTTCGTAACAACTTGTAGCAGCGTTCACC
GAAAGAGGAGATGTTTAAAGCAGCTGACAAGAATGGGGATG
CAACTTATTCATCTACTGATCATTCTGTCACTAGTAGAGGG
ACAAGCCGCTGCAATTTCTCCAATTGAATATAAGTAGAAAA
CAAAATTCATTGGAGAATATCCAAAAGGAAATATAAAGTTG
ACAATTTGCTGAGTTCTAGTCCAATTAATCTAGATGAAGAT
TATTGTTTGCACCACTTATACATGAAAGTGGTTTTTTCAAT
AAAGATATCGTTTTATTAATCCGATTGGGCATTTAATATTA
TGATTTTTCATGTTTTGGTTCATTTTGCAAAGTGAATTACA
ACTTACCATATATATGCCGTCTGATTAAAGAATTACAAAAG
GTGCCAATAACAAAAGAAAGCAAAAGGAGGAAGAATGGGCC
TCGAGAACGTCGCAGCAGATCGAGGCGGCGGATTCGTCGGA
GGTGAAACAGACTGTGATGACTTCAGTATATGGTGTCACTT
ATTAAAGACTTTTTTTAATGCATACTGGCTAGTAGTGTTCC
GTAAAGTGTTCATGATTATACTATAGAATTTGGAAATGTGA
AAGAACCTATAAAGGTTTGGCTCAAGAAGATGCGAACCAAG
CGATCATCATTCTGAACTGACATCAAGGAAATCTATAAAGC
GTGCATAGTTGCAATTCTCACCATTCCTACACGAACCATTC
CAAATTAGATCTCATCCAAACTCTCTCTTTCTCTCTTTCCT
CCTTTCAATTTCTTAAGTTTCTTGTATTTGCTCTCTGTTTC
CTGTCGTTTATGGCGGCAATCCAGTCCCTTGGTTTTGCTCT
AATCCGACTAACTCTAAGTACTAAAGCCAAACATCACTAAA
AACCTCATATGTGAAGGAATCATTTATTGGTTATAAGACAT
ACCAGCAGACCCCTTCCCACCCCCCAAAAACAGATTTAATA
CAATGCACACAGTTGAAAAGCCCTACGACGTCCAACTCCAT
AAGTTTTAACCTTTGCCCATCACCAGAAACATCAACAAATG
ATTATCATAATACATTGTATCAACATCGTTTCTGATAATTA
ATTTCTGAATCGAACCTCATCCTGGTTGCTTTACTTGATGC
GTACGGGTGAAAATGTGAGTCATAAGCAATATTTGCTTGAG
TGCATGATGAAGGTCTGGTTCCATGTGCATAAAAGTAATAC
ACAGAGAGCTTCTTTCCCTTCCCTCTTTCACTACTGCATTA
GAGATCGGAAGGATAATTTGCTGCTACTGTGATCTGTTGGA
AAAAATGAATTCATACAGTACTAATCTACTAATCGTATGAA
TCAAAAGTATCAGATTGAATCCAGCAGATCTCAAGCTTAAC
AGATGACTTAATTCTCTTTTCTGAGGCTAGCACTTCCCAGG
CCCATATTGCTAGCAGCCTTCTTCGCAGACAGATCTTGAAG
CACCTGGAATTTGGTTAGAGCCTCATTTAGGTAAGGCCAGG
TTTCATTACTGTTATTAATTCCAAATATAACTACGTAAGGA
GTATTCCTAACTACTTAGAGCAAATTGTCTTGCTTCTTAAC
ATCTGGGTTTTAGGGTTTTGCACCATTGTTACAGACCTCAG
TCCTCTTCAGGTATATTAAGCAAACAAAACACATGAGATTT
AGATAGCTCCTTAAGGGAGTCCTCAAGAGTTGACTGAAAAG
ATAGATGTTTTTAACTGCACCCAAAAGAGCTGCCCACAATT
CATATATATATATATATAAACTAAGCAAAATTCTGTTTTTT
TGATAACGATGATGATGATGCATTTATCCGTTTTTTTTTTT
CGATTTAACCCCTTCTTTCACTTCTAAGAATGCACAGTAAA
TCTACTTTATCCCAGTTATTCCACCCTACATGTTTCACACA
GAATATCTCAATTTGGAAAACCAATATTGTTGCAGACAAAT
GGGATGTCCTCCTCCTTAGGCCTATTCTTGGAACCCTCTGG
GAAAACATTCATATATGAGTCTATGGAACAACCCAAATGGT
GAGGCCCACGGCCCCTGCGACAACTCCGAATGCCTCCGTCA
CAATGCGGGTTTAGGAGGGTCAAGGCGACTCTTTGGCAAGT
AGTGTCTCCTCTTGTTATTTCCTGCATGTGATCGAATCATT
AAACATATAGGAAATAAATTCTCAACTCTTTGATGTCAAGC
GATGAAATTCGAATTGGAATCCATATCTGCATTCTCCACCT
TGACATATGAACACACTACTCCATGCATACCCTGTATACAA
ACCTATATATCCCTTGACGGCTTTGACAGCAAAACACCGTC
AGTAATAACGGAGATAAAATCTTTGAATGTCTAATAATCCA
TAACCTCACTAATTTGTTAGCAAGTTAAACCTGCCCAAGTC
GTTGCTGATTATTTTGTTAGCATCATCTTCTCGCATACTTT
GCCATTCGTTTTAAAATATCCAGTCTACAGAATACGGGTTG
ATAGGCTGGGACAGGTATAGCAGAGCTAATAGCTCTTGAGA
ATATTTGTATCTGGCGCGCACTACAGTAGGTAGAATAGATT
CAAGAAGCTTCCCAAGTACTCCAAGAATGATGCAAATGGAG
AGACCTGTACTACCTCCGCCCCTGTTTATGTGCACTTTGCA
AAAAAATTGTCGCAAAACTTCATATCTTTGACCTTCCAAAT
ATTCATTTCGGATTTAGTAACACAATCTGTGAAAATCATGA
TTCGTATGCATCCATCTCTACTTCTCCTTGATCATGGCCAT
GTGCCGATTGACCGAGGAAGCGAGGAAGCATTTGACATTCA
CAATGCCAATGGTCAATGAACGCAACGTGTCTCCTCTCTTG
TTGTGATACAATGCTCTTATCATAAATTATAAACTATACGA
AATCATAAAGAATACATAGTCCTATTCTAATTACATAACTT
AGAACGAAATTTATCTAAAGCAAATACAACAGCAAGAAGCT
CAGGTTGCCTCTCATTTTTTCTAAGACAACGAGCTTGGAAT
CGCCAAATGGCGGGGACTTTCCCGCCTTAGATTACGTAAAT
GTATGCCAAGTAGTTGGTAACCGAGTTTTCGGTACAGTAGT
CTCTTTGGTTTATTGGTTTTCTGTGTAAAAGTCTCTGCTTT
AAACTAACATGCAAGGTAAGCAACAAGTAATCCAACAACTG
GACGAAAATGAATAAGGTATCGAAAGTGAATTAAATCAATG
AGTTATATCACTTACATGTACTCTTGTGAAATTATGTCAGC
ACAATCAATTCGCACTAGTTCACACTCTTCAAAGGCCTCTC
AATGAAGTTTACTACTAATACATAATAGTAAATAATAGTAA
TAAACAATTTAATAAGAATGCATGCTTGTAAACTAATTAGG
AGCATCGGTAGCAATGATCCCTATAAGTCACCTCATCATGT
CTTTCGCACACTGTGATGATCGACAGGAAATCACAAGGTAC
GCTATATGGTTAGGTTCACTCCCAGAATGCATTGGCTTGAT
CTCTCTCTCCGTAATGGAAACCTTGATAGAGCTTTGCAATG
CAGTGTGTTCACCACTGAATCTAATTAAGGTGAAGGTGAGC
ATGAAGGCGACTGAGCATCTCAACTTCAGCCAAAAACTCCC
ATCAGCTACGCATGTCCAAACCTCCAATCTCCATCCAATTT
AGTTTGTTCAATTTCAATGGCCGGAGCTTGAAAACGAGGTG
TTTGATCTTTATGTGATTTGCATGATTCTATTGAGCTACTA
TGCTGAGTATCAGATAGGTGCATATGCATCTTCCAATTGTA
TAAACCCCAAAAATTATAACCACTAAATATTTACCCCCTTT
AGCAAGGCCAAAAGAAAGTGCCCTTATAATGTTATATTTCA
AAACAATGTCTTTGATCTTTCTCAGGTTCTTTCACTGGTAT
CAATATCTGTCGGGTCGGGTCAGGAAACCAGGCATCGGCAT
GTTTATAGCCATTGGTTATACTACAACTATGTGGCAGCTTC
TGTATATCCCCATATTAACACAGTAGATAAAGGGGTACGAA
AGCAGCCAAAACTGGACCGACACCATAAACACCTTGGCCAA
GGCTACAGACGAAACTCGATCAACATATAATAGGATCGAAG
CCTATTTCCTATTTCCTATTCTCGTTTGGATTTGGTTAATG
TCAACATTGGTGTCATTCCTCTCAACGGGGATTCAAGTCAC
GCAAATTTTACAGTGTTTCTCAAGAAGAACAAGGGATGCAA
CCGTCTCAACCGGGATAGGGCCCGGGTGGGATGAAATCTAA
AGTGTTAGATTCAGCAAATGCAAATTGAGAGATGCGCCCTT
AACCCCATGATCCTGGTCTACCATCACATGTCTTGGGGCCA
TAAACAAACCAAACCTCTTGCATCTATCACAATTAATCTCT
TCACTTGTTTGCAGGTCGCTCGAGAAATCCCTCGATTTCTA
GGCTGAGAGGGCCGAGAGTACGACTAGACTGAAATGAAGCG
AGGAAGCTCAATATCAAGGTCTGCTGTCTTCCGGCAAGAAG
GGAAATCTATTCTGTTTTCTCCTAGATTACCTGCTGAGTAT
TCATCTAGCTTGTTTTGATGCTGAAGAGAATCCTTTGATTG
GCACCTCAAGTGAGGAGGTGCTCCACCACAACTCAGCAATC
TCTGCCATATCACATTTAATCATGAGATCTTCATATTCTCC
ACTTTGATTCGTCATTGCGTCAAGGTTAGGTTTGTATCATA
AATCTCTTTCATGAGGGTTTCATCATCGGATTTGTTGCAAT
CTCTTCCTCTCAAAAGTTGACCCTCACATGAGTCTATGAGA
TTACATTTCCAACAAAAAAACAGAAACACTTCAAAACCCCT
CTCTGCCTCGACGGCAACGGCGGCTCGGCCTCGACGAAGAC
AAGATACAAGAAAGGATGAGCAGGGAAGCAAAACTCTGTGT
GAACGATTCAGATTCAAAAACAACACTAAACAGATTAAGCT
TTCTTTTCGGAAATATTTTTCCTTTTAATTTGCCACATATT
CCATTCTAGCTTCAAAAATTCATGTCTTTTATGAATTTACT
GATGGCTTTAGGAAAGGTTTCGGTAACATAGCTTTTCACAC
ATACATCTCAACCATATATACTCACATAAAAAACCAAAAAT
ACCAGAAGTATCGGGTACAACTACAACTAATATTTTGTATC
CGTCAAGGTTTCTGTTGCCGCCTCTAGGTGCTTCAATAGCG
TTTGTTGCTGCAGTGGGGAACGAAAGATACTGGTAGGCAGT
TATATTGACAATTTGTTGTTCAACTGTTTAGTAGCCTAAAT
AGTAACCAGTTACTAGGGATCAGTAACCAGTTATCTGATGC
GTCTTCTTTTCCAATATAAACACTAACGCAAGTGTTGTTTG
CACCCGTGGCGATGCTCATGCCTTCAAGCTCGACACACTCC
TATGTTTCACACTATACACCCACCGACAACCAACTGTCTTC
TTTGATTCTCCCTCACCTGACCTCATCTCGACAAGCTGAAG
TTGTCCATACAAGATAAATTCTGTGGGTTTAGCATTAGGAC
GAAGAGAATGGCTTCCACTACTTCAAGTTTTTGTTGGGAAT
TTCTTGGCTCAATTGGATTACTAAATCAGGCTTCAAAGTAT
TGGGAGAAGATGACCACGCGCGAGTCTGAGTAGGCAGAGAG
TCTAATTAATCCCGCGTCAACCAAACTGCAGAGAAGACTAA
AGTTTGTTCCAATTTCTGTGCTTTTCAATGGAGAACCACAA
GGTCAACAGCCATCAAATGGCATGGAGACGACTTATTACCT
ACTAACCTTTGCAACATTGACTATGGAACCAGAATTTGATT
TCCTAAATCCCAAGGGGTCACACCTTGCTCCCACAACTTGT
TCCAATGCTAGTTACGGGGACCTTGTTGTGATGAACATCTT
TCAAACGCCGTCTTGCATAGCCTTAACGTTACTCTTTCGTC
CAGAACTAACTTGCACGATGCACTACTGTTTTCAGAGTTTC
ATCTTTGAAGACTGTGGCACCCCTCAACTGATCGAATAAAT
CTCAAAGCCCTATCATCTGTCCTGTCCAACAGAACTGTAAT
TATCGTTTCTCTTATTGGGTCTCTGAGTTCTAACATGGCAT
ACTTGCTTTATAATTGATTGCTTATGCAACTTAAGCTATTT
TATGTTCCGGCCGCCTTACTCTCACAACACAACTACTCCAA
TAATAAAGGTTTATATCCATCATCAGCTCACAACCTTTCTT
CCAAGATTCATTTGGAGAGACATAAGCCATTAAGCCTCTCT
TAAGATCAACTAACTGCCATCAAAACCTGGTCTTTGTGATG
AAATTTCTCTATATTCGCAGCTTGTTTTGATTTAAGCTCGC
CACTCAACTAGGCATAAGAACCAGATGTCGGACTGTAAGGC
CAAAGGCTTGGATGTGAATGCTCTTTGGAATATCAACCAAT
ATTTGTTCTTAGTGGCGGAGCCCAAACATTATAGCATAAGT
AGCAGGGACATCTATTCCTTCGATCAAGTTAAACGCTACCA
AGGTTCCTGTTACTGTTGAGCCTGTGGCTGTGGCTGCTGCT
CTCCGACGATGCGGCGCCTCCACCCCAGCAGCGTCCCCGAT
AGTTATATAACCCATATCTTCATATTCATGCTCTACCCAAT
AATCATACTAGATTAGAGATCTAAAATGAGAAACTGATATA
GAAAAAATCCAATATGTATGCATATATGTCTTGTTCGTTTA
ATACATCATTTTGTCAGTAACTGACTAGGTGAACATGACTG
GTCGGGAGCTCCGTCACCGACTCGTCGACCTTCCACGCCGC
TGGTGTCATTATGCTTATATCTGACTAAAGAACAGAAAACT
TATTTAGTGGTTAGCATGTTCTATTGTGGTCAATCGTGTAT
GAATGGGCCAATATATGATTCCATTTCCCACTAGCCAATAT
TTGTAATATCTCAGAATAATCTCCTCCATTTCGCACTCATC
AGGGGAAAGAGATGTTATTTCTAGTTGCATAATCTCCACTG
TGTGTATCAGGTGGGATGAACTTGTCCCAGACTGCGTCGGA
TAGCTTGTTTCTCGATAAATCTAGAAGGCCTAGATGGGGAA
TTGCTTGTGCCCTAGTGGTACTGAAGTGGCAACCCCAAGAG
GAAAGCATCTCCTAAAAAGGCTACGTGGGAGCTAGCTAATG
ATATGTTGTCCGACGTATTACTATAAAGTTGCTAAATATTG
TTTCCCGTACACTTGATTTGCCCGTTCAGTTATGATGGTAT
CGCCTTGACTCGCCTTGGGTCGCCTTGCGCTGTCATGACCC
CAAAAGTTGTCGACAGAGAACCAATGGGATTGTCAATGGCA
AGTTTTGCTCCATCTTCAAGCAAAATTCGATGAACACACAT
CTTCTTTACTTTATTTGGTTCAGTTAGTTCATGATATACAT
CTTCACTCTTTTTTCTTTTTCTTTTTCTTTTTTTGTAAACA
TGTTTCAATTTTTTGAGAAGCTTCCGCCATGCTTGATACTT
AAGCAAAAGCAAAATTTGTGCTTCTTACTATCTTCGAATTC
AATTGATGAGCTAAAGGAAACCTGTTTACATTATCTGTTCT
ACTGTTCTTGGACAAATATGCAGCGGTATTGTTAATATTAT
GACTGCCGAATCGGTTTTCTCGCCGGAACTTCCTCCTCCGG
ACTTAAATGCACTACTAGTACATCAGCCGTAGAATTATGAG
CAGAAATCTAACTATATTAACTTTTATTAAATTGGGATTTT
ATGAGGCACAGACAAGGATGCAGGATGTGATATGACATGAT
AAAAGAGACAGCAATAAGGACCCAACTACCAACCCAAATGC
GAGAGAGTTAGTTTTGTTTTCCATCTCTTTCGGTTCGCACC
AAAGATCGAAGTTTCAAGTTCACAAGGTTACTGGTATTGAT
TTCATGTCAGGGAGCTTCTGCTAACTAGTCATTGCGTTTAC
CATTATGTATAATGATTAGACGGCTAGACCCCCAGATAGTA
GAAGAATGCCGTCTTTTTGACAATGATCTTGAGTGTGATCT
CAAATCCAACATCAAGAAATCTGCTAACTAAACACTATCCA
AGGAAAAAAGAAAGAAAGAGCCCAGCGCCTAATCCCGACCG
TCCAAGGCCACCTTGACCCTCCTAGGGCCTCCTTAACCCGT
GGCTTGATTCTTTCTTAAGGCTGGCTTGATTCAGCAGCTCC
TGAAAGAGGTTCATGCCTTACTATATAATGTGGTCAGGTCA
AAGTGTCAGGTTTTTTTAAGCGCGCCGCTTTTGACTTGGTT
GGTCCCCATTTGTAGTTGTACGTGTCGAACTAACACTAGTG
ATGTTTAGGATGATATGGATCCTTCTTATTAGGGTCGAGAA
AAATGGAATCAACAGAAGAACATGATCAAGTTTTGTAGCCT
CTCAAACACTACACACAACCCTTTTTAATACCATGTTTATG
ACTACTTTAACTTTCGGCGTCCATTTCCTGGACAATCTGCT
ATTGAACAATCCATATTAATCAAACATATTAATTCTTTGTG
GCCACGACCAAAATCATATGCTGGCCGTAGATTCAACCCTT
AAAAATTCTGCCCGTGGTGGCATAATTCAGCAGCAGTTCTA
TTTCCCTGCTTGTTTTTTATCTGCATTTGCTCCATGGCGAT
AATACACGAGACCCCCTGAGCCTCTGAAAGCTTGGTTTCAA
CATGCATATCACCGTATATGCATCGACAAGTGGCTACCGGA
ATATATTGTTCTAATTATCACATATGTTTTAATGTTGGCCA
TGATAACCTCTTCACCTTGGCTATCCTTGCCCCTATTTGAT
AAATGATCTACTCATATAAACCTAAAAACAGAACGGATGAG
TATTTATATTTATTTGTTAGCTAGCCATTATTAGCGGCTAC
TATTTAACTAAGTAAAAATGCAAGTGACTGACCAATAAAAT
TTTCAAGCATTTTGATTGGTCAAAGATAATTAAGTCATGAT
GGGGAAAGTGAAGTAGAAGACCCAAAGCGTCTGGGTGTGCT
TAGAATTGTACAGAAAAGTACTTTCTGTGATATCAGTGATT
ATCTTAAGTTCGTGTAATATCAACCTCTCCTCGACTTTAGT
CTTCACATCTTAAGCAATGTCCAACATTAAAAAGGTAGAAT
AGTTATACCACTTTAATAGGCGCGTGGCGATCCGAGCTTAT
CCCTGATTTGTCATAAACAACTTAATAAAAGCCTAAAACGT
CTTCCCTGCTTCATAGTTTCCTGGAATTGACTTGGGTTTTT
AGACAAGTTCAATCAACAAGCTACGTACTCAAGCTAAGCTT
TTCCTAACCTGCAATAAAGTCTGAGTTCCAAAAAAATATTT
GAGCAATAGCTATTAGAAAACTTTCCTTTTCCAGAAACTAT
CTACAATCTTTTTGGTGTTTCCATATCTAGTCCAGGAGTCA
ATTGCAAACTTCATAGAAACCAGCATAAGCAGTCATACCAG
TTATTTGATTGATATTGGATCTCCAAAGTTTTCAACCTTAA
AATCCTATGAGCTCGAAAGACAAAATTTGACAAACTAAAAA
CCTGGCTGCCCAGGGAACTTCATAAGAAACTGAATTTGGCC
CTCGTGGTCGCGGCGGAGAGCCTCATGACGATTACGGAGCA
TTCTGGCAAATGTGAAATAACATGATAAACAAAAGGGGCAA
TTTTTCTTTGTCCAACTGATCTGGACACCCAAACCCTACAT
CTCTCAGCCTCAACCAAACGCCCAAGGTAACTCTATATATA
TCCCTGAAGATCATAGAAAGCTCGATCTCTGGCCAGAAAAT
ACTCAAGAACATAAGAGCATCTCCAGCAATATTGCTAAATC
TATACCAAGATCAAAATCATCAATGTGTAGTTTTACATGGC
TATATGAATCAAAATGAAGGCAGCCAACTAACATCATAAGA
CAATGGCCAACCAGCAGCAACAGGCCTTCATGTATCAACAA
AATTATAAACACAAAAAACTCATTTCTAATATTTCTTATAC
GTTACATATCTCTTACTAATCTTATTCATTCTCTGTTCATA
GAGTGATGTCACAAAACTTCCTCGTATATTTGGAATGACTG
CTCCACTAGAACTCCTTTCTCAAAACATGGCTAGTTATTAG
GAAGAGGAAGTGAATAAATACCTTGGTCATTTGACGTGCAT
TTCTGCTCCTCCCTTGCCTACCTCCTCGTCAAGGTCTTCAA
TCATTAGTCATTACTCGTTACAGACATTGTTCGAAAATGAC
TGGACTGGCCTAAGAGGTTGCAGATTGCAGTGGGAGCTGCT
TAGAAATGACAAATACAAAGCCGTTCTCCTGTAAGGTTTTT
GTGTATTTAGTGAATGAGTTCTGTATTTAGTGAATAAGTTG
GATCTCCTTCAATGGTCAGTCTCCTCCTTCTCCTTACTCAA
GGCCATTTAGCAAATGTAATCTTGCATGTACGTAGTAGCAC
GATGTCTTCTTTGTTTAATGCTTATGATGCATACCGTAAAC
TTAAGATTTACATAAAAGATCTTGCATTCTATTTGGACTAT
TGATCCAAATACTCCAAAAGCGATGCTTAGTAGGAGTATCA
AAGGATTTTCCAGGCAAGTGCAATGTTTCTGCATCTTTTTT
TCAGTCACTGACAATGTGAACACTACTGCTTCCAAATTATA
AAAATGACTTTTAGACTAAGCCAATTAAAGTTTGAATGATG
TTCTGATTTGGTTGAAATGACAGTTCTGTTTAAGTTTTATT
TAGAGAGAGAGAGAGAGAAACCAAATGGTGGAAGCCCAGAC
ACCTTGCAAAACTCATTGAACTCACATGAGGTGAATTCTCC
CACTCAATTCAATAATTTTACTGTTTCAAACAGAATCAAGG
CTTTATAAGGTTTCATTCAACTAAAACTTTGGAATAAATAA
CTAGCACACAAAATTTGAGACAAATCGGAGTTGATTTGATA
CAACTTGAACGTCCTTAAAACTTTAAATCCAAAACCACTTA
ATTTGACTTCATTGTTGGTACCAAGCCTCTAACTCGCAACA
TTCTGGCTCTCTTCGTCGGTCATGGTTTTGCGTCTGAGAGA
TAGGTGGTCCCTACATGGGTCTAAGAGGGCCAAGGCGGGTC
TTATTATTTATCCGTGGCAGCTAACATTGCATATTTGCATA
TCTATTGTCTCTTCCCATTTCCACTAACAAGTTATTACCAT
TCAAACTCACCAGGATGCGACTCCACAGTCCACACTTCTTC
GAGGCTTCCTGATAATTTAACTGCAATGAGGGTATTGATTC
AGTGCCAATGGTGAAAATAACATTTCGAACTGTACGTGATC
CCAATTATTTTTGTGTGAGTCTGAGAGTGTGTTAATGCAGG
ATCTTTCAAAGTAAATAAGGCTAATGTTCAGAAACTAGTGT
TTGAATCAGCTTAGCGTGTACAACATAACCTCGATCACTCC
GACTGCGGCCGGATGGTGATCACTGACCCTAATCCGCAATG
TAGCTGGGTCAAGCATTTGACCCCGCCCACCTGAAACGAGG
AGGAAATTCCAATGGTTGATCCAAGTACAGCGAATAAATAG
CAATTCTTTCTTTTCTTAGACACATGGGGTACAAATGCTAA
AATTGCAACTGTAAGCCTAACCTTTCAGATGAAATAACCAT
CACTAGTATAATAAAAATAGCTATTGATAAAGGTTTGTAAA
AGTATAATAATCGATGATTCCTTACATAGTTTGTGTACAAA
TTTTCTATCCTTGTCCTTTGCTTTCGTGCTAAGGTCATATT
GATCTGTTCTCGCCTTATTTCTAATTCGGTGAGATACAGCA
AGGGGGAGGTGTCGCCAGCTCTAATATCGACACTCCAGGTA
TTCCCATTCTTCTCAGGTCACACCGATCCCTACAAAGAGGC
AACTATAACCATCAATGTAACTAAGAGCAGCTAATTCAACA
TATTTTACCCACAATTAATTCATCGATCACTTATGGTGAGT
TTTCGAAGACATACACATCTCTATGCCAAGTAGGGTTTGGA
TTCAGCTGGGTCTCGCTCTTCCAGCCAATAACGATTTTCCA
CCCAGATCAATCAAGAGAGGCGGAAATGGGGGAGAGGAGGA
TGTTGAACAAAGCGATGAAACCAACAGAGAGCATACAACCA
TCCTCTCTCTTCTCACACAGCGAGCATTGCTGTCCGTACAA
ACTAAAACAATTTAAATTTACCTTACTTTTCTACCTTTTTT
GGGTCGGGTCGACGGGTCGACGGCAGGTCTGGTATGGGTTA
TAAAGGAAAAAATAAAAAAACAGATGCATCATCACCTGATT
CTCCGCCACCGAACTCCAATCCTCTAACCTCTCCTCTCCTC
AGGGTTTCCATAATGGAATGCATGAGAATCCACAGGGAATC
GGTCATGTTCATGAGGGGGTCAGTAACGCTAGGTTAAAGGG
AAATACGGTGGCTTTTGGCACCAACCTGCCAACAGACCCAA
TCTCTGTTTGAGGGTATTGACTTCTACTCATCCATCACCCG
GCTGACCTGGCTAAGAGGATCAACGAGCTCCCTAAGGTGGT
ATTGGTTGCTGGAACCCTTGCTGAGACCATTGCAGCAACTG
TTCATGTATTTGGAAGTTTACATGAAAATGCAAGCCTTTAC
GAAATGATAGCAAGAAAAGACACACAAACACTTGCAGAGAG
GCTTTTATACGCTTTTCTATCCATCACCAGTAAGTTTTAGA
GTAGTATAACATGATGCAGTCTAATGAGAACACAACAGCAC
TGGGAAGATTCACCCTGTATCTTCTAAGCAACATGTATGGA
ATAAAAAGGGGCGATCACCTCACCTATGATTATCAGTATGG
ATGGGGGCCTCTGTTTTAGACTATTGACTATTGAGTATTTA
TTATAAGAGTACTTCTCTTTCGACCTCGGATCCTCACCTCA
GGTTTGTAGATCCACTATTACACTGGTTTTTGAAGTTAAAT
TTTCACTTGTATATAGTTTCCATAGCTTTTCGGCAATCTGG
GAAGAACAACAAGCATATAACTGAAAGACATACTTATCCAT
GCTTTTGGCAGCTTCAGCATCGCTCAAAATTACCATATCAC
ATATTTAAACTCTTATATTACTGACGTTCTTTGTTCAATCA
GCGGTAGTAACTTTTGTAATCGGTGGTAGTAACTTTTCTAG
GCCTCTTCCTAAGATGTGATCTTATTCTCTCTCTACCTCCA
CAACTCTTGCATCTATTATTCAATGCAGCATATATAATTGG
TAACCTTGGAGCTCCCGTGACATTTTCAGCACCTCCCCATG
CGAAAGCCACCACGAAGAGGCAAACCACCGCCACTACCAAT
TGTTCTGCTCTCAGGTGCTTCTAAAAATACCTGAAATTGCC
CACCTGAAAATCCAGATAAACACTCCTATCATAATCCAACC
TAACTACAAGCATTTGCTCACTAGACCTCCTTTCAAATTCT
ATAGTTTAGCCATACTCTAGCTCATGGACACTTCTTTTCCC
CATTTGGGTCAGGGCTTTAGCGGAGTGTTAGGCATAAATTT
TGGGGGTAAGAGACCCATCACACTTGTTCATACATAGAGTT
TGCCAAGGGGCCGCATTCACCAGACTAAAGCTGCCAAAGGG
TCTGCGATAGTCATTATAGACTACACAAAGTGGATAGAGGC
ATTGATATCACTTTCCTAAGCCAAAACTAAAAGTCTGGGGA
ACATAAGTAATTTTTAGTTTCTGCACAGAAATCAATTGTTA
CTGAAGCAATAGATGGAGATCCCTCTCACCATTTAATCTTC
TAGTGCAATTCGGAGTAAGACTAGCATACTATAAACATGGA
ATAGCACACCCCTGCCGCGTCCTACCGCGCCCCTGCGTGCA
GGAGAAAACACGATCAAATGCTTCATCTTCTGGATTAGTTT
GTTTTCGCTTGCTAAGGCAGCATGGTTATAATGTTTCTTGT
TGAAAACACGTATAAGAAAACCAATAAAAAAAAGATGCACC
TTCTGAAACTGTTAATTTTACTAACATCAGCCCTAATTAGT
ATTTTACAGCGAGTTACAATCAAACCAAATAATTTGTGACA
ACAAGGAAGCACCCACCATTCACTTTCATCCCTGCAGACAA
TTGAATGATCTATCTTATATCTTCAGACATATTTGAAAAGT
CTTGAAGAATACCAGAAGTACCACCAAGAACTGGAAGCAGA
GTTGGTGACGAATTTTTGTACCTCCACGGATGTTTGTAGTT
CACTCAAATAACAAAAAAGGCCTCAATTGTAAAATCCGTAA
CCGAAGAATCAAGAAGCTGACATGGCCGGCGTTACAGTCCA
TTTGTTTGAAACTTCAAAAACACCTTATTCTGTTTTCAGGT
GAAGTGCGCAGTCAATGTGACAAGATAACCCACATGAGTCT
CAGTTTCATACCTAAACTTTCAAAATGACATCAATCTCGAC
TAGGATGAAAGAAAGTTATGCAATCCTCTATTTACTTGAAA
TCCAGATGGAAATGTGTGGCCAACGAATGACAAACAAAGGA
TGGTGATAGCTTACTTGGGGCAGTTCGTGATTTGTTGCAAA
CAGCCGGATACTCTACTCTACTCTACTCTACATACAAAAGT
CATCTGCGGACAATTCCCTTCTCTGTTCTGAAAGGGACACG
AAAGACTGTCCACCAGAAGTCCCACTCCTACTGCTCGATCC
TTATACGTAACATGTTTGCTCATGTAAGGGCTGGACAATTT
AATTTCACCCCCAAGCAAAACAGTGTTCTGGAAGGACACTT
GTCAATAACCGAGTTACAGGCGATCAGAATCCGGCGGCCGG
GGACTTCATGATGAATATGTCGATTTATTTAATTTTTATCT
GCCGCACCGATTCTCGGTTGCCCTACTTGCGGCAAAAAGAA
TCACGACCAAACAACCAAAACCCAATGCTAAAAATTTAAAC
ATCCTCTCTCATACTTGGATCTAAACCAAGGCTGCAGCCGT
CTCTGCAGGTTCTACACCTACTACCTGGAAAAAGAAGTACA
TTATTGAATACCAAACGAAACAAAAACTGTTACAGAGGTCC
TTGCTGCATTCTCCCTATACCTACTCGAATCCTCCCTAAAC
TGTTAGTCTTGGAGTTTGAGCAGCATTTCCTTGCTATAGCT
ATCCTGTACCAAGTGCCATACCTTGATCTAACTTAAAACTA
AAGGTGCAGGCAATTTGGATCACACCAGCTTTTCCAGAATT
ATTAGTCAGATAAACTGGTACTATCACTTTACTTTTCTAAT
CTCTGTAACATGAAACATTTCAGCACTCAAAATTTGCAAAC
TGGGAGGAGTGTTTTTATATCTAGTGCGTTAGGGTGTTATC
CACAAGTTGAACCAGAAGTTCAGGTCTGTCATAACACTGTC
CTTTCTCGACACAGTTTGATCAAGTGATGCTCTCAAGATTT
CACAAGGACGCGGTTCGCGTCCTGGTCGCTCTCCTAATCAC
CTATTCTTATAGTTTGATGGCCCCTTGCATGATTGTTAATA
GGGAGTGAGTGGGTGGATGTCAAGCCATTGCCTGGGGCATT
GCAATACATCGGAGTTCAAACGACTGGAATGTAATTTATGA
GTTTGACATGCTTCATACATCTTATGCTTTTGAGCAAGTAC
GCAGAGAACTCTACTTTGGTCTTTGTCTTATTCCAGTAAAG
CTCGGTTTTCACTGCAAGGGCGGATGGTGGTTGAGACATCC
TCCAGAGATTCCAGTCCCTACCCTAGTCAAAAATATAAGAT
ACGATGAGGTCGCTGACCGGCAGAGAATGATGAGGTCGCTC
ATTTCTTTTCTGCATTACTACTTTCTTTCTGCAATGTTTGA
AGGTGTGTATGATTCAGGTGCAATCTATAAAAGGAAATTTT
ATATAAAAGAACTTGAAATTCACCAAGAAACATATTTACAT
TTCGTGCGTCTCACATAAGTCAGGATTAAAAACTTCTCCAT
TTTTTGTAGCTTCTTTCAATCATTCTAAATGGTTCAAGTGG
GAGTTCAAGATCTTAGAGATCAAGCTGAATCCCCACACAAC
GGCGGCGCTAGGGAGGCTGTCACCGGTCTAGGGAGGTGGCT
ACTTCATTTAACGATCTCAACCGTTGATCCTCTAGATTCAT
ATGTATTTGGCCTTTGATGGCACCTCTTTATTAATGATGAC
CATACAAAACATTGGCATTTCTATAGTCTCTTATGGCTGAT
ATAAAAGTGAATGCCATAGACAATTGACAATTCTAATGTTC
TGATGAGGAAAATGGATGGGCGGAGGACGGGTTTAGGGTTT
CATATATAACTATTGTAGTTCTATATAATTGAAATCCAAAA
ATAATACATACCAAGTGGTTCCACGACAAAGATCTATACGG
GAGAAAAATTTCTCCACAACCGAAAAATGCAGAATAAGTTA
CGGCTAGAGTGAGGTGTGTGCTTTTAATTGTTGCATTAGGG
TGATCTTTACCACCAATTTTCAGATCCCAACTTTCATTCGA
AACTATGCAAAAATGTAGGACTGGAAGAGCTAATTAAATAA
AAAATTTAGAACATAAAAAGCAATGAAGGCGTTTAATTGCA
CTCGCCGGAACAATCCAGTTCGCTTCGGCGATCCGAGCCGC
GGGAAGCAAAAAGCCGCCGTCTTTCCGGACCCAGTCTGAGC
TTGGGTAATTCGCTTGCCTGCAACAATACCGTCACTGTTTC
GTCTTGTTCAGCTTAATCATCAGTATACATATGAGCTTTGC
GATGCATTTCTCCATTTTTTCAGAAGAAAGTGTAGAGGAGA
TTGTAGTTGGCTAGGGCAAACATGGATTTCCCATAGAACCA
ACCCTATCTTCCTCACAATGCTCCACATGCTCTCCTGCGCC
TCGGTCAATTCAACCCAAATCATCATTTACCTGAATAATAC
TTGGTTCTTATATTTAGATTCCTGTCTAGCTGTGACGATGC
CTTTTTACAGCAATGTAGTACATTACTAACTTCACACTCAG
GCATAAGGGCTTCACTGGTACCCTTGAAAGAATCGCATCTA
AAGACAAGTGGCCACTATGACCTGCCTTGGCCCTCCTAGAC
TCATGACAACACCTATTTATCTGGGATATCTTCTTCCCATA
GCTGCTCAACAGCCCCTGATCGGAATGTATCACAGGCAGCC
AGGATCCTTATGTCCAATGACTACAATATTTAAAAACTGGA
TTCAAAATAATCTAGCAATTCAAAATAAGCTTTTCCAACCT
CTTTGGATGCAGTTAAGAAACTTTACTTTGCGACCACAAGA
AAGAGTTAAGCAGTTATATTCCAGATACACAGACTATTCGC
TCTTACAATAACGCAATCAACGTATTCATACATTTATCAAA
AAAATTATTCAAGAATTTTTCGGATCAGGATATGAGATATG
CTTGATCCTCTCTCTTATTGCTTTGTTGCTATTAACTAACT
TAACCAAGCTCTCACCTATACTTTTATAAACCGAAAAAATA
GAAATTACTCCTCCAGGTTTCTGTAAAATTGAAAAAAAAAA
TATATGTTTTTGTTTAGAATCTTCTTAGAATTTCAAGTCAA
CAACCATCTCTATAGAATTCCGCAAGTCCGATATTATGCAA
GTTTATTTTAACTTTTGAAACCTTTATTTTTAAATAATGTG
CCGACACCCCTCCTCTCGACCAACTAGAAATGCTGACAAAG
TGATATTTCTTCACCAATTTCTTCCATTTCTAGACATTTTT
TCCTATGGTGAAACCAAAGACTTAACAGAGCAAGAAGCTAT
AGTAATTAGTAAATAATAATCTTTTTGGTAGTTTTTGATAG
CTTGCTGTTGTAGTGATTTTCTATATTGCGATTTGGACACT
CTCTTAGACAAATAAGTAATCGAGTCCAGCAAAGTCAATTT
GACCAAGTCCACAACATTTGCCTGAACAAAGCAAAATCAAG
CCGATCCGATCACATAGTTTCATTCGGACCTTCCGATCCAC
TGATTTTCCTTTCTCAATTACTTGATTCCATAAACCAAACA
CTAGGACAATGTAATTGATGCTCCCGTTACACTGCAGAACC
AAAAACAGCCTAATACGTAGCTCACCTTATCTTCAAATCCT
TAGTAAGAGGACTAATATTTCCTTTATGTATATACAAACAT
TATAAAAGTGGCAGACGCTTCTGCAGAGATGTATGAACCAG
TATAGGAATATCTTCTACTCCCAAAACTCCCATATTTGTAT
CTTGTTAGCCTCCTCTGAATCCAACTCCCACTTCAAATCCT
GACGAACAACAAAAGAAAAACAAAAAAGGAAAGATACGAAG
TTGACTATGTAGATTGCATGCAGCTCTAAGGCTTCTTTTCT
ATGCCACCCTCTACCTGGTTCCATTCATATAACACAAACTC
GCCACTCCGGCCTTCAACAGCCCAATGGAAAGCCCCTCTCA
TTGTTAAACAGATAAAATGTCCGAGATAACATAATCTCCTC
TCTTTTTGTTTCATAGGAAACCAGATTCCCCAAAAGCAAGA
AGGTGGTTTTCAGCTTGTTTCCAGATATCTACACCGATCTC
CAGCCACAGGTATTATTAAACCTATCAACCATTAAAGATTT
TGGTCTTCAAATATGTGTGTCGTCTCAGTTAAACTTTGATC
TTTGGTTGTGGACTTGTGGTCACCACCGACTAAATTTTTGG
AGTTATATTTCAGGTATTTACACAGATTAATGTATTTGCTA
ACATACTCGAAGATTCTTGACAATTCGAATAGTCGTGCCTG
ATGTAATTCATAGGTACGTACATATGCAATTGATACAAGGA
ATGATAAAACCTAGCTAAAACCCATATATCTGCTTAACTAT
ACTCGTACTAAAGTCCTTAACAATAAAGATGCTTTTTTTGT
GCATTGAAATCAATTTAATGCTTTTCCGATATTTTCTAATG
CTCTATTGTCATCTCGATTGCAGAATTTAAGCATCAAAACT
CTGCTCACATTCTGCCTCCCCACTTCAGTTGTCATTGATCT
GAATTCAAACCATCCAATAACAAAGAGCAATGCGATCACAC
AGTTATATAGTTTATTCACACTTACAAGATCAAATACGGAA
TATGAAACAATAGGATTTTTCATAGTGTTTCATACAAGTGA
AAAAAGAAAGAAAGAAAAAGCCCTTTTATAAAGTTCAGCTT
CTTCATTTTGTGAAGTAGTTCCCTATTAAGTATGACTGTCA
TAAGTACTACACGTATATATCAATTTCTGTTAACGAAGCAG
AATATGTCCCTTGGGAAAATCTGTGGGTTTCTACAACACCG
GTATTACATTCTTCGTTGAACTTGTTTGTGCTTTGCTTCCA
TAATAGACAGCTGAACTTTTCCTAAGGAATCTCAAGACCCT
TGGACAAACGACAGGAATGTCCATTCCGGACAAGCAGAGAA
AAGAAGAGGAGGATAGATATCTTGTTGTGCGTGTTGTCTAT
TGATCTGTGTTCCTTACGATCTCGTAAGCTAGCTCAGTCAA
AACAAAGATAACACATGTGACATGTCTCGGTTTTTATTAAC
ACCCTCCTCGTCAACATCATCTTCTGAACGCTGCTCTCTCC
TCACACTAAGAAATAGAGAACCTCTAGCAGATAACAGGGTA
TTTAGCAAATATGACACTATCATGATTCATGCTATCATGTC
TGAGTCGTCCGATCGTTTAACAATTTAAAATTCAAGACGAT
GCAGAAACTGATAGATGAGGCAAGGCCAAGACTGTACAAGA
AATCAGTACAATATACTTGACCAGCACAAATAGAAGCATAC
GTTTATGTATCATTTGGAAGCTACGCTAGCCCTAGCAAGGA
GAAGGATTACAAGTAGTATTCGTTTTTTCTTAAGGCACTGA
ACCAACAAATAGCTGCACAGCTTTACCAAACCCAAAACCAA
TGCTTGCTGTTCAGAACCTCCGTCGGCTTCAGAATGTCACT
TTATAAATATAATTTTTTCACAAATATAATGCAATGATAGC
GGACAACAAATTCCGAGTAGCTTGCCACCTCCAGGGTAACT
TCCGTCAGAGAGAAATCGGACGGTTCGGCTCGGGGTCGGGG
CTAAAGCTCTTTGATTTAAGCCACAAACCTAGCACAAATGA
TAAATTAACTCATTCATCTTCATGCAACACTGTTGTGATCA
CCATGGCTGGACTGCAAGAACTCTAGCTGACCAGCAAGGAC
TTTTGAAAAAGCATAGATTTCTAGCTAAAATTTCTGATTTT
ATGGACATTGGGATAAGAAACTCAGCCTCTTTTTTTTTTTT
CCGTGAATGAGCGCTCTCCCCCGAAAGGTTCGACTGTCCAA
GTGTAATTTAACAAAGTTTACTTTCAGAATTTACCCCTGAG
GGGCTTTTGATCCTTCAGGACCAGCCCTGAATGGAACATTA
AGGCAAAAACGACCATTCATCAACTGAGAGCTAAAACACAA
TTCTAGTTTCCATCCAACTACAGAATCCCGAAACGGATATG
AAAAGTCGTAAAAATTAATTCAAAGTTATTCCTTTTAAATT
TGATGAAAGATGAGTCCCAACCTGTTCTTGATCTTTCTTAA
TTAAGATTTTCTAATAAATACTTGGTTCACTTGTACCTTGG
AAGACACACACCTATATATGCATGACCTCTGTGAAAAGTGA
AATTTGCAAGCCGAAAGTTACAACAACATGATCAAGGATGA
CCCTCACATTCCCAAACCCTCCCATCCCCACAAGCCCTAAA
TCCAGCACAGCCCACGCTAGCCGATTGCTTGATCGTCGTCG
AAATTTTGGATCCCCAGATTCCAAAACTCTAGCCACTCCAA
AGAATGTACAGCTGAAGAAGCTTATACTTGGACTAAGGTAT
TTATTATTAAGCAAATAAAACCATCATGAACTGGTTAAGAA
AATCGAATCCAATTTCAAATCCACAAATCCAAATTCCAACT
AGTATTCAAATTGTGTTGGTCCATTCATGATAGCAAATTGA
ATCCCAAGAGTCAATATAGCCAGATGGAAGCTCAAATAACC
TAATGGTCACTTGCTATAATCACCCACCTCTAGAGAATTGT
AGAATCTTACATTTTGTGGTCATAAACTTGAAGCCAAGTCT
TAGTACTTGAGCCCAAACAGCTCAGATATGATTGTGAAGAG
TTTTATGGCGGATGCTATTGCTAGTATTGGTCATTATAGTG
TTTTAGACGCACTTTGAATACAATTGTCACTACATAATTCC
ATGTAGCTTTTAGAGAGTTACGAAAACCGCGGTAAATGCAG
GACTGGGTATTATAAAGAGTCCAAACCCGTGTTCGGCGACA
TTGATCGGATACTGCGCTGTCTAGATCTCATTGTGGCATAG
CATTCATGCTTGGGAGAAATCTGAACAGCTTAGATCTCCAC
CATCAGTACAACAAAGATGGCAGTCGCAGATGGAGCATAGT
TATCATGAATTGATAGTATGCAAGTGCTTTTGTCAATGAAT
GTTGCATTAGCATGAATGAGCAGGAAGAGAACACTTTTCTT
ATTATTTCCTCTTGGTATTACTACTGATGGAACCCCTTGAA
CCACCAGGCACGGCTATGGGCTACTCATCCTCAGATTCACT
TCTACATACCTAGTATTAGTCTATTTACCACACTTCAGTAA
ATGGGATACTTGCAGCGTGTCTAACATTTAATGATGAAGAA
GTGTAAATTTCACTTTCTTTCTTTTATCGACTAAACGGAAA
AGAAAGAATTCGTCAGCAAACTTAAATTGTATGTGTGTGCT
TTAGAGGCCTACACCTGAGGCCTAGGATACAAGAGACAATC
AATCTCTTTCATATGTTAATCAATTTTAAGCTAGTTAATTT
GTAGGAAATCTACAACAACTCGAGAATCATTAGTCCGGGTG
GCAAAGCGATACATCTGTGACCTTTTGCTATTATCATTAGG
AAAATTGATGACATGGGCAACATGAGGGATATCTAAACCTC
TCCTAATCAATCCAACAATTCCAATCCACGAACTTTCAATG
AGAAAAGTCGCCGGTGGTGACGATGGCAGCAAAGCCGAACA
TTGAACACGTATTAAGGAGACAGCTACGTATTTGATTGAGT
CTATAAACCTAACAGAAGGGCTTGGCTAATATAGTAACCCA
GTGGTAGAATTGGAGGTGAGCAATGGATTTTGCAGGCATAG
GTTGAGTTCCGTTATTATTGCAGACACAATCTCTAACATCT
ATTGAGCTTCTTTTTTTGGACAAAATGTGTGTACTTGATTA
GGCCTGTGAAGAAGATGAAGCTGGTCAAGGTATCTGTTTTA
CTAATTAACACAATTGATAGCCTTTAGCACCTTCGGATTAA
GATGTCTTCGGGTTATTTTTCAGAGCAACAAGTTATTTTCT
TAACTCTATTGCTGGAGATGCTCACGACGTAAATAATATAA
AGCTGTTTGCAATGTGTGAACCGCCAGCTTCAAATGAAGCA
TTTGCTGCTCAGGATGCCAACTTTAGGCACGATTTACGCCA
TACTTGTTCGTGGATAGAGACACTTCCTCTTTCTGTTCAGT
ATAACCATACTTTCTGAGAACCCATAAATTCAAACGAATGA
CAATAAATTTGGTAAGTAAACACAAAAATTATTTTTTCGGA
CAAGCAAAACAACCTTTAGTCAACTCAAAAGTGATTAGGTT
GAAAAATCAAAACCTGATAACAATGAACCAAACGTATGAAT
ATCTAATTCACATAAATGATCAATAAACATCTGAGCATTCC
TATGCATAAAAATGATGTAACAACGTAATAGTTCCACTACA
CAGAGAGTTAGAAAATGAGTCAGCCAACTGCTGAACCTGGT
TTACCAAAGTTCACTTGGAACCAATTATTTATGGGATTGTG
AATTTGGTGATTATTTAGATCTACATTTGTTAATTTACCTT
CTTCTCTCCATCGCAATTTGCAGGTACTTTTGTGTGCACTT
CCCTCGAAATACTGCAAGAACAGAAAGATTTAGTTTTTACT
TGATTTTATAGCTCTACTAGCATTGTCTATTTTCTTTCTCT
TCTTTATATACCATATAAATCACACATATAATAGGATTCAA
ATTTTTGACAGATAAACAGGCTAACTATGGGTGAGAATGCT
GATATCCTTCTCCCATAAAACGCCTTTACAATAGTCACAAT
GCTTCCAAGAAGGAGGAAATCGGAAATGTAATGACGCTGTT
TCAGACAATACCAAGTGCCGCTGCAAAAGTATATGGCACTG
TTTAAGTACATCAATGTGAACAATAGTTTTTGTTTTCTTTT
AGTGTAATAACCATTCTCATCTGCCCTTGTCCAGAACTGGT
TGTTTCTCCCCCTTACACTACATTGTGAATGCCTGTGGATC
CATTCAGTTTCGGTCCTGGGCTGGGAAAATCGGAGGGTGAC
AGAAAGAAAGAAAGAAAGAACTGTTTCAGACACCATATCCA
CATAACTCGTCAAGGGGTTGCGATGACACTCCTTGGCCCAT
CTAGAAATTCACAAAAGTAACAAGGGAAAAACATTACTCAA
GAGCATCTTTTGGACATATGCAGTCTGATGGATAAGGATCC
CTACTCCTGGTTGATGTAAACTTGTAAATAGCCATATGCAT
TTGTGTTCAAAGTATACTCACAATGTGATATTTTGAATGCT
CACAATTTTCCTTATTACAGCTTGACAAATAAAAAGATGGA
CTAACTGACTTTAAAATTTACAAGGCATGAATCTACGCAAT
TCTCCGTTATGCATAATTATCTCCATCAACATTTACCCTCC
CCAGTCCAGAATTCTATTTTCTTGGTGATTTGGAGGGAACT
CTGGAAGCAATTGTGATGATCAACTAGTTGTTCTGGTACAC
CAGCCAAAAGACCACCTTGACCCGTCTAGGGCAACGAAGGG
TTTTAAGGTATTATCATACACAATTTTGTTCTTAAGCTTCT
TGCATCAGAAGCCTGCCCTACAATTGGAAGGTCCGGTAACT
GAAGTACCTGTTGTTTAATTCTCTTGCTGATTATAGTTGAT
GGGGAGTAAACTGAAATTTACTCCATAAATTATCTTACGCA
AGTCAGAAAAGCAAAAGCTTCCGACCAATTTCTTCGAGGAG
AAAGGAAGAGAATTGCTTGGCGTCTGTAACCAATGAATGTC
TTTCTTCACGCGGAAAGAGGCCCTCTAGGTTGAGAGAGAGC
AATTTTATTGTTGGTTGTATCCATCTAGAATTTTTAGATGT
TTTCCAGACCTATATGTATACCCCTGTTTGTTCTCCTGTTA
ACCGACACTTATGGTGAGTACTTAATATCAGTAAAGGCCAG
CAACTCCCTGAATTGGAAGACATCAGAGAGAGAATAATTAA
TATGTGGTTGTCACACACAGCTCAGGATGCTCTAACCTTTT
TGCAATAGTTTATTGGTAAACTTGGTTATGTATAATACTCC
ACTCTTCAACCTCGCCTTCCCCATGCTCATCACAGGCCTCA
CTACTAGCATTGTCTATTTTCTTTCTCTTGTTCTGGAATTG
