# Supplementary material for: EnDeep4mC predicts DNA N4-methylcytosine sites using a dual-adaptive feature encoding framework in deep ensembles
Source: Genome Res. 2026 Mar;36(3):589–99. doi: 10.1101/gr.280977.125 (PMC12951953; doi:10.1101/gr.280977.125)
Supplement: Supplement 1 [file Supplemental_Code.zip › Supplemental_Code/EnDeep4mC-main/data/4mC/4mC_F.vesca/test_pos.txt]

TTAGTAAACACAGATCTTAACCTTGGGAAGGAAATGAGAGT
CCTGATGCAGATAGGAGAACCGGCTCTCCTAATGTTTGCGG
ACCGGCTCTCCTAATGTTTGCGGCTCTATTTCTCGGTAACA
GCTGGTAAGTTCACTTTCGACGAGTCCCCAATATTTGTACC
ATCAGCTCCACAAGTATCGACAGGAGTTGGGGAGATAGTGT
TGAACAGCACAGCTAACCCACCCGACTTGAGTATAGTGGAC
AGCGTCTCTTTCTGTAGTTTCGAAAAGTAAAGGGAAAAATT
CAGTTCCTCAAATCATAGGACTTGAGGCATCTCCAATCCCG
GAAGTGCAAGTATTTGCATTCGAAAAACAAAAACCTCTAAA
AATAACACAAGGAATATAAACCTGGAACAAAGTTATAGTAT
GTAAATATATTGAAGATTTTCAGCAGTTTATGGAATCAGTA
TCGACTTCATCTCGATTTGGCGGGTGACTCTGAATAAAGGT
AAAACCGATCGCCGAAATTGCAACAGTAGTTGAGTCCCGCA
AGTAGTAACATAAAACCGATCGCCGAAATTGCAACAGTAGT
TAATGATAAGTTTAAGCAGCCGGCGAGAAGGTTCTTCAACA
AGGATGACGGAGACGGCATGCGGGGTCTGCAACAGCTCTTG
AACGATGAGAAAAGTACAGGCAGCAATACAAGGTTACTTCA
ATCTTCCTATCCCATTTTTCCTTGAACAACCTATCTTAACC
CTGCTTTTGACAGGTGCATGCGTTTGGACTATCTACCTTGA
TGAGCCGGGCAAACAGATTGCTAGTGCAGAGAGTAGTGCTT
AGGCAGGTCCTTGCACGTTTCGCCGCCGCAGAAGACGCAAA
GTTGGCGAATCTCCCTTCGCCGGAAGATACCATATCGGAGG
TAATACACTTTTGGCTTGGTCAAAAACAAAAACAAAAAAAA
TTCCCCCACTGAATCGACGTCGCCGGCTCCTCAATTTCCCG
GTAGCTTCAGCTTTCTCCCTCGCTTCTTCACATGTTTCCAT
ATATAACACACCAAAGAGGTCGAGAAACCTAATTTTTGCCC
TGTAAAGCTTGTTGTAGTCTCCACTCACAAGAAAAGATGGG
TGTCTTTTATCCATGAGAGGCGCCAGCCTGATTTTCTTGCT
ATTTAAAATTACAGCGAACGCGTTAAATTTTACAAAACTGT
CCCAATCAATAGTTACATAACCCAACTTGATTAATGGAGTT
TTATGATAGAACAAATACGTCTTTGCTTGAATTGGATATGC
AAATGAATTATGACATTTAGCGTTAAACATTCCCTGTACTC
GGTTGGGTCGGGGCTGAGGACGTCGGCCATTGGAAACTAAA
CACATGTGACCTCCATATTACATTGACAACAAGAACTAACT
GGAACTAATATTTGAGATTACAGGAAATTTTTAGAACCGTA
GCAAACAAGTCCGCAATGCACTCGAAGAATACGGTTGCTTT
TCCATTCCATTCCAGCGTCTCTGCTAGAAACCATCTTACAA
CATGGCCATGGCATGCCATGCAGCAGTAGCAGTAGATGAAA
GCAGATGAGACGTCCGGCGCCGCCACGACGTCATCTTCGCC
TGAACTGTCTCCCTGAGCCCCAAATGTACAGCCAACAAAGA
ACAGGCAATCAATTGGACTTCGAAGCTTCCGTTGTCTATAT
AGGGGTGTAGGTGGCCAGCGCTGGAAATTTAAACAACAGTG
GAAGAGCTTGAGGAACTGAGCGACGGCGCAGGCGAGGAAAG
CTCATCAACTCAGTACTTTCCACTGACAACCATAAGCATTA
TTAACAAGGAGGTAACTGAGCGGGCAAAAATCCTACTCGAG
AATCAAATTAAACTGATAGTCCACCAAAAACAAATCTCGAG
TGTCCGAACAAAACGCCAGTCTCGAAGGAACACACCCGTGC
TTTGTTCGGACAACAGCAGGCTCCACCTCCAATTCTTCGGC
TTTATATCTTTGGTGAATTTCAGGAAGCAATGAGGAAAGAC
CATAACAGCACTTGTTGTCTCGCAATTGCTACTGATGGGAT
ATTTTTTTCTTGTCAACCACCCAGACCACTATCTCACTCAT
CCCTTATCAAAAGCACCTCCCTCGGACAATTCATTAAAGCA
GTTTTGTCGTGTGTTGGAAGCGGTAGCTTGTCAGGGTAGTG
TTGGACTAGGTATATGGTTGCTGCAGAGAGGGAGGAATATG
TCAAGTATGCTTGCTTGGCGCGTTAAAGCCAAAAAATGGGC
TTTACAGATCCAAGAGTTTGCGCGAGCAATTGTTGATTATG
CCTAAGACGGGTCAGCTTTCCAGGAGCCATATCCGGGTACA
GGTACAAAAAGTAATGCTCCCGGCTAAACAACAGATTCAGC
CAACAGATTCAGCACGGCGTCGCCGACGTACTCCAAACGCT
GTCGTCGAAGCTCTTGCTCTCGGGCCACACCCCAGTATCCA
TTGTTTTTCAGGTAACACTACTCGAACCATCAAGAATCAAA
CGACGGAAGTGTTGCCGTGGCAGCGCCGTCACGAAACTTGG
TATGTGGTGCCAGTTCTTCCCCGTCGACCCAAAACCCTGAA
GCTCAAATTCACTGCAGCATCTGCAGCTTCGGTTATAATTT
TTACAGTTATTCAGTAGTGTCTGCAAATTTCTTAACCACAA
ATTGGAAGCTCTCCCTGTTGCACCGATACCGACAATGACAC
TCAAGGCGGAACGGTGCTAACGCGGGCCCCTGCGGTTTTTG
GGGTCCCTCCGGCGCCTTGTCTCCCGGTCCTTCAGGCTCCG
ACAAGAAGTTTAACGAGGTTCGGTCAATACACTTGGGACAT
CTTGGTAGCAATTTAGTTTTCTAGCGCTCTAAAAAGCAGCC
AAAACATGGGTATCTCTAAGCAGCAAGAATGATCTGTTGTT
TTGCTAGATTTGTCGCGACTCCCGAACTGATCAGATCCGAG
ATAATGGTTCCTTGAAGTTACTCGACTTGAATAACATGTCA
AGCGACGCCTTTGGAGTATCCACTAGCGAGAAGCTGGTCAT
AGTACCACTCGGTTTCTGGTCCAAAACTCAACCATCCCATA
CAATTTAAGCGCTGTGACAGCATTGTCACAATTTCTTGTAC
CTAAGTAGCGTCTGAGCCTGCGAGAAAACCAAAGACTTGGT
GCTCCAAGAAGGAGCTGTCCCGCCGCTAGTCGTATTGTCAC
ATATTATGCTTTGCAAGCATCCGGAGTTCATATGTTGCATC
ATTAGACAGTATGCTGGAGGCTGAGGCACTTCTATTATGGC
GCTGGGCCCAACACCCTCCACTAGAACACTTATAGCATCTT
ATGTTACCCTACCCCAACAACGCTAACTAAAAATAAACACC
ATGTCCTCGTTAGAAGGGCTCCGAGATCAATGATATACTAA
TCCATACAAGCCTGTGGATGCGACTGTTACAGAGGCAGAAC
GCGGCTCTGGATCGGAACGCCGCCGCAGATGTTCGCTCTGA
GTTGGGACGCTGAGAGGTCTCGGATCCCTGAAGGTGACGAC
GCTACATTGGTACTCAGTTGCAGCCTCAACACCACCCATAC
GATAATCATAGGCGCGTGGACCGGCCAGACCATACCTCTCT
AGAGCTGACAGGAAGCGAAGCGGTGATTCTGGTAAACGCCA
GTGAATGTCTCGTGCCTCTGCAATAGCAGCAACCGCTGCAT
CCTGACAGCCTTTGGAGATTCGATCGGCAATAGTATACAAC
TCTTGAAGGATCCCATGATTCGCTCGCTGGACACCAAGAAA
TATGCAGATTTGTACCACAACCGAATCTAACTAATTAAGAC
GGGAAACTTCCTCTTTTGGCCTGAAGCACGGTACAAAAACG
AATCTACATTGAAGGCCATTCTGCATTACCTCAAAACATCT
CGGTGCACTTCAGTCCGGCGCTGCCGCATTGGACCCCGGAG
CTACGCTATATCCCGCGGTGCGTCGATCAATCAGTACAAGG
CAGAAGGGCATTGACAACGCCGCCGAACTCCTCCGTGAATT
GCCCTTCTGGAGCTCCGCCTCGTCGGTTTTGTCGGCGTCAA
GATGAACTCGGCGAGCTCCGCGTCGGGTTTCAAAATCTCCA
GAGAACCCTCTCTTGCACCGCGTCAGTGTTCTTGGTCGTCT
AAGAAAGATAGGTGGTGTTCCGGGTATAAATAATTCCCTCA
CTTAAATCTGGATTGAATTGCAGGAATCATGTTTTTTAGGT
ATAGGGTTAGGAAACAATAACCAATTGTGATGACTCATGAG
AACCAGCAAGCAACATTCAGCGTCAGTTCTAGTACACACCG
TCAAAACCAGGCAGTAGTAGCAGCAGCAGCAATAAGGTTTT
TAGGCCCGGCACGGCATGAGCCCGTTTTTGGCCCGGCACGG
GTGGCAAACGGGCCGATAAGCACGAGCACAACATGAGCATG
GAGTTTGTAGCTTGAATTCGCTCCAGCTCCTGTATATTTTC
AATTGTGCTTGTTAGGGTTTCGAGATTAATGAATTTGAGAA
CCTAAGGCTATGACTGAGGTCGCCAAGATGGAAATGTTTGA
GGAACTCTGCGATATTCTCGCCCAAAGCAATGTCACCATGG
AAAATTCTCACCCGATCACCCTTTGCTAGCACATGCAACCT
GTAGAAGCAGATAATGCGGTCACAAACATTTAGTAATGGTC
AATGTTTGTGACCGCATTATCTGCTTCTACAATCTAGTAAG
CTTTGGACAAGGTATTGTCGCGCAGTTACACACTTTGTAAT
CACCCCTTTGGTCAGCACCACCGCTCCAGACCTCAACTCAG
TGTTTTCAAGTTCATTTCTGCATGTGCATCAAAGTCCGTAC
GCGTCATTGAATACGTGATGCGTCAACCACAGCCTAAGCGA
CATAGTTTCCTCCCCCTCCGCCGTCGAAGAATGCTTCACCA
GACATCGTCCTAGCCAACCGCCCTCGACTCCTCCTCGGCAA
GCCTCACCCTACGGCGAACACTGGCGCAACCTCCGCCGCAT
CGGCGACGGCGTAGACGTCTCGGACAAGGAGGAGGCCAAGC
TGGACAGGGGCTGGTGGGTACGAGAAGAAAGTGAGGGAGTT
CCTCTCAGGCTTAAAGCTTTCGGGATCCTCCCACACCTCAG
AGACGAAAACTTTTTTTCGTCGGAAACAGAAGAGCTTCGTT
TCAATCATATACTCCATCTTCGGATAAATTTTTGGATGCAA
GGATAAATTTTTGGATGCAACCGTAGCACCACCTGTCATAG
GTAGTAAAACCAGACAACCACAGGAAAAAAGAAAACGTCAG
AAAAAGAAAACGTCAGTCTCCCGTTAATGCTGTCGTCTCCC
AAGGGGATCCTCGGCAAGTACATCGGTTACAACTGGTCCAC
TGGAGCAACCTCCGCCGCATCGGCGCCATCGAAATCTTCTC
CAAGCCGCACAAGTGGACGACGCGTGTCGCGGGGGGTCGGC
CGACAAAATGTCGCTGAACGCGCGAAAATGAATGGCTGGCG
CTGCTTCCCTGTCTGCAACGCGCCTGCATGGAGCGTCTCTC
ATGACTATTAATCAATGTAGCAGCATTAGCGATGAAGAACA
GGTGCGCGGCCACCCGGGTGCGCTGTATAATTTTCGCACTA
GACTTTTTCAAAATTGACGGCGGAGATGGACGGGTGCGCGG
GTGCCAAGCCTGCTCCTGGGCACGCCCTTCTTCCTTGTCCA
TCCAGTGGCACAGCTTTAGGCATTGTGAGTCCTTTACCTTC
ATCCATATATAGCCGCCGGACCCAGAAGTTTATTATAGGTC
CGCCAATGCGGCGTAGGTTGCGCCAGTGATCACCATATGGA
AAACCTAGGCTTCCAGTTGACTAGAACAAAGTTGCAGTGCC
TTCATTGTCCAACCACAGGACGTGAGCCAAACCAGAGGGAA
AAAGTCTGAGGGGTTTGTTGCGCCAGCATACGAGAAACTCT
GTTAAGCCAACCACACGTTGCGCCAAGCCCATACCAGGGCA
TAGCAGTAACATCAATGGTCCCAGAAAACAAAAGAAACACC
TGAGAATAGCACTACTATAGCAGTAACATCAATGGTCCCAG
CATTTTTTTTTCTGAGACGACTAGACTTTTGTCTTTTGGCA
TGACAACTGGTTCGTGTCTGCGATGGCGTTGCTTTTGGAGA
GAAAAAAAGGCTAAGAAATGCAGGCGTACCAGATAAGTACC
CCTGCAAATGGCGGGAGTTCCTACAGCAAAGTGACTGAAAG
TCAAAGTTGTGAGTTGCCGACTGAATTTCGGCAAAAGATAT
AGGACACAAGATGGCGGTGGCGGATCTTGGACAATACCATA
TGACATCACGGTGAATGATTCCCCCAGCTGCACCTGTGTGG
TTTGCAAGAAAAAGGGGTTGCTTGAACAGATTGTTGATTCT
TGGAGGAATTGGCTGGCCTGCTAGCAGTAATATTCATCGCC
AATATATAGTTTGGGGCACTCGGAGAAACACTTTTCACTTC
GGAATCCAAGAAATGAATTCCATTGACAATATTATAGGTTA
CGAGGTTGTCTATGAGCCGACGCCGGCATGGTGGTGTTCAT
AGTCCTCCTCCTCAACCCGTCGCCATGAACACCACCATGCC
ACTTGATTCCTTCTTCTCACCGCCGACCCACCCCACCACCC
ATTATCTAGATACTAGACGGCGGAGATGAGGAAATTCAATC
CTGGTCTTTGAAGCCGCCGGCGGAAGGTTCTACGAGGGATT
CACCCAGCTCGCCTTCTCGGCGCAGCGAGCCGAATCGGAGA
GCCGCCCTCCAAGCCGTCAGCGCCAAAAATCTCTCCGTACT
CAAAGAAACTGTCGATTGCTCCGTGACACAAGTTGCGGTGC
CTGGCGAGCGGCCTCCCCCGCATCACCACCATCATCTCCAA
GCAAACCAAGACCGGATAGCCTGATCTAAAAATTGAGCGTC
TAATATTCGTGTTCTAGCTCCGACGAAATCTCAATGTGGTT
GATCTGGACCCTGGCCGTGTCGTCAAACCACACCATATTTG
GGTGAGAAGGTTTCTTTCGACCGCGTGGATTCAAATATGGT
TCAGTTGTGGTGACCCTCGACCCGAAGTGGTTCCTTTAAAT
ACTCTTGGTAGCATGACAACCTCGATCAGATTGAGCGGATG
AAAGGGTGGGTTAGATCATGCAGAGACCAAAAAATACATGC
CTTTATCCCTTTGAGTTTTCCAGCGTCAGTAACTCTGTTAC
AATAACTCTGTTACCCGAACCAGGACTTGGGCCGGAACTCT
CTTAAACCCTTCTGGAATATCTGCAGTTGTAAAACGATATC
TTTCTAAGAACTGTTGTCATCGACCAGTAATTTTCAGAAAA
AGCTAGCATTCCTGCACGCCCGTCGTTTTATATTTTTGTTT
TACTTCTTTACAGCCAACCTCAAGAAGAAACAACCCCACCA
CTGTGTCGCCTCAAATGTGGCTGCAGTCGGCTCAGTGGGCG
GCTTCGTTTGATTTGAACGTCGTCCACACTTAATTATGTCT
GTTAGCTTTCAACCCAGAGTCTGGAAACAAATTGTGCAAGG
AAACCTGGATTTGAATGGAACGATGAAAAGAAATGTGTGAT
TATATTCAAAGCGGACCGTTCTCGAACTTCAGCTGATATAT
TTTCAGGAATGGTACATTCGCTCGAATAGAAGATGCCTTGC
CCTCCTCAGTCCACGTACGTCTGCACCTCCTTTTAATTGGC
TTCTTTATATCTTTCAAGTGCGCCGCCCTATAGTAAACAAA
CATTTCCATAGTAGAACTTTCAGATCTAGTACATTGACACT
TAACAGTGATGAGGTTGAGTCAAGTGACTTGGGAATAGAGG
AGCAGATTGTTCTCATTCCCCACGAAGAAATAGCAAAAGAA
AATAATTGAAAATCTGCAGTCGAAAGATAACAATGAGTCCC
GTTAAGTACGTATAGAAACACAAGTGCATTTGGCTACCTAT
AGATCTTTTAGTGTAGTGTTCAAGCAAATTTTTCACGCGAA
GTTGCGACATGTCGTCCACACCATGAGCTCATTTTTGGAAG
CGTTGACTGAAAGAGCAGCACGGACAAAATCAGTTCCATAT
GATTCACCTTGAGGATAGGCCTCGACCCGGGGTATTGGATG
TCTGCAATGACATCCAATACCCCGGGTCGAGGCCTATCCTC
GATCGCGTTGTCGGTGCGGCCGCTGAGCAGCCGGGCGATTG
CGGAGTGAAAGCCCGGTGCTCCACCTGCGGCGAGAGCTGGT
ATCAGAACCTTCACGAACTCCCCTAGTTGAAACTCAACAGG
AATGTCTCAATGCTCCCCCCCCCCCCCCCCCTTTAACCGAT
ATTCTTCAAGTTTGATAGCTCGCCGGAATGAATAAAAAAGA
GTTACGTGGCGTTAACCAAACGAGTGAGAAATCTGTTACTG
TTTGGTTTTTGGTTTTGTCTCGGGATTTGTGTTTGCTTTGG
ATTTTATCTATTAGAGATCACACGCTTACATTTTGATTTGA
CGTATAAATATTAGTGTAAGCAGGGGCGTAGGGAAGAGGGG
GTAATTATAATTGTCCTCGACGATTGCTCATATTTTGAAAT
ATCATATATGCATGACTTTGCGGTAATACAATGACACATTC
GTTCATTCGGGTACGGAGAGCGTCGGCAAATAGGTATGGGT
ACATATACCAACCCCATTGGCCGAAAGCTCTTCATCCTTGG
TAGGACATCATAAGACTGGACTCGATTAGCTGATCACAACT
GAACCTCGCATTTAGAGCATCTCCAGCAGTATTGTTAAATC
GTGAGGCTGAGAGTGTTGAGCGGCCGGTAGCCGTAGGATTC
CCCTACCAAACAGGCAATCACCTGAGTATCCCTGCAGCTTG
GATCCGTTGATCAGATTGGACGACAGATCCAGAACCTCCAC
AGGGTTGTGCTCTGTTTCCTCGCCGCAGAGATCAGGGTTGC
GTGACGTCGCCGCTTGCTGTCTTCTCCTTCTTCTTCTTCCT
TCCAATCTTATAACTCGTGTCGCCGGACAACAGTCTCTCGA
ACTCGGGCCCGGGCTAGGCCCGAGTGTGAAATCTTGAAAGC
AGGGCGACGTCCCCATCGCGCTAGGGCTCGGACTCGGGCCC
CTTGAGGCTCCGAAGCGACTCGGGCGCATGATAGGGCGACG
AATATCGGCATGATGGACGGCGCTTACTTCGTCGGCAGATC
CTTGTGCATCGGAACAATCCCCGGATGAGCCGCGTCCATCA
ACAATTCCCAAACACCACAACCAAAACAAATCAAACACATA
GAAATAGACAGCTACCTTAACCAAAACATATGTAAAAAATA
ATACTATTTCCCGGCATCCTCAGCAACACAAGCCAATCTCC
CATAAACACTTCCGGGGTTGCTGCACTACCAACTGATCTCA
TCGTGACAACCTTGTTGGATCTGTAGCTGTCTTTGTTTGAG
ACAATGGCAATGCAGATTTTCGCTTCACGAATAACCCCTCT
GGGAGTCCTGACCGGTGCTGCGGCAGCTGTGGCATCTACCC
TTATACATAAATTAACTCGTCGCTTTTGCATATCGCGAAAG
TTACAGGCATAAGATATGAACCCGATTTCGGTGACAATGGC
GGCTCTGGTTCTGCATTGCCCCCAGTTAACTTCCCCATACC
TAAAGATGAGACCGGTGAAGCCACAGCCCAGGAATCATTTG
TGCAAAACCAAGGGCATAAACGCAAGCATTCCTCCATACCT
TGAAAAGCTATCTGATTGCTCACCTGCAATGACACAGAGAA
AATCTCAGATGGGTCTTTAACGTTGGCTAGGAAAGAAGCAT
AGTTTGGTTACGTTACACCACTGTCGCTAGGATAAACCTGC
TAGACACGTACATGTCTAGCCTCCAGATATGAATTTCCACA
AGATCAAACTTGAATGAGGTCTCCACCACAAACCCACCCTT
CTGATGTTTTAGCTAGGTCTCTGCCACAATGAGAACCTTTC
ATGGTTTTGTTTTGTAGTTTCGCTTTTTCTTTTGTTGTATC
CATGGGGTGGGAGGGAGGAGCAGCGATTCCTCATATAGGGG
CTTGCTCGAGTTCGAAGATGCAGCAATAGAGCATCGATTGG
TCTATTGCTGCATCTTCGAACTCGAGCAAGACGTCCACACT
ACTTCTCTGGGCACCCGACCCAGCAGTTTTCCTCCTCTAGC
CGTTCTGACACCGTCGACGGCCGCGACTACACTTTGGATCT
TTCTACACCTCCACTCAAACCAGCCGCAGCATCCAAAGGTA
TGGCTCTACATGGTAAAAAACCGGAAGAACTTCCAGTCCCC
CCCATCCCCCAAATCCCTACCGCAAGAACATCACTCGACCT
ACCTTTCAATATATTTTTTACACGAACATGATCCTCACCAT
TCTGTTTATGAAATAAGAAGCGAGAAGAAGATTAGTACTCA
TGGCTAAATCTAAGCGGCTGCACGAACCTTCTCAGTATTCC
CTTGAGGTGAGATGTGGACTCGGGCACTTTTCTTATAGCAG
ATTTTGATAACTTTAAGAGGCTGCAGGAACCTTTTGACTGT
TCTCTTTGTTGAAACTGTAGCTTGAAGTACTAATTTATCGA
TCCGTCCCGCCACAGCCGAACCGAGCGCGTTTCATCGCCAT
ATACATTTCACATGGAATTACATGAGTACTTTAAAACCACG
TCAATCCACATAAGGTTGGGCTCTAGTAGGTGAACTAACAT
ATAAAAATAAATGGTTTTACCTAAGGATTTAGCTTACGGTG
ATTTGGAGACTTAAGTGATGCATTAGCAAATAAAACTTTTC
GAAGATGAATCGTTGGTGTTCGCTCGTCATCATGTACATAT
TCAAGGCTTAAGGACAGCCGCACCAGCCTTTTTCTCCACAC
ATATGCCAACCCAAGCACCGCAGTAAATCATGCATCCACAG
TATCAAATGTGAAGGGTGCGCTGTACTCTTTTTCTCCTACG
AGGTCTATGTGTCTAATTTCCAGGGACATAAACCATTTGAT
CTTAGACTCACCTTATGGCGCAATGTCTCTCACTAACACGC
ACTATACATTTGTTAGATAGCGTAGTGAGAACAAGAGCTTA
CATTAACAAAGAGATAGGTCCTTCGGCAGGTGATGCCGACA
TCCATCAACGAAGGGTGGTTCGATAGTAGACTCATTATCTC
ATCACATGCTGCAAATATGTCTGCAAGGATTGATATCCTAC
TAAAGTGACGAGATCACATGCTGCAAATATGTCTGCAAGGA
ACACAAGTGTTCAAGTGGAACGACGTGAATTGTCGTGGTTT
GCAGTGGCAATGCGATTTGGCACCTAAAAATAACATCTAGC
GGATCTACAATCCTTGAGCTCGGCTAGATGTTATTTTTAGG
AAAATTCAATGATGGTGGGTCGTAGATGAATAGTAAAGCTG
TCACACACAATACGGTTTCACCGAGGCTACGACCAAGCAAC
AAGTTGAAGTGTCCTGTACCCCATGTTCACACACAATACGG
TAAAGAATAGGCTTTCAAAACGAGCAATGAGCATTGCAGGG
CTCGATGTCGCATTGGCCCCCTGCAATGCTCATTGCTCGTT
AGCATTGCAGGGGGCCAATGCGACATCGAGGAAAGGCTGGT
TTCCTCAAGCAATTGAGGTGCACCAGCCTTTCCTCGATGTC
ACATTGACGTCACCCGAACACGACTCCAACTTCTTGGAGGT
GGTGACCCGGGGGACATTGACGTCACCCGAACACGACTCCA
TGCTAGATCTCGAATGTCTTCGTTTTGAGCGGAAAAATGGA
TCGAATGTCTTCGTTTTGAGCGGAAAAATGGATGTCCATGA
GTTTGACCAAATTGGTCAACCTGGAAAAGATATAATGGTCC
GGGACACCGACTCATATAGGCTTTGGTTTGACCAAATTGGT
GCCAAACATGATATTTGGGACACCGACTCATATAGGCTTTG
TACTTTCTCATGAATGCAGACTGAAGAGCATCTTGGAGAAA
ATGGTTTTCATTTGAAAACACATTGTGAGAATGAACAAAAA
ATGTGTTTTCAAATGAAAACCATTAGCAGGAATGTCTTTAA
TTCGCAGATAGTGGAACTATCCACAACATTCTAAGGAATCA
TTGAAAGAAGCTACAAAAAGCTGCAATCCCGAGAGTGCATA
AAGTTATGACTGTTTTAGTGCGCCAAGGTCATTCTGCGCGG
AGGTGGCGTGTAGGCTTTTGCCTTAGCCAAAAGTGACGTGT
TGGAGTTTACGACCTTAGAACGACCGAAAGGACTTGGTTTT
GATCGGATCCTCTAGGTCCTCTGAGTTAGTTTATGTTCATG
ACTGCATCCTCAAGGAGGATCGCCCATGTGTTTCTGGTCAA
TTTGAAGGTGACTCATGGCACTGCATCCTCAAGGAGGATCG
AGAGGAGAATAGTTTCACTTCGAAAAAATTCTCAAGGCATT
ACCCATGACTTTGACGTCATCGGCTAGACATTGATTTTCGT
GACGTCAAAGTCATGGGTAGCTAGAGCAGGATCTGAATCTT
GGATCTGAATCTTTGATATTCGCGATCATGAGGATGACGTT
ATGCAACCGTTGTGGATCTTCGGATCACTAGTTCAAGATTG
ATCCACAACGGTTGCATTGTCATGAGCTGACATTAGTAGTT
TTGACAAAATGGTGTCTAGACCGGGAGTGTCGCTATTAGAG
AAGAGGGGAGGTGTCGCTAGCTCTAATAGCGACACTCCCGG
AACGGCAGAAAACGTCGTACCGATGTCTAGAAAAGAGGGGA
AGACATCGGTACGACGTTTTCTGCCGTTGCCATGACCCATA
TGATCAAAATCAAGTCTCGTCGTTGGTAATTCCACACCAAC
AACTTGATGATGATCGAATCCGCTAAAGATTATGGATCATG
TGCGCTCAAAGTCTTTGAAGCGCCACATCGACAAAAGCCTT
CGCTTCAAAGACTTTGAGCGCATGAGATGTGAAATCTCGGC
ACACAATTCGAAAAAGGTCTCGGATTGATCAAACACAATCC
TTCCGGGATTTGAGTACCTGCACGCACAAAATCCCAAGCAT
AACTCTTTCAAGTTCAATAACCTCGGGGGAGATAAAGTGTT
GAAAGCAGCGGAGCGGACGGCGGCGGCGGCGGCCGAGAGAA
GGAGCGGACGGCGGCGGCGGCGGCCGAGAGAAGAAACAACG
GCCGCCGGAAGATTCCAGACCGCCGCCGTTACCGACCACCG
AAAAGTCTCCAAACCGGCCGCCGGAAGATTCCAGACCGCCG
GCCGGCCTCACCCTGAGAACCGGCCGAAAAGTCTCCAAACC
ATCCAACGCCGCCGGCCTCACCCTGAGAACCGGCCGAAAAG
GGTTCTCAGGGTGAGGCCGGCGGCGTTGGATCCGAGACGGA
AATCGGGCAGCCTTGTTTTTCCCGATTTCCGACCAAAATTC
GAAAAATCGAATGCATGCCGCAAGCGATAAAACTTTTATCT
GCCGTAACCACGCTCATTCTCGCCTAACTTCGAAATGATCC
GAATCGGCCTCCGGCTGCCGCTGCAGTTTGGGAAATTTTTA
AACCGTCGCCTGCCGCCGTCCGGCCAGCCACCTGCCGCCGC
CCGGCAAAGCTTGCAACCGTCGCCTGCCGCCGTCCGGCCAG
AACCGGAGTTAGAGTACCATCAGCGGTAGAAACAATATTTT
GAAATTCCTTCTCTCTCTGGCGCCCGGTATTTTGTGACGTT
CAGCAGCGGCCAGCGGCCGACTCTGGCGATCCCAATGCCTA
TGAGTAACGAGTCTCAGATTCACGAAAAGAAACATCAAGGG
TGGGCCTGTGTTAGCGTCCGCAGCTTCTGTCTTTTTGTCCT
CACAGGCCCACGTGCTGACGCAAGCGCAGGCTCACGTGATG
TTTCCTCTGATGCGGCTCGTCTGGCTCAGCTAGGCATCACG
TTTAGATTTGGCTTTGATGTCTGGTTCATATTGTTTCTTTG
GTTTAACTATAAATACCCAACGGCATCCAACGGTCTTCTTT
CAACTAAAGATTGGCCTCTACGACAGTTTGATGTGAAGAAT
CTGCATCCATATGCTCTTCGCTGGGACAATACATAAATTGA
ATCTGTGTATCCCACAACTTCCAATTCACCATTCTTTTCAA
CATACCTCGAAACTCTGCTTCAGCACTTGATCTTGCAACAA
TCGGTTCGGCTGTGGCGGGACGGAGGCTGATGTCAGAGATG
TTCTGGTGAAATGGATTTCCCCCTCGGAAGCTTTTCAGTAT
TCCTTAAGAACTGAAATTGACCAAGGAAGAATTCTTATGGC
TATACACGCAAAATCGTTTTCGCTCAAATTCAAAATCTGCA
AGAAGATTTTGTGGCAACGCCTGTAGCTTGCTACACCTAAG
TTCAAAAACTAGGGAATTTTCACGACCAATATCCGTGTGAA
GCCACCTCTGACTGTCGAAGCAGCAACTTGAGGCATCTCTT
GATGTCGTATCAGATGTCTTCTCGGTCTAGGGTGGGAATCA
AACTAGAGCTATTGAGTGGACTCGAGTCTCAGTAATTGCAA
TATAATTCGCACATCTCTTCCTCTCGTTTCTTCTAGATTTG
GAAAAGTATATTGCGAAGTGCTGTAAAATTACATGAGATAT
CGCTGCCGGAATCGGAGACTCGCCGGCGAACCCAGAAAAGT
CCAATACTAGTCACGCTCGCCGCCGTGGCCGGACACACGAA
ATGTTCGGCAAACTTAAGCTCCTCTCTAAAGAGTTTGTACT
CACTGTCAGATGACATACACCGCTTGGAATTCTTAGAGGAG
GTCCGTGTCACTCTTGAGCACCCGCAGTATCCAATTGACTA
GTTTAACAAATGCAAGACAGCGCCTCCTTAAATTAATGACA
GAGCACTTTGACAGAAGGATCCAATAAGTTGAATTGGGGGG
CCAAAAATGATTGCATCTAGCAGCAACAATAAGACCTCAGC
AAATGCATCATTGGGATGTCCGCGTATTTTTTCCCCTTTTA
GAAAAGTCTGAGAATAGGATCGATAAATAGTTCACTCAAAT
CACACAAATGGACCCCGGAGCGGCGGGCGTCGGTCTCGCCG
CGACGCCGCACGTGCTCCACCGCTGGCTAGGCACCCTCGCC
TGGGAAGAAAGCTTCTGCGTCGGAAACCACAACCCTCCTAC
ACTCAAACCTTCTATGGAGTCTACAGCTACTATAGGCCACC
GTTTGAGTGAAAGTCAGAAGCAGCAACACAACAGCAGCAAG
AGTCAGAAGCAGCAACACAACAGCAGCAAGGAAGGAGAGGA
AGAGGATGGCCCAAGGGTTGCTGAAGTAGTTATGCTTTAAA
CGGCCCTTCTTCAAATTTCCCATCAGCACCATTTTGGATCA
AGTCAACAACCACTCTCCTTCCCGGAAAAGTCTCCGATAGA
TGAGGTTAAGGCACCGCTGTCGCTGACGAGCATCCACCGCT
TGGCGGGGCTCCGAATTGGGCTGGAGCGGCGGCCGATGGCT
GCTGGAGCGGCGGCCGATGGCTGGAGGATCCGGCAGTGGGA
TCTCTTTTTCCTCTCTTCCTCCCGACCTCTCCCACTGCCGG
TTTGGCTTCATGGCGGGGCACTGTGGCGGTCAGAAGGGATA
CGTCGACGGTGGTACAGGCTCTGCGACGACGCAGGTGGTGG
GGGTAGTGAGCCCGTAGAAGCATAAGCAGTAGATAATAGTG
GGATCAGGTTATGCCAAGCTCGCTTTCTTCCTAGTGCGAGA
TTACACACGTTCTGTTTCGTCAGGAGCTATTCACAAAGTCC
TTATGCTTTGAGTTCACAAGCGGCCTTCTCCTCAAGATCTA
TATGTATTGTTGTGGATGCGCTTGAAGATCAGAAGTGAATG
TAGGTATTAATTATCTGCATCAGTGATTATTCATAAAAGCT
TATAGGTTTTTCATGAATTCCTGTAAACAAATTTCGCTTTC
ATTCAATCCAGACCAATTACCCCAAACCCTAATTCTCTACC
ACTGCAAATAGACGGGAAAGCGGGACGTACATGTAAGTTCA
CCTTCGCCGACTTGACCAACCAGGAGTACCGTGCTAGGTTT
TTCACCCTCTCTCACGCCTCCGCCCTCCGCACCGATGCCGA
GTTTCGGAGTGGTAGTCTCACTCGACCACCATTTTAAATAT
TCCCCTCATAAGGTGTGGTTCAGTGGTAAGCATGCTGGGTC
TCAAGTGGCAATTATGTTGTCTCGCAAGTCCCAATATAACT
TGCTTTCGGGTCAAAGGAGGCTAGTGCAGCAGTGCTTCTTC
TCACCTGAGTCGCCGGATTTCGCTGCGAAACGCCGGAGTTG
ATCAAAAGTAGATGGCTGGTCTGGAAGATGAACTGGGTTTC
CTAGAAAGAATTGCCCTTTCCATCAGTTCCATGCATGATAC
ACCGTGGTGCACTGAATCCGCTCCGTTGAAGTAACAAACAA
ACTTCTCTTTGATCTGGGTGCTCGAATTTTTGTTGTGTGCT
TATAGCATAGGTTATAATTGCTGCCACAACCTTGTACGTGT
TTAAATCAGCATAGCTTTCACCCTTACTCATCAGTGATTGC
TTTGAAGATGAGCTAGTTTCCTCCACTTCATTGGTGAACTT
GGGAAACTAGGCGTCCACTGCGGCAGCATTTTCAGAGAAAT
AAGTCAATTGACGAAGTCACCGCCAGTTATGCGACTTCCCT
ACATAGAATCCACCACCTCGCAGCCATGTCTCGATTGATGG
GCTGTCGAGGTCGTTGTCAGCACGATCAGAGTTTTTCGACA
TGGCAAACTATGCGAGTTAGCTGCAACTAGATGGATGCATA
AATAAATTAGCCGTTTGGAACCGGCAACTGTCCAACCCCAG
CGATTAATTATGCTAGGATGCTAGAAGATGCTGGTTGCTCT
CAGCAGATGCTGTGGTAACGCTGCATTAATAGCACGTAGAT
GAGTGCGGTTATTGGGACCTCTAGATTTGCTTATTGTACCT
AGTGAGGTGAGGGAGTGAGTCTGCAACTGGAGCTTGATTGA
TTTCGTTGGTGTGATTTCGGCTTCAGTTCCGGATTTCCGGT
AACTGAAGCCGAAATCACACCAACGAAACCGTCTCCAAGTA
TAATGTTGATCCATTTGACGCAGCCGCCTCAGTTCAAAAAG
CCTTGCTTACATTCACCAAGCGTCAAGGTTGATCCATGGCA
AATGAACTGCGTGGATTTCCCTGTAGATACCCATTTGTGTT
CGAAGCTGGTGTACTTAAAGCAGCAGCAACAGCTTGTTCTC
TAATCACCTTGTTTCTGCAGCGCTGTTAAATATATATTGAA
TTGCAAAGACCTTTCATTTCCCTGTGGAAAGACAACTCGTA
ACCTGTAGTAACTCTTTCTCCCGAGAAGCCTTCCATTGTCG
GAATTGAAAACCTCTTTTTGCTCCAAACGTTTGTTCAAGTC
TCGGTTTGGTTAATTTCGATCGGTTAGAAGAATGCTGTTCC
ATACTTGCACATCTGTTTCACACGGTTGCATAACAGCACAT
CTTGTTCATGTTGTTTGTTGCAGCAGTCATATTCTATTTAA
TAACAGTGGCGTGGTTCTCACGCGAAAAGAAATTAAATCCA
CTAATTGCCACTGATAGGCGCTTCAGGAAGCAAGAGGTTAA
CAGAGTACAAGAGAAGGGTTCGCCAGCAGGCCAAGCAATAC
AGCCGCCTCCCCCTGTGGCTCCGCCGCCGCCGCACCACTTG
CCCCTGTGGCTCCGCCGCCGCCGCACCACTTGGTTCAGGCC
ATTTTTGCGATTTTGCGACGCTGCCCTTGTCAACTTTCAAT
TACATATTGGACATGGAGATCCGATTGTACTAGTTCAATGT
TTATGTATGTTGTTGGAGTTCGAGAGATGAAGAAATGTAAT
GCTATGTCAGATGTCAAACACAGCAATGAGCAATCAGCTAA
CTCAATGATATAGATAGATACAGCAGCAAGCTAGCAAGCAT
ATCATAAGCAATCTCTACGTCGCAAACTATAACCTTGAAGC
CAAACTATAACCTTGAAGCTCAAAGAGTAACTACGTAACAA
GAGTAACTACGTAACAAGGCCTGAAGAAAACACACCCAGTT
GGCTCCTACTCCACCCCCGTCGCCGCCGCCCGGGCCTACGA
GGCGGCGGGTGCGGCTGCGACGGCGACATGTCCGCCGCGTC
GGCCGTCTCGACCGCGTCGACCCTCGCGCCGACCTCGGTGG
ACACATCTCGTGGGGAAAGTCGCTTTCTAGTTTTTGAGAGG
GACACTGAAACCAGTTCAGGCGAAAAAATTGATCAAACATA
CTACTTCCTTTTCTTTGGAACGGGAGATACAGGAAAATGTT
ATAACTACTTTTGAATGGCCCTGCGCCGAAGGATTAATTTG
TCCTTCGCCGTCTCCGGCGCCGCTAGCGACACCTTCATGGC
CACTACGAAAGTACTTCTAACGAGGACCCTTAAGTTGAGGA
CAAAAAAAAGAACTAGTTTGCTTAAGCATCCACATTGAAGC
AACGCAATGAAGAGGGAGTTCGAGGAGAAACAATGACTCAA
ATTGGACCCGTGGCGCTCGTCGGCCGCTTCCGCGTAACAAG
TTCTATACCAGCACATCTAACCTCAACACCTGGAGCCACCC
CAAAGAAATTATGTTGCATGCGAAAATTCAAAAGCGCTCAA
TTGCCAGGGTATGAGTTGAGCGCTTTTGAATTTTCGCATGC
TCCTCTTGGCCGGACGGCGGCGATGGTGCTCGGGGAGTCTC
TAAGGTGAAAATTCGTCACACGTGCAGCGGCGTGTTGAGAT
AACTTGTTAAATGCAAACCACTGTAGTACGTTTAGTGTATT
CCGGGTGTCAGGCTTGGCTACCCGGTGGTCGGCAGCCGGTG
CCGGGTAGCCAAGCCTGACACCCGGACAGGGCAATGGCACC
TAACTTAACGTTGAAGCCGACTCAGACAGTGAGAGATAGAT
AGTGAGCTGTTGTAAACACTCGGCTAATGTGTGAGTTTATA
AGGGAAGAGCCAATGGTCCGCTGGAAGAACGAAAGAGGCAA
ACAACATTTCCCCCTTTCTTCCCGAACTGCCCCTGGTAAAA
GTCTTTCCGCTGTCCATTTCCATTAGCGGGTAAAATACACA
GGTCTTCTGGGACGAGCAGCCTTCGGATTCATCGTCCACTG
TGAATCCGAAGGCTGCTCGTCCCAGAAGACCAACTCCGGCG
TCGTCCCAGAAGACCAACTCCGGCGACGGCGACGACGACAA
GCCAACCCCAGCAGGAAGCGCGGCAGCAAGATATTCGGGTT
GACGACGACGCCGTCGACGGCGCTGATCCTCCTCCTGTCAC
GGCTCCGGTTTCGGAGGAGTCGTCGACCGGGAAGAACTGAT
TGACGAAGCAGCAGCCGCGGCTCCGGTTTCGGAGGAGTCGT
TTCTGCTGCGGCGACGCCTCCGCCGGTTTTCCGGGGCCGGC
TGCTGCTGATTCTGCTGCGGCGACGCCTCCGCCGGTTTTCC
CAGCAGCCGATGAAGAAGAGCCGGCGTGGTCCCCGGTCGAG
GGTAACGTTTTACCGGAGGACCGGCCGTTGGGAATCCCATA
CTCCGAGTTATTCGCTAGTGCTGCAGCATCATCAGGATTCC
AATTATATAAAGCCTCGTGGCTGCCTTAGTGCTTTGGACCA
ATTTGGCATTGGTCCCCTCGCACCCAAGAATGCTCCTAGTA
AATCTCCTAATCTCCTGTAGCAGTCACACAAATTCGAAGAC
GCATTGGGTCCTCGTCATAACATTAACAGTGATGAGTGAGA
TCATACAACATGTTTCCACGCGCGCCCTTCTGCAAACTTGT
TAACACACTTCGTTGATTTTCGTTAAAACACCGCGACGTGC
AGAGTATGAAATGCATCAGGCATTAGCAACAAGAATCTGAG
TCGATATTCTTGAAAATTCGCAGGCACTCAACAATCGGGCA
TTTTACTATTTTGTAGAATGCGCGCCTAAAACACTCTTATT
ATGAAGACAACAAGGGAATTCGAGAAATCTCAGATGGTGTT
TTGTGATAATTTGGAGGCTGCACGGTTATACATGTTTTTGG
ATTATCACAAGTTGAAACAGCGGTCGGAGAATCCCCACGAG
AAATGAAAAGCAAAAAGGCTCGCCGACATGCAAAACTGTTG
GTCAGATAAAGGAACTACATCGCTACCCCCTAGTTCCAAGG
GTTAGAGCACAGCCGTGTTGCACGAAGAAGCCCTGAACAAA
TGCAAAATAATTGAGCTTATCGAAGGAATCAGTGTGCCGTC
CAGGGCCGTAGTTAGTTCTTCAGCAAATCTATCAAGGCCAG
TTGAAGTTGCATATTAAAGGCTGCAAATAAAGACTTCATTC
GTACTTTTGAAAGGTCTCGGCTCTGGTAACGGGAGAATTCT
TGGTCCGACATCTCTCGTTGCGGGAAAACTTCGCAGCCGGT
CTTCTCTAAAGAAAAAATTGCAGGGATTAAAGCTAAAGCAA
ACAAATACAAGAGGAAAATGCAGCGCCGGTACCCCAACTTT
TCAACAATTCTTGCTCCGTGCTATAGCTCTACCATGTAGCT
AGGTTGTCGGAATCGGCCTCCGGCCGCCGTCGTCGCCGCCA
CCCATTCGAGCTAGTTTCCACCCGATCGGCGGCGCTAGGGG
ACCGGTGACAGCCCCCCTAGCGCCGCCGATCGGGTGGAAAC
CCGACCGAAAGGGACCGGTGCGGCGGTGGTTGGTGGCCGGA
ATAGCTCTACTGCTATGTTGCACGGACACGGACACATACAC
CAGATCACGTCTCTCAAATACCACGTCCTGTTTGTGCTACT
TACTGTAAGAAAAGGGTAGGCGAATGGGGAGACCAGTAGCA
TGACATCTCCAGTGCTTGTTCCAAATCCAAGCGATGTTCCA
GGTGGCGAGATCCGGTAGCGCGCGAGGTAGAGTTTTGCAAG
CGGCAAGGCGAGGTCGAATGCGGCGACGAACCTGGCAAATG
CGGAGTGGTCGGTTCGACCTCTGCAACTATCTCGGTCTCTG
CTGCTGATCCAGAGCCCATTCGCTCAGCCCGGGGTTTCTTT
GGTCTTCTCCGCAGCCTGCACGCGAGCCTCTGTGTCTTCAG
CCAACACTGCAAATGCCTTGCGCAGGTATGGTTCAATGGAC
AGATCTTATGTTTCGTCCTCCGCCAACTCAGCACTGATGGA
CACCATCGCGGATTCCACACCCCGTTCTGATGGATAGTGCC
GTTTAGCCGCAAAGCAGACACCTTCGCAGTGCTCGAAGGGG
CTATTAGAGGCCTGGAGCACCGCCAGCGGTTGAAGCATCAC
ACCATTTTCCTCTTCATGGACTCGATCTGCAAATGGCCTTC
ATGGACAACATTACCATGGACCCGATCTGCAATCAACAATG
TGAAGACACTAGTTCGTCTTCGCAAAAGAATCTAAAATCTT
TCAGATGGAACTTTAAGGCCCTCCAACAACACTCCCTTCCT
CACAATCTCTGCCGGGTTCTCGCTCAAAAATGCTTCCACCT
TTTTACTACTTGTGCTTCTTCTGCAACTACTTTTCTTAATT
AAAATCCAAATTCCAACTAACCACAAAACTTTGTTGTTTCT
TAAAATCAAGCGGCAAAAAGCCCTAAAAATTGAAGAACACA
AGCAATGGTTGGAAATTTAACCCGAATAGTTATGACTAGAA
GCCTGCAATAATTACTGAAGCAGTCAAAAATATCAAACCTG
TGCTAAGATCCCCATTTTAGCGCTAAAAGAATCGGAATGGT
CAAGAATTATTTGCCTGACGCGCTTACAAGAGAAATGGCGA
TAATAGTCCTTTAGATTTTGCAGTGCCTATCTACGCATAAT
AAATAACATTCATCAGCAAGCAGTAGAACTAAAAAACACTC
CCTCTTGATATTTTGAGCATCGGTTAGATCCGCCTTAGCTG
ATTACTGGGATATTATTTTCCAGTTGCAACGAAGGATATAC
TCCTTCTACTCAAAGGTAAACAGTTAAATTTTTTATTATCA
GAATGCAAGGCTAGCTGCCTCGTCAAATTTACTTTTTTTAA
GGTGTGTTAATAGCAATAGCCTAGAAAAAAGGAAAAAAAAA
CTTGATAAAATCATTTCGATCAGCAATAAAAATTTCACAAT
AATGACTAATCCGCTGGGGGCCCGGACAGCCAGCAGGGCAT
CGCCTCCGCCACCTTGCTCGCTCCGTCGCCAATCCGCCACC
ATTGAAGCCTTGTCTGTCTGCCATTGACAAAAACGAATCAA
CTAGCCAACGTTGTTGCTTGCGGAGAATACCTAACTCTACA
TTGAGTTGGCTGATGCAGCGCTCCCGTATGTCCTTCAATGG
ACAGGGTGCTTGAGTTTGAGCAGTGGCGGATTCAGGATCTC
TTGGCTACCTTGAGAATTGGCAGCAGCGGGAGTTTGGAGCT
AATGAGGGTATACCAATATACCTTGATTTATCCCATGGCCC
AATACGGGCGACTTAGGTTGCGGACCATCTTTGTCGCTGCT
CATCTTCTTAAGCCACTCAACCAAGTTCACCTAAAATGTCA
GTCAAGGACAGGTATTCAAGCGAAAAGCGGAAAGCTACAGC
ATTGACGTTTACCAGGAATTCGATTAAAGTCGAGATGATAG
CTTTCAACAATTCCTAAATCCATGTGCAAGAACATGCCATT
CATCTTATTCAAGCACACCGCTAGAGGTCCTTACTGCTTTT
TAAGAAGATAGTTTCCAGTGCTGTAGTTGTCTTTCAGGAAT
CACATAAATTTCAGGCAGCTCCGGCAGCTCCAGACAATGTA
GGATTCCAGCTTTGATTGGTCGTCGGAAACGAGTTCAAACC
GAAATCGGCAATCTTCGCCGCGCCATTCTCAAAAACAAGAA
ATTGATGGCCGTCAAGTCTTCTGAAGCCTCCTTCTCTGCTC
TCTGTACCCATTTGAAGCAGCCCTATTTTGTTTTCTCCTAA
ACTATTCTTTCGAGAGAGATCGGTAAAAAAAATTTCCATCC
TCCTATTCGTGAGGGCACACCCACACTTCCACTCTTTTCTA
GGATTTGCTTGCAAGAACTGCGCGCGCAACTTGGCTCTGAT
TTACATACGAATAAAATTAACTGTAGTTTAGTAATTCAATC
CAGAGAGGAAGTCCCCGACGCTGCTGCATGTCCAAGTTGGC
GTCCAGCCGCACCAGCCCTACGTCGACGAGGCCAGAGGCCA
ATAGCCTTTCGAAGCCTCGTCGCAAGACATCACTTCAAGGC
GAGCTTTTGAAGGTTCTCTGCGGATCTAAATCCCACGTGGG
TGCCGCGGCTGCTGCTGGTGCAGTGTCAATCCCCAGTTCTA
ATTAGCCATTTTCGAAGAAACCTCTGGGGCTCTGCTGGTAA
CTAAAAATCTCAGGTTCGGGCACGAAGGAGAGGTTAACAAA
TTAAAACCTGTTTTGTGTACCGGCCGCCACTTGATACTTAT
ACTGAGAATCAGTCATGTTCCTCGAACTATATTTTTTAGAT
TCTGCTATATAGCCAGACCACAAGAACTGTACGAGCTTGAT
AGGTTTTCTTCCTCTCCCTGCGCGCACAATATCATAGCATC
CTTTCTCTTTCTTCAAGTCACCTGCACAATTTTAACCTAGC
ACTTATTTTTGTAATTTTTCCTGCAGATGGATCTCATCAAG
CTTGTCTGGTCTCAAAATAACCAAATTCCGGGTGGGTTCGG
CTCACCGATTCTCTCTCTTCCTGTAGCTTTTCCTTCAGCTT
AAGTCGGGTAGCTCCATCTGCACGAAAAATTAGAAGATAAG
CCGGTCACGGAGCAAGAAGGCTTCAGTAGTCTCTTTGCCTT
GACTGAGCTGCAAAACCTTGCGACATGAGTCCAAATACCCT
ATAACTAGAAATTCAACTCACCTTGGCATCTTCAGCTGACG
GTGCTTATATTTTCTGTTTGCAGGAAGAGATGAGAACACCT
GTAACTTGCCTTAGGTGTTGCTCGATCAACAACTACATTGG
AAAAATCTTTCTGCTCAATCCTCGAGCAGACTCTCCTCCTA
AGGAGGTGTCGCCGAAAGCACCAAGAAAAGTCCCCCGGATG
AAAGGGTCTAAAGGAGGTGTCGCCGAAAGCACCAAGAAAAG
ACAAAATGGGATGGCCACCCCGCCAAAACAGACCCGAAAGT
TCGCGAATTGGAATTCGCTGCTGTGGCACTCGCTCCATGGA
TCAGCCTGCGCGATGGCGTGCGCGAACGTTTGCTCAAAGTC
GGCCGACACCCCCGAAGTTGCGGCCTTGGACCCTATCGACG
TTCCGCTGCGTGTATGGGAACGAAGCTAAACGTATCATGCG
GAAGATCTCGACGAGCACCGCGTCGCCGCTTTCAACAATCT
GCTTTCAACAATCTCGTCCTCGAGAAACAACGCATCGCGCG
TCGTACGATAGAGTCACGCGCGGACGGAGCTATGCTGAGGG
GATCCTCCACCTCCCCCAGACCCCGTCACCACAGTCAATAG
GTCTTCTATCCCGGATTGCCCCCTAGTGCTAGGCGGCGGAC
GTTGGGAAGATAGAGGTCCACTGGACCAGCGTCCCTCATGC
GCACTGACAAGAACCTGAAGCGCAAGCGGATGCGGAGCCCC
AGCTTTGGACTCGGCTGCTGCTGCTGCTGCTGCCGACGAAG
ACATCTTGAACTCGGCGGGCCTGTAGCTCGACAACGTCGGT
TCGACTTGGTAAGGCGCGCCCGCGAAGCCCATGAAGCTCTG
GCCAGTTTCACCTAGAGCGTCGGTTGGAGAAGGGGGTCGCA
TGCGAGAGGATGAACGATATCGGCAAGAGCACGCCTTGGTA
GAAGCCAAGCAGTTGGTCCTCGGGCAGGAATTCCAGCGGGG
CGCGACGGGCCTCCAAGTTGCAGGAGTGCGTAAACTCGGTC
TTCCTAGTTGTTCTAGCTGGCTTTTGCATCTGCCACTAGGA
CGCATTCAAGTGCTTTTGGTCCCAAGCAGTTATTTTAAGGA
GGAGTTAGAGAATAGGATTGCAGCGATATGGAACTGTGCAA
AGGATTAGGATGAGTAGCAGCGCAATTAGCAGGGGCGCAGG
GGCTGGCATTTTGTCCCGATCCAACTGTACCAACCGATAAA
TATGTCTCTCAAAAGCTTAACCGCAAGAAGGGTTTTCCCTC
CGGTTTCTTCTCCTTCTCCGCGCGAAAATTGAATCCCAATG
TAACATGACCATCTCGCCTTCGAAAAACCCGGACGCGGAAA
CGACTTGCCCAGGTCGGAGTCGCCGAAATGGGTCGACGAGT
CTCGACACGGGTCTCGGGTCCGGAGCTGCCAGAACCCCGAG
CGCGAGAAGTTCGCGGACGACCCGGCGGATTTTTCGCTGAC
AAAAAGCAACGCTCCGTCAGCGAAAAATCCGCCGGGTCGTC
CCTTGCAATCCTTGCCTCGCCGGCAACCCAGTCTTCTTCGT
TCCCTCGACCTCCCGATCGCCGCGATTTCGTTCCAAATTGC
GGGAGGCCTTGAGGTGGAGGCGAGCGCCGGATGCGCGCCAA
GTGGAGGCGAGCGCCGGATGCGCGCCAATCGGGGAAGCCGG
TCCGAACCCGAATTCGCCCGCGCCGAGGCCGAGTTCGGCTT
GGCCTCAACCCGGCCCACGTCGCCGGCCTACGCCGCCTCTC
CCGACTCCCAACTAGCGATTCAAGAACACTCACACCAAACC
AAGTAATAGTTGTGTGAGAACGCCGACAAAAGCAACACCGA
TTAGGTAAGTCTTATTTTTGCATCAAAAGATTTCTTGTTTT
TAAAATGTTCTCTAATCACACCCCACTTCTATCAAACTAGG
AATTAGACATTGTTAACTAACCTTCACAATTAAGTCACTAA
GATGTTCATATCTAAGTTCGCTCTAGCATTGAAGAATATTG
CATCTGGTGTGGTAAAGTTGCTCGAGTTACTTAATATAGAT
ATTGTTATGTCAATTTTCTGCAGCAGTGAATCCGCGTGTTG
TGATCGAGCAGTTGTAATTCCAGGATCAGGAAATAGGGTGC
CTCCCGTACCCGTACTCGTTCGCGCACCTACTCTCGCTCAC
AGTAGGTGCGCGAACGAGTACGGGTACGGGAGCGAGACCGG
AAATGCAGAAGACATCGTCGCAGTAGAAGTCCAAGTCAGAG
GACTTCTACTGCGACGATGTCTTCTGCATTTACAGTCATAT
GTTGTTTGTCATGATGTCTTCTAGCAATAAACTAATATCTG
AAATGGCTAAAAAGCGAGAGCACGAGCGCCAGAGGCTGGAA
AGGGTTATCAAGTCTAACTACCAAAAGGAAGAGGGAAGAGG
GGACACGAGTTCCGGTTACCCGGGCAGTTTCTCTTTCCCTC
GTTTTTCTCGCCAAACGCCGCGGCGATCCCCAGCAGTCCAT
CACGTCGTTGAGCTCGTTTGCGAGCGGCGTCCATCATGTCG
AGCAGTTTCTTTTGAACAAACCCTAGCTATACTCACAAGTT
GGAGAAGGCGGTGGTGGCGGCGCCGGCAAGTGGGACGACGA
GGGACGACGAGGTTGGGCTGCGTCAGAAGAGATGACGGCGA
GTCAGAAGAGATGACGGCGACGGCGACGGCAACGGCGCCGG
GGCGGTGGTGGCAGCGCCGACGAGTGGGACGACGAGGTTGG
CGCGTGAGGTCCTCCGACCTCCGCAAAACCCCCACGCGCGG
GGCGTAGTAGAGTCCCAAAGCGGGAAGAGTATCGGAGAGTC
TTCCTATAAAATAGTAGAAACCGATGCCTCTGAAATAGGTT
TTATGAATGGAATGTCATGCCATTCGGATTAAAAAATGCCC
GGCCTAAGCCTGATGACGCTCTGAGGCTTCCTCTGCTCGGG
AACCCAGATTGTTTAGACTTCGAGAAACATAACCAAACTAG
CCAACAACTTTGTATTCGCTCTACAGGAGGAAAATATTTTT
AGATGAGCGTAATGATTGTCCAAGTTTTTTTTTTCTTTAAA
ATCCTGCCCAACTTCATCCACCTTAAAAATCTTGCCAGTTG
CCAATTAAGATTAGCTATGCCAGAAGCAAGAATTTTGTGTG
CCAAGCCGGCCTCTCCGATCCAGAAAGCTCTTGTTCCCCTC
CCTACTTTACTTCTTAGAAACCCATGTACATATCGTGTGCA
AGGGCCCAAAAGGTACGGCGCGGACAAATTAGAGATCTAGG
GAACTCTAGAAGTGCGCATGCGCGCCGTTGTCTGTGACCCA
GTTTTTCTTTTTCAGGGCTTCCGAAAGACCGTGCCGGACAA
GCCGGACAAATGGGAGTTCGCGAACGATAACTTCCGGCGAG
TACTATTGTATGTTATCCCGCAGCAACAATTAAGCTTAGCC
TTTTGCTGCCAAACTGCCGGCGTCAGCTACCGAAGAATCAG
GGTTCCAAAGGGGTCTGAAGCGCAAGCCCATGGCTTTGATC
AGCTCTTCCCTGCTCGAGCTCGCAGAAGGTTCCAAAGGGGT
TGATTTGAATATTTTTGAGCCTCTGCGCAAGAAGCTGGCTA
ACATAACACAAAGATAAAGGCTGCAACAGATGTCAGAAAGA
AGAGATGCTCAAATCCAAGGCATTAGTAGAAGGTATGCTAA
GGGCACCATATTTCCGAAGTCAGTAAATTTTGCATCTTCAT
TCCTCCCGCTGCCCGGTTTTCCGGCCGTCCTCCCGCCGCTG
TATGTACTGCGGTCTAGAAGCGTTTGCAAATCTTGGAACAC
AACGGCAGTGCATCCACGAGCAGTGTCAAAAACATGTCCTT
TCCAAGCAGTTGGCATATGTCTCAGCACAAAAGAGTGAGAA
AACTGATTATTTTCATAATACAGTAATAACAGTTTTTTTAA
TGATTTTTTTAAAAACGAAGCTGTACCAAACTAGTCTTAAA
CCATTATGTTTGTGCAAATACTAATGCAGTGGGATATTATT
CTTGATTCAGATGGAATAGGCGCCAGATAATGTGACACTTC
GCCGTGGGGGAAATGGGCGGCGGAGATTCGTGACCCGCGGC
CGAGCCACACCCTCACCGCCCGCCGCGGGTCACGAATCTCC
ACAGCGCCACTTCTATCTCGCCGTCGACAGAATCCAGTTCA
TCTGCATCTACAGGATCCCGCTGGAACTTCCATAATACGGG
AAAAGACCGCATGAAATTTACAGCAACACTATATCTTTAGC
GGTCGTAGATTTGATGCCGCCGCCGCTAAGGTTAGAACGCC
GTCTTCTAATTTTTTTTGGACTCGATCTGTTTGTTAACGGA
TACTTGTAGCACTGAAAATGCTCGAGTTTCCGGGACTGAAG
CTCCCATGAATAGATAAGGACGGAGATGGAATCGGGAAGAT
GATTACTTAAATAGAAAACACGGAAAATCATGACCTCCACG
TTATGGTGTGGGATTGCCTGCGGCTCTTGTGTTGGGCTTTG
CAAAGTTGTTTTATAACTAGCGCTAGTACAACATAGATTAC
TCTGTTCGGACGTGGAGAGTCTCGACTAATCCTCTTTCTAC
ATGCTGTGAAGCTCTTTTTGCGACAATCAGGCTGCCATTCA
ACCTATACTCAGCTTCAGCGCTTGAGCAAGATACTGTTCCC
TGAATTTTCCATGTGTGTTTCGGACGAATAATGAATAATCT
TTCCAAAGCCCTCAAGAGTGCCGGTTTTCAACAAAGCTGGT
ATGCAATTACCACCTGGTTTCGGACGAAAGGGGGAGACTAG
CAGTGGAAAGGTATAAAGCTCGGTTAGTCGCAAAGGGATAC
ATCGAGCGAGGTCATTCCGTCAGGTACTCATCACTCTATCT
TATCGAGGCATCCCTCCCTTCTCGGACTGTTCCAACGTCTT
CCTACGCCATGAAAAGCAGGCAGCAGTCTCTAATGAAAAGG
AAGTCTTAACGAGGATGTTGCAGCGATCCCATTGCCCTTGT
ACCTCCCCCTCCGGCCCTTCCTCTAGCTCGTAATTTGGCCT
CATCATGGAGTAGTTGGTCACTGAGAACTCAAAATCAGAAG
CATTTATAGTACCCAGCTGCCTGCAGTTGCAGCAGCAGCAT
TAGAAAAGAACGAGCTCGAGCAGGATTAGGACTAAGAAATA
CTCAGAAGATGCTATGGATGCGAAAACATATAAAGAAGCTA
CTCTCGTGGTCAAGCAAAGTCATCTGCAATCATTCGGGCAC
TCATACTTGATGCGTGTACGCGCTAAGTTGTTTCTTTGGTG
AAAAAAAGGAGGACGCTTGTCTGCAACTAACGCCTACAGTC
ACGAAAAAAAATTTCGTCGGCTAAAGTATAGTATAGCCGAC
GGATTCAACAAAGTTAAGGGCTCGATCGAAACGGTAAACTC
CGTCTCGGTGCCGATAGTAGCGGTCAACCCTATTTACCGTT
AATTATTAACTTTGAAGATCCGCTAGCAACACCGTAAAATA
GGGTAAGCAACTGTTGGATGCGGAAGCAATAACTCCAAATG
CGAACCTCCGCTTTCTGCGGCGCCAATTTCGGAGTACCAGA
CACCTGGCTCGCCGGCGACTCGCAAATCTGTCCGGTTTGCC
CCATGAATGGGCTCGAAGCTCTCCAGTAACATATGCACTCC
GGAAACGAAGACGGCGACCTCTGCAACGACGACGACCTCTG
GACGGCGACCTCTGCAACGACGACGACCTCTGCAACAAAGT
CCCTCTTCACGCGCCTGGCTCGCCGATTTGGATCTAGAAAC
TTAGCAGCAAGTCAAAGTCTCTGCATCAAGGAAAAGAAGCC
TTAAGCAAGAGAAATGTGCGCAGGCCCTCAAGACCTTAGGG
TTTCAGCGTCTTGAATTCTACGGCATTTAGCATACATTGTC
GCGACGAGGTGAAACTTTTCCAGGCCTTAGACGTTTTCGTT
ATGACGGATATTAGATTAGGCTTCAAATAAAGATTCCTAGC
TATTTGAAGATTTCGCTCTGCGTTTGCGAAATTGCGTGGCT
TGGGCAATTTAAGCTTTGGACGCAGCAATTCAGCATGCAGT
GCAATTCAGCATGCAGTTGACAGCAACCTTTTATAAGACTA
GCCAACAGGGATCGTGTTCCCAGAAAATCCAGATGCTCTGG
AGAAAATCCAGATGCTCTGGCTGCACCACAAAGCCTAGACT
GAAGGTCGATCATGTCTCCACTAGCAAAAGTGAAAGCATCA
ATCCTGGAAACAGGTTTCTGCAGCAGATCCTCACCAGTCTT
GAAATGATCACATAGAGTTCCATCAAGAAAATGATTACATC
TTCAGTTTGTTTTCGCTCATCCAAAAAAGAAAGTCACCATT
ACCTTCATCAGAAGTTGATGCGCCTTCTGGATTCTGGGACG
TTGGAGGCCGGTGACATTGACGCCGCCGTTGATCTACTCCG
AGAGGTTGCTTCTTGAGGAGCGCGATCCCCCAGCAATACCC
AGCATGCAACCCTCAGAGCACTAGAACAGTCACCAGAGCTG
GCATCTGCAGTCCCTACTAACCTGGAGTGAAGTTGCAAGAG
TAATATGCCTTCGCTTGCTGCTGCCACAACATCGAAGTCAA
ACAATAAAATTCTACGAAGACGCCAAAACTTGGTATGATTA
TGTTGGAGATGCCGTGGCAGCAGGAATTGGAGGATTCAAGG
CACAATGATTGTTGGAGATGCCGTGGCAGCAGGAATTGGAG
CGAAGACTCCTTGGGGTACGCTGGAAAGGGAAAACACAAAA
GTTTAGGCCGAGGATCGGCGCTCTGGTACCATAAAAAAGTT
CTTGAGCAGTTGGTCGAGTGCTGGAACTATTGACAAATCTG
CAAACTCGTACTCCATTTCCCTCGAGTTCAATTTCAAGTAC
TCAAGCTGGTTTGAGAGAATCGAACGCTGCAGTGGAGGGTG
CATCGATCTGTACTCTGCTTCTGCACTAGAGCGTGAAACTG
AGAAGACACAACAAGTTCGTCGGATGTTTTTGGTAGCAGTG
AACCTTGATCATAAGTATCCCGATGAAAAATCTCACTGGTA
TCTCTGCATCGATAGGATTGCGAAGAATCTTACAGGATTAT
TCTAAACCTAGTTATTGCTTCAGAAAATTTGGAAATCACGC
CCGGTAGTCTTCTTTCGTTCCTGCAGTAAAGTAGTTCCGAC
GGGTCTGTGCAGTGCCACTGCGCGAAAAAAAACTAAACAAA
AGTTTTCTTAGTGGTACCCCCTCGGACAATGGAATGCAAAG
AAAAAGCACAAGTTATAGGTCGGAGAAGACCACTGAGATGA
GTGTCAGTGCCAGGGAAAAGCAGTAGGCCCTCATTGTGCTT
GACAAATGACTCAAGCAGCTCGCAGATTGAAGTTCCTTGTG
TTTCAACCTTCAAATCGATGCGAGTGGAAGAGTTCAGCCTT
ATAGGCTCAGATTCTTCAAGCAGCAGCAATGAAAGTGACCC
CCTTTTACTCATGCATCTCACCAACGCTGTCAGAAGAGTCA
AACCTCATATGTTCTTCAGTCAGCGATATGCATGTCACATT
TCTTTTGATGCTTCCCATACCGCAGATAATGCAACCAGGCG
GATAATGCAACCAGGCGTTGCGAGAGCCGAAAATTTGGCCC
TATTCCTCTTGATAGCAGTTCGAATACAATTTATCCTGTGC
TCTTGCCATCTCATCTTTTGCGCTAATTGCACTAGGGCCGT
GCTTCAGAGAGTCCACGGCCCTAGTGCAATTAGCGCAAAAG
CTCTGAAGCCGCCCGATTTCCTGCAATGAACCCAAAATTAA
ATTTGATTGTTTGTAGTGGTCAGCAAAAAGAATTTTCTTTT
ATGTAGTAGCAGCTGCACCACGGGGAACCTGTTACGAGGAA
CTCCTCATCACTGCTGCTACCATCAGCTGTACCATACATTG
CCCTTACTTCTACGATGTTGCCTCGTCCTCTGATGGAACCC
GCACTATCAAACTGACCAAACCTGCAAATTTATCTGAAGTT
CTCATTTGTTCCACCGGTTCCGGCAGTTGGGCTATGCATGT
TAGAGATTATCCAAGGTGTCCTCCAACATCTCATTTGTTCC
TTTGCTGCAGGTCATGTTGGCGCGTTGTTATCCTCTGAGTT
GCTTTTATGGGTTGGGCCTGCGCTTCTCTTTTCTACAACAA
GTTCAAATTTGACAGGTTCACTGGCAAGAAACTCTTAGGGG
CTGCAAACGTGGAATACCATCCAAAGTACCTGTTCTACAGT
TCTGACAGGATAATGAAGAACCCGATTCTCTTTACTGAAGA
GCATTTGTGCCGACAGCAGGCAGCAGTAGAAAGAGCATATA
AATGTTAACTCTTTCATTCACCTGAAGATCCTCTTGCCCCT
GCGCTCATCGCCGTCGCTATCGGCAACTACATCGTCGGTGA
GAAACCATAAGGGATATTAGCGCCACTTGTTCTTGATCAGA
CTGCTAACCTCTGTGAAAAACAGTGATATGCAGATGCATGT
AATCAATTGAACGTCTTCCACCAAGAGATACCTCAACAAGA
GGAATAAGGCAAAGACATAACCCCAAAATATAAAACTAAAA
AAATATCACATCAAAAATTCCAATAGATACTCTATCTCTTT
AATTAATTGACTACAATTAACCTCAATAAATAATTTTTGTA
CTGTTGAGCGCAGTGAAAGGCTCCGACAGAAGAAACGGCAA
TGTTGTGATGATGAGGCAGGCTGTGGGAAATTTGCACTGAG
TGGGAAATTTGCACTGAGAGCGCTATCACAATGTTTGTCCA
CCCTACCTAAGGATTAATCGCTGGACCAATTTTTACAAATT
ACTTTCTTTTATTCAATATACCGGATTTAAGTCACATACTC
ATAATGGCTTTTTTCCTCATCGAGCAGCCCCAGTGTCAAAA
GAATTGGAAAGGAGGAAGCACGCGAGATCTGCAAGTCATAA
TTTCTGAGTGAAGAGGACGACGTCTCCCTTACAGACATCAC
AATAAAAAATGAACAGAGCTCTCGACTTCATTTTCTTAAAA
TAGGCCCAATATCGTTTGGTCTAGAGGTATAGTCTCCCATT
CAGCTCCTCGTCGGCCTGGACCAGCGGCGACAAAGGTTGCA
CAAATCGGGATCGCTGAACACAGCAATTGGAATCACGAGCG
AAGAACCCTGCAGCAGAGCGCGGGCAATCATGTTTGGTTTG
AGCGTTTTTTGAACCAATTCCAGTTGCAACTACTTCCTTTC
TTGAACCTCATGGACACTGTCATTGAGCTTTTGCAACCACC
TGGATCAGCTTTTAGAACTGCCCGAAAAATGCCAGACTCAG
ACTCCACCACTTCGTCGCCGCAGTCGGATTCTCAGGTGGGG
AAAATGGTCGAGTTGTCGATCGTCAGTCTCATGTTTCGGTG
ATGATGGATTTGGTTGAATACACCATTAAACTAAATAACTT
TATCAGCCCTGCTGTTTTTGCAGCAAGGACTATAGTTCCAT
CTACATTTCCCCTGATCGGCCTGTAACAAACAACAACTGCA
AACCTCCATGCCATTGTTTGCGGAAGTGCCCGATATGTCCC
CAGCCATATATATATAACGTCGCTGATGTGTATTTTGATGA
TGGAGGTATAACACCATGGACTCGAGGAACAGATCTGGTTT
ATGGAATCGGGAAGATGAAACCAGATCTGTTCCTCGAGTCC
AGGAGAAGAAACGCCATCGTCGCCACGAATTTAGAGACCAA
AAGAATATATGAATTGGTTGCGCGATCTATAGTATTGACAC
TAATCTGGTTGGTGAGGAGGCATCAGTGGACATTTCAACGG
GCTTGTGGAGATCGGAAATGCGCTGTTGAAGAAGCCATTGT
CGAGTTTGCCAAACGGCTCGCGGAGGGAAAGAAGCTCAGGC
CGATCTGCAGAGGTAGCTATCTGCACTCATCAAACACCGTA
ATTACTTACAGGATTGTTTGCAGCAACTCCACCATCAACGA
CCATGGATGCTAATCGGTTGCTAGTGCTATCGTTGGGCACA
GGATTTCTTAATTGATTAGTCGCTTAATTACTAGGATCACT
AAATAAAGTTATGAGATGCTCGGAGAGAATCTTACTATCTA
CAAAAAAACTGAACGGCTGGCTTCAGTAGAAGAATAAAATG
AAAGGATGCCATTGCAGCATCAGCAGCAGAAGCACTTCAGT
CTCAAGTATATTGGGCTTGTCTTCTTGCCCTTACTATATAT
TTGAGCTGTAATTCAAGCTGCTAGAGCATGCAAGACTGGGT
CTCCGAGTCTCCGAGCAATCCAAGCAAGCATTGACATACAT
TTGGGCCCTGAGTCCCAAGCCTCTTGTGCCTCTATTCAAAT
TGTAAATTTTATAGTTGAGTCCCGAAACACCAAATCATCCA
GTCGAGCTCCCCTATTTCTGCTCCACCACATTTCCGCTCCA
AAGGTCGATCTAAGCGTATGCGTCAGTCAGTGTGTAATGCA
AGTACGATCAATCACGCGATCGGTAACTACTATTGCAGCAT
GGTCCCTTTCCTTGAATTTCCAACAGTAAAAATTATTATTG
GATTGAGTTTATTTCATGGACCCGTCGCTACTAATGAAATG
AGAAGGGTCAATTGACCCTTCTCGCCCTACCCTCCCTACGC
CAATGTGGGTTTGGTTTCTGCAGTAGTATTACAGTGTTTGT
TCCTCCCATATTGTCTTCCCCCGCCGGCCCCACTGGCATCG
GCATGCATGAACAGGCCAGGCGCAGCAGCTTCCATGATCAT
GGAAGCTTAAGGTTCCGTCACCTCAAAACAACGATCGACAC
AATTTGTTTTTTTCCTTTTCCTTACGCAAGTATTTGGTATT
GTTACAAAAATAGAAATCCGCACCAAAAAAATGACGCGGAC
TTTTCTCAGCTGCGGACGTCCGCGTCATTTTTTTGGTGCGG
TATATATATATGGATTTTCTCAGCTGCGGACGTCCGCGTCA
CACATCCTACATATGTTTTCCTCGATCTCTTTCTTGAGTTC
TTACCTTTAATGTTCCAATTCTGCCCTTAAAATTTAGAGAA
CTGTTGATCATACCAAATAACCAAAGATTGGGTATCAGCTT
GCTTCTATGATCACAGTCGACGACGACGACTCCTCCGCGTT
CACCCAGGAGTGCGTGTTCGCGCCGTACTTCCCGCCGGACC
CGTACTTCCCGCCGGACCAGCCCCAGAAATTCGCCAACGTT
GGCGCCAAACACTTTGTGAACGTTGGCGAATTTCTGGGGCT
TCTTAACGAGTTGAGCGCCACGCAGCGCGAGGACGCGGTGA
GCTGGCTACTTACATGGGCCCGCAGGCCATGCTCTCCATTC
TACAGGCTTTGCTTCAGTCCCAGCAACAACAATCTCAGCAA
AACAATCTCAGCAACCGCAGCAGCAACAACCACCGCAGCTG
CTTCATAAGGTGGATTCTAACACGCGCATTGAATCAGGCAT
GGTTAGGTTCGATTCAGATGCGCCAAATATAAACATATGAC
CTCAAATGAAATTCTGAATCCAGTAAGATTTACTAATAATC
AGAGCAAGAATTGAGTAAAGCAATAGTTTCATCTGAGGAGC
TGAAAATTGCTTAACTCAGCCGGTAAGAATCCATAATTTGT
ATGATCCTTCACTGACGCGGCTATGGCTGGCATGGTTAAAG
CTGTGCCGCGGAGGTGTTCTCGCCGGAACCCCTTTTTCCGG
GCCGTCTGCTCCGCTTGTAGCGGCGGCTTGCGGCCGACTTC
TCTATCGCTACCCTCGAAGTCGCCGACTCCAGCAAAGGTGT
AAAAAAAAAAAAAAAAATCCCCACTAAGAGCAGTTGCACCA
TCCTTCTTCATCTTCAACAGCGCCGCTGCTATCTCCACCCT
TAGAAACCAGCCAAATCTATCGGCGCCCTCCGTCTCCTCCC
ACAATAGGTCATACTGCCCCCAGTAGAACCTCCTACTGACC
CTAGTCAACGGTCATCGGAGCTCGGTCAACAATTGTCGGAG
TATAGATTCTTTTCCCACTGCGTTGCCGCTCGAAAATTAAT
ACATATTTTCAAGCGAGGAGCAGGACTTCCATCCAACAAAG
CTTGTTACAACATGAAAATACAGCAGAAATTTAGACACGTA
ATGACAATGGGCAACCACTTCGAAGAGCCTGATCAACCGAT
ATTGTATCAATGCTCTGCATCGGTTGATCAGGCTCTTCGAA
AAGAGAAAGAATATACAAGACTGAAAACACCTCCAATAGAT
CCAAGGAAGTTCACTGAGAGCTGCAGTATTAAATAGCACAA
ACAATGTTCCAGAGTTGAAGCAGTAGTACTACCTCCCACTG
CAACAAGTCACGGCCCACAGCAGGAACAAAATTTCCAATGC
GTTCGTCGTGGCCGATGTGCCGAGAAGTTATTCCAAAATTG
ACTTCTCGGCACATCGGCCACGACGAACGGTTATGTGGGCT
CGACTAAAGATGGTATTTTCCTGTAGCAAAAAGGGAAAGGA
GGATTTGCGGACGATCTTTGCGCCTCCTCCATTTCTACTGT
CCTTTCTAGACATCTATACACCTTAACTAACTATATAATCA
ATGTGGGCTCACAATCCGGCCACCAGTACTAAATGCTGACT
GGTTATGTCCGGTCTAAGCGCTGTTGAATCTTGCTGATTAG
AACCTCCAACTCCTCGAGGTCTGAAACTGATTCCGGCAACT
ATTCAAGTCGGAAATTTAAGCTCCCAAATTCCATAATTAAT
TCACAGAAATATCAGTGGTTCGAAAAAAAAAATCTTGATTA
AATTTCAAAATGAAGCTTCGCTCCAAATAGAAAATATATAT
AACTACATTAAATCAATAAACGACCGAAATATGTCTGACCG
TTTGGTGATCGTTAAGGTATCGAAACTACATTAAATCAATA
CCACATTCCCAACCACCAGTCGCCGCTGCCATCGTCGGTGG
ATAGTCACGAAAAAGACTTACAGTAGCATGAACAATGCAAG
TCCTTGTGAGATTCAAAGACCAATCGCTATCGGCTGTGTCA
ATATGAGTTGTTATCTAGATCTGCAAATATAAGACACTTTA
TTCACAAACCAAAATTCGACCGTCAGATATGATCATTGTGA
TAAGGTCAAAATTTTTTTAGCGGTAAACCAAATTTGGAGGA
ACGACGTCTTCTTTTTTCGTCGGCTAAAGTCATCGCCGACG
CTCTCTCCCGAAATTTTTTGCACCAACAGATCGTTGCCGAC
CGTCGCCACAACCAAGCCTCCAGCCGCATGAAGTAGCTGTC
TGACCGTCGGTGCCACCAAACTCGATCACTTTCTCACCCTA
ACTATGAGAACCTTCAATGACCTTGACATTGTATTGAGGAA
CAGAAAACTGTCAGCAACCTCGTGATTAATGGTGAAGTCAG
TAATGCTGGTGTTTTGAACCCAAAAAAAAAAATTTCAATAA
AAAAAAAGAAGAGAAATTGACCTGTGACGTCCTTGTACTCG
GCAAATTTCAAAGCCCCCCTCCGAAAACTAATATATTAACC
CTGCTAGGGTTTACCCTCGACTGCGCCTAACTAGCAATTTT
CTCTTGGCTATTGATGAGTTCGACGGCGGTGGAGCAATCGA
AAAAGTTGGTGGAATCTTAGCGTTAGTCTTATTTAAGATGA
AATTTATAAATATTTCGGGACTTCGAAACATTTCCTGAAAA
TTCCTCTTCGAGAGTTGAGTCGGAAAAAGAGTGCAAGGTGT
CTAAAGGGAGGCTAGGCCGTCACGCCTTATATACATATGAT
ACTGGTTGGCAAAACTGGTTCCAGCTACAAACCCGACCAAA
ATATATGAGAGATCGATTAGCTGTGGCAGGAGTTGAGATGA
ACAATTCGGCCATGTCCCCTCCGCGCTTCAGCAGCAATGAC
GCCCCCATCCCACCGGAAGTCTCCAACGCCAGCTGCCGCCG
GTGCTTGATGTCTTTGTTCTCAGGCCAAGAAAGAAGTTTGG
CAAGAAAGAAGTTTGGTCAGCCCGGCCTAACTTTCTGCTGC
GTCAGGCCGCCCTCCTCGTGCATTGGCGCGGCCATATGCCG
AGGTTTAGGAGTGCGTGAAGCGCGTTCCCTTGGCGTGCTAG
AAATCGCTCGTCGTCGTTCTCTGAGCCCTAAAATTGAGATC
CTCCTCTCTCTCATTGACGTCGTCGTCGAGGTTTGATGTCG
GAGGAGAAGCTCTATCACCGCTGCATGTATGTTTTGGTTTA
TCTAGTAACTCAATTACTAACCTCCGGTGACTCAATTATGA
TAGAGTTCATCGTGAGGCTTCGAGAGCCTCATTATTTGATA
TCTAAGATTAATTATAGCATCAGCAACAACAAGATAAGGGA
GAACCAAATCTGTCCCCGATCGCGAAGTTCAGTTAATTAAG
CTATTCTTTAGAACCAAGGACGAAAAGCTTTATTGATCGAT
CTTTGCTTGCTGCTGCACCGCGGGTTCACCCAGCAGTCGTG
AAGAGGGAGTACTTGTTCGTCAGGCGAAGTTACAGTAACCA
GTAGTCAGCGATCTTAAGCTCTGAAAGAGTCGACGTTCCTA
GGTCTCAATTCTATCCTCGACCAAAAAGTTTATTAAGTCAT
TTCTGAGATCCATCAACATGCATGGACCAAAAGAAAGACGT
TGAAGGTCATAAACTTGACACATCAGCACAAACCCACTAAA
TTGATTAGTCAATGCTTTCCCTGGAATCAAATTTAAATCCA
AGGAGAGGATCCGATATTGGCAGTGTCATTGATGAGGAAGA
AGACGAACTTAAGGAGGTTGCGCGATTGGTACTAGATGAAT
AAATCTAATATCCCAGGAACCATGAGGAATAAAAGTTCATA
TTAGTTTCATACGAGCTGGTCTGTGCTTATTTGATATATAA
CCAAATCTGGTCCTGTTTTCCTGTAAGCTTCACTTTCACTT
TGCATTATGTCGTTACGTACCAAGTGCTTGTTCGATTCAAT
CTTCTCTAAACCCACCAGTCCACCACTAGATTGAGATCGAA
AGTCAAGAATCTCGTCAGCGCGGCCAGCAGAGCTACAAGAG
ACAATTGACTGCTTGTCTTGCGGCCGGTGCTTACTGATTCT
AAGAAATTGCGCTTGACAGGCTGCAACAAATTCTGAATAAA
TACCAATTCTCATAAGCTCTCTGCCTTACCTGAAGACATTG
ATATGTGCATGAATACTTGGCATAGAAAGTGAATGTATAGT
TTCGAATATTACAATCCACCCCCCTTTTTTTTGTTCTCGTT
AAAGGCTTATTTGATCAAACCCCTTTGCACACTAGTTGTGG
TCACGAAGATCAACCTTACACTCGATTAAAGGTTTACAAGA
CACAAAGTATTTCTTTCCTCCTCTAGTAGGTGTACTATGTA
TGGAAGTTTATCCATAATTGCAGAAACAATTATAGAATCAT
CTTCAGTCTTTCACGTTGTGCAGCAAGGGTGTCATCTTCTG
TGAGATAGATACAAGGCGAGCGCTGATGGGTTGATACTTCT
ACTATTCCTGAGTGCAGGTTCGGTGATTCATGCCATGTCGG
TTCAAGCATGTCCTCAAAAGCGTCAAATCCACACTCAAATC
TTCTAATCTGTTGGGTTTCTCGAGAAACTTCCTTCACGAAA
GGTTCTGAAAATTATGAGGACCCAAACTGAAAACTTTCCTA
CCGGGTCCGGGTCGGGTCGGCTGGGAAACCTGGGTTCTCTC
CTGGGTCGGCCGGAGGTGGCCGGAAAAGCCGGGTCGGGTCA
ACCGGTGCCGTCGTCTGGGTCGGCCGGAGGTGGCCGGAAAA
GACGGAGGAGAGGAAGAGAACCCGACCGGTGCCGTCGTCTG
TGACCTGTGGTGGTGTTGTGCGCCGTTTCGGTCCCGAGTTG
GGAAGCTCGGGTTAGAGACCCGGTCGGTTTCCTTCCTTCGG
GGTCGGTTTCCTTCCTTCGGCGGCGGCGACAAGGCGGGAGA
CTTCTATCTCGACCGGTCTCCCGCCTTGTCGCCGCCGCCGA
CCTTGGAGCGCGACTCACGGCGGAGAGCGGCGGTGGTGGAT
GAATGCTTAGAATCCACCACCGCCGCTCTCCGCCGTGAGTC
CCGGAAACTCGCCGGGAATGCTTAGAATCCACCACCGCCGC
GGAAACATGCCGGAAACTCGCCGGGAATGCTTAGAATCCAC
GCGAGTTTCCGGCATGTTTCCGGCCGATTGGGGTGAAACCT
CTTTTATACCTGAGGTTTCACCCCAATCGGCCGGAAACATG
CTCCCTATACCTCAAAAGGTCGCCTGAACATCCTACACAAC
CAAATCCAGCTGCGTCTTCGCACGCACAACTCAAGCATATC
GATGTTACTCACCTCAAATCCAGCTGCGTCTTCGCACGCAC
CCTTAGTGAGATGTTACTCACCTCAAATCCAGCTGCGTCTT
TAAAAATATATGAGCTTGATCACCAACGGTTCATAGGTAAG
ATCATAACCGCAACCAATCACCCGATTAAAGGCTTGGAACC
GTGATATTGGACAGTCAAACCGGGTTCCAAGCCTTTGGCCG
CAGGTACCTCCCATGACCTACACTGACAGACGGACTAGAGC
ATCCTGCAAAAATGATAGTTCAGGAATTCCACTCAAAGTCA
AGAACTTAGTTCAGGAATCACCTCAAAACAATAAAATTCAA
TCCTGCTTTAGAACTTAGTTCAGGAATCACCTCAAAACAAT
TCCTGAACTAAGTTCTAAAGCAGGAATTACCAGTTTTATCT
GAACCCCAGCCACTATGCCTCTGCCTCAACCATGTTGATCA
TAGTAAAATGAAGATGCTCACACGAGCTTAAAAACAACTTA
ACATTACATCTCCATAAATACATCAACTTCAAAAGTCTAGT
CCAAACCTGCTCAACACATACAGGAATGTAAATGTAACTAA
ATGTGTCACACCCCAATTTTCGAAGGATAAATTTTCAAAAA
CCATCCCTTACTCCCTGCGCCTGCAGTACCTTCAATAGTCT
TATACGATTGGCCCAAATAACATGAGTATTTGCAAGTTGAG
GAGTTGGGTGGTGTTGCAGACTTGTAGAAATAATGGAACTG
AGTATCAATCCCTCATCGCTCGCGTAGTATCTATCTCGACA
AGAGCGTTGTATGGGATTTCCACTAGCAATTACAGTTGTTG
AAGTAACAGCAGTTGGCTGGCTGCACCAATTTCTGAAGCAA
CCAACTTATTTCTGATTGTCCAAGAGCTATATCATCGAAAG
TGCAAACCTTTGTGAACTCACCAATCGAAATCTTGCTAATC
AATCACCTGTCTAGCAAGGTCTTCCGGAACATGAGAGCTAA
AAACATCTCAAGAAGGGATTCGGATTCAGACCAAACATCAT
AAATTCGTGCAGGCAATCAACTGCAATTACTTCATTTTGGA
AGAAATGGCAAAAATTTTGGCCTTTTTGAAACACTAGTATA
CGGAGGATGTGGGAAAACTACATTGGCAACAAAATTTTGTC
TTCACATCTCTTATGCTATGCGCTTTCAGGATATCCAACAA
AGGACTATACAATATTTTACCCTTAGCCCTGAGAAAATTGT
AAACTTAGCCACAGCCACAGCTGTGGCACCAAAACCGAGGT
CAGCCAAATAAGCTCACAAGCAGTAGCAGCCATTGCCCTAT
AGGGAAACTTGATCCTCAGGCTGAAAAATGTGTATTTTTAG
TCTACCTTGATAAATGAGTTCGCTGCTTTCCTCAACAAAAA
GGAATCAAAATAATGCTGCTCGAGTGTTTCAACTGAAGCGA
AATTTTCAGTTTTTCTGAGTCTTCTAGACATCTTTGGGATC
AAGACTATCTTTGTAAAGGTCTCGAAAAAGTCCAACTACAT
GCCATTGACCACGCTGTTTGCTAGAAAAACTGAAAGAGTAA
GGAATCTGGGTAATTGGTTGCTGCAGGGAAAAGAAGACGTG
TTCAAAGAGGAAAAGGGTTGCTGCGGTGACAATGATCATGA
TAGGCATTTTCTGGGTTTTACAGGATTATGCTTGATGGTTG
CTCTCTCCTCACCAAAGTTGCAGCAGCAAGGTCCTCGCTTC
AACTTTGTAGGGCAACTTAACCGCAGTTGCGCAGAGAGAGG
CATCTTCATTTAAATGAAGGCGCAAAGAAATACCAGAAGTT
TTGAATCATATTGGACTGCACTAATGAAGAAGTTGGAATCA
ACGTGAAACCGCTGCATCGCCTGTAGCAAGACAAAGTGACA
AGATTGTGCTATCCTGTTTGCTGTGAGACTAAGTTGTGTAA
ATTCTTTAGACCTGGTTGGTCGTTTGAAGATGGTGTCTCCA
GATTTGCAGATCAAAAATTGCAGCTGCATTTTAGTTCGACA
TAGCTTCATCATGAGGAAGGCTCCAGTCCACATTCCTTCGA
AAGAAAGAATGGGAATCGCTCGCAAAATAGCACGAGGTTTT
GGGTGATTTTAACTGTCAGGCTGCAGTTTTCGATGGTTTAA
CGAATAGACACGAAAAATTCCATCCGCATCAATTCTCATAA
GAAGAGCAAGCTGGCATTGTCCGAGACCAGTCGACCGTCTC
AATTAAAATTTAAATCATGGCATTAGCTACTGATTAATTGG
TCTCTGTCTCTGCTGGGATTCGCCACCTTTAAAAAACACAT
GCAAAGAAAACCCCAGTCTTCCAACGATTTGATTACTTGAA
TTTTTTCTTTTCTTTTGAAGCATCAACATCAAAAACCCTAG
CCTCTAACTTCCCGAATTGCCCCCCAAACTCATTCTTATTT
CTGCCAGCATTCCTCATTCACCTTTTGATCCTCTTACCTGT
CCACGATCGAGTGGAAGCCTCCGAGCGCGAGTGCAAGTTGG
TTTATGACATGTAACAAATTCAGCGACTCAAAATCTAGTAT
TCCGACGCCGTGCACGCCACCGCCGCCTCATCCTATGCCGA
GTTAGCTAGATTTAGCTCAGCGCCAACCCAACGTCATTGGA
GGCCCAGAAGTGTTAGCTCGCTCTGCCGAGTGTAAAGCCTA
TATTTGCTTATTCTATGGCTCACGAAATCATTAAGCACGAC
ATCTTCAATTGAGTCCTTGGCATCAAATTTTTTTTTTACCG
ACGTGTCAATCATGTAGAGACTGAGACTCAAACCCTAATCC
AAGTTCCGACCAATATTCGACGGGTGCTTTATTTCCGACGA
TACAATTGGGAACAATTTGTCGGGAAAAAGTTTTTCGACAA
ATCAATATGTAGCAACATAACCTCTAAATTCAGTTTTTGTT
ATTCTTATGGCTTTTTTTTCCCTCAAATTATAAGTTTAGTT
CCTTACATTTCGATGCTCGTCGCCAAACGATGGATGAATTT
TTGGCAACGAACGGATTTAACCCTTTTGGAAATATGAGTCC
CAGCAGAGGCAGCATGACCGCGGGAAAATTTTCAGCGGGAT
GAGGGACATAAAACCTTGACCTCGAGCATTAGTACAACTGT
TCCGACCACAGATACGTTGTCGGGAATAAAAAAAATATAAA
CGTCAAGTGCTGACTGCAGGCGCAATTTCTTCACCAGACTC
TGGTATACGTCAACCGGCTGCATCAATTAGAAAACGTACAA
CGTAAACTAAGGTACAATTCCTGCAGTATAGTCGAAGCAAT
CACAAGGTTGATGGTTCCGGCAAGAAGATTTGTCCCATCAC
CTAGCCTTCGGGAAAGCGCTCGCGCGTGTGCGGAAGTGCTG
GGAAAGCGCTCGCGCGTGTGCGGAAGTGCTGTCACACCCCA
AAAAATCACACACATATTAACCTTAGTAACAAAATACTATA
CTCGTCGCTGCCGTATACGGCGGTTCCGATCGAAAATGTAA
CCGGCCACCATCTGGACCGCCACCGGTCCCATTCGACTCCC
TCGGACCTAGCTCTGCTGTCCGGCCACCATCTGGACCGCCA
TAGTACTATCAAGGTGAATACAGCTGCAACCTTTGTTGTTG
TACCTTCCACTCCTGCACCACGCTGACCAATGGCATATACT
TGAACACCCTACCCTCCAGCCTGAGGTCGGGTGCAATCCCT
CATGGCCTCCTCCTGCTTAACTGCAAGGGCACTCTCAACCG
GTTTCTTCTCAAGGATGAGGCACGGGTATGGTGGAGCAGGG
ATCATCTACTGCAACTGGCACCGGCACCTCCAACACCACCT
CCACAAGTGGTGCCCTACCTCTGCCTCTGGCCCCACCTGCC
CTCTGGCCCCACCTGCCCCTCTGGCTCTACCTCGGCCTCTA
GAGCTTATGATGGTGATCCGCTGCAATCGAGCCATCACTTT
CAACAAAATTGAACAAAAAACCTTGCCACTAAGCCTCCGCC
TGCGGTTCCGATCGAAAATGCAGCAGCTCCCTTTCCGGTAA
CCAGAACGAGGCCAGCAATACCCAGAAGACCAGTCACAGAT
TTTGAACTTTCTGCCAATTCCATGTGCATATTTTTTCTTGT
TATGCCAACAATGGCTGCAGCGGTAATTCTGAACTTGCTCA
AAGTTTAGCACTGCTTGCTACGGTAGGTTTCAGGACTTCAG
TTAGATATTGTAGTGCATAACCCAAGCCTTATGAGGAAAAT
CATTGGACATCTGCAGCCCACTCGAGTTGCAGACGTATCAG
TGCATATGCTAACTATACCTCAGCAGTTGAATTCTGGCAAC
TGATCTAAACCTAAGCCCGTCGTCGGCAAACCTATTTAACG
CTCTCTCTCTCATCAGGCATCGCCGACGACGACGGTCGAGA
GGCTGCTCGATCTCGACCGTCGTCGTCGGCGATGCCTGATG
CCGACGACGACGGTCGAGATCGAGCAGCCTTTGATGAGTCG
GTAAGGTCTAGCAGCCTCGTCGCTGTCGGTTGGCATGGGAT
GTCTCCCTGCCTCCGTCATCCGCCGCCGCTCTTTTTCTCGT
CAGAAAAATAAAGTTTACTACCCCTAGTAAACTTCTGCCGG
GGAATTTTTCGGAAATCTCACTGGATTTTTTTAAATGTCAT
CACCAGTGACCGGAATTTTTCGGAAATCTCACTGGATTTTT
CGGTCGCCGGACTCCAAACTCCGGCCGCCAGAATCCGGTCA
ATCGGCGGCCGCATTCCGGTCGCCGGACTCCAAACTCCGGC
GGAGTCCGGCGACCGGAATGCGGCCGCCGATGACTAGCGCC
CACCGGGCTCTGGCGCTAGTCATCGGCGGCCGCATTCCGGT
TTTGCCGGAAGCACACCGGGCTCTGGCGCTAGTCATCGGCG
AGTCGGCCCTAGCCAATTTTCGGAATCAGCTAGAAAATTTA
GGCTAATATATACGAAGATGCAGCAGCAACAACAATATGAA
ATATCTCTTCCTAGCAATTCCAGCCTTTCCAAGAACCACCA
AGACACCACAGCAGTAATAACCTTGGCAGTAGTCATGATTA
GGTTATTACTGCTGTGGTGTCTTGCGCAACGGCGTTGATGC
TCAGGAATTATATGCACAAGCATCAACGCCGTTGCGCAAGA
AGTTGAAGGTGTTGATTTTGCAGGCGTGTTGAAGACTTGTG
TCATCGAGCCAAGTCGCCATCGCTTGGAAGCAGCCATGAAA
TTGTTTACTAGTCTAATTTCCCCAAGCAAACTCAAAATATA
ATTAGGCTATATTTACCCCTCTGCAGCTGCTGCAAGCACTA
ATTTTTTTTTGTAGTGCTTGCAGCAGCTGCAGAGGGGTAAA
GCGACGGCTCGTTGTTGTAGCCAAAAGCAACGGCCACGCCC
TGACACTGATGGAAGCCAAGCAGTAGCTACTAAAGAATCCC
TGTTGGAAATGTTGCTCAGGCAAGTGCTTTCCCTCAAAAAA
ATTGTGATTTTACCCGTTGTCTACTGCAAACCCAAGTTTGT
CACCCTTCTCCAAGTGTAGGCAGTGCCAAAAACCTAATTCC
ATTTGGTGTTTGTTGTCTTTCTGGAAAATTTGGGACTTTTT
TAGCCATAGCCTATAACTTGCCGTAGCCATTAATATAAAAG
CACGGTTTACCAGTTGCCGTCGCAAACTCCTATAAATTTAG
ATTTAGCGACGGCATGTTTGCTGTCGCAGCGCCGTGGCAAA
CGGCATGTTTGCTGTCGCAGCGCCGTGGCAAATATTAGACC
CCACGGCTTAGTTTTGCCGTCGCCGTTGGTCTAATATTTGC
ATTCCAAGCAATATATATGGCTTCAACAAAAACAAACTATT
AAAAACAAACTATTCAGTTTCAATAGCACTATTTTGACAAT
ACCCAATGATGATCAGGAGGCGGATGCCATGAGACCGGTAT
CATTATGTCTTAAACGATTTCGCTCAAAGCATATACACCAT
TTTGATAGAGGGGCAAAATCCAGTAAGCAAAGAGGCATTGA
AAAATCAGAGTGTGATGTACCTCGATTGAAGACTTTTTGGA
CGTCTTCGCTCCACCATCTGCTGTCGGAATAAGCTATTAAC
GACGTTAGTTTTCGTCTTCGCTCCACCATCTGCTGTCGGAA
CATCAACCGCTACCATCGTTCCGATTTCAATCTCAATTGTC
GAGTTCAAATTTACTCTAGGCACCAAGAGTTGTCCAGCCAT
TAACTAGGGGATACACCCTGCTAGAAGAGCGAGTTGTGACT
CTCTTCTAGCAGGGTGTATCCCCTAGTTATGGTTACAATCA
ATTTCTGGCAAGACCAAAACCAGTAGCCACAATTGGATTGT
TCAAATGAATCTCGCGGAAGCAAGAAAAAGTCGTTTACAAA
CCTCCTTACAATGCAGTTAACAGCTCCTATTGACTGAATTG
ATGCTTCTTCCTCTAGCTAGCTAGTGCAATGAACATGTTTA
AACTTGGCATTACTTGGACGCGGGGAAATGTTCCATGCCTG
AAACTCGGGACTGTTTGACGCGGCTCGTGAGGTGTTTTGTG
GGCCAACTTCAGAAAGAGGACCTTGAGCTTTGTGGCATTCT
TTTCCGTTTTCTTGGCTCTTCGCGGTCACATTTCATAGTCT
CACTGCTCCATGTTCGTCGTCGTCGGTGACAAGTCACGTGA
ACCACGTTCTTCTTGCAGTACTCGATCTGGGCATTCGTTGA
CCTCTCCCGAGCTCACCCCGCGCAGCCAACTTCCGCTGGAG
CTCCTTGCCGGAAAAGGGGGCTGCTGCATCGTCGATCGGAA
GCCACCGTATATGGTGGTTCCGATCGACGATGCAGCAGCCC
CTATGGTTGCCGCCCCGTCGCCACCGTATATGGTGGTTCCG
TGATCCTCACCTATCCTCACCTGCAGGTCTAACCCCTGCAC
GAAGAGACCATTCTTGCTTGCGGAGCTCGGGGACTAGTAGG
CACCTTCGTCTGCCGCCGTTCGGCCACCACAGACCGCTGCA
CGCCATATAAAACGAAAACCCAGCCAGAAAAAACCTCCCTC
GAGGTCGGCAAGGTGACTTCCCGGTAAGGTCTTGGCCGCTT
CTTCCCGGTAAGGTCTTGGCCGCTTCCGAGTACCGTTGTGT
GTAGCTTGTATGTCGGGCTTCGAGATGTACATGGTGGTCGG
TCCAAGTTTTTCTTGATCGTCTGGAACAATGCTTTCGCATT
ATATTAATGACGATGGGAAGCGAGCAAAACATGCACGAGCT
ATCAGGAACCGGGTCCGGATCGAGATCCACTTTAGAATTTG
TTAGATAGGGGTAGCGGCGACGGTTAGCGTTAGTGACACGG
CCGGTACGACTACGCTCGACCCAAGTTACAATAAATGTTAT
GGGTCTGGTTGTGACAATAACCTTGGTAACGATAGTGACGA
ATGTGACATTTTCATCCTGGCTCCACCGCTGCAAGTCATGT
CAGGATTCACCAAATGACTGCGTGCAACTCCCTTGGTAATC
GGACAAAGCCATATTCTTTCCTGGAGCTCCTCCACGCTGCA
CTTGGGGCTTTCGTGGAAAGCGGGTTTTGAATGGTGCCATT
AAATGTGACTTAGAAATGAACCGTTTGAAATCCCACGTCGG
CAAAATCAAAGTTTTACTACCCCTAGTATTGAACACAGTCA
GCGGCGGTGAAGTACTGAAGCAGCGGCAGCGAAGTACTGAA
GAAGATTTTTGGGTGTTTTGCTCTAACAGATTCCTTAAAAC
TGTATATATATCGGTCATGCCATTAGTTGCTTTTTTCGTTG
GGTGTCACCAAGCTTCTCCACTAAGAAAATTTTGTTTCTTG
GCGTGTCAGATAGGATGACTCGATTGCGTAAATAACTCATT
CAATTCTTTACCTGCCCCGCCCCGACCTCCGCCTTTCAATT
TGTTCACGCCCTAATTCACTCGGAGAATTAACAAGAAACAA
GTCTAAGCTTCAATTCAAAACAGTAGATAGGACATATTTGA
CTGTTGAAGTTTTACGGGCGCAGCAGCAATTTAACCTTGGT
CAAATCAGATCCTAAAGCGTCGCGAGGAACCATCCTCATTG
AATTTGACAACTTTCTTCGGCTGTGTCAAATCTTTTTTGTT
AAAAACAATTAGATCGCCTACGAAAACAAAGAAGATAATGT
TAAGGGTCTGGACACGCCTTCGTTGCTTCACAAGTCACTGA
CTGCGTTTTTCTGTTATAAACATGAGCGGTTCAAGTTCGAC
CTCGAGATTCTTGATTTCTCCTCGAACAATTTCACCCTCGA
TTCCATTTCAGCAGTGAATTCACGATCACCTTGTCCACTGA
TCTCATCGACCAGGACGTTGCTCGATTTCATGTCCCTATGA
CCTGGCTTCCAAGTTCTCATCGACCAGGACGTTGCTCGATT
ACGTCTTCCTGTTAGCAGCTCGAGCAATACTACACCATAAC
GCGCAAGCTACCTTTAAGTGCTGCAACAGCTCAATCTCTAG
CTTCTACTATCGCCCCGCCTCGCCAAACACTGTAGACCCTT
AGGGTAGCGAGCCCTGGCAGCGCGCGAGGTAGAATTTGGCA
GGCGACGTTGTAGGGCAAACCCAGAGACAATACCAGTTGGC
ACTCCATACCCAAATATTGGCTGTAATTCCATGCATAACAC
TGCTTTAATAGAGCGTTCTCCTCGAGCATCTGCAGATATCA
AAGTTCTCTACCTCCCAAGTCGCTGAGTAAAACAATTGCTT
CTAAATTTTGTAAGTTTAAACCTTGTCATGGGAAACATCGT
TATATGGCGCATTGGAAATTCACTAACTATTATCTAGAAAG
CCTCAGCTAATCTCTCTACGCGTTTCTTTACTCGGCAGTTG
GAAATATAGAGATTTCTTTGCGAAAGTATCATACATGGGAA
GACCAAGACATCGGTGCTCGCAGCTGCAGGAATGTAGGGGA
TCTTCTTCTTCACCTCCTCTCTGCAACACTCTTGTTTGCCC
AGGAAGACGCTGCACGGCCTCGCCGGAGAACGACCTCGAGA
GTCAGATTCCGATGACTTGCCCGAATTGCTTGTCAGATTCC
GTGCTTTAAGAGTAGCAACCCAGCCTCAAACCAATGAAAAC
TAACGAAACTCTTCCGTGTTCGGCGAAAACGGTCTTCGTCT
GCTTTTCAAGGCTCGAGGTCCGAAATTCCCCCTTTAATTGT
ATCCTCTCCATGACCACACACCCGAGACTAGAGCACCCCCT
GCTGGATGGCCGAGTTTGGCCAGAAGAAGTTTGAGGGAGAA
GCAAGGCCCGCAAGTTACTGCTGCCGCCGGCGGTGAAGCTT
GGAGGTGCGTGGGGCTCACTCGCCGCCGCCTGTGGCGGCGC
AAGAGAGAAATAAGGAAACGCAACAATTCACAATCCAACAA
GTCTTTGTGGTGATTGTGTGCATTAGTAGTGAAATGGTGCC
ATCCCGACCTGTTTCAATCCCCGTTGCCGCCGTACACGGCC
CAATCCCCGTTGCCGCCGTACACGGCCGGAAAAACTCTCTG
TCGGGTCGGATTGCGAGAATCGAACGCCACAGTGAGGTTGG
GAAAAAAACCTGACCGGTGCCGCCGTCTGAGTCGGCCGAAA
ACCGGTGCCGCCGTCTGAGTCGGCCGAAAAATCTGGGTAGG
AAAAATCTGGGTAGGGTCGGCTGGGAAACTCGGATACTGAA
AAAGAGGAGAGAGTGAAATGCGGGAAAAATGAGGGAACCCT
AACAGAAGTGTTGTGGCTTTCGGGAATTTTTAGTATATCTA
TTTGAGGTTCGAAGGAAGAGCGGAAGCGTTTGGACGCATAA
TTAGACATGCAGGTGTTGATCAGCAGGGTTGAGGCAGACGC
AAAATTCTGCCGCTATGCGTCTGCCTCAACCCTGCTGATCA
AACTCCTGTGAAATCAGTGGCGCCCAAGCAACAGACAATGG
AAAGCTTTTACCATCAATAACAGCAGTATGTTTGTTGTCCT
TTTCTTAAACACTGTTTGCACTAGAAGTGTAATATGATATA
AAACAAGCCACCTCCGAGCGCTCCAATCCTCTTCAACGTTC
CTGAATTAAGGGCTCCCAACCGCCGCCAAACAAGCCACCTC
TTGGGGAGGATGGTGGTGCTCTGGCTCTAATTCTGGATTTA
TCGGATAGTGGCGGCGCCGTCGGAACTAAATCCAGAATTAG
TTGTCTTTGTAGTGCTTGCTCTGATTTAAATCGTACTATGT
CCTATAGGCACGGCAGCACACCCCAGCTTTTTAACCAAATA
AAACATATCAAATATTTGGCCGCGAAATGCCCACATAATAA
TTGATAACACGAAGAGTGATCGGTTAAAATTGAAACCTTAA
CCTTGGTGTCTTCCTTCGTTCGATGAGTTTGGGTTTTCTTC
CTCCCCTCTTACCCCCCCCCCCCCCCCCTCTTTTTTGCTAT
GACGAGGAGAAGAGAGGAGGCAGCGATCTCATCATTAGAAC
TTTCAAGACAACTAGGGGCACTGGAATGATTACTATTCACT
TATTCATCCTCTCCCTCGGTCTGCCTTTCTCTTTGTGTTCT
TTGGTGGCCTATATGAGAACCGCCAACTTCCCAACCAGCCA
GTTCTCCAAGCATAAGCGATCGGCTTCTTCAGCACCTTCAT
TGAAAATATCTCGGATGCGTCGGCTGCAGTTGTCACTGGAT
TTAGAAAACCTTTCATGCATCAGGACTAAAAAATAACAACA
AAAGAGTTACCAGACATTTCCCTGAAGAATTTTACACCAAG
CTTTTGCGACGAAAATGATTCGCAAGTATTGGTTGCTAGAA
TTACTGACAACAGGGTGAGTCTGGACTTGCTGTGGCCACAT
GAAAGAATTCACTCAAATTCCAGCAAGTTCCAGTTTGCCCA
TTCCTTGCAAGTTTTTCTTCCATCAGCATCTTTAACCATAT
AGATATCAAGAAACTTACTGCGGCTTCCAGAAGTGAACGAA
GTTGTTAATTGTCCTGTTTGCGCTGGTTGTTCAAATTATTT
GTATTCAGCTGCCGCAGACACGAATGCTGGCACTGCTGAGG
GTGGTTTCACCGACAATATACCTAGAGTATTTCCAAAAGGC
CAGAGCATAGAACTCGCCGACTGTGATAATCTAACTGAAAT
ACTGTGGGAACGAAGTCAATCAGCATCTCCCCGAAACTGAC
ATTCAAGAACCCTGGAGCTTCGGCCAGTGAAACACCTGAAA
AATGGCCACGTTGGCTGGGGCGCCACCGGGGGCATTCAAGA
GAACTCGCGCTCTCCGTCGGCGCGTAGGGTCACAAAGGCCA
CTGAGGGCCACAGTGGTAGCCGGAGGTTAGGGTCGTAGGAC
CTTCACATAATGTGAAATGACAAGAAAAATAATCCCAGGAA
CACTTAAGAAGGTTGGTTACCAGGACTTGGACATAGTTATC
ATCGTTCCAACATCACTAGGCTACTCGACCAAAACCTCCAA
TGAAGCTTCCAAATCGAGCCCGTTGAAGCTTCCTCAAGCAT
CACATCTCAGGTAACTAGCGCACCGACTGCATATTTGACAA
TACAAATCAACAAGTTCTCTCGCTCAATCTAAATCTAAAGG
GCTCCCATAGGCAAGTATTCCGCAGGTTATTTGTATGACCT
CATACACTAAAGAGATATTGCATGTGGAATATTCATCTTCA
TTTACGGACAAGAGTGACGTCTATAGCTTTGGAGTGGTCCT
AAAATGACTGCCGTATTTTCCAAGAAAATAAAACCTACTAA
GTTCTTGTTGTCTATGAGTACCGGTACTTCAACACCGCTAG
ACCGCTAGTATCAGAAGAAGCAGCAGCACACTCGTTAGCAC
AAAATGGTGGTTTACTGTTGCAGCAACAATTATCTACAGGT
TGAAAGTAGGAAAGAGCTGCCGCAACTTGCATAGAAACTCG
GCCACCGTCGTGTTGGTCCGCCCAGTCACCCTCTTCTTTGT
ATTGTTGTTTGACTTGATTGCAGTGGTTGTTGCTTTGCGCT
GTTGTTGCTTTGCGCTTTTGCGGAAAGAAGTACCCGGTGAA
TTGACACTACACATTCTGGGCTGCAAGGAGAGGCTATGATT
ACACGGATAAGCTGATCAAGCGCCATGAGTATGATGAGTAC
GTATGATGAGTACATGTTGGCTGCAGTCCATCTATACTTGG
TTCTTAGATAGCCTTCGTTTCTGCAGCTGATCCTAGTTATG
TAGTGTCAAAGCCTCCGCTACCTCTAAAAGCCCCATACACC
GATTTGGGCCGTCACGGTTGCGTTGCTTGTCCTGCATTTGT
CCTTTAATAAAGAAATGTTGCACGCTTGACCAGGTATACAA
CCCACTCTTTCAGGAGCTCGCATTGTTAGAATTGCTACCCA
ACTTCTTATCAAGCTGTGGACGAGGAGAGCACCAACTTACT
TAATAAAATGGCTAGTGCGGCTGCCCTTAAGCCTTGATAAA
GTGACATACCAGAAAGCTAACTCGACTACTGCGAAGCATGT
GGGAAACTCGTTCAAAGGCACGCGAAAAGCGGCAAACATGC
GTTCAAAGGCACGCGAAAAGCGGCAAACATGCAATGCTCTG
AATAGCGCTGATAGCGGTGGCAGCAGCAGGCCACCAACTGA
AACAGCTTTGGCTATGGTTTCAGGAGTTGCTGCTAGGTTAA
TGTCTAGGCACTTCTCCAAGCAGTGGTAGCAGCCATTGCGG
AGTGAAACAATGAGGAATTACAAGAACACCCTAAAACCTAA
TCACCGTCACCCTTAAGCACCGGGCGATTCGCTTCCTTGGC
CTGCACAGCTGTAAAATCACCCCCAAAAAAAATTCATCAAT
CAGGCATAGATCAATGCTTTCTGAAATTAGAGGAAGGATAA
GAGAGACACAGAAGAATAAACTCGAGCAGTCGGTTTGATAG
CTGAGATTCAAGTAGCTCGCCTTTGCTAAAGAGAATGTGAG
GGCGCCATCAGCATGGAATGCGTTGCCTTGGCATACCAAAC
TCTTACTTACTAAGGACACACCTCTGGTAAAGGTGGACAAG
CCACCGTCCAGCCACCGATTCGACCGCCGCCGGTCTCGTTT
AATTGCATGGGTTAACATTCCAGTAGAAAGTAGTAGCAGAT
GAATCTCACCGAACTCTAGTCACCGGTTGCCTGATTTCTCC
GTTGAAGCTGAATTGGCGGGCTGTGGCTGAAATCGGTGTGA
ATCTTGATTGAGATCGAGATCGGCCGAGTTCCTCTGCTGCA
TCGAGATCGGCCGAGTTCCTCTGCTGCATATCAATCCGATC
CTTTGTCGTCGTTGAAGCATCGGCGTTGTAGTCGTCGACAT
TCGACACGCTCCGACACCGACGCTGATGCCGACACCGACGC
TCACATTCACGTTTTCAAGTCTTATCGATCCCACTGCATGG
TAGAGACCACTTGGGTCTTCCGATCGAACTTCCATTTTGTT
CCCGATCCGGACCCGTAGAACGGTGAAACATGCAACATCAG
TTGTGTAAAAATTGATGTCTCCCGATCCGGACCCGTAGAAC
ACTTTGACACACATTTTCAGCCTTTAGATTTTAAAATATTC
GACAAGCTAGTTGAGTAGCTCTCCGACACATATGACTAAAT
ATATTATGAAAGCATTTGTGCGTCAAGACATTGATATCATA
GCATTGGTGCCTTCACTGCGCCCTGTTGTATTCATTCCGGC
TTCCGGCAAAAAATGTGTTGCGGTTATACACTGGAACCCAA
GGATTGAAAGTGGTGGTTTACTCCAGTAAATGGGGCAAATG
GCATGTCATACTTGTTTGTCCGGTATGTTGTATCGAATGTC
CCCAAAAAAAATTAGTAGCTCTGCCAGTTTCATCGCACTGG
AGCTTCTGTTAAATTTTTTGCTGCATCAGGCATACGTCTAT
ATAAAATAGTCACATCAGCTCGAAGAATGAGGATGAAGTCG
TATTTTATGGTTGTGGATGTCGCTAAACACAGAAACTTTCC
ACGGGTGTGAGGCCAGTATGCGGGTTCTTTATGACAAATGG
TATGATCCTCTTTCTGAGTTCGCGTGACATGTTTACCTTGA
TTTTGAGACATTGGAAGAAGCAGGAAAATATTACGAAGATT
TTGTTAATAAACGTCTTAGGCTAGTTTAATTATATACTGGT
CAGCTAAACATACATGTTTGCTCGATCAATGGCAGTTCCGG
TCCGCTGCTCGATGCGACCGCGCTGGTGAAGAAGCATCGAC
CTTCACCAGCGCGGTCGCATCGAGCAGCGGAGCTCCGATCT
GTCACGCAACACACTGGCGTCGCCGTTCTCGCTTGGTTGCA
GGGGTAGTAAACATACAAAACAGTATCTCCAAAGGTCATAA
AAACACAATTTCGAACTTAACGAGGTTTCTAAATGGGAAAA
CGACTACCCCATTCTTTCCGCGCCAATTCTCTCACTGACCC
ATTAACTTGAACTCCATTTGCATTGGGAACATTTGGTAATT
CAATGGGATCTGCTCTGGCGCTGTAGTTTTGATGCAAAAAA
TCTTTTCTACAAGACGGACTCCCATCGAACTATAAACTCAA
AGATTCTCGCATTTGGCTTTCGACAAGATGTTTTCCTTGCC
TCCTTGCATCTTATGTCGCTCATTGACAGGAGCAGAGCTGG
GTTCCCATTTTGCCTTAGTGCAGCTGCATTGTTACCTTGCC
CATTCCCTCTACTCAACTGACTCGATCTTTGTGAAGCCCTA
CACCACCAAAAGTGGTGATGCGCCGCCACTTGTGCCGCCAC
CTGACCCTATTGTGATTCCTCGTTCAAAAGTAATTAGGTCA
ACAGCTACACCGCTCACCTCCTGCAAGGACCCAAAACTAAT
ATTTCTAGCTAGATCCACTCCAGGAGCTGCAGTGCTGGTCT
CCAGGAGCTGCAGTGCTGGTCTTCGCTTCTAGTAAGCTAGA
ACTACAGAGCGTTGCACCTCCTCTAGCGACCCTTGCATCGT
GTGGTCACTGAGTCTTGCATCACCAGTATTTGCGCAGCTGT
TTGCATCACCAGTATTTGCGCAGCTGTCTCATCTCGATGAA
CGGAAGGGCCCTAATTCGGGCGCCAGCGATGGTCCAGAGCT
ACTCGCATGGCGTGCTTCACCGCGATTTGAAGCCGTAGAAT
TGCTTATAAATACCCAGAAGCCCTAGCTAGCTTCTTCATCA
TAAGCTTACAAGTTGTTTTGCGATAGTTGTGTTCATTTCTC
GCGAAGCGCAATGGTGTAACCGACTCAACCCAAGCTTTTCT
AGCTTTTCTCGAAACCTGGTCTGCAGCATGTGGCACCTCTT
TCAAAGCTGAACCAGTTGTTCGCTTGGCCTAATACTCGGTA
CAAGATGTACTCATTCAAGGCGTCAAAGTCATTGCTGCTGG
GGTGTTTGGGCTATTGCCAGCAGCAATGACTTTGACGCCTT
GGCAATAGCCCAAACACCGACGGCATCCATGTCCAGTTCTC
GACGGCATCCATGTCCAGTTCTCAAAAAATGTTGCAATCTT
TAGAGGAACATCAGCAACAGCAGTCGCAATAAAACTTGATT
GAAAACGTGAATTTGACTTGCCGGAAGCAAGCGATTCAATC
TATATCTTTTTCCTCATTGTCATTAAAAAATAAAGAATCGG
ACCTTGGACATCTTCGATTTCGCTTTCACTTTAGGAGCCTT
CAAGTGATTTGTCGGTTCATCCAGAACTAGAAGAGTAGATG
AAAAACCAAGTAAGCAATTCCCCTTGTTAACCACTAATCAC
CATCCTGTCATCTTGTGCCACGTGTAGCTGAACATGTGTGT
AATTGGGTTTAACCAGGGGGCTGCATCAACACAGGCGTTGA
AATTCCGGTGGTTTTGGTGGCGGAGCACCAGCTGGGCCTGG
GAGTTTGCTGAAGGAGGCGGCGGAGAGCCACCGTGACGTGT
ACGTTCGCCTGACTCGGATCCGCCGACGTCGTCGTCGTCGT
CACCAAGCAACTAGGGGCCGCACTGGGGTGATGCCGACCCC
GAAACTGTCGGATCGATGCTCCGAGAAACATTACTTGAGAC
ATCATCAAAAAGGTGTGATGCGGCAGGAACTCAGAAATTGT
GCTCTGGTTTGGGGGTCTAGCGCGAAACACAAGCCCCAAAG
AACTCCAAGGTAGATGCTCTCGCGAGACTCACCACAGCCCC
CGACTCCTGACGCATTGTTGCTTGTGCAGTTATAGGACCCG
GATGGCTTGGCCGGAATGGCCTCCGGCGAGTAGGTAATGAC
TTCCAGAAAGTTAGGTTCTACACGCGCAGTTCCAAACTCCT
TATTGTCCTAGTCACTCTACCAGGGATTAAAACTACCAAAG
TCAAATATGATCACCATTCACCATGAGATTAAACTCATTTA
GATTAGGTGGTCACCAACACCCCCAAACAGAGTCAAAATAA
ATATAACTTCGTAAGCTTTGCGATTATAACCCAACCCCCAA
GATGATAACATTATCAATTCCAGGGGTATTTGCTTTAATAT
GCTTTTTCACAGCATGGCGTCCACTGCAAAAGACAAAATCA
CTTATAGATAATTTACTACACATCAACAAAGGAATTTCAAA
TGAACTGGATTCTCAGGTTACCTGTGGAACTCTTGGTCTTT
TGTAAGCTGAATCCACTGGTCCCGTTCCAACTGAACATGCA
AATTACAACACGAGTGGTGGCTATTGCATCTATTCCTTCTG
GAACGTCCGTTGAGATATCTCACCAGCGACCATGTCACTGT
GTCCATTCCTGCTCCAATTCCACTGGCACCAGAAGACAAAT
TCAGCAACCACTGCTACCACCGCCGCCACCTCCACCTCCGC
ACCTCCGCCTTTGCCGCCACCGCCTCAGCAACCACTGCTAC
GCAACTATGTTTAGAGCAGGCTGTAACTATTTTGGAACCTT
ATAGATAGGCAAGGATTGGTCTAAAAGCCACCAGTAGGTTC
TGTTGATGATCAAATTGTTGCATTAGGAATCATCCTAGAGA
CTCTCTTCCTCTTCCTACTACCTTCAGTTTGGGTAGAATCT
AGGGGTTTCAGCTCCTCTTCCATTGGCACGATCCTTGCCAA
GACACCTCCAAGGCCAAGCTCGCCGCCATCTTCTTCCCGGA
GAGAGATAGGTGTTGGGATTCGAGAAGAAAGGAAGGTAATG
TTAACAGCCTCCACGTGCATCGAGTTTTGCATATACCCTGC
GATCCCCAATTCAACATTACCTGCAGCGGTACATGCACTCA
GTACAAGGAACTTTGGGGGTCTGGGAGTTTTGTTCCGATGT
ATCGTGCAGTATTTATTGTCCAATAGAAGAGATATGGAGGA
ACTACACGAACTCCAGACTTCTTCACTTGCAAACCTTGGCC
TTGATGGGATTCGCGTTTTGCGCTGTTTTTGCTGTAGATCA
TTGAGAAAATATGCCTTTGACAGAAAATTCCACTTGGTCAC
ACTTCGACACGAGGTGGAAGCTTCGGCAATTCTTCAAGGTA
ATGGGATTTATCCCTGTTGTCTGCCCCATTAAGTTTTCATT
TCCGGCAATTTTTCAAGTTTCGAGCAACGAGAAAGAAGAAG
CTACATGGAAGAGGTGTAGGCGCCTGGAGAAGTGTTTTGTG
TGCAAGAAAAAAGTGGTCTGCTGCAGTTAACAAAAGAAGCT
AGTACATAAATTATAGCATACAGGGACAACTTTTCTGTTAT
TTGGGTTTTCAATCATCGATCTGGGACAGTTTAACTGAGTT
ACAAAAACTTCTGATCAAAACCAATTTTGGGCACCTTGAGT
GAAACATGGGTTTAGAGTTTCGAGAAGAGGGGACGGTAACG
TGGAACGATGAAGGGTTCGTCGCTGGCGGATTTGAGAGAGA
CTCCATGACCTTGCCAACTACGCCGACTGGGGCTGGTTCCC
TGACTACGCCATATCGCCGCCGGCGACAAGAAATCAAAGGA
CTTACCTGACCGGTGGGCACCGCTAGTTCCAGCGAAATTAA
AGTACTTCTTGGCCACTTCTCTCGAATTGTAGCTAAGTTAG
ATTGATCTTTTTAGTCTTACCGCGGGTTGATTATTTCCTGT
CTTCGCAAGTACATCAATTCCAATAGTTGCAGCAAAGACAC
GTGGAGGTATTCGGTCGAACCCGCCGCAAACAAATTGGTTC
TTTCCTGGAAGATTATTTGACCAAATGTTCACACGATCGAA
CCTTGACTATTTTCAATTTTCGGCATGAAACGGGCCCGACA
ACGGGCCCGACACGGCCCGGCCCGAGCACGGCCCACCACAT
GTCATGGGCCGGCCCAAGCACGGCCTGAAACTCGATTAGGC
GGCCCAAGCACGGCCTGAAACTCGATTAGGCAGGCCGGACC
CGGTGAAGACCTAGAGGCTTCGTGCGACCAACATCTTGGTT
GATCGGAGGTGCTATAATGGCTGTACCGCGTCGACGCCTCA
CTATAATGGCTGTACCGCGTCGACGCCTCAGATCCGCCGTC
TGATTTGGTTGCTCCTCGTTCGCCAAACCCATCGATGACAA
TCCTTCAGCTATTGTGCATGCTGTAGCTGCTATAGGCTCTG
CTCATCAACAGGAAGATTTCCTCCAGCACTCCTAGAAATCT
AGAGTCTCTAATGACGAAACCAGCAGCTAATGAATTAGAAG
GGCGGAAAGGGCTTGAGTAACCCCACTTAAAACGTGGAAGC
GAATATGCAAGACGCATCGTCGGCAGCGCTCGTTTGAAAGT
TATTAGGCGGGTGGATTTTGCGCCTTTTTTTTGGGCCGAAA
ACTCCCCAAAGCACCACCGTCGTCCGTCAAAGATTATCTTG
TGGCACCATTACTGACGTCGCCCTCGGCAGCGCTCCACTGC
TTCATGTTCTCCAATTCGGACGCCGACTTCACCATTTCTGC
TTCAAACAATGATGATAGAGCCCGAACAAATTACTCACAGA
GTGGTCAGCTACTCTGAATGCGCGCAAAAAGAAGAATTCGG
CGGCTAAAGTATTTAAATATCGTCGGCTAAAGTTGCTGGTT
AGAAGAGATGGTCTGCAGCTCGGTCAACGCCCGAATTGGGC
ATAGGAAGAGAGGGAGATAACCCTACCTCCCACTCGTCACG
CATCTCCAAAACAGAAAACCCTCCAACAAAAAGAGCAGATG
GAGCCACCACAAATGTGAGGCTGGCATAAAGTTTAGGCTTC
ATCTGCTCTACTTCGTAAACCAATAGCTCCTCCTTGCCAAA
TGCTGCTTCGCCGGAACTCTCGCCGGATCCCGCCGACTTGT
TCGACTCTCTGCCGGATCTGCTGCTTCGCCGGAACTCTCGC
AAACATTGATTTATAGGGAGCTGTAGTAAGTTAAGTTGTAA
ATCCCCGAGCTCTTCCGACCCGGAAACTTTCCGGCCGCCGT
ATAGGGGTCAAAATTAAGACCCGCTAATTGAACAGATTTTT
TAGAAGTGATTGTTGCAGTTCTGCAGTGGGTGCATCCTTAA
AAAGACTCTGCGAAATGTCTCAGCATTAGAAGTGATTGTTG
TTTCGTGGAGCCAAAGCTCTCGCAAGTCCACAAGATAACCT
AATGCCCACGAAGATTGGCACAGTCAATTCATGATGCCAAA
CTCTTGGGGTCGCGTTTGCACCCAAATAAGTAGCATGGCTG
TTATTTGGGTGCAAACGCGACCCCAAGAGCAATAATTAAAA
ATCTGAAAAAAAATCAGACACGCTCAAGTCTCCTACACATC
CACTACTACACCTTGTGGTTCACCAACCAACGAAAACCATG
AGAAAAAATGACTTAAAGCACACGAAAGGCAAGTCCTCTAA
GACTTAAAGCACACGAAAGGCAAGTCCTCTAACTTCGAGCT
TTTCTAGTGCGATTTCGAAGCGGGTTCTGGCAGATATTGGA
CAGAACCCGCTTCGAAATCGCACTAGAAACTTCCACTAAAC
CTGACACCAACAGATGAACGCACAACCAAATAACGAAGACC
CTATTAAAACTCTTAATAAACCTCGACTCTAGACGCTTCTT
CAGCTCACTTGGGATCACGACTGGATTTATCCAGGATCCAT
GAGCTTGAAATTATGGAGTGCGGATTCAAACTCTATGTTTT
ATATACTCCCATTGAGGTGTCGTAGCTAGCCACCAAATGCT
GAGGTGTCGTAGCTAGCCACCAAATGCTAAAAAAAATTACT
AAAAAAAATTACTTTGGACACCCGCTCACTCTTGCTCCATG
TTATTCCACTGCTACCACACCAGCGCTATGGAATACCCATG
AAAATTTTAAAATTCCCCGACTGTGGCACAACAAGAAGTTG
TTCCAAGGAGAAGAACATATCCTTAACTAGAGCTGTATGGC
ATCCCAACTGACTTTCGTTGCGGACAAAGCAGTTGGAAATT
GACTTTCGTTGCGGACAAAGCAGTTGGAAATTTGGTCATCA
CCTTTTATTAGCCACAAATCCCCCGTGACTAATTAGCCCAA
AACTACAACAACTTCACACTCGCCCACTAAAAATAGTGAAC
AAAAATAGTGAACTCCAAGGCTTTGAATTAAACTTTTCACC
TGCTGCCACGCATATGAGTTCCCATCTTGCAATTGAACTCT
TGTTTGGCTTATGCCTTTTCCAAGGGTTATCGAGTTGATAT
GAAAAGGCATAAGCCAAACACCCATTCCCTAATCAAAGCAG
CCTAATCAAAGCAGGATGATCGCTCAAGAGGTCGGCGTACG
TTCAAGACTATGCCTCCGTACGCCGACCTCTTGAGCGATCA
TACTAAAAAGAGAAGGGAATCGAATAACCTAGTGTTCTGAT
TAGAAATAAATAGAAATGAGCGGAAGTTATACTATTGACTA
GCATAGTGAGGCCGAGCGTACTTGGAGAAGAGGCATAGTCA
GATTTCATGACTAGCTAGCTCCGGCCAGTCTCTAAAGCTCA
TCCGGCCAGTCTCTAAAGCTCAAAAAACACAGCCTCTCAGG
AAAAAACACAGCCTCTCAGGCTAAAATAAAATATGTATGTA
AATGAGATTTTCGGTAGAGTCGTGTGCGTATTGCTTTTTAT
TTTACTTCTGAAAATGACTTCGCGAAAATAGACAATTCCAC
TGTTTTAAAATATATGCATGCGGTGATTCTACATTAAATGA
AAGAGGCCTCGGATCGACGTCAGGCTTAGGCCTAAAGTTGT
GGCCTAAGCCTGACGTCGATCCGAGGCCTCTTCCACTCGAG
TGGCCGGAAAAAGGATTTTCCGGCGAAAACCCCGCCACGCA
GCCGAGAAGCCGCTGCTGTGCGTGGCGGGGTTTTCGCCGGA
GAGAAATCATGCCGAGAAGCCGCTGCTGTGCGTGGCGGGGT
CTAAACTTGTAGAGGATGCTCCAAGCTTCAAATCGACACCA
CCCGGCCTCATCCCCGAGCTCTCCCGACCCGGAAACTTTCC
TCCTTCCACTAAACACTAAACCGGTTTTCTTTTGTCTGGGC
TGTTGAGTACTCTATGAATGCGGTCACAGAAGGAATAGATG
GATCATTTATACTTAGCCGTCTCAGAAGTTTTGAAGGCCCT
GAATAAACGGGAGTTGGCGACGGCGAAACCGGCCGACTGGA
ACCCTAAAAAAAGTGTTTTTCGACTCCTATGTCCGACCGCC
TTTTCGACTCCTATGTCCGACCGCCGCTGCCGCCTGTTTTC
CGCCGCTGCCGCCTGTTTTCCCGGCCGCTGTTCGACATCGC
TCTTCAAGCGTTTGAAGTTTCGAAAGGTATGTTTTGAAACC
GACGCCACATCGACAACAGCCTCCAACAACAATCTGTGCAA
CAACGAAATTAAAATGTCGTCGGCTAAAGTGCTTTATATTT
CCGCCTCGATCCATCAAATGCATGTGCATCGAACCGTCATT
TGTTATTGTTGTGGTTCTTTCCAAGCAACAATGACAGAGGA
TACAATTGTCTCAACTGAGGCTGAAGGTAATCCCAATCTTC
GTACAACTATTTCTCTTGGTCAAGAGCTATATCTCTTGCAC
GTCAAGAGCTATATCTCTTGCACTTGGAGGGAAGTCAAAGC
TCAATGGAAGTGTTCAACCTCCTGAGCAACTCACTCCCGCA
CTCTGATATTTTCAGTTTCTCGGAATCAGCCCTGGATCTTT
TTTCAGTTTCTCGGAATCAGCCCTGGATCTTTGGAAGGCTG
AGCCCTGGATCTTTGGAAGGCTGTAGAAGAGATGTATGGAA
GAAATCAAAACAATGCTGCTCGAGTTTTCCAACTCCAAAAA
GCTGCTCGAGTTTTCCAACTCCAAAAAGACATTTCCAACCT
AAAAAGACATTTCCAACCTTCAGCAACAAGGTAACTCCTTC
AACAAGGTAACTCCTTCATCCAGCACCTTGGAAGGTTGAAA
CACCTTGGAAGGTTGAAAAGCAAGTGGAACGAGCTCAACAT
AGGTTGAAAAGCAAGTGGAACGAGCTCAACATCTATAGACC
TATAGACCTCACACTACTGTCGCCAAGGAGCTGCGACAAAG
ACACTACTGTCGCCAAGGAGCTGCGACAAAGAGCAGAAGAA
GCAGAAGAAGATAAAATCTTCCAATTGCTAGCCAGCTTGGG
AAGTCATATTCTCATGAGTTCTGAGCTACCAACCCTGACTA
TTTTGATTCTGAAGCAGTGGCTTTGGTATCTGCATTCATGA
TGAAGCAAAAGCTTTTGATTCTGAAGCAGTGGCTTTGGTAT
AAAAGCTTTTGCTTCAACCTCCAGAAGTGCTGAGCACAGGG
CCCTTTATACACCCTGTGCTCAGCACTTCTGGAGGTTGAAG
AGGCCTCTTCCCTTTATACACCCTGTGCTCAGCACTTCTGG
GGTGTACTTACTGTGAGCATCAAAGGCATCTGAAGGAGACT
TTAGCTCGGGATGCAGAATCCAGCAAGTCTCCTTCAGATGC
AGACTTGCTGGATTCTGCATCCCGAGCTAAAGCCAAAGTTT
TGCTCCTTATCAAACTTTGGCTTTAGCTCGGGATGCAGAAT
CAAGGGAAGCTAAGAGTTTCCAGAAAAAGCCAACACCTAGC
ATCCACTAATCCTTCATTAGCAGCTGCATGGTTGGCCTTGA
TGCAAACTCATTTATCAATGCAGTAGGATTTGTGGTGAAAT
TGCACTCCTAGGAAAGTTTGCTGGTTTTTTAGCTGAAACTG
AAAGTTTGCTGGTTTTTTAGCTGAAACTGATGGACTATCTC
ATTAAGAGCAGTAGAGAACGCATTAAGGATACCTGGAATCT
AAAAATTTCAAAACCTTCTACTGTGTCAGTTGCTAATGGGA
TGCTAATGGGAAGGGAGTAGCTGTGTTAGGAAAAGGGAAAA
AAACGAAGGAACATATAGGGCTGTGGATTCAATGTCTTTTG
GACAATAATTGAAAAGGAAACGAAGGAACATATAGGGCTGT
GTTTCCTTTTCAATTATTGTCTGTGGGAAGAATTACAAATT
GGATAGAAAATAGCTATGCACTTGCAGAATTTGTAATTCTT
ATTTTCTATCCTCACAAAGTCGTTTTCCAGGATCTAGCAAC
TTTCCAGGATCTAGCAACTTCGAAGGTGATTGGTGAAGGTT
GTTTAGGCTGGTTTGGAAGACTCTTGGAACATTAAGGCTTT
GCTCTTGATCTTGGTTTAGGCTGGTTTGGAAGACTCTTGGA
AAGAGCACAAGTTGTGGCATCAGCGTCTTGCACATCCTTCA
TCTACCTTGTTTCCTAGTTTCTGTAAAAGTTCTCTTATTTG
AATTTGAAACATTTTACTGGCTCTAGAAAGAGATATATCAA
ATGAATCAAAGGGGGCTGGACCCCAAATATCTGAATGAACA
CTTATAACTATCCCATGAATCAAAGGGGGCTGGACCCCAAA
CTAGAGTTACTTGGGTTTATCTGTTAAAATTCAAAAGTGAT
TGTTAAAATTCAAAAGTGATCTCTTAAAGGTCTTCCAAGAC
CATATACTCAGTGCCATTGTCTGATCTTAAAATATGAATTT
CATATTTTTAGACATATACTCAGTGCCATTGTCTGATCTTA
GGAGTTCCAACACAGCTTGTCTGATGTATAATGCCATGATT
TGCCATTTTGCTGTGGAGTTCCAACACAGCTTGTCTGATGT
CAAATCCCTATTTTTCCTTTCAGCAATGCCATTTTGCTGTG
ATTCATTTGAAACAGCAAGGCTCTAGTTTTGTTCAACAAAT
AAACTAGAGCCTTGCTGTTTCAAATGAATGTTCCCAAGAAG
GATGTGTTGCAGTAAGGATGCCTTGAGACCAAAACTTCTTG
TTGGTCTCAAGGCATCCTTACTGCAACACATCTTATCGATC
GCAAAACTCTGCTAGGAAGTCGATCGATAAGATGTGTTGCA
GAGTTTTGCATATGAAGTCTCCGTTTGAAATTATGAAAGGG
ACATAGAGACAAATTGGATGCGAAGGCTGCCAAATGTGTGT
CCTTTTGAGTTGTGGAGTAACCCAAAAACACACATTTGGCA
TTGGATTATAGCATTTGTAACCCTTTTGAGTTGTGGAGTAA
TTCTGGTTTTTGGATTATAGCATTTGTAACCCTTTTGAGTT
TCTAACATCTCTAGAAACCACCAGCTTTCTGGTTTTTGGAT
TTGAGTGGAAACTTATGGTCCGCTAAAGAAGGGAGATGATT
GCGGACCATAAGTTTCCACTCAAGGAGAGTTCTTCAGTGAT
TCCACTCAAGGAGAGTTCTTCAGTGATTTTATTTCATTGCC
ATGATAAGAGTTGGAAGAGGCAATGAAATAAAATCACTGAA
AACTCTTATCATGAATGATGCAGCAGTTATTCCTTCCTCTA
CAGTTATTCCTTCCTCTACTCCTTTAGGAAAGACACCTACT
TTTAGGAAAGACACCTACTCCTACTGCTACAGTTATACCAG
AGGTGGAGAATCTGGTATAACTGTAGCAGTAGGAGTAGGTG
ACAACATGAAGTGGTGTTGCCTGCTGAAGCAACACAAGAAG
ACCTCAAAGGAGGTATCCTACTCGAATTAGGAAACCTCCAT
GGACAATTACAAGACCTTTGCTGCAAGGTATCCAATCAAAA
ATGCGATTTTGACACTTTCTCGTAAGAAAGAAACTTTTTGA
TTAGAGAGAAAGGCAGCATGCGATTTTGACACTTTCTCGTA
AAATCGCATGCTGCCTTTCTCTCTAACATTTCAAGTGAAAG
CCAGGTTGGTTGAAGGTTTGCTTCTTGAAAAGTTCTTGGTT
GAAGCAAACCTTCAACCAACCTGGAAAAAGGCTATGCAAGA
CAACCTGGAAAAAGGCTATGCAAGAAGAGTTACAAGCGTTG
TATGCAAGAAGAGTTACAAGCGTTGGATAGAAACAAAACTT
TTGGAGTGTGGTGTCACTTCCCGCTGAGAAGAAAGTTGTAG
CAATTGAGAGACATAAAGCTCGGTTAGTGGCAAGGGGTTTT
TCCATAAGTTTGAGTAAAACCCCTTGCCACTAACCGAGCTT
CACAGTATTCATCTTTGCCACGGGAGCAAATGTCTCCCTGT
AGATGAATACTGTGAGGGTGCTGTTGTCAATAGCAGTGAAC
AGAAGTTTATATGCAGCTCCCTCCTGGTCATCCACAAGAAG
GAAGGCACTCCTAACAAGGTCTGTAAGCTACATAAGGCTAT
CTACATAAGGCTATCTATGGCTTAAAAAAATCACCTCGAGC
TCTATGGCTTAAAAAAATCACCTCGAGCTTGGTATTCAAAA
TTGGTATTCAAAACTCAGCTCTGTGTTGGAAACCTCTGGAT
CAGCTCTGTGTTGGAAACCTCTGGATTCAAAAGAGCAATGC
ATAAGGATGAGTCTGCATTGCTCTTTTGAATCCAGAGGTTT
CCTTATTTATCAAGAAGGATCTGCAAGTAAACTTTGTGTTC
ATTAATTTCTTCCAAATTCTCACCAGTAATGATGAGATCAT
CAAGCAGTCTTTACATCAGACTTTTGCCATCAAAGACCTCG
ACTTTTGCCATCAAAGACCTCGGAAGGTTGAAATACTTTCT
ACTTCAAGAAGTAGATATGTCTGAAAGTAAACCTTGTGTCA
AAAGTAAACCTTGTGTCACTCCTCTAGATTGCAAGTTCCAA
TGTGTCACTCCTCTAGATTGCAAGTTCCAAATGAATGCAGC
TTGCAAGTTCCAAATGAATGCAGCAGGTGAATCTCTCCCAA
AATGCAGCAGGTGAATCTCTCCCAAACATCCATGAGTACCA
GTGAATCTCTCCCAAACATCCATGAGTACCAAAGATTGGTT
CATTACTAGGCCTGATATCACTTTTGCAGTATCATTAGCCA
CAGTAAATCCTACAATGTTGCTGTGACAATTCTTCCTCATC
GTTCCCAGCCCAATCTGCATCAGTAAATCCTACAATGTTGC
ATTTACTGATGCAGATTGGGCTGGGAACAAGCTTGACAGAA
ACCAACTAGAGTACAAAATCCAGTTGTAGATTTTCTGTCAA
AGTGACTAGATTTCCACCAACTAGAGTACAAAATCCAGTTG
TTTTGTGCTTTTCCAAGTGACTAGATTTCCACCAACTAGAG
TGCACTCGAGCGAGCAATCACGTGTTGTTTTGTGCTTTTCC
ACAACACGTGATTGCTCGCTCGAGTGCAAAAGCAGAGTACA
GGCCATTGCTCTGTACTCTGCTTTTGCACTCGAGCGAGCAA
AAGAAGTTGAGGCCATTGCTCTGTACTCTGCTTTTGCACTC
TTGGTCCTCTCATGGAAGACCGGATTTGAAGCAATGTGCAT
AACCTTGCTTTGAACTTGCTCTCGCACATAGTGACAATCAA
CAGCAAGTTGATCTTGGCTTCGAGTATATACTGTGGAGATA
AGGCAGAGCCTTTGTAAAAACATCAGCAAGTTGATCTTGGC
GAATTGAACAGAAGGCAGAGCCTTTGTAAAAACATCAGCAA
CTCTGCCTTCTGTTCAATTCCATCAGTTATTATCCAAGCTT
GATCAAGGATGTTGACTGATCCAAGCTTGGATAATAACTGA
GTATGGTGTAGTGCTTATCACCCTACCTACTCTACAGTAAA
AGTATGGTGTAGCATGTTGACTGCACCATACCTTGTGTAAG
GCATGTTGACTGCACCATACCTTGTGTAAGTAAGGCATCCA
TACACGCCCCCCCCCCCCCCCCCCCCCCCCCCAAACTTCAA
ACTCTCTCTCTCTCTCTTAGCGCCGACGATTGTCGACATGG
CGTGAAGGGAGCTCCGGTCTCCGATTGCAAATACATGCACT
AGCAAGTGAGGGCCGCCAATCTGCAGGAGCTGGTGTATAAG
TGTTTCAAGTAGATATGTACCGACGCGGACTTCATATCCTA
CTAGTTCATGTTTACCGACGCGGACTTAACACAAACAATGG
AGAGAGGTTGGCGGAGATCTCGTCGGCGAGTTCAGAGAATC
CCAAACCGACACTCGTCGCTCTCCAGCGACTACATCGTACG
AAAATAAGCTTTGATGGATCCGCTCAAAGCAGTTTAACAAC
TTTTTTGCCAATCCCTTGGCCGCCGCTGACGATTCTTGGTT
CTATTGGGTAGAAGACTTAACCGGAAACACGTGGGCGATCC
TTCCGGTTAAGTCTTCTACCCAATAGCGGATTTTCATCATC
GTTAGTTTATGTTCATGTCACGGAGCTTTTGCTAACTAGTC
ATCAGGGGAGGTGCGAACTTCAGTGGGAGTCTAGCACATAC
AGAATCAACGGGACGGGACGCGGGACTGAAAAGTTGAGGCC
GGCGCTAAGGCGAGGTGAGGCGAGGAGGAGGCGGGAGAAGC
TGAGGAGGAGGCGGGCGAGGCGAGGAGGAGGCCAGGAGGGC
CGGGCGAGGTGAGGAGGAGGCGGGCGAGGCGAGGAGGAGGC
TCTCGGCTCCCTCCTCGCCTCGGCGCCCTCCTCGCCTCCTC
TAGACTAACTAATGCAGTAGCAGCAACAACTAATTACCATC
GAATTCGTCAACGGCGACATCAGTAGCATCACCATCTCCTC
ATCAGTAGCATCACCATCTCCTCCAGTTACATCAGTCCCTC
TACAGATGCAGTAGCAGAAGCCACACCACCCTCGCCTATAG
ACCACCCTCGCCTACAGATGCAGTAGCAGAAGCCACACCAC
GTGGAGAAGAAAGGGTTCCGCGGATTTTGTCATAAGGTGTG
AGCTTATTGAGTCTTGCTTGCTGCAGTGGGGAATTGAGAAA
GTTGTTTTCCATATCAATCACATCAGCAAAAACAGTGTGCA
AGGTATACACATGCAGAGGCCGCAATCTCCAACCTCTTCAT
AACTTCATGAGCTGCGACCGCCTCTTTCATTTTCTTGCACA
TTTTGCAGAGCATGAGAGCACTGCTTCAAGCAAGAACAATT
GCCCCGACTACGTCCCGAACCGCATCTCCGACCCGAACTAC
ATGTGATTCACTGACTGATGCAAGAAGAGTTTTCAATTCCA
CAGCCTAGTATCTTGGCGTTCGTCAGTATTCTTGGTGTCTC
GTATGTTGCTGAAGTGCGTGCGAGTGCGTGCAGCATTGGTG
ATTCATGTGCATAACTGGTTCATCAGCAACATCCATGATAT
CAACGCCACTATAATGAGCGCGCTGGCCCGAAGATTGGAAA
AAGATTGGAAAGTGACGAGGCGATCGAGCGGGCAGCGGCCG
CTTGAATCTGTCTATCGACCCGGCCGGGAGTTCGTAAAACC
GTTCAAAGCAACGGTTCCCGCGGCCAAGGAAAGTTTCACGG
CGTGTCAAGTCAGCGGCAAGCGGCAAGAGTTCCCATTTATG
ATAGACGGAAAGTTGTACCGCAGGGGTTACTGCCTCCCCAA
AAATCTCTGCGCCTGGTGATCGAGAAGCTTCGAGCAGGAGC
GTCCTGGATGAGTACGGGTGCGCCGACGAGAAATTTATGCG
ACCGAAATTACTGGAGGTTGCGGACTCTGCCTACGGGACAA
TAGGAGGACAGCTAGGGTTTCGGCCAGACTACTATATAAAG
CGCCCTCCGGTTCCCCCCCCCCCCCCCCCGCCCCCCCACCG
CGCGGGGATAATACCCTGCGCTCGAGCAAGAACACACTGGA
AATACAAAACCGCTCAGGCGCTCGATTAATCCTCTGGGCGC
TGGAATTCGGATATTGATTGCGGCATCTTTTTCCTCATGGA
TTCATCTTTCCTCAAAGCTTCCGAAAGAGTTTCCCTTCACC
TCATCAATAACCACAGATTGCCCGACCTCAATGCCCACGAA
GTTAGAGCCACTTGAAAGCGCTTTGTCATATTGTTCCTTCC
ATGTTCACTAGCCCGGGAAGCATTGCTAGTGATTGTAAAAA
TTTGGCGGGAGTATTTTTCGCTAGAGCCAAAATGCGGGAGA
GAATTAAATTTAGGGACACACCCTTAAAATTACTCTAACAT
GAATGCTCTTGCAAAGTTTGCTCCACTTGTTGCCAGCCTCT
TCTGAAAGCAAACCCGACTGCTGCAGTAATTCCACCGTGTC
TAGAGGGTCCAATGACCACCCGGACAAAGGATGGGATCCCA
GCTTTTTCTCGAGCACGGCGCTGTAATTCTCGGCTCCCAGG
TTCGTGCATGAAAATCAAAACCGAAATCCCTAAACAATAGT
TAAGCATGCAGGTCTTGAAGCAGCAATTGACTTCGAGAATG
CGCCTCAATGGTGAAGTCTTCTGTCACATCCCGACCCTTAA
TGCCCGATTTTCCGGCCGCCCGCCTGCCGCCGTCCGGCCAC
CGCCACTCTAGTGAGGTTTCCTCGAACCCTGGCACAAATAT
CAGAAAAACTCGAAAACAAACTCGAGCAATCACTATTTAAA
CTGCTCATGTATGGTATTTGCAGCACTGAGATTCTTTCACC
TCAGCCAGGAGCCAAGTTCACCCAGAAGATCATCTTCTCGA
ACCAGTGGAGAGTGATGTTACGACTGCCTCTGTTAATGACT
AAGGGAAAATACATGGTATTCGAATCGATAACTATTACGTC
CTTATCACACCAACAATTGGCTGGAATGGCCACAGCTCGCA
CAAAGATTGGAGGCCTAGCTCCCCACCACTGAAACTGCTCA
AGCTCAAAGAAGAGATAGAACCGTTGGTACATATCCTGCCA
AGAAATATCAGTTGACAGTCCCCTCAGTCATTGTATAGCTA
CGACATTGTAGTTAGTGCTTCTGAAGTAGGAATCTTCTCTA
GTCTTTTCTACGTTTACCTTCAGCCGAGCAAACAAAAAGTC
AACTATTCATGTTTTCGCTGCGCTGTGTAGTGGTTATATCT
GTCCCAGCTTCCAGAGGACGCAGTTCTTCCCTTCACATTCA
TTTGGTTGCAATATGTGTTTCTGCAACAATTTTTTATAATC
TTCATATCAGATTGTGGATTCGAAAACTTTAAGCATTGCTG
TAGGTGTACAACTGAAGAGGCTGGAAACAAACCCTTCCATA
ACCTCCACCCCTACTAATTCCCTTGTCATTCTTCTTTTTAA
TCACCATTGATTGGGATCTCCGGAGAATCTGAAGGGACTAC
GAAGGTTTTTACTGGTAGGTCGTTTGTTAACCTCAAAGCCA
AATAAAGAGGGTAGAACCCGCACGAATAAAAAGTGGGTGAA
GTTTCACACATCTGTTGAAGCTCGAATCAGAATCAGAGTCA
TACCAAATTACGAGCGGATGCGGATCACCCACTCTAGAATA
GTACCTTTCATAGTCGCTTGCAGTAGCACTCGAAACATGGA
TTCACTATGTTTATAATATACTCGACTTACATATGCTAGCT
TTTGTCTACATACAACGCTGCGGCCAGAGCTGCATGCACTT
GCTGAGTTCCTGTACTGTTGCGGTATCATATGATTATATAC
GATGAGAGCACAACTCAAGACCCTTGACTCTTTGAGTGCCC
GTTATTTTGGATGTGGGTTGCTGTTTTTGCTTGGTAAAAAG
CTAGCAGTACATACTTTTGGCATAGAGTCAAAAGTGGAGCA
ATATAGGAGCGTTTAAGTTGCATCAAATCCTAGCAGAGTCA
CTCATGCAGAGCCAGTGCAGCAGTAGCACCAAAGCAAAAGC
GATAGCAGCAGCAGCAGCAGCATCAGCAGAAGAAAAAGGCT
GCAGTTTCGGCATCAGATAGCAGCAGCAGCAGCAGCATCAG
AGCATCAGAACACAAGAAAGCGCAAGCTCGACAAACTTGAT
AAAGGCAAGTACCCCAACTGCAGGAGCAAGTAATCTGTGGA
TGAAGACTTATAGGCAGCCGCACCAGCCCTTAATTAAAAAT
CTACATAAGTTCGTTCTTAACCCTTTTTTTTCTCTTGCTGA
ATGATTTTGAAAAGTTGCCGCTAGAAAGACTGCATAACATA
GAATTGTTGCACTACCAAAACCGATGCAGTTGTTGCGAAGT
GGTACTTTTCTTCGGTGGACCGGATGACAGAGAGGCGTTGT
CCGGCATGTTGCTCGTAGTTCTCGAACGCATTGATGATATG
AGCTTGTGTTCTATTTAGCGCTGGCCTACCGGATTTCCGAG
AACAATGAGCATTGCAGATGCACGACCACTGAGCTCAACCA
GTTATCTTTCTCGCTTGCATCGGAAAAATAGCCGGTACAGT
CCGGTCCTTGCTCGAGTCCTCGCCGAGCTCAAGCTCGTCAA
CCATGGCAAACGTAGGTCTCCTCTACTTCCTCTTTCTCGTC
TAAGGACTAACATGAATTCACCTCAAAACCACAATAGGGTA
ATTTCAATGTCTCAATTGGACGGAGCATGAGTGATAGAAGA
CCTCGGTTCCGGTTCCGGTTCTCGATTAGTGCCTTAAAACC
TTCGGTTTTTGGTTCGGTTTCGGTTATAAAACCTACCATCC
CTGACTAGCTATATTCTGGTCGTGTGCAACTCAAATTTTCT
TAAATAAGAAAGAGAGTTGGCAGGCACATGTACATACTAGT
GGCTATACATTGCTTAAGAGCAGTACCCAAAATTCCGCATC
TGACAAGAACTCTCAAATAACAGCAGCAAACTAAAGGCATA
TGAAGCGTCTTCAGGATTTTCAGTAGCACTGACATGCACCT
GTCAATTCTAACCGGTGGCGCTTTAACTCCAAGTTTCTGTT
AGCTAGAAGAAGTCGACGAGCGGCCGGGAACTCCCAGGGTT
CAAGTCCTGGCCGAGCACCGCAATGGTTACTTGCATGATCA
TCCTCTAGAATCCTTGAACGCATTGAAAATGATTTGGTGGC
TGACTGCAGTCCGACTCGAACCAAAGACTAGTGGCAACGAT
TTATATTTATTGTTAGTTTCCTGCGCTAATGTAATCTTAAA
GTCTGTAAACATGGACACGGCTGTGGCAATACGCACCCTCG
GAGTTGTGCACCGTGGGATCCAGTAAGAATCAAAGAAAAGG
AAGAAACCGGGAAGCTGAAGCAGCGCCGAATAATACAGAAA
TCTGCCCTTCTTAACTGGAGCGTAGAGTTTGACCCCCTTGA
ATATTCTAATTTATATTTAGCGGTTATTAAAATCTTTATGA
CCACTATTGAGCTTCGAAAGCGATGGGGAGACCGGAGTGGT
CATCATCTTCAGCGAGCAGTCCAGCAAGTAGGGTTCCCTCA
TTTCACTGCCACTGTCTCTTCGAAGATCTCCTGAATCCTCC
CCATTCCACATCAGATGATTCGACCAAGTACCGCCCTGTTA
CTTATGGAATCCGAAGTATCCGAGTAGATGGGAATGATGCA
GCAGAACAGGTTTAAGTCTTCGCTAAAATCATTAGAATTAC
AATGTCATCAAAGGTGAGTGCTGCAGCAGATGCAATATTGA
AGAGATCGTTTCTGGTTTGCCGGATTCAAAACGACGAGAGC
GTTGGCTATAGAGGTTGAAGCGGGCTTTTGGTTCCAAACCT
TTTGTAGGACTAGCCGCCGTCGGCGCCGCTCTCTCTACACC
TCCTGAGTACTTCTAGCGTTCGATCGGGGATAGGGCTCGAG
CAAACTAGAATCGCGGTGATCGGGAAATTAGTCACAGTCAT
CGTCTCTTCAAGACCATCAGCGGCGATGAATTCATCTCTGG
GGACTTGTTCACAACTTCCGCTGCGGGAAGCTGAACATGTC
TAATCGTCCAACCTGGGCGTCGGCGCGAAAAACGGCCGCCT
AAGAAAATCGATCTCCACCTCTGTCGCAATTTCAGTTTCTG
ATTAGGAGAGATAGGTGGTGCCGATCGATTTCTGTTTCTTG
ACAGCAGCCCCGCGTGCTGCCGCGGGCGACTATTGTTACTT
CTAATGAGTATTGTGCAGCCCTGGCGGTGTGTAAGAAAATC
TGAAAATTCCACCTGAAAGCCATTAGCCTCAACAACTTTGC
AAATCTTCTCCCAATCTAAACCGGAAAATGCATAATTCAAA
AATCCTCGCCATTGTCGGTCCGAGCGGAGCAGGAAAATCAT
CATTGTCGGTCCGAGCGGAGCAGGAAAATCATCCCTTCTTG
AGATCTTCTTCAAGACATGCCTGAGCTTGAAAATCCCATGC
TGAGTACCTTCTTCTGCTGCCTGTGCTATCAACACACAAAT
ACAGCCATTTCCAAATTTTGCAGCAAACAGAATTTTGACTA
AGATGGTTCCAAAGTCTGGACTAATGCAAGTGTTTGAGACC
TGTTAAGCCGCTGGGGTTTGCGGGTACACTAACATGAATGG
AAAAGCTTCTACTCCAATTCCAGTTCTTATTAAATTGAATG
CATCAGGACGAATGGCTCCACGACGTTTGACAAGGCCATAT
CTTCTCAAGAATGAAGATCGCTCGAAGTCTGGCATTTCACA
CTGCCTGTGAAAAGTGTTTGCAGTATTAACGTTACACATAT
CTGAACAAGATTGCCAAGTTCCAAGGCCTCCATGCTAACTC
CAAATTCTAACTCATGGCGGCTCTAGTAATTGTTCACAAGT
ATCAATCAAATATGCTTACCCGTAAGTCCTTTTTTACCTAA
TTGCAGAAGAGGCGGCAGGTCGGAGACAATGTGGTCCAGGG
GTTGCTAGTGAGTCGCTTCCCTCGCCAAACAAAAACACCTA
TTGACCGTAACTCCGGCGACCGTTGACCAGGATCCGACAAT
GGTGACCGTTGACGGGACTCCGACGACCGTTGACCAGATGT
ATTGAGGGCAGTAGGGGGTTCGGCGGGGGGTCTATTAGGAG
CGTTGATGGAGTGTGGGCTACGCCGACAACGTCGTCGTCAT
AGAGCATGTTGAAGTCTATGCAGTGGGAGGTTCGCATGACC
TGCGGACGTTGTCCGTTCTCCGCCGTCTCACGCCGGCGACG
GAATGATATATGATTCAAAGCAGTAAGAGTAAATGCTATAA
TTTTATTTGCATATTGGATGCGGCTTGTTTCTCAAATTCAA
TCTAGGGGCAAGAGATTAGCCTGAAGGAAACGATGTTTCAT
GTCTCTGCTTCTCCATTTGACCTGAGCATAGTTTTTGTATA
GTCTCCCCAAGTCCCCGAGTCCCCGTTCACTTCCCCAGACG
AAGTAAAATATTCAGATTTTCATTGACAAAGAGAAAATAAG
TAGCGCACCCACTGCATTCTCGGAAAATATAATCACCAGAG
AGGTATTATCCCAGCAATCACAATAGCAATATCTCTCACTT
TGTCATGATGTTGTAGCCTCCACTGTCGAATGTAATATTCC
AACAGCACTCCTGCTAGTAGCTGCAACTCCAACATTAATAT
GGAGGATGCCACAAAACTAACCGGATTCTTTTTTGGGCTCT
TGACGAATGTAAGGAAATCCCAGGAAATCCATACGAAGAAA
ACACTTCCAAATGCCACACACCTCCACACATCTTGTGTGGC
ATAGAGCCATATGACTTTTGCCCGTTGTTTCTAATAGGCAT
TTGCCCCGGCCACGCCCCCGCTGCAGCAATTTATGTCTTGC
GATTTTATCGGGTTGCGGATCGGTAGACCATGAATATAATA
GGCCGTGGGTCGGGTCGGGTCGGGCCTTACATTTGAGTAAA
TTGATTAAGCCCGGCCCGGCCCGTTTGCCACCTCTAGATCT
ATTTTTTTTGCCTAGGTGTTCGAAGAAGATAAAATTTCCTC
ATTTTTGTAGAGCTAGAAACCAGTCAAAATTTCATGTCCAA
AAGTACAAATGGATGCTCCGCGCGCCTACATTTCAGATTGG
TCGATTCAATTTTGAGTCCGCTGCACCTTTTCATAAATGGG
CTTATGGCGGGCCGCAGCTTCGCATGAAGTTTGATCAAGAA
AACTTCATGCGAAGCTGCGGCCCGCCATAAGTGTTCGAACC
TGAATATGGTCGTGCCACCGCGCGGACGCGGAAAGTTGTAG
ACAAAAAAAAAAAAAAAAAACAATTAACATACAGTGACAAG
TTGAAGAACTAATAGCGGCTCGGAAAAGAGCAAAAGCAGAT
GGTTGGGAATTCTGATTAACCTTTAGTATCCATTTTGTCGA
TTTTACAGAACCAAGTAGAGCGGCCAAAATCATAGACAATC
TCGATCCCCAACGGTTGGAGCAGTGGCAGCATCTCGCTGAC
CTGCTCCAACCGTTGGGGATCGAGTACCATATGTCATAATC
CTAAAGTAGCAAATTAAAAACGCCATTAAACCAATTTACCT
AATAGATCTTGTATGACTTCCATGGAGAAGTTCCGAGCTGG
GTTTTACAACCAAGGCAAGTCAGTTGCTTCTTTGCAAATCT
GTCTAGTAGCTAGATAGATGCAGTGACATGGTTCGAACCCC
CCCGACTCGGTCTGTTTTCTCGGAGCTTGGAGTCCGGATAA
ACCATGTTCTCTTTCATGGTCCAGACCTGCAAGGATTGTGG
TAATGCAGTTAAATCAATTCCACCAATGACAAGCTTTCCGA
GGAAATGAATTGCAGTTTTACGGGTAGAAAAATTCATTCAA
ATGAACTAATGTAAGGCATGCGTCAAGAATTGTCTCCTCTA
CCATATGAATGATGCTCCTGCGCGGACACCTCCACCTCCAC
ACCTTGAGATTGTTTTGCAACGGCGTGCCACTTACTATAAT
TCTCATTTCCACGACAAATGCGCGACTCAAATTTTTCCTTA
ACCTCATTCTTCAGGCGACGCAGGAAAAAAGGTTGGATACG
ATAGAATTCTCCCTTCTTTCCTAGCGCCTTTCTTACATGGT
ACTTGCAAGGTAGATGGAGTCGCTCAACAAGCTTTGACTAG
TTCAACTGAGATGCTTTGTTCGCCACTACTAGTAGAAAGGG
TTAGACATGCTCCTGGACTTCGGCCCGAGATCAGCACTGTA
ATGTCTAATGCAAAGGTTAGCAGCCACAACCATTCTCTCAA
ACGTCATCACATATTGATTGCACGGATGTTGCCGGAACATT
TTCTCTGCAAATTGGAATTTCGAAAGTTGTTTGAATAACAT
AACAAAGGACGAGTCTTTGGCTTTGGTACCATTCCAGAGCC
CAAAAGTTTCTCGGTTTTCGCTATCGATAATGGCAAGGTTG
TTCACCCCACCATTCTCAACCGCCCAAAATCCACACCCAGA
TCTCTCTCTGCAAGGTCATCCATGTGCAGGAGACTTTATAA
GTAAATTAAAGAAACGCGTACGGAAAACACAAATGATAGTT
AGAAGGTAAATTTGGAGCTGCAGGGATTTCACTTTCTCATT
AGTTAAATATTTTAGACTATCGTTAAATTTTCTTATTGTTT
TGTGGACAGATTTTTTCAACCATGCGAAACATTACTGGTCT
CTGCAAAATTGTATATTAACCCAATGAGGCATTATAAACAG
AAAATTACTTAGATGTGTATCGCTTTGAATCATGGGGAGGT
TTCAAAGGATACGGAGGATACTTCGGCTTCTCCTGTTGTCT
TCCATCAATGGCTGCCACTGCCAGATGCTCTTCACCTCCGT
CACCGACGGCTTCTCCGCCACGTTCAGCACCCGCACCATCT
GATCTTCCCCTTTAGGGTTGCAGGACTAGACCCAAAGTCTT
TCTGAAGTCGTCTTCGGTGTCTGGTCAAAATATGTTATAAT
AAGATGTAATTCAAACTTAACCAAAACCAAAGAATCAACAA
TAAGAAATTTATTGTGTTTTCAGTAGCATGCAAAACCTTGG
TACTTAAATTAAGGACTTAACCGTGTGAAATTTTATGAAAA
CGCTCTCACTCGACCTCGCTCAGGAAAACCATAAAAACAGG
TAAATATCTGTCGACTCCGTCGCTCTCCGCATGCAGATAAA
TTTCCCGAATTTGCTGGAGACTGTCGAAATGTCAGACTCGG
ATCGTCTATCAATCTATTCACCTCCGCAACCTCCTGATCAG
TTCTACACCGGAGTCGTCGCCTCCGCCGTCACTGAACAGCT
GACGACTCCGGTGTAGAAAGCAGCGACGTAGATAGTGACGA
TTTCAATGGTTTGGTGAGTTCGAGTGTTGATTAGTTGTGCC
AGAGGCCTGGAACGATGACGCGGGAGTTGACGCCATTGCCA
CTGAAATGTGTCCTCTATTCCCCTCGGTCAAAGTTAATACT
TGAGTCTGGAGATGCAGAACCGAGCAATGAATAAAACGGTC
ATCCATCATAGAAGTTTGGTCATTGAAAGAAATAAACCAAG
CGATCGATATGTTTGTCCGCCGCGACGAAAGCACAGCCGTC
AGAATACAGAAGATTTTGATCAGGGGCACTTACAGCTAACA
ATTTACCAGGTTCACATGGGCTAAAGATATAGAAATGCTGT
TTTAATCCTGTGTTACCTTACTGCAGCCACTGATCTTGCAA
ATATTTGATTTCAATTTTAACTGGAATTAATTTTTAAATGT
TAGATCAATATGTCTCTCCGCTGCGACGAAAACACAGGCTT
TTATCAAAATGCCCTCAGAGCGAACGAACAAAAAATACCTG
TAAATAGAATTGACCTTTTGCGCGATTTCAGAGCGCTTGTG
TCAGAGCCTTTTCTGCATAGCGCTTCTTGGCAAACATCTTG
ATGAGTAGTGGATTGGGGTGCGAGTTCCATAAGCGACCAGA
TCCTCCTCCAGGATTGGTCGCGCTCCTCCTCCAGGATTCCA
ACAAAGAAGCAATCACCCGTCTAGAAGAAGGTTTCCGAAAA
TGATTGCTTCTTTGTATTCGCGGATGTTTTCAACCTCCACA
CTTCAAATGAAATTGAGAATCGAAAAACAGAGAAACATGGC
GCAGTTGCCAGATCTTCTGGCTCTGGTAACAGCACTCAAGT
TACCGCTTGTTAATTCAGCCCTGCAAGAAGCTGAACCTTGT
TTAACAAGCGGTAGGAACTTCGACCAAACACCTTTCAAGTT
TAATAAGACCATAATTCCTGCGAAAACAGGTCTTTCGAGGA
ATAGATACAACAAGAATTCACCTTGACTAAGCATTTATCTC
TTGTCAAAAAAGGATGACAGCTGTAGTTCAACTACCTACAA
TTGTAAGTTTTGTTATTGTGCAGGAAAAATATTGGGAAGAT
CCAAACTTGCTCTTGTGCTGCTTGAACATATTCAATTGACC
GCGACTCCGACCGGTGCCGTCGCCTGGGTCGACCGGAGTTG
CCGCCGAGGAGAAGCGACTCCGACCGGTGCCGTCGCCTGGG
TCGGAGTCGCTTCTCCTCGGCGGCGCAATCTTCCCTGTGTT
GATCGGGTTGCAAACCGGGTCGCCAGCCCTCACTGTGGCGC
CGATCGTTTCCTTCCTCCGACGGCGGCAACACGGCTCGGAA
TAGGAAGTGTTAGGCGTCCTCGTTCGATCCTTTGTGGTCTT
CCGCCAATTCGGTCGGAGCACGCCGGAAGGTTGGAATCCAC
CCTGTGGTGGCGCGTGGCGGCACGTTTGGCAGGATGTGTAG
AAGGAACAATGCATATCTGCCGCAGCCTCAACTCTGCTAAA
GATCTCTCGGCACCGATTTGCAGTGCCACTTGTTCGGTACT
GCCGTTTCCCATAGCCCGCGCAGTCGCCCACATCCCTACTT
TCGGCTCGGAACTCGGTTGGCTCGGTTAGTTCGGCTCAAAA
CCAAGTGTGATAACTCGGCTCGGCTACAGTACACAATTTTA
CTATACTCTACATGCCTTTGCAGCACCACTTTAATCACATA
GAGAAAAGGCGAAAGGGTGCCTGCGCTTCCTCCGATTGCTA
TGTTTTGTGAGTCGAACTCACCCGAAAGCTGCAGAGCTCTC
ACTTTTCTGACCAGCACTAACCCAAAATCCAAGCCTAACTA
GGAACTCCCTCCTCCGGCCACCAAAACCGGTGATCCTTTGC
GTGGCCGGAGGAGGGAGTTCCGGCGACCGGAAGCTCTAGGC
CGTGAGAGAGCGGTGCCGCCCGAAAGGTTTGACTGCCTAGA
TTCCTCCCGAGCCCCTCCCCCGCCGGAAACTTCTTGCCGTC
CAGGTTATATGCCCCCCACCCCCCCCCCCCCCCCCCCATGC
TTCGCCGCTACTGTTTGCCGCTGCAACAAGCGCCTCGTTGA
GAATCCAACATCGCAGTCGTCGGGAACAAGTTCTCTATAGT
AAACCCTAAGTTTTGGTTCGCTCGCTCCAAAGAAAACGGAG
TAGTAAGCAGTGTTAATTGCCTCGGCCCAAAAGTATTCACT
CTTATTATAAACTCGGTATGCTCTACTATTCACGGAGTAGC
TGCTGGGTTCAATCCCGAGGCTTCTGCAAGAGAAAGTTGAT
GGTACAGCCAATGGCACGCTCTGCCGTTCTTCTCCAAGCCT
CGATGCAGTAGCGGAGTCGTCGGGAGCATAGAGGACAGTGG
TCTATTTTGAGGTTTTTACACAGCGTCAAAAATCTGGTGTT
TGCATCAGTGTAACCGTTAGCGAAAAAACCATTAGCACTGT
TCTGCAAGCTTGGAGACACACCTGAACAATTGTCGACCCTT
AATTCCGAAAATGTTTTCGACGGCCGTCTGAATTTATAAAA
CCAAGAGACTATGTCCGACGCTGCCATAGTCGCTGTTCATG
GTTATATTTGGCTTAGTGCACTCGACCAAACATTGCATTCT
CCAAAAGGATCTGTTCCGTCCGAAAGATGACGATGAAGAGA
GCTTATGTCCAAAAGATGCTCAGGCGATTCAATATGGACAA
AAGAACAAGTTCTGGATTCGCAATTGTAGCAGTCTATGTTG
CGTTAAGTTACACAAGTGCGCGCGTTCTTATGGATGGGTCT
GGGCTAGGCACCACCGGCGTCGCCGGCGTACCTGATGCCCA
TATATATGTTGGCTTTGAAGCACCAACGATTGTCCGCTATT
GAGGGAGGAAAAACTGGTTTCTGAAAAACTGAGGACCCAAA
AAGAGGGATGGCGGCACCACCGCCAACAACCAAGGAGGGGG
TACTTCTGGACCGGTTCTTGCAGTGAAATTTTGATACAAGA
TCGCCTTCAAATTTTGTCACCAGTAGCGCGTCGTTGTCAGA
GGGCTCGTGGGCCTCAGTGTCGCCGTCGGACGCGTGGTTCT
AGAACTGGCTCACAAGTGGTCTGTTAAAAAAATTTATTAGA
CTCCTTTCGCTACCGTACGGCACCGGCGAGCACCGGCGAGG
AAAACTTTGGTGCGGACGTCCGCAGCTGAGAAAAATCATAT
AAGATTCCTTGTAGACCAAACGCGGATTTAGATTTTTCTTT
CCTTCTCGATATACCAGCTTCTAGAACCAAACTCTGTTTAT
TCTCTCTAAACTTAGTGCCACGGAAAAAACTTGCGTCTGAA
TGACACCTGTTGTTTTCCTTCCAATTTTTTGTTATTATTCT
GGCAACCTTGATGCCGGCGGCTCCGGCAGTGGAGGATTGGT
ATAGGTGTGGTGTGAACAAACCCAGAAATTCTCATTTTTAG
GACGCCTGCATCTCCGATTTCGTCGACGATGCCTTGACGAT
CAGGTCTCGATCGTCGATCGCTGCCGCACTCCCAATCACTC
TCTAGCTCTCTCAATCCTAACCCAACTTGCTCGGACTCTCT
AGTATGTGCATTGGACCGCTCGGAGCTTTCGTGCCAAGATT
AACAAGCGACTTGCAAGGAGCTGCAGCCTCGTTACACATTT
TCGAATCCTGATGACGATTGCGGCCCGCGCTGGTGGTGGTC
TAAACGGTGAATCTCGTCGGCTAAAGTAATGAAATTCGTCG
GACACAATCTAGCCTTTTGACACGATCAATTTATTCATCAA
TCGGCTAAAGTCTCAAACTACGGTCGACGAAACATTTAAGA
ATGGTTATGACCGAACACTACCAGAAAAAAAATTTTAGATG
GACGGTGGCGAACGGAGCTTCGTGCGCACTACGGACGTGGG
CCCACTTTCTACCCAATTTCCTGGAATACATTCAATTATGC
GCAGCTTCTCACAGCTCACACCTTACCTTTGCCCTTATCAG
AAAGGCACTTTTTCTTCCCTCGTCGATGAAGTGCCTGGGAC
AGAGTCCACAAAGGCAACAGCAGTCGCAGCCTAAAACACAA
GCTGAGGCGTAAACAAGTCGCTCGAATTGCCATGACCTAAT
TTGGCTAATACGAGGTGATTCAGGAAATTATATATAGGTTA
TGGCATACCCAAGCAGACTTCGCAAGCAACTTTTTGGCTAA
ATGGAAGTCATGCAAGTATCCAGGAGTACGTGTTGTACAAG
TGAGTATGAGAAAGGGCCTGCAAGGGCTACAGACCGCGCCC
ATGTTAACAAGGCTTTGCGTCAAGAAAAACAAGTGCAAGCC
ATTTGTCAATGGCTCTAGCACTCGACCAACTGAACAAAACG
ATGGAGTGGATCTTTGAGCGCAGCTTTGACGATCAAGAATA
AGAGCATGCAGCGTCTGCCTCAGGACCTCCAGCACGCGCTC
TTTCGAGAGAGTTTGTGGTTCGGCGAATTCGGAATCGTTTC
CCTCTTCGGAGTGTCGGTTGCAAGTGCACTTACTCCTCAAA
AAACTAGTTTAGACGGGTCTCGGAAGCACTCACATGGAATG
TGATGGTTATGTTTCATAGACTAGTGCAATGAGCCCAATAA
AATTAATTGAGTGAGCATGTCAGGAAGAAACAAGACACATT
AGCTGATTCATAACGGAACGCTAGTGACAAAGAAAAGGGCA
GGAAGAAAATACTACTGTTGCCCCGAGGACGTAGGCATATT
GAAGATGGCACCGGCGAGTCCGATGGAAACTCGAGCTATGG
GAATACGAAACTTTTCAGAACAGTAGTACACACATGGAAAA
GCTGAAACATTTGGCGCCGTCTGTGAGAATCATTACAAAAA
ACTGCCGACCCTTCTATATACCCCGCTATGAATATGCTACA
CACACAATCAAGGCCGAGGTCGCCCAAGATCTTTTTTGTCT
CGCATCATTTCCTGATTTTGCGGAAGACGTTCGAAATGTAA
CGTTGATGCTAGTCGTCACGCGGACAGGATTATTTACCTGG
ACGATGCTCTTCCCTGCCATCGAATGCATCTGCATCAAGCC
CCAAAATCTTGTGCGTCCTGCTGCACTTGACAATTGGCATC
ATTTGCAAAAGATGGGCTTACGACGTCACTTATGGGTAAAA
TCACTTATGGGTAAAAAGGACGGCGTCAAGATAAGTGTTTA
TTCATTTCAACAACATCTGACTTCTTCAGCTCTCTACTGCA
ATCATGAGGTGAACCATGATCGAAAAGAAAGTCAGGGGGAA
CCAAGTAAAGTGTACTGGACCAGTAAGAAGCACTTGTTCGG
ACACTCATGTGCAATGTATGCGTTAGCTATTGATCCTTCCG
GTGAGGCTCATTGGTGGGTACTGCAACACTGTGACGAAGTC
GTGCCGCGCTAATTTTTGGACCTTTGCTACGAGATTAACAT
TCAACCAACTTAGGCGGCGGCGGCGGCAGTAGAGGTGGGTC
TGACTATCTATCCCACTGCACCGAACGAAGAATAGTAAGCT
AAGTTTAGGGTTGGTGCATGCGGAAGCTGAGGCCTTGTCTG
CCGCCTGAAGGCCTTGTTCGCCGACCGAATTAGGCTCTTGA
CCGTCGCTCCCAATTGAGCGCCCGAATTTTGTCGTGGACTT
TCCTCCGCCTCCGCAGCGGCCGTCGCTCCCAATTGAGCGCC
CTCACGCGCTCCTCCGCCTCCGCAGCGGCCGTCGCTCCCAA
TTTGTGCATAGAAGAACGTTCGCTTAAATGGGTGCATCCAA
GGCACACAAGCAAAGTCGATCTCCACTAAGCAGGTAGTCAT
GTAATTAACAGTGACCAAATCATCAAGCACTAAATTGGTTT
GGCTTGTGAACTAGGACCTCCTGGAGCACCCTACCATCTTT
AAGTTATCCCAAGAACAGATCGAGTAAAAAATGTCAATGCT
ATCCGTGCATCTCCAGCCCGCTCCACCAACTTGTCCCTTTT
GGGGAAAGATATGGCCTGGTCGGTTGAAATCTTCAGGTTTT
GTTTTGTGACTTTTAATTGACCTGAAGTGAATTTGATTCCA
AACAACGAAATTGGACGCAGCGGCATGACTTAACACCAAAA
TTTTGGGGCGTCCGACCCACCGCCGCCCTAAAACTCTCCGT
GTTACCATAAAAGAACTTACCCAGAATTGTAAGGTACCAAA
AGGTTCACCATCCATCATAGCACGCTCAGCATAACGGTATA
ACCATGGACTGTGTGGTTCGCTGCATCCACTTCAATTATTG
TCATCCATGATACCTTCTCGCTCCAACTGAGGAGGTGAAAT
ACAATTTTTTTGTGTCTAGGCGCTAAGACGAATGCCATCTA
ATATGCACGGTGGCGGCTGGCCCTAGCATTTCAAAAGAGTT
AAGCACAAGTGGGATTTGAGCTGTAGTATATGCTCATGATG
TCTTCTATGAGCTGGCGGCTCGGCTAGGCTCCGGAGATTAG
TTCAATTTCATTTGTAACTGCAGTGGTACCCAACCCCAGTC
CTCATCGTCCTCACCTTCCTCGTCGTCAATGAATTGCTTTC
ATGATCTGAAAAACGCTAGGCGCTAGTCGCTAGTCGGGCAA
CTAGTCGGGCAAACAGCCGGCGCGTAACACCCAGAGGATTA
AAAAAAAATACTAATCAGGCCGCCCAGTTGCACCGTCTAGG
CTAATCAGGCCGCCCAGTTGCACCGTCTAGGCGGCCGTTTC
GCCCAGTTGCACCGTCTAGGCGGCCGTTTCTCGCGTTGGCG
GGCCGTTTCTCGCGTTGGCGCCCAGGTTGAACGATTAGTCG
CCTAGCACCTAGGTGGCCCTCGACGGCGTTTTTAGGAGAAA
GGCTACATGTGTTCATAACGCGCAAGCGAGAAAATAACTGA
GCATCTAAACAGGACATAAGCGCCAAAATGGCCTGAAAAAA
CAGCAACAGCTCTCGGTAGTCGTCGAGCCTCGCCCAATTGG
GGCGCTAGGACGCGACCTCACGTGCGATGCCAAGAAGGCAC
TTGACACTTTCTCTTAGGCTCTCGCTCTCTTAGACAATGTA
ACTGTTAGGTTGTGGAGTGGCTGTGGCTGTGGCTGTGGCGG
TGGAGTGGCTGTGGCTGTGGCTGTGGCGGCGCGACCCTGGT
TGTGGCTGTGGCTGTGGCGGCGCGACCCTGGTTTGTTCCGG
CGGCTTAGGTGGTGAGCCTGCGGCGATGGACGACGTTGGGA
ACGTTGGGATTGACAAGGCTCGGCTGGCTGCATGTCTTGTC
GTGGGTTACATCCCGGCTTGCGCGTCTTGCGTACCATGTTT
AGATTTTATGTACTTGGAAGCTGGAACCATTTTCCACTTCC
CCATTTAGGGCCAAAAGAACCATGTGCAAATAGAAACTGGT
CACCTGATCTTACATAGCGACGTTTGCAACGGCTCCCAGAA
ACTGAAATCGGGAGCAAACCCAGCACGAACGACAGCAAAGG
CCTTCATCTGCCATCCGCAGCGTTTTTAACTTGCAAAGCTT
GTTCAAATGACAGGCATTCACTTTAGTAAAAATACATTTCA
ACAATAATCCTCATCGAATGCGTCCCAAATAATAACCGGAG
AGTGAAGTGAGCGGGTCTTGCGCTATCTGCCAAAGCCGTAC
CGTTTGGCTCCCTCTGGCCTCTGCAACTCTCCCTCTCCTCT
ATCATGATCATGTCATAGTACCGAAATGAAGAAATATAGAG
CGGTATTGTTCTGTTTTAACCAAGACTTGTATTTATTTTTA
AGCCAAAAGGGTCCACGTGGCTAGAAGAAGAAAGGAAGAGC
AAAAGCTAGGCTTAGCTAGGCTTAGCTAGCTAGCTAAAAGC
GGGAAAAAGCATGAGAGGTCCCCTTTGCATTTTCTGGGTGG
GAAAGGGCCGGCGGGACCCACCCAGAAAATGCAAAGGGGAC
CTTGCGAAAGAAAGGGCCGGCGGGACCCACCCAGAAAATGC
GCTCTACCAATACCACCTTGCGAAAGAAAGGGCCGGCGGGA
CCCATTTAATATTAAATGCACCCAAAAGGACCCCACCTCAC
GACAGCCACGAAAACGACTTCGTTTTCCCCCCATTTAATAT
TTCCATCTAGGTGACGGCGACAGCCACGAAAACGACTTCGT
TAAAAATTTGCTTCCGGAGCCACCTGTTACGTGTGAAGAGG
CTAGAGGCAATTTTGTGGCACACGATTTAACATTTCCTGGT
TTTTACGACTTAGATTTAACCGTTAAAATTTAATCAGGCCT
ATGTAACAGTCCTGTTCACCCGGCATGATTTTGAATGTTTA
ACGACGGAGATGGACGGGTGCGCTGAATACGCTCTCGTCAA
AACGGTGAAGATGGACGGTGCGCTGTATAATTTTCATTAAT
GAGACTGAGAGATGCCGAGTCGTCCAAAAAAGACCATAAGC
TTGGACGACTCGGCATCTCTCAGTCTCAGCCATCTTCAAGT
TAGGTTAAATTAAGCACACACCCTTGCATTCCATGGCTCGA
GATCAGGAGGTGTTTAAAGGCTGTAGCAAGAGCTTCAAATC
GTGAAACGTGAATCGAGTTACGAAAAGCTAATGAAAGTATG
CAAATTAGTCTGGTTTTTCCCCCTTGTTAATTGTTCTTGTA
TCGTTTGATCTCCAGGTTTCCGCGCGCACAGTACGTACTTT
ACTCCGGACTCCATGCTCTGCTGGCTCATCTGTGTGAGGGA
TTTAGTTGCCCGGCGTCGATCGTCGTCCTTGGTCTGATTGG
AGGAAGGTGACGACAGTGCCCGCCGGCCACGTCGCCAATAC
TAACCGACCCCCTATATTCCCCCGACATCCAAATCAGCGAT
CCAAGGATTTGCGAGCAGTTCAGCGACGAGCCTGCACCCAA
CGAGCAGTTCAGCGACGAGCCTGCACCCAAAGCAAACGTCT
GGATCCCTTCTCTGCTCGGGCTCCGGTGACGGCCTGCGCCT
CCAGCCTCGGACACGGTCCACCCCGGAGCCCGAGACTTGGA
ACACGGTCCACCCCGGAGCCCGAGACTTGGATGGTTCCCCG
GCCCGAGACTTGGATGGTTCCCCGAGTATCCACCCTACAAC
CTTCAACCAAGTCAGTATGGCGTCCGCGGCAACCCGAGGCT
GCAACCCGAGGCTCAAGAGCCACCAATAGCCGCACAGGCGC
CAGGCGCCCCCCAGTCCTAACCTCGCCCAACAAATGGCCCA
GTGTTCCCCTTCGAGCACCGCGAAAGCGTCTGCTTCGCGGC
AACACAGGATCATTGACACTCCCCTGGTCCCAGTCCCTGAA
AGTAGCATACCCTCGCCATGCAGCAGCGAAATGGGCCCAGT
GGTCATGGTCGACACCGGTGCCGCGGTCAATGTTGTCACAA
ACTCCTAGACATTCCGCGCTCGATGATCCAAACCACGTCCT
GAACTTTACCGGACAAGTGTCCAGAACCCTAGGTTTGCTAT
CCTACGGGTCAAGGTCGGGCCGGCATCACGGGTTTACATCT
ATCTTTTTCGTCGCCGAATGCGCTTCCTCTTACAGCATGAT
CGGTTCTCGGCGTCCCAAATCATGAGTTCTTGGTGCATGGA
GATGACTGCTTCCCGGTTCTCGGCGTCCCAAATCATGAGTT
GAAGTTATTCACTTAGCTCCCGCCGCCTTGGACGACACACC
GGGCTTTTCTGCAGTCCCTACGTCAACTTGTGAAATGGGGT
GGTCCTGTCGTACCGGACGTCGGTCGGGATAAGTTGGCAAC
GATCGAAAGCATGCACCGATCGGGCATCATTCGCGTGGCAA
AAAAATGGCAAGATGCGCGTCTGTGTTGATTACCGCGACCT
TGCGCGTCTGTGTTGATTACCGCGACCTAAACAACGCAACA
GAAGGATATATACCCCATGCCTGTGGCTGACCTACTCATTG
GGATAACACCTCGTGCCCCGCAGCGGCATCAATGAGTAGGT
GACGGGAATCTGATGGTAGCCGGCCGTTCCATCCATAAAGG
GGCTACCATCAGATTCCCGTCGCCGAGGAAGATCGACACAA
CATGACAACATACTCGAACGCGCCGGCAAAACCAGGGCAGC
GGGCCACCCACGTTGAAGACCTGCGGCAGGTGTTTACACGG
GGCAGGTGTTTACACGGATGCGCCGACATAACCTGAAGATG
GTGTGTTTTCTTTGAGGAGGCGGGTGATTTCCTTGGTTTCC
AAGGCACAGGCGGTAATCACCGCTTCGCCCCCCACCACCAA
GTAATCACCGCTTCGCCCCCCACCACCAAAAAAGAGCTCCA
AAAGAGCTCCAACAGCTGCTCGGGCGAATCAACTTTCTCCG
AAGTTTAAGCGGGGCACCGTCGCGAGGTGGAATCAGGACTG
GCCGCTGCCGACTTGTCCATCGGCGGACTCCTGGCCCAAGA
GTAGAACACGCTGTCTACTACCTTAGCAGGGTGTTAACTGA
CCTATCTTGCGGGGACGCATCGGCAAGTGGATCCTAGCCAT
AAAGGCAGTAAAAGGACAAGCAATAGCAGACTTTCTCGCTC
CCTCCGAGCTCACAGCGTTTCGCGAGTTGGAATTCGCTACC
GAGGTGTTGGATCGATTCGACGGCGTCTACATCGAGCACAT
ACCACCCGAGTACAACTTCGCCGCCAACGAGCTCGCCCAGG
ACAACTTCGCCGCCAACGAGCTCGCCCAGGTAGCATCAGGC
CGCGCACGCCGTCGCGCAGGCTGAGGCCTGATGCTACCTGG
GGCCGCAACTTCGGGGGTGTCGGCCTGAAATTGCCCCCTAG
TACCTCCAGAACCCCAACGACGCCGCTCACGCCAGGCAGAT
GGAAGTCGTTGCCGTCTTCCCCACGCCGCCGGAGTTCGCCA
ACGAAGCTAAACGTATCATGCGCGAAGTCCATTGTGGGGTT
ACCAGGCCGAGCCAAAAATGCGTTGGTTAATCCGTCGCCAT
TCATTAAACCTTGGCCGGGTCGCGGTTGGGCGATAGATTTC
GAACCACTCAAGGTTGCCTCCGCCAACTCGGTGCGCAACTT
CCGCACTTCAAAGCGCGGCCCGACGGATACCACCCCGTATG
GGTCACGATGCCGTCCTTCCCCTTGAGATCAATATCGCTTC
GTTGATGTTGTTCCTGAACGCGGAGTGAAGCGATATTGATC
CTGAGGGCCAGAAAGTGTGGCGTGCGGTTCTCCCATTTGGG
AGCGGACCACTTACCCCGACCGCCGGTTTTTTCCCCAAATG
ATGAATGGTACCGTCCAAGTCGCGCAGGTGGTATGCCCTCT
CAATGTGGCGCTTGAGAAAGCGGCCATTAATAGGATTGCGA
GGGGGAAGGTGGAGGGTCCTCGCGTTCCCAAACTCCTGCAA
GCGCCATCGCGTTCTCGCTCCGCCGCCTAACACTAGGGGGA
TACATTCAAAAAGCATAGATCTGCAGATAGTGGAAGCCTCA
TCGCACGGTTGAAGAAGAGGCTGCCGCCGCGTCCTTCGTTC
TTGTGTAAGAACTGCCTTCCCAGGAAAAAATCTTCACCCAA
AAAGGGGGCAAAGCGCTGGTCAGGCCTAAACCCGCCTAGAA
CACCTGGGCTTGGGTTTCGTCGGCAGCAGCAATAGCCGAGT
CCAGGAAGCTTTGGACTCGGCTATTGCTGCTGCCGACGAAA
CGCGGCCTGCACGCGGGTTTCTGCTTCTTCAGCTCGGGCCA
GCTATCTGAGCCTCCAAGGCCTCCACCTGCCGAGCATAGAT
CGAATACGTTCATGTGGGGACCTTGGCGCAGTAACCCGTGA
TCGGGCCAGGCGAATGGGCTCTGGATCAGCAGGCGGGGTAG
GGTTGGAGAAGGGGGTCGCACGGCGAATTCCTCTGTAACCA
CGCAGGCCTAGACCCTGTCGCAGCCTTTGAACCACCCTCTT
CGAGCTCTTGGTCGACCGGCCTCGCTCGTCGTTTTGCTAAC
CATATCACTGTAGCGTCGTACGCGAACTCGAGCACTAAGTG
ATTATCTATAGAGGGACGAGCGGTGAGTTTATGAGTATAGC
TGTGACAGTACAGTCAATACCCCGTGGAAAACCGTTTTCTA
TTATGTTCGTGCGTTTGCAGCGCGCAAGAGATTAGTTTGAC
TTTTAGCTATCAGGAAAGAACCAGCTGCTGACCAGCACTAG
CAGGGTATAGGTTATTCTCACCTGAAATGAAAAGGAGGGAA
TCTGTGGGGCTTCTTGACTCCTCCAGTGGTTGGGGCAGACT
CAAAAGCAAATAAGCAATCACAGCAACAAATAAACCAATAA
ATCCAGTACCAACATTGACCCAGGAACTTTAAAGATGACAC
CTGACTGGATAATCTTTAAACCTGGGGTTCACATATCTCCC
GCGGGCAGCTTCAATTTGACCCGCTCGAAACAAAGAACCAA
AGCACCCCAAATCCCAAAGTCTGCTTCAAATGGCATCTCTT
CCTATCATTTGCTTTCATAACCTTGGGAATTTATTCTGTGA
CTCTCTTAGTTCATCAAGGGCTCGATCTCGCTCTACCTCTA
CTCTGAGGTTTCCGTGTTCTCTGCCAGTTTGAGCTCCAATT
TCTATTTCCATCTCAAGTTCCCGAATTCTTTCCTCACTTTG
GTCATTCAGCTGATTGGCTTCTGTGGCAACTTCTTTTAGGG
AAAACATTAGGGAGTTGAAGCGATTGCTTATTGAATCATCA
GCGGACACACGTGCGACGGCCGCGCACTTATCGGCTATCTC
GCATATCCCCCTCCCCCCCCCCCCCCCCCCAAAAGCATTTC
AGTATATGACACCTTGGATGCTATAGCTGATTGTATCTTGT
CATCGTTGATGCTGTGTTGGCTGGAGGAAGGGCAGGAGCAT
AAGTAGCACTTGCAAAATTCCAGCCACACCATTTGCTGCCC
CCCATTCATTTCAGCCTTTGCTCCAATTACCTCATCTTCAC
TTCCTTTATACTTTAATTTCCCCTATCTGCAAGTTCAAAAC
TGGAAGGAAATGATGCATAGCGCCAACAAATCATGGATGTA
GTTCTTGCCATCTTTTTTTCCTCGAATTACATTACTAATTT
TTTTTAAGCAAAGGATTTTTCAAGAGCAGAAGTTGGAATTG
AAGGACTCATATTATGACTTCGAGGACTAATATTACAAGTT
GATCTGTGGGTTTGGAGGAGCAGGAGGAAGAGGCATCCATG
AGCTATTAACGGCGGAACCGCAGGAGGAGACGGGTTTCTCT
TCCTTCTTCACAGCAACGAGCTGCTCCTCCATAGAGTGCAT
CAGATCCACCAGATGGAGCTCTGAGACTCCATAATCAACAA
AGATTAAAGATTTGTTTAATCAGTAGCTAGAGTAGTGTTTG
CTTAGGCCTCGTTTTGTTTGCGGAAAGTAACCATTAGGAAA
CAACCCGGAGACTTTCCGGCCGCCGTCCGCCGCCGTCCGGC
AGCCTAGCCTGGGGATCACGCAAGCGAACCGAATCAAAGGG
CGACTGTGTTCGTCAGATTCCGGCCAACTCAGGCGGCGACG
ATTCCGGCCAACTCAGGCGGCGACGACGGCAACGAACGGTA
GGGAGAAGAACCCTACCGTTCGTTGCCGTCGTCGCCGCCTG
AAGCTCCAAGAACAACCCCCCGGAAAACCTCGACGAAAACC
CGGTAGTCCCGTTGAAGCTCCAAGAACAACCCCCCGGAAAA
CTCACCGGAGCTCGGTAGTCCCGTTGAAGCTCCAAGAACAA
CACTCAACCATTCATAGACTCACCGGAGCTCGGTAGTCCCG
ATGAATGGTTGAGTGGAGCTCAGTCGCACCTTGGAGGGATT
TCTGCTCAAATCTCAAACCACTGCTGCTGCTCTTAAATCCC
CCCGGATTGAGAACTCAAGTCTCTGCTCAAATCTCAAACCA
TTGAAGTCCGACCAAAATCCCGGATTGAGAACTCAAGTCTC
TTGAGCCCCAAGAACTTCCTCCTTGCCGGATTTTCTTTTGA
ATCTCGAGTCAATCCCACGTCTGATGATAAACAGCAAAGTA
TGAGGTGTTTGAGACTAGCGCGGCTAGTAACCTTTTGGAAA
AGTAAATCCTACGGGGACCACCTCTAAGGAAAGTTTACAAA
GGTAATACATTTGCAAATTCCTCGATTAGAGGCATTACTTC
TTCTCCAAGATAGATTTGCGCAGTGCCTACCATCAAATCCA
TCTCTCTCTCTGAATTTGCTCGCTGATCTCGGGCGAAGGAG
TGCACTAAGGCTCTAGAACCCTCTAGCTAAAGACTGCACGA
GCAGCTAGCTTTGTAGTCAACAGTAGTAGCTTCTAAATCGA
CAAGTTCAGTACTGAGAGGTCTGGACTAACTATGCATCCAC
TTCCTTATCTCCCCAGGTTGCTGGACCTGCAAGTCACCCAT
AGAGAGAGAAAAATGGGTAGCGAGTTTTATAACAGGAGAGA
TTTGTTATTTACTATAGTAACCCTTGTTTTTAATAGTCTGA
TGGACTAGGCATAACGTTGTCTGAGGCTTCTTGGCTTGCTG
TCTGGTCCTCCAGTCTATCACAAGGACAAACCACAACGACA
GCAAATCAAGATTGCAGATACAGCAGTAAAAAGATAAACAC
TTCGAAAGACTTTTAGTGTGCGTTGGTGAGTTAAAGCCCAT
AAATACTTCACTTTTGTTTTCTGACAACAAAAATAATTCTG
TATGACTTTCTATCACGCCGCGCACGCGCATATGTACACAC
AATGATACTAAACCAAACAACGCTGATTCTAAACGCAGTCT
TGTGAGAACACTACTTCTCACTCGAAGACTAAAATATTGAA
AGGAAGGATCGGGCTTGGTGCGCTTCCAGACGTTCTCTCTG
GCAATTGGAATGTTTTTGAACCTGGGGCAGCACACACTGGG
TTTGTTGATCTGTGTATTATCTCGAGCAATTGGAATGTTTT
GATTACTCATACTCTCTAAACGAGTGGAAAGAGTATGAATT
CAACAGACCGACAGACCGATCGAGCACTACTTCGATTTATT
GGTTCGTGGAATTGAAGCATCGGGAAAGGAAACGTAATCCT
TTGCAATTTATGAAATCATGCGGGAACAGACTATGTGGCAT
TTGAAGCTGCTTTCTTTTTCCTCGAGTTTTCTTTGGATCGG
ATCCGAGCATGAAAATGTTGCACTACTTAATTTAACCATGT
CAGTTCTTGGCAGTCGAGTGCAGTGACCATCACAGACAAAC
AGAAGCCTCGTCTTTACTCACCAAATTTCCGTTTCTAGTCT
GAGGATGGAACGGATGATTGCAGCAAGAATGTTTTATGTTC
CTCCTTTTTCTGAGGAACACCGTCAGTTTTTGAGATAGAAT
CCTCGACGTATGCCCTGTCGCTGGCAGCTCTTTCTTCGGCA
CGAGTATCGATATTGTGACGCTCAGGCGGACTACTGTAAGT
GCTATTATGGGTCCTTCTGGCTGTGGCAAAACTACCCTTTT
TCTGCTTTCGACATGGAGTTCGGCAGTTGGAGTTGTGCCGA
ACAGACACACACAAGACATGCGCGCGCGCACACAAGACACG
TATGTGTGTATGTGCCCACGCGCGCGTGTCTTGTGTGCGCG
CAAAACGAGGATCGACTAACCCTGTGCTTCTGAAAACAGAA
TAATGAGGTTGTGTCTTACTCGCCCAATTCCTAAAGACAAG
AACCTGACCAAGTGTAAAGCCTGTAGGACATAAATAAGTCT
TATCCGTCCGGCAAGAGAAGCGCCGTCGTCGACGCCTTGAA
CACTGATTACCTGAGGCGCTCGCGGCGGACGCGACGGATTC
CACCCTACTAGCTCTTCGATCTCTGGCAACAAATTATACTG
ATATGTTAGTCCTCAGGCGGCTGCAGATGCGTATGCATGCT
CTGATTTGTATTATTCATACCGCTTGTAACTTCTTCCGTAT
AAGATGGAAGACTCGTTTTTCAGCACCAACAAAAATGAAGT
GTAATAGTATGATCCGCGCGCAGCCGCGGTAAGACAAGAGA
TTCTGCAGAGTCATGAACAGCAGCACTACTGGACTTGATCT
ATGATTGCTTCTTTAGAAAGCAGTTCCAAGTCCTTTTACAG
GGAAGATCCTAATCAATGGCCGCAAAGAAACTCTTGCCTTT
ACCACTGAGGCCTTTTTTGCCCCAACCTCCAATTCTTGTGT
AAAATAAAAACCGTAAACCACACCAACAATAATGAGAAAAC
AGAAGAGACGACGGAGACGGCGCCGGCGCCGGGGACCGGGT
GGGCGTTGTAGAAGGTGGATCGGGAAGAGAAGGTGGTCGGA
CACCCGGTCCCCCGCGTCGTCGCCGTCGTCTCTTCTACCGC
TAATAATCTTGGTTACTGACCGGAGAGGAGAGAACTAAGGA
AGAAATGGGTTGGGCTCGGCCCAGCCGACCCAACACTCCTT
GGAGGCTCGAGCAGACGAGACCCCAGATCGACAGCAGGCTT
CACAAGCGGAAGCAAGGAAACACGAGTAGGTTGAACAGGTA
CCTCCTCCATCTCCTTCAAGCGCTTCTTCATCTCATCCAGC
GTTTTGATCCTTGTTAACTACCTCAACTGTACAACTCACTT
AAACTATAAAGCGTTGCAGTCTGAAAACAAGTATTAGGTGC
GTACATATGACCTCCTAAAGCGGTAACCCATATAAGGACTG
CATTTTTCTATTCACCCCCCCCCCCCCCCCCAACGATCCAT
GATTCGATCATATGTTTGAACGGTAGGTATGGTGCCCTCAG
CGCACTTGATTAGGGCTGTCCGCCAAGCAGGGCAAATTGTG
GCCGCGGCCGCGGCCGACGGCGGCAAGTCCCCCGTCGTCGC
ATAAGCATTTTTTTTCTGGTCTGTCGAAAAAATTGTAAAGC
AAAGAGAGACTGTTTTCTGGCGCTTCGACCTCCATGAGATC
ATGAAGAAATTTACATGTCTCTGCCGCCAGGGCTTCAACGA
GAGCTGATGAAGGGACCATCCACGGGCAGCTGCTAAGGCTA
GCCAAGCTTCGAGATTATGTCTTCTCCATCGTCTGCTCTGA
CTCCAGTCGCCCGACCGCCTCGCCGGCCAAGCTTCGAGATT
CTCCTTTCCGTCGCTCCAGTCGCCCGACCGCCTCGCCGGCC
ATCGGAGGACGTCAATTCGACGGGGACAGGGACAGGCAACG
GTGGGTTACTGCTGGGGAAGCAGCTGCATCTTCCCCTTGTC
ACCGTCTCGCTTATTGTTTACTGCAGCAGAGTTGGGTAACC
GTAAAGAATGGAGGAAGTCACCTTCGGAGTAGCGCGAGGTT
TGAAAATTTGCAGTTGTTTTCGAAAAAATTAACCTCACATT
CGAGACTAATCATGTTGCTGCGGGTACAAATCAGACACTAT
ATGATACATAATCTTTGATGCAGGAGTACATGTTGTTCATC
TTTTCCAGAATGTCTTCTTGCGCTGCCAACGCTCGAGTGGC
TTTTTCCCAATGTTGTTTTCCTCGAGCCATATCTGGTTCTA
TGGCCGCAAAGAAAAACTTGCTTTCGGAACCTCGGTAAGAA
CAAATCTACCCTTTTGGATGCTTTAGCAGGTAATCAGTTAC
CTTTAGCTGTATTTTGTGAACCGAGGGCACAGAAAATTATC
TGTTTAGAAAAGGATTGATGCTTTAGCTGTATTTTGTGAAC
AGTTTTCAAGGTTCAGTTTGCTGCAACAATTTGCCATATCA
ATTAGTGTCTTTGAAAGTATCGGCTTTACAAAAGAATGGAC
TCTGAGACAGATAGAAATTCCATGTGCAGCTCATCAATCTG
CTACAACAACATTGTGTCAGCTCGAATAGCAAATGATACTG
GCTCCATATATTCTGACAAACATGCGCAATATATTGAAATT
TCAAGACAAGGAGGGTTTTGCAATAGCAGCCACAATGCCAA
GGATATGCGGTCTTAGGCGACGAATTGTTTCCGTCGGCTAA
AAGATAAAATACCTAGGCGACGGAAAGAGTGATATTCGTCG
AAGATATTTTTCTTGGACGACGGAAACACTAATCTTCGTCG
CAACAGCAATTAATAGAGGTCCAGCGGCGTGCCCAACAACA
GCTTATCTGAAGGAAGTGTCCTCTGGCATGCCTTCAGATTC
GGTACAAGGACTGGAAGTACCAGTGCCACAAAGCTTATCTG
AAGCATTGGCCTTAGTGGCTCGGCCCTTCCTCTTCCCCATG
GTATCACCAATGCATGAAGTCTAAAAAAAATTAAAAAAGTG
CCCAGTGGAAGTTTACTGACCTCCAGTAGAAGTTTACTGAC
TACCAAAATCCCAGATATGACCCGACCTAAATCGGAATTTA
AAAATCAGACACAACTTGGACGTCATGCACATAGAGAAGAA
GTGTTGTAAAAATTATTGACCCCCAATAATTTTCCATACTT
AACAATCCATCAAAATTGGACCGGCAAGTCGCCGAAAGTTC
ACCGACGGAAACGTCGTCGTCGCGCAAGAAAATTTCGAACG
TGTTATCTCTAGATAATATACAGGATCGCAATAGGGTCCTC
ACGACCCTTTGCCGAAGAAGCTGCAGGAACCTTCGGCGGCG
TTATGGGATCACATGCGATCCTGCGCCACCTAGTTTTGCTC
GTTCATCTGCCATTGCTTGTCTCCAGTCACTGTTTTGATTT
ACCCCCAGGCTGCAAAAGCTCACCAACAATTCTGTCCGGCT
CGACGTCGTCATTGTTGGCGCTGGAGTTGCCGGTGCAGCTC
GAGGGATCTTTATGTTCGTGCGCCTGCAGCAGAAAATTAGT
AAACCAAAACCGGAGGTTCTCGGCCGCCGCCGTCGCTTCCC
TGAATGTATACAAAAAGGTACGGAAAATCAATATGAGGACA
CTGCGAAGCGCCGGGTGATCCATTGTCAGAACCAGACTGAT
AACTCTGGCGCTCCACTGCGCGCCACCACCACAATATCGGC
TTTTATTTTGAGTTTACTACCCCCAGTAAAAGTTTACTAGG
GGATTGGAAAAGAAACGAAGCAGTAGCAGCATGACTAGCTA
ATGACTAGCTAGAACCTCTTCTGATGCAACCCTCTCTCTCC
TCTACTCTTACTTATGAGTTCGCCAACACTTAGTCATCCCC
AAAATGCGTACTCATGGGTTCGTCAACACTTAGTCATCCCC
ATTTTCACTTACCCATGAGCCGTTGACGATTAAGCTCATTT
AGAAAGCTTCAAGAACCGAGCAGCCTCACCTCCAGTCGCCG
CGCCGGGTCGAAGTCGGGTCCGCTAGCCTCTTTGTGGTGTT
GTGTAGGTGGGTGAGGACGACTCGACCCGAATTTGAGAGAA
ACCCAACTAAACAAGTACCACTAGACTACCTTGCACTGGTT
TGAATAAAAAAAAGGGTTAACGTCTGCTACACACACACATA
CTTCAGAACCAAATCGGCGGCGGCAAGCCCAAAATGCGGTG
AGCAATCAAGACCTTGAAAGCGCTCCTAAAATAAGAAAGGT
CCAATTCCCCATTCAGAACACGCGAAACGGCAATTTGTTTG
CTCGAGGGGATTCCACATAACCTTTGTCAACACCGAGTTCA
ACGCTTAACATGCTTCCACACTTGAACATTGAGGAGAGTAG
TCAAGAATTGAATTGCGTGGCACCGACTAGCCTCTTTTTGA
CTCCTCCTCCACTGCCTCACCGCCGCCGCCGCAACAATTGA
AGGACGGCGATGGTGTGGCGCGGATGAGGGGAACAGTCAAT
AATCCATGCACCAAGGTTTGCTCCAACATATGCAATGCTTC
CACAATAGCACAGTAGCACACTGCCGAGTAGCACATAGCAC
CCACAATTCACATAACTAAGCAGTAAAATAAGTACTCGGGT
TAAGCAACAGTCACTATGCACCCGAGTACTTATTTTACTGC
TGAACCAGTTGGCTTCTTTTCGAAAACTGTACAAATTGGTT
TCTAATGGGACGGGACGGGACGGGACCGGTGTTTTTAGTTT
TCGGGTCGGTCGGGTAGTCCCCGAGCGACACGACGGAGGTG
TATAAGAAATTAGTCTACCGCTGCATTGAACTAGTCTTATA
TTCAATCGATGTGCCAATTCCATTGGGAATACCAGGTCATG
TTCGGGGACTCCTACTCATCCCGGAGCGAACGCTCCGAGAC
CGGCTTGATTTGAAGTTTTCCTGTTCTTACTAGGCGTTCTT
CATACCTAACTTGAAGAATCCGGAAGTTAACAACCCTGGCT
ACCCCAACTGTGGAGTTTCGCGCGAAAAGACCGAGTCTTGA
CGCCGGAAGCTCCCAGCTACCGCCGTCCGGCCAGCCACCGG
CCCGTGCTCTCTCTCTCCGCCGGAAGCTCCCAGCTACCGCC
GTATATTAGTGGGGTTGGACCGGTTGGAGAGGCCCAACCCA
TTCAAATCTACTGTAGCACACTCGAACAACTTGAACAGATT
GGCAGTGGCGTAGCTAGAAACTCGATTTAGAAGGGTCAACA
TTAAAATCTAGTTGAATACACCCAGACTTTGATTGATTTTT
ATCAGTATAGCAGACAATCCCAATAGCAAATGCTATATTGA
GTGCGTGCGAAAGGGCTGCGCTCGCGCGTGCCTTTAATTTT
ACAGGAGGGAGGTTGACAAGCGTTAGACCCCCTAGTCAACT
TTCTAATTAGATATTGTTCACCCGAATCAGAAGAGTATCAA
ACAATTTGAGTGGGAGCATCCCAGATTCACTTTCAAATCTT
TACTGGTAAATCTTTGCAGTCAGCTCGCCTCCAATGTTCTC
GAAAACCTAAGCAGGTAGCTCGTTAAAAGAAAGAGATAACT
TATCCTTCGTTTTCATTCCTCTTTTAGACTGAAAAATGTGC
GAGGTACTCTAAGCCACGGGCTGTGCCTAAAGCCACCCTCT
ACTTCTTGACCTTCAGGAGCCGAGAAGTAATAAAGTTAGCA
TCGTCTGGGTCGGCCGGAGTCGGCCGAAAAACTCGGGTTGG
TGACTACGACTCGGGCGGATCGGCGCTAATCGATCGCCAAC
CCGTAACAACCTCTCCGCCGCCGGTTGCAACCTTTTCCGGC
GATGGCGGAGGAGATGCCGGCGGAGACCAGGTCCATCTGGT
GGAAATTAGAGCGCTTGCCGCACCAACTTCTTGTCTAATCA
TGGTTTTGTTTTTGAGTTTTCGAAAGATACATGCAAAGAAT
ATTCGACGATCATCTATACACCCTTAAAAAACCCAAAAAAT
CTCTACAGCTTCTTCTGCATCGCCGACGACTCCTTGACTTC
CTATCGATCTTAGACGACGTCGTTTGAAACTCAGTAGCCGA
ACGTCGTCTAAGATCGATAGCTGTAGGAAGGGGGTGTGGCG
AAAATTGATAGAGCAGGCGGCAGTGGATGACTACCCTGCAA
TAACCCTTCATTGCCCATTCCAATGACAATCTTTTCTATGA
GAGTACATCCCGAATAATAACGGGCGTCTCCCCTAACCATA
GGGGAATCTTGTTAGCATTGCGTCAGTCCAACTACGATTTG
CTTCTTCGGCAGAAGCTCGGCGCTGAGATTTTCTAGGGTTT
GAGTTTTCGGCGACGAGCTTCTCGAGGTCGGAGATGGAGGC
CCCGCTTAACAGTGAGCAAGCGAGCAATCTACAATTCAAAA
GAGGAAATCAACGAGGAGGTCGTCGACCTTAAAGGAGAGCT
CAGACTCCAACACGTCTGCCCCGTCGCCATTCGCCTCCCCA
GGGGGTTTTGGATTGGGACGCGCTCAAAAGCCTTATCTACA
CATTGATCATCACAGTTGGTCGGCTTCAAGCATCTAATCTA
AAGAAAAATAGTAATAACTACGCGCAAAAACAAGAAACAAG
ATACAGTAAAGGAGCAGCTGCTTCAACAGTTTCTTAAAGAT
ATGTCAAGTTCTGAGGACCACTCGAATACTATAGCAAGTGA
TTTCAATCATCCAATAACAGCGTCTTTGGAAATTTTCATTT
TTGTTATAGAACCTCAATACCCGCCGACGTTAATTGGAGTT
TCGTGGTCATATGTTGCAGACTAATGCAGAGTATTTCAATA
AGGATTGCAGTTTGTGATGTCTTCAACAGAGTCAAAGAGAT
TGATGAGCATGTGGATGCTGCAGCAGTACGAATACAAAATA
ATCACGAAAATTGACGCTCACTCCAGCAGTTATTGTGGGCA
ATGTTCTCACTACGGCCCTACCCCAGGAGTGTCAAATATTG
ACCCCAAAACCTGGTTCAGACCAGACTTGAAACTGGGGCTG
TTTATGATCCTTTAAGGGCGCGCTGCTTAATTTAGTAGTAC
GACCTCTCCTGCAGGGACCTCTCGCACATTGTTCTCGTCCA
GATCACTTTTTCTTTTCGATCGAAAGGTGCTGAGGTATTTC
GATTTCAAGAGGCATTGATCCACCAGTAACATTTGTTGACA
TAGGTGAAGCTCAGTTCTTACATTCACAGATAAAACAGTAT
GACTGTGATTGAGCTCATGGCGGAGACCAAGCGCTATGGTC
CACGAAGTAATGGTGGCCCTCGATCGGATGGATGACTTAGC
GACACAACTATAGTCTGATTCACGACTTCCCCTAAAGTAAT
GGTGACCGGAGTCCGACGGCCGGTGACAAGAGTCCGGTGAG
GTTGGAAAAATTCTGGTGACCGGAGTCCGACGGCCGGTGAC
TCCGGTCACTGGAATTTCTTCGACCGCCGGACTCCGGTCAC
TCCGACGGTCGGGGAAATTCCAGTGACCGGAGTCCGGCGGT
GTTGATCTTCTCTTAGAGCTCGGCACTCAGCGGTCGTCTGT
GGTCGCGGCTCATCTCTCGGCGCTGGTTGGCCAGCACTCGG
CTCTAGGTGCTCGTCGGTCGCGGCTCATCTCTCGGCGCTGG
TCTAGCCTTACCGGTATCCCCATTCGCAGAAAACAAACTCT
GCAGGGTTTAGGACATCGCTCTCCAACAATTTTGACATTTT
TTGAAACAAAGAAAAGGAAGCAGGAACAGCGACAACTTGAA
ACTGCCTCCCTATCAGCATGCGGAGCCTCATCAAATGAAAG
CGTTCAATAGAAGAGCAGCGCGGTTAAACACAGGGAAGACA
GAAGACTCTCTTGTCTGATCCATCAGAACCAATTGATGAGC
AGCGAGCGAGCTCCGAGAAGCACCAACAACATTGAAGAAGG
CGAACATACATGACAATCAACCCGAGGCAGTAAATAACATC
ATACATTAATTAAGTAATTCCATTGGTTCAATTTCTTTATA
TGGGATCAAAGTCTGGAAGACTCGAAAATTTCTTCAAAATC
GGATCAGGGTAGGGCAAATCCCAAATCCCTCGAGCTAGAGA
AGCTCCACCTATTGAATCGACTGAGAAAATTCAGAAACAAA
CCGTCGCCGGCGCTTGATCGCTGCAAAAGCAGGGACGTCCG
TCTGGGAAGAGAAGGGCCGTCGCCGGCGCTTGATCGCTGCA
CCAAAAAAACTAAACCCTACCATCTCTCTCTCTCTCTCTCT
CTCTTAAGTCAAATTTTTGTCGCTTAGAGAATAACTTATAC
ACCAAAATATATATATATAACCAAAATATAACCAATATATA
GCCGAGGTATGATGAGGAGGCTTCTTCAGATAAAGGAAAAC
CGTTGCAATCTCAGAGTTTACGGGAAATAACGAAGCACCTT
CGCAAAATCAGGAAATGATGCGTCAAAAGATTTCCAAGCCT
ATATTGCCGCTAGGATTGAACCCGTCGGTTGCTAGTCTGAG
TTAAAGAACGTTGAGCTGGTCGTCACGCAGACATGATTGTT
TTCCCTGCCATCGAATGCATCTGCATCAAGCCGCCATTCAT
AAGACAAAGATTACTCTCCGCAGTTGCATCATTTGGCGTGT
CCCAAATTTTTCGAGGAGTACGAAGATGGATCATGGGCTAT
TATAGTGCGTATGAGTTTTGCGCCAAAATTCGAATACCTAG
CCATCGGTTCGCCTGAGCTTCTGGGGCGACATCGTCGATGT
CCAGGTTGTTGAACCCTCATCGGCGTTTTGGGGGAGATCCG
ATTGCTGTAAGAAAATGGAGCTCTGACAGTAGTTGTACTTT
GAAAATTGTAGGATAGACTACGAAGATACCTAAGAGGAAAA
AACTAATTTCAGTTTACCCCCATCAGCTTTAGGTCGATCAT
TCATAAAATTCATCAAATTGCTAGAAAACCACCGAAATAAT
CCTCGATGTCGAGGCTTCGTCGGCGTCGGCGTTGAAGATGT
CGACCCCGATAAAGCCCCGACGCCGATGCTTCGATTCAGAT
GAAAACCCAGATGTGGTCTTCCCCGTCTTCTACTCGCATCC
CCGGCCAAAAACTTCGTTTTCGGCGTGCTACACCGAGCAGC
GGACCGCCGCCGGTCCCGTTCGGCTCCCACAAGCGTCCTCT
CCGAAGCTAGCTCCACCGTTCGGCCACCGATTGGACCGCCG
TAAGGGTCGGGATGTGACAACCAGTGTGTTGAAACATCCTC
CCTCCCGAGCTGCCCCGACCCGCCGGTTTCCTCCGCTCAGT
TAAGAAGAAGGCTAGGTCGACGGCCGACCGTTTGGGACTGG
GATCAGGTTCTGGATCAGGACGCCACGGAATATCATCGACA
CAAGTTGGCAACATTATGTGCATCAGTAATTCGGTTATCAC
TCTTCCCCACCCCCCCCCCCCCCCCCCCCCTCCGAGTCCTC
GCATGTGTCTAAAAGATTCTCAGGCAATTTACATGGACAAA
AAAGATTCTCAGGCAATTTACATGGACAAAATGCATATTGT
CGTAATCGTCAATGGGAACACGACGATACATTATGAGAAAC
GCCGTCAAGCCACCGGAGACCGCCACACTTGTCCCAAAAGC
TTTTCTTCTCGGCCTAGCTTCGCCGTCAAGCCACCGGAGAC
TAAGGGTAAATTACATTGACCGCAACTATCGGTTCCGAGAC
TCTACGTATAGTTTTTTTTTCCCAGATGAGTTGTTGTCCAG
TAGGAAATCTAGCTAATTTCCTTAAGCATTCCCTATGTTCC
TTGTACACTTTTTGTTCCTTCGACCAAGATTATATTTACCC
AACATGTAAAATGTGAAGTGCTGCAACGAGTTGATGCCACT
GGAGATTAAATAAGAAAACACGTGTGCTTTCAAGCAATGTA
ATGTCGTTTTTGTTTCCCTGCGAAAATAAAAATAGGTACTG
GAATTTTAAAGTAAAAATTACCAAAATCAAAAACCAGAAAC
ATTCTTCCATGACACCGGATCGGCAGCAGCTTATTCTTCTG
CGAAAACGAAATTCTTCTCGCTGCACCTGCTGCACCTGTCC
ATCAGGGGAATCCCAAACGTCTTCTAAAAAGTCACGTAAAC
TTTGTCGGGGATGTCCGGGTCGCTGAGATCCGAGTCGCTGA
CTCAACTTAAAGGTCCTCATCGGCTCCTAAGGAAATAATAC
CCCTGATGTTCTGCGATTTGCAGCAATTGAAAAGCTGTTTG
CTAGGTTCAAGTAGAAAAAACCGTTAAACCTCTGTTAGAGC
ACTTTTGGGCTTGTCTGTCTCTGCAACACCCTCTGGAAATA
GAACTAATTGACTGCACTTACCTAGAGAGCAATGCTGGTCG
ACTCCATCTCTATCCAATTCCAGTTGCTTCTACCTAGAACT
TATGTTGGTAGGGGAAGCGCCGCTCGATCTTCGCGCAGTGG
AGGAGCGCAGCGACGGTCGTCGTTGAGGAGCGCAGCGACGG
TGCTTATGACGTTGATTTTCCAGCTGCTCATCGAACTCTTC
AATTGATATGTATGTGACGTCTAAAAGAAAGGAAGAAATGA
TCGCCGTGTCGCGCCGTGTCCGTGTCTTTGTCCATGCAACT
GTTTTTGAGTTTTGCCGTGTCGCCGTGTCGCGCCGTGTCCG
ACTAGTTTGTAGTTGTAGCTCCGAAGGTGTTTTTACGGCGT
TAATAGGTATCAACCTCTACCAGTAGGAGATTAAACTACTC
ATGCGCGTGCGGAATGGCCGCGCTCGCACGTGCGTTTGTGT
GTGCGAGCGCGGCCATTCCGCACGCGCATCGCGCGTGCAGG
TTCATGGGTAAACTGAAGCTCTGCATGTGCTTCTAACTTGT
ATATTGTCTACTGCAGGTCACCAGAAGAACGAACCATGCAT
GATTAACCCTCGAGTTCTACCCTCAGTAAACATAACCATGC
AAGCTGGGTTGGAGGCCGTTCGATTGGGACCGGTGCGGCGG
AACCTTTTCCAAACTCGACCCAATAGCACAAAGCCAATACC
CATCTCGAATCTGAACCCAGCTGTAAGAACGATTTTTCTTC
TTTTAATTTTGAAAATTTACCCCCTAAAGTTTCAAATTTTC
ATTTTGGCACCAAGTGTTGGCGCCGTTGGTAAATACAAGGG
TAAGACAATGGAGGAGGATCCAGCGATTTCTCCTCAAAGTT
CAAATAGCGAGAAGCCACAGCAGCAACGAGTGATGAGTCCA
AGAATTTCCGATGAAAAGCCCTCTAGCTAATTACAAAGTTA
GTGTCCACAGCATCACAGCGCGCTGGTGCGCAACAAAATAA
GAATGATTCGAGTTTTCTCACCCACAGAAATCCTATATTCC
AACCAATGATATGCTGCTCTCGCCGCCAGGGGGCTTGCGAA
AAAAATTATACAGATGATGTCTGCCACAACACGTTGGAAAA
CTCTCCCGCCTCGCCCTCGTCGCCATCACCGCCAGGAGAAG
CTCGCCCTCGTCGCCATCACCGCCAGGAGAAGACCCCATTT
TATCAGATGAGCTCGTGGTGCTGTAGTGAGTATTGGTCGGA
CATTTGGGTTAAGAATTGAGCGGTGGGCCATCTTTGTCTCC
AAATAATCAGTTTCTATGCGCTCCACCTGCCAACCTCTTTC
GGTCAAATTTTAGACATAAACCCGTTTAAAAACCACAGATC
CAGGCTATTTCTTAGCACTGCACTAGTACCAACACAAACCC
TGAGTTGCGGCCTTAGTTTCCTGTGGTTAGCTAGTCCTTAC
CCGTATATGGCGGTTCCGATCGGTGGCACAGCAGCCCCCTT
AATCGGACCGCCATCGGTCCCGTTCGACTCCCACAGGTGTC
GAGGAAACAACCTCCTCAAGCAGTAGATACCAAAACCGCCA
CATAAGGCAATGTGCTGAGTCGACTCGTTTCAAGCTCTTAA
AAACCAAATATGGGATCGGCCGCGGCGTCGTGGTTCGCCAC
GATTTCGATTCTGATGAGTTCGCCGGCCTTGACTGAAACTT
GTGGTCAAAGAATGGCTAGCCGCCGCCGCTGCCGCGAAGCA
TCTCCCTCCGTGCCAGCGATCTCCGCCTGCCCAGTATCGTT
CCTCTCCCCCGAGTCTCCCTCCGTGCCAGCGATCTCCGCCT
CTCTCTTCTCTCTCCTCTCCCCCGAGTCTCCCTCCGTGCCA
TTAGGAGACGGAACGTCCGTCGGCTAAGATCCGTCGCTTAG
TAATAAACAAATTCATTGTCCCCTAGTAAACCCAGTGGAAG
CCGTCATCAAGATGCTGTTGCTGCCACCTTTCTCTCTCTAC
TCACCCGACTCACCCGTCCCCGCCGTCATCAAGATGCTGTT
GACGGCGGGGACGGGTGAGTCGGGTGAGAGAGAAAGGTGAC
CAACCTGACTCACCCGTCCTCGCCGCCAACAAGCTCCTCGT
TCCGCCGCCACCTTCAACTGCACCACCCCCACCAACGCCAC
ACAGAAATAGAACATTCCGTCGCTTAAGTTCTAAAAATTTG
TGGCATTGTCGTTGCCATCGCCGCTAGCTAATGTGAAGTAG
TTCTTGTTGATTCATATACCCGTAGCATCAAAGATATGTTG
TTTTGCCATGGGCCCCGGTGCGGTCGCACTGCCAGCACTAG
GAAACCATCAAGCCCAGTTTCGCACCGCCAGGACGATTCGA
AAGAAATTCAAGACAATTAGCACGATTTAACATATAAAACT
CTTCTCGATCAAGTATTGAGCGCCAAAAACATCAATAACCG
GCGATTAATGAAAATTCTCGCTGAAATATTCATTCACATAA
TGGGCGATCTGACCGGAAAACTGGAATTCGGCAGACTCGCC
CATTGAAGTTGTTGAGTTGTCGCCCGAGCTTGGGGCACATG
AGTTAGTTTTGTCGATGTAGCGTTGGTTTTCCCTCATTGAC
AAAGAGACTTCCAAGTGAGGCGCCAATTACAAATATGGTCC
ATATACGTACTTGTTAGTTGCTGCACCATTCCAGGAAATGA
TTGTGGCCAGAGTAGAAAGTCTGAAACAACTGATCAGAGTG
AACAGATAGAGAGAATGCTGCAGCACTTGCCAAGGCACTCT
CTTTGATAGAATCAGAAATGCAACAGCTGGAAACTAGTTGA
GCTGGAAACTAGTTGAGCTGCATCAGGAGAAGAATACTCGC
TGCATCAGGAGAAGAATACTCGCAACTTGATGTCTCAGAAT
CCAGCTGTACTGTTGCGTCTCCGTTAACCAACTCCTGTACA
CCCAAAATGTTACCTCTGGTCTTCTCCAAAACTCTTCCTCT
TGCACTGAAAACAGAGGACTCTGCCCCAAGTCTGAAACAGA
AATCATCACTCTTCCTAGATCCAGCAAAACATCAAGATTAG
GTTGTTATCATCTGTTGAGTCAGCAACAAGTGACTGAATGG
CCTTTGTGGTTAGAGCTTATCGGCTTCTCCCACAAAGAAAC
AGTTCTTTCACAGATAAGTGCGGGATCAGCCATTCCTTTTG
GATGGGTCATCAGGCAACCCCAGCAGCAAAAGAGCTGCAAA
ATGGTTCACTTCCTGGAATGCGCCAGCAACTAACAAGTACG
GGATGATAATGATGAGAAGTCTCTGCTTTCCCATCAGCTAA
CAGGTGGGTCCTTAATTTGCCTGATGCAACCCACCGTCCTT
GATCTGTCAGTTGTCTCCTTCCCCCAGCTGCAAAAGCTTTC
GTTGTGAGAACCGTAGTGGGCGCACGCCTCGACGCTCTCGA
TAGAAGACCCTCCTCCAGCGCCGCCGCCGCCTCCTCTACTG
TTCAACAACATATAGGTTCGCTGCAACCATCAAAACTAAAA
TCAACCGACCGAGCACACTACCGAAAAAAATATACAATAAT
AGGACCAAGGAAGTGTCCAGCGGCAACCACAACACAAAGGA
GCAAATCACTACCTTGACGTCGACAAGGCTCATTGGAGTTT
GGTCGTGACCAAGGTGACGACTCCACCGCCTTCGAAACCTT
GAGCGTCTGCTCGGTTGTTGCGGCGATTGTGCCATGATCAA
GCGCCGACTTAAGGTGTCACCTGCAGATGTGACTGAGGTAC
ACAACCTAGTGTGACTTCAGCGCCGACTTAAGGTGTCACCT
AAATACAAAGCCAAGGGTTTCGCCCACAACCCTAGTAGTAG
AAGGCCAGACTTTGTGAACGCGTTGAAGATCACGTTCATGA
CGTTGCCTCTACCTTCGTCGCTGCCATGACTCCTACTTCAA
GATTTCATGCTAACAATTAACCTCTAAACTAGACGGAATTT
GCAAATGTTCCAAGAGACTGCGCGCAGAAATGATCGACTAT
GAACTACGCACAGAAATTGACTGTAGGTAAAACAAACCATT
TCGTCGGCTAAGATCTGGCTCGTCGGCTAAGATTTCGTCGG
TATCGTCGGCTAAAGTTGCTCGTTTTTGAAAAAAAAAAACT
GAACCGGCGGAGTTTTGGAGCTCGATTTATCTCTCACGGCG
GGCTTGACGGCGGAGCTAGGCCGAGAAAAAAATCTGCCAGG
GACTTTTCATATATTTTCGTCGGCTAAAGTCCTTTGAAAAT
GAGGGAGATATGAGCGTTTTCGTGAATTTATAGACTTTAGC
ATTTTGAAGCCCTAAACGGACTCGGATGGCCAAAAAGGCCC
AAAAGGCCCATACATCATGGCATTAGCGATGAGTTTGACTC
CGTAAGACATGCAATTACTACAAGACTAAACGCTATAGAGG
GCCCCTTGATATCATTTACACATGAGCAGTTATCCTGGGAT
ATAGAGTACTGCCCAGTTGCCCTGAAGATTTTTCTCAGTTA
ACATGTATTTTAATAACTAGCCGTAACATATTCCCAAATGA
GACCTTCAGCAAGGCCTCGGCTTGCAGAGAAAATATCTTCA
CGATTCTGCAAAGCATTAGGCATTAGATACCAAATTGAACA
ATTACCCTTTGATCGCGCTCCTGCAACAGCTCTAGCCTTCC
TGTCTGGCTATGCCTCACCTCGCTGTTTCTTGCGCTGTGTC
AGCCAGCAGCTGTTCACGATCGAGCAGTGGCTCGCCACCGA
CTCAACCTCACCTCCGACGGCTACGGATCCGGCCACGGTTG
GGGCGGTGAGGCAGGGTCCGCGGCCGCTGAAAATATCGAGA
AATTTCTAATAATGAAGATGCGACCAACCATATAAATATAC
TTGCTCTACACGAAATTGTTCGTGAGTGTATATGGTTGAAG
GATTTAGCTATGCGCCCACGCATTGCCTATGGATTGGCATA
TTCCATAGAGGTGGTCCCCGCAGGATTTAGGGTTATGCCGA
AGCCTCCTCACGTCCTGTTTCCAAATGTAAAATTAATTTCC
GATGGCAATGACGTCAGTCTCACTATTACATACTTCAAATC
GATTTATATGCTATGAGCATCGAAAAGAAAATTATGGCTAT
GAGCATTTTTGTACTGCGAGCTGTAGTAATTACAGGAAAAT
TTACAATTTATGTATAATTACCTCAATATTACGCTTCAATT
GTTTGAGACGGTAACCGTTTCGCTGGCTGTTACGGTGACGG
TGAAACTGCTCTAGTTTTTCCAGTAGCTTGTTAAGTTTGTA
ATTGGGGCTTAACCAACTCACCCCATCTCAAATTCATCAAA
ACGTGGACATCACTATCAAACCCTAGCTAGCACATTTTTGG
AAACAAAGAACCTGCCGTCACCAGATGCCTCCCACTTCTAT
TCCCGATCCTCGTCCTCGCGCTGTGGGAGTCGATGACAAAG
GCCGCAGTCGTCGATGGCGTCGAGCAGCGCCTTCTGGATCC
AGCTAGGGATGCAAAGAAAGCAGCAGCTAGGGGAACAACAG
AAGACTTAGTGTCGGGCACACTTTAGTACCCATCTGAAATG
GATTTGGAGATAACTGGAAGCGGCAATGGATGGACATTCAT
GGCGGCGCTAGCTCTACCGGCTCCGGCGACCTCCAATGCCT
CTCGCGTCCAACGCTCACGTCACGCTTTAATGCGGTGCTAC
ACTGGATCTTCCGCCTTGCTCGCCATAAACAAAACTGACTA
CACGCCTCGTGAACGGCGTTCGGTGCTTAAAACCCATCGAC
GTAAGTCTACTTTGTTCACCCATTAGCAATACCTAAAAAAT
GTCACTGTCTCCTTATCTCACCTTAGCTAAGTCTATAATAT
GAAGACATAATTGGACGAGGCTTATGCATTTGTCCTACCTA
CATCTTAGTGGCTCTTTGAGCGGAAAAATAAGAAATACTTA
AGACAAGATATAAGTCAACGCAGGACTATAAATACAATGCT
TTCCAAATTCCAATTCGACGCTGCAACTCTCTCTCTCTATC
CGTATCCACGTTGAGCTTCGCTGCCGCCGCCTTCGCGCACT
TTGTTATGGTTTTCGGTTTTCGGATGAATTGGCTTGGAATT
TGCATAGAGATGTTCAGACACATGGAGGGAGAAATTGTCAA
TTCTGAGTGCTGTTCTGCATCCAAAAGTGTGTAGTTTTGGA
GTGCAGACCAACACCTCTCACACGAGGAGATAACACGTGAA
GAGCTCAAGGAATTGTAAGTCTGCATTAATCACGGGCGTGT
GCTCAATCAGATTGACCTCACCAGCCATGCTTAAGACATGG
ACAATCATTTATCTCAATTCCAGGAAGAGTTTGATGAGTCT
AATGCGTAAGTTGAAGCAAGCATTGGCATCAACTTGTGCTG
CAGTGTGGCAAAATGGAATGCGTAAGTTGAAGCAAGCATTG
TGTGCTTCTACAGCAGGTTACTATTGCATCACATTCTGATA
CCATGTAGAAATGGTAGAAGCGGCATTACTTAAGCTAAAAT
AATGCCAATACCCCAAAATGCAGTTCCATGTAGAAATGGTA
AATTCCTCTTATGAAATTTCCAGTGGTAACACAGGTAGCAG
CCAACTGGAACTTAGGATCTCGCAGATGGTCTTCACTTTCC
ACTGCATTGCAATTGGGGCACGGGTAACATAACCTGGAATA
CCCATGTTTTGCCAATGTGGCACCAACGATTATTTGAAACC
CTTTTATCAGCACTGGAACACGAAGAGACATACTTGTATGA
GACATTCTACTGTTTCATAACGTTTAAATTTTGGTTATCAT
GTCTCCTCACACTTCGAGTACGAGGGTTAAGACCGGTTAAG
ACTAGATTATATAGTAGTACCATATGCAATCATGAACATAA
AGTCTAGAAAATTCGCTACACGCGCGGAGTGTGTTGAGATA
GGAAGGTTAGGTTCTGGTGGCGCGAAAATTGGTCAAGTTGG
ACATAATCATTCAATTTGATCGGCGGTGCAATATGACGGCT
AAGTTTTCAAAGGCCATTCGCTCTGTCGGTCATGTGTAGTC
CTCTGTCGGTCATGTGTAGTCTCGGGCAGACTACTCCCTGT
CACTCATAGAAAACAGGTAGCGCTGCCTTGTTATCACAATG
ACTTGCCTAGGAGATGGTCGCAGGCAGATCATGGCTCAACT
TCATATGAATTGTTTCAAAGCAGTAGTAGTGACCAAGAATT
AGAATATTCATTACTGCAAGCATCAGCATCAAAGAAAAAAA
TAACTCAATGTCGCCACCCCCGGAGGCGAAATGGGCCTCTC
TACCCTTCTCCGTCGCCGTCCCCGAAGATTTCGGGCTCCCC
TATACCAACTCACTTCGAACCATTGGCATTGCTCTCCGGCG
GGTATTGCAAACTCTAAGACCGAAAAGGACGCAGCTTTGAG
CATCGAAGAGGCATACTTACCTCGAACTTGTGCACGTGTGG
TTGGAGGCACGTTGCAATTCCAGAAGCAAAAGGATAAAGAT
CCTGAACTGAATTCGAAGCTCGCCGAAAAATGAAGAACAAC
GTACGGAGTCAGAAACTGCTCGGAAAACCCTAAAAGTTTAT
TCAACATCTCCCTCTGTCGTCTGGCCGCCTCCCACATGGCT
GGGGTGATGTCGTGGTTGGTCTGGGTCGAACTGATCCACTC
CTGTGAGGCTTTTACCTGTGCGGGCGTTTTCTTTCTCCAAA
TGTCCTCTAACCACCCCCCCCCCCCCCCCCCTTGCTGGAAC
CATATGTTGGAGATTGCCGTCGAAAGTGACAAAAGAGGCCC
CGTCCAGTTCGACCAGAACGCTCCACTTGCAATTTCCAAGT
TTATCATTGCAACATTTTGACTCGAGAATATTTTAAGTTGA
CGGAGGTCTCGAAACCGCAGCGGCAAGTGTCACAGTAGACG
AGGTGTGGGAGTGTGGGATGCGCGCCCATCAGCTTTATTCA
AAAATTCCAAAATTCAACACCCCGAAATAATACCCCAATAA
GAATTTCTTCTCCCTCCACCCGGAAAAATTCACCACCGCTG
GCCGTCCGGCCACCAGCTGCCGCCGCTCCAGCCCAGATCGG
AAGTGTCCGAGCCGGTGGTGCCGCCGAAGAGAAGAAAAGCC
GATTTATGGTTGTTTGTGTTCGATCGACATGGTTAGGCTTA
TTCCCAAAACAGCGGCGGCGCCGCCGGCGGCTCCGCCGGCA
TCCAAAAATTCCAAAATTCACCTCAATAATATCCCCTTAAT
CAGTTTTCGCCAGTAGGTTACCTGTTCAACCTACTCGTGTT
ACACCAAGAGAACCAAGTAACCAAAGTAACCAAAAAAGACA
AGCTAACTGTCTCGCCAAGTCAGCGGCAGAGATACCGGGCA
CTCCGCTGACCCTTCATCGTCGCCGTGACTACCCCGACACC
TGAGAGGGAATTGCATTCCTCGCAAGTTCTGTTCTGGTGGT
TAGGATTCGCATTCAAGCATCCAATGGCTTATTTCTCCAGG
CACATCGATTTCATCTACAACCAACGAGGTTCTGATCTTGC
GCAGAGAAATACCAGTATACCACGATTAAGAAATACCTCAA
CACGGCCTTTAACCTGCCGTCGCCATCGATCAAAAAGAATG
CTAAAATACGAAGCGGTTTTCCTCTAAATGGATTTGTAGAC
GCTATTAGTGTTTTGAGCCGCGGCCGTTGAGCCGCAGAAAC
AATGGACCCGTCCATTAGGTCTGCCACGTGGTTCGTGCCAA
AACCTATATTTGGCACGAACCACGTGGCAGACCTAATGGAC
GTGGTCTTCATGGTCTTGCTCAAGGCCTGATGGTTGGCCAA
GTAGAGAAACCGCTATTGGCCGCGGCTCTATGTTTTTGGTC
CCACAGATTTCCCCATGAACCTCGCGCATGATTTGGAGGGC
GGTTCTTTTTAAAGTTATACCGGAAGCAAGTTGTGCCATCT
TATCTTTTGTCCATATACCGCGGAAAGAAAACTCAGACGCA
GGATGATGTTGAAATCGGAACGATCGAGACGCGACCCATGC
CCCTTGATCATTATCTTGGGCTAGAAAACTTCCAATTGAAC
GCCTTCGATCCGTGGTCGGCCGCTCAAATTATATCTGGCCG
TGATAGAATTTCATGACGTGCGGTTCCATCGACAAGAAGGT
AAAAGACGAGTATCCCATGCCTTTAGCTGACCTTCTTGTCG
CTACAACGCTCCGGTCCAAACCGGGCATTTCATGGTAATCC
GAAGAGTGGCTTTGGGTCTTCGGGCGTACCAAGATTGAGTT
AACCATACCCACTGTCATGTCTTCTCCTTCAACCAGTTCCG
ACGCATGTGTGCGGTTGTCCCGAAGATTACACCACTATAGG
TTTGATCGTGCACCGGTTTGCTTGAAGATCTATTATGGTGT
AATTTTTCCTAAGTCAGGAGCACGCTCGTCGTCAACCAAGA
TTGACGACGATGGAAGGGCTCGCCGTCGGACAGGGGACGCT
TTTAGGCTTTATGTCCCCCCCCCCCCCCTCATTTGTGAGGG
ATGTTGTCACCCAGAACCAACAGCAGCAACCACCGGAGAAA
GTTTCGACTAGGTCGGAGTCCGAGTTTCTCCGGTGGTTGCT
GATCGAAAATGATGGGTTTGCAGCAGTAGTGCCATATCTAT
CTTCTTATGATCATGAGTTTCGCAAGCTTTGTTAGTTATTT
ATCTTGCGTACGTACGTATGCGCTCTTAATTTTTTTTTGAC
AAATCAAACACGGTGCTTTGCCCTGACGTATGGGCTTTTTC
ATAGGGCTTTTATATTGCTTCGTTCAACCAATCCTTCTTGA
AATCACACCGAGAAGCCCATCGACGAGTTTATACTTCATGT
ACGTGATCAAGGGTACTAAGCAGGAACAAGTCCAACAGATC
TTATAGGGGTGGAGACGCCGCAGCAGCTACACGTGGCGCGA
ATCCCGCCGCGTGTACGTAACCGGTTGCTGCGGCTAACCCT
CCGTGGATCCAACTGGGGCTCGTCAGATCCCGCCGCGTGTA
CAAAGCCTGCACACTGTCGTCACCGCCTATAGACCTCCGAT
AGACGCACCGGTCGAGTTCGCTGCCGATGGCTTTGGGATCC
TCAGTGGTTGATAGTTTAGGCAGCGTTGTCGCCTTAATGTC
GTTAATGAAGAAAGTGACGTCGGGAAGTACACAGCAGCAAG
GGTTGACGAATTAATTGGGTCTGCTAACTAGATTTTTAGGC
ACGCTTAGGAAACTAGAATGCGTCTACCAAAAACTCAATCA
AGAGTCCCTCACTCCTTCTCCCGGTCGAAAACTGTGACGAT
CTCCTTCTCCCGGTCGAAAACTGTGACGATCGACCTCGATA
CTAAACTTAAACCTGGCTTTCTGGAACAGCCTTATATATGC
AATGGTGTTTCTCACCCCCCCTTGGAGACTTCTCAAACTCT
AGTTGACTTTTCGGACACGTCTCGGACACGTTGACCGGCCC
GATCAAAACACCTCCACCACCGCCGGAAAATTTAGAAACTT
CGAGTTTCCGATTCCGACAGCGTCGACGCCTCTCACCGGTG
TCCGGTCTTTTTTGCCAACGCGGGTTTTTTGCCCACCCCTA
ATAAGCTCTCTAAAATTAACCAATAGCTAAATGACACATTG
GAGAGCTGCGTCGACAGCGTCGTCAAGAGGAAGAAGAGAGG
AATTGAGGTAGTAGAGGAAGCACCAGTAGCAACTGAGATTT
TGACATTATCGGTTTCATCGCTAGAAGTCTTAGTTCGTGCA
CATCGCTAGAAGTCTTAGTTCGTGCAAACAATTTGGATGAC
GAGTACCATAACAGGGAGTTCGCAGATTATTTTGGCGGCTG
AGCTATACATCCTTCAGGCGCGGATTTATTAGCCATATAAT
GGAAAGGTACGTTTTTTACACCTGAAATTCCTCAATATATA
AATCTAACCTCCGAGAAATGCAAGAGGACATCATTTATATC
TTTTCCAGAAGTTATGCACACGGGAAGTGAAAAAATCTAAC
ACTTCCCGTGTGCATAACTTCTGGAAAAATCTTGCCAACGA
GGTGGTGGAGCCTTTAGTATCGTTGGCAAGATTTTTCCAGA
TCCCCGTCAGGTGGTGGAGCCTTTAGTATCGTTGGCAAGAT
TTCGACCGTTCCTTCCCCGTCAGGTGGTGGAGCCTTTAGTA
ACCACCTGACGGGGAAGGAACGGTCGAATGAAAACAGGGAA
CATTTTTTTTTAGATCAATGCGTGCCTTAGGACCGTCTTTC
CGTGCCTTAGGACCGTCTTTCGTCTTCCCCTCCAAGTTCAG
CTTCCCCTCCAAGTTCAGCACTGTGCCCACCACACTGTCGC
TCAGCACTGTGCCCACCACACTGTCGCAAACATTCTTTTCT
CAATCATCCCAACATTGTGGCGGCAATACCTGAAAGACCCG
GAGTACGATTTTGGGCAGCTCAGCAATCATCCCAACATTGT
AAAATCGTACTCATTATGCACTGCTAAAATTTTTTCCCCCG
TTTGATGGGACCATAGAAAACGGTGTGCCTCCCAGAAGATG
TATGATCACGAATGGCGGCTCGATGCACAGGCATTTGATGG
GATCATATGGAAGGAGAGTACGGTGACCCAATTTGCATATC
TGCCTTAGCGATGAGGGGAGCAGCAGTCATTGCAACAAGAT
GACTGCTGCTCCCCTCATCGCTAAGGCACTCTGGACAAGCC
CTCTGGACAAGCCTTGTATCCCCTAACAACGTTGCCCGACA
TCCTGCCCGTGAGATGTTGTCGGGCAACGTTGTTAGGGGAT
CGTTGCCCGACAACATCTCACGGGCAGGAAAATCACTGATG
CCAACAACCATGACATGCATCTGGAACATCTCGTGCGTGTA
TTCCCTGGATAACCGGGCCCCGGAATCAACAAACTCAACAT
GTTGCCAAAAGGGTTGAACCCGTCGGATGAGAGCCCGAGCC
TTGAACCCGTCGGATGAGAGCCCGAGCCTCACATTCCGGAC
CCGAGCCTCACATTCCGGACCTTTGACGCAAAATGAGGAAA
TCTATATGCTTCTAAGCCTCCCCGTCAGCAGGGTGTATAAG
AGCGTGCCATCTCATAGCTTCGGCCGTGTGTGAAGACATGT
TACAGGTGTCCTGTTGCCTGCAGGAGTCAGCTTATATCTGT
GACGCATGTCCGGTATGTCACACTGACAGATATAAGCTGAC
TTCTCTTTTGGGGTAAAGATCCAGAAGGGAATGACCTTAGT
CATGCATGCAGATATGACTGCGTTCTCTTTTGGGGTAAAGA
GGAAGACGATGACCGTGAGGCAGCATCGAAGCAGTGTACTG
GGCAGCATCGAAGCAGTGTACTGTAGATAATCATTAACAGT
TTCCAACAGACCCCTGTGTACCCCGATTGTCAGAAGACCGT
CTGCTTGCTTTCCAACAGACCCCTGTGTACCCCGATTGTCA
TGACCCGGTGCAGCCCTTCCCTAGAGCTGTCAACACTGCTG
TTGGACATGATCATGCGGACCCCCAGATGATGTTTCACCGT
TATAACCAACATGTGCACTTCTCCCAAAACCCGTTACTCTT
GTATTCCCGTTAGCATTAGCCAGCGCATATTCCAGAAAACT
AACAAAATATATATGTATAACGCTAGCTAATTATTAATTAA
GATCTGATTAATTTGCGCGACGTCTTCATCGTTTTCTCTCA
TGAGAAACGAGGCCCTGCATCGTCAAACAAATGAATTCCAT
CCACATTGCGGCGCACAGGTCCTCCGGAGGAGGAAGAGGTT
GTTAGTTCAAAGCCTGTAATCGGTGAAATTAGTTCCGTTAG
GATTGGTGTCTTGGTGGAGGCAGTCAGTCTTCACATCCTTG
CATATTTTCGCCTGTTTTCACCCCAACTTCGTCTCTCTTAG
AGGGATGAAAGTTGGTCATGCGGCGTAAATTTTGTATGGAA
AAGACTTCGACCAGGATGCGCCCAGATCTTGGATTTGATAA
AAAATTTGATCCATGCTTTACGAGAAGACTTCGACCAGGAT
ATGGGATCCCACAGTAGAAGCGGGCTGTATATATATATCTA
GAATTGGGAAACGGAAGACCCGCGCACAGGTTGGGTTAACT
CGCGGTCTTTTCCTTGTGAGCGCCAAAGAAGGAAGAGATCG
TTCTCTTTTTTGACCGGTTTCTCGATCTTTCTCTCTGTGAG
GGGGTCTATTGACGTCATGTCAGCTGCTGTTTCTTGAACAT
GATATTAATGAGATGCTTGTCGCTGAGGAACCAAAAACTGA
TTTTTATAAAAAATATGCATCTGCAGCTGGGTTTATTGTAC
CACTCGGACCGTGTCCTTGTCTATTGCAATAAAACTCTCTC
GCAATAGACAAGGACACGGTCCGAGTGAATTGGTTGGTGAT
TTCCCATAATGATCATTGAGCTTTAGTAAACCCACGATTAG
TGTTGCATGACTATCTACTACTGGAGTAGGAAAAAAATTTA
CTGTCTTAAAATTGCATCAGCCCAAAAACAATGAGTAATCT
TCACCATAAAGCTTGTACGACTGTCTTAAAATTGCATCAGC
ATTTTAGGAGCACCACCTGGCATAGCATTCAGAAATTCTTT
TGTAATAATCATTTTAGGAGCACCACCTGGCATAGCATTCA
CTCCATGGCTGGATCTTGATCTGTAATAATCATTTTAGGAG
AAAGCTATTTCAGAAGTCCTCCCAGACACATTTCATAGATA
GATTAAGTGGGCATAATTGGCTGCAATCAATTTATGAAATT
TCGTTGACTGCTTGACATACCAGCTGAGAAAACATGGTTCA
ACGAGTGTGCACTTTCAGCTCGTTGACTGCTTGACATACCA
ATTTATCATACATGATGACCCGAGCTCTTCCATCTTCATGA
TCCTAACTTCATCCGGTTCACGAAAAGTACTTTCTTGAGTT
ACTAGAATTTTCATTTGTATCAGCACTAGGCAATCTAAAAC
CCAAAGATTAGAAATCTTTTCTGCATCACTAAAGTAACATC
TACTAGACCTATGCTGGATGCACGTTCAAGAAGATGGCAAA
TGTTCTTAATTTTTTCTGGTCTGCAAGTTGAGGAAATGTGA
TGAAGAAGAATGATCAGATTCGAGAAGATGAAACTACTCTC
TGGTGACAAGAGGTCCAGTACCGGAGGTTACCCTTGGACAG
AGCTTAGGTAGCTTTTTTTCCATTACTTCCACTTTTAAGTC
TTTTGATTATTAAAATACCCCTGAAAAACGGCAGCTACACA
GTCTTAGACTAATCTCATGGCATCAAAAGTTTACAATACAT
CGCACAACACCTTCCAAACGCAGGCGGCTTCGCTCGTCGGG
GACGTGGTCATCTTGGAGGACTGAAAAATTTCTCAAGAAAG
GAGATGTTCAGTAGATGTTGCTGAAGCATGTATATGAGCGT
ATGTCACTATGTCTAACCAGCTATGGCGCTCAACCATCTAG
GGTTTGTAGACCTTCGTGATCGCCCACCTTTTTTCTTTGGG
CCGACATTGTCCCAACTTAACCACTTTTAAAGTGTTAAGTT
TCTTCTTGTTCAACTTTGGGCGCCAAACTTCTCCATTTTTC
ATAGTTCAGCTCGAAATGCTCAAGGAAAAATGGAGAAGTTT
TGTGGAGGATGTAATGATGTCTGAAGTAATTTGCATGTCAC
AGAAAGCATTTGGATTTGCTCCAAGAGTCAACAGCAGAGCG
AACTCGATCAAGAGTGTTTACAGTGACATGAATGTACGGTA
GCCTTTAAGAATTGCCTTTCCAGTTGCAATAGGATTGAAGA
CAATTCCACAAAAGTCATGCCATCAGTATAATAAGAGGCAA
CAACTTTTTCAAAGAGAATACTATGTCAGTAGACCAATTGA
CTCGACCCGGAACCAGCTCCCGACCCGAATGCAGGCTCTGG
TTTGGGGACTGAAGTTGAGGCTTCTGAAGCGTGCTTAGTAC
TCCAAAGAACCAAGTCGTTGCGCTAGGAACAAAAAGTCAGT
GGCGAGAATCTCTGTAACTCCTGTAGCCATACAATACAACT
TCCTGCTGGGTCTGTTGAGGCTTGAAGAATAACCGACATTT
ACTCACTATCAACTGCAAGCCTCTAGCATTACTTGCTGTTG
AGATAGGGCAACAATGTTTGCAGGGTCATGTAACAATGGTT
GCCACCATCGACCTCTGAATCGCCTCCATTTCCTCCCACTT
AAATGAGGAGGTTAAGTCTGCGGAGAGGACGATTGAGAAGT
AGGAGAGGAGTTTGAGGGAGCGGAGCGAGGAGCTGAGGTTT
GTCTATCGAAATCCTGATTGCGGAAAACTCTGAAGAGCTTT
CAATCAGGATTTCGATAGACCGCAAGTTATTCTTACCGCGC
CGTCTTGGCCTTGTCCTCCTCCAAAGACTCCAGCTTTCTGA
GGTCGGCGATTTGGGCCTCGCGGGCCTGGAGCTCGTTGAAC
GGTCTCCAGTGGAAGGACGTCGAGGACCACCTGGCCGAAAC
GTGATCTCTCTTAAGAGATTCACTAGCACTATAGAGAATAA
TCTCTCTATCACCCTTTGCTCTCGATTTTCTTTGCTCTCTA
CCTAAACCTTATTGTAGCAGCAGCGCCTATTCACTTTAAAT
ATAAAAATCTTCTTTCCTTCCTGGACTCAAATTTGCCTACT
AGCCATATCAGTTGCTAGACCGCCACCCTATCCATCGCCTA
TCATATATCAACCTTCCTTTCGAAAAGACAAATAGGAAAGC
GATGAGGTGAGAAGCTGGGTCGGCCGGCGTTATCATATGAC
CAAAGCCCTTTTACGGACGTCTCCGTCATGACATTATGCTT
ATCTCGATTTTCTCTCCTTCCTCTAGCAGAAAATACTCTAG
ATGCTATGGAAAGTCAAGAGCGCTCTATCCTCAATTGTGGT
GTTTATAACCCAAACCCAAACCCGAACCCTTGAACCCTTGT
AACTTCGAAAAAATCACAAACCCGTCCAAAACTCCTCCAAA
ATTTCAAATTCCTAACATAACCTTAGTTATTTATTGATATA
GAGTTTCAGAGGTGAAGACACGCGCCGGGGTTTCATCTCCC
GTAAGATTGAAATGGATTCCCTCGAGTCTCTCTACCTAACC
CTTCGAGTCGACCCGGACCGCGCTCAAAACCGGGTTCGAGG
TTCTTGAAGAGTCATCAGACCCGGCAAAATTGGTGTTGGAT
TATCCCACAGTTTTTCAAAACAGCGGCACAACCCATTGTTT
AACCCCATTCTGAACCACCACGCAAGCAGGCTCACCTACCG
AGAACGCCTCCAAGGTTAAACCGCAAGAACAACCAAAGCAG
CAGAACCAGCCTTAATATAACCAAAGCTTCAACCCCAAAAC
AGATAACCCCGGCCAATGCGCGGCAAATTTCACAGTGGATG
AATTGTTGAAGCCTTTTGCACCCCGTCAAATGAATGAATTC
TTGTAATTTTTTGTTGGGTGCTGTGATTGTTTTGTAATTGC
CCTCTCCTATTGCCCAAACGCGGCACGCTACACAGCACATG
CAATGAGTTAAAGGTGGAAGCAGTGACATAAGAAGTATGGG
AGTGTCCTGTCGTTGGTGCTCTGAAAGAAGCATTTCGAACA
GGATAAAACCACCGCATTGCCTCCAGCACTATCTTCCCGGC
CAGCACTATCTTCCCGGCCGCCGCCGCCGAAACCCTAATCG
CAAAATAATACCTGGCTTTGCTGCAATGGACACGTGAAAAC
ATCCACCTTTCATGACTGCGCGCCTCAAACTGGAACATCAA
TTGTTTCAAATCAGTGAATGCGCTAGGATCATCAACATGCA
ATATATATCTTCTGCGCGCTCGACTGCCCTCAGCTCAAACT
CAAGAAGACTCAAAATCGAACGAAGTGCAAACAACGTTTGG
AGGCTCGACCTCATCCACGGCGCCGGCTTCGTTGACCGGAC
CTTTAATTTCCAGCAGCTAGCTGCAGCAGTACGATATGATT
AAGATGACCAATTTGAGTATCTACCGTAACACCATCTAAGA
CCCTTAGGGCCCGTCGGTCGCTTCCGCATAATAATATTAAC
CACTTAAAGGGCATGGTGACCGGCCGACGAAGTTTTGCGAC
AATTGCAAAGCGGCCGAATGCGCTATGATAGCTGACCGCTG
ATTCATCCCCTGGAAGAGGACCCAAGTTGCATATCTCAACT
GGAAAAGATAGCCGTGGAGGCTGCAAGAACAATTCCAGGAA
AAAGATAGCTATTGGGATTGCTAGGGTTGCAACAGCATTGG
ACAAAGCTTATGTTGCTGCGCTAGGGTTCCTTGTCGTTGGC
AAGATGGAAAATCTAAGGCCCAGAAAAAATCCCAGACGAGT
TGTTGGGTTTTTGCCCCTTTCAGCACCAACAAAAAAAAAAA
TTTACTCAAGATTTTCAGGTCGGAAACAAAACTCCTTTTCT
TATCAAGAGCCGGTACGATGCGGGCTTCAAAAAACGTGCCG
CACACTCATGGGGTGGGATGCGATAAGAGCATATATAACGA
GTGTTTTCTGACCCAAAATGCTCGAGAAAAGCTACCACAAA
TCAAGGCTCAGCTATCTCACCTGCAGCAACAGGGCACGGTC
TCTCAGCTCATTCTTTAGACCGTCGCAAAACATGAGCCATA
GGGCTGGTTCTGGAGCGGGTCAGGTTTAGGTGGGGTGGGAT
ATGTAACTTGTCCAAGAGCTCGTCGACCACTGGGATAGGAA
ACCAACCCTAAGAAGCCGCGCAGTCCTTTCACGGTGGTGGG
GTTGGCTATTACCGCCGCTTCGTTCGACATTTTGGCGTAAT
GATGTTCGCTATTATGTTTGCGATAGATAAATGGCGGCCTT
ATGGGTTACAATTACTCGATCGAGTACAAAGCCGGCAAGTC
TCCTGAATTGGAAGTAAGGGCTGCCAGAATTCGTAGAGCTT
CCAGTCCCCTTTTGCAAATTCACGCTCTGTGCGATTCTTAT
TTTGAGGAAGACCCAGTCCCCTTTTGCAAATTCACGCTCTG
CTAGAGTGAAATCGCCAATGCGTTTCTTAAGCAGTGAAGCA
TGCTGCAACTTCCCAGGTTGCATCTTCAACTAGAAGTCCTT
AAATTTGGAAATCATGGTTGCTGCAACTTCCCAGGTTGCAT
AATTCCTTAAAAAGTTAAGGCATCTCCAACAAGTTCCCTCT
AATACAAGACTCGTGAACTTCAGGCCCATACATAAGTGAGA
CCATATAAACTGGACATAAGCGCCAAACTGGCCTAAACCGC
ACCCGTTAGGCTCCCAGACGCGCCCTCACCCGCGCCGCCAA
CCCAGACGCGCCCTCACCCGCGCCGCCAAGAAGTCATTTGT
GTGGGCGGGTGGAGCGGCCGCTGAGGGCGGTGGGGGTTGGG
CGTTATCTGTACAGTGAACCCCCTCGAAAACCTCGCTGTAT
TCTTTCTACATTGCTGCAGGCGACGAGATATCAATCAGATT
TGTATAGTTTTGGGATTAAACAGTAGTATAAAAACACATAT
TATGCTGAACAATGGACCGTCTAGAACAAATTGAAATCTCA
CACAATCGTAATCAGACTCACCTGCAGTCCATGAGTAGTGT
TGGTGACTTCGTGGCGGATCCAGGATTAAACTATGGGATGG
GCTTAGGCTTGGCTCCGCGCCTGGTGATTGATACCCTAAAA
CTGAAAACCAACCTCCACTTCCCGCAACCACAAGCCTAGAC
AGGGCCGTAGTATAGGACTGCGCTAGCTGCGGGGTTTTAGC
GAAAGGATGGCAAATGGCGGCTATGGCTGCGCCAAGTTGGG
TTTCTCTTCTGTCTCTGTCTCTTCAAAACTTTTTCGTTTCT
GCCAACATCACACCGCCTCTCGACGTCTTCGATGCCAGAAC
TGAAGAGAGAGACCTCGCCGCTGGGGCCAACATCACACCGC
TCGGACTCGGCAAATCGGGTCGCCGAGGAGGTCCGTGAAGA
GGCCATGTAAGAGTACTCGGCGCCGTTTTCAGCGAACCACT
TTCCGTACGCCGTCCATTCTCGTCAACCCGGTGTTCGCTCA
ACTCGGTGGTGGAGAATCGGCGGCGGTAGAGCTTCTCGGCC
AGGACGGAGTCAATGTCGCGCGGGAAAAACTCGGTGGTGGA
GCTAAGGGTGTTGTTGAGGACGGAGTCAATGTCGCGCGGGA
CGGCTAGAAATGTCCCGAGGCTAAGGGTGTTGTTGAGGACG
AACTGGTCCGACCCCGGCCACGACTTCCCCGAGAACGCGCC
ATCACGGCCCAAGACTCGGGCGGGTCGGCCAGGAACTGGTC
CCGCTTCACGCGCGACGCGCCTCGCACCTCGAGCTTGAACA
CTTCGCGAACGTCCGCTTCACGCGCGACGCGCCTCGCACCT
CGGTCCACGATCCGAGTCGTCTTCGCGAACGTCCGCTTCAC
AAGACGACTCGGATCGTGGACCGGGCGCTCCCTTGGCTGAA
CGCGGTAAAGTTTTTAAAGGCGCTTTGCGACCACGCGCACA
TTAAAGGCGCTTTGCGACCACGCGCACAACTTGGCCAAAGA
AGCCATCGCTGTAGTCTTCCCCGAGCCGCTTGATGCACCAT
TTTTTTGGTTTAGAGCAAAGCAGCAAGATCAGGGTTTGTGG
CCATTTTTGGGCCTAATACACCTTGTCTGCTTCATTATACC
CTGGATAAGAACTGTATCCTCTGGAATCGTTTTGTTTGAGC
ATGCAGCACAAGAGTTTATCCTCTGGCAGTTCCTATCCAGA
TATAGCACTTTTGGATGAAGCATGAGTCGTGATTATGATGT
ACAAACCCGAATTGGAACCCCGCCAAAAATGGAAACAAAGC
CCTAGTAATTAAACCAAACACCAAGAGAAAAGAATATTATC
ACACTGCTTTGGAGCCGAAGCAGCAATTCCATCTCAAAATC
CGGTCTCTTCATGGCTCCGCCAGTGAGTAGAGATAAAGGTA
TACATTATCAAAAAGTAAGGCTCTAGCAGTTTATCTTTAAA
TAATGCCACCCTGTAGAGCCCCAGCACCTGAATTTAGGCCT
AGCATCTCCAGAACTCTAAGCATTGGCTATGTTCTATCACT
GATAATATGACAGAGACTCACCTCATGTGTTTGAAACACTT
AACTATTAATCACAGTACGACGTAAAAAAACAATTTTTATA
GGAGAGTTCGTCTCCTCCGCCTGAGCTTCTATCACCGCCGC
GGAGGAGGAGCCGGCGGCGGCGGTGATAGAAGCTCAGGCGG
CGCTCGGAATGCTGTCGGCTCTCGCGTTTTTTCTCTACCGC
CAATGGCGGAGGGAGCGGCTCGCAGCGGTTCGCCGATGATT
GTACTCGTCGAGGTGCGGCTCGGCTCGACGGTGCCGATATA
GGCGAACGGTTCACTTCCGGCGTCGCTCCGCTCATGACGTC
AGCGGCTGCAACTCGGGACTCGGCCGGTACCGATCCGATCT
TTCGCCAACGGCGGCAGCGGCTGCAACTCGGGACTCGGCCG
TTCTGAGGCGGCGGTGGCTTCGCCAACGGCGGCAGCGGCTG
GAATCGAAGTTCTGAGGCGGCGGTGGCTTCGCCAACGGCGG
GATGACGTCATCGGCGACGGCGAATCGAAGTTCTGAGGCGG
TGCGGCGAGTGAAACGTCGTCTCGTGGCTCTCTTCGTCGTC
TGATTTCAGCTGATCCCAAACTGTAGCTCTATCAGAGGTTG
CGTATTTGCAGGATTGCAGCCGAAAAGAGTCTCCATCATGT
ATCCTCTACTATCCCTTTCCCAACAGTAGCTTAAGGCACAA
ATGTGAAATATGATAAGCACCGGCAGTTTAAGTTGTGTGAC
AAACATGAATGTTTCGATTGCAGTAATAGGGGTCACACAAC
GTAAATATTAGACAATATACCTCGAGCGTCTGAAAAGACTT
GCTTCCTCCTTTGTTGTATCCCCATGAAAATATTCAGTAAC
CACTTGAGACAAGATGACACCTCGGACGATGACAGCTTTTC
ACCAATGCATCCAACCGAATCAGCACCACCAGTATATTAAT
TTGGTCTGGGTGTTATTGCACGCCAAAATTAAGATTCAACC
AGCACATTAAGGATGCAAATCAGTCGCAGTTGAATACTCGT
TTTGAGAACAAAGAAAATCGCAGGAGCCCCGTTCTTGACGT
ACTTGCATTACTGTGTGACGCGCCTCGGCTTAGCCTCATTT
GACGAAAAAAATTCTTTAGCCGGCGAAATTTTAATTTTGTC
CTCGAGGAGGCAGTGGTGGGCTCGAGGAGGCGGAGGAGGCG
GAAACGCTCGGCTGCCTCTGCGCCATCTCCAAAAGGGTCGC
GAGGAATGAGGGACGCCCGGCTGCCTCGATGAAGGAGGCAC
GTTGAAAAAGCAGCCATTAACCCTAAGAATCAAAAGTAGGC
CCAAGTTCCCTCCTTGGACTCTGAAGAACCCCCAAACTGTT
AAATCTTTATCCTTCTGCTTCTGGAATTCTGCGACTCGCAT
AAGAAAAGTGCTACTTCCGACGCTAGCTAAAATTAGTAACA
CTGATTAGTTGCTCTGCTCGCTCTAACAGTGAGTATCGATT
AGGAAAAGCCAAAGGTTGCTCTGTGTCTCTTCAGGGATGAT
GAAGCATACTTAAGCAAATACCTAAAGCAAACATAAACGAA
AATAACCACAAAAAGTTAGTCTCTGTCTCATCTTGTAGAAG
AGTGCACAACCAAACTGTATCGACTGCCAATGGTGGTTCAC
ATTCATAGGCCATGCGTGATCGAGCGTCAACCCAAAAGAAA
AACGAATTGGCAACTAGTCACCTCGTCTGAGCGGGATCTTG
GACTGGATATTCCTTCCTCACCTTTTCATTAATTTATCCCT
GTTCTAGTTATTGAAGCTTTCGGCCTTAGAGCCTTGCTGCA
AGATTGAGCCTCCGAGCATGCGGTATTTATTCTCAAAAGAA
TATGAGATGCCCTTCCTCGTCCCTTTTTTTTTTTTGGAATG
ACTTTGATTGCTGGATTTCCCCGGTCGCCGGTATCTCGGTT
AAAAATCTCCTACACAGCGGCGGCTCCGCCGGCAGTGGCGG
GCGGCCGGAGGAGGGAGTTCCGGCGACGGAGGGGTTAACAC
ATCTTCCCCGAAAGTTCCGACTGTGTTAACCCCTCCGTCGC
GTTTTTAGTTTCAAATCCCGCCGGGATCGGGACGGGACCGG
GTGGATGTGAGTCGAGGCTACCAAAACTTTGTAGTCATCCG
GCAGTAAAACCAGACAACTCCAGGAAAAAAAATAAAAAAAT
TAACTACAGAATTTGAAGTTCAGTAACCGCAACCCCCAAAC
TAGTTAGGAGACAGAGGAGTCGGAAAGTGAGAAGCTTTATG
TTCTCGTTAGCTTTGTTGTTCGTCGTTAACCGGAGATCTCA
CGCTCTTCCTCCACCCATGGCGGAGCTAAAGCTCTCGGAGA
CACCATGCCTTCCGAGACGTCGCGAGCTTCGAGGGCGGAGT
CAATGCACAACCTCCTTACGCTTCTGCAACTCCCCATCAGG
GAAATTGTGCATGCAAGAACCATTTGAAAATTTTGAATTGA
ATGTAAGTCAATAGGTTTTACACGAGTTCTCCTTCCATCAC
CATCTATGTCTTCCATCTCACGCGAGCTTATTTCATTGAAC
AAAAAGACCTACCAAGACCTCGCTCAAAGGATTCCACTTGA
CGCTGAGGTCGCGGTTATGCCCCTAGCTACTCAGGTTCGTT
CATAGTCACTTGGTTGTACACCTGCAGACACCAGAAATTTA
CTGACCATAGGCCCAGCAGGCGCTGATCTAAAGCCCCAAGT
GTTGTTATTTACTAGTTCAACCAAAGTACCAAATTAAACAT
TAAGCTTACTTCCTGCATTTCGAATCTTGTAAGCAATTTGT
TGAAAGCCTACAAGCGGCAGCGGTCAAGCAAACACGATCAC
CCGCGAGCAAACAACTTCTACTGCCGGGGTCTAGGAAAGAA
GACGGAATCCGTCGCGTCCGCTGCATCGCCATCAAGTAATG
AGCATTAGCCAGCGCATATTCGAGAAAACTCATAACTCATT
TCTTCTGTTTCTGCGTCTTGCGTTCTTATTTTTTTTCTTCT
CAAGAAGCACATATTTAAAGCGCCAACTAACCGCCTTCGTG
CTCAGCGGCGGTTCTTAGAGCGGCGACATTGAACAGCGTTA
AAACGCCACCGTTTCGGCCTCAGGAAGTAACGGCATGCAAG
GAAGGTACATTTTTTTGCAGCGCTAGCTAGCTATGTACTAA
GGATATGTGGAGAGAGCTTGCTGCAATCTATGGAACTACAT
AATGATTTAATTGGGGGTTGCTGCAGGACTTTGGAGTTAAG
AGCTTCCAAAGCTTCGATTGCGCTCGAAACGAACAGAGCCT
CATTTATGCCACACGATGTTCGTTGAGTTCCCCGCAGTTGA
GATATGAGGAACGACATTTACCTCCTGAGCAAAAATACGTA
CAAACGGCACAAACGTCAGCCTGCGTCAGAAAACAAGCACG
AAACTCTCCTACACAAAAAGCAAGAGACAGATTTCAATCAC
GACATTTCCTGTTGTCTTCACAGCAACTATGTGGGTATATT
CACAGCAGACTCTGTCGAACCAGCATCAACAATAGCAGATT
AACTCTGGCGCTGTTCTTGTCAGCAATGGCCCGGGCGGCTT
ACCGACTCCGGCGATCGCTGCTACCGCACCTTAGTCTCTGC
CGCGAACTTCTCCATTCTGGCGCCGATTTCCTTCATTACTT
ATCGTGGCCGTCGGAAACCGCCGTGATTATTTGATCTCCGC
GCCATCGTGGACTTGGTGGCCTGTGCGCCGCCGGACTCCGT
TCAGCAAATCTTTGCGATTTCTGCAATTTCGAAACACTATC
TAGCTTAGTAAATCTATTCTCGCTCTTTTTTGCCCACAACT
CAAGCTCTGGAAATTTTGGCCGGTATTTGTCCCGAATAAAA
ATAGTTGCTGAAGGTAAAAGCCCCTCCAGATCAACCAGGGT
CGCAAGGGCTCGATCACATGCATCAACTATTTTCTCCAGGA
TGCTGAATCAAGCGCAAGGGCTCGATCACATGCATCAACTA
CATCCCCATAAGTTTCGCCGCAACAGCACTCCCAACAATAG
AGCAGGCATTTTAGCTAAGGCAGCAAGACCACCAGCCATCC
TGTTGGTTATGTTGAGGAGACTGAGATATTTCAAACTACAC
TTTTCTTATGGATCTCCTCTCGGAAGGCCTTCCCGGTGTTC
GGTTGCTTTGCAGGGGGAGGCTCCTGCCATTTCTCAATTTT
TTAGGTTCAGAATCAGGAACCGGAAGTGGTTTAGGTTGCTT
TTTTCCTCAGTCGACGTCCACCTCTCTTCTTTTTAGGTTCA
GCCAAACTGCATCCTGTTTGCGAGCTTCCTCATGTCTGTTA
CTTTTTTTCCTGTGAAAGTTCGCACAAAACTAAGAGCAAGT
AGTTTGCTCTGACCCATTGACACGCGTAACTTGCCACTCCC
GTTTCAGAGAAGTAGGTGCTCTGAGTTCCACTGCCAAGTTG
CTCGTGGAGATCATGTGTTTCGTTTGTTTTTTCTGCTGCCA
TGGGCAGAGAAATTCAGTTTCGAGCAAGTGTCCACCCACAG
TGTTCAGATTTGGGGTTTTCCTGGGTTTTCATCGGAGACTG
CAGTAAAGTACCACCTGATGCGATTGAATCCACAGGTGATT
TCTTTCCAACGCCGCCCATGCCGAAAACACCAACCGCAGTG
GTTTAAAGGATTGGCCGCCACGCGGATTACATGAAGGCTGC
GTAAGGTACTTATGGTTACTCCACTAAGAAACAAGGATCTT
TGGCTAAAATTTGCTTGTTGCACGGATAGTAGATTGGGAAA
ATACTACCACAATGCATAAGCGTTAACTGAGTCTCATCCCT
TAACCAGGCAATTCAAGCCCCGTAAGTAAATTTTATTCTTT
ATCAACTAGGGAAAGGATTGCGTTCGATTCAAAAATTGGCT
ATATAACATGTCAGACTGTGCGATAAAAATATTCATCATGC
GCAATAGGAGCATATACATACCTACGGAGCCAATTGAGAAA
GATTGATATCTCATGTTTCCCTCCCGACCTAAGATTGGTAT
AGGGTCAGAATCAGATTTAGCAGCCTTAGTTTCTTCAAACA
GTGGTGGTAGTTCTCTTGTGCCCGATGAGTACACATATACC
ACTACTGCGGTGAGGAAATTCATTGACAGGAGCATCACTAC
GAGATGCGTTGCAGTGAGTTCGCCATCGCCGATTTGACGAG
GTTTGGCTGCTCTTTTTGGACTCGATGTTAAACCAAACTAC
CGGAGTTCAAAAGCACAGCGCCGGCAACTGGAAAACCATCC
CAGCCGTACTAGTCCTGTTTCGAAAAAAAGAAAAAAGATAA
GAAAACTGGGATTTAGGAGCCGAGAGTTGGACGTTCAAAAC
CTTTGAGACCCAAGGGCACACCCGATTATCAACCAATGGAT
AGTTAGTGCCGTGTAGTGGGCTGATGAAATGAACGGCTGAG
TCAAATATTTACTTTGGTTTCAGTTCTTAACATTAACCATG
AATATATTTGCAGAGCTCGGCGGCGATGGAGATGAGCCTTG
TTCAATAGCCAAGGAACAGGCTGTTGCAACTTCATACGTGC
TTTAAAACTTCTCCAGAGCTCGAATAGCCAAGGTTGCTCAG
TGGAGGACGAGCAGTTCGTGCGGTGGTTCCGGGAGGCTTGG
AAGTACGTCTTCTCCCATAACCCCAACTCTTCTCCACAATT
AAAGTTCCATACTAGGGCGGCTCGACTAATTTAACCACACC
GTTGGAGAATCCGCCGTTTTCAGCCACCACAATTGTTTATT
CCACTGTCCTCTTCTTGTTGCGACTCCCTCATGGTCGACCC
GGGCAGATTAGAGCCAGGATCTGGAGGCTCTATCGGAGGCC
CTCTCTGTCTCCGGTGAGCACTATAGCAGCTGCATGCGGGA
ATAGTTTTAATCTTCCAAAGCAGTGGCCAGATAACCTTATT
CAATTAAGCGAATCCAATCCCTCGAGAAGCCAAATCGGACA
GGGTCGGAACACTGAATTTCCTCGAGTTCGTGCAAAACATC
AGGAAATCAAAGATGTTTTGCACGAACTCGAGGAAATTCAG
ATCCCACCAAAGGCAAAGACCTCCAGCAATCCCAATAGGGT
TTGCTTGCAACTGTTCCCGGCCAGCCGCCACAGCTGCGGAG
TCTAGTAGTACAACCCCGCCCACGACCTCTCCTTATGCCTT
GGCAGTCTCATCTTGGGCTTCGAAGGGAACAGACAATGAGA
CGTTGACATGCCAAGTCCCTCTGCCAGCCCCCTACCTTCCC
TGACCCTGAACCCAGTAAGTCGCTCGGTTGATACAAATCTC
ATTAATATTGGGCTCTATATCAGCGATAAGCACACCCAATA
CGAAACTTGAGAAGTCGACCCACTGTCGAAATCGACATATA
CCCCAAAACCCAAGCAAACACCTAAACAAAGCTTCAAACAC
AAATTGAAAGCTTTAATTTCCAATAGCACCCTTTTATTAAT
TTAGCCCGACCCGCTGTTTTCTGTGTCAAAACCCGACCCGA
AGCCTCAGAAATTTTAAGTTCGGGTTTTCGGTCCGGGTCGG
TCTCTTGACCCTGATGAAGACGCAGCAGACGAACCCTTCCT
TTTCTTGACTTGTTTTTGTTCGGCTTTTCCATGTTGACTAT
TGTTGGTTTTGGAAGTTTTTCTGCAACTGAATCTAAAAGAT
TTCAGTACTTCTGTTGGCAGCGGAACTTGTAGGATTTGAAT
TGATGTTAACCATTGCAAGTCAGATGAACTTAATATGATCC
GCATGTTATTAGTTGGACCTCGGTAGCTATGGTGATTGGTT
CGTGGCGCTTGTGGTGACGTCGCCGACGTTAAAGGCCGAGA
CCTAGCTAGCTTGGGATCTCCGACGAGTCGTGTTTGTGGCG
TTTTGGAGTCAAGTTTTGCACGAAATGTATCAGACATTAAG
TATAACTCTTTTTCTACACACCCTAAATTGAAATGGGTACA
CATGCCGAAGAAAAGAGATGCACGGACACTACGGTACTGAG
TGCACGGTAATGAGTGTATGCGCCTGCAACTACCAGTATGT
GTGTTAGCATTGATCCATTGCCGACGTTTGTCATCCCAGTT
GGGCCGCAGACACTGAACTTCGAAAAATGGGGCAAAACGTT
TCAAAGACAAGCCTTTCCCGCTGCCGGACGACCAATCGGCT
TCAAGGAACTTCATGGACCACTCGCAGTTCCTGATGAGAAA
CGATTCGGAATCCACACTAGCGCCACCGACGAAAGCATTTG
TCTGTTTTATTTCAAGATGTCTGAAACCAAGCTCGATTTTG
GGTGACAGATGTGGAAAATGCATTGACTGCTAAGGCTATCA
GCCATTTGGACCCTGCCCTGCAATGGCAGTATATGAATGTC
CTAGAGCTTTATGGCTTGCACTTGAAGATCGCTTTGGTAAC
TGGCTTGCACTTGAAGATCGCTTTGGTAACGTTGTAGACAC
CGTTGTAGACACCTTGCTCTCGGATCTGAAGGAGAAATGGA
AAATGGAACAACATTAGGTTCCAAGACTTTAAAACTGTTGC
GAGCATTTCAGAGTTGAAATCTGCAACAGTTTTAAAGTCTT
TTTCTCGAGCATGTCAGCTTCAGTCACATTTTGTTCACAGT
GTGACTGAAGCTGACATGCTCGAGAAAAGTCTCTCCACCTT
TCTCTCCACCTTCCCGGTTCCTGCAAGGATTCTTGCACATC
TCAGCTCATTCGGATTATGTCTGTTGCAGAAAAGCATGATA
AGTGCTTGTATAGTTCGCTTCGGGAATTTTCTTTGTCCCAA
CAAGCACTTCAAAGGGGAAGCGCAAGGAGTGGAACCCTATT
CCGCGTGGAGGCCATGGAGGCTGAGGGACAGGGACAAGAGA
CTTTTTCAGCATAGGTGGCTCGGCCACTTGGGTTACCTCGG
TTGATCAATATAAAGCATACCGCGAGAAGCTTGAGCTAGAA
CGGTGTCTCATCAATCGAGTCTCTGCCAATTTTGAAGTCTG
CCAGAAAGAAATTGATTAAACATTGTCAAACATTAGGCACA
CAAACTTGATTATATTCTGTCTACAGTAATTGATTTGTAGT
TTATGAGCTACTAAGGTGAGCCCTAGTAGACAATAGATTCA
TCGATAACAGTGTACTTGAGCGGGTTATGCCCCACCTACAT
GTGTACTTGAGCGGGTTATGCCCCACCTACATCGATTTCTC
TTGAAAATCACCACAAAACGCAGTAAGTGCAAAACCAGAAT
TGGCAACAGACCAGAACGAACCAGATTATGAATTTTATATG
AATGAGACATTCAAGTTCTCCGGGAAACATACCTACAAAAA
CCCGGAGAACTTGAATGTCTCATTGACAGTGGAACCACACA
AAGCATAGTGTGTGTGGTTCCACTGTCAATGAGACATTCAA
ACTCTTTATCGACTTTATGCCTTGTCGAATATCTTTAACCA
GGAGGATCTACGAAATTGATCCAAGGGCGTGGTAAAGCCCA
GCCCAATTTATGTTGCCAAACGGCACTATCCTCACCATTAA
TGCTCTCTATGCTCCTAGGGCCCCAAGAACCCTTTTGAGTA
ATTTGTATGGAGTCTGTTGGCTCGGATGTCTCTACTACTCA
GTTATACATAGCCCATTTGGCTGACACATTAGTTTCTCTAA
ATAGGCTTTGGCACGACAGACTGGGACATCCAGGTCGTGAT
TGAAAGGAAGCAAGAATTGTCAGTTAAATGTTGATGCCGCT
CGGAAAAGAACTAACACCAACAGTGGCGCTTTAGTTCCATA
TCTTTAGCATAGGACGGTCTCGATCCCACTTTGGCTAAAGA
ATGCTGCATATTCTAAACTCCTGGCACAAATTATTCGCTTG
ATGTACATACCCAAAACGGTCTCGCAGAAGCCGCCATTAAA
TTGGACGAGCTTTGGTCATGCGCATCAATCTCCCTACTTCT
TACTTCTGCTTAGGCTTATGCGATATTACATGCAGCCATGC
ATGGTTGTCTAGCAGCGGGTCTGAAACGAATAAGCATGGCT
GGTACGCAGAAAATGGTTGTCTAGCAGCGGGTCTGAAACGA
GTGAAACATTTGGCTCATATCCAGTAACCAACTGGTACGCA
GTTGGTTACTGGATATGAGCCAAATGTTTCACATCTACGCA
TGTGCAGTTTATGTGCCTATCGCGCCACCATTACGCGAAAA
TGCCTATCGCGCCACCATTACGCGAAAAAATAGGTCCTCAG
TATAATCCGCTATATAGAACCTTTGACAAGCGATCTCTTTA
AAATCGTGCAGTAAAGAGATCGCTTGTCAAAGGTTCTATAT
GACAAGCGATCTCTTTACTGCACGATTTGCGGATTGTCACT
TCTCTTTACTGCACGATTTGCGGATTGTCACTTTGAGACAA
GCACGATTTGCGGATTGTCACTTTGAGACAACCTTCCCGTC
TTCCTTCCTCCCCCTAATGACGGGAAGGTTGTCTCAAAGTG
AACATTGTTGTTCCTTCCTCCCCCTAATGACGGGAAGGTTG
ACAACAATGTTCCACAAAAACGACAGGAATTGTCGTGGTCT
TGTCGTGGTCTATTCCCACTCTGTCTCATCTTGATCCCCGC
CACTATCTGCTAGTGTAGAGCGGGGATCAAGATGAGACAGA
GCTTGGAAACATAGCAGATTCGATGCCTGATGCGTTTACTG
AGCAGATTCGATGCCTGATGCGTTTACTGACCTTGCCAAAG
AGGTATATGTGATCTCGTCACTTTGGCAAGGTCAGTAAACG
GACGAGATCACATATACCTGCTGCAAATGTGTCTGCAATGA
TATACCTGCTGCAAATGTGTCTGCAATGATAGACATCCCAC
GCCTCCTATATTGGGAGCAGCGGCCTCACATCCTCCTTGTG
GCTGCTCCCAATATAGGAGGCGGTACCACCACCACACTTGA
AGGAGGCGGTACCACCACCACACTTGATGGACGTGTGGTGG
CCACCACCACACTTGATGGACGTGTGGTGGCTGAGGTCGCG
CTAAAGGAAAAGGGGGAGACCTGCAGGTTCGATGGATACTC
AAGGGGGAGACCTGCAGGTTCGATGGATACTCGCCCTAGGA
ACCTGCAGGTTCGATGGATACTCGCCCTAGGAAAAGGGGAA
TGTGCCAAACTTCCCCTTTTCCTAGGGCGAGTATCCATCGA
GCACAACTTAATCTATTGATCATCAACACTCAAAATCCAAC
TTTCTGACTATAGTTATGTCCATGAGAAAACCAATTTGGAG
CAATTTGGAGGAAATTCCAACGGTTGATCCAAGTACAGCGA
GGAAATTCCAACGGTTGATCCAAGTACAGCGAATAAAGAGA
TCTATCCAGTATCTCATGTACGCTAGCATAATTCATTGAGA
ATCTATGATCCTTGATGATGCATTTGCATTCTCAGTTGCAC
TTCTTCAACAAAGCGAGGTTCGATATCATCATGTTCTATGC
ATAAAGCCCGCCTTGTGGCGCAAGGTTTCTCATAACGCCCT
CTACCAAACTGACAAGGTAGCGGAAAATTATAACGTCCATT
TGTCAAGTTTTCAGAAACTACCAAACTGACAAGGTAGCGGA
CAGATCCCCATAGAGATATGCAGTAACCACATCCATAAGCT
GAAAGTTCCTAATGGACTTCCACTACCCAAATCAAGTAGCT
TCTCAACCTTATTGAGAACGCGCTCCGTGGTTTAGAGCTAC
AATAATGAACTATGCCCATGCGTGTTTATTAAGAAACCAAG
GTTTATTAAGAAACCAAGTTCCGGATTTGCAATTGTCCCTG
AAGATCTTTCATCTCGAATTCGGATTTCAAATACTTTGCAG
ACTACTACGGTGCTCTAGCTCTAGTCCTAGGCAAAACCGTG
TGACTGGTGGACTAATATTCCACTACTACGGTGCTCTAGCT
ACTTAGGTAAGGCACTTCAGCCCCAAGACTTCTTCGTCCTT
TGAAGTGCCTTACCTAAGTGCAGTAGGTGCATTACTGTATT
AGCTCAACGCCCACGAAACGCCATTGGACTGGCATAAAGAC
TTCATTGTAGGAAGTAAGGACTCCACCAGTGAGGGTGCCGC
GTCAGAAAGATACCCAGCATCAGCAAAACCAACCAACACAT
ATGCTGGGTATCTTTCTGACCCGCACAAAGGTCGTTCCCAG
GTCTTTACCATGGGAAACACCGCGATATCTTGGAGGTCTAC
GAAGATGTAGCAACGAGAGTCTGTTTTGTAGACCTCCAAGA
CTTCATCTGCTCAATGCATGCAGCATTATCCTCATAAATGC
CGATATATGCTTGGTGTTGTCGCCTTTGATGTAACCTAGCT
CGACAACACCAAGCATATATCGCCCAAATTTTTCTATAATC
CGCCCAAATTTTTCTATAATCAGCAACAACAACAGTTTCTC
CCAAGTGAACCAAGTTCGATCTAAGAACAATGTGTCAGACT
CCTTACCAAGTAATAAAAACCCTTTGGGATAAAAACAACCT
GGCAAGAGAGAAAAAATGATCTCGAACAAGTAAAAGAGCGC
GCAAGAACATAAACAAATAACAGCAGCAAAGACACCAATTT
TGGGAAATCAAGAAGCAAGTCTCGATCAAGGAAGGATGTTG
CTCTTAATAAGAAGGTGGTTCGCAGCCGAGATGTAGTGTTC
GAAGAGTGAGAATGTGGAGGCAGCAGAAACATATGTCGATG
GTTGAATTGGCAAGGAAATGCTGTGGTTGAAGAGATATTTT
ACCTGCAGCGAGCCTCGTGGCTGCGGCAATAGCCAAGAGTA
CTTCCTCTCGTCGGAGATTCCCCGCACTACTTGTCCTCCCG
TCGCTGTCATTCGAGCTTTCCTGTAGTTAGTATGATGAATG
AAATGATATGCAAGCACAGGCACCAACAACATGCACAATAA
AAGTATTGATCTAGTAACTGCAATAGTATCAATTGATGATT
CTCCATTTTTTGGTTATAAGCGAAAGTGCTCCTAGCAGAAG
AGCTCCGTCAAGTCGTCAAGCAGCAGCAGCAACAATGATGA
CAAGAGCATGACCGAGTGCTCCACTCGATTCGACTACGGTG
AAAAAAATACAAGTTCTTGTCCAGATTCACAGATATGTATA
CTTGCATATAAACAGGTCCACTGCAACCCTAACCACTCTGA
ATGAACCACTTGCTATCCTGCCTAAACTACCCACTAGTCTA
TTGAGTTCTGATGTATCCCGCTGAGGTAGCTGGGTTCATGA
GCTTCTTTCATGAACACTTCCTGGGTTACTGCAATACCAAC
GATGCCTAAAGCAATGAAGACTAAAGCAATTAGGAGATTGG
TTGGCCTCAGCGCTTTGCCGCAGCATTTACACAAAGATGGG
AGAGTCACAGAAGCCGAAAGCAGGAAGATTTTCCAACAGTT
CCAAAGAAGGAAGCGTCCTGCTGCAATTGTAGCTTGGTATC
GTCTGATTGGCCCAGTTTACCTCGACCATGCCAACTACAGG
CAAGGGGGCAAGGCAGTTACCATCAGCAAGGCTAAGAAGCG
ACCACCACACCAGCCTCGGGCACGATCTACCCCGGAGCCCG
AGGTTCTGAATGTGCCTCGTCGTCTTCTGAATTCTCGCGGA
TTCCACCTGTGAGGCGTCGTCGGCCTGTGCCGGAACCGGGC
AACTTCTGTGGATCCAATCTCGGCCAAGAATCATGCTGTAA
CCAAGGAAATCGCCGGCCTCCGCGAAGAAAACACACTTGGC
CCACAACATCAACAGGCCTTCGATCGAATCAAGGACTACCT
GGCTATCCCAGCTCCGGCTGCAGTGTCAGTCCGCGAACCAT
CAAACGTTCGCGCACGCCGTCGCGCAGGCTGAGACCGGACG
AGAAACCCGTGTGCAGGCCGCGGAAGAGACCCAGGAAGCTT
TCAAGATGTCGGTGCCCAGTCGGCTGCTCACGAGAAAGTCC
CTTTCTTTCATGGGTTACTGCGCCAAGGTCCCCACATGAAT
CCGGACCGCTCGTCTTCGGGCCCGGATTACCCCGCCTGCCG
AGCCAAAGAAGAAGCCGCATCGCCAGATGTTCTCGTTGGGA
GACTATCGTTGTTGCTCCTTCAATGACAGCGAGGCGAGGTC
CGGCCAACAAGCGGCGAAGGCTCGCGGAAACGCCCTGTCGA
ACCTGCTTAAGAGGAGCCTGCGGCGGACCATGACGGTGAGA
TTAGTGGCATACCTCGGGTGCGGGATCGCGTTCTCGAATGA
AGCGGGAACCGGTGGGAGCGCAGGCCTAGACCCTGTCGCAG
AACCGCTCTCTTCACGGTCGCGCTGGGCATCAAGAATGACC
TCGATAAGACTTCAGGGTGGCGCCGGCGAACCATCATGTCT
GGCCGCGGCAGCAATGGGTGCTCGATCAGCATGAGGAGGCA
GCTCGATCAGCATGAGGAGGCAGTGAGAAGCTCAAGGCAAT
GTTAAGGTTTGGATCGTTAGCGGTTGGTTTGGGAGCCATTG
ACTTTTGGTAGCACAAGTTACCTCTCTACCCCTGTTAAGGA
GTAGTCGTCTTCGTCGTCGTCGAGTTTGAGAGAGTTGGCGA
CCGAGAGCAATCCCAGCCGCCTCGGCCTCCTCCTCCGATCC
AGAGATATTTCTGACGAACGCAAGAACCTCCGGCGTGACAC
AGTAATTCCTTTTGAAAAAGCAGCGGTACTTAGTGAAGGGT
TACTCGGGGTCGATATAGGGCTGGTAGATTACCTCCATCTT
ATGCTTCGGCAAAGGTGCGGCGGCTCGGGTTTAAGATAGAC
TCGATCGCACCAAGGCTCGTCGCCTGGCTGACTTGGAAAAA
GTTATCAACCTGACGTGGCTCACGATTTGACACATATACAA
AAAAGCCAAGATTGTGTTCGCACGGGCCAAAACAAAAGCAA
AACCAACCCCAAGCATGAAGCGAAAGTAAAAGATATGATGT
TGATTATGTAATAGATTTGCCTGAAGTTCTCATACTGTTAG
AATATATGATCGTTGAGTTCCGCAAACATTTTGTTTTCCGT
ATGTACATATGCTTTTCTAGCTGCAGTAGAACTGTAGGAAT
ATGAATCACTTTGGATTTAACCAAATGAAATAACAAGTAGG
GCACATTCTCATTCCGCGCTCGCGCGATGGCACGCCTGCAT
CTCAGATCACAAATACTAACCCCGCGTTATCAAAAACCCTG
GAGAGCGCGAGCTTCGGAGGCGCGCAAGTTGGTTTCCTATG
ACTTGCGCGCCTCCGAAGCTCGCGCTCTCTAGCAGACTTTA
TACCGTGTCCGAGTAAGTTACTCGAGTAAAAAAACTCAATT
TGCATGCAAGAGCAGCGCCGCAGAGACCCAAAGAAAGCTGC
TTTCAGCTCTTTGGTTGATGCGTCATGAGTTTCTTTAAACT
GTTTTCAACTTAGTGGTGAGCCGAAAATAATTTTGTTCTCT
TGGCCAAAAAACTCAAAATGCAGCAAGATCTCAACCAAATG
TTTCACTTAAATCTGACGGCCGGGAAGAGTTCATCCCTTTT
AACAAATGTAAACTCATTTGCTGCAGTAGTATTATTCATGC
TCAGAGGAGAGACTCGCAGTCTTTGGCAGTAGAGACAAAAT
TAATTTTGACGAGTTGACTGCGGTTGTGATCAAGTAGTTGT
CTCCTCGAGCCATCTCAGTTCGAACGATCAAACCTCCCGCG
ACGAGGAAAAAGAAGGAAGTCGGGAAGAAAAAAAAACACAA
TGGCGGAGAGATTGAGAGTGCGAGCGAGGACGAGACCTCAT
TCGAAGAAACCCAGTAACTACAGTAAAAATATCTATATGCC
CCAAAAAATTCGAAGAAACCCAGTAACTACAGTAAAAATAT
GAGACTTACAGTGCAATTCGCGGACAGATCCTATTGATGAA
CTTTTGCGTCTCAAGAAGTGCGCCGATCCATGGGCCGAGGT
GAGTAAAAATTGCTCGTTACCGCCAGTATTATTGCCTAGTG
AGAGAAAGTGAATATTGTTGCGAAAGGATCTCTGCCTCTAA
TTATCTACATGATGTGTTGTCTGTGCCTACTTTTAAAGTTT
TGGTAAGATTGCAGGCTGGTCGGCTAGTGGATGAGGAAGGG
TCCATTTTCATTGGTTATCCCGTCGGTCAAAAAGCCTTCAA
TTCTCCTCCTCCTCCCACGTCGCCGCCACCATCTCCTCCTT
CTAGAACCCAAGGACCGCCACCCGAAATCACTTCTCCTCTT
TTCTAATCCGCCCGATTTGCCTCCGGTGTCGGAATCCTCAC
GGGAGCAGTGGAGGCGGGTTCGGCAGGGCGGTGGTGCGACC
CACCTGAACCTGTTGCTCTCCGTCGCTCGAGTCGCCAAACC
CAGGAGGGCCGGTTTGGCGACTCGAGCGACGGAGAGCAACA
CGCCTTCTCTCATGCTAGGTCCGACCAAAGGTACGCGTTAT
GCCGGCAAGACACCCATTGGCTGCCGTTGGGTTTATAAAGT
TAACTGGTGGAGAGACCAACCACGAGCAGCAGCTAAGGCAA
TGTCTCCGGAGACCTGGCGGCGGAGACATATAAATTTCTTC
GGTTGAAACAAGCTTCACGTCAGTGGTTCTCTAAATTTTCA
TCAAGGACCCAGGTCGTTATCGGAGATTGGTTGGGAGACTA
GTTTTCTGCCGCTTCGATCTCCAAGAAATCAATGAAGGTCC
ATGATGTGGAAGTCCCAAGTCCCTTAACAAAGATCGAAGCC
ACAAGACGAGCTTTGTAGCGCTCGATTGTACCATTAGCATG
AGAAACGTTGGAACCAACTGCAGGACTCTTGTGTAAGTCCG
TCAAAGATCCTACTCGGTATCGGCGGTTGATTGGGAAATTA
GTCAACGTGTTGGGACGTGTCGGAAAAGTCTACATTTTCCA
AAACATTTGGAACTCAAAAACCAAACTAAAACAAAAGTAAC
AAAGTACAGCAAGATCTCAACCAAATCTGGCAGTCTTGTTG
TCTGTAGCATATGAAGGTTGCTTTTGCAATGAATTATATAC
CCCACACCCAAGTCGGTGCGCGCCACCGAAACGCCGAGGCC
CAAGTTGAGCTGTAGATTGTCGACTCGCAAATAAAGGAAAA
TTAAGATGCGAAAATGTGATCGAAAAGTAAGTCTAATTAAT
TATTTAAAGGCTCACCGGCCCGGGCAAAACGAGTAATTACA
ATATCATCCGCCTCCGCTTCCGCTCGTCCACCACCGAACGT
TTTCGCATCCTCGACCGCCTCGCTGAATCCCGGTTCGATAT
CAGCGAGGCGGTCGAGGATGCGAAAACAAAAGCACTTAGAA
AGGGTAAGGGATGGAGACGCCTGCAGTTCATACCCTTAATT
TTGTCTACTTAAGAGGATGGCTAGTGAAAGATCTTATGCAT
AGCTTACTTACCCGTTTACTCGCAAACTACAATATTTGTTC
ATCAAAATAATGAGATGAAGCTGCAGCTCCCTTTGCCTCCC
TCATTCACAAGGGAACATACCCTTTGCTTGGGAGGCCAAGC
CCAGCAATTATTATAGAATGCGCTAAAAAGGACAAAGAGAG
CAGTAGCTCAGGGTGCAGCCCAAGAGCTGATAACAAGAAGA
GCATGGGCCTTATGCAGCGGCTAGAGGACCATTTACTCCCT
TGAATAAATGAACTGCAAGTCTGCAACACATTTTAATTTGA
AAAACAAAACACCCAATTGCCTTGTGCAAAGCACATGCTTT
CTAGTTTCGAATCTTGCCGACGCTAATTGAAGTTAAATATC
ACGACAGCTTTGCCCCCCCCCCCCCCCCCGTCTCACATTCA
CTCTGGAAACGACGAGTCGTCTAGCGCCAAACCGAGCTGTT
GTTGAACAGGACGGAATCACCAGCAGCGGTGAAGATACCGA
ACAGGGAATAGTTGTTGTTGCGCTATTGAGGCACTTTGGAT
CAAAAACACATAATAACGAACGAAAAAAAAACCAAAAACAT
TCAAGCAATTGGAGTTTTTGCGCAGGCGGCCCGGGGTAGTA
TTAGTACCCCTGCTTCTCTTCTCGGACACTTTCCACCTGTA
TCCTCACCCCCATTTAGGCTCAGTGGAATTTTTAAAATGAT
GAGGCCTACACTGTCGTCGTCGCCACCAGCACGGTGGTGAA
ATTAGGCCTAATTTGGTTCGCGGAATTGACGTATCGGGGAG
TTATGTTGCACGGACACGGACACGGACACTGACACAGCGAC
TTGGGACAATTGAGGTTGGTCCAGCAAGTAGTGCCACACAT
TATTTACAATGCTGCCACTGCGCCGCGACGCCATGTGTGGC
GCTTTACTCCCTTGAGAGGCCGCAGCTCTCTCTGCAATTGC
TAGCTTAATGGTTGATTAATCCTCTAGATTAATGGATGCAT
CACAAGAAATGTAGCCGACTCGGAAAAACACAAAAGGAAGG
AAACACTGCAGATATAGTAGCGCCTAGAAGAACCCAGCAGT
CTTGATTGAGAGCCAGGGCTCATTGACAAGCTCAAACACTG
TTCAGTCCTCCGAGCAAGTACCCGATCATCAAAATGTGATT
TTACATGATCTCCTTTTTGCCTGAGCTTTCTCCAAAGGTAA
TTAGAAAGAAACGACTTTGACGTTTTCCAACAAGAGGGAAT
CGTCACATATAAGTTGTATGCGGGAAAGATTTTAACGAGAT
AAAATATTACATATTAGTTGCTCGGTTTACTTGCACCTTGG
TCTTGTTCAATCTTTTCACGCAGAAGTTTTAATCCATCTCG
CCAAACTTGAAGACCCTTCGCGCTGTTAATCTGAGATCCAT
AAATGCAGAGACTTGAGAGTCTTAAGATGAGGATATTTTGG
TACTACTGCTTCTGCTCCTCCGAACACAACCACCACCCATT
TAGTTCTAGTTCTACTACTGCTTCTGCTCCTCCGAACACAA
ATCTTTCTTTTCTCAGGGCGCAGCAGGCATAATATTTCCCA
CATGAGCTCGCGTTTGGCTGCGAGTGTTGCTAAGCATGTAC
CGTCATCCAAATCTCCCGCGCTCGCGTAAAGCGAGAGCAGC
AACCCGACCCACTGCGAGTTCGCCGCCGACGTGGAGAAGAT
ACGACGCCGGATTGGTGCAGCGCGAGCTCCAATTTGGGGAC
TTAATCGATTTGTTGGTGAGCTGTAGTATGGTTGGCTGGCT
CATTTCCTGCGAAGAAGAAGCAGCAGTCATGTCGCGGAGGC
CGCTTCTCATGTTTGTCTTGCGGGCTTTTCTATGCGTTATG
AGGGAACTTAATGTCAGCCACACGCACAATGCCTTTGCGTA
GACTACATGAGGTAGCTGCGCTCTAGCAGTGCTCTTTGATC
ATAGATCAAAAGGTTGATTGCTTTAACAACTCAAATCTAAG
CTGCAAGCAAGAAGTTTGAGCAGGCAGCAACACAGGGGTCA
AGCAGTTAGCTTTAAAGTGGCTGTTGCAACAAGTTAACTCA
GTGAAGAACCTGAGGATATGCGGTGACTGCCACAATGCAAT
AGTATGATGCAGGAGAAGTTCGGAATCAAACCAGATGTAGG
ACGATGTTGGTTTGATCAGGCAGTTGCATTGTGTGGTGGTT
CCAAGAGTGAGAGACATGACCGGCATTGATTTTCTCCCATA
GTGAGTACGTCTTTTCTGCACGTGCAGAAAGACTATTACTA
TGTGTGCTCCATTGAAGAGTCGAAAAATACTGAGACTCTTT
TGTGGATGAGTTGTAGAGCTCGTTGCTTGTCCACGAGCAAA
CTGACCAATGAAGTTCAGCACGGGAAAATATAGCTTGCAAC
ATTTATTAGGATTGTTTCCCCCGTTTGAATTTTTATCCCGT
TTCATACCTCGGAATCGAAGCGGCGGCCGGATATGGCAGGT
GCCTCCCGGTGTGATTTGGGCCTCAAAACACAAATTCTCAT
AAACTCGTCCATGGGCCTCCCGGTGTGATTTGGGCCTCAAA
ACCAGTGCGGCTATTGGGACCTCCAGTTTTGCTCAGTATAC
CAAATCTCTATTCCGATTCACCTGTCTTTCAAAAAGTGGTG
AAGCTCTTCAAGCAGCAAATCTCCAGCGGTAGAAAAGTTAG
ACTCCACTCTCGTGACTCTTCGTCAACAAAATTCGTGAGAA
AGAATGATCTCATATCCCACCCGCAGTTTGTCAAATCTCAC
TTCGGCGGATTTGGGTATGTCTCTGCCACTCAAGATTATAA
ACTCACCATCATACATTTAACCAAATCAAAGGCAACAGCTG
CTTCTATCTTTAAGCCAGCACGCCGAACTGAAAATCACTCC
TCTGAACCAGAATCCTCGGTCGCCGGCGTTGGAGATCAGGA
TTAGTGCCAGATACATTAGCCTTTAGGAGCGCATCATACAA
TTTCGATAACGGTTGGCTCTCGATCGACACGGTCAACCTTA
GACATAGCTGAAGACCTCGACGGCGTCCTCTGCTCCGCTCA
CCATCCAGGCATGAAATTTTCAGTAAAATTGATTATCTAGA
CTTTGGAGCACCGATTACCTCGTCCAAACACATATGCCGTC
ATACAGGAGCGCACCTACTGCGCTAGCACTTTGGTGTGTTT
TCTCCCGAGAGGCTTCTCGTCTGCGGCTAAACCCTAGCAGC
CAAGATTCCATTTGGCCTCTCTCGACCAAGTAACGACTCAG
GTCGTCACTCTTATTGCCGCCGTTGCAACCACTCCTCTTGC
GCTACATTTCTATTGCACTTCGAGTTCAAATTCCGCAGGAG
AGCATTGAAACGCAAGAGATCGGTTACTAACCTGAAGATGA
TGAGAGCTACTTGCTTGCTTCGAGCCTTCCAGAGATGAGAG
GCATCCACACTCCACAAGACCGCCAAATACCAGAAGCGCAG
CAGCTGAACTCCGGAAACTGCGCTTCTGGTATTTGGCGGTC
CATCTAATTAAGCAAGTCAGCTCTAGTAAGCAAACACTCAT
TGTTTTGGCTGAAACGTTGCCGCTAAAAAATTTCGGTAGTT
CTCACTCTCTTTCTCTCCGTCTGCCGTCGTCATCTTCGGCG
TTCTCTCCGTCTGCCGTCGTCATCTTCGGCGTAGCGTCGCC
CGTCATCTTCGGCGTAGCGTCGCCGGTTCTGGCCGCCGCAC
AGCGTCGCCGGTTCTGGCCGCCGCACGCCACAAGATCACCA
CGCGAGAGCACGGCGGAGTTCGCCGATTTCAGGCGAGCTTG
GGTCTCGCCAGAAGCCTCGTCAGAAAACGACCTCGACAAAC
GACCGGGTCGACCCGGGAGTCGCCGCCGCCACCGACAGCGT
AATTGACATCGTTACGGCCTCTGCCCCAAATACCACCACCG
ACTTTTGCGAATCGGGAAAGCGCTAAAACATCACCTACTTA
GCTGGCGAAGAATCCAGACGCAGCCGGATTCCAGAGAAACG
TAACTTGGAAGCCATTAGAGCTAGTGCAGTGAATGGGCACA
AATATACCGAGTTAGCTAGGCAGTGTCTAAGTCAGCTAGTA
GATAAGCCGAAAAGTCCTCACCAAGTCCTCAACTTAAGGGT
TGTGATTTATCAATTATGAACTCGAACGGTTCATATTTGAC
AAGCCTCTTTGATTTTCTGCCGGAGAAGTTTATCAGCAAGA
TTTGTATGATGTGGTGTATGCGTTATTCAACTATATCCTCA
AAAGGAAATTAAGCAGGGCACGCCCAAACTAAAGCTAGCTA
ACTTCTATAACCAAACAAACCAGCCTCAACACCTGGAGCCT
GCCACTTGCTCCGCCGGCAGCGGCGGCCGGCAGCCGTACTC
TCAATTCCAATCAAATTGACCGCTAATTGGCCCAAAACCCA
TCTGTGCTTGATGTTCTTTGCGTTGCTTACCCAAAAGCTTC
TCAAGAAAGGCCCATGGTCACCTGAAGAAGATGCCAAACTC
AGTTTCCCACCTGAAAATTGCAGTAAGAACAAGACTGGGAT
TGCAGTCCAGATGGTCCAGACCAGACACCATGCAGGCATGT
TATTTCTGTTGAGGTTAGTCCAGTAAGAATAATATGAAATG
GCGTTCTGAACTTGAAAAAGCATCAGGAACAAGGAGAAACG
ATTTTCTGGTGATTGTGTTTCGGGGAGCAAAATCTTCCATT
TAAGTTGGTTTGTGTTTTTGCGGAAAGATTCACATATCACA
TGAAAACTATGAAATATTGGCCGTCGAAATCATGGCTGGAT
AATCTTGAAACTGGTTTTTGCATTAGCGCCCTATTTTTAGT
AACAAGGAACTTCGATAGCACCTGAATAACTTTATCGAAAA
TAATTCATCTACATCCACAGCGCGCTCCTCAACCTGCATAT
AGTCCTTTGTTATGCAAATGCAGTACCACTTCTTTTTGCAG
GTACCTGGAATCCTTGGCTACGGGCAACATCAATAATACTC
TAAGATCGTCCCTTTTATTGCAGGAGTAGAGATAACATCAC
GATGTTCTGTACCTTGACTGCGTTCACAAAAAATATTTAGA
GATAAAGATCAACTCATCAGCGCCAGCATACGATAATCAAG
CAAATTATAACCATATGCAGCAGGAAAAGTAAAAATTATAA
TTTTGACACCTCCAGTACCACCAGGAGTTGCACGATGCAAT
GTAAGATACTCTTGTTTCGACCCGAAGAAAATGCATCGCGG
GTATCTTACCATCTTGTTTCCTGTAGGCTTTCATACCTTCA
TTAATTCCAATATGTTGTTTCCAAACTTATTGTTGGAGTTT
CCTGAATCTAACAAACACAGCCCGAGAGGAAAAGCAGAACT
ACACAGCCCGAGAGGAAAAGCAGAACTACAAATTCCATGAG
TTCACCATCAGAGAAGCTCCCGCCTTGAGCACACTTCATGA
AAAGGGAGCTGCTTTTGTAGCTGCAACAAAAAACCAATAAT
ACTACTGTTTCCAGAACTCACCCTTAAACTAAAACCCTTTT
TAAAGTAAGCCTAAATTGCTCGTCAAATAAAAGAGAAGCAT
TAAGTTGCTTCTCCACCTCACCAATTGTCTTGATCAAGCGC
GCGAGATAACTGAACTTTACCCTCTGCAAGAATAAAGATGT
CCAAGGATTCATATGCAGCTCCAAGAGAAAGATATATCTAA
GTGATAGTCAATTGCATTCACTCGAATTTTTTGACCGATTT
CCTTCAGCACAGATGGGTTGCTAGAGTTGGCGACATTTAAT
AGGACTGTATTGACAAAAAACATGAGGAGTTGGAATGTTCT
CTGAATCACTTGTTGTTGAGCGGCAAGACTTCATGAATAAC
GGGAGGTGGATCTCAATCAACGAGAGGATCTATTGCAGGAA
TTTTGGTAATTGTGTGTTTGCAGGCTTTAAATAGAAGAGAG
GATGCACAAGCCCTGCTTAACCAAAGGGAGGATATTATATT
CTTTGGCTGAAGCAAGGAAGCGGGAAGAGAGACTAAAGAAG
AAGTCGGAATGGCGAGTCCGCGGTCGGCGAGGACGACGACG
CAAGAAGCCAAAAGCAAAGACCGAAAAAGCCAGAAAGAAAT
GAATCCCACCTGAACGACGTCGTCTAGTCCCCGTTCCCTTT
GTCAGAAACAAAATGGCTTGCTCGAGTTGACAAAAACATTC
ACTGCAATTGGTATCTGCAGCGCGAAAGTAGCAGCTGCTTT
ACCATGGCGCCAAAACGAGGCGCGAGCTCCCAGACGAAGCC
GCCGAGAACACCGGCTTCGTCTGGGAGCTCGCGCCTCGTTT
ACACCCCGAAATTCCAGCAGCGCTACCTCGTCAACTCCGAG
CCTCGACCACTTCAGCTTCTCCGACACCCCGAAATTCCAGC
ACCTAACTTTCTTAAATTAACCAATTTACTACCTATATTTT
AACATATGAATTGTTATGAACGGTTAAGATTGTATCGTGTA
TGGAGAGCATTTTCAGTATACGGCGTATATCTTCACATATA
ATATCTAAACTTTGGCTAGTCTGTTGGAGTTTCGAAAATAT
GGTGAATCCAATCTTGAATGCTCGAATGAAGATTATCCCAC
CACCAAATGATCGTCGTGTTCGAGGAACATCCAATGGCTAG
TGGTTTTTCAAATAGAATAGCAGTATCACTTGCCATCCTAA
CCATGAGTCACGGGTTGAGACAAAAGCATGAAACCCAAAAC
GAGCTCTAAACCATGAGTCACGGGTTGAGACAAAAGCATGA
TTGTTTGTGTATCACAAATACAGCTGTAGCCTTAGAGCTCT
CATATGTAGCTGTCCATGACCAAGCAAAAAGACAAATAAAA
TACATATGTTCTCTCACTTTCTGAGTTTGGCCAAAGACAAA
CTCTCACTTTCTGAGTTTGGCCAAAGACAAAAGTCCAAAAT
CAAGAGGGCAGGCAAGAGGCCCAAAGCAAGGAAAGGATTTT
AAAGAGGTGCCACAAGAGGGCAGGCAAGAGGCCCAAAGCAA
GTCTCTCTCTTGTTAGAGCACTTAATCAACCTATTTATATT
TTGTGAGAAAAAGTTATGTTCAGCTCTAAGGTTTATAATCA
CATTCTGCATACTATGAGATCAGTTGGTAGTGCAGCAACCC
TACATCAGAACTCAGCTATCCTCAACTTCTTCTTTCATGAA
TCTTGAACACTTCTAAGACTCTCAGAAACTCAGCTATCTTA
CTATCACTTAATTGATTCTTCTTGAACACTTCTAAGACTCT
AATTAAGTGATAGCTGAGTTCTAGGTTGAAACTTCTTATAC
TTCAGTATAGGAAACAGCAACGACTTGCTATCCTACCTAGT
AGTCGTTGCTGTTTCCTATACTGAAATCTTTTAAGGAGTGA
ATGAATAACAAATACATGAACGACTTGCTCTCTTGTCTAAA
GTTATTCATGATAGCTATAACCCTTGCTATCCCTGAGAATG
TCCCTGAGAATGAATTTATACGAAAAAAGTTGGTAAGGGCC
CACCCCCCCCCCCCCCCCCTCCTAGGACCTTTAAGTGGTAT
CTAACAAAAGCTAGTGGCTGCTCTGATACCACTTAAAGGTC
TCTCGGCTCATAAAGGATCTCACTAACAAAAGCTAGTGGCT
TTAGTGAGATCCTTTATGAGCCGAGAATGGACCGTGATAGA
CTCTTTGTCAAATAGAGCAGCGGGCAAGCTATTAAAAGCTT
CCAACTGACTCTCCAACGCTCTTTGTCAAATAGAGCAGCGG
GACAAAGAGCGTTGGAGAGTCAGTTGGGACACATTGGCTAC
AGTCAGTTGGGACACATTGGCTACGACCTATGAAAAAGCTC
GGATTCCTTGGCCTTTGTAGCCCCAGTCATATTAGATGAGT
CTCCTCACTATTTGATAATTCATTGACAGAATTTCAATCCT
AAAACTTGAACCAAGAATTTCCAAATTTCCTCTCCTCACTA
TTCTTTGCTCTTGACGAAAACAGTTGCTTTACTACTTTGAG
CAACAACAAGGGGTTCTTTGCTCTTGACGAAAACAGTTGCT
AATCCCTAGTCGACTAGGCTCAACAACAAGGGGTTCTTTGC
GAAGTTTTGCAATCCCTAGTCGACTAGGCTCAACAACAAGG
AACTTCTAACCTTTTGTCCCCTTTTGCTCGCCACCACTATG
CAACAACAACATAGTGGTGGCGAGCAAAAGGGGACAAAAGG
ACAGAAAAATCAGATATGGCCAACAACAACATAGTGGTGGC
GCTCAGAAATCTCATTATAACCCAAGTGGATTTTTCTATGG
ATATGGCTTTGAAACAACACCGCTCAGAAATCTCATTATAA
GCCCAACATCTATGTTTCGTCCAAAAAATGTCAAATGGTTT
CACAAGTCAAAACGACTTGTCGTAAGAACACTAAGTGTAAC
CAACTCAGCTTTGGCACTAACCCCAAACACAACTTGTCCAA
CTATCCCACAACCAACTCAGCTTTGGCACTAACCCCAAACA
TAGCTAACACTCCTGGTCTCCTGGACCTGAAGGATATTTCT
ATTGGTCCTTAGTCCTCACACCTCTCATCATGCCTTTACCT
GCATCCTCAGATACCATTAACGAAATCACTCTTGAGGAGAA
GTGCCAAAGTTTAAGAGCATCCTCAGATACCATTAACGAAA
GATTCAGATGACACGCTCTTCTGTGCCAAAGTTTAAGAGCA
GGTATCCTGTCGGCTCCTTTCGATGATAGTTTTATAATGAC
AGTGAGCTTAGGTATCCTGTCGGCTCCTTTCGATGATAGTT
CGAAAGGAGCCGACAGGATACCTAAGCTCACTGGTATCCCC
CATGCTTCCAACCACCAACGCTTTAGTTTCAACAAGTTCAA
TTTAATAGCTAGGAATCTAACCCAAGTGAATCTTGAAAAAA
TAGAAAATTCATGATGTACACCAAATTCCTCACAACAATAA
AATTTTCTACTTCCATTACTCCCAAACAACATAGCTTTGTT
TTGAAATTTAATGTCATGGTCGAATCTAATACTACCAATAT
CAATTTATCCTTTTAACAAACCTATGTTAATTAGGAGTAAT
TATTAACTTGGGAAGAGTTACGCTTAAATGCCTATGATCTC
TAGTAGACATTAGAAGCAAACCTCTCCCCAAAAGGAATGAG
TTCCGAAGCTCAAATGGTGGCTTGAAGAATTTCAACTTGAA
TCTTCAAGCCACCATTTGAGCTTCGGAAATGGAAGAAGTCA
TGTGACATATATGACTTCTTCCATTTCCGAAGCTCAAATGG
TCCTTCACTTTGCATGATCTCTTGTTGTCCACACAATATGC
TTTATTCTCTCATGGTTATTCTGTGGTGTCTGAACATGAAC
GGATTTCCACATTGGATATTCGGTCGACAATTGGTGCATCT
CGAATATCCAATGTGGAAATCCCGGGGATTGAATCTGATTT
ACCCTCATCTATCCCTGAGTCTGGGAAATCAGATTCAATCC
GGGTCTTTCCATCCCGACACCCCACAGATCTAGAACAATGT
CTGGTAAGCAGTGTTGTCATCGTTAAGTGTTTACTTGCTAC
ATTTGATATGAAAGCCTTGTCTGATGTTGATTATATCAGTG
AGTTGCTAGATAAGTTAGACCGTTTTGAAATAAGCATTGTA
TCCTGGGGCTTTGGATCTAGCAAGAACTAAGTGTCATACAA
GAGACTTTGAAATCCTGGGGCTTTGGATCTAGCAAGAACTA
CATGCTCATGATGGCTGAGACTTTGAAATCCTGGGGCTTTG
TTAAGGCCATAAATAAAGGGCGTTGCTAACCTATGCACATG
CTCATAACAAGCTCTAGAAGCTGGCTTAAGGCCATAAATAA
AACTGAACCTCTCACATACCCATCTAACAAGTGTGTGGATA
TTTGACAAAAATGGTTTTGTCAACTGAACCTCTCACATACC
AAAAAAGGTGGCAAACACATCCAGTAAGATATCACAAAATG
AGATGAGTCTCTATGGTAAACAGTGTTACTCTCTGTGTTTA
ATGGTAAACAGTGTTACTCTCTGTGTTTACAAGTTGTGTAT
AGTGTTACTCTCTGTGTTTACAAGTTGTGTATAAAAAGGAT
GCCATCCTGATTCTGATAGGCATGAGCTGTAAAATCATTGC
GCTGTAAAATCATTGCCAATCTGGAGGATATTGATGTTGAT
GCTCTTGAATATTGTTTAATCAACATCAATATCCTCCAGAT
GTTGGAGAAACCTGCAATATCAGCATTAGTATCATATGGAT
CCAATCCAAGTTGGAGAAACCTGCAATATCAGCATTAGTAT
AGGTGTCTTATCCGTAGCATCGCTAACCCAATCCAAGTTGG
AATGGTGGCTTCTTACGATGCCAAGAGACCAAATTGGTTCT
ATCCATGAGATCAGTTTGTGCAGTGAAAATGGTGGCTTCTT
ACAAACTGATCTCATGGATGCAGAAAGTTGTTGCATGCAAC
ATAGAATACCTTGCTGGAATCCCTAGTCAGCACACATGTGG
TTAAGCAAGTTATGTTCAGCCCAAAGTTATGATGAAATGAT
AACCTTGTTTTACATGCCTTCGAAAGGCCATTGGTGTGTGC
GCCAAAGAGATTGGTTTCTCCCCTTGAGACTCTTGTGTGTT
GTCCACATGTATGTTTGCATCTGATTGATCATTATTTCTCA
AAACTTGAGATGAGTTGATGCAAAGAGTTTCTATGCCAAAC
CACCTTTATATCACTCATCACGGCCAATGAATTTATACTTT
AAAACAACATTGTTCAAATTCAGAGGCAATTTTTCCGATTA
CACATCCATCCTTAGAGCACCAAAAACAACATTGTTCAAAT
ATGGATGTGACCTCTGCTCTCTTAGATTGTATGATATATCA
TCACTTGTGGGTCTTTAGATCAACATCAACTGAGATGAGAG
ACCCACAAGTGAAACTATCTCGCACACACACTCTGATGTCT
TCGCACACACACTCTGATGTCTGGACTAGGTTTAATGGACC
ATAAGGTGCGTGTGTGTGTACCACCGATTATCAATTACTCC
AAGCTCACAAAGTCCTCAATCAAAAGATAAGCAATGACACA
CTTCTTTCATATTATGCACACCCATAGGGGGAGCAATGCAC
CACTCAAAACATGCAACACACGGGAAGAACTTCCCTCAATG
ATGTTTTGAGTGTGAGATTGCTTGTGTTTGGTTGTGCGTTG
ATTGCTTGTGTTTGGTTGTGCGTTGTACCTATGTGATTTGA
CATGAGTGAGTTGTAGTTTTCAGTGGCATACTCTGACGTCA
CATACTCTGACGTCATACCACGACGCTTTCTTCGCTGCCTA
TTAGCATGGCATCTAGGCAGCGAAGAAAGCGTCGTGGTATG
TACACTCCAAACAATAACATCAACAACAACCTACACAATGG
TATTGTTTGGAGTGTATGCTCAAACTTAAATATGGGGTCAA
CTACAGCAGCTGAAGCTTTGCATTTGATAATAGGAACATTG
GGGTTTGACAACCCCTACAGCAGCTGAAGCTTTGCATTTGA
GCAATTAAGCCATCCTAACCCACCAACAAACAAATTCACAG
TGGTCTTTATGCAGATTCCCCTTAGGACATTGGTTCAGATG
TGGTATCCCTCATAGACCCTCCGAGAGTTGTCTCTTGGTCA
TAAGTGTGACATCAGGATGTCTTTGCTACTCACTTATCCCC
ACTTATCCCCTGTTGACACCCATTGCTAAGTATTTATGACT
CTAATCCTCACCATTAAAGGCAGCAAGAAGCATATCTTATT
AGTATTATCAACATCATTTGCAACGTCCTAATCCTCACCAT
CAAACTAAATAAGGTCAGAGCGGTTCAATATAATCACATAT
CAAGGAGACATAAAGAGAGTCGAGAATGATAAAACCAAACT
CAACAGCTCTTAGGAACAACCACCAACAATCCGAACAACCA
AACAAGCTCTAAGGTATAACCAACAGCTCTTAGGAACAACC
ATATTCATAAATCCCAACTTCCAACAAGCTCTAAGGTATAA
ATAGCAGATGCATCTTATATCCAGAAACACAGACTCATAGG
TTATGAATATTAAAAACAACCAGGGATAGCAGATGCATCTT
TCAACCTGCATAAGCACTTTCAAGAACAAGTGAAGAATAGG
TCAAACATTCTCTCAACCTGCATAAGCACTTTCAAGAACAA
CACCTTGTTCTTCAAATGTGCAAGATCAATCTCCCAATTGC
CAACATGATCTCATAGAACTCAGGTAAAATCATGCATATGC
ACAAGTGATACTGCTATCCTCTGTGAAAGACCATGAAATGC
TGAGACAAAAGCATCAAACCCAAAACTACATTGAGCACAAA
TGTAGCCTTAGAGCTCTAAACCATGAGTCACGGGTTGAGAC
AAGTTTGCAAAATCTTTTGTCTCTTGCTTTTAAATCAAACA
CCTATTTATATTGAGCAAGGCTGCCTTTGCTCAATGGTTGT
GAGCTGAACAAAACCTTTTTCTCTTAAACTCATTGCATTCT
GATAAAATTATCGTTCTTTTCGTAAAAAATACCAAGTAATA
TATTCCCTTCTAAATCTCAACCAGAAAATCAAGGGAATCTG
GCATTTGAAATGACTGTATGCGCTATCTATTTAGTCTTATA
AAAGTCTGAGAGACTTCTGTCGTCGGCTAGCTATGGGACAA
TAGCCGACGAGTTGTTTCGTCGGCTAAAGTTTAGAGACTAG
GACGAATATATTAAGCGTATCGTCGGCTAAAGCTGAGAGAA
CGACGAATAATGGAATGTTTCGTTGGCTAAACCCTTAAAAG
CGAATTATGGTGTATTTCGTCGGCTATAAGTCCATTCCAGT
CCATTCCAGTATAAAAAAAACCCGAAAATTTTAAATTACCA
TTAATATCCGGTTCTGGGGGCTGCTGCGGAGCTTGCGGCAG
AGCTGGGGTAGCGGTATGGGCGGAGGCAAGGGCGGAGCCGG
GGTATGGGCGGAGGCAAGGGCGGAGCCGGAAGTCCCTGGAG
ATGCCATCCATCAGGCCCAGCAGCGGCATATGTTCCAGTAC
ACCTCGGCATTATAGGCTGTCTGCGTGGCATTATAGGTTGC
CTGCGTGGCATTATAGGTTGCCTGCGCTGCATTATAGGCAA
AACATGAGCAGCTTGCTGTTCCCGTAGTCTCTGAAGTTCCG
GCTTGCTGTTCCCGTAGTCTCTGAAGTTCCGACTGTAACAG
CGAAAGGCAGCCTCGACCAGCAGCAGGACCACGACCACCAG
AGGATTTCAACGAAAGGCAGCCTCGACCAGCAGCAGGACCA
TGCTGGTCGAGGCTGCCTTTCGTTGAAATCCTTTAGTGGTC
CGTTGAAATCCTTTAGTGGTCTTCAGGACCCCCTCGCCCTT
TTAGTGGTCTTCAGGACCCCCTCGCCCTTCTTTCCTAGATC
GGCAGTAGAAGTTGTTTGCTCGCGGTGGGAAGGCTGTGACC
GTTTGCTCGCGGTGGGAAGGCTGTGACCATGATCCTCGCCC
ACCATGATCCTCGCCCCAACCGTCGGATCCGAAGTGTCGAT
GTCCGGCCATGTCTCCCTCACTACAACACTCATCACCTCGT
CGCCTCGTCCATGAAGACAGCGAACGGTCTAGAACCGGCAT
CATGATGGTTCCTTGTGTTGCGTTGCCGGTTCTGAGCGTTC
CGGTTTCCCGGGCGAACGCTCAGAACCGGCAACGCAACACA
TGAGCGTTCGCCCGGGAAACCGCCTTCAAAGAAAAACTTAA
AGTTAATTTGTCATTAAGTACGTGCGTTTTTAAATATTTTA
GGGTTGTTGAATTCTGATGTCAGCAGCCAACGCCACTCGTA
ATTCTGATGTCAGCAGCCAACGCCACTCGTACTCTCTGTAC
ACTCAGCAGGGGTACCAGAACGTGCGTTTCCGTGCGTAGTC
AGGAGTGGAAGAACAAGTTGCGGACCCATTGGACTACGCAC
CCTTCCCCCATGCACAAAGTCCGCCCAACTGCTCTTCAGGG
GTCGGTGAGTTTACAAAATGCCTCAATAATATTATGTATTA
ATTGAGGCATTTTGTAAACTCACCGACATCGCGTTGTGGAT
TAAGGACATAATCCACAACGCGATGTCGGTGAGTTTACAAA
ATTATGTCCTTAACCTCCTGCGGGACCTCGCCCCAGTCTGA
TAACCTCCTGCGGGACCTCGCCCCAGTCTGACCACAACATA
GAGACTCTATCCCTAATGAGCGCTCCCACGCGGCCGGAGTA
CCCTAATGAGCGCTCCCACGCGGCCGGAGTACTTCCTCGAC
CGGAGTACTTCCTCGACTTCCCGCCCGATACTATGTGGCCA
GCCCGATACTATGTGGCCATCTCCGTCAGTATCGATGACGA
GTGGCCATCTCCGTCAGTATCGATGACGATCCTCCCTGAGG
AGTATCGATGACGATCCTCCCTGAGGTACCGACGATCTTCT
GGGAAGGCTCTCGAGAAGATCGTCGGTACCTCAGGGAGGAT
CCCGTCACAGGGAAGGCTCTCGAGAAGATCGTCGGTACCTC
GATCTTCTCGAGAGCCTTCCCTGTGACGGGGCCTCTCTTCT
CGGGGCCTCTCTTCTTTTTGCCGGCTTCGCTCCGACGGTGC
TTGGTTTATCATGTGATAGGCACCGTCGGAGCGAAGCCGGC
ACGGCGGACGCGACGGATTCCGTCTCCGATGATGATACCCT
ACCCTTGCAAAAATAAGAGGCGTATCAAAAGGCACGAACCG
ATAAGAGGCGTATCAAAAGGCACGAACCGGTATGCCGCTGA
AAAAGGCACGAACCGGTATGCCGCTGATGGACCCACTGGCA
GATTTATCCACTGCCCCTGCCAGTGGGTCCATCAGCGGCAT
GGCAGGGGCAGTGGATAAATCGGCGTCCATGAGTCATCGAC
AATCGGCGTCCATGAGTCATCGACTGCAGGTATGGCTGGTA
GTCATCGACTGCAGGTATGGCTGGTATCATCCGCGGAAGGA
GCAGGTATGGCTGGTATCATCCGCGGAAGGAATAGGTGAGG
TTGGAGTACAGATGCCACCGCCTCACCTATTCCTTCCGCGG
AATAGGTGAGGCGGTGGCATCTGTACTCCAAATGACCCACT
CATCTGTACTCCAAATGACCCACTATCCGAAGAAGTAGGAC
CACTATCCGAAGAAGTAGGACCTGGAGTGGGCGTCCGGTGT
TCAGCCACAGATGGAGGTGTCTGCACCTCGTATGCCTGAGA
CCTCGAGGCAGTTGTTTACTCAGCCACAGATGGAGGTGTCT
GCCTCGAGGAATGAGGGAAGCCCCGCTGCCTCGTTAAGGGG
AATGAGGGAAGCCCCGCTGCCTCGTTAAGGGGGCACCTCCG
GCTGCCTCGTTAAGGGGGCACCTCCGGCTGCTTCTGCGCCG
TGACAGCTAGACATGCGAGCCTTCTGCAGACGGCGCAGAAG
TGTCTAGCTGTCATGAGGCCCTGAAATGACGTCTGAGGGTT
ATGAGGCCCTGAAATGACGTCTGAGGGTTGCTAGAGGTTCC
GAAATGACGTCTGAGGGTTGCTAGAGGTTCCCTCAGACGAT
TGAGGGTTGCTAGAGGTTCCCTCAGACGATTCGGACCTTTG
GGATTCGAAGGGCCAAAGGTCCGAATCGTCTGAGGGAACCT
GATTCGGACCTTTGGCCCTTCGAATCCTTCGTCGATCTAAT
CTTTGGCCCTTCGAATCCTTCGTCGATCTAATATTACCACT
TTTAAAATATTAATTTGAATCAAAGCCACAAAATCAAAAAA
ACCACAACATTACAATTGACCGGAAAATCAAAGCAGACACA
AACTAAAGCTCGGAAATATACTCGAGGAGGAGGAGGGAGGA
TCGAGGAGGAGGAGGGAGGACCGAAGCAGGAGGAGGAGGAG
GGAGGCCGGAGAAGGAGGAGCAGGAGGCCGGAGGAGGAGGA
GGAGGAGGAGGAGGAGGAGGCCGGCCGGAGAGGGAGAGGGA
GGCCGGAGAGGGAGAGGGAGCGGAGGCGAAGACCGGGAGAG
CTCCCTCTCCCTCTCCGCCTCCTCTCCCTCTCCCGGTCTTC
GGTCGCCGCCCTCTCCCGGTCTCCGCCTCCTCTCCCTCTCC
GCGGCGACCGGGAGAGGGAGCGGAGGCGGAGGAGGGGAAAT
TCCTCTCCCTCTCTGAATTTCCCCTCCTCCGCCTCCGCTCC
CCTAGCCTCTGCCTCCTCTCCCTCTCTGAATTTCCCCTCCT
ATTCAGAGAGGGAGAGGAGGCAGAGGCTAGGGCTTTCAACC
AGCGCTCGACTGGTTGAAAGCCCTAGCCTCTGCCTCCTCTC
GGGTATAACCCAGCGCTCGACTGGTTGAAAGCCCTAGCCTC
CAGTCGAGCGCTGGGTTATACCCGAAACTTTAGCCTACGAA
CGAAATAATAATTTCGTAGGCTAAAGTTTCGGGTATAACCC
CTACGAAATTATTATTTCGTCGGCTAAAGATAATAATTTCG
GAGATGATTATTTTAGCCGACGAAATTATTATCTTTAGCCG
ACGAATTTTATCTTAGCCGACGAGATGATTATTTTAGCCGA
TCGTCGGCTAAGATAAAATTCGTCGGCTAAACCTTTGAAAT
GCTAAACCTTTGAAATTCATCAGCTAAACCTATGAAATTCG
TCAGCTAAACCTATGAAATTCGTCGGCTAAACAATAAATTT
ATAAAAAGTACTATAGCCGACGAATTTCAAAGGTTTAGCCG
AGATCTGACGGTCGAATTTTCGTTTCTCAAATTTGATCATC
TTTTATCATGATGGTCAGATCTGACGGTCGAATTTTCGTTT
GATCGAGCCCTTCACCTTGTCAGATCAAGTTCAAGTGTTTT
AATGGATTGACCGTCCGGATCGAGCCCTTCACCTTGTCAGA
GTTCAATGACCTTTTCCGTGCGTTTAGGGGTTTGACTTAAT
CCTAAACGCACGGAAAAGGTCATTGAACCGTCTAAATTACG
TACGACTTGTTGCGTCTCATCGGTTTGAAACTATTTTCAGT
TTCAAACCGATGAGACGCAACAAGTCGTATAAAAATTTTAC
CAAGTCGTATAAAAATTTTACGCAAAATAACCACCGAAGAT
CCTATGAGTAGCCGTATCTTCGGTGGTTATTTTGCGTAAAA
GGAGAAAGAATGAAAAATTCCATTGACCGCAACTATCGGCA
GGTTGAAAAATCACAGTATTCTGGTAAAGTTTCGGTGCCGA
ATTCGTGAAATAAGATATGACCAGAATGGCGAAATACGTCC
ATCTTCAAACGCAAAAAATTCGTGAAATAAGATATGACCAG
CTTATTTCACGAATTTTTTGCGTTTGAAGATTTTACGTATA
GTTAAGTAAATGTTCCGTTTCAAAAACAAACTATACGTAAA
TGATTGTCAGATCTGACCGTCGGATTTCTGTTTCTCAAGTT
CGTCCGGATCGAGCACTTCACCTTGTCGGATCAAGTTGCAT
ACAAGGTGAAGTGCTCGATCCGGACGGTTAATCTCGTAAGT
GCATTTAGGGGTTTGACTTACGAGATTAACCGTCCGGATCG
CACGGAAAAGGTCGTTGGACCGTTTAAATTTCGTATTTTGG
TTGAAAGTCCGGCCAAAATACGAAATTTAAACGGTCCAACG
TTTTCTGTTACATATTGTAGCCCTATCTTCGGTGGTTATTT
TAGGGTATTCGTCGACTAAACGCTAAACTTTTTCTGTTACA
AAAGTTTAGCGTTTAGTCGACGAATACCCTAATACATTCGT
GACGAATACCCTAATACATTCGTCAGCTATAGTATGTAATA
CGAATACCCTACTATTTCGTCGGCTTTATTAATTTTTTTAT
ACCATCTTAGCCGACGAATACCCTACTATTTCGTCGGCTTT
AATAGTAGGGTATTCGTCGGCTAAGATGGTTTTACCCGACG
TCGGCTAAGATGGTTTTACCCGACGACTTCTAATATACTTC
GCTAAAACCATCTTAGCCGACGAAGTATATTAGAAGTCGTC
TTTAGCCCGACGAATTAATGCGTATTTCATCGGCTTAAGTA
CGAATTAATGCGTATTTCATCGGCTTAAGTAAAAAAATACA
CGGATGATTCCGATTACGAGCCTTAGTTTTAATTTAGAGGA
CCAGAAATTAATTCTGACACCGAAAAAGACTCATCGGATGA
TGGTAATCTATGCCTTTCCTCATCGCCAGAGTCTTCGTCTG
AATCAAGAAACAGACGAAGACTCTGGCGATGAGGAAAGGCA
AAAGGCTTATTGATGTTGATCCAAATCAAGAAACAGACGAA
TGCGAATTCGTGATGAAAAGCAAAGGCTTATTGATGTTGAT
CGGGTCGTTCGGTGCGAATTCGTGATGAAAAGCAAAGGCTT
TAATTTTAAAGCGGGTCGTTCGGTGCGAATTCGTGATGAAA
CCGCTTTAAAATTATTAAGGCGAACGGTAGAGGACTTAGGA
TGCGTATCAAGAGCCCAACGCAATAGGTATTCCTAAGTCCT
AGGAAGAAGATGTTGCGTATCAAGAGCCCAACGCAATAGGT
CACTTGGAGAGGCCGAAGACCAGGAAGAAGATGTTGCGTAT
ATCTTCTTCCTGGTCTTCGGCCTCTCCAAGTGTAGCCGCCC
TTCGGCCTCTCCAAGTGTAGCCGCCCGGTAAATGTTTCGAG
AGTAGTCAACCTTGTGCACCCTCGAAACATTTACCGGGCGG
GCACAAGGTTGACTACTTTCCACGCGTCACCCTTACCAAGG
AAGTTCTTACGAAGATAACTCGTTCGTTTTTGTCACATCGG
AACACTACTACAAGTTCTTACGAAGATAACTCGTTCGTTTT
TGATCAGTATGGAATATTATCGGTGAACACTACTACAAGTT
TAGCCCGCAGAGCATGAAGACTGATCAGTATGGAATATTAT
TACTGATCAGTCTTCATGCTCTGCGGGCTAGTATCAAACCA
CTAGTATCAAACCATCTACACTTGAAGAGGTGCACTGTCAT
GTGCACTGTCATGCCTTCACCGTAAACGAGTTCCACCACTG
GCCTTCACCGTAAACGAGTTCCACCACTGAATGGAGAACAC
GGGTGATGGTGCATGGTGGGCGGAATGGAGTTGACTATTAC
GTGAACAGAGAAACAGCAGACGGAGAACACAGAATTCTGGG
CTGTTCACATATAAATTGCACGCCATTCACCTTGCACATTG
TCAAATTGAATATGGTTCATCTGCAACCGACCATTCAACAT
TTATGAAATAAACATAAATACGTACAGAAATATTGAATTAC
GAAATATTGAATTACGTACCCAGCCGCCAAAATAGTTTGCG
ATTCATGGTGATCTCGAGTACCACAACAAGGAGTTCGCAAA
GACAGTTAATCAATACCCACCAGTGGGCAAAGACTAGCTCA
TTGCAACCACATGAGCTAGTCTTTGCCCACTGGTGGGTATT
ACTCTTACAAGTTGCAACCACATGAGCTAGTCTTTGCCCAC
AGCCATGCCGGTAGATGTACCGAAGTTCAATCTTTCCATAC
TTGAACTTCGGTACATCTACCGGCATGGCTTCGTCTGTTTC
TACATCTACCGGCATGGCTTCGTCTGTTTCCTTCAACGCTC
CATGAAGTTGTATTTAGGAGCGTTGAAGGAAACAGACGAAG
GCATATATTGCGCAAGAGTGCGTCACCTACATGAAGTTGTA
AATTCCTCAATATATATATACATGTTGAATACTCATAACAC
ATGTATCTCATGGAAATGTACGTTTTTTACACCTGAATTCC
GTGTAGTGTACTGGACCGGACCGGTAAGCAACAATTGCTCG
CAAATTTTTTTGACATCATGCCTCACCTGATGATCCATCTT
TAATGTCCTCTTGCATTTCCCGGAGGTTAGATTTTTTCACT
CAACGCTACTAACGACTCCACCACCTGACGGGGTAGGAACG
GCTATGCAGGAAATATAGCTCGATGTGTGAATTTCCGGGAC
GAAGTATCCTTCAGGCTATGCAGGAAATATAGCTCGATGTG
AGAAGGGAAGAAAAAAATGCCTCAAGCTCCTTACACCGTGA
GGCATCACATCTAGGTAGTGCCTAATCAACAACTTACTCCA
AGTGCCTAATCAACAACTTACTCCAGTATGGGAGTTCCCAA
TTTGTACATGTGGGGTCTTTCAGGTTTTACCGCCACAATGT
AACACTGCTAAAATTTCTTCCCCCGTCCATCTTCTGGGAGG
TTCTACGGTCTCATCAAATGCCTTGTCATCGAACTGCCATT
CAGGAAAATCACTGATGGTACCAACAACCATGACATGCATC
ATGACATGCATCTGGAACATCTCGTGCATGTACTTGTCATA
GAGCTTCAGTTTTTGTGGGACGTTGGTCATCCCACTTATGA
CCGGTTATCCAGGGAAGTGTCTCGATGTGTATTTGAGACCT
ATCCATGGAGGAAGGTTGTACGGTACCAAAATCACCGGCCA
TTGTACGGTACCAAAATCACCGGCCATACACTGTATTGAAG
CCAAAATCACCGGCCATACACTGTATTGAAGACTCATGTTG
TTGAACCCGTCAGATGAGAGCCCGAGCCTCTGACGCAAAAT
TCAGATGAGAGCCCGAGCCTCTGACGCAAAATGAGGAAACT
CTTCCAAGCGTCCCCGTCAGCTGGGTGTATAAGGGTATCTT
GGTATCTTCGTCATGCAATTCCCTATCAGCGTGCCATCTCA
ACCAAAGCTATGAGATGGCACGCTGATAGGGAATTGCATGA
GGAAACCTGTGAAGGTACTTCGGTATTTCCCTTTGAGGGAT
TACCGGACATGTGTCATGCCCACCAAGGTCATTCCCTTCTA
ATTCCCTTCTAGATCTTTACCCCAGAAGAAAACGCAGTCAT
GACAAAATCGACCGTGAAGGCTGTTGATAATTATCTACAGT
ATCACACTTTCAAGAATGATCTTCTGACAACCGGGGTACAC
ATGAGAGCGGTGTATGCGCTCAAGAACAGTATATGTCTGAC
ACTGTTCTTGAGCGCATACACCGCTCTCATAAGGAAACATG
AACGATCCAACAACGGCATTCATCAACGACATGTTTCCTTA
GATGAATGCCGTTGTTGGATCGTTGGATATACTAGTACTGC
TTGGATATACTAGTACTGCCCGTCTCAAAAAATTGGCTATG
CATCAGGGGGTCCGCATGATCATAGCCAATTTTTTGAGACG
TTCTCCCAAAACCCGTTACTCCTCAGGTGCTGCCGTACTTT
AACCCGTTACTCCTCAGGTGCTGCCGTACTTTGTCAATGGG
TGGGAAATCGATACATATCGCTGCGACACTGACATTTCATG
ATTGTCCGTGCATGAAATGTCAGTGTCGCAGCGATATGTAT
GGACAATAGAAAATTGTATTCCCGTTAGCATTAGCCAACGC
TTCTATAAAACTCATAACTCCTGCACCATATCTTTTGTCCC
TGGATAAGAGTTGGATTTCGCTTCCAAAATGGGACAAAAGA
AGAAAAAGTTTGGGTGTTGTCGAAATCTGTCCATAATTAGT
ACAACACCCAAACTTTTTCTCCCGTTTTTTCTTCTCCCGTT
TTTCTCCCGTTTTTTCTTCTCCCGTTTTTTTCCCAAATGAG
ATATTTGCAGATCTGGCCAGCAGCAGCTCATTTGGGAAAAA
TGAGCTGCTGCTGGCCAGATCTGCAAATATAAAGCACTTTA
CCATAGTTTGTGAACTTTAGCCGACGAAATAAATTCTTTAG
AGCCGACGAAATTAAGATGTCGTTGGCTAAAGAATTTATTT
CTATGGTAAACTTTAGCCGACGAAATTAAGATGTCGTTGGC
CTAAAGTTTACCATAGCCGACGAAAATTTAATTTAGCCGAC
TAGCCGACGAAAAAATGGTTCGTCGGCCTGGTTTTTTTTTT
AGAAGAAAAGCTTTAGCCGACGAAAAAAAAAACCAGGCCGA
GGCGGTCAAGGCGAAGCAGGCACGTCCAAGGCGGTCTTGGA
ACCGCCTTGTCCTGCCCAGGCGTCGCCTAGGCTATAGGCGG
GCAGGGTTTCATTTGCTTGACCCTTGCCTTACCCTAATTGA
AGGGGTGACTAGGTCTTATCCTTGAGCAGCGGCAGCGGGTC
TGAGCAGCGGCAGCGGGTCTCGGCATTTTTGTTTGGCGAGG
CAATGCTGGTTCGAGCCACACGAGAGAAAGTGAGGAAGGGA
GCAATTACCTACATAATCAACCAAAGTACCTCATCTCAATA
TGTAGTTTTTGTAGGCTCTTCGAGTTGTATCGGAGCTATAT
TAGATATGATAAGGTTAAACCCTTAAATCTTATGCACAACT
CGTATTCCTCCTATACATCACCTTTAAAGCCCGGCCGACCA
TAAAAATCTCAGATCCGAGCCTGCGGCCAAATACTCTCCCT
GTGACAAGAACGATAATGGTCGTTTGACTCGTTTCTAATTC
TTGGATCTGCCTTGTGGCCGCGCAAACGGCCCAAGTACAAA
TTTTAATAATAACGCACACACCCTACATGTGTCGTGAGGTT
ATTCAATAGATGTTAATTAGCCGGAAAATTAAGAAAAAGAT
TGGAATAGTACCAGCTCGATCGCGAACTGCATGCGCCACAC
GCTGATGAGTAGTTAGGTCACCCATAAAACATGATAAACCT
TTATGGGTATGTGCAGTTCTCTGAAAATGAATAACAAATAA
ATAAAGCCCACCAAGTTTTGCCGGAAATTCGAAACGTTTGC
TCATTACATTCCTGCAGCGTCAGCAGTTTGGTATACATCAC
TTTCTCACAACTAGAATTTCCTCGACCTTCTGATACTGAAA
TGTCAGCAACAGTAAATGAACGCCAAGTTATCATTTTCTTT
GTTGGACAAAACCCATCCTACCTCTCCTCCTTCAGTTTCAG
CTTTAAAGGATTGTTTGAAGCAGCCTCAGTAATGGAGCCAC
AGTAGCATAAGCTATAACTACCAAACTTGTGGTCCCTGGTT
GTTGTTTGAAGACTTGTAGGCAGATTTTTTTTTTTTTTTAA
ATGTTCAACTATATATGCAGCCCGATTCAAGTAGTTAATTG
CCAAATATAGTCGCGCTCCACACGAACAGGTTATCATCGGA
CATCGGACATAGGACTCGCGCTGCAACCCTACAAGACCAAA
CCTATAAAAAGCTCCCTTTGCGCTCAAATATGCATTTGCAT
ATGTTCAATCTTTGTTGTTTCTGCCAACACTCAAAAATTTT
CATTGAACTCCTTAGAGTGTCGGCGAAAACAACAAGGATTG
GCGCCGGAAAAGGCGGACGACGTGCGAGAGAAAAGAGAGAG
GTCGTCCGCCTTTTCCGGCGCAGCGGCTACGACTTCGGTTT
GAAACTGGGCCCTTGTGTCGCGGACAACTCAGCGCATAACG
GGAGAGAGGGAGGTCGCCCTCAGTGTCGGCGCGGTGGACGA
GCATGAGGCTAGGGCCGTGGCGAGCGCCTTCCTCACTGCCG
CTCTACCTCGGCATGGGCGTCTCCGGCAGTGAGGAAGGCGC
CTCGTACCACTCGTTGCCGTCGTCGATGATGGCGTCGCCGG
GCCGTCGTCGATGATGGCGTCGCCGGGCTCCATGTAGGCAG
GATGGTCTGGTCGACGGGAGCGCCGGCCTTGACGAGGATGA
CTCTCTTCGGCCAGTACACCCCCAAAGACTTCGTCCTCTCT
GAGGGCGACCTCCCTCTCTTCGGCCAGTACACCCCCAAAGA
CAGTTTTCTGACGCTTTGATCGCCAAGAAATAAGAGAAGGT
CCTGCATAGACTCGGAGAGTCGGAGACAATATGTAAGTTTG
ACTCCGATCTCATTGTTGACCGCCATTACAGAGACTAACCC
CCCGGTATCGGGTCGGATCGCGGCCCGGAGCTGATCCAAGT
CCACGTCATCACCACCCAGACGGAGCACAAGTGCGTCTTGG
TCAAAATCTCCGGCCGGCCGCTTTACCTCGACATGCAGGCG
TGAGGTCTACGACGACCCCGCCGGAGTCTCCATGAAGGGGG
CTGCGGCGGTGGAGAGGGGGCGGAAGAAGGAGGATGAGGGT
AGTCGGTGACCTTTGAGCGCCTTAGACCCAAAACTCCACTT
CAAAGTGGGTTTTGAAGAGACAAAAGATTTAGAGCAAATGG
TACGAGCATTGAACTTTTAGCAGGTGTTATAAGGAGGAAGG
TGAAACCTTTAGATCTCGGGCTCCTGCGAGGAGATAGCTTG
ACTACAAATATGTATTTTGGCAGGTGTTTGCATCTGGCTTG
ATTGGTCACCATGTCATTCCCCGCAAGTATTAAAGTCATGA
TACAATGCAACTAGATGAAGCAGTAAGAGCATAATAAATTA
AAATTTAACATTTTTACCGTCGTCAAATTTTTCTCCTACGA
GTGGCCGGAAAAAGAAGTTCCGGCAAGAACGCCCCTGCACA
GGAATTTTTCCTCATTATGGCGGAAAAGCACGAGTGTATAT
AAAATATATGATTTCGTCGGCTAAAGTCAAAAAAATTTCAA
GAATATATTAATTATTTCGTCGGCTAAAGTCTAGGAAAAAA
GTCCACCAACATATGATAACCTCGATTCTCGAAATGACATT
ACTTGAAACTCATGGTCCTTCATGCGGACATCTTTAAAACT
CTTCGAATTTCACCCTGAAACCCGAAGTAAATCCTGCGGGG
GACATACTACCCGCACGTTGCTGCGGTATTTCATCTTGTGA
TCTAAGTTACCGTGATTAGCCTAGAACAAGAAAATTGGGTA
CACCCGCACGTGTCGCCACGCGCCGCCACGTCGCTCCAAAA
CTCGCCTCCTTCGGCGCCCACGCCGGCGCGTGCGCCATTCC
GGCGCCCACGCCGGCGCGTGCGCCATTCCGAACTCCCTGAA
CAGGCACCAGAGGCTCCCCTCGGAGACCTGCTTAAAGAGGC
CTCAGGAGCTGAAAAAATTGCTCGAATAAACAATGAGGGTG
CTGCAGGTACTGGAGGTTTTCTGCCGCGAGCTCGACGATGA
AGACGAGGAATCACATGTACCTGTAAACAATAACGCTTCAC
TTTCCACATCAGGTCCAGTACGGCCAGCCACCGAGGACTTA
TGGACCTGATGTGGAAACTGCGGCCATTGGCTCAAAGCGCC
ACTCAATCACCACTGCCTGGCGCTTTGAGCCAATGGCCGCA
TTCATTTATCGTTGCTCTTGCGGGCAAATCATGTCTATAAG
TAAGCCTTACCCTAATGGCTCCTCTGGTTATGTGCCTGCAC
TTCTTCGCCCTCCTCGCCCTCAGCGCCGACCTCCTCATAGT
GTTGCTGAGGTGTTCTCGCGCATTGACCACAAGTTCGACCT
GCTGTTGCCACCATCAAGACCAAGCGCACCATCCAATTCGT
GGTGCCCAAGGATGTCAACGCAGCTGTTGCCACCATCAAGA
TTGGCCATCATGGAGGAAGGCTCGAATGCGCTGTTGGTGAT
CCTGAATTCCATGCTCGAGGCAGTAAAGCTCCCAGCAGGCG
AACTATTCACCGCTGTACCGCGGTTAAAAAAACCCTTCCCG
TCTTAACCGCCAAAACTTGACCCGACTTCAGCTTCACCTTA
TCGACTGGCTGTTTCTCTCTCAGATAAATCTCACAGGCCCT
TATTACCTACGTACGGCCGGCTGCCGCAAGTTTTGACCATG
TACTCGTTCAATTCGATTTCCAAGGAAAAAAAAAAAAAAAG
TGGTCACTAGATTCTAGTTGCCCGATTTTTTTGGTCACGGG
CTCTACTAGGTCAGAGCTGACCCGATCCACCCTTCCCTACA
ATAATGAACGATAGTTTTAACCGAAAAGAAAAGTTATAACC
TCGGCGACGAAAGCATTTGCCACCTGCCAAAGCTTTGGCAC
AATGGGAAATACATTGTAAGCGGTTCTGAAGATCATTGTCT
CACCAAATCATGTATCAAACCAAATGAAAAACTCGTAACTA
CAAAGTCTTGGTACAATGCCCAGTGGAAGCATCCCATGTCC
GCGGTGACGGGATCGGAGTGCGCCGGCAACACCTTGAGGCA
AATTTACTTTTCTTTCAAACCCCGAAATCCATACTTTAAAA
AGTTGAGGCATGAGCGGATGCGGCATGAGCGGAGAAGAGCG
GAGAATGGTGGTCTTACCAGCGGCATCGAGTCGACCCACCA
AATATCATACCCGCCCTGTACCCGATTTAAGAATCCGAATA
GAAAACGACTCTAATCTTCACCTCTGTTTACTTTGTTGCAA
ATCTCAGCTCCAAAGCCTTCCTGGTTCTCCCCCGAAAGGTA
TTCTCGTGGGATGCCGAGTGCTGTGACATCCATACTTCTGC
GAAAACAGAAGAAGCTGAAGCGGTAGCGACCATAGGGAAGG
CTAATGGCCCTGGACGGCCCCTCGTGCCAAAAGGTCTCCCT
TCAACTCGTCGATCGTGTCTCTGCATCAAAAAAACCACCAG
CTTGGAATTTATAGAATCGACGGAAATTTTTTATTTTTGAG
GAGAGAGAGAGAGAGAGATTCTGTAGCTAGTGAGACGAACA
ATCCTTTTCAGTTCCAGAAGCGAAAAGGAAAAACATGACAT
TAACTTGCTTTTATTTATTCCATGTGCAAGTATTAAGCATA
TTTTATCGATCGGCGGCCGTCGAAGAAACTCTAGAAAAGGT
AAAGCAGACACAACTCTTTCCTGCAGTGATGTGTGACATTT
TAGCATACGCTAATCTACAACCAGAGATTTTCGATGAGGAG
ATCTTGTAGTTGGTGAAAGTCTCGAAGTTGGATTTGAATAG
CCAAATGCCAAGATACCATGCGTTGGTCCTCACCCAAAGAA
GTACTCAATGGGATAGGCTGCACGAGTATTCTCTGCAACCA
TGAAGTATGAATCTTAATCACCTTAGTAAGCAAGTTAGATG
CGCCGGGTCTCCTCTCACAACCTTTGGTCCAGTCTCTCTCG
ATCGTCTGAGCCTTCACCGGCGCCGAGCTGTCGTCGTGGCA
GGTCAAATTCTTCTCCCCGACGCGAAAAATCCAAAATTGAA
AGAACCACCATGTGCTCAGGCGGAAAAGTTAACTTCATGTT
GTTGTCATCAGAAGTGGCTGCAGCAACCACAACTTTGTAGT
TGATAAAAGAGCACTGGGCTCGTGCGATGGTTTGGTGTGTC
TTATCAGTGTATTTGGGTTGCTGGAATGGCAAGGTAAGCTT
TAAAGATTAGTTCAGGGTTTCGGTCACTGAATTGTGATAAA
GGAGCAAATCATAGATAAAACAGTAGTGATATCTTCTCTTC
GTCATTTCTATAGGCAGGGCCTTTTCGAACTTGGAGACTGT
TCAACAGCACACTAGACAAACCAGCTTTTGCCACGATAACA
TCGCCAACCTCTCGGCGGCGCGCCAAGCCGAGGTCGGCGTC
GCGCGCCAAGCCGAGGTCGGCGTCAGCGGCTCCGGCTTCTC
CGCCATCTCAGCCTCCAATCCGCGAAGAAACTCCTCCGCCG
CCCTCCTCGTACCCCGCTCGCAGGCCGTGCGATCGTCCTCC
CGGCGAAGGTGTTGCAAGACCGCCGCGAGAGGAACCCAGTC
CTTCTCTCTCCGACGCCGACCGCCTCTCCATCGTGGCGTTC
AAACGCGCGCTGAGGTTGATCGTTTCTTCTCTCTCCGACGC
GTGACGGTGGTTGACGTCAGCGCGACTACCAGCCGCTCCAG
GATTATATTTAGTGGCTTAGCGCGTAACAAAACAAATTGTT
ATGGACCGAACACTATTAACCAGTAGTTATATTTGGATGTG
CTACCGTTTGGTTACAGTTTCGGTTACCAAACCTGTACCAT
AAACAAACCCCATATGCGCGCTTTTGCAAAAATGACCATTT
TAATCAGGAGGCGGAGTTGACTCGAGTTTTTGTCCTTCATG
TGTATTCACTAATCAGGAGGCGGAGTTGACTCGAGTTTTTG
CCGTCGTACGTACTGCTGGTCTGCTGCTACTGTATCCCTCA
TTGTGATTGGCAGACACGATCGGCGGCTAACAAGACCAACC
GTCTTGGAAGAGCAGGTGTCCGACAGTTATCATCTTCCACT
CGTCTTTCTAATTTCTCTACCCCAAAGAAAAGAAAAGGTCA
TGGCTGCTTCACTGTGTCTGCTGGATTAGATGGGTGTGTCT
TTCATCAATCGGCTTAGGCGCTCTAACGAAAGTGAGGCCTA
TAGGCATGTCCGTGGAGGATCGGTAGTGCGAGGCACACTTG
TGTGTTTGATCAATTCGCGGCTTTTCCAGATTATGTGTGAT
CGCTTCCCGGCCGTCCACTCCGCTGCTTTCTTTTCATCTGA
CCCTGCCTCGGCCGCCGCCGCTGCCGCCGTCGCTTCCCGGC
ACCTTTTTTAATATATTTAACATCAAAAAAGTTTAAGCATA
GCCTTCTGGTGGCAGTTCCGCTAGAGTTGCTCGAAGAGATA
TATAATCTAACCCAGCTCGTCAGGCCCAAAACATTTAAACA
CCTATCCCATCAGACAAGGACTAGCAAATCTTTCCGTACTG
GGAGAGCCAGAATCTTTCGCCGCCGCACGTGGATGCCTCTC
AATATATATGTGTGTGTGCGCAGTGGCGTAGCCAGAAACCA
AGAATCAATTCTTGTTGATGCAGCATCATTTTTTGGTAACA
TGTGGAGAGTCTCTGTGGCTCTGGAGTGGTGGTGGGGTAAA
ATAAATGAGATGATATAGATCTCGAGCTTTACATAAGTCAT
AACTGAAAGCAACAGGAACACTCGAGCCCCAGCATATCATA
TGGTGTCTGGAATTCGGAAGCAGGACCTACTCTTGGGCAAA
TCAATGTGGCAATGTGGTGTCTGGAATTCGGAAGCAGGACC
TGTGTATGTTGTGTGTGAAGCAGCAGAACCTAAAAGAGGAG
CTGCAACTTCTTGAATCTAACCGGATGAAAATAAGTCGGTA
TATGTACAACTTTGGGCAGGCTGGATTGACATTTTGGGCAC
CTCTAACATACATCTGCCAGCGCCACCTCTTCTTTCACATC
GACGAATTGAAGGTCCAGTGCGAAAAGAAAAGTTGGGCCCC
GTGCGAAAAGAAAAGTTGGGCCCCTTAATTATGTCAAAGTA
GTTGGGTAAGATTTGATGGGCTGCAGCAGTGATAGTGTGCA
ATGCTTACCATCTTTTTTCCCTTTAGCAGAAAGAGGTGTCC
ACTCAGAGAAAATGCTGAGTCGCCGCTTAGCATTGAAAAAT
CAATGTCATATGTTGGAACGCAGAAACGTCGTAGAGACTTC
GTTGACGTATTGTGAAACTGCTGTAGTACGAAGCTGGTTTA
CGGTGTAGGTTTGACATAAGCGTTAAGTTTTTTGTTTTAAT
GATTTTGTGATCGAAAAGTTCGTCAAATGATCTATCCCTAG
TTTCTAGGGATAGGGCATTACACCACTTCCCAATTGAATTT
AGCTTCATGTTTGCAAATTCCAGAATCTCCTTCTTCCACAA
CAACAGGAACTGGGCCAAGGCGGTGGGCAACTGCAATGGAG
CCTAAAGTTTTAGGGTGCGTCTATTGCACTTTCACAAACCA
TCTTCCCTCCGTAAGAGCATCTTTAGCAGTACTAGCCATTT
TACGTATTGGACGATAATCACCTAAGCATTATCCAAAGACA
AATATTGTAACTATGAACACCGCATCCTGAGTTCCTGACAG
TAATTTCTTATCAGATTTTCCTCGAGGCATAAACTTTTTTC
TACTTGAAATTGTTACTGGTCGGGAACCTCTAAACATACAC
GGCCACGTCCCGAGTGGAGCCTAGTCGAATGGGTATGTTTT
TAAAGATCAACGACCTTTTGCATCAGATAACATTGACAAAC
ACCTTTTCATATTTCACCTTCGGAGATTCAAAATGTCAATT
TAAAATACATCTTTTGCTTGCAGGCGAAACCTTATATAAGG
AGTGTGAAACCCTCCGATATCATCAGCAATTGGAAGCTTGT
TTGAGCCATTTTTGTAGCTTCCAATGGTTCTAATTTGACCT
CTGTTTTGTTGATTTTCAAGCTCGAGTAATTTCTTTTCTAT
CAGGAATCAAATCAGAAGTGCGCGCAAGAAATAGGCTAAAG
AAGATACATCCATTGTGCCGCAGGAATACAAAGTTAATAGT
TACCAATATATTGGCCTGCTCGTAGTTAAAGAAAACATGAT
ATCTAGCTTCATCATGTTTTCTTTAACTACGAGCAGGCCAA
CAATACGTTATGTGCACCCCCATTTGCAGTTCAGCCTGTTA
ATATTTCTCTCAACGTTCGCCGCCTCTTCGATTTCCTTGTC
ACGATGGCTCGAGCAGGAGGCATCACCAACGCCGTGAATGT
CTTCTGCATGAATATCATGTCATTGACAAGCTTTACAGGAC
CAATGGCCTATTACAAGTCGCTTCTGCATGAATATCATGTC
CTCTTGGAGGCGGGAAAGCACCACTGGATGTAAGACGAACT
AAGAAACCGGACACAAGTTCCGAGAAACGGTCCTTGCTCTT
TTTTAATATCTTGCAACAGGCTGTAAAAGAAACCGGACACA
CAGCATTCCAAGAAGCACTTCGAAGTTTCTCTAGAAGCTCT
TATACCGTGCTTACGTAACTCGCGCCTCTAGTGGGGAGCTG
ACTGGCCCGAAAGAAGCTCGCCGAGAAAGTTTAAGTATACT
ATTTAAATTTTTAAAAGCTTCCAAATTAACATATATATTTA
ATAGGCGGTACTGGTCCATCCTCGGTTTACAAATTCTATTT
TAAAACTTCACTTTCTCTGGCTGCGAAAAACCACCAAACAA
GTTTAGGGAGAGAGAGGAGGCAGGAGGAGAAGGAGGAAGAC
TATATTTTCTGCCTCCGTCACTGGGCCTATCCAAAGTTCCT
GCCGACGGAACATTGTTCGTCGCCCAAGACAATCTAAGACA
CAAAGTCGCCGGAAAGTTCGCAGGAAAATATGCATAAATGA
CTGATTGATGTCTTATCCTGCCCGCAGCAAAAGTGTTCATC
ACCTCAACTCAATGCTACCACCAACGAAAAAATACTCTGCC
TCATGTACCACCGCCGCGCGCTGTATTTATAAAAGCAAGTA
TTTCAGGTTAGACTACTTACCGCTGCCTCTATGTCTAGGAA
AGGCTTCGTCTGGAACTGCGCTGGAAGAACAAGGCAAGGGC
CCAATTATGGAAGCAACCCGCCCCCAAGAAAATAAAAATGT
CTAATAAACAATTATTGCCACGAAAAAACCCAGAATATGAA
AAACGAGCATAAGCCGTTTTCGATATTTACACAGAACATGT
AAATCGATGTAGTACACGTTCGGTGGCTTAAATCCCAAAAA
GCCCGCGGAGCAGATCGCGGCGCCGTCTCTTTTGGGTGGTT
CGGCGCCGCGATCTGCTCCGCGGGCAACGGCGACTGGCTAG
CAAATAACTTTCTTAGCTAGCCCGAAGATCTATTTCAAGTC
GGTGTGTGGTGAAGTTTCGTCGGAAACTTCCTCCTCCGGCC
GACTAAAGCTCTATTCCTAACCGCAACAAATCACCCGGCCA
GCTCGTGGCAGCGCGTCCGGCAGTGGTTGTGGCTTAGTTTG
ATTTTTGGAGCAATCCCGCCCGCCGTCTCACCGCCTGGAAG
ACATCATGTCCAAGCTTGGACTTAGGCAGTCCAGTCACAAA
GTTCATCAAATCCATAAAAGCAGCAGGGGCATTGGTTAGAC
AATCACATCATAGGAGCGGTCTGCAATCACAATGAGAGAAG
TATGAAGGAATGGGTTACCCCCGTATCAAACAAAACCAAAG
TCGTGGGGGCTTCCAGACGACGGGCGGGACTACTCCAGAAA
AATTAAAATCTCTTAGGCGACGGAAACAGAAACCTTCATTG
AAACGGGGCAGAAGATCAAGCTGGAGTATTGCCCCCGTGTA
GCATCTTGCAGATTCGGGTGCGGTTGCAGTCTCGGTTGCGG
CCATCCTAACCCCATGCCGGCTGAGACAGTACCACCAGGGG
TCAAAATGATCGAGTCTGGTCTGGAAAAATCTATATTGTAT
ATCCCCAATCATGATGCCGACGGCTTCATAGATGACGAATA
ACGGTTGCCGTAGATTAGTTCGATGACACTGACAAGAACCC
CCAAAAGGGACTTGAAGTATCGCTCGGCTTCTTCGCAAGGT
GCCTCTCCAAAATCCACTCACCAGACCTCCCTGGGGGTTTC
TTTTCTATACAGTTCCATACCGCTTTGAAATTAAAATGTGG
GTTTTGACCACGATCCTCAGCAGGAGTAGAGAGTTAATTTA
CGTCCGCACGGTGGCACGCTCTGCACCCTTTCTTTTTACAT
GTTAGAGCGACTTCACGTTGCGCCAAGCCTGCTCCAGGACA
ACATTCTCCCCCACTCAAGTCGGCGACGTCCTCGTCGCCCT
ACTCAAGTCGGCGACGTCCTCGTCGCCCTTGCGAGCTCCTC
CTCCCAACTAGCCTCGGACGCGGGCAGCCCCTTCCATTTGA
TGGATAGCATTGAGGCCAAGCGCGAGGTGCGGAAGAAGCGG
GCAAGTAGTGCCTCCAAGTGCGCAAGCAATGAACTACGGTC
ACTAGTCATTTTGCGTGGCTCGGAAAAAGAATGAGCTACGG
ATTCGGGTAATCTTTTGTTTCAGGTACAAGCCTGCGTCTCA
CTCTGCAACCTCCTCCACCGCTGCCAGAAATCAACGTCGCT
CTAGCTTGTGCTTGCAGGTGCCGCCCGATGTTCATGCCCGT
TGGCTACTGAGGAGGTGCGTCGGGGTCGGTGGAGGAGGCCG
CTGGGTTGTGTATGATCAACCTCGACCTTTCTCCAGATTAT
ACGATGTCGCTGCTGCCGACCGCCGCTTCTCGGCCGTCAGC
ACCCCACGTCGATCTGCACGCTCCGTTGTTTACTCTTCGGA
ATGCAAACCTCTCCGAAGCTCGGAGAAGAAGACGACGGCGA
TTGCATCTCCAAGACGGTTTCGGCCGAGGTGAAGCGCTTCG
TGACTGACGGGAATGATTTCCAGCAGAAGTTTTCAGCTTAC
TTTGAGAACTTCACAATTTGCAGGAACATAGGGAAAAAAGA
GTAATTGAACTATCATTTGGCTGTAAGAATTTAGTATGACA
AACAAAACTAGTTTGTGTTTCTGGTATTGAATGACAACAAC
TTCGAAACCAAAAGGAGAACCCCCCAAAACATCAAAGAAAG
AAGCAACAGAACGTTGTCGTCGCGGTGCAGCGGCACACTGC
ATAATAATTGCAGTGTGCCGCTGCACCGCGACGACAACGTT
GCGAGCAACTCAGAGCGATCCAGGAACCTTGCCTTATATCA
CTCATTGTACTCCTGACCCTCCGCCCGCATCGGAAGTAGCA
TCCACGGGCCACGCTTGTCCCTGTTCTAGTTGGTATCAGAG
AGAACAGGGACAAGCGTGGCCCGTGGATCACATTGTACCGA
AAGATATGAGCACAGGCAGTCTCGTGCAGGGGCTGGTAAGA
TGACTAAAAAAGACTTTGCACGCTCAGACTTACTGGTGTGA
AGATAAGAGCCTCCGGGCGGCTCTAGCTTGGTTGACACGGT
GCTTGGCTTAATAGCTCACCCATTGGCTTTGATGAGAGAGA
GAATTCAGCATCGAAATTAACCGGATGAAAACACTGAATCA
ACCAAAGTACTTAGTGTACCCAGCAATACAAATTATTATGT
AATTTCAAAATGAAGCTTCGCTCTGAATAAGAATTGAAGAC
ATATAATTAAAATCTGAGTACGGTTATTAAGACCTCTAAAT
TTTCCGCTGAATTGCATGCTCACGATCAACTAACGCCTTAA
TTCGAGTTAGGGTTGTCCATCTGCAAAGGAGATTTTCTTAA
TCGGAAATTCACGAACCTATCCAAATCTCATCCAAAAATTC
CGGAGTTGGTCGCCGGCCGCCGCTGTTTTGGGAAATTTTGT
CCCAAAACAGCGGCGGCCGGCGACCAACTCCGGCGACCTGC
GCCTAACTAGGCTAATCGAACGAAAACAACTTAAACACCAT
TTCGGGACAGCCCTTGCTTTCGGGCGGCACCGCTCTCTCAC
GCCGGTAGCAGCCCCCCTAGCGCCGCCGTGAGAGAGCGGTG
CATCTTCTCTTCTCCAGTCGCGCCTTCTGAATTGTGAGTAA
ATCAATATCAGTTATGTATCCCCTAAATAATTATAAGCTCC
GGTGGAGGCGCGCCCTCGCGCAGCGCCGTACGGACAGAAAT
CTTGTGTTGTGTTGACACAACAGGAATATTTAGGTGAGTAA
CCGACGAATTATTTTTTCGTCGACAAAATTTCCCTTCGTCG
GGACTCGTAGGGCAGTTACGCTTCCGGAAAGGTATCACAAC
CGTTAAGGGCTCGATCGAAGCGGTCAACTCTAATCGGAAAT
TTCTCTTGCCGAAAAGCTCACCCCTTTTCCAATCATCATCG
AAAATTAAATTCTTCACGTACTCCAACAAATTTAAAACAAC
AGAAAAAAGACCTTAACTAACATCAACAATCAAATCAAGCT
TAATTACCGAACTCAAAATCCAACAAGTAGTCTAGGCCATG
TGTTCGTTACGAGAGGAGCGCGGAAAAAATAAAATTAGTTT
GCATTTCAATTATTTGAGCTCGTTCAAATTAGATATCTAAC
AACCCCTGCTTTGAAGTTGGCTCTGGAAAAATCAACAGATT
GTCGCTCATGATGAAAAGACCGCGAAACGAAAGTAAGAGAA
TCTCTCTGTGAGTGGCTCCTCGAGCTTCTCTTACTTTCGTT
ATTTTGTGTGTTTGGTAAGTCTGTGAGTTTGTCATTGCTTT
ACGTTAGAATAAACTGGAGACGACAGACGAATGCAATTATT
ATGTGAAGTGCATTGGCTTGCGCCGTTTATCTGTACTCCGA
AGAAGGAATCACTGCCATTGCATTGGCGTTGCGTGGGCGCA
CGGATGTCCAGCGACTTCGACGGCCGGTTCGGCACTTTTCC
GACATTAATTACAATGTTTACGAGTGATTCTACAAGATTGA
TACTAAAGAGTAAAGATTCTCACGGACATCCTTTCTTTTGA
CTCTTCTTTCTCTACAAGATCCAACAGTGGGCCGTGGGTGC
CCCAGCCCAGATCTGACGAGCGCTGCCTTTTCCAGCACTGC
CCACCTTCCCTGAGTGACGTCGGCGACCTCCACCCGGCAAC
CTTAATTGAGGACAATCTAACCGCTGGATCATCGTCAAATT
TTTAAGCTTGGCTTAATTTGCAGGAACTACACAATGAACAA
GTGACAAGCTAAAAGCCTGTCGGCGACAAACTCTTGCCAAA
AGCCAGCCACCTAATGGTTTCAGGAACTTCATTATCGGCAA
ACTGTTAAATGGCTGATAAGCTGTAAGAGCTTATCAGCCCC
GATCACGAGATTTCTCCAGACTCGAATGAGTTTATGCAGTT
TCCACAATGGGGGTCTATTCCCCATCTTTTTTCCTATGGAT
GAGAAACACTGAGCGACAGACTCGCGGCTCCACACAACCAA
GATAAATATGCAAGATACGACCTTGAAAAAAGAAAAGTAAA
GACAAGCAGATGATCTATTGCTGCAACAAGACTTCATGGGA
TCCAAGGATGGGCTAGCCTGCGAGTACACTCTGTTCACTTT
GAAATGGTTCTATGCTTGTGCTATTGCAACTGGTTTGGTTG
CTCATTCACATGGGTTTGACCAGTAATTACAATCCCATCAA
CGAAATTCAAAGAAGGTGGTCGTGTAGGAGTTGGGGTTATA
TGTTAATGCGCGTCATTAGCCAGAAAAAATTGATCAATACC
TAAAACCAATGGGGCGAGTTCTTTAGTAACTAAAATAGTGT
AATGTACACTCGGACTTTTGCAGCATCAACATCATGAACCA
ACTTGTGGTATGCTGATTGTCTGAAATAACTACAAATGTGG
AAATGAGGAATTATTGATGACTGAGAAATGTTAATATTCGC
GTTCTGCTTTCGGTCGATGCCGGCAATCCCCCTTGGAAGGA
CAATTTAATCGTTCTGCTTTCGGTCGATGCCGGCAATCCCC
GTAATATCTGTCTGTAGAGGCCGGCAGTGTTAGGCTCATTA
GCGTTTGGCTGAACCACGGACTCGAATAAATGAGCATACGG
CAACTTTCAATTCTGGATTACAGTATCGACATGTAAACCAA
CGTCAGTTTAAGGTTGACTGCGTTGATTAAGAGCCAAACGT
TTACATACATGGACAGAGAGCGTCACCGCGAGATTGTATGA
AGTTTAATGTACGGAAGAGTCGACCAAAATAGGTCACAAAG
GAAGATGAATTAGGGTTGACCGCTTCGATCGAGCCCCGAAC
ACAGACTTCGATTGCTTTTGCGTTGAGAATTAGTACGTATT
TCAGTTGGTAGAGCGGAGGACTGTAGTTGGTATAACCATCA
ACCACGTGTCTTTTGCGACCCACCAGTCACACAACGACACG
TCCTCCGAATCCCACGACGGCTCTGACGAACAAACCCATTC
TCAAGGCTTGAGAGCAACCGCACCAGCCATTAATTTGAAAA
CGGAGAGAGAGGCTCGGGTGCGGGAAAACCGGGAGGGAGAG
GGTTGGTGGCCGGACGGCGGCGGGCAGCCAAGAAGAAAACC
CCGGCGATGGAGAGCTACGGCAGTCGGACCCGTTCGAGCTA
CGAGGTCGAAGATTCGTCTTCGGTCGCCATCGGGAAGAGGA
ATGGTCGAGGTCGAGAAGCTCGTCGACAAGGCAGCACTACT
AGCCAGGCGGCTAAGACAGGCAGCATCGCCTCAGGTCAACG
AAAGCTGACTTCGGCTTGGGCGGCGAAGAGCTAGCCAGGCG
ATTCCCCAACCGCCGGACTCCGGTCATCGAAATTTCCCCAG
ATCAAATAAATATCAGCAAGCGACCGGTACCTTGTAGTCTT
GTTGACTTGAATCTAGCTCACCCAAAAACTAAATTTTGATA
CAATCTTCCTCCTTCATAACCCAAAGTCCATCGGAAGTCGC
AGCGATATGCATTGATTTCCCATTGACAAAGTATGGCAGCA
TGTCAATAACTTTCATACTACCGATAAGTACCAAGTCCTGC
CTGACAAAAGATTAAACATACCTATGCCTTCTCGGATAGAC
TGAATTGAAGAGAAGGAATCCAGGGACAAGTGTTTGGATTC
GGTACACCCATTGAGGTCACCGCAAGCCCTTCAAATGTGCA
CCCCAACTGTAGGAGGATCGCGCTCAACCAAATGATCTACT
TCCTTGGAATGGTTGGAAGTCTCGACTGCATGCACTAGCAG
CCAAGAAGGCCGGCGATACACCCCTAGAAACTGTGAAGCTA
GATGGGATTGGGGTGCTCTTCGGGAAATGATATCACAGAAT
GCCAAAGCCTCAAGAATGCTCAAGCAGAAGTCACCAGACTG
ACCATATCATGTGAAATGCTCGTAAAAAATGCACCTAGCTT
TGGGAAAGTCTCTATTTGCGCTGTAAAAAGAAGGTAGCTTT
AATAACATAGGCTGAATGGTCCAAAAGTAGAAATTTATGCT
ACTCGCACCATTATATCCCGCTTTGGTTACCATTATAAAAA
TTTTGAATTCTCAATGTTGTCTGAAAGTTTTGGCCCTTCAA
GTTGGTAAAGAGCAGTCTTTCGATGAAAAAAAAGATAAAGA
TGATGAAGTTGGGGTTGAAGCTGCCGCATCTGCACGCGATG
TATATATATCAGTCTTAAGTCGGGAAAAAAACATGAGATAC
TGTGACATTGTAAGGGAAGACTCGATTACCATCAACATAAC
ACTTCAAAGAACATTATGGCCTTTAGCTTTGATGTTGAGAT
TCTCACATTTCTCCTCTCTGCGGCATGTCTTCTTCTGTTAA
GCCAGCCCAAAGACAAGGCCCATGAACAAAGAAGCCCAAAT
AACCATAACGAGCATGCACACCCGAGCCAATGCACGGATCA
ATGCGTTTGTCACGATTAAGCGCCGACAGAAGCGCTCCTCT
CATCTTCATGGTAAAGTCGTCGGGGACGCCTCTGCTGTCAT
TAAAGTCGTCGGGGACGCCTCTGCTGTCATCCGGCAAGAGA
CAATTCAATATCCGAAGGCTCCGAAGCTAATTTCGACAAAT
CGGTCACCGGACACTAGCCGCAGGATTTTGGTCACCGGTCG
ACCATCAATTTTTCGGCGACCGGTGACCAAAATCCTGCGGC
CCGGAGACGCCGGAGTCTCACTGGATTTTTTTGAAAAAAAT
CCGGCAAGATCCGGTGGGTTCCGATGACATTTTTTTCAAAA
TGGTATTGAGGCTACTGTTTCGCAAGTTTACTACCCCATTT
GGGATAGTAACCTTGCAAAACAGTAGCTCCAATGCCATTAT
GCATCGATCTTCAGCCGCGTCGTTGTTCATCTCTCCTCTGA
CCGTACTAAGTGACGGAGATCGGCGAGCTCAGTTCGCATCG
AGATCGGCGAGCTCAGTTCGCATCGCCTAGAGGTGGCTTGG
CTGCTCTCATCTGTCGTCACCGCCGCCATCAACCCGGTTGA
AAATCATTTAACGAGAGACGCTCGTGCAGTCGGGGGATTAT
ACACCTGCCCCGCCACCATGCAAGTCCTCCCCTCCAAAGAC
CTCTCAATTCCGTCCCGTTGCGACCGTACCGAATCGGACCA
GGGGAAGATTGTGCGGTTCGCGGAGAAGTCGGAGGAAAACC
CCGAGCGCCTCCACTAGAAGCGCCAAAAACCCGTCGCTCTT
GCCTCCGTCGCCGGCATTGCCGCCGCCGAGCGCCTCCACTA
CAAGCAATCTCCACCGCCGGCGCCGGTCTTCTTCAACATCA
TGAGTCGAGATTTGCGTCGGCTAGGGTTCTTGAATCGATCG
GGATTCCTCACTAATTGAAGCCGGATTGTCTTGCCTGATCG
GTCCGACTCCAACTCGACGACGGCGACCATCGAGAAAGTCT
TTAGTCACCGCCTCCTGCGCCGATCGCTCCTTGAACAAGTA
AATGGCGGACTTGGAATTCACCCGGAAAATCTTGAGCAAAT
CATTCGATCCTTAGTTTGGTCATTTCGATTAACAAATGCGA
TGCTATGATGCTACGGTGGTCGGTTTCGGGGCGGGTCATTG
CTCACTCAAGAAATCTAGGACTTTGGCATCATTTTTATACC
TCTCTGATAATTAGAATAAGCGTTAGAAAAATGGAACTTGT
GGGTGGCGAAATCATTAGTTCTGGAATCTCCAAGTTGGTCT
CCTCTGAGACAACTTTACCACCTCTCCTCTTGCTCTTGTTT
TCTTTCAAGGCTTCTGAGCACTTGAACAAGCCGAATGATCA
TGGCTCTTCATTCTTCCACACCCAGAGCCAACCTTAAATTA
GCCACCTTCCCTGCCATATGCTTCAGCAAATGGTCCAGCAA
CTCTCCACGACGGCGAACCGCGCCCTCTCCATCACCTCCGA
GCACATTCAGGAAACAAAAGCAGCCAAACAGTTTCAAACTT
AATATAGCAGTAGTGCTCTCCCGATTTTTCATTTTAGTTTG
ACACTAATGATCCTGAACGTCTGCGGCGCTTAGTAGCATCT
TGATAAACGTGGAAACATTGCTCGATTTATCAATGGAATCA
TACTCATTGTCTCGGCTTCTCGCTCGTTCCAAACAACTATA
CGTCTTCCAAAGGGTATCGCCATGTGCATTTGCTTTTCGTC
TTTCAGAGGGAAAGGTCAGTCCTAGTGCATCATTTAGTAAT
GAATGGAACTACAGCAAGTTCCGGTTGTGGCAGCTGACAGA
ATGAATTTCTTAAAGCATTTCTGGCAAGGTGATGAGGAGGA
ATGATGCAATGCCTGAGCTGCTGCAGCAGTTTTGCTTTTTG
CCAACTCTTCCTGCAATTACCGCAACTTCTACCGCCGGTGT
TTCTGTGAGAACCTTCAAGGCTTCAAATTTTGGCAAACAAT
AGAAAATGGCTGTAGAGACTCAAGTAAAATCCCATGAAGGT
TTTTATTCAATTGGAAATCACCAGACCATTTGGCTAACAAG
ATTGAAGCAATCCAGATTGTCTAGCAAAATTCTGCCATTAT
CTAATACCCATGTATATAAACAGGAACAAACTCAACCATGC
GGGAGGGACTTTCAGGCCAGCGGTGACTTTGACACAGGTAC
CAAGGTCCTTGATGCGAAAGCGGGTATGAAGGAATCGCTTA
AAGAACTTTATGGTTTTAGGCTCGTCCATCAAATCACCGTA
TAACCCAGACCATTTTGGAGCATTACTACCACCAGGCTCTG
CAAGGAAAACTGATTCTCGCCTATAGCCACGATCTGGACTC
AACGTACCCGTCTGTTTAGGCTAGAAAACGTTCGTTGGCTA
AATTTTCAAAATTAGGAGATCGGCGGCTGAAATGAGGTCAA
CGATGACAAATGACTAATTACCTTTAACTCTTCTCTAGTCT
AATTCGAGCAGATTGACCTTCGACCACTCAAACAGTCATAA
ACCTCCCCCTCTCGACCCGACCCGACTCACCCGTCCCCGTT
GAGGAGAAAGATAATGAGATCGCTAAACATTGCCAAGAAAA
GGTAAAGGAATTAATGACACCAGCAGGGTTTACTACTTTTG
CCTTCTCTTGTTCCTTTTTGCCCGAGAAGAGGATCAGGGGA
CAATTGGAGATGAAAGATGGCATTGCTAGCTATTTGTGCAT
ATAATAATTAATTAAGCAAGCGGCCCCTTCGCGACTCAAAC
TTAAGCAAGCGGCCCCTTCGCGACTCAAACTGCCGGTACGC
TTGCGAGCCGGAAAGCGTACCGGCAGTTTGAGTCGCGAAGG
TGCCGGTACGCTTTCCGGCTCGCAACGACTCAAACGGGCGG
CTCGCAACGACTCAAACGGGCGGGGGCTCCTTATTTGCTTG
AAGGCTAACCGCAGGCATTGCAAGCAAATAAGGAGCCCCCG
TTATTTGCTTGCAATGCCTGCGGTTAGCCTTTAGTTAGAAG
AGTGTGGGGCAAAGGGTGCCCTCTACTTCTACTTCTAACTA
GCACCCTTTGCCCCACACTTCAGAAACAGTAAAAAAGTATG
AAACCAGAATTTGTGCAATACAGCCGGAAAAAGGTCAAAAC
TTGACACGGAGCTGAAGTTGCAGGAAGTTCATATGGAGTTG
TGGATCATGTCCCTCACACACATGCGAAAATATAAAAAATA
ATAAACTCTCAAAGATTTGTCCCAGAACTAAGCATACCAAA
TTTAGTACTCTCTTGCTTTTCTGCAGATACTACTTCTTCTA
TTGTAGTGGCGAGTTCAGCCCTGCAGAGCAGAATTATCCCA
TTCTTGTGACCGAGTCCTGCCAGAAACACTTTTTACCGTTC
AGAAAGTCAAACTGCATTATCAGGCTTAAGTTCAGATCCAC
AGCTTCACCCACTACTCTAGCGCTTTTGTAGAGCTTAGTAT
CTACCGGACGCACCGGCACGCGCCACCACAGGCAACGGCGA
TATGTGTGTGTGTGTGTGTGCGCGCATAAATAAGAATCAGT
CCAAAACGAAGCCGACACCACCTTCAATTCGCAACCTCCGA
TTTTGCTGCAAAGGCAGATGCCTCTCCTTCCGCAAAATTGA
TTTGTTGTGGTGTGTTGACGCAGCTGGTTTGATGAATAATA
GCAGTGCTTGGATTTCTTTGCGCATTGCTTCTCTCCATTTC
AACACTAGGTTCGGTTGAAGCAGCACTTGAGCTCATCCTAT
TATACCCTGGAGGAACATAACCCGGAATCTTTGAAGCCAAA
TCTAAAAACAAATTTGAGGACTCCAAGAAGGTATTGTTTAC
TATAATGAACCTTGCAATAGCAGCAGTACCACTTCTGATGA
AATTTCAAGAGAGGAAGTAGCTGGACTATCAACAAGAAGGC
CTTTTCTATTAATGAATGAGCCTTTAGATGTAAACAAATAT
CTTACGAGCACATGCGCGCACTATCGCATTTACGAAATCTG
GAGTGGATGACCTGATTTTGCAGTAATGGTTTCAAAGATGG
AGTTCAAGCCCAGACTTACACTACTGCTCTAATCCATACGC
CTGGGTTTTCAAAGTAGAAACCCGCAGTTGGGGTGGGGGCG
ATGTTGGTGAGTGAGGACGACTCGAGCGAATCAGAGCTAAT
CACACTATTTAGAATGATAGCAGTAGGATCAAAAGGGTACC
TGACAACTCAATAGACGACACGCAAAAAAGTAATCAGACGA
ATAATTGGACCCCAAAGTAGCTGCAATTCTTATGGTTTTTT
AGGCCAAATACTTCGTGTTGCATCACTAGTTATAAACGTAG
CCCTTTTACTCACCTTTTAACTGCACTTCCGTATTTATAAA
AATTTCCAGCTCAGTAGCCTCAGTTTCTAGCTTCTCAACCT
TGGAGCACGTGTAGAGGACTCGGGAAGTGAGGTGTTTGCTG
TGGACTATGAGCTCACGAGGCTCGAGAATATTAGACGAAAC
CACACCCACCCCCCCCCCCCCCCCCCCTCCTCCTTATTCTT
TATGTTTGATGTACCCCCATCGTCGATTGCATCGCTAATTG
GATCGATTAGTGGAGGAGATCGGCGTGAGGTCCGTATTTTG
GTATACATATACATGACTAACATGAGTACTCTTACAGGACG
TCCATCATAGTTTCTTTTCACTCGGTTAAATTTAGTCTCAA
CCGACCACATTGGACCTCATCGGTAAAATAATTAGCAGGAA
CTCATCGGTAAAATAATTAGCAGGAACCTTTGCAGCCAAAT
CTATTAGAACCCATCATTTGCAGCGACATTGCAGCCGACCT
GTGTGATACAATACGACGTACGCCGTCACTAGCAACACATT
TGGCCCTCCGCTTTCTCTACCTGCAGCTTCCCATGAGGTCA
GAGGTGTGTAACCATGGCGTCAGTGGAAGGCATGGTTGCGT
GTCAGTGGAAGGCATGGTTGCGTTGCAAAAACTCATAGAAG
AGGGTTTTTAGGTGCTCCTGCGATGCTCCCTTCAACATAGG
AGTATTAAAAAACCCTAACTCGGGCGCTGCTCTAGGGAGAA
AAACAACCCGTCTGGCCTCACCCGATGTGCGCTAGCTAGGC
GGGTCGGGTATCTGTTTACCCGCCGGATCCGGATTTGGATC
AATATTTTAATCCCTAAAGCCCATAGCGGTGCACAGAACTT
GAAAGCAGCTGTAGTTTAAGCCCCTAAGCACTAACAGATGA
AAGACAAAAAGAATCATAACCAAAAACAATTTTTTTCCTCA
TTTCACAATGTTTCAGATACCATTAGTAGTGGGGATCATAA
GGTTCGGCCCCAGAGTGAGTCTGGGAGCAGCCCCGGGAGTA
CTTGACTTTTCGTTTTGTTGCTTTGGCGAACCAGGACGTTT
CAATTTGCACATTGCTGAGTCGCAAAATAATGGAGGTATTT
TTGTTTCATTTCTCCGCTTTCGTGAAAAATTCATTTAGCAA
GCTCTCTCGAGGAGGAATTCCTTTAGCAACTGGAGATGCAC
GAATTTCAGCTTAGCATTCCCATGTGCAACTTGTTTTGATT
TATACCAATGCGCTCATTCACTCGAGTAAACAAAGGCACAT
AAATTTTGACTTACTGCAGGCTGCTGCAGCGAAAGGAGAAG
GAACATAACAACATTGAGTTCGCTTGGGATCCAATTTCAAA
TATATGGTAGATATGCAGCTCGAAGAGTATGGCTCGTGTCG
TCCATTGTGCCTATCCTTCACCTAAAGAACAAACACACTGG
GATGCCGAAGGAGTTCCGAGCGAGTTCTTTGATTACTTTAA
CATAAAATGGAATCTAAAGACAGGAGTTCCAAAGAAAGAAA
CATATAGGAGCTTGTGACTGCGGTTTTGCTGTTTTTACTTC
CTATAACAATACAGGATGCCCCCGCAACAAATGTCAGTACT
CAAGGCAGCTACTGCTCACTCAAGTCTTCTGACCAGGGGCA
GACCATGAAGAACCGAGACACCTGTACACTAGGAGATGCAT
ATTTTAAACAGGACAAGACACCCTTAGTGAACATGATGCCA
CTCCCGACGACGGAAGCTCACCTCTCGCCAACGACGATCAT
TAGAGTGACCGAAACGACGTCGTTGGCTCAGAGGGTATTTA
TCCATCAGGTAAATCAGGCTCCTGCGAAAAGTTAAAGATTA
AGAAAATCATTGTCAAGAATCAGCAGTAAACTAATGTAACT
TCTTGCAGAATCAATCGTTACAGGAAAAATTTATGATGATT
CGATGATCTCTTGCTTAGGGCGCTTCCCTAGATAATTTTCT
ATCCGCCAAATCAGTAGGGGCTTCAGCTCCTCTTCCATTGG
TACCATAAGTAGCGCCCACCCAGTAGGCAAGAAGGCCAGTA
TTCTTTTGCATGCTCCATGCCCCTAGTAGTTTGAAGATGAA
CCTTCCAGTAAATATATGCTCACGAACACCTAAAATTGAAG
CGAACACCTAAAATTGAAGGCGGACGCACTCCGTGATCCTC
AGTTACTATGATAATGAGTTCTTTAGCTATACAAAGGAACA
AAACAATATTGCAGGTTTTGCATCAGTACCAGCAAAAAGTT
TCATGATTAATATCTGTAGGCTTCAGCAAGTAGGAGAAGTG
GTGCATACCTTCGAAAATACCCCTAAACAACTTGCAGATAT
AATATGATTTTCCTGTGCTTCCAGATTTTTTTTTAGAGCCC
TAAGAGTACCTGTGCCAAGTCACGAGTTGATTTAAAAAAAT
CCTGGCATCAGACTTTTTAACTCGAGCAGAAAGACTCGATG
AGGTCTTGAACTGCCTCACACCACGTCCACTGGAGCCGGGG
CTGGCCACCGATTGGACCGTCGCCGGTCTCGTTCGGCTCCC
GGAAATATCCAATTCAATTCCCTTATCAATCAATGATCCTT
TCTGCACTCGACAGTGAAAGCGGGCAAATGTGTGCAATTAA
CCGGTTTTCCGGCGAGATCACCCAAAACTTCAAACAAAGTC
GAAGCGAACCGTATCACCTCCCCCAAGTTTTCTTAAATATC
CTTCCTTTGAATGACAGCATCGAAGCACAATTTGTAATCTA
TAATTGGTACTACGTCTTTCCATTGAGCACTACATTCATAT
GCGGGTGACTGTTATATACACATTGTCAAACATTCAAACTG
CTCTAAGCTTCTTAATTGGACGTGCAGATTCATAGTGTCCA
AATCTGAAGGCCTCCGACGTCGTTGGATCTCAAAATGGTCA
GCTTGCCCATAGATTTATGCCAACAGTATTTGATTTGCAAT
CGGTAATCATCAGGAGGGAACTCGATCAAAGAGTTCAGGGG
AGTGTTTTAGGGATGGACTACGAAAAAATTCATGCATGTCC
ACTGTTGAGATGGGGTGGCTCTGGGATTCCAACTTGCATAT
CATTCTCATCAGCACCGATTCCTCTAGAACAACCTCGTCAG
CAACTGAGAGCTGCAGAATACACGAAGCAAGTATCCGGTGC
TTTCCTACGCTATTTAGCTTCGTTAATTCCTTAATAATGTC
ACAGGGAAACCATTTGAAGTCAGGAAACCTAATCCAACTTG
CCTCAGCTTCAAGATCTCGGCTGCAGCTTGGGGAAGTCTGA
AAGCAAGATATGTCAATGAACCCGAAACACAAGCTTGAAGG
GACGGCGGCGGTCTGGCGGTCGGAAAACGGGACAGCGGGAG
ATATGTTGCGCGCAGTACGTCGTCTTCAACAGACACAGAAC
CTGTTGAAGACGACGTACTGCGCGCAACATATTAGAACGAT
ACACCGGCCTCCTCCACCGACCCCGGCGCACGCCGGCAAGC
AGAAGAGACGACGGTGACCGCGCCGGGGATCGGGTGATTGG
CGGTTCCACCATAGTAAGCACAGCCAGAAGGCCATGGATCT
GTTTGATGATGTCAATTTTCCCCGAGCTTCTGAGGTTAATA
CCCACCGTACAAAAAGTCAACCCGACTAGTTGGACAACTCA
CCCAAAATACCCTCCCCTCTCTCTACCAAAAATCAGTTTCT
TCGTTTTCGATGGGAAGCTCCGGTGAGAGAGAAAAGGAGGA
TTTACTTTTCCCGCTCAAGTCTCGGGTTTGGCGTCAGGTGC
CCAAGCTCAATAAAGAAATACGCATGAAAATCACATTCGAA
GGGTCATTTTGAACCGAGACCGCTAGGATTGATAGATTAGA
AGATCTGTAAATATAAGGCACTTTAGCAGATGAAATTAAGG
AAGAAGGGATGAACCAAGGCCTCCAAAAAAAAAAAAAAAAA
CGGTGGAATACAAGTGTAAGCACCAACCACATCCGTGAATC
GCGACAACTTTGAATTGTCGCAGCCGGTTGTGCTTAAAGTG
TGTCAATCTAGGTGGCGGATCGGCTTGTCTCTTGGTGAATT
CATTCTCTAGAACGCGCTCCCGCGCGCGTAAATCTAAACGT
CTGAACCCGCCTATGACAACCGAAAGAACCCCAAACTCCCC
GTCATCCAGGCCAGAGGAAGCAGAGACTGTTGGAGAGGAGA
CTTTCAAACCTCTACTAACCCCGCAAGCCGCCGTCTCTAAG
TTTTTTATAAAAAATGTCAACCGCGACTTGTAGGACATTTT
GGCAATCGGCATAGCGACCACGAAACGTTCCAAGTCTACAG
ACTCTTTTTAGTATAGAGAGCGTTAGCATCTGCAATAGAGT
ACGTTTAGGGCGGCGAAGTTCGTGAGAAAGTCAAGTCTGGA
AATTGTAAAAAGAGAAGAAACCCAGAAGATTTAGCGACATT
AGTGAGATAAAGTTGGAATCCACCAACGACAACCTTGAATC
TTTCGAGGGTTTAGCTCCGGCGGGCATTTCCGGTGCCGGTA
ATTATTTTTAAACCCATAAACCCAGCTTATTTTTAATTAAG
AACTCAGCCCACGAATGAAGCTGTTTCATCAGTTAAGTGAA
TCAGTGTTAAACCATTTACACTTGAACAACACAACTAGCAT
GCAAGAGGCATTGACCCCGACGTTGTTAGCCACAAGTGAGG
TCATGAGTTGAAGATCTTTGCGCGCCTTCACAATGTCCTTA
AAATCGCCATGGATGATCTTCCGGAAGCCCTGTACGACTCC
TCATCATTTTTTCTCGTTACCCCGTGCCATCTCATCTTTTC
TATAATCTGTTCAATGATGGCACCCAAGACAGTTACATTAC
TTCAATGATGGCACCCAAGACAGTTACATTACACCCAGGGT
CGAGGAACAGTAACGAGAGACAGTGTCGAAACATATACCCA
CATATGAAGAGCTGCCCCCCCCCCCCCCATGATCTTCCCAT
GAACCTCGGACTCCGGTCACCGGCAGCTAGACTCCGATCAC
CTCCACTCACCGGAATTTCCCCGACAGCCGGACTCTGGTCA
CTCGGAAGTCCAACCTTGACCGCTGATTCTCCGTCATCGCC
AACGGTGACGGAGAACTGATCGGACAGAAGCAGCCCCAGCA
CTCAACCGCCGGACTCCGGTCGCCGAAATTTTCCCTGTAAC
TAGAAAAATCATAATGCATGCACAAGTAGTAACTAGTAAGA
TCATACCGGACTACTACGCTCGCGTCCCACACTCATGATCA
TACTACGCTAGTGTCCTACACTCGATCACGTCACACCATTA
CCATAATGGCGGTGGGTATTCGCTGCATCATTATGGCGGAG
ATCGCCGCAGTCGTTGCTTTCGCCGCTAACAATGATCTCGT
CACCTCGATAGCCATCGCCGCAGTCGTTGCTTTCGCCGCTA
TCCCTCCCTCACCGATCATCCTCGAGTTAGATTCAAAAGCC
CACTTCTTCCTCACTACTAGCGAGGCAACCAAATCAGTTGT
AAAAAGGAAAAGATCTCCGACGCTGATGAAAAAAGAGTAAC
ATGACTGCAATACGGTAGTGCGTGAGGAAGAAAGGAAGGAG
GGTTGAAAAAATTGGCGAGGCAGTCCCAAATTCCTTTGGAT
ATCAATTGAGGCTAGAGCATCGGCAATTGACTTGGCATGTT
TGGAGGAGCTGGGCATAACCCCGGAAAAAATCGCTGAAATC
CCTCCAGAACGAAAAGGATACTGCGGCTGGCCATGATTTCA
CAAAAACTCATCTTGAGATGCATTGCTAACTAAAGCCTTGT
GTTAAGAGTATAGGTGTCAGCCGCCCAGTTCATCAGCAGGC
AGCAAAGGTAGAAGATAGAGCAGCAGGTACTAGAGTTTTCC
AATTAAGATACAAATCACAACCGACGATTGCATATTTGTAA
TCGCAGAGCACCTGAAGATGCGCTCAACAAGTTTACAAATA
CAAAATCCCGCAGTAGGTTGCATTCGCAGATCGCAGAGCAC
ATACTTGCTCATATTAAGTGCGGGCAATTCCATCAGATGAA
TCTTATGGGCGCACAGAGGACGAAAAAATGGAGATATAATT
ACGGAACATGAAGTCTAAACCCCTGATTACATTAAGTCTCG
AGATTGAAAGCCACCAAGGGCGTCAAAAACTTGAATAGCAA
GAGACAACCATAGGATTTGACGCCCCAAAATCATATACCAA
GAGTGAAGGATCAAAAGCATCGGAAAAAAGAGAGATAAAAC
CTGTCCCGCCCGACTAGCGCCTAGCGTTTTTAAAAACATTG
AGCGCTAGTCACCGGCTGTCCCGCCCGACTAGCGCCTAGCG
CCGATTAATCCCGATTAATTCCCGATTAACCTTCCTAAGCG
GAGCAAGAAAACCGATTAATCCCGATTAATTCCCGATTAAC
CACTCCACTTAAGTGTTAGGCGGTGTTTAACCGTTTCCGTC
GTATAATTCAGTGAAAAGCTCCAAAACAAAAGCTTTAGCAT
TTAAGTCCAGAACGAACTCTCCACTTCTTTTTCAGTCATGA
TGCTCACATGCTTAAACTCACCTCTGCTACGGGTAAAAGCG
AAGTTAAGTTGGTTATACCGCTGCAAGATTAAATGGTAAAG
TATGGGAAACTATATTGATGCGCCAGTTGATGATACAGTGT
GTAAGATACACCAGTCCAGACTAGAACCATAAGTGGCACTC
CTCCATGAAGGCATAAACTGCGCTAAACTTGTATCTTCTCT
CACCACATACATCTTTTTTGCTTCAGCAATCCCTGTCATTT
CAAATTGGTCATATGGTTTGCAGGATTTTGGCTCCCACCAC
CGACAAAAGCCCACATACCGCCCAATTGACACCAACGAGTA
CTCTCCCTCCAACTCGACCACGTCGATGTCTTCTTTGACAG
CTTGACCTAACCCGTCCTCCCTCTCCCTCCAACTCGACCAC
AACATTCAAACTTGACCTAACCCGTCCTCCCTCTCCCTCCA
CTCTCTCTCAGCCCTCAGTCCGCCGCTTTTTCTTCTCTTTC
TTCTCAAAGCTAGCGAGTGTCGCACGGTCCTCTTTGCACCC
CGCAAGGCAGTCATTGAGAGCGCCGACAGCTTAAGTGGGGG
CCACTTTCTCCAAGTAGCTTCGAGCAACGTCCGCGTTGGCT
AGTTCAGCCATCAACAAGAGCGCGTTTGAAGTGGTGACTGG
GGTGGAGAGGCAGAAGACCGCTGGATTACTGGAGCCGTTAG
AGGGTACACAAATCAAGTTGCGGACGCCCTAAGTCGCAAGG
CTCAAAGGCCCCATTTGGTGCGCCGGTGCTATTTTAGAAGA
GCCTTTGAGGGCTGAATAAACCCCGCTTCTAGCAGAACTCC
AGCCTCCTCCAAACCTGCTGCGTCAACATGAGTATTTCCCC
GGATTTGGCTTCTGCTCAAGCAGCAGCTGAAAGGTTAACAA
TGTGTTGCTTGTGGGACAGACCCGATCAAGTCGTAGCCATG
TAGCCCCCGAGCCGTTAGCTCGCCAGAAGAAGAGAAAACTC
TCCGAGCAATCCCTAATTAGCTAGCGGAACTCGGGTACTTG
TATGCAAATGTGTACAAGTACCCGAGTTCCGCTAGCTAATT
ACCCGGCACATGTGGATCCGCTCCACTAACATTTAAAACCC
GTCTACCGAGCATCAAACGCCAATAATAAAGATAATCCCTC
TCAGGTCACACAACAAGGAGCCCGCTTAAGTCCATCCTTAT
GCGAAGTTTAAGTGTTTAACCGTTTTTACCTCACCGCTTGT
AGAGACTAGCAAAGTTTAACCGCTAAGAATTTGTCTCACTA
CTAGAAGTCCCCAACTCCCCCGCTAAGAAGGTCCGCTTGAA
TCTAGTGCTCATCTAGCGAGCGGCCAGCGTGCGCCTAGCGA
CAAAAAGAAAAATTGTGGAGCTCGAATTATAGGAAAATTTT
TTACAACATTGGTCATTAAGCGGTAAAATGTGTTTTTAAAG
AAATTTCATCCTCGATCCGCCACTGGTAATCATATACGAAT
GACTAAATAGATTATTTTTCCTCGTTCACGTAATATGGTTT
AACAATTAATCGAAAGCGCACCTGTGCATTAGCCGGAGAGA
CTAGCTTTTACCTGTTTTTGCAGTAGCCCATGGTATCTCTC
TATTAGATAAAACGCCAACGCGGACTCTGCTCATTGTATTC
GAGTGAAGCCAAGGTTGCACCGCCCGACATGAAAAAGGGAA
TCAATTCACTAAAGCTTATGCAGCAAGGGAAGGAAGGATGT
CAGTGTTGTTTGACTGGCGTCAAGTCTTTCAAATATGAGCA
GATGAGACCTATGAGTTCTACGGCTAATAGATACAGGATCA
TCCTTTTACGAGGGAAAATCCAGTGCCTAATACTGCCATTG
AACACCATCAGGAGGCCACCCGGCAAGGGCTGCCCTATTCG
ATTTGTTGAAGAGCTGGATGCGGCACGAAAAAGGCTTGTTG
CGAAAACCCGGCACGGATTGCTGTAGCCCCAAAGCGCAACC
ACCTAGGCCCCTCCCCACCGCTCGCCTACTGCCTGGCAAGT
TGTAACCATATAAGGCTCCCCTCGACTAAAAAGAAGTTGGT
CCAAAAGTGGACCCCGAGCTCTGCAACTCTTGCCACTCCTC
GATATTATTATAGGTTGAAGCAGTAGTTAGCAAGATTATTG
GCAGATGTAATTAGAGTTCGCACTGGTAAGGTTTTTTGCCT
CTGCGTAATTTTCAGGGGAGCGCGGAGAGAAGGCGGAGAAA
ATCTGACACAGTCCATGCCTCTGCTGCATGATCCATTTGGG
GCATTCTTAGAGAGAAGCTACATTACTAGTATTACACCTTA
GGCCAAAGTTTACAAGGGGACGAAGAAATTTTGCAATCCTT
ATGTCTTGGTGTTTTTTGGACTGTGCTCAATTTTTCTGTTT
CCCACACAAAATTAACATACCAAAAAAAAAAAAACAATCTT
TTTGATCCATGGCCTAGAGTCTCGAATCATATCTCTGTTAA
AAAAACTGTATTGAGTACCTCGTTCAACATTCTGTGCAGCT
GTCCCTCATACAGTCCTTCACCAGAAGTAGCACATGTGCTC
CAACTTGGTGTTACAGCACACTTGGAACACAATTCAAATTA
GGTATTTAGAGTCGTTAGTTCCGTTAAAAAATCTGACTGTA
AAATCTTAAGTGAATGTAGCCTTGTCCACCGATGTCAAGGT
CCATCGACGTTGATCGAGCTCGGCTTCTGCAGACCCATGCG
AAGCGACAAGAGATTTAACTCTTGAACAAATGCAAGGGGGC
TCAAGAGTTAAATCTCTTGTCGCTTGGGACATGAGTTGTAA
CTAGATCCCCATCTCATCGGCCCCGACTGACAATATGCATA
TTACTCTATTTCGACTGCATCGATTAGAGGCTTCACGGTAA
TCACCCGAAGGCGGAAAGGGCTTGAGTAACCCCACTTAAAA
AAGATCGTTTTGTCGATGTCCGCCATCGAAAGGGCATACAT
ATCGATTTGATTGGCAAATACAGCAAGTAATTAACACGCGT
CGATCGAGTACGGCCGAGTGCAAGGACAAAAGTAGTAGCCA
CCCTTTCTCTTCGCTTTCTTCCCGTTCTTCTGTTTTGCTTT
ACATGCAGGTCAATCGAACGCTGGAGTCGCCGAAAACGTCA
TAAGGATCAGATCGAGTGTACGTGTAGTCAAAAGTCAAAAC
AGGTATTAACACTTGCACTTCCACTTCCACTTCCACTAACA
TGCACTTCCACTTCCACTTCCACTAACAGGAGGTCTCCCTC
TAAATCAACAACTGATTACGCGCAGAGGAAGGAGAAAACGC
TTCATAGAGTTTGCTGTAAGCAGCAAAAATTAATATTGAGA
AGGAGGAAAGTCGTCTCCCACAGTACCCTCTTCAGTTGGCT
GTGGTAAACCCTGCATTCAGCGGTAAAATCCGGCACTCGGC
ACAAAATCTTCTAGACAGAGCGGCTAAAACGAATAGGCCTG
AACGTACATATATGGCGAGTCAGTTCTTCAATTTTACCCAC
CGGTGACCGGAATCCGGCGGCCGGAAAAAATTTGGCAACCA
CGAAGACTAACAGTTCTCCGCTGCAACACGCGGGCACATCA
GTCCCAGATCCTTATTGGCGCTCGAAAACCGCCACCAGAGG
ATAAGATTTTGTTATCTTTCCAAGAGCATCTCCAGCAACAG
CAGCCTCAAGTTCAACGTAACTCGCTCAAAAGATTGGGACG
TTGTTGGAGATTGCATCTCACCCAAATTGTTAAAACCTAAA
CTCTTCTCATGGGTCCCGCACCAATGAAATGAGTTTCCTTC
AAGGGTTACGAGAGCGGCGACTGCCGCGGTCATTGCAGTAG
GGCGACTGCCGCGGTCATTGCAGTAGAAGCTTCTATATCAA
GACCGCCGAGTTTCCCCGGACCGGCCAGCTCAACCACCATC
ACCTGAGTCAGGGTGTTACACACGACCACCATCTCTCAGCC
AGCTCTACTTCATCTCAGCTCACCAACATCCCGATCGCCTC
TCCGGCGAGTTCGTCGCCGTCGCTTCCTACGGCTCTCGTCC
TGACTCCCACTCGGGTCACTCCGACGGGCCTCCACTGCTTC
GCACCGTTAAAATCCTCACTCGCGAAGACACAGGGAACAAC
CGAAGACACAGGGAACAACGCCTTCGCTTCCTGCTCCCCAG
TATGTTGTTTGGTCACAGTGCCCGAGTTTGGGACTGCTGCA
GGGTGTTAAGGATTGGATCGCTGTTGGAGATGGTAAAGGAA
TTATTGACTATTGCAATGCTCAGTGACACAGGAAACGAAAA
TCTTATTCAATCTGTCTCTGCGTGCAATAGCTCTGTGACCA
AATGTAAGATCCATTTTTTCCCCTAGGCAACTGTATTTGAG
GACTAGGACCTTGCAGTTATCGGCATCTAGACCAACATCAT
ACTAATACAATAGATAGCTTCAGTGCCATCATTTTGGACAA
CACTTTGAGTGATAGAATTCCTCGACTCTACAAGATCAAAG
CTACCAATACCGTTCACGCTCGCTGCCGTGGCCGGAATCGG
TTGTTTTCCAAGTAAATGACCGGAGTTGGAAGCATGGAGTG
GAACAATTTAGTCCATGACTCTGCAACACCATATTGTCGCA
AGTTTGCTTAATGCTGTAGGCTTTCGATTTCCATTACTATT
TAATAGAGTGTATATGCGCGCTGCCACATACTTAGAGGAAC
TGAATGTAATTGGAGATAGGCAGGAAGAAGTTCCATCCATT
CACTAATTTATGATAGATAGCAGTAGCACTAGTAACTAGTT
TAGAAAGAATAAATGGCTCACCAGCTGACAGTGCAGGCAGA
ATTCACCAAACCCAATTAAACCCAGCAATTTGCAGAACCAT
CTCAGGCTAATCCTGCCGACCCGATTGACTGAGATTGGGTT
CAAATAAGAAGCGTTTTGCTCGCCAAAAAATAAAAATAAGA
CAGCCGTGATACCATAGAAACCTGCAGCAGCAATTCATCAA
CTCATATCTTGTTCTCAATGCAGGAAGGAAAGGTGTCAAAG
CAGTGGGTGCTGCCAGAGGACTCGAGTATTTACATGAGAAG
AAGCTCCTGATATGGCAGCACGTCTTCACTCTACTCGTGTT
AGTTAGGCAGTGTGTTGATGCAAGACTAGGAGGAGAATTCC
CAAGACTAGGAGGAGAATTCCCCGCAAAGGCTGTTGCGAAG
ATTCCCCGCAAAGGCTGTTGCGAAGGTACTCATTATCTTTA
TACAACCCCTGCTAAATGCTCGGCCTGGACCCACTGGTGAA
AAATGCTCGGCCTGGACCCACTGGTGAATCTCCAAGCTTGT
CTGGACCCACTGGTGAATCTCCAAGCTTGTGATTTTCAGTC
GAAAAGGATTTGAAGCAAGTCTGGAAGAAAGAGGTGGCATG
AACCCAGAGTTCATAGAGAGCGAGAGTACAAATCCCATGGA
CGGAGATGGAGACGGGGCCGCAGTAGTTCATCTCCACCAGC
ACAGGGACTTCTCTAATGCTCTGCATCAGCTACGAATGAGA
ATCTGCACCACTCATTGCCGCGGCAAAGAGTGTGTGGCTTT
TAGCCTCTCAGCCGGAGGCCCCCCACTTACGACTGGTGAAT
TCAGGCATCGAGTGCTGCGGCGGCAGTTCTGGGTTAAAAGA
ATCTGATGATCTTCAGGCATCGAGTGCTGCGGCGGCAGTTC
AGTTACTTGAGCTGCGGATGCAGCAGATACCATACCAATAA
AGGCCGGATGTGAAGCGGACCGTCCGCACTCGGCTTAAAGT
TAAGCTTGAAGATCCCCACACGTGCGGGGGCGTGTTGAGAT
TCGGGAATATGGGACCTTGCCTGTGGGTTAATAAAGGTTTG
CCTGTTTCACAAAAAATTAACCTTGATTCTATATTGCTTTA
AGGGCCATTTCTTTGGGGTTCACGGTCATATGGGCCATTTC
CCCAATGCTATGACCATTCACCCAAGCATTGCCTTTGCCCA
ATCCATGGAACATGTTCTCACCTATGGTAATATTACCACAA
GCCACCTGGCACGACCGTCGCACGAAAGATTTTCTTAGTTT
ACGATACGTCGTCCTACTCCCTCGAAGAGATCGTCTACTAC
GATAATACCCCGCGCTCGAGCAGGAACACATGATATGGAAA
GAACCAACGGGAAGCATGAGCACGAACTAAAAGACATGCAT
TAAGTCTTGAAGATTGGACTCGGAAGCATGATAATAGTAAG
CGGGTCAGGGATGACCCGGTCTGGGTCTGAACTGATTTTCT
GAGAACCAGTCGGGTTGACCCGCTGACTCTGTTCGGGTCAG
AAGAAGATGGATTTTGGGCACTCGACCACCGTGCGTGGTTG
GAAAATCAAATTTGAAGTCGCTAGACCCACAGAAAAAGGGC
GGCTCCCCCAATAATCAGGACTGCCGATCCTCCCCCTAATG
AAATGTTGGAGAAGTATGTGCAGTCGCAGCCGAGCGGACAA
TCAAAAACTACTGAACCTAACCTCTAGGAGGTATATATATA
GGAGAAGATTGTGCACTGCTCGCCATCCAAAAATAGCGACC
TCGGTCCAATGGTTCGGATTCGAATGCTACTGCCACCATTT
CCTACCAACTTGGGCCATCGCATCACCCGTTGTAGGAAGCA
TCGACCAAGTATATCGAGGACCGACAAAACCCATATCATCA
AGCTCTGCACCGAGGAGGACCCCCAAACTTGTCTTCTAAGC
AAACAATTGAACCCAAAGCCCACTAGCAACGGCCCAAAACC
AAGGACGATTCTACCGTGCTCGGTCGCTTCGATGAACCCAT
CAGGAATCTTGTCTAGGCTGCAGCCCATGCAGCCTTAGACA
ACATTTTTTGGGTAAACTCACCAAATTACATGATCGATATG
ACCACATTACTCCAGATGACCGAAAAATCTACAAAAATGAC
AGCCAGTTTTATCTAATTGACATTGGTAGCTGTTGGAAGAA
TAGTGTTGAACAATTTAAGACTGGAACATGTAACACCAGTG
TGTCGCCATGGCTTGCAATACTGCGGCGTGATACCAGAAGT
AACCCAACCCGATGCACAAGCGATCAAATCTCTGAGATTCC
CAGTTGGGAACTGTATTGAGCGCTATTGATTTACTATATTT
GCTGTGCGTGGTGGAGTCGTCGCCGGAACTCCCTTTTCTGG
GTGACCGGAGTCCGGTGAGGCTCTGGCAAAGTCTCTCTATT
CGGGACCGTAGAAAACCTAGCGCTCGACAGCCTTCACAGAA
TATAGCCGACGAAGGCTCGTCGGGTAAGATTTTAGCCGACG
TTTCATTTGATCACTTTATACAAGAAAAAATGCACAAAGCT
AGCTAGTTTAATGGCATTTCCAGGAGCACATGTTCATTTAC
CACCAAAGGACACCCTTCGTCGCCGCCGTATACGGGGGTTC
GGAGGAAACTCGCCGGAAGTCCCGACTGCCCAAAAACTCGC
CTTTCTCCTCGCCCGTCCGCCGCCGTCTGGCCAGCTCCGGC
TCCTTGCCGGACTTTCTCCTCGCCCGTCCGCCGCCGTCTGG
TCAGGTATAAACTCGATTTCCTCGGACTATTTATACCTCAA
GCTGGGTTGAAAATGCAGTACGAGTTCTAACTAAAACCTAG
ACGTCATGAATTTGAGACGGCTGGAATAAAATAAGTCATGA
GTAGTTTCGTCTCTGCACGTCGGCACCATGACCTTCTCTTC
CCGCGTCAAATGAGGTTGCGCTACAACCAAGAGCTAGCTTC
TAACAGCCCATAGCTGCTCCCGCGTCAAATGAGGTTGCGCT
AGCAGTGCCAACCGTGCAAACGAGTGACACAAAGTTTACAG
CTGAGGAGTTACAGGCGAAGCACGAAAAGGCACGGCAGCAG
GCCGGAGAGAAAGCAACTGGCTGAGGAGTTACAGGCGAAGC
GTGACATTGGACAGTTCGCGCTCCAACTCATGAGACCCATT
AAATAACTAGTCTACGCCTGCGGTTAAAGAGATCCAGAGGC
CCAGAAGCTTTTGCGAGAGGCTGCAAAACAGGAACTCTTAC
GAATGGTAGCACCTCGTTGTCTAATGCATCGGGAAGGGGGA
GGTCAGCATATCACGGTGTTCGAAAGCATATAACAAGTACT
ATTACATGGTTTAAGGGTTTCGTGAAAATTGTAAAACAGAC
TGTTCTGCAAGCAGCTAAAGCAGCCGCACTTTTTCCTTCAT
CAAAGGAAAAAGATGCAGAGCGCGAAAAAAAGACCTTGAAG
GCACCAGAAGAAGCCGACGTCGTCAACTTCGCGCCGTAAGG
CCCAGAGAAGCCGCCGCCTGCGCTCGCCGGCGTCTCCGGCT
AGGACTCGCCCTGCTTAGCGCGCTGCTGAAACTGAAGCGTC
AACAATGAGAACCTCTTTGCCACGAATAATATAATTTACAT
AGTAGTGAATGTTCAAGTTACGAAGATTTGCAGGACTACCT
ACTACCTCCGTCTTCGAGGTCGTGAAGCATATTTGCAGAAA
CAAGCCCGGTGCCTGGCTCTCGATGATAGTCTGATGCACAG
ACAGGTTACATTGCCGTTTGCAGTATGTAAGAAGTTGACTA
AAACATTGCTACCTTAACTCCAATAGCAATAGCAGTTTTAA
AGATGTTTCGTGAGCCACCGCGGGTTGGAATCAGCAGCTAT
GAGCCACCGCGGGTTGGAATCAGCAGCTATCAGCACAGCCT
GATCTAGAACCACGCCGACGCGGGCACTGTCAGACTTGAGG
ATTAACATGTTTTATGGTTTCGTCCAAAAAAAAAAAAAACC
CCATAGAGATTATGACCACACCTCTTTTCTACCTCTTGTCC
ACAAATAACGTGGCTCGTTTCGCAGCTTAACCAACCAGAAT
TAGCTGGCCTGCAATATTTACCTTGCGATTTACAAGGACAA
AAATTCACAGGCAACCACAACAGCAGCAGAAAAAGAGAGAA
GGTGACCCCGTCTCCAACTGCGCCAAATTCAGTGATGGTGA
GAAGGTGAAGTAAGAGATTACCGTTGATCCAAGAATGACTG
ATGCAGCTGTATTGTCCACACCAGCAAATTAATTATTTTCT
AACGGTTCCATTATGACCTGCATGAAGAAGAGAGCAGGTCA
TTTCTGTTGATCGAACTAACCTGCAGTATACTGGGTGAATG
ATGAAAAAAAGATGCGCAAGCGGTAGAAGATTAAGTTCACA
TGGATGCCAGGGTCGCCTGTCGCAAAGTTTACAAGCCCGAG
TCCATGGATTAATGCTGACGCGGAAACCTTGTGGCTTGGTT
AGAGGCAAACTAAAGGCCGGCTGCAATGCATATACTTTACC
GGTGATCAAAACCCTCAACGCATCGGTTGCAAGTCCTGCAG
TCTCTTCATCCGGTGCACCGCGACGGACCCAACTGACAGAA
ACCAACTCCAAAATTGCGTCCGCGAGTGCATTTATCGTTAA
TTTGGAGTTGGTGACTTGGTCTGGAAGGCTATTTTACCCTT
GGTAAAGGTACTTACTACCTCCGAGACATAGATGGTGAAAT
CACAACAACCCATCAATGGTCGCCATCTCAAGAAGTATTAT
TGTCTGGGAGTTCGAAGATCCGCCACCAGCTTCAGAGACGT
ACTATTAAGGTTTACATTCGCTGCACCCAATTAAAATGGGG
TGTGACCAAGAGATCTTGCTCCCAAACCTCGAAAAGCGCTT
CCAAACATTGCCCCCCAGGCCTCGAAATTGAGACTTGGCTC
GTTGTCCTTTGTTCATTCGCCTCGACCCTCTTTATATAGAG
TTCATTACAACTCATCAGCACCAAAAAACAAAACAAAAAAA
TAGGCTATCTAGCTGTTGACCCGTTGGTAGCTAAATCCAGT
CCTTACAGTATAGGTCAAGTCGCTGAAACGTATGATCCACA
AGAGTCCAGGCCAACCCTGACCAGTGGGTTGCAGCTGTACA
TAGGCTTATAAGTGTTTACGCAGTATGTGAAAATTTACACC
TTCCATGGACGAGTATGCAGCAGGGTCTACCAAATCCATGA
TACCAAATCCATGACCAGTCCGCCTTCAAACTAAGATAAGA
AGAATATGGTCCGTCGGGCGCAGTAGCCCACCCGCCGGTGG
ACATCATGACATGAGGGCTTCGGCTTCTGCTCAGTCATCCA
CATACTTAACTTTGAAGGATCGCCCGCATAAACACCTGCAT
CGGACTCTGCATCGCTCAGGCGCTGGCCACCAAGCACAACG
GACTGCGTAGTCGTCGGAGGCGGAATCAGCGGACTCTGCAT
GCCATTGAAAAATCCGTCATCGAAAAATCAGATATGAAATC
TACGCTTCTCTAACTCTTGACACCGGCGAAGCAGCAAATCC
TTAAAAAAGAAAAATATGATCGGGCAATCGACCTCATGCTT
TAGGTTGGAGTGATGATTCTCCTCTAATAATGCCAAGTGTA
ATATCCCATTCAATGCATGACTCGAAGAACGAAAAAAATCA
CATTGCAATTCATTTCACACCCAGAGCAGCAAGAACACAAT
AGTTTATAATGGTTTCGTATCGCAACATTTTTCGTCACCAC
ACCATTACAACATCACTCAGCGCCCACTGGGTTAGGGTTCA
GTTGACTGAGAATGCAATGTCTGGTCGAGTGCATTGAGCTA
CCGAGTTGTCTTCTTCATAACCTTCGCCACTGGAAGACGAG
TGGATTTGACATTGTGGCGTCCCCCAACGATAATCACAATT
AGGCCGGTGCACCTCAATTGCTTGAGGAATTGACTGGACGA
GGCTCCAACTTCCCTGAGGTCGTCCAGTCAATTCCTCAAGC
CCCTGAGGACATTGACATCACCCAAACACGGCTCCAACTTC
TGGTTGTAAATGGCAGCACCCTGAGGACATTGACATCACCC
CTACCCACAACATTTTAAGGCACTGGCAACTATCTCTAGAT
AAGCGAAGATTCGCCTTAGGCTTCAAGTACGTCAAAACTCA
GTGTGTACGGCAAAGTTGCTCGCGAAATTCCATTCTGATTT
CGGCTCCTCTGTTCGACCACCGCCGCCGCCCGTTTTCCCAG
AAAAACGCTTTTTAGAGTTTCGAAAAACAAATGATGGGCTA
AACAACGTCGACTTCGGCTTCGGTCGGAGCAGTCGGTGCTC
GTTCCGGTGCAGTTAATAAACGCTCAAGAATTTGAGTATAA
ACTTCGTTCTCCACTTCTTCCTGTAGGAGCTTGTCCTTTTG
TGATGCTCCAAAAGAGCAAGCACGAGTAATGTCAATCCAGA
ATTTTCTTCCATTGCAACTCCAGTAACTGTTCTTGGAGATC
AATTAGCTGTCTGGCCTTCACATTGCCAGAGAATTTGTTGG
CTCAACTTTCTCTAGCTATACAGTAGTAGCCAGAGTGCAAT
AAAAAGAACGGTTGCCGACGCATCAGGACAAGCAACTTTGT
AAAGGTAGTGGCTGCCAACGCATGAAGACAAAAGGCTTTAC
CATGAGCTTGGTCTTGTTTGCTTTGGCAGCCCTTCTGTTCA
CACCACCTGGCACATGCGCACCCAACCACCTTTTGACACGT
TGGAAGGGAAAGTGTGAAAGCTGTAGCGCATCGAAAGAGTT
TTGTTCTTCAAGGTCAGGCGCCCTGCCCTACGTTTTTTGGC
CAACACCCACATTCTCAAACCCCGAGTCCGGGTTTTTACCC
TATTGCATAGCCCCAAGACGCAATAGAAAGATTGGTGCGCA
AATTCCGGGATTTTTGGTACCTGCAAATACACCGACCCAAG
CATCAAAAACACCCCCAACTCCCAATTTTCATCAGCCGTGT
GGTTGGAGAGAGAAAGTCGTCGTTGACTCAAGGCACATGGA
TCTATTGGCTATGTTGTCGTCGCCATGAATATTTGCCATGA
GTGTTGATTGTGAGCGAGTACGAGCGGTGGGGGTTTGGGCT
TCCTAGAACAAAGACCGGTTCGTCGACGTGTTGATTGTGAG
ATATCACTTCAATACTCTTGCGCCAACAACCCTAATAAATA
AAAAGCAGAAAACCTGCTGGCGCTCAAAACGTGTCGCCAGA
ACGGTCTAAATTTCAATGGTCCAGATCTCACCGCATAATTT
TCTGACGACTTTGACCGAGTCAGCACCCTTCAAATACTCAC
CTCCCACACCCCACCCCCCCCACCCCCCCCAACCCCCCAAG
AATGTTGCTGCTTTTTTTGCCGCCGACAGGTGTGTCCATAA
AATCCAACTGATTTCGTTTGCTTTAGCAATTGTAAATACTG
AGCAGCAACTCCAAGAGGTACAGCAGCGCTATGAGCAGAGA
ATCACCTTGAACGCATCTGACTCGAACTGCTAGCATAGAAA
GCACATGTTAATTGTAGCTTCGGCCCCGAAAAAGAGGCGGG
TGCGGTTGTAGTCTCGGGTGCGGTTGCAGTCTCGAGTGCGG
CAGAGCGTCGACTCAGCTAGCAGTAGCAGCCATCCTAACCC
ACCGCAAGTACCACAAACACCAACAACAACGAATACAACAC
AACAAAATAACACCGATTACCGCCACCAAAATCCCAGATAT
AACTTCATTCATGATGAAAGCAGCTGTTATTTGGACCATCA
TTCGAGCAGGCGGCCGTCGTCGACTTCCAATGTCGGAACCG
GTCGTGGAGCTTCGAGCAGGCGGCCGTCGTCGACTTCCAAT
TATATATATAGATATGGAGTCTTGAAACAAAAAGGTTAGAA
GAAAGAGCAGTAGTTGGAGTCTGCTGCATATTTTAGAACAA
CATAGTTACATAGATAATTACATCGATAGTTACATGCATAG
GATAGTTTCATGCATAGTTACATAGATAATTACATCGATAG
GCACCGCAATGGCAACGTCCCGCTGCGTATTAGAACAGAAA
GGCAGCGTCCCGCTGCACCGCAATGGCAACGTCCCGCTGCG
CTGCACCACAACGGCAGCGTCCCGCTGCACCGCAATGGCAA
TGGGTTCTTCATTTTCAACACCCAAACAACTTCATAATGTT
TCAACAAAACCCCCAACTCTCTGCATCTCTTTAAACACTTT
CTTCATTTTCCAGTTTTCTGCAGAATGACCTTCCCTCCTTC
CAGAATGACCTTCCCTCCTTCCGACGGCTATACTTTCTCTA
GGCAAGTTTCTTGGATGGCTCTGAGCTGCTCCCAATTTGCC
CCTCGCTAACACATCAAGGTCCACTGCGCTCTCATCGAGTA
AATTCATTCACAGACATTTCCTCAAACACCTTGTGTGCATA
CAGAAGCACACGACGGGGCTCTCCGCCGTCGTCATCGACGA
AATCTCTCGGTAAAGGACGACGGGTTCGCCGGAGAGAGTGA
TCCGCCGAAATGCTTCCCGGCGTCTCCGGCGGGATTTCTCC
CAAATCTAACTCCATACAAACACGAGCAATGATTTAGTTCT
TTTCGGGGAAATAACGATTGCAGGAAAAAAATGAGAAAATT
AAAAACAAAGAAATTTTAAACCAAACTTTAAGAGATGTTTG
TCCAGACCTCGGGAGGAGAGCAGGAGCAGGTTCGATTCAAG
TCCTGCTCTCCTCCCGAGGTCTGGAATCGCATGTGCTCTCC
TCCAAGTTATCTTCGTTGGTCTGAAGCTTTCCTCCCCCCGT
CATCGGGAAGTCAAGTTGATCCAGCAGTAATCAAGTCTGTT
TTTCTTCTTCCTTCCTTGGACTGCAAGAAGGCTTCTTTGTC
ACACCAGATATAACGTGGTTCGGCGATGTGCCTACGTCCAC
ATGCTTCCCGTTGGTTCTTGCTCGAGTATAATAATCTCATG
TTGCCGTGAAGGAGCACGATCGCCGGGAAGTCACAGCTGTG
CTCAAATACCAACTTTATAACCCGAGCTTAAATCCATAAAT
ACTTAAATCCATAAAACTTCCCCAAGATCATGCGAATGGTA
CTAAAAATCTCGGGTCTGGGCCGGCTTTGCATGAATGAGAC
TGGTATTTCCCTAACATTTGCAGGATTGAATATTCATGATG
AATTTAAATAGGGCTGGGCTCAGGCTCAAACCGGCATGGTA
TGGTATTTACAGGGACCAGGCCCAGACCGGTTGTTGTCTAC
TATAAGAGTAAAGCCCGGCACGGGTAGACAACAACCGGTCT
GTTAAAAAATGGGTATTGGCCGATTGGGGGAGTGGAAAAAG
TTTTATAAAAATGTCAAAGCCCGAAAGCCCAACACTAGGTT
TAGGATCGTATGCATAGTTGCATTGTCAGCAAGGCATATGT
GAAACGTAGTCGTCGGGCTTCGGTTGAAGATAAGGTACATC
CACCTCTTCTTGAGTCCCTTCACGAGTTTCAAGGGCAAAGT
GTTGCAGATTGCTGCATTGTCTGTGGCACTGTTCAGAGCTT
TGGAGAACAGAAGGTCGAAGCTGTAGCTGCTGCATGCAAAA
TTAACCACTTTAACCAACCACGCCACGGTTCACCGACATGA
TAACCAACCACGCCACGGTTCACCGACATGAAAAATTGTGA
GGGCCTTCCAGAGGCCAAGTCAGCAGCCTGTACCTGATCTG
CAAGGAGATGGAGACGTCGTCGTCTTCACCTGTTGGCGTCC
AGGGGCGGAGAAGGTGAAAACCGGATTCGCCACCAGAAGAG
CCATCTGGTTAACTGGGAGTCTGTGTGTAAACCTAAGCATC
TTCATAAATTGCTTTAGTTGCTGCAGCAGCAATTGCTGGGT
CACTTTTGCTAGTTCTACTCCTGCAGTTTTGCTAGTACCAC
TCTCAAACACATGAGCTGGTCTGGAAGTAAGCCATAGTTGA
TTACCACGCAACTCTTTGCGCAGCTACAGAAAACCCCATCC
GTCCATTTCGGATAACTCGTCGGAAAAAGATTGTATGTTTG
CGGCTCGCCATTTTCCGCGGCGCCGGCGACCTCAGCATCGC
TGCTCAATCAAACCATAAGCCTCCTGCTAATCAATCTTTCC
CCCTAGTTTGACAAGAGCTGCACGATTAAAAATATGAGCAG
GGTTTGTGGACCGTCCACCGCGCCAATGGCGGAAAAAACTC
CACTTGGCTGCTGGGTCCTCCAGGAAGTAGCCTTGCTCGTC
GGAGAAAGCACGTTATCTCCCCCGAGGAGGTTATTGAACTT
CTTCAAACCGCCCCCCCCCCCCCTCGTTACCTTGTACCATA
TATACACACACAGAGCTTCTCAGCTGCAGACGTCCGCATTT
GGGTAAGTGAATTATTTGACCGTCAACTGACGGAAAGGATA
AACTCGTATCCCTATTGGCACGCCCCGCAATTACAAACACC
GATGCAGCTAAGATGGTGAGCAGTAGCAGCTGGCTTTATAG
TCTGAGATATTTAGCATTCACCTCACCTCTTTTGGCTTCTA
AGAGACTCATGTGTTTGCCACGTCAGCAAACTATAGTCTCC
TGACACGATAGTTTAGGCACCGTTGCTGAATTTTCCTCCAA
AATTAACACACTAGCAACTACAAGGACCAGCTAACACGGCA
TGCCCGGACGTGCTCCCACGCGCCGCCACAAGCGGCTGTAA
TGCAGACCCAACGGACCCGGCGGCGTCCAATTTGGTGGCCG
TAAAAGAGTTTGCAAAGTTGCTGCAGCTTTTTCTAGTTTCA
TGGAAGAAAATCCCTAGAAGCAGCAATAATAAAGTGGCAGT
CTGGAACAAGCTGCGTTGATCGACCGCCATTCTTATATGGC
GCCATTCTTATATGGCAGGTCGTCTCTTGGGTTCCAAGGCC
CTTCTTAGAACCCTTGTTCTCGGGCCTTGGTTGCGGAAGAA
GGGTACGGCTCGATCTCGAGCGCGCGCCTTAAGCCTCTGTC
CTTGAGCGTCGAAAAGGGTTCGCCCAGATCCGTCCGGGCAC
CCAAAAAAAGGCTTGTTTTGCTGCAGTTGCCATTAACCACA
GGCAACTTTTCAATTGTGACCGGAAGCTCCATAGCATTGAT
AATTCAAAGTACTTCTTTTCCTCTACTTCAAGATTATATAA
GACCGTCGCTTATTTAGCGACGGCAAGTGGCGACTGCTTGT
CATGTTGCGACTACAAAGACCGTCGCTTATTTAGCGACGGC
ACGGTAACGAGCCGTCGCCACCGCATTTGGCGACGGCATGT
GGCGACAGCATTTTTGCCGTCGCCGTTGAGGGCGTGGCCGT
TCGTCGCTAAAAGGCAACAGCGACGGCTTGGCGACAGCATT
ACCAAAAGTCACTTTGTCGTCGCTAAAAGGCAACAGCGACG
TTCAGTTAGCCACGGCAGAACGCCGTCACCAAAAGTCACTT
TCTTTAGATTTGTAGGAGAGCTGGAGGAGATCTTTCTGTTG
ATTAATACAATCTTGTTCAACAGTAGCTGGTCAAGAAACAT
GATGACAAGTTGTGAGTCTCCTTCAGCAATTACTCTCGAGA
CATAAAAAAAAGAAAAAAAGCATCAATTTCCTCACAAAACA
CCGCGGTGGATCACTTTGGTCTCCACCTCCACGTCGACTCC
GGCAGTCCTCTCCGAGCACTCCTCGTCATCTCTGTGAGTAT
CATATGATCTGTAGTTTAAGCAGCATTTATATGCATCACGC
GGGAATCTAACCAAAATTAACCTCGGAAAGGATACATCTTG
GGACTAAAACAATCATTTAACGACAAAAATCACACTTTAGG
CTATTTGCATCTCCATTTACCCCGAGTTGACTGCAGATGTT
TAGATTACAGTTGAACCCTTCGCGATTTTTGTCCATGATAA
AACCCACTCCAATTGTAACTCGAGAACAAGCCCCACCCGGA
GCTGGGTGGGACGGCGACAGCGCTCAGAGGCTTTGATCTTT
GCTGTCGCCGTCCCACCCAGCGGTCGCTGTCCCACCTATCG
CTCGGCCCTGCCTCGGCCGCCGCCGCCACTGCCATCGTCGC
TAGAAAAGAGGAGGAGGTGTCGTCGGCTCTAATAGCGACAC
GTTCTTCGTCTATTTGAGACCTCGATGTACTCACATTAGCA
TCTTCCAAATGAAGATGACGCACGGCCTTGCATCCTCAATA
ACAATTGATGATGGAAAATCCGCTAAAGGGTAGAAGACTTA
TAAGGCAAAAGTCTACAAGCCTCCTGCAAGCTTCACAGCTT
GTCAACTTCCACGGGACCTACAGGAAATCTCACTCACTGGA
AGAATAACTTAAATATATAACCGCGTGCGACTTGGAGGATA
CACTTCATTTGTGAGCCATTCTGCCAGCATGTCACCTCACA
GTGAATCTAATAGTATTGATCCCGTAGAAGATATGTGTGTT
TTCTAATCTCCATTCAATTGCAGCGTCTCTTTGCCGATAAC
CGATATGGTCAACCTAGCAGCGGTATCTCTATTCAAAACAT
TGCTAGGTTGACCATATCGTCGCCGCTGGAAGCTCATAAGT
AATATGTCTCCATACTCAGTCTGCAAAAGAAAGAAGAACAT
CATTGATACGTCCGTCTTCCCTGATGTGCCTAATGCCATTT
ACCGGTCAATTGATAGAGGTCGAGAAGCATGAAATGTCTGG
TTTCTGTTTTCACCTAGTTCCGCAGCCTCAAAGCACTCCTT
CTCCTCTACTTTGTTCGGAGCGCCATTCAACTTCCCCTGCT
TGTGGATTTAACATGACTCCCTTGAGTAATATTAATGTATT
TGACCCTGTGAGGCTGCACACGAGAAAAATCTCATTAGTAT
CACACCTTTTAGAGAGAGAACGTCTCCCTTCTCTCTAGAAA
AGAAGGAAAAGGATAAAGGCCGCTAGCCAAGAGGGACAGGT
CGCTAACCACCCCCCCCCCCCCCCCCCCGCCAAACAGAGCG
CTTGGTAATCAAGAAATAAACCTAGACAAATTATATACAGA
CGCCGCCACAAGTCCATCACCGCCATCGACGACATCCGACA
AAGGAGGTGGTGCATGCACCCGAGCAGAAGCTCTACCTATC
TGATCAAAGTGTAAACCTACCTTTACTTTTGTTTAGACTTC
TCAGGAACTTTGCTCTTAGGCTTCAACTGCTGCAACCACTC
CCTCTCCAAGGGCTTAGAAGCGTCAGATCTACCAGGCATAC
CTGCACCGCAAACATCGTTGCGCAGTCAAGGATAACAATGA
GATCTGTCAGTTCTATATGGCTCCCGCAACTCCAACCAATA
TCCAACCAATACATCTACACCACCAGCAACAAACCCATCTT
CATCTTCATCGTCGCTAATCCCCGACTTATCGGATCAGAAG
TTCAGGCCCTTCCCCGCCCTCGTCGACAAGAATGAGAACCT
TCAATTTGATGAAAATGGGTCCCCTTGTCAGTTTGGTGACA
AGTTTCTCTTGCTGAGCGTGCTGCAACAGAGTTGTTTGAGC
TCCCCTCTCCTTCATAAGTTCTCGAACCCTATTGACGCCTT
AAATGGTGGAAGCGATTTGTCTCTCAAAACAATGACTCTAC
TTGCAGATGCTAGCCTGCAGCTGCAGTATAGCATTTGCCAA
CATTTTGGGCGAATAGGAAGCGAGTATTCATGACTTCCTCA
TTGAGAGCACAAGGAATAGCCAGAGAGAAGATTGTACTTGA
TTGAATTCAAGATGCCAGCGCTTGAGCAAGTTAAGCTGCCA
CAGAGGAGGTCTTGAATAAACCGATTGAATTCAAGATGCCA
TACGCGCTTTCCTGAGTAGGCGCGCAGTTTTACACCATACA
AAGACTCATCGTCATGTTGTCTTCAGGCCACTCAAGAATAC
AGAATACAATACGTGAGCCTCAAGACTTGCACGACTGCATT
GGTTACGCGCCGCCGTGACGCGCCTCCATGCTCGTGAGCTC
GTCGAAGACTGGTTACGCGCCGCCGTGACGCGCCTCCATGC
TAGGGTTTTGCTTTTGGAGGCGGCGGCGGCGTTGCGTTCTT
GCTTTTGGAGGCGGCGGCGGCGTTGCGTTCTTTTCATGCGT
TGAGAAAAAGACTATAATACCCTGTGTAACTACACCACACA
GTGACCGGAGTCAGAGGTTTCGGCCAAGTATTTTCATGTTG
GCTGGTCTTGTCGCCGGCAGCGCTAGCACGGCGGTAGGAAA
GGGAGGAGGCGCGCCGTCGTCGGCGCCGGACGGAGCTTCGT
TTTGGGATAGATGGGCTACACCAGACCTGTCCCACAACCCA
AACTTCAAAGTGGGGTAACGCAGCGCTTGATTCAGAAGTTT
CCCACTAATTCTAAGAGTTTCAGGAAGTTACCAGGATTGGG
GGCACCATCGTATCCTTGACCTCGAATGTTTTGAACATCTA
GAATAAGTAGTTCTACAGAACGCTCGTTAAACCGGTAATTT
TTTATATGTGAACCCCCCCCCCCCCCCCCCAAACGATGAAT
AGGTGACAGAGAGGCTTAGACTCGAGTGAGAGAGGAGAAGT
GCATTTGAACACGTGGTCGGCGGCGACGAGGCACTTGAACA
GACAGTTTTTATAGTCGGATCAGTGGCGGAAGTAATGACCA
CCCATATCCTGCTCTTGTTGCTCGGTTAACTCAGCCATCGA
CATACTCTGGTGTTTCTTCGCGCGGAGCTCTTCCCGTGATT
GTGGCCGCTCGTTGCTCGATCCAACGCCTCCCGGTGCTCAA
ATTCCCACCGGAGCGCCCGTCTGCCGAGATGTGGCCGCTCG
AAACATGTTGTAGCGTATTGCAGCCGAGTATCCTTTAGCGT
TGGCTGTGGCTCCTTGCCAGCGGTTCACAAAAGCTTTCAAC
GTAGGGGCTCTTTGCCTTCCCTTGCGCGTTATACTGCTTCC
GCCTCGTAGGTGGCGTTGAGCGCTGAGAACTGCTTTTTTGC
ATCCCGTACCTCAGTATTACCTCGAATACTTTCTCTAGATG
AGCACCGAGCTGACCGCCGTCTGCGATGCCGCAATGTACAA
CTTTTGGCGGTCACAATGAGCGCCAAAACTAATTTTTCAAC
GTTTTGGCGCTCATTGTGACCGCCAAAAGGCTCAGACATTA
CGCACACCCTCTTTCATGAACTCGACTATGGGGTCCATCCA
GTGTCTCATTAGCGTGCAAGCGGCATTTATGGCACCCTCCA
TCGGTAGCTGCCTTGGACTTCGCCTCCCTCTCCTTGGCCTC
ACAACAACGAAGCCATCTCTCGGACAGCACGCCAACTCGTC
CAATTGGGCTATGTTTTGCCCGTCCGCCCGTAGAATGAACC
CTTTAAAGCTCAACATGGATCGGTTGCCTCTTTATGCATAG
AACCCTAACGCACCCGACCTCTGCTTCAACCTGGACCAACA
GTTGAAGCAGAGGTCGGGTGCGTTAGGGTTGAGAGGAACCA
AACTTATGTATATATTTACACACGTCCATACTCCTTGTATG
TAAGATTGGTAGAGGCACACCAATACTTCCGTTTAGGGTTA
CCGCAAAGAAGAGTGATGACCCGCGAACTACAGAGTCCAAA
GGCCGGAGAAAGAGTTCCGGCGAGAGGGCAGTTGAGCTTCT
CCAGGTCGAACGGTGGAGCTCGGCGGCGGCGAGTCGCTGGG
AGACGTACCGACTAGATTTTCAGCAGCAAATTTTAGGCAAA
CTGGCCAAAGGAATCGGCGTCGGAAAGCACATCGCCAGCGA
TTAAAGTTGGAAACCCTAAACCCATGAATCAGATCCAATAC
TTTATTTTTTATTAAATTTACAGGAATTCACTTGTATCTAA
TTCCTTTCTTAGGAAACTGGCTTGAAGATCTTCCCTATAAA
TGCTAGCTGCGTAACCTGCGCTGTAGTTTTTGGCATATTGA
ACTATCAGATGTTGCCACGTCTGCCAAACTAAATCTAGATG
TTTTCATCATACGAATAATCCTCCGCACATAATCGTCCCCG
TTATTCGTATGATGAAAATACGAAGACGGTAAAGAATAGTA
AGTAAAAGGTAATTTTTATTCGGGTATTATTTTTCGGGGTG
CCCCTTTTTAACCCAAACTTCCAAAATAAAAACACCCCGAA
TCTTTCTCTTCTCCCTCTCTCCCGATTCTCTCCTCCCACCC
CCGATTTTCTTCTCTCTACACCCAGAAGAATTCCGGCCGTC
GCCGTCCTCCCTCCGCCGTCCGACCTCCGTTCGCCGCCGGA
GTCCCGTTCGGTCGGTCTCCCTCCCAGCAACATTTCTAGAC
CTCCCAGCAACATTTCTAGACCGGTGAGAGGAGCCCTAGCG
TCACGGCGGCGCTAGGGCTCCTCTCACCGGTCTAGAAATGT
ACCGCTCACTCACGGCGGCGCTAGGGCTCCTCTCACCGGTC
AGCGGTGCCGCCCGAAAGAACCGACTGCCCCGAGCTTCCCT
GAAGTTCCGGCGAAGGGAAGCTCGGGGCAGTCGGTTCTTTC
TCCTCCTCCGGCCACCAATCCGGGCAAGCTTGGTACGGTTT
TGGTACGGTTTTGTAGCCCTCCTCTCGTGCAACAACCCCTC
CTCCAAACAGCTCCCTCCCTCTCGAGCTAGGTAAGGAGAAA
CAGAATCTTCCTCTCAATCTCCTCTACAACTTTCATGACCA
CCGGCGACCTGCAAATGCTACCAAATTTTAACAGAATCTTC
AGCCGTTTTCCGGCGACCTGCAAATGCTACCAAATTTTAAC
GGCGGCCGGCAGCCGTTTTCCGGCGACCTGCAAATGCTACC
AAAATTTCCTAACCGGCGGCCGGCAGCCGTTTTCCGGCGAC
CAAACCTATCCAAATCTCATCCAAAAATTCCATAAATCACA
CCGCCAAAAATACCACACTTCGGAAATTCACAAACCTATCC
AAAATACGACTTAAATCCAACGGCCGGATTCTACATTAATT
GCCTCCTCACGTCCTAGTTACCAATAAATATTAATTCCCAT
ATTTAAAACAAAAGTCCACTCACAAATTAGGCCTAAGCCTG
ATTAATTATTCAATCGTGAACTTAGCATGCATTTATTTAAA
AAAGCGTCAAAATTAATTGACGGCAAAATACTCCACGACAT
CTCTCTCAGAGAAATAAAAGCGTCAAAATTAATTGACGGCA
CATTTTCGGTAACTCTCTCTCAGAGAAATAAAAGCGTCAAA
TTCACCGAAAATCTCATTTTCGGTAACTCTCTCTCAGAGAA
GTGTCTGTCCACCTTAATGGCGTAGCATATAGCCGCATTAT
ACGCCATCAAAGTGGACAGACGGGTGTATAAATATGTGTCC
GGGTCTATATAGGGCTACTACGCTCGCTTCCAACGCTCACG
GCGTAGTAGCCCTATATAGACCCATGAATTTATATAGAGGG
TATATGTATGTATTTACACTCGTCCATACCCTCTATATAAA
TTTAATTTCTAAGGAAAAATCGAATGCATGCCGCAAGCGAT
TTTTATTTTTTGTCCACTCACTCTGACGTTATTAAATGTTT
AAATGCGGGTGACTATGCCTCGTCTCCTACTAGATCCAACC
AGTAGGAGACGAGGCATAGTCACCCGCATTTCTGCCAGTTT
CCCGCATTTCTGCCAGTTTTCGCTAGTAGGTTACCTGTTCA
CTACTAAACACAAGCGGAAGCAAGAAAACACGAGTAGGTTG
CTTCCGCTTGTGTTTAGTAGCTCTGAATACTTTAGAATTTT
TGAAAAGATTAAGAAAATCTCCCTTGCAGATGGACAACCCT
GGAGATTTTCTTAATCTTTTCAGTAAATTTTCCTTGGAGGT
AAATTCGGGGTGGGTCGTGTCAGTTGGTATCAGAGCTATAG
TGGGTCGTGTCAGTTGGTATCAGAGCTATAGGTTTCCTTTT
ATGTGATAGTGACAAGGAAGCAGGAAAAGGAAACCTATAGC
TCTATAGACACTACATGCTACTTAGGCAAATGTGATAGTGA
TGATCCGACCGCGGCGGATTCATTGGCATTTTTATGCTTTT
GGCGCCTAGGAGGCATAGTACCTGAGGAAGAAGAAATTTAG
CTTCCTCAGGTACTATGCCTCCTAGGCGCCCACGGCAACCC
GTACTATGCCTCCTAGGCGCCCACGGCAACCCCGTGTGGCT
CTAGGCGCCCACGGCAACCCCGTGTGGCTACTTCGACCAAT
GCAACCCCGTGTGGCTACTTCGACCAATGCCGATGAGGGCA
CCTGACCTCATTGCCCTCATCGGCATTGGTCGAAGTAGCCA
GAGCTCGATCCATGACATCCCTCAGCATATTCCCAATATCA
TGCTGAGGGATGTCATGGATCGAGCTCCACGCCCTCCTTCT
TCCTTTTCACAGAAGGAGGGCGTGGAGCTCGATCCATGACA
ATAAACTTCTCTCCTTTTCACAGAAGGAGGGCGTGGAGCTC
AGTATAAGCATCGAGGGGTCCCTTGGCACCCTTGAACTCTC
TTTGTCCACCCAAGTATAAGCATCGAGGGGTCCCTTGGCAC
TTCTGGCAACTCTGTGCTGGCAAAAGCTTTTTCCATTTTGT
CTTTTGCCAGCACAGAGTTGCCAGAAGAAAAGAAGGTGAAG
AGAAAAGAAGGTGAAGATGGCAGTAACTTTCCTGGATGATT
CAGTGATGTGCTGAATCATCCAGGAAAGTTACTGCCATCTT
GCGCATCCTCAACATTCCTGCTGGCAAGCGACCACCAGTGA
CCACGACATATTCAGCGCATCCTCAACATTCCTGCTGGCAA
GGCAGGACTGAAATACTGCCCCAAGAAGAGAGTCTTAAACT
TTCTACTGCGATGGGCAGGACTGAAATACTGCCCCAAGAAG
CTTCTTTATATTCAGGAAATCTGACTGAATTCTACTGCGAT
TCTCTCTTGGAACTCTATAACGCCTTCATCATCCCTCTTCT
CCAAATACGACACATGATAGCTCAGGGAAGTGAATCTCTCT
CTCCATCCTGGTCCTCTCATCAGGAACCAAATACGACACAT
CAAACACTCCACCAAGTGCCCCAATGAACATCTCCATCCTG
CGTCATCTTATCTGCAAACACTCCACCAAGTGCCCCAATGA
TTTGCAGATAAGATGACGGGCGTTTATTACCCGACTTTCTC
AAGATGACGGGCGTTTATTACCCGACTTTCTCTGACGCTGT
GGCCATGGCTGCATGAACAGCGTCAGAGAAAGTCGGGTAAT
CATAGACTCAATGGCCATGGCTGCATGAACAGCGTCAGAGA
CTATGGGGATGTATAGTGCTCGGCCACGAGATTTCGGTGGT
TGGATGGACCCTGACTGGGACCACCGAAATCTCGTGGCCGA
ACCAGCTGATGAACCTGAAGCGGATGATGAAGCAGCTTTCT
ATCCCCCACTACTGCCACTACCAGCTGATGAACCTGAAGCG
GAGAACCTGATCCCCCACTACTGCCACTACCAGCTGATGAA
TCAGGTTCTCATTCTCGATTCAGGGTTAGAGGACGTCACAG
AGCAGGCCTCCTGTGACGTCCTCTAACCCTGAATCGAGAAT
CTAGGAGCCAGTTGGGTAGGCAGCAGTCTGGGCAGTATGGT
CTGCCACCCGAACCATACTGCCCAGACTGCTGCCTACCCAA
ACCCACCATGGAAACTGCCACCCGAACCATACTGCCCAGAC
AGACTTTTTCATATGGGCAGCAGCAGCAGTTTTCTGGGTGC
TGACCACCACACTCAAAGCACCCAGAAAACTGCTGCTGCTG
GGTGCTTTGAGTGTGGTGGTCAGGACCACTTCAGGAGAGAT
AAAATGGGTTTGGAATTGCTCTGTGGGTAAAATTGTCATCT
CACCTAAACTTGGCCGGAATCGGCGTCGAAATCGTCGGCTT
GCCGGAATCGGCGTCGAAATCGTCGGCTTTCCGGCGGGACA
ACTGCAAAAAATGCTGACGTCGGAGCCGGCAATCGGTTGGG
GTCGACGGCTGGAAGTCCGGCGGGAAGAGAGAGCTCGGGGA
CTCTCCGGCGGCACCACCGGCTCGGACACTAGGCCGGGGAG
GGGACAGTCGGCGGTTCCGGCGGCTTTTTCTCCTCTCCGGC
CGGCGCCGCCGGCGGCTCCGCGGGTAGCGGCGGCCGGCAGC
CATGCTAGGTAGGCTTTCCGCACTAGTTTTGCATACTTGGT
AAAACAGTCTCATCCAAATACCTCTCCAAGTCAGACTTGTC
ACTTAACCCCAACCACCTCGCGACCCTCGCGTGGGGACTTG
AAAAAAAAACAACACACAAACCAACGAAACCATTATGACCT
CGGTCAGGGCATAGCCACGTCGACCACAATCAGAGGGCGCA
GTGACGAACTGTGAATCGAACCTGGGGAACGTCCAATTTCA
ATACTCCAATTCTCCCTGAGCGTCTTCAATTCTGACGACGT
GGTGTTAATTTCTGGGACCCCTCGGACAACTTTACCCTGGT
CTACCCTTCTTCGCGCAGTACGCCAATGCCAACAGGCGTTG
AGTCAGCAGTCAGCAGTCAGCAGGGGCAGAACAGTACAAAC
CACAAAATCATCCTCGCCCTCGCCAAACTCCACCTCCTTCC
TCGCCACCAGTCTGGCCTTCCCCTAGATCTCCCAACGACAC
CGGTTGTTCTCTTCTGCCTCCTTCAGTTGCTGACATTTGGT
CCAAACGTTGCGAGAGGGCGCGGTTGTTCTCTTCTGCCTCC
TGGAACACAACAGCGTCCTGCTCGACCTGCTCCAAACGTTG
GTTTCCGCCATAGCCATCAGCGCTGCCCTCACACGCCACGA
CGTGGCGACAGTCTGAACTGCGCCCGTGGTTGCTGTCACGG
GCGGCAAGGGTCACCCCCACCCCCGACGCAACCCTGACATC
AAAAAAGACTTCCATGCATTCGGAGAGCAAGCAGCCAAAGA
CCAATCTCATTCAAGGAAGTCAGATGCACAAGACTAACAAT
AGAACAACTTGCTGGAGTCTCGCCGTGAAAAACCCATAAAA
ACATTTTGGTGGTGGTGGATCGGCGAGTTGTGGCCGAATGG
AAATTTTACGTCGACCACTACCATTTGAGAAAACCACACCG
TGGCACAATGTCCATGGTTTCGTTTAAAATGAGGACTGGCT
TCTTATACTTCAGTTTAATACAGCCACATTTTCTTAATCAT
CTCCTATAACCATTGAAGTGCTGTAATAAAAATGAACCCAA
CAGCACCGTCAACCCGTCGTCAGGAATACCACCTGCTGCAA
ACCTAGAAATTTAGATCTCCCAGCAACAATACTCGGCGCTA
CCATTCGACAGCCAAGTTTGCTGCCGAACAAGAGGGTTTTG
ATTCTAAAGTTATCTTTTTTCAGAGAAAGAAAAGTTTACAA
GCCGACGAATAATAGTTCGTCGGCTAAAAGCTGGAACAATA
AGCTCCGGCGCTGGCGTCGGCTCTGCCGGCAGCGGCAGCCG
CCTACACACCCTGCCCCACGCGCCACCCCAACATATTCAAA
CGCCGCCCTCACTGTTGGCACTCGATTAGCGCCGATCCGCC
AGGGAGAGAGGAATGGGTTCCGGAGAAAAAAAGAAATGGAA
GCCGGAAACCAAGCCTCCGTCCGCCGCCGTCCAGCCACCAC
TTTTCCGGCCGTCCTCCCGTCGCCGTCCGGCCACCATCTGC
AGCGGCGGTGCCGCCGCCTGCTCCGCCAGTAGCAGAACTCC
CCACCTCAAGGGAAATTCTACCAAAATTTTGGCAAAATTGT
TTGACGACTAGTTTTGATTCCATTAGCTTTAGACATGTTTT
GTCATGCTAGCTTCAGGCTACTGTAGGAGAAAACTGCCAAT
GCTAGGGTGATTCACGTTTGCGGGAAAAAGTTATAGGGAGA
CTATTTGGTCAGGGAACCTCCTGTAGTTCAATAATCGGTAA
TCACAGGGTATGTAGGCAGTCTGGATTTAAATCTGGATACA
TCCCGTCAAATTGTTGATAACCAAAAAAAAATTACAGAAAA
AGGCGATATTAGCTCCTCTGCGACGACTGATTTGGAGCGGC
GCGCTCATGAGCGTGCTACCCCGAGGGATAGAACATCAGGA
CAGTCCACCACTATGAATTCCACTGTCGCCCGAGCGATTCC
ATTTCCATGTTGCTGGTTTTCGAAGAGAAGCTCAGAGGAGG
GACCTTGATTTGGCCGGAATCGGAAACTCGCCGGTGAACCC
GAAGGAGAGGCTGGGTTCACCGGCGAGTTTCCGATTCCGGC
CCATTCACGCTTGCTGCCGTCGCCAGAATCGAAAACCCGAT
CCACAGATTCGTCTCGTCGTCCCCAACCTCCTTGTGATTCC
GAAAAGGTCGGAGGTTCTGTCGGCAAGCCAGGCCGTAGTTT
CGACACCACTTCTGTCTCTTCGGCCGACCCTGGTCGCTCCT
CCGAAATAATATACAATAAACCCAAGTATTCAAAGCTACTA
TAAGGCTACGACGCTTGCGTCTAACGCTCACATTGCGCCAT
GATGTGACACCCGTCCTCTTCGGTCAGAATGAGGAAAAATT
GCCGGTGGTTGGCCCGACTGCGGCAGGCGACGGCTGGAAGT
TCTAGCCCAGTTCAGAGCCCCGCCGTCTCCTCTCTCTTCCC
TTCCCGGCCTAGGGTCCAAGCCTATAGCGTCGCCGGAGAGG
AGGGTCCAAGCCTATAGCGTCGCCGGAGAGGAGAAAACCCG
GTCGCCGGAGAGGAGAAAACCCGCTGGAAACGCCGACAACT
CACCGGAATCGGCCTCCGGCCGGCGCTGCCGCTGTTTGGGA
TATATGAAAACCTAAATAAACCAGAAAAGAAAGTAGTTTTC
GTTGACACGACCCACCCACCCTGAAACCCGGAGTAATTCGT
TCCACACGTATTTATACACCCGTTGACACGACCCACCCACC
GCATTTTTGATGTTTCCGTTCGATTGGCATAGCTAGGCTTG
AAAGGACTCACTCCGGTTCGCTTCAGGTAAGGAGAAATTTG
TGAGTCCTTTTAGGGCAAGGCAGCTGGATTGGAGACCTACA
CGTCGACCGACCGAGCCAGGCAGCCGGACCGGTCTTGTTTG
CAGCTCTTGCCGCCGTCGACCGACCGAGCCAGGCAGCCGGA
GGTTCTTCTCCAGCTCTTGCCGCCGTCGACCGACCGAGCCA
CTCCCGACCTCTCCCGCTTCCGGTTCTTCTCCAGCTCTTGC
CAAGGGCAAGGCATCCTCTTCGCGTACTAATCTGCTCAAAT
TTGAGAACGAGGTAAAGTGTCTGGAAAAGTCTTAGACACAA
ACACTTTAAGGGCAGTTCTACGAGATCCAAAATGACCTCCA
TCTTTTGCAGGTTTGGAATGCCACGAGTTATCATAAGCGAT
TCTAAACTTAAACTCTTTCCCAGTAAGTTACGTTCTAGATG
TAGCCTCCCAATTAGCGCCTCGTTTAACGTCCATGAGCTAG
GCATTAAACACGCCTTATGTCGTCAAATCAGGGGCCAGATA
ACTAAACGTCGAAATCCACGCAGGCAGATCACCTTCCTTAA
TCAGCTTCGTCCGTCGCCGTCCGGCCACCATAGACCACTGC
TGAGGTAGACACTTAGGCGACGGAAAATAAGTTAGTCGTCG
AATGATACATTCTTAGGCGACGGAAAATTCGTCGATATAGT
TCCACAGATTCCTCCTCCTCCTCCAGTTGTTTCTCCTCCAC
AGGGTGCACCCCAAGGTGCGCTGCTGGCACCCTGGGGCGCG
TTACATTTTGTCACAGGATGCGGACGCCGAGGGTGCCATCT
TACCAGCCAACAGAGCTCCACGGAGATTTGCCCCAGTAAAT
ATGCCCTTAACAGCCCAATCCATTTTCGATTCCTGGTTCCA
TGTGTGTGGGACTTGTGGGGCCCGTTTGCCGCTTCCGCATA
CCTCTATCCTCTTCCCGTCTCTGGCGTCCCCTCCAAAGCTC
CTGTCTGCTGGGAACAGCGGCGGTGGATGACAGTTTTCGGC
ATCTCGCACCATCACTGTCTCGGCCAATGGCGACACTACGA
GGCGGCGCCGGCTGCCCCGTCGGCGGCGGAGGCCGGCAGCC
CCATTTAGCTTTGCTTGGAACCTGACCTGCACGTCCAATGC
AAAAGATTAGTCAATGCTTGCAGGAAATTTGTCTTGTTGAC
GCCTCTGGTGGGAGTGACGTCGCCCGAATAACGAATCGTTG
TCAACTAAACTGGTCTTCACCTGCAGCTTTACAACAAAAAG
AATGTTGACAAGTTGGACGACTGGATTGAGCGGCTTGACAC
ATTGCAAAATTGACCGGTCTCGTCAAACAGTTGCTATTGAA
GTTGGAGAAGCAGATGGCTGCGTCAAACACTGCAATTGCAA
TACTCACATATGATGAGGACCGCTAATAAGACTATAATAGC
AAGATGTTGATGAAGTTGCTCCCGACCGGAATGTGCAACCT
CTCTAGGCCGCGCTAGTCGACGGCGCTCGCCGGCGGCATCA
TCCCACGTCTTCTCGGTTCTCTGCTGGATTTACTACTTCGT
CTTCGTCGGCAGTAGTGTCTCTGCCGATTTTTTTGGATTCG
TCTGCCGATTTTTTTGGATTCGGGTCTCCTCCTACACAGCA
TCCAGAGATAGATACGACGTCGGAAAAAAGAAGAGGAGCGC
GGAGCGCCGAGCAGCCTCGACGGCGTTAATGGCGATGGCTC
ACCCTTCATAGCCGTCGTCCCTGCCGGAGCTTGCCGGAAAT
CACTCTCTCCGGCACGGCGTCGCCGATTCCGGCCACCTCTG
GAGAAAAACTCGACAATAAACTCGAGTGTTAAATTACCAAA
TTTTGATGCAGCTGAGTCTGCGGTCAACAGTGCATATGCAA
TATCACCATAGATAAGCCAACTGTGGCGAGTACGATCCCCG
GTTGGTGACAACCCCTCTCCCGCCGGCGTTTGCAAGTTATC
ACAAACTGGAGCCTCTCAGGCTAAAGTATATATAAACATAT
TTCGGGGTGGGTCTTGACGTCTCGAGCACGCCATAAGGAAT
CCATGCCATAGCGATAGTCACCCCTTCCTCGACAGCTCTTT
GGATGTGACACGCCATGCCTCAGCGGCACTTTCTCCTTGCC
CCAACTGACCCGACCCGGACCCGGTCGACCCGACCCGGATT
TCAGATTCTCTTTCTCTCCTCGGCGCAATCTTCCATGTGTT
GCAAACCGATCGGATTCTCACCTCCAACGGCGGCGACGAGG
GATAGGAAGTGTTGGGCGCTCTGGTTCAACTCATGGTGGTC
CGCTGCCCGTGGCGGCACGTCTGAAAGTGTTAGTGTTGTTG
GGAAACAGTACTCCTTTAAGCAGTAGTGCTAATTAATAACG
TAGGGGCACCCCCGCCGAAGCGGGCACTGGACCGAGTTGAG
GCGACAGATTCCGTCTCTGTCGCCAATGATGATACCCTCGC
AAAGGGCGACCGGGAGAGGGCTCGAGGAGGCGGAGGAGGCT
CTTGTTTGAACTTTATATAACCTTTTTGGGAGTTCTATCTA
GGTTCAATTTGTTCATTGGACTCGGACGCTGAGGACAGTTT
GAAACTTCCGTCACCCAAAACAGTAACTTCACAGTGGTCAC
CACGTCGGCCGGGAGCTTCGCCGGTGACGACCGACTCGCCC
TCCGATGCATCCCCCGAAGGCTCCAACGCCGGGTCCGATGG
CGGAATTCCGACCGCCCGTCCGCCGCCGTCCGGCCGCCCTA
CCTGCTTGGCCGGACGGCGGCGGCGGGCGCTGGTCTTCCGG
TGAGATCTGTACTGGTCAGTCTCCAATTCCCGCTTCGGTTT
TACTGCTCAGAGCATGACTGCTCGCCCAATGAAGGGAATGC
AGATCAGTTGCTGGACGTACCGCCGAGGTGCCGCCGTTGAC
CCTTATGGCGCAAGGTCTCTCACTAACACGCACTGAGATCG
CTCCTTCCATTTCTTTCGCTCGTAAACCTTGAAAGGTTTGA
TCCTCCTTTGATGCAGGATCCAATAGCTGCATAAGTGAAGG
ATGACCTGGCAGTAGCAGTGCGAGCGAAAACTAAAGAATCG
ATTCCTTATCTGAAATTTCCCCCGAACAGGAAAAGGGGGCG
AAACAAGTGGACCTCGACGTCGAGATCAATGAATTAGAGTC
AGGTTACTACGCTTGCGTCTCACGCTCAAGTCACCCCATCA
ACGCGACTAGCCCCGCTAGGCTCCAATACTTTATGATATTG
TCTAAGACTATGCCTCAGTTCGCCGACCTCTACTTAAGTAT
GTCAAAGATTGTCGCTGTTGCTGCAGCAAACAAGCACACTG
GCAAGGAAGTTCGAGCCTTGCGGAAAAAGCTGCAGCAAATT
TACCCATTGGATTGTTTTTCCTCGAGCATCTCAATTTGCTG
TTGTGCTTCTTGAACTGCAGCAGGAGGATTGGAAAGCACAT
ATCCGACTTCACCAGATGTGCACCAACAAGAACAGAGACCA
CCAATAAATCAACCTACCGACTAAAAAAACCAATAAATCAA
AGTGTTGTTTGATTGTGCTCCCCCTCAGGCTTAGATGGCTC
TCTTATTCTAGGTGACAGGGCCCGTCTCAAATTTCCTTCTG
GGTTTTTTTATTTTCGTCGGCTAAAGTATTTCTTCTGGTAG
CTCACATCGACTCGCCGCCTCGGCGCCTCCACACCCTCCAG
GCGTTTCCCATTCCTCGAGGCAGCCGGAGGTGCCCCCTTCA
AGAAAATATCCCAAAAACAACCCGAACTCTACTCCAAGGTC
CCTGAGACCGCCGCTCCGGTCCCGATCGGTCGGCCTCCGAC
AATATTGGGTATGTCAAGACCAGTGGCGGATCCAGGATTTC
AATGGAGAATCTCGACGGTGCGAGAGAAATTTATTAATTGA
TTATGTCCCCCCCCCCCCCCCCCGGCCTAGGTGTATCATTT
TTGAAGTTCCCCATAAGCTACCAAATTTGCAATTTCCTCCT
TGCAATTTCCTCCTTTCTCACCTCTTTTAATGCAGAATGCC
TTCCCAAATGTCATGCACTCCTTGAGCTGTAGCATTTAATG
TTGTATTCTTGTTGATGAAGCAGTTGACACTTCTAGTAAGG
TGCATGATTTTTCGAATTTTCAGTGTCAAAAAGAAAACAAG
TAACCCAAGTGGGGTGGAAGCAGTAGGCCTGTAATCTTTGC
TCCACTATTTACCGTTTTCACTCGAAAACAAACTCGAGCAA
ATTCCACCCGAGAGGCATTCCAGCAGGCTCATGCACAAAGG
CATACCTCTTCAGGCATAAGCGGGCAAGAACCATTTTCTCT
TCCGCCTCGTGCGTTGCCGTCAGGCTGAATTGGGCGGCGAT
AATCATCACCGGAGGCTGGCCGGCCAGAAAATTCACCGGAG
AAGACAAAGTAAACACAAACCAAGTCTTCACTGAAACCACT
CTAAATAACCAAAACTTTGGCTGCGTTGGCATATTGGAGGA
GCTCGACGACAATAGCTCGGCGCCGCTTGATAGATGACGAC
GTTACAGGCCCATGCCGCTTCAGCAGTACTCAATTTCAGTG
GGCGGTAAGGTTTGTTGAAGCTGCCTTAATAAATTAATCAT
TTAAATATAAGCATTCACCGCATTGATTGAAAATGATAGAA
GTTGATTTCATATGTGTAGCCCCGAACGACAGATCTATGGA
AGCTCTACGACCTCGCCCTTCGGCCGGCATCCAACCCCCTC
CACACTTAGTGCCAACTATACGCCTTCAGACCCAATCAGAT
TGAATGATATTATAAGCCAACGAAAGCTAAAGTTGCACTCT
TTTTTTTTTTGAGTTCTTTGCTCTAGTCTTGTGGTTTCAAG
AATACATTTAGCCACACTATCCCCTAAAATTGTCCATTTTT
TCGCTATTTAAATCTCTGAGCACGAATAAAGAAAAGTCTGC
GAAAGGGAGATCAGTTCAGACCCAGAGCGGGTCTCTGCCGA
TTCAGACCCAGAGCGGGTCTCTGCCGACTCGAATAGCAGCA
CCAACTTTGGATTCCGGCCACGGCGGCGGGCATGGATGGTG
TCAACCGGCGACTTCGATGTCGCCGTCCGCTGCCGTCAGGC
ATACCATAGTACCTTCTTACCTGCAGTCCAATGTTCTTTAG
CGATGGGGCGCCGCACGAAGCAGCAATGGGTAATAACCGAA
AAGTGATAAATGATGGCATGCGCGCCTTAAATCCTGTAATT
GTTGTTCCCATACTGTCGTTCGTCGTCGATCCACGTCCATG
CAATCCGTCAGTTACGAACGCGCTGAAAAATCCATAATCCG
CTCATAATCTTGCATCTAACCGTCAAGCAGGTAAAAATTCT
CGTCGCCGGAGTTTGGTCGCCGGCCGCCGCTGCCAGCGGAG
TTTTCTAATAATCAAGAAATCTGTTGCATGCAAGTGTTGAT
TTTGAGTGCTTTAATGATAACCAAATTGGCTGAAATTTTGC
TTATCATTAAGACACTCAAACTCGATTAAACTAATGGATGA
CGGCAAGTTTGTTCTTGGAGCTCCGGCGAGACTATCGAGCT
AGGATTAAAATGAGGTTTCCCACGAATTTACAGCTCTTAGA
CCACCTTCCGTCCGTCATCGCAGCAGCAACGCCTCCTTTCG
TCCTTTCGCTGCCACATCGTCGCCTTCAACCAATTGGGATT
TCTACTACTACTGCCGCCGACAGGAAATTTGCTGCTACAGC
CCCGATTCTTCTCCCTTCGCCGACGTTCTCTACCACGGCCT
TGGAATTGTCAAGTAACAAACCCGAATTGGAACCCCACCAA
AGAGTCTTTTGGAGGGACAACCAGGAATTTTCCACAGCTTA
CAATTTACCGAACCAGTTTTCGGACAGAACCAATTGACCAA
TTTGTGTGCTCCCAAAAGACCTAGAAAATAATAAAGACCCA
CATTAATTCATGTTTGTGTGCTCCCAAAAGACCTAGAAAAT
GAATCAATTAACTTAGAAATCAGGATCAAAATAGTCAGAAA
CCTGCCAGTGAGCCTGTCGTCGTCTGCCGCCGTCCAGCCAG
CTCTCCTTCCGCTTTCCTTCCATCGTCGATGATTTGTGTTT
AAAAGAGTACCTTCTGCGAGCTCGAGCAGGGAAGAGCAGGG
TGCAATTTCGATGGATGTACCCCATTGAAAGGTACTTGCTC
GAAAGTGTGCTTTTAATTAACCAAATTGCAGATTACAGTCT
AAAACGCGAAGAACCCTAAACCCGAATAGAAAACTCCCTGA
CAAGTGGAGGTCGACCTCGTCGGCGCCATCAATGGCAGATC
TGATTTTAATATCTTGCATGCGCTAAATTTATCTAATTTCA
CCTCGCCGGAATCCGGTTGCCGGTCGCCGCTGCCCCTTAGG
TGTACTAGGCTAACTTGTATCGAAAAAAAAATGTACTAGGC
TTATCCAATTTTTGAATTCCCCTTAAAATATGACGTCACCA
GCGAGTGTCATGCCTATTCTCGCAGTTAAATTGGAGTTTCA
GGAGGTAGCAAAATTGTTTGCGAACGCAGGATTGATCCGTA
GACCAGCTGAGTTCTGTGGGCTTGTGGCATGGGGTACTAAT
GTCATAATAGCTAAAGGGTGCGGCTATTTCCACCATACAGT
ATCTCGCTCTCTATATTTAGCTAGCGAGATAATTAAAAGTC
ATTTGAACCCGACGTTGTCGCTGCAGTTACCGGCAGTATGG
CATATGACAATATGTCTTACCAAAAAAAAATAATATATATA
CAATTTCAAGAATGTAGTTTCGGAAGGAGGTTCAAAGTTGT
TTCATTAGAAATAACCCCAACCGACGGGAAGGTTTGACAAA
TTCGACACAACTTATCTCGTCCCCGCTTAAATCCATTGAAG
CAGTCCAAACCTTCTCGCCCCGCCGACGGTCGAGCCACCGC
CACTAGAATAGCATCCCGATCCCCACCTCCCAAACCTTGAC
AAAATACAAATCGCCTAGTCCCCGCCTAATCCTCGCCTAGG
CCGCCTAGTCCCCGCCTAGGCTGCAACAAGCCGCCTCGCTT
ATAATTGTAACACCCTGACTCAGGTGTTAGAAGAATAAACG
CGGCCATACAAAGCCTCATGCATCAACAAAACTATATGAAT
GGTAGCACCGCCGCCAGCTCCGCCGACGGCGGCGGCCGGCC
GCCGCCAGCTCCGCCGACGGCGGCGGCCGGCCAGCGGCCAA
GGACGGAGTTTGGCCGCTGGCCGGCCGCCGCCGTCGGCGGA
GCGGGAGAAAGAGAATCGCGCGGGAGGAGAGAGAGAGGTGA
AGGGGCTCCTGGCTGCCACGCTGCTGCTGCACTTGGAATGC
ATGGATTTGTTTGCTGCAACCGCCGCTTGTTTTTCATGTCT
CCATGAATTGAAGTTGTCTTCGGCCAGAAGTTGTGGAACCA
AACCTACAACCCTGTCGAAACAATGGCAGTAGGAGAAGACC
AAAGAGATTTTTTGTCACGCCCCAATTTTCGAAGGATAAAT
ATGTCAACAAAACTCATCGACTGAGTTAAACATTACATCTC
TTTTTTACAACTTCAAAAGTCTAGTAAAAAGAAGATGCTCA
AATAAAATCATAAGTGAATCCTGCAAAAAGGATAGTTCAGG
CTCCTGCATTAAGCATAGTTCAGGAGATACTCAAAACAAAG
ATACTCAAAACAAAGAATTTCATCGACAACAATTAAGAACA
ACCAATCACCCGGCCAAAGGCTTGGAACCCGGTTTGACTGT
CTTCCGAGACCTCCCAAGGTCGTCGGACACTTAAAAACCTT
ACAAATCAACACAAACGTATCGATGAGCACTACCTAACCAG
ACAAACACCACAGACACTACCGGGCGCGCCGCCACACGCCA
CCGCCTGTGGTGGCGTGTGGCGGCGCGCCCGGTAGTGTCTG
GTGGCGCGTGGCGGCGCATCCGGCAGGGGTTTGGGAGGTCT
TGCGCCGCCACGCGCCACCACCGACGGCAGCGAGTGGGCCC
GAGGGGAGCATCTTTTATACCTGAGGTTTCGCCCCAATCGG
GGACGTCCAACACTTCATATCCCGACCGTTTCCAAGCTGCG
TCCAAGCTGCGTCGCCGCCGCCGGAGGTAGGAAACCGATCG
CCGCCGCCGGAGGTAGGAAACCGATCGGGTTGCAAACCGGG
AACCGGGTCGCCCGCCCTCACTGTGGCGCTCGGCTTGCACA
GTTGGTGGATGAGGATGACCCGAGCTGAGCTGTGCAAGCCG
GATGGCCGGAAAATCCGGGTCGGGTCAACCGGGTCCGGGTC
AAGCTTCCCAGCCGACCCGACCCGGACCCGGTTGACCCGAC
AGCTTGGGTTCTCTCGGGGTCGGGGAGAGAGAAGAAAGGGG
AAAAATAAGAGAACCCAAGACGAAATTTTCCTATTTAACCT
CCTATTTAACCTAAATATTCCCGAAAAGCCACAACTTCTGC
AGTTAGTGTGTTTTGAAGTTCGAAGGAAGAGCAGAAGGGTT
TCCAGGAGTCGGGTGTACGTCGTCAAAAAGGGCAGCATGCA
ACCTCGTGGTGCTCATTGGCCACGAAGCAAGAGACGCAGGC
CAAAATGAATGGCTGGCGTTCGTCCGTGGGAGAGACGCTCC
GTAGTTTACTCTTTACATAACCTCTAATAATATATAGACAT
TAGTTGAAAATTGGCGGATCCTCTAGTTATAGAATTTCATA
GTTGTTTGATTCTGGCCTTCCTGGAATGACCGAATGAGTAT
TTGAATGCATGTATAACTAACCTCTGCTTCATTGGACGACG
TCAAATTGAAAAATTGCAGGCTAGTGATAGAAAGAAAAGGA
CACTCCCCTACCGCAGGTGGCAGGCGACATCGGAACAGATC
AAAGCGCTCCCTGAATTATCCTCCAGTTCAAAACGCTCATG
CTTTAAACTGATAATGAAAGCGCTAACTTTTGAGAACAAAA
ACTGTGCTTGATGTTGGAGTCGCAAAATCCCCAAACCTTGC
TTTGTTAAAGATGCTCTTAGCGCTAATTCCGGTAAAGACCA
CTGAGATGTCAGAAGATGCACCGAAGAAGTTCCATGACTCG
TTTCGATCCCATGCTGACGGCGCCAAAAACTTGTTGTCAAA
AAGATAAAGCACAAAGTTGGCTCGACTCTCTTGCGCAAGGC
ACTCTTTTTCTAAAAATCACCATTGGCAGCAAGAGTGTTCG
GAGTTGGAAGGGAGTTCCGACTTCTGCAAGGGTTGATGCTT
TAAAGTTTTTACTATCATAACCAGAGTTAGAGATTTGGATT
AGACTCCAATCACCGGTCGTCGCCAGAATCATGTCGGATTT
ACAATTAATAACCTTAGTAACCAAAGTACTATAGGATGTCA
TGATACATATGGAGGGATCTCGGCCGGGAAGCGAAAGGTCG
AAGAGGAGGGAATAAGGCCGCACGAGGATCCGTTCCTGATA
AAGGCCGGGAGGGAGTTGCCCGAGCGGTAATAGAATTCATC
AACTCGTCAGAGATTGATACCGCTTCCGTTTTTTCCACTGA
ACATGCACCCAGGGTGCGAGCGGCCTTGATAGATTTCCTGA
AGATAGTATGGGGATCCGAGCAGGAGGAGGCCTTCAAGCAG
TTATCTGTATATCGCCGCATCAGTGTCAGCAGTTAGCTCGA
AGTGGCAGTCAAGGGCCAAGCAGCAGCTGACTTTATATCTA
GGATAAGTACATCGAGGAACCGCTGGCACGACTTTGGAAGC
GTTGGCTCCAGGGGTCCCGCCTCGACCATGAATAACTCTGA
CGAAAATTACAATCGAGATGCGCCAGGTACACACTAATGAA
CCTGTGTGTAGTGCCTTGTGCGCTAACGACCGGGACCCGGA
TTGTGCCCACAAACCCTTTGCGTCGTCTAACTTCTTCTTCA
AGCGAGAGTTTCTCCTTCCTCTCGGCCTCCAAATCCTTCTC
CCTGAGATAGCTGATCTGGTCGTTTAGGCTGGCCAGACGCT
GCAGGATCCTTGGTCGGCCCCCCAGTTACTTTGGGTGCTCT
TCAACGTCACGCCCTCATCCCGCTGAGACTTCGACTTCTTG
CGAGACACGGGCGGTAGAGTCTGCGACATTCACGTCGGTGC
TGTGAGGGACGGTGTTTACGCTTAGGCACTTTAGCTGAAAA
CGGCAAGCACGACCTTTGAACGCTAGTTATTGTTCATAGAT
AACAGAGAGACAGCAGCTGGCGCCGTTGGTTTGGGGGAATA
GCGCGGAGGGTAACAGACGACGGGATTCCCCAGTCTTCCCG
AAACCAGTCAACGTCCCGGGCGGGTACGGCATAAGTTACCT
CTCGACGTAGGCGGACAGCTCGGGCGGGATGGTCGACTAAT
ACGGCGTTAACACCCCGTCACTCGAGTAGTAACACCGGATG
AGCCCCCACTCAAGATGTGTCTTGAACGGGAACTTGGGGGG
GCTGTGGAGGCTGTCGAGCGCTGGGTTTAATTATATACCCT
AATATACCAAAATTCGTCGGCTTAAACAATCTTAGCCGATG
CAGCCGCCCTTGTAGCGCCCCTGCAGTAAATTGTCTCTCTC
TCTTCTGCTGATTGCGTTGTCGAAAAGTCCTCTCAGGTTCA
TGGGATTTTCAGAGATCGATCGGCTAGCTGCAACTTCACTG
CTTTTCTTGATCCTCCAGTGCTATGGCAATCTGATTATAAC
CCTTGCCAACACTCAACTTGCAGGACTTCCAAACATCTCCA
CTATCTATTATAGGCGCTGGCGCCGCCTTACTGTTCGCATT
AACTAATCCTCGTGATGCGCCTCTAGTTACGTATACTAGGT
CCTCCGGTTGTTGTTGTATCCACTAGCACAAAAATGAGGGT
TGTGTTTATATCTGCTGATGCGCGAGCATATGTTGTTTTTA
ATTTTTAGTTGCATAATTTCCGCTGTTGCTGCAAGGAAATT
CCTCAAAACCATCTGGACTTCGAAGCACCACAACTTTTTGA
CTTCGGTCAGAGGTGGCTCTCAGCGGGAAAGTGATCAGCGT
ACTTTCCCGCTGAGAGCCACCTCTGACCGAAGCACTGCCCT
TCTAGTAGTGGTGCCCAGGGCAGTGCTTCGGTCAGAGGTGG
TCAGCCTGTTGGTCAGTCCTCAGCTGGAGGCTCTAGTAGTG
CATATGAAAAAGTCTGGCTACCAGATGACCCACCATGGAAA
TTTATCATCCGCTTCAGGTTCATCAGCTGGTAGTGGCAGTA
TCTTGCTCCAGCCTCATAAACCTCTCTCCTCTTCACTGTAT
TTTGGCTCCCATACTAGGCTCTCGAATTTGGCTTTGAGGTC
TTCTTTCTACACCGGACTCTCGCAAGAATCTAGGAGGAGGG
TCCCGGCTTGATGTCAAAGGCAACCGCACATGGTGGAAGCA
ACTCCAATCCCCGATAACGGCGCCAAAAACTTGTTAGCCAA
TCGGATGTAATACTTAACTACCTAAGTCATGCATTTCAATA
CCGCCAAAAGTGGTGATGCTCGGAAAATTGCCGGAATTTCA
TGTTTGCCCGCACGTTGCTGCGGGAAACAATCAGAATATAA
ACAAAGGGAGCGAAGGGTCTCTGGACTACAAATGATCAAAC
TTCCCTTTTACTGTTCTTAACCAAAAAAAAAAAAAGTAAAA
TAAAGAAAAACAAACTTGAGCAGTAGCTTATTTTTAAACAG
TACAGATTTGTGCTATGTTGCACGGACACGGACACGGCGAC
TTGCGGCTCCAGTCGCTCTGCACGTTCTGATTCTGCTGGGT
CACAATAATATGATTCTTTCCACTCGCAACAACATTATTAG
CCCAATTTCTGACTTTGTCCCGAGAGTTTGCATAAAATGAC
TCTCCATAGTTCTGATTTCTCGGTCAGGACGTGGAGAGCTG
CTCGGTCAGGACGTGGAGAGCTGTAACATCTCGAAATTTTG
GAACGCCTTCGAGCTCGTCGCTGCAAAATGGCTCGAGTCCG
TTTGTTGTCCGGCCGCCTCTCGGCGTCCAACCGGTGGCCAC
CGACACGAAGCTGTGGCCACCGGTTGGACGCCGAGAGGCGG
TTGGGAACAACGACACGAAGCTGTGGCCACCGGTTGGACGC
GGTTTTTCCGATTCCGGCCACGGCGACGTGCATGGCTGGTG
ATGGCTGGTGGTGGTAGCTTCGCCTCAACCTGGAGATCATC
GGTAGTGGAGTGACCACCGTCTGTGGCCACTGTGCTTGGCG
CTCCTTTAAGACTCGCGGCACTGTGACGTGCCTATACTGAG
TTTGCGGAATCCAGTTCAGACTCGAGCAAGAGCAAGGCCTA
CCTCCACCTTCGCCTTCTCGCTGACCCACCACCGGTGATGT
CGAATTTGCCATCGTTTTTGCGGAAATGATGATTCTGTTAT
TAGGGGTGAGGCACATGTCGCTGCAAATAGTATGTTTGTAC
AATTAGGGCACGTAAGAGCACCAATGCATCACATTAGGGTT
TTGCCTCCTCCCGTAAACCTCGTCCAAGCCAGCAAGGGTTC
GCTTCTTTGATGTGTGTTCTCGGATTTAAATTGATCTCTTC
GGTTAGAGCTGAAGCAGGTTCGAGCATTCATGCCCTATTTT
TCAGCTCTAACCTCCACTGTCGAAAGTGTATCGTCTGCTAC
CTCCACTGTCGAAAGTGTATCGTCTGCTACCTCCCTTGAAC
TATGAATGGACAAACCAGCCCCGCTGGTTAATCAAATAAAG
AGGCTCGAGTCGATGCCTCCCAGGCTATAATAGCGTCCCAC
TCCGATCGGTGCCTCCCAGGCTGTAATAACGTCTCACGCTA
CCAAAATTATAATATAAGCTCGGAAAATAAATTAACAAATT
AACCCTGAAAAGCCCCCTTACAGCAGCGGCCGGCGGCCGAC
AGCCCCCTTACAGCAGCGGCCGGCGGCCGACTCCGACGACC
AATTTTAAGCTTAAACATGTCAATCGAACAAAAACACAATA
TGTATCCTTTTAGGGGTTTGCTGCTGGAAGGGAGAGCTTCA
TGGTGGCCGAAAAAGGAGTTCTGGCGAGAAAACCCCCACGA
GTTTCTTCGGGAAGGTGCGGCTGTGTCGTGGGGGTTTTCTC
CCACGACACAGCCGCACCTTCCCGAAGAAACTGCTCCTTCA
CAGAGTTTGTGGACACGTGGCACGGTTAAATTGGAGTTTGT
AAGTTTTTGGAGACCGAGATCATTGTCAGCGGATTGGGCGT
AAATTTCATATTTGCCACTGCCCCAGTCCATCCTACATGGA
TAAAAAATTCTTCACATTTGCAGCAATAAGAACTTAAGCAA
TTTCTACAATGCATTTGTTGCGTTAAAACAGTGTTCTAAAG
TTGTCCTTTAATGCTCGACACTGGCGGAACTATATTGAGAC
CAACTGTTTTTGAATTGTTGCTTCAGTTACTTTATTATTGA
GAACGCGAAGATCCTGAGCACCCAGAAGAAAAAGGGTGGGT
GGCTCTTTTTCACAGCAAGTCTCCTAATTTCACATATTTCG
TACAGGATTCCTTGCACAAGCGGCAGCAAACTTCTCTGGGC
TGTGATGGACTTGGGGCTTGCTAGTCCATCAAAAATTGCAG
CCAATTGAAGATAGAAATGCCAGGTTCTTTGAAAAGCTTGT
ATGTTATGCTGTACTGAATCCTGGAGTAGAGGCTGATGTTT
CAATTGTTGGGTAAGAATACCCTTAGCTCCACCACTGGTAA
CTGATTGACTGATTGTGAACCATTAGCTACACTATAGCTCA
AGTAGCAAATTGGTGAACTTCCAATGGGGCCCATTTCCTAT
GAATTCACTAATATAGCCAGCATTGACAAGGCATGGATAAT
GGTGCGTCAACGCCTTTCTTCCAAGATACCCTCCTCCCCCT
AAGCTCTCAAAGTCGGATTGCGGCCTGCAAACAGGAATTCG
TGGATATTTACTTGTACTAGCAGTAGAAAATGTTGGAATCT
CAGGTATATTACACAGCAGGCTTAAGCAATTGGCATACATA
GCTTTGAGTCAGGTTTACCACAGGAAAATCTTCAACTGAAT
TGTTGGCCAGGTTGTGTGGGCACCAGCAGTTAGAGGATCAC
TTGCCACAAGATTTGGTTGACTGATTGAAAACATTGCCTGG
GTTTGATATAATGATTTTTGCAGCGGTTACATGTCTCCAGA
TTAGTAGCTAGTACTTCTCGCAGGACCAAATTTCCAGTATC
CATACTATCTTGCTAAACCACCAAATGTTCAAATTTACAAT
CACTCCTCATTCCTCAAACACAAGAACACAACATAATAAAA
CCCAAACTCATCTTGTTGCTCGTTGGGTAAATAGTATCGAA
CAAGCTTCTTCGCTCTAAAGCAGTGGTTTCTTCTGGGTATT
TTGAGAAGACTATGGAAGCGCTAGCGTTTCATCTCGCTCGT
GCTTAAGCATTGAGGGCCTGCTGTTCTAAACCCTACAAGCA
CGATTTTAGGCCTGGATTCGCTTAAGCATTGAGGGCCTGCT
CTGCTGTTACAGTCTAGCACCGAGAAGCAAACTACAGCTGT
TAGTAGAATCGATGCTGTAACTGCTGTTACGTCAAACAAAC
CATCGATTCTACTATAACGGCAGCGATTTTAAAAAAATAAT
TACTGTATCACTGTAGCAGGCTACTGCCCTAGACTTGCTAT
ACTCCCAAGAAATCTCTCGTCTGTCCCTAAATCTCTACTGT
TCTTCTGCCGCTCTGATCGTCGCCGTTTCTTGTTATTATTA
ATGATGGTATGTCTGTAAGTCTGCCAGAGAAATCATGAACA
TGAGGTATATGATGATGGAACCGAGAAGATTGTTGGTCACT
TCTTTTTTTATCCGTGCCCTCGGCTTCAAAGTCTTTAAAGT
TGGCGGCTGCTTTGACCCCTCGGGCAGGTAGTGCTTCTAAT
GCTCTTCTTCTCCTCGTGGTCCTCTAGTTCACATCGAGTTG
ATATGGAGATGTTCCTCCGGCCACGAAGATGGTCACACTTC
GAGGAAGCAATCCCCTCTTGCAGCGATATCTAAAGTACATA
GAACGACCTATCCTTGACACCAGCAGTCAAAATCGGTCATT
GATATCCCTTATTTACTTGTCATTTAAATTTAATCAAATAG
GCACGGCTTGCTTGTTCTTGCCCCAACTTTGTTTTATGCGC
CACCGTTTAAATCATTTTTCCAGGAAAAAAAACATGACGTT
AGCTTTTTGTGCAAGATTAACCAAATTATATGGTCTTCGAA
CAAGCAATTATCTCCAAATCCATTAGTAGCTTCTCTGAGTT
ATTTTTTAGTTTGGCTTGACCGCCGGCACCTTTTGTTGCCT
TTTCTTCGTATGCTGCAGATCGGAAACCCTATGAACTTTGA
TCTTATTGTTTTTCACATAACCTATGGCCACTTCTCTCCGT
TATTTATCAAGTGAGTAGGGCTCGAGTAGAAAATTTGGGCG
CTGTCTGCAGGGGATTTGCCCAGGACTAACTCATGGGCAAA
TATGGAGAGTTTTTTTCTAGCGGAAACAGTAAGAACTTTTT
GGAGGGGAACAAGGAGTCCGCTTTAAAAAAAGAAGAAGAGG
TACCCTCTTTAGCTATCTAACGCGGACTCCTTGTCAACTTT
TTACCTTTTGTGTCCATTCACCTGTAAAAACATTAATATGG
AGATAGCCTCGGTGGATACGCGCTAACTTTGGTAATATACA
ACTTTCCACATTGTACTGAGCAGTCAATGCACTAAATTGGC
GTCTTTCTCTGCCCAACTCTCGCCGACGGCGTCACTCCCGA
ACTTTGGTCTATAACCCGTTCGCTTAGTTTTCATTGCGGTA
ATAATGGTCGCCGGCTCATGCACCGGCGTCTCATTTCTGTA
TACTTGAGAGACTCGGTCTCCGGAAAAACACAATCGTTGTT
GCTTTCTCAGATTGCTGCTGCTGGAATTTCATCTTGGCGTA
AGAAAGGGGACGTAATAGCACCTCGTCAGGAATTCCCCAAT
ACACACATATATAATTTGTCCAAGAAAAAACAATTTCGTCC
CATCTGGGTCAGGGTATTAGCGCTAAAAAACTAGTCTTTCT
TATATATGAATGTAGATTTACATCAGCACATGTATATTTTA
TTTCAATTTCATCAGTTTACCCCTTAAACTTTTGAATTTTC
TTTGGTGTCTACCTTGATACCATCAGCAGAAATAACATAGC
TTGGAGGTCCAATATGGATGCAGCACCAGAACATCAGGTAT
CCGGCTCACCTAACGGAGCACGGCGATAAAAAAGGTTGATC
TCCAGTAGTGAGGCATACCACTGTCAGATTATTTCTTGCTC
ACATGAAAGATTTGAGCAGGCTGCATTACTTTCTGGGACTG
GTAAAATGTATCATATTTAACCAAATTACGTTTTCGGACGA
AGAAGACTAAGGAGGAGCCGCTGCATCTGACTGTAGAACAT
TAAAGTAAAGAGCATTAATGCAGGCGTATGACATTTTAGCT
AAAGAAGAGAAAATTAAAGGCAGTGTCTCAAATCTGGGTTC
CATTAAGGATCCAGCCAAACCACCTGCCAAGTAAGTGATGA
AGGACCCTGGGGTAGAGGCGCTGCGTCGTCGGAGCCGTATG
GAAGCAGAGGTAGCTCGTAACGCCAAAAATTTCTTTTCACA
ATCAGACATTGTGTTGGAAGCGGTAGTTGAAGCAGAGGTAG
GATCTGAGGCAGAGAGAGTGCAAGCGGAGTTTAATGAGTTT
ACTGCTGTTTTGGGAGACCACGGACAGCGTCCGAAAGAAGA
GCCAAAGTTCTACTCGACTCCTGAGATTATTGCATTCTGTC
ATACATGATTCGTCGGCAAGCGCCAATTCCGACAGAATGCA
AGCAGTTACGTCTTTTTTTGCTGCCTTTGATGCCCTGTCCG
GAATCATGCTTGTGGTAGTTCGGGTAGCATTTAAAGGCAGC
GTGTACATCAAAAGGAAATGCGGAAGCAAACAATTGTCGTC
AGAGATGAAGAGGGTGATCTCGAGAAGGAGTCTGTACCATC
GTTCACATTCAAACTCTCTGCGGGTCTTCCCCTCATAAAGG
TAGCTGTTGGAAACTGGAAGCCCCAGAAACTAATGTACAGC
TGCTAAATTGCCGCACTTTCCTGCAGTAAAAGCCAGCTGTA
AAGAAGAAGGGAAGACTTTCCCGGAAGCACACCGGACACCG
GGAAGCACACCGGACACCGGCGCCAGTCGCCAATCACCGGA
TCGGAGCTCAGGTTTCGGCTCGCATCGAAGACTGCTGCTAC
GTTTCGGCTCGCATCGAAGACTGCTGCTACCTTCTCACAGA
CCATCACTGACCAAAGGTCTCGGCTCCTCCTCTTCCAAATT
CACCGCCACCACCGCCTGCGCGTCCGCCAAAGCTTCTCCCT
CTTCTTCTTCACCGCCACCACCGCCTGCGCGTCCGCCAAAG
CAATGACGAGGTTGACTGCACGGGTACAAAAGGTATGCATC
TTTGCTGATAGCAAGGAGTTCGAGATTTATTGATTTAGGTC
ATACACGTAGCAGTCTGTTTCGCGCAGAAAATCGTTTATAT
CACACGTTTGTCAGCACCAGCGCCACCACAGTCACCAATCC
GGCACATTAGAGCGGCTAGTCGACTTGCAAATGGTCCAATG
GTCTCATACCCAAGCAAGCTCAATAGCAACTATAACTGCCA
CTCTCTCACTCATCTTTCAGCCAAAAAAAAAATTGAATTTA
AGAAATCTACTGCTACTGAACCGATCGAAAAATTTCCTGCT
GATCGAAAAATTTCCTGCTACTGCACCAATCGTTTACAAAT
AACACTGAGCCCGAACCCCGCTTCACCTCCATCAAGGCGTT
AGGTTTGCCTTCCTTGGATGCGCCATCAATGGCCTCGGCGA
GGATGCGCCATCAATGGCCTCGGCGACTTCGTCTCCCTCAC
AGGAGGCCGGAAAGGGAAGTCTGTTCCACGCAAAACACATT
TTTATAATTTTCTATGAACTCTGCATTAGACAACAATAAAA
TCCAAGATCAAAGTTGGTTCCTGTAGTTCATCGAGCACAAG
ATCATCAATACAGTCATCGACTGCCTTATCGAGACCGTGTC
TTAGCTGACGAAAAGTATTTCGTCGCCATAGTACTTGAGAA
GTCAAGGAAGAGTGTTTAACCACTACTAGAAAAAAGTTCTT
TTTAAAACAATAACCATGGACTGAGAATGAAACCTTAGACC
CACTTGGACTAGCATTAGAGCGAGAAATTTTGAAAAACAAC
TAGGTGACGAATGAAGTTTTCGACGCCTAACTGCATACCTA
GCGACGAAACTTTTTCGTCGCATAAGTAACCACTTTCATCG
TTTTGTGTGTTGTAGAGTAGCTCTGACGACGAAACTGATAA
AATTCGGCGGCAGCATTTTGCGCTCAAAATTTGGCCTAAAA
AATAAAAGCCAAACACATACCGCAGAGAGTAGTTCCCGCGT
AAGCGACAAACAGTTTTCGTCGCCTAAATGCCCATTTTCGT
TCAGACGGCTATGACCCTATCCCTTGAAAAGACCCAAAAAA
CCCCCCCCCCCCCCCCCCACCGCAGCCTCCCTCCCTCTAGA
TTTTTGCGCACCCCCCCCCCCCCCCCCCCCCCACCGCAGCC
GTTTACCGTCGCTTCGCCGTCGCAAATTTAGGATCAATGGC
CTAAATTTGCGACGGCGAAGCGACGGTAAACATACCGTCGC
CGAAGCGACGGTAAACATACCGTCGCTAAATAAAAACCAGT
GCTAAATAAAAACCAGTTTGCGACGGCAACATCTTGCCGTG
AATTCGCGACAGCAAACTAGCGCCGTCGCATATGTTTTTAT
TAAAATTGGTTTTTTTGCCACGGCACTCACCTGTCGTCGCC
CAGTGAAAGAACACAGGCGACGACGAAAGCAACCGTAGCAG
CTTTCACTGTTAATGGAAGGCGCCAATTATCCCGCTTTCCA
GAATGAAAATTGGGGTTGGTCGTGAGAAACACAAATCATCG
CTCCCGATGACCACAACCACCGTCGACAAGCTCTCCTTCCA
TCATCGGGAGGAGAGGTTTTCGGTTTTCATCTGACCGGTGG
GGTTTTCGGTTTTCATCTGACCGGTGGCGGTACAAGACTGT
AGACTGTATTGAATTGGCGGCGGCGGGTTTGCACTGGTGGC
AATTGGCGGCGGCGGGTTTGCACTGGTGGCGGGTTTGCGCT
CGGCGGGTTTGCACTGGTGGCGGGTTTGCGCTGGCAGTGGC
TTGACCGAAGAAGCCACTGCCAGCGCAAACCCGCCACCAGT
AGAGATTCGACACGACTTGACCGAAGAAGCCACTGCCAGCG
GTCGACCTCTAGAGATTCGACACGACTTGACCGAAGAAGCC
GTCGAATCTCTAGAGGTCGACGGCGGCGGCTTCTTCGGTCA
GTCGACGGCGGCGGCTTCTTCGGTCAACCCTAATCGCCCAT
GCATGGAAGAGATGCGCGAGCTCGAGCAGGGAAGAGAGTAC
CACAAAACCACAAAACGCATCGAAAAAATCAGTGAAGAGAT
GGCTTGCGCTTCAGACCCCTCTGGAACCTATCAAAAAATCC
CAGTAAAACTCACCGCTTTGCGAAGCTTCTTGATCATTAAA
TTCACCATAACCAATCAAACCAATAACAGTAAAACTCACCG
ATTGAGCAATATATATGTACCGACGATATAGGAAACTTTTG
GGGTATAAATATAATACAGTCAATCAATGACAACTCCAAAA
TAGGTCACATGAAGCCGAGGCCCCGTTTTCATAGTTTCACT
AGTCAGTAAATTAAGTGGTCCACTAACAATCTCCCAGACCT
AACAACTAGTATGAGAAGGTCTGGGAGATTGTTAGTGGACC
AAAATCATATCACTAGTTCTCAAGAACAATATATCACCAGT
TCGACATTAATAATCAAACTCAGCAGCAAATCTCATTAAAT
AAATTCAACAGTTCCTCTCCCTGTAAGCCTACAACTCTAAC
GGTTGTTATAGATAGTTATTCAGCACCATTAACAGCGGGTA
TTATTCAGCACCATTAACAGCGGGTAATTTCGCAAAACTGG
CAACTACCTAACCAGTTTTGCGAAATTACCCGCTGTTAATG
GTGCTTATCAGTGCTTTACACCTCTAAATTTTCATCCTCAC
AGTCTACCTCAACCTCAAACCAATAGTAACTAACATTACAA
CACTCCACACTCCCCTGCCGCAGTAAAAAAAAATACAGTAA
TGTTATTCCATGTGTTGCATCAGTTCTTGTTCTTATGGACT
CTCACCTCCACGCTCATACGCTGGAACTTTCCAAATCTGAC
TTGTTATGTCATCTATCTGACTGCGAACAACCTTTAACTAA
CCCCTTCCCACTTATCAAGGCTTCAAAAAATCCACTCGCAG
AAGTGGGAAGGGGGGTCGTGCTGCAATTCCACAGCACACAA
CATGTATTTGAATAATCAAGCTGCAATAGGAGGGGAACATA
TGTAAGTTCACATGTGTTAGCGTTAGTCTACAACATCTTTC
TGAAAGGTGAAAACAAAAACCTATTGCATGCTCAAGCATTG
AGCCTTATGGCCACTTGTTGCATCAGCTGGTACCTATTGCA
ATCAAAATGGGTAGTGGCCTCAGGATCTCCCTCTCATATGG
AACAGTTGTGGTAACAATTTCTGCAGTTGGCGACGGCAGAG
TTGCGACGGGACTCTGCCGTCGCCAACTGCAGAAATTGTTA
GCAGTTGGCGACGGCAGAGTCCCGTCGCAAATGGTTTTGGT
CCAATATTGGCGACGGCAATCGCCGTCACTGTGATATTTTA
CGTCACAACCATGTTTGCGACGGCAAATAGCGACTGTAAAG
GCCGTTGCTTTTGGCGACGGCAGTGAGCCGTCACAACCATG
GCCAAAAGCAACGGCCACACCCTCAACGGCGACGGGAAAAA
GGCGACGGGAAAAATGCCGTCGCCACGCCGTCGCCGTTGGT
TCCAATATTCCTTGCAGCCCCTGGATTGGCTAAAGCAGGCA
CCAGTGATCAGCAGCTTTATCCACTAAATGCAAGGCTGCTA
ATCCACTAAATGCAAGGCTGCTATAGCTACCTTCTTCTCGT
AATGATGAAAAGAGAATCGTCGTCGAATGAATCATCAGCAT
ATAATATCTCATTCCGGTTTCGCCAAATACTCCCAAGGAGG
TTGTGGTATGGTCGGGCACACCATTGATCGTTGCAAACACC
TAAGCCAGGACTACTGGCATCCGCAACATCTTATGGAGATA
GATCGAGAGTAGATATCGATCGAGAGCTAGAAAAATAATCG
GGCAAACAATGTTCAACCAACCGGGGACGATCTCAATGATG
TCTACTATTTTCTTCTCCTTCGAATTCATTTTTTCGGCTTT
AAATCATGAACAATGTGATTCGCAAGATAAGACTATTCATC
ACAACTTAGCCGACGGCCGCCGGAAAATTCTGACGGTTTGG
CTTAATAAAAGGATCATTTGCAATGGCAGTTGCTTTCTTTG
AAGGTCTTCACCTCCTTTTGCGCTCTTACCAACACAAAACA
CATTGTCTCCGGAACCTTTCCTGCAACACTTGGAATGTCAA
CGATAAATTCCGCCTATTTCCCCGACAAAAAACAATAACAT
AGACCTCCCAGTTCCAAGTACGGAGAGATTTTCTTAAGGTA
TCCGGAGCACGTTAGGAACTCTGAAGATGCATTTCTTGCAT
CGTTAGGAACTCTGAAGATGCATTTCTTGCATTTCTCATTG
AGACAAGTCTATGTTGTAACCAAAAAAGAAAAAGAAAAAAG
AAGGACCATAGAAGAGAGAGCGCTTAAAGCAGCTGGTAAAG
ATTGCTAGGAGAAACAAAACCCCATGCTACTTTGCTTTTAC
TTATGCTATCACTTTTGACACCTTTGAATTTGATGCCGGCC
AAATACATGAAATGCTACTGCGACGGCTCTCTCAAAGGCCG
AGAGAAATTTTGATAAATAACCACTTTTAGATGTTGTAATT
GATCCAAGGTTGTTTTTTGGCAGTGAGAATTGATAAATTAC
ACGAGCCAACCATTGAAATCCTCGCTCCCCATAAACGTTTT
ACTGAAACGTAGTTGCGATTCGAGAAATTTTGATAAATAAC
CTTTAAGTAAGGTTCCTCCTCTGAAATTTTGCTTTTTTTGT
TTCATCTACTGCTATGAGCTCTGGAATACCAATTTAGTTCG
GTGGAAAGTAAGGGCAAATGCGGAATTAACCAGCCCAAAAC
AGTATGACAACCCGTTTAACCAACAAACAGAAACCCAATTA
GCATTGGATTTTATCGACGACGGCTTTGGTTTGCTGGAGAG
ACTACACTAAAAGCCTACCTCGAGAAAGCATTCTTTTTCTG
ATACACGTGGGTACCCTACCCGCTGAGGATTATTGTCATCC
AATTACTCCCCACAAACCAACGAGAAGTACTCGAAACAATT
TCAAAGTTCCTGAGGTGTTGCGGAAGCAAAAGTCAGACGCA
GGAACTCAGGTAAAATCATGCATGTGCATTTCATGGTTTTT
TAAAGAAGGTGTAACCAACCCAGAAGAACATCAAATGCATA
CGAGAAGACAGTCGGCGTCTCCGGTGGGATTTCTCTTGATC
ATGGTGGCTGGAGGAAGGAGCTCCGGCGAGAAGACAGTCGG
ATTTGGGAAGCATTTGACGTCGCCAGAATACGACTCCCGGC
TCCGCCTCAACCCTGTTGGTCCTCACCTGCAGGTCTAACCT
GCCGGACGCGTTGCCATGCGCTGCCACAGGCGGCGGCAAGT
TAATGACATCAAGATTTACACTCGATCAAGAGTAGTCAATA
GACGAACCCTCGTCCGACGACGGCGAAGAGGCACACCGCTA
CTAAACAAGGAAGGTGTGCCCTCTACTTCTCTCAAGGACGG
TAATTCAAGTCGGGAATTTTCGCTCTCAAACTTCTTCATTT
CATTTGATTTCTTCTGGATCCACTAGCAGGTTGTTATCTCC
ATAGTCCAGAGTTTAGCCGACGAAAAAAATGTCGTCGGTTA
GAATACCTTAAATTCTTCGTCGGCTAAAGTTTGGGAAGATA
CGTCGGCTATAAGTCCATTTCAGTAAAAAAAAAAAACCCCC
GATACATGCCATCCAGCAAGCTCAGCAGCAGCAGATGTTCC
CAGCAGCAGGACCACGTCCACGACCACCAGGACAACTCAGC
GACTGCCTTTCGTTGAAATCCTGGAGTGGTCTTCAGGACTC
CTGCGTGTCCGGCCATGTCTCCCTCGCTATAGCACTCATCA
CCTCGCTATAGCACTCATCACCTCGTCACTAGCCTCCCTCA
TTTTTTCCTATCCATATAGGCGAAGGTGAGGGAGGCTAGTG
AACCGGTACGTTTATACGTACGAGAAGGCATATCCTGACTC
GGTTGACTTCTGGATGTTCCCTGGCTGCCTCGTCCATGAAG
TTTTCTTTGAAGGCCATTTCCCGAGCGAACTCTCAGAACCG
GAATTCCAGTACAGGGAGTACGAGTGGCGTTGGCTTCTGAC
TTTTAATATTTTTGTTGTATCTGTAGGTACAAGGAGTGGAA
GTTGTGCATGGGGGAAGGTACGTTGGGAAGTTAATGAAAAA
CCCCATGCACAACGTCGGCCCAGCTGTCCTTCAGGTGCTCG
TGCAGGTGTGGTTTGAGGTTCCCGAGCACCTGAAGGACAGC
CGCGAGGTTAAGGACATGGTCCACAACGCGATGTCGGTGAG
TTGTGGACCATGTCCTTAACCTCGCGGGACCTCGCCCCAGT
GTGGGTACCGTGGGGAGGATCGTCATCAATACTGACGGGGA
CAGTGGATAAATCGGAGTCCCTGAGCTATCGACTACAGGTA
GCTATCGACTACAGGTAAGGCCGGTATCATCTGAGGATGGA
CGCCTCGTCTGTTCCATCCTCAGATGATACCGGCCTTACCT
TACAAATGCCGCCGCCTCGTCTGTTCCATCCTCAGATGATA
GGATGGAACAGACGAGGCGGCGGCATTTGTACCCCAGATGA
TACCCCAGATGACCCACTATCCGAAGTAGGACCCGGAGTGG
TCCCTCGTTCCTCGAGGCAGCTGTGGCTTCAGACCCAGGCG
CTGCCTCGAGGAACGAGGGACGGCCGCCTGCCTCGATGAAA
CGAGGGACGGCCGCCTGCCTCGATGAAAGGGGCACCTCCGG
AGCAACCCCAAACGACGTTTCAGGGCCAGATGACAGCCAGA
AATATTAATTTGAATCAAGGCTGAGGCAACATTGAAAAAGT
CCGACGAATTGATGTATAGCCAACGAAATTCGTAGCTTTAG
GACGAATTTATAAAGTTTAGCCGACGAATTTCAAAGTTTTA
GTTTGACTTACGAGATTGACCGTTCGGATCGAGCCCCTATT
GATTTGTTTGTAGTGTGATTCGGGATTCAGGTTTGGTTTTG
GTGCTAAGAAAGATGTGTGGCTTTGGCACCGCAGGTTGGGT
GTTACAGCTTCTTAAGATAACCGAAGTTTAGATGACCCAAC
ACTTCGGTTATCTTAAGAAGCTGTAACCGCAATTATTTTCG
GAAAATCTGAATAGTCGACACCCGAAAATAATTGCGGTTAC
TTCACTCTGACGTGTGGGGTCCTGCAGAAATTCTTTCTCTC
ATAGAGACACCCAAGTCGTACGGGTATAATCATCAATAAAC
GCCATTGTCAGACTGGAAAACTCGAACATCCTGTTGATACT
TGTAGAATATTGGGGAGAAGCTGTGACATCTGCTGCCTATC
GGTACGATTAATGAGATAGGCAGCAGATGTCACAGCTTCTC
AAGGGATACATGCATAGTGTCTGTAAGAGGATCATAACATC
GACAAAAACAGTGGGCCTCGCGTCGAAGTGGCTGAGGGCTT
TTGGCTTATGGCTCGGCTCACTCGGCTCACATTCTATTGCA
GAGCCATAAGCCAAACGGAGCGGAAGCTAAGCCACAATTTC
CAGCTTGGGTCACGTGTCTGCGTTGATCCAGTTTTGGGGAG
TACAACTTCACTCCCCAAAACTGGATCAACGCAGACACGTG
GCAGATAGGGTCACGTGTCGCGCATGGATCGGCTGATGCAA
TGGTTCTTGTCGGTTTGCATCAGCCGATCCATGCGCGACAC
CGAAGAGCAAGTGGTCGAATCAGTTGAAAATTGTGGTTCTT
GACATTTGCAGCAGATTCTTCGGTTGATGGTGTAGAAAAGG
TACCTGAGAAGGGACATTTGCAGCAGATTCTTCGGTTGATG
TCCTAGTACTGTACAGGATGCAATGGCGGATCCTAAGTGGA
ATACCTGTCAATGCTCCCATCGGCTTTAAGTTTAACTGTAA
CCCATAACGCTGGGTGTACCCTTTGGCAACTAATCTGGCTT
TGATTATGAAGAAACGTTTGCGCCTGTAGCAAAGATCAACA
AGGCCAATCTTTAGTTGCCGCAAGTGAAATCAAGATTCGAA
CATCTCCTTTGGGTCGTCTCCTGTAACAATCATATCATCAA
GCAGTCAAGCATTCCGGTCTCAGCTAACAAGTCAAGTACAT
CTCCAACAAATGTAAAATACCCAGATGTAGATCGTCTGTCA
ACGCCAAATTACAAGGTTTCCTCCAACAAATGTAAAATACC
GAGGAAACCTTGTAATTTGGCGTAGTGAGAAACAAAAAGTC
TGGGTTTCAAACTCAAGAAACCCATGGACTTGCATTGTGAC
TCACGCATTTTTAAGTTACACAAGTCTCAATAGTCTGACTC
GGACAGTACTTGCTAGTTGACTCGACTAATTTTGATATATA
GACTTTGGTCTCATTTGGTTCGCGAAAATGAATCATTCGTC
GTTCTTTGCGGGCGGTGCCGCTAGTACAATAGTCTTCAATT
ATTGTACTAGCGGCACCGCCCGCAAAGAACTTGGTGGTGAA
GAATGGACATATGAGGAATTCGGAACTCCCAGTCATCCAAC
AGTTTCAATTCCTGGATCCGCCCCTGACAAGGTTCATCCTC
CCTTGTGTGGGTTTACATAACCCATGTCAGCATATTTAACA
TGGAGAGCATATTCTGTGGTCTAGAACTATTTGCATTGGGT
CCTCGTAATCAATCGCAGGGCGTTGAGAAAATCCTTGCGCC
GGGCGTTGAGAAAATCCTTGCGCCACTAAACGAGACTTATA
AGAGACGAAGTTGGGGGACGCTCCAACATTTAAACCCACTC
TGCCCATCCTTTGTTGAGGACCCGATTTTGTACGTTGTGGC
ATGTAGCATGGAAGAGAGACCGTTGATCAATCGATGGAAGA
AGAACTATTCGTGCTGATAACGTGTTGTAAAACAAAAGTAA
AGTTCCTACTACATGCCTTGCGCTTCCGGATAACTGTGATA
GCGGAATAGAATTGCCAGGTCTCGAATTAAATTGAATTGAT
AAATGAAGTATTGTTGCACGCCTCTACTAAAAATTCCCGAA
ATATTGGAAAAAGTGTTGATCGGATGCCGGACCATAGACTT
TATAAGCTGCCAAGTGAGAGCTCTAGTATTCACTTTATGTG
AATTTGCAGCCAAAAGAGGGCGCCTACAACAAGAAACTTTT
TTTTTGAAGAAGTGTCGGTGCGGCTCCCCTTAAGTTTTTTA
CACCCCGGTCCCGACGTCGGCGGGTTTAAATACCGGACGCC
ACTCGTTCACGCCTTGGGATCGGCGTCCGGTATTTAAACCC
AAAACATTATCTTCTAGGCTCGTCAGCTACCCTTTCCCGGC
AGATGGCTCTTTTGAGGAGGCTCGGTTTACGATCGACGTTT
ACGAAAGTTTGACAAGATTTCGAAAAATCGTTAAAAATGGC
GTTAAAAATGGCTGGCGACTCCGAAAAATTCACCGAAAAAT
CCAGACAAAAAATGTCTGGGCTACAGCACATAGACCATCGT
GTACGATCGACGACCCTACTCGCGATACGTCAACAACCCCC
GCTGTGATTCGTTCAGCCTTCTAGTCCTTCTTACCAATCAG
CACAGCTTTTCTTGTTAGAGCTTCAGCAAGATGGTTTAGCT
AACTGTTCACAACTAGCTGTCTTAAGCAACACCAAAATGCA
TACAACTTTACTGAGGGTTGCTAGAGTCTCTACTCTCTAGG
GTTGGGTTGGAAATCCTTCGCTGTAGTAAGCTTCGTTATGA
TTTGTGGTATTAAGATGCCGCGGATTGCTCGAGTTGGGTGA
CACTTCATTTGGCAATTTCCCAGGTGTTATGTTGAGTCATC
CGTCAACTGTAGCCTCGACGCAGGAAAAAACATCCAAATCA
AACATCAATAATATACATAACCTCGCTTTCGGTTCACCCCA
AAGATGCCAAGCTATCAATACACTAGCAGTTACTAGACTTT
CCCAATCTTTCATGGAAAGCCTCGTGTTGCCCATTTTCAAG
CTAAGAGACCAGAGGAATTCCACGTTTATCAATATTACCAT
TCTTCTACCGGAGAACTAACCGCTAAACAAGCCTTTCTCTT
GAAGAGGGTATTAGAGGTTTCGGCGCTGTTTTTCTCGATTA
CCGCAAGCTGATCAGAAGTGCACGAACGGGAAGCTTGGAGA
TGTTTTATTTGAGTCCCAAGCGGCCGCTAGTTCACTGAGAG
CCCATCAAGAGTCAGATTCGCGCGCAGATTGACCTTATGGT
TTTCATGTTTGCTTTGAGTGCACGCTTAGTATACATGTTAG
TAGTCAACTAATTAGGTTTTCGACTGCTGGTCGCTAGGATC
CATATATGATGACGATCATGCAGGAAGTGGTTGCAAAGGTC
ACACCACTCATGCAGCAACGCTAGTGAAAAAGAGCAAACGA
ATGTATTGTGTATGTGCGCGCAGGAAGACACATCCATGGTA
AGACACAATATAATGAGCTCCTTGCGCTGCATCTTAGCTCG
CTTAGCTCGTACAAGTGCTTCGACTGCACCAGCTTGAACCT
GCAGAGAGGGGAGTGGGCGTCGGAGTCGAATTTCATGTTTA
TGTTGCAGGCCTAGTAGAGTCGGCACTACTGCTCCTCCCAT
CAGGAACAAGTTGCCCTCAACCGGAAGATCATTTCGAAGTC
GAGATGGACAGAAGAAGAAGCAGGAACAAGTTGCCCTCAAC
AAATTATTTAAATTTATACACCAATGGTAAAAATAGTTGAT
GTAGAAATATGACCGAAAAGCGAGTCAAATAAGGAACTTCA
CCATGATGTAGATGATTGGTCCCGACTTCGATCTATCTATT
CTATGTAAATGTTCCAATCACCCAGAATGGTACAACAAATT
AATAAATAATTAAAAACTCGCTGTGATAGTGGGCACAGTGT
TCTCTGCCTTATAGCTGGGACGCTGGGTACATTGTTCTTGT
ATTTCTTTTTTTCAAACCATCGAAATTTCCATGATCATCGA
TCCTGGGGCAAAGGAATGCACTCGATTATACAGTGGCGGCG
AAGCAGTGGTAAATCAAGTGCCCAAAGAGATTGCAGAGGGA
TGCGTTGTTTGAGTGAGTAGCGCTTTTTCCATCACTTTTCC
GTTTCAATCAAGCAGTGAAGCAGGAAGAATGGCGCTCGACA
AAGCAACCACAACAACATAACCCTTGAATCTGCTCCTACAA
AGGCACACATAGAGAATATCCTAGAACACATCTTTTTTTTG
CTACACTTTATTCTTCATCACGTTATCATGCACTTTGTTCT
ATCATGCACTTTGTTCTAACCCTAGAGCCAATAGCCCACCA
TCTAACCCTAGAGCCAATAGCCCACCATTTTTTTTCCAAAC
AATAGCCCACCATTTTTTTTCCAAACCCTAAAAACCAAAAC
CCAAACCCTAAAAACCAAAACCCTAAAATTGGGCAGCCTTG
ATCGGGAAAAACAAGGCTGCCCAATTTTAGGGTTTTGGTTT
AGGGCAGTCGGAATTTTGGTCAGAAATCGGGAAAAACAAGG
CCCGATTTCTGACCAAAATTCCGACTGCCCTCCGCCGGAAT
CTCCGCCGGAATTTTATATCCCCAGAAATCTCTTTCCGTCA
CGGCAGCGTTGGATCCGTGACGGAAAGAGATTTCTGGGGAT
CTGAGAACCGGCCGGAAAGTCTCCGAACCGGCCGCCGGAAA
GAACCGGCCGCCGGAAAATTCCAGACCACCGCCGCTACCGA
GGTGAACCGGTGGTCGGTAGCGGCGGTGGTCTGGAATTTTC
CGGTTCACCACCTTCCCTTGCTCCGATCAACCTGAAATTTT
AGCTCTGGATGGGGAAGCTTCTGTCAAAATTTCAGGTTGAT
TTGACAGAAGCTTCCCCATCCAGAGCTGCTCCTCCTGTCAA
TTCCCCATCCAGAGCTGCTCCTCCTGTCAAATTTTCAGCCC
TGCTCCTCCTGTCAAATTTTCAGCCCCAAATTCGAAGTATA
AAATTCGAAGTATAAGTAGGCGAAACGTTATTTCTCCTCAC
CGAAACGTTATTTCTCCTCACGGCAGCCTTTAGAAAGGTAT
GTTTAAGGTTTCAAAACATACCTTTCTAAAGGCTGCCGTGA
CTCTTCCAAGTTCAATAACTCAGGGAGGATAAAATCATTTC
GGATTTTGTGTGTGCAGGTACCAAAAATCCCGGAATTTTAT
TTGACCCGCGAATAAAATTCCGGGATTTTTGGTACCTGCAC
GTCAAGAGTATGTTGGATCACTCTTGTTTCTTTGTCCGGGT
ATCACTCTTGTTTCTTTGTCCGGGTTGTGTTTGATCAACCC
TCCGGGTTGTGTTTGATCAACCCCGACCTTTCACCGGATTG
CGGATTGATCAAACACAATCCGGTGAAAGGTCGGGGTTGAT
CGAATTGATCAAACACAATTCTGAAAAAGGCCTCGGATTGA
CGGATTGATCATACACAATCCGGAAAAAGCCGCGAATTGAT
GATAGAGGTCACAAACGATGCTTTTAAATGGTTTGTCCTTC
GTTTGTGACCTCTATCGAGTCTCATAACAGCTTGGTTTTGT
TAACAGCTTGGTTTTGTATGCAAGAGCAATGTAACATTCTG
GAGCAATGTAACATTCTGCTCCTTTGAGTTTTGACGTACTA
TCCGCCTTAGGCATCTAGTACGTCAAAACTCAAAGGAGCAG
AGATACCAAGCGAAGATCCGCCTTAGGCATCTAGTACGTCA
AGATGCCTAAGGCGGATCTTCGCTTGGTATCTGTGGAACCT
GGCGGATCTTCGCTTGGTATCTGTGGAACCTTTCATTGGAA
ACATGTGGTTTAATCCTTTCCAATGAAAGGTTCCACAGATA
ATTAAACCACATGTTTTGACCCCCAGGCTAACAAGCCTAGA
CAGGCTAACAAGCCTAGATGCCGAGATTTCACATCTCATGC
GCACAGGTTGCCATTGAAGGCTTTTGTCGATGTGGCGCTTC
CAAAAGCCTTCAATGGCAACCTGTGCAAAAAGTAATGACCA
TGCTCCATGAGTGCATTCCACAGTACTTTGTGGTCATTACT
ACAAAGTACTGTGGAATGCACTCATGGAGCATTTCTCGAAA
GTAGAGTTATATGAACGTTTCGAGAAATGCTCCATGAGTGC
TTCTCGAAACGTTCATATAACTCTACTTGTTGAGTTATTAG
GTCAAGTGGATTGCTTACCACCTTAATTGACTACATATTGT
TCCCCACATTAGAGGATAATCCCAAATAAGTTTATCACATT
GGTGTTGCCGGCTCTAATAGCGACACTCCCGGTCTAGACAC
TATTTTGTCAAAACTACTCACGTCAGCTCATGACATTAATG
AGCTCATGACATTAATGCAACCGTTGTGGATCTTCGGATCA
CTTTAAGTTGTGAATGCATACAAAAAAGTATGGAAAATCAA
AATCAATATGAGGACAAGAACGTCATCCTCATGATCGCGAA
TTAGTACATATAACTTGGAACGAAAATCAATGTCTAGCCGA
TATGTACTAAGGCGTTGTATCGACGTCCTTTGTCTATTTCA
CACATTAGCAATAATGAATGCCTTGAGAATTTTTTCGAAGT
ATCAAGATGTACACTTACATCGTCCTTAGAAACATGGCATA
TAGAAACATGGCATATTGTGCCGATTTTGGTCCCTTCCTTT
AGAAGACTTAACCGGAAACACGTGGGCGATCCTCCTTGAGG
CACACTGAGCTTGGATGAGCCTAGTTTAACAATTGATGATG
AAACTAGGCTCATCCAAGCTCAGTGTGATGTCTTAGAATTG
ATCCAAGCTCAGTGTGATGTCTTAGAATTGTCCGAAATTAA
GTGTGATGTCTTAGAATTGTCCGAAATTAAGGAGATAGTGG
GGTCGGTAGTGCGATGCACACTTAAAACCACTATCTCCTTA
TCCGTGGAGGGTCGGTAGTGCGATGCACACTTAAAACCACT
GTTTAATAGCGTCGGCGGATCCAAAATCAAAAGCTTTCGGT
TTTGATTTTGGATCCGCCGACGCTATTAAACCAATTGCCGT
GCTATTAAACCAATTGCCGTCTTGCAAAAGACGTTGAAGAC
AATTGCCGTCTTGCAAAAGACGTTGAAGACTTATCAAAGCT
ACGTTGAAGACTTATCAAAGCTGGAAAATTATCATCATGAT
TAAACTCCATAACTAGTTAGCAAAAGCTCCCTGACATGAAC
CTAACTAGTTATGGAGTTTACGACCTTAGAACGACCGAAAG
CTGCAAGCTTCACAACTTCGCACATGCCAAATCTGCGAAAA
TGGATGAACCGTGAAAAGTTCTGAAAACTAGACTCATAGAG
TTTTAACGAAGAAGTTATGGCTGTTTTAGTGCGCAAAGGTC
GCTACGAAAAGCTGCAATCCCGAGAGTGCATAAAAATTTCC
TTCAATCCTTCTAAATGGTTCAAGTAGAACTATTTACTCGC
TTCAAGTAGAACTATTTACTCGCCTATCTACTCCTTGTAGT
TTTAAAGCTCAACATGATTCCTTAGAATGTTGTGGATAGTT
ATGAATTTCTCCAAGATGCGCTTCAGTTCGCATTCATGAGG
AAGCGCATCTTGGAGAAATTCATGAGTCAATCTAGTGAACT
ATGGATGTCCATGAGAATTTCTCAAAATTTGGACAATTATA
CCGCTCAAAACGAAGACATTCGAGATCTAGCATCACCATGA
CGGGTGATGTCAATGTCCCCCGGGTCACCACCATGCTTCAT
CCGAACACGACTCCAACTTCCTGGAGATCGTCCGGTCAATT
CAATTGCTTGAGGAATTGACCGGACGATCTCCAGGAAGTTG
TTATTTAGCTAAAGAATAGGCTTTCAAAACAAGCAATGAGC
TAAGGAGTGAGACCGTCCTACGCTAAATAACACAAAAGTGA
CATAAAGCATAAAAGGTGTCCGCAAGTTGGTTGTATCTATC
CATTCTTTAAAGAAGTTCATCGGGATGTAAGTTGAAGTGTC
GCCTCGGTGAGACCGTATTGCGTGTGAACATGGGGTACAGG
ATACGGTCTCACCGAGGCTACGACCAAGCAACTTTAGCTTG
ACTGTGTACCAGGATTGACACGAAATTGCAATCCTTGAGCT
GAAATTGCAATCCTTGAGCTCGGCAGGATTGAAACGGATCT
GAGCTCAAGGATTGGAGATCCGTTTCAATCCTGCCGAGCTC
TTTAGGTTGGATATGAACCTCCACCTATAATTCGCATATGT
ATGAACCTCCACCTATAATTCGCATATGTAGGAACCTTGTC
TTGATGAGACAATATTCCCGCCGTTAGGGGGAGAAAAGAAC
AGCTCGCTTTCTTTCTAGTGCAAGACAATATCGAACCTAAG
TATCTCATCGTAGTTGATCCCAGTGCGTGTTAGTGAAAGAC
ACAAGATCCTTGAGTGTCAGCAGCAACAACAATGATTGAAC
GCGAAGGCAACGATTGAGAGCGAAAACTCTTCAGTCACGGC
AGGTTCTGGACTCTGAAAGTCTGGAGCAGTACAAAACTAAA
TGTTTAACATGGTATCAGAGCGGGTCCCTCTCCAATTACTT
AAAAGTAAACAGCCCCTACGCGCACGTCTTATCATAAGATC
GTTGCAATGGCATACCTACACACGAGTTACTGTGGGATACA
TTGAGCTTTGAAACTGAGGACGTAGCCTCCTCACTTCTGCC
AAATTCAAATGAGGATCTCACCCAGACATAGTTCTTATGGA
ACCCATGACCCATGTTTAGGCTCCAGCTGTGGTTTGCTGTG
AGTTGTTTTTTTCATGAACACTTCCGGGGTTGCTGCACTAC
TCTTGAGGGGCAAAACCTTTCCACTAAATTGAAGTAACTTC
TTTTTTTTTTTTTGGTTATCCGTATCAGCTTTAGTTTGATC
TGAGAAATTTTAAATACACACCCCTAATATCTTAATACACA
CAACTTCAAGAGGGATCAGGCGGCTTTTGCACATCATGATT
ATTAAGCACAATACCAACTACAAGAGCATTATCCTTATGAA
TGAAGCAGCTTCGGTTTACTCGCCACTTCAAAGTGAGGATC
AACCGGAGATATTTGAGGATCGCCCTGCAAAGCTTGGTAGA
GACTTTTTAATTCTTGCTTTCTGAAAACACTTGTTCATGAT
CTCAATCAGTCAGATCATTACGCGGAAACATTTATCATCAA
CGGGAATGGAAATGGTGAATCAGCAGCAGTGGGAACATTAT
TTAACTCTACTAAAGAGCTTCGGTCAAAGAATAGCTGCCGT
ACACTCCTTCCTCAAATTTACAGCAAAGTCTTCATTCTCCA
AAGTCAAAACATGGTGGACACCCGTCCAAACACTGGACTTG
GCCACTTAATAAATAAAATGCAGTAAAAAGTCAAAACATGG
CATAATTTTCCAATTACAAGCAGTGGCGTAGCCAGAAATAT
TCGCCAGACCCAAGGTGTATCAGCAGCAGATGACTTCCCCC
GCAACATGAACAGTTCTCCACCGAGTTCCCGGCTTGTACAT
ATCTACCCCAATGTTCATACCCCAGAGTCCTGAAGTAATGG
TATGTGTGAAACCTGTTGATCCCGTCGGAACGTGGTTGCCA
TTTAGATTCTTTACAAAGACCCTTTGCTTTTCCACAGGCTA
CTGACATCAATAAACCGTAACCCTTAGTAACAAAATCTAGT
AAACAAAATCTAGTAATCGACCAAAACATTGAACTTCTCAG
AAAAGATTAGGATTTGGATGCAGTAACTATGTTCTGGGCAA
AGCAATCCACATATATTGTACCCGAATTTTCAAAAGGATGG
GCGTTGCCTCTCTGGGGAAGCACTAGCAGAATGGCGGTCAT
ATGTTATCTCGTTACATTTGCACTAGCAATCAATCAGAAAT
TGCGCTTGGAAGGGAGGTTACGCGCACGAATGAACTGCAGC
ACCCCCTGCCTTGCGCCACCCCGACAACGAGTGCACCAGGC
GAGCACCCGAGTCTCCTCCGCAGGCCCAACCGCTCCGCACG
GCCTCCTTCGACGGCGAGCACCCGAGTCTCCTCCGCAGGCC
CTCTTCATGGCAGCCCCTTGCGCTCAGACGTAGTATCCAAG
AGATATTTATTGGTGTATGTCGCAAAAAACAATACAATCGC
CCAAAACCCCAGATCTGACCCAAATCGGAAAAGCATTCAAC
ACTCCACCAAGTGCTACCAACACGAGTAGCACCAAAGTTTG
ATCTTTAAGGCCTCAATTACCGCAAACACCTCTGCATCAAT
AGTTGAGGTCATTGTTGGTTCGTCAAAAGGTTTGATTTTGT
ACCGCAACTTTGCCAACCAGCCGAACAGAAGAGAAATGCCA
CAAGATATACGGTTTCTTTCCATTGACAAAAAAACAAATAA
CGAATCGGCCGGGTCGTCCGCGGCAACAACCTCCCCATCAA
GGTTGAAAAGAAAGGTGGAGCGGTCAACTTTGTATAGCAAT
GGGCGTAAATCCTGGAGTTGCATTGCTTGTTTTTCTTTATG
ACCATGGCTGATTGTCTTTGCGGCCGAGCTCACCCTTTCAT
ACTGTAATATCAGCCATGGCCCTCGACTATCCACCCGAGAA
GTATAAGATCAAGTGCAGGTCTCCTAAAGCCTATTTCTCAG
GGGTTTGCTAGCTTGCATTGCAAGGGTTGGAATTCAGTGTA
TATATTAGTCAATTTGCTTGCGAAGCAAGTCGTAATCGTTG
AGCATCAGGTTTGGGCAACACGCATGCATGAATTATAATCA
GAGTTGGCACGCCCGCGCAACTAGAAGGACATTTGTACCCA
AGTTTGTTACACTGAGATTACAGTTTTTTTTTTTTTTTGAT
AACATTACAAAGACAAACCTCTCGGACAACCCGAGTTAACA
TCTCGGACAACCCGAGTTAACAGTATCAAATATCAGCGCTT
TCCGACGGCTCCGTGAAGCTCGCCGACTTCGGCGTCTCCGC
CGAGCTGGCCCACGGAGGTCCGCCGTTATCGCATTTACCGC
TTGGTGGGCCTGTGTTTGGACCAGGACCCGAACAAGCGGCC
TGAAATTGTACCGGTTTTTCCGGAGATGCCGCTTGTGAAGA
GTAAAAGAGCAACTGGAATGCTCCTACAAAATTATGGACAA
AAACTCGAAACATGCACAACCGCAAACAAAAACGAAGATTC
ATGAGACAGCAACGAAAACTCAGTGATCGATTTTCATTAAC
AACGTTGTGGCGTGACCGACCGACAGGTACTCAAAGCCCCC
TCTCTTTATTCGAGATGACACCCTAGTTAGATTCTCCTAAT
AGAAGAAACTAGCCGTCTCCCTCGAGTAAGCACTGATCTCA
CTGGATGACATTGTGATTTGCAGTAGTACCGAGGAATTAAC
AGGCTAGAGGTGTGTCACTCCCCCAAAAACCCAAAACACAT
AGCTAGAGCCATGGCGCGTGCACCACTACTAGAACCACCAG
ATTCAACAATTTCCTAGCAGCGACAGCTGAAATCAAACAAC
CTCCCTTACAGGAGGCAAACCAGGCAACTCATCTGGAAAAA
AAGGCGCTTGAGAAATAGGCCCCGTTCCAAGAAGTAGCTCA
AGTTACAATACTTGAGCTCCCACGCGGAGCAGGTGACCGAG
CCGACGACTTCTACGTGTGTCGTCAGCTAAAGTCACCACAG
AATGCACCATTTGTTTCGCACCCGATCCCAAATTTTTTGGA
GAACTGAAAGACAGAGCACACCAAAAAAGACAAATTACAAT
TTCCCCATTAATTTCTCTACCGCAATCCCCTCACCACGTAG
ACAAACGGCTATGCCTACCTCGCCAACTTCAACTCCTCCAT
GCAGCGGGTGCGATCGGTGTCGCTGCGAGACGCCGAGGCCT
ACTACGAAACCCTGCGTTTGCTGCCGAAATGCGACCACGTA
TCACTGTTAATGTGGAATGCCATTAGTTCCAGTAGCCATGG
CGTTAATGCGATTGTTTACACCCAAATTAATATTTTACTGG
ATGGTTTCTACCCTCTAACCCTCGCAGAAGACAACTACTAT
TTTCCTTCTGCATATGATTGCTCGATCTACATATGAAAAAT
ATAACATTTACCTTTGGTAGCTGTGTCGAACCAACTACAGT
TTTGGTCAGAAAATGTTCGTCGCAAAAAAGGATATGTGTTG
GTGAAGAAAGCGGTTCTTAACCCTGAATTTGCCCATGTCAT
TTGCCGTGTCCAAGCCGTGTCAGAAACTCAGTTTTTGAGTT
TTAGGAGACGGAAACTGTTTCGTCGCTTAAGTAGAAAATTC
AAGGAAAGTGTTATGGAGCACCCAGAAAGTAGTGGTGACTT
GAAGAAGCTCCCCACCAAAGCGGTTCCAGCAACAGCTGCCC
AAAATTTAACGCAAAATTAACCAGAGGATCAGGATGAAAAC
AGCGAATTACCTTGTCTCACCCCCAAAACTACTGATATACA
AAACCCAAACCCATCAGCTTCAGTCCCAAAACCAAACTTCC
GCTTCCTTCATCTGCAGAGTCGGCTCCTTCACCAAACCACT
GCACAGGTAGAAATGAGGATCAGCGTCCCCTGTCGAGATCC
GCCATTTTCCAAATCTCCCGCAGCTCCATGACAGCCACTAA
AGTACCATTGCTTCCTTACACCTAGGCGACGTAGCTTGATA
GGAGGTACCCGGCGGGGGTGCGGTAGTAGCCTCCACTCGGC
CGCCTATGAGGTTCTATCTCCGCCGCTTCAATCTCTCATTT
TTCACTGAGTTGATCTTCACCATTAGCCAACAAATGAATGA
CTTCTCATCCAAACCCTCATCCAAAAACTCATCAAGAACCA
GTATTGTGATGGACGTTTTGCACTAGTATATATGTCCCTAA
TCTCTCGGCCAGCCACTTTCCAGGAGCATCTAAATGTTTCA
CGGTCCTGAGTAATTGGAGGCCCCGTGCAAACTTTTAAATG
TTTGACTGATTTTGAATTTGCAAGAGGATATTACAGTTTGT
ACTAAGGCATAGTCTTCCATCTGCAACAAGAGATGTTCATT
AGAAAGACTAAATGTTTTGGCTTTGATTTCAATTGAAAAAG
ATGTTTGAAATGTCGTCATTCTGTAACTTCTATTCAAGGTT
GCTGAAGAGTTGAAGACAAGCTGCAACAACCTTGAATAGAA
GCAGCTTGTCTTCAACTCTTCAGCAACCAATGATTTTAAGT
GAGTCACTAGAACCGGTCCACTGAAGAATACAGCTGAAGAA
GTGGACCGGTTCTAGTGACTCAGTGGCAATCTCAGCAGTGG
TAAAGAAAAAAAGAAGAGTCCGTAAGAAAAAACATTTTGAT
TCTTCTTTTTTTCTTTAGCTCAGGAAACACTGGATCAATTT
CTGCTGAATTGGAAATTGATCCAGTGTTTCCTGAGCTAAAG
ACCTTTTTCCAATATGTTGTCTGTCAAAATCTTCCACCTCT
ACAACTAAAAAAAAACAAGTCTGCTTTACCACAACATTTTG
TGAAGCTCTTGGACATCAATCCTAGAGCATTTTATACACCT
GCAAAATGAGTTGATAAAGGCAGTAGCTTCTGAAATTAAAG
GGAAACAAAATTATGAGATTCAGTACCATTATCTAAGTCAC
AATGGTTGCTGAGTGGGATTCGACCTTAAAGGAGCATATCA
CTAAACGTTGGAGGAAGGTACTGCGACGATTGTTTGCAATA
AAGTCATTAACAAAGTTTTGCAGCACCAAATCAGCAAAGAG
GGGTGGATTTACGTTCAAGGCTGGAAAGTAATCAAGTCATT
TGACTTGGTAGTGGTTTGTTCTTGAACAATTTACAACAGAA
CTTGACAAAGTCTTTTGTTTCTGTTGTAAATTGTTCAAGAA
AGAAGCATCATCGAGATTGGCTTGTGTATTCAAAGGATCTT
CGTTTCTCCTCTGAATTTTACAATAAGTACTTACCAAATGG
CCAAAGACGGATTGAAAAGGCGTTTCTCCTCTGAATTTTAC
ACAGGGAAAGGTCCCAAAGACGGATTGAAAAGGCGTTTCTC
TTTATTGGTGAAAAATGGTCCGGTAAGAGACATGTTAACAG
TCTTCTTCTTCTATAGGTTCCTCCTGCATAAGATCCTCCAC
AGGTTCCTCCTGCATAAGATCCTCCACATTTTCAGCATCTA
GATTCTCTTCACATTGTGGTCGTTTGAAAACAAATTTGTCC
CCCACTAGGAAGTTTGAGTCCGGCCATGCCAAACGCCAAAA
TTTGGTTTTCTTATGTGAATCAGTAGAATGCCTCCCACTAG
TTACATATTGAATCATGGATCGTTTTTTGTTTTTGGTTTTC
GTAATTGTATTAGACAAATGCAGAAACACCAACAATGTATA
ATAGAGAATAGATTGCAGCTCTGCTAAGTTTGCTCTATAGA
CAGATTTCATTGAAAGCAATCGGGTGTTGGATCATTAATAT
GGATATGAAATATGGGAAGACGAGAAGGGAAGATACGCGCA
AGATTTCACCTCTTTTTTTGCGCGTATCTTCCCTTCTCGTC
GGCCTCTGATTTTCGGGGGCCTCCAAAAAAAATATATATAT
CATTAATCTATGAAATGTCGCTGCAAAAGGCCAGGATGCTC
TGGACAGGGACGTGGGGCTGCGGCGGTGGTTAAGGTTGTTC
CTGATGCTCGGGCAGGGACGCCCGAGGCCTAAGTCATGCCC
AAGTGTGATGCTCCTCACTTCGCTCACTTTTAAGTCACATT
AGTTCCCTGTCTCAGTTTTCCTGCAAGACCAGTGTATGAGT
GAGTGACTTGACTAGATTTTCTGCAATAAATGATGCTTCAA
GAAAGAACTCCCGGATTTCGCGGTTTTAGCCCCTTATAGGT
TGTTGTTTCCAAATTTTTTGCGGCACGAAGCAGCATAGAAA
AGATGATGAGTATGCTTCTCCTCCACTAAGTGACTTGGAAC
CTGCTGCTCGTAGTAGAGCACTTGGACAACTGTTTGAACAG
AGTCTGGTATTGTAGCTCCTCTGGGCCTAGCATGCATAGAT
ACTTGAGGAGATTGAAGCCGCTGGTTTAGAAAAACAATATG
TATAGATTGAAATTCAGTTTCAGGAACGCACCTTCTTATCA
TTTGAATGCTATGATGGTTGCTGCAGCATAATTCATCAGTC
TCTCTAGTGTCGATCTTAAGCTGCAGCCTCCGGATGTCATC
ATCCAATATGTGTAAGATTGCTTCAGTAATCTCATGGATTT
TCACGTGGTAGTTTGGCTTTCTCAAAATTTCTCTAAAATGA
CAAATTTGTATCTTTTCTAGCAGTTTCTCTAAAATTTCTTT
GGTGGACAAATAAAAGTTGTCGGCAAATTTGTATCTTGCTG
GTCGGCAAATTTGTATCTTGCTGGAGATGCTCTAATAGACT
GGAAGAAGAAAGAGCTCGCCCCGAAAAAAAAAAAAAAAAAA
GTAGTTGCAGTTTTAAGGAACGAAAGCAGAACCCAGAAGTA
CGATGTTAGTTTGGTTGGCGCGGCTCCTTTCTACTTCTGGG
TTAGGTATGTGAAATTATGGCTGCAAGAAACATGAAGTAGT
GAAAGTGCAAGCAGAACTCACCCCATTTCCATGAGCCCTTT
CCACCATCAAAAAGATAGCGCGCAAAAGCTTGTTTCAGATT
CCATTAGTAGTCACCAATACCATTAGTACCCAAGGACCCCT
GTACATGGCCTTGATGGTAGCTGTAGTATTCTCTTAAAATG
TTTAGTTCAGGAACAGGGGACGTGCAGATGCTAAGCATACA
AAGGAAAAGCTTGTGTGAGGCCCGAGGATGAAGAGCGGTCG
TAGTGAAAGCATGCTACGGGCTGCAAGTGCAAGTGGAGCGG
CACCCTCTAAAAGACATAAGCGCTCCTACTTTGGTATCTCT
AAACAGGTGGTGGGTGTGCACGGAAACTGGAACCCATCAAG
GGACTTAGATCTGGTTTGGGCTGGCAAGTTTGGGTCTTCGA
TTGGAAAACGGTTGACTCCGCCCCAACTAAAAATTTGCTGA
ATGCAACCACACACATAGACCCAATTCTTTATCATGAAAGT
ATAGCATATTTAGGGAATTCCAGTAAAAAAAAACTTGTTGC
CTAATAGTTAATAATGCATGCAGCAACCACAAGTAAAACAA
TGAGCCAATAGGTATGCAATCGGTTGCTGCCCTGACCTTGT
TGCTTTCGACTCAGTTATGCCACTTGCAGACCATAGATTCT
CAAAAAGGGTGGCCTTGGCTCGTTTAGAAGCTGACATCAAG
TTACAATTTTTTGTTGATTTCGAGAAAAGATACAATTTTTG
TAGAAGGTTTGGAGGTGGGCCCAGGGACTATGTAACTTCAT
ATCACTAAAATGTTAATCACCGCCAAAAATATAATCAATTA
TTTCTTCCAACTTTGAAATCCACTAACAGTGAGAACTGTAT
AGCTCTAAGTTCTTGCTTTACAGGAAGTATGTTAAGAGAGA
AATAGATTCATCCGATCTCGCAGCAGCATATTGTCTATCAC
CACTAATAGGCCAAAATAAACCCAGCAAGAGAAAGCATACA
CACATACGGCCTCCCCAAAACAGTATGAACTTTACGCCGTT
AATATCATCAATCAATCTACCATTAGCTAAGAGCGTATGAT
ACTGCAGCTTATCTACGTTCCAAGATTTGCTGACATTGGGT
GTGTTTGCAGTGTAATTGGACTTGAGGAATAGACTACTTCT
GACCACTTCAGTTCATCGCTCTGGCGTAACTAATGCAAATG
TGAGATAACCAAGTTTACCTCGGCCAGTGATGTTCAACTTG
ACACAACGTGGTAGGTAACACCCAAGGATCGAATTTCTCTT
TGATTCAGACCTTGCACCGTCTGCAACTGGTTTCATTGCCG
TGCCTCGATCTAGGAACTTCCGCTAGTAACCTTGGCCTAGA
ATGATTGGCATTATTAGAAGCAGTGGCATAACCAGAATCCA
AAACCCATGCATGGACTGGCCGGAGATTGAGCTAGCTTGCT
AGAGAGGTGTGCGGCGGCGACGTCGTCGGAATCGGAGGTGG
CAGAGATGTGATTCCTTTCCCTCGGACACCTGGTTCATCAG
ATGCCCTCCCCCCCCCCTCCCCCCCCTTTTATGATTAATCT
CGCCCTCCTCCGCCCCTCCCCGCCGCTCCTTCTGCTCCGTC
CCGCTGCCCCATGAAGGCACCGCCGACCCCAACCAAAACCG
CATCAACATTGGCCTTGTTGCGGCATCGACACAAATCTCCT
CATCATTCCTTCCTCCCACACCAAATGAGTCAAAAGTGGGA
CCTACGGACGCGTCGCTACGCGCTGCCCCTAGCGACTGCGC
GGGGTGGCGCGTGGGGCCCACGCGCAGTCGCTAGGGGCAGC
CCACTATAGGACTCGCTCAGCAGTAGGACCTTACGAGCTCC
CTCCTACGCCGAGACGACGTCGCAGGCATAGAAGCAAGAGC
TTGGGGGCACATAGAAAGCACGCAGACCCCTGGTCTAGTAA
TAACCCTTTCCAACCATAAACTCGAGGAAAAAAAAAAGAGC
AATAAAAGCCTTGACTGGTTCGATGGGAAAGGAAAACTTAT
TACCCACCAAAGTTCCAACACCCAGAAACCCAAATCCAGAT
TTCTGATTCGACCTCGACGTCGCCGGCCCAACGACGAAGCC
AGGCGTCAACGTCAAGCTGGCAGCGTCGAGGTCGAGGCGTC
TCATCGTTGGCCGGCAGCGTCGAGGTCGAGGTCGAGGCGTC
CTTCAGGCTTAAGAGTGAGACTTGAGCTAATATCGCCTAAT
AACGGTGTCTTAAGTTTTCACCCTGACCTAATTTTAGCACT
AACAAGTATACAGAAAGTCTCCGCAGATTTTGCCTCGTCCC
AAACGCACAGCTTAGCAGGTCTGGAAGTACTGATGAGAGGC
GATGAACATCCACATCTGACCCCGAATCCTCTTGTTCATCC
GAAAAGACTCCACCCAGCTCCGGCCAGGGCCCTCGAAAACC
CACCCAGCTCCGGCCAGGGCCCTCGAAAACCCCTCCATAGT
CACAGCAGTAAGAGTTTGTGCCCCAAGATACAGATGACAAT
CTGTGCAAGCGGGTTTTCAGCTGCTGGGTTAATGAAGAGGC
AGCAGACATCCAAACTCTAACCTTTGTTTTAAGTTTTAACA
CGAGCCTTACCTCTCCACTTCGCTTCAAGACTTTTGGGGCC
ATTATGGTATATTTCGTCGGCTAAAGTATAAAAAATACATT
AGAAACCATGTCCAGGTTTCCTCGCTCTCTCTTTCAACCAT
AACATCATCCAAGTCAATTGCTGGCCCTAAAATTTCCTGTA
ACCGTGACAGAAATTGGCCTCAGGCCTTTCCTTGGTAGCGA
GTATCTTAACTTTTGTGGCACGGTCAAAATGGTACTCATAC
GAATACAAGGACGAGGAAATCAGCATTACTGTCACTGGCCA
ACAGTTTTTCACATTTATGGCTGTAGTTTCCGTTAGTCCCA
TTTTACTGGCGTATATCAGGCTGCAAGTTTGTTTTTATATT
AAAACCAAAAGAGGTAACTACTGCATCAAACTTTAAGTACC
TCCTTACAAAAAGCATGAGTCTGGCACAGTGACACTTCTTG
CCATCTGGTATGAAAATTTCCGGAAAATAAAGGGATAACAG
CCCGTCGTCTGCTCCAACGCCGCCGTCTCCTTCCCACACTT
ATCTCCATCTCTTCCGCCGCCGCCGCCTCCGTCGTCTGCTC
AAATTTTTCAGGTGTCACAACAGCAGCAGCTCCGCCGCTTC
CAGCTTAATTCGAGGTCGTTCGATAAATAAATTATTGACCT
TTATCCGTTTTCAAGAGTTCCTTGAGCAGCGAGGACGAAAG
AGTTGATAAATAAAGTTTTGCAGGAATCAATTTAAGGCCTT
CGATATGTTCTCTTGTGGCTCGCCAACTAATCTGGGTCTCA
TGCTTCGAATCTTTCGAATTCAGTGACTATTTTCAATGGCG
AGAAATCAATTTTTGAGCCGCAATTACCCTTTTTTTTTTTT
GTCTCTTCTAGTGGATCCGTCGCAAAATCTCAAGTGCATTT
AACCCCAAAACCCTGTTCGTCCCCAAAAAAAAACCCGAGTC
CAAGATCGAACGCAAGATCGCAGTAAAAGAACAAAGATGGA
TCATTTGATTCAACACTGGGCTCGATTAGAGGTGCACTTGA
TACAAACCCATCAAAGAGTTCCTCTAGAAACCGCAAAAACT
ATTACATATCTTTTCACTACCATGTGCAGATAGACAAGAAG
TTTGGTATTTTTTTTAAGTTCGAATAGTTTTTTTTATTTTT
GACCTTGAAGAACTCGCCGGCGCCGATGATGCATAATATGT
ACATTATTCACCTGGATCTGCGGAACTGATCTTTGATGGGA
GAGACATTTGATTATGATATCCAAACGTGACTGCACTATTG
CCTCAGGTATGAAATGATGGCTTCTGAAGCCATTGGTGTCT
GTAAAATCGTTTGTTTGAGTCGCAAAGAACCACTGATTAGA
ATTTTATCGTCCCCCCCCCCCCCCCCCCCCCCGATGCAAGC
CCCGATCCTTATCTGGGTTGCGGGACTTGGCTCAAAATCCT
GAATGCGAAGTTGAGGAAGGCTTGAGCATTTTAGCACTTGC
AAAGCCCTACTCCGTTAGACCGCCAAAACCGAAGGTTTGGA
ATGCATATGCGGCAATGTCGCAGCAGCTTCCCAGCTCGATC
ACCCAAAACCGTAGCCACCGCTGCCGTTCCATCTCTCTCTC
GATGATATTCCTATTGATCGCGCGCAAGTTCAAATATAAAG
CTTCATTTAAATTCTGACGGCTAGCGTTGTTTCGTCCCATT
GTAAAATATATTTGGTTGTGCGCCGTTGGATCTCTTCATTT
AAGATGACTCAAACTCACACCAGCAGAAGACGTCTCTTAAA
GGCCCAATACACCTAGTGCGCTCGCACAGGGCTCAGGTCCA
TTCGCTTCCCACCCAGTGTGCTGTGTTTGATACAAGGTCTA
GAGATCGAGGTCTTATAGGGCTCGATCTCTAAAGTCGATGG
CGACGGCAAACTAACGTCGTCGCGTATGTTTTTATCAACGG
TTGATTTGGTGCTACGGTTGCGTTCGCCGTCGCTTGTGTCC
GTAGCAGCACCATCGCTGGTCGGAGAAGGAGCTGGCGATTC
GATCTCCGACTTCAAGCCAACGACCGCCTTCGACATCACTT
GGTATTTCTTTGACGATCTCCGACTTCAAGCCAACGACCGC
TCGTCAAAGAAATACCGAGGCGGTCAGAACTTTGGTTCTGC
TTGGCGTTTATAGTAGCAGGCGGCAAGTCGGGGTTATGATG
TGATATTATGTCTGGTCAAGCAAGAGCAAAAGCTCCAAAAA
CATACTTCCAATTTGGAGCTCTGCCGACAAGAACATGTATG
AAAAGTGCAGTATTCTTGCTCGGAAAAAAAAGTGGAATCAA
GCTGAGGATCGTGGCCAAAACAGTAGCTACACCACGACACA
GTGCGGGGCGTGCCGCCGCGCGGACGCGAAACGCAGATGCG
CAGTGAGTGTCGATTGTAAGCGAATAGGAAGGTTACTCATA
ACAACTGGACACGCATCATCCAGTTGCTCAATTCACGGGCA
TTTAAAGTTTTGGGTGATCTCGCTGAAAAACTGGAATTCAA
AAACTGGAATTCGGCGGTTTCGCCAGGGATCGCCGGAGAGG
TATGGAATAGAATGACATACCCAAAGTACCATTCTGCTGCA
CAAACTAATATAAGAATAGGCAAGAATAATCTCTCAAATAC
AACAGAATATTTTTGCTTTTCGTTTGGAACCCTCTACCTCT
TAAAAAGCTGTTTCTTTTACCAAAAAAAAAAAGAAAAAAAG
CACCAATATAGATGGCTGGTCAGCGGTATGTTTTTCGGGTC
CTTTATTGTCAGTTACAGCTCTTGTGTTTTTTTTTTTTTTT
TCGAATTCTAATTCGAGCTTCGAAAAGACGCTTGAATCCAA
AGCGATGAGTTAGCTCTTAACCCGCTTACCCAAAAAAAGAA
GAGATTTTCTTCGCTCTGTCCAACAGCAACTAGCACCTGAG
TTGTAGAGATGTTATGGCTGCGCTGGCACACGTACGGTGCT
TGTTAGGATCGGCGAAAGCCCGGAGGGTTCTGCTGGTTTTT
CGGATCGGTGACTGTTTCGCCGGCCGGTTTTTGCACGAAAA
TGGAGAAACCGGGCCCGGATCGGTGACTGTTTCGCCGGCCG
TGCGAATTGAGAAGACGCTTCGGCGTTTTGGATCAGAGTGG
CGGTAAAAGTGCGGACGTCCCTGCTCTTGCCGGGAGGACAC
AAACTGGTATTCGACGAGTCCGCTGGCAAGAGGAAGCTCAC
AGTTTGCAGCCGAGATTGATCGTGAGCTTCCTCTTGCCGGA
AGAAAAATATAACCGTTGGGCTGGAGCCGTTGCACCAGACA
ACAACATAGTTAAGAGGACGCTAAGACGATAGATGCTATGA
GTGATATTGAAGTTACAGGACTGTAGTTGGAATTATGTTTA
TATTTTACTAAATACACAACCCAAATTACCCAAAAAACCCT
CGGTGAGGACGGTCAGGATGCGCCGGCGACGGATCTGTGAG
ACCAAGAGCTTTGTGGAATTCGGATCCAAATCGACCCGAAT
TCGCGCACGTAGACCTCGAACGGATCGTGCCGCAGCACCGC
ATTACACGATTACCCTTCGTCTCGCGCACGTAGACCTCGAA
CTCTGCATCTCCTCCGGGTGCGGGAAAAGCATCCTATCCCA
GAGCTAGAGCTGCTAGACTGCTAGAGTTACATTAGTGAGAA
ATCATACCATAATTCTTTCCCAGGCAAATAAACTGAAGCAT
AGTTAACCAATGAGGTGTCTCGGAAAGAATTTCTGCTGACA
ACTTCAGGCTCTTGCCTGTTCTGAAAATGGGCATCAAAAGG
TGAAGAATCCAGTTTATTAGCAGCTGCAGCAGAAGAATCCT
TTTTGGAGTTATTGCCAAGCCTCTAACTACAATGTTGAAGA
GATGGTCAAAAAGCATGGGGCTGCTGCAACTCAATGGTTGT
TGCTTAAGACTCTCTCGTCGCTGCAAAACGGATTGACTCAT
CGGCCAGGCGAGGGGCGGCGCTGCCACAGGCTTGGAGGTGG
TATGAGAAAGTTATCGTCAGCGGAAATTCGTGGCTTTATTA
AAGTTTTCGAAAATGCCTTACGGAAAATAAAGTCAACTTTT
TAAGTATATGTATTTATACTCGTCAGACTCCTTGTATGAAT
GCGGCGAGTGGGCCCACACACCTTGTCCAAAAATTCCGAAC
CCGTCTTTTACATGTTCCAACGACGACGCTACCCAAGTTAG
CCTGAGAGAATTTGAAATTCCCCAGTTAACCCGACCTGGAC
ATGTGAAGAGCATTGGCCTGCGCTGTTTATCTGAACTTCGA
GAGTTTCATGCGATACTGCTCGAGTCTCGACCTAGCGCTCC
GCAGGAGGACTTGGGAGTAGCTGCCATAATTAGTTCAGCCA
GGGCTTTCTTTCGAGCCAAGCAGCTTCGGCTATGGCGACTG
CCGGACGATGGTGAACTGAGCGGAGGAAACCTGCGGGTCGG
TGAGTTCGTTCTTGGAGCTCCGGCGGGACTACAGTCTAGAA
GCCACCGTCCGGCCAACCACCAGGCACCACTCCACCCCAGT
GCCGGCAGAGCAGGTGGCGGCGGCGCTGCCCCTTAAGGGTA
GCCTTGTCGACAAACGGAATCGTCGATAAAACTCTCTATCG
CCTAAGATCTACTTAGCCGACGGAAAACCTTCCGTAGCCTA
GCTAAGAAGATCTTAGGCGACGGAAATTTTTACCTAGCCGA
TTGCTCTCTCTCTCCCTCGTCTGGTTGCTCCCCCAACCACC
CCCTCGTCTGGTTGCTCCCCCAACCACCGCGACACCTCCTC
GGAGGAGGAGGAGGTGCCGCCGAGAAGAGGAGGAGGAGGAG
GCACCTCCTCCTCCTCCAAGCAGCATCTCCTCCTCCTCGCC
GCTATAGATCGTCGTACGTGCGGTTCCTTGACGGTAGAATC
AAGATCCGTCGGCTAAGCGTCGTCTGCTAAGACAATAGCCG
TCTGCAAAGATCTTAGCCGACGGAATTTCTGTCGGCTAAGA
TGAATTGCAAGTTTACTTACCCCCAGTAGAACAGTAGAAGT
TTGGCAAACAAGCGGAACCGCGGGAAGAAGACTATGCACCA
AGCCCGAACTCGGGTGTTGACCCGAGTTTGCCTCTCTCCTC
GACTGTGTTAAGTTTCCCGTCGCCGGAACTCCCTCCTCCGG
ATGGCATGACACCCCACTAACCAGGAGCCATGCAACTTACG
GACTTTATCTGATAGAGTATCAGGAGTACGAGCCTTACTAG
GTGGAGGAGGTGGGTGGATGCGCGCACTTTAATCGGTTGCC
CTCATGACTGTCATGTTTTGCTGCAACGTCTTCTTCTCGTG
TCAGAATTGTTCCAAGAACGCTGTCACAAACATTCTTCTCT
GATGTCAAATTTAGTTGGCACGCCGACAAAATTTGTTTCTT
ATACTATCACAGGCCAAATGCTGTAAGACAAATTCATGTTT
GTAAGACAAATTCATGTTTCCAGTAGGATTGAATCCGTCTG
CACGTTCAATCGCTCACGCTCGGCGTCACTCTCTGGTTGAA
CTAGCTAGCCCTTTGCTGGGCTTGAGCACCTCCCGATGGAC
GCCATCTTGGAGAGCTCAGGCCCAAGTCACCGAGAGATTGG
ACCAGCCCAGGGTGGGACGTCGCCCGGAAAGATGGGACCTG
AACCCGGAGCTCTGCCACGTCGGCCGAGAGCTTCGCCGGTG
AGTATCGATGAAGGCATTTCCAGGAAAAAATATAAACAAAC
ACCCGAAATTGATTGAAATTCCGAAAGGAAGGTGAGTCAAA
GACCCAATAACCCGTGGCGGCAGAGAAACCAACTCTCACTT
GGATCTAAATAGGCCACCGTCGCCGCCTTCTTCCCATCATG
GAATGTGTTGTTTGGGTGTGCGTTTTTGCTAGATGAAACGA
GTGATTAGAACAATGAAAAGCGCAGGCATGAGTACTGTTAA
CTAATGCTATGCTGGGACTTCTCGATTATCAAGTTCTAATG
AGGTGATTTTTCATTGTAGGCCGCGCGCATTATATTTTCAT
TTTCTTTAATCTCGTTTTGGCTTCAGCAGTGGGTTAGTTAA
TACCCTGCTTCTTCCAATTCCAACAGTTATAGAACTCGGTA
GAGGTCACGGTTAGTACTAACCAATTCACATGACAACATAT
TGATCCATATCCTGAACTCCCGGCCACCCTTCAAGGCGTTC
TCACCGGATCGATACTTTTGCAGTTTCTACTTACTTGGCTT
GACAGTTTAGCTGGACTGCGCTGTAATAGAAATTAAACATG
GGCACTTGGCTCATTGCCACCGCTAGCTCTCTTCTACTGCT
TCCCCTCCTATTAGCCCCGTCGAAAAATGAGGTTGCTTGAC
CCTTACACCGTGAAGCCTGACTAGAAGAACGTAATTTTCAG
AAAGTAATGAAATTCGTCGGCTATAGTACTTTTTATACATT
TGGAGCACTGTGGAGGCTGTCGAGTGCTAGGTTTAATTATA
TAAAAATTTCGCCTGCTCGTCGCCCGTCGTTTGCTCGCCGT
AGGCCGACGGCGACGGGCGACGACCAGACGACGGCGAGCAG
GTCGTCTGGTCGTCGCCCGTCGCCGTCGGCCTGCTCGCCAG
TATCGAATAAGGGGTTTCGTCAGGAATTGATTCCTGATAAG
ACGAACAATGAAATGCTCGTCGGCCACCATGATGTCAGAGT
CTTCTTTGGAAAGAAACTTCCTCCAATAATCACCTGCATCT
CAACCTTGAAGGTGAGCTCGCTGTGGTATCGCCGGACCTCC
ATTAGAGATTGGGGGAGGTCCGGCGATACCACAGCGAGCTC
ATTGGAGGAGAGATCGGCATCGAGAAGCGTGATTGTATTGA
CTAGGGTTTATCGTTGCCGTCTGGTTTTCTACAAAATCTTC
GTCAATGGGCTGCTGCATATCCTATGGTTCCCGGGTAAGTA
TGGGCGACGTTGGATGGCGTCGGATAGTCTAGGTCGGGTCG
TATCCGACGCCATCCAACGTCGCCCAACTGCACCACCGGCC
TAACCGGTTTCAAGCCTCGTCGTCGTCACCAGAGATGAGAA
CACCTTTCTCTTCCCTCGCTCTCGTCCAGCTGCGCCGTCGC
AACTGTGTCGATGATACCGTCCAATGTTCCCATGGCAGCCT
CATTTTCGGGTTTAATGAAGCAGGAAGAACTTCACTATCCA
ACCATGACATACGGAGGTTACTCGAACAACATGGTGACTGA
ATCCAAATTTGCTCATTTAACCTCACTTTATTATGAATTAT
GTAGTGGGACTAGGTGTGGGCTCCCAAAATGTGATGGACTC
AAATCCTTGATGTTGTTTCGCAGGATCAATTCATACCACTG
CAATTACCGCCTCGAGGTCACCGGAAAATTGGACAACAAAA
TGAAATCCATCTTTCGATTACTAGTAGCTATTATTGATTTT
AGTAATCGAAAGATGGATTTCAGCCCCAGAGCAAGACGTCC
CTCTCTCTTTAGCTAGCAGGCTCGCGGGAGTAAGGACGTCT
GCTAAAGAGAGAGTCAAAGCCGCCGCGAGGATGCCGGAGCC
GTCTACCGAAGTTTCGTTTTCGTTAGTTTTTTATATAGTTG
AACTAAACATACAGTCACCGCTCTAACAATATAGTAAACGA
AATCCTTAAACCTAACTGGACGGAAAAACACAATCTAATAA
AGTTGTAGCCCACCGTAGACCGTGTGTGGATACGCCTTTGC
TGTGGATACGCCTTTGCCAGCCTGTGATAAAAAAGAAAAAG
CCGATGAACACTTCATAGTACGCATCCCAGACAACTTGCCT
CTTGCCTCTTGATGGTGCTGCGCCGCTCCTATGTGCCGGGA
TTCTGGTAGTTGTTCTGGGTCCTCTAAGACTGGATCTCTTG
GCACATTCTATTAGCTTGCCCGTTAGAAACTGCCTCTCCAA
CCAGATGGGAAACATGAGTTCTGCAACAACTTTGACTTGCG
ACGTTAACGTCGATTCATCGCCGAAGTTATTGTAGGTTCAT
GGTTTTGCTTTTACAGAGTCCAAGAAAAATAATGCAAATAA
CTTGGCAACTCGTTCGAAAGCAGTGTTCACATAATCCATGG
TATATATCGGCCACAGTAGGCTGCAGGAACTCAAGTTTTGT
TTTACTAGCCCTCTCCTCTGCATGATTAACATTCATTTTCG
CACACCACTTTAGTACTGCACCTCAACAACGATGGGATGAA
ATGCCAAACCATTCTCCATGCTGCCCTTAAAACTGTCATCG
GATTTTCTATTTTTTTTTTCCTAGTGATGGGGCATTTCACT
AGCTGGCAGAATAAAGCGATCAGCCACATCAACAGCAACAA
TTGCTCCCCAATGATGTCCTCCGACAACTCGCCGGCGAAAA
AGTGTCGAGGCTGCGTCAGGCTGTAGTTGTTGTAGTAGCAG
GTCCAGTAACGCCTGCAGGTCTTGCAGAAGTGTCGAGGCTG
GCAGCCACCGCCGATGGGGACGTTGCGTAACGCTCCCCCTT
AACGTCCCCATCGGCGGTGGCTGCCGCAAAAACAAGAGAGT
CGGAGTCCTTAGAGTCGAGGCTGCAGGATAGTCGGGAAGAA
GCACCGCCTGAGGGATCAAGCGTCAGGCCAGAAGTAACCGA
AGATAGTCAGACACAGCCGTCTCAGAAAGATTTGCAGATGA
AACAAAATAGGCGCTGCTGTCTGAGTTTTCTCGAGATCATT
CCCAAAGAACCACTCCGTCGCAGCCGTATCTCCTCCTCCGG
CTCTAGAAAGCTAAACACACCCACAACATAAACAAAAGAAC
TGATCGATACTCATATGCAGCAGTAGCAATCAGTAGCAATG
AGAAGCAAGTAAAAGCTTTGCTGCACTAGTTTCTTCTCTCT
TAGAATCCTATGGAATGTTGCACTAGTAGAGAGCTTCCACA
CGATGTATATGAAAAAGCAGCAGCAACATGCATGTTTATAA
TAGCTAGGTCTAAATTTTTGCAGGTTCTACAACAATGGCAT
GAAATTGAGAAGCTTTTTGTCCAGATGCGAAGGGATTAGGC
AAAAGTGAGGGTGAAAAGCGCTGTAAAAAAACGAATGAAAT
GTCTCAAACAAAAGGTTGCTCTCGACCTAAACTATTTTGAA
AATGTGACCACTTTTGTTTGCAAGAGCAGATATCACATCTC
TATGCAAAGCAAGCTGATAGCAGGAGTAAAACACTTACTAC
TATGCAAACATTGTAACCGTCTAGAACTGAAATCACCATTG
GAAGGACTTTTTTGTGGAGGCACCGGTTACGAAGCCAAGAC
CCTTACTTAATGGGCGGCAGCGGCAAAACACCCTAATATTT
TGCAAATGCTCCTTTTGCATCAGCTGCAATAGAAACCAATC
GCTTTGTATTGGAGAGGATGCTCCAAGGGCTTGCCAGGCGT
GTTAGACCGTCAGACTACGCCTGGCAAGCCCTTGGAGCATC
AGATCTTGTCTTCGAGCGCCCGCCGACTTTAGGGTTTTTTA
AAAAAAATAGAAGATGGCCTCGTCAAAACCTTGTTTAAAGA
AGTCCCAACCCTAGTGCATTCTGCAGGTGTAGACACATTGT
GCTGATTCCACGCTTCTTTTCCCCGACAAGCTCTCTTTGCA
TATGACATGTACGTCGTCGTCGCCATGAGGGTGTGCCGCCG
GCCGCCGAACGGATTCGGTACTCGAAGGTAAGGGTAGGGTT
GAGTTGTAATCTAAGGACGACGAGGATAAAAAATGGATCAG
ACATATCTAGATCATGTATCCAAGAGCAGCAGAGAAGAGAA
AAACCTAAAAAAGGTGGGGCCTCGAAGACCTTTCGTCATTC
TTTTCCATGCAGGTTCGAGGCTATGAGAATGGAAACTTCAT
TTATGAGACTCGATAGAGGTCACAAACAATGCTTTTAATGG
AATCATTATGATCCTTTACACCTCTGCAATTTACGCTGGTT
TGAAGGCTACGAGCATAGCGCGCGCACACACACACACACTT
GACTCTACTTATGTTTCGATCGCTTCTTAAAATTACGTGAA
TGCAAATTTCTGAAACATAACCACGAGCAAGTCATTCGAAA
AGTTTTGCGTACCTTATTAACTCGATCTATAAAATAAAACA
CCACAGATAGCTCCACCACACCCAAGCTGGAACTGAGATGC
GGAGTCACCAATAGTCTCCACAGGAACAACAACTATCCTTA
AGGCAATGGCTAGCTTTTCGCTGTGATAGTACAAAGACCTC
CTTCATGCACCAAACCCAGACCCGAAAAAGCCTTGAAAACA
TCCTTCACCATTTTTGTGCACGTCGTTAGTTACTCTGTCAT
TGACCTGAGGAGTTGCATTACAGCCGCTAGCTTATTTCTAC
GGTTTTCATGCATGAACGATCCCTTAAAACCTAAATGAAAT
AAGAGCACTGAAAAAGTTACCGCTTCGAGCTCATTTGATAG
GGAACTTGACTCCAGTTTACCAAAAAAAAAAAAAAAAGAAT
GTCAACAGTGTCAAAGAACACGAAAAATATTTAAAAATTCT
CTGCCTTGTCATCGCGCCCGCATGAGCACTTGCATACACAC
TGTACACTTGGCTGCCTTGTCATCGCGCCCGCATGAGCACT
AGAGAAGTCTAATTCCATGTCATTTGCCACATCATCTTGTA
AAAACGTCCCTTGAACCGGACCCCTAATCATCAGGCAGTAG
CCGGACCCCTAATCATCAGGCAGTAGTGGACTAAAAACAAA
AATCATCAGGCAGTAGTGGACTAAAAACAAAAACCAAAGAA
TGAATCAAATGGATCGGGGTCTGGAGGAAATTTTTAACGGG
GCAAAACCGTAGTTGTGCTTCCCCAGAAAACATAGCAAGAT
TACATGAAAACTAAGCTTATCGCTGATTTTGCGTATCTGTT
ACCCGCATGCTGTGAACACGCACGAACCCGTTCATTTACTG
GAAAGGAAGAGTGGGAGGTGCGGCAAAATTGTCTAAACAAA
CCTGTGCAGTGTGCTTTGCCCACGCGCCACCCATGCAGCTA
TAGCCGAAGAAATTTTCCTTCGTCAGCTAATTTAAATTTTC
TATGCTGCAGATTTGGCGTTCGGTGTCCGATTGACTATTGT
TCTCAGACCATAGTCGACGACGTCTTCTGTCGTCGGCTAAA
TCTGGTACGTAGTGGTAGGTCTGAAGCTTGAAGATGATAAC
AACTGCAAGCTTAGCTTCACCGCCCGCTATGAGCTCCACTA
CTCATCCCTAAAGACCATTCCAATACCTCCACAGTTAGTGG
GTGGTACGTACTATCAAAGGCTCCATCAAAATTTGTTTTCA
TGAAGAAGGTCGGTGGGAAGCGTCAATTCAGGCCATGGGTG
TTTAAATCCTGGCTTCGCCTCTGCCGATCTTGTGAACGGCC
ATTGCAGATATAGCATGTAGCAGCAGCAGTATACTGTAATT
ATCAAAAGTCGATATGGTTTCTGCAACATGTAACAGAAGAA
GAAGAAATGTTCTTCGGAATCGCCGGACACAACTTCACCGT
TGGCTTGAGGTATGCTGCGTCTTGAGTTACCACGGTGAAGT
CTTCACAAGCAAGTTGAAGGCTTTAGCAAGCGAGGAACATC
CTATAAGTACTGTGTTCATGCCCCAACTAGCATGACGTTCC
TCTTTTACGGCAAGGATGGTCGGCAACAAGGAAAAGCACCG
CCTAATTGGTGGGTGGTTGGCTGCCAGAGAGAACTACAAGT
GGGGACCGTTGACCGGGCTTCGGCAACCGTTAACCGGACTC
CCCAATATGCGTAGCGCCGGCTGCAAAAGCTCCCATGGCAA
CCTGCATTGTCGGAGTTGCGCTGGACTCTTACTACAAGCAC
TCGGGGTTCTGTCGCCGCCGCTGGAGCCTCAGGTGGCCGTG
AAGAAGAAGGACAAGCCTCGCGGAAGCAAGAACACAAAATT
GGTTTTTTTTTCGTGCAGCTCTGGATTCGAATGGATATTCT
CTCAAGATGAGGTACCGCCGCCGCCGCTTCTGAATTCTCCG
TCTGAATTCTCCGTAATTTGCGCTAAATTCATGACAATTCT
GTACAGTAAAAGTTAGATAGCAGTAGTAAAAAGAATTGAAA
TACTCAGCTTCAAAGTTTTGCTTGAACAAGAATGCAACTTG
TAAACCAGAAGAAGTGAAAGCAGCAATTGTCACATGCGGAG
GTTTCACGTGGAGGTCCCAGCGTTAGTGAGATTGTGGACAA
CTGCTGTTGAAGAAGCACAGCGAGCAATAAATTCAGCATAT
CTTCTACAGCATGCGGGACGCGAGCAAGTAAACCAGATTCC
AATACAAAGGATGGCATTCACCTGTGCATTCAAAATTTATC
TTTTCTGTCGTAATTCTTAACCGCTAAAACTATAGAATCTC
TAATATCAACAACTTCAATCCCCTAGCCATGCTGATGATGC
TACTATTAATATGCAAGTCACCCGATTGGAGATGTGAAGAA
TCATGTATATATGCGAACGTCGTTGAAAAATTTGAAACCCA
GGTTTGAGGGGTATCTAGGACCCGACGTTCGTGCGTATGCA
TGAAATACAAAGTGCAACTGCTGCAGCAATTTCAGAAGGCC
AATCTTAGTTTATAGAAGCACCCCTTGCTTGCACGCTTTGT
GAGTTAATATACACATTGAGCGCCATTGAACTGTTAAGAGT
ACTCCCAACACGGCGACACGCGCTTGACATGTGTGGCGTGT
GCCGCCGGAGGTGGGAATCCCGACCGGTCTCCAAGCCGAAC
TCTATATAGTGACTGTCACGCTCCAATTTTCGAATGAAAAA
GAAGAAAATTTCGGTGATTACGGAAATTTTGACCCTCCAAA
TGGAGGAAGCAGTGGCGTTGCAGTCGCAGACGATCAAGCAC
AAGCACATGATCGAGGACGACTGCGTCGAGAGAGGCATTTC
CGGCTCCGACGTGCTTTTTGCAGTACTCGATGACCTTGGTC
CCTGCTGTCCTTTGCAACGGCTCCGACGTGCTTTTTGCAGT
GCCAAAACTCAATCACTTCACTCGAGTACATAGAATGCAAA
AGTTAAAACAACGAGTTGCTCAGGTAACCGCTCAGATCGAC
ACCAACTCCTCTCTGTTTTTCTGCAACAAATTTGTCATCTT
AACGGAAGTGTTTAGGGACGCAGTCAAACTCGATGTGTGAA
TATTTTTCCAGAAGTTTTCACAGGATTTGTAGCAGCTGTTT
CTTTGTTCCAGTTGTGTCTTCGAAGCTTCAGTTCTCTTCTT
ATAGAAGGTGCACCTCTAAACCCTTGATTAGTTACGAAGCC
GGGTCCGAACTGGGGTAAAGCGGCGACCGGTGGCTGGCCGG
GTTTTGTGAGTGTTCATTTCCATTAGCTGTTTAATACAGAT
TCGACACCTTCTGCAGGCTGCTCCAGCATTACCACAGCCTA
ATGATTTAGTGAATTTTTTGCTGTAGATGCTATTCACTTGA
AGATATGTCGATGGGTTCCGCCCCAAGCTATTTTTCCAAGC
ATGACACATACACATCATAACCAAAAAAAGACATATACATC
ATGCATTTTGGGTTGCAACCCAAGAACAAAATTATGAGGCG
GGTCATGATAAGACAGTGTTCGATTCCCGCGGTTAGGGGGA
ATGGTGTTACCAGTCTCACCCATCCACACCTGAAACATTTT
CCGATTGAAAATGGGCATCGCTCGGGGATAAAATTGCTCAG
AGTCTAAAGGAGTACCATTCCAGGAAAAATGCACATTCTTC
AACCGGAGGGATATTGAGCTCCCCCTCCGGCCCAAGCCTGA
TCCTCTAGACTTTCTAATCCCCCTATCTCCCGAAGCACGAC
TTAAGAAAACACAATTGAATCGAAAATTCAGAATGATGTGC
GGTGGTTTGAGGCGATTGACCGGCTGTTGCAGAAGACAACG
GAACTGGTGGTGGTTGCGATCGCGAGCTGGTGGTGGTCTCT
CGCCTCCCTCTCTCTCTTTTCGCCCTCTTTCTCTCCTCCCT
AATAAAGGCTAGGGGTCGTGCGCCTCCCTCTCTCTCTTTTC
GCCTATAGCGCCTTGTGATGCGCCTTTTGCGCCTAACCAGC
ATTTGTTAATGCAGAAGAAGCAGTAAATAATGCAGACTCAA
GAATTGTAAGAACTGGGAAGCTGCAGAGGCCGACATGAAGT
GTCAGAGAATATTATGCTTGCGGATAAGCAAAAGATAGAAA
GAAAATTCGGCTCATTTGCTCACTAGGAGTCTAGGATCGCT
GACTAGTTATTAGTTTTGGGCTCGAATAAGTGATCATTGTA
GTAGCAAACATTTGACTTAACCTTAAGCATGATCGAGCGAG
TTTCAAAGAGGAGAAGAGGGCTTTTGAAGAAGGCTGAGGAG
CCAAAGCATCAACGTATAAACCCGCCGCCTCCTCCATCGTC
CTCATCATCATCTGAGGCTGCTATGCCATTTGAAACAGATA
GAATTCAAGTTCAACCAGACCCCTCAAAAGATCACCTAAAT
GGCTATACAACGTGGTACGACGACGTGTGTGACTGTTCACC
TGCTTCTTCAGAAGAACGTGCCCTAATCAAAGGAAAGGCTT
TGAGGGAGAGACCTCTGACGCAGGCAGATTTGCAATCATAT
AACAAATACAGTAATCAAACCAGCAAAAAACCCAAATAACA
ATCAGTGATTCTTGCTCTAGCCGGCCGACCTCATTCTGGAG
TGCAGAACCAGCATTTTCTGCATCTGCATCTGTTATCTTGA
TATATTCATACTCCTTCGCTCTGAGATCTGAAGTGTGGTCT
TGACCTGAGCCCCGTTATTGCAGCATCTTTATTCTCTAACT
TTTCTGAAAGAATCGAACTGCTATAGCTAAAATTGCTGGCA
TCATTTCACTTTCACAGTTTCTGCAACTTCATCAAAAGATT
TTTTATTTCTTTTTTGTTTGCTGCAAGAGGACAAGCAAATC
AGTTTTGGGTTATTTTAGGGCTTTGGATCCATAGCTAACCC
GTGTGCAAGCTGTGAATTGGCTGCGGATCTTGAGTAATTTC
CAACCAGGGCTATAGCAAGGCACCAGCACTGCAAAACTATT
GTGAACCTAACCATTTTTTGCACGAACAGTGTTTGGGTATC
TAGGGTTGCATGGTTTTGGTCTGAAAAGAAAGCGGAAAAGG
GAACAAAGCAATCGAAATGGCTCGAACAAAACCTCCAAGGT
TGCATTCTAGATCAACTTTCCAGGAACAAATATGTAGAGCA
TCTTCTGTAATGAGGCGAAGCACATGTTGCACCTTTTCCTC
AATGGATGATGAAGAAGAAGCGCCTGCACCTAAACCGAAAA
AAGAAGCGCCTGCACCTAAACCGAAAAAGCCTCTAGACATG
TTTTTGCCAACTGCTGCTCGCGACAAAAGACTCTTCAAATC
TTTTTCACCGACTTCTGAGGCTGGAATTTCTTTTTGCCAAC
AGGATCAACTGCCGACTTGGCTGTACCAAGAGAATCCTCAT
GTATTCCTCGTTCAACTTTCCCATAGCTTTTTCTACTTCAA
CAGTGGTGCAGTTTCATGGTCTTCCAAAAAAGCAGTCAGTT
AAATCTCCATTGCATACTTCCTTTGGCACATAAATATCCCA
CGAACCAATTTCATGATGGTCTGGTTTTTTTCTCTCGACCA
ATGCTGTGGTCAATTGCCTGCGAATGCCATTAGTATTGCAA
CCATAACTGAGTGATGTCGTCTGTGGCAGTATTAAAACATG
GAAAAAAGCACGAAAATTTACAGCATTGAGCTAACCCCAGT
TGAATTTACCAAATTGCCAGCGCCGACGGTGCAGAAGCCGT
CTTCTTATCACCTTGATCAGCAGCAGCCACACCTTTTCTTG
CTCCTCCATATCTTCTGCTGCATTCGATGTTCCCTGTACAC
TCAAATGCATTTATCCAATCCACTAGCAACCAAACCAACAT
AATATATAATGTCGTAAATGCTGTGTCAAACTGTAGCTGAA
TTTAAGTTGCATATTGAGGTCTGTGAAGAATTTTTTAGTGG
GCTCAACACCTGAGCCACCGCCGCCGGAACCCTAACCCTAA
ACCGCAGCCTGCACCGCCTCCGCCGCAACCGACTCCTCGCC
AAGACGCGGTTGGAGCTCGTCTGAGGGTTGAGCCACCGAGG
GTATTGATACATGGATGATCCACGGACCACGTTTGTCGTTA
CCCAACGACCACAACGCCGTCGCCGTCGAAGATCTCCGCGG
GATTCTTTGTTGTTGTTATGCGCTCTGATAGTAGTATTGTG
CAACTCTCATGATTGGTTTTCGCTAAAAAAACTAACTAGCA
CAAATATGGACTGATGAGGACGAAGAGTAGTGAATTACTGA
CGGGTAGATCCAGGAAGAACCCGGTTGTAGGGTTCCAGATG
TGCATGTATTTATGAGTGTACCCGATTTCGTATGCGAAGAC
TTTAATAGCCATTGGTTACACCTTGTCAATACCACAAACAA
GCAGCAAATCTGGACTACTGCTCCAACAACTGACATAATCA
GAATCTTTTAACTGGGATTCCAGGAAATTTTATTTCTTACT
TTTGGCTCTAAGGTTGCGATCGATGAGAATGTTGGATGCAC
TAAGAGGGAGCGAAGCTGCTCGACCGCTAGGAAGAGAGTAA
CCGAACACGGCTCTAACTTCCCTGAGGCCGTCCAGTCAATT
ATTAGCGTATATGCAATTCCCATTTGCAACATAATAATCAA
AACAATTTGAACTGATAAGTCGGGAAAACTAAATATAAGAC
ATGGAGCTGCAATTTGAGCTCTCGAATAAGCTCCAAATAAC
GATTAATAAATGGTGTCACACTTTGAATTTTATTTTTGAGG
TTATCTCAGGCTGGACGAACCCAAAAGCCGAAGTGTTCTAC
CAAATTTGAATCCAGGGACCCCCAAGCAACCCTTACAAGCG
CCATTTGATATTGGAAGAGACTAGTAAACATCGCTTGGAAG
TCTTATCCACTCTTCTGCGGCTCGGGTAGATGAAACTCAAA
GTTTATGTAAACCTGGTGGGCTTGAACAAAGAACAGAATGT
CAGAGTTTCAGTATTACTAACCTAGAGTGTCAGTTTTGTTA
TTCAACGCACCCAGGTGCGCCGCGCACCCGTCCATTTCCGC
ATTATGATTGGAGTTGATCCCCGTATTCATTTTTGTGGTAA
CGTTCATAACAAGTAGAATGCGACTGGTTTGCATTGCCGCA
AACCTTCTTGTCGTTCATGACTTCTGCAGCGAGCTCAAGTG
GGAGAACACTCTGCTCTACCCAGCTCCTTTTAACCAAAAAA
CCGGAGCTAGGAGCTCGAAACCCGAAAAACACAGAAAAAGG
ACTCGCCAGAAACCACCGAGCGCCGTTCGCCGGAGCTAGGA
CCTCCTTTACAGATAGCTCACTGGAAGATGAAGGAACCCAA
AATGGGGCATGGAACTTTCCCTCGTTGCTTCAATTTCACTT
AAGCTCGAGTCGTGCAACGTCTGGCGCACCTGGCTCGGCGA
GAAGGTGGAGTAGCTGGAGTCGCCGAGCCAGGTGCGCCAGA
GAGGAGTAGATGGTTGACGTCTTCGCATTCTTTCTATCTGC
ATCCACAAATGCAGTTCAGGCAGCAGCAAATTCCTGCAATG
AAGGACTTTCGGCTAAGCGTCGCCAGGATCCTCGAATACGT
AATTCGGGTTGTGTCGCTAGCGTTTGCGAATTCCATGTTGC
CATATCAAATATTGAAGCAACGGCGATATATGGCAAAAAAT
TTTCTTTCTTCTTGCGGCTTCGTTGGAATTGATTTGCTGAT
ACAAAGGCAAGAGAACTCAACGGCCGAGACGGTTCATTCCT
CATGCCGTCAGTTGGCACGCCCGCGCACACTAGAAGAACGA
TTTGTGCCTTTGTAAATCTTCTGTGACTACAATAATTGAAT
TTTAGGAGGATTAAACGAGGCTACAAAAAGCTGCAATTCCG
CGAAGAAGTTATGGCTGTTTCAGTGTGCAAAAGTCATTCTG
AGCTGTTCACAAAGCTTAAACGAAGTTGACTGTCTAGAAGG
AGAAAACGCCGTGCCGATGTCTAGAAAAAAAGGGGAGGTGT
GCCCCGACGTTGTCGCTGCTCCCGACCCCCGCTTCCCGGCC
TATGATTGATTGAGGGTCGCCAGAGAAAGATAAACGAATCA
GTCTAGGGGCTTCAACAGCCCCCTAGCTACTATGAGTTTAG
TTCATATTCCTTTCTTTGCTCTGAAACACCTAATAAACATA
TTGCAGCTGCTTTCTGTGTCCACGCGAGACGCGCCAAGCAC
CCGGTCTCGGGTCGGGTTCGCGGGTCGAGAGGAGAGAGTGA
CAAACTCGTCATTGCCTGCTCGATCAGTGTCTCTCACGGGT
CACTTTGCACGACTGTAGGTCGAGAAAATGATTTGGTCTCC
ATGTTTACACCCAAGATGGTCTCGCAGATAGAATCTTGGTA
CTACAATTGACAATCTTTTGCAGGGTCAAATTGTGAGGCTA
GGCTAGATGCACCCACGTAACGCCAATTTAATGGTAGTAAT
ATACAGTGGATCAGTTTGGACTCGATCAGTTTGAGCCCAGA
CGTGCTACTGCCGTGTCGACCGGAGACGTGTTACTTGTCAA
CAAGGATGTACAACGCTCGTCGGAGATTGTGGTGGCAGCTA
GATTGTGGTGGCAGCTAGGACCCGAAGAACCTAGTGGCCGA
CAGGCACCAACTATCCCGTCCGATCGAAACAAAAACCCTAA
GCGTCGTCTCCACGCCGGAGCGCCGCCATCAGGCCGTCGTT
CTCTTCTCTCTCTCTCTCTTCTGCGTCGTCTCCACGCCGGA
GTGTTACACTACTGCCGTGTCGACCGCAGACGTGTTACTGT
GACCGCAGATGTGTTACTGCCGTGTCGACGAGAAACGTGCT
CTTCATTCTAGCTAAAGCGTCGCCGTTGGTGGGCGGCAGCT
CAGTCAACCCGGCGCATCGTCGCCGATTTCGGCCACCACTC
CGGCGCATCGTCGCCGATTTCGGCCACCACTCGCCGCCACA
CGCCGATTTCGGCCACCACTCGCCGCCACACCGGTCTCAAA
TCTGGGTTTCGAGTTCTTAGCTCCAGCGACCTGCGTTCGAC
GGAGGAGTTGCAGGTCGATCCGGATTGAGGCAGAGGTCGGG
AGCCCAAACACACCCGACCTCTGCCTCAATCCGGATCGACC
GAGTATTTCTGGCTGCCTCGCTGGAATCCCTACAGTTCCAG
TGGCCAAAGTTTTCCTTCGTCGGCCAAAGTTTTTACTCGTC
TTTTTTTTATATTTTCGAAGCTCCAGCAGATTAGCCAAAGT
ACTTACGAACTGAATGGAAGCGGCAATGAACTGAATTGAAT
ACATTGAAATCGGGACGGGACGGGCTAACCGGGATAGGGCC
GGAGAAGGTGGTTGGTTTTGCGTTTGTGATTGTTCAATGGC
TGGCACGGAGAAAATGCAAGCGCATAAATAAAGTGGTTTCT
TGTCCTTCAAATCCATTACCCTTGTCTAAAAAAAACAGTTT
TTAACGGGACCTACTAGCCTCAGGAAGACTCGCCATGCTTC
TCAATAACATTTCCTCTACGCTTCAACACCACTCTTCTTGT
TTTCTACATGACCATTGTTACAGGAGCACCCTTAGTCCTCG
TTTTTTTAGCATGTCTGTTTCAGGAATAAACAAAAAGAAAG
TCAGTTTGAAGAGTTTCAGGCACGCTTTAATTTTCATCTGC
AATTGCACCAAAATTCAAACCAATAGCACCCAAAACTCGAT
AAGCACTATCGAAGATTGAGCTCGACTATGGCTACCAATGT
CAACAAGTGTACTTTTAAACCAAGAGTTACATTTCGCAAAA
AAATAAAGAGAAATGAGATCCATGTGAAGTTTCAAGTACAT
CTTGGCTTCATTGTTGGGCTCTGTTTTCTTTATTATCATCA
CTGAAGAACAGTACGCGCGCCAGGCGCTATAATATATAGTT
TTGTTATTCATGTCATTGGCCTCTACCAATATTTACCATAC
TGACTGAAAATTGATAAAGACCCAGAGATTTAATTGGACGG
GTTCAAAGGAGGATGAGGTTCGACTGCTAAGTGGAAAACTA
TCATAATTGGTGATATAGACCTCGCCTTATAAAACAGAAAA
GTCGCCGGTTCGGATCATCGCAGCCGTTCTACGGGGTCATG
AGGGGAATTTAAAAATTGGACCCGACTGATGTGTTTACGAA
CAAGTGCTCGAAAATTCAGGCTCGAGTAACCCAAGTGAAAC
ACTCATTCCATTATAGCTAACGTGATTGAAATTCCCTCAAT
GGCCCAGTGTCTAAGAGGGCCAGTAAGCAAGAAAATTTGAT
ATAGATGCTATCCACGCCATCGCTAGCTATGTATGAAGAAA
ACCAAAAAGTGTGTAATATACGGTTGGAAAGGTATGGATGT
CACAGCATGTGATGTTGTTTCGTTAAAAATCTTGCCAAACA
CAACATCACATGCTGTGCCTCAGCATGAAGTTGTACATGAA
AAAATAAAAGACTGACACCACTAGACTAAATAATATCGAGC
TGAGGAAGAAGAAGTCGATCCGCTCGATGCGTTCATGGAGG
GGAGGTGAGGTCAGCTCCGCCGCCGAAGCCGAAAGAGAAGG
GAGCAGGATGTTGCCGAGTACCGAAAGAGCTTGGCCATCCG
CTTTCCAGAACCAGTTTTCGCTATAGCAATGATATCCCTCC
GCCTCTAGGTGTATTTGCTGCGCCAGTTCTCTAGTAGGTGC
GATTTAGCAAATTTCTTGGCCTCTAGGTGTATTTGCTGCGC
ATGAACATGCATGTCCATGTCTTTTGCAATATCAAAGTTTA
AGTCCCATCTTTATCACCTGCACGACCTGTTCTACCAATAC
CTAATGGCTTTCTTTCTTAACCCGTTGTACATCATATTGAC
GATTTAGATTCACAAGTTAACAGGAGTAATAATGCACTTCA
CTCGACCACTGTTGCCACCGCTGCCACCGCCTCTACCACCG
ACCTGCTGTTACCAGTCGATCTGCCGCAGTTACTTCTTTAA
ACCTTTCCGTCAACTTCTGGCTCGAATTTTCTTCCGAGTTC
ATCAACAGTCCCAACCAGAGCGCCTCCGCCTTTCTCTAGGT
ATTGTTTGAACCAAAAACACCAGTGTCTCACCAAACAAGAG
TCAAAGAGCTCCGCAAGTACCGCCAGTTCCAGACTGCCCTC
TTTCTTCCATCACTTCCTTGCAATAACAGTTCAAAAGGGAC
CTATCTTCTTGTGGTTCAAGCGCTATGTAAGCTAAAAGATG
TCAGAACATGTATGAAGAAGCGCTGTTGATCTTTAAGGATG
GAGGGCCTTTTTTCAAGGCTCGGGAAATCTTCATGGCCTAC
AGCTGGTGATAATTAGCCAACGAAAACAACCAATTTCTTCA
CTACGTTAGAAAGGAAAAGGCTGGAACAAAGTTCCAAGAAC
AACTTTTAGACTGGAAGATGCAGTCAGAAACAATTCATCAT
CATAAATACGCATGGCAATCCGGGAAATCCGAAGGAAAATA
AGTACTCTCTTTGAGCAATCCATCAACAGTTCGAAGCTCAA
CGACTTGAACATGAATTTTCCATGTGCATCAGATATGGCGT
TGCAGATTAAGCTAACATACCTCGAAGCAGAAATTTCCATT
GCCACACTTCTCTTTGCAGACTACAGTTCCGCGTACTGTAA
AACCTCAACTCTGTATTTTCCAGGGATGACGTCATGAAAGA
TTGTGCAATGTGGCTATCTCCAGCAGCAATGATCTTAATAT
CAGATTGACAGTTGAAGTCACTCGAGGCACATCTATCGGGC
TTTGATAGCTCCCGTCTTCACCCAAACAATATCTGCCATCT
TGGGGCGTCTTCCCCTCGCACCAAAATTTACAGAGCTCATA
TTCATCCTCAATGGCTTCTTCGACCGACACAAATCGAAAGG
TACAAACGCTACAATGCGAGCGCTCGTAAATCGGATATTTG
CATGCTGGTGAGAAGTGCCTCGACTGCTCGTCTCAAGGCAC
TGATGTCTTCTGGGGCTGCTCGGGCAATGGTTCATGCATGG
GCGTAGCACAATGCCACAGGCACCAGCATCAACTGCACACA
CCGAGGGGGACTGTGGGAGGCGGCTAGAAACTTGTTCAGTG
ACTAGTCCTCACTGATGGAGCAGGATCAGTACACGACTGAC
TCTAACCTCTAGAACAGTAACCGGAACCGGAACTGGAGCCG
AACAAAACGGAGTTGTTGAGCGCAAACATCGACATCTTTTA
TATTTAAGTCTTTCAAAGTGCAGTGGCATTTCCGTCTTTTC
TGCTTACCAATCTTCTGATGCTCCACTTCCTCTGCTCCAAC
TGGATTCAACAAGGAGGGTCCCTCGGATAGGCAACTCAACT
GGCTAAACGCATGGTATGTCCGGTCAATCATGTCTTTTCAC
ATTTGAGTTCATTATACTACCAATAGTAGTTCAGTTCCTTA
CCCAGTAACTAGTTATTGACCCCCCAATAACAGTTATTAAC
CAATCAGGTGCAATTGCAGTCTGAAACAAGTCCTGTTGTTG
TAAAGTGGGTGTTATGAGTGCTGCAATAGTAATTTTTAGTC
GGCTCGGATAGCCCTCTCTGCTGCATCTAATGTTGAATACT
ATACCAATATGCGAGGACGACGCAAAAATACAAACCTGTTA
TCTACTGTTCTAAAATATAACCAGAATCAGAAATATCAAGA
CTCAATCCCTGCATTGGCCTCTGCAACAACAGATAATTAAC
AGTACATCAATGTCCATTTCCCCAAAAAGTCTTTTTCAGTT
TCACTGCTTTCATGTGATTCCCCCGACTTGCTCCCTTCATC
CTTCAGAGTGTAGAAGCAGTCCCAAAAACAGCTCAGGAAGT
TGAACATCTAGATTTTGAAGCAGCAATAGCTTTAGAGAAGG
CCTTCTTGGAAACCAGAGGACTCGATGTGCTTTCTAGCACA
TGGAATTTGTGGAAGCGAATCGTGTGTTTTAGAACACTTGA
CTACTTGTGCCTTGGAGCTGCTGTGCTACCAAGAACACCTG
CAAGTCCTTTTGCTCCTCCGCAGGCCCAACTGCCGAGCCCA
TAATTACATATCCTATGTTGCTGCAATAAAAAATGAAATGC
ACCAAACATCCCCTTAGTTTCTGAAAAAGTTCAATTTTTGA
ACCCAATATGTACCCTACTGCACGAGAAACGGGAATAACAA
ATGCGAGGTTGTGCACTTCTCGTTTTCAAATTAGCTCTTAC
TTTCGGTATTATATGAGTGTCGATCGACACGGTCAACTCTA
ATCACTTCTCTCGATGTCTTCTAAAAAACTCTCCTCACAGC
GTCCTCAGTCCAACCATGAACCCGAAGCAGTGACTCTCCAT
ATTCTCCCTAACACTCAAAACCCGATCTTGTAGAGGATGCA
CACGTTGTCTCCACTTGCCTCGGCGTCGCTCCCAGCTCCAA
CGCGGTTCCCATTCCAGCACCGGCACCACCCACCCACTCTA
ACAAGACGAGTTTTGTAGCGCTCCACTAAGCCATACGATTT
ACTCTGATTCTGCACTTAAGCGCGCAATTGTGGGCTGCTTT
AAATGAATGAAACCCATACCCCGATCGTACTCCCAATTGCC
ATACCAGTTTTTAGAAAATCCAGTTGCAAATCATCCCGATG
TAATGGGTCGCCACCGATTCCGCAGCCAATTTTGGTTTGAC
CATGCCACCTCTATCGGATCCACCAGCACCAACAATGGTAT
TCTTTTGAGTGTTGATGTCTCCACTTCAGTTTCAAATGATG
AAAAGTTCCAAATTCAGAAGCGCCCAAACAACCTATCATTT
AGAGGCGTCAACAACAGGCTCATCAGCAAATGGCCCCTTCA
CACCAAAATTGTCATGAGGTCTTGAAGAATATTTTTCCATA
TGATTTACTTCCCTTTGTTGCGGCTGTACGTGGCTTCATAT
AGTATGCCCTGAAGTGAAACCAGTAGCCATATATATGACTT
ACGAAAAAAGTCCTTCTGCACGCGCGAAGCAACCATGTTCT
TAGCTTTAAAACCCGCGCTTCGCGCGTGCGTGGTTACATCC
TGATGGCACCAAGCAACTAACAGTAACTAACGTAACTTGTG
TGAAATACATATCGGGCGCTCGACTAGGGTTAACATCACTG
CACGTTAACATAATAGGGTGCGAGCAACCAAGGCCAGTCCT
TTCCGTACGAGCTCCGAGTGCGGGAAGGAAAAACACATAAA
GTTGTCCCTCTTGGTGCCGACCGCTGACGTAGAAGCCACGG
TCTTTGAGCAATATATCTCCCGCAACTAAAACTTTTAAGCA
AATGTCCCTGTCGGTGGGGGCTGCCGGAAAGGCAAGCGTGC
TGTCCTCCACATCATCCTCTCGCTCGGTGTTTATCCAACCG
GCTCGGTGTTTATCCAACCGCACCAACAACCACAAGACCAC
CTACTAGCCTAATGCCAGAGCGGCCATTACATACATTTCCG
GATTTTGTAGAACTTGGCCTCTGGGATCCCATATGCAAAAC
TTTGCAACATCCACTGTCCCCGTCGAGGGCAACGCCCGGCC
ACTGTCCCCGTCGAGGGCAACGCCCGGCCTCTGTTCGTCAT
GGGATTTCACCAGAGGACGTCGCATTCTCTGGACTCGTTAT
TGTGGTGTAGCCGCTCCTCTCGCCGCATTGCGTCCTAAGAT
TGCGTCCTAAGATCAGAGTTCGAGTATTCCAAATGGATTGC
CTACCTCTTGGTCTAATTTTCAGCCAGGAATTCCAAGCCCC
TTGGGAGCCACGCACAGGCGCGGAGCCAGTATACAAGTGGG
ACTTGGAGCATGTTGAGATGCGCTAGTGCCAAGAAAATTCC
CATTTGTTGAAAATCCGATCCACCATCAAATTTAGCAGTAC
ACATGACAACCTCATCTCTTCGCCACCAACGTCCAAATGGA
GCCACCAACGTCCAAATGGACGGAAGCCACCGTTTAAGGGT
GTACCCCAACTCTTGTGGCACGGTTAAAGTGGTATCTAGAC
TCCATCGTGTGTGGCAGCTCCGGCGAAGCCAGTAAGGAGCG
CAGTAAGGAGCGGAAGAAGGCCGGTAGCAGCAACAAGACTA
AGTTGAGAGTTTGGGTATCACGTTGACTTTGTCACTAAAGT
TAGAGAGATTGTGGAGTTTGCTAGGAGAAAGCGTGCACGAA
GTTTGCTAGGAGAAAGCGTGCACGAATTGAACAGATTAAGG
ATAAAATCCGTATATATTAGCAATAGCACTTGGTTCGGGAA
AAACACAGACATATCGCCAGCGCTCCCAACAGCCAAGCAAA
ACCTCTACCTTGGTAGCATCCTCTGGCAATTCGAAGCACAG
AACTTAGGCTCCTTGAGCTGCGAAACCAACGACAAGGTTCC
GCACTGCCCTCCTCGAAATGCAGTAACCAAAGCTGCGAGTA
CTCCAAATTCTTTTTCAGTCCAATAGTAAACGAGTTAGCCC
ACAACTGTCAGGGCCACGATCGGAGACTGGAGATAGCATAA
GAATTTATAAATATGGAATACAGTAGAACCTCGATAATTTA
TGGTTGGTGGTGATTTCGATCGATCGGATTGGCTTTTGATT
ACAAACTTCAGGTGTAGTTTCGAGAAAATTTCTATTATTTA
TTTTCTTTCGGAAGAGCAAGCGTTTTCAGAGAAGTGCTAGC
CGGATAGACGACGACGACGTCTCGACCTCAACGTCGCCGGC
CGTCGAGGTCGAGCCGGCGACGTTGAGGTCGAGACGTCGTC
TGTTGTCGATCTGGCGACGTCGAGGTCGAGCCGGCGACGTT
CGTCGAGATCTAGGCGTCGTCGCCATCGATCTGGCAACATC
CTAGCAACAAAAAATATTACCGCCAAACAAAACAATAGCAA
AGAGATGAAATCCGTCGCGTCCACCGCATCGCCCTCAGGTA
CAAAACATTCCATAATTCGTCGGCTAAACCTTAAAAAAAAT
CGTGGAAAATGATTGTGTTTCCGTTTTTCAGATCCCTCAAT
TAGCATCAATCACTTCGAGTCGCCATCTACTTAGAAATTTA
CATGTCAACATAATAGGGTGCGAGCGACTAACATTCCAGCA
GATATATTTTTACCCCGACACGTCTAACAAAATTTGAGAAG
AAGTATTTGTCCTATGTCCCCTGAAAAATTAACCAGCATGC
TACATTCGATCTCTTCTCACCTCGCGTATTTAATTTTGAAT
ACTTTGCGGATAACTCCGGTCCACCAGCCGTCACGGTAGTC
CAGCAAAGAGAGAGACTTGACAAATCACAACCGAGCGGGAA
ACATCTTATAAACTCCACGACGCTTTGCTTTAACACTAAAG
TTGTATATACACTCCGTTTACGAAAAAGATGAATAGACATC
CCATTTTTTTTTGTTGTTGTCTAGAGCCCTGAAATTGTCAT
AGAGCATATGACCATTTGCGCTGTGATGACACGACATGCAT
TCCATCTGAGTTGAGCACCGCTCGAATACGTGTAGAACACC
TATAATTACTGATCAGTGTGCAGCAATGAAAAACGCTATTG
CGCTATTGTGGTCGTGTTTCCAGATGCTAAACATCGATGGT
AATCATCCAGCTCAGGTATTCATTGGCATTAATTTATTTTT
TGATGTGAGATCGCTCGCCTCCTCTAATCTTCAAGTCCTCC
GCGTAATCCATTGTGTGTTGCGTAAAAATTGTACACAGTGA
CTCTGCAGCCGCCCTCGTAGCGCCTCTGCAGTGAGTCATCT
CAGAGGCGCTACGAGGGCGGCTGCAGAGACAGAAATCTTGA
CCATTGAACATCATATCTAACTTTGCCTCCATTTCAGGATT
GCCGCCGTCTGATCCGCCGGCAGCAGCGGCGGACTCCGGCG
GGTCTTCCTTGGTGTTCCGTCGCCGGAACTTCCTCCTTTGG
CACCAAGGAAGACCGGAGCTCTCGAGCACGATATCTCTCTC
ACACACGGATGTTCTTCAGGCAGGAAAAGGGTCTAGGGCAT
TATCAACTCCTCCTCGAACTCAGGAAAATCAATCACAGTAC
AGGTTTCCAACCAACTCGATCGGCGTTGCTGATCTTGTCAT
ATCGAAATGAGCACCAGGACCGCCTCCATTCATGTACCGAT
GGCGAACGGACGAAAATCCGCACCGTTAGCAGAGACGGACT
AAGAAAGCATGTAAAACTAGCTGCAGTAACAAGAATCCGAG
CATTCTACTCCATCATCAGGCATGAAGAGAAAATATAACAT
GAGTGAAGCCTTTGAACGGACCTTTTTCAAACGAATACCCT
AATTCTTATGGCTGATCAGCCTCGGGCAATTTCTCATGATT
CTAAATGGTTCTCAGTTCCTCCAGAAACAAGCTCATAGCCC
TGCAACTTTAGCAAAATCCTCCTCAACAAATCCCCTAGAAG
CCTCTGCAAACAATCGAGAGCGCCGTCTTTAACGCCGAACC
AGAAAACAGTGATTTGTTTGCAATAGAAGTACTAGTGAGAT
CTGCCATCCAGGTCTTTCCACTTGAACAAGAATACAGGGCA
TAGTGTAACAAGCCATTCCTCGCGAAACATCCCATCAGTTC
CTCAAGCTATCCAGAATGAGCGCCCTTGACTGTTCAATCGC
ACTACTTGAACCACAACCAGCAGCAGTACCATGACATGTTT
GAAGGAGTACTGGAATTTGGCATAAACGTCGACTTTGAAGG
GTAGAGAGGGAGAAAGAAGACTCGAGCTATGTGATTACAAC
ATCCTACTGTTTGAGGAGGGCGTGCAGTGGAAGAACCGTTG
CTTTCAGTCAGTGGAAGTTCCTCGCTCGATGGTAGCAAACC
TTATCGTCTCAGTAAATTGCCTGTAGCTTCCAGGTTGTTCA
AAGAAGAAATACTGAAATAGCAGTGGCGACAATACTAAATG
TAGCTTTGCCGGAAGGGTCGCATTGCCTCAGTGAGTTGAGA
TCCTTGGCTTGAAGATTTAGCGAAAGTTTTGCAGAGCATAG
CCTTACTCTTCCAGTGTCTACAGCAACTACGGAGCGTTCGT
CAACGATGAATTCCTGGCTCCGCCACTGCTTCCTTCAATCA
ACCCTTAGAAAAGCTGAGCCCACCAATAACCTAGCATTCTG
CAAGAGTTGTCGCCTGAGCTCCAGTTACAAACCGGAAAGGA
CATGCCGAAAGTAGAGGTTGCGGCCGCCGCGGTGGTGGTGG
CATGGCTAGCTAGAGTTTCGCGGCTATCCAAGAGCTTGTTG
TCTGCAGTGGACATGGCTAGCTAGAGTTTCGCGGCTATCCA
TGTGGGTAAGTTTTCGGGCACTGGACTTGAGCTCTGCAGTG
TAATGACCCAACGGTGATCTCGCTTAGGATCGTAGCGGAGT
CGAGCAACAGTGCTCCAGCTCGCAATCCACCTTGCCTCTCC
GAGCACGGCCTTTCCGCACGCGCATTCAGGAAGGCTAGTAT
ATTTACAGGCATGAGCGCACCCGCGTGTAGGAAGACTAGAT
ACGCACGAGTGTGGCCATTTCGCGCATGCATAGAGAGAAAA
TAAATACTAGGATATAAACGCACGCACGAGTGTGGCCATTT
TCTTAGTTCTAAGAGGATTGCTGCAACTATTTTAAAAGGGT
TGGCTGAGGGCATTATCTCTCTCGCCCTGTATGTGTTTGCT
TGCAGAGGATAGAGACGTGGCTGAGGGCATTATCTCTCTCG
ATTTTTTGCTTTTGCAGGGTCACGACTTAAACAAAAGCACA
TTTTCGATCAATGCGAGAGGCTCGATCGCGAGATGAAATCT
ATCGAGCCTCTCGCATTGATCGAAAAGAGTGCAGTGGAACA
CTTGGGTATGAAAATGAAAGCGCCTCCATAGTTTGAGGGGT
TTTCCGCCTCTTCGGGTTTGCGGCATCTTTTTGCTGCTTGC
CTCGTTGTATCCCTCGGAGCCGCTGCTGAAATCTTGGACTG
GTTGCGGGCGACCTCGACCTCGAGCCGACCTCCGTAAGTTG
AGGTCGCCCGCAACTGCCGTCTTCGGTTGATTTATATGAAA
GAATCCCACCCACTAGTTTTCTGAAGCCTTGTGTGATTTGT
TATACTTACAAGTTTTATACCGCTAAGACCACCACACACTC
ATAAATACCTTTTGAAGCAACGGTAGTTGACTAAGGTCTCG
CCTCTAAGGACTGTGTGACCCGGAGCCTTCACCCAAGCCAC
AAAAAGCTCACTAAGTGAAGCTTTAGCTATTGCCATCAACT
TTTGCGTGCTCCCTTCTTTCCAGGCGTAACCTGATTTTCTT
TCAAATATCTAGTTCACGCTCGGAAGTTTAATATTGATAAC
AGTTGTTACCAATGATGAGACTAGCGCAGAGCTTTAATCAT
AGAAGAGGAGAAGTGCAGTTCTCCTGCTAAATTTGTCCATG
CTGGCATGTTAATCTGATCTCAGTCGCACACTTCTGGCTAA
GCCAGTGCTCTAAAAAGCGGCGCCCAGGTTCTATGCAGCAA
CTTCTCTCTTTCTTCTGCATCTGCAGCAATAGCGACATGTC
ACCACACAATGCACATCTCCCAGGGTCGCCTTCGGCTTGTG
ACATCTCCCAGGGTCGCCTTCGGCTTGTGTAGCTAGGATTG
AGAAAAGCTATGGCGGACGACGAGCAACCGATCGGCGGGAG
GCTCCTCGGCTCCGTCGCCTCCCGCCGATCGGTTGCTCGTC
GCTGGACCGCGCCGCCGCATCGGCTCCTCGGCTCCGTCGCC
CCGAGGAGCCGATGCGGCGGCGCGGTCCAGCGCCCTGGAGC
AAAGCTCTCCGTGAAGGCGGCCGCCGCTCGGGAAACTCCGA
GGGGACTTCATCGAGGACGACGACGGCCTAGGGTACCGCGA
AAAGATTCGGAGGTGGATTTCGGAAATTGTAAGCCACAAAT
GTCTCTGCATCTGTTGTCTGCTGTAACAAGGCCAAGGTTAG
GATCGGATCCTTTGGTGTCTCGGCCAATTATGTATGTAGTA
CTTCAATTCAGGGTACCAGTCCCCAACGCTTGGCTGATTGT
TTGATTTACTTACCTTTTCGCTGCAACTGGATTGGCAGATG
ACACTAGGTACACGAGTGGTCAGCTTGAAACAAAAGGTAAC
GAGACTTAATGAAGTAAACGCAAGAGAAGAATATGATGCAT
ACTATATATAGTAGAGTCCGCTGTGCCTCCTCATATTCTTC
ACTTTTGGACATGATGTTCGCTCGAAAGCATATAAACATAT
ATATGACGTGAAAAGTCGTTCGAGAAATTTGTGTCATTTTC
AGATCGAAAATTTACTTTTGCTGCAGAAACTAACCAAAATT
GAAATATTTTTTCGGTGTGTCGCCTAAATTGTAAAGCAAAT
GACATGCCCAGTGACGGACGCAGGAAAATATCTCAACGGGG
TTGTCATTTCTGGAGCTCTACGCTTGGATTTTCCTGGACAT
AGATGTCAATTTAAGATTTTCAGGAGCATTCTTCAATGCAA
CTGGGAAATGCGCCGCCACGCGCCACCACACGCCGGCGGCA
GCGGCGACGCAGCTTGGAACCGGTCGGGATAGGCTCTCCTT
GACAGCGACTCGGTTTGCAACCCGACCGGAATTCTCCCTCC
CCGGATCGGTGCTAATCGATCGCCAACAGGGAAGACAGCGA
CACTAACACAGGGAAGATTGCGCTGAGGAGAGGAAGATTTT
ACTCCGGCCAACCCAGACGACGGCACCGGTCGGAAAATCTT
CCAAGTTTTCCAACCGACTCCGGCCAACCCAGACGACGGCA
CCCGACCCGGACCCGGACGACCCGACCCAAGTTTTCCAACC
TGTCAAAGTTTTTCAGCTGACCCGACCCGGACCCGGACGAC
CATGAGTTGAAGATAACTCACCTGATGTTCGTTTAAAATAT
GTTCGTTGTTCGTCTGTCGTCCCCAAAACCCTTTATAACAT
TGGGGGCAGTGGCCCCCGCTCGCCCCTACCTGCGTCCGCCA
TCCGACTGGACGGAGGAGATCGGGAGTTCGCGGACTTCGCG
CCAACTCATCCACGAGCTCACCATCAAAGACATCCACGTCA
AACCACCACTCCTTTCTCGGCGGCGACGACGTTGAGGGATG
GTCAATCACATCGCCGTCGTCGCTGAATATCAAACGGCCAA
TACTCACCATCCAAAGAGAGCGGCTGCAACAATAGTCGCCA
ATACAGGTGTCTTTAGACCTCGGACGACTATAGGTGTGCTT
AAAAACATCAGGTTCACACCCAGTCACCAACTGTAACACGA
GATCACTTAATTTGTCGATGCATCAACCAAAACCATTAATA
ACCAGTAGTTCAGCAATGAACCGGTAGTTCAGACATGAACC
ATTTGCATCTCTAATTGCTTCTGGCATTAATGTGTCATTAC
GCCTAGCAAAATTGGTTTCCCGCCAAATGGTTTATCAACTT
TATTGGACATATTGTCTCATCAATAACATTAAGCGGTATTT
GGTATTTTAAATCGAGAATGCGCCGTTCTACCATTTGGAAG
TGCGATACCAGATGAAGCTACGGTTAAAACAATTTTTCCTT
ATAAAAATGTTTTCCAGTTTCGCCACTACCATGAACAAAAA
GCTGTTTTTCAATTCAGGTTCAGGTATAATTAAATCTGGAT
TAATTGACGTATTTTTGATGCTGTAGCAAAACGCATTGAAT
ATATTTGGTAGGAAATTCAGCGTAAGTTAACTGTCTTGCTT
ATAAAGGTCCAGACCGAGCTCGAATTTTATTAAACGAGGAT
CTGTCCTACATCACGACTTTCAGTAATTCCAGATGAAGAAG
TAGGATGTATTCTGGAGATTCGTTTCAAACTTCCATCATTA
GATCAATTTTTTGTTTTTTGCCAGGACTTATAGCATTGATA
GTTGCAATTTCACTTGTCCTCCCATACAACAACCGGTGTAG
TACAACAACCGGTGTAGACTCCACGTGCGTTTGTCTCATCT
TTTGTACTCTGTAACAACACCTGCAATAACAAAATGTTTCA
TGAATTTGAGAGTGTTGATGCGTTGGAACAGTTGTCAGGTA
TGTGCTTCCGTTGCCCAAGTCTTCGAAAAAACTTTGTCTTA
ACCTATTATATTTGCATTGTCATCTGCTGTCTTTTCATGTT
ACTGAAACAAAAGTTAAACGCAACAGCGAAACACATGTAAC
TATAGGTATACCTGAATGTGCAATGGCAGTACTTAAGAGCT
GAAATCAACTAAGCTAGAAACAGTAGTACGTGATAATTCAA
TACGTGATAATTCAATGTCGCTCGAATCTGCATTAACCAAA
AACATACCCAACGTCGAGCCCTTGAGGAGCCCCGTGCATAT
GCCATATAGAGGAGAGCGCGCAGGTGATAATGCAATGGGTA
AGATTCGAAGTTGTTTGTTGCTTGTTTAAGTTCTTCATATG
CAACCCAAATGTGCCCATCACACGAGTGGAAAGATAATTTG
CCACTTCACCCATTGTCGGGCGTTGGCTTGCCTCAGGAGCA
CTATGTCAACATCTTAGTGACCCAGAGAATTTCCGAGATAA
TTAAAGTATACTAAGACTGTCTAGAAGAAACCAAAACCAAT
GGTACAGGTACCTCCTCTGGCTTTGGCAATAAAAAAGGCTG
CCTTCCTTGATGGGACTTAACTCCACTTATTTAGCTGAGGC
ATGTGCCTTACTGTTGCATCCTCGTGCAGTATGCTGCACTA
AGTGGCTAGAGTCGTGGCTTCGCGAAGAAAGAGTGATAGAT
TATATCCACAGCAACCGAGGCAGCAAAAAAAATAAATCCAT
CAAACAAGGCAAATTTGAAGCGCGATGCTCTGGCATATTCA
CCATAACTACAGATGATTTGCTGTAGCTACCTATGTTTCTT
AACAAAATAAATTTAGCAAGCGGATATTTAAACCAACTGAC
CCAGACTTCAGAAGAACTGCCCGGCCACGATCTCCACATAG
TTGAGGTCTCCTTTTATATACCCGAAGATCTAGCACTGCAT
AAACTATAAACAACCAAAGGCTGCGACACTGCACATTGGAG
AAAATGCCAGAGAATTCCAGCTCTACTTACAATCAAACGCC
AAATTGTTGATTCGATTGGGCTCGAGTATCCCTTCATCTTG
AGCACCTATCCATGAGGACACCAACGTCAAACCCATTGCAT
AATTACCCGACCGCTTCGTGCGGTGTTTCGGTTATTACCCG
TATTCTAGTCACTCACTCACCCACAAGTCTCCTAACTACTT
ATACTACGTAGTGAATGATACAGCAGCAGCAGCAGTACAGC
CCTTTACCATGTGCTCCTTGCGCCTCCACTATCTCCAAACA
ATATGATGCAGTTGTTCAAGCAGCAATAACCTTTGACAGAA
TGTTAACCAAATGGATTTGGCGCCAACTAGTAAATTGGCGG
TTTTTTTTAAAATTACATGTCACTGATAGCAGCTTTTAGAA
CAAAGTAAAAGCAAACGCATCCCCAGTTGGCATCTTAACAA
TGCGGTCTCATGGTTATTACCCCGACCGCTTCGTGCGGCGT
TGGTCCTCTGGGGCTGGGCGCGGGACTCATCGGGGTGGGCC
AAGGACATCCTCAGCGTCGTCGTCGCCCTCCTCTTCGGCGT
GTCGTCGCCCTCCTCTTCGGCGTCGGCTGCGGCGCCCTCAC
CTCCTCTTCGGCGTCGGCTGCGGCGCCCTCACCGCCGCCAC
GGTGCTGCTGCAACGACCTCCGGAATCATCACGTACCCCAT
GGAATTCTCAATCCCTAAAACTCGATTAGGAAATAAACTTT
AAGCCGATTTGTGGTTGAAGCGTGTCTAATAGTCTAATAGA
AAAAAATAAAATAAAGCAGACTAGAAGTACTCTCACTAAAA
GCTTGTTCTTTAGCAAGAAACGATTGGAAGCTAAAGGATTG
TATTGTATCTCTAAATTGCGCTCTAGGAGACTAGGATTAAA
AAATAAGGAGGTCCAAGTAGCGTTTTTGAATGTATGAATAG
AAAGGATTTAAGGCCTGGAGCGAAAAAAAAAATTTAGGCCC
TCGGAGGTTCGTTGTCCTCGCAGCGGGGAAGAAAAGAGCTT
TGAGAGCGTCGTCGGAGGTTCGTTGTCCTCGCAGCGGGGAA
TCGATTGCTGGTTCCCGTCCCCGAGAAGCCACCGGAAGGTG
ACAGAGGGATGTGTCGGCAACGTCAAGGAGGTTCGATTGCT
CAATAGAATGATGAGGACGACGAGAGGAAGAAATATATACC
ACAAATCAATGGACTGCTTGCATTGCCTGTACTTCAATCTT
TGCTTACTTGTCCGCCCCTGCAGCCTCTAGTCGTGAGACCT
AAATACTTAAATAGTCGAAGCAGCTGTAAAATTTCACCACT
ATTTTCCGTATTAGATCACCCATGCAGAAATTCACCAAAAA
CCAACTTGCGGCATCAGCTTCAGCTCCTTCATATCTTCTTC
TTTATGCTCCCAACTTGCGGCATCAGCTTCAGCTCCTTCAT
TGATGAAAACCTACGCGATGCAGCGGAACCGAAAATAGTAA
GTATATAACTCTTGCACCTCCTCCAGCAACCATTGTCCAGA
AAAGCAAAAGAAGGAGGATGCCCGAAAACAAATAGAAAATT
AATAATGAGCAGTTGATTTCCGGATCTGAACTTCATAACAT
CTCATGTATACGAATCCGCGCGGCTGGACTTGTTAATAGGA
AACAGTTAGGCGGCGCCGGGCGCTATAATATAGAGTTAAAT
GGGAAGAAAATGCCCAAGCCCGAGCGAGATGCAGTCCAAGC
TAGGACCTTTCGCAAGAAGACTCGAGCAGGAGACCAAAGAG
AAAAACCCATAACACGGATTCGTCAGATCAGCCTGGAAAGA
TTCAAAAGAAAAGGAATTGGCTGAAATGAATTTGACAGAAA
CTATGACTATACATGTCGGGCAAGACGTGTAACTGCTCCAA
TGTGCTTCAGAGCTGGCACCCGCGAATAATCAACACAAACT
AGATGAGATCCCATTAGAACCTCGGACAACAAATCTCTCCA
GCTACACATTAAAGCAGGTTCGAGAAAAATGGATTACAATT
TAAATATACAAAAAAGCTGCCCGCGCGTTGCAGCGGGATTT
CCCAGCTCCAAATCCAAATACCCAGCTTCAATTATGTTATA
TACCTCTACTAACTCAACTACATGTTCAACTGTTTAGAGTG
AATATCCCAAGCTCAACTACCTCTACTAACTCAACTACATG
CAATAGGTTAATTACATAAGCGGTTTTGCTGCCTCAATAAG
ATCCTTTTGCAGTCCAATTGCAGGTGTGAAAAAGAACTTAC
AGGGTTGTAAGGCGGTTCGACGAAAAATAGTATATAGTTAA
CTGTGTTGATCTGGCTCGCACTGAAAAACTGGGTAGCAAGA
TGTATGTCCGCGCGTTGCAGCGGGTTGTGTAATAGATATGC
GTTAAACTAGGATGTATGTCCGCGCGTTGCAGCGGGTTGTG
CTCTATATTATGCCGCCTCGCGCCGCCTTACTGTTCTTGTC
AATTAGAAAACGGCGAGATGCAGGCCCAAGCCCGACAAGAA
TCTCCTTCCCTCTCTTTCGTCGCTTCCTTCATCAGTTTTGC
AGAGACTAGAGTTGACTGATCGATCGAAGATCGAATTCGTT
TGCCAAACCGTAGGGATTTCCTGCAGATCAACATCCTTATT
TACAAAACCATTTAAATACCCAGAAATAAAACCCGTCAAGC
CTACAAAACCAGAAAAATACCCATAGCATCAACCCAACATT
GTCTCTCTGCCCCTCACCCTCTCGCTCTCCCTCTCCCTCCA
GCTCCCTACCTCTAGTCCCCCAGTTCCTCCCCCTCTCGATA
TGGACACTAATTCTATAGCTCTGGCACTACATTAAAGACTT
AGAAGAGCCTATACAGTTCACACCAGTACTGTGAATGATTC
TGGCACCAATAGCCGACAACCCCCAAGAAGAGCCTATACAG
TAAATTTCAAAAATGCATGTCTGCAAGCAATTGACAAATGA
AATCAAAGGTTCATAAGTAGCAGGTTCAAATCCAGTTAAAT
ACCAATCCTACTCCATTTCCCGCTGAAACCTGTAATTCTTT
CCTAAATGCAAGCAGCGGTTCGCTGCAATTTTTTTGAGTTT
AAGATCTGATTTGATTGCTGCGGGTTTCATTTTCTCCAGAG
AAATTGTCGATTTGATTGGGCTTGAGTATCCAGTGTCTACT
CTGTGTTAAATGGCTCGTCGCAGCATCAATAGATGAAGAAT
AATCAATTTCGAATTCAAAACAGCTGCACTGGATAAAACGG
CAAATTCAAATACAGAACAGCTGCAGTGCATAGCGCTGAAC
CTGTATCATGATTCAGCTTGCTATGTCAATTGTGTGCCTTG
AAAATTTGAAGCGCGATGCTCAGGAAAATTCAAGGCACACA
CCAGATATATAAAGTATTGACAGTAGGAATCCTGATCTATT
GCATGCAACATATACTACTTCGCTTAGATTTCTAGAGAGGA
AGTGCTTATGGTAACGAGGACTTCGGTTATGCGGACCAATT
TCCATTTCATTCATCAAATGCTGCAGTTTCATTATCCTTTT
TAAGTGGGGAGTAGAGAAGTCAATTGCTCTAAAATCCACCT
TCAGATGGCCCTGATTGTCTCAGAAGTATACCTCTCAGCGC
GTGATAACTGCTTGCCAGCGCGCCGACGTTATAAAACGAGA
TATTGGGTCATTGGGTGGCTCTGTGGTAATAACAAGGAACT
ATAACAGGTACATGAAATGGCCTGAGTGAAAGAGCAAGTCA
GGTTGAAGCTCATGCCAGCTCCAGCAGGAGTCATGGCTAAT
ACGAAGCGTCATGGAGAACACGAGCAGCTGCAACACCTGAT
CTTGAATACGTCACCAACTTCAACGACCATCTGCTGAGGAA
TTCGTCAAAAGTAGGTACCTCGGTGAGAATTCTCTTGAATA
AAATATTCACTAGGAATGTTCGTCAAAAGTAGGTACCTCGG
GCCTGGCTCTTTCAAACTAACCTTTGTTTTGGTTTCTGTAG
ATTCAGCGAGTCCTTTTTGTCTGCAGCAGTTGGAAGGTAGT
TCGAATGGAAGCATGGTTTGCTGCAGATGCAGATATGATAT
AGCTTCTTTCTTCTTCCATTCGCTCAAACAAGATGTGTAAA
ATTTTCACCATAACAGTTGGCGCCGTCTGTGGGAATCCTCT
AGGTACAGTTATGATGACCGCATCTGCAATGAAGATTCTGC
TATAGACTAGCACAGGTTGCCCCGTTGTCTTGTGAAGATTA
AAAGATTACCCAAGGGTGCTCGGAGCCTCTCGTATATATCT
AACTATTGCTTCGAGCACTTCATCGCCTGCATAAACACGCT
TTGTAGTGGAACTATTGCTTCGAGCACTTCATCGCCTGCAT
TTGGCACTTTGGTGCTGAAGCAGCAACTTTCTCAGGGTAAA
ATGTCCATTCTAGAATGGTACTAGAGCTGCTACCTTGCTGG
GTGTGCGCCGACGAGGACGTCTGGCCCATAAAAAGAGTGAA
TATTTCTTTTTGTTATCCTTCAGTAAATTTTTCCATGTCGT
AGTATGCCTATTCCTTGTCTCGCTTTGAGCTTGGATTGCTC
CCAAGCCCCACGAGCGTTGCCGCATCACAAACCCTATTCAG
GGAACCAACGTCTGCCTCCGCAACACCACCGCATACGACAT
TGGATCCCACTCGTCGGCGACGTCGACCGGAACGAACCGGG
CGGTTGGGAGAACTCGAGTACGAGCAGCTCATCCACAAGGG
CCGACGTCGTCGTTTTGTAGCGGCGAAGCTGTGATCGCTCC
TACAAAACGACGACGTCGGTCTGGGACTGGGTCGAGCTGAT
ATAGCTTTTTTCTTTCTAAACTGGAACATTAATGTGAAAAT
GCCGGCAATTTTCCGGCCGTCGGAAAATTCCGGTCACCGGC
CTTTCATCTAAGCGCTGCTGCCCGGGAAGTTCTTGTATGCC
GTGTACATATACTTGTTAAGCGCTAGTTTGGTATTGCTATG
TTGGACAATGATTGCGCACACCCAAACAACCAATCCGCCAC
TATGGACCGTAAGTCAGATACCTGAGTATTGTAATACCTTC
TTCCTCATTCCCAATGATCTCGTTGAAATCACTAAAAACAA
AGGTCCTCCCAAAACATCACCGCCCCACCAGATTGGCCGTC
GTGGCTATATTATGGTTTTTCAGTGGTACCTTTTCACAACT
TCCCATTTTAGCCCCTCCCCCCTCCCCCCACCACCAAACAA
AGGTAAGACAGCGAGATCGTCGTCAGCAGTACTGTGACATA
TACTGCTGACGACGATCTCGCTGTCTTACCTCATTTACCTG
GCGCATCATTTCTCAATGCTCGCAAACACTGTGGATGCAGC
TCAGTTGTCTTGGTTCTCACCAAGGACTAAAAAATCGAAAA
ATCGAGGAAATTTTGAGCCTCCAAAAAATGAATATTTCGAT
TTTCGGTCCGTCTGAACTGTCACCGTCGTCACATCAATTTG
TTCGTCATCCTGACCAGCCTCGACCAAAGCTGCGGCACACT
GTGGGCTGGTTTGCTCTCGGCATCAGTTTTGATTTCAGAGA
CCGAGAGCAAACCAGCCCACCGCCGCTTCTACTCAACATCA
CACAATTAAATCTTTTGCCCCAAAAAAAAAAGAAGTTAAGG
ATCGTATCGTACACCTCTACCGAGGAAAAAATTGCATTTAG
AAGATAAGTAGAAGAAAGGGCGCCAATCAATGAGGGATAAC
AACATAAGCGTGTGTGGGCCCCGCCCTGCATACTTATGAAA
TTGATGGTCACAACAGAGGTCGCGACTCGCAAGAGATCTTA
AACAACTTATCTTAGGCCATCTCCAGCAGAAGAGGGCTATA
GGTGGGGGAAGATCGGGAGGCGGCGAGGTCGAGGCGGGAGA
CGAAGAGGTTGTCGACGGAGCGGGAATCGTCGTCGTCGCCA
TCGGGATCCCGAAAAATTAACCCTCAGAAAGAAAAAAACCT
TTGGTGAATCTCATCCCGTCCCGAAAATAAAAGAACAGGAT
GACCTACTTAAGAGTTGCCTCTGCACTTTCAACAGTAACTT
CGTTATGCCTGAAACGATTACAGTGTTGATCATTTATTCAA
TCTTGCAGCACAAGGTTGTGCTTTGGCACTGATATGAGTAT
GAGAGAAAATTTGGTCGAAGCCTCACCGAATTTCGGTCACT
GCAATCTTGCTGGCGGTCGTCGGAATCTCACAAGATTTTTT
TGTAGCCTTCTTGATCGGCGCTGGAGGAAGAGGAGGAGGAG
AAACCTGGTATTGTTTGCGACAGGAAAAAGAGTACAAGGAA
GATATAACCTTAACAAATAACCAGAAATAGAGTTATATTCA
AGTAGATAAGAGACTCATCCCATTAGGAGTCCAATACCTGC
AATGCAAAGCGTGTTGAGTGCAGGGGTTTCTCCTTGTATAT
AATGTTTTAGGAGCTCGAAGCATTGTCAGATCCCAATAGGA
CATTCTCCTCCATTGATAGCCTCCCGCTGCTGCCATTTCCC
ATCCTGTGAGAACGATTTTCCTCGAGGAATCTAAAAGATAG
GAAACTAGAGTTGCCGAGCCCTGCAAACACAAAAAGTTGAG
CTCCAGGAAGGAGATGGAGGCGCTCCGTGAAAAAATCCAGA
GAGCGTCATATGCGAAATTCCATCGACGTCCCTCAAGTGTC
TAGAATCGTATATGTAAATCCACTAACAGTATTGAAATAAC
TAAACAGTACAGAGCGCTCACCAGCTAAATCTTTTCTGACT
ACAATAATCTTCGATTGATACTGGAACAAGACAATTGCATC
CATGAGAATATCCAATTTTCCATTGAGAAAGGAATTTGGGC
AGAAGAAATCCCTGGGGGCGCAGTTCTAAGGTTAATGGCTG
CCAAGTTCAGTTCCTCCTTGCTGTAATCAGAACACACTTAA
AGACATCTCTTAAAGGCCCTCTGCATCAGCAATCTCGTATG
GAGTAGTACCGTACTGCAGACGGAGACGTTAACGGAGGGGT
ATTTTCAATAATGTTTAGACCCCGATCGAGACGGTTAATCC
TTGGGATCCAATACTTCACGCTGTCGAAACAATACTTCTGA
TACAGATTGCGGAAATCTTGCAGTAAAAAATCTTCCTACCG
TGTAGAGGTCCTTTGAGTTTCAGTAAAAAGAAAAAAATCTG
CTTGTATGGTGATATGACACCAATACTAACTTTCTTCTTTG
TGGTATCATTAGTGAAAGAACACGAGTAAGGTTTCTTAGTA
GGAAGAGTGGAATCGCGATTCGAAACGCAAACGCGACGACT
AAGCCTGTTTTTTGGCAAAGCAGCAGCCATCAACGGTCTTG
CGGTTCCACCCAGTGAGCACCTGCAGCAACAAGTACAGGTC
ATTTATGGAAGCCAAGAAACCAGTTGCATCCATCTGCCATG
GCTCCATTAAACTCAGGCAGCGCTAGTTGATCGGTTTCACC
CTCATCTTAGCCACCAACTCCTGTAGTTCCGTCTCGTTTTC
GAAGGTGGAGAAATCGGCGACGTCCGCACTCTAAGGGCGGT
TTTGTAGCCGGCGAGTCCACCGGCGAGAAGAAGCTCCGTAT
CAAACAACAATGGTTATAAACCTGATTAAGAACACCTGTAA
CCAGCAATTGGTGCTGTCGACGTTGAGGGGAAACTAAATAT
GTTGCAAATTTTCCGGTGTTCGGAAAAACTCTTTCCTCTTG
TTTACCGCTTCGAGCGGCGTCTCGGTTATTACTCCAACTCG
CGGCTCCGGCCGTATCCTCACCTCTGCAGACCACCTTGGTT
GTTTGTCGTTATGAGATTTCCTGTGACGAGACTCTTCTTTG
GCTTTATTACCTTGACAGATCGCCAGTGAGAATTTGGCCAC
TTCAATGACTGACCTGCAAACCAGAAGTGAAATCAATATCA
GTACTCATTCTTTTTCTGGACCAAATGATTCAAAATTTCTA
GGCTTGTAAGATGTGCAGCTCTCGTAGTCTTGCTTTGTGAC
GCCGGCGTCGGACTGGGAGGCGGTGTCGCTGAGGGCCGAGT
GTACCTGCTGTAAAATCTAACGTGTGGAGGCTTAAATCAAC
GTAGGTCGATTCATTGGTCTCGCCTTTCCTGGCAGCAAACC
TCTTAGAACTGAAGAGAGCCCGCGCAAAATCTGAAAAATTG
GAGTCTCCGAGTGGGTTTTGCAGGAACAAGGCAGTGCTCCC
CCGACGAAGAGATTCGAAGTCTCCGATTCAAACCCACGCTA
TCCCACGACGGCGGCTCCGACGAAGAGATTCGAAGTCTCCG
TCTTTGGCCTAATCCCACGACGGCGGCTCCGACGAAGAGAT
TGCAAAACTGCTGCATCTAACCACTGGTACTTTATTGTGAT
CACTTGTCTAACCGCAGTTGCGGCCATGAAAAAAGATTGAT
CAACTGCTTGGATGTAGACACTCGATCTACAGGATTGCAAT
AAAATGACTAACATGATGATCGACCTAAAATTAATAAGGAT
TCAATCACCATGTCGATTGACCGACGTTGTCACCAAATTCT
ACCGACGTTGTCACCAAATTCTTTGCCAATTGCTCTTGTCC
TTTGCACTCTGCAACGACCTCTGCAACACCCAAAATCTGCA
AACTCCGGGGACAGACGAAGCTGCACCAAAACAAGGTTTGA
GTTTAGCAACCTGGTTTTATCCAAGGTCCTCACCATCATCA
CATGACTTATTCATGAAATCCACTAACCAAACTGACTGCTT
AAGAGGACGACCTATTGGAGCAAGAACCAAAAATCCCTCCA
TGCGGTTTTAGATGCGATTCCTGTAGCTTCTTTATCACTAA
TTCTTTGGAGATGGTCCCCGCAGGATTTACTCCTGATTTTA
GGAGCTGACGCCGGCGCCGGCGCCGGTTGGGAGACTTTAAT
TCGCTGGAATCGGCCTCCGGCTGCCGCTGCCGGGGGAGCTG
GCCGTCTGCTCAGCCCGCAGCGGCGACCGGCGGCCAACTCC
ATCCTCGACTCCCAAGACGTCTCGGACACTTGACATTTGGT
TATCATCGACAAGAGCAGCTCTCGATTTCTGCTATTATACC
TACAACGACAAATACATTCACCTGATGTGGTTAGATGATGT
TATTTCATGGCGTTTTTTAGCGCCATCCCTTAACGCCGTCT
GACGACGTCGAAGAAGAGGACCAGATTCGACGACGATGTGC
CCAAAGTGAAAACGGCGAAGCGCTAGCAATAGAGTTTCTCC
TCGATGGGACTTACCTCGTTCGGGTGCTTCGGCATCTTCAT
CACATTGGTGACCGGCTACACGGGAAGTAGCCCCGCTGCAT
TAACTTACAACGGTCCGAGTCGACCGGAGCAAGTCCGTTCA
TCCGTTTGCCCATCGGTTTGCGGATGAAAGGCCGTGGAGAA
CGTGGAGAAGTTTAACTTTGCCCCAAGTAACTTGAAGAGTT
AGGCAAGGAGAACGTGGTAGCGGACGCCTTAAGCCGGAAAG
ATTTGAGGTACACACCGATGCGTCAAACTTTGCCATTGGCG
AGAAGGCTTTGATGGAGGAACCCGTGCTAAGGCTCCCGGAC
AGACATGGGAGTGGACGGACCGATGCCAACAAGCCTTTGAA
CTTCCGGAGCTCCTCTAGCTCGGGCGGCGCCATTCTATAGG
TCAAGGATTGCGTCTATTGCCTTTGGCAAAGGTTCGGACTT
TAACATCTTTTGCATTGTCGCGGATGGAGAATTACCTTGCG
GCGACGGCCCTCACATGATGCGCGATTGCCCTCAAAAGAAA
GACTCAGGCTTCTCCTTCGGCTTTGGCACGTCTCCCCCACT
TATTGAGTTTTCCGCCTCGACGGATTCCGGCGAGCTTTAGT
CGCCGGCGAGTTTCCGATTCCAGCCAAGTCGAGGTCTCTCA
GCGAGGAGAAAGAATGGTAGCGGCAGCTTCCTCTCGTCCTC
CCAACTTCCGATTCCGGCGACGGCGAGGAGAAAGAATGGTA
GAGAGAACGATTTCTGGGTTCGCCAACCAACTTCCGATTCC
CCGATTGCTCCTCCGTCGTTCGGCCACCTCCTGGCGCAAGG
ATGTAATCCCGAAATTTGACCGGAGGCATCGTCGGGCGACT
TATTGTTCGATGTGTTTTAACTTTGGCAGCAGCTCGTGGTT
ATTATTGCAGTGAAGAAGTGCAGGCTCATGATGTAACACTC
TTCAATGTGTCGAGTTCGCTCGCGAAAAACAGGATTAGCTG
CAGGCAGCCGGAAGTTCCGACGGGGAGAAAGAGAGCTCGGG
TTTTTTTTTGGTGCCTGAGGCGACAGCCTCTCATGCCTCCC
GATCCCGTCGCCGACAACGGCAGTTGCAAGCCAGCCTTGAG
GGGAGGGAGGAGGGAGGAGGCGGAGACTGGGAGAGGGAGAG
TCACCTCCATCCGCCGTCGTCCGGCCGAGCTAGGTGGCGTG
TCTCAAAACTTTGGAAAGTCCCGATAAATAGTTCTTCTTAT
TTGATTTAAGTAAAAACCACCGCCAGACAAATTTTTTTTGT
ACCCATTTCGATCTCCCACCCTCGATCCATTGGCCAGCCAC
GATATGAACTCGTAGCCCTTCGCGAATTCAAAATCGGAGTT
GCAAAAAATTGATCAGACGACGGGCAACTGAAGGCAAAATT
AGTGCGCAACTGTTCGATTGCTCCAATTGCTTATCAATGTG
ATTGAATCCGGTATACTTAACCCCGGTAAGGGTAGTGGGTA
TGGGCTAGGGTCTGAGCCGGCGACGCCACCGGATGGGAGGA
TCATTGTCGCCGGCACGAAACTCGGTCGTCCGGCCACCATT
GTCTTGTTCGATAGCTGGGACGCCGCTTGTCCATCTTGGAG
GATTTGACCATTGCCGGTCTCGTTCGGTTCACACAGGCCTC
CCAACATCGTCGGGGGAGGTCTGGGATCACGCCAGGGAGAA
ACGACAACCGCGCTGTCGCTCGCTCGCTTGATCTCTCTCTC
CCCCTCCCTCTAAACCCCAACGGTTGTCGCGCTCTCTCTCC
GACGGCGACGGGAAGTCCGGCTGCGGGAGGGAGTTTCGGGG
AGAGAAAAGGAATCTTCTTCCCCCGTCAAGAGCTGAAACTA
GAATTTCTCGGCCTAATCCGCAGTCAGGATCCACAATGAGC
AGGTTGCCAGAGTCGGCCTTCGGCCGCCGCTGACAGCGAAG
GTCCGAGGGTTCTGAGTTCGCTCCAACACTCCCCTCAACAT
AAAAACAAAACAAGTGCACGCGAGCAGCAGGACTAGTAAAA
TCGTTTGAATTTATGGAACGCGCAGGCAAAAGTGTCATTAA
ACGGCCAAGATAGTTCCTTCCTCGGCTTACAATCACTTGAA
TTGAATTCTTTTGCTTTTGTCGCATGGACTTTCAACATTTT
TGAAAGACGTTGTTTTTCTGCGGCCAAGAGCGACCCTTTCA
TTAATTTTCGTCCATGGGCTCGCCGTTGTGGTCTGGGCCTT
TTTGCCTCTTTTGTGCTCCTCGGCTTTATTTGTGACCTAAA
CTTATGTTGGGTCTAGTTGGCAACCGGCCTGTCTAGGTCAC
TATGAATCGAACTTGGCTTTCGTTGTTTTTCTTTTCAACTC
ACTCTCAAACTCGGTAAGACCCGAGAAAGAAGAAGGTTCAA
GTACATGAGGCTAAAACGCTCGTCGGGTAAAGACCATTGAC
ACTTTACCTTATCGCATTGTCGGGTGCCGTTCAGTCTGATT
TAAACACTTACTTGTAAATACAGCACTCCACACCAGATGAA
TGTAAATACAGCACTCCACACCAGATGAATACAACACACCA
GACCACTGTATTCCCATTCACGTGCAGTGTCATCTTCTTCA
TAAAAATATTATCCATTTTCCTTTAGAAAATAGACGAGGCT
GGTTAGTTATGCCATTTGGCCTTAAGCAAGCCTCGTCTATT
TTCAAATAGTCTTCATCATGCCCCAGCATTCTTGGTAAGAA
TAAAAAAATATAGATGTTGGCTTTGGAAGGCAGAGGGACAT
TTATGAAGAAGCTAGTTCCTCTGGAACTAAATCAATTTTTC
TCGTTACAATCTCGTGTGTTCGTGTTTGTTGTTTCTCGATC
TGTTCTTCTGAATGAGGAGACGCGAAGACTAAACAACCATG
AAGGGGTGATGTGAAGATCTCGCTCGGGAATGGTGGAACAT
TTTCTCAAAGGGTGGCAAGGCGCCGAAAGATTCAAAGCTGG
GTGTATCCGCATACTCCTTGCGCGCTCATTCAGAGTCCTAT
AGAAACGTTTTAGGCTGATGCGGTTAATACTGCTGCTTATT
TTATTTAATTAACCGTGGACCGTCAGTGCCATTAAATCATC
GTTTTCCCAAATTTTAGACCCAGGAAAAAGTCAACTTTTGG
GATTTGCCGCCGTCCTCTTGCACCGACGAGCTAGTCCGGTT
GAAGAGAACAAGTTGCAGTCCCCGACGGCCTCCTCCACCGA
CTTCAGATCTACATGGGGCGCTCGAATCAATCCTTGTTGAT
AAGCCTCTTGCTGGTCTCGTCGCCGGCAGCGCTGGCACGGC
TTTTTCTTTTCTTTTTTTGGCTGTGTCCTCTCTTTTTTTTT
TGTATTACATTTTGGTTTGACAGGAAATTTGTGTGATTTGT
AAAATGAATTATGCAGCGAGCACGCTCTACACAAGTGGGCG
GGAAACCCATAATCGAAGTGCGGGACCCAGGCGAAGTCAGA
TAGAGCTCGTCCAACCGCGTCGGCCACCGCTGCTGAACTCA
TCCAACCGCGTCGGCCACCGCTGCTGAACTCACTCCCATGG
GGTCCTCACTAGAAGGGCTCCTGCAATAACTATATTAGGAT
TTCAACCCCAGCAATTTTAGCTGCACTTTTATTCGGCTTCT
AAGAAAGGACATACGCTGTCCACGCGCATATTTGCTGATAG
GAAGAAGTTATTCAGGGAGGCGTATGCAAGAATGGAGACAA
CTCACACACACACACACACACCAAAAAATCTGCATAATATT
CCTATTTGAATAGTGTTTGTCATTGGCAACATATCGCCAAC
GCCAAGAAAGGGCCTGAACGCGGAGACGATGAAAGAGAATA
GAATTTTAGTCCAAAAATGGCTGGAGTTTTGGTCCTTGAAA
CTGAAAAACATAAACGAGGACTGGAAGTCAATAACAACCAG
AAATCCAAATAATCCATTTCCAGCAAGAGTAGATTGGAACT
ATCCCTAGCATTTTCACACGCTGCAGATATTTTTCAATTGT
ACTGCCTTCGATTCTTCGCTCTGCAGAAAATAATTGGGACC
AACATCATCAGTAATGTTAACAGTAGCTGCATTCTCAATAT
GAATTGGAAGGGGAATGATCCTTGTGCAGATTGGATTGGAG
GAAGAGGATCTAGCGCGGCGCAGCGATTGGATGACCGGATT
CAATTTTTGCCACTATATGGCGTCACCATATCACCATCCAT
TTATAGGTGGAGGTTCATATCCAACCTAAACTTATTCATCT
CCTGGAAGAGATATAATGGTCCAAATTTTGAGAAATTCTCA
ATGGGATTCGATATTCGAATCGTAGTGACATACAGTTCACT
TGTATACCTCCTTATGAATGCGAAATGAAGCGCATCTTGGA
AAATTTCCGCGTAGAATGACCTTTGCGCACTAAAACAGCCA
TAAAACAGCCATAACTTCTTCGTTAAAATAGATATGGACGA
TAAAATAGATATGGACGAACCGTGAAAAGTTATGAAAACTA
AAGCTCACTGTCTGGTTCGTCTGGAGCTGTTCACAAAGCTC
GTGCGAAGCTGTGAAGCTTGCGGGTGGCGTGTAGGCTTTTG
TGTATGATCAAAACCAAGTCCTTTCGATCGTTCTAAGGTCG
ATCAAAAGCTTTCGGTAACTCCAAGTCAGTATGACCAGGCA
TTTGAAGTGAAACTATTCTCCTCTTGTGGTTCATATTGATT
GATCGCGAATTTTAAAGATTCGGATCCTGCTCTAGCTACCC
TAGTTTAAGATTGTCAAGCTCCTTTAAATTGTGAATGCATA
CTTTATTTTGATCATACATACAGGAATTGTATATACGCTAA
GATTCGATCATCATCAAGTTCTCTAGATCCTCCAAGTTGGT
TGTGGAATGCACTCATGGAACGTTTCTCGAAACGTTCATAT
TCGATGTGGCGCGTCAAAGACTTTGAGCGCATGAGATGTGA
TAACTCGGGGAGGATAAAATCCTTTCCTCCCTTCTCCATCT
CTTAGAAAAGTTTAAGGTTTCAAAAAAACATACCTTTCTAG
CCGGCCGGAAAGTCTCCAAACTGGCCGCCGGAAGATTCCAG
AAGCTCTCTCCGCCCCGGATCGAACGCCGCCGGTCTCACCC
GTTACGTGGTCCTCCTGTAGCGCTAAAAAATTTCTCCTTCT
ACCATGCATGGTCGCTTAACCCCGCGCTTAACCCCTAACTT
AGTGGAAATTGTCGAGGCATCGTTAGTTGGCTAATCATAAA
ACCCAAAATGGGTACTATAACCTGAGTTAGATAGGCTTTTA
ATACCTAAGCACCTTTTTTCCTGCAAACCAGTGCTCTTGTG
AGGTCGACATCTTGGAATAGCAGCTGCACTTAGAACTAAGA
GGATCCCTCTTCAATTGGTGCCCCAAGCATAATGAGCCCAA
CTGACGACAGTGGCGGCGGTCTGCCGCGAAAATGCACTACC
TAATCATATCCTTCCAAATCCAATGGCTGTAGATTATTTTG
TTTTGTTCTTCCTCAAGAGTCTCTTTGAGAATTTTGATTTC
TATTGTTGATCGGTGTTTTGCGTTTGCGACAATCAACCAAC
AATACCCATCCCCCGGGTAGCAGGAACCAGAAAATCATTTA
CATCACATAAATACCCATCCCCCGGGTAGCAGGAACCAGAA
CTCAAAAAAACTAACCTGGGCTAGAAAATAAGAAAACTCAT
GGATTGCTTTTCTTCTCTCACCTGGGCTAGATATCTACCTC
TGAGCTGATGTGGCGCAAGTCGCCTGGATTGCTTTTCTTCT
TTTCACGCGGTGAGTGGAAGCGTGAGATGCTGGCCCCAAGC
ACATTTTCATAAAAAGTAAGCGGTCAAAAAATGAAGGTGGA
GTATAATGACCTGGGTCACTCTAGGTCATTGTGACTGGGCA
GTTAGAATGAGTATAATGACCTGGGTCACTCTAGGTCATTG
CCAACTTTGCCTTCCATTCACCATGTCATTGCAGTCCTGTA
ATTAAGAAGGGTGCTGATAGCATTGGTAAGTATCTTCTGAA
GATTGGTAGAGTTGGCTACACAAGCAGTATTGGACAGTAAG
TCCCCCACCCCCTCAAGCAGCAGCTCCAGTTTCTGGGATTG
TTAAAAATGGTGGGATGGCCCGGCAAGATGTTCGAGATGCA
TGTGATGGAGAAAGCAAGACCTGCAACCAGAGAATCTCTCA
AAAAGCGGTCCATGGAACTTCGCCTGCTACATGGAGTTGCT
TGTTGTTATTGTTGTTTAGGCTGGAGTAACCATTTCGTATC
GGTTCCTAACTTGTAACAAACCTGAGTATACTAAAACTATT
GTGAGTCTAAAGTGGAAATCCGCACCGTAAGAATAAATAAG
AAGCCTACACAGTTCACACACCCTAACTGTATAAGGTTGTG
ATTGTCTATGATGAACTTACCAGCAAGCCTACAAACAAATT
TCTCTTCAAGGGATGCTCGACGGAATTCATCAATCAGATAG
CTACTCTCATACTGCAAACGCAAGTGGCCTTTGATCTGATT
GAGGCGCTCCCTCGCCAGCGCTGTACGGTGACGAACGGACG
CGCTGGGGTGGAGACGCGCCCTCGCGCGGTGCCATAAGGTG
TCTTATCTAGAGCGAAGCTTCGCTTTGAAATAAAGTGTGAA
TCTATACTTCTGAGTATAGCCTTTAGCTACTAATCTTGCCT
ATAAAATAAACGTCACGTCACGTCACGTCACAACTTAACGG
AAGGTGCAGAATGATATCTACCAAAAAAAAAAAGGTGTAAA
AATCTCAGAGCTGCAGCAGGCGGATCAAATCGAGTAAATAT
CATCCAGGTAGACATAAGATCCTCTAATTAGATTTTCTATG
TTTATGATTAAGAGATAGACCTTGGGTTACAATCCAGTCTC
CCTAGAACTTATAGAAAAAACCTCTTTCCTTTCTGAACTTG
GTACATAAGTTATCCATCTACGAGAACAAGTCATCTATTTT
CGAATTTATCCGTATGCATTCTGCACTTACCAAAAATGCAA
GGGGGGGGGGGGGGCGGGCGCAGTAGGAGAGACACTTCTGT
CCCGCCCCCCCCCCCCCCCCCCCCCCCCCCTCCCCCCCCCT
CCATCAACTGCACTGTTCTGCACGAATTCCCATCCAAAATT
CAAACTGCAAATTTGGATGTCAGTGACTGAAAGAAGAAATG
TCCTGTGGTTGAGATGAGTTCGACTGAAGCCCCAGTAGATA
CTCTCTCTCTCTGTAAAGCACCCAGAACAAACAAACGATTC
TAACCTGGACTAACTGGACGCAGTCGGACTCAAAGAACCGG
TAAAAACCTTGGTGCTGACTCCCCGATATCTGTAAGTGTAT
GTAGTGTGCGGTGGAAAATGCAAGAATGATTGTTGGGTCCT
AGGTATCCCAGGATTTGAAGCATTTGCAGACAAGACAACAA
AAACTCCTCAGCAATTGTCGCGGCTGCTTCCCTTGTAGCAC
TCACAGCCTAATAGGCAACCCATTAGTTCTTCAACCAGTGA
AGCTTGAGCTGGGCTCAGGTCAGCTTGATTTATTGGACGAA
CTTGATTTATTGGACGAATTCGAGTTTTAATCGGCTCATTT
AGTCTTCACTCCGAGGATCGCTCGCCCATGACCGTGGTTTT
AAATTTCCATATTGGTAAGTCTGAACCTAGTAATTTGCAGC
GCTTCTCAAAGCGGCCCAGGCTGCAGCACTTGACCTTGGAC
CATTTTCATTTTCGATTAAGCCCGAGACCACTCAGAAAATG
CTAACCAGTTGCCTTGCGTTCTAGCGCATGTCATCGACATC
GTAATCAAATGGTGAGTGTTCGGTTTGTTCCTGTAGTCGTT
CATATTCCGTTTGAATTGACCGTTAATTATCAGCAGTTAAG
TCATTTCATTGTCTTGTTGTCTCCATTAACATCATTAGTGT
GTAACCTGGGATGTTCAGATCACTAGCAACAGAAAGCCCAA
TTTGCTTGAAACCCTAGTGTCGCCGCCTCTTATGGGATGCA
CCGCCCTTGACTCTCGGTTGCGCCAAGGACACCAGTGACAC
AACCGGGTCCGCTTTCCCGACCGGCGCTTTTTACCTCGGTA
ATCATGTCAGAACGCCCGATCGCCACGCACCACACCTTGCC
TAATGAGAGTGAGATGTTACCTGCAGCTAGCTAGTTGGGTG
GCATGAGAAAAGTTTGTCACCAAGAAGAAAAAACATCATAC
ATTAAACGCACTTTTGTTTGCTCTAACAAGTCCAAAGTATA
AGTAAACAAATCAGGCCACACTGCTCTCCCCTCCATATCCT
ATATCGATATTTTTCAAGCGCCTGAAGTTTTTGAATTCAGA
GTACGCATTTAATGTTGTCTCGTTAAAAACATTCTTAATAA
TTCATGTAAGATTGTAGGAGCGTTTGTTACTGATGACATAT
AAAAACATGCAATATGTCATCAGTAACAAACGCTCCTACAA
TTACGGCTAGCCTCGTGAAGCGCAAGTATTTCTGAGTGATT
GGTATTTTTCATCTTCTTGTCTCGGACGAAATGGATCTTTC
CATAATCATGAATTGTGGATCGGTCACCAACGTTTTTCCTA
CTAGTACAAATCTCCTTAACCCCGAATTGGCCTAGGGATTA
TATAGCTTGTGAGTGGAATTCGCTCTCTGCCTGTCGGTTTG
TAGTCTTAAGTTGCCAAACACCAAAAAACTGACCTATTTTC
TTTTTCCTCTCGGCCGTCCGCTCCGTTGCTTTCTTTTCATC
TTTCCTAGAGGAAGTTACGGCTGTTCTAGTAACTGAAGGTC
ATGCAAAACAGAACCTCTACCCTAGGGTAATTATGTTGGTT
ATAACCGGAAAATCGATGCTCTGGAACCATCAAAACCAACG
GTTCAAAAGTCGGAAACAGGCTAAAGCACAAGATTCTAGAC
CAGACAGTTATTGGTTGCATCAGGAAGTACAAGATGCTGTT
TTTAAGGGCGATGCGGACGTCTGCCTCTGTAAAATTTGGTG
CCTTGCCGATTTTCCACCTTCAGGCGTCATCACGCAGTTTC
CACCTTCAGGCGTCATCACGCAGTTTCTTCTTGCCGGACGG
CAGGATTGAAGGTCTGGGCGCGCAAAAACCTCACCCAAAAC
GATCTTCTTCTTCATGGTAACGCCGGCTGGGATGCCTCTGG
TGCCTCTGGTGTTCATCCGGCAAGCGCAGCCTCGTCGTTGA
TCATCCGGCAAGCGCAGCCTCGTCGTTGACACCTAAAGGTG
TCCGCACTTTAAGGGCGGGACGGACGTCCGCTTCTGAATCC
AAGGGCGGGACGGACGTCCGCTTCTGAATCCCTATATATAT
TATATATATACAGCCCTTCTCAGCTGCGGACGTCTACACCA
CACAGAGTTCCATTCTAGAGCGGAAACTTTGAGATTAAAGT
AATAAACTCAGCAGGGACCACCTTCAAAGGAGATGCTACCG
GTCATACCATTGGGTGTATCCATTGGCAACCAACCGTACTT
ACGTGACTAGCTCCGCTAGTCTCCAACACTATAAGATATTG
GAGCTAGACCGAAGCAAACACTGTGAGAAAAATAATGGATT
CTGCCGGATCTGCTGTTTCGCAGGAACCATCGCCGGATTCT
AAACCCAGATCGATGCAGCTCCAAAGCTCTACCAAAAGGCA
ACCAAAAGGCATCTGGGCTTCGCTCGAGGTTTGCAGGTCTC
CTTACTTTTACTCTTTGTTTCGCTCAAAAGCTCGATGGCTT
CTGTGAAATTACCTAACACACTCGAAGAACACAATTCGATT
CAACACACTTCTCTTCCTACCTCCAATAATAAATAGTCTGA
GTCGTCAAAAGCGGTGACAACCGGAAACAAGACTTAGATTT
ACAGATTCGCACAAGATGCTCACTAGCATCTTAATCATAGC
ACAGAGGATCACAGAGATTGCTGGAGTGGTTCTTTCTTTTG
ATAGATCGAGATCAGAGTTACTGCAGTCAAAAACCAGTTGA
TTTGCGATGGGTCTGGGCAGCGGTTAGGAGGTTGTTCTAGA
GGCTACACTAGTTGCAATTGCATGAGCCACCCCATTAGAGC
AATAGTGATTCACCTTGCCTCGGAAAGCAAGGGACCAAAAG
GTGGTGGATGGCGTTGGAGGCGCGAGCCTCGTCCAGGATTT
GTGGAAGCAGTGAGAAGGAACCTGAGGAACTCGTCCAAGAA
TAAGTTTGAGCCGTTTTTAACCTGAGTTATGTAAGTAGCAT
ATAATCTTCCCCCATGATTGCATTAGTTCTCGCACAGATAT
ACACAGTATGCTGCTTTTCGCACTGATTCACTGACATCTAA
CCTGCAAGGGACAGCAAGCTCCTCTACAACCCTAAGAACAA
ATGCACTGTCTTGCTGTTTTCGGCCTTTGCTTAGAGAAGGC
ACTTGATTTCAGGCCATAGACTAATAAAAAATTAATTTGAC
AGACAGATCGAATATGATGTCGGAAAAGGTGGCTATTTTTT
AATCGTCATCAGATGTCACCCCTGAGCTTTCTTCCTCTTCA
GATTGAGCCTCAATGGTGGTCTGGATTTCATGTGGTCTGTA
GTAAACAAGTCATCAAAGAGCGAACGGATAAAAGTTAACTA
CACTAAAAGAGGAGGGACCACTCGCACAACGTAAACCTAAC
CGACGACCTTTGTTGTAGCGCTGCAGGTGCCTTCCTGTGCG
CTTTATCAGTTAGTATTTTCCAGCCAGCTACTGTTAGAGTG
ATCTATATGGAATACATCTGCAACAGTAGTGACCTCCATCA
CTCCAGCGTCTCTCGAGAGGCTGCCCCTTCCTTGGATTCAT
AAGGGAAGGGAAGGACTTCACCAGATCCAAACGTTAATGTT
TGTTTGATCTCTCTTAGTAGCGTTGGTTTGATAGTGTCCTA
GAAATCAATAGTACCATTCCCATCAGCATCAACCTCGTTGA
TGCATATATTCTAATGCAGGCTGCATTACTACCAAGGAGCT
CACAACCATGAAGCGCTCCGCACCAATGAGGACTGCCAGTA
CGTTCCTTATGCACTCGTCTCTGGCACAATAGTTTATGTCA
CTATTCCTCGCAGGCCTTCCCGCCGGGCCTAATCTCATCAT
CAAACATAACCCTCTTTTGTCAGCAAACTCAACAAAGCACA
ACCAAGAAATATGAGATACCCGGAAGTTGATCGGCGAGTGT
TGTGTGTTGTTAAAAGATAACGTCGCTTTAACCCTAAACAC
TTTGATTGGTCGGGATGAATCTCGATCATTGACGACCAAAG
GGGTAAGGCACTATACATAACAGCAATTAATAAAAAGGTTT
TGGAACGCTGTCTCTGTCAGCAGCATCGACTACATACCTGT
CAAATTAGTGGGAGTTAAGACTCGAATTCTAAACATGAGAC
TCGTTGTCTGAAGCAAACAACCAGAAGAACTCGACCAAACA
AAAAAAAAAAAAAAAACTAACCACCGACAGCTGCAAAGTGA
TAAAAATCGGATCTGGGCGGCGCCAGCTGCCCATCCCAATT
CTAGGCGCTGCCGACTAGCGCCCAGAGGATTAATCGGGGAT
CTTTCATCCACAAGAAAATTCCCAGAAACAAATGAAATCTC
TAGGCCCTCTCTCCCCCCCCCCCCCCTCCCGACAGGCCCTA
AATATCTCGTTTTTAGAGCTCGGCGCAACAATTTGCAGCCA
TATCCTGACTCTTTGTGAAGCGCCCAACTTACTAGCAATAG
CTGCCTGACCATTTTTGGCTCGAAAGGAAGGGGCGTCAATT
TTATCACATGTGTTCGTCCTCCCGCATGCCACAAGCCAACC
CCAATATCAGCCACTAAAGGCTGGAAACAAACGTACCCCAC
GCATTGACCGCCGTTGACTACAAGCTCACCTTGCGTGGACT
GATACAGTTGATCGATAGGTCGTCAAAAATATCTTCACGAC
GCAGGTGTGCCACAACCCGACGCCAAGAGCACAACAGCTGC
TGCAGACTGCATCGATTGCACTTGTAAATTTCCCTTGGATA
ACCCCACCCCACCCACCCCCCCCCCCAAAAAAAACAAGAAC
CTTCAAATTATTTGCTGCTCCTGTAGTTCTGTCTATGCCAA
ATAAGACTAATTAAATAATCCAATAGCAATCAGGAAATCAT
TGTCTATAATCTGTTTGATTCGCAACTTCTTACTTGTCAAA
CCAAAATACTGTGTTTTCTGCGGAAAATTTGTTAGAATGCC
TACCAAATGCAACCTCTCGCCTCCGAGCCTCCGATACTTGA
TTAGGGTTGAGCGCGTGTGGCGCGTTCTATAGAATTATTGT
CCAGCGCGAGCGCCGCCGCGCAGCCGGACGAGAATAGGTGA
AGGCCAGAGGCCAGCGCGAGCGCCGCCGCGCAGCCGGACGA
TACCTGCAACAAGATCTGATCGGAAATTCCTCCAAATCCCT
CTCCATTGCCGATTTGGCCTCGTCGCCACAAACCCAGAACC
TTGCACATCCGTCACGCCGCCGCAGTCGTCTCAGTCGAGTC
TAGAATCTAAAAGATGTCGGCATTGGCTGAGCAAGCGTATG
GCTACCATCATCGACCAGCACGCGTGCTACCTCACAATCTG
GCAACCGAGCTCTCTCTCCCCGTCGGTTTTCTTCTTGGCTG
AAAAACATTTTAGTAACAAACCCGATGAAACCTGATAGACT
TACATGTTTAAGTCGTGCCTCGGGTATTATCCCGTAAGTTC
TTAATCGGAGTTGTGCGCCTCCTCTGCTTTCGGCCGATTTC
ATCCCTAGTGACCCCTGGCTCGTCAACTACAATTGCCTTGT
AAGAGGAATTCCATCCATGCCAATAGTAGTTGAAATGGCCA
AATTCAGCATTCACAAAAGTCAGTAAAAATTTGATGACTAA
CAACTGCCAAATAAAAAATTCAGCATTCACAAAAGTCAGTA
CCCGTTCAGAGGCAGACGTTCGCACAGCCCTAAAAGTGCGG
GCGAGGGCGCGCCTCCACCCCAGCGAACTCCAGCAGCTTCC
CTGTTGGCTCTCATCAACACCATCTGCTAATTCTCCTTCAT
GGACCCAACCTGAGTTTTCCCCTCAGCATCATACATGTGCA
GAACCTCAAAACCAGTGAGTCGCAAAAAATACAAATTTAAA
GGTTTGTCTTCCTCATTTAGCGTTGTTTCTAGTAATCAACG
AAAAAGCGAATCCAGGATTGCTAGAAGCAAACAAAAGTAGG
GATCACCCATTCACCCTGCTCGCCGAAATCCCCTCAGTCAC
CCACTAGCAATGGGCCCCGACGGCAGCCCCTCCTCCTCCCA
GGAATGATTGGCGTATTGCACGCTCAAAGGAACCTTCACCA
ATTTTGGGCCATCTCGTTCTCTGCTCAAATTCTCGTCTCCC
ATTTAGTTCGTATTAGATTACAGTAGGAGAACCAGATGAGG
GTCATTTAATAGTTGTTGGTCTGTGGCAGAAATAACATATC
GCAAGATGGTGGAAGGAAGTCTGCAGCTTTCTTAAGGGGTT
GGTTTATCACACATGAAGTACGCCAAGAAATATGGTACTGG
ATATATCTCATATAGCATGACAGCGACCACCACTCCTCAAC
GTCGCTTAGCTGATGAAGGTCTGTTCCTGCACTTCTCTGAG
TATACCGATGTCTACCTCGTCTGCTGCAAACAGATCATGAC
TTGGCAGATCCATGCTCGGGCTGCAGCTGTTGGCCGGAAGC
TTCCGCTTGATGAGTGTCGCCGCCGAGAACTATCACTGTCA
ACCCTAAGGTTTGGATCCGGCGGCGGCGACACTCATCAAGC
CTATCCCGGTTGGGACGGGACGGGACCGGCCCAATCCGGAT
GTATGCACTCGTAGTAAACGCGCTTGAATAAGTGAATATAA
AGACTGGAGCTCCATTCGATCCAAAGGCCTATTGCAACGTA
GAATACCAATTGAAGATTTGCCCTAAGTAATTAGCACTCAT
ATAAAAAGAGAAATCACATGCGAAAGTAGGTTGAAATCAAT
GAGCAAAATCATTGAGGGTGCTGTAGGACTTTAGATTGGAT
ACTTGAAAGCACTCTGAGATCTCGAGTATCAATTTTTGGAC
AAGCTCCCTAATCCGAGCCTCCCGTAGTCTCCGTTCCCCCA
AGAAACTAACATTTGCAATCCAGTAGCTAGACCACCAGGTA
ATATGTGAGTTGTGAGTTTGCAGTAGTACTACTCCTCAGCA
CCACATGATGGGAGCCGTCGCTGCATCACCCCATCCGTCAT
AGTATTGTATTATCTCCGCCCTCTAGCAGCAGATCAGAACA
GTGAACATGAACCACCGTAACCTGAGCCCCCGGTGCAAGTT
AAAAAAAAAAAAAGGGAACACCTAAGCTGCATTTCTCTTTG
AGGCATGATATCTTTCAGCTCAGGCTTTTGTTTTGAAATCC
TCCAAAAACAGTGGCAGACTCAGCAAAAACTGGAATTTCTG
CTTGAATCTATATTACATGACATTGGTAGGAAACGAGTGAG
CATGGTACATCCCTGTCACACCCCAACTCGAGTAAAGGTCT
GTGGGCTCCACTGAAAATAACCGCTGGCAGCTCAAAACGAC
CCATATATAGAGCAATTGCACCCGTTGAATAAAGGTAATTG
TGTATATACATATGTATACACACGCACACAAACATCTACCA
CTGATGCTATGCTGCTTGCGCTTTGACCAGAATAATCCTAC
GTTCGGCTTCGACGGATAGGCGGGTTTCGCCTGAGCCAAAA
GGTGACGCGCCGAGCTTCTTCGAGTAGAGGAAGAAGCGGAG
GAGGCTGAGCGACGGTGACGCGCCGAGCTTCTTCGAGTAGA
CCCACCTTCTTCTCCGCCGCCGCCGCCTCTTCTTTCTTCGC
AGCGCACCGCTCTCGGCCAGCGCCACCGCCAAATTCAATGC
CGGGAAGCACGAGGATTTGCCTCGAGTAAATAAACATCTCC
AAAAGGGATCGTACGGGAAGCACGAGGATTTGCCTCGAGTA
TTACTAGTTCTGGTGATGCACTCGATCAGATTGATGGGCGA
AATAACAACAGTTGCCGGAGCTTTGGCAACCGCAGAAGCAA
TGCCGGAGCTTTGGCAACCGCAGAAGCAATAAAGAGCTTAA
GGAGAGAACTGGCAAAATTGCGCTAAAAACTAATAATATGA
TCTCAACTTAAGAGTCTTCACTAGAAGGGATCTCTTATTAG
AACTTGCTAGTGAACAAACACATTGGCAGGAAAGATAAAGA
CAACAGGAGCATCTTTTCAGCGCGACCACTAATCATCAGAG
AAATTGCAAAACCGGTGTTTCCCGCTGCTCCTTGGTGCAAT
CTAAGCTGAGACCAACAATCCCCTAACGAAAGAAAAAGAGT
AGAAACCACAAAATCGAGTGCAGGCTTTGTTAGTTGGACGT
CAGTGGTTAAAGTAAAGTTGCAGGAGCTGCAGTAAGGTACT
TGGTTGCCTAAACCTCATAACCAAGTTTAACATTGCCAAGA
CAGAGAAAATAAAAGATCGGCCACGGATTCTTTGTTTCTCT
ACCACAACCTGAGTTGCAGCCTCCGCCGCCTCAAAACCTAG
ATAAAAGGAAAAACAGTTTTCGGATTTGTATTTATAAGAAC
AAAACAATTGGTGGCAGAATCGGGCAGTATTTATATAAAGT
CGAAGGTAATGCAAGGCTTTCTGAGCTAAAACATTTGGAGA
TGTCCATACCTTATGTCACACCCTAATTTTTGAAGGATAAT
AACAATCCCGCTGCGAATTCCACCAACAACAAGAGCAAGCC
AGCCGTTTTCCGGCCGATTTCGGCCAAATTGGCTCAACTGT
TGGTGCTTCGAGCCGTTTTCCGGCCGATTTCGGCCAAATTG
CGAAATCGGCCGGAAAACGGCTCGAAGCACCAACCCGAATT
CGGCGGAGCTGCTGTTGTTCCGCCGGAAAGCCAGCGATTTC
ACGCTTGCGTCTAATGCTCACGTCTAACGCTCACGTCGCGC
GGTTGCTGCACGGAAGGAAGCAGCTTCGGCTATGGTGGCCG
AACACCATTGAACCAGGCTGCTCCGGTAGTCACATACCTGC
TCTCAACTTCCCTGACCTCACTCGCCCAATTCTCTCAACTC
CATTTTTGTTTCTCAAAGTACGACAGTTTTCTATCGTCTTA
ATATTGCTGATGCAAATTTCCACCAGTGACTCCTCGTCCTT
GAAGGCCAAAAGCGAGCATGCTTCAGCAACGATGATCATTG
GCCCCTTTGTGTTTCAGTTCCTGTAGCAAAACATTGGGGAC
CTGCCCTAAAGACGAATTTCCACTGCCAAATATGGATGTGC
CTATCATTCATGGACGGTTTCAGCGGCTACAATCAAATAAA
TATTGTTGGGCTCTCAACTGCACGAGAGATGAATGTGAAGA
TCAAGTATGAAGCAACAGGTCGCTGAGATGCAATCTTCATG
GTCAGAACATGAAGGCATTACGGCAACAATGACAAAAGACA
GATAGTTGTTAGCTGGTCATCGACCGAAACATGCTCGCTTG
CCCCTCATTGAGTTCGTTCGCTGCCGTCTCCACAATTCTTG
CAGTGGCACAACAAAGGAAGCATCAGCGGCAGATATAAAAC
ATTTAGAGTTGGTTTTAAAGCGTCAAAAAAATAATTATTTT
CTGGATCTTGATTAGGTCCGCTCCAGCACCCATGCATACTG
ATCAACAACTGCTCCTCCGGCATCCGTAGAGGAATCACAAA
TGCAACTTCATCAGGCTGTCCTCTAACAGTTACTCTAAAAA
AGTCTTTTCTGAAGATTTTCCAGTGGACAGATATTCAGGGG
TTGGACACCAGTTAAAATAACCATTGCTTTTGGGAACATAC
TTTTTCTCATTTTCTCCAAACTCGGACAATAAAAAAAATGA
AATGTTAGGATATATCGCTACGTGAAAAAAACGAAATTATT
AGGACTAAAAAATCGGGTTTCGGGGAAATATCGATGGTCCG
ATGAGAACACATGGCTCACACGTGCAAACACATTTAACAGC
TTTTTTTTCTTTTGACTGCACCTCTAGTCTTTTAGCTATAA
ATGATTTATCTGCATTGCTACGGTTAGTTTGTACTTTTTCT
ATCATTTTCATACTTTCGTTCGGCAAAGAAGAAAAAGTACA
TTCATTTAGTTGAAAAATAACCATTTTAAGAGACAAAAAGT
ATGATCAAAAGTTGGTTAGTCTTCAAAAATTTCTCAAAAAA
CCAATTACTTCCCCGTCATCCACTGCCTGCACCTCGAAATC
TTCGAATGCGAATGTGCACACGCCTTTTTGTTTACTGTGAT
AAAAGGCGTGTGCACATTCGCATTCGAAATGTTGGGAGCTA
CCTTTTTGCCTCCGTGCCACCGCCGCCATCCGCTTGGAATT
GATTTAGCTCAAGCATTGAGCGTCGCCTCAAAGTATATGTC
AGGGGTGGACTTGGTCCAATCGGTTCGATTTTAGAGCACGA
CAATCGGTTCGATTTTAGAGCACGAACCAAAAACTGGATCG
ACCAAAAACTGGATCGCACCCCTCGGTTACCTATTTCTCAA
TAACCCGAACTTCCGAGCTTCGGGTCACCACCTCGGGACCG
ATCAAATTTCTGGGGTATTACAGCACCTGTCAGTTAACCGA
ACCGAAACTCGGTGCGGTTTCGGTTACATAACCTATTTTCC
TTGAACTTAAATTTTCTTACCAGCCTCAACTTCCTCACACT
GGAATGACAAACACGTCCTTCGCTACTTTGGATAAAATAGG
AACTGAATCAGCTTCCATGACTGTGTTGCCAACTCGTGGAT
TTGTGTTAAAGGATTTAGGACTGGAACTATAACATGTGGAA
AGGAGGATTGAGTTAGGGCGCTGGAGTTATGAGGATCGTTG
GCGGAAACCGCACCGATCAGCCGGTTTTGACCGGTTCCTGT
TTTCTCGGGTCGGTGCGGTGCGGTCATGGCCGGTTTACGCT
TAGTATTTCATTAGCTAAACCATTAGTTGCAGATTCTGAAG
GAGGCTGACTTTTTAGGGTTCGAAAATAACTCCCACACACA
GCTTCCACCAGAGCTAGCTCCGCCGTCCGGCCACCAATTGG
CTGTGGGAGTCGAACGGGACCGGCGGCAGTCCAATTGGTGG
CAAGTTTTGAGGTTTTTGAGCCCGGATTTGCAGGTTTGGAG
ATATTCGGTTGTGGAAATTGCAGCGGGATATTTAGGTGAGT
TAGCTTCAGAACTCGGCCTCCGGTGAACCACATCGGAACAG
AACAGAGATCTGGTGTACCTCTGCCTCATACCTAGTGCCGG
CCTCTGCCTCATACCTAGTGCCGGCGTTATCCGTTGTACCA
CAGCCTTGTCCAAACCCTTTCGCCGCCAAGCCTTGGTCGCT
CCTTGGTCGCTACCCAGATGCGGATCCTAAGCCAATGGGTC
GTCGTCTCCGGCGTCGTCTTCGGATCACGCACACAACCTCG
ACCCCCAAAACCAGAAGAAGCCCGAGCGCATCGCCATGACT
CAGAAGAAGCCCGAGCGCATCGCCATGACTATCATTCTCTG
CCTGGGAATGGTCAACTCTGCCGCCGCTAAGGAACCCTAGG
TAAGGAACCCTAGGAGAGAACCCGCAGAAAGAGAGTGTGAG
AGGTCCAATGTCTAGGCGCGCTGGAGTTGGTTGAGATTGCG
AAAGAGTTGATGTTGTTGACCCGTTGGCAACGAGGACGTTG
ACAAACCATGCCGTGCGCCTCGCCGCCTTGGAGACTTAGGG
CTCTCAAAGATATGCGGGCTCTGTGACGGCGCCAAGGTTCC
TCTCTACCATGTAGACCCATCGACGGCTGGAGTCGTCAGAA
TCGCTCGTCTGCAGTCTGCTCGCCGTCTCCTCGCCCATCGC
CTCGCCGTCTCCTCGCCCATCGCCGTCGCCTGCTTGGCTGC
GGTAGTCAGGTCAAGTGCTCCGCCGCCAACTACAAGAGATA
GCGATTGTCGGCGGCCCAGGCGTTGACCGCCTTGTGGGAAC
TTCTTTATTATTCTTCCTTCCCCTAACCACCCTTTTGACCC
CTTTCTTTCATTGGTTTTAACCCATGAAAGATATATCCACT
GCAATTGCTTAGCAATCCACCTGCAGCATCTTTCATCGCTT
GATCAGCACTCGGTTCTCGTCTGCTGCTCAAAAACAGCCCC
CAATGTTGAGGTTCCGTGATCGTGAGTCATATTCAGGGAAT
CACATATAGGGTTCAGAGCACGAAGCATGTTATAAACAAAA
ATGCAAATTGAAGAAAGTATCGCAAGTAAACTAAAGAAGCA
GCTCATGTGTTCTTTGCCCGCGCCGGTTACCCTGCAGACCC
CACGGCTCTATCCCGCATCGCCCCGACCGGCCTCGCCGCCA
CGCATCGCCCCGACCGGCCTCGCCGCCATCGACTGACCTCC
AGGATTTTAGGCATGGTAACCATTAGCTAACTTAATTGTAA
CGTGGTCCGATATGTTGTCCCTCGATCTGTGTTGCTGGCAA
CAATGGGATGGACTTGTGCTCGCGATGAAGCTTTATGAACT
AAAAGATTTTCCTATGAATGCGCCAAGAAATCAACTCCTCA
AAAAAATTATGCTTCAACTCCAACAGCTTCTCCATTTTAGA
CTAAAACATACGCCCCCCCCCCCCCCCCCCCCCCCCCCGCC
TGGACCACCACCTTGAGCTTCGGCGAGCGGCCGAGACCTTC
TGTTCGGAATACTCCTCGAGCGCTGTCTCAAACTATTCAAG
AAGCTTTGTGAAATATATTACAGGAACACTAAGCTCTACCA
CAGACACACACACGTGCGCGCGCGCGCCCACACACACACTC
TCTTATAGCCAGAGGTATGTCTTCTGCTAAGAAAACCAGTA
AGAAAAATCAAAATGTCAACCTCGAGGGGTGAAATAGGCCC
GAGAAGTTAGAAATGCGAGGCTTCTTGAATGAAGAAACAGA
ACGTGGCACATGTTCTCCGACGCCGCCGACAATTTCCGGTG
CTCATGACATTTGTACATTCCACCAGCTGTTGCTCAACAGA
ATGCTCAGAGGGGCCACAGCCTTGTGGAAACCAATAAGGAT
CTTTCAACATTGATAAAAACCAGTGCTAGTAAGATAAAGAA
CAAAGAATAATTCTCGTTTGCCCAGACGGATATAGATACGA
CCATTCTGATTTGGTTGTACCTGGAGTAGGCGTCCATGAAA
AAGCTTTCTCGAGCTTGAAGCGAGAGTTCCCATAGACTGGA
TGTACCAGACTGTGCAGCGTCTAGAAGCTCTTCAAGCTCAA
ATGAGCCATCATATGTGCTGCAGTATTTGCTTGTCTCTGAA
CCTTCCCACACGTGCTCGCGCGTGTACGGAAATACGTTTTT
TGGTGACATGTTAAGGAAGGCACCAACAAGTACTGTATAGG
GATGATCGTAGCGGATTAGGCGTGAAAAATGTCGGAGTTCT
TGTGATCAAGTCTCGTCGGTCACGATCATTTTTGAAGTATC
ACGAAAGGCAGCAGCCACACCAGCTGCAGCACCACATGTGA
TTGGAGAACATTTTTCACAACAGCAGTAGTCGCAATAGTAC
AACATTTGCCTCTTCCAGTTCCCAAGTTAGAACTGGTGAAG
AGATTAGGATACTCCGGATGCGCCAGCCACAACTCAGAATA
TCAAAAGTGCTAATGACTAACCTCAGCTCCGGCTTTGACAT
ACCAACGGAATCGCCTCTCGCTCCGGCAACACCGCCAGGTA
TCCGACGACTGTTGACCGGGCTCCAACGACTGTTGACCGGA
CAGTAGACCCCCGGACATACCCCATGCATATTGCCTCCAAA
CTACTGACCCCAATTGACCCCCCGACGAACCCCCTGTTGCC
CGGCCTGGGTACCTCGACGACGGCGAGGAAGACGACTGGAC
TGGGAAAGGTGCCCCCGGGTCACCGTCAGACACTCAGACTT
GTTTTAAATTGAAAAGTCACCTGGTGCTTTGTTTGATTCAT
AGGAAGAAGGTTTTGAGAGGCTGCAGCAGGAGCAGCGTGAG
CCATGTACCCATACAGCTGGCGCTGCCCTCCTGGATGAAAT
AGAATTAATAGAGAACTTACCATTTGCTAAGGGGCCCCAAA
CATGAAGTTTAAGAAGGATGCGGCAGTTAAACTTGGGCCTC
AGTAAGCCGCAGAATTGCAGCATTGGCAGTCTCAAATACAA
TATGAGATCTTTGCCAGACACTCGAAGATCAAAAGGATACC
ATTCTTAGTCGAGTCATTGTCTGATTCAACTATTTACATGG
ATCCCCTGATCGTGATACTACCCGCTTCTCAGGCTCACTGT
AAAGCTGCAGAAACGGTCTGCGCGAAACTCAATATCAAAAG
GGGGAAGAAAGTGTTCCTGGCTGCAGCAACTCTAAGACCTG
GCTTTCCAAGTTGGAGTTCGCGGCGGCTTATCACCGCTTGA
GAACCCGGGGAGAAGTTCTTCGGAAACTTCCCCTTCCCTTA
TTGTCGTCCCACCAGGCTCGCGCTTTGGCCTCGATTTCCAG
AAGCAGAACAAAACCCTAGGCTAGCGAAACTTGAGGAGAAC
GAACTTGGAACTCCAAACAACCAAAAGTCATGCTATGAGCA
TCCTCCTTCTTCTCCGACGACGACGACTCCTCCTCGGACGA
GTCGCCGAAGATGCCGACGACGCCGCACTCCTCGCGAGGCT
CTCCACGCCCTCCAGCACCGCGGCCAGGAAGGCGCCGGCAT
CAGCACCGCGGCCAGGAAGGCGCCGGCATTGTCTGCGTCCA
TATGACAACATCACACTCAACCGGGGCCTCAGTGGCAAGAA
CACACCGGAATCAGGCACTGCTATGACAACATCACACTCAA
TCCTGCCAATGCCCACCAGACGCCTGCTAAACCAAATCCTC
CTGTTCCCCAAATCTAGAGGCAGCACCTCCCTTCCACAGTC
TTGAGTAATCCAGTGTGAGGCTAGAAAAGTGTGATACAGAG
TACGGAAACAATACAGAGCGCACGTGCGTAAATGCGCACGG
TTGAAAATTAAAGGATTGAGCGCTTGGAGTACCCTTCAACT
TTGGAAATTAGGACTGATACCCATAGCTGCTGAACGTTCTT
CTATTTCGGAAACCCAAGGACTCGATCTTATGGATATGTAA
TTCCTCGTATCATTTTCTACCGCCAGTTCTTGAAGAGCCGT
ATTGTCTGACATTGAGGAAGCGTCGGTTATGTATCATCACT
AGCAAAAGGTGAATACCTCCCCAGGTCATTGGGTTCCACAT
CGGCGTTTAGGCGAGCTAGGCGGCTGCCTAATCGCCCACAG
GTCTGAGCTTGTAGAGTCGGCTGGAAAAGTCGGGTCGGGTT
GTCGATAGGTTCTACTCTTGCGGAACTGGCCAATTTCGTCA
TCAAAGGACAAAACTGTCCGCGCTGAAATGCAGGCCCAAAA
AGAGGTGTATATGGACATGCCACCAAGAGTCAAAAGTAGAC
TGAGGTGATGCATGACTTAACATCAGCAAGTCATGGATCTA
TGTTTTTCATTGGTTTTTTGCGCTGGTCGAGTAGAAATGCA
CGTGCAGGAAATCAGGTTTCCGCGCAGCATGACATTCAATT
AAAAAACTACAAACAGCAAACGAAAATTTTTTAAAATTTTT
GAGAGAAGCCCTTGCTGCCTCGGGCGTTCCAGGGAGTACTG
TTGAGTAATTCCTTCCATGGCTGCAACAGCTGAGAATGCCC
AACCGAAATGGGTTGATTCGCTACGGCCTTAAGAAGGGCGC
GGCCGGGCGTATAACGGGCTCGGGCCGGGCCGGGCCCATGG
TAGGGGGGAGAAAGCAAGTACGAGTCGTATAGGGATTAGGA
ATTTGTGGGGAGTACGAAGGCTCCAAGAGTTTATTAGGTTG
CATTTTTAAAACGAATGGCCCAGGAGAAAACATCTGAAACC
GGCGGTTAATGGGGTAGAATCCGACCGTTAGATTTTCTTTA
AGTTCGGACGAGAGAACCACCACGAACAGTCGGACCTTTCG
GCTAGCGTCAGCCGCCCTAGCGCCGCCGTGAGGGAGTTATC
CTTCCTCCCTGGGCTAGCGTCAGCCGCCCTAGCGCCGCCGT
ACTTCCAGCCGCCCGTCCGTCGCCGTCCGGCCGCCTGAGAC
ACAGAAATCGTCGGTGGAAACTGCAGCCGAAAATCACTGCC
CCCTTTGTTTGACGAGCTTACTGCTGGTCAAGCACCAAAGA
AGTGTCGTAAGATGCGACCGCTTCAAGAATTATAGTAGGGA
GATGCTTGCTTACGGTGCTGCGGCAGATCAATGTGCTGAGT
GGATTGCAACGGTCAATTCACCTGAGCCGTCGATTTGCTTT
GGAACAAGCCCAGCCGCTGACGCGTGGCCCAGGCGCGCAGC
CCAGCCGCTGACGCGTGGCCCAGGCGCGCAGCCCAACCCCT
CGACAAAAACGCGTTGGACACGCGCAAGGCGCGCTGCCATT
GATTTCTGTTTCTGGGTCGCCACGTGCAGTGACTGTTTATT
GTTGGTAAGATGGAGATCCGCGCGACATCTCTATCGTCAAT
AAGTGGAAGCGCGTTGGAAGCGTCAAGAAACGGTTGGAAGT
GAGACTAAGAAGCACGGAAGCGTCAGTCTACTTGCGATTCC
CCTATGCCATCGTGTCAAACCATCAGCAAGGAATATCACGA
CTTATTCCTGTTCTTTGGCGCAAGAAGAGATTTTATTTTCT
AAAGTACCTGGCTTTGAACACTCTAGTAACAAATGAATTTG
GTTCATCTGGCAAGTTCCGGCGGAAAACTATCGAGCTTTTC
TACTAAAAACTATCGCGCTGCTAGGGTTTCTGTCACCTTCA
CACAAGAGGCTTGAGGGGTTCGATCGTCAATATCTCTGCAA
CTTTGCTGACTGGATGAAAGCTCGACCTGAACTGTACAGCA
AGAAAAACATCCTTTCAGCACTCGAGTTGAATACTATAATC
AGTACCTGTGGTTGTCCTTCCTCGACCCATCTGTCAATATT
GCAATTAAACGGAAGTAGCGCTCCAAGTACTCAGCACCACG
ATCAACAGGTTTATTTAGCTCCCGCAATACAAATGGGGTGC
ATACCCATGTCCATGAGATTCGCTCGTTGCTCATCATCACC
TTTGTTTCAAGCTAGACGAGCTCGAATATGAAAACAGTACA
CACGGTGGCGCTCTCTTTTGCGGAAGCGCTCAAGCATGAAC
ACCAATGGCCCTTTTGTTTCCTGTGGCTCCATCAAATACTA
TGTAGTCATTATATGTAGAGCGCGCACTTTATGAATTCCTT
TTGTCCTCCATTTCCTTCGCCGGCAACTGTTGCTTACGTCA
TGGCACATACTTGAGGTGTTCTCGAGCTCTTTTGTAACTTC
AGCCTATTTTTAGGTCGAGTCTGAAACTAAGGTTTCTGAGC
ACCTCATGAAGAATTTTAGCCTCCGAGTTCACCATCTCAGT
AGACAAGACTACCTTGCTCGCTGCAAGAGATCTCTAGAAGA
TATGGATATGAGTGCTTTCCCGTCAGCTCCCCATCCTGCCA
AAACAAACATCGGAATCGGACCCAAAAACCATAGCAGTAGA
TCAACCAACTTTCGTGGCTTCTGTGCTTTAATCTCTTGGGA
CCCATTAGTACCAGGGCCTGCGTTAGCCATGCTCACTACAC
TATTCTAGTCTCTCCAAAAGCAGCAACAGACGGAAAGAAAT
ATATGTACATGCCGTTATGTCTTCCGTTATCTTATGTGTTT
TTTAATGACTTTGCTGTCTGCAGTAAATCACTCTATTCCAT
GAAATACGTACCCATGGTCTCGGAGGCAGTTTCGTCCCCAT
CATGATCGACTTGGTCATCTCGGAAGGGACATGATGATCCG
CTCCGGTTAGAGATCGCCGCCGCCGACGACGAGAGCGACAC
