# Supplementary material for: EnDeep4mC predicts DNA N4-methylcytosine sites using a dual-adaptive feature encoding framework in deep ensembles
Source: Genome Res. 2026 Mar;36(3):589–99. doi: 10.1101/gr.280977.125 (PMC12951953; doi:10.1101/gr.280977.125)
Supplement: Supplement 1 [file Supplemental_Code.zip › Supplemental_Code/EnDeep4mC-main/data/4mC/4mC_F.vesca/train_neg.txt]

ACTGTCTGCATAAATTTTGTCACAACTAACTGGTATTTGAT
AAGAGGAAGCTCAGTTGAGGCTTGAGGAAATAACCAAGGCT
AACTCCTCCTCTTTGATTCTCCCTCACCTGACCTCATCTCG
GAGGAGAGAAGGAGGAGAGACGAATGTGTACTTGAATAGGG
TCGGCTAATATCTTAGCTGACGACCCTTCATCGGCTATGGT
CGTTGACACAAAGAAGATATCAATAGAGGGAATGATCCCAA
TTTCAGGGAAACTTGTATTACTTCCTGACAGTTTTGAGGAG
GTACCAAATAAATTGGTATGCCAAGTAGTTGGTAACCGAGT
TCCGGCCAGTCCACATTCTTCAATATCTTGAATCAGACACA
CTTATTCTAACAACAGACGTCACCAATTTGTGAATAGAAAG
TTAAGTGAAGCTCGTTAGCACATGTAAGAATACTAGTATAC
CAAACTCATAGCAGCATATTCGTACAAATATGTTCAAAATC
TTTATTGATTACCTATTGACCAGATGAACAATACTCTTCGA
TGCATACTTTCAGTAGTTTTCAATGCATTATGGATGGCAGT
CACTTGTCTCTATTTATGTACATGTATTCTGAACACTTGAC
GCAGACTGGGCATTTAAAAACAAAAGGCCCAAGGGAGAAGC
CTTGATATTCTATGTTAAAACACATCATTTTAGACACTAAT
ATTGATCACAAAACTTCTATCAAAGAAATGAGAGAAAAGCA
TTAGTTCCTCCCTAGATTGGCAGTTTGGCACTAACTAACCA
GACTATCAAGCCCACATTGACTGTTTGACTTTTGCTTCGTA
GATCATGTGTTTTAGTAATTCGTTATTTTGCTAGTTAATTT
ATTGTCTCCTCGGAAAGGGGCGGTACGTTTTGGTGACGTGA
GCGTGGTTATTCAGTCTATGCAAACGACACGTGGTATGCAC
AAATCTTTGTATAAGAATAACCTTTGTATAAGAAGACATAC
CTCCAACAGTTCATGTAAAGCATCCTCTATTTTATAAAAAG
ACGGAGTTTCTAGAACATTGCGACGTCAACTGGATCGTCCA
CAAGGAAAACCCTAAATTAACGAATAACGGTAGACGACATA
ATAGGAGATTAGTTGGGAGACTAATATATTTGACTGTTTCG
GGCTCAAGGATTGCTTAAAACGGCTGTTTCCACTGGTCAGT
GTGGACAATGCCACAATGGACAATGGGAACCAACAGCATTT
TCTCAGCCATCTTTTCTTGACAATCAACGGTGATTGAAAGC
GAGCAATATATTATAGATGTCCCCTTGCTCATCTGTTTTCT
CACCTGACTATAGTTGATATCATTACCAAGACGGGCAAATA
CATGTGTTTCATATTAGCTACAATCCTCATCATGATTCTGC
TGCATGCTAAGTAGGTGGTACCAATTAACAGTACAGAAAAA
CACTCCTGCAAGAAATGAAACATTGCATGCCCAAAGTCAAA
TTTATTGTAGAAATGAGTAGCATGGGAAAAAAGTTGTTTGT
GAAGTGAAGTTCAGTGACGACCCGAAGAAGGTGGAGAGGTG
GTCATATGAGCCCAATGATACAATTCTCCAAGCGCCTTGCC
CAACGCAATAAGTTTAAAAACCCTCTGACCAACTGGACTGT
AGCAAGACAAAAATAGGTTGCAGAACTTGAAGCAAGCTGCA
GCCTGTAAGTGCATGCTCTACTATTGGATCTATAGATTACC
ATTTGAAAACCCAAAAGCATCATCACCGCCGCCGTGCACAG
TATACACCACTCTACATGTACTTTCAAACTTCCTGCATATC
GAGAGTATGAAAAGATTAAACTTCGGTACATTTACCGGTAT
ACTTTCTATTTAGCAGTTTGCACATATACATATGTCGATCT
TTGTTTCAAGAAGATGAAGACTTGCCTTGGAGTCGATGAAG
CGTTAAATGATCTACTGGCTCCATTTGGGATTGCATTTGGA
CATTCTAATGAAATTCTAATCTCTTAGCCCATTCTAATGAT
ATTAGCCAACCATTCATCAGCTTTCTCAATTGCAAGAGAAC
CGTTTGATGTCAGTAGTGATCCTCCTCCAGTTCAAGCCTCA
GTCAAGTACATGGATTTATTCTCTTTTCAGGTATTTATTAT
GGATAAAAGGAGTTGAAGTACCCCCAAAAAACAAACAATAT
TAGTAGCAGTTCTGGTCATTCAACCCGATCTAGGCTCAGAG
TTTAAAACAAAACCCAACTGCAAAATTTACATCCTAAAAAT
GTATGATGGCCGGCACGGTACTATAGAGCTGGAATTGTTTT
ACCTTCTTTTTCTTTTCCCCCCTTTTGTTCTCTTTTCTCTC
GATAGAATGGGAGGTTGAAACCTAAATTCATGCTTAAGGAT
AATAGTAATTGCCCTTTCTTCCTGTAGGCGCTTGCAAGCTT
ACACTGCATCCTCTCAGAATCTGAAGAGAGGATCATCACAC
AGATCACCTCAACAATATTACAAATTTATACAAAATGTTTC
CGCTAATAAGACTATAATAGCGACTCCCATATGATGAGGAC
CTGCTTAAAATCCTCATGTACTGAGGGACTGAGCTCAAACA
AGCTGGAGAGAGTGGTAAAACTGTGATGCAAAAACTAATAT
GATTTTGTGCAAGTCATATTCACTAACTTGGTCGTCGGAGA
TCTGGAGATTACATTCATATCAAAGTAATATAGGTTCATAA
TCCTCATACATCAAAAATTTCCACAGTGATGAAAATGTTCA
GGTCTCATCTACATGTTTGGCACCTGCACTTGCAAAAAGAG
ATGATTTTCAATCGATCATTCAGATGTTTTGGTGGATCCAT
GTGTTGCATGTCGTATCATTCTTAATGCAAAGACTGCAAAG
ACAACTTGCTAATGTATAGACTGAAGGTCCTACATCCGAAA
ATGATAGAGCAAAAAACATACTCAAGCTTACGCGTCCTTGT
CCGAGAGGCCGTTACAATTTCTGGACCTCGACGAGGGGACA
ACATAACTTGAGCAAGTTCACAAGAAAATTGCTCAAAAACG
GATTTTAGTTGCATTGTCTTCTTACAGCTAGAACTTGTTTC
AGGAAGGGAATTTGATCTTACATGAGTTGGTTCAGACACCC
GCATATGTCCCTACAAATTTCATCAAAAAATAACATTACAA
TTAGTTATAACTTAATTTTACCTGTGCATTAATGATCTCTC
TGAGAGAGCTGAATGACAGACTAATGATGGCAGAGCGTGCG
GGATTTTCTGCAGGACCCCACACGTCAGAGTGAATCTTCAT
CTGAAAAATCCTATCGTTGTCCCTCTAACTCAGCTGTGCGG
AAGTAGAGTTTCCCGACGGGCATCAGCATCCTGGGAAGAAG
GGCCTTCTATGAGGGAGGTTCTGCATATCTTGGTTAATACC
ACTTCATTGAACCCTACTGACCCCCAGTAAACTTCTACTGG
AAACACATGACATTAGGTAACCACTAGAGTTTTAATTAATT
TTCGGAGATTGGAGAAAATGCCGATTATTAGAATCAAAATC
TCCCCACAACAAAATGAAAGCCTTACGGGTCCAAAAGTAGG
AAAAGAAAGTACTCTAGTTCCATACAAGCTTCAACTCTGAT
CTAGGCTCATGCATGGGAAGCGGGTCGGGTTGGAAATACCG
TGACAATATCAGTCGTGAGTCAGTCACAAGTCTAAGAGCAT
GATGAGGAATGCATTGAAACCCGCTGAGCTTGGGCTTGTAC
CTCTCTTCCTCAGTTTGAAACTTCCAAGTTCAACTCTTTCA
ATGAAGCTTCCATATATAGACACGAGTTTCAGAATCAAGAA
GTGGAGTATGCAAACATGTACAGACCAGAGGAGCCAATGGT
GCTGATCTGATAGAATTCACCCCCTCATTTTATTTTGTCAT
TATAAATGGGCTGATAGAATCAATGAAAATCTTTCAACTCA
AGTTTCGCCGCCAGCCTTGTCTTCACCTTCTTTCAGCCATA
TGTGGTGAAGACTTACTTTGCACCAGAATATACATAGGACT
CAAAGACTGTCTGGTCCTGGCCAACTTGATGATGGGTTTCA
AATTTTTGGCCCGACGACAGCATGTAACGCAGATACTGTGT
TACGTGAAGCTAAATATTTGCGCACTCTTCTACCTCTACCT
TTCCGAGCCTTCCATAGAGCCATGAAAGTAAACATGCCAGC
GTAGTACTCTTGTTCCTGTTCCCATTACAAATCCTATATGC
TTTACGTTACAGAACCTCTACAATATTTGTTGAACACTTTG
TTTGTCAATAGTATTGGAAGCATTATACGGAAAAGGGTGGC
GTATTCAGGTTTCTCACGTTCGACTTTAAGGCTTTCAAAGG
TGATTGACCAACTAACGATGCTCAACGTTTTCCAATTCAAC
TGGACTTCACATTCTTGTTGCTTATTATAAGCACTTATGTT
GCTGGGTTTGTCATCTATCTCGATGAGGGAGACATTGCCTA
ATACTGATGTTATTTGTGTGCAGCATTTCAATTTCAGATGG
GGTTTGGCTCCTAAGGTGGTCACGCTGTAAGTGACTGCCTT
TATCAGCCCAAATGCAATGGCTAGTTTTTCGCTGTGGAGGC
ATACCAAAGGATAACAATTTCCTGCTCAGTTCTGTTGAGTT
AGTAGGAATACAATCAGTTGCAGCTTTGACTTTATTTTTCT
TACAACACAAAAGATGAGGACATGAGGTCGAATAAGAGATA
CGCTTTTATCCCTCAGAAGTCGAGCTGGGGCAGGGGGACAC
CTGGAATCTTGCTGCCGCTACTACACTTGCTGGAATGTTAT
TTGCGGAGATTAGGGTGATTCGGTTGGAAATAATTTGGACC
TATTTGCCCACTAAAATGCCCACCCTCTTAGACTATTGATC
ACATACTTCCGTTTAATTTTCGTCACAGCTCATGTAATAAG
GACAATTAAGTCTTAACCGTCAACTATAATTATATATATGC
CAGGAACTGAAACTAATAATCCAAGAAGTTTCTTCTTTTCT
CCATTGGATTTCCCTTATTTCTATTTTAGAATGTTGAAATT
CACGATGGTTCCTTGTGTTGCATTGCCGGTTCTGAGCGTTG
TACCGATCCATCGCTAATTGCTTCTTCCTGCAACGCATCCT
ATCCACAGGAACCACCAGTACTTTCATCTGAGACTAGTCCA
GCATGAATTGCTTTGAAATTCTCATGTGCACGGACCTTACT
AAGGGTTGAAACCCTAATCCCTTCCCATTCGGAATCGAGAG
TGTCATCTATGTAAACTATACAAAAATCTGCGTAAGGTTTG
TTTTGACTTCAAGCTAATTGCTAGGCACTATACGGTTTTGG
CACAAACGCTCACCCTAGAACGGCGTTGTAAGGAGAGAAAA
TAGTAAATGAGATGGGGGAGCTGACACTGACAAATAGGTAT
ACACATCATTCTCAAAGCCTCTTCAATAGGCTTGGGATGGA
TTACAATACCTCCTGCGTAACCAGCCAACACATTGCTGCCC
TTTGATCCAATCAAATTAAACGCCCATAATAAGAGTACGTC
CCAACCAACACAAAAACACACGGTAAGTAAGCAAGTATATA
ACTAATCATCTGCCATATTGCCGCGAGTTAAGGCTCACCTC
CTTAGCTTATAATAGTTGTACAAACTCTTCTTCTTCTTCTT
ACTTGTCTTTCCCTTCCTGTCTTTGGTTCCTCTTTAGCATA
TGTGAGCTGTCCTGGAGAGTCCGTTGAAGTTGACAGACGTG
TTCCATGTTCTAGTTTTGTTCGACTGATTTTTGCCTCTAAT
TTCAATTATGCCAACTAATTCAACTTGGAGTTTTGATCCCT
TATCTTAAATGCTTATGAATCAGGTTATAAAGATGGCGGTA
TAACAGAAACAACAAACCAACTTCAACAATGAAGAAATTTC
TTGAGAATCCAAAAATTGATCATGTCAAGATCTCGTATCTT
ATTTGAGTTTCTTGGTACTGCAACAACAGGTAGTAGACATT
AACAAATATCTTCATAGATACTCGATCATATCCACGACGAA
CCACAGCTCTCATGGACTGGCTTGAATCACCAACTGCCCAT
TTTGCTTGTGTTGAGTGTTGCGGCTAATGTCATGTCAGTGT
AGCCTAGGCGGGCAAGGCGGCGTTTAGGCGGGCTAGGCGGA
GTGTTCTCTTTAATCTAATTCCGGACCGGAAAGAAATCCGT
TCAGCCTCATTACTGACTGGCCAATCCAGAAACTTGTAACC
GAAATATCATGAAAGATATACTAGCCACCAAGAAGGACTAA
GGGATGTGACACCAACTCACCTACTTTGCATAATATCTAAC
GATGAAAGTGACCGAAACACCCTTTTCGTACTGAGCACACA
GAACACTAATTCTGATCTAGCATAATCATTCTCCGCGTCTT
TTGATTATTAACAGCAAGAGCATTGTTTTCAGGAATTGGAG
TAGCTAAAGAACCAACAATGCAATTAATGGTTAGGTTTCTG
TACTGAGGAAACGAAGCCGGCATTGCGTTGAGCAAGAACAG
TCCTCGGAGATGAGTTGGTGCCATCTCCGATAGATATAGTG
ATATAGAAAACTCAACAACACAGTTTATTTTTTCTTCAATT
CATTCCTATTAGGAGAAGAACCTGAGTTAAGCTCACACTCA
AGATGGTACAAACTCCGCTTCATGTTTCTGCTGGTAACAAT
CAAGTACAACCAACTGGAGACCCAAGAAGAAGCCCAAGAAG
GCGGTCGTCCGCCTCACTAGCAATGGCAGGGGGACCATGTT
TTAAGCTAATATATGAGTTTCTTGATCTTAATTAATTTTTG
CCTTGTCTACTGTAAAATATCTATCCTCTTTCCTTTTTCGT
ATTTCTTCAAGCTAGTAGTACCTGATGATGAGCAGTGATCA
AATGAGGAAAATGATATAATCATTACAAGAGTGATTGTGTT
AAATGAGGGATTTTGAATTTCGAAAACTGGGTTTGAGGCAC
AAGTAAAGTGCAATATGGCACATCAGAGAAGAACTACGAGT
CGTTAAGCTGGTATGTATTGCTCATCACGATGGGGAAGTTC
AATCCAATAGCATCAACAAACTCATCAAAACTACACACACT
CAGAGGGCCTTATGCATTATCTTTGTTTTCAGCCATCAATG
ACCACTATAAACAACAAACTCACCATTGTGTTTGCTCCTTC
CGACCCAATTGTAAGCTGTTCTGCACGTTCTTTTCAACATT
CAGTCAGCAAGTTAGCTAAACAAGCTGGACTTATGACGAGT
AGAAAACATCCCCATATAAACTCCTACAGACTTTAATAACA
ATCGCCAGTACAGAAAGAAGCGCGAGGCATATTACCATTCT
GTTTCTTGGTTCTTTTTTTTCTTTGCCATATTTGAAATCGG
CACCAAAACCAAACCTGGGTCTAATACTAACCTGGTTTGCT
ATTAGCCCGCCTTCAGCCTTCAGCTACCTTTATCTGACCTG
TTCACCTCCATGTATATAGACTTTTAGGATTATGATTATGC
AACAGGACTCAAAATCCAAGCGATGTACCTTGCTGCCGCAA
TTTTGATGGAGCCTCGACCTCTTCCAACTCCATAAGCCGTG
CAAGCTTTGGAAATTTTGTACTTTGTAACAGCCAACACCTT
TTAGCAGATGGACTATGATTCGGATTACTAAATATAACAAT
AATTAAGTTGATTTATAAAACATACTTCTGGAGTAGCATTT
GTCTGTAGTTCCTTCCACGTCTGGCAGGAAGGCCTTAACCC
ACACTAGGGAAGAATTTATTCTGCAAAACAAAGTCATTAGA
CTCCAAAAATGATTCAAAAACATCTAGCAAGGTGGCAATTC
TACCAGTCTTCCACAGTTCTCAACTGATAGGAGTATGAGTT
ACTTATCTCAGCCTAGACACCACCCAATACCCCTTACTCAG
TAATACGTTGGCTGGAAGGTCTTATAATGATTTGACACAAT
AATTTCCCCTTTGTGCTTTACTTTGCTTATTTGGAAGCTAG
TGTGACAAGTCAAGTAGCTACTCTCAGGTGAGCTCAAGGAG
TGCTGATTTTCATTTTAGCCCAAATTAATTTATCACGTATA
TCAAGACAAGCATAAGAGGTCAAAACAAGAGAAATCATGAT
TTTGTAAACAACCGACGTTTCTGACCTTTTATGTTGTTCAT
TCGCATAAGCAGCAGTTGGACTTTTATTGAGTATATGAGTT
TAAGGACTAATTTCAGTTTACCCCCATCAACTTTAGGTCGA
GTCACCACTCGAAGAACTATCTGTATCAGACATATCCAATT
CTTTACCGGAACTGGACCCTCCTAAAGGTAAGCTATCATCT
ACAATGCAGATAACATTGTACTGATTCCAGAAAGCAAATGA
ATGTCAAAACGGTTTTTTTTCAAAATAAAAACTGAAAGTAA
TCCATTATCTATATCTTGTTCCTTGCAATTCTCTGAGTAGA
GGTCATCACTCATATAGTTGCACTATCTTCTTTTAACCCAC
CTAGACGCCCGAGTTCCTTACCCTTTTCTTATGTCATTAAT
TTGGCAGAGGATATTGAGATCTTTTTCTTAACACCGACGAT
ATACGGCCTAGCAGACTGCACAATGATGTCCTTGGGGTTTT
GTTCCATATGTTCGTGGAAACCCAGCGAGGTCCTGACGACT
ATCATTGGATCCATCATCTACCATTGAGGCCCCCTTGTCCC
TGGGTCTTGACAGTAAGTAACGAACAAGATCAACTTGGGCC
GTACCCGTACTGGAATAGAACCAATGGTGCTGACCATTTTA
CTTGAAGTAGGAAAGTATTTCATTTTTAATACCTGCGCGAG
AAAATAAATGACACAGATTTCCAACTGCGACTTAGGGCATA
ACCGACTCCACAAGTAGATTCCACACCTGAAAAAGGTAGTG
ACCTTAAAGGAATGGGTTGACACCATATGCAAACACCGTAT
TACCAATACTCCAATGGCCTCAAAATCACAAAACACCTCCT
CCATCTCTGTAAGATTTAAACAAGAAAACATAATAAAGTAA
CATGATAAAGAAACGTCTTTCTATATGTTTAAGGAAGATTG
AACTCAGGTTTCGACAGTGACACAGAGAGGTCCTATCCACA
CAACATTCACCAATATTTTTCAATACTTCCTACAACTAAAT
CGCTATGGTTCAAAGTATGTCCGGATCGCACGCGTTCATCC
AGTAATTCCTGCAGAAAAGGCAATCTCATTACGGAATTCCA
GCTGATGGTGATGGATGAGGCGGTGTCCGGCGAGGAAGAGG
AGCAACATCATGCACAAGATCATGCATTTTGAGCCATCCAA
TTTTTTGATAGCAAAGATACCGAATAAGGGCAAAAATCCCA
AGAACAGCAAACATGGCCGGCCTCAAGACAAGGGCTCCTTC
CTACTGGTGATCTATACTTACCTACAAGGCTTAGCACAGAT
TTTGGGCCTTATCATCACCACCTTGCAATGGACTGAACTGC
CTGTTTTCATTCATCAACATCATAAAAATCAGTGTGTTCAT
CAAGTACACACTTCTGTGTGCTCAATATCTAAAGAAAAATA
ACCACTTTTATCTTCATAATCAGTGATATGTTTTTCTTTTG
AAATAAATACTCGAGCTATACAAAATCCTATAAAGTCTCAA
TATGATGTCATCTTTTAGTTCTTCTACCTCATGTATGAACT
GAGTAAACGGATAGACGAAACATCAACAAAGAAAACAACAG
ACTCAAAATCATAAATGAAACAAATAATTAAAAGGAAACGC
CACATTTTCTCTGCTCATCGCAAATCGCAACTAGCTAGCAA
AGTGTGTGGAAATTTGAGTGCCTTGACCAAGAGGTTAGTAT
GGATCCTCCACCTGCTGAAGCACTGATAAAAGCCTTGGAAC
AAAAAAATATCTGAAACTTTCCCAATCTTGTTGTTTGGCAC
ATGAAGCGCGCCATCATTGTCGATGAGCATCTTCATCGCAT
TAGCTGACGGGAAGCAAATTCCGGATTGGGTCGGACTTGGT
CGTGGCGTATACCATGTCATCATATTCTAAAATAAAAACCA
GAAAAGCGTCTTAAACTGCTCACATGTCATATTCTAAGCAT
GAGTGATGACTCACACTCATCATGATGAAATGAGGAGGCAG
TTTCTATGCTTAATTTGGTGCTTATTTGGGTTGATCAGTTC
TTCTATCATTGTTTAGTTAGCTGTATTGTAAGAGTCGGAGC
TCAGGTCCCTTCACTTGAAGCAGGATATCATTTCCTTCTTT
ACAGAGCATCTTTTTTGGGTCAGTCCATTTCAGTTTTCAGA
AGCAGAAAAGGATGATGAAGCATAAATCACTATGTCATATA
TCTTCTCCCCACTAGGACCACTAAAGCCACCACTATTTAAT
ACTAAACTGCCCTTGCTCTGCTTTTCTCCGCTGCTTCTTGG
GAATATTCAGGCATTGTTAGCAATCGCTATCAAATGATACT
ATCATATTTCGGTTTCTCGACAGAGTTAAACAAGTCATTTA
CGGCACCACTGTTTGTTAGGCTGTATAGAGGAATATAAGCG
AAGTTGAAGAACTGCAACTTCTTGATATTGAGTTTCAGGGT
TCGAGCAGCGTAGAATGAAACTCTCAGATCTAGAGTTCGAC
CGGTTGTTCATAGTTCATTACGAGGAACAGCGTTTAGAAGT
GAGGGAATCCCTAGTAAATACATTTTTGCTAAACGACTTCA
CTATTGTACCATGTGTATATCTGTAACTGAATACTTGTAAA
ATCCCGATTACCATGGTATACTTTCCTATGTAACTGTTATC
CACAAAGAAGAAAAAAGCTACGAAAATTATATTCACTGTGG
TGCAAAATCAACTTCCAAAGCTCCACTTGATTGATCTTCTA
TGCTTCTATTTCAAATAATACAGTGACATGTATGAAAAAGA
GGCAAGGGTGGCACCACTCCCACCTACATGCTTGCTTTGCT
GAGTGCCTGTGCAGAACTGACACTTTTGGAGTTTGGCCAAC
GGGATAGCTTTGTGCGTCATCTGTATCTGTTACTGCTGTCG
AGTAGAGGTAAGACCAAGGGCTATTATAGTTAAGTTAAACC
GTTGAAGTAACCTATCTGATCTGAGGTCGTCTCTTGCTTCA
TTGCCTTCTTTTATGTAAGGCAGAACAAATTCGAGAAACTT
AGGTAGGTTTCAGTTCGCCTCCCTTCCCTCTTCCTTTTTGT
TATATGATATCTATATATTTCATATATGTAACTACATACTC
AGAGTATCTGAAATTATAAACACCATAAACAACTTCTTAGC
GCAGAGATATGCACCACACTCCTAAATTACAAACCGACTGC
TACTTGTCCAACATCGGAGTCCTCCTCCTCAACAAGTACCT
TCTCTCATATACATATTATTCTCATAATCATCCACATATGG
TGGGAGTGTCAACTCTTTTTCTAAAATCTGCTTGTTAATTG
TAGGGTTTTACGTATCTCGTCCAGTGTTGAAAGGCTAGGTT
AAGGGGTCCTCTGTCTTTTTCTTCCCTGAGGGAACACGCAG
ATTGCTATATGATGGGTTTTCTTCTTTATTTTCTTGCAGAT
TAAAAGAAGGAATTTAAGGTCTCTAATCTTCATTCCATCTT
GTTGTGACCTCTTTGCATTTCCTCATCTTCACGATGAAGGG
GCCGCAAAACAAAAGGGATTCTAGTACCTTTCTTTTCTCTC
AAACTGACTGTGGCTTAAGTCGCGGTATGATACATTGGCAG
TATCCTCGAATCACAGGATGCGAGTTTGCAGAAAGTAAATT
AAACAGATGTCGATTTCAAACCATAAGAACTATATAATATT
TTCACTGCATTTATTATTTACAACACAATATTTTATTATAT
AACTCCATCATAGAAGTATTCAGTTCACCAGATATGCACAA
ATAGCAACATGAGTATATGACACAGTCAAATGCATATGATA
TGTTAGTTTTGATTTAAATGCAAATGCCAGTTGAAGATAGA
CTGGTGAAAATATTTGGAATCAGTTATCTTACGGTTTGGTG
CTTCTAAATTTCTAAAGAATCTTCCCATGTTTAGACATAGA
TTCCCAAACAGGTTTAAAAACGCCATTTGGAGATCTCTCAT
ATGGCTTTGTTCACACTATGCATGGATGCTTCCATATACAG
TACTTCAACTACTCATAAAACAAACTATGTGCAGCATCTAG
TAATTCTTTTTTCTTTTTTACCATATAATCTTTTTAACCCA
GCTGATGAAGTCTCTGCATTCCTATCTGCATCACTCTAAAG
CAATTTGAATGCAGCTCCCACAATTGAAGGTGAAAAATGAA
TAGGTCATGATGTGGTATGACACTGAAAAGAACAAAGTTCT
ATAATTCATTCAATTGCATGCTAGTTTATATTTGGTTTTTG
GCAGAAAAATATATTGTAATCGATAACTAGATGACACGTAC
CTTGTTCGCCGCCGAAGTGGCAATTCACCGGGCCATTTTGA
ATACTGTGCCAACTCGAAAACCGGGAAGTCCAAGGTCCTTT
CGCTTGTGGTTTTTGAATGTCTGGTATAACTTCTGAGCGAA
GAAGATCGATACATGATTAACATAACCTTTGGGAGTATCAA
TGTGGGAAGGTTTTTTAATGCAGAGATGGATACATGTAGAA
TGATCTCAAAATTTGTTTTTCTGGAGTAGGAAGTTGGTTGC
AGTCTTGACACAACACTAGACTCGGAGGACATTGAAGACGA
ACTGTTCTGGTTTGGAAATGCATCGATCTCTTGACTTGCTG
ATTTGACCAGAGAGTAGAGACACTTCCGACCATATATTTGT
TTTGACAGAGATTGTAAATACAGCAGAAAGGTTAAGAATCG
TAAATGCTTCATACAGAGATCACTACATTTTTATGTCTACT
GAACCACTCCTGTCAGCTATCTTCCTCTTCTCTTTTAGTAT
AAAGGAAGGTCCAAGAATTTCTGTGGCATATTTTTTTGTGC
AGAAGATTACCTTCAGACGACAACAAAGCTTCTCTTGCCGG
TGTAGATTCATTCAGACGGACCAATTGGTGTATGTTAGCTT
TCAGGGAACAGTGTTTTATGCACAAAAGATGCAACATACCG
CCAAGTTTAGCTTCAACATGCATCGACTCGAGTGGTCATAT
AGATAAGTTTCTTGACATTGCAGGAAGTCCATTGATCATAA
ATCTTCTCCCTCATCCTCCTCTCATCCACCACAACAGCCAT
TACCTTCATACTTCAATGTACTTCTTTGTTATTCAAATCCA
GTGTGTTAGTGTATAATGTGCAGCAGTCATGCCTGCTTATT
AGATTGCAGATGATATGAGGCCATCTCCTACTGTGATCAGT
ATGGTACCCAGCAGAAAAACCAGAAGAAGCAGAGATCAATC
TTATGTGTAGTAAGGTAAAACTTTGACTGTTCACAAGGCTA
GATATTTGTTGTAATAGTTTCTCCTTTTCATTTTAGATTGA
TCACTAGTCTGCATGTAATTCAATGTATAGGCAAGAAACTA
TTAGGTGGACGATGACACATCAATGCGCTCGGGTACTGTAG
ATCGAGTAAAACCACCATTACACGGGTATTGTGAGGCCAAT
GTCGGCTCAGCTAGCAGTAGCAGCCATCCTAACCCCATGCC
GAAATCACGTAACTCGAAGTCAAGATTTTCCATTGGACTAC
ATCTGAGGACAACACGGCATCAACTGAGCAAATCAGTCACA
CTAAAAATATCAACCGCGCGCTGCCGCGGTATTTTTCTAAA
GAAAATATTGCAATGAGTCACAACAAAGTTCAAATTGGGTA
CATTGAAGCCAGAAAACTTGCTGTAACAGCACGAAAATTTT
CACACATACCTCGCGGGATACCAGCAAGATTTGGTATCCTT
GGAAGAATATAAAGGGTAAACAACCAAAATGTTGGAAAGGA
ACATTTCCCTCAAGAACAATCGAGTTTCTTGCCTCCAACCA
GATAACAAACCATAACATATCGATGAGTCCATTTCGACAAT
TTATATAATGATCGTCAATTCGTTATGGATGCTACCTTGTA
GTCAGGTAACAAACAAGGAGCTCTTGAATTCTTCAAGTTGG
GATTTTGTGTTGTGTATATGCTTCAGTTGCTCGAAATTGAA
ATTACCTTTAATATAAAAATCCATGAAATATCTTATTATGT
TATGTCAAGTGAAAATTAAGCTAAGGTTGGAAAAGCTTGAT
GGCTTAAATTCAAATTTAATCTAATGATGTGGACAAATCGC
GTGTTCCTGAAAAGGTTTGTCAAAAGAGCTTGTCTCAAAAG
TTCAGTGGTAGCAACAGTTGCATCACCCTGACATTTTCTCC
AGTCTTTTTTGGATTTGTTGCTGCTTCTTTTGTTGGGAGAT
ATGTTTGAACAATACCAACACTAATTAAAGTTAGATATATA
CTTTCCGGCGAGGGTAGAGTCTGTGTTCTTCTACTGGTTCT
CAATGAACAGTCTGGAGAAGCAGAAGCAGTCAGAGCAGCTA
AATAATTAACTAGGAAGTTTCTAAACAAGTTAAGATTTGAT
CTGTCCTGTTTGTGGTGAGACTCTTGAGGTTCCTGATAAAC
GCTTAGCTAGCACGAAGCATCGGGACGACTATTGTTCTTAA
CTAACATTACTTTGTTTATTCAGAGAACTGTATCCTTGGGA
TGTTGATGTGGAAACCTGTACTTCTTTATTGTAATTGTAAC
CCAGGTATGATTTGGGAGATCATCACTGTTTGGATGTGTGT
TACATGTGGCATGGCTTGGTCACCTTGATGATAAACTCCGT
TAAAAAGTTACAAGCTACAACAGGTTGGACGCCAGCAGCAG
TTGTTTTTGTAAAACATATTCTTTTGTTAGGCTAAATTGAT
CAAAAGCTTTGCATACAAATCAAAACGTCAAGAGATCAAAA
ATTATGGTCTATCTTCAACTCTAGCTAGCTTCTTATAATCT
TATTCGAGACGCATTTATTTCGTGCCCCCATTGTCTTTTCC
AAGTATCACTAAATTAATAACGTGATAATTTCATCAGTTTA
CATTATGGTCATATCGTATTCAGACAAGATGCCAGCCATTT
CATGAGCGTATAAATAATGGCAAATCATTCATCAACAAAAT
CCAAAACCAGACTCATAAAACATTAATTTCAAACCTTGAAT
TGATACTTGCCATCAACCTGCTTCCTGTTTCTCAAAACAAC
TGACATTGAACCCCATATCACCTTGTTCTTTTGGTTTGGTT
ATACAAATGGTGGTTAGGTACTGTGCTAACTACCACTGCCA
CAAACGTTGATCACATGTGCCTAGAGTAGCTTTTTGCGAAC
GCTTATAAGGTCTCCTCACCCCTTCCTCAATCAGTGTGGAA
CTTAGGCAATTGTTATGTTGCCTAGCGAATAATATTCCATA
CATTATTGACTAGCCAAATGCCTACTAAAGACTCAAAACAT
AGTTCACAGCCTTGATATTTCTTTAATGCGCCTGTGTGTGT
CAAATGTAATGCATTTCATTCATGATTCATCAACTTTAGAG
GAGCTATGCTACTCGTGGAGCAAGTTAAATCGAGTGAAGCA
TTGCTTTATAACAAAGGGGACGGGGGGCGGGGGGGGGGGGG
TTCATTGCAGCTTGTTAATGCACCATCAGCCTCTGTGGCTG
TCTCTTGATGTCTCTTTTTTCTTTTTTAATACATAAGAGTG
ACAGAGAAAAAATCAGGAAGCAGACTTCTTACTGCATGGTA
GTGTGAAAAAGGATTGATGGCTTCCTCAATTGGTAACTTTC
TCCACCTCCAAGCTAGAAATCTGTAGACTCAAAGCAAGTTG
CTGCAGCAATTTCAATTGGACCATATTCTTTTGTGAACTTC
ATACGCGTAAATTTTGTCTACCTAGAGAGCTTCAGTATGAA
TATGAACAAAATCTATGTTGCAGCTAGCAAGCCTGCAGAGA
TAATTGATAAATGGGCAAAACCCAATTAGGAGGCCTATTGG
CATATATTGTTGTCTTTCCTCTACCGGTTGCATATTTTGTG
GTGGGTTTGGAAGGTAGTATCTTGGTTGCTGGATATGAGCT
ATAGAACTTTGATTTGCTTGCCCAAATTTGTTGGCTTGGGC
TCAGAACTTTCTCATTGATACAACGCACCATATATACAAGC
AACCCCAAAAACTTAGCTACCTTCCAAGAGCATGAGGAGAT
CCCTATTAGTACTACGTAAGCACGACATTATTTCTATTATT
ACCTCTCTGTACCCTGTAAGCCACTAAGCACCAAGAAGGCA
GTTTTGACGTTAGGGTTTTTCTGTTGGACTGTTTGAGTGAA
ACATGCCTCTATGATGCTTACATGAGCAACTTGGACATGGT
CTTGACGATGCATTTGCATTCTCAGTTTAACAGGAAATCAT
ATCAGTGGTGACATACATGTCCGACACTTTGGGAAAACCAG
TGATCAACAATCTCCATGAGCTTACCTTCTCTCATTTTCTC
AAAACCATCAACATAAAACCCAAAATCCAAGCAACGGAGAC
ACTTGGTTATGGTTTATTTTCTAAGAGAAATACCATCTAGT
TCTTTCTTTGGCTTCTGGAGCAACTCTGGATATGGAGGTTT
TTTACGTTTTGATTGCTTGGCCTTAGGTTGTAATAGAGGGG
CGCATATTTTCACATTTTTTCCTTCCAAATGAGCTAATTTA
TGAGTATTATCACATAGAGACAAGCCACACTCGACAAATAC
TCTAGGTTAAACTTCTGAGTCCAGGTAGAAGTCTGTCATTA
TTACAAGAATACAGGGAGGTCATGGCAAATTTTCAGCAAGT
ACGTGGTCACCAGAGGTAGTCACCGGTGAAGACCCAAATAA
TTCCCACTCCTCAATGTGATCACAGCTTTCATAGTCTCATG
ATGGACGCAGACCTTAAATTCTTAGCCCAAACATGTCCCAA
AATATAAAGTATAGCCTCTGCCCTGGCATTAGTAAATCTCC
TAAATTTCACCTGCAAAATACAATCAAACAGTAAGAATTGA
AGTTTTAAATGCCTAGTTTGCAGCCCTTCAAATCCAGTCTC
TGGTGTAGACATTCTCTCATCAGCTGGAGTAGTCACTGACT
TGGCTGAGTTTGCCGGCAAACTCTATGTACTGGCGGTTGAA
AACATATATACTTAATAGAACAATTAAAGATAACTAGGTAA
TCATAAAAAAGATGTGTTAACATGATGAATTATTGTTAATT
GCTTCTTCATGCTTTTCACTCCACTCAAATTTCTGTCCAGC
CTTGGGCTTATGTGATATTACATGCAGCCATGCTTATTCAT
GCCGGCACGTCCTCCCCGCTCGCCTCCACCGGAATATCCTC
CAGCTTTGGTATAGATGCCTCCACCAACTCTGCCAAAGAGA
GCGAAAACCCCTACAAACGGCGACGCCATTCCGTCGATTTC
ATTTGGTTACCATTAAAGCACTCAAATTCGATTAAACCAAC
TCCTCATGTCACCTGTGATACGCATCACATCTATTACTTAC
TTGGGTAGAGCTACATTGTTCAACAACTGTTTCCATGCCCG
CTTTTTCCCTTAAAAGAAAACTGATTTGAATTTCAATTAGA
GTTAGGTGGTTCCATTGTTTCGAAACGAGCCTGCACCGGGC
TACATTTTTGCATAGTTATACCCTAAAAAAAATTTAGGCTT
GCATCAGAATTCTGTTAAAACATTTTTACTTTTCTCTTACA
TCTTCTTCCTATTATTATTGCTCAAATCCAAGCCTTCTTGA
GTCGTACAAGTGTGAAATGGCAACCTTACAAGTCAGCATCG
TGAGTCGGTATCCCAGATATCATGTTTGGCAACAACATGTG
TAATAGGTTGCCTTTTGCTGCAATTGAGGGTAAAACTCCTA
AAAACGCCATCACATATAGTCATGCAACTCGTATAAGAAAT
ATGTTTGACGTCTGAATGCACCTGTTTCTTGTTTCAAATTC
TTCTATCTCAATCGACCTGGCGACTATTACGACATAACAAG
TTCTCTCAGGTAATGATATACACGACATTAAACTGAAACTT
CAAGTTGTCTAAGTTAAGGACAGTTTAGACATTTTCTTATA
TGTTGCACCCTTCAGGATATCTTGAATCTTCTTGAAGTAAC
GAATTGGAAACAGATCGAGGCTGCCATACATGGGATGATAG
CACTGATTTAGGTTTAGAAACTGAGATTCACTCGGTCCAAC
TACACCGACCAAATAAAATGCCTTTTAAGAGCGTAAAGGAA
GAGAGCGGTTTCGCAGCGCTCAGGTAGACTTTCCTTATATA
AAAATATACATGAGGGAGATCAAGGGTGTGAAAGTACATAA
CTTTGTATTGCTTTGTTGTCCCTTTACAAGAGCCTCTTGGG
GTATGGGAATTTTTATGGAGCGCACCATATTTGGATCACGA
ATAAGATCCAATTCATATTACTTAGGTTTTGCTAATAAATT
AGTTATCTTTTTGAAATTGTCAGATTTGGATGAATGAATCT
GCCAAAAAAGTCTTTTGTCGCATAAGGCTATAGCGACGGAA
TTTAGATAGATCTTATAAATCACCATCCAGATTTTATTATT
CCAGGAAACCATAAGCTATGCCAAGAATAGCAAAGATGACA
AATAAGGTTTTCTTCTGCACCACACAATACTGTAAGCGAAC
AAGGAACAAGTGGTATTTAACCACGTTACTTGCAACAACCT
TACAACCCGAATTATGACTTCCCCGTATTAGAAAGTCTGAA
CATTATAGGTCTGAATCAAACTTGCAAGTACTGGTTATTTG
GTAATATCTTATTCTCTAGTCTCCTCATTTCATGGTTGTTG
ATAGAGCAAGGATCTTTCAGCTCTGCAATTTACTAGAGTTA
ATGAACACTACAATGAAAGTCAAGGACTTTGCAGGAAGCAC
AGCATTGATGTCAGTCTCTTCTCCCCATCATCACTTGATTC
TCATTTTTTCCAAGAGTTTTCCTAATTCTCCATTTTCATTT
CAAAAAAGTCCAACTTTAGGCCACCTGCCTCTTCTCCAAAG
CAATCAGCAAAATTGTATTTCTTAGATGTGATATATCCGAG
AAAGTATTCTCTGTTTCATGCTTTCTGTAAGTTTTGCAATA
CGGTGTTGGCCCGAAACCGACCCGGGCCGAAGTGAAATTTC
CATTGTAGACCCCTGTTCCTCCTTTAATCAAATCTATAAAC
ATGATGACCACATTTTTTGACCATGCATATCCTCCATCCAA
CCAAGCTTGGCAAAGAATAGCTTCTTCATTGTGTCTCCATG
TCCCAGTCCTCCCACTCAAGCTGCACCCAATGTAGCGCTCC
ATATTTCCCCAGCTGTAAGCCTAGCCTACAAGAGGTATTAA
GTAGGCAGAGGTTATATGTACTCAGAGCAGGATATTGAGGC
ATAAGAATCATACAGTGGAGCTGTTTTTGCTTCAGTTTTTG
AGCTTGAGTACCCACATCTTCATTTATCTTTGGAGAGAGAT
GATAATGCAATATTCTTATTCCAGGCAGATTGTTTCAAAGA
ACCTATTCCCTCTCTTGTTTCTAAGTTCTTACAACATGGGA
GCCATATGGTGCCGTAGATGCCAATTTTAACTTATACATAA
AAATATAGTATGTTCTTCGGCTAAACCTTATAAAAAAATTT
GTAAAATGAATGAAAGATGTCATTCTCTTTTCTTACTATGA
ATGTGACATACGTTACACTACAAATCATCCTATATATGGAT
TGCTTATTCAACAAGGATCTCTCGGTTTCTTTCCAGTGACT
CAATACAAACTCTTTTTTATCAAGAACAAGAAATGATGAGT
AATAGTACGTAGGGACTTTACCTTCTTATATAGAGAGGGCT
ATCGCAGGTTCCGACGGAGTCGGTGAGGGCGGTTAGTTTCA
GACCTGGTTCTCTGCTCGATCGTTCGACGTCGACTTCTTCC
TTGAAAAGGGATAAAGATTTCGTTTATAATACTATTGAGCT
GCTATGCTCGGCAGCCCATGCAGCATAAGTGGCAGCGCCAC
AAGATGGAAGCCAAACTTATCGGATATGATGAAACACCAAT
GATATTCTTGACTGCTTCAGCTATTATTTCTGGAAGGCCCT
AAAAAAATCCCAGTAGGTGTCCATCTGACCATTCGCCTGAA
ACCATCTCCAGTGCAGTAGACATATCCCAACACTTCGAAAA
TAGTGAAGGGAAAGAGGAAACAGTAACCAGACTGAATCGCC
ATATTTTCTATGATGAACAACTGTCTGTGATTAACATGGAC
AGAATGCTCCTGACGGAGTGCTTTCGAGGCAGACTAACTCG
TACCTTCAAACAAATCAAAACTACACTAATCTCACAATCCA
GAAGTGGATCAGAGTTTTAGCTGTGGTGTGTTGGAAGTGTA
CTTGAGGCGAAATGAAGAAGCCACGTCATGCCTTATTTTAA
CTATGGTTTACTCAACACTACTACTTTTGTTCCCAATCCAG
CACCCTCTTTAGTGTTGGTGCAAATTGTGATTAATGGCTGG
ATTGTCAAGCCTCCCATAGTCAACCCCAACAGGCTTGTCTC
CTTAGTAGCATTAGCCGGGGCTACATCCACCGCCTTAAACT
CTATTAAAAAAATAGAGATTCAGAGCATAAGAACCAACCTC
TATGTCCAGTCACAACTTGTCACACCCCGGTTCTTAAGTTA
AATAAATATCTACGAAGCAGCAATGCTCTGTACTTTTGTAG
GAATCGATTGAAATAGTTGACGAAGCATAAAGACGTGGTTG
GAGCTCCAGAGCTTCTTTTTCCTTCATTTCTCGAGTCTCAT
TAATGAACAACAATAAGTAACAAAAATGTTAATATATGATA
CTTGCCACGAGCATCATCCTCACCTGGGAGCAGCAATAATA
GCGGCATGAAGCGTATTGCTCACCATTGTTGGCCCTCTGTA
AATATCGATAATGGACTTATCTATCCACCATTCTCTAAAAT
CTCTCTGAACATTACTTAGACTTGGTCTTTAGGGGCGGGTT
AGTGCTTGTCCTGGTAGTGACTCATCCTCATTGTCACATTA
GATTTAAATTTCCCCTACTGCTTACTTTTGTTGATGTTGAG
GGTTTCTCTTCTACCAGTGGCGGCAAAAACCCAACCGGAAG
TTTTCTGAGCACTGTTTTGTCAGCATGCACTTCTTTCCAAT
TATCTCTCTTGAAATAGTTGCCTGATGTCACGCAACTCTGG
AATTTAGACATGTGGATTTTCTTCATGAAAAATTATTTAAG
CCAAGCTAAGCTCAAGTCCACTCTCATCCTCCATTTTTTTT
GTTTTGTCAGTTCATGTTTTCTTTTCTAAAAAGATTTAACA
AAGACGACTAAGCACCAGGTCATGGGGATCAAGCCAGTGCG
TGTCGAACTAACACTAGTGACACTACATTCATACTGCACTG
GTTCCGTCGGCTAAGTAAGTCTTAGGCGACAAATATGTCTT
ATCTTCTTTACTCCTCTGAGCTGTTCTTGATCGGTGAGTGA
TATTAAATAGTTGAATATTTCATAAATTAAGGGTATTTTAG
ATAGTTTGCCGTCCTATATTCGTGCTCTCGTCTAGATGCAC
AGAACAGTATGGGAGATAGGCTTTTAGAATGAAAGATGGTA
TGTAATCATACTACAAAAGTCTTATCAATGCCTTTAGATTT
CTATTTATAGCATTTAGTTTCAGCATATTCTTTTGATTTAC
GGATGAGAACGTAGCGGCGGCTTTCTCAGGTTCCATAGAGA
CAACGACGGCGCAACGAGGGCGGCCCGGCGGATTTTAGCGT
GGCAATTATAGAGTTGGATTCAATGCGCGTCTCCATTCCAT
TGCATTACCTTAAAAAAATACACGAGCCCTACTTGGTAATA
TAGGTGGTTAACTATCTTCCCGTTGACCCGCAGATACAAGG
AAGTTAGGGATTGAGGAGTACCTGATAAGAAGGAGAGATGT
GTTTAGTACTACTTAATTGTCCTGTTTGATCAACAGTCGAA
TATATGTTTGCATTTTTCTTCTAAAAACAAGCCCCTACCTA
TCAGAGAAAGCAGACCATAACAGTAGTGGCAAGTTCCCAGT
GAGGGCCGCGACGCTTGCTACTTCAACACCGGTGTAATGAT
AATTGAAATATGAAAAGAAACACTGCATGGAACAACTGCAG
TTCCGAAATTCGTTATCATTCTCAGTTTCATTGCGTTAGCG
ACCAGAACAACTCCATGTCTCAGGAGTAGGTCCGGCAGGAC
CAACCACTTTCACTCTTCCTCGTACTGCTGCTTAACCGATT
GAGTTAGCAACAGTTGTTGACCACCAGCAGTTTTGCCTAAT
GCCGGCCAAGACTATCTGTGCTGAAAATTTTTACAGGGGAT
CCGACTCCACCTCCCAAAAGCTCGAAGGCGCTCTCCTCAAC
TCTTTGGTTGCACACAGAGACTTGGCGGTGCAAAATCGCCG
TCTCCAACCTCTGTACTTTTCTCTCTAAAATGGAAAACCGC
AAAATGAAAGATGGTAATTTCCATATATTAATTCTCTTACA
AGAATATGATCGACTTGACTCGGCTACACCATATACACAAG
ATTTTGTTCGGTTTGGTCCTCCGTGCCCATCTTATCGAATT
ATGGTAATTGCATGAGTTCACATGTCTGTTTAAGAATTGGA
TGCCGCTGAATCCAGACTTACAACCGTGGAGATTAAAGGAT
TTAAATTGGTTCAGTAACTTCTGCAATTGGTTAAATTACTC
ATTGGGGGTCAAAAAATATACAAGGGACAATTAATTATTGT
ACGCACAACTCTACCAAAAACTTTCGACTCTACATTATGAC
TTCTAGTTTTCAGAATGGTTCAACTTCTAAAATTATAACCT
GAAACTCAAGCAAAATCCAACTACAGCCAACAAAATACCTA
GACAGAGTCTTCGGCTCTTTCGGTGGTTCCAGACGACACAG
AATATTTGCCCGACGAGAATCTTAAATAAACTTGCTGGCTT
GAAATCATCCAGTTGGAAATCTTCTGGTGGATCAGAAGAAC
GCTCAGTGTCTATAATTGGACATCTTCCTAATCTTTTTTGG
TCCTACCTGGTTCTGTAAAACAAACGTAAATTTCTACTAGT
CTTTATTCCTACTTGTACTGCACCTATATGCATATAGGAAT
CCTCAAATTCTGATCACCATCTCAAACCAAGCTAAAGGAAC
ATCTTTTGAACAATCCATTTCAGCGAGTATCTCTTGAATCA
CAAGATACAAATTATTGTATCTTGAATTCTTTTTCTCGAAG
CACCCTTTTTCCCAGTCCCACAGTTTGATGAGCATGTCATC
AGCCAAATGCCTACTAAAGACTCAAAACATGCTAAGACATT
ATAAGTATTATCATTCTGTGCTATTTTGGTAGGATATGGAA
CAGCGCGCACCTCTACCTAGCTTTCAGATCCCCCAGAAACC
TACTCTTTAACCTGATCTTCCCAAAATGGAGTATACTCAGT
CTTCTTATTTGCAGATGGGACATCTCAGCCATGGATGTACT
AGGTTTCATACCTTGAAAATCCTGAAAGCGCTAAAGTCCCT
TCCGCCGCCGCTGATGTCAGCCATCGCCGGTTGAGGGGTAT
CACACAGATGGTGATAGGTGCTCTTTCACACATGCTTTGTA
AGGAGAAAGAGCAGAGGTTGCAGCGGGAGAAGATCCGTGAG
AAACAATGTCTAGAAGTGTTCCTTCCTCTTCCGTGGCCTCA
CTATTGTAATATGGATTATACATAAAACGATGATAGGTACA
CGAAAATTTACAGAGGTGTACTAGACACACAGAGAGTCTAG
CAAGTTCAACAACATTACGGCGAATAGCAGTGCGGATCCAA
GGGAAGGAACGCGCTGTATACTATTTGAGTCGAGTACTTAC
TATGATGCAATACCACGTTACATTATGAATGTCAACAAAAC
GTTTGATGAGTTGGGAAATTCTGGTCTGTTTTTATGTAATC
TGAGTACCTGTTCGTTTTAGCAACAAATGTCACACCCCGGT
TTAAATTTTCGTAACAGAATCGTTTGTTTACTCACGTGTAG
ACAAGAGAACACAAAAACAACTCCAATGAAACATAATGTAG
TATTTTCTCTTACTCAGAAACATTGCACTATCTGGGTCTAT
GGTTGTTTCTCATTCTGTGTCCGTAAAAGTGGGTTCCAGTG
AATTTTGATAACACTAGAGCCTGAGTTAGCTTTAAACTAGC
GTGATAGTCTGCCGTTTGGTCTGGTTGCTGCTGTCACAATT
GAATAATACCTTCAACGAGTCAGCCAACTCTTTTGGAGAAG
AATGCAGGCCCAAATTGTAGCGAGAAAAACGCGGTTTGGTT
GCAGAATTATTAGGTATAAGCTAGGAAGCACTACAATGGTG
GTTTCTTTGGTTAGTTTGTTCCTCCATCTTATCTTATAAAA
ACATGCAGTTCACATGTTAGCAAGAAAACCACACAAAACTG
TCATTTCCATCCAAATTCAACCAACCCACGTTGGTGACCTT
AAATTATTATTTATCTTGTGCAGTCAATAGGAAAATTTTGA
AAACCTGTCCTGCACCAGTTCGAAGGGAAAAGAACGGGAAT
TACCCCGGAATTTTTAGATGCTAGTTTCTTTTATTTTTATT
TATGAATAGACCATAGAGTGCTAAATGCTTGGTGATTGCAG
TTCATTATAGCATAGGAAAACAAAAATTACAATAAACAAAA
CACCATTTCAAACTGATTAACCAAAAGACAAACTGGATGAG
ACTTCACCCAATAACTGTTTCTTTCCCTTCCCCACCGAAAC
GCATCATATTTCATCATTATCATCTTCTTCCATTTGCTTCT
CTTGAAGATATGTTGGATGTCCTCGGTGGCTCAGTAGTGTT
GACGGCAAATACCACTTTCGCTTCGGCTATACAGATTGGTG
ACCAACTCAGAATATTTCATCTGTTGGAAGTTCCACTGAAA
AAGCATGGCAATAGAAATATCAAATCTTCATAATAAACCAA
CTTTGATGACAGGTTATGTTCACAATTCGCGGCCAGAACTT
CCTATCCTTATCTCTGACACCTTGTCATCTATTATGTGGCA
AACCAAGCCAACCTACTTCCCTTGATCCTCTCTCTTATTGC
GCCTATCCATCTTCCTTATTCTTGGGTGAGGAGACTGGATT
TGTTGGTTAATGTTATCCATCTCGTTTCTCACATTTACTTT
TTGAGAATGACAGGCTTGTTCTTATGGATGTGCAGAGATTG
TTAGTATATCCGAGTATATGCCATTGAATCACTAGCTACTT
CGAAGAGAAGCAGTTCTCGGCGGAGGAGATATCGTCCATGG
AATTAGCAGTAGGAGAAAAGCTTAAAACCCTGCTCAATCAT
CTCAACTACTTCATGTGCAACTTTCTCTCTTTGGAAGCTAA
ACGAAGCCAAAAAGAAAGAACATCAACAATGGAGAGCAACA
GTTCTCCCAATTAACTATATCGATTTTTTTCCAGCACGAAA
GCTAAAGGAAAAGGGACCTACTGCCTTTTTTGACCTCAATG
TCAGGATATAATAGATTTCTCTCTTTTGATATGGCACACAG
AAGATATTGAAAAGAATGAACAAGTTTGAATTTATACTTAT
AGTTGTTTTGACAGCTGAAGCCAAAGCAAGATCGAGGAACA
GCTGTCCTAAACCTAAAGGGCCACAGTGGTTGTTATGTAAT
ACATATTTCACGTGTTGAATCTTGAAATGCTTTCAGGGCTA
TTAGTTATCAGTTAATATGACTTCTCTCAAAGAATAATATA
ATGATCATCACCTCATTTTTCCCTCCGATTTACTACATCTT
CCCACCAAACAATGTCTTGGCTCTTCACCCCTCTCCAACCC
TGGCTTTATTGATGAGGAAACATTGAGGTATGTTTCGGATT
TGTAATGCCATCCTATATGTCAGATGGAGCGTTATTTTCAC
CTAAGTAAGGCAGTCTGTGTCAACTGTTGGTATTTCACAGG
AGCTATATATTCGGACACTGCGATAAGAAACAAATTACCAG
TGGAAATATATAAATAATGGCTTAAACAAGAAATTTTGCCG
GGATTAATTGGTATAAAATTCCAGAAAGGCTGCAGGGATAC
CATGGCTAAACGCTCTAGTTCCATTCTTATAAGCTCTATCA
ACCATGTCACAGCCCCGAGACTGTTAACAGCACAGTTGAAA
TTATAAGCGCATATGAAAATCATGGAGATTTATACTCGTAT
CCATTCACATTCAAAACATTCACATCCACTCCAGTACTGGT
AAATACTACTCCACATTGTTCAATTGCGGACAGTTAGCGAG
TTCGTACACCATCCAAGATGCATCTTGCTTATGTAGCTAGA
ATAACATCGTCGGCTAAGATCAAATTCGTCGGCTAAACCTT
TAAAGTTTCTAAAAGTCCTACCTGAATCTGTTAGAGAAGTA
TTCCTTCCGCACGCGCGAAACGCGGGCATCAAGGCTAGTAT
CGGGATAATCTCGTTCAGTGCTTCATCAAAAGGGATAAATC
AGTGCTCTATTTTCCAGGTACAGGGTTTTCTTAAATGTATC
TATAATTAATAATGATGTAACATATTTTATTGTTGTAATAA
GAATATCAAATGTTCATGAACAAGGTCCCTCGGGTATGAAG
GCATTATAATACTAGGGTTACCTATTTGTTCTTTGTTCTTT
TGAATAAAAAAAAAAAAAAACACAAATAAGACTCAATTGAA
TTACAATACTCTATAATTTTCATTGCATTAACTTAAACTAC
CTCAATTACAGTTACGTGTACTGCTCAAGATCAGCTCACAA
TTTATCTTCCGCAAATATTGCAATCCTTAGAGCATCTCCAA
TATGTTGGGCTAACAATGAGCTGAGTTAGAAGAACTAGCCT
CCATGCACACGAGATAAAAGCAAAATCCACATCAGCAAATT
CCATGGCGTCGTCATCGTCGCTGACTCCTCCTCCAGTCCCG
CTTGGAATCCGCTTTTAAAGCATTTAAGAAAATTAAGGAAA
CATGCTAAGTTGTGAATTTGCTATCTTGCTCTAGTTTCATG
GTTTGGCATGTCTAAGTTGGCTATTCTATGAGAATTTCATA
TTGATAAAAATTGAAGAGGACCCAGTTGAGATTTTTACCCT
CATGCTCCTGCCAATGTGGACAGGCCGACAGGTAGTTTAGC
TTTGCAATCTGAGAAGGGAACCCAGAACCGAATCTAACGAG
ACGCTTGTTGTTTAATAGTGCGGAGTGAAATGTGAGCAGCA
TATTTGACATGTAAGGAATGCTCTTCGTTTTCAAGAGTCAA
ACATAAAAGAGTTGGTGTTTCGGATATAAATAATAATTTTC
TCGTAGACTAAACCCTAATGCTATTTCGGAGCACAATGGCA
ATTTTTTTGTTTCTAATTTTCAAGATAATTGTTATTATGTA
GTTCTTTCATATATTATGTACAAGGAAGCTGGCTTGGAATT
ACAAAAAAGATAGAGGAGAGCTCTTTTCTTGCTCCCGATGT
GCACTCATGAAGAGAAGAAACAATCACATAAAACATACAAT
ACGTAAGCACGACATTATTTCTATTATTGATGCATAAAACA
TAGTATGATTGCAGGTTTTGCGCAGCATGGCCGGACTCAGC
AACAGTTGCCCATCATTGTTCTTTACTGGGCAATTTCTTAT
ACGCAGATCTTCACACGTGCCAGATGCAATGCTGGGTTCCC
TGAAAGAGTGTCCATCCAAACAGCCATGTGAGATTGGATAA
GTGAGAGAGCGAAGAGGACTCTCTCATCCACTGCTCAGACT
AAGCCCTCAGGTACACTAATCACTGTGAAGGGCCTAGGCTT
TGTAAGGAAACAAAGAACGGCATTTCCCCCAAATTTTGTAC
TTCCCATCGTACTCATACCACTTTATTTTGAATGATAGGCA
CAAACAAGGATAATGATATGCTGCTAATAATACACATGTCA
CATGCTAGTCATTTCCAAAACCTCTTCTAACTCACTTAGAA
CCTCCCGACCCAATCCAATTCCACCCCCTCAACGACTCCGT
CCAATGCATGTCTCCATGGGCGCACACATTGTTCATGCAAT
CGAAATATTCTCAGCACGAGCACTTCGATTTTCATGATCTC
CTATAGTTATTCCATGGTAACCCATCCGATGCCGCCGCCAT
TTCTCGTCTGCACATTCTATCTTTTTGAGTGAGAACACATA
TACCAGCAAGTCCAAGAATACCACTATTGCGAGATAGTCTG
GACTCTTTTTTTTATAAGAACATTAGTTTTGACTTTGTGGC
AGGGAAAGGGGGGTGGGGATCAGGTGCGGTCAAGTGTACGG
TGAAAATCATTGAAGTGGAACTTTTCCTCTGCTAAAATCTA
GAAATGATCAGCAGTCTTATCTAATTACATCATAGATACGA
ATAACGATCATGCTTCTGGTCTAATTCTCCATCTACAAATT
GCATATATATCTTTAACAAACAGTGATAAAAGAATGTTGAA
CTGGAATTGCAATTTTTGTTCTCACATTAAAGAACAGTAAC
CAATATTAAGAGAAGATTTTCAGTACATTTTTGTCAAGTAA
CCCAAAACCAGCTTAAAAACCAAGAACTAGCCTTGATCTAT
ACATACCATTTCAATTTCTTCTTTTACTGCTATTAAAACCC
CTTAAAATCCTAATTTTTTTCTTTAAAAAAAAAAAAGTTTA
TCAGTTGTACGTGTTCTTTGCTTGCTAGCTATCTCCTCTCT
CAGTCACACAGAAGAGATGTCATAACATACGGATATTGCAT
CGGTTGGATTTCAAAAACCGCTCCTACTTTGCCTCTAATAT
CCAGTCATAAGCAATTCACCCGCTTCAACAAATCAAGGGAT
TATAAGACTCATCCGTTAAACAAAAAATAAATGACGTCCGT
TACGTACTAGCTATATATATCAGGCCAGATGTGGAGCGGAC
AAGTCTCATTTCCCTATCTGCAAGTTTGCTTAATTAGTGAA
TTCAACTTCATCAAATCATACTGTAGACAAAATTTTGACAT
ACTCCTAGAACCGCCTAGGGCCACCAAAGGGACGCCTTGAC
CTTGTCCGTCTTTCCCCAATCCACCACCTTCAATAAATCCC
GAATTTTTCGTCTTTTATGACAACAGATATAGATTTGCTTC
GTGGTAAAAAAATGAGAAAACAAAAAGTGAATAACAAGTTA
ATCAATATGAACTCCCTCTTCTTCTGGGTTCGGATTGAAGA
TTCACTTGAATGTTGAGAAACGCCTGTTGCTGTTGGTTGTA
GAATGATGAATATGATTTATCAACAACTAATCTACAAAAAA
TCCTGGATCTACAAAAGAATCGAGTCGAGGATGAGCCCAGT
CGCCCTAGACAGAGAAAGTACACTAGTTTGCTTTTATTTCA
AAGTACTTAACTTCTTATTGCCACAACTACTTCAAGATGCT
TATCTTCTTTCCAGTGAAATCCTTGCCGAATTGGAGATAGA
CCTGGTACGTGATATCGATTCGATCTCAGAATCCATGATTC
AGGCTTAAGGACGGCTGTACCACAATTGGATAACATCAACT
TCACCAAAATACCATCTATACCCATCCCCCCAGTTATGTAC
AAATTTCAAATGATCATGAACAATTTATAGAGAGAGTAGAC
CCTTTGTTTGTTGATATATGCTCATGAGTCTTTATGGTTTC
AGCAGAGATTTTGGGTAGAACCCTAAACCCCTGATCGTCAA
AGTTAGCGATTGGAAGTTATCCTAAACTTCACTCAGTTGAG
TTCGCATTAATCTTAAGCTTCCAGAGAGGGATGTCCTCCTC
AGATTTGTGTTCCCTTTGTTCAATGAAATGCAAACTGGGTT
CGAAAGGGCTTAACCAAAAGCAAGTTATTAGTCGACCTCAA
GCCATTCACCTTGAATATTTCTCCAGTCTTTTCACTCTTAT
AACAATCTTACTTGTAAAGACTAAAGAGCCAGCACTAACCT
TAGGATGTCCTTGCACAGAGCACACGCCACAAACCTTGGCA
ACTTTACCTCGTAATGGTTTCAGAGGTGTTTGACATTGTTT
GCTAGCAAAGCTATGGAGGACGATCAAGGCCAAGCTAGGGC
AATTTACTAAACAACCAATACATAAGCGATGCGATTACAAC
GGTGTTTTGCCTTTTTCTTGCTTCACCGCCAAGTTCATATT
CATTAGAACAAACCTCAAAACCCCCCTTAGTAAATGTATAT
CCTTCTACACAGAGATATTGCTTTATGACTCTTCCAACTCG
TTGGCAAATTGGCCAACAATCTGACCAACAGCTCCAAAGGC
GAGGTTGGACCATTTCTCTGCCCAGAAAAATGACAAGAAGG
AGGAACAACTGTGGTATTAACATTACTTGGTGCAATTGGTG
TGAATTAAATGCATTGAATGCTTTGTAGGCAGCCTTAGTGT
TCATTGTTCTGGATAGTTAGCTGGAAGCTAAAAATTTGTAT
TTAACCTTTACAATATTAGTCATAAGATGATGCAAGTCATG
CGCCAATTCTGAAAGGTTAACAAGCAAAGACAACATGACTT
CTAGATTTAGCATTAAAAGACGAGCTACTAAGCCTTTAGTC
TCTTGACACGCTTATGCGGACGCGGGCTTTGCTCTTCTTCT
CAATGCAATTTCATTGGCAGCTCCTCAACATTTCAAATTTC
AGGCCTATTTTGTGAGTGGACTTTTGTTTTAACTAAAAGTA
CATGATTTCGCAGCGGCTCTCCAAGATTGGCAAACGGATTT
AAGGAAATGTTTGAATTATTCATGTTTTAATCTCTTCAAGT
AAAATAATACTTTAAGGCGACTTGCTTGTAGAATCTTTTCT
ATAGTACTGGCTAGCCACTACTTCTCGAAGTTAACTTTTCA
AAAGTTTGATACCGAGTGACCAAGAAAAGATCATGCGTGGG
ATATAAAACATAACCAGAATCACACTCATTTCTGCCCTTAT
GCTAGGGTTGAATGTTTGTACCTGTGCTTAGGCAGTTATTG
AGTTAATGGAGCACAAATTTCTCAGCAGTCTTGCGCAACCA
CCGGACTGATTTTGAAAGTTCCGGATCTGGCCGGGTTTCGT
AACCTCTCTGAGTTGAATATCGATTGTATTCAGTGACTTTA
AGGTGTAGTTATGTGTCGATCTCACATCCATTCTGTCTTCT
ATATGATATTGCGACAAACACAATTAGACCACTCAAGGTTG
CCCAGAGATATCGGCCAAAACCTTGAAGCCAAAACTTGACC
AACTGGAACCATAAAACAACCAAACAATCACCACCGTCGCC
ACTCCATGAATGAGTTGAATCAAGTAGATAGCCAGTGAGGG
ACGGGATAAGGCAGACAAAGCTCTTTCATTGCTTAAAGGTA
CTCTATAATCTATCAGAAATCTTTAGCGGGAAGTTCTATTC
ACAGGTAGTAGTTTAGTATACAGCAATTTTAATCTTTTGAT
TGTAAGGTACTCTATAAAGTCTGGTTATTGGGTGGCGATTT
ATAGTTATCTCTGGCATAATCATATTTTGGTATAAGAAACT
TCTCTGGTTAGAAATAGGATCCACAACTGGGCCTAATCTGA
AGATGAGCATTCGATAGTTGCAGAGTGCATTGACACTTTGG
TATGAACAATTCACTTGAAACACCCATTTCAGCATATGCAC
ACAAACAGAAAAGGTTGTTGCTTTCTCATCAGGTTTATAAA
CAATTCAAGAAAATGATAGACAATAATGAACATCTCATTGG
AAATTGTAGCACATGCTCTGCCCACTCTCCTCGAATCTCAT
CACCATCTTTTCGTGCTGTTCCTTGTTGCTCACTTTACAGC
TTCTTTGATCTTTCATCCATCTCACGATTAATGAGCATGGA
TGAAACGTACTGCAGAGGAACTTGGAAGTCTTACTAGTGAG
TATACAAGATTTTAGGAGAACTGGGGCCACAGTTACAAGAA
CCTTGGTTCACAACTCGTAGCCGCGAAACCCCCGATACGAA
CCTCTTAATGCTAAGGGAATCTACATTTTCAATGAGCCTCC
TAATTTTTGCCGGTTTTTGACTAATTTGTTTTTAGGACCGT
TCTAGGCACTCCAAGACAATCACTTGTTTTAGTAGCTTCTA
TTTTGGGGATACACATCCATCTGTGGAGGAAGACCAGAGAT
AGGCACGCCAAAGTGTATTGCACAAAAGGGGGCAGCGGGAA
GATTTATCACCGCTTCATAACATTCTTTCTTGTCAAATTTC
GCTCCAAAATTCCTAGAAAACAAACCAACAAAGTAAACAAC
CTCGAATCATCTAGGCCACTCACCACTAACCCTTTTAAGTT
AGCTGGCTGTCCAACTTTTTCTTTAAATTAGACAAACGTGT
TCAGTTTGGTGCCCATGAAACCAAAGTTACTTGGGAAGTTG
GGCGTCGAGCTTTCATACAGCGGCTGTGTTGCCCCCAACCA
TGAAACGTACATTTAATTATCTTCAGATTTTAATACCACAT
GGATTAGTGTCAAATTCATTCTGTCTTCCTAAAATCTGTGA
AAAGATATTACCACCACCATCTTAATAAATTGCTCAAAAGA
GTTAAATTTACCATTTTTTACTGGGTTGCACACACATACTT
CCTAGCAAGTGTCCCACTGTCAGGCCCAACGCCTTCCTAAA
GCAGGAAAAGGTAATTGAGACGGCTCGTAGGCCAGTTGAAT
GGTTGTGTGGCTTAGTGCGACCATACGAAAGAAAAATATGA
TCAAATCTCTTCTTATAGTGCAAAATAAGCAACTAAATAAA
TCTTTGATTTCTTTAATCTGCTGATCCAGACCACCAATCAT
GAAAATTATATTCCCGTTAGCATTAGCCAGCGTATATTCCA
CTATATTCAGTTCAACAAAACTTTCAGACTCTTCCCTTCTT
AGAACAATAATCATTCATTTCCCACAAGTGGAATAGCATTG
TCTTACCATTTGTGTTTGAGCTGTGACTAATTGTTGAGTAT
ACAGAATCATGCAAATTATACAAGGGCTAGAAACATTGGAT
CCACTGTAACTGCTGTTCGTCTCTTCTCTTGCTCCTTGTTA
TCCTACTTGTCCTGTAGATGCCAATATTCTCTAAATTATTA
CATTCTCCACCATAGTATCACACAACGCCCCAATATCTCCT
GTGCTACTGTATTTGTAGAGCTTCAGATTAACTTTTGGTGG
CTTCAAGAAAAAAAAAAAATCTCAAACTTGCGGGGACAGAG
CTTTTTCCGGATTTCTTTGTCCAATTTCCACGAGTTTATGT
AAGAATGAAGATGATGAAAACATTGGATATAGGCACTTAGA
TTACTGTATGATCTGCCAAACCTTTGAGCTAGCTTTTCGTG
CATTAGAACTTTTTATTTGTCTAAATCTCTGATGATTAAAA
TCTCAGAGTGGTTTGATATTCGAAGCGAGGGAGGCTCATTG
TGTCTTGTCTTTGCTACTGACTTGCTTCATTTTCAGGGACT
CATTGAAGTTGCCCATGCAGCAGCTAATCGATGGACAGGTA
CTTGTGGTGTGTGCTCAAATCAAGGGCATCCAACTGATCAG
AGAAATCATTTCCCATATTTCAATGAACACATCATCCCTAC
TAAACCCGGAAATAGAGAGACCACAGACGACCCGATTCTGG
AGTGATAGACCTATTTCTTGCAAAGAAAAAAAAAAGAATTC
CTTTTATCCATGGTGTAGGTCCGGAAATTGCATACCCATCT
AATTTTTACATACAACATATCTGTTAGCGTGCTTGAGGTCT
TTTTTCATCATGAAAATTTACATGTCAAAATTTAAATGGAA
AGTAACAGAGGCAATCTGTTCTTTCAAAATAGGAACTGGCA
GTCAAATGTGGATTAATGGTCAGAGCATCGGACGCCATTGG
TCACTATCTTGAGTCCCTATCCAATATTCACAATTTGTGAT
TGTATGTACGTTTGAACGAACTTGGTTCGTAAGAGGAGATA
TCTAGGGCCACTAAGGGCTACCGAGACCCACTTAGGGCCGT
ATATACTGCATACTTAATGACATAGCCGTGATAAGTTTCAA
TTTAAGATGCATCAGTTTGGCTTTGGCAGTTCTCATGAATG
AACATTTAGCCGAAATGTAGCATGTCAATGTATCACACACA
ATCTGCATCAGGATATAATTCAGTATATCTGCTCCACAGAC
AACCACATGGACTATGGAGTCTTCATTTTGTTGTTTTCTTT
AGGGATAATAGCTATTGTTGCCGGTTGTAGTAGCTTTTGTT
CCAACACAAAGTGAGATTTTCTTACATGTTAGCTGCTCATC
AGCCTTGATCTCAAAGAAATCAGTTGCGAAAAGGGTGGTGA
TCAAAATGACGAAATTTCGTCGCCAAAAACAAAAAGCAACC
GATCTTGTTATCCGTGTTTTCTATCTTACGTACCGATGTAA
AGACAGTTTTGACAGCAATGCTCCTAATCTGCAAGTTTTTA
TACTCGATCACTTGAATATTCCTTAATCTCTTAAACAATAG
GTGTATGCAACTGTTATAGGCAGTACAATCATGCTCACTAC
CATTCGAATTCTATTACGAGCATATAACAGGCTTTGATTTG
CACCACCACCGCAACAACTACAGCAGGTTCGCTCTCAACAA
TCAATCAACCTAATTTGTATCCACTATGCAGATGATTTTTA
CCCGCAAGAAATGATGATTACGGAACTAAATCATTCCCCGG
TCTTACCTAATCGTGATTGCCTGCTTCTATTTAATATTTTA
CGATGCGAAGTCTCAATTCCCAAGTCATACATGAGCTTTTA
TTTGAATTTCATAACCTGTTCTATTTGTGTTTGGATATTTC
AGATTAAAACCCAAGGACAGCATGCATGTTGTGACTGTCTA
CTCGAAGTAACAAGTGCATACACATGTGACGTTATTGAAAA
AGCGAGGAACTTCGGGCCCTCATATAACTAGGGATAATAAG
CAAATCTCTGCAACTAGTGCCATAATTTGTTCATAATGTTA
TGAACCCATTTACGTGTAAACGTTAGTGGTAGTTCAACGAA
GATAAAATAATCCAAGTGAACCGCATCAAGTTCATGTATCA
TGAGACTTTACCATATCTATCACAGTGAAATGCCACCATAA
ATTAAGTTAATCGGATAATTCAAAATGTAGTCTCATTCTGC
ACATATGAAATGAGTGATAACAATGCAGACTTTGTTACCAC
ATCTCTATTTACTTAAACGACATAGCTTGAATTGATTTAAC
AGCTTGGTTTCAATGTTGTGCTACCCACTCGCCGGCGCCGA
CGTGTACATTCACATACACACAAGCGCATTTGGATTACTAT
CCCAGTAGTTATTGCCATGGCTATAATATCAACTAAACCAT
TCTTAAGGCTGCAAACTTGGCAGCTAAATCCTCATAGTCAG
GTAGTAATCGTACGTCATGACGTTGATCCAGTCCAGGCTGC
ACCGAAAATCCCACCTCCGGCCACCAAAGTTCGTGATTCTT
TTTAATTTCCTAATAGATTGCAGGATATATTTTCCTGACCA
ATATCAAAATGACGAAACAACAACCAAATTTTGATGAGAGA
AAGCAAACAGGTTTTGGGTTCATTTTCTTTTACTTTGACCC
TTTCATGTTTAAAAGCAGAGCCACCGATCCAACTCATATGA
ACTGGTGCATCATATGGGCGCTTTGTTGGAATGTTGGTAGG
TCTTCTTTAATCTCAATTAGCATGATTTGGTTAGGAAAAAT
GACAAAATATACATATTAAGCTACAATTAAGTAACATAATT
AACGATGGCGACAAATCCTCCACCATGCACGCCACTCCGGC
AAGACTCAAGAAAGTAGAAACCAACAAAACGCAATTTCTTC
ATGAAAAAGTACTTAAAAATCATTAATCTTTTTTCTTTTGG
TTCTTCTCTGTTCTGAGAAACTACCGGTGTTGTATTCTCTT
CAAGTTTCTAAAATTAAATACAGGATATACTCACATATGAA
ATTAAACGAGACGTCGAAAACCAGAAGCTTCTTGAAGATAC
AAGTCTCTTCATTGAGAGGTCTAGACCAGTAACAGAGTTGT
TTGATGAAGGAACTGGAAAACAGGTTATGACCGGAGGATTT
GTGCATTGAACCATGTAATACAAATGTCCAAAGTTTTGGGT
CTCTCTCTGCAAAAGTTTTTCGTTCTGCAAAAGTTCTTCTC
TTATCACAGTTGATAAGAGACGGTCCAACAAGACTAGTTAT
TCTTGCGTTTGACAAAAGATCACTTGTTAGAAAACTAGGCG
TATCTAGATCGGGAGTGTCGCCATTAGGGCCGGTAACACCT
CTCCGGTCCCTCTTCAGCGTCTTGGGCGTTAGGGCAAGGCA
AAAATACAAGAAATAATTTTCAATTCTTCATAACTAGCAAA
TTTTTCAGGTCTGTGTAGGACTGCCCGCACCCAACAAACAT
ACTCTACTTCTATGCGAAGTCTGTAGCTCTTCGCATGCAAG
CCAATAGCACATCATCAAATCATATCCTTCCACATACATAT
CGGTTCTAGATACCAAACTTCAGTCGAGGTAAGAACGTGGG
CCAACAACATACCTCTAAACCATCAAAAGAACTCTTGTTAT
TGACTACATCAGGTTGTATACCAGAAGCAACCATCTTATAC
CCACAGATACGGTGTACGATCATGACTCAAGGCTTCTTGAT
AGGAATAGATCTGTCACGCACTGCTCTTCTCACATTTACCC
GATTAGAGTCCTAGGATTGGCCAGAGCGTAAGATTAGTTGT
CTAAATCGGCACTATGCATACTCTGAATAAAGGTAAATGAG
ATCAAGAACAGAAAGTTTTTCAAATGAACGGTCTGGTGTGG
ATTATTCTTTAGATTTGATGCAGTGCATTTTTAGTACTTCA
CTTCGAAATGGTCCACACCTCAACACTAGAACCAACAACCT
GTAATGTGCTTGTTCTGTTTCATTACTATTGTATTAAGAAA
TGGTTTAAACTGCATCCGGACCCCAGGACCAGTGGAATTGC
AAAATATTATTCGTTTGTCTCGTTTTTTTTTTGTTTGTCAC
ACAGGAAATATGATGAATGGCATTGTGTTGGTTTCACTCTG
TACTTAACGTTGAGTTATATCGTGAAGATCAGACCGGTTTA
ATTGTATTATAAATCCTATCCATACAACAATATCTTACATA
TGGTGTTTTGCCATCTCTTACTGAGTTGGACCTCTCAGAAA
ATTAGTGGCCACAAACCTAGCTAAGAGCTGTAACTTCTATC
AGCACAGTATAATGATCCTTCCATAGTTTGATTGATGGAAA
GGGTGCATGGTAACTAAGGTCTACGATATATGAGGCGCATG
CGATGATCATGATCTTGTGACTCTTTGTTACTACCGAAGGG
TCAGAATTGTTCCAAGAACGCTGTCACAAACATTCTTTTCT
CACTCTCTCAACTCAGAAACCAAAGTCTTCTCGTCTCCCTC
CAATTCGAACCATGTAGAGACAAGAAGAACCATGAAATAAA
CCCGCCTAGGGCCGTTTTAACCTGCATACGGCCGCATAGCG
TATTTACAACAACAAAAAATCTTCCAAACTCAATTATCAGC
CGGGTCGGATTCCCACTGATCCAGATAGCTCTTGTACTTCA
ACACTAAATTACTATGAAATCTTAGACGGTTCGCATATTAA
ATTGGGCTTTTGGGGAGTTGCCTAGTGTCATCGGCCTGTGG
CCCAACAGTAGCAACATAAGCATTAATCTTCATTCACCTCA
CAAGCGGAAGCAAGAAAACACGAGTAGGTTGAACAGGTAAC
CGTTGGGGTAATTTGGAGAGCTACGTACCAACGACAAGTCG
AGAGCCTGAGCAGTGGGATTCAGATTGGCTTTTGCCCAAGG
AGCCTATACACATGACTTGACTTGATTAAGCTTAACATACA
AAGGGGGACAAATAATAGAGCTTACCTCATTCTATATGAAA
AAATGTGATTTGTTAGGTGACTAACTGGGTCCTCTACCAGG
CACATCTTTATCTAGTGCATCTAAATTGAATATGATGTCTA
GTGGATGGTAAAATGTTGTTCAAGGAGATAGGGTCGCCAAT
TCTGAGTCGCTTTATATAGACTTCAGGATCACTTTTATGCA
GTAAGTTTCACTCTATCTTTCTTAAATATACGGGTACATTG
CACATCACCAAGTATTGATGCATGCATGCCATTAATCCTTT
AAAAAAAAAGGAAAAAGAAACAAAATTTTTCAGAAGGTAAA
GAGTTAGGCTCTGGGTGTCTCTTTTGGCTTCTGTTTCTGGG
GTAGTATTATAAAGAGAAGACTTTTAGACGATAATAACTGA
GCCTAATCAACTTCCATGATCAGGCCAATCGTCTCACCAAC
TTCATTCTTAAAATATATAACCTAGGGTAGCGAAGGATTTT
CTCTCCGATTGCCCATCAGTCTGAGGATGAAAAGCAATGCT
GCGGTTCCTCAAAGTCTTTGCTTATGTTTGCTTCTGATGGT
GACCATGAGTGGATGTTTTACTTGATGTTGGATTTCTCATA
AGGGAGGCCAAGAGCTTTGGCTGAGAAATTTGGAGCAGCTC
CAGCCCATATATTGTTTGATCAACTGTAACAAAACTGCTTG
GCGATATTGACCTGAATTAGCTAAGAGTGTACCTTGACATC
TCGAATTTAATCTCCACTCCCACAAGGGGAAAGAAGCTTTA
AATAGATATTTATTTTATTTCTGGGTTTCCCAACATGTTTA
AGCATCCTCATCCTCAAGGTCACGCATGTAAGCCGGCACCC
TACTTTGGGGACGGTTAAGCCGTTTAATATCTTCATGATCC
CTAAACCCAATTTTGGGTTTCTTTTATTTAGGTATATTATC
CAGCTTTATTCTCGAAACGGCAAGCTTCAACGCCGTTTTGC
TACTGTAGGATCTGTGGTAGCTTTGTGTTTTTGTTTGTCTT
GGGGATCTAGCATTGGCCGGCTCGATAATAGAGACCATGCA
CGCATTCCAGATTCACAGTACCAAAGTCTATATACTTTTAA
CTTGTCATCCGACATTTTTTCATGTTGAAGAAATCCATTTC
TTCGCAGTGCTAAAAAGAATCAAAAATTTACACACACATTT
GCCTTGACCCCCTAAACCTGCTTAGAACTCGCGTTAGGACT
ACCAGTCTTGCTGTTTTGGACATCAATCAGAGGTGATTTAA
ACGACTAGTCTAATGATTTTCATGGAAATTTTTGGACATCG
GCTCAAATATACAGTGGATGCATTCTTCTGGTTGTGTATTG
CTCTCCCCTTCTATAACTTTCAAGTCCACCATTTTTTCCCT
AAAAGAAGTTGCAATTGTCTCCATATCTTGGGGAATAACTT
GCTTCATGGCTTGGAAGGTTCACTACCAGAAGAAAGGCTTT
TCTTTTAATTAATTAAATTTCATTTTTATTATTTTCATTTT
GGAAAAGCCCGATGGTTAGGCAACTGAGGGTAACGGACTCG
TAAATGATTTCATATCTTGTCTATTTTCTTTCACTGGTAGC
CTTTCAAATCAGAACCAATGCTCTGAAATATGTAAGATGAT
TGATTTTAATAAGTGAGTGACAAAAGATTTTGGGCTATCCA
TAATAATTGTCCAATCTGTGCAGAACAAAGAAATGCTGCAG
GGCATATTAGCCAGCGAGGGCTCTGTATTGAAGAAGTGAAC
TCTTAATTACGTTATTCATTCTAATCTTTTCTTAATATCGT
TCTATTCCGAGTCCAAGTTACTTGGTCTGTAAGATAAAACC
CGGAAACTCCCCGGTCAAATCATTCCCCTGGAGGTAGAGAT
CATTCATTTTTCTTCAGTTGCATTATATTATAACATTGTTT
GTTACAGCGACTGGGAGAGGCTGCTACTGAGGTAACATCAG
ATCCTTGTTGGTGAGTAGAGCGAAAAACTGGTTACTTATGC
TTAGTTTTTACCTGGAACATCTCATGGCACTGTCATGTGGT
GCTCCAAGAATCAGTTGCTTCATCATAGACTCTGAGTTTGC
AGAATGAGAATGTGAGTGGTCAGAACGGGTTTGGGTTTGCT
GTGAATCATATTATTGAGTTCCTAATCTCTCTGATTAGTTG
ATAAAACAAGGATGAAGAAACAATGTTTCTTTTATTTGGAG
TTATTTTTCAAAGTTCGTAACTTGTTATTTCTTTGTATACT
TCTTAGCCGACGAATTATGACTTATTTAAGATGGTTTTAGC
CTAATTGCAGATAGTCTGTACTCAATGTTGGAGAGAGATGT
AACAGAAGAAGGTAAGTGAACTTACACCATAGAAGGAGATA
ACTGTAACGAGGAGGTTGGTCCTTTTGCTGGTGATCAAATT
GCTAACTCCAATTGTGTAAACCAAATCATTGTCAGGATACA
CAAACTCTCAACTCTAATGCCCATAACTATTGTCTCAGAAT
TTATATTAGCATATTTATTTCAAACAAGCAAGACACAACAA
AACTTTCAGCTTAATAGATTCCTCAAGTAGGTGACACGCTT
TTCTGTATATTCATTTAGCTCATGTTTGGAACTTCATTATA
ATATCTGCTGGCAGTCCCGGCTATTACTCCATTATGCTGAT
AGTCATCTGAACGATATTCTCATCCAGGACTCTGTTTATTC
CAGGTATCACATCAATACATCGAAACCTCGATTTCTCAATT
CTTGAAACTGCTGGTGGTGTCATGACCACTTTGATTCCGAG
GACAAATTCAACAATGTGATCAGTCACAGACAGAAGCCAGC
CAGGCTTTTTCCACTTCATGCACTTTGAGTTTTTCTACCAG
ACACCTCTGGCCTCTCTCTTCTGAAACCAATATGACTCGCT
ACGAGATAACTTCAATATTGCACCATGCTCGTACAGTCTGC
GTCCAAGCATACAACCCATACACGGGCCTTATGTAGATGGT
TATCTATGTTCAGGGAATTGCATGTATAGAGATTCAAAAAA
CACCTAGGGGCGCCTTGGCTCGCCTTGACCTACTTCGGCCC
GGAACTCGTTCATGGTTTAACAAAAGATGACGAGCCTCCAC
TTAAAGCGAAAAGGGGTATTCGATCAGATCTGGTTTTCAAA
CGAGCTAGAACAAGCATAAGCATGCTCACCAAAATCACCAT
GTTTCGGCCTGTCATTAAAACTAGCGCATGCTAAGTCTAAA
GTATGGGTGATGAGAGTGGTCACTACTCACTACACTAGAGT
CCAGCCTGCTCCCAAGATCACATACATCTCACATTTCATAA
AGAGACATAGATAATAAAGGCAAGAAGTACATAGATAATAA
TATCTGATTTTAGTTGTATGCATATGACTATGCTGTTAATT
AAAAAATAGCCTTTACAAAACAAGTAACGAGCATGACCAAT
TATAATGTAAGGTTGAAAATCTATAAGAATCTGAATCAAGG
GAGTGGTGATGAATCTTTTTCATCAGATGAGGAATTAAGAT
GCCGCTCTCAGACAGTGAAACCAGGGTGTTATTCAACTCAA
CTTTGCGGCACTGTCATATGCAAAGACATATTCTCAGCCAA
CACACATGTGAAACCTTAGACTATCTGAAGAGCACCTAGAG
CTGAACATTCTGCAAATCAGCTTTCTTGTATTTTGGAGTCA
AAAGAACAAAAGTAATTATTCCCAATGGCTTGCACGAACCG
GGTTCTCATTAAAAGTTTTTCCTACAACGAGACTGCCACTC
GGTTTAAGGAGGAGGGAGGTCTGAGATTTTGGAGCTGAATC
ATCTGGGAAGCTGTATTTTTCATAGCCTTCCAAAGCTCGGT
AGATTGTGGATGTTGTGAAGCAAGCTTTCTCATCTGGCATT
TATGAACTCTGATAGAAATACCAACCCCATCTTAATCCAAA
TTTTAGACCTTGGGTTGGAGCAATTCTTAATCCGGATTAAT
GCTATAAAGACTTATGTGAACTTTGTTGAGACATCTGCATC
CACAGTAGCAGCAAGATTATCTTGTTCTTACCAACCAACAC
ACAGTTTCTGCCTTCTCAGTCGCCGCCAATGATGCCACAGG
ACTAATCACAACGTAATATGCTCCTTTTTTTTGCCATGTTA
TGTACCATCTTTAGATATGTCCACTTTCAGTTCCTTTACTT
ACCATGAAAAGCCTAAGGGACATGGTAAATTCCATATGAAT
TCACCAACAAAACATTGAAACTTGAGCAAACGTATCTATGA
TTATCAAACGACAGTAAAAACGAGTTATGTCGTCTGATCCC
CAGTGCATACAGCAGTAGAACCCTTTTGATTAGGAGTCCTG
TGGAGAAAGGAAGTGGGGTGCTTTGTTAAAATGTGAGCTAT
ATGTTGATTTATTAAGTCATCAAATATGATGTTTTTGTTAG
GGTTTTATTGAATATTGTTACTAAGTGCATTGGATGTATTG
GGCTTTTATGGAGTGAAATGCAGTAAAAGACGAACTTTGTT
AAAGCCATCCGCTCAAGTATCTCACATTATCTGTTTTACTC
GGTCGTATACTAATTACGTTCGTGTGTTACTAAATTTGTTA
AGAAATCAGAAGAAGTTAAACAAGAGGAAATAGAGGATACA
GGAGTTTGATTCATTTGGACCAGTCAAACACTAGGCACCAG
ATTTCGTTACCAAGGAAAGGCCTGAGGCCAATTTCTGTAAC
CCAAGATAAACCGGGACTATCCTATCCGCTTCAACCCCACG
ATTAAATATAGCTGTTTATACCACCACACATATTAAAGAAT
GTTTCAAATTCCTCAAAGTTCTTCGTTTGCAGCACATTGGT
TGACCCAAAAACTTGCCATCCATTATCACATTTCAGTAAAA
TCTTGAAAGGTCGAAGGCAACATGTTGGGAAACAATTTGAG
ATTCGTTGTTGCCGTTATAACGCTAATCGGAAGAGTGAAAA
TATTTCAACTAAAAATTGGACCAGTCATCCACCTATTGGTT
GTTGATCGCTTTAATTGAGACCCGAATGCTACCAATTATAG
ATATTCCACTGCTACTTGGTCGTGATTTCAGCTAGCAAAGT
AATTTCATTACATTGTATAACTTGGCTGATAAGCCGGTTTG
CTTCATAAGCGAATGCGGATCTACGAGCTTGGTTCTTCATA
CCTGAATACTCTGAACTATACCCCCTGGTACAGTTGGAGTC
GCCAGGGCACGTTGTCATAACCTTGAACCGCGAGTTGCTGA
TCTTTAGCAAAAGAGGATGGCGCATCGACACTGAAATTATA
TTGAACTCCCATATTGAAATCAAGATTGTAGTCCCACCTCT
GTGCACCATGAGTGCCAATGCCCTAAATCTTTTTTTGATGA
CGCTACCCCTCCTCCTCAGACTCCATTGCCTCACCACCGCT
TTGCTGCTGTGATACTGTAACAGGAGCAGTCCTTTCAAACT
ACAAAACCAATGAGTGGTGACAGCTGCATAATTTTTTGACA
ATGTTTATGTTAAGGAGTTTCGATTACTCCTTAACAATATT
AAATTACCAATTATGAGGAACTTTCTGTAAGGCTGCTTCCC
AGCTTCCACTTACCGGTTCTCCTCACCTAAAGCAAACTGGA
TAAAATTCTCCATGACGTAACATGAAGTAGCTTGTTATTAA
CGAAAGAGAGACTAGTTTACCGTAGAAGAAGAGCAAACGGG
CACGCGTACTATTCACTATGCTTGCTTGCGCCAAGTGGCTT
ATAACAAAACTTTACAAATTCTCTAATCACAGGAGTCATCT
ACACATAAGAACATAGTAAGCATCATATTGTTACATTCATA
TTGATTTGTTCAAGAGTGCGCACAAGAGGTTCTAGTTAGCC
CAAGCCAATTCTAACAGTCTCTGCATATATAGGAGCAGAAT
GATCATGCTATCATGATGATCATGATTAGGTGGAAAGTGGC
GCGATGAGGAGTTGATGAGGCATTTTGTTGGTGGACTGAAG
ATATGACTTTGTACATAAATCATTGGAGGTTTGATGATTGA
ACAACCCCCTCATCATAAGGCACCCACAAGGCCATACTGTC
GGATGCGGCGGTTGAGGTTACTGGTTTATCGGAGGTAATTG
TTATCCTCTCTTTACTTTTTCTCATATTGATCTGATTTTTC
TACAGATAGTTTGTTTGGTTCTTTTTTTTTTATAGGAGATG
GGATATATATACATACTCACCGAAATTCTCAATTTCGGTTA
ATCTATTACTATTAGGATGTCAGACTACACAATGACAGTCA
ACCTTACCACTCAAACCTGACTGTGCAACATTGAAGGCATT
TATGTTTGGCTAACCAGAGACTGACATTAGGTTCACTCTAT
TCCACCCTTGTTTATGATTTCTTGTGGCTGTTACTCTTACA
AAAGGCTCCAAATGGTATGGCAACTGACATGGGAATTTTAA
TACTTATGAGACGAAAATTTCGTCGCTTAAGAGTCGTCGCA
CAATATTCTTCATCTATACGCAGGTTTGGGTGTCCTGAGTA
ACAGCCATGACTCAAGTTATCTCATGCCCATCGACCTATGT
CATTCTGAATTTTTGGTGGACTGACTGATAATCTGCAACTG
TGTTTCAGACAAGTATGATTCAATCTCACAAGGTATGCACT
TTAGAATCCTCCCATTAGATCTGTAGTTTGCTTCACCATTA
TTTGTCGAAAACTAGTCTTACTGGTCATATTCCTCATGAAC
TCAGCAGATCAACCTGAGATCCCATGTTAACACAGTAGATA
TATATATCAGGTGATGAAAACATATATAACCGGAAGGGTTG
ATGGAGTCGTTGTCAGTCTTCAACACCACCGCCTCCTTCCC
AAGAAGCCTACAGGAAAGATCGATATAAATCAAACACAAAT
TTTCCAGGACATGTCTTCGTCTCCATGTTTATTGAATGCTA
AATGGTTGTACACGGTGGTGCAAATGTTGTTCCCTTATCTA
AATCAAGTTTTTTTATGTTTCAGTTCATTCTCATTTTGAGT
TGTTTTAAATCAGTGGCATACTGGCAGTAAGAAGAAGATGA
TTCACCTAATTCTCACAAAACAAGCATACGAAACACACGAG
GCCCTTCCTTTCTTTCATTTCCTGATTAAGTTTCAGAGTAA
TAGTGTATTGACTGCTTCTGCATCGGTTTTAGCTCTTGGTT
AAAAAAGGACTCTCTTTTTTCGATTACTTGACAAAGGACTT
TCGTAGAGCTACGGTGTAATCATTCGACTTACCCACAGTCT
TGTTTGGCTGGTTTGAAATTCATGGATTTTTGGTGTTTGAT
TTCCACAGAGGAGAAAAAGACCTGGAAGAGAAGCAAGCTAC
GTTGGTCATTTATGTGTGTACAAAAATGCTATTTAGTTGAG
GAAGAGCACTGCTCTAATGGCGACTCTATTTGTTTTGTCCC
ACATTACTTTTATGTTTTTTCCTAATCAAACTCCCTTTGCA
ATGTTTGAGTATAATATAAACACGATCTGTCCGCGATGGGC
GAAGATTCAGGTTTTCTTGGCGCAAAGCCTACCTCATTTCC
CTCGACTCGCTTTTGCGTTACAAAGAAATGCTCAAGAGAGA
TGAATCTATTGGGATGAGTTCAGTTGATTGAGCATGTAAAC
GTTTACTTTGATGAGTTATACTTGTGGCACTAGAAATCCAG
TAAAAAGAGGGATTATGAGACGATTGTTGTGTCTCGATTAG
CTTCTTCCAACTCCTCAGAGCTCTCACCGATCCGCAACTCT
CTTCCTATGCCACTTGTTGGCCTCCTCATTATTGGAGGTGT
AGAAAAAGCCAATTGGTATTCCATACCTCTGTTCCACCTTC
GGAAACTGACCACTTCAAAGCCTAGGGTAAACTTAAAAAAA
ATGAATCCACCTAGAGATAACAGTTTGATAGTAATTGGGAA
GACCACACTGACTTTTTTCCCTTTGACCTTAATGGTTGAGG
CGTTTGGGACCCGGACCCGGCCCCAAAACGGGCCTTTGAAC
ACATCCCACATTTTTTGTTGCTCAAATATTGACTGGAACAA
ACTAATCATGCAATTACGTACCACATAAAGAATCGATGTGT
ATTTGATTCCACAATCATATCACATATATATTGAGATCCTA
TCATGTATGAATTCAAACAACTTGAGGAACTCTTAGAAGTT
CATCTAATATCTAACATCTTCCAATAATCAAAGCCAAGCAA
GAAAAACTGCCAATGTGTTTCATCAACTGTCTGATGAACTT
ACGGATCTTTGGAATTAAGGCCAGCAAAGTATGGTGTCAAG
AGCTTAAGAACATAGTTTTGCGAGGTCACTAAATCAAAAGA
TTTCATATCTTTGTTTGTGACAGGGAAAGGTTGATAGCAGT
GCTTATCAATCACACAAGAACATATACCCAAAAAGCACCCA
GCCTTTAGGATTAATAAGGGCAATTGAGACTTTTAATCCCT
TGTAAGCGGAAAGAAGAATGCTTTGTTTTATTATTGCGAAA
CACAGCTTCACAAATCACAACACAACCCCCCCATCAAGTGC
GGTACACCATCTTATATGAACCATCAAATCAAATATATAAA
TAATCAACATTCAGTGTATACCAAAATAAAAATGGTCAGAA
ATGGTCTTGGTCATTGCAATCTTGAATGACGGCACCATCAT
GCCTAATCCACAAAACGACGCCGTCACCCCCCACCACTCCC
AGCATCAACTCTGCATATATCACAAATTCACAATCAATCAG
AAAAAAAAGAATAAGTAAAACGAAGCAGAGAGGCGGGAGAG
TCCAAAATATTCACGTCATGCAATTCAGAGGATTGAATATC
AGATTAAATCTGAAGTAGTGCACATACATGTTATTCATAAC
TAATCAATTCTAGTATAAATCAAAGTGTTATTTGAAAACCA
GCTCTGTCTCCTCTTTTTATCAAATCTGTTGCAAGTCAAGA
TTCACCCTCTTCTTTTTGTTCTTTTCTTGAGACATTTGTTG
AACTCATTTGCCTTGGTTTACCTCAAACAAGCTTCATACAT
TTGTTTTGATTAATTGGTGACGAAAGTAAGATGGTTTGAAT
CCTCGTATATTCCAAGTAGGCAATCAATACATAAAGAAAAC
AAAATATATGACATGAAAACCAAACCTATCGAAAGTTTCAC
GTCAATCACTCTCAGTCTTTCCCATGGATTGGGCTTTGGGA
TGGCGGGCTACAGCTCAGATCTACACCCCAACTACCAAGTA
ATAAACTGACAATAACACGACTAGCTCCGGCTAGTCTCCAA
ACTATCTCCTACACATCGAGCTTTTATTGCTGCACTAACCA
TAATAACTGAAAAGTGAGGACATCCACACCATAAGCTACCC
GAGCATTTCATAAATTATATCTTTCCGCCTAGATATATTTA
GTAAATCGAATCTCCTAAAACGAGTCAGTAGAAGTCACTGT
TTTGCTCAATCATCCTTATACTTCCATCCAAATGGTTGAAA
TGGGAATAAATCCTAGACTGCGTTCCTATGGTCCTGCATTA
TATCAGGGGTGCTTTAAGAGCAGAGAAGCCAGAACTGCTTA
CTACTATTCTTCTCTTATCACAGACAATTGAAGAACATGTA
TCTCTATTTAAAATTTAAATCCCTATATTCCTTATTAAAAA
GGAAACTTCTCAATTTCTTGCCCACTGATTCCTTGATATAA
TTGATTGTGTAATCTAGTGTCCACTGCTTTCTGTTGTAATC
TTGGTGGTGGGATTTATTGTCTTTGAAGCAAGGGAGAATAC
ATCAATAATATCTAGTTTTACGCCCATTTCTGAAGCAGACT
ATCATTTAGTCTTGTACAAGCCCCAAACATGAGATTGGACT
CTTTTTAGGAAGATAGTAATCATATGCCAGAAGACGAACCC
AATCTACGATATAAATATATCACTATATAAGAGACAATTGA
GTCAACCGGAGCAAGTCGGACACGGGTCATGAAGAAAGCCG
ATTATCACAAAATGAAAAGGCACATTTATGCTAGAGTGTCA
CTAGCTCCGCCGTGAATGAGCGCTCTCCCCCGAAAGGTTCG
ATGACCGGATCATTGAGTTGCAACAAAAAAAGAGTTTGAAA
TGGGTAGGGGTCTGAAATTTCTTTATAGAACCAATTGCCAT
AGTGGCCTAGGTAAGCAAATCCATCAAAGTTTAAAATCATG
CCTGCCTAGGCCCAACTAAACAAAGTTCCGCCTAGAGGGCC
AATTATGGACCCTGCCAATGCTGCACAACATGCTACATTCA
GCCAAACCAAAATCTGAAAGCTTTGCAGTGTATTCCTATAA
CAGAACTCAGTTTGCTTGGACAGCAATAATATCTGCATATG
TTGTCGTCACCAAGGGTAAACGGTATCTTTCCGAGGGGAGA
CATTAATTCACATGAATAAACGACTAATGTTGTTTGGTTTT
CATGAATTGAACTTGAAGCCCACTATGTTTTATAGTTTTCT
CGTCCAGAGCTTCAATCCGGCCGGAAAACTTGTCGCCGGCC
ACGAATATAAACAATAAAATCGTCACTAGCTAGATCATGTT
TTTCATCTTTCTCTTGATCGCTACTGATCGAGATCTTTCAT
TAAGTATGGACTGACCCTGGCAGAGCAAACAGAACTCGGAA
AAGTTATTCCTATCTTATTGCATGGACTTAGGTATTGGTTT
CTCTTTTCTCCTTAAAATATCCAAATCCAAGTCCGAAACTG
GAGTTAGAACATAAAAATGTCCCGGCTCTTATACAGGAATT
TTGCTAAGATACTACTTCAGCTTATCCAATGAACCTCTACT
AAATTTAGAGATTCTAATAACCACACTCAAAACCTAAATTC
GTTCGTTCATGTATATATTTCTTTCAATTTCCAAAGGAAAG
TACAACCCGAGCTCCTGAAGCAAGCCTGTTGAGAAGAAAAG
ATGCCATGCTTAGTTTTCTTCTCAATTTTTTTTTGAGACCC
TGTCTTCGTCAATGGAGATTCTCCTATTATGTGTAGTAGTT
CCTCGCTACTACTTCACCTGCCATTGCTAGCTAGCAAGCTA
CTAACTCTATGAATGTGTAGCTGTTTTAATTTTTATATATT
TAATAATATCAAAGGCCTATCATTGATCATAGTCCTAGTTA
TCGACTCCCACAGATGCCCTCTTCAAGGCTGGGCAGCTGCT
CTGAAAGTGCCAAAAATTGACTGTGTATCAGGACAAGTGCT
CTGAGCAGAAAATAGATATGCAGGTTAGAGGTATAACCGAA
TAATCAACTGGCCAGTGGTGCATTGTTGGGCAAGAACAAGG
GAGGATTAGAGCCAGAACAACTATCAAGGCGCTAGCTTTTT
CGATCGGAATCCAACACTCGCCATTGATCAAACACTTATAA
ATGGATGCCAAGTGTCTTATCCTCTAATCACCTTAACCATG
GAGGAAAAAATCATCATCCACTTTAGATAAGAGTGACAAGC
TGTGAACCACAAACAAGCAGCTTATGGGAATTCCAACTCTC
GTTCTTGCATAAGATTGTTGCTAGTCTCATTTTTATCATTA
GGGCGTACTTGTCCAAATATCTCACACAACGTTTCGGGTGT
CTGTTTGCTCCCACTTATTACAAATCTTAGTCTTCCAATAT
ACAATACCTTACTGAAGTAACGCTGAAGCAAACACTCCTTT
AATAGAGCCAATGCAGAATTCAGAAACAGATAAAACATAGA
CATCAGGAATCTTGATGCTTCTTTGAAAAAGATATAAGGAT
GTCTCTTCCTCCTCCGATGACGCCGCACAGTTTTCCTTGCT
TCTTGAGGATGCTCAATCCGCAAGCCAACCTGTTCAGCAAT
AAAATAGAGACATAGAAATTCGATCTGGTATTCTTAAAAAT
TTGTACTTTGTTGTTATGTACTTTGCTTATGTCATTTTACA
TTCAATTCTTCTCATATTGACATCAAGATCCTCAATTTTCA
AGTTAAATTACTTCCACTAGCTAGCGTATGTACATACTGTA
CTGCATGAATTGAATAATGTCAACTTTCTTCGAAATAGGTT
ATTGATGCCCAAATGATGAACAAACTATTTTCTGGTCCTCC
CTTCACGAACAACTTCTCTGCCCATGTCTCGCAATAAATCA
GAGTGCGTTTTATTATTTTTCATCATGTGTAGTTGTGGGCA
TTAAGAAACTACCACCAAATCGAACTTTGGATTTAATAACA
GCTCATCGCCACAACGGAAACAATGGTCTCGAGAAACGAGG
CCGTGAACACCCTTCCGTTACCGGTTGTTAACGGATTTTAC
TGTTATTATCTTGTTCCCTTCTAGCAAAGCTTGTGCAGCGT
AGAAATGATCTGCAAAGCTTCCACAACTAGAGAATGATGCT
ATAGTTTGTCGTTCCTTTTTCGGTATGAAGATTTCATCGCG
GCAATAGGCATCACCTGCATCATCCCAGGAATCAGATGGCC
ATCATGCACATCTGCAATTTCGACAGACATGACCTTGCTGC
ATAACCAAATTCATCCATGGCTTATTACTGGTTATTAAGGA
CTAGGGGATCTACCTAGCTTCCCACTTTATATGCTTTTTAG
AGTTCTGATGGCCCCATCTTCATCCTCATGCTTGGCTTGCA
TCAAATCTTCTCTGCAAAAACATAAGAACAATTTCATATAT
ATGTCGTTTTCCTAGATTTGCTATTTGTTTCCCAACAAGAG
TTACGTGAGTGTAAATACGGCAAGCTCTCTCTCTCTCTCGT
TTCATCAACCAACCACAAAACAAAATTGTATTCTACACATA
CGAAATTCCCCAACCAGATGCTGCCGCAGTTAACCGCTCTA
GAGGGTAAGTTGTGAGGAAACTACACTTTACTTCATTAATG
ACATTTCAGCTTGTAGATTGCCTCCCTAAATGATGAGACAA
CTTAAGTATCTTTCTACGTACTCAACAAACACGAATACAAA
CCTTTTTGTCATGGGTTGAGCAACAAAAGGATGCCGCTTGG
AAAATGCATCCCAAAAAAGACGCCTACCATTCCTTCTGGAC
CTAAAACTAGGCGATTCTCGCCATCAACTCCTCCACTAGTC
TTTCCAGAGCTATAGTTAATCAAAAATGTGTGTAATGAGCA
GTTTGGGTTCTGGTTTGCGACGATAGGATAACCCCTCCCGC
CACTTGTATACTATAGGCAGCTGAAAGCCAGCGTGTGTCAT
CTATTTGAGACCTCGATGTACTCACATTAGCAATAATGAAT
CTGTTCCTTTTCAAAAATAACTTGAATGAATGCAAGGACAA
TGGTAAGTTTCGTGAATGAACAGGACAGAATATAGCAATGG
GTGGGGAAGGGCGTGTTTGGCAGAGTGGCGCGAAAAGTCGA
AGATTCCTGTATTTGAGTTACTAGCGGGGCTGGTTTGTCTC
CACTGCTAGTACCAAATGTTCAACCATTTAGATTAACAAAA
CCATTTTTTCCTGTCAAAAACCAACAAGTCATTATCAGTTT
TTTCCTTTGCTTTAAAATTACAAGGCCTGATTTCTCAACTT
GGTGTTATTTTGTTGGTGATCGATGGTATGTGGGGTGAGCT
TTCGGGGAAGCCGGAGATTACGTTTTGTGGAGAGCGGAATA
GTGGAGCTAGAAACTTATAGCGAGGGGGGCATTGATATAAT
GTGGGGGTGGACTTTTTGCTCGGGACGAGGCTAGTGAGTGA
CTTCAGCATATTCCTTTGGACCTTGATGTTTCGTTTAAATC
TAAACAAGCTCTAACTACTACACCTGTCTTGGCATTTCTTG
TAATTTTCCGATCCAAAATTCACAAATATAAATGAGAATTT
GGCGTCCAGCTCTGCATCCTCTCCTTCCCGACCCCACCGGA
AAGGTCAAGTCGTTAAGGGACTTTCTCTTGACATCTCTACC
TATATATATATATATATTTTCCTTCTAATTGGAGCTAGCAT
TGAAATGTCAAGAAATCAAACCAAGTATCAGTAGGTGTTAC
TCCGGGCAACTCTCAGGCATCCTCCTTTAAAGACTCTAACA
GATGAAATTATAGAGGAGGTCAATCTCCGGCTGACATGCCT
TGGATTGCCTCTCCAAGCACCGCCATATGCATCACAAATGC
ACATATATATGGCTTCAAATCTCAAAAGCTAACTCTTCTGT
CTTTGATGTCATCGGCTAGACATTGATTTTCGTTCCAAGTT
ACTATGAGTTCCTTGTGATGCCTTTTGGCCTCACAAATGCG
TCAAAGTTATACATACATAGCAGAAAAGATTGATATAAGGC
TTCTTGATTATACGATGTATCTTTACTCTTGGACCTTGTTT
TATATTGTCAGATGATGAAACATATACTTGCCGAGCATACA
ACTCGGATTTCCTATTACCACAGGCAAGTTTAAGCAACTTT
CCTTCATCATCTTTACCCTTCACAATCTTTTGATATTCCTT
GGAATGTCTGCAAAAGGTTTCATACTCGATTGTCTGGTGGA
ATCAAATCAAACCATATTATCATAATCCCCCTGTTTTCTTC
AACAAAATCACAAAAGAAATCCAGTTACCTTATATTGATCC
GTTGAACTTTTCTATAACACCGTTTTAAATTTTTCTTAGTT
TGAGAGGGGACATCTCCTATCACTTCATGCAAGAGTTCTCT
TCGAATATCATCATGCAGGTCCAGACTCTTTGTTACGCACA
GTAGCAATGAAACGAGACTTCTATTTCCATCGAATCGTGAT
AATAAGGTCATCTGCTCTCTCCTCTGAACTCTGATCAGTGA
AGAAGAATGTCATTGTTCAACACCCATTTGGGAGAAAACTA
CCAAAAATCAAAGGCTAACTCTAAAGTTACAATCTTGGTAA
CTACTACTCTAATAAAGATACAACATCACCAAATAGTCAGT
CCAAACTTTCCGACGCGTTTCCGGTGATTTTCGGCCGATTC
GGATGGCTAGAACAGGAGTTCCTATTTTTTTTTTGGGTTTA
TTCGAAGAAAAAAGAGATGTCGATTTGTAAGCTCTGAGAAA
ATTTATGGTTCTTGCGCTAACCATGTATTTTTGTTAATACA
TACATCCACGTACTCAAAATCTATGAATTCAATCACACTCC
TGTTTTGAATTACCAATATTCTATACTGTTATTGTTTGTAA
ACAGCGTTGGGCCACCTTGACCGTCCTAGACCCGCCTACGG
TATGTCTTGTTAAGAAGAGTCTGATATGAAAGAGAGAAAAG
ATTGGGGTATGCCATCAGGGCATGCAAGTACGAAATATTTA
TGCTAAACCGTCTGTGTTAACTTTGATCCAAGGAAAAAACG
TCAGGTTCGAATTTTGTGAACAATGGATCACATGTACATGC
ATATTAAACTCTTTTCCATTCCATAATCCCTCGTATTAGTT
CATTGATATATAAGAATGAACTAGAATCACACTACTATCAC
ATTGGAATAACAGTGACAAACATGGCTCTCCTTCATGCTGG
AGTTGGTTGCAGAAGGAAAACAAGAATGTGGGAAGTAAAGC
AGAAGTTGGGCCCGGCGTCACTATCCGTAGGTCCATTTTCC
CAAATGCTTCCGTTTGTTGACCTCTACTGCCTCCCACCAGG
GAAGTCCTCATAGATCTTATCGTCCAGTTTCCTATATAAAC
AAATTCTGAAGCACGATTCACTTTCTGAAGTATGTCTTCCC
TTTTGTTCTTTCATAGGAAGCACACTTTGTGTCTGGCTGTC
AAAATTTATTTTGGTGTTTACAACTTCTATGGGAATTTTCC
CATGCACTCTCAACTTTTTGCCATAACTAAGGTCTCTCTCT
ATGGACTTATGTAAAGAAGACTATCATCAGTTTCAGAGAAG
TTGTGTTGTGCGTGCGAAGACGCAGCTGGATTTGAGGTGAG
TGGTATATCAAGAGAACTGTCTGAGTTATCTTTTCAATCTT
TCGAAACACAATTATGATATCAAAGCCACACTGTACTCATA
TGCAGTCTTTCCACATCTGACTTCTTAGAGAATCATCATCT
TGAATTTCACGTTATGAATTCATGCACAGTTGTCCTCTTAA
AAGGCATAACTCAATCTGTTCTTTTGCTTGTGAAACGATAG
CAGCAACATTGCGTTAGCTGCGGGGTTTGGATGGGAAAGTA
TCCACCATTTTCTTAAGTATCATATAAGCAGTACGTTAACA
ATTCAACACAAATGATGATGCTATCAGAAATCTTTTCAGCA
CTTGGTAGGTTTTAAAATGTCAGATAGAAGTCTTTCTTGCA
CAAACCTGACCCACTAAAAGCATAGCAGACAAGAAGGACTG
GTCCATCTGAGCTGTGCAATCTCGTCAAGGTTGGATTTTTA
ACTAAAGACTAAAACAAGAGCTTGTTCTCCTAGCTCTAGTA
ATGCAACCTTGGGTATTTGACACGATGATGCACAACGTGGC
CTAAGGCTAACGAGGGTTGGCAGGAATGACAAGGTATTGGT
TGAAGATTACACCAACTTCCCTACAGCCAATTAAGAAAACA
AGGTTTCGGTGACGGTGAGGCTGTATGGACCTAACACTGAT
GTTGGTACGATCTCTCTGATCGATCCATCGCAACACAAACA
GAGGAGCCCGATCGGGAAGCCGAAGCGGGTGAGTTCGGTGT
CAAATAGGTCCCGGAAGTGTCATAAAAACCGGATATCATAC
CATTCGGGTAAGAAGATTAACCAAAAGAATTATGAATTAAA
CTACAGTGGCACAGTTTTGTCCTGACCATAAACTAGGTGGG
CTGAAAATAAGAAATGAGTGCGGAGATTAGTTTTGAAATTT
AGGACATGAACTTATTGTATCTTTATATTCTATCTGAATTA
TTTTATGTAGTCTTCAGGGGCCAGTTATCTAGCACCCTTTG
CCCAAACCTTAACTTGGAATCGAAGTCACAATCAACTTCCA
CCCATCAGAAAGTGAGACTTCAGAAAGTTCTGAAGAAGAAG
TCGGAATTTCGGGTTAGAGACCCGGTCGAGTTTTAGACCTC
TTTTAAATAACGCGCTTTCACTCCTCCACCGCCGTCTCCAG
TTCGGGTCTATATAGAAATTCTGGAGCAATAGTTTCAGAAT
CGGTGGAAAGTAAATGATGACATTACCAAAATTGTGGGTTT
GGGTTTACGAGCTGGGTCGTCTTACTTATATAGGTCGCGAC
AAGGTAAACCTGGGTCTTGTCCACTAGCCCAAATCAGTGAT
GGTGCCATGCCTGTTATCTTCAATGCTACCATTCTAAATGG
TAGGATTAAAGTTGTATATACATCCTAGTACATTATCTCAT
GATGATCATTTAGTCATAAGCAAGCAGCACTTTTGATCCGA
AACATCATTGCTTCAATAATCAATTCCCAATTCAATAATAT
GAAGTAAGCTGATGAACTTACTAAAACATATATCATTGGCT
ACTGCAATTAGTGTTTGTGACTTGGTGTGTGTAAACAAGAA
GCGTAGGACTGAAGTTGAATCTCATATAGCTACAAATCAAA
ATTCTGCTTTGCTTTACTAACCTGCCCGCCAGTGTCAGGAT
CTAACCCGTTCGGCCCAAATCCTTCTTCAATCTTCCTCGAT
CGCTATTTTTTTTTTTTTTTCACTCGACTCAAAAGCTAAAT
TGGCAGTGCTTCTAAAGGAACGCTCCTTGTCAATAAGAAGG
TTGAGGATATGTGAATAAATCGTCTTATCACTCTATTTTAT
CCCCGATATCCAACAATGTACTTTTATCGAAATGGCTCTTC
CCGAAGTGGCGGTGCAAAAACAGACCGCGCTTCTTGTTCTT
GGACCTGACTATCTGTTATTCACCATTGAATGTGCAAAAAG
CCCAACTCCAACAGGTGAATCAAGAAACAGAATGTTAGCAA
AATTTATTATAATAAAGTAACCATTATGCCTTCACTTCTGA
CATGGAAACCCTCTGCTAAACAAAGAAGCTAAGAGGCATTT
AGCCACTACGTCTCTAGAAGCCGCATGAAGTCACCGGAGAC
TATGAATTCGTAAGACAGGACCAGATCGTACATAGATCTAA
AAATGGGAGTATTGAATTTGCGTTTATGAAGTAATTGCATT
TCAACCACGTGCAGATGTGGCAACTTGAACTTTGCAAGGCG
GCTTTCAGATCCCCCAGAAACCCTAACCTGCTCCCTCCCAT
AGCTATGCTCGATCTGGATTCTCTATGCTGCTTTACTTCGT
TTCTTTCAAGGCTCTGCACCCCAAAATTATAGTTTTAGACA
ACATGGATCATAACTCAAAGCTGAGCTATTTAATTAGTTAC
GACAAATGAAACTATATTTGCGTTGCAAATCTCAATGCTTT
ACAGATGAAGCAAGTTGCTTCAACAAACACAACTTGATGCT
ATTTCGGAGCTCTTTGGGCTCAAGCGCTTCGCCACATTGTC
CTTTTCATTTTCAATGTTTTCAAAAAGGAAAATGTTTGGGA
AAGAAGAGGAACCTCGTCGTCGTTGCCGAGCCACGGCGCCG
TAATGAACGAAAGTTGTTTACACACTTCTCTTACCCCATCC
CCATATTATTTCTCTCAACCCAGATCACCCATAAAGCCATC
TGAAAGATGTCCTGACGAGACTTACATCCGTGACATTGCTA
TCCGATTCATAATTGTTTTTCATTTGAAATAAGTAAACGTG
AATTTGCCACTTGACTTTTCCAATTCTGGTTAAAAACTAAA
GGCCATAGGGCATTTGTGGACACTCTCGTTACACTTACCTG
TGAAAATACAGTGCTGTTCTCCATTATGGGCATGCAGCAGC
GGTGAGTGGGTTGAGAAAAACTCATTGGGTGATATTGCTGT
GTGAGACGAGAAGCAAGAAGCGATCCACAAGGCGCATGGGA
AACGAGACAAAACCCATAGGCATGCGTGAAGTTATCTTTTC
CTGTGATGCTGTGCTAAGATCCGAACTCTTTTCAACCAAGC
GATCATGATTCCGATGCCAACGCTGTTGTTAAGGATAACAG
ACAATTTATATAGAAGGGTGCTAATGATGGAGAGGAATAGC
ATTCTTATTACTGTAATTTACAAGAAACACAGATCCAGCAC
AATCAAGAAATAAGTTTGTGCAATTCTGCCTTTTTCTGTGT
ATCTATTGGCATCTGTAAGACATGCAACAAGAAAGAAAAAA
AGAGCATATTCTATTAAACTCAATGCTTCTATTTCAAATAA
AGTGTTATACAGGGGAATATCATATAATCTTCAGTGTGTCA
AACATGGCTACCTGTCGTCGCAAGCCTAGTTAATAAGGTGA
AAAAAAAAAAAAAAGGAAAACAATTGCCTGCAAAACTGGTG
GAACCAGAACACTGATTGAACAACTTCATCTAAGATTCCAC
TTCTTGTTCTTCTTCAAGATCAGTTGCTTCTGGCACATAAC
GGTCAACACTTTGGGGATATCAAAGTTTTGAAGGCTACCTA
ATGTAATCTCTACTTTTGATCGAATGAATATTTTTCTCTAA
CCCTAAGCGGGTCAAATCAACCCTTTGACTGCCCTCGGCGG
GAGTTAGAGTGGATGTTAATCATGTCAATTGGGCAACAAGT
ACAAGCTGGCTATCCGTATTCGCCCTCTAGCTAACTTAGCC
CGGTGATGGACTATGATTTTCTTGGTCACTAGGTGACCATG
TGCTCTACTTCAGAAAAATACATATAAACATAAAACTGAGC
AAATATATAAGCTTGATCATCAACGGCTCATAGGTAAGATA
CTCTGATCTTACAACCTTTGCAGGAAGACTGGATGATTGGT
CCTAAGCGGGTCAAGGCAGCCCCTTGGTGGGCCTAGCCAGG
CCAATTCAAAAATGGTGGAACAGAACAAAAGCTACACACTT
TGCTTCAATATCTAAATCTACACAGTAGATCGAAGCTGCTA
TAGAATGACAATAAGGATTTCTAAGAAGGAAGTATAGAGCT
ACCTTCAATACTTTTCTTGTCTCCTCCGAATCCAGCCTTCT
CAACATTCTCTTCACCAAGTCTAGCAGATTCCTCTAATGAT
AAAGAGAAGATTAGGGCAATCCAAATGGGAGTTTTAAATCA
AGAAAGAGAGAGAAGAGAGACGTGAAGGATTCATGAGATTA
ATTTGCCGACTTTATCGGAACAAGGATTCAATGCGAGGATT
TTCCCGATATTTGAAATAAACGTGTCACAACAAGACTTTGA
TGTACATATTCACCAAAGAGCATGCACATATGGCTTTCCCA
TTTGGGTAACGTTATCATATCCAAGGCAATTCAAATTCACC
GCTAAAGTGAGGTTTTTGATCCATATGTACAGTGTTGTTTC
ATCTTAAGCGACGAATATCACTTTTTCCGTCGCCTAGGTAT
GGAGGGAAGTCGAGTTTTGACTTGATTTGGGACTGTGTAAA
TAATCCTTGGTTCTAAGAGGCATAAGTCTCGTATCTTTCAG
AGAGAGGGAGTATCTCAAGGCAATGAAGAAAGCAGAGTTTG
ATATGGTATGACACTGCTTACTGCTTAGCAAATAATTATCT
ACGTACTCTACGAACTCGAACCAGAACACTGATTGAACAAC
CTTCATGGTACCTAGCTATTCGCTAGAGTTTCCTTTTTCAT
CGGATATTCATTTGTCTTATCATGATAGTGAAACCAGACAA
CTCCTATAAAACCAGGAACCCATGCATATAGATCATAGGCG
TCAATTATTAAAATCATTAACTAATAATCAAAAACCCTTCC
CGACCACCTCACAAGGTGGGCCGACTCTAAGGACTGGGGAG
AGCCGACGAAAGGTCGTCGGCTAAGATCTTAGCCGACGAAT
ATCAGTCATTACTCAATTGCCACACTTTTGTTTGCAACAGA
ACTTGGGAACAAGTACAGCTCTTGAGATCGACTTGAGGACT
ATCAGCCACAAACAATCTTACAATCTTACAATCTTACAATC
TGGATCGATGGCTCATTGTGCATGTCAGCAACAATTTCCTC
AAGGAGAAATCTTTTCCCAGCCATTTCATAACAATCAATAG
GGCCAGGCGGGCGGGCTTTGCTCGGCCCATTTTAAAACGGG
TGATTACAGTGTTTGGGAGACAATGAGAATAGTTTTTGTAG
TGGAATTTATGTCATGCTAGCTAATAGTATATACAGAAAAA
AAGATTGTCTTATGAGGAAACATTAGGAGAGAGTTATGAGG
TACATTTTCCCCGGACTTGGCCTTGGTTTGGTCATCTCTGG
TAATTGGCTATATATGAGAGCTGTGGTCAGATTAGTTTTAC
TATCATCTTTTATGTAGATTCTGGTCAAAATATAATTGTGT
AAAAAATCCAAAGAAGTGTTCCTCTGGTGTTTAGCTAAGGT
TGATTCTACCACTTTGGTAGCCCCGCCCGTCCCAAATGAAG
TCCCGGAATTGCTTTCAGAACAGACAATCGTCCTTTCATGG
CTATCTCAATTACAGATTTGCTGATGTCTCAGTTCCCAGAC
TCACACAATAACGACCGTATCTGATTTGTGCATAGTTACCA
GTTTTTGTTTCCTTACTCTTCTGGATTTATTCTTTTTAGTC
AACTACTCCAAAAGATCGAGCAGGTGTTAATTTCGTCCTCA
GTAGGCAAACACTTGAATAACGATGCCTTCAACTTCTTAAG
AAATTGCAGATTTTTAAGATCGCTATCTGCTTTGGCACTGT
ACAAGCTTGAAGCGTGGTTTCTAAAGGTCAATAGCTCAATC
AAATTTATACTATTCAGATACTTAATCCAATTAATACAAAT
AGAAGTATTTCACATGTGCACTTGGGCAAGACTTGTACATG
AATGAACCCAATTATTAATACGGTGGAAAGTAAATGATGAC
TGAAAAGAAAGTGGATAATACCTAGTGATGGTCCTGATGGA
ATGGTCAAAAACACTATAAACAAAATATCAAAGATGCATAG
TTCTTGCACCACCGCACCGTCACGTCGAATGTTTTTTAAAT
TTTTTCTTTGTTGTTGTATACGTCTCCATTCTCTTTTGCTG
GATCATTTGAAATTTGAATGCTCAACCCTTTTGTTAGCAAA
GAGATCATACGAACTAATTACATAAACAAGGTGTAGAAAGT
TAACATATACCAACAGCTTCCAATTCAGCTGATAGATTCCG
ATAGCAGAAGGAAGTATATTCTTGCATACATATCAGCGTGC
GTTGCTCATCAGTGAATGGACTATTATGAATGTATAATTGG
GAGGCTATACAAACAAGAAACATAATCGACCTTACTTTTCA
ACCTGAAGAATGAGCATTTTCCAGTGAAGGAAGGATATTGA
TCCGATGGAGAGGGTAGAGTCCGGGAGGGACTTGAGGGCCA
TATACTTTGCACAACTTCCCCTTGATTTTGATATATTTGCA
ACTCATATTTACCAGAAAATCCACACAATAGAAATGAACCC
TTTTGTAATTTCACTTCAAACGCGCTGTTACGGCTCTACAT
CTACAGGATGGTCTACTGTTCATAAACACTGTTCACATCAC
CTTTCTCTTTCTTTTATGATCTGCCTGCAAATCCATGTTAG
ATTATGATTGCTGCCGTCTTCCGACACCAGCGGTTTCGAAG
TTCTTCAAACTTTTTTTAAGCCTTTCGAATCGTACTGAGCT
GCGGACCTTTGCAATTTCGACTATTTTTGGAAGCAAAAAGT
GTGTTTCGACACGTTTTCGGCCGCTTATCACGTGTTTCCGG
AGCTAGCATTTGTATACATACTCTCCTCAATATACATAATT
AGTAAAACAAAAACCAAGTTCAGTCGCTCTCTCCTTGTACT
AAAGTGTGTGTCGTTTCTTGCTCTGCATAGGTGACTGTGAT
GTATGTAACACTGTGTGGATCCCTATAGAGATTTTCAATAT
AGACGATTGATTCATTTTGTCAATGTCTAACAATATTACCA
ACCACCACACACTCAGTCCTCACTCCTCACCTTCACTATCT
CTCGGCTACGGCCGGAAAAACTAGTGGCTTAAATGAAGTCT
GCACTGGGAAACATGATTTTCTCCCCAAAATGCCAAATAGA
TATTAAGCCTGATCATGAGTCTCTTAATCATGTTTTTGGAT
GTTTAGAGTACCCATCTAGACTGTTGAAGGCCCAATGGCCC
TGAGAAGACAGCTCCTGTAGCTGTTTATACTTCCGGGAAAG
GTGTTTTCTTGTACGTGCAACTTTCATGAAGAGGAAGTTAA
TGTATACATGACCCATGAGTCAACAAAGTCAAAGAGACTCC
AAAGTGAAGCGAAGTACTAACCCAGAATAGAGGAGAAGAAG
GGTTACTGAATCTTATATTTCGGTGCGGTTCGAGTCGGTAA
AGTTGACGTCTTTTTTTATACATTATAAATGGTTACTTCTT
CACAAAGATGGCAAACTACGCTGCTATTGGAGTGGTTAATC
GTATGTATGATCCCATCGATCTTTTCTTTTTTCTGTTTGAT
GTTTGAATCTTCTAATGGAACAACAGTGAGCATAATCCTGA
TCCGCTTCTGAATAACACGGCAGTTGCCTTCCTTGATGACT
TTTATACACATTTATAGATTCCTATTTCAAGTTGGATTAGG
CCAGTGAATCAGTATATTTGCCGATACATAATTTGTAGTGA
GCAGGCTCAATTTTTTTTATCATGACTATCTTACCCTTATT
GAAACCGAGTATTAGAGAAACTAATATGTCAGCCAAATGGG
TCTTTCTTCGAGATCTAATACTTGTACATTACACATATTTG
GGAAATAATCCCAACAGATTCATGATAGTTACTCTGCTCTC
CGCACGGCAGTCCTCTACTGCCAAAACCTCACTTTCTCCAA
TTCACTACCTTCACTTCATTCACAACCTTCCTCAATTTCTC
AATACTTCATAGATATAGGTCGGCAATAGAAGAGCAGCTTT
GATGAAGAGACAAGTTAGGGCATACCATGCTGAAGCCAAAT
TTTATTATACATTCTGTTTGCTGATTTTCAAGTTTTTGTTT
GCCAAAAAATTCCAGATCTGCCACCGATTTAAGTGGACCGC
TAGTTTTTTTGCATGGCTCTCACTTTTTTCCGGTTGTTTTC
AACCAATTTTCTTGGAATTACCTGTAATCAGAGATTCAAAA
GCTTGTTCAGAGTGCCTTAGCGATGAGGGGAGCAGCAGTCA
TCCAATTTGAGCATCCACATCATCGATTTCCTTTTCCAGAT
GCTAAAAGTAATTTTGATAGCGGCCTTTTCAGCATGCATGC
TAACCAAGCTTCATGTAGACCAGCAATCTCACCAGGAACCC
CCCCTAAACCATCTAGAGTGCGAAATATCAATATTACTAGC
ATTTAAATTCCATAACCATTCACATATCATCGTCATTGAAG
CGAAGCAACCGCAGAGAGGGCTTGGAGTTGCTCAGTTAGAG
TCATTTAATTTCCAATATAACCCAAACACCTACATGAAAAT
CTTCATGCCTGCTGTTTGTTCCTGCAAACCAGGACATTCAT
TACGCTTCTGTTGTGTTTTTCTTAAATGTTTTCTTCATTAA
TTGTACACTGCTTCAAGAAGCTCCTCATATTCATAATCCAA
CTGATTAGCTCTTTTGCCAGCTTCAAGTTCTCCAGCAGCAA
TAAAGGCTTGTACTCGGGTTCTTTATTTTTGCCAAGTTTAC
GTGCATGCGGTGCATTGTGGCCCTTATTAAAACACTTGCAT
GCAAGTACAAAGTTAAAAGGCGAACAGCAAACTATTGAAGG
CTTAGATTCCTTTCAACCATCCTCTAATGACATAATGGGGT
GCCACGATCGAGAAGCTAGTCTCAGCAAGTTGTTATCTATT
ATCGCCCTCGTCACCTTCCTCCTCGTCCTCCTTTACTACTA
ATAGATTCCTTGTTGTTGTTCTCCATGTTTCCCATTTCTGC
CGTATTGACGTCAATATGTTCAACCCAACAAGCGCATTCTA
AATTTTATATCCCCAGAAAACTCTTTCCGTCACGGATCCAA
GATGGTAGTATTTTTTTTGTCAGTGGTAGAAGTTTTATTTG
CTCTCCTATAATTCATATTACCTTAACCCTTCTCTTAAATC
TTGACAAGCGGCTATTGGGACCTCCAGTTTTGCTCAGTATA
AAGAACTATGAGAACTGAAACATTTGCAAGGTTATCAACAT
AATATAGGATGCCTAGATAGCTCTACAAAAGAAAAATACAA
ATTTGGGAAAACTTTCTTCACGAAAGTCAGAGAGGAGGTGT
TCCAACTTGATATCTTGGTGCTCCAAAAGGCAACCAGCAAT
TTTGTTAGGTTATGATAATACATCTAATCTTTATAGACGTG
AACTAAATTGCTAATTACTACTCCTACCAAAATAAAATTGG
TCTGCCCACAGTAAAAAGTACGAAGATTTGAATATGGTGGA
TTGTCCTCTATGACATTGCACTTAATTTGCAGGCTCTATTC
TTAAGCGACTGGATACTGAACACTGAAGACATTGTTCTGAA
ACTCATCTGATGAGAAATGTCCAGCTATGCTTGATCAAGCA
TCAACCACGTGATTCTTGATCTCTGCCTCCAGTATTTCTCT
ACCAACAAGACCCCAAAGGACAGAAGCATCAAAGAATACTC
TCGGAAGGTGCACAAGGCGGCGGCAAGTCAACAACAGCACT
AAGACCGAACTTCAGAATCTCACACATAATCATATTTAAAC
GCTAGAAGAAGCTGTCTTCACCCGAAGGGCCACAGAGAAGC
TGAGCTGAAGGCCTCGTAATCTTTGGAGGGTACATCTTGTG
CTATCAGCAATGTTGTGGATCATGATTACTAACCCTTCAAA
TGTGGAAATCAATATTTGGTCCACTCATGTTAACCTCTTGC
TTTGTTGCTATGTTCAAGAGCCTGTATTCAGTGACTTGCAT
GCGATTCTCATCCTGTTGTCCCAGTCCAGTGGGGTGCGGCC
CCGGAAATCGCTGGAGAATGCTCCGGCGGACGGCCGGCGGG
CTGCACAGCAGCTTTATTTTCTTCCCTGACACAGAATCATC
TATTCTTGATACGATTAAAGCTTTAAATCGCCTTCAACTTT
ACCTACACCATCGAACTAATCTCAATACTATAACTTGTTCA
GGTTGAGATCTTTTGTTGTGCCAACTCGTGACCAAATGGTT
AAAGTTAGGTCCCAAATCGGCATGTCACTCCTTTTCCTCTA
ATGTCTCTATGCGATTGGAGCAATATTTCGAAAATTCCAAT
CAAGAGCAAACACTTATTTTCAAAACTTAGAATCTCCTTTT
TGAGCTCGGCAAGATTGAAACGGATCTCCAATCCTTGAGCT
GTAAACATTAACCAACGAAACCCACAAATGCATATCCGGGT
CCCAAGTAGTCACTGTGCATCGAAGCATGTTCTTGCAACTC
ATCAAAGAAACCTTCATCTTCTGGGTTTAAGGTTTAAGAAT
GGCTTTAAGCTCTGTGCAGTCCTCAAACATTTGAATATATG
ATTATTCGTTTGATGTGATTCTCAGATGATCTTGTATGAGA
CCAATTTACCCAACTCCCTGCTGCTAAACCTCTCACGATCC
TTTTGATCTGCATTGTAGCGCAATGTGCTTGCGAAATTGTA
TTTTTTTTCTTCTTCAAAATCTCCCGGTATTGTAGATCTGG
GATGTTGGTTTCAAACATATCTATCTGATCAGAGTACGTTT
AGAAAATATAAACCCTTTAACCCCTTAAGCTATCATTTCCG
TCCAGATCAATCTTTGGCCGCACCTCTCAAACCTAGAACTC
AGTTCAAATTGTATAAATGTCATACTCGTATCCGATAGAGT
GCGAGGCGGAGGAGAAAAGGCCGATTTTCAGAGATATAAGG
ACATAAAACACAAAACTTTACCCACAATTCACAAAAAAAAA
AAAATCACTAGTGTTTTGTACATGAAGATGCTTTCGGACAA
ACAAGCTGCCTCCAGTTTTGCACAGAGGAACCAACTGCCTG
ACATTAGTATGCACAAACACCATGTCCTCGGCTCTTCGTGG
TTTATTTTATTTCTTTCCATCATTTTTTCCACAGTTGCTGA
CTTTCGACTATCACCTTGATCATGTCTACCAAGTCTAATTA
CAAACTATTCCCCTTCCCAACCCACTTGACGGGCTCGTCTT
ATGGTGCAATGAGCAATTTGCAAGCCGAAAGTTACAACAAC
CACCCAATTCAGGAACCACACCATCCTCCTTAGACACATCA
TAAGACTGCCTCCGCCGCCTCCTCCGCCACCGCCGCCGAGG
AACAGGAGTGGGGAAGAGTGCTACAATTAATTCTATATTTG
CTCAACTCCATGCATGAGATCGATTAGCTTCACAGTCTTGA
TTTTCTTCTACACAAGTCCACCATAATCTTTTTACCCACAT
CCAGCAACAGACAAACTAGACAATGAGCGGTCCAATGAACC
TCTTGCAAAAATAGTAGTAACACCACCAAATATTAAGAAAA
ATTTTACTATATACACAACCCTAAACTTCTTATACTATCCT
GCATGAAAGCCTATAACCTTCGCCAAGAGTTCTCAAAAGGT
AATATAAGTTTCTCACACGACAATATATTTATATTTCTTAA
GGGGTTGAATCCAATCAGTTCACATTCCCTAGTGTATTGAC
TTTGAAAATGAATTATAAAACTCGTGTTCACTACTTAGTTT
TAAGGAGAGCTCATGGGGTACTACTGTATTCTTTGTTGGGT
AAGGGTACCAAGGAGATGTTCAGATTCGATGCTCCCTGAGA
TCTTGGGATGAGCACGTTTTCCCCCACTTTGGATTACACAA
AAAGTTATCAGGCCAAAGAACATATACAATTTGTGGAACGG
TCATGACTCTTCAACCCGTACATGACAAGACCCACCCTGAA
ATTTTTTCCGTTTTCGGATACCGGTATTTTATTTTTGATGA
AGTGGACTTGGCTCCAACCTCTGGTGTGTTTGCATTTTACC
GCATTTTCATTTGTGTGGTTCGTATAAAACCCTGATGAAAG
AGCGAGCAAATCAGAAGAAGCTGTGGGAGGATGTCTTTGAT
AAATATAAATAGAAAAGATACAGTGACAAGTGAATGGACCG
TAGGCGCCCCTTTGGCGGCCCTAGACGTGTCTTGGCATCCC
TTCCCAAGTAGTACTGTAATCTAACAATCCTAATACCATTT
ATTCCAACCGGCGGTGTCTCCAACAGTGTAAGTAGTGGGTC
CGGAAATAATCCTTGGCTAGCAAAGTTGTATTCACTTCGAC
ATTAAATTACAAAATCATATCATTTCAACATCATCATGCTT
AATTCCAAATGAGAAAGAAACAAAACATGTATGGGACAAAC
TGGCAACATGGACCAAGTAACTACAAAACTTACGGTAACGA
GTAAGTAAAATATGGAGAAGCTAGACGAAGAAGAAGAAGAC
TTAACACATTCCTTTGAAAGCTGATATCAGATTGTGAGCCC
TATAACAAGAAACCTAAAGTCCGACCAGCCGTAGGACCATA
GCTCTGGTATTTTTATGGTTCGGCATTTCAGTTCCGCTTAT
TGATCGATCTTTTCCAGATTCACGTACTTTTTATCAGCAAA
CGTCTCTGTTTTCGAGATTTCTGTATTTGATTAACCAGCGG
TTAGATCCGCTTAGAGGCCGCCAAATGGGCGCCTTAACCCA
ATGAATGCAGTAACTTAAAGCGAGAAGTACGGGGCATTAAG
AACTTATAGCCAAACTCCAACATACCAATCTTGCTCGTCTC
GACTTCCGATTCTTGTTGTACTCCAAAATCTTCTTCTTTGT
TTTTTCCTAAAACACGTTATCAGCCCGAGTGAGCCAAATCC
TGTACCAATAGAAAGGAGATCCATCAGAGTGAATAAAGCTA
TTTATGCTCCGATCCTTTTTCGGACAATTGGTCTAAGTGAA
ACTGAAAATTGAAATATATGCAGAAACTAAGTCAATCACCA
TAGGGATGAAGCCATGAAAACTAAAAAGCTACAAATACTAA
TAAACCAGGTGGCAATCATGCATGGAGAAGTTGCTAAATCA
GTGCCAGGCCCAATTAGAGACCATATCCGGGTCAGTGGCCC
CAGTGTTTTAAATTTTTAATCCTTCAACTGAAAAACGTTAG
ATATTAAATCACCTGAGCATCTTTTGGACATATGCAGTCTG
AAAATTTGTCCAACAAGTAACTCCACATATTATCTTAAGCA
GTCCTCCTCTGGTGGTCTGACGGCGGCGACATGGCGATGAG
CTAAAAACGATTACTAGTATCCGTTTTTTCTTATGGCATTG
CACTTGTTATAGATATGATTCTGTTTTGGAGGACAAACTTA
TGTCATAGGACCGCGCGATGCGCTACTTTTCGAGGACGAGA
TGATTACCCCCAAACAATATCTTTTTGTTTCCACCAGTCCC
GCCGAGCTGCGAGTAGATTGCCTCAAACAAGTAACTTATCA
CCAATAAAGCTCCTAATTTTCCACACAGCAAAACCACAAAA
TTGAAATTCGAAGTCGGCAACTCTCAAATCCCTTTGGGTTC
TTGATGGTGGCATTGCAAAACCACCAATGTCCCCCATGGGC
GGCTATGAAGGCAGAAAAAACAGAATCTTTGGTCTTAAGTA
GGAGAAAAGTCCTGCAACAGCTTTTGGAACCCCTAAAAAGG
CTGATGAATTGCAGGGTGTTCTGCCTCATGATGATCCTCTT
GTCCTGGACGGCGAGGCGGTCGTCGGAGTCGAACCAGAGGA
GCTATTGTGGTTTAATATTTCCAAATTGGATTTCTGATTCA
GTCGAACACTTAACCACAATCCCCCGCTGCCTAACTTTGGA
TAATTTGATGAACACGTACTCAGACTTTTGTTAATTTTTCT
TTCTAGCTCCTTCAGAGAGTCCATATATGATCGAAACACAA
CCCAGTTGTTCATCGAGCAACTGTACCTAATGATTGGGAGA
CTCCAGGTCACTATAATGACCTTGCCAGCCTCATATTCAAC
GGTTGCCTGTGTTCTAGTGACAATATTGTAATTTCTATCTT
TCTCTATTATTCACTCTATACTTTTACTCTTCAAGACTATT
GTCAAACAAACGTGAATAAACAGTTTTAGCCAAGGCATCTC
GAGAAACCATCTGGCAATGACGAGGAGGACGGCAACAACGA
TGCATGTGCCATTTGTATAACTAGAAATCACATCCATTCAA
GAAGGCTATGGCATTACCCTCTTCCACAAGACATTCCATGG
AGTACTAGGAAAATATATAACTTAAGGCATTGTGTTTCCTA
CTTCAAAGATATTTCATGGTCCTTTGGTAGCAATTTGAGTA
GTGGAAATACCATAGTGCAACATCACGCCTTGCATCAGAGT
ATTCAAATCTGCAAAACCAGCAAACATCTACATTAAATAGC
CCCAATTCAGGTGGTATGTTCCCATTGAGCATATTCCCTGC
TCGGTGGTGGCGGTACATAGCGGATTCAAAAGAGAGAGAGT
AGCAGGGAAATCCATCTATACGCATAAACTAACCACAGTAC
TCTCATACTGACATCGGGAACTTTAGTTTCAAAAAAAAAAA
GGCTATAATATCAACTAAACCATAGACTTCCAATGAAGCAG
TCTGCAACCTATAACAGTTTCCCATTGCACACCTATAACCC
ACTCAAAACAACGCCCAAAACCTTCCACCTGACTTCATTCA
TTATGCTTATGTTAATGGGACAGATGGAAGTACAGGGACTT
TCAGAATCCAGTTAGGGATACTTATTGACTTATTGTTATCT
TGAGAAGATCATCGTCGGAACCGTAGTTTTTCTTTTTTGAG
TTTGCACTTGTGCACAGTAGCAAGAAAATCAGAATTAAACA
CTTCAAATTAATCGGCTGCTCTTACAACACACGAGACTAGA
AAAGTTGTTGACTTGCTGCACTTCTTGATTATTCTTACACA
TCACTACTAGCAAAATGAAGCTTCACACATATGTAAATCAG
AATCAAGCAGCCAAAAAAAACCATTTCGGACTGGATAAGTT
ATGTATTATGACTCCATCCTCAATTGCACCAAACTCAGCAA
CATGTTTTGCTCTCTTGATGCGCAGGCCTTCGTTTAGCTTG
TTGAGTCTTTATCGTTAGAACTTCGGGTTCTATGATTACAG
CTTCAAGGAGTAATTAAAAACTTAGATCTCGTCATCAATAA
ATTAGCACTACAAGAAATATCGTCTTAGCCAAAAAAATTTC
AAGAGAAACAGATAGGGTTTCTGTTTCAAACATTTATACGT
GGCTATATAATAGAAAATGACTCGCTCTAACTCTGTGTTAG
GCTGATGAACATTACACATACATAGTCCCCTATGTGATATT
AATCACAGTTATACTTATTTCTTCCATTTTTCCTACGCTTA
AATAGTGAATTGGAAGAGAACGATTCTAGTGACGATCTTAA
CTAAAGATGCTCTTAATCAACCTATTTCTAGGCCCACTCAC
TTGAAGTGTCTTTATATCGACACCATCAATCCGAACAACTC
AAGATTGTATCAGCTAACATCAAACAATAATAGAGAAGAGT
CCAAGCTGCACAAAGTTATACTCTGTGGGTTCTCTGAATTC
GCAATTTCATTAGAGAGTGTCATCTTAATTATACCCAAGAG
CTGGAAGAGCCCACATTAGTCTTCTAAATGAAACTCAGTTG
AGGTTGAACACTTTAGAGATCCAGTAGTAGTCGATCAAACA
CTGCTAAATTGTGTTAAATTCAGTTTATATCCTCAAGGATG
TTCTTAAAAACAGCTTCCAGCAATGATTGAAGAACTTAAAC
ATATGGGTTTCCAAGATAAACAAATTTCATATCTTTGTTTG
GAGCTCAAAAACCCAGAAAGCTCCAATCTTTTCGAAAACCC
AAGTGTTGTTTGAGTGATTTCACACACAGTACTAAGTGATG
AAATTTGTAGAAATGATCTACTCATATAAACCTAAAAACAG
TAAATCATGGATGAAAGTGGCTATGAAGTTGATAGACTTTA
TAAGACTTAGTAAAATTTGACCAAGCTCAGACTAGTAAGTT
TCAGATAAGGAAAGAGGGAACCAGAGAGTTGTTAACAAGTA
TCGTGGCAGTGCAATGGTTGCATGGCATTGGTTGGTTGGCA
ATTCCTTTGACACGGTAGAGCGCCATGCTCAAGAAGAAGCC
GGCTAAAGGGAAGAAACATGCACAAACAAAAATAAATAAAA
ACCATGCACCTTATTGAGTTCAACCCAAGTTACCCCCCAAA
GACCCTTGCTATTGGCTTGACTTTCTCCTCAGAGGAGGATT
AATTAATTTAGCAATTACCTCTTTTCATAAAAAAAATTGTG
ATCTGTAGTTTCTATAGTTTCTGTTGAACTAGAAACAGTGT
GCGGTTTGATAAATTTATGTCAGGTCAGAAGTACACTAGGA
CACTTCGAATACGAGATTGACCAAACTATGCAGCAAATTCA
TACGTACAATGCCGGGCAAACGAGGCCAGGTGCCATGGTCA
AATGATGCATTGTATTTGTACTTATCATCTTGTTGCCTCAT
ATTGCAGTGCTTCCCAACGACACCCTCCTCGTTTTTATGCT
CACCTTGACGTTTTATTGAACCGCCTTGGCTTTCCTAGACC
CTTCATACTTGATATTAATGCAAGTACCATCGTGAAAATCA
AACAAGGTTTCAAGAAAATACTTCTTGGCCAACTCAAGGTA
TGATAAACATCTGCAGCAATCATCTTCATCCATGTCATACA
CTAGCTGGGTTAAATGTAGACCAAAAACCTCAACCCTCTCC
CATACATACATTTTGGTGTACTGGGTGTTGTTACATTAGTT
AGGACCAAACTCCTAATGTACTCTTCTATATATACATATGA
CTGTAACACCCGAATTTGATCCAAACTTTCACACTTTATAC
ATCTAGGGAACTCGGGTTTTCAGTGTGGTTTTTCTGCATTT
CCTAGGATTGACAAGAATTACTGGTCGGTCCCCAGCAGCAT
CAGGGTTGACCCAATAAAAACAACTGCAAAAGGAACATGTA
ATTCTACTTTGATCACCACCCTACGTTGTTTTCTCACCATA
CGATGCCACCTCACCATTGACACCATCACCACACCACTGCA
CAACTGATACAGTACCCGTTCTCATATCATAATTTGTATGC
ACACATTAACTCGATACAAACTCACTAAAAACCAAAATAAA
TAGTTCCAAACAAGGCTATTCTCCAGAAAGCTCAAGAGCCA
AAAATATGTACATTCAAGGTCGATACTTTCATCCTATGAGT
AATTAGTTAGTCATGGGATTCAATCCATATCTACAAGAAAC
CTGGAGTGTTCTCGCCCCGGCTCACATGGGAAGAGATTCAG
ATGTTTTGCATGAAATATAGCTTCTCAATAACTATTAAAGA
TGAATAGGAAACATCATGCCCAATAAACAAAAGTGTACATA
AGTTTTTTTAGCATTCATTCCTTGTTTATTCAGGCCTTTAT
TGCTTTGACACAAACTGAGTCGCTTGGCAAGCCTTCGACTG
TTCTTTTGCCCTTAATCAGACCTTTGACGAAAATCCTTGAT
TCTTGTTCCGGTTGTTTTATCATTCTCGGCTACACTGGTCT
GTATAATTGGTCATCTTCCACTGCTAATGCACACAATATCA
ATACATAAAGAAAATTAATTCTAGCTAACTGAGGAATAAGC
TTTGGGTTTCCTTGTAGCTTCCAACAATACTAGTAACACGC
GAGTGGTGGCTTGGGAGCTTCAACTGGGGGTGCAACAACTG
CATTACCCTCTTCCACAAGACATTCCATGGTACCAATCTTG
GAGGAAGCCCCAGACTGTATCTCAAAGTGTTGATCCAGGAA
TCAGGCGTAAGCTTCTTGAGCTCCGCAAAAAGGTTAATAAT
CCAGGTAATCCCAAGGTCAGCTCAGTGTCCTTATAACTCAT
CTGCAACGGGTCAGGTCGTTCGACTTCTCCCACTACAACTT
GTCTCTTCAGAAAGAGTGGGCACTATGCGGTGCGGGTCAAG
GCTTCAGCTCTTTATACTTGCCTATTACAGCCAACGTTCTT
AATCTTGATAAACGTTGGAGCTTCTTCACCATAAACTTTGT
TTCGGTTCTTTCAGCCTCTACATACAAAATCATAACATTAC
CTCCAGAAACAAAACCCCTCCAAAAAGATTGAAACTTTAAA
TGAATATAAAATATAAGTAACGTCTGCTATCATTGACCAAA
TGCTCACAGATTTCCTTGAACAGGTCAATTTGATTGGTGGC
AGTGACCTGAACCCGGTTTTCTTCACCATGCTTGAACTCCC
GCCATTATGATCTTCTTTTACTCCATATTAGTGTTCATGTT
CCCCTCAACTGCCGCCTTCTCAACCCCATACCAATGTGTTA
TAAATTTTAATATATAAATTCTCCTTTTTCGCTCAAAATAA
AAATTTGAGAAGTTAGAGATCAGGTTTAAACTCCAAATCAA
TTTGGACAAGTTTGTGGTATCTTAAAGGTTCTGTAAGCCCA
AGAACTGCTGAAGACTATCTCTAAGATGACTCCCAAGGCTT
ATATCACATAGCATGCATTTCTTTGTTGACGTTTAGAAGAA
AACATTATTGTCTCAAAAATCTCCTACTTTCATAGCATCAA
TAGTATTGTTTGTGTGTTATCATTTCCTAGTTGGGTCGATC
CATCATATATGTTAGAAAAACCAGTTGACTTGATAACATGA
TATGTGTGGCATGACATATTCTTTTGTTGTAGTTGTGTTGC
TATTCCTGGGGCTAGAGGAACTATACTTGTGAAACAAAAGA
TAAAGATTTAGGTCACTTTACCATTGCCAATTGATTTTGGG
ACATAATCAGCAAGTAGGATCTTCCAATGCTAGTTACGGGG
AACCTAATGAACCAGGAAAACTATTTTCCAATTCTCTAAGG
AGAGCATGTGGTTGATGGTTCCATACCATATGATACTCGTA
TAAGTTGATATCAAACAAGTCCACATTTTGCCGGCATCTAT
GACGCTTGCGGCTGTGTTGTCTTCTCTGTCCACCGTAGATT
AATTGTGTGTGTTTTGGTAGCTTCGCAAGATGCTTGTTGAA
GTCTCCTTAGCTTGTCTACCCTAAGCATGCAATGAGATCGA
AACAGAAATACTCGCAGCATCAGCTGATTGCTTTCGAAGAG
CCTGCCTTGACCTACCATGGCTCGGCTTGACTAGCCTTGGA
GCATGTAATGTCAATAGCTACATGTGAAAATCTTTTGAACC
GAAGTAGAATTCAGTTAGTCCATATTGAGGAGAGATCGATT
TGGCTAAAACTGCAATGTGGCCCATTTGGAACATTTCTGGT
GTTGAGATGTGGAAATACGACCTGAAAGTGAGCGAAATAAG
ACTGCTCTCAATCGAAGATGCGGTTCTTTTTATGCTGCAAG
CTCCTTCTTGATTATTTTTGCACTTAATGGACAAGCTCACT
TATGATCAAGCAATCAAAGTCAACAATCCACTAAAACATGC
AGAGTACGCAGGAGAAATAGCATAAACAATATTTCTTGATT
GTTTGCTGTAGGTTTTGGTGCAGCAGGGCAGTTTCCCATCG
GTGTTTATATATTATTGGGGCAGTGTGGGGTTTGGGGAACG
GCCAAGGCGTTGCCATGACCCTCCTAGGGCCGCCAAGGAAC
ATTCGATGGTTTTGTGGACTCTACCGTATGATTGAGGTAAA
GTGATGCACGTGAAGCTTTTCCTCAGGTTAGTCTAAAGTGG
GGATGTAGGACAGTTTATCACGAGTCCTCAAGTCAAGGAAT
CTACATTATCTTTTGTGTTTCTTTGGTTAGTTTGTTCCTCC
GGATTTACGTTTCCTAATAACAATTGGATCAGAGGTCCTAA
AGTTACCTGATCTAGGGATTCTAGGAACTCCAAAACGAGGA
AACTGATTTTCAAATGTTTTCAGCTATGTTCCTTATGTTTT
CATCTCAAAAACCAATTAGTCTCGATCCTTGGGTGCAACTA
AATCTTCCAACTCTCCCTTTCATTTTCTGATTTATTGTACA
TTCTGTAGGAATATGACATCCCCATTGTGTTGGGGTATCCA
CTCTAACATGGGATTTGAGACGCCAAGGGATTTTACAAACA
GTTTGTTAATATCGTGTTGGCAAAGGATTGGATGGCTAAGG
AGGATTATAAAAAGGAAGAGCACCACTAAGTTTGATATATG
GAGTATATATATGTTTTGTTCACTCTAAGTCTGGTGTATGC
CCAGTTACGCGTTACATGGTCAAGCTGTGGAAGCTCTTGCC
TACACATCGAGCTTTTATTGCTGCACTAACCATGCACCGCG
GGTTTCGAACTAGGAATTTACACAAAGCAAACAGGAAATAT
AATCCATGAATCCAATCAATCGTTGGGTTTCTACAGTACTT
TTTCTGGGGATTGATTGATGCTGTTTTTTGGATATATATAT
GTTAGTAAATTTATACTCATCGTCGAGTAACTATGATTCCA
AGATATGTTTCCTTATACAACACCTTATGGTGCTATTTAAT
TCGAGGTGGTCCCCACATGACTTATTCCGGGTTTCACGGTG
GAAAAAGTGTAGAGAATGTACGTGCGACGAAAGCTTAATTA
TTTGAAACCAGGAACGCGATCAAGCTTTATCAATTAGGTCC
TATAACAAAATAAATGTTTACATCAAAAGTTGAATTACATG
ATCATTATGACGAAAGATGTCTATGGTAAAAAATTCAATTA
ACAGACGACCCAAAATGGGTCGAGTTGCAAGGAGGAAACCC
GGGCTTTATTCTACTGCTACCACACAACTGCTATGGAATAC
AGAGATGACTGCAGACAAGGCAGTGCCAATGGTGAGAGAAG
AGTAATTGGACTGAAAATGGCACAAATTGTTTCCAACATCC
CCAGATTTGCAAATATAAGGCACTTTAGCCGACAAAATTAA
ACCAAGCACAAGGGTGTGTTCAATAAACAAGAAAAGCAAAT
GGGAAAGTACATAAGCTCATCCAGGTATATACTCTACAAAT
AATCAGATCTGTGTAGCGAGCGCGCCTAAAATGAATCTACG
TTCATTTGACTCGATTACTACACATATGTAAGATAAATTAC
ACCACCCACTAAACACATGACATGTGTTTAACAACTTAATC
CGAGAAGTGAGATATTGAAGCCGTCATCAATCACCAAAAAT
ATAAATAAATAAATAATACACACAAAAAGACATGCATAACA
TGTTTAAGTAGATAAAAAGTCTTATTTTCCCTTCATGTGTT
ACTGGTACTCGTTACATGATCAAGTTGATTTTGCTTGAACT
TCATAGATGCTTTGTTGGTTCCAGCCATGGGAAGTCCAAAT
GTTTTTCGGCGTGCTCTGACCGATTTGGCGGTTACTCTAGG
AAAAATATTCCCCGCCATATCTGCTTTGAAACTTTCTCTGA
CGTTCATGGGGATTGGATGGCCACTAATTGTGTACAAGACA
ATGAAAGAAACAGAAATACACAATCAAGTACAAAGAGATGG
ACCCTTGCCAAATTTTCGATCATAGAAGAATTCATTGAGTA
CATTTAATTGACTATAACTCCACTCTAGAGCCAAGTATGTC
CAAGCCACCGAGGCTAAAAACGGTAATTATATATTCCCATA
GGGTGTATCATAAAACATGGCAAAACACTTCTCCAGGGGCA
AGAGCTGAAGGAGATGTTGGCGGCGGTTTATACAGGAAGTG
CCCTCCTCGGCTTTTCTAGTCCCATCTAGAGCCACCAAGGG
TCGGTTAGTTCCCCCTGACTCAGAGTCGCCTCGGTCCCTAA
CACTTTAGGCCGCCTTAACCCGCCTTGACACGACTTGGCCC
AACTCAGACTTCATTGCATACGCTGCAGATATCCTTTGCAC
AAATGGGTGGCCGGAGCTTTCTCAAGCTGTAAAGGGTACCT
CGGAGGATTCAATGCATTGTCATAGCCAAGAGCAGCCACCA
CTGGGTCAGACCTGGGTCTTCACCTGGGTCAGACCTATGAC
CCTATTTCCACCAGGAACTGCACCGGATGTGCTCAAGTGTT
GGTGAATTTGACCTATATTTCAAGCCACAGACAGCAATAAA
TTGAAATAAAGAGTTTATTACATGTTACGTAATCAAATGAG
CTATTCGTACGGAAGAATGACTTCCATATATAGTAAGCCTT
GGCCATCGGAGGAAAAGTGGCGAATGATGATTGGCAGGGGA
TTAAACTCTAAATATGAAATCTCTAAAGAAGTTACAGAAGA
GCCGTATTACGGAGTCATTACGGGAGTCCTCCATGACTGGC
ATGGAAAGAGTGTGTTAAGACATCTTGACTACAGATTATGA
AACTTCAAGACTCTATCTTTCTGCAGTTCTTCTTTTTCTCA
GAAGGCTCACTACTAATTAACCAGGGTCCCCCGAATAACTG
CTCAATGATTTCATGAGCCACGGAATAAGCAAATATATCAT
TTAGGGTGCTGCCACGCGTACCATATAGTTAGACGTTCAAC
TCGAATCCTTTGTGATAATGCCAGTTGGACTAATATATATG
ATTTCAGTCGTACAGTAAAACATATCCATACAGAAGTAACA
AATTGCTGGAGAACAGAATGCTGAGTCGAACGACCACTGTG
TGATTATGCTCCGGCGGCCTCTACGGAAGGCGATGACGACG
TCACTTTGTGACTGTGAGCTCCGCCACTAAAGGCGGAGGGA
AAAGCACATGGATCCAGCTGCATTAGGATCTCTATTTGTTG
TGTAACAAATTATTTATTTTCTGAAACGAAGCAATTCAAAC
GTCAAGATTTTCTCAAACTGCTTTTTATCGACCTGCAGTTC
GGCATAGTTGTCAGCCGGGACATTTTACCTGACAAATGTCA
TTGTTTTTAGACTCCCCTTTCTTACTTTAATGTGGTTTGTG
CGTCTTGGACCGCCTTGGCCCGCCTTAACCCGCCTTGGACC
TCATGATTCATCAACCTTTTCTTCGAACCCAGTAGAAGTGT
TTATTGAAGAAAGGATATGGCATGGAGTGTGATTGGTAACT
CATCAGGTACAGTTTTATGGCGTCGCATTTATTTGATTATA
CAAGTTTTTAAAGCATATGGCATACCTTCGTAAAAGATAGC
AAAAAATGATTCGGTAGCCGCACCGAACTAAAACAGTGTCG
GATTAAAGAAACCGCGGAATCCATAACGGGACGTGGTGCCT
TGCAGGTTTTCAGCGGGCCTCTGGTTCAATACTTCTTTATT
CCATATGCTTACTCATGAAACAAACTCCACAGATAAAAGGT
CAGCCATTCCAATTTTCATTCAGAGTCCATGAAATTCATCT
ACCTTCTTCCGCTTACCTACCTGGTATGATCCCTTTTCTGC
TTAAAACAAAATTATTTTTACCCTTTAGTATAAAATTATAC
CTTCATCTTTTCACTTTCCTCACAATTTCTGTTATCTTTAC
GGGTTGTAATAGTAATCGATCGCGAAAATGGAATCAAACTG
TAGTCATTGTCCATATATAACACAAATATATAATACTATGC
TGATGAGATATTTGAAGATACTAAAATGAAATAGAAAACAA
TATTGACAATTGTCTTGATTCTTGGATAATTCTTCTGCTTA
CGATCATCTTCGGCACCTTGCTCGCTATTGGTTTCCCTTTG
CATTTGAGATTCTGCTGCCACAAAAAAAATCTTCAAAGCTC
CCTTGGAGTCGTACCGGTAGCTCATTCAGCCACCATAATCC
GTCTTAAGCTACTAACATAGCAGATTACCTTATAAACAGAT
AATATAATCACCTCCAGTTTCCTGAATCTTGGGTTTATATG
GTGTGTTATCACCTTGCAATCTCTCTGCCATGATCCAGGGT
TGATGGATCTGAGAATGTTGCAGGCAACCTCAACCTCGTCA
TTGTAGTGTTTCGTTAAAATCTGAAAGTCTAGATTGCCATA
ACGAATTTAGTAGAATTATTCAACTAGACTATATGGCCTGG
CTGATAGTATCGGAACGCCACCACCAATATGAACGCTGCAA
CAATGAGGACACAATGAGGACTTCTATATCAACTGTTGAAT
GTACATACAAGTGCACATAGCCAAGCACAGATTTCTTGGCA
TTGTTAGGTTCATATTATTACTAACATACAACTAAAGCTGG
TTTTTCATTAAAACAAGAAACCACATTACTCTGTTTTCCCT
CTCACTTCCCATGTTTGTTTCTTATTAGCAAGAGTACTAGT
GTGAACCAGGTTTTGCATTGCCTCAGGTTTGTAGTTTAGAA
TGTGTTACTAAATTTGTTAACATAACCAAGATGGTTTGTTA
CCAATCCTGACCCTATCATACACAAAAGCAAGACCATTCCA
GTGTCGTTGTGCAAAGCAATCAACTCAGTTTTGAGTTTTCA
ACGATGCTTGCGTTCAACAACACTATTTTGTTGTGGTGTGT
TGTTCCTTTGCGTGGAGAGTCGCAGGTAAAGCTCTTTGCCA
CGCCTAAAACCGCCTTGCCTCCTTGACCTGCCTAGACCCTT
CCAGGTCCGGCGCGAAGGTGCCGGCGACCTTCGCCAGGCTA
TAAATTAAAGGAATATATTACCTCGGTGGAGTAAGATATGG
ACGTACATATGCAATTGATACAAGGAAGCATGGAGAATTTG
GGAACCGGATTTAGAGGTCTCGGAGTCATCTGCAAGAAGGC
ACAAGAAGTCGAGCCTGTGACTTAGGATGTGAAACCAATCC
TCTAGCAAAGCCTTCAGGTGCTTGAAGAAAAAAAACCAGTT
AAGGGTGAAGACGTTGGACACCATTGGTGGGGCTTCATCTT
CTCTAACTTTCAGATCGCTTCTTCGTCGCCGATGTGTTTCC
AGTTAAAAGCACTAACATTGCCTTTGAGTTTCCCATTGATT
AGGATGAGCAAGGCCACATTCGACGTGATTTGCGAGGAGCT
TTAGGTTACTTAATGAGAATCCTTCAAAATGCAAACTTTCC
TAAAACGTTCTGGTTGATTACTAATGGAATGTGATTCCGGT
GTCTGGTTGCTCCACTGCTACGTCAGTCCCTGTGGCAGATA
AGGCTGCTCATTGTGTTTTTCAGGTAATAAACCATGGAATG
TCTAATGTAAGGAAGGGAAACAAACAAGTAGAGTTTAGCTT
AGGTTGAGTACTGCTTGATTCCAGTGGTTTTGGGTATTTCG
CTCAGTCAGTTTGTTGGAGTCGATGACTACCAGAGTTTAAT
CTTCAGAATAGCAGATATACCAATCACAGAAGTCATTAAAA
TCAGGATGTCAGTCGGATTGCATATACTTCAATCAAGATCG
CAACTTAAACGAAACTAAAACAAAAAAATGCGATCATGTTT
TTACTCCAAGTTATATAGATCTAAACATGGTTGGAAGTCAA
ATACGTTCAAACCTCACTGACATATACACGTAAAGTGCGTT
TGTAGTTCCATAAAACGAGTCACTTTCAAGTGTTGAACAAA
CAAAGTTTCCCGGCTGTCAACCAAATTCTATATACTACACG
ACTACTTGCTTTTTTAAATACAGCGCACGGCGGTGGTACAT
TCTTTTGCTTTGTAATTATGCTTCCTTTTGGAATTTTATTT
GCTCTCAACACTACCATCGACTGCGGCAAAGCTCCAAATCC
AAGGATGAATGGGCCAAGAGCTAGCCGAATACCAGAAGCCA
GATGACCTGAGATGTGGATGCCTGAAAGGTTTTATTTCAAA
TAGGGAACAAAATACCAAAACATAAATAAACCGAGTCAAAG
TGTTTTTAGGCAATACAGAACATATCCATTTGAACATGATA
TGGCATATAGTTTTTGTAATCTTGAAGCTAATCATCATGAT
CGCATGTACTGCTTTTTGGTCTAGCTATTTCTGGGTGCCCA
CTTAAATGCTTCTTGACATACCACACAAGCACACATTAACC
TCTATCCGGCTCACCAGTGGCGGCTGCCTCCATGATCACAC
CTGAATTTTGATGTTTTGTACCTTCTTTCTATTTTTGGAAA
AGTGTTTATCTTGTATTTTTCAGGTATGGGTTGTCCATTTT
AACGATCTAAGCCATGCCTTCAAAAGATGCGAGTTAAAAGA
ACTATGAGGGCGGCGCATCTCAAGACCTATGATTGGAATCG
TCATACTAGCGGAAAGAATTCAAGGTGGGAAACTCACTTTA
GAATGTCATGAATCTGAAATCATAGGATACATTATCTTCTG
TGTAACGAATAACATAAAGACACGTGTACGAAATAATATAT
TATATGAAGGACAACGAGTTCATTTTGAATTATTACCGAGC
GGCGAGATACTTTGAAAGAACAAGTGAAATTGTACAGAGAT
CCGCTTTAGAACCCTAACTGCTCAGAAGATACTGTATAAGC
TGTTTGTGTGCATGCTTAAGCCTTTGTCATCTGAGATCACA
TTGTATCGATTCATTAATTGCCAAAAACATAGCAGAGAACC
AGTTTTCAAGGTCAGAGTTTCGGTACTTTCTTGTTTGCTTT
AATATCGTTTGCGCTTTTCACCAAATGTGGGCAAAGTAATC
ATCTATGAATTCGAGTTCACCTCTAATGTTGTTCAACACAA
GAAGAGAATCTTATGGGTAGCCTTTAGGATTAATAAGGGCA
GTCCACGTGTGAATGCGTAACGGCCACACGAACTCTACGTC
ATTCAAAACAGTACAAAAAGCTTGGAACTTTTTCAAAGCAT
AAAGTCCAGCTTGCAGGCTTCGTTCAGAGAGACGATGGTGG
TTTAAACCTAACACCTGGGTCTCCCTCTTTATGATTATTCT
GTGATCAGCTGATGATGTTACATTCCTAGTAGGCATGGGTA
CAGCCACATTTCTAAAAAGGCTAGCCAAAATGACAATTTAG
GTAATTTATGTTTAGGTGGACGACTTGGGATTGCAAAGCCT
TAATGCATCAAGCGAATATACATAGCGTAACATAGAGTTGA
TTTATATAGTTTATTGAATTCTTTTTTCTAGACTAGATTTG
TTTTGTTTGAGCCTTGACTACAAAAGCAAAAGGCATGAAAC
GGGAGGATGACCCAAGGGAGCCAGTCCCCTCTAGAAATGCC
TGCCTGGATTACCAAAGGAACAACATTACAGGTCATATCCA
TGAAAATTTGAAAGAGATTTCATATTTTAGGGAATTTTCCA
ACTGATTTGATCTGATGATGCTCTACATCCGAACTAATAAC
ACAGCATGAACTCCACTAGACAGAATGCGCTGGTCCTCGCG
AAGAGAGTAGTCTTCCATTCCTGGACCTGGTCCTTATCTTT
TTTTTAAAAACAAGCATTTGCTTATTAAACCTCCTTTTAAA
GTATGTTGTGGACGGGTACACTTTGGATGGCGTAGTAATTG
ACTTGCTGGCTTGAATTTTTCTTGTCCATTCCCGTTAAGCG
TAACTTAATCTCTAAGAGAACACATCAAAGGATTTATGTCT
AGGAAGCAAGCACGCACCAACTAGATCCACCGGACCTTCAA
ATCCCTAGTGTACCAAACATCATCATTGATGCGAAGACAGT
GTAAGTTTACTCCTAAATATCCGGTTATAGTATTGCAATAT
TAACCTTTCTGGTGATTATTCTTCTTGTTTGTTTTCCAAAG
TGCAACGAGATCGACGGATTCTCGACCGACCGCTGCTTGGA
ACTGGAATACCGTGATTTTTCAACGGTGGACGTATTTCACC
GTATGCTTTTGGGAGTAATTCTTGTGAGTGAACATGTGCCT
TCTCAGTCTCTCTACTTCTACTAACGACTCCCCTCCCGACT
TGATGGGAGCTAAAAAGTTACAAGCTACAACAGGTTGGACG
CAGCCACATCATTTGGTATTCGATTTTGGTATAAATATTTG
AGAATCGGGTGTTTGAATTTCCTAGGGTTTTCTTGATATGT
ATGAGACAATGAGACTTGTGCTAATTAAGTTCATGATTAAT
ATTGTTCATAATAAATATTTCAGTTTAGATTGCATAATAAT
CATAACTGATCAGTTGATTTCAGTTCTCCTTGTATGAGAGA
GCTTGAAATACAACTTTAGTCATTTCATTGAAACCCTTGCT
TTGTGCATCAAATATAATGTCTCTCCATGAGAGATTCACTC
GTCAAGACGGGTCAAAGCGGCCCTAAGTGGGTCTCGACAGC
GTCGAGTATGCTTTTCCCAACAGCAGAAACACAACAAAAAG
CCGGACGGTGGCAGACCACGCTGGAAAAGTCCAGCAGAAAA
TTTATGCTTCCTATGGGTAGCCTTGTTTTCGAGAGGTAAAC
AACTTAATATGAGGTAATAACTGATTCTTAATTTTTTTTTT
GGTCTATCGAAAATGTTAGACCTTGCTTCCCAGAGAGCATT
ATTATTAAAAGCAAGGGGATCGGAATCATCGGATAATATAT
TTGCGTTGTTAAGTGTTGATCCTTGAACTCCCTTATATAAA
GAAGGGAAAAGAAAAGGAATCAAACGACTCTTCTAGATCGA
CTCTCGCCCGACTCGCCGGACTCTCCTAAAGCTGAATCTCC
TCAATATCAGTAGAGTGATTCCCAGGCTTTCTTGTATCGAG
GCACTCCAATCGGTTTGAGTCTGACAACTTATGAGTTTATC
TTTGAAGCACTTAGCAGCAGCTGCCAAAGATGCAGTTGCTG
AAATATTGTCAAATTCCAATCAGACCATGGAACTCCCCCAA
TTTTATGATCATACAGGTGACAGGAGATCCTGGGAAGATGG
GCTGCTTATCTCAAGTGCAACACTTGATGCTGTGAAGTTCA
CAACTGTTATCCGGCGTTCTCTACGCAGCAGGGGATTACCG
AAAGTATCCAACATCAGAATCCAATGTGGTTGGGGTATATG
CAATATCTAATAATGAGGGACATATATCAACCTACATTGAA
CATCTTTACTACTTCTTTCTCTCTTGTTTGTCTCCTTGTGG
GAGGTCTGTCAGAGACTTTTCCGGGGAGAAGGGTGGTTGTT
TGCAAACACTCCTGATTGAACATCAATCTCAAACACGCTAA
CTTATATTATTTTGATAAAACTTCATAGGTGCATTACCAGA
GCGATTCTCCGATCACAGGACTGCCTTCGAGGTCGTTTCCG
TTCCTGCGATACAACGAATACAAAAAGCAGAAGGAAAAGTG
AAGAACAAAGTGCTAAAGAGCTATTTCATACACTTTCAATA
AATCAAATCCTCAACCAAAACCAATTATGAATTTGTGACCA
AACCACCATCATTGGATAAACATAGACTTATTATATAGACG
AGTCTTTCCCTTGATCATGTCCGCGACTCTCTGGCAGGTCA
AACAGACTTGGCAAGAATTGCAGGGTTGCAGGATGGCATAT
TCCATCTATTACTTCACTGTCACATGATGGTGATTCGTTAG
AAACTTCAAGAAACGAAAATCAATTCCTAACTCAAAAAACG
TGATTTAATCTAATTCGATACTCAAATAATCATCAATCTGA
TCCAGCATTCCCTTGGATTTCCTTGTTCTGTCTCTGATTTG
ATTGTATCCCATTAATTCTACTGTAATTGTCTAAGCACAGA
TGTATATATCATAAAATGTACCAAGTAGAAAACTCTGCTGA
AGCAATGGATTTACTCTCAACTACTCGACCTGTACGTGAGA
AAGGGTTTTACATATGCAAGCTATGCCAAGGGAACGCCACC
TATTTGTACAAAACTCCTTTCACTACAAAAAAGAATTTATT
AGGTAATTGATCCCCTTGGCCTGCACCAGAAAAGCAAGCAT
AAAACTATCAATTTTAGGTACATAAGAAGCGGTATTTGTTC
CGTAATATGGATTGTTTGTACCACATTGAACTTTATTTATG
CCTCAGAGCTCTTACCCGATCGGTACCCTCAATCAAATTCG
GTTTGAACGGTGATTTAATACAATTCAAAAAATATATATGA
AATGGAATTTTAGTATTTTACATTTCATCAATATTGACAAA
ATTAGATGATTAGTTTTGTGCATGTCCATACACTAGTCTCA
CGAGAGTCGAGCTTCAAGACCATCGGAAAACGAACCAGGAC
CCCAAAACCATTGATAATGACATTCCGGTACATTTCTTGGG
AAAGAGTTACACTACATTAGCTGGTAGTGCCGGCTGGCCAT
TAATTTACCGACCCATATGACCTTTAGGAAATCCACTTCGT
GTGGAGTACTTGGGGCATGTCATTAGCAAAGATGGAGTTAG
GGTAAGGAACAGCACGAGGGCCGTGACCAAGAACAAAGCTG
CAAATTCCTACATTCTTCCTCAGTAAAGTCGCAATCTGATA
CCGCCTTAGGAGCGCCTTTTCAAACCTTGTTTTTAGGGATC
CTGGCATTGCTTCCCTCCCTCAGATATCATAAATTGGAGTA
CGTTTAACACAGTTGCTGGACAAGTTGAAGATTCTCAACCT
TTAATTTCTTTCGTGGTTTTCCGGCGAAAAGGATACATATA
TCGCCAGACCATAAATGTGACAGGAACAATCCATGGCAGGA
CCAACTGATTGTGATTTTATCGAAAACAGTGGCCAGTTTAT
TATTTTTTTGCGTCACATCTCGGAGCTCATTGTCAAAATAT
CTAGGCGAGGATTTTTATAACATTGAAAAAGATATATTACT
ATAAAGTGGTTCAGTTTGGTCCAAATCCATGACAAATTATG
ACGTTTCAAGCTGTCATTCACCTTGTATTGAGGCCTAGAAG
ATTGTTGGATCAATCAGCTTCTTCTTAGGTGCTATCCTCAA
ATATTGGATGACTCCTTTTCCTTGAGTGCTCCTATTACCTA
GTCTGTATTTTAGCCCCATTCTAAGAGCAGAAAAAGTATGC
ATGAACGTGCATTTGAAGTTCTCTTGCAACAAAGAAAAAAA
ACTGATACCGATATTTTAATCCTTGGGAGTACCATCAACGA
TGTCTCTACTCTTTAAGGATCATCATCTTCTTCTCTTAACC
GCATATGTGAGTCAGATTTACGTGGATATCATATCTGACAA
AAAAGGGAGCAAGGGAGCAACGTTTTCATCATCATTTCTTC
GGTAATTAACATTCCATAATCGACCTTTAAGAGCATAAAAG
AATTCAAAATCCAAGGCCCACCATACTCCGTTCATTTTCTT
CAATTTCTGCTGAATAAGTTCACAACCTACAGTTTCTTAGT
AATACAGTTCGGGATCAGTACATTGGTCCTGTCAATAGTTG
CACACGCGCCGCCTCTCCCCCGCGCGTGAGCCTCGCCAGGC
GTGATCAAATGCAATAGATGCAAATGTAGAAGCCACCGATT
GCCCAGTTATCGACATGTTTCGGCTTGAAAAATCTTGTATA
TTTCAATTGAAAATTTTCAACATACTTAGTTTTTTCTTTTA
GGATTCTAGTGTTAAGAAATCACAAATAGATATCAGATAAG
TCCGGCACGGCATCGATGGGCTTGGTCTCGGCGGCGACTGC
TGCTTTATGCTGGTTTTATTCGTACTGCTAGGTATGTAGAT
TGGTAGATTACTTCATCGAGCGTCCGATCTTTAGGGAGGAA
GTCCTACTACAACTTCATGGCCAAAGTGCCTACCAAAAAAA
ATTCGGATTCGTATTGGGATCGGAGGACAAGACAACTTTTT
GCTCCTAAGAGCAACTTTATCAGACTCTCTATTTTAACTTT
CAAATGGCCTAACTCAGAAACAAAGCCTCTTTTGTTTGTCT
AATTTTTTAGTTCTCAGTAGCGAAGTATCAGATGGGACCAT
TAGAGTCCCTATGTTGTGGTCAGATTAGGGCGAGGTCCCGC
TGATTCATTTCACCAGTAAACTAAACTTACGACTATGTTCT
AGTTAAATCCACCAGACAGACCATTGTTCACCATTCTGAAA
GCAACAATCAACATCAAAATCAACAAGAACAAACCTACACT
AAATGAGAGTATATATTTAGCTTACTCGGTGCAGTCCATGT
GCTATAGGAGTCTTTCCTGGCATAAGGTTAAGTCTGGTGTT
GGGAGGGAGACGACGAGCTGCATTGAGCGAGTGTCGACGAC
ACATTCAATTATAGTTTGATCTTTTATCCTTGTTACTAAAT
CAGTTAGAACACAAGAGGATCTTTCTTCTGGTTTCTTTCCA
TGATCATCAAGAAAAAAAAACACCAAAAAATAAATAAATCT
AAGTAGCAATCGTACGCTGACTTAAACATCGAAAAGTCGAA
CTGATATTGTGTATGGGGTTCATATTCTTAGCCAATTCATG
AGTGCCATGGAACTTGAGTTCTCTACAAATGCTTGCAAATC
CAGACTCTCCAAGATTTGAGCGACCACTTTCCTTAAGAATT
ATAAGAATGGAGGTGCATATCTCATATTTTAGCTGCTTGGG
TATGTATGAGACTGATTAACCTAACTCTATCAATCATGGGA
CGTTTTTTGGGTTTTACAGCCCAAAAATCTGCTCTACATTA
GTTTGTGTTTCCGGTGAAGACTGTTTCTGTATTTGGTTCTT
ATCAAAGATAACTATACTTCCAGAACAGAAAAATCGAAAGC
CTTCAAGGTTTGATGTGTAACACCCCATACCTAACTTTGCC
ATCCCTATACATACAACATTCTCTGCAACCTACTCTTTCTC
CAATAAGAACTGCAATAAGGCCTGCAGCTTCAGCGGCGACA
CGCCAAGGGGCGCCTTGACCCGCTTAGGGCCGTCAACACCT
GAACTTTAAGAAAAAAAATTCAGCCCACCCCAACCTAAAAT
TCTGAAGACACTAAAAACACCATAGATTCCAAAAGATTGCA
ACCGACTCCAGAAAAATCCCCACACAATCGAAGCCCCAATT
TGTCTGTGAAATGATATGTTCGATGATATATGTAAATTAAA
CTTGTTGCTAAAAAAAAGAACAAAGAACATTACAGAGCAAA
GCCAACTTTTATTAGTTTGACATTTTTAACCTTGAAAGATC
CATTTAATCGAATCATATAACATTTATGTAACCGCACCAAA
TATTATTGAATCTTTGATTGCTTCGTATATGTTTTCATGTT
AAATTGTAAATCGCTCTTCTCTTTTCATTTTCACACCTGCG
TCCGAGACCAAAAACAATGTCTAGAAGTGTTCCTTCCTCTT
TACACAGCCTGCATGCACTTCTGAGCATATTACGCCCCCCG
GGTTCTGCTTGTCGCTCTTGCTCTCTATGATTTGGTCGCTG
AAAAAAAAAACTCAAAGTTACTGCTTATATCGGAAAAATTC
CGGTACGGTACTCTACCATTCATTCATATTTGATATTCACA
GGCTAAAGTTCTTTATATTACCGAAGGTGGATGGTAAGAAG
GGTGGCAGAAGTGGATTGGTCAAAGGCTTTTCTGAGGATCG
GTTAATCGGAGAAAAAATGACAGTTTTTTGTACTTACACAT
GTGAACAGAAAACATATGGACTTACGGTTGGTCGAATGGGA
AAATGTGCTAAAATAGACCTCCATCGGGTTTGATAGTATAT
TTAGCCTCGATAACAAATATCTTCATAGATACTCGATCATA
TGGTTCAGGCACATATGGAACCGTTTACCATGGGAAATGGA
TCGAGACTATATGCGGTTATCAACAAAGAGATACTACAATG
CAACACAAATTAATAGTTATCGACGATCACTGTGTATCAAT
CAAAGTTGTGGGAGAAATATCTGTTTCAATATCTGTTGAGG
AGTGATGGTCTATCAGACGACGGAGAATAGCCGTCGTCTGA
AACAGTCCTAACTTATAACACAAGGATTTGGAAAAACAGTG
ATCAATGTGTCATCCCAGTTCATACATTCTACAATTTCAAA
CGGAATTTATGCGGCACAGTCCCGCAGAACCTGTTGGAGTT
AAAGAATATAAAACTAATTGCTTCAAATGGATCCATCTCCG
CCACCTAGCTTCATGGAGTTCCATCGCTCGGGCCCACCGTA
ACGAAGTAAAACGGGTTGAACCCCCATTAAATAGCAGGCTA
TTTCTGCCTTTTTTGGGAGACATCATACCTCCAGTACTGTG
AGCATTTATACACATACTCTCCTCATAAATACCCTTATACA
CTTCAATTCAAAAAGTAAGTCTTCTAATACTGTGCATCTGG
GATAAACGAAGCAACGAGTTCAGAAGACTTTAAATCAGAGG
ACCACTCGTCCAAAGGTGAACCTAAAATAAGGTGGGAGATT
TTAATCATTAATCTTGAAGTCATAGAGAGATATGATTATAT
GTATAAACCATTTCATGTAACATAATGCAAAAGACTATCAC
GAATAACTTAACTATAAAAACCATTGGCTTCGATTGTAGGT
ACTACAATGCCATCCTGCATCAGAGAGCAGGTCATCAGTAC
CCGAGATGAACACATTAATTCACGCGTGTAAAATTTCCCCT
ATAAATTTTGACTGGTAGTACCATTCACACTAATAGATTCT
GGGTAGATCCTTGCTTCGTGCTCGTATGATGGGCAAGTGAT
TTATGGAATTGCTGCTATTTCCCCGTTCTCCCATCGTTTCT
AGTTTTGAAATTTGTTATGACTATTAGGAACTAGACTCGAC
TTTCTTTGCAAAGTTCTCTGCTTTTGTACATTTTGTTGATT
TTGAGGCTATAAGTTTTTGACATGTATTTGTGAATGAAAAC
TGAGTGATATTTTAAACGAACATCAGACGAGTTATCTTCAG
GCTTTAAATTCATGCCTTATCAGGATTAGAGTACTATACCA
TGCTTAAAGCTCTTGAGGAGCATATACGAGATGTATCAATA
CTTGACACGTTCACTTGGTTCCCTCCGGATCCGGTGAAGTT
ATTTTGTTTGTCGTAAGTTACTCAAAATTGCTTTCTTTTCG
ACGGCAACAACTTGCCGTGGCTAAATAACGTAAAATTCGCG
AGTAGTTCAGAATAGCAGTGCTGTTTCTGATCAGACTCAGA
GAAGAATCATGCAGGTTGGTCTGACTCAAAACAAGTTCCAC
GCAACCGATCGGGCTCCGACCTTAGCCTGGGAGGCTCATCG
AGGGAAGAGAAAAGTAGGGTCTGAGGTAGGTGAAAACTGTA
TAAAAACTAAAGAGGTGATACAGAAATTAGAGATAAAGAAG
CGCTTGAGAAGCTCCAACCTCACCTGAACCTGGAGAGGCTT
GTTTTTTTTCCCCCAAAGATCAATACAATTACTGTATGTTG
AGCAATTGCACCCCAATAGGCGGCATGATGACGCCGCGTCT
GTCCGGGTTCCGATTCAGATCAATCCTGAAAAGTGAATAAT
TATTTTTTATAGAATAAAGACAAATTAATCTAGAGCCTTAG
TACACCCTAACCCACACAGACCTTTAATTTTCCACATCACG
TAAGCTGAACCGTTCAAAATCATTAAAACTAAATCAAACTT
TGTTTTCAGCTTTCTGTTTTCTTTATATGCCGGATCACATA
AAACTCATCATCATCATCCTCTTCTTCTTCCCCAAACCTCT
CTGCCCTACAATTGGAAGGTCCGGTAACTACAAGAAGTTCC
GAGGATTAAAGCCTCAATTACAGTCAGGATATCAGATAATA
CTTTTTACCTCTTTGAGAAACTTAGCATAGTTGCTAAGAAG
CGTAGTTCTTGTTGAATTGTCTTCCTTCTCGAAAGGATCTT
ATTACATACTTAGGCAATATCTCTTCTAGTTGTTGTTGAAA
TCTACAACCATGTGCAGATACATCCGTTAAACCAATAAAAA
TCTTGACTTTGGGAGATAGTCAGGAGAAGAAGGACATAATG
TTTATGAAACACTCCATCTGCGTTTCCATTTTATACATCAG
GGTAGTACCTGGTTAATAAGCAAGATGCAGTTCGCCGATTG
TGTATGCCTTCATGTTGTGACACGCGTTGTATAGTGGCATT
CTGATATAAATATAAATATGCTTAAGCTGGAATAACATAAT
TCCAGAAGAGTCTGGGGTATCAGTGTGTTCACCACTGAATC
TGGAGATGCCAAGACTTGGACCCTCTGAAGCAATTTTGGCA
TTGTGAACCATGCTGGCAGGCTTGTTCTGCTTCCTGGTCTT
AAATAAAAGTAAGATATTTGCTAAGGATCGCTCCTTAACAA
ACTTCAAATACTTCAAGATACGAAATACAGCTTCCATATGA
CAGGATCCACCACAGCAGTACTTGATGACCAGAATTTCAAT
GACGAATTAACATTAAGCTACTTGACCGAGATGAACACATT
CCTAAAAACCTCCATCGCCTCCCAACCTCCTCCTTGTCCCC
CTGGAAATAGACTCTGGCCACGTCCTCCTTCAGTCTTCCTT
CTCCAAGATCCACATTGAGTCTTTGTCCTTGTGATCGTTAG
GCCACATGATGCATCGTGTACCTTGATTTTGTTTGAGGCCT
TTTTTTCCCGGAAGGGGAAGCTGAACTGACCCAGCTGATGA
TTCTCTAGCTACTTCTAAGTCTCCTCTAGCCAAGTCTCTCC
CGCAGTTGCTTGCTTGAAATCTGTTGTTTTGCCTTGTAGGT
GAGCACGACCTATGCACGTGCGATCTTGGGGTATGCTGCAT
GAGATGCATCACTCATAGAGCCCAAACATGAAAGCTAAAGT
AAATGCTAAATCATGACAACCGATTTGTCTCTACTCGCTCC
GCCGTTGATTTCTCTCATCTCCCCCCATCCATGACCCTTAA
GAGGCACACATTTTGGGAGACTCAGCCTGTTGGGCAGTTCA
GAACTTCAATTGTTCATACACTCAGACATGGATCAAAGCCG
TATTGGTTGGCATTGTTTGACAACTTAATTATTTGACATAG
AAAACATAACTTGTAGAAATCAAGAGAAATGAACTCCAATA
GTGAGGAGTGTCAGCTCACACGCTGGTGTACTTTGAAAGTG
GGCGATATCTTCACGTCATACGGTGGCCCATAGAAGTAGGC
TTACTCAATTGCATTTGTCACATGAAGCTGCTGATACATAC
ACAAGAAAAACGAAACATCCCTATCCAACCTCTCAAGTTCA
ACCGAGATTTCTCTCTTAATCTGCTCCATCATTCCGACCTT
TTCATCAATAGCTGCATCATCAAATCAATGTTTGATTACCC
GAACTTTCCCTTTTTGGCAACTTCCTATTTATGGAAACCCT
AAGCTCGGTCAAGTCAAAATCCCACCTAATTTAGGTTTTCC
TGACTGCAGCTCCTATTGAACAACAGTCGAAAAATAAAAGT
TTTGCAATTGTATAAGTGTGCATTGTTCCACACCTGACATT
ACATTAGCAAGGATTGAAATCTTGCGACTTGCGAGAGCTTT
TTACCAATTCAAAGTTTTGGCAGTGGATGATGTGAAGTTGG
ACTTTCTTATCGAGTACTCTCGAAGATTTCATACCGAATGA
GGTAGATGAGATTTGGAGTTCAAATCCTCTCTCGATTAAAC
CATGCTTCAATATTCAAAGACCAATTTTATCAAAACATGCA
TAAATAGGTGCCATTGTATGCTTTAAGAAAGGGCTCATTGC
CCGCTAAGACGGCGCCTTGACCTACCTAGGACAGTCAAAAC
AAGGGAAGGACTGCCGCTCTCACTCACATGTTTGATAATTT
CAAACATATCTGCTAGGGTTCTAGAGAAAGTAATTGCGCTT
GCATCATTAAAGAATGAAAACAAAATAAATACTTCATGATC
ACACCTCCACTTCTTCCGTTCTCTACACTTACAACCCAATT
CGGCTAGACCCGCCAATGGACTGCGGCGACCCGCTTAGGGC
ATCACCAAACGGAGCAGAGACCTAGAGATTCCTCACCTTGC
ACTGTTTCCGACACGTGCCACTGGGCGGATGGGTTTCCGTT
TTGTTTCTGACTTCAGTGGACTACACAGATTCAGCGCAAAT
AATATTCTCAAAGAATGATACGTTTTAACAATGTTTACCTT
GTGGTTATAAACATAGAAAGCTTTTAAGGATATGATCTCTA
CCTAAAATTAACAAAGAAAACAAAATCGTGGGTCCGGCTCT
TCGAAATTAAAGTTTAAAATCTTGGGCTAACTTTTTCAGGT
AAGTCCGACTGTAAAAGTTGCTAGGGACGATTACTGGGAAA
TATCTCTTTCTGATTCACATCCAATCACCTCGTCAGACGAT
TGAAGCTCCAGAACAGCAAACATGGCCGGCCTCAAGACAAG
GCTTCCCCAGCAACTCGGATCCCGTACATCGCTATTTAATC
CGCAGGAGGAGCAATAGAGGCGGCCGGAGACTAGAGAGAGA
AAGGCCTGATTCGCCAGATACTACATAACCCAAAAGTGCCT
CCTGGAAAACCAACCGAAATCTACTTCAACGTCAGACCAAA
CCTTGTAAGCCTTGCATATTCATAGTGTTCTTTATTCAAGG
ATATCAGTAAGTCTGCCCAACACTAACACTAACAATATGTC
TACAATCTATGCACGTTATTCATACAATCTATGACGATCAT
TGGTGATTTCATAACATGAACATGAACATGAACTCTGAATT
TGAAATGGAGGGAATGGGATCAACCTCAAGCATTCGATTTT
CTAGAACCGGAATTGGGAATCATATTAGCCAAAAGCCAAAA
GTTGTTGTTCCATATTGAGTCATTTTAGTTTTAATGATTTG
AGGTGCATTTCTCTCAAAATCTTCTTCTGCCACAATAGCTG
GAAAATGAATCAAGGAAATACTTTCAGCAGCTTATAGATGC
CTTCAATTCGATTGAATTGTCAAAAGCAGGTAGAGAATCGA
TAGTGAGTATTCCAGCATTTCATCACAAAAGGCAAAAGGTC
TCAAATTCAACGTCATATAGCTCCCCATATTGTTCCAAACC
TTTACGCTGGAACTTTTCTTCAGTGGGCTCTGCTGCTTTTC
TGAATCGAGCAATTAATATACAATATTTTAATCCGGTCATT
ACTAGCAATCAACTATTTTACACAATTTCAATACTTTCATT
AGTACCAGGAGCAGCAGCAGCAGCGCCAGTAGGTTGGGATC
TGGTAAAGGCTCAAACTTTTCAATTGGTAATTCGGGGGTGA
ACGTCTGCAGGTGGTGGATTCGATGTCTCAAGTTTGTCCAA
AAGTACATATTACTGGTAAACCAGATCAAATTTAACAAAAG
TAACTATACGAAGTATGAATCATCTGCTATTTATTATTTTG
CCCGCCGAGAACACCGACTGCCAACTCACCGAAAATCCCAC
CAATATGGTAAGTTTATGGTCAGGTTTTTCATGCATTCCTT
ACTTGAAGAGATGGAAGCTACCCAACAGACCGGGCCTTTTG
TTGGCAGTCCCTACGTGGGTCCTAAGAAGGTCTGGGCGGGT
AGCCAAAGCTGCCCTTTTCACAATGAGTTTTTTTTTATCAA
TTGGAATAACTCCAAACTAGCTAGATAGACTTCTTGACTGT
AACCCCATTCCCCTTATTCCCTTCACTCCTCAACCTCCCCA
GGAGAATCGATTTATTGGTACATCCACCACTTGGGGGTCAA
CCAACCTCTCAAATTTGCTGCAATCTCCAACTTCTCTCTAA
TATGTTTTTGTCTTCTGCTCCGAGCCTTGCACTACTCTTTA
TTCAGAAACATCTCGGTAATCACCAATAAATCCAGGAACCC
GCGATTCCAATCTCCATACACATGTCCATTCTTATCTTTGG
GTCTCTCTCCACTGCAGTGCCCCTTCAACTGAATCAAGATC
AATTCCAATAGCTTTTTAAACCCAAAGAAAACCAGGAATGT
TGACTATTGACTAGCACAGGCAGGCCCCTTCTTGCAGCAGC
CAGATGACTGAAATCAAATACTTGAACATAACATCTCTTCA
AGAGACAAAAACCATGTCCTCTGTTAATCTGTCTTGGTCTT
GTCGGCGGCGTCGCCGGCGACGGAGCTGTGGACATTGCTAA
CAATGGAACTGCTAATATTCCAGTCACCAATATCTTGAATA
TACACTGAATCCGCTCCGCTCTCTGCTCGCCTAACAGTAGG
AATGTTTGGTCACAAAAGATCTTTTATATATGAGGAAAGGG
CACGAGAAGCTTCCCAAGGGCATGAACTACACCAAATTAAT
CATCAGATATCAAACGGCCGCAAGCGCCCTTCTGCCATGAC
TTGCCCAATTCCTTAAAAAACAAAAACAAAAAACAAAGCTT
ACCTGCCACCTGTTAGAGGTCAACCACCTTATTCATCGGGT
ATTATCAGAACTAAAGCCACCAGGAAATAAAAATCTTTCAT
CAAAAATCTATGAAATTTAACATACGAGTAACTTTGAACTA
TACAAGAGAATTTGTAAGAACTTTGCTTGGTCAAGCTTGCA
ATCCGTTTCCATTGGAGATGCAGGAGCCCTATTTACTGTGA
AACAATTTTTTTTAAAAATACAATAATCCCAAACTAACCCT
GAGATTAGGGAGGGGTGGATCAGATGGCATAGGCTGGTTTA
ATCCAACACTTAGCACCGAGCGCATCTCAACTGGACATGTG
GACTCACAAAACCCACTCGCCATCAATCTCGGATCCAACCA
GGGCGATCGGACGGAGACAGCGTCGGCGAGCCTGGGAGCTC
TTGTCAAGGTTGTGTATGATCAACCCTGACCTTTCTCCGGA
ATTCATGCATGCAGAATTTTCATGAATCTCCCGAGGATCTT
GCCGTTCTTGTTACAATTCACACGTACGTGCAATGGGAAAC
GGCTATGGAAGAAAATTAAACAACCTAAGGAAAGGCCAGAC
GCATTCGGCGCAAACCGCGGCCTGAAGGAGGTAATGATTGA
TTCTTACCCCTTGAATTTTTCTTGTCTTTGTTTTGAAATTT
TACCTTATCTACGTTGCGATCATCCAATGGATCTGAAACAA
ATTAGGCTCCAGCACGTGAGCCAATGATACGTCACCACGTT
TTTCTTCTGTGTGACTCTGTCATCAGGCTGCCTATATATTC
TTTTATCTCCAATATATGTACGAGTGCGCTCTAATGTAAAG
CTTGGATTTCCTTGTTCTGTCTCTGATTTGACTTCAATAGT
AAACTCTTACCAAGCTGCTTCGCTCTAAAGCAATCGACAAT
CCGTCTAGAGCCACTTAGGGCCGCCTTAGGCTGCCTTGACC
ATCAAATGGAACCCAGAATCCGACCTGCACATCAAGAAGCT
AAATCTATGCATGTTAGATTCTTGGTTACAGGAGTCGGCTA
AACACATAACACAACAACTACACGCACAGTAGCAACACACA
AGATCCAAAGCCGACAATATCTCGCTATGTCGCCTATTATG
GCTAGAGAAACTCATAGAAACCAGAATGAAAAAGAGCAGAA
GAAGAGGATCCCCAAGAGAGCAAGGTCAGCAGCCTTATCTA
CAAATGGATATGTAAATTGACAAAGAGACCTCTCGTTAAAA
ATAAAGAGCAATTTTTATTGCCGACAAATTAAGAATAGCAG
AGATGTTGGTGGAAATTAATCAAATTTAAAAGCAACCGGAC
ATTTAGAGGGACTTCTCATTCATCTGATTTGAATACAATTT
CATGGCGGTTCAAGGCGTCCCAAGCGGGTCAAGGTGGCCCC
TGCATTTAACGTGCAATCTTCTTCTACAATGCTCTCATTGT
AGTTTTTGACTTGTAAGGTACAGCCATTTGGAGGCACAACT
GGGCCTTTAAGGAAAATTTGCAATCACAATGTTTTCTTGTT
CAATGTCTGCGTAAATATAACCGATCGAGGTATTAGTTAAT
CTGCACATCTAGAGGTTTATCTTCCTGTTTACTGACACTTG
AGATCTTCCAGCCATGGAATCACCTGGTAATCTTCAATCCT
TCAATCAAAACACCAAATGACATTGATAAACCAAAGTCTTA
ATTTCAAATTTAAGTTTATTCTTAACTTTTTGAAATAACAA
GACTACAGTCTGAGCCTGTTCAAGCCTGATCGTGTAGAGAC
AGATGTCAATTACTCAATTACGTACAGAGACCAGAGCTTAA
TTACATTTTAAAATGTTGATCTAAGGTCAATAAATTAGTTT
TCTCCTATGACGTACTCTAACCCTGAACCGAGAATTAGAAC
GAATTTGACATCATTGGATTCAGACGTATCCGAGAGTTTAA
TTCCTTATACTTTTTGGTGACTTGAATTCTTGTATAAGCTT
GTAGTGCTGATGGAAAATGACAGTACTTACAGAAGCAATAT
TCTTCTTATGGCGTCCTTTTCAACAGGACCGACCTGTGCTC
AGATAAAAAGTTGATGATGGCCTTCTAGAACATAAAGGGAC
ATAAGAACCAACCTCATATGCTGCACTTTTAAGAATTTCAT
GTTTTATAGAGCCGTTGATACGGTGCGTTTCACCTCTGAAA
AGTTACAAGGCGAAATATTGCATTTTCATAGGAGTCAAAGA
ATAGAAAGAAAGAATTATAACACAAAAGCATATCAAAACAA
CAAACATGATATTTGGAAATCGAAACAACAAGTGTTTGGTT
CGAAGTTGGGCAAGGATGAGCGTGGTTACGGCTCATATTTA
CGCCCGGAAAGGAAAGAAGGCGGCCAAAGACTCGTGTCCCA
AATTGGGCATAATAGTGGTACCTAGCTTGCGTATTGGTATC
TCACCATCTTCCTTGTGTATCCCACTTTCTGCATTCATATG
CCGAATAAAACCCTTATCCACCAACTCCTGCAGTTGAGTTT
CCCATAACCACAGAGAATATCTACAAAAGGAATTCCAAGGG
CAGCAAAGATCACAACATTACAATACTTGTCAAATGCTAAT
AATCAACATATTGGTAGAGACCACTTACTAGTAACCATCTC
GATAAAGATAAGGAGGAAGACGACGAGGAAAAGAGATCAGA
CTCTTACGAGGAGAGAGGTGCCCAAGAATTATTTTTCGACT
AAAAGGCTTTAAAGAATTGGCTGGTAAATTCATTGTCAATT
TTGAACTTTATCAAAAATTCCATCATAGGTATGCTTGTTCA
CGGAGGCGGCGGCGGCTCGGCAGAGGGAAAGAAGATTGGAG
AAGTTTCTAAATGTGAAGGACACGTTGTACTCTTTTTTTTC
AAACTTCAATACACTATCTTCCTTTCATAATCATTCCAATT
ACGGCCTTCGTATTGGCGTACACACGTGTCAGTGATCTATA
AAACTAGAATCGTATCATCACCACCCAACAAGCTGAAGGTC
GTCTGATATCAACACATTTTCCACAAACAATGCAAGGCCAT
GGACAGCTCCGCATGGTTTGCCATATAATCTGGCTGACTTC
TTAATAAATGTCATCACAATCAAGATGCATAAACTCCTCCA
AGTTTCGACTCTAATTGAGTCGTATAGGTAATGTGCATCAA
AAACTCGTGACTTTAAGGATCATTAAGATTAAAACTATGTT
TTAAGATGTTCGACAAATTACTTCAACATGATCTCAATATG
GGGGTATAGAGGATGTGTTTCCCCTGGAATGTTTATGTAGT
AGCGACAGCATTGGCAGAAACATCAACAATATCCACTATCC
AGTTTCTAAAAAATAAATGCCCTCTTGTTGATGAAATCCGT
TCTTCTCTCAGCCTCAGATTCCTCCTCGTCTTCGCTACGCC
ACGCAAATAAGATTATACTGCTGATATAACTCATATGATGG
CTGCAAATACTAGGGTTTCACCATGGTTCCTTCTCTAATGG
ATTATTTGCTCACAATGTGGCTGCAAATGAAGTATGGATCT
ATTTTGAAGGAGGATTTTTACAGTTTCACATATACATTTGC
CGATGACGTGGCAGGTGATTCAACCCTGGTAAAATTTTTGG
TATAAGTGGGGCGGACGCTGCAAGAATTCTCCTAGTAATAT
CGATGATCAAACAGCTAGGGCTTCGATCAATTGCATGGTTA
ACGGGTTCGATTCATGTTTTCCTTTCTCTTCTTTTATACAT
CCCAAAAATATCCTTAGGAACCAAACTAAGTGATAAAGAAA
ATAGTTGTAATTTTGTTTAACTTCATGCATGTAAATAGTGT
AACTTGTACAGAAAACAATTCTGATGTAAGAGAAAGGAAAT
CAAACAGTGGACAAAAACAGCAGGACAGCATACAAATATAC
TAAACAATACATAAATTAAGCTTACTTTAAAACAATCAGAT
AGTTTAAGTTTCTCATTAAACAGTGACAGAAAGTTTTACAA
CCTCGAACCGGCGAAACCCCCACATCCGTAACACCCCGTAT
CGTACGTACATGTACAGTATCTTCTTCTTTAGGGAAATTAA
CACTTAGGCTTCTAGCAATGCAGGTTAAAGCCACACGAAAC
TTTATTTTTTTGGTATTATTCATATAAGTATGAATTCATTC
GCTGAAACCCAGTTCCAGTACTTGCGCGTGTAACACGTCTC
ATTTCAATGTCCGGGACAGACCGTGAGATTAGCTCTATCCC
TTATTAAACTTTTAATCTGACGACCCTAAATATTTGATGGA
AACCTTTCAGCTTTACTGGTCTCTCCATTCTCAGCATAAGC
GTTGACCTTGTCATTCCGGACTGATGAGCGTAAAGATATAT
AACCAGGATAATTTTTATGACAGAATTAAGTCAACTCTGAT
CAATAATCACCATTATTTTGCAAGATAAAGAAGTGGAAGGT
TCTGATATTATCAGTACCTTCCATCCCAATCCGGGAAAGTT
TACCTTATTTGAATTTGGTACAAAAACAATGGTAAGATATT
CGTCAGCATTGTAACAATTCCTCACCAACCCCGAAACCATC
TGAAACGCTATCATAAAGTTCACATCTATAGCGTTTAAAAC
TTCGCTAATCCAGAAAAGAGCAGTAACTACTCAACTCCATC
AACTAAATTAGCCACTAAAACAACAAGAATCTAAATCAGAA
ATGCAAATCTCCTGCCTTATCTACTACATTTTCACATATTT
CAAAAACCACACAATAATTTCATAAAATCAAATTGACCCTA
AATGTAAACTTTTTTTTTGTCATAATCCCTAATGTTGGGAA
TTTAATTTTGGAGATGAGGGCTTTGGATGGTTTTCATCCTC
ATATGATCAGGGCGAAGTGACTGCCTTCTTAGCATGTCAAA
GAGATTGAGCAAGTTGAAGGCTAACAAGAATAGCCTGAGGC
TTTGATCTTCTGTCTATTGACAGTAAAGGGTGTTCTGTAGC
AGCCGTATAATCAAACGATGCTGCACCTGATCGTTCCTCCA
GATTTTGTACCTTACCTCATCTGGTAAGTTTCACTTTTTAT
GACAGCCAAAGCACCAATGTCACGCCCCCGCTGTTCAACAG
GTCAGGATAAGCTTCCATCACAACATTGAGCAGCCGCCTAT
TTATTATTGTTCTTGGTACCCTTTCTGATGTCAGTGGGGTC
CTTCTATTTAACAATGGAATCACAAACCACAAACAGATGAG
GTTCATTGCATTGTATGATTCTAAGCAACGGGCAACCAAGG
ACCAATGCATATATGAGTATCTTCCATATGGGAGCGAAATC
GGGCCCAAGGGAAAAACATTCGAAAACGTTAAAATGAGTGG
TCTGTCACTCCGGGGAGAATCAGCATCCCACTTTTCATGGG
AGTTATACACAGGAAAAGATCAGTAGTTCTGAGCTCACCTT
GCAGTATCATGTAATAAGGTCCAAACAGGGCAGCTGGAGAC
GGTGATGGATTCAATCCTGACAGAATGCAAAGAATTAAACA
AATTCTTACTTAAAGTGTTTCTTTATCACGAATTAGTCGGA
TTGGCATACAACTCTCCTAACTGGAAGCAAAACAAGCGCCT
ACGAAACCTAAAGGAAATTTCTAGTCAAGTCTTGAAAATTG
CCCTAGATGGGTTTTGACAGCCCCTTGGCGGGTCAAGGCTG
TCCTGCAACTTTTTTAAAATCAGTTCGTCCCTTCAATTTTC
TATTAATTCGTGCCTCATTTCAAATCCTGGAAATAAGCTCA
TCATGTTCTTGCCTGCAATACGAGTCAGATGGTATTTTGTG
TACCGCAGGGGCTAGAATCCCCATATTTCTTCGGGATTAGC
GACGCTTGCTACTTCAACACCGGTGTAATGATCATCGACCT
TCATTTTGACAGTACACAAACAAAAGAAACAGGATCACAAT
ATTAAAAAGTCACTAATGTGCTACAAACACTCATTCATATG
TAGTGAGGTCCTGACAGAGGCAGATGCGCCTGAGATGGTTG
GTCGCTCGACTTTGAGCAAACGTTCGCGCACTCCATCGCGC
ACTAACTAAATGAATATAATCCAGAAAAGGCAACAGGGATG
CCCCTTTCTCTTATTTTTTACAACACAGAAAATGAACAATT
CAAAAAAACAGAGAGAGAGTCGAAGGCTGACCTTCCATTGC
ACAAGAGAGGACAGCAAGGCCAGAATCCGTGATTCCACTCT
TTCCCAGCGGCAGCAGTCCGCTAGTTCTAATTAAGCCTGTA
TTTCTAATGTAATCTGGTTGCAATTCATGACTGTATTACTG
ACTGTGTGTCAGATATATATCTTGCTTGTTAGAATCCTTGT
TCTTTTTCTGACGGAATATTCTATCAGAAATAATGGAAATG
AACAGGAATTGATTGATAATCTTAGAGTTGACATGTAATTC
GCCAAACTCTCAAGCATAAGCAACAGCCTCCTTGAGAGACT
ACTTGGGAATCTTGTGCAAGCAGCTAGGCTTATTTCGGGTT
AGCTGATGAACTAATTGTGACTAGTTGTACATGCGTGTTGT
GAAACTAATGACTTATTATGCTACACTTAAAAGGGAGATGT
GTAATAAAATATATTAAAATCAGATAGTGGGAGTGTGAAAT
CATTCCTCCTCTTTGAGTTCCAAATTATCCCCAAGATGTCT
TAGTATACCTGCAAGTATAGCTTCCAATGATGGAGCCTCTA
TAAGCTGAGTTCACTATTTTCAGTAGCTTTATAAACAACTT
CGACTCTTAACTTTCAAGATCTTGACCTTTTTGTTGGTGAC
AAACAATTTCACTTTCAACTCCTCAAGGTATGCTACCATAG
AAAACAAATGGAGATGATAACCGGACAAAATTCAGTCCGTC
ATTTTATCCCTACAGAAAGACATATTAAAGGCGAAATAAGA
CTTAGCAATTCTATATATTACTGCCCTTAAAAGTCTATTCT
CGCTCTGAGATCATCACGACCTAAACCATGATGATCTAATC
CATATGGCTGCTGCAGGCCACGTAAATTGATCTCAGATTGA
TCTCCTCCTAACTAGTCTCACCAACCAAAGGCCCTGATCAT
AGCTCTGTAGTCAATTAAAACTTATTCAATCTTGTAGGAAG
ATGGGTGTATAAATATGTGCCCATACCCCCTATATGAATTA
AATAAAGTACCATCAACGAGCCTTATGTCAAGATAATAAAA
TGTTTGCAAGATCCGGCGGACAGCCAAAGCACCAATGTCAC
AGATCAAACCTCCCAAGATACAAAACAGAACGTTATAGAAA
TCAGTACTTCATCATTTGATCCTACTGTCAAAGCCTATTTA
CAAGCCAGTCTTCTATGTATCATAATACTAGTGAGTATTCC
CTCTGTAATCCTCTAAAAAGCTTTCAATTTTTAATTGATTC
AGCAACTTTGTCACCTCATCCTTCACAACTTGCATCATAGG
ATAAAAGAATAAATATGACACGTTTATTCATAAAATTTTTT
AACAAATAACAAAGACGATACCTTTTTAGTGTGTTTAAGGC
GTGCCCTGATTTTATAATGACTTAACCTAATTATGTTGAAA
CAGCCATCCCACGTCATTGACTCTCTGATAGTCAAGACTAA
TAATGTTGGCTGTGTGTTTGCTTTCAGTTGGTTGACAATCC
CTCGCTACTCGGTAGTCGGTCGGCCGGCCGGTGAGTAGCGA
AAAGTAAAGAAGAGAGTGAACTTCTAGCAAATCAAATGACC
GACTAAGATTTCTTTGGTAGCAAGAAGTTGAGTTTGTGAAA
GAACTTGACACCGACTCATTCAAAACTGATAAGAACACCCT
TAGGAGACTCTTTATTTTAGCTTCTTTGCTATTTTAGAGAA
TAACTTCTAACTCGAAAACTCCCAAATAATATTAGAAACTA
GGATCTTGTTACTTGTGGATCAGCTGCTGGGATTGCTGCCT
GTCTTGATAGACAAAATCAACATCGGATGAACACAATCTAG
ATATATACTGCTTTCTAGGGCAACCTGTGTAAAACTTTTCT
AATGTAAAATTTTGAAAATACAAGACTAAGAAAAATGTTTC
CCTTAGCTCAGTTGGTAGAGCGGAGGACTGTAGTTGGCACA
TTCGGGGAAAACAATCAAAGCCAGAAAATAGCTGGCAAAGA
AGGCTGTGAAGTAACGCTGGCAGCATACTCCACAATCCTGA
CTATATGTTAGCAACTCGATCATTAGCTACCTATATAGCTA
GATTCATGGGTCTTTCCGATCGATGATGGAAGAGAGTTCAC
CCAAAAGAGCTGTGCTGTTACCAAAAATGAAGTCCACACTT
CGCCAAGGGGATGCCTAGGGCCGCCTTGACCCGCTTTCAAC
AAGAAGTGGGTCTATTTTAACAACAAATAATTGGGTTTTTC
GTGTCTCATATCCCCAAAATCCCAAAGATCCAAACTTTGAA
TCGCCCTCCTCCTCCACCATCGCCAACCTCACAAACTCGGC
TCTGATATCTTTTTGGGTTACTCTTTATCCTTTTCTTTTTC
TTTTGTTGTATAGAGGTTTTCGTTTCTTCTGTGTCTCAGTT
TATGTACACAAGTTCCCTTTCCTGGATAGCTCTGAAAGTGG
TCAATTACTTATTCATTTTTCTCATTTTTCCATTTCTCTCC
TCAGCATATATCACAGCTTTCTGGTAATGAATATTCAAAAA
GGAAATTGTTCGAGTTGGAGCATAATTTTTATTTGGAGATT
ACCAATATGGACCTACTAAACTGGCCCGAGTTAGTAAAAGA
CTTTGACTGTAAGACTAATCCGGAGGCAGGGATTGCTAGCA
TCTGTTCACTTTTGCTATTGCTCAGACATTTCTTCCTATGC
AGTCCAGTTTGAAATATGTACATGGGATTGAGGATTCAAAT
TGAGTGTTATTAGTGATAAACTATTCCTACTTTTTATATTG
GGTGTGGTATCGACAATGAACGCCCTGAAATTGGCAACAAG
GCCGGACCAAGTTGAAATTTCTTTCACCACCAAGTACAATG
AGTACCTGGATGCTTATATACAGTATGTGATTGTCGATATG
CAAAGTTGAAGTTGTAAGTTCGAAGTGGTGGTTTGTTAGGA
TAATAAATAAATAAGTTGTTCGGAGCTTACATGTTTCCTCA
CTGCTACAAAGTAGTATATGCATTGCATTCTTTACATAGTT
TACAATTGCACACACTAAAACAATCTTTATGAGGTCAAGAA
GCACCCGACTAGTCATGTATCATATGACTTAATCGTTTGAC
ATGGTAGTACATACTTTGTGCATTTCTCATGTTGGAATGCT
GACATCAGCGACATTTACTGCTGCTATAACTCAGCTGATTC
AATGCTGAGGATGATATGTTCTTGTGATTATGTTGAACCGC
TTAGTATTGGTCTACATACACATAAAATCAAAACCCTAATA
CGTTGATATAAGGCAAGTTTCTTAGGTCGCTCTGAGCTGCT
TTAACCACTAAAATATTAAGCTTTACTGAAAACCAACAGTC
ACAGTCTTAATAAATAAAAACTACTCTAATATCATGCAACA
TTAGTATCATATATATGATGCTGAACTGAAAGATGTGAAGT
GAACAATGCTGATTGTAGTGCCAAGGACGATGTATTGTTCG
ACTGGTGTACGTGATATATGCTAGCAGCTCTAACCCTTTTC
AGATGGGGCTGAGTGAGTATCCCAGGGCTATTAATGAGTGT
TGCTCAATCCGCAAGCCAACCTGTTCAGCAATATAAGTTTT
AATAATCAATATAAAAGCGACCCTATATTATGGTGACTAAA
AATCATCACGACGATATATACATTGCAATTTGAATCACCTG
AACCAACTCTTCCATTCCCACTACTACTTTGAGTCTTTGAA
TGTGTTATGTCCTTGTACATCATCTCCATCGTCAACTTCTG
GTGATGATTTGAAGTTTGAACAATGCAAAATCATGGTTTAA
GTAGTGGAAGTTTCCGAAGTCTAAATAATTTAAGTGTTTCG
ACGCAGAGCAGGAAGACTTGCAAGCTCCTCAGGTATATGAC
CACTTGCATACCGAGACTTTCTGATGAGAAGTTTATTGACT
CCCTCTTGAGCTGTTAAAAACACGATTCACTGTCCAGGTAA
CCTTTAAAGCTTCTGGGTTTCGAGCAAACCCTAATAGCCAA
GCCCTTAATCCCTGAATGATCTATGCGCTGTCTTGCCACGT
TCGTCCTGAGGTAGACTCCTCTTTCTCCTCAATTGAATCTG
AGCTTCTGGGACTGCACGGCCCCTGCAAGGGACAATGCAGG
ACTTTACCAACCTTCCTACTCAAGTGAAACACACCAGGATT
AACCATGATTCGGTCCAGTGCTTCCTGCACAAGGTGCTCTG
TAGATTGCAGGATATATTTTCCTGACCAAACTGTTCGTTTT
AACATTCACCGAAATATGTACGTTTGGAAGGCTTGTTGAAG
TGTTGTGAATTTGGGGAGTACGAAGGCTCCAAGTGTTTAAG
CGGCGACGGTTCCGGAGAGCCTAAGCCTGTTGGCATCGAAC
GAGGCTCTTTGTAGCAATAGCATTGTCACCTGGAAGGTCCT
GAAAAGAGTGGAAAGGATGTCATTTTCTTCGTTGCTTATAG
ATTTAATATAATTCCAACGTCAATCGTTGACCCCCAGCTAA
AGAAATTTATATCTTTTGTTCATACCTAAAGAGGGTATGGA
TAGAATGGAAAGTGTATAAACTCCAGACTCACTGTCGAAAA
AGTGGACCAGCATATATGAGCTGACCTCCGCGCTTCAGAAA
CTATAAATCTCACTAATTTACAACGACAGTCTTAAAGGTAT
TACAGCAGGAGCATCTCTTGCAGAATGTGTTGTCTATGGAT
TTGTCGCTCTGGTAAGAAAACTAAGATAGATCGGTGCTAGT
ATGAATCTCATTCATTGAAGCTTACAAATTTGCTTTACACA
ATCATCAGATGCACCCATTTCATCTGGAACAGCACCGTCCA
CAAAACCCTACAAATTTTAACAGCCGGTAACAGAAAAAACA
GGTGGATCTCTGTCTTTTTGCTGTTGATAGTTTGATACTGA
CTACATATGTTGAGTTGAATCAATGTAATATCTTATGACCT
ATTAGGACAATAGTTAGTGTCACATCCCGGTTCTTAATTCA
TGTATGAAGAACATAACATTCCTAAAAATATATATGTATGC
GAAACTAGAAGAGGAAAATTCAACAGGAATACCCAAACTAT
CGTCTCCCCCAAATCCCATACTTTGAAAAAGTACTGGAGCA
TAACTAGATACAGGTGAATTCCCAGAAATTCAATCAAAAAT
CTTCCTTTTGCTTTTGTTTTCATCATCTTGTAGCCATTGCT
CCAACAAACTGAAAACATTGCATTGCACTCCATGAACTTTT
GCATCATGAATCTTTACATTCGGATACTGAAACCTCAGAAT
GAAATCTGCCCATGAGAGAGCAGCTGAGGCTAGAGCTCTAG
AAAGATAAGTAGGGGTAAATCAGGAAATAAAATCTTACGAA
GCCTAAAACAACCCTACGTACCCTGGATCACCATGAAGGAG
TGTTGGACTGGTGATCTCAACCTTCATGGTACGAATAACTT
CACATGAATCCCAATTTTTACCACTTGTTAATCTACACTTA
CAAGCTATACAAGAAGAAAGCAGTACATACTTCTAACCAAA
GTGAACTCCTTCAATGCTTTCGTCTCCTTATCTGCCATTGC
GTTCCTCATCCGCACCCGATCCCCTCCCATGTGAAAACCCC
ACGAAATTAATATATGTAAGCATATGTACTTTTGTCTCCCT
ACGGTAATTCATTATATATGCATGCAGACTTATTATAAGTC
TTCATTTGGCGATGAATTAGCAAGATCCAACTCTATTCACT
CAAATCGGGTACATGTAATACAAAAGCATGATGAAAGACAT
GCTTGAATATGCATGTTTGACTTTTTGTATGAGTGGCTGGG
TCCGTCAGTTCCACCATGTGCCACATACGAGACATACAAAA
CCGTAAAGCCTCCTCGTCCTCCCCCTCCTCCCTAAACGACG
TCATGTTCTGGCCTACTTTTCTATTCGTTATGTTAGTTATT
ATTTTCCTTGGCCACCTACACATTCAGTCAGCAAGTTAGCT
TTGAATCCACTTCGGTTGAGCATATGGCTCCCAGCTGCTCT
TAGGAGATGTCTCACACTCACAGGCCAGCCTAAGTCAAATA
TTAGGCAAGAGCTTGCTAGTCACTGTGTGAATATAACCACT
GCATATAAAAGCTCTTTCCCCCGCACCAAGCTTCTCCAAAT
TCAGCCTTTTCACGGCAGTGCCGAAGCTTATGCTTATCAGC
TAGTCTGAGTCCTTTAAGATCAACCTCAAGGGATTACCGGA
ACTTTCAATTACTCCCCAAGCATTTGGATCTCTATGCTCAT
GTCATTGTGTGCTTAGAAGACTTTTCAAGCTCTTAGATCAG
CACATTGCTGCCCCGACCATCACAATCGTGACGTATGTCAC
AGTTTTTCTCTCGTAAAGTTCGGGATGGCGGTGATCATTTA
TTGTTTCCCCCGTTTGGATTCTTATCCCGAGGAATTAGCAA
CTCTTCATCCACAACTTCGTCTTCTTCGTTGGTATTATTCT
ACCTTCATGCTCCCCCAAATCACAACATCTCCCAATTATTT
TAGTAGCAGGTTGATAATTGCATGCTACTGCTTGGGACATT
ATCAGCATCACCCGCAGTTTCTCGGTTGCATCCAAAGAATA
ACCATGATTTGCTTCAGTTGCTTGTAATGAAAGTTTGGCCT
TTCTCTCTCTTCAACTTTTCCGATCATGCCGAACCGATCCG
CCATACACGACATTTCGTCACTCATCAAGTTCGCCAACAAT
CGTCCATGAATCACATATGCCTATAAGACATATGTAATGCC
GTCTCAGCAATTTTTTTTGTCCTTGCCTTCGGGCTCCATGT
ATTTTTCGGACATAGTGTTTCTCTGTTTGCTCTCAAGCTTT
CAATGTGGCGTTTGAGGTGGCTGGTACCAGCTACTTTCGAA
CATGTAGTTCTTTACATAGGCTTTTCCATCCCATCAATGTT
AAAAAAAGTGGGGAATAGTTCATCTTGAATGTAGGCTTGTC
AAGTCTAATAACAAATCTGACTTTGTTAGATTTTCTAAACC
AGAAATGTAAATAAGTAATGCTGTTATTAATTTTTGCACAG
AGCAGTCTCCAACTGAGGGTCTGAGGCTTAAGTTTGGTTGA
AGGAATTCGCTTTGATGAATCAAAGTGAAACTTTGTCAGCA
GATGATAGTCTTTTGTCTGTCATGGTTCAAATTCTGACTCG
TATTTAGTTTTCTAAAATTGCGTTTTTGGTGAATAACAGTT
ATACCATCAAAGCAATTGAGCTAATACTCACTGAACTGTGA
CGGTTCTCTTGTACCCATGACCCACCATGAATGAGTCAAAT
GAGTGATTGCAGAAAAGCGGCATTGGAATTTCACCCTCTAG
TTTGATGGACAAGTTCTTGACTTTGGGAGATAGTCAGGAGA
GTTTTATACACAACCGACTACACAAGTAATAATATGTAGCT
GCTGATCACCCAAGTTATTTCCTTTAGAAATTGGCTAGTAG
ACAAAATCAAATATAAAGTACATGCAGATGATGAGAACTGA
GAATCAAAATCTGATTTTTGCTTGTTTAGTCTCTGCATCAG
CAGATACCCACATCTCAACTCTTGTGCGGAGACGGCCACGG
TATAAAAATTTGAAACTTTACGGAGTAAATTTTCAAAATAG
GCATCACTAGATTGAACAAGCACAATAAATGCAAGAAGGCA
AAATGTTAGACTTATACTTGCAACAGACGGATTCAATCCTA
TTAGGGAGTGCGTTTTTGGACACCCAAAAATCTATCTCTGG
TACCTGTTCAAAATACATGTCAATAATGTGCAGACATCTGT
CAAAATTTCTCCAAACTAGTCACAAAGCTACTCACATAAAC
TTCTGCCCCAACTTTCCTGCCTATCCCACCTTCTATACTCA
CAGAAGGAGTTAGTGTGGATCCCCAAAAGGTGGAAGCAGTG
GTGCCCCTAACGTCGAAAGACACAGACAGTCAAGAGGGGCT
ACCACATTGACATGGTGAATCCTTCCAATAGTAGCTACTTC
CGCCAATCTGCTGCAGAATACTGAAAGGACCGTACCGAAGT
TGTGTCCCGTGAGATTGTTTCATGCCCCATTCAATTATACA
AGCTCGGTGGCGAACTCGGGCTTGCGACTCAGTAGCTCCTT
CCTTGAAAGCTCTCCTCGCACTTGTTGTAGCAAGAACCCAA
CTGTGCTCATGGTCTAAGAACTTATATGAACGGCTAACAAC
TTTTCCAATGGCAGCTCTCACTCTCACTCTCTTCATCTTCC
ACCCAAATACTTCCCGGGGTCATTAGAACCAGGAATGCCTA
ACTTAAAAGCCAACTTTGCACCAGTGGCTGAAACAGCACTG
GTCTCAACAATCTCTTTGTACCCAAATCAATTTTGGTTTAT
TCAGTACATGCTTTCTTAAGCTACATTAGATCATTTTTCTT
CGGAGAAGACAACCCACTAACCTATAAACATTATCAACAGA
GGAGACGAGTCAACGACCCTCAACGTAGAAACACCGTCTGA
ACCTCCTTCTAGTTATGAAGCCAATCCATGACAAGCTCCAG
TTGTTAGCAATGCAAATGTTCTTCTTTGAAAGTTTTTTCCT
CAAACCCGGGATTACTGAAACACAGAACACAATATAGTATC
AAAAAATTTGAAAAAAAAGTCGGTTATTCTTCCAGAGAAAG
GTAGTCATCGAACAGTAGTACTCGTGCCTAGCTAGCTCTGT
AAAGTCTGAAACCATAAAATCACAAATTAAAACTTGAATTA
TGGTGGAAAGACTAAGGCATCCATGATAGCAACACCTGATA
ATTTTTTGTGTTGTTCTATGCACCTTTTATTCCTTTTTTTT
GTAACTTCCTCTAGGAAATACATATGAATGAACTGTAAACG
ATTACATTAATAGATAGAAACCCTTTCTATACATAAATTAC
TAATTGTGCACCATTAGTAACCTTGAGCTATCTCCGCACCC
GAGGCATTTTATGGGTAAAACCCTACTTACTACCGACCCAG
CAACCATTATCATAGAAGGACCGGTAACAAACAACAATAAA
GGACATTGAGGTCACCCGAACACGACTCCAACTTCCTGGAG
GCCTTCCAAAACTTCCAAAACACTGATTGCTCTGGGATAGC
TCAGGCCTGAGTGTGAAAGACTTGCAAAATCTGGAGAACCA
TTGCCGTGTAAGAGAAGTTGCTCTTGTAATTTTCATACTTA
ATTTGGCTAAGCTGAACAAGCAAATTAAAAAGTTAAGTGAT
CCTTGCTTGAAATCAATAAGCAGTCCCTCTGCCACGATGCT
AGAAGCAATCTGGGGTTTTACTGCAACTCTATGCAGCTGCA
CGAGAACTTCATGAATATTTCATTATAGAAGCAAAGACATC
ATATATAGAATCACAATCATCATGCACTTTTCAACTGTAAT
TAATGGAGAATCCATAAATACGGTTGCATTATTATGGTTTC
TAAGGAGGATGTATTAGATACGCACAAGACGTGGTTATATA
AAATTCCAATTGTTTTGTTTCTCTTTGCACTTCATCATCTC
CTTCATAAGAGTGAACAGAGCTAAGGTCCCCTCCAGACATC
TCTTATGTTGGGTTTGTTTTCACCCTTTTTGAAGTAGTTAT
GCACTCAAATGCATTTTTGGCTCTGCAAGCAAAGCTGTAAT
AGGGAAATTTGGGGAAAGAACTTGCTAAGTATAGGTCTATT
CACAAAAGACGCATCATGAACAATGAACTTATGCAGACAAA
TTTTTGACTCTGTGTAAAAACCTCAAAATAGAGGAAAAATC
TTATTTAGAGACCTTATACACTTAATACATATTTTATGATT
ACATATAGAGCAATTAATTACATATGGTTTCCTATTTTTTA
CAGTCGGTGCATAAAGACAACTCATGGGAGTTTTATACGGT
GTAATTGCCCTTTTTTTTGTCATTGTCTTTATTTGCTCTTT
CATTAATCAGCAATATCAAACCCATAGTTCATTCAAAATCA
TTCAACAGTTACTAGAATGGCCCCAGTCCCCACTGATGTAG
GACCCGCAATCTCATCTCGACACCGCCTCTTTGACCGCACA
TCAACCCTTTACTAAAATATCGCTTGGTCTTAAAACATTTC
AAGGAGGAGACCAAATGATGCTCGGTTTAGATATCTAAAAG
TTGCACATTTCTAATGGGTGCACTCCTCATGGGCCTCGCAC
TAGATATACAGAAGAGCTTCCAGTTTATGAAACCACTAACT
TAAAAGAACAGATCTTTGAGCAAGAAGGCCATAATGGAGTT
CATAAAGCTCATCCTCAATTCCAAACCCAAGCATTCTAGCC
TTCTCAGCAAGAAAATAGATCCAAATCTTTCTACTATAATC
ATATAGTGATCAGAGAGAGACAAAGATGAGAGGCAGAGTTG
TCTAACATAGGTATATCAAACACAAACATGCTTTCAACGAA
TCAACTCCATTAAAGGAAGTCTTTCTTTCTCGAATAGCATC
ATCAGAACTAACAATATAGGCAAAAGGATAATGATATGTTG
TGTTTGTGAGGAGCGGATGGCTCTAGGAGTTGAGGATGGAA
TATCGGAACATTTGGGCATTCGACGGTGAAGTTTAGTGCAA
AACATTGTGACACGCCACGTCAACGTTTCATACTTTTTTTT
CGAGTACTTCCATATTTAATCAAAATGGGATTACTAAATTC
TTATTGGTTGGTGGCAGTTGCGTCGAGCAGCAGTTCCGGGT
TCCAAGTTGGTTAGGTTTTTCAGAATCGAAACAGATGGATC
CATCAAGAAAAAAAAAAAATCAGGAAAAAAAAAAAGAGAGA
TGGGATTTAACTCCAATTAGCGTCGGTTGGGATTTGAACCT
ATCTTCTTCTCCTTTCTGTTCTTTTTCTGGGGAAGTTATCT
CAAAAAAACATCAAGCAAAACGAACAGCAGAATGCTGAAAC
TAGTGGGGATTCCCTAGAACCCATTAGCAGATATGGGACTC
TCTTTGTAATCATTTTTCAGCTCTGCAAATTACAAGAATCA
AGGAAGGGGTGCTGGCAGACCATTTGGTAGAGGTCTAGATG
ACTAATCCTATTCCTACCAACTTTGTCAATTGATAAAGTCC
CTCAACTCTTCTGGTGGATTCTAGGAACTTTCTCGTGGATT
GAGGCAAACTAAAAAATTAGCTTATATTTAGCTTATATTAG
ATATAGCTAGCTAGCAGTTACTTGTTGATCGAATTGTAGAT
AGAGAAAGCCTCAAATAAGTCTGTTCCATATGTGTGAAATT
GAACAAAAACCGATAAAATGCAGAAACAAATATATATAAAT
TTTGGAGCAGCTACGATGGACAAGTGAATCTGACGATTGAG
TGATTAGCAGGCTTTTTGCGCTTCAATTTACATATGTAATA
TTGAAACTATAATGCATAATCAAACTGGTAAAATCTAATAC
ACTTAACCCCATGTAATTTACATGAATAGAATTCTCTTCGA
AAGGCTCGACGATGGCTCTGCCTCGATGACGTCGTCGTCCC
GAACAAGGCAAACTATGAGACGAAGTGCTGTCTACATCGTC
ATGAAAGTATTATGGTTGATCAAAACAAACAAAAAAAATTC
CCTACTGCCCTCCTGTACTACCCTCCTACTGCTCAAACCAT
GATTTGGATGACTGGGTTAACAGCGACCATGAGGACACAAA
TATGGTAAAAATTTAAGAGTCAGGATATGACAAAAATCATC
TTCTGAGCTGCTGGTCTACACCACCGAGCACTTGATTTTGA
TGAGATAAAGATTAAAACCGCAGGGATCGGTTTCTAAGAAC
TATTTTGACTTTCCTGAATTCTTTTGGAAACTTTCTTTCCT
GTAATTTTAAATACACACCCCTAATCTCTTAATACACACCC
CCACTCCAATAATAAGTCTGCAATTGTACTAGTCTCTCTAG
AGTCTAAGCAGTTTGGTGATCAGATTCCTCAGTTGTGTTAA
CTGCCGGAAGGCTTCTCCTCCTCCCGGAGATCTTAGCACCA
GGCCAAAATTTTCATTTCATCTTCACAATTCCTCAACATCA
TTGTTATTGAAATGGTAAGTCCTGGAACTCCCAATTCCTTC
AACTTTAAATCCGCCTTAAACAAAACAACTTTGAATCCAAA
GTACCTACACATGGGTATAGCTCACCCCAAATTTTGAAAAA
TGATTACTGATCCCCAATAACTCATATATTTCCCAGTCGCC
ACCGTGTATTGGTAGTGTTGCAGCGCCCTTAAGGCGCCCCT
TACGAAATATCCAGAAGCAACATAGATGGTGACTGCTGCAT
TACAAGTGTTGTGTTTATTTCTGTAACTTTTCATTGTTGTT
CCGTACGTTTCGCCGGAAAGCGTCCGGAAATCGCTGGAGAA
TTTTTTCTCCTTGATTATTTCTTTCATTTTTTTCCTAATCT
GACCCCTATTCTATCTTATACCTCCCACCACTCTTCCATTA
CCTTATCACACAACAACACACTAACAACTACATAGACTAGC
TCCAAGCTTGACGCAGGGGACAAGAAGAAGATTGAAGATGC
AGAATGAGAGAGTGAGAGATCATGATCATGATCATGCCAAG
CATGAATAATCAATAAGGAACTTCTTCCTTATAACACATGG
AACGAGACCTTGCAGATGGGCTCAATATAAATCTTAAATAA
TGATGGTCATGACTTCTAGTCATCGATTGTCCAATCGGCAT
ATCTCCACAGTAGTTGCTAGCTCCTCTCTCTCGCAACTAAA
TTTTAGCGAGAGTAAAGATACTGGATCGGAAGTATGGAGGG
TATAGCTACGTCATGCTTTGCTTCCTATGAGGGTCACAGTT
CATGCAATTCTTACTCATAACCTAAAATTTCCACAACTCAA
GTTTCTCTGTAGAGCATAATCATCCTCTTGTCATACAAGAC
GATTAGTTCGATGACACTGACAAGAACCCCGTAGTAGTTGA
TTTTCCATAGTAGATAAGAGCCACCATGCAACCCCGATGTT
ATGTAGTGTATCTGATTAGACGAGAAAAATTGAACTGCAGT
TCATAACACAAAAAGAAAGACTTAAGTGACATGTGCTGTAA
CGTTTGCATCGATTTTTTTTCCGATGGGAATAGCTATTGCA
TTGTTCATGTACTGTAATTGCTAGGGCCAGAAATGGAATCA
GGACACAGAAGTGCAACAGTCTGCAGAGCTGTAAACATAAT
TGCCCAAAACCCCCATATCCCGATTTATCTTCAATTCTTCA
TTCCTTATGTCCCCAAGAATCAATCTCTGGTCTCGTTCTTT
ACTCACGACAATGAGAGAAACTAAGAGAACGTTTTCTGAAT
ACGTTGACAACTTTACCAATCAACAAACACCTCAATCAATT
TAACACATTATTCGGTGTTTCAGAATAGGGTGTATACCCCT
AAACAAACTTTTCTTTATAGCTTTGATTCTAATTTTCATAT
TCATTTTTCTCATTACGGTTCCTTATAAGTACCCATTAAAC
TTTCTCGATGCATTCGTTAGCTTCTGTTTGTAACCTTTCTT
AACGAAACACAAAGGAGTGACATATATAGCAATAGGTATGG
ACTGTGTTGATCCTGCCTGCCTAGCAATGCAAGCACCGGCC
AATTAACCAAGCATAGAAAACCAACTTCTTTTTTTTCATAA
GAAAATACAAATAGTTTTTACAGGATCGGTGCTTAGGAGGG
GGTGGCATTGTGGCAGAGAACACACCAACCTGAATCTTAGG
CTGAAGGTGCTCTCGGACCTCTGCAATTCCGCCATGGACGA
AAATGTTGTTTATGGTGTGTCAAAACATAAGGTTGATTTTG
GTGCTTGTTCCAATGTCTGTCCTCAACAAAGTAACCTTTCC
GACTCTGCATTTTGCTTTCTCTGCTTGTGTGAAGACCGAAT
TACATAGTATGCACTTTGTGCGGGGAAGTCCCTTCTTATGA
AATTACATAAAACACAGATACATATAAGCATCAGATGCTCA
GGCCATAGTCTCCATTTCTTCAATTTCCATTATATCTCCAC
CATCTGAGTATCATTACCAACTCTGCTTTCTATTGCACCTC
CTGCTTTACGATGCAAATTGCATCCGCGTTCTCTTGCTTAT
ATATAAAAGAGCAGGGAATGCATCACGAAGCTTAAACGACT
TTAACATAAACATGCCTTCACTTGGGATATAAGTACAAAAA
TACCTTTTACTTCTTCTAATCCAGTCGAACTTGCTGCTTTC
TTGAATATTGACAATGTAGACGGCCTGGAGGGTGTAATGGA
GTAACCATCACAATTTAAGACTAATAAAGGGTGATCTTAGA
TAAATGGACCGGATTTGGAGCGGATCTACCTAGATCCGGAT
GCCTAATATAATTGTTATGACACTTTGTGGTTTCCCACAAT
AAATGGTTGTGTATTAGTTTCTGAAGGCTAGGAATAGAAGC
TTACGGGGGCGATCTATCAACAAGTTGGTCCACGACGAATT
GTCGTGGACCCTTTGCTGAGCCCCCGTCGCCAAAAGAGTAG
CATGTTTTCTGCTCAGAAACCATGAGTTAAGTTCTCAGAAA
TAATGAGAAGCAAACCTTGTCTGGGCAACTTGGAGCAACTT
AAAAAGAAAAAGGTTTGTTACAGCATAACGCCATCATCGCA
AAGGCATCACACCAGAAAGACTTCATGTGTATGAGTGACTT
GTGTGTGTTTTGGGGTTTATCTGGGTCAATGGTGTAAACTG
GTCACACACAGCTCAGGATGCTCTAACCTTTTTGCTCCAGT
TTCTATATCTGCCCATAACTCCCAATAAGCCAGTCAAAACA
GCATGTCTAATTATTTATAGCAACTTCCCTTTGGTGCATAT
TGATGTACACTACAACATGACGTGAATATCTATGCAGGTCA
GTTATTAGATACATCCAAGACGCGCAGGTTAACCAACGTTG
AGCTAAGTAACTTTGATAAGCATATGAAAGAGCTTTGTCTA
TACATGTACTGCACCCTGATCACATCATCTAGTGACACGCA
TGAAAATTACTAATAATGTACTATACCTATAAAGAAAACTA
TATCTAGTTCACATATTCAACTAATCACTTTATAAAAAAAA
TGAAATACAGAGAGAATATTCATGTTGTTTGCAGTAAAGAG
GCACAGAGTTTTGTTGGTGTCTGAAGCCAACACCTGTGGCT
GGAAAACATAAGATTACTATCGGCATGGCCAGAATCAGACG
TCCACCATCTGCTGAGGTATCTATTTGAAAGGGAATGTAGC
TGTTTTTAAGAATTGGGATTCCTGCTAGGTTGTAATACGGC
GTTTCAAATGAGGAAAAGGACCACTATAGGGAAAGTAATGT
TCCCACTTTACACTTCTCTGCCTAACTGGTGATTGCAAAAT
ACATGCTTCTACGACAAGTACAAACCCCATTGTATCCTAGC
AATTTTCCTGTCTATGCGTCCTGGCCTCAGCAGGGCTTGAT
TAAGAGCTAGAGTTTATATACGCAAAAGCACATATAAGGTG
TTGAACACAACAATAATAGTCCTATAATCATGTAACAGTGT
CATGATTGCCTCCAAGAAATCCCACTCAACCCTATCATAAA
CGCAAGAATCTGCAGTCTTTCTCTTTGGCCATTTTCAGCTA
TCTCAAGTTTGTTGAGAAGACAGCTCCTGTAGCTGTTTATA
TGATAGCTAGGCCGTAATCCCAACCATAAAAGTCTTCATGG
ACACATCAGCCAAAATACTTCCAAAATTATTTTATTGTCCC
TGGAATCAACCACCGGAGAACTATTGCTTGTTTTCGAGAGA
AGTGTTTCCATAGTATATATCTAAACAACGAGACAAGGAAG
TCTGGATAAATATTGAATTTCATTGGCTAATCTTCTTTGTG
TGTAGCCGAATGTCATATATCAAGAGTCAAGTCGTTAGTTC
AAAAACAAAAACAAAGCCTACAGAAGCAAGAGAAAAATAGT
AATAATCAACCAGAGGAGAGCATGTTGTATGGATTCAAACT
TTTGTAATGTGTCATTCTGGCATACTTCATATATGAATGGA
ATGATGTCTTCTTCAAGGCACAACCTACTTCGCTTGCCTGG
TAATAACGTTGGTCCTTGTACTCTCAAATGACATCATCTAA
CATATTTCATTTGTAAGTTGCTCAATCTGATATCTTGGTTA
ACCAGGTCTCAACAAATATGCTCTTGCTGGTGCTATTTTGG
GCTTGTCACTCAACTAATGACCAAAAATTTAAAATGTTTGG
AAAAGGTACTTTATTACATTCATGAAGACGAACAACAAAAG
TTTCGAAAATCATGTGAAATCGGATATCGAAGCTTTTGTTT
CCAAGGTAATGCCTTCTTGTCTGTATATGGCATTGTTGATA
AGATGATACTTTTCATGTAGCAAAAGAGCAGGATGAACCAA
TTTTAGTTCGGTTTGGTTTTCGGTTTTAGGTGGAAACCGAA
TACACAATGAACTTAATGTACAATAAGGAACGAATTGAAAG
TATGAATTAATTTGTTGGGGCTAGATCAAATACATGATGTA
AAATCTTCCACCAGTAATTACCAAATAAGAAATAAAGATAT
CTTTCTCTTTTTTTTTAGATCATACTTTGTGACCTTTTTTA
ACAAGTCCACCACATGAACTCCATGCATGATTGCACATACG
CTGATCCTAAGAGCTTAGTTCTTTGTCTTATGATACTGAGA
TGGACACACCTCTTGAAGATCCACTTGAATTGCCTTCCCTT
CTAAACCTAGTAGACAAAATCCTAACAGATCTTGAAAGATT
TGAGGCAAATTTTGTTGTAGCCCAATTTAGTAGCTCCTCTC
ATTGGTGATGTTTGGATTAACACCTTATATGAATTCCTCAT
TGATCTTTCCTGTTCATGTGCTTGTGTTACAGCTGTATCTT
TAATAGAACAATAGTGATAACACTGTTTACATTATTCATGA
ACCCTTGTTTGACTGGATTGCAAATTTGCAATGGTGAAGGC
AATTGTTGGGGAAGTTTTGGCGATTGACAATTGTCATAGCT
ATCGATCAAAATATATAGATCAAAGCAAATCAATAAATTGT
ATCTGACGCCTTATTGACCTCAAGGTTCTCAACTCACGGTC
ATCTAGACAATCATAAGAGTCATAAATTTGGTTTTCATATA
TATCTTAGACTCCCACCAGACAACCAGAAACATTCCCAATC
CCAGAAAGCAAGTGATGATTCAAGCTTTATTGATTCTTATT
TAATTTTGTTAACTCAAAAACATACGAACCATATTAATATG
ACAGGTTCCTGGAGACTGTGCCACTCCAATCATCCAAGAAA
TGTAGTCGACGAATTAGAGACTGCGGAGTTGGAGGAGGCCG
TTATTAAGCTGAGCGGAGTACTTTGTTCTTTCCTTCCCTCT
CAAGTAGGAATAGATAATGGCTGCAACATACCTCCATGCCT
ACCTTCTCCTTCTTCCCATCCCGAGGCAAACCCTACCAGTA
TACAAGGATTCAGGATTGTGCAGTGTGTCTTGTTCATTTAG
TACATGATTAGGTTAGATTACGGTTGAACACTATCGGTTCT
AGCATTACCCTTCAAACACTCAATTCCGGAGCTTTTTAAGC
TTTTTTGTATTGTTGTGGGTCTATTGGATCATCTAATACAA
TCCAGATTAGTTATTTGGAGCGATGGTGTTCAATTTCATGA
GTAGAATTGCCAACCTTTTTCATCTCAACCGATGCCGAGCC
GGTGGATGAAGCTCGGGAAGCACAGCGACAAGCCATCAGCG
TTGGTGATTCCGAAGACTTGCTACAGAAAGAACTAACGCAT
TGTATGGAAAGCACTACTAGCTGCATGTAGAGTTCATGGGA
TGTCGTAGATGTTGATAGTACGCTTGAAGATCTGATAAGGT
GTGCTGGTGTAGATAGGATTCTGTATACTATAAGGGGAGTG
AATTCTTATGCGATTCTCCACTCTCCAATACTCGTCTTCGG
CACACAAACCCAAATCCATGCCCACAGTACTCAACATAAAC
CATGAGAACCTTCTTGTTGTCTATTTGTATGACTTGTTCTT
CCTGCTTCTTCAATTTTGATCAATTTGTCACACACACTGTT
GTTCCGGTTAAAAGATGAAACGACATCAATAAGTCGATCTT
AAGAACTGCGCGCTTTGATTCCTAGATTATTATATGATATG
ATCCTTAAAGTCATATGTTACTCTAAGCATGTAACAATAAA
ACCTAGGGCCACCAAGAAGCCGCCTTAGGTTCCTATGACCC
AAAATAGAATATATATATGACTCTGCCACAACCCTAGCTCC
AACCCTAACGCCGTCTCTGTCTTCTTCCCTCTCTCAAGAAC
AACGCGAAGATATTGTTAGACCCTTAAATAACATGAGCTTA
TGCATAAATAACGCTTGCACCGTTTTTTGACTAATACATAT
CAATATGGCTAATGTGTAAGCTTAAGATTATATTTAAGGAC
CGTAAAATTTTCCTTGTCTTCATCTTGCTCGTAAGAATTTC
TGTAAATGTAACACGAAGCACTAAACATAACAGGAGTGAGT
CATCAATCATACATAAGTAGCACAAGAATCATCTGAATCAG
TTCGGCATGCTCTTCAAGAGCATGAAGACAGGTATGATTTG
AGGAGTATTATCATGTCATTCATCTATGAAAAGGGTTATCG
AATGTCTTTGAACTCGGTGTCCCTGTGCAACTCAACCTGTC
ACAGTGCGCATATGTGGTATCAGTGAGGTTTGTTTTTAACT
CCATTCCAGTAAAAAAAAAACCTGAAATTTCTAAATTACCA
CTATTGCATCTACTTAAGTTCCACTGCAATCAAGGAATGGA
AACAAAGACGGCGGACCAATCACAGCCATACACGCGGCGGT
ACACTAATCTTCCACAGTCCCGCTGTCGTCGACGTCCACTC
GGGTTGAGGCGGTGGCTTAACAGTTGGGTTTTAGACAATAT
CCATAGCTTCCGTTTAAAAACCGTTGGAACTCTCCGCAGTC
TCGATGTCTATGGCTGTAATCTGCAATATTAATGCATCATA
AGAGAAATGCAAATAACCAGCTTAAGTTTACTTCACTTCAA
CACCCCGTCCGCGAACCTGGCCGGGTTGAACTCATTCACGT
AAAGCCTCACAATTTAGACACAGAACCATAAATCCTGTCTT
TATTAACATTTAACTAGATACACATCTTTAAACTTCCTAGA
TGCTTTGTCCTAGAATGTAGCACAGGATTCTTAGAGATATT
TTAGCAAACCAATAGATATACCATTAAGTATGAACAACGCT
GCCGGTGCCGGAGATTGAAACAGAGGCAGCAGAACCGCCGC
CGCACGGTTTCAGTGTACTGCTTCTCTATGTGGCAGTACAC
ACTTATTGCTTCCATAATATCAGATTTATTGAAGGGACTAA
TAAGTATCTTAACAACATATCATGTGATCATGTAATTTCAC
TTCTTGAGTTGGTTGCACTACACATCCCTCATGGTATGCAA
GGAGAGAATTTCCCCCTTACCTCTCTCAATCTATAGTGATA
AGCAAATCAACGAGTAATGACATCCACCCCACACTTAAAAT
GTGGAGAAGTGAGAGAGGATCGAGCTGAGAGAGAGAGCGCG
ACCTCGACTTCGCCGCACCTCCGCCTCTCTCGCCATCGCTG
GAAGGACTTGAAGGTGTTTGCGGCATTCAATGAAGAGCTTT
AGCAGCTAGTTCCCATTTGTCCCCCCCCCCCCCCCTGAATC
AAGAAGAAACGAAGACTTTTCTCTTTGATGACACGGAAACA
ATTCGGATGGAGGTTAGAAGCATGCAGAGGGTGTTGGAGGT
GCCCTTATGGAGCAATTAATCATATGTGAAATCGAAACTTC
GAGCACATCGACAGTGCCATCTTCTTTGAGAGTGTAGGTTG
AATTGAAGCTTGAGAACGTGCTATGTGTTCCATCATTTTAT
TTAACAATACACATTATGAACAACCATGGTAAATTCACATA
GTCACAATATTCTTATATTTCTAAAGCCTTTTTTTGGGTAA
TCGTTTAGGGTCCTGGGCCGCATGCGCTCCGATAAAGGCTG
CCTAAAGCAACTAACAAGTGCCAACAGCTTGGGACTTGATT
CTCAAGGAGGCTGCTTGGGTCTGAAAACTTGGGGATTCCAT
CTCCATCTTCTCCAATCCCTCAACTCTGTAACTCTAATATA
CGCCATGCAACCGGACAAGACCCTCGCAGAGATGTACATAC
TGGAAATGAACTACGTGTTTCACTCCTGTAATTGAATTTTA
GGTATATAGACGCATTGAAACAAATGGAAGAGAGTATGAAG
TGGTTATCTTTCGTTTGGCACCACAGGTATCTGTCATTTTA
CCAAATGTCTTGTTATTTGACCGTTTCGGTAAAATTTTACT
GATTCCCTTGCCGGCATGGACAATCACATTGCTTGGCTTTC
CACCATGACCACTCCTCTGACCTCCACGTCATCACTCTCCC
TACCTCCTCACGCCTGGGAACCCAGTTGTTGGAGCGCAAAT
TCCAAGACATACAAGGTGCCCAATACGGGCCATAATCAATG
TTATAGTGAGGTATATATTTCGGACAAAAAAAGGGAGGTAT
CTTGAGCTGTTGTATTTGGACTTTCATTTGGCTGCCCTCAT
TCGGTGAGGGCGGTTAGTTTCAGCTTCTTTACAGACGAAGA
TACCAAAGAAAATCAAAATACGATATAAACTAATGACTATA
TCCCTTGACAGCAAGATGATCTCCAACACGCATCTCACGGA
AAGTCTAGAACTTCAAGAATCTCCCACTTGGGAATTAGCTA
TATTGTAACGATCAGCATGACGCAACATTAGCTAATACCCT
TTTCTGAAGACCCGGGCCTTCGTCTCCAGCTCAGCCCAAAA
GGTAGTTGTCATTGTATTGACTGTATTATATTTATACCCTC
GCTACAAACTCACCCTTTTCCCCTCCCAATGAAGAACTTTC
GGTTTCGGTGTTTAGTTATGCATTTTCTCAAACGCAGACAC
TATACTGACACTTTAGATTTCTCGGCACTGTTACTTTGTTA
GGGGACGCCTCTGGTGTCCTCTCGGGTGGAGGCGCGCCGTC
ACCTACTTCGTAAGGAAGTACATACTACATACTACTCATCA
CGATCTAGTATGTGTAGATACAAGCCGCACATTTTTCTCCG
TAATTCCATAATCATTTGGTCATTCAAATTGATGTAAACAA
CAAGACTTTTTTTTTTTTTTCTTCCTTGTTTTCAAAAAATA
GGACAAACCAACTTCTTTATCATCTCTTTTTGTAACTTCTG
CATCAAATCACCGATGAGATCAAACATGGGTAACTTCAACA
TTCAGTTTGTCACTCCCTTTCCTCTCCAATGTGTTGGTTTA
AAAATTTCCTTTCAAGTTGTCCTTTGTTTGTGCTTGAAACT
ATTTTCATAGTAGAATGAGACCTCCGCCTCTAGCCCCTCAT
ACCTGGAGTTACAACAACTTCAGAAACATCTCGGTAATCAC
GTGAACAATGTGGAAGTAAACAATGTTGTGGTAGAGGAAGA
TTTGGGGTGTTAGAGGGGGACGATGGTTGTTTTTTTAATGA
AGTTTTGACGTACTCGATGCCTAAGACGAATCTTCGCTTGA
TTTGTCAAGCCATTGAAGATCGGGATGCGTTCGAGCAAGCT
GACTTTAACCACGTAGAGGTCTGCTAAAATCATCTGATTGT
ACTACAAGTTTTTCTTTGATCTTGTTGGGAATCAACTTATC
GTTGCCATTTTGTGATTGATCTGATTGATTTTCACACTAAA
GTAGTTCTCTGCAGGTAATTCCTCCTGGAATGGAGTTCCAT
AGTTTGTGCGTCTACATAGTCCTCCAGACAAAGTTATTCAT
ACGATATGTGATATATTTATCATCACTTTTAAATTACAGGG
GGACTTTGGTTTGTTAAGTTCTTACAGTGTAGTAACAAAGA
CCGCCAAGGGCCGCCTTGAACCTCTTAGGATCTCCTAGACC
TTCAACTTCCTCCTCCTCCTCTTCTTGGGCAACTTGGGCCT
ACCAGTGCAACCAAGTGCATCCGCAAACAATTTGGTTGACC
GAGGACTCTGTTTCAGTAAACTTCACAAGCTCAAATCTTTT
TTTATGATCTCTTGCCTGAACACAAATATAGAGGCATATGC
TGTCTCGTGCTTGAGCAGAGCTGACTGTATTCTCATAGAGT
CTGGTAGTGCTCGGCGCTGGCGAGCGTGGGCTGGAAACAAC
CTCACTCCGAAACTTCTTTTCCAAAGCTGACTGTCTCTGGG
TGCTTGTATAATTTTGTTTACCCTAGCCTTGTGACATATTA
CACTTTCTTCACCATTTCATCAACTTCCTCATCACTCATGA
CACCCTTTTGTCATTTCCTACAACTAGGTTATGACAAAGGG
ATCTTCTTCTCCTCATAACACTCTCCCAGCGTGCAAAACGC
ACTCTCCGATTTGGTTTTAGCTCTAGATTCACGTTTTGAAT
TTGTTTCCAGAATAGTGTTGCCTTGTCACAGAACGCACTCT
TTATATTTGTCAAAACAACTCACGTCAGCTCATGACAATGC
CTAGAACATTTCTATATGTACATAAAACGAAAATAAAAAGC
TATCTGATCCATCACAGTATCGAAGGTTGGTAGGAAGATTA
TTACAAAGACGAACCATCTTCCTGACATTAAATGCAGATTC
TCTGATATAACTTTTTCTTACCCTTCTTCATAATCAAAATG
AAACCACTTTGAGAAAAGGACTGATTTCATTACTGGTAATT
GATGGGGACAGCAGATCCGACAGGGACTCTGGAAAGAGATG
ATCTCCTGGATGGTAATATGCAGTTTCCTCTCCTCAAAGGC
ACAAATAGTAATCTTATGAACCAACTTAACACAAATAATTT
CTATTAATCTTCCACGAAATCGTGACAATATAAATACATGC
TATATTTTAATCTCATATTCCCCAAGTCCAAATTTCATAGA
CTCCAAGAACCAATCACCAGCTATCATACTCTCTCTCTAAC
ATCAAATAGAGAGATATTTACATACCCAAAGATAGTTTCTG
GAAATATGGCGGTTGAGGAACTCAACGCCGTTTCCAATAGA
ACAGGTTTCTAGGACGGTTTCTCTCCTTCCAGGACTGGTTG
GTTCAATGCACTTCTACGATCTTTTGTATGCTTTTCTCTTT
CAGACCAATATCTTTGAACCCATTATTATTATGCAGACCAC
CAACACCATCACAATGTCTGCACTGAAACCGTTCATAAAAC
CTATTTGCTTACGTTTTATGCAAATCAAAACCCAAGAAATT
AAGTTAGAGTACTTGGACCTCTCAAAGAACTACTTTGTGGG
CTAACAAGTTAATATGTGTGCTTGGGTTGGACCTGCTTGTG
ATTTTTATACTATAATGGAACGGAATCTGTGGTAGTAGGCT
GGACCTTCTCTTTGGTGGGCCTTTTAGGCTGGTTATCCGCA
TAAAGAGGTCTCTGAACCAACAGAACAAGATTCTGCTGCTA
TTGACCAGCCAAGGGACCGACTTAACCCGCCTTGGCCCGTT
CTGAATTGGAGTGAAGGGGACCTGGGTTTTTATCAGTTTGA
ACGATTTCGGCTCTTGTTTTCACACAATGGTAAATCCAAAT
CAGATACTTCTCTGGCAGTACCATGTATCGCTGGATGTTTG
TCCATGTTGTCAAAGGGTTTCTTCCACTCAATTATTGGTTA
GAATATTCTAACAGAAAGGACTAACTGGACTAAAAATTGTA
ACAATCAATTCCATAATGAACTTATTTCTCTATATATTATG
CACTACACTAAGAGTTTTAACTAATCTTATCCCTTTGAAGT
ATGTAACAACTCCAGAATTGCAAATCAGGAAAAAGGACAGA
TGAGTTGCATTTGTGGGTTGCAGGAAATCATTGACGAGGAA
AATAACTTCATATCTTGAAACAAGTTTGCAAATATGTAGAC
GATTTGACATTGAGGTGTCCCCCAATGATAATCACAATTCA
GCCTGTAGAGCATGTTTGGTCTCCTTTTGCCCTTTTAGGGA
TTAGCGATTTGCAGGGTTTGCTTACCCTAAAAATTCTCCAG
CCACCATCATGGCCTCCATACCTACAAAATCCACCGCTCAC
AAAAAATCCAAATCAAAAGACTTCAAAAAGTAGTAAAGGCG
TTAAAGACTCTAATTTGTTGCCTTCATACGTGTAGTTCAAA
TACTTGGCACTCACCACCGTCGTGTTGAAAGCCGGCTTCAG
ACTATTGTAATTGTGGGAAGCTCTTCTATGTAACTGTATAT
TGCTTCTTTTGCTGCATTATCCATATGAATTAAATGAATGT
TGGATGTGTTGTAAAAATTACTGACCCCCAATAATTTTCCA
TGAGGGCCTGTGCACAAGGACCGGTGAGGGCCTGTGCGCCT
TTCACATTTTTCAAACTTCTCTTCAGCTACAGAAAGGAAGT
ACAGATTTTCAGACACAGTGCACAAATCAACAAACCAAAAA
GTGTGAAAGACTGAAAGTTTCACTTGCAATTCAGCTTTAAA
CCTTAGCTTACAGCCTTATACCAAACCTGACTAGGGACTAT
AGAAAACTCACTAGAATTTACATGGCTAAAGGGTAGAAGGA
AAACACTTGCAAACTTTATGCAGCTTGGTGATTTTTGGATG
CTTAACCCGCTTTGAGCCGTCTTAACTCGCTTTGAACCTTA
AATTAGAATTTCGGTAAATTCGGTATTTACCAAAAACCAAA
ACCATTCATGAGTAAGTGAGCAAACAGACTAATGAAAACTT
CCTGAAATTCATCAGTTATACCAAACATGTTTTTAGTTGAT
TCTCAAAGACAGGGAATTATCTGAATTCCAGAACACAAAGT
AGTTTATATGGAATGAAGAACACCAGCGTGCATTTGATAAC
TCACTCCCTCTCCCTCGCCTCTCAGCTCTTCAAAACCCTAG
AAAATCTGTGTTATAAATAACATCTTGTCTCGCACCATGGT
TGGACAGTAGCTGCTGCTTACACCACCAGTGCGCCGGCTGG
TTGCAAAGTCCGAAGAAATGCAGTTTTTACGATTGGGGCAA
GAGCTGTCACAATCCGGTTACTTAGGAAACTAGCAGACAAC
CATTGTGTCAAAACAATATTCTTAAGAAAAAGAGGATTGTA
ACCTCAACTAGGTGTGAAAACAATTTAAAACATTTTTCATG
AGTTACAATGCAAATCAACTCTAATGGTGATGTAGAAGAAT
TACAAGTGTACATTATATTACTTTTTGGCACATTATTCTAC
GTTTTTCTGGGGGCTTAGATCACAGAACAAAGACTTTCATG
CTCTCGTTTCCAAGCATTGGCCATTTCTAGATCGGAAATGG
CGTTTCAATCGCCGATTCGGCCTCTGCGATCGCCGGTTTCC
ACAACCGAACAAGGAGTCTTCTCACTCTATTCCTTTTAGAT
TACCAAGCTGCCCAGAAATACTATCCATGGAGGATTGATGA
TTAGTAAACTCAATTGCTTTCTTTTTAGATTTGGTAGAAGA
AGTTTCTGAAGTATTGAAATCACAAGGACCACAATTAATAC
ATCTTAGGCCAGACATCAAGCGTGGTAGTTTCACTGAGGAA
AAAAAAAAACCAAATTTCTACAGCAATGGGGGATATAGTTT
GATGTTTATGAATTAATAGACAAATTCTATCCAAAAGACTT
CTTCAACGCGATCGACGGTGCTCTCACTCTCACATGATGTG
TTCAGATGTTTAAGAGTGTGCGTAAATGTTAGCACAGAGAG
AGAGATCGACATTTGCTGAACCTACTTAAAGTGGATACAAT
AGTATCTACTAAAGGCAAAACAATTGTATGAGCAGATTAAC
TAATGATGGGTCAAAAACTTCAAAGCTGGTTGCTGCTCTTT
AGTTTCAACTAATCATTTTTCTTTTGTGAAATGTTGGTGTG
TAGTATTAGTACCGAAATACCGATCGGTTTGATGTTGGCTT
TTGTGATTGCTAACATTATGCTTCTATCTGTACTGAATGCT
GCAAATGAGTCCGACTACAACGAACACACTCTCACACGTGT
CAAACTCATCTTGTGATCAACAGCTGCAACAATGTGGTGGT
TACCCAAGAAACCGCCTAGACACACTCGGGGTCAGGCACAT
GATAGGATTCCGGCCATAAACAACAAAGAAAGGGCTAGTGT
CTTTGATGATCTGAGCAATACAAAAACATGCAAAGCAATTG
CCTGCGCTCTCTCCAAATGGCGCCTTACACAATCGTGGGCA
AGTTGATCAAGATTCAATGACTAGGAGTCGGGTTATTCTGT
TGCTTGTAATGAAAGTTTGGCCTCTGTTTAGGAACCTGGCC
ATAGTTGCTTCAGACAAGTACAAGTGCTCAGAGGAGGTACT
GTGAAATGGTTAAGTGAGATCAAGAATGTCAATTCTTGTTT
GTTATGAATTCATTCATGATCAAACAATTTACATTATGTAC
TTTAATTTCAGAGGTATTGGCTTCTTCATAGTTTGCAAAAG
AGAGTTCATATTATTATTAACTAGGATGCATAATAATAAAG
TGGAATGTCTTCCTGAGAATCTGAAGGTTGTGATGATACTA
TCTTCTTCCAGCTGACAAAGCAGCCAAAACTGGACCGACAC
TAACATTTATATGATTGATACAAAGTTTATTATCTACCAAC
TATAACCATGGGTGTTATTTCCCAAGACGCTTTAACTCGTT
CATCAGTGGCTTCGTTTCTGCAAGTGAAGGTCTTGGTTTCA
CAGTTTCCTACCCTGAAGAACTCGAGATTGCGGACTCTTAT
TCCGATCGGATCTTGCCGACCGAATTTGGGTATGGCGGGTC
ACCGAGATTCTCAGCACTGTCTTTAATACCATTTGGGGGCT
GCCGGAGGAGGGAGTTCCGACGAAAAGCTTCTCGGCGTTTC
GTTCGCGATCAATAAATTATCTTATGAAAATTACCTAGGAG
TCAGGCTCCGAAAACATGAGCATGAGCATGAGCATGGCATA
CATAGGGTTACCTTGACCCTCCTAAACACACCAAAGGGCTG
TTGATAGAGGCTACGGGTGACCTTTCCCAATTAACATTTGA
TAGGCCTCTTAAAGGGTGGACCTTGCTGCTCAAACTGAGAA
AGTGATGATCTTGGTCAGTACTATTGTAGGTGTATCATATT
GCCGGAGTCACGTGGCAGGACACGTCGGAACTCGGAAGCGC
AACCAACATGGGTGGCTAATCTGCTCCCATTTGTGTTTTAA
AATCGATTAATTTAGTTTTACACAGGATTGAACATTCTAAT
TACTTCCAATGTTGAAGTTACTTATTTTTATGTACCAGTGG
TCTAAAGTTTCCCCAAAGGACAGAACCTAGCTAAAAGGAAA
CCACGTTTCCAGGGCTTATTCTGGACTTGGTTTTGGAAACG
CCTTCGAGGGTTTAGGTCGACAACGATATAACGAAAACGAG
AAAAAAAAAACTTGAGTTGTCACTAAAGCTAAATAAAGAAT
TGATTGCAAATACGAGAGTGCAGCTCAAGAAGCTGCCACAT
CATCCACATTGCGGTAGATGCTGGAATGGAGTATGAAGCGG
GAACTACGACCGGCTAATGGCACAGCTTTATTAGACAAAAC
TTCCACTTTCAGAAATTTTTCCCATGAAATCCACTATTTTC
AGATGTATAAGCAGAAAAGACCTACTCTATATACATACTGT
TATTCTGGTTTCCTGCTGTCCTGGGGGTCAGGCATCAAATG
GAGATTAAACTTGAAGATGGCGATCATCGGGATGGGTTTTG
CAGGATATGTGCACAAACTGCTGGGTGCCTTTGCACAAGCA
AATTTCAACATACCTATTAACCATCAAATAACATATAAGCT
ATAGTGCACAGACGATTTTGCCCTTACTTTTGGTGGGTGTG
GTAAAGAGGACGCCAGAAATCAGAAAGAAGCAAATCCTTCT
ACAGCACTAGTATTCAGTTGCTGAGGTTATTTAATCTAAAG
TCCACATAAACCTTTCAAGACAAACACTTGTTGATCTAATT
AATTCCCAAACCATTTGGAGCAGAGAGAGAGAAATAGAAGC
TAATTTTGATTCGGAGTTGTCTCATCAATTTTGTCATTGGT
TAACTGTATGGCCTTTGTGGCTTTAGTTATCTCGCTATGGG
TTCAGACCTCTTGACAGTTTCAGTGGGAACCAATCCCTGTC
GACACCCAAAACATGATGTTCTCATATCTCATAAGAGAATG
GAGAGATTGCAGAGGCGTATCTTGGGTCAACAGTGAAGAAT
AATGCAATTCTATCAGGTTACTCTCAAGAGAGAAATCATGG
TTTCTGCACTTTAACCACTGCGGTTTGAAATGCACTGTACT
AATTATGAGTCTCATATAATCATGATTATATTAAAAGTGTG
ATTATTTCTTACAACAACTCCAAGCCCAGCAAGGTTAGTTT
CATTGCAATGAGAAGAAAGTCATTCAACCAAATATATTTTT
ACTAAGGTATGAGAGAAAGGCATATATAGTTAATAGTTCAA
AACTAAAGCCTCCATCATGGCTGTCTCTTCGCAACCCCATA
TCAGCTGCAGTTGCAGATAGCAAAGTATATGAGCAGAATAT
TATGGGGTATATATTACTCTCTTATACGTATGTATGGGCAT
GGTTTTCCTTGCCTAATATGCACATTCTAATTTGATGATAC
TCTTTGGTTAAAGTTTGGTTCAGATTTGTGTTTTTTTAATA
CTGCAGATATATTGCAAATTCTGAGGTCAATATAAAGTAAA
CTCAATCAGTCAAGATAATACATGAGAACTCACAACTGCAA
CCTGATCCACCTTTTCCAATCACATTGCCTTCTGTCAACCC
ATTGGTGAGCGCCGTATGGACATCAAGACATATGGCCGACA
AAACTCTGCTGCATACGTAGCCATCTACCAACACTTTCTTC
GAAGTTGCCTCTTCTTTGTGCAATTTGTATTTGCTGCTATG
GAATCGAGGTTGATCCGATTCGTTAAGGACCCAGATCCGTT
CATGGACAATGCAGCTCCAACCTACATTATGCATGTGTTCA
TTCAAACGCATCGATTGAAACTCGAGAGTGTGTGAAAATAT
AGGAAGTATAGAAGTCGGCTCCAACTGTGTTACTCCAACTC
TTACTACAAGAAATGTGATTCCGACTCTTGATAGCATGGAT
GTTTTAGTGTACCATAATGTCTCTTGCTTGCAATGCAACAA
AAATTTGGGTTGGAGAACAACATTTGGATTACAGCACTTTA
TCAATTCATTCATGATAACACAATCAACAGTAGCTGCTGAG
AAGGGAACACCATAGGGAAGCTTTTGGAAGCATGCTTGCTT
CTCTATGTATTATATAATTTCATCAATTAAGGTTTGAAGAC
TACTCTCTTCAACATTAGAACCATAAATCCATTACTTACTT
ATGAGAGATGACAAGAGAATCATCAAAAAGATGTATCTTAT
TTTCTTTTCTCAGTGATGAACACCTAGCCTAGTGGAGGGAG
AGCCACTTCAGCTGCAAAATCCTGACTCCGTTTTTCCAAGC
ATCGATCTGAAGGGTGAAAGCATCCAATTAACTGTGTTCAC
CATAAGAAGTGTATATAATGCTAAAATGGTAAGAAACTTAA
TTCGCGAGAAGAGAAGTAGGCTTATCTCTCCACTATTTTCC
CATGTCGGGCCAATGGATTGCATATACTCCATCGAAGGTCA
CACATTGATGCAAGAAATGGCATAGTGCACTAACCTGAAAA
TCCACTTTGACAAATGTGAGCTTGAAGCTGATTCTTAAATG
CTCTCGCTCCAAGGCATCAACCCGGTTCAAAGCAGCACTCA
AAAAAATGACGATGAAGAAACGTAGAGAGAGAGAGAATGCA
GATGAAGCATTTAGGCTGATCGCCGCAATGCCTTACGAACC
GTAAGTTGAACAACAACATACATTTCCTCTGGTAGTAAGTG
TTATGAGATCAGGGTTCTAGCTGAGAAGGTAAGATCACTCG
ATAGAAGCATCTCGAATGGGCTCCTTATGTTCATGCCCATT
TTTCATTTGTCTTGCCAAAGCTGCAACTTGTTCTTCTAGCT
TCTCTTTCGTCTTATATATACATATATTGTAACAGCACATT
TTTTACAGGCAGGAGACTGTCTTCTATATTTATCCATTACT
ATAATGCAACTGTACATGGTCATGATGAATCATTACTTGGT
AGGATATCCTTGGCTGTGTTCTGTGTCCCGGATTCAGAGAC
TTGGAAACAAAGAGAATTTACTTGGAAAATCTCTTTTGGAT
AGTCCCAACCTGTTCTTGATCTTTCTTAACCTCCCAATAGA
TAAGCAAGTTGCTGATTGAGCCAGAAAAGAAACATGTTTAT
TAATTCCATTTGAAATTGAGCTTTTTTCGCAAACAGAAACT
ATGTCAGACGCTGATGAGATCCCTAGCCCGCAGACTTTGAA
ATTATTTGAAAAGGATTATACATGTGTATTTTAAATATAAA
AATTACTCCCGAAACTTCAACTTCGCACAAACTAAAGAATT
AACAACGTCATTCTTTGAATCCCTGGTGAGAAGGAAAAGCC
CTGTGAATGAAGGAATGGTACCTAGCTAGCTGCTTATATAG
AATGTCTATGTGTGTGTCATCGAGTCATGCATGGAACTTAT
TCCCAATTTTTCCACCCTATCATTGGATTTGTGGAATTGAT
AACGAGGCAAACACTGTGAACTATCTTCCTTTGATCACCTG
AAAATAGTTCTTTCATCTTTCTCATAGGAAAGGAAAGTGAA
TTAAATTTTTACCTTATTTACTAGCTTGTTTATAATAAGAA
ATGAGGTCAAATGTAGAAGTCTTTATATATAGTTGATTTGT
CTTGGAAGCGTTTATTCTTTCCTTTTATTTTCTTCTGCTGC
GTTCTTCGTTTATAATTTGACGCTCACTGTGTTTGCGTCTA
TAGTAATGCATAGTGTATGACCAACCAGCAGCATGCTTACT
GACCTCAGTATCAGGGAAATCTCCTACAGCTATCACTGCCA
CAAAACAAAAAAAACAAAAACAAAAAAAATCATTTATCCAT
GACAAGTCTTCCAAGAGATGCTTACTTCTGTATCTTGGATA
CTCATATATCATATATTTGTCTGTATGATCACAAGTAACAT
CACCAGTCCTAGGTTATAGACAGCGACAAAGAGATAGGGAT
CTGCAGCTATCTTGGAGTATCTAACTGCTGAAGTTTTAGAG
CTGTAATATATACAGTGAAGCAACTTGTTCATTTTTTTCAA
ATGAAACTGAAAGCAAGTAGCTAAACTCTATAATTGAACAA
GGCTATTGCAGATGGTGAATCCACCAAATCATATGCCTCCA
GCCAGCACACTGAGCATTCTCCCGGCGAATTCTCATCTGCG
CTTAGATTGTACTTCATCTTCTGAACTCCAAGCCAAGAATT
AAAGTGAATGGCTCTATTCTCTACACAGGTTGTTCCATGTG
TAGGAGGTCTGTCGAGGGGTCTATTAGGTTAGTAGGAGGTC
ATTCTTAGGGATAGAATAAGCATGCCACATAGATATAAACT
CTGGTAGAGTGCAAGTGTTTCAGATATGAAAGTTAAACAAG
TGTTGTCCAAAGCCTAAATGCAAGGGAAACAAATAAAAAAT
CTTGATATTACTGGACTGAACAGGTGGGAAATATGCATGTA
ACCCAAAGACATGTTTCTTTCATGTTCTTTTCAAGGTTTAG
AAGTGGCTCCTATCTTTTAACTGCTGTTTTTGACAACACTG
TATATATATTTTGCCCTCATCCTCAATAATCCATTGAGCAT
TATGTACATACTTGTCTTTTCTGAGTTTGAACGCAATTCTG
CCAGAGTCCTCCACCGTAAGCTAAATCCTTAGCTAAATTTA
CTTAGTGGCTTTGTCTCTTACTCTTACGTTTCTGGATCTAG
TAGTTGAATCAGAAGGAATACCCTGAAGAAGAAAAAAAAAA
CCAGAACCCACAAGGAAGAACTGTGGGATTAACCAGTACAC
CAGGACCTCAGAATAATTATCCCTTCATTATTTCCTGATAC
AAAGTGCAACAAAGAGGAAGCCATTGAAAAGAATCAGTTTA
GTCGAAATTCTCAATGTGGTCAAAGCTTAGAAGTTGAAAAT
TGACAAGGCACATATTGTTTCCCCCTAGATGGAGCAAATGA
AAATTAAAATTTATGAATTACGAAGAATGACACATATAATA
AAATAAAGGAAGGGAATTTTCGTCAAAGGCCTGATTGATAG
GTTTGGTTTTTCAGCCAGGTCCACGGGATAATCTCGTTCAG
TGAGAAGTACCCATTTAGTACTCGAGTGGCGACCTTGCAGA
GTAACAGAATCGTTTGTTTACTCACGTGTAGACACCAAAAT
CATCACATATAGTATTAGTTCGAGTTTCATGACAAGTTTCT
AATGGATTTGACGTTTAAAACTAACAACTTTGATTCGCACC
AGAAGAACGCATATGAATTTCATATGTGAATAAGAATCCCA
CTTAATGTAATGTAAGAGTGCCTGTTACAAAGCAGATGACA
TTAAAATTATCAGCAATTAACGTCTGATTTAGACAGAATAT
TTTATGTCACTAGCTAGGATCAACATTACGGGTATTTGATC
ACTGCATAAGCAACAACAATCACATGCAATTATTCCAAAAT
AATGATTTTTTCTGGGTGCCCACTAACTTTATTTATACATG
AGCAATTAAATTGAAATCGTCCAAAATTGTGAATGTTATAA
AAATTTGTGTCACCTAAGTTCTCACTTAAGCGATGAAACCA
GGCTAGTGTAGTAGCAGGTTCTGTAAATGCAGTATTGATAG
CTTCAAGAATCTCTGCGACGCTTACGAATTCTGAAGATGAG
ATCTATGAAAGTAATGATTTCCTCATATTGCTTCTAGGTTC
TTACGATTTCGCTCCAGCTGCATAAATAGAGAGAGACTAAT
TTGTCATGTGATGGTGAAGTCCTAAAAAGATAGAACGCACC
CTGCATTTCCAGTGAGAGTTCGAAACTTCTTGTATATGAGT
CATGAACTTCTACTGCAGCCCCAGTAATCCGTGCTGGGGAA
AGGTATTCATTGTGTAAGGTCATCAATTTTGTGAATTTGAG
ACATATCAATTCATTATCAACCTCCTACCTCCAAAAATTTA
GGGTTATCTTGTCTCATGATCCAACTTCGGATCCTGAAAAT
GCTAAATATTTCATCATAGCCACATTTCCCTTCTTGACTGC
AGAGGAAGCAGAGGTTGTGACCATGAACAAAATGAAGAACA
CAAATAAACAAAAACTGGTTCATGATGGATAGAGGAAGATT
ACCTTGTCTGAACATCAATTCCCACTTCACAGCAGTAGAGC
GGTTAATAAACATGAGATTTCGATGTAACAAGTAAGACATG
TCTCACAAGTACTTCAGGTTCCAGAGCCCCACAAAGAAGTC
AAAACCCATCTAAGATTCATCAACAAAGAGCTAAATCTCTA
CATAAAACGAAAATAAAAAGCAAAATATTAGAAAAGATAAA
TGGAGTTTTTGAAGATTGTACAAAAGGAGAAGATCGAGAGA
TATACACGTGGCCAGGTAGTCGCTTTCGCGTCAACTAAAGT
TTAAAGAATCGATATTTCATCAGTATGTTCTTCGAAGCCTT
ATCATGGCCCTTTGGTAACTCCAGGGGACTCCTTTCTTCAC
CCTGTCGCGTGGTCGAACAGCACCCCTTTCCCAATCCTCGC
ATAAAATCCACTCATCACATCTAAAACATCATTATCGTTTC
GTTGAGAGGAAAAATGTTGGCAACCGTAGTACGGTCCTCTC
AACATGTACTACCATACGTTCATACTTTCCTGTGAATATCC
ATGGGTGTAACAAATGCCATCTTCTCCTTCAATGGTAGGAA
TGACGTTGGCGGGAGATATGCCACGTCTCCGCCACCTTCTG
TTACCTCAACTGGTGAAAGTCCTGGTAAACCAGGTAACTGA
GAAATCACACTCAGATTTTTCTTTAAATATTGTCCTTAATC
CCCTGTCTATAGATATTGGTCTACTATACAGAAAAAAATTA
TCGTTTCCCTACAAAGCTCTCGGTTATGATGGAATCATGGT
CATACTTCGATGATTTTAAGCTAGATTATTAGAACCTTGGT
AAATTTGAATTCATTCTTTCCCTCAATATTCACAGCAATTG
CCAGATGGCACACAAAGATTCAAAATCCCACTAATAGAGTA
ACCGAATCTGTTTTCTTCCACAAGCCACAATGCCCACCGTC
TTTAGTTCAGGCACAAAAAGCTTGAAAGTACCACTTATATC
ACTCCTACCCCCTCATAAAACTTAAAAGTTATCATTCAATC
TTTCCTCACTATAGTGGTGGCGGCTGCTGTGTATGGAAGTT
AATGCTTTATGATTTTGAATCTTCTAAGTAAGATATAGCTA
AAATGAAACGTCTGGGGGAACCAACTCTAGTCTATTGGTGA
TTCTATGTATTTACTCGATTCTAATTCCTGCTACATCATAG
AGTCCCCTCTTTCACATGAACTATTTCTCCGGGCGACCCCT
ATAGGTTTTCAACAGCTATTCATACTTAGAGAGAGACTTTG
TGAATCCAGAGCACTGATAACTGAGGTAGATAACATTGGGG
AAATTACTAGAAGAGGTATGCTTTCTTGAATCATCATTTAT
CATTTGGGATTCAGGCTTAGCTAGATATCAAACATAGTCCT
AGCCTCTGGAACGGAAGCTTCCTTATCAGCAGCTCCGTGCT
ATCTGACTTATGATCGGATACAAAGAACTACCGGTTCTTAC
CTACTGACCTACACACCTAGCTTTTGCTTCTTTCCTTTTCC
CTTCTATAAGGAGCTGCCACCTTCTTTGCAAGATCCTCCAA
TGTATTAGAAAACTTTGATGCTTCTCTGTGTTTCTACTTAG
CCTTTGGTGGTCCTAGGCGGCCCTAGGTGGGTCTAAGAGGG
CTGGAGTGGTCTTCAAGACCCTCTCATCCTTCTTTCCTAGA
ATATATTAGATCCTTGTTTACGTTGATAACTCTTGAGCTTT
TGGATGATCGCTAAAGTGTACATGTATCCATCCTTTTTCAT
TGTTTTGTTTTCAACAATTTCTAGAAAAGTATTTGAATTTG
TAAGTATCATAATGTATTTTCACATGTTAATTGTAGCTCCA
TGCATGAGCATCCTCACGTCCCCTATGATGTGAACTTTCCT
TATATACCGAGTGTTTGAGGCTCCCCACAAACTTAACCCAC
AAATGATTACATTTATGTTTCGACATACATCTTAACGTCTC
CAGTAGGTTACCTGTTTAATCTACTAGGAGTTTGTTAGCTT
AGAATTCAGAGCTTCAATAGCCTTAATTGGCTTCAATTTCA
AGTAGAACTAGCAGTAGCACCTTTTGACTCGGCAGTAGGCA
TCTTGAAGACCAAGATTTGTCCTCCAAAGAATAAAAACGGG
TGCTCACATCTTTAGTATTACTTTAGTTTCGACGATACTTT
GTGTCAGCTTGTTCAGTATCCTATATATAGAAACATACGTA
TTTCGATCGAATTTCCACATCTCCACCGTCTAGTATCTAGA
TTTGGGTCACAGATTTTAATCCAGAGACTTGGTACTCTTGG
TATGAGGATACAAAGCACTGCTATTCTCTTGACTTGAATAG
TAGGTCACAAATTAAAGTAGCACACAGAATAGAATAGTGCA
GGGGAGATCGAGGACAGTGGCGGATGAGTCGCCGTCGTCCT
AAGAACAATCTAGTAGGTAGCCATGCAAATTCCATTTCAAA
TTAAAAGTTAACCATCTAATCTTTGTCTGTTACTCTGTTTT
AACAATCTTGCATATAAGATCGTTATGTAAAGAACGAAAAC
CCCATGATTTCTTGCAAGATCATTTTGTAATTCAGAAGCAA
CATATTCTCCATCCTCAAGGCAACCTTCTGGTAAATGAATA
ATCATAGAAATATGTTATTTCTTCCATATACTAATTGCATT
TAATCATGCAAGGATTAAAGCTGGAGAGCAAAACTCGACAA
TTCCATCTAATCGTACCAGCCTAAGTTAGCCATCTTTCTAA
CTCCCACCGGTCCGGGTCAACTTTCCGGAATCCCTGCTCAA
ATAAATTACTCTCTGTGCTTCTGTACACAAAAGATGGCAAG
TGAATGTATGCCGCCGTGATCGACCCTTCAGGGAAACGTTT
TCTGAGGTCAGCATTGGAGGCGCTGAGCTCTCCAAATCTGC
AATCTTGACTGGTGAACAAACGCGCTTCTCTAAATACCCTC
TGAAAAAGTGACTTCTTCACCAAAGAATCACACCGATAGCC
TTGGTGTCTTACCAAATTCCCACAGCTTTCTTATTTTCATT
TCCTCCTGCTACGGCAAGTACTACTTTCCAAGTGGTTATTG
GAAAAAGAGAGAGAGAGAGGCCTTGAAATTGTGTTGGAGAA
CCAGGATGAACTTTTCATTTCTCTCGACCCCATTAACTATG
ATTTGGTGGTCTCCAATGGACAAATGGAGCCAGCTTTGCTC
CTTAGCATCTTGTTTATATGCTAGTCTCTACATTTCATTGT
TGGTGTTTTTACCATAGATTCCTTTGTTGTTTGGGTCAAGG
TGTTTGGTTATTGAAATAAACGATCATGGTCGGACTAACAA
CATTCCCACCTCTCATATTGCTTGCTGCTCTTTCCACCACC
TGTAATATTAGTTTTGAAATCTGATTGGAGTTTTATTGTGA
AGATCTTAGTCAATGAGCTGCGAAATTTGCTCCATATACTG
CCCTTTTGCTTCTGCTTGTGCGTGTGTGAAAGATAACAACT
TGATTCTAGAACCACCGCCACCGATTAGAGGACGCGCCGAA
AGGATGAAGGGCAAAAGTTCCAATGTAGCTTTAAGCCAACT
GGTTTTATACTCTGAAATTTCCATTGATAGCTAGCTAGCAT
CCTTCATCTGGCCTTGGTAGCGGGATACCACCATCCCGACA
CATTTTAGAAACCCTAGCCTCCCCGTTCCGAGTGAGTCACT
GAGAAATCAACCACACATGGCTGCAAAATCACACAAGGAGA
TTGTAATTGCTCTTTGAAATCAATGTTGACATGCATAAAGG
GTGGCTAATGAGAGGTGTGACGCTGATGGTTCGCGAGAGCT
GGGACATTATCCAGTCTTGACAATATCTCAAACACTCGGGA
TTAATTCTTAGCCTATTTGTCTAGTCTCAATCTCTAACAAC
ACGGAAAAGAAAAGTTAGTACTCATGATTTAAGAGTAGTAC
AGCCCCCTCCACCTCTTGCACCCTCCTTGTGATTTTTTTAA
TGTATGGCCGCCCTCATAATCCTCCTACTTATTGTCCTCAT
AAGATTCCTTGTGGTATGTTCTAATCAATAGCAAGTATGGG
GTAGGAGGATCGTGCTACTGCGTTCCTTTTTTATTTCCTTT
CAAATTTTACTCTCATACAACATGTATATGTAATGTTAGCA
TAGCAGTCAATTTTTGTGCACCTTTCTGATCTATCAATTCA
TACATTCCATTCAATAGCAACGGATCAAAACCACCAGCCAA
TCATCTGATATCAAACAAAACACAAGTTTACAATGTCTTTT
AAGCCTTATATCATATGTTTCAAGAATTTGACCCTTAATCT
AGAATCAAAGATGTCAAGGACCGAAGGCCTGAGGGACCGGC
CTCTGCTGACCCATAGCTCTCTGCCTCTCTCCCCTCTCTGT
TATATGTGCTCATCTGGTTTCTGTCTTACTAATGAGCGTTG
CATTTGTAACATCAGGGATTCTTAGTTGGCTAATTCTTTTT
GATCGGTTCATTCAATATTTCAAACAGAGATAGATTCGAAT
TTTGAAAACCCAAGTCTTTGCTGCTGGCTTTGAAATCCATG
AAAAGAAATAACAAAGTCATCTATGTTCATACTTTCGTATT
CAAGCCAAATTCTTGCAACTCCTCCGGCAGCTTGGTCTATC
ATGAATATAGCACAATTTAACACCACTTGGAACCAAATTTA
TATTCTTATTAAATTTTATGCGTCTACAGTAGGATGAGACT
ACAATGTAGAGAAAGCTTTACCTTCCAAAGAAGAAGCTTTA
CTATGAGAAACATAGAATCACACTCAATTTCATCGAAAGTT
AATCAGATATCAACAATCAACATATTGGTAGAGACCACTTA
ATTATGAACTTCATTAATTTCTAGCTGATCCACAACAAAGC
TTTTTAAACTTTGGCCAGTACACTCATCAATAACGCCACTG
CAACATCATTCTTCACCATGCAAATCAAATATGGGGAACTG
TGCCTTCAGTACATCACTCTCAGCTACCCCATTTGATACTG
GTGTGACACATTGGATTTTGCTTTCGGAGTTTGGCAGTCTG
TTGATTGTCTCTGATTGATTCTCCTTACAGTGCCTTTGCTT
ATAACCTCCCAAATGTGATACATTACAACAAATAATTATGA
AACAAAAAAAACAAAACAAACTGCTTCTTCAAAAAAAAAAA
CATCTGTGTTCCTACTAGAGCCTTGTAGATCGTCCACATCA
CTAGAACCCGTATTTCATAACTAATGTCCTGAGCTAGGTCA
GGTTAGGGGCTGATCGATGGCTGCGAGATCTTTCCGGCCAA
GACCCCCCAAGGTCGTCGAACACTTAACCACAATCCCCCGC
AATAAGATATTGAAATGATGCACAAGTCATTGACTTTCACT
TCCTCCTGGTACATACCCATCAGCATTGCAGCCTAAAAGCT
AATATTGTTTTCCCATCGTACTCATACCACTTTATTTTGAA
GGATACATGGATAAATATAACTGCTAACAACTGAAACTTTA
TGGTGCAGGTGGGGTATTTACTGATCAGACACCTGTTCAAG
AGATAGACAACCATATTGTGCATTAGATATACAAACTACCT
TTCATTAAAACCATGTTTCACGGGAACTCCAATTCTCAATT
AATACTGTAGATTTATAAGACCACCTGTGGAGGCGGTGTAC
TGAGAAGGATCAGCCTTGCACTTCTCAAAGAAATCGACAAG
CGATCTGACTCTTGACATTGCCAACAAAATGCAGAACGTCA
TTGATATACTTTTCTTTTTTCGTTTAGTAAATACACAACTT
TGATGGTCAGGTGGTAGAAGCTGTAATTTAGGGTCGGTTGA
AGGAAGTAAATCACCTGTACCCAATTTGCCCTGTGCCAAAT
TAGCTTAAAAGCACAAAGGTCCCCTACTCAACCTCTTTCTT
TGACATCTCCGGTATGTATTCGCTTGGAACTTCAATTACTT
TTATGTTATCGCGGATGGTGCCTGAATATATCACTGGTTCT
TACATAAGTACTACAATCTACTTTGTATCTATCTTGATTAG
AATTGAGGACATTACTCGATCGTCAATCCATGTTCTAGAAT
CCTCATTTGGTTACATTGCTCTTCATCTCATGCAAGCAGCT
CCGCCTTGACCCACCTAGGGCCGACTTAATTTACCTAAGCG
TAAGGGACATGCAACTCTCACATTGCTTATCGAACTGTTCA
CTCCACATATGCCTGATTAGCAAGAAGAGCTTGCTTGAGCA
TGAAAGGCTCGAAAGGGAAGCGGAAAGAATCGAAGATGCGC
GAACAATGGTTGAAGATTATCAACTCAATTTGAATCTTGTT
GGCTACCCCGAGTCGTGACTCGGCTCGGGATCAACTCGGTC
GACTAGTTGGTCTTAAATCACATGATTGCCACACAATAATG
AAATGTTAAAAAATCTACATCATTACCTGAGAATATAAAAC
AGCATTACCAATTACGAGTGCATCAATCTCATAAATTTTTT
GTTTATGATTCTGGTGTGTTCTTATGCTGTCAGGTGAAGCT
CAACTCCACTCTACAGTCTACATTGCCGAAGCTTACACAAC
ACTGACTAAGAAATAATTAACAATAATATTACCATATGGAT
AGAAAAATTTCGTCGGCTAACGTGGACTTTAGCTGACGAAA
AACAAAACCTTGCATCCGGACCTCTTTGGCGATCAGTGACG
CTTCTGGTACTCGATTTATTCATGCGTTGGATGTGTTATTT
GCTGCAGAAGATTACCTTCGCACGTGTTTTTGAATGCAGAT
ATTTAGTGTTTTGTAACAAACTGAAAATGAGGAACCTTTCA
AGGAATAAACCTCGGCTCAGCTACGAAAGACCGAAACGCAA
CTATAGCTGCCATTATCTAACTGCTTTCTTGACTGCATATA
GTTGATGACTCTGAAAGTAACTGGCTCAATCTACTCATGAA
AGTATAGCAGCCCCTCCCATCCGGAATAAGCAATTTGAAAC
CGGCACTGCCACATATACTGCCACCTAAGGTGGGCTCTTAG
AGGATCAAGCGAGCTAGAGACAACCATAATCTCCTCGCTGG
GGGGTAAACTGAAATTTTTTCATAAGATATCTATCTTTCAC
TTAATAGCACATGTATGTTACCTATATAAGCTAAAACTTGA
GTGAGAGAAACTCAAAACGGCTTTCACCAGGGACTTTGCAT
AAGAGTTAGGTCAGCCTCAACCATGCTGTGAAAGGGAGATG
TCCGTCACGCGGGAGACTTGCTTGTTGGTGAGTATATGGCA
CGCCTCTTCGCGGAGGGAGACGAGGATGAGGACGACGCGTC
AGCTGGTTTCTCAGAGAAAGCAGACCATAACAGTAGTGGCA
TATCCTGGATAATCTCTGGACCACAAAACTCTTTTTCTCCC
AGGAATTCGCCTTGAGAAAGCCAGACAAGGACTTGAACGAG
ACAGAGTAGGACACGTAAGACCCTACAATCCATGACTTATT
GCAATTTTCACCCTGCTGTGCTCTACAAGATCCTTCAAATC
TTAGAAAAAACTTCTCGCTACATTCATATTGTTTTAAAATT
ACGATTAAAACTGAAAATTTCCTCATTGCGAAAAATGTAGC
GAGCCCGCCCACGGTTTGAACGATCATGGCCGGCGGGGACT
CCCTTTTGTGGTTGTTTAAGCCTTTCTTCTACAGTTCTACC
TACTCGAGTGCAAAAGTTTTCAACTTTCACAAACAGTTAGT
AGAACAAAATGTTGTTATTACAGAGATTTCATCCCGGAAGG
GTCTTTTTTGTAAATTAGAGCATCAAACTAATAGGTAAGTA
CACAGACCGAGCAAATGACACCTTCCGCTGCAGCAACCGTC
GAAGTGTTGGGAGAGGATTACCGGTTGCCAAGGAGCTTATG
GAATCCCGGTAGCCCTATTGCTGGGATTCTAAATCACAACA
ATCAATGTCTGATTCTCTTTCGTGTTCTCATTTGGCGAACC
ATATTTATCTGGAGGAATTTCAAGGTCTCATTGTCTTTTAT
TATACACCTACCGATGAGAGCTATGCAGGATTGGTGTCCTC
ATTCCTGGAAAAAATATATTCAGCAGGGAAATCCATCTATA
CGCGGGGTGCTGCGAAGCAGCGAGATGAGGCGAGAGAGGCG
CTTTCTCTTCCCGGCGAGATCGATTTGAAGGTCTCTGGCCG
ACCATTTGTAAGTGATGAAACCAACGTCATGGTGATAAAGT
CACTGTTTTGTCAGCATGCACTTCTTTCCAATCCAGATTCT
CAACAACAACAACAAAAAAGCAGAAAAATTAATTCTTTGAA
ACCAGATGAGCTCTGTTGGTCTTTTTCTTTCTCTCTGGTTT
CTTCACGAACATCTCCTCGACAAAGTGGACAAACTCTGTAA
TTCAGCATCTATAATTAAAACCTCCCTTAATTCTCTTCTGG
AATTAGTTTGTTTATATGTTCTTAGTTTGTGAAACTAGATT
AACTCACCAAAGCTCATAAACATCTGCACCCTTTAACAACC
GTTCTTCCTCCTTCTCATATCTCTTCCCTTTTGGTTTCTCT
CGCATTGGCCTGCCTTCAAACGCCTTGACCTTCCTAGACTC
TCAATGGCATCACGTATTGTCCCCTGTATAAAAAAGAATAT
GAAGCAGAACAAAGAGGAAACTACAGCAATAGTGAAAACCA
AATAGACTCTCCTTAAGATTCAAGTGAATCAAGTAATGTAT
GAGAGAGATCTGTAGAGAGACGGAGGAGGGAGGAGAGAAGG
ATGTATATGCTGCCTCCTGACCCTCCTCCACCCTTCATACC
CTCGCAGACAGAAGCTTCATCCGAAATAACTGGTTTCCCCC
TATCTCTACACCAGAGTTGACAGATTGGCAACGATACCTAT
ATTGTAAGGGTATAAATTGTCGAAAATCCGAAGGTATTGTG
CAATAACCGGGCTCCAAAACCCGGTGACACTCCCAGAACAA
GCAGAAAGGACTTCAGCTCGCAACTCCTCAGGAAGAGCATC
AGGTGGCATCTGGTATATTACGACCATGTAAATAACATGTA
AGCAAGTTCGTCCAAGAAAGCCATGGTGTCTGCGGGCAATA
GTCCTTGAAATGTATTATGACTCCATCCTCAATTGCACCAA
CAAGACTCACCTAACCTTGGCCGGAATCGGCGTCGAAATTG
CAAGAGAAATAGAGTATGAGCAAATATAAAACCACAAAGAA
ATTTGCCTAATGTGTGAAATCACATTGTTGCCCTCGACTCT
TTACGAAACCATGCCTCAAACACTCAATATAGTTTAGTTTT
AAGCTCTTAACACACAACAACAACAACAACAATATCACTTA
TTATGTATCACGTACAGATTCAAATATATATTGACTTGGGC
GTATTGGCGTACACACGTGTCAGTGATCTATACGACAGGCG
TGCAATGATTCAGATTGTTTCCAAAGTCACCATTAGATTTA
CCCTTCCTAAAATGGTAAAACATGCAATATAGCTAACCAAT
CAACCATATTTACGTTTATGCTTCCTATGGGTAGCCTTGTT
CCAGAATGAAATGAATGAAGCCAAGATGTACATATTATAAT
CGAATTTTCTAGATATGGGGCTGGAGGTCCAGAGAGTTTTT
ATCTTTCTTGTTCCTTATAGCTGGAAGAGTGGTGGCCGGGA
CGCATATGCTAGTATCTTTGCCCTGAAAGAGAAACATTGAA
GTCCTCCTCATCATCGTCATCATTTCCTCCATCACCATTGG
TGGGGCTTGGTGAATTTGATCAAAGAGCAAGCATGATATAC
CGTTTTGATAGCCTCCACATCATCAAAATTAATCCACATTG
AGCTCTGTCGCAGCTTGAGACAGGGTCGGTCTGGGTCTAAG
CTTTTCAAAATCGAATGTGGCATTTCCTTCTGCTTGCTGTC
CCCATTGGCGCAACTGGGTTCCACGTTGCCAAAGAAGGATC
TGTTCGAGCACGGTTGCATACAATTAGACCCAGCAAAAGAG
ACGCGTCTCTCTCTCTCTCTCTCTCGTGAGATTTCTCTTCC
TTCTTATTGCAGGGTTCAATCTGCACCCCATGAATAAAACA
CGTATCATGTATAATCACAACTTTTAATTATGGTGGTGACT
GGTGGGTATTGATTAACTGTCCAGAAGTTGAATACTGGAAA
CAAGTTAAAAGCAGGCCATTCGTTCAGGTGTTCATAAATGG
TCAAATGATAATAAGTTTATCTGATTTTGATATCATTATGA
TTTGTGTAACGGAAGGCGGTCAACTCTTTCCATATGGGGGA
GAGAAAGGGCAGAAGCCATACTTCCAATTTTCTCACTGAAA
AGTCCCATTTGATATTGGGTCATATAAAGCAGCATGAGGGT
CAAGGGGAATAAAAGAAGAACCCTAAGGACGTTAAAAAGGG
TAAAAAATAGCCCGAAGCTCCCAAAAATAATCCGAGGACAT
AAGTCATTTTGTTTAAAGGTCTCATGTCTCATTATTAACTC
CGCTTCCACCGATTTGGCAGCTCTTTGGTTCGTCAAATATT
TTAAGTCGTATGACCTAATTCATACACTAAGTAATAGCTAA
GAGATATTCACGTAAAGGAACACAGGATCAATCAAGAGAGC
AGTTCAAGGATGCTAGAGTTCACTTTGTATGTTCGTAACTC
CCTCAATCATTCCTGACTTCCTGGTACATGAATAATTCTAC
TTAGAGGTCGCCTATAGCAGCTAAGGGGATGCCAAGACCCA
ATTTCTGAAGTCAGTGCTTTCAACCGTGGTAGCTTCAGTAG
ATAACAAGGATCAACACAAACACACAATCAAATCAGAAAGG
GACTGCACACCAGAGATTGTCCAAAAGAATATGATCAGTTC
GTTGAAAGCCGGCTTCAGATCAAAACGCTCGGCATAAGCTT
TTTTCTTAAACACCTGCATGCATGTATAAACATTATATACA
CAAAAAATCTAAAATAAATTCAAATAAAATAGAAAAATAGT
CATCGAAGAGGGTAATTGATCCATTCAGGAGCTCATTGTCT
CCCAGCCACACTCTCTCTCTCTCTCTCCCTCTTCCTTCTCT
ACTCTAATATTGTATCATGACATTCTCTTCAGGAGAACCAT
CTGCTCAGGTTGTCAGGGATCTTAGACTCATGGTTTTGGTT
CAGACGGTTGCACTTTCTCACAACAGGGAAGCTAGCTTCCT
TGGAGGTTATCTTATAAGTACCTTTTGCATTCTGCTACAGG
ATTATAGGAAGCAGCAGGCTCATCTACATAAGAATTCCCAA
TATTTTACTTTCTATGTTTTCGTTAGGACTTAAGTTTTATT
TGGATCATTGCATGGTGAGGCATTAGCAGTCGCACAATATT
TTGTTTTTTTTTATAGAAAACAGAGATCCATTCTTTTGCAA
CCAGCTCAGGTCAGTTATAACAAGCGTGGAACTTAAATCTC
AACAGCGGCGGCATCGCCGTCTGCTCCGCCTGCAGCGGCGG
CTAGTAGACTAATATATGTACCCAGCTGTATATATGGCTGA
AATTATTATGGTTGATTTTTCTACACAATTCTCTTTGTCTC
TCATAGAAGGTGAAGAAGAACCTGATAGGTAAGTTCTGCAA
ACAAATGTCGTCTGAAGGGTCGAAAAATTAATCAGACGACA
CATGGGAAGCAAGTAGGAAGCAAGTGAGATACACAACAAAT
CTCATCCAATGCAGTCCGTGCCAAACCAAAATCAGACACTT
TCATTGAAAATAAAACTGATCTCCGCGAAAATCCTTTTCCT
CGTACCATTTGATTTAGTGACATATTTGTTAGTGGACGTTC
ACATTTAGGTTATTTTTTTGCCTAGAATATCAACAAGATAG
GCAGGCAACCTCAACCTCGTCAGTGGCGGAGGCGCGTTAGA
GCATTGGTGAGGCAAGAGAGCAATGTGAATGGTGATGCCGT
ACTGTACCCAAAACTATATACATAGTATTATTATTGGAGAA
CTCAAATTAAACCCATAAATCACTTTGGTACCTCAATTTAT
CTTTGTGCTCCTATCAGTTACTAAGGTTATTATTTGTGCTC
CGATCAAAAAAAAAAAAAATCCCAGAAATTTTATTATTTTC
AACCAAAAGTTCACATATAACCAAAATGCTTCACAAACCAA
ATTATTACATGTGTTGTTAACATCTATCCTCAAATTTGATA
ACCCAGTGACATCCCCTGTCCTTACCCTATATAATAGACAC
CATTTCACAATGGTAAAATACTTCTCTATCTTCAGGTGAGC
GGGATTTCAGGGATGGTGTTCCGGAGTGTTTTTGAAGGAAG
GTTAAAAACTAAAGTTCAGTCAGTCTGTAAGTTCAGAGCTT
ACGAGTTTGATCTTAGCTAACGAGATTCTTAGCTTTAGCCG
GCAAAGAAGAATACTTTACACCAGAAGGCACAGTTGACCAA
TCTATAGGGAAACATCGAAACAATTTCATCTATTGGAACCA
GCTCTATTTTGATGAATTTACTTTTCTAGTTTTCTTATATA
TACAGTTTATCCTTCATCCTCCCTCTCCTCCTCCTTTCTGA
AAAAAAGAAAAAAAAAACGACTTGCTGAATATGGTATTTAT
TATCGATCACCCAATAATTGCCATAAATATTAGACGACCCA
ATTTCTATTGTACATGTAATCTGCAGAAATGTCGAATGATG
TGGTGGAGGTCTTTATGTAACTGCTCGCTTGGAATGCGGGC
CTTGGTTGATGAATTAGGAACGCCGGTGCAAGGTGGCCTTT
GACCTATACGAGGATGTTTACATGCAGCTTCCTCCTGGTTT
CAAGAAGAAACAACCTCTTACGACACTATCTACAGAAATCG
AGAATGGAATGCAATCATGGCGAATCGAACCCATGCATATG
CGAGGATCGGCAGCAAGTGACATTGTTTTGCTCAATGGCTA
AACGAAGTGATGTCAATAAACCAACTTCGATCACAAATTCA
ACTGTTTGCTCTCCCAGTTACGTATCAATAAACTTATTTTA
TCTTGAGCCCGCAGCCAGTTCTATTTGGGCCCAGAGCTTGC
TCGCATTCTTTCACAGACAACTTTTATATGTTGTCCGATGT
TTACATTTGATGAAGATTATCTTCGCTTTTTGAATGGTGTT
AAGATCTGGGTATTGAAGAGCACAAGTTGTGAGAGATGGGT
ATCCCCAACATCTCAATCAGCCAAGACATGGTTAGTCTTTT
TCCTTCTTGGGACCAGATTTCAGAAACTGTTGAAGGAGCTC
GATCGACCAACAAAACCTAGCTAGCAAATCATTGATGGGAG
CGCCTTGACTTGCCAAAGGACTACCTTGACATGCCAAAGCG
GATAGTTGCCATGGATCTTTCTTCAAGGTGTGGTCCTTCTT
GCAAACAGACTTGTAATTTACCCCTAATTGTTGTACATGCT
TTAGCCCGATGCTCCAGGCTCTTGACCTCACTTTGACACAA
GAATTAGAGACACATTGTTACTCTTAGTTCTTCTCTTTCTT
CAGAAAATAGCCGTGGCTTTCGAATTTTTGAATATACTCAT
CCTTTGATATGCAGCGATTACTGATGTAATGTTGTTTTGTT
TCGAAGGAGCCAAACCTAGACATGGAGTCCATGACCGAGGG
TCTGCCTCAAATGCAAAGATCAGATCTCTTATGCTGGATGC
CAACTGGAGTCTCAGATCCACGAGCTTCAGATCTCCCAGTC
CAAATTTCAAGAAAACTAAACTCAATGCGGAAAATGTAAAT
TGAGACATGTGCATTGTTAGCCTCATCAACTGTACGTGTTG
ATGTGATACGATCGATATTGCGATTGGATCCCAGAAAATTT
CCTATCCAGCTTACCTTCAACTTGCTCTCAGCCAATACTCC
TTAAGCCCCCCTGTGTCTTACTCCTCGAATACATGCTTATA
TCGCTGGCGCTCTTGGGAGTCCGAAACGATCTGGCGGAATT
AATAATTTAAAGACAAATAACTTAAAAATATATATATTATG
TCTAGGGTTTCTGATTCTCTCATGGCCTTGATTCTCCTCCA
ACAATTGGGATTAACATATACAGTAAACAAATAAATCTTAT
GCCGTTTCTCACTTACGCTTCCCTCAAATTGATCACTGAAG
GCGCCATTGTGTGTGAAGAACTGAAGATTCTAGATGATTCG
ACTAAAACTTCCAAATGATTCATCAATTTCTTTGCACTATT
AATTCTGGATGTCATGTATACGCCTATGTGAGTGCCATGTT
GATCCTGTGTATGTCACATACAAAAACAAGCAAGAGAGATG
TTGACAGACATGAGTTTGTTCTACAATGATGGTATTTCAGG
ACTTTTAGTGCGGACGTCGACAGCCAAGAAGGGCTATATAT
GGACTTGGTACCTATTGCTGCTTTCCATGGTCGGGGCAAAC
GCCTGGTTGATCAGCTTCGACCAGCAAATTCATCTCCTATA
AAATAAGAGTCACGAGCAGACAAGAAAACATAAAATGTGGA
TCAAATGTTCATGCATTTAGCACTACCTCATTGGCATTCAC
CACATCTCGACTTCCTAATACCACCTCCATTATCTCCTGCT
CTGGCTCAGGCAGCTGACATCATTCGCACCGACTATGTGAA
GGGATGGTACTAGTTCACAACAAAGAAGCCCGCTTAAATGG
TTTATGTTGTGCGATGAATACATTAAGGTTGGCACCCTCTC
GAAGGAAGTCTCCTCCCCAACCTATATAATATGAGACATGG
CGGCTGGACTCGAAACTTCACCCAATGTCGAAAACCTAGCG
TCAACAAACTCTTCATACAACCTGAAGTCCTCCGGATCATA
GCAATTTGAACTCTCGCAATCTTTAACTCCATTCGATTTTG
CTACACTTTAGTCTTGTTCACGTAGTCAATTCCAGTTGGTT
AAGGTCACACCAAATTAGTTCAACATTTCCAAATGGTAATA
GCAGAAGTTGTCATCGAGGGCCTCGTCGTCCCACTTGCCTG
GATATAGCAATGCTTATTATCTTGCTGACGGAATTTATCCT
AGAGAGAGAGAGAGAGTTGACCATTTATCATATATGGGTGG
TGAATTAAGCATTATATATACCAAGAATTTATTGTGTTAGA
AACAAACTAGTTAACTAAGACATAAAAGTAAAATAGATAGA
CCATTAGTATATATAGAAGACATGACAAACAAATAAAATTA
GATCTAGGCTCAGAGGTAGTCAGAGATTTGCTGGGGGATCT
ATACAACTATACAATATATACTCCATCTAAATTGGAGATGG
ATTCCAATGACCCAAATACACTTCTACGTGTCTTGTGTCAT
TCTTTGGTGCTGTATTGTATCTTCCATTCTACATGCTCTAT
TTACATTCTTGCATTTGCACCATCACAACATTCACCTAGTC
GAGCTTTATAATTTTTTTGACAAATTCTAATTTCAAAAAGA
ACATCCAGGACTCACATTTTCAATGGTGAAATGCTCCCAGA
TCAAGTTTCCGCCACAAGAACGTGATGAACATGAATGAACA
CTTCACAAACAAAGCATGATCCCACGAATTCGAGTGCGCCT
TGAAACAGAAGGATGTGAAACAATGCCGGATTTCACACAGA
CATTGGTGGGTGAATAAGAGCATCGATAAGACCTTCCCAGG
CTTCTTCATACTATAATTGACAATCTTTTGTAGGGTTAAAT
ACTAATGTTTCAACCAAATTCCCAGAATCTTTAAGGGAAAT
AGCTGAGTCCAGAAACAAGACCTCTTTCAGGGTTGAGATCA
TACTCGTGGCATGAAGGAATCTGGATGCTGCCATTAGTATA
GAGCTCTTAACGTAATGCAGCTTGACCAACTTTATGTCTAT
CAGATCCACCCATTTAACATCAAACCCCATTTTCAACATGA
TCCAGTTTCCACATGATAGTCATGCTTCAAATTATCTTCTG
GCACAAAAAAGCAAGTAAAACTTGAAGTTCTGTGAGGACTC
ATTAGACCAAGATGCAAAGGCAGTTGTCCAAGCATGCCTTC
CTAAATCACAACTGGATTATCTTCAACAGTGCTTGCCAGGT
TTTACTTTATTTGAGATGTACTTGAAAAGAAATTTACTCAG
AGGGCCATACCCGAGCATTGCTATAGTATACTAGAAGTAAT
ATTAAATTATCGAGATTTCACGTGTTCAATAGCATTACTAG
AACTAGACATGACAACCTTTCCAACCTGTTTGCTTGAAATT
GCATATTCATGCCTTGCAAACTTGCCAAGTGAGGCTAAACG
CTGCCAGCAATAGAAAGGAACAAACGCTCATATCCTACTAA
CCATTTGTCACACCCTAGGACCCATTCCGCCGTAACACGAT
GGGCTTCGCGCCGGTATGGACCGGCGTGAGCAGAAGATGCA
CTTTGTACCGTTCCACTTAGCCACTTGATACGTTCCCTGTT
GCAGAAAAAAAGGTATGTTTCTGTTTTTCTATTTATGAATG
CAATTGATATCTTCAACAAACGAATTGTGGATTCGTGGAAG
AAACATTAATCAGAGGTCAGCCTCTGGGGATTTGGTTACAG
TATAGAACTGTCAGCTTGTACAAATTGCACTAAGACCGCAA
CCCAATATCTCCTCCCTGGACTTGACATACTTAGGACCCGA
GAGATGTGATTCTGGAAGAGCTTTTGCATAGGCGGGATGAG
CCACAATATGTACATATGCACAAGAAACAGGGCTGGCCCTA
ATAGCAGCCAGAGGCCAGGGCCATTCGGCTCGCGGCCAGGC
TTAATCGTTTGACAAGATTACAAAAGCAATCAATCAGCCAT
AATTTATCGGAAGCAAAATGCCTGTTGTGGAACACTTTCGA
TCTCGAATCTCTCCGGCTCTCTGTCTCTCCCGAATCTCTCT
GCCGGTTTTAGCTTCCTTTTCTGCTTTTCTGCTCTTTTGCC
CTGGCCAAATCGAGGATTTGCGATAGCCCAGCTTGCAAGCG
ATCCTAGACCCACCTAGGGTCACTAAGAAGCCTCCATAGCT
GATAATTTTGATTTCCTGATCTACTCTAGTTACACAAAAAC
GTTCAAATTACCCGAAATCACAACCCAATTCCCCAAATTTC
TGTTTGCCTAATCAGAAATGCTCGTTCCCGAACCCAAAACC
CTCACCCCTGATTCTCCTGGCGAGTTGGATATCCTTGGGCA
ACATGGACAAGAGATGGATGCAGTATGACCGAGGGAACCCT
CCTGCTTCACAGATAAGAAACCAAGCACTTGAATCTCAGGA
ATTGACCAGTACAGTATTTACACACCATTTTGTTTGACACA
GTGTTAAGACATCTTGACTACAGATTATGATTATACTTCAA
ATACACACAAAAGGGAGATACAGAAATGGGGCTCATCATCA
CGGAATCGGCGCGTAGAATGCAGACTCGCCTTTCGAGCTCT
GTTTAGAAGACCAGCGTCTGCATTGCAGTGAGCAATTGTTT
ACTCTCTTAACATCTAACAACTTTCAGTGTTATAGCTACTG
CAAACCTTCCTCCAACATTGCATCAATCGCTTCCTTGCGCC
GTTTGTAGGAGGTGAATTTTCATATTGCATCTTTGATACTC
AAATAGATAAATAAAAATATCATATAAAAATCATGTCATAG
GATTTGTTGAAGTATTAAGACACCGACAATATCTTCTACAC
TTCTTAATTTTCATTTATATCAATATCCTTTTGCTTCTACT
TTGTTTGATTTCTCTTCTTTCGATCGCCCTTTGGTTTCCCC
TCATCATTGAGCAGCGTAAACCGTTAACACTAGGAACTCAT
ATTTTTGTTTGCTGTTTTGACGAGTCGATCAGATTCATTAC
TGCGTGCGGGCAGTTAGGGGCTGTTGAGGTTGGGAAATGGA
TTGGGTTTACGTATCAGTTTCAAAAAAAAAAAAAATTTACA
TATTCGTAGTGCTAAATTGACCGAAGACTTTATTGAGAATG
TCCTACATGGTCAGTTTAATCAGAATATTTGGTTCATGTAT
AGTAGACACAGAAACATGGGCAATAGTTTGGAGAGCAGCAT
ACAGACTTACTCACAAACAACTTGCTACTTTGGCTCATATC
GGATCATCGTTCTGTTAGGTCAGGTACTAACTTTAAGCTTG
AATCTTTTTCAACCTTATCTCTCTTACTTCTCTTAGGTTCA
AAAAACATTACCCAGGTTTTCTTTCCTCGATCTGTTACGCA
TTTTTTGGTTGTTAGTTAAACTCATACTTAGTAAAATAAAT
TAGATTTTTTGTTATTTGTACTTGAACATGTTGATGGCAAA
TTGTCTCACAATGTGATTGACTATGCTACTATCAAAGCGAA
ATTATATTGAGATTAAAGTACTTGATATGTGGTTAATTGTT
TTATACAAATAAGAGATAGACACAAAATTATGCGGAAGCTA
CTGTCATGTTCGAATTCTTTCCGTTCTTATTGCAGTAAAAC
GAGAACTATACATAGAAATACAAGTATTATAGAGAGCGTAT
CTCACTTGTTCATAAAATGACATCCAACTTTTACTGTTACA
GTTATTAAAGCCATCAATGTCACCTCAGGCACTTCTATGTT
GTTTGATGACATTGACATGACTTCCGAGTGGGTGGAAGAGA
TTTTGAAGAGGAGGAGAGGGCTTTGAAGAAAGCTGGAGAGC
ATGAGAGCCAACGGCGAGTTCGGAGTCCTGGATGAGAAAGA
CGGTTGAAACTACTCCCCATCCACAGTTCTTCTAGTCTTTT
TTGAGTCACTTTATCATTGTCAATTGGTTTTGGATGTGAAC
AAAGAAAAAATAATCTAGAGCCATTGGATTTGGATGGATAA
AGAGATAAGCTTTGGCTCTGCAAATTTAATGCCGACGACGA
ATGAGCCTCTTCTGGGAGTACAACTGATCTTCACTCCTAGA
TTCTGGGTAGTTAAGCACGGCATGTTAGCTTGTATTACATT
AATGAAAGGAACTCAAATGCCAATTCTTTGCAATACCCAAG
CGTCACTTATTTAGCGATGGCAAGTGGTGACTGCTTCCACC
TGACTCCACGAAGTGTGGGACGTTGTTTCTGACGTGGGTCT
GAGACACCTAAACCTAAAGTCATTCTCCGATCTGGCAGAAT
TTGCGCAGCAGCAGTTTGAACAAGCTAAACTTTCTTGGTAT
CTAGAAAAACCACACCAAATCATTAGCATATTCCTGTAGAA
TTTCAGGGTGACATTTTGTTCCTGCATATGAACAAGGATCC
GTTATGGAGTGCGACGCGGGCATGGAACATCAAAAAACTCT
TGCGGGTTTAAGGTGGAAAACCTTGGTTCAACAAAGTCTGA
TAGGAAAGAGCTGCTTACAGCATTGTTGGAATCCTCGGTCA
GTTCATTGACGTGTCTGCTTCACTGTTGGCCTTGGAGAGGT
ATCTGCATCACGGATTGAGGCAAACAGTATGTTTGAAATGC
TGCTACATAGAAGTTATTTTCCTTTATGATCCTAAAGAATT
GATCTCCAGCGGCTCGGTATCGGCAGCCATCACAATGAACT
TGCCGAGGGGCCGTCTTAACCGCCTTGAAATGCCAAGTGCC
ATAATTTTCATACATTTTATCAAATGAAATTTAGCCCATAT
CCTGATGCTGTTACTGTCATCGACGGAACTAAAGTTTACTG
GGATGAAAATTCCAATATACCTTTCCTTTATGTCAGTCATT
TCTCTGTTCCCCTCCTATTGCAGTTTGATTCAAATACATGT
TATATGAGTCATCATACCTGCCCATTTTACAGGCCTATATG
GCACATCTGTCATAAATGAACAAGGAGTGTTGTTTAGCCTC
TAATAAAATGCCCAAAGCAACTCCACATACTGGTTGGAGAA
GAACCCGCCTGGGGAAATGACGGGAATGCCCCCGGGAGAGG
TAGCTAATTGCTATAACTTTCCATAGAAAGAGGCTGTACCC
AGTTTGATCATACAGCTATGCAGCTCTTATTAAAATATGAG
GTATATATACGGTTGGGCTACGTAGACATATTAAGCACCCA
TCCACCAAACATGGGTTAAGCTTACTCTAGAATAAGCTCAA
AAAGCCATTACAGGTGTTGACCCGTTCTTCTCTCCCTCTCC
AGATTAAACAAATAAAAAAACTATAATTATAAGACCCTCGT
CATACGTGTGGCCGTCGAGTCCAAAAGGGTATGAAAACCAA
TGAGAGTGAAGCTGCTTCTTCTTCAAGGGAAGCGGACAATG
AGCGCAAGAACCTTTCTCAACATGGCGCCTGAGGTGGCTGG
CCTCAATTAAATGGAGGTTTCAGGAAAAGAAAACAAGAACC
TATCCATTTCAAGGCCATATCTGCCCCATGGTTGAATTCTC
TATTTTTTTCCAATATTTATCGTGTATGAAATTCTAATCCA
TTGGCCACACCTTTTGTTTTCTTCTGGTTTTCCTTATCATG
AAGGGTTTGGAGTTGGATGGCATGAGTTTGAGAGAGCTGAA
CTAGAAAAGTCGGAAGACAACTCATTACTCATCACATCCTA
AGGGGTGTAAAGAAAATGAGCGCATTGTGAACAATGAAAAT
CAGCCATACCTTATTATGAACTTCATTAATTTCTAGCTGAT
TAGATCTCTCTCTCTTTTTTCAAACTCGCAGTCAGAAACCC
GGGTTGTTCAGTTTTAATTACCTTAGAAACTGAGAAGTGAG
TCCTTCCTTCTTGGCCTCTTCTCCTTCTTCAACGAACACAG
GAGTGAATTCCTACGTTATTCACTGCCATATATGGAAAAAT
ATGGATTAGAGGATAATGGGCACATATTAGGAATTACTGCA
AATAAAAATAACACTTCCCTCCTCCTGATCAACTCGCCTAT
ATCCTAGGGAGCGAGCTGGACTCGCAGCCTCTGCAATTTGT
AATGACTTACAGCCTATTAACTCCATCCATCTCGAAATGTA
GTTGAGGTCTCTGAAAGTGTCAGGAATTGAGCCTGAAAATC
TATATTTATATATAAATGTTCCGTCGCCTAAGATCTTCTTA
CTAGAACCCTCCGTCCACGACTCCTCTTTGCCACCTACCCT
GTGGGGTAACACAAGAAGGACATAAACTCTGTATCCGACAC
CTTTTTTCACCCGTATTTTTCTACTCAAGAAGCTAGGTTTA
ACAGGTACATTCTTTCAGTTCAATTCTAAGTCACTTCGACA
GAAAGTGCTTAAAAAGCATTCAACTAATTAACTAAATCAAA
CGAAAAACCCAGGTCAAAAACCGACTCCCTAAATGCCTCTG
CTTGAAGTATCGCTCAGCTTCTTCGCAATGTTGGAAGGACA
AAAGGTACGCTAATTATAAACTAATCACTCTTAAAGTATCC
CAGAACGATGCATAGCCGTTCACTAGGCATATATGAAGAGC
TTAGTAGAAATCCATATAAACCAATACTAATGGAGAAAGTA
TTGTTTGTAAATACTTTAAACCTGTGTGCTTTTAGCACCCT
GGTTTTGGTTTGTGAAGTGACTTTGTGTCTGGGTTTCACAA
CACTGCAACAACACATGTAACAAACCCGACAATCTCGCTGT
CGCCGAGACACAGCCCGTTTCCGCCTGGCCCGCTTTCGGCC
TAGAGAGGAACGCTAAGGCGCAGTCCAACTTGCATAGGCAA
CATCAGAGTCATGGATGCTTCTTAGTTCCTCATTTGAAAGA
TATAACTTTCTGAGTATTATCCTAGTAATAACCAAGAATAT
TTTCCTATTCCAATGACAATCTTTTTTATTAGCCCATTTCA
GTATCTAAACCAAGTCTCAGCCTAAACCCACTTCCCTCTCA
ACTATGTAGAGCAGTGAATGCATGCTAAGCTTTTAAAAACC
GGTCATTTGGGGTCATCAAACGGTTTGATAATCATTCCAAA
AGTGTAGCACCGCATTAAGGCGTGACGTGAGTGTTGGACGC
CTTCTTGTGCTGATCCTCATCTTAATTCTTCTTCTGCTAGG
TTCTATAATACTGGTGTGTACGTTTTTAGATCATGAGTATT
GCAAGCTTAGAATAAGGTTTCGTTTAATGGGTATACTTATT
CTCGACCTGGAAGGCTGGAACAATTCCCTTTCCAGCAAAAG
GGCTGCAACAGAATTTGAAGCAAATGTCAGATGAAGAGACA
CAGCTGCTCCTCGGTAGGTACAAATGGGAACACAATAATCT
ACCACATTACTCTGTTTTCCCTTTATCGATCTTAGCGTAGT
GACGGGACCCGACCCGATATCTCCAATTTAATCCCCATGAC
AATCTGAACCTTTTGGAGTTCTGTTAATCAATATTGATTTG
GGCATCTAGGATTTATGAAGCATCGAAGTTGGACAGAAAAT
TGAAAGGAATCAATTGTTCTCTCTTTATATTACGTTCAATT
GGGAATTCAAACTAATGATACACAAATAGCAAAAGCATTTA
CAGCTCTATATATACATACTCTTATTTCTAGCTCTGTTCTA
TGTTGTGTACAAATTGATATCATCCATTTATGTAAAAAGTA
AGTTGTTGGAACCCATTGACCGTGTTCGCTTTGCTTTGGTT
GGCTCTAAGCTGCCTCACCGCTTCTCCTACTCTCCTTGAAG
ATGATAAATAATAAGTAAAACTCAGGGGTCTTTAATAGGAA
ACCGCGACTACTTATTATGACCACTCGAACGATCCGTGGTT
TGAAACACCCGCCCTTCTGTCCTACCCAATTCATCACCAAA
TGCTATCTCACAAGTAGTGACTAGAAGGATGATAAAGATTA
CTTAGAAGCATCAGTTAAAACAGAAAGAGAGAATCAAAACA
ACTTCATAGTTTTGTTTGAGCAGTGCAAAATGACTTGCTTC
TTCCAACCGATCAATAGCATCGCGAAGTACATTGCTCCTGT
CGCCAAATTCACCGATCTTTCAAAAATCCAAAACCTATTCA
ATTAGTTATGACTTCACGGCCTCTACACACAAAAGATCAAA
GCAAGAAGCTAATAGGAGTGCAAATAACAATAGCTTAGAAA
CAGATAGTTGACCAGAAGAACAAACAACCGGATAAGATTTT
TTATTGGCCAATAAAATTATCCTCTCTCTCCCTCTCCGAAT
GTGGGAGGAATGTGTATCTACGTGACATGGTTCTCCTGACG
ACTTTCTTCTGCAGTGTTTGCCTATTACCATTGATGTGGGG
CTGTTCCTAGGCTTCGCTGACTGGCTACCTGCAACAGGAGA
ATGCTTATGGTGTTAGGATTCATGAAGACCTCACACGTATG
ATAAATATCACATAGTTTATCCTGTGGCTTCCTGTAATCCT
ACACTCAACCTCCAACCAAACTGAAGAGGCAGAACAGCCAT
GTGAGTAGCGAGTAGAGGAGCACTCGGCCGAGTACTCGGGG
CGGAGGTGGAGGAGGAGGGTCCCGGAGGTGAAGGCTTTGCA
CTCTCGGTGGCACCATGAAACGACCGGCACAGTTGCCCGGC
CCAGAAAGATTTAGGAGGAGCAATCCCAGAAGCAATCACGT
CCATTGCATTCACCAGGGAGCTAAGAGATCGATCATCCAAA
TTTTTAGATGGTTGTTGGTGCTTGAGGGTTGATATTCAATT
TATGTTCCAGATATCTGTATCTTGTGTTGTTTCCTTTTTTC
CAAAGTTAAAACAATACTAACAGAGCTAGACGATTTTTAAT
AACAAAGAGACCTGGTACTGCTGGGGAGTGCTGGCTGCTGC
TGAGTTGTTTCGGAGAGGAACGGCGTCGATGGCCTCCTGTA
AGGTGCATAGTGGATTCCCTCATTGTTTGCATAGGGAGTTT
TAGAGGCAGATCATGATGGTCGACGGCGGCCGGACCGGGCG
CATAATACATTGCTAAAAGACTATAGCACTATATATTGTGA
AGAAAAAAAGAAAAAAAAAGCAATTATGGTAGATATACATA
TTCTAGCCTCAGATGCCATTCCCTGAAAGTCCTTGTTCCAA
AAGCGCTCATTATAAGAGTACTTCTCTTTCGACCTCGGATC
CTTTTGCTCATGCTTCTTTACACACTAATAGCATTTCAATC
AGTTTCAACAAAAGTTATTTCCTTTTCTCTTTCGATTTTGA
TGTTTTGATGGCAATGGGAACTTCACTTCTTCTCCAGTCTC
ACCCTCTGTACAGATGGCCGCAATGGCCAACCAGCAGCAAC
ATCCGATGAGTCAAGATAGGCGACTAGCAGCCTGGTCTTTT
CACCGCCTTCAATAAAATTTCCCTCGTAAAACCCATCTCCA
CATTGGTACCCCAACTTGTTCACCGTGATGTGGACATGTAT
GCTTGTACATCAATATTGAGCTTCACTTTCAAGTCAAACTC
TCCTGGACGCTTTAGGAGAACTTGGAATTATTGCAAGTGCA
AATAAGCGTCCGCGTAAGAACATCTCACTTCCACAGCTTGC
CTAGGGAAGCCAAGGGGTAGCCAAGGAGGCGCCTTGACCCA
AACACTGTTGCAGTCCTCGGCCCTGTCCCCTTCTGCAACCC
TTGTCACTTTGTTTGGAAATCCCTCACCAACTTATTCATGC
ATATGTGAGTTCGAGCTTTTCTGTTATGCAAATTTGGCTTC
AAGGGAAGGGCTTTTGCCCTCTCTCACCAATTCACTTTCCC
TCAGGTTGAGCATAATATATCCCCTGCCACAAGCAACCTTA
CATTGACTGTTTGACTTTTGCTTCGTAAGAACTAAAGCTAT
CTTTGTTATGTTTCAAAGGTCAAAATACAACTCCTGCATGA
CTTGAATTCCTTCCCTAGAACTTAGCAACATAGTTTAGATC
ATCACCTGCCCGTGAATAGCCTTCCCCTCATTCAAAGCCCC
AATAAAAACAAACAGTGATTCAAGTCACCTGGCGGCATTTC
ATGGATCCTGACAGTAAGTTCATGTAGGTGTTTTGATAATG
GTTCTGTTACGAAAATTTGACATAGGTATTTAGGTGAAGTC
TCAAGGTGACGAAGCAGAGTCAGTGGAGGTCCTCTTTGAGC
TCTGATTCTAGAAATTTTGACAAATGAATGTGGTAATCTGA
ACTAGTAACTCTAATAAATACGTTTCTTTTCCCAGCATAAA
CAACTTGGTCAAAGAAGAGGCAATGCTAGAAAATCCCTCAA
AATTCCAACAAGATATGCACCATTTAAAACCAATCTATGAA
TTGTGCTGCACCAGTGTTTTCTATCCATTGCAGCACAACAC
TTCAAATCGGACACCATGGTCAACATGCTCTCGATCTCCTT
ATTCACGTAAATGAAAAGAACTACTATATTTAAACTATATA
CACCATAAATCAAAAATCATCTATATACCTTGTGTAACTTA
AGTGATATATTGCAATTTTGCATCAACTGAGCAACTTTATC
CAGATGTTAATGGATAAAAGCAGTCGTCCACCAGCACTGAC
TTTCCAGAATCTAGGTTTTTCTTCAACTCGCACTTTTGGGT
GGTTGACCCAGTCAAAGAACCCAACTCGGGTTTGACCGAGC
GTATAGGGATCTGAACAAATCGTTGATGCACAATCTACAAA
AAAGATCATTATTGGGAGTACAGGAAACAATGTATACAGGA
CCATTGGTATAGTAAATTTTCCATCCAATATGAACAGCCTG
CTGAAACTTCTTCTCTCCTTCAACATGTTTCTCTTCTTCAA
AGAATTTGTTACACGTAACTCAAGTACAAAAATAAAGGGAA
AAATTACATGTTTTTATTTGCTGTTGTTAACTGACCATATT
TTGTTTTCATTTTATGTAGTCTTCAGGGGCCAGTTATCTAG
ATAGCTAAATTAGTATGGAACACAACTGATTCCCGAACCTT
TAATTAGCATAACACAAATACCAGCAACGGAAACCTAATTA
AATTAGCATATTGAATTAAACTGGAATCATAGACTTTCTAA
TTGAAGCCTTATATTGTTATCCAAACAAATCCGAACAATAT
GCCCCTTCCCGCCCGTAATCCCGTCTCCACCGCCACAAGCA
AAGAAAGTTTTCCCAAATTCCAAACGGAAGAAAAAGTCAAC
GATTGATCGTGTTTACTTTTCCTCTCAGGCAGTCTCAGCTC
TTAGATCCTGAATTTGAGTTCCATCAAGCTGCTTGTTCTGA
TTGAAAAAAAAAAATAGAAACGGTACTTCAACTTTACCTTT
CGGTATACAACATGGAGAAGCCTCCGTTTGTCCTGCTTGAC
AAAAATATTCTCACTTTATACTGGCAGATTTGACAGAAACA
CACTTGCTTGAGCATGAATGCATGATTACATTTCTGTCTGC
ATGTGCTGGAGCAAAGAGGACTGATTACTTCAATGCTTCAG
TGTAGACATTTTGTTTTGGTCTTTCAATTACATTGTTGATT
TCGTCGACAGTACGTAGGGGCTGACTTTTTGAATTTTGGGG
TCAACCGGAGGCCATTCCGGCGACGCTGAGCCACGGCGGCA
CTCCAGCACCGTTGTTGATTCCGTTTTCCATTTTTGGAGAT
GTTCTGCTCAACCCTCTAGTCTTCTTCTTCTTGTGAATTTC
TACACAGAACCAACAATATACACAAAAGCTGACATAGAATC
GTATATTCCGGCCGCAGTTGCTTGCTTGAAATCTGTTGTTT
AGCCAGCAGAACATTACAGTCTCTCTCCTAACCACTTTTGA
TTCTTCTTCTTCTTCATAGTCAGAAGGTTCATTCCCTTTTC
AATTATTTTGTTCTGGTGTTCTTCTTCCAGACTACTAGAGT
AAAAACCCAATAATAAATTTCTCATTTTGATCTGAAATTCT
GGCTTCATCCTCATCACCATCCCCAACCTCCCCTTCAAAAC
TACAATCAAACATTTTTCGACTATGTAGAGAGACACCAAAT
AAGGGAAAACGATTAATGTTCATCATTCCATTTACTTACAT
AGAGCCTGGATTCTATGGTGCTATAGTAAGTATATGTTTGC
AAAGCCACAATGGCCAGTTTCTACATCAATACAAGTTATAC
TTTCTATTTCAAATTAGTGACACTCAAGAGACGAGGGAGAT
GATGCAGTACAAATGTGAGACCTCAAATGCCTCAGGCCCAG
GTGTTAAATTCAGTTTATATCCTCAAGGATGATGATGACTG
GAGTAAATACATCTTAGCAACACTCATTCCCCGTTACAAAT
ACCAGTGAGGGCCCAGGCCCCAGACAAATATTGAAAACTGA
TAAGTTTTTCTTGTTTTAAGCCATGACCGCATAGATTCTTT
ATAAGAATTTCACCGTTCTTCAAAACGCACAAAAGAGACAT
TTGGAATCATGTGGGTTAAGCTGTGAAGACACACCCAGCCT
GAAATTGTCTTCTTATGGTGCATATAGATTAAATCTGTTTA
GTGTGCCCCCAATACTGATGCCTTCAAACTTTTCATGTCAA
GACAAAGTGCATTCTACCAACACTCCCATGATCTGTCGAAG
TCAGATGATGGCAATCTAAACATAGAATATAATGAGGTTGA
CTGATTACGTGGGTCATAGTCTAGAGGTTTACATTTTGCTG
TGAGGTACTTAACTATGGTACTAGTTTCTGGTCCTTCAATA
ATTTGTTGATGCAGAACTGACAGGGTCACTGCCCAAAACTG
TTCTTGAAACGTTCATATAACTCTCCTTGTTGAGTTATTAG
GAAGTGATTCATATACGTATCTAAGTATCAACCATCCAAGT
ATGAATAGGCATAGCAGATTCGGATGATATCATGCTAAGGG
ACCACGTTTACATCCTCTCTCTACATAGCTGGCCTTGTAGC
GCTGCTCCCTTTCTTTATGTCTTTACCAGATTTTTACATGG
ATGGATTGTAGGGTGATATACGGGCGCTGGAGGATCTTACA
TATATATGTCTCTTGCACATCTAATATATTGCTTAATGTTT
TTTGCAACGCTAGGTTTATACTTTAAACTTTACTTATATGT
TCAAGTACCTCTGCGTTAGGCTCATTAGCAGGGCATAATGC
ACGAAGCCTATGTAGAGTGGCGAGAGCTGGCAGCGCGCGAG
CGGCCCCTCGCCCGCAAAATCGCCCATGGTCTTGCCAAGAT
AAAACCCAAGGATTATTAATCTTTAGCTATGTCTCAATATT
GTCATATTCATCAAGGCAAGCGGTCTGGCACTCTGAGTGGC
AATAAGGGAAGGAATAGAATCAATTGAGAAAAGGAAGATTG
ACGTTTGTCCCCATCTCCTACACTGCTGATCCCAACTTCTT
AAAAAGAAATAAATAAAGAACAGTATTGGTGTGTGTCTGTG
ATTATATGTTGCTTAAGTACCTGATGAAGGATTGGTAATGC
ATTCTTTAATTCACCAAGATCCATGGATGCATATAAACTAT
ATAACTTGATCGATGGAATTCTTATAATCTGGACCCCCCTA
CTTCTCTATTAGGTAAGGTACCCTAACACTACTGTTTACAT
GCCTGGAGAGGCGAAAAACACACAGTACAAGCTACAGGGAA
ATCCATTTGATGATTTTGATCAAGAACAAGGCCCTTTATGT
TTTTGTGAATCATGGATATTCATTCGGATGTAACCGGGATC
ATAGGTTGAAAAATCAGGGTCTGTTCTTGATTTTGCAATTG
CTCGTAATACACAGACAGAACTACCCCGAAAAGATTATGTC
AACTAGTATGTCTTCAAAGTCTTCTTTGACATGGACAATAA
AAATGAAATCTTTGAATTTTCCTTTTTGAAAAAGGAAAGTG
AAGCTTTTGCTTTCCCATTTCTAAGGTCTGAATCGAATTAC
TAGTTTTTCTTCTTTGTTTTCATATTCCAATTTTTTAAAAA
GTTTGCTCAGCCGAATGAATCAAACAAATTGACGGCTGATC
GTCTGTATCACCACTATTATCAATGGCTGTTGTTGAGGTTC
ACACACCCTCCTCCTACCATCCTAGAAAAGCTGTGAAATGG
AATATTAATATCACCTGCAACATGACATCAAAGTGGTATAA
TTCAAGTCCACCATTTTTTCCCTTCAGAAACTCTAAACGCA
GTAATGGAAGACAAGAAAATCAGAAAAGGCAAGCAAGACCA
TATAAAATCCTGCATTTTGGCAAACAGAAAGAACGTTAGCA
TACATACCCAAAGATAGTTTCTGCTAGGTTGGCCAACGAGA
ATCTTCCAATAGCCATTGAACTCTAAAAACAAAATGAAATT
ATTATATTCACCTCACAAAACTAATAACCACTGTAATATTC
TGAGGCTGTGGCTTATGGCGCTGCGGTTCAGGCTGCGATTT
AAAATTAATTTAGTGTTTAACCAAGTAGTACTCTCATCCCA
GCAAATCTGTGTGAGAGCAACCATTTCATTGATTCAGTTGA
AAAAAAGGAGAAAATAATTACCTGGAGGCTCTTGTTAATAT
AGACAAATATTGCTCCCAAACAGCAATTATATCATCATTTC
ATTTGCTCGCCCAATATTTGCCACCACACCTGATATCCTCT
ATACTAAAGGAAAATTATATCGGGTATTATGTCAATCTCAG
ACGTGTGTACAAGAGCTAGTCAATCTCTTATTGCAGAAGAG
CTTCAATGGAACCAAGAACCCTTTCATTATATTTCTTGAAG
CGTCTGATATGATGTGTGTACAGGCCCTCGATATGCTTGGA
GGTATAGATTGCCCTATAGACTCTGACAATGATCTTGAGTT
CAAGTCATTCAAGAAATATGCATGAAGCTTCTTGTGTTCAT
TTTAGTATAGTCACTAACACCAACGGTGTATACTAAATCCT
AGGCAGCGGTGTTACGTGGGCTTCAAGATAGAAGGTTTAAA
GCCATCAAGACCTACCTAGACCTGCTTAGGTTTAGCCTAGT
TGAAAGATACTTTTGTAGAGCCTCCATCTCCTTTAGGTCAT
ATATGTATTTATGAGTAGATCATTTCTCCAAATTTTCAACT
ATCTTCAGTATTTCAGAAGCCACTGCACAAGTCATTTTGAC
CAACATTGTTCAGAATGGTGCCTAACAATTCATTGATCTAT
AGTGGTTAGAATAAAGGGGGCAGGAGGGAAACAAAAGCTTA
CAGTAAAGGTTATGATGGTGCAGCTGCTGATGTTTGGTCGT
ATCAATGAGCACAAAAAAATCAGTTCAGAAAACTCTGGTGT
ATTGGTAATTGTGTCGTAGTCATGGATCCAGAATAAATCCA
CCTAAATTTCTATACCTAGTCTAGTCTATATGTAATTGAAC
ATTAAGGTAATTTTTTACTACTGCACTTGGAACGATTTTGT
CAGAAAAAATCAAGACAAGACCAGATTATAGATGGGATGAA
TAAAATAAGTCTGGCATGCTCCAGGAACGACATTTGAGTTT
CATGTGGAGACTTACAAAATCTTGTCACAAGTTTTGAAGAG
CCACTAAGTCTCATCTTGATCCCAAATTCTTATAGTGTTAA
TGCCATTTATCTGTGTTAAACCGCTAAGGCAAACATAGATT
TTGAGAGTCATTTGTTCTTTCTTAGGTGTAAAACGCTATGT
AAAGACCAGAAAGAAATATACCAGATTCAGAAGAAACGCAT
ACATGAGACCATTAATTGATCAGTTGTGTTTTAAAAGCAAC
TAGAAGATCTAAAACATGGACGTTTATATGAAGATTTCTTT
ACCGTCCCCACCATTGTATACATCGCCGCAGCCGCAACTCC
TTAAGAGTGTTTTTGGGGGACATGGAAGTGTTTGATGCTTT
CGAGTTGTCAAGGTAAGTGACATTTACAGACTGAAAGGATC
TTGACAGAGCACCCACTCTACCCTAAAGAGGACTGCTACAA
ATATTTCGGTTGTGTTAAAGCTCATGAATCTACTTTAGAAG
ATCCGACTTCTCCAAGTTTGCCTTGCCTGCAATACTGAATA
AATAGTCAATCCTAGAATTTCTTACCACTTGTTTCTGTTCC
AATTTGATATCTGAGAGAGTCAGTCTACCAACCAGAGGCTC
TTTTCAGCTGATGGAAGTTTCTAGAGGAGCTCAGAGGCTGA
GAGCTCAGCGGAGGATAGGACTAGAGCTGTTGGGGATGTAA
TGTCATATTGCAGTAAGTTACCCTGGTACAAAAAGAAGATA
TAGGTAGATGTGTATATGGACAAAAGGCAGGTTGTTAAGTT
TTTATGTTCAGAGACAAAGACCGAAAACTAGACGGGCAATA
GCGCATAAGACTTGAAAAATCAGGCGAGGGAAATAACGTTA
CAAAGTCAACGAGGACAGAGCCGAGCTGGGGCAACGCGCGG
CTTATGTTCTTTAATCAAAACACCAATCTGGGGTCCTAACA
TACTGTCAAATCAAAGCTCTCAAGTACTGCGTTCTCGGAGC
AATTTGTTTAGATTGGTGATCTGGGATTATCAAAAATCAAG
AAGGAAGGGTGCCTGACAATCGGCTGGCATAGCCGACCTCT
ATAAAGCAGTATACAGAAATCAATATCTAATTGCTTCTGTA
AAAAGGTGAATCCCAATTACCAAAAAAAAATAAAAAGCCAG
AATCTTTCAAACGACTATTACTTTGAAAAACTAAGATGTCG
CAAGAATAAGCTCATCATTACATCACCTTGAACACACTTGG
ATGCCAAGTAGTTTCATGAACTTTCATCTGCAGTAAATAAA
AATTACAATCCCGCATTACTCCCTAGCTCCAACACCGCCTA
TATGTGGATATAGTAGTTTACTCGATCCAAATTCACATTAA
ACAAAAAGACATTGTTTCTTCTACCCATAAAAAACCAGGCA
TCTTATAGAAACATGTCTCACAATTAAATAACCGATTGTGA
AATCTGAAAATTTGTATTTTCTGGACAACCAACTTCGATGA
CATTACCTCAAATTCATATACAACAAGCATATATACAGTGA
ACCCCACGGCCGGCATGATTCACCGATAGAGACACTCATCG
TCTGTATCAGGATTCCAGGGCCAAGTTTAAGCATCAGAGTC
ACCCTTCCTAAAGCCACCTACAAACACACTTCTAAAATCAT
AATGTGCTTCACAATCCATGCATTGATATAGGATTATAGGA
CTGCTACATTATTCTCGGAACTCACTTGGTTCACCTGGATA
CTTTGGCCTGTCAAGGTGGTCCCTTGGCAGGTCAAGGCGGG
TTCTATCTGTCATGAAGAGACTTTTATGTATGATAGAAATG
CGTACAAGAAAGGAAGCAAACAAAGAATTATCATCATCGAG
AGAAGTTTGCAACCATTTGACCAAGCAAAATACGCGCCATC
CCAAGGGGGAGTGTTGTAAACATTATAATATATGTGGATGT
AGCAAAATAACCAAATTAATCATGCATAAAGATGAGAAGAT
AAATGAAATTCGGGGTGGGTCCTGACATTTGGAGGTCTCAA
TCTTGGAATGGCCATTCCATCTCTCCTCCCTTCTGTTCTCT
TTCCATATAACCAGACCAATCACCGCCGCTGCCACCGCCGT
AATGAAGTTTGCACTTTTTCCAGTGAGGAAACTAATCAAGC
GAGTTTATGTACTGTAGGATCTGTGGTAGCTTTGTGTTTTT
AACAAGCCAAGCATGATTTTCAGAAAATCTCAAAATTTCCA
TTAGAATTAAGATAAGAAAACGTTACTCATTGCAGAACGAA
CTTAGAGGCCCTTGGCGGGTCCTAAGCAGGTCTAGGCGGGC
AAAGGAAGTGTCAGCACTAACCCGAGATGGTACCCGAACAA
TCTCATGTTTGATAAGGGTTCCCTTCTGACATAGATACTAG
TCTGTTGTCAGGAGTAGTATCATTTGCCACATAAATGGAGG
AGAAGAATGTTGGATGATTTCACGTCTCGATGGATGATTGG
TCCAGAAATCCCCCAGGTATCCATTCCTTCAACTCTTCTAA
CCATTTGCCTAAGCAAGTTGCTGATTGAGCCAGAAAAGAAA
TTTATGATTAGCTAATTGTACAATTAGTTAGTTATAAGCAT
ACGAGAGATGACTTCCATTCCCGTCCTCTCCACATAAGAAT
ACAATTGATTACGCACAACACAAGAAATACGAACACATCAG
TTTATTAAACGGTTATGCAACTGAGGTATTGCTCCTATTGA
AATATCTTTTTGGAAAGATTCTCATTCAATGCTCGAAAAAC
CTGACAAGTTGTAATGATGGCATTGAGGATCCTGACAAGAA
TATGTCTAGCTAGGAATGATCAAGAGTTGATTAACATCTTT
TCACATGCCATGTGTGATTACACTTCTACTCATAAATTTGT
GTATAATCTTCAGCAAGTAACTAAAACTAATATCTGCAGGC
ACCACTATAAAAGGGGAGTACTTTCTTACCTGTAGAATCAA
CTGCTCCATCCCCATAATGGCCGCCGGCATCTGGTTGGCCT
ACATACTGGACGGTGTAAATCTAATATTCTGTTTATGGGGA
TATAATATCTTTTCTCTGTTCTTATAAATTTACTCGATTAA
CACGCCGCAGTCGGAGAAGGCCGACCGGAGTTCGTTGTCGA
GATTGAACAAGTATGCAAAACTAGTGTAGAACGCCTACCTA
ACACATCTCTACGAAACTATCTCAAATTCAGTCATAATCAA
ATCTGTTAGAGCATTTCCCACCTGCATGGAAGATATTTTTT
ACATTGCTCTTCATCTCATGCAAGCAGCTGACTTGTATAAC
AGGGAAGTAATCAGGAAAATCTCTCTTGTGTATGACTTCGT
CTGACTGCTCTCAAGTGGTACGCGGCTTAGACGTAGATGTT
CTCTATAAACTCCATAGGAACACTTATTATGGCATCACTAG
ACCTAATAAGTCAATCTTGACCTTTTATTTTCGACCAATGG
ATACAGAATCAGCAACTTGGCAGCCCTCCACCAATGGATGG
GCAGATCCTAATGCAATTTTCAGTCTTGTGGGCCAATCCAT
TTGTTGTCCAAGAGCGTTTGCTGATTCCCATCCACTATTGT
AAGTTTTTCTTTGGAGATTACTGCCCAAGCCCCAAAATGGT
AAAAAAACATCACATCTGATCAAGAGGATTCGTACCTCTGA
CCATCTTCCTGAGTAAGAGACCAATTTGTTTATGTAAAGAG
TATCCTAGACCACTTGATGTCCTTCAGATATTTTAGAGCAC
GCGTCTATTGGGAAGAGTGGCAGGAATTATTGGGGTTTTGT
CATGAGACAAGCTGACATTCCATGGAAAAGGACGCACCTCT
GTTCAAAACCTTAATGGGAGCACACACTAGAGACCTGTCAC
TTAGCAAGTGTGAGTTTTGGCTAGATAAAGTGGGGTTCTTG
ACCATGAATATATAGTTGTGCATCATTAGACTTATTTTTAA
TACTGAAACGGCCGGGTAGCCTGCCCAAATTGCAACAATCC
TTTCTATTCACGTGTCATGACTGTAAATCACGAGTCATAAT
TAGTTTTACCATTTCTTGATCAACACACCTCATAACCCGAC
ATAGAATTGTTCATTACTGACTTTCATAGTATCTAAAAGAA
TCCGCTTGCTCAGGTTCGTGCTAATCTCGCTGGTTCTTTGC
CTTTTGAAAGCCAGAAATTTCGATCAGTTTCAGGCCAACTG
AAATAAGGCATAAGTGCAAACCTGCAAATGCAGGGCGCATC
ATAAATTATTAAAAACATAACATGATAACATATCGATGTGA
GCAAAACCAATCTTCTTCTTCCCAACAGTTGGATTATCAAG
TTCGACTACCATCCAACATGCGGAGTCTGATGATGTAGTTA
AGGATTTGATTAATGAAAAGCATGCATACTAGCTAGGGTTT
CACTAGACAACGCCCGGCCGCGTCCTGCTGCAGCCTATTTT
GAAAACTAGTAGAAGTAATACAGTGCATAATCAGCCTGGAA
CTTTTTCCCAATTGGGGTTTCTTGGTTGTTCTTGGCAAAAA
CAAAGGCGCAAAAAAGGAATCTTACCCCCACTCACGCGCCA
TGGTTTAGTATCAGTGAGTTCTACTTAGATGCTGACAGTCA
GACTAGCTCCTCCTCCCCCACGGAACACTGATCCTGGGAGT
CATTTCATCAATTGTAATTGCAATGAGTATAGAATCAACCC
TAGATTTTAGACTTACTGGACACCAACTAGGTCAAGTCAGT
ACAAACCTCCGAGAATCGGTCCTACATTGTGGGAAATCGGC
TTCAGCATAACCTTTATCATCTACCTTACTGTTCTCCAGCT
ATTTGTAGTACAAAAGAACACAAAATATATGGAAGCAAGAG
GGTAAGTTGGACTCCTCTTGCTAGTTACTTTACTGTTCAAT
AATAAAGCTCATTTTATGATCAAATATAGTTAAATAATTGG
TTAAAAGTAACAAGAAAGTGCTTAGCTCGGATTCAAGAGTA
TGAACTGATTCGGAGACTATCTCTTGTGTTTTTTCTTTTTG
CTTTAGTTTAGTTTACCAAACACTATTAAATCTGAAAGTCC
AGGGAGGTCTCCCACTTGATCAAACTATAAATGCATAAAGT
TCAATTATATACAGAAAAACCAACTATATTGGAAAACCCAT
TCCGGATCCTCAAAGTCTAACTTATCTCCATCTCTATCACA
TTTTGCCTCTTTCCTCCAGTCATCCTCATCACTAGCAACAT
GAGTGGATTCATCTTCTTTACTCCTCTGAGCTGTTCTTGAT
GTCTTCAATACAGTGTATGGCCGGTGATTTTGGTACCGTAC
CTAGACTGCCCAGAGAGAAGCATGTAAGTGATCGATCCCTT
TTGTTTTGGACATTGCCTCTCACCAAGGTAGTATAGCTATT
GTTGAGATCATTTCTGATGGCTCCGAACACCTTCAAAAGTC
AGCATGTGTCATTTAGGGTACATATGCAGGTTTCTGGTATA
AAAAGATTTCTACTGCAATGCAAGTTCTCCTCTCATATCAC
TTTACATTCGGATACTGAAACCTCAGAATGGGCCAATATAT
AACCGACAATTAATATATGACATAAATTACTAAATAAATAT
GGAAGATGGTTCAGCGTTTTCGCTTCCTTCCTCATTATGGC
CTGAGACCAAACCCATAAAACTAATTAGTTCACATACAAAT
TATTACGAGCTAGCAGGTTGCATATGACCATTGGTTTTCCA
ACCACTAGAGCTACAAGTCGCGCAACTCTAGTCCTTGATCA
TCTTTACAAATATGTTGTTGCTTTGTAAGTTATCAAGTGGA
TGGCCACATATTTTTGCATACATTTTTTTATACATAAATCT
ATAATAAACACTGGTGCGGTCGTTCTCAAGTCTTAATGTTT
ATATAAGAATATAGTATCATCTCTTATGTTATATTGTCTAC
ACAACAACTAAAAAGTTAATCTGCAATGATAATACAAGTTG
TGTTGAAAGCGGATGCGGTGCTCTCGTAGGTCGCCACCATT
TCACCCAAGATTAAGGAATGCGCAATACATGATAATGGTTA
ACATATTCATCGAGATTGCACCACAATTATATGTATATATG
GCTCCAGAGGACCATATGGTCATTATTCTTGCACACAATGG
TTATGTTTTCCTGATTTGATCACCATGAAGGTTATGAGGAT
GAGAGATATACTGTATTTATCTATTTGAATCAAGCAAATTA
TTCTTTTTTCTCTGGTGTATCCAATTCTAAAGCTCATAAAA
CGCCATAACCTCTCCATAAACTCCTATCACAAAGTTATCGA
ATCATCGTCATCACTGTTATCAGATTGACCTGTTCCTCCCA
GAGTCATAGGACTGACTCACCAGATTTATTTATTTTTTTAG
ACGTGGTAGTATGATGTGGTCTTTCATTCCATTTAAATTTT
ACCCACCTCCAAGGGCCAAACTAACAAAAATGGTACTCAAA
TTGTGATTTCATATGTGTGGCAATGCGTCCTTATACATTAT
TTATCCACTATGTAAATTTTCTCTATTTCCTTTCTGAAGTT
CATGGCTAAATCTCTTCGTGCCAAAATCAGGAATTGCAGAC
CTCGCGTCCAACGCTTACGTCACACCATAATGCGGCTGTAT
AACATATATCAAGCCGTGAGCCGTATGATCGTCTTGAATTT
CTTATTCAACAAATTAGAGCCCCATTATAAAACTCTAGGAT
TTTAAGAAGAAAAGAGTAAACAAGGTATAGAGAGGTAGAGT
AAGTCTTTGCATGGTCGAAGCCAACCAAAAATCTTCATCTG
GGCGTTGAATTCTGAAAACACAGCACGATGTCTCTCTTTCG
AGGTTCATATCCAACATAAACTTATTCATCTCAAATGACCC
GGTGAGTGAACTTTGAGAAGCTGATCCATGATGTAGGTGTT
GCGGCGGCTGGCAGGTACTACTTTGAAGGGGCATACCAAGA
GCGGGGGCCTTGTCGGCGTGCCACATGCAGTAGAAGAGGCC
CCATGGAAGCCATATACTTTCTTTCGACTTCAAGAAAGAGC
ACTTTTGTTTGCAACAGATTCGACCTATTGACAAGAAGATG
AATCTTGTACCGAGATATTGCTTCTGGCTTCAAAATTAGCA
TAACAAGGACACGTCAAAAACTGTTTCCAAACCCATAGAAG
GAGAAGACGTTCTACAACTCCATCCCAGCTCCTTTGCACTG
GGGCCTAATCATAATATGTACATAGCAATCGGATGGTTAAG
AAAAGGAAAACAATTGCCTGCAAAACTGGTGCGCCAGATCC
ACGTGTACCTTACAATCAAACATTTTTCGACTATGTAGAGA
TCAGTCGCATTCCCAGGCCTCACCACCGAAGTCGGTGGCCC
CTTTAGACTACGAGATTTGGCTCTCTGAGGTCAGCATTGGA
GCTTTTTATCCCACATATTTCTTTTTGGTCATCTTCTATGA
TGTCATTAAACCAGGGAAGGCCATTCCAATGAAGCCGATGA
GACCCCATGAACGGCGACCCCTTTATAATTTGGTCCTTTAA
TGACCAAGCAAGTGGATAAGCAAGAATGGAAAGAATGCTGT
CAACTTATCAGCTTGTGCTGCTACTTTCTCTATTGTTTTTT
CTAAGAGGTGATATAAATGTCTTGCTTTTGGGGGATCCATC
ACACTCCTTGGTTATTGAAGCCTACCTCAAGTGTGGCAAAG
TCGCATTTCATAAACTGAATCTGCTTTGTTGATAAATTAAA
TACTCTTGTTTCTCCCCACACTTCCTTTAAGAACCACCATC
AGAAAATATAATTAGTAAAACAAATCTGTTGACTTTTGATG
GAAACCTGCTATGAAGGTTACTGATTTAATTGGAAAATCTA
AAAACCCTAGCTTTCTGGGTCAAAACCCCATCAAAACCTAG
TTATAAACACTTAATTTGATCGGATCAAAAATAAAAATGAA
GTTTCCCCACCTTTATGGAGCTGTTTATCAATAAGATTACA
AGTTGGAGCACATGTTAGGTCATGAAGATGCTCAGCAAAGT
TACACACAAAACCTCAAGCCCTCTGATGGGTGAACAAGCGC
GATGTCACTCTCCTCAAATTCAACCTCATACGAAAAGACAA
TGCCATCGTAACTATATATACTGAATTATAGACTTTAGATC
CTGCATCCGGACCCCAGGACCAGTGGAATTGCTTGAAATAA
CAAACCCTAATAAAAAAGTGCTGACTACCTTTGATCACATT
GAACATGAAATCTATAAACCCAGTGTTGCAAATAGTGACAT
ACTCAAGTCGCTCTCTTTCGCCGCCGAGACCCCTCCGCTCT
ACAAAGTGTCACAAAACCTACGAGTTCTCTCTCAAAAATCT
GCGATGTCTACAATTCCTGTCAAGCCTTTATCTGCTCTCTA
CCTGTTTCCTCTAAGAGAATCCGCTTTTCTTCTTCTTCGTC
TAGGTCTTTTAAACCATAAACCAAAAAGTCGTCAACTTAAG
AGTCTGGTTTCCATATGGGTCAGCGAATCAGGCAACAGACC
CCGGACCTGTTTTTGTTTAGCTAACTAGTTGGGTGAATTCT
AACATTCATTCCTATTTGGTCTAGGAAGTCCTCTCTTGTAT
TTGGTCCCGAATTGTAATATCAGTTCCTCTCCTGAGTAATG
AATTTTCTTTCACTCAGGGACCTGAATTTGCTACCATTGTT
CCAGACATTTATATGATTGTCATGGAGGGAAACAATTAGTG
AATTGAATGATATTGGTTTGCCTGGTTGGTTTTGAATGCGG
ATCCACTTCTTATTTCTTGGCAACGATAATACCTTTAATTT
TATAACTATCCTAATGGAAACTACAAGTACCTTTCCAGGTT
TACAAAGAATCAAATAGAGGCCTAGTATACATCATCTTTGC
TATGCAATAGCTTAGTTTTGCCACACATATCATATCTATAG
GCTAAAAAACCAAATCAAAACCTTAAGAAAACAAAAATCAT
AACCCATTATCCATCATTACCTGCAGTACAAATCCCATTAA
TTATGTTTAGAAGGTTTTATCTAATTAGTTGCAACTGTCCG
GCTTCCAGATAATTTAGTAACTGAACTTCAGAATATTTCTC
AGAAACCAACCACTTCTCTTCATAAACCCCAACTCTCCCTT
CATGACATCGTCATCCCAATCCAAGTTGGAGAATCGGTTTA
CTAACTAAGCCAGAAGGTTTCCAAAAACTTACAACATTGAT
TCTTCTAGACTGATGTTGATCCACATAGGCCATTAAAAGCA
TGGAATCCCATGTCCGAATGCTTCTCTTGAGTTAATGGATG
AAATTTTTGGCATGATATAACTTAAAATACTATAATCCCAA
AGCAATACTTACACATTTGTCGACACAAGACCAGTAATCAA
GCACCTGGTGGCTTTCTTTTCGAATGGTGGTCTGTCTTTTG
TTGTTGCATCTGATGCCAGTCCAATTACAAAAATGAACATC
CATAAAACTAACAACAACAACAACACCAACATCATGTCTGC
CCCTGTGGGATCCCCCACTTCCATTTTTGCTTTCCCCAATT
CTTGATGCTACTGCACTCTTCGTCAAATGTTGCTGCTATTG
TTTTCTTTATATTTGTTTTACTCTTTTTCTATTTATATACT
TCTACTTTCTACTAATTTCTCATATCGTTTAAATTGCAGAG
TTGCTCAGGGAAGTTTTTTTCCATCTTCAAATCGGATTCGG
CCTTTAATGCCATCAGAGATCTTGTGATCATAGCCACTCTT
CGTCTCACATTGAAGAAAAGCGAGGGAAAATTCCGGCTCCC
TATTGGGGGTCAGTAATTTTCCTGAATAGAGCAACCAAAGT
AACTCTACAGCAGGAGGATTCGTAATCCGAACCCCTAATGG
ATATATATATACCATTGACACTGGAAAATAAAGAAGAAGAA
GCTTCTGACCCTCCAAAGGTCCAAAAACGCTCGGCCCAGAT
GAGAATCGGTTTCATAAGTGCTGAAACTTTACTCATAGCAC
CGCAAGCAAGCTGGAAGCTACTAAATTATAAATGTTGTTCT
TCCGGTGAAGCATGGTTGATCAAATTTGTGGTTCTTGAAAA
GCCGAACCAAACTTTGCAGACTGGGCATTTAAAAACAAAAG
CAGCCTTTGTGATGGTGTTACCGATAAAGGCCGCCCAGGGG
AACGTGTTTCCAAAACATGGCAGCGACAATGGTTTCGATTT
AAGAAGAAAAACGTAAAAAACTTCAAACAAGCAGATACAAC
ATTAATAAAATTATAAATAACTTATTGAAATTATACAAAAT
CAAACACCAATTCAGATTTTCCGTAAAAAGCACCCAAGAAG
CCCCTTAATATCATGAAATGCAACAACATCATAGAAACCAG
GTCCACCAATCCACTGCACTCCCATGGCCTTGTCCTGAGAT
AGAAAAATGGAAAATGATAACCCAAGTGTGGGTTGAGCTGT
TCTAGATAAGATGTTAGAAGCAATTGACCATGCACGTTTTG
TCAGACACCCCCTCAGCACGCTCATCTCTGCTTGCATGACG
GGCCGCATTCACTCGTCTAACGCGTGACCCGGCAACTGGCT
TTGGGCGGCAAGGTGGGTATCAAATCGAAGCTTGGACATCC
ACATTAACCACAAAACTAAGCGAAGATTAATAATGCACTAA
ATATGTTGGTACACCAGTTACATCAATTCAGGAGCCTACCA
GAATATAGGACCACGTTAGACTGTCACATGGTCCCGTAACA
TGGAAAAGATGCACCATTTGCATTTGAAACATGAGATATAG
CACTGTCGCCGACATTGGAACAGGTCAGAACATATCCCGGG
AACAACAGCATGGAGAAGAACCATCATCTGCACAAAAGGTA
TGATCGCTACTGATCGAGATCTTTCATGACTTCATGCCTCG
AGATTTCAAGTTTACTGAAGCTGTGATCAAGGCCGACTTCT
TCATTTTGGCTTTTGTTTTACCATGTAAATCAAATATCTTG
ACTATTGACATTCTATGAAACTAGCTACAATTATGCACAAC
TTGTTTATTACATGCTCAAACTCCACTTATCAGAAACAGAA
TTTTTTTACTTTTTATTATTCTTACTTTGATATCTTTGGTC
GGATTTTTCTCAGCTGCGGACGTCCGCATCAATGGTTTGGT
GGCTATCATTTCATCCGTCACCATCCCAGAACGGTAACGTA
TAAACCTGGCCATCATTTAACAATATCAAAGATTGTTGATA
GTGTTTTGGTTCTTGCAGTACATTATCATAGGAGCGCTGGG
CAAGGAGACCAGGCTGCATACCAGGACTATGTATATTACAA
TTAACATGCTGATCTTCCTCCATATCCAGAAGTCGAGAAAC
TCTTATTCCACCTGAGCATACTCACATTTCCTTCACATTTC
TAGAAGTGACACTGCTTGTTCCCCGGGACCAGCAGTGTTTT
ACACAAATAAGAATCGATCACATGTGAATAGTCTTTGTAGA
AATAGGATTGCAATACTATACGGAGGTGGTCACATGCCTGA
AACACTGGAACAAAGAGTTTCTTACCTCCCAAATATCATTG
TTAATTATTGTAAGTAAGAACGCTTTAACTGATCCTTTTTT
AATTTGGATGTCAGTCTTGTCTCACATGTAAATTTCAAAGA
TTAAGCTACGGAATGTAGTTCCGTCTCTTAAGTGATTCATA
TGCTTGTAGAGATTCACTTGCTGTTGGTGGTGCCAAATCAG
TACCACGCCACTTAAAAATACCTTTTGGCTATTGCATCTCT
GTGGCCCAAACCCTTATTAACCCACATGCAAGGTCATATAT
ATTCAAGTTTAGTGGTAGAACTATATAGTTATTCGGGTCTA
TTGTTTATGCAAAGAGATGACTGCCGAAAAGAATTGACACA
ACTTGAAGTTGTTATAAGGTCTCCAAATGACAAAGCCATCA
CATGTTATCGTTTCCGGTATCTACAGTTCCTTGCGACTCAG
ACACTGACCTATTAATAGGACCTTGAAGTTGGAAGTATTTG
ATGTGATGAAATGGTTTTGTCGCTTAAGAGTGAAACTTCGT
CTGGATCTTACCATCCGAAGCCAATGCAAACCATGAATATA
TATAGTGAACTGTGGCTGAACTTTCACACAGCTATCTGACA
GAAGAGGGCAGCAATGCAGGCTAATTGGAGACAAGCACTAG
ATCAATAATCTGCAGTCCTGCATTGAATATAGCTTTCTGAT
AATATTTTACATATTTCTTACGAAGGGGTTTAGATGGAAAC
CTGGTGTAGAGGTAAATTATCATTGTTATTGTTTTTCTGCT
TCAAATTCACAACCTCTTTGCCACCAACATCTTCACATAAT
TGAAAGCTTTGCAGTGTATTCCTATAAAGAAAACCCAATCT
CTAATGCAGCTCATTGTTATCCCAAACTTTGTCCATCCAAC
TAGGAGTTTCGTTTTCTTTTCCTCCTACAATTTTACTTTGA
TATACATGATTGATTTTGGTCTGGCTAAGAAATATCGGGAT
GGCAGGAGGGTTTGGAGGAGCAGGAGTTCTACATGAGAGGG
TTATTGCGACATCAAAAGTTCAAAACAGTGTACTAGGAAAA
TGTTTGTTTCTTTGTTCTTGCAGATTTTTTCCCTTTCATTT
CAAGACTGCCAACCTTGATGCATAAGATCTGGAAGCACAAA
CGCAGAAGCATCCAAAAGTTCTTTTTCGTTAGTGAGAAGTC
CAACCATGAGCAACACAGCACCCGCCATCCGGGCCAGCCCG
AAATAGAAGACAATAACTCTCTCTCGCTCTCTATCTATCTT
CCGATCTTGCTTCCCCTCATCCACTTGTGGCCTGAACCCAA
TTGCTTATGCTTAATTAGGTCGTGATCTGACTAGGAACAAC
GAGATCACCTGCACCGAGAACTCCGTTACCGGATTAGTTCT
CTAAAGTCTGTGACTTTAGCCGACGACTTTAAACATTCTTT
AATTCTCAACTCTTTGATGTCAAGCTAGCATGATGATAAGT
CACTGGTCATCAACTTGTTTCTGAGTCGAGCATTGACCAAA
CATGAAGGAAGATTATCTTCCTTGTGCTTGATTTAATTATG
TTACATAACCAAATCATAAGCAGATCCCAATAACCCATACC
ATAAGGAAAGTATATATATTCCTATTACAATATGATATCGA
TATCTTTTGACGTTACTTCTCAGTCGTATTCAAAAATACAT
ACAGTGATGCTTCTTGGTATCATAAGTTTCATTGAAGCTAT
CAATAAAATAAAATAGTTGGCCTTTTACAGTCAAGTCTGCA
TATGTGTCATATGGCATATACTCTCAAGAGATTTGTTACTT
TCAATTACATTGTTGATTTTCTGCAGAGAGGTGTTACATGA
TAAAATCCAGTCTGAAGAGGCTGTCTTTCAAAACATCTGAA
GTACTAGTTCATCTTCACAGCCACACATAGCCCACACCTCC
TTGTACTGATTCCATCCCGTCTCATATTTTTTTACGGTGTG
CAGTGTGCGGCTTACAGTTGCAACTCCTATTGTTCGTAGAT
GTTAGTGAGCTTTAGAAAATCCTACAAGCTAGATGCAAATA
TTGATCTTTGTAAGGAGAATCAAAGGTTTGAAGTTTTAGGG
GACATTTGACAATAGTTAGACATTGCACACCCAATGGCTGA
GTTTTTCCCTCTTGGAATTGCCATTAGAGAAGAACTAGCGC
AAGGCCCTTCACGAGTTTGGCTCTACCTTAAAATAAGACAG
GCGGTTATTCGAATGGAAATCCGACAGTTGGTTTAGCAGGT
AGTCCATTGCACGGTATAAGCCGTCCAAGTTCCCGTTGCCA
TTGAAGTTGTAATTTGTATGCATAACTTTAAAAGTATGAAT
TGCAGTGACAACAACACATACATAAATGGCTTCAACTTCCA
ATTTGTTGGAACCACGACTCCTCCAAGTGAATTTGTTGTAA
GCTTGCCTATGTGGTATGGGCATTGAAATTAAACTTTCGGT
CGCGAAAATCCTTTTCCTTGCCTCGGAAGAACGAACACATG
AACAATACAAACATCTATATCGTGTTGTCCGATACCATTCA
GATAAGGAAGAGAAGTAAGACGACACGTTTCTTGCTTGAAG
GAGACTAGCCTTGTTGTAGACATCATGAAGGTATTTTCTCG
CTGCTGCACTCATGGCACGTCGACAAGGCATATAGCCTGTC
CTTATATATAGGTAAGGAATCAAAATCAATCACAAGGATTT
TCACAGCCAAACTGAAGGAGCAAAGCCCCACCGCACCATCA
ATATAAAATACGTGCTGGTTCTGCTTCTCCTGTACGTCGTA
TATGTAAAGATAATAAAGATCAATCAAGGATTAAAGAATAA
CTTAACCTTCCTAGGCCAATCAAGGGGCCGCCTTGACCCGC
CAGAGCATCAACTAGCTTCTCCCTCAACTTCAATGTGAGTT
CAATTTTTTATTTTTTTATTCTTCCAATTCCAACCTGGAAA
TTCTCTATCGCCGTCGCCGCCGGAGCTTGCCGGAAAAGATG
GCCATGTTTACCTCAAAACTCAAAATTCAATAATATAGACC
CATTTAAGAATTAAGTTATTCAAAGTGGTTCCCGATTTTGT
TTATAGCCTGGTCGCAAGGACTACTCAAGTGAAGAATGAAG
ATATGGTTGCATCCACAAAACAAAATAACATGATGATCATT
CAATTCAATGATAATTGATTCCATTCTTTATGATTTTCCTT
GTCTCCAATTTCGTTTAGTTCTGCTAGTTTGGCCATCATTC
ATTTGTATCGTAAATCTTATCTGAATCTATATCCTACAATT
GGAATGATTGCAGACTATATCGAGCATATGATCGTTTTATT
TGCAGCTGCTTTGATGGTTGCGTAACTAAAAACTTGCAGAT
GAAATAGTATTCTGGTTCATCTGGGGGATCGATTAGAGTGA
TGAGAAGCTGGCTGGGTTTTCTGAAAGCTTTGGATGAATGG
CCCTGGTTTCTCACTTCCAGCTTTCCACCATCTCTTTTTCT
ATTTACAGGTCGGTGTAGTGCTTTTCAGTCTAAATTTGTTC
CCATCTTGGCCATAAATGGGCTTTTTACTGGGCTTTATTAA
AACGGAGCTGCCTCCAATTACCGGCAAAAAGCGAGATGCTT
AGATAATAGTCGAACCTGAACGATTTCCTTGGTCTGTAAAC
ATATTATAGAGTCTGAGAGGCTCGATATTTTATGGGATAAA
ATCTCATCACCCAGGTAAAACCTTAAGGTTGTGTAAAGACT
TATAAAACTTTAAAACTGAACTAGTGAACTAAAACTCAACT
TCTTCACAATTCCTCAACATCAAAACAATCTACTTTATTCC
TATAGAGCAATGAAGCGTTACGTAGTATAAAGTGCCATTCA
TAATTGTACTATACCTTGAGCTGTTGTTTTGCATATTTACA
GCAGCAACATACAACAATAACACAGAGTAGCAGCACGAAGA
TGGAATCTGTGGGCTTTCCTCATGAACTTCGAGAATCTCGA
GCCACGTGTTGCTTAGAGCACAAGGTTCTCTAAATCCGAAT
AGTTGTGTCTGTGATGGAAGCTGGTGGACTTAATTGGTTAG
TTCTCATGCATCCTATTTGACACATTGCAGCCCTGTTTCCC
ACCTTTTTCTGCAATCAAAGCAGCCACACCCTACAGGCCAC
CTACATCAATACTACCCTGGCCTCATGGTCACCGCCGTCAT
GTGTTGTTACCTTCAGACGACAAAATTTTAAATGTCTTTCG
GGTGCTGACAGAGATAGTAGCATCGGAACTGTTCTTGATAA
CGGTTGCTAGATGCCATTAACAGCTTGATTGCTTTACGGTA
AAGCATGGAATGAAATGTTTCATGTTTGGTGCTCCTATCAC
GAAGGATTTCAAGGCGGTGACGGCAAATACCACTTTCGCTT
CAAAAACTGAACCAGAAGATCATATTTCCAACCTAAAAGAT
GACTCACAGAAAAACAAATACAATTTTTTTTTTTCTTCAAA
TAAATAACGGTTTGATTTGTCCATCACTAAAGTGAGACCAT
TTTTTATTGTGCTTGATTTTCTTGTTGAAATTGTGAGGAAT
TCTTCTTCTTCTTCTTCCTTCCTTCCTCTCTCTTGGTGGAG
ACGCCGTCCGGGGATCGGAGCCAGACGTCCTCGTAGGTGAG
AAAATATGCCACCATGTAATCCGCTTCCAAGCAGCAAAACT
CTTCATTGGGCACGCATTAGCACTTCATAGAGATGATCGCT
CTTATATTATTATGAGGATTCATTCCTTATCAGTATATCCA
TATACAACATGTCATAGAAGCCCCCCTAAAATTAGGGTTTT
GTTTACCAAGTCCCTTTTGACTATTATTGATCATTCTACCT
TATTCCCAACTATTTGATTGCCCTGCAATATCCAGAAGATA
CTTAGAAAACACACAGCCTACGACTAGGAAAGACTTATTTA
TCTTCCCATGTCACACCAATCATCAGATGCACCCATTTCAT
TCGAAGGGCCTAGGAGAAAACATTTGAAAAATGTTAGAGTG
CTGAACAACCGGGTTGAAATCTTCTGTCATTTTTTTCCTGT
CATACACAAACTTGTGTTTACTTGCTTGCATATGCATACAG
CCAACCATGTCTCCCAAACACACACTCAACCTAGCCAACAG
AAGTCAGTACAGTTTAGAGGCAACTATATTAAGTCCAAGAT
ACCAGAATGAGTGTAATATACGGTTGGAAAGCTAAATTAGT
AGTTAGAGTCCTTGAAAGTTCAACAAATTAAGAGTGAAATT
GGGCTTGAATCTGATGCATACTTGGATCTTCATGAACTTGG
TCAAGATGAATTTAGAGAAGCTCAAGTGAAGGAAATTCAAT
ATTAATATTCCATGCAAAAACTGATGATTGAACAAAGTAAA
TGCTCTCTGACACCCAGTAACTGGTCAATCACTTCAGTTAC
CTAGATAGAATCATCATCCCCTCGAAAAGCACTTCTGCTCC
ACTTGGGCCTTTGATTTGAACATTGGACTAGATTAGATTTG
CATGCCCCCCACAGTGAGGGCATAGATAGGTTGGACTGAGC
AAAACTACATGTTTAGTGTTCTAAGTTCACTCACTGACCAA
CCCAGTTGAAATGAAGGATTCAATTTACCTGATTCAACAGG
CTATATTCGCCTGTCTTCTTCCTCTGGGTTGTTTGCATCTT
TCTATGTCTTGCCACTCTTGCGGGCTTTGATGATCCGTTCG
GGGGACTCAGAATAGAAAAGCACTAGTTCCAATTGTATGTA
ATGCAATTTGTCATGGAGATCTATTAGTGTGACAACTCCTA
GAGGCCCACTACCAACCGTACCAACCGAGTACCAACTGTAC
TGTTGTCTCAGGTTTGAGTTCTTTAATTCGAAGACCATCTT
GCCTCCCCATCTGCCAGTGACTTGGAAACTAGAAGGCTGAC
AAACATTTATACCTCTCCTGCGTAGTGAGAGATGGTAAAAC
CGCATACTTCCTAAGTTTATCTCGAAAATCCTGAACACTTT
CTAGAACTAGGCATGTGATACAAGCAAGAAGAACTAGTCTT
GAATGACACAAGTCGATGAGCAAATGGCAGTGGTGAATACT
AGCATACTCATCACAGTAAGCCTCTTTAAGAATTGCCGTAC
TTTTCTGTGTCACAGGATGTCTGCATCATTTATAAAACATC
GGCAAGAGATTGAAAAGAAGCAAACAGAGAAGAGAAAAGTG
TATTTTATATCTCGACTTTTCTTTTGTTCAATAGGTAAGAG
TCTTCCTCACTCCCTCTACACACCCAAACCTAAGAAGAACT
CTAATATCAGTGAAGGAGTTCATTTGCAGGCAATCAGATAT
TTACTATGTTATAGTAAGTACATAAGACGGGTTTTAGATCT
CTATAAAGCGCGACTTGTGGCGCAAGAATTTTCTCAACGCC
CCACCATCTACCTCTCGTTTCCAATCCCATAATTTTCTAAC
CTCTCTCTCTCTCTCTCTCTCTATATATATATATATATATA
TCAAATCCGTTCTACGAAGTCCATGAAAGTCACAGCTTTCG
ACGTCTCTGCAGTGGCCTATCGGTAGGTTGGTGAGCCTGGG
CATTTAGACGATGATTTTTGCCGGTCGCTTAAGTCTTTATT
CATCAATTCATGATTATATTCAACCCTCACCAAATGTTCTC
AACTTGGTAGTACTTCTGAACAGTATTTCTCTTTTGCCATT
TGATCTTTCTCACATTTATGCTTGGACTGTCCAATGGTTAC
TGAGATAACTTATTACGGTGCAATAGGATGTCAAGACCCGT
CTCTTAACTTTTATAGGAGACCAAAATTGGACCCTCCCTTA
TGTAATTCTAGGCTAACTGTCATTCTTTACAACTTGCAATC
GTCTGCTCTTGTTTGGATGTCTATTAATTCATACATTACGT
ATTTTGTGGTTAGGTATGATCTTGGCAAACTCAAATGCATC
TGTTTTACAGTCCGGTCACTCCCGATGGCTTCTTCCTCATC
AAAGCAAACTAATAGGATGACATACATAAAGTATCATGAGT
ATGTGTGGACTTATTGTTGTCAGCATGTACTTTTTCTGAGT
TTTTTATACCATGCCCAAAACCCTGAGGGCACATGCAGGCC
ATTTATTCTCTTTAGACTTTCTAATTTAATAATGATAGATT
ACAAATATAAATGAGAATTTCATCGTCAATTGACTGAAACA
AGAAACTACATATCAGGATTCAATTCGTATTATACTCTTAG
CACTGAACAGTAATGTTTGCCTGGCACCTGGGGGTGGCATG
CCCAACACCGTCGATGCCAGCAACGACGGGTTTATCTGGAT
GTATCACTTTTGTTGACGTTCCTATTACCTTCAGGCCAAAG
AAAGCTTAATGATGGAGTTTCAAATCGTCGATGCCTACTAC
CACAATTAATTCATCGATCACTTATGGTGAGTAATTGGGAT
GGACGTATGAAACAGTAGGACGTCGAAGCAAGGAAAAAGTT
TATTTTTTTTTTTTGATTTTCCATGGAACAATAAACCCTAC
ATAGAATTGAGTAATATAAACAAAGTATATATGTAGACAAG
AAATAAAGGTGCGATCGTTTCTTTTCTTACGTCATGTAATG
CCAAATTTAAGAAAAAAGGTCGAAGGTCAGAGGATATGGCT
ATTTTTTGGCTCTTCATTGGCATGCCGAGTTTGTAACCCTA
TTGATTCATCTATCTGTTGACCACTAAAATGAGAAAATGAC
AAGTGAGCGAAATAAGGAGTCCCGCATTTTAATTTCAAAGA
AAAAAAAAAACACCCTCTAGCCTCTGGTTTATATGTGGAAA
GAGAGGAGCTTGCTAAGATACTACTTCAGCTTATCCAATGA
TGATTGTGGTCCATTTTCAGCTTGAATAGCTCCATATCCTG
CCTTATGTTTCCCTAGCTTTCCCTCCTTCTCATCTTGTCTT
TTAGTCTTTCCTAGGAAAGTCTATTCTCAGCTTTTGTCTTG
CTAGGGCAGCGAAGGGGGCGCCATGACCCTCTTAGGGGGCT
TGGTTTGGAAACCTTCTCTACTGAATTACTTGCTCACTGGG
ATTGCTACAGTCAAGTCTGGCAACTATGCCAATCTATTATA
ATTATTTCTTTCATTTTTTTCCTAATCTACTTTTTTCATCA
AAATATTATAAAATATTATGCTGAGTTTACTTAGATATTTG
TTAAAATTTGAAAATATTTACTATTATACACAGATCGGATT
AGCTTCCAGGGGTGGCAGTACTGCTAATACACCAAAACCAA
TTCCCATTTGACTTTAAATACTAATATGACAATACAAAACA
AAAACATGTTACATGTTTTACAAAAATTGCAAGAAGAAAGC
GTTAATCGGAATAGATATTTCATTCATCAAGTCATCAAGCG
CTCCAAATGTGATGGTGAAACATAAACTCAAGATACCTCAA
CTTAGTCTTCTTTATAACATCGATTTTAAAATTGGCATTGT
GTGAATGAATCTCCTAAAATCTTCAGCCTTTTCTCCTTGTT
TGTATAGTTGTCCCAATATCCTGGACAAATTAGAATGAAAC
CAGAAACTGGAAAAAGTAGGCTCCGACAAGCGTCTATCAAA
AATAAAATATAATGGGATATCAAACCCGCAGATTGAACTAA
CTTTTCCTTTCCGTTTATCTCTGAGGTTTTTCTGAAGTTAT
TGTATCAAGCAATCAAGATACAAAATGGAAACCTTACATAA
ATCAATTCTCTCGGTGACATCATGGGATATCAATTCCCATT
AGCACCCTTTAATGGATATACAGCAAATCTGTTTATCAAAT
CAATCGATCCTATATATGATCTCTATAACTTGATTGATTTC
TCCCTCACCCCTTTTCTTTTCCTAAACCTCAGAGATAATAA
CCATTTACATCTCTCCTTTTCTTTTCTTTTTCACTTTTTAC
GATTCGTAAGTGGACATAGCCATGTCCTCCAATAGCCTGGT
TTATGCGAAAAAAAAAAAAACTCAAGATGGGTTCTTGATTG
TTTATTAGATAGATAAATTACCATCAACAAGAAGAAACACA
CCAAAATCAAGCGAGAAAAACCAAAATAGTATCTGTCCTAC
AGCAAAATTTGCAAAAATCTCGTGAAGTAAGATGTGAGCGG
TACCGGACCGGCAAACTGACCATGTCATAACACGGTAACAG
TATATATTTAAGTAATTTAACTACTTGTCGTACTTTACACC
GACCCTTCAAAACCATAAAACCGTTTCAAGTAATTTATGCA
TTTGGCCAAGCATAAGGCAACCTAGCTATGCAGACTTGCAG
TGAAGAATATACTGTAGGATCAACAAAGCAGAAGAGACACC
TTGTTGTGTTTCATGTCGGACTTTAGCAGAGTCCATGAAAG
AGCAACAGCAAAGATAAGGACAAGAAGAAACCCACCTCCCG
ACATTACAAACATACTCACCCTTTCCAAGGTCATCCTCCAG
AGCAGGGCCAGACGGTGGTACTGGCGTGGAGGGATCTGTTA
CACACTGATGCCGTTGAAGACGAAACAAGAATCTCAGGCTC
TGTGATAGTCCATCGGTGATCAGCTGATGATGTTACATTCC
TGCAATCAATTGAGGAAAGACTAGTACTTTCACCCATATTA
CTTCCGCAGGTAACTGGTATCTTGGGGGTATGATTGCTATT
CATAGAAATACAATTATTATCATGTCCAAATATCTTTATTT
CCCGGTCACTCTTCGCAAGTCCTCTCATCTTCTCGGTCCCA
AAAACTCGTTCAACCTTGATCTATATCAGTCAAATACGTTT
GCTTGCTTAATATTTAAATGCTATGATCAGAACTCAGAAGT
ACATTTCTTCCAGTACTTTTCAATTCTTTCTTGCATTTTCT
ACTACTGCAGGCAAGAAAAACTACTACTAGTAGCAACAAAA
ACAAATACACATCTCAATTTCTAACTATCCGATGTCAAACA
GTTTTCCACTACAACCTGAGCAGGGGCTGGGAGACCCAAAT
TCCTTGTGTACTTGTGTCCTCCAAAAGAAAATTAGCTGGAC
GAACTGTTTGTGGCACCTGTCCAAAAATTTATAACAAACCT
CTTTTGTAGACCGATTTTATCTTTCCTCTCTCTTCTTCAAC
TTTGGCATTGTATTGATATACAAAATTAATAGTTTCTCCAT
TTGCCATACAATTTCGTCGTCACTATCGTCGTCGTCGTCGT
ATTGATAGCGGATGATGTTGCGTAAACGATTGTGATTTTGC
CAGTCATGAAGAGAATTATGCCTTTTTAGACAAACACAAGT
ATAATTATTCTTTGCTTTAGCTATTGTTATTAGCTTATGTG
TAACTTGTTTGAGATATGTTCCACATACTAATAAGTTAGTT
CGCTAGCCAACTAGATTGGTCAATTTTTGTTTTATCTAGTT
ATTTCTTCACCCCTCTGTAACACTGTGATTAACTGATTATG
AGAATGAAGTTCACTTGCTTCAAACCCTTAAGGCTTTAACT
CGACCATTTCTCGCTGTCTTCTCGTAAAAACAAAAACAAAC
ACTTGAAGTGCATGAGGTCTCGTTCCCTCTCCACCAACAAC
AAGAGGTCAGGATTGAGAAGCTAACAATCATATATTCTTAG
TTAATTTGTTCTCTATTATTCCACTTCGCATTTTGTTTACT
TTACGCTTCTGCCCTTTCTTCTTTCCCAATTTTCATTTGGC
TCCTTTAAATCCAAAAACGGCTCCAAACCCTTCCGCGCCTT
CAGTGTTCTTCCTAAAAGAACAGTTTCTGCATCATCCCTTG
ATAAATAGTATCGTGAAAACCCTAAAACCCTCATTTTTCTC
ATGCACTCTCTGACAAGAAACGAAATGGACTGCGTGTAAAG
TTATTTTTGCAGGGAACAAACATCACTTTGTGTTTGACAAA
TCGGAGAATGAGAGAAGACTCAGAAGAGAAGAGATGCTGGG
AGACTAAAGCGGCGCTTGGTCGTCGGACGGGCTATGAGAGA
AGAAAGAAATGTATGAATAACTAGGGCTGGGCTTGGTACGA
AGAGTATGGCAACAGTGATTCCTGGACTAGATCATTTGGCG
CCAAATCCTTGATGTTGGATCTAGCTCATCTAGCTCTATAA
ATCTCCTACATGGCCCCTTACATTGGAACTCATGAAATTGT
ACAAAACATGTTAGAAATGGCTTTATTATGAAAATATCATA
TCACTCCATTGTTGTAGTTACATCGATCAGCTGAGTTCATG
TGATGAAAAATGGGAGTTAGCAAGTATATCTGCTCTGCCAT
GTACTCAAGAACAATAGTTTCAAAGAAGCTCATCCCCCTGT
GATTAGAGTACTACATATTACATTTGAACTGTTTAGTTACA
GTTGTGGTTGGCGAGCCAGTCGTAGAGGACGGGGACGAGAG
CTCCTTCTTCCCACTCCTCCCTCCTCATCTTCTCCCACATG
TCAGTTTGTTTCTGGCACTACCTCCTCTTAACAGCTCGTAC
TTAGGGCAGCCAAGAGGCGGCCAAAGGGGAGCCTTGACCCG
AGAAAAATCTAATGTCTTTACATCAAGGAAAGCTAGAGTGA
GACGTTGGTACCTTTGTTTACCAGTTGGAACTTGATTCAGA
GCCTGCAATGGCCTTTTCAGCGAATGGAATAGGGGAGAACA
CTCGAATCCATCTGGGTCTACACCGCATTGACGTTTCGGAG
TCAAGTAGAAAAGTAAAGTGCAGCGTAACAAAAGAGGGGGA
TACAAGAAGAGTATGAGTAGCTCTGAATCAGTCAATGTGGT
TGACTCTCCAAAATTGTTTGCAATGGTGAAAACAGCAAGTG
TTCGTCGGCTAAACCCTAAACTTTTTCTGTTACATACTGTA
CAATTATATCAGTTTTAGATCCAAACATAGAGGAAAAGAAA
CAGGCAAGCACACATGGTTGCTTCTATAAACTATGTTACCG
ACAATCTTCTCATGGCTCCTCTTCTGCTTCTGGTATAAAGA
CTGGACCCACCTCGGTAGGTCTATTCCCTCCTCTCCCAAGG
CTATCATCAACTGAATTAAGCAATGCTGCATGAACTTTAAC
GACCTAACGACCTTGCTGATCTTCCCAGACCCTTTGTCAAT
CCAGCGGCTGCAAATTTCAACAACATCAATAATGATAATCA
TCAGAAATCATTCTACAGTACACTTTGGACCTTTATTGTGG
TATTCATCTCTTCTTCTGTTCTTCTTTCTCTGTCTTTTTGG
CAAGACCATCCTGAACAATTCTTCCCAGACCAAATGGGTCA
AACATGAACATAAACATGATCTAGAGTCTCATTTAAGTTAG
ATTGGGCTATTTAAGCTCACCCCTCTAAATGTTTTGCAGGT
TCCTGCTCCTGCTGCTTTGGCAAAGACCGCACCAATTAGTA
CTGTTGAGAAGTAGAATAGTCGATGGAACTCACAGGCGGCT
ATCTATCTCGAAATCCATTTCCTGATTTACCCACATTTTCT
CAAAGAAGACGATCTCTAATCTCAATTAAGTCCACACCGTG
TTGTTGGGACTGAACACTTTCCATAATCTGCTCCTCGGTCG
AAAGTACAGCATCTAAAGATCATTATCGTACTTTATATTCT
TTTTCTTAGTGCACATAATTCAGAATTTAGTAATCAACTTT
TGTCAGGAGCAAAAATAGAACTGAGGAAGAAGTAATGCATA
GCCTGGTTCACCGCTTTGTGCGGGGTGTCTGGATGATGATT
CAACCAACTTCAACCTCAAACTAGTCTCGTTTCTTCCCACC
TGCATGCTCAGTGGTTCAAGCCAGGACTAAAATCATAAAAC
AACTGCCTAAAAGAGTTGAACCTTTGCTCCTCAGAATCACT
ACGATCGGCTATGAGTAGGGCTAGTGGTCATCAAAACTTAT
TGAATGGATCATATATGTTACTGATGTTGGCCAGCAGCAAC
ACTTAAAACCTTAATTGTTGCATTTTATTCATTTACAGTTC
CCCTGTGGGACAAAAACATTCTTGGTCGAAGAAGAAAAAGA
TTTTTGTGATTTATAGTTTGCTATTTTGTGGTGTATGGTTG
CACAAACATTGCTGAAACTTCGCTGACAATAGATGGGATCA
CAAAAGTTAAACCTAAATTTCAGAAATCAAAATCAAAAACT
CGCCCCGTATCTAACCTTATCTATTTACCAGGTGTTTCTTC
TATTGTTCAAATCGAAGAAACCTCAAAGACAACATAATTTT
CAATTTCAATCCAGTTTAAGCTAGGGGTAATATCAGCATCA
CATAGGTCTTACTAGGAGATCATGTGCTGACAGTCTTTTCT
CAACAAAGCTCTAAGGGCATCAGCTGCATTCTGATTATATG
AAACTCGAAATCCCTTCCCACATTGGAGAACGCTCTCCCGG
TGTCTTTGGTCAAACTCATTCAATATGATCCTAGCCCTACC
TAAGAAAAAGCTGGAAATTTCAGAATCAGCTTTCTTGGAGT
TCCACCATCCCTGCTTTGTGCAGTTTGCAACTATCTTATCC
AACCTACTACACAAGTCAGGCCGTTGGCGCTGTCCATATTG
TTCCGAAGAACAGTAACCCTCCGCTGACGTCATCTCAACAA
TTATTTCATGTTGGAGATTTCACATTTAGTAAATAAGTAAA
CTCCTCTATGCAAACTGCATCAGGATACTTAGGGTTAAATG
ACTTCATTTATGTCTCGAATCTGCAGTTTATACATAATCGT
TATATGTGTGCATCCAACAACATCAAGCTCATGGAACCCCC
AAATTCGGGGTGGGTCGTGTCAGATGAATAAAGCCAATCTC
AAACCTATCACCCTATGTACCTCTATCTGTAGTCTCTGAGC
TCTTCTATTAGCACGACACACACATTTGGTTGAGTTGTATC
GTCTGCAGGCAATAAAGATACTGAAACGGCCGGGTAGCCTG
TGATAGTAATTGTTTTATATCTTTAGTTAGTATCTTTTAAA
TTTGAGAGGGATGGGAAGAGCGGACTGATAAGCTCGACCAA
GCTCCTTTCCATGTTCCGATCCAGGTCGTCCCTCCTCCTCC
GCCACACGATCGAAGGGAGACCTAAATCAGCCTCAAATTGA
TCCATCCTCAACAACAAAGTCAAAAGTTTGATTCCAAACAG
TTTTGTAGTTAATATGTCTCCAATTCAGCCATATTATTTAT
CCAATGAGCATGAATATTATCCAGCATGTTGTGTGTCAAAC
GATTAGAGAGATAAAATGGACTTCAAATTGTTCCATTATGC
CATGATGATACATAAAGAAACTTTTTATGAAGATCTTGACA
AGAGGTTTACCATTGTTTTGCGTGGTGGAGACGACCAGCTT
AATAAAACCTTCCATGCAACCAAAATATATTGTCAAACACT
AATGAAATGATTATGTTTATCAAAATGGAGAGCAGAACAAG
CCTCCAAGAGGCACCATTCACACAGAACTGATGTGTGGTAC
CGAGTCTCAGACATTACCATCAAAATGGAGACGGTGCTTTC
AGCACACACCCTTAATTTTACTAAGGACACCCTCATCTATT
TACCGGACCTATTAGTGTTACTTGATCCCATAATTATTGTA
TGATTGACTTCGAGTTGAATCTCCATGGATGACTTGCCAAC
TAATCGAGTTATCAGTATATCAAAGATAACTATACTTCCAG
AACCACATGAGCACATGCCTCTGGGGTGAATCCCTGTAGGA
AAATCCCAATTAATGATTTTCCATAATGATCGATAATGCAG
CAACTGTTTGGTGTGAATGTCATTATGGGCCTCGCCAAGGC
CAAGTGAAGTACGTACCCAGCTATTTCCGGGTCGGATGACT
CACTGATGTAGTTGGTGAAGCTTCATCAGCATGGCGTGTAT
GAATATAATAGATTACTTTTCCTGTGCTCTTCACAGTTAAA
TCCAGACTGTGCTTCAGCATCCATGAAGAGCACAGAACTAA
ATGTGAAAACCCCCTCACTACCACGTGGCCCACCAAAACTA
CTTCAGGTGGCTGAAATGATCCTCGACAAGAAAGATTTAGA
ATGAATATGACTTAATAACTCAGCAGTACAAGGTATTAAGG
ATGGATACTCCACTTGTTGGCAGGATAGACAATATCATTCT
AATTTGTAATCCACATGACACTCGAGTTTTGGAAATGCAGG
ACAGCCTTGGCTTATCTGATCCAAAGCTGAACTTAATATCT
CCTTGGTAATAACTACCTCCCGGGAGATTTTCCCTCGTCTC
CATTATATGGCAATTGATTGCTTATGCAAATAATGTGGTCC
TTTTTTAAGCACTGTTTGTTCCATAACCAAACTATAGCTGA
GATACATTTACAAAGAAACACACACATTCAACTGAAGAAAG
AAAAAGAATCGACCTTTTACCAGGATTGGAGTATTGGACTG
AAGTAAAGTATCATCCAAAACCCAAAATCATCGGAAAAAAA
ACTCGAATCACCTGTTGATACCGTGTGGACACCATCTTGTG
TACTTCAATGTAAATATTTTCTATTAGCCCATTTCAATGAT
ACGTGCAATGCAATACAATACTATAACATAAACTAACTAAA
ACATGTGTAGTGAAGACTGGCTGATAGTGGCACACAACCTG
AGCGCCCCAATTTTTGAAGACCTCAATGAGATCGTGATTTT
ACAAAAAATTTGAAAAGTGTCTGCTGTTACACTACTATAGA
AACAAGAAATACTAGACACACAAATGCTTAGGTTCCTAACA
TCCCCTGCAAGCTAAGTGATCTTGGAAGAACAGGAAGCTTG
TATGATCCACGTTTGGGAATCTACTTTGCCATCGACTGTAT
ATCAAATGTAATGTTTAATGCATGAATAGCTAGCACGGAAG
ACCGTCTTATACACACGAGACGATGATTAATTCTATCGAGT
TTGTCCTCGTCCAGCTTAGTCATATCAACTTCAAACTGAAA
CAACTCAAATTTGAATATATCTATGTTCAGGGAATTGCATG
CAGAGAGCTGATTCACATAACACCAGTCAACTTACCTTTTA
CGCCTTGAACGCTTATTTTACTGCCCTAGCCAGCTGCTATC
CACCTTGACCTTGGTGATAACTACCTCCCGGGAGATTTTCC
TGGAGTATCTTCCTAGGATTCTCTCTTTTCAGTATAATTAT
CCCGCCGCCACCGCCCTACTCCGCACAACTTCTCCGCCAAG
CAAGAGAGAGAGAGAGAGATCGAGCAGGTTGATGTGTTTTG
GCTTGTGCTGTTATCTGTTGCAGTTGCTCCATAAGCGAAAA
TTGATGGATCATTTCGTTTTCCTTTTATGTCAACTAAAATA
CTAATTGCAAACAATTCCTGCGCTTCTACTTAAATAGCAGA
GAATTTACAATACTTATTTTCTGTCTTGGAAAAAAAACATA
TCCATTTCGTGACAATATAGCCCTACAATCTCCGGCATTCG
AAATAATTCCCCTCCAGGTGCTAGAACAATCAGCAGCCACC
TTCCGACGAGCAAGGTTACTCCTTGGCAGACCTAGAGGCCG
CACATAAAGAACAATAACAACAACAACCAAACTCCTAATTA
TGCCGAAAAACATGAAGAATCAGAGAAACATGAAATACAAG
TCATGCTTATACAGGATGGACAGCTCATGAAGGAAAAAATG
TGTTCAAGAAATCTTAAATGCTATGTATAATCAACAAACAT
GGCCGCCCATACTGGTCTGGCCATTAATTTGGTGGAATTTT
TGAGGAAAACAGACGTTTGTCTTTGAAACCAGGAACGCGAT
TTCTAGATTTTAATTTGGTGCTGGTTGTTTTTAGACTCCCC
GGAATGTGTTAGATGAGATACCTTAAATAAACTAACCATAA
TTTGACTCGTAGGGCCGTTACGCTTCTGGAAAGTTATCACA
ATTTCGTAGGAAAGTGATGACAATTATAATATAAAAAAATT
TCGGCTTGTTCTTGATTGATCTGAGGAAATAACATAAACAG
CAGAGAACCAATGGGATTGTCAATGGCATGAACTACCGCGC
GTGCTTCTCTCCATCCTTTACCGTGTCTCTACCCAACTTCT
GTCCTGTCGAACTTAAGAGACCAGTTGATAATGAGATACGT
GTGATGAATCAAAGCAACAACCCTCCAAGGATCGGAGTACT
ACATCTATAACCACAGACCACAACCCATGTGATAAAACATA
ATTTGGATGAGAATTTTGCTCTCCGCAATGAGGTCATTGAG
TTCCAGAAGCTGTGAGGAAGCAGAAGTTGAAGCAACCTGCT
TTCTTCCCGCTCCTATGTTTCTCCATCACCTTTGGATTGTT
ACTCCCCCTCTTTTGTTAAGCTGCAGCCTGCACTCTACTTT
TGGACATAAGGAATCCTAAGCCAGAAGGTATTGCCTCCCGA
TCTGATCTAGCATAATCATTCTCCGCGTCTTCTTTCTGTGT
AATCTCACAACACACATTAACACGGGTAATTCATAACATGT
ATAAAGATCACACAAAGTGTCAAGCTTCCAGTCCTCCTTGT
TCCTGTTTTTTTTTATTTTTCCTTTCCTCTTTCTTTTTTGG
ATCATGTATTCTGGCGGTTTCTGTGGATCCTCTTTTTTTCT
ATAATTTTCCTGAAAAAATTCCATTCAAATTGGCTACACAA
GTCTGGGGTGACTCTGGTCCCTTTGCTATATGGAATGCCTC
CTCGTAATTGGTAGTGAAATCTGTTGTAGCTGAAGCTCAAC
ATCCCACATATCTTCTTCATCAAGTGCATAATCCTACCAGT
TGCTTGACGATCACTATGTCCAACTCGAAGAGTTGGAAGCG
ACAAGTACTAGTTTTCGTATCATCAGTACTAGTTTGAGTAG
GGATTGTGTCGGTTGTAGCTCAAGGAGCCGGTACAGATAGT
TGGGTACGTAGAAGAATTTTCACTAAATTAATCGAAAATTC
TCTATCCTTGTCAAGTTCCACATTGAAAGAAGTTCCACAAT
TCCACTTTAAGGTCCAGTCACTATTTTCAGAAGCTGACTGT
CTGGGCAAATCCAGGAAGAACCAGCAAGAAATCTGCATATG
GTTGCATAGCTATTGTAATTCGTAAAAAAAAAAAAATCATC
GGAACATCAATACCTAAAAACTTAGTTTTATTATTTAATCT
CCCCAAACACAGGAAAAGAACAACTTTCTTTTCCTGATGCT
GCATTCTTCGCTGAGCTCAGCGGAGGATAGGACTAGAGCTG
GTTGCAGCAAAGAGGTGATTCTGGGGAAGCTGGTGGTGTTA
CATTGTTGCCTGGTAAAAAACACGAGTACCCCTTTGTCAAC
TCTTAATTTTCACCATTTAACGATAAATAAAACATTTTGAT
ACAAACACGAACACAAATAGCAATAATCTGAAAGATTGCAG
TTCTTTGCCACCCTCGCCATCTTTTACCAACAAGAAGGACC
GTTATTAATTCCAAATATAACTACGTAAGGAACTAGTTTTC
CGGCGGAATTGAAGGGATTGCGGCGGTCAGGAACGGGGAGA
TTCTTAGATAAAGGGGGTTGCAATAGGACACTTTTGTAGAC
ACAAAGTCTTGCGTTTATTACCACCATCTGTTTGTCTTTCC
TGGTTATACGAAACATGTATCACGTAGCTTGTTTTTGATAC
GATACAATAGCCTTGAGTTTCTGTATTAGTTTTTTTTGAAA
GCATATATAACTAATTCTCACATATATAGCTACACCGCTAC
TAGGTAGGCTATAGTGGGATCCGAAAATGAGATTCACCTAG
CCATTGATTCCACAAAGTTACATATGATTCTCAAATTCAGG
CTTCTTACTCTACTAAGCAACTCAAATGCCCATATATGACA
TCCAATTTCATACAAGCTAGCTCTTTTTTTTTTCTTTCTTT
TGGCGACATGCTCAAGAAGGCAAACCTATCGCCGATGCTCT
GGGAAGCAAATCAGTATGGACATCGAGAAGATTTAACTCGA
GACGTTTAGACCCGTCTTGACCTACCAAGGGACCGCCTTGG
GAGTAGAGATGAATTTTAATCTCAAAATACATCCATTTGGC
TTTACAATTCCATGGGTGATCTTCTGTTTAAGATCACTCTT
TATGAACCTGAACACCAATCCTCTGCATCATTACCGTTCTT
TGATAAAATAATTTCAATATCAGGGATTGTCGCAATGAATT
AAGACATTGTTATGAAGGTTCAGAAGAACTTCACCATTTTC
AGGGACAACTAGGGTATGGGCATTAGGTAACTATCTAGTAA
TACCCTCAGCATCAGCTATGCATCCACACTTTGCATACATA
AATCCCATTGCTTCCAACTTCAGTATCAGACAACTCTAAAT
CAATGAGATCAGTCCTCTAACCCAACAATACAGTATCTATA
TTAAATACACAGAATGGCAACATAAAATAGATAAATTTAAC
ACTTCTCTTCTTCTCATCTGCCACCGGAGACTCTGATCAAT
CCAATCTCACTATGGTTTTTCCCTTTTACTGTGAGTGTGTG
GTAGATAGGAAAGTATTTTGCAACCAGGCAGTTTTATTTGA
CCCATTCTTTTAGGCAATAGCTGAAAGGAGAATGAAATCTC
AAAAATCTAGATAACTTGATCAACCCACAAGCTGAGCCTAT
GTCGTTTAAGTCTGTGGCGACATAAACAATCCCCGTCGCTT
TCGCCTAAGATATATTTAGGCGACCGAAAATGACTGTTGAG
ACATGCATGTTCGCTCTGGTCCCAACTCCCTCTCCCTCTCT
CGAAGTAGAAATCAAAACAACAAAACATGCATAACTTCTTG
GGTGTCCTTCAGGAAATGTGCACAAACCCTGAGTCGAGGAA
ATAGTAATCTGGTCTAGATTCTAGAGTTACTATGGACATTG
TCATTTGGCATGGTGGTTATCTTTTGGATTCATCCATATGC
CCGGTCTCCTCCTCCTCCGGCCTTCTGCTCCTCCTGCTTCG
TGCCCGAGGACCGATAAGCACTCCATTCTTCTCATCTGCAA
CTGCTGATTGCGTCCAATAACCTCTTGGAGGAAGTTCAGCA
TGCATTTGAATGTTAATTTACTACTGTGAGTTGCTAAATAC
TAGTTGGGTGTGCTCCTCAACCTAGATTCGAATCACGACCA
TGGATCTTGCTCACCATTTTCATCTCAGGCCCAGATTTCAC
GCACTATAAATCCCCATAGACTCAATGGCCATGGCTGCATG
GGAAGAAGATTGTATTTGAGCTTCTTTTTTTTGTTTTTTTG
AATACATAGATCTAGTCTAACTACATATCCTATTGGCATAA
GGTGCTTCCTGATGCAAGAGCATGAACTATTCTTTTGAGAC
AAATCCAATTTTAAATATTACCATATAGGACATGACACAGG
ATCATGATCAGACAAGGATTCTTGGACAACACAGGGCAGAA
CATAGTTTTCATGCCTTTAGCCACTAATAACCGCTTCTTCT
ACGACACGTAATTTGGAATGCAGAATCACACACTGCTTGTG
TACCTTTGGAGTTTCTGGTACGGTGTTCCGGTGTGTGTTTG
ATAAAAATCGAATCTTTGATCCAAATTTACACAAACAAAAC
CTCCGCAGCAGCCCCCAGAACCGGATATTAATTTAGACGAT
ATGTATTAGAATAAGTTTTACCATTTAGGTTTCTATTTGAG
TAATTGTGTTTTGAGACCTACTGTAGAAATTTTGCTACAAA
GAGTGTGCAGCTTTGTATTTCTCATACATCTCCCTGTTCAT
CCAATAATATTCTGCCGACCCATTCTGGATCACCGGAGTCA
GAAAAAAAGTAGTAGTAGTTCACGTAATAACGAAAAGAAAG
TAGTTTTGCATATATGAATTCAAATGTACTAACCTTGGGAT
ATTTTTTTGTCCTGTTTCTGCTTACATTGATATTGATATTG
AAGTTCAAAGCTGCTGCTGGCAGATAAAGATAAATTTCAGC
ACAAGGAAAGACAAAACATTCTAGCTCAAAAAGCAAGCAGT
ATTCACTATCAGTGTTTGAACATTTAGGTGAAGATGGAAGG
CTCTTTGAAGCGGAGCCCAACCTTTGTAGAATTGTAGAGAG
ATGGTAACAAAATAATTAATCAGTATATGACGACTAATATT
TGATCAATGGCTAATAGGGTCATCAAGTCATCTGGCTCTGA
AGCTGTATTCTATGAACATACATGAATAAGCATATTGCTAG
CCAAATGAAATCAACAGTTTCAATAAAATGATCACCTAAAT
CCAGAATTGTACTCCTTCGTCTAGTTGGGTCAGTATTGAAC
GTTCTCTTTTTCTTTCAACCCCACACTGATGCCGTTGAAGA
TCAATATCCCAGAGGTGGATCTAGCTGAATATAATGGGAGG
AGCTTCACAGTGCGTAATTGCTGAGATTGACCACAAAATCA
AATGAAGATAACATCGTACACACATTTACGATTTACAATTA
GCTGCCCTTTTCTTGGGGAACAGAAGGCTTGTTATCCTCAT
TGGTTAGTATCTAAGCCAATCCTAATTCTATTCTTCTTTTA
AACGTGTACCAGAGGAGGAACAGATCAATCTATTGAAGGAT
TTAGTTTTTGGGTCACGTAACAAGCTAGGACTCCCCAAGCG
AGATTTCTTTTCAGCCTTTTCATGCATCTCTCTCAACTTGT
GATTGAAAACAGAAAAACATCCATTTACATTGTTTTTAAAC
CAAATCATAACACAGATCATCTGTGCTGCTAGCGAAACCAC
ATGATAAGCTTATTTCAGTACCTTGATTCCAAGAGTAAGGA
GTAAGCCAGGGCAACAAGAGCTGCACCAGAACTCGTTAGTT
ACTAACGACTCCCCTCCCGACTCCTCCACCACCTCAGCGCA
GATGATTTGAGTAGAATCGTCTCCAGCAACATGTGAATCTT
TGCCCCTTCAATGAGAAAATCTGGAAATTATCAAAGTTGGC
TTGTTACAGACCTCAGTTAGCTTTGGTGGGCTGATCTTTCA
TTTGAAGTAAGCATAATACCCCCACCAATTGGCAACGATGC
AAAATTACTACTTTCATTGTCCAAAATTTGAATGATGTTGA
TCAATATCCGTGCTTTGATTCCTTCCATCTTAATTATTCAG
AGGAGACTTGGGTATTGTTGCACAGAATAGCCGTTCACAAC
CGCAAAAATATTGAAAAAAACCATTCTTAAGGTTCGTTTGT
GTGGTAGATTCTAAAATGTTCCATCGTTAAAATTACACATA
GATTTATAGACCAACGCGTACGACATACATGGTACAATGTT
AAGTGGTTTAGTAAAGAGGTCTGCTGGCTGCTCTTTAGTTC
CCTCATGAAGCCATCAATAGCTCTGATGGGGTCGAAAATTG
TTTTGTTTATTCTCCATTGACTCTTGTATCAACTCTCTCAG
ATGATTTATGTCAAAGTTTACTACTTTGTGCAATATAAGAT
GCTTCTTAATGCTTGATTTCCTTGAGACAAAAACTAGAATC
ATATCTTCCTTCTGTGCATTCCATTGCTCATTTGTCTTGTG
TTTCACAATTTCTGGAGAAACAGCGAGCATTCCTCCATTTA
TATGAAAATCTGGGGTATTACAGTCCTAAATTATCTCATTA
GTCGACTTTGCCAATTACTTCTGCACCTACGCCTTCCTCTA
CTTTCTATCTCTAAACTGGGCCTAACGAGCTTATTGGTTAT
TGGTTTGACGTCAGAGTATGCCTCTAAAACTACAACTCACT
TAATGACTAAGTCTTGTTTTCTTCCATCAGCCAAAGCCTAG
ACACCCTGCAGATGGGGAGGCTTGGAAATCATTTGACATAT
GAACCGCTAGGCGATTGGGCCGAGCCTTCTTGTCCTTGTCG
TTACCGCGAGCATATTCGAGCTGGGACTTCAAGAGAAGAGC
GTAAAGGTCATCCATTATGTCCTCAACTTATTCAAACTGTT
TACGTACTGATCGGTCTAACCAATATGTAAGTCATGAATAT
ACCCAACCACCAGTTCTGGACTTATCAGCAGGAAACCCTTT
AAGAAAACACAACAAAAACTCAAAACAAACTAGGCCTTCAA
CCCGATTGTATATACTCCAACTGTTGGTGAGGCTTGCCAGA
ATGCATCCTGCTATCTTGAGCTTAAAGTCAAAATTACAGTA
TCAAAAGCAAGACGGTTACGCTGCACCCTTTGTTGGCTGTT
TATTTACACACGTACATACTCCCTATATAAATTCATGGGTC
CGATTTAAAAGCCTCCTCGGCACCGGGGGCCTTGTTCTTAT
ACGAATTTGAAAAATTTTGTCTCTTAAGTGGTTACTTAAGC
TTCAGGAAATGCAGTGAAAACCCTCGAGTTCCTTCCTGGAT
ATATTGTATATTATTTTGTTCCCATGATCAAACAGTTCAAT
TACGCATGTATCTGGCTCGACAACAGATCAAAATCAGCGAA
TTATTTTCTATTTTTAGGAACATAGAACAAACCTTCAAAAC
CTAGCCTCGGACATCGATCACAAGTCATACAAAACATATAT
AAAAATGGTCTTCTACTTGGCCTTCATTATGATTTAAACAT
AAGAAGTAGTACGGTACTGCCCCAGCGATCGCGAGCATCGA
AAGAAGTACTCCATGGGTATCAACATTGCATGTGGCTGCTC
CTCTCCCAAGTACTCTAATACCTTTATTTTCGTTTTCATTA
AATGGCTACTATGAGGATTTCTGGTATGATCTTTCAGTGTG
CACAGGAATACTGAAGTGTTCGATATGAGATTCAAATTTTC
CTGAAGCTAAATTAGCTCTTCCAAGCATAGTAAAACCTCAA
GGTAGCTAGACATGCCTTGCCAGTATAGTGAAGTAATCTCT
AGGGTTCAAATGGAGTGAGGCAGCCTCAATTGCCTTTAGGA
GCATGGTAAACTAATGAATTCATCTTTATTTCTGTGCTGTA
GTCAACCCAATCTGTCTGGGCTTTTTGCTTCTTCAAAGATC
ACTCAAAGGCCCTCGATGGACCGGTAATGACAACAAATTAG
TACCACTATTGCGAGATAGTCTGATAACAAATAACTCAGCC
AAAAAAATTTAGAAGAGGTACCTTTACAAAAATTGATACTT
CGTTGGTAGGAGATGAAATGCTCAAGGGTATATCAGGGGGC
AAGGCAGCTCCGCTTTGTATCTCTCGCCGTTTAGCATCTCT
GAGTTTTCGTTTATCGAGGTCGCAGTTCTTGTCGTTCTTCG
AGACGGAGATGAATCCCTAGCTTGTTTATATAGCTACCGAG
TTCGATCACTGAAACAGAGACAATCTCACAGTCTAGCTAGC
GCAAGCTCCGTCTTGTTGGGCAACACGATTTGAGACATGTG
TTTAACTTCAAATTGAAATGCACCCACACAAATTGATTTTC
ATACATAAATCCAGGCATTTCCAATTGTCCAATTCTGACCA
TTAGATCTGTTATTTTGGTGCATGAACTACTTTCTCAGTTT
GACGTCCGCACCTGATAATCCCCAAATATATATATATATAT
TGCTTCAGATTCAAAGATTGCACCTTTACGAGTTTTCTATA
AAATGAAGAGTCTCCAGACGCTAGTGAAAGGCTGCAAACAG
AAACTGTCATACTGGGTTGTCGAACAAAATGGAAGGGTCAA
TTCAGTTCCCCATGTACATACCCAAAACGGTCTCGCAGAAG
ACTGTAATGACCTTTGTTGACTGGGAAACCGTCCAAATTTC
CCTCACGGGAACCTAATGACCTTCAAGTCCTATGCCACCGT
TATCTATCATGTGTTAAATTCTTAAATGTAATTTCGAGTTT
GGTGTGTACTCCAATGTTGTCCCTCCTGCCATGATCGATCT
TTGGCTAACTAGGATAAATACTTGGCAACCAGTGCCTCCAA
GATTGTGGTATCTGATAGATCAGATAATTAATATGGAGGGT
GACAGTTTGTTCTATTATCTCAGTTTGCAAGTAGGAGCTCT
GCTTCCACTATTAATTGAAACAAATGAAACACATGCGTACA
GGGATTTCAAGTTTGTTTATCAAATCCTTGTTTGATAAGTT
GCAGACCATTTGGTAGAGGTCTAGATGGGCCACGGGTTGGT
ACACGTCTCCGCACGTGTGTCAAATCTTCAACCCTAACACG
GATAAAACAGAGATGCAGTACAAATGTGAGACCTCAAATGC
TGGCTGCTTCATTGGAAAGACCTGGCAGCTTTCGTGAGAGC
TATATAAGTGATCCCTAAGGCATTGCAAGTTAGGGAAGTCA
TCTCTTATATTTTGGTGAAACTCTATTCCGTATTATGCAAG
TTACCACAGGCAAGTTTAAGCAACTTTATATACCAATCAGA
GTGAGAGTAACAACAAAAATCAGAAAGAAGAATGTAGCTTC
TCCTCAGCAGCCTCAACAAACCAGTAGAAGAGAGCCCTCCC
TTGATTATAATCTTGTATGCCACAGATCCGCCCCCAAGAAG
AGTTTCAGCCAACCCGATAACTGGATCTTATGTAAAAGTCT
AGGAGACAACAAACTTTGTTCATGATTTGAAGGAACTGACA
AATTTGTTCCGCCCGAGGAGCACTTTAACTTGGCACTGATC
TAGTGTAACCCACTCAAGGTCATCATATGGTGCAAACAAGA
TTTTTTTTTTTTTTTTGGAACCTAAAACTCGCATTCATGAG
TAAGAATACGGCTATTAAGTCCTCCAAATTTGTTAATTAAG
CGAATGGCATGATTATTTTACATAGTTGTAGTCCAATATCA
GGGAGGGTTAGTAGGAATAGCGAAGCGGTTTCTTTGGTGGT
TCTACAAGAAAACATATGAGCTTCCTATCTGTCCAGTTCCT
GTTTTCAATCACACAAAAAGCTTCATAAGCAATCATACTTA
CTCTAGAGCATATGGTTGGACCGAGGTACAACTCTTACCAA
TATTAATTTAGCAGCACCTCCTAAAAGTTTCAGATGCAGTT
AATCAAAATGGAATAAGAAACCTGTACGTCAAAGTGATTGG
ATACATGCTACATGTTATAGCCTGGTCGCAAGGACTACTCA
AGGTCAGGCTGAGATATTTGCAAGAAGCAGAAGCAACCTAT
CGAAAATGACGTGGGGTAAACTAAAACAATCGAAGGCAGTC
CTTAGTGGAAGCGGAAGAATCATACATAGTGCAGAGAGCTA
GAGCTTTGAGTTTGACTCCACGAAGTGTGGGACGTTGTTTC
CAGCCAATGACCCCAAAAGGCCTTTGCTCTAAACGATTGCC
TCTAACTTCATCTCCCAATTCCATTGCTTCTATGCACACGG
GTTTAATTGATTAACAGTTTCATTCCAGAGTGGTGTCCCGT
CAGAGTAGGCACCAAAAGAGCAAAGTAAAACAGAGCAAAAT
CCACGCCCCGTCACGTGAATCATTGACACCCTCAACTATAA
CAGCCTAATCCAAAACTCATCCGCTTACAGTAAAAATAAAC
TGAATTTTGACTTTTATGTGCTTATAGGGTTGGTGAATGTT
TGTTGGAAAAGAATGAAAGGCTTCTAGCTAGGCAACCAACA
CAAAAATTCTTATTCGTTTACATATGGACAGTAAGACTTTG
CAGATCTTATCTTGTGGAATCAACCAGGGGAGACCTGTGGT
CGGCTTCTCTCCTTCCAGGACTGGCCGGTGACAAGTTTTCC
TTTGTGTCTGAAGTTCAGGACAGATGCAGAGGGACTCCAGC
TTTTGATTCCAGAGGATTGTCATGTGCTAGACCCAGTATCG
GACCAAGAGATCGGTCTGCACAGATGAGGAGCTCTATGTAT
AAGTTCACCACACAATGAATCAAGCTCAAAAGATTGACATA
TTTAAGCATCTCCTGTATGTCCTTTCATTTGCTGATGGATA
ACCAATTGCCATCCAGGAGACAATAGTTTGAGCACTAATAA
TAAGTTCTCTCTTGCTCTCTCTCATACTCAGGGGAGTAATG
CATTAGAAACCTTGAGATATCAAAAATAGATGTTTCATACA
CTTCATTGAACACTCGTCCACTCCTTGCAGATTCAAAGTTT
ATGAACAAGTGAATAAGCTACTTGTCTGGTAAAGTTGATCT
ACTCACAAATCGGGTGAGAACCCACAACTAGAAACAAAATG
AAGCTTGCGGAGATACTGAGCAATAAGTGGTACCATTTCTG
TTGCGAATGGGCTCAACCTGCATGACAGAACAAAGACACAA
TGAGGTTGGGACCTCCTAAACCCGTCGAAGGCCACCAAGGG
TAAACGATAAAAAAAGAATTCATCTATTAAGTTGCCACTTA
CATCCAAAAACGGTGGAGCACAATCGTCTTTTCTTATGATG
AGACGAGCTAAAACTGATGACGAGGGGTGGCCCAAACGATT
TGCAAACTGGGCATTTGAAACCGAAGGACCCAGAGGAAAGT
ACTTGTCTTTCTGCAGGACTCTAGTACAGATGGGATTCAAA
GCTGCACCCTTCATCGCCTCCGATGAGCCTCCCGCCTTTGA
ATGGAGTTTTCGAGTGCTGGCTGCACCCGGCGAGGTACCGG
TTGAAGATTTTCTCAAAGAACTGAAACCGGAAAACTATGCT
GTCGTCAGACTCCTCGTCCTCGTCGTCAGTATCATCATCAT
ATATATATAGACATGCCAACCAATTCATTTATATAAATCAT
ATAGTCCACGACATATCTGGCCTCAAAATCCTTGTGGAAAG
CCTAGGAGAGTCATGGCGACCCCTTGGAGTCCCTTGACGAG
CTTGGCATTTCGAAACCAAACAAGCATTTCCTCACCAAAGT
AATTATAAACCACCTACGTACGTTGGTCTCCGACGTAGCTA
TTGATTTATATGGGTTTAGACCGGGTGTGGGAGAGGCCCAA
GGCCTTTACTAGTTTGCTTGCTTGCGCCGCCCCTCCTGACC
ACCAAATATGTAATAGTGTGCGATCAAATGCCTGCTTTAAC
TTGGGAACTTGAATCAGTAGCCACGGAGGACCTGCTTCCTT
GGCAACAACTTCTCCGGTGACATTCCTGCGTCTATTGGGAA
GAGATATATCCAAATATTTACAGCAGGGATATATTTTGAAT
TTGTAGAAAGAGAACTCTTACGGGTGGAACTGGTTGGTATG
ATAATCAAACCCTCCTCTCCCTCCCCATGGTTTCTGGCATC
ATATGGACACTCAGGAAAATCTCATAACTGTGTCTGGTTTT
CACGTATTACAGGTCTCTTTCCGGGTTTGAATTCTATGCAT
CATCATCCCTCCATACGATACATCACAAAATAAGATTTACT
CAACTCTCTTACATGGGGAGCTACACAAACGGCGTCGTTTC
CTAGTGATTGCCATAAATCTCAGAGAGGGATGTTGGGATAT
TTTATTGATATAGTTTGTATCCTCAAGTATATTTGTGCTTC
TGGTTTCAGCTTAGCAGAAACCGAACCGGATCGGGAAACCG
AAGAAAATAATCAAGTCATTCCTCATTGTGACCAATTTGCT
TGGTAGTGTATAGAACCTAGCAGCTTTCGTAACATCCAAGA
GTCAATCTTTTCAACTCCCCCCCCCCCTCCGCAAATATTCT
AAGAATCGGTTATGATGGTGCATGTATTGTGTCACTATTGT
TTAGCAGGTCTCTTTCCCAGCTTGACATCATTGCCTATATG
GAGCAAGTCTAGAAACCTAGCCAATACTTACAGTTGCAGGA
TCATCCAAATTAAAATCAGACAACAGATATTCCCATGGACA
ATATTGTGATGCAGATTGGGCAAGATGTAAAGACACTAGAA
ACATTCAATGTCACGGAAGCCTAGTCCTCCATCTATTTTAT
GAACCACCACAATGTAGAGACTGATCGATAGAGTCGACTCA
CGCAATAAAAACCTTGTTGCCACGCTTGAATCTGATGAGTG
TCTGTAATTGAAATAAGGATCAAACTCGTGAATAACACTCT
TCAGTGAGTTCCCTAGACCACGATACCCTCCCTGCATACTG
TGTCACTGCAACTAAATGGTCATCATGAAACACAAGATGTT
TGAAATGATGAAATTTGAAACTCCGTCAACTAAAATTTCGA
GGGCCAACAGGTTTGTTATTCTCAAAACCTTTTCTCGATAG
CTCTACAGACAAGTGGACTTCGATCACACACTTTATCCATG
CAAAACTCACACATCTTCTTCACCGATGATCGCACCTTCAT
AACCTCTGTTTCCGAAGCGGCATAAAACGAAAAGGAAACAT
TGCTAAGTTATCTTAGAACTCTTTTAGTACTAGTCAATGTT
TAGTGCAACATCACGCCTTGCATCAGAGTTTAAACCGAGGT
AACTCAGGATCTGATACCAACTTACCCACAAATAAGCAAAC
AGAGGAATTCGAGTGGCTGACCAATGAGCCTAAAATCCTTA
CCAAGGCAGGTCATGAGGGCCCCTTGGCTACCCTAGGTGGG
CAAGACATGCAATGTATTGTCAGGGTGGTCTGAATACTCAA
ATTGATTCGAAGAGAAGTATCTCATACTCTGTTTTTGATTC
TCATAGTAACACAACCGAGGCGGAGTCATCCACAAACGTCT
TTCAAGCAATACATAGTGACCCTTATATAGAGCTACAAGCA
GATGAGAATACTACAAGGTGCATCAGACGGTTGTAGTTAAC
CGGAAACCCGCCGGCGAGCCCATCCTCTCCTTCTCCACTTC
TGGGCGGATAGCTGGTTTATCTTCACTGGATCCCACTCGGC
TTACATGGCATATTTACAATCTACATGGTTAGATTGTGCCG
ACCTATTAACAAAATAATAACTTTAATAACAACTTAACAAA
TTATTTTTTGTCATCTTAAACATCAAAATGAAATGTAAAAT
ATCTGGTTGGCCTCCAAGCCCGACAACGAGTGCATCCACTC
TGGTTTCTTCACACGCGCCGCCTCTCCCCCGCGCGTGAGCC
CGTCTTTTCTAATTTTTATGCATGTTATTTCTTCAGGTCAA
TAGAGATTATTGTCACATTACTTAAATACAACTGAAGATTC
TCTTGCTACTTCATATGCCTCACAAGTTTCTTCATGCATGT
GCTAAAAGCCAGAAAAGTTACTGCATGACCAGTGTGTTCAA
AGCCCATGCTAATTGGTTTTCCAACTGATTAGTGGTACTCT
TTTATGTGGGGCTCATGACCCTTAATTGGCCTTTGGAAATC
TACTGCTATCTCCTCAAATTCACTCGTCAATTTAGTAATTT
TTGCGAAATGTCCTTAAATACGACTCTAAGATGCTCTAAAA
TCCCTTAACCCTAAGGTCAACATTTTGGCCAACAAAACTAT
TCTAGAAGCGCCACCGTTTACGTTCCTCGTGGCACCTTCTT
TAAGAAAAAGCCAAAGATAACTATCCAATTGATACAATTCT
ATGGAAGTTGCTTCTCTTTTCTTTTGGGACCTAAAGCAGCT
CACCTCGATCTTTGGAAAGTCCAAATCAACTCTGTAACACC
GCAATGACTTCATCAGCAGACCCGTGGACAGTTAACACCCT
ATTACCAATATCAATGAATCCATCCTTTTTTATCTTCTCCA
AATTACCCCAGAAGAGTGTACAACTACCTCTCTAACCCAGT
TTCTGAGAAAAAGTGATAAACATGCAGGTGCGATTTAGATT
GGCTTCGGCTAATTTAGGTGCGATGGAGGAGGGTAAGCAAG
TGAATAGACAGATTTATGGTCCGTTCGTTGATTTAATCTAA
GGTCACACTGTAAGTCCTGACCTGAGAATGAGAGGAACAGC
TATTCCTCCCTCAAGATGGTCAATTTTCATTAGTTTGAGAA
GTGCAGATTTGCTAATTTTACAAGATCACAGTGTATGGAGA
TCCTTTCGTTTGATCGGATACTGCGCTGTCTAGATCTCATT
CTCAGGTAGATTGAAGTATACAACTGTGTGTTTCTCAGTGC
TTGCTCTTGTAGCAACAAGACTGGTTTTAAAATTGGCATAT
TCAAATAATGACGTTACACCCTTCATTTTAGCCACCATGTG
GAATAATTGGCTTTCTTAAGCAAAGAAAAACAAAGGTGGTT
TTCGGAACAAACACAAAGATCAATATTAGTGGGTTTTGCCT
GCTCTTGATCTCACCGGCGTCATCATCAAAACGAACTCTGT
CAGAAGCCAAACCCCTGAAGCAAAAGTCAACAAACCATATC
ATTGTTTTGTCACAAATGAACACAAACTTTTGTTAACTGCT
AGGAAATAAAAAGTCGGAAACTATTGAAGAATATCTTGAGC
CACTACGCCCATCTCATCTTCCAACAAACCCACCACCCCAA
TTGAAGCAACAAAAAAAGAACATCCCTAGCTAGGGTAACAA
GCAGTTTTCACCCATGATTTCTGTTTTTGGGTCACCACGTG
CCCTACTCCGCAGTACTTCCCGTACCGAATCCCAACCGCTT
GCATGGTTATTAGAGTTTAACAATCTCCAAGCGTACCCATA
ACAAAAATGATGTTATGTTGCCATTTCACCCTCATGTATTT
ACTTCATCATTAATCCATATCCACAGTAACAATGTTAATAT
TGGGTTAAATACTGTATAGTCCGTGTGGTTTGAAGTCGATA
CTGTGCGAGAATTTGATTTTCTACGCGAACTTGGGTTTTGA
AAACCCTAGACCAGACTTGTCCCTGTCGGACTTACCCAAAC
AAATTTAATTTCTCCATTTGCAGTTGGGCATTGGTCTGATA
AGATTTGGGAGCTTGCACCCCACACCCACTAACGCGAAAAC
AGCAACGGGTTGAGTTTTTGCCAAGTTTTTACAAAAAGAAC
AATCTAATACGAATTAATTACGTTCAAATCACTTGGTACCG
TCAACTGCCACAAGTATATACAAATAACCATTGGATGAGGG
AGTTGCTTCTTCTGGAGCCTCCATCACTTCTGGATATAGCA
CGGTAATAAGACGAAATATCCACTAAACACATTATACACAG
CAGCAGCAGCAGCAGATGAACATGGAATTGGAAAACCCCAG
TATATTGCATGTCAATTTTACAACTCACTGAGGCTTTTGGT
CAGATGTTGGACTTGGAGCACATTCCCAGGAACACCAGGAA
GCTCCATTCGAAGCTCTTTCCATCAATCGAACTATGGAAGG
TAAGGAAACAAAGTTTTGATCTTTTAAAACAGTTGTAAACA
CTTGTGTCTTGCTCTATCAGCCTTCTCCATCTTCGTAAGTT
AAATTCTGTGCATTTGTTTGCTTTGGAAGTTTAGGGTTTAG
TCTTGAACTACAAACTGGAGCATTGGCATGGTTTCATGAGT
AGATTAATGTGTTTGGTGATCTGTGAAAATGCAGGCCTGGT
TGGGGGAGGTCTGATGGGTTCTGGCATAGCTACAGCCCTTA
TGAGACTAGCCGGAAATCTTCCCGCGCTCAATTGCCTGTGG
AGTAATACCTTCTTACTCGGCAGGCAGTAGCACATCTCTCA
TTGTCTTCAGCTGATGTAAACTCCTCAACCATTTTCTCAGT
TGTTGATTTAAGAGATTATGCTTTTGTTGTTTTTTTTTTAA
CCCAGAGGACAGAGCTAAATCTCCCAGCTGCTTCCATTTGG
TTTCTGCTGTTTCAGTTTTGCTATGAGTGAGGCTGCTGATA
CATCAGGTTCAGCAACATTGCGTTAGCTGCGGGGTTTGGAT
AGAGGGCTTAATTAGATAAACGTACATCGGTCAAGCTAGAA
GGAAACCTTCAAGTGATGAACTGCATGCATTTTCCCATATG
GGTGTGGTCGTGTCTCTGAGCTTGAATTTGTGCGGCTGTGA
GTATTCTTCGTACATATGGTCTGTCATGTTTTACATGTTCC
CATAAAAGACCCTATAGCTGCCATTATCTAACTGCTTTCTT
GAGGTTCAGTGCAGGTGTAGCACTTAATTGGGCTTGAGGTT
ATAAACTGGGGCACATAGAACGGCTTTGGAGAAAATACATC
ATTTTTCTTTGAAAAATAGACGGGGCTTGCTTAAGACTAAA
TACATCGTTTGTTATATATACTTGTACATCTATCTAAGCAG
CTTTCAAATCAGATTTGAGACATTTGAGAATCATTTCAATC
CTCTTTGCCTACTGGTATTTCAACATTTTGAGAAATTCATG
TATGTAAGCTGCTAATCGATCATTTGTTCATTGTGAAGGTA
ATGTCAAATGTCAAATGAAACTTGGGAATGTCAAATGTCAA
AGAGCCAAGCTTGTAGATAACATTACACAACGAGATAGGTC
GATTGGTAAGTCAATTGAAGCGTAAAAATGTGAGCTGAAGG
CTTTTTAGTTTGAGTGGGTACTAAGGTTTTTAATTGTGTTA
CACAAGAAATGCTGCATATTCTAAACTCCTAGCACAAATTA
TAAAAATGAAGCAAATAATGCAATGTCCTTCCCTCAAATAA
CTGAATCTTTTCATTCTCAACACAAAGTCTTCAACTTCTTT
GAAAATGCTAGCACAGTCGGCCCCGGTATTTCTGCTCATGC
TCTTTATGCATTTGAATTTGCCTTTTGCATGCATTTGATTC
CACAACTCCCATTAGTGAGACGTGTCTTGGGTTGGAACCCA
TGGAATCCAGCGGTCGGTAACAGGAGTCAGGTGTCCGGCGG
CTCTAAAAGACCAGTAGTAGCTTATTAAATGTCTTTGTTGT
GGCCGAGTACTCGGGGAGTACTCGGCTTTTTATTATTTTAA
TATACTCGTCATGTGTATAGCTAGCCAACGAGAGGTTGAAA
TACTATGTTTTGATCACAAACCAACATGGAAGTTGCAAAAA
ATCCATTACCAAATAACTGGCTGCACGATCCAGCTTGCTCC
CCTGAAGCATTGGAGTGATACCAGAACCACCTGCAATCTGG
GCCAATAGATGCTTCAGACTCATTCCACTTCATCTGAGAGC
CCCTCTACAAGTACCAAAGACGACGATTATAGCAATGCAAT
AATGAAAGCTAAACAGAGTTCATAGCTTATACCTCAGTCTC
TGATCCGGGCTTTAAGTCGTCGCCGGAGAAGTCTATGACCG
ATGCAACCAAAATATATTGTCAAACACTAACCTTCACGTTT
CTCCCTACAAGTTAAGTGTGCTAGAGAAAGTTAGGGAAGTT
CCTTCGCTTTCTTCAACCTTCAGTTCTTCAGACTCTTCTCT
GCAGGGACATCTCCAGTAATCCCATGAGTCCAGGTCTGTGA
AAAGCGATCTGCAACTGGGACTACACCATTCACTTTGACAT
CACATTCCTAAAATGTAGAACATTCAGCAAACTCAAAACAG
GTTTCGTGTTGCTAAAGCTTCTTTGGCCATGGCTTCGCTTT
TCTATATAGATGTATATATTCTTGCCTATTGGTAGCTCACC
TGATTGGTGATAATATGGGTCGCACAGGAGGATTCTCATAG
ATCGCACATATTCGTTCCTTCTCATCAATAAGAACAAGTTT
AAGAGGAAGAATAGAGGGGGCGATCAGGACGATGAAAGGAA
CTGAAGACAAACCACAGTAACTGAAAGGTTTATATCAATAT
CGTCGCGAAGACTAATAGTCCGAAGGAACTCGAACCCTAAT
ATGTTATCATCAGGTACTGTCAAGCGGGCAGTGGCTCTCGG
GATGAGATACCGAAACTTTGCTTTGTTAAAATGTGAGACAC
GTGCCTGATTATTGAAATAACTGTAGTTATAAAATCATAAC
TGAGAGTTTAACATCAATTGCAGGAGTATGCTGAGCTTTTA
TTATAAAAGACTAAACCTTTCAGACATAACCTTATAACCCC
CCACCGGTCCCGTTCGACTCCCACAGCTGCCTTCTCCATTT
GCACTAACTTGAGAGTGTGACACCATGATGAACATCCTATG
TTAAAATATAATTATGTATTCCTTGTCATTACCGTATTAAT
GTCAACATCATTATGACCCGCTCTTTCCCGCGCGAGATTTA
ATTCTGGTTCGACTTTCTTGCCTGGCAGTACTATATGAATG
AGTTAGTTTCCATCTCTCTGCAAAATAACAAGAATGTTTTC
GCAGCCACTCTGGCTATCAGCGACGGCACTTAACCCACCTT
AAATAATTTCTAGTTGGTTTCAGTATTGCGTTTGTCACCTG
AACAGGCCAAACTCGATAAGCCCAAAATCCGAACGAGAAAT
AGGGGAGATTTGATTTGTAGCTCCAAAGCTCCAAACCCACA
AAAACTAAAAGGTCCACTCACAAGTTTAGGCATAAGCCCAA
ACCCTTCGGCTGCCTTGGGTCGCCTTGACCCACCTTATGCC
TCATGATCCATAATCTTTAGCGGATTCGATCATCATCAAGT
CAGCAACTTGATTGCGTGCACGTTTCGAATAGGAGTCGAAG
AATTGAATGTTTTGTATTGTCCTGGTTCAGCTAGGTTTATC
GTACAGTATAACTAGCATAGCAATAAGTTATACAAGAAACC
ATTTATATTCCGCATTGTTGCCCATCTTTGGAAAAGCTTAA
AAGTTCAAACCTAAATTGAACTACATCTAATAATTGAAATA
AGTGACTGTATCCATGTTAGCCGAACTATTCACAGAGACTC
TCTAATCTCCCAAGTAGATGCTGCAATAAGAATAAAACACA
ATGAAGCAAATTGTTGAAGACCAAAACTCAAAACTGCCGCA
ATGATTTTTTCTGTAGGTGGCGAGGTGCCCTTTTGTGGAGA
GCACTCGCGCACGCCGCCAACACCACCGCAACACTCTCCTT
GCAAAATACAATAAAGATGTCGACTTTCCCAGCGTAAAAGC
ATAATTCTTTGATAATGGGGCATTGTAGGAAAAAAGATGTG
CGTTACATACATTGGATTAACTAGGTCTTTTCCATTAGAAT
ATTATTATGCTCTAGTGGGTCAGTCTCGCTTCATTCCTGAA
ATTACAAAACACATTCTTTGCTCTTAGTTGATAGGTTTCAT
TCGGTTTCAACCATGGTACGCTATTTACAATTATTGGGTTA
GAAACAATTCATGAATTTTACCAGTTCAAACAATTCTAGCA
GATGAAAAGTACCACCCGTTCTCTTTCTCCGAGTCTCAGAC
TCTGGCTCATATGTTTGTGTCTTTACTAATATTCGGTACAA
TCACTAGAAGACTTTGACCTCTCATATAACGAATTCTTCCT
ACAAGGCACGAGGCAAAGTTCATCCAAAAAATTGTTGCAGT
TGGAAATGGTACCAGGGCTGCCTCTCTCACCACCCATTGAA
AATGAAAAGCCAAAGGATAACTAGACCTATGACTTTTAGCC
TCTTTAATCAACCCTTCGTACCTTTGTTGTATGATACTGAT
CAAACAGTCATAGATGAAATCCACAAGGAAAACCCCAATTT
ATACAATCCCAGCGACGAAACAGGTCCCCCATCGTACCAAA
TGCATCGATCCAAGTTCAAGCGGAGGTAAGGAGCTCAGCTG
GCTACCATCGTCCACGAACCCACTCAAGCAAGGCCCTGCTA
GGTTCCAATGAAGTAGTATTCCCCAATCGTATCCAACGTGA
GGAAATCAATGACGAAAGATCGTATCTTTACTGGGCATACA
CTGAACCACACACACACAAGCAAATACATTCATTTTTGTGG
TTGTGTATGAAGTCTGGTTACTGTGGGACTATGTACCCACT
ACTTTCATATATTGTATGATCTGAATGATGAATAAGAATAA
CTTGTGTGTGATTTCTGAATCCTTTTATATAGATGTGATGT
AGTAGCTGCAATCGAATTTACAGAGTAATGCAGAAGTTGGT
ATGCGCGCATCTGATCGAATCGAGCTTTCTTAATCAACCAT
ATGATTGATAACGAACAAGACTTTGGGGTGTTAGAGGGGGA
TGCGAGACTTAATGGTTTCCCCACAACAACTACTTTAAGAG
TTATTTAATGTTGCGTCCGCCCTTAAGTTTAATCAATCATT
CTCTTTCTTCTCCGACCTTTCTCCCCTGATCCTCAACCTCA
ATTCGAAATTGGTTGAGGGTCTTTGGAAGGTTGGGGTTAGA
GCCATGACTGGGTTATTGGTCTTGAATTCATGTTTATAGTT
AGGTATAATTGCATGGGTTCCATTGGTTTGATCACCAACTT
CAGATCATATCTACGAATAACAACTAGGGCCAATGGATTTG
GAATGAAGTCACTATATGATCAAAATCCAGTTCAACCTTCA
TATAGGATGGCAAATGAAATCAATTTTGTGGTTTCAAGTCC
ATGACTCATATATGGAGAGACATTGCTCAGGAAAAAAATCC
AGAAGGCTTCTGCCTTTCAGCCTTGACTTGCTGACAAATCA
TAGGCCCTCTCACGTTTGATCTGTTGTATATTATTTTCTTA
ACAACTAATAACCTAATGAACTACTTATGATAATCAGGAAT
TCTCGTATTTCAAATGTTGACTTCCAGAAAATGAAAACCAG
ACTGCCCTACCATCGACCATCTACCAACGAGCTCAATTGAC
TTGTCTTAAAACTGATTTAGCTAGTTCAGTCTAAGTTTCGT
GGGAAGACCCATCTCTTAGACCTGCATTCTTTGTCATGGTA
ACACACCGGTCAACCAAAGTCTTTCGTGCATGTAAGACAGA
ATCGGGTTCTCTGATGAAAGCTGCAGGCAGTTCTTCTCAAA
AAAGATTACGCATCTTTGTACAAGACAGGAGGGGCAAGTAC
CCCAAGATCCTCTAATTAAACATGGTTCCTTTTTAACACGC
ATGAGAGTGGTCACTACTCACTACACTAGAGTACAGAATGA
ACTTTAATATTCATTTTCAACAAGATCATGTATAAAAATAC
CCAAGGTCCGCCTCTGAGGACCTTGTTTCGATCAGATTTGA
CTTACGATCTCGTAAGCTAGCTCAGTCAAGGTCATTGAATT
GAATCAATGATTATAGGAATCCGGCCGTAGGATATAAGTCT
GCCTTCTTTCCAAAAGCTGACGACGATCCAGCGGGAATCAC
TGAAGTCAATTAACAAGGTGCGATCCAATCCCTACGATATT
CTAGAATGTTGCTTGCTTATCAAAATTAACAAGGAATAACA
TGTTTTTTGTTATGAGGAAACAAACATGGGGGTAAAGAGAC
GAAGAACCCCGCTTTCACTGCTTCTGCATGCAACTGTTTTC
TATTTAACCCAGCTCCAAAACACAACACAAATTTAAGAAAC
CTTAATGTACAGGAAAAGATCAATTTGAGGGAGAAAAAAAG
ACAACTCCATCTGTGTTATACTATTAGTAACAAGATCTGTC
TTGATTCAAAGGTGTGGTAACTGTTCAATCAAGATTCTGAT
ATTAAATTCAATTATTGTTTCTACTTTCAAGTTCTGATCAA
AGCAGCTCATTGGATTCGGTCCGAATCTGAAGCTCCTTGAT
GTTGTGTAATCTATTCCAAACTCTTGCACTCTAAGCAATAA
TCACTAACGATCAATTATAACCGTATTAAGCACGAGTTTAA
GTCTCCACCAGCATTCTGCTCAATCTCTGCGTCCTGTTCAT
CAAGCTGCTTCGCTCTAAAGCAATCGACAATCAACTGCGCA
ATGGCAACCAAATCTATTTACTTGAAAGAGCTTGAAAATCA
CTTAGAATTTTATTTGTTAACAAATGCACAAACTTGGAGCG
GGTGAAAGCTCTTCTTGTAGCTTATAGATAGGTTGTAACTT
ACTTCGCCTATCCTTCATTCCATTTCTTCTTTCTGCACTCT
TATATTGTTTTGGTTTTCAACATTGTCTTTTCGTGAATTCA
AATTGATTCTAGTTAACTATCGAATTGTGTACATGCACTTG
GATCAAGAAGCTTCGCAAAGCGGTGAGTTTTACTGTTATTG
AGTAATAATGGATAATAATGCATTATTCTCCTCCATAGCAG
CTGTCAGCGGATTAGAAACACACAGTGAACTGGGTTTTGTT
CCCAAATCAAAATCACAAAACAATTGAAGAAATTGGAGAAC
GTAAGGTCAAAAGTCCTAATCATCTGATATAACTTTTTCTT
CAGAGCTCAATATTTTAGGGCAACAATTCTCGATCGGATTA
AATATAATAAGCAGATACAGCCACACTAGTGAGACTCCCAG
GCTCCAATGTTTTGGATGTTCGTCTGTGGATTTTAAATAGT
TTAAGGCATTAACTATTGTTCATTAATAAGTAGACTTTTGG
TGCCTCAAAAGCGGAGGGAGCGCCTTTTATTGTCAAGAAAG
AGTTTCTGCGATCTGGGTATCAAGTGCAATAAGATGTCTAG
CTTCTGTTTATAGAGAAATGCTTAGGTGCAACAGCCGCACC
TGCTTCAGCAGTTTTATAGACATCATCTGTGCCTACCGCTA
ATGCATGGAACAAAACATGACCATTAACTTAACCCTTTGCA
CCAAGTAGAGACATTTTCACCTGACAGTGTTGAGGGCTTCA
CTTTTGAAGCCCTGGGCCTGCCCATATGGTATAATTTAGGG
ATTCTTAATACATATATTCTCAATCCTGACTTATTTGGTGT
CGAGTTTCGACCATTACAAACTCTTAGTTTATGATGTTTTC
AGTCAGAAGAACTGTTTTGTCGAGAGCACTGTTTTGGCTGA
CTTGATTCCTTCATCGAGTTCACTCATAATGGTAATCGGTT
AATTTAACTCTCTTCAAATTCCCCAAGCAAAATCATATGCT
GAAAATGGGGGCCGAGAGCACCTCTAGTTCGGGCGGTGGGA
TTCATCATCACCTGTAAAAACAAGTGCTTGTTTTGCCATCA
ACTTTATTCCGAACTGGATTCTAATTAGGTCAATTGTTGCT
CCAATACCACAACAAATAGACTGTAAACAAACCAATTACTG
CTACACAGGAAAAGAGAGGTCGTGAGGAATTAGGAGATAAG
ATTTTCCTCTTGTTAAAGTTCTATGGAGAAGTCATCAAGTA
AGAACTTAGAACATTTCATGCAAAAGCTGCGATCGATACCT
AGACATTAAGAAAGATTTAGCAGACTGTAGAAACCCTAAAT
ACTCTATGTCTATACCGAATCAAGAACCAATATCATGCTTT
TTACCCAGTCTTCGAACGTGCCACACATGCTCTCCAGAGGT
ATTATTGGCCCTCTCTTTATCTACTGACACACTCTTGAGAA
TAGATCCCAATTTTTGTTTTCCCCAAATCTCAAAACCCTAG
GCTCTTTTCGTGATAATGATCATATATTGGAATATTTAAAG
CAGTCTGCATTCTGTAAATACATTACATTTATGGCCAAATG
TTCTTGTTGATTTGTTGTTACCATTTATCAGTTCCCATTCT
TCCAAGCCTTACTAGCTAAACCACACAACTCTTCTAACTCC
TTTTCGTGCTCTAATAATATCTTATTTTCTCCTCCGGAAAA
ACCGGTAAGAGCTTCCCTAGCGCCGCCGTGAGGGAGATATT
GCTTACCTGGTTAACGAGCTCCGGCGAGGTAGGAGAGAGAG
TCAAGGGAAGCAAAATTTAACAAATTCTACTCAAGCTTTTG
GGCTGACAGAAGAGAGTGAGCTCAGATTACACATTTGTAAT
CTTTCTAGTCCTAGAAAATGCAGTAAAATTCTGACGAAAAT
ATTAAGCCTTTAGACATTAGCTCATCCACCTGCCTTTGTAA
TAATCTATAAACCGAAAAATCCTCAACTAGTATTAGAAGGG
ACTGAGAAAATCGAATTTGACTCGGTGAAAAGTTTGAATCT
TGCTGTGCACATTGGTATGGCCATAGAGCAGGAGGTGAGTG
GGTTTGCTGGTGTTTGTTTTCGGTGTTAATGGAAGTTTGCT
CAGCTATACTCTACTGCTCTCATCCTTAATTTGGAGGAGTC
AATACAGTTAAAGAGTGTATCAGATGATGCAAACAAATCGA
TATAACTAATCTAGACAATTCAAAACATATTCTCAATTGTA
GCGATGAGCGAGGAGACGAGCCGACGACGGCGAGCAGCCGA
CTATATATAGAAATATATGTCTGTAATTCTTTTACATATAA
AGCTTGTGACCATGCTTCTGCCTTGCGTCATTCTCTCTTTG
ATTTGAATAAAATTTCAATACCCTCTATTTCTCGGGCATCA
TGTAAAAAAAGAAAGTTTGACAGCGTTTATGCCACAAGCTT
CGCGGTCGAAGGCAAAGTAGCAGTTGATCCATATAATGCCT
TGCAACTTTCTTTTTGGTTTCAAAAGTTGCATAATTGCTGT
CTCAAAAACGACATCGTTTTCAAGTCCGAGTCTTTAATTCT
ACACGTCATTAAAATGATAGCTGGTGTATCCGAAACATAAT
AAACACATTCCGATCGTCGACCTCCTGTATAGCTCAAACGT
TAGCTAGCTATCTACCCATGCCAAAGGATGTCGAAAAGTAT
TCTAAGAAGATTATGAGAAACTGCGTGCATGGTCGATCGAG
ACACTATGCTTCACCATAGACAACTCTTTATCGACTTTATG
AGCACACACCAGTCCTATCTCTTCAGCACATATGTATGTGC
CACAAGAACAATCACAAAGTCACACATGACTTTCAACTCGA
GGTCATCCAAGTTATGAGGGCAAACATCTAGTTATTCTGGG
TCAATTCCTAACTCAAAAAACGAAAATGGATCAACACCCAC
TCAATTGATTGATTTTAAAGCTCTTCCGCTTTTTTACTCAA
TAATCATGTTGAGCGTCCGGCCAAGGAGAAATACATCAGAG
GGCCAATTTCCTTTTTTTTTCTTTTTTTTTTTTAATATAAC
CTCCTGAACATTGGTCAAGGCATTACATCAACAATCGTTAG
ACTCTTAGAACTCTGGCTTTCCACATTCATCGTTTAATCCA
AACTTTGAATAGAGAAGCTACTCATTTATTTGAAAGTATAT
TTAGTTTTCCAAACCTTGAGCTGGGGAACTACTAATGGGTA
TGATTTTAGTACACTCTGATCTTAGTTTTAGAAGTACTTGT
GGAGTGCATATATATGAGTTCAGTAGGTTGAACATGGTCTA
TAGTTGCAATGATATTTTTACTCATGATCATTCTGGTTGCT
CTTAACAATTTCCTAGATATCTGTTATATGGGCCCCACTAA
GCTAGAGCCTTGAAGGGTTGCTATGTTGGAGCCCACTGCTT
CCGCTAGGTAAAAAGGATTTCCTTCCTACACGTGATTCTGG
GGTTTGTTACTTGTAAAAATCATTGTCCAAAAAAATACTTT
CCCAAACATGTATATAAAATCTTGCTGTCATTGGTGATGGC
GACGGCCGGTAAGAAAAGTTCTTCTTCTTCTCCTCCCCGCC
TAAACCCAACACGTTTTATGCCACCTCTTGTGTGATGAAGA
GAAGTAAACTCTTGCATGGACAAAAATTATATGAAAAGGCT
GCTAGCTAGTGTTTGAAAAACAAATTTCACTAATATATTAA
TTTCCTGGAGATGTTAGAAGCTGGGGCTTATCCTACCAATT
ATATCTAGAAATGTAAATTACTGTAAGTTTCATCATTAACT
CAAAAAAAACACGAGCCAATCTGTCCAATTTGTCTGTTCTC
GTGGAGCTGCAACCATTGAACTGGACCAAGGTAGAAGCTTG
TGTTTGATGCTGCAGAAATGCAGAATGTAACTTACAATTGC
ATGATGATGAGATTGAATTTCTTAAGCTAGGAAAGTAATCA
TGAAAATTTGACCCGTTGATCTGTTAACCCGTTTATTAAAC
TATTTAGGCTTCAAATTGGACTTAATGATAGTTATGAAAGT
TTCTGTTTTGCATTAATGTACCTCAACAACAAACCTAAGTG
AACTTGTAATGAATAAAATGCAATTCAACTAATCGACTCCT
GTAGATAATCATCATGAATTCATGATGATCATTTAGTCATA
CTTCGAAACCGATTTAAAAGCCTCCTCGGCACCGGGGGCCT
TTTCATCATAGCGATAATCTCCTATAAAACCAGGAACCCAT
AACTCTGTCAATACCAAATACCAAATAAATACCATTTCCAA
CCTATCTCAGATAATAGAGACCTTCTCAGTCGTCTCTTGAA
AGTTAATCATTTGGAAATAGCATAGTGTTGATGATTCTGGA
AACCCTAAACCCCCAATTCTCACACACAAAGACTCATCACC
GTGAATGATTCCTCCATACGCATTGTGAGAATGGAATTGAA
TGGCTCGGTATCGACTGACTCTTTTTGTCTTTTGTTTTTAA
ACCTTTCCGACATTAGAGGTCGTATTTCTTTGTGTCGGTAC
GGCAAAAGAAACTGCAAACTCCATTCTGTTATACTTCTTAC
TTTCAACCATATGTTTTAGTCCATGTCTTTCAAGTTTTTTT
CCTTAAATTTTTTTTGTCGGCTAAAGTCTGGACTATAGCCA
GATACATAGGCTAGGATTGTCGATTTCGTGAGCTGTGTGTT
TTCTGCTGGTTGCTGTAAATCTCTTAATTTGATTGTATGCT
AAACTTTTTTTTTTTTTTTGCCCCCTTTTCTAATGCCCAAC
CTGAAGAACATGAAAAAGGTCAAAAACATCATGTGTGTGTG
CATAACATTCATAACTAGATCTAACTATCACAAACTACTCT
TAGATTGGCCTTTATATAGGCATTACATAGAGAATCCCTGT
TATGGAACTTGCAGCTGGGGCAAAACTTCTCTCCTTAATTT
GCCACCTAAAAGCAAGTATCCAAAAAAGGCCCGGTGGGCAA
TCCCCTCACAATCTCAGACCCACCCTCGAGTCGAAGCAAGT
CTTCTAGAATAATTCTAGTGCACTTGTTTACTCATCTTGTT
TGCAGATATCCTAATGGTTTCCATGTAGCTCCCATGCCTAT
AAATTTTCAAAGGACTGTAGCCGATGAAAATATATGAAAAG
GACAAGTGAGTCACGAAATGCCTTAACTGAGAGAGTCTTCG
AATTTTTCGCACTTCAATATCCCTTATGCAGTTTAGGGATG
GATTGCTTCTCATAAATTAGCTCAGCACAAGGTTTGGTTTT
GGCATCTTCACGATAATAATCTATGATTCAGTCATCTGGGG
GAGGCTCTCCCCTAAAGTTGCTCCACTTCCACCACTCTCTT
ATTAGTTAATAATGTAATTACTAATTGATGGAAAAGTGTTG
CCTGTCCTCACATCCACAGACTTATACTGAAGGTAAATGTG
CTATACCTTTATTGGTTATTCTAAAGACTTGGTAATGGTGC
TGGTGTACATGAGACAAGTTCTGCAGAAGAAAATCATGATC
CCATGTGAACTGAGATGGTGCTAAAAGAGCAAGGCAGTGGA
CTGCTGATCCTTCTCAAGTGCATCATAGCTTATTTGGAGGA
GATGACATTGGCATGTGGGTCCGTTGCGGTAGAAGGCCTTA
TTTATGGTCCAAAGTCGAAGCTCTTTAAGAGCAAGAATCAA
GGGTAGTGTCAATGACATTTCTAAGCATTTCTCACAAAATC
GGAAGAATTTGTTGATTAAGCTCTTACAGATGTCTCTTTGG
GGTCCTGATCTGGAACTCGACCGACTCACCGTAGCCGAGAG
ATACTTCTTTTAATTAATTTCATTTGACTTTGAAAACGTGC
TTCCAACAATACCAAGCACGCCCAAATCTGTCAAAGGATGG
GAACACTTAGATAAATTATGCTTTTTATTTTTAGTTCTTTA
GATGAAAAGGGCTATTTTAACATTGAAAATGTTAGACCCGG
GTCTGTTTGAATAAAGGTTTCTTGACTTGTTTTACTTTGCC
ACACCATATTTATTTAAAAACTGTTATATTGGTACTCAAAC
GAGACTCTCACCCTCTCACTCTCAACGGTAAGCCATCTCTC
CTCAGTCTTGGCACCATCCCCAAACACAACATTGCATGATG
GTTCCGCGGTCGTGGTTGAACCAGAGTGAAAATTTGTTGGT
CCCAACCAAAAATGAAGGAGCCGAAGTAGAAGTAGCAGTAG
AAGGCCTTGTTGGAAAGGTGCTTGTGCCCATTGCCCCCACT
CCTCGATTGTTCTTATTCATCTTTCCCAATTCCATTTCTTG
AAGTGAGCCACCAACGGCAGCAACAATGCAGGCGACGATGA
TCAAAGAGTCTTCATACAAACGACTAGTGTGGAAATTAGAC
TCCGTTAAAAAAATTGATGACAACCATTTTTATTCTTAAAG
GCTGTAGACTCCTGTAAGTACTGGAACATCTGCTGCTGCTG
AAGGCATAATTCACCATATCCCTTCCAAATCAAATAGTTAC
ATGAGTTTAATATTGTCTATCCCAATGTATATATATAAAAA
ACATGCATATGTATTGATATCAATCAAGCAAAATTGAAGGT
CTAAACCTTATACCTTAACCCTATACCCTAAACCCAATTTT
CCGATTAAGATTTTTGAGTTCCGTCTGTCAGAGAAGTACCT
GGTTGGGGCACTGATGGCCTCACATTAAGAGCTAACAAACA
GAAGACTTTGGGAGTTTAGACAAATCTTCATTTGTCTTAAC
CCTTTACCCGCATTGAACCACCTTAAGCCGCCTTGACCCTC
AACGTAGTTCCAGGGTGCCGCATGATTCAAGAAGTTATCTA
AATTATTTACAGATGCATTTCCGAACGTTTTCGAGGCGTTT
TATGTTTATTTGTTTAATTGCCATTGTTGCGATGTGCTATA
AAATTCATGACATATTTAGTCCTCCAGTTCTTGATGGGTGA
CAAATCTAAAAACCTAAAGTCTTTCTATCCTTTTCTCTTCT
TCTCGGACCGGTCACCATTTCCTCTCAGGTCCGACTCCGGC
AGAGAGGTACAATTTGACTGCATAAACCAAAGCAAATGATA
AATAAAATATTAAAATAGAACTAAATTTCAATTCACAAAGA
ACAAAAAACATATACATGTGCATGAGAGCAGACGATCGAAT
TGATGACCAAAGAGTTGAAACCCACTTCACAGTTACCTGAT
AGGTCACCATCTCTAATGGGCTTGCTTTTTCCATCAAAGAA
GTAATGATTTCCTCATATTGCTTCTAGGTTCTGATGTTTAT
TTATGGGCAGCAACAGTTTTCTGGGTGCTTTGAGTGTGGTA
TGAGAAATGTTATAAAGTTGCTGATGAATCTCTCCATGATG
GTAAATGTATATATTGATAACTACTGATTTTTTACATGACC
CGAATCAAAGCTACAAACTTCAAATTCGAAACCTGTTAAGA
GAGCTGCTAGCTTCGAACTTCTATTGCATTGTATATACGGT
AGAAAACAATCTGAATTAGTCTCACTCAACACCAAAACAAT
CTTAATCCTCTTCATACAGTCTCTTTTCAATACCTTCGATG
ATAATGAAGTTACAGAGAAACTTATGTCCTAAGATCAAATA
AGCTTTTAACTTGAGATTGACATAATTGTGTGAATCCTTTC
TTCAATTTAAGTTAGTAAAGCAGACAAATATTTCAATTTTA
AAATAAAAACAACCATTAGTCCATTACAATAACATAAGTAA
GGTGCATACACATGTATTTGCTTCTAAATTTCTAAAGAATC
CGTGTCAAAAGCTTATACCACAATTTCCATAGAAGATGTGG
AAAGGTGGCGACGGCTTTGTCTCGATGTCCTAGTCTTCTCC
ACATATCAATTCCCTTTGTTCATCAAAATAATCGTTCTGAC
GAATGCTCTAAAATGAAGTACATTACTGCAGACTTCTCGAT
AAAAAAAAATCCTAGGTCCGCCATTGATTGTGTGTATTAAA
CCAGTAAAATTCACACAAACCAAAAACCCCATTCACCCCAA
GTAATTAAGACTTACCGCATCTTCAATACTGAATCCTTTTG
ACCATGACATTCACATTGTACAAAAGCATTACAATGCAGGT
ACAGCAAACTACTTGCAAATCGAAACTCAAGTCCCAACTGT
GGGTGGATTGGGAGATGATGCGATGGAATTTGTGGCCATTC
GCCTGGTAAGCATCCAACCTCCTCCTTCCATTTCTAGCTTC
GATTTTGTGATCGAAAAGTTCGTCAAATAACATATCCCTAG
GATTATACGCTTATCTAGTTCTCATGTGATTAGGCTTTAAG
TGTTTCTATGCTAGAGAATGCTTCTGTGAGATATTTGGATA
GAGAAGAAAAAAGAAGAAAACATCATAGTAGGAGGGACCTA
CTACTAAAGTCTAGCGGGTGCCCTCCTGCTACATCTTACAA
ATTCTGAAACTGAGATTGGTCCACTGGAGAGCTTGATACAT
GTCATGGCCGTTGTTATAAACAACATTTTGCTGATATCTTG
CAGTGACTTCTCTGCGTTTTCCAGAGACCAAGAACGTTTAA
AATTATATTAGATTTTATGACGATCTGATTCTTCGTACCTA
TTTGTACTAATAGCTGTGTTCTCTTTTAGTATTGATCAGAT
TTTTCTGGCAAGAAGTAAATCAGTTTCTTGTAGTGTTATCG
TGTTGCACCTCCTCCACATTCGATCCCACCTCCGCCGCCAC
ACAGGTTATCCCAAATAGCGCATCAGCTGACTTGCCCATCA
TATTAGTTAAAAAAAAAAATCCTAGGTCCGCCATTGATTGT
ATGTCTTAACTAAGATTATTCTGTGCTAGAATCAAAGACTG
CTCAGGGAAACTTAACGAGGCTGAGGCATTAGTTGATGAAA
AAGAAAGTCCAATTACCAAACTGAATGAAACACATTCACCA
GATCAGTAAGTATGAACTTACTCTTGATGTTTTGAGATTGT
TTTCTATGAAGGTTATTTGGCCCTTGCGCAGCAGCAGTTTG
TAGATAAGTTAAAGGTAGGTCCCATGTTTTAATAATTGCTA
TGTATGGCCACACAAGGATACTTGACACAGTGACAGTTTTA
TGAAGTTTCTACAGAGAATACTCTGGAAGTAAACATGACTA
TTTCCTTTCAATTTCACAGGCATTATTCGCTTTCCTGCTCA
GTTCAAGCTGACAATTGGGTCAATAACACTACAACCGGTTA
ACATCTTCTCTCTCACAATCCAGTTTTGAAAGACTGGAGTC
AACTTGGGTCATAGGTGTGACCTGGGTCATATGCTGAGTCA
TATCGTGTGACTTTCTGTAACTATTGATATCATTCCTTTAG
TTTATAGTCTCGCCGTACGACCGGCGTTACAGGTACGCCTT
TTCTTCTTTTACTTAATTAGCAGAAAACATAAAAAGACCCT
AATTCATACAGATCCAAATACTAAACATCAAAGCAGGCATA
TCATATGCATCACCGACGGACCAATGGCTAATCTGGTAAAG
CCATCGGAAATTTGGATGATCCCTTAGACTAGAGTTGTAGG
AGAGTTGACAAACCTTTGTACAGATTCCTGAAGTTGATCTA
TTTTGCTTCTTTACATGAGTCTGCTGAACCTTTGCTGGACT
TTGGGATGCAATGGTATTCACAAATATTGATGCCAAGGGAG
GTGTTCAGACCTCCAGTAAACTCAGATCTACTGTGCGTGTA
CAAGACATTTGTGAACGTAACGTGGTATTGTGTTGTAAAGA
TTTGTGTGGTTCGTATAAAACCCTGATGAAAGATTCACCAA
CTGCATTGTATTTGAAATTACATGTTTTTATTTGCTGTTGT
CTCTACTCCGGAGATCTTTACCTGGGAAATCTTTGTCGTCC
ATGCAAATATCGCACTTTCACATGCTTAGCTGCCAAATACA
GGGAGAAGAAGACCTCGTATCTCATTGCTCAAACTCGATCT
ATGTCTGGTGTAAGAATTGACTGATGTTTCAGATTATGAGT
AGGACTGAGTTGTTTAGGAGCCCTCTTGTGTCGTTTTTGTA
GTAATTGATACTTATTTTTTCTTCAATAAAGATATAATGAA
GTAGGTGAGGAAAATGAAGTCAGGGGACTAGCTGGCTCTCT
AATGCCAAATCCTAACAGTTCCATCCTCAGAACCAGTAATT
ATTCCAGTTACTTATAGAATCAGAGGCGATCAGTGTCTGGT
ATCAACTCAATGTTATGAGACAGAAGTGTTTGATAAAGATC
AGTATAAATGCAAGCAAACACGATTACCAACAGACCATACT
ATTCCTTCCGTCTTTCATTCCTCATAAATTTCATTCCAAGT
ACCTTTTCACGTTCATAATTCTAATTTGCTTGTGAATTGAC
AATTGGAAGTTTAAAAGTTACATAATTACATATTCATGGCA
CAGAAACCTTACGCGTGTAGCTTCTCAGGCTGTGGCAAGAC
TGAACATTTCATTTACATTTCCAACAAAAAAACAGAAACAC
TGGTTGCTGGTATGGTATGTCTGCTTGTGAGTGTTATCCCT
CCATCCAAAGGCTTAAAAGGCACCGCCACAGGGGTTATGGA
TTAGGATTTAGGTCTAGAAACTCGATCATAGAATGCTACAT
GCTGCAGCAGGGTCTGTTATCGGATTGGCGTTTGTGCTTGT
TTTATATTTCGGTCAATTTTCTCGTTTTTTTTACTACAATC
TATTTCCTTTCTATTGTGTTCATGTTGCTATTGCTATTGCT
GAAAAACTTTCACAACAAAACCAAAACCAAATTAAATGCAC
CTTCTGGATTGCACACAGCACTCAGTTCTTCTCTGTAAGTT
AAATCTTGAATCTCAAACAGCAACAGAAATACTCGCAGCAT
TTCGCAATGGAACTAAAAAACAAAGATTTGTTTCTTGGGTT
GGAGTTCGACAGCGACTCGGCGGTGTTCTTCCACAAGGTGT
ATTAAACAAAAGTCTGATAGCCATTTCCAAGTACACAACAT
AACGAGAAAGCTCAAATAAACTCTTGAGGAAGTGAGTTGGA
ACCCGCCCTACAGTTTTCCTCCTTTTTCCCTCCAAATATCG
TGTTTGATGTACGTACGTAGCATCTCGAATAATATATACAT
GCCAAGGGATACAGCATCTTCTGCACTCTCTAGTGACATAA
TCCTGTAAAGACAGTTAAATCCTCTTTAGATGATCTCTTCT
TAGTGGATAGTAGTTTAGTGCGAGTTTCATACCTGTAATTC
AATGAGCTGAGTTAGAAGAACTAGCCTTGTTTAATTTCTCT
CTTTTTCATCTTTCAAAATACTTTGATCCCCTTGGGAAAAC
ATTTACATGTTGGTTGATTGCTCCATCTTTTATCATTCATA
AATATCCATCCTCCCACTATCCAGTGTTTGCCGAGTTTCTG
CTGCGGTATCAGTCCGTGAGCCATCAAAGTATAAGGTCCAC
TTTGGGAGATGTATGCTGATCAAAAAAGAAACTTAGGCAAG
ATTATAAACATCCTTGGTTACACCAAAAGTAAATCTAGCTA
CATGCAGATATGACTGCGTTCTCTTCTGTGGTAAAGATCCA
AGTAATCTGCAGACCATATGCAATCGACGTGAAGTTTTCAA
TTCCAATTTTTTTTTTTTGTCTTTTTATGTTTTTATTTTTA
ACTTCCTAATCTACTCTTGTCAGTTACTTTGACTGACGGCA
CCCAATTTTCATTTGGCCTTCATTTATTTTGCCAACTATTA
TCCTGTTGCAGAAGTGGGATCCTCCATCACTAATGATAGCA
TGATAGGCCATGCAATTGTACTTCCTGTAGCCTCGCTCAGT
GTTTCTGGTGCAGGGTGAGGCATGGCCTATGTGTTTCTCTT
TACTGCCTAACCCTAAAACTCAAAGATCCGATCAATGCAAC
GGTTCCGTCTGCGATGATTTCTCCTCAATCACGTACCAATA
GAGAGAGAGAGAGAGAGAGACAAAAACAAAGAAAGTAGAAG
TCCTAAGGTTAAGAATTTGACAACTCAGCAGAATGCAGATG
AAGTTTAGAACTTTGAATCGCTACCATTAGAAACAAGAGAA
CATTGTTGTATCACATCCAGCAATTGCAAGCTGTGTGAATA
ACTGTCGGGTGCTCCCCGTGCAGACGTCCCGTTGTTTTCGG
TTGATTTGATTTCTGAATTACCAGGTTTTGGAACCGCATCC
GGGTGCTAGACGTGGCGCGACAACACGGCATAGATGGAGCT
TAAAATTTAACGAAAGCTATCAAATTGATCATCAATATCCC
CTTATCATTACGAGCAACCACAGCTAAACCGTGAATCAGAG
AGAGATTCCTATAACAATGGCTGAAAATGTAAGATGAACCT
ATGGTAGAGAACGAGCTGGACTTGTTGTTCGGAGGAGAGGT
GATTGCCCTTGTCTGCTAATCTATTCCTTTCTGGGATTCAT
AGTCTGTAGTTTGTATATATCCTCCATTATTTTACACCTAG
CAATCAAAAATAAGAGAAAACAAAAGTGAGAGGTTACCTTA
GGAAATCGTATGTGGGAGTTCGCTACTTGTGTTCTGGTTGT
TCTTCTTACCCAAGTTGTAACACACACAATACGGCTTGACA
AAAACTGGGTAGCCTATCCTCGGGGCATCTCACCTGAATAA
TGAAGGTATGGATGTTGTGACGGCTATAGCAGCTATACCAA
CTCCGAAGTACTGATTATCACCAAATATGTAACCCTCGCTC
AATTTAATAAGGTAGTATTGCCTAACCCTATCCATAGAGTA
ATCAGTAGACTTTCAAAATTCATAACTATTTCTAGAAAAAT
CTCCAAATTTGCTTACTTGACCTCACTCTATTATGAATTAT
CTACAACAGCTTAAAGCTAGCCTTAAACAAGGTAATCTTTT
TCTGAAAACCCATGTAGCCGCACCCTGGCAACCTGAAACAT
AAAAACAACAGCAAGAAGTTCTTTTTACGTAGTAGAATAAT
TTTTTTTTTACAGACTAAGTCGGTACCAAACAGATATAAAG
TCTACTCTTAATACCTGTGTCATGTGATGATTTAGTCCCAC
GCAGCTGTTACAGATAGTGACGTCAACATCCTCAATAACAC
TGGCATAAGGTGAAGAGGAACAGTTTAGTTGATGGAGAGAA
CAATTCTAAGAGATGAGAATCAATGAAAGAAAAGGTGAAAA
TGTAAATGCAGATTTTTGAACTTTATGGTCAACATTCAGGA
TGCGTTACTCTCTTCCATGGCTATCGCATCCCTAACCCTCT
GACTTAGAAGACGCCCGGCTCTTCAGCATTGTGTCGTCGTG
ACGCCGTCTTGCCGGAGGTGCTTGACTCGTTGGCCACCGCG
TTGAAAAACTCAAAAACATGCATGCTCATATTCGGAGATTT
GGAATTTTTTGCAAGTTGTGCAAAGTTATTACATTCCCTGT
CCTCCACCCAGGTAAGATATCTACCAGGACAACAAAAGGAG
TACTCTTCAGCACTGCTTTTCATCCTCAGACTGATGGGCAG
TCAGTTTCATTGAGATGAATCCATGGATGTAGCTAGTCATC
CTTAAATAACTGAGAGAGAGCGGTGGTGCCGATGAGGGCAA
TGAATAATCCCAAATCTAATCAAAACTTCACCAAAATTCTC
TTAGACTAGCAAACTATATTCCCTTCCACATAACACATACT
GGAGATGAGGCACAGCTGGACAGGCTCATAGCCTGAAAACG
TCTACACTGTGTTGATGAATCTCTTGTATCAAGCCTCATAT
CTCCGTGGTTTGTCGCTTCACTAGTTAGATGTCAATAACGC
GCTTCAAAGTTTCCGGGGTACCAGCCAAATTCTATATACTA
TGTCCAGCATGCTGGAAAAACAATCCAGGAGGAGAAGTTGA
AAATAAACAGCCATACCAGTCACATCAACAGATAAAACTAA
AGAATTTCTTTTGAGCAGTGCATCATTTCTGAGTCATGCGG
AAAATAAAACCCACCCCTTTCTATTTATATACTTTCCAAAA
TATTGAGGTATATATAATGACTTGTGAGGAACCATGTTAAG
CAAACGAAAGCAAGCAACGACGAGAAGACGAAGAAGAAGAT
AATCCATCAAAGTTTAAAATCATGGGATTCTGAATTGAAAT
ATCGGGATGGGCCTTCGGGACCGGTTTCGGATGCCCACCTC
TGTTTAGTTTTGTATATATTCACAGTTTTGTGTCGTCTCAA
GGTGACATGGACTTATAAACCATACATGATCATCGAGAATT
TTTTATTGAGAGTACCTTATCTAGTACTTGCTAATTGCACA
GGTGAACGAAATGGTACATTCCAAGGTCCTATACTAGAGAA
CTTGGTATTTTCTTATCAACCAAATGATAAAAAGCCATCTG
GCTAGGGTGAGCATCTCATCCGAATGTGTAGAAGGTGAAAA
AGTGTCATTAGTGAGGGATGCAAGGTAGGTTGTGTGAACAA
ATTTACAAGGCAAGGCAGCACTTGCACACTAGCTAGGGATG
AACGTCCGCAATTGCAAAAACATGAGGACTTAACTCCCCAA
TTATGCCTAGACATGTTATCCATGTTTCTGGGTTGTTGCTT
CTCTCTTCCTCACTCTCTCACAATCCCTTGTTCCCTTCTTC
CACCAGATGGTTTGATTTGACCGATGGCTTTTGCTGCACCT
CGCTTGTCAGTTAAATATGGCCTAGCCCAAGAGACAAGGTT
ACCATGTGCATATAGTAGTACACCATAGAAGTAGAATGTGT
TGCTTATTGGAGAAAATAAGCGGTCCTGATCGCATATGTTT
ATCGCTCAGTTTTCGGCTTCCTTTCTTCCTCTACTCTTTTC
GACACTAAAATTAGGGATTGCAGGGTCCAGCTAAACAAGAA
TTAAAAAGATTGTGTGTTATCAAATTGGTATTCATATATAT
TTCTTCCTTACCATTTCAATCCAAGCACAAACATTGTTTTT
AAAAAGGGCGGGGAGTTTTGCATCGACAGTCGGCTATTGAG
ATTCTTGATTTCTTGATCAACCACTATTCATTTCCTCTCTT
GAGGCATGATTCATGCATATCAGTGCTTAGCCGATCCATCA
CTCACAATGATCATCTACCTCTGCTAGAAGCCAGCAGGTTG
AAGGGGGAGGCCACCTGGTTCGGTTGACACGCGTCTGAGAA
TTAGGTTGTTTTTAGGAAATCTTGGCATTGCTATTGCATTA
TTCAATAGACTTATAATCTTCGGTATCTGCCTATTAAACTC
TCTCTCAACGCTGAGCGTATCTCCCACTTGGAGTTGGAGAA
ATATTTGTTAATTATATTAGCTTTTGTTCTCCTCCTCCTGA
AGAGGACTAATTATTTTTTACACTTTTCATTAGAACAACTT
TAGAGTTTCTGTTTTGCTTTCTAAAACAAAGTTTAGGCACT
CTCTTCAACATTTTAAGAAGCCTTGGGCTCATGAACATGAA
AACAAACGATTTCATAGTGTCATTCCCATTTTTTTGTTTAA
GTCGAAGGTGATAGAGGGTACTGGGATGTGGTTTGGGATAA
AGCAGCTCAAGTTGCAGAGGCTCGACTCGCTTTTGCGTTAC
GCCGGTTCCAATGTTTGTAACCTTTCTTATATCCATGAGTT
TGTTGGAGACTGAGAACATGCTAGCTCGTGGTAGATTGGAT
CCTCTTCATCCCCAAAACAACACTTCCATTTCTCATGAAAA
GACAACATATATGCCATATACCATGGCAATACAATCACAAT
CTGATGACATGGGTACTTTTCAATTTCATTACAATCAACAA
GAGAGTTCTTCAATTTACAACGATCAATTTTGTTGCTTAAA
ACGTCACCAAGCCAGAAGGACACGTGTAGCCCAAAGAAGCC
CGTAACTCACTTGAAAGATACTCGAGACCATCAGAGAGGTG
TCCTCTTATTTCAATAAAACCAAGTAGTTATAAAATCTTAT
AATCAAAGAGAAGCTAGAATCCTCTGTTTAAAAATTAAATT
TCTATATATATGTGGCTGGTCTCTGAAACGTGGACCATTCT
CTATCCATTTATGTAACTATCCATGTAACTACCGACTGATA
TGCAGCGATTCTGATAAACTCGGATCTTCGTGTGTTTTAAA
TCCGGGCGTCGTTTCTCTCTCACGGCGGCACTAGAGAGGCT
GTCTCAAAGGAAGTAGTGATCATGACCATTTCTTTAATATG
CAATACAATGTGAATGGTGTCTCTACCCCAACTTTTTTTTT
CTCTTCTACCAAGGTATGTGCTTCATTATGTCACATCCCGA
GTAAAATCATACTCTAAAAGCAGCGAATAAGAGAAATATTT
CTCGTCTCCACCCGAACGTACACTAAAGGAGTCCCCGATCA
AACCGCCTTGCCGCTTTGGGCCGCCTTGACCCGTCTTGGGC
GATTACCATCAAAATGGAGACGGTGCTTTCCTGGTGATTCA
GCATTTGTCGGAATAAGTAACATGTTGAAACAACACTAAGC
GGATGACAGGTCACAACTAGCCCGTGGTTCATTCCTTTGAA
GACTTATCATGCCCGGTGAGCTGATTCTCTACTTCAAAACT
CTCAGCATTTTCACCACCCTCAGGTATTTTTAATCACAATT
ACATGGTACGCATGTGTTTTCTTTCAGCAGAATTTGTATTA
CTGACTGGCCAATCCAGAAACTTGTAACCTTCAAGTGACGG
AAAGAAAAGCACAATAGTAACCATTACAAAACAGTAACATC
CCTTTTGTTCAGCTTCCCAACACTACATTAGGCTCTTGATA
ACCAACAAATACTACAATCACAGGCACACAAATTAAAAATT
CTTGAGCATGACTAATATATCGCTCTCTAAAAAGAGCTGTA
GTCAAACACTTCAACCAGGACAGTAAAAAAACACAACTGGG
AATTGTTTCCATCCTTGAATCTTCTCAGATATTCTCCCCTT
AAGAGGGATGCTGAGCATTACTCACGTCAGGTAATCTGGTT
CAAACAGCTGCTCCTGTGCTCAATGCAACAGCTAATCCATT
GCCATGGCAGTGGTTTGGTACCCATAATCCCACCAAGATGC
AAATATAAATCAAGATGCAACTGAAAATAAAATTGAAAAAA
GCCTCGTGTTGCAAGGATCTCAGTGTTTGAGGTGTGTAATG
ATCATCCTCTAGAGGATTATCGTAGTTTCTAAACCTATTGA
GCCGCGCACACAAATAGGGACATATGACAATTTGGCAATGA
GTTTCGATAGGTTTAGAGATCCACAACCAGAATATTCTGCA
ACTCTGAATATCCCACAAAACCGTAAGAAACTACAATGTCC
TATGAATTCATATGCATCAGCTGCTATGAGTTTGTTACGGT
TCTAATAGAGTTTTAATAGGCCTCACATACAATGTGGTTTA
GAGGTTGTTTTCTTCTATTTCTGCTATTAACCTGCTCCTCC
TAAAAAAATATATATATATACATACACATAGAAAAATAGAA
TAGAAAAGTGTAGCATGTTTCTAATGTTGCATATTACATCA
AAACTCGGGGTGGGTCGTGTCACAGCAGGAGGGTCGTACTT
TTATACGTACACAGAAGAGGCGGGCAGTTTCATCTAGCTGA
GCGAACCCAGTCGACTAGAGCTCGAACCCATTTCAAGAAGA
GTTCCTAACCGCAATGTTATCAAAATCGAATGATAAGATAT
CTCATAAAGTTGAATATAAACACAAGTACTTACTTATAAAT
TTCCAATTCCAATTCCATTTCAAATTCCAATTCCGATTCCG
TTCTTTCCCATCTCTTTTAGCTTTTCTTTTGTTCTGTCTTG
TGAAGACGAGGAAGGAGGAGCTAGAATTATATATATGCATA
ACACTCACCGCCTCCCTAAACCTCATACACCCAACACACCC
CTAACTAACCAGGCATTATGCACTGGCACTAGTATCGCATC
AGCATATAAAACCCTAATTACAAAAACATCACAACTTTACT
ATCCAGACTAGGCTTAAATGCAAAATAATAAGAGCTTACAA
AACTTCCACCTCAAATTTCTCCTTACCTGAAGCGAACCGGA
TGAACCCAAACTGAAAAAATCAGAAATTTGTGTGCTGTAGA
CTAGGCGGCATTTAGGCGAGCTAGGCGGCCGTCTAATCGCC
CTTGTTCTAACTTCAAAAAGCATATTAAGCGTGTGATTAAA
CTAGCCTAATCTTCTCAACACTGAAATTCAGGATCTATCAT
ATCTTTCACCTTTATTGTTTCTAGCCAAGTTCATAGATTTT
TATACTGCTGAATCATATAACAAACATACCACGACTACGAA
GTCATCAAGGTCATTTTCCACTCTTACATAGCTTCCCACTA
CCTCCGTAATCAGTACTGAACGGTCTACATTAGACCCGAAC
CATGCATGTACTAAATGGAACGGTTTTGAGAATAATACTAA
AAATTCAGCACATCCCAAATCAAACCCCAATCTTAATAGAT
TGTTAGGCCTAGTTGTTATACTGATTTACTACTGATTATAT
ATTGTTTCGCTGCGAGTTTTCTTCTTCTGCAAGAGAAGTAT
GATGACTGCATATCACTTGGCTCCGGCGCAAGAAACGTGTG
TATTGGTATCAATGGTCTTACCCATGTAACAAACAAAAGTG
GGATATTCATTTTTTTTTAACCTTGATTATAAATGCACCAG
TAGCCATTCTCTCTAACATTCTATCTCGAGAGGAAAGAATA
GTTTCATTCAGTCTCTCATTCTTTTCGTCTTTCATTCCTGA
AAGAAAGCAAGTGATATATGCAGGAATGGGGGAAATACGTG
TAGGCTTAGAATTAGGACTCCTCCCTACAATAGATACCTTT
TGGTCCACCGAAAGTGTATACCAATTCTTCAACTGCAGTAT
GTTGAAGCATTAGACCAGAGCCAGAGGAAGTGAGAGATTGC
CATATTGCAGACCTCATCACCATTTTACTACAGGTAGAAGA
CTTCATAGTCTCTTATTTTTCCTCTCAGTTTCTTATCTGCA
CAGCTCAGCATCCAATCAGACACCGCCACGCGTCGGGTAGA
AAAACCCCAACACTTTTTCTCCCTTTTCTCTCTCTTTCCTC
ATGAATATGTCTGAGATATACAGCATTATATATTAATTCTC
AGAGAAGACCAAGGAAAGTGCTGGTGATCCATGGGAGTTTG
TCAAAATTCATGAGAATATTCTACCAACCATGATAACAAAG
CAATTGGCTTATGCATCAGGCCAATGGCCAAAACTTTCTCG
CACTTGGTTTCATTTGAATACACCACAAGGCAGCTACTATC
AGGAAATGTAATATTTAACTCAGTGTTGAGTTGTGTGAATT
ATTGATGAAAACCCTATCTGCTGCCAAAAATTTCACCGCAC
AGTGGACCGAGCGACTGTAGCCAAGACTGGAGGCGTTGAGA
TGATGCGCGCATGAACTTGACACCGACTCATTCAAAACTGA
CACTGTGAAACTGAGTTTGTCGTTTTCTTGCAGGGCCTTGA
GCTTTGAAAATTACCATATTCTTGTGGGATTGGACCCTTGA
TATAGGATCGCTCCCAGTGACCAGTTAGCATTACAATGTAC
TATTACATAATCACAATTTTCCTTATTACAGCTTGACAAAT
CTCGTCGATCTCACCGGCGGCCACCCAACTACTTGATCCCT
CAAGATTATCGAAGGGATTGCTCGAGGAGATAGTATTCTAC
TGAGATTCCGGCCAAGTATTCTCTTTTCATTTTCTCTCTCT
AATCTTGGCAGGATGGAGAGCTCTTGGTGTTTAACTATTAT
GGAGGCAGATATCTTCAAATCCAATCTAGTCAAGTTGGAAC
GCAGGGTTTTGGGGTTGGTACAAGCAAGAAAAGATTGAATT
GTAAAGGAGCAAGACATTATCTATCACTTCTCACGCACAAA
ATGAACCACAAATTCAAGGACAACAATATATTTATGTTTTG
CCTAATCATATACATGAAAACATATAAAACTTAAAGGATAA
CCTTAGTCAAGGAAATATTACCAGTTGAGAGACCTACCTCT
TCAAACATTGTTGTTGTAAACCAGGGACTCACCTTGTCAGT
CGTTCAGAACAGTCGTTGGGCTAGCCTTCCCCCAGAACTTT
CTGGCCGATCAACTGGGTAACCCCGTCTTCACCGACACGGG
CCGATCCTTATATGTTTGTGCATAATATGCAGCCCGTTTGT
AGGAGGGGGATCTGATCCAACAATCAACCCCATTCTACTCC
TCCACTACAACTTTGAAGATCAGTCCACTCTCCTCAACAGC
AAGCAAAGTAGATAGATGAACTTGAAGATAGAAACACAGCA
TACTCCTCAGTCTCGCAATACTCAATGCTATCTAGAAAATA
AGAAGGACTAAGATTATATACAACAACGGACTAGAAGGAGG
CTACCTACTACAGCTCTGTGCCCCTCAGTCACACAGAAGAG
ACAGTATTTTTCAAGTATCGCCAACAATGATCATAGACAAA
AGAAGAAAGACTTTAGTCGACGAAAATAAAAAAACCAGGTC
TGAAACAGAAAAGTTGGATACATGTTAGTTACTTCAACCAA
TCTTTTTTACTATTGATTGACGATCGGGTGGATGAGAAACG
TGTTTCGTCAATGAGTTTAGCATCCATTGGCCAAAAATCTA
GATAGATTTACAGATTTACACAAACAGTAGATAACTGTAAT
AATAATTTTTTAGGCTTTTTCAGGTCGGGCTGGTGGCTCTT
CATCTTCCTGACGATACAATCTACTACATCTTTCAGGGCGT
TCTGGTCTTATTGCTATTGTCGGATTTGTGTTGGGTTTATT
ATGGCGGCCCCTTGGCTACCCTAAGAGGGTCAAGGCGGGTT
GTCATAAATAGCATACCTATCCCATAAGTAAGGATTACCCA
AACAAATAATCATTGTTACTCATTCTATCTCCAAATGTGGT
ATCCCTTAGGGTTGGATTGACAATGACAAGCCCGCTGGTTG
TCCAATTCCCTCTGAATTTTCAACAACTTATCAGCTTCTGC
CTTATTTAATTAGACATAAACAAGAATTCAAATTTCAGCAA
CGACGAATTACGTTTCGTCGCTAAACTACTTAAGCGACGAA
GTTTTTCTTCTTCCTCTTCACCCTCTCGTGTTCTTTTTTGG
TACTCACAATTCATCATATGCATCACCCTAGACCTATCTCT
GATGGAAGCTACCCAACAGACCGGGCCTTTTGGATGCACGA
TGACGACTCGATTTTCATGACACATATATGCATGTGGCGGT
AACTAATGACTTATCTCATTCGATATATGTTTTAAATTAGT
TTTGTTGTATGATGTTGTTACAATTTATACTAGGCAATACC
TAGGGGAGTTTTTGAGTTGTCTGATATGTGGAAATATTTTG
ACGATTTCATCAGGAACCAACTTGCCAGCATTCATGAACTC
AGATTATCTAAGGAATTGATCTCGCTTCCCAACTTAAGCGT
GAGACTGAGACTTCCGAGCACGGCTTTGATAAAACCAAGCT
CCTTCACGTTCATACTCTTGCACATTGGCTTATTCTCATCA
CCGGGAGCTTGAAATCGGATCTGAGATCTCTCCGAAGCTAT
AACAATCACCTGTAATTGTACCAATGAGAATTCAAATGTTA
TTCTTAGATTCATAATGAGTCTCATCTTCATGGTACTGGTA
AGGAAAGGTCTGATGCAATTCATCCCGATAATCCTTTTGTG
ATCTCGTTGATAGTTTAAAACTTGCTGTTTATTTTTAAACC
ACTCTTATACTTTCGTACTTCCCATAATATAACAATCCCAC
ACAATTGATAGCCTTTAGCACCTTCGGATTAAAGGGTAACA
TAGCTATCTAGTCAGTATCACTCGGAAAAGTATAGATCAAC
TTTGGAGAACTTGAAGAGGGCAGTGCAGGAATGATAAGAGT
GAAACTTTCCATACAGATGACAGTAACTGCTCACCAGGAAA
ATGGTATGGCTAACGTTGAGCTCCCATTAGCAATGTTGTTA
TGGTTTTATAGCTGAAAAATCAAGTGAGAAATCCTCTGCCA
CAAAATATTGGGTGCTTATTCGTAATATATAATCTTTCATA
GGGTGACCTTTCCCAATTAACATTTGAAGTTTCTCGAATTG
TTTAGTGAATAATATGATTGCACTAGGCAATTGTTGGTAGT
CAAGAATTATACACTTGAGACTTTTGGGTCAGTTGGGTGGG
ACAGTAGCTCCGCCAAATTTCGGAACACAAACACCGGATAA
GACAGTGAGACTCATTGCTACAATGTCAGTAGCTTTTCATG
GGAGCGCACCATATTTGGATCACGATCTAACAGCTGCTGTA
CAAGGGGGACACTTTTCATACCTGAAGGTCTAACCAGTTCA
TCCATCACAACCAGGTCTATCTTAGGAAGACTTTGGGCCTA
AATAGGAAAAGCCAGTTTTGCTGTAACTATTCGATAGGTTA
TGATATCTGTGATCTATTTGCTTTTTGCAGGGAAGATGCTA
TACGATCGTATCCATTATTTCTAACAGCTATTTATAGCTTC
ATTCAAAGATGCACATTGGTCTTTAACTAAAGGAAAAAAAA
TAGTTTCTAACACCATCGTGCTTAAGTTGGTATGAAACAGA
CCTTAGATGTGTCTCAATAGCCCCTTGGCGGGTGTAGGCGA
GGTTAATCTCAAGCAAATATCTATAGTTTAGTTTGTTAACT
GGTTAGGATTCGGTGTCGATCGGAATTTCTCCTTCCTCAGG
GTGGCTAAGTGGCTAAGTGGCTATATGGGATTTGCAGATGT
TGGTAGTTTTGTAGATATTTCAAAAATAATAGGTTTTTAGG
ACCAACCCTTTGCCTGACCTCCAAAAAGTCTGGATGGCACT
AAAAACTAAAACCTAAGTGACGAAACTTTTGTCTCTTAAGA
GCCACTTTGACCCGGCTTGACCCGCCGAGGGTCGCCAAAGG
CTGAATCACTTCTTTGAGAGCTACTACTTGACTCTTGCTTC
CAAACTCAAAACACGTATGTCCGGTTTAGAATGTACCTCGC
TAATTTATTTTATAAATAGACATGACTAAATTTATGTTGAA
TAATGTCATGATATTGTTGACTGAAGTGTGAAAATACTGTT
CATAAAAAAGAGGGAAAATGCCCAAATACCCAAAAATTAGA
TAGGATTTTTCATAGTGTTTCATACAAGTGATACAACTGAT
TGACTCTCCAGCTACCAAAACTAATCTGAGTTCTTGATGAA
ACCAATGGGTAAAAGTTTGTCAAGGCGGCCATTTCCAGTTT
TCATGACTTGACATAATTTACTTGGAGAGTTCTTTTTGTTA
TGAAGCCAAAAGTTGGGATTCAGGTTGTCTATCTTATGCCT
CGTGTTCAGGTCAAATGAGTCGAGGGCCCACCTTTTTGGAG
CATTCTAGTTTAAGCTTTAGCTAGTTTGTTTCCATCTCATC
CCGTTTTACGTAACCGTTTACTATTTAAGACTCCAAAAGTT
GCCTCCCTGGTTCCTGCAGACCTGGTCCCATGGACGAGTGT
CAAAGCAATTCATCATGTCTCAGCCAAATGCTCAAGCCTGT
TGTGTAATGTGTGCTCACTTCTCTATCTGTCAGCTGCAGAT
AACTTTAGGTAGGGATTAGGCTGATCCCACCTTCCAGCACC
AGAAGTAACCAAATTAGTAACATTCAATTATGTTTTTATAT
TTAAACAAATGGGGGTGGGGCCCACAAAAGTTGGTTTCATG
AGGTTGGTGTCTATGATCATCAAGTACCCTCTCTGAAACTT
AATATTTCAAACTTCAGGTACTTGGAGAGCAAGCCTCAGCA
ATGTTACGTCGCTATGTAAACCGAATTGAATCACAGATAGA
AGCACATTTTACATATAGACCTTGACGAGCCAAACGAGCGA
GTGCTACACTGTATGGTATACCGACTTAACTGTGAACCTAC
TATAGAGAAGATGAGGAAGTCAGTTTAGATGATGTTCGTGC
TATATAATTATCATATTCAACACTACAATTTGTACTATATG
GTAAAGATACTCAAGAAGTACGACAAAAGAACAGGTGCTCT
ATCAGTTCATCAGTCTAGTGCTGGCAGGGGTGGCTCATGGT
AATGAAATAATTTGAGTAAGCAAAATGTACTTGTTTGGGTA
AGAGTTTAACATATGAGATACCAGATCTCGGACCAGAGGCA
ACATTATCCACGCCCAGAGGCTTTCTGGATCAGTCCCAATA
ATTCATAAGAGGGTTCCATGCACGATATCTAGAAGAACTAT
GCTGCTTTTTTCATTTCAAGCTCACTCTGCTTGCAATTTTC
TCTTGTAGAAACAAAAGGCTCTTGCTCATATAAACTTGGAA
CAATTACCTGTATTCGGAAGCAGGTTATTCAAAGTTGAAAA
ATCATTGCCATTCTTTGTTGCGATAACCAGATAGCACAATC
CGTCCAAGCGGATGGTCGAACTTAAAATGTTCGTTAGATTT
CTTTTGGCCCACTACTGATACCATATTACCAGCCATGTTGC
ACTCCAGGAGTCCTTCACTCCCCATAACAAGAACCAAAGTC
CACAATTATGACACCAGCCCCTTTCCATTAAGGGATCCCTA
CTACGTCAAACCTAGGTGAGCTAGGATATCCCACTCCTACA
CACTTGATACTATTACAATACATATACAGTACACACCATGA
CCAAATCATTATAGGAATTTCTTTCCTTGTATGTATAAAGT
TAAAAAACATTTAGATGAATCTACATGGTACTTTGAGGTTG
TTCTGATGTCTTCGGAGTTGCGAATAATTGAGGGAAATGTC
TCTGATGATGTAGTTATTGGCTGCTTTTCTGGACATCCCGC
CTCTTATTCACCCCTTCTTTCCTTCATATAAATTCTATCCA
TCCATCAACAGAGACTCATACTCAATCAGAGAATGAGAGAG
GTGGTGGTGATCGTGATACTCACCCGCTCAACGATTATACA
AATCTCATACCATAATATTGCTTCTTCAATATATGTGGGCC
GGATCAATACTTAAATTGATCACAGTACCTTTCTCACCTTC
CAAAAACCAACAATCGGAATCAAAACCACAAAAAAACCCAT
TGTGATATTCTGTGATGCATCAAGAGTGGGTTTGGGGGGTG
AAAAGATACATAGAATAGTTCATGATAAAACATTTTCTTGC
TGTATAACACTTCGTCTTAGCTAAATTGATAAAATGGGTCG
TTCTAATATTGCCCTAGCAACCTAAAGCAGATGTCAAAAAG
AGGTGAAGCTACAACCAGATCAAACGGTGCCATGACACCCC
AAGAATAAGGAGGAGAAGAACAAGATGTAAAATGGAATGCA
CCTTTACTCATCTATCTTTACCAGTGGAGCGCTTGTTATTG
CAGGTCAACCATAAAATGGGCAAAGGGCACAGGAAACGGTG
GGAAGTACCTGTTGTTAAAGCAAATGACACATATCAGATTA
AGGGTTTTTTAAATCATAATCCGTGTTCGTTTAACATATGT
CGCATGAAAGGCCCATTATTCGTAGCTGTTTTCAACCCTCT
GCTAATGAAACAATAACACACGTATTAGAAGCCTGCAGTTA
GGAAGGTTTATGAAGATTTTCAAGCACTTCTGGACATGCGT
CCGATCTGGAAGTTTAGTTTCATTATTTGTTTCAAAACATT
GCGAAAAAAGACATGCTTTTCATATTCCTCAGTATCAAAGG
ACAACTATTGTAGTAGATATCCGGAACTACTTTTTGTACCG
CTTCGTCAGAGCAGAAGATGCTGATGATAACAGACTAGATA
TTTTGGACCCAGATTTGTTGCTTTACTTTTATGATGTTCCT
TTAGTAAAAAAATATACAACCACACTCATATTTACCAGAAA
ATAAGACACACGCTGGTCCACAAAAGTACAATAATCAGACC
TTTTACTTCTTTGTTTAGTTCTTCTTACCTTCCCCATATAC
ATAGTTGATTTGTAAGTGGACGTAGCCATGTCCTCCGATAG
CGATAGTTTCAAAATCCAAACTTTAGGCTGAAACAATTCAA
TACCATGCTTTACAGCGTGTCTGAAAGAACATTCTACAGAA
CCCACAGATCATGCGTGGAACAGCTCAATTAGATTTGTTCC
TTTGTCGTTGTATACGTCTTCATTCTCTTATGTCGAAGTTG
ATTTTTCTGGCCATGAATATCTTAACGTGGAATGTCTATAA
TCTTCACAGAGTTTGAGTTTCTTGAGTTTCTTCTTGTAGAA
TTCAAATATGGCTGCACCTCCCTAGCGATATCTAGTTCCAT
AATATGAGCTGCTTCCATAACCTTTTCAACTCTTGAACCAT
GCAAAAGAAACTGTTTGGCTCTTTCTAAATTTCTAGCAAAA
ATATATTTTGTAGATAGAAACATAAATAAGTTTCTGATAAT
GCAAATGGAACAGTTTTTGGCAAGTGGAGGTGGAGATAAGA
GTCGCCTGAGACTCCATTTCCTTCCCGGAAATCGAAGCGAA
ATAAACTTACGAGATGAATTCGTGAGCGTTGGCAGCTCTGG
CACATTAGAAAAAACTAGAGCTTCACTAATATCCTCAATCT
TCGATTGCACTTCTACATAACTCCACAAGAGTGCAACAACC
CCAAAAGTTGACTTTATTTTCCGTAAGTTAACTTCAAAAAC
CAAGTTACAACCTTCTATCACTTAAGTTGCATGGTGCATTA
AATTCAGGTGTTGATGTGTTCAGGATTGACAGGATCATCAG
TAAAAAGTTGTCATTTAATTCCAAATTTGCCCTTATTTACA
TATCATCTGACTATGTTTGACCAACTAAATTAGCCACTAAA
TGGATGCCATCGGTATCAGACGGTTGAGATTGATGCTTCGC
CAATACTCTACCCAATCTGACCAGGAGATAATGTATACACG
CATACCTCAAGGAGGTTTCACTTTCAAAAAGCAACTCAATT
GTCACTACAATCGTTCTCTTCCGATTCACTATTGTTCATCC
CTTTGACTCGGATTTGATGTCAGGCTCTCCAAGTAGTGCAA
CTCTCTCTCGCAACTAAAATCTCCACAGTAGTGAGGAAGCC
AATTGATGGCCTCTCTGAAGCTCCAATCCATGGCCACCCAA
GTTTATCACTTGCACTTGAACTGAGAGCTAGCAACAATGGC
GGTCACGTAACAAGCTAGGACTCCCCAAGCGATAAACTTTC
TTGATGAACACCATAATGTGCTTCACCTGTTGGTTCTAACA
GAAGTTGTGAGAAGGGAAGACCCATCTCTTAGACCTGCATT
ATATACGACATACATGGGAGCAAATTTGCTCCCCACCCAAA
CGCTAGTGGGCCGTCTTTACCCGTCGAGTGTCGTCAAGGGC
CATCATCGATCATGTGTAATCCAAACCCTTCTGTTAATTCG
AAATCTATAAGTTGGCCTTTCTCTTAAAGACTTGTGATGAG
CCCCTCTTTACAAGAAGTGGCTTCAATATGGTTCTAGAATA
TACCAACCGGCTAAGGTGGTCGGCAACAACGTTGTCCGACC
GGGCTAGCTTGCGTAAACAGCACTCAACCACCGTCTCTGAA
TAACAAATTGGCAATTATGACTTTCTTTTGGTTATGGCTTT
CAGCGATAGATGGGTGGTGACGGAGATGGGTCTCAAACAGG
GAACACACAGATTGGTATAACACAGAAAAACCAACTAATCC
ACAAGGTAATGGGAGAGATTCTTACTTCTACATCCACTGGT
CGTGGGTAATCAACAAGCACCGAACACACGTGCCAATTCAT
CTCTTCGGTTATCAACGTTGCTCTCTTTCTCTACCCAGCAC
CACCCAAGTGAATTTGAATGCCTCAATGTCATACCTGGAGT
TTTGGCTGAAATAGTGAGGTCTCTCTCTTCTTTCTCTATCT
GCAGCTTAACAATGATGGTGCCAGAAACTCTATATCAGCAA
CTAGAAATCATTCAAAATTACTCTAAACCACCACCAAAACC
ATCTAACAGGCAATCCAAAACAATATCAAACCAATTCGTCT
AAGTCAATATTTCCACTAGACCACACAACGATTATTCAAAT
TGTTTGAGGACTTGAATGCACGAACTGGTGTTAAGCAAAGA
TCCAGCAGCTTCCCCAACCACTTTTCATCCCCGGTGACTCC
ATTTGGTGAAATATAGTTGTCACCAAACATAGCTAGCTAGT
CTCAAATATGTCAACTGCTTCCTAATTTACCCTTCAAGAAA
TCCTTGTGGTTTTATTTTAACCACATCAGCAATTTAACTGA
AGCCCCCTGCTGTTGTTGGACCTAACAATCGCAAACGCATG
TACAAGACCGACAAAAAAAACATATAAATTACGACAATACC
TGGGGGAATAGCGGAGTCTACATCTCCGATGAATAAAATGT
CTTTGTTTTCAGTGAGCATACATGGGCCTAACGTATAGACT
TGGGAGCCTTAAATGGCCACCCAAAGTATTATAAGTGTTTG
AGGTAAGGTATCTTTATAATCTACAGTGACAATGTGTCAGT
TCTGTTAGCACTCCCATGATCGTCCGCAGCCTAGATCCAAA
CATAGCTCGGGCTTAGTAGCCTTTCCATCTATCCCCTCTCT
GAAGAAGAGCAGACAAGCTACCGGCGGTCATGTAATCGTAG
TGTATTTATTTGTTAGTAAACACAGGAATTAGATTACCTTC
TCAGTAACTTGCTCTTTAGCCGCTATATGAATCGTGGAAAC
CGTCAGCTCAAATGTATGTTCTTCAACCGTTCACTCTCATT
TCATTCGGTTCCAACCCAAACCTTAACTTGGAATCGAAGTC
CCTTTATTAGGTAATGGTTACTTTTCAACTTTTTAGAAAGT
ATCAGTCATCTAGTTGGATTCATCCTTACTATCCATTTATA
AGATTTGCTGTTTGAAGTTTCAGTTGTATTTAAGATCTCTA
TTTCACTTCTTTAAATCATTCTCTGTTTGCCGAATCTACAA
ACAAATGAGGCCACTTGAGACATACTGATTCATGTTTCCAA
AAGTAGGTCGCAAATTGATACTAAAGCTGTGCCGGAAAACA
CTTTTGGTTGACTTTTTATTCATTGGATTTCTCAAGAAACT
TTAGAAGCAAATCTAGGATCCCGATCTGACACTATTGATTC
CTGAACATGCAGTTCTATTACTGATCATGTGACTCAAACTT
AAATAACAATGTATGGGGGTCTAATTTGTTTATCTAAGCAT
CCTGCCCCGTCTTATTTCTTCTTAGCTAGTCATATAAAGAG
TGATAGGAATGGGTTTTGGACTTCTACAGCGTTTGTGTTCT
AGCGTAACGTTACCATGGTTCAGTTGGATGTAGATCCAAAG
GTACCATCAATTTTGAAGGGCAAAGAAAGACGGCAACAGCA
ATCATCTCGTGTCTTGAAAGCAGTCTTCCATTCATCTCCTG
CTTAATATAGACGCAAAAAACAAAAAACAAAAAAAAAATTC
CCTGAACAGGAGGAGTTGTACTATCACTTTTGTTAGAATTT
TCATCAATGATCACAAGAACCACGTCAACCAACCTTGTGGG
GTAATGATTAATTTACGGGGCAAATTGTTAGAAATAATAAT
TTGTAGGATATGAATTGTTTCTTGGAATCTCTTTGGCGTCC
AAGGTTACCCGTATGGGAAACAGGCATAGAGTCTCCATTCC
ACTCCACCTTTCCTGTCAGCCTGGCCGTGCTCGTCAGTGAC
TTTAACTGACATCCTTACATCGTTGATGTTGCTAGACGAGG
AATATTTTTCCAAGAATTAGCCAAAAGGCCACAGAGCAAGA
AGGGAAAGTTGCAGTTGAGCCCGCCCACGGTTTGAACGATC
TTTATAATGTCTGTGAATAACAGTAGCCTATGAGACTTGGC
CAATAGCTACATGTGAAAATCTTTTGAACCCTTATAACATT
TTCTATCAAAGTGCAGCAATCTTTCATATCATGTTTTCTGC
AGTTCTTTAAACCTTGAAGTCCCATCCAGAAGCTTATAACT
GTCCTACCTTTTGCTTGGGACCCAAAATTCTTGTGGCTTAT
TCAACCGTTTCCGAGATGTACTCATCCATGATAAAATTTTT
GAATACATACATAAGATGAACCAGCTGCATGCCAACAACAA
TGGATGTGTGTTGAACGGGTCTTGCTTATTCCGGGTCTTAC
GCACACAAATTCAACAGAAGCTTCTGCAGCTGACCTTTATA
ACAAAGAGAAGCCAAGGGGACTTGCTGAAAACGGTTGGCAA
CACGCTTGATCGACGACCAACTCTTGCCGGATCCCATTGAG
GTTACATAAAACAGTTGGTTCCTCAAATTCGTTGGTACGAG
CTGCTTCAAGAGAAGTTGTTCGTAGGAAGGTACGTCTATAT
CAACTTTTATCCATTAAGGACAAACCAGCCTTCACTATGAT
GTTACAGTTACAGAATCAATCGAAAAGTTTTGCTCTTGCAT
TGTGCTTGGCCCTGAATGATCCTGGAAATTAAGGTAGGTTG
AAGGAAATCTAAAAGTCTAGCTTCTTATCTCATCAGTTTGG
TTGACAATAAACAAGGTATGCTTTTAAAGATTGCTTTATGC
GAGGGAGGCATACTCGAGTACTTCTTCGGCAAAGATGGCAA
GCAGAAGCTGCCCGAGAGAGCTGGAGGAGAAGGGATATGAC
CACATCAAACTCCACTATATCTAAAGGAATTAAATCGGCCT
ATGTTAACGAGCAAGAAAAACCTTTTGAAGAAATAGGCAAT
TGAGAGGTCACAAGGTTTGTCATATTTTGCTTTCTCAAGTT
ACTATCCTCACCATCAAGGACGCTTTCTATGCTCGTAGGGC
GCAATTACTGCTCATAGTAGCAGAAATAACTACTGCTAATC
ACGTGTTCCCTCCATTAGAGCAAACCAGATGGAACCTGTGA
ACAGAAGCCCATATGTTCTTCCACCTTGTAGAGAGAATGCT
GGTAAGTTATTCTAGTGTATCTAGGATTCTTAGAGTTTATC
GGCGTTTATTGCGACGAATACTCAGCTGCATGAGGATGAGA
GTCATCCTGCACCCCAAGATCAACATATCTCCCAATATAAC
ACTCTGTTTTGCTGCATTTTCCTCACTATAGTGGTGGCGGC
TATGTCGCCTCGTTTTGTTTCTAAAATGATTGTGAGGGAAA
AAACACCACCATCAAATTTGCATATGTCATTATGTCCCTCA
AAGTTTACATGTGGATCTATCAATCTTTATAGACTTCGATC
ATCTCTCTCTGCATTTACAACACATGATCAATATCCGTGCT
TTCCAGCTTTGCTTCATTCTCAGTTTCTGATTTTGGGTCTT
TAGAAAAAGTGGAAAAAAGTCTTCACGTCTCTTCTTAATTC
GATCGTTTTTCTCTTTTTGTCTCAAGGGAACGAAGAATCTG
GCTTTGAATTGCTAAACTGGCTGAACATGATGGCCAAGTCC
ATTCCTTCATAGAATTCGTACAAGGAGTATGACAAGTGTAA
TCATTGAAATCCGATGTAGACAATTCTTCCATAACACACGA
GGGTATTGTTGTGTTGATTACCGACCCCCAATAATCAATTA
TGTACCTTTTGCTTTTAAATCCATAACTGTGAGAATAATAT
GTATTCCCATCATTATTTGACTGTTTCCCTTCTCTATCTAC
GGAAGGCCTTATTAAGGTGGCGCGTAAATGGTTTATAGATA
AAGAGGGACGTCCTTCCTATCATCATTTGTTTAATCCGTAA
TAAATAGTTCACAATATCTACATACCAAGGCACACTTACCT
TCGTTTTTGAGATGAGATTACAGGTTCATTATTTTTTAGAT
GATTTGTTCAACAACCAATACAAAAAAATTTAAGGGTAAGA
ATAGCTCAACTGGAGTGAAGCTTTCATGGTAGCAAAACAAA
CCTTTGAACGGTATAGCAGACAAACCCGACAAAATGTAGTG
TGTTTTTCCTCAAGTGGGTGCTTGAATACATCTCATGCATA
TGTTTGATGATATGTCTAAGCTTTTACGTCATTAAAAAAAA
GTGGTTTCTGATTTGGTTTGCGTCAAGTTAAGTTTGTTAAG
ATTGCCCCATTCTGGTTAGACTTTTTCCTAGCTCTAGAGGT
AGTCGACGACGGCTTTGCCTCGAATACAACGGCGGCTCTGC
TCTTTATTGAATAATAAGTTCTCTTGTCAAAAAAGACTTAT
GGTAGTTGAAGCTGTCTAGGCTCTGTGGACATATGTGAAGC
ATAGGGTGTTTCGCCCATTTCTAGACCATTTTGTCATTGTG
ACGGCGTGGTCCATAAAGAACAGGAACTTAAACAGCAATTC
TCAAAGATGTGTGAATTTTACTCTGATTGCAAGAATTAATA
GCCCTTCTGTCTCACACAGACAATTAGGAAAGGAAGGAATA
GCTGAGAAGCAGCATCAAGACTACACTGACACTACCGCAAC
CAAGGCCTCAAGAAAGAGTTCTAAGTCCAAGTGAGGTTATG
TTCTCCAGAAAGAAGTTGTTCAGTTTTACTAACCTACAGGC
AGTAATTCCCAATAATTTGGCAAAGTTAGCTGTTCTGCATA
GAGTTGCCCAAAAGGCATAGCTTTATGCCCCTATCAAACTT
GTGAAGTGTTTTCCCTTGGGCAAAATGCCCAGCTTGCAGGT
CACACTATGCCTTTTTTGTACTTTGTTTTATTTTGTTTCCG
AGTGTATAAGAATAGGAATTCATAAACGCAATAAGAAGAAG
CAGTTAAAGAGCAGTGCCATCAACTTACATTGAGAGGTAAA
GAAGAAATCTTCGCCAAAGTCCCACATAAGGCATCTGTTGA
CCTAGAAATTGCTGAAGATTCTACTACCATGAAATACCAAC
ATATTAACATCCAATTGCCACGATTCTTTGTTATATACTAG
CATTGGGCTTTGCGATCAAACTCGGTTGACTGATCAACCAA
ATGTTGGATTTAATAATATGCTTTTAATTGTTTTTTTTAAA
AGAGGCTGTATTTTATTGAGCGTTGGAGACTGGCCGGAGCT
AAGAAAAAAATAACAAGTGGCCACTGTCTAAAACTTTAATT
TCTGATGCTGACTCAAAAACCAGAGGTACTGTTGTTGCTTC
GCAATCTATATGGAAATATGCAGGTTTTTTATACCTTTAGC
ACTTGATTTTCCATGTAGTTCCTTGATACTTGCCATCAACC
AAGAGTCATACTTGCGGTATCGTCTGTCAGTCCTCATGAAA
ATATCTTCGAAGAATCTAAACCCGGAAAAGGGTTCGATCTG
CAACCATCACTGAACGAATTCCTGAAGCCACCATCTTTGTC
ATATTAACTATAATCTGTAACAAAAAGAGATGAGAGACAGC
AGAATTACGGATGAGCAGGACTGTATAATACGGCCGCATAT
TATACCCCCTGGATATGTAGCGTGTTGAACTAGTTAATTAT
TGGAAGAAATCCGAGCGGGACACTTTCAGCATGCTGGCTCA
TTTTGCAAGCTATTTAAGTACCATGTACTAAACAAAAGCAA
TTTATCGAAGCATTAGAGTGCTATAATTTTCGTATGTTTTC
AACACTTAGTATCTCTACTACAATAAAGTTAGACGTTTAGA
CTTTCAAAATGAGCAATGAGCATTGTAAGGGGCCAATGAGA
GTTGATAACAAACCTTCTGACTGTGAGTAAGGGATTCTAAG
TCTGGGGGTCCTCTCCTGGTCTGTCTGGAAATCGAAAACCA
TGCTCCCTTCTGTTGTTTTTCCACCTTAAGTGCCAACTTAC
ACAAATATGTACTCTTTCAACGGTTCCAACTCCAGCAGGTA
TATTATTATATCATTTTTTTCACTAGATTTTATACAAAATT
ATTAAGTCACTATCTAAAAACAAAATGTAAGTTAACAAAAA
GTAGATTGAAGCAAGGTGAGCAACTTTAATACCTGAGGTTT
CCTACAAAATCCACCGCTCACCACCAATTCTACCACCTCAT
TCGCGGCCGGGCAATATAAGCCTGGCAAGCAGCAACCTACC
TGTCCATGCTGGGTTTGGGACTTTGAGGTCTCCTAGATCAG
ATCTACTTGTTTTCTAAGTTCTAATACTTGCTGATATTTTG
CTTCTTCATCCTCTAAATGGCTACCCTCACCATCATTACAC
CAAATATTATGGAAATGAAACAAAATGCTTCTTAATTTATT
TCTCACTCGTAGTTATAAGGCGACACAAAGAGCTGTGTCGC
AATATATTTGATTTTGGTTGCCATTTGGAAAAGCCTTGTAC
TCCAATGATGCTTCTGTCAACCTGGATGTGGATGTATGTTT
CATACGAAAAGCAACACCTCCTACAAGCAGTCAAACAGAGA
ACCGCAAAACTCGTATCCGGCAAGCACCCAATAATAACCAG
GAAGAATCAAGAGCGGAAAACTTTGATTAAGGATTAACCGA
TGCAACGTATAGACACTAAACACAATTCCATCACCATAATC
ATGGATAACACAGTTGCAGACAATCCCCCATTATGAATCTC
AAGCTAAACAAAAAGGGTTTCTAGACGTCAAAAAAAGTTCA
CAAATAAGACTCAATTGAAACTACAAGATCAGGTCTTATAA
TCTTGATGGAGCCGCATTCTCACCTGTTCTGCCCAAAAGAC
AGTCTTTCTTCTGGTAGTGACATCCAACGATCTAACAACGG
AGCTTAGAGCAACAAGGCAACAAGTCTAGCCAGCAGCAAGG
CTTCTCTATGCTCTTGTTTTCTGTGCTCAGTTGGTTCCATC
AGGATTTTCCTACAAGGAAGCTTGGTAGTGAAGTACTGGGC
TTAATGATTAATGAAACTGTCGAATACAAGAGGGTATTTTT
CGGTAACTTCTCGCCGATGACGTGGCAGGTGATTCAACCCT
GCCAGCTATCCTACAATTAACCACGATGATGTCGCTACCAT
GGATTTTTTTGTTTCATCCTCTTTTTGATCGCATATTCACA
ACACAGTATTTCAATCAGAACATACAAAACTTAGATGACAA
TAAGAGACCTGAATCTTTGGCTGAAAATCTGAGGCATTCAT
AGCCATAGAACCCTAACATGCATACTAAGCGTGCACTCAAA
GAATGTTGTAGGCATTCCCTCCCCTATTTAAAGCCAATACA
ACCCTGATCTAGCTGTAAGACAGAAACTTTCAGTTTATGCC
ATTAGATAGCACCGTGAGTCCTCTAAGCAATATAATTGCTC
GTTCTGGAGGCTTTGGTATTCCGCCCTGCACAGAAAAATCA
TGCTTTTGTTTCCTCCCTCACACTAATGTTACAACATAATG
ACTTCAATACTTCAAGTTTTCAACATATATATCATAGCTTT
CAGATGTTTCAAGGGATGAGCCATCCTGCTTTTGCTCATTC
TATTGAAACAGTGTCCATTTCAACTGGTTGACCTTCCAGTT
TTTTGATATTCCTTAAAGTGCTTCCAAACTTTACTACGTTT
CCTCCTCAAGGGATGTTTTTCACAAGCTGAGGTTCGAACCA
GGAGGGAATTACCATCTAATCATCAAATTCATATCCATTTT
CACGACCGTATATAGTGGAGCAGCCGTTCTTGGCAAACGGA
ATGAATTGCTTCAATGGAATCGTTGCAACATTCTTGTCAAA
AACTTGTGCACTTCACTTTTCTTTCTGCTTTGGTTTTGCTT
AGCTCCAATGTCTGATTAAACATAATCACATCAAGCAATAA
TGCTTTGAATCACGAACAAACTCTTCTCATTAATCACAATT
AGGAGCGACCAATGGGGCGGCTTGACCTGCCTTGAACCGCG
AAGAAAAGAAAATAGTGAAACTTTAGTTGGTGGAATATTCA
GTTTTTAAACGGGTTTGGATCGAAAATTTGATCTGTTTATC
ATCAACTTCTCCTCACTTCGCTTTATCAATTTCCTAGAAAC
ATGTATCTTAGTTTGAATTGCATGAGTTTTGGTTATTGCAT
TCTACCATCGTCCACATAGACTATATTATGCGAGACTCATT
ACCTATTAACCATCAAATAACATATAAGCTCAAATATTCGA
ACTTATTCAAACTGTTAAATCTCAATTTCTGTCAGCAACAA
TTGTTTCGTCTTTGACTTGGCACAAGGAGGAGTGTTGATAG
CTTTGAAACCTTCCACCAATCAGAACAATTTGTAATCTGAT
TGAAATTTTGCATAGATAATCATGTCATATATATCTAGATA
ATTTAATAATTTTCTAGCAGCAACAGCTGAAATCAGGCAAC
GATACTGTAACAGGAGCAGTCCTTTCAAACTCAACCTCAGG
AGCCAGACTGGAAAGCAATGCGGTATGATGAGATTGTGAAT
TGTTTTCCATTTAAACTAAACTTAAAGGAAGGAAGTCAAGG
ATCCATAACCACCGCTGTTGCCAATGCCAGGCAACATTTCT
AGGAGGGAAGAAAAAAGGGACGATGGTGATGATGGTGAACA
GTGTTGGACTTTTGGGTTTTCTCCTTCATCTCTCTGCAAAA
TTTAGGTGAATCATCACTCTCATATTGTTGCTTGATCAAAA
CTTAATCGTTTTATTTTGTTCATTGAAATGCCTTAGTTTCC
TGCACCCATGGCCACATGATCTTAACCCCTCTCTTGCACAC
GGGCACCAGGCCTTCACCGACGGCCACCTTGACGGCAGGGC
TAAGGATTCAAACCCAAGTGCTTGTGCTTGGGAGTTTTGAC
GCATCTCCTCTTTATTTATACATGATTACGCCTTTATTCTT
ACATATAGCAGAGAGAGAAGCTCACAACATTCAACCATAAT
GTCCTTAAGCACAGATACCCCTAGGTCTTCCGACCTTCTAG
TAAGATGTACAATGATATAGCGACGAAGGTAACTAGTTAGC
CTAAGCATCCTAAGAAAATGCCGTGTACATAAATCAAACAT
CTACACACACTAAAAAACTTCTAGCTTATAATTTCTCTTAA
GGTCTCCTCTGCCTTGATGTCCAAGAGAAAAAAATTAATGC
GATGACGCCATTAATGAGGTCATACAAGCTTGGCGTGACAT
ATAAGTGATTGTAAAAGTTACTTTAGTGTTTTTCAGTCTAT
CTCCTTGACCAGCCACGGGGCTACCTAAGGCCGCCATGACC
TACCAGTAGCACAAAGACTTCCAAGCTTACCCTCAGCAACT
CTTGCCCATTTGTTCTGCGTCCATAGGCCTTTTCACTAGTA
CCAATTTTTTTAGTTAGTATCGCAATTCAATGTGATTTGTT
CATTTGTGTACTTCTTGTTGCCTGAGACTACGAATATTCCT
CAAAATACAGGCATGTTGGTCCTTCAACATTATCAATGGAA
ATATATATCGACTTGGTAAGCTAGGATACCCTAGTTCCTAC
CAATGTCTCCACTTTTCTTGCTATATATCACATAAACAGAT
TATAAACCCAGCTGAAGTAGCCAATGCAATGCGGGGGGGCT
GTATGTTTGACTCCTAAAGTCTTGACTGTGTTAGGAGGTGT
GAGATGTTCATGGATTTGATCTTCAGTTGGTAAGAGATGCT
ATTTTGGACTCAAACTGATGCAAAAGGCAATTTCTTCATTG
TCGAAATCCTCCTTGTTGTTCGCTAAAGCTTATACCACCTC
AGCATGAGTTGGATTTTGAACTCATACTGAAGCATTACAAC
AGCTGAAGCTAGAGCCATTTCAGTTTCTCCCAGATGCTTAG
GACTGTCATCTTCTATACAGCCTATCATCACCGCAATATAA
TAGTAAATTTCAAACATATGCGTTCAACTCTTGAACTAGCA
TCTTGTATCAGCCGAGAAGACTAGCAGTAACAAATACTGTA
ATCAAATTTTTGGCATCAAACTTCGTGTTATACAAAGACCA
AAATCAAATCAAAAATCATTCTTGTAAACCCACAACTTTAA
CCACCCCCAGACCATGTATTCCACAAAAGGACGGGAGAGCA
CATTAACTCATTCGAAGAAGCAGAACCGGACGTGGTGAACG
AAATACCTTTGGAGGGAATACCCTCAACAATTGAGTTTGGT
GTAATGGTCTATCTCTCTGGCTTGACGCTAGTGCAAGGTTT
CAAGCACATTTCATATATATCACAAAGGCTAACCTTGGAGG
ATACCCCTTGCACAGGAAGGCATGTGGGGAGGGCTGGCAAC
TGTGTTGATCTCGGCGGAGACGAGGTGGCAGAGAACGAACC
TTCCCTTTGTTTGAAAATGACACGGACGATCTCTTCTTATA
CTAGTGCTCTCATCTCATCTCATCTCATGGAAACCCAAGAG
ATCGACGAGGATGTGGTGTGCGAGAGATAATGAAATTGATT
GAGAAATTCTGAAGAAGTGGCAAAGACCATGTTACTGCAGG
TGAGAAATTGACCGGGCGGCCTCCAAGAAGTTGGAGTCATG
CCTAAACGCAGTAGCACTTACACAGTTAATGGGAAGGAACT
GACTGGAGCGACGATGCCATCCCGGAACTGGATGAGAGTAT
GTTGGTTGCTACTAGTCAATCTCTTTGAATTAGTGATGCAT
GGCAGGCACAGCTCGTCGAGCGAGCACGAAGGCGCCGAGGT
TTGATGCACTAGACTAAAAGCTGGATTAGTTTGTTAATTAC
GAAGTTCAAAATTTCTTGGGCATGTCTGAATGAAACGAATT
CAATAGAAGTAAGGTAAAGTCAAGAAAATAGAACAATGTTA
GAATGCTTTTGCTCTGTGTGCTTTTGAAGGCAATGGAGGAA
GACAAGAGGTACAATGAAGCCTCATCGACTCTAGCAAAACC
CGAATAATTGACCGGCCTGCCGGCATTCGATGTATATCTAT
GATAGAAGTCCTTGGAGTTTCTCTTCCTTGGAAGGGTGCAT
GCCTCAGCTGCTTTCCTTGACGCGGCAGCAGTCTCGGCTGC
GGGCAAGAGTTTATGATGGGCCAGTAGATCATGAGGGGGTT
ACCTAAAATTGCTCTCTGTACGTGATATAGTTGGGGTGAAA
ATTGTGCAAAAAGTGTAAACCATGACAATTGATCACTAACC
TCTCTCTCTCTCTCTAATGGCGAATGTCCTCCGAAGTTCAG
ATATAGTAATGCTAGGTGAACCATCTTTTTGTGAACCACCT
TCTTTCCAGAAAGCAACTTGCGAGTTAGAACCAAGAAGCCA
ATTGAGGCTCAAAGAGATAGCAAGAGCAGCTAATTCAATGC
GTGTGTGCGTTGTTAAATAACCAATAGCAAGTAACAAACAC
TACATTGTAAAGTTTGTTTTCCAAAACCGCACAATGGTAAT
TGATGCCTTGAAAGTTGAAGCCAAACTTTTACCAATTTGTA
ATAGCTCTGAATGTATTGGTCGGTTGTTTGATTTATTCTGG
TAGTTATCTCATACACAGATCCTTCAGTTATGCTGTCTAAC
GGATTAAATCCCTCATAATACAAATCGACGACCACATCAAG
GATAAAGTCACAGAATTTAACTCTCTCCCACAGCTCTTCCA
GCGCATTACCAGAAGAAAGACTTTAGTCGACGAAAATAAAA
CTAGCTCCTTCATTGCTCAACATTGTAACAACTTCTGACAT
CTTAAAAATAACTCTAGATCCTCATACTTCAGTAGTCAATT
GTGAAAGAATCGACTAAACTCGGTCACGGAGAGATTGGTAA
AAAAATACTTGATATATGTTCATTTTGTATTTCTTTTATTT
TTAATGTGCTGAAAAGAGTACATAAGGGTCTCAAAAAAAAA
TATTTCATAACTATAAGGAACTTCTGGCCCATGTTAATTGT
ATCAATAAGCTGAAGCTATACTCTATCTACACTGATGACAA
AAGTGACTTAGGTCTGAATACGAACCCGAGTCAGAAGGTAA
GGTAGATGTAACTGGGATTACCGCATCTGTATCACCACTGC
TTACCACATAACTTGCACTTCACCTTGTCTAAATTTGAAAG
CAAAGATGCATCTATTCTATCTAATCACGGTCTCTAGTTGA
TTGCTGACTAGTAATATTTTCGGAGAAATTAAGTGTGTAGT
GATGTCTTCCTGTTCGCCGCCTCAAGATATCAAGAAAATGT
CACTTAGTTCATTCAAGTTTCTTCTTTTATGCTATTTTTTA
CTTGAACTGCCTTGACCATCCTAGACCCACCTAGGGTCACT
CTTCTTTAAAAAGAAATTGTCTAATGTGAATTCTGGATTGT
CAAACGTTTCCATGCGAAAGCAGGAAAGCGAAAGCATATGT
TTACAAGATTGCATAAGTTCCTGTACGTTCTACTGTCTTTC
GTGTAGCTTCTATGCATTGTCACTTTTCACCCATGATCATA
CTTGAGAGAAGGATTTTGAGCCATTGCCTTGGATTTGGGTG
TATAAAAATACTTTATCCGACGAATTTCAAAGGTTAGCCGA
GATTATCTCAAGGACAAAGTCCAGCCAACATTTGTCAAGGA
CTAGTATTTTCTCTTTTGATCATCATACAATTTTGTAATCC
GTTCCAGTTGAAGGTTTAATCTTTTGACAGGTGTGCTTGCA
GCCAATGCCGACTTCCAAAACGAATCACAACCTTTTCCCAT
ACCTAAAAATCATGTATTAACTATGAAAATTTACATGCATA
TTGCAGAAAGTAAGTATATTCAGTATTGCAGATTTGCAGTA
ATCAGTTGTCCATCATATATCTATATCCATTTTTTCTTTCT
GTGGAAAATGTGCCAATCCACTAGCTCCTACAATTACATTG
TGATGCATGTTTTTTGAAATCAATTTAGTAAATGTAAATGG
TTGATACATTAATTGATATTCCCATGACATTTGTAGACTTG
TTTCTTGATAGCTCTATTAGCTACCATGGAACAAACTTTGA
TCATGAGTGGGATAATTTATCTCATGTGGCTTCAATTGCCT
CCGGAGGCAACATCTTTTGACTGAAACTGAAACGTCTCGTC
CATAATTTTTAAATTATAATCATCATAATCATCATCACAAT
GAATTTAATTTACATATGAACACAAAACGTAGGAAACTGTA
CACCCTCTATACATCCATCACTCAGATCAACCAGGAGCGAT
ATCTAATTAATATATATAGACCTCTTTTGGTAATTTAATAT
AAAATTGAGCTGCTCCCTAACACACCCCCAGTCAGTGTGCG
GCCACGATCAAACCTGCAATCTATACAGAGTTACAGACTAT
TACATTGCTAACAACTTTACCTCCAAATCTAGCCACCTGTC
ATGGAAGAATTACTATAATTCTTGAAATCCTTAGAAGTATA
TAAACAACAATAGCATAGGACGTGATGGGGAGAGAAACTTA
CATGTACAACATATATAAGTCACAAATAATTACAATAAATA
CATCGCTAATTGCTTCTTCCCGCAACGCATCCTACTTAAAT
CCCCTCTTTCTGGCTTATTGCATATATCACCACCGCAAGAT
GCCGTCCAAAACGGTGCGTTCTGCTCATGTTCAAAGCCCTG
GCAAGGCCAGATGGTATGTTCTTCTCTTTTCTATTGATTTT
TCCAGATTGGTTGCTTGTGACATAAGATTTAAGTGTCACTA
GAAACTCCCGTTCGGATCATCCAAACCGGCCACAAAGGCCC
TCGTGTTGTCCGATACCATTCATATTGAGACACATTTGGTT
CGACTCTGCCATCCTTGTGGCTGCTCTTAAAAGTGAGGAGG
GTGAAAACAGAATATAGAGGCGAGTGGACATGAATGTTCAA
ATAAATCGTGACTTTATTAGCTTCCATTGCATTCACCAGGG
GATTCTCTATTCTCAATTTACTTTCACTTCATCACGTTATC
TGTGGACTGGAATTCTGGAACACTATTGCATCAATTATTGT
CTTTAGGAACCTCTTCCAAACAATCTCTACAACTAGAAAAG
TCCGTGATGTCATGCCCGTTCCAGAGGACCTGGCCAGCAGA
TAGCAATGACTGATGGAAGACCTTTTCTTTGCTTCCAGCAC
AAAAAAAAACAAAGAAGAAGCAAGCTAACCATATACCCGAT
CACACCAATAGTTGCTGTTTCCAAAATAAACAAAAAACCAT
ATTTGTTAATCATACTTGGACGATTACTCCAGTAGCAGTCT
ACCAAACGTATACATGTGTGCATAAGACCGATGACTTCTAC
AACACTATGTACATGTTTTTCTTTTCAAATTATCATGACGA
TAAAATGATCTATATTTTAACAATCGAAATTTTGCTCAAAA
TTCTTCATGATGCGAAAGGGCTTAACCAAAAGCAAGTTATT
ATTACCTCTATATCACACCTCCTGCTGTTAATATCCTGCAG
TTCACCGGCGTCGATTGAGACGACGGCGAAGGAGGCGTGGC
TGGATTTCAAATCACAGTAGCCTAATTCACCCGTAGGGAGC
TGGCAGAGAAACTCTCTGAGCTCATGTGTGAGAATCTTGGT
CATAACTATTGGAATTATTTCAGCTATTAAAATGGTACAAA
TAAAATACAACTATCTAAAACATTGAAAGTCGAAATAAGTA
ACAGTCTGCAACATGGAATTCCAAATTTTCTTTAGTTTGCT
AATGATGACTGTCCATATTTCCTTCCTCCCTATAAATCTCG
AAGCACCCAAAGCTTGTCCACGTATTTTTCCATGCCAGTAA
ATTGTTCCCCTAGCTGTAGTCATTGACACTATACTCTGATC
CAGAACAATACGAACTCGAGCTTGTCCACGCTGAAATCCTC
GCGCAGCAGACTAAGAAGCACAAGCAGGCGTTTGCGCCACA
AGAATATAGAAGAGAATGAACCTTACACAAGCACAGACAGA
GAGAGTTTGGACCTTAGACTCAATTTTGATTGTATAGACAC
AACATTAGTACTTGGAAAAACTTACCATAGCCTGTGGGCCA
CAACCTGAACATGCTTCTATCTGAAAGGATGGTGATGAAAA
CCACAAAATGTCCATATACACCCCAGTTCAGGGCTGGCACA
TTTCTTTTTAAGAATTATATCTTTGAGCCTCCTTGTTCTCT
TAACTTGGATCTATTTGTAGCTCTATAGTCTATACTCTTTC
CTATTTGGGCCCAGAGCTTGCTGATTCTTTCTAGCGATTTA
AGAAGCAATTTTGAGTTATTCGTTTCTCTTGGTCTGGTTCG
CGGCCGCCTAGCCCGTCTAGCCCACCTAGACGCCGCCTTGC
CCGGAGTCCGACAGACTTTGCAATTTTAGATGCCGTGCGAA
GATTGACTTGACACCATATGCAAACACCGTATGCGAACCAT
TGCTCCAAGCCCAGTTCTTCCAGAACAAAGACCGTCATTGC
AAGCAATAGCACAGATGAAGCCTCAACAGCAAACCATGACC
AGTTTCAACACTATCTTTATCGCTCTGTGATGCTGGTCCAT
AAGTCATCTCTTTCTTTTGTCTTTGTGTGTTGTCATCCTGC
TACCCACATGGGTTTGGGAACTTAAAAGATTTAGTTTTTAC
AGGAGGGTGACAAAAGCTTGCAGAGACTGTTTTGGTGGCTG
TAACTGATATTTTTTTATTACAGTTGATAAGTGACGGTTTT
ATTTCTCTTTCTTCTCCATCCCCATTTTGGGGAATGGGATG
CTGGGCTCCTCACCCAGAAACTTGAGCTGGTTTTTCCAAGA
GTTCATCAAACCAGCGACCTCGTCGCAGCCATGCAGTTACC
TACTAGAATGGCCCCAGTCCCCACTGATGTAGTTGGTGAAG
AATCCTGCTTACTCTGTAGTCAAGTGAGTTCTGTTCATCTT
CTAGCCCTAAACAGGTATGTCTTTTTGACGAGCCCTTCCTT
ATTTTCCTAGTAATTAGGGGCAAAAAGCCAATCGATCCAAC
ACGTTTTCACCCTTGTATTGCTGGAGAGTATGAGCTGCTGT
TGGTAATCGGAGATGGGGTTCTTACTCCATCCATTTCAGTT
ATTTTCAATATAACTGAAAACTTGCAGAAATGATCTACTCA
ACATAATCATCTATGCTCTTCGGAAAGTCAAAATTGATGAC
ATGCCAAGCCGACCCTCCATCCGAGGGTTGGGGAGGGCAAT
AGACGTGCATAGTATTGTTTCGCTAAAAACCTTGCTAGGTA
TTGCGTTTATGAAGTAATTGCATTTGATCTATACATACTAG
CTTCTTACTTCTTATGGCTACTTTAATACTGATGTATGCTT
AAGAAGGGGACTATGATGGGCTCTATGGGGAGAAGGGCCTT
ATGAGTATCAAAAATGTGGTCCTAAGGGATTATGTTTAAGT
AAAAATATCATTTGCATTAACACAGTAATCCGTCCCTAATG
AGTATAGCACATGGTTCCATCATCCTTCTTGACAAATTCGC
GAGCTGACCACCTATGAAAACACGGAGGGGACAAATCCAGA
GTTTGAAACTTTGAAAAGGCCAGGAAACCCGCGAGAGGAAG
ACTGAGTTGACTAACCTGGACTGTAGAAGATACTCTTGTAA
TACAATGATAGCTGCTTATGCCAATTCAGGAAGACTGACTG
CATTTTCCTGAGGCAAATGACATTAGGAGTGAAGTGATTCC
TTTATCTTCCTTCCAAGAAACAATTTGAAACCAAGAACAAA
AATTCTTTTGGTCTTATAATCTTTTACGTACAATAACTTGA
ATTTGGGCCGCGAGAAGTGTCATGTGGTGAACGTTCTTCGG
CTCATGAAAACGTTAAACGTCAATCGGGTGGGGGAGGTAGC
ATGGCGCAGTCTAGGTCGCACATGTGATATGCCCCCTAGGT
GTCATTTAGTTGTCCAATTTCATACAAGCTAGCTCTTTTTT
ACTACGGGAACTTTGCCAAGCTCATGCATGGGATCTTAAAT
GCACATGTTACTTGGTTTTACGCGCTTTTATAGAAGATGTG
GAATCTAATGTGGGATAGTTCTGTCAGGTTAAGGCTTCCCC
AGCATTGCTAAGGCTTGGTGCCTTGGATTAACAATTTCCTT
TCAAACTAAGTTTTTAGATACGTGAGTTAACGGTGCGTTCT
CAAATTGGATGCGAACTCGACATGTTATTAGTTCTAAGCTA
AAGAGGAACATGTGATGTAGCTACTAGTTGAGATATACTAA
GAATTTAAATCCAAAAAAATCTTAAACACTTTTGCTCTTGC
ACACTTTTTGCAAATATTTTCCCTTGTAGAATTGTCCAAGT
TTGTTCATCCTATATATATTCTCTTCTCATCCCCCCTCCCC
GATGAAGCAAAAGGAAGAAACGAGAGTTTGCTGCATTTCTC
CTAAGATACGCTTGGTAAAACTTGTAAAACAAAGACTAAAC
GCAAAACGGTCTCGCCGAAGCTACGATTAAGCGGCTTCAGC
AGTCCAGGTAGGTAGTTATTCACAGCTTACTTCTTGCAAGA
GATGATAGTCTTGGGTTGAGCTTGTGTTTCCATGTCCTGTG
AGAAACCCTACTGGATAGAACTTCTTTCTAAGCAATTCTTT
AGTATTTTTTCTCCTTTTTGCATGTTTGTTGGAATCCAAAC
GTCAAACGGCTAAAAGAGATCAAATTCATCCGAGAAGTCTC
GAACTAGCTTTTGGCACTGTCGAACACTCGGATCCTGATTT
ATTAATAGAAAAAATTAAAACATAACATAAAAATATCGTTC
TGATTGTTACCCCTCAACTGCCGCCTTCTCAACCCCATACC
TTGGTGGGATCAATATATTACCTCTACTGTCTGGAAATGCA
TGTAATTGATGCTCCCGTTACACTGCAGAACCCATAAAAGG
TTGTTTGATATTGAACTGTTCTTTTGACTTAGATATATGAT
AGTATGGACGTGTGTAAATACATACATATATTATAGAGTCT
ATCATACTCTTCTTATATAACGAAAATAACAAGGCAAAGTC
ACCTTTAAAAGCTTTCGCAACTCAAAATCCATTTTTTCTTT
ATTTTAATAAAATGGTCAAGCTCAACGCACTGATAGGTCCC
TGCAAGCTTTTTGAATGCCTCAAAATACTTTCTCTTGCATA
CTTCCAGCAGTCTAGTTCTCCCGACTCTTGCATTTTCCAAA
TGTTGCTACAGTAATGAGTCCTTAAAATACTAGTCCTCAGT
TGTAGAATCATGTATCAATTCAATCCAATTCGATCAATTCA
CGGTCCGTTTCTTTCTCGGTCGCGTGTCAACCGAACCAGGT
TAGAAACAGATAAATTATAACTTCCATCAACTCTTCTGCTT
TCGACCCACTCCAACAACAACACTACTTGGCCCTAACTCAA
TCCTTGATTTGCTTCCTTGACTTTGTCACCTTAGTGTCCAG
CGACTCGGCGGAGGTCGCGGCTGCGAATTTCAGCCGAGGAA
TTTTCCAGTAAAGGAGCCTGCGGGATTTGTAACAGAGAATT
TATGATATGATTTAGGTTTACAGGGTAAGTGTTTCATATCA
ATAGTTGGTTCTATTTATTACGTATTTACTTGATCTGCTTC
ATGATGTTACAGTCAGACAACATTTTGACCTCCAAGCATGG
GAAACAGTTACCTGCGCCCTCTATCACTCAAGTCTCTTTCT
AAGCATGACTGAGACTCATTCCTCAACACATAGATAGAGAC
ATACGATGCTTTTGGTTTGTCTCTCTAGGGTTGATCAAACA
CGTGTCGGGCCCGTTTTGTGCCGAAATGGTCGAGGTGAATG
ATTTATTGGAGTAAATTGTTCACTCTATGGGTAACATTTTT
CTTATTATTCCTCACTTTGGCTACATTTTGTTTAGATTCCT
AAACGAGACCTGAGCTTATGCGAGATGCATACCATCGTTGT
TATTTATACAAATTTTCAGCCAAATTGGTGTTCGTTAAGAT
CTAGGAGTCTCCTTCTCTTTCCCGATAATCCGCTTCTTTAT
GGGAAGTACCTTCATATATTCCACGTACAGTTGATTATATT
ATCAGGTGGGCATTGGGAGTCTTGATATATTTCATGCTACA
GGCTGTTTTTCAGTATAGTTCAAATGGATATTCGGAAGATC
AAGATGAGAGGCAGAGTTGTCGTGTTCTCAAATTTGGAGTT
TACCAGTACCACTCCCACCTCCTCTCCTCAACAATGTTTTA
ACACATATAAAAACAACAAACAATTAAAACCACCGATTCAA
AAATTTTGAGCGGCTGCAAACCATAACTTAAATCAGCAAAC
TGATGTTGGATCTAGCTCATCTAGCTCTATAATGCCTTCAA
TGATCTGCTTCAGTTTATTACTTTTATGTCTTTATCTGCTA
TTCCAATGTAGTAAACAAGACAAGAATAGAGTTGACCACAA
GATTGCTGATGATGATTTTACCGGATCTTTTTATTTTTGTT
CCACGTGAGCTCGCTTCTGACCCTCCAAAGGTCCAAAAACG
GCTTAGTACCTACGTTAGGACCGTCTAGACCCGCCAAGGGG
TCTTCCTCCCGCTGCCCGTTCGTCCGGCCATCCTCCTGTCG
TTTTGGTGGCTTGATCTGGACTGTTAGATCTTTTAAGCCAC
TCTACCCAAGAAAGATAGTTCTACCCCAAAACTTGAACATA
AGATTGATAATTGGTGATGTCAGTGATAAGGCATGTACATT
TATGGCAAATCTGAATTTTTCTGTGCACTGTTTGAGTTTTG
GAATACGAACCTCAAAATATCATAGTTTGATCATAAATAAA
TCGGTCGTGCATTGGTTTTTCAGGGATAATGAACAGTTATC
CATCCACAAACGCGGTGGAACCATCCTTGGGACATCGAGGG
ATATTGTTTTCGGAATTTTTCCATCCTTGTAGAAATAATTT
TTGGAATGAGCAGCCTCATACCTTTGAGGCTTTTGTTGCCT
AGTCACTGATGAAACATAATCCAGTACGGGAAATGATTGCA
GTATTCATAGTTGGTAATAACTAACCCCCTATTCTAATTAG
TGGTGGAACCTCGATTGGATCAAGTAGGTATCTATCAACTT
TCTATGAATTACATGCCTTTCATTGTGCAAGTAGACAAGAC
TGCGAATTCGGACCCGATTTCGAGAAATGCAAGCCCTGGTT
TACCAAAAACAGTAAGAAATCACATCCATGGCACAATTTAA
AGATCTAGGTGACAGTAGTTCACAGATACAGTAAAAAAGAA
AAGAGTTTGGTCCAGTTAGGCTGCATGCCAAATTCTTATAT
AAATTTGCTCGTCCGGGAAGCACTCTTGGATGGCCACGGGA
CTTCAAGAACCGAGCAGCCTCAGCTCCAGTCACCGCCATAC
TACTGGCAAGCATATACTCACAATTCATCATATGCATCACC
TAAATGGGTGGCCAAGATTTCTCTTATATCATTTAATGTGA
ACTACTACTTATTATGGAAACATCCATCCAGGCTATGTAAT
AAATTGTGTTCAGCATTGTACTTTTCGGCCATAAAGCTACG
ATGAGCGAGGGCTGAAGATTCGATTTGGGTTTTGGGAGACG
CATGGAGAAAACATCATGTGCGCCATAAAAGTTTGATAATT
AATAAAAAATAAGCGGACAACCCTCTAAACATACCTAGAAA
TTTATACATAAAGGGATTGGCCTTAACATCACCAACATTTT
TGCCACACCCTCAAATCCCTCTCAGGCATTCTATCGAACAC
AAAGCTACTAACACTATAAACAAAAGTTACTACCATACATA
AAAATGAACAAACTGCATTTCTGTTCAATACCTTTAAAAAA
ATGTTATTTTGCCTTGTTCACAAATTTTACACTCTAAATTT
TCAAAGACGACAACCTACAACTGAAAAGGACTGAGATGATA
CCCCGGTTTATGTAGCAGAGCTCTCGCCGGCTCTTACACGT
ATCTTAGTTACAATGTAAGTCTTAGTTATGCCAGGTGAAGC
TTCATTGGTTAGGTAGGGGACTTATGGTGGAGGTATGGTAT
CACTAACCGGGCTAGGTGGCCAGCTTAAGGGACTTTAAACA
CAGTGCTTACCACTACGTACCTGCTCAGACCGAGTTTGCAT
CAACTTCATTTTTTTTTTTACAAAATGTGATAACATATGCT
TGATGATAAACAAATTTTGACTCCAATAACAAAGGCATGGA
GCCAATTTGGGTCATTCCAACTTTGTATTTTGAGTTGTAAA
CCCCACCTTTTTTCCCCATTCCATTCAAACCCTAATAAAAA
CTTCAAACGTCCAAGATGTACGTTAGGGTAGCATGTCTTTG
AAAATCAGAACTCACCTTCTCTTTCTCTCTCCTCCTTCCCG
CGTTTGGAATGCTTGGTTCTCGATGCCTTTTAAAAACATTG
AAATTTCAACCTCTATGCTTCAGAGAGATCTACATTCTCAT
ATTCTTGCTCGAGTTGATTTCAAGTGGTCAAGCTCCTTCAG
CGATAAAGATACAGTAGAAGCTCACTAATATCTTACTCCTC
CGTGGCTATCAAAGTGTTGTCGAACATGTCAAGTACTTGAT
GCATTCTTGTGAGTGGAGTGCATATGCTGTCTGGTTTGATG
TTGGAATTTGTGAATTTGTACACATAGAGGGGTTAGCAGGT
GGAGAGTAGAGAATTAGAGACACATTGTTACTCTTAGTTCT
AATTCACAAATAGTTAATTACCTGTATATCAGGGCCAGGGG
GTGGGGAGGTGCATGTACGTCTTTAAATTCTTCCAATTTGT
GGGATTATGACTCCCTCCAGCACCGAAAGGCCGATTTGACC
ACTTCCCCATCTACACAGACCACAAGACCATCGAACATTTC
AGGTGGCTGGTCGTGTTGCGCCACCGTGAGGGAGGAATCAC
TCGTGCAATGCCTCTTGGAGCGTCTGGTTTCCCGGGTTATC
AGTGCGTCGTCGCTGGCAAGCCACGAGGAGGAGCTCCGATC
TTGTTGTGTTGAAGTTGTTGCTATGTACTTGTTGTAGTTTT
TACCCTCGATGTTAACGGTTCCTAACGGTAGGTCTAACGGC
TTGGCCATAGACATCTTAATCGAATCTCAAATATCTTGCAG
TCTAGGGTCAAGAGTCAAGTCCACGATTGGTTGCCTGTGTT
CATTTCTAATAACAATAAAACACAATATCCATCTTGACAAA
GGAAGGGGAAGCTGAACTGACCCAGCTGATGAAGAATTTGA
AAAAGGATCGCGAAAAGAAACAATGGAGATTGAATGAAGCA
CGAGAGGGGGAGGTTGTTGGCTCCGAGGAGGGTGCGGAGGT
ACACGTTTCATAATTGCAACCTGAATACATGATTACATGGT
CAACAAACGAATTGTGGATTCGTGGAAGGATATAAACGAAG
TCTATTCTTCAGCTTCATATCAGAGCTATTCTTGTCCTTCT
ACTTTGCTAGCTGACTACATCCCCTATCACAGATAGCAAAC
AGGGTGATGGCGAGTCATGGCAGGTCAAGACGGTCAAGGCA
GCAAGCTTTAGAATCATTTTCTAACTGGGTCAAGCTCAACT
TGCAGTTGGTGCAGCCATGGCCATTGAGTTTAGGGAGACAT
TGTAAATTTATCATGGTGAACCATTTACTTTTATGTTTTAC
ACATTCAAAACTTCACATTTCCATGCATAAAGCGCAAAAAT
TTTTTCTTCTTCTTTGTTTTCATATTCCAATTTTATTTTTT
GAGCCAAAGCTTCATACGTACCTTACTGTTCGGAACTTGAG
AGATAAAACTAGTGTAGGTGCTCAACGGTATGTGTTTCTTG
CATGCCTTCATCCAGTTACTCCTCAGTTTATCCAGTTTTAA
ACAACTACACGTACAAGAGGCAAAAAAAATCATACAACCAT
TGAACCGAGGCCGAGCATTGCTAAGGCTTGGTGCCTTGGAT
TTTTTCTTGCAGTCGAGGATCTTGACTAGTTCATCCAAACA
TCTACCAAATATTCTTCCTACAAATCTACCATCTTCAATTT
ACAGTATCCAGGACAACTAACACAAACACATGATATTCAGT
ACAGATCCACAAATTAAGTTCTAGCTAAACCCATCTCCCGA
GCCGCCAAGTACATGAATGTCAACAATCGATCTTTTAGAAC
ATCTTTTCAAAAGAATTTGTCAGAAGAAAGCAAAGCATCTG
CCAATCCGGGACTCGATTAACTTCGATTTTAGCAACTTAAT
CAAAATGGACAGAGGAAGTACAATGGTGGATGAGGAAGTGC
CACCCAAGTCTAAATAGAGTCTTATATTAGGTATTAAAGTT
TCAGGAAAATGCGCTAGGGTCTAGTCTCCTCGTTTTATTTT
TCTTCTTGACTTTTTCTCTTCTTTTCTGGCAGAACATAGAA
GGCTGGTTACAATAAATATGCAACTTGTTCATAATCAAGTT
AAACAGAACACAGTGGTAAGCAAGTCATGATAATTAGTCTT
GTCTCATCTCAATCTCTATTCTCTCTCCTTCAATCACACTC
CAGTTTTAATTGATAGAAGCCGATCGCAGTTCCTCGGTCGA
TTTTGAAAACTTCTTCCGAACCTTCTTTCCATATGAGCGAT
TTTTTTTTTTTCACTCGACTCAAAAGCTAAATAAAATGGCA
ATCGTTGGAAGCTCTTTGTACAATAGAGATCTAGAGACATG
CTTCAGCCTTCGAGATGGTTCACTACTGGGCAAGTCACCAT
TCAAACACATTGGTATAGAGCAGGTCACCATCTCTAATGGG
GACCTGAGAGCTCAATATCTCTAACAAGAAATCATTTTCCT
GGTTTACCAAGAACTAATATCCTGCTACCCGCATACTCTTT
CGCGTCTCCTCCCAACGACTCGGAACCCGATCAATCGGCGG
AAAAGATTATGGAGGTAAATCCAAGTACTATGTCACCGGGG
CACAACATTACAATACTTGTCAAATGCTAATAACAGGAAAA
TTCTTAAATTCGAAGAAATTCGTTCAGTAGCTAAGCAAGGA
AAATTTAATTGTTTTGGAAACAAATAAAAAGATAAGAGTAG
AGCAGAAACTAGTTATAGATCGAGATGGAGACTCGTGGAGG
GAAGATGATTACAGTAATGTCTAGCAAAGTTGACTGACCTG
CAGTGTAGCTCGAACAGCTTCCTCTGGCTTCAATTTTCCAG
CAGAGGAGGATCAAGGCTACCCAAGGCGGGTCAAGGCTGCC
TATTGGGCGGAGGTTGCTGCCCAGACCTTCAAATCTGATCT
AAAGCGGTTGTCGAGACCCTCTTAGGACCGCTAGTGGGCCG
AAATCAACACAACTTAGAAACTAGCAATCAGATACAAATGA
GCATCGTCGATACATAAGAGCGAAGATTCCCCAGATGCTCT
AGTGCATTGCCGCTCTTAGTCACTAACACGAACGGTGTCGT
GACAGCAGTTCCAGCTATAGCAGGCGTCAAACATGGTCCAG
GATCCTATTCTGTTTGATGACATTGACATGACTTCCGAGTG
ACCCAAAATGGCCAAACAGGCATCATTTACATTTCCAGATT
GACTGTATCAAACTAATATACAGATATCGATGACAGAGGTT
GTCGATACTTCCATAATCGTCGGTATTTTAGTCCTGGGTTG
GTCGATTAGATTTGATGAATCAAACCGGATAAGAGGTATTA
TTGAATGGTAACAGTAATGGCTATATTGTCAGCTAATGTGA
GAGAGAGAAAAGTGAAAAGGCGGGAAAATGCGATTGAGGTT
AAGTTCCTGATCCACTCTCGCTTCTTAAAGCTAGCTATATG
CGAATTCCTCCTATTGAGTACATTGCAACCGTGGCTTCTCA
CAGTACATGGACTAGAAGAACTAGATGTCCTATTGCAAATG
TAATTTTGGTGCGGATAATGCGGGAGTTTATTGGTGGGATT
TTGCGGAGTACCAAGGTCGGCTTGCAGTGATTCGAAGTGGA
CAATCCATGGCCGTGTATTGCTGTCGGCTCATGCCGGTTGT
ACGATAAATAATATTTTGTGCTGTTTGGTTGTAGTTCAGTA
TAACTCCAAAAAAGTTTAAGCAGATTAAGGCAAGGACCCCT
TGGTTTTGATTTATAGGGAACTCTTGCTTGTTTATGTTCAT
ATTACCTTTATCAGCTTTTTCCCTTTCAGGTAAAACTTAAA
CTCTTGATCTTCTGCTCCTGCTTCTTCATCTTCTAGACTCA
GGTTCCATCACAACATTAAGCAGCCGCCTGTGCAACTTCCA
CTGTAGAATAAGAAGTGTAACTGAACTCAGGGAGAGGTACA
CTTTAATAAAAATAAAATAACAAAGTTTTCCATTCATATAG
AACGCGGTTTGGTTAGATAGCTCAATTTTTAGGTGTGTGTC
TTTAAATATCTGCAATTTTTCCTCAAAAGAGAGTAACTTCA
AATTTTACTAGACTAGTTTACATCAAGTGACCAGGTGAACA
GGTTCAATTCTCGTTTCCTACATAGATATAGGTGTATTTTT
ATCTATTTCCTCTCCCATTTCACTTGTCTCTGAGTTAAAAT
ATGTTGACCAAGTTCCGTTGCCGCATCGATATCGTGTTCCG
TTTCTCAATCAAGAAGAGTACTTGAACTTCTTCAGCTTGTA
AACCAACTATGCATTTTAGACATGGCTCTCATTGATTTAGT
ACAGCTGCTATAAAACTCATCTACAGTGGTATCTAATTGGC
TAATTTTTCTCTTCTCCTCTCTCCCGGTTCGATCTGTTTCT
CACTATGGAGACCAATGGAGCCCTTTTTTTGTCACATATAT
GTACTGGAGCAGGTTATTTTCTAACATTCCATGGTTGGGGC
CCTAAGAGGAACTTAGGCTACGGAACGCAATTCCGTCGCCT
TATAAGGATGCAGTTCATTGCCAAGTATGAAAAGAAGATAG
ACTAGTAATAATGGGGTTTTCGGTTTCAGTTTTGGAATAAT
TCTTATTTTTCACCGTATCTCCAATATTTCTCCGATACCGT
AACTTGTGGACTCTTAATTACCCGATTGGTTGTTCGTATGT
GAGCATACGCCACAAGCTTTCACTTCTTGACTTTTTCCGAG
GCAATATTCATATGCCCATTCATGATCGCAAGGTGAAGTGC
TCTCGGAGATCGGCTATCGGCCGCCATGACCCTGTAAAACG
TGAACTTTCCTATTTAGGAACTACGACTTGGATTAGAAAGA
CAGATGCAACTGGAAAGTGTCCCTCCAAATGTGATGACTTG
AGCGGCACGTGTGTGATCTCCTCTCATTTCAAATCACGCCG
AAGGTTTGACATCTACCCATCATAGTATAAGCTTAATCATA
GGTGGCTTGCATCCATGGTGCAAGTACTCGAGCCCTGTGAC
CTCTCTGGCTCTGATCCCATCACTTATTCTAAGTTGCTTTT
GGAAATGCCCAATTAAGTATCAATGAGAGCGAAATTCAAAA
AATGAGTGAAGCTGCCTGTTCTGTTTGCAGCTACAATAGTC
GCATGGTGACTGCTGCTGGTCTCCTAAAGCAACATGGTGTT
GAATAGACTTGTAAATGGATCGGATCTTGATCCGGACCCGT
TTCCTGTCAGCCTGGCCGTGCTCGTCAGTGACAGAACTCCG
TTTTACCGCCGTCGTATTTTCCCCATACGAATTATCCTCCG
CATGATCTTCTCTAGTTCTTCTAGGGAATCACAAGTCTCTG
AAAAAAATACACGAGCCCTACTTGGTAATATGTAATGAAGG
TAAGAGACGGTCCAACAAGACTAGTTATTAAACTAATGTCC
CATTTGCTTCTGCGGTTTTTCATCATCTAGTCTTGGTCCTT
GAAAATATACATTACTTTAACCCTTCTCAATGCACTAGTGA
CTACCTCCATATGAGTTAGACCAGCTTGAACACAAAAATGA
AAACCAGACCCACCTCATTTCTAGACTGCCATATCTGAAAC
TTCATTTTTTTCAAACTGTGCTTTAGATGATGATGATGATT
CCGTTTGTCGTCTTAGTCTTCTACAACACTTTGGCATGAAC
GACAGAAGGAGAAGAATGTGCATACCGCAATGCAAGAATCC
TCGCTCGGGGGCGACACCGACGAACCCGGAAGCGCCGCCGC
CGACCAATATACTGTTGTAGCTCTCTCTAAATAATCTTTAT
CGCGAGACTCGCCATAGCTCCTCCCGAGTCCATGCCGTCAG
AACTATTAGCTAGATAATAACGAGAGCGTATTCAGCGCACC
TATTTGGGCCCTTCATGGATCATACGATATAGATCAGATAT
CCCCTACAATTTGTTTTTGTCTATGAAAGTACATTGATGCC
TGGGTGGTTGACAAACTGGGCTCAGCAGAAACAACCAATTG
AACTTTTCCAAGTTCAATAACTCAGGGAGGATAAAATCCTT
GATTGCAATTCATGGCATTTCTGTTTAACTGATTAGCTATG
CTGCCACTGCTGGCAGTTGACCGCCACTGCCGGTGGCTGCT
ACCGTTGGGGCATTGTGTTTCTTGAATTGGTGTATAGCATT
ATGTTCAAAACATTAATTGTCATAGTATAATAAAGATTTAT
AGCTTGTGGTCTTGGCAAAGCACAATAAAGGATGCCACTGC
TGAAATCATGAGTATAGTTTCGTGGTCTTGGGAAACTTTTG
TAGGCATCACCAAGTAGAAACCCATAAACTTAAACATTGTC
CCAACAGACCCCTGTGTACCCCGGTTGTTAGAAGACCGTTC
GGGAGGGGTGGAATAGTGATCTTGCTTTTTGAGGGTTTTTC
TTCTAGGGTGACCCCCATCACTCAACTTAAGAAAAGATGGA
CGGACGACGAACGGAGCAATCAGAGGTCTCCGTCGCTGCAG
AGTATTTTAGGTGAGAAAAACCTACAACAAATATTGTTACA
GAAAAGGACTTGACGATTGTCTAGTGTTGGCAGTCATTTTC
CCTGCCACTACATAGAGGTACTGCTAAATTAGGAATCAATA
AACCTTCTCCTCAAATTTCTCTATAATAATCTCCGAGAATT
ATATGTCTTGAAGCAAAATTCCGCGTAATCCGTGTAATCCT
ATCCTTGGCTCGTTGTGAAGCCCTCCTCCCGTGCAGCAACC
TCACCAACAAAACATTGAAACTTGTGGAAATTATTGTAGAA
AAATATTAAAACCAAATTCTCGAGCATGAAGAAGACCTTAA
TTCTTTTTCTAACTCCCAAACAAATAGCCTAGCTCCAATCA
GGCAATATCCCCAACATTGTCCCCAACATTATCAGCAATCA
CCAAAACCTGTTTTTGGTTTCTTTGGGGAGGATGCTGGAGA
TTCTTCACCATCTCCAAATCCCACGAATTACTCTTCATCAA
CCCCACTGGTCTACAGGTAGCTGCTGAACAAGGAACTGAGC
AGGCTTGTAATGTATGATTTCTTACATCCCCATGGTTTTTA
TACTTGATGCTCCATCTCAACGTTAATGCAATTGTTACTCT
ATGCTAATCTGTTATATATACAAGTTCAAGTTTTACCATCA
TGTAATAATCCCTTTTTTTTCTAGGTTAAGTTATTGAATTA
TTGTGGAGTATAGAGCAGGCCTTGAACATGCCAGACATGGA
ATATACGGGAAAGAAAGGAACATGAGAAAAGTTGGTTTTAG
GGCCTTCCTCTCTAATGGTACCCTTCCACAGAACAAAAGAG
CCGGTTCAGGATAAGTGATACATGAAGGTGCATTACCTCCG
TTGCGTTTTCTTTGTTGAGTCTAGTTTTAGCTTGCATTGTT
AACATAGCGTCACCATCGCTCCACCCGAGTTCCTATCTCTT
AATTTCCTGCGCTGGTGAATCATGCACTTCCTTACAGAAGG
CTAGCAGCAACGACGCAAAGCAGCGATGCTCAAAGTGCGAT
GAACAGAAAACTTGTGGAGGCTGCAGATGCTGTCCAGATGT
ACTGGAGGCAGTAGGGGGTTCTATTGGGGACAGTAGAAGGT
GAGATTAGCCCTGCGAAGAGCCACAGTAAACGCATAACTCA
ATAGGTCGGCAATAGAAGAGCAGCTTTCCTTTTTAGCTAAT
ATTTCTTGGACTCCAAGATTCTTCAGAATAACTGCTACAGC
TTCTGATAAGATAATTGTGGCCTTTATGTGGTGTGAATGAC
TTTGTGAGAAATAAATAATTCATTAATCAAGGGACAAACCC
AAATCAACAATACAGAATAACTGTACGTAGAGTTAGGAGAT
TGTAGGTGAGTCTTACTCTCCTCTCTCTTCTAGAGGTGTTT
GAATTTTTCGTTTCTTTTTTCTTTTCTTCTAATGTTTCGTT
ACATTGAGCATGAAAAAGGGCGGGGAGTTTTGCATCGACAG
GTGCTTAGGAATAAGATAATCCCGCTTGTCAAGGTGCTTTA
AATGTTCAAACGTTGATATTCCTGTTTTTCTCGTTTTACTG
ACTTCTGGTACTATTCTATTCTCCGCTATTGATTAATTCAT
TTTAAGTTCTTTTTTGTTTTCTTTGTAGGCTGTCTTTTGGA
ATGGATTTATTTTGAACGATCTGCAACCATTGTGGACTAAA
TTCTGTTGTTTATGCGCTAGCCTATGAAACACCTGTAACTT
TGATGTGAGATCCTTTCAACCATTACCGGCCTGCAACTGAA
AAATAAATACCATAGATAAACCCAAACAATTGTTTCACATA
CGAGTGCTGGCTGCACCCGGCGAGGTACCGGACTCAGCCGT
CGGTGAGAGGACAACCGCGGCTTCTAAGGAGAATTTCCTTC
AAGTGAAGGGCGTCCCCAAGCATGTTGGAATCAAGAAGCTC
AGCTTCCAATTTCAGGGTGTCATACCCAATGCACACACCAT
AAAGAATGGAGTTTATAGGACAGTGAAGAATCCACAAAATG
CATTTGTGTTCAATCTTTCACACTCAAGTGCCCTTACCACC
GAAGTGGCAACATGAATCCTCAAAATTATAGATATTACATG
ATGAAGTTAAGTTTTTGATACTGGGAAATGTTAGGGTAGAA
ATTAGAAGCACTATAAAAGGCAGTGAGTATGAACACATACC
GCCACCGTCACCGTCACCGTCGCAGATCCGAATTCGGTTAG
TTCAAAAACTGTTGTTGTTGCTGATTATGAAGAACTTTGGC
AGATCTGATGTATAGTAAGGCTCTCCAAATTGTACAATTAC
AATGGCAAAACTTCTGTCCTCACATTTGAAGGTTGGGCTAA
TAGAACCTGAGACCAAAGGTCTGTTCCATCCTTATATCTCC
GACGGTATTTTCAAAAGTTTCTAGGCTTAGAAACTAATTCG
CGTGGATTCCGTACAAGGGGCAAAACACCAATGCTAGGGTT
ACGCATCGATCTCTCTGAATCGTCTTCTACAATAATTGTTA
CCCACGGGCTTGTACCTCTGCTTCTTGTACCAAGTTCATTG
TTCAGAGAATAAAAGAAGAACAACGAGTGTGAGAGCAATCG
TGATTGCATATTTTTGTGATCTATGATAGGATTCTAAGGAT
TATGGAGCTGGCAATGTGGTCATAAAAGATATTCAGTGATT
ATTTGGCCATTTGGGTTTAACCTTAACCGTTCATAACATTC
TCAGAATCAGACGCTTCCGCCGCGCTTCAAAAACCCCATTT
ATTCGACAACCTCGTGGCTACCATTTGTCTTCAATCTGCTT
ATTTGCTATTCCTATTCCCGCAGCAGCCTCTGCGAAGCAAG
CGAGAGGGTCGTCTGCGAGTCCCAAAAAGGTCGCCGGAGTA
GCCCTTCCCAAACCAGTGGGCCAAAATAATCTTCATGGCTG
CTTTTTTTTACCTCAAACCACCCACCCAAGCATATTCTCTT
AACAAAGACACAAAGAAGAGCAACAAGATTAGTCTCTTCAA
TCAAGAAACCCTACTTTAATCCCCATATAAAATGCCCAGCC
CGCCAAATAAAGTAAGTAGACCTTTACCCTGTGCAATATGT
ATATTATATGTCCTGTCATTCGGTTTTGCTTTCCCATCCTG
TGTAACTGCACAAGAGATGACATTAAAATCAGTGAAAGAAG
ATGGTGGTGACTACTATTTTCAATTTTTAACTATAGGACAT
CTCAACAAAGTCACCACCTTCCAAATTGAACTCATTGTTTG
ACTTTGAGTACCAGCCTTATCGAAATTGTTGTTTCTCCATC
ACTCTGAACTGGTCCTCAAACCCGAAAGCAAACCGACCAAA
ACAGCTCGTTCCTGCTCCAGCTCATTTTGGATGAAGATGGA
GATTAAATGGCAACAGCCCTCCCTCAGTCTCCCACTCTCAA
AGAATTTCCCTGGAAATAGTCATCAAGGTCATTTTCCACTC
CAAGTAGTCATCTTAAAAGCCCTTTCACCAAGATACCACCA
AATGAATGCAACTGCTGGGTCTTCAATGCGAGATAGCTCTG
GTCAAGAGGCAAAAAATCTGCGGAAAATTGTGACGCTGTTC
AGAGAAGAAAGGATGGAAAACAAATCTGCGTTGATGGCTCC
CTATGATAAACTTGATTAAACGCTAGCAAGATGATCACTAT
TGGCATTGTCGTCGAGCGGGCTACAAGGGACCCTGTGCTCG
AGTTCTTTTGGAATAAGATGCAAAGCGCCAACGTCCTCAAC
GATCCCAAATCATATGAGGGCCTGAAACTCCTCACTTTATT
CGTTGTGGATCTTCGAATCACTGGTTCTAGATTGTCAAGCT
TAACACAAACACATGATATTCAGTAGCTACTTACAGCGGAA
TCAAGATGCATTTTTACTTGCCAAAAGCCTGATTTTGCATC
ACGTCGAGACTGGAAACCATCTAAGGGCGGTGGCCGGGCGT
AGCTTCCTCTCACGGAGTTTCTAGAACATTGCGACGTCAAC
CAGCAAGGTCTGGGGGTAGTCCAAGTTGATTAGTTCGCCAT
TCCTGCTGGAGCTCTAAGAACAAACCCACCGGAAAACCTCG
AAGCTTATCAAATGGGATTGCTCTAAGTATGCACCTGGTTG
ATAATGGAAAGACAAACATGCAATTAAAGGAGGCTTGCCGT
CTCAAATCCCCCTTCCATGGCTCTCGTCTGAACTATGTGAT
AAATCCTCAAATAAAAGTAACTATGGAGTGTTGAATCTTAC
TCTCATCCTTGGCCGATGAGCGCTGCCACATCACTGCCGAG
TGTCTAAGAGCATAGGGTGACGAGATGAGGTATCCGTTACA
AGCAATTGGACTGAGAGAAGCGAAGAGTTCTTTTTATGTGA
GATGCATACATATATGATATCTATGTGTCTATCTACACATA
AAAGCATGTAAATTAGTTATCAAGCTTGGTTAGTTTTCTCA
CTGTGAGTTTACACTTCCAACCATGTATAATAATCAATCCC
TGAGATTAATTATATGTTTACTATAGGAAGTTGCCTATATA
CATAAACACAACACTTGGACCGGAATTCTTAGGACATTCAA
ATCATGTACAGCTCTCCTATCATATTGCCATGGTCTCCCAA
ATCAGAGTGGGAAGAAAGTGCAAATGGGGTCGGAGACTGAT
ACAATGGTCACAACAATAATCAAGTTCCCAGAATTCCTATG
TAGGCTCTTTGAGGGAATGGCCTAAAAACATGATCATAAAT
CTAAAGATACATCAAACACACTCATTTTTTTTCACTTTTGA
AATGTCATAGAGAAGAGAAGCCTGTCTATAGCAGCCGGTAT
AAACAAACTTTATACCATAGCTATACATCCATGCTTTTTAA
TTCGCAAAGTTACTATATTTCAGTTCAATATACGGTTTGGT
ACCTACTGGCCATAAGTGTACTCCAAAAATGGGTTAGTTTC
CAGCCAAAACCTTGTCCTTTCGTGTGGTAAGCTTTTCTTAA
AATGTTTCTACACCCAATAGCATGAAACTATTACCAATAGT
AAGTTTCTATAGCCAGAATACCAACTCGTATTATCACCTTT
TGGGCTCTTTTGGGTTTTTTCTTGTTGTCCTGGTCAGAGTT
TAAATATAAATAATAAAAGTCAAGATGAGCCTCGTATGTAT
TGGGACAACAACGCCCTTTGCCGGCCAAAAGCGTCGTTTTC
TGATCCAGACAGAAGAAAAACACCCAATAATATTCTAACAG
TGGGGCCACAGTTACAAGAACCATGATCCACCTCTGATTCA
GTAAATATGCAGGGTGCTGACCTGCTCTGGGCCAGAATTGT
GCAGAACCAAGCTCAGAGAGCGAACCCACAATCCTAAAATC
ACAGGACCACCGAAACGGGTCTAGTGATAGGCTGGAGAAGG
ATGATCAATTAACATTTTGACATATATATAAGTAAAATTAA
GATTAATTTGATGTGAGGTTCTTGCTGCTATTTATATGCTT
GAAGTATGTCGGAGGCGGGGCCCGCCATGGCCGGAGCACGG
TCAGTATACCTACATTAAAGCAACCAATAAGCCATAATATA
TTGGCTCGAGGATTATAATACAGATTCAAAGAGATGTTGTT
ATTTCGGTTTATGATATGGTCTTCAAATTTATTTGAATTTG
AAACCTCCGAAAACCCTCCACTCATTTTCGCTCTCCAAATT
ACAACTCAACCACATAACCACAATCCTGCACCGGACTTTGG
CTGAGGAGTTCGCCTCTAAACTTTGGAGCAATTTCGGTTAT
GAGCGTTCGAGGCAAGAGTACTTAAAGAAAAGGGAGCAGAT
TTGTGATCCAAGCAATGGAGCTAGAAAGAGTCTGCAATGTA
GAATCTAACTACTCAAAAGACGTCACAAAAGTGACTACTGA
ATATTTCTTCCTACTCAAAGCAAGAACAAACAAAAAGGCAA
CGAACATATCATTCTCATAGCTCATAGCTTACACTTCAAAA
TATTCATATTCTCTGTAGGACAAATAGGTCAGACCGTACTC
GCTCTTGATAATGTTGATTTCACAACACTTGCCTTCACCAG
ATCCTCTCACAGACTTCATTCTGAACTTCAGGTTGCTGAGA
CAAGCGGCCTCCTTGACCTGCCATGAACAGTTTAGGGCCGC
AATAATTCAAGTGCTCGAAACTTCAGGCTAGAAGTGAAACT
TATATATGACCATATATATACATGTAAATGCATCATGTAAG
AATTTTTCTGCTCTACCCCTCAGTTTAGTGGAAAAACTGCT
TTGTTGGTTGTCTTGTTGAGCTTATGAAAACAAGTGTAAAA
TGGGGAAGAGGAAGGGAAGACGATAACATGGGTTATGGCAC
AAATAGATGAACTTGAATTTCCTCCCCACGCACAGTATGAT
TTATACAATTGCAAAGTTTACGAAACTTCAGTAAATATGAA
CGAAGAAGAAGGGTCAGTTTCAACATTCAAGTTTTCTATCC
AATAGAATTAGCCCAAAGTGCCCCTTTTTATTAGTGTTTTC
ATATCAAAAAGAAGCTTTTGCTTTGGGGCTTTGGTGTTAAT
GCCAGTGGTGCATTGTTGGGCAAGAACAAGGCCTTCTTTTC
CTTCCTTTCGTTTCTGGGTACGTACGTAAGAAATTAAAGTA
ACTAGAGATTATCAAGGTTGCCATAGTCTTTTCTTTAAAGA
CAATCCAACGCCAACTTAAGCAAACACATGGCCAAATGGCC
GGAAGGTGCAAGGTAAAGAACCTGATAAAATATGGAGAAAG
ATAAAGTAATTATGGAAGAACTTCAAGAGACTGATGTTAAA
GAGTTTGCCGTCAATCCTCTCTCTCAGGTAAGTATATCCCC
TGGAAGTAAGCAAGCTCTATCTACTAACCTTTTGGATTTAA
AAGAGAAAGTACCAGAAGCACAAGCGCTACAGAAAGTACAG
AAAAGAAAAAAAAAAGAGAACTCTTAGAAGGGCAATTTATT
ATCCAGTTTGATTAAGAGATCTCTTTGATTAACGCCGTCGC
GAGGTACTTTTGATGTCTCTCTTCTTACAATCGAAGAAGGT
ATCGAGATAGCTAGTTTAATCCTAAGCAATTCTTACTGTGT
AAGCTTGTACATCATTAAAACAAAATGAGTCTATAGTTAAT
TGATTTTACATCATATGGAACATGGCGTCTAGTTTTTATGT
TATGAATTTTCAGGGTATAACTGTTTCGATAAGATTGTGGA
TGTACCTTTGTCATGTGTAACTGATCTTGTGGTTTTGGGAA
TGAAGGAAGAACCATTTCTACAGAAAGAGATGATAAGGGCC
TCAAGATGTGGAGGTTGATTCTGAATCTGCTCTAGCTGAAA
CCCTTTGTTTATAAGATAGACAAAAAGATAATATGGATGGA
AAGCAGAAGCATTTTAATTTCATTTGTAGTACTAATAACTG
GGAGAGAGAGTGGAGGGGAGCGGTTGACCCGTTTTCTTTTT
TGTATCAACAGAATGTTTATCACAAGCACTCGACTCCTAAA
ACTAATCACTAACAAGTTGACAACACCCTAGGAAACTTAAA
GGGTTAAGACGCCCCCTTGGCTTCATTAAGTGGGTCTCGGC
TCAGTATCTTCCATCACCAGCATACTTTCAATGGGAGTAGT
CGACAATGATCTAAATGCATCTTGGCTTATTAGGGATGGCA
AACCGCAGCCAAGTGGAGTTCCCTTGCCCTCAAGCAAGGTT
TCTCCTCCTTTCTTATTTAACTCACCTAATTAGGGTTCCAT
AAGGAGATAAACCTAAACAACAGTTTTTTCAATGATTAAAC
AACCAGGATATTAAAGGTGACAACATCAGGAAGGATACCGT
GAAGGAGCCTCAGGAGAAGGCGGTGGCTAAGTGGGACCCAA
CATAGCTGTTGCAACCTTTTCAGACTGCATGTATGGTTAGA
GTAGGAACTGCATGGGTGAGCAAGTGAGGATGACAAACCAT
GGAGCAAAAATTTACCAAATCCGGACGTGAGTTTGTAGCCC
AATGTGTATGCTTGCATGAACTGAAAGTATTATTTGGATTC
CCAAAACTCCAGAATCGAATCCTTAATCTATTTGGTTCTAA
TTTCCGTTGGCATAATGAAACTCTCAACATTTGGACGTATG
TTGGTTTAACTATTTTCATTCACTGCAAAGCACACTGGTTC
GCAAGGTGTCTCTCTAATTTCATCTCCCAATTCCATTGCTT
TTCATCCGGACATGTGTTATCTTCTATGATCACGGATTCAC
AAAAAGAAAGCTCCAAACTACAAAATCATTCTTTTGGAGAT
CTGGAATGGCAATGGTTGTACACGGTGGTGCAAATGTTGTT
TTGATACAATGGCTGCAAAGCCAATACCATATGATAGAGCA
ACCCGCGTTTGGTTGAATTTCTTCACGTTGACAATCAGAGC
CAGCTTTTGACATTCCCATACCCAACACTCCAGCTCAACTC
TAAGCAGCTAAACCATTGATCTCATCCACAAACCTATTGAA
CAATGAGCAAAGCAAAATGGCGTATGGGAGGAAACCAGTTA
AACAAGTCCAACAACAACATCCGTCACTACGGAATCAACTT
CCAAGATACGAAAGGAACCTCGCTTGAGTGGCGATGCGGTT
CAATTATTTCTTGTTTTCAGCATGACACAAAGTACTACTAC
CAGCATGTACAAGTTGTAGTCTTTGTGACGCTCTCCACGTA
TGTATTCGTGTATATATTTTCTGTTTAGAGCTTTGCAATTT
GCTGTTTGCCCAAAATGTTTCCTCTCACTCCTTTCTTCCCT
TCTCCAGTGCTGTTGATTTTCTTGTTGACCAGAAAGCAAAG
ATTAATACATGGTATTTAAGCTAGAGGGGTTCCGATCTTCT
ATCGACTTGGAGGAGGTAATCTGAACTCTAAGACATGGTGA
AAGAAAGGGTGTGTGGATTTCACATATCTATTTTTATGCAT
TCGCTGCAAGAAGTTAACAACGACGTGTTAGTCATCATAAT
CCGGAATCCCTTTAATGTTTCACCTTGGAGTTTCTTGCCAA
AATTAGACACAATGAAAGAGCCCAATTAGGATTGTTATGTT
TTTTGTATTAGCGGAAGAGTCGCCTTTCATCTTGAAGCAAT
ATTTGTTGAGCTATATATATCTTCAAAATGACCATGGTCCT
ACCATCATGCCGGTTCTAGACCGTTCGCTGTCTTCATGGAC
ACAAAATTAAACAACATTACCTTGATGGAGACCTTGCTCTT
TTCCTACTCTCTGTTGGAATCCTAATCCTACTCTCTCCTAA
TTCATTGGAAATGATTAAACCACATGTTTTGACCCCCAGGC
TACAAACTCATATACATTTACTACACTTCTTACCTTTTGGT
TCCTCTGCCCTAGCACAGCTCCAACAGCAAAATCAGATGCA
GAAAAGAGAAACTATCCCTTCCCTTTAGATATATGAATATT
GCATTACTAATACGAAATAACAACTTCAATAAAACATCTCC
GATGCCAAACACTAGCCTTACCAAGGCTTAAAGGGTGGTCT
AAAAAATTGCTATATGTTGTCTTTCGCTACTTTAGCTGCGG
CTGCCAACCACGGCAGCCTACTTCCATTTCTCCCCTCACCG
AATGAGATCTTCATTGTTAACTGTTGACAGGCATAAACTTT
GAATAATTATATATGTATATCATTGAGAGTTGTCCCTCACA
GTGCATATCTAAAATTAAAGCTTAATGTCTCAACAGACAGT
GTGATGTTTCGACCTTCTGACATTGGAAGTACAATATAAAG
CTTCGTCGATTCGTACCAAGCTTATGAGAAAGCTGCAAAGT
TGCGAAGGATTGGATAAGGACAAGAGTGGACAGGCTGAAGG
TTGATGTTGTTCGGACTACACGAAAATTCTTTTATCTTGCT
GCTGTCTCAAAGGTCAAGATCTTTTGTAGCATTTTCAATCG
TTTTTTCCTCTGTGTGTAGACACACAAAATTTAACGAAAAT
CTCGCTGCCCCCATTCCTTGCCCGAAACTGAACCCCCGGAA
AATCTATATCATACTTTGATCGGTTGGAAACCACCTAATCA
ACTTAATTATACGTATAATACATGTATTGAATCTTTGGAAC
TCCCGAGAAGCTGACGCCTGCACAGTGCCACCAATCGCCTC
GACTTACGCCGATTCGGTCTCGAAGTGGTGACCCGAAGCTC
TGAAGAGCAAGACAATATGGCGGAGGCAAATCATTGTCGAT
GGTCTATGGCAATTTAGTGTCCCAATCTTTCCATATAAGAT
TTTTCGGCATGGAGAAGTATCTTATTGCATTAGCTTTGTGA
GAAATACAGAAAGAATTAGTCAATTAGATACTCAGCTTTTG
GTGTTGTGCTACCCCAATCGCCGGCGCCGATTTCGAGTCGT
CAGACGCGTGTCATCTCCGTCTAGCCGGCCAAAAATAATAA
TGAAGATGATGAACATGAGACTGAGGACTCTTTGAATCAGA
CGAATGAATAAATAACTCAGCCATATACATAATACATTACC
TAGCATGAAACTTTTATGTTCTCTGCTCATACATGAAAAGG
TGAGTATATGCATCAAAAGCCGCTAGATAATCTTTTCTATC
CCGGGTCGGATCCTTCCGGGCTGCACTTGAGGACCAGCAGC
GGTGCTCGAGTCGTGGCCAGCTTCAACGTCTTGATGATAAA
CTTAAAAATGCCACGTCGGACTCTGGCGTATGTCGGCAGCC
TTTAATTACTTTTCTTTTTTCAAGGTCGTATCTTGCATATT
GAAAAATAAAGCACAACCACCAACTATAAAAATGCTGACAC
GCTCGAAAGCTGTAATTCAACCAGCTCCTGGGTTTGTTCTA
AAATGAAACAGAAAAAAAGACATACCATTTATTATTTTATT
GCACTGTCATGAAATCTTGGCATTTCATATAAGCTTATATA
CATCCGAATAGCTTCAGCCACTGAATTGAGTTCAGACTCAT
ACGTGGAGCTGGTGGTGGAGCGTGTGGTGGTGCAGCTGGTG
GCATAGGATTACAATATCCCCAGAACCAGTGTCATGTAATA
AGCCAGAACAACTATCAAGGCGCTAGCTTTTTGGTGATGTG
ACGTACCACAAAGCGATCTGCAACTGGGACTACACCATTCA
CAAGAATCTGCCATGATTCGCCAAGAGGTCGCAATGACCCT
TGAACTGGGAGCTTTGGTGGCCAAATTTTCCCATTCTGGTA
GCAGTCATTGACCAAATAAGCTAAAAGCAACTACAATGCTA
TGATAAGATGTATGAACTAGCAAATGGTAATGTCACGTAAT
ACTATAACTTTCCTTCTTTTCCTAGTCCCATAGAATTATTA
ACAAACCATTCCAGCACCGGCCTGTGAAGAAGATGAAGCTG
AAATGTCTCAAAGTGGACTTCTATGTAATTAGCCATATTTT
TAATAGACCTAAAAACTAATCGAACGGTTGAGATGAAAAAA
AAATGCGTCGCACTTATGTTCAAAGAAATGTTATTCATTTG
GTGAAATGACGAGAATGGGGCTGTCAGTGTCAGAGGGGGGG
AATTGATATATCAAGCCATGCAACAAACTAATCACAGCACG
TATTAGTGCTTCCAAGTTTTCTACGGCTTTCTTTGTCTGTT
ACAGAAGGAACAATACAGTGCCCTAGAGGCTTCGTGAACTC
ATCATGAAGCCAGTTAGGAACCTCCTGCTTTGATTCCTTCA
ACACATACACCAATTAATGTCCTAAATGAATACTAAAGGGA
TACAACTCACACCAAAAGCTCTCTCCAGATATAATAAAACA
GAAAACATTGGATATAGGCACTTAGAACTAGGGCAAAATCA
TTGAAAAATACATCTTAAATCAAAATTTCTTGTAAACAAAT
GTGATCTTTGGCATCTTTAGCAACGCAAAATTATGCGAAAG
GATAACACAATCAACAGTAGCTGCTGAGCCATATATGCATC
AATTCACGGGTCTTCCCAAACTCACACTATTCGACAGTACT
ATTGGGGGTGTCTCAGCTCTCTGACAGACCAATTAATCATT
GTGGTTGCATAATTTATTTTCTTACTTTCTTGATTATAAAA
TGGAAACTCTGTATCCATAGCTATATAAGGGTATTCATCCA
CCATGTTGTTGGAATGAAATCACTTCTAAGGATGGGATTTA
TATAATCACAGTTGGGTTCTCATAGTTCTTTTTTATGTACG
CCCACGTGTCTCTCTCTATTCGACTTTGCTAGAGGTACTTC
GGAAGGTGTTCGATGAAATGCCCGAGAGAAATGCTGTGTCG
ACCATTGACGTACAAGAAGTCCAATATTGATGGAAGGAACT
GTATTTAATTGGATAAAGTTCATGCTACCAAGATAAGATTA
ATTGAGTACAAGATTGAATTCCATCCTGAAGAGTCCCCTTT
GCATTCTTCATTCGTATGATCTCAAACCCATCAGGAAAAAT
ATAGTCTCTTAAGACCACGTCTTTGATAATAGCTATTGCCA
CTCCCCAAAACGCACCGTTTCATACCAATCCCCCTCCCCCC
GTGCTTATCACATAATAAACCAAATTGATTATTGACACGAC
CTCACTCTCTCTTTTGAAGGCGAGGTTTATGTGTTTCCGGC
AACTACACACTGAGGATGTTCTGCATTGGATTCACAAGAGA
TCTTAGTCATCTGAGTCTAGCTCTCGAGCCTTTAAATAGTC
TTACTGCGTACGAGGATTGACACAAAATTACAATCCTTGAG
GACTTACCTTTCCTCCTCCACCAAAATCAACTTAAAAAAAT
GTACCCCCTGCATTAGTTTTCAAAGTCAGGTACTGATTCCC
AGGCCCCTGAACATGTATTTCATTTCTAAGGATACTTTAAT
GTCACTATCGTCGTCGTCGTCGTCATTCTCATTCTTCTTCC
ATTAATACAAATGGTCTGAGCAAGAACTGAGGACATGTGGA
GAACCAAATGTTATTATGGTCATATGATGATAATGATGATG
TAAGCAGAATGCCACAGATGCTAATTGATAGAGTTCATTAG
TATCTTCAAAACCCTGATAACCTTTCTCGCTTTCTTTCCTA
AGTGGGAGTCAGGACCATGTCCAAGGTTCCAATGTGGCTGA
TTTGGTCAAAGAAACATGAACTCTGCTGCGAGTAGAAGCCA
CTTCTGCTTGAGAAGAGGAGCCCTCTTCTGTGACATGCTGT
TTTTTCCTTTCCCAATCCAACTATCTCTTTGTTGATCGGTA
CCAGCAAATTACTTAATGTACCCAGCAACATAATTTTTATT
TTGTTGATTTGCTTGTTCTTCCGAGTAAGAATATGTTCCTT
ACAATGCGATTTAAGGTGTTCTTCATGGCCGTGGAGGGAAA
ATAATTTAACAAAAATGTAACTTACATACTTTCCCACATTT
TACTTGTTTTTTGTTTATTACTACTTGTTTATATCGTGGAA
CTCTCTGAAAGCCTCCAAGTCTCACTCTAGCTTCCATATTT
GAGCTAGAAACAAAAGTAAACTACTGTTCATACTTTGGGTA
GCGGTACTGTACAAGATTGACAGGCACCGATGACAAATCCG
GTTATGAGCCTAATTTGGTGCGCAACTAATTGCATGTTTGC
CATCAATGGAGAGAGAATTTCCGGATGGTGTATAGGCATGT
TTGGTTCATTCTTTTTGCCTCTAAGTATTTTCGGGAAAATT
GCGTTAGGATTCGTGGAGCCCCTTTCATGTCGTCTTCGTCT
CCTCCTCTCACCTCTCGCCTCTCTCACCTTTCTCCCAAATC
GTATTCAATGCATTTCCCTTCTGCTTCTGTTTCAGTTTTGA
TCAACAAAATTCACACTAGCCCTGCTAGTCATAAAGCAATA
CAAGGTGAGAGCTAGATTGACAGACACCAACAACGTTAAGG
GATTCAAGAAAATCAAGAAGCTTCTGTTTTACTTAGTTTGA
TGGCTCTCACAATGTTGGGGCGACAACGGTGGTTTTAGGGT
ATTTCGACTATTTTTGGAAGCAAAAAGTAGATGCCACAGGA
ACTAGAAACTAATTATCTGTCATTATATGCTGCAAACTGTC
TATATCCTTATATGATATATCATATATGCATGTCAAACCTC
TGCAAATGTTGGAATTGTGGCAGGACTACTCGCAGAAGTAA
CTCCTACCATCCTAGAAAAGCTGTGAAATGGTGTTCTGCAG
CTAACTCAGGTCCAAACTACCCCGGTACACGTGACATAATT
TAGGGGCGGATTTTTCAGGTCCTTCGAACAACCGTCTGGTG
TGCAACCTTGTAATCTGCCACTGGTACTTTACCGCGTCCTC
TATTCTCACCAAAGTTGGGTCAGCAACTACAGAGCTTCCAC
TATTAGTAAGAGAGGAAATACATCACACGCTCTCATATTCA
AGCCTCCTCCCCTCCAACTACCACTTCGAGGTCCACAAATG
ATAAGCAAATGCACATGTCACACTAGAAATTCACAAAAGTA
TTCTTGAGCGTCAAGATATGCCGTCCTTCTTTTCTGTCCCG
ACTAACTGGGCACTGCTGTTCAGTTTTGATTTTTGAACATG
TGGAATGACAGAAGTCTATGCAGAACAAGAAAGGATTGTGT
GTTGTATCAGGAGGGATAAGCAGTGCATTAGGTGGCAAACC
GTCGTCTGATCTTTTTTGTGCTTGTCGTCTATCGAGCTGTC
AGCTACGTCGAAGCAGAAGACAGGACATCTACTCTGAGACA
TTATTGATTTGCATTTGAGGCGATCATGAATACAGCGCTAG
GAATCTTGAAATTGGGGCTTCGATTGTGTGAGGATTTTTCT
GTAATTCAGTCTGGATGAGTCTTCCCCCGACTGCAACAGCA
CTTAGAAAGGATCATTCTTACACACAGATTTGAACTTTGTT
CTGAAGAGCACCTAGAGGAACAAATCCAGCATCTATCAGTA
TGATTCACAAAGAAGTGATACAATCCTTGTGGAAGAACCAT
GGTTGGTAAGACGGTGGTGTCGCATTTGCATAATCGTATGG
ACATTTCATATGAAATTAGACTTACTAGAAACTACTTCCAT
CCTTAGTTTCCTGTGGTTAGCTAGTCCTTACTGCTGTGAGC
GTCAGGTTGGTCCTGTTTATCTGTTCAATGATGCCATTTCT
GTTCATTACAGAAAATGATGCGCCAGCCTGAGCCATTGACT
TATCAAAACCGGAAAATAGACTACTTGTTGGCAATGAAAGT
CCGAAATGCATTCTACAATTCTTAAGCAGTTCACATCCTTG
AAATAGTATTCTGTAAAAGACTATCCACAATTGAAATCACA
TTCCAATAATATAAAGCTCACTGTCTGGTTCATCCTGAGCT
TGTTTGTTGATCCAATGGAGCATGAAGTATTTCCTTTAGAA
GGCAGAGAATCCGCTTGTAGCGGCCGCGCCACGAGTGTTTC
CATATATTCGTATGTATTTACACTCGTCAGACTCCTTGTAT
TTTAGTTCTTGCATGCATTGCTTGATTCTTATTTCAATTTA
GTAAGGATTAGGGTTAGAAACAACGATGGAGATTCATCTTA
AGGATTATTACTTCTGGATGCTCCTCACAAAAATCATCTGC
GTAATGGACGAGGTTGAATTCACCTTTAGGTTTGTGCTTCT
CATAGCCAATAATATAAAAACGCCGTGTGTTCATCCTTCCC
GCTGGAGACTTCAGCTCTGCCCGCCGCCGTCCGGCCACCAG
TCTGAGTACACCAGAAGCTGCAGTGCTTTCACTTTTTTTGG
TTGGTGTGTGTCTGTGTAACCTAGGATTCATCATTTCCACA
TGGGAGAAACCGTATGGTATCTGGGACCCATGGGTACACAG
CATCCCTACAGCAGCTGGAGCTTTTCCTTCAAAGACATCGT
AAGAAGATGCAAGACGGTAGCCAAAACGTGGACCTTCCACC
CCCCATATCATCACTCAACTCCTGAAATTCCGAACACCCAG
TGATTCTCCATTCTTTTTTGCCAAAGCAATAGAAATGAAAA
TAATTTTTTGGCATCTTTAGCATTTTCCTAACTATAAATGC
GACCTTGCAACATACAGAAACAAGTTCTGGATTTTATGTTC
CATAAAATGATCTCTATCCTCATTTGCTTCGGCTTCTCTCT
CTCACTTTGTTGAAGAATGTCAACAAAGAGCAGATTGGCCC
AAAGAAAAATTCAAAGTTAGCCCAATTTGTTCTTAAATACT
AGCTGCCTAGTTTCACCCGCCAAAGCCTTCCATAATGTACA
CTGAGAATGACAATCAGCCGCTTTCTTGTTGCAGGTTATGC
CACAAAGTTAACAATACCTTCCTTACTAGCATGGCACACGT
CAATTAGATCCATGTCCATGCACATTTCCAAATAGGATTTG
CGCCGAAATTAATGTCCATACGTAGATAGGTTGCTACATAG
AATGGAACAACAACCCAATGCGTACCTCAATTGACCCAGTA
GCTAAGAGCATCTCTAACAACCCTTATAAAACTTAAAATAT
TGCTTCATACCAGCGAATGGCATGATTATTTTACATAGTTG
CTTCGTGTTTGATAAAAGTACAATTGAATGTATCTACAGTC
GAGTCAAGGCCAAGGTTGTACAAAAAGCTGAAGAACTACGT
ACAGCTACATATGCCCATAGCAAAAAAAAAAATTGGTAAGT
GGAGGTCGGCCGGAGTACGTCGGAGATCTTGCCGGAGGTCT
GTCCAATTTTCTGGTATAAACCACACCATACTGTTCTCCAC
ATTTATCATACACCCGTAGACAAGATAATACTTGCTTGATT
CCTTGTGTTTCGGTTCTTGACCCCTCAAACCAGTCCCGCCT
TTCTTTGCTTCAAATTGGAACAGGTTTGCCTTTGCTGAGGA
TTTCACCATCAGATTTTTTTCAGCATCGAGCACTTATCCTT
AACGACATGGCTTTGTGAATCTTGTAAGCTGTGATGAAATT
CATACAGTATCCATAGCATTCAAAAACCGTTCAAATAACAG
AGCGCCGTCGTCGCCGCGATCGCCGAAGCGGCCAGTGTACT
TCCTCTTGATTCCATAACTACTGTGAGAAGTGTCAATCCTT
CTAATTAATTATAATTATTTCATTCAGATAAAAAATTATAA
CTCTCTCTTCCCCTCTCTGTCTTTTTCTGTAGATCTCGATC
ACCTCCTTCGGGACCCCATACACCTCCTCCGGAACCCCATG
TATTGATGTCTCTACTCTTACTAAAGTTCAGCTTGCTGATT
TACGATCACATTGTCTAATTCCGAAGAAAAGTAAGTCGGAA
GTGGTCATGGTATGTATGAACGTTAAGTTTTGGTTGGGAGC
CTTAGTTCTCATAGCCCGTTCGGACTCGCCATTTATTCCTG
AGAGGGGGATCAAAACCAAACCTCCCTAAACAAATGATAAA
TGCTCCAAGCCCCATTGGCCCAATACAAGTACTTCTCCATG
ATGGTTGCCACTTGTCTTTGCAGTGCCAGGGGAGGATCCTT
GCAAAAAAAATGGAGATTTGCGCCGATCTTGATCACTGGAG
TCTCCTTGGATCACCATGTACTTGGTGCCTCCAAGATACAA
ATATTGTAAACGACATAAAACCGAACCGCCCCAACAATTTC
CACACACAGTTCTCTCAGTTCTCTCCGGCCCTGTGTGGATG
TTCAAGATCTGCAACCAAAACACATTCAGATTTCTGGTTTC
CATGGATTATTACCTTGAGTCGTCATCTAGTAGGAAAGAGC
GAGGGCTCAACAATATGAGTCTAGAATCACTTGGTATTTCA
TTCGTCCAAAAATTGATGAGCTTATTCAATCTGTCAGCCAG
AAACAAAGCCACCCCATAAACCCTAAACCCCCAATTCTCAC
ACTACAACGTGGTGTTTAAGCTCCATGAGATGGTCTCTCAC
ATTTGGAGAGAGAAGATAAGCTTTGAAACTCTCTTATTGGA
AAAGATAACCCGGGACAAAACCCCAGGAGAAGCTACATATG
GTTAAAGTGTAAGGAGTAAACCGAATTTAAACCGACAATGA
GATCCTCTTTGACCGGCGAACTCCACTTCTTAAATCTGGCA
CCTCTAACAACACTTCACAACCTTTAAATACCCAATCTATC
AGTAGTTATTCCTTTTAAATCCTCGCCCTCTACCTATGTAT
GAACCAATCCCATTGGTTCCCAATAAATCAATAAAAATGGG
AACTTAACCAACCATTTTAACTCGCAAAAATAAACAATGAC
GGCATCCAAGTCGGGCTCTTCCTTGTAATTGAATGCCTCGT
GATCAAGTTGTAAGTTGTAACGATATTAGTACAGTAATCAC
TACGAAAGGGTCAACAGTCGCAAAGAGTGTGATGATGTTCA
GGAGAGGGAGCGCAAATGGACACAGGCATACAAAAGTTGGG
GCCAGATATGCTATATTCTTCTCTTGCAAGGGACCACGTAA
CTTTTTCATCCCTTAGATTTCACTATGCTACTAACTCGGGA
CCTCACACACTGTTTAGAAGCAGCCGAGCTATACCTGCATC
TTAATCAAATCTATAAACTGCTACTGCGTCCAAAAGCACTG
AAACTTTCAACCTTAATAAACGAAGAGACAGTGGTAATCAT
TTTGTTGTAATCTTCTTTATCACCGGGTATTAGAAACTTTT
ATGGTCACACTTCCTGAAAACGAACTGAATGAACTTGTTTC
GTAACAAGGAAATAGGAGCACCCTGCCAATTTCAGTTTCTT
GTGTGGTCGAAACAGATGATCTTAATTGCTCCAGAAACCAA
TCTAAACACTGAAATTTGTACCAAAAGGATCCCAAACAAAC
TACTAGTTCCTCTGTTTAGACACTGGCAGACCAAAATCAAA
AATTGAAGATCAGCTAATTTCTCTCTCTATTCCTTCGCTTT
CCACCAACCTTGATCAGTTTCATTAGCCTTTTGTGGTAGTT
TTTCAACATTTTGAGAAATTCATGTGGACAAATGTTAGCAT
CTATTGATTCTTCATAGGTTCATAGGTGAAGATGGTAGATG
ACACTTACAACCCAATTATGCTCTCTTATCACCAAAGTTGT
TATGTTTCTGATGATTTATACTTTCTCTCTGCTTCTTGAAT
AGGTGACTCTCCACGCTTCTCGAAAAAAAAAGGTGACTTTC
GATTGTTGATTGTGAGTGGACTATACATGGTATTGTGGGGT
AGGACTAGTTTCCATAGTAACAAGACTGCAGGACCGAGTCC
TCGTCGTCACAATAGGATATCTAGTCGAGGTCGTCTTCGAC
TCAAGGTTAAACAATGACTCCCATGGGTTCAGGTATTACTT
CAATGCCACAAAAGATCCAGCTTATTTGAAGATCGTAAGTT
GTATAAGTACAGTTTGTAGACATGAATCATATAAATATATG
ATTGGGCTTGGCATTTGAGACGTATTGGTATTTGCTTGCTC
TTCTCGGTCCAATTTTCGGGCTTTTTTGCTTTGGACACTAT
GGGTTGAGGACCTTGAACAGCCAGACTATGCATATGGCAAT
TAACTGTCGAGCTATTCTTGCTACTATGACTATTAATTAAA
TTGGAGATCATTTGAGCTTCCATAATTGTGATTTACAAGAA
AACTACTTGAACCTTAGTTGCTCATTTAGCCAACAAAGAAA
ACACTTCTTACCTTTTGGTTCGTCTCTTCCAACACCAAATA
GTTCTGAATTTCAACTACTCCATGAGGTAACACCTTTGTAA
TAAACTCAATGCTTCTATTTCAAATAATACAGTGACATGTA
GGAAGTACCCCTCCAAGAGGCACCATTCACACAGAACTGAT
GTGTGGATCTGTCAACCTTTCTAGACTTCGGTACACGGCCC
TGTTTTTTTTCTTTTCTTTTCTGAACTATGAATTATGTACT
ATCTGTCAAGTTTCATAGGTCAACTTCCACGGGACCTACAG
AAGTACATCAATGGTTAATACTGTAAGAGTTTATAATGGCA
TTTAGAGAGTTCCAAATACTCCAACCGACTGAATACAATCT
GTACTGTGCGTAAGCATTGACGTCAAATCACACACTTGTCC
GTAGCATACCAGCTTATTGTCCACAAATACCAAAGCATGAC
ATCTAATTTTAAGTTAAGGTCACATAGCACTGAGTCTTTTG
TAGTTTACTCGATCCAAATTCACATTAATGATTAATCTACC
GTGAAGCAAGGCGGAACCGGCGCTCTTCTCATTAGCCATGA
ATTCCATAAACCAAACACCGCCTTAATAGAAATTTCAGGGA
TGTGATTTTGGATCATAATTCATGAGCCACAATATCCAACT
GCAGGGTGGCACTGAGATTTCTAGCAGTCCTAGTAGTGTAG
GTTGAGAGAATAGTTCAGTTCAAGTGAAAAATATCAAGGTA
GAATCTAATGAATTTAAGGGCCCTATAGTCATCTAACCGTT
CAATCTTCAAATCAAATATTCCATAAGTGATTGAACCACCA
TGGAAGCTTGGCAAACCTAACGAAGGAGCAAATGGAAGAAC
TAATTTTCAAATAAAAAAAGCAACAATCTTGGATATTTGTA
TGAAACTTTATTGTGCTCTTCAAGAGTTCAAGGGTTTATAT
CAAAGTTAAGTTTAGATGATCGTTTTCTCTTGATTAGGATG
TATCAAGCTGAGCATGTTTACGTATGAGAAGAACGACGACT
GGATGCTTTGGATGATGTGGCTATAAAGGTAATTAGTTTTA
AGATGGGCTGCCGTCAAGGTCCAAACTTGCTACCGGGGATA
GAATTGGGAATCATATTAGCCAAAAGCCAAAAGGCAAACTC
ATGTGGTTCCTTTTATATAACTTTGAAAATTGTTAGGATCG
AGGCACTTCGATGAATGGAGCATGTGGAGAGCCTAAATGTG
AAGAAGAAGAAGAGAAGAGGCGGGACCGCCGATGGCCGACG
CATCGTACTTTTTTGTTAATCTCATTACTTTTTCTCAAAGT
ATCATCCTTGTCCACAGTAACTGCATTGAGCAACATTGGAT
TGGTGGGCTTCCAACAATTGCCTCTAAAAGTTCATAAAAGC
ATCTTATATGAACTCTTACACACGTATAAGTACCTGAAAAG
CTAATGGCCCAGATGCGGTTCCTAGTGAGATGATAAAAGCC
TTTTGGTTTCGATCCTCTTTCATTTATATAAGTAGTGACTC
TGGAATTAGATCTATACTGGCATAGTGATAACCATATAAGA
TGGCAAGGCTTGTATATATTCGGTTGTGGAAAACAAAATTG
TATCACAACAAGGCCTGATTCGCCAGATACTACATAACCCA
GCTCATCACAACTCCTGTATCTTCATTGTTGCCAGCATCAT
TTGGGTTTCTTCTGCAATAACTCGGTCAGTGTCATTCATTC
AGTGTTTTTACCTGGCATAACCAAAAACAAATAAACATAAG
TTATAATCAAAATTATGGAGCTCCCTCTTTTCCTAGGGTTG
AAACCATGACGAAACACAAACTCAAATGACTTTGGTTCACA
TGCCATTTCAACCAATTTGGCCCAAAATGTGCTCTCAGAAG
AATGGTTCCCTAGCCTGTTTCAATCCTATGATGAATCCATA
GAGTGACCAGCAAATGTGAGCCTATTCATAGAGATGTTGAC
AGGTAGAATTTCTTTATCCTCGTTTGGTCTGGTGAACTTGA
GTTGGATCAAATGAATGAAACAGGTAGACACAGCTAGCTAA
TCAGAAAGCAATATCTTGTTCATAACAGATTGAAGAAAAGG
TCGTCTTTCACCCTGAGAAGCTGCAGATGAAGCTACCAATA
GCAATTGAAAATTTAAGGTTCTTTTTGGACGACATAAATAT
CAGAGGCTGACTGGTTACTTCTATTGTGCATTTCAGAGGAA
GCCAAAGGCAGCTGCATGAACTCCACTCCAGGATGGATGAA
AAGATTAAGGCTGGTCTACTCGGGGATGCTACGGGAAGATG
CTTGCATCTGATGTAATAGACAATTAGCATGGCACTCACAT
GATATAGTTTTCAATGTATTCTTCAAGTGTTACGATGATGT
CTTCAAACACAACGTCTCTACTTTCAATCACCTTCTTGTTC
ATAATGATAAATATGTTGGTCAAGAATAAAACAATAACTTT
TGGTTTCATAATCAAAGAAACCCTAAAGAATATATATGATA
TCCGCACAAAGATTTGAGAACTATAGCTCTTTTATCTCAAT
TCATATTCTTTTTTGGAATGCTAGGGGAGCTGGAAGTGAGA
TCAGACATGGTCAACACTAACGGGGACGTGACGGAAGTCAA
CTTGAGAGAGGGGAAAATATCAAGGAAAAGCTTGAGAATGC
GTTTTAGAAAGAACAAGAGGCGCATCACAAAAATCAAAAGG
CTTCACCGTGGCCTCTCTCTCTCCGTCGGAGACAAAGACGA
GAAATTCTTCAGAGCAGTTTCATGATCTTTTTGCAAGCTAT
CAAGCAATTGCACCACTCTACATTTAGTTGTCAAGGCACTA
CTCCGCCGCCTCCTCCGCCACCGCCGCCGAGGTTTTGGGAA
AAAAATCTCAAAAATAAAGACTTTGTTCTAGGATATTCTCT
ATCCGACTAACTAGTCATTTCGGCTTTCAAGTTTACAATAT
AACCTATAGAGTTGTGATGACTCTTGTGATTATCAATGCTG
ACTTTCCAATCGCTTGCAAGCCCTCATTTCCGATCTGGGGA
CTGTGGTATGCCAGTTATGTCTAGTTCACTAATTCTCACTT
TTGTGTAATTTGTGTTGATTCTTATTTTCTCGGAGACAGCT
GAATTGCTTAAGAGCTGTGACTTTAGTGCCCGTTATGGGAT
CTTCTCAGTGAATCAAAGAACATACCGATCTCCTTCTTGTC
CCCTTATTAACATGATTGTTCAATGTATAATACATGGAGCA
ATTTTCAGGTTAGTAAAATGCAGAATATTAGCACACAACAT
AGCCAAGAGACCACCTAGGGCCGACTTGACCCGTCTAGAGC
TTATTAGGCACACTAGGAAACCTACATTAGGAAGGTAGCAG
GCTCTATGGAGTAGCATTGGCAGCAGTATCCAGTGATGGCA
GCTGAATATCCTAGTGTTTTCTTTATGTTAGGTTCGGATCC
TTGGCGGCGGCGGAGAGGATCCCGGTGAGGTCGGAGCTGGA
GTATTTGTTTTCCACATATACAGGGGCAACAGTTGTTAAAG
AGGATTCAATCTTCCGATAGCCTCACAGGAACAGTCCATTG
CTCCTCGGCTATGGTTAGAACCCTAAATCAATCCCTTCAAT
CGTATGTAGTACGTTATGCCCTGTACTCGATCAATGCAGAA
CCCTTTTGATTGACCTCCTACTTCTTTTAATCCACTGGAGG
AACTTTACGGACTTAATTATCACTTTAAAAACATATTTACA
CGAGATCAATGTGATAAAATCGCCCGCCAGTTTTAAAATCT
GTTTGGTAAGGAAAAAAATACAAAAAGTTAAAAAATTTTGT
CTCTTTTGATTCCATATCAGCTGCATTCAAATAATCTCTCG
TAAGGCCTCAGAATATTTATCTTTCCATTACATGTCTCTTC
GTTCTTGTCCCGGTTATGTTCTGGCGACTGCAGCTACAGTT
CGATCTATACATATTACTTGCTTCGATTCCATTTGTTTTAT
ATAATGGCAAGCACAGCACTCACCGGGATGTATCTCTAGCA
AGTCATAAAAGGATTAGAAGCAAAGTTTTGAGGAACCTGGG
AAAAGATTACAATCAAACAACTCAGCGTTGGCGCAGTAAGC
TTAATATGAAGTTTTAAGGTCAAATTTATAAACAATAATCA
GCTGTGTCTCAACTCTCAGTCTCTCACGTATGGATCTGCAA
GAAGGGCTCGAGGCGTTGAACAACGCTGAGGCAGAGGGAGA
CATATTCGCAACATGCAGAACCACCAACACATCATCTATGG
GGATATAACATTGCAGTTAACTCATGATTGATCCCAAATGA
AAGTGGGGCAGTAATAGAAGCCTAAACGGAGTCTGTTATGG
TTCACCACCTTCCCTTGCTCCGATCAACCTGAAATTTTGAC
ATCTGAAGAACAAGAAAAGACTGAGTCAAAGTAGTTGTACC
TTGATATGGATCAGAAATTACAATTGATGAGCTAAACGAAA
GGTATCTAGAGGAGTAGGAACATCTTTTGCTCTTGCATTGA
TAAAACAAAAGCAAGTTTATCCTGGTCGGTTACATTTTATA
GTTATAATCCTTCACAGTTTCAGGCTATGTTGATAGAGTTA
TTAACCTGTACTTAATACATCCCTTATCATATGATAATCTG
GGTTTAATTCTTCTTTTGTGCACACCAGTCAGGGGTGCCAA
TCGGTATTTATTGATTGATTCGATTATGACCGATAAAGTAT
GCTCTGCATCGTCAGATGTACTCTTTAGCTTTCACTTAATA
GACATCTTAACTTGAGTGCGCTCGTCTTCGATTGAGTTTAT
CTTTACAAAATGGATAGAAGCGGAGCGATATACTTCAATCA
TTGGTTGTCTATGGACTAATCTGTCAGCCCAAGAATCTTGT
TTTATCAAATTTAGATGCAACTAGAAAACTTTTGGGCTGTT
CTTTCTTAATTGGGTAAGTTCAATCTCCATTTTATTATTTA
TTCTATATACTTTGATAACCCTGTGCTGATCCATCCATATT
GCTAACTTTCAGTTTGATAACGATATAACTGTTGCTAACTC
TTCTAGCCGCCCGTCCGCCGCCGTCCGGCCACCTGAAACCG
GTCATACTGTACATCTCTGACGAAAACTTAAAAGTTGAGAT
GTAGCATGTTTCTAATGTTGCATATTACATCATTTAACATA
ATCACATTGTTTGATAGGGGCAATAGATTTGTCACCGTTTC
GTACCCAGCTGTATATATGGCTGATTATTGATATGGCTATA
AATCATGAATCATTAAATTTCCCTAGTTTTGGGCATCAGAC
AAAACAGACACAACAAACTCCGAAAACAAGCGCACTCCCAT
CTCAAATTTAAAATGTGAGTCGATGAACAGAGAATCATAAA
CGAAATTGCTTATATTAATTCTTGATATGAGATCGAGTGGC
GACGGTCATTCTGGCGAAGGCGGCGACGGTGGTGGCCAGCT
GGCTGTTTTGAGGGGGTGTGCCCTAACTTTAGGACATGTGT
TGAATCAGTTGCACCATGATCCTGGCACCAAATTCAATGTC
AAACAAAGACATAGATATTTCCACTAGAATAATCTATCAAC
TGTTAAAAATCGAAGTTGATCTATCGTCTGAATTTCTTCAT
AACGTGTTTGGATAATGAATCATATGCCTGAGAAGATCGAC
TTCTGTATTTGAGAAATATTCGTTTTAAAAGTGTATGTTGC
TCATAAGTTGAATAGTAAAGCCTCTCTCAATCTTTCACAGT
TATTTATTTTGTAGGTAATTCAACAAGATGTTTAGTAGCAT
AACTGTGAATCTAACCCCTCCAGTGTTTAACACATTCCTTT
ACATATAGTTTCCCCATCATCCTGTTCCACAAAAAATGGAC
TCAGTATGAAACCCTTCCTACTTTTAGGTAAGAACTACTTC
TGATGTTGATCACAAGGAAGCAGCAGACATAGCAGGATTTG
CGACATCTTTTCCTCGATTACAATAGATCTCCTCAATTTAG
GATGTGGGAACCGGGAGTGGCATTCTCGCAATTTGGTCTGC
CAAACTGCAAAAGGTAGATGCATCATGCATGTGTTGCTATC
CACCTAAAACAGGAAGGAAACCGATAAGATACTCTTAAACT
TACAACCAAGAATCCAAGATCACGTCTCAAGATATGAGGTT
TAAATTAACAGTTGATGGTGCGGAGGTGGACAACTTGTGGT
CGAATGACACTAATCTTTGTCCTTTGGCTTCATTTTGTTAA
GGGTTCAACTAATTATGGGTCCAAAAATGATGCTTGGTATT
TAGTTATCTATGAATTTAATCTGCACAATACGATGCTCCTA
AGGGGAAGACATCTCGGCGGCATTAATGGAGGCAATCGAAG
TAATCATACGTGTGATTAAGCTGCTGACAATTCCTTCTATC
TATAGTCCTCTCTACAGAAGCTACCGGTAAACAGTCTGCCA
ACTTGGCTTAGCTGCTTCAGCAGAAGAGAATAGAGACGTAT
CGCGAGAGAAGCCAAAACTCCCCAACACGTTTCTTGTCTAG
GGAATAAAAATTAGATAGAACAGCCACATAGTTCAATATCA
TACGTGTGCTTTACAATTTACTTAACAGAAGAAATACAAAT
TTTTAGGAATATGAGTAGATCATCTCTACAAAATTTAAGCC
CTAGCGGCCGCCTAGACCCGCCGTTGCCTGCCTTGGCCTGC
GCAAACCTCCTCAACTTTAGCCACAGCCTTCTTGTACTCCT
CACTTAAGTTTTTCTACTTACTGATGCTTAGTGTTGTGGTT
TCTAACTCAATCTTTGTAACCAAGCAATCTTCCACTAATCA
CTCATTCTACAAATGGATTGCTTAGGTGAATTGTCAAACTG
CTAATCTCACAATTGTTAAACGGAATGCGTTGAATTTGCTA
TCGTACAAATAATTATATATCATTTGGTTTTTGACTTTACT
GGGTTTTGGTCAAAAACTAGCATGGATTGATTTGCTTTTGA
AACATGGATCTAAAACAAAACTGGACAGAAATGAGCCACAG
CTCCAGGCTATCAATTTGAACCAAGTGACATTTCTGGAATT
AATGAAAACCAGTTAGTAAACATAAAACAAGACTTAAGAAC
AATAGGCTAGGAAGGTTGGACATGCCCAGAGAGATTGCTCC
AATTCTTTTTACCAAACCTTCAATAAATCAAAGAAAATAAC
CGAGTGTACTTTTCAAAATTCAAACGTAAAGAAAAATTGTA
CTCAAGAGCTTCCATCTTAACTTTCATTGCTTGCATCCACT
TAATTTACTCCCTTTTACGTCTTTAGAAATAAAAAAAAAAA
TTGGCCAGTTCTTCTGCGTGCTCATCAATCAAGTCTGCAAA
AACCTTGATGGATAAGGTAACTTTGGAAAAAACATTACCTT
ACTATGAACTTGAACTCAGTCCATTTCCTAAATTTTCTTTC
CAAGAGCAGCAACTTGGGAGCCTTGAAGCTTTGAAGCTGGA
AAGAGCCTAACCTAACCCCACACCATTGGAATTGAAAGGTA
GCCTAGGTCACAATGCTAATCCCATTAGGAAAAGGATAGTG
AAGCGAAGCCAACTAGAGAACATAAGTGATTCAACGACAGT
ACCAGATGCTTTTGATAGAGCAGAAGTGCCTATTATCTTGG
TTATAATGGGCGCCAAAGTACAACAGAGGGAAAGAAGTCCT
CGGCTCAGATTGAATTGTTTCTTGCAGGATTTGGGAGACAT
TAGGGTTTAGGGTTTAGGGTCGTCTCCACCTAAGGATTATG
TTCTCATTAAGAAAAAATATCTAGCAAAAGCCACCAAAATG
ATCCACTGTGATTCTGTGAACCATGAATCGACTGCAGAATT
GATTATAAAAGCAAATATATCAAACTAATGCAACTTGATAA
CTGATCATTCCATATATCTTCTCGAGGAAAGCAGTCAGCTG
TCCATGGATTTTTCTTTCAACAAAAGGGCCAAAGCTTTATG
TCAATAAAAACATTTATTAGCCCTCAATAAGGCCTTTTATT
CAAGTGAAAAACTAAAAATTCATAAAAATCCTTAAAATTAA
TATTCCTACAGGGATATGGGCAATCCAATTGTACGAAAGAA
TGTAATAACTTGAACTCTAGCACCAACACTACCTCCATCCC
GGGTTTGTTACTATCAATAACATTCATAAGCCAATTGAGCC
TGTGAAACACGAGGACAATGCTTGCACTTACTACAGTGTAG
ACAATTTTCCCAATAAAATTCCACATGTGACCCCCACCCCT
GAATGGTGATGCACATTTGTCCCTGGCCCTGCATATATTTA
AAAACCTTATTCATGGTATGCTTTTCAGTAATCGGGAGGGA
GAGCTCAGCACTTTGGTTTACTTGTTATACAGCCTCTTGTT
TCTTAATTTCAAGTTTTCGTCTCTAATTTGTTGTTCATGAA
CGCATTTCTTCTCCCTCCACCCGGAAAAATTCACCACCGCA
CAATACAGAATCATGCAACACAAACACAACCCACTTCAAGA
GCCTCTCTTTCTTTTTCTAACACTATGATCCAAAATGCGAC
ACCGGAATCCCGATCCCGTACCGGTCCTGTCCTGAAAGTTA
AACTGAGGTGGCTGCAGGTGCTTAATTTTCCGGAGTCTGGA
GCCTCTTCTTCTTCCACTGGCTTCTCTACTTCTAGTTCTGC
TAGCCGTCAATAAATTGGTTCATGGGGGTAATAATGACTTT
TTAACAGTATCTTAACGAGGCTACATGGAATTGGCGCTTGA
ACCAAAACTCATTCTGCTGTCTTGACATTGACTTGGAAAGA
AATTAGTCCATTGAGAAATTCTTTTGAAGGACTGATACCAC
CTAAAGAACAGCGCTATATGCTACATAACAGCAAAGTTCCT
CATCTTCTTGCCCCCACCCTCTGCAACAACACTATCAAAGA
ACCAATTAAGGAGTTGTTATCAGAAGAGAACCCCCAAATCT
AAATGTTGAGGTCCTGTAAACACTGTCACATTTCATTAGTA
TCTTGCCTAACTAGTGCTCTCATCTCATCTCATCTCATGGA
TGTTTTCTCAAGTGGAATTGCAATTTTCAATCTTGTACTCC
GTTTCATTCCAGAGTGGTGTCCCGTTTTGAAATTAAAGTGT
AATGCAACAACAACCTGGTGCATTGCTTCAAGTAAAGCTTC
AAAAGCATTCAACTAATTAACTAAATCAAATGAATACTCTG
GCAGAGAGGTCAAAGTGGTGCTTGCCACAATTATCCTACGT
AATATGCTGACAATAACCCACCTTTTTTTGGTAGGACACTA
ATGTAACATAATGCAAAAGACTATCACTTACTGTTTGTACA
AACTTGATAGCTGCAAATCGCCAGTCAGCATTTCCCTTCTT
TCAACCTCACCAGAGTCGGACGACATTGCTGACCATTTGTC
ATCTCATATCATAGATGTATCTCATATCATTGATATCTCAT
AGAAATACTTGTGTCATTTGCTTATCATTGAAGCAGCAAGG
ATCGATCTGAGCAGATCTTGCATTTGAAATGTTGCAATATC
TGAAGAGAACCAACAGCTTCCCTTCACATAATTGTGATCCA
GTTTGACATACTTCTATTTACTTTACTTCCCCTTTTTTGTA
GTCTAATGATACTGGTGTTTCTTTGTCATTTAAATAAGGTA
TGGGTTGGGTCAGGTCGGGTCGGGGGCATATAGAAAAATAC
ACCGGGAAAGTCCTGACACACAACATCTCTAGTTTATCTTT
GCTACATACGAGAGGTATAACCTAATTCCTTTTACCCCTAC
AACACCATACAACCCTCAAGCAAAGCAACTATCCAGGGGGT
CAGGAAGGTATGGTGTTGTTCAAAAGAGGGTTGTGAAAAGA
TCTTGGATACAAATAAGTTACAAAAACAGAGTTTACTCGTA
CAATCCAGCATTAGAGAATACTACATAGGGAGAATGGTGGT
AAGTATTGTCTGGTTGAATTCTTGCCACAAATGAATCAAGA
GCAGAACCGTGGGGAGAAGACTATGCACCACCACACAGGGT
GAATGATATAAAGTTTTTGTCAAATTGACATCTCGAATTGA
AATAGTGGAAGAACATGTTACTGATAGATACTTGCATATGA
GAGGCCTTCTTATATGTTAGCTGCTCATCACTGCTACTAAG
TGATTTGACTCCAGATTGTACAAATTACTGTCAAGGAGTTC
TGGATCTGAACAAGAACTCACCATCGCTGGTCGGAGAAGGA
GTCAATGTATTACATTAATTCATAAAACTGAGAGCAACTGC
GATTAAGGCGGAGACGGAGGCGTGGGAGAAGATGGTGGAGG
ATTTTATGTCTGTGCGGTGACAGTCAAGAAAAGCTACAGGG
TTTCGGTAACTCCAAGTCAGCATAACCAGGCATGTCCGTGG
AAAGGATAACAATCACATAACCGCTGGCTACTAATTCAACA
GAACCTAGCAGCTTTCGTAACATCCAAGACTCCACTCAATC
TCATTCCTACAAATTTTCAGCCGAATCAGTGATCATTAAGG
CCTATGGGAGGGAATGGGGTCTTCCAATCCTTGGCACTGGT
TTCGCTGGTTATTTGTGTGGCAATCTTATTAATACATGCAT
CTTTGATTCACATGTTTTGTCAACCAAAACAGTTCATATCT
AACTATTTAGAGTTATTGAGCAATAGTAAATTTATCACGTT
TTTAGTAGGTTCTTGGCCTGCAATTTACAAGGGAAACTCTT
CACATACAAGGTGCAACAAACTACTGTCAAATCAAAGCTCT
CTTAAGCCTATGCCACTCCTCCCTTTCTCTTTGTCTGTCAC
TTTCATTAGAGCGCCTAAGCCAATTGATGGAAAATCATCAT
TTCTTGATAAGCTAGCAATTCTCTAGCATAGTATACTTCAA
CAAAGATAAATAATTTTTAACCATTATAGAGTTGGGTGTGT
TCTATCTGCCTGCTGCTTGTCCTGGTGACGCCCATAGCCCA
ACATATTGATACTACATATACATTGAGTACAATAGTTACCA
CACTATTTGTACTCGTTTTTCTTTGGGTCAGTTTTGCAACG
TCCGTTTTCTCCTTCAGGTACTTCCTCGATTCCCGAATCTA
TTCTGTGGGATGGTTGTGAACACGCTCCAAGACGCCTTGAC
CTCTAGTCTTACAAAAGAATCTTTCTTTTTACTAGAAACTG
AACTAATGCCCAAAGAATGTCGAACATGCATTGTGGACCAC
TATGTCTCAGCCTCTCAGGTCACCATTTCTGGGAAGTGCTA
CTCATTGTGTCACAACCCTACTTAACAGTAACTTTTTGCTT
GAAAATGCAGCATCTCAATTCTCATATAGTGGCTAATATTC
CATGGATTTAAAGGTAAGTACTATATATTGCAACTTGTAAT
ACCATACCAAGCCAGAAATGCCCATATTGCAAATGACAGCC
GATCAGTTATTCAGTTAATTCTAGTTGACCGGTGTTCATGG
ACAAGGTGGAAACCGCATGTCAAGATTTAAACAAGCATGCA
GTCTGGTAAAACTTTAAGTTCAAGAGTTGGGGCCTGTACCA
ACAAGAAGCAGATATTGGAGCTTACGAGAAAACCATTAGGT
CCATATCGTCCTCTAGGAAACCTTTCTTTGCGAAGGTGATT
TGTTGTTTTACCAATGTGTTCCATTGGATGATTGTGCTTTA
GGGTTTAGGGTCGTCTCCACCTAAGGATTATGTTCCTCCTT
GTGAGAGTGAAAGAGTGAGACTGACTCCGATTTCTATACGA
GAATAAAAACACTCTCATATCCATTGGTCACTTACTTGAAA
ATCCAAGACGCGCAGGTTAACCAACGTTGAGAGGCCCTCCA
AGCTGATTCTCCAACACTGACAACTGAACCACTCTGACCAT
CCCTCTTGCTCATCAAGCAACAAAAATTGCAGAACTATTGA
TGATTTTATTTTAATATGATCGCAAACTTGTATCAGCCAAC
CCCTGTAAATTTTTTCAATCCTAAACACTAAAAACAGAGGA
GCTGATTGGTACCCAACTCTCATAACCTAATTACAATCATA
CTGCATATCCTAGCTGCAGGCAGCAATATTAAATGAATATT
TAGCAAATGCTGTATCAAAGCAATACAAATGGATTAGATAA
AAAGACGCATCGATCTACCACTCTAGGTCTTTAGCTACTCT
TACTAGGTCCTGCCCCTTGGCAAACTTTGAACTTTTTCTGC
TTTTGTCTGCATTTCGTATTCTTCGTACATATGGTCTGTCA
GCAGGGACCTGAAGATGAGGCTTTTGTTAAGGGTAGCATGG
ACTGTCATTAACTTGGTCAACCCATCGATCAACAATCCTTT
TAATTAGTCTAACATACATACTTTTGTTAGTTAGTCAAATA
TCCTCTAATTCTCAATGACACAAAAGGATTGTGCTTTTGAG
GATATGGGATTCAATACGTACTTTTTATATTGTACTTATTA
CACCCCAAGGTCTGTCATGTCGAATTCATGCTTCATTGAAG
AAGTCTGATGAGTTGAGGGACTTGGTCTTCAAGCTCACAGA
AAAAAAGGAAATGTAATATGCATTATTATACTCCTTAATAA
TTCAGACAAGCAGCTAGAGTCCAAAAGAACCTTGTCGATGT
CATAAGCTAACTGTATGAGTCCGTACAACCTCCTTTAACCC
TTCTTTCCTTGTTCTAAGTTCAATGTCAATGAGGAAGTAAC
TCCTTTGAACCGGACCCTGTCTATAGATATTGGTCTACTAT
ACACAAAATTCTAGCTATTTCACTGGGGATCTTTGCATATA
AATTCTCATTTTGATCATAGCAGAAATGTGAAGAGGAGACC
GCTGCTTTGCAGCGGCAGAGCTTAGAGGAGTTGACTCCGTC
ATATCAATTAGCATTCTCCTCATACTCTGTGATGCTGCATT
GTTTGTGACCGGCTGTTGTTCCTTTTGGTTTGGACCTTGTT
GGGAGAATATCGTTTTATTTCATTCATAGAATAAACCTCTA
TACTCCATAACTTTAATTAACAAGGAGCACATGTTGTGTTT
TTTTCTCGATAGTTTAATTTCTTGTCAAGAAATCACTGCAG
CCTTTGTTTCCTTTGCTTTTCTTCCTTCTCCAAGGCTAAAC
GAAAATCAAAAAGTAGAAGGCTTTGATTACTGGGTACCTTA
CTCACTAAAACATGCAAATTCTATGAATAATAACTACAGAA
AATGGTTGAAAGTTTAGGTGCATGATTCTGAATCTTCCTAA
TAAGTAAGAAAACCCAAAAACTCAAAATCAAATCAAAAATC
CTACAACCAGATTTGCATAGCCCAAGAAGACCAAGAAAAGA
TCGGATCCAACGCCGCCGGTCTCACCCTGAGAACCGGCCGG
ATTTCATTGGCGATAACTGACATTAGACCAACTGTAAGATA
TCTGTTTCTTTTCATCTGTTCAGTTTACTCGAAATTAGTTG
GGGAGTTTTGCAGTAGCGTGCCTCAGCTCCTTGAGTGGCTC
TCCCCAGCGGCTGCTTGTTTCTAAAGCGCTTTTTTCTAGAG
CCTAGATACACCTTTGTCTACGAGATTCTTTTATTTGAAAG
ACGGGTGTCCAGACAGAAAACCACTTTCAGATGGAATTCCC
CTACGGACACTCATGGTACTCGATTTAAGTGGATCTGACAT
CCCAAGTTAGCTCAACCCATCAATATGCACTTTTCTAGCTG
ACATATTGATCGAAGATATGCAGTTGCAGGCCTGTTGTATT
CACAACTCCTTATGATTTGTCGTCGTGGATGAACCCACATT
TAAGTGTAGCTCACCCCATTCAAACCCATTGCAGGTGTTTT
TTGAAAAAAAAAAAAAAAAACAAGTATTTGATCTCTAAATT
CCCGTCCCGATCCTCGTTAACAATTATGTAATAATTAATTT
GGGTTAGTTATTTGATGGGGCGAAGCTCACGTACTGAAGCA
TGGTATTAATAAGAGTTTTACCGTCTTCGTCAATGAGTTTA
GAACTATTCATGAAGGAAGACGTCTAATCATGCATATTGAT
CCGGTACAAAACTATATATACTTTCTTCTTCTTTTTCAAAA
CGTAGAAGATTCAATAATCACCTCCAGGCAAAAACCACTAG
GCAGAATGGTACAAAAACAACAATGGTAGTCCAAATGTGCC
CCAAGGGCCACAAATAACAGCACAATATTTTCAGAGAATAT
CCCCTCCCATCCGGAATAAGCAATTTGAAACAAGCTTTGAA
CCTAACTCTTTCTGCTATTCCTCCTACAGTAAAGTACTGAA
TTTAACAAACCACTCAACTACCTGTATACAGCCCCTCTCTG
AAATACCCAACATGTAATGGCCACAATACAAATGTAGAGGT
TGAGTTTACTTAGATATTTGCTGTGTAAATTTGGAAGCACT
AAATCATATCATTTCAACATCATCATGCTTATTACAACCAC
GTTCACCAGATATTTGGGGACCCAGATGCTGCAGATATTGT
GGATATATCACCATACCTAGCTTCCATCTTTTTGCCACGTA
AAGTTTCCTGCACTAATTTACAATGAGGCCTAGTTATACAT
ATCCGGTGTAACAAACACCTCCATAGTTTCTAGACTAATCC
TTCTCGTGAAGAAGATTTTGCTAAGGTGAGCCCTCTGATAA
AATGATCAACGAGTCTGTTGCTAGTGAAACATTCTTTTTGC
TTGAATCAAAATATAAAAATCCCCAATTTTAAACCCTAAAA
CTGTGTATTTCATAGGTGGTCACTGTAAACATATACAAATT
TAAGAAACCTCGGAAGAGGGCTAAGTGCACAGCTTCTCAGA
ATCTACTGCAAAGTTTTTTACCTATTTGATGGAGTCATCAT
AATGTTGACTACAAAATTGACATGGCATGTCATATATGCTT
CATGAATTTCAGGTTTTCAACATGAGAGAGAGAGAGGTCAG
CCAAACCAGTACTTAAGATTCAGATTACTTAAAATTCGTAT
TCCAAGTTTTACACACATGACCAAGAAATGTCTTTCTCCAT
TTGAGAGAATCCAGCATAAGCAGTCTTACCAGCCATGCCTG
TCGATCACTTTAATTTATTTCTGTGCTGGTCAAAAATGGGA
AGTGGGTTTTGGAGGAAGGACCGATGCATGGAGCAAAGTCT
GAATGAAACCAGGAGAGAAACTAATGTATCTATGGACTGCA
TCCACGTACTTCTTGAGAATCAAATCCTCCTCTGGCTTCCA
AGTATACTGTCAACTTGTTGCTGAAAAAGTTCAATTGATTG
TCCGGTTCTTTACAGACCTACCTTATGCATATAATTAGTTT
AGAGACCAGTTTTTAATAGGCATGCAAAAAGCAGCCATGAT
GATCGAAGTTGGGTTTAAAGCCGCTGGCGATGACAAACTTG
TGGCTTCAAATCACTGATCCCACCATTGGTTGAGGCCAAAG
GTGGATTCTGAACTTTGGTTCTAGTATAGTATAGCATGCTG
GGATTTTCTTGTTTTTCGTACTAGAGAAGATTTCAGAGAAT
CAGCAACTATATATATATGACTATGAGCATAGAGACTTCTC
TTGTGCTCAGAATTTTGTTGCAGATCAACTTTTATAGGTAA
CGCCTGTCGCTGTCGACTAACAGAGAAAGAGAGAGATGAAC
GTCTTTGAGCACGCACAGAGCCTTTGATTAGGTCTCGACGA
TCAAATGGATCCATCTCCGGCTTAATTATAATCCTCATCTT
TTTCTTTTGATCTGAATAAACTTCAGATCTTGAATTTCTTT
GGCAAGAATGACTTCAAGGTCCACATGTACGCCGTTCCCTT
CCCCCAGTAACTCAATTTTTCTCTGGTCACCGGATTCCAGT
CTAAAACTCAGTGTATATGACGAAGAAAGCAGAAATACAAA
ATTTCTTGCGTCAAATTCTGCATTATAATATTAATATCACC
TCACTAGACAACATTGAGTTCAAAAGGTGTTGACAAATCCC
CTCACCAAACGAAAAGAAAACAGGAGCTGTTTATTAGATAG
GCTGATGGACGACGAATATGCTGATAAGTCTCTATTCGTTT
ATAAGCCCATTCCAATGAAACTTGAGTAAAAGACAAAATTA
TGGCTGCATAATTTATGTTTCTATCATGTCTTGGATGTACT
ACAAGGCAAGACTTAATATTCACTTCTACTTGAAAATCAAT
CAGTCAACTCTTTCAAATTGCAGTAAAAGATGGCCAACCTG
TCTTGTGTAAGCAAGTGTTGCTTCCTCTCCATGTCAGCTAT
ACAATTCCTTCGACTCAAAACAATGCAATCTTTCTCAAGAG
TCAATATATGAATATGTTTTCCAAATCCAGTGCTTCCGGTA
TCTTGTTCACGCGGCCATTGCTTTAGCCAGTGGCCCAAGGC
CTTTAACATCTCCGTACTATCTGCCATGCCACTATTTCCTA
CCAGGACTTCTAGGCGAAGTCTTCCCCTTCGCATGCAAGTC
TTGATCTTGAAATAATTATTCTTTGCTTTAGCTATTGTTAT
AACGACCCCTCACAGCTTGTCGCACGAGCGGCTGTCCACAA
GTTCATATTTGGATTGTTGACATCATCTATGGTACTCTTAA
CACCGCTACTTCATCTCCTCCGACCACCTTCTCTTCCCGAT
TATGTTCGATCTCTGATGATCCTTATAACTTTGATTTGATG
ACATTAACAAATTTGATTTTCAAGCAAAAGTGCAAAACTAT
TGCTTTTGCTCAGGCAAGTTCTCATACTCTATAACTGAAAG
GGTCTCCATAACCATCTGATCAATCTATAGAAGTGGTATCC
ATCCAATGGCCGTAAAGAGGCCCACTTAACCCATTTAAGGC
CATCAATGATTTCAGAAAAGCTTTCATCAAATAAAACACTC
CTTGAGCCATCTTCGATTCTCATGAACTCAATGTGTGGGAA
TTTGACCCTCCTAGGACAGACAAGAGACCGCCCAAGGCCTC
CGTTTGAAGTTGAAGTAAAGCTGCAATATGCCGCGCTCAAA
TTCTCAAATACAAAAGAAAGCAACCCTTTTCTGAGTCCGAG
TGATCCATAGTATTATATAGCTATGTATATAACACAAGCCT
CAAAATGCAGACAGAGTCAGCATATGTTTGTTCATTAAATT
CCCATTTTATTCCGAAAAAGCTGCTTTCATCAAGTCACTTG
ATCTAAGTTTCCGGCGAATGCGGTGGCAGGAAACTTTTGTA
TCTAATCTCTCTGGTGGAAACAGCTACTAGAGCGGGTTAAA
TTTATAATGATAAAAGTAAACACTTAATTCATAGTTTGATT
GGCACGCAACCCATCCAATACATCCTCGTCCGAAACCCTGT
TTTACAAATTTCAATATTAACAATTATCTTTCCGAATACAA
TGGTGCACTGCCATCTGGAGCCATCATGTTGTACCCACCAC
TTATTAGGGTTTCTTAAATGCCCCTTGTGCATTTGTCTCTA
TGCAAAGAAAGCTCCTTTTGCAAGTTCATTCAGGCACGAAA
GTCGCACACCAAGTTCAATGCACTTCTACGATCTTTTGTAT
TAGAAATTAAATAGGTAAAGCATAAATATATTTATTGGTTC
CTTACTAAGCTTAACAGCTTCTAACCCATTCTAACCTTGTA
CAAAACATATCCTGGGATATCAACAAGCTTAAGCATCCTAA
TATATCAAACTCTAAGAAATCTTTACAAAAATACTAATAAC
ATTTGGGTTTTGCTGTTTGGCCAAGGTAAAAAGAAAGTACT
GCGACGATTATCAAATCTCTCCGATTAAGGTACTAATTAGG
TGAATGGTTTAACTGTCGAGCTATTCTTGCTACTATGACTA
GACATTTTTAAAAAGAAGGGCCCAAGGGAAGACATTTGAAA
AGCATTACAACATGTAAAAACCCTGAAACGCAAAGCCAGCC
CTAAACTTCAATGTGGGAGACCGAAAATCTTTTGTATCCAT
GTTTTGACTACCTATCAAGACTGCCTTCTCAACAAACAATG
GATAGAATACAAGATGCATACACCAGTGATGAAGAATACCA
GCGCTACTATTTGAAGTGATCGTAAAGCACGAGTATTCCTT
CGAGGAGCACTTTAACTTGGCACTGATCAAGATTGAGATAG
TTCAGTAGATTCGATTTATCCCCAATTTCTAACCCTAACCC
GAGAATGTAGGTTTAAGTGTCAAAAAAAATCATGTTGCTAT
TATTAGGCATGCGAGGACTCCCACATTTGCACCAAGGTCCT
GCCTAGTCCGGACGGATTGGCATGGAGTTTAGAGAAGAAGG
TCCCAAATAACCTTCATTCCCTTTTGAGTCTCCTCTGCGCC
CTTTGCATCAATTAAGGAATCCACAAACCAAAAATCAAAAT
CTAATTAGCTTTTCTTGTTTCTAAGCAACATCTTCTTCTTC
TTTGTTTTTGAAGTTCTGAGCTTTATTTTTGTTTTAGGTTT
TTCTACAAACCAACCCCAAGCTTCAAACTTTTACCGGATTA
TAGGTCGTTATCATCATTAACAAAATAAAATACAGAACTGC
TTTGAAATGGCCAATATCAGCTGTACAAGAACATGCATCAA
TTTTATTCCTACCAAGATTTCCTTCTCCGTATCAAAAAAGA
AGTTATCGTACCACGGGGATCACGAGCTAGCTAGCAATCTT
AATTAGATATATGAGTTTAGCTTATACCATGAGACCTATAC
TGGTCAGTTACTCTAGTATGCGTAGTTTGAAACTTTATCTA
GCCGTACGTGCTTGGTCCATCATAATGAGGTAAAATTTCAT
CAACGAGAATCTGAATTTTACTACTAGAAAGGAATTCGAGT
CTATACTTTTTCATCCTACCCTCCATTGTTTAAAAAGCTTC
CCTCTGCCAGGCACTTTTATCTCAGTTGCACTACATGAAAT
GTGGCTATTCTTATTATATGCCAACAGGAATGAGGTAATGT
TTTTTGAATGTCTGGTATAACTTCTGAGCGAAAGTTTCATG
CGTACTATACAAGTAGCAATCGTACGCTGACTTAAACATCG
AGATTTCGAGTTTTGAAAAACTGATAGAAAATGAGAGTACT
TCTAATACAGTATGCAATTACTCGTATTAATTGAGTGTGCC
GTACAGTGGGGTATATAATACCTGTACATTTGTTGGATTAT
TATTTGGTGACCAGGTATTGCGAGTGTTTTGCATCTGGAAT
TAAGGTTTAGGCTCTATAATCACTCTTACATGGTAGAGTTC
TATATATATACACAGCCCTTCTCGGCTGCGGACGTCCGCAC
TAAAATCCGTAAATCATATGCTAGAACACCGAACATCAACC
CGATAAGTTCAAAGAAGAGACGGCCGAGAAAGGGTTGTTAG
ACTGGTTTTGGGGGAGCATCCTCTCTTCTTGCCTCATACTT
ATTACAATTTTCCCCCTGCCCTTTTCACTTAAATTCATGCT
CCATATAAAGCCTCATGCATCAACAAAACTATACCAATTTA
CGTTCTTGTTTCGGTTAAGCCAGTTAATGAAATTCGACCTC
TGAGAATATACCAGATATAGCTGCCAGAGTCATATCATCGG
GATTTGCTTTGCCTTTGGGTCTTTGGTTCTCTCCTTCTATA
TGTACTTTTGAAATGGAGATCTCTTTCAAATGTCCAAAATG
CATTTCTTTTACCATATTCCCTAGACGCCTCCTGAAGAGCA
CATCTCATTGGCAGTGTTATCAAAAACAGAATCGGAAGAAA
GTGCAGCACACCTCTTTCTTCCTTGAACTGGTGCCTTTCTA
AACCAAATCCATTCAGTAGACCAGAACCAGGCTGCAGAGCT
AAACTGCTTTAATTGAGTAACATTTTTTTTAAGAAATTAAG
GTCTGAGGAGACCAGGATCACTACTGGGTGGTTTAATTTGG
ATAAACCAAATCCTTGACCTCATTTCTGCAACTAAATCACA
CTGCATCATTTCTTCATCATCATATCCATGCATATCATGCA
AAGAACCTCCTTTGCGTGGGCGAAAGAGTATTGCGCATGAT
GGGTGGTTGGAGTGGTGGTGCCGGTGCTTGGTGGGGTGGCA
TTAACTTTATTGTTGATAAGCTGAGTTTGGTAAATTATTGC
ATGAAGAAAGTAGTAATTTACGCATCACTTAATACTTCACA
GCTCATCTGCTCATGTAATGCAAAATGCGGAGGCTAAGATG
CATGGCGTTTTCCCGGATCACGTTCAATGTAATTAGCATTA
ATGCTCGTTAGCAATGGCGTCACCCATCCTCGAACTCATGC
ACATGGGTCACCGTTGAATCCACTTCGGTTGAGCATATGGC
AATTTAGACCTTGTCTAAGACAAGTTAAGAGAGGTAGACAG
TTTTTGGCCTCCGGCTTTTTCCGTTCGGGTGTGCTTACAAA
GCTTCTATAAACTATGTTACCGTCTTAATCAACTATTAATC
GGAACTGCACCACAAGATTTCTCCCTCCAAATCAAGGCATT
ATTTGGGGATGCACTCCTTGCCACAGAACTGACAGAAGTAG
TTTGCTGGTTTCTCCAAGGACAGCAAGCAGCTTGATGCTGA
ACAAAATGAGGAGATGGAAACCAGCAATATCATATATCCCT
TTTCAAGTGCTCATAGATGGCATACGAGTAGAAGCCTGAGG
GGTGAGGCAATAATGTGAAGCAGTACACAAATTTCTGTTGT
TATTAGTGAGTCATTATATACGACGATGTATATATATACAT
ACTGGGATTTTCTCAATCACCTCAACACAATTCTCAACTCC
GAGCCATGGATTCGACCTCCCATCCCGTGAACTCAGAAAGA
CTGAAGCTTGATTTGGTCACCATGCAAATATAGAGATTTAA
TCTAATGTACATCTGGTAGTCGTATGTAAGCTTGTGGTCAG
AATGAACAACTTTGTTAAAACTTCAGGGGAAAGAATCAACC
CAAAGAACTACCGGTTCTTACCACTTCATATTTCATAAAAC
TTGAAATTTCCAATATGTGACTATAGCATTGAGACGTTTAA
GATGATGACTAATATTTGTACTTAAGCACAACCGATTCAGT
TATGAGAACTTCGGCAATTTCGTGGAGATCTACCAAGCAAA
AGCATAATCCCTCCTCTAGTCCTCATCAACAAGTCTCTGAT
AATAATACATGTCAGTGTGTCATGGTCTGATAAAGATTACC
TTATCACAAAGATTTATGATCATGTAATATGTTAAACATTT
GGACGATGGAGTTGAAATGACCAAGAATGATTTGGAGGCAG
TGGCATATGCTGCATTGCTGCTAACTTAATGTTAAGTCCTA
TACCAGAGAAAGAATCCAAACTCGAAGTCTTTTCCTAAGGG
TCGTAAGTCCATAGTATAATCAATTCTAGTATAAATCAAAG
AGACGAAGAAGAAATGAGGACCAGAATCCGGGCCCTTTTTA
TATGCCATTTCATTTGTGGACAATTATTTATGCTTCCCCTG
AACATTGTATCGGACATTTACCAAATTGTATACATGTTCTG
TTCACGTATCCATTTGGAAGCCCAACCACTAAATCAAGCCC
TTCTTGGGGATTGTCAATATCTATTGGAGTTATAATTGATT
TGCCTACTATCCCTCATAGACCCAACAGTACCTGCAAAAAT
TTTGTAATCTTAATGTTGGACAAATATTTTGAGGTTTGATG
AGAAAGAGACAGAAAGGAATCAATAATTTAGAATGAAATTA
TGTGAAGTCATAGACATCTTCAGATACTGCAACATGATTGA
GCAATCTAGGAAAAAAATTTCGACTTTCCTTTCTTAATGAG
AGACGCTCACTATGGTTATGCAACACCGAGCAAAAGTACGC
GTCCTGTTGGCTGACATAGGCTGCCGTCCTCTGCGGCACAA
CACCATTTCTAGAGAGCTGACTCTATGAAGAAGAAACTCGA
TAGAAAATTACTACATTTTACCAAGTTATGCTTGTTTGAAA
AATACTCTATAGTTCAAGGACACAACAAGACCTCAATCATA
TTGTGAATTATATAATTTTTCATATCGTGTGTTATTGGTAT
CTCCAACGCCGCCTCCACCACCTCCGCCTCCTCCGCCGCGC
ACTTAGTCACTTTTCTTTTGCGCTTCAAGGAATGGTTGCGA
TGAAAATCTTCGGTCCAATGCCTCCTGGAGTAGCAAGCAAA
TTCTAATTTTCAAAAAGCATCCTCTTTAGATCCCAACTCTT
TTTTCAAGCCATGATTGTAACATGAAAATAAATTGCTTAAT
GAGTTGGCGACGGCTTGTTGCGGTAGCCAAAAGCAACGGCC
TTGTACTATCCACATTCTTGCTTGAATGAGGTGTTTGTCGG
TGGCAAATGGCATCTTTGATCAAATTAACTGAACTAGAAAC
GTAGGAAGGACTGGAACAATCAATCCAACCTTTTGCACTCA
AAGTCAAACAGCTATATATACCAACATATCAAATTCACGGT
ACAAATAATTATTATTTTTTCTTGTTTAGACAACCTACCAA
TGATCCAGCTGCCTTGGAAGCAATGAGTAAGGATTACTTTT
TCAATAATAACATCTCTCTTCAATTCTCCATGAATTTATCA
TATTAGTGAGCCTGAAGTTTCGCTAATAATTCTCAAATATG
ATTAAAAATCCCATTAAAGTCCAAACTATATAGTTCAAAGT
ATTGATACCATTGGAAAGGTCTATGTGTCTACTTTATAGGG
CAAGTATTTCTGTATCTTGACAGCCGCTGCTTCTTGCCGCA
TGAGTGTGATCTACAAGAGTCGTATACCCCCATTTGATAAA
GTGACCAATACCTAAATTATCCTTTCAGGCTCGCAATTAAA
CATTTCCAATCGCATTGGCTCGTTGACAAGCAAGGTGATTC
TCCTCAAACACCCCTCTTTTCTCCAAACCCTTAATCAACCT
TTTAGCCGGAGGTGAGGTTACCTGTCGCCATTCGCTTGTGC
GTTGATGGGTGCTATACATGCAATAGGTACGAGCAGTGCTC
GTGTTAAATATTAGATATTACCTGAACAGGAATTTTATTCA
TACACCAAGTGAAGGTTTAACTTCTAAATGCAACATACCAC
TCAAGTTCAAATCCACCGATCGCCTTAATCAAATGTCGGAA
AGTTCATAAAACCCGGAATCCTAATAGTAGTAAATTAACAT
GGGGTAAACTGAATTTAATTCCAAAATAAATATCAGTAACG
GTTTATATCGAGGCAACGTTCTTGCGCCATGTGATTCATGT
TGGGGGATTGTTGAAGAAGTCCCACATCAGAAGAATCACAA
ACTAGAGTTATCATTGTAATCTACCTATGGTAATAGTAGTC
AGTGTCTATAGAGTGATGATCCGACCGCGGCGGATTCATCG
TGCACCTGGACCACTACGCTCTAATACATACAGCAAAGATT
TGCGAATTCGTGATGAAGAGCCAAGGCTTATTGATGTTGAT
TTGTCTGTTATGAGTGTGATCCATGCCTTATTAGTTTCGTA
CTACGTGTCGAGAAATTAAACGTATTTACGTTGGTCGGGAC
TCTGATTTTTTTTTTTTTTTCCTTTCATGATTTTGTTACAG
CAGACAATAATTTCCAATGTCACTTAACAATTGTGGAATGC
AATGCTTCTTTCTTGACGTGCATTGTAAGAGATACGTATCA
AATCAATACCCACCAGTGGGCAATGACTAGCTCATGTAGTT
GTTTTTGGCGTCGGAGGAGTCGGCGTTCGTCACCGGCCAAA
CCAGAATTAGTCGGTCCAGGCATTGGCACAGCACCTGGTCT
ATTGAATCATACCGGCCATTCATGGACGCAGTTTAGCTTGA
TCCGCCCAAAGCAGCTCCCTCACGACCTCCACGTGTCCTTT
CTTGTCGATGAGTTGGTGTTCTTGTTGTTCGGCTTGGACGG
TTCACTTTTTTCTATATTTTCCTTAACAAAAGGGAGACAAA
AAATTACAAACGATTCATAACAGCTTCGACAATCCTCTGAT
CTTTATGTTGCTCTTGAATTCTACTTGCTGGCTCAGGAAAA
TTGTATTTATCCACAAGTAACTAGGAAGATTAATGTATGTA
TGCCAAATAATTTTTATAGACATACTTCCAATTCCTTAACC
CCATATAGGGAAGAAGGAATCAAATTAAGGGTCCAATCTAG
GCGGAGGAGATCAGAGGGCTCGCGGTAGACACGGGAGGAGG
TCGACCTTATCTAGAAGATTCGAATCCGGCGGAAACCCTAA
TCCTAAGAAACATGGGTTCACCATCGACATTAGTTGCCGTT
AAGAATATAAAATTCTTATTCATAATCATTTTGAAAAGTGC
CTTATTAAGGGCATTTTCAACCCTTGGTCTTAGACCTGTAA
GGCGGATTTACCGTAATTGGCTGAGAAAGTTCTGACGGCAC
ATACAACTCAATAGGTTTATCATCTTCCATCACCACTCGTC
TTCCATTATACCTCCACATTCTCTGAATTGTAAAATAAAAT
GCGCCCAGCCCCGAATCCGGCCGCCGCCGCGATAACCACCT
AGCAACTGACGAAATTATGTCCGTTGATTTGAATAGCTCTT
CTCGGTGCATTCATTGTCTTCATGATCGGGAAACTAGAGAA
CAGCTATGCACAATGCATGTCCTTTACTTGTTTCTTTCGTG
TTCTGTCCACCTGTGTTGATCAGACACATGCTGCAATACTG
AGATTATTATAAAAATTAGACCAATAATAACTACACGATCT
TTGTATATACGCTATTTGATCGTCCACCAAACAATGTATAA
AGGCTCAATACAAATTGTGTCACATGAGATTTTGGTGAAAC
ATGCTGCAACCTTATGTGTACGCATTTGGCCAGCTAAGTTG
TATAAATCAAACCATAATTACTAATTACTTTGTGGATTTCA
ATTTGTTAGGCTTTTGGGAGCGCAGCAGCGAATGTTTATCT
AATCGGAGCTCGGAACTTTACGGCAATGACGGTGTCGTTTT
CTCCGAGAAAGCACTCAACCCGAAATCAGTGACCTTTAAGT
TTACTCTCTCCCTCTCTTAACGTTTTTGAGAAGCTGAGTTT
TTTCTCTGCTTGTGTGAAGACCGAATGTCTTAAGTTGGTCT
AGCCAATTCGAATTCGGATTCGGAGGATCAAGATGTGGAGG
TTCCTAAAAAAAAAAAAAGTCACAAAACTTTTGTTTCTTAA
GTGGAGAAGACAGAAGGAAGCTACTTTGGCGAATGGACACT
TCACGAATGACCCTCGTTATCATCCACTGCTCAAAATGTTG
GGTGGTGTGGTAATAATAAGCAGTAACTTTTGTAGGTGGAG
ATACAATCTCCAATCTTTTTCTGGGTTTTCTCTAGAAAAAC
TACGATGGTGATTTTATATACAACTCACAATGATCGATATG
TTGACCAATGTCTTCCTTGTCTAGATTTGCTCTCAAAGATT
TGCTCATCTCTCTTCCTCAGCTCCTCTTGTGCTGCAGCCCT
AAAGCATATAATTATGAAAGCCTTAATTAAAAATACAAAGC
TTGATAAACTAAATTTCATACTCCAAGCCACTCTCTTTGAA
CCATTTAGGTTATGTAAATGCGGTATAATGCGGTTATTGTG
TGTTCCTCGACTAGTTAGGTCTCTAAGTTTCCGAGAACAAG
GACTCTTCAATTGTAGTAGTCACTGACTCTTCAACTGTAGT
ATTTTTATAGTTGACCGTGTCGATCGAGACCCAAACTTTAT
GATCTCAGAGCCCTTGAGGACGTACTCGTCTCCATGGGCCG
ATGCATGATTTATAAGTTGTCCATTATATATTTTTCCAAGC
TATGACAATTTAGGTTAAAACTCTTGTTGGACGAATCGCTT
TTCTTCTTTTTTAAGAAAAACTACCCAAAACAATATCGTTC
AAGATAAACAAATTTCATATCTTTGTTTGTGACAGGGAAAG
CCCAACTCGGAAGAAGAAGACGGCGTGGGTTTGGATCAGTT
GACTTCAAGAAAGAAGAGTTCTTTTGGATTCCCAATCCCTA
TTCTTCACAAACGGCGAGCGCGCTTCCTCATTGAACTGTAA
TTAATGAACTGAATGAAGTTCAGCTATAAGGAATTTTTGGT
TACGCAAGTACTTGGTTGATCTTTGATGTCATTTCCACAAT
CATCCTAACCAAATTAGGATCCTTATCTATGAACGTAATAG
ATGTTGCCATATTTAGTTATCTATGTGAAGGTTCCATGATA
TCTTTATGCATCGATCTCCTCTTCTTCTTGACTTTTTCTCT
TTATCAACAAGGACCAGAAGCTCCTTAGAGCTATACAATAT
ATCGCCACTCAAGCGAGGTTCCCTTTGCATCCTTGCACAAT
TCCACACTTCAAAATGAACTCCATCATAGAAGTATTCAGTT
TTTTTGAGAAATTTTGAAGACACACATATATATTGTCAATC
CGTTTAGCAGAAAAAGAAAACAAATGAAATAAAAGAGAGGA
CTTTTACTATGCATCTTTCACTACACCTTCGGTGAGGACAA
AAAATCGCCGCGGCATGAAGCGTATTGCTCACCATTGTTGG
AACCGCCAGTTTCGTTCTCACAGTATTCTGGTTACGTCACC
AACTTTACTTGAAAAATGGACAATAAACTACAAACAGAACT
CCACTTTGGAATGAATGAAACTTAAGGCTTTTTCATTCTTT
GTGGGATTAAATTGATGGGTCCAATGGGCATAGGATTCTGG
TTGCCTTACCGTTTCCCTTACCGTTTCTCTTACAAACCAGA
CCATCTTTTCATTACTATTTCCAGCATTTAATCAAACTCAG
CAAAACGACACACATACACACACTGCTATCTTCCTCTCTTC
TCTGTATGCATCTAAAGTAACGAAATTTGTTTTTGTGGTTT
ATGTTTCGTTGTTATATTTGCAGAAATCAAATCTTCTCCGG
CCTCCTTTAGGCCAAGTGAGCTTAGCGATAGTTTGTTGGTG
ATAGGCTAAGTGGCCCAGAGCTGCAAGGACTGGTACCATAT
AAGTTGGAAAAAACTTTAAACCGAATAATTCGGATTGATTT
TCTAGGTGGAAATTTGTTTTCGGTGCTTAGTCCATGATAAA
AAAGATGAAGCCACTCGAAGCTGGGAGTAATGTGAGGATTG
AATCACTAGAAAACAAACGGCTTCAGCTACTCAGAGTTTTA
GTGAAGCCGAACGGAGGGTTCTCCGGCTGCTCCACGGCCGT
AATAACCTGGGCAAGTATTACAGCCAGACATGTGGAACGAA
ATGGTTCTAGGGTTTAGAAACCTTTCGTTGCTTTTGATTTC
TCATTTGAAACTTTCAAAAGCAGAATCTTCTTTCTTTTTCG
TTCGGCTTAATCTCCACCGCCATTGAAGCAATCTCACTACA
AGATATCGCGTACAGAAATTCTCTTTTCAAAGCAAGTAAAG
AGAAGGTTGCGTGTTCGATTCACGTCAGGTTCATTTTTTTT
AGACCCCATATTGATGAAAACCCTATCTGCTGCCAAAAATT
CGAAGAGAAATTTTTAGATACTACAAAAGAACCACGTTGCA
GGATTTATGTTCTCTTGTTTCAGAAAAGATAAATCCTTTTG
AACATTATTTTCACGGATCACTTTCTGAAAATCTAATGCCT
AAATTTATAAGCTAAACTTACGCCTTTTAGCATATCAGAAA
AGCAGGAGCCAGGGTAATTACTTTTGTATTAGCTAGTTAAT
ATCAAAATCCTATGAATAGACATTTCATGAGAATCTGAACA
TGTACCGTCTCAAATATATTCCCTTTTTTTTTTTTCTTTCA
AGGTACCCTAATTCCTAAATCCCCTTGTAAAGTTTCACTCT
CTTCGTTCGTCCACTTGGATCGAAGGGCTAGCCCTGTTGTT
AACTGCACTTCATGTAGTAGCTAATGTACGAACGAGGATCT
TCCCTGCAACTCCTCCTCCTCCGCCGCCGGCCAGCTCCCTC
GTGCATTAATACACACTGGTCTCATACTCATTGCATTTGTT
TCATGAATCTTTTTCTATTGCAAGGTACTACGAAGGGAAGC
CTTCTTGAAAAGAAATTAATCAGGCTTTCAAACAATCTTCA
TTAGTACTTAAGCCACAAAACCACATATAGCAAAACTGTAC
CACTAGTGAGACCGTGATCACTTTCATCAAACAAAAAATTG
AGTATGAGAATGGGTGTGTGCAGAGAAAATTTGAGATGTGA
AGCAAACCAGACACACAGACCGACATTCATTCATAGTACCA
TTAAATAGATTCTCTAGAAACAGCATTTGATTATGGATATA
TACAGAAAGGATGAGGTTGTCTGTGGCCTCGTTTAACGAAC
TTGGAAAAAGTTGTCAGCCTCATGTGCATGTTTATTTCCCA
AGCATATACCAATTGGACGGCGCAAATGGCTCTTGGTCTTG
TTTTTCTTTTTTATGGAATACATTGTATTCCTCTTCTACCA
TCCTTCTGAGCATGATGATACCAGCCCTGAAGCTCAATTCG
TTCCTCTTCCAGCGATTATACAGGTGAGCAAGAATCAGTCA
TAAGCATGTATGCATGCACTCAAAGATATGTACACCCCATC
TGACTTTCAAGTTTATGAAACAATGAAAACAAGGAAATGTA
TACTGTTGTCACATCATGTCCTTTTGGTATGTGAATCACCT
AGCTTTATTGGCCACTGATGCTGCAGTGTCAAAACTTGGAA
TAAGATGATTAATTTACCCTCAAACAAAAAAAATGACCAAT
TATGATCTCATGCATGCATGCATATGCTTTATACGTACGTA
TCCTCAATAACCGTAATTGCCTCAGAAGCGCCTAAAATCAC
ATTTTCCGGCCCAAGCATGTCTGGGCCTCCAAACATGTCAT
CAATCTTTTGCTTTCTCTTTCAACTTCTTCACAAGTTCATC
GGAACTGGGGACATGTGGGACTATTTCCACGGATTCCCTAA
AACTTGAAGTATGCCGTTATCCAAAATAACCTGCAGTTTGT
CCATGGGCTGAGTGGTGGTACAACTCAGCTCACCATCCTGC
ATGTAGTTGTTTAGAGGGAGCTGTATCCATGTATATTGTTT
ATAAATAAAAGGCAATCGACCTGCACGGAACCCCAATATTC
CTGCAGGATGTATAATTATACGTTATGCATAGCGGTGTCTT
GTTATTATGAGCTTTACCCTCACAATGACCTCATCTACAAT
TACTGTAATAGATGTGATTTCACTTTTTAAAGTTGTTTCAA
ATGTTTATACAAGTAAATGTCGTTCCTGTAGACCAAGCTGA
TGAACCTCGGCGCGTTTTATCTGGTGGGCATGCCCGTGGCG
CAGCACCGGCCTATACGAAACAATATCAGCAAGCCTTTGGT
TTTTTTTAATCCCTTTTGTTCCATCAGGAAAACCAAAAAAA
AATCGCTGGTAATAGATTATCGTTTGGCAAAACTAAATTTG
TTTTGAATTTTCCTTTTAAGCAAGAACCTCTAAGAGTAAAC
GTCCAGCGCCTCCTTCGCGACGGCGAGCCGCGGCTGAATCT
AGAGAAATGCTTAGGTGCAACAGCCGCACCACCTGATATAT
CGGTGGAAGGGAGACCAAATCAGCCTCAGATTTGACACCTA
AGGAGAAAAAAGATGAGAAACTTCCTGAAGAGGAAAGTATT
AGAGACAAGTTTGTGAGGTACCAAATGCATCTTTTTTGCTT
ATGATCGTATTATGGTGGGACCACTTTTGATCTGTATAAGA
AGGATTAGGGTCATACCAGACGCTTAGAGAAGTCACCAATC
ACCTCTAGGGCAACTTACTGCCATACCTTAGGCTTTTTGTG
CCATGCATCTTTCTGGCTGGCGTCGACCATGACACCTGACC
CCCCTAGAGGGCCCCTGCCGCAGCATGCCGAGCCCTAGTGC
GCTCATTGAATCTGTGTAAGCTAATGAATGTAACAGTGAAA
CTTGAGTTGGCATAAAAGCGCCACTTCAGTTCTCTATCATG
TCCTATGCATAAAAGTTTATCCTTCCCTGCACTCATATGAA
GAGATTTGGTGCGTTATGTTCACGACAAAAGTTTGATTTTT
TTTCTTATCGGGCATGGTAGCTATGATCATGTTGCGGACAC
ATTTGCATGATTTTATTGAGCTGCTAAGATTTGGTGATTGG
GCCACACGACTGAGATGTGCCACGGCCTCAGCAATGCAATA
GATGGAACAAATAATTTTGGCATGTGGCAGTGTGAGATGAT
CCGGCTCATCCCGTCCTGTGCCCAGCCCTACCTAGGAGGCT
AAAACCCAGATCCAATGGAACTTGTTCGTGGAAAATCTGCT
AAACAAAAAAACCCTAGAATCAAAGTATAGGGGATATTTGT
TTGTAAGATGTTAATTGATACAGTTATGGAATTGCTGCTAT
CCTGGTCGGTCAATCATTATCATTCAATGCGCCGCCATAAC
AATATTCTCAGGTTTGATAGCAGCTTGCATCTCACTCGCAT
ATGCATTTGTGCATACTTATCAGAAAGTTACTAAAACAATA
AAGACTATCAGATGAAGAAACCCTATAAATGATAGTAAAAA
TACTCTTCATAACAGATAGACAACAGAGAATGAAACAACTT
TCAGTAATAATCCAAAAAACCCCGGAAGGCAATCATACCAG
GAGTCATGGCAGCTCCAATTCCCGTCCCGGGCAACTTATAC
TAGAGCCTTTGACAGGTGATCTCTTCACGGTGAGGTTCGTC
CTCCTCCTCCTCCCCTGAATCTGTCTCCGCTTGTTTTCTTT
TGAATTTACAGAAAAACATGCAGACAATAACTATTAACCTT
AGTTATGAAACTATTCTCCTCTTATGGTTCGTATTGATTTA
TTGGATTCCAGCTTCAGGTGCCGGATGAATCCCTTTCTCTT
AAGGATCCAGAAATCCAACTCCAAGTCAGTGAAAGAAGAGG
GATGGAGAAACTCTCGCTCTCGAATCCATCGAAGAAAGAAC
TATAGACATGGAGGCTAAAACTTTTGCATAGAAAGGAAGGA
GGAAACAACATGATGCGCTGCGTACAGATAATGCCTCCTCA
TGTGACGTGTTCTTTTTTTCCTTTTTTCTAATAATAAAAAT
TTAACAATTTCCTTGAAGTACAAATCAACAATGTGAGAGGC
GGCCACCTCTCATCACGAAACCACCACCAAAATGACCGCCT
CAGAAATCAAACCAGCTGACCACATAAACTGGAAAACCCCC
CGACATTATCAGATGAAGAACATGTTACTTTTGATGAAAAG
TTGGAGAGGCTGGTTTAAATCTATCATGCTCAGCAAGAATG
TAAGTTTAATAGTTATGGTACGTACACGATGTCTACAAGTC
ATCATATCAACGAGCCAAAACACAACAATCTCCACCTTGGT
GTATAATTTTCCACACAAATCAGCTGTCGTCATAGAATAGT
ACCGCCACAACCACTGATTTCTGCATTTTATTGGAAACGAC
AGAAGCAAGCCATGATGGAGCCTCTTGTGGACACAGTTGAC
GGTTCTGCATTCTTCCATTTCAGGCAACCTGTGAGCCTTAG
TCTAAAGGAAGCTTCTCTCTCTCAAGTCTTAACAAAAGAGT
ATATTGGTACATTGTAATTTCCTTATATAAAGGGCTCCTAT
GCCAAATCACACATATACATCACTTCACACTCATGTATGTT
TTGATTCCTAACTTGGAATTCCCATTTCCATTCTTGGAATT
CGGACGTCGTCCATTGCTCTCCCACTTTTTCCCTTACCTGA
GCTGATTGTTCACCATGTCACATTATATTTCGAAATTCTAA
GATTTAATGACACTGTGAAGCTCCGAGCTGGCATCAACAAG
GACCCGGATTATTTCTATGTCATGGTTTCGTATGATTTGAA
CGGGTATCAACTCTAGTTTGCTACTACTGATTGCCTGCCAG
CTATTTGTTACAATATTCAACAAGATTATATCAATCTACAT
TGTTATGCTCGAGTTTATATCCTATTTAGCCTTTTTTCAGT
CGAGCCGAGCAATTAATATGCAGTATTTTGATATGGCTATA
AATATATATGCCAATGAATTCAGGTTAGCAATGAGATCATA
AACTTGAACTTCCAAACATACTTGAAGAAGGAGGCAAAGGA
CATATATGGAGGAATATGTTCTTCTGGCTCTCATCAATTGC
GGGTGTCAAAATTGGCATGACCATGAATAAAACTTAGAAAA
TCAAAATGGTAGTGAGATTTCGATCTTTGTATCAAGCTGCA
TATTTGCAAAACTCGGAATCCTGGGCAGCTGTAATTAATAC
TATTTATGTTGCATTAGACCCTCTATGAATTGTAGTTAGTT
ATGGTACATTTGTTAAGTAGCTTTCTCTTTGGGTTAGTCAT
CTCACTTGCATCTACCATGTCCTGAAACTCTGCATTCACAT
GGAGGCGACGACGATGGAGTCCGGGTTAGAGTTAAGGGAGG
TTAGCTATGGCGGTACTGTACAAGATTGACAGGCACCGATG
TAGCCATGACTTTGCGTGATCCTCGAGGGAGAATGGAAATG
CTTTGTCTTTTGTATGGAATCCATACAATTCTTCGGTTAAA
CTCTTGAACTTGAACAAAAGCTTCCATTGGTATTAATGTGG
GCTTCAGACTCATTCCACTTCATCTGAGAGCAAAGTCCATT
ATATATACATGTTGAATAATCATAACACTTTGCAACTTGAT
ATCATTTCACACAAATTATACAACACTTATCAAAGAACAGA
TTTTTTATCTCTTTTGAAAACCATGTCATGTTGATTTACTT
GAATTGTTTTCTCCACTCGACGTCTCTCCTCCTTCCTCCTT
CAAGAAAAGTGAAAAAGGAGCACCCTTTCCAATACCTTGAA
TTTAGTAGCTAGGGCATAGTCTAAAGGTACATTCTTGATTG
TGTTGCCACTAGAAAATAATCTGGCAACACTAAATTCCTGG
CCTCCACCTCGTCGATTGATCTCCACCTCCATACCGTCGAC
GTTCTAAATCCATGTACTTTCATTTTTTACATCTTTGAAAT
ACTAGGTTTCAAGCCTTTGGCCAGGTGATTGGTTACGGTTA
GGCCTTGCCAAGATGTTAGTCAAGCAAGGAGACCTTGCCAC
TTTGGTCCAGTAACATAAGTCTATTTCAGTTCGACAAAATC
CGCTATAGCTCTTAAAGAAGCGTACGATTTTGGTCTTACGG
TCTTCAGAAGACGCCGCCTCCTCTTTACTAATATTATTGAC
TTAAAATTGCATTGGCTAATCTGGATTTAACCCTTAACAGT
TTAGAAAGTATCCAGACCTTCCAAAATATCTCCTTTATGAA
AAGATGGAGTGAGTAGGGATCGGGAGAGAGGGAGATTCAGT
AACAAAAAGCTAATAAAAGACTCAAATTGTCAATCTAAGGG
CCATCAGACGCTTGGGATCTCAACTTTGTCTTCAAAATTCG
GAATTTATCCCGGTTAGGATCTGAAATGTAGGCATGAAGAT
AGAGAAAATAAAATGGGGAGCTGAGTGAGACAGACAAGAAA
CACAGATTGCCCATACGAATCCACCATTTTCTGCACTAGCT
TCCTGCTCCTCCTGGGCCGACGAAACCCCTCCCCTTCCTCC
TAAAAGACTTATCTAAGTGACAATATATATGTGATGTAATC
TCAAAATTTTACAGTTTCTGCCTGTAGCAAATATGCGGTTT
GCCGCCTAGACCCGCCATGGCCGCCTAGACCCGCCATGGCC
TTTCAGGAGACACCTCATAACCAAAGCAACAATTAAGTTTG
AGTTAAGGATACCAAGAGCTCCTTAACAGAGTTGGCCTTGG
GCTTCAGAACTTGGAGATTGCCTCCGCTGGCTTTGGTGATA
GTGATATGGAACGGAAATTGCAGAGAAGCTGTTATAAATCG
TCCACCACGAGCGTGGCGTTCACGTACGACGAGCCTCTCGC
AAAGTAACGTAGCTAGTTTACCTAGTTTACGCTGCTGCCGG
ATTTGCACCATCACAACATTCACCTAGTCACACAGCACCAA
GATTTGTTTGTGGTGTGATTCGGGATTCAAGTATGGTTTTA
CTCAGATCCAAGAACTTGAGCTCCGGGAGATGAAGCACAAC
GTTACAGGCATACTTTGGGTCATATAAGGTTTAGCTTGAGT
GGCACTGCTCTGGATTTCATCTTTCTGATCAAGCAGTACTC
TCTCTCAAGCCGCTGTTAGACAACACCAAAACAAGAAACAG
GAAATTTGATAGAGATTTTTCTATTTTTTATTTTGTTTTAA
ATAAAGCCTCTCAGGCTAAACAAATATATATATATGTATGT
ATGCTGATAGCTAGATAAATCAATAGTAATTCTCCATCACC
TGGACCGTAAATAGAATTAGCCCAAAGTGCCCCTTTTTATT
TCATTTTAGAGATTTTATTTCATAAATATGTTTTAATCTTT
AGCCTTCACTGCCTTATTGTCACACAATATTCATATGATAT
CTTCTCCCTCTCTCCCGATTCTCTCTCCTCCCACCCGATTT
ACTTCATTGATCGAAAAGATCATACAACTCAATGAGCTCTC
AGGCCGTTTTGAGTTTCTCACACCATGATGCCATTGAACAC
ACAAAAAATATTAAAGAGACCTCTTGAATGACCTAACAAAG
CCTCACGTTTCGTGAACTTTCCATTCCCGCCAACACTACAA
TTCTTCTCTACTGATGAAGACACGGATAGAGTTCCAATCAA
GCTATGAACTCAAGCTCCAACTGCTCCCTTACTGTATCAGG
TATGAACCCGGTTTGGATTTCCAATCTGATACAAACATATA
ATGATGTTGTCACCTCTCGTCCACAATTTGTGTCAGTCAAA
AACTCCTGTGCCTCAATATTCAGAGCAAAAGTCACGGCCTG
ATTGAATTGATTGTTTTATGCAACAGATTTTCAGGTGTTTA
AAATTCTTAGAAATGAAAAACTTATTCGCAGATATTAGATT
TAAAATAGCCCAAGCAAACTCGTGAGGTAGAAGAGAGGAGT
TGCTAACGGCAGATGATGATCTTCACAAACATATGAATTTG
TGACGTCCTCTAACCCTGAACCGAGAACCAGAAATCGATCC
GACTTATGTACAAGAAACTGCAATAGGCTTCGTGATTTAAT
TGGGGAAAAACACAGATAGGCCAATAGTCAACAAACAAACT
TATTCAATAACTCATCCACTCTTACATATGTCAATGAAGTT
CTCAGATGGAGCAAAGTGAGCCTGAATTTTTGGGGCAGTCT
GAAATTCGGACTCATAATTTCAAGTCAAATAACTCTCTCAT
GTTAGTGTCACATCCCGGTTCTTAATTCAATTTACGGTTAT
GTCCAAGAATACCACTATTGCGAGATAGTCTGATAACAAAT
ACGTCCGCAGCTGAGAAAATCCGTGTATATATATATATCAG
TCCGGCGAAGACACAGTCGGCGGTTCCGGCGGCTTTTTCTC
CGGTTATTCTAGAAATATTACAAATCATAGATATCATAAAG
TCATCTGGTTTTTTATTTGACAAAGTATTTTCTCTCATTTG
ACTGGGAGGCGGGACGAATGCTATGAGAAGCCACCAATACA
AATAGGTACCCTATAAAATTCTGCTACAAGTATTGGTTTAT
ACCTTGTCTGACAATTTAAACCAGCAAGAAGAATGCTTGCA
TTTTTTTTTCTGTTGTTTTTCACTTTTACAGGAGGATATGT
TTCTTGCAGTTATTCCAGAGCTTCAATGTCAAAGGTAGCTA
CATTGGAAGAAGGAAAGGGTCCCATAAAGTTAATACCCCAC
CCTTGACTCGCCTTAAGCAACCTTGACCCTCCTTGACCCTT
AAGAGCAATGTAACATTCTACTCCTTTGAGTTTTGATGTGC
ACTTGAAAGAAAGGAGGAGACCAAATGATGCTCGGTTTAGA
AAGATAGAAGAGGTTTTAAGCAGATGAGTTTTGGAGTTCTG
CCATTCAAAGCTTTCGTACACCATCCAAGATGCATCTTGCT
GTTTGGGCGAAAAATCTGGACGCATTGTTCCATCTGTAAAA
TCTGTCTCCTGCTTTCCAATCCCAATGAGGAAAGGAAGACG
CACATACCAATAACACATAACATCAAAAGCATAAAATACCA
CATTGACGTACCAGCATTTTCCTGGTGAGAAGTGATACACA
CCATGAAGCCCTTCCGTTTTCCGCTTCAAACCGTGCTAGAC
CTTAAACCCGCCTTAGACCGCCTTGGGCCACCTTGACCTTA
TATTCGATATTCTTTTTCTCCATCAATTTCATACAAAACTT
