# Supplementary material for: EnDeep4mC predicts DNA N4-methylcytosine sites using a dual-adaptive feature encoding framework in deep ensembles
Source: Genome Res. 2026 Mar;36(3):589–99. doi: 10.1101/gr.280977.125 (PMC12951953; doi:10.1101/gr.280977.125)
Supplement: Supplement 1 [file Supplemental_Code.zip › Supplemental_Code/EnDeep4mC-main/data/4mC/4mC_F.vesca/train_pos.txt]

GTGTAGTCACCAGAGTACTGCGACCTTGACGAATTATGTCA
CTCATTTTGCAATCCACACTCGTTTCCTTTTCTGGTCAAAA
CAACATTTCAATGCAGTCCCCTCCAATACAAAGATCATGAG
CCAATACAAAGATCATGAGTCTCTGACAAAGTTTCCACTTC
GTCTCAATAAAAATCTGTTTCGTTTCAAAAAAAGAGGAAAA
CATATTGATGGAGTCGAAATCGGCCAATCCAACATATTCCT
TACCTTCTCAAAGATGAAAGCTCGAACTAGTGCGTGAGATA
GAAGCAAAAATCGGAAAACCCAGAAAATTCAGCTTTTGGTT
TTGAGGACAACTGGCTTGCGCTTTAGGACTGGTTTGGAAAT
AATTTCCCTTGAGGTGGGTCCCGCAGGGTTTATCCCGGATT
TTCTTCATATGTGAGTAGAGCGCGTAGCGTGGGACGCTATT
GATGTTGAAGGCAGCAAGGTCACTGCCAGGAAACCAGAAGT
CTTTGGAGGGCTACGGTTTGCAGCTCCTAGAACCTGGGAAT
GGGCAAACGCCCTAAGGGTCCTCCAACTGTGCTTGAAGCTG
GAAGTTGATCTGGGCAAACGCCCTAAGGGTCCTCCAACTGT
TGGAAGGACGGCGGAGGATGCAGTTCCGATCACCACCATGC
AGATCGGACAAGAAGGAGATCGGTATGTTCTTTGATTCACT
CTCCTTTGGAGCCGCCGGAGCAGCGACGTACTCAGGCCATG
TTAATTGAAACGCCCGGTTTCGGTCGCTATCAATTTTGGCA
TTCTCTTCAACATTATCGCACTCGATCTCCCTTCTTCGCTT
AGGCCTCCGAAAATGAGGGACTAGTCCTGTCTATCAGTCAC
CGACCGTTTCCAAGCTGCGTCGCCGCCGCCGGAGGTGGGAA
CCACCACAGGGCAGCTCGGACGGAGGAGAGGAAGAGAACCC
TCGAATGAAAGTTGTTTACACCAAGTGTAGGTTCAAGTCCG
CCAGAATTATCAACAAGAAGCTGTATTTCCTCTTGCTTAAT
GCAATTGACATGAACAGACACCATTTGAAATTCAAACCTAA
TAATTCCATTACTCTTTGATCGAGTAGAGTATTTATAGAAC
ATTTATAGAACTCATCATAACCCTTAGAAAAGACATGACTT
GGCATTGGGGCATGTTTGGTCGTAGAAACCGACTGTAAGCC
GTACCAAGGATATGGCATCTCTAGCAGCCAAGGCCACAATG
AATCTTGCCATGTTTAATTGCATGCACAACCAACCTTTACC
CGAAAGGTGGAGGGAAAAACCCAAAGTAAGAGTCTATTATA
TAAATAAAAACTCTACTTGCCTGGACTTCATTTCTTTTAGA
ACTACCCTTCACTACGTGTTCTACTGCTACTATAGACGTGT
ATTTACTCAAAATGACACAGCAGTAGCACGTCTCGCGTCGA
ACACGGTAGTAGCACGTCTTCGGTCGACACAACAGTAACAC
AGTAGCACCTTCCTACATAGCAGTAGCACGTCTCTGGTCGA
TTTTGCTTAGATGATTAGGGCTAGAGTTTTATGCAACTTAA
GGTTCGGTTTTTTCCGTTTTCGGTTTCAAAATTCCACCCCT
CCCCCCCAACCCCCCCCCCCCCCCCCCCCCTTACTATTGAG
TGTTGTTCCTGGTCACGATGCATTAGTAGCTATGTCAAACG
ATCTATTTTTCAGCATCAAACGAAAGCAGAAATTCTTTTCC
CGTTTCCAGACTTCTTACCACTGCTCGAACCACCCAAGAGT
CCACCCAAGAGTACTAGTCTCGTCGCCCTAGACCCATTTTA
TGGTTCAGGACGAGAGGAGACCCGAGCAGAAGAAGCCTCGG
ATTCCGGTAAAGTTTCGGTGCCGATAGTTGCGGTCAATGGA
GGCTTTCAACCAGTCGAGCGCTGGGTTATACTCGAAACTTT
CTCCGCCTCCGCTCCCTCTCCCGGTCGCCGCCCTCTCCCTC
GAAGGAGGAGGAGGCCGAAGCAGGAGGAGCAGAAGGCCGGA
AGGAGGAGGGAGGACCGGAGCAGCAGCAGGAGGAGGCCGGC
TCCGGCTGCCTCTGCGCCGTCTGCAGAAGGCTCGCATGTCT
CGATGAAGGGGCACCTCCGGCTGCCTCTGCGCCGTCTGCAG
CGGGGTGCAGACACCTCCGTCTGGGGCTGAGTAAACAACTG
GAAGTAGAACCTGGAGTGGGCGCCCGGTGTATCTCAGGCAT
GCCCCCTCCAGTGGCTCCATCAGCGGCGTACCGGTTCGTGC
GTCTCCGATGATGATACCCTCGCGGAAATAAGAGGCGTATC
TGACGGCGATGCGGCGGACGCGACGGATTCCGTCTCCGATG
CCACGCGGCCGGAGTACTTCCTCGACTTCCCGCCCGATACT
CTCTCTGTACTAGAACTCAGCAGGGGTACCAGAACGTGCGT
TTGCAGGTTCTGAGCGTTCGCCCGGGAAACCGCCTTCAAAG
TCTGGATGTTCCCTGGCCGCCTCGTCCATGAAGACAGCGAA
GGGAGACATGGCCGGACACGCAGGAGGAAGAGATGTCCGAA
CGTAGTCTCTGAAGTTCCGACTATAGCAGCTGAGTCGTCCT
AAGGGCGGAGCCGGAAGTCCCTGGAGCTGGGCAGCTGTAAA
TGCTGCGGAGCTTGCGGCGCCTGGGGTAGCGGTATGGGCGG
CGAAATAAACCGTATTTCGTCGGCTTTTAAGGGTTTAGCCG
TAGCCGACGAAACAACTCGTCGTCGGCTAAAATCTGTAAGA
AAGTCTGAGAGACTAGCCGACGACGTCTTCTGTGGTCGGCT
CCGACGAAAATATAGCCCGTCGTCGGTTATTGTCCCATAGC
AACAAAAAGCGATCCCCACGCTGCTGCACCTCCACCAGCAT
TCCCCACGCTGCTGCACCTCCACCAGCATTGATAGTCTCCA
AACTAACAGTAAAAATATACCTCGACTTCCTCTTGTCTCTC
CAGCAAGACCGCCACAACTCCCCCGCCTAGAAACGGCGTCT
CCAAATTCAATATTGTCACACCCCAATTTTCGAAGGATAAA
TCAAAACAAAGTCCACACAACCAAGATTTCAATTACCATGT
TAAATTCGAAGAAATTCGTTCAGTAGCTAAGCAAGGACACA
AGATAAGCTGGTTAGCAATCCGCTAGCCAACTAGATTGGTC
GGCCGCAACTCAGCCGAACGCGCCGCCACGCGCCACCACAT
TCAACCCTGTTGATCCTCACCTGCAGATCTAACCCCTACAC
CTCGCCGCCGATGGAGGAGGCGCCAAAATCCAGTCTGGCGC
TGTACTCTACTTTTCATGTCCAGCCACAGGGAGAAAACTAC
GCTCCAGGGTCGGTAGCTCACTCGACTACCATTTTGTAACA
TACAAATTTAAAGTAGTAAACAGTAATTGATGGTTTGGACC
CTAACTTAATAGGGTTGGTCCAGTAAAAACATGTTAGGCTG
TACTAAGAGGGGGCAAGTCACCAAGAGGAAGATCCACAAAA
GTTGTGGATGTTCTGAAGAGCGTTAAAGATTGTTATTGAAA
AGTTTGATCGAAAATCTGATCGGAAATTTTGGAAGTGAGAA
CGGAATTTCACAATGAATTGCATCAACTCAAAAGCAACAGA
AAATACCTACTCCTAGATTGCTAGAATTCAGAGGCATGTAA
ATTGAAGTTGGGTGAGGATGCTGCACCAACTCGGTTCCAAA
TCATTTCTATGGAGAATTAACCAAATCTGTAACACATGATT
ATGGGGGTATAGTGGATTTTCGGTTAGAAAGCACCACATAT
CATCAATCCATGAAATCGCTCGGTGCTTCCCAAATTCTGAG
CCATAGTAACGAGGCCAATCCAACGCCAACTTAAGCAAACA
TTACTAATTTGATCCAACAACCAAGAAACTCAAACAAAAAC
TCATGGAATGGTTTTGCCTGCATTAGGAGCTACGGGTCCTC
TTTGCCTGCATTAGGAGCTACGGGTCCTCTAAACCCAAAAC
TTATATGGCTGCTGCAATTGCACCACCAACATCTCAAAGTT
GCATGGAACTAATAGCTGATCGAGTGTTGTATGTTTATCAC
GTTAATAAGGTGAGAGGAAGCGTAGTTGGAAACAAAGAGAA
CTTTCCTTTTGAAAATTGGACTGCATGTGGTTGAACTTATC
ACTCAGATTCTGGTGCAGGTCAGCAGTTGTTGAAAGCAGTT
GACCTAATAAGATAAGCATGCGTCTGCTGTCCAACATCTAG
AACTGTCGAGCTAGTTCCAACCGTCGCAACTGTGAGCATGC
TAAGTGAAATGAGAGATGTTCGGTCAGAAGTCATCCCGATC
CAAAGCAAATGGCAATCTTGCTAGCAAATTTTCCAAGCCTT
CAATCTTAGAATTCATTTCGCCCGTATTTCAAATTAACTCC
AGAGAGAGAGATGTCAATTGCGCTGTTTTCAGAAACAAGGA
GGCATTAGGGGCAGAGGTCGCTGCGGCGATGATGTCAAATT
CATAGTAGTTAGAGCATCTCCAGCAGTGTTGCTAAAAGTGA
TCTCTCTCTACCTAGCAGCGCTGTGGTTCGAGTTTTGAGAT
GGACAGAGTTGATCTCAAAACTCGAACCACAGCGCTGCTAG
TTGGATAGAGGGAGGTGTAGCCGGCCGTTGTGGTCTTGTAC
GTACCTTGGTGGCTTTACAACCAAGAAGCATTTTTCCTCCA
TTGGTTGGTGGCAGTTGCGTCGAGCAGCAGTTCCGGGTAGG
CCCAAATCCCAAATCTGGATCGCCGACCATGAATCCCTACC
TCTTGCCAATAAGCAGACGACGCCAAACAACTGCCGGGGCT
TGTTACACGACTGTTGTGATCGCCACCACAACTCTCTACCA
CGTAGGATTTTTTGGAGTATCGTTTGGATATCATAGCTATT
TTCGGTCTCGAGCTGCTTTGCAGCGGCAGAGCTTAGAGGAG
CCCTCCTCAAGACTTCTCTTCGAAAACTAGTTGCACAAAGA
CGGCGAGTTTCTGTGTTTTCCGGCCACCGACGAAGGGAAGT
GGGTAGTCGACCACTGTGCGCGGCTGCTGTGCACAGCGGCG
ATCCACCTTCACCTCCACCTCGTCGATTGATCTCCACCTCC
CCACATCAAGATCCCACCTCCGCTCTGAGATCATCACGACC
ATGATCTAATCCTTGCGCCACAGGCACAAGCAGAAGCTACA
CACAAGCAGAAGCTACAAACCCCGTCGATTGCAGTCCGCTC
GCTCCAAACTCTCCATCAAGCATCAGCGAAATAGAGGCCTT
GTCAATGGAAGGTGGAAGATCGCCAGTCGACGAAGGCCTCT
GCTGGCAAAGCCAAGGCCAGCCGAGCAGTCAAGGCCGCTCC
GACGAGAGATTAGACTCCGTCGCCGCTACCGGGTTTTAGGG
GAATTACATTTGGAGTGCTTCGCCGACTTTTACTGAATAAG
AATCCGACCTTTAGCTCCAACGCTAGCTAAAATTAGTAACA
GAAAAGTCAAACTTGTGGAGCTAGAAGAGAAGTTCAACTTG
TTTCTATGTGAATGAACGACCCCCATTTATGAAGCCAAGTA
GATGACGCCAAAGGGATGCTCGGCTTCAATGCTTCAAGTCA
TCTATTTTGACAAGTTGAGACTCGAAGAAGAAGCAAGGTCC
GCTTAAGTCAGAAGCGTTGACCGGGCGAAAAAGAGAATAAA
CCTCAATCTATGGAAACCAGCGGCCAAAATCTCCAAGAGAA
ATCAAAGACATGGACATGACCACGAGGACGAGAGGAAGCTT
GTCTCAACAAGCTGAAGTTACAGGGACGTCAGGGATGAGGA
GACCCTACCTGGAATCCAAGCGCTAGTTCTTGACGCTAAAT
CACACCACCAGTAGCTCACCCCGCAGCTCTTCGACATCTCT
TCACAACAATCTTCTCCCTTCGCCGCCAACCAAACCCTAAA
AAATTAAAGTCCTTTGCACACTAAAACATCCAAATATTGTG
AGAGAAATCCTGCGCCAACGCTGGAATGCCCCACAAGAATT
CTTAAAAAAAATGAGGTGGGCTGCAGCAAACCCTAGCCCAC
GAAATCAATAAGCAGTCCCTCTGCCACGATGCTGCATAACA
GAACTACACTCGTCGGAGCTCGTGGTCGCCACCAGAACACG
GCACAACATAAAAATGTCGTCTGGACCTGAAATATTTGAAT
GATCAAGTTGCCTTCAGGTTCGGGTTCTTCACATGCTAAGC
ATGACACGGCTTGAAACTCACACGAAGTAAAACGGGTTGAA
TTATGAGTACATGAGTGATGCACGATTAGCATTCATTTATG
GTCTAGCGATGCGTCTGATGCGTCAAGGAGTGCTACTTGTA
AAAGAGTTCTTTCGCTCCTCCGCCAATTGATGCCGTTTGAA
ATCATGATATCGATGTACCGCAGGGGCTAGAATCCCCATAT
ATGGAGCAGCCATAAGCTAGCTGGAACAAAAATATCCTTTT
GTCTAGAGATGTGCTTGATGCGCTAAGGAGTGTTACTTGCG
AATTTCAAAAGCATAATTACCACTAGCGTTACGATTAACAC
AGTCCATGAGATGGAAGCCACCAGAAAATGGTCAATGGAAG
ATGGCACAAGTGCGCACGCGCACGCACACACACAATCCCTT
TTACATGTTTATGTAGTGGACTCGAGAAGGAATGGCAACAT
CACGATTATGTATTCACTACCCAGAGTCAAATAGATACCAA
CTCCGTTCGCCACCGTCAGGCGCCGACGACGGCGCGCCTCC
CGCCGGGGAGGGAAAGTGATCGGGGATGCTGCTGGAGTCCG
TCGGGGATGCTGCTGGAGTCCGCTGGGGTGGAAGCGCGCTG
GGAGTCCGCTGGGGTGGAAGCGCGCTGTCGTCGGCGCCGGA
GCGCCGGACGGAGCTCCGTGCGCTTCATATCCGGCCTCTAT
TATATAGTTTCTTTTTGCAGCCGGGAGTATTCATGGAATTT
GCCTTCGTCAAAGCATCAAACTCGGGTAATTTGGTTTTTCT
CACAATCACAGAGTTCGTTGCGGAAGTTCATCGAGTCCTTA
AGAAACAGAGGGCAATACTACGCGTGGGATTTTGGTATATT
TAAGAGCCCCAGTGATTTTCCAAGAGCACGATGTCCTCAAG
CATGGCAGCGCCACTCGATGCACCACCTGTCCAGCAATGAA
CGATTTATCTCTCATGGCAGCGCCACTCGATGCACCACCTG
AATTTCATTGGCTATAGTCCCGCAGTTTAGCCGACGAAAAA
TTCGTTGGCTAAGATTTCGTCGGGAAAAAGTCGTCTGTGAT
TACGTAAGCTTGCAGGTCTTCGTCCGACGGCTCCCATGTCA
CTTCTCTTCAGTAGGTGCATCGGTGAGCACAAGTACTCCTC
TTACACTATTTTTGAGACCTCTTTGAAGCCGTTAGATTATA
CATTTTAAAAAGTGTAGAAGCGCTCGCAGCCCTTCATATTC
TTTAAGGTAGGGCTGCCACTCGGTCGGTTCGAATCGGTAAT
CATAGAAAATATGCTGCATGCGACAGCTCAAAAACGCTCAA
ACCCTCCAAGGAACCCCTAACTGCAGCAGCTCCTTCCCCTA
TGGTGGCTAAAACTTTTTTGCGACTGATGCATAACTCCATA
TGACAGAGCACCCATTCAACCTCGAAGGGGACCGCTACAAC
ATAAAAGATCTGATAAAGGACGGGCAATGGGTTCCTGGTTG
TATGTCTTGTTTCAACTCAGCTCTAACAGCTGATTTGTCAA
CCATTAAGGGATATCTTAGTCGCCAAGTATCCTAATTAGAT
AACTTTATATCTTGATGCAGCGCCAATCCCTTGACCTTCTT
AAAGCTTCCGCTGAAAATTGCAGCGTTTTGGGGAAAAAGCA
CATACTTATGGCATAGGAGACTCGGCCATATTTCAAAAGAA
CACTATCTTCCCCCCCCCCCCCCCCCCCCCACTATTTTGGT
AGCAAAAGTGGAGGATAAGACAGTAGCAGAGTTAACCTTCA
AGCAGAAGTGGAGGATAATGCAGTAGCAAAAGTGGAGGATA
AACATGTTAACCTGCTACTACACTAGCTGAATTATTAAAAC
TGCAATAAGACAAGTAGTAGCAGCAACATGAATAATAGCAG
CTGCATTTTAGTCCAAGACTCGCTCACTCCATATTTCCTCA
GGAGCATATAAAACCCATAACCTTAGCATGATAAAACTAAA
CGTAAATTCTCTTCCCTTACCGCTTCCCTTTTCTGGGCTTT
AATAGAACCTGTTTTGGATGCGATTGAGACTCATGAGAGGG
CCAGCACCTTGCATTATTAACCTGAGTTCACCAAATGAGAA
AAACGAGATGAAAATGTGTTCGGTGAGATATTTCTGAAAAC
CTCTATTTGTTTTGTCCCAGCGGTGAGCCGGTGACATAATG
GGACAGTAGGGATAGCAGTGCCCCAAGAATAACCTAGCTTT
TTTTCGTGTCCAAACAAGGTCCAAGAGTAAAGATACATCGT
TCTTGGACCTTGTTTGGACACGAAAAGGAAATTCGTTCATT
TCTCACGCCTTGTTTGTACGCGGAAATGAAATTAGTTCATT
AGCTAATTGCTGCAATCCAGCGCCTCGGTGTGGCTTACCAT
AAATTGTGTTTTGTGTACCTCTGAATTCAACTCTATCTATC
AAGCGAAAAAGAGGCGTCGTCTGCTGAAGAAGACGTCCTTA
GAATCTCGAAACGAAAGAAGCGTCGTCACATTAAGAAGAAT
ACATCCAGGAAGCTCTCAACCGCTTCGGGCTTGGTTCACAG
GTGGTTTTGCAGGTATGTTGCAGTAGGCAATGAGCCCTTTC
ACTGGGGCACTATGGCAACGCGCCAGCTCCCACCTGAGAAA
ATCTGGTACCTCTTTTGCCTCGACTGCGAGAATTGGAAAAT
AAGTTGCATACTAACAATCACCTGAACTGAATGAACACAAT
TGACCTGCATAAGAAGGAAGCAGTGTCAGTTCAACATCAGA
GATACAGATAGCTCTATCTACATGAGCAACAAAATAGTACA
CTTTGGTTAATGAGTCTGATCGACGAGTAATTTCTGACGAG
CTGGTTTTCTGGTGCTTTGCCATCGTCACACATCGCTTTCG
ACGCACAGTCACACCAGAGTCGCCGCAAAAGCCACCGGGAA
TACCCACCGATCTTTGCCGGCTGCAACTATGTCGTCAGTTT
GCATTAGATATATCGGATTGCGCCGTATACAGAGCAAGTTT
CAGAGATTGGGGAAAATTGACCCGCCCTACAGTTTTCCTCC
CGTTTTGAGGTTGGGGAAAGCGCGAAAAGGAGAGGAGGTGA
CATACTCATTCTTCAGCTCACCTGATTAATGCTACTGTCCT
GACTCTCATTGCAGGATTTGCAGCACCAAAAAGATACAGTC
CATGGCTGCTGGGTGGTGTGCTATTGCATTGCATGCTCGTG
TCAGTTTTCATGACGCCAGTCAGCTGGATTTGGCCAAGTAC
CGTGATCTGCTTCACATCACCGCCTGCAGGTAAACTATGAC
AGCGAAGTAAAATCCACACACCCCAAATTGTAATCCACACA
GGCTACCTATTCAATGCCTTCGGAAGTGCTCTGATGAGATT
GGACTGATTTTAGGTCGAGTCTGCAATAAACTAAAATATAC
GGTTGGAGTCCTTGGCAGCACCCGAAAAGGTCCAGTCGAAA
CTAGGCCTTACTACTGGGACCTGCAGCAGCAGCATGAGTTC
CTGTAAGTACTGTCATTTTCCATCAGCACTACGCCACTGCA
ATCTGAATGAAGAGCTAACCCCGCCCTTTGAGTCATCCAGA
GGTTAGCTCTTCATTCAGATCGGGCATTGAAAGAACATTCA
ACGAAGTATCTTTCCAAGATCACGAACTTTAAATTCAGAAG
AAGAGAACAGAGTTTCAGTACAGCACCAGCGATAGATAGCC
TCAGATTAGTACACTACAAACATGCGCAAAGTGTAACTTGA
TCACTACACCAAGCCGACCGCATTGTTAAACAATCCACCGG
ATCATCGCCGTCTGAATAGCCTGAAAAAGGTTATGATTCGC
CAAGCTGAAAACTCAAAGCACAATAGTACTAGCTTAGCCTA
AAGAAGCGGAGTGGCGGCGGCGGCCCTCACAGGCCGGACTG
CTCCTCCCAAACGGCCGACCCGAAACCCCCAAACCCGACCC
ACAATGAGTAGTAGAGTTGTCTTAAAAAAAAAAAAAAAAAA
AAATGCCAGAGTCTGTTTTCCTGCAACAACATCCTTGAGTC
TCAAACTAATGAAAAAGGAGCTAGCACAAACAACAATAATG
AGTTGCATCTTAAGCTTCACCAGCCTCAGGGTCCTCCGGCC
GTAAAAGAAGAAAAAATAAACTCGAGTAACTACAATCATAT
AATATTGCACTTATTTCCTCCTGTAGTTCCAATTTCAACTA
CGTCTCTCCTTCAGTCCTTCCTCGATCACCTATTAATAGAG
ACAACTAACATACCATTTCTCGCCTCACTAGTTGTCACTCG
GTTGAAATCATGGGGACTTACTGCAGAAGTCGAAATACCGT
TAACTGTGTTTTTGAATTTGCGACTCGGACTTGCATGTATC
ATTTCATGCACCCAAATACACATTAACCACTCAATCTCACC
ATGAGCACCAGTGCCTCTCGCGCTCTCAAAGAAGCGGTAGA
TAACGTATTCGTCGGTGAGCCGCAACCTGGTTAATTAGATA
TAGATTCTAAAATGTTCCATCGTTAAAATTACACATAACTA
ATCAAATGATAAGTTTTTGTCCAGAAACCGGAGTGTGATAA
TGAGAATATGGATGTGCTCACCCAAAGATTGAAACTCGTAT
CCAGTGAAGCCCTTGTGTCGCTTCAGGTGTGTATCAAAGCC
AATCTCGTCTATGATATCGGCCGGAAGTTCAACGTTTTGGT
ACCCAATCATATCCACCTCTCGGAAGATGACTGTAAACAAA
GGGACAAGAACAAGCCATAGCAGGAATAAAAAACACGGGGA
ATTGATATCCCATGATGTCACCGAGAGAATTGATATCCATT
TCTCTGGCACGGATTAGTTTCTGGACCTGAAAAGTCTTTAA
GTTCTGACAAGATTCTCTGGCACGGATTAGTTTCTGGACCT
AAGTGTGGAACCCCCATACCCAGTTTTAAATTTCAGCTGAC
TTGTATATATTCGAGTCCAGCATTGGCAAGAGAGGAAGGAC
TAGGTGTCTAGTCTTGTTTGCGCATTTCCGATAGCAAATTA
AATGATATTGGATTTTTGGCCGGCAGTTCTTAACCAGTTCA
ACTCCCACATGGGATGTTAGCGCTTTTCCACATCAACAATT
CTACATTTTTGGGTAAGCTGCTAGAGCAAACGCACAATCTT
GAGAGACAAGAGGGACCTTTCGGAAAGTAATTGCTCCATGT
ATATCTTCGAAGAATCTAAACCCGGAAAAGGGTTCGATCTG
ACAGCTCCTTCGGCACAGTCCCCTCGAACTCATTGAACCTC
TCGATCCGAACCGTCGCCGGCATTGACCTCAACCACGGCGA
AAGCTCACTACATCAAGCAGCGCCAGCTGCTCTACTACCGC
TCCCCATTTCTGCAAATACCCATTTGCAATCTCAGCTCAAA
ACCGTGATGAGGTTGCGGCCCAGGATTACCGTGCATAACGG
TTTTCTACAGTTATGGTGATCGAATGGTGCATCAGCGTCAA
CCACCTCCGGAAAGGCCACGCGGCGAGCATCACCCGGTTTG
GACTGTTCTACCCCTTAACACCTTTTGAATTTGGAAACGGG
TGGGCCTGAGGCGACCGCCTCTTCGACCTCACCTCAGGTCC
ATCAATTTAATCGGAAACTCCCAAAATAGGAAACTTTCATC
ACGGTGGAGATGAGGAAATTCGATCGGAAAGTGGTGCAAAA
CGTCGCTTTCCTTGAAATAACAAGAAAAATTGTAAGCGCTT
GGCTATAAGTGGGGCGGACGCTGCAAGAATTCTCCTAGTAA
AGCAGATTCTTGAGAGGGCGCAGGCGGAGATTGCAAAGATT
AAGAGGAGTTGCTGTGGGCGCTGTAGCTGTTCGCAGGATCT
GTTTTCTGATGAGGTGGAAGCAGCAGCATCAAATTCAATGG
CGAGGATAGCTCAGTATGGACTAGAAGACACTCTTGATCAA
CACTTTTGGCGTTTTTTTTGCAGGCACATTCGTCTCCAGTT
CAGAGCGACTTCGTCCACGCCGCCGCCACCAGAGTCGCCCT
GACGTTGTCTTCCGGGGCGGCGCCGAAGACGTGAGAGTTGG
CTTGCCGTCATCCGCCGCCCCAGTGACTCCAACTCTCACGT
AGACGGCATCAGTTCTTCAGCATGCAACTCCAGATTCTTTG
TGCTTTCTCCATAAATAGCTCGACTAGAATTGAGAGTGTTT
GACTAGAATTGAGAGTGTTTCGGCATCTGAATCAGTTGCAC
TAGACCTTCATTCCTCATCGCTAGAAATACCCACAGCTTTT
GGTCAGGGCAAGTGTCCAGTCGTCAGCTTCCCTCCTATTGC
CCAAAAGCGCAATATTTTGGCGCCAAATTTTTCTTCCGCTA
TCCCCTTGCAGAAGCTCTTGCGCTAAGAAACAGTCTGGTAT
TATATTATATAGAGGTACCTCACCGACACTCAGAGTTTACA
TTAACGGCTCGTTTGGTTCGCGGAAAGTAACCGTCAAGAAA
AGTGACGTTCTGGTTAGACGCTCGAGTATGAACCATTGTTT
TCCGAGCCTATCTTCATGGACGCAGACCTTAAATTCTTAGC
TCGATCTCAATCATGAAAATCACTAGCAACTTTATCTAGTT
ACAAGTTGAACTATGGAAGTCTGGACCTAATTAAGTGAAGT
GTTATTAGTTATATATGTAGCTGTAGTTGTAGTTCCTATAA
CACCTCCCTCGCTATATAAACCGTTTTGTTTTGCATTCATT
TCATTACCTATCTAATTTTTCTTCAACAACCTCCTCTCTCT
CCAGGCCCTCCGGTCCGGCGCGCCGGTCCAGACGATCAAGA
TGCTCCCATTTCGCGCTTCACATCAGCTCGAAAATGTCCCC
AGGCCGTCTAGTGATGCAGGCTGCAGCAAAGAGCAACTTAA
GTTCTACAGACGTAGGCCGTCTAGTGATGCAGGCTGCAGCA
ATTTACGACATTGATCACTCCATCAGGAACACCAGCCTTCA
CATCATTCCATGGAATTTTCCATGCGGCATGTTATCTTTTA
TATGATGGGTTATGGCAGCACCAGCAGTCTCTCCATATCCA
CTCGACGAATATCTCTTCGACGGGAAAAAAAAAAAACCTTA
TTCCGCCACTCTGGTTATCACCTCGCCTGTTCTTGGATCTA
TTCTTACTTTGTACGTTAGGCAGGAAGTGCTCTACACCTAA
ATGCTCAGGTTGGCTCGGTACGCTTGAAACACAACCTATTA
CCTACTTGATTTAGGTTTCCCTCGACCAATGGAAGTGCGCC
TCCCTCGACCAATGGAAGTGCGCCAACTCATTTAATTCTTC
TTCCCGTCAAAGGTCAGATTCAGGCGCAGTTTGACCTTCTG
AATATTCGGACCTGTGATGTCGCTAATGAAGTTCAAGTAAG
GATTCCCAAGAGAGCAAGGTCAGCAGCCTTGTCGACATCAG
TTTGGTTCATGAAATCAAGCCATTGAGAAAGGAAAATCATT
TACTCATTACAGACAATGCTCGAAAAATGACTAAATTTGTC
TGTGCTACCCCAATCGCCGGCGCCGATTTCGAGTCGTAGAC
TCAAACCGGCTGAGCAAACACCTCTTTCGGCGCTCTATTAT
GTACAAAATAGACGAAGAAGCTGGAGCAGTCAGTGGCGGAT
AAAAAATAAAAGTCAAGAAGCGGTAAATAATAAAAAAGAAT
TAGGAACTTTCTCGTGGATTCGAGAAAATAGACTTGTGAAT
TTCTTTCGTAGTGGAGGAGACTGATGTAGGACGAGAATTGA
TGTCAAGAGGTTGCTAGCCGCTGGAATATTCAAGAGGATGT
TTGTTAGTTGCCCTAGGGTTCGTTTGCTCCTATATAAGGAC
TTCTAACGATTATATTTCCGCTGCATCACAACAAAATAGAG
GGTTTCAATGTTGTGCTACCCACTCGCCGGCGCCGATTTCA
GGTAGTGGAGGCGGCGGTGGCGGCCGTGGAGGAGTTGGATC
AGGGAAATAGGAGGAAACCTCTCGGTCAAACCAGACTCAAA
ACCAGCCTCGGCGCGTCCACCGCCTCCGCCATTGCCGGAAC
GCCGGAACAATCTCCGCCCTCAGCGACACCGACTCCTTCCG
TAACTATAAACCTCAGCAGCCCCTCCGAGTCCATTTTTCTA
CGTCCGCGAGACCTCGCTCGCGGAGCGCGAAGCCTCCGCCG
AAACGACGGCGTTTTGAAGTCGCGAAATTAAAGGAAACCCT
CGAAAACGACAGCGTTTAAACCGAACGTAACTGAAAGGAAA
ACTTCGTCCTGCGATTTCTGCAGGATTAATTCCTTATGGCA
TGTATTAAAAGTATAAAAAGCAGCAGTTGGCCGTCTCTTTT
TTTATATCTGAACCAACTCCCATTGGCGCAACTGGGTTCCA
TAGTTGGAAAAACAGATGTCCGGAGAGTTTCCTGCGCCACA
CCATCTTCTATGGATGCCTTCGCTCGGATATAGGAAATCAA
CACCAGGGCACTGCCGTTGCCTGCGCCAGCAAGTGAAGTGA
GTCAAGTGAAAGCTTATGAGCGGGTATTTTCAAGAGAAGCT
CTAATGACTCAAGGTCATCCCTTCGGCTCCCTGTCCTGCCT
TCTTGGTCTCGTTTGGTTCGCGGAAGGGAAAATGGTTCCTT
CGACAGTATAAACCATGGATCGTTAAAAATCAAAATCATGT
GCCGCCACCTCCACCAGAAGCAGCAGCCTCTCTAACTCCTC
AATATACTCCAGCCAATTAACCTTTAGCAGTTGAGCTAATT
CACGAAGCAACCATCAGCTTCAGGATCAGGAAAAGTGGATG
AGGATCAGGAAAAGTGGATGCGTTGGTATAGAATTCGAAGA
CAGAAAGCCTGCCTTGTTGCCCCCGAAATGAGTCGCCCAGA
TGAACCTTGTAACGAAATGGCCGGCGGGTGTCAGGCCAGCG
TTCAATTGACTTGCATACTTCGCTAACTATATACTTCATGT
TGTATGCCTGTGTCCATTTGCGCTCCCTCTCCTTATAAGTG
CAGTAATGAGAGAAGTATTCCCGAATTTTTAGCAATTAGCA
TCAATTTTCTGTCGAGGAAGCGGTCAACGAGCCAACTGCTA
CCGTTTGGTAAAGGCTCAGGCTCGAGGTATGTGCATATATA
GTTCACTACTACAGTGCTCGCGGTGGCTTCAGCTTCTATAA
TCCCAAAGCATATCAACCCTCGGATCAACCTAAGCTAACTG
CGGATCACCCATATTTGCGGCTTCAACTGACAGAGCAGCTC
ACCCGGCCGTTGAGGGAGCGCAGCAGCTGGCAGATTCATCT
TTTTTGTTACTGTGTTCTGGCTGCGGCAAGTCCACCACTAG
GAGTTTGAGGCTTAGGTTTTCGGCTTTTGGCAGTTTATATA
ATTGGATTTGGATTGGAATCCAGCAGATAGTTGGGCTCGAA
ATCCAGCAGATAGTTGGGCTCGAACGAAAACTCGGCCCAGT
AAGTTTACAGATAGGTCTAGCTGCAGTTCGGTTGCCAACCC
ACCTAAGGCTATGATCGTTTCGCGGAATCAAGGCATAAGGC
AGGCCATGTTTGTTTGGATGCAGTAGGAAATAAACTGGAAA
AAGTAGCTGGTTTGAAGCGTCGTCTGTTTGCGTTGTTTGGA
AGCAACGTCCCAGGCCTTGCCTTCTGCAAAAAATTATGACG
ACTATCTTCTTGTCAGGCTGCGGCAGGTCCAGGACCAAAGA
ATCGAAACGGAATGGCAACACCCCTTGTCTTATGACTCCCA
GTCCATTCCATGTGCCAACGCGGCCCTTTCCCTTTTGTTAG
AACAGTATCTCATGTTCTTACCTCGACTGAAGTTTGGTATC
GTATCTAGAACCGTTAGCTCCGTTAAAAAAATTGATGACAA
TAGGAGGTCAGAAAGCCTGCCTTGTTGCCCCTGAAATGAAT
TTGTATTCACATACACCTCACACGAAGCTCTTCCCTGATCA
ACTATACCTCAGAATTTGTACTCGAATACGGCATAATACAG
CAACGGCCCAGATTTCGCAACCGATGCTAACACCAGTACGT
AATTGTGTTTAAAAGGGGAGCTGTGACATTAATTGTCTATT
TCAAATGTCCTTGTGCGTTGCTGGATTTTTGGATGATCATG
ATGCCTATTATTTTTGGCTGCAGGAGTCATTTGTCCGAGCA
GAAGCAAACAGAGATAGCAGCAGCACTACAGGAGCAAACAC
CACTCTTGCTCCGCCGCCGGCGTCAACACAAAACCGACAGC
GGTAATTTGGGATGCACGTGCCGAGCGTTGGACCCATCTGG
TGCCTTTCCAGTCCTTTTCCCCGAGAAGAACTGCCTAATCT
TGTGCAACTTCTTGCCTTTCCTGGAATAAGATGCCATGGCC
TTCTTCTCCAATGTGGGAGGCTTTGAAGCTATGTTCTCAAC
GGATATATGAGGAAACTAAACAGTAGTAAGTTACACTAGGT
CACCACCACCATTGTAACGCCCCGATTTGCACCTCATCAAC
ATCTAAGTTTTAGACAAAAGCGTTAAATAAATTGAGGTGTA
TTACTTGAACCTGATCATAACGTGAAGTAGATTATAGTTTG
TCTTCTTACTTGATAGGTGTCGGCCATGAAAGAATGCTAAA
AGGGCTGGGCATCTTCGGTTCGAGCGATTTTTGGATGAAAC
TTTGCATAAATTGATTTCTACATGAGTACCTGACATATGGA
TAATAAAAGACAGTGATGGTCCAATTCCTCAATGAATGTAC
TTCACCAAGTATTGCTACTGCGGGCGCGTCTTGATTGTTGG
TGATCTCTTCATCTCCAAACCCCTTCTACTTCACCAAGTAT
TGTTACTCCTGTGCTTGGAGCGCTGATCATCAACATTGGAG
AAAAGAGGAGACAGAGCTTGCTGGAAGAATCTCACTGGTAG
GTCTAGTGTGTACTGTTTTGCGGAAGCTGTAACGGGCGGCA
AGACAATAAGACAAATTTACCATCAGTAATGATGACAAATG
TCCAGTTCAAAAAGGTGGTCCGGTTTTAGCCCAAGCACCTC
AGGAGAAACTTGTCATGAAACTCGAACTAATACTATATGTG
CGTAGTAAGCAATGAAGTCTCGAAGTGAGGTTTCTCTGTAT
ATAGTGTTCCACTATGCTTTCGGATAATCACATCAAGTATT
ATATGAGAATTTGGGCACGGCAGACAAAAATTGAAGAGTTC
CTTTTTTTTATTGGTTTTGTCTTTTGCAATGTAAGGGGTGA
ATGTATCTGACATAAGAGTCCTGTAGCACATTTCCAAAAAA
CTAGGCAAAGTTGATGTTCACTTTGGCAATCATACACAGTC
TAACCGGTGGAATATTCCGTCGCCTAAGACAAAAGGCGTCA
AAACGGGATTAGGGCCCTAACCGGAGGCATAAGGTGAAGAT
TCTAGAGGACTATGTAGACGCACGAACTCAAGAAAATCAAA
GTTACTTCCCACTGGGTCCTCGTCTGCAGTGTCTGTACATG
ATAAGACAAATTCATGTTTCCAGTAGGATTATAAGACAAAT
GCCCCAGGGGTGCGGGTATGCGCGCCCCGGGGTGCCAGCAA
ACCCGCACCCCTAGGGCACGCATGCAGGCCAGAACTCCCTT
GCATGCGTGCCCTAGGGGTGCGGGTATGCGCGCCCTGGGGT
TGGCATGCCAGAGGTGCCTGCATGCGCGCTCTCCTGGCATG
GCGCCCCGGAGTACCAGCAGCGCGCCCATGGCATGCCAGGA
TTGAAGAATGGCTCAAGTCTCGCTCGCCTCCTCGTCTCATC
CGATGAATACAAAGATCGATCGTCGACTAAGAACTGTTATG
GCGACAAAACTAAAGTTAGTCGTCGATTAAGAGCGATCCTA
ACCTCACGACACTTAGGCGACGGAACTTAGACGACACATAA
GGAAATCTCGTCCTAGGCGACGGAAACAACTCGTCGCCTAA
TAGAGAGCGACTCGCCTCCGCGCCTGATTCCAATCCCTCAA
TACTTTCATGAAACATACGTCTGTGATTCCACTTACATATC
ATCGGGATGGGCCTTCGGGACCGGTTTCGGATGCCCACCTC
GTTTGGTCAAACCTTCCACACGAAAAACTTTCACGCAGATG
CTCCTATGTCCGACTGCCGCCGCCGCCTGTTTTCCTGGCTA
GCTGTCAATCCCTTAGCCGTCGCCCGCCGGCGATTTTGGTT
AAGTTTTTGACGCGCCACATCGACAAAAGCCTTCAATAGCA
AATAGAGACATTGAGTGCTTCGCAGATAGTGGAACTATCCA
TTAGCCGACAAAAACCATGTCGTCGGTTTTTTTCCCAGACT
GGCTGTGCCCATGATCTTCGCCCCAACCGTCGGATCCGAAG
GGTACCAGAACGTGCGTTCCCGTTCGTAGTCCAGTGGGTCC
CTTCTTCTTTGCCGGCTTCGCTCCGACGGTGCCTATCACAT
GTCTGAGGCCACAACTGCCTCGAGGAATGAGGGACGCCCCA
GGTTTTTCTGCTGTCGAGCGCTGGGTCTTCGCCTCTATACC
TGTTACGAAAATGACCCGTTCGTTTTTGCCACATCGGTAAA
TAGTTGCAATTTGTAGGTGTCTGGCAAAATTCCATAAACTT
ACCGGTAACCAACAATTGCTCGGGAAGATAGATCATCAGGT
ATTTCGTCGGCTAAAGTTGACCATAGCTGATGAAAATATAA
CAAGCAACTTTAGCTTGTCGCTCGAACATTATTGATGCGCA
CTTCCTCTTGCTGGTGGACTCGCCGGCTACAAGTTTCCAGC
GGTACTGCCGCCGTCGGCGGCGCCGCCCATGGTGGAGGGAT
GGCCATCCCCGGGCTCGGTACTGCCGCCGTCGGCGGCGCCG
GAACCTAGCAGGAACATTTGCAGCTGGTATATTTGATCTTG
GCATTACGTGTGGACAAGAGCGCGATATGAGTCCAACGCGT
GCCTCGCACTACCGACCCTCCACGGACATGCCTGGTCATAC
GACTTTCTCGACCTTCCCTTCAGCTGCTAAGATCTTCATGA
GAAAACCCTCGGCCCTTCCTCGGCCGCCGCCGCCGCCACTG
TGTGGACAGGTGTCAGCAGGCGGGCATTACACGGCATGATA
CTCGATCCCCTTTCGATAGCCCCGATTCGATACCAGTTCAG
AGCGCGACCTCGTCTGCCCACTCGATCCCCTTTCGATAGCC
GATAATATCTCAGAACAAAGCGCGACCTCGTCTGCCCACTC
CCAGATTGTGCCGCCGCCGCCGCGATAATATCTCAGAACAA
ATGCCCAGAATTTCACCAAGCGCCAAAAGGTATGTCACCAG
TAGAGAAGAATTTGTGCCGTCGAGTTTTCCATGAAGGAGGC
GACGGAGACGAAGTTGAGGGCTGCTGTTGGAAATAGTCACG
AGAATAGAGGAAGACGGAGACGAAGTTGAGGGCTGCTGTTG
CACATAAAATCGAATTTTGACTGGAAAAAAGCAGAGCCGAA
ATGGAAGACACCAACGAGATCGAAGACATTTACGAGATTGA
ATAATTGTCTTTACCTAAAGCAGGACCATCGTAGTACTTTG
AAGATTCAGAGAGGGAGTTGCGGGAAAAACTAGAAGATCCA
AGACGATGTTGTACACAGTTCGAAAGTTTGTGACTGAGCAC
GCAACACTAGTAGGGACATGCGCCGTTCGCAGAGATAGAAC
TGAGGGCCCCCTGCTTGAAGCGCTAGAAACTCATACGCAAC
TGACAAGGGTGATGCACAGGCTGCCATAAATTGGTTGCGAA
AGCTAACCTCCCTTCCCCATCAGGAGTATACCTGCCAAAAA
GCACATAGCCTGTGCCGCGTCGTAGGCAAGAGTTTGTTTAA
ATCACGCTTCTCGTAAAGTGCTGTAATCCAAATGTTGTTCT
ATACCATCTGACTCGTATTGCAGGCAAGAACATGAGTACAC
TTCTTTGCTTCGGCCATAAGCGCGGAGTACCTTAGAAGTCT
ATGACATGCTTTCTTTGCTTCGGCCATAAGCGCGGAGTACC
CCCACACAATTGGACCATCCCTGTATCAAAACCTTCAGCTG
GAGTTCCAAGAACTACCGGGCTAGCAAAAAACCAAGGGTGG
AAAAAACCAAGGGTGGCAGACCAGGAGCCTGACAATGGCAT
TATGCACGGTAATAATGTGGCAGCCGCGGTTAACGGGAATG
ACATCTGCGTATGTTGTGACCAGGAATACCACACTTTCCGC
AACACTCTTCCCAGCCAGGTCTGTTTCAACCACTAAAAGCG
AGATTTAGCAGCATTACCGGCTTTAGCAGACTTATCAGATT
AACAGCAATACCAGATTTAGCAGCATTACCGGCTTTAGCAG
ACCTTCCTTCCCGGATTTAACAGCAATACCAGATTTAGCAG
GGACCCGTCTATGGTAACCGCAGGACCTAACGCCGGTGCAC
CATGAAGTCTGGTATTTTTCCATGTGCACATTACCAACTTC
AGTTAGCAAGGGAATGTTACCAATAGCAATAATTAACTGTT
AACGGAGACCAGGGTTACAACCAGATTAGGGTTTTGATCAG
GGAGAATCGAGGTGAGTTTGCGGAGGAAATGGTAACTTGGT
ACAAAAATCTAGCTCGCGCGCTGCCAGCTCTCGCCACTCTA
GCGAATTGAAACAAGGATCCCACGAGGACATCGAATCCCGC
CGGTTTTATCCAGCGAGGCGCTACAACCCCTTTCTACCTTG
ATGCGAACTCGAACACTAAGCGGTTTTATCCAGCGAGGCGC
TACGACCAGCTCGCGAACAGCGCTATCCATGCAACACGTGT
ATCACAAATCCATTCGGACTCAGCAATTAGAATCCCACCAG
TATAGCGATCCGCAAGCAATCGGCAGAGACCTAATCACAAA
AGCTCCCTTATATAGCGATCCGCAAGCAATCGGCAGAGACC
ACTTTAGGGTTTCGAGGATGCTCGAAGATTTGTAGTTGTTT
TCTCAGATCCCTTACGGATTCGCCCTTTCTTTCTATTTGTT
CTTTCTTTCTATTTGTTGCTCTGCTCGCTCTAACAGTGAGT
ACCTCGCGGACGAGGGATTACGAGTAAAACCTCTAATCACC
CTTCTTGCTTGTTTAGAAGTCTAGCGCAGCGTACTTTTTCC
TTGCGGGGCGTGCCACCTCGCGGACGAGGAAAAAGTACGCT
ATCTCCTTTTTTACTTTTTGCGTCACCGGAGTCCTAACTCT
CTAATCCAACATGTGTGATGCGAGTCGAAACTGTCGTTACC
ACACCAGTTCTGCAAATTCCCTCGGAGAAATTGATTCTGGT
ATTGTCCCGACTACTGTCTGCGAGTCTTTTAGTAACGTCAT
GTAATGGGCTTGCCGCTCTACGACCAGCCTAAACTCACCTG
AATGAAACGACTCTGCTCCTCTCGAACTTCACCACAGTCCT
CCTTATGATTTATGCACAAGCAGCAGTTCTAAACTTTTAAT
TGTCTGGTTGTGCAGATGCGCGCTAAAACGATGAAGACAGG
GTTATGTGTCCAAGAAAATCCAGTAGATAGACCATCCATGC
CACAGTTCTTATGTGAAATGCAGTGGCTGTGTTCCCCCTGA
CGAAAACTTCAAACCAAGGCCTTGAAGAGTTTCAAAATGAG
AATAGCAGTGAAAAGACTATCGAAAACTTCAAACCAAGGCC
ATTTCTAGATGAGTGGCGCGCTGCAGTAGATTCTGAAGCAA
ATCCCCGGCCCACGATACTACCGGAAGCCAAACATGAGGTA
AACTATAACTGCCATCACCTCTGCTGCTACTGAACTAGGAA
GCTCTTGACAAACTTTTACCCATTGGTAACGGCAGTGACTC
CTTTTACCCATTGGTAACGGCAGTGACTCGCATATCACACA
AAATGAAGGAAAAGAAAGGACCCAAGATCAAGATAAATAGA
TCAGGAGAAACCTCATTTAACCGGGGATATAAAAACTTACT
TAAACTAAGAATGAATGTACCGTGTGAAACACATATACGAA
AGCAGGTTTACATTTATAAACCCATGCTGATTAACATGACA
TTCCCCCATTTGAAAAAGGTCGTCCACCAACAATGCTCAGT
TTTATACGGTTGTTTGTATGCTTCAAATGATTTGATTCAAT
CATTTACTCTTTACAATCTTCCCTTAAAAAAGAAAAACAAA
CTGCAAGGCAGCTTTGGGTGCTCCAGAGGACCATATGGTCA
TTATTCTTGCACACAATGGACCGACAGGTTAAAAGTCTGCT
TGGACCGACAGGTTAAAAGTCTGCTAAAATTAAACACCATG
TTCAGACCAACTTTTGGCTTCATGAAAACGTAAATGTCTGA
CTTCATGAAAACGTAAATGTCTGACGTTGCTTTGGTTGCAG
AACGTAAATGTCTGACGTTGCTTTGGTTGCAGGTCTTGGTT
GTCTGACGTTGCTTTGGTTGCAGGTCTTGGTTCTAACTTGG
GATGACATATGTGGAAAAGACTGGGATTTTGGAGGTGGAGA
CATCACCATGATCTCCACCTCCAAAATCCCAGTCTTTTCCA
AGTTGAAAAATATGTCCAGTCAGCAACTTAACCACTGATTT
TAGTGTTTAAATGGAATTTCCAGTTGAAAAATATGTCCAGT
CAACACTGCAACAACCACACCACCAGCAACCAACCACATCA
ATCAAACACACCCCGCAGCTCCTCGACATCTCTCTCCCGAC
CCTCGACATCTCTCTCCCGACGGCAGGCAAAAACTCAAACC
AACTACGGACCATACCTCGCCGGCCGGCCGCCGCGCAATAC
CTAGGCGAGGTATTGCGCGGCGGCCGGCCGGCGAGGTATGG
TCGGGCTTCTCCAATTTGAGCGGCCGGGTTCGACTACCACT
TTTTTTCCCTTTTTGACAACCGCCGATGACGTCCAGACCGG
TTTTTGACAACCGCCGATGACGTCCAGACCGGAGTCCAAGT
CAGCTTCAACCGATGGTTTTCGAGTTGTGGACGACCAGTCC
TCCTATTTCAAATTCTCAGGCTGCCGACCCTATAAAGGGCA
TAGCATATGGAAAAGGTCTTCGGAAAATGATTGTAGTTGGA
AAGACATTTAGTATGGGAGTCGGCATCGGAACAGGGTCTAG
ATTCAGCAACCCACAAACAGCATTACCTAGCACCACAGGTT
CAAACATCTTTGGTCAAATTCAGCAACCCACAAACAGCATT
CAAGAAGTAGATAAATCGAACGAATTGAAATTAATCATGTT
TTCTGACAGAAGAGTTGAAGCTGCAGGAAGCTGTTGCTGCT
TGTATAAAACACATATTCAGCAGCGGCAACCTATTATCGAT
TATTTTCAAGGAGTGAAGCGCTCCACCTTCTCATTAGACTG
GTGTTGCCTGGTGGTGTTTGCGGTGGTTTCAGCCTTAGCGG
GCTTAGAGACTTGAAGGCCACTGAAAAAGAAGCTATTGAGG
CTTCGGTGTCGAGCAGGAGGCTGCGTCTACCTCATGTTGGT
TCCTAGAATTTTGGAGATGTCTTTGCTTGAGATTCTGAAAG
CTTTCTTCCACATTTTTCGGCTTCTGCATCATGACCTTTTT
ACTGTTGTGGATTTGGTTTTCGTTGAGCTCAAGTTTGTGTT
CGGTGGAGCTGTTTCTGTCTCGCCGGAAATTCTCCCTTCGA
GCCACCGGTCCCGTTCGATTCGCACAGGCCTCCTCTCCATT
CTTCCTCCCGACGCCGCGCGCGCGCCCTCTTCTCTTCCTAA
ATTTACGTCGTGAGCATCTCCAGCAATAGAGTTAAATTTAT
AATACTAGGTATGTAGACTTCCGTGAAGCAAAATGTATCCA
GATGTGGTCGAGTTGATTTCCTGTCGCATTTGTGGATGCAC
TTTGAATTGTTGAAAATTTGCGGAACTTATTTAATCTTGCT
CCATTTGGTTTTTGGAGGCTCTGGCCCTCCTTTCTGGCCTA
ATAATAGAGAGCTCGCGATTCGCGAATAGTTAATACTAACA
AGAACAAGACTGAAATGTCTCGAAATGCTTACCCGAATGTT
TGTATGGGGTTTACAAAGGGCTTTGGCATTCGCTTGACAAA
TGAATATTATTGTTGTAGCTCTACAGATCCAGTCTGTCCAG
CCATTAGGAACTGTACAGGGCTTGAGTATCTCAACCTCTCT
CTGTCGATTGCTAGCAACCTCGCGAGCTGGAGTCTCTTCCG
AAACAACTTCAGAGACAAACCCCGAGCCAGAGTCGCGATCG
TCTCTCTTCTCTCTCTCTCTCTCTCTTCTCTCTCTCTCTCT
GTAATAGATTTTGTTGTTGCCAGTAGTAGGTTTTGTTGTTG
GATAGACTGCAATGTCTTTGCGAAAGCCCCCGATCCCTCGT
TGAAATCTTCACATCTATAACCTCTGCATGATCAGAAGCGC
GGAAAAAGAGGAAATGGCTGCGAATGTAAATGATGGAGTTC
ACTCTTTCGGTTATTGTGCGCGTGTGGAAAACCATTGGAGT
ATACAATAGGCGGACGCATGCGAGCAGATCCTTTTGCAAAA
CTTTCCCAGGTTTGTATTAGCAGTAGGAAAGTCATGCATAC
TGGTCTCCAGTCACCTCTACCTCGACCAGGTGTTGGGCCCA
CAAAGACTTTCCTGTTTGCTCTGCATCATCTTATTTTACAG
TCAAGAACTCCGAGAACTCACCTCGACAATTGACGACCTGG
TCCTTAAACTTCTTTGTGCTCGAAGAAGTAAAAATCGAAGC
TTCCCATTCCCCTCCACCTTCGCCAAAGCCTTCTCTCCACC
GAATGAGGAGGAGGTCGCGGCGCTGAGGGAGAGGATGGAGG
CGAATCAGAACCCCCGGCGGCGGCGGCGATGGCGGCGCCAC
AACCTAATGACAATTCCTAGCGCCAAAACTCTTGGAGAATG
TTGGCCTTCACTTTCTCCACCAGGGGATCCGCAACAGATTC
TCCATTTCAGGTGAGCACTTCAGAATTACACCCACCTAATT
TTTTAGAGACGGAATCGGGACGGGCAGTTTAGGTAATTGTG
TGGAGCAGCAGCCACAGGCTCAGCAGTACCGGGAACCTCAG
TGCTGAGCCTGTGGCTGCTGCTCCAGCTCTAGGTGAGCCCA
CCAAACGACTTCAAAGAATCCAGTAGCTCTTTAAGCTCTCC
CCCTTCTATTTAACCCAGCTCCAAAACACAACACAAATTTA
GGATTTGGAGGCAGCGGCGGCGCCGGCGCTGATCTGGTGGC
CTGGAGCATCATGGCGGCGGCGGCAGCCGCCGAGGCATTCG
GCATAACGACGTTGACGGCTCGTCGTTTAAATCTCCTAACC
CTGGATCTCTGTCTCCGAACCAGCCTCAGCATTTTCACCAC
AGCGGCAATGGCGGGACCCGCGGCCGGAGCAACCAAACGGC
GTCACCGTCATGCTGTCGTTCGACGACGCCGTTTGGTTGCT
CCCCCCTAACGTGACGTGGACCCGAAGCAAAGTCTACTAAA
GTAAACTATATGTATCAAACCAAGTCTAGTTCATATGTCGA
TCCCGGCCGGCATTGTGATTCGGAGGCGATACTGGCGAGCA
TGGCCGTTGGAGTTCAAAAGCAGTAAAAAAAAAAAAACTCA
GCTTGAGCTTTCTGGGTTTTCGAAAAGATTGGAGCTTTCTG
TAAAACATGTTTCAGAGGCTCGCGACTTCATCCAACCATAA
TCACTTAATTAGAGTAAAGTCACAGAAGATCAGATGAAATC
ATATTTGATGTATGCTGCCCCGGCATTTGCCCACGATTTAA
AGGGAAGTTGGCTATTGCGGCGGAGATTTTCGCTGTGACGC
GTTATCCTCTATGTCCTGCTCGCCGGGTTTCTTCCGTTTCA
CGAAGATAGCGAAAGGAAGACTGAAGGAGGACGTGGCCAGA
ATCATGGCTAATGAGAAGAGCGCCGGTTCCGCCTTGCTTCA
TTACTCACACGTGTCTACCACCCGATTGATGGACCGTAAAA
TACTCCCCCCCCCCCCCCCCCCCCACCACCCCTCTGCATGA
AGAGCGGGAGGTAGGAGACACACGAAGACATGAATAGGTGA
GATAGAAAGTTTGTTGTCGTCTGAGTCAAGTGTCCAAGCCA
ATTTCTTCAGAGACTGCTTGCGAAGTCAACGCATTGGCTTC
GCAATTTCAGATGAGTCTTGCCGAGTCTCCGGTGCACTCTT
CGCCACCACCAATATGAACGCTGCAACATTTTGAATTTCGT
GAACTTATCTTCAGTCGGAGCGCGAATTTGGGCAGGTAAGC
CTGCAACAACGTTAACTCCTCGCGCAAAGCTGAAGAGAGAT
GAGTAGTAGTAATGGTGTTGCTGCAACAACGTTAACTCCTC
TAGAAGGAGATCAGATGCAGCAGGAGTACTCAGAACTGGGA
TAGTTTGCTCATATATATGACAGTAGCTACTTGATCTATCT
AGGTACTTCTGTTCCTTCTGCTCCACCTCCTCCAGCACCAG
TGAACTTGAACAAAAGCTTCCATTGGTATTAATGTGGGAGG
CACACAACAAGGTATCCTCCCTCGAAGTGAAATAATTAAGT
TAGAATGGCCTCCTCTGGATCGAGCACTTACCTTGGACTGC
GTTTTCCTCCTTCCAAGCATCGGTAGTGAAACAGCAATCAA
CAAGTGAGAGGCAATTTGGTCAGCGACAGATGCAACTGGGC
TTCCCCAAAAGGAGATCAAGCGTCAAAAATGTTCTCGTAGA
GCTTGTAATTGGCAGCTTTCCGTTGGTTCCACAAGCCTTGT
CGGATGAGTGGGATGCTGCTCAGGCTCAACTTAATGGAACA
AAAAAGAGAGAGGTTCTGCCCAAAAGTGAATTCAAAGAGTG
CGAGAAGAGGGTTAGGGATGCGATAGCCATGGAAGAGAGTA
GAACAGCCCTATCCCGCCGTCGCCGCGGCCCATTCTCTCGC
GTCGCCGCGGCCCATTCTCTCGCAAACACTCACGACTATGT
GCTGTGCTCCTCGATCTTCTCAGAACTAACGAACTCTGCGT
GGCCGGAACTCCCTCTTCGGCGCCATGTTCGACGACAGCTG
TCTTGCTCGATTTAAATAAGCGAAAAAGAGCATCACAATCG
CTCATTAGCCCAAGCTTGTACCAAAGTGGATTAGGCCCAGG
AAGTCTTGCTAAAGCACTCACACGAATTCCGATGCCTGCCA
GTATTTCTTACTGAAGAGGACTCGTTCCCAACACTAAAAAT
ATTCATGTGCATCCTCCTGTCTGGACTTCCGAAAGTTTCGC
GATGGTCATCTGTTTGCTAGCTCGAACTTTGTGATTGCATT
GCCATATGCCAGTTGAAGTTCGAACAAAGCAATAATAATGG
CATATTCAACTAAACTGAAGCGCTAATTGTGTGTGTGCTTA
AGCAACTACAACTATCTGGCCAGAATCACTACCCTTCTCGC
TCTTTCGATTGTTCCGTTTGCTGCAATAAAATTGTTCAGTC
ATTAAAGAGTTCACAAGTTGCATTTCTTGCATATATGCAGG
TAGCTTCCCAACAGTGGTATCAGGAATAGAACCAGAGAGTT
TTATAGCTGCAGGAATCTCACCAGAAAAATTGTTGCTTGAA
GCTTTTCAGCTTAGTAAAAGCAGCACCAAAACCATCAGGAA
CCAACAGCTCCATAAACACACCCATCACTGAACCCTTGAAC
TTGTTCTTCTGATATCTCCACGGAGACCCTCCAAAAATCCT
GATATCTCCACGGAGACCCTCCAAAAATCCTTCTTTGGTGC
TACATTGACAGACCAGGAAGCTGCAAGAGAGTTTGAGTATC
TAGATAGCAATTCTTTGCTCCCCAGCTAAGCAGTATCCAGT
TCAGTTGTTTGAACACCAAGCGGCAAGTCATGAAGCAAATT
TGCCAATGCTCGGGCAGCACCTAGAGCAATCTTGTGACGGA
CAGCTGACCTTCCCTCAAAGCGACCAAGCATGCAGCAAATA
ACTGTACAAATTCCCCATGGCAGCTAAAAGAACACGTAACA
GTCTCGTTATCCTTTTCTCACTTAAGCTTTACATACATTGT
TCTTCCCAAAATTCTCATAGCTAGAGTAATGGAATCATCAT
TTTCTCAGAAATGTAGAATCCAATAGCATTTCTCACCCAGA
GAATCCAATAGCATTTCTCACCCAGAAAAAGAAAAGAAAAC
TTGATGATAGCCTGATAGGTCAGGTAGCAAAATATTCATGT
TGTTAACTTAGTCAGTTACTCACTAAGAGATTCATGATTAA
AGGACATTATGTTTATTTTCCTTTAACACCACAGTAGTGTT
AGACATTTTGGGATTTCTCTCGCTGAAAACGAAGGAGGAGC
AGGCCTTGCAAGGTTTGCCTCCGATACTTGTTTTTCTGTTC
AAAAACCAGTTCTGAGAGAGCGAAAATGAGCCCATGGAGAG
AATACATAACGTGATTGTATCTGCAGTAAATCAGTAAATCG
GCAGAACAATGAGGAAACTACAGCAATAGCAAAATCAATGA
AGAATGGAAAGTAGGTAGTTCCCTAGTCTACTGTTTCAGAA
TTTTTTGTTCTTAGATTGACCCCGATGAAAAGTGCAAACTG
ATATGGCAGTTCGTTTTTCCCAGCCTTAACAAAAATGCAAT
TTATGAGCCACATGTGAAAGCAGTAACAAAGTGAAAAGCTC
GAAGCAGCCGGTGGTGGAGCCGAAGCAATCTAAAGCGGCGG
CCTTAACCACGAAATCTCAGCTGCAGTAAAAGCAAGTTGAC
CAAAACCCATCGTACTGTGTCTCGTTCCAGTGCTGAAGCAG
TAATGCTCATTCTATGCAGACTCGTTTCAAGGATGAGATCA
GTTCATATGATTGTAGCAGTCCAGAGCAGTGTGACCAATCT
GAGATGAGTAGCATGAAGTGCTGTGGTTATGGAGGAGACAT
CTTCTGCTGGATGCCCTGTGCGGAAACACATTGAAACAGCC
GTTCATGGAAGCCGGAGCAGCCGCGGCCACAAGAGGAGCAC
CACTTCAGTAATCTACAGTGCGCGAAAATCCATATTTGCTT
AAGGTCTTGAAGCAGGAAGGCGCCAACTTTCATAACTAATG
GCACCGGATAGGACAAGAAGCTCGAACAGTTTCCTGCATGT
ATTCAAATCCTCGAAATTCACCTCACCCCTTCCAAAACCCC
CTTGGGAGTGAGAGAGCTCACTGCAGCACCACAGAGCAAAA
ACACAAATGGAATGGTCTCTCTGCAATTCCCATACTTTGTT
CCTACTAATCATTTTGTGGACGATGAGAATAAGTATAAAAG
GCCGGAAAGTCCAGGGCCGCCGGGCTGAGTAAGACGCTCGA
TTGTCCATCAGACCCAAAGTCTCCGCCTTCAGATTCGCCGC
CGTAGTTGCACATTAACGAACCCGTGTTCGATTGTTCACCA
CACATCAATCTCTTTCGTCGCGAAAGTGAGCTTCAAAATCA
ACCCTTGAAAGCTGCTGTAGCCGTAGCAGATTGTCCGAGCC
CAAGGGTCTTGGGGAGGCTGCGGCAGCAGCAGCAAAGACTG
TGGAGGATTTGCTGAGGCTGCAGCCACAGCCAAGTAGGAAC
TTATTGGGAAACAATGAAATCAGGAGTAGCTGATATGGTCA
ATGAATTCAGTCCTCGTGCACGGAGGCGGAGTGCTTTGCTT
ACATGATCATAGCTACCATGCCCGATAAGAAAAGAACAATC
ATGCTATCTACAAGATTCAACGCGAATAGTTGTTTTCTATC
ACATCTGAACCTCCAGAACGCTGCAGAAACCTCCAAACTAC
CTCGGAGGTTAAAGGCAAGACTCGAAGAAGTCTTGGAATGT
AGCACCGGCCCAAGCAGTTTCAGCAAAAGTACCAGCTGTTC
ACTGACATTGGCAGTGCATGCGATAAAAGATTATTATACTG
TTACCAAGGTTAGATGAGTACCGGTAGTAACATGTCCTTAG
GGAGGTCTTGTGGAAGTAAGCGATGGTGCATCCACTGCTCT
AACTTGGTTTCAGTCGCTCGCAGATGGCATCAAGCAACCTC
GTGGTTTTTTCAACCGCAGTCTGCTAAAAGAAGGGGATTTC
AGGAGCTTCTAACCTGGGCACTGGATCCCAAATCTGGTTCA
GAACCTGCCTGCTATGAAGGCGCCTAAACTGACTGGCAACA
TTAGGCGCCTTCATAGCAGGCAGGTTCAACACACCTTCCGT
TCGATGAACACCGCGAAGTGCATTTGCAGCAAACCTAGTAG
ATTCCTATTTCGATGAACACCGCGAAGTGCATTTGCAGCAA
CATACATCAATCTGCATCTTCAGCACTAAAATCGGGCTCTG
AACAAGCAAATAATTACAAACCAGATGATGCACATGAGAAA
ACATGTACTGTAAGTCGGACCGCGAAGTAGACTCAGACAAG
GTATAAATAAAGAGGAGATGCAGAACTAGTCGAGAAGTCGA
CGAATGATTTTGTTATTGGACTTGTAAACTATAAGTATCCT
TTCCTCGTGTGAGTCGAATTCGCGCTCTGAGTCACAGTCCA
GAATTTTACCAACAGCAGGTCTTGTGATTTCCTCATTTTCT
TTGATTTATATCGATCTTTCCTGTAGGCTTCTTGTATACCT
CATTTCACTCTCGTAGGGGGCTAGTGCAACTGTCAAGTGTG
CACACTTAAAAATGCTTGTACCCGTTGTTCAATTATCTGCA
ATCTACCGCCGCGTCAACGTCCCGCTTCAGGAACGCCCTTT
CCTGAAGCGGGACGTTGACGCGGCGGTAGATCAAGCTGTCG
TGACGCGGCGGTAGATCAAGCTGTCGGAAACCCGGACGGAA
AATTGTTATCTACATTCTCACCCGCAGTATCTGTAAAATCC
GGACTTCTTCAATTCCTCAGCGCGAGCCTCAGCCTCCTTCC
GATGGTGAAGCAGAGTTTCGCGGAGATTTATGATCCAAAGA
GACCGGATCAAGGTATCGATCGGCGATCCTTTAAGAGCATT
GTAATTGTGTCGATGTTGATCGGCGATCGAGTACGTTTATT
ATGGATTCATATAAATTTTGCTTTGGCATCTAGGCATGCCG
CTCTTGCTCTTTCGCCGTCGCTGCCACATTGATGGTGGTGG
GTTTGTATATGAGAAACCGACACCAGCAGGCGATTCAAGAA
GTTGACATCGATCATCGACTCGAATAGTAAATCCCAAAAAG
CGGAAGCACATATGGTACCTCTCGCCACAAGCTTGTCCCTA
ATCAGGTACAATTAAGGCCTCGGAGATTTTGTCCATGTCAG
TGTTGCCACACAAGCTGTTGCGGAAACACCTCTACTTATGC
AAACAAGAATGAGGTCAATGCCCTTGAAAAAAGAGAAGAAA
CTTGTACTGACAAATCAAACCAGGACTTAAAAGCACAATAT
AAGGATACTTTTGTTTGGCTCGTCAGTCCTCAATGGCTCAC
GAAAACCGGTCGGGTCAGGACCCGAGCTCGGCGGCGGTGGA
CAGGGCGGTCGTCTCCGGCTCGGAATTTGAATTCCATGGCG
TGCCAAATAAGAATGGGACGCAGCTGCATTTCCCACGAATC
GTTTTATACTCTGAAATTTCCATTGATAGCTAGCTAGCATA
AATATAGGACATTGGTCACGCTTGAGGAAAATTCAAAAGTT
GTCCTATATTCTATCCAAATCGGACGTTAACTGCTGATAAT
TTGAATTGACCGTTAATTATCAGCAGTTAAGGTTCGATTTG
GACCAGGTGTCTGCGCATTTCATGCGTAATGATTGATCCGA
CGGCATAGATTTGCCAATTGCATTAGCTTCTGAATTGCCAT
CTCCGCACCTCCGCCTCTCTCGCTGTCGACTGGGCAGCACC
TTGAGGTGCTACCCTTAGCGCTGCCGAGTCGAGGTGGCGAG
CCTTCGTCGGAGAGTCGAGGCGCTGCCCAGCGCTGCCCTTC
CTATTTTTTAATACCATGTACCAACAAACTTAAGATTGGTA
CAAAATACCCAAATCACTACCATCAGCAGCCATTCCTACTC
TTCGCAGTGCGACTTGTTTCCGCAAAGCGCATCCTGCAAGT
TCGAATGAGTTAACAGGTTCCGAAAGCTGGTCTGATGATAG
CGTGATGTAATTGATTTGCGCTCCAACAACTGGGTTCCCAG
GTACCCTATCTGACAAGGACCGTGTGCTGAAGACTGTGAAG
ACACATTGATCTGAGGCACACCTCTGGGAGCTGGTGGAATG
AGGAAATGGGTACCCTTTTGCAAGAAATTTTCTATTGAGCC
GTAGTAGGATTTGGACTGAACTCGGACATCATTTCTCGGAA
TTCTCGGAAAAGAGATATCGCAGTGTCTGTATGCCCATTTT
GAGGCAGCTTTTCGATGAGTCTGCAAAGAGAACTTTGGCGT
AACATATCAAATCCGGCTCACCAATCATCCCAAACACCCTC
GTCTCTAAAAACACGCACCGCGTCAGCATTGTAACAATTCC
ATAACATCGCAGCATCACCACCCGATTTCTGTACAGGCTTT
GCGGACAGTGATCTCTTCGGCGCCGACGATGATGATGATGA
CTTCCCGGATTCGAGGGCGGCGCGTGGCGGCGGCGATTGAA
AATGCAGCTTCTTCAATCGCCGCCGCCACGCGCCGCCCTCG
GATGTAGGTGAATCAGACCGCAGGGAGATCCCTAGACCACC
TGTAAGCCAGTGAAGGAAAGCGCGATCAATGTGGTCTGATT
AGATACGAATAAACAATTAACCCTAAAAACACATCTTTATG
ATCGGAGAGTCAAGGTTTTCCGGCGGGAGGGGGTTTCTTGA
GCTTGGTCACTATCTGCTTGCGGTAGGTTTGGATTCTACTT
TTCATACAATGATGATTGCTCGCCATTCACCAGTGGATGCT
CCATACTAACTCTTATTCTTCTCTAGCGTCATATAAATCAT
ACCTTTCAAAGTTGTGCTCTCGTAAGTTTCAACACTGCGGG
TTGCCCACTTTGAGTCACGTCGAGAAAATGACATGCCATTG
TGATCCTATTTCTCTATACACCAAATGATTTAATAATTCAT
TGGCAGGGTGGTGCAGGTACCTGGAGTGATGGAAAGCTGGT
CAAAGCACCAATGTCACGCCCCCGCTGTTCAACAGGCTGAC
AACTGAAGTGATGAATCAACCCCTAGGCAAAATGTAAGTGA
CAGTACTGACTAGGATCAAGCGCTGATCATTTACTGATTGA
GACACGCATCTTCTCCGCCTCGCCGCCTCAAGCACAAAAGG
CATGTTCATTACATCCAATTCCGAAAGTAACCACAACCACA
CGAGAGCCTTAAAGTCTGGTCTACTGCAAGCAGTGATGATT
CATCATTCTCTTGGCTGCCGCGGCGGCTTCAAGCATAGAAA
GGTGCGGATTTCCATTTTTGCACCACTTCCCGATCAAATTT
CAAATATACCAACACCAAAGCACCAGCAATTTAAATACTAC
TAGAAAATAGAAAACCGAAGCTTCGGTTTCGGTTTTCGGTT
GGGGATGCATTGGGTATGCTCGGCCACGAAAATCAAGATTG
CTTCTTTTTATCTGTTCACGCGCCCCAACATAAGTGACACC
TTTCCCCCAAATTTTGTACACTCGCTTGACGGTTCACACAT
GTCATAAACTGCTGTTCTCGCGCTTTGCCAATTGATGAGAT
CTCGGACCTCTCTCTGCTCGCAGCTGCATCATTTCTTCATC
TTGAGGCATTCTATCGAACACTCGAACACTTGCAGCCCAAC
AAATGCCAGGGAGTCGCTCGCTAGAAAATAACAAGACTGTA
CTCTTTTCATTTTAAATTCACCAGACCATCTATCGGCGGGT
GATCTAAGACGAGCAGCTCGCTATCGCTATGCAAATGTGAC
ATCCTCAATACTAGGTTTCGCGCTGGACAATTGATCACTGT
GATGATAATGAGGTTCAATCCATTAGCTTCATCTTTGTTTG
GGGACTGTGTATACTGTGACCGAGAGCCAATGGATCAAGAT
ACAGGTAACGAGGTGGAGTGCGAGCAACTTGTATGGGTCCC
CTGGGAGAAGAGGTCGGATGCAGTAACAGGGAAAACATACT
GCACAATCTCATTGCAGCATCGCTTGCAAACAACACCATCA
TAATAAAGTGCAAAGTTCCGCAGGAAGAAAAAAGATACAAA
TGCTATGTACTTTGATTTCCCTAGAAAAATACAGACGCGCA
AAAGGGTCGCCTTGACTTGCCTATGGCCGCTAAGCGGCCGC
AAGGAACCGCCATTACTTGCCTAGGGCCACCAATAGGCTGC
TGCATTGACTCGCCTAGGGCCGGCAAGGGGCTTCCTAGGGC
CGCCATGACCCGATTAGGACCGCCAGGAGGCTGTCTTTACC
CGCCTTGACCCTCCTAGGACCGCCAAGGGGCCACCATGATT
AAGAGACCGCCATAACCCGTCTAGGGCCAAGAAGGGGCCGC
ACCCGGCTAGGGCCGCCAACCGCCAAGGGGCATCGTTCACC
GCATCGTTCACCCGTTAAGGCCGCCAAAGGGCCTCCTTGGC
CAAGAGACTGTCTGACCCGTCTAGAACCACTAAGGGGCCTC
AAGTGGCCGCCTTGACCCGTCTAAAGCCACCTTGACCCGCT
CCCGCTTTGGGCTGTCTTGACCCGCATTTTCCCACCTAGAG
TAGGGTCGTCAAAGGGCCGTCTAGACCTGCCTAGGGCCCCT
CTTAGGATGCCTTGACCCTCCTAGACCCGCCTAGGGCCACC
TAAGGCCGCAAAAGGGACGCCTCGACCCGCCTAGGGCCGCC
TATTTGATTAACTGGGAAGTCTGGAACAATGATAAACTGAT
AGAACCAAGCACTCTAGCAGCAGTGACAGTGACAGTGACGA
CATGTGGACGTGGAGGGTGTCTCTAGCATCCTAAGTTGGAT
GGAGGCGACGATTCAGAGGGCACGAGCATCCAAGTCCGACG
TGATGTTTTTATATCAAAACCAATAGCTAGCTCTTTTCGTG
CCCCTCCATGAAACCCACACCGCCTCCTCCCTCCCCAACAG
CCTCATCATCGTCTCCGCCGCCGCATTTCTCCTCTACCGCC
AGCAATGCCAGCTCCAAGTTCGGCGTTTCTTCTAGCCGCTC
TTGGGAAGCGGCGGAAGCGGCGTCAGCTCCGGCGAGCCAAG
TCATCAATGGTAACATTGAGCGCCCTTAACAAAATTGCAAT
TGCGTCCATACGTTCAATCACCCGCAGTGCTTCCTCTTCTG
TTCTCAAACTCATAGGCTGTCGGGTACAAAGTTTTGATCAC
ATCACAGAAGACTCGACCTTCGGCTAACAAGGCATTGAGTC
CACCGTGGACAGTATCGACGCGGGATCTTCAATCCGAAAAC
TTAGCCTCATCTTTCTTGGTCTGCTGCTGCATTTTCTCCTT
CATGATGCTGATGATGCCCGCAGCAGCTACCCAGAACTGAA
TTAACTTCAATTAGTGTCGACGGGATTCAAATTTATGTATG
TACACAGCCCTTCTCGGCTGCGGACGTCCGCACCAAAGTTT
CCATCTATGCCGTGTTGTCGCGCCACGTCTAGCACCCATGG
TTGTTGTGAGTTGGTGCTCCCAGCTGCAAGTCTTGGCTCAC
CGTTCTTGTTTCGGTTAAGCCAGTTAATGAAATTCGACCTC
ATCAGCTTCCTCTTCAACACCAGTAGTTTCAGTTTCCTCTC
GGGCATAGAAGTCAGTGTAGCTCGAACAGCTTCCTCTGGCT
AAATTCATGCATAAATATAACACGAGTATGGAAGAGCATTG
CATGTCTTGTCTGCTCATTGCACGTTCAACTACAGATTCAC
TAGCTGCCAATGCTGTTGCTCGGAGAGACGTACTTGACATT
TGGATCCCTGTTGAATGCTACCAGAAAGATTTTGCCTTCTC
TTTGTGGGTCTTGCAGGTTGCGCGTACTGGAAGAATTGCTC
TCACACTCACCCTTGCAGCTCGTCAAACTAAAGAGGAAGAG
CAAGGTTCCACAGGGGTGCTCGTCAAGAATCTCTACTTGTC
TGGTATCAGAGCGGGTTACCCACGTCCACGTGTGAAGCCCA
ATTTTATCATGGTATCAGAGCGGGTTACCCACGTCCACGTG
AACTTCAACAATTTTTGGCGCTTTAGATGGCCTGCCCCTAA
TTGCAGCTCGGCTTCTAATACAGTAGCAAAACCAAGATTTC
ACATAGACCAAGACCCCTTCCGGAAAAAAGAAGAAGAGTTA
ACTCTCTGGAATCGCAAGCTCTCGCTCTCCACACTTAATGC
CTCAACTTTGATGGTTCCGTCTGCCACAACAAGAAGGCTGA
GGCGTAAGCAGGGACGTCGTCGTCGGCCCTTGCTACTGTCA
AATAAACCATATACTACTAACCTTTTCAAAACTGCGTCCAA
CAAATTGGCCAACAAGCTGACCGACCGCTCCTGATGCTCTG
TGAGTCTTGAGTGCATTAAGCAGGAGTAGTGCAGGACATAC
GTACAGATGTAGCGGGGCGGCGGGACTCGAATGCGATTGCG
CCCGATTCTCTCTCCTCCCACCCGATTTTCTTCTCTCTACA
CCGCCCGAAAGCAAGGGCTGCCCCGAGCTTCCCTTCGCCGG
GGCGGCGGCGCCGCCGGCAGCGGCGGCCGGAGGTCAATTCC
AATCTACCAACCGGCGGCGGCGCCGCCGGCAGCGGCGGCCG
TTTCTGAAGACCCGGGCCTTCGTCTCCAGCTCAGCCCAAAA
CAATTTTCCGGATGCTTACCCTCGAACAACAAGTGCAATGA
ACAAAAGAGCGAGCTCAAAGCGCAAGATTGCTACGCGGTCG
CAAAATAGTGATGAGGTACCCCCGAATCTAAATGTGAGGCC
GATATCCCCACACATCCTTCCCCGGCGGATATCCCCAAACA
TTACTTTCCTCAACCACCTTCGACCGGTGACTCGACCAACC
ACCACCTTCGACCGGTGACTCGACCAACCCGACCAATCTCA
GTCATGGGCGAGACCTGAGTCGCCACGTGGCAGTGATTTTG
CCACGTGGCGACTCAGGTCTCGCCCATGACCCAGGCCTTCC
TTCACTCTGAAGAGCTTTTCCAGTCGGATATTAATAGCCAT
CGTCGTTGCGAGAATCATAACCGAAACCGTAGAAGTAATCT
TCGCTGCTCCGTTTCAAATGCGTAAGCAAATCGTGGCTTAA
AACAGCAGCAGCTCATTTTCCATTGCTAGCAAAGATCTTCC
AAAATTAGTGCGGACATCCGCAGCTGAGAAAGTCCGTATAT
TAGATACTAGACGGTGGAGACGAGGAAATTCGATCGAAAAG
TTCTCGGCTACGGACGTCCGCACCAACGGTTTTGGTGCAGA
ATGATAAATTGAGATCACATCCAATGCCCGACTTTCGTGTA
TGCTAAATGATCGGACGGCTCACGACTTAATATATGTCGTA
TTAAGAACAAGAAAGAAAAGCGCGCAAAACTTGACTTTCTC
TTATTATACGTACGGACGGACGGCGTCTCTAATGTAAGATT
GCATGCATGCATGTTATGCACTAGTTCAAGTCTGGGGCGCG
CTTCAATTCCTAGATGCGCGCATGTACAGAATCGATCATAT
TGCAATTGCTTCACTAGGTCCCCTAGCTCCTCTCGATCGAT
AAAAGAGAAGTGTCCGTCCGCGCCAATTCCTAAAGAGCACT
AGGCCAGGCTACAGACGAAACTCGATCAACATATAATAGGA
ATAATAGGATCGAAGATGCGCGCCAACGCCACAGGCTCAAG
GTATCCGCCTCCGGCAACAGCCCTAACACCGACGGCATCCA
GTTTTTCAATATCAGCTAGCCAGTGCGAATTTCAAAGGTCG
AATTGCTTACCGTTGCTCCGCTGGGGCAACTCTTGCCGGAG
GCTGAAATAGGAGCCAATTGCCGGCATTTCCGATGACCCGG
GCCGTCTTCAGCGGTCCGTGCAAGAACAGCCGCATCACCTT
CCGCTGAAGACGGCATTGCGCAGCAAGAACCTCCCAGCCGG
AGCTTTATACGTACTGCATGCGCGCTTCAAATTAAGAATCC
GAGTAGAAGACGGAGAAGCACCCGGCGTAATTCTCATGCCC
CTTACTGAAACAACTGCTCGCTTTGCTTCTAATTTACATAA
ATTAGTTTGTTTTCCCCGCGCTGCAGTTATATATAGGCCGG
GGCGAAAATTAAAGGCATTGCGGCAAGAACATGCAATTATT
AACCATGCATGAAGCATTTGCGCGCGTAGATAAGTTAAACA
TATATATGTGAATGCAGCTGCAGGAAGAACTTCTACATGTA
AGGTACGTTAATTTGTAGTCCGCTAGCTGCAGTGTACTTGC
AATCCATGACAAATTATGTACCGAAAGAAATTACTTGTACG
GGCTAATATATATGTTTCTGCAGGGACAACATCGCCTTTCA
CATTACTTTCTAACTTCGATCGCCAATTTGTATTGAAACAC
TTGAGTCTGTTTTCCCATCTCCTCTCGCACCGTAGCTCACC
GTGGCACCTTCTTGTTGAAACCTGTAGTTTTCAGCGGCCCA
AATTACATGGGTTGTTGCAGCATTGGTAGTCTTGGTGGTTC
CAAAAACGCAAAACGGCGTACGGATCAAATCATGGGCGAGA
CATTTTTCATGATAAGGTTGCGGTAAACAATGTTTCTTGCA
CCCAGCACGGATTACTGGGGCTGCAGTAGAAGTTCATGGCT
GAGCAATATATGAGCAGTCACGAATTGAAAGAGCTGCTGGA
CATGTTCGGGTTATCGGATGCAGCAGCAACTTATAATGTGA
TTACCACCAGCCCGTCGCTACGCGACTTGATCATGTATATA
CCAAGTGGAGTTGGGAGTCACCTCTTTTACCAGGTGATTCC
CCACAGACGTAGAGAAGGAACGGGACCTGCTCTCAGCTTTC
ATCTGGGTTTCTTCCGAGCACCCAAGCTTTCGGTGTGCACT
TGTCTAGCCTGTTTGATGAGCGGCCAGTGTGGCCAAAGGAT
CTTCATGGAATCCCAATTCGCAAGCGCTTGATAGTTTTGGA
ATGCAATTTCATTGGCAGCTCCTCAACATTTCAAATTTCGG
TTTTACCGATACTTCCTGGTCTGCTGATATACTGGATGATG
GAAAGTAGTACTTGCCGTAGCAGGAGGAACACTTCCATTTC
GATTGTTCTTCTTGGTGGCGCTTTTGCAGTTAATGGGAATG
TACATCATGATAAAAACTACCATTAGTAAGTTTCTGGTTAC
GGTACCAACCCACTCGAGTTCTCCACTAGTAGCACACTCTC
GTGATATATAAGCTCCTTTCCTGTAGTTGCATGCATTTGTG
CATTTGTGGAATATGAATCCCCTGAGCTGGCAGAGAAAGCT
TCATACATTACAAGCCTGCACTCGATCATAAAATTACATAC
AGCGATGGCAGAGTCAGAAGCAGCAGTAGCACCACCCACCC
AATCTCCACCTCCGCCACCGCCGCCAGCTCCGAATCCGATA
GAGTCTATGATCAACAGGTTCGTCACTAGAGGGAGCCTTAA
TCATGGTAACGGTCATTTAGCAGCTTCTACTAACTGGCCCA
TTAGTCCAAGTTTGCTGTTACGGATTCTTACTCGGGCTCTT
GAGGTTTCCAGATTATATGCCTCTAGTTCAGGTGGCAAGAG
GAGGTTGCATTTGTTTCAGGCACGAAGACCTTTGATTTCAT
CCCTGGGCTGCATAATGCGTCTATTGCAATAATCCTGGTTT
AGATCCGTTTCATGATCAACCCCGAGTTAATTGCTAGCATG
TTGCTCCAAAACTCAGCTTTCGGATAAGAAATTCTTAGGGG
GTTTGGAGAGGTGTTACCCGCATTAGCAAATTTGGTTTTGC
GAAGAGGGCGTATCCGTCTGCGGCACCAGGAGTGAGAGGAT
TTCACAGCCATCTCCGACCTCAGGCGCTCTCTTTCGGCCTC
TATAATGATGCAACGCAGCGCTGGCGCAACACCAAGGGCAA
CTACAAAGCCGAAGAGAAAGCGCGAAAAGGATAAGAGGCTT
TGCACAAAAGCTTGGAAGTTCGGGGAGATATCATGCTGTTT
TGTACTGTATGGCAAAAATTCAGGAAAAATAGGATAATGCT
CACGTAAGGTGGACTCTGGCCTTTAGGTGGTTCACGTAGCA
AGTATGAGGTGTCGCATGCGCACCAACACGCAGATCGTATT
GTCCGGATTGATCCCGGACGCTGGAACAATCCATGCCCATG
AGAGAGCCAAATCTCGTAGTCTAAAGCATTGAGGCCCAAGT
TCTGAGGTCAGCATTGGAGGCGCTGAGCTCTCCAAATCTGC
TGGTATAGCCAGTACCCTTACCCCGAATCATATCCCAGAGC
GAAAGAGATGTCTCCTTTTGCATTTCTAGCCACGAAGGCTC
TCAGTATAAGAAAACTTGGGCTGTAGTAAAGTTTCAAGCAC
ATATGAAGAACTTGCGGGCACGGCGCTTTTCAAACAGACCC
AAACTTACATATCTGATCTGCGACCCAACTGCTTTTGAGGC
CTTTCCCTCTGCCGAGCCGCCGCCGCCTCCGCCTCCACCGT
TACAGCGCACCCGGGTGCGTCGCGCACTCGTCCATCTCAGC
TTTCTCCACCATTCCAGCGTCGGCGACACCGTTTCTTCTCC
AGAAGAAACAGCGTTGCCGGCGCTGAAACGGTGAAGAAACG
CGATAAATCGTGGCTGCGCGCGGTTCGTCTACTTTCTTTTA
TCCGAGTTGACTAGTTGAGTCGCGAATTGATGAAAAGAAAG
TAAAGAAAGATTGCATAGACCGGAGAGTTCAACCTTGGTAG
GGCCGGAATCTCACCGGACTCCGGTCACCAGAATTTTTCCG
CCCAATAACCAGTTAATGACCCCTAATAACCAGTTACCGAC
GTGTGTGAGGGTGCACAGGTCTGCGGTAGGTGTAGTTGTAT
CTCCTCCCTCATCAAAACTGCTTCACCTCCCTCACCACGCA
TTCACCTCCCTCACCACGCACCCGACGCCTTCGATTTGGCC
CTTCGATTTGGCCATGGAGGCCGAGCGCCGAGCGCCGAGAG
GTCGGTCTTCTCTCGGCGCTCGGCGCTCGGCCTCCATGGCC
GCCGAGCGCCGAGAGAAGACCGACGACCGCCGAGCGTCGAG
CGAGAGAAGACCGACGACCGCCGAGCGTCGAGAGAAGACCG
GACGACCGCCGAGCGCTGAGCGCTAAGAGAAGACCGACGAC
GTCGGTCAGCGCTCGGCTGTCGTCGGTCTTCTCTTAGCGCT
TCGGCGCTCGTCGGTCAGCGCTCGGCTGTCGTCGGTCTTCT
GCTCATCTCTCGGCGCTCGTCGGTCAGCGCTCGGCTGTCGT
GAGAGATGAGCCGCGACCGACGAGCGCCGAGAGACCAGCGG
CCGCCACATCCTGATGAGCGCGCCGCTCTCCTCCGACCTCT
GAGGATGAGGTCGCCGCCGACGAAGAGAGAGACTAACAGAA
TTAAAAATTCAAGCGAGGCTCGTTCGATAAATTCTAACTGA
GCACGGTGCCGGCGAGGGCGCGCCTCCACCCCAGCTGACTC
GTGGTGTCGGTGAGTGTGAGCTGTAGTAGTGTGTAGGTCCT
GTCAGAGCTTATGGAATTCACCTTGGAACAGAGATGTGCAA
GGCATAAGAGGCCATGCGTTCGCTTAAAAAACAGATTGATG
AGCAGATTAATTTGTGTCACCTGCAATAGCAACGAAGTTGA
TGTGAATCCTTTCTGTTACCCACCAAAACAACCGCCAATCC
TGAAATATGCAGACTGAAGGCTGCCACAGGAAGACTGCCCG
AGCCTTCAGTCTGCATATTTCAGCAGCTACTCTGGACCTTA
GACGATGAGAACGTCGTCGTCGAATACAAGCCTTGAGCTTT
AGTATTAGCATAGCTGACGTCGGGTGTGAGTCTGTCAAATT
CTACAACATGAGATGAGTTCCTCGAAAAATTTGACAGACTC
GATAATAGTGTAACACGTGACCAGTGTGTTAACACTTCAAC
AGAAGTATAAGCAGCATAAGCAGTAGATAATAGTGTAACAC
TTTAAAAAATGGGTAGTGAGCCCGTAGAAGTATAAGCAGCA
GGGATGTAAGTTGAAGTGTCCTGTGCCCCATGTTCACACGC
GCTCGAACATTATTGATGCGCACCACTCTTTCTATTGCGTC
CATGCAAATATTGCATAGCCCCAAGACGCAATAGAAAGAGT
TTGGGGCTATGCAATATTTGCATGCAGCTTTACTATTCATC
TCCTGGTACACAGTCACGAGCTGTAGTACAACAAAATTCAA
TATTTCTAGATGCCAAATCGCATTGCCATTGCGTACAATGA
AAATGACCAATCATTGTACGCAATGGCAATGCGATTTGGCA
CGCATATGTAGAAACCTTGTCAGGCGATCTCATTCACCGCT
TGTCAGGCGATCTCATTCACCGCTAAATTGCGGATTGTCAC
TGCAGCATGTGATCTCGTCACTTTAACACTATAAGCATTGG
TCCTACAAAAGGACATGGCGCGACCAAAAGAAGTTGGTCTT
CCAAAAGAAGTTGGTCTTGGCGCCATCACCATGGATGGTGA
GCACAACCTGATCCATTGATCAGTGATACTCAAATCCGTCT
AATGGAAAGATGCGATCCAGCATTAACAAAGAGATAGGTCC
TAGGGTTTAGCTTGCGGTGTCGGCATCACCTGCCCAAGGAC
CATATTGGCATCTCTTGATCCATCAAGAGTCCATGTAATCC
CTTCCCAAGATCTTTTTCTTCGGATGTTGATACATATTGGC
TCTTATCGAGACTGTGTCTTCCCAAGATCTTTTTCTTCGGA
TAGCGAATGAGATGTCAAGTCTCTTTGTATTGTGTTGAGTA
AAGCTAAGTGTAGCTATGCGCCCACGCAACGCCAATGTAAT
ATCCCTACATAAGAAAGACACATCAAAAAGCGAAAATCAGA
AAGAAAGACACATCAAAAAGCGAAAATCAGAATCTGCCAAG
TTTTGCTAAAATCAGATTCTCGGACAGATTCGTCCTACTTT
GAAATCAGATTTCCGCGCAGCATGACCTTCAATTACTAGAA
CGCGGAAATCTGATTTCCTGCACGAACTTATGTTTTGAGTT
TAGACTCCCCCTGAAGTTCGCACCTCCCCCTGATCTTTACA
GTGCGAACTTCAGGGGGAGTCTAGCGCATACATACATGTCA
ATGGTGCTGATCTGTTGCCTCGTCAAAAACCTACGTCAAGT
ACGAGGCAACAGATCAGCACCATCGGCATATCAGCGCGCGG
GAACACTCCCCCTTGTGCCGCGCGCTGATATGCCGATGGTG
TCATCGTCAGCTGCTTCTCTCATTAAAAAGAAAAACACAGG
ACTCGGATGTCGAGCATAAGCGACCAGAGAAATATCAACTA
TCTGCTAGTAAGATCTTGCCCCCGAGCAACAGTAGAAGGTA
CTTCCAACAATTGCAATATACTGGAATTTCCATTTTAAAAA
AGGCAATGAGGCAATTGTATCAGCAGGAAGTCCTCTGCTCT
GCACATGTTACTTGGTTTTACGCGCTTTTATAGAAGATGTG
CTGTTCATGTTTGGCATTATCGAATTTGATTCTGCAGGCTA
TCACTTGGTCACCAGTGAGGCAGTGACAATGAAATTTATGG
GAAAGCTTTGGAGGATACCACGTTGTCTTGATAAATACAAA
CGGTTCTGTGCTAGTGTCGTCTGTAACTTTATAGAATCTAT
CAATTTCTTGGGAATCACACCAAGACTTCTCACGGATCACT
GTGATCCGAATTCACTACTGCTATAGCTTCAGAACAATCAG
AAGCCATGTTTTGGTGGCTTCCAGTTTTTTTTTTTTGCTTC
CCAGTTTTTTTTTTTTGCTTCGTTGCTATCTGTGTGCTTGA
TTTGGACTTTGTGTGGTACGCATGCCTTCCAAATTCTTTTT
ATCTCCATGAGAAGTTGAGGCTAATGCACTTCCCAAAATAG
TTGTTTTAACTGAGAAAAAACATTTTCAAATTTGACTGAAA
TTTGACTGAAAATTCGTGTGCTGTAATAAGAGATTTTGGCT
AATATAATAAGAGATTTTCGCTGAAACGAAGCGGAACTCGT
ACAAATCTGATTGAGATTTTCTAGTTCTGTTTGTTAGAGAA
ATAAGAACTTTCAAATTTGACCGAAAATTCATGTGCTATAG
TTTGACCGAAAATTCATGTGCTATAGCAAGAGATATTGGCT
TTAAGATTTTTGAGTTCCGTCTGTCAGAGAAGTACCTTGAG
CGAAACGAAACGAAAAGAAACGAAAAGAAACGAAACTTGTA
GCTATATCAAGAGATTTTGGCTGAAACACAACGAAACTTGT
CTGATTGAGATTTTCGAGTTCCGTCAGTTAGAGGAGTATCT
AGTGTGCTATGGGATTTTGGCTGAAACGAAACAAAACGAAA
TTCCGTCAGTTAGAGAAGTACCTTGAGATCATAATCTAATA
ACAAGGGATTTTGGCTGAATCGAAATGAAACTCGTATGAAC
AGATTTTGGTTGAAACGAAACGAAACTTGTATACATAAATC
GAAAAGCTTCTCGGCGTTTCCGGCGGGTTTTCTCCTCTTTC
AGTTCCGGCGAAAAGCTTCTCGGCGTTTCCGGCGGGTTTTC
TCAGAGCTACTAAACAGTAGCGGAAAAAGAAACCACAGGTA
TGCCACTCCTGCACTGTGCTCACCAGTGACGTAGCCAGAAA
TGTGTCTATCCCTCAGTCTGCTCCAACAAAAGTGTCTGATT
TTACGGTTTGGTTTTCGGTGCGGTTTTTTTCGATTTTCGGT
GAGACAATGTGCTGACGTGGCACGAGCTCAAGGAAGTGGAT
CGGAATTTCGGGTTAGAGACCCGGTCGAGTTTTAGACCTCC
GAGTTTTAGACCTCCGACGACGGCGACAAGGCTGGAGACCG
AAAATAGTTTTCATATAGGGCTATGACGCTTGTGTCTAACA
GAAAACAGACTGTAATTTAACCTCTGTTCTAGTTCATTTGT
TTTAATGAAACTAGAGAATGCTAGAACTTGTCTTCACACCT
TGCATCACGTGTGGGCTTCACATTGTCAATTTACAGCAGCT
AGTCTTTTCAATCCTGGTTTCGGAGCTCCTCTCTGCTGATA
TCAACTAAAGGGGTGTGCAGCGCACACAAATAGGGATACAA
CGAACCATTGAAGCTCTGCTCAAGAAGTACAACGTTACACA
TATGTGAGAGCGAAGGAAATCTGCAACAACTTTGGAATCAT
TTGCGGATCACTTGAGCAGACTCGTGCGAGAAGAGGATGCG
GAATTAAGCTAACAGGCCGACGAAAATTTTTCGTCGGCTAA
AATCTTAGCCGACGATGGCTCGTCGGCTAAGATCTTAGCTG
GAAAAAAAAAATTTCGTCGGCTATAGTCCCGCAGTTTAGCC
ATTGTTTCGTCGGCTAAAGTCTGGGAAAAAAACCGACGACA
CGAAATATAGTCTGTTTCGTCGGCTAAACCTTATAAAAATT
CGCCGGTTCGGATTCGGTGTCGATCGAATTTCTCCTTCCTC
TATCTCTCACGGCGGCGCCACTCGATGAACCACCTATCCAG
TGTCCCAAAAGCTTCGCCGTCGTCTCTACTTCATTGCTGGA
TTGAAAATTTTGGTTGACCGCCCAAAAATTTTGGTTGAAAA
CGAGATATTAAAAAAGTCGTCGGCTAAGGTCAAAAATTTTT
CGACTTTTTTAATATCTCGTCGGCTAAAGTCTATAAATTCA
GTTGACCGCTACTATCGGCCCCGAGACTTTACCCCATTTAC
TTCAGAATGGTGAAATACGGCTATGGTTCAAAAATCACGTA
GTCCTTAACGTTGTCGGATCCAGTTGAATTTTTTACCATAG
TTAGGGTTACCCATTTCGATCGAGTCCTTAACGTTGTCGGA
CTCTCCATAGGGAATAATAACAGTAAATAGTAGACACGTTG
ACTTTTAAAAATTTCGTCGGCTAAAGTTCACAGACTATAGC
TAATTAAAAATTTTCGTCGGCTATGGTCAACTTTAGCAGAC
ACAAGTCAAATCTGTTGTTTCGGTCACACATTCAGAGGAAG
GGAGAAGGATCTTCCAATCTCTCGAATTTTACTGTTCAAAC
GAGGCACCTGTCGAGATTGTCTGAGCTTAGAAATTTGCAGT
CAACTATGATCAAACATTTACCTTAACATCCAGAAAATCTT
ATTTACAAAATTTGACCGTACGATGAGATCACAATGGTTAA
TCTTTCTGGGCCGGTGACCGCACGCGGGACGCCACTGATTG
AAACTACCCCTAAGAGGCAGCGCCGCCGCCTGCACCACCGG
ACACGTGAGCCTCCCAGGCTCGGGTGCCTCCCAGGCAAAAG
ATTTTCCTTGAAGGTGGATCCCGCAGGATTTACCTCGGGTT
AGTAGAAACATGAGATTGCTCGAATCTAATAGAGCCTCAAC
AATTTTTGAGATGGAGCATGCGGCCGTCAATTTTGTGTTAC
CAAATTCTTTGAGGTAACAACTCGAGCAGTGTGGCAATCGA
TTGCAGGGTGCAGTTCGACTCAGGATTGCTGATCATCATAT
CTAGAGTCCAATGCTCAAGTCGCCAAAATTGCTAGATGCCA
ATAATGTTAAGAAGAATCGTCGCTGAGTTATACTTCTTTCG
ATTTCTTGATATCAGAATTCCAGCCAAAACCTTGTCCTTTC
TGTATTTTTACTTTGTAACTCGGCCCCCCTTAGTATATGAT
AGCTTTGACCAAAAAGCAGACCCGCGCCTCTAATTAAAAGG
AAGACATGCAAATGTAAAAGCGCCAGATATGGAGACCCCTC
GCAAGAAGAAAAGGCGTCGTCGGCGCCTGACGGTGGAAAAC
CAGTATCAAGGTCTGCTGTCCTCTGGCAAGAAGAAAAGGCG
TATATATTAGACCAGTTTTTCACCAGCAAGAGGAAACTCAG
GGCCGTGTAACTCCGCCGTTCGAGAGAAAACCCGCCGGAGA
AGTCTCCGTCCGCTGCCGTCCGGCCGCCAGAGACCGCCGAA
GACGATGGAGCTCGGGGAGTCTCCGGCAGTGCAATGAGGAA
CAAGGAGGACTTCCTCCGTTCGGCGACGTTGCAGCGTCTCT
TACTCACAAACTGGCAAATACAAGACTAGCTCCGGCCAGTC
TATAAAATTTATGCTGCATGCGACAGCTCAAAGCTTTCTAC
CACATCCAAAGAAAATTTAGCGAAAAATTCGGCATAACCTC
AAAAAGTCAACTCCAAGGTCCTTTAACAGTAAATGGTTACT
AACTACCCAAAAGAGGCGGCCGGCCACCCAACTCCGACTAC
ATGCCTCAACTCCATGTACGCTCGACCTCAATTAAACTTAG
GACGAGCGCGGGACTTCTGGCGGAGGGAGAGAGCTCGGGAG
CCTCCGCCAGAAGTCCCGCGCTCGTCCGCCGCCGTCCGGTC
GGCGGTCTGAGACGACCGGACGGCGGCGGACGAGCGCGGGA
ATCGAGACCAGTGCGGCGGTCTGAGACGACCGGACGGCGGC
ACCGCCGCACTGGTCTCGATCGGTCGGCCCTCGATCCAGCT
GTCCAGGAAGTAAGCTGGATCGAGGGCCGACCGATCGAGAC
CCTTTTGAGGGATTGATGCGCGGAAGGAGAGCTTCCAAAGG
GTCGCCGTCTGCTCCGCCGGCGGCCGACTTCAGCGACCTCC
CACAGCGGCTACGTCGCCGTCTGCTCCGCCGGCGGCCGACT
CAAAATAGCTATTGATGATCCGCGAAAAGTTCTGGAAACTA
CCTATTTAGCTATGTAATTCCTTTAACAATATTCATTTTAA
AAAAACTCAATACACACAAACCAGAAATTACACAACTACAA
AAGATGACATTAGGCCCTTGCTTTGGCGACATAAGGCGTGT
GAATATCTAAAATGTTTCGTCGGCTAAAGTCTCAGACTACG
AGCTGGGCAGCTGTAGACTCCTGTAAGTACTGGAACATCTG
GAAGGGGAAACGCTCGGCTGCCTCTGCGCCGTCTCTAGAAG
CGCCGTCTCTAGAAGGGTCGCACGTCTAGCTGTCATGGGGC
TACTGCGTTCTCGGAGCACACCACAAATTTAAGGTTTTAAG
TGAGCGAGGAGACGAGCCGACGACGGCGAGCAGCCGAGCAG
AAACCCCTTAACAGTGGCGGCGCCGCCGGCTGCTCTGCCAG
AGTGGCGGCGCCGCCGGCTGCTCTGCCAGCAGCGGCGGTCG
CGGCGGTCGGAGGCCGACTCCAGCGACCTCCAATGCCTACC
ACCGGTGACAGCCCCCCTAGCGCCGTCGTGAGGAAGATATC
GTCAATCCCGTAAGTCAAACCCCTAAACGCACGGAAAAGGT
ACTGCATTCCGCCCACCATGCGCCATCACCCCAGAATTTTG
ACATTTACCGGTATGGTTTGCGGAGTTTCCTTCAATGCTCC
ATACATCCAAGTGTAGTGTACTGGACCGGTAAACAACAATT
ATGAAGTTGTTTAAAAAAAACAGTAAAACAAATAACATACA
GTTGTACTTGTCAATACCAGCAGTGTCGACAACTCTAGGGA
CGACACTGACATTTCGTGCACGGGCAATAGAAAATTATATT
GGCCATGCAGGATTTTATCGCAGGTTTATCAAAGACTTTTC
GGCCTTATCGACCTCTATTCCCCTAGCAGATATAATATGTC
AGCTCCCAGCCACCAGCTGCCGCCGTCCGGCCAAAGTCCGG
GAGGTTGCCGGAATCGGCCTCTGGCCGCCGCTGCCGGTGGA
AAACAGCTCCGGCGCCGGCGCAGGCTCCACCGGCAGCGGCG
AAAATAATACTGCATGCAATCGCTCAAAAGCGCTCAACTCA
GATGAAAACTGGCGGAAAAGCGGATAACTATGCCTCGTCTC
TTTCTTGCTTCCGCTAGTGTCTAGTAGCTCTGAATACTTTG
GAAACCCGGAGTAAGTCGTCCGGGGACCACCTCCAAGGAAA
ATAGAGTGATGATCCGACCGCGGCGGATTCATCGGCATTTT
GAAATTTAGTAGTCTATAAACAAGACTAACACAACTATCAC
GGCACCCTTGAACTCTCTGGCTCCAGCATCAAAAACTTCAC
TCTTCTGGCAGCTCAGTGCTCGCAAAAGCCTTTTCCATCTT
CGTAATCACGAGGCCGAACACCAAATGTCTCCCTAAACTCA
GCCACTACCAGCAGAAGACCCAGAAGCGGATGATGAAGCAG
GAGATTGCCCATTGTTGGCTCAGAGGGCCACCCCCACTCCT
CTTGGCACCACTACTGGAGCCTCTAGCTGAAGATTGACCAA
GTCCACGCTGACCACCGCCCCGCTGAGAGCCACCTCTGACA
CGTGAGTCATGGGACGTCCACGCTGACCACCGCCCCGCTGA
TGGACGTCCCATGACTCACGCTAGACTGCATGCTATGACCC
TAAAGGAATTAAATCAGCCTCGAAATTAACTCCTTCCACTA
ATCCGGAAACTCCCTTACTACTGGAATATCTTCTAATCCCA
CTGAGGAGTTGCCTGGTTTGCCTCCTGCAAGGGAGATAGAC
TCAGGCACCTTACAGAATGGCTCCAGCTGAATTGAAAGAGT
AATAAATCATCGATCCGAGGCAACGGATATTTATTCTTCAC
ATCCATGAACGCCGCAGGTGCATTAGTAAGTCCAAATGGCA
CTTCTGCCGAAATCACATGACCCAAAAACCCCACTTTATCT
TTGAAAAATCTTTCACAAAGCGCCGATAATAACCTGCTAAT
ATCATCCGGAAGAGCCAAAACAGGAGCACTTGTTAAGCAAT
GTAGGATAATTCCCCTCATGCGGCTTTAATTGCCTAGAAGC
TACTCATGATCTGGAGCTTGCAGCGGTAGTTTTTGCTCTCA
ATACCGAAGACTCTTGTGATCGGTAAATATCTGACACTTGG
CAGTTTTGATTGATAGAGTGCGGGAAGCACAGTATAATGAT
TTTCCCTCTTCATGTTTGGCCACCAATAATAATCCTTCAAA
GATGTGGTCCCACTTCCACACTGGAATAGGCAACGGCTCAA
TCCAATTTATACTTCTTTCCCACTGGCAAGAAATGTGCAGA
TCCAACGTCTGAATAGTCCTCTCGGACTGCCCATCAGTCTG
GGGCCACAAAGCTCTTTTTCCCCCACTTCATTCCAACATAA
TTGCAGCACATGAGAAGGATCGGCAATATACTTACGAAGCA
TCTTCATAGGTCAAATCTCTCGTCAAACTGATCGGCTGCTC
TGCTCACACCCGGTCCATAACCCTTAAACCCAACAAATTTT
CTTTCTCCCTTCCCTCTTTTCCCTGAGCTCCCCGAGCCCCT
CAGCTGCCGTCGTCCGGCCGCTGCTCCAGCCCAGTTCGGGC
GCCGGTGCCGGCTCCACCGGCAGCGGCGGCCGGAGGCCGAT
TTGGAAATGGACAACCCTAACCCGAAAAATTTCCAATTCAC
ACTCCTTGAGCGATTGTTAGCGCCAACTCATCATCCGGAAT
TTCAAACTCTGCCTCCTTGCCTATAGCTGGATCTGGATAAG
CTCTCTCTCCCCGGCCTAGCCCCCGAGTTGTTAGCCCGCCG
CTCTTCATATAAGTGAGACGCCCCGAATCACCTCGGTTCAT
ACTCATCGATCGCCACGCTGCTCCAGCAGTTACCTCAAAAA
GTTGTCTTCTCTCTGTTGGACGGAAAGTGGTATCTGCCACA
AAAGGGTGCTTCAATACTAACAGTAGCAGGCTTAACAGTAG
CTTATCCCGAAACTCAACAGCACCGCCAGTAAAAAACTGAC
CATGGCGATGAAGGCATAGGCTATGGCTATTTACCTTGGTA
ACACTCAAGATGGTCGTTTCCGCCGCTTGTTTATTACTTAC
AAAACCATGGAGGGAAGCCCCGTAAGTAATAAACAAGCGGC
TCTTGTGTCGTTGTTTGCTGCTTGTGCATATGCTAGAACTC
ATTTTTTTTCCTTCCTCCCGCTGCAGTCCGTCCGGCCGTCC
GGATTTGTAGCCCTCCAACCCAGCAGCCTTGCCCTAAAATG
CCGGAATTGGCCTCCGGCCGCCGCCGCCGATTGGGAGATTT
ATGAGCGTGTTAATGGCTCTCGGTTAATTTCTGCCTATTTT
TAAGTTCCCAGCCGAAATTCCAATAGTTACACAAAATAGGC
AGGGCAGCGTGCCGCTGCACCGCCAAAAAAACATCTAAAAA
GAGTTGAGAGTCGCAGGAGCCAGCGACCTCTATTCTCGGGA
CAGCCCGACCCGACCCGACCCATTAAAAGCCCATCTTGACT
AAACTGGAAAAGAACGGATTCGCCGGGAGGGAAAGTGGTCG
TCTCTCATCCTGGACCGGTGCACGCGCGCGGAACGCCGCCG
GCTCACGTCACGCCTTAATGCGGTGCTACACTACGCCATCA
AGCCACCGGCCGCCGCTCCACTCCAGTTTGGACACTTTGCC
TCTTCTGGAGCCATCTGCTCCCCCAAATAATCATCCACCAC
TCTGATACCATTTTGTCACACCCTGACCCGAAAATTGAGAA
TTTGTTAATGAACCCCCCCCCCCCCCCCCTACCCTATTATA
AGAAAAAGACTAGTAGAGGTCTGAAGCAAGTGATAGAATCT
TTCCCCGAGCCCTCTCCCCGCAGGACTTCTAGCCGCCCGTC
ACTGGTGAGAGCTCCCTTAGCGCCGCCGTGAGGGAGAGTTG
GGGTAGTCGGGACTTTCGGGCGGCAACTCTCCCTCACGGCG
GATAGAGAGCTTTGGGTAGTCGGGACTTTCGGGCGGCAACT
AGCGGTGCCGCCGCCGTCTGCTCCACTAGCAGAGGCGGCCG
AAATCCCCTAAACAGCGGTGCCGCCGCCGTCTGCTCCACTA
CAGGTTAGCATAGTTGAGGTCGGGCGTACATGGAGACGAGG
TTTGAGACCGGAGATCTGGACGGAGAAAGTTGGGAGGGAAG
AGAACAAGGGACTCTCAAAACAGCAGAGAGAAAAAAGGAGA
GTATATTAAAATATCGTCGGCTAAAGTATTTAAATATCGTT
CGACGAAATTTTTTCGTCGGCTAAAGTGCTTGTCCTGGTAG
CAAACCCTTGTTACTACTTCCTCGAATCATGTTGAGACTAT
TCGAGGAGGACGAGACGAAGCTGTGGCCACCTCTGCAACAC
TCTCGTCCTCCTCGATGTCGCTGTGGTATTGGATTTCAATG
CTCTTGATTGTTACCGTTTTCGATAAAAGTGTGTAATCGTT
GCTCATCTCAGTGCCAAGTTCGGCTTCCAATTCAGCCACCT
TGATAGTACAAAATACATAACGCCAAAGTTCTTCTACATTC
AGTAATGTATAAGGAGGATGCGGCGGATTTATATACCAAAT
GATCTCATACCGGTCCCGTACTGAAAGTTAGCAGGACGGGA
TGGCTATTATGTCGGGACGACCCGATCCCGTCTTGATCCGG
CTATATTTTCATAATCACTTCGCTCAAAACTAATTTGTCAC
GAGTATAGAGCTGGATGATGCGCCAGTTCTTTAGTTTAATG
TGTCTTATTATACTCATGGTCTCCCGATCCGTCGTCGGAGG
ATTCTTTAAAAAGTTACGAGCACGGTTACTTTCTTCCACTA
AGAATTTCTCAAAAAATAAACTCGAGCAATTCTTTAAAAAG
TCGAGTTCTTGATTTAAGGACCCGATGTTATAGTACGTGTC
CCGGTGAAAATATTCTAGAGCGCTTGGAAAATTTTGTAAAC
ATTTATATCCTTTCACGGAACGAGGAAAAGCAGGTCAAAAT
GGGGTGGAGGCGCGCCGTCGCGGGCGCCGGAGGGTGGAGAA
GGAGAACGGACGGACGTCCGCACCGGCGTTGGTGCGGACGT
CCGCCTATTCCCCCTCTAGGCGCTAGTTTCCACCCGACTAG
ATTCGGCGGTCGGGATTAGGCGCTGGGCTCTTTCTTTCTTT
TTTTTTGTTAAGTGCCAACGCGGCCTCTTAGAGTGTAGAGG
TTCAAAGGTAAAACAGCTAGCGGGCAAATTTATAAACAGAT
GCCAAAACCACTGCCGGACGCGCTGCCACAGGCGGCGGCGA
TTAACCAATTTTGGTCGGAACCGGCCGGAAATTGCCCCGAA
CACCTATGTTTGGCCCTCGTCGCCGCCGTATACGGCGGTTC
TTTCGGCATCCTACACCGAGCAGCAGCTGCCCAGCCTTGAA
GTTCCTCGTTTTCCGGCGAGCTCCGGCGGCGGCGACGACGA
CCGCTTCATTTGTCCTGAGGCGCGAAGGAAGCCCTAGCATC
AAGGAAACATAATAAATTAACAAGCGGAAGCTATATGATGA
GAAAGAATCCATACTGGCCCCCCGATTAAAATAATATAACT
GTCCAAAGTATTTTTTTTAGCAGTGTCATTTTGGGTGGTTG
AAGTTGGCTCTTTTGCGTATCGGTTAGTTTTTCCTCCGGAG
GTGCGATTTGGATGTTTTTGCTCGATTGACATAGCTAGGCT
TGATTTGGGGAGCACGGAGGCTCCAGGAGTTTAAGGTTGGA
AGCTAGGAAATTGCCGGACGCGCTGCCACGCACCACCACAG
TTGCCGGACGCGCTGCCACGCACCACCACAGGAGGCGGCGA
CCACGCACCACCACAGGAGGCGGCGAGTGGGCCCCACGCGC
GGCGGCGAGTGGGCCCCACGCGCCACCCCAACAACTTCAAA
TTCAAAATCTGGACAAACTTCCAACAGCAAACTAGTAGATT
CCGGAATCGGCCGGAATCGTCCCAAAGAAAACCGGCTGCCA
GCACTCACGAGGTTTGGGTTCACCAGTAAAGCCCCAACTTC
GTCTCTGGCTTGAAACACGGCGTCGCACCAGCACAAGCGGA
CCGGCAAGGTTGATGGTGCACGGTCGGCTCAGGAGGAAGGA
TTTTGCTTTCCCCGGATCCTCGAGTGCTGCTGTGATTAGGA
TATAAACATACCTATGGTCGCTCCGCCTACAGTGGTGGTCG
AAAAGTGTAAGTTTGGTGCTCGGAAAACTTTGTTTCTTAGT
GACATTTAATCTTTATTGCCCTCCAATAAATGTTTTATTGG
AGTGATCGATGATCGGATTCCGGCGACCGATGATTTGAATC
ACCGAAGTTTAGTGAGGTTTCGGCCAAGTCTTTTCTCTCTT
GTAGGCTTATTAAAGTCACCCTGCAAAAATGACTCGTACCT
CCCAAATTCTCCAATCGGCTCTGAACCGCCAAGATTTCCAC
CCCTACAAAAGCGAGTGGCTCGATTGATTTTGCAAACACAC
TCCAACCGGTGTAGAAGGTGCTATGGCGACTGCTCCTCTTC
AGGCTAAGACATGGAGGCGACGGCGATGGTAGTTTTCTAAA
CCGCTCACCAACTAAGCTCACCAACGCCTCCAAGTACTTGA
GGAAGAACGCCGAGAAGTCTCGCTGGCATCATAGGCAGCGA
CTCGCTGGCATCATAGGCAGCGAGTCGCAAAAAATCCTGAA
AAGGGTTTCCGAAATTAGTACACGATTTAAAATATATAAAA
TGCATGATCGTTTGAAAAATCAGCTCCTAAAAATGCATAAT
GATGTTATAATCCAATTTACCCAAAAGTTCCTGCTAATAGG
AGACCACCGGATTGTTCCGACGGAGGCGGCAACAATCCTGA
GGCGGCGCTCGGGGAATGTCCCGAGCAATAGAAAGCTTAAG
TGCTCGGGACATTCCCCGAGCGCCGCCTCCAGATATCCATG
CCAGTGACGGGTTCCGGGAGCGCCACCGAGTCCTACGATCT
AGGTCTTGATCGTGGTTTTCCAGTGACGGGTTCCGGGAGCG
TAACAGTACTAAAATTAGGTCGGATTGAAAACTTGACGTAC
GGAGGAGAGAGTTTCGGCGACGGAGAGCTTTGGACAGCCGG
GAATCTCTACCTCCAATTCCCTCGATTTTTTCCCTCAAGAA
GATAAGGGATGAAATTTTACCGCCATGTCTGAGGGTTTTGG
AAGTTTTGAAAACAACAGAACGGTAGACCCAATTTTAGTAC
AGTCAAGTTTTGGTATCTCACCTTTAGAAAACTTCAAAACA
AGGAAAGAAATCAGAAAATCCACTACTAAAAAAAACATTTA
CTCTCTCTACCAAGCCTTCCCGCCAACCCACCACCGTCCCT
ATTCTCACCACTCCTTCCTCCGCCGCCACCTTCAACTGCAC
TGTTGCGTTGTATTGAGTAGCGCTAGTCATAGAGCTATCCA
ACTTACGAATGAGGACATAACAAGAGCAACAAAATAGAATT
GAATTTGGTTTATGCAAGGTCGTCGATCTCAAAATTTAGAG
TGAGAATTCGCAACAGTATGCGCCTTATGCATCAGGTTTTA
CTATTCAGGAGACCAAGAAACAGCAGCAAGTTCAATCTCAA
GGTTGATAAGTTCATGTTGCCTGCAGACTTTGTCATTCTTG
CTGGTAGTGTCTCACTTTCACCCGAAAATACATACTTCAAG
AACAATGAGCTTAATATGGTCTGGCTGAAGACAATAAACTT
AGAAGAAGCACGCAGCCGAGCCCGAGCGCATCAAGTCGGCC
CGAGCCCGAGCGCATCAAGTCGGCCAACCTCGATCTCAACC
TTCGATTTGAATTTTTTTTGCAGTGATATCAAAGGAATCAT
TAAATCAATGCTGATTGGAGCTCGAGTAGCATCATTCTCAC
TGGGACACATGCTTATTTGGCTTTGGCGGTTAATCCTAATG
TAGCTTTCTGAGGAATTTTGCGGAAGTGGATTTGCCTTTTT
CGTTGCCATGGCAACGCCGTCGCGAAACTTGGACCAATGGC
ACCACAGACACTACCGGACGCGCCTCCACAGGCGACTGCAC
TACTCACCTATATATTCCCGCTGCGTCTTCACCAAAAACAC
TCGCCTCCTACTAGATCCAACCCGAACTCTGCAGACTGAGC
CTTAATGCGGTGCTACACTACGCCATCAAGGTGGACAGACT
CTGGTGGCCGGAGGAGGGAGCTCCGGCGAGAGAACCACCAC
TTCTATTGCCCGGGACACTCCTCGAACGCCGCCTCCAAATA
GTAGCGTCTCACGCTAAGCGCTCGACTCATCTATGGTGAGG
GGTCCTCACCGTAGGTGAGTCGAGCACTTAACATGGGACGC
GGAGCCTCAAAGGCTCGGGTCGGTGCCTCCCAGGCTATAGT
GAATAAAGAATAAGCGGAAGCAGCCTCTGACTATGTATCGA
TCCATTAGAAACTCTTGAGTCTTGCGATCTAACCTCAACCT
ACTGGTTTGACTGTTGACGTCGGGCCCAGATCAATAACTCC
GGAGTTCTTCCCCCCGAAAGCGGCGACTGTCGTTGTGGTTC
TAGGGCTACTACACTCGCGTCCAACGCTCACGTCACGCCTT
ATAATGAGATCGATGTGCCTCCCAAAGAATCTCCCCTTTGA
GGAGTGGCTCATGTTGGAGACTGCTTCTAAGTTTGGCATTC
CTTTAAGGCAAATACTACCGCGGCTAGCTCTAGGTCATGAG
TAAACCCCGATGAGAAGCGTCGCTATAAACAACATAGCCAA
GGCATTAGGCTTGACTCCGACGCCGCTTACTAGATCTTTGT
CCATTTGGCCAGGGACTGCACCCGACCTCAGGCTGGAGAGT
GCTGGCTTCAACTAGAGCAGCAGCTGCACCTATTAGGGCTC
GGGGTTTGAGGCATGAGCTCCGGAAGTTGGTGACTTCCCAC
GACCGCCCGTCCGCCGCCGTCCGGCCGCCCCAGACCGCCGC
AATAAATCAGTTACAACTCACCACTGCCATTGCATTCTGAA
ATGCCTTCAAGGTCTTCACACTTGAGTATCAGTTTCCATTC
CATTCAATTTTTGGAATAACCAAAGAAGGCTCGGATGTGGA
TGATAAACAACACTTGTTTTCGGGGAATAATTGAAGCATTC
CATTTATAAACTGCATATGACAAAAAAAAAAAAGTTTACTG
TTTACTGGGGGTCTACTAACCCCCAGTTGTTTGGTTTTATA
TGATCAAAGATCATTCTGCCCGGAAATTTTTATGCACTCTC
AGGGACAGATTGCTGTTTTTCGCAGATTTGGCATATGCAAA
ATCATCATCATGATCGAATCCTCTAGGTCCTCTAAGTTAGT
CGGGAACCTAAAGGGCGCTCCTGCAGTCATGGTTACACTAA
TGCTAGGGCTTCAGTACTCCCTGGAACGTCCGAGGCAGCAA
CTCTAGACCACAGGAGCATGCGTTTGCTAAAAGTATTGAAA
GTCACAATGCCGTGTGGCTCCCCAAAAGGAGGGAGGCCCTT
GCTGCCCGCGGAGCAGGCGGCGGCGCCGCCACTTGGAGGTT
GAAACTTTCCCAGCATCGTCCGCCGTTGTCCGGCCACGTCC
TCCAGAAATGGAGAAGGCAGCTGTGGGAGTCGAACGGGACC
GCGGCTTCAAGGCGGCGAGACGGCGGGTGAGACTGCTCCAG
TCACCGGCTTTCCGACGGGACAGCAGCAGCTCTGCCGCTTC
ATTAGGTTAGTGGATCTACCCTGTAGTTGGATCCCCGGTTT
TGTCACGATGTTGAATGAAACCCGTAGTCTAATTCAAAGTA
GGAAAACCTTCTCGCTTAGGCCGCACGGTCTCTTTCCTTGG
CCGTGAGATTTCCCAAGTCACCAAGGAAAGAGACCGTGCGG
TGTACTTCTCCTAGCTCAAGCAGGAACTCCTAGCTGCCGGC
GCTCAAGCAGGAACTCCTAGCTGCCGGCCACCTTTCCCTCA
ATCAACAACCCCACACTTAACCTTTGCTAGTCCCTTAGCAA
CACACTTAACCTTTGCTAGTCCCTTAGCAAACCACTAAAAC
TGCTATGATTTTGAAGGTCTCTGAGACAATTTCGTTGAAGG
ATCAAGAATAGCACAAGAATCGAAATTGAAAGATGAATTCA
ACTCACAAAGGATATGCACTCTGAATTTTTTCTCTCAAGAA
GCTTAGAAGCTTTTCACACACAAGAGTTAGAAAGAACATAG
CATAGTGAATTTAAAAACCTCATAAAAAAAATACCAATCAT
TTTATCTGTGGAGTTTGTTTCATGAGTAAGCATATGGTTGT
ATCTTAAGAATCATGCGGATCTTCAAAAAATAGGTTGGTTA
CAAAAAATAGGTTGGTTAGGCTCGCGGCATGGAAAAATTTT
ATCCTCAAGACTTAGCAGAGCAAGAACATCCACCTTATGTC
CAAGAACATCCACCTTATGTCACCAAACACCATCAAGGGCC
AAAGAAAAAAAAAAAAGTTTCGAATTGATTTTGATGAAGAT
AAAAAAAAAAAAGGCATGATCCGAGAGAAGAAAGAAAAGAA
TTTTTCCTTTTTGTGTATCTCGGCAACAAACTCCTTAGAAC
ATAGAATTCCTCTACCTTGTCTCGAGCTTGGTAGAGCTATC
TAGAGGAATTCTATACTAGGCAAGGGATAATTTGGGTGAAC
ATTGAATGAACTAGAGATTGCTAGAACTTACTTATGAAACT
AAGAATAGGCACATATATGGCTCGAAAATCTCACAAAGGTA
TAAAGAAACAAAGTTGTAATCCGAAAAATTACAAAATTAAA
GGACTATAAACATTTAAGCGCTGCATGGGAGGCAACCCATA
TCATCTCCTCATTCTCATGCCGTAGCATCTAGGAGAGAGAC
GACCATGCTTCTAATCATGACTGCACCAGAAGGAAAGACAT
TGTTATCACTAATGTCTTTCCTTCTGGTGCAGTCATGATTA
CATTCCACGACAAGATGATTCGAAAGACAGACTTTGTTATT
TGTCTTTCGAATCATCTTGTCGTGGAATGCCTTGGTTTTCT
CAGGAATGAGGCTTATGATTCTGCCGTGATCTATAAAGAGA
ATTTCTTCAAGTTCACACAACTGCAACTTCCTGTGTAATCC
ACTGCAACTTCCTGTGTAATCCGGCCTCATCAATATCCATA
ATCCATATTAAAAGCCTGAACCGCCCACCAAGCCTGATGTT
GCCTGAACCGCCCACCAAGCCTGATGTTCCAACTCCACAGG
TGGTGTACGGCAAGGCTTGTCACTTGCCTGTGGAGTTGGAA
CAAAAATCCCTTGGGGATGTCACCGTTTCGTATGGTGTACG
ATCGGACTGCATTCAAAAATCCCTTGGGGATGTCACCGTTT
TGCACTATGGGCATATCGGACTGCATTCAAAAATCCCTTGG
CCGTCACGCAAGGATTGGAGCCAACGACTTGATGATGCACT
GGAGAAGAGTGTGAAACCGTCACGCAAGGATTGGAGCCAAC
TTAGTAACCGAGAGATCAAGCGGATATTGGAGAAGAGTGTG
CCAATATCCGCTTGATCTCTCGGTTACTAAGCTCCACTTGG
TTGATCTCTCGGTTACTAAGCTCCACTTGGCCACTTGTCTG
TTCATTAGAGCTTCAATTGTCCGATTGCAAAAGTGGGAACC
ACAAATTTTGGCATTCCAAACCTGGAGAAAATATTAGAGCG
ACCTGGAGAAAATATTAGAGCGTAGGAAATCTACAACAACT
AATATTAGAGCGTAGGAAATCTACAACAACTCGAGAATCAT
ATGGGTGGAAGCAAAAGCCACCCGGACTAATGATTCTCGAG
ATACGAGAATGTACAAATAGCCCTGAGAACTCGGAAAAGGC
TACAAATAGCCCTGAGAACTCGGAAAAGGCCCCATGAAATC
CCTGAGAACTCGGAAAAGGCCCCATGAAATCAATACCCCAA
AAGGCCCCATGAAATCAATACCCCAACAATCAAATATTTCA
TAGGACCTAGGGATGAGATGCCTATGCAACCTATTATACAT
TACAATACATATAGGCATCTCGAAAAATAGTAGGCCAAAAG
AAACTTTCAAAGCAGTCCTACGAGAACCAAAGTGACCTCCA
GATCAAGTTTGTGGAGGTCACTTTGGTTCTCGTAGGACTGC
AAGTTATTAGGAGGTGTGTCCCAAAGAATGAGCATAGGTCT
TGCTAGAAATAGACTTAAGGCATTAGCTAGACATTATGTGT
GCATGATAGGACATAAAATTCGGAAATTACTTTGTCACAAG
ATGCAGACATCGTGAATTACCTTGTGACAAAGTAATTTCCG
GGTAAGTGAGCCTTGGTATGCAGACATCGTGAATTACCTTG
TGCATACCAAGGCTCACTTACCTCACTTACCTTGCTTACCT
AGGCTCACTTACCTCACTTACCTTGCTTACCTTGAAAATTT
TACCTCACTTACCTTGCTTACCTTGAAAATTTGCTCGTCCG
AAGAGTGCTTCCCGGACGAGCAAATTTTCAAGGTAAGCAAG
TGGCCATCCAAGAGTGCTTCCCGGACGAGCAAATTTTCAAG
GAAGCACTCTTGGATGGCCACGGGATCCGAGTCACGTACCA
GATGGCCACGGGATCCGAGTCACGTACCAACCGGCTAAGGT
GATCCGAGTCACGTACCAACCGGCTAAGGTGGTCGGCAACA
TACCAACCGGCTAAGGTGGTCGGCAACAACGTTGTCCGACC
AATCAAAGACAAGAAGGGGTCGGACAACGTTGTTGCCGACC
CAAGAGTTCGATTTGGAAATCAAAGACAAGAAGGGGTCGGA
TTTGTTGACGAAGAAGGATGCCAAGCCGAGATTGATAAGGT
CTCGGCTTGGCATCCTTCTTCGTCAACAAATACTTCAAAGC
TATTGTTTACACTGACCATGCGGCTTTGAAGTATTTGTTGA
ATCCAAAGCAAAGATCACGGCAAGAAGTTCTTTCTCGGTGG
CAACAGAACTACACCACCACCGAGAAAGAACTTCTTGCCGT
TTCTCGGTGGTGGTGTAGTTCTGTTGCGCATCATTGAGCGT
TTCTGTTGCGCATCATTGAGCGTCCGAGAGGCATAATATAT
TCGGACAGAGAAAAGAACAGCAGCCGTATGCCATATATTAT
CCGTGGGGGCTGTGCTCGGACAGAGAAAAGAACAGCAGCCG
TTTCGAGTTGATGTGTGACGCCTCGACTATGCCGTGGGGGC
CCGGATTGGTCCTTGCCTTTCGAGTTGATGTGTGACGCCTC
CTCGAAAGGCAAGGACCAATCCGGTGGCGCCATGATCGGCG
GAAAACCATGTTGACATCGGCGCCGATCATGGCGCCACCGG
GATGTCAACATGGTTTTCAACCGCTCAAAAGGCTCCTTGCA
TTCCACTTTGATGCCAAGTGCAAGGAGCCTTTTGAGCGGTT
CAAAGATTTCTCCAAGATAGCTCGGCCCTTGAGTTCTTTGT
AGAAATCTTTGATAAATTGACGATAAAAACCTGCATGTCCA
AATCTAAGATAGATCTTGTGCGTCACTTACCCATCCCCACA
GATTTATCAACTTCAATACCCCTAGAACTAACAATGTGGCC
GTTAATCAAGGTATAGTGCTCGGCCACATTGTTAGTTCTAG
AATGTGGCCGAGCACTATACCTTGATTAACCATGAAGTGAC
ACATTTTTCCCAATTAAGCACAAGATTAGTTTCCTCACATC
TTATGGTGGAGATTTCGATGCATGTTTAGAAAATGTAGAAC
CATGCATCTTTGAAACGTACCTGGAGCATTGAACAAACCAA
TACCTGGAGCATTGAACAAACCAAAAGGCATGCGGCGGTAG
TGAACAAACCAAAAGGCATGCGGCGGTAGGCAAAAGTGCCA
AAAAGGCATGCGGCGGTAGGCAAAAGTGCCAAAGGGACATG
AAGACAACGTTTACATGTCCCTTTGGCACTTTTGCCTACCG
TTGATTGTAACCACTATAACCGTCAAGAAAACAATAGAAGA
TCAAATGCTTGAGAGGTTAGCCGGTCATTTCTTCTATTGTT
GTGCCGCAAAGGACCGTAATCGGCCACCGAGTGTGTATAGA
ATGAAAACGAGCTTGTGCCGCAAAGGACCGTAATCGGCCAC
GGTCCTTTGCGGCACAAGCTCGTTTTCATCATTCCTCACCA
CATTCCTCACCACCGTGATTCCGCTCTTCTTTGGCACAACT
CAAGGTGGATTTCATCGGTTCAAGTTGTGCCAAAGAAGAGC
CGATGAAATCCACCTTGAATCTGAAATTGGGTAGATGACTC
AGGATGAGGTGACAAAGTTGCTCGATTGTGGAGTCATCTAC
TGACCAAGGAGGGTCTACGACGTCTTCATCCACCTATGATG
CGTCGTAGACCCTCCTTGGTCAGTTTTGCTCCATCTTCAAG
GGTCAGTTTTGCTCCATCTTCAAGCAAAATTCGATGAACAC
GTCCTACAATGTGTGTTCATCGAATTTTGCTTGAAGATGGA
AGGACTAATTCCCTTGATGTCGGCTAAGGTCCAACCTATGA
TAGTGATGATGATATGATAACTGGCAACGTTTCATTCTCTC
GGCTGCCGAGGTATGCTACTCCTCCCCTAGTCCAATTCTCT
ACTAGGGGAGGAGTAGCATACCTCGGCAGCCACCTCAAGTG
CCTCTGCCCTTGCTTGAGACCGTGCAGTCACTTGAGGTGGC
TAGCTCAAGACACCGTGCCTCTGCCCTTGCTTGAGACCGTG
TGCCATGGGGAACAAAATCACCTTAGCTCAAGACACCGTGC
TCAAGACACCTTGGCACTCACCTTGGCAAAAGGAATTGGAT
CAAGGTGAGTGCCAAGGTGTCTTGAGCTATTGTCTCCACAT
TATTGTCTCCACATATTCACCTGCAAGATCATCCACAACAT
ATATTCACCTGCAAGATCATCCACAACATCAATAGAAAAAG
AAGGCCATTCATGAGAACCGCAAGGACCAAAATTGATGTCT
TAGAATGAGAATTTCTTTGTCATCTGCATCCGCCGGTTCCA
ATTTCTTTGTCATCTGCATCCGCCGGTTCCATGTCAATGAC
CATGTCAATGACATAGAAATCTGCAGGAACTGTTAAACTTG
GGATGTTTTACTGCAGGTTGCAAGTTTAACAGTTCCTGCAG
ATCATTAGATTGGCTGACCGCTCCAACAAGATCCCTCTGGG
CATGTTAGATCTAGGTGCTTCGATTAATGTTATGCCCTCTT
AAACATCTATATCCAGGCTGCAAGTCCACCGTGTCTTACCA
GAGCAATGAGAACTCCATCACCGAGATGTATGTCTTCAAGG
AGAGTAATAGAAGGAGCGTACCAATGTACACAGCTAGCAAC
GCCCACAACCTCATGCAAACCCGAGAGTAAACAAGAAGGGT
AATTCAAAAAGATCGAGGATCCCGAAGGATTCCCGGCAACG
ATCGAGGATCCCGAAGGATTCCCGGCAACGACGCCATTTGA
TACGTCTTATCAAATGGCGTCGTTGCCGGGAATCCTTCGGG
ATAAGACGTATTTGCACACGCATCAATTAACCCTGTCAACA
AAGCAGGGATCGTTCTAAACCGGAGATCCAACTACAGGGTA
TCTATTCCGAAATCATCAAACCTTTAAACCCTATATGCTTA
TTTGATGATTTCGGAATAGACATTGGAAATAAATCCTAAAT
AAAACCTAAACAAACATCAACAAGAACAAACACATTCTAAT
TTTGGAGAATGATGGAGTTTCGGCAAAGTTTTGGTGTAATT
AGTTTTGGTGTAATTTTGCACGGGTTGATAATGATAAACTG
ATAGAGTAACAAGACTTGATCTCCAAGAATTACTCAAGCAC
ATTTAACTTCCTCTCTTGGTCTTCAAGTAATCCTTATGCAT
GAACTCCTAGCTACCGGCCACCTTTCCCTCATGAGTCAGGA
GCCACCTTTCCCTCATGAGTCAGGAAAACATTTCCTGGTCA
AAAACATTTCCTGGTCAACACGGGTTTAGACTTTCCTGAAA
CAACACGGGTTTAGACTTTCCTGAAATAGAAATAAGAAAAT
AAAATTAGAAACTAGGAAAGCGGAAAGATGGAATCCTGATC
ATGTTTTACATTGTTGATTTCTAGAAAAACTAAACTAATAA
ATCGCGTTGTGGACCTACTACGTCAGAAAAGGCTTCACACG
ACATAAAAATGTAGTCTAAGCTCGAAAAATTTAACAAGACT
ATTTCCCTCTCAGATTTTGGCGCCGTGTTAAACACGCGGCA
ATCTGAGAGGGAAATAGCAGCGCGTTTAACACTTTGCAAAA
AAAACTGAATACCCAAACAGCAAGAGTAGTGAAACCAATTC
CAAAGAGGGGGAGGGTGAGACTCGATTTAGATGAGAGGGAA
TGAGTCTCGATTTCGAGTTGCGTTAGCTTTCTCGATTTCGA
AGTGCAAGCAGACTCATTAACAGGAACAATCCAAAATCGAA
CCAGCAAACTCCTCCAATTTCTGAAGCCAAACAAAATGAGT
AATGAAACAAGCTCTCAATCCGCTCATCAAATAGAGTCAAC
TATGAAATGAATTGATGCTTCGTTAATTTTCTCTGAATACT
CATATGATAAAAACTATTTGCTGCAACTTCGTACCATGGAC
CCAATAATTTGTGTTGTCTTCGCTTGGATTGTAGTTATGAT
AGTTATGATTATCCAGTTTGCAGGACAATGCATTTGCAGAC
TGAAGTCACTAATATGTCTGCAAATGCATTGTCCTGCAAAC
TTGTATTTGAATGGCAGGTTCTGTAAGCATTTATTGAATTG
TATATACCCAACTGAAAGTTCAGTAGAAACTACACTACAAG
CATGAGAAAGCAGATCATAACGTGTTCTATGGTCCAAGCCA
AAAATATTTCAGTTTAAACACCCAAATAGCAAACAATTGTA
GCTCTTTACAAAGCACCATGCAATAACAACAACAAAAATAT
TTGTAAAGAGCAAGGACAAGCAAAGGCTGGTGCTAAAGCAA
AGCTTATCCTTGCTTTAGCACCAGCCTTTGCTTGTCCTTGC
GGTGCTAAAGCAAGGATAAGCTGTAAGGACTTTAGCAGAGG
GCAAGGATAAGCTGTAAGGACTTTAGCAGAGGTAAGGTACA
CAGATATAATTTGATGGACTCAAGCAATACGTCACATGTCA
ATAACCAGATGCATACAAGGCAAAAAAATTAACAGCATAGT
GGACAATTTTCTTAAGTTTGCTTTAGCGAATGCAAGTGACA
TTGTAACAATGATGAATTTTCGATCAGAGTTGTTAACGATC
GTATATTTGCTGAATATAAGCAATGAAAATGGCATGGGAAC
ATTATTCATAGTAGAAGGTTCCCATGCCATTTTCATTGCTT
AAAATCTACTATCTCAGATTCAGCTACTCTATTATTATTCA
CTGAGATAGTAGATTTTCATCCAGATTTAGGACAGTTGGGG
TTCCGGTATCTCGTTATCTTCAGGCAAGAACATGGCTATCA
TGATTTTTTAGCCTCTTGCACAGTTCCGGTATCTCGTTATC
AGAGGCTAAAAAATCACTTGCTGCATTAGGGATGGGGTATG
GATGCTTGTCCAAATGACTGCGTCTTGTACCGAGGGGAGGA
ACATGTGGGACAGATTTTTGCTTCTGCAAGTTCCTCCCCTC
GTCCCACATGTGGTGCATCACAGTATAAATTGAATAAAGAT
CCACAAAACCTTTGCAGACACCCCTTCTCTTGGTACATCAT
GGAAAATGGATGGAATGATGCGGCATCTGGCAGATTCTCCC
CTTCCAACTGGGAGAATCTGCCAGATGCCGCATCATTCCAT
CGGCATCTGGCAGATTCTCCCAGTTGGAAGCTAATTGACAC
CATCCGAGGAAAGGGCTAGTCTAAGGTTCCTACGTTCTATT
ATGATATTGATGTGTATTTGCAGCCGTTAATTGATGACTTG
ACCCGATAGATTACCATATGCAGGAAAATCGTTAATGGTCC
CAACCTATATGGTTTGGTTTCGTCAACACAAACTGGACAAG
CATAGTTAAAAAATGGTATTCATGCAAAATCGCAGGCATTT
AGTGTCTGGGCAAATGCCTGCGATTTTGCATGAATACCATT
TGCAAAATCGCAGGCATTTGCCCAGACACTATCCGTAGCGA
GCATTTGCCCAGACACTATCCGTAGCGAAAGCAGTCAGCTG
TTGTCGAATGCAGCTGACTGCTTTCGCTACGGATAGTGTCT
CTCTACGGTATTGTCGAATGCAGCTGACTGCTTTCGCTACG
AAGTGGGGAGGAGGTCTTGTCAAGAGTTAAAGGCTATGTTG
CCCTATTCCCCCTTGGAAGGCTAGTGATAACCAAAACAGAC
ATTGTTTTTTCCCACATGGTCTGTTTTGGTTATCACTAGCC
CAATCTGTGTTCTTTGAACTCGATTACTAGAAGTATCTTCT
CACATTGAGAAGAATTGTTGCGATGCTATTCTCGGTACCTT
GCAGCTCCATCCTTACTCTTCCCAAGAATATTCAATAAGGT
TGGGAAGAGTAAGGATGGAGCTGCTGCCCGTATGGACATGG
CCATTTTAACCATGTCCATACGGGCAGCAGCTCCATCCTTA
GACATGGTTAAAATGGGCATCCGAACTGATTTGCAGGCTAG
CTGTTTGGACTAGGTCTAGCCTGCAAATCAGTTCGGATGCC
AGGTCCAAGTTGCCTTTAGGCAGTTGGAACTTGTTGCTAGA
TAGGCAGTTGGAACTTGTTGCTAGAGGAGAAGAAAATAGTT
TCTTCATACCGAAAAAGGAACGACAAACTATTTTCTTCTCC
ACGCGATGAAATCTTCATACCGAAAAAGGAACGACAAACTA
TTCTTACATTAGAAGAGAAACGCGATGAAATCTTCATACCG
TGCTAGAACTGATCGTAATGCAATGGGGAGAAGAATCTGCA
CAGTTCTAGCAAAGCCTGTTCGGTATGCCATTATCCGGTTC
CGGTATGCCATTATCCGGTTCTGCCTCTTCTTCAAGGCAAT
CTCTTCTTCAAGGCAATTTACAGCAAAGTGATTGATGTTTC
TCAACAAGGTCTGCTTGCATCTGTTTCAATTTTGAAACATC
GCACACTGTGTCAACAAGGTCTGCTTGCATCTGTTTCAATT
GAACTTTTCAAGCAAGCACACTGTGTCAACAAGGTCTGCTT
TTGTTGACACAGTGTGCTTGCTTGAAAAGTTCTTCCCACCT
TCTCTAACAAGATGGACGGTCAAGTGAATCATTATGTCAAA
TCAAAGGGGTACATCCACCGCAAGAATACCGGACCACACAA
ATTTTCAGCAATGCACCCATCTGGAAAATTGTGATTTCTTA
TTCTTCAACAATGTAATTTTCAGCAATGCACCCATCTGGAA
GAAGAAGCTATCAAGTTTTGCTCTGACCGTTTTCTTGATGA
TCCCGCAGTGGTAGCACCCTCATCAAGAAAACGGTCAGAGC
TCTTGATGAGGGTGCTACCACTGCGGGAATTCCAACTAAAA
AAACCTGATAATCGTTTACACCCGTTACACAATCTAGACAA
TAACGGGTGTAAACGATTATCAGGTTTAGTAATGGTTGCCG
AAATGTAGCATTCTGTTTTTCCCTCAACCACTTCTTCTTTT
AACATCATTTCATTTGCAACCTGCAAGTAGAAATATATACT
TGCAAATGAAATGATGTTTTCGCACAATCAAGTTTCAGAAG
AGCCATCCATCTCAATGCTTCTGAAACTTGATTGTGCGAAA
AGAAGCATTGAGATGGATGGCTGGAGGGCTAAGAGACTTGG
CATGTCATTGGAGTTGATTTCAGCACCAAAGACCAGGACAA
AGATGCAACTTGCATTGCATCAGCAACCAAATGAACCCCAC
TGCTGATGCAATGCAAGTTGCATCTGCAAAGGATAATAACA
CTACGCTCTACCCAATCACACTTGAACAGTGGTACCCTAAA
AGTTTTTTATATTGAAGACCCCTTAGATACTGATTGGTCAG
GGTCAGTAGTAGTGAGGTGTCCAGACCGAGATTATGAAGGG
CTGATCAGACTCCTCATCCGCAAGTGTCCCTTCATAATCTC
CTGATCAGATAGAAGTGGAGCACCAACCATTTATTCCTACA
TAAAGCTAGAGCTCTAGCCTCAGCTGCTCTCTCATGGGCAG
TCTCATCCTTAAAGCTAGAGCTCTAGCCTCAGCTGCTCTCT
TAGCTTTAAGGATGAGAGCTCTGCAAATGAAAAGAACGAAA
AGCTCTGCAAATGAAAAGAACGAAATCTGGGAATCCTAGGT
TATGAGAAATTGCTTCAAGTCTAGTTGTCAACCTAGGATTC
TCATAAGAGAAAGGAGGTGTCCCCAAAGAAGAAAGCAGTGA
GGTGTCCCCAAAGAAGAAAGCAGTGACATCCCCAAAAAAGA
TCCCCAAAAAAGAAGGTGCTCTCAAAAAACAAGGCAGCCAC
GGTGCTCTCAAAAAACAAGGCAGCCACATCTCCTAAGAAGA
TAAGAAGAAGGCCACATCACCGCAGAAGAAGGGAAGACCAA
ACCAAGTAGGAAGGATGCCTCATCATCAAAGAAGACGGTCA
TCAAAGAAGACGGTCACATCCTCGAGGAAGAAGGCTGAATC
GAAGGCTGAATCAAAGAAGTCTGGAGCACTCGCAACGTGGT
ATCATCAACTGACCACGTTGCGAGTGCTCCAGACTTCTTTG
GGAAGTTCAAAATATGGAAGCGCAAGTTGAAAATGTGACCG
GCGCAAGTTGAAAATGTGACCGGTGGTTTGAAGCTGCTAAG
GTCACCATGCCTTGGCTTAGCAGCTTCAAACCACCGGTCAC
GCCAAGGCATGGTGACAATGCAGCGTGTAAGTCACCGACTC
GCTTCATTCCTCTGGTGAGTCGGTGACTTACACGCTGCATT
CACTTTTCCAAAAGGTTGCCCTTTGGCATTAAACTCTACAG
GCAACCTTTTGGAAAAGTGGCAAGTGAAATGCAGTCTTACA
AAGTGAAATGCAGTCTTACACCGGAGTCTTAGCACGCACTA
AATTGGGATTTTAGTGCGTGCTAAGACTCCGGTGTAAGACT
TCTACTGTTTCCCAGATTTTCTGCTTTTCATCATCCAATTT
ATTTGGTGTAACACAGGAGGCGTTTGTGATCCCTAAAGAGT
TCCCTAAAGAGTGTAGGAGGCTTGTGATTGCATCTGCTGCC
CCATTTACTGGCAGCAGATGCAATCACAAGCCTCCTACACT
GAAATCCCTCCATTTACTGGCAGCAGATGCAATCACAAGCC
TCAATTTGGACTTGAAATCCCTCCATTTACTGGCAGCAGAT
CATCCCTTTCTTGGGTGAGCCTGAAAAGCTAGAAAACCCCC
GCCTGAAAAGCTAGAAAACCCCCCAGATGATTATCGATTTA
ACACTTGTTTTTGCTTGGTTCCATAAAAGTTGCGTCAGGCC
TCTTCTCTATCTGGGCCTGACGCAACTTTTATGGAACCAAG
TAGGGAATTGAAAGCAATTCCAAAAACTAACCAGTTCTGCT
AAAACTGATAGTGGCATAACCGAGAAATTAGGGAATTGAAA
TCTCTGCCGACCAACTAGATCGTGCAGTTTTGTGGGTGAAG
CAGTTTTGTGGGTGAAGGCTCGACAAGATAAGAATGGCAAT
TGGCTACCTCCTCCACCTCACGTGATTTGAAATTGCCATTC
AAATAAATAAATAAACAATACATTGGCAGATAAGGACTTAT
AAGGTTAAAGGAAGAGCAGGCAAGTGGAAAACTAAAGGTAT
AAGTGGAAAACTAAAGGTATCAGGTTCAGACAATGTACTCA
AGGTTCAGACAATGTACTCACCAAGGTGTTGAAGAAGCCTG
TCACCAAGGTGTTGAAGAAGCCTGAGCATCCTAGCAGGGTA
TTCCCATTTAGCTTTTTGCTCAGCCAATAATGCCTCAAGAG
GACTCCACTAGCAGCTCCTTCCCGTTCAACTTTGCTTCCAA
AGTTGAACGGGAAGGAGCTGCTAGTGGAGTCACCAAAAGCT
GGAGCTGCTAGTGGAGTCACCAAAAGCTGTTACACCACTTC
ATGGGGACATCTCCCTTTGCCTGAGCCATTTTCATGAAGTG
GCTCAGGCAAAGGGAGATGTCCCCATCCACACGATAATGTT
CTACCTCCCCAACATTATTGCTTGCAACATTATCGTGTGGA
TTCTTTTTGACCCCATTGAGCTCTACCTCCCCAACATTATT
ATGTTAGAGATTTCCATGTGCCGAGAACTTCATTGAATGAG
TGAACACTGCCTATGGCAAGCCCGCATTCAGTCTCATCATG
AACAATATTCTGAACACTGCCTATGGCAAGCCCGCATTCAG
ATTGTTACATATGGAAAAGTCGTTGACGTCGGTGTCGACAC
TATGGAAAAGTCGTTGACGTCGGTGTCGACACATCCAAGCA
ATCATTATAGCTTCCTATAACTGTGACATGCAAATTGCCCT
TAATGCACTCATACCAATTCCAGTGAAGGATGATATCGTCA
ACTCCCTTTGGCGTCGACAACTGTGACGATATCATCCTTCA
AGCCACTAAACTCCCTTTGGCGTCGACAACTGTGACGATAT
TGAGGATGTGGCCCTTTACGCACTGGTATATGTGTAAGGGA
TGTACTGTACGCCTTGTTCGCTAGGTGAATTACAACAAGAT
GGTTTCCAGGTCTTCATAGTCGTCAAAATAATCCAGTTCTC
TTGCACAAGTCCTCTAATGGCAATGGCAGATTTGGTGGCAA
CTGCCATTGCCATTAGAGGACTTGTGCAAGTGGGCCGACAC
TCTTCAACTCAGTGTCGGCCCACTTGCACAAGTCCTCTAAT
ACAACACTTGGACCGGAATTCTTAGGACATTCAAGGAAAGT
TAAATTTCACCTAAAAATTACTGCAATGATTCAATGAAATT
ATATTAAGCATCTCAGACTTCTGCAACTCTCCATGAAGGTA
TGAGATGCTTAATATGGTTGCCTTTGTTCGACCCTGATCTC
CCCAAGTGCACCAGTGAGATCAGGGTCGAACAAAGGCAACC
TGATAGAAATTTTGCCCGGTCAGTGGGATTTCCACACCCAA
TAGGTACAAGCAAGGGAAGGCTGGCCAAATTTTTTTGGTTT
GTTTCATTTTCTTCCAAGCCCTCTGAAAATGTTTTATGGCC
CCTCTGAAAATGTTTTATGGCCCAAAGAATAAGAAATCAAG
GACTAAATGGGTGAAACTTCCTGTAAGTTGTAACACTTGGT
GTTACTATAAGCCAAACTATCAATAAAAATATTAGACAAAG
TAACTTGCTGCATTTTGTTGCTGCAGTGGGGAACGAAAGAT
ATTTGCCCATTCAGCTCGGACTGCATCAATGTCATCAGTGT
TTAGTCCAACGACAGAACTACTGGTAATAATGAATTTCTTA
TCCTATAAGTATTCTGACTACAGTAAAAAGTAGTCAATGAA
ACGTAAGACTAAAATTTGGACCTCCAACGACATTAAAATGT
TCTGTATGCAACTCTGACGACGGACAAAAACCTCGACTAGT
CGACAAACATTAACTGTCGTCTGATGGCTTAGAAATCTGTA
TTGGTGGCCGGAGGAGGAAGCTCCAGCGAGGGACAGTCCGG
CTACAAAACGAGCCAAGGATCGCCGACTTTGGTGGCCGGAG
CGCACCATAATGAAATTTTACCTCAGTATGGTGGAAAAGCA
AGAAAATTCACCCAAGGCTACGACGCTTGCGTCTAACGCTC
CTAGGTTAATCCCATGGGCTCGAAAGACAAAATTTAAATAA
AGCAGTGACGGGCGACCCGACTGCCGCTCCGTCCTCCTGCG
ACCTCCACCGCCGCCGAACACAGCAGCTGCACACACTGCCC
GTATGCTAATGAATGACTTCCTCGATTACTGGCTGATAAGT
AAGCTAACGTCACAGTTAGTCTTCTAGAAACACGTGTCCTC
CGCCGAACCTGAGGCGTGAGCGGGAAAAGTAAAAGAAAATA
GCAAGAATGAACAGAACCGACGCCGACCTCTTCTAAGCGTC
ACCGCCGTGTCGATCCCGTACGAGAGCTGGGACGCTGCCCT
TGTTTATCACTGTTTCAACGCAGCAAATCTCAGTATCATAA
GCAGCAGCGGCGTCCCTGCGCCTCAACGCCGATGAGTTAGG
CAGTGGCGGTCAACTGCCAGCAGTGGCAGTCAACCACCATC
CCACCAAAACCGGCAGCAGCCACCGGCAGTGGCGGTCAACT
AGGAGTTGAGGCATAGTTTTCCCGCTGCTCCTTGCTGATCG
GCAGATTGTTAATCAGTTTGCTATAGCAATGAACCCTCAGC
GAGCTCATCTCCATAGGATGCAGGATCAGTTTATGAATTTG
CTCATACTCACCCCCAAGTCCTCGAACAAACCTTATATCTT
TGAGGTCTCAATATTTAAAGCTGCCCCAACTGCATCACTAA
GTAGTCTGGTAAAATGTAGGCGCGACTCCTTGAGTCAAATG
AACAACGTACCAATGATAACCTCGGGCGAGGTGCGACCCTC
AAATAGTCTTTTACGGCGCGCATTGCCGGCCGTAAAAACCT
CCAACTGCAAAATGTCCCAACAGTAGCAACATAAGCATTAA
TGATTAAGGTTATATGAGGACTGCCACATTCTTGTCTGGAT
GCAATTGTACTTCCTGTAGCCTCGCTCAGTGTTCCAAACTC
ATTTTTTTAACTTATGAGTACTGTAGTAAAACTTCTGGTTC
AATCGTGTTTGTGAGCCTTGCAGTAAGAATGAAATTATAGT
CGGCGTTCTACTTGTGCGTGCAGTAAAAACATATCATGATT
TCACATTAAGTCTTTCACTGCGCGCATCTATTGTGTGTCGT
CAAACAACACTGGGGCACCCCACGGAGACATACTAGGCCTT
TCTTCGTCACACTGTTAGGTCTACTGCAATTAGTCACCGCT
ATATAATTTATGGGAGTTTCCCCGAAACTCATTTTTAAAAC
GTGGCAAGGAGGCGGATCTGCGCCCAAATGCCCTTCTCCTT
CCGCCTCCTTGCCACCAAAGCTGCCGCCATCCGATTGCCTC
CCCTGCCAATGACGGAGTAGCGCGCATCGCCCTCTAAAATC
TAGGGGGATCCGACCCGAATCAGGAAACACCACCACGTTAT
GAGAATTCTGATGTCGCTATCGGCCAATTAAGGCGGTATCC
CCCAACAAGAAAATCGATGGCTTAAACAAGTGCCCCGAAAA
TTTGTTGAGGTATGGATTTCCACTGCTAGTCCTTCTCCTTG
GCAGGTAAGAAGTGGCGATGCTAGTGCAACTGAGCTTTTTG
ACATTGAAATCGGGACGGGACGGGCTTTGCATTTTTTAGAT
TCCCCTTCTAGAGTGGGATCCCGCTTTGAAATTAAAGTGCG
ATCTTCTAGTATGATCAAGGCAGCCGTTCCAAAAAAAAAGG
AAAACCCTAGAAGGGTTTGTCGCCGCAAGAAGAGGGAGAGG
CTATGCCTTGACTCTGTGTACGCCCGACCTCAAGTAAGCTT
CTCTCAGGCTCTAGTAGCGTCCCACGCTAAGCGCTCAACTC
TTGTGAGATATTGATATTGACATGAAGAATATTTTAGCGAG
GGTAGCCGTGGTGGAGCAGACGGCGGCGCCACCTCTTTTGG
CCCGAACTGTGGTTGGACGACTGAGTTTGGTGCCGGAGAAA
CGTCCAACCACAGTTCGGGACGCCGCCAGTCGCGTTGGGTT
CACCTAATGATGCACCTCGTCGCCGCCGTAAACGGTAGTTT
TAATAAATACATCTCATGACCTACAACAACAATTTATGTAC
ACTGCAGCAAGTGTCGTTTCCGGCAGCATAAAAGAAACAAC
TGCATCTTCTAAGAGCAGCACTGCAGCAAGTGTCGTTTCCG
GATTAATGCATTGTTTGCACCTGCGGCTGGAATTAGTACTG
ATTTCTCGTTGAGGGATAGGCTGGAGCGGTTGTACATGTCT
TCCGCTTCTGGGGGCTGCTGCGGAGGTTGCTGGGGAGGTTG
CATCTTGTTGGAAGATCAAGCGCCGGTATTTTTTCCGTGTC
CATTCTTTTTTTCGGCACACCCCGCGAAATCTTAGTTGCTG
AAATAAACATAAATACCGATCGGTTGCCTCCCAGGCTATAA
GAAAAGCCCCCTTACAACGACGGCCGGCGGCGGACTCCGGC
GCGATCGTGCTCCCTCACGGCGGCGCGACACCGGCTGCCAC
CTTCAAATGGACACCAAGCACGCCTCCTATCTTGGCCGGAC
CTCCTATCTTGGCCGGACGGCGGTGGACGGTGGCCGGAAAG
TACATACTAAAGCAGTAAAGCGGTAAAGCCTAACGTAATGC
CCCTTAGAACTAGGTCTCCTCAAATTTAACTCGATCCCCCT
GACTGAGGAGGAGATGAGCGCAGGCGACGTCGAGAGGAAGA
GAGATGAGCGCAGGCGACGTCGAGAGGAAGAGATGCGCACC
CGTCGAGAGGAAGAGATGCGCACCGGCGTCGTTGTCGAGAG
AGATGGGCGCCGGTCGTCGTCGATCGAGAAGAAGAGATGGC
CGATCGAGAAGAAGAGATGGCCGCCGGTCGTCGTCGATCGA
AGGAAGAGATGGGCGCCGATCGGCGTCGAGAGGAACAGATG
GAACAGATGGGCACCGGCGTCGTCGTCGAGAGGACTCAGCG
ACCCGATTAAAGGCTTGGAACCCGATTTGACTATTTAAACA
ATCCACATCTCCTGGAGCCACCCGCTCCCCCAAATAAACAT
AATGCTTTTCCCATATTTTCCATTGAGAAAAATATTTATGC
AAACTGCCCCTAAGGGGCGGCGGCCGGCAGCCGGCAGCCGT
GGCGAAAGGCTATCCGGCGTCTCCGGCGGGTTTTCTCTCGA
CTCTGGCGGCCGGACGGCGGCGGGTGGAGACTTGGTTTCCA
CATGAGATCCATGAAAGCAGCGGGTGCATTAGTAAGTCCAA
GGTCGCCGGAGTACGGCTGCCGGCCGCCGCCCCTTAAGGGT
CTCTCTGGTGGCGTCGCCGGCTCGAACACTTGGCCAGAAAG
ACAAACTACCTAATTAATAACCTTGGTAACCATTCAAACTA
ATCGGTCGGAGCTTCATCGCCGGCGGCAGTAGTAACTTGCG
AGCTTTCCAACAATACCAAGCACGCCCAAATCTGTCAAAGG
TCAACTTCACACATATGAAACGAAAGGAATTTCCCACAAAT
TAAATTATTTCGGTGGTGTGCTCGGTCTGTCCATTTCTGTT
CCCACTAGCGCCGGCGCCGGCGCCGGCGCCAGCTCCGCAAA
TTTGAGCCAAGGATCGCCGGCTTTGGCGGCCGGACGAGAGT
ATCGCCGGAACACTCTCGTCCGGCCGCCAAAGCCGGCGATC
CGGACAGGCGGCCGGAAGATCGGGCAGCAGGAGGACTCGGG
TGAGCTTCCACAACTGTGATCGGTAAAAATCTGACACTTGG
CTTCCCAGATGAGTTGTTGTCCAGATCTGCAAATATAAGGC
ATCCATCGTCACTTATCAAACGAAAACGCTCATATCTCCCT
TTTCGTCGGGAAAAGGTCGTCTGTGATGACTTTAGCCGACG
CCGACCGTTTGGGACCGGAGCGGCGGCCTACAGTGGCCGGA
AAATATATATGGATGAACCGCGGAAAGTTCTGAAAACTAGA
AATATCGAATTACATGTTGTCGCCAAACATGATATTTGGGA
CTGAGGTGCACCGGCCTTCCCTCGATGTCTCATTTGCCCCT
TTCGAGTAACAGGTTTTGAACCCGAAATAGAGCCTCCATCA
CTAGCCTCCCTTTAGGTTTCCAGCCAATAAAAAAAAAAAAA
CAAACCAAAACCCTCACCGTCGCCTACCCTGATGCCGACCA
GTCTTCCACCTGAAAATTTCCCGGCCACAAAAACCGGTTGA
TTATCAACTAGGGCTGGGCGCGGGCCGAGACCGGCCACAAA
GTAGGTGGCTGGTCGTGTTGCGCCACCGTGAGGGAGGAATC
CATTAGAGGTTGCCGGAGTTCGGCTGCCGGCCAGCCGCGGC
GCCGCCGCCGCCGCTGGCCGCGGCTGGCCGGCAGCCGAACT
AAACTGCCCTTAAGGGGCGCCGCCGCCGCCGCTGGCCGCGG
TTTTAGCGAGTATTTTCGAGCGGAGATACTATTATTTATGA
TCGACTCTATGTACGCTCGTCATCAAATAACTTAGCCTGCA
AAACAATGAAAACGAATAAGCGGAAACAGCCTCTGACTATG
GAACTTGGGGAGTAGGAAGGCTCCAGGAGATGAGGATGGAT
AAAGACCTTAGTTAAAGGATCTGCAAGATTATAACAAGATT
AAGCAACACTATGAAAATTACAGTAACACAACTCCCTCCAC
TGCGGTCACCTGTGTTGAGTCGCGGACACCCTTTGTTGAGC
CGCGGACACCCTTTGTTGAGCCGCAGTCACCTTTATTTAGC
TGCGGTCATCCTATGTTGAGCCGCGAACGCCTTATGTTAAG
CGCTGCAACTCACGAATAGCCGCAGCTAAATAAGGGCGTTT
GTCCTTGACCAAACGCTCTACGCGATTACACATTTTTATCT
GCAAGGACTTTAACACCGATCGGCCGGTAAGCCGATATTGG
GGAAGGATCGATCTCGGCCGCACGGTTCTCTCTGCCTTGGA
TGAGCCAACATCTTTTGGCACGCCCAGTGGGACGACTGGGT
ACACTTGTAACAAGTATTCCCCCGAGGCTTGGCGTAGGGAT
AAGAGCCGTTGTAGTCATGTCTAGTGCTCCACTAACATCGG
ACCTACATACGGTTGTCCCGCACTACCAACGGCTGTCACTA
AAGTGCAACAGTCACAAGCACGGACGACAACACAAGCAGAA
CACATCGGCTACAGTGGTTGCGGGTGCACTCGTAGGCGGTG
GATGGGATCGGTCGGTTAGGCCGCAGACTTGAAAATTGTTT
CCAAACCATTATTCAAGCTGCGGTCAAGCCTAGTGAAACAA
AGTAATTTCGGTCAACTTAACCAAAATATGGGAGTTCAGTC
GCTGGTGTTCCCGTTCCAGTCTGAAACCAACGTAACCAAGC
GTAGCCACAGTGAAGGAAGTCGGGTTTTTTTCTTTTGAGCC
TAGAAGGCATCGTGGGTGATCTGCGTCAGCGGGTGGATAGA
TATAAGTAGGTCTATCCACCCGCTGACGCAGATCACCCACG
GTGAAACCTATCATGAAATGCTCGCTCTAGATCTCTCCATG
ATCAAGAGAGAACGTCCAGTCGCTGCGAAACCTACACATAA
GAACTGGCTTCTTTTTCTCACCTCTGACAAGTAACTTGGGG
TTGTTCTCCAAAACAACGAACCAATTGAAGAAGGAAACTCC
TGCTGAACACAATTTTTCAACGGTAGTATACCTTTGCTCCA
TGGCCACAAACGATCGGCCGCGTAAGCATGTACTTAATCAG
TCGCCAATCGCATGGCTCTACGCTAACGACGAAAAGTTCTA
GACGCACAAGAGAAGCAAACCATCGGCAGACTTCCGGTACA
TGTAAGCTCTGGCCATTGCGCGCTTTTGAGCTTCCATTCTG
CAAGGCCAATATTCTCGCTGCGGCCAACAATGGTGATCAAT
ACTCAGCCGCCCTCTGTTCCCTCGGGTCACGTCTTATTCCA
GACGAGAATTCTCCTGTAAGCTCGAACAATGGAAGCGGTCA
CCGAATACCAGAAGCCAGCGCATTAGCTAATATTGCGAAAT
TTCCTTGTCATGGTCGTTCGCGCGTTTGGGAGGAAGTAAAC
CGTGGCTCTATGTTTTTGGTCTTCAGCTACGAACACAATGA
AGACCCCGACGCCCCCCCCCCCCCCCCCCCCAGTTTCTTAT
AGGACTTCAAACTTGTCAAGCGCACACAATTGAGCCACAAT
TCACGGCACTCATCTGTCGTCGCCGTTGATAAAAACAGACG
ACAGGCAACGACGAACGCAACTGTAGTAGCAAATCAGAAAT
CAAGCACGTTCTCCGGTTTTCGGACAAATAGCTTGTTGATC
TATAAGTTTGTGTTGAAATGCAGCCGGATTTGGTGCTTTTT
CGGTTCTCATTCTAGTGTTTCTGAAACAAGCTAGATGTTGT
TTCTTTCCCCAATGTTTAGCCGGAGAACTAACATTGAAAAT
ATATCAGATTTTGGTCTAGCCAGAGCATTCAGAAAGAATGA
GTTTCTTCAATGCTCAAGAGCGAAAGTGCAGCCATCATTAG
TCCGCCGAGTTCTTCTTGGACGCCGTCATCCGGTGATATCC
TGTTAATAATGTTGGTGCACCGGCGTTAGGTCCTGCGGTTA
CTTATGTGAGCGTCACTTCACCTTTGGACCTCCTGTAAGTG
TTCTTTCAATCTTATGTGAGCGTCACTTCACCTTTGGACCT
TTAGAATTGTACGACATTAACTCGGACATTTCAGGCATATG
CCAGAGATGAAGTACAGAAGCGGCGAGAATATGTACCCAGG
CCTCACGGAATGGCGCTCCGCGGTGGCCAACGAGTCAAGCA
ACTGGATCAACGTCATGACGCGCGATTACTACGGTTCTAGT
TCGGAGTATAATGCAGCTGGCGGGTAAGTGTTTTTTATACC
GCCACTTGCTAAAACAATGGCGCCGCGAGATCAAGAAAGAG
CGCCCTCCTCTATTGCTCACCGCCGCCGTCTACTTCTCTGC
GAGTTCTTCTTGGATCCCGTCATCCGCACATATCCGATTAA
TGGATTAACGGTGGCATGAGCCCGAGTAAGCTTGTAATGGG
GGCAGAAGCAGAGGCAAATGCAGCTCCACAAGTCCCAAACA
CAAATGCAAATTGAGAGATGCGCCCTTCCAAATGAAAAATC
CATAATCTGTCTTGTGATCGCTGGATTCAAAATTTTTGCAG
CAATTTAGCTATGGTGTCAGCGTTCAAATCTTTCAAGCCTC
TATCCTGTGGTTTGTGTACGCAGGAATAGTTCATTTGATTA
ATTGGGCGATTCTCGGAAGGCGCGCCGATTCGAAACGACGT
ACTGTAACGCACCGCCCAAACCCGCGCACGTATAACCCGCC
ATCTCTTGATTTCGTTTTCGCTTCACTAATCTCGGCCGTTT
TTAAAGTTGATTTTTTTATCCGTTAGGTATTTTCAAAAATT
CATGAGGAATCTGAAAACGACCGGTAAGCTTCTCATTACAT
CATGACCCTCTTAGCCCCGTCTAGAGCCACCAAGAAGCCGC
CGCTATGACCCACCTAGGACCACCAAGAAGCCATCATGACT
CCTTGGGCCGTCTTAAACCACCTTGACTTGCCTTGGCCGGC
CTACGACCGTCTTGACTTGCCTAGAGCCACCAAGGGGCCAC
GCTAAGGGACCGACAAGGACCGCCAAGGGATTGCTGAGACC
CCTCCTCCTCCTTGCAATCCCCGAATTCACTCTTAACTTCC
AACAAAAAAAACTCTGGCGTCTGAAAATTCTTATATGCACG
GCAACCCAATACAAAACTTTCCTCTAAAAAGAGTGATGCAG
AAATCAGAGACCAGTGTCTGCGTTTGAGAAAATGCATAACT
CACTTTAAGGGCTGTGCGGACGTCCGCTTCTCATCCTCTCT
CTGGGGTGGAGGCGCCGCATCGTCGGAGCCGTACGGTGGAG
GTACGGCTCCGACGACGGCGCGCCTACACTCCAGCGGCCTC
GGACGTCCCTCCGTACGGCTCCGACGACGGCGCGCCTACAC
CCCCAGAGGCCAAGATTTTCCAAGCAAAACATTATGCTGTC
CAAAAATTGACCTTTGTTTCCTTTGCTTTTCTTCCTTCTCC
TACCTTTCACATAGTCGGTGCGAATGATGTCAGCTGCCTGA
TATGTAGGACAAGGATCTTGCAGTAACAATCCTATTGACAA
CTAATTCCTCTTCTTTGTTGCTTTGGCAGTTGAATCTATTG
ACTTCAGAAAAGATGAAGATCGAATGAATATGGAGATTTCT
CCGGACTAATAAAAGTCTCACTGGATGTTCTGAAAGAAATC
CTGGACTGGGGACATAATACCTGCAGTAAATAGATGCATCT
TAATTTTACCTTCAAATGCTCCAATGCATCAAATTGTCAGT
GAGGTGCCTTGACGAATAGACCAAAACTTTTATAGATTCTA
TCATTTTCACCCAAAGTTACCGGAAGCAATAGGTAGAAGGT
ATTGGTTTTTCAAAAGATATCGGAAGTTCAGTGTCTCTGTT
TCATCTAATTTTGCCTGTTGCACTAACAATTCTTCATAATG
GCCAATCCATCTGAGAAATGCAGTAGCAGCTTTAAAACCGC
CTCATTTTCGGAATTGCAGGCTCAAGGCAATATACCGAAGT
GAACCCTTTGCACATTTTTACAGTTCTTACACATCACGATA
ACACGTGCGAGGGACAATTGCACCACCAAGGCCTGGTCGAC
CTCATCAGCTGTGAAAGCAGCAGGACCTCTTGAGTTGGCAG
CTTCAAGCGGTGAAGGCGCCCGCATTGGATTTTATCTCCGG
TCCAATGCGGGCGCCTTCACCGCTTGAAGTGAGCTCAGCTT
GCCGGAGACGCCGGAAGCGCCGCCGCCGATTCCGACCTCAT
GCACTTGGCCCCCCCCCCCCCCCCCCTTTTTTTTTCCCTTC
GTTGCACGGTAACCATAGCGCTCGAGTTCAATGGCATCACG
AATCCTCCGTCCGCCGCCGTCGCCGAGCGAGTGAACCATCG
CTGGTTGTGTTTGATGCATTCAGCAACAGCTTTTCTGGGTC
CCTGGGCAAGTCAAGACGATCCTTTAGCGGCCCTAAGTGCC
GCTAATGGGCTGCCTTGACCCGCTGAGTGCCGCAAAGGGTC
GCTGAGTGCCGCAAAGGGTCCGCTTTGACCCGCCGAGGGCC
TACCGAGACCCACTTAAGACCGCCAAGGGGTCGCCTTGACC
ATTTAGACCCGCTTAGAGACCGCCAAGACCTGCTTAGGGAC
CACTTAGGGCAGTCGAGGGGCGCCTTCACCCGCATAGGGCT
GAGTTGGGACCGGCTAGACCCGCCAATGGACTGCGGCGACC
GACAAAAGGTGCTAAGCAAACCTGAGCTACATTAAATTGTA
TCCTACCTGTAGCTCTCTGACCCGCACTAGAATCTGCTTCA
AACTAATATAATAGTCAATCCTAGAATTTCTTACCACTTGT
CTTCTTTACATGGGGCTTCGCCAGAAGCATACAATCATACA
GCCTGCGGTCCTCCTCAGCACCCGATTAAGGAAGGGCCCTT
GTTTTTGCCTTCGACATTTTCAGGAACTTTCCGATCCTCCG
TCAGTCCACTGTTCCCTAGGCTGGAAGAAATCCGTTGGCGT
AAATAACCAAAACCCAAAGGCGCAAAAAAGGAATCTTACCC
ACTGCCTTCGAGGTCGTTTCCGCCACGAAGCCCTAGCCTTG
CCTCGCTCCGGAACAACGCGCTGGAGCCCCAATTTCTCTAA
AATGGCTCCCAATCTCGCCGCCGGAAGAGGAGTCCGGTCGG
CGCCGGAAGAGGAGTCCGGTCGGCGTTCAATCGAATCACTG
CAGGTGAAGATCCTCAGGCGCGGCGAGCCTTTGAATCCGGT
CGGCCTCCGATCGTCTCTCGCAGCAACAACTCCGACGACTC
ACGGACCGGTTGGGACCCGACCCGGAGACGGTGCAGAAGCA
GCGGCGACCAGCGATCTGCGCCGGCTGCTTCGTCTCGATTT
AAATCCATCCATTGATGTAACCCCACCTATTCACAAATCAA
AAGGAGGCTAGACCCAGTTACGAAGAAGATTTACCATATCA
AAATGTATATGGCAACAGAACCAGAGGCAAAGAAGGACTTC
TCCTTCTGAGTGTACCGGATCGCAGGCAAATTGTCCAAAAT
CTCTGAAGCTGGTGTCTGGTCTGCATGAGCTGAAATTTGGG
GACGTCGGCAATGACGACGACGCGAGCTCCGTGGTCTGCAA
AATTTGGTGGTTGAGGGGGGCTTTGGCACCAAGTCGTTATC
GTGTTAAGTAGCATCCGGTTCGGTGTTTATGTGCTGAAAAG
CCGATACTGCCCGAACCGAACCCGATTTCTATTTTTAGATA
ATCTGCAGCATTGTTGACTGCTGTAGCATGCATTCCCCATT
TCTAAACTGCCCAGAAGCCGCCTAGACCCGCTCGGATGCCA
AGGGACTAGGCGGGTCCAGGCGACCACTAGGCAGGTCTAGG
ATGTTCAATTCAGTCAAATACCGACGCTGCTCATTGCCTCC
AAAAGTTTAAAATTGCTTCTCAGTTCCTAACCTTTTTCTTC
TACCTTCCTGTCAGTTTAAGCAGCAATATAGAGAAAGACTT
CCTTGGAATTGTGGAGCGCGCAGTTGCAGTTCTTATGGTAT
TAAAATTTACATGGGTGAAGCTTGAAGAAACTAGCCCACAA
GACCGGTCTGTTGCCTGATTCGCTGACCCATATGGAAACCA
GTCAAGCCTATGTCAGATCACGCGCAGTTTGTCCCCGGATG
GTTGGTGTTCAAGTCCAACGCAGTATCCCACAAAACCCTAC
TGGAAGAAGTAATCCGCCGTCTAGAAAAAAAATTCGCAGAG
TATGTTGTATTTGTGTTTGTCTGAAGCAATGAGGAGCAGTA
GAGTTTCTGGCATGATTTTCCAGTGTGTGTTTGAAGGAAGT
GCATATGGACAAAATGCAGGCAGCAGTAGTTTTAATAGTGT
TCTTCTCTTACCTCGTGCGGCGCCTTCTATTGAAAAGAAAA
TCCACCACGCGCTGCGACTGCACGAGCTGCTCGTCGATCTT
CAGAAGCTTGCCTTCATTCTCGCTGCTGCTTTGCTTCCATG
ACATTTCACCTTTGATAGGCCCAAATCACCAACCTAATAGA
CGGAGACTCGCGAACCAGGTCTGAAGTTTGAACATTCAGGG
TGAAGTTTGAACATTCAGGGCTCCAGTAAGTGGAACTTCTT
GATAATTTATGTAATTGTGGCTTTGACAGTGGGAATGGAAT
TATTTACTGATACCATTAGGCATTAGCTCAGGAAAACGTCT
CAGCTTGCTGGCATTGCTTCCATTGGCAGTAATGTGATCAT
GTCTATGGTCTCAGTCCCTGCCCCAGCATCTGTTGTTGACT
GCCTGAGGACAGAAAATTACCTCGAATAGAGCTTCAGCAAG
GATGACGGAAGAGTCTAGTGCTCGGGCAAGTATATCGAGAA
GGTCCGGGAGGTCCAGGAGGCGGCCCTCAACATGGTCATGG
ATACAAGCTAGTAGTCTCACCAAGAATTCGAAGATGCAGCA
TCCGGGAGGTCCGGGAGGTCCAGGAGGAGGTCCGGGAGGTC
GTAGAGAACAAGGGCTGGGACTGAAAGTAACAAAAATGCAA
TTAGATACTGTTAATATTGGCTGCCCTAGAAGCGTCTCGTT
AACAGTATCTAAATGGAATGCTTGCGCAGCCTGAGGAGGAA
TATAAACCAAGTACGCCAACCGGATTGAGTTTGTCTCTTCT
CGATTGACATTGGCAGTGGTCGTTGGTGAACCTTATGGTGA
TGCAGTTTTCATATCCCCGACGGGTCCTAACCCTATAATGG
AAATGACACTTTTGGTCAGTCCGCGGCATTTTCATTGGGGA
TCAAGAAGCTGTACCTGGTTCGCCAAAAGACCAAAACTTTA
CTAGGGTGGAACTCTGACAACGAGTGCCAGTTTCTCTTTGT
CTTTCAGATATAGTCGTAGGCTGCGATTTGATAAATAAGTC
CATAATTTACTCTCCGGTTACGACTTTAACGAAGACACACA
GAGACAGTCTAATCCCACAACCGAAAAGACCCAGTTTGTTG
GCTTGATGCGTGGGCTGCTGCCCGCTCTGTTTTTTTGTTTT
GGCAAACCTCTGTTAAAAGTCTGAAGTCCACAGATCCAGTG
GTGAAAGGAATTAGGGCAAACCTCTGTTAAAAGTCTGAAGT
AGAAACTATATAAAATCCAACGAAGATGAAATTATGAACGA
GCTTGGTTGATTCAGTTTTGCAATAGTAGTTGTATTACTAG
AAATGGTTTGATGCTCAAGGCTCCAGCTAAGGTTTTATCAT
TCTCGTTAAAGAGGTGCTCTCGGAGAACCTCACCGCCTACC
TATCAAGGTCTCATCGGAGGCGGAAATGTTTCGTGTGAAGA
GAGAAACTTGATCTTCACTACAGTTAAAAACAAACCTCACT
TATTTCAAAAACTCGCACGTCGAGTTTTTTGTTATCGTCTC
ATACACTGATGTCAGTCTTGCGTCAAAAACCCACATCATTC
ATAGCTCGATTAGAAAATAACCCTGTGCAAGGGAAACAACT
AGTTTCTCCAGATTTGATAGCTCGATTAGAAAATAACCCTG
ACAAGCTTCCCTGCCACTTCCAGCCGCTCAATTCCATTCTT
GGCGACCTACGAGAGCACCGCATCCGCTTTCAACATGCTGA
GATGCGGTGCTCTCGTAGGTCGCCACCATTTCGGGATGAGA
GATCGGCATCGCTTCAGCATCGGCATTGAGCTTCCGCTTCA
TCGCTTCGGGATCGGCATCGCTTCAGCATCGGCATTGAGCT
CTTCGGCATCAACATCGCTTCGGGATCGGCATCGCTTCAGC
GTTTTTATAGTCTAGGGTTTCTGGCTTTTGGGCATTTGGTT
CCTTGTTGTTTCCGTTGACACTCGAAGTTCTTGTTGTTGTC
AACAAACAATTCTAGTGCCTCAGGATTGAACACAACACCCA
TCAGATTCCAAAGGTCATGCCATTAGCTAAATTAACAAGCC
GGTTGGCCGCTGCCTTCACGCTCCACCTTCCTGTTGGTAAA
GCTATCCCTCTTCCCCTCCGCGGCTCCGCCTCCACTCCTCC
AGAGAGAGGGACTTTTCGTACCAAAAAAAAAAAAAAAAAAG
TGTTTGTGTTTAAGCGAGTGCGAGAGAAACAGAGTGGCAGA
CGAAACTCTTCAAGAAAGTACCTTTGCCTCGAAGTGTGTGA
AAAAGCCAAACAGAGCATAACAGCAGCAATGACAATGAGAG
ATGACCTTGTCTACCATGCTCGAAAGTTTGTAGGTTACATC
AACAGTACCTGTGTGGCATTCTGCAGCTCCACCTCACCAAG
CTTTTATGACCAAATGGAAGCTGCAGTAAATGTGACTTATG
ATCAATCTCAACTCTGCTTCCATTGGCAATAAGAGAAACAA
AAAAGCACCATATATGAACGCGCAAGTAACTTTGAAGGCGA
TTCATCAGGACCTGGAAATCCACTACTACTAAAATTCTGGC
GACACCGCCACTTCGTAGTACACGAGTAATTTCAGCAACCT
GTTGTTTAGAGCTTGTCTTACGCTAAATCCTCTTATGCTTC
TCTGTAACAAGTGGCTAGTTCCAACTGATTTCACCAATTCT
AATAGGCAATTCAAGGGTTCCGGAAACTATTGTACTTCTTG
AAGCTTTACACGACTATTAACCTCTGGGAAAAGTTCGAATA
TTGTCCAAATTCGTGGTTTTCGATCAAAATTACATTTTCAA
ACTTGACGCCATAGTTCTTCCGCAAGATATGCAGCGCAAAA
TCGCTCCCGGCAGTAGATCACCCAGAAGATCATAGACAACA
AGCAGAATTTTCATGGAGTACGAGCAAAATCCATCTGTTTC
AAGTGATCTCAAGCCAGCGGCGCGCAGAAGAATCATTCTCA
AAGAACTCTCTCCTTTTGGGCTTTAGTAGGAAAAAAATGGG
ACTTCTCTTACATGCACACACCAGAAAACTATGGATCTAAT
AGAACAAGAAGAAGAAGCATCGTTTGCAGTATTGGTTTGCA
TGGTTCAAACTTGGAATAGACAGTAGCAAGGTGCAGGGAAA
CTAAAGCTCGAAATGGTTGACCCAGATTAACAACTTGGCCG
CAGAAATCTCTTTAGGGTTTCGGGCAGAACCGCAAGATTGT
AGAGAACCTAAACCAATTAACCTCTAACAAGTAGTAACATG
GCGAGATTAGTAATTGATTGCTTGGGTATCTTATTCAACTT
CTTCATGATCTCGCCTTCGACGCCGCCGATCCTGACGAGCG
GGAGGAGGGACGGATGAGAGCGGCCAAGGCGCGCTTCATGA
ATTCGCCGGGAAATCAGGATCCGAGCGCGCTTCACTTTGTT
CGGAGACGAACTTAACGGATCGGTAGGTACAAGCAATGGTA
TTACAGACATAAATGGAGCTCTCGATTTAGCTTCCGATGAC
TTTAGTGAAATATTTGTTAGCGGAAGTTCCGTAAATGGGAG
ATCATCCCTTTGGAACCTCACTTCAAGAGAGACTGTCATAA
TGATGATTTCTGAGGGTGTTCGGTAGTTTTCTGTTAAACGT
CGAGCCCAACAGACGAAGCGCGCGCCGAAAGGAAGAATTCG
GAACTTCTAACTATACTGATCGACTCCCTCTCTCTCAGACG
CCCGTCATTTGTAAGGGAGCCAATAGCTCCTCTCAAATTTG
GTGAGGAAAGTGTGGGGACACGGGAAAAAGGTGAATGTGTT
ATTATCCAAATTACCAGAAGCGCCGACTCTTTTGGGATAAA
GGAGGTGAATCCTACCAAACCAGCTGTGTTAATGACGTACC
CTCATACGGTGCGACTCTTCCATCAAGAGGTCCAGACAGCT
GCTTGAAGCTGTCAGGACCGCTGGACTCAAAGCTCAACGAG
AGGTTTTCAGGGGTTCAGGTCTGAGCTTAGGAGCAGCTTTT
CATCTACTGCTTGGCGCTGTCGCTTATTTTTCCTTGATTCA
TTTCAAAACGGGACACCACTCTGGAATGAAACTGTTAATCA
GCCCTTTTCCATGTTGTCTTCGGCATTGTTATAAAGTCTTA
GTCCAACTAGTGGTAAAATCCAGTTGCAGAAAATGGGTTTG
ACATGGAACGACTTGGTTCTCTGCAAAAGTTTATTCCAAGA
AATGGCTTAATCTGGATGCTCGTCAAATTACTGATGCTGGA
GATGAGAAGGTTTGTTTGGTCAGCTAGACATAATATCATAT
GGAGAAAGTGCGCATCCCATCAGCAGTAATTGCACTGCTCC
ATCTTCCACACAAGGGTATTCGCCCAAACCAATATCCTGTA
CCGATTGCAACATAGGTACCCGCCACTAGTCAAGAACTCAG
TATTTTTGGTGTTAAATTAGCCCGATAACAATTGAATCATG
GTTCCTTTTGTCACAGATTGCGCGAAATATTACAACTAATG
CTATTATACATGAGTTGCGTCGACAAAAAATTATCGCTAGA
ACTGACATTAGATTTGAGGACTGAGAACATATAATCAATCT
CCCATCTGCCCTTGTTGTCTCCCCAAGCATTCGTATCATTT
AAAATCAACATCACCGTTTCCTCGATCGAACTCATTCAACA
CATTGCTAAGGGTACTTGCCCGGCACTTCTGCGTAACCAGG
AGATTCTTGGTTACAGGAGTCGGCTACATTCAGGAGTTCAA
AAAAACTGAGTCGCAAGGAACTGTAGATACCGGAAACGATA
AAAATCGCAGCCCTCATCACCTTCAGCAACTTCAATACCAC
ACTCATTCAAACCACTACTACCTTGAGAACCTTAGGATCGA
TAGCTCTGAACTACAACTACCCAAAGTTTGGTCCATGGCAG
CCAGTTGGGTTCAAACTTAACCGGAGTAGACCCTTTTAACC
CATTTGATAAGATCAGAAGCCTCTAGCCTAAATTAATTACT
GGCGAACGGAGGCCGGACGGCGGCCGGAAACTTTTCTGGGT
GTGGCCGGAGGAGGAAGTTCCGGCGAGAAAACCGATTCGGC
GGTCGCCGGAAAACGGCTGCCGGCCGCCGCTACCGGCGGAG
ACCGGCGGCGGCGCCGCCGGCGGCTCCGCCGGTAGCGGCGG
TGGAACAGGACGTGAGGAGACTCGAGCAGGCGAGACCCCAG
CTAAGCATGCTGACGTGGTCCTCCCGGAGCACTGAAAAATT
GACACTGTTGCATGCTTATGCATGCGCATATATAAGATGCT
TAGGCCTGGAATTGTTGAAGCAGGAGCACTCTGTGGCGATT
TACCTGTTTGTGCAATATTCCAGGAACCTTGTTTTATTGTT
AGGAATTGGAGAAGGTGTTTCCCCGTCCGCTGCAACTGACC
AATATTTAAAGTTGAAGTACCGAAAGTTGTTTGGATTTTCT
CCCCGAGCTCCCTGACGGGACCCGACCCGATATCTCCAATT
TCCGCCGAAGTGGACGACCGCTGGCTCAAATTCTCCTCCAA
ACCGCTGGCTCCGCTTCTTCCTCGACTTCCTCCCCTTCCGC
AATCGTAAAGACCTCCACCGCTGGCTCCGCTTCTTCCTCGA
GGGAAGAAGACCAATTGAAGCAGCAATAATATAACCTCTGG
ATGACTAAAACTGAAGACTGCGCGGGTCTTTGATCGACGTC
GCGCTGGTCTGGTGGATATGCAGTAAGGTATAGTCTGTCAG
CAGGCCACAACTTGAGCTTGCGCTGGTCTGGTGGATATGCA
TACAAAAAGCTGAAAAATTACGTTGAGATCTATTTTGAACA
ATGCGGCTTGGTACCGAGTACGCGATCAGGCCTAGAACATG
ACAAATGAAGGTATGTTGGACGACCAAGCATCCATGAAAAC
CCAATCAAGTGTTTGCTCCTCTGAAAAAACCATGTCATTCC
CTTTGTTCTCCATACTTGTCCAGAAAGCAATCTTCCTCCAA
CTTGACACCGAGTACGCGATCGGGCCTTGAACATGGAGGAT
TTCTGGAATACGCCAGCCAGCGGAAATAACTTGGGTGACCA
CTCATTTCCACCATCTTACACCCTTCCCTCTCGAAAATGCT
GAACTTCTCACACCTCTCAGCCCTGGAGCCTTCTTCTCCGA
AAGGTGATCATATGCAATAGCATCAGCAAAAGCTTACAAAC
ATAGCAGCTGTTGTTGTTTCCTGCAGCATCAAGAGCATCCG
TCCCAAGGAATAAAGGTTTGCGCCTCAATGGCTTTTGACAA
AAGGCAGGCTCTTAGGTTTCCATTTGCAAGTTACTTGAGAA
TTGAATTCTCCAAGAACAGGCTTCAGCTATACATATGCAAC
GGCATATTTTTGCAGTACATCGCGAAATTCATTAACACTTG
AACAGGACGATTAGCATCAGCGTGAAAAACAACAGCTGAAG
TGATTGATATCTACAGCATGCGCATCCCCTCCAGTATAGCA
TTTTTGTAAAACCGACGGTACGCTCGTTGTTTTAACAAAAC
TACAGTAACTTGTTGCACGACGGAGAAGAACTAGATTTACA
GAGTGCCTGGGATTGGAATGCGCGCCGGCTCTTGTAATCGG
CCGAAGGTTCTTTCCGGCCACCAGAAATGGGGTTTCTCCAG
AGCCGAAGCTCTGTGTCCGCCGCCGGTATCACTCATCAGAA
CCCTCTGATCAATGCCTCCGCGATTGTGCCTGGACCAGCCT
AAGTCCCACCCCCCCCCCCCCCCGCCGCCCCTACGAATGCC
CTTAGGGTTCGAGCCACGCGCAGCAGCAAGATCAGAACCTC
TTATTTTCATCAGTTTACCTCTTGAACTCTTCAATTTCTGT
TGCCTCCGAATCAAGCCCCCCGGCGGCCGCGCCTCGATCCG
GATCGATTACAAGCCGTGGTCGCCGGATTTCAGAGAGCAGG
AACTCGAGCCTCCTCCACGGCCGGAGCCCCTCCGAATTGCC
AGGCGTTGCTCCACACGCCGCCGTTGCGGAACTACTTCCTC
CGGCGTATTGCCACCAACTACAGTAAAACCAAACGAAACAA
TCTACCCTTGTCGGATGCCTCGACCGTTTTACAAGACCTGA
TCTAATGTGTTGTGTGTATCCAATAGCAACTAAAAAGCTTC
AATAGACACACACACACACACATTAGTAGTATAAATAGAAA
TAGGAATTATAGCTGCTTAACCCTAGCTATATAAAGAGAGT
AGCAGGTGACAAAGGGTTTGCTTCAGCCATTTCTTACTTTT
AACTAAGAGGTGACCTTGGGCTCCAACTCCACACCACCAAT
ACACGCACTGAGATCGACTACGCTGAGATATGTTCTCGTAA
AAGAACTCAAAACCCAAGTTCGCGTAGAAAATCAAATTCTC
AAATCGCACTTCCAGGTATCCCCTAAGCATCAAGCCCTAAT
TCAAGACTAACTCATGGAAGCCCATTGAAATGCCCCCCTCC
TGATCATAAACCAAAGTTACCAACAAAAAAACAAAAAGACT
GTCATTTTGCTCGAGTGTGTCCCTTCGCTCTCTTCAACCTT
GCAACTCCTTGAAGTCTTTGCAGTACCTCCCAGAGTGTCTA
TCATTCTTTTCATTTATGGTCAGGATTTCTATGAGAGTGAG
AGACTTCTCATCCTATCTCGCTGTAGTTTATTGAATTAGGA
GTCGAGTTTTTCTGTAATGCCTCTAGTTCTTCATTCATCGC
GCCCAGCTGAGCCAGATGAGCAGCGTCAGAGGAGAGACACA
TTATGGCTATAATCAATGCGCGGAAGTCAGTGATCAGTCAT
TAGTTCTTGGATTATTGATACAGGAGCATCAGATCACATGT
TTATAAATAGCAATTAGATCCTTTAGCAATTAGCCTTCTGA
CATGAGGAAGAGTGCGTCGTCGCCGGCAAGCCAAGCCACGG
GTCCGTGCGGAGCGGCAAGTCTGCAGTCCGTGCAGAGCGGC
TGCAATTCTGCAAATTACAGCTGCAGCTACTGTACATCAAC
CAGATTAAACTGGGCAAATCCAGGAAGAACCAGCAAGAAAT
GGCGGCCGGTGTCCAGAGTCCCGCGGCCGGAGTCCGGTGTG
CTTTTCTACAAAACTTTATCCCCTAGTAACTTCACTTTAAT
ACTCGACCGCACTCGATCTCCTCCACCTGCAACGTCGTCGA
CAGGCTATTTTTGAAAATTACAGGAATTCGCCTATCTTGCC
TCCCAACTAGCCTTCCTGCACGCGCGATGCGCGTGCGGAAG
GGAAGTGCATAGATATATGACCTTTGTTGCTTATCTCCACT
CACAGAATAGAATTGAAGGCCCGGAAAAAATATATATATAT
TCCATAAAGAAGGTGCAGGACGCAATTTCGAGGTAATGTAA
ACTTGTGGTTTCTAGCTACGCCACTGACAGTAACAGGAAAG
ATTATGAAGGTTATCGACGACAGAGAAAAATTTATTGAAGG
CCTGCAATTGCAGGTTTCACCACCTTCACAATCCTTGCCGA
AACCGACGAAACGGTTCCGTCGGCTAATAGCCATAATCCAG
TGACAAGAGAACGCCCCCTGCGCCACCATCAATGTCGACCC
GTTACGGATCTGTTAGAGCACGTGAGTTATACATGACCGGT
CGTCTTTTGGTGATATTTTCCGCTAGCAATTGAAAAATAAA
ATTTTAAGCGGCAGTTATCCCGCCAAAATTTTTTAATTTTT
AATATTTTGAACTTAGGCGACGGAAAAATATATTCCATTGA
CACCTTACAAGCCAGATTTCCAATAGCTAGCAGACGACACC
CACGCACTTGCCAGGTCGCTCGTCCGCGCCACGCGCTCGCC
TTGCTTCAAATCTTGGACGTCAGGACGTGCCATCTCGGCCA
TCTTCCGCCTCTTCTCTGTGCGAGTGGCATCAGCACCCAAA
ATGGTCAGGTTTGGAAATCTCAGTTTTTGTTACTATGCATT
GAAGGACGGTTCCGTCAGTCCGCAGACCCTTAACTGGTTCG
TTTGGTAGCCCCGCCCATCCCAAATGAAGCTTCCAGCTCGA
GCGCATTTGTTATCGTTGGTCTGATCAAGTTCAACAAGGAT
ATATCGATTTTTATAAAATACGAAAATTTCATGCCTCGTAA
CCCTAATGAATACTAACTAACCGTGTTCCAAAATCTAACCT
TGAAGTTGATCAAGTTCGAACCTGCAGTCCAAAATGTCGAA
AAGTTTGCGAGTTAATTTAGCGGTTTCTGATTTGATCAAGG
TTTACTTGTCCCTGGCTCATCAGCCGTAACCCATGAGATGA
ATGAGCACAACCAATGAGCTCGGATGCCCCAATGCCCTCAT
GCTGAGAGCGGAGCTTGGAGCGGCGGTTCTCGAGCTTGACG
CTACTTACAGAGAGAGTGATCGAAAAGGCAATTGAATGCAT
CCTTAGTTTGCTCTAGAAGTCTGGAAGATCTAACTCGCCCT
GAAACTTTCAGAACACAATCCACTAACACTTCACATCATGT
TCTTGCTTCTAAGGTGTCGTCTGCTAGCTATTGGAAATCTG
TGGTGCCCAAGGAGAGTAAGCGAATGCTATTGATGATCACG
ATAAACAATAGTCTGATTGTCTGAATTAAAATGTGCATGTC
CTGAATTAAAATGTGCATGTCGTTTGAGATAACTTATTACG
GTTTATCTAACTCTCGTTTGCTTCAATTCTCATTTTAGCTA
AACACTAATCGAACGCCTTTCGAAAATTTACCATTGTTTAT
CGCAATTTCCGATGCTTCTCCGGCATTGAACATTCTCTCAC
TGGCGGAGCCACGACGCCGTCGACGTCTTCCAGTACATCTT
GTCGTCGGAATGATCGGCTTCTGCAACAACCTCGCCGTCGA
CTAAGCGAAATTGTTCGGAGCAGTAGCACTAGTATTACCTC
ATCTTTAGTGGCGCCGGCGGCCGCCGGCTCCGGCATACCGG
TATAAACTACTGGTCTTTAGCAGCTCTTGACCTCTGGACTC
AGGGGAAATCAACTGCAAAGCAGCAACACTTAATAAATTTC
GATTTGGGAGCTTGATGTTCCGGAAAGGAATCAGGTCTGTT
TATCATCAGGTACTGTCAAGCGGGCAGTGGCTCTCGGGCGT
CGGGCGTTATCTTCAAAATCCACTAGCAATGGTTGCCACAC
GCACCCGGGTGCGCCGCGCACCCGGGTGTATCCACCGTCCA
GGTGCGCCGAATAGGCTCTCCGAGAGGAACAACCGAACAAA
TACCCGTGAAATTTGTAAGTCTTTTAGAATTGATGATGTTT
CTTTGAAGATCATGAGAAGGCGCGTCTGAAAATACAACTTC
ATTTATCTTTTGTTCGTTGGCCGGCCCCTATTAGTTTTAAA
GATAATAATTCATATTAGAGCTCTAGGAGTTAGTCGAGATT
AGGAAACTGTGGAGAGTAGACGCTTTCTTTCTTGTACAATC
GGTGGTATCAGATATGACAGCAGCAGTTTGATCCCATGAAT
AATATGAAAAGGCTGCGTTGCGATAGACATTACATTTTGAG
GAGCTTAAATTCCTCATTATCAGCATCTTTAGTACACGGCA
ATCGAATCTTCCAGAATTCACTAGAACAAAAACGAAGCAAG
CTGCGGACTCCTCGTCGCCGCGGCCTGAAATTACCAAAACG
TGTCAGCATTCTATCAAAAGCAGTAACAATCCAATTCAATT
CTGGCCACCAGTATCAGAGTCACGACCGAGCTCCATATTTT
ATCATACAAGCGCCATTGCTCGTCAATCTCCTGTCTAGTGC
AGTCCAAATAGGTGGGTCTGCAGGAGTAGGATGATGGTCTT
GATCAACTAAACAAATGTATCGGAAAGTTCAAAGACCAGAG
TCGAGCTACAGTCACCAGAGCGGCAGCACATACAGAAGAAG
TGTGACTTTGAAGCGTGGAACGCTAGCATTGAAGTATTCTC
TCGTTGTCCTTCATATATTCCGGCAACTCCCAATACGACAG
ATTATGGGAAACATTTGTAGCTGCACTAAATGTGGACCTGC
TTCACAATGCTGGCATGGACCGCCGGCACAACCCCAAACAA
ACCTGCCAAATCGAAGCACCCCGGCCTCCACCTCTCGGGAA
ACAAATATAGTGCAGGGTATCGAAAGCTTCTGGTCATGGCT
CGGAAAATTTCAGTAGGTCACTCGGAGCTTTACAAGAACTT
GTAGGTCACTCGGAGCTTTACAAGAACTTTGTTAGAGTACT
TTTTCGATACAAGTTCCTGTCGCGAAAATACCAGAAATCAA
GATTCGATAATCCTAGGACTCGCCACTTCCCAACCGCTAGG
GGTGGTCTTGTATACATCACCCGCCGGATAATACAACCTCA
CTTCCCAGATTTGGCCCCGTCTAGCGGTAAAGAGTTTTTGT
CCCGAAAAATCCCGTCCCGTCCCGTAATATTAGAATACTTG
GTCCCGGTCCCGATCGGGATCGGGACGTACGGGACAGATTT
ATCTTGCTGCTGTAAATTTACGCTTTTTAAATACATGTTTG
ATTTAAAAAGCGTAAATTTACAGCAGCAAGATTGCAATAAC
TATTATTGTGATCAGGGATTCGTTTTTCATAATGACCTTTT
GATCACCTGGGATTGAAATGCGGCCTCTTGTAATCGGGTTA
TTGTCAATCTTGGAGAGCCGCTGCAAAAGCATGTAGCTCAT
GTTAAAGTACTCAATCGCATCGGTCAAACTTATCAGATCTT
GGTCAAACTTATCAGATCTTCAGGCTTACTTTCACCATCTA
AAAGAAAAGACAACGAACGGCGGCCGTCGACGAGATGTTTC
GCCACTTGCCAAACAGCAGGCGGGTCAATCAGTACGGAGGA
CTCTCTCTAAAACCAGAAGACGAAGAAGAAGAAGAAGAGAA
GGGACCGCCGATGGCCGACGCAGCTACCGTGGACCTCCCCT
CTCCGTCTGGGCCGATGTGTCGCCGCTCCTCAACGCCGCCT
TAACACATTGTTTGCATTTCCTGTAGAATAGTATACGTAAC
TTATTTAGTCTAAGACGAAGCGATGTTACGTATACTATTCT
GTTACTTTTTAGATAATGGACCCGAAGATGGATTCGGGTAT
AGCAATTGAGGATGGTGCGGCACCAGTTCCTATTAGCTCTG
GTAATGCCATACCTCACAGGCTAGAAGATGATCCATAATAT
AATTGAAATTCTAGGTATGTCTGAAGTCGATCATGCCATAA
TCTTCAACAGCATTTAGCATCGATAAGCACTTATCATCTCC
ATTTTGCAGTGGCACAAAGTCTGCAAACAAAAAACATAGCT
CAGGAGGCTATATGCTTTCTCGCCAACTCCAAACCTCTCCC
TGCATTGTAATTCTGATTTGCAGGAGGCTATATGCTTTCTC
AATTGCTTGGCAGCCAGAAGCAGTAGTTTTCTCTTCTATAC
ATTATCTGCTCCAACACCACCACGCGCAATAAAAATTCTTA
ATAAATAGCTGAATATCATACAGTAGCATTAGTTCATACCC
AATCGAGAAGCAATCCAGTACGTTTGCTCCTCCACCCAAAC
AAATTACCACTGTCATTGCTCGCCGCCATTTTAAGAGACTT
GAGGGATTCTGGTAAAGATGCGGCAAGAGATATTAGGATTC
CATTTAAACACTGTAATTAACCAAGTGCACTCGGCCAACTT
TGTCTGGTCTTTGATGGCTGCTATGGCTGCTAGTTGCCAAG
CCATAGCAGCCATCAAAGACCAGACAACAAAAGATCGAACC
GTCGCATAGATGACGTAATGCGGTTGCCGCACCTAAGACTT
ACCCACTAATAATAAAATGACACGTGCATTTTGTTGACGTC
TTTTCTGGGATTGGAAGAAGCAGTAAAAACAAGGTTACTTC
TTATACACTAATAAGTGAGTCAGAGGGAAGGGGAGGTACCA
GATTGGGCACTCTTAGGATGCAATGGCAAGCCAAAACAGTC
GAGATTTCGAAGCTTCCGGACTGTTGGACCGGCTTTCCTAT
ACATAATTCATATAAATAAACCGACTCCTCAACATGTGAAG
AAAACCACTCACTGACGACTCAGATGAACATTTTGGGTATA
TATCAAAGGTGGGCATCCCGCACTAACAAAAACACAGCCAC
GGTCAGCGACTGCAAGCCTTCGGCCTCAGAAGATGCATTAA
ATTTAGCAAGCAAAGAGCCTCTGCCGCATACACATGACCTA
TTAGGCGAAGTGGCATCGTCCAAGACTTCCAACCACAAGAA
TCCCTTGCCCGGCACTGTCTCGCTAATGCCTTGTACTTACT
AAACTCTGACTTCTGATGCACTCGGACTGTTTTTGACTAGT
AGATGAACAATTAAGCAATGCGTTGGAGAAGAATACGGATG
GAAGCGAAGTGAAGAGCTTGCTCGAGCATCTGCGGAACAAG
CAGTATGTGAAAGGAGAATACGGGTAACAAGTCATCCGCTA
GTAGAAGAAACAAGAGGATGCAGCAATAATCACTTAAACAA
CACTGATCGAACTTGCCGGACTGGAATTGCAGCAAGGCCTC
AACTTGCCGGACTGGAATTGCAGCAAGGCCTCCTGAGCAAA
TCTAGGACATGCAGCAAGGTCTGGGGGTAGTCCAAGTTGAT
ACCTGATATATTTCTGCATTCCCTGTCGAATGTAGTCGGCT
TTTAAAGAAAAAGTTGCTCGCTCGGATGCACGATATGCTAA
GATAGCCACAATAAAAATTGCAATAAGAATGAAGTTGGCAA
AGTAAGTGCATGGTCGAGTGCGCCATTGACAATGCGAATGT
GTCATTGCTATCCTCGGATACGAAAATTCAAAAAATGCCTA
GAAAATGGGCGAGTCCGGCGCCGACGTCCCGCTCGAGACTC
CGCCGCTTCGGTGTCCACGTCACCGCTCTCCAAACAAAGCT
GTGCGAAAACGACGCCGCTTCGGTGTCCACGTCACCGCTCT
AATACTGATGCGTTGTACTGCGCGAAAAACACGGCGGTGGT
AAGAGGCCGCATTTCAATCCCAGGCGATCAGAACCTTCCTA
TGTTGAGAAAGGTTCTTGCGCTGCACTTCTCCGTAGCCAGG
GCCCAGCCTGGCTCTCCTCGCTGCAATCACCTCCATGGTAA
ACTGTGAAAGAAATGATCTTCCAGCAATTCATTGCATACAG
ACGATATGAATGTTTCTGCCCGGTCAAAAGATACTCAATGA
AGCCAAAGGTACTGAGACCACTAGACTTGCCTGCACAATCG
AATTTGACAGCAGATGCAGGCAAGTCATTCCCAGTCACTGG
CTATATATATATACATTGGCCTCCAACTCCACCAATAGCTT
CCAAATTAACCCTTTGGAAGCAGGAGCCAGACTCTTCAATA
TGTTGCAAACTTGTGAACCGCATGAGTTGTGGACGAAGTCG
TCTGTTATCAAATTGGACGGCTCTACCTTCGGTACGTAGAT
TGTGTGGTCTTCCATTGAAGCAGGACTTGAGTATGTTTCTG
GTTGTAAATTATATGTGTATCTGCAGCTTCGTTTTGTTCGG
AGCAGCTAGAACTTCTGCAGCGCATTTACTCAACTCAACAC
TGCTTAGGAATAAGTCGAGGCTGATAAGATGTTCAATTAAT
GATAAGATGTTCAATTAATGCTTTGTCAGAAACTTATGCAC
AAGCAAGACGCAAGAAGAAACCCGATCATCATGGAAGTCAA
CATTTTCCCAGGACACTTGACCTCTAAAAGCGATGTTTACA
TCAAAAGAGATTTTCTTGCTCCCAAAGAAATTTGAAATCAA
GAGAAAGGCCAACCCTTTTGCTGCACCAAGTGCAATCTTAA
AAAGCCTGGGTCAGGGATTACAGTAGCAGTTAAAAGCTTAA
CTTTAGAAGCAGAGGACTTGCAGGAACCACTAACACCGCGT
TACAATAATGTAATCTTTACCAAGGAAAAAAGCATAGTTTT
TTTGCTGCTTCAATTAGGCCCCAAAAACTATGCTTTTTTCC
GATCCACATGCTTCAGAGCACTGCACCACAAATATACCAAA
GATCAAACAAAAGCTACAAACGCAAAAACTGAGAGAGTACA
GCATTCACGATTAGTACCACCTCCAACACCGTCATTATATA
CAATCATCAATCCTCCTGACCGCCGCTTCGCTTCCCGAGGC
AACATGTCTGCCGTAGTGTGCGGGAAGAGATCATCGATATT
GGAACTTTCTCCATTTGCCGCTACTGCACCTGAAACAAAGT
TATTCATTTTAAGCCAATTCCAGCAACCCATCCTCTAGGTT
CACAAGTGTAGATTGCAACACCTCTAAATGCCACACTTTTT
GGATGAGCCTTTTTCGTTTTCGAATTTTCTCAATTGTCTGT
ACTACACTTAGCAATTACTGCTGGAGCAAAATTGCTATTTC
TCATTATGCATTTCTGCCTGCGATGTCGACTAGTTTTATTT
TGAAGTTTCATTCTATGCAACTCGACCAACTTAACCATACC
AGCAGATTTACATCTTTTGGCTGTAATTACCTGTATTAATG
ACTCCACTGTGTATTGATGGCTGCCGCTAGCTGCTGCATGA
GTAATTTGCTATGTTTGTTTCAGTGATACTTATTTAATTAG
GCATAATGGGAAAGCGAATGCGGGCACCAAGCTCATAGAGT
TCGGACCCCTCATCTTGTTGCGGCCAAGCGTATTCTTCGGT
TTACAGGTAACCACTCACTCCACTGGCATTCATATTGATCA
CTTTTCTTCATGGGTTCCTTCACGAAGATGTTTATATGACT
TCTCTCGGGGTTGGTCTTTGCGTCAGCTTGATGTCAAAAAT
AAGAACAGTGCGAATGGTCGCAGGTTTAATAACAGGGCTGA
CCTGATCAAAATGTTGTTGGCTGTAAATGGGTTTTTTGCAT
AACATGGTCTCTAGTTCCTCCTTCACCTGATCAAAATGTTG
AGGCAGATCATGATGGTCGACGGCGGCCGGACCGGGCGGCG
AGAACGGCCCGCCGCCCGGTCCGGCCGCCGTCGACCATCAT
CTGTCTTCCGTTGCCCAACGCGCCTCCGGAACCCAACTCGC
CATCTTCTTCTCCTCTCCCCCAGCCGACCCCTATCACCAAT
TGAGCTCCTCTCCAAGTCAACCGGACCTGCCTCCTACGGCC
GCAACAAAACCAGCCGCGCTCGTTCGTTTATGCCCAGCCGC
CCATTTTCCGGCAACGGCGGCTCCAGCCGATTCAACGGCAA
GTCGGAATTCCGGCTCCGGTCGCCGCCCATTTTCCGGCAAC
GGATTTCACAGAACTTCGAGCGCGCATTTTGGCGTTCGACT
TTTCCAATGGCCTCTGCTTCCGCCGCTTCCTCTTCCTCTGT
ATCCAAGTGCAGGAGTGTGGCGCCGAATGGACCGAACCTCT
CATTTCATCTAGAGACGTCTCGCCAACTAAGGAAGATGTAG
GAAGAGTTGCGAAGTTGTTTCTCGAGCAAATTTTGTCACAA
ATTATCTTACTACGGTATCGCTTGAGTATCGCAACGCACAC
CTCTAATTAAGCTTTCGTCGCACGTACATTCTCTACACTTT
TCCAGCCAATAACGATTTTCCAGTCAAAGGTGGCCTCGACT
CCAGTCAAAGGTGGCCTCGACTTGAACATCAACGACTTTCT
GGTCCCTGCGTGCTGCCCCACGCCGTATATTTGATGCCATC
AAATCATATTGTGAAATGAACCCAATTATTAATACGGTGGA
TGAATCACAAGCTTCAAGGGCACGCACAAAATATTAAATGC
TAGTAAATCAGATAACCAAACTGTCGCAGAACAGGTGCGAC
GTCCAACCAGTTCTGAACGTCAGGAAGAATAGCCTCCAAGT
TTGGACACCACCCACTGGAGCTGCAGCATGTTGTTGCCTTG
CAATATCAGGCCTAGCATTTCTGCAACTTCACCTTGTACTC
ATTGTTAAAACATTCCACTCCTATAGCAAGACCCGTTGAGT
ATCTACTTCACTTGCTTTTGCACCAATTTCCATCACCAAGG
TTCTTGAGTAAACTCTGCAACTGCAACATCATCAAACAGAT
CCGTGATAACATTATTCTTGCGCTGCCAGTGCTTCAATTCC
CATTCCATCGAAAATTGTGGCCGGCAGCTTTAGCCCATATT
AGTTTCGGAAGCGACCCCGGCGGCAGGTCACCATGAAAAAT
ACTTATGTTATTAGACAAAACAGTAGCGAATAAAAAAATCG
AACTCAAACACACAGCGACTCAGCCAGGCAAATTGAAACCA
TCCATGTTGTATTCGAAGTGCGCTTTTGAGGAAATATGCTC
GGGTTGTTGTTCTCCATTTCCAGTAGCTAGTTAATTTTTTA
GACCGTCGGAACCAAAACGCCAGAGAAAACAATTTAATCAA
TGTTACCTTCGTTGAAGCGTCTGTGGCTAAGAGTGTGTTAG
TTTCCGCCGAGGTCAATCCTCTTCGCGGCGTAGTTGATCGG
ATTAGTCAACGCCTTTCCGCCGAGGTCAATCCTCTTCGCGG
TTACTTGGCTATCTGTAGGTCACGAGGAACATTCATGGAGA
AGGATGACATGAACTGACAGCTCGAACAATGCATTCTGCTA
AGTATCGAGAATGAATTCTACCTAAACAAAAAAAAAATGCA
TCGAGGAAACAATGTGCTTCCGCCAGTTAAAATGATGCTGG
ACGATAAGTCCAAATGTATGCTTTAGTATTAACTCCTATAA
AATTTTCAATCACGGGCTTCCTGAAGATTCAGAAAAGTGTC
CTGGTTTTACCAATTTTTTGCTTTAGTACATAGTATCTGAA
TATTAGGTTTAGTAGTCCTTCCGGATTTAGACAAGGATTAG
CTCCACCTCTCTCTCAGTCTCTGCAGCCACGAGTGACTTCA
GACCCTCACCTGCAGGGAAGCGCAAGTTAAACTTGGTGTTG
ACACTTGCCTGGGTTGGGACCCGAGAATGAAGATGTCATTG
CCATGTTCATTCTTGCTTGCCGAGAAATTCACGCCAACATC
AACTACGATCTAGGTTGTTGCGGCCAACATGGTCAGGACTG
ATCAAATAGTTAAGGGCATGCGGCAGTTGCAGCCAGAAAAG
CCTCTGAAGCTCTTTTCTGGCTGCAACTGCCGCATGCCCTT
TTTTTTATCAGCTCTGCACACGAGCAAAATTATAAATGCAC
TATGTAAGAATTGTTGGCTTCATGAGTAATTATATTATGTC
TCAACTGCTTCCTAATTTACCCTTCAAGAAAAAAACCCACA
AGAAAAACTTGCAGCGACAGCATTGGCAGAAACATCAACAA
GCAGCTGTAAACAGCTGCGTCTCGTACTGCAAATCGAACAC
CAGTCCTGGACTGTGGCCGGCGCCGGTGATCTTGGGCTCGA
TGTATTAGTAAGTGCGCGCTCGGGTGCAAACTCATTGGCCA
ATCCAAGCCATATGCTGTTTCGCTTGAAAGGACAAGCAAGC
TCCACTTCTAAGACCAGTGTCGCATCAGGCTTGCTTGTCCT
TCTTAGAAGTGGAACATGCCCTATAGCAAGCAACCTGCACA
ATACGGAGAAGAAAGGGAGTCGCCACCTAATAAAATAACTC
TTTTCAAAAATTATTGGAAGCGGAAGCACTTTGGAAGCGTG
ACACGACTTCGATTTGGAAGCGCAGACAAGCACTGTGGCTC
CCGATTCTGATATGGAAGCACACGACTTCGATTTGGAAGCG
CACGCTTCTCGCTTCCGAAGCGGAAGCGAAGCGGAAGCGCG
TCCCAGCAGCAAAATCTAAGCAGTGTCACCTGCAACAATTA
ACCAAACCCAGGAGATTTCCCTCGCAATACTTTTCAGAAAA
TTTTGAGTTGACCGCAACTGCTTGAGTAATTTTATAATGTT
GGCCCAAAAGCAAGAAAAGGCATCAAAAGGAAATTTGAATT
GCTACGTCAAGCATAAAAGGCAGTGGAACAATTTTAAAGAA
CGTCGACACCCACTTGTGCTCTGTAGTGGCTAAGAACGTTG
AGTTTGGGGCCTTGTGGTATCGGCAACTTGTCCCCTTTATC
CCACCTCCCGTCCTCCATTCCTCTACTACACCCAAATCCGA
TCTAGTTTCGGGTTCGAGTTCGGCCATTCTTGGATATGGAT
GAAATTACCCCGCCTTAGTTCGTCTCCTCTTGCGAGTCAAG
GAACCCATAAGAAGAAGAAACCTGAACATCTGCTGAATGAT
GCTGTCAATGAGGTTCACAGCGCCAAAACCAAGAACAACAA
TCAAATGGAAGATATTGGTTCGAGTAATTCTCAAGAGGGTG
CGATGTTTTGCAGTGAAGTCCTCAAAAAGTGAAGTTCCTAT
ATAATGAGATTGAATCCTTTCGATTTTGGAATGGTCATCAA
GGAGAAGGTACCTGAGTTTGCGTTTTCTGTTTGTTGAATTC
TGTTTTGGTGTGATGGGAAGCAGCAATAGAAGTAGTCGAGT
AGCGTGGAACTTACTGCTGGCTCTAACTACTATTTCTGCAC
CAAGATTGGATTGCAGGTCACTGCAGTTGTCATATTGTTCC
ATTTTGAAGATCCTCAGCTACCAATGAGAGAAAAGGCACCC
AATATTTCTGTGTTTTCTTGCTGTGGAAATGTTGCTGCGTT
AAATGGTCACCGACGCCTGTCGCAAGTGGAATGGATCATGC
CAGAAGCTCGCCATCAACGTCAGCAGCAGCACCGCCACACC
TTCTTCATCTGCACTTTCGCCGGCCACTGCAACCAAGGCCA
ACGGAGACAAACCAAATTAACCCATTTTCAGTGCCTCCTAT
CTCATTAAATGCTGAGTTCACTCCACGTCTTATTTTTTACC
GGCGGCGGAGGTGTATGGGCCAGAAGCGACCGGTGAATGAG
GATCTTTAGCTAGGGTAACGCGCAATTGACCATTTCCAGCT
TAATTTAAACAAATTAAATGCATTAAGAATCTATGCATCAA
ATACGTCTTCAAACCGACCGCGATTGCATGAATACCAATTA
TTTTATACATAAAATTCAAGCAGCAGTATATCGACTTCTCT
GGTTAAGCTAACCATGCAAGCAGTGACGAAATCAGGATTTC
ACAGTTAAATCTAACCGCCGCACCGACCGCCGGTTACAAAC
TCATAGATTAATTTCATGCGCTTGCACAAAACAAAATAAAA
AATAGAGAAACTTTTATGGGCTCCAACATGCTTCTTGGTCT
GTATGTGGAGTTGCAGTGGTCGCCGGCCCGTAAACCTGACG
TTGGCAGACTATAGAGCTAGCTGCAGCTAAATGGATTCATA
AAATGTATTTCCGCACCCAACCGATTCCTCTTTCCTTCCCC
AGTTGAAGATCTATGGGAGGCTGTCGAAGCAATCAGGGAAC
ACTGGAAGTTAAGCAGCAGGCAGCAGCTTTGTGAACATTTA
CTTATATCCATTTCTTTGGTCCAGCATGAATTATTTTGGAA
ACTGATCACACTAATATGCCCTTCAGCAGTTTAATTCATCT
TATTTAAGGATAATGTTAAGCAGCAGTACATGAAGCCACTT
AAAAACAGCCTGTGAATGTGCTGTGGTAATCTGAACTACAT
GGTTAAAGAAAATGTGCAGGCATTTCTTCCTGATACACACA
AGTGTTCTCAAGGCTTTTAGCGGGACTGGGCTTGATTTAGT
AACAGAACAACCCCATCAACCATCAGTAATGCGGTCATAAG
GAAGGCTAGACCTGCAAAGGCTTCAACAAGTTCTGCTCCAG
CTTTGCAGGTCTAGCCTTCGCAGGAGCAGCAGCACTTGTTG
TGCAGGTCTAGCTTGTGATCCTCTAGCAGCTGCTTCCTTCT
GGCATGTCTCATCAAGTTTGCAGCAGAAATTGCATGCTTAC
AGAGAAAAATAAAGTCAAAGCTGCAACTGATTGTATTCCTA
CTTGTGCTAAAATGTTGCCTCTTGCAGATCACCGATTTTGC
GGACACCGATGAACTCGTATCGACGCGCACTAAGACCTCGG
GTCCGGGCTCGGGTCAACGCCCGTATGTGAGTTTGACAAGG
ATGATTAGGTGGTGTTTTTGCAGCAAGTGGTGGCCGAAATC
ACAGTCGAGCTACCCTCGACCGATCACCACCGAATCGCGTT
GCCGGAAAAACGCAGGAAATCGGCAAACACAGTCGAGCTAC
CGGAAACCACTGAACTAGGTCGCCGGAGCTAGGAACCCGGA
GGTCCCCTCTAGCCAAAACGCACCAAGCTTCTACCTTGGTC
AAGCGCCACCTCCACCGAATCAGCACCACACCACCTCGGGT
TCCCCAGCTGCTTCCTTAAGCGCCACCTCCACCGAATCAGC
GGTTCCAAACCAAATCTTAACCGGCAGTTGAAGTCACAAGC
TTTCAATGCTCGGCATACTCCTCGAGCGCTGCCTCCACTAT
GTGAAGGCAAAATGTCTTACCAGCAGGCATACCGTACTAAG
GTACAATGTTATGCCGTACGCGTTAACTTAATCTTTTCTGT
GCTTGAGACTGACTTGGATGCAGTTAGAATGTGTCGTTGTG
TCCAAGTCAGTCTCAAGCTTCGTTAAACCATTGTCACCTAT
GTTGAAATCTCCAATCGGTCCTCTAGCGAGAGGAGAAACCC
GTGCAGCTTGAGTGGGAGGACTGGGAATACATAGTTGGTGC
AGTCGATTTGAATGATTGGCCGGAGAATATCGTGCCGAAAT
TTACTCTCAAACAGTAGCTCCGCCAAATTTCGGAACACAAA
ATTTCGTCAACCGCCACCTCCGCCGCGTCACCACCGGCCTT
TATCTCCGCAATGACGTCGTCGTTTTCGACAAGGTCGGAAC
TTTGAAGAAATGGCCACAGCCTCTAGCACCTTCCTCTCTTC
AGGCTTGAAAGACAGCAAGTCATCAGCTCTGCCAAAAAAGA
CACCAGTTCCTGCAGATCTCCTGCAACACATCATTTCATTC
GAAAACCAGGTTTCAACTAACCAAGTAAAAATTTGTTCAAA
ACTACTCGTGCTAGCAGCATCATCAGCAGCTTTTGCTCGTA
CCATTTTTGCATACATTGCTCACCAGTATTTGCAAAACTCG
ATTTCCTCAATCCGATACCTCTGCAGTGACTTTTATTTTCT
TTGTCCTGCTCCTCTCACTGCTCCCAAAAATACAAAGCATA
CGTGTCGATCAGACCAGAAGCAGCAGCAGCAGCAGAAGCAG
AGATAAATGCCATAATAGCACCCGAAAATCGAGCACTAAAC
GCAGGTTTGCAAGCCTCAGGCATGTCGAAACAATCTACCGA
CGACTCGGGTCTCGGGTCGTCGTCGCCCGAGCCCGAAATGG
TATCTATCCAATGAGATCATCCAACAAAATTGAGGAAATCG
TCGGCAAAACCGATCCCCTCCGGCGAAGCTTTTTCACAACT
TCCCTTTGCCCAGCCACCGCCTGGAACCCCCACCGCCGCCT
TTCGACGAAACCGATCCCCTCTGATCAAAACATATCAGGTC
ATCAGAGTTCGGTTGCTTGGCGTCCGCGTCAATGTTTCTTG
AGATAACACATGTGACATGTCTCGGTTTTTATTAACTTTAT
GGCGATCGCAGAGGCCGAATCGGCGATTGAAACGGAAAGAG
GGCGTTCCTGGCGAACTTGACCTTGGCGAAGGTTCCTTCGC
ATCATTTTTTGTGGTAAATGCAGCATCAAAATGTGTAAAAG
CCTCCTGTATTTCCTCTCTTCCACCTGATTTCTATAATTAC
TCCATTGGAGAATCTTCACACCTCACCATCACTCGAACAAA
TATAATTTCAAATGTAGAAGCTGTTGCAGAATCAATGAGTC
CAGTTTTACAAAAATTTCTGCGCCAAGTTAGATGACATTAT
ACTGTAGAACCACTTCCGAACCCAGAAACTAAAAACATTTA
CTCTCATGGAAATGCAGATGCAGGAATAAGCTGTTCCAACC
GTAGTTTAATAAGAGGGTCGCTGGACTTGAATGTCTTCTGG
GAGATGAGACAACATTAGTGCGCTACCAGTCCCCCTTGTAG
TAACACTAGTTTGGAGCAATCGGCGACCAGCAACCCAGGCT
GCCTGAGAGAAGGAGTCCGACGCCGACGGTTGATTGGCGGA
CAAACTCAACCATCACCGGGCTGTACTTCCCTCCGTTTAAA
GTTGGGTTTCATGCCGCTGGCGAAGACAATCTTGGACCCCA
CTCCCAGGTAGAGTTGGTTGCGGTGTTTTGGGGTCCAAGAT
GCTTGGTTGTTTTCAGGGGACTTTGGCAACATTTCATCATC
ACCAGCAGCACCACCGCATGCGGGCCAAAAATGTTGTATGC
TAGAAACAAGCAGTTGGCTGCGATTGCTTCCAAGCTTGCAT
GAATTTGACAGATGAAGTTGCTGTGGCAGCGGCTAGGTTAC
ACTGCTTGCTTTTTCCAAAGCAGTAGGATCACTTGAGAGCC
TTGAAGCAGATGTGCCTTCGCAAGTGCTGCTTTGTATCAGA
GATGTCAGTCTTGAAGCCATCGGCAAGGGATGCACAAATTT
TCTCTTTGCCGCCGTGCAGGCGCCTGAAGATCTCAAAGAGG
CATTGTGTCAGAATGAAATGCAGCATTCATGTTGTGGTCGA
CACAGACAGCTGAAAGCCAACCGGAACAAAATCAAGTGTCA
CTTAATTGGATATTCGCATACGGCGATTTGAGGATTTACAC
CTTTGGAAAATATAAAATTCCAATAGCTAACTATTTTGAAT
TTATCGGATGATTTTTGGAGCAGCAGCACGTATGACTTGGA
ATTGAAAATCCAAGGGCGGGCGGTGAAGAAACCTGGTTTAT
TTTCAATCCCTTTGAAGGCTCGTCGACAGCAATAATCGGTG
AGCAGTGGTTGTTTTGGATGCTGCACTAAACCCACACCGAT
ATAATCCAAAAGCACCGAATCGCGAAAAAGTGATTCCCCAG
CAGCGTTTCGAAGTTGTTAACCGAGTCCAAACGCCGTCGTT
TGTTGATACGAGTCTGCATGCGCGCACACATGCTCACACAC
TCTTCGTATGTGACATTTCACCAAACTACGAAGAATCATCG
AGATAAGGATCATGAGCTAGCAGCATGTACAAGATTGGTTA
AAAACCAAATGAACACGTACCGCAAGAAAATGGGTCAAAGT
CTTGTTGGGTACCAACTTCGCATTTCGATTTGGAAACACAA
ACACAACTAATCAAATTAACCCCGAAATATACAGAGAGAAT
CGATCATCTTTGGTCATGGCCTTTTGCACTTTGATCTGGTG
TTTAACGAAAATTCTTTACGCGCGCAAAATTCTAATTACGT
TTTTTACACCTCTAACAAACCATTGCTTTCAGAAGAAGTGA
TTTTGAGAGATGTGAAAGGACCTTTGCAATCTGTCTCATCA
AAGAACTTTAGCCTTGGTGTCTGGAAAAAATTCAACCCCAG
TCCTTGTACATCATCTCCATCGTCAACTTCTGCCAATGCAG
AATCTGTTCAGGCAATACTGCATTGGCAGAAGTTGACGATG
ATTGAAAATCAGTACTTTCTCGGAAGCTCTTTCAGCTGGCA
ATGATCTTCAGGATACATAACCGGAGATGGAGGTATGAAGG
CCAAGGCTCTCTTGGTCCGCCTTTCGCAATTGAGGCACCAT
CAAGATACCGGAGTTCACTGCGTGTTGTGTCCCAGAAACCC
GGTACTCATGATGAAGATACCGAAAGTTACTTCCAAGATAC
GTCTGTGTATGCTAAAATCACATTAGTAAGGGACACAAAGA
GGCTTCTAATGTTGTTTTCTCCATCAAAGAATATAATCCAA
TGGCCAACTTAAAGCTCCTGCAGCACTACCCTGAAATTAAC
TCTCTGCTTACGTGCTCGCGCGCGCACATACACACACACGC
TTAGTACAAGAGAAATGAAGCGATGGTTCCATTTGCAGGCA
TACCCGTTGGGCTGGATCGTCTCGAGCTCCTCCCCGGACTC
CACGATATCCTCGATATTTCCTCGAAATATCCGTTTGTCAC
TTATATAAAAATTGCATATTCGACCAAAAATAGACTAAACA
TGTGTGAGATAGCCTGACTGCGTGAGCTACTAATTAATTTA
TCGTAATTATCCTATCTCATCTCTAGCAGTGTAACTAAAAC
TAACAGATTTAGTTTCTTCTCGGAAAATTTGTCGTTTTCTA
GTGCTTTTCATGTACAAGCTCTCGATGTACTCTATCTCTGC
TTTCATATGACATATCATAACCTAGCGTCTATATGATCAAC
GTGAAGCCTAAGCAAGCCAGCTGCAATAGTAGGATCTTTGT
AAGATCGTGATCGTCAAGTCCTTTAGCAGCAAATTTCTGCC
CAAATGGATTGGTTCAAGAGCAGGATCACCTATTAATCTTA
GATGAAGCAAGTTATCAAAGCAGCATCAGGCTTCAATGTGG
AAATAAAGAAGGGGATTTTGCACCAACAATGTCTCGATGAT
CATACACAAATCGAAATTAACAGGAACAAAAATTCTGTCTC
AACCCGAAAACCCATCACCGCAGCAGCAAAGCTGGCAATGC
GGTCGCCGGAAAGGCTTCCCCTTCAGCATTCTCACGATGTT
TGAAGGGCTGGATTGGGCCGCGGAATGAGCTCAGAACAATG
ATCACTTTAAACCGTGTTCCCTGTAGCTTGTACTGTGTGTT
ACAATGCCAAAGATCAAATGCTTGAAGAAGTTAAAAGTTGG
GATCAAAGAACTCACAGACGCTGCCAGAAGATTTCTCAGTG
AATAATAAACCCAGAATTAACCCAAACATTTAGTTAATACT
TTTGCATGTTGTGTAGGCGGCTTTAGCAGTGTAGGCGGTGT
TTATTTCAACTTTAGAAAGACTCGAGTTACTTAGTGAGGTA
CCTACTTTTTCTTTGCAGCTCTTTGGCATCTGATCCTCCTT
GTGGAAATGTGCCACGTTGTCGGGAATAGAGATCAGTTAAT
GGACTAAGTATTTGACAGGACTTGCAGATTAAGCATTTTCT
CGTTTTCCCAAGTTCACTTCCATGAGTAGCATCTTTTATTA
GATTATCAGAACTAAAGCCACCAGGAAATAAAAATCTTTCA
AATTGAAAACTTGGAAACTTCCAGAAGACTACTCATGAAGA
TGTCATTACCGATTCGTTTTCGGTTGGATGCCTCATTAAAA
TCGAAATCGTGCATGATATGCTGTAGTATCAATGTACAAAA
TAGCAGGTTATTCATTTGGACGGAAAAGAAAAGTCTTGAGA
ACTCTTCCCAACAGTTTGAGCTCCAGCATGCTCAACACCAT
AATGTTCACAGAGAGCTTGGCTGTTGAAATTATTAGCAATT
TTCCCTTCATCAGGTTGCTTCTGTAGTTATTATTCATAGAA
AAGAACAACCAGGCCCTACGCGTCAGTTCCCTTCATCAGGT
AAACAGCTTGCAGCATTTGACTTTAGCAGTAATTGTACCAG
ACCACAGATTCAGCAGTGCTCGGTCAAAATCATGAGTACAT
GAGAGTATAACATCCAGAGGCTGCAAAAAGAAAATCAAGAA
CAGTTCAATTGGTGATTTTGCGGACAAAGTGTTTCACTCGG
TTACACTAGAGAGAAAATTGCAATGGCGATTTATGTCAACC
CTAAGATCAAATCCGACACCCGTGAAGAAGAACAACGCATA
TCAATACCATCATAACTGAACGGGCAAATCAAGTGTACGGG
TGAGTGGAAAATCTGTTTTCCGGAACATCATGGGTATCCTT
TAATTTACATCTGAGTGCTTCTGCAGCTTTTGCAATCATAG
AAGAGCTTATCAATATGTTGCGAGAAGAAAAGGCTAGATAG
ACAGAACGAAACACTTTGCCCTGAAGTAACTCAAAAACCTT
TATTAGCATCAAGTGTACAGCCCAAGCAAGCCTTATGGTAC
CCTGAAGCTCAGATGATTAGCAGCAATTTCCAAATCCAGGT
ATTTACATAAGACTCGTCTTCGCGAGAAGAGAAGTAGGCTT
ACCAAGGCCAGCTGGTTCTTCTCGATTAAGTTCCTACAATG
TAATGCAAAAGCCAAATTTACCTCTTGATTTGCAGAGACGA
GTGAAGCAAATTTGCATTACCCCGAGTAGAAAAATCTGATA
TAAATCACTGAAATTCGATGCGCCCAAAGGAAAACGAGGAA
AACAAACTCTTCCCCATCTCCTTTAGTACTAGTGAGGACTT
CTTTGATTGAGTGGAAACTTCGCTGAAAATACCAACCTAAG
TAAGAACAATTGTCGTGCGCCGGCCGCATATGCTCGGATCA
GTACAATCTCGCCGGCCACGCTTCAACTACTCTGACCTGCA
CGAGTAAAACTCGATCAGCCCCGAAACGACAAACGGGTCGT
CGTTAGTGTTCTCACTGCCGCGGCTCATTTGGGCGCGGTGG
GAGTGCACCCACAACCCTTGCGCCACCGCGCCCAAATGAGC
GGCAATTTGTGTGGAGCTCACACGCACATGGTTGTTTTATA
AGCATGTTGACCATGGTGTCCGATTTGAACGGATCTTTCTT
CGCTGAATTTGGCTGTGTTTCTGCTGGTGGGGAAGACCTCG
CACGAAAACGCAATCAACAGCCAATCCTTCACAACACCAGC
CAATCATGCGAAATTGCAGGCGCTTAAGGCTGCCGAGGCGC
CTGGGCCTTCTTCTGCGCCTCGGCAGCCTTAAGCGCCTGCA
AAGCCTAGTGCTATGGTGCTCAGGAAGAGCCCTGTGCTCAT
TGTACTCATAGTTTTCATGCCTTTAGCCACTAATAACCGCT
TTCTTCTCAGTTAGTGCTGCCGCTGCCATTCCCAGAGTCGA
TCATCTACAGCTGAGTTTTTCGCTGAGTTCTTTATGTATGC
GAGAACAAAGGAGCTGGGCGCGTTGAGCCTCTAGTAAGTCA
GAAAACTCCATGGGCAAACTCGCAGGAATCTCCTTTCTTAC
GGAACTTCCTCGGGTCACGGCGCTGGGCCTCCTCGCCCGGA
AAGATAAGAGTAGATTTCCGCTTGAATTCCAAAATAATACA
GCGACAGGGACAGATGGATGCAGCAGGCACTCGACTCCGAC
TTCCAGAAACGCTCGGTCAGCGGGAGGTGTTTTGGGATCCA
CTATATATAAGCATCTCTAGCAGCATTGATAAATTAAAAAA
AATTTTTAAATGAATCTTTGCTCCAGCAGTATACTTAAGAA
CTTCCTTAATGGTAGAGCATCTCTAGCAGTACAGTTAAATT
CAAAGCCATGAAGAGGAAATCGGGTTGTGGCACACTTGCGT
AGAGATGCTCTTATGGCATGCCTCTAAAATGGGTAGAGTTG
CAAAAACTCCACACTGTCCTCTGCCGCCATTGATTCCGGCA
TGTGGTGGAGTCACAGCCGACTGCCGGAATCAATGGCGGCA
ATTATAAGGCAGTGAAGTCCCCTCCGCTAAAGTAGCCCACC
ACAGTTGTAGAAGAACTCCGCCCCAAAACCCACGACTGAAG
CCGCCACCGATTAGAGGACGCGCCGAAAATTGTCACCCTTG
AGAGTGAAACCTAGGGTTTCCTCTGGCATAGCACATGAGAA
TTTCTCCTACGAATAACTCTCTGAAATAATCGTCCCCTAAA
CGTCGTCCGGCCGAACCAGGCTGCCGCACCGGTCCCGTCTG
TCATCCTTGGCCGATGAGCGCTGCCACATCACTGCCGAGCA
GCAAATCATGCGGGAACCACCTCCAAGGAAGATATTACTGA
GATTTATGTCAAGACCCACCCCGAAATTTACCCTAAAACCC
TATTACCAAGAACTTCTTTGCGCGAAGAAGAATTCAACCAT
ATAAGTGGGGATCTTCCTTCCCCCTTGTTGATCTATCTTTC
CAAATTCAAGAGGTACTGGGCTTCGGCAAGTGGGACACTGT
AAAGAAGGGGTGAAACCTGACTCGATCACATTTCTTTCCGT
GCCGTCTAGAAGAATGTTTGCGCCAATCTAAAGACCCACTC
TTTTATGGTATTGTCCATACCCTTTGCCTAGTACATCATTC
TCAGATCAGGCAAGCTCTCACCCAAGCCATCAATTTCGGTC
CCCTTTCCATATTATCAGCGCCGAAGTGACAATCAAGCCTG
TAAAGAGACTGACAAACTCACCCTAGCAAACCCAGGTTCCA
ACAAAATAATATACACAGGCCTGTAGCAGAATGCAAAAGGT
TCTTCTCCAGTGTCTCTCCGCTCATGAACCTACCAGAAAGG
TCCTTTATGCTCCAGGCCAGCGTTGGTTGCAAAGACACCAT
TCTAATCCCTTGGTCAAAACCAATAGGAGTACAGTCATCTT
TTTCAATTTGATACGAGTTCCGAGTTTGGATTATGGCGATT
CAAACCGCCTCACTCCACCTCTGCGTCTTCTTCTCCCGCCG
GTTCGTGTCCAATGTGCCGGCACCAGCTGCGGAGGGACTCT
CCACTGGCGTGTCCGGACTGCGGCCAACAACGGTGGAGTTC
GTTACGGTTTCTGCCGGCGGCGGTGACTCGCCACTGGCGTG
TAGCAGCTTCGTTACGGTTTCTGCCGGCGGCGGTGACTCGC
CCGTAACGAAGCTGCTACATCTGTAGCACCAGTAAGATGAC
AAAAGGAAACTGAGAGCCTCCCCAGCATTTCTCTCGGGATT
AACAATTTCTCCGACCTAGGCGGAGACATGATATGGCTAGG
TCCCAAGACTCGAATCTCTGCGTCGAAGTTTTCGATGTGGT
TTTTTCGCCTTCAGTTGGCTCTGCTTCAACTTCATCTCCCT
AGACCCAAACACAGTTCCGCCTCTGCCTGCCACAGTTCATA
CACAATGGACGCAGCACGGTCTGGAATTTATCAACAAGTCA
TTTACTGTATCCACAATGGACGCAGCACGGTCTGGAATTTA
TGAGGAGAATGTGACTGAAGCAGTAAGACTCTTTACTGTAT
GCAGGCAAATGAAACGGGATCGGCTGCTGCAATACCAATCA
AACAAAAAAGCTTGAGCAACCGGGTCTTCATCATCGGGTCG
TTACCTTCCACCGGCGCCGACGCCGGCCCCTCGCCCGCAAA
TCTTCTCCCGCCGTGCATCTCAGTGTGAACAACCGGATGCT
CGATCGAGGTCAACGATCAGCGACCGGCGGTGGAATCATTG
CAGTCTGGACACACCGCTGGCGAGTCGCCGGCGGCGGCCGA
TTCGTTACGGTTTCGGCCGCCGCCGGCGACTCGCCAGCGGT
TTCTTTGGGTTCTCCATGTCCGCTGCCACGTCATCTTACTG
GAACAGAAAACTTGTGGAGGCTGCAGATGCTGTCCAGATGT
TTTGGAGTCATTGCATTTTTCGCTGTTGGACAATGTATTGC
ACAAATCCCCACTGGCGACGCTGCAATTCTAGCCGACAGTT
TTTGCAGCTTGCTTCAAGTTCTGCAACCTATTTTTGTCTTG
ACCACTGGCTGTTGCAGTTGCTGCAATTCCAGCTACACTCC
TTCAGAATTTTATCAGTTTGCTCCTGCTCTTGCGTGTGTAT
GGCGCCTGCGATTGATGAAGCAGGAATAGGGACTTTCAGCT
AGTTGCGCTGCTTGAAAATGCAGCAGATGCTGATCCAATCA
ATTTCCAAAGCTCGATAAACCAGCAGTAACAGCAGCATCTG
CACTTTGTCACCATGTATTGCTATTGCAGGGAATCCATTCC
CCCGCAAAAACAAACACAAACCTGACTAGCCAGCTCTCTCG
GATCCCCGCATTGCTGACGTCACCGCCCTCACTCACTGTCA
TGCACCGCCGGCCTCGGCGGCGGCGGCGCCCAGCCCCGAAT
CGAAGCGGTCACCGAGTCGACCCGGAACCAGACTCGCCGCC
TATACTAGATAAATGAAGGTCTTTAGTAATTTTACTTGTAT
TATTACGCGGATGCGGCCGACGGGCCTGACGGTCCCACACA
GTCGAAGATATTTCCAAAAGCAGCATTCCTACGTCTCCCTA
CGCACGGACACGTGGCACGGCTGTCGCACCGAAGACTCTCT
ACAGCAGCACACACGTTCTCCTCCGGCGAAGCTTCTTCTTC
TTCGGAGGGTGTGGCGGTCGCGGAATTTGGGGATGGAAATG
GGAGAGCAGCGGAGGAGGATCTGCGTCGTGGTTGGCAATGG
GTCGTGGTTGGCAATGGTTTCGGCCGGCGAGGGTGAAGGAA
TAGAGACAGAAAGAGGGAGGCTTTGGTTCCGGCTTGCAATG
TATTCGAAAACGCGAGGAGGCTGGAATTGGGCAGTGAAACA
CCCAACTCCAATCCGGTTTTCGGATTCCCATTCGGCCCTCT
CTGCGAAGCCTCAAACTCAGCTGTAGCCGTACCATCATCGT
ACCCGGAACATCACGTGGCACTGCCAGGTGTTGTACTCGAC
TATACCGTCTACCTTTAGGTCGGCATCGGTTGAGATGAAAA
GCCGCCGGAAACCGTCTCGACGGAGAAGCGAGAATCGTCCA
AAAACTACCTGCAATTCGCGCTCGCGATTGATCACATAATC
ATCAAATTCAAGAGCAGAGGCTGCAACAAGGAGGCAACTCA
CTTTGCCTGCACATTATTGACTCGAATATGAATAAAGATGA
CATCCTTTTTTGTTGCATTGCTGCAAGTAATATTCAACAAA
TATGACGGAATGGTTGCAGGCTGGAGGAACCCAAGTGCTTC
GGTGCATAGGTCCTTGAGATCAGCAGAAGTCTATGATCCCA
AAAATGGTACCGTCTTTTGGCTGGCAACTTCTTTTACTCTC
TTTTTTGGTTACTGCTATTGCTCTAGTTTCATATGCCTTGG
AGAAAAATGATTATGCTGGACTGGTTCCAATTTGCAACTAC
TGGGCTTATGTTGAACAAAGCAGTAGGTCATTATGATTGAA
CACCTCCAGTAGTCAAAAACCCCTCTGAAAATAGCTTGTAG
TTATACTAACAAAACAAGACCATTAGCTCATACTTGTTTAT
ATGTCTTCAAATCGGTTAAGCAGCAGTACGAGGAAGAGTGA
TGGCGGGTCTGACCCAGAGTCTAGAAGAACTATCGGCGGAT
GTCGGACAAATTTAGTGGTCCGACGGCTTGATTTCGACCTA
ACCTTACAGCAATCCAAATGCGGCAAAAACATGAAAGACAT
AAAATTAGTCTTGGGATGTACCAAAAGAGGAAGGGTTAAGA
ATTCTTGTTGTTGCAGTTCACGCTGTTTATGGCAGGCATGG
TGATTGGAAGACAATAATCGCTCCACTACTGATGTGACAGT
AGCTTCCAACCATCATTTTCCTGTAGTTCCTTAATAGATGA
TCCCATTTCTGCAATTTTCGCATGAAAAAATTATGTGATCA
TAATTGTAAAGAAGAGCTAGCTTTAGCTACATAATTCACTA
GTCCATGCCTTCCGCAGCGCCAGAAGAACCTACGACAGTTT
TCCATTCATTTTGGTCTATGCGTCTGAAAACAGAAACTGAG
GTTTATTCCAGAGCTCGAAGCAGTAAAAATAAACGAAGAAA
CTTAGCCAATTGGCAATTAGCAGCCGCAACAGAAACCCATG
GCTCTGGCCTTGACCGGCGGCGGCGGCGGCGGCTTCGGCTT
TCTTGCCTTCTACCAATTAACTGAAGTGATTCATGCATTCT
GGGAAAGTACTCAGGGCTCACCTCACCACCCAAATTATCGA
GTTGATGAAATTAGATCAAACCCCTTGCTTCTTCCAGCTGA
AAATTTTTCCTCATTCTTAACCCCTAAACCCTTATACAGCG
CGGATGTGCCATATACTCACCAACAAGCAAGTCTCCCGCGT
ACGTGTTAAACTTCGCATGTCGGAAAAACAACTTTCACTCC
ACAAGGTTGTTTTGAATGTGCTTTGGCACTGTCCGGTGCAT
CAAATTGGCCAAGACACTAACCTCTATAAATCCAGCCAAGC
GTGATTGTACTGTTCCAAATCAGCAATAAAATACCTATATT
TGATAATGATAATGTATACACCAAGTGAAGGTTTAACTTCT
CTAGACATTGGTGAACCTTCCTGGAACAGAACTGTAAAACT
GATCCGCCACTTATATAGAGCTGTTTTTAGATTTAACAGTT
CTACTTAGGGAAGGTGTATGCGCAAACTGGATGAGAAGCAC
GCTTCAATATTAGGATCAACCAGGTGCAGCTGTGGCGCTTC
GATTTGCTGCTTTGATTTTGCGGCCCGAGACCCAGAATGGA
ATGAGGTGGTCACCTACTCACCTGCAAAATCTGCGATGCGT
AAATATCATATTAAAAAATCCAGGATCAATCCCTCCAAATA
AGGTGATATGGCTGGTTAAGCCCTCAGCTTTTACCATGCAC
GAAAACCAAATCAATATATACCTTGAGTTTCTGCACAAAGG
ACGACATTGTTTCTAATTAACCCTAGCTAATAATATTGTGT
CCTCCAACCCATTACAATCCCTCTAGTTCTATCAACGGATG
GAAACCACTCATGGATCAAACTCGATCAACATCAAGCCTCC
TCATTTTCATCTTCTCTTACCCCTTGGCTCTTCCCATTGTC
CCCAAATGTCCACCAATCCACTGCACTCCCATGGCCTTGTC
TGAAGCGCTTTCCGGGCAGGCGCTGACGGGCAGCATACAAG
AGCCATACTCCAAAGAATTGCACGCTCATAATTTACTTACC
AAAAGTAAACATCAGTCACCCTGCAACAAACGTTGTTCAGT
CAATAAGATATTGTTTGCATCCAAAACTACTGGACTCCAAT
TAAGTGATCATAGCTGGTCACCCAAGTTATTTCCACAATGA
TGCAACTTCTGTGTGGAATGCAGCTGCCATGACCCCTCCTA
ATCAACTTTGATGGCTCAGTCTGGAGGAACTCTACAGCAGG
AGGGGTTCGGATTACGAATCCTCCTGCTGTAGAGTTCCTCC
GGGCCAACATGTGCGTACAGCATTAGCTACAAAATTGGCCT
TGGTGTAGTGACAGATGGACCAGTGACAGATTTGGCAACGG
CAAGTTTGCATATGGCTCCTCACCAGTCAATAGTTCCCACA
TTTCTTCTGTACTGGCGGTTCGAAAAATCATAGCAGGATTG
GAGACCGAAGAATACTACTACCGTTAATTACTACCTTAAAC
ATTGGGATTGGGTTTCAAACCGCTGACGAAAACAATCTTGC
GGGCCACTTCTTAACGGGCTCGGGCTTAGGCAGATCCATTT
GTGGTGGGCCGTGCTCGCCCCGGGCCCATGAACAGGCCGTG
AACAGTTACTTTTGAAAACCCGCTGAGCTCTCTTAAGAATG
GCATGCAAGGCTGGAGCACCCGCAAACACGCCCATCAGAGG
AATCTTGAAAACCTACATACCCCAAAACAAATTCACATTCA
TCTGCTGTCACCCTTGGCTGCAGTATCACCAATGTCTGGAT
CAAAATCCGCCACAATTGCTCGGAAATTCTCATCCAAGAGA
CACAAGGAACCGAGGTCCTGCAGGATTAACACAGCAATATC
CAGCTACTTTTCTTAGAAAGCTGTACTCTATCCTCAGCTCA
GGTCCCGTTTGGTATAGTTTCGTTTTTAAAAAAATCAGCTT
AATATTTACCAAACACAAAACCGTTTTAATTCACAACTAAT
TTGGCTTCAACCATTGGTCACGGGCACATATCACAGAGTCA
GTCATGTGTAATATGCTCGTCTGCCAGAATTTGTGTCAAAA
AAGCTACATAATCCAAAGTACTAAAACAATAAATCTCTTTT
TCAGGTCATCCCGTGTCAGCCAGAAGATTTTTGTCTTACAA
ACCTTGTCTGACAATTTAAACCAGCAAGAAGAATGCTTGCA
CGTTTAGAATACAGCAAACACATGTTTACTAGAGAATGGCA
TCTCTAGGGTCATCATATTACAAGACTAGGAAAGAATCGAT
TACCGTCTGTCATGTTATGTCGTTAAACGTTACTAACAATT
TTTGAGGCTCAAGAGGCCGTCGCCTTCGAGTTGCTTCACAA
AAGACGGTGTGCGGGGATCTCAGGGACTCCATAACCTCGTT
CCGCTATGGAAGACGGTGTGCGGGGATCTCAGGGACTCCAT
AACATAGAGCTAAAATTCGCCTGTGAAATTTTCGTATTCCT
GATTTGAGAGTTGCCGACTTCGAATTTCAAAACATAGAGCT
AGCTTCCAACCTGACGCGCACGGGAAATTATCGTATTATAA
CGCCAATTCAATACTTAATACAGCATTTTCAAACTGCATAA
TTCAAGAAATTTTTATAGATCGCCAATTCAATACTTAATAC
ATGAGGTGAGGAGACAAGGGCAAGCGCAATACATGTGTTTG
CTGAGAGAGAGCCTCCAAGGCGCCAGCTGCATCACCATCCA
GGGTTTTTAGTTTTGTGCGTCTGGTACAACGAGATATTAAT
ATCGATCTACCACTCTAGGTCTTTAGCTACTCTACCCAAAC
TTCATGCCAGTCCCGTTACGCGTAAGCACAAGCTGGCATTG
AGAGGGCTTTATGCAGTTTGCAGCAGCGGCAGCTTCTACTT
GTTAGTGAACTGCCTTGTCACCAAACCTAATGATCCGATCC
TGATTGGTGTGAGCATTGCGCAGGAAAAACTACTTTCGTGA
GAAACCCAAAACTGTAGACGCGGGACCCAGATGGCAACAAA
TCCCGCGCGCTCCTCGCCTGCCCGTTTTTCTGTCTTTAGCG
AAAAACGGGCAGGCGAGGAGCGCGCGGGAGCGCGAGACGCG
GCTTCTGACCCTCCAAAGGTCCAAAAACGCTCGGCCCAGAT
TCGTTCTCTTGACGTTTTCCCCCGACTGACCTTTCCAAGTT
GTTTATAAGGGTTTGGGTCACTCCACCCATTACCAATTTGT
TAACCAACCAAGCCACGGCTCACCGACAACTTTTCTACTAT
CATTTAAAATTTGCATTAAACATTGTCGCATTTTCTATCGA
AACCAACAGATTACGACTCACCAAAAACTCTTAAGTAGTCT
TGCAAGAATGAAACTTTTGACCCCTAGAATTTTACAGTGAA
GGAACCAACTGCCTGTTCGCCTGCAGGATCAAATGCTTGCT
GAGGAGATGACTTGCTGTTGCATCAGTTGTTGAGACGGGGT
GAAGGATCATGAAACGATTGCGAAATTGCTCGTAGACAATG
CTCGTCTATCACTACAGTAACTTGAGCATTTTCAGACGCTC
CTTATAATTTCAACGTTTTGCAGGAGTACGTAGTGGAGGAT
TCTAAAGTCATGGCCTGAGTCTTTGGCCTTTATGACTGCTT
TGTCAATGTCGACGTCCATGCTGTTGCAGTAGAGAAATCAA
CTTTTTCATGAGCTTATTTCCAGGATTTGAAATGAGGCACG
AACACCATGGTGGTGCCGGCCGCAGAAGGCTGTGAAGTAAC
GGGAGTCCTGCTTTATGGTCCCCCCGGCACTGGAAAAACCT
AATTTGGGGATTTTTTTATGCGGAGATAGAAAAATTTGGCG
CTTCTCTTTGGACTTGCCCTCGTCGGAGATTTGGAAGCCCT
TATAAGGTAGTCTGAACAAGCAGTAACAAGAACATAGTCTA
GCGACTTTCATATGTTCTTGCTGCAGAGAATAATTGAGTTT
AGAATGTGATGGCTGGAATTCGCTGTTTGACTTTTTTTTTC
GGTTCTATTTCGGTTGGCAGCTGCAGCCTCATTTATTGAAC
ATACTATTTGATAGGGTAGGCGCTTTGTAGTGATTTTCTGA
CTTTACCTGACATCTCTTCCCGCGAAAAAAAAAAAAAAAAC
ACTATACCGATTTGGAAACACCTCAAGCAGTTCTCTCTGGT
CATCAGCACCCTTGTGCGTGCGGACAGTATGGACTAATTGG
CCTCAACTTAAGGGTCCTCACTAGAAGGGCTCCCTAAAGAT
CACTTCATTTCTCTAAAATGCAGTCAGCACCAAAACAACAC
AACTTGGGAGTGAAGACTGTCTTCAAGAAGGCAATGTTCAA
GAAACACTAGTATCATTGTCCTGCAGATATGACTTTAAGCT
GAGGGCTGTTGCCATTTAATCCTGTGATTCCTGTCAGAACC
GTATTGCAAGATTGAGTTTCCAGTAGCTATCAAGGAAGCAG
TGTGAATAAATAGAGGTATGCGTTAAATATATTGATGATAT
GTCGTCACTGACGAGAAACGCGCCAAGAAGCATCATCCCTC
TTACGATCGTCTTTCCCCGGCTGTAATCACTGAAGGTGACG
ACATTCTGTTTGCTGATTTTCAAGTTTTTGTTTTGCTGTTT
TAGTGCTATAATCGGAAATGCGGCGTTGGATATGTATGCTA
GTAAGCACGCTTTCGGCTTGCGCTGCGCTGAAAGATTTGGA
CTCTTCTTCGACGCATTCACCGCCAGCAAAATCGTTGCCTT
GTATATGTCTCACTGCAATGCGCGCATTTTTATAACCAAGA
ACAGAAGAATAAGTTGGAGACTGCAATTCTTTGCCACATTA
CTTCTATACATCAGAGCCATCAGCAGTAATTTAGTAAGTAC
GGAGGAAGACGACGAGCTCGCGCTGCTGCTGCTGCTGACGC
GCCTGGTTCGCCGTGAAGTGCGCGAATTTGAGGTAGGGGCA
CTGCTTGTACGCATTCGACCCCAAGTGAAGCGGTCTGAACC
CTATTTTCCCCCATTTTCACCCAAAGCAATATGTCTTAGCC
CAAGCGGGCGAAATGATCGACGGGTAAAAAAAAAGATTCTT
TATTAGCTGCTCAAGAGGAGCTGCAGCATGCAGGTGGCCGG
TCAACAGACCGCCGCTCCCTCGACCGAACAATGTACCTATC
TTGTATAAAGTACTCAACTACCAAATTTGGCTATTGCCAAC
TGGAAGGCTGGGACTGAGAGCGGTGAGAAAGGCATGGCTTC
CTTTTTTTACAGTGGCCACACCAAAACAAATCAGGGAGCTC
AATCAAAATGTAACATCGCGCAGTTGCAGAGTCAGGATTTA
TCTTTACTCTTTAAAGGTTGCACCAACACTTTTCCATCAAT
AAAATTGATAGTGCAAGACGCGCTTTCGAATCTGCAACAAC
AATAACATGATTCATTTTCGCAGTCCAAAACCCTAATGTAG
CGACGACTGCCGTAACCCGTCGTCGGTTTCGGCCCGGTTCA
GCCATAGCTATTTGCAAGAGCTGCACCATCTCCTCCTCGAT
GGGCGCGGTAACCCGCGACTCGGTTAGGTGGCGTGGAGGTC
TTACCCGCCACGTGGAGGTGCGCTAAGCCTCTCGCGGCACT
AAGCCTCTCGCGGCACTTAGCGCGATTCTCATCCTGTTGTC
ACCCAACACCTCCGCCGAGGCCCTCAGCAAGTCCTCCAAGT
CAGTTGAGATACTGGGCAGGCTGCCGGAAAACTCATTGTTT
TGTACCTGTGAAGTTGTTGGCGCTGAGATCGAGCCGAACCA
TTTTGCGCTTACGTAGCAGTCTGTTTTTGTTATGATACTTT
CTGTATTTCAGTAGTGTTCACTTGGTCAGTAATTGACTAAG
CTCAAAAGCATTTCACAAACCCCTTAGTTGCGGTCCCTTCT
AGATGCAACAGTTACGCCCTCGAATCTCCCAAAAACAAAAG
AACAACAACAGCAGCAGCAGCAGCAGCAGCAGCAGCAGCAG
TTGTACACAGGGAGACTCAGCAGGACTTACTAAATGCCATG
TGCATGGATGCTGGATGTCACTTCTCCAACTGAAGAAAGCC
TCAACTTAAGAATCTCATCACAGTGCTAACTTTCACAATTC
ATCGATTTACCTAGAAATTGCAGGATCAAATCCAATGACAT
ATCGAACAACTCGTAGGTCTCTGGAGCAGGTTGAAGTAAAG
AAGGCTAGTCTCTTTCTCACCAAGAGCTAATGACTGCAAAA
CAGCCAACAGGACTGGTTTGCGGCCGAGATGACTGTGAGGG
GTTGCTGATTTTGGTGACTTCAGCTTCAATTAGTACTCATT
CTTACGCATTGAACCGGAGTCGCATTTTCCGAAAGAACTGC
AGTTTAGTAGATCCGTTAGGCGAGAAAAAATCATACTTTCT
AGGGAAAGTGGTCGGGGACGCTGCTGGAGTCCGCTGGGGTG
AATGCGGTGCAAACAATTACCCCATGCTACTCTCAAACGCC
ACCCTTTTTTTAGCTGGTTGCGGAGTTGAGATTAGGACATA
TACAGTTTATAGAGAAGGACCCAAAGTTGGCTAGTACTGTA
GTATTTGTTTGTTTGTTTGTCTCTTTCAACCTATTTTAGGT
AGTTAATCAAGGACATTAACCTGGAGTAGTCTCCCATACTG
AGTATTGCATATTTAAAAAACATTGGTAACTTTAAGATTTA
CTATCGGCACTGAGACTTGACCCGATTTACGTGATTTTTGA
CCAACGAATTATTTTTTCGTCGGCTAATTAAAAATTTTCAT
CAACTCTTAAACAAACCAAACCTCTTGCATCTATCACAATT
TCTTGATCGAACTGGGAACACCCAAGAAGCACAAACAAACT
CAAACGAATATTACTGCAAGCGGATTACAATCGAAAGTAAA
TTTCTCGAAATGTTGAGGGACGGAGAATTATGCCGTTTTTC
TTATGAAGGAAGACGAGAAACAATGGCAACGGGGGAGGTGA
TTGCTAGCGTTATAGCAACTCTCGGCCCATGCATTGGCTGC
CACAAACTTCAGTAGTTCTGCTCGGGTAGAAGAGTTCCAGA
TCCATATCCTAGATAAAGATCCAACGATTAAGGCAATGATA
CATTATATATCTAAAGATTTCGAAAAAAAAAGACGTAAATA
TGACGTAAGTACCCCTTGTTCCCGATTTCCCTTATTGGAAT
GGTAATTGAAACATTCCAAGCGGCAAATCTCATGTGTTTTG
AGCAAAAAGGAATCAAGTCACCCGAAATTAGAAAGCATATG
TATTCGTGAACTTCGTTGGGCGCTAGCTGTTCGAGTTCCTG
AGGTGGTCATGCTTCATTTGCAGCAAATACTGCAATCTCAA
ACCTTGGACCCGTCCACGCTCGCCGTCACGAACTCGTACGA
GGCAGAGAATCCGCTTGTAGCGGCCGCGCCACGAGTGTTTC
ACCGCGCTCCTCCGCCGCCGCCGCAGTCACGCATGGACCAA
GGAGATACCTAGCCGGGCTTCGCGAACCAAGTGAGTGATCT
ACCTTCTCTGCCAATGCCCGCAGTAAGCTCAAAAATCCGCC
AAAAACGCGAATGGAGAACGCATGAAGTGATATTCGTCAAA
GCTCCAAGAAATTGAGATAGCGCTCCTTCCACAAGAATAGA
CCATTGCTTTTGCCCTGATGCGGCCAGGAAATATTTCTGGT
TATATATTCTGTGTTGCTTTCGAACAAAAATATATATGGCT
CATGTAATCATCTGACAGAGCGCTTGGGAAACTAAATAATC
TACAGCATCTGTCTCATCTCCGCTGTCCAACTTGGCTAATT
TGGCTGATTGTACGAGCTAACTGCAGCTAGATGAATACATA
GAAATTTATGCCTAACACTCCGCTAAAGCCCTGACCCAAAT
ATATTTGTTGAAAGCGACAACCAAAGATCTGGTTTCTACCG
GCCGATACCAAGGTGCTCATCGCCGATTCCAAGGCGCTTGT
TTTCTCGTTGAAGGTGACGGCGACGGCCTTGTTCTTAAGAG
TAATTTGTTAGCCCAAGTCACCAGTAGTCGTTGCATGAACA
ATCTAAGGCGGAGATAGTGGCGGGAGATAGAAGCCGTTTTC
AACACTTCTCACACGAACTTCGAAAAGAAATCGGGTTAAAA
AAACCGAAGGAAAATTACACCCAAAACACCGCAACCATAGG
ATTCGGCGCCGTTTCGATTGCGGCCACTGCCGGACGAGCTC
ATAGAATGTTGGCTTGGAAGCATTCGCAATATTTCTTGAGG
GGTGGAACAGCTGCAGTAACCATCTGCAATGTCCTGGCTGT
CCTGGCTGTAGGTGGAACAGCTGCAGTAACCATCTGCAATG
GGTTTTGATATCAATGTTTTCGAGAAGGTTCACGCTACCGG
TTTGATGACTGTAATAGATTCGAAGAAGCCTGTTGTTGCTG
TTTTTGTTTGAGTCTGTGTGCGATTGCATTTAACTAGTGAA
ATCCTATCAGGGATGCCATGCGCGCATTGCTGCTCCAAGAA
CAGCAACTCTTGAGAAGGCACAATAGCATCGATAAGACCAA
TCAAGAGTTGCTGAAAGCATCTCGACTATGGGCTTTGGACA
GGCTTTGGACATTGCAGAGGCGCGAAAACCATGGGTACGGT
ACTTTTATTATCTCGCGGGCCTCGGACAGGGAGCAAAGCTT
CGGTCTTTCTGGCTTGTTGTCTAGCAACTTTTATTATCTCG
AGATAAAGAAGTTGCAGGGTCGGGTTTGAGATTGGAGAGGA
GGAGGTTACACTGGAAAAAACCAGAACATTGTTTCATTGCT
TATCATGGTGCATGTTTGTCCGGCAGAAGACACTCATTGTG
ACTAAAACTCTATCCACTTCCACTAGCTAGAGGAAACATCA
TCTGTTGTATCTGTGCTCTTCTGCAGCTGTTGGTGTTGTAC
ATCTACTCGCAGCTCGGCGTCTGAAAATTCATTAGTCTCGG
TCGTGCATGGTGAGAGCATGCGCGTTTCGATTCTCCCACGG
CAAAAGATCACTTGACGTCACCGGAGCCACCGTTAGCGAAG
AGAATTTGTATTCACACTAACCTTAGTTAAGGGAATTAACA
TTACCTCTTACCGTCAACGGCGGGCAACCGGTGGTTCTTTT
AACAAAGAAAAAGGAATAGCCTATGGCACCAAATCTTGGAC
TATCCATTATCTGTGAACCACCACTGCTTTTGGATCTCCTC
TCCTTTTTAACCTTAGGGTACTGCAATAGTCTCCTGAGTTC
TCTTTTTAGATGACTTGGACCAGTTGCAATGACTTCTTGGC
TCCCCTATGAGGATTTCAGGCTCTGGTTCCTGGCTCATTTT
ACCATGATCGGTAGTCTTACCGCATAACCTGCAACAAGAAA
AGACAGATTTATGGTCCGTTCGTTGATTTAATCTAATTTGG
TAGGTAAGAATTGGATGCAGCTGCAGCATATATATACCTTA
CAATAGCAATAAGTGGAGCACTCGAGCTATTATGGGCATCA
AGTAGAACAATTCTTTTTCCCTGAGTTCTAATCGGAATGCC
TTGTTTTCTTCTTGTACTTGCATTAGTTCTCCAATAATTAA
GCTATCGAATCTCGTCAGACCGCCGCAATATCCAGTACTCT
ATATGCCATTTTGGATCACACCACCGCTTGAAGGACTCTGC
ATTCACCTCATGTAGTTGTGCGTCAACACCACGTATGGATT
CAGTACTTTTCATCTGGAGGCACTGGTAACCTAATGTTGTT
ATTGAATTGGTTACGCGCGACGATGAAATAGACTACATGCC
TAGGTGCTTAAAGTAGGTCTCGCCGTCTCGGGACACATTTT
GCTTTCATTCCCCAAATTTGCAGCAAAGTCTTCCTTCCCTA
AATAGATATCCATTAGGTCGCTGTAAAAGCATCTCCAACAG
TCTACGGGCCATGTTTGTCGCTGTTTGACAATATAAGCTTC
CTTCATCAGATTGTTGGAAGCTGCAGGTTTGGCAACCGATG
CTAAGAGTGAGTTTGCATAGCGCTGCTTACCGAATTGAATC
TTGTTTGGTTTCCCTAGTGTCGTCAGATTGGCCATGCACTC
AATTAATATCTCAACACGCCCCCGCACGTGTAACGAATTTT
AATTGGTTTTGGATGTGAACCCCAGACTACTATATCATGAT
GGCGATCGCGGCGACGACGGCGCTAAGCTCGTGACGTCGGA
ACTGGCCGCTTCGGCGATCGCGGCGACGACGGCGCTAAGCT
AGGATGAACTTTTCATTTCTCTCGACCCCATTAACTATGAG
CACCCACAGAGTTTGATTGTCTATAGTTATGAGAAACACAG
AAACACTGTCTTGGCATCATCGGTAGTTATGTTCAACCACC
CATCTTCGGCACCTTGCTCGCTATTGGTTTCCCTTTGTGCA
CAGTTACAGTTTGGTTAACCCTGCAACCAAGGAATCAAAGA
GAAACGAGCCGTCAATCTGTCGCCAAGAATCAGTCTGCAAT
CGTTCCAGTCTTGGTTGCTTCGGGAAAATCTGATCAAAATG
GATAAGGCATGAATTTAAAGCGGAATTTCCAATACCAATCA
GATGGCTCAATTTGATGGCGCGGATGTTGTAAGAAGGGTAG
CTCGTCCAACTCCAACGTTTCTGAAATGCTCTCCCACAAAC
AATAGTGCAGCTTTTGCCTCCGCAAATTCTGACCTAGAAAA
TGTAGTACATTCTGGTTCTTCTTGCAATAACCTTTTAGGCA
ATTTCGGTAGAGAAGAATTACAGCGTTTACTTACACATAAT
GACCAATGAAGCCCTTTTCTCGGCACACATATGGAGTTGGA
ATACATATGGACAGCAACTGCCCTCAACTATCCAACATATA
GAGGTACATAACAGTATGGTCTTCTAAATTTTAGCCACCAG
TGGTTACGCTACACCACCATCGCCAAAATATGGATTTCCAC
AGGATATCATTGATATTGATCTGTAGTAAGGATAACATAGA
ATTAGATATCCAAGCAAACGCCATGTCAAATCAAAGGTCTA
ATTGGATAGGTAAGGAGGAGCCCTAGTTCTCTTGCAGGGGT
AAGCAGTTATTTCTGCTTGTCGGGAAACACGCGTATATATT
TAACCTAGCTGTCTCTCTTGCATTGGCAACAAGAATCTTCA
TCAAGGTAAAAAAATTTCGTCGCTTAAATCAGTACTCAAGC
GACGAATTCTTTTTTTGTCGCTTGAGTACTGATTTAAGCGA
TATAGTTTAGATATTCCGAACGGAAAATTATTTTGCTTCCA
ACAAACAACGGAAATCCGGACGGAAAACCGGTCCGGACGTC
CCGGGGAGAAGAAACGGCGTCGCCGGCGTTGAACTGGTGGA
CAGACCTCCGATCGCGATCTCTCCGACATTCTTCTTCATTC
AAGAAACGACATCGCCGGCGCTGGAATGGTAGAGAAACGGC
CGGGTTTTCCGTCCGGATTTCTGCCGTTTCTCTACCATTCC
CTGCAGTCTCCAGTTCTTGCCTCCTCGCATCTTCCAGTACC
AAGTAGGTTGCAAGGCTGGTCCAGATCTCCCCGGACACGTG
GAAGCTGAAGCTGAGCGAGTCGGAGAGGAAGAAGTCACTCT
CAAAACCGCACTTCCGCACGCGCGCGTGCACCAAGGCTAGT
CAAAGACTTGAAAGTTCAACCGGTCAACAAATCAAAGAACT
GACTCTTTTGTACCCACGGGCTCCAACATCCACCATGTCTG
GCCCTTTTGTTTCTCCGATGCGAATTTTCCCGCCAAATCAA
CCTCTCGATCCAGTCCCATCCCTCCGCCGCCGCGAGGCTCG
GAAAGTGCGGGTGATTAGCTCGAATACCAGTGTCAAATATG
TTTAAAGGATTATGTAGGAGCGGACAAACTGGACAAATGAG
TACTCCTTGAAGGGTTTCACCCAATGTACGAAGTCATTACC
CATTAAAAAAATTACCCATGCGGCATCTCCCACGTACTCAT
GTGAGTGTTATCCCTGAAAGCAGTAGGAAGGATACTTTAAA
TCCTTGATTTGCATGTGAAGCGCTAAATAACCAGTCCAAGG
GTTCCCTTTCCTGGATAGCTCTGAAAGTGGGGCCACTCAGA
TCCTGTGCTCTTTTCAAGCTCGGTCAAACAAAATTCACCTT
GCCAGATATTTTGTTGCTTACCTCATCTCCATAGAACAGGC
ACCATGAACACATGCGTGCACGCTTTGAATGATGTTTATGT
GCAGGCAAGGCCCCTTCTCACTCGAGCTTTGGAATCAGATG
TTCATGAGGATTGTAAGTCCCTCGTTTGATGCACAGCCTGC
TGTGCTTGTGCAGAAGGCGGCTTCGGCATTGTGATTACATG
TTCACACTCACTTGGAATCTCCACTAAATATCTCATACTCT
TTCCCGGTACTTAAAACTTCCCCCAAGGAGTAAAAACTCAA
CCAACCGTTAAATTTGGGGGCGGCAGCTCCGGTGGTTTCCC
CTCTGCATCATCTGCATCTCCATTAGCTCCCTCAGCTTCTG
CTGTAACGAAAACCTCGACGCGAGCCCCAGCAGAAATTGAT
TGGAGGTGTTTGTGCAGACACGGGCAGTCAGCCATCAAAAT
CTCTCCGAAGCTATTAACCGCAGTCGAACATTCTCATCTCG
ACACAAGAGCCTGGTCTTCGCAGCCGTTTGTTGCATCGTAA
TGTGGTATCCCGGATTTGACCACGAGGCATAAAAGACACCC
TATCAAAACCTGCTTCGCTTCGTCTAACCGGCCTTTCATCA
AACAATAAGTCTCTCCAAACCCCTTGCCCACTCCAATTGCT
GTCGGAGGTCGGCCGGAGGTCTGCCGGAGACCTCGCCGGAG
CTTGATCCGATCCAGATAAACCCGTCGTTGCTGGCATCGAC
CCAAGATTTCCTGTTGAGTTCGTGTGATTTTGAAGTCGTCC
GGGTAGGACGGTGCGAGGCCCATGAGGAGTGCACCCATTAG
GATCATGAGGGCGTAGCCGACGCCAATTCCGGCCACGCACC
GGTGTACACAGCTGAGCTCTCGCCAGCCATGAGCCGGGGTT
CCTATACCAATCGCCGGCACCGCCGCTAACCCTAACATTAG
CGAGTCTGGACCGTGAATTGCAGCCTTGGTTATTTCCTCAA
GGCCCTGTTTGTGTTGTTGTCGGCGTTGAAATTGGACAAGT
GACTGCTCGAGAAACTTGGACCCGAGGCCCAGCCCAAATAG
TTGTGTATCATGGCAGTTTGCGCCGATGTTTCTTTCTTTTC
CCATCATGTTGTACAAATGCCATTGATTTTTCGGGGCCTTC
TCTTAGCACTTTCGAAGGCCCCGAAAAATCAATGGCATTTG
TGATCTGAGCCGAGTAGTCTCCAACAGTCTTTGGTTGTTCT
ACCATCGAAATTTCCATGATCGTCGATATTTTACTTCTTTC
GTCGATATTCCCAGTATCTCCTGCGGCAAGATGTGCACCTG
CTCCTGCGGCAAGATGTGCACCTGCAAAAAACACCCAGAAA
TAAAGGGTTAATCTAGCTAGCGCAAGTGAACTCCAGTGCAT
TCGGCGCCTCGTCGCCTCGGCGGTTGTTTCAGTCAGCTATT
TCTAAAGCGGCTCGGCGCCTCGTCGCCTCGGCGGTTGTTTC
ATTTGTATACCCACGTGATGCACGAGTAAAAAGCTAGTCAT
TTCTGCCCTCCCACTGGGTACGCGATTCACATTACACTGGG
CCCATAGTTCCGCTGATCTTCCAACGAACAAAAGCAACTTG
CTCACCGACCCTCCTCCCGGCGCCTCCTTCCCTCTCCTCTC
GTTATCTGAGCCTTTGCCAGCAGCCCCAGCTCTTGACAGAG
GCTGCGGCGCCGGCGAGAAGCGAAAGATGCGGATGAAGATA
GGGAAAATATCCGGTCTCCGCCCTGGTTTAGGCCTCTCCCA
TTAGTTACTTGTAGTGTTTGCTGTAGTTAATAAGGAGTCTG
ATGTGAATAATCTTTCAGCTCTGTAGTTCAAATTGAATGCT
CCAACTTGGAAAAATGGAGGCTGCGGCAGACCTTCCCACTT
TTTGCACACGCATCAATTAACCCTGTCAACAAATCAATCGT
AAGTGAGCTATGAAGTTTCGCACCAAAAAAAGTTCATCAAT
ACATTCGTGTTCTTATCTCCCCCTAACAACGGGAAGACTGG
CACTTTAATGAGCCAGTCTTCCCGTTGTTAGGGGGAGATAA
CATTAAGTCATAGCACGGTTCGATTGCTTCCTTATGCATAA
CACATAAGTCCACCTTATCACCCAAATTCATCAGCTTAATA
TTCAGTTCCATATTGGACGTCGCCGATGACGGTGCCGAGCT
GTAGTAGCTTTTGTTGCATGCAGTAGTAACTTTTGTTGCCT
TGGGTTGGACCAATCCTTAACCTGGGGTAATCCACTATTCA
CGGGAGCAATCCCAGCTTTCCTGTGGCATCTACTTTTTGCT
CAAAATGACCTTAATGTTCTCGGAGCATCCAACGTGTTCGC
TAACTTGCATCTATTGTTGGCTAGCGTTTATGAATGACCGG
CCATGAACCTATTTTGAGGGCTGGAGAAACCCTACCGGCAT
GAATAAACAAAGGGAGTGACCGGAGGCTGAAGTGCATCTCT
TATAGGAGCATCAAATTAACCTCGAGTATTTGAGGGTGATG
TGAAATGAGATTGAAGAGCCCCCGGCGGTCGAACCGGGGTT
GTCGGGTTACAAGCCAGGTTCAGGATTAACCCTTGTGTTGG
GGATGAATGAAGTTAGGATTCGAATTGTCTACCACTAACCT
CCCTCTCAGGTATGACAAGGCCGGGGACATGCTTCTTTTGT
CGGAAAAGCTATGATCGACACCACTAAAAGTGGTGGTGAGC
TAAGGGCAGTAGGAGGTTGTCGGAGTCTATTAGGGCCAGTA
ATAAGAGCTAAAAGGTAGGTCGAGATTTCACTAAGTTCAGA
CAAGTTCCATTAGAGATTCTCGGCTCCTTTTGCTTTCCACT
TGAGCTGCGGATTGAAATGCCAGAAAAAAAAAAATCGATGA
TTCTAATATGCAGCGGGACGCTGCAATTATTATTATGTAAA
AAGGTCCACTGCGCTCTCATCGAGCAAAAACACCAAAATTC
ACGGAGCTCTCCGCCGTCGTCATCGACGATTTCATCCTCTT
ACGACGGCGGAGAGCTCCGTCGTGTACTTCTAGATATGTTC
AATCAAAAATCATCTATATACCTTGTGTAACTTAAGAGTTA
CAGGGCCAATCCTCCGCCGCCGCCGCCGCCGCCGCCGCCGC
AGAGGGCTCAGCCTGTTTTGCTTCAGCATTTGCTGTTGGCG
AATGGCTGTAATTGAATTCGCGGAAAGAAATTCCAAGACAA
TAAAGGATAACAAGTTCATCCATTTGCAATGATAGTTCATT
ATGAGATCACGTTTGTTAGGCCCCAGGATCGATTTGTTGTT
GCAGTTGTGGATTTGAGTCCCGCAAGTACCAAAATTTCCGA
GAAGGCTAGCTCTGTATTTCCAGCAGGAATGTAAAAATGGA
TGTCAATTCCAAGTCTCCATCCAAACTACCAGCCACAGCAG
CGGGCCGGTGAGGCTCTGGACCAAGGACCTAAATTCGCTCG
AAGGATGACCGTTCCCATCGCTGGCGCTCTTCTACTCTCAA
AACGTATCCCACATTTTGACCCCGACATAAGATCCATCTGG
AGCTCCGTTACAGAGCTTGCCAGGTGACATCTTTTGCAGGG
GGCCTGGGCGGGGGCCTTGTCGGCGTGCCACATGCAGTAGA
GCTTGAAGTAGCTGCATTGTCGCCTGTTAAGAACATATTCA
TTTCCGCTGGGGGTTTGTAGCGGCATCAACATCTAACTGAC
ATGCCGCTACAAACCCCCAGCGGAAAAGAACTAACACTAAC
CATGATCTGGGTGGTGAGCCCTCAAGCAAATAATTTGTGCT
ACTTGGTGGACGTATGGTGGCTGAGGTTGCGGCTCCCCAAA
ACGTATGGTGGCTGAGGTTGCGGCTCCCCAAAGGAAAAGGG
GTTAGCACTCCCATGATCGTCCGCAGCCTAGATCCAAACAA
ATTGGTGGAGTCCTTGCTTCCTGCAATGAAAGCCTTTCTTC
CTGAGTAAATATCTACTTTACAGGAACAATAATATTCTAAT
AGCGTATAAGTTAGTTAGTACGCGCTTTTGTTTTCTACCTT
AAAGAAGTGCAAAGGGCTTCCTTTGGCGGCAAAAGTGATTG
GGGCGGATGGTTGGCTGGGGCGGACTTATTTTAGAACACTG
GGATAGAGCAAAAAAGTTGTCAGGGCCTATTCACCCCCCAC
ACAACTTTTTTGCTCTATCCCGCACACAAGGATAGCAAAGA
TAAAAGATATAACACCAGTACGTTTTTTATACGCAGAAACC
TCTCCCTGGTTGCAGGGTTTCTGCGTATAAAAAACGTACTG
TATGCAGAATTCAACTAACACCTTTAGCTAATTCTCAAAGA
TGAAGCAAGTTGTAAGCTGTCTTTGAGAATTAGCTAAAGGT
CAGCTATAAGGAAGCAAGCACGTTTGCCACATCAACAAGGT
GGAAGCAAGCACGTTTGCCACATCAACAAGGTTCTTTTGGA
ATCAACAAGGTTCTTTTGGACTCTAGCTGCTTGTCTGAAAT
TTTGGACTCTAGCTGCTTGTCTGAAATACTAGGACGGATAG
GCTTGTCTGAAATACTAGGACGGATAGGACCCTAGGGATCC
TGCACCGCCCAAGCTATCAGCTGTCCTAAGTGTCCTCTTAG
GCTGCCCATGTGATGCACCGCCCAAGCTATCAGCTGTCCTA
TGGGCGGTGCATCACATGGGCAGCTGCTAACTTGGTTTATG
TGGGTTTTGTGATACATAAACCAAGTTAGCAGCTGCCCATG
GGTTTATGTATCACAAAACCCAGCTGGTTCCCAAAGGCTCA
TACTTGAGCTCCAAGTTAGTCTAAGGTGGTGTGGCAAACCA
AAAACATTAGTCTATTCGTACTTGAGCTCCAAGTTAGTCTA
TGCATATTCAAATGTGTTTGCTTCAGTTTTTAAGTGTTTGA
TGCTGTATCTGTTCTATCTACTGGGTCTGACCATGTGCATA
AACGGATACCCTTGCTGTATCTGTTCTATCTACTGGGTCTG
TGGCAGCCGTGCTTGCCATCCCGATTAAACGGATACCCTTG
TTTAATCGGGATGGCAAGCACGGCTGCCATCCTTAGTGAAT
TGTGCATCAGGCAGTTCATGCATGTGCATCTCATTCATTCA
CTGACAGATCTCATGTGCATCAGGCAGTTCATGCATGTGCA
ATGAAGAACCTGACAGATCTCATGTGCATCAGGCAGTTCAT
CTGATGCACATGAGATCTGTCAGGTTCTTCATTCTTCACTT
GTCAGGTTCTTCATTCTTCACTTGAGTAGTCCTTGCTACCA
TACATGTTGTAGCCTGGTAGCAAGGACTACTCAAGTGAAGA
CTTGTACCAACAATCTCCCCCTTTGGCATTCCTGATCAAAA
AATCTCCCCCTTTGGCATTCCTGATCAAAACACACCTTCAA
TCTATTCTTGTGTTTAGAACCAGCACAACCTTTGAAGGTGT
TTGTTCTTGAGATGTTTGTGCAGGCGTTTAGTCTATTCTTG
TTTTTGGCCATCCATACCTTCACTTGTTCTTGAGATGTTTG
ACAAGTGAAGGTATGGATGGCCAAAAAAAAACTCTTATGAA
AGGTTTTCTGTTGTGGTTCTCTGCATTAATGTTGTTTTATC
TGATGTGATCGGTAGGGTGTCAAGTGATGATGGGGATGCTT
CTCTCAGGATACACCTGCCTCTGCTGATCCCGATGATAAGG
CCGCGGAGATGATGATGCCTCTGGTTCTTCCACTACTCCCT
AACCAGAGGCATCATCATCTCCGCGGCGCTCAAATTCCCTT
CGCTCAAATTCCCTTAAGATCTCAGGCATCTCCTTCTTGAA
GATTTAGGGACTATGTTGGACGCCAGTTCTACAACTTCAAG
AATCCAATGACTGCCTCCTGCATTGCCTTGTCCACAATGAG
ATGAGCTTGATCTCCTTTTTCAGCAAGGTCTGCTCCAAAGA
ATCTCCTTTTTCAGCAAGGTCTGCTCCAAAGACTCCACATA
TCCAAAGACTCCACATATAACCCAGACTGAGCAGCGGATTT
CACATATAACCCAGACTGAGCAGCGGATTTGGCAATTGTGA
AGACTGAGCAGCGGATTTGGCAATTGTGACACGGTCAACAG
CGGATTTGGCAATTGTGACACGGTCAACAGGGTTGACAGGT
GACACGGTCAACAGGGTTGACAGGTAGAGCAAGAGCATCAT
AACAGGGTTGACAGGTAGAGCAAGAGCATCATCTCCATGGA
GCTGTGATCACTCTTCTCTGCATCAAGAGCAATGTCCCATT
GATGCAGAGAAGAGTGATCACAGCCGGAAAAACAATGGAAC
ATCCCTCAGCGTCTCTTTGTCTCTAGTTCCATTGTTTTTCC
TCAGACGCGCTGCTATCCCTCAGCGTCTCTTTGTCTCTAGT
CTCTTTCAGGCTATCAGACGCGCTGCTATCCCTCAGCGTCT
TGCCTATTTCTGTGACAAAACCAAACCTCTCTTTCAGGCTA
GCTGTTTTGGTTGCCTATTTCTGTGACAAAACCAAACCTCT
AAACTAGCAAGATCACTCACCTGCAAGCTGTTTTGGTTGCC
CTCGCAGATTCCTTTCTCTCCAGTAGCTTCATGACTGAGTG
ACTGGAGAGAAAGGAATCTGCGAGTGGCTCAGTAGGAGGAG
GGTCTTATCCCTCCCGATTACTGAAAAGCATACCATGAATA
ATATCCGGCCTGCTAGGATACGTGAGGTCTTATCCCTCCCG
CCGGATATCAACCTCTACTCCTCGCACCCAAACCATGATAG
ATTAGACCTAAGCTTTATCTCAGAAGGGACATTCTCAGGAA
GGAAAATTAGCATAGAATTCCTGAACTAAAGAGATGTTGAC
ACTCTAAAGCTTTGACCCAACCCAGCCTATCAACAAAATGC
TTGATTTTAAGAGCATGCCTCAGGCGATTAAGCATTTTGTT
GTCTTCTCTTCTGTCACTATCAGTAGACCCATTATCTATGA
TGAGGTAACTGATATCCCTTCTGAGTCTCATTTCCATTCCA
AGGCAAGGAGGGTTTCCCATCCTGGGCTCCAGTGGGCTTGG
CAAATCTGGGTCGAAGGATTCCTCTAAACCTTCCAAAGCCA
CAGCTCTTCCAAATCTGGGTCGAAGGATTCCTCTAAACCTT
TCGACCCAGATTTGGAAGAGCTGGCGATTGGCTTGCCAGAG
TGCCGTCGAATCACCAGGAACTCTGGCAAGCCAATCGCCAG
TGCCAGAGTTCCTGGTGATTCGACGGCAAGGAGCGCGAAAT
GGTGATTCGACGGCAAGGAGCGCGAAATTCCGGATCAGAAC
CTGGTTCCTCCAGTTCTGATCCGGAATTTCGCGCTCCTTGC
TATGGAGTTCTCTGGTTCCTCCAGTTCTGATCCGGAATTTC
GAAGAAGAGCCTATGGAGTTCTCTGGTTCCTCCAGTTCTGA
GAACCAGAGAACTCCATAGGCTCTTCTTCTTCATCATCGTC
CTCTTCTTCTTCATCATCGTCATCAAGAATTGGAAACTTGG
CGCCCCCAAATCTGCCAAGGCTCCACTTCCCAAGGTTGGAA
CCATCCTCCACCTGCGTCGCCCCCAAATCTGCCAAGGCTCC
AAGTCCGGTCCATCCTCCACCTGCGTCGCCCCCAAATCTGC
CGACGCAGGTGGAGGATGGACCGGACTTGGCAAATCCCTGG
ATGGACCGGACTTGGCAAATCCCTGGGATCGGGATGCAAGG
AAATCCCTGGGATCGGGATGCAAGGGCATCGAGAATCCCTT
CGAGAATCCCTTAAGTGCGACCCATGCCGGAAGGCTTGATC
GAAGGCTTGATCTTCTTGACCCGAGCAGACCCAGCATGAAT
CTTCTTGACCCGAGCAGACCCAGCATGAATGGTGCCCTTTC
CCTAATTTCATTCAATGTTGCAGCAATGAAGGCTTCAACCT
TCGTTGCACCTCAACCCTCCCCCAAAGAGGTTGAAGCCTTC
AGTGGATTCCACTATCGTTGCACCTCAACCCTCCCCCAAAG
ATGGACAAGGGATGGAGTAGCAGCAGCAGAGGAGATGGGAG
GAGGAGATGGGAGTAGAACTCGGAGAGGAAGAGAAGGCTCT
GAATTCTGATCCCCTGCTTACTGCTTCTCAAGTATTGAGAG
CGCTCCTAGCGAATTCTGATCCCCTGCTTACTGCTTCTCAA
CTCCAATGGTTTCTTCTTCGCTCCTAGCGAATTCTGATCCC
AAACTGGGTCAGTGACCTCTCCAATGGTTTCTTCTTCGCTC
CCATTGGAGAGGTCACTGACCCAGTTTCTTTTGCAGCAGAG
CACTGACCCAGTTTCTTTTGCAGCAGAGTTTGGGTTTGGTT
GAGGAAATGAGAGGAAATGACAGAATGAAGATGAAGGAACA
TCGTTCGCCCATTTCTTTCTCACCAGTTCTCACCTCTGTTC
GTGAGAAAGAAATGGGCGAACGAAGTGACTGGTGGAGAAGA
CAGCCATGATTAGACGTAACCGTCTTGAAAACTGCAATCCC
TGAAAACTGCAATCCCACAACGGTTGTGGGAAGTCTCCCCC
GGCCTAGCCCATCTCAGAACCGAAAGCAAAGCCCTCTTATA
ACATCTAGGTTATAAGAGGGCTTTGCTTTCGGTTCTGAGAT
AGCTTCAAAAGATCCTAGGACTGCAAACAACATAAGAGATA
CCAACAAAAGCAACAAGTGGCTCAAACAGTGTAAACCCGTG
GTTCATAGTATAATTTTGCTCAAAGTGTTAAATTTGTTAGT
TATAAGAAGTAGTGTGTGTGCGAGAAGCAAACTTAATGGGG
ATGGAACAGACCTTTGGTCTCAGGTTCTATGTGACACCTCA
AGATATAAGGATGGAACAGACCTTTGGTCTCAGGTTCTATG
GGTCTGTTCCATCCTTATATCTCCTGAGAACATTTTCAGCA
CTATGAGGACGATCTTTTAGCTAGGCTTCAAAATGAAAAAT
AGAAAACGTTATTGTTGACTCCCAAACCAATTGGTTTTAGG
TGTCCTTGTTACACGTGTTGCCCTAAAACCAATTGGTTTGG
CAACACGTGTAACAAGGACACGCCAAGGACTGTTTTCCAAA
CTCATAGATGGGAGAACTGGCTGGCCCATACAGTTTAAAAT
TGATGTCTTTGAAGAAAGGTCGGAACTTCTCTAAAATTTTA
AAACGAGATTTGTTTGATGTCTTTGAAGAAAGGTCGGAACT
GATATAAGGGTGGGCAGAAACGAGATTTGTTTGATGTCTTT
CCCACCCTTATATCGTTTGTCACGACCAAGGAATGTATACT
CTTCAACCTCAAACTAGTCTCGTTTCTTCCCACCCTTATAT
TGAAGTTGTTCCGAGCTAGTCTCAAAGTAAACATTTCTTGG
ATATAGCTCACAATATTGCACACCACTTAGAGATGCTAAAG
CTAGACCACAGAAGAGTGTGCAGATGCATATAGTCATGCAG
AGTGTGCAGATGCATATAGTCATGCAGAGATTAGAGTAAGA
AAGGATGTGTCTAGGGTTTTCATTAGCTTCTCTTACTCTAA
AAGCTTAAGCATCCTAATCTCGAGGAGACCACAAGAACCAC
TCCTAATCTCGAGGAGACCACAAGAACCACAACAACAATTA
GCCTGACAAAGGCTAGTGAACCGAGCATTGTCAAGTGGTTT
CAAATCAGCTAGTTGTTGCTCAGTTGGAATAAAAGACAATT
TCCTTATTCTGTGATAATACCTCTGCCATCAATATCTCTAA
ACCTTGCTTGAATCCGTAGTCAGAAAGCATTTGCTTCATCC
CTCAGCTGCTTTGGATGAAGCAAATGCTTTCTGACTACGGA
AGCATTTGCTTCATCCAAAGCAGCTGAGTGCAACAACTGCC
TCATCCAAAGCAGCTGAGTGCAACAACTGCCAACTGCAATG
GCAGCTGAGTGCAACAACTGCCAACTGCAATGTATTCGGCT
ACTGCCAACTGCAATGTATTCGGCTTGAGCGGTGGACAGAG
TGCAATGTATTCGGCTTGAGCGGTGGACAGAGAAACACAGT
CAAGAAACAGAACTGTGTTTCTCTGTCCACCGCTCAAGCCG
AAACACAGTTCTGTTTCTTGCTGTGCCACGATACCAAGTTG
CCCAACAAAAAAACAGCCCCCGGAAGTGCTTTTCCGGTCAT
CAGCCCCCGGAAGTGCTTTTCCGGTCATTAGCATCTCCGCC
TTTTCCGGTCATTAGCATCTCCGCCCAATCGGAGTCCGAGT
CATTAGCATCTCCGCCCAATCGGAGTCCGAGTATCCTGCAA
AACGTTGAGATTGCAGGATACTCGGACTCCGATTGGGCGGA
AAGTATACTTTTGATACTAACGTTGAGATTGCAGGATACTC
CAAGGAGTCTCATGTTAAGGCGGTAAAACGTATCATTAAAT
GCCTTCAGCATTGGGGTATGCGCTAGGTATCAAGCCAACCC
GCCAGCAGGCCAGACATTGCCTTCAGCATTGGGGTATGCGC
TGAAGGCAATGTCTGGCCTGCTGGCCGTGAGATATAGCAAG
ACTCCTGTAGAGAGTTGGATCAGCATCTATCCTTTCAAGAT
CACTGATCTTGCAACTTGTCCCCATCGGATTTTGGACAGCA
ATAAGTTCCTTGGCATACTTCGACTGGGAGATGAACAATCC
AGATGAACAATCCATCCTTACCTTGAGACACTTGCAATCCT
TCCATCCTTACCTTGAGACACTTGCAATCCTAGGAAATAAC
TTGGATCCACATCCGAGACCCTAGTGAAAGAATTTACCACT
TCTAAGGACATTATCATTGCCCAAGTGTATGTGGATGACAT
ATTGACAAGACTATGTTTGTCAAGTGTACCTCTAAGGACAT
AACGGGTATGTGAGAGGTTCCATTGACAAGACTATGTTTGT
ATTTCAGAGTGTCAGCCATCCCGACCATGTGTATAGGTTAG
GTTCAGAAAGATCATAGTTCCTCCGACATCATTGGTAAGCT
TATGATCTTTCTGAACTTGGCGCTTACCAGTTCTGTGAGGC
GGAAGAAAAGATAAGTGACTCTGATCTTCCGGCTAAGATCC
GTTCTCCTTATGTTCCTGTGCAGGAACAAGAGCCAACTCAG
CTTTGAACAGTCGTGCTTATCGTGTGTACAACAAGATATCT
AAGCATAACCAAGAAAAACACCTTTGTCACATTTAGCATCA
GTAACAAGGACTCCCAAACACCTTGAGATGTGATATGTTAG
AGCATTATTAACAGCCTCAGCCCAAAAAGAATGAGCGAGTT
TGGTGTGCATCATGAGTTCTCTGCTCCTATCACTCCCCAAC
AAAATTGGCATTTTCAAATTCAGTGCCATGATCGGATATGA
CCAAGTAAACCTAGAGAAATCATCAACAATAACAAGCACAT
CTCTCATCCTTCACTTTCTGCTAAACCTACTTCCAAAGTTT
GGTAAGTCCACAGGTATGTGCGGGGATTGCAAGATGGGTAA
TCAAGACATTGTCAAGCTCTCTGCAAAATCCTGGGTAAGAG
ATGCCATAGATCAAGAAGGTCCTCGGCAACTTGAGATCGAA
GGTCCTCGGCAACTTGAGATCGAAAACAGATTTGGGGAGTG
TAACAGGCTGACTTCTAGACCTCTAACTAGAAGAACATTCT
ATAGTAGCCATCTGCAATGTCGCCCTTACTGCTCTTTCAAC
TCTCCTTCTTCTGTGACTTCCTAGAGTTTTGCTGACTGAAT
ACACGGTCTTGTTACCCTGACTAGAGCAACTTCCAGATACA
CTTGTCCCTGTCGGACTTACCCAAACCACAAATCTTAGTCA
AACCATGAAAATCCCTCTAACAGCGGCGGCATCGCCGTCTG
ATCGCCGTCTGCTCCGCCTGCAGCGGCGGCCGGCGACTGAC
CCGCCTGCAGCGGCGGCCGGCGACTGACTCCGGCTACCCTA
GAGGTGCTTCCAAGGAAGGTCCCCCGCTCCCCGCATGATGG
TCTAATACCAAACTGTCACACCCCAATTTTCGAACCCTTCA
TGCCTGGACGCGCTTCCACGCGCCGCCATAGGTGCCGACGA
CCATTCGTCCCGTCCGACGACGCCGCCTCAAGGTATGCCGC
TAATCGACCGTGTCGTAGATCGGCTTCGCCAACTTCATCTG
CTAGCAACAAAAGGTACTACCGCCAGCAAATAAAACTTCTA
AGAGGATCAACGATTGAGATCGTTAAAAAAAGTCATCTACT
GATCCAAAATCAAAAGTTTTCGGTAACTCCAAGTCAGCATA
GACCCATATTGTTTTTCACGCACTAGGGGACAATCCCATAT
TTTTTTAATGGTTTGTCCTTCGAATTGATCACACACAATCC
AAAAAATCGTCGGCGGGAGGCGGCCAAGGGATTGGTAGCCG
CCTGGAGTCATCCTGCACCCCAAGATCAACATATCTCCCAA
AAAACCAGACACCGTGAAGGCGGCGGAGCACGGCAGCGCAC
CCCCTCACAGTCGTCGTCCCCGTCGAAGCTTGCCGGATTCT
GAGCTGGGCTCGGGTCAACGCCCGAGTGTGGCTTTTAAGAA
TTCAAAGCTCTAAAAATAAACCGAAAACACCGTAAAACCCG
ACTTACTAAGTTACCGAGCACGGTTAAATTCCTCAGTAACT
ACTCAAGCAGAAAAGAGGTTCGAGGAGGAAGAATATAACGA
GTTTTTTTTTCACGGCGAGTCTCCAGCGAGGCTTTCCAGCC
TTACAGTCATCGTCGGAGCTCGCCGGAAATTGAAGAACACA
AGGGAAGAGACTGTTGACCTCGGTCAAAAGCCCATTTTGGG
ATTTAGAAATTAACCGGGCGCGGTTACTAACCTTCGGTAAC
AATGAAGTTGTAACTTTGCTCGAATTCTACTTTATTGAGAC
ACGAAAAAAAAATAGGGTTTCGCACGATGCCAGTCAACCGC
ATGTATATGAGTTTTAGGTTCGAAAACGAAAAAAAAATAGG
TATCGGGAAGCAAACGTTACCGAAAGTTTGTAATTTTTTAA
GAAAAAAATTCACCCTGTTTCGGATTCATTAGACCCCCTAT
TCACTGTGTTCTTCATTTTCCGACGAGCTCTGACGGCGACT
CTCCATCTCCTTCCCGACGTCGCCTCCTTCTCCTGTAGACA
CACAATCTCCAAGGAGGATACCACTTTCCAGTAGATGGGGC
GACAAGAAAAGATCCTAGGGCGCTAACCACAATAAAGCCCA
TTATTATTAGGGAAAATGCCCATTTGCACAAAAACAGCAAA
TTCCGAGGCAGCAGCATCGTCGTTGAGGACTTGAGAAGGCA
CCTCTTCACTAGTTGGCGGTCGCCGCTCGCAGCTCGTCGCT
GACGAGCGGGGACCGATGAGCGCTGAGAGATAGCGGCCACC
ACTAAGCGTCGAGAGACGAGCGGGGACCGATGAGCGCTGAG
GGCGACCGACAAGCACTAAGCGTCGAGAGACGAGCGGGGAC
GGTGCTCGTCAGTCTCCGTTCGGCGCTCGTCGCTTGTCTAA
CGGTGATCGGAATCCCGCGACGAGAGGAATCTGGCGACGAG
GAGAGAAATCCGGCGGCCGGCGATCGGAGTCCAGTGAGATT
CACAACAAAACAAAATCAAACCAAATGATACCGGTTTTCCA
GAGCGGCCGTGGTTGTCGGTCCTGATCTGGAACTCGACCGA
CCGACGAGGGGGACGACGACCGCCGATGAGAAGGACGACGA
CCCAGTAATGAGTTACTGACCTGTAGTAATCAGTTACTGAC
CGGTGGCTGGTGACCGGAGTCCGACGGTCGGTGACCGGAGA
TATGGGGAATGAGGCTGGTCCGGGAATGACGAATGAAAAAT
AAGTAGTAACTAGAACGAGGCTAGAAGATCAAACTAACCAT
GTGTCTAATCGAAATGCGCTCTGGGTCAGGTTGTTGTTGTG
AGGTTGTTGTTGTGAGAACGCACGTGCAAGGCTAATGAGAG
AGCGACCCTATCTGACCGTTCGCGATGGGTATAATCTTTTA
TGGGTATAATCTTTTACCCGCAGGTGTCATGTTTATCTCAT
TTGTCGAACGAATGCTTCGTCGAGCGATCCTCGTGTTCCGC
CGTCGAGCGATCCTCGTGTTCCGCTCGATTTTCAATCTTTG
GGCTTGGTCTTTGGAGACCACGTGCAGAGGCAGAGTCAAAC
TTTGGTGAATTGTGTTTTTGCCCCAAGTTGTTGAATGGTAG
GACCAAAAAAACTGTGTTACCCCGTTGTACACTCCTCTTAT
ATAACCAACCCGACAACCTTCGTCGATGGGTGAGAGCAGAA
GGCGAAACTTATTGTCGGCACCGGCGACGTTGATAAAGGGC
AAGGGCGACGTGTCGAACTTCGACCGAGATTGTAGAGGAGA
TCCATACCTACAAAATCCACCGCTCACCACCAATTCTACCA
TCTATGGGTTAATGATCGAGCATCAGTTACTGTGATCATGT
AAAATATCGGTTTCCAATTCCTCGACTTGAAGATATGTTGG
GCAGCTTTGAATCTGCAACGCAGTAGCTTTGTTCCTGCATA
TAAGGGGATAAGCTAGAATCCACTAGCGAAACACAGGCACA
GAACAAAGGCATTGTGTGTGCTGCTGATATAAAGTTTCCTC
AAATGTACATGAAACACCACCTGCATTTACATTTCAAACTG
TGGAGTGAGCAGTAAAGGCGCTGTGATTAAACTTGATGGTA
AAAAAAATATCATAATACTACTCGAACAAATTTTATATATA
ACTTCTCAAAGCATGCAAAGCATTTCCTGGAAACCATATCA
TCAGCTGCCCAAGCTCTGGCCCCAAAGACCCAGAAATGTTA
TTGTTTTAATCTCAGTCATCCAAGCCCATTAAAAAACAGAT
CTTGCGTCTAACGCTCACGTCGCGCCATAATGGAATTTTAC
CGAAATCCGGCGATTGATTCCGGCAAAGGAGCAGTTTTTCC
TCCGGCAAGTGGCCGAAATCCGGCGATTGATTCCGGCAAAG
CAACAAAAACCCAATATTAACCACCAATCCACCATAACACA
GTTCATTGTCAGCCAAATACCGCCGCTGCAAACCGTGGCTT
AGCAGAAGCTTAGGGTGCTACTGCCGTGGTGTTGGAGGCGA
ACCAGAGCTCGAAACTCCTGCTGGAGCTCTAAGAACAAACC
TTCACTCTTCAAATCGAGTTCGAATTCGGAAAGCCCTTTTT
GTTCTTCTTTTTCCGGCAAGCTCAGGCGGTGACGACGACAA
CGCCATGCTCCGGCCGTCTCCGGCCACCCCAGCCCGTGAAA
TCTCCGACTGCCTCCTTCGTCTCCGCCATGCTCCGGCCGTC
CATGGCGGAGACGAAGGAGGCAGTCGGAGAGAGAGAGAGAA
AATCTAGCTTGATTTCAAGCCTAGCGATTTTTGAATTTATT
TCTGATGTCTGTTTCATCACCTGTGGCTGGAACAGTTAATT
TACTCGGTTTCTAAATAGCTCTGGGATTACTACGTCTGTTC
AATCTTTTCATGATTTGTATCTGGAGCAACAGCTAAAACAA
CTGTGTTCTTGGGTGTTTTCCGGCAACCTCTGAGTCCGACT
GGTTCTTCCTTCTCCGGCGACGGCGTGGTGGCAGACCGGTG
TAAAGGGAGTTGATCTGGGCCGTCAGATCTTTTAAACAGCT
AAGTGGACGTAGCCATGTCCCTCGATGACATGGTGAACCAC
CGCAGGGATCATACCCCGCGCTCGAACAGAAACACATGATA
CCCCGACGAACCCCCTCCTGCCCTCAATACGTTTTCAGGGG
GACGACATCTTGCTCGTCCTCAGCTGCATCTCTTATTTGGT
CCAATTCTGTCGAAGACGACCTCGACTAGATATCCTATTGT
ATTGTGCTCACCTCTGACGACGACGCCGGCTCAAACTCGAT
AGCTTTGATAACAGCCATAACTTCAGCAGCAACAGAGCTTG
TCGATTACTCTTGGTGCACGCCGAGGCCGACATTGAACCCC
ACAAGAGACAAAGAAGTGACCGTTAAATCCATCTGGACCTG
CGGAAAACACAAAACATGGTCGGGAAAATTCAAAAACTTCA
GGAGTAGACGATGCCGCCGGCGAGCGCCGATGACTAGCGCG
AGGATCATCACTTGTCCTACCGCTAAGAATGCTTGGGATAC
GAGGGATCTCACTAGCTAGGCTAGCGACCCGCTCTGATACC
TCCCGATTAAACGGATACCCCTGCTGTATCTGTTCTATCTA
TAGCATGTATCCTTATGTTTCCCTAGCTTTCCCTCCTTCTC
TAGCACGAATCTAAGCTTCTCTGCAGAATTCAACTAACGCC
GGGCCTATTCACCCCCCCCCCCCCCCCCCTCCTAGGACCTT
ACATGACTAGAGCTTAGAGGCTCCAGCTAGGTTTGTGATAC
TAGAATCATAAGGCTTTTACCCCGGACTTTTCCCTTGTTGA
ATAATGGTGATTTGTGGCAGCTGTAGCATTAAGAGATTAAA
GCCAATTTCACAAGCACACACCTGCACAATGAAATCCTCTT
ATGACCGAGTCAACCCTCGCCGGCCGGTTCATCGACATCTT
CATGATCAATTTGTAGACACCAAGCGGTATTCATGCATATG
GCCATTTCCGACTGGTTCGTCGCCGAGAAGAAGCACAGTTA
AGTGATCAATTTGAGGGAAGCGTAAGTGAGAAACGGCGGTA
CCTTTGATCCAAGTGGAAGGCTAGGAAAGAAAAAGAGAGTT
TACTTCTACTACGATATTAACCCCTGCTACTATTTCTACTA
TGTGATGTTGTTGTGTGCTGCTACTGCAAGTTGTTGATTCA
TGCTAAGGAGCCAGTGGCGGCTCCCGTAGTCGAGGAGGAAG
TTCTGCTGCCACCTCCTCGACGACGACACCGATGAGAGAGA
CTCGGGTCTTGGTGGATGCGCTCGCTCATGGACCTCGTTGA
CGGCAGCCCCTCCTCCTCCCCCGGCCGTCGTCGCTGCCATT
TCCTCCCCCGGCCGTCGTCGCTGCCATTCTTAACTCTGAGA
TCCTTTTCAATTCCACTTCGCTGGATTAAAAAATTATAGTT
TTTTATATTGTTGTGGAGCTCCTCGAAAATTTCTCTTCTGA
TTACAGACATGTATTGCGGACCCGCCATATCAACAGTTCTC
CTATATTGGATGAAACTTTGCAGGAATTATCTACACACTAT
GAGTCTTTTGTTTGGTTGTTCGAGTCCTTTTTGCAGTCGAT
TTTTTCTCCGAGCCATCTCTCTGTCGGAAACTTCCGGCCTC
GGAAACTTCCGGCCTCTCGTCTGCCGCCGTCCGGCCGCCTG
ACTGCCTCACCGGTCCCGTTCGGTTGGTCTTCAACCCAGCC
TCTTCAACCCAGCCACCTCCCTGGACCGGTGACAGCCCCTC
ATGTGCTCCAATTTTTTTCGCAGCAAGAAGATGAGCAAGGT
GAGAAGAGGAGAGTGGATTTCGATCAAAAACAGATGGGAGG
GTTTTCTATGATTAATTATACAGTAGTATTTGGACTTCGAA
TTTAGGAACATCTTAGAGCTCTGGAAATGTTGTCTAACTGT
AAACTTATTCTCCAGAGCTTCGGCCGATGAATAATCACCCA
ATGTGTACTCTCAACAATAGCACCGGCAGCAGAGCACACAT
CATCATTGCCCCTTCTTTAGCAGCAGCCATCATATTAATTA
CAATCCCTTTCTCTTTTTGGCTTCAGTTTCCCTCTCTCGCA
AGTTGCTAGAGTCATGTGAGCAGCAACTGCGGGATAAAGCT
GCCGTCGCTGTCGCTGTCGTCGCCGTCGTCGCCCTTGCTAA
TCTCTTCCTGTCCGCCGTCGCTGTCGCTGTCGTCGCCGTCG
TCGTTTTCAATGGAATTCTTCGAAAACAAATAGATACACTC
AACTAATAACATGTCGAGTTCGCATCCAATTTGGTGATAGG
TTCTGATTGTTACTCGTTCGCTGCAAAATTGCCGAGTTTTG
AGCTGATTATTCTTGAAGTACAGCAGCAGCAGTTTCTTTTT
TTAGAACAACCTCAAGGTTGCTTTTAGAAGCTGCTGTCATT
TAAACTAAACTAAAGAAAAGCAGCATTTTTTTGAAAATTAC
ACACCAAGGCATTGTCTGGTCAGCAAGATTCACAAATGCCG
GTGGCTATCCACAGTATAGCCAGTTCCAAAGTCAACAGCCG
GCAAGAACCATTGGCAGGAACAGCAACAGAAACCTCTGCAA
CCAAACTTGAGAGCAAGAACCATTGGCAGGAACAGCAACAG
TCTCCAGAAAGATCCTCAGGCGCTGGTCCAAAATAGAAAAA
AGAAGCAATTGTTTTCTCAGCCGAGAGCTTCAATATACGAA
GGTAACCTTGATGATGCTTACGGAGACATCTTAGTATTGAG
AACGCTTACCTGTTTGCTTGCGGGCAATGACACATCAAAGG
AATTCCATAGGAAGGTAGTTCGAGATCTTTGAACATCTGGA
GCTTTTTCCAACTCCAGGATCCAGATGTTCAAAGATCTCGA
ATCCCCAACCTTCTGCAGGACGCTGAGATAAAGTATGATCA
TGATGTGTTTCAGCAATTAACGAGGGATTCCATTTCCAATC
TGTAAGGAAACTGAAAAGACCCATTGTCCCACTTCTGGGGA
GCTGTAGCTGGACAGAGTGTCGCTTCAGATTGATAGACTGT
ACTTAATGCTCAGGTTCTGTCTCCTGAACTCTTTTTCTTGC
TGCTTCAAATGAGTTCCTGTCTGATGCATGATCCAGCATTG
AGCAATTAACTCAATGACTTCAGCAGTAACCCGATCCCTTG
ACAAACATGTATAATTCTCGCTGCACCTTATAATCCGTATA
CAGTGGCTTCTGAGAAAGTGCTCGAATAACCATATGTAGAA
CTTCCATCTTGTTTGGACTACGCGAATTTTGTTCTTTCCAG
AATTTTGTTCTTTCCAGCTCCAGCAACAAAGTAGAAAACTC
GCTTAACAGTTGAAAGTTTGCTGTTGCAATTACCCTCCGAT
CACATGTAACAGGCTCCCCGCAATGTCGAAATCTGGACGCT
CAGAAAAAAAATTAACATATCCAAAAAGAGATAGGGAACAA
AAGAGATCGGGACCTTCCGACTGCAAGATTGAAAAATCTTG
TGAGATTCTTTTTTGCCCGTCTAGAAGAGATCGGGACCTTC
CACTCCCCAAAGGAAGGGCTCGTCAAAAAGACATACCTGTT
GTCCGTCCGTTCTCCACCCTCCGGCGCCGGCGACGGCGCGC
TGATATAACATGAAAACGAGCACCGTCATCTAACATTCCAC
ACTAAACTAAGTAGTGAACACGAGTTTTATAATTCATTTTC
TAGATACTGATCGCCAAAGGCAGCTGCATGAACTCCACTCC
AGATAGAAGATACCTGGCGACGGAGACAAAAACTGAGACAG
TGCATATCTTGTCCCACATACCTCACTAGTTTCCGTCTCAT
AAAATCTCTATTGCAGTGTACCGAAGCAAATAACGAGTCCA
AGAGATTTTCTTCAGTGATTCAGCGGCACCAATATTTTTGA
TCTCCTCCAGCTCTCTCGGGCAGCTTCTGCCATTTCCAAGG
ATGAAGACGACCTTGGTTGACTTGCGCTACTAACAATGGAA
GTCAAGTTTATACATGTTTGCTGCACTAGGTTGTAGACACT
AGCCTTGCAAGACTTCCCCGCGCGACTTCCAACGCCAAGTT
AGCAAGATCGGCGAGGGAGGCTTCGGCTCTGTCTTCGTAGC
TTCTCATCAAAACGACGTCGCTGTCCCTAACCGCGATCCCA
GAATCTGGCAAGAGAGCCACCGCCGGCAAGAGAAGCTTTGT
TGGTTCCTCCCACATAGCAGCAGCAACACCTCAAGTCTCCA
GTCGTCCTTGCCGGAGCTCGCCGGAAAAAGCAAAACACAGT
TGATCTGAGGTTGTAGTGCGCGTTGACACGAGTTCTCCATT
AAAACTATCTGGACTGGGCGCGCGTTAAATTCATCCATTGC
TTGATGAATTCGCTATCGAGCGGGATTCATAGGGTCTAGCC
GGCGCTCGCTCTGCCCGAATCAGCGCTAGGGAGGAGGATTC
TACTCAGCCTCATAGAGCAGCGTCGTTAAATAGGTTCCGTC
AGGTCTCTTTGCAATGCTTGCGGGCTCTTCTGGGCAAACAG
CTTTAGGTCTTGCATGTTGTCTGGAAACAATTAATAGGGTT
CAGTACGCATATACTGGGTCCGCCAGCACCCGTGAGAATTT
TGCTGTCACTGGATTTTTTCCCCTAGTGCAGTTGATAGGTA
CCTAGGTTCGCTACTGGTCACGGGTATTAATTCAACTTGCA
TGATTAAAATGCCAATTTGCCTCTGGCATCACATTCAAGTA
ATTTCATCTGTCTTTAGCTGCCCCGAAATACATTTGTGGTA
TAGGGGAGAAGACGTGTTTTCGACGATTTTAAGATAGAAGA
AATCAACCATCCTCTTTAAACGCGATTTTTTTTTAATAATA
AAGTTATAATATGGTAACTCCCGCAGATCCTATCTTTGCCA
CGCATCCTGGTGAGTTTGATCCAAAGTGGATATAGCTGTAC
AACAACGCGCATGTGAGTTGCGGGCCCTACACCCTATCCTA
AACCCTAACCCTAACCCTAACAGCAGCAAGAACCTATAGAA
CGGCGGTGAATCCACAGCCTCTGCAGGCGCGTCCGTACGAG
GTTGGCATATCACGTCCTCCCAATAGCAAGAGCACTGCTCG
CACAGAAGTTGTATTGAAAGCGGTCACATTAACGTCAACCT
TACATTATCCAAGTATTGATCAGGAAAAACTAAATTGACTT
AGCAGGTCCACGGCGCATAGCAGGAGTATTATTTTCACTAA
ACAAATGATTACGACCACGTCTAAAACAACGAGAGAGAGAG
GTTGACCCCCTCCTTCCCTACCCTCCCCCCCCCCCCCAAAA
AACCCTAGAACAATCTAAAGCAGTAAAAATTGGCAGCAGAA
TGAACAATTTGTATAAATTCCAGTTGAAAATATATGGACAA
CCTTCCAATCAACCGCTTTGCATCTGCAATCATCACAAATC
CATGGGCTTGTCACCAGGGCCGGCAACAACCTTGAAAGGCC
CATAGACGAGATTTCTTCTGCGGCAAACTGTTTATCTTCAC
GTCATTGAAGTAAGCAGGTACAGTAACAACAGCATTCTTCA
CAAACCATATGCAATGGCGGCGGCAGTAGGCTCATTGATAA
CTTGGCAAGTTTGAGCTTTCCGGCATTCCTCCAGCACCAAG
AAGTCAGAGGATGAGGAGGTCAAGAAGAAGGTGGAGTCCAA
AATCTTCTTCTTGTCCCCTGCGTCAAGCTTGGAAGCAATCT
GTGAACTGATTGGATTCAACCCCTTGCACTTGCATGTCACG
TTCTTCATCTTCTTCAATTCCCTTGGCTTTTTCACAGCCGT
AGAGAGAAAGGGAAGTGCCTCAAGTGAGATCAATTTGACCG
AGTTCTTGAATTTCGCAACCCAGCATCGACCACAATTCTAT
GAATTCGATTGTAGGTGTCTCGGATTTGGTTTCGGAGGGCA
CTTTGCAATTTTCCTGCCTGCGTTTGTGATGCGGGAACAGA
TCAACTCTTTCCAACGCGTGCGCCTTCTGAGCCTCATACCG
GAGGGGCTCATCATTGAGCGCGGTATGAGGCTCAGAAGGCG
GCTGCTTTGCGTCGTTGCTGCTAGAACCTCGCGCTGATCGG
CAAATGAGCCTTGCAGTTTTCAGTGGCATGGTTAGTGCGAT
TGGAAATGAGGTAGGCTTTGCGCCAAGAAAACCTGAATCTT
TATCTGATCCATCACAGTATCGAAGGTTGGTAGGAAGATTA
TAGTGGTACTGCTGGCCAGGCTGCAGCTGCTGAGGAAGCAA
CTAACACTTGGAGAGCATTCCATGAAGCAGCAGAAGAGCAG
GAAAAATTAGTTTGTAAACTCCCAAAACCACTGAAAATGAA
AGCCATTGAAACACTTTTACCTAGCGCCAAACCCTTCCTTC
TGGTAAATCTTTTGCCGAGGCTGAGATCAATGACATGGTGA
TACATAAGGCTGCTCAGCTACGGCTAATGGAAAAGGAGAAG
TGCTTGTACTTGCCTTAGCTCTGTGTCAGTACTCATATCAT
TGCACATGATACGTCTACCGCTGGATTTAGAAAGTTCTGTC
CTAGAATTATGCATGCGATCCAGGCCTAGAAAAAGTAGTCT
AATTGTTGTAGATTGGAAAGCAGTTGCAGTTTAGGGTTCTT
CCATGAAGATGGATGAAATGCTTTAGTGGATTATCATCTCT
AAAATGGAAGTGGTTGTGTTCGATTCCTGCGACTTGTCTTA
GTTGACAAATCTTCTCTTTGCTCGACTTCCTAAGTGAGTAA
TTAGTGGCCGTGTTTTGGCCCGGTCATTTCATTCAGTTCTT
GTTAAAATTGGAAATGTGTTCGAGCAGGGGTAAGCAAAAGT
CTTTTCCTTCTTTGGTGGCGCGGGTGGTGGATTAGGGTCCC
GTGGGATATGAACCGTCTTTCGCTGATGTGAGTTATGCGTT
CTTCAGCAGTTAGTAAAATGCAAGAAGAAATTCATAAACAA
TCCCTGATGATTTTGATGATCGCCCTCCTCGGCTTTGTGAC
TTCAATTTTTTGATGTAGGTCTGCTCACAATCATCACATGT
ACCAACTAAAAATCCTCATGCGGAACCTATTGTCGGGCTGG
AGTGATACTACTACTGAGCACTAGCAGAAGAATATCTCTCT
ATCCAGACCACCCAAATTACCGCTAGCACCCCACAACCCCA
TGATAAACAAATTTTGACTCCAATAACAAAGGCATGGAATT
AGGTTGTTTCTGGAAAAGGTCTGTGGCTCTAGGGATTTTTC
GAGCTCCTCTTCTTGCCGTGCACGCTCATCCAGCTTTGCCT
ATCTCTAGAGTCCGGCGAGGCTCCGGCAAAGTCTTCTCTCT
CCTCGTCGCTGCAGGTGTAGCGCTAGCTGTTGCTAGGTATC
GTTTGAGATTGCGGGGGGTGCGAGTGGAGGTGAGGCGAAAC
TGAAGTACGTACGTGTTCATCCAAAAAAATAAAAAAATAAA
CACCCCACGTTCTCTTCACACCCCATTTATATATTTTTAAT
CAGTCAAATATCTCCGATTTCGTCAAATATATCTCATATTT
GATAAAAGGGGAATAGTTGGCAGCTCCAAAAAGATCAATGT
ATGTTCTAAAAAACGTTAGGCGCTAGTTGGGTAGATAACCG
TGAAAATGAAACCGCCTACCCCATAGCTACTCTTCACAGAT
ATTGATGCAAAAAGAATAGGCTTTAAAAAGGTGGAGGTTGA
ATGTTTGAAGTTGATGAACTCGAATGAGCTTTGAAGGGATT
CTGCTCTGTTCCACGCGAGACGCGCGCTTGGTGTGTGCATC
CATTTCAATAATGATCTAAACAGTAGCGGTAGCAGCTAACT
GCCGACCATGAAGTTAGCTGCTACCGCTACTGTTTAGATCA
GGTTGAAGACGGTCGGAGGCCGTCGAAATCTATCACTGGAA
ATTGAGCTACATAGAAGATGCAGAAATAGACAAAGCATATT
GAGTGCCTCTGCCTTGGACCCTAAAGCAACTTAATGATTTT
TTTTGTATTTTTTGGTGGGACTGGAAAGCTAGGGAGTTCAC
AACATCTATTATTGTTAGCCCGGAAGCTGTTCATTCACTAC
ACTATCAATGGGATGTGAGTCACGACATAGCTACTTCTCTA
ATAAGGGAGGAGTGTTTTTCCTCGAGCATGTCTGTTGGAAT
TCGGGCTTTCACGCCGCGTTCGTGAGATCTTGCCATCTCCA
CTGGCATTTACGCCATTTTCCCCGGCTTATGATCAGTGGCT
ATCGAAAATCCAAACCCTAACCTCCAAATTCAAATTCCGGC
CAAAATGGTATAAGAAGTTGCGAAAGTAGATCGGTCTTATT
AAGCATCTGCCCTCATTTACCATCGGCGTACCTGATTCGTA
ATGTGCTATTTGTGTGTGTGCGCGCGCTAATAGATTGGTAA
GTGTCGTCAAGATTACTAAACCGGACTTGGTTGATGAATTA
ACAATTCACAGAAGAGGATTCGGAAAAAGCATTAAGCCCCA
TCACCTAATGAAACAGTTTGCGCATGCTCCATCACCTAAGA
ACCTTCAAGAGGAGCGTCGTCGCCGCCTTCAAGAGGAACCC
TGCAAGCTCAGCGGAATTGCCTCCGTTTACAGATCCTGAAA
ATCTTCCTCCTTTGCAAGCTCAGCGGAATTGCCTCCGTTTA
GAAATGTACCTTCAAGGAAGCACCACCAACTAGAAACCCAT
TACATTTCAACATATTTTCACCTTGAGATTTCAAAGATAAC
TCTTGTGTTTGTGTCTTATGCAGGCGACACCTAAGGCAGTG
CATCCTATTCTTATTGCGATCGAGAAAAAAAAAAGTATTAA
CCACCAAACTACACTGCCGTCGCCGCTCAAACTTGACCCAC
GATCTCTCTGGACCATAGGTCGCGAAACCTAGAGAGAGAAG
GCGAAACCTAGAGAGAGAAGCGGCGCTTTTATGTCTCTAGA
TCCTCCATGAGTGGCGGTCGCTGGAAAAGTTTGCCAGAGAA
AAGCACGGTTCAATTGATCCCAGGAAATAATTGATACCTCT
TCAAACTACTTTTTTTTCACCTCGAACAATTGTAGAGAGTC
GCCTTCTTGGCTGCGGACGTCTGCACCGGAGGTTTCGGTGC
AGTCGTTACGGGCGTGCCATCGCGCGAACGCGGAATGTACT
CTTGACCGCCCCAGGGCCGGCTCTGGCAATATATGTGCATA
TGATCACCTCGGTTTGATCGCTGTTCCTCCGTCTCTCTACT
ATGTTTTGAAGGACCCGGTGCGAGAAAAAAATTGGGACCCT
TGCAACCATAGTAAGCTCTTCGCACGCAAATACTGCTAGTT
GCATACCTACTTCGCAAGTCCTCCAGCAAGCAATTAAACAC
CCAATATTATTTGGGCTCGCCAGTGTGACATGATCATAAAT
CGAACTCTGCACCGTAGACGCTATTGCAATCTGCGTCGAAA
GTTGGAGTGGATGGTTTCGACGCAGATTGCAATAGCGTCTA
TTGGACTGTATACTTGATCGCTGGAAGAGGCATTTACTTTC
GCCTTGAAAGTAAAAGAAGGCGTAAAAAAAGGCCCCATCAG
ATTTCCTAGCTCAGTCGATCCATCAGTATTCAATTTTGTCC
CTTGAGTTTTCTTGCCAACACAATTGCAAATCTTGGTCATT
AAGCTCTACATGCAATAGTTCGAGTGCTTCGTGTGTTTCAG
TAGGAGGGGGACCAGCAATACGGGCACTGGAACTACTATTG
CCCGTCATCTTGAGTAGTCTCGTTCGCCATGACACATGAAT
GCCGCCGTCCGACCTCCGTTCGCCGCCGGACCGGTCCCGTT
AGAGTCAGAGAAAGAGACTCCATTCGCAATGAAATGAAAAC
TGTTCGTGAATTCAGCTAACCACTAGCAGATTCAACCTTGA
AACCCTTAGACTGGTTTGAGCGCCAAAGCACTTCCCACAAA
GCCAACTATCCTTATACCTTCAGGCACAACTAGATATAGTA
TTGAAAACCTGCAATCCAAGCGCCAGTATGGTTTCTGATAA
AGTATGGTTTCTGATAACACCACCAGCACCAATCATACTGC
CACAGAAAATTTGCCATTAGCAGTAGCGCCCCATATTAAGG
TTTATTTCTTCTTCTCCTAACAAGAGTAGTTAGATGAAAGA
AGGCAGGTGATGAATGAAGGCTTCAGCAAAGATCTCACGCC
CATCAGATTTTTTTCAGCATCGAGCACTTATCCTTAGAATG
AATCTCCCAAACAGCTCCGGCGCCGGCGGCCGGAGGCCGAT
GCCGGAGGAGGGAGTTCCGACGAAAAGCTTCTCGGCGTTTC
CTTCCGGCTGGTTAGAGGCTCGAGGGCTAGGCCGGGGAGGG
AGATGGGGGTCCGAACTGGGCTGGAGCAGCGGCCGGACGCT
GTCGCCGTCCGGCCAGCGTCCGGCCGCTGCTCCAGCCCAGT
CCAACTCAAAAATAAAACACCCCGAAAAAAATAATACCCGA
CCTTATAAAAATTTCGTCCTCGAAATTTGCATACCTGTCAT
CGAGGACAAGAAGGATGCTGCAGCAGAGGAGAAAACCAATG
ATTAAGTTCTAAAAATTGAACGGTAGATATGTGACCCAAAA
AGAGCGAAGCTTCGCAGCTTCGCGTTGAAATTAAAGTATGA
AGGCACGGTTGATGTGTATGCGCCAACTTGAGGGGGAGTGT
AACTTGAGGGGGAGTGTCAACGTGAGTCATATTAGGAATGT
AATTCAAAGAGGATGTTCTTCTGGAGCCATCTCATATGTGA
AAATACACAGATCTTCAGGTCTGGTTAACTTTATCAAATAT
AATCTTGATTTCCCGATCTCCTCTAGTTACATAAGAACGTA
TCATATAAGGTGAGGAACTTCGGGCCCTCATATAACTAGGG
GTGTAGGAACTTATGGTCCTCGCAAATTGTATAAGTTTTAA
CTCATAAATTAATGAGGACACGGATAGGAGGCCGAAGTATA
ATGGCTGCGTCATCCATGGTCCAAAACCCAAAATCAAGCTC
GACCAAACTCTCCTGGAGGGCTTTAGCAATGGCTGAGGAGC
GAAGTTTTGGGTGATCTCGTCGGAAAAACCGGAAAAAAATG
AAATTTGTTACGTTAATTACCATTAGTAGCCGAGAAACATA
GTTTATATGTCCAACTCGATCGCCAAGAAAAAAAGATAAAC
TATTCTTGCCTTCAAATTTCCCTAGAACATTTCAAACCTAA
TCTTGTTCTTTCTGGCTGTTCGAGATTTGATTATTTGAGCG
AGGGCGTTTAGGGGATTCTTCACGAACAACTTCTCTGCCCA
TACTTACTGTGGAGGTTTACCGCTGGCTCTTGAAGTTTTGG
CTGTAAAGGTTTACCTCTGGCTCTCGAAGTTTTAGGGTCTT
ATCGAAGGAAGGTCGCGCCGCTGTAGAAAACCTAGGGTTTG
ACGCCTGCAAACGTCACCGCCCCCAACCACTTATGTCTCCG
CAACATCACCTCGCCCAAACCAGTAGTTGGCCTTGACCAAA
ATTCCACCTCTCGTCGCCTTCGACGCCATGCCAAGGTATTC
GTCAAGCAACAACATCATACCGCAAACTTCTGAACTCCCAG
CAATTTGTGATATGGTCTAGCGGGTCCTCGTGGATAAAAGA
GTTAAAATAAGTCTGGCATGCTCCAGGAACGACATTTGAGT
CCTGCCTGTAGGTTCCTCCACCCGAGATTCGACCTAAAAAC
ACTCTCTTGGTACTGGAAGTCGGAAAACTACTGCACAAATC
ATTTGCTAACCATTGAGTTGCGGATCCCAACATACATGCTA
AGAGAAGGTGACATGGTGTTCGCTCAGATCCAACTGGTACA
CTCTTAAAGTGCGGACGTCCCTCCGTTCGCCATCATACGGC
AGTTTCATTTCTGATCATAACCAAAGGGTATTGCTATTATA
GAGACTTACATTGCGTTGCCCGGAAATAATTCTAGAAACAT
TCTTGCTTATGTCTGTAAGTCTAAGAACAAAAATTTTAAGC
GTTTAATGTCCCCGTCCCCCCCCCCCCCCCCCCCCAAAAAA
CCCCGTCCCCCCCCCCCCCCCCCCCCAAAAAAAACTTGTAT
GAAGATTCGCGTAAATGATTCGAACGCAGACACTCCTCTGT
CTCCAATAAACCCAGGAACCCACGCGTAGAGATTATAGTTG
TTGTTAATAGGTTAAGAATACGGCTATTAAGTCCTCCAAAT
ATTATATTTAAATCTCAAACCCCTAACTTTAAATTTTGGTT
AGCATCAGAATTTTTCGTCGCTTCAGGTAACAATTGTTGTG
CGACTTTATAACTCCTTCCTCGCTGCCTAGATCTAAAACAG
AAATTTGGGTCTTCCCATAGCTGGAACAGATTTTTGATGTT
CAGATTTTTGATGTTAGTATCGGAAATCATCAAATTCAGAC
TCCCCCTGTCTCACCCACCACTAGAACTCCAACATTGATTT
CACACTTGGAGCACAAATAACCCTAAGTTTTTAACCATTAT
TTTCATGATTCTGGTCGATTCGCCAAATTTTCAAGAAGGCA
GTTGTATATTGCTGTTTAAACGCTAAAGTTCACGGCGGCTA
GAATCCTCCTCTATTTACTACCGGAGAGATTGGGAACGACA
AAGCAACGAGGTGCAGTTCGCGGCAGCTTACTAGTTCGCGA
GCCATATGATTTTCCAGCTTCGAAGGACTTTCTGTCGCCTA
GCTGATCGATCATCGGGAAGCGGCATGTGTCTTTGCCTGGT
AAAATCATGAATCATGAATTCGCGCGAATACTATCCGACTA
GTGCACGAGCTAGGGTTCGTCTGGAGCACAACTTGGATTCT
TTGAGGCAACGAAAGGGTTTCTGCTGCTACTAGGAGCAAGC
AGTTATGTAATTTAGTTTTCCAGTGATTTTCTAAATTGCTT
GGGCTAACCCGACATATGCACCGTTGGCTGATACATAGTCA
CATGTGTGTTGTCCTTTTGCCTGCAGTTATCATTATGTAGT
ATGCCAACCCCTGGCTTTCGCGGAAGCTGTCCTACTTCTGG
TTTATGTGTCATTGATCTAACGCGAGTAATGTGCTAATGGA
TAAATATTTATCTGTAAAGCCAAATGATATTGATGATTAGT
CTACACATGGGTATAGCTCACCCCAAATTTTGAAAAAGCAT
GCCACTAAGGAAGATCTTAACCGGCACACAAGAACAATCAC
CTAAACCCCAACCGTTGTCGCGCTCTCTCTGCAAGACACCA
GGTAATCAACACAACAATACCCTTTTCTGCATTTTAACACT
TGCTAGCTTGATTGAGGCACCTGCAATCATAATAACAAATA
GATTTATTTTAAGAGTGCGTCTATTGCTACCCCACAAACTA
TCTTGCCTAGCCCGTGTACGCTGTAGGTGACTTTGTACCAA
AGGCAAATCCTTAAATGAGGCTTCAAGAAAACTTTGAAATA
CCCTAGTAGCTTGGTGTTATCGCTCTTTCCTCTTCCAGGTT
TTCCTCTTCCAGGTTAGCACCACCGCTCTTTTCTGCCACCG
GTTAGCACCACCGCTCTTTTCTGCCACCGTCTACAAATGTA
GGTGTGGGGTCTACCATGGTCTGCTTGATTTGGCTGATGAC
TGCAAAAATTAGTCTGGGGTCCCAGACCTAACCTAGCTCAG
CCTACTAACCCCTCGTTGGGCACTGGCAGCAACATTTACAC
ACAATTCACAGAAACTCTCGCAGGTCTTACATCTCCAGTTT
ACTTATCTCACAGGTTCCGGCTGCTTCAAATTATACGACTG
TTCTTTTCCCAGCATAAAGTCAGTGATTGAAAGATACACCA
GCATCATCAATTTGGCGACCCTGCTTCTGAAGTTAAGGTAT
AAGGTATATTCATAAGCACCCACTGGCAGATCAATTGAATT
ACACAGAAGCCTCGTGAAAACAGCAGTGATTGCACAATACA
GCATGCACCAATGTTTTTACCAAAAAAAAAAAAAAGTCTTT
TATGATCAAACTTCTCAAGCCACTAGTTGTTGAAAACATGT
AAAAGATGCACCACAAAGGACGGAGAAAATATAAACCCTTT
AAGTTCCCCTCTGCTAACACCAGTGGGAGTCAGGACCATGT
CTGCTAACACCAGTGGGAGTCAGGACCATGTCCAAGGTTCC
TCCCTCCCTCTTGGAATTTCCATTGCCTGATATATAATTTT
AAACCCTAGCATAGAGAAAGCAGTAGAAATGACAAATACAA
TGGCATGTGGTCTTGTGGATCGGTGGACAAATGCAACAAAT
CAACCTCTTCATGTCAATTACATTGACAACAAGAAAACACC
TGCAATAATAGGAATATTAGCGCAGAATGCAGAGGGAGAAC
GCAGAATGCAGAGGGAGAACCGCAAAGGCTGGAAAAAGCTT
ATTACATTTTTTCAATTGGCCCGGCCACCAACCCACCAAGC
TACCATAATACCATTGCCTTCTTGCACCACCGCACCGTCAC
GCACCACCGCACCGTCACGTCGAATGTTTTTTAAATCGCAA
AAATATGAAAAACTTGCAAACGCTCCCGGACGTAGACATAA
CCCTGCAGCTGCCTCTGCCCCTGCAGCTCCCCCTGCCCCTG
CGAAGTGAAATTTCGGTTGACCCGAATATTTCGGCCCAGTA
CCTCATTAATATCTTGTGTTCGCTTGCATTGATTTTGGTTA
CACAAGATATTAATGAGGTTCGGTCAAAACAGTTGACCTAC
AGGGTCAGGTCGTCTTCGTTCGAGACCGTCAAGCGGACCTG
CATGGATCTGCTGGCTTTACCCCAAGTCGATAACAGCACAA
GATAGAGCAGGTTCGTCTAACAGTGTCAAACGACGACGACC
GCTGCTACAAAAGGTGTATTCTGCAACAATATTGTGGATGT
CATCAGCGGATTGGTTGCCGCAGGTGTTATTCCATCGCCTT
TTTGTGTTTTGTTGTCAGGTCTGTGATAAGCAGAAAGCTAT
CTCAAATGGCAATGGCGCTTCGCAGACTCATCAACAAGCCC
CTACTAGTCTCTCTCTCTCTCTTCCCACCAAACCCAGAGAG
AATCTCCCTAGCCATGGCAGCAGTTCCAGCTTCATTACTTA
CATAGTATCAAACTTCTTACCTTTAGTATTTACAGCTGGAT
ATATATAGCCTTTCAGGGGGCTGCTAAAATAACTCCTCATT
GAGAAATCACATCGCTGCCCCTAGAAAATCATCTGTGCGGT
TTCTGGGGCGACATCGACGTCGTCTGGTTAAAAGGTAAGGG
TAGACAAAAGCTGCAAAGTGCCGGTCGTAACGTACGTTACA
AGCCATTCCACGATACTCTGCTTCAGCACTGGAGCGAGCTA
GTGAAGTAGCCGGAAGTGGACCTGCGATCTGTAATATTACC
CAACTTGCACACTACCTGCTCTCCAGTAGAAGTACCATATC
CTTTCTTGCATGGTGATTTGCATGAAGAAGTCTATATGGAT
ATTATGACGAGACGTTTGCACCAGTGGCAAAAATTAATATA
AGGTACAAGGCAAGGTTAGTCGCTAAAGGCTACACTCAGAA
CAATTATCTACTGTATCTCTCCCTAGTAAAGTGCAGGATGC
GTGTCACTCGTGGTCAACCTCCAAAACACTATGAACCTACC
CTGTAAAGGTGAGGGAGGGGCAGGAGCACTGTTCACATTCG
CACGTTGCTTTCTAGAAGGTCGCCTACGACCGGCGGAGTCA
TTCTAGAAGGTCGCCTACGACCGGCGGAGTCAGGGCCCCGG
TATCTCGTCGGTTTCCGGGGCCCTGACTCCGCCGGTCGTAG
ATCTCATCTTCCTATCTCGTCGGTTTCCGGGGCCCTGACTC
GGGTTCCCAGATCAGACTAGCTCCACCTGTCCATTAATCGG
CTATTGGCTGGGCCCTCGGACGGAGAACGGGCCGGTGAGGC
CCCAGGCTCGCCGGCGCTGTCTCCGTCTGAGTGTCTAGCCT
TCCGTCCGATCGCCCAGGCTCGCCGGCGCTGTCTCCGTCTG
CGCCGGCGAGCCTGGGCGATCGGACGGAGACAGCGTCGGCG
AGCGTCGGCGAGCCTGGGAGCTCCGGCGGAACACCGGTATC
TGGGAGCTCCGGCGGAACACCGGTATCGGGTCTGAACTCAA
ACCTTGACTCCTGGTTGACTCGCTAAACAAATCTTCATAAA
TACAAACACACACTTAAGGGCTCTAGCATCCAATTTTGACC
ATAAGCAACACAACCAAAAACACGAGCAGGAAGAGTGTTTG
CGCACACAACACGGCTTCTCCCCAAAGGTACTTAGGCATGT
TTAATTCGAAAGGCATAGTACTCGAATGAAAAGCCAAAGGA
TAAAGCAACACCAATTTTACCTCGAGTTTCCTTAGTCAAGG
TGCTCATTCTGGAAGTTTGTCTTTGGTTGCGTTTAGAGTTT
CCGAATCCTTTGGGACTCGGCTGTGTTACGATTTCCGCTGT
AGCCCATTCCAATCAATAAACACGACTAGCATACACTTGTA
TTACCTTATATTGGAATGGGCTAATGAAAAAGATTATCATT
GGAGTCCGGCGGCCGGTGACCGGAGTCCAGTGAGGTTCCGG
GACCGTTGACCGGAGTCCGGCGGCCGGTGACCGGAGTCCAG
TTCACAGAGAGCTAGCCCGGCGGAGACGAAAGCAGAAGGCG
CCGTCGTCGATCGTCGATCGCGCCTTCTGCTTTCGTCTCCG
TCTCTCCTTTCTTTGGACCACCTCTCCTATCAGATCCTCCC
AGCTTCTGCAGTGGCTGAGTCTGGTTGCTCCACTGCTACGT
AGCCAATTAATGAATTACAACCGATAAATGAAAAGTAATTA
TGCTGCGGCAGCGACGTCAGCATTAGCAGGTTGAGCGGGAT
TGCTAATGCTGACGTCGCTGCCGCAGCAGGAGCAGACGCAC
ACAGACACACCCGAGTCCTGCAGGAGTAGCTCCCACGCCCC
ATATCTAATGCTTTTAATTCCATCAGCCCAACCACCGGTGC
TAGAAACAACCTACCGTCTGCTAGCGTTATCTGAGTTGCAT
GCGCTCTTTTGACCCTCCGGCGGCACGTACTCGTAGGAGTA
CTCTGGTTTCGCGGACGCAGCGTAAGCTTCTTTGAGAGCGC
GACTCGGTTCTCTGGTTTCGCGGACGCAGCGTAAGCTTCTT
ATCCACAGACCGGCAATCGACGCCGGCGCTACCGCTAAAAA
GGCAATCGACGCCGGCGCTACCGCTAAAAAGCTCACGTACG
ACCACCATCCGGCAATGTGGCTCCACCAGGGTTCTACCTGG
GATGCACGTAGTTTTGATTGCTGCAATTGCGATCTCTACGT
GAAATAGAAAACAACAAAAGCAGTGAGGAGGGTTGAGGGTG
CGCTGAAAGATTGTCTCGCCCGCAGATTACCCAAGAAGCCA
TCCATTGAAAGATCGTCTCGCGCGCAGAATACTCAAGAAGC
TTCCCTTAGAAAAGTTGAGTCAGTTCCATTCAACAGAGAAA
TGTGCTGTGTAATGAGGTCACCTTAACCAAATTCAACTCTA
CAACTGTTTTTGCATCAAGGCGTCCAAAATCAGCTTCTGCG
TCCATGATCTCCTGGTTTTCCGCAGCTATTGGTAGTTCACT
AATCAGGTTTCCGAACTGCGCTGCGAGTTCCATATAGGTAA
TAAGACTCCATAGAGCAGATCAGGATTAGGAAGGATATACC
GGCTTGGTCCCATAGGAGGGCGCCACGTCGCATTAGGGCGT
ACAGCCCACGGCAATAAGCTCCTCACTTCCCTGAAAAGCTG
GAGGATGGCGAAGAAGGTGGCGGAGGCGGAGAGGTTGACGA
ATGGATACCCAAAATGAATGCAGTGTCAAGCATTCCCATTC
GGTTCAGCAAAGTGCAATCTCGCAAAGAAGAATAATTTCTA
ATTGATGTTGAAAGCGCGGGCTACAGCTATTCTCCTATAGA
GCTGAAGCAATTAAACTCTGCGGAGGCAAGATTACCCGGGA
TGAAAGGCTCGAAAGGGAAGCGGAAAGAATCGAAGATGCGC
GATAGCTGATGTGGAGATTGCGGAAAGAAATGAGACCAAGG
TTCTGCGCATGGGAAGGTTGCGCAGGCCGCCGCACAAGACT
AAAAAGAAAGACTTAAGTGACATGTGCTGTAAAAGTTGTTT
ACTTTTCATCCATGCACGTTCGTTCAACGTCAACACTTCAA
GATATATTTGAAACCTGGATCGCCGACACCTCAAATTCTCC
AACCACTCCAGGCATCCGTTCGTGCTGTGACAACTGGAACT
AGACATGAGACTGCAGACGACTGGATTACTGACTGAATTTG
TTCTTTTTCCTTCTTTCGGGCGGGGAGAAGAATTTCTATTG
TCCAGCTATAATCTAGATACCATGAACAAATTTAGACTGAA
GCACTTCATTTAGTCGAAGACTGTTGCTGTATATTTTTCGA
ATTGTGCTGCTGACTTTGTTCTCGAACAATCTCTTCATCTC
CTTCATTTCCTGTTGCTTCCCTCGGCGAAAGCTGCTCATTG
GCTCAATGTTTGAGTCTTCTCGCCGCTCTGATTGGCTATCC
CTATTTTGATTTGGTTTGCGCTGTATCTGTAAGTAACACCA
GATTTGGTGTTTCATCATTTCCTTCAAAAATTTATATCCTT
TTCACAAGTGCTTCCCACGTCGGAAACTGTGTCAATTATGG
GCTCCGGGAGCCGCCGTACGCGCCGTTCGGCCCAACCACGA
GCCTAGGGCCCCCAAGGGACCGCCTTGACCCGCTAAGTTGC
CCCACTTTGGGCCGCCTTGACCCGCCTTGGGCTGCTTTGAC
TCCTAGGCCCACCTAGGACACCCAAGGGGCCGCCTTGACCC
CCTACAAACTCGCTGATGAGCGCTTGTAAAATATAAGAAAG
GAAGGCATGCTAGGAATGCGCTGCAACCATCCAATATCATC
AATGACTCATATAGCTCATGCAGAAGTTCCATGGCTTCCCC
CCTCACTAGCATTCTTTTTCCTCGAAGAATAAACCATCCAT
CATTTCAGAAGCATCGGCCTCACTAGCATTCTTTTTCCTCG
GTTCCCACATCGTTTGTTCCCCGTACCATCAAGAAATTTGT
AAGAAAAAAAAAGATTATAACAGCAGCATTTCCTGCTGCTA
GCGGCGACGTCGTGTGCACGCGCCGCCATTTCGGGCGTGGA
ATATCTTCATTTCGATCAAGCAAGAACACTAAGGGAATCGT
AAAGACTAGAAGGAGCATAACAGTAGCGAAAATCAGGAGCG
GAAACCAAACATAATGAAAACAGTCTCAAGTTTCTGCCAAA
TGAGAGGCGACGACCGTAGGCTCGCGCGTCGGATCCAACAG
CACATTACCTTATGCAACAACAATAGCTACAGAAAACCGTG
AGACATTTTGCAGTAGCGCGCATAAGCACAACAAATGAGAT
GCTGACGTACACGCCGCAGTCGGAGAAGGCCGACCGGAGTT
TGTGAAACTGCGGGAAGGGCCTCCAGCAAGCAAAACCAACA
ATGGTACAGAGGAAGAATGTCCTTAACAGTGGTTGACAGCT
TCTGGAAAACTATGGCTCTTCTGGCAAGTCCCACCTGCCAT
TAAGCTGGTTTTTCGTTTTTCGCAGTCCTTTCATCTAACAC
TATTTCCTCATATCAAGGAACCCGATTACTTGGTGAGTGAT
TTACTTGTTCTGTATTTTAACCCGTGCTACCTCTCATGGTT
AGGACAGGCACAGGTGGGGACCCGGATGCCCTTGGAACACG
GGCATGTCCAAGGTCTCCGGCGGCCTCAAGGAGCTTTACGT
CGCCACCGTCCTCGATCTCACCAGCTGCCAACTCCACGACC
AAGCATAGGACCGGCCCTAGCGGTGGGACCAAGAATGAAAG
ATGCACCATAATTGAGCGCTCAGGCGATAGTATGTCTACTA
CTAGGACAAAGGTGGTTTAACCAAATGCCCTATGGAAAAGG
TACTCCTCCGAGGATGAGCGCTATTGGAACAATTACATGCC
AAGGTTCATTATTTCTGAAGCGCCGCTGATAACTTTTGAAG
CGGCGCACTGGTGGTGTAAGCAGCAGCTACTGTCCATAGAC
CCGGGCAGCCAGGCTGCGTGCGCTACTGCGCTGGAGTCAAG
CTTGTGCAGAGCTACGAAGTCCAAAAGCAGAACAAGTGTGG
AGCTTGGCTGGCGATAATGGCTGCAGCTACCGCCACAACAA
TTGCACTGCTTCCACTTGCTCCTCTGTTTTTTCTCCATTCC
TCCAGAAGGTTCTGATTTAACCAATTTTTTAAATTTTTTTT
ACAATGAGCTCTTCCAATAGCGATCGAACTCCAAAAAGAAA
CTGAATTATTGGTGGTCCGGCGAAAGATGACCTAAACGTTA
GAGAGCACCACGACCGGAAGCATTGGCAGACGGCCGGTGGA
GTCGGAGGCCATAGAAGAAGCTGCGTCACCGTCTCTTTTCT
CCGGCCACACCAGACCACCGCGCCAGTCCCGTTCAACAGCT
AAGGTCGATCTCATCGACTTCGCAAAGGACGAAATGGTGAT
AACCATGCAATTGATCGAAGCCCTAGCTGTTTGATCATCGT
ATGCATGCCAGCCTTGTAGACTCGTGCCATGCATGATTGCT
GTTGATAACAGATAAGAAGGCACCAGCTAGTTTGGGTGGGT
GGCAAGGATCTCAAGCCAAGCGGACAAAGAAGAAGACCAAG
ACGAGATTCCTGCAGTTGGTCGGGAAGAACATCCGTCGCCA
AAGATATGGAGGCTCGTGCTCGGCGTGGGCAAAAGAAGCCA
AATCATTTGATTTGCCTCTTCGGGTGGCTTCTTTTGCCCAC
CTGACCTTGGCGTGCACGCTCCACTTCTTCTTGCCAAACCT
GAACTCTGCAGCAGCTTTTTCACTTGCCATGGTTTCTAATT
CCAGGAAGCACAGGTAGAGGCAGAAAGAAGTAGAGTTTCCC
CCCAGGATGCTGATGCCCGTCGGGAAACTCTACTTCTTTCT
ACCTGCCCCTCTTTTACTAGCGCGCAGATCTCTCGTTTAAA
TTACTAGCGCGCAGATCTCTCGTTTAAAAAAAGATTAAGAC
GTTAGCAAGTCCCATAGACTCTGCAACCTCTCTAGCAGAAA
ATCAACCGAACTTTAGAAAACCGAAAGTGGCTTATTCACAG
CAGGGTGTTTTGCCCTTTTGCGCCCAAATATAAACATGCTG
TCATTCTCACGTGACAAGCACGTGCACCCGTTGTGCAGATC
TTCATGGATCGATCCGGGTTCGGTAGTTTTCATCATTTCAT
GAGCTGCTCATCAATGGAGGCTTTGGTATAAAGGCAAATAA
CACACCAAACAACCGGAAACCGGCCAAAATTCCGATCAAAA
CAAACTTGCTTCTGCATTACCTGGAGTACCAAACTGAAGTC
CTTTACCATCAAACTTGCTTCTGCATTACCTGGAGTACCAA
AGAAAGCAAAATATGACAAACCTTGTGACCTCTCATGAACT
TTTACTGTTCTAGAGCAACCCGGAAACAACAACAATACACA
CAACTCCCCGCGGCTTTCGACGGAGAACCATAGCAGTAAGG
CTTTGATACAAACAACTCCCCGCGGCTTTCGACGGAGAACC
CTGCAGCTTTCATCAGAGAACCCGATGAATAAGGTGATTGA
GCCCATCTGCTTCTGTTGCTCGTGTACAACTTGAGAAGAGG
ATCATAAAACACCGCTGAGGCGCTGACCCCAACAAATGCAT
AGGACCTAGTGATACCCTCACCTGCAGCAGCACATGCTCAA
TATGGCTGCATCAGAGGCCACTCGAACAAAGTAACATTTCA
TTTTATTTTTTTGATGAGTGCTTGCAGAACATTTGCTTTTG
CTTGATGATACGGGAAAGAACCGGGCAGGTCTTAGAACTGA
GTCCCTGTTGGATCAGCTGTCCCCATCAAATTATACGAATC
ACATCCTCTAGATCTTCAGGCGAATGGTCAGATGGACACCT
GTGTAGTACAAGTCAACCAGCTGCAGTATCTTTTCCTTCAC
TCTGCGTATCAGGTTGACGTCCCAAAAGAATTGAAGGTCTC
TTTGCTTTGTTTATCATCGTCGTCCAAAGCTGAGGCCATCT
CAATGGATTGGAAGTCTCACCTGCACCACACAAACACACAA
TTTTCTGAATTCGAGCTCTCCCAGAGCTTCTAAGTGTGCCT
TTTAGCTTCCAGCTAACTATCCAGAACAATGATCTTTCCCC
GACCAATCCAATTCCAAGCTCGTTGTCTTAGAAAAAATGAG
AATCTCAAGTTCATCAGGATCCAGAAGTCCCTAAATCATAA
AGTCTATACAAGTTGAACATCCAAAATAGTGATAACTAACA
TTTAATAGCTGAAATAATTCCAATAGTTATGATACATATAC
CATGGTTGAAACCGATTTTTCAAGAACAATCTAAACATTTC
GTAATTACTATGCATATATACCAGACTTAGAAAAGTTTGTT
GTGCCACGTTTTCCTCACTACATGGACAAGCTAAAGGAAGA
TGTACTGTTCGTAAAGTTTCCTCCAGTTGTTCAAGCAGTGT
AACATGAAATATTACTAGACCCAGAAACAATGTTGCAATGA
TTCTACAAATGAAAAGGAGTCGGCAAAAACATAGAACATGA
CTTTGAACTGTGCTCAAAGTCAGCAGCATCATACAGCTTCT
TCTTTGGGTCACTTCTTGGACGAAAGCTCAGGATACTTTGC
ATACCCCCCGGCAAACTGAGCGGCCGTGGACGAACAAGTTC
GGTGGCTGTGCATGTTATAACCCTAACAGGTGTCATCGAGT
GGAGATGAGGGATGGTGTTTCTGCACTTGACCTGGACTCCA
AAGAATCACTACCTGGAGTTCGGTCAGTGCCATATACTTTT
AAAGTGCCAACTTTGCTCTACGCTTAAACAAGGGTGCAGAT
TGTAAAGACCCTGAGGGCGTCTGAAGATGCTTCCATATTTC
TGGTTGTCAGGTAAGGTGTTCGGAATCATTTCCATTAAAGT
CTGTATACAAAGCCAATTTCCCCACAGGAATTCCCATCCCC
TTCCAGTTGCTCTCTTTTGCCTGAGCCCAATGTAGAATTCA
AGATTCCAGTGGAAGAGACGCGCAAAAAGATCTGGCTTGTT
TTTTACACGCACCATCTTCACCAAGTGATATAGCACAGCAT
TCAGTTATGGGAATACGTACCGCCGGTTAAAGGGTTAGTTA
AAACACTGGAGGGCCGGTGGCGCAATGCAACTGGTGTGGTA
GCTGCAATGTCATATGTCTACTTCGATTTCATATGCTTTAA
CGGTCTGTGTCGAAGGGTTTCGAGCAGAAGAAGAAGGAGGA
TCGGACTCATTTGCTTTTCGCTGCACCCGCTACGTGTCTTT
CAGTATAAACTTTGTTTACGCGCGACAAATTAAGTTTGACA
CAAGGTTGAAGAAGGCACCGCGCTTGTGCTTGAGCTGAGCA
TGGTTGGACCGCAATCATAACAAGTGCTAGCTTCCAAGCCA
ATCTTGCTGTGCTTAACCTGCCAGCACTACTTCTTGCAACC
ACATGCCATCTCCGATAGCTCCGATGGTTCCGAAAACCATT
AACAGATGCAACCTTATTGGCCAGTAGTAGTACTGCCCTAG
CCCGTCTGGTATAGATCTTCCCCTAGCTAGCTATACAAGCA
ATGCATGGACGATTGGACGGCAGGGAGATCTGATTTATATT
CAATACAACCTTAGTTTGCGCAGGAAAATCCGGGACCGTCG
GATATTCATGTTTGCAATATCCGTAGCTAACTGTGACTCAT
CATCCTGTCCCCTTCGAGCACGAGACACTCTATCCTTCTCA
GTTGCATCCACAATGAAACACCCGCCCTTCTGTCCTACCCA
CGATTTCTGCCACATCAGCGCGTAGGCCTTTCAGTTTAAGA
GGCTACGTTTCCAAACGTATCGGAGAGTTTTCGGCCGTTTT
TATGGCCGATTCGGTGTTTTCGCAGTGGATGATGTGAAGTT
TCCCCATACCTAGTGCTCAACAATAGCAATTCAAGCCACAA
CCTTCTGGCACTGAAATTAGCAGTAGGAGAAAAGCTTAAAA
TATAGCTAATTCTGTCCCTGCGTTTTTACCTTCAAATCAAA
TAACAATGTGTTGGCCAAGGCAATTGCAGGAGGGACTGGTC
ACGATCACTTCAAATAGTAGCGCTACGAAGAATATTAAGGG
CTCGAGTATGAACTCGCCGACGGCTAGCTCTAGGGCTTCTC
TTTCCTTTTTCCTCTGCTCACTGGGATTAATCATGCGTCGA
ATGACCTTTAGGCCTCTTCGCGCCGATTCTCACCAGAAAAA
AGTAATATTAACAACCACAACCAGAAAATTAGCTAGAAGAT
GTGAAGGTTTCTGTCGTCGACGGAGAAAAGATTGAAGAATA
CGCCCGGAGGCTGGCGGTTGCGCCGACGCGGACGGGGGTGA
GACAAAGGGTCAGGCATTTCCATTGGCTATTAGGGTTTGCT
GACTACGCCCATCCCGAACGCGCCGCCGGCGTCGTCCAGGA
GCAGGCACTCCGGATGAACGCGCCGCGCGTGGGCGGGTCCT
ACCCGCCGGTGGCGGCGCCGCTGAGGATCGAGTTCCAGGGG
AAGGATGGCACGTTGTTAGTCTCGGACAATCAACTTTTATT
GCCCTCTCCGGCCTCCGCCCCGGCGGCGTCCTCGTCGACAT
ATCGACGCGCCCGTCACCGGCGGAGACGTCGGCGCGAAAAA
GTCACCGGCGGAGACGTCGGCGCGAAAAACGGAACCTTGGC
TCAACTCTCCGGACCAATTCCAGAGAAACTTGGTGTTTTGC
GACGTCCTGGTCCAGAGCATCGGCGATAGGTTTGCCTTCTT
CAGACACCTCCCAAGAAGATCGCTCAGTTTTCGGCTTCCTT
TCTTTACAGATTGGTGCTCACCCAAAAACCTCACTAAACCT
GATTATGGCTATTTTGGCGTCTCCAGTTCATGGTGAAGAGG
GCCCTTCCCCTCGTTCCTCACCCCAACAATCACCAGCACCA
ACTAATAAGAACAGAACCAACAGGAACAACACTGCGCTTAG
GATAAACCTTCCCTGATCCACCACTTCCAATCACATTGCCT
GTCTTACCCCATTCAACACACCTCTCGACTGGTCATTCATC
CCCCGTCTGGCTCCGTCGTCCGCATTAAACGCGTGAGGTGC
CGCACCATGTCCACCGCCGACGCCGCCTTCAGCCCCTCAAC
AAGCTCGCCGACTCCCCACGCGCCGTCGCCGCCCAATCCGA
ATCGTCGGCTACCCCTCCGACGTCCGCTCCGTCCTCCTCGA
ACCATCATCGCATTCAGAAGCAGCAGTAATAACTAGGCTTC
AATTGAACATGTAGTTCTTCCGGAAGATAGCAAAGTAATAA
ATCTTATTGTATTGCTGCTTCGGAGACAACCACGTGCGTAA
AACCTTTACTTCCGGCATGACTACCAAAAATCATCTTCCAA
TAGAGTACTTGGACCTGTCGCAGAACTACTTTGTGGGAACT
AAGCTGCAGACGCTCATTCTCGCCGGCAACAACTTCTCCGG
GTTGAACATTTTGAAAATCACAAGATTTGGCAGGAGGCCAA
GCCATTCAAGAGGTTGTTACCAGCATCAAAAACTTGCAGCT
AATTGAGCTCAGTATCTTGACTTCTGCAAGAAACTGTTTTT
AAACCTGTCCTGCACCAGTTCGAAGGGAAAAGACCGGGAAT
CAAGACACTTAATTACGGTGCGTCAGAAGGTTTAACTATTT
TTCTTTCCCACCAAGCTGTACGCGCAGGACACGGAAATTTG
CCTTCAATATCGCCATCGCCCGGGCCCACCTCCTCGAGCTT
GAGCTTTTCAATCTCCGCCGCACCAGCAGCGCCGCCGCCGC
CCGCGCACACCACCGCCGCCCCCACCGCCACCTTCCCCATA
TTCCTTGGCAGTTGGAATTACAGGAACAAGAAAATTGCCAA
ACTCACGTTTAAGAGTTTCGCCCCGCTTCTTTATAAGTTGA
TAGTAAAGCAACTACAACCGCAGCCGCAGCCACCACAAATT
CGTCGCGGCAGCTTCCGCGGCGTCGAATTTCTTCGTGCTGG
CCGGCTGGGCGCCGCTGCTGCGGCTGGCAGCGCCGAGCTGC
GCCTTCGTCATGGGCCTATCCGCCGCGGCCTTCGCGTCCGG
CACAGCCCTAGGATCGGAAGCGCGAGCGACGTCAGCCGTAT
TCTGGGTTGTTTTGTCTAGACTGAAAATATAAACGGCCTCC
ACAATCCGATATACGTGAGACACGAGTATAGTATATGTTTC
ACAAGTGAGATGAACGAGGGCTCGAATAATTTACCAAAACT
TGCTTAGCTATAGGCTTCGGCAGTTGCTACATACAATGAAG
CAATGATACTCTTAAAGCATCTCCAGCAGCTTCCTCAAAAT
GAGATTTTAGTTTTTGCTTCCCCTAGAAAAATTTTGAGGAA
ATCAGCAGCTGCGGCCGTAGCGGCCGCAACTGCAATTGCGT
TGACGACCAATTTTACCAGGCAGTGTCTTCTCCACTCCCCT
CCCAACTTAATCGCCACCCGCGGGTATTGAACAGAACCATG
GCTATACTGTGACAATCAGGCAGCTCTCCATATAGCCACGA
GTCCCTCCCGTCGTCTTCACCGCCGTCAGGTACCCCTCACT
TGAAGAAGAAGACTGTGTTTCGAAAGGAAAGACCGTTTCAT
ATTACGCACCGCGAAGGCAGCGCCCTCAGGCTGAGCAGGGG
GTTCCCAAGGTTCTGCTGTGCGAGAAAGGCTGGACGTCGAA
TGGCTCACATCTGCGCGCAGCGACGCCGAGTCAGCTCGCAG
CAGTGCTAAAGAAGAGAATCCAGGAGCACCCCGTGAGAGCT
CCTGTGTGTGCTCTTAACGTCGCCCTCAAACAGCTTAGCTA
ACTACCTCACAACCTGAAACCAGCAAGACATAAAAATCAGT
AAGACATCTTCGAACTCGAGCAGGAGTTGCTAAATAGCAGG
TTGTGACTGTGTTGAGAGCTCTGTAGTCAATGCATAGGCGC
GAAGGGATGGGGAGGGGCTGCTGTAACCCTGGTGGCTTGAT
TATGTTATTTACTTTGTTTGCGCTTTTTGCGAGCAATAAGC
CGTTTTCTGAGCTTGTGCTCCGCTGTGATTTTTCCTCTATT
TATTTCTTAGTGTTGTTTTCCTTCAGTATTTCAAATGAGAC
AAACTTCGAATTTAAATTACCGCAATCAGTTAACTGGCATA
AAAATATATATATATAGTAGCGTTAAGGACATTTCACTGTT
ATGGGGGCTTTTGCTTTAAGCAGGGACAAGAGGATAAACAG
AACGTAAGGTCTTCAAAGCCCCGCGCCCACTCGTGCCTCAG
TCTCAAACCCGCACAGCTTGCAGGTTCGAAGAAGAGACCTC
GCCTTCGGCAAAACTTTGGCCTCTGGTAACCTTGTCATAGG
TGTCATAGGACCGCGCGATGCGCTACTTTTCGAGGACGAGA
GCACTTATGTATGGTCACGACGCCGTCCTTCCCCTCGAGAT
TGAAAGAGGGAAGGGTACGTCGCTCGACTTTGAGCAAACGT
TTTGTGCATTTAAAATCGAGCTGGAACGAGTAGGAGAAACG
CGGACTGATACCGCAGCCGGCGCCGGCATAGCCATAGAAAA
GACCTTATACTTTGATGGCTCACGGACTGATACCGCAGCCG
TAAAGGCGAGCATGTAGTGGCGCAGCTTACAATCTGCAAAA
GCCGATGGACAAGTCGGCAGCGGCGATGTAGAGTTTAAGCG
CCCCAAAGACAAGGCGCAGGCGGTGATAAACGCCTCGCCCC
TAGAAAACCAAAGAAGTCGTCGGCTTCTGCGAAGAACACAC
CATGGCGCGTTGGTATGTTGCCCCCGCGTTTTTAAGTCCGA
TGTCTAATGTTGTCCCCGTTCGCAAGAAAAATGGCAAGATG
GTTTAATGTTTTTCTCTTGTCTGAGTGACTTGTTTATAGAC
TCTGATCGAGACTGGAACTCCAGGATTAATACGACACCACA
GCTGATATCCGAAACGCCACCGCTTGCTTTCCTATTGCTCC
CGGACCTGAAGGTGTTTGAGCTGTGTCTCCCCATTGAACTA
GATCAATATGCCACGTTTGTCGCTGTTTAACATATTTCAAA
AGACATCGCAAATGCAAATCCATTGAGAGACTGAGAGCCAT
GAAATTTTTGTTGGGTTTTCCATTGTCTCTGATTTTCAGAA
CCTCCAACGCCTCCATCTCCCGCCACCTACACACCCTCACC
CTCACCGGCCGCCCCCACGTCGCCGGAACCCCCGCCAACGC
AACCCCCGCCAACGCCGACGCCGCCGCCTACGTCCTCTCCA
CGACGTGGTAGGGTGTGATGCGGGAGTTGAGATTGGAGGAG
TAGTAGGGCCGCTGCGGCTGCGGCTGCCCCAAGTTTTTATG
AAGAACCTGATAGGTAAGTTCTGCAAGTAAAATTCTAGTAT
CTCCAAATGTCCACGCATCGCGGTGATTACCTAGAATGACA
ATGACTCTGCTGTGTTCAGTCTCTTTGCCTTTTCAGTGGCC
ACATGAAGTTTGGAGAGTTGCTAGAGCTGTGAGACATGCAG
CCTATGGATGCAAGTCTAGCCTGTAGCTCAACAACAATGAC
TAATTCGGTATCCAAATGATCGTCAAATTTGATGAAATTTT
TGTTTCGTTCACTTTCAAGTCGCATTTCCACAACTCAACTG
AGATGGCGGAGAACGGACGACGTCCGCACTTTAAGCCGGTG
TAGAAACCTGTGCTGTCGTTCGGGAAGGAGAGAAACCGTTG
CGTCCAGAGCTTCAATCCGACCGGAAAACTTGTCGCCAACC
CCATGATTGATCAAGGTTGGCCGAAAAAACTTGTCGCCAGC
TGAGGCAGGTCAAGCGGCGGCGCCACCACGGGTGTAGGTGA
GTCGATGTCTCAGAAGCTAACCCTAGCTTATGCTGTGCTTG
AAGACCCCATCGAAGCGCCGCTGCAACGAGATCGACGGATT
GAGATCGACGGATTCTCGACCGACCGCTGCTTGGACATCGT
TTATCAAATCAATGATTTACCAGAAACTCGGCTTACACGTA
CTCTCTCCCGTCTCATCCCGCCGCCGGTAACCTCTCAACTC
CGAGCCAGCAGTTGTTCCGTCGATTGAAAAGTCTGGGAAGA
GATTAAGGTGTTTTTCTTTGCTGCAGTAACAATGCCATGGA
TGTAGGTTTTGAGTTGGTAGCAGTAATGACTGGGTGTTTTA
GAAAACTTTAACAAGTGAAGCGCCAATTCACCCTCACCTGC
TCAATTTAAACAACTGTGATCGCAAAAAAATCTTAATTCAT
TAAATTGAGTTTTAACGGAGCGGATTCTACGCACCATTGCA
GCTAAAGGGTTCTCGTCAGGCTTCAGCAATACACAGCTGAA
ACCCTAACCCAATCTAATCCCAGCTACTAATCAAAGATCCA
ACATGCCCGTCTCCCCACTCCGCCGCCTTGATGATTAGAAA
CCCACCCTCCCCTCCCAGCTCTTCACCATCCTCTCCCGCCC
AGTGGGAGTGGACGGTGTGGCGGAAGTTGGGGAGGTTGGAG
CGCCACGGCTTCTCCGGCCCCGCCGAGAAGCTCCGCATTGG
AAAGCCGACGCCCGGTTCGTCCTGGACCAGCTCCGCCGTTT
AAGTGTCGTCCGAATGCTCGCACGTTTACTGAATTGATTCA
TCAAGCATCCTATCAAGAAGCGCCATCGCTTGGTGCACATT
TGCTTGAAATGAAGCTGTCACCAGACCGGATTACATATAAT
ACTGCTTTACTTGATGGTTACTGCAAGGTTGGGAAAATCGA
TTTGAAATTGGTTTAGAGCTCCTTGAGAAGATGGATGAACA
TTGGTTTGCAACTTTGAATACAGGAGCAACAAAACTATTGC
AATCATTCTATTCTCCTCCGCCGCTGACATCCTCCTCTTCT
CCAACTTCCGACGAGATTTCCAATAGTTACGAAAGCTACTA
GTCAGCAATCAAACCTACTACTGCCAGTAACAAAAGCTATT
CTTAAGGTCAGGAGACTCGTCGCAATTTGAACTCTCGCAAT
CGGCGGCAGAGAGGTGGTTGCCTTCGATTTCGCACATGAGG
ATAAATAATGGCAAATCATTCATCAACAAAATTCGCCATTG
CCTTGGTCTTTGCTGTTTTTCACGAATTTTCCTCTGCTTCC
TAATCCTTACCTTCCTGTCTCGCAACTTCTCAAACTCAAAT
TTTTTGCTTGTTAGTTTCGCCTTCAGCAAAGATTCTGAGAA
CAGATAGAACACCCAACATACCTTGGGAATGTATACCACAG
CATGTATATGTGTATGCATGCAGTGGCAGCAGTACTAGTGT
GGCTTTCCCGACAGCCGCCTCAGCGCGGTCGGGTCCAGGTT
CGCACCACCATGTGCAGCCGCGCTGATGGCTTGTCGCTGTG
AGTTATTCTGGTTTGCAACGCTGGTTTGGCCACGACCCATG
CGTGGCATTTCTCTGAAATTCGCTCCGCCCAGTTAACAGGA
GGGGCTTTGCCCCAGGAATTCGCAGACAATTTAACCCACCT
GGCTCAATTCCTGATGAGCTCTTCAACAAAAACCTTGATGC
TCTCTCCAAGAGCTTGACCTCAGTAACAACCAATTCTCAGG
GTATGCTCTTCCAAAATAGGCAGTGAGAGGAAGTTTCAGTC
ATGCAATGTTTCATTTCTTGCAGGAGTGACTAGAGATGGTT
CTGATCTCATTGATGCCAAGCTTGAAGAACACCAGATGTGT
TACACGTGGATTAACATGCGCGGCGAGTTTTTATAAACCTA
TAAACTCATGACCTCAAAGTCACTAGTTAAACACCTTAGCC
AGACTCAAAGATTTCGAACGCGAAGTTTATGGCTTGTTGTT
TTCCATCCCTCGTTTTTTCCCCTCGGCTCATTCAAGAAAGG
AATATCGGGAAAGACAAGGACTTCTAAAACGTCATCATGTC
CGAATGGGTGGTGGTTGCTGCGAGTGCCAATCGATCCTCGA
AATAGATGAATGAAAGAGTACGTGCAAGTTTTGTCATTTGA
GAATAACCAAATACCTAGTTCGCGAAATGAAAGCATTTTCA
CCCCTGATTCAGCTTGACAACGGTAGTCACCTCCAGTGTAC
CTCATGTTCAACACCATAAGCGGCCAGCACCATCCGAGGAG
AATATTTTGATGATGCGGCACTGCCACATATACTGCCACCT
TTCTTCTGGTGCAACAAGCGCCCCAAGCATTGGTGGTGCAA
TCCAATCAAATTTGCTTTCACCCTGTTTATATATCATCTTC
ATTTCCTCCAGCATGAAATGCGCCTTCTCCAAATGGAACAT
TATAAATTATATTCATGAATCTGCAGCAGCCTTTGTACTTG
TGTCCGCAATGATCGAGTTGCGAATGCAGTTTAATTTCTAA
AAGTCGGGAATAGATGTTCGCATGCAAAAAGAAAAAAAGAA
AAGTGAAAAAATCCGGCGACCGGAAAAAATACGGTGACCAG
CCAAAAGAAAAATTACTGACCTCCAGTAATTTTCTATTGAC
CCAGTAAACTATTTACTTACCCCTAGTTAAAAAAAATTAAC
TCACCGAAAGGATGCTGAAGCAGTAGTTGGATTTCACAGCG
TGAGGAAGACGATGAGTGTGCGAGGCTTAAGAAATGTAAGC
TTGATCAACACACCTCATAACCCGACTACAGATTTTGATTA
AAAACAAGTTGAAGAATTACCCTGTGGTAGACTCTTGGACT
ATCTTTTACAATTTTTTCACCAAGACTACCATTGTAAAAGG
ATATTCACTAACTTGGTCGTCGGAGAATCCCAAAGAAGCAC
AGAGAAATGTCAGGAATCAGCCGCATCAGATATTTACCTTC
CCCAATGATTTATTGGCATGCTGCAACAAATTAATGTGGTA
GGTCATGGCTACAGAGTCGACGGAAACATAAATTACAACAA
AAAGAAATGTTCAGGAGTACCTCGAACAGTAACATATATGG
GTTACGTGAAGAAGTTAAAGCAGCAACGGGAAATATATTGG
CTCCATCAGCTCTAAGAGAGCCAGCAACAGACAAACTAGAC
AGGACAGCCTAAACTCCTTCCCCCTGCCGGAAGAAGCAGGA
GGCAATCCGGATCACAATAACCCTTTGTACAACACTAAGAA
GGCCTCGAAATTTTTTTTGCCTATAGCCTCCAAGCTCACAG
TCTTAATTTTTAGTTTTTAACCAGAATTGGAAAAGTCAAGT
GGACGGGGCCGGGACAGGTTCGGGATTACGGGATTTTATGC
GTGATCAACAACGGCGTTTGCGGTTACCGTTAAAAATTGTA
ACTCACGTCTACGTGTGAAGCTGCCACATGAACTCTATGTC
GCCACACGAACTCTACGTCACCCAAATAATTCGCCACACAT
AAAAAAAACCCTAATTCCACCGCCTTCGGAATATCAAATGC
ACGAGGCGCTCGCCACTCTCCGCCGCTACCTCCCTTCCAAC
ATCCCGACCCGGACCCGTACCCGGACTCGGAGTTTGATCTG
TGTTCGAGTTCAAGGTGCGGCGGTGTGCTCGTGGCAGGTCA
TCCAGTCATGTGACCTGCCACGAGCACACCGCCGCACCTTG
CACGGCTGAGTCCGGTACCTCGCCGGGTGCAGCCAGCACTC
CGGAGCAGCTGAGGGTGTTACCGCAGCAGAGTCCTCGCGGA
GACAAAAACGGCATCCCTTTCGCCAGCTCCATCGCCTGCCT
CTAAGGACTAAGCTAAGTGCCGCATCACATGAAGGAGTGTC
TACGTGGCAAACATGCACATCGAAAGATTGGACACTCCTTC
GACGATTACTAGAGCCATCCCATGAAGAATATCCAATTTCG
TTAATTTAAACTCTCCTTGTCTGCTTTCAATTATTGACCTA
CTAAATATTCCCAATACTAACCCCACTATCAAGAATTTTTG
AAAAATTCACCACCGCAGCCCGCCGCCGTCCGGCCACCAGC
GGAGAAAAAGCCGCCGGAACCGCCGACTGTGTCTTCGCCGG
ACTTTTAATGACACGACCCACCCCGAATTTCACCCTGAAAC
TTTATATACGAGACTCTAAACCCTAATAATAATCCTATCAT
GATGTTAGAATTATGTGACGCAGCAAGGACCTCGCATCTGT
TTTTTGGAGCTCAGGACTCACCCAATGCACAATGTGGATTC
CTAGAACTCCTTTCTCAAAACATGGCTAGTTATTAGAGAAA
CATCTTTTATTCCTTATAAACTGTGGTACTTCAAGTTTTGA
ACACTGTTTAGACAATTTTCCCCTCCGAAATTGATGCCTCC
TGGCTTAAGGTTTTGTTTCACCCGAATTGATTTGAACCTCT
AGATCTTTCTTGTCAAAATGCTTTGCCATTTCAACCAATTT
TTGTCAGTGTGTTAGAGCATCTCCAGCAGTGTAACTAAAAC
TAGAGCCAAAACCTAGCCGTCGCCATGTGTTTCCTAACCCT
CGTCGCCATGTGTTTCCTAACCCTTGGTTCACAACTCGTAG
CTTTCGTATCGGGGGTTTCGCGGCTACGAGTTGTGAACCAA
CCCGATACGAAAGGAAACTTCGACCGAGAGCCCGGCTGCAC
ATTAGGTTACTGACGAAATGCCCCAAACAACATGGATCTGT
AACTATGAATGAATGTTTTCCTCTTGCATTTGAACATCTCG
GACCCCGAAGTGATAACTCACTCGATTAATATTGTAATCAC
GTCATACCTTATAAATTGCTCCCGACCCCGAAGTGATAACT
TGGTTTGAGGTTGAGGTAGACTGGAATAATTACTGTATTTG
GCCTGGCCCTCTATTGGCTGCGAGTGGATTTTTTGAAGCCT
CCCTTAGATTCACAGGTTTGCTCGCTTTCTCTCTATTCTCA
TTTCAACTTAAAGAAAGGATCGAAGAGGTATGCTTCTATTA
AAGATGGAGGAGTTGAAGCTCTGAAAGGAAACAAAATCACA
GTTTAGGATGAAGAAGCTGGCTAGAAAACTCAGAAAGTCTC
ACCTGCTGCTGCAAAGGAGGCTGCAGCTGCTGCTGCAAGGA
CTCGGCTGCTTTCCTTGACGCGGCAGCAGCCTCGGATGCTT
GAAATTAGCAGCCGAGACTGCTGCCGCGTCAAGGAAAGCAT
GGCTGCTAATTTCCTTTTCGCAGCAGCAAGCTCAGCTTCCA
AGCTTCCAAGGCAGCAGCATCAGCGGCGGCTTTCCTTATCT
CTTGGCGGCTTTCCTCTCCGCGGCCACCTTTGCAGCAAAAG
CGCCGCCGCGGCTGCTGCTGCTATGGCAAGGAAAGCCGCCA
AAGGAAAGCCGCCGCCGCCGCGGCTGCTGCTGCTATGGCAA
GGCGGCGGCTTTCCTTGCCGCAGCAGTAGTCTCAGGCATCT
CTCAGGCATCTTTGCTGCAGCAGCAGCAGCAGCAAAAGCCT
TGAACCCTTTATTCATCAGGCATTGCTTCCAACCAGATGTT
ACGATCAAAGAGAGAGGAAGCGATTGGGGCAAAATATGACG
TGATTAAAGAAACCGCCACGCGCTAAACATTGGGGCTCAAC
ACAAAGAGATTCTCAAGTATCGAAAATTAAACACCAATAAA
CCATCTGAGCTGTGCAATCTCGTCAAGGTTGGATTTTTAAT
GAAGCAGATATTGGAGCTTACGAGAAAACCATTAGGTCTAG
TATCTTCCTCCGTCAAGAACCCCCTGACAAAATCAATCTGG
AGTTTTTCCAGATCCAGTTTCGCCGACAATAACAAGAACCT
CCTGACATGGATTTGAATTGCAGCAGCGATTGCAGCATCCA
AGTTGACTAAAGTTGGTAGGCGGATGGCAGAGTTTCCGCTT
CTTCATAATAAGTAGCAGCACTGCACCCGTCAAGCATAGGC
CTATGGAGGGGAACATGGCGCCGGCAGTTTGGATTACACCA
ATGCACCATTCTGGAATTACCCCTAGCTACGTAGTAACGAT
AAGAGAGAAGGAACCGGAAGCAGCAGCCACACAAAATCACT
TTTATTTAATATCGCGGTATCCCAAAGACTTCTTAGGCCCA
CATTACCTATGTACAAAATGCGCGAAGAGTTTCTCAAGCAT
ATACTATTTAGTGCCCCTAGCGCAAACAACAGTTCCAAGGC
CAAGTTACAACGTACACACACCTGGAACAGTCTTTCCCAGA
GTCACTATAGGCATGCTTGTCTACTGCATCTGATATCATTA
GAAGAACGAGGAGTTGCTCACATTGTTGAGCATCTTGCTTT
TACTTATTCTTTCTTTGAAGCCGGCCAGGATTGAAATGCTT
TTTCTCTGAGTTGAGAAGGTCTGAAGGAACTCCTCTTTACT
AGGCGGGTCAAGGCGGCCCTCGGCGTCCCCTTGGAGGGTCA
CTCCTAGACCCGACAAGGGCCACCAAGAAGCCGCCATGACT
CGCCTAGTGCCACTAAGAAGCAGCCATAACTCGCCAAGGGG
CATGACCCTCCTTGGCTCGTCTAGGGCAGCCAAGGGGCCAC
CGTCTAGCGCCACCAAGAAGCCGCTATGATTCACCAAGGGC
CGGAGCCACGCCGGCGTCCGCTTCAGCAAGGAGCCTAACAA
AGGAGGAACGGACTCCTTTGCGACATTCACCAATTTCTCAG
AAACTTCCTTCATTTTCGTGCTGCAACACATCCACAAACCA
AGCTTCGAAATAGCCCGCACCGCAAGCTTCTGGGACTGCAC
TTTGTGTCGGTTCACCCCGTCCCCAAGAATATACTCGTTAC
GTGTGGCATGGTTATGGCGTCGTTTCTAAGAACTACGTTAT
GTTGGGAGAAGATGACCACGCGCGAGTCTGAGTAGGCAGAG
AGAGTCAAAAAGAAACGGAACGGTCGTTTAACAGTCGCGAA
CCGCCGTCTCACATCGACGACGGCTTCTCTCCTTCCCGGAC
GGAGTCTTCTGGGGTGGAGGCGCGCCGGAGGGTGGAGAACG
AAACTGCCTTCATTTTCGGGCTGCAGTGATCACCAGTCCAC
CCTTGAGAGGTGCCGGTTCACGCGGATACACGCTAGTCTCC
ATGCTCCAGTAGAGAATGCTCGGGAAACACCATTGGTAACT
GACAACTGTTGCTCCTGATGCACCAAGGACTTCAGACTACG
TTGAGGTAAATGTTCCTTGGCATTTGCATCTAATCCAGAGT
TGAACTTGGGCCATCTGAAGCATCAAAAGTAACAGGCAAGA
CGTTCTTCGCCAGTGCAGCACGCTGTTTTTTCTGAAGGATT
TGATACTCATAATTTCTGCGCGGAACTTGAGCATTAGGAGC
GGAGGCTTCTCTTCATATGCCTCAGGATCCCATTTAACATT
ATTTTGCTGTGAAATGCTTGCGGATATCCATGAGTTCTGGT
ATATTGCTGCGCCTACCTTCCATCAGTAAAAGCTTCTAGAA
GTAGGCACAACTGTTTCGTACGGGCACTGCTTCGAAAATCC
TGACCAAGTACTGACATACACCAAAACCAGATAACCAAACA
CATAAGAAAACACATCTAGGCTATTGCACATATCTTGGAAA
ACAATTGCTTTGACAGCTCGCTGCATTTCTCCACAGTTGCT
TGAGTCGCTTGGCAAGCCTTCGACTGCAACTGACGCAACTT
GGATTAATTCGTTTGGGGCTCGGACAGCCAGCAGAACATTA
CTTTCCCAGCGGCAGCAGTCCGCTAGTTCTAATTAAGCCTG
GTACCAATCCACTGTGACAGCTCGAACAGTTTCCAGATTAC
AGATGGTGAAAATTCATTTCCATGTGCAAGAACAAAACAGC
TGAATTGATTGCTGGTGTTGCGGCTTTTTGTTCTTCATGGT
GAGTTATACTCTGTTTTCACCGTGAGTTTCGCTTGAAGTGA
CTCTTTAGCATTCTCAAACGCAGGAAAAAAACAACTTTCAT
TATATTGTGAGTAATAAATGCAAGAAAAATATATAGGAAAG
TGCTTCAATCTCGCCTATTTCCCGAGGAACCTTTGTCATGT
TGTCTTGCCATCCAAGGAATCTGCAGTTATAGAAGGCACAC
TAGTGTTACCGCGCCAGGGGCTCGGACCAAAAAATTTAGAT
GTCGTTATCTAGTGTTACCGCGCCAGGGGCTCGGACCAAAA
AGAGCTTGCTTTTGTTAAAGCTTCAAGTGGGTCGTTATCTA
AGCAAGCTCTCTTTCAACCGCGCAAGTACCCTCTTAAAACC
CGGTTCGAAGACGCCGACCACGACGAGTCCATGTGCGACCA
AGAGTTACCATTAGAAAACCCATTAGTTTCAACAATCTCTT
AAAAGCTTATAGGAGTATACCCCTAGCTCCAACTTATCATA
GGGACTTAAAAAGGCAGCTTCGAAGAAGAGTACGAAGGCCG
TTGGTGTCGATGTCGGAGTGCGCGAAGAAGCCGGCGAGTGT
GAGAAGGTCACAAACACGATCGATCAAAAATATGTGCAAAA
AGAATTAATGTCGGTTTGTCCGGAAGCTTTAGTTTTGCGGA
GGGTTAAGAACTACTAGCAGCGGAAGTGTGTTTTATGCGTG
AGCGTTGCTTTGGTTAACCTCTGCCACATCTTGTTTATATA
CTACCATACGCTTGGACGAGCTGTGCCAGATCACCTTTGGT
AAAATTTGATTTTTCAATTGCAGTAAAAAGTTCTGAAATGG
GAGAGTGAGGAGGAAGGCCTCGCTTGGGAATGGCATGAGAT
TCTTTCTGATTCGGAGAAAGCAGCAGTTGTATCTCATGCCA
TCTGGCACAGCTCGTCCAAGCGGATGGTCGAACTTAAAATG
TTTTTGCAGTACATGGACACCGCCAGTTCCCACCGGTTTCG
ACTTCGGTCATTTAGAGATTCTGGAAGAGCTTTATGTGAAT
CTCGAAGCTTGAGAAGTTACCAGAAGACTTCGGTCATTTAG
AAATGGGCCTAGAAATTGTTCGCCGAGAATCTCCTGATGAT
GGAATGTTGAAACAAGTGGTCTGGATCAGTTACAAAAGAAA
TTGCACCTTCTCTGTGTCGTCGCTCAGTCTCTCTTCATGTT
TGTGAATTCTACTTTTGCCTCTGCAATTCCTCACTTTCCTA
ATTAGATATATGTTGCAATGCATTAGCAAGAAGTATCACAC
GATAAGTAGACTGCACGCCGCCGCAACAATCCCAACGCTGT
TCCGCTCTCAGTAATCGCGGCGGCCAAGCTCGCCGGGGTTT
AATCTGAGCGTCATGAAACGCATCGCCGCCGCACAGATTCG
TTATGTTGGCAAGAAAGGCGCGGCGAAGTCGAAAGAGAATC
CAAGAAAGGCGCGGCGAAGTCGAAAGAGAATCCGGCTAGTC
GAACAAACCATAAAAGCTTGCGCTTGCTGAGAAGTGTATAG
CCAATGAAATCCTCGCCTTCCTCGAGCTGCAATCACAAATT
TTTTGTTTTTCTTGAGAATTCCGGTAGCTGATTCAAAGTGC
TGGAAGCAATGTTTAGGTATCGCAGGCACTTCTCCAATAAT
CTAAAAATATCAACCGCGCGCTGCCGCGGTATTTTTCTAAA
GTCGGACTTCCAGCCGTCGACTGCCGCCGTCCGGCCACCCA
CTTCGCCGGAGCTCCGTCTTCCGGCCACCATAGGTCGTGAT
GCAGGAGTTCGGATGCCGGCCGCCGCTGCCCTTTTGGGGTA
GGATGAGCGAGTTCCGGCTACGAGACTCCCACAACGCAGTC
TCCTGAACTGGTGAGAGCCGCCCTAGCGCCGCCGTGAGGGA
GATTCACAACCTCCGTTTGTCGCCGTCCGGCCACCACAGAC
CTCTCGAACCTTCCCCGACCCGCCGGATTCACAACCTCCGT
CTCCCTTCTCTCTCCTCTCTCTCGAACCTTCCCCGACCCGC
GGCCAAAATCTGAAGGATTGCTCGATTGTACGTCTTTGGTT
CACAGATAAAACAATACTAACCGAAAAGGTAAACACTCTGG
TGGACGCCTATGTTACTGGACGAAAGATGATGTTTCAGTAT
TTCTCCACGATATCACCGAGCGAGAAAAAAAGATACATCTC
CCTCCCGGAGTGATTAGGACCGTAAGAAACATCAGGACCCG
TTGGAGCGCCAACTGTTGGACGCCGCATCTGGAGGGTCTTT
AACATAAAACCTATACACCACCAAACTGGCCCAAAGGCCCA
AGACCTGGGTTGTTCCTAAGCGGCAGTGCGGCACATCCTTT
TCTTCGAGCAACTGAAGAAGCAGCACCAAAGTTAATCCAGC
TTCAAGCTCAAAAAGCTTTCCTGCAGCTGTTTCACCAAAAT
ACTAATTCACACTTTACAACCATTAGCAACTCCAAAGTCTT
GCATTTCATATACCAATGAGCTGCCGAGAGAAATTTCCGAA
TCGATAATGTTAGACGAAGGCGCCGTGCCAGATGAGATCAC
AGCCTCTTGGATGCAGACCTCGGGAAACAAGTGCATTCCCA
GGATGATTTTGTTGGGTCTGCTCTCGTTGATCTTTATGCAA
AACATCTCGATCAGGCATCTCACCAAGCACTTTGCGGGCAT
GATCCACAAGCCTGGACCTGCGCCACCAACAACAAAACCCA
AAGGATCTGGTCTGCCAAGTCATCAGCAGAAGGCACAGGAT
GTTATGCACTTAAGAATAAACCCAATGGAACCAACTTCCTT
AAAATCACGTTGCAGTGATTCGTCGACATAATTGTTTATTA
CGTCTTTGCAACCCCGCCGGCGACGCCTCCGGCAATAAGCT
AAATTGAGTATTGCACTTTGCTCGGATATCATAATATTTAG
GATCGCTCCAGCGACGAGTGCGAGAGGATGGTCGAGTAGAG
TCTACAAATAGACCCATCACCTGCAGCCACCCCACAAATTT
TAATCCATTTCCTAGTTTTTCGCTTAAATCATGTATCTTTC
AATGGGAGTCGTGCTTTGTGCGCTTGCATTCTTCCCTCTTC
GTTACTAACATGCTGCGATGCGCTTCCTTGTGCATCAGGCG
TTTGAGGTCATGAGTTCAAACTCCACTCACATATGTAGGGT
TGATGAGCAATTTCGATTACCTGCAGCAATGATACTGATAG
AGTCTTCTGGGGTGGAGGCGCGCCGTTGCTGGCACCGGAGG
TCAAACAAAGTCGATCTCACCGGAAACTGGAAAAAAACGGA
CTGGAAAAAAACGGACTCGCCGGAGAGGGAAAATGATCGGG
CATCAGCAAAAACCAGCTGACTACAGCAGTTCTACTCCTCC
GGCCTAACCGGCGAAGCGAGCGTCAGCTCTAGATGATCTGG
ACAAAAATACATGGTTAGCGCAAGAACCATAAATTAACATA
TTGTAATATAAATTGCAGCACTAGTTCAGATTGCAGAACAC
TCTTCCAGAGTCTTGGGTTTCAGGACTTGTTATATGGCCGG
CTAAGGTTTTGGATGGACCTCCAGAAAATCCATATCCATAC
ACCCCATTTCTATGATGTAACCCGAGTTGAACTTGTAGCTA
AGGACATTAGTTATGAAATACGGGTTCTAGCTAAAAGAAAT
AAATGTCTTCTAAGAGTCTTCGGGACCTCATTTCTTTTGTC
TCTTTTGGCTTGAGATTTGACCCGATTTGTGTCGATTGAAA
GATACAATTGTTTTTTTTTTCAAGTTTTGAAAACTTCATGC
CAATGTATCACGGATTCTTCCTTTTGCAATATAATCACAGT
TTTGCCCCCTTCGGCCCTTCCTGAGGTCAAAAATTTTTGTT
GGGGCAAAGGGGATAATTTACATTGCCAAATGGACACTATT
GCTACAAAGGAGATAGCTTTCGCTCAGATAGTGCTAAGCGC
GCATCTGTAGGTTGGAATGTCTTTGGCACAAATTGGAGAAT
GTATCCAAATCCCTTCACAACAGTAGCAACCACTACAGTTT
AAAATTTTGACTATTTCTCACCAATTGTAATGTTTTGATTG
TGAACTGGGTTCCTTTGCAGCAGGAGTGATGATATCAACAA
TGAAGACATAGAAAGAAATGCACCAACAAATACCCCTTCAG
TCAACGCTGCGTACTAAATGCGGAAAGAATGCTTGAAAAAG
TTCTTTCCGCATTTAGTACGCAGCGTTGATTAAAATGCTAG
ACCTCCCAAAACAGCCACTGCTCGAACGACCCGAAGCTGCA
CATCTATTAATAGCGTGTAGCAGGAAATATAACCAACTTTT
TTTTGGAATAGGTTAAAATGCAAGAAGGAAAAAGTTGGTTA
GATTATGCTCACTGTTGTTCCATTAGAAGATTCAAACTCAT
GACTGTTGCTAGAGTTAAGTCCAAGAAAAACGAAAGCAAGG
CCGCGTCGGAGAACTCGTCGCTGGCGAGATCTAGTAACGAC
GGAGGAGATCAATGCCGCGTCGGAGAACTCGTCGCTGGCGA
CTCTCCTCCTCCGTCCCCAACCGAAACTAGTTTTCCCTCCG
GCGACTACACGCAAACCTAACCGCACCTCTATCGCCCTTCA
GAGAATCTACTGAATTGCGCCTTAAAAAAATATGAGGAAGA
AGATTGTTAGAGTTTTATGTCTCCTAAACACTTTTTGGGTT
AGGTTCTACCCCCAGTTTTCCTTTGCCTGTTTGAAACGAAT
TAATATAATATTGGTGAATACAGTAATTTCTGCTTCTATAA
CAAAATATCCTCAGTGTTCTCAGCCAGAACGTGTGAGAGGA
CAGAACGTGTGAGAGGACTGCGTGAGCACACTGATGCTGGT
TCTTTGAAGAATTCAAGACCCGGAACTTGGTCATCTTGGAG
CCAGCTCCCAAACTCTTGTACCCGAATAGCTTCCGTTTTCA
GTCATCAAGGAGAGCTTGCACCCGGCCCATGTCTCATCTTT
GATTGTTGATGCCTTCCTGTCGGAGAATCAGTGGAAACAAC
AGTTAAGCTCTTCCTCACTTCCACTTGCGAGATGAGAAAGT
AGCTGATGATGAGACTGCTTCGGTTCTACTTTCTCATCTCG
AGCGGCGGTGGTGATCGGCGCGGCGGTTGACGATGAGGCGC
GAAGCTTCCGATTCCGGCGTCGGAGAGTTGAGGAAGATGTC
AGCTTACAAAACACTTCATACCAAACCTCTACATGCCCCTT
ACATGCCCCTTAAGAGGAGGCGCCTGCGGCCTCTTATATCC
AGTGAGAGAAGAAAGGTGCTCGATCAGAGGGAAATTCTCTT
AATCTTAAAACTCTTGTACGCGCTCACTCTTAGAGTACCCA
GAAAGAGTAATATCTTAGGGCGGACGTAAGCAAGAAATTTG
CTTGTGCCCTTTTATGTATGCGAGATTTAAAACCCTAGACC
CAGATTGACAACTATGGAATCGACAAAAAGCTGATGGAAAA
ACCAATTGCTTCACTTTTTCCATCAGCTTTTTGTCGATTCC
AGGAAAGATTGTTCCAGCCACGTTGACGCTTCCGATTCCGG
TTCTACCCAAAGCACGAAAGCGCTTCCGAGTTCCGACGTGT
TTTGCCAAAAGTGGATTCTACCCAAAGCACGAAAGCGCTTC
ATCATTTAGTCATAAGCAAGCAGCACTTTTGATCCGATAGA
TGCTCCATCCCCATAATGGCCGCCGGCATCTGGTTGGCCTC
CGGTGGCCGGTCTTCGTCCTCGGCGTCCTCATCCTCCTTGT
TTCACTGTTACAAGGCCTGACGGAAGCTACGCCGTTCCGGG
TAGAGCCAATACTCCATGCCCCCTATCTACCTTCCAATGTG
ATAAGAAGTACCGGATTCGCCTTTAGCTCTGCTTCATTCAT
TAGTTACATTCCTAGAAATCCAGTTGCATGCACCAAATCTA
CCAAGTATATATAGATGCTGCAGTCCCTAAGAGAAATGGAC
TGCAAATACACCATGCTTTGCATTGGCAACTAATTCTGATG
ACCAAATCCAGCATAACGAACTCGAACTTCCTGTATCATAA
ATGCATGGTGGATTCCAGGACTTGAACAATTGATTCTCCAT
CACGTGGTTATCTCGTAGCTCTGAAAAATTTCTCATATTTG
AAGATCCTGCAACTTCTGCTCGAAAGCTTCATATGCGGTTT
GATTGTTTCAACGGTATACGCTCTAGCAAGCACATTTAACA
CCATATTTATAGGCCACGGTCCTCAGTTTGCAAGAGGGCGC
TTTAGAAGGATCTCATCTCCCTCGAGTTAGGAATGCAATTT
ACACCCGTTCAGGGAAGTCACCTGTAGCTTCTTTTAAGGCT
AACAATATGGGTCATGACAACAGTAGAAAACGTCGTGCCGA
AAATCGGGATGGGATGCCGTCGCCGAGAGCCCAGGCAGCGC
CCGCTGTGAACTTAGTGTTGCACGGATAGATACCAAAGATA
ATGGAATAATTGGTTCAATGCACGAGCAATATTCAAATATT
AGATCACTCCCTAGCTCGTTCGCTCACAATTACATTGCTAG
GTAATCATGTTCATTAAAAGCGCTCGTACATTAGGCATTCG
TCTAATTAGCCTTGAGCATGCGTTCTCAACATCCAACACTT
TCAACATCCAACACTTAGCACCGAGCGCATCTCAACTGGAC
ACATCGAATCAAGCCGCACACGTGCGTCCACATGTCCAGTT
TTCATCACTTAATCCCTTAACCGGATTTTCTCCCATAACAA
TATGAGACTAACAAATCACACCTAAACCACATAAGGGCAGT
TAAAATGATGGCATGAATTGCACCACCAGCAAATTGTTGAC
GAGAAAATTACATAGTAGCACCTCACCAAATTTGCAAACAC
ACAATGGAATTACGAATATGCCACCGATTTTCTTCTCTCTC
CGAAGCAGAAGCCTCAGCGGCGACGAAGCCGAAGCCTCGAC
CCACGGTGATGAAGCCGAAGCGTCGACGACGACGAAGCCGT
TGAAGCCGAAGCGTCGACGACGACGAAGCCGTAACCGAAGC
TCGATGACGTCGTCGTCCCTCTGCCGAAGCTCCAACTCACT
AGAGAGGAAAAGAATTCGATCGGTGCCGTCGACTAGGTTCG
CCGTCGACCCGTCGACCCGACCCGATTTTTGCGGCCAACTC
GTAATTTATATGACCGAACACTTCCGCTCTTCCTTCGAACT
ACGAGTTCGTAAACACGTGGCACGCGTAAAACAGACTTTGT
CCGACCCGACTCGGTTTTTTCGGCCAACTCCGACGGACTTA
CTAGCCCTCACTGTTGCGCTCGGCTTGCACAGCTCAGCTCG
TTCAAGCCTCATCGCCGCTGCCGGAGGTGAGAATTCGATCA
CCGCCAAATCGGTCAGAGCACGCCGAAAAACTGGCCGGAAA
AAGGGGAGCAATTTTCATACCTAGAGTAACCGCCAAATCGG
CTCCCGGACGCGCCGCCACGCGCCACCACCGACGGCAGTGA
TCGGTGGTGGCGCGTGGCGGCGCGTCCGGGAGGGGATTGGG
TAAAATTAGAGAATCTCCTGCGGATAAGCATAGTTCAGGAG
CCCTCTTCTCTTGTGCGTTTCTGAACTTTTTTTGACGTCTA
CTTTCGTTGGGCTGCCGGTGCTAGATGAACTCAAAGCTACA
GACGGGGTTACCCAGTTGATCGGCCAGAAGATTTCCTGAGA
CCTGATCAGATAACTCAGTTCGTCAGGAATCCTGACAGCTT
TGACGCAGCAGCAACGGCTGCAGCAACAGCAGCCATACCTA
AGCAGCTGATGCAGCTGACGCAGCAGCAACGGCTGCAGCAA
GGCCAACAATTGCTCCATAACGAAGTTAAATGGAGCTACCT
CATGTTTACATCATCAGGTTCAGCAACATTGCGTTAGCTGC
AAGTACTTTCCCATCCAAACCCCGCAGCTAACGCAATGTTG
AGTGAAGAGTTCACGCGAAGCGAAAGCGAATGACACCGATG
TTCTCAGCAAGTTTCCAAGGCTGCGGTTGACAACTTCAGTT
CCAACTTTCTCCATAAAGTACGCCAAAAATACCCAACAAAC
TCAGCAAGTATGTTCTCTCGCAGTGACTGCTCAAGAATGCA
CTTTGCAAATAAGATAATGCCTCCAGTAATTTAAAGCTCAC
GCATTCCACCGAGAGGCATTCCACCAAGAGGCAGTTCACTC
CCGGACATTGCTGGTCTCGTCTGCAAATCAACATGGCAAAA
ACATGTTGTTGGTATATATACCGCAAGCATAAGCAACGACC
CAGGAAAGCTTGTAAGGCCGCAGGTGTTTCTCAGTGCTTAG
GGAAAAACAACAGAAGGGAGCACGGGGAGGAAGCTTTCGGT
TTATGTTGATCTAGTTGCTCCTGCAGTTCCTGCACTTGACG
TGCAGTTCCTGCACTTGACGCTTGAGTTCTTCGATCTCAAA
AAGGCGGCGTGAAGGCTCTGCGAGTGTCTTCACCTCTGAAG
AGATTGATCGACATGACTTCCATGTGTATTAAGACATCAAA
TGCCCTGAGATTTTGGAGCTCCAGAAAACCAATTTGGAGCC
TTCATGAAATGTTTATGTCGCTGGGATAGTCATAGGTATAT
AAGACGAGTGGCTTGATTTGCAGCAGTACCTACGGGGCTGT
ATGGGGTCTCCACCACAAACCCGCCCTTGCCAACTGAGTCA
TTTTCCTGATTTGATTGCCTCTGAAAATTCTGAAAATGCAA
GAGAACATCCTGAATAATAGCAGGTGTCTCATCTAAACAAA
TGTCATCAACGTAGTGTGGGCACGAGGAAGAAAAATAAGTC
CACTTATAGAAGGATGAGTACGCGGATGTATTTGTACCATA
CCTACTTGGAATCGCAACCCCTGCTGCAGCAATTCTTTTCC
TAGGCCTCAATCTCTGCTCGCGCAGGTATTAAAAATGAAAT
CAGCTTACCACATGGTTCTCCATTGACAAGAAATGAATAAG
TGCGGGCACTGACGTGGTTGCAGCAGTGAGGGAGTTCTTAA
CAGTTTTGGAATGTTGCGGGCACTGACGTGGTTGCAGCAGT
CGTCATCAAACCCTCAACTGCGAGAGCAAGACCTGAGTTTT
AATTTTGTGTTGAGATCACCCTCTGCTAGCCACAGCACCCT
GGCAACAACGTTCAAGGGTGCTGTGGCTAGCAGAGGGTGAT
ACTTTTTCTAAACCCATCCGCTGCATTGAACAAGGAGAAGA
GAAAGTTGTATCATAGGACTCTGCAAGCTTTTCTCTAACTG
TCCTTTTTCTTTTCTTACGTCTGCCACTGCTCCTTCGTATA
AATTGGCAGATGATCAGACTCACTAGGAAGCAGGTGAGTGA
AGGTGAGTGACTTTTGAAGCCGGGAACATCTGCAGCCAAGT
AGTTTCTTGAGAAGCTCCCACGTTAAGTATCTGTTCTCCAC
TGGAGATTCACTGGAGTGTACGGCCAACCTAGGGTGGAGAA
ATTACCCTCATCTTCTCTGACTAGCACATCAATATGACTCT
AAATGCAGAGACCTCCTGCTCAGCTGACTCGCTTTCCATGC
AGGGTTACCAACCCTTTGAGCGCGTCAACTGTCCAAGAGTT
AAGAGTTCCCAATCCCTTGGCAGTTCCAGCACAAAGCATTC
CTCGCCCTCCTCTCTGTTTGCGACAATACCACTCCTCTGTG
ATCTTGAGTTGAAAAATATTCCCCGCCATATCTGCTTTGAA
AATGAGATCCAAATCCCCATCGTCTCCTACCTTTTCCAACA
CATCTCCGGCGGTTGGGCTCCGCCGTTGGTCCCAAATCTCC
ATCTCCGTCTCTTACCGCCGCGCCCATCTCGCTCCCCCATC
GTCAGTAGGTTTTGTCAGGACTCGATCGGAATTAGAGATGG
GTATAGGCCAAAGCGCCATGCCCCAGCCGTAGACACCTGCT
AAAAAAAAACCAAGTCCACCCGTTAAATTTTTTTGACCTGG
ACCCGTTAAATTTTTTTGACCTGGGTCAGACCTGGGTCTTC
TTTTTTGACCTGGGTCAGACCTGGGTCTTCACCTGGGTCAG
TTTTTCATCACCCTGGCCTTCGTTTCCAGTTCAGCCCAACT
ACACGAGTGTCACTGGCTGGCGCGTTCGCGTGACGAGCAGC
CGTGACGAGCAGCAAGGAGACGCGCGCCTGTGATTTGAACG
CGCCACGTGTTGCTGGGTTGCGTTCAAATCACAGGCGCGCG
ATACCAAAGGCTGCTGTGTGCAGCACATGTTTTTGTCAGGA
CTGCCACATGGATGGCGACCCAGAAACAAAAATCGTAGGTG
ACTTATACCAATCTTGTCGTCTGCCACCCTTCCATCAGATA
TCATGGCAGAAGGGCGCTTGCGGCCGTTTGATATCTGATGG
CTCAACTACTCTTTTGGCGACGGGGGCTCAGCAAAGGGTCC
TCATTGGAAGACTGTGTTGTCGGCTTCTATGGTTGATGGTG
CTTTCTTCCATCGTCGTGTGCAGATGCGTTTGGAGTTCAAC
GCTTCTCATTATCTCATCGTCAAGAGCAACTCTCTGTCTCT
GAGAATAAGAGTGATCAGATCGCTCAAATCTTCCTCTCTAG
ATCAACAACCAAAGTGAAGCCTCTAGCTCCAAAGTTAATAC
CTTCGCCATCATTGTCACTGCGAAAAGTTTTAATGGGAGAT
TCCGGCCACCGTTTGGACCGCTGTCGGTCCCGTTGGGTTCG
GGCGGCGCGACGAAAAGCGGCGCTACCCCAGGAATGCAAAA
GGTAGCGCCGCTTTTCGTCGCGCCGCCTAGACGCCGCCACG
TGCCGGAGTTTTTCTTTTTTCGGCCACCAATCGAGACTTCG
CAATCGAGACTTCGCTGGTCCCGTTCGACTCACACGGACAC
CGCTGGTCCCGTTCGACTCACACGGACACCCCCTTCAATTC
CCAGAATCGACCGGAAAACACCTCCAAAACACCAACATGGG
TCTTCTCCTCCTTCTCCAAACCCAAACACTGATTTGCCTTC
TTCTCCCACTTGTTTCGATTCGTTCGACTTGAAGTCCCCTT
CAGGTCCGACCAAAGGTACGCGTTATCCATTGGCCAATTAT
GGTGCCATTAGCCTGGAGTGCTGCTAACTTTGATTGCACTG
ATGACACCTTATCCCCTACTCCCAAGATCATTTGAGTCTGT
GAGTATCAACAGGGGCTGCACCCAAAAACCCCGCATCTTTG
CAGGATATGTGATGTCATGCCTCGAAACAGTCAAATATATT
GCCCAATCAGAATCACAGTACGCTCTCAACCTAAAGTCACT
CATTCCCAACTTGCGAACCACAGGAACAAAGATTTCTTTCC
AAATCAGAAATTGGGAAGTCCTGGCCTATCTCTATCATAAA
TTACAATAATTGCAGTGGTACGGTAGCATGGTGCCAGTAGA
CCTTTTGAAGACTTTGAACGCGTGAGCCTAGCTTGTACGGA
GTAAAGTATTAGGCAGCGGGCTTTGGCATTTCATATATATC
GCAAGCATTTGGAGAAAAGCCTTTAGATTCCATATCTGTAC
GGGACCATGACCATCACTGGCGCCCACGGTATCCCACATCT
TCGATTAACGTTGACCGCATCGACCGAGACCCGAACTTTAT
AGACGACATATATATGTTGTCTGAAAAATACTTTTAAAAGT
GATGAGTACATTAAGGTTGGCGCCCTCTCCCAAACTCAAAT
AGACGACATATAAATGTCGTCTGTGGGAACCTGATATATAA
AGCATATGACCCAGGTCACACCTATGACCCAAGTTAACCCC
AGTGATGACTCAGCATATGACCCAGGTCACACCTATGACCC
ACCTGGGTCATATGCTGAGTCATCACTACGTCAATTTTGCC
ATCACTACGTCAATTTTGCCCGTCGTCTGATCTTTTTTGTG
TTTTCTTAATCAGGGAAACACGGCCAAGTATACCAAGAGCA
TTATTGCATGTGTACTGAAGCAGCCACTAGGCTCTTGGCTG
AAAACGGAGGAAAGGATTTGCCCAATTGAAGATTTGAAGAT
TCAGATATGGATCTGGGATTCGGCGGTCTTCTGCTGAACCA
CTTTAATCTAATGATTGGCACGGGCAATTTACTTCCCCGTC
CGTGGGGTGTAGTTTCTGGTCTGCGTCATTAATTAACCATC
TAGACATTTCATAGCTCCGGCTGTGATAGCGTTTACTAAAA
ACTTTCCCAGCGTGGCCTGCCGCCGTCCGGCCAGCCACCAG
CCTGCCGCCGTCCGGCCAGCCACCAGTTGCCACTTCGCGCC
GGTCGGCATAGCCGGCGGAGCAGCCGGAATACGGCTGTCGG
GTTGGGCTCGGCCCAGCCGACCCAACACCCCTTTTAACCCA
TCTCTACACCCAGCAGAATTCCGGCCGTCCTCCCGCCGCCG
CAGAATTCCGGCCGTCCTCCCGCCGCCGTCCGACCTCCGTT
GCCGCCGGACCGGTCCCGTTCGGTCGGTCTCCCTCCCAGCA
CTAGCGCCGCCGTGAGAGAGCGGTGCCGCCCGAAAGCAAGG
GGCTGCCCCGAGCTTCCCTTCGCCGGAACTTCCTCCTCCGG
TTCGCCGGAACTTCCTCCTCCGGCCACCAATCCGGGCAAGC
CAACATTAAAATCTCCCAACCGGCGGCGGCGACGCCGGCGG
ATATTATATTTGGAACAGGACGTGAAGAGGCTCGAGCAGAC
GGCAATTTAAAACGAAGGGCCCAGGGGAAAACATTTAATAA
AGGCATAGTCACCCGCTTTTCGGCCAGTTTTCGCCAGTAGG
AGACATGAATGAATGCGTGGCTCCGGGATCAATTAAAGTAA
ATTTATTCTCATCACCTCACCGGAGGGTAGAGACACATGCC
AGCCTCAAAATTAACTCCTTCCACTAAAACTTCACAACCAC
AGGAATTGAAGACTCAATTGCAGGAGCTGGTGGAAAAGGGT
GATCGGGGTATCATCAGTTGCGGATCCGAGAGGGTGACATA
TTGCTAAACTTAGCAAATAACAGCGAATTTTCCAAAGTCCG
GGGATCCACACTAACTCCTTCTGCCGAAATCACATGACCCA
GGATCCCCAAAAGGTGGAAGCAGTGTCGAATTGGAGAAGAC
TGGAAAAGCTAATGTGGTAGCGGATGCTCTTAGTCGAAATC
TCGATTGATGGAAAGAGCTTCGAATGGAGCCGCAGCCGATC
CTCTCGGACTGCCCATCAGTCTGAGGATGAAAAGCAGTGCT
GAGGGTGCACCCAGGGTTGTCAGCGCTCGCCGAAAACCGAA
AGCGACAAAAAAACTCCCGTCGCTAAAATAAAAATTTTCGT
ATGCGACGAATCTTAAGCGACGCCAGTTTCGTCGCTTAAGT
TCCCGTGTCACATCGCTGTTCACTAGCAAGAACACTGTCAA
TAGTGAACAGCGATGTGACACGGGAAGTTTCAAATCTGGTA
CTGGAGTGGAGGCGCGCCCTCGCCGGCGTCGTATGATGACG
TTTAAGGGCTGTGCGGACCTCTGCCTCTGATCCGGACTGTA
AACGAGACCGTCCATCGCATCGTCAAAATCGTCTCTCCTGT
TTTGCCCCAATTCGCCATCGCGCTCGGGTCAAACTCCAAGT
GTGACAGTCAATGGCTCAGGCTGGCGCATCATTTTCTGTAA
CTATAAAAACACACCTACTCCCAGAGTTGAGAAGTAGCCAT
GATCACCACCACCCCCCCCCCCCCCCCCAAATAGTAACAAG
GGAACTTAAACAAGGAATCCCCTTAAACAAATTATGCTTCC
ACAGAGCCACAGGCATCAGGCTGAAACAGTACAAAAAGACT
AGTTAGAGCCAAGGAGGTCGCAGAGATTTTTGAGAGAGAAC
CCGTTTTTTTTTCCTAGATGCGCTACTGTCCAGATCTGCAA
GCAGACACCTCCGTCTGGGTCTGAGGCCACAGCTGTCTCGA
ATCTGACCCACCATCCGAAGCAGTAGGACCCGGAGTGGGCG
CTGACTCTAGCTGAGTCGTCCTGCTGCTGGTCGAGGCTGCC
GGCGATCTAGGCGGCATGAGCGGCAGCCTAAGCAGCTTACT
TGCTGTTGAGGGGTTTGCGGCGGCTGAGGTAGCGGTATAGG
TGAAATATAGTTTGTTTCGTCGGCATTAGAATGGTTTAGCC
CCGACGACGTTTGGTAGTTTCGTCAACTAAAGTCATCGCCG
GTTGGTAGTATAGGTTTGGTCTGTTTCTGTAGATGGTTGAG
GAAAAGATGTTTGTTTTGTGCGTTAGGATTCGTGGAGCCCC
GTGCTCCTCCAGTACCAGATCCAGAACCTAGATGCAAAGCC
GGTTAGATAAATTTATCTGCCTGGTTTTCGCAAGTATCAAC
ACTAGAACACAACTGCATCCCAATAACAAAGAAGGCCTGAA
TCCTCCTTTGATTAGGATTTCGCTCAACTCTTGCGTTTTAG
CGCGCTCGTTTCCGAGCATGCGACAATTATGAACCCTGTTT
CGGTGGCCTCCAGCGTCCTTCGGCCATCACGACACTGAAAA
TTGGTTCATTGATGGATTTCCTGCAAGTATACAAGGTGGAT
TCTAGAGAAACGAAAGAATCCATTAGTTGCATCGATACATA
AAAAAAGGATTAAAAGGCGACTGCAATCCCAAGTGTTAGAA
AGATAGCCCAAAAGAAGGCCCAAGTCCAAGGATGAAAGAGA
AAACCCTTATCGTGCTTTCGCACTGTCTGTAACCCTTTGAA
TTCCTCTTCTTCTGACTGTGCGCCACTTTGAAGATCAAGAA
CTATTGTCTCTTCCCATTTCCACTAACAAGTTATTACCATC
GGCTGGGTTTGCCGGCAAGTCTCCGATTCCGGCAGCTTCGA
GGTTCTCTGTTTTCCGGCGACGGCGAGGAGAAAGAATGGTA
TCCAAAAGAAAGCTGAGTGGCTGCCGAAGCATGAAAACAGA
AATGAAGATCTGAACAGATTCCCAGACATAATTTTTGAAGC
AAAATGCTAAAATTCCAATGCTAGCGCTAAAAGAATCTGAA
ACAAGAGTTCTTGCTGTGTCCGAAAGGAACAACCTTAATTG
AGCTAAAAATTAGGGCTGGGCGCGAGCCCAAACCGGCCACT
CGATGGAGGACTTTAGGCAGCCCGAAGTTCTAAGCGGGAGA
CCATTAGAGAAGAACTAGCGCTGTGGAACCAAATTAAACAA
GACATGCCTAAGTGTCACACCAGTAAAAATAGTATACAAAA
TACTGTCTTTGCGGGATATCCCAGAGCCTCACCAATTTGTC
GCCTAACAACTTTCATTGGACGAATGGTGTATACAAAACTG
GTAAATTTGGGTGAAAATTGCTCCACTAAGCCCAGTAAAAC
CTCGAAATTAATGAAGGTCTCTGCAACAACATCATTAACCC
TAATGATTCTCCCACTTACACCCAAACATATCTTTAAGAAA
TCGCATACGTACTCGATCGTCAGGAAATGAAATGGTAATGT
GTTACCGCCACGTGACGACCCAGAAACAGAAATCGTAGATG
CAATCCAAACCCATCTTCACCTTTTGCTTTTTAGATTCCTT
GTGATCAAACACACTCTTGACCCGCGAATAAAATTTCGGGA
TCGAGACCTCGATGTACTCACATTAGCAATAATGAATGCCT
TTGAGCTTTGTTAACAGCTTCGGACAAACAAGACAATGAGC
GGCACTCAAACTCGATTAAACCAATGGGCAAACTGAATTCT
GTCGCAAATATATGTTGACGCGTATGTCACAGTCACAAAGT
TCAAACTCAGGCCTTGGAGGCGCAGTCATCTACAAAAGACA
CGGCACTAGGGCTCGGCATGCTGCGGCAGGGGCCCTCTAGG
TCTGATGGGAGCCGAGGCCGCGGCCACACCATCACCATGAG
AGTACGCAGCAGGGGCTCAGCTGCAGCGCTGCACGCGTAGG
TGTAGGGGCTCAGCAGTACGCAGCAGGGGCTCAGCTGCAGC
CTCGAGGACGTGTAGGGGCTCAGCAGTACGCAGCAGGGGCT
GGGCTTTTTGTGTTGTTTTGCTCGATTGACCTAGTTAGGCT
TCTCCCAATCGGCGCCGGCGCAGGCGCCAGCCCCGCCGGCA
AACTATACACCTTTTTGAAACTCGAAGGATGAACACTCAAG
ACATTTCGCAGAGTCTTTCGCGGAGTCAAAGCTTTCGCAAG
CAGAGAGATTTCCTCGAACACTGGCACAAATATATAATTAA
GGTGGAGGCGCGCCCTCGTTCGGCGCCGTATGGTGTCGAAC
CTCAGAAGACTCCTCGAGCGCTGCCTCCAACTATTCACACT
AACCATTAAAATCTCCCAAACAGCGGCGGCCGGAGGCTGAC
ACCACGACAGCTAGTGTTTACGGGCATCGTTTCTCTCTCAC
GAATCTTCTCGTCGCCCGTTCGCCGCCGTCCGGCCACCATC
GGACGGCGGCGAACGGGCGACGAGAAGATTCGGCAGCGGGA
TCTTCAGGCAACGTTAGGTACCCGATTACACTTCAGCATTG
CACACTAGAGTAGGCAACGGCTCAAGCAACCCAGAAGGCTT
TGTCTCACTTGAGGACGGTTCGAGTTCCACTTCTTTTTGAG
CGATGATAATAACTTGCTAACCCCAAGAAACTACGGATCTC
CAAATTCATAATGATCATAACGTGATCGAAAAGCAATCTTG
AGGCGAGGCATAGTCACCCGCATTTCCACCACCTTTCATTT
CCAACTCACTCCCTCTCCCGCTGTCGGATCTTCTCGCCGTC
TACCTACTGTCAGGACCCACCCCGAATTCTACCTTGACACC
AAAAGTATAAAACAGAAACGCGCTTCGCCTAACCTAATTCC
TAGGCGGCCAAGGCGGCGCCCAGGCGAAGAAGGCGCGTCCG
TAAGTTTTCGAAACGGCTTTCGAGCGGACATCGGAGATTTG
CCTATGAAGGTGGTTGCATGCGGTGATCATTATCTCTTCAA
TTCTTACACCCTCGGTTACTCTCGAACTCCTAGTGGACGAA
TGGGGACGGTTGGGATTTTCCATTGCCTCCAAGTATGGCTG
CACCATTGTATACATCGCCGCAGCCGCAACTCCCCATATTC
ATATATATAATGCATTAACGCATTGAAATTTTTCTTATCTC
TTGTATCTGGTAGTGCTCGGCGCTGGCGAGCGTGGGCTGGA
TCATACTGCCATGTGTTCTCCTGGAGCATTTAAAAATTTCT
TTTGGGACAATAGCCGACGACGTCTTCTAGTTTCGTCGGCT
TTGGTGGTGGCGGCGTGCGGCGGTTTTGGTGGTAGCGGCGT
GCCAAAAATGTTCTCGATGTCTCTGCCTCCTCTCTCTAAGG
TGAATTTCGAAGAATGAGTTCGTTTTTCTTTACATCAATTA
TGAGTGTATATAACCAATAACCCCACTACTATGACCAATAT
TTCCCAAATTGAAAGTCTTGCGCTAATTATGTATAATTGTA
AGCAAACTACTGTCAGTTTCCAAGAGTGATAATTTCTTGGT
TCTAGCTAGGTGTCCCGGCCCGCCGACTCATTTACGGCACC
GTTCAATTGAACCCTTTGCCCCCTAGCTAGCTACGCCATTG
CGATCCGGAAACTTTCCGGCCGCCGTCCGGCCGAGATAGGA
ATCTTCAAGACTATGGCGTACGCTCTTGGGTAATCATTATG
AAGCATTGACAAAATTCACACCTCCAACCATGCTACTTATT
CGCACACAACCGTGACTTCTCGGCGATCGTTCTCCTTCATG
TAACTTCGATACGGTGCACACCTCAACACTAAAACCAGCAG
ATCCTTTAACCAAGCCACCGCAACCGGGGCCTCGATTATCT
AATTCCTACTCCGAGCCACACTGGATCACCGCAACACCTAC
CTAGAACGAGCGGCAAGGGTCACTAGCACCCCTGACCCCAT
CATCTTTTCCACTCCCAGCCCCCCAACCATCTACGGTTACT
ATTGAAGGCGTTGAGAGTCGCGGGAGCCAGCGACCCCTATT
CCCCAGAGCAGAGCCCCTAGCAGCAGCGTCGCTCCTCCCCA
CTCGGTCACGCCAGAGCCCCCTGTAGCAATCGGCAAACAAT
CGCCACTCTCCACCGTGAGTCGCGCTCCAAGGCCACCAGAA
GGAAGAGAACCCGACCGGTGCCGGCGTCTAGGTCGGTCGGA
CCCAAATCGAATCTTCAGCCCTCGCTCATAACCCAGCTCTT
GCAATGGAAGCACGAGGAAGCGGTCGAAATCTCGCTTATGA
GAGAAAAGTAGAACTAGGAGCGCGAAGGAAGCGTGAGCTTC
GTGAGCTTCCGTTTTGGAAGCGCGAGCTTTCGATCTATAGG
TAGCATCAAAGCATACCTCGCAGCAGTTCCTTTCCTATCAA
TCATCATTACAACACGAAAGCTCCGGCAGTATTTCCAAACT
TCCTAACCAATCATCCCTTGCGGCAAATACTCCAAAAATCT
TTTTACGCCTCCCCAGCACACCCTCAGACCAATGGCCAGGT
GCTCGCCACCTCCACCTTTACCCCGTTTAAGTTATCTGTCC
TTTAATCACCAAGTCCTCACCGCCAGTTTGGGGGTCGCCCA
TTGGGGACTCGACACCATGCCTCCAACTCCCGGGTAAGACA
ACGCAGTGTTACTTGTGCAGCTGCAGGAACCGGAGCCATGG
GTGCGAGAATTTTATTTCAGCGCGAACTTATGTTTTCAGTT
ATGTTACTGTTCCGTGGCTTCGGTTTTTTATTTTGGGCGAC
AAGATATTTCTCTTAGACGACTGAAAAACTAACCTTCGTCG
GACTCAGCACGCAGGGCACGCTGCTGGACCTCTTGGATTTG
ATTTGCTGTTAGGCACACCGCTGGACCTCTGTTAACTACTG
ACTTTCCATAATCTGCTCCTCGGTCGCGTCAGGGTGTTGTT
AAGACACATCGTCGGCAGCGCTCGAATCAAAGTTAGAAGCC
GTCTGTAACCGCACCCGAGACTGCAACTGCACCCGAATCTG
GGGCTCCCGCCTTGATCGTGCGGCGCCCTACAGTTGACAGT
CTGCTAGCTGAGCCGATGCTCTGCCGTATTGACTCCATCAA
CCTCCTCCACTCATCGCCACCGCATCCACCCGCCACTCCGA
TTAAAACCTATACTAACTCCCTCGCGCAATCCACAATCCCT
GGTTTTAAATAAGGTTTCGTCGCCTAAGACATTTAATCGTG
AACTATTTTCAGTTGAAGGTCCGGCGAAAATACATAATTTA
TAGAAGGTTAGAAGGCAGCACTCGAATCAAAGTTAAAAGGC
ACCAAAACCACCGCACTCCGCTGCCACCAAGACCACCAAAA
ATATTCCTATGTGACATCACCTGCACCACTTTCCAACCCTC
TACCATACACTGTTTGAGTCCACTGATAACAAGCCACGATC
TTGGTGATCAAGACCGAGGCCAGCCAACATCCTTGTTACCT
TTAAACGATGCCTTCTCGTTCGCCGCCTCAAGATATCAGCA
ATTATGTTGTGCTTGAATTTCTGCAAGTGTAGGCATTTGAA
GTCGACTCCGTCGCTCTCCGCATGCAGATAAATCCCAGTTG
CTGTGGTTCAATCTCGGCGTCGCTGTCACGTTCAATCGCTC
GCGAGGTACACCCTGATGGTCTGCATGTACAACATATACAA
ATTCATATCTTGCAACACTACCAAAATACTACATATTTTCA
ATATCTATACCTAGAATGCACTCGAGGAACAATAATTAAAG
CAAGACGGCATGGCGAGCGGCGGCGGAGATTCGTTGCACAT
TCACAATCGGAGTTTTCAGGCGGCAGCAATGAGTTCTCAAG
GCGGCGTGTGAAGGCGCGTCCGGGCAGTGTGAGGGGGTGTG
CGAGCAGCCTCAGCTCCAGTCACCGCCATACACTACCGAAA
TGCTTTGGTATAGTGGACCACTGGACCTATCGCGTGATATT
GTCAAATCCTTAAAGCGTATCGTTTGTTAAATCCTTAAAGG
CTCTGCCGGACGCGCCGCCACAGGCGGCGGCGAGTGTGCCC
GAGGTCTTTTCCGGCCGAACCAGTCAAAACCTCAGGTATTA
TTGAGGCCGTGTCGGAGTTTCGAGGTCTTTTCCGGCCGAAC
CTAAGGTTGCCCCTTGTCGTCGCCGTAAACGGCGGTTCCGA
AACGCTGTCGTGTCACCGATCGGAACCGCCGTTTACGGCGA
TAGCCGGAGAAGAACGCTGTCGTGTCACCGATCGGAACCGC
CCCTTCATTTCTGGGCTGGTCTGGCACGGCGTTTCAAGCCA
GCCACGACTCCACCGCCTTGCAGCGGCGTCTAGGCGGCGCG
TCAACATCGCCGGTCTCGTTCGGTTCACACGGACCTCCTCT
CGGAGCAGAAGTCCGCCGTCCGGCCACCAAAATCAACATCG
TCTCCTCTCTCCCCGACCCGCACGCACAACTAGAACTTTGC
GAACAATCTCTCCCCCCCACCCCCCCCCCCCCCCCCCCCCC
CCCCCCACCCCCCCCCCCCCCCCCCCCCCTCCCATGACAGG
TATATGAGGGCCCGAAGTTCCTCGCTTTATATGATATTACG
AAATATATGTACCTAATGAACCGGTAGTTCAGAAGTGAACC
GTGTACTTAAGTGAACCTCGCTCCACCACCTCATCATTGCT
GAAACCCGAAGTAAGTCTTGCAGGGACCATCTCTAGGAAAA
AGGGAGTTCCGAAGGAAAGGCAGCCGGACTTCTAGCGGCGT
CGTTCTCCTCCACACGGCGACGGTAGGGGCTCGATCTCCTA
GGCAGTCGGAGGTGACCGGACGGCGGCCGGCAGAGGCAGCA
GGTGACCGGACGGCGGCCGGCAGAGGCAGCAATTTCTTGGC
ATGTAATGACACATTAATGCCAGAAGCAATTTGTCACATCC
AATGCACCTATCATACTTAACCGCTGCATAAATGATATTTA
CTGCCCCTAAGGGGCGGCAGCGCCGGCGGCGCCGGCCGGCA
AGGGGCGGCAGCGCCGGCGGCGCCGGCCGGCAGCCGGATTC
CAACGCCAGCTGCCGCCGTTCGGCCAGCCACCAGCTGCCAG
TAGGCAAAAACTCGATCATGCTGCATTAATACCTCACCTAG
TCATAATGACCATATCGTGACCGAAAAACAGTCCTGGCTAT
CCGGTCCAACACCAATATAACCACACCAAAAAATAAACCCA
CCAACGCCCTCCACCGTCGTCCGGCCGAGCAAGGCTGTCGC
TTTGAAGCCCTCCTCCCGTGCAGCAACCCCTCCAAATGTCT
TGGTTAATTAATGTAGAATCCGGCTGTAGCATTAAAGTCGT
TACCGAAACGTGACAAGCCGCGCTAGTCACCAACACTTCAT
TAGCGCGGCTTGTCACGTTTCGGTAAATTCGGTAAATTTTT
CTCAGAGTGTCAGGACCCACCCCGAATTTTACCCTAAAACC
AATGACTCCGAGCAGGTCTCCTGTGACGTCCTCTAACCCTG
GACGTCCTCTAACCCTGAACCGAGAACCAGAAATCGATCCC
CTTGGACTCAATGGCCATGGCTGCACTAACTGCATCCATAA
TATTTCAGTCATGCCCACCGCAGCAGAATTCAGTCGGATTT
TCAACATTCCTGCTGGCAAGCGAGCACCAGTGATGTGCTGA
ACCTCAACTCCTGGAGCCACCCGCTCCCCACAATACAACCA
ACTAGTAGGAGGCGAGGCGTCGTTACCCACTTTTCCACCAC
GTCAACCCGAACTCTGCAGACTGGGCATTTTAAAACGAAGG
GTTACCGAAAATGGGGTTTTCGGTGAATATAAATATGTATT
ATGTCGATCTGGGGCCTCGTCTGCTCGAGCCTCCTCACGTC
AATCCCTAAAATAGTGGCGGCGCCGCCGCCTGCTCCGTCGG
AAGGATTTCTTCTTACCAAGCACGAACTGGACCAAAATCTT
GCCGGAGGAGGGAGTTCCGGCGGAAAGGCAGCCGGACTTCT
CACACCGGACCCGATCAAACCAGCGTCTTCTTCTCTCCATT
TGAATATAAAATATAAGTAACGTCTGCTATCATTGACCAAA
TTGCAGCTTGCGTCGAGCTTCTGGCTCAATTTTGTGTATAT
GACATCGTAAATCACTAGAGCGGCCAGTAGCCATTAGAATT
AAAATGACTATAGCTGGTCACCCAAGTTATTTCCAACTAAT
ACACCAAAGTTTGACCGGTGCACGAAGAAGCCGATAGAGAG
ATGGAGTGCCACTGTAGTACCCCGAAACTTAGCACAAATTA
AGGGGTGGCGCCGCCGCCTGCTCCGCCGGCAGTGGTGGCAG
AGTGGGGGTCATTGTTGATGCGAATAGTCTGTGTATCTGGA
ATCTAAACTTTTTAGGTTTTCGTCGACTAAGTCCCAAAATT
GCGTGGAGGAGCAGAGGCGACGGCGATGTGGAGGAGGAGTT
TGGGGAAGGTTCGTCGACGACGGGCAGTGGTGGAGGGAGAG
GGCAATAGGAGGGTCAGTAGCAGCAACACACAGAGTTAAAA
TTTTAACCTTAACTGTGAGGCCGGTATCTAGAATTTGGGCA
AGCATGTTGACACACGATGTCGGCCACATTATACGGGACGA
GTCGGCCACATTATACGGGACGAAATTTCCATGGTGGCTCC
TATACCGTGAATCCATCAGACTCGAAGTGTTTGAGGAGCCA
GCGAGGGCTTTCATCTACAACGCGAAGGAATTGAAGGACAA
CAATTCACGTTCCCAACGAGCTGCACTTGTTGATATTGCTG
ACCTTGCGGGGACCACCTCCCACTACTAGAAAAAAACTCTT
CAAGGGAACTAAACCGGTGTCTGGGATATCGATGAGGATGG
ATCGACTGATCTTGTCGCGTCGATGGCAAAATCTACCAATT
GTTCAAATTCTAAATGACGGCGCTGATGCTAGAAATTGGCT
AGAGGTGCTTCTGATGACGACGCCGGTGTCGTCCAGATTGG
GCTTGTCGGCACTCTCCGATCGCGAGTCTTTGGATACTTGT
ACCCTAACAGATTGCATCGTCGCTTGTCGGCACTCTCCGAT
GCTTAAGTCGCGGTATGATACATTGGCAGACTGTGCGAGCT
AACAGGAATATGAGCCAAGTCGCAAATAGCTAATGGGCAGC
TCGGCCGCCGCCGCCGATTGCACCACCGATTGCCGCCCCCC
TGGATCGGGGAATATGGTCTCGGTCAGATCCTTAGCGATGA
CCATATTCCCCGATCCAGATCAGGAACCGCCTAGCAAGAGA
CATATCGATCCCACACTGCGCAGGCAATATCAATCCAAGCA
TGGGATGCCCTTGCCGAACACTTCGGCAACATTCACTCGAC
TAAGGAGATGCATCATTAAACCGCTAAATGTAGTGATCCTC
ACCTCCGTGCCTCTGGTTCTCAGGGACAAGGTAGCGGCTTT
GTCGCCGGCCCCAAGGGCGGCGCCGCTCCTCCTCGGAAGCA
TTTTCAGTGGAATTGACTTCCATCAGTTCCTTGTATTTCTT
CCCTTAAAAGAGGTGACGTACGGCGCCATGACTCTCAAGGA
TTGGATCTTCCCCTGTGATCCTCGGGCGTGGAACTGCTCGC
TCCTCGGGCGTGGAACTGCTCGCTTTTTTCTGCCTCATGGC
TTTCAAGTGAAAGCCATTAGCGCGAATGTCCTTAAAGCTCA
CATCAACTTCATGGCTGCCGCTCGGCCGCTCCCTCAAGCAA
GCTCCCTCAAGCAATTGAGGCGCGCCATTCTTCCATTGATG
CCCTGGCTCGGTACTGCCATCGTCGGCGGCGCCGCCCATGG
AGAATCCATGGGGGACGCCTCAGGGTCAATGCCAACATCAG
CTAAATGGAAAATTGCAATCCAGGCAGAATTAGACTCTCTA
TATCGCATCCATGGCTGGCTCGGCCAGCAACCTAATATAGC
GTCCGATGTATACAATAGATCTGTAGCTGATCGTAGAGTGA
ATATATATAGATATAGAGGTCTGCAAGAATGACTCAATTGT
ATTTTCTACTCTGTAATGCTCGCCTAGAAATTTTGGTAATT
TGTAGAATTCTGTCAGTAAACAGCAGCACCAATTAAAAGCT
AAGAAAGCCAAGGAAATTGGCATTAAAAAGCACAAAGCTGT
ATCCATCGCTAGTTGGCGCGCGGTAGTCGATCCCGTTCCTC
ACGTGTTGGCCCTGTTGAGGCTGCAACACATATTGATTGGG
CGTGTTCAAGTTTGGTTTCTCAGCTGCATTTGCTTTTAACT
GCTTCACACGTCCAAGACTTCTGCGTTGCAGACTATGCAGC
GGCCCAAATAGAACTGGCTGCGGGCTCAAGAGGTTATAAGG
ATCGTCCTTTCATGGTTTGGCACTAAGAATCCTTCATCACA
TAGTTGCAATGAAGGGACCACCAGCAGTTCGGCCAAAATTT
GAAGAATGTCGACACGGCGGCGTTGAGATCATTCTGGATTG
AGACTCTCATTGTTTCATGCCATCTGCAAATTTCTGAATAA
AGATACTTGCATATGAATTCCAGGACTACCAAGGGAACCAA
GCACTTTGAGACTTGGAACGCTGGAGTTCTAGGGCCAGTCA
CCATTCAACAGAAGAACTCCCCTTAACAGTGTGGAGGCTTA
GAAGCTGCTATGTCATTTGCCTAGTGCAACGTTGCTTGATA
CCGGAGACGTCGTTGACGTTCGCGGAGAATCCGTCCAGGTC
CGTTGTTCAAGTCCAGTAGGCGCGTCAGCTCGCTCAGCGTC
CACCGGAGGGACCGAAACGACGCCGTTCACTGCCGGAGGAA
CGAAACGACGCCGTTCACTGCCGGAGGAATTGAAATGCCGC
TTTCCGCCAGTGAACGACGTCGTTGCGAAAAGCGGCGGCGG
CCAGCAGTCGTTGCGGCCGGCGTCGACGTCATTTCGGTTCC
CGGAGGAACCGAAACGACGGCGTTGACTACAGGAGCGAAAT
GGATGAGGACGACGCGTCGTCTGGAGTGACGTCACCACCGG
TTCTCTTCAGAGAGAGTGTACGAAAAAAAAGCTGAGCGAGA
GGCCGCCATCTCAAAATCCTCGCGCCCTTTTCCTTCCCTCC
CGCGTCCGCGCGGTGGCACGCCCGCAACAACTAAAAGAGAC
AAGTAATTTTGTAATTGTTGCGTTGTTAAGTGTTGATCCTT
TTTCCGGCCGGATTGAAGCTCTGGATGGAAAATGCCATGAT
TCTCTCCTTCCAGGATTAGCCGGCGACAAGTTTTCCGGCCA
AGAGAAGCCATCCTGGAAGCCTGTGCTGTCGTTTGGGAAGG
ATGCAAGTCTCTGTTCAGTTCACCTGCCAACTATCTCGCAT
ACTCTACTTCTATGCGAAGTCTGTAGCTCTTCGCATGCAAG
CGAGGCGAGATGCCTTCGCACGGGAGACTTCACCAGGAAAC
CCCGTGCGAAGGCATCTCGCCTCGCTCAATCTTCTACGTCT
CAAAACCTACCTCTCGCGCCCCCGAAGCTCGCCACCCTAAA
GCAAGGACTGTGATACCTCGCGAGATCCTCGTTTCAGTTCA
CCACAGGGACACGCCTTGCTCGCAAACTGCATTATCCACGT
TTTGCGAGCAAGGCGTGTCCCTGTGGTATTCTAATTGTTGA
CATCGCACTTATTCTGCGCCCGCGCAGTGGCACGCCCCGCA
ACTCTACCCCTGCTGAGACGCGTAGCCAAAACACACATAGA
CGTTTTTTTGAAGTAATTTGCAGCAGGAAGTAGACCAAAAT
CACGGTGGTCAGCATGATCCCGGCGCCTTCGATCAGCGCCA
GTGATGAAGAAGCACGCCAGCTGCAACACTTGACATTTAAG
GATTTCGACTTTGGTTACCACCAAAAGTACAGTTGCTTATG
TTTGGAATCTTTCGAATGCACCAGCAGGATTGTTATCCCTT
TTGACGCTAGTGCAAGGTTTCTGAAACAATTCAAGCAAGTA
GATTGTAGCTCTAATGGTAGCGAAAATTACTTGACACTTCC
GTTTCTCTAATAACGCTTCGCGGAAGTGTCAAGTAATTTTC
GATCTTCCAAAACCCTCTCTCGCCTTGAATTCTTGAGGAGA
TGGTGTGAAAAAACAAAAACCAGTGAGAGGTTCCCCACTCT
GATCGTGATCTCCAAGGTCGCCGCAGCTCCATTTGAACCAA
TGAACCAAGACCTTCGGCCTCGCTTGCTGCGCCGTCTAGAT
ACCTTCGGCCTCGCTTGCTGCGCCGTCTAGATGGTGCACAT
GCCGATTGCTTGATCGTCGTCGCCGGTATTCTCACCGATTA
CAAGTTGCATGCTTCAACCACTTGAGGAATCACCCCTGAAA
CTGTTGGAGAAATGGAAGCACTTGAAGAATTGGATATGTCG
TCCTCAAAAGTTCAGAAACACCTCTGAAACCTGAGGTCTGA
GCCGAGCACCGTCACCCTCACCCGCAGCCTAACTCAGTCCC
GGCCTTTCTTGGCTGCTATGCTAGTGCTTCGCTTGTACGAG
GAATAGATCTTCCTAACAAACCAGAAGCAGGCGCAGAAGCC
TTAAACATCTTGAACAAGCGCGCCGAGTAGTATCCCCCAAA
ATACTTGATAGGACATATGACACCAGCAGGCAACAATTAAA
TGGAAGTGCTCATGTCAATGCATGTGCTAATGATGGTGAAA
CGCGTGAATTGTAACAAGAACGGCAAAGAAAACGTGCAAAC
AAGTAACTGCCTACAAAAACCAATGGCACTGATATTCCAAA
CTTACCACATGCCAGCGGAGCGCCAATTTTTACATTGGAGG
TTCTCACCTTCATGAATATACCCTGAGAATGTAGCCAAAAA
CTGTGACGGCCGGACGGCGGCGGACGGAGGCCGGGAATCAA
TGAGTCGAACGGGACCTGCGCGGCGGTCTGTGACGGCCGGA
AGAGCTGACGCTGAGTCGAACGGGACCTGCGCGGCGGTCTG
CTGCCCAGTCGGCTTCTGGTCGGGTTTTCTCCTTCACGGCG
CTGGGCAGCAGGGGGAGTTTCTGCCGGAATCTCCCTCCTCC
GAATCTCCCTCCTCCGGCCACTATAGCTGGAGACGTTTGGC
TCCTTGCCGGGATACGGCTGCCGGCCGCCACCGCCCCTTAA
CTCCCAGACTCGGTTGCCTCCCAGGCAATAATACTCCCATA
ATTGACATTTGATCACTTACCATTCGCACATCAAAGCTCTT
CTTAATATCACCGCCATCATCAGCAGCAGCAAGAAAAGAAG
CTCTTAATGTTTTGTAAATGCGCTGCTGGCGAATGTCAACA
TGGAAAAATTGATTCTATACCAATAGCAACAATTGTGTTGA
AAGTCCCACATCACTAGCTTCGAATCAAGACCTCCAGTAAT
CCTGCAGTTAAGAATAGGTACGAAAAATTCAACAACAAACA
CAAAAGGTTCTACAAAACCTCGGAAAGGATCTCAATCAAGA
TTGATCTTGGATTTCCGAATCGGTGTCTTTGGATCTTGATT
GTTAGTCAAGAAAGGGTACTCGAGTGTTCTTGCACTGAATT
CCAGACCTTTACCAGCTTGTCGTTTCCACCGGAAATTATGA
AGACGCTGCCCGTGTAATAACGAGAAAAATAGAAAAATGTG
CCCTGAAATAGAAGGTTGCTCGGTTAAGTCCAGCAGGCTGA
CATTAACTGAGATAAAATAACCTCTCTAAAGGAAATTAATA
AACATCCCCATTGGCATCACCCAGTAGTCTCTTACGTCTTT
TCAAGAGCACTTCATAATTGCGCCAAAGTTGTACGAAAACA
ATGAGTTGGAGAAAGGCCGGCGAAGTCTGGGAACTGAGACA
ATCTGAATGCCTGCCTTTTGCTTCAACAAGAAATACATCTC
GGGAAGATTCAGAGTCATTCCGGAGGCACTCAAGTTCAGGT
AGATGCCATATCCTTTCCAGCGCCAATATTCTGCTCCTACC
AGTTTCGATGATGAAGGCGACTGAGCATCTCAACTTCAGCC
CCCCTTGGTTTCGGAGCTAGCCCAGGAAATTGCAGTGGGGG
CACTTTTTTCCCCTTGGTTTCGGAGCTAGCCCAGGAAATTG
CAACATTACCAATCCTTCTACAGCACCATCGTATTCGGTTT
TAGCTCCATCTGTCAACAAACCTGTGGTATCATCTCCTACC
ACCATCCCTTTCACCAAGTACTCCAACAGTGTTGCCACCAC
TCTTTTGCATTAGCTGTTCCCTCGATATACGTGTATGGAGA
AATCTCTACTGGCTCAAAGGCAGTGGCAAATTCACCTTCCA
TGGATACGTATCTGTCACACCAGCCACATGTATGAATTTCC
CCTAACCCACTCAATAACCTCTGCAACTCCGTTACCTTTTT
TGCTTATCTCTCACAATAGCCATTAGTTGATGAACAAATCA
CTGGAAAAACTCTGGTGGCTCGTCAAATAGGGAAAATTTTG
TATAATTATACCTGAAGAAGCAGTAGCTCCGTCGCCACTAC
ACCATAACGGAAAGTTTGACCGCTAATGCCGGCATTGCTGA
ATACTGGTATTGAGATTAAGCAGTACCTTCCCCATTATGAA
CTCTTGAAAGACCAAAGATGCTGCAATATTTAAGATGCAAG
TCATAACTCTGTTGAGGAAGCTGAAACAGATGCGGTGCTAC
TATAATAAGAATTTTACCGTCTCCGTCATTGAGTTAATAGT
CTGGTGGCATTTTGACGCTGCATGTTTAGTTAGTTCTTTCA
GCCGAACCGAAACGTCTGTCCGCCGATTCCGGCGTTCGACA
AAGACAGAAAGTACCGTTTTCGGAAATAGGGACACCGTCCT
TATTGGTTTTATGTCCCCCCCCCCCCCCATTGTACCATCTT
GAGGGAGAGCGACTGGGCGACTGAGAGCGACTGGAGCGAGA
TAAAGCAAAGTGTGGAGGTGCAGCTCTAGCAAGCCTACGGA
ATAGAAGAATGATTTGAAGGCTTGCGAAACTAAGTAGGGGC
TGCCGGTGGTGTCGGAGACGCTGCCGTAGTTGTCGTGGTCT
CATGTTCGTTTTGCTGCCGTCTGCAAGAGATGGAATTCTGT
CTGGTTTGCATCCTCAAGTTCTCGAATATTGCATGAAACAG
CTAACTCGGCTTGATGTGAGCTGTAGTTATGGTTAGCTCCC
TTGGACTACAGCATGCAAGTCGTCGGCCTCTCTACGATAGT
CGATCTAAGGGCAAGGGAATCGCGAAAATTTTCCTAAAAAA
GATAACCAGCAGTGTCCTTGCGGCAGCTCGGACTTGTCAAA
GCAGGGGGATTTCTCTTTTGCAGCCTTAAAAAGCTTCCTCA
CAAGCATCTCATCAAACTCGCTGCCGCTAGGTGCGAAAAAG
TGCTCATATGGCAATGCAGGCTCGGTTAATGAGTCAGGCGC
GTCTTTTTCTCTGGATCTAGCGCTGGGAACTGGTGGCTTTC
CCAAGAAGGATTTGGCTCTCCAGCAAGCACTTGATCAGATT
TAAACAATTTGAAAATCAAACATGCAGATTTTCAGTATTCA
TAACAAGACACTCAAACCCTCGCTCGATAAAACATATTCTT
TCTAATTTTTTTTCCTCTCTCAGTCGGACAGTGCGTATGGT
TGTATGTGCTCGGCTCTAAGCAGTAGAAATGTGTTCATAAT
AGGGACTGGCCGGTCCAATTCCCTGAGAATTATAAGCACAA
AGAAAAAGAAGCAGGAACTGCGGAAGTTAATGATGGTTAAG
GAGTGGACGCATCTTGGCGACTGAGAAGCCAGCCAGTGATG
CTCACTGCTACGACGTGTCGCAGCTCCCAGACCAAAATGTA
CTACTCTTCAACACGGAATGCGTCCGTTCATTAGACTCTCC
GGTACATCTTGACTGAAGTGCTCTGGCGCCTTGAACTGTGC
TTCCTTGCCAGAGCTTGGATCGTCGACATCTTTGAGTATTT
AAAGCATCACCAGATGGTTCCATTGGCAAAAACCAAAACCA
CAGTGGTAACTTTGATAGCTCTTGAACAACGAGATCAGCAA
GTAAGTCAATGAGATCTTTCCAGTTGCTTGTTTGATTAAAA
CATTTATATGTGGTCGACTGCGGAGTGGAGGAAATCATTGA
TGTACTAGGTCCTCAGTTGTCGGAGGGCCTTTGTCAACTCC
TACCTGCTATTGACCGAAAGCAGTAGGAGAAACAAAAACAA
ACAACAACAATAACACGTAGCAGCAGCATGAATCAACAATA
CAGCACATAACAGGAACAAGCAGTAGCAGCATGAATCAACA
ATTAAATGGAGTTGATTGTGCAGGAATAGGATCAGAATCCG
ATGCAGATCTTCATGAGATCCAGGACTACTTGGATTATTAG
GAATCGAGTTATTGTTTTTACAGGAAGGAGTGGACCATTTT
AGGCTTGGTTATGAAGTGGTCTGGCTCAAGTGGAAGGGTCT
TGCTCAAGGTTCCCAAGCGACGATGACGAAATGAAACAAAC
CTTGGGAACCTTGAGCAGTTCGAAAGATGGTGCTTTAGATG
CTACACTTGAGGGGCTTGGACTGAAGTACAATTTTGTCTTC
ACCTTTCAGGTGGTGGATGACCCGGAAACCGACCCGATTGT
AAGCAGAACTTGCAACTCAACAGCAAGAAACCCCATTGCCT
AGAGAGATATTATATATATACCTGTGCTATCAAGGCATTGA
ATTGAAGTTTCCAGGTGAATCAAGAACTCCTTAACCTTAGA
CATGGGTGGAGGCGCGCCCTCGCGCGGCGCAGTACGGTGGC
AAGAGTTTACATTTTCAAGTCTCGGCCCTATTTTATCCAGC
AGTTTTATGATGAATGCATGCACGAGTATAATACTATAATA
ACATAAAACAAGTGGTGTTTCGGGTACAAATAATAATTTCC
AACGTGAAGTCTCAACTACACCCTTGAACCCTTCAACATTT
GTCGTGGGTCTTCATGGACGCGCCTGTTAAGAGAGTGGTGG
AAGCTTTAGATTCTGCAGCTCTCAAGCAGAGTTCTGTGTCA
CATTAAGGCCAATCACTTACCAGTAGAAGAATGGCTGACTG
GTTTCAGAAAGAAAGGAAAGCGTATGAAGTAGTAGTGCACG
CTATTTGGCCTTACAGTGGTCATTACCACCCAACAGAAGAG
TGAAAATATAAGGACATTTACCTTGACATTAGCGAGGTTGA
AACCAATGTCAATGACCTGACCGAGAAGGCACTGATCGCCG
TCGCTTGTCCTGCAAGTGGTCTACTGGAAATGGAGCCAGAA
GAGCCAGAATCGGGTGTGTGCGGGACTACCCTACTGACCTA
TGGAATTGGGCCAGAGTTCGCACGACCAACACGAGGAGATA
ACGCAAGCCTGGGTGAGAGGCGGATCTTTGGGCTGGGCCTT
AGTGGATCAAACTCAATTAGCTGCAGCAATTGGGGTCCTTG
TTTCTTAACACGATTTTGATCCCGCAATTTTGGGTCGAGTC
TAGAAACTCGATCTTGAGGTCTGTGAGAAAAATGGCTCTTT
TAGCCACACAGTAGAGGCTGCTGTAATACTACTACTATTTT
AAACAGAGCTTGGGGTTGGGCTAGGGTTACAGATATAGCTA
TCTTGTCTTTGTAATGGCTGCTTCAGCAATAAGCAACTTTT
CCAATGTAGAGCCTAGAGGACGAAGAGGCCTTGCATGACTT
CCAACTTTACCTTCCCTAAGCGCTTAAGCCTAACCAATGTA
AAGACAGACGTACGTGCAAGCAGTGACTGCAACACCCAACT
TCCACATTGGCAGGAGCATGCGGCATTCCAGAACTAGTTCC
CTTCACTGGATCCCACTCGGCGGAGAATACCAGGACCAGCT
AATTTCTCTGCCTTGACACACTCGCAGAATTTAGAGCTGGT
CCGGTGAACTTCTTTGACCACTCGAAATTCTATGTCCTGTT
CTTTCTTCTGATTAGGTTTTCGAAAAAAAAATATACATCGA
CGGGCACTGTGGGTCAGCGGCGCGTTGATCTTCTTTCAGTC
ATGGGGTTTTTGAAGCGCGGCGGAAGCGTCTGATTCTGATA
TCTCAATCTTTCAATATTTGCTGTTTTAGAAGACTGACCAA
CTCCTTCTCTAAGCGGCTTGCCCTAGCTCCCTCTTCACGTT
TGTCTTGGATGCAATGCCTTCGAGCAACTTGAAACCCGAGA
CGGCACATCAATACCTCGTCCTGCAGCATCTGTCGCAATAA
TACTTTGAGGCTTCGTGTCTCGCTAGCTCAGAAGGAACAGG
GTTTATGCTAGCTTTGGCCTCAGCAAGAAATGCAGGATCAG
ATTTGAATGTGACATCTTTTCGACCGAGGTTTTTTTTCTTT
TTTTATGTTTTATTTATGGGCTTCAGCTGTTGTAGGCCCTC
GACATGGAAGCATGGATTGTCTCGAGCATACCAATTTAGTG
TTTGTACAAGATGAACTTAACCAAATTGTTTCTTGTGTTCT
TAGAGGACTAAATGTACTAACCTTTGGAACAACTTTCCATC
ATGTAAGCAAAAAGAAGCGTCTAGTGCTACATACCATCGCC
ACCTTACTGAGGTTTGAGGACCTCAGTATTGTTGAATAGGC
GCGCCGGAGATCCGCGACGGCGGCGCCTCCGCCATCAGGCG
AGACAGAATGCGCTGGTCCTCGCGAACACTAGTTCCACCAA
TCACCTGATTTGTAGAGTTTCGGGCAACTATGGAATGCAAG
AAAAAGAATTGAGTAAGTGTCGGAAAAAACAAACACTACTC
AAGAATTTTGATATCAAACGCGCAAACTTGGATGAAAGACC
ATCTTGGTGATGTGAGTCTGCCCGAGGGCCCGATTGAGCCT
AAAAGCAACAGGTACCTAGCCAGCGAAACAAAAACACCAAA
ACTTTCCAGTGAAGCTGAGGCTTCAGTTACTTTGTGACTCA
CGCTAATACAAAAGTACCACCGCCCCCAACACCACCGGTCC
TGAATTCATCTTCCCAAACACCATAGTTGTTAGTGAAAGGC
AATAAGAATTATATATCTACCGCGAACTCCATCACACACAA
CCTTTTTGAAGAGTAAGTTGCAAGAATTGTAGTATGCCCAT
GAGCATTCTTTTTGTTTGGACTAGCGCTCCTTGTGCAAATG
TGTAGTATATGATTGATGATCGACCAGTCCTAGCTAGCAGT
GACGAATTCTGTTAGGTTCGCTGCCGCAATTGAAGGTTGCG
TGCTTCCACTCGGGATGTTGCCGCCGGTGTTACCAGACACC
AAAGCAAAATGCTAGGCATGCGTGTGTCTATATTTAGAAAG
GTTCTTGGGTTGGGGGTAGGCGCCACAACAGGTTTACTGAT
TCACCGCCCATTTCACGGCGCGTCGGCTTCCGTTTCCATCG
GTGAACCAAGACGAAGCGATCGGCAGTGGGCATGAGATTCT
TATTGCCAACATGATCTTCACCCGTTTCACGAAAAAAATAA
TTTCCTTCCTAGTGTATCTCCTGTACCTACTGTCACTTGAG
AAATGAAGCAGAGGAGTTGGCTCGACTAGCATTAATGTGTT
CCATAATCAATTGTTCAACGCGGATGATACAAATGGGAATG
ATCAAGACTCGTTTGTCGTTCACGAGAAGAGCAATTTAACT
CGCCTTCCGGAACTCGTCCTCGGAAACATTTGGGCTGTTGT
CTTCTTGGTCACGGCAGAGTCGAGCTCCTCGCAAATCACGT
GAGTGGATGACCCTTGTTTCCGACGACCCAAACGTCCTTCA
ATTATTTGTTCTCTGGTTTTCGGTTGTTACAATAATTTAAG
GACATTTGTGGGCATTTTCACATGGAAATTTGTGCATCTGG
TGAGATGCTTGTTGGTTATCCCCCGTTTTACTCTGACGATC
ATATTTATGACCTGTGGGCTCGAGAAGCTTAGAAATTTGCA
TATTGTGTTATAGGTAGATGCACCAGCGTCTGGAAGAATTG
ATCCCCTGAATCAGCAAGCACCTGAGCTTCCATGTCATCTA
GTCAAATGTTCAAGCAAATGCAAGACTACCCATTTGATTAT
AAATTGTATGACTACATTTTCAGTCGGCATGATTTTCGACA
GATGTGAAAGCTAGCGAGTACTGTAAGTCAGAGTGCAATAA
GAAGATCAAAGATGTATAAGCGAAAGTTTTTCAGAGCATCA
TCGGTTAGACTTGTGCTCTGCGGCCACCGTTTTTGGGTCGA
CTCTGTAAATTTTGCAGCTTCGTGTGAATTTGTTACTTGTA
ATGATTTGACATAGGCAGCACGAGATGATTTCACCGGATAG
TATCATTACAGGCCTGGAGTCGCCAATGGAGCTGTTGGAGT
AGCTGTTGGAGTTGGAAAGTCGGACGGAATCAAACAACCAA
GTGCTGATGTCATGCGTTTGCGATTGTTAGGTCCAACAACA
ACTATCAGAGAGTGAGGAGTCGGGTGCCGCTGAGGTCAAAT
ATAACACCAGAAGTCCACACCAGCACCTAAAGGAATATCCC
CACTCTCAACCTCTACAGCTCTGGACTCTTCTCTATCACCC
GCATTGGAAGGAGGCCTTCACCAATTGCTTTATGAAAGTTG
TGGACAAACAACAGCAACTACAGCAGTAGAACCGACAGTTT
TATTACATCCCACAACCCGTCGCTGGCTAGGATTAGGCACT
TTATAAGTTATAACAGTTACCAGCTGTGGTTAGCTTCCCTT
GTTCTATTCTTCAGCTAACTCCAAATCCCGGACTAAATATG
CCCCAAAGTAGAATTAGTCACCTCAAGAATTATTTTTAAAA
TACAATAACATCTAATATAACCAAGAAATGAGATAAGAGAG
TGTTGTTGACTTGCCGCCGCCTTGTGCACCTTCCGATCAGT
GGGAATTTACCTGTCGCACACTCCAGCAGTACTAAGCCCAA
AACCATTATCATAGAAGGACCGGTAACAAACAACAATAAAT
TGAATATTCAGGAGTCTATCCGCAAGCAGATTGCACAAGAA
TTTACTCCTTGTTCCTTTTGCTTTAGTAGGGTTTTTAACAT
CTACACCATAAGCTACTTGACTAGAACAAAAAAGGGGCAAA
GACTTTAACCACGTAGAGGTCTGCTAAAATCATCTGATTGT
TCACGGTGAAGTAAAGCTTGCGGAACTTGCAGCTAAGGAGC
AAAGAAGCACAGGGGAAAAGCTCGAGCTATTCATGCTGCCA
AAACCACCCCCCGCAAATCCCAGTGTCCCTTAAATCCTAGG
CTACCGGTTTTCCACGGCCGCGCCGGCAACGACAACGCCGT
ACTGGCTCACCGCCACCGAGCGCCACTTCGCCTACCTCGGC
GCCTACCTCGGCATCCCCGCCGCCGACCGAGTCAAGATCGC
TACCAGCACATCCAGGGGCTCGCGTCGCCGCGCAGGCGAGT
AATCATCTCCCTGAGTGTTTCTCGCAACTGCGAATATGGCA
TCCCTTTTGAGTCTCCTCTGCGCCAATTGCACCAAAAAAGG
AGATGTACTCTTATTATGAGCGCTTAATTTGATCGGATCAA
TAGATTAATTATGGTTAATGCGCCCAAAAATAAATTTCACC
ATCTGTCGTATAGGATTACCCGTGCAATAAGCAATATGGAG
AATGATTGAGTTGGTGTTTTCGCAAAAATTTGCATTTGATA
CAACATGTTAAGTTTACGATCGAGAAAGAAAATAATAAACT
GACGTTTTCCGGCGTCTTAACCGGAGTTGTGTCGTACATCC
CACCGCCACCTCCGCCGCCGCTGCCGGAAGTTTCAGTACGA
ATCTTGAACGGCGGCGGCGGCGGCGGGATAGGAATTAGCGG
TACGGAGCGCCCAGAGCTCCCGGAGTGCGTCGCCGGAACCG
GGGATTTGGATTCTTACTCCCTCGCTTAGAGTGATGTTGAT
GTATAGATTATTAAATCTTGCGCCAATTGAACTTACATCTG
TTTTTTTTATACAATGCAGGCGCCAAGGACATCACGGGCTA
ACAAGCAGCAATTGGTCTTCCCCCAAAAAAACCCAAATCTT
CTCTTTCCATATCAAGTGCACGTGAGCCTGAGTCTGAGGAA
TTCAAGTTGTCTGGTCAGCTCTGCATTTCTAGCCTCAGCAT
AGAAAGACAAGCAGCCGAAGCGGCCAGGAAGGCTTGTATCG
CTTAATCGCTTCTCAAGTTGCACGCGATATGTAAGTTCTTC
TAGGACCTGGAGAAGAATTGCAGCCTTAGTTTGCTTTCTGA
GGTTGAGAGCAATGACTGCTCGAAATGAATTCAGATTCAGA
CCACAGCAAAGTAAATGTCACACGATTAAAAGAAAAAGGCA
AGCAGAGGTACTTGGAAATGCAGCCAGAACCATACAAAGGC
TTGACATGCAACCTTGTCGTCGCAGCTGTTGACAGATAAGT
TTGATCAGCCAGATAAGTCACCTGAAATAAAATTGATGATG
GTTTATCAAACCTAAGCTTTCTCGAACTAGTTTTACCATCT
AAATCCACACATGAAACTTTCGCTCAGAAGTTATACCAGAC
TTAGAAGGAATAGGAAACAACCAAAAGTTTGTGTTCTGTCA
TCAATTTTACAAATGAGAAGCTGCAACAACATTTCAATCAG
AGGAAAACTATATGTAAAAGCAGTTGGAATAAATATGGATA
TGAATAGTAATATGGATAGGCGGCATGTGCTTGAACACCAG
ATATGGATAGGCGGCATGTGCTTGAACACCAGTACATACAG
TCTGCTAGCCAATGCAGACGCTGGGTCGAGCGTTCTTGTGA
CTTTTACCTTCTTTGTGCTGCACCACCTGAGGTACTGATAA
CAGCACAAAGAAGGTAAAAGCAGTGATAGTTTCTTTCAGGG
GTGATAGTTTCTTTCAGGGTCTGAAACTTGGCAAACACGAG
ATAATCGCAGGTACTGAAGACCCAGAGTTTCCAGAACTAAA
CCAGAGTTAACGAACACTCACCTAGAGTTGTTATTTCTGAC
CACCCGACCCCGCTTTCTCCCCGGCCCCCTTCATCTTCTTA
GCGGGGTCGGGTGTGTGAATCGAGAAGAATACAAATCACAT
ATATGAGAGCTTTGTCATGTCATCTACACCACCAGGAGGAG
TTGAGCTCGACGATCGCCTCCGCTAGCTCATCCGATACGCG
ACGCGACCGAGTCAGATCGGCGAGCAAAACACACCGGTGAG
AGATTTAGTGGAAAATGTTGCTCGGACATTCTATATGGGTG
TATTTTGAAAATGTTACCGACTGTCGGAACGGAACCAAATT
TTTAAGTTATGGTTTGCAGCCGCTCAAAATTTGGTTATTTT
GTTCCGTCAATTGCCATTGCCTCCTGCTTTGATCAAATCAA
TTCTGTTAGATTTTTTTGATCGGGTTAGAAATTTTTTCTTG
CCTCCACCTCACCGCACCCGCGCCGCCGATGAGAACATCCG
AACATCCGCGACGAGGCCCGCCGCCACCGCCCTACTCCGCA
CGTCCCCTTCGAGGCCGTCGCGGCCGGCGGCGCTTCCCCGG
GAGGCCGTCGCGGCCGGCGGCGCTTCCCCGGAGTCCTACTC
GTCGTCTACCGCAGCCGCTCCGGCGGCCTGTTGGACGTCCA
GCCCTCGGCAAGTTCGACGGCGCGTACTGGCGCCGTCTCTT
GCCAGGTGGTGCGGCCGACGCGCGAGTCGAAGAGACGGCGC
GTTCTGACATGATCCCTCGGCGCGGATTAGTTTTTAGGCCT
AATAAGTCATCCCCACCAGGCTTCGGCTTCGGCTTCGACTT
TGGGCAAGATGTACCAGATGCGCGAACGAGAGTTAAAGGAA
TCCCTCCAAACCCAGGAGTTCGCCAACATTAACACCCTTGC
GAGAACTACCCAAATCCTTGCGGCGCATCATGCAAACTCTT
AAGTCAAAGGCCAAGGCTGGCTCCGAAATCTTCTACCTCGG
ACCGCCAACCCCCCACGCCGCCACATGAAATGTATGTGACC
TAGTAATAAACTTGAGGATGCAGTGCCTCGACTTGTCAGTC
TACATGAGCAGATGCAATTCCAGGAGGTATAAAACATCAAT
CACCTCAGCCCTCCCCTTAACCGCCGCCACGTGGAGCGCCG
CCTTTTTTCACGAGGCGGCTCGGCCTCTGAGTGAGGATGAA
ACACTTTTATACTAGTAACGCTTGTGCAAACTCAATACAAG
GAGCTTTGACTATGCCGGCTCGCCGGCACTTGAAGTCCCTG
CTAGGTATACATCTTACAAACTCGACTACTTACGTCAAAAG
TGGAGGTTTGGATGAAAACCCCGTCAGTTAGTTTGGTTCTT
ACCACCCCAAATTGTGTCCCCGCCTTTTGGTAGCATAGACA
GCGAAGCAGGTGATCAGAACCCCGTGGCCGGAATCTGAGTG
CTCAACGAAGCCAGTAGAAGCAGCAACAAGAGCCACTCAGA
GTGGCGCCTCGTTCCCCGCGCCCGCCTTAATAACCGACTCC
GACGGGAGAGTTGTCGGACGCGGAGTCGGACCGGTTCCGGT
AGTAAATCTCCATCTTTGGGCGCTGCGATCACTTATTTTCT
ATAGACGATTCATGTCAAGTCGGATAAAATTCCATATCATG
CAATTAATGAAAATGCAATACAGCAGATTTCAACAACCAAC
GCAAAGCTTAGAGATGAGCTCGCTTAACCCTCACATTCCCT
CTGGCCGGAAAACTGGAATTCGGCGGACTCGCCGGGAAGGG
GGACGCTGCTGGGGTGGAGGCGCGCCCTCGCCAACGCCATA
GTCCACACTTTAAGGCGATGCGGACGTCCGTATCTGAAACG
CGTTCGCCACCGTACGGTGTCGGCGAGGGGGCGCCTCTACC
GGCGCCTCTACCCCAGCAGACTCCAGCAACTTCCCCGACCA
AGATAGAGAAGTTCAAAGATCCAGCAACGAGAGAAAGATGA
TCTACTATCTCTTCCGACTCCGAGCCATCCGAATCTTCCAC
CGTTCTAGAAGACGTCACAACCGCCCTCACGATCATTGAGA
CGTGAGGGCGGTTGTGACGTCTTCTAGAACGATCTTCACCC
CAAATCTTAGGACATGTTTTCGGCCTTTTCTAATATAGTGT
GAGAAGACGAAAAGCGAGGGCGGAAGCGGAAGCGGAGGTGG
GCATATTTTTGAAATGTGGGCTTTGGCATCAAGCTAGGATC
GTATTGTCAGGTAAAAATTCCAATAGCTTTTTAAACCCAAA
TTGAAAGTGTTCATTTAGAGCAGTTAAATTTCTATTATGAA
ACTCCTCACTTTAGAAGAGTCGGATCCTATCAAATCGGGTA
GATATAATACAAGATTGTCGCACTGGCAGTGGTAGTTAGCA
AAAAATAACGATGAGGTGGGCCCCAGCCAGCGAGCGAGCGA
ATATATTACAATTTCAGCTCCGAAAACCCTAACCTTAACAA
GTGGCTGAACTACTTTTGACCGCTTGGTGTTGCCTAATTGT
AGAGGCTGATGGTGCATTAACAAGCTGCAATGAATGAAAAC
TTATAATCCTTGGCATTCACCTTTGGATCCGTCTTCGTTCT
ATACAAGTGGGCAGACCTTGCCGGAAAAAATTAGGAAAAAT
AAAACCCAATTTTTCCTCCTCCACCTTTTTTTTCCCTTTTT
ATGGTGCCACCGAGAGTTACCCTCTGCTACGCCGGAGGAGC
TCTATGCAAGGAGCATGAAACGAGTGCTTGCAGCTTGGCAA
GTAGTGATCGATCATGAATGCGCAGTTTGCTTGTCAGTATT
GTTAAGCAAATGTGTGTCGTCGACTCTCACATTGAGATGAT
TAAGAGCTTTCCCCATGGAGCATTGCCAACCGTCCAACAGA
GCTTGGAAGCAACTTGTGGACGTCGAATCTTACCCATAGTT
AATGAATTTCTTGTATTTTTCGCAAAAATATTGAAAAAAAC
TCCTCCTCCTCTTCTCCACGCGCCGGTGTACCAATCAGCGG
GGCCGTCACCGCAATTACCGCTGCCGCACTCACAGCCTCAA
CTTAGAGATGGACACGGAAGCGGCATCCTTTCCCCCTCGAT
GGAAGCGGCATCCTTTCCCCCTCGATCAAACCAGTCCCTCA
CAGTCCCTCACCTGACGAGCCTCGGGCAAATCTGGGGGGTC
ATAGGAACAATTCATTCTACCCGGCTGTACATCGACCCCCC
CTCGAGCATTGTTATAACGACGCTGATCCCCTTTCGCAGTG
ACGACGCTGATCCCCTTTCGCAGTGACTCTTGCCTTGATTG
GAACTTGCGGTTCTGGACTTCGCTGCAAATGTACTCGGTGA
ATGATCGGGACCGCGTTCGGCGTCAGCTGCACCGGCATTTC
CGAAAACTGGGTTTGAGGCACTGGACTTGTATCTTTATATA
TCTCTTTCTCTCTTCAGTCCCTCAAACCAGTCTCTCCCTCT
ACACAACAAACTCACAAACACCAAATGCACAAAATTAAGAA
ATCATTAACTAGAGGAACCCCGCATTTTTGTCCATATTTTC
GGTGAACTCGTGTGGATTGTCCCTAGAAGCCGCTACTCTGG
TTTAAGAGACTATGAATTCTCAGATACCCACATCTCAACTC
ACGGCCACGGATTCTGGTAGCCGATGCCCAGAAAACCCTTT
AGCTTGAAGAAGAAAATCTTCCCGAGGTTTTCAGTTGTTAG
GAAAATCTTCCCGAGGTTTTCAGTTGTTAGAGTTTTGGTGT
AAAGGATTGATAGAAGAGCACAAGTTGAATTTGGGTTCTGT
GCACAAGTTGAATTTGGGTTCTGTGATTTCGGTGTCGGAGG
TTCTTGAATAGGTTTGTGAACAAATATCTCAACCAAGTACC
CTTGGGTGATAGTGTTGAATCTAGAGGTGCTACCAGGTTTT
GGGGTTTATGTAAGGCTGAGCGTTTGGGCCCAAAAACCCAG
ACCGCCATCTCAGTAAACGTCTCGCCCTGCAGATCAAAACA
CTTGCCAAAGCGTTTCGAGTCTAGAAGAGCAGCATCTTGAA
AACTTCATGGCCTTGGCTCTCTGTGCCCTCAGCTTTCCACT
ACAAAAAGACAACAAATTAACCGGAAAACTTAGTAGCCTAG
ATTTAACTCTCTTCAAATTCCCCAAGCAAAATCATATGCTT
CATGAAGCAGGGTTGGAATGCTTCAAGGCATTTTGGTGTAC
TTTTCACTTGTTGAACGCATCGTTGATTAGATTTGAATTGA
CTTTTAAGAAACGTAAATCACATGACTAAAAAGAGTGAAAT
GGGTTCTTGGAGAGGGAATGCTTCAGTAGTCGTCCGTGCAC
TAATCATTGAAATCATTGGTCCTTTAAAAACCCTACTATAC
GAGAGAGATCGAGGAAGAGGCTGAAGAATATTATAAACCCT
TGCTTCTTCTTGGCTCTTCCCTGAGTAACATTCACATACAC
AGAAATTGTGGAAGTTGAGGCACTGGAATTTGAAATCACGT
CATTATCATGTTGGGTTTAACCGAACCACCTCGGCACCTCC
CACACCCTGATATGACGCAACCAGAAATCTTTTTTCTTGTC
CTTGAAAGTTTGTTAGGCTGCGGCCGCCTCGATCATCTTCT
AACTAGGACGATACGTCCTACAGGGACATTTATCCTTGCAA
GAGTTTACATCGAAGGTTTTCGATGATTATTGCATATCCCT
TGTCCACAAGAAAATGATGTCTTTGCTAAACTCTCACCTAT
TAGTACTTATTTGGCTGCTCCGGCAGTGCAATCCCCAAGAA
TCATTGATGATTTGACTGCTCACCGTCGCCCCTACATTGGG
CAAATTTAGATTCTTTAAGGCTTTAACATGTCTCAAAATTA
CCTACTTTTACCGTTTAAACCCCTCGGCCTCCTGTGTAGAA
CCTTGGTATCTGCAGGCATGCGTTGAGTTTAATCGTGGGCA
GGTATGCAAATCCAAAATTGCAAGAGCAACAAGAGCCTCAA
TTGCAGCCACTTGCTTGAGGCTGCAAGAGTTCATTTAACAG
ATATGTTTAAGCAAGATTTGCAGCAGTAGATAGCAGAATCT
AGTACAAGAAACTGCTCAGTCATCTGCAAAACAAAACAAAA
CCCATAAACTAAAGAAAAGACTGAAAAAAGTGAGTTAAAAA
GTCTTTATCACTGTTTTTACCATTAAAAATTTTCTGAGGAC
CTGCTTCTGGTTTCAGATTACATCAGCAAGGAAAACGCCAT
CTCTCTAACCTGGCAGGTCTCTGAGCACACATGCAACTCAC
CATATGTCGACTTCAAACCACAAGAACTAAACAAATTTCAA
CATAAATACTAAACAGACGTCGACTTCAAACCACAAGAACT
ATTTGTTGTGTAGGTTGACGCTGCCAAAGGTTTCCTAAGAG
CCATTGTATTAAGGCTCGTACGGGGAACCTTTTCACAGTCA
GAAGAGATAAATGATAACTTCCACTAAAAAATTAATACAAA
CCAAGATAGAATCTTGTGCACCAAATGCAGAAGTTTGTGAG
GCAATATTTTGCAAGGAAGTCTGAAAGTCCAGGAAAATTGC
AAGTTTTGACTAGCCAGAAGCGTCAATGGGCAAACTTTCAG
TAAAAGGCTTCTCCAGTCCTCCCGAAGTGAAAACAGGAAGA
AACATTAAGTGAACCGCCGCCGCTGAAGCATGTCACGATTA
GAAATTCGTTCCCGCTTGTGCTGCAGTTTCGGACGTCTATC
CATCCTCAAGATTGAAGCGTCGCCGTCGATAGGAGAGTTGG
ATGACAGCTATCGGCCGCCGCTGCAACAAAGACGCGGAAGC
AAACCCATGATGACAGCTATCGGCCGCCGCTGCAACAAAGA
GCCGGAGGAGACTCCTGCCGCTGGTTCAGTCTGGTGGTTTT
TACAGACCGGCGCCGAAGCTCGCCGGAGGAGACTCCTGCCG
TTAAATTGTAATCTAGCTACCCAGAAGAATAGGAAACATAA
AGTTGGTTCAACGCTCGACACCTCGTCAATGGCGCAAGCAC
ATACCATCTTATGACTTTTCCTTCAACAACTAAAAACATTT
TACGTACAGAGTGGTGCTTGCGCCAATGACGAGGAATCGAG
TACTCGACCATCGCCGGCTGCGGAAGTTCGTTCAACGCTCG
CTGACGAGTACGGTGGCTCGCTTGCAAACCGCTGCAAGTTC
CTTGATACAAACTGTTGAAGCAGTAGTTGAATCCCTTGGTG
TGGAGTACAATAAGAACAAACCGGCAAGTTGTATGGAAAGA
AGCCAAATATATTTCGTAGGCGGTATCGAATGCAACCTTGG
TTGATGAGGATTTGAAGGCTCGTTGCAAGAATCTTGAAAGG
TGTTCCAGTGACCGTGGCATCTGCAGAGAGAAGTTTTTCTA
CCTTCAAAACATTGGACCGGCCCTGATGAGAAGGTAATAAG
CTTCCGCAACCGGCGATGGTCGAGTACTATTCTCAGAAGTC
CTTACCCTGAACCTCGACGACTCGAGACCCATGAAATACCC
CCTTGGTGCTGATAGAGTTGCCGTCAGAATCTCACCAGCTA
TTACCAACCTGGTGGGGGGTCGCCAATTTCTTCAACCAACA
GGTGTTAAACTCACCACTCCCAGCAGAAGGCCAACCACTTT
ACATCTATATCTGAAGCTTCCACTAGGAATACATGATTGTC
CATTGTGGACGCATTTTTAGCGGCAATGGCCAAAGCAAACA
ACTGCCTTAAGATCTTCGTACCCGCCCTCGAGTGGGGATTT
AACTCTAACATTAGTTGCACCGCCTGCTTTGTCCATCGCTG
ACCGCCTGCTTTGTCCATCGCTGCAACAAAAGCATCCACAA
TTATTTAACAACGGCATCACCGCGAGGACATTTTTTAGGCC
TCAGCAGTAGCATTCGTTAGCTTCAGTAGTCCAAGCCCCGG
TACCACATCGGGAATGTGCTCTCCCAAGCTCCATAAGAAGA
CTATTGCATTGCACTAAAGGCACCAGCAATTTGCAGTAAGA
CATGGGCCTATTCCAAACAACCAATTGCAATGGCTCAAGAT
GAAGCTAACAAAGGCAAGGGCTGGAGTATCACCTCCATTGA
AAATGACTAGTTATAGCCGTCTGGATTAGTTATCGATCTGT
ATCGGAGATTTATAGGAAGTCTCGAGTAATTGAGTCTTACA
TCCACCAACAGCCAAGTCTGCGCGAGCTAGTGCAACGCCAA
GATCATGGTGGACCTCCGATCGCGATGTCTCCGGCCTTCTT
CTCTTCCCTTTCATTCTTCACACGATCGGTGTTATCACCGT
ATATTACTTTTCCCTGGGCCCTTCGGTTTCAAATGCCCAGT
GACGCCGGAACTCGCTCCTCCGGCCACCATTTCCAGTGATT
AGAGAGCTCTCACCCGGAAGCTCTGGCTGCGTGGTGGAGTC
GGAGTCCGCTGGGGTGGAGGCGCTGTCACATCCCGGTTCTT
TCCGCCGAATTCCAGTTTTCCGGCAAGATCACCCAAAACTT
AAACTGGAATTCGGCGGACTCGCCGGAGATGGAAAGAGGTC
CGTACAGCACCGGCGAGCACCGGCGAGGGCGCACCTCCACC
CTGTCTCGATACCACCGTCGCTGCCGCCTCAGCTTCTCTGG
ATCAGGTAAACCGCTCGTCGCGGTTGGTGTATCGTTCTCAG
TATTGACACTGTAATAAACGCAAGAAGAAAAAAGTTTATTT
TGGTAGGGAAGTCTAACGAGCGGATTCTACGCACCAAGGTG
TAAGCTTTCATTGATCAAACCCAGGTGTAACTGGTTCTTCT
AAATATGATTAATATTAGAGCTCGATTAGTTGTTGAAGTTC
TTGTATTCCTATCATATTCTCAAAAAAGAAAATTAAGAATC
ATGACGAACTACGCAGAATGCGCTATGAAGTCAGCCACTGG
GCTTGAAGGAGTGGGCGCGGCGGGTCATGGCGCCGGAGAAG
AAATTTGCATTTGTGTTCTGCTCTAACAAGGAAAGCAAAAA
TAAATTTGTTGAACAGGTGACCCAGAAGTTTGAGAGAGAAT
GAACAGGTCAGCACTCAAGTCACTAGTTGCGAAGTTGCAAA
GAGCGCGTCATTCTGAAGCTCCCGAAGTTGGAAGGTTTTAC
ATCTTTATCTGAAGGTTGCCCCCGATTAAATTGAAGAGCAC
TGGGACTCGAACAAGATTCGCTCCAAGAATAGGGATGATCA
AGCTCGGCGACGCGATTGTGCGGCGGCGATGAGCGGAGGCG
GCCACCGCCACCACAACCACCGCCGCGCTCTCTCTCCCGGA
GAATCTGCTGACTGCCAGCTCTCCAGTGACTTTTGAAGGTG
TTTCTTTCTGAAACTGACGTCGTTTTTTACATATAGATAAG
ACTAATAATATTGATCAAACCAGGCAAATTCAAATACATGA
CCTCCTGAACCTTGGCAATGCGCCGACTCCTCTTCTTTGTC
AACCCCACATTCCAACCTCACCAAGAGCTTGGCCTCTTTCG
TTCGTAGGCTTCTACTCTCACCTCTGCTTCATAACCCACGT
TGCCCCCAACTTCGATGGGTCTGGCATTCCTCATGATTTCT
ACTGTTTGTCTTCTCAGTAGCAGTGGTCCAAGTTTTTAACC
GGAAACACTAACAAGCTCGTCGCGTGATAATTTAACTAAGG
TAACATAATGTCATGGAATACGAGTAAAAAAATAAGTCCAA
ATGACACCATACTGATGTCCCTTTAGCATTAAAATTTTAAA
CATATATATACACACCGTAACGTAAAAAAACATGAAGTGGT
TCAAAGCCGGTAACGGTAGGCGTTGGCGCGGTGGCACATTG
GATCAGAGAGTGAGAACGATCGCCAAGGAGCATTGCGTTGA
CTTCAAGATATATGCCTCGACTAGAGCTAGCTGATCTCCTT
CATGGATGAACCTCCCGGAGCGTTGGATCATACCATTCCCT
ATCTCTGTTGTTTTTCAATCCAAAGTTTCAGTATTTACTAT
CCACACTCAATCCCAGCCCCCCCAAAATGTTGGATAAAATA
GGCTCGAATATGATATCACACCAGAAAAGGAAGGAACACAA
GAAGAGAGTCCTCCTGTCTTCTGGTTTGTTTTTATCTTTGT
CCAGCAAGATACGGACCCAGCGCCGTCGACGTCGTTGCCCT
ATCTCCGGCCCTCCAACAAGCGCGCACACCCCTGCCTTGTG
CGTGAGCGTAACCCTCCCCCCCCCCCAACAACCACGGCCGC
TCTCCCTCACGAAACTCGAGCGCTGCTCCCCGTGAGCGTAA
AGCAAGTGGTTGACTCAGCGCTTCAGCCACGTCTTCCTGAG
GTTTATGATTTGTGCTCACCCAGCAGTAACTAACTATAAGA
TGCTCCTCCCTCGACATCGCCGCCGCCTCCGATCCCCAAGC
TAATCAAACAAGTTAACGAACCCGTGAACAAAACATAGCCA
GATCACTCCATTGATGGCATCAGTGGCAAGTTTGGAGTTGC
TTAAGTTTTAATGTCTCACACCTGAATTTTTCCAGGTTAAG
TGCATCGGGTAATACCCGATCGGGTATATTTGCGAGGCGGG
ACCTTGAGTACTGCGGCTGTCTGGAGCACTTGTCAAGCAGC
ACAAGAATCACTTGGTGACTCGCTGCCTTGAAAGTTGCCCT
CCAAAGAGTAGTTGGTCTAGCGGCCAGACACTTGGTTTGCT
CTCTAATCCACAATTGACAACCAAGGAAGTTGTTTAACTAA
CACTGATGGCCTTCTCAGCGCGCCTCTTAGCCTGCTTATCC
ATTTGCATTTGACAGTTTTGCTCGAACAGTCTGAAGAAGTA
GACTAATCAACCTGAATGTCCAGCAAGATCCACAGTGTCCT
GGTACAAGTTGTTTGGTTTTCGGTCGATGGCAGCAGCGGCA
TTCCCGGCCTAGTGTCCCCGCCGGTAACGCCGTTGATCGGG
TAGGAAGTGAGGTATAGTCACCCGCATTTCCATCACTTTTC
CTCTGCTTCGTCTTCGCCTTCTACCGCTTCTTTGCCTCATC
CATTTTTGTTGTTTGTGCTGCGGGTTATGCTCATGCATTCT
AGTTATAGCATCTCTTAGGACTCGACCATCATGTGCCGAAC
TCCACTCATTAAGATGATAACGTTGTCCTCTAAATGGTGCA
ACTCTTGTGCTGATGTCGGTCGGTGTCTATCTCTCCACTCA
CTACTCGTCTGATGACTCAACAGTAGTAATGTAGTCATTAG
AGATGAAAAGCTGGTGGAGTCGCTTCTTGAATTATCCCACG
CCAGGGAGGAGCACGCGGCGCGCAAGTAGGACACCGGCGTC
AAAGTCCCGACCGCATTTCTCGTCAATAATCTCCAGATGGT
ATGTTCCTCTCGAATTGTTGCTCGAGCTAATATGCTCAATA
ACACAAGACCAAGTACATCCCGGAAACTGTAGCTAATTTGC
ATCCTTGAAGCAGGAAATGCCTTTAAGTGTCTCATTGCTTA
AAGCTTCTTTGTCATCTTAGCTGCACCTACTAGTCCTCCAC
CACCTCGGTATGGTTATCCGCCCCAAGAATCTGTCAAAAAT
TGCAACAATGTAGAGTGTCGCGCGCAGACAACCGGGATAAC
TCAAGCTAAGAGGGACGAGTCGGAAACCAAACTCTATATCC
AACTTGTACTTGGTTTTGATCGGTAGGAGAATTAACTCGAT
AATCTTCCTTTTGCCGTTTTCGGTAGCGCAGATCTATTCTT
CTACTTGCGCGCCACGTGCTCCTCTCTTAACCTGATCGCCG
GTCAATAATCTCCGGATGGTCTGCAACTCCTTAGGCCCAGC
ACAGCAGCTTGTGGATTGCGCTGGAGCTTTCAACAACTTTG
TTTACATATATGTGACTCTGCTGCAGTACCACTGGAGCTCT
CTGGATGGGGTTGGACTCATCGAAGCTGGAGGCGGCGGAGC
GGCGGAGCTGATGAGAACGACGGCGGCCAAGACAGACAGAA
TTTTCTTGGATCAAAGTAAACATTGACGTTTAGCAAAAGGC
ACAAATGTCGTCGCCGTCGTCGTCAGCAACTGTGAGTAAGT
TTTGGTAGATATCAGGTACTCGGGCAACAATGCTCCGATTT
ACCGTTAAGAATATAGATTCCAGTAGGCCCAGTCCATATCC
CATGGTACGGTGGTGGCACGCGCCGCCGCGTACGTATCAGC
AAACTCTTTGTTGGTATCAGCGCTGATGAACTCTTTGTATC
ATGCCCTATGTTAGCCAAAGCATTGGCCACGAAAGTAGCTT
AGTCCTAATTGAAAAATTAACCTCTGCTCAATCCCAGCATC
GAAACCCAGAGAGGCCGAGTCGCCTAGAGACCAGGACGGCC
GAAAAAGGTGGGGTTGTACGCGCCGCGGGTGGGGTGGGGAT
AAAATGCAACATATTCCACGCTCGAAATGTCGTATACAAGA
GCCTTTTTCTTTTCCCTCCGCTGTAGCGCAGTATCAATCAA
TAATATTTGATTGGCAGTCGCTGGCCTTTTTCTTTTCCCTC
TCCAAAAGCGACATGATCGTCGTTTCTTTCGATTTCTGCTT
CACCAATAATAGACTAAGGTCTTGAGTTGCAAACTTGATTA
ATAATTATCTTTGGCTTCGGCTGTAGTTAACTCTGTTTAGC
GAACCCTGGCGGTTTCTCTGCGCTTGCCATACAAATCTGGG
TTAATAGTTATGACGTGAGGCAACCGTTTTAACTCTTATTA
CACTATGCCCTCTGCAGACGCATTTGCCATTACAAGCTAGG
GAATCAGGTTCTAATACCCGCCCCGATCTCCGTTAACCATT
GCCATACTTCGAATCCTCGCCGAAAGCCACCCAAATGGGCC
TCCTGTGGCCCCCGTTGTCACTCTAGTACGTAGTCCAACAC
TCAGGGAGCGATGGTTGAGGCGCTAAGCATTTACAGGAAAT
TGCGGGTCTCTTAGACCAGGCGGCAAACAGCATTGACAACC
TTAGACCAGGCGGCAAACAGCATTGACAACCCCAAGCCAGC
TAGATCACCCATCGAGTTGCCCCAAGCTAATACAGTCAATC
CCAGAGCTGACCAGCCTCCTCGCAAATTTTTATTTCCATGG
ATTGTCAATCGTCTTGGCAGCGTCAATGGAAGCTGTAGCAC
CTTGGCAGCGTCAATGGAAGCTGTAGCACTGATAGAACTTT
TTTGAAGCCCACATCCACTGCGGCAGCTTACTTTGGAGGTG
TGCTTTCGTGGGGAAGGATGCGGGCGACGTGGGGCTGAATA
TCTGTTGAATTTGCCCGCCACTGTGGCGGGTGTGTCTCTGC
ACCCAAAAACCAAAACGAAACGAAAAGAGTCATCGTCTTCA
GGGGAAGATCGGTTTGGCTCCGGAAAATCCAGGTGGGTTCA
TACCACAGACAAGTGCAACGCAGGCATTCCATCCTAAATCA
TCTTGAGAAAAATAACTTGCCCGGGGCTATATTCACTGCTT
CGGTATTCTTTTGTCTTTTGCTATTGCTTCACCAACTTCAG
GAACTTCCAGTGAATGAAACCAGCGGTATTCTTTTGTCTTT
ATAACAATTATAGCGTTGTTCCCGCTTAATTCAAGCAAGCA
GTTGGTACCGCTGGTCAGCGCTGCACTTCATGCCGCAGATT
CTCATGTCAGACTGAACATCCCCCTGCAAATGTGGTCTCTC
AATACATACAATGGACGTAACCCGATTTTCAATTATTTCTT
TGCACCAACTCAAATCCCCTCTGAAACTTCTCAGCAATTTC
TCGGAGTATCCAAGCTCCGGCGGAAAATCCGACCCATAGCC
CGCTGGATATGTGGGCTCTGCGTTGAGGCCGTGAAAGACGA
CGGCTTCACAGAGGACTGCACCGCCGCTTACATCGCACGCG
CCAAAATTCAGGGCCCGGTTCATTGGCAAGAAAATCCATTA
TTCTAAACGCATTAATTCGACGTTGAGATCATTTTCTACTT
AAAACAACGCATTTAGTTAACGCTGAGATCATTTTTTACTT
AAATCAACCCCCTTTGGAGGCTTCAACAAATTATCGAAGAC
CTTCTCTGGATTCTTCTTACCCCCATTAGGTGATTGCTTAT
GAATAGTGTGACAGTGCCTTCTGCAACACAATCACCATTGC
TCATTCTACTATTCTCAAGTCGCAAGTACAGTGAGGTGGTT
AAAAGTTGGAAGCCTTGCAGCGTGCAGAAGAAAAATATTAC
GCTCTTGACAGCTGCAAGGTCTGCAACATCATCTGAAATGT
TTAGAATAGCATTTAAATAACCTAAGTTGCAAGTATCAGCA
TAGCAAAAGAATGGTTGGTTCAGTAACACTCTTTACTCTAT
AGCCGTTGGTTTGTGCGGTTCGGGATTTCGTGAACCGGGAA
ACCGGGAAGTTTGTGAGAGGCGGTGAGAGTTTGATCGGAGA
TAAAGAAATCATTTCCTTTCCATCAACCAAACAAAGCATTT
TTCCTCATTGCTGCCTGAAGCGGCCCGTCATCACTGATCTG
ACCATTCTTTGTGGCTGCACCGCTGACTTCTGTTGACTTGT
GTTCTATAGAGGATGCAACGCGGAAAAACTATGAACTATAG
TCATACGCAAAATCTGTGCGCTGTGTCAACCGGCAAGCCCA
GATTTGTGCATGGCCGGCGGCGGCTTGGGCGGCGACACGGA
GCCATGCACAAATCGGTCGCCGGCCGCACCTACCTCCCTAC
TACTTATAAATGGTCTTCGACTGCAAAACAGCTTGTTCTTT
ACGCAAAATATTTGTGTCACCGCCAGCAATAAAATTTATGC
GATTTAATTCTTTCAAAATCCAGCCTCACAGTCCTTACACC
GTCGGCTTTGGAAATGTGACCGCAACTTCAGACAACCTTTT
AGGTCAACCCTGTAAATTTTCAGCAGGAATGAAATATATGA
GCATATCATATTGTCGAGTGCTGCATCTTTATCATGATATG
ATGATGATAACCAAAAATTTCTAGCAAAAATTAGACGAAAT
GGGTTTCACGGAATAAGTTGCTGTAACAGTTACACGTGTCG
GTGTTCTTCTTTGAACTCATCCGTTAAGATTTTGTTCAATT
TCGACATCTCAAGTCATACACCAAGCCTTCAGTCAGTTCCT
CTAAGGAATTGGATGCAATCCAGTCGAAATTGAAAGCATGA
GACCCATACCGAACAAGTCGCATAAACAGGTACCATGGAAA
TGGAAAGCTCCTAAACGAAGCATTGGTAGAAGGAGAAGATG
GGAAACCACACTGGTCTCTTCGCGACTTCTTCTTCCGACCA
ACGATAGTACTGAATTTCAGCCAGATGTGGGCATTGTATTG
AAGATGCAGTGTCCTAATCCCATGAGCTAAAATCTTGTTGC
GTCCTTAATAGGTTCCAAGGCAGCAGTAACTTGAGCTGGTA
GTTATTGATAGGCATGATTCCAGGAACAATAGGACAAGTGA
TAACTGAGTGAGGATCAAATCAGCACCAGCATCAACCTTTC
CAAACTTGCTGTCGTAGTCGCCGCGGAGAGCAAGAACGTTC
TGAGGCCCGCCAAGTGATGTCGCAGAAGGCCGGATTGTGTG
CAGTCGGCAATGCTTGCACACCCGCAAACTGACAGACCATT
TCTAATCAATCAGTGCTTTGCGCGCATTCCATGAAGGATTG
CTCTTAAGGGTAGTGAACCGCACGTCTCAACCTACAAGTTC
TCATCCATCTCCAAAATTTCCATCAGTATCAAGTTAATTAA
AACACAGACACTGCCATTGGCAAGAAGTCATTGTCTTTTCT
GCAGAAGTGGGTTTGCACCACCAGTTGCTGCTCCTACTCTA
AAAACGAAGAAGCTTATACACCTCTGCTTCTTTTGCTTGCT
TGGCCAGTTTTGTGTATGTACATGCACATCATCAATGTATA
AGAGATATAAACTACATAGTCTCTGGCATCCAAAATGTATC
TGAGTTATATCGTGTTGCGCCGTGTCGTATCGCCGTGTCTG
GAATAGTTGCTCTACTAGGCCTTTAGTAGTTCTTGCAGTAG
GTTCTTGCAGTAGGTTGAAGCGAATGCATGATTCAGGCTTC
TCCTACTGAGACTTGGGTCACTGTCGCATTAAAATTTGCGG
ACTGCTTAATGATCTCTGAGCGTTTTGCCAACTCAAAATCC
GATTAACGACGGTGGTGCCGCTGCCGCAGTAGACGCCGTTC
AATCTATACTATTTTCGATGCGAAAAGAAAACTAGCGCGCT
GGTTCAATGTTTGATACTAACCTTAACATGAACCATTTAAA
TGCATGCGGCAGCTCAAAAGCGCTCAACACAAAAACTGGAA
CCCAACCGGCGCCAGCCCCGCCGGCAGCGGCGGTCGGAGGC
ATTTCATAGGCATTAGAGGTCGCCGGAATTGGCCTCCGACC
GGGACGGGTTTCCTCCCGTTCGGCCGTGAAGTGGCAGCGCT
CGCACCGGTCCCGTCTGGACCGGCGTCTCCTCCTCTCTCAT
GGCGGCGTGCGGAGGATTTCCGGCGAAGGGAGAGTGCAAAC
GGAAACGCGGAGATAATTAACGAGAGGTCGACGTCGACCGA
CGTGGAGCCATCTGAACAAACCAACGTAAAAAAATCAAGAA
AATCTAACCCTCTCTTGTTGCACGAGTTTTACTTCAAAATT
GTCTGTTCTCCGTCGTCTCACGCCGGCGACGGCTTCTCTTC
AAACTTGTCGCCGGCCAGTCCTGGAAGGAGAGAAACCGTCC
GTCCTGGAAGCCTGTGCTGTCGTCCGGGAAGAAGAGAAGCC
TGGGTTACTCTCGTGGACCTCGGCTTGAATATTGACCGGAT
TTGAACAAAATCGACATACACCAAAGAATACATAAACCTCA
ACCTGAGCCATCTGGTGGCTCTTGGAGCTTTCCTTGCTAGC
CAAGCCTAACCATGACTTGCCATCGGCTGCCGGCTTTGAAG
ATGATTAATTTTAATTTACACCTCTGAGACTTAGAGTTAAT
TTGAAGAAGGGTTTCAGTAACCTGTGGATGAATATTTCCAA
TAATTACCTAAATAAGTTAGCGCCTCCGACCCTCCAATCAA
AATTGTAGCGTGTATCCTCACCTCTAAAACTCAGAAAGACA
ACATAGTACCATGCATGCACCTCGAGTAGATATGTCCTCGC
GGATGCGGGGCGTGCCACCGCGCAGACGCGGAATGTAGTAG
AGTTAATGCTTCTAGGGATGCGGGGCGTGCCACCGCGCAGA
GTTTCTGGCACTGATGGAGCCAGAGAAAAAATCATACAGGC
AGGAAATTTTATAAATAGTACCCGAACCAAAGGTCATTCAT
GAGACCTTTAGGCTTTAGCACCCGAGCAATTGCACGCACCA
CAGCTAAAAATGCAATGCAGCGCTGTCAAATTGCTCAAGCA
GGACAATTTAATTGGTAAATCAGCAATTGTCATTGCCCAAC
CACACAAATCTTATCTCTTTCTCCTCCTCTTATTCCTGATC
GAAACTTGGACCAATGGCGACGGCAAATCCTCGCAGTGGCA
AGCGACGGAAGCGTTGCCGTCGCGAAACTTGGACCAATGGC
AAAAAGTTTTAATTTAGCGACGGAAGCGTTGCCGTCGCGAA
CTTAAATTTTTTTGTCACGGCGCAGAGTTGTCGTTGCAAAA
AATTTTTTTGCCACGGCATGCTGTCACAGAACTTAAATTTT
TTTCTATCATTCCATTTACACTTAAGCACTTCAAATGACGA
AAGTTAGAGATCTAGTTGCGCGGCTGGGAAGAAAAGATAGA
CTAACTTCTCCCTTACACTGCTAGCGCTGGAAACTCTATGT
AGCCTTCTTCAACATGTCGTCGTCACTTTCCTCCACTACGT
GCCGCAGAACTTCTTTAGAGCTCGACTTGTCGTTATTGCAG
AAGTTTTGAAAATATCAGAACGGTATCTGATGTTTCCATCT
TAGTAAACGGTTATTTAAAACAGTAAAAGGTCAAAGTAACC
CAATCTCCAAGTGGCGGCGGCGCCGGCCGGCAGCCGTATTC
ACTAATCGCAATATAACTAACCAAACTTAATTACTTTCCCA
TTAGAGGTGGGTCCTGTCACCTATAGCTGAAACGCTACTGC
GGGATTTGTGACGATGTAAGCAGTAGCCACTTGTCGTCGCT
TGCTCTCGGCAAAATTGCGACGGCAATTTTATTGTGGCCAA
TAAAAATGTCATCGCTACGCCGTCGCCGTTGGTCTTTTGCG
ATGCTCAATTCCTCGCCGCTCGCTGAACCTAGAGTTTGATT
GAAGAGGAAGCTCGTCGTCGCTGCCGAGCCACGGCGCCGAG
GAGGAGGAGGAGAGAGGACTCGGCGCCGTGGCTCGGCAGCG
GAGTCCTCTCTCCTCCTCCTCGTCGCCGTCCCGAACTACAT
CTCCTCCTCCTCGTCGCCGTCCCGAACTACATGTTGTTCAA
CGGCCGTCGGACTCCGATTGCGGGACTTTGATTGCCGGATT
CCTTTGTAGGCTGAGACTTCCTCGCTTTATACTTGAGTGGA
CACGAGTATTTTATGTATTCCGAGAGAATTACATTAAACTC
CTAATACCACAACAAAGAGGCTGTAAAAAACCAATTACTAG
AACAAAGAGGCTGTAAAAAACCAATTACTAGACCTGAATTG
AACACCCCCATTGGTCATGTCTTTAACATTTCAATTTAGCC
GAGAATTATTAGCGAAACTTCAGGCTCACTAATATAAGCAA
TTATGTGTTGTTCTAATTGTCCAGGCATCGCTCTGAATCCA
ATGAGAGTTTCAGAAGCGTCCAATAGCAACAAGGAAGTGAG
AATTCAAGGAGACCTTGCAGCCCTCCGTAAACACCGTGTGG
GAAATGTAACCAGTTTTGGGCACCAAGAGAGGTCTAATTCA
TTCGATAGTCTTCCGGCATGCATCGGCAAATTTCTCAATCT
CATCTTAATTTGGATGATTGCGAATCGTTGGAAAGATTTTC
CATAACTCGAACCACACGATCCACCAACTCTAGCTCCTTGA
TTTTGTTGGACGATGAAGTTCCCGTTCTGGTTCCCCTTCAT
GAAGCTGACAGTAGAAAGAACCAAGGGTTAGTAAGTATACA
CCCGGTTCAGTGATTCGGGTCGGGTTTTGAATACGAGACAA
AGAAGACGGCGAGATTTTCTCGGCTTCTTCCTTCTCAAGCC
GAAATAAAGATTGAAATTTTCGCTATCAAAAAACTGAGGTT
ACCGTCTTCCCCGTCCCCGTCGCCGCGTTCACCAACACGTG
AATTCAAAACATTTTCGCAACCGAAAACTGCAAAAAGTCTC
CGCAACAAGAATAGAAATGCCTGTAACAACTCAAAACAATC
TGCCAAGGATAGTGATGCGTCGAGTAAATTTGAATTTCAGA
TTCTAAAGCATCTTTTTGAGCGAGAAACTTCAGAAAAAGTA
TCTTTTGTCCACAGATGTGTCTGCAAGAGGTTTGGATTTCC
TCTGTAGTTTCTTTGAATTTCCCTAGGAAAAATTTATCAAT
AAAATAAACGTCAGGCCCTACGCTCAATTTAATATCAACAC
ATGCATTTTGCTCTTGGGTTCGTGCCTACACTGCCCACCGT
AATTTGAAAATACAAATTAACCACAGTTCAATCCATGGTCC
GTCCATCAAGTAAATTTACACTTCGAAAAGCCAGCAATAGC
GGAGATGTCGCTATTGCTGGCTTTTCGAAGTGTAAATTTAC
ATTATCTCACAGTGTTCTTCCATTGTCAACCAAAATCTGAG
TATTTGAATTCCGACCTTCTCACCTATACCCATTATTACAA
AAATATGTATTTTTTTTCTACGCGTAACAATAAATAAAGCT
GGCCGTTGGTGTTCCCACGTCAGGTGAATTTCGCATCACTT
AGAAACCCAACCAAGTGATGCGAAATTCACCTGACGTGGGA
TCATTAAATTCAGTCCGGCCCAGCAGTTGTCATTGGGCCCC
AATGATTGAACTTGTTTATGCGTTAATGGGTCAAATCGAAA
TTGTAATCATATGATTATCGCGCTTACAATCCATCTTTCTA
CTTGTAGTTTACCGATCATGCGTTTAAACAATCTAAATTGT
ACATCATAAAGGACAGGTCGCGGTTTTAGAGTTGATGTACT
GTCCTTTATGATGTTGTTTGCTTTAGCTAACGTTTAATGCA
GAGAAGCAGGTTTCTGGTTTCGAAAAGCATTGAATACTATG
GTACGTGCTTCTGTAAGATACGAAAGCTTTAATTCCCATAT
GATCCAGTTGATTGATTGAACCCCACCTCCGAACATTGGAT
AGATATAAGTTTTAGTCGCGCGGGTTGATACTTACGTGCCG
ATGTTTTTGCTTTTGGTTTTCGGGTAAAGGCAAGGATGCTT
TATCTTGATCGATGGATCCACCCGGCAACCGATAAACATGA
TAATCATACAAGATTATTCCCCGGCCACTAAACCAAACCTC
TCCTGACATATCATATCAAACTAGAACAACAAGCAAGACAA
TTATAACCGTCTTGCAAATGCAACGGCTAAGCTTGCCATCC
GGAACTTCTTGTATGCACGACGAGTATTTACACGACGCAAT
CCAGAACACCCCTCATAATACAGTAAGAACACGTACGTACT
GTGCATGCATGCTGTACTAGCAGTACTACTTCTGTTGAGGC
ATTCAAACAGTGCATGCATGCTGTACTAGCAGTACTACTTC
TTAATCGAAAATTCACAGTTCGAAGAGAAATATATATATGA
CTAAAAAGTTTATATAGAGTCTGCTAAAAATGTTTTTGTTT
AAGAGTCTGTTAAAGTTGCTCTAAAATAGCTAGCTACTTAC
TCCTACATACAAGGTTATCGCGGGCAATATTATTCACCATT
ATCCTCCGAGCTTGAGGAGGCGTCACCAATTCTCCATTTCC
TTTATATACACAGCAGCAGCCGCAAAAGCAGGAAATTTTCA
ATGTAAAATGACTTGACGTGCGAGATCAACGATACATCTAA
ACAACTCAACTTTGCAAGAACGCCAACACCAAAAGCTTCAG
GGTTGTAATGAATGAACTCCCCAAAAAAACAAACAGAAAAG
TGCATTTTTGGGATTGGTCACCTGAGTTCAATGTAAATTGA
TTTATTCCCATAATGAATGGCTGACGTACTTTGTTTACTGG
ATTCTAAGAAGGCAGTACCGCGATAAATATGTCTGAATGTC
CGCTAAACACCTGAAGATTGCGCCATTGAGAATTTTTCCAA
TACAAGAAGGAATCACGAATCGCTAAACACCTGAAGATTGC
CGGGAAAAATCCAGACTGAGCGGCAGAAAACTGATTATTTT
GTAGTTGGGGGAACCATGGACGGGAAAAATCCAGACTGAGC
TTTATTTAACTGGCTCGGTGCAGTAAGACCAGGAGCTTGAA
ATAGGATTCTGCATTAGTTGCTGCAGCTGCTGCTGTTGGGG
TGCAGAACCTTCATCAGATACATCAGCAGCAACCACAACGG
AGTTGCTTCAGAAATTGCAGCAGCAGCAGCAGCAGCACCAA
CAAACCTACTGAACAGGAATCAGCAAGGAACAGCCATGTTG
TGACAGCAAAGTGTCAGGTGCCAATCCGTCAATATTAGCTG
CAATATCTCTTGGTGTCCCACCATAGTTGGCCAGTAAGTTC
CATTTCCACTGTCAGTTCCGCTGCAAGCTTGGTTGGGGACT
TTGTTCATGACCGGTCCGGTCGCCGATATTTTTGTACGGTA
GTCAGAATGAAGATCTATCTCGCATACAAGTTACAAGACAG
TAGCTTTAAGCCTTTAAGGGCTTCAGGTGTCATTTCTGTAC
CCAAACCAACTACAGCAGCGCTCGAATACAACTGATCAAGT
ACTGCATACATATGTGCATGCGTCAGCTCAGATATAAGCCG
CACCTCCTGCTTGGCAAGGTCGGCTGCTAATATTTAAGATT
TAGAAGCCTATTTAAAGTATCTGGAAGTAAAATCATGGACT
CTAGTCCTCTTGCCCATTCCCCTTTCGCCAATCCCGAATTA
GCTATTACTACCCCCCCCCCCCCCCCCCCTCTCCAAGTGAT
ATGCCAAGTACAAAGGCGTCCGGAAGCGCAAGTGGGGCAAA
GCTGTTGGGGAGGCGGATCTCGGAAACCCATTTGCCCCACT
TGAACTTGGCTGTGCGGCCGCGGAGGCAGTAGAGAGCCGCG
AACCCTCCGGAAATCTCCGGCGGACGTTCCCTCTCCCCCGC
GTCGCTAGCACTGTCCATGACAAGGGTCCCACTTCCCTCCG
CCAGAGGAACGACTCCTGGGCTAGACTCTCCTCGGCGTAAT
CTAGCCCAGGAGTCGTTCCTCTGGAATTTCTAAGGACCCGA
TTTAACGTGACAATACTAAGCGCGTCCAACATCAGATTATT
CTCATAATAATGTTAGTGCACGAAAAGAGTATGACAAGTAA
TTGGTAAAGGCGGATTAGTGCTCGAACCCCATTCAAGTTCA
TAGAGAAGTATGAATAAGAGCTCCAGCAGAATGCTTAAAAA
TCAGCAATCAAATTTGCTAGCTTTGGCAACCCTCAAGGTAC
TTTTTGGCTAAGACCGACGGCTGCAGCGATGAATGCGACTA
GGAAGAATACTAACAGACCACGCCGGAACAAAGTAATTGGT
CGGAACAAAGTAATTGGTTCCCCGGAAACTGATGTTTGCAT
AGCTGAGGATCTTGCTTTCGCAGTTGCAAAATTTTTCCAAT
CCGGACAGATCCAACGACAACCGCCGCCTCTAGTCCGTCGA
CACACACACACCTCTGCAGGCTGCAGCCACGGCATCATGAC
TCCATTAGTTAACTTGCGCGCGCGCACACACACACACCTCT
GTAGCTAGCTAGTTTTTAAGCGCTAACTATCTAATTCTAAT
AAGCAAATTACTAAATGGACCGCCAAATCAATGTTTCATGA
ATTTGTTAGTGTGTGTTTTGCGTGTGCTTGCTTACTTGGAC
GAACTTTGGTGCTACCCATCCATCAGTTGAAAAGGACTTGA
AATTAACATTCCTCCGTGTACGGCATTTATTTCTGCATAAT
CTTAATTTTTCTCGAAATTGCAGGAATTTCTCATGATATGC
CACCTGCTAGGAGCAGCTGGCGCTGTTGAGGCTGTTGCTGC
GTTGTCCATTTTGTCAAGTCCGGGTAAAAGCATTGGGGTTC
ATCAAGCAAGTCAAGAGGCTCGTCTTCTAGTTGATCAAGTA
GTAGAACAAATAAGAACTTGCCCGACCACTTACTTGATCAA
CTAAGCAAATCCTCGAGCTTCGAAGAGATAAATCCATCAAA
ATCACTAGAACTTCCAGCCGCCCTAGCCTCTTTGGTGACCC
CTTGTAACAACAGGGTTTTGCAGTCCCAAGAGAGGTTTAAA
AAAGTTTTCAAGGGACTTCGCTGCACTCCCCGGCAAGTCAA
AGTTGTTGTGGTTGACTCGGCTGCCGACGATGAGCAAATGC
GCCGCCTTCGACGACTCCGACGCCGACATCTGCACCTCAAT
CCGCTAACCCCCACCAGCACCGCCGCCTTCGACGACTCCGA
TTCTGCCACTCCCAGTTTTCCGCCAAAACATGGAAGCCATT
TTTAACAGCAAAGGGTTTTTCGCCAAAAAGACTGAAAGAGT
GTTGTTCGCGGTCACGGACTCGGGTCGGCCCATAATCCTAA
GGCCGACCCGAGTCCGTGACCGCGAACAACCATTCTTTATT
AAATGCTCGTTTAACTAGAGCCGAAGAAATTGCAAAAATGA
TAGTTCAAGTTACTTCGCTGCGGCATTTGATTTTTGCGGAA
ATGTGACACTAATCAGCTTTCGCTTTGAGCTGGTGGTTTAG
AGTACGCTTGAGCTCGTCGACGGAGTCCGAGACTTGCTCCA
GCGTTTCACTCTCCTCCTCCCCCTCCTCCCCTTCCTCCTCC
TCCTGATTTAATCGTTCAAGCGTTAAATTAATCTTCGAATA
GATTCTATTGCTCTTGATGACAACAAAAAAAAAAAAAAAAG
TTTGCTGTAAGGTTAGGGTTCGAAGAAGATCGAATTGTATA
GAAATAGACAACACTCCTTCCTGCAGTTCCACGTGTCACGG
GCTATATTACCTTGATTTGCCTCAGCACACTCCACAGCTAA
ACTTCCAGCTCTTTAGTTGTCTGCTCCAGCATTTTCTCCAC
ATTATAACTCTTTTCCCTGCCTTCTGCAATATTATGACATC
CCTCAAGCTCTCCAATTCTACCTCTTTGCCGATTCCATCTT
GACGGTTAACGGGCGGGTAGCGGGTAATGGGTTAAATTGCC
CAGAAAGCCTACTGAAATCACGTCAAAACTACAAACTCACA
GGTAGGAATTCCGATCAAGGCAGGGGTTCCAAAAACACACA
TCTTCTACACTCCCACCTTGCGCTAAACACCCAGTAGTACT
TTGGGCGGTTAACGGGCGGGCTGTGGCGGGTTAGCGGGTTC
ATATACGAGTGATTCTCTGACATTAGTTGTGTAAAGAGTGC
CATTGAGAGCTCTTTGTGCGCCCGATCTCGTCCGTTGAAGC
CAAAACTCAACTGGCAATTACAAGAACTAGTTCGAAATTAA
GGAGGTTCTCGGCCCTGCCTCGGCCGCCGCCGTCGCTTCTC
CCGGGGTGTGACACTTGACCCGCGAATAAAATTCTGGGATT
AGGACCCACCCCGAATTTCACCCTGAAACCCGAGGTAAATC
GAAAATCCAGTATCGTCCTGCGCTTCTGATCTACCGTGTGC
CACCCCAACTCCATTCGCGACTGAGTTTAGGGTACTTTTCT
TACCAAGTAGAGGGATTTTCCATTGCCAAAGATGAAATCAA
ACTGTTCCACGTCCCATACACCGCCGCAGTGCCGTCGTACG
TTTAAACAATAAATCTGAGCCATTGAACATTTTAGAATCTA
CAATATAAACATGATGAGCACCCCAAATTTTAACCCTCGAG
TCATTGTATGATTATCTACGCTTCCGTTCGCCGAGGGCTGA
TGAATTCGGAAAAGGGTTTTCGGAGACAAAAATTCCAAGCA
TTCTGTCCACGTCAGGTAGCCGGAGCTAAAAAAACCAGCCC
GATCGATGCTGCATGTCCATCCACCAAAAGACAACAAAATC
GTTCACAGTATCACCACCCTCGCGAAAACATGAAAATTGTT
CTGAGATGCTCGCAATTTGCCGTCGAATTTGACTGAAAATC
CAACGAGAAAATGGAACTAACACGAACAACATCATTAATCG
AAACTAACACAAAACCAAGTCTCCCACAATAAATTTCACAC
CGCAGATCGACGTGGGGTCGCTGCCGTCTTCTTCTCCGAGC
ATATATGCACTCCATCGGAGCTCCGGCGAATACCGCTCCCC
CCCAGCACCTAATGCTCCGGCACCGGCACCTAGTACATCTG
TTCTGCTAGACTGCTGAACGCTGTAGTTCTATGCACTGAGT
GGGTTGTACATGTGTTATTCCATTGCCTCCTAAATAAGCTT
CTTTGGATTATTGGCACACACCAATTCCAGCCATTTAGTGG
AGAAAACTCGTCCTCGACTTCTGGCTTTTGGACTTTGTTAT
TGTATTGGTTACGGTCAAGTCCCTAGCCAAAAACCTGTTCC
GTCATTTGCATCCTGTTGCTCGACTTGTGAGAGCCTTGAAG
CTAGTCCCCAGATGAAGGCCCGGTCAGCAAAAATTCAAAAT
AAATTCCGACTGCCCTCCGCCGGAATTTTATATCCCCAGAA
CCAAGGGAAAAGGGTTTTTGCAGCCCCATCAGCTGATTGAT
AGGAAAGTTTCTTGTATATACCTCAGCATCATCCAAAAGTC
ATCTGCATTTGTCTGGGAGGCACGTTCACTTCCAGCTAGGT
CATTATATGTACTGTAAGCCCAGCTTTAAGTCATGTAGAGC
GAAATCTATTGACCAGCTGGCTTCTGCATTTGCAACTAGTG
CTGGTATTGGAGCTTTAGCACCCGTTCTTTTAACTCAGTAA
TCCCAAGTGGCTTTTATTAGCGCCCTTGAATCAACCATCTC
TGAACAGAAGAATTTGGAAGCGGGATCATTTCACTTTTGGA
GAGTTTGGCTGCTTCAAATACAGCATTTCACAATCAAATTC
TTCTGGGTTCACATCGATCGCCCCCAACTATGGTCTTGCTT
AATGATATTCAAATGCGTGACTGAAATTTTTTTTTTATAAA
GGTAGCATTATGTAATTGGCCAGGAAAATCGCAGAGGCAGC
CTTGGGCTCGGCGCAGATTTCGCAAACAAAAGAACCAACTT
ATGATATACAATACAAGTTGCGCGCTTGTTGTTCTAGTGAT
GATGTGCATAAGTTGTCGATCGAGAAGAGCAAGTATCTGGG
TTTCTTCTTGGCAGCCTTCCCAGAAGATCCAACACGAAGAT
CTACGCCGCAGTACGGTACGCTGCAGGTGGTCTCAGACACG
TCTCTCCATGTCAAGGGCTGCAGGTTCTTCTCGACCATGAC
ATATTGATATCGATTCCGATCGAGAAGCGCCGGAGTACCGT
GTGGAGCTGTGTTCGACTTCCTCCAGCGCCCTTTTGGCTTA
CGCCGGAGCAGCAGCAGGAGCGGCCGACTTCGAATGTTTCA
CTGACTTAGCTTGTCTTCCCCTGCTTTAACTAAATAACCTT
ACCATGATCCATCTGACCTTCGAGAAACCACCAAACCAGTA
AGTCTGAATAGGTTATCATACCTTTGCTACAACTGTATGTA
TCTTCTTATGGTGGTGAAAGCAGTAATAGTAATACTTTTAC
AGCCGGGCTGCAGAGGAGTGCTAGACTTGCAATACTGTCAG
TATATTATCAGCAATAATAACCAATGAACCATCTCCTGCAC
GATATAACATGTGAAATTACCAGGACTACTACTGTAGATTT
GAAAATGTGATCACGGGGTCCGAAAGCTCTACCAACTACTT
CTAGGATGGAAGCGCACCGTCGTCGGCACCGGACGGTGGAG
CGTAAGCTGATCGTTGAAGTCTGCAACGCCAAGAATTTAAT
GTCTTGGTTCGCCGTCTCTGCCCGTCGAAGTCCACCATGGC
TTTCTTGTCATCCGCCGCCGCAGCAGCTGGTGGGTCTTCAT
CCTGACTACGAGATCGTACGCGCTCCGATTTCTATCCCGGG
GAGCAAAGGTTTATTTGTCTCCGAAGCTCTGGTACTTGAGA
GGTTTCGCCAGCTGCTTTGCCGCAGCTCTGACGTCACTCGT
TCACGATATGCCATCACTTTCCACCAACTTTTTTCGGCGAC
AATGAATATGAGGCAGACTTCCAATGAACAACTATATAAGG
ACAACAAACATCATTCTTGACACTTAAAAAATAGTCGTTTT
ATTTTCTTCATCTTCTTCAGCGGTTCAAAACTTTTCATCCT
AATTTTGTAGTGTCCAAGCTCCAAGACAATGTTACATCCAT
TGAATCTCCTACTCCTACTTCGAATTTTGAACATTGTCATT
ATCGGACGGCAATACTCCGGCTCCAGCAACCCTTTGCAATC
TTATGACCATGGTAGTTTTTCAGCAATAACAAGTTGAAGAG
GAAATTGTTTCATCTACGCACCCGGACAAATTTAAGGAAGC
ATTAAGTTTCAGGGCTTCTGCGCTACCTTCCATATCCCATA
TCGTAGATTTATCTTTCTACCCAAAATAGAATATCTCTGAT
GCCGCCGGCGGAGCTGGCGGCGGTGTTGCCACTTTTTGGGC
TGGCAACACCGCCGCCAGCTCCGCCGGCGGCCAATCTCCGG
CGGTGACCGAGTCGGTGACGCTGCCGGACATGAGAAATCCC
ATGTCCGGCAGCGTCACCGACTCGGTCACCGGCCCAGGAAG
GCTTCACCACCATCACCTGCCGCCGTCCGGCCACTAGAGAT
TTACCGTTTTCAAAAACAAACTCGAGCAAACACTATTTAAA
TTCGGGGTTATGAGTTACCGCGGATTTTTCTTTATTCGCGT
TGCTTTTGTCTCTCATTACACATGAACAAAGAACTTAAAGT
CTGTAACGTTACAGATTTTCCATGAGCTTTTCAAAACATGC
AACCATCATGGATTCGCAGCCGCTTGATCGGTGCCAGGCAA
CCGGGACACATTGGTTGGCTCGGTTCTCCTTGGCATCCAAG
TGTACACCTAGCACAGAACACTCGGCCACATAGGCGGCAAT
GCAATGGGAGCAAGGGATAGCAGCAGTTAATAATGGGCCCC
ACTATAGGCCAAGAATGTTACCTCTCGCTCCGATTGCCACA
CCCCAGTGCAACGTGAGATTCGCTCCAAAAGTGGTCTCTTA
ATTTGCAGCTAAAGCAACACCATCAGCATTGCCGTTTCCAC
TAAATAGGTGGGCAACCGGGCGGAGCTTCTATTCAATGACT
GATGCTCTACTTTCAATTTCCTCCAGCACTGGCTTAAGCTG
GGTTAATGGATGGTGGGAACCGCCAAAAATTTAAACAAAGA
ACTACAACTGCAGCACCAAGCAGTAGCAACGAAGACTAAAA
TGAGGTTAGTGCTCGAGTCTCGCAGTGTAACTGTAATGTAG
TGCTCCGAGATTCGATCTTGCGCCTGAAATTCACCAATGAG
TTCGCTGACTCTGCAGAACACGCCGTTAACGGAGCAGCAGC
TCGGCACGAACCCAGCCCATCGTCGACGCACTCCTGCCCTG
TGGGCACCCACCTTCCCCGACGGCGAGCACACCGGCCTCCT
GCCAGACTCTGATCACCGGTCGCCAGACTTTGGTTGTCGGA
CGCAAGTACTCGAGCGATCGCGAGTCCACCAGCTTCTCATT
ACTAACATGCATGCATGGCCCCAAAGGACCTGGTTGTCCAA
TGAAAACGTATTTGCAAAGTCGCAAACTGTGGACATTAATT
CATTATACACGCACTCTATGCGCCAGTTCTACCGAGACTGC
CAACTCCAGACAGTCGTCGACGGCATTCGAAAGCCGGAAAT
AATGGTGTTGATGATCGACCCGCCAAACTCCGAGTTGGGAA
GAGTTGGGAACTTTCAAACACTCGGACTGTATCGTGTTGCT
ATCCATGTATCAAAATTTAACGTGTTTTGCACATTATACAT
TAAAATTGCAACATGAGCATCGGCGCTAAAACAATAACACC
GGTTATACGTTTACGGATTGCAGCCGTTGAGCGAAGTGAGT
CCACAGTTATGGTATCTGTTCGTCAAGGATCGTTTGCCAAT
CACCCAGACCCGACTCCAGACTCGGATCCAAATAATACGTG
ACAGTCCCCATGGGTCTGTTCGGAAGCAGCTTCATTCACCT
TTTGGAGGGATCACACTTCGCTATTGGAATACGAAACATAC
AATAGCGAAGTGTGATCCCTCCAAAACAAACTGGACAGCCT
TTTGTATAACAGGTTGGATGCGGAAAAAAAAATTAATAAAC
GCGCAGCTTACGACTATCTACTAAAGCAATCAGGGGGGGCG
GATGACGGTGGTCTCCGGTTCAGCAAGGAGAAATATTACCA
AGTAGAGGATGAATATTGACCCGGAAATTGATGACGGTGGT
ATGGGAGGGCAAGGGAAGGTCTGATTTTAAGTTCTAATTAG
AGCGCGTGATATGCACTCATCGGTAAATTTTTCGAGCGCAA
GCCACATTCCTTCAAGTCCTCTGAAATCTCACAGCCAACTT
TCCGGAAGAACCATCTCCGGCTGCACCAAAATCCCATACAA
CAGATTCCTGCCGGCAATCCCAGAGTTGCTATCTCTTCTCC
TGCACCAGAAGAAACTACAGCCGGGAACAAATTGTGATAGA
CTGGCCTTCCAGCTTTTGCGCTAGAAGGCCTTCCGAATCGT
GAACTCGTGAACACGTAGATCGGCTGTAAAAAAAAAAATAT
ATTGATTTGATTTGATTGGACCCAGAAAAACCCTAAAACAC
TTGCACTCCTTTAGCCGCGACCATAGCTTTTCCATTGCCTG
GAGAACTTGTTGTTGTCTCGCTTCAAGATTTTAAAAAGTTC
TCATTCAATTATCGTTATGTCCTCTAATTTCGGTTATTTAC
ACAAAAATGATGACTATAAACCCGACTCAAATCTATGTTCT
GCAGAAAGACACAAGTTTGTCTTCCGCTAATCCTTCAACAT
CTTCAACATTCTCTTCAGCGCTTGAATCATTAGTTTCTGCA
AATTGAGTCATAGATTTCTTCCAGAAGTTCTTTTGGAGCAC
TCGGAATCCTTTGAGAAGTTCACGAATTGCAGTATCAAACT
TTTGAGAAGTTCACGAATTGCAGTATCAAACTTCATTCCCG
AAGCTCATACTTGATGAGTTCGAGAAATTACATCTAAACAA
TATGTACCTTGATGTCAGCACCACCTGCAAGATTATGAAGT
AGCTTGTTTTGAGTCCCCTGCGACTTGCATTTGATACAAAG
GAAACAGTTCCACTTGTGCTCGCTGGCCTGCCAACAGAATC
AACAGAATCTGCCTCCTCGGCAGTGTTTGAGGACGTTTGAG
GACTGACATCAAGTCGTTTGCGAGAAGAATAACATCTCCTC
CGCCATCTTCACCTCCGGCTCTCAAAATCACCTGCAATTCG
TCCGTCCTCTCCAGATCTCACCTCACCAGCTCACCTCCTCT
TCCGGGTTCGAATCCCGGCGCTGGAATTTTTTCATTTTTTA
GACGTGCCCGCTGTGCAGGACGCCGCTGCTGACGTCGTCGC
CTTGTGATTATCCTCCTGCCCGCCGGCGTCGCCGTCATGAT
ACTCCGTGTGGAAGACGTGGCAGCAGTTCCGCAGCTCCCGG
GGAAGACGTGGCAGCAGTTCCGCAGCTCCCGGACCTCGTCC
CGCAGGTGTCCCAATGACGACAGCTGTTCCCCTGTCGTCTC
GACGACAGCTGTTCCCCTGTCGTCTCGTCACCTCCTCATAC
GAGCTCGGACTCTAGGAGATCGGAATCCTCGTCGGGCATGA
AGTCGTAGTGTGAAATGAAGCTGCACTTATATCACCACCTC
CCACTCCGCTCCCCCAGTCTCCAAAAGCAAAGAAAACAGAA
AACTATGCAGTCTCAGCCTGCTTCAGCAGTTTTAGAGTGTA
TTTTTAGCGAGTGGATAATGCAAGAGTATGAAGCACAAGTG
GCCGGTTAAAAACTTATGGCCAGAGAGTACATTTTTGGAAA
CGAACTTCTTGCCGTGGCTGCTGCAGCTGCTGCTGATAAGG
CCCCACCTACCAAACCACACCGCATTCTCCCAATAACAACC
ACACAATGGTGGAGTCCGGGCAGCGGTTATCGATCTTGACA
TTGCAACTCGGCATGGATGGCTCGCGAAGCATTGACGAATC
CTCGATGGGTCAAGGCAGTCCACTAGCGGCCCTAGGCGGGT
CTGCCAAGGGACCGTCTTGACCCGCCTTGACATGTCAAGGG
ACCTGCCTAGGGCCGCTAAGCGGCCGTCTTGACCCGTATTG
TACGCCTAGGGCCACCTTGACCCGCCTTAACCCGTTTTGGC
CCTTCTTGGCCTGCCTTGGACCCGCCTTGGCCGCCTTGGGT
CCGGGACGAGGAGGGTTAAGCGGTTCCTTGGCGGCCTTATA
GACCGCCATGACCCGCTAAGCGACCGCTTTGATCCGCCTTG
AGTTAGTGGGCTACCTTGACCCGCTAAGGGCCCCCAAGGTG
AAGGAAAACTTCAATAACTACCTCAACTGCTCTTGTCGGAC
CCACTAGCCTCCTTCCGAAACAGTAACAACTTCCTCCAAAC
CTCTCTTCTCCACGTCGGAGCGCCGTCGTCCGGCCGTCGCT
TGCCATGACCTGCCTAATGCCACTAAGAAGCCGCCATGACT
GCCGCCTTGGCCCGTCTTGACCCGCCTTGTGCCGCTAAGGG
ACCACCTATGCCCACCTTGACCCGATTTAGACCGCTATGAC
AACTTTCATACCTGTGACTTCGACCAATTTTGGCCGGAACT
CGGCGGGACAGCCGGCGGGACTGCTCCAGAAATGGAGAGGG
CAGCCGAGTTCTTCCTCCTCCGGCCACCAAACCGGACGCCA
TCAGACCATCACCAGTTCGCCGCCGAGCCCTCCAAGAAAGC
AATAAACAAAATTTCGAAGTCTAAGAAATGCTATCCATCTG
AGGAATGATCTCAGGCTTGTCTTCTAAACCAGATAGAGCCT
GGCTATGATTAGGAAGACAACTGGAATATTTTCAGCCTGCT
TGCAGAATGTTCTGAATCAGCAGGAAGAATTTTCACATTAT
CTAGATAGTTATGCTTGTATCGGAAGTTCTTGAATAGTCTT
AAGGTTGGCACTCACAACGTCTCCTTGCAAATGGTGAAGTC
CTCACAACCATGATCACTACCCTGAGCCAACTTCACAGCCT
CTTCTGGAGGGCTCTCCTGCCTCTTGCTCAAAAGGGTACCC
TACAACTCCTATGCTAGACGCATTGGCTTCAGCACTCGGGT
ATCCAGAGGTCTTTTGTCTGCGCCAAGGAGGGTTTTCGTAT
TATTGCTGCTCTTCACGAGGCTGCAAATAAAGTTGCTCATG
ATAAATTATCGTTTTTGTTTCGAATGGATGTTTAATTTACA
AATAGGGGTGAACTTGATAGCTCTAGCAAACTTCAGGAATA
AAAGGATTAGAAGGAGCTTACTGCAGCAATTGCAGTCACAG
GGCAACATCCATATCTGCCTCGTCGATAAGAACCATCCCGA
ATTTTCTTCCAGCTATTTGCCTATGGCTAATTTTTTTTTTT
TCGACGTGCATATGCAACCCCTTCAACAGCAATCTGGCTTT
ACTTGATTAATAGTCTAACGCGAAAGTTCCGAGCTATATCA
TCGGTGATAGCCGCCGCCGGCAGCAACAGAAGAGAGAGGAA
TTTAGAGTATTCTGCAAAGTCAACTGTGAAAGCCAAAATGA
TTCTCATTGTCCAGGGCGCGCGCTAGGCCAAAGTCGCCCAA
TTGAAAGGTGGGACTCGGGGCACCGGCACCGACCCGGACAT
ATAGATTCTGAGGACTATGACCTCCAAATTTGATTATGTAG
ATGATGAAAATGTTGGAGGACTAGAAGTGATGGACAAGTCT
GCTTGGATCATTCACGATTGCCCGAACTCTTGATGCATACC
TTCTGAACCGTTTGATTGCTCAGCGTTGCCAACTGTGCTTC
TTCAGTTGCTGGAAGAATTGCGTGAAAAACAAAAACAAGAA
TTGTTTTTCACGCAATTCTTCCAGCAACTGAAGAAACATAA
TCGAACCACTAGAAGCAGTTCGAGCTTTAGAGTAGCGCCGC
CAGTTCGAGCTTTAGAGTAGCGCCGCAACATGACATCATTT
CAACTCCCACTCCCGTTTTGCGCGTGTGATTGCAATTTGTC
TTTTTTCAGTGACTGGAATTCGCTTTTGGAACGCTTTCTAC
ATTTCGGGAGTCAGATGAAGCTGTAGCAGATCCAATGTTTG
CCACAAAGTTGTTACGGGCTCGAAATCACCTGACCTCGGAA
TTGTGTTCATCCTCCATGCCCCCTAGCAAGGACATCGGTGG
CTACTCGTTCTCACACTTTGCGCCGTTGATGGGTGTAGATC
ACCCTACATATGTCAGTGAGCTGTGGCTTGGTTGGTTCATT
GTAGAACATTATACGCTTGTCTGAAGTTGTGGTATGATGTC
AGTAATTGAATTGCCACAAACCTGAGTAAACAACGAATAGT
ATGTCCACTCACACGTCGCTCTGTGACAGGTTTTTGCATAT
ACCCAGATCCATGGCTTCCGCTATTGCATCTTTGTCGACGG
CTGGTAGGTCGATTGTTGGGCCCTAAGGACAAGTTTCCAGG
GGGTTTCTAAGAAGGTGCGGCAGTCCCTGAACATCCACCCA
CTGACGACCCCTCTGGGCTGCGTTGTTTTTGTACTGCTTGC
CCCAGGTTTTCGCGAAGGTTCCGACGACTCCGATCACTATC
TAGGGTTCAGTCCAGCATGGCGCGAAGAATAATGGAATGGG
TAAGCGGCGCCGGAGCTCCGCGTCTGCGATTCGGGCCTTCC
ACCTCCTCCTCCACCACCTCCGCCGCCGCCTCTCCCGCCAA
TCAGATGGAAAGTTTTCTCACTCGAGTATCCTTATTCCTCA
TTATTAAAAACGGCAACTAACAGGAACTGAAACACATACAA
GCATAGAACTACTTTAAATCCTCGTCCGCAAGGTGACACCA
CTGAAATTTTTACAACCCGACGCTAAAACATCTCGCCTTAG
TTTACAGACGACGACGTCGTCGTTTTCAAAACCCTGGTGCT
TTTATGTTTTTAAATTTGGTCATGTGCTATTATTAAATTTC
ACGTGCTACTGCCGTATCGACCGAAGACGTGTTATTATCGT
TGTCGACATGAGACGTGCTACTGCCGTATCGACCGAAGACG
GAGACGTGCTGCTGCTTTGTCGACCGGAGACGTGCTGCTGC
GAGACTTGCCACTGCCGTGTCGACGAGAGACGTGCCACTGT
TCAACACGGCAGTAGCAAGTCTCTTGTCAACACGGCAATAG
ACTTCTAATTTTAAACACACCATTAGCTCTTATACTCTCAT
TAATCCTCGCCTAGGTTATCCAGGCTCTAGGCTGCGGGTTA
GAATGATGAGTTCTCAATAACCAGTTGGGCATGTTCAATTC
TCATTCATACAAGTCTTGGACGAATTGCTCCATAAAGAGCA
AAGATATATAGTTGAAAGACCGGGCAATCCATTTTTGTGAG
GACTCGAGTATTGTTCATTCCAGCTGCATGTACTATGTCGC
TACGGCAGTAGCATGTGTCTCGTTGACACGGCAGTAGTACG
TGGATCTTTGATAGCTAGATCCAAATCCAGATCCAGCGGGT
GACCTGTAAATGGATCGGACCTGGAGCGGATCGACCTAGAT
CTGAAAGTTACTTTTGAAAGCAGCTATCACTAAAAACACTA
AAATATTAATTTTAAAAGTGCTGCCACGATAAAAGTTATTA
TTATTTTCGCAGTACAGCAGCAGCAGTTTTTTTTTTTAAAG
CTCACTATCCCCAACAAAGCCCCTAGTCAGGTAGAAATGGA
TACTTCAAGGTGGTGGCTCTCAGAAGAAGAGGGTTGTTGCG
GGGTGTGGTGTGGAAGGTTACGGAAACACATAATGCTCATT
TATGAACGCGTTTGTTGACACCCGAAAAATCATACATTTTG
TTTGTGGAGGATCTTGGAGGCTGTAAGAACCAAGGTATCGA
CCACATCTCCGCCGCCGGAGCTAGAATTCCCAATCGAATGG
AAAGCAAGCTCTAATGGAAGCTGCAGCAATAGAAGAGGTTT
TGGATTGATCGTAAGAACTACGCTCAACATTACTTTTGTTC
GGTGAACGAAGCGGCGGCGGCGACTCCAACTGCGTCTCGAG
GGAAGCTACCTTGGGAGCGGCGGCGAGAGAAGCAGAAGAAT
AAGGTCTGCATCATCGGCAGCGGCCCGGCCGCGCACACGGC
GGCGATATACGCCGCCCGCGCCGAGCTGAAGCCAATTCTCT
GCCAACGACATCGCCCCCGGCGGCCAGCTCACCACCACCTC
ATCGCCCCCGGCGGCCAGCTCACCACCACCTCCGACGTCGA
GGCATGGAGCTCATGGACCGCTGCCGGAGCCAGTCGGTCCG
GTCGGCCTCGACGGTTTTCGCGTCGGTGTAGATCTTAAACG
CCACCGGCGCGGTGGCGAAGCGGCTCGTGTTCCCTGGCTCC
TCCCTTGCCGTCGCCGGAGCCAGGGAACACGAGCCGCTTCG
CCAGAAGCCTCCCTTGCCGTCGCCGGAGCCAGGGAACACGA
CAGCTCCGTCGCACACGGCGCAGGCGGAAATCCCGCGGTTC
GAGTCGCCGCCTCCGATCACCGCCAAGGGTTTGTTCCTGAA
CACAAGACTGTAGTCGACGTCTTTGGCAAGAAACAAAACGA
TAAATCAGTGGTCTGCGAGGCTGTGATCAAGGAAGAAGTGG
CTTTGGAGACCATGTTCATCCCCATCGCATCTCCAGTGCTG
GCTTCAGGGGATTAAATGCGCAGTTGCAGGCAAGAATCTGT
CACGTACCCAATCGGCATCTCGCAGCACTGTCCGAGTATGG
AGCGAACGACGCGTCGTCCGCTGCAGTGCCTCTCGCCGTAT
TTAATTTCAATTGATCACTACTCGAACTTTTCAATGTCACA
TTGTAAAATGTCATCAATGCCCCTAGCCTATTACGGGGGTG
AGGCTCACTATGCTCTCCATCGATCAACACCGATAACCCAT
TCTGTGTATTTATAGGGTTTCGGTTTTGGCTTTAAAGTGAT
TGTGAAATACTCTAGGCGAGCTGTAATAAGCAAACAAAAAC
ACATCCTCATCTGTTTGCAGCTTCACTAACTCACCATCTTC
TGTTGTGCATATGTGTTCTTCTGTACCTCATTGGAGGTTGT
TGTATTGTGACCAGTTGGAGCTGCACCCTGACTTTAGACAA
CCCCTTCATTTGCTTGCACACTTGAACATCCAATTCCTCCA
TCCATGTTGAATAGCATGCTCCAACAAAGCTTCCCTAAGTA
CATGGACATGAATATTCGTTCGCTAGGAATGAGACACGAAG
ATTTGTAAGGAGGACGATTGCCCGTTTGAATTGTATGCCAC
AACAATCAATGTATCCTCATCAGGAATTTTGGTGGCATACA
GGTTGGCAAGAGGTACTTAACCAAGAAGTTTAAGGATATGA
CAAAATTAACTTTGAAAACACAGTAACACTTACTTGGTTTC
CCTAGCTAGATGGTCTGCACCACCAACAAATGTACACTTAC
TCTAATTTCTGAAGTCATTGCCCTAGCTAGATGGTCTGCAC
ACAGCTATCAAAAGTTGGCCCCCAAAACAGCTTTTAAGATG
ACCATTATCAGCATCCATACCAACAGCTATCAAAAGTTGGC
AATCCATGAATCCTTGCTCTCAGCCTCAACCATTGCCCATG
GGAAGAGGATGGATATTTATCAGTGACAAACAAAAGGGTCT
TCCTTCATAGTTTTCATCTCCTTCTGAAAATAAGGCAGAGT
TAAAGGAAATCTGCAAGTACCTGTAAGCCACTTATAAGCAT
ATGAACAAGATAAAGGAAATCTGCAAGTACCTGTAAGCCAC
CATGATAAGCTTCCATTTTTCGCTTTCTGTTTGCGATTCTC
GAAGGCTGCAACAGACTGCACCCCGACATTTAATGGTGGTG
CAAACAAGTCTCATCTCCTGCATGTGCATGTTCTCCTTGCA
TTCTCTCTTTAGGTAAATGGCTGAGATAGCATGCTTACAAG
GTTTTCTTGGGCCTACCAGGCTGCCTTGAGTATTGAGGAGG
TGATTCAAAAGATAGAAAAACGTGAAAAACAATAAGTTACC
TAAGGCTGCATCATTAAGAACCTCTGAAAGGATTAGACAGA
CCAAAAACAGTAACCAACTACCCGAAAATACTTCAATGCGA
CTCAAGGGACTCCTCCGCGGCCGCAGCACCAAATTGGTCCT
CAGAACTCTTCCTCTCAATGCGCGCTTTAATCCTTCTCCCT
TGGAAGCAGTTACGTGGTTCCGCCAACACAATGCTTCATAC
TAGACAGTTCTTGGTGTTTGCGGAGTTGCTAGAGACAAGTT
CTCTTTGGAAGTTTGAAGACCGTGTGATTACCTATTCGACC
GAAGGCTTTTGGATTGGTTTCGGTTCCTAATCTAAAAAGTG
AAAAAGTGGAGACTCCTGGTCGTGCAAATTGGAAATCAAGT
AGAACAAGCTGGTTCTGTGGCTCCAGTTATAACTACCCACA
TTATAACTACCCACAGACTTCCCGATGTGAATCTGGAATCA
CTCACGAAAATTGCTAATTCCACGAGATAAGAATCCAAACG
AACAACAAAAAAGGAATCAGCAGCCCTAGCATTACAACATC
TCGGTGGTGCGGTAAATAAACCCATGCGAATGCCCTCGCAA
AGCGTACATACATCCAAATGCAGCAGCAATTCCACCACCTT
GCCATTTCGAGACGCCTCCACGTTTCCTGGAGAAGTTGAAG
GGATCAGGTCAATGTAATTGCCCTGATGAATGTTTCGACCA
GGGTTAATTTTGTAATTAACCCCGAGCACATTTTCATACTT
CAATTACATGGCCGTGATCCCTAGAAGATTCATGCAAGCAA
AACAGTGACCTGCAGGGTCGCGCTCAAAAGCCAACCAGTGA
CTCGCTCTAAAATAGTAGGACGCGACTTGTTATGCAGTATA
TTCAAACAAAATCGATCTCGCTGGAAAACTGGAATTCGGCG
AGTTGAACCGTTTCAAGCTCCCCTCAAACCAAGATGCAACC
CGCTGGCCCCCACCTGCGTCCGCCGTTGTATGAAAGTGTGG
AAAAAAAAAAAAAAACTTAACAAGCGCTAGACGTCAAAAGC
CTGACCTGACTTTCTGTGTCCGCCACTGCTTTCATATTTCT
GGGGCGGCGGCGCCGGCTCGCAGCCGGATTCCCGCGAGGGC
AACGCCCCCATGTACTCTCCCCCGTTGTCGGTGCGAAAGCA
TAGTCATATGAACGTGAACACGACTGTTTTACTTGCTTCGT
GACTGTTTTACTTGCTTCGTCTGTCACACCCCAATTTTCGA
AGCCACAATCCTACCGGATGCGCTGCCACGCGCCGCCACAG
GCATGTCTACGAACTCGTATCGACAAACTCTACAACTTTCA
GATGCTGAGAATGAAATTAACCTGGAACTCACTCTTGGCTG
CCTTGATGCTGGGTTTTTTGCGCGAGGAGCAACATTGACCA
AATAGTTAGATCTAGGGCGTCCGGCGCGACAACGAGGTGGG
ACACGTGTACCAGAGGAATGCGATCGAATATGAATTCAATG
AACATTAGTCCTTGTGTTTGCGCGATGTAGCTGATGTAGCT
AAAATTAAATCCAGAATGACCGATAACTATATGTTGACAGA
GGCCCCTGTACAACCTGAGGCGCCGGTACAACTTGAAGCGT
TAGCCAGCCTACTGACCTCACCAACGGTTCCCAGTCTTCTC
GCAATCATGAGTCTAAACAACGAGAAATTTTTTAGTGCTAC
CGTCAGACTGCCACGTGATCCTCCCGTAGCACTAAAAAATT
TCTGACGTGGTCCTACGTTCCGATCAAATTTAGACATGTGG
GTGATCACTGTGGCTCCGATCAGTGACATTGCTACAATCAA
GGGGAGCCTACTAAATGTGGCGCCACCAGCTGATCACTCCC
CATGAGACTAATGGATGTCGCGGGCAGAAGGTGAGTCTTTG
ACATTATGAGCATTGTTCGCCGCCCTAACCAATCTGATGCT
CAAATTCATACCCATCACGTCTCGAATATTTACACTACACA
CCTGGCCTCCCAAGCCGGTTCGTCCTCCCCCAATAAACTGC
ACCACCAGGACCTGCCGGCACGACGGACACGACGAGTGCGA
TCCGACCCCATCTTCGGCGGCGCCGCCGGTCCTCCGTCGCC
TGAAGAGGCCTGGGACTGGCCGCCGGGAACCGGGGCGCGTC
CTGGCCGCCGGGAACCGGGGCGCGTCGCAGCCACGCGCAGC
TATTTGTTAATTCAGTGGTTCGGTGATTTTAGTCTACTCAG
CTGAAATAACCGAGCCACACCATGAGGAGCAAACCACCATC
AAGTTAATACAGACTGAGATCGAAGAAACATGAGCTTGTGA
TAACTTTTAAGTCATGGCTGCAGTAGCTATAGTTATGTTCT
AAGATTGTACTTTGATGTTGCATTTTTAGTTCAAAATCACG
ATTAATCGTGTGAACTCATGCGGAATGTCAGAAAAGAACAC
TGATTTGGATTTTGGAGGTTCGCCCTTGACTACAGGTAATT
AAAACCCCTTTGTAACTTTGCTAGAACAATTCCAAAGGAAG
CAAATCACAAAGCGCGCACGCACGCACACACAACTTGGGGA
TTTTATACCCAAGCTGATTGCTGCAAGTAGATTATTGCTAT
ATACCCCTAGTCCTCACCCTCGACTGCCTGACGATCGAGAA
CGGGGGCGCCGACGCGGACGCGGACGCGCTCGGCGTACTTG
CTCAAATTCCTCTCCAAATCCAGTAGCTGGTGAAGACTATG
TATTCTTTACTGAGGACAAGCGGACCTTATTTTGAATCAAA
AGAAGGGCAATTGCGGCAGACCCGTGGATTCGTGGGGGATC
AATAAGTTCATGCCATTTTGCACCAACTTTAGCACAGAGCT
CGTGCGGCGTCGTACGGTAGCGAACGGACGGAAATCCGCAC
GGACTCTTTCTACTAAGCGGCATTGCTTGCTTTCTTGCTCT
GGCCTTTCCAAGGGACTCGCCATTGGCAATCGACATGTCGA
ACGTCAAGCTTGCAATGTAGCTGGAGTTGAGTATTAGCACT
CCTTGGTCATTATATAAGCACCAAGCCACCAACATATTGCA
GGGACAGGACGAGACGGACTCAGTCCGTCCCAATCCCAAAG
AGGGACAAAGCGAGACAAACCAATGGCAGCCGTTGGATCAT
CCGTAAAACTCGTCCCGTCTCGCGTATTAAGTAGAAGAAAA
TTTTCCGGTCGACATTGTAGCGCCATGGAAGGGAGTTTGGG
AACAACACCACCCCTCAAGTCCCCAACCAAATGTGCTTAAG
ATAACCGAAATGTTCCGCGGCGGCTTCCCAAGAGCAACTTG
TCCTTTTTCTGAACAGCTCCCCGAACGGAATACAGAAACAA
CCACCATGTCCATCAAAGACCTGTAGAAATCCGATAAACAA
GGCATCTGGGAAATGAGAGTCTTGAACAATGAAATTAAGCA
TGTTCAAGACTCTCATTTCCCAGATGCCCTTAAAAAAGCAA
CTTAAAAAAGCAACTAGAAGCGCTTTTGTGAAGGCTGATCA
TCGACAATCACCAGCGTTAGCGATTAGCATGTTCCTGCAAT
TGCCAGTCACCAAGAGCACGCGCCACTGATAGTTGGCCATT
TAATGATCCTGAGAGATGTTCGAAAGCACTTGTCAAGGAGG
GTCCTCAAACCAAAGCAGAGCTATGGCAACCCTTAAGGAAA
CCTAACGCGCCGCCCAGTCGCGGCGACGATTCGCCTCACCG
GCGACGATTCGCCTCACCGTCCCCGCGGGCGGGGCCCGACC
GTCCCACCGGCGGCGCGGGTCGGGCCCCGCCCGCGGGGACG
ACCTGAATCCCCATGGAGTTCGCCGTCCCTATAACCGACTT
TAAATCCCTAATCCATTAAACCGAAGCTTATTAGAAGTCAT
AGCTGCAATAGCTGCAAAGGCAGTGGCTGCCGCCAAGAGTG
CTCAAAATCAGCTGCCGCTGCTGCAGTTAAGGCTGCTGAAA
AGGCGATGAAGAAGAAGACGCGGAAGCAGAAGCAGAAGCTG
CCCAACGAAACCAACGAAACCCAAAGTAGGTAAAATTTACC
GTTATTTTAAGAAATTTTCACCCCACCTTTAGCAGCATAAA
CGATTTCCGATTTAGGGTTCCGCCGCTTAGGGCTGAGACCG
ATCGAGCTCCGAACCGCCTCCGGCAACAGCTTCACGCCTCT
GTAATTAACAGTTGATTGAGCTTGAGCATTGGTTATTATAA
TTGGTACAAAAGTGTGTGTGCGCGCGTGTGTTTGTGTGTGT
AACAGAATATCAGGGGAATTCTCGGACACAACATCAGAGGG
GACATGAACTTAGTCTTGCACGTGCAGAACAACGTTTAAAC
GAAAAGATGGAAAGCGTTTGCTAGAATAGCGAGAGCGAAGA
GAAAGCGTTTGCTAGAATAGCGAGAGCGAAGAAGTAGACTA
GACAGCCTTAAATCGCTGCTCGATGCAAACATTTTGTCTTC
AATTGCTCCAGAATCTGTAGCTGCACCGGTGTTGGAGTCCA
GTGTTGGAGTCCAGCGCTGTCTGGCAGTTATTTTGTGGCCA
TCTCTGTTTTGATAGTTTACCCCCAGTTGTTTTGTTTTGGT
CGAATGATCCATCGTACAAACCAGAAGCAACAAGCAAATCT
ATTTATTTTTCTGGCTACGCCACTAGTTGCAGATAGTTAGC
CCCCTCGGAGATATGATGCTCGGAAAAACCAGAGTTTGGTT
GGCAGCCGATGATGCCGCCGCCGCCGCCGCAGCCACCGCAC
CAGCTCGCTTGGGCATTTTGCGGGACTGGGATTGCTCTTCA
GAAAGCAGACTTTTCGGAAACTCGAACAGCCCTCTCCTTAA
CTCATCATAACCAGAGATGTCCCAAGCTTCTATCCGCCCAA
TGAATTACTTGCTGGCATCGCTCGATCAATGAGTGGAAACA
AGTCTTCTAAGAAGAATGATCGGGTATTGGCACAGCTGCCA
GGCACAGCTGCCAGTTCTTGCAGCCCTTAGACAGGAGTGTA
ATACTATGTGACTTCAAACCCAGCAGCTTCAAGCGGTACAT
TGATGCTGAAGAGAATTCATCAGTAGTGAAAGAAGCCCAAA
ATTGACAGACTCAAGTAGCGCTTGAGTATTATCTCTACCTA
CAGAGACTCTGTTGCATGAGCGCGAAGGACGTAATATTTTC
CTTTATGCCTATGATGATTGCTCGATTGAAAAGTATCTTCT
CGAGATTCAACTGATCGATACACGAATAACCATAACAGAAC
ACATCTAAAACTTCTACTAACTCGACTACTTGTGATGGTTA
CTGGGAAGTGGTTCGGGATGCTGCAGCAGCATTGCTGCTGC
GGAAGTAGTCTTTATGATACCATTAACAACTCCCCAATACT
GTGATTAAGAATTTCAGTAGCAAGAAGGATCGTCAATGGGC
CTCAGTAGAGGCTGTGGAGGCGCTAGCCATTCTAGCTAGCG
AAGATGTGTTGCTGTGAAAGCAGCAGAATTAGCTTCTCACG
TCTGTCGTCGTCGCCCCACACCCGCCCTCTCTCTCGAATCC
CTCTCTCTTCCGTAGTCGCTCGCGAGCCTCCCTCCGCCGGC
GCTCGCGAGCCTCCCTCCGCCGGCGACGACTCTGCCTCCCT
CGGAGGGAGGCGGGCGAGCGCTGGCGGAGGGAGGCAGAGTC
GCCAGCGCTCGCCCGCCTCCCTCCGTCGTCGCTCTCTCTCT
ACTGGAGTTTCAGGTTCGATCTGCAGTTGCATGGGTGTATG
ATGTATTGGACACATCAAACCATCAGCATCAATAGCACCAA
CTCCCTCCGCAGTCGTCGCTCGCGATCTCTCTCTCTCTCTC
TCGTCGCGATCTCTGCCTCCCGCCGCCGTCGCGAGCTCGGC
AGGCTGCTCTCTCTCTCTCTCTGCCGTCGTCGCCCCGCACC
CTTCTTAGTTGTTGAGAAGGCGCTGAGGATTTGCACGGCCA
AGGGTTTCCATTACCTCGATCTGTAGCTACTGCTTCTTCTT
TATGAAGACGGCGGGAGCTGCGGCCGAGATTCGGTGCTCCG
GACGACGATTATGAAGACGGCGGGAGCTGCGGCCGAGATTC
TCCAGTTTCTCTCCAAGTGGCTCGAACAGTTAAAGAAGGTA
TGGAGTATCTCCTAGTTCGTCTACTGCTCTTGTCAAAGCCT
TTCGGCCAGACATGGGCATGCTGCAATAGTGGAAGTTCTTA
ATTACTTGAGACGGAAAGGGCGCTAGCAAAAGCACCTGACG
GTTTCTGTCACATCCCGGGACCCGCTCCGCCGTAACACGAT
GGTCACCCATCCTGGGATTGCTCTCGCATCGACATGCTTAA
CCGACGCCCTCGTCGGCACACTCGCACCACACGGCAGAGTG
TGACCTACTGGGAAGTTGCTCCTGAGCTGCCGGAAACAAAA
GAAACTGTAATATCCCACATCGGCCAAACGGAGAGGGGTTA
GTTGACCTTTCTCTCACCCTCTGCAACTTCTTCACTCTCAT
TGGACCTGACTTATTACTCGCTGGATCATTAGTAGCTCAAT
TAATTGCTTTAGATTTCTACCCGGGAGTAATCATTTAATTA
TCTAATGTTGTTCTCTTGGCCTTTAGTTGATAATTAAGAGT
ACCATGGTTCGGTTCGGTTTCGGTTTTTTTTTTCGGTTTTT
TCCTCACCCACGTCCCTAGCCAGTAGCTAGCTTCCTCCTCA
GTGTCAAGGATGGTTGCAGGCTGTGATGACTGGCAGTTGGG
CCGCAAAGAGTCTGCCACATCAGTAGCTGCTACATGGTAAC
GCAGATTGTAGCCGCACAACCCCGCAAAGTAGCAAAAGCCG
GCACCCAAGAACGGTAACCGCAATCGCAAGTCCCAATGAAG
GGTGAGAAGGCGAGAATTTGCCCTCGGAACCGTACCACGTG
GGCATTTGTGATAGCAAATACATTAGCAATGAGTATGTCCA
GCATTTTAAATCAGTAAGGACGTGCGCTCCACATCCGGCCT
AAGGGAAAAAGAGCACAACGCACCAACTACAATTGAAGATA
ATCAAGGTAGTGGCCGGATGCGCCCACGCAACGCCAATGTA
TATCCCTTGATCGGTCGAAGCGTTGAGAAGACCTGTTTCGT
CATCGTAGTTGATTCCAGGGCGCTTGTGAGAGACCTTATGC
GATTGGTATTGACATTGAGGCGTCCCCCAATGATAACCATA
CCTTGGCGAGTATTATCGAACCAAGTGGCCTCCCCCTAAAC
ACAAACTACTGGCCTCACCGCTGGGATCAAAAAGAAAACCG
GTTCACTATTCTCCAAAGCTCCAAACGCTACCAAATTTTGT
GGCGACTCCGACGGCCGGTTCGGCACTTTTCCAACCGGTTC
GTTCATCACCTTCCAGGCCTCCAAATGCTACCAAATTTTGT
TAGTGAGCCGTTGGCGGTGGCGCCGCCCTATGTATAGTGTT
AACCGTGACAAATTCCGTCACGAATCGATATTAACCGCAAA
GGACAAACATCGATTTGCGACGGAAATTGTCGCTGTTAACA
AATTCCATCGCGATCCGTCGCGCGAAAAATTTTATGAAATG
CGCATCAAACCCAGCCGGCTCTGCGTCTGCCGCCGCACGAC
TGCGCCCTCCACACGATCGGCGCCGCATCAAACCCAGCCGG
CAGCGCGCGCACGTCCGTCGCTCCACCATCACCGGGCAACC
CGCCGACCCTCAGCCCAGCGCGCGCACGTCCGTCGCTCCAC
GATCTCCAGTCCGGCGTCGCCTTTGCTCCTCTGCAGCACAG
CTGATCCGGCAGCCCCCCGCCTTGCGCCACTCCGATCTGGC
AAGGCTGCAAGATGAAGAGGCGTCCGCTTCTTATACTCCGA
TGCTCCTCCTTTCTTCGGATCGCCAAAACAATGCGGATCAT
GCTGCATTTCTTGTTAGCACCGCGAAACCCTGGTCCGGTCC
ACACCGAAATTTTTTTCTCACCCCAAAAATTTTGGTTCGAA
CTGGGTGATTTCAGTAGTTTCGGCCAGATATCGAAAATATC
TTTCCCAAAAGAGGCGGCGCCGCTGTCTATTTCGCCGAGAG
GAGCTTCCAAACGAGACCAGCCGCGCCGTTTATGGTGGCCG
CGGCTGCACAGTGGCGGAGTCATCGTCAGAACTGCCTTTTC
ACGATGACTCCGCCACTGTGCAGCCGCACCTTCTCGGTGTG
AGGGTGCTGACCACAGAGGACCCCGACTTCTCGTACAGTGC
GAGATTGATCGAGACTTGATCGAGAGGTGCTTGTGGAGCTG
AGAAGCGATGTGCACGTTTGCGGAAAGTAATGAAAGCGGGA
ATGAACAAGGATGGACTCCGCTTCACTTGGCTGCATTCACG
AGGTTTTCACATGCAAGAGGCAGGATTACTACAATGCTGTT
TATCTTTAAATATGGCTGCTCGCGAGTCTGGTACATTACAC
AACCTTTAACAGCAGCACGGCGGCAAAAAGCTTGTGATAAC
TCAAAAACAGAATATTTGTGCACGGGTATCATAGTTGCATA
GCAGAAAAGTACAACACAAACCTGCAGAAGCAAAAGTAAAC
CGGGAAAAGGTTACTACATGCGGCCATGAATGCTCTTCTTA
GAAGAGTACAGAGTTAGAAGCGGCAGTTTTGCGTGTATTAA
GAACTAAGGATTGGCAAACCCCAAAAAGAATAATAAAGCTA
ATCTTTTATGCAGGTCATCTCGCCAACCATTTGAAGATCCT
AGGGATATCAAAATACTTCACCAGATCTGGTAAAGTGATTT
TCTATGCTTTCTCTTTCACGCTCCAACATCCTTTGCCTCTT
CTTCAAGTCCTTGTGCATAGCAGCATTTGGTTTCTCAGGTT
GCTTAACAGATTTATTTGACCGCAGATTATTCTCACAGCAA
TTATGAAAATTGAGGTTTTGCGCCGTGATTTTTATAAAAAC
TAGTGTTGATGTTGTTGCTTCTGAAAAATGAGAGAATTGAC
TTGGTGATGAGAAAGGGGATCGAAAAGAACACAGATATACT
AGACTTCTTTCATGGAAGGTCGGCTTTTAGGATCCGGTGCT
AAGGTATTTAGTAACGCTGGCTTTGGCTTTTCACTGATTGC
CTTTGCGCACTTCACTTTGGCTGCCTCAACTCTCAACAACC
CTATTCTACGTATTTTGAATCCCTTTGCTTTCTGTAGCATG
AAGTTCAGCACTGCCCAAACCAATTGCCATAAACCCAGTTC
TCTCCCAAAAGTTTTGTTTGCTGCAGCAACAAAACTTTTTT
GTGACTGTCTATGCCTTCAGCATTGACAATTTCAAGAGATC
ATGGTTTCGTGTTGAAAGAGCGCGAAGTGGAGGGACTTGAG
TACCTTTGAAGAGCGATTGGCTGTGACAGTCATCGGATCCT
AAATGTGGTTATTTTGAGGTCGGATTATTTTGTGAACTCCA
CAACGATTGAATGATTTAGGCGGCGAATCTAAAGTGCTTCC
GGAGGAGAAAGGTGAAGGTGCGCCGAAGCTTTACACGCGAA
AGTAAGGGCGTGTTTGGATGCGTTGGCTTGAGATACGCGTA
ATCTCAAACTTACCAGAAAGCGTAAAAAAAATCACTAACCG
TTACATCTTTTTACTGCTACCGACAGTTAAATCAATATGTT
AGGCATCAATCTGTATTCAACGAGAGCTTAGCTATATACTT
ATTCAAACAATTTGATTTTCCTGTGACCACATTTCCTAGTT
GGTATTAGTTTAGGCAACTCCAGCAGCTATATACCATGCAA
TGGGTTTGATAGTTCAAATCCATTAGCAGCTCTTTTCACCC
GGTTCGTAGCTTTGCACCATCTGCAGCAGCCACCACTGCTG
AAGTGATAATTGAATGTTCTCGGAAAATAAGATCGGAGATA
CAAGATATAGAAAATCGAGACTGCACCAGAAGATGATAATG
CACCAACATGAGCATGACGTCGAATCGAATGAAGCATAAAC
CTTCTGTTCAGTGTTGGCAGCTGCAGTAGGAGTCTCCTTAT
TATCCCCAAGAAGATAATTCCATGGGTTAATCACTAGCCAC
TGGTAAATAGTCAACTGTCACTTGAGCATCGTCTCTAGCAG
ACTCTCAGTTGCAGTAAGAGCAGCAATAGAATCTAAAACAA
GCATCAAGTGTGGCATTTTCCTTTGGTAGAAAATCAAAGCT
AAAATTAAATAGAGGAGACACCGGCAGCTGGTAGATCAGAA
TGGTTGGTCAGCCTGGTCTTCAGGTGACTTGAATTCCTCAT
ATATCATGGGCTTCATTAGGCATTGCTTGTTCTAAGAACAT
CGATTTAAAGAATTCACTAGCGGTCGTGGAGTATGTTGAGG
GTATTCATGTTGAGCACATACCTTAAGAATGATAGCAACTT
TTTTCTTTTTGAACAGGAGGCTATAGTTGGGTCCTTAAAGT
CGCGGCGAACTGGGTGGTGGCGCCGCCTTGGAGGAAGAGGA
GACGGGCCTACATTTTTCTGCGCCCCGGCGTATATGATCCC
AGTATCAGCAATATCAGCGCCGAGTTTAATTTCACTAGAAA
CACAGAGGCACATTTTAGCGCTTCAAGTGTGTAATCCCTCC
AAGCGCAAAGAGAGGAAGAGCTCGCACAGTCACAGAGGCAC
GCGAGCTCTTCCTCTCTTTGCGCTTGTTGCCTTGCCAAAAT
GAGCAGGAAGAATGCAAATACCTTCAATTTTTTATACCGTA
TTAATAATATACATTTTGTCCTGTAGGAGGCTGAAAAAGAA
TGTCTTGCTATTGGGCAGGTCAGCTGGAATCGGAGGTATCT
ATGACCTTGAGGCTCGATTTCGCGAAGTAAATGAAAGAGCT
AGTGTGGAGGAAGGCGGCGGCGGCGGCGGTGGTGATTCCGA
AAAACAATCAATCCCTAGCTCGCAAATTTACATGATATCTT
TGGAAAACTGTTTGCTCAGGCGTTTAAGGAACGGGATCCAG
GCACGTACCTGCACGTCTAGCCGAACAGATCGCTGAATGTC
TCCATCAACTGAGTAGCCAGCAGCGTCGCGTTTTGCAATCT
GCCTGCTCTAAACATTCATGCGCCAAGATGCTCGCATACAA
GTACGCGGCGGACTCGGAGTCGAAAAACCCGGGCTCCTCCT
CATAAACGATCTGGGGTCACCGGAAAAGAGTTGAAATATAA
TCGTCATATGAGTCTGTACACCCGTAGGTCTCAAGTACGGA
TAATTCAACATTGTCGCGTACAAGACCTGACGATGATGATT
TGCTACTGTCTTGAAGATAGCGTTTGAAAGGTAAGTGAATA
TTCCTGCTTTGAGGAGCGGTCAGCATTAATCACCAAGAGGT
CATTGTTATGTAGTAGAGAGCGGTTTGACTAATCTGACTCC
CTACATAACAATGAAGTGTACGAGAGATTAGAAAGCCGCTT
GTATGACAAATCTGATATTACTGTAGTGATTCGTTTTCGAC
TCTTTAGTATTCCTCTACTACCAAACGACCAAGGATTATCC
TTCTTTGTACACTAAATGCTCGCCTTGATTCAGCTATGGTA
TCACACCAAAAAGCAATTCACCTGAACATTCAGATTATTCT
TTAAGGCGTTCAGTTCGTTTCGAAGGCTCCTGGATCTGGAT
CTTCTTCACCGTACTGGTTCCTGTGGCAGCGGCTATACTCC
AGAATGCAGGATGGAGACAACTGCATTAATTTCTGCTCCTC
AATTTCTGCTCCTCCAATGTCTTCCACACATGCACGTAAAC
TGAAAAGGAACTGTAGCTTGCTGCAGTGTCATAGCAAACTA
CATCCGTGAACAACAATTTCCAGCAAGAAAAGAATCAAACA
TCTTCCATCATCAGGTTGTACTGAGACTCTAGTTCTGGTTT
TTTTTAAGATGTTTTAGGAGCTCCAGTAGACTAGCCAAATT
CTACCCAGAAAAAAAGAGCTCGCTGCTTTCTTGGGTCAAAC
GAGTTTGAGATGGTACATATCCACTAAATAATCATGAAGAT
ACACCGGCGTTGCATCGATCCAGCCAACACTTTCAAACCAT
CACCTCCAGAGCTACATTGGCTTTGGCAACCAGTTCCACAG
GGTTGGTGTCGGGGTTGAGCCACCACCTCCAGAGCTACATT
CATTTAATCAAAGAGAGAAGCGCTAATGATACTGCTAACAT
ATCAGCCCAGTATCCATGCGCTCCCGACAGAAAATATTACG
CCCGGTTGTATCATTCAAGACAGCAGTATGGTTCTGGATGA
CCCGGGAACCCGACCCGCCGCTCTGTCTGCACTAGATGGGT
GTGGCGGATCGGATCGGGTTCTACAAGAGGTACTGTGACAT
GCCGATATATCCGCGGCAGACGGGTTCCAACGACCGGTAAT
CCGACTTAGCTCCACCATAACCCGTCTCCAAAACCCCCAAA
CAAGAATTTACGTGAGGCTACTCGATTAGTGGACGAGTTGG
CTTCATCGTCAAGAGCAAGTCTCTAGCATTGCCACATGTGT
CTTCTGCTCTTTCTCCGAGGCTGTCGCAAATGTTACAGCCT
GTTGGAAAGAATACTTCTAGCGCGATTTTTTTTTTTAATAA
CTAATACAATTGTAGAAGTGCAGTAGCTATTAAACATAGAT
CTCAGACAGACATTAACGGGCATGAGTTGGATGGTGTGGAT
GTGAAAACAAAGCTAAAAGCCTTAAAAAACTTCACTCGAGC
CCAGCTGTTGGAGGATTGGTCTGCCACAAGTTAAAAAATGA
TTGGATCCTTTTGCTTGCTGCAGGGGCAATTCTAGGGTTGA
GTATTCTGTTTCTTCGCGCACAAGTTTCTTTAGCAATGCGT
ACAATTACTTGCTAATTAAACCGGCTGTTAGAGCAACTTTA
AAGATAAAGCGAGAAAATGCCAAATGCATCTGGCTTTTGAT
AATGAATTCTGGATTCTTGTCAAATGTTCAACCTACACAAC
TATAAGCTCTTCTCTAGGTTCGAAAAGCTCCTTTTCATATT
GCTATGTCTAGGAGTGTCCACTAGAGCATCTTTATCAATGT
GAGTCACATCTCACTAGCTACGCTAGCTATATTTAGTACGC
ATAGCTAAACTTTTGCTAGTCTGCTGGAGCTCCTAAAATAC
ACCACAGTCAGGTCGCAAATCAGTAGCAGCAGCTACAAAAT
CAATGGATAATCCTAAAAGGCTCGAGTTAAAATATTACAAA
AGCAGCAAGTGTATCGTAGTCGGGCAATTTGGGATGAACAC
GTTGATGTTGCAGTGGTTGGCTTTGGCAAGAAGAGAGGACC
AAGAAGAAGCCCCGTGGACGCGCCCACAAGCGCATGCAATA
TTTTATTCACCTTGCAACCGCGCCGTTTCACTCTTCTCGCG
CCCACCCTCTCTCTCGAATTCGCCGTTGCGAGCTCGGCCTC
GTCGCTCGCTCTGCCTCCCTCTGCCGTCGTCGCTCGCTCTG
GCAGAGGGAGGCAGAGCGAGCGACGACGGCAGAGGGAGGCA
TAACCGGTGGAAGAGGTCGTCGCCGGCAGAGGGAGGCAGAG
GACGGCGGAGGGAGGCGGAGCGAGCGCCGGCGGATTTGAGA
CTCTCTCTTAAATCCGCCGTCGCGAGCTCGGCCTCCCTCCG
CTCGATTCACCAGTTCATGCCTTGTGCTTGTTCTTCTCATT
ATCGTTGGGATTGGTGGCTCCGGAAAAACCACTCTTGTTGA
ATATTAACGAAAGAAATTAACCAAAAATTCTTTTATACATG
CTTTTAGGGATAGGTCCACACCATTAGATCTGTTTTTTAAT
TGAGGACCTTATAATGAGGACCAAGTGAGGACTTTCAAATG
AGCGAAAACATCACACTTCCCGGAAAAAAAAAAAAAAAACC
TGCTCGGGTCTTGATCAAAGCGGTCAACCATAATTTAACGT
AAAAGTGGCCAAGAAAGGGGCTGCAATGCTCTGCTGGCTGT
ACTCAGATGCAGGTCATGATCAGCAACTACAGCTAGCTTAG
GGCGGGCTCTCCTTGTAACCCAGGAACTGTGCTAATAATTG
CCAAAGGAAACAACATCTCCCTGTTGCAAGCACACATATAA
ATATATTGTTACGTACAGTTCGGAATTGCTGCACTTGTTTC
CTTTGAAATGTTAGCCAATCCACCAGCACCCCATGATTCCG
ATTCAAACATGTCGTTGCTTCCGACGCTGATAATGAATATG
TTACGTTGGATCGGACAGCACCCGATTGCCCCAACACTAAT
TTATTGCCAATGTTGCCCTTCCAATGAAAGATCTCTATTTT
TGAAAGTGTAGAAGTTTAAACCGAAGTTTGAACTCAGAAAC
TGTTAATGTTGTCGCTGTCGCAGCCTCTATATTAACAAAGA
GGTTGTACCGATTTGGTCAGCGCTGTTAATGCCATTGCTGA
GCAACTGAATCACCTGCAAACCCGAACTAATCCACGAAATC
AAAATGCTAACGGTATGAAACCTGAGGTATGAAAATGCAAG
TCAGTAATTGCCCTCCTCGTCTAGTGCATTGCTCTTTTTAG
ATTGACATTCTCCGGTTTCGCAGCGCCTGCTCCTTCTGGCG
CTCTGGGATACAAATTTGCGCTTTAGCACACCATCCTCAAT
ATGGACTTAATCATTGCTCTCAGCAGCCAAGAAATCAATCT
CACATCCACATAGGTAAGCTCCTCATCTCCAAATCTCATGA
CGATTGCATCAGAATCGTAGCGCGAATTGTGATACTCCCCG
GCTACTTCCCGTGATAATCCCGTAGGAAATATTAGAAATAT
GGAGGATGACGAGTTCGGTTCGTTGATTCAGATCTCTTTGG
GTTCTCAGCTTCCGCTGCGTCTGCTCTCTCTGGCGCTCCGC
CCCAAACAACGACGAGCCTTCCGCCGCCGTCTCCCAGACCA
CTCCAGTCCCTCATCGCCGGCGACGACTCGCTCCCCTGCCT
CGTATTTCGCCGGGAGGGGACTGCTCGAACTTGACCAGGCA
AAACACAACAAAACCCTCCTCCAAACTAAAATGATCACTAG
CTCAACCAAATGCTTATGCCCTCCAAACCCACACAACGGCG
AATACATAATTGAAAGTGAACCCGAAGAATAACCTCGACAA
AAAGTGAACCCGAAGAATAACCTCGACAACTATATATATGA
AGGATGTGGTCTGGATTAGGCGTCAAGCGGACTGTACTCTA
CATAGCTCTATATTCGGCCTCTGCACTTGATAGAGAAACTG
CTGAAGAAGGAGACCTTGCCCTGGAGCAGATTTCAAATATC
GAAAATCAACTGGCTTAGCACCCAAATAACCATTGTCTTTA
ACACAAGGTTCTCCCCCTGTCGCCGAAGACCAGGAGGAGGG
CTCCCCCTGTCGCCGAAGACCAGGAGGAGGGGACATATATA
GATGCAAAGACCAATTCTGACTAGCAGCAATAGCAAGAAGG
TCATGACACTTTTTCCCCTACTGCCAAAATGGTAACTGTCC
ACCAGCAGCTTGAGTGAAACCTCGAGCAACAAGGCAAGCTT
CTCCTGCCATTTTGGATCGGCTGCAGCAACATCATAAGATT
AAGCTGTTTCAAGAATGTGTCTGTGTTTTCGCTCGACGACA
CAAGAATGTGTCTGTGTTTTCGCTCGACGACACCATTTTGT
CATAGTAGTTCCGGCCGTGGCTCCACTAGGTAAAGAAACTG
CGCAATACCAAAGTGGATTCCGGCAATACTTCCTCCTCCAT
CAGGGAAGATAGGGACTTGGCAGTAGCTCCCCTGAACTTAG
GAACGGCTTGTTCTCCAGCTCCGGGAATATCTTCTCTTCCA
TTCTGCCCCACCGGCGGCGGCGGAAGCTGCGGCGATATCCT
TCTTCCTCTCTCAACTCCCACCAGACTCGGCGTCCTTACTC
GGAATTGTATTGGGCTTTCTCGCCCTGAAATGGCACGATCT
ATGAGACTAATCGGCTGGATCGAGCATTTCTCAAATTAGGA
GCACATGATTACAATCACTTCGCTTCAAATTAAGACAAATT
TTTAACCCATTGCTTCTCAACCGCATTCACGATCTTGACGT
AACCAACTCTTTATGAGATGCAGTAGTTACGAAGATGTGAT
CTCCATTCCTCCCGTCGATTCGAAGCTCCAAAACTTCAAAA
CATATATATATACTTTGCTTCGACCACCAAAAACAAAAACA
CACATTCTCTTCCTTTAAGGCACCTCCTCCTCCATTTTGGT
CCTCACACACACTCCTCGAACCAGTGCTTGCAGCTTCACCA
CTATGCAATGCATGCGTGCGCTTGTGCAGTTGCAGGTCAAG
GATATACCAGATTGAAAGCACCTAGAGATTCATGGAATACA
AGAATCTGAATGAACCGAATCGCCAGCATTCCCATTGTACA
GTTTGACCGCAGATAGTTCACCCAAACACAAACGCAGTTTT
TTTTTGAAACTTTTGTAGTTCTAAAAGCAATGTGTCATTAT
TGTATAGCTTCTTAGAGCATCTTCAACAGTTTCTCTATAAT
GGAAAGTGTTGCCTGTCATGCGCTTGCCTTGGTCCTACCTA
AGTGATCATTCCCTGCACCGCGCCAATCACAGAGCTTTTCT
GGAATGATCACTGGCCTTGTCTGCATCACCCCTGGTGCAGG
AAAGATGCCTGAGAGCAGTCCCCCCAAGACACCGGCCACGG
AATAGCAAGCAAGCTAGCAACGAGAGTTGTTGCATGCTTTC
TTGTTAATCTTTGGAAAATGCAGGAACTTCTAAGATATTGA
TCTTGAAACCCTCGTTTTTGCATTCGGTAGTGAGATATAGT
ATAAACTTTACTCACCTTATCACGAACAAATGGATTAGCCG
CCTTCATACTCTTGCAGCATCAGGAGAATTTTACCTTATGG
ACGGTGAAAAACCTGTGACTCAGCAACAATTACATCTTTGG
GAGGTCTTATCATCCCAGACCAGCATCAACACCCGCACGCC
TGTGCTTTCAGTAGCAGCAGCGCCAGCTCCTCATGACTCTC
CCTAATAATCGTGTTATTAGCCTCTAATAATCAGTTACTGA
TTATATTACCTTGTTTGTTTCGCAAAAAGTAGGCATCAGGA
ATGAGAATACGCTCTAGTAACCAAAGTAATAAGCAAGACAA
CGCTTTGATCGACTAGAATACTCGAACAAAGGGAGAAGAAC
GGAGGTTTGGACATGCGCGGCTGATGAAAATTGGAAGTTGA
CTTAGGCCTCGTTTGGTTCACGGAAAGTTTGGTTCATCAAA
CAACTATCTTCTATATCAAACTGGAATACAAAATTGAATAT
GCATGCTATGACTGTGCATGCGCTCGTGGTTCTAGTAGTGG
TGGCAGAGGTTCCACCTTACCATCAGCCCTTACCAGCAACG
CTTTTTTTACAATCTACACACCTCTGTCTTATTTTTTATAA
AGTTGGCTTCCCGTCGGTATCGGCAGTTGCCTGGACGTCTG
TGTGCTTTCATTAGCAGCAGCCCCAGCAGTTCCTGCAGACC
GCTGAAAGTTTCTCTTAGCACCCAGAAAATCCTGCAACTAT
ATATCATTAATAACGACTCGCAAGAGTTATAAAAACATATC
GGTTTCCCCAGTGGCGAATCCAGGATTGAGAACAAGGGTGG
CACATATCTTCTTTAACGAACTCGAATACAACAAATAGTCT
TGGAGTTGGCTGATCGCCTGCGGCAGTTGGCTTTACGTCAG
GGTAAGCTACCTCCTGGCGGCGCGGGGCAGCAAACTGCTGA
TTCGGCCTTTGCATGGCTGCCTGCAAGATTGGTAAGCTACC
CTCTATGAGCTTATTCAGTCCTGTAGCATATACAGGCTGCT
AGAGCTTGCACGTCCAAATGCAGTTTGAATTTAGACTCTTG
ACCTCTGTTAAATCGAAGTCCGACAAGACACCACGGCGGCT
GACGCTAAAGAATGGAGAAGCAGTCGAAGTTAAGGATGCAG
CCTGCCAACCCTCACTCCTTCCCCGCTATAGGCCCAGACTG
GATAACAACTCTAAGGCTGCCGTGAGGAAAAAACAGAAATA
AACTTTTCAATCTTTTGTCGCAGCCCCACATCACCATCGTA
TGGCATGACACCATCCCGTTCGCCAGTGTCGGGAACTCCCT
ACATTATGTTTTCTGTCACACCCCTCAGATGATCCGTTTCT
ACGAGCATCTCATCATTGGGCCAGTGTCATTTCTATTGATA
GTTTCGCAACGTGTTTGATGCGGAAGTTTCAAAACTTGAAA
GAATAGGGCTCGTGATGACGCTGGAAGTAGTGCTCAAAAGA
ATAGTTCGCCCCGGTTCAGGCTCCAGGCTCTTGGATTGGGC
AGGTGGGTCCTGATGCTGCCCGCAAATTTCTTGGTCATACC
TGCTCCTGCTATATTGAAACCACGGCCTCTTTGGACTGGGA
TCATGCCTTACTCAACTTTTCGACTAAACCTCTCTGTCACT
ACGGCTTTGAGAATAAAGAACCCGAAGAATAGGTTAAAGAA
GTGCTATTACGTTTTAAGTGCTGTTCTTACTTGTGCAGGAT
GTGCTCTCCATTATGCGTTGCGTCTGCTTTAACTGCTCTAA
AAATTGCGCATTTATTTTCTCAGATGCATTTGTTCTTTACA
GACGTCAAACAAATTTGAGGCACGTGCATTGAATTTAATAG
ATTGATTTATAGTGACTTAACTGTAGTTAACTGACCAATTT
ACTACTATATGAGGCATGCCCTGGCGCTTTTTCATGACTAC
ACCGGAGGGCAGTGGTGCGGCGGCTGATTTTGTTGTAGGCT
GGCTATCCTCCATCTGTATGCAGTCCCACCTCCCCATACTA
ACAGTTTTCTCCATACGTTGCGGGAATTAACTTTTCTCCTC
AGATGATGTTTTCCTGAAGACGCTTGAAGCTTCCATGCTGA
TTTTAGCACCCTTTTGCTAGCGAAAGTGCTGCGAAGCAACA
ATCACCTGTGACAGCAATCTCAGTGCCAAGTTGAAGCCTAT
CTTCCGCATCAAACACGTTGCGAAACTCTCTAATAGTTTTT
TGGAGATACAGTTGCTGATGCGGCAACAATGGAAAAGATCA
AGGCCGTGGCTTCAATATTGCAGGAGCAGGCACTTTCCCGT
AAGATACACTGTTAGGTGCTCGGAAAATTACAGAAAGGGAT
GAATGTCCATGTTCCTCAGTCACTTGAAACTAGGGCAGAAG
ATTCATATGCTGAAGTTTATCCTCTACTGAATAGGCTACTC
AATGCAGATTCCTCCAAGCGCAGCCGCAATAGGTACATAGT
TTTAAACTATTTGGAAAAGGCAAATGTTATTAGAATACTGT
AAATGTTGCCATTTGGGATGCTGCAACAATTTACAGAGTCT
ACCTAATATCGGTTCGGTTTCGGTTATAAAACTTACTATCC
GTGGAGAATTTGAAGGCCCTCCCCGTGTTCTGTATATTGAG
AACATCTGAGCTGCACCACACAGGAGGAGGAAACATATTTC
GGCATACCAGTAGCTTTGGACCCTTAGCAGCCCAATCACGA
GGCAGCAAGATAAGTAAGCGCTCTGTTATATAACTTGAGAA
TAGCGTCTGAACAGCACTTACAGTGTCAGCAGTTCTGCCAG
GTGAATTGTCATTAGCTGACCGTGCAACTATTGCTAACATG
ATAATTTAGTTCAGAGGCTGCGCCAAAATTCTTAATCACGA
CTCATCAGTTATATTTCTACCGCCAACTTCCCCCGCCGGTA
CAAGGTCAACTACAAGCTGGCAGCCGACGAGTCCAACAACG
GACTACGCGTGGGTCCCACGCGCCACCCCAAACCTCATTCT
CGCTCCTTGGCGTCCTGGTTCGTTTGCTGGTGGTCTTCTAG
CTATCCCGACTGGTTCCAAGCTGCGTCGCCGCTGCACACGG
GAGAGTGTTCCGGCCGTGTGCAGCGGCGACGCAGCTTGGAA
ACTTCGACCCGAGAGTGTTCCGGCCGTGTGCAGCGGCGACG
GAACACTCTCGGGTCGAAGTCGGGTCCGCCAACCTTCGCTG
AGGAGAGGAAGAGTTTCCACCGGTGCCGCCGTCTGAGTCCG
TATCTGAGTTTTCCGGTTGACCCGACCCGGTTTTTCCGGCC
CAAAAATCATAAAACCCTTTCGGGTAAATTACGCGTCCGAA
AAAAAGAACTAAACACTCACCCAAAGCAAAGAAGAAGGTGA
CTAGCAGCAAGTGTTAGCTGCTTGAGCTGTAATTTGAGCAG
AGCTTATACCGGCTCTCAGGCGCCGGCGAGAAGAAGGGAAG
TGATGGGAACCAACCTTTTGCTGCACCAATTGCTATGTTCA
GATTGCAAGTAGTGGTGGCCCGTTGAGTGTACACAATGGAA
TCCAAAATAACCCCATGTTGCTTCAGCAGAGGCCAAGTGAG
GCCAATTTTAAGCGCGGATCCAGCAATTTCTGTGCATGAAC
GGCCTTTTGAAAGGTTCACGCAGGCGAAACTTGGCATATAA
AAGGGTGCCTCCACAGATCACACCAGCAAGGCAACAAGATC
TTACTGGGCAAGAGATTTTCCTCCAGTTATAGAACCTTAAT
GAACTTTCTCAGGTGACTGGCTGTGGCATTTTTGGTAAGGG
ATAGATCGGCACATCGCATTCGAATAGATACATGTCTATAG
GTCAACTCCGACAGGTCACCCCCGACCACCGGCGAGATTTC
CCACCGAAACCTACTCTCGCCTCCGACGACCTCCTCTCTAG
CGCGGTTTCTGGAGTCGAGGCGACGGCTCGCTGAGCTATGA
GATTCAACGTCGTCGGAGCTCTGTCGCACCTCTCCCGTCGA
TGTCTGAGGTGGGTCGGATTCTAGAAGATTGCATGTAATGA
TTTCTTTACTGCTATGCAGGCTATGACACTGAGGACCATCA
CTAATCATTCCCAATTTACACCATAGCCACATAAATCTTGT
AACTTCGGATGTCGGTTTTTCGGTATTACCAAACTTCACAA
GATGATATCATAGTTTGCTGCGGCCTTTGTAGTTCTTTGTT
TGGATCAATCGTGGGGGATGCGGCCGGAGATTTTGATGGAG
CCGCATCCCCCACGATTGATCCAGAAGCTACAGCTAGCACT
GTATGTGCTCTCGAGTTTTGCGCTTGTCATTGTTTCGATTA
TTTTACTGCCCTTAGACCGTCGCGAACAGCATCCTTAATCT
TTTCTCATACTCCAGAGATACATTGGCAGTCAAGATGTAAC
AGATGTAACAATTCTCTGCTCGTCGCTTCATATCAGGATGC
TGTATATGGGATAGGAGTTTCGGTTGTTATTCTGCAGTAAC
TCTGCATCGAATTTATGGCGCATGTGCATAATCTCCACCAT
CAATTGCCTCCTCAGGTTTGCGGACACAAAGAACCTGTCAC
TAGAGGTAGTCCCGTCGCCGCTGATGTCATCTTGCGCGACA
CTTTGGTGAGCTTGATGTCTCCGGCACCGCCGACGAGCATC
GCGTTAGGGTTCAGGACTCGCAGCGACATCTTGTTCTTCTT
ACTCGTCCTCATATTAATTGCACCACCTACGTACTTTGAGT
ATGATTAACAGCTTGAAATTCATTAGCAGTAGTAGAGCAAT
ATTACAGTCAAATGAACTTGCTGCAGCAGACTTTCAACAAT
TTGAAGATTTCCACTTAGCCCGGATGACTTGCACAACGGCA
GCGACGGTGTAGCGAGCAAGCGCCATTGGAGAATCGGCAAC
GGATTGCGATCGGTGATCGGCAAAAGCACGTGCTTGAAATG
CCCATACTTGTTCGCCAAAGCAGCAGAAGTAGCTATAGCCT
TTGACCCCTTCCCCAAGTCGCTCTAACAGCTTAAATTCTTG
TCTTCGCCAGATGTTATTTCCTTGTGTATTTTTTTGTCCAA
TTTGTCATTGTTGTAGACCACCGCAGCAGCAAAGCTCCTAG
TTCGGGGCTGTTCTTGTTGCCGGCGTTAATCGCAGCCATAG
CGGCGACTGAACCGCCGCAACCGGAGCCGTCGTTTCGGGGC
CTGACACTCTCGCCACGCGGCGACTGAACCGCCGCAACCGG
GGCGCAGCCGCCTTACGCGACTGCGGGTTGCTGACACTCTC
TGGCGATGAAGGAGCGGCCGCGGCCACGATCGGCTCGGATT
GGCCGAAAAAGAAGCCGCCGCCGCCGCAGCTTGTTCAGTCA
TCCTCCACCGGAGTCGGCGACGGCGAATTAGACTGAGACGA
GACTCCAACTCATAGTGGACCCGCTCGCCAGAGATTGATGA
CAATCTTGACTTCCGCGGTCCTGATGCCTGCCGCCATAGTT
CGGGGGAGCAGTTGGGGGTGCCGGTGCTTGATGAGTTGGCC
ACCACCAAACCCTATGGGACCGGCAAAAGGCCTCATAGGTT
AAATTTTCTTTGCAAATGCTCTCGATTCTCGTCTTTAAAGC
CTCATATCCAAAGTATTTCACTCGATGAGAAGACTACTAAC
CAGCGGAACCCTGCAAGGGCCGCCGACGCCCCTCAGACTGC
GCCATATCACCCAAGTGAAGCTGCTGGAGTCGGCTGAGGTG
TGCCCTTGCGCGGCGTCGTACGGTGACGAACGGACGAAAAT
TGGATCAACATTCACCCAGGCTGCAGCACCATAACAACGAC
AAAATAACTAGTGCTAGAAGCGAGAAAACCAAGCCAAAACT
TGTGCCTCCTATCTCCTCCTCCGAAGTTGCTACGATCATCA
CTCATACTCGATCTATAGAACCCTAAAAATTTTCTTCAAAA
CTAATGAGTGCGGTTATTGGCACCTTCAAATTTGCTCACTA
AGTTCAATTCTTGTTGTTTTCGCTGACACTGAAAGATCTTG
TCATAACCCCATAGGTACTGCGAAAGTTACAAGAGAGGTAC
TACCTGTGTTTGCCTCGAACCCTGTGCTTGGATTTGGTTCA
TGCTGGCTATCAGTATGTCGCTGGCTTACCAAAAATACTAT
TGCTGCTACATCAATCCCGACTCGAATTACATTTTCAGGCA
CACCGGCATTCTATGGGTTGCTAGTTTACCCAAGAATGTAT
CTTCTGCTCTTGGCAAATCGCAGTGTCCAGTTCTCCAAGTA
CGGACCGTATGAAGCCGTTTCCGGCCGTATCTGAGAACAAA
TTGAAATGAGCTTCAAAGTTCGGGTATTTTTTTGTAGTTTA
ATTTGTAGGATTTTGCATAGCTCGAGTATTTATTTGAAATA
TCATTTTGAGTCCCTCAGCACTGTAGTGTCGTTGGCCTAGA
CTTTTAAATAGCTTGGAACTCTGCTTCTGGTTCTCTGTTTA
TTCGGTTTGATTTTCCTCTGCGCCTTTTAAATAGCTTGGAA
TGCGAAGTTTCCTTCTAATGCAGCATGTGTAGCAACAGCAT
GCAATGCATCTGGATGTGGTCTGAATTTACAAACTCCAAAT
TGATCTTCTAGGTTGTTGCTCAGAACCATCTTTGTGTAAGT
TCATAAGTAGCTTGCGACCGCTGTAGTTCAAGTTGAAGTTT
TGCTCCAACGGCTCTCGAGTCTCCGGATACCTCTTGAGCTC
TTCTTGTGCATTCTCGCCGTCGCCGCAGCCTTGACAATCAT
AGCTCAACAACACTTAAGAGCTATTGCATTTAAACTGCAGC
GGTTGGTCACTCTCTTTGCTCGGTGATGTATTGGCTTCATG
TGACTGTTATAAGGTGTCCTCGTCGATTTTTGGTATTTTGA
TCTGGCAACTGCCAAGTGGACCCGACTATTGTACGACCGTG
TCTCTGTGTTTTAGATGAGCCGATAAGAAAACAAATAAATA
CACCCCTCTCCAGTGGCAACCGCCTCCTTCCACCACGAACC
AAAGTTACTAGTAGCTCACTCAGCCACCACTTTAAAAACCA
TCAATCTCAACACAACATGACCCGATCAACCATTTAATTGT
TAAAGCGAATGTGATTTCTACGAGAAGATAGAACTTTGAAG
AGAAACCCTAAATCGAACTCCGCCGAAACCCTAGCTCCAGA
TTCAGAAATACGGCAGGTTGCTGCAGTTCTCTTTCAGGAGT
TGGATCCGAATTTGCAGCTTCAAGACCTACTTACTGGTGTG
CACTACTTCGTAGTCTATAACGTCGTTAGTTTTGGTGCCTA
TTCAAGAATTTGACAGTTACCAACAGTAATAAATTTCCATG
TTTCAGGTACTGTTCGAAATCACTAGCATTTTCCCACCTGT
TGTTTTTTCATTCCCAACTGCTGTGTTTATCTTACTTTTGT
TATATATCTGTGTGTGTGTACCTGTAATTCTGCAAATTCTG
CCTCTACCGTAATGTTGCTGCTGTAACACTTCCCACAAATG
GTGAGTCTCGTCTTTAATAGCAGCAATTTCAGATAGCTGTT
TTTTCAGCCAAATTGGTGTTCGTTAAGATAACAAACTAGAT
ACAACCATGATGTTCTTCTGCGGGAACCATTCTAGTGAGGA
CTACGAAACTGCTAACCAAGCAGCAATTCTCTTCAACTCAA
AACAACTCGAGCGGTGTTTGCTTTCGGAGATTCAATATTCG
CACAAATGAAACAACTCGAGCGGTGTTTGCTTTCGGAGATT
TTTCTTCCCCCATAATGTTGCTGCAGTAACAGCATTACCCA
CAAAGTCTACAGCTTCAGGACAGGCAAGAAATAGCCCAGAA
ACCAGATGGTTTAGCAACTGCAGTCCTTGTTGCTCAATTAG
TCAACAAATGCTGCTAGCTGCTATAACACTGTTAGGGGAAA
AAGAATTTTGAAGTCTAACACGCGACGTGGAGTTCGTGTGG
AGATCTCCTGATTAAGTTTGCTTCAGATTTCATTCAGGTAC
AGAATACAAAAGCAAAATAACTGCAGCAGTTGGGAATGAAA
ACTTACCGGTGTGAACTTTGCTTCAGCAGGATCAGGATATG
AAGATCAGAGGGGAGTTTTCCATTGCTAGATCTTCCTGTAG
TTTTCCATTGCTAGATCTTCCTGTAGGCTTTCCTCCCACAA
CCTCCTCCATCATAATGTTGCTGCAGTACCACCACCCAAAA
AGAAAGAGGAACCAATTTTACCTTGAGAGAAGAACAGTGTG
CAGCCTAGGCGAGGATTAGGCAGGGACTATGCGTCTATGCG
ACAATATAACAATCCCACCACGAAAAGAAAACAATGTCACT
GAGTAAAGAGACAATTTTAACCCTAACAATTAATAGTTGAT
TATTCTGGCATTTGGGATTGCAGTCTCATTTCAATCCTTAT
AGTAATTCAGCTAAGTAGTACGTTCGACACAGGCATATTCT
TGCTTACTAAATCTCAGATGCACGAATTTCAAACGATCATA
AAAAGGTCCCAATTGGCAAGCAGCAATAATTCACATATATG
GCTTCTGCTCAATCATCTGGCCTAGAACAATAATGTACTTT
TCAAATTCAACAGTCTACGACTTTGGCATATATGTTGATGC
CTTACGTTTTTTCGATGTAACCAATTACGTTAAGTTTAGGA
CTTCCTATTCTCTTCACTAGCGGCAAGCTCGTTTTCTCTTG
AAGAGAATAGGAAGAAGAGACTTCCAGAAATAACATCGTGG
TTACCTGATGGGATCAGTCTCGGCTGCTGCATCATCAATTA
GTAAGGAGGAAAAGCCTAGCCAGTTGCCTCTCCAAAAGCAG
CTCTATATTGGGATGCTCTTCGCCTGCTCTTCCGCTCTTCC
GTTTCTGTTAGTTAGAAGTTCGGTTACTATGATACGAATTG
CAAATAAAACTGTGCAAGCTCGTCTTTACAATTGACAATCT
GTCTTTCCTGATGAGTACCACTTGCAAACTCTTGATATTTT
GTTCTTTAGCGAAGTCAACACGCAGACAAAAATATTTCTGA
AATGAGGCAACATGCTTGGTCTGAGATTTAACAATATTGCA
ATGTTTCTAGTCAAATGTCACCTGAACTACGAGGAATATGC
GCCATTGAGTCAAGACTGGACCGACGATGTACATTTGTTGC
ACCGGTTTGTTCTTCGACCACTGCGCAAATCTCTCGAAAAC
GTGAATGAAGGAAGTGAAGACCTGTGCTGGACCAGCTTTGC
TTCACTGCTAGCTCCTTGCGCTGCAACTCGATCACACCCCA
ATCATCAACCTCATCAGCAACAGGCGCAGCAGCATGATGAT
GTGCGCCCCCAAAAGCGGCTCTGAAAAGACTAAAGAGGATG
TGCCCAGCAGTGCTGGCATCCGCAAAAGAGGGCGCAAGGGC
CGCTTGATTTGGTTGCAGCGCAAGTGCAGATCAAGCAGCTG
AATATCGTCGCGCTCCGTCACCGGAGGGGTCGAGAAGTGGG
TCTCAACTTCTCCACCTTTGCTCGCTTATCAGCGACTGGGT
CTGGGTTCTTTGCTGTAGCGCTAGAAGAATCTAGCATCGAG
GCGCTAGAAGAATCTAGCATCGAGAAAGAGCCGTGTTTGGA
TCCAGTTTATGGACTCCACACCCCAAAATCATCAAGTATAA
ATCCACATGGGCATGGGGTTCGAGTCCTAAACTCAATGTTT
TTTAATCTGAGAAGAGAATCCAGGAGTTGGAACTTCCAAGA
CGAGAGCTGGCCACCGGCATCGGCAGCTTTAAGAAAATACT
TTCACTGTCCTTCGAAAATCCACTGACAATAGAAGGCGGCG
GAAGGCGGCGCCACGGTGCTCGCCGCCCCGGTGACAGTCGT
TTGGGTTTGGATTTACTGGACTGGACTTGTTTTGAGTCAGT
ACCATCGCCTCCCCCGTCGTCTCCGGCGCCTCCACCGGCTC
CTCCGGCGCCTCCACCGGCTCCGGCCAGTACTTCGTCCACC
CACCTCCGCCTTGGCCCCCTCAGCAGCCCCTCCTCCTGGTC
TCACAACTCTTTGCAACTCCCAGCCCTACCTCCAACTCCCC
CTCAAAAATGGTCTCTCTCCCGGCCAACTCTCTTTTTTCTT
GCTGACTGTTCATTGTTTTCCAGAAGAACCAAGGAGATAGA
AGGTCTGAAAATTTCAGATTCGGCCATGTTTTTAGTTGATT
GGAGGAGCGTAATTCTCACGCGCCGAAATGGGGACGGATAG
ATGGCGGAACCAGTCGTAGACGCGCAGTACCTGAAAGAAAT
TATGAACTTCGTACAAGTAACCCAGAATCACCACAGCAGCG
TGGACCTCCAGTGACCTCTACTGCAACAACCCCAGCAAGCT
GCGCAGCAAATGCTCAAGGACTTGGAGTCTGAGATGATGAA
AACAACAAGATGTGCAATCTCGGAATCTGCTTAATGAAGCA
AGGGCCTTTCTTTGCAGCCTCAGCAGCTGCTTTCTCTGCTT
GTTGGAGTTCCTTCCAGTTGCATTAGCTTTCCATGCAGAGA
AACGCCGCCGTCGGCGTCCGCGGCACCGACACCATCGTTCT
CTTGTGGATGGACTGCGTCACCAAATCCTCTGCGAAACACT
AAAGGACAAGTTTCGGCTTTCGAGGAAATTTCAAAGGTCTA
ATGCTGCCATGTAGTGCAAGCAGCACCTGCATTCACATTCA
TATAACGTGGGCAATGTTTGCTAGTCGAAAAGCTCTTAGTG
TACTGTCTTTCGTCATACTACAGTGTCTTTGTGGCTCGCCT
TTGCATTAAGCAATTGTGTTCCAAAAGTGGGTAGTGACACT
TTTTAAACTTCAAACATTGTCGACGAGATTTGAACCCTCAC
CTTAATTTATTTTTTGTGGTCAGGAAGAAGGAAACGTTTAG
CCCCCAATCCGGGTTTGATTCGCGAAGCTGTCAAGTCAAAG
GGAGAATCAGGAGTCGCCGGCGCCGGCGACGGAGTCCGGCG
TACAGCGTCGAACTCGCCAGCGGCGACTTCACGATCGTGAA
CGCCGCTGGCGAGTTCGACGCTGTAGTCCTTATCGATCAGG
CTCGTAGTACGTTGGATCTTCCAGGAATAGGTCGCCGTAAA
GAGAAGTTTTACCTGTGTAGCTGCAGCATTAACAAAATCAT
AGTAATCGACACTGCAAATTCCAGAAAATTCAAGTACAGCC
AAACCTATGAAGCATGAGCTCCACTTCTCCATCTTTAATGC
AAAAGCAAGAGACTTAGGCGCGCGTTTAGGGTAAACATTGA
CTGCTGATGAGACTTGTAGCCTGAGAAACTAACCAGAGACG
TCTCAGGCTACAAGTCTCATCAGCAGCAACTGTTTACGTTC
GACTCAGTGAGTGTTCAGCACCCGCTAAATCACACTGTATT
TATCTCTCCGGAGCTCCTGTCTGCAATCGAACAATCAAGGT
CTTGAGAGCCTCCACGTCTTCTGCTTCATCACCATCATCAT
CGTAAAATAGTCATTTTAGGCCCGAAATTCAAAACCAAGAA
TGTTGATACCCGAAAAATCACGCGATTCATTAGCATGTCGA
GAGTTCAGTTCTTGAGCTCGCAGCAACTCTTCTCTCTGAAT
TCCGGTGTTTCTAAACCCGCCGGCCTCAGTTTTGATTTAAA
GAGAAGTTTTATGGGGAAGACTTGAAGAAGGTGCGAGAGTG
TCTACAGCGGTTTACAGTCACCTGAAGAGTAATCAAAGCAA
GTAGAATCACCTAATGGGGTCAGTAGGACCACCTATTAGGG
AGAATGAAGAGAACAAGCCACCAAATGATGAGAAATGACGG
AAAACCAGAGACACCTCCGGCTGCAGCAGCAGCTGCTGCTG
TCTTCTCAAACCCAGAAATCCGCAAACAAAATTTCAGCTTC
AATTGTTTATTGGTCGTTGTCTTCTCCCACTCAATGCAGCA
AACCCCCCCCCCCCCCCCCCCTTCGATAAAACAAATGATGA
TCCCAATCAAGAAAGGACTGCGAGTCCAAGAATATAGTTTG
GTCCAAGAATATAGTTTGTCCAAGAGTCTCAACATTCAACA
TGCTCAAAATGCTGGTTTTGCTGCCGCAATTGTTTATGATG
ATCTTCACACCCAGGCTTCACCCTTTCAATAATAATAATAA
GTGAAAAACGATGCCATGCACCGAGGTATTAACCTCAAACA
TGGAAATCTCGCCGGAGGTCCGCCGGAGACTGTTCCGAAAT
CGAAAACCTCGCCGGAGGTCCGCTGGAAATCTCGCCGGAGG
CGAGGTTTTCGGCCGACCTCCGGCGAGATTTCCGACTGACC
TTTTTGTCATCGTCGGAGGTCGGCCGGAAACCTCGCCGGAG
CCAGCTAAAAAAGCTACTACCACCAGCTATAAAAGCTACTA
TCGGAAACCTCGCCGGAGGTCGGCCGGAAACTTTTGTAGTA
ACCGACCTCCGGTGAGGTTTCCGACCGACCTCCGGTGAGGT
GTAGTAGTTTTTGTGTTCGTCGAAAACCTCACAGTAGTAGT
GACACAGGCCGATCCAAGGGCTGTGGTTTTATGAGTATTCC
TAAAACCACAGCCCTTGGATCGGCCTGTGTCCTTGTCAGAA
ATCACCTTCGTCGTCACCGTCTCGAACTCATAGGAGAAGGT
GAGGCTGATCGGAGAAGGTGCGGCCAGTGATGACGGGGCTG
ACCACTTGTTCGGCGCCCGCCGCCGTTGGAAGCAGAGATTT
TTGGTTGGACCTTGTAGATCCGGCTGCGCGTTGAGGAGATG
GTCGAGGTCGAAGCGGAGGTCGTCGAGGAGTCGTCGACGGT
ATGACATCTGGATCCACCGTCGACGACTCCTCGACGACCTC
AGGAGTCGTCGACGGTGGATCCAGATGTCATCGTCAAGGCG
CCTACATAAGTCCACCATAACAGTTTTACTCATATAAGTCC
AGGTTGATCATGAGTTGCATCAGTAGGATGTGTGATTTGAA
TAACAATTTTTGAGGTTCGTCTGGATCTATTTCTGCCGAGA
AGGAGGAGAGAGTGCGACTACAGTCGAAATAAAAAGCAGCT
TTCATACAAATTTTGAGTTACCCAGACACCAAATCTTTCAA
GGCGAGTACTTCACCCGCATCGGCGTCAGCTCTCCCCCCAA
GATGCGGGTGAAGTACTCGCCGCTGCCTTGGGAGAGGCCGG
TCTTCCACCTCCGCCTCCGCCGCGACTCCCTCCGCTTCAAC
CACCACCTCGACGCCCTCTCCTCCAACCAAACCCCCTCCCA
GAGTAAATACTTGTGACACCCTGTAGTTTATACCTAAAATC
GCACGACCGTCGGCCGGTCGCACGGACATGTGGCACAGCCA
AACACGTGTCGCACGACCGTCGGCCGGTCGCACGGACATGT
TTGGCGATGGTTTCGGCCGGCGAGGATGAAGAAAAAACAGA
TTCTTGGCTCGTCGGAGCTCCGGGAGCGAATGGAGGGGAGA
TCTGGCGAAGCTGCGTTCTCCTCCGGCGAAGCTTCTTCTTC
AGCAGTACACATGTTCTCCTCTGGCGAAGCTGCGTTCTCCT
TGTTCTCTCTTTGGCATTTGCAGTAGGACTAATAGTCCTGC
TTTTGATATGAAAAGTGATTCGACTTTTAAATATAAAGTAT
TTGACCAATGACGACCCCCCCCCCCCCCCCTTTTTTTTCCC
TTTGAGCTTGCCAAGGGCGCCTCCCGCACCTTCCAAGCTCC
GTCCAGGTTGGGACTACCGGCGCTGGCTAGAATTCCTGGCC
CAAAACGTCAAAGCTGACGACGGCTAGAAAGTAAGAAAGTG
CATTCCTGAAACATTCTTTCCGGAAAAAAGGTTTATGTAAT
GGGAATCCCTTTGTTTCTCTCAGCCTTTATTTCCCTATAGG
AAATAATGCTCTCGCCACGTCAGCAGAATCGTTGGCTCCCG
AATCGTTGGCTCCCGCTCTTCGTCAAAATCTCGTGGGCCCA
ACGACGTGAACCGGATGAGACGCCGGCCGCCACAGGGAATT
AAAGCAAGGACGGTGCACAACCCGTAGTGCAATTATTAAAG
TGTGCAGGTGTCAGGAGTCGCGTAAGCTCCACTACAGCAAT
GAGCGGCGCCTCCGGCAAGTCTGGCGGAGTTCACCCTTAAC
TCCGCCAGACTTGCCGGAGGCGCCGCTCCTCCTCCGGAACA
TGCCGGGCCAAATCGTGTTGCTGCACTTGTTTGTAATCGTA
CAGTCTAAGCCAACCGATTTCAGCATCAACTACTTTAATCA
CATCACCACCACGGCCTCCGCCGCCGTTACCACCACGATCA
TATCGCCACAATTATAACACCCGCCGCCGCCGCCGCCGCCA
ATTATAACACCCGCCGCCGCCGCCGCCGCCACCGTTGCGGC
CACCGTTGCGGCGATCTTCACCTCTCCACGCACCGCCAAAT
TCTCCACGCACCGCCAAATCCAGCAGAATCTCTCCCACCGC
CCACCGCCACGGCCGCCGGACCGGCCGAAGCTCTCCTTCTT
CCTTCATCTTCCCGTCATCGCCGACGGCGATGAGAAACTCA
GGTGTTCACAAAATCAGTCACTCGAATACGAACCACGATCG
ACACAAAAAGTTTGAGCACACCCCTTTAACAGTTTCGCCTG
CTTAAACTTACCCAGTGACTCTGCGAAACTCGATGAACCCG
GAATCATTCAGTAGTATAAGCTGTAGCTCTTCTCTGGGAAA
ACTCTCCACATCTGATTAACCAATAGCAGAGAGAGAGAGAG
ACATCTTCTGGGCCCTTTTCCAATAGCACTGCAAAACACAA
AATCATACCAAGAGCAATAGCAGCAGCAATGTGAATCAACA
CTCATCCTTTGGGGACTCGGCAGCCGAGTCAATTGCACAAT
CAGGGCATTACCCGAAATGCCAGGATCTCTTTGCGCAGCAC
AAAGGCGATGACAGGTCAAACGCGTTTTTCTTCGTTTATAT
AAACACAAAAGATCCATTTCCGACAAACAAAAACATTTTCC
TGGAGGGTCGGGTAAGGCTTCGGCCCTACGGTTTAGGGCGG
GAAATATGCAGAACATATAACCCAGAATTTATAAACAAATT
CGATGACCAGAACGAATTGTCAGCAAGTAAATCAATGCAGT
TGAACTGGCCGGACCGAATGCGTTAGTTCAAAGTACAAACT
CATGCTAACTACGGTTTGGACGCAGCTGCGAGCTAGCTATA
AAAAGTGACAGAGGAAGGGACGCTGTCTCACTCTCACCTTA
TTTGATGTTATGAGTTCTTACCAATTGCAATATTCACGTTT
TTGTCATAGGTTCTTATAAACCTTTGATGGAAGTTTATATA
TTGTTTGTGATTGGCGTAGTCGGCAATTTTTTCTTTTGAGT
GTACCTGAACACGTGGTGTTCGCGTAAAAATATCTTAAGTT
GATCCACGACGCCTACTCCACGCTGTCCGACCCCGAAAAGC
GGCCTGATCCGCCGGAACGTCTTCTGGTCGTACTCGGCGCG
AATTCCGGCCGGTGAAGTACCTGGAGTAATCCGACGACAAC
CACAAGAAACCTGAATTTCCCAGGAAAAAATAGTGTTGCCT
GTTTTCTTCCGTTAGAGCATCTCCAACAGCTTCCCTAAAAT
TAGAAAAATAATAAGAGCATCTCCAACAGCTTCCCCATTTT
CTTCCTAATATGATCAATACCGCTCAGCTCAAATATTCTTA
TCCAAACATATCCATCTTCTCGGAAGCAAAGCTGAAGACAA
TTCAAGAACAATCGAGAGTTCCAGCAGTTTTGCTAATGAGG
CAGTGAGACAGAGGCAAGCTCGCCTGACCAATGTGGTACAC
AATGTGGATTGTTATGACTTCGCCCATAAAAATGCTATGTA
ATAATATAAGTTACAAGTGTCGGAAAAAAAAATGTGGATTG
GAAGCTTCTTACTGATTGTTCTCGAATTCTGGTTCTGCTTC
ATCAGAAACTCCAAATTGGACCCAGAAGCACAAGCATACCA
ATGGAAAGGCGATCACTTCGCAGGTGTTTCAGCTCCTTCTT
ACTTTATAAGCTCATCACCTCCAAATCAGTAAACCCTCTCT
GGAAAGTTCAGAAAGCTGACCGCGAAAAATTGAGGAGGGAT
ACCTTATTCATATCCAATGCCTGTAGCTGTTCCGCCTGGTC
CCTGGTCCAATTCCCATGCACCCATCGCTTCAGCCCTTCCC
GTTTGATAGTAAGGGAAGGGCTGAAGCGATGGGTGCATGGG
TACAAAAAGAAGAGTAATCACAGTATCAGCAAAGTTAGCCA
GGATTTCACCGAGTTTGTCGCGGCAACTCTGCATGTGCACC
TTAAATAACATGAGGCAGTTCGTGAGATACAGCCGTTTGAA
CCCTATTTCTTTTTTTGTTTCAAGACTATTTCTCAACGGAT
AGTTATTGGTGAAGGACCCTCGGGCAAGGCTAACTGCTGCT
TAAGGAACAAGCCGGATTTTCGTCGCAAACCATGGCCAACC
TACTGAATTCAAAGATCTATCGGAAAATCTCATCCCATCAT
AGCGGGAAACGCGAGTGGCCCGGCGCTTCCGTGCTTCCTAG
TCCGCTTCGAAAGCGGGAAACGCGAGTGGCCCGGCGCTTCC
CTTTCGAAGCGGAAGCGAAGCGGAAACGCCGTGGAAGCGGT
CGGAATCACGATTCCGGGCGCTTCCGACCGCTTCCACGGCG
AAGCGAAGCATTTAGAAGCGCGGAAGCGATTTTTTTGAAAA
ACGTTGCATGGAATCGGAAGCGGAAACATGGAAGCGAAGCA
CGGGTTTTTGTAGATCTACTCCACTTGAGCGTAGATGGATG
TGATGAGTGAGACGTAAAGGCTGCAAGAACTAATATGAGAA
CTAACGTCCCCAAAACTTACCCGGCCGAGCTACAACTTTGA
GCCCCTTAAGCCTCCGGGCCCTGAGTCCATCGACTCTTAAG
AAATAAGAAAGAGCAATTTGCAGGAAGTACGTAAGAGCAAA
CGCTTCAGAAATGGTCATACCGACAGCTTCCTCTGGTGTTG
AAAAGTGACCAGGGAAGAGGCTGAAATGTTTGTTGGATGAT
GGAGAGAATACCCAACTACGCAAGAACGATTAGACTATCTT
TCATATATCATTTGAGTTTGCTAGTTTAGTATTCTCAGTAT
TTTTCTCGAGACAGGGAAGTCTGAGAATGATTTGAGGTTTG
ATTCTCAGACTTCCCTGTCTCGAGAAAAGTTGTCAAGTCCC
ATCATTCAATTGCATGAGCTCTCTACTAGAAAAGTGCCACC
TCGGCGATGGCAACATTTGGCCGCATCTTCCATACAAGTGA
CCGACTAGTCATTTATGTAACCAGCCGGCTTGCATGACGAA
ATGGTCTCCAAGATTCACCACGAAAGCTCCTTCCACAGGTT
CCTGCTTTCCAGCCCGGTTGCGACTCCATCAAAGGCCCGAC
TGAAGATGGTCGTGAAGAGGCAGCAGCCTCCTGCTCTCACA
TGAAGGAGCCAAGATGTCTTCCACTGAGCTAGTATTGGCCC
ACCAAGACAGAAGCTCATCGCGGAAAAACATAGCTAACTGG
TGCCATAGATGCTGACTTTGCTGCAATACAAACAAGGTTGG
GAGTGTGAATGCATATGTGGCGCCGCCTTGATTCCTTGTGC
CCCTCTCTGAGTTGACTGAGCGGTTAAAACATTGGAAAAAT
TTGAACAGAGACATAACAGCCTCGATTTGTAATACAATCGT
TGGCTTAGCTGATGGGAATGCTAGAGTACAAGGTCATAGTG
GAAGCTTTGAGTGATGTCTTCTGGCTCAAACAAGGCCTTGA
GGAAAACATTGTTTGCTAGGCTTCAGTACATTATTCACCTT
GAAAGGGTCATGCTTGTTCCCGAGTGCAAAAGATCGGTTAC
TTTCAGATTAGAAATGACTGCTCCAGCATCGGCACCTTGAC
CCAGAAAGATTTGGATTCGGCAGTGTCTTCTTCTCGTCAAG
TGTTGCTTTTCCTCTGGAAGCGGCTACCACTCCACCTGATG
TTCAAGATAATTAAATTTAACATTGGCAGTTGGCCACACCT
TTTGAGGTACAAATTGAGCTCTGCAGCTGTAGAAGAGATCT
AAGAACAACGCCAAGACGTTCACTAGCAAAGCCAACTACAA
TGATCATGACCAAGTTGTTTCGATTGGAAAAGACTCAAAAA
AAGTTTTAACAAGTGCAAGTCCCCGAAAATAAGCATCAGAC
AAATGCATTTCCTGAGTTTTCGGCAAACTATGATGGAGTGA
TGCCGAAAACTCAGGAAATGCATTTGCAAGTATTTTCTGAG
GTTTATGTATATAATTCGCTCGGATGCCGGCCAGCCATTGA
GCCTTGCTATCGATTATTTCCTCGCGCGATTAAGTGAACCA
AGTCAAAGTTACAAGTTCGTCAAGGAATTTTGATGCAGCAA
TTTCCACCTTCTTCCTGTTGCTGCATCAAAATTCCTTGACG
TTACCCTTGGTGGCAAGTTGCTTGAACACCTAAAGAAATGG
ACAGAGTAATTCAATGCAAGCGGTTCGAAGCTTATTTAGTG
AGCCTTTGTATCAACCTTTGCTTCAGCCACTTTTGGTGCGC
AGCAAAGGTTGATACAAAGGCTCGAGCAACTCAGAAACCTC
TTTTCCAAGTAAGAATTGTTCGCAGTTTGGTATATGTTCTT
GTCACTGTTGAGACTTTGTGCGTTTTCCAAGTAAGAATTGT
ATTAGCACATCAGCTTGCTTCGAGCGAGCAAGAAACAGAAG
TGCCAAAGCTGCCCTTAGCGCTTTAAATGTTTTCTGTGAAA
GGCATGAAGCCTATTTTCATCCGCTAGAACATCAACTAAAG
TTTACACCTACGTCAGCCTGCAATGGCACATACATATGTTA
AAGTCTGAAGTTTCTGGCCGCTGCCAGGAAGAATCAACTGC
CGGGGAAGATGTGGTAACAACGAGCTCAAGCGTGCAGGTAA
GTGGTAACAACGAGCTCAAGCGTGCAGGTAAGGTTAAGCAC
ATACGTTCAAACTCTTGAGGCGCTTTTGAAACTGCACCAAA
AGTGTTGTTAATCATGGACTCGAAAAGCTCAGGCATACACA
AGAATACCTGAGGAATAGTACGCTTAAAAGTACTGAATTTC
GCACCAGATTCAGCATCAAGCGGGCACAAGTAGTATGAATG
AATAGGCTTGATATCGTCCCCAGCCACAGACGCCGCACCTT
TTCAAGTACTCCGCTGTGTGCGCAATCTCCAGGCTGTCCCG
CGAACCTCCATAGCCATCTGCAGCCTCACCTGAATCGCTGT
GGTTCTTCTTCAACCCCGAGCAGCAGTACTAGGCAACCGGA
CGTTTGCCTGCGATTTCTAGCGCGAACACTTTCGAGGATCA
TAGAGACGACGAAACTCTGGCGGGAAGACCCAGTGCTGCTC
TTGAATTTTTCAATTTTGGGCGCGAAAAAGGTGTACCGGAA
AAACATTCGTATGTAACCACCAAATGCAACTGTAAAAACTA
AACTGACCTTTTCATACATGCGGGCGTCAAACATTCGTATG
TAACAAACATCCCATCTGGGCTAAAAGAAGCCTCTAATGTA
AGTTGCAAACATGAGGCTTCCTGGAGCCCATTTGATAACAG
TATCTTTGAACTGCTTTTTGCAAGAAAAGTAGAAATCAAAT
TCAGGTTTACAACAAAGAGTCTGCTAAAAATAATTATATTG
GCTCGCACTTCCCTTGAGCTCAGCCTCAACTCCTACGGCTA
TTTGGGTCATGGGTCGGCGGCGGTGTTGACCCATATTCCTG
ACCAAGGGATCCACCAACACCAACAGCAGTAGTACCAGTTC
ATGCAACGCCCCCCCCCCCCCCCCCCCCTCCTCTCATTTTC
ACAACAAAAACTAACAGAAACGAAAGGTGGGAAGCCCTAAC
GAACAAGATAGGTTACTAGGCATGGACCCCAAAATTGATGC
GCGTCCTCTCCAAGTTGAGTCGCGATTCTCTGAGTGGCTGT
GAAGAATGGATGAATCAAAGCGGCCAGTGTGGTATACTCCA
TAGTTGATTTTGTTTATGACCTCGAACAGAAGGGCAGAAAC
TTCCAACGCATCGGTTCCTGCCTCCGCGATCGTCTGACGAT
AAGTCCACACATGAAGACCTCTGCAGTTTTTCGGTACATCT
GGTTTAAATGGCTGTACTCCCCCGATCCAAATCCGAATGTA
CACACAAAACAAGGGGCGCGCATAGGCAGACCAAAAAGAAA
AGAGGAGATGGAGCAGTTTGCGCTAGGTACAAACGGTATTC
CTCTAACTGTGTTGTTTTTGCGACAAGCCTGTTACAAAGTA
TGTTCCAAGGCAACCACCGGCACCAACAACCATCCACAGCC
CGACTGGGGGCCCGATTCGTCTTCGGTATATAGCTTCAAAT
TTAAGTACTCCTAGATAGCACTATAGCAGGGACCCAAACAT
GGGAAGAGAAGTAGATCATTCAGCCCCTCCCAATAATTGAA
ATAATTAGCTATCCACTTGCCTTTGGCAGATTGTTGGTGGA
CGGTGGCGTCGACGTGGTTGCGGACGGCCTCGAGGAGGCGG
CACGGTGTACCAATGCGCCGCGCATTTCGAGGCGGCGTAAG
AGAGAATATCTGCCGAGGGACCCGAATCTCTTCGGTCATCT
ATATGCAATAGATGTTTTTCCACTAGGATCTTTTGCCTTAA
TAAGATAGAAATTGCGGACGCGTTGGCTGCTAAACTTCAAC
ATCATGGTTAAGTCTGAGATCAGTTAAACAAAATTTCAGAG
TTTAGTGAGGAAGCCTTCGTCTTCTTCAGATCCCAGTAAGC
CAGCCTCTCTAGTATAGGATCGGCGACCTCCGATCGCTCCG
GTGGTTATTTCATCGGCCGGCCGCCTCTGCACGCATAACAA
TGCGTTTTGCTCGTTAGAACCGCCGAAGCATGGGTGCCACA
GGTCCGCGCGTGTAATATAACCGGCGCGAACGAGGTTGGGT
CGTCGCTTTAGGTAGTTTTGCGACTTTTCCTTCTCCTATAT
GGAGCTCCTGAGTCCTGATGCGAATGAAAGTCTTCACTTTC
TTAGGAGTCTCTGTTGACGGCGACGGCTTTGCTTTGGAGGC
TGGCTGCTCTGGCAGAACTCCGCTTCGTCTCGGCGGTTTTA
TATTGACCTGCTTGGCTGCTCTGGCAGAACTCCGCTTCGTC
GGTGCCTTCCCTTTCGCTTTCGCAGACTCTAGCTGTGCCGA
TTATTTGTTTTGAAAGAGATCGAAGAGGAAAACAGAAACAT
CATTTTTATTTTATAGAAACCATCAGTAAGAAAATAATACA
GATTGAACGCATGTCCACTGCGACCAAAATCCCTACCTACA
AATCATAAGCACTATAATAACCTCGTCCACGAAACTCGGCA
AATGATTGGACACCACATGACCCGATCCATCAGTAATGCTA
TTTGTCAATATGTTGCACGTCGCAAAAAAATGGGGTCGGTT
TAATTAGCAAAGGGTTTTAACTCGAATTGAGTGACACTGAA
CGGAGCGCCACGTGTGGAAGCAGTAGTCGAGGATCCATACA
TTTCCCGCCCGCACGCCCCCCCCCCCCCCAAAATCCCTTTT
AAAATGAACTTTCCCGCCCGCACGCCCCCCCCCCCCCCAAA
ATTAACAATAATAGAGGGTGCAGCAGTAACAGTAATAATGC
ATCTGACATGACTACATTAACCTGAGCATTTGTTGTCACTT
GAAAATGAAAACCTAACTAACCCGAACTCTTTCTGCAGGCC
GAGTGACTTACTGCATCGATCGGTAAGTCAAATAGAAGCCT
AGGGCATCAATCTGTACGTGCGCTAAGAACCAGAACAACAA
TTGTAATGCTTTGTTGAGTGCTTTGGTGAAGGAAAATGAAT
AGAGCTGACCCGGAGCTCATCCGCAGGTACTTGAATTGGGC
AACTGTGATAAAGGTTGAGTCTTTGAGATGGGTTTTGAGCT
AAAAATTACATTTTTCAAACCGCATCAAAGAAAGATAACAT
TACTGATACTAATGTAAGCTCTGAACTATTGATACTAATAA
TTCACATCCTTTTTTTCTGGCTTTTGGATTGGGTTTGAGGG
TTTACACTATTTTGGTTGCTCTGTAGTTTCCAGGGGATAAA
AACAGGGCATTGCAGCCCCTCTCCTAGCCACTTTTGACCAG
TGCAGCTTTACACTCTGGACCGGCAGACTCACCAATCTGCA
TATGTATTTCCTAGCGGATGCTGCAGTTATCGCGGTAAGGT
CACCTGCAAATGATAGCATGCGGTCTTCAAAAGTTGACACA
ACCATAATATAAATTTGTTGCGTCAACCTCAGGATAGATGC
AACAGAAGCACATGGATAGGCAACGAAAGGTAAATGTTTTT
ATATGCATGCTGATAAAATGCGCGCACACACTAACACACAT
TCCTCAAGTTCCTTTAAGCCCCGGAGGTATCTATTCTTTGT
TGAATTATGGGTCCCCTTGTCAGTTCCAACAGCTTTGATGA
CTTGTCAGTTCCAACGGCTTCGGTGACATCACATTTCGAGG
TTTTTTAAATCAGTTCGCCTCGTCAACTTTTGTAAACACAT
TCAGGACTGCGTCAGGGTTGCTGCAGTTCTGGGCATTACCT
ATCACTCTTCATGAGCTCCTCAGCAACATCTGCAGGGGTGA
AGAGTCTTAGCCTCTAACTACCTCGGCATTCATGAAAGCAA
TTTTCTCAGGCTCGGTGAAGCGCCACTTCAATTCGATGTCA
TTTGCTAATTTTGAGGCGTTCGGTGAGAGGACTGATCTTTG
ACTTTGATCGTTGAAGAGTGCTGTGGCATGACACGAAACCA
TTGATAGAACCATCTTACTACCAGAAACACCAAAACTATAT
TATCTGTATTGAGGCGTAGTCTGGAAACACTTCAGAAGTTT
TATGATTTCATTGTGTTCTTCGCTCTGTGTTCTTCTCTTCC
TTTTCTCCCCACCCAATTAACCTGGGCTAGAAAATGAGTGA
TCCTGGCGCGTCGGGCAGTGCAGGCGTCATTGCTGACGCAA
AACGTTCCTTCCTGGCGCGTCGGGCAGTGCAGGCGTCATTG
CGTGCGTGAAACGTTCCTTCCTGGCGCGTCGGGCAGTGCAG
CGGCGTCGAAGAAAGGGAGGCGAGCGCCCTCAGGGCCTGGT
CCGGCCTTGGACCAGGCCTCCTCCGGCGTCGAAGAAAGGGA
ACTCACCTTCCGACGGCGAGCACGCCCAGCAGCTCCGCATG
GCCGTCGGAAGGTGAGTGCTCGCCGTCGGCCGCCGAGAGCA
CCAATCGATTCTGCTCTCGGCGGCCGACGGCGAGCACTCAC
CAGGATACTGCCGTCTACCTCTGAAGCAAGAATATTAGTAT
AGAACCTGAAATTCCAAACGCAATTGCAAAGAGGCAGAAAA
TGATGGTGGACACTTCGACGCACGAGTAACGCCAGATGAGT
TCTTACGGTGTGTTTGGATGCGGGTGATTTCCCGGGAATAT
AGAATTGCTTAAACCGGTGTCGCCTTCCGTATAATTTTACA
ACTAACATAAGATCCAGAAGCATCAGCACTGTCACTAAAAT
CACCATCAAGAAGGTTCCCACCAGCCATGAGAAAACAAATG
TGAACTGTGTGGCTGGAGTGCGGAACCTACTTCTCACAGCC
TCAGTCCCGTGTTCTGCAGGCTGTGAGAAGTAGGTTCCGCA
ATATAAAGAATATAAGATAACCGAATGATTCCTTACTAGCC
TATTCCTACAAAATGGTTTGCGCTAGAAATGCTAGTAAAGC
AACAATGTGCTGCTTCGTCTCGAAAGGTATAACTCTGTCGA
AGAGTTTCCAACCTCCCTGGCGCCCTTAAACCTGCAGGAAA
CCTACATTTTTGAATCATTGCGCCACCTTCCGATTTCCAAA
ACAAGGTTCTACAAGCAATCCGTTTGGATCTACTTTTGTAT
TCGTGCCAACCAAATAACTACCAGAAGCAAAGTCAGTACCT
TTCATCTGTTTTACCCTAGGCGGTGAGAATCATCGGTTTGG
ATGAAAAATGAGAGGCACGACGCTTGCCGACAAAAATGAAG
ATGTTAATAAAGGGAAATTCCTCGAGGAAGATCTTAACAAG
ACCAATTGTTGAAGCTGTGGCGCTAAGAGATAGCTTAGTCA
TTTAACCCGACTCAAATGCTCTGCCACATCCCTAAGCTCTA
CAGGAACTTCACCCAGTCTGCGCTGGCGTTCCTCTGGCGAG
TTACACATCAGCAAAATTACCCCCACTTAACATTTTCAAAA
CTATTCACCTCCGAATGATGCAGCAACAACAACGGAACCAG
CTCATTGTGCATACCTTGCGCGGAAAGCAATCCCAAGCATC
TGTGAAACTCGTAGCAATTGCGCGGTTAATGGTGCTCTATG
CTGCAATCCAACTGCCGGTGCGGCAAACTCGGAGATATCAG
TCAAATCCAGTAATGGAAAGCGCCTTTTTCTTGTTGACACA
TCAGTAATGGCAGCTGTTATCGCTTCGGCCTGCTTCGAGGG
AACAAAATCCAAATCAATAGCGCACAAAATATCTTACTGAG
GAATTTGTCTAAGCTGATTCCAGCGTCTAGACCAAATTAAA
AAGAAAGCGACCTCGAGAAGCTGACGTACCTAAAATGCACA
ACGACACATGCAAACCAGAACCCTAGCTAATTTTATTATGT
GGTCGTCTTCTGGAGCTTCCCCGAAGAGAAATAAGAACAGC
ATCTTACTCTGCAGTTAGGCCTGGACCTAATTAACCCAACT
TCGAGCAAAACAGATCTCAGCTGCAATAAGCAAGAATATGT
TGTGCTTAGTCATAGAAGTGCACGAGTATTAATTTCAAATG
CTCACTAGTGAATCGGACGACGACGAGTCATGTAACAAATT
CGAGCCCGGTCTGATGACGACAGCAGCAGCGACTCTGGTTG
GGACACGAGGAAGTTGACGACGACGAACTTGAACTTGAACT
CAGCAACCATGTTCAATTAACCGGAAGAACAAAAAAAAACA
GAAAGAAGTGAGATGGAATGCGTTGCGTTGAAGACCAGTAT
TGCATACAAATTGGAGAACGCGCTCCACACGCTTGATACAA
TAATCCTGGTCTGTGTGGAGCTCCACTTCCTCCTTGTAATC
CCGGAGTCTCGCCGTTCGTCCGGCTTCTCCTCGGCGGCAAC
GCTTGAATCAGCCTTACTACCCCTAGTCATAGGAGCAGGTC
CTTCGAAGGAGAATCGATTCCATGAGCTGGTTATTTGATTC
AGCAAAATTTAAAATCTTTCCAGTAGCTATTTCTCTGCCAT
ACAATCCTCCATGCGAAGAGCGCTTACATCTAAAGGCACAC
CAGGGCAGTATGGACAATTGCAGTAAAAAACACGATATCAT
CACTCTTTTCTTAATGCTTGCTCCACCAGCAGATGTTCCTT
CCATGGTGATATTACAGAGTCTTCTGACAGCGTTCGTTTGA
CAATCAGAACACCAAGGCCGCAGGCCTTTCTCTCTCCCCTT
ACTTTAGCTCTGGTTCTAGGCATTTGAGGAAATTGCAGGTC
CCAGAAATAAATAAGTGTCGCTGCATGTCTACCTTGTCAAA
CAGACGCTAACGGGTCGGGTCGTCGATTGACCCGGAAATTC
AGAAGCCATGTCGTTTCGCTCTGAGACTCCTCAGTTGGAAG
GAGGCGGTGACTGCGGCGGCCTGAGCGACGAAGTGGCGGAG
ATGCAGAACAGAAGGTGTGGCAGCGGCTTAATTACTTTTGG
ATGCGTACAGGGACTTGCCGCGGCTATTGCAAGATGTGGAC
GTATGAAAAGGAAGCTGAAGCAGGAACTAGTTGGAACTACA
ACGTGAACCTACTTTTTTCACCTTGCACAAGCTGGAAAATC
TCATTTACCCTCTTCCCCTCCTGTAGTTACTGTTTATCTCC
CAAAAATTAAAGTTTACTACCCCTAGTAAAGTTTTACTAGG
AACTTTGCTTCTGTGTGCCTCTGCAACCACCTAGTCCTTTT
ATAAACACAAGTTGATGTGTCTGGATTTAGGGTTATTTTAA
TGTGTCATTCTCATATCAAACGAAAAAACGTAAAATATAAC
CGAAACGGTGCCCAACGGCGCGCGCAATCTAGAACCTCTGT
TCGACCCACCACCGTGGCATCTGCATGTGAACCATCCCGGG
TTCTGGGGTAGTGTATTGAACCAGAAATGAGGATTCTTCTC
CAGATGAACCAATATCGACGCTGCAGGTACATTGGGAGAAG
TAACACAGGAATCCTTGGCCCAGTTGCACTTCATGGACTAA
ACAATAAAGAACTGGCACATCGAAAGCTATGGAAAGGTGCA
AATGGAAGAAATGGACTGGCCTGGATTACACCGCAAGTGAA
TTAAATTACAAACTACTTGCCTTTGGCTCCAAACACCCTTA
TTCATAAAATGACCAATTTACCTTTGAATTTTTATTTTTGT
TCTCTCTTTCTCTAAGGCGGCTAGGGTTAGGGTTTTGGTGA
GGTCCGGGAAAGGGTTTCGTCGCTCAAAGGTTTTATCTGGT
ACATCGCTCGGACGATGCTTCGAAAGGAATTAAATTGCACC
TTGGGTGGAGGTATGTGACTCTCCGGCGACACTCACCACTG
GCTGTTTAGAGGAAGCGTGACGCGCACGTGAGTAGATCCCC
TCTGCTTGGACCAGTTGCAGCACCGGCGGCTCTTCCCATGG
TCCCTCCCCGGCTAAGGTTACGGGCGTCATCCGCGAACGAG
ACCCATTGATCAGTACTCACCCAACAAAGAAACATGCAATG
CGGAAACACAAGAGTGATACCCCTATCATGTAAACCTAGAA
GATCAATGCATCTCTGAAGTCTGGACTATGAACCTTACCTC
CTAATTATAAATTCACTGACCTGCAGTTACAAAATGCGGGT
ACCATTCCCCTTCGATGAACCATCAGCGGTGACTTTCCAGA
TCATACCAATAACACCATTCCCCTTCGATGAACCATCAGCG
GACGGATAAACAATGATGATCGCTCAAAGTCCTGCTTATCA
TGTCTTGTCCAGAAATATTCCAGTAATCAAAAAAGTGTAAA
TACATCTAATAAAAAGCACTCAGCTCTTACTACTGGTACAT
CTTTTGTTTCCATTGTTGGTCTCTTGGCAAATCTAATTGGT
CATCCTACTCACCCGGCTTGCACGGTCACGGTGCTGTTTGG
AAGAAATATACACTGTTCGCCGGCAAAATTCGGCTGGCAAA
TAGAGATCAACTTTAACAAACCAAATGAACAACAACAAATC
TACTATTTCTTAAGACAGACCCGGTCATTAATGCATCATAT
TCCCCGAACAGAGTTACGCGCATCAGTTGTATGAAGATTAT
GATTTCATATTAGGCTGCGTCGTTGCGAGACCAACGTACAT
TGATCGGTCAGTATTCGGACCAAAGTTCACGATATCGTAAT
TGATATCTGATGTGGTTCGTCGATTACAAGTGTTGTAGGTC
AGTAGTACTAGTTTAGGTCGCTGTGTCAATTTGAGTTTTTT
GCTAGAGCTATATACATGGGCGCCAAAATCCCAGTCCATAA
AATGGCGTTGGGGAATAGGTCGCGCACTAGCAGTAACAAGC
GATGTGTAAGAGCTTGAAGACGACCGCTTGTTACTGCTAGT
AACAGAAAGAGGATCAGAAGCAGCAAGAGCTTAACCAAGCA
AAATGCAACAACAACAGCCGCAGCAGCAACAACCACAACAG
AGCAACAGCAACTACCACAACAGCAGCAGCAACAACTACCA
AATATAATAACCCTCAACCGCAGCCGAACACGAGCCTTGTG
CTGTAAGTTGGCCTGGAAATCGGAGTCAGTTGAGCAATCTG
TTATACCAGCAAACGAGCGACAATAGCAACACTTTGGGTTG
AAGTATGCATGATGGGGCTTCCAGCAAGATTCCATTAGATG
AGAGGCAAAATCAACCTCGACGGTCGCAGATACTGAAAGAG
TGCATAATCAAATAGGAGCTCGCCAATCAAAAATGCATCAC
CGGGAGATGAAACGTGATGTCTGAGCGCAGCCAATTCATGC
TACCAGCGAGTGTAGGAACGCTCTCGTTGCAATCACAGAGA
GGATTCAGGAGAAAACTTAACTGCATCACACAACACCCTTC
GCAAGTTGGGTGATTTTGCTCAGGCACGAAGGGTGTTGTGT
GCCCGTTGAGAGCTCTGCTTCGTCAGATTCAAGAGAAAGTT
GCGGTCCTCGTTTCCGAGGGCTCCACTACCTACGCCTCCCT
GAGCCCTCGGAAACGAGGACCGCGCCGCTTTCGTGTTTCGG
GCTTGCTGTTTACCTTGGACCTCGAGTATTTATCCACAGTA
ATCCACAGTAGAGAGTAGGTCTGGCTTTCGGGTGGCTTTGA
GCAAGCAGCTTAGGGGTTTCCGCCGTCGAGTCTCCTTGACA
TACTGGGTCTGGTTAGTTTTCGGATTCCAGTAACACAATGA
ACCACTATAGGAAGTGGTTGCGGTGGTTGCGGCGGTTGTAG
GTCACTTACGGTTCCACCTGCTACAACCGCCGCAACCACCG
AAATGAGGTGAACAGTGTGGCGGCGGCGACAGCGGTTGGTT
TAGTCCCAGCCAGAGAGAGGCTGCAGCAAAGATCAATGGTC
TCCATTTTCAACAACCACAACAGCAGCACCTTGGCTCTCCT
GATCAACAGGGCGACAAGAGCAATGGCAAAGAAAAGCAAAT
CAATTTTTGAACTTTTGCTCCAGCAGTATTGCTAAATTATA
GATGAAATATATTCCACCATCTCCAGCAATAGAGTTAAATT
GGAAGAAGATGCTTCGAGAGCTCGAATAACCATAATTAAGA
ACTTTTGGGATGAATAAGAGCTCCAGCAGAATGCCTAAAAT
CAACAAACTAACATATACTACTGGAGATGCTCTAAACTCAA
CCATGACTCTCCTTCGCCTGCAACTCCACCCCACTCGAGCT
AAAAAAGGATCTAACCTCACCCCTAAGAAATAAAAACTAAT
CCAAGAAGTTGATCTGGTGGCGCCAAGCATACCAGAATTGT
ATCCATCACCAAATCCTTGCCTGAAAGATTCAATACTCCTG
TATAGATTATCTGGAGACACCAGCAGTATTGCCACCATGGA
CCATCTAAGATTACGACTTCCAGGTTCGGTACCAGACTCTT
TGTCGTCGGCGTCGCCGCCGCAGTGGCAGTGGGAGAACGCC
GCAAAGGAATAATTTTTTTTCGGAAACCAAACAAGATTATT
GTTCAATGGGAGAGATCAGGCAGCTGCAGGAATATTAAGTC
CAGTCCACATAGGAATCTACCTCGCGCATCCTCATGGCTAA
GGAGATCAGTACACGACTAGCGCCACTGAAGTAAAGGATAA
GTGGAATCCAACAGTGAATCCCCTAAATACTCGAGGACCTG
CATGCGAGAAACCAGGTCCTCGAGTATTTAGGGGATTCACT
AGTAACTTTACAGGTTTATGCGCTTAAAAGTTCTCATCAAT
ATACAAAATCGACGAGGCGGCTAGAGTTATCGAAGACGTAG
CCACACTCTTGAGCTCTGTGCTATAGCTGCTCCTCATTCTC
AGAAAACTCTAATGGCGAAGCAGCAGCACTCGGCGGGGTGG
CCAAGTTTGAGTCTGAGTTGCGTAACTTCGTAAAGATGAAG
ATCGGTTTCATCTTCGGTTTCGGTTTTCTCCCAATGAGCCT
GTTTACTTGATTATTTGAAGCATCAGCAACTGGAGGATTCG
GCGTCCCAATGGGGACCTACCCGGAGCTCGTTTTCCGCCGC
ATTATAACTGATTTTTTTTACTTTGCCATTTTTTTTTCCTG
CTCTGAAAATCTATCAAACTCGGATAAAATTCAAAATTATA
ACTCAGAAAGTCATTTCATGCGGTCAAGTTTTTTCTGTATG
TTTTTAACTTGTTGGTTACTCAGAAAGTCATTTCATGCGGT
CCAAGAAGAGTCTCATGTTGCTGCCGTAGATAATCACCAAT
CTTTTTCTCTCTTCGTGTTTCGCCTTGTTTTTCTCATAGTT
GACGACATAGCTTCCGGCGACGGAGAGATCGGAATTTGATC
GACATACCTCCAGTTGAATCCACTAGCAAAAAACCTCTACC
AATCCGACAGGGAGAGGGCTCGGGGAGCGGGAGGGAAGAGA
GGATTTTCTTTCCGACCGTCCGCCGCCGTCCGGTCACCGTA
ATTTGGTAGGTCGCCGGAGTCGGCCGCCGGCCGCCGCTGCA
GTCTGCCCCGCCTGCAGCGGCGGCCGGCGGCCGACTCCGGC
TTCCTGCAACATATACAAACCAACAGCTATAAAATTGCCTG
TATTGTCAATGGCTGGTCGGCTCCAGTTGATAAAATCAGTG
CACATTTGGCCATTTGGGCACTGAATCATCTCAAATTTTCC
AAACCCTAAAAATCTCTTAACCGGCGGCGGCTCCGCCGGTA
TGAAGACCTTCACGAAAAGCCTGTAGTGCTTCCGACGGGCT
CAAAATCCCAGAAACCTTAACCCCGTTGATTACCCTAGTCC
ATAATCCCATTTCTTGAGGTCGCCAAGCACATAGCTCGCAA
AGTTATGAAACTTGTGTCTGCGCTGGTTTTGCTTAGGCTCT
TTCGCGTCCATTCATGATAGCGCGATGGTTTACACAACATT
ATGTCCATTCGCCCCGGACGCAGCAGTGCCGGGTCAAGCCG
TCAAGCCGATCCTTATGGTTCGTTGTGAACACAATGATCCT
TTGTAAATTAAGCAACCTACCCCATCAATCTCACAGTAGGA
AATTTTATGTCCCAGTTTTGCAATTGCATCAGCCACGAAAT
CATGGCTTCAACTTAATTAACCCTAATTAGTTTAAACAAAC
CGGCAAACTGTCAATGGCTACGGTCAACTGTACTCACAACA
ATATCCCTCTCCGTTGTCACCGCCATCTCCTCCTCGTCCCT
AGATATGTTCCTACTAACCCCAATAGGTGGTCATATTGCCC
TTCTAGCTTTTGTCGAAGTTCGGTCAACGGTCGCCGGAGCC
AAATCAGATTTTAAAATTCCCCAGAGCCAACTTAAACAGCA
CTCCTATCGTCGTTTTAACGCTACCAGATGGGCAACTAGCA
ATTCCTGAGTTTTTTGTGTTCTCGACTATTGTTCCCCTTGA
AGGAATTCCTACTGCTAGATCGACTTGAAAAACTATCCAAA
TTCCTCAAAGAAATGAAGGCCGCGAATGATGTAGAGAAGTT
ATAGCTGACTTGGATATGTTCGTGAAGAGGCGGGAATTGTA
GAATCAACAGAAGACTGTCACCCTAGCCATTGAGAAAAGAG
TGCAGTAAAGGAGGCATAGGCTGAGAACACTGAGGACACTG
CAGTAGGGATTAGTTAGTTTCTGGTGTTACTTGTGAATTGG
CTAGAAGACAAAAGATCAAACCTGAGTTGAGAATGCAAATA
TAACATACTGACCTTGCTTGCAGCAGTACCAGGTCTTCCAA
AGGACTTTATGGCTATGTAGCGCCACTGGAGCTCAATGCCA
GTCATACTGCACTCCGAGTGCGTTCAGAACCTTAGCCTCTA
CAGAATAATGAGGTTGAGTCCGAGTGGTGGTTTGATTTAAC
TTACAGAAAATTCGAATCCACGAAGACGAAAATTGAAAACA
TCCCTTAACTGAATTGCTTGCGGCACCATAGGCCCTCTAAC
TTCTACCTATATGTTGTCACCAAGAACAACCTATGTAGCTT
TTGCTATGTATCGCTGTGGGCGTTGGATCCATCACACCAAG
ATGTCTTATTGCACTCCAAGCGGCTTCAGGATCTTGGCCTC
AGACCCTGCATTGTTGCGACCGGGACGTATGGACGTGCACA
ACAGATAGGCAGGTTCAACGCTCTAGCAACAATACGTTCTC
GGTGCTCAAGATCAACCGAACCGGAGTGACTCGAGTCGAGC
CCTCACCTGGACCGCCGCCGCCGACGCCGCCGTGGTCTCTC
TCTAACATTACTTCCAGGAGCAAGTTCAGACTCTTTTGGAC
GACCACCGCATAGGAAGCAACCAGCGGCTCTCTTGCCCTTG
AAGGTGCTATTTTCCGAGTGCAGCAGCAGCACTGAAGCTCA
CAAAATTTCCAACCGACTTCCGGCGAACTTTCCGACCGACC
GGCAATTACATAGAAGTCCACTTGGAGACATTTTCTTCTAT
GGGCTTTAACTCTTCAAAACCCCTAATGAAAAGAGAATTCA
AACTATAGAAGATTGGTAGGCGAAGAAATTGCCAAAGAAGA
TGGATTGAAAGGGAGATGATCCAAGTCCAAATCCCTCCACA
AACTTTGTCACATGTGGAAGCGCGAGGAAGAGTAATGACCT
AACCATTTACACTGTGTGTGCCGCGGAAAAAAGAGAAGTTA
ACTACCGCCACTTCCCGCTCCGCCAAGACCACACTCACCTT
GTTCGTTAGAGATGTTCCGGCGAAGCTAAAAAGGTCGGACA
GGACTCGGGTTTGGAGTTTACGAAAGCGATACGGAGGACGA
AGTCCGACTCTGACTCCGCGCCGGAGTCCAAGTTCGCTTCA
CAGAGCACCACGACTTCAAGCAGCCTTAATTCATGAGGTTT
GTTGGAACCCAACAGTCAACCGCCATTGGAGGGCTTTTTAA
CTCATTAGCATCAACCAAACCAAGAAAAAATTGTAACAAAC
TCTAGCTACCTCAGTTTTTGCAGTCACACACCTTTCAAATT
AGAAGATTCCTAAGGTTGGTCTGAAACCGGACTCGGTGACC
TGAAGGAAAAGAACACATAACGTGAACAAAGAAACTGCCTC
GTCTAAAAGCCCGCTAGGCTCGTCAAAAAGCCCATCTCGCC
CGCTTCTAGTCTTCTGAGTTCTCGAATTCCTCCTCACTCTC
TTCGCTTGCGTTTCCAAGGACTGGGATCCTCTCCTCATATT
TTTCATCATTTTGGTATCGTCGCCGGTACCAATATCAACCC
CATGATTAACCGGTTCTGGTCGTCGTGACGGCTGCGACAAC
GAGAATTATGAGAAGAGGATCCCGATCCCGTTTCCAAAGCG
ATTCTATATCAGTATTTTTCCTTAAAGCATAACAGCAGAAC
GCAGAACAAAATATAGATTCCATGCAAAAAAAACAAGCATT
CCATCGTCACTTAGGTTTTCCAATGGCTATGAACAAGCATC
ATGATGATGAAGAACGTGCGCAGCGCTGTTATTAACGCGGA
ATCAGTGGAACTTGATTCCTCAGATGCTCATTACTGTCCTG
AGCGAAAGCGCGGTTTTCTGCAATGGCATACTTCATTGGAT
GATGCGAGGAGCAGCGAAAGCGCGGTTTTCTGCAATGGCAT
ACAAAGGTGGGTCTGGGGCTCGATTGCTACTGCCCTCACAC
TTGTGATGGAGATAGAAAAGCGGAAGCAAGCTGAGGAATCC
CTTGTCTATAATTGAAATCCCAGCGTCTGTTTCTCATAAAT
GGTGTCCATCCTATTGGTAGCAGCAATGGGAACCTTGAGAC
TCTTGAGAAGGCGTGGGCCACGGCGCTTGTGGTTGACAATG
CGGTTATGGAGAGGAAGCCTCGTCGACCTCCAATAAGGCCA
GAAGGAGCAAAAGCGAGAGGCGGAGGCTGCTTCTTCAGGCG
TTCCGTCATTTCAAATTTTCCAGAAAAAATTAAAAAGAAAA
ATCTGCAGCCTTGAGGATTTCGAAAGCACCCGGAAACATAA
GAGGTACTATTGAATTTTGGCTGTGGTATTTCAGTGCCAGA
AGGAAGAAAATGAGGAGAGGCTGAAAAAGGCTCTAGAGTTG
AGAAGAAATTAAAGGAGGCTCTCGAACAAGAAAACAAAAAG
AAGCTTCGTCGGAGGAATCACCGTCGCCGGCGCCGTCGTGT
GACCAGGTCGTCGTAGGCGACGGCGAAATCCAGGCCGTCGA
GAGGGTCTTGGCGAGGAAGCCGCCGCCGCCGCCATTGGTGA
TTATTTTTAAATAGTTAAAGCGCTAAATCTCTAATGGATAT
AGCTGAAAATATTTTTGTTTCTCGAACAAAATAATCATACA
AGTTGACCATTTTTCATGTACTGTTCTTAAAATTTTCCCAT
CCAAACCGAAAGGTATAGCACTTGAAAATTCTCTATTCTGG
TTCTTGGAGAAAGTTCAAACCAGCAGTTGTTCGTTACCAGA
AAACTGGAGTAAAGACTTCACCGGTAGTCTTGAGAGTATTT
GTACTAGTACTAGCTGCAGGCTGCAGCAAGACAATCTCGAC
AGGAAATTTATTGTCAATTACCTGCAAAACTCAACAAAGTA
GTTGTTGTTGTTGGGGTTGTCTGTGACAAACCATAGCTCGA
TCGTGCAAACTCCAACCCTGCAGCTTTTGTCACTTCAGGTT
CGCCGGGGCTTCAGTGAGGTCTGAGAAGTTCTACTATGTCT
GTAGGCTGACGTGTAGCTCGCCGTAATGAGTCCAGCTTCGT
TTCTGGCAAGCAAAGCAGCCCGCTCGCATTGAATCTGTTTT
TGGAGCCGAGCTTCCCGGAGCGGCGTTGACGGAAATGTGGG
CCCATGTAGTTGGTCGGACGCTGTTTTATGGAACCCATATC
GCGAGGAGTCGAATAGTGGCCGCTAAAAATTATCTGTTAAT
CATGCCGGGACAGCTGGGATCGCTGGTGAAGAACCAGCGTC
GAACCAGCGTCTAGTGAAGGCAGTAGTCCAGAGGTTTGAGA
AGAACAGCTGTGATGAGCTTCGGCGACGGCAACCACGGCGC
GACTGAGTGACTAGTGACACCCCGAAGTCCCGAACATGCAA
TGTGAGAGCAATGGAATGCACACGACCTCCTGATACTGATA
CCTCTCAAAGTCGACAGACACCTGTTCTACACTATTGGTTT
CACATGTTACTCAGTTACCGCGCTTTTTTGTTTGATAACTC
GGAAACAAGACAGTGGGTAGCGGTAATCCATGGTGAAGATG
CTCAGGCTCAGGCTCAGGCTCAGGCTCAGGCTCAGGCTCAG
GCTGTTGAAGATGTTCAAAACCGTTTGAAATGCAATCCTCA
AGCACCTTGGTGGAGCAATTCTCGGACAACCTTCCCAGCCT
ATATAGATATGAATAAGGCTCGTGTTGGAACCGCAGCTTTG
ACATAGAAGCAGCAAGACCTCGTTGCTCAACAGGAATACAG
GGGGCAAAACCAAGTCTTTGCGCTAAAAAAAAACCAAATCA
GTAAGCTTCTTGTTCGTTGACTGGTCAGAAAACTATACAAA
ATAGTAGCCATTCTCAAATCCAAGAACTATAAATCATTATT
GACTTCACTGTTGGGTGTATCAGGCGCTTTGAAATGTCAGC
TTATACAGCGCACCCGGGTGCGCTGAATACGCTCTCTCGAT
CTTTATATTGTTGACCGTATCGGATCAACCTGACCGGCCTT
ACTAGGTTTATTGTGGTATTCGCGGTTCACTTGGAAATTTC
GTGGAGGGTACACCAATTAACCAAACTGGGGTTTATTGTTT
TTTGGGTTTTAGGGTTTAAGCGGAAACCCGAAGCATTGAAA
CGCATACCTTGTGCCTTCCGCTGTGCGTCTTGCTGTACAAT
GAAGTATGTTAAAGAAGATGCGAGAGACAAAGCTGAACAGG
TCATGTATATCCTGATGTAGCAGGAGGAGGAGGAGGAGAAG
AAAGTCAAAGCTGTAGCTCTCATCAACTCTTTAACAGCGGA
GGCAGATAATAAAGTCAAAGCTGTAGCTCTCATCAACTCTT
CATGGAGCCGAGGTTGCCCTCGAAGCTAATAAATATCAAAC
AAAACTGGTTCAAAGGGATGCGAGAAGCGGTCGCCATGCCT
CTCGATCATTTTTATTTGAGCTATAGCTTCTGTTATTAACT
CATATTAATTCTGAGACCCACTTGTGCACCTTGAAGATACA
AAAGCTGCTTGTAATTTTTGCTGAACCTCCAATAAAATATC
TCAACAGTTAGAGATTTTTCCTGTAAAAGAATCGTGACAAT
CTTACCGAGTTTGTGACGAGCGCTAAGAAGTCACTCAATAA
TTGTGCTCCTAGAAGGAATTCTTCAGCAATCAATTGAGTCT
ATTAGGTTTAAACATGTTTTCGTGAAATCAATTTTATGACT
AAGATTTATCTCGTAACTAACCAAATTACTGTTGAAATTTC
AAAAGAATCGAAGTCCGAGGCGCATGATGCAGCCAACTATG
CAAACCCAGAGATCCTGACCCAGTTCCAAACCCAGATCCAA
ATGTGGAGGACTTGAGGTTGCAGGAAACAAGTACTAAAATA
CGCTTCGTCACGCTCTGCGGCGGCGAGTCGTCGATTCTCCC
TCAAGATGGCGGAGATGTATCCGGAGCTGGTGAGAGCCATG
ATTTGAAACAACAAATAAAGCAGTAAAACAGAGAAGAAAGC
AGCCTCACTTTAACCATTACCTGGCGCTCCCAACAAAGGAA
TAAGAGGGTCGCGGGTCCCACCAAATCCAACGAGCCTCATA
AGGAAGCGTTTTGACATGACCCCTCGGTACGGATTAGTCTC
TCGCTTCTGGCTCGCCGCTGCGCTAACTGCGACACCACCTC
GTTGGTTTTTCTGGCTACGTCACTGACACCAATGGTTCGCA
AATTGTCATTTTTTCTTTTCCGCAGTTTTCCTTACTACACT
TTCTTTAAAAGGCAGCCTCTCCTGCAATACCAAAGATTGTG
TTACGACCAAATTCCACGCTCACCGCCAGTTTCTCCCATCA
AATTTATTTTGAAAAGAAAGCGGGCAGAACTATGCTAAGCA
ATTAGGTAGGGCTTGTTTGGCGCAAAACTTAAATATTTATA
GCTGGAATCGGAGGAGAGTGCAGCACTTGAGTCCAAAAAAA
GGCTCTATGGCTTGCTTCTTCAGGCGGAAGCAGCTTACACA
AGAGGAACCACCAACGGCGGCGCGAGCCTCCCCGAAGGAAA
CGCATAAGGCTTAGCTAGAGCGCTAGTTTTCAAACAATAAT
AAGTGCAATCCAGCTGTCACCAGCTGCACTGCCTCAACGCG
TAGCTTTTTTTGGTATTGCTCGCTGGCCAACTATGACAATT
TCCTTGTAGCGAAAAGATACCATTAGTAATAAATCTTCATA
TGGCAGGTGCGCTTGCATGGCAGGTCAAAAAAATTAATAAA
GTTGAGCCCAGGGGCGGAGCCAGGATTAAGAGTTACGTGGG
AATGGTCAACTACGGTGGCGCCCCAACTAGCCGCCGCGTAA
GATCTCAGAATAGTTTTGCACGCGAGAACGATGATATGCGC
GGACAAAGAGGAAGTTGAGCCAACGAGGCCATTTGTTAACG
GCCGGACGAGGGAGTTCCGGCGATGGAACCACCACGGCAGT
TGGAAACTCAGTTACCGCCTCTGGAACGCCTGCGTCAATCT
GGAATCGACACAATCTCCGACGCTGGCGAGAAGAAACTGTT
GTTGCAATTAAGAACAATCGCATAGGCAACATTCCAACACA
CAAAAAACTCAGTTACTGACCCCCAGTAACTCGGTTACCCT
GTTACTCCGGCGACCGATTACAGGAACTCGGTTTCTAACCC
ACCAGAATTTTTTCGGTCACCAGTAATTCAGTTACTGACCC
AAATTCTGGTGACCGGAGTCCGGCGGCCGATGTCCGGAGAT
CTTGGCCGAAACCTCGGACTCCGGCCACACGCCGCCGGACT
ACCTAGTAACCAGTTACTGACCCCTAATAATCGTGTTACTA
ACAATAACTTGGTTACTGACCTCCAATAATCAGTTACTGAC
CAAATCAGTCCATATCCGAGCTAGAGCTCGGCGTCCTCGAC
TTTAAAAAAAAATTACGGCTCACTGACAACAGCTTTTAGAA
GACCTCATCATTTGGCCCTTCGGCCCTAGCCCGCCTTAAAA
ATTTGGCCCTTCGGCCCTAGCCCGCCTTAAAACCCATCCTA
GGCCGAAGCCCTACCCGGCCCTCCGTTAGGGCGGGCCGACC
TACCCGGCCCTCCGTTAGGGCGGGCCGACCCTAGCTCTTTT
CCCTAATAATTGCTGATTTTCTAGTGTTTTTATTATGTTTC
GACATCAATCATTTGGAATTCGTAAAAAATATCAACCATTT
AAAACTTGCTTATTTGAACCCCGGCCCTAATTTTTGTTGAC
TTCCCTAAAACCTAACTCTTCTCCACTATTACTACACATCA
ATTGTAACAAATTCACTTAGCAGTACTTGAATATGATTAGC
ATATAAAAGTAAAGCAAGGACGCAGGACACACAGAGGGGAA
GGCCTTTGCCATGGCAGGTGCGCTTGCATGGCAGGTCAAAA
TAAAATTAAGAACCAAACTACAGCAACAAAATTAAACGAAG
CAAAGAGAGAGAACGCTAAACGCGTCTGGTATATATTTTCT
GCCGCCTTCAGATGGGGACGCGCGAAACACGTGATTGGGGC
GGAGGGGTATGCAACTCGATCCGATGAAGAAGGATTTGGAG
CCCAGTAGTAAAAGTCACAACCTTGACTGGGGGGACCTTTT
GTGTTTGAGTTTTACTGTATCGCCGTGTCGTGTCGCTATGT
AGCGATGTTTTATTCGTCTGCGTCGTTTTCTGACTTTCGTC
CGTAGTAGAGGTTCGTCGCTCAGTCGCACACAAACAAAGAG
TAAGCAAAGCCCCCACCCAACCGAAAACCAAAAAAACTAAG
CAATTTCGCAAGAGTTAAAGCTGCTTCAACTCCGGTGGTGG
AACTGGAGCATTAAGTTCACCGCCAAGAACTCATCCGGGTC
AGAACTCATCCGGGTCGACCCGGAAACAAGACTCGTTAAGC
AGAGTTGCCGAGCGACGGAGCGGGAATACCGGAGATCCGAA
ATGGGCCGCTTTGTTGCAGGCTTTGGCCACCCGGTCCACCG
CTCGATGACTCTGGCGCAGTCGAGTAGCGCTTTCAGTAGCG
GGACCCCACCGCCACTGCCGCCCCCGCCGCCGCAGCCGTCC
GTCCGAGTCGAACTCGGCCGCTCCACCCAAATCCGAGAATC
AGCAAGTCATTAAGCAAAAGCAGCAGCAAGAGCAACAGCAG
TAACATGGAAATAAAGTTACCAGGTTTACTAATCTCTGCAA
TGCTGCATTAGGGAATATGACTGAGGATGACTGGAGGTGGC
TCAAATCGCAACATCTCACACCTGAGCTGCAACGGTGTGTG
GAAAAGCTTAGTAATGCATGCGGTATTAAATCCATGCTCCG
AGTGGGCACAAAAGGGTAGTCGGCAAATTTGCTTCCCTTTG
TTATAACGCATGTAAGTTACCAGACGGCCAAAAACCCTAAA
AAATGCACGGCTGCAATCACCGGAAGCACTTTCCACCCACA
TTCTCATCACGAGAAAGAAGCAGCAGTACCAAATCAGAGGA
TTCTTCTTTTGTCTTTTGAGCGAAAAAAACTGAGAATGAAA
CCCATCATATGAAATCTTACCGAAGCGAAGAAACTTTTCTT
CTGTTTGACATAAGCATTTGCACGAGCAATAAAACTCGTGC
AAACTGATTAACAAATTGAACCCGGGTCCCATGACAACCGA
CAAGTAGAACCCAAATCTTGCTAGCAAATCTAGATTATTGG
ATCGGCATCACCAACTCACACCAAAAGAGAGAGAGAAGGGT
GACAGCGACGTCTGGGAGCACTGGTTTCGTTCCTTTTGATG
AAGTTGATCGACAGCGACGTCTGGGAGCACTGGTTTCGTTC
ATATGTTCTGTTTTTCTCTTCGGCTTGTGTGATGGTGAAAG
ACATACCCGACCCACGAGGGCGGCGAAGCCCCGTCCGACGA
CGTGTTCTTTTTTTTTCACACATGCGTTCTTTTTCTTCCTT
TCTTCTTTCTTCCTCTTCGACGCCGCCGTCGACCACCATGA
ATATTTCACCTATGGCGATTCGAAGGTCCCGGCCGCTTGCA
TCGTCGTGCCGTAGAAGCCGCAGGGCCTATACGACCCTTCA
TTTCACTTCTAACAAACTAACCGGTATTATCTCAATTGTGG
GTAGCATTTAAGTTGTTTCGCCTGATTAAAAAAAAACTGTT
GGATTAGGCTCAGATTTGCTCCGAACCCCAACAACTAGGAC
AGGTGCTTCCATTCTCTTTGCAGTTTTAAGAGAAATACACA
GTAGCATACATCAAATGCTTCGAGAAAAAACAGAATGCAAT
TCCTTAACCCGAACCTCGAGCAGCTCCTCCTCCGCCTTCAC
TTGATTTCCTACACCATCAGCTTCAACAATATTGTTGCCAC
AAGCAAAATACATGCACACACCAAGAAGGGATATGATACTT
ATGATCCTGAGCACTATGAGCGTCGTCGAAGCAAGTATGAC
GCGGGATTATGATCCCGCTGCCCCAGAAGATGACCAGGCTT
CAAGCACAATCAGGACCATCCCGGTCTGAGGAGCCAAGGGT
TAGCGAAGCAATTTAAAAGACGGACAGGGGAAGCTCAACAT
TCATTTCAGGTTCGATTGGTCACCGACAAAGAGTCAAATAA
CCTTTTGATTGGACCATAAGCGTCAAACTCCCTTCTAAGTT
CGACACATCTCCTTCCAACGCGCGTACGATCTGTTACACAC
ATAGTTGCCATCCTCTAGTGCACGAGTGAGAAGTGGTCGAG
CTCCTGGTGTTCCGGCTGTCCATGTGCCACCCCCTCCCCCA
GGAGGAGAGGACTGCTGGGACGACGAGTCATCCTGCTTCGG
CCATAACACCGTGTGGTCCACTGCGGCAAGGGAGCGGCAAA
CAACTTGATAATTATGATAACCTTAAGGCTTAAGTCGACTT
AACTTTAGCTGTTAACATAACCCAGTGCTCCATCCATATAT
AATTAATTGAAGACAGACCTCGGAAGTAGCCAAATCGTTTG
AACATCCAGATATGAAGTTTCAGTAGCAGTGCTACCGTTGC
GCTTGTAATCTGCTGTCCGTCTTTGAACATCCAGATATGAA
CTAGTTCATGCTTGATTTTGCAGGAAGAACTATACGAAGAT
TTGGGGTATCCTCGTCTGTACTGTCAAGATTCTTCATAATT
AAGATAGATACAAAAAATCTCGTTAAGAAATCAACATCAAT
GCCTTTGTATATATGTTACCCGCCGCGCCATCAGATGTCTT
CCCGCCGCGCCATCAGATGTCTTCAAGAATTTCACGGACTG
AATCCTTGAAGCTGCCGTCGCAGTCCGTGAAATTCTTGAAG
GACGGCAGCTTCAAGGATTGCCTTTGCAAAGATGTCAAAGG
TTAAGATCACTTTGGTATGTCTGTTGCACCACATCGTAATC
AGAGAGCTTCAGCTGGTAGTCTTGTAGAATTTCCACAGCAT
TTGTAACGCCACTCTGCCTCCGTTAAGAAAGCTTTGCACAT
GGTGTGTAATTGTTGTAACGCCACTCTGCCTCCGTTAAGAA
GAAAAATAAGAGACGGCCAGCGCAAGAGATCATGGTGATTC
ATTTACAAAGGAATTTGTAGCAGCAGCAACAAACCTTGCTC
CAGCTTGCCTTGTCCTCCGGCGCCGGTCATGGGAGTGATTT
AAGCTTTTGCTGTTCCTCCACGCAGAAATGAGTTCAAAACC
AATATGAACATAAACAAAAGCAGCAGGAATAAGTTGGAGAG
AGAGGCAAACAATTAGTCGCCGGAAGTAAATCTTGGCACCG
TTTATATTCCACGTTGTTCGCTGCAAGTCTCTGTAAGCCAC
TAAAAAGAATCTTGGGGCAGCCCGAGTCTTAAGTGTAATTA
TTTGAGCACCCTTGAATTGCCTGGAAAATTGCACTGTTGGA
TTTTTAACACTTTTTACGAGCTCCAGCAGACTCCTAACATC
GGATCGCTGATCAGTTTTAGCGCTAGTTTTCTATGTACATA
TACACGTGGATGCGCGGATACGGCACTTCTGAGCCGCGTTT
CTACTCTGAAAGAAGGATTTCGATAAGATCTCTCCACAGAA
TCTTTGTACCACGTGAGCTTCGGCTCTTAATCCAGTTCAGG
AATTCCATAAACCTCTTGCTCTAGAACCTCATCTCCAAGCA
TCAGGGCGACCGTCTATGGCCTTCAAAATACCCTGGCACAT
AAAGAAGAATCAAAGAGAACCTCGGTTTGCCTAAAATGACT
TAACGATCTCAACCGTTGATCCTCTAGATTCATATGCAAGA
ATGAGGACATGAGGTATGATCCAGCAAGTAAAGATGATGAG
CACACTTGAACATCCAATTCCTCCACTAGAAGTATGATTTC
GATCTTAGTTCATCCATTTCCATTGGTAGCCACATTGCAAT
TGCTTTCTCTGGTCGCAGCACTGTATGTATGTGCATTTGAT
ATCCCCGGTGCCGGTCTGAGCGCGCAAGAACTCCATAAATA
ACGATATAAAGAAGTTCAAGCTGCAATTCACCAGAGCATAT
AAAAGATATGTGGATGTGCCCTGTAGGAGTTAAAGGAGTAG
TGAGGCCATGATGTAAATTACAATAACAACCCTAGTCGGCT
GTTTTACAACACGTTTTCAGCACGAATAGTTCTAACATTAT
TAGGCTCACCCAGTTGGATGCGATGTCTAGGCAAGTTCTTT
TCTCTATACCACTAGATTTGCGGTCGTCACTTTGATGAGAT
CGTCCTAGTTGGACGAAGTACGGCCATGGCGGCTAACCAGT
TGATTGATGGACCAAAATTCCATCTGCACTTTGCACGACTT
TTTGTTAGCTAGATATAGCTCTGCGCCAACACACCGCCTCC
GCATTGTGTATGTTGCTTTTCGAAGAAAAAACTGTTTCCGA
TTTCATCCTTCTTTTTTTCCCGCCAAACCAAAACAGAAACG
AAACGTTTCGGATGCGAGGTCCCGACGTTCTTCTTCAGCTC
GAGATGCGGGGTATCGATCCCCGTACCTCTCGCATGCTAAG
GCTTGTAACGGGTTTGGACTCGAGTCGATTGTAATGTACCG
ATGTGGAAGTTTGTCTTGTTCGCGTCGTTTTTTTTATGACA
TTTGACAGCGTGTAGTCATGCAGGCCTAGTCAATGAGGGTA
CATCTAAGCATCCTGCTCTGCCGAGAAGATCCACCAGACAC
GCTAGCTTTAATTTGCAGCCCAGGAAAATTTTGTTGGCTTC
CCATGCTTTATTTGTTGCTTCTGCACTTCCAAGTAGATTCT
CGGCGGCGCTGCCAACGTAACCGGCGGCGGGGGCTGATTGG
TATGTTTCAAGTGTGTATTTCGTCTGTTTCAAGTCGTGTAT
TCTCTCTTGGGTTTTGATGGCACTGGCAGACTGGCACTGCC
GTGTCCGACACAACGACACACCTCTGACACATGTCGGAAAA
GCTTCAAGCTTCCCAAATGGCTGGAATACTTCTTCGCCTAT
TGACATCCTCACCGATGCTACGCGACAAAGGTTAGGCAAGG
TGTTAGGCACTTGGAGCATGCAGCGCTAGCTAGGACTTAAG
GTTCCACTTAACTTAGGAGACGGAATACAATTCTGTAGCCT
GAAGCTCGATCCAGATCGATCCGAGGAGGCGAGGGGAAGAA
GTTCTGGCTTTTTTTGGGTTCGACTGCCTTTCCACAAGCTC
AAGGCTCCACGTCGTCAGTGCTGCAACATTTTGGAACCGTC
CGGACCGCAGCCCCCCGCCGCCGCCGACGGTGTACGGGAAC
TATCCCGGTGATGACGACGGCGCCGCGCCGGTGATCGTCTC
CCTCCCGCTCCTGGCCCCGCCGCAAGCACTACCTCCGCCTC
GAGGTCATGACAATGGTGGTCTGCTGGATTAGGTTTCCCGA
CGGATTCTACATTAATTAACCGCTAAAAATACCAAACTTCG
CCTTGTACGTTTCCTCTTGCCAGAAGCTTCAAAACAGTACG
GGCTTATTCTTCCTCCAACCCCCACAAACTGTCTGATCCGA
TCCAAGGCCAATGTCGTCGTCTGCCATTGCATGACGAGTTC
ATCTATGTTTGGAGGTCTTGCGACAGCTCCTTCCAATAGTC
GGAATTAATCTATGGGTTTTCGCGCAGTCCAGTGTTAGTTA
TTTTTCATTTGTTTAAGTATCCAAATGTATATTGGCATTTG
TGTCATACTTTAGTGATAACCTCGAGCAAACTGGTAGGCAA
AAACTTAGGCTTTACCCCACCTGCAGTAATAAGTTTCTCCA
TACCTCCTCTCTTTTGAATGCTTTGGCATTAGGTGTACAAG
AATATAGTCCATCCAGGTCCCTCGAAAAAGAAAGGTGATTT
CCGGCTCCAGGTCCATCGCGCGGTTAAAACGACCGACCGAC
ACCGGAATTCGGGTCGGGCACGGCCGGCTCCAGGTCCATCG
CCGTTGTCAAAATCCTCCTCCGCGACGACGCTGTTCGAAAC
CCAAAATCAGATCAGAGTTTCGCAAAATTACCGCCGAAACG
ATTTATGAATTAAAAAAATGCAGTAGAAAATAAGGTTCTGT
AAGCAAAGCAAAGATGCTATCGAAGGGTAGGGAGTCGAAAT
TATTCCTGATATTATGGCTGCCCCAGCAACCACAACACCAC
AATGTTATACACTACTTAGCCTCTAGCAATCTAGCATCCTC
AGAAACAACGGGACAGGCCGCAGGACTAAAAATTTGAGGCC
GATTTACATATGAGACGGGACGGGCTTTTACAGGCCTCAAA
GAGAGAGTGAGATAGGGTTTCGCGAACAAGATTCAGAGAGT
AGGTCAAAGAAGAGAGGTCGCGCCAAAGCTTCTTCTAGATC
GAGAGAAAGACCGGAAAGTCCCAGTCGGTCTCCTGTTGCAG
GACTACAAAGATCTGTCCGTCACGACTTGAGTTTTCAAGGA
GATCGTAACAAATTGCTCGCCGGCAGCCATATATAGAATAG
GTGGCTGTTAAAGGCCACGTCAGCAATTTAACGGCCACGTC
TGGAGCATTTCGAATGTGCTCTTCGACAAAGTTCTTCACAA
AGGAGATTTATAGATCTCAACCTGAGCTGCAAGATAAAAAG
TAGAACTCAAGGATAGAGGACTCGAACCCATAATAAAGAAT
GCAACCCAATTTGCAATTGGCTGCAACCTTTTGGAAAGAAC
CAAACATCGTATGGCGGAAGCGGCATCAAGATCCTCCTGTG
TTGCAGGCCACAACTGGGACCGCTTTGAGGAGGGTAGACAC
ATAAGAAGCCTCCGGGAATTCAGGACTTCCTCAGCCACTGG
TCAAGTCCACCTTTTTTGAGCTGTAATATCTTGAAAATCTC
ATGCACAGTGCGGTGCGGGGCGAGTTTTTTCAAACCAACTC
TCGAAAATTAGCATAATAAACCAGATTAACTCCAGTATATA
GTGGGTTAATATAGAGGAGACGAAAAGTCGTGAGAACCACA
GGTGAATAAACTTTACAAAACCGTTAGAATAATTCATCAAA
GTTCTTGATCTTTTTGCATGCGGATCCTTGTAATGATGATG
CATATTTTCACATCCGATTGCGAGTAGGGTAAGCATCGACA
GCCACCAAAGCCGGTGTCCCCGTCAGCAATGATGGGCTTCA
GGCGAAAAGACTAGGGTAGACTCGAGCACCCTAGCTGCTTT
CCGAGATCGTTGCATGGGCTCGGCCGACTCGTATAGCTATT
AAAACCTTGCTTGGCCGTCTCGGCCGCGAGTTGGCACGCCC
GCTCATGGACATGATGGATGCGCCAGCACCACCGCCACATC
TCTACCAAGCTTACAAGTTGCAAGTCACAACTGTTCCCAAT
CCCAAGTATATCCTTATAAGCTGCAGTAACCTAAAATGAAC
TTAGGACATGATGCATTGCTCAGTGCCTCTCGATATCTCAT
TGGCTTGCCAACGTATTTAGCAGCAATTGCTGATATTCTAT
AAATGCATTCCCCGAGTTAACCAGTTGCTTGTACAGATTGT
TTTTGGCCATACTTCGTGGGCTGGTGACACCTTCCAGGACG
AAAATAAACAAGGATCCGATCGATCACAGTCTTGCCTACTT
TACAAGAATTGGTACGTCGGCGGGTTCAACGACTATTGCTA
CCAACAAGTGAAGCTCTGTGCAATGGCACAATTCCTCAGCC
TTCATTGTCTTTGGAGACTGCTATGGCTGCAATTAGTGATA
AGCAAACCTTGAAGGCAAACCATTAAGAACTGAGACCACAA
GAAACCAGTGAACTGAAATGCATTGGTAGTATTTCGAAAGA
TTTTGGAAGAGCTTTGGTCACTCGCAGTCCTTGTCATTGGC
AGTCTAGTTTTACTGTTTGGCTTGAAGAAGAAGAAAGCTAG
CATGGTGGGATATGAAGCACCCCGTGACATGCTACAATATA
AAGATTTGGACCTCTTCATCCATTGCCAATTGATTTTGGAT
TTCATCCATGTCAATATTTGCTGCATCAAACTATCACATGG
CTGGTCGCACGGACACGTGGCACGGCTGTCGCACCAAAATA
TTTTTTTTCACAGCATCCCGCAGCAGCCGCTGCGTTCTCCT
CCCTCACCGGCTGAAACCATCGCCAACCACGACGCAGATTC
AAAAAAAAAAACACGTTTTGCACGACTATCAGCCGGTCGCA
GTGCCACGTGTCCGTGCGACCGGCTGATAGTCGTGCAAAAC
CGAAAGGCCGTGCCACGTGTCCGTGCGACCGGCTGATAGTC
TGAAGAGCCAAGCCTATACTCGCAAAGTGTTGGCCAAATCC
TATTCAAGGAGAGTTTTGGTCCCGGACCACCTTTGCAACAA
TCAAGCTTAATTAGAGAGCTCTGAAAACAACTCTAAATTAC
TGAAATTCTGTAGTAAGAAGCTTGAACAATCAATTGAAGAA
CAATTGAAGAATATTAATTCCCCTAGCGCCCCTAAACTGTT
CTTGGACTCGGCCAACTTCTCGCGAGTATAGGCTTGGCTCT
TCGCGAGTATAGGCTTGGCTCTGCAACCACTAGGAGATCAG
ATTTAATTAGAGCATGTCCACCGGTGAGCAAAAAATCCAAC
CCCACGCTCGTGGCTTGTGTCGGCTTGCGTCAGCAATGAAG
GAAGCCTCCACCAAGCGACGCGCCTAGAAGCTGCGTTTCAC
CCTAGAAGCTGCGTTTCACGCACGGACGAACTGCAGCGAAG
GTGTGATGACGACAGGGAGACTGTGACGACGAACTGTGCGG
GACGAACTGTGCGGAGGAGGCTGGAGTTGCGCTGCTTGCTG
TGCGGAGGAGGCTGGAGTTGCGCTGCTTGCTGCTGTGCGTG
CTTCGCACGATGCCGCTCCGCACGCACAGCAGCAAGCAGCG
GGCGACCATCCACCTTCGCACGATGCCGCTCCGCACGCACA
ATCGTGCGAAGGTGGATGGTCGCCGTCGGCAGCCCAGAGAA
ATTTACTTCACTAAAAGATGCTCGAACATGTCTCGTCAACT
AACAATAGCAATTCCACTAGCGCGCTTAAACTTTCCTGTAC
CATCAACAACGATGATTGATCCAAAGGTGCTCGGGGACCAA
GATATATGTCATGTCAGAAACGGTCAGGATATGTGACATTA
TCAATAATGGACGAAGTATGCCCCACCCACAAATAAAGTCT
CGTCTCCGTCATGAGGTAGTCGCCAACCTCTCCGGCATACC
TTTGCATAAGCTCTTGCCTGCAGTCACAGTTAACATAGAGA
TTTTATCCATGAAATTTAACCCTGTGGTCTGTGGCTCTCCT
TAACCGAGATCGGCAGCATGCGGTAGTGAACCGGCTTTCCT
CATCAAACTATAAGCTAGGTCGGGTAGAACTTCAAAGTCGA
ACTGAAGCTGACCACTTACACCTGTGAAGTTCATCTTAAGA
ATGGAGAGCTTCAGAAGATCCACGAGAAATGGTTTTGTAAG
TTTAAGTTTTATTCATCATACAGCAGTAGAAGTGATTTTCT
TATAAACAAGGTATAATTGGCCAAAGAAAAAAGATAATGTA
CACTGGGTTAGTCATAGTGGCGCCCGTTGAAAATTCAAAGT
TTAATGGTGTAGTTGCACTACGTCAACATACCCCACAGTCC
CAAGTACCTGAAAAGCTGGTCCGAGAAGTATGCTATTACAA
TCACCACAGAAGGCTTTTCGCAGTAAAAAGCACCAGTGAGC
AACATAGATGCTAGAACTAACCGGTTGGGCGGTGCTTGCGG
GAAATTTTTGGATGGTGATCCGCGTGCTGGTAAAGTCGACC
GGAGTCGGGACACCGCTAGGCGGTGACTCGGGTAATGGGCA
GAGTTGTAGCCACCTCAGCCCAGGCCCAAGATCGTGGCTTG
CAGCTTCCAAGCGCGTGGGTCGGGGACTGTCTCTTTGCTGA
CGCTTCAGACAGCTTCCAAGCGCGTGGGTCGGGGACTGTCT
CTTGGAAGCTGTCTGAAGCGCACGGACGAATGGCAACCACC
AACGGTCAAGATCTGTGGACCGTTGCTTTTGAAACCTTTCC
AACGGTCATCAACTATGGACCGTCAGATTTGCCAAAACTCC
TTTTTGAAACAAAATTTGAGCGTTTGGAATTTTTTGGGAAC
AAATGCAGATGCACTTCGATCGGTAGCATCCGGTAAATTTT
TTATGTTGCCGCACTCATCTCAGTCGGAGATGGAATGTCGT
ACATGTGATTCTTCTTTGGTCGCCTTCCCTTTTCGGTGTGC
TAAGAGTGAGCAGGTTTAGACTATAAGAGACACTTTGCCTC
GCAAAGTACCTTCTTGAACGCGGAGTGGATCGCAAGGACTT
ATAGTGTTTAGCACTATATACCAAGAGACTGTGATTGAGTC
TTTACTTATTTAGTTCTTCGCTTTGGTGACTTCCTATGAAC
TTGTTTTCTTTCTTAAAATGCAGTAACGATTGTGTATGCTA
ACCAAAAAACAATCCCAGCCCAGGTACAATGAACAAGGCCT
CAGATCTAGGTCCAAAGACTCGGGCCCAAACTCATACCAAG
CATCACATAAGAGGAAGAGGCAGCCGCCATCTTCCAAACTT
CCGAACTCCGAGTTGCGCCGCCCCGGATAAGAACCCAAAAA
CAATGGGACTGATTTCATGGCAGGCGGCAACGTCGGGTTTT
AACCGAAGGAGTCTTCGACGCTGTCGCGACCTTGCAACTAC
TAATTACACTCGAAGAATGTCCTTGAATTTTAAATCCGGGT
CAAAACCGAAAACTAACAAACCGAAAAAACACATCAGTTAC
CTCTCCGTTTCGCCCTTTACCATTGGCTCCACTCTCCTCCT
GAGTTACCCATCAAATTGCCCGGGGAAATTGTTGTAATTAG
AGCAGCAACCGCATGGAGCTCTGCAGCACCAAATCGGCACA
AGAACATCAAATCGTGCACCCCTCACCAATAGCAAGATAGC
TGTTCAGTCAGTTTTGGAGGCAGCTGCAGTTTTAACAGCCA
TATGATAAACTGGGGATTTGCAGGAAAATTTTTGAACAAAT
GTTATCCAGCATATCCAGCTCAGCAAGTAAACGGCCTGCAA
ATGACAGTATGAGCGTTTTGCGGCCAGTTTTCGTTGATGCT
CACTGCGCTGCTGGAAAGTCCGCCGATTGAGCTTAAATGTG
CAAATGCAGTAGTCGGGAGACCGGTAATTAAGAAAGGAACC
TATCTTCAAGATCGAATTCTCAGTTTCAGATTTTAAACCAA
CTAACTCATTTATGAGTCCCCGCAACCATAAAGCTTCTTTA
AATAGAACAATGCTTCACCACAGGAGAAAAAATCTCGTTGT
CCCATCAAGCTTCAAGGAAGCTGTAGCTAGTCCTGAAAGTG
TTAAACCCTAACTTGGTGCTCTGGCTTCTCTTTTTGTTGTT
GACATAGTTAAGTGCATGCGCAAGAAGATGAAGAAAATTGA
TTAAATTATACTCTATACTACCTTCAGAAAATGGTTTTATT
TCTCAGAGCGTCTGATGTTGCGGGTTTTTTTTTTTTTTTCC
TAGTGTTTCTCCTAGTGTTGCTGCAGTAATTGGACAAGAGA
TCATGCATCCAATGTATAAACGCGATTTCTTTCGGTGTCGA
CAAAAAAAAAAACAAGAAGACTAGCACACCTGCCTTTATAC
TCTTTATTGGTGTTGGTCACCTGCAAGTGACTAGACCTTGT
TATTATGTTCATGGTTGCTTCGAAAATTTTGAAAGCTGAAA
GGCAGTTAGTCTTTGTGATCCGGAAAAAGATCAAGCTTGAT
GAAAACGAAAATTGCCTGGTCAGCATCAAGCTTGATCTTTT
GACCAGGCAATTTTCGTTTTCGTTAAGGATATTTTGCCACC
ATAAATTGAAGACATCAAAGCAGCTGCAACAAAACAACAAA
CCGAGCCACATCAAAGAGTTCGAGTGAAAGAAAGTACCTAA
CTATCTACTTCTACCGCCTTCGAAGCGACTGTAGATGTTTT
GACTGTAGATGTTTTATCTGCTGTTGCGTCTGTCGAGAAAG
TGTTTTATCTGCTGTTGCGTCTGTCGAGAAAGTTATGTGGG
GGTCCATTACGCTTCCATAGCGTTGTCGAGATTCTGATAGC
TTGAAGAACTGTCCAATTTACCTCTCTTAGATTCCAACTCA
ATCTGCTTGCTTCTGTTGTTCAGGAGTAGGCTGATAGCTGT
TGCTTAAACTGACAGATGGACGGCGAGTTTTCGCTACACAT
CTTTTCTCTTCCTCTCCATCCAATAGTACTTGCAATGCTGA
ACAAATTTAAACATGTAAGTCTTCAGGTTCTTAAGCAAATA
TTTGAGATCTGAGTAGACAGCTGGGTTAGTTGTACTCGGAA
AGTATGGAAGAGCCATATTGCTGGAATAAATAAAGAATTCC
CTTCTACAATCCAGGACTCCCTAGAGATGTTTATAACACCA
CACTTGACATCTTACTTTTGCTGCAATGTATCTTTGATATT
ATTTCCTAATGTTGATATTGCAGCATTAGAATATCAAAGAT
GGTATTTGAAGGTTTCAAAACAGGAATCTTCCATAACTTGG
GAAAATAAGGTTGGTTTGGCCTCTGAGATGAATTTTGTAAT
GATCACTGTCGCTAAAAAAGCGCCATTACAAAATTCATCTC
TTGTAATGGCGCTTTTTTAGCGACAGTGATCCATCCTTCAG
TCCATACCTGCTTAAATAATCAGCAAGAAAATTGTTAGAAC
TATGCATCCCCAGCATTTGTCTGAAGCATCTGTTTCTAAAA
TTTAAATCCTGTATGATTTGCTGTAATAATTTTTTTATCTT
TTCATATGAAGGAGAGGTCTCGGAAAGCACATTGTAGACGC
TATACTTGCAGGAAATCCATCAGTGTCCACATGGAGTACTA
GGATCACCACGCTTGCTTGGCGCGAAATCTTTATGACATTT
GAGAGATTGAGAGCTGGCTGCTGCTGCAGTTATAGGTTTTC
CATCCGGCCACCATTTTGGACGCCGTCGGTTCCGTTGGATC
CTTCATTTTTGGAGCAGTCCCGCCCGCTGTCCGGCTGCCTG
GGGGAGCAAGACTTACCTAACCTTGGCCGGAATCGGCATCG
TGCTGTTTTCGGGGTAGTTTCCGGCCTAAATTGGTCAAAGT
TAATAAGGTTGGTTGAATCTCAGTATCGAATGATCTTGGTT
GAACAATACATGAGTTAACTCGGCTCCCTCAAACATCTACA
GGATAGAAACATAGAAAATTCAGTAAAAATAAAAATTCAAT
TACTAAGTTTGATTGGATTCCGCCGATCATTGACTGAAGTG
ACTCAGTCTTTTATCAAAGACAACAGCAAGTATTGGTGTAT
ATTTATTTCTTCTCCAATGACGTCTTTTAACCTTATACTCT
AAAATGTTAGAAGAAAATAACCTTGAAATATTGTTATTGTT
AACTTCTTGATTAGAAAATTCAGGAAGGTCTTCATTTGCTT
CATTAACAACAAAGATTGATCCAGATGCTGGTGTTCCTCTG
ATAAAAGGGTGTAGGGTCGTCGGAAGCACCGGATCCGATGA
TCAGAGAGGATAGTAATCGTCGCAAAATAATCACAGTCGTC
CGAGACAGTGTACCAGCTTGCACCAACACATCGTCTAACAG
CTCATAGCCATTGGTGTTGCCGGAAGCAGCCTCCATCACAC
CCCACATCCTAACTGGCTTGCCGCAGCAACCATCTCGCTCA
TCTTACACAGAGGAGGTTACCCCGAGATCTAGCTCTACGAT
CATAGCCAACTGCGTGGACACCCAGAACAAACAGTTCCCTA
CAGTTCCCTACCCACCAGGTCGCCGCCAACACTAAGACTTG
TTCGCTTCCCCCTTGATAGGCCCCAAGAACCCGACGTCTGC
CACTCACACAGTTGCCAAGTCAGCCAAACATGTGCACATGG
AAACATGTGCACATGGCTTGCGTCAGCCATTATCTCCAAGT
GTTGTCTGACGCGCCTTACGCAGCAATTGAAGACACCGCCC
ACCTGGATCATTCTGGGTTACTGTGACTAGGCATCAGTTTT
AGCATGAAAACATTACCGAACGCCAAGTTTTCACTTCATTT
CACCTGCAGGATGGCCTTGGCGCCGCCTACGCCGCCGGCCG
TAGGATGAACATGTAAACCACCCAAAGCTACTGCATTATCA
CTCTCGGAAATGGCTGTCTTCGAGTCTTCTTGTGCTCTGCA
GACCAAAGCGACCACCACAGCGGCGACCCCATCCACAGTCA
GCTCCACCACCTACGCCGCCCCAGCTCCAAAGCCTCCTCCT
CTTACATATAGCAATAACTGCTGGAACTAAATTCTAATATC
GTTTTTGATTTCGGCGAGTTCGGAGAAGACCACCAAAAAAT
CAAGCCAAGAAAGTCGATTTCGAGTGCTTGTTGAGGAATAA
ATTTATTATGCTCATCTTCCCAGATGTTCCACATAAGAATT
TTGATCTTCTCACACGCTTGCGGCAGGTAGACAATTGCTGA
GTGAACCGTCCCATGGTCGTCGGGGGCAATGTTGTTTCCAG
GTGATAATACGAACCCCCCCCCCCCCAAAAAAAAAAAGTTC
GCATTAACAACTGGCAGTTGCTCGAGTGCGCTAACAGCAGC
CGACATAAATCCCAATTTCACCCCGTGCTTTTCAACAAAGG
AGGCATCCTTATAGTCTGAACGGAGCTTCATTAAGTTAGTC
CTCCCAAAGACAGGGAAAGACGGGTAAGTTTTAGTTTCCTT
AACAGTCTCACCTTCCTTTGCCACGAACTATTAACCATAAC
GAATGTGGCCAAAGTGCCATCAGTAATAGATTCACCCATGA
CACAGCTTCAACCAAGTCTCCTGCAATATTCATCAGTTGAG
GCATTAGTGAAGTAACTACCCTGCAACCAAGAAAAAATAAA
GCTCTTGTAAAAGGTCAAGTCAGCAAGACTTTTGAAGCGTA
AGGGTACATTGTTAGGCCTTCTCCAGTAATAGAGGCTACAG
GCATTGCTCCCGTCTAGTGCCGCCGCCACAGTCACGCCTTG
ACCGCAACCTCTCTAACTGGCTGGAACTGCTTACTGTTTCC
TATTTGCTGTGTTCAAGCAGCTGTGTCAAAAATATAGTTTT
GGGTTCAATCTTGGATTTGACCCGGGTCGAATGTAAGCCGT
GGTGACATCTTTCTTGATGTCTCTAGCTTGTGTTTATAAAT
AACCCCTGCTCCTCCCCACGCGCCACCTCCGGTGACATAAA
CGGCTCCTCTGCCGTCGTCTCCCTCGCCACCGGCTCCTGCT
AGAGGCCAGACCATTGGCCGCGGCTCCTCTGCCGTCGTCTC
AGAGGGAGGGTGCGGGGCGACGACGACAAAGAGAGAGAGAG
GTGGAGAGAGAGAGGACTTGCTCGCGTAACCGGTGGAAGAG
GCTTGGGATATGGTGGAGGACGTCGTGGAGAGAGAGAGGAC
CATATGTCCCAATATCTGCTCCCAAAATCTGCTTCAAAAGG
CTCAAATTTACCATTTTTCCCCTGTTGCACTAGATTGAACA
GATAGTTGCCATTGTAGATTCAGCCCCATGTAAAAAATAAC
TGTTGGATATGTACCGAGCTCGTTGGTTTTTTATGCGACTC
ATCCTCGGTCCCCGGAAGTTCACCAGCGTCGCCGACGGAGG
ATGGGTCCTGGGATGTGACACCCGCCCTCTCTCTCGAATCC
AGAGGGCGGGTGTCACATCCCAGGACCCATTCCGCCGTAAC
CCTTAGGAGTCCGACGTCCTCGTCGGCACACTCGCACCACA
TCTCTGCCGTCGTCGCCCCGCACCCGCTGTAATATCCCACA
CGGAGCTTGACTCTATTTTTCGCTAAAAAAAAAACACTTAT
GGGAAGTGAACTAACAAAAGCAGCATCCCACTTTCTTTCAC
GTCCGAGTCTTTATAAGAAACGTGAAAAAGAAATATTTGAT
AACTCTTTAATAAGTCGCTCCGCCAAAAAAAAAGAAACATT
GAACGCTAATGTTGGATTTGCAGTAGCAGCTTAGTTCTATA
ATTAAGACCAAGAATTCATACCTTCAAAAAAAAAGACCAAG
AGCCACACCTTCCCTCCGCTCGTCAAATCCATCGCCGGCGG
TCCAAGCACTTCTCAAACAACCCGACTTCCCATAAAGATCC
AGAAGTGCTTGGAGTGTTTTCGAGAAAATGAAGGTTAAATA
ATTTGAATGTGTTAGTCATCCAGGAGGACTAAATTATGCAT
ACCTTCAGTTGGGTCATCACCATCAGCAATAAATGGAATAT
ACCATAAACCGTATGCTGACCGCCTCTTGCAACGGTAACAC
GGCTGGATTCACCGAATGGACTCCAACCACAAATAAAGTAT
CAACATTGCTGTGGGAGGTACGAAAACTGGGGACTGATCAA
TCTGCACAAGGTGTAGAAGACTAGTGCAAGACCGGCAGACT
AACAGCTAGCATCTGGACTTCTAGCAGACCAGCATTGGTGG
GGTGGCATTGTTTATAGCAACTGTCGCAACTGGGGACCCCT
AAATATGCCAAGCCCCAGCACTTCGACAATCGATAATCCTA
GATACCTGGCGAGTGAGCTACGCCACCAGCATCAGCAATCA
CGAAGGAGTTGCTCGCAACACCCGTAGAAACATTGATTTGT
GGTTCATGAGTTTCTTTCTGCGCCAACTGTTCCAAGCATTA
TGGTTCATCGCATTGCTCTGCGAGCTCTGGTTTACCTTCAG
ACTGGCCTGCTTGAAATCCTCATCAGCAAAAACTGCCCCAT
CACTGCCTGAACTGGAGGTTCGCAAAGAGAGTACCAAATAT
CTCCATGTCGTCATCACACGCGCGTCTTCCTTCGTTGCAGT
CGAACTGTGCGGAGCGACAGCGCGCGGAGGAGGCTGGAGTT
TGACTGGGCAGCAGTTTCCACCCGTTTAAAATGTGAGATTG
GTATTTGTAGAAAAAGGGAGCATGAGTAGCGCTTGGGAAAT
AGTTTGGGTCTCGATCGACGCTGTCAACCCCAAATCAACAT
AACAAGTCGATCAGCTCAAGCTGCACTTCTCCTACCAGCTA
AGAGTTATTTTAGATCGCGTCGATCGATACCTAAATATTAT
GGATTACGTTCCCAAACTCGCCCCGATTTCTGTTAACAATT
ATCCTTTAGAAAGAGTATTGCAGTAGTTAATCGGAAAAAAG
GTTCATTGTCCAATAGGGTGCCGGAGCTTCCTGCGGTGGAC
GTTGATACGAACATGTCCACCGCAGGAAGCTCCGGCACCCT
CTTCCTGCGGTGGACATGTTCGTATCAACGGCAGATCCAGT
TTCACCGTGACTATAGGCGGCTCTAGCACTGGATCTGCCGT
ACCCAAATCCTAGCAAACTTCGAAGCTTCAATGAGAGAAAA
GCTGCTTGGCAATGTGGACTCGCCTTCACAGAAGTATCTGA
GGAGTTTCTTTTAGAATGGACCAAAGTGAAGGTGATGTTTG
GGGTACCGAATGGTCTCCTGCGCCTTCAATCTTTTGGCAGA
AACTCGAAAATTGTTCTTCACGCAATGTGCTTGTTGCTGGG
GACTTTAAAAGTGCGTATCACTTGAGTAGTAAACACTGTAA
GTAAACACTGTAAACTTGGTCTGAAGTTAACAAGTAATTGG
TGAACAGAAAGTTCTCAATCCACTACTTACCTTGAACATGA
AGGAAATTTGGACGTTGAGGCACTGAAAGACCGGTTCGGAA
GAGGCACTGAAAGACCGGTTCGGAAATTCCATGGAGCTCCT
TTCCATGGAGCTCCTCAGCTCAGCAACTAATATTTTAGCAG
ATCCAGTGCTGTTGAAGAGGCGTGTAAAGTTGCCTGCTGTG
TTCACATACTTTGCCTCACTCGCATCAGGTAGGCTGGATTT
