# Supplementary material for: EnDeep4mC predicts DNA N4-methylcytosine sites using a dual-adaptive feature encoding framework in deep ensembles
Source: Genome Res. 2026 Mar;36(3):589–99. doi: 10.1101/gr.280977.125 (PMC12951953; doi:10.1101/gr.280977.125)
Supplement: Supplement 1 [file Supplemental_Code.zip › Supplemental_Code/EnDeep4mC-main/data/4mC/4mC_G.pickeringii/test_neg.txt]

>N_1
ACTGGCAGGGGAAGAGCAGACCTGGGCCTTTATACGGCCGA
>N_2
CCAACCAATGTCGACTGCGACCCCGTTCTATGTGCAGGTGC
>N_3
CCCCTAGATAGACCCAAGACCGTAACGATCTTAATAGCCGG
>N_4
TTATATGCAGGGCTTTGACTCCAAAGAAAGACGAAACCGTT
>N_5
ATCATAACGTTCATGTATCGCCGCATGCCCAGTCGGATATC
>N_6
TCGAGGAAGAACTGTGTATTCGCTTGGCAGTGCTCTTCCAA
>N_7
CACCAACCTCAGACCGACGACCTGGAAGGTAATGGAACACC
>N_8
CACTAGCCCCACATCAAACGCTGCGAGAAGATCCGGGTAGT
>N_9
TATGATCGGTCCTCAACCCCCAGACTAAAGAAGGGCTTTAC
>N_10
AAATTGAGGTTTTTCCGTATCATTAGAATACGTAAGGAGTG
>N_11
TCAGTGTATGCTAGATGCCGCTTCCCTGATTCCTGGAGTAG
>N_12
GCCCCTCGATCTTGCTCCTCCATGAGCAAAGGCGCACTGTT
>N_13
GGTACGTAAGACTTATGGGGCCTGTTGGTAGATTGGCGTCT
>N_14
TCGTTGATGGTCGGAGTGACCGCGAGCGGAATGGCATTGGG
>N_15
CATCTCATGGACTACGCCCACACACAGTTCCCGAGACAGCG
>N_16
AGCCCAAGCGGAACAGCCCTCTCATCCGACTATTCCATCCC
>N_17
CAGCCTAGAAACGTGGTTATCTCGCGCGGGACCAACAAGCT
>N_18
GGACAGGAAAGTCTGAGGTTCGTCAGATGCCTATCCGGATG
>N_19
AGCACCGAAGTGTTGGTAAACGACGTTCGTATCTAATTTTT
>N_20
GCCACACGACAACGTATTGGCTAGCAAAGATGCTGTTTCCC
>N_21
TGTTGGGGGTGCACCATTTCCCTCTCGATCTATGTTATTTA
>N_22
AATCTAGGACCAAATCTTGTCCGTACCGGGTAGCCCTAACC
>N_23
ATCCTGGCTGCCGTATAATCCCATAGAATGTAAAAGCTTAA
>N_24
GCGTAGCTTTATCGAGCGAGCAATTCCAGCTGGATGTGAAT
>N_25
ACTTGGTCTCAAGTGCTGAGCTCGGAAAAAGTCCTTTCCGT
>N_26
GACTCGAACCGGGTCAGATCCGAAACGGCTGCCGCCTTCTG
>N_27
AGGAGCAATACGACCGAAGACTAGGCCTGGATAACCGAGGA
>N_28
CATACGCGATGTAGGAAGGGCTGTAGTCGTTACCACCTGGT
>N_29
ATATCACCACAATCTCTGAACTGCGGACATCTGGGCGCGCA
>N_30
GAATCATATCGGTTAGGTGACTTCATAGTGTCGGAATAATA
>N_31
TGAGCACAGGGCCAACGCGTCTCCTTTACAATGACTGCGTA
>N_32
TCTTAGAAACACCGATTCCCCCTATTACCAAAAGGTTCCGG
>N_33
TTATGTCTCACTCCAGGGCGCACTGGGCACACGCGAATCAG
>N_34
GGTGTGCAGTATAGCGGGATCAAACGTGTCTTAGCGACAGT
>N_35
GGTAACGACTCTGTAATTAGCGCACGATCTCCCGAACCACC
>N_36
CCAAATGTAAGTGATTTAAACACATCCGTCACCGGGCCAAG
>N_37
ACAACACCGTCTTTAAGATCCTCTAGGTTCTCCCGACTGAG
>N_38
CGGGCCCTCCTCTATGAGAACGTAATTCCTACCTAGTATAA
>N_39
TTGCATAGAGCCTCTCAAGTCGCGGGCTTGCACGCGAGGGG
>N_40
CTGACGATACCTAATCTGCACCCCTTTACCGACAAACTCAG
>N_41
GGCATGGCCTCTTTAGGGTACGGCTGGTCCTGGACAGAATA
>N_42
CTAATGGCTGAACGAACCAGCCCTGTGTCTGATTGGCTAGG
>N_43
TGGATTGTGATGATTAGCAACCGTTGGATCTTCACAGGCAG
>N_44
GACACGTACTCTACCGACCTCTGCACCCAAGAACCTTCGCG
>N_45
AGCGACTTATGACGACTTGTCCAGCAACATGCTACGGGGTT
>N_46
AACATGTGACCGGGGTAACACGTGGCTTTTAGAGAGCAATG
>N_47
GTAGTAAGGTGATTATCGATCTGTCTTGCATGGCCCTGTCG
>N_48
TGGACACACTGATACTTTGCCCCTCAAAGCGGTAGCAACTC
>N_49
TAAAAGCTAAAGGACAACGACCTAGGTCGTGAATTTCAATA
>N_50
GAAATAGAGTTGAGGAGTCGCTCCGAAGTCAATTAAGACGC
>N_51
CCGCGCGTTATTTCAAACCACCGTCGTGCTTAACGAGATGG
>N_52
TACAGGAGACCCCTACGATCCTGCGTTGAGAGATATCTGTA
>N_53
TAAGCTTATATCGTCGTGCCCCACGCAGGCTTTCGTTTCTG
>N_54
CGCGTTTAGTTCACAGCCTCCCACCCATGGTTTGCCTACAA
>N_55
GGTTGCCGCCGGCGGAGCAACTCGTAATGGGGAAGACAATC
>N_56
GAAAACAGTACGAAGCAATTCGTTGCTGGGACAGTTAGCAC
>N_57
TTCCTCAACGACTCGCCGGACGGTCACCTGCTTACCAGTGA
>N_58
AACGAAGAAGGAGGCGTGGACGGGTACCATCAGTATACGGG
>N_59
CATGCCTCGCGTCATTACCTCTATTCCGTGTGTTACTGTTT
>N_60
GTGTCCTAAAGCCAAACGGTCGTCGGTTGTTAAATGACCGG
>N_61
AGGACACCGAGGGGCATCGGCCATATAATCGTCCCTTAGCC
>N_62
ATGGAGACACGGGCATCCGACCGGTCAATTATTTCGGTTCA
>N_63
CGCATTTGCTGGTGTGAAGCCTCATGATTCTGCCATTCAGG
>N_64
AAACCAGGTATCATGCGATTCTTAGTTGGCGCCTGATTTCT
>N_65
CGCTTGGCAGGACTATGGTTCGAGCCAAAATGACTCTCGAG
>N_66
CCCATAAGCACTGGTCGGGTCTGTAATTTGTGGGGAAGTCC
>N_67
CGAGATGGTACGGGACTTGACAGCTCTACGTCCTCAAATCT
>N_68
AGTAAACATGTCGAAAAATTCTGGCACAATCTATAATTTTT
>N_69
TCTACCCGGACAGAATGTAGCTTGACCACACGCTGGCACAA
>N_70
TACAGATTTGAACAGCACTCCACTTCTCAAAGTCGTTGTAG
>N_71
CTAGTGCGGTCCACGCTACTCCGGATTCTCGCTTCCGATCG
>N_72
ATCTGACCCGGCCATTTTTTCACCGAGACGATGTCGACAGA
>N_73
TTAAAAACATGGAGGATCTCCAAGCAGAAGTTCGGCTGCAC
>N_74
GACCACCACTAGGTGCAATACGAGCATACTTCCGCTCCGGA
>N_75
CTCTATTTTGGCTACTCCCCCAATAGTGATAAGTTGTAGAT
>N_76
TACCCGGGCCCCCAATGCCCCATTAGTGTAGGTATGGCTGG
>N_77
GATTGTACGCGTCCATTGTACATCAGCTCACTTAAAAGAGA
>N_78
TCGTAGCCAACCGGCCTGACCTACGGTGGAGATACGAGGAT
>N_79
AGAGTCTTATCCCACCGACGCTTGTTAGTTGTGGAAGGGTC
>N_80
TATATCAGACTCATCGAGCGCTAAATATCCAGCCGCGAAGC
>N_81
GACGTCAAAGCTTATAAGCTCTTAGATGGAGCCTGATTGTT
>N_82
CGTGATCTCTGCATCTTCTACCTGGCTAAATCTTCGGCCGT
>N_83
ACGGAAATCGCAAACCTAACCTAAACGCTCTAGTGAGCGGA
>N_84
AATTTCAGCCGCAAATCTTCCATTCGGACTCTAGGTCCGTG
>N_85
ACACAGTTGCTCCGGGAGAACAGACCAACATGGTAGGGGTA
>N_86
CCGGATATGGCTTCAAGTCTCGCAACAAAGAACTCTTTTTA
>N_87
AGGCGGCAGCGGTAACTTTTCGGACGAGGTACTTGTGATAG
>N_88
GGTAACAATAGGCATCTGATCCCAGGAAGTTTGGTCTCATC
>N_89
AGACTCAACAACGGGATTATCACAGGAAACTCACGGGGGAG
>N_90
GTGAAGAACCCTACATGAGTCTATCAGGTTCTTTCGATTAG
>N_91
CGAGCTACTGGAGTGGATGGCCTTACCCACGAAGAGAAAGG
>N_92
CTGTGTGTTTGCACTCCTTTCTGAGCATTCTTGTCCCTACA
>N_93
CCAATTCACTTGAAGACCATCTTAGAATAGGTCTTTGAAGA
>N_94
AGATGGTTTTATACGATGCCCCATCAGTCCCCTGAAATCGA
>N_95
TAGAGTAATATTTAGCGCATCGGTCCCCATTATCACGTTGT
>N_96
CCGGTGGGGGTTACCCTTGGCGGAATTTCTCTCTGGCTCAG
>N_97
GAATCTTAGCGGCTCGCATTCGACCCGTTAACCTCCGCTGG
>N_98
CCACAGGGCTCGTACGCAAACTCTCGAGTTACTTAATGCTT
>N_99
GGAACAGGGGTACTTGGGTTCAGACACGCTTGTCATAACAT
>N_100
GGGACCTAGAGCAAAACAGGCCCAAGCGGTCCATCCACTTG
>N_101
TAAATCTAGAGCGTAAATATCTATCCCTGTCGAACAGCTTG
>N_102
AGTTGCGTACAGTCTATTCACTAGCGGGTGCCTAACGGATT
>N_103
ATTAAGTAACTTTAGCATCCCCTTTGATACTCTTCTATTGC
>N_104
GAGCTATTACTCGTGGGTTTCTGCATAGATAAACCATTGCC
>N_105
GAAGCACTGCGCTGGAATCCCCTCCTCATTAGAATAATTGG
>N_106
GAAGGGGTCGGCCGCTATTCCTAGTATCTCAGCCTCTCTCG
>N_107
TTAGTGCGTCTCTCGCTTTGCGAGACGCTAAGGAGCAACGT
>N_108
ACTCGTTCACACACTACAAGCTCACAATTACCAGATTGGGG
>N_109
GATATTAATGTCGAAACGGTCTCAGTAGCCTATCTCGGTCG
>N_110
CGGTGCTAAAGTTATGTTAACAAAACAGCAATATAAGCATT
>N_111
CATCAACTCCTTACGTAGGACACCCCCATGGTTAGTGGAAT
>N_112
CCAACTCTCAGGATCGTCGTCCCTTTCCTTCTCAGAAGCAT
>N_113
TGACGGCATGTTCTTTGTGTCCTCGTAATTTCGTAACTAAA
>N_114
AGGCGAAACCAAGGAGAATACCACCATCCAGGCGCCACGGG
>N_115
CCGCAGAAAAATCTGTTTCGCATCGGATTCCGGTACCTACA
>N_116
GCGACACGATGTCGCCCTTGCTGTTCTCCAGGCTTGGCCCG
>N_117
TTTATCTAAGTAAGGAATCCCCGGCTTGTGCTCGTTCGGAG
>N_118
TAGCCGCTCTACCAGCTTAGCGAGGTCGAGGAGCCCACTAA
>N_119
GACCGGGTCGAACCCGACCGCATTACCACTTGTCGGCGATT
>N_120
GTCCTCACGAGAGCCTCATCCGGGGGAGACACAGCCCATCC
>N_121
GTGAGTATGCATTTTCGTCCCCTGATCTAAGAGACAGTAGA
>N_122
ATTCCACGGGGTTACGAAATCCTTACCCCTACGTACGCGCC
>N_123
GGTCTCCTCTTAAGCGTAATCTCGAGTGTCGGCGTGCACCC
>N_124
GCACTCTGGAAGCTCTGATTCAATCTCTGTCGATTTTTACT
>N_125
GGAGAGCCTTTGCCGCAGGACGCCGCAGCTAAGTTAAATGC
>N_126
TTAGCACGGTAAAGCATTTGCTTATCGTCTTGAGTATTAAC
>N_127
ATAGTCTCGCTACCAATGTTCGTTGCTTTGTCCTCATGACT
>N_128
TACGGCCGGAACGCGCCTAGCTCTCGCCACCCCTATAGAAG
>N_129
ATTTTTTACACCAAGGGCGGCGTGCGCGGTATTGTGCACGA
>N_130
GCATCCGAAATGCTAGTCAGCCTTCATGTTATATATACGGG
>N_131
TTCCTACTCTATGCCGGGCACCGGCAACAAGATAGTTAGGT
>N_132
TTATTGCAACCGAAGCGACGCTCGTCTATGTTGCCTTGCCA
>N_133
ATACTACCGGTATGACACGTCAGTGCAAAACGTACCTGTAA
>N_134
GGACATAGTTATTCCTTCCTCTGACCCATCGCTGATCCAAT
>N_135
CCCAGTGCCAGAGTGTTATTCATAAGACATCGAGGTGCTGG
>N_136
ACGGTAGCCTCATTTTCTGTCACCAAAACGTCGCTAGATGT
>N_137
TCCGTTACAGGACAATGTGGCACGTTTAGCTGCCCGTAGGC
>N_138
CTCTAGCTAAAATGCCTTAACCCATCATAATTCGAAAAAGA
>N_139
AACTAATCCATAACGGTATCCACCGCGGTCCTCTGTACAGC
>N_140
GGCAGATCCTGTGGACACGTCTTTACGTTAAATTCGGGTAC
>N_141
GCGGGGCAACACTTGTGGACCAACTTACGATCATCCCTCCC
>N_142
CGTCATAACGTGGCAGGAAGCAACTATCTCTATTTTTAGGG
>N_143
TCTAAAGTCACAAGAGGAGACTCCGCGCTTTGGCGATTGCA
>N_144
TTGTGATGCTTGATACAGGTCAGAGACAAAAGTTGATGAAT
>N_145
ACGGTAAGCGAATATTACGTCTGCTAGACAACGGCGATCCG
>N_146
GAGAGGGATTCAACGTTTCACCATGCCGTAGGCCTTAACTA
>N_147
ATGAATTGGTGGCATCCCAGCATATGTCACCTCCTGGCCGG
>N_148
CATAAAGCTGCAAAAGTGTCCCACAAGTACCTAACCAACGC
>N_149
AAAACTGCAGGGTTCGATCTCATGGGTCTAAACGCGGAATT
>N_150
ACTTCCCATGCCCTTGTCCTCACATTCCCCAAGAAAGGTTC
>N_151
TACATTTTGGTATGACGTGACGCCTAAGGGACAACAACAGC
>N_152
TATTCGTTTGCGAGTAAGTGCAAAGAGCCCCACTGTGCTTG
>N_153
CTGGGGGGATACGCGAGATACCACGAACAGTAGTGAGCCTA
>N_154
TTTAATGACAAGAGGGACTCCACACGAAGGCCAGCCGCAGC
>N_155
CGTCATGTTCCATATCCGTGCTCAGACGGGTTCTGCTCGGG
>N_156
ACATCTTGCGGCATCCCGTGCCTTAATATATGAAAAGCTTA
>N_157
AAAAAGACCAGACGCAGGTCCACTATATCATGATACCGTGC
>N_158
CAGATTGCATACGGGTGATACACTACAACCCGATCTAGGTG
>N_159
GAAATTCACGTAGGGGATCCCCCCCTTACGGCGCCGGGCTT
>N_160
GGGCATCAGCGAGGCTGTCACTCCTACTTCATAGGCTTATA
>N_161
GCTATGTGTAACCTCCCCTACCAACCACTATGAAGGCGAGA
>N_162
AATAAATCTGTTATCAATGGCTCGCGAATTCACTGACACCG
>N_163
AACTAACCAACGGGTACTAACCACAAGTAAATCGTCCGCGC
>N_164
CTGCAGAAGATATTCTCGGGCCAAGCGACCCCGCTGGATTG
>N_165
TATCACCTATTATATTGTGACTCATCAATACTCTGACATGC
>N_166
CTTATCGCCGCCGCCCGACGCGCCATGTGAAGGAACTGGGA
>N_167
ACACGCTATAAGTAAAGTTCCTATACGAGAAGTAGCTGAAG
>N_168
GTGTGGGGTCTCTGGGTTTTCTCCTTAAGCCTTGGTTTGGG
>N_169
TTAGCTAGGACTTAGACATCCGGAGGACGCTTCGTGACGGT
>N_170
CGAACCACCAATGTGGGACTCAGTATTGACCATATTAACGG
>N_171
GGCCGACCTTCTTGCTACCTCGGAGTGCAGTCACCCACTGA
>N_172
ACAGAACTTGAAACCAGGTTCCTCCAAGGAAGTAGACTATT
>N_173
TAACCTGAGGCAGTCCGGCCCAGCGGTATTCCCCAAGGATG
>N_174
GACTCTTCTCGCATGGGGATCTACTGTTTGTGAAGCATCCT
>N_175
AACCGGAAGATTGTTGTACGCGCGTTATGATTAAGAGGCAG
>N_176
TGCAAACCACAGATGCTATTCTGAATTTTTGTCGCATAGGC
>N_177
TATAGATCGAGGTCGTTCCTCGATACCAGCTTTAGAACAAC
>N_178
AACTTTTGTCATGCACGCATCAGTACTCAGAATCTACAACC
>N_179
AGGTAGCGGGATCTCAGCGCCAACCACTAGTCGTTTCAAAT
>N_180
TTATATGCAACCCTTACGATCGAACCAGTTGGGTATAAGCA
>N_181
AATAGAGTAAGCGCAGGGGTCGACCCTCTCTAGTTAAGGAC
>N_182
GTTCTAGTGACGTACCGATTCATGCGTGCGCGAGCCTCCCA
>N_183
TTTTAACCACAGTGTGGTGACTCAACGGACGTCCGGGTAAT
>N_184
TAGAACTGGTCGTAAAACGGCCACATAATCTCGCATCTGTG
>N_185
CAGCTCAGCTGCCATGGTAACTATTTTAATAGAAGGGTTTT
>N_186
TCGAGCTAAGTAAACAGTTACAGTTTACCGATCCCGATATA
>N_187
AGTTTGGTCCAGGATCGCCGCGTTTGTGGGGGAATCTCAGT
>N_188
CATGGGCACCTGCGATGGAACGCGCGAGTGTATCGAAGAAT
>N_189
CCGCGGGTCACCGTGTAATCCTAGCGTTGAGACTACGTTTT
>N_190
ACATTGAGCTGTAGGCGAAGCCAAGGAGTTCCTCAATTATC
>N_191
ATTCCCTCGACGCCGTGCGCCGGAGAGCGAAGTACACCATC
>N_192
CGGTTCGAGCACCTAAAGCACGTCGGACATTTTTCAGGGGG
>N_193
GTACTTCTCTGTTCGACCCTCTAGTGTTTCTTTACCCGGCC
>N_194
TCCAGGGTACTATTCGGCCCCTCAGACCAAAAACTAGCAAA
>N_195
ATGATAAACCTAATAACCCTCGCTCGAAGTACGAATTAAGC
>N_196
CGGCGGGCGCTTCAAAGGCTCTATCTCCAACCCGTGCTCTA
>N_197
GTCGGTGACACATTTACAGTCCTCTCTCATTGTTGCATATC
>N_198
ATTGCGGTTTGGCTCGATATCAAAAGGATCAACCGAGCCCA
>N_199
AACTCACACCGGCTTACTTGCCTCCTGTCTCGATCGGGAAA
>N_200
TACGCTCTGTATCCGGCAACCTGGGTTCCGCACCTATAGTC
>N_201
TTAATCCCGATTGATTTTGACCTAGGCCCAGCGGTGTCCGC
>N_202
GATGTACCTACATCCGACTGCTGCACTTTTATTGAGTCTCT
>N_203
CGAGGGCCGTCATTTGGCTGCGAGCGCTGGGCACCCTGATC
>N_204
TCAAGTTAGCGGTTAGCCGGCTGAAGTCACGATTAGGTTCG
>N_205
ACTAAGTGTCTAGCTAATAACCTAGATCTTCAGCGACGTCG
>N_206
TATCGGAACAAAAAGACATACACGGTGGTCATCACCTCGAC
>N_207
CGGCAGGTCACAAATATTGCCGACCAGACACGCGTACTGGG
>N_208
TTTTCTTGTATCATTAAGGGCAGAAGATTCAGTGACGGTAA
>N_209
CGGAGTCGCTACCTTGTTGGCTATGATCCTCATCTAATAGT
>N_210
CTATCGGCTCTGCAGCCTAACCGCCGACTATCTGGATGACG
>N_211
TGTTGGAAACTGGCCACATGCTAAGCGGAAGTGTCGCTCAG
>N_212
CTCTCTATTGTCTCAGCCCCCCTCTGTACCTTTCACTGGCG
>N_213
ATAACCGGGGACTCGCAGAACTCCCATTTTATCCAGACATA
>N_214
TCGGATCCACTCCGGCAGACCGATTTCGCCTCGTATCGGGT
>N_215
GAGTCCAAGCCTCGGTGTCGCCACCGATTAGCTCATAAATG
>N_216
ACCGATCATAATTGGGGGGTCGAGTGCTGGCTTTCGGAGCG
>N_217
AAACATTTAGCCTATTAGGTCCGTCGGGTGCCTCAGAAGCG
>N_218
TGGTTCAAACGTTGAGAGCACTCAGTTGTACTAGAAGGATG
>N_219
CTGCTAAGACAAACGAGTAGCATGAAGACCTAATCACAGCC
>N_220
GTTTCCGCCATTAACTGACCCAGAGACCTAGCTGCTGCCCG
>N_221
GACTTAAGGAAAGGATCGCTCTAATCAGTGCACCTCGAGAT
>N_222
TTACAAACAAGATGGCAAGACGTTTATACTGTCACGCTGTG
>N_223
TATCTGGTTCATGTATGACGCCTTGCAAAGTCGGCCATTTG
>N_224
TAGACTTGGCAGCTGCCAGCCTAGCATTGGCAAACGCAGTG
>N_225
CTAATCCGAGTCGACAACCTCGTCTAGTAAGGTGCAAGTTA
>N_226
TTTAGAGTTCTCTGCCACCACATTGTTTCTGCGTACGTGCA
>N_227
AAACCACCGCAAGCATGATCCTAAGGTTCGAAGAAGTCCAG
>N_228
CGATGTCTATTAATGGCGGCCCCAGATCTCAACTCACGAGG
>N_229
AACGGCATCGGAAGGTCACGCTCTATTTTTGATCGGCGGAA
>N_230
CCCTATTGGGGGACCTAGGACGGTAGTGTCCATTGAAGCTA
>N_231
ACCTGAAATATCTTCGGAAACTCGCAGGTGTGAGAGTGCGA
>N_232
AGGCTCGTCAGACCTCGTAGCTAAACTACTAGGCAGTGATC
>N_233
ACCATCTTGTTATCGTTCCTCATAAGGTTGACTGCTCTGGC
>N_234
CTAAATCTCAACTGTAGGCTCGAATCGCTGACAACCGACGA
>N_235
GTCTGCTCTCTATCCACCCGCCAGCATTGCTTGATTTAGAG
>N_236
CATGTAGCACCGTTAGAGGCCCACGTTGGCGGGCATCACGT
>N_237
CCTGGGTAACCAAGTATCGTCTGAGTCCCACACGGTCAGTT
>N_238
GCGTACGGTCGATGCTATTGCCTGTTGAGTTAGCTTCGCAA
>N_239
GCCATCGATAAAAGAAGCCCCATAGTCCGGGCAACAGTGGG
>N_240
TAATTATTTCTTTTATATGCCATAATCCTGGTGTTCCTTTT
>N_241
TTCTTCCTTCTTAGGACGTCCCGGGGTCTAAGGCAAAAGGC
>N_242
TGGAAGAGCCAGAGAGAGGACTCTGGGCTTGCTTTACATAA
>N_243
AATTCCCCCCGTAAAATTTCCCGCGTTCCCAGACCACTGCA
>N_244
TGCTTTCTAGCCATGCCTGCCTTAATCATCGGTAGGAAGAC
>N_245
GCTCGCGATATAGGATCGGTCACCGAACAGTATTTTTTCCC
>N_246
CGCGAGAACATGTATTGTATCGGCCTCACTGAGGTTACGAT
>N_247
GAAAAAGTGAGAGGGATTCTCGTAATGTGTGACAACGCAAA
>N_248
ACGTACGCGGGTAGCCGTCGCGCATGCACGACTTACCCTAA
>N_249
GTCACGTGTGGCTCGGCTTGCAGAAGACCATGCGCCATTTA
>N_250
TAGGTCCAGGTGCCACGAATCTATCGGAAGCTGTGGTGGTG
>N_251
CTTCTAGTGCCATATATTTTCTCACCTGTTGCTGTACCCTC
>N_252
CGGTTAAGTTGCGAACAGCGCTCCATCCTATACTGACGTCA
>N_253
CAGAGCCGATACTGCCTGCTCAGAAGTATACTACACCAACA
>N_254
CACTAACATTGTAACCTTTTCCAGGATTCCCCATAGGGACG
>N_255
TCGGGTCTATCCTACCTGGTCACTTGGCGGTCCCTGCTCCG
>N_256
CAAATCTAGAATTGCGGCTGCCAAAACCAGTAAAGCCTCGT
>N_257
GGTTAAAGTTATACAGGCGCCTTTCGAAAGCCAATACTTGA
>N_258
AACGCAATCCCAAGAGTGTACCCAAATAAATTTTCCCAGCC
>N_259
CGCGTCCATCGGTCTCAGACCTCGTTATAATCGGCGTAAAT
>N_260
TGATGCCCGGGGCAACGTGCCAAACAAAAATGCGTCCGGCT
>N_261
ATGGTTTTGGAATTATCAAGCTCATGCTGCCCAAGACAATA
>N_262
TCTTAGTGAGCTCTTACATACCGTTAGTCACGAGAAAGGAT
>N_263
CCTTTAGATAACTACCATCACCCTGAATGTTTGCTTCGCCG
>N_264
CTCCATAAGGTACTCATTCCCAGGGGGTCCTACTACCCGCT
>N_265
TGATGACCGGAACACCATGGCTCTCTTGGCTATCGGCGGAC
>N_266
ACACTGAGTAGTGAGTATGTCGTGACGTAAGGAGCGCATCA
>N_267
CAAGTAAGGCGGTTCTAGCACAATTATAATATATACTGAAA
>N_268
GGTGGTGTGGCGCGTTTGGGCTTTCGATTTAGATATTCCCC
>N_269
TGATACGAATCATAGTACTTCTCTAAGTATGGGGGAGTGCG
>N_270
TTCGAAACAAGTTGGAAAGTCGCGTATGTGGCATACGATGA
>N_271
AGAGAAAACACTGCGTGAGTCTGGTGTGTATTAATCCAACT
>N_272
AAGGCGCGGGTCCAGTCAGCCTCGCCCCCTCAGTTGGGTAC
>N_273
TGGTAGTATCATATGCGTAGCCCAATCCCAGGGAGTCTAAG
>N_274
TTGAGTTGATCTGTTATTAACATTGAGTACCAAACCTGAGT
>N_275
GTCTTGTGTCAATCCACCCACTTAACCCGCCCCTCGCACCG
>N_276
AGAATCATGTGCCCCCTTCGCTCGCATTAATCGAAATATAC
>N_277
AGAACGGTATTAGATCAGGTCCCAGTCGACGGCTCCGAGGC
>N_278
TCCCTTGGAGTTGACCCCGCCCTTAAGCCCAGTCGACACGT
>N_279
TGACTAATGGCACCGCAATACTAATTCCGTAGAGTTAATTA
>N_280
GCCCTTCTATCCCGGAGAGCCCCGCACCGACTGTGGATCGT
>N_281
CGTGAGACGCCCATGACACACTAGCAGATGTCGTTAGCTTA
>N_282
TCGTACAGCGTTCATGGTCTCCTAGTACCCTCCTATGTGCC
>N_283
TTCGGTGCTAGTTGCCCCTTCGGGTTAGCAGCAGAGATACA
>N_284
GCATACAATTATTTAACTTTCCACCTCCTTCATCCCACAGA
>N_285
GACGTTCTGGTAACCCGCTTCATTTGAAATTACATTCGTCT
>N_286
GGCGACCGTTGTTCTTCAACCCCTAAAGTTTTTACTTGCCG
>N_287
TGCCATTTTGTTAATGTGGCCCAAAAGGGAGACTCTTGAAC
>N_288
CAGCGGCGATATAGTAAGCTCACTGAAGCCTCCCCATTGGA
>N_289
CAGACGCAACGGCGGCTCTTCTACATTTTTATCAGTCCTCA
>N_290
AGCTCGCAGAAGGTAGTCAACCTGCCCTGTAATAGTCTCCA
>N_291
TCTGAGACTCAGCGCCCGAACACCGCGCGGTGAGCCTTTGC
>N_292
TGATAAGGCAATAAGGACCTCGATCGTCCCAAACCGGATCC
>N_293
GTCCCCCTGGTTGATTAGAGCAGTAGCGGAGTATATTCCAC
>N_294
CCCAGTCTCTTCGAGTCATGCAAATTGGCAGGCCCGATGTT
>N_295
GGGTACATCGTTTGGCAAAGCGTAGTACGTGAAATATATCC
>N_296
TTGGAAATTGTGCAAATTATCCCTGTAACTCAGAAGGGCTG
>N_297
CGTAAGACGACCAGTTTGTCCATCGTTCTCGTCACACTGTC
>N_298
ATTCTACTCATATAAGTTGGCCGAGGGAGCGCCCTCGCCTA
>N_299
AAGAGATCACTAAAGGTCTGCGGTCCACTTCTTATAACCCC
>N_300
GCCTGTCTGTAATGCCACTGCGATACTGGTCAGGCAGAGTG
>N_301
GACTAGTCCCAAAGTGTTTGCTACCGACGTCTGCGGCAGAG
>N_302
CTGCGCTTGTAATCGGTGGCCTAGACAGACACCACTGTTCA
>N_303
ACTTGCTTTAAAAGAAGATACTACGTGGTAATGCACGGCGT
>N_304
GGTGTGGGAATGGCACGTAGCAGCCCAACCAGATATGGCCC
>N_305
CGATGTTCTTAGTTCCATATCTAAGTGATTACAGGGGGCAG
>N_306
ACCTACATTCAGTGCCTGGCCGCGATTGTGTCAGGGATTTA
>N_307
AAATAACGCAACTCTTCTAACCGGCTCTTTTACTTATTTGG
>N_308
GGTCTCATTCTCTTACGCCACGTTATCCCGACGTTTTGGAC
>N_309
CTAATAGAAAAAGGCACCTGCCGATCGATTATGAAGCTCTA
>N_310
CTTAGACGGGCGGTCAAGATCCGCGTGCTCTTAGTACCATT
>N_311
AACTGCCGGTTAGGGCGCGGCGCCCAAAGTAGAATGGGCAT
>N_312
AACCCGTATATCGAATACTACTTACGAGATGCCGGTGTTAT
>N_313
GCCGACCAGAACAACCCGAACATGCGATCATAGGAGCCCAA
>N_314
GGTCGACTATGCGTCATGCGCAGGGATACGTAGCTGGGCCT
>N_315
CGCGAATGTGTCACGCACCACATTGGGAGATAATGAGGGTT
>N_316
ATATAACAGCCCGTTGAACTCGTCCGATCGCGTAGCCGGAA
>N_317
GCGCGGTTGAGAAGCCGTTGCTTGTTCGTCTGCCCAATCTG
>N_318
GTTCTCCAGCCCCCAAAAGTCACAGTCAAAATGTTTTACGT
>N_319
AGGCGTGAACACTTGACACCCAGACAGCCGTTTTAAAAAAG
>N_320
ATCGCGTAGACAAAAAAGTCCATCTCCGCGCCCATAGCGGC
>N_321
GTAGTGTACCCGTTGGGCGTCTCTGTCCCTCACTTTGATTG
>N_322
TGAACCTCAGTTTCGGAGCGCCCATCGTACCCACAAGAGTA
>N_323
GAGCCTATCCTTACCGCCTACTGGTATAATTCAACTTCGGA
>N_324
CTACAGGGTCAATACAGCGTCTTAGCCAACCATTCCTTTTC
>N_325
TATTTGGATGTTGGGGGCCGCCACGGCACACCTGAAAAGAT
>N_326
ACTGAATGTGCGGCAGGGGTCACGATTCAGCACCAACACTG
>N_327
AATGCCCAGATGCCACAAAACACTTCTAGCGCTGACTCACC
>N_328
CCTAGCTTACCGGAGTCTAGCGCGGACGCGTACTGTACCCT
>N_329
GAACTGGTCGACATAAAGTTCGCTGTTAGACGTTTCACAGA
>N_330
GAGTCTCCGCCTAACACGTCCAATTATAGTCCACGCGACGA
>N_331
GGCCAGAACCCCAGGAAGACCGTGCTACTAACGTAACCAGT
>N_332
GCTACAATGCATAAGGAATCCCTTTCTTAGTCCCTCGCGCA
>N_333
CGTGTACACGTGTCGCCTCTCGGCCCGAGCAATGCGAATGG
>N_334
GCTACGCGGTCAGATTGAGACGGTGTGCCAAGTTATCCTGG
>N_335
TGATCTTTTGCCCGAGTATACGTATCTAGGCCATGTACCAG
>N_336
TTTTTAGAATAGGTGTTGCCCGGTGCTGTTCCAGTTAAAAT
>N_337
AACCCGACTACGTGTCGAACCTAATCCGATTTGGCATCAGT
>N_338
GCCACTTGTGCAGTGGCACCCGATGTCCCTGACTACTCGAA
>N_339
AACGTATCAGAAGCCCCCCACTAATGTTACTTGATCAGTCC
>N_340
ACGGCTGACAGCCCCCTAATCAGTATGGCAGGCGCCAGTTA
>N_341
CGGACCTGCGCGATCTCCGTCGTCCAACGGGCAATAGACGA
>N_342
TCAACACTTTGAAGTGCCTCCTGGTCATACTCTTACTCCAT
>N_343
TCGCCTAATTGTCCCTCTGGCCTCTGCTCTCGAGGGCACAA
>N_344
CTTCGATTAGTATGTGCCCTCACTCACAGACACCCTTGGCT
>N_345
TCTCACAAGAAATGCTGAGTCCGGCTGCGTTTGGGCGAACA
>N_346
GCATTAAGCATTATAGTGCTCAAATGCCGTCGACGCCCTTC
>N_347
AATAACGGATATGTAACTGGCCCCATGCACCGACACCCAGA
>N_348
CGGCAAAGAGAGATGGTGTACAGGGACGCACTCCTTTGACG
>N_349
TATAAAGTCCCCAACGCAACCTCTGGAAGACCTGGGCATGT
>N_350
TGAGGCGTGCACGGACCAACCGTGTCATCGTCATGCAAGGG
>N_351
CAGAAATCATGGGTGAATTGCAGATAGTCAGGATACCTGGG
>N_352
GAGCCGTGTGTTGTACCCCGCTAGCTGGTGGTCTGGCCTAG
>N_353
ATTTTATGCCCGAGGGTTGTCTATAGCGGCAATTCCCAACA
>N_354
ATCAGTACTTGGCCAGTTCCCTAACAAACGCAGAAATCAGT
>N_355
GTTTGCAATTTCTGCGGCTACCAGATCTGTGTGGGGACGGC
>N_356
CAGGAAGGATGTGCTATTGGCATTGCACGGTTCTAGCAGTA
>N_357
CAGTATCTCTACCAGAAGCCCCCCGGTCCATCTACCTGTAG
>N_358
TTGTACATTTCTGATTAGTACAGTTGCTTCCTATAGAAAAC
>N_359
AACTGGTCTAGTGGTCGGTCCTAGAGCTGTCCAGACGGAAA
>N_360
AGTCGTTATCCATCTCCATTCGGCCCCAATGACGTGAGCTT
>N_361
GAGTCTGGTTCAGGAACCCACCATCGGGGACTCTAATGAAG
>N_362
TGTCCTGTCTTTAGACAAACCACTTGCCCACTTCTTAGCTC
>N_363
TAGTGCCTGTCCAATATTCTCAATCGGCGCGTAGGCAACAT
>N_364
TTGCGCCGATAGCGCATCATCGTTCCCGCAGGATTCAACAG
>N_365
TCAGTTCTAGTTCCCGAGCACATGAGACAGTAAGTTCGCCC
>N_366
CCAACAACATCTGTAGGTCCCCGCCATGTCGACCCTATCGC
>N_367
ATCCGCCTTGCGACATCTGTCCTTCACGAAACGTAGGTTCC
>N_368
TAATCTGCAACCGATGGCCGCTATAACCGTTCGTATTGTTA
>N_369
CTTAGCCTCTCTCAGTGACCCTCCCGTTCCAGCTAAGGGTC
>N_370
GACTCGATCGCATATATACACCTGACCGCAGACCGCGTTGG
>N_371
CGCTTGGGCCGGGATGATCCCATCTTATGGATTAATCAGCA
>N_372
CAATCTTAATGGTTCTGTTTCTATTACGTAATCCTGCCTGT
>N_373
CTTTACTTGGGCCCCGTGTGCATACCCTGCTCGAGCTGCAT
>N_374
CGGACACGAGGGACCCTAATCCGCACCGATGGCTCCCTTAG
>N_375
ACCACGTAAAAATGTAAGTTCACTATCCAGCAGGACTGTCG
>N_376
TTTTAAGGATGTACGGTGGTCTTAGGACTACTAGACAAAAG
>N_377
CAGTGGAAATTTCCAGACGGCCGTTCGGTCTATCTCCCGGA
>N_378
ACTCAATGGATATATCCAGACGGACGCGTATTTTCATGACA
>N_379
CAGGACCCAGTCGCGGGTTCCCCCAGGGCGAATGGTGCGCC
>N_380
GTTGAGCCTTCCGATCTAAGCCCTCCAGGTGTATAGGAAGC
>N_381
GACGTACCCGCCTAGGGCCGCTGGCCAGGCAGAGCAGTGTT
>N_382
GTGCCCATTCGCGTAGCAGCCCCTATGAGGATAGAGGGTCA
>N_383
CGCTTTTTCATTAGTAGGGCCTGTCACGCCATAGCCAGAGT
>N_384
TCACATTTTCCTACACCGGACATTTAAAGCTTTCAATAGGG
>N_385
ATAAAACATATAATTGTGTTCAAGGGCACGCTACGACCATA
>N_386
TGAATATTAACGTTAGAACGCCGTGGGGCTGCCTGCGGACT
>N_387
GTATGATGAGAGCTCCGGCACTAGCCGTACGTTCTACCTCT
>N_388
GTCGGGTCTAGCACGAACTCCAAAGCTGTATCTACGGGAAA
>N_389
TTTACGCGAATATCCAATAGCAATGGCAGCCTCCAGCTCTT
>N_390
CCAGTCGCCTGTTCGGTTTACTCAGAGCCCATCCAAGGATG
>N_391
AAGTGTGCTGACAACTTATGCGACAACTGATAGATCGTAAA
>N_392
AACCGCGTGCAAGAAGCCACCATCAACTCGCAAGAGTTGAA
>N_393
GACATAGGCTGGACTGGTTGCACGCATAAGGTTCCTGCCAT
>N_394
GACCGATGCGTATGTTCCTACCATGTGAGGGCATCATGAAG
>N_395
ACTCGCTCTGAAAATTGAGTCGTACCTGCGCGCTGAAAGAG
>N_396
GTAGAGTCATGCTGGAAGATCGGGCGGTAATTTGGGAACGG
>N_397
TTCATGATAGCACATGCCGTCAACATCCGAGTTAACAGTTA
>N_398
ACACCCACATTTTTGATCTCCAATGCGAACCCTTACATGAG
>N_399
AGATTGTGCTTGGGTCATGTCATAGCGTATTGAAATAAGAC
>N_400
CCGTGTAGATCGCAGAGACGCCCACTATTGAAATTCAGACT
>N_401
GGGGGAATAGTCTCGTGAGTCGGCTGTACTTGGCAGATCGT
>N_402
GACGCTAAAGTCTGTTGGTACCCTGCGAGATCCTGACCAAC
>N_403
TTAGCAAGTTTTAAAAGACTCTGCTGGGCGCGTATAGGAGC
>N_404
CTGGACACCCACGATTAGCGCCAGAGTCACATACCTCGGAG
>N_405
TATAACTAACTAGTCAAACGCTAGCGGAGGTACATTATTGA
>N_406
AGACCAGGTTAAGGACATACCTTTTCCGGCCGACTTGTGGA
>N_407
TTCAAGTGGATTCGATTTCACGGCCTATTATTTTGCGTGGC
>N_408
AAGTACCGCCCTATAAATTACAGGTTACGAAGCACCCGGCG
>N_409
AACTTTGGGAAATTGACCGTCCATCCTCTTAAACACGCTTA
>N_410
GCCGCGGTGTTGTGCACTTTCTTACTTATGTAAGACGCCGC
>N_411
ATGGTAGAGTTTTGATCTTCCTCCTAAGCGGATTATATTTT
>N_412
TCTAAAGAGTTGCAAGTACCCAGCTGTGTGTTAGTCAACTT
>N_413
CTTAAATACCCACGCAGCGTCGGCATTGCATGAGCTCCGTC
>N_414
GAACGGCGACGCAGAAATTGCTTCTCGAAAATCAATCCCCA
>N_415
ACGATCCATATACGAATTGTCTTTTTGACGTGGCTTCACGC
>N_416
TGGTGCTAATGGGGTTTCGCCGGTTTTGGCCACGGTAAAGT
>N_417
GTCAAACCTCGGGGAGTCGCCACGGTAGGGATGAAGTATGT
>N_418
TGCAAGCTGGTCCACAGATCCATCATATAGTTCTTTGTTGT
>N_419
CTGCGATTGAGGCAGCGTTCCAGGCATGGTTACATTAACCG
>N_420
CCGCAAATTTAGCTTGTGTCCGTCTACCCGTAGGCACCCCT
>N_421
CTATTCCCGGCAAGACGGTCCTCGTTGTGTCACGGGAGGGA
>N_422
CGCTTGGCGGGTCACTCGAGCACTAAAGGCCACGGCCATCG
>N_423
CAAGGGCTACCGTACCGCCACGAGAGCTCTACACCGCATTG
>N_424
GCTCTCCAACTGAGACTGAACTCGTTTTTTTCTCTAGCAAA
>N_425
GGGCAAGTCGTTTCACTGAGCACTAGGAGTACATCTGACAC
>N_426
TGACTGGTGGGTGCTTATAACACTATGTAGTACCTTACCCT
>N_427
CTGGCTTATAGATATCGTATCGTCCTCGGCTTGTACCACAA
>N_428
GGTGACGACTAACATCCTGTCCCGCACTCGTAGTTGTTGTC
>N_429
TTGCCGCATAACGCACTCTTCACTTCGTGTATTGTTTAGAG
>N_430
GTTAAGTAGCTCGATACTCTCTTCAGCAAAAGTAGATTGCA
>N_431
CAACACCTCCCTGGTGAGCACAATTAGTTCACCGAGATATT
>N_432
TGTCTTATGTAGCAGCGCTCCTCTGTCTCCCGGGAACGCAA
>N_433
GTAGGCCACGACTGTCCATCCCGGAAACTAAACTCCATGGG
>N_434
CAAAGGTTGAGAATCTATAGCTGGCCTCCATAAGCCTTGCA
>N_435
CTCGATGGGGAACAAGCGTTCCCGGTAAGTCAGGTCTTATA
>N_436
ATTATAACTTGTCATGGTAACTCTCCTGAGCTGCCTGGGTG
>N_437
AAATTTCAGAAGGAGATCGGCTCCGTTCACACCCCCTGAGG
>N_438
AATAGCATTTTCATCTCAGCCTCTATTTATAATAGGGCATC
>N_439
TTTTCGTGTGCACGACTCCGCTGGCCGATCTGACCGCTGAC
>N_440
GTCCGACTGTCCAGAGGGAACATCCCCTCACGGTTCATTAA
>N_441
TGACCCATCACGCGTTCCCGCATGTTACTCTGGCGCTCCCT
>N_442
ATAGAAGATTGGTACGCCTACGTACGGTATGACCGAACGGC
>N_443
TATGATTCATAAACAACGTTCCAATGGTCTTGTGACTCTGA
>N_444
AAGATTCACAGCGGGGTCACCCCTAATACGTTTTAGGCCAG
>N_445
CTCCTAATAGTCTGATGTGTCGAAGTCGTTCGCCGCGCGTG
>N_446
GGGGCTAGAGGTGATTGGCACAATTCACCCTAATGTGGAAA
>N_447
TAATAAGGGGTTTTGGCGGGCGACCATTTGGCACAGTCCGC
>N_448
TACCAGAGAAACCCCATAATCAGCACAACCTCTGTAGGTAC
>N_449
GTCCTATAATGTTCATTTACCCCCCGGTTATGTGACAGCAG
>N_450
AGCGTGTTGTACGCTGTCTTCGGTTACAAGGTAGGAACCGC
>N_451
CCATGCGAATCTGTGACATTCGTACACTTTGTCATGCGACC
>N_452
GCGTAATAATCGAAGCGATGCGGAATTCAAGAAATGTTCGA
>N_453
CTTCGGGATCATAGGTCGAACTACGGGATCGGTCTAGTAAA
>N_454
CTGGAGTTTGGGTTACCTCCCTAGTTCAATATACCTGACTA
>N_455
CTTTCTGCTGAGTAGTCTAGCAGAACTTCCTACGCAGGCTA
>N_456
AACGATGTGTTCTGCAAGACCTACAAATGCGAGCTTAATGT
>N_457
GGTCAGATCTACACTAGTGGCGGTTACCTTGAAATGATCCT
>N_458
CTTATGTTCTCCACGCCACCCCATGTCCGAGTGGTGAGAAG
>N_459
TCAAAGCCGCAATTAGGGTACTTCGACTAGTCGAGATCCAA
>N_460
GCAAATGGTACTTAGTCCTCCTCGGTCAGCTGTGGTGCTTC
>N_461
GGGGACTATCGGTCAACCCGCCTACAAACACCGGGTTGGAA
>N_462
TGCCGGAGGGAGCATAGAATCCACGTGTGAAGTTGTTACAG
>N_463
TCTGTTCTAATGCTACACGACCAATGTGCGAATGACTATAG
>N_464
TCATTCACGAAATTTTTCCACGTGATACATTGGTAGTATAT
>N_465
CAAGGCATATTTCGAATTCACTGCAATGGCCCATGTACTAA
>N_466
TAAGACCAATGCGATTCGCTCCCACGGGCTCACCTTACACT
>N_467
AGTCAATTATGACTATGAAGCGCCCGAGTTAAGGTATGCAC
>N_468
TTAGTCTTGTTGTAGACACCCAAACCCGTAAGATCAGGCGC
>N_469
CTTCCAACATAAGGGGCGTCCAGCTAGTGATGTCTGACGGC
>N_470
AACTGTTCGAGCGCTACATGCTTAGACACGCATTGCATAAA
>N_471
AAGGGACAAAAATTTGGGTCCTGCTAGGATGTCATCGTGCG
>N_472
TGGTTATGGGGGTCCCGCTGCAGTTATGAGAACTTGTCTCC
>N_473
CGGTGTAATACGAGCTGTCTCAATTTGGGCGAGCGCCGCAT
>N_474
ACCGCTCCATTACTGTATTCCCGCTTTGGCCTCTCAAAAGG
>N_475
GTATCCGTTACGATACCACACTTATTCAGCTTTATGGATAT
>N_476
TTTAACACGTGGTGATTGGCCTCTGTCATTTGTTGGCACTG
>N_477
TCCACGACACTGAAGACAGGCCGTGATTGGAAAACTTGAGG
>N_478
GCCCGTGACTTCGGCAATATCGCCCATAGTAATGGGTTGTT
>N_479
TTCTCGTATAAAGGGCTAAGCTAGCTGACGCCCTACTCCCC
>N_480
TGTACGTCAGATAGAGCATTCGCAGGCGTCTGTGTTGGAGA
>N_481
CGCAACAGTTATGGCAAATGCTAGGGCCTTTATATTCGGAG
>N_482
ATGCGAACTCTCTGCGACGGCACCTGCTGTTAAGCCATAAA
>N_483
AAGTTTACTTAAGTGTTAATCCCCAGATTCCCCCCTCCAGT
>N_484
CCACGAGCCGGCGTCTTTTACTCCAACCTCTCCAGAAGGCT
>N_485
CGCGAGCCCGCAGATAAAGTCGTCAGTTAGTCGCCTACCGA
>N_486
GGGTTTGCAAGCACTGACATCAGCAGAGGCGCGGAACGCTA
>N_487
CGAAGGTCGCAATGGTATAGCTCTAATGTAGGTGACAGTAC
>N_488
TATACGTCCTGCGTTATGGGCCATTATTAGCTTTCGCGCCC
>N_489
AAGGTACCTATTACCCCCTACTTCTTAGCACGAGTCCAGTT
>N_490
AAACCTGCTTTAGATTCAGACTTATTTACCGAATATTCCTT
>N_491
ACGGCGCGATGACAGTAGTACAATTTGATGATTTTGTGCAC
>N_492
TCATGAGCAAATGTAGCTAACTGTTGCACTAATAAAGATGC
>N_493
AAGGTTATCTGGAATTACATCGCGGAACCAGGAAAATTAAC
>N_494
GGCTAGATCGATATTGCACGCTGAGAATTCGTAGCTCTCTA
>N_495
CGCCCCATCTGGTTATGGCACATTAACCAGATCACGGATTA
>N_496
CGGAGAAACGGAGCGAGCTCCTGGAGTGCGAGTGAGCATCC
>N_497
ATGCAACTCTACGACTTCGTCTTGCAAAAAGTTGTTTAGGA
>N_498
TCCTCTGTGTTTGCCCTTCTCTGGCTCACAGGAAAACCTGC
>N_499
CCTCGTTTGAATCCGGCTGACGAACGGGATCGATCTGGGTG
>N_500
GTAGAACTTTCTAGAAAAGGCGGCTTTCGCTAGATGAGGAG
>N_501
CGCGCTAACCAAGGGTCCCCCCTAGCCCCGCATCAGTCATC
>N_502
GCGGTGCACGTAGAGTCATACCCGGTTGAAACGGCCCTTCG
>N_503
CTCGTGATCCAACCACCGTACTGTCTGGGCTACGAGGGTCC
>N_504
GCAACTTGGCCCGTTCGACTCGGGGGAGGGCGTTCGACCGA
>N_505
ATGCGTGTACCAGTCGTCAGCAAACAACCGTACGAGGCTAC
>N_506
ATTGAAAACGACAACCTCGCCTTATGGTAATGATTCATTCG
>N_507
CACGATCTGTTGTCACTGTTCTTTTTGTAGTCTGGTACAAA
>N_508
CGCGGACTGCGATCGGATTTCAGACACCTATTGGTTGATTG
>N_509
CCAGTAACTTGAGATGCTTCCAAAGAACACGAGATTAAGCT
>N_510
GCATTCCGAAACCATTTCCGCATCTATGACAACAAGGAGAC
>N_511
GTTTGAATACCGACGCCACTCAGGTAATATGTAGGTACCGT
>N_512
ATAGGCAAAAAACGATGTAACATATATAGTGACTTATGTCT
>N_513
TGATAAAGGGGCGTCCAATGCCTCGCAGGGTAGGATGAACG
>N_514
CTGCCGGGTTTCTTGGAGTCCGATTAGATTCATTTGCTGAC
>N_515
CCAAAGCAAACGCTACCAAACAGGCAAGCACTAACATTAAA
>N_516
TCCGACACGATGGAACTTGTCAGAACGAGTCTCCCCGCATT
>N_517
AAGACATCTGCCCTTCGTTACACAACCTGAGGTGTAGGTTG
>N_518
TCTAAACCGTTTCGGATTACCAGCGACGGTCTACACGTGGA
>N_519
CTAGCTTCCTTACAGAGTGCCGGGAAACTCCTTAGCCTTGG
>N_520
CTAAAGGGGTTGTATACCCACCGTAACGGTGCGAGCAAGAA
>N_521
CGTATAATGTTAGTCAAACGCTAGTTTGCCTAACCGCAAAC
>N_522
ATTATTAATCCCATATGGACCTCATTGCCTACCACACTCTG
>N_523
CGCCCGACAAACGACTAGAACCCTTTGGCCGAAATTCACCA
>N_524
TGTCTATGGCTACGAGAGTCCTTCTCTTTTAATAACCCTAT
>N_525
GAACATTAAAGCTCGTCGCACGGGAGCCGCGAGCCGCCTAT
>N_526
ATGATTAATCTACCGTAAAACCCGATCTTTGCCGGGGTAGT
>N_527
TTTCTGTCGCAACATTAGCTCTGGATTGCTTATTAACGTAT
>N_528
GCTAAAGTAGGTTCTTGTAGCGGTGCTGGTGAATTCAGAAG
>N_529
TGTTTCGTCTGTAAGGCACCCGACGGCTACGAGCTCGTAGC
>N_530
CCCGTTAGCGGACGTCACATCCAATTACAAGAACAGATCTC
>N_531
ACCATATCCCTAATCTATCGCCTTCGTGGTCCCCGTGCAAC
>N_532
TCATTCTAGGGCACCTATGACTAGTCTCCTGAGTGAGTAAC
>N_533
CACCATACACAAAAAAGAGCCCATCCGACCAGGAATAGAAT
>N_534
ATGGATACGTTATAGGAACTCTCTTCGATACGAGTCTGCTT
>N_535
AGCACTATGACAGTCTAAGTCTAAGATGAAGGGTTACCGAC
>N_536
TAAGATCAACATAGTCACAACGTGTACTATCTACCGGAGCG
>N_537
AGCGTTTGCCGTACATTTTGCAAGGATGGCCTAATCGCAGA
>N_538
GTTCTCAACCCCCCCGACGTCCACTCCTCGGTCAGATCGGG
>N_539
GGAAAGCGTTCGCGAAAACGCATCATATAAGATTGACTTAG
>N_540
GCATCCGCGCAGCAACGGCCCAGTCACTTAATTCGACGACC
>N_541
TTCGAATATTCAGTCCCCAGCGGTATAATTATCCCAAAGCC
>N_542
TAGGATTTACGCTTTCTCGCCTTAGTCCTTTCGTCGCCATT
>N_543
TGTGCCCCCCCGTGCCAATACCCGCGTACAATGAGCGTCTA
>N_544
CGCGTTGGTGATAATGAGGCCGTGCTTGTGACACGCGCGGA
>N_545
ATCGACAATCTGGAATAATACGCTGGACCGACCACCTTAAC
>N_546
GTGAACCGCTTTGTCAGCTGCCCTTAGGTTAGTTACGAATT
>N_547
TCATGAGCCTTATGCGATCTCGCGGAGACGTGTGCCGCAAA
>N_548
CCTTTGTGGTCTTGATTGATCTGGAACTCCGTGGTGTCTGA
>N_549
CGTGACTAATTTTGTCTAGCCTTTCGTGCACTATAAGCATA
>N_550
TGTTCTCAGACGATACTTATCAAACTGTCCACACTCCTCGA
>N_551
CCCCCTCAAACTAGATTAGCCTGATACTTTCTTGGGTGACG
>N_552
AAGAGTCGCGGCCTTACTGACGATCCTAGGCCCAGCCCAGA
>N_553
GAGGCTGGTGCTTTTTTGGGCCACCTAATTTTGTACGAAAA
>N_554
GTACTGATTTCCACGCATTCCTTTGTGCTGAGGTGTAATTA
>N_555
CTAGGTAATCTCTTGGCCTGCTTTATCAGACGGGTAACAGT
>N_556
TTTCACATTTGCAGCGCACGCGGAAACACTATTAAGTAAGC
>N_557
CCCGGATTATCAAACGATTGCTTGAACAATTTACCAGCGGC
>N_558
GCATACAACGCCCACGTAGTCTACGTGAATTTCAGTCGTAC
>N_559
AGGGTAATATCGCACTTCGACTGGAATAACCACCAATGTGA
>N_560
CGAACTAAACATCCCTGTGACGGAAGTAGGGATCCTTGTGA
>N_561
TAATACGTTTTGTGCTTGGTCCCTCCGAGTCTGCGAGCACG
>N_562
ATAGGTATATCCACAAGCGACGACAGCGTGCCTGCGAAATA
>N_563
ATGGGCAAGTCACCCAGATGCTAACCATACACAAGCCGCCC
>N_564
GTACCTGGATTCGTCGCTGTCTATTCCTAGGCCCCGTAGGC
>N_565
TGCAAACCCGCATTTCAATCCGTGGGATTACGGAGACATTC
>N_566
CCCGTTCTATCGGCCGCGTTCTGTCGCTAGAGGAGCGCCCT
>N_567
ATGGAGCCACGGCAGGTTTTCATACGCTCTTAAGTCCCGTA
>N_568
CACAAGGTTGTGGGCTGGCACCCGGCACCTGGTAAGTCGAA
>N_569
GGACGGAGGGAGGAGGATCCCATGAGTGCTAGGGGAGCGAA
>N_570
GAGCTAAGATGTATTCCAGTCCACCTCAGTCGCACCGCCTT
>N_571
GACACGCTACATGGAGTCTACTCAAAAAAAGAATTGATCCC
>N_572
TACGCGCAATGCTTGAAAGCCTATGTAGAAATCGTGGGTAT
>N_573
ACCATATATATTATTCATAACTTCCTGCATTCATCAGGGTA
>N_574
TTCCCAATTTGCAATTAGAGCCTTTTATGAGGTGCAGCCGA
>N_575
CCCCCCCGTGCGGGCTGAAGCTCGCGAACCTAGACCTCAGT
>N_576
GAAAGATGATGATGCATGGTCATGGTACCGCCTATCTACAT
>N_577
TATCCTCCAGCGTGATATTACTGATCGTATGTGTACGTATC
>N_578
CCAGGTCAGCCGCTATTCACCCAAAACTAGTTTAGTATGAT
>N_579
TTCAGGTTAGGTTAGCGCCCCTAGGGCTGAGATTGCACATT
>N_580
TACATTCGTCTAGGTTTTCACTGGGCCGACCAATCCCACAC
>N_581
TAAAGAGGGGAATCTGTGGTCGTGAGAGGAGTCCAGGTCGT
>N_582
GCCTCACACCAGGCGTTTGGCAGCGCCCAGTCTTGCGAGGC
>N_583
ATGCGCCGCCTCCGGTTAACCAAACCTTAGCCAGAAAAGCA
>N_584
TGCGTAGTAAGTCGTACGTCCGTCCGAGCCCACACATCGGT
>N_585
ATGCACACACCGATTCGCAACTGAGAGCCACAAGTACTCAG
>N_586
AGCCGTGTTGCAGCTTCACACACCTTACGGACCTATAGCTC
>N_587
GTCATATTACAGAATAGCTACACCTTGGTAGCCCTTAAGTT
>N_588
CAATCGGCCGTACCTCGGCACGACACATAATACTTGGGCTT
>N_589
AGCAGCACTAATTGCCGCTGCAATTTCAAGAGGTAGCCTAG
>N_590
TCGCGTTACCCTTGTCGCCCCTAATCAGTGGGAGGACCACG
>N_591
CGTCACGCCCACACTTGGCCCTGCTCCAATAGTCCATGGGC
>N_592
GCGTGCCCCGTGAATAAGGTCTCGGGCTCGAACCATATTAT
>N_593
TGCCTGTTAAATCAGAAATGCGAGAATGCACATGATGCCAA
>N_594
CAGTGGCCACAGCCCATATTCGGTCGTCGCGCAAACTGTAC
>N_595
AGTACTTGAAGTTAATACCCCACCGGTAACTACCTCGTCTG
>N_596
AGGATCCGTATCTCGGCAGTCGAGACGCTAGAAAACACATA
>N_597
TCCAACCATGCAGGGGACCACGGTCGTCAAGAAGACGAAAG
>N_598
ATTAGAGGGATGGTACCAGCCTGCGGATGGCTTACACCCAT
>N_599
ACCCGACGGGGTTAATCCTGCTGAACTTAGTCTCCTATAGG
>N_600
TTTAACGGCTCTCCAATTCTCTCGCCGCCTGTGGTACTGAC
>N_601
TTTTTTCCATACTTGCCCCACAGCAATTATTTGCCTACAAG
>N_602
AGAATCCCTTTATTATTTTCCACTCTGCAAGGTATGCCAAC
>N_603
AATTCACACTAACGGCTATACCAACTACACCTCGCCTCGGT
>N_604
CGATTCGCCGTCATTCCAAACTTCATTACTCGCCCCAATGT
>N_605
CTATTACTTCCGCATCTACTCTCCCCTTTGAGCACATAACA
>N_606
TAGGTGGGTAGGCCAATCCGCCTAAAATTGTCATGCTGGTA
>N_607
GCGCAAATATGACAAAAAAACAATCGCGCGTTCTGACAGTG
>N_608
CTTAATAGAGAAGTCGGTAGCATACAGACGGCGACCGCCCA
>N_609
CAATACCCCCACCTGCATGCCTTCTACAGCTGCCTAGGAAC
>N_610
GATCATATACTCCAACATAACCCCTACCCTTATGGTATCCA
>N_611
TGTATTATTCCTGATAGTCGCTAAGAGACGTGTAATAAGCA
>N_612
GGGTTTAAAGGATATTTGCACGTTGTGTAACTATGACACGG
>N_613
CCTTGATCTAATATAAAGAGCCCCTTATGTTAGAATATCAT
>N_614
ATCACATGTTAGTAGGATGTCGAGATGCTTTCTGACATTTG
>N_615
GCGGCGTCAGACTAATGGCGCACCTCCGTGCGATATGCTGT
>N_616
CATCGAGCCTAATAATTTCGCCATGCGATTTGCGGTGAGGA
>N_617
ATGGAATCGTTTGGGTATTTCTCTAGAATGGTCGGATCAGG
>N_618
TTGGTCAGCATCCAGGCGAACAGATGGAGTGTTAATAGTTA
>N_619
TTGCGCTACAACTTTATTCCCTAGGACTCGTATACTTCTAT
>N_620
TCAGATGAATGGAATATTAGCCGTACATCCTTTGCCCAGCT
>N_621
CGCCTTCCTATTGGGTGGAGCACTAGCGACGTACGTCCAAC
>N_622
ATCAGGGGTTAACTATGGTGCAGAACAGGTAAGGCCTAGGT
>N_623
TGTCCCTGCAAAAGTTCATACTAAGCCGGGACGTTCACCCT
>N_624
ACGGGGGAACGAAAATTCGCCAAGTTGGCGTTCTCTCTTGC
>N_625
AAGTGTAATGGACTGAGTTCCTCAAGTTTTGATGGCGATTA
>N_626
ATAGTGCAATTCCCTATTAGCCACCTGGGGTCCAAGTCCTA
>N_627
TTGCATGTCGGAGCCCGTGGCTGTCTCTCCGCACGGATACC
>N_628
CGCGTTAGATGATGCTCGTCCAACAGCTCGAGACCTGTGAT
>N_629
AGGAAGCCGCTACCCGTAATCAGAGTATGCCTGGATGCGGG
>N_630
AGTGGTCTGTACCGAATATTCCAGTCCCGCCAATATGGTTC
>N_631
CCGGCTTTGATCCATCCGATCAATATCCTAGGAAAACAGAC
>N_632
CGGCGGAATTACTCTCAGAACGTCGTCCACGAAGCGACATT
>N_633
CAGTTTCGGCGTAGAGCATACATCATAACTCAGTCCATGAT
>N_634
GCTCTAACTATTTTCGCAATCTCTCAAATCCGTCCCTCTAA
>N_635
GTTCAGAGTCTGGGCCTGTTCGAGCAACGCTAAGACACTCA
>N_636
TATTCTAGTTTATTATAATGCCAGTAGGGGCAACTACACCG
>N_637
GCCAGGATACCTAACCCTTCCCTTTACTGTAGAGTTGCACT
>N_638
GAATTGTCCCGGTCACAGACCCTCGTATGTCGGGGGTTCAC
>N_639
CCTCGTTGTCGTTATAATCCCCACGTTCATCTAGTATCACA
>N_640
GTACTTAAGCACAAGGTCAGCCGTGCGGGGGAGGTCTCTTA
>N_641
GATGTCAAGCGGTGACGGATCCACATCTGGTTACGTAATGG
>N_642
GATACCGGGCCCATCGTCTGCGTGTTGGTGACCACTTTTAA
>N_643
CTGTCCAGTTCCATCACTCTCCTTGGTAACGTCCTCGCAGG
>N_644
TCGAAACCAAATTATTTTGCCTGAACCCCGCCCGGGAAGGA
>N_645
AGCGGGGTGTAGTATTGTCGCCATAAACGAAATACGTAAGA
>N_646
ATACAACCCGCCCTTGAGTACCGGGCATTACCTTGTTTACA
>N_647
ATGGGCGAGCAGACCCCCTACGACCAGAACCTAGGCAGGAG
>N_648
GCCCGCTCCGAATACTTGCGCGTTCGGCGAAACTCAACTAG
>N_649
TGGGACTTGGATTCGTGAACCCCGTTAGTATCGAATTTGGG
>N_650
AGGCTAAGCTCAATGGTACGCTTTACGGTGAAAACGTACGC
>N_651
GGTGGCAGAGTGGTATAATACTTACATCGATCGATGTTCGT
>N_652
CGGGCGGGTGTGTTTCATCTCACAGTGTCAGTCGAGGACCT
>N_653
TACCGCAATTCTTAAGAAACCGGTGTAGTTGTACGACGGGC
>N_654
GTCCTTTGTGAATGACATCTCTAGGCCGACGATGCCACACA
>N_655
GGCTTATGCTCTCAATAGCCCATCTCTGCCCAGCATGTGGC
>N_656
TGTCATAGGATAAGTATGTCCTCGATAACATCCTGTGGTTG
>N_657
TCGCCTATACATCCCGTATGCTGGTTGGGCCTTTGTGTCCT
>N_658
ACAAAAGTGCATCTTTAAGACCGCTTGCTGTGGGCTTTCAA
>N_659
GGCGCAATGCGAGTATTTGCCGACATTCAGCGACATACGGC
>N_660
ATGATCTCGCATTACCCGTCCGGAAGACAATGCCATACAGG
>N_661
GACCCTGAGGAAGATTTAGTCAGGCGTGCGTATTCTCAAAC
>N_662
GCGTAGGCCGAACACTGAGGCCTGGCCACTAGCTACCTGCC
>N_663
TTGAATGTTCGGGTTTGTCACTGAGTATAGCAGTCACATCG
>N_664
ACATAACGGCCTCATATCACCAAAGCTAGCTGGACCATCGA
>N_665
CTCTGCCGAATTTATTTGCCCTGCATTGTGTGGTTACTCGT
>N_666
AGTGGACCACTGTCTCACTTCCAGTCAACGCAAAAGCTGAT
>N_667
CCTCCTGCGTAATGGATAATCAAAAAGCCTCAGTCTCTCTA
>N_668
ATATGTTTGCACTAGAAATACCTAGGGTTATCCATAACGGG
>N_669
TCTAGGACTGTATGCGGGCTCGTTCGGGTTTCGTCTCCATG
>N_670
GCTTCCACTTTACCGAGAACCACTACATTCTGCACAAGGTG
>N_671
TCTACCATCTATAATCCGATCTTGGGTCCTACCATTAGGGG
>N_672
AGCGTCACGGCAACCACCAACTGGAGAGCCCGCCCGGATCC
>N_673
GAAGGTGCCAAATTTTCACACTCTTTTGTGGAGAGGCGTTT
>N_674
GACGGAGAAAATGTATACCCCGGTCAGGGCTAACTATGCAG
>N_675
ACCAGAAACTCGGGATGGTACAGGTAGTGTTCGCACATATG
>N_676
TTCTCCCTTAAGCGCCTTTACCTCTCCTCATTGAGAGAATA
>N_677
CCGGTCTCATGTACGGAGATCGCTCTACCCCGCGCATAGAG
>N_678
TCCTCCGTTGGTGAATATATCAAGGTCCGGCTTGGGCTGTG
>N_679
TGTATAAGTGCGGAATCTTCCGGCCACCTCGCCGCAGCGGG
>N_680
TTGCCTTGGTCAGTCGTAGACTTCCTATCAATAAGAGCACT
>N_681
GGTACCAACAAAAATTCGGACCTGGCCATGAAGCTATTGAG
>N_682
ACGCTCCCATGGCTAAATGTCCCTATAGACAGATAGGCATT
>N_683
CAATGACATACACGAAACTGCTAATACTAAAACTCCGTACC
>N_684
AGAACTGTGGCAAAGAGACCCGTGATGAAATAATGATGTCG
>N_685
ATTCTACCGCTATGTAATGCCGAATTAGAGCGCAGCAGCTC
>N_686
ATATAGTCGCACGTTTAGTTCGCCTAACAGTGTGGGACTGG
>N_687
CTCGCAGGATCTATGGAGGGCCATTCGGAGGTCAACAGGTG
>N_688
ATGAGAGTCAAGGAGAGGATCACACGAGTGTCGAAAACCTG
>N_689
CTAATAATAGTACCAGGCCCCAACCCTGCCGCTGGGTCCAA
>N_690
TAGGCCGACTACGGGTATAGCTGATTACCGCATTGTACCCA
>N_691
GCCCGATGTCTCCAGGTGTCCGACTGGAGTCTAGCGGTCCG
>N_692
GTCAGATTTTGAGGACGGCACGTTTAATGCGCGATTTTTTT
>N_693
CTAAATGAGTCGGCCCTCGCCCAATGGGGCGAAGGTCCTAT
>N_694
ATAGAGAGTTATCCCGCAAGCCGCTTCGAGCATCACTTAAT
>N_695
AGTCAGATCCAATTGATTGACGGACGAATGGCTAGCATGTA
>N_696
TATTGAAGGTTTTGACGTTGCTCGCTAATAGTTGCCGTAAG
>N_697
GGATCACTCGAATTCCTGGTCTCTCCCGTATTAGCAATCTG
>N_698
AAAGAGAGCCCTTAAAGTACCCATCTGTCGCTTCGTCAGGT
>N_699
CAGCACCCGCGAACCTAAATCTAAGGTTGGTGTTATCTCGT
>N_700
ATACGTCACGACGCCGTTTACCTAGAATCCCTCTGCTAACC
>N_701
CCCTCTATGGCCTAGTGAACCATCCCCTCACTGTGTGCCAA
>N_702
TTAATATGTATATCGCGGCCCATTCTGTAAAGGGTGTTCCG
>N_703
CTGAGGCGAACGTCCTAGACCCCGGCATAGCCAACACGTCG
>N_704
ACGCTGCCCTTCCATGGACCCAGTACGCTGTGTATGTCACC
>N_705
TGCAGGCTCGCGATCTCCATCTGAAGCTACCATTGCCCTAT
>N_706
CCTTGCTTGGGCGAGCCGCCCTGACCCCGTTTTTGTTGGCA
>N_707
GCGAGACTTGTGATCAACACCACTTCGCAGTGTTGTCAGTT
>N_708
TAACCATTTCCGCCGGTGAACCTATACACACCTAATATGAC
>N_709
CGCCAGTGTTACAAGTCCCACTCAGTGGCCTTGTTGGGCAG
>N_710
GAACGGTATAGCGAGAAACTCAAGTTGGGATAACTCATCTG
>N_711
AGGCATAGCTAATCGCCTACCCAGCGGGTTTGTTGGTTCAC
>N_712
GCCGCCTGGCTTAGAGGCCTCCGATTCTGACAATTATCGGC
>N_713
ACCTAATGACAGGTCTGAGGCATGAATTCTGACAATTTGGA
>N_714
CATTTTGCTGGGGTACTCTCCTGATCACTGACGCAAGTCCA
>N_715
ACGCACTCTACGTAGATGCTCCACTGGAAGGCATATAAACA
>N_716
GCATGTGTAGTTGTCATACTCGCGTCTGAACCACAGGAAGG
>N_717
TCAAAATTTTTACTCTCTTCCTCGGAGAGCGCTGCGATGCC
>N_718
GCCGACCAAGTTGGTATGCGCTCGAGAACAGCCTTCGTGTG
>N_719
CCTGACACATGGCACAGCTGCAGGGACAGAGGAACCTTAAA
>N_720
ATTTGTTAGAGCTCTACGGACCCTGTCTCTGCGAAAGTTCT
>N_721
AATGTCCTACGGGACGATCCCGGCATATATTTCTATTAAGC
>N_722
TATCGTTCTCATAGCGACACCGTGTCATCGTTACCGCCCTA
>N_723
GCTTGCATCTGCAGTCCGACCGTTCGAAAACCACTTTCTGG
>N_724
CTACATCCCTACTTGGGGTTCTAGCATGGTTACAGGACTAT
>N_725
AGACACGACAAATGCGAGGCCGTAAACTTCCCTGAGCAGCA
>N_726
CCCCCAGAATTCTATGTAACCGGGTGACGGGTTGTTGCCCA
>N_727
GGATTGTTAGTGGCCGCTCTCGTCAGTTGTAATGATACGCC
>N_728
TGCGACACGGCCCATAATTTCGGAGAAACTCTACCATTTTG
>N_729
TCAGGGATCCCTCGGGATTACGAATGAGGCTCTCATCAGGA
>N_730
TGGGGCTTGATGAGGGACATCTAAGTTCCCGCAAAAGGCAG
>N_731
AACGCGTCCTCTGTACGATGCCACTAGCTGATACACTGCTC
>N_732
TTTTCATCAGAAAGGCTGAGCTGGTGGCGGGTGACTGACTG
>N_733
GCCCAAACATTTGCTGGAACCTCTGAAGGGAAAACGTATCA
>N_734
TGGCGATGAATACGGCAAAGCCTCTAGGTTCACGCTGCAGG
>N_735
TTGGGCCCAGACGGTGCCGGCCTCTGGCTAAAGAACCACGT
>N_736
TTGGCAACTACTGCATCGATCCACCGTATTTATATTAGCCT
>N_737
AATACGTCTTCAGAGACAGTCGTGTCGTTTATATAATCCCA
>N_738
CTCTTGGGCAACGGAAGTAGCCGATTGACGAAGCGGTTACT
>N_739
GTGTATCTTGCCCTCTGCTGCTACAATAACAGAGCCTAACC
>N_740
TGCCGTTTCCTACTAAGCGGCCATCTACGCATCATTGAGCA
>N_741
GTGATCTATTTCGCAGTGAACAGCAATGCGGATATTCATGG
>N_742
TAAGTCGATGTTGCCGAATTCGCTCCCGATAAGTCCCGGAC
>N_743
ATGGGCAGCAAGCTTAGGCACTATGAAGTGGCTTACCTCCA
>N_744
ACCAGACTTAGACGCTCTGACGAAACGGTGGCCGCTTGTGC
>N_745
GAAGGCGGGTCACTCGTGCCCTAGTCTTAGACGAACACAAA
>N_746
TTCGATACGATAGCACGTCTCACTTCGAGGTGCTCAGAGTG
>N_747
TACCAGCGGTGCAGCCAAGGCAGCATGCAGCAGATCTCGAT
>N_748
GCCGTTGCAGGCGACGCAGGCGTTATTTCAGCGATGGGCAT
>N_749
GTGGACAGTTCTTGGATAACCTCTCTTGGGGACGTCAAATA
>N_750
AGCACTGTCAGCGATGGGGTCCTGTTGGGTGGATGCTATAT
>N_751
TTAAATTATTCTTAGCTTCGCGCAATACCAAGTCGTCTGGC
>N_752
ACGCTTTGTTTGGACATCACCATGTCGAGTTGACTAACGTG
>N_753
TAACTAATGGTCATTTAACACGCGTCGTACATAGTCCCCTC
>N_754
AGGGCGTCATTTACACTTGTCTACATCAACATTCCGGTGGC
>N_755
TCTGGTGTCGAATCCGTACTCCTAACGTTCTGGACGCAACA
>N_756
TTCAGAGCTCCTCAGGGTCGCTTAGTGGAGTTCGCTTGTGC
>N_757
GTGAGGCCGTGCGTACTGTTCTCCTCCCCCCGTCTTTGCTC
>N_758
ATATAAGGTCCGTGTGCTTTCCCAGTGACACGCACTACTAG
>N_759
ACAGGGCGGGCCGGCCCCCGCCTCTTTTAACAAAGGCAGTC
>N_760
AAGCATGGTATTGGCCGCATCCCGAGTGTGTAACTTATTAG
>N_761
AGGGACATTGTGCATAATGTCCAAATCGGTACGCTATCTTA
>N_762
GAGCGTGTTGCGAAATGGCTCTTCGGCTTGTCTCGCTTATG
>N_763
ATCGGCGTGGAGTTACCCACCACGGCCGTGTTTCGGCGCAA
>N_764
GCGTCACACGCCCGGAGTCACGCCGAAAAGTACGAAGCTGA
>N_765
GGAACTGTAATCCTAGAATTCATGGTTACGGCAAGCCTGTC
>N_766
CATTATGCCGGACCATGCATCGCCTGGACTATTCTGTGGCT
>N_767
CGAATACGTCGTAAAACATACCATAGCCAGTTATCCCCCCC
>N_768
CATGTAATCTTCTTTAAGGTCAAAGAGCGCGGTAAACCCGC
>N_769
ATGCTTTCCTCACAAGTCTACCCATGTGGGGAGCTGATATA
>N_770
ATCAAAGTCTATAGTTGCAACTCCCAGTAAACTCTTACCCA
>N_771
TGGGAAGCGGGGGCGGCGAACCCCTAACGTCTTGTAATACA
>N_772
ATCATCTGTGCATACTCTGACCTGAGAATATGCAGGCTACC
>N_773
CACAAATCTTACGTCGTAACCCCTTAATCGTACATATGTGA
>N_774
TGCAAACGCGTGTGCGGGTTCTAGGAGATTGATTGGGCTAC
>N_775
TGTTTGGGACCCTTGTTTATCGTAAAGGTGGATCAACTATC
>N_776
GATGTACGGGCAACCCAGAACGTATCATACCCCACCCCTGG
>N_777
GTCTGTTTTTTTTTCCCGTACCTAAACCAGGGCCATCTAGT
>N_778
AAGCTTGGTCCGCTTGCTCGCCAACACACTCTCCGTAGGTA
>N_779
TACATGCTGGGCATAAAATCCCGGACGAAGCCTTGTGACTC
>N_780
GTTAGTTAGTTTAGCGCTCACATGTAAGCTGATTAAGGTTC
>N_781
CACAGGTTTCGGGAGGACCACCTACCCGCAATAAATGTTGT
>N_782
TGCGAGGGTAGGTAAGAACGCTTAGGAATTTCTGTAGTATT
>N_783
TATCGCCAGTGGCAAGTCGACACCCCACGTGACCCTCCGCC
>N_784
ATCCTGGGCCTGAGGAGTACCTGGAAGGTAGTTTACGGCAT
>N_785
AGAGAGTTTTCTAAATGGCACTCCCTTACAGGGATTCTGTT
>N_786
GCATGATGTTGGCAGTACTACACCAGGGAAAAGCTATCTTT
>N_787
TCTTCTGTACCCTTAGTGCACCCAAAGCGCAGAAGTATATG
>N_788
CGAACCAGATTTTGGTCAGCCAAAATATCACGCCTAGGGGT
>N_789
TGGCAACGGTCGAGTGAGAGCTATGTATAGCCTGGTCCCAG
>N_790
CGCTGCGTTGAACCCAAACGCAAAGTGATTGCAAGTATCAG
>N_791
GATTCACCGTGCTTACCGGCCAGGTTCAAACTGACAATGGT
>N_792
ACAACATAGGTAGAGTACGGCATAGACGTGCTCGCCTGGGT
>N_793
TCCCTAGGGTTTGAAGTAGCCATTCCTTGGTAGCGCATGAT
>N_794
TCGCCAAGCGTATCCTAGCCCTACCCGTAGAATTAATTTGC
>N_795
GGAACGAGACATCACAATTGCGTATTGCGCTGAGTGTATGA
>N_796
ATTACTTTATGAGAGAGTGCCTCCTTGTGCAACTATGTCCG
>N_797
ACGTCCGTGGTAGCTAGCAACTGCGCGTGCTCGTTCCAGTG
>N_798
GGCTGTTTCAAGAAGATCACCTTATTACAGCGACGCTAATA
>N_799
GATTAGAACCATGGCTTAAGCTGTACCGGTCAATGGACAGA
>N_800
CGCTAGGGGCGCTAAAAGTGCCCAGGTTTCAATATTGAGAT
>N_801
CGGATACCACCCCACTATGACGAGATTCGTCGGATCTGCAG
>N_802
CACTGGCCCGACCCTGCGCCCCTCAGCTAAATTTAGACACG
>N_803
CAGGTAGCGTCGCAGCAACACCCTTCATAAGAATATTACGA
>N_804
GGAAATAGTTTTATTCGGTACGGCTCGTAGCTAAACGTTAA
>N_805
TACGTACACAGCTGAAGTAGCTAGGTCACACCCAGACCATT
>N_806
AAAGATCCGCTGACCCCTATCGGACCAACACGATTTTGCTT
>N_807
AACTGACCCAACACTGCGGTCCAACCTTGCTGTGCCGTCAT
>N_808
TGTAAACAGTTCACAATGAACTAAGTAGGACCTCCAGCCTT
>N_809
CTCCAGATAGGGGCCCTATGCATTGATGCGTGGAAGTAGCG
>N_810
GATTATCAGGAATTTTTATTCGGACTGAGTGTCGGTGCGTG
>N_811
GGCAACGGTGTACCGCCTCTCCAGTTTGGGGGAAGCCTATA
>N_812
ACCCAAATAGCGGTAGCGTCCCTCAACTAGAGTGCTGCCTT
>N_813
CATAATACCCTTAGCACATCCCACTCGCAACTTAGGGCGCC
>N_814
TTCTTCTTCTACTCTACGACCAGTCGGTGTCTCGTCACTCG
>N_815
CTAAGCCTGGTTCCCTCCGGCAACTGCGAAGTTTACTCCGT
>N_816
GAGACCCTTTTGAAGTGCCTCTGGGCTCCCTCCCGTACTAG
>N_817
TCGAGTCGTCGCTCAGTTGACCACGCAGCCCCCTAACAGAG
>N_818
CTTCGGTGACTTTGGGAAAACCCTCCGCGCCTAAATTTTTT
>N_819
GAACCAGCCGTAGAACGCGGCGGGGTGTGAGCTATGGCCCT
>N_820
GCAATCATTCACTCACGCCGCGATGCATCACGCGGCCAAAA
>N_821
CAGCAGCGCAACCTGTGTTTCAGGGATTCGGTTGAATACTC
>N_822
TAAACGAACATTAGCAGCGTCGCCGCTACGTGGCGCGATTG
>N_823
TTCCATATTCACTTTACGCCCTGGCGTACCCTTTGATGTCG
>N_824
AGCAACTACATTATAGAATACCATGAATATGTTCTGTCTTT
>N_825
CTGTACGTCCTGTCCGCGGCCGAGTGTGAAAGCCTTTATTT
>N_826
CTTCCGCGCAACCTAGACTTCCAGACAAATCTTCGCTTCGG
>N_827
CCTGATACGCTAATGATATCCCCCACTGGGAGCGCGGATCG
>N_828
GCACCCTTCAATGGCACCCGCGTTAGAATGAAAAGACTGCA
>N_829
GGCATCCTCCTGGGCCCAGGCATATATCGCTACCAATGCGT
>N_830
GGCTTCACGACTGACCTGCTCACGTTAGTGGATATATATGA
>N_831
GCTGGATCGCGACGCACGAGCTAGGAATCCACTCCTGTGCT
>N_832
TCTACGGCGCCTCCGAGAGCCGGCCTTGAGAGCGCGCCGCA
>N_833
GATTTGTTTTGAAACGTTGTCAAACCTCACACGTAGGGCGT
>N_834
TCTTAAAGTCGCTTTGAGAGCTAACTAGGCTCGACGTCTTG
>N_835
CCGTTACTCGGGGAAGGAGGCTCGTAATGTAACGCTTCGAG
>N_836
GGCCATAACTCCATCCCAAACTCACCCGCGCGTCTGTGTGG
>N_837
AACCATATCGGGCTCCCGGGCAAACTTGAACCCATTCCTCT
>N_838
AGGGATGGCCTGCCTGCCGTCGACATATATTAATAGAAAAG
>N_839
TTAAGAATGGAGTTCATCATCTAATGAGGCCCTGCATGCCT
>N_840
CACGGAATCTGGATTAGATTCATAGCGGTAGAGCACACAAG
>N_841
AGTACTCAGCCAGTTTCTTCCCCGAGCCCGACCTAAGCCGA
>N_842
CTCTGGCAAGTAGTGCCCTACCACCCGACTCAGGGTGAATG
>N_843
CTACTCATGCTGCCCGAAAACCAGAAGGGGGATTACTTCCG
>N_844
CGTGAACGTCGGGGACTCTCCCTGTACAGAGGGTGGCGTTG
>N_845
CAAGAAATTTATCTGAGGCTCGAGGGAGAGCTAGTCCGTGG
>N_846
CCATATCGCCTTACGAGCCTCGGTTACTGAAGGACCGTATA
>N_847
GGGCCCTGGGATGATAACGACCTTCGTTTCATACGGACGTC
>N_848
ACTTAACCTCTCCGGGACGTCAAACGCGGCCAGAGTCAATA
>N_849
CGCATGCAGTCCCAAGCCATCAAGACTTGTAGTACGCCGCA
>N_850
GGTTTCTCCAATATGATGTACCTTACCCGGCTCAAAAATAA
>N_851
ATCGCTAGCGCGTTGCCAAACTGCTCGCTGCCGCCTGCCTA
>N_852
ATGCGTATGCCAGACCGTTCCCTCAGCGCATCCTCTGGACG
>N_853
TTTCCATTCTTGTGCGTCCACCATAGTTGGAAAAGCGGACA
>N_854
GTAGTTAGTCAAGGCAGACTCAGTATTGTGCAATAACTGTG
>N_855
GTGGCTCCCGTAGCACTCCTCGAGTTGGTCGGCCTAGACTA
>N_856
TGGGACCCCCATTAGCCAGCCTTACTCGGGGTGAACTGGCA
>N_857
GGGGCCTGTACGATCCCATCCCTTAGTATCTTTTAGCGCAC
>N_858
GCTCCCAGTTGTTCTATGAACGAGGAAGGCAGTTTACCCAG
>N_859
GGACTCACCCTACACCTTCTCCGCGATGAGCGCTGATAACG
>N_860
TGTAGGCGTAGCTCCAACTTCTTTAGTGGAAGCACTGGGCG
>N_861
AGGCCAATTATCGCACGCTTCGAGCCCCTCCAGTCAAACGA
>N_862
TCTCTTCGGTGAGGGTAGCTCAATCCAAGGACCTGCGTTTT
>N_863
TGACTGAGTTTTCCGACCCCCACCTGACGTGGCCACCCTGT
>N_864
TATTCTGCACGTCTAAACTTCTCATAATAACTCTTAAATGG
>N_865
AAGCTCAGGACATCAACGCACTAAAGCGCTTGGCTTTAATG
>N_866
CTCGCTAACCTGGGCAAATTCGTCTTCACCGGAGTCCCGGC
>N_867
CGTAACTTGCCATGACTTCACCCTGAAATTCCTCACAGATT
>N_868
CCGGAAATGTCTTCAAATAACCATCCCGAGTCGAAGCCCGG
>N_869
AATTGGAATACTATAGCATCCTTCATAGCTTGCTACCTGAG
>N_870
TTCTACAAGCGGTCAGTAAGCTCACCAACTCCCCATGTTTT
>N_871
CGGTGGGCGCATTTATTATACGGTTCCATAGTTTCTACCGA
>N_872
GAATTGACGATGAACAAACGCAAGGCGAACCGCTGCGTCAG
>N_873
TCTTCATGCAATTGCATTTTCATCTCGTGCTCGTCCACTCC
>N_874
GCGTCATGTAGGCTCATCTGCCCCGCAAGTACCATAATATC
>N_875
GTATACGCACACCCTTTTTACGGTACACGCCGATCGTCTTA
>N_876
GGACGGGAATGACTGCACGACGGATTACCGCAGCATTGCTC
>N_877
CCGGGATCGTCTGATAAGTACGCCTAGTAGTTCCCGATGGA
>N_878
TATTGCTACAGGTGTGTCCCCGCAATTCTTTACTTGGCTTT
>N_879
TGGGTCGCTCCGTTCTTGCACAGTTATAATCGTGAGACAGC
>N_880
AGAAGCTTAATGTGCGCAGCCTCACAGTCCACCAGTTAACA
>N_881
GCGCAAGCCAGGAAGTTCAACATGATACTCAGAGCTGTAGT
>N_882
TTTGTGGAGACCACCCTCGCCTGATCCACGCGGAGTCGGCT
>N_883
ATAGATGCTAATAATCGTGTCTCCCCAATGGCAAGTTGGCT
>N_884
CCATGTAAAGATTACATGCCCAATAAAGAGTTTTTCAATTA
>N_885
TTCCTAGTAGCACATTTAAACTGGCCCAACTGCCGGCTACA
>N_886
TTTATCTGGCCCGAAGTGAGCTATAACGTAGCATCCCCCTC
>N_887
ATTCGTGGTATAAAAATTTCCTCAGATAAGCTTTAGGTGTT
>N_888
AAGGAAAGGGTGCACGAGACCAAGAACTATTTAGCCGGGGT
>N_889
CTACAGGCGTCCATACTCCGCTTCATGTAGTAGGGGCAAAA
>N_890
GAATATACTAAGCGACCCAACAGTGGTATCTACTGATCTCG
>N_891
GCGACGTGAACTCTTGGAGTCATCATAGGCATTGCCTTATC
>N_892
GACCAATGCCTGAGCGTGCTCTCTTACAAACTAAGTTTCAG
>N_893
AAATAGAAGAGTAGCGGTCTCGGACTCCTATGCTCCGGCCG
>N_894
TATTCGCGTGCTGCTGCTATCTCGTTCTAGTACGATCACAG
>N_895
TGTGTAAACCCTCCCCATTCCGACAGGTTAGTCGCCAAGCC
>N_896
ATGGGGGTTGGAAGTGCACACCGTCGGGCCAAGTAGTTCTA
>N_897
CGGTTTAAATATAATAACGACTCTCCTTGAGCCGAGAGCAA
>N_898
GTAATTGCGAATAAATAACTCCCGCTAGTCGTCCACGAATG
>N_899
TCGGGCGACAATTATGAAGTCTGAGCAAGTGGTATGCACCT
>N_900
TCATGTACGGTCCTGGTGGACCTAAAGGAGTAATTAGCCAC
>N_901
GTCGTACGCTCCTCCTGACTCCGTTGCAATGTACGCGCCGT
>N_902
TCGCCCCCCGTAAAACTAATCATACAATCGCCCGTCGACCA
>N_903
CCTTGTCAGCGCGAGGTTCACATGTCCTTTACATGTAACCC
>N_904
ACCAGGTAGTGCTAAAAACTCTGAGGCTGCTCAGTACAAGC
>N_905
CAAATTGCGGGGACGTATGTCCTAAGAGGCCGTAGTGGGGT
>N_906
AGATTGATTCCATTAGGATACGAACCTTAGTTGCCGCCGCG
>N_907
GAGATATCTGGACTACGCCCCTGTTACTATACGCTCCTTTC
>N_908
GGTGCCAGTCCCTAAATCTTCCCGAAGGAAACTCCTTCCCG
>N_909
CTCTGTGCTATCAGGAGTTCCATTTGACGTTAGTACCAACT
>N_910
TTCCCACGGCTGGTGTATCACTAAATACAGTCGGAAGGTTT
>N_911
TTCGTGCACGTCCCCTTAGCCACAACCCATTATGTACCTGA
>N_912
TGGCCAGAGGATGAAAAGCCCGTTGAACACAACTACGACAC
>N_913
GCGCGGTAGAGAAATAGGCTCCGCCGTAGATAGACCAGCAG
>N_914
CTTGCAGCCTCCGGATTAATCTTCCCTAGAATATCTCAGTC
>N_915
CCATTGACGCGTAGATGGCACGGTCAGAACCATGTTACGAA
>N_916
TAGGCGAATGATATTTGGCACCCATTACAAATGGCGGTAGT
>N_917
AGACGTACATGCGCTTAAAGCCATATGTTCGTCTGGCGAGT
>N_918
GAGTGGTTACCCCATTGGTGCATTTTCCTACTTTCCTGGAA
>N_919
AGTCAGCCTTACCCGGCGCGCACAACCTTCGGGCAGGATCA
>N_920
CTAGCGCACACGCAGATATTCCTGGGGTCGTGAATGATTAG
>N_921
GTATATCCGACCAGTGGTAACGTAAGACGACGACGGTGGGC
>N_922
ACCGCGCTAATGCTAACCAGCGTAATGTATCACTGTATATT
>N_923
AAGGAAAGGTGATCCTATGTCCCCGTTTCCAAGAGCGGCGT
>N_924
TGCGTAGTAATCATGATCATCTCACATGGATAAAATAGGTA
>N_925
TATTGGATGAAACGTCGATCCTTGGCTCTGTCCCCGCCGAT
>N_926
TTGGGAGCTCCTCTGACACGCCCCAACACGGCTTGAAGTTA
>N_927
GTTCTGGGTACAGGCCCCGGCGTGACCATCGTACCTATACT
>N_928
GCCAGGAGGGCTAAAGCATGCACGGGGGCGGGCAACAGGAC
>N_929
CTTGACAGGTGTCATGTTTCCGTCCCCCTGTTCCGATACCT
>N_930
CGGTTGGGTGGTTATAGCCGCAAATCTTAACTAGGGATCGA
>N_931
CTTTGAGCAATGAGACTATCCTTATTCGTCTAAACTACCAC
>N_932
TGTAACCAAATCGGTATCACCGCCATTCCAGCATTATTAAG
>N_933
TTTAATTCCCAGATAGAAGCCCTCTGACATGTCCTGTGAGC
>N_934
GCCCGTCAGCCGTACCCTGACACTTACGTGTCCCCTATAGT
>N_935
AAGAATTGTTACGAGGACCACCTGCGACAGTTACATATTTA
>N_936
GATGTCGAGTCCATCCAATACCTGTAAGGAGGTTGACATAG
>N_937
CTTATGAGGTTCCCCAATCGCAGCCCCGGTCTGTTCTGATC
>N_938
GTTTTTCAGAGACCCCCATGCCGGTATAGACGGACTTCGGT
>N_939
TCTCGATCAGATATCTCTAACGGGGTTTCGGAAGTTCGGGC
>N_940
TCGATCATATTTCACCACAACCATAGCCCAGTCGACGATGA
>N_941
CCTAATAAACGTTGATCTGGCCCTCGTGCGCGGTGAGGAAC
>N_942
CGTGCGTTTTTGAGAGGAAACTTACTTAAGCGCTAAGAGAC
>N_943
ACTAGTCAATGTGAGTCACTCCGCCACTGTGGTTAATGAAC
>N_944
TCCAGGGACATGCAGGCCGACACGCTTTATACTTGCAGCTG
>N_945
TTCCCTCCCCCCCTGTACTCCCTGGTCAAGACGAATCGCTC
>N_946
TGGCCTCTCTAATGTCGTGCCTCGGAGTAGTCCGCAACTCA
>N_947
GGCGATTATGCTAAAACGCACCCGTCTACAACTAGCTCGCA
>N_948
AATCTAAACTGAACTCATTTCGCCATCCACCGGAGCCAGCT
>N_949
TCTCTGTCATCAGGGTATTGCTGTCCATACGCTTATAGGTA
>N_950
ATCCATGCCTGACACTAACGCTCCGGACCGTGCATATGCTT
>N_951
ATAGTGTTCAATATTTCGACCCCCCGTTATTACCAGGGCGA
>N_952
ACTCTGGTCGGTGATCGATCCACACGGGTATGAAGTGCCCA
>N_953
GCAAATATTCCAAGTTTTCGCGAAAACAGGCGAGGAACAGA
>N_954
GTCCGGAGACCCCCAGATAACTCACCCTTTAATTAATTAGC
>N_955
GTTCTTGTCGCTCCCTTTCACCACGCGCTCGCCTTGGGTTT
>N_956
GAATCAGCCCTATATTTGTGCTCCAATCGCGGAGCCGCCGG
>N_957
TAAGCCCTCGAATGCCTCTACTACTTCCTGCCATCGTCTCG
>N_958
CGGTCACTAATTCAGAATCACGTGCTCCTAGATAAGTATTG
>N_959
ACCCCTCCGCACGTGTTCTGCCGACATTCGTCCAATTATTG
>N_960
AGACGGACAAACAGCCAGATCATCCACAAACGGAGGTCGAG
>N_961
AAACGGGTGTTTTCGTTCTCCCAAACGCTACGTACGCCCCT
>N_962
CCCGGAACCGGTACACACGCCCCAAGCAATGTCATGAGGTT
>N_963
AAACGCAGGGGCTTTCTGGCCCTCCTCGCGCGAAGGGCTAT
>N_964
TTTATACTCAGTTATGCACCCGCAAGCGCTCAGTACTTCCC
>N_965
CTCAACAGTCCTCCCGTATGCAGCATTGAGTGACATCGACA
>N_966
ACCACGCACGCTGTAGATCTCCGGGACCTGATAAAGAGTCC
>N_967
GACCGCCATTTGGCAAGAAGCAACCGGCTAAACAGGGCGCT
>N_968
ATGAATGACTGCCAGATGTACGGCAACAGCCTGAAATTTAC
>N_969
GAACATCGCACTGCCTAACGCGCAGTTGGTCAAACGATTTC
>N_970
GGGACAACTTTCGGCAGATCCCATTGCCTAATCCGTCACGT
>N_971
CGTCTCAACCTACCACTTGTCCCCAACTATCCCAAATTTTT
>N_972
CCATTATAAACGCAAAGAGTCGAAGTCCCCCATCCCGGGAG
>N_973
TATGCCATACCTACGATTCGCCCAGGGCTCACTCTCGTTAG
>N_974
CAGATATGACGTTCTCAGCTCCCCATCATCTAAATAGACTT
>N_975
GGCAGATGTGGACCTTGCGCCCGGAGTACGCTTCTTGCACA
>N_976
ATATTAACGATGCATTAGCGCACGTGTAATTTATCGGTCGC
>N_977
GGCCGAGAGTATCGATAAAACCCCCACGCTGCAACACCGAA
>N_978
CCGCATGCGCGCGTTATCGACCTATTAATCGAGGCCGAAAT
>N_979
TCCAGCTTGCATTCATATGGCCTATCGAATAATTGTGGCCC
>N_980
GGAATAGACACGATTATTCGCGCAGTCCACGTAATAGAAGC
>N_981
GCCTGGCCGTAAACCTTGAGCTTTTGCCGAGAATCCGTCAT
>N_982
AGCTAATTTTAGAGGGGCCACAATATCATAGGTATCCGACC
>N_983
TTATGATGTGGTCTTAGATACAAAAGGGCCTTGCGCGCTTG
>N_984
CACCGAATTTGATAAGGAGCCCACCCAAGTGCAATTATAAC
>N_985
CGGAAGCACCCACTTAACGACATCGGTACCTGGGTAGAATT
>N_986
ATTTTTACAAAGCCATTAGTCCATTCGAGGCGGCACCTTAC
>N_987
CCAGCGATTTGTAGATATCCCAAGATGTATATTTCAGGCGT
>N_988
GACAGGGCCTTCGTATAGGCCATAGGTGCTCGCTTATCGGC
>N_989
GATGTGACCTGCTTGAGTCACAAGGACGTCCTACTACCCTA
>N_990
GCTGAGTCTGTTGGTTGGTTCATCTGCCCAGATCGATCCTT
>N_991
CTGTTGGCGTCATGATATGACCTTGAGATAAGTGGCGCTAA
>N_992
TATATACGTAAATGCTACAGCGTAACCGAGGTTTCGCGGAA
>N_993
GGAACTGAGTCCCTCCGTTGCTGTCGGTACAGTATAGTCAA
>N_994
GGTTACAGTATTAGTAGCACCAATAGAGGGTCCATGGAGTA
>N_995
ATTGACCCGGTGGCTGCGAACGTTTACTACTAGAGTGGAAC
>N_996
ATAGCGACAACATTCAGCGTCGGTCAAAAGGAATAAGCGCA
>N_997
TAAATGTCACAGTTGTCAGTCGATGCTCGCTGCCGGGCCCA
>N_998
CTTTAAGCGGCGCCCGTGGACGTGGGCCCGGGCGCATTTAT
>N_999
TTCTACACTAAGCTAACCTACCGTAGCCTAACAGATACAAC
>N_1000
ATTTTCTTGCCGGCCTACCGCTAGCTAACTATGTACCAACA
>N_1001
GAGTGGTATCTCACCGACCGCCTTCTAAGTTAGAGTTTGTG
>N_1002
GACATTTGAAAACTTCAAATCTGTAATTAGAGCGAAGATTC
>N_1003
CTCTACCTAGGTCGACTACTCGCCGAATTATGTGACCCCTC
>N_1004
CGACGAAGACTCCTGGTAATCACTGAGCCAAGCCAGTAGAC
>N_1005
TTATACCTCAAAAGACGGGGCGCCGCCTATGCAAGGGTTCC
>N_1006
ACCAATTGACTAGTGTCACTCTTAGGCGCCGATCCCCGTGT
>N_1007
CAAGGAACACTTCGGGCGATCCTAATCTAACTCATTCACCC
>N_1008
CTTCTGAGCTTACACACCCTCGCCGGTGAGCTTATTAGGTG
>N_1009
ACTGGCCCGTTAAATGCAGCCGCTAAATTACCCGAGTTGCC
>N_1010
CTCGACCTAGTTTGATGTTGCTAAACTATCTCCATAAGATA
>N_1011
GTGAGTATGCTGCCGGAATTCCAACAGTGGATACTTCTAAG
>N_1012
AGCGAAGGAGGATTGGTCGACCGTGAGCTATCCGGGTCGTA
>N_1013
GTACACGCTATGGTCTAGTTCTCGAGCGGGAGTTCTCCTCC
>N_1014
CTTCTTGTATTGGTGGTGCCCTCTGGGTTTCCTCTCCGCTG
>N_1015
GTTGTAGAAACTTTCGTTCACACCCGCTATTGTGATAACTA
>N_1016
ATTCACTAAGATATCGTTGACGGCGGCCAAGGGTTGAATCT
>N_1017
GTTATGACACTGATAAAACACTGGTCATCCGGGCACTATTG
>N_1018
GGATCGCGCTTCGGGGTGGTCTGGTAGGATAACAGGTAGTT
>N_1019
TGGGCGTATTTAGGCATGCGCGTAATTTATGCTCAGAGTAC
>N_1020
TTGTTAACTAGGTTGACCGACAGAAAGAAAAAAGTGTGCTT
>N_1021
TCCTCCCGTGCAATCTCGTTCCGATTCAAGGCTATAAACTC
>N_1022
CTTCCAGATGGCTGGGTAGCCTTGCTTGGGTCGAGGATCCA
>N_1023
GGCGGCAATGCTTAATATCCCACAGGAGTACCATGCGAGCC
>N_1024
GGATACATGTTATGATAATACTATGGAGAAGTCAGGAATGG
>N_1025
TGAGAGCGGACAAATTACTTCTCCCGCATATACGTTCGTAT
>N_1026
TGGCTTCCTCGCAAGGCTAACCACCCCCAGAAGATGTCATG
>N_1027
TGTGGGAGAGTTTGGTGACGCAGACTCCCGGTTTTACCCCG
>N_1028
CCTCAACATGCTGGCGTCCCCCTCAAAAACAGCGGATGAGC
>N_1029
CGGGGACGCGTTGTTTATCACATTGCCACCACAAACCAAGC
>N_1030
TTCTCTAGGAGTTCAGCTCCCGTTGCACTACTGCCCACCGG
>N_1031
GCGTAGTGGCACAAAGGGACCGCAATACGGCGTGTCCGCCG
>N_1032
GGGTAGGCTCGTCAGCTACACTAATCGGATTGGGCTGTCAT
>N_1033
AAACCTGCAAGTCTAACAGTCCGGGACTGATTCTCAGATCG
>N_1034
ATCTACCCCGAAACTGTTGCCGATTTAGCAAGGGATCACTC
>N_1035
GCAGCGACAATATTAGCTCGCCCTAATGAGAGTGATGCAGT
>N_1036
TAAACGAATACGTTTCCTCGCCTTTCTGCTCGCACAAGCGT
>N_1037
CTTCCTACCGTACCTCTCTACCACGACCTCACTGAGGGATG
>N_1038
ACTAATGGCAGTCTAACTGACGATCGGGGTCGTCAGTTAGG
>N_1039
ATCTATGCAAGATTTGCGCGCCCGCCAGGTAAGCCCGATCC
>N_1040
CGGAGGCCCTTGATCCCAGTCGTGTTTCATGATGGATGGTA
>N_1041
GGAGCAGAATGCGCTGCTTCCAAGACAATTCTAACTTGTTC
>N_1042
CCGCGCCTCACCACTAGAAGCAGGTGCGATGGCGTACGCTT
>N_1043
CTACCATAAATACGAAACAACTCAACTTGTTTTCTCGCACC
>N_1044
ACCTCTTTTCCGCAAAAACCCTGAGGCTCGCGTTCCGAAGA
>N_1045
TGAAGGTATACAACTCACGCCATGAGAAAATTCACGTCGAT
>N_1046
GCTGGGATAAGACGGACGTTCTGTGCGTCAGCACAGGGTTA
>N_1047
AATTGTTTTAGCCGAGATGGCGCGACTCTTGGGCATGTGCG
>N_1048
GCTGATGCCGCGAAGACGTCCATTCAGACAGGGTGGAAAAA
>N_1049
TTCCTGTCTATCCAAAAACTCGCTTAAAAGACGGTGCGTGT
>N_1050
CTCGTAAAAAGCACCGTGTACGCTCGTTCACCATAATATTG
>N_1051
TTAGCTTCGACGGCACAAGTCAGAGCATTCGGTAGGGGCCC
>N_1052
CAGGCCAAGAGCATGGCTTACCCAACCTCCGCGGCGATACT
>N_1053
TAGCACCTTCTTTACTATACCCTATTAGCAGCTCAATTTCA
>N_1054
GGACACAAGTGGAGTATTTACCTGCTACATTCCTCTGTACT
>N_1055
CACATCCGCCTCGGTGTACACGCTTACTCGGTAGCATTTAG
>N_1056
ATATCGGTCAGGACAGTTCACCTGCCGCGATTTAGATATGA
>N_1057
TCCGGAATTGTGGTCTTAGACTGGCAATTCAACACACTACG
>N_1058
CTCTAGAGGTTCGCGTCATACCCTCGGTATATGACCAGGAA
>N_1059
TGATCCCGGTCGAATTGCCCCGAGATAAGGTAATCTAGCCT
>N_1060
CTGCGCAAACTCTAGTGTGCCGCAGTTGAATCCCCCATCTA
>N_1061
CTCCCTAATATTCCCCAGCTCTGGCACTACACCCATGTCAA
>N_1062
CTCGTTTTGTAGTTATCCGACCCAAGAGGTTGGCTACGTCT
>N_1063
AGTCTTCATTGGGGCAAACACGATACTTTAATCATGATTAA
>N_1064
TAGTTAGGCCCGAGTCATATCGTTGAGGATGGGTAGGAACA
>N_1065
CCAGTTCTTGTTTGCTGCTTCCGGCGGCACGGAAACGTATG
>N_1066
TCATCTATCTTTAGTATCAGCACCCTGAATATGACTGAACC
>N_1067
AGATTAAAGAAACGACGAATCGGCTTGCAGATAGGGGACTA
>N_1068
CATTGAAGCCGGGACGGAATCTCTTAAGTACGGTGTCTTTA
>N_1069
CTAAGGTACTTCATGGCGGACACACACATCGACGCTCGAGA
>N_1070
CCAATCAGTCGTCCAGAAGACGCTATAAACATCAGCGGGGT
>N_1071
GACTAGTCGCCACCGACATACGTTCTTGGGTGAGGGGCGAC
>N_1072
TTTGGTGGCAGCTCTATTGTCCCCTAAATAGTCGACGATGG
>N_1073
CGACAAGTACTGCTACCTGCCTTGCCTGGGTTACCTTGGAC
>N_1074
GTGAAGAAACGCAGTTTTTCCCCATCCTCCCAGGGGATAAC
>N_1075
ATCTCTAGAATCTCCGTAGACCGGCGCGCCCGGAAGCCCAT
>N_1076
GGAGGAGGAGTACTCGATTCCCGGGACTCGACTAGGGTGTA
>N_1077
TTCACTCCGATGGTCAGGGCCCGATTCCGCAACTGATCATG
>N_1078
TGTCTGCCGGTCAGCTCTAACTTTCACATAAATATATAATT
>N_1079
ACAGGTCATTGACAAAGGTCCTTTTGCATTCATGATCGATC
>N_1080
AAGTTTATCACTCGACTGCTCTATAATGTGTTGTCATTTGT
>N_1081
TCTTCAGAAGAGAAGCGTACCGAAAGTTTCCTCAATTTTAA
>N_1082
CATTGTTAAGCCCAAGCGCTCTATCCAGAACAAGATGTGCT
>N_1083
TCTTCAAAGAAGAGTCAGACCCGGCCATAGCTCATTCGCCC
>N_1084
TCAGTATTCTCTTTTCCCATCACACCGAGTCTGCGATTTTC
>N_1085
ATGTACATTTACTTGGGCCGCGTTCTCCGCCTCGGTCCTGT
>N_1086
GGACGTAAGACTATTCGGACCAGGGGACGAAGTGACACACG
>N_1087
GATCCAGCGCGTAACGAACTCATGAAGTGGTTCCCTCCAGA
>N_1088
CCTGATACCGGATGTCACCCCCCGCGCACCGTATTCATAAC
>N_1089
ATAGCCATTGAACAGCCTACCGGAGACGCTCACATCAGTTC
>N_1090
GAGGATCTCAACAACACGTCCCATCAGAGAATAGGCTGGCC
>N_1091
GTGGACTCGTCCTACGTTATCATCTCTGGATTTGAAGGGCT
>N_1092
CGGGCGCCAGCCTTTTCTCACAGTTGGTGCACACATTTTGA
>N_1093
CCATGAATTCCTTAGATACGCTCGAGGACCGGCCCTTCATG
>N_1094
CATGGGCTTCCACGAAATTCCAAATACCTCTCGCGAGTCCT
>N_1095
CCGGATAGAGATAGAATTTTCGAGCGAGTAGCTTAGGGGAA
>N_1096
GCTTCCCATCGACCGTCTGCCACGTAAACGCGTACGATCAT
>N_1097
TACATCGAATCATTCCGAATCGCCGCGCTCGATCGTTGACC
>N_1098
TCAATACCTACCACGTTAACCACCGTCACTGTCTATGGAAC
>N_1099
GGGCTCAATAAACAATGTCACTTGATTTGCGACTGGTCAGT
>N_1100
AACAAAGCATCCTTGAGACCCACAACTTTTGGCAAAACTAG
>N_1101
GTTGAATCACGTACTACGCGCATCTTGACGTTTAAATAGAC
>N_1102
GCGCAATGCGTAGCGACGAGCCTATCTTGCGGCTATTACGA
>N_1103
TGGCGTCCAACGTCGGGTTTCCCAACGTGCAAATCTATTTA
>N_1104
GATTGTGCTCCAGACCCTTTCTAAGCGACCGTGCTCGGTGG
>N_1105
GTGTATTCTTGAGAGCGGAACTTTCCGTAGAGCATGGCTCC
>N_1106
CTCTTTGGGAATGTGTCACACAAAAGAGCCCCCCCATACTT
>N_1107
AAAGAGAAAAGGAGAAATCTCGCATGCTTAGTTGCAAAGGG
>N_1108
AGGGACCTAGCCGTTCAATGCTATATAGCGCTACCGAGTGC
>N_1109
TTCGGGAAAAGCCGGTGAAACTGAGGGCCCTCCAACTCACG
>N_1110
ACTTCACACCTAAGCAGAGACCTGAGTTCTTAGGCTGGAGA
>N_1111
ACCGCTAAGTGGCACGGCAGCTGATAATGACGTGCATTCAC
>N_1112
TGGTCACTCCGTAACTAGTACAGAGCACGTCTCGACGGTAC
>N_1113
TAAGTAAAGGCTTAATGTTTCTGTAAGTCACCTAGCGGGTG
>N_1114
TACTTGCTTTATTGTGCTTACCATGCTGACCCAAGCGATGG
>N_1115
TAAGATGTGGCGCTTCCCATCGCGGCTTTCAAAGAAGTACG
>N_1116
CACGAGCTCGGCCCGCGTCCCCCCAAATTGCCCAAGCCTTA
>N_1117
TCATTTGTCCGATCCCTCATCTGTCAGAAACGTCCATAGAA
>N_1118
CTCCCGCCGCATTTTGACCCCCCAGCGCCGCGATTGTGGCG
>N_1119
TAAACGCGCGCTGGGTGGCACATCATAGTCCATAATCCGCG
>N_1120
GTCCTAGACCTTCTAACCTACCAGATTGCGTTTTGGTATAG
>N_1121
ATTTAGATGCATCGGACTCGCACATCCTGGAGACTCCTTCA
>N_1122
TATATGCGCCGTGATACTTGCATCGTCGATAACCTAGCAGA
>N_1123
AGAACCCTTCACCATGTGATCTTCATCGGAGCGTGACTCGT
>N_1124
TTGCGGCCGGAGAGGTGGGTCGACCGGATCATGTTATAAGT
>N_1125
AAGGCAATAATTGGCTACCGCGCGGCTTAACCGAGACGTCG
>N_1126
ATCTTTTTTCAGGTAGGCCGCTTGCACGAGCATGTTTCCCA
>N_1127
TTCAACAAGAAGTGTGCGAGCTAGTCACTACCTAAAGCACG
>N_1128
ACCCCACATCTCATTCGAGTCAGGAGCCTGAGCTCGCTCTC
>N_1129
AGCCCTGTTTCATACTGCTTCGGCTTATCGTCATAGTAAGA
>N_1130
GGCTTCACTTTGCTTCCCACCCGGGCCTCAAGTTTCGAGAC
>N_1131
TAAGTTCATGCACAGAGAGCCAGCACCGGGCAGGATCTAAC
>N_1132
CACGATCTCCAGCCACGGGACAATCATAACGACCCAATCAT
>N_1133
AAGAGCATTGCTTTACTAACCCACAACGTAGAGTCGATTTT
>N_1134
ACCAATTTACAGCATAGTTACGCCCAGTCCGTCCTATTATT
>N_1135
AGTCTATAGCCGTGTTCTTGCGACATCTAAAGAAACGACCC
>N_1136
CCCTAGTCTCCTTAGATGGGCGTGTTGGATCGACTCGCACC
>N_1137
TAGAAATATCAGGGGTTCGTCAATCATCCAGACCATCGTTC
>N_1138
ATTTATAGGCCTGAGGATCGCTTCAGGGATCCTCATGATGA
>N_1139
TAAACGTTCTAACGAGGGTGCGGTCACGGCAGACGCTTTAG
>N_1140
CGTTACACTACATGAAACCTCTAGGTTTAGAAGCAGCCACA
>N_1141
GGACCGGGAGATCAGAAGACCGAGGCATAGACGGTTATAGC
>N_1142
TTGCTCCTTAGTCCGGAAGCCCATGGATAAGATTGAAAGAT
>N_1143
CTCCGGCATCAGGGAAGCACCCGCGGCAGTATTTTGAAAGA
>N_1144
TTTGAACGGCATGAAGTTCCCGCATGCCCAAGCATACTTGG
>N_1145
CGCTGGTACCTTGTTGTTCCCCCAACGGTGTTTCAGTTCAA
>N_1146
AATAAGACAGAACGACTCACCATGCTCTGCACTACAACTCA
>N_1147
GCGCACGAGGGTGTCTGTCCCCACGGGAGCGTAATCTTTGT
>N_1148
ATCGGACAGCGTTCACGACACTGCAAATGAAACGTCCTGGC
>N_1149
GGCCAAGAGATGTCCGCGAGCTGGGGTCACGGACGACTTGA
>N_1150
ATTTCAGAACCACAGACACGCATCGCGCATCCCTGCAGAGC
>N_1151
ACGACGTTCTCTTTATTAGCCTCAGCAGAATCGAGAGTGGA
>N_1152
GGCTTACCGAGACAGTAGAACAAACCGTTAGATCGGGGTAC
>N_1153
TTGTTCCTACTAACTCTTCGCTCACAGAGTCTATTATTCAC
>N_1154
CCTATGTCGGGAATTCTGCGCTTCATATACATTTGACTGGT
>N_1155
TACGGTTTAGATATGCTGCGCCAATATAGATCTGCGGATAT
>N_1156
TTTCATGATTAAAATCTCTTCGGTAGGGATTGTATCGGGCT
>N_1157
GCATACTCTCGGGACTCTCCCCGGTAACTCACCGCACGGTA
>N_1158
TAGATAGACGGGCCCCTTTACTAGATGCTTGAATTGGCAAT
>N_1159
AAAGGGGTTAAGAGTGTTCACACTGGTATATATCGACTGCT
>N_1160
TTGTCCCAGCGCTATGCCTTCACTCGAAGCCATAGCCTCCA
>N_1161
ATTGGACAGAACAAGGACGGCGCGATTGGTCCACAGGTACC
>N_1162
TGGTGCGTGGAGTTTTTCGTCTCTTCATAATGATGGCGCTG
>N_1163
GTTCAATAGCGCGTGGGTATCCCACTTTTGAAACTTGGAGC
>N_1164
GTAAATGTACGTCCTAGCGTCCATATTAACTACTGAACAGG
>N_1165
AGCCAAATTAATAATCCGACCGATACGAGCTTCTTGGCGAT
>N_1166
GGTTGGAACAGCTGGCTGTTCTAGGACTATTATATAGTGTA
>N_1167
CTTGATTGAGATTCCTGTAGCCGTGACGTAACTTTGCGTTG
>N_1168
CTCCGTTACGTATGTGAACTCTCGTATAGGACAACTACGGT
>N_1169
TCCTTGAGCAGACTGATCGGCACTTCAAGTGACGCTATCTG
>N_1170
TCCCTTCGAGGAAATGGGGACAATACGTGTAGTGAACGTGA
>N_1171
ATCAGGGGCTTATGTAAATCCGAGCTGCCGCACCAGGCGGA
>N_1172
CGAGTGCGCAATCACGGGTGCCTTGTAGTAGATTGAGGGGG
>N_1173
TGAGTACTTAGACAAGCGGGCAACGCGGAATGCGAGTTATA
>N_1174
GGTAGTGTTGTATGGACTGGCGGTAAGTAATCACCTGCGGG
>N_1175
CTGCTCACCCACGCTTGACCCAATAACGCGACAGGTGGTTT
>N_1176
TTCAAGACCAATTCTTAAATCCCTAAAGGCCGTCTGCATTC
>N_1177
ATATTGGTCGGATGACGTCCCTGCTCCCCGCGATCTAGGGG
>N_1178
ATCACTTCTGTCAGAGGATACGTCCCGCGCGCCATCGCCCG
>N_1179
GCGCCTCGACTGTGCCAAAGCGGTTACGTTGCTTCCTTCTA
>N_1180
TTTGCAGATTGCGGCGCGAACATTTTCGGCCATCGGGGGTG
>N_1181
GGCTCCAGTCCCTATGAGCACATGTTCGAACGGAAAATAGG
>N_1182
GCTTACCCAAGCAGATAGGGCTGTAGTGTCGAATGATTGGG
>N_1183
GATCACCCGAATGGAGGCGGCGAGACGGCGTGTGCACCCGT
>N_1184
TCGACAATGCGCGCCATTTCCCAGGCCACAATCATACTTTA
>N_1185
TGCGTTCCCAGTCCGGAGGACATAACGTCTATACATATCTA
>N_1186
TCGCCATAGAGCTTGATCTGCTTACTCAGAGTTAAAGACTC
>N_1187
ATCACATTGGTCCGGAAGCTCAACTATCGTTGGCATAATCT
>N_1188
CACAAGGAGCCCTAGAAGCACTACCGAATACCGCAGGTCCC
>N_1189
CAGAGCACTCGCAACGTAGACAGGATTCGTACGAGAACACC
>N_1190
GACGCAGATGACAGTTCGGCCAGTGGGCGGACGGTAACTGT
>N_1191
CCATGAGCTGGGCTTAATCTCTGCGGATACCGAAGGGCGAG
>N_1192
ATCCAACAGACCTCTTTCTCCTCTTAACGACCCGACCGCTC
>N_1193
ATTCGCAGGAGAGACATTTCCTTCACTCGAGCTAAGATATG
>N_1194
ACTCGCACATGTATCTTTGCCGTGACGTCCAGCTAAGCGTG
>N_1195
TTAAGTGCAGTTTACATCCCCTCGAGGAAGAAGAAAGACAT
>N_1196
TGCCGGGGTCATTACGTTGGCAAAGCTTCGTCCCACTGTGC
>N_1197
CCCCTAATGGGTAGCAACTCCGTTTCTCCCGTGCTAGTGGT
>N_1198
GACCACCGCGACAATTGCAGCGTGAGCGATAGTAATTATGG
>N_1199
TAGCAGGCGTATTTTATGTCCTGTTTGGAGAGGAGAGATTT
>N_1200
GTAAAGCTCGTGTTTACCCCCTATTCATCCCACACGACCGC
>N_1201
GTTAGATAGTCACCGCGATGCGCCAACATAGACAATCAACT
>N_1202
TAAGACTGCCGCCCACCTTTCTTGGATTCAGATCTAACCTC
>N_1203
TGGCTGATTAACAAAGCTCCCCTGGTCGCACGAACACGACT
>N_1204
CCCGCGCTAGTCCATGCATACCTTTAAAGGCGAGGTGCTAG
>N_1205
TACCAATGCGCGGATCAGGTCTGGCTAACGTCTTAACGCAC
>N_1206
TATTTACAGAGGTAAGAAGCCCAGGTACCGAGCGTAACGCG
>N_1207
ACATTGGTTCCCCGGTATGTCGGTCGGGGCCATAGTATGGG
>N_1208
ATCGTGTTACGCGTTTTTCCCGAGCGACCGCCACTCCAAAA
>N_1209
CGTCAGCGGTCCGTGGGCCGCGTCCAGGAACACCACTACAG
>N_1210
GGCTCTATTGTAGGAATTTCCAATATTTAGGACCCACTGTC
>N_1211
GTTTGCTCGGTAATCCTCCTCTAACACCTCTCATGCACTCT
>N_1212
AAAACATAACCTGCTCCATACCGGTACCAAGCTAGAACGCC
>N_1213
AGAAAGCATGAAAGGTGTTCCGCCCGCCCGCACGAGTATTT
>N_1214
CCGGGAGGCGCACGGGGTGACATGGATTCGATGGATGCGAA
>N_1215
TCTGGGCCTACTCTGCCTCACTTCCTTTCTCAAAAGATGGA
>N_1216
TGAAGTTTCCGCCTTTCGCGCCCTCCCCAGCATACCCAGTA
>N_1217
AATTGTCAGTCATACTCCGCCACGCCCCAAGTCCTCGATAA
>N_1218
GAAATTGTCGCTTTAATGCTCGTCCACGCCTTATGAGAAGT
>N_1219
AAAGGAGGGCGAGATTAAAGCTAATGCCTTGCTAATAGTCC
>N_1220
CTGCTTAATCGAATCGGACTCTACTCGTTTAGCCGTTACAC
>N_1221
TCTGAGAAAGGTCAGATCCCCTTCACGCCTGTCCTACTGGC
>N_1222
TGTAACCGCGTGGAAGTCGACCACAGAACCTGATGCCGAAA
>N_1223
GTATAACACAATGTCCATTGCTGGCCACGGTCATACCTGCG
>N_1224
TTGCCGGAACCGGGGGCTCACGCATTCCAGCCTATCTAACC
>N_1225
TGCCTAGTCTCTCACTAAATCCGCCGGTTCAGTGGGCAGTC
>N_1226
TTGCTTTCAATACCTCAAGTCCTTAAAAGACGTAATCAAAG
>N_1227
GCGGTCCTGCTTGTTTCTGACGCGTAAAGAGTGCGCCTAGA
>N_1228
AGTTTTAAGGCGTAGTAGATCTTCGGAGAGTATGGAAGGGG
>N_1229
GAACATCAGTCCGCATTTGGCAGGGCGTTGTCCTCATATTA
>N_1230
ATGAAGCCGATTTACTAGAGCTTACAAACCTTGAGATCCCG
>N_1231
ACTAGCCTTAACATCCTACCCAATTAGAGCATTTGTTATTG
>N_1232
CCGCATTTTCAAATTTCGTGCGGTGTTGTCTGTATGATTTC
>N_1233
ATGGGAAACGTTCGACAGACCTGTAAATCTCGTACTGATGG
>N_1234
CCTCCGTTTCTTCAATGTAACGGGATAATACTGCCTTGCTC
>N_1235
GCGAAGCAATTGGCGGATAGCATATAGGGGGGTTTCGATGA
>N_1236
GCGCTTTGATGCGCGAAACGCACTGAGAGGCCAATAGGGAC
>N_1237
CTGGCTCTGACTCACGTATCCTCAGTGTTCCCGCGCGTCTG
>N_1238
TCCTACAGCTTTGTACGAGACCTCCTTAAAATGACTTGGCC
>N_1239
CTGACCGCTACGAAGAACTACCGATCTGCGAACACCTCTTG
>N_1240
TGCCCATGAGATGTCCATTCCGCTAGATCAGTTCTAAAATC
>N_1241
CAATGTTGAAGGCCCTGCCCCAGAAGCACTCTTAATTACGG
>N_1242
CAGAGTTTTGAGAAGCGTAGCGACCTCTTATACTTCGAATT
>N_1243
AGTTCGCATGCCAAATTAACCCATTCGAGGTCCAACTTAAA
>N_1244
ATTGGATACTAGGACCTAAGCAATCTACGCAGGGGTGTCGC
>N_1245
TTGGGTTTTGCTAACGTTAACAGAGCCCCCTGAGCGAAACA
>N_1246
CTCCGACCGTTAGCAGATGTCACAACCTGGCTGCCATGCTT
>N_1247
TCCTCCCTCCGGCTGTACACCGACCTTCGACCAGGAATGTA
>N_1248
AAGAAGCCGATGTCCCAAGACTGATGTTTAAGCCTTTTTCT
>N_1249
GGGTATCGGATAACACCCTTCCACCCCACATCGCAAGAACG
>N_1250
TCAATCTTCTCACCACTCATCGGCACAGTGCTGAATCTCGT
>N_1251
GGCAGTCTTGTATTTTATACCCTCTCCCGCGTCTCATGGCA
>N_1252
AGGCATTATCACCTTCCTCACACGCTAAAACTCCCCCACGT
>N_1253
GACCTGGGTGACCAGAGCGCCAGTTCCTAGGCGATAGCAGC
>N_1254
GCAGTCATATGCTTTCAGCGCCGGTTCTGAGTCTCGTGCTG
>N_1255
ACGACAGTCGTCAGGAGTGCCAGTGACACTCGGTCAAGTAG
>N_1256
ATAAGGACGAGCTTCTGGATCTGGTGGTTATGAGACTACGA
>N_1257
ACCGTCTTAACCCTTATGCGCTCTAATTCAATCTCGTCTAG
>N_1258
TGTTGCAGTGTTAGTATTTCCTCGGAAGTATCCCAGCCGAC
>N_1259
TTATAGTCGGAAGGAAACCTCGCAAACGTCAGTTCATTGCG
>N_1260
TGCGCTCCGACAGATGCCCCCCTAATAGTGATAATTATACG
>N_1261
CTACTAAATACCTACGGCGTCTTTAGGTAGTTGCTAACCAT
>N_1262
CCGTCGCAGCGGCGAGACACCTACGGTCGTATTGAGGTGCG
>N_1263
AGCTGTTAGAATCTAAGTCTCTGATCTTCTAAGGTCTACTG
>N_1264
CGGCCCCGTCCCCCGAGTACCACATGGTAGTAAGCGTAACG
>N_1265
GAGATACGTAGACCGTGGGTCTTGCCGCGATCTTTTAGTTG
>N_1266
CAGGGGATATAAATCCGTCGCTATCCCACCACACGCATCCC
>N_1267
CGAGAAAGGCACACAATCCCCGTCTTACGCGCATAAGGTTT
>N_1268
GGATCTCGTGTGGATCGGATCTAGGATTCATCAACAGTTGA
>N_1269
TGTTGATAACTGGGAAGGAACGTGGCAGGTCGACTGCGTTT
>N_1270
CAGGCTGAATCACGCTCTCTCGTCTATAGCGAACTCATCGC
>N_1271
TGTGTGCTACAACCTGTACCCGTCGCCCGTTAACACCTTAA
>N_1272
GGGGCAATATCATAACACTACCACTTCCTCTGACGATCAGA
>N_1273
GCAAATGCCGGGGCCGCTGACCCGTTCCTGAAATGTGCCTA
>N_1274
TATAATGCCCTACTCTCAACCTCAGGGGGGGTCCCCGCTTT
>N_1275
GCCTACCATCCTGATTAGGTCGGCGATTCAAACCCGCTTCT
>N_1276
GACGTTGCTACAGTACGATGCAGGAAACCGCACTGATGCGC
>N_1277
AATACATCCACCCGCTGGTACCGGCAGTCGCGATCAGATTA
>N_1278
TTTTGTGGAGCGAGAGAACCCAAGGAGATAAAAGGAACTAG
>N_1279
AGATTCCTGGGAGATCGATACCGCCTCCGAACAAATAGGGG
>N_1280
GTTCGGGAGCCGGTCGCAGACATACACTTGGCGGGATACAA
>N_1281
GTTGAAGCATTAACCCCGAACCGTCCCCAATCGATTTGTGC
>N_1282
TGAGAGAGAGGGGTGCAGTCCGGGTTACTAGAAGATGACCC
>N_1283
AGCGTCTATCCCTACACGAGCGACTGAATTCGTTGCATACA
>N_1284
ATGGATTCTTGGAAGCATCACCTAAGACACCCGGGGTCCGC
>N_1285
CGGGCCATCGCAGTCGAGCGCTTCTAATGGTAATCAATGTA
>N_1286
ACCCAACAATCGCATAATATCGGAGGGCCCCTTCCGTTTGA
>N_1287
ACTACCGTATAGCCGGCCACCTAGGGAGCTCGGGGCAGCTG
>N_1288
CCCACGTGGTGTAGGGTGAGCCCAACACAGATCTGACACAA
>N_1289
TTTCACCCTGTAAAGAGGTGCGTCCCTAAGTCGAAGTGTGT
>N_1290
AGGGCACAGCGTGTATTTTGCAGCTTCCCCAGCGGTTCCTT
>N_1291
GGTCAGCGAGTAAAACAACACCCGTTGTTACCGGGCTTGTC
>N_1292
TGACACCTATCAGCAACCCTCTAGCCCGTTAAGATCCGCGG
>N_1293
TAGATCCCATCAAGGGCAATCATTGTTCTAGCTTACGACAT
>N_1294
GTATCCTTCAATAACAACCTCGAAGCGGCGGTTCCGTAAAC
>N_1295
CGAAATTTAGCGTAGGAAATCAACCTTGAGAAACTAAGCAT
>N_1296
GACCCAGATAATGCAGGAAACCGTGAAGAGCCCTCACAGAT
>N_1297
AGCCCGCGGGTGGTGTAGTTCTTAATTAACTCCTACATGCT
>N_1298
GGGGATGGCGGTTTGTAGGACGATTTGGTACTACGACCAGT
>N_1299
TCCGCGATAAGCGAGTAGACCTCGTTCCACTCGTCCCTGTG
>N_1300
TCTATGATGACGGAGCAGTGCGCGGGGCTTAGCTCTTAGCA
>N_1301
TTGTTTAGCGTCCCTTTAACCGCGATATGAATGACACGGCT
>N_1302
ACGTGACTGTGCTCCTTTGACAACATCATACCGGCGTAGCA
>N_1303
CTGCATATAAGCATTTCATCCCCACGCTAACGTTACTTGTG
>N_1304
AGGTCCGACGAACTGTACAGCGGCGCCCAAGAGCACTGAAT
>N_1305
CGGTTTGAACAACGTGGATACTTGATCGTAAGGTTAGTTCT
>N_1306
AACTCTTTCACTAACCGTCCCCGAATTCGAGCTGAGCGATA
>N_1307
CACAAGACATACATGGTTGCCATCTACCTCTAAATGGCTCT
>N_1308
CCGTCACGTTTAGATGACATCTCGCTCACGGGGCAGGACGG
>N_1309
ATTAGCGCTATAATACAAAACACAACAGTCGGTTTAGAGTT
>N_1310
GAAGGACTGTTGGCTTCTAGCTACAGTTAGATGAGAGGGAC
>N_1311
TTACGGTACTAAAAGGACGACTGACCACATCACGCGAAATT
>N_1312
GCGCTATATTCAGTGACAAGCTGCGGCGACCACTTTCAGCA
>N_1313
AATGCAGCGCTACCCCACGACACCTTCACCTACCATCCTAT
>N_1314
GGAGGTCGTTCGGCGGCTACCGGGTGTAAAACCCCACCTTT
>N_1315
GAACTTCTGCAACTCCGTATCTCCCGGCGGGCACATTCATG
>N_1316
TGGTTGATTAAGTAAACGCCCACATCTCTACCTGTGCTGTG
>N_1317
CCTCCGATGGATTGTCAAAACAAATGCTTATGAAGCCAACA
>N_1318
GAAGTCGCGGGAAGGGCTTTCGGGCCATGGGCAGCAGCAGA
>N_1319
AATGAAAGACCCGCAAGCAACGCTCACACATTTTTTAACCC
>N_1320
AAGAGCGGTCTGCTACTACTCCGGCAGAACTACCTTGCCCG
>N_1321
CGCCAGCTCACACATTGTGGCCCATTTAGGACCAAGCCCGG
>N_1322
GGAACTCGGTATAGCCAGCGCATTTAGAGTGTGTATCTCAT
>N_1323
CACTAACTTTGGTAGCAAGACGATAAAAAGGCATAGAGAAT
>N_1324
TGGTCCGGGCCCGTAACGCACCTAGGGTCAGCCGTGGAATT
>N_1325
GTGCAAAGGGACGTGATTGCCGGCATTGGCAGTTTTAGACT
>N_1326
AAGGAGAGAGAAAGATGGAGCTCGGCAGGCACGCGAATCGT
>N_1327
TCACGCACCGATGTTGTATACAAAGCCTTGTAACAGTGTCA
>N_1328
ACGTCGGCCAGGACGTCTCTCATCAGAGGTACCAGGTACCT
>N_1329
TCCTTGAACGCGCATCCGACCCCGTCCAAGGCGTTTTCCGA
>N_1330
ACTCCGAGAACGCTACAATGCGTTGCACCACCTAGAAGAAG
>N_1331
ACCCGGGACGAATGTTGTTCCTCGGTATTAAGATACACTAG
>N_1332
AAGACGTCGTGGCTATAAGGCGACCGGGAGCACAGGTTCGT
>N_1333
CGAACGCGGTTAGCTTAGCTCGGGAATGATCCACGTTCTGA
>N_1334
CCGATAGCAGTGGGTAGCATCCGAGCCTGCCCCAATAATAC
>N_1335
AGTCGATTAGATACGACAGACAATAAATTATAATAACCATA
>N_1336
TCGATTGGGGCAATCCGTCACGTGTGGTAGCGGATAAGAAA
>N_1337
GACGAGTCCTTGTCTCTTAACTTTTGCCGACTCCCGCACAA
>N_1338
CAGGGGACCGCCCTGGATCACCTCATTGACGGTAGCAAATT
>N_1339
GACCACTGTCCTCCACCGCTCGGCTGAGAACCTTTCTGGTC
>N_1340
GTCTTGCTGATGCTATCATACTATCGGAGGGGCTCGTACTG
>N_1341
TCACTACAGATATCCGATTACGACACAAGAGCACCTCCTTG
>N_1342
GTCTCGCCATGGGAACATAACATACTGACCACACCTTTACG
>N_1343
ACCCTCTCCCGCAGGACGTCCCCAACAATAACGAGCCGTCT
>N_1344
CTTAAGACTCCCTTAGACAGCCAGACTAAGTAGGATATTGC
>N_1345
ATTAAGGCAGCGCGACGTCGCCGACTGACATGTCGGTGCAT
>N_1346
ATGGCGTATACTAGATTGCCCGCCGATACGGTCTCGCAATG
>N_1347
TTTTTTATCACGGGGGCTAACTCTGTTCGAAAGAGCGAGGC
>N_1348
AGGTATTCCCGGGATGATTCCAAGTTCGTCTGGTCGAATAA
>N_1349
AACTACGTTATACGTTGTGCCCCGGCATTAAGAATCATCTA
>N_1350
TTACATTGCGGTACGACAAACAAAATGTCCCACGTCTCTCC
>N_1351
CCACAACTTACGGAAGGTCGCTTCCGGCCCAAGTCGGATGC
>N_1352
CTATTGAAATACCTGAATTGCTTCAAATACTGTTACTACGA
>N_1353
GAGAGAGAAAAACCACTATTCCTTAGGACGACACACACTCT
>N_1354
GAACTTCTAGAGCACAGCGGCCGAACTTTCGCTGAGAAAAC
>N_1355
ATTGGCTTGCTATCACCGACCATCCTATCGAAACCCTCACA
>N_1356
GCGCGCTAAGCCTATATCCCCAAATGCGAGTGAGTGTACCT
>N_1357
GGCGGCGGGGGCATGGAATACTCACGCCCTGTATCAGCTCT
>N_1358
GATTCTCTCGTGTTCCTAGGCAGCAATGCCGTTCATTCAGT
>N_1359
CAACGCTATAAGTGTAATATCACCGGTTTGCATCCAATATA
>N_1360
TGCCTACTGGGCGTCACTAGCGTCGATAAAAACTATTTATG
>N_1361
GGCCCCGCGGGGTGTTGGGTCAGCGACGAGTGACTACACTT
>N_1362
TAGATCTGCCAGGCACAACCCAATCCTAACGCCTGCAGTCG
>N_1363
GTTGGAAGGATATGAAGTCTCGCCCTCGGTAGGAGTTTGTT
>N_1364
AATTGTTAGGCGATCCCCATCAGTTGCCCTCAACTACAGAA
>N_1365
GTGTGTGATAAGGTGGAACGCGATGGCGACTCCTCCCCTTC
>N_1366
AAGGCACAAGGAAAGTCAAGCGAGCAGATGTATAAACATGA
>N_1367
CATAAAGAGAACTGGAACTACAGCTCGGGCAAGTACTAGGC
>N_1368
GAGCTTGTTCGGTGCCACCCCAACGGACGAATGTAAGACTG
>N_1369
ATTTAAGTCAACAAAAACCACGCTTGAAGTACCAGCGGGGC
>N_1370
TGGGGCGAACGTAGTAAATTCCGCCGGGGCCCCGGAAGAAA
>N_1371
AGTGTACTCACACTCTGATACTGTCGTTTGCCGGCCTTGCC
>N_1372
AATCCAATTCAATCACCACTCCAGCCTCTTCGAAACGGCCG
>N_1373
CGAGTCATGAGTCCTCACACCTGTTCTGCTTAGAGATTTAC
>N_1374
GGGTCTGTGAGGCTTTCGCGCGGTCAAATCTTCCACACAGT
>N_1375
TTTAGTTGAGGGTGTCACCACAAATACGCGTCCTGGCGACT
>N_1376
CGCGAGATGCCCGGTCGCAACTCTGGTTGCGTGTTATTATA
>N_1377
TCGTAGGGTTAACCGGATCACTTTATCCGATACGGATACTG
>N_1378
ATTCGGTACTAGATCGTTTCCGAGGTCGCCATAAACAATTC
>N_1379
CACCATTGGATTCCTTGCATCTGGTGTCTCTGAACCATCCA
>N_1380
TATGATTGAGTACGTCACGGCACCACTACGCTTTCTTGAAA
>N_1381
GAATGGAGGAATAGAGGGAGCCAATCAGATAGGTTAGGCCC
>N_1382
ACAATTGCCTCAGGGCCGTCCCGCTGTAATAGTTTAGCTTT
>N_1383
TACCCTCATATTTAATGTAGCCAGCATACGAACTCACGCCT
>N_1384
TCTGTTGACGTAGCGATGGACCTTATAGATTGGTCAGACGT
>N_1385
GGTGGATACTTTGCCACGCTCGCTTCATGGATACTCCCTGG
>N_1386
GAACTGAGTGGCAGCGAAAGCAACCGTTAACTGCGATGACT
>N_1387
CATGAAGGGCGGGTGAACAGCCTCCACTTTACAGCCGTACA
>N_1388
GATGCGTAGTGATAGGTAAACATCAGTGGGGAGAACTTGCG
>N_1389
TATAGTCCCTGATAGAGCGGCGTCCGACAAGGTACCTAGAG
>N_1390
ATAAATACTATGGGCTATCGCGTATGGGGGGTTCGTATAAT
>N_1391
CAAGCACTACTAATCCGTTTCAAGTGACGGCTGGTTAGGCT
>N_1392
TGTGACCTCCGTAACATATACGAAGAAGTCGACATGGCCCA
>N_1393
ATTGTGACGAGCAAGCCTGTCCACATTAACGGGTTGATACG
>N_1394
CCCGTGGTAACCTCCTGATACCGTTACGACTTCATGTATGA
>N_1395
GTATGCTGTCTTCTTCTTACCATGTCCGATGCTTTTTTTAA
>N_1396
GTACGCTGCGGGACTGGCAACTCCCATAGAAGAGGCACGTA
>N_1397
ACATGCAGATTACGACTTAGCGAGACCAAGTTTGACACTTT
>N_1398
GTGTCCCTCGCTCTTTTTCACAGTAGACTCGAGTGCGGGAA
>N_1399
AGATCTGTCCATTTTCATCTCTATGAAAGCAGCTAGAGCGG
>N_1400
TCGCTTGCGGCCATACTCTGCGTTCATCGCCTGAGGGGGCA
>N_1401
TGATGTATTGAACAGAGTCTCGAGAGCTGAAAGGGAGCTTT
>N_1402
ATACATTTACATCTCGTGAACTGTGTTAGTCGTCAAACCAA
>N_1403
CTTGTGTGCAGAGCACCGTACGTATGTGGTGACGGTGCCCG
>N_1404
CACCATTTGGTAGCAGTCGGCGTCTAAGTTTGTTTGCCGCA
>N_1405
CGCTCAACAAAAGTAGTTGGCTCTACACTCGGCTCATTAAA
>N_1406
TGTGAGAACACTGCCAAATCCGGCTTGGTTAGTAGAAGAGT
>N_1407
GCGCGTAGCTCTATGCTAATCGACAGTTTTTGGCTCCAGAC
>N_1408
ATATAGATGAAGGTGTTGAGCTACTGTTAGGCGGCGACACG
>N_1409
ATTAATAAGATCGACCCAGTCTTTGGGATGGGGCATCGAGA
>N_1410
AGCAATCCTGTTTTGCATAACTTTTAACGCGAGCTCAGTAA
>N_1411
GTGCGGGAGGCAGCTACTGACTTTGACTGCTGGGCTTGGCA
>N_1412
CGCGTCTCTTGCGCACTAGACATTGGTAAAATCTGCTGAGG
>N_1413
AGTGGCCGGCATTTTGCAGCCCCACATCGAGCTATAGAATG
>N_1414
CTTATTCATACATACCTGAACGTCACAGCGTCGTGTGAGGG
>N_1415
TGTGGCCGTAGTCTTTCATCCACGCGCGATGAAACCTCTAC
>N_1416
TCACGGATACTCCCGCAAGACCCTCTATCTAAGGCGTCTAA
>N_1417
GCTGGTAACTATCCATGTCGCATTGAAGAGTGCGACGCTGA
>N_1418
AACCAATCCTGCTTTAGCTTCTATTTGCGTTCTCCGTTGCG
>N_1419
TAAATTCGTTAGCAACATAGCATTTTATAAGTGGGGTTCGC
>N_1420
CTCTGTCATCTCGGGGCGTGCATGCGACCATGGGAGCTATC
>N_1421
CGGAGAAGGAGGTGCTTAAGCATCTGGCCAAGCAATGGTCC
>N_1422
CGACCGAAAGCTACGGTTCACGTCCTGGAGGCTACTAACCT
>N_1423
CCACTGTCTAACCGAGTGGACGCCGCTACAATCATAGGTCT
>N_1424
ACCTGCGAAAGGCAGTTAGCCCATAGGAAACTTTATCCAAA
>N_1425
TGGAAGCGCGTCGGTCGGTTCATTTAACGTTCGCAACGGTC
>N_1426
AGTTTTCCGGAGGCAACCGGCAACATTCGGAACCCCCCACC
>N_1427
CTGCACGTCTGAACTTTACTCACGCTTCGAGGATGTACGTA
>N_1428
GAACAACGTGTCCAAAAAGACTTTGCAAAACACAGCTTCTT
>N_1429
CCGAGTAAATCGTCGTTCGCCACGAAGTCCGTTAACGTTTA
>N_1430
CACGCTGGATGACACCGTCCCGCACACGCCCTTTGTATCTT
>N_1431
TCACAGCACGAAACTCCAGCCGTCATACGGCTTGCAACGGG
>N_1432
CCCTAGAGATTGGTTCTGTTCGAAACATAAGGGACTATGCG
>N_1433
TCATCTACACTGTATAGGCTCAACCTTGCGCCTTCTACTCA
>N_1434
TCATAAGTGAGAGGCCGCCCCTCATGGAATTGTAACCTTTG
>N_1435
GTACGAGACTCAACTACAATCCGTGTCAATCACCGCTTGTT
>N_1436
GGCCGTCGCTCTCAGATCGGCATAGTATTCGCTTTACCCCC
>N_1437
ATGACTGAATTACAATTAGACCAATTGCGGAACTCCTAACT
>N_1438
TTCACAGCTCGCACTACACTCGAGTTGGAGGAAGTATGCAG
>N_1439
CGGCACTACAAGTCTGATAACGACCTGATTTTATCGGCATG
>N_1440
ATGGGGGAAGCTACTGGCGTCGTTAAACATAGTACGTCGGA
>N_1441
CTCGTATCGCCACTTAGAAGCAGTGACAAGGTAATGTAGGA
>N_1442
AATTTTCGGACTAAAAAGATCCCGGGGAGCGTTAATGTTCC
>N_1443
CACCGAGTAAAAGGCTCAGTCACTGTGCCTGTGGGTGACCA
>N_1444
TAGAATGGCGCCACCAAGCACTCCGTGGGAACAACTCTGTG
>N_1445
GAAGTACTAGGCGGCCAATTCCCTTGAGATATAACTGAAGA
>N_1446
TATGGCTAACGGGGGTTAAGCGCAAGTATCTGGGCTAATGA
>N_1447
CTGTGTGCTCTACTCATCTACTATTTAGCACTCCGTCGTTC
>N_1448
AGGTACTCTCTGCGGGGAGGCGTCATCCATGATGCTTGCGC
>N_1449
GAATTTCCTGCAACTGAACGCATGTGGGGTTTAGGTGGTAT
>N_1450
GCTTCATCAGTGGACATTAACCAACGCTCCCGTTCATTCAT
>N_1451
GCTGTGCATCCATGACCACCCGCGAATTGATACTAATTCTG
>N_1452
TACTAGAGGGCACCGTGTGCCGGATCTTTGGCGGATACAAG
>N_1453
CCGGGTGCTACAAATCTATACTAGAATGGCCGTCATCCCGT
>N_1454
GAGGTTCTCTTCATGAAGACCGCTGAGGTTAATAGTCATCG
>N_1455
GCAAATAGCCTAGTAATCGTCACTTCTTATACGGGAGACCC
>N_1456
CCATAGCCGATGCTACGTACCCCAATAGAGAGGATGCTTAG
>N_1457
GCCGCGGTTCTTTATTCGGGCCGTAATCGCTTGTATCACGA
>N_1458
ACTCTCTGCCAGGGGTCGGGCACAATGGTATCAAGCCTTCT
>N_1459
GTTGCCCCTCTCTTTGGTTTCGTGGGTCTTCACTTGACCGC
>N_1460
GTACCCAACTCAGTCTGGCACGAGGATTCAGGGTGGCTTGC
>N_1461
GGCATCTGACCCGCTTCCACCCAGAAAGAGGCGTGGGACGT
>N_1462
TTTTAAATGTCTGCTGCGAACCTAGATGCTGCTAATGCACC
>N_1463
GAAGGCGGTCTCTCTGACATCGTATGTCTACACGATGGATC
>N_1464
GAGGATCCCAGTGTGATCTCCATACTACCGGGGCGAACATC
>N_1465
TGCGCTTCACGCGATTCTAACGCTACTAACAATGAGGAGCA
>N_1466
GGAGTAACTTGGATCTCGGTCGTGTCGAGCATATACGAGCG
>N_1467
TAAGCCGGTGAGATGAGTAGCGCTCACAGCGCAACGTTCGG
>N_1468
CATCTGCAATTGGCGTCTCACAGACCGGATACTTAACTTGT
>N_1469
TTTATATAGTCCACTTCAGACAACCAGCAGTTCTGTCAGGG
>N_1470
TTATAATGAGCCGCGCTTAACGAGGCCTCAAAAGCAGACCC
>N_1471
AATGGTTGATAGTTCTCTAGCGTTAATCGTTCTTGTAAAGG
>N_1472
TATAAAGTTTTGCTTAGGCCCAGGCCGTCTTTCCATTATTG
>N_1473
GTGTATCTGTTTCTAAATACCATCTCGGTCCAAATGAGATC
>N_1474
TCAGGAAATCGAAGGGTATTCCGATAAAACCAGGATGCAAG
>N_1475
GCGAATGGAAACTGCCTGGTCTAGCTTGGACTTTCACTTGT
>N_1476
TGCGCCGGCGGATGGTCCTACACACTTTAAGCGTACCAAAA
>N_1477
GAACGAAAATAGTCGGTTCTCCAACCATCGAGTCCAGGATG
>N_1478
TGGAATAAGGGGAACTGTTGCCATAACCCACGTACGCTGGT
>N_1479
CTCCCGGTACAGCTAGGCCGCCACCCCTAAACAAACGCCAA
>N_1480
TGCTTATGACGACAGTTCTTCTGGACGAGTCGAACGGCTCT
>N_1481
CGTGATTACATGGACTTCAACGCCTGCACTTATAAGAACTG
>N_1482
GGTCTCATATTCACGCCGAGCCGAAAAACAAAGTGGTGAAG
>N_1483
AGCCATAGATGAGTTGCATACAGCGTAAGAGCGAGTACGGC
>N_1484
GATTCGACGAATGGCTTCCACTACCTAGTATGTAGCCTGTG
>N_1485
CTTCATTGGGGAAAGACAGACGCGGTACTTGCCACGAGAAG
>N_1486
GGCACATCTTTTGGGCAAGGCGCTTACAAAGGTCTTTCCTG
>N_1487
AGCTTGAAATGCGTAGGCCCCACATCACTGCGAATCGCCAG
>N_1488
CGCTCTCTAGTAAGTTTGTACCCGCGTCAAACTACTAGTTT
>N_1489
GTAATGATCATACGTGCTGCCATAATCGTCGTGTGAGCGCA
>N_1490
CGAAGTGTATCCAGCTCACACTGACAATTGTTGTTGCTAGT
>N_1491
TTTAAAGTCCCTATTAGAATCCCTATCGCAGGACGTAGTAT
>N_1492
AAGCCGCTTGAACGTAGCCACCGGTTTATACGAATCCCCGA
>N_1493
GTCTGTCTTAGTGTGCAGGACGTTACACGCGAAATTTATAC
>N_1494
GAGGTGCAATAGAGGCTTTTCTGGGAGATTAGAAGGTACAG
>N_1495
TCTCGCCACTGGGCCTCAGCCGGATGATTGCTCCGCCCTCA
>N_1496
TAGTACAAGCAGCTAAGTCCCTAAACGTCTGGTGCCAAAGT
>N_1497
TATCGGTGGGGGGATGTGCACTACGTCCGTAATTTATGCTC
>N_1498
GGCTTGGCAGGGCCCTGGCCCCAAGCAGTGAACCGTGGCAG
>N_1499
CTATCAGGAGAGTCAAAAACCGCCGATCCATGACGGCGGTG
>N_1500
GTCCAGCCCCTACAACAATTCTCCTATGCGCTCTCGAGAGG
>N_1501
TCCGGTTTACATGATTCTTCCGCCGTACTACCCTGCGCGAA
>N_1502
GATCGACTCGTCAACGTCATCGCGATCATCGCGCAGGTGAA
>N_1503
TGGGACAATTATCAACCTGACGCGCATGGGTCCATCAAGAG
>N_1504
GTATCGATGATGATTGCTCCCTCTTTCAGAGAGTGGTGTCT
>N_1505
GGGTCCTGAGATCGACGGAGCGCCACACACAATATGACAGG
>N_1506
AAGAGGTGAACACTCCACAACTACGTAATCATCAGAAGCTA
>N_1507
CGTGGATGCTTGGTACATAGCTCACATCAACCTTAATTGCT
>N_1508
GGTTAATTTCGTGGCAGTACCAGAAGTTTCGTTGTCAGCAG
>N_1509
TTCTCAACCCTAGTTCCTAACGTACAGACACGCGCCCACCG
>N_1510
TACGGACATCGGCTATGTTACTAAGAGGGAAACTCCCGGGG
>N_1511
GTCATGCTCCTGGACCAGATCAATCCTCCACCCGGGCCCAA
>N_1512
ATTCAAACCCGGCCTGAAAGCAGAGTAACCCGCTTCCAACG
>N_1513
GATGCAGGGATTTACTTTGCCTATTTTGGAATGGGGGTATG
>N_1514
ACTTCTTTTCAGGTAGCTGACTCTGGCCGGCGCCCGAATAT
>N_1515
CTGTCCTTTGTGCCTACTAGCCGTGCATTGGGCCCGGTCAT
>N_1516
GCCTGAATTCCTCTCACGTGCTTATCACTGAGGGTACGCTA
>N_1517
TGTCCCTGAGTCTCCACTGTCGAATGTGGACACATAAGGGT
>N_1518
TCATAGCCAAGGGTACAATCCTTGTAAATAAGGCGGCAGTT
>N_1519
GGGCTCTATATTGTACTCGCCTTCTTAGCGCATATCGTTGG
>N_1520
TTGAGTTAGGGGACCCTCCACTGTAAGGTTAATCTGTAACT
>N_1521
AGGCACAACCCTTGAGGACACCCAGGGGGCCGCAACACGGC
>N_1522
GACTCACTCTTATCGCATAGCTCCTACTGTAGCCCATATGG
>N_1523
AGCTGCTTGGTGCAAGACTGCTCTTTCCGAGCCGTCAACAT
>N_1524
AGCGAAGCTATTAGCCTTACCGGCACGGGGAGGTCCAGCAG
>N_1525
AAACGAGCATGCGACGATCTCGACCATGCGGAAGGCACTAT
>N_1526
CATGTCCACCTGCCAACTTTCGGTAGTAGTTGTACCATTGA
>N_1527
GAGACTGAAGCACAGACATACGGCCTACCTAAGTAGCTTCT
>N_1528
CGACCCATTCGGGTGCTTATCAGATCGTGGCAAATCGCAAA
>N_1529
GCTCAATCACAGAGTTGCCACAACGTAGGAGGTCCACCTTT
>N_1530
TATCGACCGTGTGTTGTAAACGGCAGGTATGCAAGCACCAT
>N_1531
CTAATGTAACCCATAGCATGCTAAATTCGAAGTTCTGACAC
>N_1532
CTCAAAAACTCGGAATTGTTCGGCGAGGTACGAACGTGCAA
>N_1533
ACTATTCAATCTGAACACCTCTGCCTAGGCCACATCTAGAC
>N_1534
CCAGCTTCGGCGTTGGGAGGCATCTGCCAGTTACGGCCCTC
>N_1535
ATGCAACTGAGGATTTTCAGCAACATCTTCAACTTCTGTAG
>N_1536
CGGCTAACCTTCTCGTTCTACTCAAGGTCACAAATAGGTTA
>N_1537
TACTATACCCGAAACCGTGGCTTCGGTAGTCTTTTTCCAGA
>N_1538
TTCTTTTGGAGCCGTATGTGCAGTTGCCCAGAGTCGGCGAA
>N_1539
TTATCTGGGTTAAAGTCTTGCGGGACATGCAACGACGATGT
>N_1540
CGTTAGGACTATCCAGACGTCCATGCGGGAAACACGGGTCT
>N_1541
GGCCTTCACTGCTTTTTTCGCAGACACGCCCTCCGTATTCC
>N_1542
AAACGCACACCCAAGGAGTACCTCGGACACTAGGGCCACTG
>N_1543
ATACCTAGAATTGAAGTTACCCTACGCGCTCAACCCATGAG
>N_1544
GTAGGCTGATGGAATCACCGCCTGATCATAACGCCTGGAGA
>N_1545
GACAGGTCATTACTTACCGCCCTATCGGCACGTTCATGCCC
>N_1546
GCATGTTAATGTTGTTTGTACGTTGACATATCTATGCGTAA
>N_1547
GCGGCTTCAGTTTTCTCACCCTTGCCCCCACATAACCCGTG
>N_1548
CTACTTCATTGCGGGGATCCCCCTAAGTTTTTCGGAGATGT
>N_1549
GAATAGTCCCGACCTCCGTTCTATACACCGCGAAGAGTGTA
>N_1550
TGCCACTTCCAATTACTTAACACTCTATCTTGGATCACGGC
>N_1551
GCTCCCAGTGTGGTAGGGTCCAAAACACTTTGGCTAACCGC
>N_1552
CCTCCACGTATTTTAAGCACCAACATCGTATGACGGTACGC
>N_1553
AAAGGGGCTACCGGGTCGCCCTCCCTGCAGTGGGCTGCTTC
>N_1554
GGTACATCAAGCCGCTTCTCCTATTGCTTGGAACAAAGAGC
>N_1555
ACACTATGACGCCATACTTCCTAACGCACCTCCTTCTTATG
>N_1556
GATCGCCACCCGGCGAATCCCAAATGGAAAAATTATAATGG
>N_1557
TGAATCCTAAATGACACAACCAACGGCTGCCTAGAAAACCA
>N_1558
GGGGCACACCACCTTGCTTGCGTTGGGTTTATTACCATGTT
>N_1559
TATGCGTGTTCATAGTTACGCCTGATCGAGTCGTGCGCCCT
>N_1560
GAAGCAACTTTATGCCTAATCTCCCGCTAGACAGCTAGGAC
>N_1561
AGTGCGTATGACACGGGAGACGCGCTTTCATTCGTACCGGC
>N_1562
GCATCTGTGTAGATTCTCTGCATTTCCGCAGGCCTGTATTA
>N_1563
GGCCGTCATGAGTCAACTTACCTTCTCCGATGGATGGGCAC
>N_1564
CTAGAACTGATTCATGCGTTCGGTCCGCGTGTAAGCGGTCG
>N_1565
CTTCAGTGAGACTGGAAGTACTCTAGATTTGTAGTGACTCT
>N_1566
ATAATTACTTTATCAGAATTCGCCAAGTATCTATGGGTCCT
>N_1567
AACGATTGCATGTAAAAGCACACCACCGACTTAGTCTGCTT
>N_1568
CAGACCCTGGCGTAGCAGACCTGTCTTTATAGGATAAGCGA
>N_1569
TAGCATCATTATGTATCAGGCCGATTCGCGTATGCAATCGC
>N_1570
ACTTCGTACGTGATTCAACCCACACGTCTTCCCACTCTGTC
>N_1571
CCGGATTAGCCCGTCTTGACCATATTCACCATTATGGTATT
>N_1572
AGACAGACTTCACAGGGAGGCGTTTGGCGATGGCTATGGAT
>N_1573
CCAACCCACTGCCCATAAGTCATGACACGGAAGTAGAGACT
>N_1574
CCGACCAAGATTCCTATCCGCTTGTAAATGTATGAGCATGC
>N_1575
CAGGTGAATATTCCCAAGAGCCTTTAGTCGAACGCTGGCAC
>N_1576
CTATACCGTTCCTTCGCCCTCTTAGACCGAGACCATATGGG
>N_1577
CACAGCTTCGGTAGGACATCCATATCGAGACCCATGCAAAA
>N_1578
CTCCGTGCCTGCAACCCGATCTCAAGTTGTAAAAATTACAG
>N_1579
ACTACGATGAAGATTTTCTACCTAGGTGCTTGGTATAACGA
>N_1580
AGTCGGTGCTCAGTATCTTCCAGAAGTCACCGGGGAGACCA
>N_1581
TGGGGGGGAGTCCGTCCAGACGAGCTAAATGCGATATAACG
>N_1582
AGTGCTGTTGATTGATTGGTCGCCCCTGACGAGTTTGAAGG
>N_1583
ACAGAGCTTCATTAAGGAATCGCGAGATCAATATGTTGACG
>N_1584
ACCATCCTCGGGAATTCGAGCTTATGGCCCACGTGGATCTA
>N_1585
ACTACGGGAGTACTCGTTGGCCTTGCACAATGAGCGGGCTA
>N_1586
GGACCGTCTTGGAAGCTGGCCCATTGTAAGCGTTAGCAACC
>N_1587
GGACGAGAAATCAGTCGTCCCTGTTCGCGTGTTCTTTTCCC
>N_1588
GCAACATATGTTCTGTAGCACAGCGATCTCGAGGTGTTGGG
>N_1589
AGGTAGCATTGGGTGGATGACAAACACAAACTGTAGATGCA
>N_1590
CTACCTGCAATTCGTTAACCCCATATAGCACATCAACGTGT
>N_1591
GACATGGTCTCAAACCGAGGCGCTAGAACGGCCAAGATGCA
>N_1592
CTTTTAAAGATATCGACATTCTAGGCTAAAAAGGTCAAAAC
>N_1593
GTGTTTGGAGCTACCTCGAACGCAGGGATCAGTTTTGCAAG
>N_1594
ATAAATGAAGCCATAGATGACGCATAGTTATGCCCTTCTAA
>N_1595
ACGGCGCGACCATGCCTTCACAATCGTATTAACAGTTCCCT
>N_1596
CCTTGGTCTGACCGCGTGAGCTGGTCCGTGATCGATCGTTG
>N_1597
CGTTGAGAGACACCGACCCTCGCATTATTCCCCCATGTTGA
>N_1598
CTGGAAGTCGGGCGGGATGCCCCCTGCCTCACTAAAGTGAC
>N_1599
GCAGAATCGCAGGCTCGCTACAGGCCAACAAGAACTTCTGG
>N_1600
AACATTCGCCTGCGATCTCCCCCATCGACTTTTAGAATTTC
>N_1601
GACGCTTAAGGCTCATTTGCCTTTACAGCAGGCCGTTCATT
>N_1602
CCCCTTGACATCAAAGGGGGCAATATCAGTGTATCGCTTTC
>N_1603
AGGGCGGACTTGCGTGGTTGCTTAGTTCCATTGTCGGTCTT
>N_1604
TTGTGTGATGTCTACACCTACTCAAAGGACGGTGGAGACTT
>N_1605
AGCACAACTCTGATTAGATTCCTTGATGGGTTTCTCCCATT
>N_1606
AGCCCCACCCTTCTGACTTTCTGCTGGACGTCGATCCATCG
>N_1607
ACAAATGACTCGTTTTGCAACCTACAAACCACATCGGGTGC
>N_1608
CCTAATCTCTTTTCTCTCTCCAAAATATATTTTTGAATTCA
>N_1609
CATTATCCCGTTGACACAGGCGCCGAAGGACTCACATGATG
>N_1610
GCATAGTGATGGAAACTCGACCCGTACCTGGTAAGGTCAAC
>N_1611
TTGTCTCACTACCCCCGAATCGGGGATGCACCATTACGGTA
>N_1612
TATTTGGCCTATCATCCCATCGCCCGTCACGCATTTACTGA
>N_1613
CAACAGGAACGTTAAATGATCTCTTACTCGTGTCTGGAGCA
>N_1614
TGGTTATCTAGGCGGTATCACTCGGTAGTTATACAGCCAAT
>N_1615
CCTGGGGTCGAGTGGGGTAACCTATTTGCAGATGCAATTAT
>N_1616
CACTCCCGCCGAACTAGGGCCAGATAGTCGCACTCTTGGGC
>N_1617
AAGCCGGGGTCGTGGTAGATCGCCGGCTCGCCGATCAACCT
>N_1618
GGCGCAAAAGGGATTATATGCGTCCCAGTACACCAAACCAG
>N_1619
CGTAGACTGATGCAAAATACCAAAGACACATGGCCAACCAA
>N_1620
TGCTTTTTTAACGTAATCCTCCTAAACCTCGTATGAATCTG
>N_1621
CCTACACTTTGGATGACCAGCGAAAGCAGCAAGTAAGGCGT
>N_1622
TACGCTTTTCCTCCTAGCTACAAATATATTGTATCAGCGAA
>N_1623
AATCAGCGAAATCTCCAGACCTGGACCTCTCTCCTCCTCCC
>N_1624
CCTGTATAAGAAGCTCAGCCCATCCTACACGATTAGCTGGG
>N_1625
CGCAGTATTTATCGTTGTCTCTCCAATCCCGTCTCCCTACT
>N_1626
TCCTCTGGTTTACGAGAAGTCAATAACCGGATCCCATTGTA
>N_1627
TATACTTCTGAACTGGACCCCCTACTGGGAGTTAATATACA
>N_1628
GATCTTTCTCGAAGAGGAAACACCGACGAAACAGGTGTAAC
>N_1629
ATACTTTAGTGCACTCAGGCCCCCGCGAAGAAAAAAATTGA
>N_1630
CGGCTGGATTAAGCAGTAAGCCCGATAGGGGAACAGCCCAT
>N_1631
TCGTACAGCATCGCGCTGTACCGACTGCACCCAGGCCCGTG
>N_1632
AACAACCTTGTTTTTACGCCCAGGCCAGGCTCTTCCAAGAT
>N_1633
CTTGATTGCTGCCAAAACGTCGGAAGCGTGCGGGATGACCT
>N_1634
CATTAATTAAAGCCCAAAGACCTACAGCATGCGCCAAACGA
>N_1635
CATTCGGGCGCATCCCGAGACTTGGTGCGGCCGTTAGAGTA
>N_1636
AACAGGAGTCGCCAATACGTCCCGTACTTGCGATACATCAT
>N_1637
TTCACATACCAATAGACTTCCCAGCCGATCTCGCAAACAGC
>N_1638
CAATACTGGCTTAGGGACCTCGAAATGGAGCCACTTACTGG
>N_1639
GAAGAAATTAACTGAGAAAACTTGAGTTTGCTCGGGAGTCC
>N_1640
GATGCTAGTCGGTTAATCGTCATCGTCGGGGATTAATCGCG
>N_1641
TCAAACCGAATCGACGTTTACCTAAACTGCATCATAATGCA
>N_1642
ATCCGATCAAGTCAATTACACTATGAGCGATAGTATGATCT
>N_1643
GAAAAAACATCGCCCCCAATCGTCACCTATAGCGACATTGT
>N_1644
CTAGGCCGTTTTTTGTTCCTCATGTCCCGGGACGTGCTATC
>N_1645
AGAAGCTTGATCGCCTACGACGGGCAGGACGCGAGGTATAT
>N_1646
CGGAGCAAAAGGCTTACAAACGGCACGGTTAGCTCGTAGAG
>N_1647
GCTAGTCCGCACTACCCGGCCATGTACCCGGGCACTATTTA
>N_1648
AGCAGGGAAACGGATCTCAGCCAGAGCTATGTATCTACGCG
>N_1649
GCAATCACCACTTTACACAACCAGCCTGACTCCTCCGGAGC
>N_1650
TGCCCTATAAAGCGTGGGAACGCGGCCTTAATGACCAGTCA
>N_1651
CGCGTATTAAAGTGTTCTCTCCTATATGCTATGATGAAGGC
>N_1652
TTACTTCATCTGGCTTATTGCGACACACGGAGCCCGCGATT
>N_1653
AAAAGCCACCGTTATATAGACCATGGGCGATATGGATAGAG
>N_1654
GGTCTGGCGCAGAATATCCTCTTCCATTTAGAAAAATTAAT
>N_1655
TAAACCGGCAAAGAGTCTCACGTAAATGTGTTTTAACTAGT
>N_1656
AAATACCTCAAGGAAGGCCCCCTATTAGATCGACCGTGGTG
>N_1657
TTTCTTAACACCCGGCTAGGCTGCGTGATTTCGCAACAGAT
>N_1658
CCAGGCCGAAAACTTGTATGCCTTGCGTCGGGCTCGGATTA
>N_1659
TACTTAGACTTTATCCAATGCCCTAGCTTATCCCGCGGCTT
>N_1660
AAAGGTCGCTGTCTGCGAGCCCTCCTACCAACCCCTAGCAT
>N_1661
CACCGCGAGCTTTGTTAGCACTCAATTCCCTGAATAGAGCA
>N_1662
CAAATAAAGCAGGTGAAACACGAAGATCCGCCTCAGGAGGC
>N_1663
GCTAGTAAGAAGATTTCTAACCCTGTATTGGCATTTGCAGA
>N_1664
GGTTTTCCCCGGCGTACGCGCTGACCGCAAGTGCGATTAGG
>N_1665
TCCAGCTCTGAACCCTCGTTCAGTTTGGGTATCGACTAGCT
>N_1666
TAACTGATGATGACTGCTGGCTGCGGGCATAATATTTGCGC
>N_1667
CTGCCGATATCGGGCCTCCACTCGGACAATATATCGATGTT
>N_1668
GAACAGGTCCGTCTCGAGCACTCGCAGGAAGACTCCGTGAA
>N_1669
GTGTGAGCAACAGCGGGCAGCCTTATCGATTAGACCTCAGG
>N_1670
ACTCTTCCGTGGAGTCATTGCAGATGGTGTAGTTCTTGTTC
>N_1671
ACTGTAGGAGAACAAGCGAGCATGTCGGTATAAAAGGAGTC
>N_1672
GAAAGATACGCGGATATGCCCCAGACTAGCACACCGCGTAG
>N_1673
GGGTCGTGGATGAATACGATCTTCCGGGACGCTCGGATGTC
>N_1674
ATCATGTAATATCCCGTGTGCGTTTAAAGACGAATCGGCTT
>N_1675
AGGAACCGGTAACGAATAAACGCTAGGACTCTGATAACGCT
>N_1676
TGTCGTGAGCAGTATACCGGCCGTTTAGGGGGCCTTCCTTC
>N_1677
AACGTTGATTTCTCAAGCCGCGCCACGCACTGTAAACGTTG
>N_1678
GATCATTGGCTGGACGTCGTCACCAAGTGTACAACCGTCGG
>N_1679
CACGCTGGTTAGGCCTCCTCCTAATCGGACGCGTATCTCTC
>N_1680
AGTGCTAAATTTTTTGTACACTCTGGAAGCTTGCGTAGAAT
>N_1681
CTTACTCGAGAGGGGATATACTTTAGCTATTGGTAGGGGAA
>N_1682
CCTGATTCCACCAGAAAGAGCAATCAAGGCATTCCTTACGC
>N_1683
CTGCCGCACACGCACCCCATCATCTATTGTCGTTTTCTCGT
>N_1684
CTCTGTCTGCTAGAGCTCTCCGTAGTGTCTTGTTGGCAGAT
>N_1685
GACGCATCACTCTAAAGACGCCTTACGATGGGGCTCAAGTG
>N_1686
AAGTAGTAAGGTCAGATGCGCTGTCGTAATTCCCTGATACC
>N_1687
GCTTGTGGGTGCGTTGCACGCTAACGGCGTCACGGGTAGCC
>N_1688
CAGTCAATAGGTCTACTCTCCCAACACGGACGAGGTCTGGT
>N_1689
TAGGGGATTTAATTTGTTGCCATCTAGCATCCCTGACCCTT
>N_1690
AGAAAGATAATTGGTCTGAACATATGCACTTAAGAAAAATT
>N_1691
TACTACGCTGGTCACAACAACCCCTTTAGAGTTTCTTAGCA
>N_1692
GTACTTTGGTTGGTACGGCCCGCGTATGATCGCGAGTCTTC
>N_1693
GCCGAAGATAACCCTAACTACGAGGTATAAGAAAGTGTCGT
>N_1694
CTACCTCCATGGTCTATCCCCAGCGTCGAAATTGTGTTGTG
>N_1695
ATATTTACTACCACTCCAGGCAGAGTATCCGTCAGCCGTAG
>N_1696
TTGCGAGGCGTTCTGGGCTTCAAACTGTAACTGCTCGTTTC
>N_1697
TTGGTTCTTGCAGGAGGAAGCCTGGAGTGAGCTTCTAATTA
>N_1698
GTTCTAAACAGGATCTTGAACTGTAACACTGGTGTCCTTCT
>N_1699
CGCCAACATCCCCAGCGTTTCTAGGTATCTTGGGACTATCC
>N_1700
TCGTAATAAGTGAGCTTTTGCTTCTCGTAAGACAAACACTA
>N_1701
TTAATCCTTACGATATAGTCCGCGACTCTCTGTGACTTGTT
>N_1702
TCCGGATCGTATCAAAAGCGCCGCAATACCCGCAGACGATC
>N_1703
GACTATCTAACCCGATATTGCAGCATCGACACATCTAACGC
>N_1704
TCAGAGTTAATTTGTGAGCACTATCATGGCCCGTGAGGGAG
>N_1705
ATAACACGCTCCCTTTTACCCGAGAAAGCAGACTCCCATTT
>N_1706
GTAGGCCGGCAACAAGCATGCCGCATCTTGTAAATGATCTT
>N_1707
GTGAAGCACCCTCGAAGTACCTTAAATGCCGAGGGATTTAT
>N_1708
TCATATGCTGCGGGTTCTGCCGACCGAAAGACGTAATGGTT
>N_1709
AGGTTACGGCTACCAGAAATCCTTCAACACATATGATGCCC
>N_1710
GCGGCCACATTCTGAAATGTCCAACGGGTTTATCCCGGTCG
>N_1711
GCAAAGATTAGGTTTTATGGCTATTAACACCTCATGCCCTG
>N_1712
GTACAGTACGCAGACCTTACCAATCCAGCCGGGGAGACACA
>N_1713
CGTGTTGTCTCGGGTACATACCGATCACCCACAAAATTGAG
>N_1714
TCAATAGCGTAGCGTCAGGACTCCAATTGAAGGAGCAGAAA
>N_1715
CCCCAACCTTAGTGGGACGCCACTCCAGCCGCAATTGGGGC
>N_1716
CAACGATCGGGGTTAGGCCGCGATAGACAGCTCGATTGAAT
>N_1717
CACGTCGGTCAGTCAGGTGACTGATAGTCAGATTTGAATCA
>N_1718
TCGCGCCTCTGGATATTAATCGATAACAGCGTGCAAGACGG
>N_1719
CTAAAAGCTGGTTAGAGGGCCGGTGTACCTTATGAAGTACT
>N_1720
AGTACGATCGTATCCTTGCGCCTGGGGAAGGTCTAGAGTTT
>N_1721
CTGTGTACCGGACTGAGCTGCGCGCTGTGCGCTCGGGTAGT
>N_1722
GGGTCCTACATGTGGCGAGACCAAGTTGACGCCTGTGTGCA
>N_1723
AGTTATATCGACGCAACCTACCAGCTCACGTATGCATTGAC
>N_1724
GCCGCAGGATGAAGTCGGAACCAAATCGAGACTGATTTTTC
>N_1725
AAAGGCCCAGGTTCTACTTGCCAACAACTTGAGCAGCCGGA
>N_1726
CCTGTATATCATGGCCTCAGCAAACGGAACACCGCCAGCTC
>N_1727
TCAGGGGCCATGCGAGCGTCCCCACATGTGCTCACTCCCTA
>N_1728
CACACTGTCGCTAGGTCACACCACGGTCACCGTTAGTCAGG
>N_1729
AGGGTTCAAGTAAGGTCCTACCTCCAAACCCACGTAGAGGT
>N_1730
TGCCAACTATACCTTCACATCGCGGATCTGGACAGTACGGT
>N_1731
GCTTATTGAGGATGGCGCCCCGTCTCACGAGAGAAAGGTAA
>N_1732
TCGTCCGTGTAGACGTACTTCAGCAAACTTATACTTTTAGC
>N_1733
CTGCGGAGTTGCTTTGTGTACAGTGAAACATCATCCCTTCC
>N_1734
CCAATCTTTTAGTCCTAAGGCATGCGATGGTTATTGCTTCA
>N_1735
TTACTGCAATTGTCGGGTTACGCCGCCACCGTATACACGTA
>N_1736
ACTCCTACCATCGTATGCGACGCTTTTCGTCCTATGATCAT
>N_1737
AGGGGATCTGCTTGCCGATACGCATAATGTGAGCTAAACCC
>N_1738
CTGTATCAGCTCTGTTGCCCCCATGTCACCTATGCAAGCCA
>N_1739
ACCCCACGTACAGCGTGCGGCTCGGGCCGAATTCCACATAT
>N_1740
GCAAGGCCTCAACCCGGCAACGAGCTGTTATTTAATCATCG
>N_1741
GTAGAAAAACAGATAGGTACCCGATCGATAGATGACCATGA
>N_1742
TATCCGACGAAGGTCCAACACGGTTTGACGGAACAACACGA
>N_1743
ATGTTTCAGTGGCTAGCTTGCAACCGAATAAATGGAATGGT
>N_1744
CGCTCACGAAATAAGCAGGTCGTAATCCTGTGTTAAGTGTA
>N_1745
TCTCAATATCTTAAGGGCCGCGACCAATTCGGTGCGGTTGA
>N_1746
TAAATAATACTTGCTTATCACACAAACCGGACCCGGATGAC
>N_1747
CCGGGGGGCTTACCGGGGATCCCCAGATTTCACCGTGGGCA
>N_1748
CGCCAGTCAAGCGCGATAGACCTGATTATTAACATGTTAGT
>N_1749
GGAGCCGAAAATATTACCCTCCAGGATTTCCGTATAGTTAT
>N_1750
CTTAAACATTTTGTTGTCTTCGCTAATCAAATAAATGTTAG
>N_1751
TGCCCACAAGGGAGTCCTGTCCCGTGGGAAAACGAATTTTC
>N_1752
TTTCCGAAAGGAACACCTCCCCGTGGTCCACATAAGTTCCG
>N_1753
ACAGTCATCCAGAAAGGCATCAGTTTAAGATGGGATTCCGC
>N_1754
ACAGATTGCATTACTGATGTCCAAGTCGTATTGGTGTCTCA
>N_1755
GCTCCTGAGCAGTTAGCTGCCATTACTGTATTTATTGCCAG
>N_1756
ACGCTCAAATAGGCATTCTTCGCAGACTTTAAGCCCTCGCA
>N_1757
TGCAGTCTATGCATGCGAGGCCGCGCAGCACCTAGCCCGGT
>N_1758
CCCTGCTCATTGCCGAGTGACATCACTCATCAGTCCATGTT
>N_1759
CTTGACCCAACGTGGTCCTGCGATATGGGCCAACCATCTGT
>N_1760
GCTACCGCCAGTTAACTGAACTTGGGGTTCACGTGAGTATA
>N_1761
ATAACTGGAAACTCAGGGATCCTAGCTAGGGTACCATCACA
>N_1762
GACCAACGCTCGGTCCGTTGCCTGCTCCCAAAGGGTAGCGG
>N_1763
GACGCAGATTCGGATTTGATCAGCAGAACCCATGTTGTACA
>N_1764
ACCGAACTAACAACCCATATCCAGACGAGGACCGTACAGAA
>N_1765
TGCACCAAACGCCCTGAGCCCATGTGAGGGTTAACTACTTG
>N_1766
ATTACTAATTTTGAATGGCGCGCTGCAGGCGAGCGCCTACC
>N_1767
CAGCAAGCAAAGCTCGTAGGCACCTCTTCCTTGTAGATAGT
>N_1768
TCTAGCCTAATACGTGTGAGCCCGGATGCAACCTTGACTTC
>N_1769
TAACAGACGTATTCCATATACTCTAAGCACAACGGTCTGCT
>N_1770
GAGCTGCGGGGACCCAAGAGCTTTGAACATCCATAAGACAT
>N_1771
CGTATTGCAGGGTCCAAATTCGTAGCCTTAGGAAAGGCCGG
>N_1772
TTCCTGAGCGAGCGATACGACGTATGCGTGGGACAGAACGT
>N_1773
CTAAGTATCCTATAACGTTACGACGGAGCAGCTTGCTCAGG
>N_1774
GGGCGTGCTTCTCTTGCGTTCTAGAATTCGGTTCCATATCG
>N_1775
TTCGCGTGGAGTAATGAACGCGTAATGTTGTTGTATTTGTG
>N_1776
TCATCGGTCTAAAAAGTCCACTAAGATCCGTGGCTCCCTCT
>N_1777
GCCTTCGAACATCTGTTGGTCTCACAATTATCCGGCGATGC
>N_1778
CGGAAAAAAGTCACTGAGAACAGGAACTTTCAAGACAGGCG
>N_1779
ACACGCCGTAACCTTATATTCCTGTCGAGGGACCTATGGAG
>N_1780
TGGCTGAGGTTCGTCGACCCCACCATCCAGATATTCTCCCA
>N_1781
TTAGAAGTACTTAGGCGCTCCGGCGTGCAGTTCCCTCGTGT
>N_1782
GCCGTCAACTGGGGATACAGCATTGAGAGTAGTCCACAAGA
>N_1783
GACTAAGAAAATATTGTCTACACCGCTGATACAGACACCAT
>N_1784
TCCATTAGCCAGCGACCAGTCTCTTTCGGCCGAAGTCACAG
>N_1785
CCCATTGTCCCCGTCTCTACCAAACCATGGAGAAGTTATAA
>N_1786
CTCCTGCTTGTAAGCTATTCCATGGCCGGTTCGGCAATAGT
>N_1787
AGTCAAACGCTTTCTCTGCCCACGAGACATGGAAACTTTTG
>N_1788
CATAGGCGGGGCGGAAATAACTAGACACCAGAGTAAATGCA
>N_1789
TCACTTGACCTCCTTCTAGACAAGACTGGCTCGCTGCCCCC
>N_1790
TCAACGTCAGGGTTAGTGCGCCTGGATTACACCAGTTATTG
>N_1791
AATATGATGCGCACATTTATCTCACCGTTCTGGAATCAGAC
>N_1792
CCAGCACATCTACATTATCACTCGCAATTGCAAATGTGCCG
>N_1793
CGCGCGTAACGGGACAAAGGCAAGTTCGTGACCTTGTGGAT
>N_1794
TTACGACTATTTCGTAGTCGCATATGTTCTACATCTAGGCA
>N_1795
GGCTGTGCTCGTAGACCAGACCCTCTATGTAATTGCAGCGG
>N_1796
ATGCTCAGCGAACGCTTGTACATCGGAAGGGCGGTACCTGC
>N_1797
TTTTTGTCCCTTTTGAAGTCCGGTAGGAAAGATCTAACTAG
>N_1798
GGTTCCGCTTCAAACTGTTTCCGAAAATAGTCGTCCTGCCG
>N_1799
GTTATATGATAAACGATGCCCATGGTTCATAATATCGAATC
>N_1800
AACAGACTCGTATCCCGTAGCCTCTCAGAAATGCCTGGTTT
>N_1801
ACCTTGCTCATATGTTTTGCCGCTGCCGTATCAAATACGTT
>N_1802
CACAAGTCCCGCGTTCAGATCTAATCTCTGCCACATGGCAG
>N_1803
CTGGTGCAACTGTTCGTGTCCGCACTAGTGGGTCATGGGCG
>N_1804
CAGAAGGGCAGGGCCCCAGCCAGTTAGCTGTACGTGACTTC
>N_1805
TACAGCCCATCGCGCTGCCTCTCTTAGCGGACGGATAGCCT
>N_1806
AATCTCTAGAGCCAAGTATTCGTATTCTCCCCAATGGGCGG
>N_1807
CTTAGCGGAGCTCCTGGGAGCAATCAAGTGTATAACTAGTA
>N_1808
CAAGCTTAAAGAAGCACCGACTGAAAAGCCATTAGCATGCT
>N_1809
AGGTTTCTCCCGTGATATCGCTGCGAGGCGACCGAGGGAAC
>N_1810
AAACGGATTACATTGTGCTGCGAGAGGCCCTGTTACTGAGG
>N_1811
GTCGTGGGGGACCCCGTCGACTGCAGATAGCCGGGATTAAT
>N_1812
ATCGTGTTATCGGGGAGTATCAGTGATGACAATGGGTCGTA
>N_1813
GGATTACACTTATTGAATGTCTAGTAAACCGCAGCGCTTGT
>N_1814
CGAGATCCATCGCGATGTTGCGCTATCCCTACAGGCAAGAC
>N_1815
TCATGCTGAGGGCCCACCCCCTTGGCCCCCACGCTGGATTA
>N_1816
TCATACGAAAAGTAACTTTCCGATAAACCTAAAGTAAAGTC
>N_1817
CGGTATTAGTCGTATCTATCCTTCTCTTGTCTCATACGTAT
>N_1818
TCGTTATATGCACGCAGCCACGAGAACACCCCACGTTTACC
>N_1819
GTTCGAGCGGTGTATCCTGGCTGACGTGCCGACACCTAACT
>N_1820
GCACCAAAATGAACACGTAGCGCGGTGTCACTATTAGTTAC
>N_1821
CGATGAAAATACCACGTCCTCTAAAGGACGAATTGATAACC
>N_1822
CTGCTGAGGCTTACCGCCGCCCATTGGAGGCACCTGGATTA
>N_1823
TCTTTTGACGGATGGATAACCTAACGCTGACATGGACGGGT
>N_1824
CCCATGAGCTACATCCATAACATATTACGCTAGCTACGATA
>N_1825
ACTCGTGGCATTGAGCCATGCTAATATCTTGAGAATTGTCC
>N_1826
TTTACAAATCAATCTAGCTCCGAAGCCATACACGACCGCGC
>N_1827
GACAACCATAAAGGTCTTAGCTACGGGACACAAAATGTGGC
>N_1828
ACAATGGGATATAAATGCCGCGAGTTGATGGTTGGGAATGA
>N_1829
CGTGATAATGGCTCATTTCGCCGGCGATGCCAGTTACTGAC
>N_1830
GTGACCATATACGGCCAACGCTCGGTAACACGTTAACGGCC
>N_1831
TCGAGCGCATATACCACAGACCAACTCTATAAGAACTACTC
>N_1832
ATTCGTTCCGTCATAAATATCTTAAGACACCTTCAAGTTTC
>N_1833
AACGTCGTCCCCTAGAAGGCCCCGTGTCGGCTTCGATTTCG
>N_1834
CCAACATAACGCCTAAATAACGCCCCGGTCATAAGTCGACG
>N_1835
TCGTATGTCAATTGTCTTAACGATACCTCTCAACAGTATAG
>N_1836
CCGCACCCTTCACATGACACCCTAAGAGATAGACGCCCAGA
>N_1837
GTGCAGATACCAATTTAGACCCAATCTACGATGCGAGTGTG
>N_1838
AAGAGGGATTTATACTGCCCCTCGATTAAGGCAAGGTTTAC
>N_1839
CACGCCGCGTCCAGAGGCACCAATCGCGCTAGTGGGGTTCG
>N_1840
CCAGGTTGGGCGTATTAATGCAATTCATTGAATCCAATCAA
>N_1841
CCACCATTTTACTGCGCCCACCAATTCTCAGCGCCCTCCAC
>N_1842
TTACAGATGAGAAACTGGGCCTCAACAAAACCGCCCCGTAT
>N_1843
TAAAGCAGCGGTAGTCGACCCCTTTTTTACCCTATGGTTTT
>N_1844
ATGCTCTTCACGGGATAGTACTTCAGGGACCATGCGTTGAC
>N_1845
GCAGTGCCGCATCCCCACTCCGGGGCGCGTTCCAGTTGAAA
>N_1846
CCTATTAACCGGGTTCTGGTCTCTATGAGACACGCCTCCTA
>N_1847
GAGGTACGTTTGGACGTACGCAAATGCCTAGCGGGGTCATG
>N_1848
GTGTGCATCCAGCGACGATTCTGAGCTCATAACTCGCTCGT
>N_1849
CTCCCGCCCCGCGTAGTATGCTCAGCTTTCGGGTTTTAGGC
>N_1850
CGTGTGTCGATGGCGAAACGCTACATCTTTTACGTGGCGAC
>N_1851
TAAACAGGTACGGTCCCTAGCCCTGTAATGATCCAACGGTT
>N_1852
ATCCTAGATAGGAAGGGTTGCCATTCATATGCCCTGGCGTC
>N_1853
GCAATTACTTTTGCCGTCACCGTTGTCGAGAATTCCCCAGT
>N_1854
AGGTCGTGCTAATAAGGGTACGCCCTTTGAGCGGTAGGGCC
>N_1855
CCGAGACCCCAAACCACCATCAGTATTGTAAGGGTAGATTT
>N_1856
GTGCAATCAAATCTTAATCCCCCTAGCCGCAGCGAGTATCC
>N_1857
CACCGAGATAGAGCAAAGCCCAACGACATCCTGCTTAAAAA
>N_1858
GAGGTAAACATGTAAAGCGACGGAGAAAAGGTCAGTCGTGC
>N_1859
CGGTCACGCGCCTGTTACCCCATGCTTAGGCGGTGATCTTA
>N_1860
TTGTACCAGGGTACTCGGCCCGTAGAGCACACTAACGGAGA
>N_1861
TGACCTTAATACACCGATACCTGAGTTATTCCGTTGACGGA
>N_1862
ACGATCAAAACTGTCTGGGGCTTCCTCCGCAATCCCGCGTA
>N_1863
GCTGTGCGTGTGTTTGGTTTCCCCCTCGTCAAGTGAGTCTT
>N_1864
GTAGCTCGGACATTAAATAGCGTTCGTCGGGGTTAGTGGTA
>N_1865
TAGTCCCTGTATGACGCGGTCTCCGTGGTCAATGGTGGAAC
>N_1866
AGCTAGGTATTGTCCGTGAGCCTGGCTATGCAGGCTGTCAG
>N_1867
ATATTCACTCGCCTTTCACTCCGTTTTCGGCAATCCAACCC
>N_1868
AATTTCTTCTCCCCGCACTTCTCACTACTATGTGATGCTTG
>N_1869
TTTTGGACTTTCACGGACGCCTCACTTCCGGAAAACCATAA
>N_1870
GCTTTAGAGCGTATCTCCACCGGATTTTTGATGGCCCGTAG
>N_1871
AGACCGGGGGAAAGTGGATGCACGGACCAGCAAAACTCACA
>N_1872
TCTTCATGTGTTATTAACTACTCAGGAGTCTCCATTTGGTT
>N_1873
TGTGACAGGGGTACAGGATACAGACTGATGCGGTAACTTAT
>N_1874
GAGTTCAATACGCGCATTGTCTCCATGTTGGAGGGTCAGAG
>N_1875
CGAGGAGTGGTACAGACACACTTTTGAGCTATTCCGCTTCT
>N_1876
CAGTGTAAACTCAACTTAGGCAGCTTTCGTAATCATTAGGT
>N_1877
CAGCTGGTACTGCGCGTAAGCGACTCCCCAATGCGTCCCCC
>N_1878
CATCAAAGCGCATTACGCTACTCGATCACAACGGTGGCCGC
>N_1879
GGTTGTGCTCATATCCAGTACGATACTTTCATTAACTTGTA
>N_1880
CGTGCTGTGAACTCAGTGTTCTCAAGGCCAGTGACTGACTG
>N_1881
GTGGCCCGGTCAGAACCGCACTAATTATCATCTACGTACCT
>N_1882
CACGTTAGAGCATCGATCGGCAGAAAAGTGCTAGTATGCTA
>N_1883
CCTTGTGGTACGGTTCACACCATGGGTCTCACTGAGGTCGT
>N_1884
CCAGTCGTGTACAGTACCCCCGACCTGTCGATCTGCTAAGA
>N_1885
AGAAGTACCATACATACTAGCGGCGGTAGATGGAGGGTATC
>N_1886
GGCTTGAACGGGAGGGAACCCAGCCATTACGTAGTGAACTA
>N_1887
GCATTGGACCACGAGTCGTTCCACATTAAACAGTCGTAACG
>N_1888
ACAGAACCAGGTGGGCCGGGCTTTCTGCTAATGCTATTATC
>N_1889
CGCCAACGGGGATCTGAAACCTTTTGGTCAGCCATACACTC
>N_1890
AACGTTGACTTGTAACTCTGCCTGACCACCCTACGCAGTTA
>N_1891
TACCCGTCGGTTATAATACCCCTTCCTTAACTTGTCAATTA
>N_1892
GTGGATGATGGCGGAAATATCCTGTCTCATGGCTCTTCAAG
>N_1893
CACGAAGAGTCTCTCGTCTACCCACTCATCGACACGCCTTA
>N_1894
TGACGTTGTAGCCACTCATACCCGTCTAACAGAAAATTTTC
>N_1895
TGTCTGCACTCTAGTTCGTACGGCAATCTTCATTCAACAAT
>N_1896
GCTGTGGTAGGGCATCGAATCTTTGTGTCTTCCCCCGCAAT
>N_1897
CCCTATAACCGGAAGCAAACCAATCATCTAATTGCCAGGCT
>N_1898
AGTAGACACCTTCGTTAAGACTTCAGGTGATGCCTTCTGAA
>N_1899
CGTTTGATCATTTCGTGTACCCGTAAGGGCAGGAAGAGCGA
>N_1900
GCTCACAGTATGAGTGTTGTCCCTAGGGGCGCAGATATAGG
>N_1901
TATCAGGACACCCAAGGTTCCTTACGAGCGGTGACGGGGAA
>N_1902
GAACTACTTACTATCCAAGGCAGCTGGCTTTCTGGTGAACA
>N_1903
TAGCTGGCTATGGGCATAGTCGTCTGGGTCCCGTTTGTCAT
>N_1904
GTCGCAGCTCGATTGACGCACGTCCGCTTATGCGGGTGAAT
>N_1905
TTATGCGATCGCTACTCTTTCCGCCCGTTCCAAACCCTAGC
>N_1906
CCAGTGGAATACGTGGAGCCCTAATCGAAGACGGTTTTAAC
>N_1907
ACTTGAGGTACGAAGTAGGGCTCTAGAGGATTGTAACGCTT
>N_1908
TCTGCGCCAAGGGCTGTGAGCAGTCGTAAGACGTCAAAAAC
>N_1909
GAACGTTGTCTAAAGACGTCCCCTATTTTGAGTAATAATCG
>N_1910
TTAGGCATATGCCGAAGTGCCCGTGAAGGGAGAACACATTG
>N_1911
CATTATTCTATCTCTCCCCGCAGGCCACTTGCAAGCGCCGA
>N_1912
GATGACCAACTATGGTAAGCCCTCGCCCGCTCACCTGTAGA
>N_1913
CCGCTAATGTTAGTTTGGGCCCTCGGGTGGCGGCGGTAGAT
>N_1914
CGAGAGACCTAGGACCCGAACGCCTTAAGAGCTCCAGAGAG
>N_1915
ACTCTAAGTGGAGTGTAGCGCGGGCCAAGCTTGTAGTGGAA
>N_1916
GACATAAGCCAGCATCGGGGCGGCGCCATGGCAACTTAGCT
>N_1917
TCGACCGGCCTGTGGGGACACTTGTATGCGCGCTAGATTCC
>N_1918
CTTCCCGCGATTTTACCGCGCTGTGTTAGGAGATTCCTAAA
>N_1919
TCGATTGATGAACAGTCTACCAATCTGTCATTGCATACATC
>N_1920
TTCGGCAGACGAACTCAATTCGATGATCGGCTCTACCGCTA
>N_1921
CTCCTCAGGGATACCGTACACGCGAGATACAACATTACTTG
>N_1922
AGGTTGGCGCAGTGTTGCCCCAAGCTTCGACATCTCTTCAC
>N_1923
TTCAGTAGTAGAGGTGAAGCCTATGTAAAATACTGATACGA
>N_1924
TGGCTGCTAGGCCAACATCACACGTTTACATAAACATCCGA
>N_1925
AAATACGCTACTAAGCCTTCCAAGAGGTGACGTCGCTGCAT
>N_1926
TGACCCAGGGTTTCGTACGCCGAAAGGAGCTTCACTGGTCC
