# Supplementary material for: EnDeep4mC predicts DNA N4-methylcytosine sites using a dual-adaptive feature encoding framework in deep ensembles
Source: Genome Res. 2026 Mar;36(3):589–99. doi: 10.1101/gr.280977.125 (PMC12951953; doi:10.1101/gr.280977.125)
Supplement: Supplement 1 [file Supplemental_Code.zip › Supplemental_Code/EnDeep4mC-main/data/4mC/4mC_G.pickeringii/test_pos.txt]

>P_1
GGAATCGAGGCCAGTGATGGCAGTCGAAGTGATTTTCCCGA
>P_2
GATCCACCACCTGGAAATCGCCGTGCCGGATATGGACGCCC
>P_3
CCGGTAGATGAGCCCCTCCTCGTAGAGGCGGACAAAAACCT
>P_4
CAAAATCAGCTACATATCCACAGGTGGCGGAGCATTTCTCG
>P_5
ACACGCTCTCATTGTTAGCGCTGGAATGTATGATTTCTTCA
>P_6
CGGCGGCGATGTGCATGGGGCCCGAGTCGTTGGTGATGAAG
>P_7
CACCAGGCAAGTTTCGTGCGCCGTGACGTGTATGAGCGGGT
>P_8
GTCTTCCTGCCAGAGAAAAGCGAGGAGGCTGAATTGCGGCG
>P_9
CTCGCCGCCCTCTCTTCCCGCAGCACCCATCTCACGGTCGA
>P_10
CTGCCCGAGGTTCTTCAACTCGTGACCCGGAAGGTGGCGGT
>P_11
GCCATTTTCACCGTTCATGGCACGAGAGACAAAGTTGGCTC
>P_12
GATCTACCGGAAGGAAAACGCCTGAAGAATTGAACGGGAAC
>P_13
GATCTCCGCCGTACCAATGGCGGCCAGGTCACCATCACCCT
>P_14
GGGGAGCGTACCGAAACATGCGGGAGCGTTGAACGGCGCTT
>P_15
CGGCGGCCGAGGTGAAAAAGCCCGAACCGCGTGAGGAGAAG
>P_16
ATTTCTGGACAACTTCGTCGCCGCAACGAAGAAACTCAAAG
>P_17
GCGGAGATAGCGCTCGATCTCGTGACGGGTGAGTGCCAGCA
>P_18
CCCATGTCGAGGTGCTGCAACCGGATTGGTTGCGGCGGCGG
>P_19
CCTCAGGAACTTGCCGAAGGCATGCGCCGCGGCGACATTGA
>P_20
ACCAAACCCTCCTCCGAACACCGCAACGCGCACGCCGTCAT
>P_21
GAGCCCAAGAAAATGAAACGCCGCAATGATGGTGAAGACCC
>P_22
TCATCCACGAACGCAGTGCCCTGGAACGGGCGGTGGCGGGG
>P_23
ACCTTTGAGACGAACAACTGCAGGGGGGTCGTGAGAGCGGC
>P_24
CAAGTTCAAATGGTAGTCGGCAGCAACCCGGTATCGCTGAT
>P_25
CACGACAGTGCTGGCAAACGCGCTGGTGTCAAGGAAACGCT
>P_26
GAAAAGTTTCCTGAAAAATCCGAGGACCCCGTCGGGCATGA
>P_27
GTCGGATGTGGTGAGCATGGCAGGGATCTCCTTGTGTCGTG
>P_28
CCCTGGCTTCACCCTCCCCCCTGCCCCCTCCCGTCAAGGGA
>P_29
GCCCAGGGATAGAGAAAATACGGGCGAGACGCAAAAAGGCC
>P_30
GGGAATCCAGATTGATGCGGCACAGCCGGAAAAGATCGTGG
>P_31
CCTGCCGTGCCGAACTGGCTCTGGAAGAGCGGTTCGGCGGC
>P_32
GCTCATCGAGGAAATCTACTCCCTCGACCTGGGAGCGGTCT
>P_33
CGTCCCTGGACCGAGCGCGGCAGCAGAGCGAAAAATTGGTC
>P_34
TCAGGAGGCCCAGGTGGCGGCGGAAACGGCAAAACTGAACC
>P_35
GCGGCGAGGCCTGCGGAGCCCTGTCGGGCGGGGCGTGCCTC
>P_36
GAGCAATAAAAAACGCCGCCCGCTGATGGAACAGGGGCGGC
>P_37
GAAAAACTCCTCAAGAAACGCGGCAAGAATAACGGCATACC
>P_38
TCGATCCCAACGGCGCGCTCCAGGCGGTGGAGCGGGGGAAC
>P_39
CGACCAGGATCTGGAAGGTGCCGTCGCGGAAACCGTCCAGT
>P_40
GGCCGTGTTGATGGAAATTGCCGTGGAGTAGTTTCCATAGG
>P_41
AGCGGGCGAAGGTTAATGCGCGGCAGCCGGCGCCGCCACTC
>P_42
GGACTGAGCTTGACCGGGCGCAGAAACAGCAGGTGATTGCC
>P_43
GACAACACCGCCCTTGATCGCATCAACAAACTCATATCCCT
>P_44
AAAAAAGGGCCGTGAAAACGCAGGAGCGCTCCATAGCCCGT
>P_45
GTCAAGTACCGAAAACCCTACACGACCCGTCATACCTTTGC
>P_46
ATTTTTAAGGGGGAATTCCCCGGCAACGGCTTCGTCGCATA
>P_47
CCCATGTCGGGGTTTTTCCGCACGAACTCCTTCACCTCGGG
>P_48
GAGGTTCCCTGCGTCTCCGGCGCCAACGATGAGAGTCCGTT
>P_49
ACCGCTGCACCGTCAAAAAGCGGCGTAGCAATATCCACCAG
>P_50
AGGTAGAAGCCAAAGGACTTCATTACTCCCATGAAGAGCGG
>P_51
ACCCGCAGCTACCCCAACGGCGGCCGCGACAACTTCCACGA
>P_52
GATTTCGTGACCGGAAAAAGCAGGCTCATCCGCGGCATCGT
>P_53
AAACGCGACGTTACAAAACGCGCGCCGGTCCCGGAATCGGT
>P_54
CTACACACCCCGCAAATCCGCGCCCATGGCCTTTTGAGCCT
>P_55
AGCACCGATGTTGTCGCCGGCGCGACCTTCGTCGAGGAGCT
>P_56
GCGCGAAAGCCCGAAAAATCCGGGGACGACGAACGTCACCA
>P_57
ACCAAACGCAGCAATTTTTGCCTGCGAAAGCTTTTCCTTCT
>P_58
TCCTCGCCGATATCGTGACCCCTCAGGAGCGGGGCGGAGCC
>P_59
CTTCTGATCATGCTCTCCCACGAAGAGTGGCGTATCGAGCA
>P_60
GTCAAAACAATCGCAATTTACGGCAAGGGTGGGATCGGGAA
>P_61
GTTTTCGGTGAGCGGGGACTCCTGAGGATCTACCATCTGAG
>P_62
CGGGGAGAAAATCGGTGACTCCCTTGGGGAGCGGGGCTTCT
>P_63
TGAAATCCCTTCGTGAAACGCCGTCACGAAGAAAAGCCTCT
>P_64
CGTCGCTTCGTTGAAAAATTCGTTAACGGTCTCGATGCCCG
>P_65
CTACGTGCTCCAGAATTTTTCCCGCGAGGAAATGGCGGATC
>P_66
GTAGCGACCGGGAAGATTTGCGCTCTCGGCATGACAGCGGT
>P_67
AATCTTCTCGGCGTTGACCGCGCCCATGGCCTTACGCCGCT
>P_68
CGGCTGTTGAACTCCATCCTCTCCGAGGCGGTGAAGGAGCG
>P_69
GCAGTGATGCGCTTTGATGTCAGAAACGGTATTTCTCTGAG
>P_70
GACGGCATGGCCTTCTTCGGCGGCGCCGGCCTCGACAACGA
>P_71
ATTGCCGTCGTTGGAAATCGCGGCATCGGAAAGACATCACT
>P_72
CGTTTCAGCCTTTTGGGCCACGGAAACGAGATTCTTGACGT
>P_73
CGCGAGCAGTACGCCCCCCACCGGGAGGCGGTGGCGTACGA
>P_74
ACCAACATTCTCCTTGTCGGCGTCGGTGGACAGGGGATCCT
>P_75
CTGGTCCGGTTCGGAAAATGCTGTAATCCCGTGCCGGGGGA
>P_76
ATTTCACCGAAGAGCTGCCGCAGTTGAGGGCAAGTATGACC
>P_77
CCATGTCTACTATCACGACGCAGCAAGGAACACCGGAGAGA
>P_78
CATCGTCGGCCCGAGCACCACTGGCGAAACCATGGCGGTTC
>P_79
GGTTCGAGCCGTGGAGATCGCCCGAGGCCTCACCGGCCACG
>P_80
GCGTGAACACCCACGAAAAGCGGACTGGTGGATCATTGACT
>P_81
TGCTGCCGAGGGTGCCTACCCGCGGGGGGGCGGAAGGGTCG
>P_82
GGGGAGGTTGATGGCGAAAGCAAGAAAAATCAACCCCAGGA
>P_83
GGCGATCCTGTGGCTGGCTGCGGTCGCTCCTCCGGCGTGGG
>P_84
CCGTTTGTCGAGGCAAAAAGCGAGAAGGCTCCTTCGTCAAA
>P_85
ATGAATCGACTGGGAATTCGCCGTCTCGTTGTGCTGGCCAC
>P_86
CGAGAAGGCCAAGCTGGAAGCGGTGATGTTCGACAAGGAGC
>P_87
AATTCGACGCTTGGATTGCGCCGTAGTCCAAATAACCCATA
>P_88
AGCGAACATCTGAAAAAAAGCGAAAACGACTACGACTGGCT
>P_89
GTGCCGGTCACCGAGCTCGGCGCCAAGGCGGATCCTGCCCG
>P_90
GCCGTCGCAGGTGTGCAGCGCCGGAATGACCCCGCCCTGGA
>P_91
GAGAAACGGACCATCAACCACCCGAACCGTCTCACCAACCT
>P_92
GACAACCTTGCCGCCATCGGCGTTAAGACCAACATAGGGGT
>P_93
TCGATCATGGGGATTTCCTCCGGGGAGTGGGAATATGCATC
>P_94
TCTCACGAATCTCCTTCACCCCCGAAAGGATGGCGGAGAAG
>P_95
GGCATTTTCGAATCCCGTTTCCCGCTCCATTAAAAACCAAC
>P_96
TCGTTGAGGCATTCCTCGCGCAGTTTGCCGTTGAAGCTTTC
>P_97
ACGTAGACCACCACGTCCTTCCAGCCGGAAGAGATGTAGAC
>P_98
CGGGGGCATATCCCCAGTCGCGGCAGGCATCCAGGTTGCCG
>P_99
CTTCGAGAAGAGCGAAAATTCGGTCAGCCTGACGTTTGTCG
>P_100
GCGGACCGGAGGGGAAAACCCCCGCGCGGGCGGTGGCGGGG
>P_101
GCCAGACGATCCCCTCGCGGCAGCAGAGCACCAGCCCCCGC
>P_102
TTCACGTTGAGCCCCCCTCCCCCTCCCCCCGAGAGGAGCAC
>P_103
GGCGTGGTGACGTTCATCGGCGTCAGCGGGATGGGGAAGAT
>P_104
ACAATCGTGGCAGGAAATTCCGTTGTCGGCGTGTACGCTCC
>P_105
CGTTTTTCTCCCGACGGAAGCGGGAGAGGAGATGGTGGCGG
>P_106
TGTTGAGCCGGTCCTTGTCGCGGTCGCCGGTGAGGGGCTGG
>P_107
GGGGTATTGTCAAGAAATTGCCCAAACGACCGAAACTATTC
>P_108
ATTTGCGGTTACTTCTTTTACGAGGACCCTCGCCACTGTTA
>P_109
ACCAACGGCAAGCGGATTTCCGGGAAGAGGTCTGCACCCTC
>P_110
CAGGCGCATCTTCCGGCTCTCCGACGGAGAGCGCCAGAAGC
>P_111
CGGCACCGGCCCTGGATTTGCGGCCGTTTTAGCAAGAGACC
>P_112
CCCGCAGTGCCGGAGAAACGCGCTCGTCCGCATCGATATTG
>P_113
ATGAAAATTAATTAAACTTGCGGCCATTTGACGTGCCGGTA
>P_114
GCCAGGGACGCAGTCAAACGCCTGAAAATTGATCTGCAAAT
>P_115
GCGGAAAACACCTCGTGTCGCAGGATCGTGAAAGCACCCCT
>P_116
ACGTTCGCCTTGGCAAAGCGCGGCCACGTCCTTTTCCCGGG
>P_117
CCGTAATTCTCGGGCTGCCGCAGCCGAGCCGAAAACCTGAT
>P_118
ATCTTCCTCCCCGCAAGTCTCCCGAGCATCTCCTCGTCACA
>P_119
TCGGCCATGACCCGCAAGCGCGAGACCCTCATCACCACCGA
>P_120
CCTGTTTTGCCTTCAAATTACGTTGCCAATAAATTATTGAT
>P_121
AGCGTAGACCTATAGAGGCGCGCCCATGGCCTTTTGAACCT
>P_122
GATGAGCGCGCCGGCGGTGGCGGCCAGGGCCGAGCCCATGC
>P_123
TATACCAATGTTTTAAAAAGCAGTGATTTTCATTGGTTGCA
>P_124
ATCGCGGAGAACAAGTTTCGCCGTCTCTGCGTCACCGCTGA
>P_125
CGCATCAACACCCTTGATTGCAGGAATGTCAACCGGCGAAG
>P_126
CAGCGGCAGCGCTTATTTTGCGCGAGGATGCTCGACGGACT
>P_127
GCCATCGTGCTGTTCAAAAGCGTGTTGGATAAGGACCAGAA
>P_128
CCCGAAGAGCCAGGGGGCCGCGGCGTGGGTAATGGGGGCCC
>P_129
AATCTGGTGCGGGAAAAGTTCACGAACGCCCCGGGAACGCT
>P_130
AGGCGGTGGCGTACGAAGCCCTGTATCGGGCGGTTCTGAAA
>P_131
ATCAGGGTTGTACCAAATCTCGTGACCCCCTGCCGCCTGTC
>P_132
GCAAGACTCTCTACACAAAACTGGAACGCTACGGCCTCCCC
>P_133
ACGATATGCAGTTGCGGCGGCGGCACCTCGAAGCGCTGCGT
>P_134
CACCCCGCGCCGCGTGAGCACGGCCAGGATCTCCCCGGCCC
>P_135
CCGATGATGTCCCCCGGCTCCAGAAGGAGCGGGTCGGCGGT
>P_136
CATGCGCCCATCCAGACAAGCGGTTACGGGCCCTATCCATA
>P_137
CAGAAGGCGCTCCTCAACCGCGGCTTCTCGCTCGTGCAGCT
>P_138
GTCTTCCCAAAAAGATGGCGCTGGAACTCTTCAAACCGTTC
>P_139
GGCGGTGGACCAGTTCGGCTCGGTCGCCCCCGAGGTGCCGG
>P_140
AACTATGCCAAGATCAAATGCGCCAACGATGTGGCGTCGAT
>P_141
CCGAGCGCCACATATAATTTCAGCAAGGACATCTCCAATGC
>P_142
TATTCTCCCGGTGAAAAACGCGTGTTGGTGTTGGTATATGT
>P_143
CAGCTTGGCAACATCAAACGCAGGATCGGGGTTTCCGTACG
>P_144
CTTGCCGAGCCAGTCGATCGCCGTCACCTTGTCGACCGGCA
>P_145
ACCCCGGCGGCGGCAAGGCGCGGTCGGCTCCACCGGTCGCC
>P_146
GTAGATGAAGGTGATTCCGGCGCCAATGCGGTGGACGAGGC
>P_147
GACCACTACGCCGCCAACGACGGCCACGCCCTGGAGCTGGC
>P_148
CGTCACCCTGGAGGGGGTCGCGGCCGCCTTCGGCGAGGGTA
>P_149
CAGATAGGAGGGGGTTGCCACGTTGCCGGGGTGGGAGACCA
>P_150
AATCGCCAGCGGCAGCGGCGCCGTGACGATCAGAATGGAGC
>P_151
CATCATTGCCATAGTTGTCGCCCTGCTGATCATCAAGACCG
>P_152
CTGGAAGTGAAGCTCTTCGGCGGCGCCGACCTCCTCGGGAC
>P_153
ATCTTGACGTATCCCCCCAGCGGGAAGGCGGAAATCAGGTA
>P_154
GCCCGAGATGGATCTCGACGCTGCCACAATTCATCCGATGA
>P_155
TGGTTACGCAAGGGTGAGTACGGTTGAGCAGAATTTGACGG
>P_156
CAGCCGTACGGAGAGAGAGGCACAGCGTGATTGTGGATGAA
>P_157
TGGGAGGAGAGCTCCCTCCCCGCCCCTCCCTCGAAACCCTC
>P_158
GTTGCAGGGACCAGATTTCGCGGTCCGTCACATCCTGCTCG
>P_159
AAGACCTCCGGCGGTGCCCGCTGGAACTATCTTGCCGCCTG
>P_160
TTCTCCCTGATCGATGATCGCCGTAATTGCCATCTCCCACC
>P_161
ACGAGCCCACCATCGGCCTCCACATGGCCGATGTGGAGAAG
>P_162
GGCAAACTCCGTCACCTCCGCGGCCAGGGCATGAAATGCCA
>P_163
CGACTTTCCATGCCTGTAAGCGGTGACCTCGTCGGACGATT
>P_164
GACTCGAACATCGTGAGATACGCGAAGGCTTCATCGACATT
>P_165
CGCCAGGGACAGATACCGCGCGTCGACGCGGCGCAGGGCCG
>P_166
CGGGAGCTCACTATCGAACGCGAGCGCCTTCTGGCCGAGAT
>P_167
TTCGAAGTCAAGGTAATCTGCCCGGCGCGCCCCTCCTGGCG
>P_168
AGAGCGTCCTGACCCTTGCCCCCGGAGGGGGCGGCTCCCTC
>P_169
TCTCTGCGGCGACACCTCGGCGCCAACGGCCAGCAGGTCGT
>P_170
CGACTTTCTCGCCAAAAACGCCCTCGAATTCAAAAGCTCCG
>P_171
ACTTTCAAGTAAAATATTCGCCGTCGATTGTTGAATTTCGG
>P_172
CGACTTTCACCGTATGGCTGCAGTCACAACTATCATCATAG
>P_173
TCAGTAATGGTAACGACAGGCGATGACGACAATCTCGCTTT
>P_174
TCAGATGATCCCTCTCCTCGCCCTCCTCGCCCTCTCGCTCC
>P_175
ATCGGTGCAGAAGGAAAGCGCGGAAATTCTCACCGGCGGCC
>P_176
TGGAAGGAGCGCCCGACCTACGAGGAGGTCTGCTCCAGGAC
>P_177
TCATCAAGCCGGAACTCACGCAGAAACGTAAAAGCACCCTT
>P_178
GGCCGCGGCCTGGTCACGCGCCGCCACGGAATCCTGGTTCT
>P_179
ATGAAAACTAGGGGGGCTCCCTTTCGGGCGGCAACCGGAAA
>P_180
GACCTGCCACGACCCTCACGCGGCCAGGCAGCAACGGCTGA
>P_181
CGACGAGCACCTGACGAACGCGGCCACCCGACACGTCGCAA
>P_182
CATACCCTGATGGAGAATCGCAGTGGCCTCATCATCAGGAC
>P_183
GGGGCGGCTCGATGATGCGGCCGTCTCGTACCAGGATGCCC
>P_184
CCACCTACCCCGGCAGCTTCCCCCCCGGGATTACCGGACCA
>P_185
TCACCAGGCCGAGGAAGTCGCAGGAGAGGGTCTGAGGGAAT
>P_186
GTCATGACGCATTGCAAAAGCCCTTTCGCGATAAACTCGCA
>P_187
TCTCATCGACTACGAAATCGCCCTGCCGCTCTATACGGCTA
>P_188
TTCGCTGTTGATCTCCGGCGCGCCGGTGGAGACCTTCAGCT
>P_189
AGCGGTTTTGCCGGATCGCCCTCGGGGGGCGGAATCTTCTT
>P_190
ACGTAGCGCAGCTCCTCTCGCGGGAAGATGCCGACGCCGCC
>P_191
AACAATACCGACGCTATCGGCAGTCGAAGCGATTCAGTGCC
>P_192
CTGGAGGTATTTCCCGAGCGCCGCCACGTCATCACGACACG
>P_193
GGCGAGAGAAGGAACTGACCCCCGAAAAAGGGGCGATCGAA
>P_194
CCCGTAGACCGTTTCGAGCGCCGTGCCGAACTCCTCGCCAA
>P_195
GCCTCCCGCGGCGTTCCGCGCAGCACCTCGGCGCCGAAGCG
>P_196
AGCAATATCTCAACAAAATCCTAATAAGTGGTTGCAAGTTG
>P_197
CTCAAGCTGCTCTCTTCCCTCGAAAAGGTGGAAGGAAAGCT
>P_198
GGCAAGGGTCTTATCGAAAGCAGGAACCAGAAACAGTGGAT
>P_199
GCTATCATAGAAGAAAAGCGCGGCCCCCTCCAACTTGACCC
>P_200
AGGCGTAGCCCAAGATTGCGCGAGTGAGGAGCGGCCGAAGA
>P_201
TCACCTCGGACTCGATGACCCCTTTGGGGGCGTAGAGGACC
>P_202
ATGAGACGATTTCTGAATCTCGTGACGGTTCTTGCCCTGCT
>P_203
CTGCATTTCGCCTATTTTTGCACGAACTTTCGCCCTTTACA
>P_204
TCTCCATGAAGTAGAAATCGCGGTTCTTGTCGAGCAGAAAC
>P_205
ACCACATCGACGATAAAAACCAGGAATCTTCTCTGCCTCAT
>P_206
ATATCGTCATCCTCCACCCCCTGATGGGCGGAGAAATTGTC
>P_207
AAGGTCGCCTTCAAAGCTCGCGGAGCCGGACTTGGTCTGTC
>P_208
AAGGAAATGAGGAAAAAAAGCGCGAGAACCATCAGGGAGCG
>P_209
ATTGAAAAGCATGAAAAAAACGGTCCGCTCACGAAAAGAAG
>P_210
TTCAGCCAGGTGATATACAGCGCGAGTGGAACGATGAGGAA
>P_211
GTACGAGGGAGGTGATCTCGCGGAAATTTTCAGTATGGGGA
>P_212
GGATGGAACCACAAAAATTGCGGTCCGGTTATACAACTCAG
>P_213
GGTGGCGTAGCGGTGGAAGGCGGCGCCGTCGAAAAAGATGT
>P_214
GGTCTGGCCGCTGCCGTCGGCCCGCATGACGTAGATCGCCT
>P_215
GGGAACTTCTCCAGCTCCTCCAGGCAGGAGGCGGTGGTCTC
>P_216
TTTCCTAACCGCTGTCGGTGCCGGAACGCGATTTTTGTGCA
>P_217
GTAGGTATCGCAAGGAATTGCAGGGACACAAAATCATCGAA
>P_218
GAATTTTCGTCAGGCAGCCGCAGTGCCAAACGTAATGGTTT
>P_219
GCCCCGGGCTGGATTCATGGCGTTGACGATGTCTTTGGGGT
>P_220
GGATACGGTGTCGGGCGCCACGGGTGGCGGGGCGTACCGTT
>P_221
TTTGACGAAACGGGTGATGGCAGTCACGCGGAATCCCTGTG
>P_222
CATGTGCTCCGCCTTCCACGCGGTTCCGCCCTACAGCAGCA
>P_223
TCATCCGGATCAAGAAAATCCGCCAACGACTCAAAATGCAT
>P_224
CAGAGTAAAGACCGGAACCGCGATCGAGCAGTTATCGACCG
>P_225
ATCCTGTGCCAATCTGATTTCAGGAAGTCTGTCCAGTCCCT
>P_226
GCCATTCAGCGGCTTCGGAGCGAGGAGGAGATCCGCCGGCT
>P_227
CGTCCACCACCCGGTGGTCGCAGGAGAGGGTCACCCGCATG
>P_228
CAAGAAGTAGCCGGTCAAAGCGAGTTCGGGAAATACGGCCA
>P_229
AAGACCATCGCCCTCTCCCGCATGACCCTCACCCACCAGAT
>P_230
CGAAGCAATTGAGCGAATTTCCCGGATCAAGGGCCGACGTC
>P_231
CAGCGGCAACTCCCGCGAAGCAGGAGAGCTGTGCGAATACC
>P_232
GGTGAGCGGGATCGCGAACCCCATCTTGGGGCGGTGGAGGA
>P_233
CCCATCCGCGAGCCTGCTGGCAGTCGAAGGATCTTTTGGAT
>P_234
GGCTGGCAAACGGAAAGCGGCTGCAGCGGGAGATTCCGGGG
>P_235
GCTACCTCGCCGCCAACCCCCGGTCGCGCAACGTGACGCAG
>P_236
TCGGTCGCCACCATTCGACTCACGAACCTGCTGGGTGGCCA
>P_237
CATACATCTGTCGAAAAAAGCGGTCGTCTTCGACAACGAGT
>P_238
ACCCAGAGAACCCCCAGCCGCGGCTTGTCGCAAAGGTGATT
>P_239
GTGGGCATAGAGGCTGCCGGCAAGAGAGGAGATGACCGCGG
>P_240
AAGCGCCGGCCGCAGCCCCCCCTCCCCCAGGATCACCAGCC
>P_241
GCGCGTCGGACGTTTCGAAGCGGCTTCGGAGGGGACGATCT
>P_242
TCCTCGACGTCGATATGACGCAGGAGCGCGGGGAGCGCCGC
>P_243
GGGAGTGCACGGTGCACACCCCCGAGGGGGCGGACGTCACC
>P_244
GGCGATGCCCTGGTGCGCCTCACCTGCGAGGCGGTGGAGGC
>P_245
CGTGGGCGATGTGATTAGCGCGGAAACGTTTCAACCTGGTG
>P_246
CATCCACGCCTGGGATTTCGCGGAAACCATCTGCCCCGCCC
>P_247
GCCCTTTCGCGATAAACTCGCAGCACACTAAATCGCGGCGG
>P_248
ATTTCGTAGGAATCAAAATCCTGTGACAAGATTGAGTCTAA
>P_249
TCAGCGCGGATTTCAGGGCGCTCGAATGCCCCAAGTGCCTC
>P_250
GGACAGATCGTCGTCGGGCCCTTTCCGGGCGTACTTGATCA
>P_251
TGGTCGATAATCCGCAAACCCGTGAACGGGCGGGCAGATAG
>P_252
TCCCGATGCGGGGAAAATCACGGTTTCGACCCGGGCAAAAT
>P_253
CGGGAGAAGCTCGCCAAACTCTACAAGAGCGGGATCATCCC
>P_254
GGGTCTATCTCAACGCGTCGCGCTGACGCCCACCCCGCGGA
>P_255
GTCAACCGGATGGTGAAATTCAGCACCCTCCTCATTGCCGC
>P_256
AGAATCAACCCCCGCAGCCGCGCCATCGCCATATTGCTTGC
>P_257
AAGGATGTCTGCATCAGCTGCGGTCTCTGCGTGGAGTCGGT
>P_258
GGCAATTCGTTTCGACGGCGCGGAGACCACCGACCGCCACG
>P_259
TTTCGTTGGTGCAGAAATCGCACGGCACCGTCTTCCCCCCC
>P_260
GTTGATTAGCTTGTCACTCGCCGCAACGGCAATTTTGGGTT
>P_261
GCGAAAGGTACTATTATGCACCCTAAACTGCCAAAATTCAT
>P_262
GAGCGAGGCGAAGGATTCCTCGTCGCTGCAGGTCCTCGACG
>P_263
CTACATGCTCTGGCTCACTCCGGAGGAGCGCGAAACCTGGC
>P_264
GGCGGCTCCGCCCGAAAAACCAGTCGCGCCAGTTCCGCCGG
>P_265
TTGTGATTGCTTCTGAAGAGCGGCTTCGCGAACGGGGTATC
>P_266
GAACGGGAGGCTGCCCAGCGCCTCCTGGGTGCAGCTGCCGT
>P_267
GGCCCAGGCGGCGGTGGATACGGCCACGAGCGAAACCAGCG
>P_268
TAAGGACGATCAGCAAAACGCTGCATCAGCTTTTCTGCACT
>P_269
TATCGGGTAAAGTTGAGCTGCAGTTGCGGCTTTTCCGATTT
>P_270
TGCACGTCGGCAAGGAACCGCTGGTAGCGGCGGATGAGGGT
>P_271
CTCGCCCTGGCGGGGGGCGGCAGGAAGGCGAAGGGGCGCGA
>P_272
CAGATTGCCCAGAACGCCGGCGTCGACGGCTCCATCGTGGT
>P_273
GCTGGCCCTGGTGGGACTTGCCGTGGTGGGGATCGGGATCT
>P_274
TCGAGTTTCATATACGATCGCAGTGTACCTTGCATCCGGCG
>P_275
CGTTCCCCGGCCGGGTGGCGCGGAAACCCTTCGGAGCCGGG
>P_276
GGAAGATGTCGATGAAATCGCAAAAACAGTAAAAAGAACCA
>P_277
GGAGATCGAGGAGTCCATCGCGCGCCTGGCCCAGATGGCCC
>P_278
GCCGAGGTCGGCGTCGATCACGAGGACCTTCTTCCCCCGGC
>P_279
GGGATGCCGGAATCAAAATCCGGTGCCTTGCCGCTTGGCTA
>P_280
TCCCGGGACGCCTCCGGCCGCTGGAACGTGCAACGCCTCGC
>P_281
GAGAAGGTCCGCCGTGGCCGCTGCCGTGATGAAGTCGTGGA
>P_282
CAGATGGCGGGAACCACCGGCGGCACCCCCGGCTCCCCCAC
>P_283
GGGTAGCGAGCATTGAGTTGCAGGAGAGCCCGACCATGATC
>P_284
GGCGAGGACGAGGGAGGTCGCGATGATTTTGCGCATGACTC
>P_285
CGCGGCGAGCGGATCAAGCGCGAAATCGAACATTTCCTCCA
>P_286
GATTGGCAGCTTTTTGAACGCAGCAGCCATGTGGGGGGTCT
>P_287
GCGGGACGAGGGTTCCGGCGCGCCCGCGGTCCAGCACCCGG
>P_288
GCTTGCGGAGCGTGAAGTCGCGCGCACGGACTTCCGGGTCT
>P_289
GGGGTGGACGAGGTAATCATCGGCCAGGTTCTCGCGGGGGG
>P_290
AAGAAGAGTGGTAACACCCGCAGTAACCTCCTTCCTGTGAT
>P_291
CATCGACGCCTTGAAAATTGCGTTGTGGCAGTCGCCGCAGC
>P_292
GCCAGGCGGCCCTCGGGCTGCGGGAGAAGGTTTCGATCTAC
>P_293
AATAATTCTCCCGCGTCACGCGGAAACCGTCGTAACTGGCG
>P_294
CACCGGCCACGATCATGACGCGTTTTTTCAACAAATCACCC
>P_295
GGGATTGCAAGGGATGGCCGCGGCTGTGTTGAACGTAGCCG
>P_296
AAAAAGATCAACGACGTGCACGGCCACCTTGCCGGGACCGA
>P_297
CCAGAGGCACCATGAAAATACCCGAACTCCTCGCCCCGGCG
>P_298
GGATATCTACTGGGTCGGCGCCGTCGACTGGGCGGTGCGGG
>P_299
TGCTGGTCGCTCTGGTCACCCTCTATTTCAAGGCGGGCGGT
>P_300
TGGCGATGGTGGTCTACCTCCACCGGCGGAAGAAAACGGTG
>P_301
CGGTGGAGAGCTTGAACTGGCGGGAAAATTCGCTGAGATCG
>P_302
CCGAACTTGGCAAAAAAATTCGGTTTGTAAGTGAGGCAGAA
>P_303
ACGTATGACCAAGGAAGACGCGAAAACGAGCGGAGAGACAC
>P_304
ACCGCCTGTACGGGAAGATTCGGGAAAAGGGATATTCGGTC
>P_305
GGAATTGGCAAAGCGAAGCGCCAGGATGTTCTGGACCGTCT
>P_306
TGATGAGTTGTGCCATGATGCCGTAACCTTAGGGGGATCGT
>P_307
AACGGCAAAACAGCTGGTAGCGGCGATGGGGAATCTGGTGA
>P_308
CGCAGCCAGGGGATACCCGGCGTAGACGTAGGCGACCAGGA
>P_309
GCAGAGCAGCGGCGAAAATTCGGTTCTCCGCGATTGCATGT
>P_310
GCCTACTACCTCCTCAACCGCAAGAGGGGCGAACTGGCCCA
>P_311
TACTACGGTGGCTTCCAGCGCAGTTTTACCCTCCCCCACAC
>P_312
ACGGAGACCGCATCAAGGTGCGGTCGGACGATCTTGAGCGG
>P_313
TCTTGACAAGTGTGAGAAAACTTGTATTTTAACCTATAGGA
>P_314
AGCTGGCCGCAGAGTTTCGCCACGAACACCGAATTCGTCAC
>P_315
CGGCTGCGCCAGATTCACGGCGCCGACAGCGTTTTCGACTT
>P_316
AAAGATGGAGACGAAAAACGCCGTCACCGTGGCGAGCATCA
>P_317
GTGGCACCGGCCGCAAAATGCCGGAATGGCCTTCTCCCTGG
>P_318
TTGATGAGAACGACGTCTCCCTTTTTAACGCGGGCGGAATA
>P_319
CGGCAGCGACTTCCTTCACGCCGTCTCGCTGCATGTAAGCA
>P_320
TCGTAGACGACGCGGTACCCCTGGCTGACAACCGCGAGCGG
>P_321
ATGGTGGAACTGGCCTTGCCCCCGAGCGAATATTCGCCCCG
>P_322
GTCACTCACCGACGAGACCCCCGAAGGGCGGAGCGTTGTGG
>P_323
TGGTCGATCTGCTGGCGCGGCGCCAGAGCCTTTCCGGCCTT
>P_324
CAAGCGGCAGATCGATTCCGCCCGCGAGGCGGTTACCTCAC
>P_325
GCCCCCTCCCCCTCGGTTCGCTGCCGCGCTCGCGGGGCGGC
>P_326
GGCCTTGCGGTAGAGCCGCGCGGCCGCCTCGTCCAGGACCC
>P_327
CTCGCCAAGCTGGTCGGCGGCGTTGCCGTCATCAAGGTCGG
>P_328
CTCCCCGGAGGGTCCGATCGCCGTAAATACCCTCCTGGGCC
>P_329
TGGAAAACAAAAAGAAGTCGCGTTAGAAATCATAAAGTACC
>P_330
TTGGCCTTGCACAAAAATCGCGTTCCGGCACCGACAGCGGT
>P_331
ATTTTTCACCTTAAGAATTCCTGGATCGGCTTTATCAAAAT
>P_332
TCAGCCAAAGTCGGGGAGCGCAGAAACAACCTGTTTCAGTC
>P_333
GCTTTCGTCGATATCGGCGGCGTCGACGGCCTCCTGCACGT
>P_334
GGGTCATCACTCCGAACGCACGAGTGAGGCGAATCCAGTAT
>P_335
CTGCTGGACAGGGCGTTCGGCGGCTTCGAAGGAAGCGGGGA
>P_336
GTAGTCGATGACTCCCGCCGCGTCAAGGTTCGAGAACAGGG
>P_337
ACAGGGGGCGCAAGCATCCGCCGTCTCCTCAATCCACGATG
>P_338
CGCATTGGGATCCTGCGTCGCGCTGTTGGTGTTAAGAGGGT
>P_339
CCCAGGATAAGCACCGTGCGCGGGATCTCGATGGAGCCGTA
>P_340
CGGTAGTCCGGTTGATGGCGCAGCAGTTCGAGAATCTCCAG
>P_341
CGATATGCTCCTGTCCTGGGCCGTCACGTCGCGCTGCAGCA
>P_342
GAGTTCGGCGTGGCGAGCCGCGAGAAGGACGTCATTGATGC
>P_343
GACCGGAACCACTGAAATTGCCGTAGAGTCGGTAGAATTCC
>P_344
GTTTTTGCAGCAGTTTTTTGCCGTCAGGCCCGAGGATCTGG
>P_345
GCGGTACAGCGGCATGAGCGCCGGATCGTCGAAAAACGCCT
>P_346
CCCCTTCTCCCCACTCGACGCTGTGCCCGTACCACCCCACC
>P_347
TGTGTTGACGGTGGAGTTTACGGTGATGGGAATTCCCTGCC
>P_348
GGTGGTGAAGCCGGGCGTCGCCGTCTCGACGAGAAAGGCGG
>P_349
GTGGGGGGCGCGGGTGGAGGCGGCGACGACGAACAGGTTGG
>P_350
TGCGCAACGCCCTGCGGACGCTGGAACGGCTGCCGGCAGGA
>P_351
GAATCAAGACCTTCAAAACACAGTGATTTCATGCAGCCAAA
>P_352
GCCTCACCACCGTCTGCCGGCACGAAGGGATCTTCGTCTTC
>P_353
GCTTTCCGCGGGAGAAGGCACCGTCGCGAAGCGTGACCCCG
>P_354
GGTCCAGGAACTGGAGGCCGCGGTTGGTGTATTTCTTGGCG
>P_355
TTTTTTTTGTGGTAATTTTGCCTGAAAGCAAGACGTTAGTT
>P_356
GTTCGGGTCCTTTTCAAATACGGTTTCGATCACGCCCTGGA
>P_357
TGCTATCAGGCCCTCATCAACGGCAATCCCCCCAATGGAGA
>P_358
CATACAGACAACGGAAAACTCACGAAAATCAAGCAACCCCA
>P_359
AAAATTCGGGTCAAAAACCGCGAGAAATCGAAATTTACCGT
>P_360
AAACGGAAGTGTCCGAGAATCCTGAACCCCATTTTGTTATT
>P_361
GACTTGACGTCCACCGCCCGCATGAAGCCGCACAGGGATTC
>P_362
TCGACGGGAAGCAGACCACCCTCCATGCAGAGGGCGGACTC
>P_363
AAAGGTAGGGACGTACCACGCAGCAACTCCTTTTACTGGTG
>P_364
AGAAGAGCGCCCGCCAGGCGCCGTGACGGTGTTACCGGTAT
>P_365
AGCATCGCGCGCGGCATCGGCAGAAACGTCCGCATCCTCCC
>P_366
ACTCACGATCACCGAAATCGCGGCGCCGCTCGACGCCCTCG
>P_367
GAGGACGGCGGTGATCGCCGCGGTGATGAGGAACGAGATGG
>P_368
CTGGGGGTCCCCCTCTGGCGCACGAGCCTGCGGGTAACGCT
>P_369
GCGGTGGTGGGAAGAATGCGCTGTCGAGCAGTTAATCCCTT
>P_370
ACCACCCAGCCCCTGGCCGGCGCCCACGGCGAGATGACCGG
>P_371
ATCTGCGCCAGCGCTCCCCGCAGGAACGACTCAGGGATACC
>P_372
GCCGATCATGTAGACACCGGCGGTGACCATGGTAGCGGCGT
>P_373
TCCCTCCATGGCATAATACTCGCACTGGAGCGGAATGAGCA
>P_374
TGGAAGAGCAGCTTCGGCAGCGGCAAAGGGGGCGATACGAT
>P_375
AAAGAGGGCCAGGCAGCTCGCAAGAGAAATGTTCTGATTGG
>P_376
AAGAAGCATCCTCCCCTCGGCGTCGGTGTTGACGATCTCCA
>P_377
CGGACGAGCGGTTCGAGACGCGGAAAAGTGAGGAGGAACGG
>P_378
TATCTGGATCCATTCTGGAGCGGCAACCTGGAAGGGTTGCG
>P_379
CCTATCCCCCTGGCGATCCGCAGTCGTTCGCCGACATCGTG
>P_380
CGTGACGCCGGGTAACGACGCGGAAACCCTCACGCAGTGAC
>P_381
GTATTGATTGGTTTCTCCCGCAGCAAGTCGGAAGGCCTCGG
>P_382
TACCTCGTTTTCAGCATCAGCGGTAAGAGTCAATCGCCGGT
>P_383
GCCCGGGGTGCTGCTCCGCCCCGTGCAGCGAGGGGCGGGGA
>P_384
CGGAAATGAGGATGGGGAAGCGGTGACGGCCCGATGGCGGG
>P_385
TTTTGCCGGCACGCGGAGCGCAGCACCCACTCGCCGATCGG
>P_386
TTTCTGGATAGCCTCCTCACCGGCCATGGCTATTTCCACGT
>P_387
GACGAAGCCTATTATTTTCGCAGTTTCGTGGGAGGGACCCG
>P_388
TGACCCACCGCGACGAATCGCAGGAGAAGGAGTAACCGACA
>P_389
AGGCGTGCGACCAATGGCCGCGATGATTCGATTCATCAGTT
>P_390
ACGGCCCTCGTGGCAAAACTCGGCAAGGAGACGGCGGTATC
>P_391
CCTCGGGGCGGTGAGCCTGGCTATGCGCCAGCGGATCAAAC
>P_392
GGCGGCAAGCTCCTCGGCCACATCGTGGCGGTCCAGAAGGC
>P_393
ATGCACCACTCCCCCACCGGCGCCCGTGCCACGAGGAAGTC
>P_394
TCAAGATCGTTCGGAGTTCGCGGGCGCGGAACAAGATTCGC
>P_395
GCCGTAGACGTACGGAATCGCCGCCTCGGCCTCCTTCCGTT
>P_396
TCGCGGCCGAACTCCTCGCGCCCGAGCCGCGCCTCCCAGGG
>P_397
TTGTGGATGAACTAAAATTACGGGGACCCTCCATCAGACTC
>P_398
CTCTTTTGCTGGTCGGAAGGCAGTAAGCTTCGATGAGTTTA
>P_399
AAATTTCTGACCCTACGCCGCGGAAACTTCTTTCTTATGAA
>P_400
TATTGGGGAATGTAGGAACACCGTAACGTTCGTTGCTACGG
>P_401
GAAATAGGGCACTTTGAGCGCAGGCGGGCTCCTCGGGCTCA
>P_402
GTGCGGCAGCCCCGACTGCGCCGTGGGGTGCGACTGCGACC
>P_403
TGACGGGCTCAATCAAAATGCCGTCTATTTGCAGATCAATT
>P_404
GGAGAATCTTCGAAAAAATGCAGCTATTGCTTTGGCCGAAA
>P_405
CCGAGTGGAGGAACGACCTCCTCGTGGAGCGGTGGGAGCAG
>P_406
AGGTGGGAGCGGACCATCGGCGAAAACGTGAGCTACGGCCC
>P_407
GAGGAAGGCGACCCCGGCGGCGGCCAGGAGAAAGCTCAGTT
>P_408
GATCGCCCGCACCGCAACTGCGGCCGAGATGTACTTTCCGG
>P_409
AACCGCCGTGATGGCGGCCACGTTGACGATGTCTTCCACGG
>P_410
CCAGTTCCGGCATGTGGACCCGGCCGAGGGCGAGGCGCTCT
>P_411
GTCGCTGCAGGGGTGGTCGGCAGGGGGGCACAAGATCGCCA
>P_412
GCGGGAGCCGACGAATATCTCGTGAAACCGGTGGACCCGGC
>P_413
ACTCTGAACAACCGATTGCCCGCGATCAATCAGTTGCGCAA
>P_414
TACCCGACCATAGTGAACGCCTGCCACGAAGAAATCGCCAT
>P_415
CGACATGCCGGCATCGACGGCATGAAACGTAAGCAGAACGA
>P_416
CGGATATTCAGTTGCTTCTCCGGATCAAGACATTTCTTTAC
>P_417
CGCAAGGGGTGCGACCGGCGCGTCCTCGAAACCGCAGCGGC
>P_418
GGCAACGGCCGCATTCGGTGCAGGAGAGGCTGTCGAGGAGA
>P_419
GGATTACTGCATTTAATTTGCCCGGATAAAATAGCCTTCAA
>P_420
CGAAGCGGAGCAGCGGATCGCGCTCCCGCCACGCCGCCACC
>P_421
ATACCCGTCTCAGACGAGCACGGCCACACAGACAGCATTCC
>P_422
ATCTTTATCCTCGGCGGCAGCGGCGGTGGACACATGGCCCT
>P_423
AACGGCTGCGAGCACGCCGGCGGCGATGGCCATCAGCCACC
>P_424
GGTGGCCATCGTGCTCTGCGCCGCCTCGGTCTATCCCCTGA
>P_425
CCCGCATGGTCCGGCACCAGCGGAGCTGGCGGGAGAGAACG
>P_426
CCGTCTCGGCTCCCATCGCCCGGTGACGGGCGGAGAAGCGG
>P_427
GGCGGGCGACGTCGAGATCGCCGTGCCGCTCAAGGGGCTCG
>P_428
CCGGCTACGAGGGGCGGCTCCAGGTGGAGCGGTTCGAGGGG
>P_429
TCCGGCGACCAGCCCGGCGGCGGCAGAGCTGCCGGTCCATG
>P_430
GCCTACAGACAGCATAAATTCTAGAATTATGTTTCATATTT
>P_431
GGGAAAAGGCTGAAAAAATTCGTGCTACGATTCAGGGCCAT
>P_432
TGGGGTTTATGGATAAATCGCTGGGACATGCTTTCGCCGCA
>P_433
ACAGCAGATAGTTGAAACCGCGGTTTTCCAGTTCCTTGTTG
>P_434
GTTCCGCGAGTCGCTTTCTGCTCTCCGGAGGTAGCAGCGGT
>P_435
AAGCTCCTCCCCGATAAGAGCGGCCTGGAGGTAACCATCGG
>P_436
ATCGGCCGCCATCCTGAACGCGGTCAAGCTCAAGACAGGCG
>P_437
TGGATCGAGAAGCGGATGCGCGGTATCGCCATTCGGGCGGA
>P_438
GGTATGGAGCCACCCCTCGGCATCGATGGCCCGCGCGGTCT
>P_439
CCGGCAGGCGGCCCCGTCGGCCGTATCGCGCATCCCCACTT
>P_440
TGGGAAATCACTGCCAAAAGCGATTTGTCGAAAAAACGGCA
>P_441
GAACACAATCCTTAATTTTGCCCTGATTCCCTTCATCGGTG
>P_442
GACGGTGCCGGAGTAACCCGCCGAAGTAGCGCGATAAATTG
>P_443
GCAAATACGTGGACGAGGCGCGGCAGTTCCTCGACAAGAAC
>P_444
TCTCCCCGCCGAACTTTTTGCAGCCGAGTCGTTTGGATTCC
>P_445
GTATCTTCACCATCAAGCACCGGCAAGGCTGAAAACCCATA
>P_446
GTGCGGGGAGTGATGAGGCGCGCCACCGCCGCCGGCTCCAC
>P_447
GTTCACCTGATAGGGGATCTCGGTGACGACGATGGACTGGC
>P_448
CGCATCTTCGGGGGCATCACCGGTCAGGACATTGAGGCGAA
>P_449
CGCACAGCGCCTTCGGCGCGCGGACTCGTGCATACCACAGC
>P_450
TCTCCAGCAGGAGCAGAACGCGCGGATCGCCGCCGACCGGA
>P_451
TCGAATTCCTCCCCCTGGAGCCGGAACGTCACCCGCTCGCC
>P_452
GGCGGTGATCCGGATATCCGCCGCCATGATCTTCCGGGTCT
>P_453
GCCGATGCCTTCAGCAAGTGCGGTTTTTTTGAAGATGAAAA
>P_454
CAGCCCCGCAATGACGCCGGCGGTGTTGAACTTCTTCCAGA
>P_455
ACCGTTTGACGCTTTTCCGGCAGCCGTGCTATAACTGACCG
>P_456
CCGGTTCGTCAGTACGAAAGCGGCACCCTCGCGGCCCATCT
>P_457
CGAATTCCAGAAGAAAATCGCGGCGATAGACGTAGAGCCCC
>P_458
CTTGGCGGCGTAGGCGCCAACGGCCACCATATTGACCATCC
>P_459
GAAAGACCTTCACCATGTCCCGGTCGCGGATCTCCTGGGTG
>P_460
ATCCAAAAACCCGTAAAATACGGGCTTCGGCATCATGTGAC
>P_461
ACATTTTTCCCTTCGAGATGCACGGTACCGGATGTGGGGGT
>P_462
AAGCGCCGAGGTTGATATTGCATGCGTAATGTGCCGCGGCG
>P_463
CGATCTTTTCATTGATCCCGCGGTCACCGAGAATCCACACC
>P_464
CGGACAGGCTCTCGCTGAAGCGGGAAGCCGTCGATCTGCTG
>P_465
GACGGGTGAGGACATCGGCCCAGTCGAGTGAATGAGCCGTG
>P_466
AACATTGTTTAGAACAGTTTCGTTGATGGTTTTTGCCCTTG
>P_467
GGCAACGCCTACTTCTGGAGCAGTGCCGTCAAGGCCGGTGC
>P_468
CGGCCAGGGCCCCGGAATCGCCCGCGACTCCATGTAGGCCC
>P_469
CAAATCGCTCCTCGCCGACGCGTTCGAGGCACTGCTGGCCG
>P_470
TCAACAAGAAGGCTCAGGCGCGGGAGCTCTATCGACGCCTC
>P_471
CCATTCTCATCGGGTAAAAGCGGGGATCCCTGGTTGCTGCG
>P_472
CGTCGTCTGCACCACCGCCACATTCAACGATGTGGCGGCCA
>P_473
TCATCGGGGGGCATCGGCCGCCCGAAGAGGTATCCCTGCAC
>P_474
GCCGTCTACACCGAGGATGGCAGGGACGACGCCCTCGACAC
>P_475
TTATGGTCCGCCGCAACTTGCGGTCACCCCATTCAAGCAAA
>P_476
CCTCGGTGGGCCGAAAAAAACGGGGATCAACCTGCACATAA
>P_477
GGAAAATGCGGCGGGAAAATCGGTGAAGGCCTTCGAGCTCC
>P_478
CACCACGTGGCGGGTAACCGCCCTCTCGACGAATTCGGCAT
>P_479
TGCCACTGGCGTGGTAGTCGCGCTCTAGTCAACTTCATGAC
>P_480
CATGCAGGGGGCGATGGCGGCGCTGGAGCGGATCTTCAACC
>P_481
TCACCTGGTACAACGAGAAGCGGCAGCACACATCGCTTGAC
>P_482
CGTCGCGGCACCGGCAAAAGCGGCGGCGTGAGGGTCCTATA
>P_483
ACTGGGGGTTCCTGCGCCACCGCTGGGTGGTGGTGAAGTGG
>P_484
GCAGGGAAAGGGAGTCGACGCCTTCGACTGCTTCGCCCGCG
>P_485
TGGTCCATGAACTGTGAAAGCTGTGACGAGCCGAAGAACTC
>P_486
ATCCTCAAGACCATGGTCCGCGCCAACGGCCTCGTCGTCCT
>P_487
CCGCTGCTTCTGGTCGTCCTCTACTACGGTCTCTACGAGTT
>P_488
AGACGGAGCCAACTCGCCATCAGATGATGGTGGTGGAGGAT
>P_489
ATACAGCGTCCGTCGAGATACACGGATCTGCTGCGGACGAA
>P_490
AGAAGAGTCCTGGAACGCGGCGTTTTCGGAGTATGCGCGGA
>P_491
GGATGCCACTCCTGAGACCGCCGTGTTGATGATGACCGCTT
>P_492
GCAATTTGATTGCAATTTTACGGCGACACGGTAGGAAAACA
>P_493
CGCCGCGTCAAGGCCGGCGGCAGTCGGAACATTGGCCTCAA
>P_494
AAAGGAGAACACATGAAACGCACGACCCGCAACATCCTTGC
>P_495
AGAAGTGGCAGGAGAAGCCGCGGTTATGTTCGATCCCAAGG
>P_496
TCCTTTGTCCATTCCGGCTGCGGCGGTGCGAAAGAGTCGAT
>P_497
TGAGGGTGGTCTTCCCCTCCCCCTGGAGGCGGAGCATCAGG
>P_498
CCGATCCCCGCAACACAGCCCCGTGCCGAAGTTTTTTGTTA
>P_499
CCCCATCCTCATACCCGACGCGATTGCAGTAAAGAATGCGG
>P_500
TGACGACGAGTCGAAGGGTGCGGCCGTTGGTACTCATGAAC
>P_501
CGGGGTCGCAGATCACGCCGCGGGAGCGTTCCAGATAGCGC
>P_502
CGACGCCCACGCCGCCGGCGCGCTCCTGGTGGTTTCCGCCT
>P_503
TCTTCCATCTGGCGTATTTTCAGTTGAGTGAAATCGGGCTC
>P_504
GGTCGACCACGTGGACGGCGCAGGCGAGGCACGGATCGAAG
>P_505
AAAGAAGGCAAAGAAAACGGCGCCCCTGCGCCCCAGGCCCT
>P_506
GCAGAAGAGCTTGGTGCCGGCCGCCTCGGGTATCCTGGCCA
>P_507
GGCTGGCGAGCGAAGAGGCCCAGGCGCGGCTCGCCACGGCC
>P_508
TAAGCTGGCTCCCCTGATAACGGTGCCGGAAAGGCGGAAGG
>P_509
AAGGGGATGACCCTGTTGCGCGGCGACGTGGTGATCGTGCT
>P_510
AGGAGGCTCCCCCTCCCCCCCTCCCGTGATCCCATCGCCGG
>P_511
ACTTTTTGAGGTTTCCGTGCCAGTTCTGCTGGGTGATCGGC
>P_512
GGGGCCGAGCTGGTTCAGTTCGGCCAGGAGCAGGAGGGGAT
>P_513
AAGCACAACTTAAATAAACGCTAATAACTAAAAACTACCAC
>P_514
AGGGCATCGTCTTTATCCCCCTCGGGAAGGAGGGCGTGGCA
>P_515
GGCGGCCGAGATCCGCTCGACGGCCAGGCGGTTCAGCCCCG
>P_516
GAAACCGCCCTCAAAAAACTCGAAGATGTGGTCAAGAGGCT
>P_517
GCAGGAGTGAATTGTGGGCACCCGAAAGGATCGAAAGCCCC
>P_518
CCAAACCTGACGACCTGGCGCGCCCTGGTCACATATTTCCG
>P_519
GAGCGCCTTGAGTCGACCCTCCCCGAAACGGCCGAGCAGAC
>P_520
CCTGCGGAGCCGAGCTTTCGCGGCATTTCCCCCGTGCGGCC
>P_521
GGCCAGATCGATAACCGTGGCAGCCACTTCTATCTTGCCAT
>P_522
GGGGAGGCGGTGAAGAAATACGGCCTCAAGCCCAAGGCCCG
>P_523
CGATAACCACCGGGAATCGGCAGCAACCGTGAAGAAGAACC
>P_524
GACGATGGCCCGCCCGCCGGCATCGGTGGCGATGTCGCGCA
>P_525
CCCCGGGTGCCGGAAGGTCGCCGTCTGGTAGATGGGGACCG
>P_526
AGCCATTCCAACACCTTGCGCCGTAACATGCATAAAAAGGT
>P_527
CGAAACCGACCCGGAGAGCGCGTTCCGGATCAACTGCACCG
>P_528
GCCTCCCCGCCCCCATGCCGCCGGATCCTGCCCAAAGTACT
>P_529
CTGCTGGAGGCGGAGCTCGGCAAGGAGGAGATTCGGGAGTT
>P_530
CATCCGGACATCTCCACGTTCGGCTTGGCATACTTTTTATT
>P_531
CTCGGCGATCTCATCGCCGGCGGCATCCCCCTCGTCCCCTT
>P_532
ACGTCCAAAGAAAAAGCCCGCGCCGGTTGGGGCGCGGGCGG
>P_533
TGGCTGTACTTGATGAGTTGCGGGAAAATGGCCTTGTCGAA
>P_534
CTTGCCTCAGAGCCATACAGCGGCAAGGCCGATCTTCCCGA
>P_535
AGCAGCCGGGCGATCTCCTCCGGCGAGAAGCGGCGCACCCC
>P_536
CTTTGGACCAAGTTCGCCCGCGCCATGGGGGTGAGCCAGCT
>P_537
TCTATGCCATGGGGATCACCCAGTCGACCCACGGCAGCCAG
>P_538
GGCCGTCCTTCTCGATCCGGCGGAAACGGTCGGGGATCGAG
>P_539
AGCCTGGGGGACAACATCCGCGGGCTCCTCGGCGGCACCAG
>P_540
CACCGTCGCCTTTTCGTCGTCAAGGACCCTGAATTTCCCGT
>P_541
TCCACCGCTACGAGGTCCTCCGTTCGGAGGTGGTGCATCTC
>P_542
GAGCGGATGCGGCTCGCCCCCTCCTACGGCATCTTCTTCGA
>P_543
TCATGGCGGAGCCGGTTGCGCAGAAACGCGATATCGGCATT
>P_544
CCGCACATGGAGAGAAGCCGCAGTGGGGGCTCCGTTCGTAC
>P_545
GATTCCCATGACGAAGAACGCCGCCACGGTATAGCCGGAAA
>P_546
AGCGCACCGTTCAGCAGATACTGGACCGATGTATAGACCCC
>P_547
CGCCCCTTCAGGCCGAAAAACGAGAAACCTACGGCCCGGGG
>P_548
TATACCATCGGCGCATCACGCGAAAACCCGCACTGGTAGGC
>P_549
TCTGCCCAGCCCGAAAATCGCGATGCCCTGTTGGTGAAGGC
>P_550
GGTCGGCTTGATCCCCAGCGCCGTAAGCCGCTGCTGTTCCT
>P_551
TCATGTACCGGAGGGAGCCGCAGTCGAAACGTCCCAGGTTC
>P_552
GCCCCCGCTCGAGGAAATTGCGGTACGCCTGCATGATGGCA
>P_553
CCCCAGAGTGCCGGAGAGCGCGCGAAAAACGGTACGGCCAT
>P_554
CTGGCGCAGGGCATCCGCCGCCCGCATCATCAAAGCAACCC
>P_555
GCCTGGGGCCAGGAAAAATTCGCCACCTATCCCCTCCTGCC
>P_556
GATATTCTGCCGACTTGACACAGCAGCATTTCGCGAGACGG
>P_557
GAGAAAGACGTCTGGTTTTTCAAGGACAAGGCAGAGTGCGA
>P_558
GAGTACCGCCGGTTACGGCGCGCGGGGGCCTTCTTCCTCCT
>P_559
GTGGGGCTCTTCGTGAACCGCGCCCTCGACTTCGTGAACGA
>P_560
CATCTGCTCCAGTTCAATCGCATCAATCTTGTTCATACTCG
>P_561
TCTCGGGAGAATGTTCGGCGCTTTGTGGTGGAAAGAGGCTA
>P_562
GATTTCGTCGATGATGAGTTCTGCCTCAGGCTCCGAAGGAA
>P_563
GCAGCTCGCCTCGGGGATCGCCCACGAGATCCGCAACCCCC
>P_564
TGGGGAGCGCCCGGATGAAGCGGTCGGCCCCGACGAGGCGG
>P_565
TGCTGGGTCACTTTCAGGCGCGAGAAGCAGGCGGCGCAGGC
>P_566
GTTTCACGAACCCCGGCCACCTCATTCGTTGTTTTTCCTTT
>P_567
GTCTTGACTTCAGCCCGGCGCGGCTGCAGGTCTTGACGCCA
>P_568
CGTGGCCGACATGAAAAACGCTGGAGGGCCCCACGCCGGTA
>P_569
CAGTTCCTCTACGCCGACGGCAGCCAGGGGGTCTTCATGGA
>P_570
GCCTACTGCATCGCCAACGGCAAGGACCTCCCCGACCTGTC
>P_571
GAGAAATAAATGGTGATACGCTGCAACCTTCTCCCGAACCC
>P_572
CGCCTACGCCCTGGTAAACGCAGTGGAGGGATACGACCGGT
>P_573
GCGGGCGATCCCGACGGCGGCGGCGCCGAGGGCGGCGTGTT
>P_574
TGGTTCATGCGGCCATCGAGCGGTCGCCGGTCCTGGGGGGG
>P_575
AAGCAGCAGATCCCCTCCTTCGAAACCACCCCCAAGGATCA
>P_576
GTGATCATCAAGGAGAAATGCCCGAACGACTACGCCGCCAT
>P_577
GACCCCGAGGGCCGCCCCCCCCTCCCCCGTGTTTGCTGCCT
>P_578
GTGGTGGTCGGCTTCGAGAGCGGCAACGAGCAGATCCTGAA
>P_579
GGACCGATTTGCCGTTTTCGCAGCAGATTCATTCCTACGTC
>P_580
TTCACCACCCTCAACGCCAGCGGCTACGTCGTGGCCCAGCG
>P_581
CCCAATACCCTTCGAAACCGCGGAAATGGTCGATCCGAACC
>P_582
GCAGACAACCTTGTCGGCCGCGGTGACCGTATCTGTGCAGG
>P_583
GTGGAGGTCTTTGCCAACGGCTGCTCCGCGGTTCTCGACGA
>P_584
GAGACCCCCCGGGAGATGCGCAGGCTCATCACCACAAGGGT
>P_585
TCTCCCGCAAGACGCTTGCGCAGTTGGGCCAGTTCGCGCTT
>P_586
GCCCCCGGGCACCTAGATCACTTCAAGGATGATTTCCGCCA
>P_587
TGAAGATCCGGAGCAGGCGGCGGTCGCCTACTTCGACGAGC
>P_588
CAGTACGTCACCGAGAAGTACGGCCGCGACAAGGTCTGCCA
>P_589
CCGCCGGTGAACGACAAACGCTGCACCCATTGCTCACTGAA
>P_590
GGATATTTGTTCATAGGCGGCGCTATAGCGAATTTCTGGAC
>P_591
GTCCTTCTCGAAGACCACCGCCGTGTTGTGATAGAGGCCCG
>P_592
AGGAGGGCGAAGAGCTGGAGCGGCACCACCGAGAAGCCGGT
>P_593
GCGGTGGGCGACTCCCTCGGCGCGCCGGTGGAATTCATGAC
>P_594
TGCCGGACCGCGGCGTCCGGCGGTGAAGAGCGGACGGTAGG
>P_595
AGCGCCGGCGCCGGGAGCGGCGCTCCCGCGAGAGGTCCCGC
>P_596
GATGATCTGTGACAGTCCCTCCATGGCATAATACTCGCACT
>P_597
TTCGGCGTCTTCATGATGCGCTGGAACGTGGTCATCGGCGG
>P_598
GGTGACCTCGAACTGATGCGCCGCATCGATGAGTTGTACCT
>P_599
GTCCTCGACCCGGAAAATCGCGGGTCTGAGAAGGTGGGAGA
>P_600
ATGGCCATGGTGGTCATCGGCTGCACCGCCTGCCGGGGGTG
>P_601
GATGAACGCCTTGCGGCCGGCGTCGGCGTTCTTCGTCTCGG
>P_602
TAAATAGCACCAAAATTTTGCGCTGTCAATGCAAAAAACCC
>P_603
GCGAATTCTGGCAAAAAACGCCTTGACAAATGAATTTTATT
>P_604
TTCGCGAGTTCGCGTTCCCGCAGCCAGGCAAAGATCACCGG
>P_605
AGAGCTTCAGGGTGAGGTCGCGGTTGTCGTGGCAGTCGATG
>P_606
CGCCCTGACGCCGGAGGCGGCGCGAAGCCTCACCGACGCCT
>P_607
GACGGGGACCACCCAGCCGGCGGCCCCCTCCTGGACCGGCG
>P_608
AATTTCTTCCGTCGATTTTGCCCAGATGTCGATAACCTTGT
>P_609
CGGCGGATGCTCTCCGCCGGCTGCACCCTCAATCCGGGAGA
>P_610
ACCACCAGCCGGTGGAGATTCGGCGCCAGGATTTCGTTTTC
>P_611
GCAAAGGCGCTCGGCATCGGCAAGAAGGACGTGATCTGCCA
>P_612
GCGCCGCTATTCACGAGCTCCAGAAGGAGCGGGGGATGACG
>P_613
TTGAAGATGATCGGCGTCAGCAGGAACGTGAAGAGGGCGGC
>P_614
GTGCGCGAGGAAGAAAAATTCATGAAGCCGGCGGGCGAGAG
>P_615
GTTGGTGGCTGAGGGGGGCACCGTGGCGCATGCTGCCGCAC
>P_616
CGACCGCCTGATTGAAGTCGCAGTTGTACAGGAAACCCTTC
>P_617
GTGGGGAAGCTGGTCGCCAGCGGCAACGAGAAGGTCGTCCT
>P_618
GGCGTGTCAAGGTTATTTAGCGTGCGTGAATAATTCAGTGA
>P_619
ATCCATTCTTCCGGAATCTCCTGGACCGTGGTCACCTTCGT
>P_620
GACCGCCGCCATGTCGAAGACCGAATGGTAGACCTCGCCCT
>P_621
AATGCCGTGGTATTCACCGGCGTCGGCGACAAGGCGTTCTG
>P_622
AACATCATCGACGACAATTACGGTTTCTTCCTTTTTCAGGC
>P_623
CCGATCGGAAGCAAACGACACCGGAACGTCGGGAAGGCTAT
>P_624
TCCGGTTGGTGAAAAAATTGCGATGGCGGTATATGTACTGC
>P_625
GGTCGGGAGAAGAAAAAAACCGGCAACGACGAGACGAATCG
>P_626
GGGGAAATCCTCCAGATCGTCAGCCTCTCGCGGAAATCGGG
>P_627
GTCGGCTCCCGATTTCTGCTCGCGCTCCCTCGGTCCCTCCT
>P_628
CGGCCTCATCATGAGCAACACGATGATGCTGATCTACACCT
>P_629
GACAGCTTCGCGGAGGCGCGCCGCATCGTGGGAGAGACGCC
>P_630
ATCGACGGCACGGCCATCGGCGGGCTCTCCGAGAGCGAGCT
>P_631
GGCTCCATCGCCCTGGCAAGCGCGCTTGAAAAATCGGGGGC
>P_632
GACAACTTTCATGAGAAATGCGGCCGCGTCGGCTCCGTCGG
>P_633
AAAATTCAATCGGCAGGATGCGGCCTCCCGGAGCCTTCCGT
>P_634
ACGGATCCGCAACCCCCGCGCAGTCCGCCCGTGGCAGCACG
>P_635
TGATCTGGGCGTTGGCGACGCGTTCGAGGCGTTTCTGGAGG
>P_636
TCTCGATGATCCGCTTGGCGCGCTCCTTCGGCGCCAGACCC
>P_637
GGCGTCTTCTCCCCCATGCTCGGCTGCGGCATCGGCATCGG
>P_638
TGAGCTGCAGCAGCGTCATCCAGTCGAGCGGTTCCTTGGGA
>P_639
GGCTCCGACGGCACCGTCGGCGCCAACAAGAACTCCATCAA
>P_640
CCTCCGGCAACTGGGGGGCGCCGTGGTGAAGGTGGAGCCGC
>P_641
TAACTGCATCCGGCTGAACGCCGCCTTCTGGTCGCCCCGGG
>P_642
GGAATCTTCCCCACCTGGCGCGGCGCCACGATCCGGATCGC
>P_643
TTCGAGCGCCCTGAAATCCGCGCTGACGGTGACGGGGGTAA
>P_644
TGGTGCCGTGGCCGAATTCGCCGTACCCCTTGATGGGGGAG
>P_645
GTTGAGCATGACGCATTCCGCCCGCTCCCCCATGGCTGCAT
>P_646
GGATCGTCGAGATGGCGGCGCAGTCGAAGGTCTGGAGGGCG
>P_647
TTCTGGCCCAGGAGGGGGTGCGGGAGCGTCTCCTGCCGCTG
>P_648
TATCGACGACCCTGAGGATGCCGCAATGATCGACCCCCGGG
>P_649
TGAAAGAGCGTGCCCTTGCGCGGTTTCGGAGGGGCGACGGG
>P_650
GCTGTCTGCTCTTTACCCCGCGCAGCCCCGAATCGTCACCG
>P_651
AGCGAGGTGGAGAAAAAAAGCCTTTTTGCCATTCTCAAGAA
>P_652
CATAATGAGCATTTCCATCGCCGTCGTTGTCTGCCAGGGAG
>P_653
CGCCATGTTCCTGAAGCGCGCGGAAACGCCCCATTTCAGTT
>P_654
GCCCAATTGCCCGCGTACGGCGGCGGAATGAACTGATGCTC
>P_655
CATGGCCTGCTTCGGAAATACGGCCTGGGCAATCCCGGTCA
>P_656
GTCATCAGCTTTGCCGAGCGCGATCTGCACATCGAGGAGGA
>P_657
AAGAAGATGAAGGCCAACGGCATCGACGTCCTTACCGAAGA
>P_658
GAGTGTTTCGCCCCGTGCCCCTGGAGCTCCGGGGCGGAAGT
>P_659
CCGCATCCTACGCACAATTGCGGCAAAATTCAATCGGCAGG
>P_660
ATTGGCCTGGAAGATATTCGCCGTCTCGAACAACAGATTCA
>P_661
GTCCTTTTCGAGCGGGCCGGCATCCGCGGCGACGAGGTGGC
>P_662
GTCATCAGCCCGACGATCCGCGCCCGCGCTGTTGGCGCATA
>P_663
GATCGGTCGGGTCGCCGACGCGGAACCGCCCCATCGGCTCC
>P_664
GGTCTCGGACCGGATCGACTCCCTGGAGCGGAAGCGGCGAC
>P_665
CAACAGCGCATGAACAACCGCGGCTTCACCCTCATCGAAAT
>P_666
TTCCCCTTTTCCTCCAACTGCGGGATCACCTCCTTGGCCAT
>P_667
CCGGAGGGTCAGAGGCTTCGCAGGAACTCAAGGAGAGCGTC
>P_668
CCCTCCTACACCCTCATCGGCGCCACGGTGATCCGGCTCCC
>P_669
CAGCCGACCTGGGCCAACGGCAAGGGGACCTTCATCGGCGC
>P_670
AACTTGAGATCTTCGTGAAGCAGTTTCGAGTAATCTGCCTC
>P_671
CCGCAAGGACACCCTGGTCGCCGTGGCAATCTCCATGCTCG
>P_672
CACAAGCCGCACAGCGCCGGCGGCAGCCTCGGCGCGGCCGG
>P_673
CGCCTCCGGTTCGTTCGATGCGGTGACGACGCCGTACCCTT
>P_674
GATGTAATCCTGGCCATCGGCTGCAACCCGGCCGAGAACCA
>P_675
CCCCAGGGGGAGGTGATCGGCGCCCTCTACGTCGGGGTCAG
>P_676
TCGAACTCATGGGGCTTCCCCTTCCAGGGCGTAGGTGTCGA
>P_677
CCCTGGGGGACAAGGCTCTGCAGGAGGGTTTCGTAAATTCC
>P_678
GGTAAAGGCGGAAAAATTCGCGGCGCCAGTGGTGTCACCCG
>P_679
CGATCGGGAGCGGAAAATCTCGGAAACGTATTACCTCTGGC
>P_680
CACCGCCCAAGATTCCGGCGCGCTCCCCATCAAGGCAGACG
>P_681
CGGGGGCGCCGAAGTCGGCGCCGTCGGAGAGACCGACCCCG
>P_682
TCGTAAAGCAAGGGCGAAAGCAGGATCACCTCTGAGCGGGC
>P_683
TTCCGTCTCATGGCGAATTGCCTCGGCGACCTCTGGGTCGA
>P_684
ACTCTCTTGACAGAAAGTGGCAGTGTGCTACAATCCAGTGC
>P_685
AGTAAAGGAATTCGTCGGCGCTCCCATTACTAATTTCATTG
>P_686
GAATCGTCTCAAGGAAGTTGCCGTGCCGGTTAAAGCTGCAG
>P_687
CCCTTGGCCAGCCCCTGGCGCAGCTTCACAAAGTCGATCTC
>P_688
GGTGTCGCAAATGGTCGCCGCAGTGACGACGCCGTGCTAAG
>P_689
TGGATGTGCCGGAGTTGCTGCGGGAAGTGCATGCGCTTTAC
>P_690
AGCGAATCGGAAAGTTTCCGCCGCAACAGATTGCCAACAAA
>P_691
TGTCGGCCTCGGCCATCTCGCCTTCGAGGGTTTCCCGCTCC
>P_692
CGGAACGGGCCTTCCCGTCGCAGTCGAAGGGGGATGCCCCG
>P_693
GCGCCATTGGCCGCTACCCACCCCCCGCGACGAGGCCGTCG
>P_694
GGGAAGAGGCGGTGCAGGCGCTGGAACGTTTCGTTGCCACC
>P_695
ACCGGCAATCTCCGCAAACGCCCGAAATGTTATCTTCGTAT
>P_696
CCTCGGCAACTCAACAATCGCAGGAACTACTTGTTGTGACA
>P_697
CGGCCCGGGAGGGGACGCCGCTGCCGAGCCCCGGCTGGGGA
>P_698
GAAGAGCGCCGGATCTTTCGCAGGGACGCCTTTCTCAAGGC
>P_699
CCGGTTTCCCATGTCAAAAGCGCTGCTGATCTTCGCCAAAA
>P_700
CGGCGCGATAACACCCCCCGCGAATAACGGCGGCGGTCGGG
>P_701
GCGGGAGCCGGGAGGCGTCGCAGGAATCCCTCTCCCTCGGC
>P_702
CCCTCAGGGACGACTTCAAGCGCGACTACCTCATGAAGGCG
>P_703
ATGTGGATGTAGAGGGAACGCGGTTCGGCCATGGGGCCATG
>P_704
GAACTGCTTCAGGATGGCCGCGGTGAGACCCCAGATTTCAT
>P_705
GAAAAACGGCGCCGTGCGGGCGCCAGCGAGGACTATAGCGG
>P_706
AGGCCGCCTTCTGGCGTCTGCACGGACACCTCCCCCTCACC
>P_707
GTCTTCGACTTCCTCGGCAGCGTCAACCTCTTCCACTGCCG
>P_708
ATGGCGTCGACCGGGGTGCGCAGGAGCGCCCAGCAGCCGAA
>P_709
CATTCTCATTGGGCAGATGGCAGTCGACACATTTGATCCGC
>P_710
TGGTCTCGTGACAGCGGACGCAGTTGCGCTGCAGCACCTTC
>P_711
CCTGACCTCGCCGGCAAAGGCAGCAACCGTTGTCTCCTCCC
>P_712
GCCATTCCACCTCCTCCTCGCAGGAGAGGGCCCTCACGCCG
>P_713
CGACCGCCCCCCCTTCGTCACGGCCTCCGCGTTTCGCGCCA
>P_714
AGCCGGAAGTAGAGGTCGCGCCGGAACTCCCCCGCCGCCTC
>P_715
GAGGCGCTGCGGGCCCTCGGCGAAAACAGCTTCAACGTGGC
>P_716
TTTCACGCAGGCAGTTTTTGCAGGGGGGAGCATTGGCCGGT
>P_717
CGGTCGACCACTAACAATCGCAGCAGATATGGTACAATCGG
>P_718
TGCCGATGGCCCTGCCGGCGCCGTCGAACTCCACCACGCCA
>P_719
AAAAGTTCCCGTGGAAGCGGCAGTGCCGGACAAAATTCCGC
>P_720
TCAGACTCCCCCGGATTTCGCTGCAGTTCAACCACCAACAC
>P_721
TTGCTTTTCAAACCATTTCGCCGTCTCCCGCAATCCCTCTT
>P_722
CGTCATTGGAAGCGGCATCGCAGGGCTGTCGTTCGCCCTCC
>P_723
ACTACCACTCATCCTTGCCGCGGTCGTTCTTTCCGGCTGTT
>P_724
ATCCCCACTTCGAACGAATACGGTTCCCTGAATCTGGCCCA
>P_725
AAGAGTGCGCAAGAATCGTGCGGTTGCATTTTATACGTGCA
>P_726
TATAGTGTCGACCCGAGACGCGCTAAGGTCTTAGCCTGGCT
>P_727
CCCTTGCCTGTCATCAAAAGCGGTTGCAGGCGGCAGGTTTC
>P_728
CAGCCGGCTCATTGAGGAAGCGGTCAAGGAAAAACTCGCCC
>P_729
ACATTCTTGACTAAAAAATGCGGTAAAATGAGCGGGTCTGG
>P_730
ACGCTCAGTGCTGCAGGCTTCGCGCTCGAGCCGATGGCGCT
>P_731
ATTCCTCCGCAGTTCATCGGCAGGGGCGGGTTTCGACCCGC
>P_732
CCCCACCAGATCGCGGATGACGGCCACCTCCTCCTGGGAAA
>P_733
AAGGAGAATGACGGAAAAAACGGTGATTCTGCGCATGGTTC
>P_734
GGTGTTGACGAAAGAAGTTCCGGGAGGGATTGTAGTTGGAT
>P_735
TGCAGTGAGTGAAGGAATCGCGGTTGTGCCAATCCCGGGTG
>P_736
GAAGGTGCCGAGCCCGGCGGCGGCAAAAACGAGCCGCTTTC
>P_737
ACCGTCTCGGCAAGGGGAAGCGGGATCCGTCCCTCTTCGAC
>P_738
GCGGCACCGGATGATCGGTGCGGGAGAGATGAAAAAGGGGA
>P_739
ACGGCGAGTGGTGCGTCTCCCTGGGGGGGCGTGACTGTTCG
>P_740
GATCGCGATCCTGTTTTGCGCCGTAAACCTGATCTACATCC
>P_741
CCATGGCGGCCCCCGCCCCGCAGTTCCGAGAAGAGGGGTTC
>P_742
GCAGATCACCTACGAAATCACCGTGGAGATCGAGGGGGAGG
>P_743
CTCGAAGAGAACCCTGTCCCCATTCGCGGGATATTCTTCGA
>P_744
TGAGGTTCGCCAATTTCGAGCGCGGACGAAAAAAACTCCCC
>P_745
AGGCTCGGCATCGGCGACCGCGTCGCCGACGAAACGCTCAA
>P_746
ACGCGGGGGTGGGCAAAATGCAGAGTCGTCGGATTCAGAGG
>P_747
CACGAGCTCCGCCAGGAACGCCGTGTCATGGCCGTTGCCGC
>P_748
CGAGGAGTCGAAACGCGCCACAGAAGCTCCGGGGGAGCCCG
>P_749
CTGGGACAGAAGGGCCCCGGCGTGAGCCCGCTCGCAACGGG
>P_750
GCTCGCCAGGCAGGCGGCGCCGGTGAGCCCCATCATCTTGA
>P_751
TTGCGGAGGCCGAGGCGGCGCAGTTCCGCCTCGATGTGGGG
>P_752
TCCCGCGCCACCTCATGACGCAGTCGCCGGTTCTCGCTCTT
>P_753
CTCCGGTCAGGCGAAACGCCCGGCCGCGGACACAGGAGGTG
>P_754
GCCGGTGCAGAGCACCACCGCATCACCCACGTGCGACCTGA
>P_755
AGGAGTTTCATTTTCAAACTCATGAAACTAAATCCAAATCT
>P_756
AGCACATGTACTTGTAGTCGCAGGAGAAGGCGACGCCGGGA
>P_757
CCAGAGCCTCTTGAAAAAAGCGGTTTCCGAGCACAATCTCG
>P_758
TTAATAACCCACCTTTGCCGCATTGTCAAGGAAAAAGCTGC
>P_759
GTCTGCGATCCATCCTCCGGCATGACCCTGATAAAATCATG
>P_760
GGCGGCCGACTGCCGGCGGGCGGCCACGAACCGGTAGATGA
>P_761
AGTGCAGCGGGGGAGAATTCCCCCAACAGTCACTTACTTGT
>P_762
CGACGCGATAATCCATTTCGCCGCCTCGATCCAAGTGGAAG
>P_763
GTACCTCTCTCGATATTGCGCGGGAGATCGATTCGGTCGGC
>P_764
GCCTGAAGAACGGAAAAACGCCCTCTGTCTCTGTAGGGCCC
>P_765
AGACGAATCGAGATAGCCCTCAGGAATGGGGTACGCGACGC
>P_766
TCATCGTTGGAGGGGAAAAGCGCTCGGAACCGTTCATGAAT
>P_767
TCGTCAGCCACGGTGACCCGCAGCACCTCTTCGAACGACGT
>P_768
GATCAAAAAAGAGGCGGAAGCGGTTGACAGAAAACAGTCGG
>P_769
GAAAGCCTCCGGAACACGAGCAAGAACGGCTTTTTCGGCAC
>P_770
GCTTTACCCCGCTCGTCAAGCAAGGCCCGAAAAAGAAGGAA
>P_771
GGTGGATGCGCGGATCGTCGCCGCCACGAACATCGACATTG
>P_772
GTTCCCCCCAACTCACGGCGCCGTATTCGTGGGGGGGGGTC
>P_773
CCGTCTGGTAGTAGTAGATGCGGTCGCCGTAGTTGAACTGG
>P_774
ATCTTTTCGAGCAGGAACCTCACGAGGAGGCGGAGGTCGTC
>P_775
TCCCGGTACGGGTTGCAGCGCATTGACACCCTCAAGCCCCA
>P_776
TCTATCCAGGAGTAACAACGCATGAAAGCAATCCTAGCGCT
>P_777
ACGTCCCCCGCGGGAAACGGCAGCGGCGGCAACGGCGGCGC
>P_778
GACGCCGGTGGAGTCGGCCGCGGCGATGCAGCTCAGGTTGA
>P_779
GACGATCACGGTTTTCGGCGCGGTGGCCCTGTGTGCCGGCC
>P_780
ATCATCGACCTCGGGAGGCGCGGCCGCGATCTGCACCACTA
>P_781
CGCCGTCCCCCCCTCGCCGGCGGCGACGCTCCTCCTCTGCA
>P_782
ACCGACTCCCAGGACGAGCTCGGCCGCCTCGGCCACGACTT
>P_783
GTAGATCGGGACCGAGAGCGCGCCGGTGGTCGGGTCGATCT
>P_784
GGGTGACTCCGAGACCAGGGCGCGCTTGCTGCCGCGATAGT
>P_785
AACGTCATCGAGGCAAGCGGCAGCACCCCCTGGTACCAGGG
>P_786
GTACATGCTTCAAAAAAAATCATGAACACCGAAATTCTAAT
>P_787
CCTGGACACGAGGAGCAACGCCGCCGTGGATGTGGAACTGA
>P_788
TCTGCCAAATTCGGTTTACGCTGGATAAAGTAGTTCTTATT
>P_789
TTTCTTCGCGTCACCTTCGGCGCCCGCGTCTTTCTTCTCCC
>P_790
CCGAAGAGCCCGGTCTGGCGCATGAGCTGGTAGACCCGCTC
>P_791
AGTTCGTGGCGCAGGTCGTACTCGGCCGGCTTTTTTCCCTT
>P_792
GATTACCTTGACTTCGAACGCAAAGATGATTAAATCATCAA
>P_793
GCCGTTGTCAAGAAAAAATTCCCTCATTTGTTTCGGACTGG
>P_794
GACGGGGGCGTGGCATGCCGCGCTCACCTTCAATGGAAGCC
>P_795
GCCTTTGCCGGCAACGTCGGCGCCCGCGTCAAGGCCGGGCC
>P_796
TGTTGCGCCGTGTCTGGAAGCGGGGATTGTCAACGGGGTGA
>P_797
GACTATTACAAGATGGGGCGCGCCACCGGCAAGATGGTCGC
>P_798
GCGAGTGGGAGAAGATCGCTCCCGAGCGTTTCTTCGACGTG
>P_799
CCCACCTCAAGCGTAAAACGCGGGTGAGAAAGAAGATCCGT
>P_800
ACACCGAGACGTCGAAAAAGCGGTTCTTCTCCGGCAGCGGC
>P_801
ATTAATACCTGGCTGACCCGCAAGGACTCGGAGACGATCGT
>P_802
TCCGTCCCGGGCGACAAACGCTGTCGAGGAATAGACCCCGA
>P_803
AACCCCATCAGCTTCGGTCCCTTGTCGGTCTGCATGACGAT
>P_804
TAGTTTCCGGCAAAAAAACGCGACAGGGGGAAACGATGGGC
>P_805
ACCTTCGCCATAGGAGGCAGCAAGAGAGGTGACACGCCTCT
>P_806
GCTGGAGACCATCAAAAACGCGAGGAGATAGATGAGAACGA
>P_807
CATAATGGATCCCTGTTTCGCGATAACCGTAGATCTGCCCC
>P_808
CTTCCAAATCAATATAGATACGGGAAGGATAGGGATCTGCG
>P_809
CCACTGCCGGGTTCTGGACGCAGCCGAGGAGCTTGTTCATG
>P_810
GCGCAGGTTGTCGAAAATCTCGGTGATGGCCCAGAGACCGG
>P_811
CGGATCGACGGGGAGTGGCGCGTTGCCAGCTTTACCTCCTT
>P_812
CTCGCCGGCAAGGGGTGCCTCTCGGAACGAGGCGTTGGAGG
>P_813
GAAACGGAGGGGGGAAAAATCGGCACCACTTAAAATCAACG
>P_814
CGGCTTGCCGAGCTGAACCTCGAAGAGGCGGGGCATGCCCT
>P_815
CTGGCGATGCCCATGAAGCGCTCGAACTGTTTCGCAAGCAG
>P_816
TGACATAGCTTATGAAATTACGGTTATCCGCAATTCAACTG
>P_817
GGGATCTACCAGGCGTTGCGCGCCAATCCCGACTGCTCCTT
>P_818
AGATGCTGTTGTGGCAATCGCTGCAGCCATACATCCCCCGG
>P_819
GTCAGGAAGCTCGGCAAGCGCGGCAAAGGGGGCCAGGCGAG
>P_820
TCGCAATTACCAAGTCGACACAGTGACGGTCCACAAGACGA
>P_821
AAGCGCCTCTCTGCCCGGCGCGCCCACGATGTCCCCGACGA
>P_822
ATCTTCAGGCCTTGGAAAAGCGTCTTCAGCAAAAAGAAGAA
>P_823
AATCGCACTACTGCTCCTGGCGGCGTCGACCTTCTCGGTCC
>P_824
CCCGGTGGTGGAGGACGAAGCGGGGACCTTCATCTTCAACT
>P_825
GGTTGAGCCGCTGGGGAGGGCGCTAACGGGGCTTGCCGGCT
>P_826
ACCGGCTACACCGGCGAGCTCGGCTACGAGATCTTCCTCCC
>P_827
GTCGAACCCCTCTCGATCCCCGAGAACGCAAAAGAAGAATT
>P_828
ACTCCACCAGCTCGAAAAACCGGCCGAGGGAATGGGCACAC
>P_829
GAAAAAGAGGCTTTACAAAACGGGGACTATATACTATAGTC
>P_830
GGGAGCGGGGCCCCATGTCGCGGTGAGTCAGCTTGAACCAG
>P_831
CGAATTCAAGGTTAAGTTAGCCCGCTCTAGTATTTACTCTC
>P_832
GATATGGCCGGGGCGGCCGGCGTTTTCGTCCAGAACCCGCT
>P_833
AAGACCTCCGCGTCGAGTCGCAGCACCAGTGTCGCTTCGTC
>P_834
CTCCTTGACGAGCCCTTCGGCGCCCTGGATGCCAAGGTGCG
>P_835
GAGGAGCACCGGGTAGAAAGCGGCCAGGAAGATGATGAAGA
>P_836
CTGCTGGTGGCCCTGGCCCACGGCCATTCGGTCCAGATCCT
>P_837
ACCGGCACCATCTCCACCGGCAGTGCCCATGTGCGGGTGAC
>P_838
TCGACGACCCGAAGAAACTGCGGGAGCTGGCCGACACCCTC
>P_839
ATGCGGCCCGGGCGAAACTTCTGGCCGAAATCGGCATCGAA
>P_840
GTGGCGGCGGCCATCACCGGCGGCGACGTGAAGATCCACAA
>P_841
TGGAAACGATGCGGCAACTCCTCGAAGAGGAGCGGCAGAGC
>P_842
TCCCGCCGTGGTAGACGGTGCGGCCACCTTCCGCCACCTCC
>P_843
AACTTCACCACCACCGGCCACGGCCAGGCGGGGGTGAACTA
>P_844
GAAGAACGAGAGCCCCATGGCAGTGAGGATCGTGGTACCGG
>P_845
TGCTATTCCCGCTAAATCGGCTTGAACTCCCCGTTGAACCG
>P_846
CTCAGAATGGCGGCAAATCGCGAGAGTTGTAGTTCACCCTC
>P_847
GATGCCAGGTCGCAGAGCCCCAGAAAGGGGCGGGCAAGGAA
>P_848
TACGATTGGAGCGCCATCGCCAAGAACCCCAAGTTCATCGA
>P_849
CCCGTCGCCGCGATCTCGCGCAGTCGCCCCCCCTGATCTCC
>P_850
AGGAGACGGCTATGTGATCGCGCGCCTTCTGCGGGAGGAGG
>P_851
GAGAGTGACGAGATAAAGCGCGGAGCCCCTCTCAAGTACTC
>P_852
CCATTCTCACCCTGTCGAAACGGGGATCGTTCTCCTGAAGC
>P_853
TTTCGACAGGGTGAGAATGGCGCGCGAGGGGCTGTCCGACT
>P_854
GATTTTCTCACCACGAAGCTCCGAAACGACATTCTGTACCC
>P_855
GGTTGTTGCGCATGAATCGGCGGTGATGGAGAAGCCTTGAC
>P_856
ACTATGGGTACCCCCTTGCGCATCAACTCGAGGGCGATCTT
>P_857
GTGATTCAGGGCCTGCACCGCGGCAAGGATCTCGGCTTTCC
>P_858
ATGACGACGGTCACGGCCGGCAGTTGCGGCTCTTTTCTCAC
>P_859
GTCTTCTCCGAGGTACAAACCGGTTTCGGGATTGAAGCGAT
>P_860
CTCGGCGAAAAGAATGAAGGCGCTGATGAGTCTGAATATCT
>P_861
CAGGGATGACAGTCATCGCGCTGCTCCGGAAGTTGAGCCAT
>P_862
GGGAGGAAAGGTTTACGTCGCGCGGGAGTACCTGGGAATGG
>P_863
TGAACTCTTTCGATAAATTGCGGGCTTCTGCTCAAGCTTTC
>P_864
TGTCGGCACCGCCGGTCACTCCCCAGCAATTCGTCAACAGC
>P_865
GCGCTTCTCGCCGGCAGCGGCGATGACCACCTTTGACCCTT
>P_866
CCCGCTCAATATATTCACGCCCGTCGAAAGAATTGGACGTC
>P_867
GCCGAAATCGGCAGGCCCCACGGTGACGACCAAAGCGCTGT
>P_868
CCCAACACGTTTTCAACCTGCCCGAAGGGAGTCTCCACTGA
>P_869
GTCGAGGATCTCCTGGAGCTCCCTGTTGATCTTTTCACGGT
>P_870
CCCGGGACATCTGGCAGGTGCGGGAGCGCTCCACCCCCCTC
>P_871
GGTGGGAGCGGCGGCTGCTGCGGGAGGGGCGTTTTACCTCC
>P_872
GTGGTTTCGCCCCCTTGACGCGCCCCCCTTTCACGGTAGCC
>P_873
AGCGGGCCGACCGAAAAACGCACGGGCCTTTTCTTTCCGAT
>P_874
CATGTCAGCATATTGATTCGCAGCATAGCGCTTGAACAGCG
>P_875
CTCCACCCTCAGTCCCGCCGCGGCAAAGAGCTCCCCGACCC
>P_876
CGCGGCGGCCTGTTCAAAGGCAAGAAGGGCATAGCTCCGCT
>P_877
CGCGGCGTGAACGGAAAACGCAGAAACGGAGCCGGCAGCTT
>P_878
TGCCCAGAGGCCTTTGACGGCAGGAAAAGGAGGACGGGGGC
>P_879
CCCGGATGTTTGTCGAGGCCCACGGGGGGCGGATCGAGGTG
>P_880
GAAGGTCTGCCCCTACGGCGCCGTGGAGGAGAAGGAGATCC
>P_881
GCCTCGGCGCCGCCGAATTCCTCCCGCACGTTGAGCCCCAT
>P_882
CCCGGCGCCCTCCTCGGCGGCGGCATCCCCGAATACAACCT
>P_883
GCTCGGCGAGGTGATCGGCGCCGTGTCGGTCTCGATTCCCC
>P_884
AGCACCTCGGGAACCAGCTCCGGCGGGGAGCGGTAGGTGAG
>P_885
CTTGATCCCCATGCTTTTCGCGATCACTCCCCACCCTTTGC
>P_886
ACCATCCGCTTCATGTCCTCCTGGGCAAAGGCGACCCACGA
>P_887
TCCGGAGGGTCCGGCCGTCGCGGCCGCCGAAGACCCCGGGG
>P_888
GCCTTTTCTCGTTTCGTTTCCGGAAATTTCAGTACCGCATC
>P_889
GCTCCTCGCCCCCGTGCCGGCGCTGGCGAAGGGGGTCATCC
>P_890
GCTTTTGCCGCAGCCGCTGGCGCCGACGATGCTGAGGAATT
>P_891
TTTTTCCCGCCCTTCGAGCACGAGAAGATTCTCCGACAGAC
>P_892
CACGGTTATGGCCTCTGAAGCAACCACGAAAAACCAGCCGC
>P_893
GGATCAGCTCCTCGGAGAAGCGGGAGAGGTGCATCATGAGG
>P_894
GGATAAGAGAAGATAAAAAACAAGGAGACAAATAACGTGAA
>P_895
GGTGGAGGACAAGAACGGCGCGGCCGGGACGGTGACGGTGA
>P_896
ATCATGGCAAACCTCACCGGCGGCACCACCAGCCTGACCCA
>P_897
GAATTACGGGCAAAAAAATTCATGAAGATAATTTCTCTTGC
>P_898
AGCGCAGAAGGGTTTAGAGTCAGTAAAAACGAACATATTCA
>P_899
GTGAAAAAAGCCCGCAAGGGCGCCAAGGCAGAGGCCGGTAT
>P_900
TCATCGGAAGCCGCACGCCGCGGCGCGGCGGCATATTTATC
>P_901
CATTCGCACCGCTCGAACCGCTGCCGTACGGCTCATTTCGC
>P_902
CTGGGCGGCCCAGGCGACGGCAGCCGCGCGGTTCGGCCTCA
>P_903
AAAGAAGTCCCGCAAAAAAGCAGGGTGTCGGTGCGACAGGA
>P_904
CGGGTCTTCTCGGCAAGCCGCGGCCAGGCATACTGCTCCTG
>P_905
GCCAATCTCGCCATCGTCGGCAGCCATTCGGTGAACGGGGT
>P_906
GTCATTGTAGATATAGATCGCCGCATCATCCACCAGTCCGG
>P_907
CCCGGATCATCAGCCGTCCTCTGAAAGAGGCGGTCGACATC
>P_908
ACGGTTTTCAACGGCCTCCTCGGGGAGCGGAGGGGGAGATC
>P_909
GGAGTTCGGCAATATCTACACGCGGATCATGAACCCGACCA
>P_910
GAGATGGTATACTGCGCCGGCAGTGATGATAAAGATAAGTA
>P_911
CCGTAGAAGACAGTAAACCGCAGTTTTTCGTCCGCAGCGAG
>P_912
ATGAACTTCAAATCCATCGGCGATTTCGTCCTCCCCGAGTA
>P_913
GTCAAGGCGTAGTGCTCCCGCAGGCTCTCCATATCGCGCAC
>P_914
GAGCGGCGAAGCCTTCAGCGCGGATTCGAAGGGGAGGTGGA
>P_915
CTCGCGCCGCGGCAAGGGCCCTACAGAGACAGAGGGCGTTT
>P_916
CTCTACTTCAAGAATGGGTGCATTAAAGTTGAGTTAGGTCT
>P_917
TAATGTTTATCTGGGGATCGCGGAAACTTGCATTTGTGTCG
>P_918
GCGATTTCCCGTCCGCTCGGCGCGCTGGCGGGATCTGTCGG
>P_919
GCGAATCTGGTCCAGAGTCGCCGCAACGTTGCGGGTGTCCG
>P_920
AGCTAGTGTACTTCTCGCCGCGGAAATCGTTGTCTTCTGGA
>P_921
GTTGCGATAAATGATGGCCGCCGCCTCGACAAAGTCCTCTA
>P_922
CTTGCCCATCGCTTTGAAAGCGGCACCCATGACGTGTTGCA
>P_923
AGTCATGAAAGGGGGGATCGCCGTGCTGGCGACGGTGGTGT
>P_924
GGGAAGGCTCCTCTCAACAGCGGTTTTCCGATTATACCTTT
>P_925
CAGGAAATGGCGGTTGCCGGCGTTTTCGGTTCAATCGTTCC
>P_926
GAAATTCTTGCCTGTCCACGCTGCAAAGGGAAGGTAGTCCT
>P_927
CTCCGTCCCCCCGCCACACGCCGCCATGAGAGCGAGCCCCC
>P_928
GGGGAGGTCCTCGGCTCGCGCTGCCGCGACAACATCCTCTG
>P_929
TCCATGAGGGATATTCCCGGCGTCCTTGCTGATTACGGCTA
>P_930
TTTCAGCCACCGGCGCGCCGCGGCCGGCCTCGAAACCGCTG
>P_931
CGCCATCCACCACGACGGCGCGGGGCTCTTCGCCGGGCTCC
>P_932
CTGCCACGACCCCCACGATGCGGGCAACTCCTTTCGCTCCG
>P_933
CTGACAGAAGGGAAGAAATGCGGGACGGATAATACCTGTTT
>P_934
AACCAGTTCGGCCACGTTCGCGCTGACGGGATGGGCACCCC
>P_935
AAGGCGGGTCCCCTTCACGGCGTGAAGCTGATGGAGCTTCA
>P_936
CCGATCCCCGACATCACCAGCAGCAACGGCAACATCCGGGC
>P_937
AGCCGGTTCTTGATGCAGCGCGGCAGGCCGAACTGGACATC
>P_938
ACCAGAGCCGCGGAAAAAAGCAGCATCCCCCATGGCATCAG
>P_939
CGACGAGAGCTTTCACGGCACCGTCGAGGATCTCAGCCCCA
>P_940
GACGAGAAGGAGGCTGAGGGCGCGCTCCGTATCGACGGGGT
>P_941
CCGCGCATCACCGGAAAATCCGGGGAGAGGGCGCGCCCCTT
>P_942
GAGCGGACCGAGGATATCCGCCGCCTCAATGAAGAGCTGGA
>P_943
TAGACCCTGTGCTGCGGATGCGGCTTCGACGTGTTCGGCTT
>P_944
CGCCTCCTTCGTGTCACCCGCCGTGATTCTTCCAACGATGT
>P_945
GCCAACGGCGCCGAACGGCGCGCGATCCTCCATGGCGGGGG
>P_946
AAGTACCGCAACCTCCTCACCGGCCAGGTGCTGGAGAAGAC
>P_947
GCCGATAACCCGGTTCATAACGGGAACCACCATAGGCTCGA
>P_948
GCTCGCCACGGCGGACCTGGCAGCCATGTCCCGCAATGCCC
>P_949
AGAAGAGGACCATGAATACGCTGCCGAAGGGCATAGCCGCA
>P_950
AACCGGCCCCCCGCCCCGCTCGGCCAGGAGCACAAGTTCCT
>P_951
GAAATTATTGAACTTTTTTGCGGTATGACATTTTGCTTTGT
>P_952
AAAAGGGGCGACTGCCGCAGCGGTCGCCCCTTTTCTGTTGC
>P_953
AGGACCGGCGCCGGTTCCCGCTCCTGCGGCGCGGCGGGGGG
>P_954
CCATCGGCCCGCTCCTTCCCCTCCAGGGCGGTTTTCATGGC
>P_955
CGAATTCTCCCGAGTCGGCCCAGTTCCGGAGCGTCTCCTCG
>P_956
TAACGGGGCAATGCCCCCATCAGTCGATGGCGGGGGGGGCG
>P_957
GGCCTCCCACTGCCGAATCGCGGAAACTGTTCGGGACCCTC
>P_958
CATAACTTGACAACAAGGCGCTTGTTGTCGAAATATTTTAC
>P_959
ATTTTGATCGACTGCCAGCGCAGGAGGGAGATCACCAGCCT
>P_960
CCAGAAATCGCTCCCGTCGGCCCGAAGGTAATGCCGTTCGG
>P_961
GCTGGAGCCCCCCACGGGAGCAGTCTCAGAAATGGTCCTCA
>P_962
CCGGGCAGAAAATGAAAAAGCGGCTTCTTTTCTATGGGGTC
>P_963
GGTGATGGTTCCGGCAGGCGCGGCGGTGGTCGCAACCGGAG
>P_964
TGAATGTCCCGGTGGAGCTGCGGGTACGAAAAGAAACGGTA
>P_965
ATGTACGACCCGCTCAACGGCGGCTTCGGCGGCGCTCCCAA
>P_966
GGTCTGTCCGCTTTTCGACGCGCGAAAAAACGAGGTGTATG
>P_967
CTTCTCGCCGGGGCGAAGACCGGTAAAGACAATCTGGATGT
>P_968
TGCAGTCAGGGGGGCAGACGCTGGAGGGGGCGCCTGCGATG
>P_969
CGAGCGGTTGCCGTTCACCACGTGAAAGCCATATTCAGTCT
>P_970
AGGGTTCCGCGGTGCTGGCGCAGTATCCCGGCAATCGCCCG
>P_971
ACTTCATGATCCTCGTCCTCCTGGCGGCGGCGGTAGTGGCC
>P_972
GAACCCCATTTTGTTATTCGCTGCAAGGGAAAACCCTGCGA
>P_973
CCGCGGGTAGGCACCCTCGGCAGCAACAACGATGCTGAACG
>P_974
CCATCCCATGCTCGCGGACGCCGAAATGGATGTTCCTCCCT
>P_975
CGGAAGCACGGTGATTTCTGCGTTTTCGACGTGGGAGGCGG
>P_976
GAGAGTTTCAGAAAAAGTTACGGTGAGGGCTCCATCGAGAT
>P_977
ACCAGAATCACATTCATTTCCGGCCGGGCCATCTTCACGCC
>P_978
GAAGAAGCCCGTGCTAAGTTCGGTTTCCTCCTGGATGCCCT
>P_979
GAGATACTCCGGGTAATCTGCGCCAACAAGGAATGGGTCAA
>P_980
GACTGGCGGCACTCATCGCGCCCGAGTCGAAATGCATCGAA
>P_981
GGAGGAATTCCTTTGCCTCGCGGTACGCCATGTCGACGATT
>P_982
AAACGACGCCGGGATTGCCGCCGTAGTGGTTGAGCTCAAGG
>P_983
CGCCTTGCCGATGAAAACCGCGCGATCTTTCAGGTGGGGCA
>P_984
CCTTCTCCGTCCCCCCATCGCAGTAACCAGAGGTACAGGAA
>P_985
GTGTCGCGCTGTGTGGTCGGCAGTTTTGCCAATTCGGGGCA
>P_986
CCACCCCGCCGGAGGCCCCCCTCCCCCCACCAGCGCCGGGC
>P_987
GCCCCGACGGACGGATCCTCCAGGAAGATCTGGAGCGGTAT
>P_988
ATGATGGCATTTTACGGTTACAATAAGTATTCAAATTCTAC
>P_989
CTCAGGGAGGTGGTGGAGCGCTGCAACGCCGAAGCCGCCAA
>P_990
TCTTCCATCGACATCTTGCGCCCCCGCGTCCGCGTCCCGAG
>P_991
GGCGGCACCGCCTCGAAGCGCCGCACCGCCTCGTCGATCTC
>P_992
AGTTGATCCGCCTCCCGGCGCAGGCGCGGCTTGGAGGCGCC
>P_993
CAGCACGAGAGCGGAAAGTGCGGCCGACTGGTCATAAAGGA
>P_994
CGATCATGATGGTGGGTCTCCAGGGAGCGGGAAAGACGACG
>P_995
CCCTGCGGCGTCGCCGTCGGCGCGACGCTCCTTGAAGCGTA
>P_996
CGAGGTGAAGAGCTTCGCCACGCCGCGCCGCTTGGCGCTGG
>P_997
CTACCGGACTATGGGACGCACGGTAGGCATCATGACCCTCG
>P_998
CCGCCGGAGTTCGTCGAACGCGCCTACGAGCTGCTGGCGGA
>P_999
CTTCAGGTACGCGATGATCGCCGCGATGTCGTCGTCCGAGA
>P_1000
CTCGGCATCACCCCCAACGTCTGCCACATGAACGAGGGGCA
>P_1001
GGGAAATTCAATTTTTAACGCTGCCGGGCCGCCAGGAGGGG
>P_1002
CTCTGCCGGGCCGGGGTCGGCAGGCTCGTCCTGGTCGACTT
>P_1003
ATTTTTTCTTGACCGAAACGCATTGGAAACAAAGTGTAGTA
>P_1004
TGCGCAAGGTGCAGCTCCTCCTGGCGCTGGTGGCGGTAATC
>P_1005
CCGGGGTCATGGGGATGTCGCTGTAGTGGAGGAGGAGCTGG
>P_1006
CCGGTGACTATCTCCTGGCGCACGAGGACGATATCCTCAAC
>P_1007
GGGGCTTCCCCCCGGCACCGCCGTCTACTCCGCCCACCCCA
>P_1008
GCCAGAAAACATGGACGGAGCAGGAATTTAATTCAGTGACT
>P_1009
CCAGTTCCTCCCGAATTCCCCCTGAGAGTCTTCTACGACGG
>P_1010
GCTTCCGCTCCCGCTTCACGCGGTTGGCGTTGTTCGCCGGT
>P_1011
TTCTCCTGCGCCATCAGCCGCCTCAACATTGAGGAGCTGCC
>P_1012
CGATGACGATCTCGGGGTGGCGCTCCCGGAAGATCCGGTAG
>P_1013
GAAAATCTGGGCCGTGGGCGCAGCGGTGTTCATGATGGTGG
>P_1014
ATCTCCACGGCCGCCAACCACGGCAACGGCTTCGTGGACTA
>P_1015
TAATCTTGACGACGAGATTGCCCGCTATGCTTCAAGTGCTG
>P_1016
CACCTTGCCGGCCCCGACGGCGTAGATGAAGACGAGCCAGT
>P_1017
GGTCGTGGTAGGAGAGGTCGCAGTCGGGGCAGTGGAGGTCG
>P_1018
GTCGGGGGGCTCCGGCGCCGCCGGGGCGGAAACGGCCCCGA
>P_1019
AGCAACCCCGGTTTTGAGAGCGGGGATCTCACGGGGTGGAC
>P_1020
CCGTGCCATGGTCCGCTTCTCCCAGAAGGGAGCGGCAGTGG
>P_1021
CTACAACCTCGACAATTTTGCGGGACCCTACACCGTCGCCG
>P_1022
GAGCCGACCGCAGCCCCGAGCGCGAAGGCGAAAAATGCAAA
>P_1023
TATCCCCGTCCCCGGAAACTCGCTGCTGGAGTGAAGCCGCT
>P_1024
GCCTGAGGTCCTCGGTGACGCAGGCATCTATTTCGACCCGG
>P_1025
CTATTTTTCAATACAAATCGCTGTTTTATTATTTGGCATTC
>P_1026
GTGGCTCATCAGTGGCGCCTCCGACCGGGAGGCGGATGCGG
>P_1027
GACCCTGAACGCCCTCACGGCGCGCATTCGCGAGGAGGTCG
>P_1028
TCTTCACGCTGCGCAAAACGCTGGAATCGAGACTGACGGCC
>P_1029
ACACCTTGCGGGAGTGGTCGCCGAAATGGAACGAGGCCACG
>P_1030
GAAAAATGGTGATCTGGTCGCAATAAAGAATGAAAAGGGGG
>P_1031
GCAGTTGACAGCCTGTTGCGCGAAAAGGTAAAAAGGACCGA
>P_1032
CGCTTGCCATTGGGAAACGTCACGAGGGTCGACTCCCCCTG
>P_1033
GCAAATACCCTGACGACCAGCGGCCTGGCCACCCTCGGCGG
>P_1034
GGTGAAGTGCCGGTTGGCGGCGTTGATGTACTTCATCTGGT
>P_1035
CTGAAGTCTCGACGACTGCGCCGGAGCGTTACGCTGTCCAC
>P_1036
GGGTATTGATGGTGAAATCACGGCGATAGAGGTCCATCTTG
>P_1037
AACCTTGGCCTTGAACTCGGCGGAAAAACGACGACGGCTCT
>P_1038
CGCATTGGCGTCCGGGTCGGCGGGATCTATCTCCAAAGCCT
>P_1039
GCAGCACTTCGAGGATGAAGCGGTTGATCCGAACGCCGCTT
>P_1040
CATTTGCTAACGACAGAATGCAGCAACTCCAAAAAAATGTG
>P_1041
GCCGGCGGAAATCCGAACGGCGCCATCGTGCTGTTCAAAAG
>P_1042
CACATCAGGGACAAGAAATGCCCGGCCCTCTCGTGCAAGGA
>P_1043
AAGGGAAGCAGTTTCAGCAGCGGCTTCGTGTAGGTGTGACT
>P_1044
GACTTCGCTCGCTTCAGCTACGGCGACGATCATCCGTTCAA
>P_1045
AGGAAAGGGCTGCTGCTCGGCGTCGGCGGCTGTGTCGCCCA
>P_1046
GACCACACAGCGCGACACGGCAGCATCCAGATCCCCATCCT
>P_1047
TATCCAAGCGACCGGAAATCCTGCCGAGGGAAAAGACCCGC
>P_1048
TCCACTCGCCCCCCCATCTCCAGGAGCTTGGAGCGGATATC
>P_1049
CTCTCCATGGCCGGCATGAGCGGCCCCGAGGCGGTGCTCCC
>P_1050
TTTTTCGCCCCCCCGAACGGCGCCACCGCCTCCCGCAGCAG
>P_1051
GCCGGCAGCCGGCCGAGCCCCTTGCGCTCCAGGTACTTCAG
>P_1052
GCCGAATTCCCCCGTGAGCGCCGTCACGTGGGCCAGTTCCT
>P_1053
GGCCCTGGCCGCGCTGCGCGCCCTGATGGAGTGGACCAACC
>P_1054
TCACCTTGGATTGCCTGACGCTGTCGGAGGAGAATCATGGG
>P_1055
ATCTCCCCATCCTTCGTATACTGCATCAATAATTTTTACAT
>P_1056
GTATATTGTCGGTTATGTAGCGGCATTTATATGTTCATTGA
>P_1057
CGGGAGGGAAAGCGCCAGCGCAGCAATACCTCCCGGAGCCA
>P_1058
CCACCGGACCCCGCCGCTCGCATGAACCCCCAGGAACCGCG
>P_1059
GTCAGTTCGTCGAGCTGGCGCTGCAGCTCGTCCACCGTTGC
>P_1060
CCCGCGCCTGGCGAAAAACGCCCTCCTCATTGCCGACAACG
>P_1061
ACGGAAGAAACCGTCGGCCGCGCTCCCCTCCCGGAGAGAAA
>P_1062
AGCATAAAACGGCCAAAACGCGGAAGCGCTTTTCTTGCCAT
>P_1063
GAGCCACACCTGACTCGCGCCGGGGCCCCCCTCGGCACGCC
>P_1064
CATGAAACTAGGTTAAAATGCGGTTTGGCAGGCGTGGGGGC
>P_1065
AAGATGGCGCCGGTGACCACCAGGCCGACGATAGCGGAAAT
>P_1066
GAAGTCGACTTTGCCCAGTGCCGCCTCGACTTTTTGCCGGT
>P_1067
CGATGGGGTAGTTCATGCCGCGGCCGAGGTAGAGGAAGTCC
>P_1068
GCCCCATCTGCCCCGACTGGCAGGAGCGCTACGCCGATACC
>P_1069
CTGGCCGAAACCCTGGTCCGCAAGAACGCCGAATACGGCGG
>P_1070
GGCCATCTGGAGAGCGGCGGCGGCCAGGGCCGAGAGCTCGG
>P_1071
GCCGCTCTTCAGCTACCCCACGGCCCCCAACACGAGCATCA
>P_1072
GCCCGGCTTCACCGAGGATGCGGCCGAGGTAAAGATTGAAG
>P_1073
TCCCAGCAGTCGATCGAGCGCAAGGACACCGGCATCACGCT
>P_1074
AGGCCAATCTCAGAGTTTTCCAGTTTTTCATTGAGTTCTTT
>P_1075
AAGAACCCGAAGCTGGCCGGCGCGGTCCTGGCTGCCCTCGA
>P_1076
AACCGGTGAAGCAGTTCCCCCTGTTGACGACGGGGCGAAGG
>P_1077
GACCGTGGTTTTCCGGTTCGCTCCGGTGGGTTTCAACGGTT
>P_1078
GGCGTCGCATCCTCTACACCCCCGAGAGCGCCCTGATCCAC
>P_1079
GTTCGTGACCCATAAAGATGCCGTAGCGCTCGGCCAGGGCC
>P_1080
CAAAAAACATTGAAAAAATTCAAGCCCGTGCTCCTGATCGA
>P_1081
ATGGCAGCTTACGGGAAAAGCGGGAGCCCTTCCAACCCCAT
>P_1082
GAATGCATCCTCTGAAAAAGCGGTAACTGGGAGAAAGAGTG
>P_1083
GCGCTGGATCTGGCCGCCAGCAGCAAGGTCCTCAAGGCGGA
>P_1084
GAAAAGGCGGACTTCGAGCACGGCAAGCTTCCGGACCCCGA
>P_1085
GCTCCCGCCAGGGTTCGTCGCGGCCGTGCGCGGGATTGCCG
>P_1086
GATGGTGGAATTGGGAAATGCGGCCACGGCGGGATGGGTAT
>P_1087
CTCGCCGGTACGGATCAGATCGGCCGAGGCACGCCCCCCCA
>P_1088
TAAAGATTCAGCTCAAAATGCGCCAAAGTGCCCCGTTTGAG
>P_1089
GGCTTTCCTCCCTGAAAAAGCGGCAGGGGCAATCCGAAAGA
>P_1090
AAGAGTTACGGTCGATGCCGCAGGAAGGTTCGATCCCAACG
>P_1091
CAGTCCTCCTTCGGAATCCGCTGGGACGACGATGGAAAGCG
>P_1092
GACATCACCCTCACTTCGCGCGGCAAAGGGGGTGACGGCAA
>P_1093
GGTTGAGCCGTGCCACGACGCGCGAAGGGGGCGGAATCCAT
>P_1094
ACATCGATCTGGCCAAGCAGCAGTCCCTCGAAAACCCGGTC
>P_1095
GGGGTCACCATCCTGGACCGCAGGGGCGAACTGACCGCCCC
>P_1096
CTGACTTTTTTTAGGTTTTGCAGTGAGGGGAAATATGAAAC
>P_1097
AGCTGGTCGGCTTGCCGTCGCGGTTCAGCAGATTCCCTTCG
>P_1098
TAATTTGGAACAGAAAAAACCCGTTTTATTATACCCCTCAT
>P_1099
CTCTCGGGGATCAGGTTCCTCAAAGGAGCGGCGGAAATGGT
>P_1100
GACCCTGATCCAGGCGGAAGCGGAGACGAAGACCCCCCTCC
>P_1101
GAAAGTCCTCCCCCTCTTCGCCCTGCTGGTGATCAGGGAAA
>P_1102
CGGTGTGTGGCGAACTGACGCCGTCGAGGCTCCGGAAGGCA
>P_1103
ATGCCAGATAACGAAACCGGCGCCAACCTCATCCGAAAATG
>P_1104
GTCAGCATCGGATTTGATGCCTTGAAGTATATTTTGCTTGT
>P_1105
TTTTTTCATGTGAAACCTTTCAGTCTACAATAAAACATGCC
>P_1106
TTATTGAAAGCGTTCACCGGCATTCGATCGAATTCTCCTCA
>P_1107
CACGGTGCTTCCGGCGGGCGCGGCCGTGAAAAATCCCGTGG
>P_1108
CCGCTCCTGCCGCGTAGAATCGGTCGGAGTCGGCGAGGAGG
>P_1109
TTGAGGGTGAAGGCATCACGCCGTTCAAGAAGTTCAGCGAG
>P_1110
CTCCATTCAACAATAAAACGCCGTTCACTTCAAGCAAATAA
>P_1111
CAGAGAAACGCCAGAAAATGCGAGGGAAGAAAAAAAGGGCT
>P_1112
GCTATTAATCGACTTGATTGCCCGGATTCCAATTGGAATGC
>P_1113
AACCAGACGTCTTTCTCTCGCCGTCTGAGCTCAAGGAACAC
>P_1114
GAGACGACCCTCAACCGGCGCGGGATCTGGGGGGTGAGCGC
>P_1115
CCCGCGCCTCCTTCACGTGGCGCGAACCCGGGGCGATGTAG
>P_1116
TTGGATCGAGAACTGAGAAGCAGGGATTATCTTTACGGTCG
>P_1117
AATTTGTGGAATTGAAGCTGCGCGAGCTCGTGGCCGAAGAT
>P_1118
GCAGGGGGAGAGTGCTGCGGCAGGGACGAGCTTTTCGCCCG
>P_1119
CGGAATTTTCACGCCGTCGGCGTTTGCGGTCATCGCGATCA
>P_1120
TAGCGGCGCCTAATCAAACGCAGCAGAATTCCATTCCCCGC
>P_1121
ACATCGATCCGCCCCCCCTGCAGCAACCCCCGGATCCGCTC
>P_1122
CCCGTCCCCTCGAATTCCTCCTGGCGATGGAGGCGGTGGAA
>P_1123
CGTGGACCACGTGGGGATCTCCCGACGGATTGAGGAAGAGG
>P_1124
GCGTCTGGCTGCGGAAAAGGCGGCCAAGGAAAAGGCCGAGG
>P_1125
GCTTCCCTGGAAGATGGTCGCTGTGCCGCCGAAGATGGCAC
>P_1126
GTCGAGGAGGGTGGCAACCGCGGCCTCCCCTTCGGCACCGA
>P_1127
GGACCACGGTGGCCTTGACGCGCGCCCCCCCCAGATCGGCC
>P_1128
GCGCTACTTGATCTCGATGGCAGCACCCTTGCGGAGATCGG
>P_1129
CCCCGCCCCCGTCCCCCGCGCCGTGCCGTTTCGGGGATTCC
>P_1130
GAAAAAAATGAAAATTATTGCTGTCGTAATGTTTTTCCTGA
>P_1131
GGCTCTTCTTCTCGCCCCCCCGTCCCCCGGGGCTGGGCAAT
>P_1132
CGGCCGCCGGTGAGAATTTCCGCGCTTTCCTTCTGCACCGA
>P_1133
CGCCGCTGAACCAGGTGACGCCGTACCGGGCCACGAGCTCC
>P_1134
GCGTAACCGGCATCAACCTGCGGCTGCGGGATTTCTCGACG
>P_1135
TTGAGGTCCTCGACGAAACGCGCCAGGGTGGTATCGCCGAC
>P_1136
CCCCAGGGGGTTGATGCTGGCGGAAAAATCGAGGATCTCCT
>P_1137
CGAAAAAATCGAGCCGAGCGCGAAAACGCCGTTGAGCACAT
>P_1138
AAAAAAGTCACCGTCAAAATCAGTAGTAAACCTCTTCGAGA
>P_1139
CGTGGGTCTCGTTGAAGCCGCGGAACCGGTCGATGTCGACC
>P_1140
GCAGCCGAAGACGAGGAAAACGGGGATCAGGAAGAGGGCCG
>P_1141
CTTCGAAATGCCCGGGCCGCCCGAGGGAGGCGGCGGATCTC
>P_1142
CTCGGGAGCGTCTTCGTCGGCGTCTTCGACGAGGAGCAGCT
>P_1143
CAGGGATTCAACGCCACCGGCATCGACGCGGTGCTGAAGGA
>P_1144
CGCCCCGTAGCCGAGTTCCGCCGCAGCGGCCGCCACGGCGT
>P_1145
GTGAGCATGGGAACAATTCGCGGAAACACGGATGTAGGGGC
>P_1146
GCGCCGCACCAGCCAGAGCGCGAAGACGAACGGCAGCCCCG
>P_1147
CGGGCGCTCGGCATCAGACTCAGGAATTATCGCGGAGAGGA
>P_1148
CTCGGGTGGGAGTTCAACGGCATGCGGCTCCACGAATACTA
>P_1149
CTCGTCATCATCATGGTCGGCGTGTACGTCATGTTTCTCTA
>P_1150
CTCGATCCCGTCGATCGACACGTCAGCGCCGCGCAGGGCCT
>P_1151
GCATGAGGCAGGTCGACACGCGGTCGCCGGCGTTGTCTCCG
>P_1152
CTCCGCTCACCGCCTCGATCCGGGAAGCGTGCGAAGCCGTT
>P_1153
GTCACATCGGCGACAAACTGCCGGAACGAGAGAGAAAAGCG
>P_1154
AGGCATACTTTGCAGTCCTCCCATTCAAGCTGTTAATGTTG
>P_1155
GCCATCTGGACCAACGTCCACGGCCACTGTAAAAAGGAGAT
>P_1156
CTGAACGTACGAGCCGGCCACGTTGCCGACCTTTGGCACGG
>P_1157
ATGTTCGACACGACGAGTTGCTGTCCCTTCTCGAAGGGCTC
>P_1158
GCGTTCCCCGTTTGTTACTTCCGGTTTCAGGGTCGGGACGC
>P_1159
CCCAACGCCGAGAAAAAACGCCGTCTCGAGGGAAAGAAGCG
>P_1160
TGTTTTCCTTTCCCCGGACGCCGTAGATTGCCGCGCTTCCC
>P_1161
GCATCTTCGTCAACCCGACCCAGTTTGGTCCTTCCGAAGAC
>P_1162
GTCATCTCCTCTCTTGCCGGCAGCCTCTATGCCCACACCAT
>P_1163
TGGAGCCATAGCTAAGCCTACAGTAAATATCAATCAAGCCA
>P_1164
ATGGCCTTGATGAAAAAACGCCGCCACCCCTTCTTTCCCTG
>P_1165
ATTATCGAGAACATCGGCGGCGGCATCCCGGGAGGCAAGAA
>P_1166
CCGGCGCACACCGAAATACACGGCTTGGTCGGGTCAATGCG
>P_1167
CGGCAACGAGTGGAGAATCGCGAAACCGGTCTGCGTGGTCC
>P_1168
GAGCGGCCCCTTTCGGAAAGCGAGCCCCTCGGAAGTCAGGG
>P_1169
CGACCCGGGCCTCCATGTCGCCCGAAGGACCGACCGCCGCG
>P_1170
GCATTTTTTTATTGACAGCCCAGCACCCCGGTGATATTTAT
>P_1171
GTGGTCGCGAAGAAAGCGGGCGGACTCGCCGTCGACCGCAT
>P_1172
GAGAAAGGCGATGTCGGCGGCGGTGTCCCCGTAGCGGAAGC
>P_1173
CCGAACCCTCCAGCACGCCGCGCGCTCCTACGACCTGGTGG
>P_1174
CCTGACCCTTCTGCTCAAGGCAGGGGGACATCACGTCAGCG
>P_1175
GGAGCGCCGGCCCGGATTTACGAGAAGTTGAAGAAATAGCC
>P_1176
GGAAGTTAGCGTTACGCTGTCAGTAAAAGGTTTTCTCCGAG
>P_1177
GGTCGGAAAGCGGTCGACCGCGAAAAAGTCATCGGATTTCA
>P_1178
AAGAGGGGCGGTGCAAGCCGCAGAAATGTCCCCAGTGCCTG
>P_1179
CCTTGCCGGCCTTCCCCTGGCGCTCGCGACCTTTCTCGCCG
>P_1180
TCACCCGCAGGACGAAATCGCGTGTTGGTCCCGTGGTCTGG
>P_1181
CTTGGTCTCCTCGAACTTAACGGCCGCAGGATTTTGATTCG
>P_1182
CCTCGGCCCCGGTGCAGGTGCAGCGGTGGCAAGACTTCCTC
>P_1183
GCGGGAGTTGCGCTTGTCGGCAGCAAAGGCGCCCTGGGCGT
>P_1184
GGTCCTGGACGAGGCGGCCGCGCGGCTCTACCGCAAGGCCA
>P_1185
CAGGAAATTCGGGAACTCTGCGCGAGGCGGGGGGTGCCGTT
>P_1186
GAGCTCTTCATCTGCGGCGGCGGTGAGGTCTACCGGGAGGC
>P_1187
TCACCGTCGGGAAGATGGCGCAGTAGGCGAGGGACCACCCC
>P_1188
CTGACGGGTGACGAGGGCCGCGCGCACGAGCTCTTCCTCCT
>P_1189
ATCTTCCTCTTCATCATCGGCGGGCTCACCGGGCCGTTTCT
>P_1190
TGAAGTCCGAGCTCGAAAAGCGCTACCCCGGCATGACCGTG
>P_1191
CCGACTTCGCCGCCGGGCGGCTGGAACGGCTCTATCGCTCC
>P_1192
GTCGGCCACGTCGATAATTGCTATGACGGCTTCTGCGGCAT
>P_1193
CATCCGCTCCACCTCGTAGTCACAGATGAAGCCGTAGCCGC
>P_1194
GAAAACTCTTCAAGAAATTCCAGCAGCTCGACAACTCCGAC
>P_1195
CGGCTACGTCGAGGATTTTGCGATTGAGGACGGGCCAGAGA
>P_1196
GGCGCCGCTGCGGATGGCTTCGGCCAGGATCTGCTCCGCCA
>P_1197
CGCACATGAGCGGTTATCTGCGGAGACGCTCTTTGCCCCTT
>P_1198
GATCAGGAATCCGCCCGAAGCGGCCACTGTCTCGCCGGCGG
>P_1199
ACTGGCATCGGCAGACCTCGCAGTCGGAGCATTCCGAAACC
>P_1200
AAACGATGCCCCGAATTTCGCTGCCACGCAACCCAATGGGA
>P_1201
CGAACATCAACCTGAAAGTCCGGGAAGGGGATTTCATCACC
>P_1202
AGGTGAGGGAGATGGTTCTGCCGAAGCAGCGGAGGGGGAGG
>P_1203
CCTCGATGCGCCGGAAATCGCGGCCTCCCCCCAAAAGCGCC
>P_1204
TCGATGCGGGAGACGGTCGGCAAGGACCCCATCGCCGGCGG
>P_1205
AGCTCCAGGACCAGCTCCGGCCGCACCAGGTTCAGGTGCTC
>P_1206
GCGATCTCCTGGAGGTGGCGCGGTTCGCCAGCGGAACGGGG
>P_1207
CTCCCCGACATCTTCATCGGCTGTGACGTCATCGTCGGATT
>P_1208
GGGGTCTCCCCCGTCGAGCGCGGATTCCATGTTACGTATCA
>P_1209
AGGAGGTTAAAGCCATGAAGCGAAAATGTGTTTTTGTTGCC
>P_1210
CCCGCAACTACCTGGTCCCGCGCGGATTTGCCATCGAGGCG
>P_1211
ACTGCTACCACCGCATCCCGCAGCGCCGGGAAGCGCGGGTG
>P_1212
AATTTCGAACAAATTCAAAGCATTAGCTCGAATCGCCAGAG
>P_1213
ATACCGCCCGGTGGGAAGAGCGGTTCTTCGAACTTGTCTCC
>P_1214
GCCCCCGCCAGTGAAAATTGCGAGGACCTATGCAGAAACTC
>P_1215
CATCTTCACGCCGACCGACGCGGCAAACTACAACGCAACCA
>P_1216
TCCTGCACCTTGCCGAACTGCGGTATCCCCGTGCCGTCGAG
>P_1217
CCGACATCTGCACCACCGTCCTCGACAAGGCGAAGATGGCC
>P_1218
CGAATTTACGATCCTTCAAGCCGGAACATCGAAGATTGATA
>P_1219
AACGTATCATCTCATATAGCCGGAAGTTTTTACCTCGATGC
>P_1220
GTGGCGCGCACGCTGAAAAACGGCCTCGGACTCCTCGGGGT
>P_1221
GGCCACTGTGGTCCCTTCGGCGTAGTCGCGGGATTCGATGT
>P_1222
GTTTCGGCAAAGAGGAGGCGCGGCCCCCGTGAATCGTAAAA
>P_1223
ATGCAGGGGGCCTTCACCGGCGCCACCAAGGGGCGGGCCGG
>P_1224
GTAAAGCCGAGCCTCATTTTCGGCAAGGTTCTCGCGGACCA
>P_1225
CTTGTCCAGGGCATCGGTCGCCGTTTCGAGGGCCGTGTTGT
>P_1226
GAGGCGCAGATGGGTAAACGCGGGTGAGCTGATCCTCGGCG
>P_1227
GCCTCCGGACGCCCCCTCCGCCGCCTCCCTCCTCCGCACAA
>P_1228
AGTGATAGACAAAGAAACCCCGAAAAAAGTCTATCACATAA
>P_1229
ATTTCCGCCGTCAGTTCGGGCAGGAACGGATCTTTCTTGTG
>P_1230
TCGGCGAAGCGGAGGCTCACCCCGTCGAGCCACTCGTAGAG
>P_1231
ACCAGTGACAGGAAAATCCTCCCTGACGCTTCCCTCGGCTT
>P_1232
CGGCCCCGGAAGAACAACCGCCCCGACGACATTGGAGCTGT
>P_1233
ACAATCGCTCGGTCTGCACCCTGGCGTTGGCTCGGCGCAGG
>P_1234
CTGCACCTCCTTGATGCCGGCGATGATGAAGCCGACCTCCC
>P_1235
TGCTCACGCTCTTCCTTGCGCCGTTCCTTCCACTCCTTGTC
>P_1236
ACCTTGCTGCCATGGTTGCGCAGCACCTTCACCCGCTCGGC
>P_1237
TCGCAGGCGAGGACCTCGCACTCGAACGCCTTGAGCCGGGT
>P_1238
GGGATGGTTCCGGAGAAAAGCCGTCCCGGATCGATAGGAAC
>P_1239
CTGCGGCTCATGGACAAGAGCGGTGAGATCGAGGGACGGGT
>P_1240
AGGAAGGTCCTCAAAAAGTACGGCTACGTGGTGGAATGATC
>P_1241
ACCATGGGAGATGATGGCGGCAGTGACGATCAGGGGAAGCA
>P_1242
CGTCTCGACGAGAAAGGCGGCGCTCTCGTCGCTCCCCGTCC
>P_1243
CTCCTGGCCGAACGCAACCACTACTGCGCGGTCTGCGTCTC
>P_1244
GCGTCGCGCACCCGGGTGCGCGGTTTTTTTTGAGAGCCGAT
>P_1245
GACATCGGCACGGCCAACGGCGCCAAGGTGGGGGACCGGTT
>P_1246
GCTAAGGGGGTCGTCTGGGGCCCGATCCGCGATATGGTCCA
>P_1247
CGGTGGAGAGGATCTCGACGCCGTAGCCTGCCAGTTCCCGG
>P_1248
GGGGGACGCCGTGGATGCCGCTCACGCCCCGCGTGTTCTGG
>P_1249
TGGTTAAACAGTTACATTTACGGGGAGGGGAAAATGCGGAA
>P_1250
TCGCGCCGTCCCTGCAAAAGCGGCAGCGACACCTCGGCGAT
>P_1251
TGGCGCGCCCCCGGCCGACCCGGCCGAGGATCGCCGTCCGG
>P_1252
TTGAGGACGCCCTTCAGACGCCCGAGCATATCCTTCATCGC
>P_1253
TCTTGGTCCTGGTGGCGGCGCAGCCGCGCTCCTGGGCCATC
>P_1254
CGCCGGGGCGGTGAAGTGCGCCGAGAAGTACCTGGACGAGC
>P_1255
CGGCTGGCGGGGAAAAAAAGCAGCAATCCTGGCCATCGTCG
>P_1256
GTTAAGTACCCCGATGATCGCAAGCCAGATGTATCCAGCCT
>P_1257
GCAATCTTCTCCTGAAGTTTCAGCAATCCATAGAGAAGCGC
>P_1258
GGAGTCCTTGGTGAGACCCGCGAGCCCCTTGTCGGTGGCCG
>P_1259
GCGCCGATGTATTCGAGCCCCAGGGGCTCGACCCGGAAGAA
>P_1260
TCAGGGTGCCATCCCGGCGACTGCCACTACATGGCGGGGAA
>P_1261
ATGCCGGTGAGGGTGGGATGCTGGCTCGTGGAGCTCGACGG
>P_1262
GGTCGCATCTCCTCTGGCACCGGATGGTGCGGGGCGACGGG
>P_1263
GCACGTAAGATCGTTGGCTCCCGGAGGAGTGGCCGAGTGGT
>P_1264
CGTCCCGGTATCGTCGCCGGCGCCACCGGCGTGCTGTACCG
>P_1265
CGCGGGGTCGTATGCCTCGGCGCGATTGTCGTCGTCGAACC
>P_1266
GTACATGCCGCCGGAGTTGGCGCAGCTCCCCATGGAGATGA
>P_1267
GGTCATGGTCGCCGTCATCGCAGCGATGACGCCATTCCCGA
>P_1268
GGTCTACAAGATCGTTCCGACTGCCGCGGCCAAGCAGGCGG
>P_1269
GACCGGCGCCCCCTCGAAGTCATCGGTGGAGAACTCCGCGA
>P_1270
AACCACTATCAGCAGAACTACGGTTGCGATCATGATGCCGT
>P_1271
CCGGAGCACCTCCCGCACCGCGGCCACCGAGAGGCTGTTCC
>P_1272
ATCCCGACCCAGCTCGGCGGCGGTATCCGGGACATCGCTAC
>P_1273
GCCAAGCCCCCAGGAAACTCCCTTGTTCAGGAGCGGATAAA
>P_1274
TTAATAAAAATTTTGAGGCACGGCCACCCCCCCTGTTGACT
>P_1275
GACAACTTCGTGCCGGTCCTCTGCTTCATGCACGAGAAGGG
>P_1276
GTTTTTCTGGCGTTCCACGGCGCTCCCGTGGTATGAGAGGG
>P_1277
GTATCGGCAATGGTGATCCGCACGAACCGCGCCGCGCCGCT
>P_1278
TCGACGTAGAACGTCCCCCGCGCCCCCCTGGTTTCGCTCCA
>P_1279
GACGGCCTGCGCGTGAACAGCGGTAAAGTCATGCGCTGCGT
>P_1280
ATGGGATCGGCAAGCGACTGCATGAAAGTCCTCAGGTGCCA
>P_1281
GATTTCCTGCTGAATCTCGGCTGCCACGAGATGCAGGGGTT
>P_1282
CAGCACCGGCGAGGCGATGGCGGAGATGGAGAAAATGGCGG
>P_1283
GATGTTTCCGAAACATCGACCAGGGACGGACTACTCCGCTG
>P_1284
AACAGAGCAAAGAGTAAAGGCATTAACCAAGTATTTTAGAG
>P_1285
ACGCAGCATTGCCCCGACTGCGGCATCCCCATCACCCCCCA
>P_1286
CTCAACGCAACGCTGGAGCGCCGCACCATGGACGGTTTCGA
>P_1287
GTCAACGACCTCTCCCGCGGCTGCTCCGTGGAAGACATCGT
>P_1288
GGCATCCTCCCCTTCGGCGACAGCAAGGGGATCATTCGCAT
>P_1289
AGAACGGCGTTAAAAAAATGCGTATTCGTTATTCGGAGCTA
>P_1290
TCTCCCTTTCCGTCAGCCCGCGGAAACGAGCGCGGAAGTGA
>P_1291
AGCTCGATCTCTGGATCCGGCGGCTTCTCGCCATGGGGGAC
>P_1292
ACCGTCTCGTTGACAAAATCCGTCAACACTTCCAAGCGATT
>P_1293
CGGTCCTGCCTGCCCTCCCGCACGAGCCTGTGGAGGTCTCC
>P_1294
TTCCGTGGGCCGGGGAGCTGCGGCAGACGCTCCTCGACGCC
>P_1295
CCAGAAACTGGCTCTTGGCGCGGTTCGCCCGCTCCGCTGCA
>P_1296
GGTCTTCCAGGGAGAAAATACGGTTTCGGGCAAGGTGATCA
>P_1297
CTCGTTCTGAAAAAAATTTACGGTCCCATCGTCTAGTGGTT
>P_1298
GAAGAAAGAGCCGATTTTTGCCTTGACTATCCCTGCAAAAA
>P_1299
GGGGGACCGTTGAAGGAATACTGGGGGGAGAATTCCGGCAC
>P_1300
GGCGGTCGGTGGTCTCCGCGCCGTCGAAACGAATTGCCCCC
>P_1301
CACGACTCCCTCGCCATCGGCGGGACGGTCTTTGTGAGCCC
>P_1302
TGATCCCCAGCGCGTCCACCCCGTAATGCCGCGCCGCGTGC
>P_1303
TCCATCGGCCAGAGCGTGCGCGACAACAGCCCCGTTCCGCC
>P_1304
GCCCGGGCGCGGGAGTTTTTCGGAAAATAAGAGAGATACGG
>P_1305
ATCCTCCACGGGGAGATGCGCGGCGATGCCCTCCTCGGCAA
>P_1306
ATCCTGCTCGCAAAAACCGACTACTTCGATGTTTTCATCGT
>P_1307
GGCCTTGAACAGATATGACACGAAAACTCTTCAGGAGTACG
>P_1308
GGCCTTCGGAACGGTAATTTCGGTTTTTCGGCCGGCGCTCA
>P_1309
GCATCGGACAACTTCGGCGCCAGCAGAGCACAGGAGCGCAC
>P_1310
CCCTCCGTCAAGAAAAATCCCGAAAACAACATCAGTCCCAT
>P_1311
TGGGAGGGGTATTGATGACGCGGGGATCGATGAACACCGTC
>P_1312
ATGCGCTCGAGTCGCTTCCGCCCGATCTCCCCGACAGACCT
>P_1313
CTCTTCAACCTTGAAAAAAGCGCCACCGACTTGGCGCGCCT
>P_1314
CCCAGGGATGCCGGGGCCGGCACGAGGAATGCCGGCACCGG
>P_1315
AGCGCCTTGACAGGCACCGGCACGAACTTGCGGAGAGGCAA
>P_1316
GGTGCTCGCCCCGGGAAACGCCTCCGCAAACCGGAACGTCT
>P_1317
ACGATCTTGTAGGTGACCTCCTCCTCGGAGGCGGTGTCGTA
>P_1318
TTTCCACGGAACGATTGAACCGAAAACGCCGGCAACCGCCA
>P_1319
GGAAAACGTCGGGATCAAGGCGCTCCCGGGCAAGAAGGCCT
>P_1320
ATGGTCAACGCCATAAAGCACGCCAACGCCAACGATCCGGA
>P_1321
GTCCGGATATCCCCCATCCGCAACGGCGGCGGCGAGATCGT
>P_1322
CATCCTGGTCGGTATTGAAGCGGGAAAGCGAAAAGCGGACG
>P_1323
CGCCAAATACCGCGGCGGCCCGGTTCCGACTCATGGGCACG
>P_1324
GAGCGGCGAGTTCTCGCTCGCGGTCGGAGAGAGCGCTCCTC
>P_1325
ACCGCAAGTCAGTCCGGTCGCCGCAATTTCCGGAGAGGAGA
>P_1326
TTCACCGACTTCCTCTCCGGCGTAAGCGGCGAATGGGCCCA
>P_1327
TTCTGTGACCGGGGTCACACCTCCCATCTCATTAAAGCGGG
>P_1328
GCAAATTTAGCGATAAAATACGGCAAGTTATGGTGGTCTAC
>P_1329
AGAAAAATATCCGCCAGTTGCGGGAGCTCGCCCAGAACACC
>P_1330
GCGATGGCGGACAGTCAGTGCTATAGTATTTATTTGGCGGT
>P_1331
CCTAAACCGGCACTTTAAAGCCCTCTACGGCATTTCACCTG
>P_1332
CAAACGATTCATGACGATGGCTCTCCCCGTTGTTGCCGACA
>P_1333
AACGGGTACTGGCGAAAACGCAGTCATCGCCCGCCGCTTCA
>P_1334
GCCGCACTCTCCTCCGAACGCGCCAGGGCGGTCACCGTCCC
>P_1335
CTCCTCACCCGCACCTTCGACGGCCGCGCCCTGGCCCTGCA
>P_1336
CGCTCATCGAAGGCGAGTTGCGGGGGGAGGAAAAGCTGCCA
>P_1337
CCCGCTGGCTACGCCAAGCGCGGCAGACTCTACGATCAGTA
>P_1338
CCCGTGTCCACCAGCGTCACCTTCCACGGCTCGGCGTACTG
>P_1339
ATCTTGTCGGTGATGATCCCCTTGCGGGCGTATTCCAGTTG
>P_1340
CTTCTTGGCAAGGGTCATGGCGGCGTCGAAGCGGATGATCG
>P_1341
GGCTCGGCGGGCTGGAAAAGCGGCTGAGCACCATCGAGGCC
>P_1342
AGGGGGCCGTACTTCTCCACCTGGAGGTTCTCTACGTCGTC
>P_1343
CCAGCAACGACGCGAAATTGCAAGGAGAGAGCGGTTCTTTA
>P_1344
CGCCAGCTCCCCCTTTTTCGCCCTCTCGCCGTAGCTGTGGA
>P_1345
ACGGGTGGCGGGGAGCTCGGCAAAGCGGAAGAAAAAGGCGG
>P_1346
CGCCCCGTATACAACAATCGCAATCGCACCTTTTTCGGGAC
>P_1347
GACGGCGCCTCCAATACCGGCGTCGACGATATCCGCGAGCT
>P_1348
GACTATCTTCGGTTCGAATGCGTGCGTTTTCGTTTGATGCA
>P_1349
CGGGATGTACCGGCTGAACTCAGTGATTGACAACTTTAACG
>P_1350
GATGACTGGGCAATGTTCGGCAAGAACACCGACTATCCCTA
>P_1351
GAGGACAGGATGGAAGTCGGCAGCAGAAACAATGGCGACCG
>P_1352
GCGGGAGCCCGGCACCCCTCCTGCACCCCTTCCTGGCAGAG
>P_1353
GGTGGGCCAGGTGGGAAATGCGGTCTTCGGATATGGACATG
>P_1354
TCGTCCCGAAGGGGATGACGCGGGAGCAGCTCGAAGGGCTC
>P_1355
GTCCTGGACAGCCCAGCCCGCCTGTTCGAGCTTTTGATCTA
>P_1356
GGTGAGGATATACCCCTCGGCGCTGATGATGACCCCGGAGC
>P_1357
TCAGGCAAAAGAACAAGAAGCGATCGCGGAACGTGACAGCT
>P_1358
TTCACCGTCTCTATGAAGCACCCCGACGCCATGGCGGCGCT
>P_1359
GAGAGTGCACATTCGATTTCCTACTTCAACCCCGTCCGCCT
>P_1360
GGCGAGCACCGACTTGAAGGCAAGGACCGTCAGCAGCAGGC
>P_1361
ACCCGAACAGCTTCTGGGCGCCGTGCCACAGAAAAAGAAAA
>P_1362
CAAATACGAATGGATAAATGCCGTAATGACTGGCGTGGAAC
>P_1363
TCGACTTGGACCGGATGAACCAGGAAAATTGCCGATGCCAC
>P_1364
AAGCTCCTCATGGAGACCCGCGTCGACGACATTCTTCGCGA
>P_1365
TATCTGATCGACCTCAAAAACGGCAAGGGTACCATCGACGA
>P_1366
ACATGGGTCAGCCCCAGGCGCAGCGACGGTCTTTGAACGTC
>P_1367
GGCGAACTCTGCGTTGAGCGCCGTCTGGTTGAACGCGGGCG
>P_1368
CGCCGTTCAGCGCCAGAATCCAGCCGAGGCGAATCGATCAT
>P_1369
GACTCTGATGCTCACATTTCCGGAAATGGGACTGACGGGAG
>P_1370
CCCCGGATCCCCCGCACCTTCAGCCCGAAGGCGACGTTGGC
>P_1371
TGAAAGCTGAAAATCGAGCGCGCCGATCCGGTCCGAGCCGG
>P_1372
GAGGACATTGAGGCTATTTTCCGTAAGGCCATGTAACCGGG
>P_1373
GAATATTGACCTCTGTGTCTCGGTGTCTCTGTGGCAAAACG
>P_1374
GTTTGCGGGGCTGAACGGCGCCGTGGTGTCGTTGAATGAGA
>P_1375
CACCACTCGAACTGAACCCGCCGCATCAATAAACCACGTTT
>P_1376
CGACATCGGCGGTGGCACCACTGAGGTGGCGGTCATCTCCC
>P_1377
TGAAATCCGGGAGATTGCCGCGGCAAGTTGCTCCTCGGTGA
>P_1378
CATGCCGGCCATCTCATCGGCAGTGAAGACCCGGTCGATGT
>P_1379
TTTTTTGCCGGAAACTATATCAGAAAGATCACCGCCCCGCC
>P_1380
AGTCGTTGCCGTTCGTCGCTCCGTTTCGCTTCATCGCCCAT
>P_1381
GCCCGCGAGGGGGTCTATCTCAGTGCCGAACAGAAGATAGT
>P_1382
AGGAGGGGTGCCCCGTGGCGCAGCCGAGGTTCACGAGGCGC
>P_1383
AGCCTCGACCCAGGTCACCTCAACGCCTCGAGCCTGCAGGA
>P_1384
GCAACCGGCCCGATCACCGGCACGAAGATGGTGTCGCCGTT
>P_1385
ATATTTTGTATGGCATTCCGCAGCAGAGCCCATTAATGCCG
>P_1386
CCACCAGGCAATCGCGGGCGCGGGAAGGGTGGCAGTGACGA
>P_1387
GATTGCGGTGCTGGACATTGCCGTGATGGTCGTACACGACG
>P_1388
CGGCGGTGCCATGGTGAAGGCAGCTTACAGCTCGGGGCACC
>P_1389
TATCTCCTCTACAAGCAGCGCGAGTTCGCCAAAATGGGATT
>P_1390
CGAGGAGATGGTGGGGATCGCCCTGACGCTCAAACCCGACA
>P_1391
ATAGGCGATGATGCTTGTGGCGGCCGCCTTGAACCGGCCGT
>P_1392
TGCTGCTGTTTATTCGGCTGCCGTCTTGCCGGAGGGGGGCC
>P_1393
TACAACGGGAGCTGAAAATTCAGCCACGTCAATGTGGGCAA
>P_1394
TCATAGGGAACCTTTTCGCGCAGTTTCCCCCAAAAGGCATT
>P_1395
GCAGAAAACCGACTGATTCCCCTGTTTGCCCTTTCCTTGAC
>P_1396
AGCCAGGGCGTCTTCGAGCGCGGCAACGCAGAAATCGGCGT
>P_1397
TCCTTTGGCATCATAAAAATCGGTGGAATTCTTTGCCTCGT
>P_1398
AGTTCCAGAACGACAAGGCGCTGCTTCTGGCCGAAACTCTG
>P_1399
TCAATGCAGACAACGGGACGCTTGAGTTGTCTTGACTGCCG
>P_1400
TTCCTTTTTCGAAGGCTCCGCAGCAACTCCCTTCCCCTTCT
>P_1401
GCTGATGCCGGAGCGCCACTCGGCCGAGGAAACCCTCCGAC
>P_1402
ATTGTACGTGGGTATGACAACGCTAACGAGAGGCTTACCAT
>P_1403
GTGGTGGGTGCCGACATGCGCGGCACCCCGGTCTATGTGAA
>P_1404
GTCAGTATTGCTTTACGAAACGGCAGGCAGGTTTTCCAATA
>P_1405
TCACTTGCCACATCATGGTTCAGCAACCTGCTTTTCGGCAT
>P_1406
GCCACAGGGCCAATCGGCCCCGTAGCCGGGGCGGTGCATTC
>P_1407
CCGTTTGTCTTTACCGAGCGCGCCAAGGCTGAATTGGCTGG
>P_1408
CGCAGGGAGAGAATTGATCTCCCGAAGGGAGTGGAGCACCC
>P_1409
GCGCCCTCGATCTTCAGGCGCGGGAGGGGCACCGGGAGCGG
>P_1410
GGTACGGCACACAGAAGAAGCAGTGCGGTGAATAGGTATCG
>P_1411
GTAGCTTGACCATAAAAAATCCTGAAATTGAATCAATCTAC
>P_1412
TCGGATTTGGCGAGTTTTTCCTCCAATTCCTTTTCAATGAG
>P_1413
GTGGTGGTCCCCAGAAGCGGCGCCACGGTGGTGGCCAGGGC
>P_1414
GGAAATTCCCCTGGCCGGTGCGGTGTCTCGATTCCATGCTC
>P_1415
AGAAGCAGTAGGTGTCGAAACAGTCGAACTACATCACCCCC
>P_1416
GTGGTGCCTCCGTTGATCGGCGCCAACGGTGAAAACGGTCT
>P_1417
TCGACCCGCACCTATCGACGCGACTACGTTCCCCAGAGCCA
>P_1418
CATGCTCCCCCAGGCGACCACGGTCACGGCGCTCCCCGGCC
>P_1419
TTCAAGCCTTCCGACAACTGCGGCGGCGGCTTCCACAAGTG
>P_1420
TATTTTTTAAGCAGAAATTGCGTCGGTGTTGACGAAAGAAG
>P_1421
TTTTTATGCATGTTACGGCGCAAGGTGTTGGAATGGCTGGG
>P_1422
CCAGGTCTACCATACCGACTCAGCAGCGGTTTTTGCGGAAC
>P_1423
CCCAACAGCTGGGTCGAGCGCTCCAACTATCTGATCCTCAA
>P_1424
ACGAATGCCCCATGACGCAGCGGCCGAAGAAAAACTCGAAA
>P_1425
GAAGCTCGCCTTGGATGACGCGCCCTACTCCACCGACATCC
>P_1426
TCTTTCATGACCATCAAAACCAAGCTCATCCTCAACGTCAT
>P_1427
GGAGAGCTCCCCCTGGAGCGCCCTCTGGTAGTTGAGCTTCT
>P_1428
CTCTCCACCGACTCGGGACGCTGCTTCCCGCCCAGGAAGCC
>P_1429
AAGAAAGTCGTCACCGTCAACGGCCAGGAGATTCTCCTCGT
>P_1430
CGCGGGCAATGGTGCCGCCGCAGAGGAAAGAGAAGAGGGCG
>P_1431
CTTCGTCCCCCCCGACGCCGCGACAGAGGGAAAAGCCCGTC
>P_1432
TTCAAGGAAGGGCTCTTCGGCGCCCTTGCCGTGGGAGCGGT
>P_1433
AGACTGCGGCAAAGATTTCGCTGGAAGGGCACTGTGACGAG
>P_1434
AGATAGCGCCCCGCCTGGCGCATGAGCCACACCGGGGTGCG
>P_1435
CCCTCCTCGTTGATATCCTCCAGCGCCTCCTCGGTGACGAT
>P_1436
GGTGAGGATCGCCGGGATCGCCGCCATGGCCGGGGCCAGAT
>P_1437
CGTGAGTGCTCCAGAAAACGCCCCACAATGCTCACCACCCG
>P_1438
TGATGGCAGTCCAGAAAATTCGATGATCATCGCGTCGAACG
>P_1439
GTTTTCCGTCGATTGAAGCACGCGACCAGTTCTTAGCGGAT
>P_1440
TGTCAGTGGGATCGAAACTGCACTAGAGCTATATTTGCTCC
>P_1441
GCGGATGCGGGGAGAACAATCATGAAACCTGCCACAGAGGC
>P_1442
GGACTGACGCGACAGGTTTCCGGCGATGTGCTCTACTGCGG
>P_1443
CCAGGCGGCGCGGTACGGCGCCGTGGTGGTGGTCCCGCTGG
>P_1444
CAACTTTCCTTTTCAGGAAGCTACAGAATTAAAATCAATAC
>P_1445
CACGTGAACGTCATGTACGGCGACAACGTCCACCACATCGT
>P_1446
TTGTCGTGGATGTGGATCGGCGGCACCACAAACCCCATCTT
>P_1447
GGTTTCTGCTCCGCAACCTCCCCAAGGAGCGGATCGAGATC
>P_1448
TGCCGGTCTGTTGCAATCAGCGGCCACGCGGACCCAACTGA
>P_1449
GAGCCGGCCGCCAGGGCCCGCAGCAGGAATCCGTACTGGAA
>P_1450
CACTTTTCCTTGATGTAGCGCACGAGCTCCGCGGCGATCTC
>P_1451
CCGGCCAACACCGGGAGCTGCTGGAACGTCAGCTGCCACTT
>P_1452
GGTTGCCCCTTCCACCCCCGCTGTCCCTATGCGGAGCCGCT
>P_1453
CCGGCCAGAGCACTGAGTTGCAGGAATTTCCGTCTGCTGAT
>P_1454
AGCTTGGGAGCCGTCGGCCGCAGCGCCACGATGATATCCTC
>P_1455
CTATTCCAACCAGCAGAGCGCCCGGCTGATGTTCTACCATG
>P_1456
ACGCTGCAGCGCATCCACTCCTACGAGCGCCTCGCCAGCCA
>P_1457
GCTTTACGGCCGCCGTCTCGCGGGAGCACCCCATGGTCAGG
>P_1458
CACGGCGCCCGCCTCAACCCCGAGGCCCTGGCGGTCCGCTT
>P_1459
TCGGCAACGAAGTAGAGATGCTGGAAGGATAAGAAAGGAGC
>P_1460
GCTCTTCCGCAGAGGCCGCGCCGCAGAGGACCACCAGCGTG
>P_1461
CTCTGCGCCGTGGTCATCGGCGAAAACGTCGAACACCTCTG
>P_1462
GGGGCTGCTTTTTTCGTTTCCGGCAGAAGACACCTTACGCC
>P_1463
AGTTTTTTCAGCGTCTTGAGCGATTTCGGCTCCGGCGGATT
>P_1464
TGTTGATGAACGGGATATCGCGGGAAGTGAAATACTCCTTC
>P_1465
CTTTGATGTGGGGAGCGACGCGGAGACGGTGCTGGTGCGGG
>P_1466
GATTCCTGTATACCAAAAAGCGGCCGGGTGCCGGTCGATCT
>P_1467
CGTCATTGCCACTCTCTCCGCCGTCGACTCGCCCCAGGAGG
>P_1468
CACGGTGGCGGTGCGTTTTCCGGCAAGGATCCCTCCAAGGT
>P_1469
TCCCGGGTAGTCTTTACCCACAGTGCCACGGAAGCTCTCAA
>P_1470
GGTAAATTCCTCCGCAAAACCAGTCTCGACGAATTGCCCCA
>P_1471
GGGCGAGGCTTCTCCTCACGCGGTTCGGGCTTTTTCACCTC
>P_1472
CTCCAGCGCTTCGAGGGCCGCAGTCACCTTCCCCTCGTAAT
>P_1473
GTCCCCCCAGGATCTGAACGCCGTGTCCCGGAAGTCATGCA
>P_1474
GTATCCCATCAGAGAAAACGCCGGGGTCAGCAGACAGGTGA
>P_1475
TTATCGGTCCGAAGGGTGCGCCGTCTGTATATGCTTTGGTG
>P_1476
GTCCGTTCGAGGAGCCGGCGCAGGAAGGCGTTGCCGCTGGT
>P_1477
GCTCCCCGGGGAAAAAATCGCGTTCCGGTTCGGGTTCGACG
>P_1478
AGCTCCGGAATCCATTCGCCCTTTTTCAGGGCGGCAAGGAA
>P_1479
CATTTCGGCGACCACTCCCGCAAGGTGTGTGTGAAGCTGGA
>P_1480
GCCTACGTCGACCAGAGCCGCGATGCCCTCGATCCGAACAA
>P_1481
TACGACAGGATAGGCGAGCGCCGCCTCTACCGCCCCGAGCA
>P_1482
CGGCAGCGTCACGTCGGCGGCGCGACGGACGAGGGATTCAT
>P_1483
CAAGAGCGCAAGTTTGTGCGCCGTGTCGACTCCCTCGACAT
>P_1484
TTATATCTACGCCCTTGTCGCCGCATCCCGCAACCATAAGG
>P_1485
GAAGTGGTCATGCGCGAATACGGTTTCACGGTCGACAACAT
>P_1486
AGATACCGGGAGGCAATTTCCTGTAATTCGAGCACCCTCAC
>P_1487
CCAGAGAAGCATGGAAATTCCACGGATGAGGATGCTTCCGC
>P_1488
ATCGGTTCTCCCACACTCGGCAAGGACCCCCGCGAGTCTTT
>P_1489
AAAAGCTCGGCTACAAAATCCGCGAAGCACAGTTGCAGAAA
>P_1490
AGGATTCCCGCCAAGTACCGCAAGAAAGTGCGCGAAGTCAC
>P_1491
CTTGAACATGATCCCGGCCGCAGCTATTCCCATGATCGTTG
>P_1492
ACGACCAGCGGGTTTATTTCCAGGAGCGAGCAGTCGCAGGC
>P_1493
ATCTCCGTGAATCCGCAGCGCTGCAACCACAAGGTCATCGC
>P_1494
GCCATCGAGAAGGCAAAATGCGCGCTTTCCGACCGGAATCG
>P_1495
GAGGATGGGACCGTAGATGTCAAGGGATTGAAGGAAGGGGT
>P_1496
CGTAATCGTGACTTTCGGCGCTTCCGCGACCCTGGCGGCGC
>P_1497
ATGCTCCTCGACGCCATGCACTGGGCCGAGGAGGACGACCG
>P_1498
AACCACGGCAGGATGCAGCGCGACTTCACCTACATCGACGA
>P_1499
CAAGGATCTCACCCTCATCGCCCTGATCACCGTCGGCATCT
>P_1500
ACCGATATCGATCCGATCCCCTACAACCTCCTTTTCGAGCG
>P_1501
TGATGAGGCGGGGAAGCCCGCCGGAGAAGCGGAAGATCCGC
>P_1502
AAGTACTGCAAAGAGATGCGCCGCCGGGCCATGACCCTGAC
>P_1503
CTCCGCCTGCTCTACCGCAGCGGAAAACTCGACCGGGAAGA
>P_1504
CGCAGGCCGACGAGACAGCGCGGTTGCCGTGTTTGGCGACC
>P_1505
CCGGCGCGGCCCGGGTGATGCGCGACCGGGCGACCCCCATC
>P_1506
GCTCCATCCAGCGCCGCCACCAGAAGGTGGTGGAGTTCGCC
>P_1507
GGAAGTTGCGCGGATTTTTTCATGAAAATACTCAACTTCCG
>P_1508
TCGGCGTAGACCCGGGTCCCCTCGATGAGGGCGCTCTTGAT
>P_1509
CGTCATGACGGCAGAGACGGCGCAGCGTGAAAAAATCAATG
>P_1510
CTCCCGGGACCGAGTATGCGCCGTGCCTCGCGCGGGTCGCC
>P_1511
ACGCTCTTCACCTTGCAACACGGCAAGGTGCGGGGGGTGGC
>P_1512
ACGGCTTGACGATGATGTCGCGGGCGCCGTACTTGATCGCC
>P_1513
TGCTTCGAGGCATGCACCAGCGGCACCCTCCTGGAAGGTGC
>P_1514
GAATACCGGCATCTGCTTCGCAAGACCGCCAAAATCGGTAA
>P_1515
GCAATCCATCCCGTGAAACTCAGTCGTTCAGCTTCTGCAGA
>P_1516
GCGCCGGAGGAGGCGTACCGCTGTGCCCAGGACAAGAAGCA
>P_1517
TCATGCATCAAACGAAAACGCACGCATTCGAACCGAAGATA
>P_1518
CCGATGGAGAACGCCTTCCGCGCCGACGAGGTGCGCCCCTC
>P_1519
CCCCCTGCTCCCGGATGTCGCGGTAGATGGGGGCCCCGGGG
>P_1520
GAGGACCATGATGGCGCCGGCGTAGATGATCACCTCGAAGA
>P_1521
TCGGGAAGCCAGGTGTGGAGCGGGAAGAGCGGGAACTTGAT
>P_1522
ACTTACCCGCCACTCCTCCGCAGGAACTCCACCAGAAGCCT
>P_1523
CAGAAAATCTACAATGATCTCAAGAAAAAACACCATGGCAT
>P_1524
GACGTGAACCTCACCGTCCCCTCGGGGGAGCTGACGGCGCT
>P_1525
AGGGATGAAGGAGAGCGAAGCGCGGGAGCGGGCCAACGCCT
>P_1526
GCTGCACGAGCGAGAAGCCGCGGTTGAGGAGCGCCTTCTGG
>P_1527
ACGGTAACGACCGATTTCGGCTGCCGTGTCCGCACAAGCTC
>P_1528
CCGTGACGATCAGAATGGAGCGGAAATGCCACAGGAACAGG
>P_1529
ATCGAGCTTTGGCTGGAACGCCGTATCCCCACCAGGGGCAT
>P_1530
ACGGCGGCCCACGCCGAAGTCAGGAGCGGGGCGGTCTCGCT
>P_1531
AATCACACTGAGACCATCGGCGCCAACAAGACCGAGACAGT
>P_1532
ACCCCCTCTTCGACACCCTCCAGGCGGAGGTGGACAAGCTG
>P_1533
GTAGTTGGGCTGGCGTCCCGCGGCGCCGGCCTGCACCTGGG
>P_1534
GCGATGGCCCGGGCGTTTTCCGGCGGAGCGGCCCGGTCCTC
>P_1535
GCGACTGGCGGTCAAGTTTCCTACCACTCCCGAGACCATCA
>P_1536
TCCCGCCGCACCCTCGGCTGCGTGGTCCTCATCCTCGACAT
>P_1537
CATTACCCCCCAGATGACCGCCGTGGCGGCCGACGAGCAGG
>P_1538
CAACTTTACGGTATCGAACGCACGGGTTGGGCAGATGACCG
>P_1539
TTACCGAACGCGGATTATTGCAGAAATGTGGAGGGGCGTCA
>P_1540
TGGGGGGTCCATGCCGCCCGCTTCGGCGCGGCGGAGGTGAC
>P_1541
GAGCGTAAGGCTGTTCATGGCACGAAACCTCTCGGGGACTG
>P_1542
GTGGGCCACGAGCCGCCCCCCCCGTCGGTCACGCGGGCGGT
>P_1543
TCCTTGAAGCGATCCAGCCGCGGCCACGGCTCCACGGGGGT
>P_1544
AGCCCCACCCTCTCCGGCGGCGAGGCCCAGCGGATCAAGCT
>P_1545
TTACCCCAAAAAGATTTTTCCTGCAAGATTAAAAACGTGGC
>P_1546
GCCGCTGGGGATAGGCGGCGCAGTCGAGGAGGATGAGGCGG
>P_1547
GAGCGGGACGCCGCTCAGCGCGATGAGATTCATTGGAGAAA
>P_1548
CCAGATAGAGGCCGCTGAAGCTGTCGTGGACAAGACCCAGA
>P_1549
AGCGGCTCCTCGGTCAGTCGCGGCATCTCTTTCTCGCCTAT
>P_1550
AATTTTGTCCGGCACTGCCGCTTCCACGGGAACTTTTGGCC
>P_1551
TTCGCTTGCACCGTGCAGCGCACCCATTCACCGTTCTCCGG
>P_1552
GCGCCGACGGGGCTTTGTGGCTTACGGGACAAAAAAGAGTT
>P_1553
GCGGGCTATCCCAGCAGCCGCGCGAGCCTGCTCCGCTCCTT
>P_1554
GAGCGAGAGGACAACAGCCGCGGCGGTGTGCATAACGCCCT
>P_1555
GTAGAAGACGTTGACGTAACCGCCGGTGCAGAGCACCACCG
>P_1556
TTCCGGTCGGCTGTGGGATGCGAGGAGGAGAGTTGCGAACG
>P_1557
GGGAGAGTCAACCAAAAACGCGGCATTCCCATTCCCAAAGA
>P_1558
GATCAGCTCGGAATGAACGGCAGTGTGGTGGAAGGGATTCT
>P_1559
CGTCTTTCAAGAAGTCGTGTCAGTAGCGGTAGTGCACCGGC
>P_1560
GACGGCTTTCGGTTTGGCTGCCTTTTCGGGGGTAGCTGCCT
>P_1561
AACAACAAGTACACCAACAACGGCACTGACGAAACCGGTGC
>P_1562
GTCTGCCAGTTGGAGTTTGGCGGCGCCGGCCACTCGGCCGT
>P_1563
TTCCCCTTGGCCCGGATTTCCTTCTTGGCCTTGGTGAGGTA
>P_1564
CGCTCCAGCAGCTCGCGCCGCAGATCATAGGCGGCGAGGGA
>P_1565
GTTGATCACAACCCCAAATCCTACTGAGGAGAGTCAGCCAC
>P_1566
GTCAGGAAGAGGGAGTGCTTCAGGGTGAAGCGGAAGAGTGT
>P_1567
CAGCGTGCCGGCATCCCCCCCTTCGTCATGCTCGGGGCGGT
>P_1568
AGTAGCCCCGGCCATAGCCGCAGTTCATGATTTCGCTCCCC
>P_1569
AGATGCCCGTGGCAATGCCTCCCATGTCGGGAGCGCAAATG
>P_1570
AATGAAGAGCGATCTGGAGTCGAAAATTTCCACGCTCTCCC
>P_1571
TCAGACACGCCTTGCAGCCGCTGCAATGGTCCGGGTCAACC
>P_1572
GGCAGCCTCCCGTTCGGCCGCATTGTCGAAGGGAGCTGATG
>P_1573
TGCAAGGCCTGCTTCTCCGGCGGCTACCCCATCCGATTCCC
>P_1574
CACCAACGTGGCAAAAACGGCGCTCCCCTCGATCTGTTCGC
>P_1575
AAACAAAGGCCACAAACGTGCCGTAACGCTCAATCAGCCGC
>P_1576
GGACGTCTTTGAAAAGCACGCTGCAACCTTTAAAGAGCTCG
>P_1577
TCGTGGCCGGGCAACGTGCGCGAACTGGAGAACAAGGTGCA
>P_1578
TGGAGTGACTGTAGACCTGGCGTGTTGGTCCAAGCGGCGCT
>P_1579
CCGAAGTTCATCGAATGCGCCAGGAACCCCAACATCGAGAT
>P_1580
GCAATAAATACCCTGAAACTCCCGCCCAACCCCCCTTCAAA
>P_1581
CTTCCTCTGAACTTTGGTTCCAGTGTTTCAATTTCGTCTCT
>P_1582
CAACTGATTGAATCCACCTACGAGGACCGGGAGAATGAGCC
>P_1583
GTCGAGCGTGTAGGTTTCCTCCGATTGCGCCGGAGGTGACC
>P_1584
GCTTTCATGCGTTGTTACTCCTGGATAGATTCAAACTACAT
>P_1585
CGAATACGAATTCCAGATCGCCCAGATGAACCGGAGCATCT
>P_1586
GTTCTCCACCGCTACCATCGCCCGAAACGCCTCGCCGAAAT
>P_1587
GCCAGACGCGGGAGAGGAAGCGATAGCTCCCTTCGACCCCC
>P_1588
TTCGCGATTCATGCGTTTTCCTTGAAAACGGTGGGGGCGGG
>P_1589
GTACGAGCATGGTGGAATACCTCCTAGTAAAAAACTATACA
>P_1590
CCGCCGGTCACCACGACCCGCGCCCCCCAGCGGCGGGACAG
>P_1591
TATGGACGGTGATGATATCGCAGTTTTTGTAGATCTCGTCA
>P_1592
AACATCGGAAAGCTCAAGAACTGCCCCATGGAAAAGGGGCC
>P_1593
GAGGTACTGGCGGTAATCCGCGGGATCCCACGCCCCTTCCT
>P_1594
CGACGGTGCGCTGGCGCCGGCGCGAAGGATCTCTTTCACCT
>P_1595
CACCTGCCCTTCGAGGCCGGCAAGCTCCGTGACGAGGCGCT
>P_1596
GAGCCCCCCGAGGCCCACCGCCTGAAAATCTCCCCCCCGGC
>P_1597
ACCATCGACCAGTGCATCGGCGGTGCGCGTGATATCCGTGC
>P_1598
ATGGTAGCGGGAGAATATTGCAGTTGTGTTACGGTTGTGTA
>P_1599
CACCTTGAAGACGGTGAGCACCGTAAAGAGGATGCCGGCCA
>P_1600
CTCCGGGACGACATCATCGGCGTCCTCAACCTCTCGGACAA
>P_1601
AAAAGAGCCGTTCCGCGCCGCTTTGCCGCCGTTTGCTGCCG
>P_1602
CCGCTGATGCGGCGAAATTTCAGCACCCCGGTGGGTTGACA
>P_1603
TCGATCTCCACGGCCTGACGCGGGAAGAGGCGGTGCAGGCG
>P_1604
TGATCACCACAATGAAAAAGCAGGCGCAGCGCCTCAAGGCT
>P_1605
GCATGGGTGCTCGTGGATCACAGCCTCCACGCAGACGGGAG
>P_1606
GGTTGACGCTCGTCTCGAAGCAGCTCCGACAAATCACCGCA
>P_1607
GTCCCGACCGCTGCTTACGGCGTTTTCACCGAGGTGGAGCC
>P_1608
CCAACGACTCGAAGGTGGCGCGGGAGTTCGGCGCCGAGGGG
>P_1609
AGTTTTCGTCGGCCACGACGCTCGATCCCCCCTCAAGCTCC
>P_1610
CCTCATCCTCCCCTCCCCCTCCAGCGATCCGGCGACCCTGG
>P_1611
GCCGGCGTCATGGCCATCGGCTGCCACGACTCGTGGTAGTC
>P_1612
CATCCTGAAGCTCGCCAACGCGGAGCAGTTCCCGGTCTTTC
>P_1613
CGCCGGAAAGCCGTAGCGCGCCGTGAGGTTGTCGTATCTTC
>P_1614
AGCCGACCTCTCGGGTGAAGCCGTCGAGGTGCGTGGCGACC
>P_1615
CACGATAACAGTCTTCGCTGCCGTTTCGTGCTCCTGAAGAT
>P_1616
CCTGATGCAAAAATCCGGCCCTGTCGCGAAGACCGTCCCGT
>P_1617
GGCCCGAAGCTCATCACCCGCGGCAAACTCAAGATGTTCCA
>P_1618
AAGTTCATCAACGGCAAATGCGGGGTCTGCCAGAAGGTCTG
>P_1619
CGGTCTGGCGGTGCCGGCCGCGGCTTTGGAACTGATTGACC
>P_1620
CATCTCCTCGGGGAGGATTGCGGCGTTTCTGCGCTCGGACG
>P_1621
AGCCCGGCTGAAACTGAATTCGGTTCATCTTCATGGCAATC
>P_1622
CTCGAAAAGGGGTCAAATTCCGGGAAGGAATATCTGAAATT
>P_1623
AATCGGGCCCCAGGTAGGCGCCGTGCCCCCAGACGGTCCCG
>P_1624
GCAAGGCGCTTCTGAAAAAGCGGGATCTCGGCATCCACACC
>P_1625
CGTGGGAGCTGGAGCGGATGCGCGAGAGCGGCGCCCGGCTC
>P_1626
AAGCGGGTCAAGGAAAAACTCAAGGAACTGAAATAAGAAAA
>P_1627
TATACCGGCTGCCCGAGCCGCTTCGCGGCGGCATAGGCGAG
>P_1628
GTCGTGGGTCAGGACCGATGCCCGCTCGATGACGTTCTGCA
>P_1629
CGCCAGAAAGGGTTATACAGCAGGGTGGGGTTTTTTAGAGC
>P_1630
TCAATCTCTGTTCGCTCCGGCAAACGGGGGGCCGGCGGGAG
>P_1631
ACCGGTTAGTTCATATTTTTCGGAAAAACAGGTTGACATTT
>P_1632
ATCCAGATAGGGGACCGACGCGAAGACATTGACCAGGTTGG
>P_1633
CCCGAGGTAGAGGGGGCTCCCGGTGAGGGCGTAGACCTGCC
>P_1634
CCGGCGTACCTCAGGGGATACGGCCAGGAGCTTGGCGGGCT
>P_1635
GGGATCCGCAAGCGCCGTCGCCTGAACCTCCTCGTCGGGAT
>P_1636
ACCATATCCACCACCCTGCGCAGGACCCTCCTCTTTCTGCT
>P_1637
CCTCGAAGAACCACCAGTCGCAGTTGCGGGTGCCGGAGAGC
>P_1638
TGCGGGGGTTGACGAAATCGCCGTCCGGTACTACCCCGTCG
>P_1639
CGTTGTAATCGCGATGGGCGCGCTCCCACCCTGCCGCCGCT
>P_1640
CCGAAGTGGCGCATCAGCTTCTCGATCTCGAAGCGGACACT
>P_1641
GCCGGCTGCAATGCCACCTACTGCCACGGCAACGGCCAGGG
>P_1642
CAGCTTGCTTTTCTTGTCCGCAGCATGCCCGTAAAAGGTTC
>P_1643
GTAGACCTTACGGCGTGCCGCGATCGCGCCGATCTCCCGCA
>P_1644
GTAGTCATCGCGAGCAACAGCGGCCTCTCGTTTTCGACCAA
>P_1645
CGCTGCCTTCAGGGGAGGGGCCCGCGAGTACTTCAGGAAGC
>P_1646
CGCGGGAGATGCAGGAGCTGCGGGAGAAGCAGAAGGTACTC
>P_1647
TCCACCGGCGCCTGTTTGCGCAGCAGGCCGTAGAGGCCGAA
>P_1648
GAGCTTCTGCTGGGGGTTCGCGTTACGGGGCGGGCGGGCGG
>P_1649
CAGGACTTCCTGGTAGATTCCTTCCACCTTCTCGTCAAGTT
>P_1650
TCCAGTGTACCAAAACCGCGCCCCAAATAACAACCTCTGCA
>P_1651
GGTAAAGGCGGCGTCGGTCGCCCGCTCGATGCGGAAGCCCG
>P_1652
GGCGAGCAACCCGGCCGCCACGAGGACCGCCACGATCGCCA
>P_1653
AACCACACGGTGCTCATCGGCCGCGACGGCACCGAGCGGGT
>P_1654
GCCGCTCGGTTTCCCGGTCGCTGCCGTTGTCGAGAAGGATG
>P_1655
TCCCGGAAACTGGTCGAGCGCCGCCTTGATTTCCAAGGGAG
>P_1656
ACCCATTCACCGTTCTCCGGCACCAACAAAAAAGCACCGAA
>P_1657
CTCAAGCCCCTCGGCATTTCCTGGACCATCAACGCCCGGGC
>P_1658
TCCGTTTCATCGGCACCCTCCTCACCCCTTGAGTTTCTTCA
>P_1659
GGAAAGTCTCGTCAACGAAGCGGCGATCCTTGCGGCGCGAG
>P_1660
CAGGGAGGAACCCGGCGCGGCGCCAACATGGGGATCCTTCG
>P_1661
GAGTTGGAGTTGAAGGATGCCAAGAAGGAGAAGGGGCCCTT
>P_1662
GCGCCCCTCTCAGGAGACCGCAACCGCGGCGTAGGCCACCA
>P_1663
GAATAATCGCCCAGTTTGCGCCGTTTACACTACATCGCAGC
>P_1664
TGGGCCTCGATTTCATGGAGCTCTCTCGGTGTCATGGCGTC
>P_1665
GACCGTAGGCGGACTGCACGCAGAGCCGGGAGGCGATGGCC
>P_1666
CTTGCCTCTCTCGGCCGGCTCGGCCGGGAGTTTTCGGAGAC
>P_1667
CACGAGGGGGGCCTCAATCTCGGAGACGAGCTGCCGGACCA
>P_1668
CCTTCGCCCAGACCGCGGCCCTGGCACTGCACAGTGCCCGG
>P_1669
ACTTTTTCTGCGCGGCGGCACCCAAATCTACGAAAGCTCCA
>P_1670
GACGGGGAGTACGGTGAATGCGGGTGCGATCACGGTCGGCG
>P_1671
CGAGCCGTTGACGTTGAGCTCCTTGAACTTTGAAGCGTAGG
>P_1672
TGACATGTCGCTCGATATCTCCCGCTTCAGCGATCCGCCTG
>P_1673
CCCCGGGCGGCAGGGCGTCGCAGGGGTGGAGCTCCGGACGG
>P_1674
AGAATCAGTATATCTTCAGGCAGGATCGGGAAAAGATCGAG
>P_1675
CACCAAAAGCTCGTCGATTGCGCGCCAGGCGATGTTGGTGA
>P_1676
CGACAATCATGTACAAGCTACGGCCTTCCATTTTAGGCTTG
>P_1677
TGACGCACATCAATAAAAAGCCTTGACTTCTTTTGAGTCAG
>P_1678
CGTTGATATTGTTACCGGCGCGGCGTTTCAAGGAGCAGGGG
>P_1679
GGACACCACAGAGCAAAAAGCCCGCCTGAAATTTTTCGTGC
>P_1680
CACATCTGTGTCGAATTTTGCCCCACCAAAGTACTCGAGAT
>P_1681
GCCTTCAGTTCAGCAATGCGCGCCGCCGGTATCGAGCCCCC
>P_1682
CGGGCGATCCATGTCATGAGCCTTCGCAGAAACGGCCCGTT
>P_1683
GCCGATCTTCGCTTCAAGCGCCGGCCGCAGCCCCCCCTCCC
>P_1684
TTCCTGAGCTTCTGCCGACGCGCCCTGGGATTTCACGTACT
>P_1685
TTTGGTGGCGCCGGGCGCAGCGTGAGGGGGATTGCCGGCCA
>P_1686
AGTGCTCGCCGCGGACCACGCTGTGGCAGGCGATACGGGTC
>P_1687
GATGCGGGGGATATGCGTTGCAGGAACTCGTTCAAGCGCAG
>P_1688
GCCCGCATTGCCTGCCAGACCTGCCACGTGACCCGGACCGG
>P_1689
ACCTCCTCGAAGAAATCGGCCGGTTCCGCGATCCCCGCAAA
>P_1690
CCATTAACCATGATCAAAACCAGCAACCTCAAGATCAGGAG
>P_1691
TATGGGGCGAACATTGTGCGCCGCCTCGTTGAATTCGCAAC
>P_1692
AAGGCCGAGCCCTTCAAACGCTGGCTGGCAAAGGTTGGCTA
>P_1693
TCGGTGCCGCCATTATCGCTCTGCAGACTCTTCCGGCCCTG
>P_1694
GTACCTCCAACGTCCTGGCGCGGGAGCTCGGCATCGGCTCC
>P_1695
ACTGGTCGGCGAAAAAACCGCGGCAGACTATCATGGCGAAC
>P_1696
GTGATGGGGCCGAAATCCCGCGCCCACGTGTCGTTGGAGGG
>P_1697
TACGACCGGACCCGTGACAACGAGAACAACTTCGCCCACTT
>P_1698
AGCGAGACCTGCACGAGCTGCGGCAAGTGCGTCCAGGTCTG
>P_1699
GATCCATGGAGAAGAAGAAGCAGGAGGGGTACTTCTAATGG
>P_1700
CCACCTTACCCCTGTTGCATCGAAAAAATTATGATGTGGGT
>P_1701
CTGGAGACGATCGTCATCGGCATCGACGGCGAGAGAAGGAA
>P_1702
GCAAGGTCCTCGGCTCGGCGCAGCAGAAGCGGGGACGGGTG
>P_1703
CTGCACCGTAGAGCCGAGGGCAGTAACCCCGAGAACCCGTC
>P_1704
AAAGCAGCTTCCGCATTTTCCCCTCCCCGTAAATGTAACTG
>P_1705
GGGCGGCGAACTTGGCGACACCGTCTCCCGGTTCGTCGAAT
>P_1706
GATCTGGCACTGGATCAACGCCCTCGGGATCGTCACCCTTT
>P_1707
TACCAGCAGAAGCTCGGCACCTCCTACGAGAAGATGGAGCG
>P_1708
ACCATCCCCGCCCGGGCCTCCAGGAGGCGGGCAAAGACCGC
>P_1709
TTGCCGCCTGGAAGAGGGCGCGGCCGAAGCCGATTCCCGCC
>P_1710
CCACTTATAGTGGAAGGGCGCGGTTTTGTCAATGGCGCCCC
>P_1711
CTTTATCATCATCGGGGCTGCGGCCGTGGTGGTGATCGCCC
>P_1712
GGAGGGAGGGCCATGAACGGCTGTGCCAGTTTTTTAAGACC
>P_1713
GCGGTGCTCATGGCGGTGCGCGCCCATTTCTTCGCGACGGT
>P_1714
AGTCCCTGGAGACCGAGGCCCTGATGCGGGCGGTCAAGGAG
>P_1715
CCGCCCATCCGGGGTGGGAGCGGTATCGCGGGGCACGCACC
>P_1716
GCCCCTAGGCCATCGTCGCGCAGTACCCCTTGACCCGGGCA
>P_1717
ACAAAATCACACCTAAAATCCGCTAAATTTTTTTCCCAAAA
>P_1718
ATTGATAACCAAAACGACCGCGGGTGCAGAGTTGACCGTTG
>P_1719
CTTTTTCTGGATTTTCTGCCCGAGAAGTCCCGTCGGCTTCA
>P_1720
AGAGCCAAAGGCAAACCACGCGAAAACGACATGCACAAAGA
>P_1721
TTCTCCTCTTGGGGTTTTTGCGTGAAGATGTTGTAGGCCAT
>P_1722
TTCGATTCCTACATCCTGAGCCAGCCGGCCCGTGACATCCT
>P_1723
AGGATCTCCTTCTGCTCCTTCGCCGTGCGGAAGCGGGAGAG
>P_1724
CGGGCAAAGACGCTGCGCGGCGCGATCCGGCAGTTGGTGGC
>P_1725
CTGCTTGCCGTTGTTGGCCGCCTCAACCAGGAAATCGATGA
>P_1726
ATAGCTGGAATGATGTGATCCTACCTGACATTCTGACTGCG
>P_1727
ACCGTGAAGCAGTCCCATGGCGGTTCGGGCAAACAGGCCCG
>P_1728
GTTCTGGCCCTGACCGCCGGCGCGTTCCCGGCGGCGGCCGA
>P_1729
CTCGTGGGGCCATCGGGATGCGGGAAGTCGACACTTCTCGA
>P_1730
CGGCTGATTCTCTTTTGTTTCCCGAACCGGAGCGAGCCAGC
>P_1731
CTCACTCGACTCATTCGACGCGCCGGCAGGTTCGGGAGCAG
>P_1732
TCCGTCACCCACCTCGATCGCAGCAGAGGCGACCCAAACGG
>P_1733
GCGATCTTGTTCAGCCGGCGCACGATCCCCGAGACCCCGCT
>P_1734
TGGTGCAGCAGCACGTCGAGCAGGAATTGGTACTCCTCAAG
>P_1735
TCCTCAAGCTTGCCGACCGGCAGCACCAAAAAATCGTCCCC
>P_1736
GTAGGTCGCGCATGAAATTCCGTTTTCGGGAGCCGGGATCT
>P_1737
CTTGACCCGCTCGAGACCCGCATCCTCAATTTTCTTGACGA
>P_1738
TCCACACGTTCCTTCTCCACCAGGGGATGGTGGTGGTGGGA
>P_1739
CGTCTCCATAGCTGAAAAAGCGGAAACGCCGTGCCACCGCC
>P_1740
TGCCGCGTGCTGGCCAACGGCGAAGACGTGACCGACGCCAT
>P_1741
CCGTCCCCTCACCTGCCGCGCGGTGACCTCCACCAACCCCG
>P_1742
TCTGCCGCTCCGTGGTGCCGCTCATGGGGGGAGCGGCGGCG
>P_1743
CTCTTCTTCATAGGAAAAAGCGGGCTCTTCCGGCACTGCCC
>P_1744
CCCCGCTACCCGAGCGTCCCCATGCGGCTCGCGGCGCAGAA
>P_1745
CAACCCGGCCGAGAACCACCCCGTTTCGTTCAAATGGATCG
>P_1746
AATTTATTAATTTTATACAGCACAGCCGGAGCGAGTCAAGA
>P_1747
GGGGGGCCGGTGTTCAAGATCAGGAACGATCCGCGCATTAC
>P_1748
ATGAACATACTCTACGTCAGCAGCATGTACCCCCCGTCCCT
>P_1749
TCAAGAAGGGGTTTCGGGCGCGGGACGTCTCGTTCCCCGGG
>P_1750
TCCGCTCACCGGTAAAATGGCTATCGGCGTATGCTAGCACA
>P_1751
CCGGAAAGCCCCTTCACATCCTTGTACATCTTCCCCAGCGA
>P_1752
TAACGGTTTCATCTGAAGCTCCTGAAAAGGGTGCACATTAT
>P_1753
CTGCGGCGCAAGATCGGTCCCTTTGGCGGGCGGGGGATCGT
>P_1754
TTGAGAAGAGGTTGTCGAAACGGTTTTTACTTGTCAGATCG
>P_1755
GGTTCAGAAGGGAAGGATTGCCGTAGTATTCAACTTTTATC
>P_1756
GATCTTGACCAGGGAGAGCGCCGTAAGCTTGACGACATTCC
>P_1757
GTCCGGTGGATAAGAATGCGCTTGTACTTGAAGTTGGCTCT
>P_1758
AAATTCAACATTCAAAATTGCCCTTGCATGAATTTCGGCAG
>P_1759
AAAGGGCATTGACCACCGTGCCGAGAGAGCTGACGGCATAG
>P_1760
AGAAGACCGAGGCGATCCCCCCTTGGGCGTAATTGGTGGCA
>P_1761
CTGAGTTCCGCGAGGATTTGCGGCATTGGGTCGAAACCGAT
>P_1762
GGCGCTGCACGAGAAAATTCCGGGAGAAGAAGAGGCTCTCC
>P_1763
CCGACGGCTGATCCTCCACGCGGAGCCGGTTATGGAGCAGC
>P_1764
GGATGCCGAGGGGCTCGGCGCGCGGGTCGTGAACCCCGGCG
>P_1765
CTGCCCGTTCTTCTTGACCGCGGTAACCGCCCGGATAATGC
>P_1766
ACTCGTTGAAGATCGTTTCGCGCTCGGCTTCACGAACCTTC
>P_1767
TGGCTTTTGGGCCGCAAATGCGGCAGCGGGCGAGGGGGAGT
>P_1768
GTTGGTGAGTATGGCAAACTCGCGCATCAGGGGCGTCCCGT
>P_1769
GCCGGTTCGACTCCGGCCACCTCCACCAATTAAAAGTCCGG
>P_1770
CGTTCGTAAAGGCCACGTCGCGGCCGGAGGTCATCTCCGAC
>P_1771
TGAAAAACCTCAACCTCATGCGGGGACTTATCTTTTCGCAG
>P_1772
GCAGTTGGTAGTGCAGGATGCGTTGGAGATAATGTTGTGTT
>P_1773
TTGCGTAACAGAGCACCCCCCAGCCCCCACCCCACATCAAC
>P_1774
CGACGCGTAGTGACGAAATCCGGGAAGGAGATCAAAGAGCG
>P_1775
CTATACCCATTTCACCTCTCCCATTCGCCGCTATCCCGACC
>P_1776
GTCAACAAGCCCCTTAACGGCAGCAACCGACTTGTCCATCA
>P_1777
AGGAATGGCGTTTCAATTTCCAGAAATCCGTTATCAGTCAG
>P_1778
GACAAGGCGAAGAGTGAAAACGGTTTCTACGTGCTCCATGC
>P_1779
AGGCTCGCCGAATTCAGACGCATTCGCGACGACCGCGGCAG
>P_1780
GGCGACGGCGTTGATGTTGTCAGTCACCACCAAGGCGGTGG
>P_1781
GGACAACTGCCGACGGATCGCAGTACCGTCTCCCATCGACA
>P_1782
AGCGGCCAAGCCTGGTGACGCGCGGGTCATCCTTCTGAGCC
>P_1783
GGGAATCCTTGAGCCGGTCGCGGCTGCGGAGCGCCAGGAGG
>P_1784
CCTGGCGCATTCCAATTTTTCAGGGGAGTTCAACCTTGTCA
>P_1785
TCGAAAAGGCTTTGAAGATGCAGGGGGGCGTCGCCTCGGTT
>P_1786
TTGATGCCCCACAATATTTGCATGAAACTGGTAATTCTTTC
>P_1787
GTTGTTCGAGTATGCCAGCGCCCGCCTCAGCGAGATCTCTC
>P_1788
CTGCGGATCATGACGCGGCGCCGCAACGAGAGTTTCGTCGG
>P_1789
GGTTCTCGTAGGGACGCTTGCATTCGACAAGCTCTCCCCGC
>P_1790
GCTGAAGCGGGCCCCCGACGCCGCAAAGGTGATCTCCTTCA
>P_1791
GCAAGGAGGGACCGAGGGAGCGCGAGCAGAAATCGGGAGCC
>P_1792
ATTCCCCCTTAAAAATGAAGCATTCGAGATTAAAATTACCG
>P_1793
GGATAGCCGAAGGTATTAAGCGGTTTGCCCGCCTGGGGCGG
>P_1794
TTTCGACCAGAGGGGAAGCGCGCGTTCATAACGGATGCCCG
>P_1795
GAAGGGGACGGAACAAAGCGCGGTTCCGATACTATGGGCAT
>P_1796
GTGAAGGACCGCCTCAAAAGCAGCGCCATGGAGCTCTCCGG
>P_1797
GATCATCTCCCGGGCCAGCTCGTCGAAGTCCCTGACCTCCC
>P_1798
TCGCAATAGTCGATCATGCGCAGTGCCTCGGCGAGGCTCTC
>P_1799
CACCCACTCGCCGACTCCCGCGTCGACGTGAAGGTGCTCGC
>P_1800
CCTACCGCTTCATGGAGAAGCACGAACCGGAACTGATGGCC
>P_1801
CACCCGGAAGGCGATGTCTGCATCAAGTGCCACGGCACCAC
>P_1802
TCGATATCCGCCTCGGCCGGCAGTTCATCAACCAGGCGGCA
>P_1803
CCGACTGGAACTGGACCGCGCTGTTGCGTTCGACCCGTACC
>P_1804
TCACAAAGAGGAGCGCGCCGCCGGCCAGGCGGTGGAGACCA
>P_1805
TGGTTCGGGAAAGGGGGGCGCGGCAAGGCGGAAGTCGGCAT
>P_1806
GGGAGATCGACATCGTCGCGCAAGACGGGGCAACCCTTGTT
>P_1807
TGTCGAACGCCGCTGCCTCGCCCGACTCCCTCCGCACCATT
>P_1808
TCGTTCTGCTCGGCAAATTTCAGCAACCGGTAGACGATCTC
>P_1809
TCCGTGGAGTTCCTTGACCACAAGATGATCTCCTACGAGGA
>P_1810
CGGTAGTCGTTGAAGAGCCGCTGGAACGCCTCGCGCCCCTT
>P_1811
CAGAAGGGGCATATCATCGGCGGCAGCTGCCAGGCGGTAAA
>P_1812
GGCTCTTCGGCGACGACACCCCGCGGAGAGGGCGGAAAAAG
>P_1813
GAGCCGTTCGAGGTCGTCGGCGCTTTCATCTTCCACTGTCC
>P_1814
ACTTAGCTGTTTTTAATTTGCAGCAAGCCGATTTACAGGAA
>P_1815
CCTTGAGAAGGATCTGCCACCGGAAGCGTCCCCGGAGTTTG
>P_1816
CGGTGACACGGTTGAGATTGCGGGATACAAGATTCCTCTCC
>P_1817
GCCGGCGGCAAGGCGATGCCCAAGAAGGACCTCGGGATGAT
>P_1818
GTCATCCAGCACCAGAATCGCCGGATTTTTGAGAAGCGCCC
>P_1819
TGCGAGACCTGCACCACCCGCTGCCCCAACAAGGTGGATCT
>P_1820
TCCAACGTCGTCTGCAAAACCTGCCACTACAGCGGCAACAC
>P_1821
ATCCCTGGCGGGGTCCTCGGCGTAGATGCGGGCCTCGATGG
>P_1822
CGGGACGCCGTCGCTCCTCCCTCCGGAGGAAGTCGGGCGGA
>P_1823
GGCGAGGATCACTGCGTCGGCGTCGATGTCGATGGTGTCGG
>P_1824
CCGAACCTGCTGGTGAACGGCTCCTCCGGCATCGCCGTCGG
>P_1825
CTCCACCAGGAGCTGGATCGCCCGCCCCAGGTTCCGCTGGC
>P_1826
CGAACCCCTTCAGGTTGGCGCGGCAGGCCATGTCCCCCCGG
>P_1827
ACGCTGCCACGCAGGTCACGCCGTGATGCGTTAATCACCCA
>P_1828
CTCCGGCCGTTTTCAACCCCCTGAGCAGGGCGGGGTCGTTC
>P_1829
GCCAATTCCCCCCTTCAAACCGGTAGACCCTGAAACGCCGC
>P_1830
TTTTTGCGCCCCCTCCAGCGCCGGAAACGCCCGGAGCACCT
>P_1831
AGCTCACCGATTACATGGCGCTGCCGCCAAAGCCCTTGGCG
>P_1832
CCCCAGCTTGTAGTTGAGCTCTGCCTCCTTCCCCTCCTTGG
>P_1833
GGTGAAGAAGCTCTCCGGCGCGCCGGTCATGGCCACGGACC
>P_1834
CGGAAAGCCACCATCGAACGCGTCACCAAAGAAACCCAGAT
>P_1835
TCCCGGGTCACCTCGAAATCCTGTCCCACCTCTTCCAGGGT
>P_1836
CGCATGGCACCGATCCACCACCACTTCGAACTGAAGGGGGT
>P_1837
GGAGAAGGGAAGCTGCTTCGCAGCGTGGGCTTCAGCCTCCC
>P_1838
TTCGCCAGGCGGTTCATCCGCCGTATCCCCACCGCCACAAA
>P_1839
ACCAAGCATATCGCGTGAAGCCGTGATGTAAAGGAGCTCTC
>P_1840
GCTCCGGCCGCCAGTCGCGGCACGATCCTCATGGCCACCGT
>P_1841
CACCTTCGGGCTGTTCAGCGCGCTCGCCGGATTCGTCCCCC
>P_1842
ACCGCTGGCATCATCAACCGCTGCAACCTGGCGCCGACCCT
>P_1843
ATCCTCACCGGTGATCCCCCCACCCCCCTCGACCCGCCCAC
>P_1844
TTGTTCAAGAGCGGCAGCCGCGTCAGCCTCATCACCCATGA
>P_1845
AGCTCCCGCGCCTTGTGCAGCAGGAGCGCGAACTTGATCCG
>P_1846
TTGTGGAGATGGCATAAACCCTACCAATGGATACTATAGTA
>P_1847
GGACATCGCCCCGAGCAGCGCCGTCGGCTTCACCATCAACC
>P_1848
GTTTGCCAACCGGAAAATGGCGGAAATGTTCGGCTGCCCCT
>P_1849
ACGTAATCGTACGAAAGATCCGAGGTGTAGACCGTCGCCGT
>P_1850
GAAACGGAGCTTGTGCCCCGCTGCCGCGAGAATCTGCTCGC
>P_1851
TTTCGAGGAGCGGGGGCCGGCGCTCGTGATCACCGACCTCA
>P_1852
GACAATTCCGGCAATTTTTGCCAGAATGACCTTACCTGTCC
>P_1853
GCGGTGAAGGCATATGACAGCGCCCGTGCCTTTGTGCTGTG
>P_1854
TCGACAACATCCCCGAGATGCGTGAGCTCTCCTTCGACGAC
>P_1855
TGCTTCGCTGTGACGAAGCGCGTGAGGTCGTTGCTCAGGTC
>P_1856
CTTGCCGGAGCCTGAAAGTCCGCTGATGACGAGTATCCGCA
>P_1857
TCGACTATCCGAAGATCGCGCGGGAAACCATCAAGGAGATC
>P_1858
GGTCACCACCTGCCGCAACGCCTTGTTGACCGGAAAGACCT
>P_1859
CCAATAAAGCAATTAGCTTGCCCAAACGAAAAAACAAGGCA
>P_1860
CTCATGGCGATCGGCGGTTACGGCCGCGGCGAGCTCAACCC
>P_1861
GGATCTCGATCCTGTCGAACCGGGACTTATGTATGACCAAC
>P_1862
GCGAGATGGCGTGAAAGTCGCAGCCCCTATATCACGTTATT
>P_1863
CTCCACATCGAGGGCAACCACGGCACCCTTCTTCATCCGGA
>P_1864
ACGAGATCGACAAGATCGCGCGGAAATCGGATTCTCCGTCC
>P_1865
AAAGGGCGACTTTTCAGTCGCCCTTTTGTGTTTCGCTCCCC
>P_1866
CTTATGTGGGATGAAAAAAGCGGTGAGGAGGAACGAACGGG
>P_1867
AACTCCCGGGTGATGTAACGCTGGAGTGTCATCCCCCTGAC
>P_1868
TGTGGTGCCCGTCGTGGGCGCGGTTTGTCTCAGATCGGTCA
>P_1869
GATCGTCAGTCAGATTGAAGCCGTCGAAGATCACCTCACGC
>P_1870
GGGTATTCCTGTTTGATCCGCAGGATAACATCGAATTGTCA
>P_1871
CCGCACATTTTCAAGCATCGCCGTAAAATCACTCAACCGCG
>P_1872
GTTACGTCTGTCGAATTTTCCGGCAGAACACCGACGGGTCT
>P_1873
CGGCAGGAACCTGTAACCAGCGAGGCCCCCATGATGTACAA
>P_1874
GCCGTCGACATCATCCAGCGCGACATCTCCGATTTCCTGGT
>P_1875
CTTTGCCAGTTCATCGAATTCGTAAACAGGTAGTGACTTGA
>P_1876
CAATTCCCGGAGAATAAACTCCGTCGTCGTTGGTGACCAGA
>P_1877
TGAAAACGGCGGTGGTTACGCAGTAACAGCTTGAAATTGTT
>P_1878
GAAGATGCCAAAGGCAATCGCGATGATGATCTCTTTAACCC
>P_1879
CGACGCGGGAACCATCACCGCGAAGACGAGAAGGACCAGGA
>P_1880
CAGGCGACCCCGAGAAAAATCAGCAGACCAATGAGCGGAGG
>P_1881
CTGCAAAGGCACCTATCTTGCGTGGTTCCGCCAGATGGGGG
>P_1882
CTCAGCCGTTCGTCGAACCCCCCCATTTCTTCAAAGCACTT
>P_1883
CACGCAGTCTTCCCCTGACGCAGCCGTCCCCAGAGCCCTTT
>P_1884
CTTGGGAGGAACGGAGGGTGCGGCGCCATTGCCACGGCCAG
>P_1885
ATTGTGGAGTGCTGCCACCGCTAGTTTTGTTCCAGAGCCAG
>P_1886
GACGGCCATGGGGAAAAACGCCGTGGGCTGCATGGCGGCGG
>P_1887
ACCGCCGAGCAAACGCTCAACGGCCACCTTCTTGAGGGAAC
>P_1888
GCGCAGCCGCAGCACCGCCCCCTCGAAGGTGGCGTCGTAGA
>P_1889
GAGAATGGCGGCGGTAGCAGCGGCCACCTTTCTCATCCTCG
>P_1890
TGTGGTCGGCACAGAGGCCGCAGTCGAAGGGGCACCCCCTG
>P_1891
CCCTTTGTCCGAGAGCTGCGCCGGCTCAAGATTACGCCGCA
>P_1892
ACCGAAGCAACGAGGCAGAGCGGCAGAAGGAGGTAGAGGGT
>P_1893
CAGGTTTCACCAAATACATGCCGGTGGGGGGCGCCGACGAC
>P_1894
GGTCCGTATCCATACGGCCACGGGAGAGGTCGCCGGGGTCA
>P_1895
AGAACAGATACGACGTTTTGCCGCAGCGGCGCACCCCGACC
>P_1896
CCGGCCGTTTGCCAGAATCACCGGAATGCCGCGGCGACGGG
>P_1897
ACCAAGACTCACGGCCGACGCGCGCTCCCCCGCCGGCTGGC
>P_1898
GACGAAATCGCCCCGTTCGGCAGCATCGACACCATCAGGGG
>P_1899
GCGGAACTGGGGGAGTTGCGCCGTTTCATCGATTCTGCCCG
>P_1900
AAGGGCAGGCGCTACCATCGCGGCGGCACGTTCGCAACAGA
>P_1901
CTTCCCTCCTCGTTAAGTCGCTGTTTCAACTTTCGCCAGTA
>P_1902
CTCATCTGCATCATCGGCGGCATCGGCACCATCTACGGGCC
>P_1903
ATTAACCGTCTTGACCTTGTCAGTGAGGGTGCGAAAATCGG
>P_1904
TGCGGAACTGCTGATGGAAGCGGGGCTCCCCCCTGGTGTCT
>P_1905
CTCCATCCGCCAGCTCGACTCCCGCATCACCGCCCGGCGCC
>P_1906
GGGGAGACCCCGGCCCCCCACCCGGACGAGGTGGCGGAGAG
>P_1907
CCCCCCACATCGATGAGATGCGGGACCAGCGCAACCCCCTC
>P_1908
GTCGGCCCGCGGGCAATTTCCGGTAAAAGGGGGGATGGATG
>P_1909
GGCGTGGTGCCGGCCCCCCCCTTGTATCATGTTCCCGCCCC
>P_1910
CGGGAAGTGCCGCCAAAATGCAAGGGGGGCGCCGCGCCGCA
>P_1911
TGACCTCCGGAGAATCTACTCCGCGGGAAAGTGCTCTCTGA
>P_1912
CACGAGGAAGAGGAGGTCGGCGCGGCTGGCATCCTCGCCGC
>P_1913
TTCGAGAGTCATTGCATAAGCCCTGCTGAACTTTTTCACCT
>P_1914
GCCGCAGCCGGTACCGGCTGCGATAGTTCTTCGTCCGGCCA
>P_1915
GTCACGGGAAATCACAAATCCATTAGTTCTCAGATGTGGGT
>P_1916
CACCCCTCAAAGTATTTTTCCGCGAGGAGGATCCGCGTGTG
>P_1917
CGGGAAGGTGCCGTGCACCGCGCTCGGGTATTCGCAGAGAA
>P_1918
ATCTGCTTCTTCCCCTTGGCCTTGCGGGTGAAGTAGAGGTC
>P_1919
CCTCCGGGTAGAGGCGGATGCAGCCGTGGCTCACGGCGCGC
>P_1920
CGGGGCACCCGGGGGTGACGCGGCAGTTCCCCCACACCCCG
>P_1921
AGTACTCCCAGGCATTTTCGCCGTCGAGGATGACCGGCACC
>P_1922
GCGATCATTGTCCTTGTTGGCAAGAAGGGGGAAGAGAACAA
>P_1923
CCCCTCCTCACCGTTGAAGGCGGCGTCGACCTCGTACTTTT
>P_1924
TGTACAGCCGGCTCTATCGGCTGCAATTCAAGGATCAGGAG
>P_1925
ATGAGCATCAGACGCCTGACCCGGTCCCGGCCAATCGGTGC
>P_1926
GACGTCACCAAGTGCATCGGCTGCAAGGCGTGCCAGGTGGC
