# Supplementary material for: EnDeep4mC predicts DNA N4-methylcytosine sites using a dual-adaptive feature encoding framework in deep ensembles
Source: Genome Res. 2026 Mar;36(3):589–99. doi: 10.1101/gr.280977.125 (PMC12951953; doi:10.1101/gr.280977.125)
Supplement: Supplement 1 [file Supplemental_Code.zip › Supplemental_Code/EnDeep4mC-main/data/4mC/4mC_G.pickeringii/train_neg.txt]

>N_1
CTTTAAGATTACCTAAGTTTCATCTAGGGCAACTAGCTCCC
>N_2
TTTGAGCACGGATAGACGGCCTATATCATTCCGGGCCCCCA
>N_3
ACCCGAAGGGCGGACTCATGCCCCTTGAATTTTAGTATTGC
>N_4
GATCTCGCGGCTCGCTGATCCGAGCCTGTCAACGGCAGGAT
>N_5
CTTTCGCTCTTGAAGCCACTCCGCTCGCTGAAGGTCTCTTG
>N_6
GGTACGAACCCTATTCGAGTCAAAGGCTCGGATCTGGGGGC
>N_7
TACTTCCCGGCCTATGAAGGCAAGAGTTTCTTGCCGTAGTA
>N_8
CAGATGAGGCTGATGCTATCCTCGATCAAACGTTTCAAGTC
>N_9
TCTCATTACCCCGAGAGCAGCTTTACGCGCATCGATATAGA
>N_10
CGGTGGGGCATAACATTTTCCTAATTCCTTCATCATAGTAT
>N_11
ACTGGTGTCCAATCTAAGAGCTTCTATGCCGGAGGCAGATT
>N_12
CGGTAACCCCAGACAACGTCCTCCCTTGTGAGAATACAATG
>N_13
TTGGCCTAGTTGGAAGAAATCAGTGGACTTCCGAAGGTAGA
>N_14
CAAGAACTTTTACAAGCCCGCAAGTCTCTACGTTCTTTACT
>N_15
CTTGTACCGATTTGTAACCGCGCTCCCCCATTATTAGCTCA
>N_16
AACATGGGCGGTTTGGTAGCCTGCGCAGTCGTTCAGACGAA
>N_17
TGTTGGGGCTGCAACATCAACTACTGTTTTTCCGTCCCGAT
>N_18
CCTTCGAATGCATGTGTCGGCGTAGGACTGGCAGACATAGG
>N_19
GTCGGGTACCAATTATAGCCCGTACTAACCCACTCCAGCCT
>N_20
AGTGGGGCAAGCTGATTACACGTGGGGCTCTTGCGGTCGGC
>N_21
GAAATCGGAGATTACATTCGCAGGCCTACGGGGAAATTTAC
>N_22
AAACTCAATTTTCAATCATACTTCACGGACCTACAGGGCAA
>N_23
TTCGTACTCTAAGCTGTAGACTGCGAAGTTCAAAGTCATTT
>N_24
CGCGCATTTGGGGATCCGGACGTACGAAGTTTCCGCGGTTC
>N_25
CACATGGTGCCGGCAATGCTCCGAGCTGCAACTTCGGCGGA
>N_26
TTCAGAGGATACATGATCGCCGAACTTGGTTCCACATAAAT
>N_27
CACCGGGATAAACTGGTGGACGAGCTAATCTTAGCGGCGTG
>N_28
TTCTAGTCTCGGTCCTGGCTCCTGCACACCCTAGAGAGCAA
>N_29
TGCAGCCCTTTTGTACGCCACAGGGTTGCGGGCAGTACCCG
>N_30
AAGGAAGGGGTGGAGCGTTACTCTATTTCACTCCCGGCGAT
>N_31
CATCATAGGGCTAGACGACACGCCCTAGATGGCTCACCTGA
>N_32
GCGAGAATAGCGAGGGAGCACCACGGTCCAAGTCGGAAAAA
>N_33
AGTAGGTGATCAGTTGAAGGCCCCGAAACATCACTTGAGTA
>N_34
GAGTGTGTGACTTGTAGCATCGCGAAGGGAAATGCTACACG
>N_35
AGTCACCTCTGGATGCACTCCCAGCGGTATCATAACCTTAA
>N_36
GCCTCTCTAGTGCGATTTGACTGACCCTACATATACCGACT
>N_37
GCTGAGAGGCGGATAGGGTGCAGAAGCGTTGTGTGGAAGTC
>N_38
TCCACAACGTGCTTGGCAGACCCATCCATCGAGCAATTCCT
>N_39
AACACACTAACGTATGGACGCTAATTGAAATTTCGTAGGCA
>N_40
GCCTTAAGCGCGTTGCTGCTCTAAACGATCATTTTGTTTGC
>N_41
TTAATCCTCACACAGCACCGCTGTCCAGATAAAGACTTCCG
>N_42
CTATTCTACCCCACGCTAATCTACTTCCCAGGCCAATACCG
>N_43
TCCTAGGTTATTCTCCGCAGCATATTACGGATGACAGTGAA
>N_44
CCTTAGCCGTGCAGACGGGACGATTATTGCGCGGGCTTCGT
>N_45
GCGTATTGGCGGGCTGTAGTCATTCCTCGTATAGCAATGAT
>N_46
CGCAGGCTGAATCGGCGTTCCGCACTGTGCGATATAATATT
>N_47
TCGTGCTAACGAGTAGAATGCTGACGCAGAGTCCTTCTGAG
>N_48
CATCGCGAGATCCCGCGAATCGCGTACTGGCTCCCCGAGAA
>N_49
TAACCGGTAACGGAACCTTTCCTTGGATAGTCACATGCCCG
>N_50
CCTTGGACCCAGGTATTAGACTCACCCCGTCTAGATAGGTC
>N_51
GTCTTATCTGCTCCCGTGCTCTAAAGTGGATAGCAGGTAGA
>N_52
CGGTGTGGGCGGGTCATGCTCAGGGTGGTCGTATACGTGTG
>N_53
ATCAATGAAATCAGCCATTACACACTTGATCACCACAAGAT
>N_54
CGGATGAGGCGGCTGAACGCCCCCGGAGCCAAAGGGAATAC
>N_55
GTCAAAGGGGTCGTGTTTTGCACCTTGATATGCCCGGGGCC
>N_56
AGGTGAAGTACCACTACGAGCCTGCTGGGTAGGCCACGCAG
>N_57
GGGGACTGCGTGCTTTTCATCCAGTGCGAGGAAATAGTATA
>N_58
TAACAGTAGAGAGCGATGTACCTTCCAAGTAGCTCACCTGT
>N_59
AATTGCTTGCGTTGTCTGTACAAATAATTAGCAAGTCGATC
>N_60
CAGTATCGATTATTCTAAAGCTGGAGAGAGAGTCGGCTGGG
>N_61
ACCGCGCCCGTCAAGCTATTCCTTTTAAATTTAGTTTACGA
>N_62
CTCCAGTCGGCCCTATCTGGCAGCCAGGGAGACCTTTTGGC
>N_63
CCATAGCCAGCCCTTCAGTCCATACAGAGCCGCACGTAGGT
>N_64
GGGCCCACACCGTGCTAAACCATCACTACGAGAAATCGGAC
>N_65
GATTAAACGATTTTGTGCAACCGGTAGGGTGTTACCAAGCC
>N_66
GCAGCACAGTGCAGGTGTAGCCTTGTATGCATAGCGTGCAC
>N_67
CGATTTTCACGATGGCCGGCCAGCCACGTGTAGGGCCTAAA
>N_68
CCAACGCAGGAAAGTCGTACCGATCGTCGCCCGATAGGAAC
>N_69
ATCGTTATTGTACGAGTCTCCAGGGCACTCATTTCTCCTGG
>N_70
GCATAACCGCCACTCCAGTTCTAAACCCCGAGGTTCTCAAC
>N_71
ACTCATCGTCTAACGACAGGCGTCATCAATGGGTTCTGATG
>N_72
GCGAATACTCCACCCGCTTCCTCAATCTACACGAGGCCCAA
>N_73
CGGTGACGAGGTAGCTAGCGCTTACCTTCACGATACGCATG
>N_74
CTTGAATCTGATGGAGAAGTCGCATCCGAGGGATTTGCCGT
>N_75
GACTCTACGGGGGGATACAACGAGAACTGTCGAATATATAA
>N_76
CAGCGGCCGGAGGAGGTTGCCTTATCTCGGGCGGATTAAAA
>N_77
ATACGACGGGCGGCACGAACCTGAGACCAAGGAGATAAACC
>N_78
CCAATCACCTTGGCGGATGGCCGTGGACCAGCTATTAACCC
>N_79
ATTATCCTTTTCCTAGCAACCATAGTCGCTTTCACACTGGT
>N_80
TATTGCGGGTTATTTGTAACCATGTGTCCTCTCTCCTTACA
>N_81
GCATATGCCTACCATTGGTGCGTATTATGTCCATGGGGGGT
>N_82
GAGGGTATTCGCAGCGTCCTCTTAAAATCAAGAGGTCCGAC
>N_83
CCCGCTCAATTATCGCGGTGCCGCATAGCAGGTTTTAAGTG
>N_84
ATAGAGTTGCCGACTTCTACCTCGAGTCTAACCCCTTGGAG
>N_85
TCGGATGCTGCTCGCGCAGTCTACATACATAGGAAGTTGCA
>N_86
GATTTATGTGCCTCAATATACGAGCCGTTCTCGCAGCAGTT
>N_87
CTGGGTAACGGGTCAGCTGACCCTTAGTCGGTGTACATGAC
>N_88
GTAGGAATCTACCGAGATTCCGTACGCTAGTATTCTAAATC
>N_89
AAGCGGACACTTCTCACTCACCTCAGTGGATACGTAAACGA
>N_90
ATCCTAGGCGCGTACGACTACTACAGCTTCCTAAGCATCCT
>N_91
CGTTGACACAGATAGGCGGACCCGCAGACGCAGAGATCGGC
>N_92
CAGTCGATCACCAGCGTCGCCCCAGTGTGGATGTCTATCTT
>N_93
CCCTAATTTTACTTCCCTAGCACTAAGGGTCCAGGAATCCG
>N_94
TTCTACAAGGAGGTCCTCAACTCACTACGGAATCTAATCCA
>N_95
TATCTACACAGCACCACCGTCTGAGCTGCCCAGGTACCAGT
>N_96
TGTCTAGCAAGGCAGATTTACGCCGTCATTTGAAAATTACA
>N_97
GTTTTAAGAGGCGGTACTCGCATCCGCAGCCAATTCCCGAA
>N_98
GAGCGGTGCAAAATCGCTCGCCGGTGGCTGTCTCTTCAAAT
>N_99
CATCATTAAGTTCCACATGTCGCTTGTTGACGGCTCTCAGA
>N_100
GTTAGTAAACCGGCTGAGTACGATCTCAGGGCCGTATGACT
>N_101
AATGCGATTGCCAAGGGGGACGGTAGTACGCGGGGTTCATG
>N_102
TCGTATGCCTCTTGGATATACCAACCTTCTTCTCAAACATC
>N_103
CTAATGTAGCGAGTCGTCAGCGCGGTGAGCTGAGGGTATAC
>N_104
CTTCGTTCGTTCACGTATGTCGTCACCCGAAATGGGGCGGC
>N_105
AGTGCTGCGCTTATAGTATGCGAAATTATCTGCCGATACTC
>N_106
GGTTAAGGACGCCGAGGAGGCCCCTGCTGCCTAGGGGAACT
>N_107
GACAAACTACTGTCGATAGACAGCGCCATCGCGTCATCAAT
>N_108
GAGTGGCAAAACATACGGTACTAAAAGCTATAGTTGCATCT
>N_109
TGTTGAGTAGAACTTACCCTCACATTCTTACGAGCGATCTT
>N_110
AGTCAATACGAAATAGCCTACGTAGTTCATGCGGATTAGGT
>N_111
AAAAGCAACCGATAGATCGACCTAGTCATGCGGGCTCAGAA
>N_112
AGCGCACTCACGAACATGCTCGGGGCATTCGCGCTTTCGCC
>N_113
GCTTTCACAAATATGAATGACTAGGTGTATTGTGGGAACAG
>N_114
CGGCAGCGTACCACGTGTCACAGTGAGTATGGTATTTCGAG
>N_115
AGTATGTCAGTGCTTCTGATCTTCTACCGCGGCTTGGTCTA
>N_116
TGTCTAGAACTCTTCGTAACCTGACTCGTCTACGTGGCACA
>N_117
GTAAACAAGAAAAGTCACACCTCGGGTGGGACATGATACGT
>N_118
TGTACGCGAGGACGTAATCTCAACGAAGATACTGTGATGGG
>N_119
TTAGCCGTTCAGATTAGCACCTAAGTGATTTTCCAAGCCCT
>N_120
AGTACATACGTGTCCGTATCCCTGCCACTGACCAAACTGAC
>N_121
CAGCCCCAGTCAAATGGATACTAGGCGATGTGTCCAAGTTT
>N_122
GTTGGGATTCTTTGGTGGAACTATAGGACCCAACGAAACAT
>N_123
CTAACGTGAAGCATCGTCGACTTTAAGGGTAGATTTGCGCC
>N_124
TCGACAAAGTCATTGCAACCCTGGTAGCATTGTAAAATAAG
>N_125
GCAAAGATAGCTTATAACTTCCGAGTACCGACACAGGATAC
>N_126
CACGCTGCCTACCAAGATACCTATCGCGACGATCAACTCGC
>N_127
ATGTGCAGCGCTGCACGGATCGGTGGACTATCATGCGCACA
>N_128
AATCGGCACTTAGTCGTGTCCCTTCGGGCACAATATAGAGT
>N_129
TCGCACACCAAGTCTTGCCGCAGATGGCGTTCCCTGCGGAA
>N_130
AAACTCAGCGTGGCCCCTATCATGTTCGGGAAGGCGGTCTC
>N_131
CGTGAGACCGCCTATTGTCACTATGATCCGAGGCGGACGGT
>N_132
TGTGAGTGTCTGACCAGTTACAGAAATTCTATACAACGAGT
>N_133
ACGAGCTCGTGCCGGGAGATCCAGTGGCTAAATGGGAGCTG
>N_134
ATGCAAGGCGTTTGCCTTCTCACTAACCCACAGTGAACGTA
>N_135
TTTTGGGCGATTGAGATTACCCGTTACGCAAGTTATTCTCT
>N_136
ACGAGTTATAGTCCGTGCGCCAGCCCTGGGTGTGGATGCGT
>N_137
ACTGGTCTGTGTTAAATGCTCTGTGTAATGGCTCAATGGGC
>N_138
TGTGCGTCACCGAATAGAAACGGGCCACTCATCTCAGCATT
>N_139
GGATATGATATAGGTGATCTCTGCCTAAGTCAATTATTGAC
>N_140
ACCATGATTAGAAACCAATTCGAGCCCTCTCTGGTCCTTTG
>N_141
CATGAAATGTATCTCTGCGTCACGCGGCTTCGTCGCAGCTT
>N_142
GCGTTTTGAGGTACGTTCCCCTCTGGATGCATGATCGCGCG
>N_143
TGAGTCCCCGGAAAACGCGCCCCCGCAAAATTGGGACTCCG
>N_144
TGCTATCCGTCGCTGGTATGCTTCGCACCCAAAAAAACCCT
>N_145
GACAGCCATATTGGCTCTCGCGTTATACGGGTCCGATTAAA
>N_146
TGACGCACGGCGAATATACTCGTTTCTTAGGGCCTATACGT
>N_147
TGTATCGCCGTTTATTCGATCCTCAATGTCTCCAACAGACC
>N_148
CGGTTCAGTGAGAGCGAGCCCGAGACACTTTATGCGAGTCG
>N_149
AGGTTCGTTCGGACACAAAACTATACCTTTACTTCAAATCG
>N_150
TGCCATTAGTACACAGCGGCCGCTGGGACGGGTTGACTCGT
>N_151
AACCAAAACGCGAACCCGCTCGAGATGACATTTAGATGGTA
>N_152
TACGTAACTGAAGGTATATTCTCGGGTAGCCTACAGTTGGC
>N_153
CCCAGTTGTCCCTCGTCACGCTAATACAGCAGCAATCCCAT
>N_154
CACCCAGCTCATGATGCAATCTGGTTGGTGTTATGCAATGC
>N_155
ACGCCGACACGTAAGCTTTACTTGAAATAAAGCATGACAGG
>N_156
TTTGTTCTAGGGTTTAAACTCGCTTTTCCAACTTGTAGTTG
>N_157
CAGTACTTGACGGGTCCGACCTCATGGTCCCGCTATGAACT
>N_158
TGATTCGATACAACGGACTCCCACTCCTTTGAATAATCCGG
>N_159
AACACATTGCGGGGCCTCTGCGGACTAACACTGTACCGCCA
>N_160
ATTTGCGACGAACCACCAGACAATGTGCGGGCTCTACTCAT
>N_161
TAAAAGAACTTTTAGTTTACCATAACGAAGGCACACCCTCG
>N_162
GAGGACTCAGTGCAATAAGGCCAGGTCTAGCTCCACGAAAG
>N_163
CCCGTAAGATCAGGGGTTATCAAGTTGGTGAACCGATACCC
>N_164
TAGATCACTGATGGCGGTATCCTGGGGGGCAGCTAGGACCT
>N_165
AGTTCTTGGACACAACACTGCTAAATCATGGATTCCCCTCA
>N_166
TTCCGGCCATACTGACATCACATACCATATATACGAGACAC
>N_167
CGGGTTGTAGACCATAATGCCGTAATTGAAGCACTGTATGC
>N_168
ACAAAGAGCCCGTTTAATCCCTTTTCTTAGGCAGTATAACA
>N_169
GCCATGAATTAGGAAAACAGCGAAACCGCTCACAGTCGAAT
>N_170
TTGTTCAAGTGCGTCCTAGGCTTAGGAGCAGCGCTCACGGA
>N_171
AATAGCACAAAGTGATCCCACCTACCATGCGATTTGCGATT
>N_172
CGTAACCCCGATGTGTTTACCCCAAGTCTCCAGTGGTTCCG
>N_173
TTGAGCAAGGATGACGGGAGCCGCGACCGGCGGTAGTACTT
>N_174
CCTAATTTGCCAACGTGGCTCCTTTCACGTAGTGGAGCGAT
>N_175
ACATAAATTGCGGGCCCGCTCCCGCCAAGCGCGGCAGTACT
>N_176
TACTCGACGATTGCAGTCTTCATGGAGTCATTCTACACCAG
>N_177
TGCATGACGCTCCATTTCGCCCCATGACCACCTGTCGTGTA
>N_178
AACGTGCTCCGCGGCTAATGCCTCTTGCTAACGTGTGTACA
>N_179
ATGTATCAGTGCGGATGTTACGGTCTAGGATTAATCCCGCG
>N_180
CACCCTGGGGGCGTAAGGGCCATCCCTAAGCAAGTCAGTGC
>N_181
TCGCTCGACTCTGAGTTACACTAAGGACGCAGTAAGAACGT
>N_182
CTTGACCTGATAAAACGGTGCATTAACAGACGACTACGCGT
>N_183
AGGCTCAAGCCCCAGTTTACCTAACGCACCTATCGGAGCTA
>N_184
CCAACAAGTTCTGACTATAGCCTGCCGCCACCGTTTCCAGT
>N_185
ATCCGATTCACTCACCAACACACGCATACGCCCTACATGTG
>N_186
TCAAAGGGTGATGACCCGGCCTGCAACAACACATTACAATG
>N_187
GGCCTTTGTTTTCTCAGCTGCAAGACGTGACCGCATAGAGC
>N_188
ACACAGCAGTCAGTCCCTGGCTTGTATACATGTCATCGCAT
>N_189
CGTAATTCGGCCGCGTTGGGCTAACTGGCTAACCTGGGAAC
>N_190
CTCGTAGGATGGCCCTAGTTCGCTATAACGCCCAGCTGGTC
>N_191
GCTGGTCGGCCCCTAGAGCACCTAAACTCCTCGGGCCTAAA
>N_192
TGACGGCGAGCCCGTTGTTTCCCTGCACCTGTCCCTGCGAC
>N_193
AAAGCAAGTCTACGAATAATCTATCAGTTCACGACCACTTA
>N_194
TTGGAATGATTTGAATATGACCGAAGATGAATACACACCTG
>N_195
GCCACGTCATTCGGATGCTACTTGAGAATTGCAGGGGTTAA
>N_196
AGTCCGCACCATATGTCCCCCCTAACGTGCGGTCTGAGGAC
>N_197
CGTTTGGGTGTCCATGCCTTCGCGAGAATTTCTCAGACAGC
>N_198
CACCCGGCGCAGGAATGATACAGCGTCCTTTCCGGGCGTTT
>N_199
CAGATCGAGCAGTAAACCCTCGCACCTAGAATTTAGCCGGG
>N_200
ATGAGCATATTGAGCTGGTACCAAGTTTGAATTCGTACTAT
>N_201
GACAAGTATAAAACCGACAACCCTTTCCGCAGTAAGGACCC
>N_202
ACATTGCTTAATACGAACAGCGCCATTGCGTAAATTGGCGT
>N_203
ATCTCGTAAAAGGGTGCAGACCCAGACACGGGTTTACTTCG
>N_204
GAATGGTCGATGCGGCACTACCATTTGCGTTCTACCGAATT
>N_205
CTCACCGAACGGGCTCCAGTCCTTTGTAACGGTCAACTCTT
>N_206
CAGATGTGTTCTGACGGTCTCAGTCATCTACCGTAGAGGAG
>N_207
CTGTGGTTGCCATTTCCGGTCAGCGCGTCGCTTGGAGATAC
>N_208
CCTAGTCTTCTGGACCCCCACTTGCGTGCGATTAACTAATC
>N_209
CGTAAGCGTTGCCGAAGAAGCAAACCAGAGCTGAGGGCTAT
>N_210
ATGAGTTCACCGTCTTCGAACAATGCGCAGATGTAATATCT
>N_211
GCTACATGGTTTGATTACCACGCGCCTTGCAAGTTCAAAAT
>N_212
CTGGCCTGAGCATCTTGTTACCAGCCTGAGCAAGTCGGGCG
>N_213
TAGATTCTAAATAACCTGTACGAAAAGCATCAAACTCCTAA
>N_214
GAGTCTTGAGCCGACCTCCGCCGACAGCCTCCTAAACTCGC
>N_215
TATTACTCCTCGTCTAAGGACCATCAACTAAGGCCTATTTA
>N_216
TTAGACGACCGAGAATCACTCATTCTTCCCTAGTAGTTGTA
>N_217
GCCTATCAGGCTGTCGCTCGCGGATAACTGCAATCCCAAAT
>N_218
ACGCTAGGATAGGACCTAAGCGCGCTAATGATCCGATAGCA
>N_219
CTTGTTCCCGACGAGCGACACGCCCCATGCGAATTGCTGGT
>N_220
CTGCAAGCTGGCCTGTGTGTCGAGGTCCGCTACGACAGCGG
>N_221
GAGGTTTGTTTGTTGTTGAGCGAGGACAAAATTAGTCCGAT
>N_222
ATTACCTTGGTTTGCTGCCCCTTGCTCCGGTCGGTAGAGTC
>N_223
CCCTCAAAAAGGTTGAGGCGCCCTCGAGAGACCTTTTTCCT
>N_224
TGGTACAGACGATATATGCTCGCGAAACCCTGACCAAAACT
>N_225
CCGGATATACTGTCATTTTGCGCCTATGGGATCACCAAGGC
>N_226
GGACACTGCTGTGTGTAGCACGTGTGCCTCACCCGTCCACT
>N_227
ATAGAGTCTCCACGTCAGAGCAAGGTCTGAGCCCCTTTAGT
>N_228
CCGTGAGCTGCTCTATCTTTCTTCTGACTGCGTAAAGCCCG
>N_229
GCCAAAACTTTGAGCCCATTCTTAAATTCTCAACATTGGCC
>N_230
CTTTTTCCTAGTTGGCATAACCCTTAATTCTCCACCGCTCG
>N_231
ACTATACGAGTAGTTCTACTCCTCAATTCACGACTTTGTGG
>N_232
ACATCAGTGGGTCACTCAGCCCGGTAACTTCACTATTATCG
>N_233
TTCGACATTAATATCTTGACCCCGGACGAATTAAATACATA
>N_234
CGACGGATACCGAACGGCAACAATCTTTTAGAAGCTCGAGC
>N_235
TGCGCCATGACATAATAGTTCACTTCGCTGTAAGTGCAGGG
>N_236
TCGAAAGCGCCGGAAACGCACATTGGCGGCCGCTGCGCGAT
>N_237
CTTCGAGTCTGCACCACTTTCTTGGGGAGTTAGCGGCAACT
>N_238
CCCTGGGCTCCGGTACTACTCGAGATAAGGTACCAAGATTG
>N_239
CACCGCATGCCTCCAACGCCCAGCAGTAAGAAATCCCCTCT
>N_240
AGGACTCAACTTTCGGCACGCCTTCTGAGCGTGCTTCTATC
>N_241
CACCCCATCGGAGGCAATCACGGGGATTAAAACAAGAGAAC
>N_242
CTGATGTACTTGGGATTCAGCTATCCCACCCATTAAGGAGT
>N_243
AGGAGTCTTATTTATAGAGACCACCAGACCCATAATTCTAA
>N_244
ACTACAGCAGAAGTGCCTCTCTCGACTGGCCCTGTATTGTA
>N_245
CACATGGGGCACATCATACCCAATCGCAGAAACTAACTCAT
>N_246
CCCCTGTAGGTTGCTACTATCGTATGCGCGTACCGCGATTA
>N_247
ACTGACCGGGTGGTTCAATCCCGGCAACACTATCCCATAAA
>N_248
CCCGACGTGGAGGAGATAGACGTGTTCGTCCCTTAATGCAG
>N_249
CAATATGTTAGCGCCAGACACTGAGCTGCTGCTGAAAGAAT
>N_250
TTGCGACGGTACCTCTATCTCGTAACTCCGAATAGAATGCT
>N_251
GGCGGGACTTCCCGTTCGGCCTCATCGAGTGCATCGGAACG
>N_252
AATCTAACTTCAAGGTATGTCTGTGGGCTCCGGGAAAGATT
>N_253
AAACTGGGTCTGCAAACTCACTACTGTCGATAAAAGCGTAC
>N_254
CTATATTAAGCTGGTAACATCCACCGAGTGCTGGGGTTAAC
>N_255
TTTTTTAGTGTTGCTAGGACCATTGGTCAGTATGCTACAAA
>N_256
GCTGGAGTTCTTACGCTTTTCTAACTCCCCCGGGACATGTT
>N_257
CCTGCCCGATCCATTAGGTACCACCCCCGAAGTCGGTTCCA
>N_258
CAGTACAGTCTACATCAAACCGGGAATCAATACAGGTAATA
>N_259
ATTTATATCCTATAAAAATTCGCACGCATCGCTGTTTTCAT
>N_260
AACGTCGGATTATCCGTGAACGAGGTGATAACGATGATCGC
>N_261
ATGGTGAGCCGAGCAGAAACCAGCTATTTTTAAAGGGATAG
>N_262
CCGGCTGGCGAGGCGCGTGGCGACACGGTATATTCTGCCAA
>N_263
CACAACGATTGGACCCACCACAATTGCCTTTTCTACAGCAT
>N_264
GTCTACGGGTAGTTCGGTGCCACCGGCCGGAGAGAAAGAAG
>N_265
AACAAGAGGACTATCGCAACCCTGACCAACTACCAACGCCG
>N_266
CTACGACTGGTGTTGCCTGCCGGGCTCAACGTGGACAGAGT
>N_267
CCCAATTCAGAACATGGCTCCTTACCGTGTTTGTTATCTGC
>N_268
CTCTGAGAGTCGTGGACTGCCGGAGAGTCACTCCTATCTCT
>N_269
GGCTCTACTCAATTGACTCGCGAATACTGCCTAGGCTATGA
>N_270
CTACGAATCACCGCACTTTGCGCGGTTTTTGGGTCAGCTAG
>N_271
TATTTAATTTCAGCGGATCCCTTTTGTGACAGGTTGAATCA
>N_272
CATCCATACACATACAACAGCTATTAAACGCGGTCCCCTTT
>N_273
TTAATAGGGTTATCACGAGACACCCACGGATTATTGTGTTT
>N_274
GCGAAGATGAGACGGTGCCGCCGAATGGGCCGATACCGGGG
>N_275
GTTGGGTGTACTCGGTCTCTCACTCTTAACGTGGGGGGATG
>N_276
ACGGTGCGTTGTCTGTCCAACGTAATCTTCTTATTTAGGTT
>N_277
TCGGACGCATCCCAGGATGCCCTACCCTGACGATATCACCG
>N_278
ACGGATGCAATCAAATGTTGCCAATAGGCCGCGTCTTCTCC
>N_279
AGCTTTAATAAAGCTACCAACAATAAAGCGGCGCCTCAGTT
>N_280
TCTTAAGACGTCTCGCTGGGCCCCCAGTGTACATTGGACAC
>N_281
ATCGAAGTGCTCTCGAGTAGCCTGTGCGCGACCGCAGCAAG
>N_282
AAGTCGCGCGTGAACATTCTCAGAGTCCCGATCCGTCACTT
>N_283
GCCAAACCGATGGCGCTCGTCTTCTCTACCTCGCCACACAC
>N_284
GCGTGAGTTATGGGAACTGCCTCTACAATGCGTCGGCGGCA
>N_285
ATGGGTCAGTGGATGATTTTCCATCTATCCACAGCCTTTGT
>N_286
GGGACCGCATATAGTCTCACCTGACCTGAGCTGACTTACTG
>N_287
GCTACTATACCCTCGAGACCCGGGGCCATCGAATCTGGGTT
>N_288
TACCCCGGGGTTATCCTTTGCCACGTCAAGTACTAGATAGT
>N_289
TCGGGTGGCACGAAAGGAACCCGATATGTGATTCGCTAGCA
>N_290
GGGATAACTTGGTTTCGCACCTAATTAGTGCATCTTTAATA
>N_291
AGGGGTCACGTCTACCAGCTCCTTATTCTTTAATAATGTTG
>N_292
GGTCCTCCCACGGCACCGATCTTTTTGCCCCACGTACAGCC
>N_293
TCTGTGGAACTGGGCATAGACACATGCTCAAAATATATTGA
>N_294
GTGATAATCCCCCCACACGCCAATGAGCATCTATCTAAGTG
>N_295
TCGTATGCGGGGTTGCCGTTCGCCTTCACTGGGAGAAGCGC
>N_296
GATGACGTGCGACTCGCCAGCTTGAGGAAGTCATAGCTGTG
>N_297
GCAGGTAGTTCTTAGCGGGACCCCTCTAGAGGCCCCGGATG
>N_298
CAAAACGCACCCTTGACTTGCCCAAAGGCTGAAATGGCGTT
>N_299
ATTGCATTATTCTGGGTACACACGATTTCGGTTTTGGTGAC
>N_300
TCTCCCGCGTACCAAGCGGACCTTCTGGAGGCAGGGCGCAG
>N_301
AATCTACACACCCGGCTGCACACCTCTCGGATAGTTATGTT
>N_302
GTCTGCGGTATGAGGACTACCTCCCATTTTGCATTCAGCGC
>N_303
TCTAGAGACTTGTCAAATTTCGAACCGAGACCGGTGCGAAC
>N_304
GCGGATCAAGTAACAGTACGCTGTCGCTCTAACTACGAAGT
>N_305
CCACGCAGGTGTGGAAGGTACGCGGAAAGCTCTGTGTTCAT
>N_306
ATGTCAGTAGTTGCCGCCGTCTGGAACACCGCGTCGGTATT
>N_307
GTTTCCCTCCCCCGCGGAGGCTTTTTTCCCGCAAACAGTCT
>N_308
CCGGCTGAAGGCATAGAATCCGGCAGTTCAACCAATTGGAA
>N_309
GAATCGTCACCAGCACGGTACTGTATACTAAAATCACAGCT
>N_310
GCTTGTCTAACCAGATCTCGCTTCACTCGGTAAAAGATCTG
>N_311
GTCGTTCCGCGCTTTACGACCGGAATACTGTGTCCGACCTA
>N_312
CAAACCTGCACGGTGGCGGTCAACCACGTCTTTGGGCGGCT
>N_313
CGATTCGCTGAATCTGTCCGCCGATTCCGATGTATACAGTG
>N_314
CGGGAGGCAAACGGCCATATCTCATTATTTAAGAGTGTATC
>N_315
CTCTGATTCTTTAGGTATCGCTAGCGATATTAACGAGCAAT
>N_316
GGAATAATTACAGCATCGCTCGCCACATCCACGCTCGGGGT
>N_317
CATCCGCCCAGCGCTGATCCCAATCCACGTATCATTAGCAT
>N_318
GTCTTGGCGCCCATATCCATCGAGGCCTAAACAGATAACGA
>N_319
TGGATAGCACACAGTATTACCAGGACCGGGCGACCCAGTTG
>N_320
CAGGCGGTAATATCAACTATCAGAAAAAGCCGGCGCACTCA
>N_321
GCCCCAAGTAAGGGATGTCCCCTGTGGTACCAATTCGGCGC
>N_322
GGTGGCTGAAAACCATGCGTCTGAGGGCCATAAGATTTACT
>N_323
CCCACTAAAGGGGAGCATCTCAAGCTCTTATTTACCTAGGC
>N_324
GTGTCTCTCCTACTACTTCTCTACACTTCGCAGGTTGGAAT
>N_325
CGGGAGTCCATTCTTTCGCGCTATTCGGGAGAACGCTAGTG
>N_326
AGTACCGCTATTACACCGGTCTCCGTTTTCCAAGCACCACG
>N_327
CATATGTTTTTGGAAGATGCCAGGGCACATAGCCCTGAGCT
>N_328
GGCTGCGACGACTCATTTATCGACGCACAACCTGACTCTTT
>N_329
TCAACGCGATAGATACGTATCTCGCTACAGCTTGTCTGCTA
>N_330
GCTCATAGGTTGTCTTTTGTCGCACGCGTCTGCAGCAGAGC
>N_331
ACAGTCGCCTGCCCATCGCTCCGTAGATACAGATGTCGCAT
>N_332
GTCCGTAGCCCGGTTGGGAGCGGTATACGTCTCCCTTTTTG
>N_333
TGCTGTATTTGCCCAGTATACACGAAGTTGTGTTTAATTGC
>N_334
ACTTCTTTTCCAGAGAAGCGCTAGCTGGTGAAGCATGTAGG
>N_335
CGAACGTTACAACTGTCAATCCTCAGGAGACGCGCCTGTAC
>N_336
ACCACGCCGTTGATAATTACCCCTAGTACTGAGAACCTATA
>N_337
TGTTTAGACGTTGCGTCGTCCCGAGACCTGTGTTGCGCGAG
>N_338
CCCGGGGCAAGTGAGACACTCACTGTCCCACCGCTCCTTCG
>N_339
CGTCATACAGTACGCTATCTCGCCTATAAATATGCCAATGT
>N_340
CTCGTTTAGCGCAGGGAGTACCGATCACCTAAGATGTTGCA
>N_341
AATAGAGTCCGGTTCGGCGGCATCCCGGAGATTAATGACAA
>N_342
CTTTCCTCCTCAGGAGTTTCCACACTTCACTCTTTATCATC
>N_343
AGTAATTTTGTGCCCCAAAGCTATCCGGACGAGTTATTAGC
>N_344
CAGCTCACAAGGTTAAAAGGCGGTTAAGTCCGACGCGGCGT
>N_345
TCCCGAAGGGCTATTCCTAGCCACGATCACTAGTTCGCTAC
>N_346
AGTAGGAGGCTTTATGTCGCCCGCAGCCAGGCCTAGCACTC
>N_347
AGCTGGGTCCAGTTCAGTTTCCCCTCCTCATTTACGCTGGG
>N_348
CCGTCGATGGTCGAAGATGGCTGTGGCGGGTTAGGGATATA
>N_349
GCCCTCGTCTATCCTCGGTCCGATGCGCACTCGAAACATAA
>N_350
GCCTACTCCATAGCCGGAGACGGCGGCGTAAAGGCCATCGA
>N_351
ACGTATTCCTACTGTGACGACCCCGTGATGACCAAATGCCC
>N_352
TGTACTCCCGTATCCGGACGCAGATTCTGCTTGTAACCTTC
>N_353
TAGAATCCCCGTGGAGTGAGCCCTTTCACTTGGGATTGTAG
>N_354
CCTCGTCCATACACGAACAACAGCGATACCGTATAGCATTA
>N_355
GGAACTCCATGCCTTGCGACCTTAAATAGGTCCGGAAGATA
>N_356
GGGCGACTTAGGCGAAATAGCTACATCCCCAGAGGTACGAC
>N_357
CCACAGGTAAGTGAGCCCGACCCAAATCTACGTATGGTAAC
>N_358
GAACCGGCTATATTAGTAGTCCTAGCAATGGTAAGCTAGCC
>N_359
ACGATGCGATGGGAGGACAACTGGTGCATACCTATTTCCCG
>N_360
AAATGCGTATTCTGGCAGGTCTAACACATCTAAGGGAAACT
>N_361
TGTGTGTTATTGTTAAATGACAGGACATTTACACGATCTAG
>N_362
ATACCTGTACAATTGAAATCCCCTTATCATTGGTACAATAC
>N_363
ATGTGGACCGACCCGTAAGACTAACCGATGACTCGACCCGA
>N_364
GAGTGGCGGCGGACGATTTGCCCCAACTATTGCCAGTATAT
>N_365
GCCTAGATGGGTATGTACTGCTATCAAAAGTTTGCGAACGG
>N_366
GGTACGAGGTGCTAGTGCCACTGATACACAATTGACTTGTA
>N_367
CAGACGAACCCACCATGCGACCCCCCTTTAGCCCGTGCCAC
>N_368
ATATTTAGACCAACTCTAAGCAGCGGCCTCAAACCATTGCA
>N_369
AGAGACAGGGGAACGAATTCCCATGTGGTAGAAGTTTGGAC
>N_370
AGGCAACGCGACCAGTAAACCACGCCTACGAGTTTGTTAAG
>N_371
GCTATACACCGGAGTAATACCTGGCAATAAGCGGATTGGAC
>N_372
TGAAGGGAATTTTATTATAACCACGTACGAGATAGCACAGT
>N_373
GTGCTCAGGACTTCCCCGTTCACTCCCATAACTAGGATCGC
>N_374
GGAGAAGTGCTCTAAGTGAGCTGCGCACCGTGCGACAATTC
>N_375
ACTGTGGGCCCTGCCACAGTCACCGGAGCGGGATGTGGACG
>N_376
CGCGGCTTGGTAGCAGGACGCTAGTGTCTCCAACTTCTTTC
>N_377
AAAAAGGTAGGATTCCTGTGCTCCGGTTGAGCGACTACATG
>N_378
CGTTGATGCGATTGACCAGACAGTTCAAGGTGGATCGGGAC
>N_379
GAAATTCTCGTAACCGTCAGCGTAAGTGGTCCTAAAAGTCT
>N_380
TCCATAGAGCGGCATATTAACCAGACATGACTACCTCCTCG
>N_381
AAATAATTGAGAAGCATCGTCGCACTCGGGCGTGGGTGGGC
>N_382
GCGAAATGTCGAACCAGGTGCACCTCAGTGAGAGGGACGGG
>N_383
TTTCCCGCTATATTCACTGCCCACGTCCTTCGTAAGTGCTG
>N_384
GGTGACGAAGCCGACTTGAGCAGATAGTGCTGTAGAAGCTT
>N_385
AGACCGACGATAGAAGTCCCCATGCACGCCGCGCGCGGATC
>N_386
GAACCCACTGGGCCAACTTGCCATAGGTTATCCGTCCTTTG
>N_387
AACTTCCTCCGGGTGATAGCCCGAATTCATCGTTATTCTAC
>N_388
ACCAGATGAAAGGCCGTCGACAATATGTTATACTGTGACAC
>N_389
TTTTACGCTCAACGAGATGACGTTCGGTGTACACCATTCCG
>N_390
AAGCTGAGGGCTCAGGTGCCCCCATTAGTGTATGTTCCAGG
>N_391
GTTGTTACAATACGCTCCTTCGGGTCCCTGAAGATTAAATA
>N_392
TGTTACGTCCACAGTGACAGCCTAACCTAAATCGGCGGCAC
>N_393
AGCCTCGCGCTCTCTTCGGCCTAACACCTGCCAGTTGAATG
>N_394
GTATGTCCTTTGCAAGCATCCCGGTACATTCAGACTCGTTC
>N_395
AGCTATTCATGAACTAAACCCCCGGGACGAAATCCACTAGT
>N_396
CAGACACGCGTCAAAGACGACCCCGAAGTCGCTCGACTCCC
>N_397
ATATGTTATACTGGCGGGAACGACGAATCAATCATAGCTAC
>N_398
TTAATATTCTCAAGACGCACCCACTACGCGAATGTAGGAAA
>N_399
AGAACGAGCCTAATACGGTACGCAATGTCCACGGGCACTTG
>N_400
GTCCTGTTAGCAGCGTTCTCCGTTCGTATAAATACTACCCA
>N_401
CGTTCGTCACCACGTTCCAGCAGTCCTGGGGCCCGGGGAGG
>N_402
TGCGTAATAACGTTACATCCCTCTAAATGTCCCATGTACAA
>N_403
TGCAGCGAATCCTCGATGCTCCAGGCTCGGCTGCCCCTGAT
>N_404
CTGGAGCGGTGGCCGCCGACCAATAGTCGATGGATTCTCTA
>N_405
GTCTTTGTGTAACAACTGTTCGTGAGGCATAAGGTCCATTT
>N_406
ATAGCGTCAAGCAAAGGCACCACCAGCGAGTTTTATAGGTC
>N_407
TCAGATACACGGTTTGAACTCGCCCTCATCGGTACGTTTCA
>N_408
GTTGGGCTCAGGCGGATGGTCCTGTGAGATTGGAGATGTAT
>N_409
AACCGATGTCAGTGGACAACCTTGGTTTGTACAGGTATGAC
>N_410
CTAGTAGATTCTCTCGATCTCCATCCCCCCTGTCAAAAAGA
>N_411
ATTCACTGTGTTCCGATTACCCGTTGGAGGCGTCAATTCAA
>N_412
TCGTATGTCCCTGCTATCCACAAAGAGTTATGCTTGCTCAA
>N_413
TAAATTACGATTCCGCTTTTCTCAGATTAGTAGGGTGTCCT
>N_414
TCAGGACTCCTACACCCGGGCTTGGATATAATCTGGCAATA
>N_415
TAAGGCCATTATCAGGCGCACTAAGGGCGGGGAGCGTACAC
>N_416
GAAACCTTGGAAAATGGGGTCATACGTGTTCGGCTATTAAC
>N_417
CTAACATACGCTTTTGTCTGCCCAGGTGAACACAGCCCCTA
>N_418
AAAGTCACTGGAGTACAGAACCCAGACCAAGCATGTAGCGG
>N_419
ATCTTTTCGAAGACCATGCCCGAATCGGTGCTTGGGGTCCT
>N_420
AGACTGAGCAAGTGCCAGCGCTTGCGCCCTTGGATCTACCG
>N_421
CCCGTGCCTAGATCCCGTGTCCCTGTCCCACCTTGTTGTAT
>N_422
ACATCCCGCACGTAGGCGCCCCGGCTCGTAGTGGATAATTC
>N_423
ATATTGTCTAGCGCAAGCGCCCCAAGGACAAGCAATCATTC
>N_424
ATACAGCAGGTGTGGCGAGACGTATTACAGACTTACAGCTG
>N_425
TCCCGCCTACAATTTCACTACTGGATTATGACACGCCGAGG
>N_426
TGCTATGTGAAGGTAATACACGGATTTCTATAGCGTTAGCC
>N_427
CCATGGGATAATGGTTCTACCCTACGGTCAGTCTTCGATTC
>N_428
AGTCCGGCGAGGTTAGGCAGCGTTTGTGTTCACCTTCGTCA
>N_429
GATAATGAGGACGCTGTGACCAGTCGCAATCTCGTGGAGTA
>N_430
TTGGGCCGGCGATCGAACCCCGGGATAATAACATCTTTTCC
>N_431
TTCTCTTACGATCGTGATAGCTTCACAGCATTTGTTATCCT
>N_432
AAATGTGCAGCGCAGACATGCGCTTTTCCCCGTTGTTGTAT
>N_433
GACAATTACCCTATTCGGCCCTTTTGGGAGTACATTTATAG
>N_434
GAGCATTTAGCGAAGTGACCCGAAATCGACCCACCGTTCCT
>N_435
CGATAGTGTGAAGAATGGTTCAAGCCGATTGGGTCAACCGC
>N_436
TCGGTATCATGAAGCGCACGCAGAGGTGGCGTGTACAGTGC
>N_437
TCTCTGACGGCCGCGTGCGTCGGCGTCGTTGCGTTCCACCG
>N_438
GGCCGTTGTCTATCTGCGTTCCAAGCCTAAATGCCGAGACG
>N_439
ACATTACACCTAAGCGGTGCCGGACACTACCCCCCTTTGTA
>N_440
AATAATGTTCTACAGTCATACGATGGGGTGATATAATGAGT
>N_441
ATCACGTAGCGCGCGAATCTCCTACAAGTTTCAGGCAAGCC
>N_442
GGCTAGTGGCTGCCTCGGAGCGCTAAAACTGTAACAGCACA
>N_443
GGAAATATCTACGTCCTGCTCATTGCTACATGCCATCGAGG
>N_444
TGGGACCGATCCGATCCGTTCCGTTGCTAAGTATGATCAAT
>N_445
CTACTAGCCCCGTGCCTGCCCTATCATCTATGATGAGGCTA
>N_446
CACCGTTGTGTTGTACCTAGCCACTTGCTTTCTATCGGGTC
>N_447
TCGCTGGAGACGGCACTGCTCGTTATCCCAACACGCCGTGA
>N_448
CGAATAGGAAGCGGTGCGCACGTGACTGCACGTTATCCTGG
>N_449
AGGCACACTTGTGTTGGAAACGTCATTGTACGGGCTGCTTC
>N_450
GGAGAAACTGCAACAGTTGACCTCCATAGTTGTAAGCTGAT
>N_451
GGGTCACACTGGCTCAGCGGCGGGGCATCGTGAGCCAATAG
>N_452
GGACCGTACTATATGGAGCCCTATGCGATTTATGTTGGAGT
>N_453
CGTTTAGCCCGATCTCCTCGCCTTGGTCCTCTATATAAGTC
>N_454
ATGCCCATCACCATTAAGGGCACCTTCCGACATTAGTCAAC
>N_455
TTGACAATACCAAGGACTTACCCTGGAGAATTTTGATTCGA
>N_456
CGTTTAGTAAGAGAAATACTCCTAGCTAAATAAGTGTGTAG
>N_457
TACAAACCTACGTAAGTGGCCCGTCTACTCTCGTGGGATTA
>N_458
GGCTGCATCCTTGAATCTACCAAGCAGGCTTAGATGATCGC
>N_459
TTTAAATTACGCCGCCGTGACGGATAATACGACGGTCAAGA
>N_460
GTAAGCTGGGCTACGCAAGGCGCATCGTGGGATAAATCCAT
>N_461
CCTAAACGTTATAGACCGTGCGGACAAACATGACGTTGCAT
>N_462
CGCTCCATCCGGAACGTGGTCACAGGGGGCTTGTTATCCGA
>N_463
CCCAACCAACCGTCTCTACACCCACTCCATTCTTACATACA
>N_464
GCTACAACAAACGGTCGAATCGGCCGAAGTAGAGCTCCGTC
>N_465
GCGCCCTCGTTCGACGGATGCGTCTATCCGCCTTGATAGTA
>N_466
CCAGACGTTGTATTGTCGAACTCGTCGACGAAGCGCCCGTC
>N_467
GCTATAGCCCTCCTCGGCGACGGGGAGTGTTCGGATACGTA
>N_468
TGATCTGCACTCTGCGGTTACATCATCGAAGGCGTGTTCTC
>N_469
GGCAGGAGCGTCCCTAGAAACGTAGCAACATCTGATAATCT
>N_470
CCGACATTAAGAGTGTATGGCCACTACTCCGCGTCCACATG
>N_471
GTATCGCTCATCGTGAAGGCCGCAGATCTTAAAACCTTGGT
>N_472
CCACTGTAGTTCTGTATGTGCGTCAGCTTGCGTAGTGACTT
>N_473
GAACACGCTTGGTCTGCGCTCCATACCGATAATCTACAAGG
>N_474
TAGCAAGGTTTAACGACCAACGCCTTAAATAGTTTCATTAA
>N_475
TCAGTTTTTGGAATCTCTGCCACTTGTGGGTATTCACCGAC
>N_476
GTCCCACGGTGGTGTGAAGTCTCGACCTGCCGCTCACCCAA
>N_477
CAAACAGCAGTATATGCTCTCGGAATAGAACGTGGGGGTTC
>N_478
CTATGAACGAACCTCCACGACTCCCGAGCTGCAAGGTTATG
>N_479
TGCGTTACTGATATGTTGTACGCACGTGCCTTGCTCTTTAG
>N_480
TCGATTTCCCAGAAGATTTTCTGCCATGCCATCAATTGTTT
>N_481
ACAATATGCACAGTGTGAAGCGCCGCACGATGTTTTCGCCA
>N_482
CCGCCAGATGATGTGAAGAGCGAAACCAACTGTGAGACAGG
>N_483
TAAAAAGACCGAACACTACGCTCATGAACGTCGCTATCCAT
>N_484
TTAATCCAGGCGTTATCGCCCCGTTTCTCAACTACGAGCCC
>N_485
CTGACCGCGCTGCAGGATGACCAATTCTAAATGTCCCCCAA
>N_486
ACGCCAAGACTATGCTTTTACCTACGTAACGCCCTAGGTCT
>N_487
TCGACTCGAGTCGGAGCAAACATTAGCGCGCATTACCCGAA
>N_488
GAATAGGTTCGCATTTCCCGCGGGGCTTTCCAGACGTTACG
>N_489
GTCTTAATAATAGGTAATCGCTAGTGAACAGTCCAGGCAAC
>N_490
CCAAGGTCCCCCCATAGCGACAAAGTAACCGTTATGATTCG
>N_491
TGCTTCTGATGTGGACGTGACCCATAATTGGTCAATCCCTG
>N_492
GCTGCACAAGAAGCTGCAGACTCCGTTTATAGTCTGCGTCG
>N_493
ATCTAGAATTCGTTACGTCGCATGATATGTTGACACTGTGG
>N_494
AACACTGGGTACCTCGAGCACGCTGCCGAGGTACTTCCTAA
>N_495
AGTGTCTGAAGTCTAGGAAGCTGGTAGTTGCGGTGAAAGAC
>N_496
CTAGGATCTATAATGTGTATCTTAAAGAGTAGCGCTGCCTA
>N_497
CCCTGATCCCAGGCCTCGCGCTGAGGCCATCTTTATCATCG
>N_498
AGTGACCTTGGAGTCGACTACAGTGCTAAGAGATTGATGCA
>N_499
TAAACTCTAGATGTGGACTTCGTGGACGTTAAATAGGGTGA
>N_500
AAGATCGCATAAGGAGAGGACCGCATTTCGTATATATATCT
>N_501
TTCCTAGTTGGGTCTGATCGCGTACATTCGAAATTTCCGTA
>N_502
GTCTATCTGAAGTTTACAGACCGACCTACCATGTATTTAGC
>N_503
TGCGGGAAATGCAAAGGAAACTACCTAATTGCGGATACTCT
>N_504
TATCTCTGAGCCCTCTTTAACCACAGGCATGCTTAGGTCGG
>N_505
TTGCCCATGAAAAGCCGATCCTTTGGAGCAGACGTGTGGGG
>N_506
ATCGCGTTGTGTATGTGGGACTCTGACCTGTATAAGGGGAC
>N_507
TTGTTCCTACGTCCTAATTTCGTATCTGTCATGGCTCGTTA
>N_508
TCGCTGGTTGGGCCCTGCTGCTTGCATAACCAGCCTAGAAC
>N_509
AGATTACGAAGCAAAGGCGCCGCGTCGCTATGCAGGGCAGT
>N_510
TCAAACTACCCCACTGGCCTCCGTACGCAGGTACGGATCTG
>N_511
ATCACATCAAACCAATGAAACTCGTCATGGCTGGGCTCTCG
>N_512
GATGCAGACAATTTCGCTAGCCAGCTGACCCTATTAAACAG
>N_513
ACTATACCTCAGCTTTCTAGCACCCAATTGATGTGCGGAGA
>N_514
ACAACTGATAGCTTGGGAATCTTTATATCGTGAAGCGTGAA
>N_515
AACCTCAACACCGCCGTTAGCATCCGCGTAGTAGCAATAGG
>N_516
GGGGTGCTTCCCGCAGATCGCTTTGTATTTGCCACATACAT
>N_517
GAACTTGCGACCGTAACGCACCGACTATGCACCCTCATACT
>N_518
ACCGAAGAGGATTTAATGCACCTCGGAGTTGTGTGTGGATG
>N_519
CTCCCCCGCTCATGAGCTGACCACTGATGAGATAGTCCTGT
>N_520
TTACACAAGCGCATTATTTACTTGGGCTCTTAACGGCTCAG
>N_521
ACAAAAGACTCGTTCTTTGTCGTGAAGTGACTCCTTTGTAC
>N_522
AAAAAGTCGCAACAAGAACTCTTGGATCCTCACGCTCTCGA
>N_523
TACGGGGATGATTGGCCGGACTAGCAAATTCACTTGTAATA
>N_524
ACTGGCACCCCACGGTCCCGCTCCCTAAGACGCCGGGAATG
>N_525
TAAGAGAAGAGTGCAGATACCGTCCGACGCCTCTTATGCGC
>N_526
CCCGAGTGTTGCGCTCACTGCTTACTAGGCCACAAGCGACC
>N_527
GAAGAGAACTCCTTCGGCTACCTAACCGTTGCGCATATTCT
>N_528
GGCTCAAAGAACCAGTTTGACTGTAGATCTCCAGTGTGTTG
>N_529
GTTATGTGATAATCGCAATTCCATCTCCCTACAGTCACCAC
>N_530
GTGAGGGCCGTAGCGCTCGACCGCTTGCGTAAAGAAGCGAC
>N_531
GGGACCCAAAGTTCCTATTCCCTGTGTGAATGTTCGTCAGC
>N_532
TTACGCGGTCATTTCCTGGTCAAGTCTAAGTCATTTGCGCA
>N_533
CCGACACCCTACAGCAGCATCACGCAATCGCTCCCAGTATT
>N_534
CACTGTACACTCTAAAAGGGCCAATCTGGAAATTACTAGAC
>N_535
GGAGGCAATCCCCACTTTCCCGGGTGTGTTGCATCACTCCG
>N_536
CAAAATACTCGGAACCACTTCGCGTCGGTGAGAAGCATCGA
>N_537
GACTTAATACGTTTATGTAACCCCAATGGGAACGCGGCAGT
>N_538
GACGCTTAACGGCGCACTAGCAAATCTAGATACGCTACCGG
>N_539
CGGGGACCGGTCCCCCTACACGAACTGTGTAGCGGATAATT
>N_540
GCGCAGGCGTAGGGAGTGCTCTCGATCTAAACCGCCATGGG
>N_541
CTGGTCGTTTTGGCTATTCCCATCAACCACGTAACTCAAGC
>N_542
CGGGATGTTGTTTAGCCTGCCACTCAAGTCTTATAATGCTT
>N_543
AGTGCCCCGCTTATTTCGAACTCAGTCACTCGCGGAGCTTA
>N_544
AGTTTGTGTATGATTAGAGTCCCATGGCCATATTATTTCAG
>N_545
ACTCGAAACTTAGGTTTGGGCCAGTAAGGACCGTATGGGAA
>N_546
CCTCACTTACTACGTGCAGTCACCGATGCTCATAACATAGT
>N_547
AACCGGCTCACCCAGTGACCCTCTGTCCACTGGTCTTAGAT
>N_548
CAACCGTACGAGCATCGGTACTGCCCTAGCAAGGAGCTTAC
>N_549
AGTAAGGGGTCCCTTTAGACCGGGCTTTCTCTAGAGGAATT
>N_550
TACGCTAGTTTAGGCGCTTTCCATGACCCCAGATCGACTCT
>N_551
ATTTGTGGCTAAGCGAACGGCATAAGAGCACTTGAACAATA
>N_552
TCTACAGTTACACTACTCCGCACCTATCCAGGGATGTCTCA
>N_553
CCCACGCGATATTAGACACACTGAATAGGGAGGACATCAAT
>N_554
TGAACTGCAGCTATACGTTGCAAGAACCTGCCGGCTCTGGC
>N_555
ATATGTGCTGCAATAGATTCCACTGTTAAATCCAGAGACAA
>N_556
AATTTTATAAAGCTCGCAACCCACATGACCGATATTCCGCA
>N_557
CAACCATTAACAGGATCTCACTAAAAGCTTGATTGTGATTA
>N_558
AACTCGTTACATGACGCTCACCACTCCAATACCCGCAACCG
>N_559
ACTAAGGGGCCGCAGATCAGCCGGACGACGCGTACGTAACG
>N_560
AGTTGTAAAGACCGATATGTCCGTGCTTACGCTAAGGTCTA
>N_561
AGCGCCCATACTTCAATAGCCTCGACCAGGAACTCTGTCAG
>N_562
ACCCACACGGAGTTGTTTAGCGGCATTAATTCTGGGCGGCT
>N_563
TCAAACCCATGTCCATCGGACTCGGTCAGGTAGAGAAGTGG
>N_564
GACTGCGACCAGAGACTAATCTATGATACTCGGCCCCTAGT
>N_565
GGCGGGTGTGAATCTCACGCCCGGGTCGACAACGTGTACGG
>N_566
TACTAGTCCAAGCGGGAACGCGTGCAGCCTGAGAGCTGGAG
>N_567
AACGAAGCGAACTACCCTTGCCAACGATGTCCCTCATAAGT
>N_568
GGCCGACGGGGTGTAGGCGTCGACTCGATACCAGTAGAGGA
>N_569
GCACAGCGTTTGCCCCAGAGCCGTGAACCAAACGAAACAAA
>N_570
TCCGTAGGGCCAAAGTCAAACCCGCGTACTTTCTCTTTGCA
>N_571
GGTGGCTAAAGAAAAGCAACCAATGCTAACGAGATGCTGTA
>N_572
AACAAATGAGCTCATAACCTCCTATCGGAACAGCTTGGATC
>N_573
CCAAACGCTCTGGAATGCGACGCATGCACGTATACACCTAT
>N_574
GTGTGACGGGGGTGTAGCCTCACGGTACTTATAGTCAGCAG
>N_575
GGGGTCATGTTTCATGGGGACAATTAACTAGGAATTTCCCT
>N_576
CGTCAAGTATTTTTCATAATCCGGTCTCATCTCTTGGGGGG
>N_577
TTCCATTTTATGACACCGCACCGTTCGTGCCTGCTACACTC
>N_578
AACAATGGGGACGATCGTTACCCAAGTTGTCCCCCTTATAC
>N_579
AACGCGTATCCAGATAACGGCAGGAACCGCGAAACATACGT
>N_580
AATAAGGCATGCACTCCTTGCTGGTGTACGAGATCACCTTG
>N_581
CCGTCCGTGGAGCTGTGGGACGAGTAGCATCCCCCCCACGA
>N_582
GGCACCCCTAGTCGTTAGAACCCCGGTTCGCTGTGATGCAC
>N_583
AAAAAGTCACGATTAGGGTCCTAGTAAACGCCGACCAAATA
>N_584
TGGGAGAACACATAAGTATACTCCCAGTCCGTCCCCTCGTG
>N_585
TCCTATTATAACGCACGTAACCTTAACACCGGATCTGGTTG
>N_586
GAGGATGTGGTTCGCGTGCTCATAAGTACCCATATATTCTA
>N_587
GCAATCGTTAGTCTCAACTGCAGCGTACAATCGCGCTCTTG
>N_588
AGCTCGTTTAAATGGTATGTCACTCATTCTAGCCAGTCCAA
>N_589
AATTGAGGACCGGAGGTAGTCCGTAGCGTCGGACTAGGACG
>N_590
TGTACAACCTTTTGCCGCTTCATCGGCTGGCGATCCAAACA
>N_591
ATCCTGCGCTGCAGCGGTTCCTCTGGTCTAGACTGTGACTG
>N_592
CGGACGGAGGTGCGCTCCTGCGCCCTGTTACTATAGCGAGG
>N_593
TGGCGCGACCATCCTTTTAACGTAGAGCCTGGACACGGTCG
>N_594
CACGGAGCGGTTTTGCTCTGCTCTTTTCACTCCCCGCCGTC
>N_595
GAATGTCACCCCTGTGAAGACGGTAAAACTGCTGTAACGTA
>N_596
TAATTTTCGATCATAGTAGTCTGGAGCGGTTGACCGGGCGG
>N_597
GATTGGAGCGCAGCGGAAGGCTCCTTCGACACTACCGGGTG
>N_598
GGAGATTCCTACCGGCATAACTACACCGATATCCACGTACG
>N_599
AGAGTCGTAAAGTGGATCAACTTCAATCTCATTTCACTTTC
>N_600
CGTGTTTCTAATTTTACGTACCGGGGCGACCCTTGGGCTAG
>N_601
TGGTTTGTTATGCAGTGGTTCAGCGGGGCTTGGTTGGGGCC
>N_602
TCTTAAAATTGATAATCCCACCCTAAGAATGTCTTCCTTGC
>N_603
GTTAAGTCGGTTCTTTCTTACCCTGGCCCGCTGTTAGCACA
>N_604
TGAGCAGATAACTTCGACGTCCATCGATCGGGTGTAATATC
>N_605
GACCGCCTTAGATCTAGTGACGTGAGGGGGTACCTGATTAT
>N_606
ATCGCGTGTCGCTGATTCCGCTTGGTGAATGGACACTTGGC
>N_607
CAGGCCACGGTACACTCAAGCATAGCTAATTGAGGGCTCGC
>N_608
TGACTTCTACTAACACACCGCGCGTCCGGTGTCCGCTTTAT
>N_609
CCTGAAAACGCTACCATTACCATGACTATGCCCACGCATTT
>N_610
CGACCTGGCCCCGCGGGCCACATCTGTAAATGGCCTCCGTC
>N_611
CGGGGCTCAAGAGAGAACAGCACCCCGGTTCGGGCACCGTT
>N_612
CTCGGATGCTAGGGATTGTCCTTCATATCACCTCCATTTCA
>N_613
CCCCAAGAACTTTGCTAGAGCCCGGGAAAATCTATGGACAC
>N_614
ATAGATGAAACCACCTTCCGCCGCACGTTGAATGAAAAATT
>N_615
ATGACACTGTGGTCGGGCAACCGAACAAGCAACGTTATGGT
>N_616
AAGTTAGAAATTAAGGCGGACACGATGAGGAGAAGCTTCAC
>N_617
GATAACAGCTCATTGATAACCACGGACGGCTGTTCCCAAGT
>N_618
CCCTAGCAATAGGTGATACGCGCCCGCGCGCGGTACATGGC
>N_619
ATTAATGGCGCTGGATGAATCGGACCGCGAATGTTCCAATG
>N_620
GACTTAGTCATCCGTACAGCCCGACTCATGCTCTCCGGTCT
>N_621
GAAACCCTAGAGGGTAGTCACCGTAGACATCTCGTGGCTTA
>N_622
GGTAGGGACTATCAAAGCTTCGATACGCGCCAAAGGAGGCT
>N_623
GTGCAGTCGCCAACGTATTCCCGAAAGTGTTCCCCGCTCAT
>N_624
CCTCGGATGCTAAAACAGTCCGCCGCCTTGTGGGTGGACTC
>N_625
TCCACCGCTTGAAGTGGTCTCAGGGACCGGTTCGCACAATG
>N_626
AGATTACTACGAGACATAGCCACGCCGCCGTTGGGAGATAG
>N_627
AGACTACTCCGCATAATCGCCCTTGTGGCCACTCCGGAGAT
>N_628
TCTCGAGACGCCGCTGTTGCCGGTTATGTCAGCAATGATTT
>N_629
CAGTTCCGCTTCGGTCAGCGCCTCTACTGGTTCCGACACAG
>N_630
AATCTACGCGAGCAGATTCTCTGATTTAACCCCGAGGGACC
>N_631
GTTTTTGAACTCGGCTAAGCCTATGTCCAGAATGACACGCT
>N_632
TTTGATAGATGACTGTCGAACACCGCCCAGTCCCGTCGTCG
>N_633
CAATGAATCGAGTTCGTCTACTACAGCTCGCGTTGTATGCA
>N_634
ATGACACCGGAGATGGTGTGCGCTTTAGTCCATCCGCAATT
>N_635
ACCCACTGGGTCGTCAATCACTCATAGGTGTTTCATCGGAT
>N_636
GGCCATAGCAAGTTCCCATTCACAGAGCTAGTCACGACTTG
>N_637
AAAAATAGAGTGCTCACCAACCGCTCGTCAGACGAAAGTTA
>N_638
TAAATTCGCAAGCAGCGGTCCTTTCAAAGGGTCATGGCGGG
>N_639
AACTGAGTGGACAGATAGCTCGAAAGATTGTATAACGTTGA
>N_640
AGTGCACCGCTCTTGTCCTTCCAAGGCAGTTCCGTGGGAGG
>N_641
CAGTCGTATAAAACTGGGCGCTCGTGCATCCTAGAAGATAA
>N_642
AACGTCTCACGTATGTGTCGCTGGACTACGATTATAACCTC
>N_643
ATCTTGCTATGGACATGAAACCACTGGGCAAACGAATTGCC
>N_644
CTTTAAAGGACCAGTAGACACCAGATATGCTCGCACAACTG
>N_645
GTCTCAGCTACGTATCTTTTCCTTCTTGGACCGCTAAACAT
>N_646
TGAGCACGAGGCTAAGATCCCTGCGAGTTAGGGGGCGACGG
>N_647
CAACGGTCGCTCTCTTCTTACGAACCCGCAGAATTTTACTT
>N_648
TAATCCCCGTAGATATTAGTCAAAGTAAATCTGTCAATATA
>N_649
GCGGTGTGGCGAAAGCCTACCCTACTGTCTTTTTACCGAGC
>N_650
CCCCTGAACTATAAGGAGGACTTCCAAACGTTACGGCTTGT
>N_651
GTGCTTTCTGGCGGTTAACTCGGGATAACGTAAGCGAGCCT
>N_652
GGACGTTGTGAGGGGCTGTTCTCACAACGAAGTCAACCTAA
>N_653
CTTGATCCCCGAGTCTCTATCCGTCCTACGGACGCAATTGG
>N_654
TGTATGAGCTAACAGATGCCCATACTTGGCGGCTGTAATCC
>N_655
TGTTTGGGGTCCACGACGGACAAGGCAGTGTCAGTACTCTA
>N_656
AGAGTGTCGTTGTTCCTGTCCCCTTGTCAAATCAGGGACTA
>N_657
AACTTTACCCACGCTTGTAGCCATTCTCCACTGGCTATCGC
>N_658
AAACAACCATCCGTCCCGATCGCAAATACAAAAGCTTGCTG
>N_659
GGTACCAGCAGGCTGTAGACCACGTAGGACTCCAATGTCGC
>N_660
TAAAATTAAGCCATACTGTGCGTGTCACGAGCGGGTTAAAT
>N_661
ACAGTAATGGCAGTCCTAACCACCGTACGATCGCCGGACGT
>N_662
TACAGCAGAGCTCTTCTCTGCACCCTTATCCGTGCTTCTCG
>N_663
ATGGAAGCGATACGAAGAGGCGTGAAGTTCTTAGGCGTCCT
>N_664
TCGAGCGATAATAAAAGGTTCAACTTGCCAATGAGCTGACG
>N_665
TGGGCCGCGGCAGAAATAACCCGGCTGTCGTAACGGTCTAA
>N_666
TCCTGCGAGCATTTCTCACGCGAAGCAAGCTTAAATAGTAT
>N_667
GGACTGAGGCTTGCTTCTATCATTTTTTCGTCAAGTTCAGC
>N_668
CCACCTAGTGTCGCCATAGGCTGAGCTGTTCCTAGGTCGAA
>N_669
TGACGCTACCTTCAAAGACGCCCTAAAAAGGGAGGTGCATC
>N_670
GCTTGCGCCCCAGTCCTTGGCCCAGGCCGGAGCTATGTCTT
>N_671
GCTTCTCGAAGGCTTGTATCCTGAATTCATGGCGTTAGGCG
>N_672
CGGGGGAGTTGACTTTAGGGCCTTTAACGCATATCTCCAGT
>N_673
TCACCTATAGGACATCCAAGCAGAACGTGAGGATCGCTATA
>N_674
GCGAAAGAGCACTAAGATATCAATTAATCGACTATACCTCC
>N_675
AGGACAATATGATGTTCTCGCTCGTAGGCCCGGGTTTCACA
>N_676
ACGATGAAATTTGTTGTCGCCGAATTCCCAACCAGCTCGGA
>N_677
TATATAGGACACTATTGTCCCGTCGTCGGCCGCTTCCAGTG
>N_678
TCAAGGTTGGTCGGGTCGCTCTATCCGGCAAATATAATCGC
>N_679
TTCTGATGATCCGAGATACTCGGATAAGGAAGGTTGCATTC
>N_680
ACTATCGTTGAGATCATCTTCACCTCTTGTAGCGCTAAGAC
>N_681
CAACGCTGTCTGTATCGCGTCAAATTTGGCGCAGCTCTGCG
>N_682
AGGCGGCCGTATGTCTTCTACGCTAGCGTACCTTAGAAACT
>N_683
ACGTAAACCATCTTTGTGAGCATAAGAGGGGAGCAGCCGTG
>N_684
ACAGCAGGAAGATACTCTGCCATCTCAGGGTACTACAAATC
>N_685
GTACCAACCCGGCAATACGTCTAAATGGGTCTTATACGGGG
>N_686
GTTGGAGACACGCCCTTTTTCCAAACAGGCAAGTCGCGAGT
>N_687
AACACTACGGAGAGTACGGACCCCGGTTCCCTGCTAACAGG
>N_688
ATGTTCTGACCTCTCAAGTCCAGTCTGCTCGGACAAGCTAC
>N_689
ATCAAGACTACGAAAGAACACACGTCCTTCTAGCTCTCTTG
>N_690
TCAGGCTGTGGTCTTGATGGCTACGTCACGAACCCAAAATT
>N_691
TGAAATCCCGGAAAATAAAACTCAGCGAGCTTTGATCTCGA
>N_692
GGAACTTAGTTCGTTACGACCGCTAATGGCCGAGAGCCGGT
>N_693
GGGCTTCTTACGCAAAGTGCCGGTACATGATGATTCTGTAC
>N_694
ATTCCTACGAGCTGGATTACCATTGATGTGGCACTTACGTA
>N_695
GCTATCCGCTAAGCCATTGGCAACTTCCTACAGTCATTGAG
>N_696
TTATATGATTACAAGTAAGCCGAACCAAACTGCGCCTCAGG
>N_697
AGCAGGATGGGGTTAATCAGCCCTCTGGGAGTATCATGTAA
>N_698
CTAGAGGGTGGCGTAACGTACTACAAGAACAAACTCGCTGA
>N_699
CCCATCCATTTATCAAACGACATGCGGGTCGTATAGTACGG
>N_700
CTCCTATAGGTAGGAGCGTGCATCGCCGACCGAAAGTTCGG
>N_701
GGGCGTCACCTGTCAGCTTACATTTGCGAGTTACGATGGTG
>N_702
CTTTGGGTACCCAGTGATTGCGCCGCCTGACACAAAGCATG
>N_703
TTATGGACAAACAGCTCGAACGAGTGCTGCGCGATTCATCC
>N_704
TCGATGATCCTACAGAAGTCCGTACGGAACACTCTGTACTT
>N_705
AGAATAAGGCCGGGTCGTTCCTCTATGAGCACGGGGTCTAC
>N_706
TGAAGAGCTCGATGTTTCACCCTCCGTGTATAAGATATATG
>N_707
CCCCCTTCTCCGCGCTGTCACATTTCAGCATAGGCGCAGGC
>N_708
TCCTACTGATGAATGGTACCCCTCTCGTCCTAACCGCTTAG
>N_709
AGTCTAGGAGGCGCCGCCTACCAGTGTCCACGTCTGGCTTT
>N_710
CCTCGACGGCATACGGTCAGCAAGTGCTCCTGGAGGTTCCA
>N_711
TAAAAGTACGAGCACTACGGCAGTGCTCACACAACAACGAT
>N_712
TATTGCAGGTAACCCCCACTCGTGCGTAGAAGAAACTATCG
>N_713
CCGTGGTGATCAAGGATCCCCCGACCCACCGCGCGCGGAAT
>N_714
AAATCGGGCGCGCGTGATTACTCCCAATCGAGGGGTAGTTT
>N_715
TTAAGAGTTCCCAGCAATTCCTATTATACGACTAGATCGGA
>N_716
ATCCACGTTCGTCACAACGGCATCACATGCACAGCGTAGGC
>N_717
TGTTACATGATGACTGGCATCCATGGGGGCTTTTGGTAGCA
>N_718
ATATGAAGGTCGCGAAAGAACAGCTGTGAGGACTATTGGGC
>N_719
ATTTCTATGGGGCTGGTGTGCAACCGACAGTGTCACAACAC
>N_720
TCTACGGTAGATAAGGCAAGCACGGAAATGGTCATATTTTT
>N_721
GGTGTGTGGGTTGAAAACAGCGTGGAAATCTGGGGACGAAG
>N_722
TGGTGTTGTGTCGAAGGGTTCGTGTGGCACCTGATAAAGGG
>N_723
ACATTCGTCATGGTCGGGAGCCGGGTTGCGTCTGACACAAC
>N_724
TAACGTACGATCGTTATCGGCATTTTCATCAGACGGACATC
>N_725
GGTAGTAGGGGTCGTTAACACAGTGGATTGCAGGAGAGGTT
>N_726
GTTTTTTTGACGTAACGAGGCCGGTTTCCTTTCCGATATGT
>N_727
CTATGTTTGGGCATTAAGGTCCAGTGTGTCCCTCTCCTAAT
>N_728
GGTGGCTGTCCCACATCCACCCGATAAGTGGACGTTAGGAT
>N_729
ACGTGGACATCGCTCTCCACCACCAGCCTCCACTGTTGGCA
>N_730
GGGGTCCCGAGAAAGACGGCCTTTAAGGATCGCGACTGGTC
>N_731
GCTATCGGGATTTGAGATACCAATCTTGTTAGTCTCCCCCA
>N_732
AGAGCCATGCCGAGTTGTCTCACGTGGGTCCTGCCTGGAGT
>N_733
CCTAGAGTACGACTCCCTGACTCGAGGCTCTGATAGTCTAC
>N_734
CGGTGTACGAGGACGCGATACTTTAAAACGCACAGCAAGTA
>N_735
TGCCTCTGGGCATCGTCCTGCCACGTTTTCCTAGTAGTGGA
>N_736
GATGTGACTACGTCGAGCCACTAAAAAAATAGAGCTGCAGG
>N_737
CCGGGGCCGCCACGACGTACCGACAGTTCAATTGACCGTCG
>N_738
ATATATCGGAAGGGTCTGGCCGTTGGGACGGTTGTCCCATG
>N_739
TGCTGTTCTATTTTGATTCGCAGCTGTTAAGTAAGTTGAGC
>N_740
AGAGGTTGCTCATTTCGAGGCCAAACCTGCCCGGTTGACGA
>N_741
TGTCTAAGACTAGCACTTACCCTTGCACTCAGTCCGAGCAG
>N_742
CTTGTTGGAGACGTCGCTAGCGGCGAATTACGCCCCACCGT
>N_743
AGGAAACGCGCAACGATAATCTCGTGCCGTCAGTGGTTCAA
>N_744
TCAGGGACCTAGATACCTGTCGCGGGTCCATCCTTGATACT
>N_745
GTTTGTATCATGTAACCTCACTGATATGAGATTTGGCAGTT
>N_746
GGAGGACACTTTCTTTAACTCAGCGAAGAGTATCACCCACC
>N_747
CGGTATACCAGAAAGGCTATCAGAACTGACTACCGGAATAT
>N_748
GCCATTATTGCTTAAGCTATCTCTAATGGAGTACCTGGGAT
>N_749
CAAGCCTAAATCTTTATTGACCGACCGTTCACAATCTGGTG
>N_750
GTCGGCATCCGTTCTTTAACCAGATTCCGGCGACTTGCAGA
>N_751
ACACTCCAAAAGCTTAATTACTCAGATAATAGTTGGGCACG
>N_752
CTGTCGGTCCTCGAGCTGTACACAGAGGAGCGGTAGAATAC
>N_753
GTAAAAGGGGTTTAAGTCATCAGTGAACGCCTGAGGTTTAA
>N_754
GACGGAGAGAGTCTCTCTCTCCCAATGAGTCCCAGCATCGA
>N_755
TCCTTCTACCATAGAGCTGACAATGAAGGACGCTACTGTAA
>N_756
AGCTGGTGTTCCTTTGACTACACCGGTGTTTTAGACGCAGA
>N_757
ACCCGCCGTGCTAACCTAAGCAACAGTTCAGATGGGTATAT
>N_758
TAACGATATGGCATAGTTGTCAATAACCCGCCTTAGTAGTC
>N_759
ACTGGCGTTCCGCCTATCACCCGTATGTTAAAGAGTTAATT
>N_760
ATGCGCTGCCCGGCTCAAAACCTCATCGGAGGGCCCATCTA
>N_761
TCTCTACTAGCAAGCGCTATCTCGTCTTGTTGGTGCTGCCG
>N_762
TAGTAATCTCGTCCGAGTGTCGGACATAAAGCAAGCTCGCA
>N_763
AGGAGCGACTTGCTCGACGACACTGCGGTACTTCAGTTGGG
>N_764
ACCAAGGAACTGTGAATCGGCGTCATCTGTATCTGACGTAC
>N_765
TAGCTGAAGCGTAACTAGCCCACTTCACTTCAAGGGTCGGT
>N_766
TCAGTCCAAGTGCTCAGCCCCAGACACTACGCGTGCCTTAC
>N_767
CAATGGGATCTCCTTATTAGCCCGAATATGCCTGGGGGGGA
>N_768
ACACATAAAAGAGAGGGCGACCCAACAGGAGGATTTTTCGA
>N_769
ATGACATATTACCCATTATACACGAAATGAGAGGCGGAGGA
>N_770
GCAAGGCCTATAATATGTTTCCAACTGGCAATCCTTTAAGC
>N_771
GTTGGTTCACGATTACGTTCCACTCACTGACTCATTTGACA
>N_772
TTGGCACGTCCATTCAAGACCTAAATGATAGGCACGGAACG
>N_773
CACTGGCGTGTCAAAGTCCCCAACCATCCGGCTCACGGGCG
>N_774
AAATTCTAAGAATCTCAAACCATGTTTAGTTGGTTACCTAC
>N_775
GACGTCTGCGGGTAGGAATACTGTGCGACCAAATCATTTCC
>N_776
GGACGGCGACAACTTTTGCACCGTGGATACCTAGCCTATGC
>N_777
GTGCAATGGGACACCCGTGGCATCTAGTAAGGTACCTATCC
>N_778
GTGGGTATAGCCCTAGGGACCATCGTGTCAGACCATCTAAG
>N_779
TTATTGTGCCGTTATGTTGTCTGCGCGATTTGGGAGGTGGG
>N_780
AACGCCGGGTTGCAAACTCGCCGAAGCTTACCATTATGTCA
>N_781
CGTTTGTACCGGCATTAATTCTGGTCTAGTAAGGCCCACGT
>N_782
AACCAAAGCAGGGGTCTACGCCTGTGCCCCTCACCCTTAAG
>N_783
TTGAAGACAAGTTTAAACTTCACTGGCGTGGCCTCCGCTAC
>N_784
GAGAAGGCCTGATGACGGGGCAGGGAGGCTACCCGGTGGCC
>N_785
TCTATAGACATGACAGCTTCCCGTGCACAATCTTCCGGTAG
>N_786
GTAGTGTCGGCCCCAGTTGGCATAACTTTGTCCCGGAATAT
>N_787
AACTCAACTGGTCGGCCCACCCGCCCACTTAGCCAGCGTCA
>N_788
ATTCGCCGCTCAAAGATATGCCACACCCGTGGGAGAGAAAA
>N_789
CAAGTAAAGGTAGATCGTACCTTGGGTACAGATAGAATGCC
>N_790
CACCGACCCGCTAGTCATACCAACTTCTTTGCGCCGGGGAG
>N_791
TTGCCGACATCGAAGAGAGGCACATTGGCAGGAAAGTACGG
>N_792
TTACCATCTATTTTAAATGCCTGATTGGGCTTACACGTGTA
>N_793
CCATAGTAGCTCTAGAGGTTCAGTGCTCACTCTCTTAGCAC
>N_794
AGGAAATAACTAATTATAAGCTTTCGTAGCCTCAGAACGTT
>N_795
TGCTAGTATTACTAGGAAGCCCATCTAACTTTCGTGGATCA
>N_796
CTTCTTAGAACCTCCCGGTGCCCGGGTCGGCACAAACCGAG
>N_797
CCGACCCCCTAGAAGTCGCGCATAATATTTTCCGCTTTGTT
>N_798
ATTCATTCTCAGCGGGGCTTCAGTGCGTGGGAAGGACGAAA
>N_799
AGGACAGCGGAGGAGAAATCCTGTTCCCTCGTCCCGCCCGG
>N_800
TATTGGCAAGATGCGGTGGCCCTTGGTCCGAATCTTCTCTT
>N_801
CTAGTTGGAGTTTTCTATCTCAGGGGGGTCTGGGCGATACT
>N_802
CTTTAGCTGGCAAATAACAGCCTTCGCACATTTGGGCTCCC
>N_803
GCACTTACGGCTCCTCCTGTCTTTCTGGATTTGCCGCCACT
>N_804
CTGGGAGCTACTTGCGAACACAGAGAAGATCGCAAAAATGC
>N_805
GATTGGGGTTTCCTCTGCTACCACTAGTCTGGAAAGGCCAG
>N_806
ACTATAATAGTGGTGGGCGCCTCAAGCAGCCACAAGGGCTC
>N_807
GGTGAGGGGGGAGACGGGCCCAGTATCTTTTACTGTGCTTA
>N_808
ACCGGGTACCCTAGATCTCACTCCGGTCAAACCAAATCGTA
>N_809
ACCAGTGTGTCAAGTGGTCGCTTGCCGCTTCTATGCCGTAG
>N_810
ATCCGGCCGGTGTCATTCGCCCTAAATCTTCGCACCAAATA
>N_811
TGGTGAGTGCCAAGAAGGCTCAATTAGCACCTATGAAAGCG
>N_812
CCGTGAACGAAGTGCTTGTGCTGTGGCCCTGACCAGCGACG
>N_813
CTGATCAATCAAGCGTACACCACGCTTGCTCCAACGTCCCA
>N_814
GCTAGTCGTGCGCGGGGATCCGCATTAACCCGCATGAGCTA
>N_815
TATAACTCTCCTCTGTCTCCCGACAGGAAATCAGCCCCCGT
>N_816
TGAATGGGCGGGCACAATGGCCTTTTTCTACATCCACTTGG
>N_817
GTTCATTGACATCGTCACGGCATGCCGGCCAGCAGTTGCGT
>N_818
ACTCCTAGTGCCTCCTGTCTCACCGCCTTACTGTATAATCC
>N_819
CTCAAGCGTGCGTCGGCTGCCGAGCCCACCGCCCTTTCTGT
>N_820
CAGGAGAACAATAGGTCTTGCATCAATTGTTCTGCCCAAGC
>N_821
GACGAGAAGAATGAGCATATCCTACCAGATCAAGACAAATG
>N_822
AACGATGCCTTACACCGCCGCAATCCGCCTCCAAGCGCTGG
>N_823
AAGCGTCACATATGCCGGCACAGCTTGAGGTTATCATTTCA
>N_824
ATAAGAAACCGCAGAATACACTGGAAGGAACAGAAATTTCG
>N_825
CCTAGGTGTAGGATGTATGCCTAAGATTATGGAACCTAACG
>N_826
GAGACCACACTTTTCGCTTCCGGTCGCTAACCGCTATGCTA
>N_827
TCAAAACGAATCAGGCGGTCCGCATTCATACGGGCTGAGCA
>N_828
GTGACAACGGCCAACGTAGACTTCGCGTTCTCACCACAGCA
>N_829
CGTGCATGGGACCTCCATTTCCAGGGAGTAAGCGGACTTTA
>N_830
GGCCAATTCGTCAAGCGGTGCTTTAGTCTTCGTGTATACCG
>N_831
TGAAGAGCCTTAAGGCCAATCTCCAAAATAGTAACCAGCGG
>N_832
AAACACTCACTGTAGCAAGTCTAGTTCTCCCGAAGTAGCAT
>N_833
ATGGGAAACTCGTTCGAACGCATCGACACAACGATATCCGT
>N_834
GGAGGTGTGGCTAATCCTAACAATCGCAGCCGGAACATATA
>N_835
AGGGTTGAAAATTAATCTAACAGGTTAGCCCCCTGTGACCA
>N_836
TCCAGCGGTGTGTCCACAGCCCCCGTTTTCCGCGCTGCATC
>N_837
TATTATTGATAGATACTGCCCCGGCACTAGGACAGGAACGT
>N_838
GAGACAGGCAAATCCGCTGACCTCCATCGTTGTAAGTGCGT
>N_839
GTGACTCCTCCCTTGAAACACAACCAGCAATGACGGTTGTA
>N_840
GCTATAGTGTCGTCGGTTGGCCTAGATGGGCAGCTACCCTC
>N_841
TTCAAGGTGACCGTTCCGTGCAGTTTGCAAGGTAGACGCAC
>N_842
TGCCACCGTTCGGCGGAAGACGAAGGTTTAACCAATGTGTG
>N_843
GCGGCAATTGAGGATATCCCCGCCATCCGCTCTCCATTCGA
>N_844
AAGGTTGGGTCGCGTCGTCACTTACCACCTCTCTTACCAAA
>N_845
TTTTAGACTAACGGATTCGACTCATGCATGCATGAGGACTT
>N_846
TTCGTCCCTCGACCACGTCCCACACTGCGACCTACACTAGT
>N_847
GATAGCCGGCACGATGCGCCCCTAACTTACTCAATGGATAA
>N_848
TTACCCGAAGGGTGGACTACCAGCTCATACTTCGAAACGTA
>N_849
TTAGCTGTGCCTGAGCGTTGCTAATAGATATCAGTCTGTAC
>N_850
AATTCTTAGTGTAACGCGCACGACACTGTCCTTCGAAAGCC
>N_851
AAACTTTCACCAGTTACCGACTGTCGAAATGATAGCGTCCA
>N_852
GCCCGCTTATAGAGGCACGACAAATTGTTCAAAACTAGGAC
>N_853
ACTTGACGGCAATCGAGGGCCCGGACCGCCGGGGGTTAAAG
>N_854
GTCTTTCACTTCCATGTTAGCTCACAGGTAACACGGACTGA
>N_855
CCGTGCTGATCGACGAGTAGCTGTTGCGATATCGAAGGCAA
>N_856
AATTCGAGACGATTGAGCCCCCTCACATCCGAAATGATAAG
>N_857
ACAATGTCATTCATTTTCGGCAGGGTTCACGAGTCAACTAT
>N_858
ATGGACCTTAATAGTGAATACAACTATGGACTAAAGAATCG
>N_859
GTGGGGATTGGTTGTTACGGCTATGGTGGGCCCTGACACTT
>N_860
TGCCTAGGGTCGAAGGTTGACAGCTCCGTGGACTTTCAGGT
>N_861
GGCTCAGGTAGCAGACAGTCCCAGGTAACCTACTTAGACGC
>N_862
CGTTACCTACTCCCATTAGCCTGTTACTACTTTGACCAGAT
>N_863
CCCACCACACCCAACAGCATCGGGAGATGAGCTTTTCGGCC
>N_864
GGACGAGAATTCCATTACCACAAGATCCTACGGTCCTACAT
>N_865
CTTGGTTGCGCGTTCATTCGCTCACCCACTCAGGCAGGCAG
>N_866
CACACTGCCCCTGAGGACTCCAGGCGTCAGGTAGTCAGACA
>N_867
TCAAAAATCAAAAGAGAGACCTTCTACGCTTCTTGTTGCAA
>N_868
TTATCCTTCAGGAATTCTTTCTTACTCACTGACTACTCCCG
>N_869
GACCTTTGATATTAGCTAGACTTAACTATCAGCTGGCGTTC
>N_870
CAAGATATTCGCCTCCTTCACCTTCGTAGCCTCCAGCGCAA
>N_871
TAGTTGGGGTGTCTGCGGGTCGTCTAGAGATGACTGTTCTT
>N_872
ACCCCCACGTTCGTTTCCCGCCTTCTAGTCGGGGTATGTAC
>N_873
CGTAAAGGCAACCATTTTCACGTCATATCATGTAACAGAGG
>N_874
GATAATGTCGAAGCTGTCGGCGGTAGCAATAGCTCGCCTAT
>N_875
CGAAATGTGCGTGTTGAGCGCTGAGCGTGTTCTCGCACGAC
>N_876
CAGACACAATTGCATTACGGCGACAGTCTTGTCCGATGTAA
>N_877
AACGCACCCGTTAGCTGATACAGAGGGCGGTGAGACAGCAT
>N_878
TGTTGGCGAACTTCTATTCGCCGCCAGCCGACACCCAGCTG
>N_879
CACACGGGGTGCACTATGCGCAGGGTGGTTTAATGATAGGC
>N_880
ATAAGAAGCACTCCATCTATCTGAAGCGTACACCTCCTTCC
>N_881
ATAACTCACGCGATAAACCTCCGGCGAAGAGTTAAGAGCCT
>N_882
CTTGTCTAGGGCATTATCTTCTATGTCGTCATACATTGACT
>N_883
AGCCTGTTCTTGGGCGACGGCACCCGGAGTTTAAGCGCAGA
>N_884
GGTTTACCGGCTATTCTCTGCCGGAGCTGTATGTCTATCAA
>N_885
ATCACAACTACAAGGCCGCACGCGAATTTCGCAACGCTCCC
>N_886
GCGGGCTATGCCCCGGGGCACAGCCGCGGGGTGGTCCACGA
>N_887
AAAATGGTGCGAACCTATGTCACCCGATCTCGCCCCGTCCC
>N_888
ATTACCATGCACCTCTCCATCTAACCACTCGGTATCGTGCC
>N_889
AGGATGTGTGGCTAGACTCACAACATGCAGGCCCAGGCGAC
>N_890
CCTGGTTTACTAATCTCAATCGGCTTTCATACCGCACAACG
>N_891
GTACACAGACTTAGAGGAGACTGACCGACGCCGAATGCATA
>N_892
CACTGGGAAGGACTTTCGGGCAAACAGGAAGCTCCTAGAAT
>N_893
GAGGTAGTATAGCTCCCAAACAGGCCTCTCCATATAGAATA
>N_894
ACTGAGGGGATCTGTTTCCACACTGATAGACTACCATTGGT
>N_895
TACTAGGGTATTCCCGAGAGCGAGGAAACTCCGTTGGATCA
>N_896
TACGGATACGTCCGCGGTTGCTAGAGTAAACCGCCCTAGAA
>N_897
CTACTTTAGCTTGAACGCGGCGAGGGGATGTATTCGCAGAG
>N_898
AACTTTATCCATTGTAATACCAGATTGAGAATCATATGATC
>N_899
CCTCTGACGCGATCCTTCTTCCGGACCCTATCAAAGACCGA
>N_900
AAACTTCGCTATCTTGGGCCCTAATAAAACCGGATATCCGC
>N_901
ATAGTCACAGAAGCGTATGGCCCCTACCACGGTCGGAGAGG
>N_902
AATACTGCAAGTTTCTGTTGCATCCAACAGTCGATCCTACT
>N_903
CAGAAACGGGGGCAACATTTCTGGACATACTGCGGTTGCAG
>N_904
AGTAAACGTACCGCGATGGCCGACCAGAGGCTCCCAGATGC
>N_905
TTTCCCCGCTGCGTGAAAAACTTAGCTTTAAATTGTCTCTC
>N_906
GTCAGTTGTAAGGCGTGGGACTCTGTCAACCAGCCCGCTAG
>N_907
CAGGTTGGGCAATGGCTAGACGTCTACATCCGCAACCATGT
>N_908
TAAGCCAATAAAGTGTGATGCATCCGAATAGTCCTTTGCTG
>N_909
AGCAGGGAACTTACCGATAGCACCCTGACCTGTAGGTAGAA
>N_910
ATCCCAGTTGCTCAATAAGTCAGCCGGCTTCGGCCAGTAAG
>N_911
TTTAACCGAGTTCCAGCAGACAACATGTACGGCTTCCCCTT
>N_912
GCAGGTCGATTGCGTGCGTACACCGCTCTGATCGTAAGATA
>N_913
ATTCGAGATACGTTGAGGACCTCAACAGCTTTCAAATGAGT
>N_914
GGGTCCTGATTCTAGATACGCGTAACTCAAACCCGCGCGAG
>N_915
TTGGTCCTTATGCATAAAGACGAGACGTGATCCGTATCAGT
>N_916
GAGGCAAGCCGCCGCAGTACCGATCACGAAATAACTGTAGC
>N_917
TGATTAGCCTCTTGGTAACGCCGTTAACACAAATCCACTGT
>N_918
CCGCGGCAGATTTGGCGTTTCGCGCATATAGCAGTGCTAAT
>N_919
GGACAAAAGTACCAAGCTACCAGTGATATCAAGGGTGCCGA
>N_920
GTGAATGTCCGATTTTATGCCTCACACTAACGCGTCTTCCC
>N_921
CTTGGATGTACGTGCCCCCACGGAAAGGGTTGTTACCAGAA
>N_922
GTGGTGTGACATTGCAGTTACAAGTAACTTAAGTACATCTG
>N_923
GCCCTAAGAGAGTTGGGGGGCTTTGAAAAGGCACTTAGATC
>N_924
TCGGTACACTCCACGAATGCCTGCCTGACTTAAGTGCGAAC
>N_925
AATAACTCTACGTTTAAAGGCTACCTACTATACGCATCAAC
>N_926
GATGTATTTGGGCCTCAGGTCCAGATATAAAACTCAGCATG
>N_927
CTGGCATACTAATACGTTGTCTGATCATTTCTCACTATTAG
>N_928
CATCACTAGCGTACATCCGCCGCTATCTGCCACGACACCCC
>N_929
AGTTTCCTATTTAGGCGGAACCGATGATCCGTTAATAGACT
>N_930
ACCTCCTATCCGGCAGCTTTCTGGTATCAATAGTAGATACA
>N_931
TTAGACGACTTGGACACCTGCGGCAAATTTGATTTAACCTC
>N_932
TACTACTTACCGTTCTGGGCCTAGTAGCTATACATGTCTTG
>N_933
TATCCCTCCCCCAGGCGTGACGCCGTACACGAGTTGGACGA
>N_934
GATTCGGACGTCTACCTATCCAGGTCGACTATACGTATTGT
>N_935
ACTGCGAGCTGGGGAATCACCCTGACAACAACCAACAATAG
>N_936
TACGCAGCTCTTTCGTAAAACCCACGCGGCAGGTATTCATG
>N_937
ATTAATTACCGCGCAATCTTCGCAGATTGTCTCCCAATCCG
>N_938
CGTCACCTCTGCTGAAGCATCACTACCTCATTATCAGAGCC
>N_939
GTTAATTGACAGAGATTACCCACTGCCGAGGACAGGACATT
>N_940
ATAACCCGCGTCCGTTATAACATGGAGAAGTTGCCGCAACC
>N_941
ATCCTCTGATATCCGGCCACCAGCTAACAGGCTGCCTGTAG
>N_942
CAATTCCCCTCGTCTCAATACGTCTGACCATCCGTCTCATC
>N_943
TCAGGACAAGTGAGTAGTTCCTGCGGGCTATGGGGCTCACA
>N_944
CAACTCGTCCTGCGCATCCTCTCTCTGTAGGACCCGTGACT
>N_945
GGGACGATGTCTGGGAATGACCCTGGGCAGACTAGTGCAAT
>N_946
TGATATCTCCCTCGGGACGACCTTGTCAGATTATAGTTCTC
>N_947
TGTTGACCCATGTTTAAAAACTACACGCGGCAAGTTCCCTG
>N_948
GAGTTTCTGAAGCTCCGCCACTAACCCTGCTAACCATATGG
>N_949
ATAGGCATGGCCGGAGACAACTAACATGACTGATTGAACCT
>N_950
CTCCCCCTCTGAAGAAGCATCATCTCAACTTGATCCAATGG
>N_951
ATCGTGAGTATCCGGCTCACCTGTGCTGTTAGCGCCCTGTG
>N_952
GGGGCTCTGAACCTCTTTCTCGCATATAATCAATACTAATT
>N_953
ATCACCGTGTAATTAACAAGCTTATGGAGAACGAGATTGCT
>N_954
CAGTTGTACCAGGAACCGAACAGACATGTGGGGATTGCTTT
>N_955
GTGATTAATGTGTTACGACCCTTCGGCTTACTAAACAGTTC
>N_956
CGAGTGATCTAAAATCAACTCGGTGAGAAGAGTGCCCCAAT
>N_957
GGAGACTCGTGAGTTGGTGGCTGGCCCCAGCAGGATATGCA
>N_958
AATCAGAGCCCAGCTCGACTCACCGACAGATACTGCCTAGT
>N_959
AGTTCCTGTGCGATAAGTTCCACCTATGCCGGGATATATAA
>N_960
GTAGCAGGGTATCCTGAACGCTGAACTACTCGCACGATTCT
>N_961
GTACTGACCATAGACTTGCACTATCCATTTGTTAACACTTA
>N_962
CACAATCTCATCCCGTGTTACCGGCGAGCACCACGCTATCA
>N_963
TGTACACCCCTCCGACGCCTCTTACGATTTTAACTGAAATC
>N_964
TATGTCATCCAGCCATTCTCCTAAGATACAGATCGTCGTTG
>N_965
TCATTTGTTACTCCCCCCTTCTCCTGCGACAAAGGGTAAGG
>N_966
CGCAATTAATTAGGCGCACGCGGGTCTAGGTGGTAGCAACT
>N_967
ATACGGGCGACTCTGTGCATCACACACCGGTGTTGCCACGC
>N_968
AGAAAGTAAATGAACTACTGCAGCTCTAAAGAACTGGCTCT
>N_969
AGAAGACAAATTGTTATAGGCTAGCCTTGGTACCCCGTGTG
>N_970
TCGGCCGCTTCGACGACCCGCCTGCTTAGTTTGTCACTAAG
>N_971
AATTGAATAACGTCTTCCTGCATCCAGTGAGCCGCTGATCC
>N_972
TGCCTCAAAGTATATCAGTTCAAGCGCCGGATCGGTACAAC
>N_973
ATGCGAAGCGTTTTGCGATACCCGGTAACGGAGACGGGCTG
>N_974
AACACCGATGGAGTTAAAGGCGTCGAAAATCCAAGGGCCGC
>N_975
TTATTAGACGTGCTGTTGTCCCGTCCCTAGACATATATTAC
>N_976
CATCATGTCGACATGTTATCCCCACTACGTGCAGAGTTCCC
>N_977
AAATGATCAACGGGGAAGGCCCTATGGTCTGTAGTTGTGGC
>N_978
TGGTTCGAAATATCAGTCAACCGTGCGATTTTCCTACCGCC
>N_979
ATAACGAACTAAAGAACCAGCCTGCTCGGTTACATATAAGA
>N_980
TCAGGCCACGCCTTAACCGTCGTGACATTACTCAGCCGATG
>N_981
CACCTCGGTGGACCACTTCTCCTTCTCACGCAATGCCAGGA
>N_982
TATACATGGGCTATTTAGAGCAGCCCCATCTTCCCAAGTTT
>N_983
TGTTACCTAGTAGCCGGCTTCCTATCGATGTATTACTCCAG
>N_984
ATTGAAATATGATCAGATTTCAACACTTGGTAGTCGGTCAA
>N_985
GCATTATTGCGAATGTCCGACACCAGGTGCGGCCCAAGTCT
>N_986
TTTAGGCCCAGTGATGAACCCAGTCTCCAATACTCAGGGAG
>N_987
GCTAGGAAGGAAAGCCATCGCTATTGCCGTAGTCGAGGGTA
>N_988
GTGCGCCGATACTGGATCTACGCATGTAGAAGAAGGACCGG
>N_989
TTGCAGTTGAGTACGGGTAACCATACTCCAGCCTAAATGCC
>N_990
TGAACTTCTTAAAGGGTCAACACGACAACCCAAACTGGTGT
>N_991
TAAAAAAATCAGACCCCCCACGTTAGACATACAAGTCGACC
>N_992
GCCAGGTAACGGCGAGTGGTCCTACCCTTCAACCTAAACGA
>N_993
ACGGGTCCTCGGACAGCGTACTGCTCATGACCACGCTGCCT
>N_994
CGAGATAGGCCTTATCACATCCTCGCGCTACATATTTAAGT
>N_995
GGGCAGCGGGATATCCAGTACCCCGTGCCCCTCGGGGGGAT
>N_996
TCCGATCATCCTCAAGTGTGCGGTCTGTCAGCCGAACTCTG
>N_997
TCGTATGAGAGTCATTCAGACGACTTGGATAGTTTTGCCTC
>N_998
CCGGCTACCATTATGCGGCGCGGCAATCTCATCATCCAAAC
>N_999
CCGTTATGTATGTCGGATTACGAATGGATATAGGCTTAGCG
>N_1000
CACAAGCTATGCCTATTTGACAGTGAAAGCCACATCGAGGC
>N_1001
CCCAGCCTGATAGGCTTAAGCTGTAGAGAACCATGGCGGAT
>N_1002
CCCCTAGGCTAAGGGTGGTTCGCGATAAATGGGTTGTAGGC
>N_1003
GAAACTCGCGCACCTCGTCCCCCCGGTGTTCAACTGGGTAT
>N_1004
GCTTCAGCTAACGAGTGTGCCTTCCAGCAGGGGCGCACAAT
>N_1005
AATCATTGGTAATGAGCTAACCAACCAGCAGGGCGATGCCC
>N_1006
CACCACCAACAATACGCTTCCGGTTTTGTGATACAGTTCGA
>N_1007
GTCCTCTTGCACATTTAGTACTTAGCACACTTGGGTAATAT
>N_1008
GCATCGCCGCTGCTCATACGCCCATTTCCCACCTGTCGCCA
>N_1009
CGGTCAAATTGGAAGCGGACCCGCTTTTACGACCATTCTCC
>N_1010
TGGTACCAGGGGATAAGGCGCATAGCGGTGACCAGCATTTC
>N_1011
TCGGTCGCTGTAAGTCGGACCGTCAGGATGTGGGTCAGATG
>N_1012
TTATGGACCGTTCCGGTCGTCCCATTCACTGACACAATAGA
>N_1013
ACTCGCCTATCGTTGTCCAACCAGGGAAGAGGGTTGAACGC
>N_1014
ACTTGTACGGCGACAAAGGTCGGTGTGGCCTAATAACTTAA
>N_1015
AATAGGTGGCCGAGTCCCCTCTAACCCGATTCAATCATCTT
>N_1016
GGTGTAGCTGAGTTGGCGGGCACTCCAGTATGTCGGACTGG
>N_1017
GCCGGCATGTTCGGTAAGATCTACGTTCCCAGCTTCGATGC
>N_1018
GTACCTCCCGATTGTTTGAGCACGGAATACTCATAGAAATC
>N_1019
CTCGAAGATTACTAGTCATCCTTTAAAGTGGTTAAGGAGAC
>N_1020
ACCACAATCCTGCTTCAAGACCACACGTTCATACTACACAT
>N_1021
TCTGGCGTATAAACTCTTACCGTCAGACGCAGCAAATTTAT
>N_1022
TGCTAGGTTCCTTCTTCGAACATCAGTAAAGCTATCACTCG
>N_1023
CCGACCCAGGTGTACTGCCCCTGACAACCCGATTCCTTCCT
>N_1024
AATTTACCATGGTCTACGAGCTGCAACGGTTATGTTTGTTA
>N_1025
TTCCAGGACCACAGCCGCCGCTTGTCCAATGAAATGTTGTC
>N_1026
GGCTTTAGGGTCGTTTATCGCGAGTTTATCTGTGACCTCCC
>N_1027
ACGTTTAGGCCCGAGCTCCCCACTCCTGGCGACAACCGTAT
>N_1028
CATCGCACTGGATGCGACCCCACTCATAACTACATTACGAA
>N_1029
TGGATACAGCTTCCTGCAGTCACACGTTGTGATCCTACGCT
>N_1030
TGTACTCGCCTCTATGAGATCCCCGGTTGTTTTGCCGTTCT
>N_1031
TGCTAAGCACGGGCTTTATGCGGCCCTCTATAAGCCTCTGG
>N_1032
AAAGAATTTATCGGGGCACGCCTAAAAGTGAGCTACTTAGC
>N_1033
TGCAATGCGCTGTAGAAACACAATTATTGGGCATGTCCTGT
>N_1034
TCGAAACTGTTCTTAACTACCGAGGAACCAAGAACCAATGC
>N_1035
TGGGAACTCGTGATAAGCGCCATTGTTGGCATTAGAGTCGG
>N_1036
GACGGTCTGATAGGTTGAACCCGGAATCTAAGGTAGTGCTA
>N_1037
AAAGATTGTGGAGCTTTGGGCCGCCGACAATAATCTTCGTA
>N_1038
ATTATACGGCCACAGCCCCACATCCTCTCCGCTAACAGGGG
>N_1039
AGGTCGCTCCGTTGTGTTGTCGAGACTTTTCGTGCCAAGCA
>N_1040
GCAACTCCTGTGGTTACCGGCATCAATGTAAGCCTAAGCTA
>N_1041
ATCGTACACATCGGGCGTGTCACTTACGTTAGTGAACATTC
>N_1042
CTACCCGCGTAGGAGGCGGCCTCCTAAATATCGTTTCCGAG
>N_1043
CGCACGCAACCATACTGTGCCATCCCTTCGACAGATCTCGG
>N_1044
CTTGTATAGCCTCCAAATTTCATCTTGGTTAGTGGCACGAT
>N_1045
CCATCTGGCTCTGTACGCTCCGAAAATTACATTTAGAACCC
>N_1046
CGCAGGCACGCTACTAGAGACCAAATCATTATCCAGCAGGC
>N_1047
GACCTGTGTGTACCCTAACTCTGACGTTACGTTAATTTGTG
>N_1048
ATCTGTAGTTGTATACGACTCAACCGACTCTACAGCCGTTT
>N_1049
AGGTACTTTCTGTCCTCACCCCTCCGAACGCCTAAAAGCAC
>N_1050
GACTGAACATCGGCACGTGTCAAGTGCGGTGAGTTCGCAGC
>N_1051
TTTTATTAATCCTACTGAGGCCCGAAACGTCGCGTAAAACC
>N_1052
ACGGGTTCCACTGAGCCGTTCTCTAGGCTCGCTCTGTAAAT
>N_1053
AGGATTCAGCCCCGCCTAATCCATCCTGGACGCCCGTGCAC
>N_1054
ACCGGCCACATTTTCGGCGGCACTCGGTCTCAATGGTGCGG
>N_1055
TGGCGGCTACTAACCTCAGGCAGCACTAGTACGAAGCTGAT
>N_1056
CTTCCGTTAATTGCGCCCGCCTGTAGAGTCCTGCAGGAAAG
>N_1057
GAAACTGCGGATTTGCATTCCCTCTAAATCCATGGCATGGT
>N_1058
GACAAATCGCGATCAGTTTACTCAATCCATTGGATGTAATG
>N_1059
ATCAGCGCCCTTCATAGGAGCTTGTCGTTTAGGACCCTGGC
>N_1060
TTGCGATAATGCCTCCCTCGCCCCGGCATTGAAACACTCAA
>N_1061
AGCAATCGGTGGCACCCTTTCCCCGGAGACATCTTCACCGG
>N_1062
TACTCAGCCCTAACCTGATACCTATTGCCCCTACGCTGGGA
>N_1063
CCAAGGGTAGGACTATCAAACCCGGTGGACGCGAGCGTTGG
>N_1064
CAGCCTCCAGACTCGTTTGGCTAAGGACCCTGCTGTTGCAG
>N_1065
AGCGCCTAGCAGTAAATGGACTACTGTCATTACCTCGAAGG
>N_1066
CTTTCACGGTTACGACCGCTCGCGGTTACCAGGACTAGTTA
>N_1067
GCTTTTGAGGGAGAGTAAGGCTGGAGGGGTGCAATGTTGGA
>N_1068
GACCCGCGCTAAGCATTCGCCTATGGCGTCGTGCCTACGTT
>N_1069
TTTCCAGCGCCCTACGGCTTCATCACTTGGTGATGTAATAC
>N_1070
ACGCTGGGCGTTAGTGTGCACTTATTGTTTTGGCTTAATAC
>N_1071
GTGACTGGCCAAAGGGTATGCTTGCGCGCTTGGTCGCATAC
>N_1072
TGTAAACCATACTTGACCACCGTCACACCTGCACGTGTGAG
>N_1073
TGTACTGTTCGTGTTCAAGTCAATTGTGTAACTTAAGAGTT
>N_1074
TGGGATGGCTGTTGAGTTGTCCCTCGAATTCGCATCCTTGT
>N_1075
GCACTTGGCACTCTTATCCTCTGGGGTGACACAGAAGTTTG
>N_1076
GCGGTCCAATCGGTTACCCACTTTCGTGCAGGCTTATCGAC
>N_1077
CTAAGCTATCGCACAAGTTGCATGAATCCGGCCGCGCGCGC
>N_1078
GCACTAGTAAGGTATTACCCCGAAGTCGTTTCTGCAGGCGG
>N_1079
CACGTTGACCTATAGTAGGACCGCCTATGGTGGGTAAAATA
>N_1080
ATTGGCAACCTCTTCTAGCCCGGGGATAGCTTTAACGACGA
>N_1081
CCTTATGTATTATCTTCGGACGTGCCTATAATCGCTGGCCG
>N_1082
CACACCGTTTGCTCAACCGTCTGCGATTCTCGTTCCGCACG
>N_1083
AGGTAGCAAGGTTCATTTATCAGCGAAGCGTCGTCCCTTTT
>N_1084
AAGTCAGCAGGTCCGGAGTGCCCCGTGTGCCATAACAGCCT
>N_1085
CGCGTTGAGCGCTGGGAGAACATTTCTTTGTGTCCCTATGA
>N_1086
ATCATGCGGTTAGCCTTGTGCAAGTACCAACGGTTTGCATG
>N_1087
CGGACCACCCAATTGACTAGCCGAATTGATAGGCAGTCCGC
>N_1088
ACATTAGCGGGACATCGACCCGATGTGGTGTGCTATCGGTG
>N_1089
CTAGTCTAGGCTACCGATTGCCGCAGTCCGATCCGACGCAA
>N_1090
CGGGTGCAGTTGATGATACGCCACCTCAAATCAGATCTTAT
>N_1091
AAACTTCCCGATCACACCAACGCCTACGCCCTTATTTACAC
>N_1092
CCTAGGGATTTAAGAGAAACCCGGATAAAGGGGGGCGGCGC
>N_1093
TCGGAGGTTAAATTATCTTCCGACGGAGGAGGCGAAGGAGA
>N_1094
CCAATTAATGGTGGGATAAGCAGCTTACGTCCTCCCAGTGG
>N_1095
TTGGCCCGCTCAATAACGAACTCTCGGGAGGGTTTTGGTGC
>N_1096
AATTTGTCCCCTGTATCGGGCCTTACATACATCACCATCTT
>N_1097
AAGCTTCATAAGGTGCAGGCCAAATCTCCGCGTCTCTGTGA
>N_1098
AGTTATCGCGGCGTAGACCTCTTTGGTGTCGCAACTATAGC
>N_1099
GAGAGCATTGTTATGTTCTGCTCCTTGCAGCAAACTAGCCG
>N_1100
CGGACGTTCTAGTTTAGGGGCACACAGTTCTCCGTAGTAAT
>N_1101
TTGTGGGTAGGGTAGCGGATCCGGCGGCCTGTCCAGGCCAA
>N_1102
GACCCAACTTTAGCCGCCGCCCTGTACCCGCCCTGATTCGA
>N_1103
TCAAAACTGGATTACTCGAACTCGCATTTTCTGAACGGGTG
>N_1104
TGACCTGGATGCTTATCGTCCAGTAACCGTAACGGCGGGCG
>N_1105
TAATCACGGATATAATGGCACTTAGAATGCAGTTTCGGGGT
>N_1106
CTCAGGCTCCCAATTTTCCTCACATTTCGGACCACATGGTG
>N_1107
CTTGAGGCCGTCGGGCACCCCCGATGCCGGTCGCGTGGAGT
>N_1108
AGGCATTCTCTTACCGCTAGCAGTGGAGTGCCCGCACCTTC
>N_1109
TAGCTCACAGGTGTTTGAACCCAGTCGTGTGGCCTCCGGGG
>N_1110
TAGCGGGCTGGTCCACTAGGCAACTTGCCCGTCTAGGATAG
>N_1111
GGTTCGGGCAACGTGTTTTACCGTAGTGCCAACTGTACAGC
>N_1112
GGTGCCCAGATCCCACCCCCCCGGCAGCAGCTTAAAATCCG
>N_1113
GGTCATGAGGTGAGCGTGGACGGGAGCCCCGGCCTCTCTTT
>N_1114
ATGATGACAACCATCTTGGCCTGGCCCCTCTGCTCAAACGG
>N_1115
CCTATAGTGGGCAAATATATCAAACACGATTGAACGCACAA
>N_1116
AGGAGCAGTTACTTACCTTACTGCTATCTATAAGAGCAGCA
>N_1117
TTGCACTAATTAACGCCGTCCGGCATTATGGGTCAGTCGTT
>N_1118
TAGGCATTCGTGATCTTCTACCCCAGATTCTATAATGTAGC
>N_1119
ACCGCTCTCGGCAACTGGGACCGGTGTAAATCGCAAGCGTG
>N_1120
GCTTTGTCCCTGCGTAATTCCTAGGCTCATTTTGAGTAGAA
>N_1121
TCCCCCCCTTAGAAATCGTGCCCGCTGCATTAACTTACACA
>N_1122
GCGACATTAACTGTACATATCGGAGATAGAAAGCGAATGTG
>N_1123
TGATCAGGTCCGGGAGGTAACGCGCGGCAGAGTTCAGTGGG
>N_1124
TCAGGGAGCCTTATTATGTACAACACACCCCCTGTGCAACA
>N_1125
GAGTCTTGCTAACTGTACCCCTCAAAAGCGTTGCCCTTAAT
>N_1126
CCATTTTGAATAAACCATGGCATCCTTTAGTGATCACGCTT
>N_1127
GACTACCCCAACCGCCACGACCGAAATGGATATATCGACTG
>N_1128
AGCCCTTGTCGGATAATCGTCGCGGTCCTTGGGATAGGGTA
>N_1129
ATGGTGTTCAAAAGTGTGGTCAAGTCTTGCCACCAACTGCG
>N_1130
CGGCGCCCGGCGTTGTCAGCCTATCTTGTTGCTGACAGTGA
>N_1131
GTAGCGGTCAACTGGTTAGGCGTTGCCAATGTGACTTCCAA
>N_1132
TACATACTTTCGAGCTGTGCCTCATGAGGCTCGGTGACGCG
>N_1133
GACGGAACGCAAGGTGGGTACCTTTGCGAGATAGCTTTGAG
>N_1134
CACGGTGCCGAAGGGTGTACCTGCCTTCGCGGGCCGTTTGC
>N_1135
ATAAGCCACGCGATTGGCGGCTCTCCAGCGTACATCACCGT
>N_1136
CTTGTAAGCTTTGGTTGTAACAACAGCGTGTAGCGTAGTCC
>N_1137
TGTTGAAGGCGCGGACACACCGTGGTGCAGATAATCGAATA
>N_1138
GTTCCACATGCCACCGATACCCTCCGTTGGTGGGGTGATGG
>N_1139
TCGAGCGACTATCTGCTTAGCAACAGGGAACATAGATCTAA
>N_1140
ATCCCCTTTACTCGAGCCCACCGTAGCAGATACAACGATAT
>N_1141
GTTATTGAAACACGAGATGCCGGCGTCTAAGACGTGTGAAT
>N_1142
TTACTACGCGATTCGATCCCCACGGTATGACATGGTGTTGG
>N_1143
GAAAAACGCCTACGACCAAACCAACATCTAACTTCCATGAT
>N_1144
GCGGACACGGTAAAAGGAAGCCTTCGATATAACGTTTGTGT
>N_1145
CATATGATCATTTAGACCTGCCCGTGGCCGATTGGGGCCAG
>N_1146
GTACAATGTAACCTGCTAGTCACTTTTCAGGGACGCTGCGC
>N_1147
CTAAAAATGACGGGAAGGCACAGAAGAGCTTCTCAGCATTA
>N_1148
AGAGGATTCCGAAATGGGCTCTGCTATATACGAATAATATA
>N_1149
CAGGACTCGCTCGTCACACTCATAGCCGGTTTCCTAAGAAT
>N_1150
ATTCAACAATATCAATGTATCGCCGTTGCGCTAAGAATTGC
>N_1151
GGATATAGTGTGCCCCATGCCTTAATCTGAACTACATCGGT
>N_1152
GTAGGGCGCTAGTCGGCGGTCTGCGGTTGTGGTTGCACTTT
>N_1153
TATAGTCTTGTTGCAATAACCAGTGCGGGTATCGGATTAGA
>N_1154
CTGCATTGTATGTGGGCTCTCGGGGGAGTGAATGTACTGGT
>N_1155
AAGCTGACGCACTAAGATTGCTGTCAACACAACGACGAAGA
>N_1156
AATCGAGAATAAATAACGTCCCGGACTTCTCCGGCACCCAC
>N_1157
GTCTGGGCTGTCAAGCTCAGCCTCGAGTTTTAATGGGGTCA
>N_1158
TAGCGACCCGGCTTATATCTCGTCTGCAGGCCGGATCCCGT
>N_1159
GGATAAGCCATATCCCACTTCACGAGTACAAACCCAGCGAG
>N_1160
CCTGTCAAGTCCCAGTCTTACGGACCGCGGTCACCATCGGT
>N_1161
TTGATTGGGTTTCATCATTGCAGGGCCAGATCCTGTTCAAG
>N_1162
AGGGTTTACACGCAGCATGACAGCTGTGGAGGAATATAGCA
>N_1163
ACCAAACCTTGTCTGTTGCACAGTTAAGGATGCTCTCTCCG
>N_1164
GTTACGCTGCCCGTAATCACCTCAACGCTGACGATATTTTG
>N_1165
TAATGTGCGCGTAATATCGCCCTGGTTCAGAACTCCGGGTG
>N_1166
GTGCAGAATGGCGCTACTCACCTCGAAATCCCGTAATGCTA
>N_1167
GAAGCGGGGAACAAGCATGCCACCTCCGGGAACCCGTGGCC
>N_1168
TCGTATCCACTTTGAGGACGCCACCCATCATTGAAAGCTTA
>N_1169
GGAATGAGCTTGCAGTGCGTCATACCGGAAAATTATTGATT
>N_1170
GACCACCACTCCCTCGACGTCTTAAGTTCTGTAAACAATCG
>N_1171
TCGGCCCTTCTGCTCAACGTCTTAATGACACTGAAGATATA
>N_1172
TCAGTGACCAGGATACATTGCACCACGTGTAAAAGAGTTTG
>N_1173
CTAACAGCTATCCAGTCGATCAATGATCTTCCTTTACGGCG
>N_1174
CTGAAAACATGCCACGACCACTTATGTCGGCCAATTCCCCG
>N_1175
CCCGTCCTGGGCCTTCTAATCTTAAAAAACGCCAAACGTGT
>N_1176
TAGTTCCTCGCTTACGGGAACTAAGGCGACTTAGGCCTATA
>N_1177
AAAACTTCTAACAGCCACTACCTCGAAACATACGCAGGGCT
>N_1178
AATTTTACGTAATACACTGGCGGATATCGATTTAATTAGAG
>N_1179
ATTGTTCTTCTAGGTTTACGCGTGTATTCATTGGTTGTGTG
>N_1180
TTAGCTATGTATCACGCTATCACTTAAGGTGTTTGCTAATG
>N_1181
GCACTGAACCGCCCAGTAGTCTGAGCGGATGTGCTAGGTAT
>N_1182
GTTAGCCGACGTTTGATCTGCAATGCCGTGTAGGAGACGCG
>N_1183
GCCCTCTAAAGAATTTAGATCCGGAAAGTCGTCAATCGCTT
>N_1184
CAGCCAACAATTGTTGTCTGCTGGAAAAGCCGACTATACGG
>N_1185
ACACAGCGACCCCCGGATTGCAAGCTCAAGATCTAGTCTTC
>N_1186
TAGCCCAGTCCATCCAATACCCAGCGGCGGTGCCCCCTCCG
>N_1187
GAAATATGCATTTCTGTAACCAGTAAGAGCTTCATAACATA
>N_1188
GCACCGTCGGATTGGATACACCATTGGGTCTATCCCTTGTC
>N_1189
CCAGGCGTCCTATTAGGAATCACTTTCCAAGCTCATCGCAA
>N_1190
AAGGTAACGCAGAATAGGTCCTCGATAGCCTTGTCTCTCCG
>N_1191
GTTACTAGATACACTCTACGCAGTATGCGCCAGGCGATACA
>N_1192
ACGAATTCATGGGGCGACGCCCTGTCTCATCGTACTCACTC
>N_1193
TGTTCCGGCGTTGTACACGCCCTTGTTCCGTATAGGAATGG
>N_1194
TCGTTACGTCTGTGCAGCCGCACCAGGTATGGGGGAAACGT
>N_1195
CGCGCCCGCGAGACGCGCCCCTGAATCTTGCCCTGTTGATC
>N_1196
GGGTAACTGTCCAAGTGCACCTCACCCGAGTGAATTGACCA
>N_1197
CCGCCGCTTGGGCGGGCCCGCAAAATTCACCCCTGATCATA
>N_1198
ACGATCGGGAGCCTATAGGTCCCAGGCCTGTGTTAGAGCTA
>N_1199
GCATATCGGCACCGAGTTCGCAAGTATACCCAGGTTGGAGG
>N_1200
CATCGCTACGGTATTGCGCCCGTCATCAAGTCGTAAGGGTC
>N_1201
AAGTAAACCCCCCCATCCGCCGTGCCAACATAAAACGTTGC
>N_1202
CAGAATAAGGACCATGCACGCCTTGACTACCTAGTTAATAA
>N_1203
TTATAAGTCGTCATAATCCTCATTAGATAAAGGTTAGGGGA
>N_1204
AAGGCGTATTGCAGTGCGGACAGACCGCGGCCGGAACGTAG
>N_1205
GGGTAATTTGCGCCGAGTCCCCTGCACTCCCTGGAGGTGCA
>N_1206
TCCTGCCTAAGTCGATGAACCCGACGGACATAAGATTGACG
>N_1207
GGGAACCTGGTCACAACTATCGAGTCACCGGCAACCATATT
>N_1208
TGATGGGTGGGTCGGGGTGTCTGGCACTTCCATTTGGCTGT
>N_1209
CCCCCCCCAATCTGTCTAGTCCTAACTGTGGAATTAAATGG
>N_1210
GCTTGCGGGTAAATTCTATGCTCTGATATAAGGCCTCGTGT
>N_1211
CATCTAAAGCTCTAGCTCTTCCGGATTAAGAGAATACTGAT
>N_1212
CTCATTCGGGAGGAGTCACCCACCCCAAGGGTTTATCGGCG
>N_1213
AAGTGTTATTAAACTTGAAACTACGTCCTCTACGGTGTTTC
>N_1214
TGCTACCCACTACCTCTGTCCACTATATAACCGACTCCTCA
>N_1215
TCCGAGCACTTTATCCCGAACTGTCCGAGGCGATAGCGCAG
>N_1216
CCCCGGCAAATTCAAACGGGCTGTAATACGGGCCCGCACAG
>N_1217
CTCTACTGTAGTGTCACCAGCCTCTGTACGGCAGACATCTA
>N_1218
CCTAGGGACTAGTGGTCTTTCCCCCCGATTCAGTGTCCGTA
>N_1219
AAAGCATGTTGAAACATGGTCGCGGGGTTCGTCATTAACGC
>N_1220
CTTCTTTTTCTTTGCCTGCTCGGCCAGAAGAGGCCTCAGTT
>N_1221
TCATGAGGTCTCGAGTTAAACCTCGGGCCAGTTTGGTTAGA
>N_1222
TCGAGGCATGTCCCTATAACCACGACGCGCCGATCGTGTAG
>N_1223
TTCCGACAATACGTCGTTCACTAAGCATTTCGAGGGCTGTT
>N_1224
CCCATTTCCAATCCGCAAGCCCGTCGTATCCGTGGTCAGCC
>N_1225
CCATGGCGTTGCTCCACCCACGCAGAACCACTATGTCATTA
>N_1226
AGCTACAACGTGATCATATCCCACCAGCTCTAACCACCCTA
>N_1227
GTGTATTACGACATAGGATCCATTCATTCCCCCGTCAAGGG
>N_1228
CGTTGGCCACGTTGTGTGGCCGACAGCGCATCACATTGAGG
>N_1229
GCTCACCACACGTATCACTACTATCTGGGAGACGGTCCGGC
>N_1230
GTACCACTTGGGCGCCTTTACTTTCTTATGACAGCGCAGAT
>N_1231
AGCGGCCTTTGACTCTATTACCGTTGGACGGGTTTATTTCC
>N_1232
ACGTCTCCTAGCTCCTTTATCATTTAATCCATAGCCCGCGG
>N_1233
GGACGCAAAACCTTGGGAGTCGTCCATGTACCCGTCCACTA
>N_1234
ATGCTACGCTCGGTGCCCTCCGCCTTGTTGTGGGCCATAGT
>N_1235
GATAACTGTGCTGATGCAAGCCATCCCTACAAGACTTCAGA
>N_1236
ACCCCGTCAATCTCACCTAACCGGGTGGGGTGAATAATTAG
>N_1237
TTAGTAGAGGGCAAGTATCGCGCCGCAATCATACTTAAGAA
>N_1238
CGCCCGGTTATAAGTGGATACCGTACCAAGTTGAAGCCAGG
>N_1239
AAATTCTCATGCATCGCCGTCTCGTGCGCCTCATGGCTCGT
>N_1240
TGTCTCCTTGTGGGATATGGCGGTAGCCTCCTACCTTGGTG
>N_1241
TAGTTTTTGGAAAACCACCACATTCAATTGTGGAGGGATTC
>N_1242
ACTAGCTGATGACAAAAAAGCAGCCCCAATTTTCGGGCAAC
>N_1243
TGTGAGTTTAGCCTTGCAAGCAGCCGGATGCCACTTCTTTG
>N_1244
ATCGGCCGCAAGCAGGACAACAAGCTGAGGCCTACCGCTGC
>N_1245
CTTTACTAAGTGCCAGTTTTCTCCGATAGCCGTCAGTTATC
>N_1246
TTTTGGCATATACATGAAGCCTGCCCTATGGTATGATAGCA
>N_1247
GGTGGACTCCAGACGGAGATCAAAATTCGTCTCCAAGAGGG
>N_1248
AGTGTCGGTCAGGAGTGACTCTCCAAGGGGCTAGAGTGTCC
>N_1249
GCCCGAGTTAGCAACGGCTCCAATCCTGCGATTCAACTGCA
>N_1250
CCCGAGAGGACTTGAAGTACCCCCTCTCATCGTCCAGACTG
>N_1251
AAAGTCGCTCTGCATGTAGTCGAACCGAGGTCTAACATGGA
>N_1252
GGAACTTCCAATGGGCGTACCCAGTCTTTGCTGTGCCCCCA
>N_1253
TGACTGAATGTAGGAAACCGCTACTGCCTCACGAGAAAACA
>N_1254
TGGTCACTCCCGTGGTAACCCCCACATCTCCAGCCAGAATC
>N_1255
CAACATACCGTGAATCAGGACACCGCCTTCCCTTTCTTGCG
>N_1256
TTCGAGATAACCAGCCTGACCAACCCTTAAACACGCCGTGA
>N_1257
TTACCCTTACAATTGCGACACCTTAAGGGTACGTCCTATTG
>N_1258
AGTGTAGCATTCGGATGCCCCGATCTGTTGTATAGCATTCT
>N_1259
GTCTTGCCGACCACTGCTGTCTAGTTGGCTCGCAGGGAGAA
>N_1260
GATATTAAACGCTCCAACACCGTTAAGGCCCCTCTCAAACG
>N_1261
TGTACATTCCCGAAGTGTCCCTATTCGCTTGGTTTACCAAG
>N_1262
TAAATGGATGTCCCTAGCGTCGAGCATTTGCTTTAGGTCCT
>N_1263
CCTCGACGTATTAGTAGCAGCATGTGTGTCGAAGTACATTA
>N_1264
ATTGATAGGTACTACTAGCACGTATCATGCGCGGACTGCCC
>N_1265
CCACGTTTCAAGGCGCTACCCCGGCAACGCTGTCACTTCGA
>N_1266
TGTTAGATAAATTATTCTCTCGTCTATTTAATACCGTGTCC
>N_1267
GAGTCCTATATATTAGCTAACCGCCTGATGAATAGACCAGG
>N_1268
TTTACACCTCCCTGTCTCGACTCACCGCGCCACATTTCAAC
>N_1269
CGCTCCTGCTACGAGGTCAACCGATGACCAAACTCTTTCGT
>N_1270
CCGTTAATGCGAGAGTCCCACCTGTATCATAGCGGTCAGGT
>N_1271
TGTGCGTTCTGTCCGCAAAACGCGCAGAATAGGCATTACCA
>N_1272
CTCCCACTGGCGTCACGCTCCTGGGGGTTCCTTAACCTGTG
>N_1273
CATCGTCCAAATTCTTAGTTCGAATTAGATTTCAATGTTTG
>N_1274
ATGACTGATCTTGAGAAGTCCCCATCACTGATGCTAAAACC
>N_1275
AACCAGAGTTACTTAAATCGCCTATGCTCGAGATTAGGATC
>N_1276
AGAGCTCTCCCTATAGGCTACCAACGGGGGGGAGCTACTAC
>N_1277
GCCTTATTCACTTTGGCACACGCAAAGGGCTTGCAGACCTG
>N_1278
GACGCGCTCGGCGGTACATACCCAGGTTATCCCCATACTTC
>N_1279
CGCTAGGGGGACACCGGTGTCTCATCACGACCCAAACCAAA
>N_1280
CAGTGAAGTTATACGTGTTCCTTACTAGTGATACGAAGCCT
>N_1281
CAGTCGGAATTACGAGCCTACTAGATCAAAGAAAAAGAATA
>N_1282
TTTTATCAAAAACACAGAAACAACGCTCCTACGGTTGAATA
>N_1283
ACCATCGGGGGTCCACGCATCATCTCCCTTGCATACTTAGC
>N_1284
ACTAGTCAACCTTTAGTCTTCGTGCATTAGATTCGCTGCGG
>N_1285
GGCACGACTTATCAATATTTCTCCTCGCTGTCTTAGGGAAT
>N_1286
ACCGCTGCCTGTCGGGCTGGCACGTCAATAAGTGTTGTTAG
>N_1287
ACGTCTGTTTAGTGCGCACGCCAACCATTCACGAAGCTAGT
>N_1288
AACTACGCATTTAACGGACACATACTATATGCGAACAACAA
>N_1289
AAGCAATGAGGCTAGGGTCTCACCGCGCTTGTTTCTGAAGC
>N_1290
AAGAGAAGTTTATGGCAGACCCCGAGAAGTACATCTCGTGC
>N_1291
GTGGGTGGACGGAGCTTCACCATAGCTAGAGTCTGTCGACC
>N_1292
GGCCCGATAGGACTGTGAGCCCCGTTGTGTGTTGGGTGGTT
>N_1293
AATAAAAGGAACAGCCTTGACTATTGGGACGTAGTGCGCTG
>N_1294
TCTTACATGGTTGATGCGGCCGCAATGGTTCCAATCTTCCG
>N_1295
CCTCCCGGAGCGTTTTGCCACCCTTTAGTCGAATTAGCATC
>N_1296
CTGGCCCCCCGGAGATAAGCCAATCATTTCGAGGACCTGTA
>N_1297
TTGGCTGCCCAATGAGTGGACGACATTGTTTTTAAAGACCC
>N_1298
GTCAGTAGCTACACATGTCGCCTAATATCGATTCAGACCGT
>N_1299
GGCTGAATCGTCCTCAATGCCTAATGCCCTAGATGATTGAA
>N_1300
CAACCCATGGTCTCAGGCTCCCTACAACTTTGAGTTCTACG
>N_1301
TTTTAATAAACTAATCGGGACCGGATATTCTAAACAGTACC
>N_1302
AAAATCATATGCAGGTGCAACGTCCAGCGCCAGACCAAAGA
>N_1303
TACCCGCCCTGTAGCCAGGTCTGGTTATATAATCGAGTCCG
>N_1304
GGAATCTCTCCTGTCGCGCACTAATTGGGAATAAGAACCAA
>N_1305
ACTCTCTAGCCACGACTGTCCAAGGATGCATGGATAATAAG
>N_1306
ACGGGGAGCACAAGGCCTACCCTTGGGCCTTCACCGTACGG
>N_1307
CCTTTATGGGCCGGTCCGAACCTTTCACCGTACTCTGGGTG
>N_1308
GACAATGGGGCACTCCTTCGCTCTACTTTATGATTTACAGT
>N_1309
ACACTGGCACAATGTTTTGCCGCCAGATTATCTGGCTGGGC
>N_1310
ACTTGCATCCCTCCATTGGCCTAGCGGTGGCTTGTGGACTT
>N_1311
GACGTGTAGGACTCCACCTCCGTTCACGCAGGGATCAAAGG
>N_1312
GTAATTAAAACTATCCCGTGCATATCACACGTTAGCGTCGT
>N_1313
CATATTGTTCATCCTTTTGTCCGAAGCCAGTAAAGACTGTA
>N_1314
ATAGGTCCGCCATCGTGTAGCATAAGTTGACCTGTTTACTT
>N_1315
AGTGAGCCGAGAGGGAAGGACGCACACTATGGTAGCCTCCC
>N_1316
ATAAGGCCTACGACTATTGTCCAAATATAGGCGAACTGGGG
>N_1317
CATGGATCGTCTTTCCCATCCTGAGTGCCCGGAGTTGCTTG
>N_1318
GTCTATAGGTTTCCAACCCTCATTGGTGGCCGTTGTCATTT
>N_1319
TCATTTGACGGCACTAACCACTTGGGAGGATCGCATGTCCG
>N_1320
TAGGCGGTTGGGTGATAGTACGGTGATGTTGTAGCGAGGGT
>N_1321
GGTTGCCTCACATTTTCATCCAGGAGAGAGGATCCACACTC
>N_1322
ATAGTTGCAATCTTTCTTCTCAAGTGACGTTTCGTCGCGTA
>N_1323
ATCTACGGTACCCCAGCGAACGTACCCCTGCACAGAAATTT
>N_1324
ACCCTAAGGGCACGTAGTACCCTGCTCAGACTTAATTGTCA
>N_1325
TCAATAACTGACGTCCACCTCCGACAGCTGACGGCCGGAAA
>N_1326
CAGCATCACGTGCCTTATCCCCCCGCTACCCTTTGCGGATG
>N_1327
GATGTTTAAACAGTCTCTTACGGGGCGTGTTGCCGAGCCTA
>N_1328
GAGAAGTCATTCCTCTCAAACGGGAGGGTGACACAGTGGTA
>N_1329
CGCGCCCCCTTACCTAAACACGTCTTTTGAACGCAATACTC
>N_1330
TAGGACTAGCCATAACCACCCATGTTGATGCGTAATTATGA
>N_1331
TCCTAGAGCCACTTCACTTTCGCATTATTCGGTCAGCATAT
>N_1332
AATATAGCATTGAATAGTATCCCTAGATGAGAACAACGGCA
>N_1333
TAACGGATAAGATTTGAAGTCTTACTACATAGTTCCGCGGC
>N_1334
CATCGGATAACAACTTTCGCCTGCACGATCGTCATGCATGC
>N_1335
CGGACGCGTTTGGCTACATTCAACGGAAGGTACGCTAGACG
>N_1336
TTCGAGGCACGCGAGTACTTCTATATCTTATTGCTATAATC
>N_1337
TCTGTGTATAAGTCAACGCACCAATGAAGAGTGAAAAGCGC
>N_1338
GGCCGACGCAGCTGTCGCTGCTCCGATATCGGCAGCATTTT
>N_1339
CTCGAACGGAGGTCATCGGACTGTGTTCAATGGGCGAATGC
>N_1340
CAACATGTTTTGAGCAAACTCTAGCCGACGCGAGTGCGCCA
>N_1341
ATCGGTGTTGAGGAATGGAGCTCGTACTGTCATCAGAATCC
>N_1342
GGAGGGGTTTTATGGGACCGCTTTTGAATACAACTCGAGGC
>N_1343
ACGCTTGAGGCGGAGCCAGCCAACCGCGGCGTAAGTGGATG
>N_1344
AAGTAATCTGCAGTCGCCATCATCACGATCTAACGCTCAGT
>N_1345
CCGAAAATTGGAACGAGTATCACACTTTATATTCTTGAGTA
>N_1346
TTTAGGGACCTGAAGATTAGCCGTGCCTATTTTGGATCTCC
>N_1347
GGATTACAAATGCCGACTCGCTCTCTGCCATAGAATCTGCT
>N_1348
CCCTGAGACTTGGTAGTCTCCTTACTTAATTTAATATGCGG
>N_1349
GCCTTAATTGCTGAGCCTATCTATACCATGCGTGTTGCGTC
>N_1350
TCTGTGCTCCGTGCATCAACCGGTTAATTGACGGGCGTCTG
>N_1351
TCACTTCGGCCTACGAGCCTCAATGGCTACATGCCATTACT
>N_1352
GAATACTCAGGGTAAAGTGCCGGCCAGGTCCGTTTCTAGAT
>N_1353
CGGTTACCGCACAGGTCTGACCCCACGGGAAAGCGGGGCGA
>N_1354
TTCCACAGGGGCCCCGGTCCCCATCCTTTGGACACCCACTT
>N_1355
CGGAGTTATGAACGGTTATGCGGCCTCTGATCGTCAGCCCT
>N_1356
AATGTGGATCCCAATATCGGCCCTCACTGCTCTGAAGTCGT
>N_1357
CTCCTTGTTTAACCCAGCATCTTGTTCACACGTGACAGTGC
>N_1358
ACATTGCGTCGTAGACCCTGCTGACGACAATCAGTCCTATC
>N_1359
TACATAATGCTGAATTCCCGCTGGTCCCCGTTCACACTTAG
>N_1360
TGGAAGTGGTTAATTCCTGGCGGGTGATAATTGGCGTAGGG
>N_1361
TCCGAGTTCGGCCATGCTACCGGTCGAAGATGGATCCTAAC
>N_1362
ACTTCAATGGAAACCCATCCCCCATACCAAACTTTTTGACA
>N_1363
GAATGCCTTCGAGACCTCGTCCGGATCCGGACCTAAGGTCT
>N_1364
GTGACTCCGTGGCCATCTGGCCCAGTTGTGGGAGTCCTTAA
>N_1365
CAATCCGGTCACCTATTCGTCTTGCCATAACATAGTACTCT
>N_1366
GCGATGAGCTGGTGGGAATCCAGGACTATAGTCACTTATGA
>N_1367
CACCAGTTTTGATCGAGTCACAAGGGCATTAGGGACAGTTC
>N_1368
ATCGATACAGCTTGGCTTAGCTCCCTATTGGTAACCCTAGT
>N_1369
CTTGTTTCGCCAGTGACTTCCTAATTGGCTATAGAATAGAG
>N_1370
GCTTCCGGAGCCCTGGCCCTCTTTAGATAAGGTGGTAGAAA
>N_1371
AAGTAACTCTTACCCCAAGACTGAACAAGGCATAATATAGG
>N_1372
GCAGACGATACCGCAACTCCCGTGGATTATAGATGGAGATC
>N_1373
GGGTGCCGTTCGATCCAGGACGGGGTCACCACCAGCAGTTT
>N_1374
GATGTCGTGAGAAGACTCGCCACTAGTGTCTTTCTATTGGG
>N_1375
GGTATGGCCCAAAGTCGCGGCGTTTCAAGTCTTATGTATCA
>N_1376
TATACCGCATAAGAACTTGCCCTGGTGTAACAATGTGGTAT
>N_1377
TGAAATACGTTTATGAAGTTCATGGCTAAGCGATACTGGCC
>N_1378
CCGTCTCGTTATGGCTTCGCCTGAGAATCAAACGCTATTTT
>N_1379
CGCTATCGTGTAATGGCATACTGGGGAAAGCCCTAAAGTAT
>N_1380
TCAAGCATGGCCTAGGTCGCCGGTGTAAGCGTAATTTTCCC
>N_1381
TCCTGTATCCGTAAGCACCTCCTAGGACCCCGCCAGTCGCA
>N_1382
GACATAAAACTGTTAAGATCCAGTGTGACTGTACGTGAGCA
>N_1383
CTAGTTAATAGTATTTGATGCTAAAGGGGTTGGTAATATAG
>N_1384
CGCGTTCCTTCGACTCGTCCCAGGCCGCGACGTGAGCGACA
>N_1385
GCGTAGGATTCCAACGTTTTCCCCGAACCCCGCTTGGAATA
>N_1386
ACTCAGGGGGTTGAGCGACCCGGTTGGGGGAGTCTCGTTTT
>N_1387
CCCTTTAGGTTGCCTGGCCCCTCTTGCGAGAATGCTCCGCA
>N_1388
AAACAAGTTATCCTTTCTTCCAACATCGATATATCACCGTT
>N_1389
ACGTCCATATCCGTTGGGCCCTACGGTTTTTAAGGAGCGGT
>N_1390
TCGGTTGGATAAATGGGATACCCATTGCTTTCATTTTCATA
>N_1391
TAAGCCCAGTTGCTCGAGGCCGACTGTGTACATAACTTTGG
>N_1392
CGCGCCAATGTCTATAGGACCCCGAATTACAGATCCTTGCG
>N_1393
AACCAATCTCCCGGATGAACCCACAACCTCAGCCTGTCCAA
>N_1394
GTTCTTAAATCATAAGTACCCTTCGGTAAGTCGCCTGGGGA
>N_1395
GTTCGCGAAAATCGAGAGATCTTTGGTGCCATTCCTCAGAA
>N_1396
CTTAAGCGCACCATTCTGGTCCGGCTCTCGCTACGGGAACA
>N_1397
GCGCTAGGGATAACGGCGCGCTCGTCAATACTGGGACTTGT
>N_1398
CAGGATTTAGCATCGGAACACGGTCAGTTCCCTTCTTACGT
>N_1399
GTAGCCATGTCTATGCAGGCCGCACTACATGAAGGCGAGCA
>N_1400
AACACAAAGGGCCACGTCGCCCCCAACTGATTGCAGCGATG
>N_1401
TTAAATATTAATGTTCGAGTCGCCTTTTTTGACAACCGGTA
>N_1402
ATTTTACGAGCTTTCACTCCCCGATAAGTCCGCTCTTTGAT
>N_1403
ACGGATAGAAACATGTTCTCCAGGCTGAACTGCGTTTGATT
>N_1404
CCGCGTTACCGCGGCACAAACTTTAGAGACGCCCCAGTAGA
>N_1405
AGGTTGACGAGAGTCGTCTGCAACAGGGCAGGTTCATCGCC
>N_1406
GCGGCTACAAAGCATGGGTCCACACCCAACTATTGCGGAGT
>N_1407
CGGCAATTAATGGAAGTGAGCTAGGTCCGTCGGGCCACTGG
>N_1408
AGAGCCGAGAATACCAGGGGCCCCCTATGTTCAATGTGCTC
>N_1409
GGGGTGATCCAACAGTACGACCGATCGTACCGGCCATGGAG
>N_1410
GAGGAATGCAGGTATGTAAGCCGTTTAGGTACGCTCTTTTA
>N_1411
GTTACATGCTTGACATCCTTCGCCTTCAGTGAAAGACTGCG
>N_1412
CGCCGGACATTTGCACCAAGCGATCCCGTCTATACATGTAT
>N_1413
GACTGGGTCCATGATTCGATCTTGCGTCAGACATAATTTGA
>N_1414
AGAGTTATACGGTGAGAACCCCGCCGCACCAATTCTTAAGC
>N_1415
GTATATTCGACTATGTGCTTCTGCTAGGTACGACGGGCTCC
>N_1416
GGTTACTGTCTGACGTAGGACTGGACGAAGAGCAGGGTATT
>N_1417
GGTGATGCGCTCTGGAGCGACGCTCCATAAAGCGCCCAGAT
>N_1418
GAGGATAGCGTACCCCCCTTCGGTGCTCGGAATTAAGTATT
>N_1419
GAACAAGAAGGCCACCATAACGCCACCGGCAAGCAATGCAT
>N_1420
CTTTCAGTGGAGCTGCCCGTCATACTCGAGGACCAGACAGC
>N_1421
TGTCATAAAAGGGGCGATCCCCTCTAAAAGAGCTGAGAAAT
>N_1422
TGAACACCACCTGCTTACCCCGATATGGTTGGTTCCTTAGC
>N_1423
AGCATCAGCGAGTTAGTCTACCAAGTGGATCAAGGCCATCT
>N_1424
AGGTAGGTTCTGTTTTGGTCCAAGTCCATGGCCGGTGACGT
>N_1425
ATTTCTACTTTATATTCTGCCACGCCTTCATTAGCCTTTGC
>N_1426
AGTCCTTTACACGCAAATTGCGGAGTTTGGGTCCGGCGGCC
>N_1427
GGAGGTTCGAAGCCTCTACACGTGATGTCGTTTACTATGGC
>N_1428
CTCTACGTGACAGCTCCCCGCACCTCACCTCTGTGTTGTGA
>N_1429
TTCTATAATACAAACGGAAACCCCTACTCGACGGAACCTGG
>N_1430
TCGCGGACACAGCTCGACGACTACGTGTGCAGATCGAATCT
>N_1431
TCATGCGTACCGAACCAACTCACATAGGATGACCCGAGCTG
>N_1432
ATTCGCACGCAAACACCCCTCTTGCTTAAGTTCGACGGGTT
>N_1433
CCTGATAGGTCTCAAACGGCCCCTGCACTTAAAATGGACGT
>N_1434
GGGTGTGGCTGTTGACAAGTCGGACTCACTAGTGTATAGGG
>N_1435
ATGTGGATATGGAGAGTCGCCATGAGATAGACGCCGGGATG
>N_1436
CTACCTCTCGATAGCATGAGCACACATTCGGCAAACCTGTA
>N_1437
ACTTGTCACTGGGCTCTCATCTAGGGTCCATTGTGTCGAGA
>N_1438
TCTAGTCCTCCCACTGCACCCGTGAGGCGATCCCTCATTTA
>N_1439
CAGCGGACTAGCTGACTGTACCATCTACGTGTGGCCCTTTA
>N_1440
TGAGTCTGAAGCCGCTTGGACATATCTGCGAACAATGAATC
>N_1441
CGTTCGAGGGAACGCTCCTCCTGATAGGGCGGCACGGCCAT
>N_1442
TCTTTCGTTCAGTCACCGCCCTGTAACGGATGAGTATCGAT
>N_1443
AAAGGGGTCTCTACCTTGACCATACGACTCAGGTGTCCATG
>N_1444
AGTTGCTGCCGGCTTCCTGCCGGGAACAATATGAACGAGCG
>N_1445
GTCCCTCTGTCCTTGACCAGCGCTATAGCTAGTGACCCATT
>N_1446
TGCCAGCAAGAAATTATCGTCAGGCGCTCACCCTCTTGGTT
>N_1447
CTCGGAGCCCATAAATTCCACCCCTGAAGTCGTTATATTGG
>N_1448
CGAGGTTGATTACATCCCGACCGTCTATACCGCTCGCGCTT
>N_1449
AGATTAACTGTGCGATTAGGCTTTTCGGGTTAAATTTCGGC
>N_1450
TCAACCAGAGTATCCGCTCACAAATTAGCCACTAGGGGGGC
>N_1451
TACTAATGTGGCGGTCTGCGCAGGCTGAGTAAGGAAAATGC
>N_1452
CTGGTTGAGAATTGCGACGTCGTTGGAACCCCCGGTAACCC
>N_1453
CTACGGTCTCAAAGAACACCCGCCCTTCAATTTTAAGATAT
>N_1454
AATATCCTTGATATAAATCGCAGTACCGAACCTAGCGAGCC
>N_1455
TACTATTCCCAATGACTGCCCTCACATAGTGGCGAAATTTA
>N_1456
GGTCTGTAGAACGGATTGGCCGCATTGCGCAATGCTTCCAG
>N_1457
TGTACGCGCGGGGTTCCGTTCTATGATCTCTAGTCCTCTGG
>N_1458
CAAACTCATATGGGGGGCCTCACTTCGCCTATAAGCGGGAA
>N_1459
ATTGAGTAAACTCCCGGGCTCAATTTACACCATGATGTATT
>N_1460
GTTCCACATTCGCTGAATCACCCCACACGTGCTCCTCTTAT
>N_1461
CTTGCACCTCCCCAAATAGGCCTAGGATCTTCCCGAACGTC
>N_1462
TTGGCCACCAGCAAAGGGACCTGGGCCCGTAGGGGGAATCA
>N_1463
GTGCAGGCAAACGGACAGCGCCATGAAGACGGCACCCATTT
>N_1464
CTGATTGCCGTTGGTCGCTACCCATGATATAGTGTAGGTGT
>N_1465
TATTGTTGTTCCAGTAAATCCTGAAAGCCTACGAACAATCG
>N_1466
TGAGTCATGTCGCTAAATTACCAGAGTTGTTTACGAGCACA
>N_1467
GAATGATTTTGGTACCAAAGCTCCATGGTCAACTAATCAGT
>N_1468
TCAGTCGGACGGACTACATACGTAAAATGGATTCTGTGCCA
>N_1469
ATGTTAAAGCTAAAACTATCCAGAAACAGTAATTCGGGACA
>N_1470
CGCCCAGAGCAGCCGTCTGCCTTTTTATATGCTGCAGCCGC
>N_1471
CGATCTCTCTTAGCCCACATCGAAACCTAGCCTGTAGTTGC
>N_1472
CAACCCGGCAATCCTAGTACCACCTGATGGGTTTGGCAAAA
>N_1473
TAGATACTCAAGGGCTGGTACTGTAGTGCCTTGCGTTGTTA
>N_1474
GGATAGGTGGTTAGCTGTCACTGGGAATGCAGTAGTCATGT
>N_1475
CGCCGGTGGTAAGATGATTGCACGCTATTTAATGTCAAGAG
>N_1476
AGGTTGCTACGAAACCTGGACCTCCTCAAGCTGTACCTACT
>N_1477
CTACTCCAGGCACTAGGCTACTTGTGTCAGTAGACCGGGCA
>N_1478
TTAAATAAAGGTACCAGTTTCAGTATCAGGTTGCGCATGTC
>N_1479
GTCCGCATGTTTCAACTCCACCTCCGAGCCCTATGCTCGTG
>N_1480
CGCCTTTGGGGCTCATGTCCCAGGCCCTCCAAATCCTTGCA
>N_1481
TAAGGGTCTACAATTTAGGCCTCCTCGCACCTGTCTTTCGA
>N_1482
AGTAGTTCGAAATCAATACCCAGCTCAGCGAAAGACTGCGT
>N_1483
GACAGCCACATACCGAATGGCGCTTGGGAAATTCCTGAATC
>N_1484
TTTCCGATACGAAATCATCCCCGGGCGGGCGAAGGGAGCCG
>N_1485
CATTAACGGTTGGGTTACTTCCATCAAACACCGTAGCTCGT
>N_1486
ACGACTTGAGCCCTTACGAGCCTCCATTCCAAGGTCACCAC
>N_1487
TCCATTCTGTTCAGGTTGTACGCCGTCGTAAAGGTAGTCGT
>N_1488
CAGGGGTCTACCCTAGTGTCCTCTAGCCGTGCGCATCTCAG
>N_1489
TGTTTTGTTAGTGGAGAAGACTTACTTAGTAAATCCGGATA
>N_1490
GGATTCTCGTAAAGGCGACCCGGAAATACGGATCCTTCAGC
>N_1491
CCGTATGACTCTGGATTGCCCTCCGCTCGGGTAGTGTATCG
>N_1492
ATCTCTGGAGGTTTTTCGAACTCTAGAAGTACGCATCCAAT
>N_1493
ACCCTAGCGGTGGTAAGGCGCCGTCGTCAAAGTATCTTACG
>N_1494
TCAAGTACACCCAACAAGACCCAGGTGTTGATGAGAGGTAG
>N_1495
ACCACGGGGTTCCTTTCGACCTGTGGAAGCGCACTAGCAAG
>N_1496
GATATTTACCGGCGGCGCCTCAGTGCTATGAAAAGAAGCGG
>N_1497
ATCCAGGCCACCTACACAGGCCTTTTCCGGCCTGTTGATGG
>N_1498
CTTATATTGATTTGGGGGTACAGGAACGGGTAAACTACTCG
>N_1499
ATCTGTGTATTGCTAGATCGCGTGAACTAGCGATCTGTATT
>N_1500
TCTGCATGCTTCCTCTAATTCCATCAGTGGGCCGGGGCCTG
>N_1501
GTGCGAGGTACGCGCGAGTCCCAACCTAGGTACTGAGCATT
>N_1502
CGGCTCTGTCTGATTAGACGCCGCGGGACGACATGCGTACC
>N_1503
TTCTTAGGATAAAGGGCCGACTTAGACCTAAACCATCACCT
>N_1504
GGGTCTAATGGCGGTAGATACGTTGGCACACCTCATGCTTT
>N_1505
GTGCGGGATTCAACGGCCAGCACATCATAGTTTGTTAGTCC
>N_1506
TTTAGCAATATTAAAGGTTTCGTATTCAAGCTAGTACTTGC
>N_1507
ACAAGCCATGCCCATGCATACACTCTTGCCTACTCGAGAAA
>N_1508
GATGTCCTACTAATGATGGGCGAACTATTTAATTGTGCATA
>N_1509
TAAAACTTGCTACAGCCCTACCTTGCATTAAAATGACCTGT
>N_1510
AGGACGAAGAAAAGACCTGTCCATGTGGGGGAGTTTGATGA
>N_1511
GCCCTGCTGTTCACGTGTGCCCCGCATTTGCCCCGGTAACG
>N_1512
GGTCACTGCCGCAGTCATTCCTTACTTAATCTTCGCGATAT
>N_1513
GCTATGAATGTTTACACTCTCACGCGGTGGCTGCCCCTTGA
>N_1514
GGCTGAGTATCCACCCCAGGCTGCATCGCGCACTTCTACTT
>N_1515
TTGAAACCTCCGCGAAGGGACACGGGACGTCGTCCTACCCG
>N_1516
TCTTAACACGTTGGAATGGTCGAGGAGGCCCGAGGCGTTGA
>N_1517
TCATAGAACGCTGTCTCGCGCACTTGCCTCCCATCTGCTAA
>N_1518
CAACCCGAGGGTTCTTCGTCCCGTCCGGATTTCATGACCGT
>N_1519
CCTTTTGACGGAGAGTGCAACGCAAATGACGTACGGATAGC
>N_1520
AAGTGCATCTCACATGAGTTCACAGGGTCTGAGGTTAGTTC
>N_1521
GGATCAACTTGGGTATATTTCTATTGATCAACGGCGCACAT
>N_1522
AGCCGGTAGTGCTACCTGAACGAGTTCGCTAGATGTATCCT
>N_1523
GTGAGATTGCTTGAATGGCTCGACGTTGAATAGACTAAGAC
>N_1524
CCGATGCGGCAAATACAGGTCCTAAATGTGGGCACTGCGAA
>N_1525
CTAGAACTCTCATTCTGATTCGAGATCTTGTGTACTTTCGC
>N_1526
CAACTTCCGTTTGTATCTATCTTGGGGTTGAGACTTAAAAC
>N_1527
CAGTCTGATGCGTGTTTACGCGGGTATCGAAGCGCCATGCG
>N_1528
AGAACTGGAACCACCAAGTCCGGATAGCGACAAAGGACCTA
>N_1529
CATCGCTGCAAGGTCTTCGTCCTTGGGCCGGCGAACCGAGA
>N_1530
AGACGCATTCATTAAAATAGCGGGACAGCGCCTGCGAGACA
>N_1531
AGTGTAACAGCCCCCACCCACGTAGAACGCACATTCTGACG
>N_1532
GATCTTATGTAGGTGGCTTGCACGACTATTAGTGCAAATGG
>N_1533
CTGACAGTACGTTGTAGTGCCGACTAAAGCTTAGTCCGGCC
>N_1534
TAAAAAGCACCCAACATTAGCGACAATTTGTTTGGGAAGGC
>N_1535
GGCGACAACTACTGGCCATTCGCTCGAGGCGCTGCGGTTCT
>N_1536
CGTACCGAGCCTTCCAGAGACAGGGAAAAGCAACACTAGCT
>N_1537
GCTACCGTTTATCTATGGTACAGACATCCCGGCTACGGAGA
>N_1538
CTGTAGAGGATTCTATCACGCGGCTTGGTGTCGTTCAATCG
>N_1539
TTGCATCTGTACAACGTCGTCTGACAAACGCCTGGAAATAT
>N_1540
CACAGTTGGGCAAGCATACGCCAGGGGGGGCGAACGCGCGC
>N_1541
TAGTAGTATAGAAGTGTAGACCTCCTGAGTGTGATGCGCGG
>N_1542
CTATGGAACGGGTGACCTGACAGATGCTTCGCGCCCTGAAT
>N_1543
GATTGTAATTAGTTATGAAACGATTTGCAGTACAGGGTAGC
>N_1544
ACACCAAGAACCAACGCAATCTGCTGGGGATAATTAGATCG
>N_1545
CGCTCCCTGTAACCCAGTTACGACACGCTATAGTTCTGGGG
>N_1546
ATGGATAGCTGATATCAGCTCCACCCTTACTTATGACTCGT
>N_1547
CAGATACCCGCAAGGATTGCCTTGGAGATCCGTCTAATTAT
>N_1548
TGCGTTGTCAGCATTAAGACCTTCAAGCTAGTAAAAGAGAC
>N_1549
AGAGTATTATACTTGCTATGCTAGGTGACAAAAGACACGTA
>N_1550
CGTGTGGAAAACACCCACGTCAATTTAGAGCCTGCTGTTGA
>N_1551
TCTAGCGACTGTCACTTGACCACTAAGGAGCACATATCGGT
>N_1552
GCCACGATCATTACCGAGACCGCACAAGACGGGTAGGATAG
>N_1553
TTGCGAGTCAGCTCTGCTATCTCGCGGAACATTGCATGACG
>N_1554
GTGGGAAGTCAGGTATGGCCCTCGTAAGGTTCTCGCACGAT
>N_1555
GACTATAACACGGTGAGGTGCTCCTCTTGATCCAGCAAAGG
>N_1556
CGTTCTAGACGGAACCGATACCGCCATAGGGTATTCTTTGG
>N_1557
TTTTAATATACGACGCAGGTCTTAGGGAACTACGCGACGCG
>N_1558
TTCGCTTGTATCTTACCCGCCCCACTAGCCAGATTACCTGC
>N_1559
AGATTGGACATCTGACCAGCCGAGCGGTGTGCTCCACACGT
>N_1560
TGCCAGCCCTCGAAGGTCGCCCATGGTACTCGGGGCGTGCC
>N_1561
AGGCTGCTACGAAGGGAAGCCTGCATACACCCTACTAGAGG
>N_1562
GCCAGTTCACTGGAGTTGTCCGTCTGGTTTAGCAAACAGCC
>N_1563
TCACCTACTCACGTATACCGCCCAGCGACGCTAGCTTGTGC
>N_1564
TTAGATCCGACTTATGCACGCCCTGATAAACATACTCTTTG
>N_1565
GTCAGCGACCGATCGCCCTGCGGCTAACTACCTTCTTTGTA
>N_1566
ACTTTTGGCCTATAACGGACCGTCAACTTTTAAGCAGCATT
>N_1567
ACGACATGACCCCAGGTCGTCGAGTCCACTAGTGTATACAT
>N_1568
GCGTATAAAACTCCCGAAAGCAACTTCTGCTGTCATTTCGA
>N_1569
TCATATCAGTATTTTGTAGCCGGTCATTTTAAGATCCTACT
>N_1570
ATAGAGTGCTGGTTCCGATTCCCCACGAAACACCCTATAAA
>N_1571
CCTTTAAAACCACTATTGTACGCGGGCAGGCAGGGAAGGCG
>N_1572
GACCGCAAAAAGCTTTAACGCGAAGTACAAATTACTAGGGA
>N_1573
AGAAGTTAGTTTGCCGAAGACGCCTATTAAAATGATGAATG
>N_1574
TATGATAATATGTGAAAAACCGACGATGGCTGCGAAAAAAG
>N_1575
AGCTATAGTTCTTCGCAGTCCCCCAGATCCGTGCGACTTAT
>N_1576
TACATCTCGGACGTCCTGCGCGAGATCACTATTTTTGTCCG
>N_1577
CCAAAAATGTCCCGTAGTCCCGGCATGTTGCAGCCGCGTCT
>N_1578
CCTTACTCTTAATGAACAATCCTTGGGAGCCTGACGACGCT
>N_1579
CCAGGTTATGCCTAGTCTGCCACTCAAGAAGTAAAACTCGG
>N_1580
CAAAACTCCATGATTCTAATCGTGAGTAGGTGACTAGGTCG
>N_1581
ACTAGTCTGATGACATAGCACGCATCAACCTCCCGGTTCGG
>N_1582
CCCTTGCATCAGGGCCAGACCATGCATGCGGATAGTGTATT
>N_1583
TCTGCACTGGGCGTCTGCGACCGCTTGGCGGAGAAAATGTA
>N_1584
ACACTCATTTAAGGATCTCTCGTTTAAGCGTTCGCTACTTT
>N_1585
GTCGTTCCGCTTTGTGAACGCCCCCGATTGTCTGAGGCTCT
>N_1586
CCTAGGTGTTCACATTAAGACAGGCACATTCATCGGTGCAG
>N_1587
TAGGAGCTTAAGCGGGTTCGCGACCCGGGGGTTGGCAGCCC
>N_1588
AAACTCGATACATGCAAACCCCTCGGGGACTTTGTGCCTCT
>N_1589
GCAAGCGGTCGGGCACCGTGCGTACCGGCCGTCTATATACT
>N_1590
TGAAATGGACTCGCTGCTTACAGACTGAAACGTCTCGAATA
>N_1591
CAAATGAGTCGTTTCGACCGCTCTACAGCTAGACGACAGCT
>N_1592
ATTGGACATCTCGTGGAGTGCTACATGGTAACTTTTCTATG
>N_1593
GGCTTTGCCTTTGTGAACGGCCACGTTAAGGCAGGTTAGGT
>N_1594
GTCTTTAGGCCGGGACTACTCTGACCTAATTCGCCTTTTGC
>N_1595
TCTGGCCGCTGTCCAGTCATCCTCGCTATTGATTACGGAAT
>N_1596
CGAGTTGGTCACTCGCCGCGCCCACTCCCGGCCCTTTTCAA
>N_1597
TGACAACTCGCCATTCAGCTCCGCGTATGTTGCTGCAAACC
>N_1598
GCTGTACAGCGCAGTCAAAACAAGAGCCCGGGCACCTAGCA
>N_1599
ACCACCGATTGATTGGATTTCCTAGCTGTCCCTCTAAACCC
>N_1600
GAAAGTGCGGACCGCTGAAGCCCGGCTTGAGACGTGAACAT
>N_1601
CCCGTAGTACTACGTCACCGCGCATAGAATCTTGGGCAGGC
>N_1602
TGCTTACGTAGGCATCAGAACGGTCCCTTTAAATCAAGCTG
>N_1603
TGGTATAAAGAAATATTGCACACTGCACCCACCATCTTCTC
>N_1604
TACCGTGCCTCCGGTGAAGCCAAGCTGACCCTATCTCGTTA
>N_1605
CAAATACTGCGTTCACCACCCTGTTTGCAGACTGTTGAAAA
>N_1606
TACCCACCCTGTTGGATTGTCGCAGAGACGGGCAGACGCGC
>N_1607
TCTTCGCAATGTCCCTGACTCAGGGTGAAAGATACAGAAGG
>N_1608
CGTGGTGTTTACAGATCGGGCTTCCGTACGAGCTAGCCCCG
>N_1609
TCCCATTCCCGAGAACTCTTCCAGATAGGAATAGGTGAGCT
>N_1610
AGCGACGGTCATGGCAGTTTCACGATTATCTTCTCTGTCAC
>N_1611
CCCGTCTACGCACCGGCGGGCTCTGCCAGTATGAAAGATGC
>N_1612
GACCACCGATGACATCTAGGCCTACTCTAATCCGATAGATA
>N_1613
TCTTCAACAGTCGTTTTATCCGATCGAACTATTGACGCTAC
>N_1614
CGCCATCACTGCCACCGGAACTATAACCGGGAGGCAGACTG
>N_1615
GTCTTAAGCTCTTGATGGACCATAGAGGTGTCAGATCTATG
>N_1616
CTTACACAATCTTTTATCATCCTATCAGAGGAGGTCAAAGC
>N_1617
CACAGATTTATGTATAGGGACTAAAGCAGTGCTCACGTGTG
>N_1618
TAGACTCTATACCGCCCTTTCAACCGTGTCCATCCCGTTTG
>N_1619
CATCCACGGGGAATACTGATCGAGGGCCCGGTGTCAGCCTC
>N_1620
GGTAACCGCGGAATCCTATGCGCCCCTACGAACCTCATGAA
>N_1621
CCATTGGTTTGACTTTATTTCCACAATGTTACACAGACACA
>N_1622
TCTTAAACCCATGGGGGGACCTCTTACACGCTACTTTCTCC
>N_1623
GACGCAGCCCAACCAAAGGTCATTAGGGCAAAATCGAAAAG
>N_1624
GCGATGGGGTCTCGATAGATCCTCCGCGTTGGAGCTCTGCT
>N_1625
TACCCGTGGTAGCATACACGCAAGGCGAGTCCGAAGAGATA
>N_1626
GTATCGAGGAGAAGATATGACTCAACATTAGGGTGGTAGAG
>N_1627
TAGGCGAGGGCAAAACTCGGCTTCTGAGATGGTTGCTGTGT
>N_1628
CACGGATCGTCTAACAGCGCCAGTATGTTCATGTAACGACC
>N_1629
GTTAAACCCCATAGTTGAAGCTCCGCCTACCTTTGGGTACA
>N_1630
ACTAAGAGCCCCCGATCCTACTTTCCGATCGAGCTTCTCCT
>N_1631
TTGCAGTGCACGTGGCTATTCATTTTATGGAAGCACTCCGG
>N_1632
TTCTGGTGCTTGCTGCGACGCCATAGATAATGTATGTAGGG
>N_1633
GTGTTGCAGACTGCGCGATTCCCTGTAGGATTGGCGAAGGA
>N_1634
AAGTAAGTATGAAGACTAAGCCTAGCTGGATAGCATCTAAG
>N_1635
CTCACCGTACTGACAGTGACCCGTGTAGTGCACGTTGCCTG
>N_1636
ACACCAAAAAACCAGTGGACCGCAACGGTCATCCAAATTCA
>N_1637
CAGACCCCGACCGCTTTTTACTAGGCGCAAAGCGTTTAGGG
>N_1638
GTCAATTATCGTTATTTACACAGTCCTATCTAACGATTGGT
>N_1639
GTCCATTACGAGCCTTTAATCCCTTTCATTTCTTCGCGACA
>N_1640
AGCCATCGTCAGCTTCGAGGCGTATATCCCCACGCGGTAGT
>N_1641
GCACATCTTAGGTGGAGCTGCGAAGAAATTGAGAGTTCACA
>N_1642
TTTGTTCTCCAGTTTAAAGTCCGTCAGTCCCACAGGGCCGT
>N_1643
AGACACAATAGAACACAAACCGTCCAGTCGCGCGCCGCCAT
>N_1644
CTCACAGAGGAAGTGCTCACCACGCTATGGCCGCGATGTAA
>N_1645
GCTCTCATCTCTTTTGAAACCTTCACGACGAATCGACCCTC
>N_1646
CGGCTGCATATCTAAATCGTCAGCTCGCTGTCGAAATAGAA
>N_1647
TTTTCTCTGTATAGCGGAGTCTCCAACAATGTCGCAATCTT
>N_1648
GCACTGCTTCTGACATGTTTCGCGTGACCGACTGCAGAGCG
>N_1649
CGCTGTCACTTCTGGGATCCCACACTCTCACGTATACCACT
>N_1650
GCAGTCAGTGTATTGCCCTGCGAAGGTCGGCCAACCTGATG
>N_1651
GGGCTGTTGCTCATATTTACCCCTGGCCAGCTTCCCTGACG
>N_1652
CTGACCATTAGCCCGGCTATCCGACACCATGACCGCACTAA
>N_1653
CATGGAAAAAACGAGGAAGCCTGTAAAAGTGGCATTTCTAC
>N_1654
TACAGCTCCGTACTGTAACTCGCGGATGTATAGGTGCACTT
>N_1655
CTCAATTACTAACATAATTCCCGATGACCCCTCACCTATGT
>N_1656
TTTACCTCGGGCTGTGTCGTCGACAAGGGCAAAGCACTTCA
>N_1657
GTTGCAAGTAGGTACACCGTCGTTTCGCCAATGGGAGGGGC
>N_1658
CTATAATAGCTTTCAAGAATCGATATGAAATATATAACATG
>N_1659
CCGGCATACCCGCAGACCGTCGTGGAGAATGGTTTGAACCA
>N_1660
CATGACATCAAGCCAGCCAGCGAGCATAGAAGACCATCCGG
>N_1661
GGCATGTAACGCGAGCAACTCAACGGTGAGATACTCCCTCC
>N_1662
CGACGAAAATGCGTATATGTCAACTGCAACAAAGAGAGGAG
>N_1663
AGAGAGGGACACTTTCATCGCTCGGTCTGGAATTAATCTAA
>N_1664
TACCCAGCTGTACTTGCGTCCAACAGCGCGACAGTCCATCC
>N_1665
AAGCTAGAGCTACAGTATCCCTCTATCCTTACTCGTAGCGC
>N_1666
CAGGTCTATGTTCCTAATAGCAAAGGTGACCACTAATGAAT
>N_1667
CCGTCTCACGCATGGAAGTGCAAACCCCCTTTAACCGATGT
>N_1668
TTTATCGGGCAACAACATCGCGAAGACTGTACCTGGGTCCT
>N_1669
TATGGTCATGGTCGCGCCTACCATAATGCTTCTAAATAAGG
>N_1670
GACGGGTTGTCAATAAAGAGCGATCCTTCTCGCTACAGGTC
>N_1671
GAGGATGCGGTCGCATTTCTCCAGCTTAGTTCATATTCATG
>N_1672
GCGGCAGCGTTGACATTCTGCCTTAAAGCCCTTGACTCTAG
>N_1673
CCGCCACGTCTAAACTCGTGCCCGCCATACCGGCTGAGCGC
>N_1674
GAGCTTAGGTTAGATTGGTACAACACGCGCCACTGGGGCAT
>N_1675
AGCGGTTATGACCTTTAGACCGAGAAATACGCCAGGTCATA
>N_1676
GTCCTCGACCAATTATTGCCCTCGTATTACATCAGTTAGGG
>N_1677
ACTCCGTGCCGCTCACAGGGCCCTGAAGGAAGAGCACATGA
>N_1678
AAAAGAAACAAGATCTACAACGCCTCGAGTACATGAGCGTG
>N_1679
CCCCGGGGTACGCATACTTTCATCCATGGCATTGTGATTAG
>N_1680
ACGGCTTAGGCGGGCCGCGGCAACAGTCCTAAGTCATACAA
>N_1681
TTGTGCGGCTTTTCGCAGAACCTCCATCTTATCAGCCCTGG
>N_1682
AGATGCACCGTGGGGCTTTACCAATGAATCAGCCTGGATAG
>N_1683
GTACGATCTCGCATTGATCTCCGCTATGACTCAGGCTCCAG
>N_1684
GAGGGAACCTAACATAATTACGCTATCGTAGGCCGGGTCCA
>N_1685
GTATACGCCAATTGGCCCACCACGCACTGCGGCGGGTAAAT
>N_1686
CGTCTAAGGGGAACTTAAGACTTCTTTCCGACCGACGGTGG
>N_1687
ACCTATTCCCATGAGATAACCTCCCCCCGAAACCTCCATAA
>N_1688
GCACCAATTCCACCCCCATCCTTGCCCCACCGACTGGCTGA
>N_1689
GTCTTTCGCCTCGAAGATAGCGGATTTTGGTTTATGCCAGG
>N_1690
AAGACATTACCTCCAACTTACATTCATGGCCCACGCATGGT
>N_1691
GACGAGCTAACTTCCCCAAGCTGGAGCTCACCGACTGCTAC
>N_1692
TACGAGTCCGCACAGGCGACCAGGTATATTAAGGTAAGACA
>N_1693
ATGGGAGGGGATCTTAGACACGGTTAAGGCGCTATTGAAAG
>N_1694
CATTCACAAGTGTTGATTCGCAGGCCTGGGCTTGCTCTAAG
>N_1695
CCGGTAGAAGTACCGAGACACTCATTCGGAGACAATAGATT
>N_1696
TTTCTAACCAGATGGAGGGCCGCGGGTTCGACTCAGCCGGT
>N_1697
TTGTAAATCTGACCCTCATACGAGTTAACGGACCCTAGAGC
>N_1698
GACACTATAGTAGTAGGTGTCATGCTGCATTCGGCGAGAGT
>N_1699
TAAGGATTGGCTAGGGGGCTCGAAACTCGCGTATCAGAGGA
>N_1700
ACTCCTTGCCGCGTCAAGGACCATGCCATAACCACCCCACA
>N_1701
TCTTAAGGAGGGCCCGTCGTCCAGCCAAAGCAGCATTCCCG
>N_1702
TCTATCAGCTCTTTAGTAATCTTTCTCGGCAGGTTGCTGTC
>N_1703
AGGAGACGGAGAGAAGACGCCACCACTGGAAAGACTACGTA
>N_1704
TCCGTTCCAGCTCCGGTTGCCGAGATCTCAGTTATTATCTC
>N_1705
GTAGGGACTAACTCTTGTGGCAGGCAATCGAGCTCGGGTCT
>N_1706
CCTCCGTGTTGTACGCAAATCAGGTGTCCTAATGGACCTGT
>N_1707
TACAGGACTAGAGATAAGCGCTTCGCGTCTACTCTGGACTT
>N_1708
AATCGGCAACCGGATCAAAGCCAGAAGCAATCGTTAGCGCA
>N_1709
CTTTGGAACTACTTCACGTTCTCCCGGTCGGACCTCAGTAG
>N_1710
ACGCGCTCTCATACCCAACTCCGCAGTTTCTTTCTAGGGCA
>N_1711
ATCTAGATAACTAATAACTGCAGTATGGTTTCCCTTGTAAT
>N_1712
ACCCCAACACTACAGTGATTCACGGTATTTAATGATCTATC
>N_1713
AATACCCTAATAGCTAACGCCTACGGCAGATCTAGGGCCGG
>N_1714
TAGCTTTGGTGCGTGCGAGCCACTCAGCGAAGGTAAGTCAA
>N_1715
TTCCCGGGAAAAGTGAGACGCCAGTTCGGCAGATCAGCCCG
>N_1716
CAGTATAGCGTAGCTTCGGGCCCGGCACTGAAATTGGTGCC
>N_1717
TTTTAACCAGGTGAGCATGCCGCCAACTTGTGAGGTCACTC
>N_1718
GTTGCGGGTAATGGTCCGGACCATTTATAAAAGCAGCAATC
>N_1719
ATTGACTAGACCGTATCCGCCACGTCACGGCTCCCAAAGGA
>N_1720
CCTACTTTGGCAATTCCATACACTGTTAGTTTGCTTAGCAT
>N_1721
TTAGTAACGGGGAGTAAACGCTATGGCTGGATGCCGGAGCT
>N_1722
TGGGTAATGACTACGGGCTTCGGCCTAACCGATCCAGCTAG
>N_1723
ATGTATGCAGTTGGTCTTATCTTGTTATTCTTGTGTGCTTA
>N_1724
ACGGCAAAGAACCTATAGCTCAGCCGCAATGGGATCAATCG
>N_1725
TCAGCGGGCCCAGGCCGTGACATGTGTAGTTATAATCGTAC
>N_1726
ATGCGTGAGGAGCTCTACATCAAAACACCCGGACCCCCTTG
>N_1727
TGGGAATCCAAGCCTGACCCCTTATATAGGGGATTTGTCGT
>N_1728
AAGGGTACCGAGTAGGATAACCGGTCGAATAACATGATTGT
>N_1729
GAGAATACGTTACCTTTACTCTTCCCCCACTGCGCCTGGGA
>N_1730
ATATTTACCACCACAGAATCCCAGGAACGCGTTCTTACTCA
>N_1731
ATGAACAAGAGGATTGTACGCCTTTTAGGTAAATTTTATTC
>N_1732
GAATATCTCCTCTTCTGAGTCCTTCAGGGGCCGATTATCCT
>N_1733
CATATGCGCCATAGATTTGTCTTGAGCCTCGGTATCACACA
>N_1734
ACGGCATTCTGCATTTGCTCCATACTGTGCATCTGTTAGAT
>N_1735
CCGACCACACCTTCGTGGGTCCGTGTATGAAATTATAGTAA
>N_1736
GCCCCACATTCAATGCACCCCACTCAAGAAGTTCCCGTAGT
>N_1737
ATTCTGATATTTCCTACAAGCCAGTGTTTGCAGTAGCCTTA
>N_1738
TGCTGAAGAGGGTCACACATCAAGTCAATAGTGCATGGATT
>N_1739
GACTCGAACTCTACTCCTGGCCATTCACCACTGATATGATG
>N_1740
TGGGTCAGGGACATCTACCACGCCCGCGATCATGAGACCTT
>N_1741
TTGAAATGCCTAGCCGCTAGCCTAAGGCGACCGCGCTGTCT
>N_1742
GCTTCTGGTAGTTCGGGCTACGAAACACTCGCCACAGTACT
>N_1743
AAGCCCGTATATGGGTCTTTCTATGTGTGAACTCACTCTAG
>N_1744
ACTAGGTTGCCCCCGTAGGACCCTACCTCCTGCCCATGAGA
>N_1745
GCAATGGTGAACCCTACGCGCGGACAGCGAGTATAAACAGT
>N_1746
ATCGTGCGGACAGATACGTCCGATGCGGTTTTCAGACCAGA
>N_1747
GCCAAAGTCGCCAGCCTCAGCGCTGCGTACTCGCTAGTATG
>N_1748
CTCGAGACTCCCGAGAAACCCAAGGCACATGAGTTTCAGTA
>N_1749
CACTTTCGTTTGCCTGTGGACTACGAAAGAAGATGGGATGC
>N_1750
TGCTCACGATCTAAGGCCGGCATACCGTCCTGATACGTGTT
>N_1751
ATTGTGCAGGAACCGATGTGCGAGCTTGAATTTAGGCCCAC
>N_1752
ATGAACGATGTATTTTTATGCCATTTCCTCGCTTCGCTCAT
>N_1753
CCGTTAAAAAACGCACTGTTCAGCAAGCCATCCTGTCTATC
>N_1754
GAGCTATCTGAACATGCCCACCTTGAAGCGCTAAAGGAATG
>N_1755
TTGTCATTAGAGCTATCACTCACTGCGGTTCGTGCTATAAG
>N_1756
ACTCCGAGCGTTCCAACAGACCAACTCGCCTTCAGGCTTAA
>N_1757
GAGCGCATTATCTCCGAGCCCGTACGTAATCTGCTTGCTGG
>N_1758
CAGATATGAGCTGGCACAATCGTATCCTTTACACTAGAATC
>N_1759
ACTGCCGGTCTCCTGACAGGCCGTTGAACACAGTCGATTGT
>N_1760
CCCTAGTTGAGATGCGAGCCCTTACAAACGGCAATGGAGTC
>N_1761
GGAGGTCAAAACAGCCGCTGCAAGTGCCCTCTCATTTGGTC
>N_1762
TAAAACAGCGCACGCTTCTACCCAGTCCACCGGGGTCGGGG
>N_1763
GGTACGAGTACTGTAGCATTCTGTAGTGGCATCTTGCGACG
>N_1764
ATTATTAAGTTGTCTAGTCCCCAACTGGACAGAGGCTTTGA
>N_1765
CTATCTATCGTCCCGTCGCCCCCTTCGTAAGACCGATAGGA
>N_1766
CGAACGGGCCTGACTGATCCCAAGGTTTCGGGAGCCCATAT
>N_1767
TGAACAGCTCGACTAGAGCTCCCCGCAGGGGCGCTTTCTCC
>N_1768
CTCAATTCCTATCGGTCGTGCCGCCCTCGCACACCTTCGCC
>N_1769
TAAAGGGCGGTTCGGCGCGGCAGGAGTTGACGCGCGACTGG
>N_1770
GCATAGGGAAGTAATAGAGGCCTCACTCCGTGCGTATTTAT
>N_1771
TGATTGAAGAAAGACGCCGCCTGCACCACGTGGGGGTTTTC
>N_1772
CAGCATGAACGCCGTATTGACGACACCTCATATGGAGTTAC
>N_1773
CTCACGACTGGACGTACGATCTACGAATATCATGCCCGTAT
>N_1774
GTCATCACCGCCTCACGGAACCTATATAGGACCTTATATGA
>N_1775
GTAATAGAGTCTGGGGTAAGCTGTCTTGACAAAGATGATTA
>N_1776
GACACTGAAGCTAGTAGCATCGTTAATCCGCGTTTGGCCAC
>N_1777
AAGTTGCTTAGTCCAAGGCACGACGAAACTATTTTTTGGAG
>N_1778
CCGTCCATTCAGACAGGTGCCGGCCAACGATTCCCTACATG
>N_1779
TCAGTGTAGTATCAGACCTACAGTCCCAAGTGGTGTGTGAC
>N_1780
CTTAGGCCTGGCACTAAGCTCTGTCCGACTCGATGTACGGC
>N_1781
GACAGTAGGATGCATGGGATCGGCCCTTTTCTCCGTAGATA
>N_1782
TTTCCCCATTCAGCCACTGCCGAATCGAATAGGAGTGAGTT
>N_1783
GGACTCCCACGGCTGAACAGCTCAGATCATCTGTTACCCCG
>N_1784
AAACTTCTCATAATCCCTCCCGCGGGAAAGCAGCATAGCTC
>N_1785
TGTGCCTATTTTTAGCCGGGCTACGTCTGTCGATGGTTGTT
>N_1786
AGATTTATTGTCAGGGTCGTCGGGCTGGGGCGACGTGGAGC
>N_1787
CGGTGGGGTGCTAGGTGCTCCGGGGGTCTCTCTCGTGTCTG
>N_1788
AATTTAGACGCGATCTTGGCCATATTTCGTTGTGGTCCCTT
>N_1789
CGCACTGCTGTCCCTCATACCAAGCAGGGTGAGATGAGCTA
>N_1790
AGCCGAAGGCACAATCTGTCCCACTGCACACAGCCCCGGAT
>N_1791
CATGCCGAGTCACAGGAATCCAACGACTGCCTTTAGCTGAC
>N_1792
GCATAGTTTATGTAGTAACCCCTCACTTGAACCGTTCGCGT
>N_1793
GGGAAGCCCCTGGGAGCTAGCCATACTTACAGCGAACGGCC
>N_1794
CGGCGTTGCAAAAAAGTCTTCATTCATTACACTAAGTCAAC
>N_1795
GAGAGTCGTACAGCTAAGCACCTGTGTATTCTCTGCTAAGG
>N_1796
GACTTGAGTATCGAACTACACCGGGCTATACTCTGCCAAAG
>N_1797
CTCCGGCCATACCTTGTTATCAGAGTCGAAAATGAGTTCGT
>N_1798
CAAGGGTGCATGATCTCCATCTATTGCTGCAATTAACCGGT
>N_1799
TGTAGGATACGGTCTCTGGCCAGTCCTCCGATTGTCAGGAA
>N_1800
TGGCAGTAATGGGCTAACGTCGCTTAAAAGCTTTTTTCGTT
>N_1801
TCTCCGCGCAGTGTGAATATCAGTTCTTCCAGGGCTGGTCG
>N_1802
AGTTTATTTGGCCAGCACCTCGCGGAGAAGTGCGTATTAGA
>N_1803
GCCCACAATTTAGCTATGGTCGAACCTAGATTCTAACAGCG
>N_1804
GTTAAAAAACGATGTGCCTCCCGACAAATAACGGCAATTAG
>N_1805
AAACCGTAGATTTTCATTCGCGACTAACCTCGCGTCAGACA
>N_1806
CGTTGCGGCAAACAATTAATCTGGGAAAGCCCGGGTCCGGT
>N_1807
ACTTCCACTAAATACGTCCCCCCAGCGGTGCTCAGCCCCAA
>N_1808
ATAGGCCCGTTGCACACGATCACTTTGGGGCAGCCCCGCCC
>N_1809
TGGAAATCTCGCAGCAAGCACAATCCTTATTACTGACTGGG
>N_1810
GCTTGGGGGACCCCGGTTGCCACCGCTGTCCCTATCCATGC
>N_1811
ACCACAGGGCTCGAAAAACGCTGGACAGCCTTCTTACACGG
>N_1812
TAGATCAAGGAGTGCGTTGGCCGATCTGGAAGGCTGCTATT
>N_1813
GACCGAGTACACCCCACTCTCCACGGATGCCCGCGGTGGGG
>N_1814
ACCTAGATGCCGTGGTGTGCCACTGACTTGATAGCTCAATT
>N_1815
TGGCTTGCCATCCGACTAGACACAGCAATTGAACTTGATAT
>N_1816
TTTCTAGACGTCTTCATTCTCAGATCACCCTCTGTGTTGCA
>N_1817
ATCGCTGGGTGCAGAAGCATCGTATCGCATTACTGCAGTAC
>N_1818
GTAGTGTCCTACTCGACTCCCCCGTTCTTTAGTATTAGGAC
>N_1819
GAGGCGGTTACACCAAAAGTCAGGCACTTCCCCTACAATGA
>N_1820
CTCTCAATGCTACAGTCCAGCGCCCTGTCACCTATGTGGGT
>N_1821
CCCCGGTTGACTCGACAGAGCGTTCTGGGAAAGAGGACACT
>N_1822
AAAACGTTATGGTTACCATTCTCTGGTGGGCCTGATCGGTT
>N_1823
CAAAAATACCAGCGGCTGAACTGCACCTAGATGCGATCTTC
>N_1824
TCCATAATACGTGAAATTAACAGGGAGTAAAGGGCCGACGA
>N_1825
CTCAGAGAGATGCCGTAATGCCGTCGACGGTCCATGAAAGC
>N_1826
GCGATCATGCCTCATCAGCTCACCTTTGTACACGATGCGAT
>N_1827
TGCCTTAAAAAGAGTGACACCGAGCACGTTGGTCTTCCCTG
>N_1828
AGTGTCCCAGGCGAATAGCTCCGAAGAAAGCAACAATGTCC
>N_1829
CCATAGTTTGCCTGGTCGTACATAAATCGGTGCGAGAGAAT
>N_1830
TTTGCCACGGGCACTCGTGCCCGGTATACCGCTGTCCTCAC
>N_1831
GGCGCGTCATTGGGAATATGCGTTTCACCCCAGGGCATACT
>N_1832
TTTACTCTGACAGGCAGTATCCGATCCTACTGCAGAGTGGA
>N_1833
AGAGGTCACGTGGAGCAACGCGGGACGTAACCGTATGTCGA
>N_1834
GGACAAAGTTGCGAAGAACGCGGATAATCACCTTTGTGGGA
>N_1835
CGTTAGACAACGATTTTTCCCTGAGTGCGTATGTGTCTTGG
>N_1836
CTCAACGGACAAGGTGGTTACCCGCCGACGTACTCAGTGAG
>N_1837
ACGGCCTGCCCTTGTATTCGCGTCGCGCAAATGCGCTACCG
>N_1838
AGCAAGGTATCGAGTCCTCCCTTGCACGGGTGTTGGCACCG
>N_1839
TGTCAGACGTAGCCAGTCTACAACCGACCGGAGTTTTGTGG
>N_1840
ACTACTTTGTACGAGACACACTTGACCGGCCCGGTTATCTT
>N_1841
CAGATGATCGTTTCCACGTACTAATAGCGCTGAAAAGCGGA
>N_1842
GGTTTATTCCACGTTGGTTACTGCAAAGCTCGGAAGCAGCT
>N_1843
TCAACTTGTATTGGATATAGCGCCAATCAGGCGTGCGCCGA
>N_1844
TTTCTTCAGCTTGCGGCTTCCGTGTTAGGCAGGATACAAGG
>N_1845
AGCACCAGGGAGCTGTAGGACACTCGCGATAGTACTTTTTT
>N_1846
TACAGGCCTAATATAAACAGCGTCTGAGAGACACGGTTAAC
>N_1847
AAGCTAAGAGCTATCTGCTGCGGTATAGTAGTAATGCACTG
>N_1848
ATGCCGTCCCCATCATAGAACATAATAGGGTAAAGCCTGAT
>N_1849
CGTCAGTTTACGGCAAGTAACTTGTCCGAGGCCTATCACCC
>N_1850
TATATAGGTCTCGTAATCCTCATAGCATTAAAATTTTTAGC
>N_1851
GTACGAGCGGCCGCGACAGTCCCTGCATTTCCATTGTGAGG
>N_1852
TTGTAAATGACAGTTTCCCACTATACCGATCAGCTCCCCTG
>N_1853
ACCTTCAGGTATTTCTAGATCATCGAATGGATTATTCCGTC
>N_1854
GTGGCATCCTGGGGGAATCTCGACATTTACGTCTAGCTACA
>N_1855
ACCTTTACAAAACGCCCAGACCCGTAAGAACTCAGATCACT
>N_1856
CAGCCGCGTGACACAATTAGCGAATTGACTTAGAGCTAATG
>N_1857
TTACTCGTCGAAGGATAAAGCCCGTGTCGTGTTAAGCTACA
>N_1858
TTCCTAGGTTTGTCGATATTCGGCACATGCTTGCATAAGGT
>N_1859
TAACTAGTTAACCAGCCCGCCGATACACTCCGCACCTGGAT
>N_1860
CGTCATGTAAGCACTGTCTCCGAATACCTGAGGTGACGTAG
>N_1861
TATCTCCCAGGGCCGGACTTCGCAATCGGACTGTCTAAGAC
>N_1862
GATGGTGGAACGCAGTAAGACCTCTACGGGTCGTTTCGTGT
>N_1863
TCGGGGTGGGAGGTCCCAGACTTTTGGGCTTAAACAACTTC
>N_1864
CGTATTTTAAGGGACGATGCCACTAACGTGAAGCGCTTAGT
>N_1865
GATCATTGCAAAACTCGCTTCTATTCTAGCGTGCCACCTTA
>N_1866
CTTTTGAGCTCCTTACGGGGCCTACGGAAACTGTTCACTGA
>N_1867
GCTATTGCGCTTAAGACGTACGCTCCCGGAAGGACTAGCAA
>N_1868
GTGGTGCCACAGCGCATCAACAGCCTATGGTTCAAATGGCA
>N_1869
GACTCGAAAGTCGAAAGTAACAGGGTAGAGAAAGCCAGAAC
>N_1870
ATACACGCTGCGAGCCAGCTCGCTGATTGCACTAATACTGC
>N_1871
AATGCACTTCTACTGGTAGTCATAAAAATATGAGGGAGGGG
>N_1872
TAGGGAAGAGAATTGCTTCCCCCAGGTTGCGTAAGGAAGCA
>N_1873
TCTAATCGTGTGACGTAAATCTGGGCGGTGCTACGCCCGTC
>N_1874
CCAATTAATGCGACCTTCATCACCGGCTGGCCCCTCTAACC
>N_1875
ACGTATTAACGGACCATCACCAGCCCAGCGGAAGGTACTAT
>N_1876
TCAAGAATGCGTAATGTTAACCACAGATTAGATAATAGCAG
>N_1877
GCCTCCACGCAACTGGGCTTCCTGTCCATACGTGGGGGCCC
>N_1878
CACCATTGCGAGGTAGTCCTCCATGATTGATGCCGATCACC
>N_1879
CTTGGTTATTTTTCATTGATCTACTCCCTCCATGTGTGTCA
>N_1880
AGTTCTGTTATTTCAAATAACGCTCGCAATTCGTGGGTAGT
>N_1881
GTACGTAGATCCGCGGTAGACGAAGCAGTACGACGACTGTG
>N_1882
CTGTTAGCTATCCCACAATTCAAACCAGGAAAGCCGCAGCT
>N_1883
TATTGGTCCATGTCTTTTGGCTCTAATCACTGTACCATCAA
>N_1884
ACGCTACCAAAGCTCCTGGGCGACGTGCGTACTCTTTCTAT
>N_1885
AACATGGTCCCCTGCAAGGGCAGTGCGTCCCTTTGATGTGG
>N_1886
TTGACGACAGTCATCTATGCCCTCCCACCTACCTCCTACGT
>N_1887
TCGTCACCTCGGAGCGTAATCGCCTAAAACGGAATAAGGGA
>N_1888
ACGCTACTTAGACTTGTAATCAGTCGCCAGTATTACGTTAG
>N_1889
GTTGGGCTTCTCGGTCCTACCGCCCGCCGCTAGCCCTCGCA
>N_1890
ACTCATTAACCCGGATACCGCGTCACAGGGACACTGCCCAA
>N_1891
TTACTCGGCTTCGCAATGTGCCCAACTCTGCGACCATGTAC
>N_1892
ACAGCGCCCGCACCGTGCGTCAGGAGTCATGAGCTCCTTCC
>N_1893
AACCGGCCCCCGGAGCAAGACCATGGGTCCTACTTTCTGCG
>N_1894
CCCCTAAGCAAAGAATAAAACCTGCTTATCGTCACTAACCT
>N_1895
CCAAAAACTCCGGTCGTGAGCTTGGTCGTGATGCTTCCCAG
>N_1896
ATTCTGAGCCTTTAGGCGTCCTATTGATCATATTTTTAGGA
>N_1897
CTGGGACGATGTAGCGTACTCGTGTCTACAGTTAGTCTCCG
>N_1898
CGGCTACGGGGCAATGTCATCCTCAGGAATGATGAGTCAGG
>N_1899
GGACGTGCCCGTTAGCATTCCAAACGCTATACCCCGTAGCC
>N_1900
ATTACTCACTGGCCTACTTCCCGGACGCAGTGTTAGATGCT
>N_1901
GGCTACCGACTAGTTTACAGCGACGGGCGTTGGCGATCCCA
>N_1902
AACCAGATCACACCGCGATTCTGAACCGCCGCGTACCTAGA
>N_1903
TTCCTGTTTGCTGTGGCGTACGTCGCGGTATTAGCCTATCC
>N_1904
TCAATCTAAGTGTTCAGCTTCGCAGCCTGCCCTTATTATTG
>N_1905
GCCATTCCGGGTAATCCCCGCATGCTCCCCCACTAGCATAA
>N_1906
CACTTACCGAACCCCAACCTCAAGGTATCTTTAAGCCCAAA
>N_1907
CAACACGAAGATAGGCTGATCCACCGGAACGAGAATTTCAG
>N_1908
TTCGATTTCCAAACCGGGAGCCAAAGTTCAGTCTTGCAGCC
>N_1909
TAGCCTACTATGGGCCTAGACTCAGACCAGATGTTATTTTC
>N_1910
CTTCTACCACCGATCATCTGCTTGTTATACCATTGCTATCA
>N_1911
TCCAGCTTATTCTGGCTGCCCCCCAATCCCTAATCCTGCAT
>N_1912
AGGTCTTAGGTTATCGACGACCATGGCTAAGGAGAGGCGCC
>N_1913
GGAATGCCCCCGTAATGCCACTAGTGGGTCGATCTGATATG
>N_1914
TGATGTCTAGTTTAGAATCTCATCTAGAACCACGTACTGTG
>N_1915
CCATAGACAGTTGTCCGATGCTCAGCAACAGTATATCATCA
>N_1916
GCTGCATAGGGCCGCGTCGGCTGCCGGGAGAGAACTTGACA
>N_1917
GCCATCGAAGAAATTTTCCACCCTTGTAATCCGGCTCCTGA
>N_1918
AGTTATGGACTCACTGGCATCCCTAAGATGGCCGGGCCCTG
>N_1919
TAGAGATTCGTGACATTACGCCCTCCTTAGATGCCACATCA
>N_1920
GCGTCTCTGGTAGTCCTCAACGCTGGCATGCGTTTGGTGTT
>N_1921
AAAGCCTGTCGCCCTTCGGTCTCAGTTACCACGGGAGACTT
>N_1922
TCCGTCCGTTACTCGGCACGCCATATTGCGTGCATCCGCAT
>N_1923
TAACCTCCGTTCACAAATGGCGTTATCTTTGCAGATACGTA
>N_1924
ATTAAGCGGTGCGGGCGGGTCGGCTACCGCTGCGTGCGCAG
>N_1925
CTCGTAACCCATCTTAAGGTCCGAATCGTCCTATAACTCCA
>N_1926
AACAGGGCATCTCGCTAACCCACAAGGATAGGCAAGCGGAG
>N_1927
ACCTGGTTACTGATTATGGGCTAGAGAAATCAATACTATTA
>N_1928
TTCAATCTATCTTCTAGCGGCGGGGCACCTACTTTTCAAGC
>N_1929
GAAGGTTCATTAGCCGGAACCGGGACAACTAAAGGTTAACT
>N_1930
CCGAACGAGAAGCATCTGTGCAAGTCGAAGGAGGCTTAGTC
>N_1931
TCTCCAAAAAAAGTCAAAACCATCGGCAAGTTATAAGCTGA
>N_1932
AGGTACAGGAGGGGCTTGAACTATCCGCGCATAGGTTGGCG
>N_1933
TAACGACTCGCCGGGCCTTTCAACGGTGAGGCCGACCTGGT
>N_1934
CGGGCTTGGATGCTGATTGACTATAATACAAGCTACACCCC
>N_1935
GAAGCTCCCCCGGTTGAAGACACGAGAGAGGTTGCGGCCAG
>N_1936
TTATTTATATAGTAAGACGGCTCCTAACTAACAACTGGGAA
>N_1937
CACTGCATACTTAATCCCCGCCTTGAGAGATGAAAATTCCT
>N_1938
CCTTGTCGTTACTTGATCAGCTACGCACCTGGCCACAAGGA
>N_1939
GCACATGAGGTGCGACTGCACTGGCTCACTTGGAGCCGGGA
>N_1940
TAATAAACATGTTCTCTGACCGGGGGCAATAGTAGTTAAGC
>N_1941
TCTGCAAACAGCGATGCGGACCTTTGAACTAGTAGAGTATC
>N_1942
ATTGCGCCATTTCAGATCTTCACGGGGTATTCTGGATGGCT
>N_1943
GAAGCAAGATAGGGAATTCGCATATAGGATAGATACGTGTC
>N_1944
ATACGGATCGTAAATGATAGCAGTGCTCTACTCAACGTATA
>N_1945
ACACGTAAGTCCGGCAAGCGCATCGAGTTCATATGTGCGAG
>N_1946
CTGTCAATTCCTGAATAGTGCCACACCCCAGTGAGCAATCG
>N_1947
TTAATTGGGCCCAGTTGTATCTCATCTGATCCCTATTCCAT
>N_1948
CTAAGGTCTACATAGTTCCTCTCCCTGAGCGTCTCGAATAA
>N_1949
GCAGATAAGTTAGCGCGGCACCTTGTTGAAAACTAGTTCTA
>N_1950
TTTCTAGTGCTAACACTCCTCAACTTCGAGAAGTGCGCCAT
>N_1951
GTTGCTATATTAGTGGTGCACCGCTTAGCTCTATATTCCCA
>N_1952
CACCGATTTAAAAACATAGGCCTATTTTGGCGCCGAAGCTC
>N_1953
ACGAGATTCTGTTATAGAGTCCTGCGTTGCGGCATGATCAT
>N_1954
TAGATCGAGCAGTCGAGACACCTGGTCGGCTATTTACGGGG
>N_1955
TCCTGGGGCGTGTAGGATGACTAGGTATAAGAGTTTACCAC
>N_1956
CTTCCACCCCCTAGTTCCATCAGCCTGTGAAACCTACGTGT
>N_1957
TGCGCTTTGAAAACACAAGTCTGAACAGACCGACTTAGCCA
>N_1958
CCATTGATGTCAATCGTCCTCTGTGGTCCGTAGGTGCGTTC
>N_1959
AGGGGGCGACAACCAGCATGCTTATTATGGCACGATAATAA
>N_1960
ATAGCTTACCAATCTCGTCGCCAGACCTGAGTAGGCGGGTA
>N_1961
TATAGAAATCAAGCTTGCGACCCCGGAGTATCACTTTAGGC
>N_1962
GAATTCTGGGGCGAGTTAGCCAATCGGGCACTCGCTTGACT
>N_1963
TGTCCTGAGATTGCAATATTCAGACCATCCCCGAGTCATCA
>N_1964
CAACCCTTCATGTTGCGAGACGAATGTGATGAAGTTCGCCC
>N_1965
ACTCTGCGTGAGGCTCTTAACCTATTGCAACCGCATGAAGG
>N_1966
CGTATGGACCAGAGCGGGTGCGTTTCAACTCGGTACTTCAC
>N_1967
GTTTTCTATTTGTATTGTCACATGTTTGAGTCCTGTTGCAA
>N_1968
ACGGGTACCCGACCCCTACGCCATCCTGTATTTTCTCTGGC
>N_1969
GGTCCAAGACCCCTCTGGAGCCAAGCGTCCGCAGTTTTCAT
>N_1970
GCTCGCTGCATGCAGCCCAGCTTTTAAGACCCCGCGATGGT
>N_1971
AGTGTGCACAGTCATTCCACCGAACTAGAAGCGCGTAGGGG
>N_1972
TAAATCGCCCAACCGTACTACCAAGGTGACAGGTAACCTTA
>N_1973
GGTGCGCGTTAGTCATGCTTCTTTTTAGATAAAGAATCGTG
>N_1974
TATATATTAATTGTCCGCAGCCCATTGTATAGCCGAACTGT
>N_1975
ACTCAGCACGGGCCACGGACCCATCAAATGCCTTGAGCAGA
>N_1976
TCGCCTGTTGTAAATGATGTCTTGCCGGGTCTCACGACCGT
>N_1977
TATGTGCAGCCCTGTACATGCAAAATATCTGTTCATTAGTT
>N_1978
GATTGTGCTCTGAAAACTGTCTTTCCTTGTCTCGGGTGCTT
>N_1979
CATGTTCCCACACTTCAGCCCTGTAGAGATTACGGATGCTC
>N_1980
TATATTTATGTGAATCGTGCCGGCCATCTGGGGAAGTAGGC
>N_1981
GAAAACTGTCCTTTTTTGCTCGCACCCTATCATATGCCTAC
>N_1982
AAAACTCTTATAACTCGACACCATTCGGCTCGCGACTCGGG
>N_1983
GATGAGGCGCGCAGAAAGACCATGGTCGTGTAGTAGATTAT
>N_1984
TGGCTCGTCGCATAGCCTGGCGACACTAGTGCAGGCGTAAA
>N_1985
GTACCGCTCTTGATTCAGGACCTGCCACCAGCTAACAAAGT
>N_1986
GCTCGCGACCCTCGATGAAGCTAGGGACTGTATGGTTCCCT
>N_1987
TACGCAGGATAGCTCCGAATCAGAACCTTTGGCCTACAAGC
>N_1988
TCGAGTTGGGCTTTTTCAGCCGGTGAGGTGACAGGGGACGC
>N_1989
ACAAAAAATTATAATAATTTCAGGGACTCTTTCTAGGGCAC
>N_1990
AAGTAGCAGGTGCTTCCAGGCATGAGTCATTCCAGTCGGGT
>N_1991
AGACCAGGTTCTTTCCCTGTCGGATGGGTTAGACTCTACCC
>N_1992
GGTAACCGCCATTCCAGTACCAAAGGAGCTAAGTGTCGGCT
>N_1993
CACACGACAGCCATCCGAATCAAGACTTGAAGATTACGAGA
>N_1994
TGAGGGGTAAAATCTCACGTCTCGCCACCGTGTGGGATTAG
>N_1995
ACGGTCGTATCCAGACACCCCTCCATTCATGTTCTTACGCC
>N_1996
CGCATGAGCTATTAGTAAGGCGGTGGCCGAATCGCGACTAA
>N_1997
GCTACTCATGGGGGTTTTCTCGATCAGCCATTCGTCTTAGT
>N_1998
CACCGAGATAAAGCATGACTCGCCATGACGGAGTAATCTTA
>N_1999
TCTGAATTCTATCTGACCCCCTATCCGCTAAGCGCAGTGTT
>N_2000
CGCTACCAATTGAAGTAAGCCGTATATTATCAACTTATGTA
>N_2001
TGTGCGCAACGTTTCGCCAGCGTCTATAGATCGGTGCTCGC
>N_2002
GGTGTGCCATAGGCTTGTTCCTGGTCTACCTTGTCTAACTT
>N_2003
TCTTTATATCTTTACGATCTCTTAGTGTCCTCTATATGGCT
>N_2004
CGAGGGGTATATTACGCAGCCGGACCAACAACTCAATGCTG
>N_2005
GTATTTGATTTGCCGCCACACGAGGCTATGCATGTGCGACG
>N_2006
TATAAGCGATAAATTGTGTGCGTCACGTTTCACCGAGCCAC
>N_2007
TGATGCGGTCCACACGAAAGCTGGGGACCGACACTTCTACA
>N_2008
CGAATGGCTAGCAGCCATCACTCGAGAACGCCGTACCTCAG
>N_2009
TGCTATCTCTCCTATGCGCACAAAAGGGTGGGGTCTAACCT
>N_2010
GTAATGTATGCGGTTGAGTCCGGTTATACGACCACCCGTCC
>N_2011
AGCCACATACGCGTCATGTACGTCCCTTGAGGTTGGAAGGC
>N_2012
TTGCGGAAGGCACGCCCGCACGCCATGCCAACCGTGACAAG
>N_2013
TAGCAACTCTCTATCTTCGGCTCCCATTGGACAATTAAGCT
>N_2014
GCCTATGGTTAGTCTAAATGCTAGTTCGGGCACCAGCAAAG
>N_2015
CACTTCAGCTGACCAGGGGTCCATCACTCACTAGTGTTTTG
>N_2016
CGATGCCCGCGCCAAAACTTCGCAATCTGCCTCCTCCTGTC
>N_2017
AGACCTCATCTGGGTAAGCGCGGACTTGATGCTATTTAACA
>N_2018
GAGAAATGTGTTGCGCAAGTCCTTAGTCACACAGATAAATA
>N_2019
GCTAGGTATAGAGGTAGAGGCAACTGTGGAGGAGGGCCTGG
>N_2020
GGATAGTTACTTGCATTGTGCGGGAGGACGTTCACTATTGG
>N_2021
TCGTAGAACCCTATCTTTGACTTGCCGCCGCCGGGAGATTC
>N_2022
ACTTAGCCCGTATAAGGCTCCATACTGCCATACATGGTCCT
>N_2023
GTCAGCGCTTGGGGCAGACGCTTAGGTGGCAGATTACATTC
>N_2024
AACTTCATTATTACTAGGGGCACGGCTGCGCAGATTATGGC
>N_2025
CAGTAGAGGTTAAGGGTGTGCATTCGCTGTGGGATCTTACC
>N_2026
AGGCGGACGGCACACCTCACCATAGCAGACGACTCGTCAGC
>N_2027
GTCAAGGCTAGAGACCATTCCCTCGCGACACCATTCTAGGC
>N_2028
ACTCCCTTATCCGATTTGATCGATCACCCCTAAAGAATAGC
>N_2029
TTGGAGAGGTATTGGTGTCCCTCACAAGCAGGTTTTATGCG
>N_2030
GACCTCGCGTCGCAGTTCGACGAGCATCTAATTAGGGATCC
>N_2031
TGCTTTCACAACTACTTAGGCTCTGTATGGTATCTAATCGG
>N_2032
GAGCGTAGTACTCCCTAGGACCGAATACTCGAGTGCCTACC
>N_2033
CAGTGGCCACGTGACTACAGCATAGTATGCATACTTTGTAT
>N_2034
AGTCCGGATCATTTACGGTCCTGGCGACACGGCCTAATCCG
>N_2035
TCATTCTCAGTGCTTTGCGACGCTGCAAATCTGCGTTCATT
>N_2036
TGAAATGCCTGCTCCTAACACAACAGTCGTGGAGGCGCTAG
>N_2037
TATAACGGTGGTTTCGGTTACGCCCGACAAAGTCTGCGCCT
>N_2038
ATCTCGCTTCTCGCATAGACCTCCCAAAGGTACGGGTTCTC
>N_2039
GGACTGTACATTATTATGAGCATTGAGCCGTCGCATACAAG
>N_2040
AAGCAGACTTGTAGAGGGCGCTGTAAGCGGGAATCGTACCC
>N_2041
GCCTGATTGAAGCAGACCGCCTGGTCGAACAGCTCTGGGCC
>N_2042
CGGTCCACATCTGTGTGATTCCCCCTTTAGGGGCGACAAAT
>N_2043
AGGGAGACAAACACCCCCCCCCCCACTTTTCACGAGAGTTT
>N_2044
CGTACCTCTAATAAGGTGCGCCGACTTCTATTATCTCGCGT
>N_2045
GCACCCTTAGTTCGACTACTCTGCGCGCGTACGAACATTGT
>N_2046
AAGCAAGTTCTCTTGTGATTCGAGTCGTGTTGTGTCATGCG
>N_2047
GGGATTAAGTGGCCTCGAGGCTCTGGAGCGCGTAATGATCA
>N_2048
AGCTCGGAACCACTGCCAGCCGCGCGTGATCGGAGTTACGG
>N_2049
TACCGTTGCTAACGTGTCACCCTTTAGCTTCGGACAGACAC
>N_2050
TAGCGGCGGCGCGATAATTGCGTGGAGCCACGACCTCAACA
>N_2051
CTAAACTTCCGGCGGGCTAACGAGAGTAGCTCGTGATTTGG
>N_2052
AATTTCGCGCCGAACTTTCCCATCTTTGTATAACGACTCTA
>N_2053
CCGAAGTTAGTTCTCACCGGCAAAACGTTATGGTGGGATTA
>N_2054
ACCGCAAGCAGCCCCTATGGCCTGAGCGTTGCTTTCGATAT
>N_2055
CTTCTGGGTCGCCGAGTGTGCCGTATACAGTCCGTTAAAGA
>N_2056
TACTGAGCACAACGTTCACACACGGAGTATCAGGCGGAATT
>N_2057
GATCCCTAGTAGTACGGTGTCGGAGGGTCAGGATTTCGTAT
>N_2058
CCCTGTACGAAGTTGTCTGGCGGTTCCTGGACCAGCGCGAG
>N_2059
GACGGCATTTTCCTCGCCGTCGATGGATCATCGTTTTACCT
>N_2060
TCGGTGCCTGCGGATCTTTACGATTCTGTGCCGCTCGACTA
>N_2061
GATGACGGACGAGCGCCAATCCATACAATTATCTGCTGAAG
>N_2062
TCGCGGTAGGGGAATGCATCCATGTGCACGTAAGTACAAAT
>N_2063
TCTTTAGCAACGGGATGTTCCATATTTTGAAAGGGTTATGG
>N_2064
TTACTTACAGTGGGTGGTTTCCCCAAGAGGTCTCATACTCA
>N_2065
TGTGCAGCGTCTTTTTCATTCGTAGGGAGTGATTGAACGAG
>N_2066
TCATCTAAATTCATGAGGGCCAATTGGTGAGCTAGACGGTA
>N_2067
GTCCTTTTAGTGAGTCCGGGCTGATGATTATTTAAGCCACC
>N_2068
ACACAACTCGGGTTAATAGTCGCTTCACTGTTGAGCGACTC
>N_2069
CCCTATTTATACTCCGGCTCCCGCCAGGCGCTGGGTCATGA
>N_2070
CGACTATTACCCACCTGGTTCGAATCGAATCACAATAGTGT
>N_2071
CAAAGCTTCGTGTGAGTTGCCTCTTAGTCTGAACAGTAGGA
>N_2072
AGAGCTAAAGTCCCCGAAACCTCTAACATGACAAGAATATT
>N_2073
CGTCGTATATGACTATCGTCCTTGCAATCCTGATGCACGGA
>N_2074
ACGAACTCCAGTATGCTAGCCTCTTAGATCCGTTACCCTGC
>N_2075
CTGATTTTACTCTCCGTGACCTACCAACATACTAGGAATCT
>N_2076
TCCAGAACCTCGACCAGGTACTCGAGTTACTGAAACCAACC
>N_2077
AGAAACGCTCTTACAAATTGCGGGCGCCAACTGCCCGGCCG
>N_2078
GTGCACGGATAACTTAGGCTCGCAGAGTGGCCGACCGCGGA
>N_2079
AGCCAGATATATTTATGTCTCGCAGTCAACATAACTCGGTG
>N_2080
AAGCGGACACGTTATCGTTCCTTTTAGACAGATAGGACGTG
>N_2081
AGGATTACACGAGATGCTCACTAAGCTGCAATACTTCGGAT
>N_2082
GTACGAAGTGCCACTATTACCGGTAGAGACACAAAATTCCG
>N_2083
GTGGTCTTTTACTGAGAACCCCAGTGACACCCCGGCCGTGG
>N_2084
TGGTAAGGCCTGGCTGTCTCCTTTAGTAGCCTTACCATTCC
>N_2085
TATAGGCCTCGACCCCCATACAGCGTAACAAACTCGGATCG
>N_2086
AATTAGCCGATCAGTACGGTCGCATCACGCTCCAACTACCC
>N_2087
TTTCTTGACGGGAGATACATCGAAGTCCTTTTTTCCAAAGA
>N_2088
CGCAACAGTCTTCCTCTAATCCGCAGAAAGATCCTGTCCTA
>N_2089
TTTTATATCACCGGACCGGGCCCAATCCTAGAGAGTCAGGT
>N_2090
TGTCAATTGACGTCCAGTCCCGTCATCTGGTAACATAATCG
>N_2091
ACGCTCAGCCCAACAAAACGCCAGTAACGGAACAGCCCCCA
>N_2092
CACGGCCGCGTTAAAGGCATCCTTGGTCGGAGAATGTGTCT
>N_2093
TCTTCCATCAGTGCCTTCGACCGCCCCCGGATTAAATATAA
>N_2094
GGGGCTTCGTACATTCGCTACTGAGAACCACGTGAGGCGGA
>N_2095
TAATATAAACTACCACGCAACACAGTGGAGTTGAATCATGT
>N_2096
TGGGCCCAGAGAATACAGTGCACTTCCAAATGGTTTGGCGA
>N_2097
AGATAGAGACTGTGCGGATGCCAAAACACCGTGTAGTGTTC
>N_2098
AAATGTAAAGCTGACGACTGCTGCGATTACTAGATGAACAC
>N_2099
CTATCCGTCATCAACTTGTACGTTTATATATGCTTTTCTTC
>N_2100
ACCATCATTACGATTCGAAACTTCGCATAAGGTATACGGAC
>N_2101
CATAATCCCTGTAATCGCGCCGTTTAGCGGAGATGTCTGTT
>N_2102
CACACATAACAAGCGTTTTCCACGGCTATAGTTCATTCCTT
>N_2103
TCTGGCGGTCGTACAACTGCCTTACTAACACTAGTGAAATA
>N_2104
ATTGGCAGTGTGTAACGCCCCGGGTTAGCGTCATGCAGGCC
>N_2105
ATGAATAGACGTAAAAGGTCCCTGTTTTTGCCACATCCACC
>N_2106
TGCTTCTCGTCCGATAACTTCGCGACCAGCGCACGACCCTT
>N_2107
TTCGATACTCTATAGAAGCGCCTCGCCACTACCCGACGTGC
>N_2108
ATGATAGTCGGTGAGAAAAACTAGTCGTCATGCGCGATGCC
>N_2109
GACGCATGGCGGGCTGGTTACCGACCATCACGTGGTCGGCA
>N_2110
GCGTTACCTCAATTAGTCCACGCAGCATAATCTTCGTCTCA
>N_2111
GCGTGTTCGTTCTAGAGCACCCCGTTACCTCTAAGTCAGGT
>N_2112
CGTCGGGGCACAAAACTGATCATATGACAGACTCAACTTCC
>N_2113
AAGATTCAGTACCAGCACGCCAGCGCCGGTCTCCGATAAGG
>N_2114
GATCCAGTTACTCAGATATACTATCCTATCCTTCGGTAGTA
>N_2115
GTCAGTAACTATGCCAGACACTAGAGCCTACGCGCTCTTGT
>N_2116
ACCTGTGGCGAAGTCCGACCCACTAACATCCCTCCGTAAGG
>N_2117
TTTTCAGCTTGAGGAGGGTTCTAGTTCAGTGACACTCGGGG
>N_2118
AAGAACTTCTGAAATTCTACCTGCCAGCGACCACTTTAAGC
>N_2119
AGTTCACCAGGCCCGTTGTTCATACAACCACCATTGCGGTT
>N_2120
GCATGAAGTGTGTGTCCGGACTTCGACTAAGCGTGATTGCA
>N_2121
CTTATGCTGATCTCACAGTACGCTTGGCGCAGAGTCATAGC
>N_2122
TCGGATATATATGGACCGACCTTAATGAGATTCCTGGCAAT
>N_2123
ATTGCGCGGACAGTGATATCCATGAGTCAGAATCTGGGGCC
>N_2124
CTTACGCCGGCCAGAGCACGCCGGATGGACTCTAGGTACTC
>N_2125
GACTGCAGATGATGTTTATTCCCGCCTCGCCACTGACCCGT
>N_2126
TAAGAGCCTTCTATAAATGACACCCCATAGCACAAAAACGT
>N_2127
ATAACGACGGACTTTACACACGATGGAACAGTGTGGTCGGC
>N_2128
TAGCGACCTTCCACTGTCCACTATACTGCCCTACCGCGAGA
>N_2129
GCAAGACGGAATGTTTATTGCTAGCTCAGAGTCAACTAGAC
>N_2130
CTGGGTACTGATATAATACCCCATTTCCCCGCCATACCCAA
>N_2131
ATGTTCCGACGAATGCCTTGCCAAGTTTGCGAGCCGGATCC
>N_2132
AAAAGTGCCTGAATGGATAGCTAGCGATCTTTTCCCGTGGG
>N_2133
TGTGATAGTCCGGCGCGACCCACGGGTATACGTCTACACAG
>N_2134
TTAGAAGAGCCCTAGGAACGCTCTTCACCCCCTTTGCCGAT
>N_2135
ACAGTAGTTCATTAGCCACTCACTCGCATATGAAAATCATG
>N_2136
GAAGTTAAACGCCATTGTCCCAGCTTAACTTGTTTTTGATG
>N_2137
ACCGCCCCGGCAAGGATTCTCGGGCGAGCACCGTGACTAAG
>N_2138
ACATCACCAGGGCTTGATTACCAATTCCACTCTGCATTCGA
>N_2139
CGCATACTGGTCTGGTATAACTAAGGATTAAGGAGCTGTGG
>N_2140
AGTCATGAAACGTCTACCTTCAGCGAGTTTCTAGACGATCT
>N_2141
TGTTAAGGGGAAAAGGTCGCCAGATCGGACTATTGATGCGC
>N_2142
TATTTGACGCGAATTAGTGCCGCTTGTCCGTCGTGTCGCGT
>N_2143
TGGCGGAAGCTCTATGGACTCTAAGATTTACGTACTTCGAC
>N_2144
GTCCTCCGGCGAGGTACTGGCAATCGTTCCGTTGTTGTAAC
>N_2145
AGTTTTGAACATTATTGCTGCTATGGACCGGTTCTTTTGAT
>N_2146
CCAGCATTCCTAATGCTCACCAGTGGGAGAGTCCGAGGCTC
>N_2147
ACCCATGGCGAACAATAAAACCAACTGGGAAAACCTACTTC
>N_2148
TGCAACGGGCGGGTCTTTGGCATGCACCGGCAATGGGTACG
>N_2149
TGATTTATCTTACTATTCGCCTTGTAACGATAAGACAGGGC
>N_2150
ATGTATGGACGACCCCGGAACAGGAAATCTTCTCGTGTCAC
>N_2151
CAGTTCCCTAGGAATCTAAACTCGCCTGGAAACGCCCTCCT
>N_2152
TAAGATCGTCACGTTTCCCGCTCTTGCATATTACGTTAAAT
>N_2153
CGGTGGCTCCATCCTTAGATCGCTTGTCATCGTTACCGAGA
>N_2154
TTTGGCGTGATTGCATACGTCGTAAACACCGTCTTGAGATA
>N_2155
ACCAAAGTGACTAATAAAAACGTCTGGACGTGATGTGGTAG
>N_2156
AGCTCTAGTCATATATTGGCCAAGATTCGAGTGAATCGACA
>N_2157
TCGCTTTGCGCCTTCGGTTCCCGAGTTCGAGGGGATCGACT
>N_2158
GTCGCTTGACCCACATTGTTCCAATGATGGTAAACTGAGCA
>N_2159
TCCGAGTAAGATCAATCACTCCGGCCCAAACTGTACACTGC
>N_2160
TCTTTTGGCCTACCCCGGTTCCGAGGTAATCCGGAGTATTG
>N_2161
GCGTACATCGACAATGGCCTCTTGTAAGGCGACATGAAGGT
>N_2162
GCTGGGACTGGAGCTAGTTCCCCGGTGTACATTGCTGATGC
>N_2163
GAGCTGTGGTGGGCCTTAGGCACCATTATGAGTTAAGCTGT
>N_2164
TAGACTATGGCATCCGTGTCCTCAACCCGAGTCAGAACTAG
>N_2165
GTTACCTTCATAGATATCCCCGCCTCACAGAGCACCTTCGT
>N_2166
GGATACTTTGAATGCTGTTTCTCAGCAAGGGAGGTACGGAG
>N_2167
ACATAGTATCTATCCTAACACAGAACTGAGGCTATGAAAAG
>N_2168
GAGTTATAAATTAGAGGTCGCCGCATTCGCCTTTTCCTTAA
>N_2169
AAAGAGAAGAGTGCAGGGGACTTCGATGTCACTTCTTCTTA
>N_2170
TCACCGCACTGTCCTGTCAACAAATCCCTAGAGGAACGGCC
>N_2171
ACCCGTGGGCTCCTGGTACGCACAGGACGAACACCATACCA
>N_2172
AAACAGCAATATGCGAGCGACGCCGCCAAATTCTTTGCGGG
>N_2173
TAACCTGGGGGCCCCTAAAGCGCTAACTACCGTTCCCGCTG
>N_2174
GAATTACGTACATTAAGTCGCGGCTATATGCTATGGTCGGT
>N_2175
GTAGTCGTGCCTAATTCAGGCCAGTGGAAATCTTGCATCCT
>N_2176
TCTAATTCGTCCTTGTGATTCTGGCGCGGAGGGTTAATCTG
>N_2177
TCATATCCAGTAGGTCCAATCCACCGTACACGTACCCAACG
>N_2178
TCGTTGCGGGGTAACGTGGTCTTAGCAACTTTCGGTCACGA
>N_2179
TCCGGCATCGCGAAGGGTGGCCGGTTTTGCGAGGAAGCCGT
>N_2180
GAAATGATGACTAGCAAAACCGGGGAATCACCAGAAGCTGC
>N_2181
CCAGCGAACGGAGACCTAGGCCTGGAATTAAGTGACACAGC
>N_2182
ATGTCACGGCGGGGCGTATGCTGAGATCGGGGTGTGGGATT
>N_2183
CGGAGGGTAGAAGGGACGGGCTACGTCGTAGAAGCACGAGT
>N_2184
CTAGCGCATTTCTGAAACCGCTTTACAGTGGTGCACAGGAC
>N_2185
GCACGCAGGGACCACAAACTCCGCCAACTTTGTTTTATTGC
>N_2186
CGGGGCAATTGTAGGGCACGCGGCCAGCCGCCTTACCGGTT
>N_2187
AGCTCTAAACCACAGTGCAGCAGTGGGCAGCTATGAATGGG
>N_2188
GTTACGTAGTTAACAAATCCCGCTCTCTACCCGGAGTCTAT
>N_2189
GGCATGCGATCGTCAAGAGTCTGAGATGTGTGACTGCGACA
>N_2190
TTATTTCGGGTTTAGGAAGCCCCGGCACTACCGTAGGTCAA
>N_2191
GCACTGGCCGCCGCAACGCACAAACCTGCAGCGTATACAAA
>N_2192
ACGGTTATTCGAGGGAGCTGCCGCGCAGTTGAATACCCCGA
>N_2193
TGGTACCTGTTGTCGTCGGACACGGTAAGCCGCAATTGGAA
>N_2194
ACTAGCGCTGCACACCATGGCCTGTCACGACTTACACAAGT
>N_2195
GTTTACGTGTAAGAACCCGACAAGGTTTCCGGTTTGGCGTC
>N_2196
GGCTTTACGCTCGTGTGCAGCACCCCTACCCGGACAGATTT
>N_2197
ACACCGTCGCCCCGCCTACCCGGCCCGTATCAACAGATGAA
>N_2198
ATGCTTTAGCGTATTCCTATCGATTATTGTAAGACCGGTCC
>N_2199
TAGACACAAGCATTAGCGGACTTGGTTTTTTGTCTCCGGAG
>N_2200
AAAAACATATCGTCAAGTGGCTAGCACAATGTCCCCCATAC
>N_2201
CTCTGGTAGGGACAGAAGATCGCAATGCGTAGCAGCGATAA
>N_2202
GTAGGAGCACGACCTGGCAGCCATCAAGGACAGATTCGTTA
>N_2203
AGATGAGGAATATTCGATGTCAGGGAGCTCTCATTTCTACG
>N_2204
AGGTACTACTTAACACTGTGCTACTTCAGTTCAGTATCGAC
>N_2205
TGCAGTTGGTAGTCGAATTCCAACTCCCCTATGCCTTCGTG
>N_2206
CAAAAAGACTCCACCTTTGTCCCATTGTTAATAACTGATTT
>N_2207
TCCATTTCATACATACTGCTCACATTGTTACTTCTATCCTC
>N_2208
TATCCGATAAACGAGGAGACCCCTCTGATCAGTCAGTCTAA
>N_2209
GTAAAGGTAGTGGAGGATACCTTCCACTCTAGTATACGATA
>N_2210
CTAGATCTGTTAAATAAAGCCTCCAACTGATACATCGATAC
>N_2211
CGCCATTCTATTTTTTAGCCCTTCTGCAATTGTTCCCCAAG
>N_2212
CTTAAATCAACGGCCACCCACGTTCAACACCTAGCATCGCT
>N_2213
TCTTGGGCCCGATAGAGCGACGTGTGTAAGTGGCGCCTTAA
>N_2214
TGAATCATCGATGCTGCCTTCAAGTCGCATAGATTTAGCAG
>N_2215
TGCATGTATTAAGCTTTCAACGGAGCTGCTCGCCACTAGGT
>N_2216
ACCGCCGTTGTATCCTGGTTCTCTGTGGAAGACGATAACCC
>N_2217
CTAGTGATTCGGTCAAAACGCGAGGAGCACGGAGGTGCAAA
>N_2218
AGGTCGTGACCCCGGGTTGCCATAGAGTTTTTCACTACGAG
>N_2219
GCTTCAATGAATCTCACTAACCGGGCGTTTAGCGGCTCTCA
>N_2220
ACATCATCCTGAATGACTCGCATCACTAGACGCTATTGGTG
>N_2221
ATTAGCGATGGCGAATGTTCCCTACTAACGGTATGTGTCAT
>N_2222
ACACTTTTACTGGCGAGGACCTATTCCACGAAACGTCCTAT
>N_2223
AGTTTTAGATGAAATTCCAACCGATGACGTCACTAGTGCAA
>N_2224
TGCTAACTCGGTAAACCAATCACGCTACGTAGATACCGGTA
>N_2225
AGATCTTGAAGACTCAGACTCAGTTATTTTTCGGATCACTG
>N_2226
CGCGTGTAGCTATACCACCACTAACTAGAATGCACGTGTGG
>N_2227
TGTGATCGTAGGCTGCAACCCCTCTTTTGTGTGCGGTCGTC
>N_2228
AAAAGAGGTAACCCACCTACCGCCGGCAACACCGGCTGCCA
>N_2229
CTGCATTTATTGCCCTGATCCTCACAGATCCCCACTATGCA
>N_2230
GTGGCCACCCCCTTCGCTGGCGTAGCATACGGATGCATGTT
>N_2231
CTACGGTACGAATCGTGATTCCGCGGGGAATATACGCCTCG
>N_2232
TATTCGGGGGTACCATAGGTCAAAAAAACTGCCAAGAGCCG
>N_2233
TAAGTCCACTATAATGGGTTCTCCAACCTCCAGGGCGTGAC
>N_2234
TTTGAAGCCAACTTAGGTCACGCGACTGTTATTGGGGCTTT
>N_2235
CGTATAAGCCGATCAGGACTCCTGCGAGGACTTCTGCTAAT
>N_2236
TACTGAGGGGGCTAAGGTGTCTAGACTTTCGTACTATGTCC
>N_2237
CGACAGGGTAAGAACGATCGCTTACAGATTAGGAGGACGTG
>N_2238
CAAGAGCCTATGGCAACAACCAAACATCCACATCTGTGCCG
>N_2239
GCATCTCGTTATTAGAAAATCACGCTGGGCAAACGAGTAAG
>N_2240
CGGAAGCGGTGACGTGCTTGCGACTAACTGGCTTTTGTAGT
>N_2241
AGAATGCAAATGCATCATGACAGCGGGGTCGACAACAATTA
>N_2242
GTGTGTGGCTGCTACTTGATCAGATACTGGTATGAGATGCG
>N_2243
TGGACGATTGTTAACATCGTCTGTTATGCTTGCAGGTCGCC
>N_2244
CGGACCGGGAACTTTATGTGCCTCGCCGACGTTTTGTGTCG
>N_2245
CCGGATGCAGAAGACGCCGTCGCGTAATCCTACCCATTCGG
>N_2246
TAATCGATGAGAGGGTAACTCAATCTACGAAAGGGCGGGGA
>N_2247
GCTCCAACGGCATACCCGATCAAGGTCACAGTGCTACCGGT
>N_2248
GGTTCGTGCAGCTTGTAATCCTAAGTGGCTCGCTAGAAGAG
>N_2249
TGTGGGGTCGGGCATGCTTCCTATTCAACAAGAAAGAACGA
>N_2250
ATATGAGGCAACGTAATGGTCTCCTGGTCGGATACGTTGGG
>N_2251
ACTCCCAGTTTCAGGTATTCCTCCCGGCTAACGGGTTTGAC
>N_2252
TGCGTTAATTTGGTTAAGCACCACACAAAGTCTCAGGTCTC
>N_2253
AGCCGATGAGAGTAGAAAGACTGACAGAACGTATCCGGATG
>N_2254
TTTTCTCAAAGTAAGAACGCCCGACCCGCGGTGCGACGACT
>N_2255
CGAGGAATTAACGCCACTCACGTTTGGCACGAAAAAGGTAG
>N_2256
AACTACCGGCATTAACGCGGCCCAGTCTTGACAACTTCTAT
>N_2257
GAAACCCCCCAGACTGACCTCTCTTAGGACCTCCAACGCCA
>N_2258
TCGGGGCCCTGTCCCAATCTCCGTCCAGCTCTGAACAACGG
>N_2259
CGGCCGAATATCATTGTTTTCCGGCATCATCTCGCATATGC
>N_2260
TCGAGAATTCTTATCTCAGCCTGATCCCACAAACTAACACA
>N_2261
CGCGTCGCTCCGGCCATTGTCACGGTTGCCGTTGCTCACCT
>N_2262
GTTAGAGCAGGAGGATAAGACTCATTTGTGCGAGGACCGAT
>N_2263
ACTTTAGGTAGGAACGTCAACTCAACGTCAACTGTTTGGGC
>N_2264
CGCGAGCGAGTTGCCATGTTCCTTCAACTTTCGGAGTCCAG
>N_2265
AATAAGTTAGAAGTCTGCCTCTGCTCAAGGCGTACTCCGGG
>N_2266
TTCTGTCAACGTTAGACCCCCACAAATAACCACCCATTCAC
>N_2267
ACGCTTTAGCTCGCTCTATACGCTGAGGAAATACAGATATC
>N_2268
TCATTTCAATACAGACATTCCTCACGAAACCAAGCTGACGG
>N_2269
CGGCATTCCCACTAGGATGGCTAGGTTCGCGGTACCAGAAG
>N_2270
CTACGCCGCCACCCGTATCTCCCAGCGGACTACGTTTGTTG
>N_2271
GATGTCGCCAACTAAACGCGCGGACGCCTTGTCCGAATAGG
>N_2272
TTTTCTTTCCCACTTTACTTCAATGAATGAGCCAGATCCCG
>N_2273
GAGCCCGAGTCATGCCTCTCCGACGGTATATGACTTCGATA
>N_2274
GGAACTAACAAGACTATCATCCCCCGCACGCGTTCGCGCAG
>N_2275
GGAGTCGATGATTGTGGCTTCTAAACGTGGCTGAAGGACAA
>N_2276
TATCAGGATCTCCTCGTTGTCTATGGGATGCTGAATTTCAT
>N_2277
TCCGTACATGATCGCGTTCTCTAAATAGATACGAGAGCACC
>N_2278
TTCTATCCGGGTAACTATAACGTCGCGTAGAACAGCCCATG
>N_2279
GGTCTTAAGAATAGCCACTGCTGTACGGGATTGTGACCAGC
>N_2280
CGATATATGAGCCCCGAGTACTGTAGCTCTCCGACCAAGGC
>N_2281
TAACAGTCGACGACGCGCTCCCATATGAAAGTTGAATATCA
>N_2282
CGTGTCAAGGGCGTTTCGATCGCGAATATGGCTCCGGGCTG
>N_2283
CTAATTGAATGTGCTGCCACCTTGAAGTCCAAACTGACACA
>N_2284
GAGAATAGTGACTTAAGGCTCGTAAAATATTGGATGCTCAT
>N_2285
CTCATGGAAACGGTAGGGATCTATACCGAGCGGTCCACTTC
>N_2286
ACGCTTTGGGTATCAGGCGACATTCTTCTTGATAGTGGCTC
>N_2287
ACACACTGGGATCGGCAATTCCTTATTTGATAGCCGTTTGA
>N_2288
AGAGTATGCTCATCCGCCAGCACGTTCAAAGCCACTATCCC
>N_2289
AAACGATCCATAGTCTAAAGCAATGATCGGGATGGGTGTCT
>N_2290
AGCACATTGATTGCCCGAAGCTGTAGCGAAGAAAGGCCAAG
>N_2291
GCCTCGAAAACCCCATACAACACATTCACCGGTATCCAACC
>N_2292
TTAATGCACGTCTACATATGCTCCCGCGGTCAAGTCGCAAT
>N_2293
GATAACGAACGTCGTAGGAACTGGCTTACTCCATCTATAGA
>N_2294
ACCCTTTCAACGCCCGCTATCGTAGCGTCACCTGTAGTCGT
>N_2295
CCGTGTGGGTAGCCAATAGGCGTCAAGCCTCTCCTTTATGT
>N_2296
ACCTGGTGCGCACAACGGTGCACCTTGTGTTCGTCACTTCT
>N_2297
GGACCAGACAAGTCGTGGATCCGGGACTTTAGATGAAAAGA
>N_2298
TACGGGACTCCAATCATAGTCACTGTATCCACGTTGCTGGT
>N_2299
AGACCTAGCTTATGTCCTTTCTCCCTTTATCCGTGTATCGA
>N_2300
TTCTAGATCAACTTAACAAGCATTTTAATATGGCGACATGC
>N_2301
CTGCGTTATAGGTTATTCCGCCCCACACTTGCATCGACTTG
>N_2302
GATTCTTTACCATTTGTATCCTCGGTTTCAATCACGGTATG
>N_2303
CTGTGAATCTTGCCCCACAACGCCCTCTCGTAGCGATTTCA
>N_2304
ACCCAGTGAGAAAAGCGAATCGTGTTCTTGCCGTTGTAAAG
>N_2305
ACCCGGGCGGAATTGCACAACCTTGGGTTAGCCCGACACTT
>N_2306
TCTACTGTTCTTGTTGACTCCGGCATATACTATCTGTCACT
>N_2307
TTCTGGTGTGCCGCACCTAACCAGAAACGAGAGGTTGATGT
>N_2308
TACCCTAACCAGGTAGCAGCCGACTGAGATGGATTCAGTCA
>N_2309
TTACCATTAGACGGATATGTCTTGTTGCTTGAATTAATAGC
>N_2310
GGAAGCGCTTTGTTAATACGCGCTCCAATGGATTATCCGGG
>N_2311
CGGACGTCGTTAGCTGACTGCTCGTTCACCGCTAAGATATA
>N_2312
TGTGTAATCACGAGCCCTGACTGGTGTTCGTGTTTAATAAG
>N_2313
TGATGTGGAGTGCTCTATTCCAAATCACGGCAGGTTTCCCG
>N_2314
AGAGCGCAACAAAACGCTTTCGTTTCACCTATGATAACTGC
>N_2315
TGTCGTCGCCAAATACCTGACCCCTTTTCTTCTCTCAACTA
>N_2316
GCAGGGGCGCCTTTTCCTTGCGACCGCTAGTCCTTTGCTTA
>N_2317
AATTGTCAACCCCCATTTTTCCTAATCCGGGCGTCAGGCAA
>N_2318
CTTAATTTCGTGCTAATAACCTTTATAGTGTTTTAACCAAT
>N_2319
CCATTCAGCGAATTTCAACGCAACCACGCCTAACAAGGTTT
>N_2320
ATCTTAGCCCAGACGTAAATCTATGCAGCGATTCTGCCGAG
>N_2321
ACATTTCGGGAAGGGGTAGACGTAATGCAACAGCTCCCACC
>N_2322
TAGTTTTACCCTCCTCCCCACACGTGCAAGTGTCCATCCTA
>N_2323
TACGAGCCCTGGCGAGTTGCCTGTAGCAACGGGGTTAGCTC
>N_2324
AGCAAGTTTCATATCATGTACACACGTGGTTTCCAAAATAG
>N_2325
TTGAAGGCTATGCTCACGGCCGGTCCGGAAACGATAATACA
>N_2326
TTCATGTAAGAGGGAGCCGGCCGGTCTGCGCCCGGTGTCCA
>N_2327
CCTCCTGCCGCATGTGCCTTCATTTGCTCGCCTGCTTCGGG
>N_2328
ATAGGCGAGTTACCAAACGACTTCTGTTTGTCCGATGCCGC
>N_2329
CCCAAGAGTTCAGGTCTGGCCATACATAGTCAGCATGAAAC
>N_2330
CCAATGGTGGTACTCCCCAACCGGGCTCGCTGCGTTTAAAG
>N_2331
TGAGAGCCAAAGCTTAAGGGCACAAACACGTGGGAAATCTT
>N_2332
GTAGTAAGTTAGATGAATGTCGGGCCTCACAAAATGAACCT
>N_2333
CCTTATGTTTTCCTCCTCTGCGGCTATTAGGGATCCCCTAA
>N_2334
GCGTCCTTATTGTCAAAGCTCCTACTCTTTCGCTAAGCAAT
>N_2335
ATTGATCTCTCTTGTGCAGACCTGCGGCTTTGATGGAACAC
>N_2336
AGCCTCCTCTTCGCAGAGAACGCCACGAGTATGAGTACTCG
>N_2337
GAAGACTGTCGCCAGGCCACCTTTTTTCGATCCATCAATGA
>N_2338
GGTCACTGAGACAAAACGAACTTAACACGGAGTGTCACTGA
>N_2339
ATAAGCACCAGGTTCAATTTCCGGCGTCCTCACGAGGATCG
>N_2340
TTATGAGGCGTACCCATCACCTTGGTCCGTGATATACCGAC
>N_2341
TTGAGCATTATTGTCAGATACTGAGCGACATGGTGCGGCGT
>N_2342
CTAATGGTGCCATCCTGAAACGGCAGAGCTTCAACCCCGTT
>N_2343
TTCATCAGGTCACGGGAACCCGGGAGATTACTGGAGGATAA
>N_2344
CGCGGGAGCTGTTGAATTTACGGTTGGTATCCAGTCGTACC
>N_2345
CCGCCGTGTAAAGGTCGGCACGTCACATTATTCAGGATGAA
>N_2346
GACCTAGCCAATGGGCCAGACAGAACGAGGGTTGACGTGGC
>N_2347
TAGAGCTCGGTTCGCCTACTCAATCGTTCGCACGCCGGCGG
>N_2348
ATGACGCCATGCCTATTAAACTGATCACCAGTACCGCCGTC
>N_2349
CGTGTAGAATCCGGTAGCATCGAACAGTTAAGTCACAGAAC
>N_2350
ATGCCCTAGCGTATCTGATACCGGTTAGAGTCCTAACAAGC
>N_2351
GTCATAAACTGGGCCTCGAACACAAGGTGCGATTGATAGGT
>N_2352
GTCACTTGACATGTTTAGGTCGAAGACGTCAAACAGGAAAA
>N_2353
TGATGTTCCAGCGAGCGCTTCCGTGGCAAACTCGCACCTCG
>N_2354
GTTCTAATGGGCTGTAGGCCCACCAGCGCAGCGGGCGATCG
>N_2355
GCAGGACGACACTACTTTGTCTTCTCCTTTACAGATGTGAT
>N_2356
GGGAGAGGCCCTCCGTGCTACCTCATCCCTGTGCCCGGCGT
>N_2357
CTGATACCTGCTGCCACGTACAAGCTGCCAATTTTGTCTTG
>N_2358
AGAAAACCTTGATGCAAGAGCGAATCCACTATGTGCGTTAG
>N_2359
ATGACAAGCGACAACTTTGACGTGGGTGTATCGTTGTAGAC
>N_2360
CCGACTTTATAGTTTTGGAGCAGCCCAGGGAGACAAGACCA
>N_2361
ACATTCGTAGTTCTCATTAGCTGGAACATAGGGGTCAGGCC
>N_2362
CTCCACATACGCCTTTTTGTCAGTCTAACACATGCATTATC
>N_2363
ACAACTGTGAATCCGTAATCCCGAAGCACTCGGGCTTAGAC
>N_2364
TATAGTGCAGACAGGGTAAACGCAGGAAACGACGGCCAAAT
>N_2365
TCTGCCGGTAGTTGGCTGCCCCCACTGCCATCCGCCGGAAA
>N_2366
CTTTTGAGCCGGGGTACGATCGCAGAAAGTCGGAAGAGCAG
>N_2367
GTACCGAGATAATGGATTCTCACAGTTCAGAAATGGCAGGT
>N_2368
GTCATCAACGCCAGCTCTAGCGAGTGTGGGTGACGAAATTC
>N_2369
AGCCCTGAAACAGTCCAATACCCAACAGTTTAAGGGTTACG
>N_2370
TTCCCGTCCAACACCGCCGCCCTGCCTTAGACTCCCCTCTT
>N_2371
TCGCTAGATGGAAGGAGTCGCTTCACTCGGGGTATATCAGC
>N_2372
CCTGCACCCTAAAAGAAGCTCTCTTCTGACGAAGAGCCGAA
>N_2373
GACGGAATCAGAAGCAAGATCAGGGTAAAGAGTCCTTTCGT
>N_2374
TAGAAAGGGCGACTTCCCAGCTATGTTAATATGCATCAGAC
>N_2375
GCTTTACCAACGATATAGCACACCCGTGCCACCCCGGGCGT
>N_2376
CACGACTCTAATACTCCATCCTAACCGTGATGTTACCAGAG
>N_2377
CTTGACGATTTCGATCGAGTCCGCCTAGGCCCAGAAATTAC
>N_2378
ATCAGACTGATTCGATGGGACTTAGTAAGTGAGAAACCACA
>N_2379
GGGACTAGCAGAGACTCTGTCGCACCTATATCGTAGCAAAG
>N_2380
GATTGGTCAAGTCGCTGCGTCTCCTTAAGTCTCATATCCCC
>N_2381
TCGTATTGAAGCCATTAGTTCGTGGTAACATCCCTCGGTGG
>N_2382
CCTAGAGTGTTCTCTACTGCCGGTGATGCCACCGAACTAAC
>N_2383
ACCCGAAGGGGAATACTCTCCGCTTGGTTTGGCTTGATAAC
>N_2384
CTGTCATGCCCGGACGAACCCAAATTGTTCGTGTATGATTC
>N_2385
TCCTAATACCATCCCTTGTCCGCTACTGGGTCTGATTTCAG
>N_2386
GGGAACCGAGGAAGGGTGGTCCACATTACTACCTTACAAGA
>N_2387
CTTATATGGGGGTGGGTCTTCCTTGCTAGGTTGTCGTCTGC
>N_2388
GGGACGAGAATACTAATGACCCTTCACAGTGGGCTCGCTAT
>N_2389
GCATTAATCAAGATCACCCCCTAAACTAGATAGGAATTGGA
>N_2390
GCTTCCGGTCCCGGTGCAGCCCCAAATAGGTACTTCCTGCG
>N_2391
CTACTTTAGCCATTATTCTACGCGAGTGCCTCCCGTTAGTC
>N_2392
CTGCACGGTCATAATACTGACTAGGGGACGTGGCGGTCTCG
>N_2393
CCCCGCCGATGCCGCCCTTTCGAACGTAGAATAACTTCACT
>N_2394
TTTGACCGGGCAGTGGCCTGCCTGATTTCAAAGAGGTTAGC
>N_2395
GGTGCTCTATTGCCACACCGCGACGATACCAAAAGCTATGC
>N_2396
ATCACTATGACGTTCTTGGTCGGCGTTTTTCGCTTTTACCC
>N_2397
GGTAGTGAATAGCATGACGACCTTGAGTAGTCGGTCGAATA
>N_2398
CTGTCTAAACATACGAGATTCGGGAGATCTATTTAGATTAG
>N_2399
GCAGCCTTACCTCGAATATTCGAAAGCGTAAGTGACCGCCA
>N_2400
CATGGGCCTGCCGATGCCATCTCGCACCCCATCTATATCCG
>N_2401
CCCTCTGTGCAGTTACCGATCGTCTGTAGGGTAGATGTCTC
>N_2402
GTAGTTCATGTCGCACGTAACATTCAGTAGTAGGTGGATAA
>N_2403
GTATTTAACTCCAGACACCACCCCGGAAAGCTGGAATTCTG
>N_2404
ATCTGCAGCTCAGATACGCACGCGAGTTTCTCGCAGCTAAG
>N_2405
TATTGGATCCAACCAACGCACCGTACGATTCGTTCGAATGG
>N_2406
TCACTCTCAGGGAAGGCCTTCGTCGCGAAACAGATCCTAGC
>N_2407
ATCTCGCTGCATCGTCTACCCCAATCCTCCCCAGTGCAACT
>N_2408
GAGAGCTATTTTTCGGGGTTCTGCTGGACTTATGTCAGCTC
>N_2409
CTACTAGTAAATCTGGAGTTCTCAGTCAAGTTGCTCCTATT
>N_2410
TGCATGACGTGTCGGTCGGGCAGGGGACTCAATGAGCAGGG
>N_2411
AGACTATTTGCTTTTTGGCTCAGTGGGACTCTGTACAGCTA
>N_2412
ATTGTCCCAAGAGGCTAAGCCGCGGTATCTAGTACCCCCCT
>N_2413
GGCGTCCCAGGGTAACGTGCCGTGAAAAAGAATCAGCGTTG
>N_2414
AAATACCATTCCTTTACGTGCCTGCTATGACTCATGGCGAT
>N_2415
GTACCGATAACCTTGTGCCGCTGGGTGCCTAAGATGCTGAT
>N_2416
TTGCGGTTTGCGCTAGAAATCCCGGAAATCGTTCCTGCCAT
>N_2417
AGTCACATCTCAATTTTCCTCCTCGCGAATATATACTCCTT
>N_2418
CGCCATATTCTCGTTCCAGGCTTAATTACGGCTCATTCCTA
>N_2419
CGATTGAATCGATTTTCGGGCCGATGTGATGGAGCACGCTA
>N_2420
GTGAGCTAATGCGCGGCAGGCACACCGCTTGTACCCTGCAA
>N_2421
TCGTCACCAATTCATGCGTGCATTGACGGAAAGGCTGTCTC
>N_2422
ATGCCTTGAGTTACAGGGTTCCTGCCGCGACAGTTACACCT
>N_2423
GGGGTAGAGTCAGCGCTCCGCCTTAATCCTCATATGCTAAC
>N_2424
ATATCTGGCTTAAGTTACTTCTTTCGAAGAATCGGGCAAGA
>N_2425
AACTTTTAGTGACCCGAAATCAGGACTTTTAAACTTCCCGG
>N_2426
ATCAGCGAGGCGCGGTACTGCCACGTTCGTGATTACTTATG
>N_2427
CGGAATAGCTGGAACGTAGCCGGGTCGTTCTGCACTTCCGC
>N_2428
GGAGGCTGATCGCACAGTATCAAGCAAGCCCAAGAACCCCG
>N_2429
ACTATAATACGCTGATATTCCTGGAGCAACATCGGATGGCG
>N_2430
TAGGTGGTACGAGTAGCAGACTCGACCCTCATGGGTTATTA
>N_2431
ACCTTTGCCCTGACCCCATCCTAAATGTTACAGCCTTCAAC
>N_2432
TCGCCGCGCCAGTCATGGTACATCATCTCCGTCCATAAACG
>N_2433
CATACCTGTTACATGGACGCCCTGTCAACGCTAGAAAAACT
>N_2434
ACCTCTCTGGGTCCCGGGTCCCATGCATAATTCTGCTCTCG
>N_2435
CACTGCCTTAACATCCAGTCCACCTAAATTACCTCGGAAAA
>N_2436
ACTTAGTTTGGACATGTTACCTGCTGGAGTGACTACTTAGG
>N_2437
AAATTTCGGAATATCATATCCCTTTCGGCAACGTTGCTACA
>N_2438
AGTGGGACAACCCGCATTTGCTTGCCGTAGCACGTCTCCTG
>N_2439
GTGACGTTCGCCGATGCATACCAGGAGCACCCGCAGATTAG
>N_2440
TCCGGCGTTGTGCGCACGACCCCATACTTTGAGCCGACCCG
>N_2441
CATAGACGTTGAGGTCGATACGTCGTTAAAGAACGCACACA
>N_2442
CAAAGCATCGCGCTCGTGGGCGCGGTTTTGCTGTGAGCGTG
>N_2443
CTTAAGTAGAGTAACTGTGGCAGTGGGAAGCCCGCAGCCCG
>N_2444
CCATAAGCGCGCAGCCTCTTCGCATGGTTATCGCCTTGAAC
>N_2445
CACTTTCCGTCTCCACATCCCTTAGCGCGTCCGGCGAGATC
>N_2446
GCTATCCGGTACGTTATAGACGCGAAGCGGGAGCTCTCTCT
>N_2447
GGCACGTGGCCATTCAAATCCAATATACGAAACTGATTGCT
>N_2448
ACCTCCCGCACGAATAACGTCATAAAGAGGAGTTCTTCGGG
>N_2449
AGTCACAGCGGCTTATAAAACTGTACTTGCAACTTTCGATA
>N_2450
AAGGTTCCTTTGTTAGAAGACCTCCGTGAGCCTTGGGCGCG
>N_2451
CTTGGTATCTTCAGGCATCGCGGAGCTTAAGTTGTAACCGG
>N_2452
GCTGCAATGACTCGGGGTTCCTGAGCAGTGTTCAACCTGAC
>N_2453
ATAATGAAGGCAGTGCCAGGCCTATCCAGTATTCCTTGACC
>N_2454
ATATGTACAAATGCGACGCACGTACGGAGGGGCCTGCCAGT
>N_2455
ACGTATCGATGGCCTGGCCACCCAATGCCCTGCTTGATCTA
>N_2456
TGTTGACCTAACAGGGACGCCATGCCAGCCATATTTTGGCG
>N_2457
GCGGCAAGTTAAGAACCTCTCCTTATCGTTCGAGTGAGCAA
>N_2458
AGAACGCGAGATCGGTCCTGCGTACTTTTCTCAGCCCGGCT
>N_2459
CTGGCGCAGCAATTGTTCCACGGGAGCTGTGTATGGAGAAG
>N_2460
TGGTTTCTCGCTTGCGGCTGCTATCCCGCTAAATGAAGACA
>N_2461
CGTCAGGGGGACGGGAACTTCGCTGTGACATCGGTATAAGC
>N_2462
TGAGTATCGGGCTAAGCTTCCAACCATACTGCTGGGCATTC
>N_2463
ACTTCATTGTTTGAATTAGACCTGAGATTGTTAGAACGCCA
>N_2464
AAGTCGAGGGTTGGCACCTTCAAGGAAGGGTTTAAGCCATC
>N_2465
AAACAGGCTAAGCTGTCGGGCCGATACACATGACGGAGCAC
>N_2466
CCCCTTTGTCACGGAATGTACACAGTAGGGTGTTAACGGCT
>N_2467
CATTGGCGGGTTCAGGCCTCCCGTGACTATATGCCGTAACT
>N_2468
AGGAACGTCTATATGCTATACTTTCCCTAACAACGGTTATT
>N_2469
TCCGCGTCGTGGCCGGCGCCCGCTTATGACGTCTTGATATT
>N_2470
GTAAATTCTTAAGGCTGACACGATCCATCTGGGGGCTGGGA
>N_2471
TTATCTCTCGAAACCCACCTCGTAGGATCAATCATAACCGG
>N_2472
TTCATAGAGCTCTGGATGTGCGTCCGATTATACTGCGAGAC
>N_2473
AGACACCCCCGGTGAAGTGCCGCCAGAGATCTTTGACACTG
>N_2474
TGTCGGGTCAATGCGCAGATCGGCTACCTTAGTCCGAAACA
>N_2475
AGGGGGAGCACTGACATATACCCGGGTGTCCAGTGGTCCAT
>N_2476
TACGATAACTACACGATTACCAATAACGTGGAAGGAGATAC
>N_2477
AAGTGTATCCCAGATTGTGACTAGATCAACAGATACACTGT
>N_2478
GAAATTGGATATGGTGCGCTCGCTAAGGGCGGACAGCATCT
>N_2479
TTATACGGGTCAGGTCTTTCCAGCACGCGCCATTGAATATT
>N_2480
CTCACGATCTGTTTTTCATACTTGCGAAACGACGGCTCGTA
>N_2481
AGAGCTGGGTTTTGACGATCCTTCTAGCACATCGACTTTTT
>N_2482
TTGCTGATCCATGTTGATATCATCCAACCAGATGAGTCGAG
>N_2483
CGAGATTCTCGCCCGTTTGACATGTTAGAAAGTGGGACTAT
>N_2484
TTGCTCCAGTCTAATACGTACCCCCGGTTGCGGGGCCTAAC
>N_2485
AATGGCGACAGTGCCCCATACTATGAGTAATATTTTTTGAT
>N_2486
TCCGGAAAGTGAAGCATGTTCTAGGCTGTCCTTCAGGCCTA
>N_2487
ACTTGTATCGGTAAAAAGGTCGGTCATAGCCAACCGCGATA
>N_2488
AACGCACTTCCTCGATAGGCCCCACTAGATATCAAAGTATC
>N_2489
TTCTAAGTGTCATTGATGAACGCATAACTGTCGCAAGGTTG
>N_2490
CTGCAAGATTCAGCGCGTAACTCCCAGTGCAATGGTCGCGA
>N_2491
AGACATTGTTTAAAGCTTTGCGACCGCTGACTGTCCGTCAA
>N_2492
AACCTCCAGTCAGGTGCGATCCGACGAACGCTGAGGTCGAT
>N_2493
ATAACGGGCGCAAAGCGCGCCGCCAGGGGATTTTTTTCCCG
>N_2494
ATTTACTCCTGTCATGAGGCCCTGACCGCCCGTCGATTTCA
>N_2495
GACTTCTACCTTGCGAGCGACTACAAACCAACACGGAACAA
>N_2496
GACTAGCTTATCTCGGGCCACCTGAACGGCCGTGACACGCC
>N_2497
GTGAGCGTCTAAAGTGGGCGCACTGAGGTCAAGTTGGGTTA
>N_2498
ACTTACAGGCACACGCTAGTCTAGCAAAGTTCCGGTCAGTT
>N_2499
GTATCTTGCAGAATACCCTCCGTTACACATGGTCAAACCCT
>N_2500
CTTTGGTAGGGTATGACCGACATCGTTGGGGTTACGCAAGG
>N_2501
CAATATTTTGCACGCATCCACATAATTCTACTAACAGGCGA
>N_2502
AACCGTTCAGTGATCCACTACTCACTCCCGGTAAATATTAC
>N_2503
TGTCCTTGCTTTACGGACTCCTCTATAGTAGAGGACAGCAG
>N_2504
CAAGAGAAGATTGCGTGTTGCTAATTTCGTTGTGCAGGATC
>N_2505
GCCTACCGATAGATCCGCGGCAGCTTGCTTTTATTGGTGCA
>N_2506
GAGGAGTTGCTTGGTCCTCACACCACTGGCCCACTTATCGA
>N_2507
GTACGTATAGCTGCGTTATTCGCTCACTTCGTTTGAACAAC
>N_2508
TTGATTTGATGGATCTTAGCCGATGAGAGTCTCATAGCTTA
>N_2509
TCATTAGGCGTAAAACTGCTCCAGAGGCTGGAATACCAGGT
>N_2510
GAAAGGGAGTTCGTGGACCTCTGCCAGAAAAGATCGGTCTT
>N_2511
GTTGCGACATGAGCGATCTCCAGGCGCGTTCTATTATAGAT
>N_2512
GCTGTATGTGAATGGAGCGCCTTTTGAGCGAGAGGCTTCGT
>N_2513
CGGATCACTTGTCTCTTAGCCCCAGGATTACACACTCATGA
>N_2514
AAAAGAGCCGGTAGTGCTCCCGACGAGAATAAAGAACATTC
>N_2515
GTACACGCTAGCAGTCTAGACTCCGGTCCGTGAGAACGCGA
>N_2516
CAGACTCGCCTATAGTTGGCCTAAAGTGGGAGGATAGTCCA
>N_2517
TCGTTCCCGACACGAATAACCGCTCATCATTTTAACGGATG
>N_2518
GCAGGCTCTCTGCCTAGATCCGCGGCGCAACTAGCCTCGCG
>N_2519
AATATTGGTAGTTATGATACCAAAAAAACGACTTCCTAAAC
>N_2520
CTACCCACGTTGCTGGATAACATGTGGCCCCTAGATAAACA
>N_2521
ATGCATCGGGCCACAGGCTGCTTGCAAGGCGCAAAGTGTAC
>N_2522
ACCTGGATGGCAGAGATAGTCGCGCTGTATGTACTGAAATA
>N_2523
GGAGAGTAACTGCTGCCGAACCATAGTAAACTCTTCATACA
>N_2524
TAATCGAATTCATGCAGGTGCTATAGGAAGTTGAGCGCTGT
>N_2525
TGGTTGGCGTCACAACTCAGCGGGGCACCTGGATCGTCCAC
>N_2526
AATACCGGGTCCGCATCTTGCACCCTTGCCACTAACCGTAC
>N_2527
CTATAATTTACCATAGCTCTCAATAACAATCCCCTGCGAGG
>N_2528
CGTCACTCTGAGTGTATGTCCTTTTGATACGAGTCGGCCAC
>N_2529
TCATAGACCTCGAAGGCCAGCGACTCCAGGTACGGCCTTGG
>N_2530
ACTGCATGTTTGCTGCTACTCAGGGTAGGGTGCAGCGAATA
>N_2531
CATTTGCACACAGGGCCCCTCTTCACCATGTACAGTAATTT
>N_2532
GTGGCGGAATGGTTCCCCACCCCTTTTGCGCTATTAATGCT
>N_2533
AGTCAAATAGGGCTACGATACTAAAGCGTGATAGTCAGCTG
>N_2534
ACCCCACAGTCCGCAGCCGCCTAATCATCTAACAGATACAC
>N_2535
GTACACAGCTATGAGTTAATCGTATCGCGCCTCGTAAGCGC
>N_2536
GCAAGATCGTTATTGCGTGTCCGGTCTGAGTTTAATCCTAG
>N_2537
GCGACTACCAGAGTCGTAGACGCGGTAGTACAACGCTCACG
>N_2538
AAATTCCCTTAACCTAGATTCATTATGAAATGGCCCGGCCG
>N_2539
TCTCCACTGACCTTCATCCTCCCACTGAATCGCGCTAGGAA
>N_2540
AATTACTGAGCGTGCTGTGACTGACTGGAGGGGCTATTGCG
>N_2541
TAGAGTGAGAAGAGCATGCACTACGTCTGCAGTATGCGTCG
>N_2542
AAAATAGTACCTAGCAGCAACCGTGCCTCCCTGTAAAGGCG
>N_2543
GGCACTCAATTTGAGCAGAGCGAAGAGTACGATCCCGAATA
>N_2544
GCCCACAGTCTCATCCTATGCGAATTAAGATAAACTCCGAG
>N_2545
CTTTGTACACAGAAGTTACACCGAAACGACGTTGCAACTCG
>N_2546
ACGTGGCGATTTATGCGGTGCAGGTGATAATACCCCTAAAG
>N_2547
ATCTCCGCCAACGTACCTTCCCAATCAGATGCATTGAGGGC
>N_2548
GGAGAGTTCACAAGCAGGCTCTGTGAAGGCGGCGTATGTGC
>N_2549
GACGGCTCCAGAACTATTATCTAATAGTCATGCATAGGTTA
>N_2550
CAAGGAGACCCGTACTATGTCGGCGAGCCTGCGTGCTCTAA
>N_2551
TGTTAACAATAACATTCACGCTGAGGTCGACGTAACGTGGA
>N_2552
CAGTGTCTTTGCGTAAGCCACAAGCGGTTAGTCCGTCTGGT
>N_2553
ATGGCCTTGTTGCACCGGGGCTTGCCCAGACTCCCGATCTA
>N_2554
CACGTTTAAGCAAGAGGCGACTGCAATCCGGTCGTTAAACG
>N_2555
GTAGACCGACTAAGACCCTTCGAAAGGAACATCCATGTCCG
>N_2556
GTGGTTGAAAGTGAGGAAAACTGATCAAGACGGATGTCAAA
>N_2557
AAGGGCTACTCTTACTAGGCCTTACAGGTAACGCGAGAAAG
>N_2558
TGCGACTTGTAGTGCGGAAGCCGCCGTATTGGACGTTACAT
>N_2559
GAGCCACTACAGCTGGTCAACGGTGGGCCGATTCAGGTTAC
>N_2560
ACGTGGATCTTGCAAGGTGTCATAGCGGTATATGAGGAGGT
>N_2561
CTTCCTGGTCAGCTGCCAAACCCGGAATACGGGGTTCAACC
>N_2562
TAAAATGCAGGGATACTCCCCTCTCCTGGATGGCATCGAAA
>N_2563
AGCTCTTCAATGCCAGGGGTCGTAATAACAACAAAAGTGGC
>N_2564
GCGCGAGATTTCTCATCGCGCCCTCGCACCTCAGGGGTAGT
>N_2565
TCCACTGAGGTGGCTTCGTCCCCAGGGCCCCTTCAGGATCA
>N_2566
GTTGAGAGATAGAAACATAGCCGTGCTTCCATCGACAAAAC
>N_2567
CTGCGCGTAAGGTATTAGGGCAGCAGCGTCGACTCGCTGGT
>N_2568
GGGAAGATGGCGTGCATCGCCGTTATGCCGGTTACCTTAGA
>N_2569
TGTTGGTAGAGATTAACCTCCACAGCTATGTATCAACATGT
>N_2570
GTACTTTGAGCTTCGTCGACCCATGGTGCTTAAACTCGTCA
>N_2571
TCTCGGCGCTAGTGGTACCGCGAGAATGCCCTTTAACCGCT
>N_2572
GAATTGGTGTTGCGCCACGCCGGTACTGGATCACGTTCGTG
>N_2573
TTGTCACGAGTCAAATCAAGCGAGTCGGGGTCGCTGGCCAA
>N_2574
TGCGTCTACGCAAGAACCCGCGTGGTTGACTAGTAAGTGTT
>N_2575
GGGAGCGCGGAACGAAGTGACGGGTGTGCATGGATATCCAG
>N_2576
ATGTTTGTCGAGCCTCCCATCGCCTCTTCAGAACTGGCATC
>N_2577
GAGTAACAGCGGCAACACCTCGAAACTGTCAGCAAATGGTC
>N_2578
ATTTGCTCGGCGCTATGACACACCCGAAGGACCTTGTATAG
>N_2579
CTGGGGTACCCTGCCACTAGCAGCGCGAGCACGTCCTGGTC
>N_2580
GTATATCAGGCCACACATAGCACCTAATCAGTCGATCCACA
>N_2581
CTCAGATTTCTTCCTAGGTTCCAAACCGATGTTTTAGTCGA
>N_2582
CGGGCGCACAGAACTAGTGTCGGTGAGTCAATTTCTTTACG
>N_2583
TTTGCTAAAAACCTCGGGACCTGAGCGACCAAATTATTTGT
>N_2584
GGCTACCCGTCGACGAGAATCGTGCCTTTTATGATTAGGGT
>N_2585
CACCTTGGCTGCTTCAATCGCATAAGGACGTAACCGGTGTA
>N_2586
CCATACCTGTGAACTTACGCCGCTGAAGTAAGGTTTGTCAA
>N_2587
ACCACGAGAGAACACAAACTCGCCAACGCCCGCTTAGCTAC
>N_2588
CACAAGCCAGCGTGGAGAAACCATGGCTTGTATCTGCAATC
>N_2589
ATCGTTTCAGTTACTTGAGTCAACTTCAGCCCTGATCCCCC
>N_2590
CATTGAATGTCGAGAAGTGTCATTGGGGAGAAGTAATGGAC
>N_2591
AATGTAACAGACGTCAATGGCGCCTGCCTTACTCAGTGGTG
>N_2592
GAGCTCGAACCCATCCCCCCCGGCGCGATGAGAGGAAATAA
>N_2593
GGCGACTTATAACAGGTATGCTGTGAACTACACGTCTTCCG
>N_2594
CTATAAAATTTGCTACATACCGCTCGGCCGGTCCGTAGATG
>N_2595
GATGCCGAAGGGGAAATCTCCCTGTTCCCCACTTTAGGAGA
>N_2596
GTCGGGCCTTGGATGAGGGTCTACTCACCGTTCTCTCAAAA
>N_2597
ACGATTATTGTTATTTGTCGCTCGTCCGTGAATCCCGTAGT
>N_2598
ATTAGGACGGCGCAAGCGTACGGGAGCACTGACCGAGGTAT
>N_2599
AGGCTTTGACGGGGTTGGGACTCCTTAACTATCCGTTTTGC
>N_2600
GCTCCATTCACGTGATTAATCAACACCAAGAGCTATAACAG
>N_2601
CTACCAGTCCAAAATATGAGCTGCAACTTAGCGTCCGCCGC
>N_2602
CTCCTTATCTCCTCCCAACACCCTCGAATATCCTAGGCCCC
>N_2603
AGCAGCTGGATCGATCGGTGCACTGATGTTCCGTTCATCGA
>N_2604
CCACGCGCACTATGAATTCCCGCCCTTACAAGAGGTGCCCG
>N_2605
GCAATCACAACAACTCGTTCCAACCTGGTCCAAGTAAAGCA
>N_2606
GATGGATAGCAATTTTAAGCCGCGAAGTGTGCCTTACAAGC
>N_2607
AGGCCGAAGAGGGGCTTGCTCCGTTCTGTGCGCACATATAC
>N_2608
CGAAAAAGCCAAACCAAACTCCCATCCGTCGCCAGCAACAA
>N_2609
TATGGTCATGCTCACTGGCTCCGGGCGCAGCTAGTGGGAAG
>N_2610
TCCCATGGATCTGTATGAATCTTTTAAGCTTTTGATCACAC
>N_2611
ATCGCCCGCAAGTGACGGAGCTATAGACCCGCGTTCGAGGC
>N_2612
CCCCCCGAGAGTCAGGTGGTCCTTGCACTAGCAAGTTAGTC
>N_2613
TACCTGTCAAGCTCTCATACCGTCGCCCTGGTCCGATAAAA
>N_2614
TCACGTAGTGTGAGTTCCTGCCAAATTTCTATTAAGCCAGG
>N_2615
TAAGTTCATTCCGGATAACGCATCCGTACTGCCCAACGTAA
>N_2616
TATGGACAGGCAAAGGAACCCCATCACGGTGGTACGGCGGC
>N_2617
TTATGGCGGGCCGCCTCACCCCGTACAGAGTCGGGCAGGAG
>N_2618
GTGCACCAAGAGATAGATTGCTTGCTGGTGCCATGGCACGA
>N_2619
ACTTTAGCATAAGATCCCGTCGATAGGGATTAGCTGACAGG
>N_2620
GCTGGTTCACTAGGTCTAATCACGACCGTTACCACGAAATG
>N_2621
CTAACTACATTAACAACATCCATAGGATTCTTGGTCGTGGA
>N_2622
CTCTTCAAGATGTAAGGCTCCGCTGTCTGAATACATGCAAG
>N_2623
GAGCCGAGGCGACTCCTCACCCCGCTCATAAATTCTAAAGC
>N_2624
AATATATGCCGACGAATCGGCATGTTGCACCATGGTAATTT
>N_2625
TATAGTCCGACGCTTCCAATCCGGACTCATCCAGTGGCATC
>N_2626
GCAGCACGACAGAGTCGTGGCACACGTAGCAGGTCAGAGGG
>N_2627
GTCACGTACCCGATCCCCGGCGTCTGTTGTAAAGGTAGGAC
>N_2628
CATAGCGTCTAGGAAGGCCCCAACATATACCTTGGATCGGG
>N_2629
CACTCTGCGAGGGTGCGACACCACTGCAAGGATCATGGGTA
>N_2630
ATTCCTGCCTCGCGTCCTGGCACTCGCAAGCACTTTTGGCT
>N_2631
AGGTGGGAATCGATACGAGCCACCCCGGGTGGTAAACTTAT
>N_2632
AAAACGTTCATCTTTCGGAGCTCGCTTAACCCGTAGCATCA
>N_2633
TCCTAGTTCAATGACTTGTACGGGCACTTACTGCTTCGCCG
>N_2634
CGGTATGTAGCCTCTAGGATCAACCCGTCCGTTCGTGTGGT
>N_2635
AGTTACTAATGGTGCGCAAACACATGCGTGGTTCAGGTCTA
>N_2636
GGGATCGAGCTCAGTGAAAGCGAAGAGGTCCTGTATACAAC
>N_2637
GCGTTCAGGCGTGGGGTACTCGACCCGTCCTCTGGGGATAC
>N_2638
ATACTATATATGGCCTTGACCGAAGGTTAACCTTGGATCCA
>N_2639
CTTATAATCCCATCTTCCGGCTGTCGGGCGTAATAATCTCC
>N_2640
CGAGTCAGGTGGAGCATTTGCAGCCATATTCCTGTCCGTCA
>N_2641
CTATTTCTGTACGCCACCCACCAATCTATAATTGAATTCAT
>N_2642
AGCTGGATTAAAGCGCTTCCCAATGGATAATACGCGGGAAA
>N_2643
TGACCGCGGTCATATGAGTTCAAAGAACAGAGACGTTACCA
>N_2644
AACCCATGCGTGCTGCAACCCTAGTCGGCGGACGCGGAGAC
>N_2645
CCCTCTGCTGCGCCACATAACAAGGCCACGGGTTCGTTGAA
>N_2646
AACTAGGACTAGGGCGATTACGTTAAGAGTTTTTTCCTCTG
>N_2647
AAAGGTTCAGCAATGGGCCCCAGGACTACCCAAACAAGCAA
>N_2648
GTTAGGGTGGTACGGTTCGCCCAACATTGCGGTCGAACGGG
>N_2649
TAAGTTGGGAGATCACGATGCGTAAAGGACGCGGTCGCTGT
>N_2650
TGCGAGTGTTTCTGAGGTTACTCTTCGCCCTTAGGGGAGGT
>N_2651
CGTCCAGACTTCTTTGGCAACACCTGAGTTGTAGGATCAAT
>N_2652
TTTTTCGCCACCCTATCGTACTTGCTAGCCTCCATAGACCT
>N_2653
GTAACGGTCGATGCTTCAATCAAAGACCTTTTAATACCATT
>N_2654
ACGCATCCCATACCCGCGTTCTGATCGTCCCCAGACAACGT
>N_2655
ACAAAGTCTTCAGGATTTAACAATCGTCGAGGCTCGGTTTA
>N_2656
GTGTCCAACGCCTTAGTAGACTTAGCTATGACTACTCGGGC
>N_2657
TACAAGGGAACGCCTGCTCTCGGTAGATGTTCATGAACATT
>N_2658
AGAGCCTTGGGGCAGAAGGACATCTGTCCTGTTTGTCCATC
>N_2659
GGCATAAAATCGAAGTGCCCCACAGTAGCAATACCAGTGCC
>N_2660
CCGTGTTTTGGGATGTTCCCCCTGCCAATAGAATTAGGCCG
>N_2661
AGGCCGCGTTAGATGTGAGCCGAAGAAACTTTATTATGTGC
>N_2662
AGGAGGGCTCTGACAGTGAGCACTGTTCCTATCTGAATAAA
>N_2663
GTAAAAAGTAACACCATCGGCCAGATCTTATTGCCTCGGTT
>N_2664
CGTATGTTAACATTATTCACCCTTGATTTGCCCAGCACGCC
>N_2665
CCAAATAGGGTGCGACATATCTCGCGAGCTTCTGCCTTCAT
>N_2666
CACAACCATCTCAGTCCATCCGTACGCGTGTGGTGAACTCA
>N_2667
CTCATCGGTTTTGCGAACATCCCTGGCATGAATATTTAATA
>N_2668
AGAGACGCAATATGGGTTCCCTTGGGTTACAACGGTCAGGG
>N_2669
TAGCCGATGTGCAGAACTCCCTGGGTTCGATAGACACACCT
>N_2670
CAATCACCTGAAGTGGCAGACGACCTCGACTTAGACCTAAG
>N_2671
CGACACATCGCCGGGTGTGACTGTTGGTGATTTCAAGACAC
>N_2672
TTAAGCTGCATGCTCTGTCACTACAGAGGACATAGAGAACC
>N_2673
TTAATCTGCCGGTCGTCGTGCCTACCCCCCCTAAGAGCACA
>N_2674
CATATGCAAACACAATGCCGCCACTACAGATCTGGACAACG
>N_2675
TTAAAGTGAACTCGATGACTCGAGTGCTGTTACTGACAACG
>N_2676
ATCTATTTATTCGAGAACCGCGAATGATGAGACCTGTGGCC
>N_2677
CGAGTCAGTGCGCTTACTAACTTTTATAGATTGTTCGAGCC
>N_2678
CAGTGAATGGTTTGAGAACGCCCCATGCCCGGGTAGAGCCG
>N_2679
TGCGCCTACTATAATGGGTTCTGATATGGAAGCACTTTGCC
>N_2680
CTGCAATGAATTAACTAACACATCCACGCCTTAAGTTCAGG
>N_2681
TATTCCAGGATAACAAGCTCCCTCTAAGCTCGATGCAGGAG
>N_2682
CTAAAAAGGGTGTCGTTAATCAAAAATAGTCATCCAGAAGT
>N_2683
TCAGATTCGTGTGGTGCAGCCATAGTGGATGGTCTTGGTTC
>N_2684
AGATACGGTATGATCTATGGCAACACTAATCCAAGGGGAAG
>N_2685
CGGAATCGAATCCCGAACGTCTCCTGAACTTGAACCCCGCC
>N_2686
TGATGAAGGCTCACGCGTACCGTAACCAGGCTGGTTTGTCC
>N_2687
GGGGAAGACCAGCATCCACCCAACAATTGCATTGTACTACA
>N_2688
ATGTCGTCTAAATTGCGGTCCAAGTCAAACCGTGGACATTC
>N_2689
CCAACTGGGTGTCGTAGCGACGCGGACCTGGTGCCAAAGCG
>N_2690
AGTCTACGAAAGGAAAAGGCCGAGCGAAAAGCGTTCAGTGA
>N_2691
GGCCAGCTACTCGGTATGTCCACTATACTCATGGCCGGACG
>N_2692
GCTGCCCCTCGTGGCTTTCCCCATCTCATAGAGTATACTAG
>N_2693
TTGACACACACACTCATCGTCTGACAGACCTACGAATGCGA
>N_2694
ATAGTAACGTAGACTATTTACAGGTCTCTTCCGGCAGGTTA
>N_2695
CTACCGAGAGAGGAAGTACGCCGCGATTTTATCTTTAGGCA
>N_2696
AAACTAATCTCACTCCGCCGCAACGCGCTAGAGTACGTTAT
>N_2697
CCCTATCAGGAACATGTTTCCGGTCATCATCTTACAGTGCC
>N_2698
TTTGAGGCACAGGATCATCCCTATAGCACCAGGCCAGATGA
>N_2699
AAAGCCAAAACGAAGGTGGACTATCAGTGTGCGTGACCATG
>N_2700
TAGAGACTAAGTACAACGGACGTACTAGTTAGATGCCGGCT
>N_2701
GCGACGATGCTTTTGGGAGGCAATGTTTAGCGGGTATTTAT
>N_2702
ATATGCACTTCGAAGAGCATCGCCTGAATGGTGTCGCAAAT
>N_2703
CCTTCTGATTGTCCGGGGAGCACTAAATCGTTGTCGAACAG
>N_2704
TACGTATCACAGTTACGCTACGCCGGGGCTTAGTATTAACC
>N_2705
TGTACGTTTCAATCCTGTAACGAAAACGCCAGCCTATCTCA
>N_2706
AAAAGTCTTTAGTCAGGAATCTGCGAATTCCTGGTAATCCA
>N_2707
CGCGAAGATACAACCACTTACAAAATCAAGTGAAATTTTTA
>N_2708
GTGCGGTTAGTCTTGCTCGACCGTACTTCACAGTCAGAAGT
>N_2709
AGCAAAGGCATTCGTTTACGCCGCAGGATCACTCCAAGCCG
>N_2710
CCGTATAACAAAGGGTACACCGCTCACCAAAGAAAACGATC
>N_2711
CGTCTCGCTACTGTTGACCTCCCGCATCTACTCACTACGTC
>N_2712
AGGACAGCAATCATATATATCGCCCCAGTGTCATAAGAAAA
>N_2713
CCGCCTACACGTGTGAGACACTGCCACCGTTCCCGTCAGAA
>N_2714
GTAGCACTCCCCCGAGATGCCAGACGACTGTAACAAGGGCG
>N_2715
GGAAGCGACGGCCTTCACTGCCAATAGCTAGACTGAACAAT
>N_2716
AGCGTTTTCCCAGCAGTAAACCTTCCCGCCATCAATCCGTT
>N_2717
TTCCCACGTGGTTGGTTGAACAACCTTGCCGACGACCTACA
>N_2718
TTAAGGTGAGGAAGCTTAGGCGCGTGTCCAGGACCCCCGTC
>N_2719
CAGCGCAGCAAGTTTTGTACCACACGCAACCCTCCGTTTGC
>N_2720
CGCGTATCCTCTATAGCGCTCCGAGGTGACAAGATTCATGG
>N_2721
TTTCTCCCCCTGAGTTGCGGCAATGGTCGCAAACGGAGGCA
>N_2722
TCCTTTTCGGGGGGTGACCCCGCGGCTCGGGAAAAATTCCG
>N_2723
CTCCTAACAAATGGGTATCTCTCCGCAATCAGTTCCTTCAC
>N_2724
TCTCATATAATTGCCCGACACAAATGACCTACCGGCTAATA
>N_2725
GCGTGTAGGGCATGGATCCCCACGGTACTTACACCTTGAGC
>N_2726
GCGCTAATGGGCATGTCTAGCCTCGATCGGTTAAAAGCAGA
>N_2727
GAGCGCGACAGCTCACCTCTCCGGCAAAGAACGCTTAGGGG
>N_2728
GACCTATTTTAACTTAATTTCCTGATGCTATGGCAACGTCT
>N_2729
GAGCTGTCCGATTGACCAATCATGTGCAATTAGCATGCCAT
>N_2730
GCCCAGAACACCGATTTGTCCTTCCATTTGACTGCTGTGCA
>N_2731
GCTGTTGAATATACACTCCACCTCAAACTAAAGGCTTACGA
>N_2732
GCGGCCTGGTCATTCGTCCTCTTTAAAAACGGTGTGGCAGG
>N_2733
AATTCGCCGGGGGTCTAGAGCGACTCCTAAGTCGACATGTG
>N_2734
GGCTTAGACACGCAGAGGGTCCGGTCGAAATTGTTCATTTA
>N_2735
TGGCTAGGCTTATAATAGTCCCGAGAATCATTAAGTACCGG
>N_2736
TCTCCTGCTACCTGAAGGCGCTTGCGCACAATAGATATTGA
>N_2737
AAAGCGCGTAACAAAGACAGCCCGTGTAATGATTCAGTCTC
>N_2738
ACGCTCAAAGAAAATGAGCACATTCACACACAACCTAAGTG
>N_2739
ACGAGGGCCTCTCCGTCGTCCGAGCGGCATCGGTATGAGTC
>N_2740
ACTCTCTATGGAGAGTAATGCCTGGAAGCAGCGTTGGTTAA
>N_2741
ATGAGCTGCTCGATTGCGCTCGTCAACCTCACTTATCTTAT
>N_2742
TGCACCGTCGCCCGATGCAACTAGTCGAGCCACAATTCTGT
>N_2743
TAACAAATAAGCATCCAGTTCGCACGATCCTCGTGTGGGCG
>N_2744
CATCTCCGGCCTTCTGGTAACCCACATGCGAATTCCACGAC
>N_2745
GTCCGTAGATGACGTAACTACAATGCCCCTGCAATAAGCCT
>N_2746
CCTTACTCACGAACTGTAGGCGCTTATAGATTCTGTCACAA
>N_2747
ACTTTTCAACTTAGCAATCGCAGGAGTTCTAAAAAGGCACC
>N_2748
ACGGTACAAGATACGCTCCACGGGTGTATGTGCCGTGGGTT
>N_2749
TCCTTCGCTATCGCAGGATACTGCACTGACAGACGATACTA
>N_2750
CACTCACAAATCCCAGAACGCTACTCTGGTTATACACCGAT
>N_2751
GTCGGTCATGATCTGGGGTTCGACTTATCGGCCTTTTAGGA
>N_2752
GCGTCTGACCTTCCCGGCACCGGACTATGAGCCACGATCTC
>N_2753
GATAGGCACTGCGCGACTAACTATTGATAAAAATGTCATAC
>N_2754
TTACGGGCGAGTCTCAAGGACAAACGTGAGTAAATACTATT
>N_2755
ACGCCTTATGCTTGCCAGGCCGAGTAGGTCTGTCCAAGTCG
>N_2756
GGAAAGCCAGATAATAACCTCATTTCTAACAGCGACGAATG
>N_2757
TTGTACCGACACGATAGCTTCCAACGTTTCTAATCTAGACA
>N_2758
CGGGGAGGTTTGAGTTTCTCCACTAAACCCGCGTTCGAGGA
>N_2759
TTTTCATGATACTCGGGGAACAACCGACAGTGCGAGTGTCC
>N_2760
GGTGGACGGTAGAACAAACTCAACAATGAATTATCATCACG
>N_2761
AAAGCAAGTGGGAGTAATGACACATCGTTGTGTTTCCAAGT
>N_2762
CCACTCTCGTTTGATACCGACGCTTTCTGTAAATCCGGACT
>N_2763
AGCGTGCGAAAATATACCTCCCCTCCACCTCGATTTAGCAG
>N_2764
CAAGCGAGGTTTTTGTTCACCCGGGTTGTCCAAATAAAGTG
>N_2765
GGCCAGACTGCTGACGCTCGCACATACTGTAGTTGGAGTGG
>N_2766
AGTGAAGGAAATTAATGTAACCAAAAGGGATCGGCGATCGT
>N_2767
ACCATGTAGGACTCAACGTACGCATAATTCCGTCGGGACTT
>N_2768
CTAGTAGTACGAGGATATGACTGGCTTTGTTGGGTAGACAT
>N_2769
GAGAACTGGAGATGCTAGTTCAACCGGCTATGAATGCCTTA
>N_2770
CAGCTATGCAATAGACACGGCATACCAGCGATCTTTGTCTG
>N_2771
TTTGCTCGGTCCCCGCATCTCATTACAGCCGGTCTTAAAGA
>N_2772
TATGCCCATTCGGGGGACGGCCTGTACCGCCCAGACCGCGG
>N_2773
GCGAACGAGCCGGACGCATTCGATGAACGATCGACTGGAAA
>N_2774
GGTCCATTTATGTCTGAACACAGAGCCGGCGCGGGACATTC
>N_2775
ATGCCAACTCAGCAGTCGTGCTATCTGATACGCTCGATCTG
>N_2776
CGCTCCCGATATGTTCCACGCTGATTCCAATGCTGTCTACC
>N_2777
GGGCCGAACGTTGAACGAACCACGAAGCGAGGTCGTCCATA
>N_2778
TTATAGGCTATTTATAGTCTCTTACGGACCCTCTCAGTGTA
>N_2779
TCATCCAGATATCATCAGACCATCTGGTCCACCCGTGGACA
>N_2780
ACGTGACGAGCTCGTACACCCTCGCCTGAAGGGATTGTTGC
>N_2781
CCTCTCTCGGTAACTATAGGCTCCCGTCGTGCCAATGTGTC
>N_2782
AACTCTGGCAGCATTAGGGGCAGTCTCCGTAAACAGAGGTG
>N_2783
ATAAGTGGCGGCGGTTATGACTAAGATCACGCACAGTTTGC
>N_2784
TGAGGGTAGAGCATGGTACTCTCGTTAGGTGACATAGGATC
>N_2785
AGTTTCGCTAGCCAAGATCACTTAAATGCCGTACCCAGTTA
>N_2786
TGCGAAGATGCGGTTTTATCCGTTGATGTTTTAATATGTTC
>N_2787
CACGGTTTGGTGGAGTTTCGCACGCGGTCCACTGGGGCTGT
>N_2788
GGGCGGCCAGGCAAAATACTCGGGCCCTCTCTATACACGCG
>N_2789
CATAAATGTGCTTACATGATCCTTGGATTCCCATTGGGTTC
>N_2790
ATGACGGCCCGGATAAGGATCCTTCGGGTACACCGATTGAT
>N_2791
GTAAGAAAGACTTTGCAATCCTTGAGGGCGTGATGTATTCG
>N_2792
TACTTCGAGACGGATAGCTTCACCGTCATGGTATGCTCACC
>N_2793
GCGACGGTGTGAGAGGAAAACTTTCACTTTTACGGCGGGAC
>N_2794
GACTGGACGTGTTAGTGTACCGTTGTTTTAATTCCCCCGTA
>N_2795
TCTGGTTGCACCTTCATCAGCAGGATCCTCGCGATTGGCGG
>N_2796
CTTCCGCCGACCATGCACAACACAGCGTAATTAATTAGAGA
>N_2797
CGTGAATGTGGCTGGGTCTGCGACATCGCTTGAGTTCGGGT
>N_2798
TCTACTCTCGAGGGAACGACCTACTCACCCTACCCAAAACT
>N_2799
ATAGCGTGGGTCATCGAATACCTAAATTCCAACCGCGAATC
>N_2800
GTTACTGTCGGCACAAATCGCATGGCGCCAAGGAACCAACA
>N_2801
ATAGTAAATTCTATAAAAGCCCGCCTTGCTGGGCGCACCAC
>N_2802
GTGCGTCCGCAGGCGATGGCCCGATCGCCTTTTAGCATAGC
>N_2803
CCACAGCACGTTGGTCATCACTTGCTATAGTTGATTAAAAA
>N_2804
AAATAAGAAGGGGCACAGTGCACAGTGCGTACAACGGCGCA
>N_2805
ACTTTGAAGGATGCCATCTTCTTGATATCAATCACGGTAAC
>N_2806
CCTAGCTCTTGCTTTTCTTACGTGGCACCTAGAGTTCTGCC
>N_2807
CTGGGTCGCGAGACTGCGTCCATGTTTAGTCCATGCATTTG
>N_2808
GCAGCAAACCAGCAAGCCAACTGTATGGTCTAATCCATAAC
>N_2809
CTTTCCCTGGTTATACTACCCTGTCTGATTCCTATACTCGG
>N_2810
GGCTGCCCAAGGTCAGGAGCCGAAGCGTGCCCTAATAATGC
>N_2811
AAGTGCATTGCATATTCAGTCCCAAGATAGGAACGGAGCAG
>N_2812
GGCGTATAGTGGACGCTCGGCACGTACAAAGGCACAATTAC
>N_2813
GTGTGATATCTATAACCTTACTCGTGCAGAATGTACTGAGA
>N_2814
GGTTTCTAATGTTTCCGAAACGACGACACTGGTCAACCACG
>N_2815
TATGGAACGCCTCTGAAGCGCGGTATATGAGCTCCGGACTG
>N_2816
GATCCAACGAGCCTGTAGGCCCAAAAGGAGCAGAGTTCCAG
>N_2817
TGATCATGTTATCAGGAAGCCTACAGTAGCTCCTCAGTGAA
>N_2818
TGAATGGAAAAGCTCTTAGCCGAGAATTGCAGCAGCATATA
>N_2819
GTTGAGGGTATTAAGCATGTCCGCGTATGAATGGGCAATAG
>N_2820
TAACCAAAGCGGATGAATCACGGAGCCGCAGACGGGCTATA
>N_2821
TGCTTTGTCTCAAGACTCGCCTACGCGCTGATCGCAAAGGG
>N_2822
CCAAATGGGCGATTGATTATCTTTGACACGTCCAGGGTACC
>N_2823
GGCGACGAATATTAGCCTGGCGCCCGGTAAGCCATTGCTTG
>N_2824
ACACCCAAAATCTAAACAGCCTCCCACGACGAAGCGAGGTC
>N_2825
ACTCAGCGCCTGGATAAGTTCCCTCCATTGAGTTGCGTAGT
>N_2826
CAATCGATGTGGAAACCGCCCAGGGTATTGATCAGAGGACG
>N_2827
ATCCCAGCTGCAGGGAGCTGCTAGACTTGAGAGACTATCTT
>N_2828
ACTGACGGAAGGTTTGCGCGCACAACCTTTATACGCTTACA
>N_2829
AAGAGGCTGGATTGAAATCACAACTACGAGTATCGTTCTGC
>N_2830
GGGATAGAACATGGGCACCACACCCATACTTTAGACTTTTG
>N_2831
TATACGAAATTATGTACTACCTACTACATATGATGCTTCCA
>N_2832
CACTTAGAACCCTTGACCGGCTAAAATTCGATGTAGTCCTT
>N_2833
TCAGAAAACCTACCAAATCCCGGATAATTGCCGGTCTTTTT
>N_2834
ATAACATGGGTTATTGAGCTCTCGTAGACGGAGGACCTCTC
>N_2835
GCGAGCGAAAATAATAGAGACCGCGTCATGGGTTCTAACTG
>N_2836
GTTACGGCTGACGGGAACGACACTGCCGACAATAGGATAGC
>N_2837
GGTCACCTACTTTATTAGGACTGATTAATGGTCTCCCACTT
>N_2838
CTTAGCTGGCTCGAAGCTGGCAATTTCGACTCGGTGGGAGA
>N_2839
AAAGCTCAAAGAGCATGCACCGCATAGAATACCAAATATTA
>N_2840
CTGCTCTGGTATTTACACTACCTCGAAGACTAGCTGTTAAA
>N_2841
TCGGGTTCCCTCCCAATCTGCCATGTAAGGTGCCAGCATCA
>N_2842
TCAGTTGCGCGTGGCTAAACCGGAGACAAATCCAGCATGAG
>N_2843
GTCGGCGGGATCTTCTCGATCTAGAGGGGACCAGATAAAGT
>N_2844
CTGCGGCGGATTGCTAATAACGTCACCGGTACTCGGCTTCC
>N_2845
CTGCACGTTATACACTCCTACTGTTAACTCGTAGCACATAC
>N_2846
GCGAAGTCAGTACTTCAAAACGCGGATCTCCTGCATAACTC
>N_2847
GCTTGTGGCAGAAATGGTTCCTTTGCGCGGCTTGTAGTAAG
>N_2848
AAGAATAGCAGCTCCGGTATCTTAGTTGCACTAATCAACAC
>N_2849
CGTATGGTGCCTTCCACTCCCCCAATCACCTAAACCTACGC
>N_2850
CACTACATCTACTTAATCCTCTTACATAGCCAGGACCTGCG
>N_2851
CTTACACCATGATACGCAGCCGTCTCTGCAAGTGACGGCGG
>N_2852
AACACGACGGTTAGTCCAGCCCGAGACTTACGCTGTGGAAC
>N_2853
TCTCCAGTAGTGAATTCGTCCCGGTTAACCAGACTTAGATG
>N_2854
CAATAAGGATGCAATCTCTGCTTAACACCTTGCACGTTATA
>N_2855
GACAAGCACCGGTCGGGCTCCAATGTTGCTTACCGAGGACA
>N_2856
TCGATCCAAGTATATGGCCACACTTACGATGCCTGAGGTGA
>N_2857
GAGGACAAGACTTTACGCAACATTACCTAAAAGACCCATCA
>N_2858
CGGTTATCATATGACATATGCAGAACCGGTAATAGATGAAC
>N_2859
GTCTATTTCGGGGTCTGTGGCACAGAAACGACGGACGGAGC
>N_2860
GGCTTGTAGAACATTACTGACTGCATGAGGTGTAATCTCTA
>N_2861
AGCTGTGTAACCCACTACACCTGCAAATGGAAAACAAGAGT
>N_2862
TTCTTAGTGAGGAGGTCTTTCCAGGGGGTCGTGGAGCCTAC
>N_2863
TTGCAGGGGTTAACCCCCGGCCCCAAACGGCTGAACGCTCC
>N_2864
ACGTTAGACCAAGGGTAGGCCGGACACAGCTTGGCTTAGGT
>N_2865
CAACAGAGGCTCTATTTGACCGAGGTTCTTTATATGTCGAG
>N_2866
AAGCGTACCATGTTCCAGGTCACGCAGTCTATAAGACGAGC
>N_2867
CCGCGGCTACTGGGCCGGCCCTTCTAAGTCTGAGTTAGGTT
>N_2868
CAACCTCCCAGAGACGTTGGCCGCCCGGCGTAGAGAGCAGA
>N_2869
ACGAGACTGAAGAGCGTTGTCACGTCTTAGTATCTAGGCTT
>N_2870
TATTAGAACCCGCGCTTCGGCTGTACGGCACGACGTAACGT
>N_2871
TGGGCTTTACAAGAAGCTCGCGCTAGTGCTACAGATGATAA
>N_2872
AAGACGGCAGGCCCCACCACCATTTATAAGATTGGGGTGAA
>N_2873
GCGTCCCTCAGTACAAAATCCTATACGGTCACACGGCACTT
>N_2874
CTTCATCTGTTTCAGAATGACTCGGCCTTTAACCTAATTGC
>N_2875
TCTAAGATACAGCGGAGAAACGCTGTAATCCTTGGTGAGTC
>N_2876
ACAGGAACGATAGTTCGACGCAGTTTATAACTAATAACGAC
>N_2877
TCGGTATATGTACAAATTAACCCTTGGCGCTTAACAACTTC
>N_2878
AGCCGCGGGTACAATCAAACCTAACTTCAGCGCGTGGCCCA
>N_2879
TAGTTCCCATGCAATCTGGACCACCTTCTGGGTATCGCCGG
>N_2880
CTCAGAGGTTATCCACACCGCGGGTTGCAATTCTACAAGCT
>N_2881
CATTCTAGCAGAGGTGCAGCCCGTGCGGCAACGTCCCTCCG
>N_2882
ACTGATAGTGTATTGAACTCCCTTTTGGCACCTGCACAGAA
>N_2883
TGTCTTACCATATATTCTCACCTTAAACGGTCTAACGCCTA
>N_2884
TCTGTAATAAGGGCCAGCTTCTGCGTTGTTTTTTGATAAGC
>N_2885
GTACTTATACTCGGTAAGTACCCGTCGACGGTATTTCTGAT
>N_2886
ATGGCATCCGAAGAGATAGACAGTGTTGTGTCGACGGGTTG
>N_2887
ATCTTAACACGCTATTCTTTCTCCTACGGAATTCGTGACAG
>N_2888
GGTCAGCCCTTCAGCCAATTCAAGCGCAACCGCTATCGACG
>N_2889
CCATTCTACCTTGACGCTTGCAAGCCGTCGGTGGGCCGGCA
>N_2890
TATACGCCGGCGTAGCCCGACTTACGGCGCCTTTCCTCTGG
>N_2891
ACCTAGGCCACGCTAAAATCCGGTCCATTCTAGTTCGGATC
>N_2892
TCCATTATGAATGTTCCGCACAGAAGTGATTCCTTAGATAT
>N_2893
TAGGGACGTAGACCGAATACCTGAGTGGTGAAAAATCTGGC
>N_2894
AACATAAGCTTGACAGTAACCACAACCGATAGTTCGCATTG
>N_2895
GCGCCAACTTCTTCACATACCGTGTCCTAATGGCAAACAAG
>N_2896
CTGTACGGAAAATCTCCGCTCGAGAGGAAACAGGTAACAAG
>N_2897
GTCGAAGAAGATGAAATAAGCAAGGCGGCAACGCTAATTTC
>N_2898
TAAGCACCGAGGTGAGTCTACACCTGTGCCTAGCTGCTAGA
>N_2899
CTGAGTCCTTTAAGGTTCACCATCGATTAAATTAGGCAGCT
>N_2900
TGTTCTATTCTCTGAAGACACGGCCCTCTTGTCCAGCAGGG
>N_2901
CTCCGCAGCTCCACTACATTCACGTTATGAATTCCCACCTG
>N_2902
GTATGTTCAGTATCTTCGTTCGGACCTCAGAAAAGTCCACC
>N_2903
TTCTGAATGTAGATAGACATCCATGAATTCGCGTAACTCTA
>N_2904
AGCACCGGTGCGTGACGCGCCCAGAGGATCCTTGATGTAGG
>N_2905
CCCCACGTACCGGGTTCACGCAGACCGGTAGTTCACTTGAG
>N_2906
CGTTGGATTACTATTTACACCTCTGCATGAGAGAAGCCATA
>N_2907
AATACATCATATCACCAAGGCGAATTGCAGATGACAGTTAA
>N_2908
CTCAGGGCAATAAGCGCGATCGACCCTAAAGCATCTGGAGG
>N_2909
AACACGTAACCGAGCGTTGTCTGCTATAGGACGAGGTATTC
>N_2910
CTCAACGGGGTTATACCTGGCGGATTGCATGACCAGTTTCC
>N_2911
TAGGGCCAGAAGAAAGAAACCGTTGAACGCGTAAGAGTGGA
>N_2912
GCTAGACGGAGCAAGTCATGCAGCCTGGTAAAACCTCAGCC
>N_2913
ACATAGTACCCAATACTTGACCTACATGTATTGTTTCAGAA
>N_2914
GTGGGGGGCCGTCTGACTAACAAGGGACAAATCCTCGCTTC
>N_2915
TCACTGGCACTGTTCACCAACACTACTGCGGAGAATCCCAG
>N_2916
GGCCTCGCAGAGGGACTGTGCGACGTTACGAGGGAACACCT
>N_2917
TCCCTATAGTGGATTGTAGGCGGCGGCGCGTACTCTCACTT
>N_2918
GTATATTCTTAATATAGCAACTCACGGCGCCCAGGCGTCCG
>N_2919
TGCACACCCAGGTTCCATCGCACAATAGGGACTTAGGGGAG
>N_2920
TATTTATATATTAATGCCCCCACATGGATATTGTATGCTGG
>N_2921
CCCTTGGCCAGCGTTTGGTACGGTGGTAAGAACTTCCCACC
>N_2922
CGGGGAAGAGCGCGGGCACCCCGGCTTAAGTACCCAGTGGA
>N_2923
GCTGCTGAGCCTGATTGCTTCCTCTACGGTAGAGGCCCCCG
>N_2924
AGACTTGACATAATAGTGCCCAGCATGGGTCGATGCGACGA
>N_2925
CACCCGGCCAAACAGAGTTTCCCTCTCCCTTTGCGTTCTGC
>N_2926
GGGGGCGATGCGACTTTGGTCAGTTTCAAGCTCGAACCGGG
>N_2927
TCTAGATGCTGTCTCGACTACGATGCGATAGTTCTTTACGA
>N_2928
CCCTATGGGTACTCGGTAGCCGGCGCGGCTAGTTCAATTTG
>N_2929
GACTCAAAGCACACTTAGGACGGCCTGTCTCGTAGTCACTT
>N_2930
TCGCTGGGTTTATTAATCACCCGGTTACGCATCGAGGCTAC
>N_2931
AGCAATATATGGTCGGAAGACATCCGGTGTGCTCCCTTTTA
>N_2932
GCACCTTCCTAACAGTACCTCGACGTCCTTATGCAGCCCCG
>N_2933
CAGAGGTGAGTCTTTTTTTCCGGAAATTCCGTGCTCCTAGC
>N_2934
CTAGCGAACAAACCTTACCCCCTGCGTTCGCAATCTTGCTG
>N_2935
CCGGATTCTTAAGCTCCTCTCTTGTTAGATCCAGTCGTCCG
>N_2936
GAACGGCGCATGGCTCCAAACGAATATGGGCTGCGGCCAGT
>N_2937
CTAGGAACGTTTTGGTTCATCGTTGTACCACTAAACAGTAA
>N_2938
TGGTCGCTACTCCCATGTTCCGCTAGGGTGATGGACAGCCT
>N_2939
GGTGCCAACTGACTAGCGCGCTGCCAAATTTCGTCGATAGA
>N_2940
CGGGGCCAGTATCGCGAATGCTGCAATACTGGGACCTGATT
>N_2941
GCGCGCCTTGGGATGGAGCACAAACCGCACAGGTGCTTTAT
>N_2942
GGAACTCGCTCGCTCACCGACTAGAGTGGACCATTTATGCA
>N_2943
ATTGTCTACCACCTGAGATTCGCTCAAGAATGGCATGGTGG
>N_2944
CGCTCCCATCTGCTCCCGTGCGCTGATCTTAGGAGTAAATA
>N_2945
GAGTTTAACTCGGTCTGCTCCCCTTGAGCGGTAAGGTGCCT
>N_2946
CGGTCGGAGCCATCACGTTCCCGTATAACTATCCCGCGCAT
>N_2947
ATATCGACCAACCAGGATACCCTGACCTCACCCCTTAATAA
>N_2948
AAAATCAGGCGCAGTCCGATCTTGAGTCAGCAGAGGAGAAA
>N_2949
AATGTTCGAATCACCATCATCTTAGACCCCTCTCGATGCTG
>N_2950
CCTCGCAGATGTATCCGGTGCATGAGCGGAGTTGTTATGGT
>N_2951
GGTTGTTTGGATAATCCAGACCATCTAGAAGCACTCCAAAG
>N_2952
ATTTGCGAAGTAATATCAAACCGCTTGCGAGACAGCGTAGC
>N_2953
CAAATTCTGCGCAAAGTCAGCCCTACGGACTTATCTGCTTA
>N_2954
AGAGCTCACCGGGTTATCTCCAACTATGCTTGACGCGCGCC
>N_2955
CGGACCACCAGGACAAAATCCCTCACGTATAACAGCAATGA
>N_2956
ATTTTGTCGCACCAGGGAAACCGCAGCCCTGGGATAGTCAA
>N_2957
TCGTAAATCCTCGTTTTCGGCCCGGAGAAGTGTCAAAAAGG
>N_2958
TAAGTCCAAGGTACGGGATACACCAGCATGACAGCGCAAAG
>N_2959
TAACGACATTCTTGATTTTGCTATCCCCGATCCACGTATTA
>N_2960
GGCAGTATGTTACGGGAATACAAAGGTATATGAAGACGTAT
>N_2961
GCAGTCGTAGCTTCGCACTCCAGGGTAATATAGCGGATTCC
>N_2962
CGGGTAGTTTAGCAATTAAGCGCTTGTTCACTGTGGCTAAA
>N_2963
AACTGGGAGCGTACTGGTATCAGTCTCTCTTTCCTGCTTAC
>N_2964
AATTGCCCGAATAACCCTGTCCGATGATTCAGGGAGGTACC
>N_2965
GACCGGCGTATGGCAAACAGCTAAAGACTATAACCATGCAG
>N_2966
CTAAACGCTGGTCGCGAAAACTACGTGGGCATGAAGCGGCC
>N_2967
TAATCGCGAGCATAACGAGACTACTTATACTTCCATAGCCA
>N_2968
TGTACTTTACACTCTGGTGTCAATAGACTCTGGCTATAAAG
>N_2969
AGAGTCGAACCAATGGCGACCGTATTAATTGGTACGACATG
>N_2970
CCGACAACCTCGCGGGGGGACCGGGCACCGAGCGGTGGTGC
>N_2971
TAAGAATAGTCTTGTCAGGTCGTTCGTGCCGGAGCCGCCAC
>N_2972
TCATTAAGTAAGTCGTAACGCGTACAGTAGTCGCTCCTAAT
>N_2973
CTACTACGGGATTTTATTCGCTGGACAGTTCGAGTAAAGAA
>N_2974
GTGTGCTTAGCGATCACACACGCCCCCTGAGAACCTGCAAC
>N_2975
AATGGGCGGTAGCTAGTTCCCAGGTATAAAGGATAACGGAC
>N_2976
TTCAGCCAACAAGCGAACCACTCCGACGTATATGCTTGAGG
>N_2977
GTCTTCCCTCTAGCATATAACTAGAATGATACTGTCAGTAG
>N_2978
TTTTGCTTCACGTGAACCCTCTACTCGGGCATTGCGAGCCG
>N_2979
ACTGCCCCGATTGGATCGTACCTAATGCTCATACCTCCGGA
>N_2980
GCATTCCTCACCGAAGTCAACGCCCCAGCTTTGGCCTTGAT
>N_2981
CATCGTTGCAAGGAAGGACCCTTAATTGCCTTGAGACGGAT
>N_2982
ATCGCCATTGCGTTTGGGAGCAGTACTGCAGGTTGAACGTT
>N_2983
CTCTCTCGCATTGCCCAACCCTCCTTCCCACGCGGGATCAC
>N_2984
AAGGTGTCCAGCGCTGTTATCCTGAGCAAAAAACTAGCGAA
>N_2985
ACGCTTACGTAAAACGAGGGCCGGTGTTGCACCGTTAGGGG
>N_2986
TACATTTCAAACTGCTTGAGCTTTGGTCAGTCCGTAAGCAC
>N_2987
ATCCCAATTTGTCAATCAAGCTTCTTGCCACTCTCACTTTT
>N_2988
GCAGCTTTCCCATGCCGCGTCGCAGTTCAAATCGACCCTGA
>N_2989
TTCAGCAGTGGCTTACCAATCATGCTGCTGCTACACATTGG
>N_2990
GCATACAGAAATGCCCGGTCCCATCGATACCATTAGTGGCT
>N_2991
CCAGACCTGCTCTCCCCGCCCTATCCTCGCGCGTTTGGTAC
>N_2992
GCCTACCTCGCTTATGATTACATCAGCTCTGCATCAATGCC
>N_2993
TGTACCGTGCGCCAGCGAGGCCCTTCTACTATCATCCTGAA
>N_2994
GACAACTTTGAACCTTGCCGCTTCGCTTCGCGTACTCCTCG
>N_2995
CCGAGGATCCGGGGCAAACCCCTCCATACGTCCTATACGTC
>N_2996
GACACCTTCCAAACCGGGTCCTCCGAAGAGAGAATAATACG
>N_2997
CGTGCGAAATCATAGCTAAACATCAATCAATCAGATTAGGT
>N_2998
GTAGGGTATTTGTTCGTAGCCCCTAGTGGTACTTAGGTTTT
>N_2999
AACTACATTGGACATTCAATCGCTTAGAGATTACTGTCATA
>N_3000
CTCGCTTGATGCCAAGCCGCCGAATCCGGATTACAGCGGGG
>N_3001
GGACTCTACTTCGCAGACGCCCTCCCTCTATCCGTTTTTTA
>N_3002
CATCCACGTTCAGTTATTCTCAAAAGTAGGCGACACTCATA
>N_3003
CCTCCGTGGCACATATACACCAACAGTGCGATGGACTCACT
>N_3004
AATATTGGAAATTGGTTCGTCTGAATATACCGAGGAGGATA
>N_3005
TGTGACAACCAGGAATGAAGCACAAAAAGCCGATGCGGCAC
>N_3006
GCATCATTGCATAAAAAGACCTAGTGCAGGTCCCGTTTCAT
>N_3007
CCCGCTCACTACCGTCCGACCATACTCACGTTATGATGTAA
>N_3008
GAATGAGCTGATGTAACCACCCTGATAGTACGATAACCCTA
>N_3009
CCAGATTAGTACCAGGTCTTCAAGATGCATGTTTGTGGCTC
>N_3010
TTAGGGGACCTTCACCGAGGCTTGGTCGCATAGTTCCGCCT
>N_3011
GGGCCGGAAATAAAAAGAATCCACTCCGGTGCACCTGTAGC
>N_3012
TCTAACAGCATAGATCTCCCCGATGTTAGCAGCAAGCGGTT
>N_3013
CCGTACTGACGGAGAGAATACTCTAGTGGACTCGGCGCTAC
>N_3014
CATCATATGCCTGATCTTGCCTCTGTCTTACGAGCGTGCCC
>N_3015
CTTCCAGAATAACCTCCGCGCCCAACGAGACTCACAGAAGT
>N_3016
TTTTTTCTCAGTCGATTTACCTATACGGTATCGGTGCTCCC
>N_3017
AGTCGGCGATCATTACGTCACTCGAGAGATCGACTATAGAT
>N_3018
GCATTAGCACTGCTGCAAGACCTGAAGCCGCTAGGGGGAAG
>N_3019
TGGCAAACACCCCCTCAAAGCATTGATTCAATCCGGAGATA
>N_3020
GCGAGCACCGTCCGGCCTTACGCATATATTGTTTCCAAATC
>N_3021
GTGTTCTGGTATTTACGTCCCCAAAAGGGCCACAGATCGCC
>N_3022
TAACGATCACCCAGGTGTGACAGTCATATGCTCTAGATCCT
>N_3023
GACGACATTTCATGTCCTTTCTACCAACCAGCAAGAAGGGG
>N_3024
AGCTAATATTGCTAGTCGCGCCCCAGGTCGAGCCCGTATCT
>N_3025
GGTATCGATAGTAGAGTGATCCATGATTAGTCCAAACTAAG
>N_3026
TGGATCGAGGAGATAAACGACAGGTAAATAGCGATAGGAGG
>N_3027
TACACGCCAGACCCCCCTGTCATTTATAGCTTTCCCATTCC
>N_3028
GCTAGACCCTATCGTCTTTACCATAGAGAGATGCATGCATG
>N_3029
GGATAGTCCAACCAGATATTCCGAATTCGGCCTCTAAGGGG
>N_3030
ACAAGATGATATCTGGCACTCACGTAGAGGGAGGGATAGGA
>N_3031
GCCTCATTCTATGGGGTGTACCATCAGGTTCTGAGACCAGG
>N_3032
CGATTCTTGTCTTAGGTAGCCTATTAGCGGCTTAGAGCGCA
>N_3033
CGTAGCATCACTCAAGGGACCTGCGTGGCTTCCCAATGCCT
>N_3034
CAATAGTAGTGCTCAACACTCAATCGGCCGGAGGTTCCGCG
>N_3035
GCAGGGAAAACTTGACCGTACAGTTAAACTTCTGAGTCAAG
>N_3036
GCAAACGAGCTAAATGTGGTCGTATTCATTCGATACCGCAT
>N_3037
CTCTCGGCATTTGGAATACCCTTAATGGGTGCATCAGTGGG
>N_3038
TATCTACGAGTCCTGCTTACCCCCGCTAGTGAATTGGAGAG
>N_3039
GCCGTAGGGCGGTTTATAGTCCCCTCACCGTGCCAGTCCAC
>N_3040
AAGAACGTCCCCCGTACGACCATATGACCAATTTTCCGAGC
>N_3041
TTATAGGTGAAGTCTTTGCTCATGCTTTCAGACTAGGCCAT
>N_3042
CAGATGATCATACGTACCGTCTCTCGCGGACGTTTGAAGGT
>N_3043
ATTCACGTAACGGTACAATCCAAGTTCATTCAGGCAGTTAT
>N_3044
GATGCTCTGCGCAGACCAACCCACTGACGTATATCGGCACA
>N_3045
CACTGACGTACCAAAGCCTGCGGCATAAGGTACGCGGGAGG
>N_3046
GAGATCACGCCTGCCGAATACATAGTGGCTCCGTGTAAGTA
>N_3047
TGAAACCTTACGTCGTCACTCTTCGCCTGATACCTAAGTCA
>N_3048
GGAGGCAAATTGGTTGTCAACGTTGATGTGTCACGCTTATA
>N_3049
TAGCGGCTATTTTATTACCGCCCTGGGCAGCCATCGGATTG
>N_3050
ATAGTCGAGTCTTCGCAGTCCATTAGGACGTAATTGCTGGA
>N_3051
TTATAGTCTGGGAACGAGAACAACTCAGTACTTGTTGTAGG
>N_3052
ATGTGACCGCCAGGGCATCGCGAAATATGCGACCTTCTCTG
>N_3053
ATGGAAGCCTTCGCCGAGAACGTGCGCTGCTTGCAACTAAG
>N_3054
ACTCTGATAAGAATCGCACGCGCCCCTAAAAGACACTCTTA
>N_3055
GCATATAAGGTGCTTAACAGCAGCCCGGCCCGTCCGATAGC
>N_3056
CACCCCGGCGCAGGCGGACTCCATGGAGTTGCATACAACAG
>N_3057
TAGCGTGCCCCTCTTATCATCGATACAGTACCGCCGCGACG
>N_3058
ACCTACCCAGTTCGTACTCTCTTACTCGTGGTCAACGGAGT
>N_3059
ATCCGAAGATTATCCATAGACGACAGGACTGGTTCCCACCA
>N_3060
TTCCTGAGAACAATAACGCACAACATGGCTCTTTTGTCATA
>N_3061
CACTCCGAATGAGCCGGGCACAAATACGCCGGCGGATAATT
>N_3062
TAGTTACTAAGGCTATCTATCGACGCCTTCCATGCCCGTAG
>N_3063
CACTGCTAGCGAGCCGACTTCCTACTTAAAACGCTATGAAC
>N_3064
CTACTGGGCCTCCGAAGCGACCCGACGCTCTTGTACACTTC
>N_3065
TGCTAGTGCAACGGCACCATCAAAGCGTAAATGCCACCCGT
>N_3066
GTGGTAAGCATGAAGGTAGGCAGTACGCCCAGGTTGATTAC
>N_3067
TTGGATTTGCGATTTATGAACACGGTAAGGGATTTAGTTCG
>N_3068
ACATCTTTCTATGACTAATGCACGGCTGGATACCAGCTGCG
>N_3069
ATCTACAACCAAGCAAATTTCTACCGCCAGTTTGAAGCGAA
>N_3070
TTTACCGTTTTCCCATCTAGCCCACTTTACTCGAGCTTAGG
>N_3071
TCCAGAATAACTTGATCCTTCTAGGACAGTGGTTACAATCG
>N_3072
GCGTTCGGCATCGCGGACCCCAGAACGACCCCGTTGTAAGT
>N_3073
TTCTGAGCCGCACTGATAACCTAACTGGATGGCGGACTCTG
>N_3074
ACGGAAGAAAAGTCTGCCGCCCGAAGAAGACGATTGTTGCG
>N_3075
GCATAATTCGTTCATGAGATCCCAACGATCCCGTCCCCTGA
>N_3076
GTAATTGCTGTACAGATGCCCTTTGCTCCGCAGATATTAGC
>N_3077
ATACACACTCTGCGGCCAAGCTGCGCCAAGCACTTCCCTGA
>N_3078
ATGCGCCTCTAGCTTGATCGCTGGGTGCTAGAACTGCTTGC
>N_3079
GCAGATTAGCACTAACCAGGCGCTGTCGATAACATCGCTGT
>N_3080
CCCTAGTTTTAAGACGTAGACAATGCAAGGAGCACCATACT
>N_3081
ATGGGGTACGAATATCTAGCCAATCGTGTCCATCGATGTGC
>N_3082
TTGCTTGGATATTTTACTCACTACGTGTTCGACGGGGTCGT
>N_3083
GACGTCTGTCTGAAATGTATCCGAGCTGTGGTGCACTACTA
>N_3084
ATGGCCTGTCGGCCTCTTAGCGTATGGCGCGTTGGGATTTT
>N_3085
CATGTTAGGCAGCTGGCACTCAAACTGGCGGGTTACCTGGC
>N_3086
GACAACTTGGAACCTGCCTACGGTAAGAAGGGACACTTGTT
>N_3087
GAATAGCTAGGCGAAATAACCATCGCAAAATTTACCCATTA
>N_3088
CTACGATTGGTCACTGACCCCCCATTTCTCTACGATACCGG
>N_3089
AGTTGTTCATCTGTAACAGACGACTTTCGTCTGGAGGCGAG
>N_3090
AAAGTGGACCTTTCTGTTTTCATCCAATAGATATGTTGACA
>N_3091
TAGTTGGGATAACCACGGATCTCGTTTTCCCTCTGCCCGCG
>N_3092
TAGTTTCGATAATTAAGCCTCGCGCACTATAGTGCATAATA
>N_3093
CTTATGTTCCGGTGTTGACACTGGGGACCAAAAAAAAGTCC
>N_3094
ATATGTTCGTTCGATGTGTCCGTTTGGGGTTTTGGACGCTT
>N_3095
AGGCTCGGCGGCTAAACCAACTACCTAAGGCCCCGCGGGCG
>N_3096
GGTCGGTGTCAGTAAGACCGCGCCTAGTACCATAGCACCTA
>N_3097
AGTCACTTCACAGTATTCTACCGTACTGTAACAACCTTGCT
>N_3098
TTACTCCTTTTTAGGGTCCCCAACACGCCGTTACTCCGTAA
>N_3099
CTGCTGGCCGTTGGTAATGTCCCCTTCGAAACGTTACCCAT
>N_3100
GTTACTAGTACTTACATAACCGTTGAAACGTACGAATAGTG
>N_3101
GGTTGCTGCATGCTGGTGGGCACGATAGTATAACCTCGAAT
>N_3102
CGATGTGGGAGAGGTGTAATCTTTCTAGAGGTCGAATGAAA
>N_3103
TAATCACACCTAATTTGTGACTGATACGCAATCCCTCCTGG
>N_3104
ATGAGACGAATTAGATAGAGCCTACACGGACCTGCAGGCGA
>N_3105
CAAGGCCGTTTAGGGCTCTTCTCCAATTTCAAGAGTCGTGA
>N_3106
AATATACACACACGTCATTCCCATCCCTTGGAAGCCGGCCC
>N_3107
AAGTAATAAGCCAACATTTTCGGACGCCTGTTTAAGCTCTA
>N_3108
TTAGTAGGAGCTTTAGGGGACGTACTACGGTCAATGCTCGC
>N_3109
TTGAAACTGGATGTGAAACGCAACATCCATTTGAGATACAG
>N_3110
TTGGTCCCCTAAGTCTGACGCCTAGACAGGTCTAGAGTTTC
>N_3111
TAGTCCCGCTCGGATTGGAGCTGGAATACGCATATAGGTAC
>N_3112
GTGTGGGTATTATTAACTAGCTGGATGGCCGGGTGAGATAT
>N_3113
AAATGGCTAGGCGACATTCTCTATATGGAACCAGGATTGCT
>N_3114
GATTCACTGAGTAAGACGATCAAATCCATTGACCACTGGGA
>N_3115
ATCGCGAACAAGGCCGTTGCCCCCGCGTGGCGGGACGAGCA
>N_3116
CTACCAAGATGATACCATGGCGAATGAGTCTTCATATCACG
>N_3117
TCAGGGACCGTACCGATAACCATTCTTTGGTTTTGAAGTTT
>N_3118
AGCGGACACGTTAGCTTCATCTCGGTAGTTGGCAATACACA
>N_3119
GTAATCTAGAGCTAAGGCGACGAATAACCGGTTGCCATCAC
>N_3120
GATCACTAGACCATGCGGGGCTTAGTTCTAGGCGAACCGCG
>N_3121
ACACAGATCGGCATTCAAACCATTACATACGCAGCAGAGAT
>N_3122
GGTCTCATTGCCCAGAGAAGCCTCGCCGGTCTGTAAACTGA
>N_3123
GACCACCACTGAAGGGACAACGGCCTTTTTAGGTGGGAAGA
>N_3124
AGTCTGTCCTAGGCGGTAGGCACAACGTGTGCTCGAGGTGG
>N_3125
CTTTCGTTTCGGATATATTGCCTGACTACAGTTATACTCGA
>N_3126
CTTAGGCGCTCCGTACTGATCGGACCAGAAAGATAAACCGT
>N_3127
CACCACTCGGGTCCGGGTATCAGGCAGGGCGTCCCCTGTGT
>N_3128
GAGCCTCTGTCTGGGCAAAGCACGCCCGAATACCACTGTAA
>N_3129
TACAACGAGTGAAAGGGTAGCGCAGACGATGTAAACCGTGC
>N_3130
AGTCATAATCATGCATTTTACATACACATCGGACTGTGGAA
>N_3131
ATTCGCACTGTCACTCACGACTGAACGGCCCCAGTGGACTC
>N_3132
CACTGTGGTTCCCGAACTGTCTGTGTGTGACTATTCTAGCT
>N_3133
GTTCTTATATCCTGAGTCAGCTTAGTGTTCAAAGGAATGTT
>N_3134
TGGACGACCTCGAGCTCTGACGCCATGGCGCTGAAAGGATT
>N_3135
GCTGTGCCCTAACGACCTGGCGGCGGCTTCTGTAGAAAAGC
>N_3136
TGGGCGGAAGGATATGGGTGCGCTTGTTTTCCGATTGTATT
>N_3137
CGGGTCATCCAATCCTCCCACTCCGGGGGAATTATACGGGG
>N_3138
GCATAACTCTTGCAGTTCAACCATAGATACTTCTCGTTACC
>N_3139
GTGTGGAAGCGAAACTCCGACATCCTAGTGGAAGCCAACAA
>N_3140
GCGGGTAAGTCTGCTGTTAACCGCGACGGCTCTCGCTTTAG
>N_3141
TTGACAAGATCTTACCATAACACTCACTCAAGCTCCTAAAG
>N_3142
ACACGGCGTACCCTCAGGGGCCTGAACGTATAGGAACGACT
>N_3143
TTAATTGCGGTGAAGCACTTCTATTCCAAGGTCCACACACG
>N_3144
TTATTCGAAGCCTCCCCCTTCCGCCACGTGGGAAGACTAAG
>N_3145
TAACTGTAAAGGGTCTGACACCAGTTGAGAGCTCCCGTCAC
>N_3146
AAGCAGATATCAGAGTTAGTCTTTACACATATGGATAATAG
>N_3147
TCACGAACGAGAAACATTGTCGGAAAATATTGGAGATCGAG
>N_3148
TCGAGTGTTGCGACGCGCAGCCTGCATCCATGTTTGCATCT
>N_3149
TAGATAACAGTTTCTATTACCTCTCACTGCGCAATCTTCCC
>N_3150
AAGCCGTCTGTTTCGAACCGCATGCTGACGCGACATTGTAA
>N_3151
GCTCAGGTCTCGATTAGGGTCTGAGCTGGCAAGGATTAACA
>N_3152
GAACTTGCTTCTACGTACCCCCGTTTCGAAGATACTAAAGA
>N_3153
CGCCGCCTTGTGTCAGGTTTCATAGTAAACGGGTGGTTCTT
>N_3154
AGAATCTGCGGGGAACCTTGCCTGAGAAGTTCTAGACTTTC
>N_3155
CGAGTATCGGATATACATCTCTTGTATATGTTAGCCGAACT
>N_3156
GAATCACCGTGAACCCGCTTCGAAATGTCCAAATTGGTCTC
>N_3157
GTAGTCTCAGGTTCACTTCCCTGGGCCAAACTAAATCCAGC
>N_3158
TTACCTTCCATACGCATCTGCCCACCATTCACACGAAAGAA
>N_3159
GATGAATTGAGCTTGCATTGCGTTTCCGACCAGAGAGAAAT
>N_3160
TGCGTAGTTGGTGTAATATACCCTAGAGAAAAGATCCTACA
>N_3161
ATTCTGTTGGATACAATTTGCACCTGCGTTAACGTTCCGAG
>N_3162
AATTTTGAACGATCCAGATTCGATTTACCAACAAGCCTAGA
>N_3163
TTAGTTTAGCGCGAAAAAGACCTGTGCCCCATCTTCGGGCC
>N_3164
TAGTTATTTTTGGACTTGCCCAGGTGGTGTCTCACTGGACC
>N_3165
ACGTATATGACTGCGTTTTCCGATTCCCACGTTTAGTCGCC
>N_3166
CGTCGCACCTCATCAGCTCTCTGCAGCTGCGGGGCAAGTCA
>N_3167
TTTGATTCTCATCGGCCCCACTGCAGTTTTTCGCACGCCTA
>N_3168
ATGGGTATCGTAGCTTGGCCCGATGATTCGTGTGTAGTGTA
>N_3169
CATAGGTTTTTATGCTTCATCTTCCTCCGTAGGAATACTCA
>N_3170
CAGGATCAGGGAAAGAAAAGCACATGTTCGTGAGTCCCACC
>N_3171
CAAATTCATCTGCCCAGAAACCCACAACGAAATAATTGACA
>N_3172
CTTAGCAACACTGGCAGAAACGACGTAGTATATCCGCCAAT
>N_3173
GGAAAAAGTATAAAACAGAACTAGCGTGCTGTTGCGCAGCG
>N_3174
GTTTGGAGCACCCGAGTTTGCGCCTGCTTGATTGTCCACGT
>N_3175
CGATGAAAAACAAATGGTATCCTCAATTCTCCTCGTTGCCA
>N_3176
GGCGGATACGTTGCTACAATCTGCAGTGAGGGAAAATTTCA
>N_3177
TGTATTCCATGTGTATTTGCCGTCAACGCTACACCTGAGTT
>N_3178
GCTTTAAGTATCACATCTATCTCGCTTGACTCGCCTTCACT
>N_3179
ATGTCTTGGTTCGATCTAGGCGTGTTTTGCCATTGGTTATA
>N_3180
AACGCGAAGCCATCTACTGTCGGTGCTACGGGTACAGTCCG
>N_3181
AGAAGAGCTGCACCCACAAACCATAGTAGAGGTTCTCGGAA
>N_3182
ATAACCGCGGGCTCCATTTACTACCGGATACTAATGCAACT
>N_3183
CGGCATTTTGCGGACCGTGTCCCGATATTAGATGGTTAAAA
>N_3184
CGTAAAGTAACAGGATGGCACCTACTGGTACTACAGATTGT
>N_3185
AACTAAACCATTCGCATAGTCACCGCAGGCGGAATTAGGGG
>N_3186
CGGAAATATGTCGTGTCGTTCAACTATCCCGCAATGTTGGT
>N_3187
TAGTCTCTCCAAACTAAGGTCTGTTAGTCAAGCAGAGCAGG
>N_3188
CTATCCCGGGGCCTCGGACACTTGCTCAAAAAAAATCGAGA
>N_3189
TTTACGACCCCGGCGTGCATCCCATGGACAGCGTAGTTAGT
>N_3190
GATTATGACCCCGATACCCTCCCACCCAAGCCGTCATATTC
>N_3191
GGACCGCAAGTTATAGTCTCCCTTGGGGCACCTCCCCGTCT
>N_3192
AAAAAGGACAATCAACGGGGCTCACGGAACTATCGAGAGAG
>N_3193
TATTTAAACGGAGATGCAGACCACTACGCCAACTGGGTGGA
>N_3194
GCCCCTGGGACATGCCTCAGCATGAGCAGCAGCTCGGCCCT
>N_3195
CAAATGCCGTATTTGTGCTGCTATCCGTATAGTAAAAGCAG
>N_3196
CCGAGGTCGCCGGAATGTGACTTGACGCAAGTCCCGCATCA
>N_3197
TTAGAGCGGCCTAGATCTTTCAACACCCGTCTGATCTTGAC
>N_3198
TGGTTGCACCACGGCATAGACGCAATATCCTTTCAAGCGCT
>N_3199
CTCTGGTCGAAAGACTTGCTCTTGAAATATGGTGACTGTAG
>N_3200
GCTCTAGCCTCAAAAGTCTGCGCGAGAGTGGTTATATGCCA
>N_3201
CACTGGTCGCCGATGTCCGCCGTGATCTGGGACCTGCGAAG
>N_3202
CGCCTACCTCTATTCTCAGTCCTTTACGCGCCTCGACAGTG
>N_3203
AATGCAGGTCCTGCGTATGCCACGATGCTCGCCAACAAGAC
>N_3204
TGCGTTATACTTAACGTAGTCGAAAGTTACGGTTAAAGGGC
>N_3205
TGAAAGGCAAAGATAACTCCCCGTAAGCGTACCTTAGGCTA
>N_3206
GTAGTATTGACGTATGTTATCGGCGAACGGCCCCAGCCATA
>N_3207
TCCAAGGCGCAAGGTTAGGTCCGCTGGCCGGCACAACATCG
>N_3208
GATTGACCCAGGTATACCTCCGCGAGATGTCGCCGGAAAGA
>N_3209
GAATTAAGCAAGGTACAGCACCAGGGACCCCGGGGCCTAGT
>N_3210
CCTAATCACTAAATAGCTCCCTGGCATTAACCCAGAGCCAC
>N_3211
ATCGAAGGACTCACTTCTCCCCACCCCACCCTCCTACACCT
>N_3212
ATATAAATAAAATCTCTCCGCGTTGCGCGGAGTTTAGAGGT
>N_3213
TGGCTTAGTTTTGTGCTATCCCATTAAGAGGTGCGCCGCCC
>N_3214
TAAGCGCCGGAGCAAAGGAGCAATACGACAAGCGAAGGCGT
>N_3215
CACCCTCCCGTGAGGCATCTCCTCTACGCTCCGATAGTAAA
>N_3216
TCGAGGGCACGAGGCGCAGCCGTCTGACGGGGAACAGTAAC
>N_3217
GTCGACAAAACGAACCGGGACACGCTCGCGGTAGCGGTTGG
>N_3218
CTTCATTTGTCGTTATCTATCGGGCACGCATTGGTGACGTA
>N_3219
TTCTCCCTACCCGATCATTTCTTGGTGGGAACGATCAAGCG
>N_3220
TATGTGTGATCGCCCCCTCGCCCAAGTGTAACCTAAGCTTT
>N_3221
GATACTATACGCTGCAGCGCCAAATAGTCCCGAACGTTGAC
>N_3222
GCAAATAGGAGAATCCCCGACGGTATACAACGGACGACATA
>N_3223
CCGATATGGTACTACCTCTACGCCATACAAGGATCACTGAC
>N_3224
CCGGGTAAACTCTCCCCTGACGTATGTTCGCCTAGGGTGTG
>N_3225
CAAAAACGGTTACAAGGCTCCTTAACGCAGCAACACTCATC
>N_3226
CAAATGAAACCGCATTTAAGCGCCCTATCTCGGCGTTCGAT
>N_3227
GAGCCTTGAGCGTAGGTATGCTGAAATATCTTAGAAACTAT
>N_3228
CTCGCCTATCACAGGTACCCCTGGGCAAAGGCTCCAACATG
>N_3229
TCCCCTCCCGACCATACTCACGCTTGGGCGGAACAAGTGAT
>N_3230
GGTAAGGAGTCCTCAGCACGCAGTCGTGGCAGTAATCAGCT
>N_3231
GGTCGAGAATCACTGGTGGCCCGAAGGACCAACTGCGATTT
>N_3232
AATTACCATACGTTGCTACTCCGCTCGATGTGGTGGTTGAC
>N_3233
GTCATGTCCAGTATGGTTAACATGGCATTACTACAGTGTTG
>N_3234
TGTACTCCCTGTAGCGTAATCCGCCATTGAGGAAATGTAGC
>N_3235
TCTCAAGGTAGTACCCAACTCATAGCAATGTCGGATTTATT
>N_3236
ACGTCCGGCTGACGTATCGCCGTAGAGCCCCCGGGGAGATA
>N_3237
AAAAGCTGGGCCTACCTCCCCATGTAACCGGGGGTATCGGT
>N_3238
CAATCTCTCGAGGTGTAACACGTGTCCTCACCAGTCTGACC
>N_3239
AAAGGTATCAATCATGATATCTTGCCTCCGCTTTTATCAAT
>N_3240
GTGAAAATCCGTCAACGATCCACGGGTAGTAGGGCCCTACG
>N_3241
TCCGAAATCGATCAGTAGAGCAATCATCATCAACGATGCAG
>N_3242
TTCATGCCTCTCAGGTCTGCCCTAGAGCATTACAATTGGAC
>N_3243
TCATAGCAGAGGTCCTGCCACTGAATTCCCGCGCATGATAT
>N_3244
TACCTAACATTAAACGCTCACGGCCACCATCCACTAGGTTC
>N_3245
AGAACGGACTGTTAGCTCACCGGAGCTAGACCAGCTGACCG
>N_3246
GGACTTTCTGATCACACCTACCACAAGCACACATATTCAAT
>N_3247
CGGGTCAATAGCACAGAAATCCCTACGCAACTTTCTCACAT
>N_3248
CCTCGCTTCAGCGGGGATCCCAAAGTGATTTACAAGGAAAT
>N_3249
GCTCTGGAAGCAAGTCATAACGACGGATATCCCCTCAATGC
>N_3250
GTACTCCGTGAGACGATGGCCGTCACACACTATGCCATAGG
>N_3251
TAATCATACAGGCGTCGAGCCTCCAACAGGGTTCACTACAG
>N_3252
ACTCACTTCGATCCGAGTGACCCACGTTGGCCGGTATTGTC
>N_3253
GACCATCGGAGGACGGGAACCTTATAGTATCTAATTAACGT
>N_3254
ACGTAGGTCCTCGGAAGGCCCTCGGTACATCGGATGATCTG
>N_3255
GTGAGCGACAGGCGTCCCTTCGACTAACGTAGCGACAGCAG
>N_3256
GGTCGAGGCCATATGCACGACTACTTTGAGGCGGAAACGTC
>N_3257
TATAATGACCGTGGCCTGAACATCCTCCTAGTTTATAACTT
>N_3258
CAATTATCCCCCGCTCTAACCTTGAGGTCCCTCGGGGCGTT
>N_3259
TAAAATACTTTAGTTACGTCCGGGCTCACGTAACTATACGC
>N_3260
ACCTAGACACACACTGCGTACATTAGTGCTTGCAGAACTCC
>N_3261
GCGAACACAGTCGGCAAGAGCCTTCACTAGATCCAGCCACA
>N_3262
GTCCCGAGTGTGCTGCCCGTCCAAAGGCTGTTTAAAGAAGT
>N_3263
CAAACAGTTGCCGCTTAGTTCTTACCGTCATTTGCATCCCA
>N_3264
TTCCCACGACCGTAGGAAACCGTTATTGGGTAATTGAATAC
>N_3265
AATCAGATGCCTTCCGGCATCGGAAGTTCTCGCATAAGGGC
>N_3266
CCCCGAATGTCTAACTTGCCCGGGAGGCGGTGGCTCCCACG
>N_3267
AAACACCAGTTCAGGTCTGGCCTCCTCAGAGGTAAGCAGTA
>N_3268
AGGCACGTCGGGGGACCCAACTGAGGAGTGGTTTTTTGAAA
>N_3269
CCAGCCGGCTCTGCAGAGCACTGCGGACTACATTGTCCCCG
>N_3270
TCAACGCACGTGGTGGGAACCTGATACTGCATAGAACCAAA
>N_3271
AGATGGTGGACCCGCTGTGGCACAATGGCGGTTCATGCGCC
>N_3272
AGAATTGATCGCTTATGTGTCAGCATGACAAGTCCCCTAAC
>N_3273
TATGTCAAATTTTGGAGAATCACATCGGATCTTGTTCATTT
>N_3274
CTCAACAGCGACGCGATTACCATTCTCTACATAATGCTGCC
>N_3275
TGGAGAAAGTTGGCCTAGCGCCGTAGACTCCCGTGTCCATC
>N_3276
GCTTAATTGGGTCTGGTCCACATGCAACGGTTGTATCTTTG
>N_3277
GCCGGGTAGTGGGCCTTCTGCCTTGGGTATCCGAACTAAAA
>N_3278
AACGGGTACAATGGGTTTTGCCCCCGCGTTTCTGAGGACAC
>N_3279
AGATACACATCCTGTTTTCTCAATACTGACCTGCACCACTG
>N_3280
CAGCAACGTTATAATTTCTGCAGTCATACCGATGCCAGGAA
>N_3281
TTTCCAGGGACAATTGTTAACCGGGCCCCTCGCTGCGTCTT
>N_3282
GGAAATTATAACCGCATCGACTTTCAGATATAGTCCATACC
>N_3283
GTCCGAGGATTTGCGTCGGGCACGACACGGCGCTCGGGTAT
>N_3284
CAAGACGCTAGGTTCCAATCCGTACGAAATGCTGTGGCGAA
>N_3285
AAGCCTCTCCAGCTACGAGCCATTGTGTTTAACAGGCGGGA
>N_3286
AGACTCCGAAAAAGAAGGATCCGAAGAAGCTGCCATTTTGT
>N_3287
ACTGTTTATGGGCTATGGTGCTGTAAGTCCGGACCTTTAAC
>N_3288
GTAGTGCTGAGAGGCGCTCACTCTTCAAAGAACATAGCCGT
>N_3289
CTTCTCGCACGCGAATATACCTTCACCCACGTCTTTTAGGG
>N_3290
CAATTCAGTCTATAGTGACTCTACTAACCTTGGGTACTGGT
>N_3291
GGCCTATTTGTTTAGAGATTCACCCTAATCAAGGATCCTCA
>N_3292
GGCTTGGAAGATTTTCCGCGCGGAACAGGTGGTATTCGGAT
>N_3293
GCCCGCCGACGAATTGCATCCGTTAAAGGTCGTTTCATGCG
>N_3294
CTAGTTGTAAATTTATTTACCAGTTTTGGACAACTTAGGTC
>N_3295
ATCAGGATCTTCCCCGACTGCAAAGGGTGTTCTTTTGGCCG
>N_3296
GTATGGAGGTCCTGATGACTCAACGTAAGTTTGCACCCAAA
>N_3297
TGCATACAGATACCGATTGCCTTGTTTTGCGAACCGCCCAA
>N_3298
GCCCGATAGTTGGGTAATGTCTTAGGACCTGATTCCCATCA
>N_3299
TCTTGGAGGCACGTCAGGGGCTTGATGACCTCCGACAGGCC
>N_3300
AAATAGTTCAGCTTTGTATGCTTTAATGCTGCCCCGAACTA
>N_3301
CAGAGAGCACATACGTTCCCCGCTATTACTCTTTCTTACAA
>N_3302
TGCTGTCCTCGTGTTTATCTCGGTCACGTTTGTTCGGGCCC
>N_3303
CTGGGAACCGTGTCGGGTCGCAGCTATTGGTAGCTGTCTTG
>N_3304
CGGATGTTCAAGCCATTTGCCCGCGATAGATATGTATTCGC
>N_3305
TGCACCAAGACGGGGGCACGCTTGAAAACTCGGGCATACAA
>N_3306
CGTCTGTACAGCCTAGGAGACGGAAGTGGTTCAGGCCCTGG
>N_3307
CACAGACCGATTAGTTCTGGCAATCGGTATTAGGGTCACCT
>N_3308
TCTAATGCTGAGGTCGGTGGCGACAGTCCGTGCCATCATCA
>N_3309
ACTAGGGAGCTGGCGACATACAAAGGGCAGCGCGACAACTA
>N_3310
CTGTCTAGTGAACTGGAGACCGAATCATGTCGCGCATTTCT
>N_3311
TGCATCCCTGGTGCTGATCGCAGTATTCTCCCAGGTGGAAT
>N_3312
TTATTGCTGCAGCAATCAGTCGAGACTCCAGAAGTGAGCTC
>N_3313
CCTTCTACGCTACTATCACGCCCACGCTACAAACGATGATC
>N_3314
CAGAGAGTGTAGTTTTGGGGCGACCGGAATCGGACGCTTAA
>N_3315
CCATTCGTCTGGATCCTTGTCACTAGTGTGTATAGATCATG
>N_3316
AAAGCGCTCCGTCCTGGCAGCCTGGCCAACAGTCGATAGCT
>N_3317
TACAGTTAAATGGTTTGTGCCCTTCTGTTCGTCCAAAGCCG
>N_3318
ACTCCTATCACGAATGTTAACGCAAGAGCCTCAACGTGAAA
>N_3319
AACCGCGATAGCGGAAATCTCTGACAACCGCAACCATCCAG
>N_3320
TTCTTCATAGGGGTCCACGTCGACTAACCACTTAGTGCGAA
>N_3321
GTATTGTATAACCAAGAGGACGACCCAAGTGGGCAGATCGC
>N_3322
CTTTACTCGTCCAGTCTGCGCACACACGCGAAATTGATGGA
>N_3323
TTCTCCCTGGCATAGATGTGCCGCGGCGTCATGGACAAATC
>N_3324
AGCGAAGTTACAACAATTGCCTGGTAGGACAACACTCAATG
>N_3325
AATTGCAGACTATTCTGAAACCTAGCATGTTTCCGCACGAG
>N_3326
CAGGGTACAAGGGACGTGCTCTTCTAGTAAGCGGGTCACAC
>N_3327
AATTTTTTACCTGACACTCCCCCTCCAGTAAAATGGCCGCG
>N_3328
ATAGTTCACTAACGTGTTCTCGGCTCACCGTACAGAGGGAA
>N_3329
ACAAAGTTGAATCACGGCGTCGGCGGGGTAGGAAGGCGATC
>N_3330
CAGTACCCCGCTCACAGAAGCTTATGTACAAGGCCGGGCTG
>N_3331
GGGTAGGCCATTGTCTGTAACTTATAGTCTCAACGATGCAG
>N_3332
GCGCGTCCCAGGCGTTCCTCCAATCGCCCTGAAGACCGTCG
>N_3333
CGAGTAGGACTCCTGTGTAGCGCTCACAGGGCTTTTAGGGA
>N_3334
AGTAGATCGTGCGCCGATCTCCGTCCGCATGAGAGCCGTTG
>N_3335
TGTCAAGAACCCCACATTTCCTGTGCCAAATTTAACCCGTG
>N_3336
ACTAAAAAGCGAATAGCGCCCAAAGGCTTAATTTCCGGTGG
>N_3337
CGTTCTTTATTCCTGGAAATCAGCGTCTGCACACCACTTTA
>N_3338
AGCTCTCTCATAGCTAGGTTCTACAAAATCCCTAATCGTCG
>N_3339
GCACAACGCACTACACCGGTCTCCCGTGAGGAGACTACCGT
>N_3340
AGCTCCCCCATAAGCACCCGCAGTAATACTCGCAACATGGC
>N_3341
TTCGCCATTCTATCTCAGGACGGGTCAGTCTCGGGGGAGCG
>N_3342
CAGGCTTCAGGCAGTAGTGTCAAGAGAAGATTAGTCATCAG
>N_3343
TTATGGCGTGGATGAGACGGCGTGCCCATGCGGGGCCTGGT
>N_3344
GCCTTCGTACGAGAGACGAACCATCGTTACGAGACAGTAAG
>N_3345
TGAGTACAGACATGTTTTAGCGTCTTCCAGTAGGAGCATGG
>N_3346
GCAATATAACTCAAGGGCTGCCACCGTTGTGGGTAGTCAGA
>N_3347
GGGGAATCATATATAAAAATCTACAGCAATGTCGCAAATTG
>N_3348
ATCAATTCCTGCGGGACGTTCTGTCACGCAATGCCCTGGCA
>N_3349
CCTCGGTGAGCTCTACCGATCAGGAGGCAGCTTAGGGTTAC
>N_3350
ACCGCCGGTACTAAGAGAACCGGGTACGCGGAGGGACAGGC
>N_3351
GAGACCGTTACAAACAAGCGCGTAAATGTCCTGAATCGCAC
>N_3352
CACGGCAAGGGAACTCAGGTCAGTTCAGACCCATTAAACAG
>N_3353
AGAGCGGGGCAGGATAAACGCTTATCCAGTAGAATCCTGAC
>N_3354
ACCGGATTATTTTTCTTCTCCTTTGTGGGAGAGGAAGTCAT
>N_3355
ACTTGCATGCGTGAAATCGACATATCTAGCAGTCTAAATGC
>N_3356
GTCGGACGGGGCATTGCGAGCCTGCCATGCATCCGATTATT
>N_3357
AAGAGTTACGTAGGATTACACCAGTGCTAGCTCCTAACCTA
>N_3358
TAGGATATAGGAGTTCTACACCCGTTCAACACGGCACCAAT
>N_3359
AGGATCGCGTCCCAATGTGTCTGATAAAGTCCGCGATATTG
>N_3360
ATCATGTCCGCACGCCCTAGCTCGGTCTCTCACCACAACCG
>N_3361
GCGCCCATGTGTACGCCCCGCGAGAAGTGGTCGTGCCGCAG
>N_3362
AAATCGGCTGCTCCGGACTCCTAACTGTCGTCCCGGATCAC
>N_3363
CGGAGGTCAAATCAGGGACACAACTTCGGCCAGCCCCACGA
>N_3364
TGACACTCCGATGTATAGGCCACCCCGATGGAGGGGCTTTT
>N_3365
TTACTACGTGGGATACAATACTACCATGCCATTACATCACG
>N_3366
AAAACATAGATGGAGCACCTCAATTTCTGGCGCGAGGTCAA
>N_3367
AAACCCATACGGCGAGCACTCTTAACCGTGTCTCGTCTGTC
>N_3368
CATCCACGAACAGTCACTGTCGTGCATGTACGCCTATAGTT
>N_3369
CGCATTACGAAATCATGCATCTGTGCGCAAAGGAATAATAA
>N_3370
TGGTGAGGCTAGCATGATTGCGATTCGACGAGGTGTATAGA
>N_3371
TATTGCCGAAGATGTTATGCCAGAGACAGAGTTCGGGGGCA
>N_3372
GCATTTCTTGTAAAATGCAACGCCGAAGAAGGATCACAGAG
>N_3373
GTATGAGCCGTAGAGTATGCCAGAAACTTCCAACCCTAGTG
>N_3374
TCAAGTTTTATTCGCACCGGCATTAGGCGGACTTGGCAATT
>N_3375
ACCGCTTGTTTCACCAGTGGCACAAGGCCCTTTACCCCGCA
>N_3376
ATGCTTGCCTAATTCATATCCTGTGGTGACTCAACACCCCT
>N_3377
GCAGCTATTCAGCTTTTGAACATGTGAATTATAGGTAAACG
>N_3378
CTCCGACGTATCATCACTATCTTACCATACTCCGCCTGCGC
>N_3379
AATTACACCTTGAGCGGAAGCTACTCCGCGCATTGTATCGG
>N_3380
GGACCTGAGCCAGCGTTAACCTATACGATCCGCACTAGACT
>N_3381
TCAGGAGCTACTATTACTAACTCAGTCGCTTCACTCACTCA
>N_3382
CGTCCCGTTTAGCACCTTATCTAAATCCGACTAAAAGAAGA
>N_3383
ATCTGAGGCCGGGCTAGCTACTAAACTCCTTCAACGGGTAG
>N_3384
TATTTTTCATTGCCAGGTTTCGGGAAATTTCAGTCACCATA
>N_3385
CCACTTACTCTGTTCCTTCCCCAATTTGGAACCTACTGTGT
>N_3386
TATAACCCTCGATCTCTTCGCGCGCTGCGAATTCCCCAGTA
>N_3387
CTACGCAAGGATGATCGACGCTTATTAGGGTTCAATGATAC
>N_3388
CCATTCAAGATTAAATACGCCCACCGTATATTCAGCAACTC
>N_3389
TGTAACACATCGAAATGCGACGCACATCTTCCTATATCCTT
>N_3390
CTAGTAAATTTCGCTAGTTACTAGATCGTTTAAGTGCATTA
>N_3391
TAAATAGCTCTCACACGACGCATAACCCAATACCCACTTAT
>N_3392
AAGTATTTGTCAGTGGCTCCCCGCAAGCAAGCCTCTGTAGC
>N_3393
AATTATAAGTGTAGGCCTACCAAACTGCACGAGAGGATTAT
>N_3394
ATCTTGGGGAGTACTAGGGACACTGGTTGCAGCCACTACCA
>N_3395
TACTTCCTATCTGAATGATACCCGCTTGCCTAAGATCGCCC
>N_3396
TGCGTAAATTTAGTCACGCTCAAAGCTCGACCCCACTCGGG
>N_3397
CCCTAAGTTCACCCTCGGTCCCGTGCATTACACTAAGAACT
>N_3398
GTAAAATCATGCTGTTTAAGCAAATATAGACTGGGTGACCC
>N_3399
TACAAGCACTCAGTTTTATTCGATGTTCTAATATTAGTGGA
>N_3400
AATAGCTAAAGATGAATTGCCGATTGGCCCATGGCCGAGCG
>N_3401
CATTTACTTGGACGTATTGACACCTGACGTGAAACAGCGAT
>N_3402
TGCCGCTCAGCGCTCACTTACAATCATGTAGCCGGATCGAT
>N_3403
CCAGGAGCGCTCCTCCTAAGCCGTATGAGAACGTGGGATAG
>N_3404
TCGAGCTAGCTCTGTTTATCCACGTGGCTCATGACCGTGTG
>N_3405
AAGTCGTCAACTTGCCAGGCCGATAGCGCGCGTTCAGGCGA
>N_3406
GGGAATGAGCACAGGGAACGCCGCACTGGTTAGCTCTCAAC
>N_3407
TCCTACGAATCACTTGGATCCTTTAGGTGCCAAGCGCACGA
>N_3408
GTCTTTACCGATATCATAACCAGGCAAGGGCCACTGTGGAA
>N_3409
GCGCATCTCTAAACGGCATTCTACGACCGCCTAACGGTCGC
>N_3410
TCCCGGACTTGCTGGCTGAGCTGATACAGTCACCCGCCCGG
>N_3411
AGCCCAGAATATCGTAGTTGCACACTACGGACGGAGCAATG
>N_3412
CCCAAGCCCCATTTCATAGTCACACTCTTCCGCCATCGGGG
>N_3413
AAACATGCCATACTCCTCTTCTATTCGTCACTACCCGTGGA
>N_3414
CTGGATCAATTGTTAGTGTACTAGGAACGTTTTGGGTTGAG
>N_3415
CTTGGGTCAAGCGCCCGACACCTATAGACGGAGTGGCCGGG
>N_3416
TTCTGATTGCACGTGGAAGGCGGGAGTACTCTAACGAGGTA
>N_3417
ACTTGAGACAGCGCGAACCGCCGCGGAGGCCTAAACCACGT
>N_3418
TCAACCTCGTGTATTCTCAGCCTCGTATTGGCTTCACATTG
>N_3419
CATTTCTTCGGCTGGCGACCCTGGTGAACAAACGTGGTTAT
>N_3420
AATGGCGCATCTGCCACGTCCACGAAGCTCTGCGTTGTAAG
>N_3421
TTTCGGCCTCCGTTTATTTACGTAACTCTCTCATGCTCCCA
>N_3422
AAGATGAAGAACCGGTGCGACCTGTCGTCCGGGCGTCTACT
>N_3423
ATCAAAGATATAAATATCACCCAGTCCACTGATCAGGTCGC
>N_3424
ATACTGTATACACCGTAACCCATTTCCTATATCCAGTGGTC
>N_3425
TGGTCTACGATTCTAGAGCCCACCGCAGAGTAGAAGGGACA
>N_3426
CCGCTGCTAAGCGGTCCAAGCTGCCATGCCGGCACACACTT
>N_3427
GTCCACCTTTGCTAGGAAATCGCTTCTTATCTTTCATTTAC
>N_3428
CCTGAAGCACGGTGTGCAATCCAGATGCCCATGAGGTAAAG
>N_3429
TTCAAGGGCGCAATAAGAGACCCCGGGGGGTGCTTGCGGTC
>N_3430
TGAATAAGAAAACTCCACATCCCCCACCAGTACTAGGTTCT
>N_3431
CAGGATCCTAAAACAAACTACGAGACAATGGTTTGGAACAC
>N_3432
TGTAAAAAGCGGCCTCACATCAGTAGCACCAAGACTGTCAC
>N_3433
AGACAGGTCTCTCCCTGGTGCGGATCCGATCGTCAATGGTT
>N_3434
GGGTTGCACATGGGAGCAAACGCTCATCAGGCACTAGGTAG
>N_3435
GTGCTGAGTTATCAGTTGGTCAAGATTGGCAGTGCGCCAGT
>N_3436
TCCCGATAACGTGATCACCCCCCAATGGTTGTAGAGTTAAA
>N_3437
TGGCCAGGTGTCGACCGTTTCACCTAAACCTGCAATAAAGT
>N_3438
ACACCATTCACTGTTAGTTGCGGCAATAATCATCGGGAAGC
>N_3439
GGCTCGAAGTATTAAGGTTCCCTCTTGGCTCTGAGTGTCGA
>N_3440
GACACTGCTTGGCACTTAAGCTGAAAGTTACTCAACCGGCA
>N_3441
TAAATGCTCATAAGTAGAGACGCCTTTCAACATTTTGTTAC
>N_3442
CGGAACGCTCGAGATGTCATCGAGAAGATTGTGAGCCTAGC
>N_3443
TTATCTTCTACCATTTTATTCGAACCTTACCCAAGGAATCT
>N_3444
TTTGCGTTATAACTTCTAAGCTGACTACGTCTATTTAACTT
>N_3445
TTGCCAACATAGCCTTATTTCACCAAGGATCTACGATATTT
>N_3446
TAACGCCGAGATGAACCTATCATCTAACGTAAGGAGCGATT
>N_3447
TTTCTGTCGGACTGTAGAATCTCCGAGTGACACTACGTGGC
>N_3448
TGCCCATTACGGTCTCGGAGCGTCCGATCACGCCGTTTAGG
>N_3449
CAATTTTGGGGTACATAGCCCTGCGTGCACCCTTGACATAT
>N_3450
GCCCTTGGGGAGATTCCGCACTACAGATCTGACTTCCGTTC
>N_3451
GGTATAACAAGTCTTTGGAGCGTTGTTGCGCAAATCTAGTT
>N_3452
ACGCAACGCGGTGGGAGTTTCGCTCGCTACCTTTTATCTCA
>N_3453
GCTACTAAGTTCGACGGAGTCAATGCTAAGGCGTCATACGG
>N_3454
AGGTCCTATCCCTATCGAGACCAGCATGCGTCTGCCCCGGC
>N_3455
GCGAACATCCCATTTGGATCCAGGAAATCACAGTCGTTGCC
>N_3456
AATATCGGCGCGTTTTACACCGGATGGCGCGCACTGCAATG
>N_3457
TTTTTTACTTGGACTAGCATCTCCTCAAACAGATAAGTGCG
>N_3458
ATACTCCTTCTACAATCATCCGCTTCCTTCGGAGATAAAAC
>N_3459
CACTTTGCCCCTCACATGCTCTTATAGTTTACCTTTTCCTT
>N_3460
CGTTGCTTTCCTGTTAGGCACCATGTGGCCAAAAAGTGTGA
>N_3461
TGTCCCGAGATCGAACCCGTCAGTTCACCGGCCCGTTTAAG
>N_3462
GTCATATCCATGCCAAATTACAGGCATGCCTTCGCCTCTGC
>N_3463
GAATTTCGTGTACCGATCCCCATGTCTGATTCGGGAGTGAA
>N_3464
GACGATACGAGCTTTATGTTCTACTTTGGATAACTAGTTTA
>N_3465
ACTTCGTATGACAAAGTCTACGATTGGAAAACCGCGAACTT
>N_3466
ATCGCCAGAATCCTTCTAAACGACCAGGGTTGGCGCGACGG
>N_3467
AGATGCAGCCTCACGAAGGACAGATGAGTACGGAATATACA
>N_3468
ACGGATGTAGAAGCATAAACCCCGTGTATGCTTTAAAAGAC
>N_3469
TGGGGCGAAAGTAGAGCTAACCGGCGCTTGACATACCGTAC
>N_3470
ACTCGGTTTGCACACGCTCTCCGTAGTATCTTACGCGATGC
>N_3471
GTCACCATTGGTCAAGCACCCAATAAGCATTCGTGAGTATT
>N_3472
TGCGATACATCATACCCGCGCCTCAGGCAATTGGGCTTCCT
>N_3473
CAGTGGAGTGTGCTACTCGACCGAGTCGAGCATATCCTTCA
>N_3474
AAGTCCTGGTGCTGAGCGGCCGCACTAGATACAGACTAATC
>N_3475
GTAAGAAACCGTATTAGCAGCTCAGGCCGATAAAATAACTG
>N_3476
GAACTGACGCTCCGGGGCATCAACAGTTATAAATCTCAACA
>N_3477
CCCCCTCAGCACGGGGTAGCCATTTAGTCAACTTTAGTGTC
>N_3478
CTACTTTCAAACTGGACCGACTTGCGTGTTCTTTCACCACA
>N_3479
CAGGGTTCAACAGAAGGGAGCCGAAGCCAGCTGGTCAGGGG
>N_3480
GTAGGGTGTTTTATTAGCAACAACGTGAGCCTTCCTGATAT
>N_3481
GTTCTCTCTTATGGCGGGTCCCTCCGGTCGCCGCTCGCTGT
>N_3482
TTAAGGCTACTATTTTAGAACGGACACCGTGCGAGACCCGC
>N_3483
TAGATCCCATACTGACTGCTCGTTATGATATCGTTAGAATT
>N_3484
ACATACTCTTCGACTCTACACATAACCCGGGCAAGATTTAT
>N_3485
CGAATAGGCGACGTTGGTGACAGCTCGCGCGTTTTCCACCT
>N_3486
GAAGCCTAGATCCCACTAACCCGGGGTGTATTCTGGACAAG
>N_3487
CATAGTGATTAATGCTAAGCCGTTAGTGGCGGATTCGACCA
>N_3488
AATGGATTAGTCCACCAGAGCTGGAACGACCCGCGGCCGCC
>N_3489
TGACAAATATTCACTCCACTCTGGTGGCGAGATAACTCACA
>N_3490
ACGTAGCTACATTCTACTCGCAAGTTTGTTAGGTGCTGGCT
>N_3491
ATAAAACGTGGCGATAACCACCAGTTACGGCGCTAAGCCCT
>N_3492
CTGAGCCATATGCGTCGGCCCCGAACACGCGGTTGTAACAG
>N_3493
TGGGCCTTTCATGCACTTGGCATTTAGCGACCGACAGACCC
>N_3494
AGTACGAATTAGGTGGTCTACCGATTAATTCTTACAAGGGC
>N_3495
GTGAAATGATGGCTTGGAAACTTCGTCGTACCCAATTACGA
>N_3496
CAAAGCGACACAAATTGGGACATCCAGCAGGAACGGGGATC
>N_3497
TGGAAGGGGGGGAATATTGTCAAGTCGATGACATATGTTCC
>N_3498
TGATGTCGCCTGGACGAATGCTGTGAATGCGGTGTGAAAGT
>N_3499
CGAGAGACATCGTCGTTTGACCTAAATACGACCTAAGCTTA
>N_3500
AAATCCGAGCGAAGGGTGCACATTGACGCCACTGCTCTCTA
>N_3501
ACCCAGATTCATATAAGGCTCTCCTCGAGAGTTTGGACACC
>N_3502
CTCAAATCTGCCAAGGTTAGCAGTTTTCCTGGACATGACTA
>N_3503
ATAAGACCCAACCGTCGCCACCCCCCCTTATTGGTAGTCCG
>N_3504
CGCGCCGCGTGGTTGCGAAACGTGCAGTTTTGGCTGGATGA
>N_3505
GCACCTATTCAACTCCCTGACCCTCGACGCCGGTCGATAAG
>N_3506
CCGTAAACGAGGATACGTCGCCCCATGTTTGTAGGCAGTGA
>N_3507
TCGCACTCGATGTTAGCATGCACCGCACATAGTCGCCACGA
>N_3508
AGGCCGCCGGCGCGCCAGCACGTTGCCAGAGCCAAGTCAAG
>N_3509
CGTAGTGTGTAGCGATGTCCCCTTCCAGAACCGATTCGGAC
>N_3510
ACCATCCCCGATTATTTAACCAGAGTGCAATTATAAGCTAG
>N_3511
GCTAGTTTAAGGAGTAGTTACAAATCGGGACGTGTCGGTAT
>N_3512
GATAGTCCAGGCAGTTGTGCCTATTTGGCAGCCCCCCAACA
>N_3513
TCCATCAGTTTCGGGACTAACCACCTGTGTCATTCTGCCCC
>N_3514
ATAGTCTGATAGTCGTCCGCCACGCCCCTTGACGCCATAGT
>N_3515
GAGAGCGATTGACCAACTGGCTACCGGTGCAAGAGAAATTG
>N_3516
CCCTCGGTCTCAAGATTCCCCGCGTTGAGGTCTGCAACAAC
>N_3517
AGGCAAGTTCGTAAGCTATCCACACGTAATCCCGCGATTAG
>N_3518
TGGCTGGGGAGTGTGTTCTACAGTCCTTTACAGCTGAGGCC
>N_3519
TTGCGTAGGATGTCATAATTCGGTACCCAGTATAGTCGAAC
>N_3520
GACCGTAAATTGGGCAAGTTCGCTCGACCGTATTGAACCCC
>N_3521
TTCAATGGTTTGATAGGCGACGCCTATATCGCATTGAAAGA
>N_3522
GAAGAGCGTGCGCCTTTCCCCATATTAGCATCGAATCTCGG
>N_3523
CTATTGATGGCGTTAAACTACTCAGATCTTGCATAAAGTTC
>N_3524
TGTGCCTGAATAGACACTAACTATTACAACGCGCTTTTTCG
>N_3525
CATAGTCCGTCCCCACGGGCCGTTATACTAATTTTGATTCA
>N_3526
ATTTTTGTACCGGAGGTGGTCGAAACCAAAAGTTTAAACGT
>N_3527
AAAGAGTGACAATGTGTGGCCTATAGGGTAGGGGCGCATTG
>N_3528
GTTGCTAGAAACACCAATCGCGCCTTGGCGGGGCGCGGAGC
>N_3529
TCAAAGCTACCCGTCGGACCCGCTTGGTTCGGAGAAAAGTG
>N_3530
TGGCGTGGTATGCGCTTGTGCCCGGAACGACTCCACGTGGA
>N_3531
CGTAGAGATTAAGGACTTGACGTCAGCACAACTCACTAGTT
>N_3532
CAAATAGCCAAGGCTAAAACCCAGGACGCGGCGGAAACTAC
>N_3533
TACGGTATGGATGGTTGTGACTCGTACGCAGCCATATGGGA
>N_3534
ACTGGAAATTTACGGGTCGTCCAGATCCCCACGTTATGAGT
>N_3535
CATAGCTACTCAACCACCACCGGGAATGAGGGGGCCACACC
>N_3536
GAATACCCAATTTGTCCCGACCAGTGAAAATAAAGGATTGG
>N_3537
TAAGTAGTTCCTCACTCAAGCTGTTTCACACTACCTCGTCC
>N_3538
GGATGCTGTATATATCAAGCCAATAACCAGCCACTCGTTGG
>N_3539
AAAGTTATTGCTGAGGCTGTCAAGGCCATCACAGTTGTCTA
>N_3540
TTTACGCGGCACAAGGAAGACACGGACCTGACGTACCCTAA
>N_3541
TGGGACATGATTAGGATCCACTTGCACTAGAGGATTATCGG
>N_3542
AACACAGAGGATGAGACCAACGCCCACGCAGAGACGCAGCA
>N_3543
AGCTCAATACTTGTCCCCCTCCAGCTCATACGCCAATTGTC
>N_3544
GGTTGGTGTTGACTTATACGCCAACACCGGTTCCTCGTTAT
>N_3545
GCCACCACTCACAAGAAATCCCCCTATATAACTCTGGATAG
>N_3546
GTAGATTTCGAGGTCCAGATCAACTTATCTTGAGCCGAGTG
>N_3547
CATGCGACCGTAATCAGCACCGATAGTAGTACCTTATCTGC
>N_3548
GGCTATGGATGTTTTAGCGGCATGGGGCCGGAGTCAGGCTG
>N_3549
GACTTCTCACATCTTATTGCCTTATCATGCCCTGGAGTATA
>N_3550
AACAATATTGTCTGGGCACACTACTCACGATGTGCGAAGCA
>N_3551
AAGTCTTATAGCTACGTTTTCCTCTCCGCATCGGAAGACTC
>N_3552
CTCACGGATGGGGTACAAGCCTCTAACGATAAGACCTACCC
>N_3553
AAGGTAATTGCTCACTTTGACTGGGAATCGATAGTAACTTT
>N_3554
TGAAACCTAGAACGAGCGTTCCATATTATCGACCCGCGTCC
>N_3555
CTCGTCGCCAGTCTCCGCGTCATGTGTACCCCATGATACAA
>N_3556
AAAGACTCGATCTTTGTCTACATACTGGAGTTATTTTGTCC
>N_3557
AAACAGTATTCGCGGATGAACATCGGGCGCGGAAAATAGTT
>N_3558
AAATCTGACGTGCACGTGAACTACTGGGTTTTGATGGTCTT
>N_3559
GGACATCGTCCGGCTGCTAACCGTGTTTATATAATTGTTTA
>N_3560
TTTGGCATCGAGCCTTCCCCCGCGCGTTTCCGTTGCGAAGT
>N_3561
ATCAGATATTATTTATGCACCCAGGAAGATTAGCAACCTGA
>N_3562
CGTGGGTAAGAGTAGTCGCCCGTGGCCATGTATAAACGTAG
>N_3563
GTACCTTAGGAGCTTTTGTACGCGGTGCCGTGGTTGTACTC
>N_3564
TGATAGTGCAGACGTTATTTCTAGAGATTCGATGTACCCAT
>N_3565
TTATTTTGAACCAGCTAAATCCTTTTCGGTTAGCGGGGCCT
>N_3566
TCTGTCCGACTATGACCTTCCTGGCACCGATCCTAGCCCTG
>N_3567
ACGTAGTAGATGGTGCAAACCGTCATCCAACGTAGCGCGGA
>N_3568
ATAGCAGCATGTAAACATGACCTAGACTCGAAGTAGGTTGC
>N_3569
AGCTTCAATGCTTCAAGCGACCACGGTCTAGAAGCTAGACA
>N_3570
ATCATATCCACGATCCAAAGCGCTTGTAACCTCCAGATACG
>N_3571
CCGTTCCTATAAGGCCATTCCTCTGCATTGTTTTTCAAATC
>N_3572
GATAATCGCAGTAGAACACACTCCCTCGTAGGAGAAATCTA
>N_3573
TACCAGGGTGTCTTCTGTACCATCGCAACCATTTTAGTAGC
>N_3574
TGTTTGGACTGCCGACAACTCATAGCGCTAGTAGTGTCATC
>N_3575
ACGAAGCTGGTCCATGAGGTCCCTCTCTAATAATAACCAAA
>N_3576
CCTACCTGCCCGTCCTCTCCCTTGGCTGGTTTGAGTGACAA
>N_3577
AGCGGGTTTGATCGGGTTACCAAGCTCTGCGCTATTATAGC
>N_3578
TGCCGGTTGATAAACAGTACCATGGCGTGCTTTTAGCTACT
>N_3579
CCACCCTCAATTACGAATCACATTTGCTCCTACGCGGTTGT
>N_3580
AATGCCCTGTTATCTGTATCCCCTGGGGTCTCCAGGGTGTA
>N_3581
AATTATGTAACCAACCATGCCCGGTCTTATCGAGGGAATTA
>N_3582
TTTGAGTCTATGAAATGTGACCTTTTTCGGTAAGCTGCCGT
>N_3583
CTCCCTCATGAAGGCCATTACGTCCTAAGGCGTGAGCCGAC
>N_3584
GGGGTAGCCGTGTCAAGCTCCGATGGGGCCAATGACGGTGG
>N_3585
CGGTTGCGTTAAGGTTAAGTCTTACACTCTAACACTCTGGC
>N_3586
CCATAGTTGATCGCCAACCGCATTAAAGGACTATTCATCGA
>N_3587
ACAATACAATCGACCAGAGACTAGGGTTACCACAGAGCGCA
>N_3588
ACACCTGTGTTCAGTGTACACGTTTTTCTCCGGAATCATGG
>N_3589
CCATACGCCGGTCTACAGCGCAAGACCCGTATGCTTTTGTT
>N_3590
ACTTAATAGACGCATAAGGGCGAGCAACACCTCAAACCGGT
>N_3591
ATAGGTTTCTGTCGCGGCTGCTGACGCTCTAATACAGGACC
>N_3592
CGGTGGGCGTTTGCTTAACTCCGAATTCCTAGTATGATCAG
>N_3593
ACGAAGGAGAGCAGGGGATACTAAAGACGTACGACGGTACG
>N_3594
TCAGAAATAAAGCTGACATGCGAATTGCTGTGATCAACAAG
>N_3595
AGTGCCCAACCGGACATTTTCAAATCGCCGCCTAAAAGCTA
>N_3596
TATCACCCCGCCCTGCCTGACCATCCCTCATTGCACTGGGA
>N_3597
CGCCGACATGATGGTTATGGCTAAGGGTACTATACCACCAA
>N_3598
TGAAGTGTGGCTCAGTGGGCCAAGATTAAGACCCAGAGACA
>N_3599
TTGTGGATGCAAGCCCACGACCCGAGTACAGCGTGGAGGTG
>N_3600
TTACCTCAACGGGACCCTGTCGATGCTTGCCCACCCTCGTG
>N_3601
AGCGGACATCCTAGAGGTAACGACACATTGCTGTCCGCACC
>N_3602
AGGACCTGCGGGGTATTGGTCGAGAATAGTCACGCACGCCT
>N_3603
AGCTCCGTTTGTACGTTTCCCATGACCAGCAGATCCTCCTC
>N_3604
TTCGTGTGAAATGCCCTTACCTAAGTGCTGTGCCCTTCGAC
>N_3605
AGTAATGAGAGTTTGGCGGTCTCAGCTGATGGGTCCGAGCA
>N_3606
ATCGCGAATCCGATTTAATACGGCATGTGGATCTGAGGGTG
>N_3607
CTGGCGGCCCAGAGACCCCGCACTATTCCCTGGTACGTGAC
>N_3608
CAAGGATGCCCGGCAAGGACCCCAGGCCCCTGAGTGCCCTC
>N_3609
CACAAACCGGGTAACTGTACCCCATACAAGCTCACTCAGTC
>N_3610
GTTGTCTGTGTCCTTAATGACCTTTGTACTTTGAAAACGGA
>N_3611
GGGCTTAGGGTCAGAGCACACAAACTACGATACAACTTTGT
>N_3612
TATTTTCTGCGAAACTCAGGCCTTGTTGACACCTAAGACCT
>N_3613
CTTAAGGACTGGCTGAATTCCCTCTGATCGTCTTTCCAGAG
>N_3614
TCCAAGCTGTTTAAACGTAACAACAACCACGGTACTGTGGT
>N_3615
CATGACATTTTTGGCTGTGCCGAACCTATGGTTTGACATAT
>N_3616
CCCTACCGCCTTTTTTAACACGGTTCCTCGGCCTATAGAGA
>N_3617
GGTCTTGGGGCTGTTGTTGTCTTTGCGCAGGGGAGTCTTTT
>N_3618
ACTGCTCCGTCTCTCTCGATCTGCACTCGATTCTATACCGC
>N_3619
TCCCTGAACTTACCGTGGGCCCTCTGATGAAGACCAGTATG
>N_3620
AGTTCTGTTCACTCAAATAGCATTGCCTGGGTTGGAGATCA
>N_3621
CATAACTAGCTCATACTATTCGCATCTCAAACACGCTTACT
>N_3622
AACTCACGGTAGAAACCATTCACTAAGTCGAAGATGTAGAT
>N_3623
ACCCATTTCGCATCCTTTATCACTACTATGCGTACCCCCTG
>N_3624
TCACCTGAATGGCTCATGTTCTCGATGTCAATGACCGCCCA
>N_3625
AAAGCGCGCATGCTTATACTCAAGAATTAAGCATCTGGTTT
>N_3626
GAAAATGAAGACGCTGCTAACGCTGTTTCTGGAATCAGTCT
>N_3627
CCCAACGTTATGATGCTCGTCGTTTCACAGCGATCTCCTGA
>N_3628
GCGTTTTCTCTAACTCGGTACACTATTTGCGACAAGACACT
>N_3629
AGGGCTTCGGCATCCCTCGTCAACCACCGGCTAATGCCAAT
>N_3630
AGCAAGCCAAGTAAATCACCCGTGTTTGACCTGAGACCCTG
>N_3631
GAACAACCACTAACGCGTTTCTTCCGTGCGAATCCAGTTGG
>N_3632
TTGGAGGCAGTCTTAGTCCACTCCCTGGAAGACATGCCATC
>N_3633
GGCGGATTTTGTCATTTGAACATTAACTACGAAGTGTAGCC
>N_3634
GCGTGACATACATCAAAAGGCCCAGTCCGCGCCGCTTTAAA
>N_3635
CTTTGTCAGGGTAGCTACCTCTTGTCAGATATCTGTATACA
>N_3636
GCATTCGTGGAGGGAAGTAACCAACCTAGGACAGGCTGAAA
>N_3637
GGAATTTATTAATGAAGACCCCGAGGAACGTCACTGATCCG
>N_3638
CAAACATACGCGAATTGCGACTAACGTTGAACGACATAGAA
>N_3639
GTCACCTGGTCCTTCATCCCCGAACTCAACACTGGTACGTA
>N_3640
GACCTATATAAAAATAAATGCCGTTGACACCTTGATGTACC
>N_3641
CTATGGCCCGCCTGTGAGTACGCTGTACGTGGCGGGTGCTA
>N_3642
TTGGCGCCGCAGGAGGTTCACCTCTGCTGTTCTCATTAATT
>N_3643
CATTAATTTGGTCTGGCCAGCAAATCGCACTCGACTTCACC
>N_3644
ATTTCCTAATGCGGATTATACTTTATATACTACCTGAGCCC
>N_3645
CAGCGCGTGGAGTACTGGCACTAAGACACGCGAGTATCCCG
>N_3646
TTAAAATCGGTAACGAGCATCATGCGCTCGTGTGTATTCGA
>N_3647
GAATGTTATGAACTGATTCGCCGATGTGCTGTAACGCGAGG
>N_3648
GACTCCTAAGACATAGCCCGCATATTGTAGCCCCTGCTTCC
>N_3649
GATTATTTACTCGGGTAGATCTGTGAGACCTTACGCAAACC
>N_3650
TAGGCGAAAAGTTGCAGATCCAGGGATTCCAAATACGGAGA
>N_3651
ATACGGGATTAAAGGAATAGCGAATATCGTATGCATGTCAC
>N_3652
TAATCCCGCAAGAGGCAACTCCGATAACAAAATAGCAGTTG
>N_3653
GAACTTCACAAGGAAGTGGGCACTAGAGGTGGATCTCTCAT
>N_3654
AGATCGCTTTCATTGGTTTCCGACAGACGGTGTCGACATGT
>N_3655
CATCAGTCATTGAAAACCTTCTGGCTCCGCGGTGGATGCTG
>N_3656
GGTCCACTCTAGTCCGATTCCGTAAAGTTGATACAGATAGC
>N_3657
TTCTCGTGGACAACTAGCTTCCTTCGCCCAGCGGAGTAGTC
>N_3658
ACGATCATGATCGCACAGATCTACTATTACTCCGAGTGAGG
>N_3659
CCTGGAAGTGCTGGACGGTACGTATACAAACGCAGTGCGGC
>N_3660
TCTCAGTCCTCCAGATTGGCCGGTTAGACTCGTCAACTAAA
>N_3661
CCACCTCACGGGTGTTGGCTCAATAACGTCCAGAAAAGAAC
>N_3662
ATACGGTTGAGCGCGCTTTGCACCCAAGGGAACATACAGGT
>N_3663
ACATCGAGTAGCACGTGTGGCCGTAGCCATGTGGTTTGGAA
>N_3664
TCGAGTATGTCTACTCATAGCCGTCCGGGTCAGCACAGCAG
>N_3665
TACAACAGGGTCTCCAGGCTCTTCTTCATGCGCTGCTAGGG
>N_3666
AATCTGATAAAACGCTTAATCGTCATTGTATCAGTTATTGC
>N_3667
GTCCGGAGGTGACTGCTGAGCACGACGGCAATAACGACCGT
>N_3668
CTTATTCGAGTTGACTGACTCGCTTTACCTTTCTACCCGTC
>N_3669
GGTGATGTCATCTCTATTTCCTCTCAGGTTCGCATCTCAGA
>N_3670
CTTTACGGACATATCAATTGCTAATTTGTAGCTGCTAGGCC
>N_3671
GTATTACCCACGTTACAAGTCTCCTAAACGCCGCAGCAACG
>N_3672
TGCAGACATTTACCTTTGCTCAGACTGTTAACGGGGTGACC
>N_3673
TCGGAATTCCCCCGCATGATCGGTATGAGGTCCAGTACTAC
>N_3674
GATAGACTTTTGTAGTAGCGCTAACCTTTGTCAGTGGAGGG
>N_3675
GCATTAACGGGGGGTGCCCCCCGTAGCAGCTAAGGTAAGTG
>N_3676
GGTTACTTGAAAGGGGGTGGCGGGTGGATAGACTTTATGGT
>N_3677
ACTCTTTGTGATCTCGAGCTCTAACGGGGAAACCTCGAGCG
>N_3678
GAGTCTCTAGAGCGCGATCCCTAACTCTTAGTAACAAAGTT
>N_3679
CGCCGCTGACACGCAGATGTCGGAAGTGTCATGTGCCGCCC
>N_3680
CCCCTATTTTTTACCCAGGGCTAAAAAATAGACTTCTACCA
>N_3681
CCCAATAAGCGTTTTGGAGTCACATGGCTATGGGCGGTCCC
>N_3682
ATTAAGACGCAGGTCGGCCTCGTCCCACAGTTATGTAGGTG
>N_3683
GCGTCACCCGATGCTGCATACGGAAGTAAGAAACAGACGCG
>N_3684
ACGAGGGAATCACGACATGTCAACACTAATTAATGAAGTTG
>N_3685
GCACGCAAGAACAATAGGAACCAACAAAAAAATACGTGAAA
>N_3686
TGTAAGGAAGGACATATGACCTCGTTCAAACTACGATGATT
>N_3687
TGTGTGGACTCAGGGAATACCAGGCGCAATTGAATGATGAA
>N_3688
ACCCTAACCTCCCTCGCGACCTGCGGCTCTATATACTGTTT
>N_3689
CTACATGTGCCCCCAGTAAACTCTAGAACTGCGACGAGTCC
>N_3690
CGTCAACACCACAGGTCACTCGCGTGAAATAAAAATGTTAT
>N_3691
CGAAGTCGAACGAACGTGCACAAGATCAGTAGAGCCTATAG
>N_3692
TAATCCACCCTACCACGCGTCCGGACCCAGATGGGGGTTGA
>N_3693
TAAAAGGTTATTAATATTATCGCCCATCTAGCGGTACGCTT
>N_3694
AACATTCTCTGTTCAACGACCTGCGCCGGTGGACAAGGCGT
>N_3695
TTCAACCCTCGGGTGATATGCTGTATCTCACTACGCCGATA
>N_3696
AGAGGGGCAACACGCCCTTGCCGAGACTACGGAAACGCAGG
>N_3697
ACCTAAGGCTTTTTGCTCCTCTATTCCGTAGAGTTCCACTT
>N_3698
ATGTAACAGCGGTATTACAACGCGTTGCTTTTGGCCCAAAG
>N_3699
CACACATTGATGGTAGGGACCTACACCGTTCTCCAAGACCA
>N_3700
ACCAACCCTTTTGACACGATCAACAGACAATCCTACCTGGT
>N_3701
CTGCGACGTGGTAACTCAGTCCGCGAGGGTGATGGATCTTC
>N_3702
CGCGGCAATTCCGCGGAACTCTACTTGACATTGATACATCG
>N_3703
TTTCGCTCGTGATTACTTTGCACCCTGTGTGCTGAAAGATC
>N_3704
GCACTGTTTCGAGGTACGGACGAATGCCTATCGGTACCTAC
>N_3705
TACGGGACGATACCCCTGTACGCGCGAATCCGCTAGTTGGG
>N_3706
CGAGAATGACCAAAACGTGACTCTACATCCATGGAGGGACC
>N_3707
GGAGTTTTCCGCAACAAAAACAGCTCATGTTACATAACGCT
>N_3708
GCCTGTGTCTCCGTTATGAGCTCCCCAGTTTTAGCTTCGTG
>N_3709
ACTCTGTACGGACTTACTCACCTGATACTAAAAGCCCTCCA
>N_3710
TCCAAGCGAATAGTGCAACCCGGGTTAGTTTCCGGCAAATC
>N_3711
GAGACCTGACCTACGAGACACGAGAGCGGAGGTCGAACGAT
>N_3712
GAGGGCCGAGGACCCGCGGTCGCTCTGAGGGATGTGGGCTC
>N_3713
GTCTCGCGCTCCACATGGAGCTACTGGAATGGTGTTACATG
>N_3714
CACAGAGATTGATCTTGACACATCGCTCTTTGGGGGTTTGC
>N_3715
AAGAGGCGCGTCAGGCATACCTTCAAGAATTGGCCATGAGT
>N_3716
GGCTAGGTCTAATTGACACCCCCAGCATGAATAGGAGTGCG
>N_3717
TGTGACAAAGGCCGGCGACACCACCTAATTTAATAAGTGGG
>N_3718
AAGACTAGTATTGGATTAAACGGTCGATTAGTGTTTCTATG
>N_3719
GAACTCCACCTCGTTCGCTACCCAGGCTCTTCTACATTCAC
>N_3720
GTATCCGAACTCACGAGCCGCGACCCTACAGGTGCGCCCGG
>N_3721
TCGAATGGCTCTGTTTAGACCGCGGTACCTCACACACATGA
>N_3722
AGACCCCACCACACAATCCTCCCTCGACCAACTGATTAGAC
>N_3723
ACCGAACTTGCGGCCTTGGTCTGGTCGTCTGTTGTTCGGAC
>N_3724
GAACTTCCATCAAATTGAGCCATACAAGGAGTGATCGGTGA
>N_3725
AAGGTAACAACGTTGCGATGCCCGCGGCAATTGCTTGATGA
>N_3726
GCCATAATCATTGCAAGTAACTACTCTTGGCTGCGTTACTT
>N_3727
TTTTCTCAGCTTGTGCTAAGCAAGTTAGCGACTCAACGCCC
>N_3728
ACTACATCTCAAGACGATCACATGTGCGAGCTCCAGTCAAT
>N_3729
ACCGTCGTTCGTACCTAGAGCAAGGCCAGGCGCAAATAGAG
>N_3730
GCCTCGGGTGCCTAAGTGATCTTAAAATCTCGATATGTGGA
>N_3731
CTGGTATACTCACCGATCTTCATATAACCCGATTACACGAG
>N_3732
GAAGCGCGCATTTAGTCATTCTACTTACCGGTTCGGGGCAG
>N_3733
AACGCGCGCAGAACGTGCCGCGCACGTGTGCTTCGTTGATT
>N_3734
GATACACCGCACCCACAACCCTTGATTCGAGACTTACCCAT
>N_3735
ATCGGGAGTAGAGATGATAACGCCTGGTAGGCGCCGCAACC
>N_3736
TCATCGTACATCGGATGGGCCTCTAGTCGTGAGAATGGAAC
>N_3737
CCTCGCCGAGTAATCGAAGCCGGGTCGGACACCTGCCTTCA
>N_3738
AACCACATAAGAGGACGGGGCGCGCAGGTGCGGTATAATTC
>N_3739
AGCATACTCAGTGAGCATAGCATAATATGCCCTACACCTCG
>N_3740
CGAGGTTGCCACAATCGTACCGAGCGCCTATGACGAGGAGA
>N_3741
TAAAACAGTACCAATTGAGCCAGGAGGTACCCCGATGCACA
>N_3742
AAGTGTGAACCCGATGGTCCCGGGAGTATTGATGCCAAGGC
>N_3743
ACTAGGGGGGGCTTGACGTACGTACTGTTAGACAGCTCCTC
>N_3744
CCTCATAGAAGACAGAAAAGCTCCCGCTACTTGCGCGTTCC
>N_3745
CGTCGAAAATGTAGAACTAGCTCACGTTGAAGGGCTTAGTG
>N_3746
GGCATATCATGTATTCTGCACACAGTAGAGGTGACAAGCTA
>N_3747
AGAGATAACCCCCCTTATGACATTTTTAACAGTTTGCCTTT
>N_3748
TCAGAGATTAACTGAGATTACTTTATAACCGCGCTTAACCT
>N_3749
GGCCCCATACATGCGGAAAACGCGAGGCGAATGAGTCTGTT
>N_3750
GGAGACTGAGGTAAAGCCTGCAGTGTGCAAAGCTCTTCCTT
>N_3751
TCGAACGCGATCTGTACACTCGCCTTTGGTACCCAGGGGGT
>N_3752
ATCCGTGCTATTTACCCGTTCCGATATGTGTCGCCTGATCT
>N_3753
AAGAGGCGACCGTATCACTCCATACATTAGTGACTACTATC
>N_3754
CCCACTTATTGCCGACTCGCCAGACTAGCGCCTCAGGTAGA
>N_3755
GCATTAATTTCGCAAACTCACATGGATTCTGACCGGGATTA
>N_3756
ACATCTAATGCCCTCACTTTCTATCTAGTGCTAGATGTCCT
>N_3757
TGGCGTCTATTTGTCGGAGTCGGACATCCGAGAGGCTGAGC
>N_3758
CGGTGCCGGACCGCCTGATCCTGCTGCACTTAGGCAGAATT
>N_3759
CATGGATTCTATGTCAACGGCTAAATGTTCACTGCCCTACT
>N_3760
ATGACAAGAGGCGAATAAACCTTTCCACAGTTACGGCTATT
>N_3761
AAATGATTTCACAACCCTTTCACACTCGCTGGAGCGTCAAG
