# Supplementary material for: EnDeep4mC predicts DNA N4-methylcytosine sites using a dual-adaptive feature encoding framework in deep ensembles
Source: Genome Res. 2026 Mar;36(3):589–99. doi: 10.1101/gr.280977.125 (PMC12951953; doi:10.1101/gr.280977.125)
Supplement: Supplement 1 [file Supplemental_Code.zip › Supplemental_Code/EnDeep4mC-main/data/4mC/4mC_G.pickeringii/train_pos.txt]

>P_1
CGAGGGTGCGGCTGAGGGAGCGGTCGCCGCGGAAGCGCCGG
>P_2
GAAGTCATTTAAATCGTCAGCAGTGACCTCCCCAAGAGCCA
>P_3
GCACTTGAACGAGGAATACACTCAAATACTTAAATTCCCAC
>P_4
CTCTCGCCGCTAACCCAGCGCGAAGCCGTGCTTTCATCAAA
>P_5
CCTCATCGCCGATGCCGCCGCGGCCGGCTTCGAGCCGGAGG
>P_6
GGCTGCAAGGTGTCACTGGTCAGCACCTCGAAAGACAACTG
>P_7
CCTTCAGCAGGTGGTGGCGGCAGGAACGATACCGTGGATTT
>P_8
GGCCGCCGCCATCTGGAGCACGATGGCCTGGATCGACACCT
>P_9
GATTACCCCCCCCAGAAGCGCCCCGCCGTTGTTGGAATACT
>P_10
GCGGAGGTTGCATCGGTCGGCGGCTTCGAGAAGCAGTACCA
>P_11
ATGCTTTTACCCTCAAAGTCCCCCGATAAATAGATTTTCCT
>P_12
CCGGCTGGTGCTGATGAGCGCCGGCGAGGCGGGGACCCAGA
>P_13
CGTTGTCCCAGAAGATTTCGCTGCAGGGGCCGCAGGGGCCG
>P_14
CGCGCTCTATCTGAGCAAAGCGGGTTATCTGATCCATGGCA
>P_15
CCGGAGGGGAGCCTCATCCGCGTCACCGCCGAAGAGGATGG
>P_16
CTCCATGGGGGGGCTCGTGGCCCGCTCCGCCTGCATGCTCC
>P_17
GCTGACGGAGTTCTGATACTCCCAGATGTACGGCGGGAGCG
>P_18
CTTGCCAAGGGGGCGCTGCGCGAGTCCGGGAGCGCCATCAT
>P_19
CTGCTTCAGCGACACCGCCACCACGAGGCTCTTCAGGGTCT
>P_20
GCCGTTGCCCTCGCCGGCTGCCGTAACCCCTATCTGATATC
>P_21
TATCAGGTGCACCCCTACCACGCCGGCGAGGTCATCCCCCA
>P_22
CGGTGTAACCCCGCGATTTGCCGTACCGATTATCCCTTGCA
>P_23
CGTCCAATCCTGGGGGATTGCCGCAACGTCCGCCGGGGTCC
>P_24
GTCCCTCATCACCTGGATCGCCTTCGGGATCCATCTCCACC
>P_25
GGTGAGGAGATAGAGGGTCGCGGGAAGGACCACCAGGGTTG
>P_26
TAAATGGCAAAGGCAAAATTCGAGAGGAAGAAACCGCACGT
>P_27
GAGAGAGCCTCCTCCACCCGCCCGAAGCCGTAAACCCAGCC
>P_28
TTCAGCTCCGCGAGCAGCGGCATGAAATCGGCCCCCTCGTC
>P_29
CGACGCGGTGATAGACTGCGCCGTCGAATAGGGGAAGGAAC
>P_30
GCCCTGGCAGGGGCCTCCCGCAGAAACGGCAAGGTGGCGCT
>P_31
GACTTCTACGACGTAACGAGCGAGTTCGACTCCGTTTCCGG
>P_32
CGGGAGGATCCGGCGGGGCGCCCGAAAAGGATGACCTTGAC
>P_33
CACCAACTGCATCCAGCGCCCGGCCGAGACCTACAAGGACC
>P_34
CGGACGATGCCATCCACCGCCGGCCGCGCCGGCTTCCTGGC
>P_35
AGCTTGGCTAGTTATCTCGTCTAACAATAAGAAATCAGTAT
>P_36
GGAAACGGCCCCGAAGATCGCGCCGGCGAGCACGGCAACGA
>P_37
ACCGACATCGCCGCCCGCGGCATCGATGTCTCCCAGGTGTC
>P_38
CGCGGAGGCCATGAAAACCGCCCTGGAGGGGAAGGAGCGGG
>P_39
CAGCCGATCAACTCACCCTGCGGGTTCGGACAGGATCGACT
>P_40
GTTCAGGTGCATCTTGAAGGCGCGATCCCACAGCTGGGGCT
>P_41
ACAAAATTGAAAGTGCAAAGCCGTCAGGGTAATTGGATAAA
>P_42
CCCCCTACGGCTTTCAGGCGCTGGGGGGAGTGGCGGTGATT
>P_43
GTCAGCCCGAGGGAGACCAGCAGAAACTGGCGGAGGGCATT
>P_44
TCGCAGGCCACTAAAATCTGCGGCTTCTCGATTTCGGGCAG
>P_45
AGGGCTGACACCGGTCGGCGCGGCTCCGAAAGCATTGTAGG
>P_46
GAGCGCGAAGGCGAAAAATGCAAAAATGGCGAATGGCGACA
>P_47
ATTTCGTCACCTTTCCGAAGCGCTCCCGAATCCGATGCGAA
>P_48
ATTTAACCACAAAAGACTTGCTGGCGCAAGCGAAAAAAGTC
>P_49
CCAGCTCTCCGCCTTTCCTGCTGAAACGGTACCCGACCCCC
>P_50
CGACGGGATCGAGGGGGTCGCGGTGACCCAGGGGCCCGGCC
>P_51
AAAGGCCCGGCCGTCACGCTCAAGAAGGCATTCCAGGCTGA
>P_52
CCGAGACGCACCAGCGTTTGCGATTGGGCGATAAACTCCTC
>P_53
GAGCTCGCTGAGGCGTTTCTCCGTGACGTCCCTGAGAAAAA
>P_54
TCGATTGGGCACACCAAGCCCCCTTCCGATGAATCGCGGCA
>P_55
GCCACCTCCACCCATTTGCCCCCTTCGGCGGCGGAGACCCA
>P_56
CGAGGCGACGGCGAAGGCGGCGGCGTAGTTGTACTCGTTGT
>P_57
ATGCCGGGCACGGCGATCCACGAGTTCGCCCTCTCCTCCAG
>P_58
ACCTCTTTCCCTTTTCGCCGCCCGAAAGGAGAAGCGCCCCC
>P_59
GGACGGTTTGCCGGTTTTCGCAGGAATATCTTCAGCCCCAT
>P_60
GACACCTACATCTCCAAGAGCCCGAAGGTGGAAAGCCTCAA
>P_61
CCCGACTCCCCCACGAGCCGCGGCAGGTACTTCTTCTTGGC
>P_62
TCAAGCGTGACGGTCCCCCCCCTGCCCCCTGTCGAGCCGCC
>P_63
GTATTACGCCACGCCGGGCGCCCTTCCGACGGTGGAGCGCT
>P_64
CCGGTATTCGCCGAGAAACGCGTTGTAAACCTCCTGGGTTG
>P_65
CGCGCCAGGGCAAGGGCACGCCGCATCATCCGTTCGTGAAA
>P_66
GTCCAGTTGAGCGTTCGCTCCTGGGAGCGGAACTGGCTGTA
>P_67
ACCACTGTACCATCGAGGAGCGGGAAGAGTTTGAACCCCTC
>P_68
GTTCTTCATAAGAAAGCCGGCTGCCACTACCGGAAAGTATT
>P_69
CTACGTGCCTTCATGCAAAGCGGATTATCTAAATATCAACT
>P_70
AGTCAGCTGCTTGCCACATACGGGATTCGTTGACCATGACC
>P_71
CTTCATGCCCGAGGAGATTGCCGCCATGAACACCGCCTTTG
>P_72
ATTCTACCGAAAGAGCCACGCTGTGACAACCGCAAAGTCCC
>P_73
AAGGCAATGGCAGATGTAATCAAGGAGATGATGCACGCCGA
>P_74
AGCAGCAGAAATGAAAACCGCGGCGACGGTGGCATAGGTGG
>P_75
TTTCATGTCGGTGATGATGGCGTCGATGTCCTTCCTCGAAA
>P_76
GAGCCACCTTCTATTTCACGCTGTAAATCCGAATCATCCTC
>P_77
TCAGCGTTACCCGGAAATCGCCCGCCTCGCCATCCACCCGC
>P_78
AAGAGAGAGAATCCTTTCGGCGTTTTTTGTCAATAATGTTC
>P_79
GAAGTATCGCCTCCCTCCCGCGTTTTTCCTCTGAGCAGCAC
>P_80
CTTGACGGAGTGGAAAGATTCGTTCGAGCTGTTTCATCCAA
>P_81
GGTCTTTTACCCATCGGGCGCGATCGGCAGAAAATTTCAGG
>P_82
TCCCCTCGTTGCGGAAGTTGCGGTTGATCTCGAAAACCCGC
>P_83
CGTACTTCCTAAATTGGGAGCACGAACCATTATTCCGGCGA
>P_84
GCTGTTTTGAACCATAAAAGCATGTTTTCCAATTGCGTTTA
>P_85
GGCCTTTGCCTGGTAAATCGCGTCCTTTGCCTGAAGCTCAG
>P_86
CTGGCACGCTGCCGAAAATGCGGAAAAGTTATGAAGAGTGA
>P_87
TTTCATCCCATAAACATTGGCGCGAAAATTCACCTCAGAGG
>P_88
CGCGGCATCGTCGGGACCCGCCGTGGGGAGGACCAGGGGGT
>P_89
AGCTGGTTCGCCCTGAAAAACAAGAGCGCCAACATGGACGT
>P_90
GACCCGCACCGTTGCCGCCGCGGCGTCATGGGGTGCGAACG
>P_91
GGATACCCTCGCGTCGCTGGCGAAAAAGTTCAATATCTCCT
>P_92
GTTGCCGAAACCGATGATCGCGTAGCCGACCCCCTGGCCCA
>P_93
TGACCGGGTCGACGATGTGGCAGTCGAGGCACGCCGGCCCG
>P_94
ATGGCTGGAACCTCGAAGAGCGGAAACGAAAAAAGGCGCCG
>P_95
CCGATCCATAATTATCGCCACAGCAGAGCGAACCGAAAGAT
>P_96
ACGTAAAAGTACCAGCCAAACGAGAATTTTTCATAGCCTTG
>P_97
GCCTCTGGGGGATGATGACCCCCGAGAAGATGACCCACAGC
>P_98
CCCTAAATCCACTTGACTCACATTAAAGCTAATTTATTGAA
>P_99
GGTACTTCCTGGCGAAAAAGCCCGAGGAGATCACGGTGGCC
>P_100
GGGCATGGGGCCGTCCAGGGCGTCGACGAGCAGCAGCACCG
>P_101
CAATGCGGGCACATCCATCACGATGCCTACGAGGTCGGGAC
>P_102
TCCTCCGCCAGGGCAAACTTCCCGAGGGCATGCCAGGCGAA
>P_103
TCGGTGAACCCCATCCAGCGCAGGAAGCCGTCGTACCGGGG
>P_104
TCGCTCACCAGATGCCGCGGCGGCCGGGGACGCTCCCCCTC
>P_105
GTTACCAAAATGTGGAAGCGCCCCAACGACCTGATGGTGGG
>P_106
GTGGAGGAGCTGGGCAAATGCGGTTGCGCCATTGACCGTCT
>P_107
GTGAGGACCAGTGCCTCCCGCGCCCGCGTCATCCCCACATA
>P_108
GGTTGCGCGGAAGAACCTCGCGGCCGCCCTCGTGGCGGTGG
>P_109
CAGGGGCACCGGAAAGGGTACTGCCTCTACAAGATGGGGTG
>P_110
ATGGCACAGCTGTACGGCGGCGCGATGCCGAGGGGCGTTGC
>P_111
GAGAGCCACGCCACGAACCGCGGCAAGGGAGCGGCGCTCCG
>P_112
TTTCCGGCACCCTCATCGAGCGGTGTGCCGACGTGGCGCTC
>P_113
GACGTAGCCATTGTTGGCCGCGAAAATGACGAGAACCTGTT
>P_114
CCGCTGCCGCCCTCATGGCCCAGGCGAGCGAGTGGAATGCC
>P_115
CCCCAACATGTTCAAGATCGCCGGCGAGCTGACCTCCACGG
>P_116
GCGTCCTGAAGGTGGGGGCGCGTTCCCCCGATTTTTCCCTC
>P_117
GGACTCACTGTGAAAAAATTCAGCGCCATCGCAGCCCTGAT
>P_118
GGCGCTGTCAACGGTGCACCCTACAACACCGTCTGGACGCG
>P_119
TTGCTGGTACCAGGTTTCGGCGCCAGTGATTCGATCCGCAT
>P_120
GAAGCGCTACGGCCTGGCCACCCTCTGCATTGGTGGCGGGG
>P_121
GGTCGGTGACCCCGGAGGTGCGGCAGTGGACGTCGGCCCCC
>P_122
GGTAAAAATCAAGTCATTCGCGGAAAAATTTTTCGGAGGAC
>P_123
GGGGAGGAGCGGGTCCGCTACGATGACGACAACGCCACCAG
>P_124
CACTCAAGGCGTGGTATCCCCGGTGCCTCAATTCGCTTGAT
>P_125
ACCCGGAGAAAGACCGCCCACGGCCGCGCCCCAAAGTTGGC
>P_126
ATGGCGCCAGAGGTGCTGCGCACGGTCTCGCTCATCGACGT
>P_127
ATGAAATGCTGCCGTACCTGCGGGAAGGGTTCGGTAATCCC
>P_128
CAGGTCGGCAAAGCTCTTCACGTTCGGGTGCTTCTTCGGGT
>P_129
AAAATCAAGATATCCACCATCACGAACAACATCTGCGCCGA
>P_130
GAAGATGGCAAAGATCGATGCCGCCTCGACCCCCAACAGGC
>P_131
GACAAAAGTTCGCCGAAGCTCTACCAGGCACTCTGCACCGG
>P_132
CATCTGAATCCAGAGGAGCGCCTTGTTGTTTTCCGGGAGCC
>P_133
CCCTGGGCGGCCCGCAGATGCAGCACGGTCTCCCCCAGCTC
>P_134
CGCTTCGGCCCCGAGGGCGGCGGCAACGGTAATCCACAAAA
>P_135
TACGCGGAGACCAACATCCCCCTCCAGATCAGGAAGGCCTA
>P_136
GAAGGCGGCGCCGGAAACGGCGCGCTCCCGGCAGGCTACAG
>P_137
GGTGGCCGCCGAGGGGGTCGCGGTAGCCACCATCGAGCACC
>P_138
CAACGTATTCCGTACCGGCGCTGTTCCGGTATCTTTTCTAC
>P_139
AGAAGGGACGCGTGCGGCTGCGGGAGCTCGCGGTCCCCTTC
>P_140
GGGATATCCTCCCTTCGGCGCGCTATCGCCCCGGCACGCTG
>P_141
TGGTGGCCATGATGTTCCCCCCAAAGGCGGGGCGGGTCTGG
>P_142
CGTCTGCATGGGGATGAACCCGGCCGTGGGGGGGCCCGATT
>P_143
GACAAGGGGGCCGCCTTCCGCTGCATCGACGGCCTGCGCCT
>P_144
GAGAAGACGATGATAGCACTCCTCAGCGGAAAACTCGCCCT
>P_145
ACCGTCTTGTAGAGAAAATTCTTGAACTTGTAGAACCGCTT
>P_146
GCAACGACGGTAGTGTTGCGCACGATGACCACACAGGAGGC
>P_147
CCTGACGGTGAACCCGGCTGCGGCCACCGTCACCCTCGGCG
>P_148
AGATTGGAATATAGGTAACGCGAAAAGGTACCACAATGGCG
>P_149
CCTCCGCCATACCTCGCAAGCAGGAATTTTCACACCGTTCC
>P_150
GAGCTTGTCCGGGGTGGAATCGCTGATGACCGCCAGTCTCT
>P_151
GGAATCACCGCCGAATTTTTCGAGAAACGCGTTGGCAATCT
>P_152
AGATGGACGAAGTCGGCAAGCGGTTTTCCGATGAGTTGGTC
>P_153
TGGAGGCGCGGCTCCAGAAGCGGCTGCGCAAGCTCGGCATT
>P_154
CATGGTCTGCCGGACCACGGCGGAATCGTCAACGATGAGTA
>P_155
GTGCGAGATCCAGCTCGACGCCCTTCCGGAGTCGCGTTTCC
>P_156
TCCTGCAGGTGTAGCAGCCGCAGTTGGGGTCGACGGGGTAG
>P_157
ATCGACCGTCCTGACTGGCGCGATCGCGAGAAGATACTCCA
>P_158
AAAAGTGCCTCGACGCAGCACATGAGCAGTGAAAAGCCCGG
>P_159
TGAGGGCAACCACTTCGAAACGGTCACGATGTGCGGCGACA
>P_160
CTGGTGATGGATTTGAAAAGCTTGCGCATCTTCAGTTCCAT
>P_161
CGCGGGCGAACCGAAAAAGGCCGTGGCGATCTTCGCGTTGG
>P_162
GCGACCCCGATGGTGCGCCCCTGGACGCCGAACTCATCCAT
>P_163
ACAGAAAACACTCGGTCCTGCAATAAGCTTGTTTTGTATCC
>P_164
TGGTACCAGAAAAGGGGGCGCATTGTAAGACCAAAACCGGA
>P_165
TGCCCGGGTTCTTCTTGGAGCCCGCGTGGACGATTTGTTCC
>P_166
CCTTGAAGTCGAGCCAGTTGCAGGAACGGGTCGCGCGGCAC
>P_167
TCATAACTCTCGGCAGCCCCCCCCTCGAAAACAGCACCATC
>P_168
CGGAAAGCCCGGTTCGAGAGCAGTGACCCGCGGAATCAGTC
>P_169
CCGCGCCGACCGATGAGGAGCGGTGGTTGACGGCGAGCGGA
>P_170
GATGTAAACCTTGGATACCACGGCCGGCTGGAGGGCGTTGC
>P_171
CTCCCCCTCGCCCGCTGCCGCATTTGCGGCCCAAAAGCCAA
>P_172
GAGCTTCAGGCGGCGCACCGCCTTTTCGATCGACACCGACC
>P_173
TGGGTGGTCGCCTCCGAAAGCTGTGCCCTTGACCTTATCGA
>P_174
CAAGATCGCATGGGATTTGGCACCAACAACCATGCATCTTG
>P_175
CATCATCAACACGGCGGTCTCAGGAGTGGCATCCTTGATCT
>P_176
CGATTGCCAATATTGAGCCGCGGGACCTCATCCAGGCTGCT
>P_177
CTTCGCTGGCTTTTATGTAGCCGTAGCGATCATTATAGGCT
>P_178
CTCTTTCAGAAGAGCTATCGCGCGAAAATCGGCGAGGGAAT
>P_179
CGGCAGCACCACGACGGCCGCGGGAAATGCCAGAGTACCGA
>P_180
TGCAGGCCGCCATAAATTCGCTGTTGAGCTTGCGGAGCGTG
>P_181
TATCTCGTTAAGCCGGTCGCCGCTGAACCGGGTGATCGGCC
>P_182
GGGGAGTTTCCTTGGTTTGGCAGTTCCGTATCAGACAGCGG
>P_183
GGTTCCCCGTGGCTGCGATGCTGTGGTACCATTGGAGAAGA
>P_184
GGTGTTTTCCAGCTCTCGCACGTTGCCGGGCCAGGAATGGT
>P_185
AGATGAACATGCAGATGATCCGGAAAAAAATCGCCCCGGCC
>P_186
ACTGCATGAACCACGGGAGCCAGGGATCACCACCACGCCAT
>P_187
GGTTCGTCCTTCGTTAAAGTCAGTTTCTGCCACCCTTTGGC
>P_188
CAGCTCGGCGCGGAGTTTCGCGTGTTCGGCCAGCTTCAGCT
>P_189
GCCCGTACTTGATGGGTGCGCGGCCACGAAACTCATCAGGG
>P_190
TGTGATCATGATGGATATTGCAGAAATACGGAAAAAGGCCC
>P_191
CACCGGCGGTTTCGAGCCGGCGAGCGAGGACCGGCTCCTGC
>P_192
GATCTGGACCGGGGACTGATCGGCCACCTTAACGCCCTGGC
>P_193
CTGGGGGCGCCCGGACATGGCGCTCTTCCTCTTCACCCGGG
>P_194
GCCGCCCCCGTTGCCTTCGGCGCCGACGGCGTCAAGCTCGG
>P_195
AGGGAAGGGCTTGTCTAGCGCGGAGCCTCCGAGACGCGGCG
>P_196
AGCCCCCTCTGCAGCGAACGCCGCACGCTCATGCTCCAGCT
>P_197
CAGCACCCGGTTCAGGTCCCCTTCGCGGAACGTCGTCTTGG
>P_198
GCATCGTTCTGGTCCGGACGCGCCCTCCTCGTCTGGAAGAA
>P_199
GGCGCCGGAGGGAGAGCACGCGGTGCCCGGAAGCGGGCGGG
>P_200
CCCCCACCGACGAGACGAAGCGGCCCCCGGGGAGCGAAGGA
>P_201
GTCGCCTCCTTCATCATCTGCAGGAATTCCTCCTCACCGAG
>P_202
AGGAGAACCTGGTCCGGCGCCTCCGGAGAGGGGAATTCCTT
>P_203
GAACACGACATCGGCGAGCTCGGGAGCGTTCAACGGCTTCC
>P_204
AATTCTGTTGAATTTAAAAGCGGTTTCTACAGGGATTCGGA
>P_205
CATCGACTGGACGAAAAGCGCCGTACAGGTCTACAACCTCA
>P_206
GTTGATGTCGTGGAAAAATGCCCGTTCCAGGTTGGCGCGCT
>P_207
CTGCTCCGCTTCATCACCTGCGGCAGCGTCGATGACGGCAA
>P_208
TGATCCGAATCAAAATCCTGCGGCCGTTAAGTTCGAGGAGA
>P_209
GCTGCTGGGCGAGCTCAACGCCCGCACCTACTACGAAGCCC
>P_210
CCGTCTGGCTTCCCCTCGCGCACGAAGGGGTACTGGCAGAA
>P_211
CCACAACACCGCCGGGATCACCGTCTCCATCTTCTACGCCG
>P_212
AAATGAAAGGGCTCACGGCGCGGGTCCGGAACTCGACCCAG
>P_213
GAAAAAGCCCGAGGAGATCACGGTGGCCGCGGTGCTGCTCG
>P_214
ACGATTTCTCCCTCTTCGAGCCGGAACGTGGTCGGCCCCAG
>P_215
TTTCTTGATGTAGGGGAGCGCCGCATCGATCTTGTTCGAGA
>P_216
CGGTACCACGCCATGTTTTCCTACAAGATGAAAAACTACGC
>P_217
AGGACGAGCCGGGCGTTTCGCGGGAGGAGCTTTTCGAGCCG
>P_218
TGGGTACGCTCCTTCGCCAGCGAGGATCTCAAACCGCTCAT
>P_219
GCCCGACCCCCTTAACGGCGCCGGAAAGCAGCAGCACCACC
>P_220
AACGGCTCGACATCAGGGCGCCGAAACTCCTTGTACTGGCC
>P_221
TCCGAACGCCTGGGTGGCCGCGGGATTGAGGAGGCGCTGCG
>P_222
GCAGGCAGACCTCCGGGAAGCGGCTGCGTCACATCCGGTGG
>P_223
GACATTGCGATCTACAACCGCGAAAAGGTGGAGCGGGGGAT
>P_224
CAGCTGGAAGTCGGAAGCGGCGCCCTCGGTTTCGGGACGGT
>P_225
GCTTCCCATCTTGGTGCACGCCGCCATGATCCGCTGGAGAT
>P_226
TGCGGCGTGTCCCTTGCCCGCAAGTATGGGGCGGAACTCTT
>P_227
ATCAACAAATTATTAAAATCCATAAAAGCCTCCATTTTTGC
>P_228
ATGATTGCACTTTCATGGCACGTTCTCCCTTTCCCGCGTCT
>P_229
TACATCTCCAAGCCATTCTCCTCCGACGACATGAAGAAGCG
>P_230
GGAGCGGGAGCTGCGGGAAGCGGCCGAGCGGCGGACCCGGC
>P_231
CCCGCCCCGTGCCGGTGGCGCGATCGAACTTCTTCCGGGAG
>P_232
TTCCCAAGGTTGATAAAATCCTCGAATGGCCCGGGCTCCGG
>P_233
GACGAAATCCTTGAGCCGCGCGCTCTTGACGTTGTAGTACC
>P_234
CTCATACTCGTCCATGAGCGCCGTGCCGGGATGGCGCAGTT
>P_235
TTGTGAAGTACCGCCGTCACCAGGAACGGGTCGATGAAGCT
>P_236
GCTACGGCGGGGCCAGAAGGCAGAAACGACTCGAAGATGCC
>P_237
AAGCACCCAATGAAAGGCCCCCCATGCCCGACCAGTAAACC
>P_238
CGCGATGATCATCGAATTTTCTGGACTGCCATCATCACCGG
>P_239
CACAAGAACAACAACGACACCAGCCATTTCGCATCACCCTT
>P_240
TCACTGCAAGGTACTTGTGGCTGTCTCAGTGTCTCGGTGCC
>P_241
AGACCACCGACCGCCACGTGCGGGAGCGGCAGGTGGGGTTC
>P_242
GCAGGCGGCCACATGGCCGGCGTAGTCGGGATTCTCGCCGT
>P_243
AATAGCGTATTTCAGCTTGTCAGCAGCGCCGTAGACCACGT
>P_244
TTCGGTTTGTTCGGTAGCTGCGGTTACTTCATGAGGGTGGC
>P_245
CAAACGAAAGAGACAGAAAGCGTGCGAAAGAACTGGGTGTT
>P_246
GCCCCTAGCCAAACGTTTCACTTGTATCACAAAATCGCGAC
>P_247
CGTCTGGAATCTGGCACTCACGCGGATCGAAGAAAAGGTGG
>P_248
CATTGAGCGGCCGCCTGACGCTGGACCCCCGGAATCCCGGT
>P_249
TTGCTGCCGAGGAAATTTTCCTCGAATTCAAACCACTTCTT
>P_250
ACCCTGTTCCTCCTTGCCGGCTGCAAGGCGGAGGGGAAACG
>P_251
CCATCCCCAGCATGTGAACGCGGTGGCCTTTCTCGGCACCA
>P_252
AAAGTGGTAGTAATCGGCGGCAGTTCCGGCATGGGACTCGC
>P_253
TGAGGCGTTCGTAAATCTCGCGCTCCCGCGAGGGAGAATGG
>P_254
CCTTGCCGTCGGCATTTTTCCGGTGTGCCCGGTCCAGCCAG
>P_255
AGGCTGATCTGGTAGACCCGCAGGATCGCCAGGAAGGCGCA
>P_256
CCAGACGAAGATGGAGACCGCGAAGATGTAGGTGCCGGCCT
>P_257
GAGGGACTCCCCACCTACGGCACCAACGTCCTGGTGAACAT
>P_258
CCAGGGGATGGTGCATCTCTCGGTCCGCCAGTCGGTGGAGC
>P_259
TGGGAGTTACGTAAGTGACGCGCCGGAACTCTCCTTCGAGA
>P_260
CACCGACTTATAGTAGTATGCTGACCCGTTATTTTCAGGGG
>P_261
TCAATTTTCTCGATCCCGAGCGCGACCCTCTCGGCAGCGGG
>P_262
GATATCCGGACCTGCGAGCGCTGCCATGGCGTCAAGTCGCT
>P_263
TTTACGCGCCTTGCTCGTGGCAGTAACGGGTGTATTGCTCC
>P_264
TACACCGCTACCGCAACCGACGCGAACCTTGCTCAGGGAGA
>P_265
GTGGGGGTGAAGCTGAAGTGCGGCGATGTCATCCGGGTGCG
>P_266
GCATCAACCCCGTGTTTTTCCGCGAATCCTCTGGCCTTAGC
>P_267
TACGGTAACGAGGCCGCGGGCGAGAGCCACAATCAGAGTGG
>P_268
CCGCAGCGCCTCGGTCCCCCCGGTGGAGGCCCCCACCACCA
>P_269
CGCCGCGGCTGTTGTCCTCTCGCTCTCGACTGATCAGCGCT
>P_270
AGGACCTCAAGAAGATTTTCCGGAAATTCTACCGGGTCCGC
>P_271
GGCCTCCGAGCAGTTTTACGCGCGGCTCTCCCACTATTTCT
>P_272
CCCCCCGCTGAAGCAAGGCGCCGTAATAAAGACCGAGGGCT
>P_273
CCTCATGAAAGCTACCCCCGCTCCAACCGCCCAAAATTCCT
>P_274
AGCTTCCTCTCCGAGAAGCGCTCGCTCCTCCTCATCGACGA
>P_275
TTTCATCGGCAATGTAGCCGCCGCGACGGAGAAGGTCTTTA
>P_276
ACGTTTCCTAACGCGATTTACCGTTCTGCGGGAGTCTCCAT
>P_277
CCGGGCCCTCAAGGAGAACGCCTTCGAAAGCGGCTCCCTCT
>P_278
ACTCCGGACGAGCAACACTTCGACCGAAGCGGGGTAAACGC
>P_279
ATTTCAAGGCTCTTGCCGAACACAAGATTTTCCCTGTTTCG
>P_280
CGCAGACCTCATTGCACTTGCGGCAGCCGATGCAGAGCTTG
>P_281
GAGGGCGCGGCGGAGAAACGCGTCGTTGATCTTCTGCCGGA
>P_282
ACCGGAACCCGGTGATCACGCAGGAAACCCTCTTGATCGCC
>P_283
AATTGGCGAAGGGAGGCAGGCGCCCATCCCCTTTGAGGAGA
>P_284
AGAAACAACCTGACCTTGGGCGGCTTCTGCACAGATATCGG
>P_285
GTGGCCGAGGCAACCGAGCGCTCCAATCTCAGCCGAAGGGT
>P_286
CCATGTTGCCCTGTCGGGCGCCGTGTTCATTCTCAACGTCA
>P_287
CCGCCAGCAAAGGCTCGGCGCAGCAAACCGCGTCGAAAATC
>P_288
ACAATTTTGTGCCGCTTAGGCATCAATTCTGTAAAGGAGCG
>P_289
TACTATGCCCGCTTATGAAACGGCAAACCAAGCAGATTCAC
>P_290
TCCGAACTCGGCAATTACCACCGGCTGCGAGCCATGGTGGC
>P_291
CCCAGGTTCTCCATCTGGAGCAGGATCGCCACCATGGTCGG
>P_292
GTTTTCGAAAATCCGGCATTCCAGAAAACATTCCCCACGTT
>P_293
TTCTTCTGACACCGGGGGCGCCGTAACCGGTACTCCCCCCC
>P_294
CTCGACATCCTGGAAAAATTCCCCAACCAGGGGATCTGCGG
>P_295
GGTCCCCGACCTCTTCGGCGCGCTGGCGGGTGACCTCCTTC
>P_296
TCGATGCCGAATGTTGTCTGCATGTACGGTGTTTTCCTGTC
>P_297
AAGTCTCCCTACATAGGTGGCCGTCGCGTTCTCGAGATTCG
>P_298
CCGGTCATGGTCCCCCCCAACTCCTACTTCATGATGGGGGA
>P_299
TAATTCTGCTCGATCTCTCCCTTGGGTCCGGTGAGCCGCGA
>P_300
TGAAGAGGTTCAGCCAGCAGCGGCCGTCCGCCGGCAAGACC
>P_301
GATATCGCCAAGGCGACCGGCATCAATCCCTATTTTCTCAA
>P_302
CGGGCGAGGATTGAAACTGTCGGAAACCTTTATGGCAGCGA
>P_303
GTACTTAGATGTTTCAGTTCCCCCCGTTCGCCTCATGTACC
>P_304
TACGCCATGCTCGCGCGCCGCGGAATCCTGATGCAGCCGAA
>P_305
GCTTGCGCCGGGGCACAGCGCCCGCGACACTTACGCCATGC
>P_306
CTTGCAGAAGGGTGTCCCCGCTCTCCCGTGCAGCATGCCCG
>P_307
TAGGTGAGCCCCCTTTTCCGCGGCTTGTCGCGGGCTGCATC
>P_308
GGTGGAGGCGCTGGTGGAGGCGGGCGCCCCCGCGGGGGTGG
>P_309
GTGGAGAGCCTCGGGGCGCGCGGCAACCAGATCGGCGAGAT
>P_310
GTTCCGCGGTACGCGCGCTACGAGAAAATATACACCGGCAC
>P_311
GGCGGTGGCCTTGGAGAACGCCCGGCTCTACGAGGACATGC
>P_312
TACAGCGCCCACTTCGTCGGCGGCGCCACGTTCAATTCCAC
>P_313
GTTGCTTCTGCTGGCATCCGCGCTGACGGCATCGACCGGAT
>P_314
GGGAGATGGTCGGAAGATTGCGCTCCTCCTACAGTTCAGGC
>P_315
GTCCACAAGTGCGCCCAGCGCCGTGACATCTTCAGCGAGAT
>P_316
CAGAAGATCGACATGAACTGCCCGCTGGAGATGCCGTAGCC
>P_317
GTTACGGCTCCCTTGAGTTCCAGGCGCAACAACATAGCCGA
>P_318
ACGATCTCGTCGATATGGAGCGGTTCGGCCCCGAGGAGTGC
>P_319
TCCTCTTCCCCCACAAGGAGCGGGAGGAGGTCCTCGCCCAC
>P_320
GTCGGGGTTCTTCCGCAGCGCCTCCTCGACCCGCGCCCGGT
>P_321
AAGGTTTCTCGGTGGCTATGCCGAGGGGGTCACACCCGTTC
>P_322
CGGCTCCGCACCATTAGACGCGCGGACCAGATGAACTACGC
>P_323
AAACGTATCTCTGCGAAAACCAAGGTTGCAGAGGATGAGCT
>P_324
GCCGTTATCCATGCAAAATTCCTGCCCTCTTCTTAGCGGCC
>P_325
TCCGGTGAGCGAAGGGCTCTCTCGATACCGCACAGCGCCCC
>P_326
TGGAAACTCCGCAGGATCGGCTGTAGAATTGACCGGTAATG
>P_327
GAGTCTTGAGGAATATGGCGCAGAAATTTGATTATTGTGGG
>P_328
CACCGGCATGGTGGGGCTGGCAGGGACCTATACCGGCATCC
>P_329
GGTATTGGCCTGGGTAACCGCCGCCTCGGCTCCCCGGGCCA
>P_330
CTGCTGCAGATGCTTGGTCTCGTCGGCGAGCATCTGGGCGA
>P_331
AGGTCGGCGACGAAGCGGCGCCGCACCGGCCCGTACCCTTC
>P_332
TCTGGTGGGTGAGGGTCATGCGGGAGAGGGCGATGGTCTTG
>P_333
CCGGAGAGCTCCCGCAGCAGCGCGAGCCAGTGGGCCATCTC
>P_334
GGAGAGGGAGCAGTCGGTGGCGTTGAGGCGGGCCTCGGCGC
>P_335
TCAACGCCCACAACAACCTCCTCGAGGAGGTGGCCAAGTTC
>P_336
CAGGCAGCCAAAACCTTCCTCGGCAACCTGATCCACACCCC
>P_337
GTGGTGTCACAAGGCCTGCGCACGAGCTACCACCCACAGCC
>P_338
TACGACGGGGTCCGCAAGCACCGCACCGTCATCGGGGACGA
>P_339
CCAGGATTCAGGCGTGGCCGCGGCCACCATCTGGAGCGAAT
>P_340
ATTTGGTGCCGCTGCCGGCGCGGGATCTGGTTGATCGCCAC
>P_341
TTCCCCGGCACGCCGCTCCACGACCGGGCCGTGGTGGAAGG
>P_342
GGCGGTAACCGGAAGAATCGCGGCGGCGATGCCGGCGAGGG
>P_343
AGAGGCGGAGGCCTACCACGCGTTGATGGAAACATTCGGCC
>P_344
GTCAACGTTATAATAAAACGCCGTGTGTGATTATGCGTTGG
>P_345
CAGCCAAGCCGCTACCGCAACCGGATCATGCACAAGTTCAA
>P_346
GAGCCAGAAGGCCTGGCTCGCGCCGATGGTGAGGCAGAGCT
>P_347
GCTTACGCCTGTGTCGGCTGCGGCTTCTGCGTGAAGGCGTG
>P_348
CATGGAGAAGGCCGCCGTCCCCCTGGTCCCCGGCTACCACG
>P_349
GGAGGAGAACCTGGCCGACGCCCTGGGGCTGGCCGAGCTGA
>P_350
AGGTGCGGCGCGCCATCCTTCAGAGCGGTGGCGAAGAAGCG
>P_351
ACGACGAAGCTCTTCCCCCCCGTCCCCCCGCTCTCCGGGTA
>P_352
ATCGGGCACTTCTCTTACCGCCGTCTCGACCTCCCCATCGA
>P_353
GCTCCTTCTCGAAATCGCCCCGCTGGGGCGGAAAAATCCAC
>P_354
GATAGGGATGAGTCCCGCCACGATGGTGGAAACCGTCATGA
>P_355
AACCTCCTGGCTCGGCTCGGCTACCGGGGCTTCGCCCGGAT
>P_356
CGAAAAAGTCAAAAGATTAGCGGCTTACCGGACTTTCACTC
>P_357
GGCGGAATCCGGAACGCCTGCCGCGCGGCAGGCGGAAACGT
>P_358
CGGCGAGAAGGAGGCTCTGGCGCGGATGGGGATCACCACCA
>P_359
CTCGGCTTTGCCGTAGCCCGCCCGGAGGTGATTGCGGCCCT
>P_360
CTCCTCGAAGTGGATCAGGGCGCTCTCGGGGGTGTAGAGGA
>P_361
TGAGCGTTTCGTCGGCGACGCGGTCGCCGATGCCGAGCCTC
>P_362
GACATCATCGGCTCCAACTGCGGCCTCGGCCCCGACGGCAT
>P_363
AGGACGGCAACATCGATCTGCGCGACCCTGATGGGGCCGGG
>P_364
TCGAACGGCCAGAACGACGGCGGAACCGGCATAACCTACAA
>P_365
GGCGGCATCACGGTGACCCGCGTTGCTGCTTGAATCTGGTG
>P_366
ACGAAGCTCTCCGGTAAGCACGATGCCCACATGAACCCCAC
>P_367
GGGAAACGACCCCCTTGTTACCGTGCCGTCCCGCCATCTTG
>P_368
TGAGCACCTCGCGGAAATTGCGTCCGAGCACCTGCTTCGTG
>P_369
GGAGGAGGCGTAGTTCCCCCCCGTTTTGGCCTCGCCGGTGC
>P_370
CAGCGGGAGAAGGAGATCATCGGCCAGGTGGGGGGGCTCCG
>P_371
GAGATTGCCCTTCCGGCCGGCGTCAAGGTCCTGGACGATCC
>P_372
CTTCTTGTGGCCTGAACCGGCGCTGGCGATATCAGCGGGTT
>P_373
GCCACGCGCCGCCGAAGTTGCCGTAGAGGTGTGCGTACTTC
>P_374
ACTATTGAATCCTGAAGATGCAATAACAATTAAAATTATTA
>P_375
CGACCGTCTTGTTGAACTTGCCCGACTCATAGAAGGCGGCG
>P_376
TTGTCACGGGCCGTTGGCCGCAGGGGAGGGGACACGGAAAA
>P_377
CCCGAAGAGCAGGACGATGGCGCCGATGACAATAAAGATCC
>P_378
CTCCTGGCAACCCTCGAAAGCAAGGGGCTGGTCGAGCGGGA
>P_379
GCCATCACCCTTCTGGAATGCGTCCGCGACCGGATCAGAAA
>P_380
ACCCACCCCCATGCCGATCACATCAACGGCATTGACGACCT
>P_381
CCAGGGAGGCCTCTGTCACGCCGTAGCCGGTCCGCACGAGG
>P_382
ATCGGAGCGCGCCCCCCGCACGGTTACCTCAACGAACTTGG
>P_383
TTGTTCCCTGATCAACTTCACATTATTCTTGAATTTCATGA
>P_384
CGAGCCAACTCTGCCTTGCTCATGAGCCGTTGTTCCCTGAT
>P_385
CTGCCACTCGATGAAATTCGCCGTGCCACTCTGATTGTGGC
>P_386
GGCCGCGAGGGCGACAAGCACGGCCATGATAAGGGGTTTTC
>P_387
ACTTCAATGCCGTTCATGTCCGGCATGGAGATATCCATCAG
>P_388
GGACCGGGAGCGGTGCCTCGCCGCAGGGATGAATACCTACG
>P_389
TACTATGACCTGGAAGAGTACGATGACGCGGAGCGGGAGTG
>P_390
GACAACCGCTCCTTCGGCGGCGCCCAGGTCTCCCGTACCTT
>P_391
TATTGCATGGTCCCAATTTTCAGGATTTATATCTAGTCAAC
>P_392
CCAGGGCGAACCGAACAGCACCGTCACCCTCTCCGGCACCT
>P_393
ATTTTTTCCTGCTCAAGATTCCCGAAATATTCACGCAGGTG
>P_394
GAATGCCGCCAATGAGGTTGCGGTGGAGGCCTTTTTGAAGG
>P_395
CAGGGCTCACATGGGAATCGCGATAAAACAGGGGACGCATG
>P_396
CGAAACAACCGGGAAAAACTCGCAGGCAAACTCCTCACCCC
>P_397
TGTAGGAGTAGCAGTAGAAGCGGGCGTGGATGAAGTGGCTG
>P_398
AAGGGGAACGCCATGAAACGCATGATTCAGATTCGTATCGA
>P_399
ATCACCATCACCGCTGACAGCAAGGACCCGCGCCGGGCAGC
>P_400
CAAAAAGCTCGTCCCGATCACCGTCCCGGTCACCAAGCGTG
>P_401
ACCCGCTTCGGCCGGGAGCACGGCTTCGCGGAACTTGCCGG
>P_402
GCGGTTCTTCCCCCGCGCTGCCGCCGCCTACTCCAGGAAGT
>P_403
ACTTTTTTCTCTTTGTATGGCTTGAGAAGACTTACAACGGC
>P_404
AATTGACAAAATTAGTAGCGCTGTGGAGGAATCCGAAATAG
>P_405
GCCGGTTGAATGCCTACCTGCGGGAACTCCCCCGGGCGGTG
>P_406
CCGAGGAAGCCGTACAGAAGCGTGAACCCGGCGAGCGAGCC
>P_407
GGAGGCCCTGAACGAAATCGCGTCAGCCCTGAACGAAATCG
>P_408
CTTGAGCATCTTCCCGATCGCCTCGGCGAGGCCTTCGGATA
>P_409
TCCTCGCCCGACTTTGCCCGCCGTTTTGTCAGCGCCGAGTT
>P_410
GCCAAGGAAGGTGGCAAACACCGCCAGGGACAGATACCGCG
>P_411
CCATATTAAGGAACAAATTTCGGTGGTCCTGGTCGAACCGC
>P_412
GGTAATTCCCGGCTTTTTTGCGTTTTCACTGCTCGACCTTA
>P_413
GATGATTTTCGGGTCGATCTCGGTTGACTTATTGAGGTACT
>P_414
GCAACCTCTTCTTCAATACGCCGGCGCGGCTCAAATTCATG
>P_415
TGCCTTCACCCTCAATGTAGCAGTCGGGGAAAATCCCTCCC
>P_416
ATAGTCAGGACCGGAAAAGGCGCTCGCCTCGCTGACCGTGT
>P_417
GCCGATCTTGCTCGCCAACGCTTCCACATCCTTCGGCGGAT
>P_418
CTCATCAGCTGCTATAACTGCCCGACCCACTGCGGGGCACT
>P_419
CTCCCGGGCATTCGGCGAAACGGCGATGGCAAACACCCACC
>P_420
CATCGAATGACAACCGTCTGCTGCAACGGGTTTCCCACGCC
>P_421
CGCAAGAACTGGTTCGTCGGCGTTCGCTCTATAGCAATCCC
>P_422
CAAACAGCGGAACGCTGGTGCCGAGGCCGTGTGCGACGCTG
>P_423
TGACCAGCAAACTGTGAAAACGGCAAGGGATGCCCCCTGCG
>P_424
TTGAACCGCGCCGCCATGCGCGATCTCACCTCGTCGAGATT
>P_425
CATGGCCTGGATGTTCCGCGCCGTATCGGAAAGGGTCTCCC
>P_426
GAGAAGCTTCGCAATGACGGCTGCCGGGTCGTCTCCCAGCT
>P_427
ACTCTTTCCCTCTCTCCGCTCCCGCTGGGCCTTTTTCCGTA
>P_428
CCGCGGCTTTTTTCTTTCCGCCCTCCCCTTCTCAGACGACC
>P_429
GAAATAGCGGGCGGCCCGCTCCCGCGCGGTATTGCGTTCCG
>P_430
TAGGCGCCGACGTTGAAAAGCAGGCTCCAGAAGACCGCGTG
>P_431
CTGCTCCTTGAGAAGGGCAGCCCGCTCCTTCTCCCGCATCT
>P_432
CGAGTTTTTCCCGGGAAACGCTGGCGAGGAGGGCGATGAAT
>P_433
GCTGAACCTGGTGAAAAACGCCCTCGAAGCGATGCCCGCAG
>P_434
ACAGGTTACCCTCATAATTTCGCGAACCTGTCATGACATGC
>P_435
TCTCTGTTTGCCGGTAAAATCGGCTTACCTGCGTTGGGTGC
>P_436
CGGCGTCCCGATGATGACCGCCCGGCCGTGGTCCTGCAGTG
>P_437
GTTCCTGATGACGTGGTTCGCCGCCTCCAGGATAGTGCCGG
>P_438
CGCCAGCACGAAGGCGAGAACGGCGATGGTCCACCGCTCCG
>P_439
GAAGAGCCGCGCGCTCTCCGCCGTCACGAACCCCAGCTCGT
>P_440
GTGGCGGGCGAAATGCCCCGCGAGAAGGACCATCCCGAAGA
>P_441
GAGAAGCGGATCGGGAAACGCCTCGCCGGCCACGAAGAGGG
>P_442
GATGTTCTTGACCTCCACCGCCGTCACCTTCACCCCCCACG
>P_443
ATAGTAATGATCGCCGTCGGCAGTGTCAAGGGGTTCGTTGC
>P_444
TTCATCGCCCGGGTGAACCTCGGAGAGGCGATACATGCATA
>P_445
GATCTTCTGGATGGAATTCGCCGCCGCGGTCCGGATGAACG
>P_446
CCGAAGGAGGTCGAGGAAAACGGCCTGGCGAAGAGCCCCCC
>P_447
AAGGGAATCGCCCGCTTTCGCGCCAACCTCGCCTCCTTCGC
>P_448
TTTGGCGAGCTCTTCGGCCGCGGCTACGCCAACGGCATCGT
>P_449
CGACCAGCGCGATTCTCGCGCCGTTTCGCTCTGCCGACGGG
>P_450
GCCGCGGCCACCATGCTGCACGGCTGCGGCAGCAGCAAGAA
>P_451
GTCCGCCCCGCCTTTTCCCACAGGAACCCGAAGAGGAGGCT
>P_452
TACCGCCCCGGTATCACCGGCGGGTTCGACCCCGGCGCGAA
>P_453
GAACCGCTCATCTGGGACCACGGCAAATCCCCTCCCCTTGT
>P_454
AGGGGGGCCCTCTGCATCATCTGCCACAGCACCGATGATGC
>P_455
GCCCCCCGGACCTGCGGACTCGGCGCCGAGATCGCCGCCAC
>P_456
AGGAGCTGGGAGATAAAACTCAGTAAAATCAAAGTATTCTG
>P_457
ATCTTCGGCTTCCTCGGCCCCAACGGGGCGGGAAAGTCGAC
>P_458
TTGCTTGAATGGGGTGACCGCAAGTTGCGGCGGACCATAAT
>P_459
CGTGGGGGGTGTAGTGGTCGCGGTTGCGGTAGCAGCCGGCC
>P_460
TACCAGTTGTATTATAGATGCAGAAATGAACCAGCCGACCA
>P_461
CGCCGCCCCCTTGACGCATGCGGCCGAGTCATGTTAATTGA
>P_462
TCGGAGAGCGCCTCACCCCGCGGGAGTTCTTCGGCTGCATG
>P_463
GGAGCATGTCGTGCCGGCGGCGTTGATGCCGGGGCGGATCG
>P_464
CCCACCACGTCGGAGCGCCGCAGCTGCGCCGTGATGGTGTC
>P_465
CCCCCTCGCGCAGGGCGACGCGGACGCAGTCGATGGCGGTG
>P_466
CCACTTCATCTTCGACAACGCCCTCGAAGAACTCCTCACCC
>P_467
GGCACCATGAAGATCAAGAACTGGGACGTGAAAATCGACCT
>P_468
ACAATCTGTTCCTTCAGTTCCATGTACGTTCCTTTCTGTCC
>P_469
ACCATGTGGTCCACCGCCCCCAGGGGGCGGGCGTTGGCCTT
>P_470
TCCCCGGCCCCTTCTCGTGGCAGCCGCGGCACTGGCCGAGG
>P_471
GGCAAAACGGGGGAGGAGCGCCGCAACCAGCTCGATCCCCT
>P_472
AAGTACGAGATCACCGATCTCGTGATGCTCCTCTATCACCA
>P_473
GAGGACTTCCGGGGAGATCACCTTGCCGAGGGAGACGACCT
>P_474
GACGGTTTCGACAAAAAATACGGCGCCGCCCATCCGGGGTG
>P_475
GTAAGTACCCCCTCCAAAAGCAAGACCCTTTTCCGTTCCCT
>P_476
GCTCTTCTTCCAGCAGAGCGCCGTCGTGGACAAGGGGACGA
>P_477
ACGCCCCTGCTCTGGCGGCGCCGTTTCTCCTCTTTCGCCTC
>P_478
GCTACGTCCCCGAATGAATGCGAAAACTCCTTTTTTATACA
>P_479
GTTTGAGTCGCTGGGTCGAGCCCGACCTCATAAAACCTAAG
>P_480
GGCCTCTTCGGGAAAAAAATCAAGAACGAAACGGTGATTGG
>P_481
GCCCGGGATTATGCAAAAGCCGGTAAAGCTCTGATCGTCTT
>P_482
CGTAATGGCTGCCTGCCGCGCCCTGTTGTACTGCAGGGTCA
>P_483
AGAGTCTCTAGCCGCGACCGCAGCGCGGCGGGCCCCTGGCT
>P_484
GCCCATGGCGCTCTTGATGTCGGAAATCTCGCCCATGACCG
>P_485
ACTTCGACAACCACGGATCGCAAAAAACCAACGCATAATCA
>P_486
GTGCGTTCATGGTGGTGCCCCCCGGTCCTGTTTTTTCAGGA
>P_487
AAGATCGTGGAGATGCGCCGCAGCCTCTCCCTCATGGAGGG
>P_488
TTGACCTGGTTGGAGTCGCGCAGCACCCCGTTCAGGCGGCC
>P_489
TTCTACCGCTCCCTCATCGGCGTTGCCCCGGACCCCGACGG
>P_490
CCGGAGGGGATCAGGGTCCGCAACCCCGCCTTCGACGTCAC
>P_491
TTCATTTGACAGGGGGAGCGCCGGACTCTATCCTGAACTCC
>P_492
CGTTTCTCGGCTTGAATTCGCGCTGTTTCATGGTTCCTCCC
>P_493
AGAGCGTCAAAATCGAAAAACTTTTTTGGGTTTAACACCAA
>P_494
CTGGAATCTCCAGTAAGGAGCGGCGACGGCACCAGGCCGGC
>P_495
ATGGCATTTTTATCCAGCCTCGCAGCAGACGATAATTTCCG
>P_496
GAGAAAATCAGAAAAGAACACGAAGACAAGCAAAGGGGCCA
>P_497
ATGCTCGTCGGCAGGAATTCCGGCGTCTCGTTCGTTGCGAA
>P_498
CCTGTCGTCGATGAGTTCCGCCGGAATCACCTTCCTGATCA
>P_499
CCGTCCGGCCACGAGGTCGGCGTTGATGTTGTAGCTCTCGC
>P_500
GGGATCGACGATGGGGAGCGCTGGACCGAAACGCTGGAGCA
>P_501
TCGAGGCTGATGTTCAGCCGCTGGACCCCGGCGGCGCGCAG
>P_502
ATATTCGCATTAAGCAGATACGGTAACGAGCAAATGGCCAA
>P_503
CCCGAGCACCTCCTTTGCGGCGCCATGGAGCATGCAGGCGG
>P_504
CGGGGGGAGGGCACGCCCTGCGCGGCGGAATGCCGGCCCAG
>P_505
GGCCACAGCTTCGGGATGAGCGAGAAGACCAGGATGCTCAC
>P_506
AGGAGGTTCTTGATGACCCGCAGCACCGTCCCGAGGTTCAG
>P_507
GCTGTCTGGCCGAGACGATCCGTTGCCACGAAATAGCCCTT
>P_508
GCCAAGTACGAGGCGATGTTCCTGAAACTGGCTGAGGCGGC
>P_509
CGGATTTTTTCAGGGTTCAGCGCGGATGGTTCAAGCTTGAA
>P_510
GACCTGCGGGAGGAGATCGGCGAGTTCGAGAAGCTCTACGC
>P_511
TCGATCCCCGACTTGCCGAGCAGGAACATGCTGTCGGGGGT
>P_512
CCCCCCGGCTCCTACAAGCACGAGAAGTTGATCTACGGGGT
>P_513
GGTGGCGGTTATAAGAGTCGCGGTTCTGCGAGCAACCCCGG
>P_514
CCTATTGTACCTGGAAGGCGCCCTCGGCAGCGTAGAGGGTG
>P_515
GTGCAGGGTGGTGGTGTCCTCAACGGTCTGCATGAGGCGGG
>P_516
CCTTGTCCGCTGGCAGCACCCCGTCCAGGGGCGGATCATGC
>P_517
GGAAACCGGACATCTGGACGCCGTAGGAGCTCTCCCGCACC
>P_518
AAGTCCCTCGTGAAAAAACGCGCCGATACCGAGTTGATCCG
>P_519
AAGTACCGTCCTGGCACCCGCGTCAAGGGAAAAGTGACCTC
>P_520
AACTCCCCCTGGACTCCCGGCGCAAGCCCGATGATTCGTTC
>P_521
TCCCCACCTCACACCATTGTCTACCACGCCATCTTCGCCCG
>P_522
TGATCTTCCCCGGTTTTTTGCGCGCCTCTTCCTTGAGGACC
>P_523
CTTCGGAGGGGGCTCCACCGCCGCAACGCCTCGATAGAGCA
>P_524
GAGATCCGCGGCGAGAAAAGCTCCTACCTCTTCTTCCCCGT
>P_525
GCCACTGAGCTCAGTCTGCTCCGAGACGACAAGTTCCACGT
>P_526
GGGAGTGTACAATTCTTGAGCGTAACCGCCAGACCGTCAGC
>P_527
TGACACGGGAGGGATTTCCGCCGCCTCCAGGTCGAGCCGCA
>P_528
GACCATCATCCCGGCGAACACCGCAACAGCTTCGGCCTGCG
>P_529
ATGGTCATTCTGTGGGCCAGCGGGCTCCTCTCACCCGCCGT
>P_530
CCGATGATGGCGAGGGTCAGCGTGAAGGTGAAGGCGAGCTC
>P_531
AGAGCGTAGCGGGTAAAGCGCCGAACCGAGATATTCTCGCC
>P_532
TGCCGGTCAAGATCTGTATCCTCAACAACAATTTCCTCGGC
>P_533
GAACCTGGAGTCGGCATTTCCTTGAACACAAAAAAGGCCGG
>P_534
TACCGCGTAGCTGAAAATCACGTCCACGCTATTCTCTGGGA
>P_535
CGGATGGCTCACGACAGCCGCGGGCTTCGAGAAAATCCAAA
>P_536
TTTTACGGTTATGTTCATGGCTGTCACCTGAAATTGACGGT
>P_537
TACCGGCAGCTCATGGACGACAGCTACGTCATCAAGGACCT
>P_538
CGGAGCCAATCAATCGTTCGCTGTTCTTGGTAAAGCTGGAA
>P_539
AAACTCAAACCGGTCGAGTGCGCCACTGCCGGGATCTACCT
>P_540
CAGGAGGGGGATGACAAACGCGGCTGTTATCAATCGGGGTG
>P_541
GACTCCTCTGCCGCCGGCCGCGCCCAGGAGACAGCCTTCCA
>P_542
GGAGTCCCGCCGAAAAAAATCCCTGATGAATATCACGCAGG
>P_543
GAGCTTGAGATCCTGCAGCTCGAAAACAAGATCCGTTCCCG
>P_544
CACGACGGGAGCAGCAAACTCAGGCTCCTGAACAAATGAGG
>P_545
ATCCCCGACAACAGCTTTCCCTTGCGGGCGGCATCAGCCTC
>P_546
TTCGCGTGCCGGGAGGTGCGCTGCCTTGCCGTTTCCGGGAA
>P_547
ATACGAGCGGCGATTTTTTGCTCCCCTTGACGATTTCGGCC
>P_548
CGCCCGCCTCACCGACGTCGCCCTCGTGATCCAGAGCCGTG
>P_549
TAAAATAAAATACAGTTTTGCTTGTTTGTCTTACCAATTAC
>P_550
AGCATCTCGTCCTCGTCCCGCCCTTTCGAGTAGATCGTCAG
>P_551
GCTCTGAATCCGGGAATTTGCGGCACTCTCCCGGCCGCTCA
>P_552
CAGGAGCATCGCCCTGAACACCCCCGAGCTGCTGGTGACCG
>P_553
CCAGGACGGACCGGCAGGCGCAGCAGATCCTTGCCGTGGAC
>P_554
GACAGAAGTTCGACAACGCGCTGCAACTTCCCACAACGACC
>P_555
CCAGTTACATCTGAGAGACGCCGTAACCGGTTCGCAATCGA
>P_556
CGAGGTCTTGCCGTGGTCAACGTGACCCATGATGGTGACCA
>P_557
TAAAAACCTGTTCTACAAAGCAGTTGACTTACAAATAGCTT
>P_558
AACCTGCGACCTGGTACCTTCATCGAGCTGATTGAAGCCAG
>P_559
ATCAACCTCGGCGCTTGGCTCAGTAAAAGGGAAAAAACTCG
>P_560
GGTGCAGCGGGTGGGAATCGCCCAAACATTGATCCATGATC
>P_561
CGAACAGATCGAGGGGAGCGCCGTTTTTGCCACGTTGGTGC
>P_562
AGGGGACGGTGCATTGGCTGCGGGAGGGGCGACCTGCGGGC
>P_563
TTCATCTCCTGTCCCGTTGTCAGCAAAAATAAGCTGCTCGG
>P_564
GGGGTGAAGCAACTCGCCGGCGGAAATCCGAACGGCGCCAT
>P_565
CTCCTGATCGAAAAGCTGCTCAGCAAGGATCTCTTGGCGGT
>P_566
TTTGTGACCAGCGGCAAAAGCGATCGGGTCTTCCTTGTGGC
>P_567
TATCGACAACCGTTCCAGCGCCCTTTTACGGTTTGCCGTCT
>P_568
ATTTTTGAGGTCTATGGGCGCTATCGGGAGGGGCTGGTGGA
>P_569
CCCCCCCGTAGTTCTGCGGCCTCCAGAGCTGATTGTTCCCG
>P_570
AGGATGCCGCGGGCAAAAATCGCGACGTACTGCTGGACCAG
>P_571
TACCGGCTTCTCTCCACGAGCGGTCCCCCCCACGACCAGCG
>P_572
CTGCCGACCACGGGGCTGCGCTTCTTCACCGTCTACGGCCC
>P_573
AGCACCCTTCAGATCGACGGCGTGAGCCCCATTCTCGCCAT
>P_574
ATGTTCTGATGAATGTGATGCGTTTTTGTATCAGAAGTGTA
>P_575
CGTCTGGGACTTGGTTGTCGCGAAAACGTTTTACAAAACTC
>P_576
GCTCATTGAAAAATATGCCTCTCTGCGGCGGGAAAATGAGC
>P_577
ACTAAAAAACAATTTCCCCGCATCGTAAACTTTCAGAAGCA
>P_578
GGAGCGAGCGGGAGGTGACGCGGGAGAGGATGTAGCTCAGC
>P_579
GGGCTTCCTGGGGTGCGCCGCGGTTGTTACGGCCGCATCGT
>P_580
GTTTCGAGCTCTTCCCACCGCACGAGAAGCGCGCCGAGCTC
>P_581
GCGCCCGCCGCCACCGGCCGCCGCCTTGATGATGATGGGGT
>P_582
TGGCGGCCGAAAAGATTGCGCAGCAGGCTGAAGCGATAGAG
>P_583
CTGGCACCGTCCTTCGAACGCAGCAGCACGACAATAGGAGC
>P_584
CTTCACCCGGTTGCCGTCGGCAGCGATGAAGGGAAGCCGGA
>P_585
TACTGCAACGAGTGCCACAGCAAGTACCCGAAGGGATCGCT
>P_586
CGTAAGCTTGTATCCAATTCCGGCAAGGCATGGGTCGCCTG
>P_587
ACGGGACAAGGCGGTGGCCGCGGCGGCGCGCACCGAGGGGC
>P_588
GGGGTCTCTCCGTGCTACCGCTGCATATTCCCCGACCAGCC
>P_589
TCCCGGAGCCTTCCGTCACTCGCGCTCCTCCCGGCGCCCCC
>P_590
CATCTCATCAAGTGCATGAGCACCAACGGCCTCCTGCTCCC
>P_591
GCCACGGAGGCACGGAGCCACAGAGTTACACAGAGAAAACG
>P_592
GTTTACATGCTCCTTGAAAGCGAATTAGCCACGGCAACACG
>P_593
ATAACAATAACTTGTAAATGCGGCACAGCAGAAAGCTCAAT
>P_594
ATCAACGGAACTGGGTGGCGCGGACGCAGAAAAATACAGTT
>P_595
CTACGGCGACCAGAGAATCGCCCACGTGAAAGCACTTATTG
>P_596
AGCGGCATCCCGGGCCGAGGCAGCCGCGACGAGGGCCGAAG
>P_597
CCTTTGGGAAACTTTGCAAGCGGCGGCGGGGATTGCCCGGA
>P_598
ATTCCCGGCTCCACCACCAGCGGGGGGCTGCGCACCGGCGC
>P_599
GAGGGGGCCGCCTTCGATCTCCCGATCTCTGTCGGCATCCT
>P_600
TCCGGCCCGGCGACATACGGCAGGATAAACCACAAGGAGGA
>P_601
ACGAGATGGTCCGGGAGATCCAGGAGAGCTCGACGGTGGTC
>P_602
AAGAACGCCCTCTCCCGGAGCGGAAATTTCTACGAATCGCA
>P_603
GGCGAAGGGATACGGCGTCGCCGCCGAGGCGATCATCGCCT
>P_604
ACGCATGATCATCCTTGGCGCCGTGGCCATGATTCTCGGCG
>P_605
TCATGATCGGCTTCACCACGCAGGGGAGGCCGATCTCCGTC
>P_606
ACAAGACACGGGGCAATCATCCGGAACATCATCGACTCCTC
>P_607
TTGATCGTGAATGAATTAAACGGGAATCTCTTTCTCCCGCG
>P_608
GCGGGAGGTAGATCTCGCTGCCGGTGTAGCGGGTGATGTCC
>P_609
CAACAAAATGACGATGGTGTCGAAAAAATTTCTGACCCTAC
>P_610
CCCCCTCAGCCGGCGATCCGCGCGATCTCCGGCCCGATCTG
>P_611
CCTCTTCGGGACGCGACGCGCAGTAGAGAAGGGGGGGGAGA
>P_612
TTCCTCCTTGGTCTGTTTACCATGTACTGGTATTTCGGCCA
>P_613
AGCCGTTGGCTCCAGCCTCTCGCCAAGACCCAGTGCGGAAC
>P_614
CCCGCCTTTCGCAAGGTTTCCTACCGCGTCGTCGATCCGGC
>P_615
CTCTGCGGGAGTGGCAGATGCGGGAATTCGGGCCGGGGATC
>P_616
GGAGGGAAGGTCAATTACTTCAAGAAGCGCTACCCCTACGA
>P_617
GTCATAAAAACCCTTAAAAGCCTTAACCACAGAGGAGATGG
>P_618
GAAATTTCTGTTGAACGCCGCTGCCAGTTGGTGGGCTTGCC
>P_619
AGCTACAACCTGGAGCTGCGCTGGGACGGCGTCCCCTCCCT
>P_620
GATCCTCCCGAGGATGACTGCACCCTCCTTGTCGTGGATAT
>P_621
ATCAACAAGGTCTGCGGCAGCGGCCTCAAGGCGATCATGCT
>P_622
TGGTCTGGTTTGGAATCGCCCCCCGGCGGGGGGCGGTGCCG
>P_623
AATCAACCGCCATACCACAACTTACATCTATAAAATCAAAG
>P_624
ATTCGGAAGACCTTGTCGAGCGGGAAGGGGTGCGCCTGACC
>P_625
CGGCAAGGAAGGGGTCATCACCGTCGAGGAAGCCAAGGCGA
>P_626
CTCCAGAGTCCGTCCACCACCAGGAGTTTGGTGTGGACGAA
>P_627
GTAGAGCGCCCCGACCAGCGCGAAGAGGAGCTGCATGGAGA
>P_628
CAGATCGACTTCAGCCACACCTACTTCTTCACCGGCCAGAA
>P_629
CCTCACCATCAGCGAGGCGCCCCACCGTCACCTCAACCTCT
>P_630
AGCCGCTCCGCCGGAAGGCGCCCGAAGGTATGGAGCAGCTT
>P_631
ACTGATGCGGCTCGAAGACGCCCTAAAGAGACAGAGCAGGG
>P_632
CCTTTTCCAACCACAATCAGCAGTTTCCCGCTTTGAGCTAC
>P_633
AAACAAAAGAGAATCAGCCGCTGGGAATAGCGGCGTGCAAC
>P_634
GTCTCTTTGGCCGTCATGCGCGGATTGATCGGCACCACGAC
>P_635
ATGAAGCTCAGAAATGAACACGCGAAAGTAAACCTGCCGTG
>P_636
GGACGCGCTTCCCTGCGACACCGTAGTCTGCACAAGCGACA
>P_637
CGAACGGAGAAACGAATTCTCGGCGTTGATCATGGCGGGGC
>P_638
GGAGAGAAGTTCGTCACCGGCGTTTCCGACATGACCCCGGT
>P_639
GGAGACGGACGTGGTCCGCGCCCTCGACTCGCTCCGCGGCC
>P_640
CATGAAGAGATCGATGATCGCCGTCGTTGCGGTGGTGGGGC
>P_641
TTACGTTTCGGCAAAAAATGCCGTTTGTTTAGAACAGGAGC
>P_642
CCACATAAGCCTGGAATTCTCCCTTGTTCCTGAACCGATGC
>P_643
CCCCTTCACGGCGCGAAACGCCGCCTCCACCCCCCAGAAGC
>P_644
CGTCACCGAGGTGGTGAACCCGGAGACGGCGGACCTGGTGG
>P_645
AACGCCTGGATCAGCTTGCGCGGGATCTTTTCCACCGGCAC
>P_646
AAGATCCTCGACTTCGAGTACGAGGAGGTTCTCGACGCCCG
>P_647
ATTAAGATAACTGCGATTTCCTGTTTCGCAAGGCATCGATC
>P_648
GCCACTATGCAGATGATTCGCTTAAGCATGGTTTTATCCGT
>P_649
TCAGGAGGTTTCCCATGCCGCAGCAGAAAGTCTATCTCGTC
>P_650
GATGTCTCTCCCTTCAGCCGCGAAAAATTGAAAAACCGCCC
>P_651
CCTGAAATGTGGGGCATTCGCGGTCGATGAGTACGATTCCA
>P_652
GCAGGCCGCCGACCACGACGCGCCCCTGCCAGATCGTCTCT
>P_653
TCGGTCGACAGCAGCGGCAGCGGCCAGGCGAAGGGGAACGG
>P_654
GTACTTCTTGCTGGCAGGCGCGGGGCCTTTGGCAGCATCAA
>P_655
AGCCCCACTACGAGAAGACGCCGTACCTTCCCGCGCCACAA
>P_656
GGCGAGCTCGCGGAAGAGCGCCGCCATCTCCTCCCGCTCCG
>P_657
TGGACATGATTAATAAACTCCTTGCATCCCAATAATTGCGT
>P_658
CTCCACATGCTTCTGGACAGCATGCGAAATATCTGACAAAC
>P_659
TGCCCCCAAGGGGGTCGGCGCCCTGGTGATCCGCCGGGGGG
>P_660
AGGGGGGGCATCAGGATCGCCAGCAGCAGGTGGATGATCGT
>P_661
TGCGGAACCCGCACCAGCCGCAGCCGGGCCATGACCGACTC
>P_662
GAAGGAGGCGAGCGCCAGGGCGAAGACGGCAAGCCCGGCCG
>P_663
CGACCCGTCCAGTTAATTTTCGTTAAGGGGTTGCGCGCCCT
>P_664
GCGAGACCGTCACGAATCTGCGAGAAGGCCTTCATGGCCCG
>P_665
GGATCTCCTCCAGGGCACCGCCGCAGCGGGTGCAGTCACCC
>P_666
ATCCCGGCCAGAAGCGGATGCGTTGCCGGCGTATCCGTGGT
>P_667
CGGTCATCTTCATCACCTCCCTGGGGGCGGAGCGGGAAAAG
>P_668
ACCGGTCGGGCGGCCCGCAGCGGTGACGCCTTCACCATGGT
>P_669
CATGACGACTTTGGCCAAACCTTGTTCCACAATCTGCTGGG
>P_670
ATCAGGACGGTGATGAAGAGCAGGAGCGCGGCGGCGTGGGT
>P_671
TCCTCCACCGTGGCATTGCGCGGATTGGTCACCAGACAGGC
>P_672
CGCCGAAGACACCAAGAACACCAAGTTCGCCCTGGCGGGGG
>P_673
CAAAAACCACATTTCCGCCACAGAGCCACGAAGACACAGAG
>P_674
TAAATGTTGTGCGGAATTTTCAGCATCGCAAAACCTCCAAA
>P_675
CGCCGGCCACACGATGGAGGCATCAACCCGCAACACCATCC
>P_676
TCCAGACCTCCACCGGCACGCCGCCGTGGTTGTCGATGTAG
>P_677
ACCGACAGCGTCTTGAGTCGCGTGAGCCGGGCGTTTTCCAG
>P_678
CATCGGATGTCCCCCGTGCGCGCCAGGGGCGAAAAGGTGAA
>P_679
CCTGGCTTTCGTGAATCAGGCGATGACCATTCATCGGATGT
>P_680
GCTGCAGAAACATTCAGCGGCAGGAGGAGCAATACACCCGT
>P_681
ACCGATTTTAAGGGAAAAGGCAGCGTTGTCGAACTCGGGAG
>P_682
TTCGAGTTCAAGGAGCGTTACGCGAAGGGGGAGTCCCTCGA
>P_683
AATTCCTCTCCTTTCTCACGCGATTTCGCAGAACCCCCGTG
>P_684
GTTGTAAAACCACTGCATACCCGTTCCTCCCTTTGACAATG
>P_685
GGCACCTGCCTGATCCGGTCCTTGTACGAGATGGGGAGGGG
>P_686
GTTTTATGAGGCCCGGAGCGCGTCGACGACCTTCATCCGCG
>P_687
CTCCAGAACGGCCTCGCCCCCCGGTCCCTGGATCAGGTCGA
>P_688
GAAGAGGTGGTGGAGGTACGCGCGCGTGAAGTTCCTGCAGG
>P_689
AACTGCGGCTGCTACACCTGCAGGAACTTCACGCGCGCGTA
>P_690
ATTCTCGTGATCGCCTGCGGCGTGAGCTTCCTCACCATTAT
>P_691
AACTTGCGAACTCGACGAAGCGGTAGCCTTCCTTGCCTGCC
>P_692
AGATTGAATAAGAAAATTTCCGGGCCTTCTAATGTTGTCTC
>P_693
TCGCTGCGGACGAAAAACTGCGGTTTACTGTCTTCTACGGG
>P_694
CATGCGTTCTCCCAAAAATGCGGAAAGACTGCTTTCTGCCT
>P_695
CCGCCGTCGAGGCGGGTGCCCCGGCCGACTGCATCCAGTGG
>P_696
TGGCCGACAGCGACGCCAAGCGCAAACAGGTGGAGTACGCC
>P_697
ATGGATGAGGAGGAGCGGCGCGCCGCCGGGTTTCCCCCCTT
>P_698
AAGGTAAACGCCGTATCGCGCGGCAAATTCCCGGGCCACAC
>P_699
CTCCTTTGCCATGTTCAGTGCGGACAGGCATCTACCCGTAT
>P_700
GTTGGGAACGGCTATGGACGCAAGGATACCGATAATGGTAA
>P_701
CTCACCTTCAACGGCCAGCGCTGCACCGCCCTGAAGATCCT
>P_702
CCTTGCTGCCGGCCATCTTGCGGTCCGCCTCGCCAACGTCC
>P_703
AATCTGTACGCCACATCGGGCAGTGATTACAAACACAACCT
>P_704
CTTGAACGCCAGTTCGTACTCCGCAAGGGCCTTCCCGCTGT
>P_705
CCGCTGGTCAAATGAGCTTCCAGCAACCACAAACTCGGCGC
>P_706
CTGCACCACCGTGTGGATCGCGTCGACGACCGCCAGGGCGT
>P_707
GAACCGTCATGCCGACGATGCGGGGGTCTTTATCCGCAGCC
>P_708
TGCCATACGAAACAAAACCTCAGAAACAAAAAAAGTGAGCT
>P_709
GGCTTCAAGCCCGATCTGCGCGATTACGGCATCGGGGCCCA
>P_710
GCCGGCATTGCGGTGATCGGCAAGGAGATCATCCCGGTGTG
>P_711
CGCCTCCCACGTCGAAAACGCAGAAATCACCGTGCTTCCGA
>P_712
CACCATGATCATGCAGCGCACGGAGCCGCCGGCTGCGGCGG
>P_713
GAGCTCTGACCTTCATTAAGCTGTAAATTCAATTTTACGGG
>P_714
CCGGCCCGTCCTTGCAGACGCAGCGGTAATCGGGGGTCTCG
>P_715
TTGCACAGGGCAACAAAGCGCGTTTCAGGGGTAACGGTACC
>P_716
CGTAATTTCATAAGCTATGTCAGCAGAATCAACTCGAAGGA
>P_717
GCCGTTGAGCGTTTGCTCGGCGGTATGGACGTGGGGAGCTA
>P_718
GCGAGAGCGGCACCTGGGCGCCGTTCATGCCCCCCACGAGG
>P_719
ATTGTTGAATGGAGATAGGGCAAACCATATACAAACTGCCT
>P_720
TCCGGGGCATTGCGGGATTCCTCCCACTTTCTCCAGGCGGG
>P_721
CCCCCACGGCAGTCATTGTCCAGCGATGCGGTGCAGTGCTC
>P_722
AGACTCCCCGATGTCTGGAGCGGCAGATAGAGAAGCCCTGC
>P_723
CTCGCAGATGGCGGGGCTCGCCGTGCAGAATTTCCTTGCTG
>P_724
CGATGATCGATGCCTGATCGCGGGCCAACGCTACGACAACC
>P_725
CGGCCGTTTTAGCAAGAGACCCCTGCGCGACGCCATCTGCT
>P_726
GATGCCGGTACAATCCCCAGCAGGCGAATGGGGCCAAGCTG
>P_727
TCCGGTACCTGGTCGCGCCCCAAGGACCGTTGTAGTCAGGG
>P_728
CAGACGGGCAAGCCAAAACTCGCCACCAAACTCACGCCGCA
>P_729
TTGCATCCATGAAAAAGGTACTCCCTCTTCCTAAGGGTGAA
>P_730
CTGCTGACCCCGGTAAAATACGCTCAGGACATCTATGCAAC
>P_731
CAAGACCGCCTTTTCGGCCACGGCCGCCGATGCCTGCGCCA
>P_732
GGGCGGGCGCGCCGATGCCGCGCGCCTCCTCCTCAAGCTGG
>P_733
TCTTCCTGGCCGAGGCCCAGCGGGATCCCGGGGAGCAGGAG
>P_734
ATCGCATTTCTCGCCGTCGGCATCTACGTAACCTACGGGCT
>P_735
GGTTTCCGACAGTTTCAATCCTCGCCCGCCCCGAAGGGCAG
>P_736
CAGGCACGAAGGTTACGAAGCGGGAAGGGCATCTTCGCGAA
>P_737
TAGTACCGGTCAGCTGAACGCATTGCTGCGCTTACACACCC
>P_738
AAACGAGGACCAACCATCAGCTTACACCTAACTATCACGAC
>P_739
ACCGCAGCGGAAAACTCGACCGGGAAGACGCCCTCTCGCAG
>P_740
GCCATGAAACGAAAAACGCTCCCGAAACTCCTCTACGCCGA
>P_741
CGTCCTTACTCGCTCGGCTGCAGCAAAGGGGGAAACCTCCC
>P_742
GGCCCACGAGATGTTCGCCGCCGCCTCGTCGCTTGCCGGCA
>P_743
TTTTACTACGAGGGAATCGGCGTGAGGCAGGATCGCCGGGC
>P_744
GACGTGGGAGGCAAAGCGCGCGTAGGTGTGAAAAAAGAGCA
>P_745
GTTTGTCCCATCCAAGTTCGCGCCAGAGTTCATCACTTGTC
>P_746
AAGGAGGTGAGCAAGACCTACGAGGACCTTCTCGACAAGAT
>P_747
CCGGGGCCGTGCCCCAAATGCGGCTTCCCGCTCCTGGTGAA
>P_748
TTCCGTCCCCAGGGGAAACTCGGAAACCAGCGCCCCTCGCT
>P_749
CTCTTTCGCAGCTCTGCCAGCAGTTCCAGTCCCCCCTTGCC
>P_750
TGGGAGTATGCTGAAAAACGCCGGATCCCGGTGAACCGCCT
>P_751
CAGGCAGGATAACGCGAAAGCGGCTGCGGCGCGGATCGCCG
>P_752
CCCAATCCCCCCCGGTTTCGCCCCCCAATTGTCCTCTCCAG
>P_753
TTGGGCTCGAACCGCTCGGGCGGCTGGGTGTTCGGCTTGCC
>P_754
CCTCACTCACTGCCTCAGCGCCCTTTCAAACTCCGCCAGAT
>P_755
CTGTCCGTAGAGTGCTCTTCCTGCCACGCGGTTCATGGCTC
>P_756
ACCTTCTATCAATCGAGCTACGGCCAGGCCGAAGAGGGTGG
>P_757
TACCATCTGAGCTAAGGTGGCATGAGATACGGCTGAACGGA
>P_758
GATTTCGCTCACCTGGTCCGCAGCCATCTTTACCCCGTCGA
>P_759
TCACCGTTCACCATCTTGCGCAGGATCTCGGAGGGACGCAT
>P_760
CCCCAACCAAGTCGAAAAAACCCGGTTGGACCGCGAGAAAC
>P_761
GGCCATGCCGGTTGTCGCTGCAGGAGGGGGAACCATCCCCG
>P_762
GGCGGCAAGGAGCGCCCCTTCCCGCTCCCCCACCTCCTCGC
>P_763
TCCGTTTACGACCCTGACCACGTGCGAGCGGGAGGAGTGCC
>P_764
GGACCCCCACGATCTGGCCGCAGAACTCCACCGCGGCGAAA
>P_765
CCCCCTGCACCAGCAACCTCCGGGTGAAGGTGGGGGGGGTC
>P_766
TGACGTAGTCGCGGAAGTCGCGGCCGAGCTTCTCCTTGAAC
>P_767
CCCGGGGAGCCCCTCTCCCGCGCCCTGGAGAAGGAGAGCGA
>P_768
CGTGACACCCCGCCTCAAAGCGGCGCCGACTACCTGGCTCA
>P_769
CGATTCACAACCGTTTCACCCAGGAGAGGACCTCCGCCATG
>P_770
ATCAAGGAGGAAATCTTTCCCTGCAACCATAAGAAAAGGCT
>P_771
ACGGTCTGCAGCCCCATCCGCTTGAACTCCTCGTACGCCTC
>P_772
AGGCGCCGCACCTTCCAGAGCTGTTCCGACTCGGCGGCGTC
>P_773
GGCCTCCCCGGCATGTCCGGCGGCGACCTGGATACGGTCAG
>P_774
TCATCGGCAATGAGCAGTCTCGTTGTTTCCATGGTCTCCCC
>P_775
AACGCCGGTCATGGCCAGCACGGGCGAGCTTCTCGGCACCT
>P_776
AAGAGATCGTCGAAGGTGCGCAGCTCCGGATCCCGGGAGCC
>P_777
ACCGATTCCTTTAACGACAGCAGCCACACCATTAACGATGC
>P_778
CACCAACGATTGCAAGCACTCCCAATACAATCAAGGGGAGC
>P_779
GATCAACGCTGGGGGGAATACGGTTTTTGAACTCACGCCGC
>P_780
CCCCAGGGGAATGCCGGCAGCGGTGTCGGCATCGACAAGGG
>P_781
TCGTAGAAGAGCTTCTCTTCCTTCTTCTTGCAGGCGGTGAT
>P_782
CCGGGCGCTGTAGTTGAGCGCCGTGTTCGCCTTGAGCTTGA
>P_783
CTTGACCTCTTCGAAGTCGGCGTCGACGACCTTCTCTCCCT
>P_784
CCGCCGGGCCGGCTTCGACTCCGTCGGGATCGACCTGATCC
>P_785
CGACATTCTTGGTGTCGACGCGGCGATCCTCTTCTCCGACA
>P_786
CTTTAAAGGGTATCCGTTCGCGCTTTCCGCCCCGGCCGTCT
>P_787
AAGAAAAACCCTTTTCCGACCAAGGGCGACGTCATGGCCCG
>P_788
TAAGATAGGCCACGGCGAAACGGGCGAGGCTCACGCCGATA
>P_789
GGGTGATGGAAGAGAAATTCCTCCCGCGATCCGTCATGGGA
>P_790
GTCGTGGACCGGAAATGCCACGCTTAACAGCGTGGCGTTAA
>P_791
CGGAATCACCTTCCTGATCACCTTTTCGATGATATCTTCCC
>P_792
CAGGCGTTGTCCGAAAACTCCAGGATCGTGCCGTCGGCGCC
>P_793
CGCGAGCTCGAGGACTTCTTCAGCGAGGACGAAGCGGAAAG
>P_794
GACGCCGACAATAAGTTTTGCAGTCACCAGAATTATGTTGG
>P_795
AGATCTCCATGTAGCGGTCGCAGTCGCACCCCACGGCGCAG
>P_796
TTTTTTGCCGAAACGTAATGCAGGGGCGGCCCGGCGGGTCG
>P_797
ACGCCTCGTTTCTCGATCTGCGGGAATTGGAGCGGCTCGCC
>P_798
AGAGGAGCCGTATCTGTTGGCGCTCGTCCGCTATATCCATC
>P_799
CGGGGGCCCGTCACCATGCGCGAGGCCCTCACCAACTCCAT
>P_800
GTGGACGCCGCGGCCCGCTGCGGCCGCAAGGTGCTCCTCAA
>P_801
GTTGCGGCGCGCCTTGGCGGCGTAGCCGATCATGTCCTTGA
>P_802
GGGAGCCAGGATTTCATCGTCAGTTCCCATGTCCTCGAACA
>P_803
CCAGTCATAGTATAAAATTCCGTCATTGGCATAATCACAGT
>P_804
GCCGAGGAGGAGAAGGCCCTCAAAAAGGCGGCGGAGAAGAT
>P_805
GTCGCGCTTTTGACAAATTCCGCGCTGGTTACATGCATTCG
>P_806
AGGTGCAGCATGCTCATCGGCAGGCTTCCCCACCGCGGCGA
>P_807
TTGCCTATCTCAATCTGGCGCGCGAGAAGGCCCAGCTCATC
>P_808
CGATTGGCGATAATGAAAAGCCGGTAACAGTCAATATGCCA
>P_809
TGACACGGTTGCAGTCATCGCAGGAAAAGACAAAAACAAGA
>P_810
AAGCGCTTGCTGATGCAGCCCGCGAAAATGGCCTGTCCTTC
>P_811
CAAGGCCAGCGGGGGAAACACCGTCTCCGCCTGACCGTATA
>P_812
CGCGACCGGGTCGACGACCTCCCGCTCCTCGTGGAGCACTT
>P_813
GCCTCGGGGCGAATCGACGGCGCGAAGTCATCATATGACTT
>P_814
CACTTTCGGAACGGAAAAAACGCGAATTCTTCGGGCGGTTC
>P_815
CCTCGATGGAACGGGCGTTACGGTTGAAGTAGATGAGCGGC
>P_816
CTGGAACTTCAGCTAAGAACCATTTTTCCGGTTTTGAGCAA
>P_817
TGAAATTACAAATTTGTTAGCTGCATCTGTTATAGGCAAGC
>P_818
GGCCCAGGCGGCGTAGACCACGTTATTCAGGTGGCGGTTCA
>P_819
GTGGCGCTGTTCTTCAGGCGCGGACTCCCCAACAGGGTGAC
>P_820
TCGAAATACTTCCCCGCCGGCATGGAGGTGGTCTATCCCTA
>P_821
AGGATGAGCGCCTTCCTCGGCGTTGAAGTGCCGTTCACCAA
>P_822
TCAAGGAGTTCCGTGGTCTCCCCCCCGAGGAGCAGGAGCGG
>P_823
CACCCGCGAAATGCCATAGGCAACCACGGTGGAGACGCTGA
>P_824
GGGAGCAGTAAGAGTGAACGCTGCAGCGCGGAGGGGGGACG
>P_825
TCTCCTCCCGGTAACGCCCGCGGCCACTCTATTGGTTATGG
>P_826
CCGCCGGTGCCGGGAAAAATCGTCAACTCCAACACCCTGTC
>P_827
ATTTGACGAAGACCTGGACGCCCTCGTCCTCGACGAATCCC
>P_828
CGTTCCGTTCCTGGTTCCCGCCGTCCCACTGGGCGAAGGTG
>P_829
ATCTCATTCGGCCTGATCGGCATGCGGGAGCGGGCCGCCGC
>P_830
GCTCGTACCACGGACGTTTGCGGTGGTCGTAGTCGGCGGCG
>P_831
GATTCGCCGCCGGCAATCCGCAGGGAGGGGAAGCGCTCGCG
>P_832
GGCATGATCTCACTCTACGGCTATGACGGCTTCATGTACTC
>P_833
CACCTGATGGCGGCCCTGCGCTGCTTCGGCGTCGACAATGC
>P_834
CCCACGTCGGGGATGGGGCGCGGCTACACCATCACCGGACA
>P_835
CGAGCAGCACACCGATTTCGCCTTTTCGGTCTTTGCAGAGG
>P_836
CGTTCTTCCGACCGGAAGAGCAGCCATCGGCCATTCAGGTC
>P_837
CACCAGACAGCCTGCTCGCGCTCCACCTCGCGGACCAGCTG
>P_838
CCGAAAAGAAACAGATCGCCCGCGCCGCCGGCGTCCTCGGC
>P_839
CGCGGGACAGGTTCCCGACTCCGCAACGCTTTCCCGGGCGG
>P_840
GCCACAGTTAGCAGCAATTACGGCCAGTTATATGAACGCAC
>P_841
ACGAAAGGCCAGAGGTAATACGTTTCCGAGATTTTCCGCTC
>P_842
ACGGAGCGCGGGGCATCGTTCGGTTACAACAATCTCGTCTC
>P_843
GGCCACCACCGTCTCGGGCGCCCAGACGGCATTATTGAACG
>P_844
AATCATGGATCTGGCGATTGCCGTAAAGGAGCTGTTCACGG
>P_845
CAGGTGGAAGATCCGAAAAGCGTCAAAGGGATCGTCCGCCG
>P_846
GGTGTAGATGTAACGGTCGGCAAGAACGATGAAGCCAGCCT
>P_847
CCCCGGGAGTTACTGGTCTGCCGGAATGGTGTTCAGCGTTC
>P_848
AAGATTTCCAGGTGAAATTTCGGCAGGTACGAGACGCCGAA
>P_849
CGAAAGCGTCAAGAAAAACACCCTGCCGACAGAGGTGGATC
>P_850
CGGGTTGCAAGATTGATCTTCAGTTCCATCAAAGATTCCTC
>P_851
GTTGAGCGCCTCCTTGGCCGCCGTGTTATCCTGATTGAGAT
>P_852
GTCGTTGTGATCGGCACCCGCGTTCCGACGGTAAATTTCGA
>P_853
CGGGCAACCATCAACACCCACGGCAGCAGCTTCGACACCCT
>P_854
ACCGTCCAGGCGGTAATTTTCGCGCTCCTCGACCTGCTCCA
>P_855
GTGCCGTAGATCGCCAGGCGCTCGAATTCCCCCCGAGCGGT
>P_856
AGAAGATCGTCGCCAACGCCCGGGAGGCCGAGAAAAACGGC
>P_857
TCGTCGACGTAGAGTACAAGCGGGAAGGGCGGCAGATGGTG
>P_858
CGTCCTTCTCAAGAAATGCGCGGAAACCCTGATGGAGCGAT
>P_859
GCCTGGGACACCTCTTCCGGCAAGAGAGGCTTTCAACGGAG
>P_860
CAGGATCAGGGGAAAGATCTCGCAGGAAGAGCGGCTCGTTG
>P_861
GTCACGCAAGACCAAAAAGACCAAACGGGTAAATCTGACCC
>P_862
TCCGACCGGGTCAGAAGTCGCCGTGCCAGTGCCGGCACTCC
>P_863
TACCTCCTCATCGTCGACCGCAAGGAGAACCTCGATACCCT
>P_864
CGCATGTGGCCGAACCCACGCCCGACTCTCCCGCATGACCG
>P_865
TGCACGGACTGGGAACAGCGCCGAAATAAGAAAAGGGCCTT
>P_866
TGAAACAGCCCATTCCTCCGCGGCCGGAACAAAAACCTGCC
>P_867
CTTGGAAACTATCACTTTTCCTCCCGTGCGGATTGTGAACG
>P_868
CTGAATTGCAAAATGAGCGGCGTTGACGTCGTTGATGCGCC
>P_869
TGGAGCGGAAGCGGGAACCGCAGTCGCCGGGTTCTGTCGAA
>P_870
GAGTACCGGTTACGGCGCCCCCGGTGTCAGAAGAAGGGCAG
>P_871
GAGGCAGACAATGGAAAATTCCCTCAATACCGCCAGGCAGA
>P_872
CTGCGGCGTCGAGAACGAATCAACCCCGTACTCGGTGGCGC
>P_873
TAACGATTCCGGCACAGGTGCGGCAACTGATTGAATCCACC
>P_874
GGTCGTCGACAACGATGCCGCGGTTGACCTCGACCCCGCTT
>P_875
CGTCCTGCTCGCTGAAGGAGCGGCCGTTGTCGGGGCGGTTC
>P_876
CAGCGTTGAGTTGGCGTGGGCGTAGATGTCGAACTCGATGG
>P_877
ATGTACTCCCCATCGAAAGGCGCAAACGGGAGTTCAACCGG
>P_878
GATCTCACCGTGATTCTCGACTGTCCCGTCGAAACGGGGCT
>P_879
TGGCAACAATCGTCAAAGTGCAGTTCCACACCGCGGGCAAG
>P_880
ACCTACGACACCCTGCAGAGCGGCATCCCCAACGCCCTCAC
>P_881
GCCGCGAGGGCTGATGATGTCAGCAAGCCGACAGCGCACGT
>P_882
GACTTGGTAATTGCGAACGGCGAAAACGCTGCCGGCGGTTT
>P_883
GGGTAAATTACCTGGAAATGCAGCGCTGGGATGCGGCCGTG
>P_884
TTGGGCGCCCAAAGAAAGTACGCAAAGAAAACCGCCCCCGA
>P_885
GACGTAGACCACCGGTATCTCGCGGATCTCCTTCAGCCGTG
>P_886
CTTCACCCGCCACCTCGACGCGGAGCCGGTCATAGGCCCCG
>P_887
GGCGGGGAACCATGAAGATCCGCGACCTCGGTCTCATCGAT
>P_888
GAGGTTGTCGGCAAACTCGGCGAAGATGTTCTCCAGCGGCT
>P_889
GAATAGCGGCGTCCGAACTTCTGCCACATCGATTCGTCGGA
>P_890
CTCCTCCTGGCGTTTCATGGCATCTTCGCAGGAAAGGGCGG
>P_891
GCGGCGTTCACCACCACCCGCGGCTTCAGGGTGAGAAGCAC
>P_892
TCTTGCGGATGATGAACGCGCGGCCACCGATGTTGACCGAG
>P_893
TACTGGGCCAAGCGGAGCCGCGGTATCTCCATCATGGTCGT
>P_894
TTTGTCATCCTCCTCGCCACCATGTACCTCTTTTTCCGCAG
>P_895
GAGAAGAACGCCTGGAATTCCAGCAGGAACGATTTGACCCT
>P_896
TCGCAGCGCGCCTGGAGAAACGGCTCCACGGCCACCATCTC
>P_897
CATCTCATGGCTTCTGATCGCCCTCGTGTCGCTGAGCATCA
>P_898
TTGTGGTGCTGCACTCGCTGCATTAGATACAATTAAGCAAT
>P_899
GAAGCAACTGACCCGGGCGGCGCGGTGCGAGTGTTCGTGGA
>P_900
CTTAATTGGTGTGGAAAAGGCAGGGTGGCTGCGGCCGCCGA
>P_901
GCGCCGCCTCGGGGTGACCGCCGTCTGGGTAAGCCCCCTCT
>P_902
ACTATCGCAGCCGGTACCGGCTGCGGCGGCAAAAACAATTA
>P_903
CCGCCGACCAGTTCGTGAAGCCCCAGCGCGAGGAGTACCAC
>P_904
CCTGTCGCAAGGTTGATGCGCGTTTCGTCAATTTCAGCACC
>P_905
GACGTGGTCTCCGGCTGGCGCAAGGATCGCCAGGACACCTT
>P_906
GATTATCGCGACGAGCTGCGCAAGGATACGAAGAGCACGTC
>P_907
GATGAGCTGGCAAAGCTAATCGACCAGTATTTGCACAAAGA
>P_908
CGCAGGGGTGGGGGCAGACGCGGCCGCAGACCGAGGGAAGC
>P_909
TTTGCGGCCCGGGTTCAGCGCCGCCTCAGCACGGTGACCGT
>P_910
CTCAGTTGCCACGACGATCACACGAAGTGACGGCAAACATC
>P_911
ATGCTCAAGGCGCGGGAATACGAGGCGGAGTTCTTCGACCG
>P_912
ACGGTGGCGGCGCTGCGGCGCTTCGACGTGCGAAAGATCCT
>P_913
GCGGCGGGAAGGCCCGGCAGCGGCGACGGCACGTTTTCGTC
>P_914
AAATTCGCATATCGAGAACCCAGTGTCCCACATCATTCCGA
>P_915
CACAAGCTTGCCACGGATCGCCGCCTTGCACAGAGCGGAAA
>P_916
ATAACCGCCACGGGCGCACTCGGAGAATTCGGCGTTCTTCC
>P_917
TTACCACCATTCACTGCCTGCCGGCGCTATCCGTCGGCAGG
>P_918
AGTTACACGTCTGCTGTATACGGAAATGCTGAAATTTTTTA
>P_919
GATACAACCGCCGGGAGACGCGGCGGGACCCAGCGGCCCAC
>P_920
ATGAGCGTACTGAAGAGTTCCATCAACACCGCAACCGACGA
>P_921
ACAACCGGATTTATAAAATACTGTGTTGATAAAACCGGTCT
>P_922
CTGGTCCTCCCCTCCAAGTTCCCGAACCTGCTGGTGAACGG
>P_923
CGACGAGAGGGGAGGATTCGCCGGCGTGGTGATGTCCATGC
>P_924
AACTTCTTGTGCTGCCGGCGCCGTTCATAGTAGGATTTAAA
>P_925
TTGATTTAACTCATATTATTCGTTTTAAAAAAATAACCTCC
>P_926
CCGAAACCGGCGCAGAATCGCCGTTTCGACGCACCATATCC
>P_927
CGTCGTCGAGGAGGGTCCGGCAGTCGAGGAGGAACCGTCCC
>P_928
GCTCCGCCCCTCGGGGAACGCGGGGCCCCTGGTCACCTCCC
>P_929
GATTTCAGACTGTCAGGAAGCATGAATAAACCTTTTCGCCA
>P_930
TATTTTTGTATCGGGCAACGCCCCAAGATGATGTGCTCCCG
>P_931
AGCGGTAGCACTGGATGCAGCGGTTCATCTCGTGCTCGATA
>P_932
CACAAAACGGAGCATCTAGCCCGGCCCCAGTCTCACTCCTT
>P_933
GGAGGAGCGGCTCCTGACCGCCCCCGAGCGCCCCATCGTGC
>P_934
AATTGCGCGGGAGAAATGTACGGCAAGGTCGTCGAAAAATC
>P_935
GCGGCTCACGGTGAGCCACGCCGTGGAACTGAACCGCTCGG
>P_936
TAATTCCGCTCGGAAAAAATCTGCCACCAGGAGAAAGCCTC
>P_937
CGAGTCGTCCTTGGCAATTGCTGCACCATGGTCTTAGCTGC
>P_938
ATATGTTGGGCCGATAATTCCTTCAATCAATTGATTGAGCC
>P_939
CTGCAGAGCGGCCGCATCCGCGGCGTGGTGAACCTCGTGGG
>P_940
CTGGTATCCGGCATGCAGCGCACTGCCGCCTTTATCGAGGC
>P_941
CCCGTGGCCCTCAACGCCCACGCCGGATTCAGCGGCATCAG
>P_942
AGATCGGGTTCATTGAATCGCCCTCCACCTTAAAATAAAAG
>P_943
CCCCTTCGCCCCCTGGACCGCAGCCGGAGTGCATCCCGGCA
>P_944
CAGGTGGCAAGGGAGAGGAGCAGGCCCACGGCAAAGGTGAC
>P_945
GTTATGAACCTATCGTCACGCAGCAGAATCGCATAGTAGAT
>P_946
GGCGAGTACCGGGTGATCGGCACGGCCCGCCACAGCGAGAC
>P_947
GCCCCGTCGGGCCGTTCCCGCGGTTATACCCTTTCCCCCTT
>P_948
CTGGCGCTCCTCTCCCACTGCGGCCGGGGTGACGAGTACAT
>P_949
TCCTTTTGCCGCTCCAGCTCCGGCAGTTCAGCCTCGGCCAT
>P_950
GACCCCGTGTCGGTCTGCCGCAGCAGATCCCGGAAAAAGAA
>P_951
AGATCTTCTCCCTGACGCCGCGCGCCATCTCTCCCCTGGCC
>P_952
CTGGAGAGACCTGTTGAGGGCCGTCTGGGTGGTTGACAGGT
>P_953
TCGTCTAAAGTTTTCCGTCGCCGTGCCGAATAATACCTAAA
>P_954
GCCATGTCCCGCAATGCCCGCGCCAGCATCGAAAACGGCTG
>P_955
TTATCCATTCGTATTTGCCCCTCAGGGGGGGCGAAAAGTCG
>P_956
TTGAACTCGATGGAGAAATTCGTGTAGGTCTCAAGCATCCG
>P_957
TTCAGGTCACCAGATTCAAGCAGCAACGCGGGTCACCGTGA
>P_958
AGTTCGATGAAGATCAAACGCGTCGCCCTCATAACCCCCCC
>P_959
GCGGAAGTCGGCCGGCGCCACGGCCAGGGGGGCCTCCTCCG
>P_960
GCTGTTCGAGGTTGGTGAGACGGTTCGGGTGGTTGATGGTC
>P_961
TCAAGCGGCTCATGGAGCTCCAGGCTCCCGAGGTCATCATC
>P_962
CTGGCGTTCGCCGGGGGCCACGGCGGCGTCACCCTGGACCA
>P_963
AGGTAGCCGTAGGCAAGGCCCAGCATGTCTGCCACCCCCCC
>P_964
CCCCATCCTGCCATCAGAGGCAAGAATGGGGTGAAACTCTT
>P_965
GGTCACCTTCGGACAGGCCGCCGCGGCGCTTGCCGCCATTG
>P_966
TTCGTGGACGAGTATTTCCGCGGCCGCACCCCCAACCCGTG
>P_967
TTTTTATGTGTGTTGTTGCGCCGTACGTCTTTGTGGGTGAT
>P_968
CCGAAGGCCGCCTCCATCAGCGCGAAGGGGGAGGTGGCCGC
>P_969
CGCCGACGTTCAGGACCCCGCGGAAGGCGACCAGCAGGAGC
>P_970
CCACCGGCGTCATCTACCGGCAGTTCTCCATCACCATCATC
>P_971
GATCGGTTTTTCAAGTATAGCAGATAAATTTCTCCCCTCGC
>P_972
GTAGTCGTAGACCTCCGCCGCATCGCTGTCGCCGTAGCCCC
>P_973
GTCACCCCCATCGTCAATCGCGATTTCCAGGTGACCCATTT
>P_974
CACTCTTCATGACTGCGATACGTTTCAGCCTTTTGGGCCAC
>P_975
GACCACGTGGCAGCGTCAGGCGTTGTCGGTGTCAGGTAGAA
>P_976
GGCCGTGACCTATCTCGCCACGGCACCCAAGTCCAACGCCT
>P_977
GGCAACGAACGGCCCGATCTCCCGAAGATATTCAGGATCGA
>P_978
GGAGTCGGACACCTCGGTGGCGCTCTTGCGGATAATCCTTG
>P_979
GCGGATGAAGGTCGTCGACGCGCTCCGGGCCTCATAAAACT
>P_980
GAGCTTGTCGCTGATCGCCGCAAGGACCTCCGCCATGGTGA
>P_981
CGGCCGGAACTCCTGAGCCGCGGTTTCGACTGGCTCGTCCT
>P_982
GTTAATGATACTGAAACCCGCCGCAGAGAAGACACGCAGGT
>P_983
CCGGCCCCAGGCGTCCGGCGCGCCCGGCCCGCTGGGTGGCG
>P_984
ATCTTTTCAGAACACAGCGCCCCGAGAAGGATTCTGCCCGC
>P_985
CGACAGCATGATCTTCAAACCGGGAAGGCTCGTCACCGCCG
>P_986
TTTCCATCCCCCTCCCCACCCTCCAATTCCTTTGAATTGCA
>P_987
GAAAGGTCGAACTGCTCATGCGCGCCTGAGCAGCGAGGTCG
>P_988
TAACACCCCGACAGTTGCAACCCAACACGAAACAAAGAAAT
>P_989
GCCGGAGGGAGCGGTCCCCCCCGTCGATGGCCGTCTTGGGG
>P_990
TGGACGGAATCCGGAGCGAGCGGCTTGTCCGCTACCGCTGC
>P_991
CCGCGGCATCCCTTCCGCCGCCGTCTGCCGCCAGTTTCGCG
>P_992
AGAAGTCTTTTCGAAATTTGCGGTTACTTCTTTTACGAGGA
>P_993
AAGATATTCTTGCAGTTTTCCAGGCTCGGCATATCCTTCAC
>P_994
ATTGCGGCGGTCCTGACACTCGCGATCCCCCTCCCCTCCTT
>P_995
TCCAAACGAGGCGACTCCTGCAGCTTCGGGCAACGTGCATT
>P_996
GGAGGCTTACGGCAGTAACGCAGCATACAATTGAATAGAAC
>P_997
TTGTGGGCGTCGTCCACCGGCGTCGGCACGGCAACGACAAA
>P_998
GCGATAGCGAGAACATCGTTCAGGGATTTGATTTCATGCTC
>P_999
AGCTGAAGAGCCTCGAACTGCAGCACATCCTTTCCGACAGC
>P_1000
TCCCGACATGCGGAGGATCGCCCGAACCGGCTCCCGTTCCT
>P_1001
GGATGTCAACAGACAAAAAACGTTCGAACTCAATCCCGGTG
>P_1002
CTTGGGGCCGTGATTCGCGGCGCGACGCCCCACTTCGATTA
>P_1003
GCACTTTTGCCGTTCTGGCGCAGGAAGAGCAGAAACTCCAC
>P_1004
CCATGACGGCCTGGGGTCCGCGGCGCCGCGTCGATGCCGGG
>P_1005
TCGCCCGCTCACCCCATCCCCGTTCGATCTCCTCGAGACGC
>P_1006
TCGCCGTGACCAATGAACCACTTGAAGGCCAAATGGCGCTC
>P_1007
CTCCGGAAGGCATTCGGGCTCCCCGATGCGGTTCAGACCAC
>P_1008
GACAAAGATGGCGGGAAGCGCGAATGAGGTGATTTTGAAGG
>P_1009
TGCGGATGCCGATTATTTCGCGCTCATGGCCGAATGCGAAG
>P_1010
GCTCATTCATATCGGTTTTTCCGATGATGTGGTAGGGCAAA
>P_1011
TATTACGAGACCCGCGAATACGTGAAAAAGGTGCTTGCCGG
>P_1012
CCCCCGGGTCCGATAGAGCCCCTTTTCATAAAAAGCCCGGA
>P_1013
TTCAGGGCGATGTCGCGACTCCGTCAACCTGGAAAACAATA
>P_1014
AAATTAGATAATGGAAATGTCGTAAAGGTAAAGGGAAGCAA
>P_1015
GTTGCAGAACCCTTCTGTCTCCGAGGTGATGACCCCCACGT
>P_1016
ATCCCAGCGTTCACAATCCGCACGGGAGGAAAAGTGATAGT
>P_1017
AATTCCAGCCCCTTGCAGCGCTGCGACGCGCCGAGGGTGGC
>P_1018
ATGCCCATACCCGTGACTTGCAACCTCGTGCCCCCGGGAAT
>P_1019
CATTCCCGACTTGAAAAAAGCGAAGCCCCACAAGAACCTGA
>P_1020
CTCGGATTATGGGAAATGTTCAAGACATACCTGGTTGGCGA
>P_1021
TGGGCTTATCGAACTGGATCCGGCTGAGGGCGTACTCGAGA
>P_1022
TTGTAAAAATTAATCTTTTGCAGCAGAAACCAAACTACTTT
>P_1023
CGCTTTGGACGATACGACCCCTGTGGCGGAAAAACAAGCCT
>P_1024
GTTCGGGATTGCCGGTTCCACCGATTCGGGTGGCGGCTTCG
>P_1025
GCCTGTATCTATGGCATCTGCGAGGCGGCAATTTTGGCGGC
>P_1026
GGCAAAGGAGCCGAAGATCGCCCTCCCCCGCGCGAAGTAGC
>P_1027
GGAGTGTGGCCGATAAATTTCATGAGAGCACCACTGACGTC
>P_1028
GTCGACTGACATTTCGACTACCGTTGCGGTGTGCCGCCTCC
>P_1029
ACTGAAGAATACCGCGACGGCATGTCCGACATCGGAAGCGA
>P_1030
TACGGCCATCTCGGGAGCTTCAAGGGGCTGAAGCGCGAAAG
>P_1031
AGCTGATGAAGGAGAACGAGCGGCTTCGGTACCGGGTGTTC
>P_1032
GCGGCAGTCTATGGCATGCCCGAAAACGGCACCGCCGCCGA
>P_1033
CCCGAAAGCCAGGTGATGAGCCCGCTCTTGAAATTGCCCTG
>P_1034
GTCAAGGGAGCTGTAGCCGGCGCCGATGCTGAACGTGCCGG
>P_1035
GGGCTCCGGGGGATATTCGGCAGCGATGTCTCGCCGCCGGA
>P_1036
CGCATTCCTCCACGTAGCGGCAGCAGAGATCTATCTGAAGA
>P_1037
AATCAGGGACAATTTGAAATCGGCCGAGGGTCACGTTGCTG
>P_1038
GTAGGCGAGGTAATCGGCCCCCATGGTCCTGATGCGCCCTT
>P_1039
GGGTTGAGGACCACGTCACGCCCCACGGCGATCCTGATCCG
>P_1040
ATTACGACGTAGCGCCTGCCCTTCGGGGCGGGCGAGGATTG
>P_1041
GAGGATCATGATGTGGAGCGCGTAGGGGCTCTCCACGAATT
>P_1042
AGACGCTCGAAAAGGAGATCCGGCCGTTGCTGTGGGCTGAC
>P_1043
GATAGAGCCCCGCATAACTGCTACCGTGCGTATCGGTGCCG
>P_1044
TACAAAACTCTCTTCAGCCGCAGTCGCAGCGACAGATCCGT
>P_1045
AGGAGGGAGAAGAGTTCGCGCCGGACCTCCTCCAGGGAAGA
>P_1046
CGGCCACGCCTCAGCCGAAACGGCCGTCCGCGCCATGAAGG
>P_1047
CCATGTCGGGGCAAAAAAACCATCTTCACTCCGTCAAGGGT
>P_1048
ACGCGTTCCTGGAGCGGCTGCGGGAGCTCCCCATCGCCCTC
>P_1049
CAAGAGCCATCTGCTGGCGGCGCTCCTGCGGGCGAACGGCA
>P_1050
CCGTCGGGGACTAGTATCCCCAGTCGAGACTCTCGATACGC
>P_1051
GTGCCCGGGAGGGAGAAAAGCGGCAGAGGATGGCCTGCCAT
>P_1052
CTTGCGGTCGGTGACGTCGGCGCTGATGGTGATCACCCCCG
>P_1053
CATAGGTTCCGAATGTTTTACAACATCAAAAACAACGGCCT
>P_1054
GCCTTCACCGCGTCCTTGGGCATGAGCTTCACATGGGGGAG
>P_1055
CCTCCCATAATTCTTCACAACTATAAAATGGATTCCAGGCA
>P_1056
GCGATGTTGTCGCTTCGTTTCATGTGCGGCTTTTGCCCCCC
>P_1057
CAATTCCCTTACGCAAAACGCGCGGTTCCCATGCTCAAGCC
>P_1058
CGCGGTCGCAACCGCTGCTCCTACTCCCCCAGATAGGTGTA
>P_1059
CGCTTTGTGGTGAAATTGCGCTTGAAGATCCTCAGCGCATG
>P_1060
GCGCTGAGGATCTTCAAGCGCAATTTCACCACAAAGCGCGG
>P_1061
GGTAATAGCGGTTCTCGGCCCGGTCTCCGTCGACCCGCCCC
>P_1062
CCCCTTGGGGGTGTGGGCGGCGTAAACCCGCACCACCGCCT
>P_1063
GCAGAGCATGTATGCCGATGCCCTCGTTCCTCCCGCCAGCG
>P_1064
ATGGACGAGATCGGAGGTTGCGGAAAAATAGATGTAGTCCG
>P_1065
TACCGGCTTGTGTTTTGACACGCCCATGGCCAAATTTTTGT
>P_1066
ACAGAGATAGCAGAGTTTTTCCCGCTCTCCCGCCAGCATGA
>P_1067
CTTCCGCCTGCGGCTATGCCCTGGAGGGCGGCGAACTTGGC
>P_1068
CGCAGAAGGCCGAGGAGGAGCGGGAACTTCTCCTTGCGCCC
>P_1069
GAAAGGTCATGGATCTCAGGCAGCTGCGCTTCTTTGTAGAA
>P_1070
ATCTCCCGCGCGATGAGCCGCCCGAAGACCCGGTGGACGTT
>P_1071
AGCCGCGGGGGGAGGGAGCGCTGCCACGAGGGAGTGGGGGA
>P_1072
CTGCTTCCCGCCCAGGAAGCCCGAGAGCCGCGCCACCACCT
>P_1073
TTATTTCAGCGCCGCCAGCACCCGCTCCAGCTTCTGCCGGA
>P_1074
TTGACGGAAATTGAAAAAATCAAGAAGAACGAGATAGAGCA
>P_1075
GGATGGCACCGGCACCGCCCCCCCCCGCCGCGGCAGCATTG
>P_1076
GCTGGAGCTCGTGGCGATCACGCGACTCCCCTTCCGGGTGC
>P_1077
GCCATTGGACCCCTGTAGTGCGGCTGCGGGGCGCCGGGAGC
>P_1078
CACCCTCACCCTTTCCGTCGCCGCCCTGACCACCGGCGCCG
>P_1079
CCCTGCTGCCCCGAAGGCCGCAGAAAAGAGACCGGTGCCGA
>P_1080
GGCGGCCGGCTCATCGGCAGCAGGAATTTCATCGTGAACTG
>P_1081
GCTTGTCGCCCTGACGATTGCCGGGGCATCGGCCGCCCCGA
>P_1082
GGGTGAGATTCCGGATAGAGCCCGACCCCCTTAACGGCGCC
>P_1083
ACTCCCGGACCTGGCTGACGCTGCCGGGGGCCGATTCGAGG
>P_1084
TGGTGGCGAAGGGGTAGATTCATGCGGGAAGAACGCCTCCT
>P_1085
CCGTGAAAAGCGGGATTACGCGGGTCCTCGACGAGCTCCCG
>P_1086
AAATACCGCCGTCCGGCCCGCTACCACGAAGAACTCCGCAT
>P_1087
GAAGTGTCAATTTTCAGGCGCAGCACCTTTGCCATGTGACG
>P_1088
GTCGAGCACCGAAAGGGAATCGCGCATGCTCCCATCCCCCT
>P_1089
CACCCGTTCCCCGGCCGGAGCGGCCGCGAGGTGGCCCGGCA
>P_1090
GCCCGGGGCCACGTGCGGCGCTTCAATGAACGGATGGAGCA
>P_1091
TCACCGACGAGCGCAAGAAGCAGTACGACTTTTCCGACCCC
>P_1092
CACCGTTCCGTAGACGTCGGCGCGATGGCAGTTGAAGCAGA
>P_1093
CATCCTCTGACAAACAGCAACCACACGAGCGGCACCATAGT
>P_1094
CAATCTGACACCGGAAAACGCCCTTTTTGCCGTCTGTCCCG
>P_1095
GGCCAGATTGCCGTCACCCGCAGGGCCGTCGCGGAGGCGTA
>P_1096
CAGCTGGTGACCAGGGTGCGCGACAAGGAGATCCGGAGCGA
>P_1097
CTAACCCCTTTATTTTATGGCGCGCTCGGAGAGATTCGAAC
>P_1098
AAGGTGATCCGGTCGCCGCGCACGCTCCTGATCTCGCCGAG
>P_1099
GCTTTTCAGTGTGTCGTGTGCGGCATCTCGTGCCGGAAAGG
>P_1100
TCCTATAATGAGAAAAATTTCCCCATCAACTCCGGCCCCCC
>P_1101
CGGGTCTGAGCCGCCATCGGCGCCCACCGTACGAGGAGGAG
>P_1102
GGATGGTCTTCCAGGAGGCGCGGCTTCTCCCCTGGCTGACG
>P_1103
AGAAGGTATCGGACCGGAAGCGGTCAGGCACCACCACCGGC
>P_1104
CTGAATCGTTCTTTGAAAAGCCCAAAAAGGATCGCTCGGAG
>P_1105
TCCTCGGGCTCACGAACTCCCCCGCGAGGCACCCCATGAAG
>P_1106
CAAAGCGTACATGGAGGTCGCATCAGCACGGAGTGCGCCTT
>P_1107
GGAGCTGCTGCTGGACGAGACGCGCCGCGCCGATATCGTCA
>P_1108
TCGATGACGTCGGTAAAAAGCGATGGCCGGGTCAGGGGGAT
>P_1109
CTGCGGTTCCAGGTACTTTTCTTGTATAGCATTTTCGCCGT
>P_1110
TCGGCTCCTTCCCTGCCCTGCGCCCCGAGTGGCTCGTGGCC
>P_1111
GCTGAAAGGGAGTGCGCCGGCGTCGGTGAATTCCCAGTTCA
>P_1112
GATGAGAATGATCGCCGGCACCGTCACGTTATCCCTCCAGC
>P_1113
GCGGCCGACAAGTGGAACGGCGTCGACGAGGCGGTGGTGGA
>P_1114
CTATTTCCAGGTCTGCACCTCGGACATGAACGGCGACCCCG
>P_1115
TCATCAACAGCCTGACCGCGCCGTCGAAGCCGAACTTCACC
>P_1116
GTGGTGGAGGGGACCGCCGGCGCGCCGGTGGTTTTCTCGGG
>P_1117
CAGGTAGGACGGTTCTCGCGCACGAGAAGATGAAAGGAACG
>P_1118
ATGATGACGGCGCTCTCCTCCATCCGGAGGGTGGAGGCGGC
>P_1119
GCAGATCCGCCTCGTGGCCCCCACGGGGGCGTCGGTCCTCA
>P_1120
GTTTTTTTGAAGATGAAAAACGGGACATCGGCACCAAGCTT
>P_1121
CCAACCCCGCTTGCGCATCGCATCAACGGCGCTCCGGGCAC
>P_1122
ATCAACAAGGCCCTCGAGTGCCCTGACCTCCCCGACGCCCC
>P_1123
GGGAAGCACATCCAGCTCTGCACCAACGGCCTGCTGCTGGA
>P_1124
TCTCGGTGCTCTACACGAAGCAGCAGATGCGGTTCCTGACC
>P_1125
GATCACCGGGTCGTCGGCCCCGGCGCAGGCAAAGACGACCT
>P_1126
ATGCCGAAGGTGGTTTCTTGCGGGGATCGCTTCTGCGCGAG
>P_1127
ATAACACTTCTGGCCCATCGCAGTAAGTTCTTATTAACCAT
>P_1128
GGGCGGAGCGGGAAAAGGTGCGGGGATTCGAGGCGGGGGCC
>P_1129
CCGCTTGTCGCCGTTGGCGGCGTTTTCGATCACGTCGCGGC
>P_1130
AACGTAGGCCTTGGCCGACGCCTCGACGATGTCCGTTGAAG
>P_1131
GTGGAGATCTACAACGGCCACGGCAGCCTCGTGGCGCATCT
>P_1132
TACAAGGACTGGTTCAAGTACGGCGCCGGCGTCACCAACTA
>P_1133
CGTTATATTTTATGCATAATCAAAACTATAAAATATTGTTA
>P_1134
GCTCTTCGCCCCGGTAGGTGCGGAAAAGCTTGCCGAGGAAG
>P_1135
GGCTGGATCTGTGCCAAATGCGGGCGGGAGTTCGAGCTCCA
>P_1136
TACTTCTCCCCGGTCTTTCGCACGATCTCGGCGGGGAGCGG
>P_1137
GAATCAGACCGGTAATAATACGGTAACCATCAGGGTGAGCG
>P_1138
GCAACCGGAGCGATCGGAGCCTCCGCCGGGACATACTCCTC
>P_1139
CACTTCCTTTTTCTGGACCGCCTCGGTCAGCTTCTCCCGCT
>P_1140
CTTGATCCCCCCCAACTCCACCACAAAACCGGACACCTCAA
>P_1141
CCATGGTGGCCATGGTGTCGCAGCCGAAGCCGAGCACCATC
>P_1142
GAGGAGATGAGCTCCAACATCCGTCAGAACGCCGACAACGC
>P_1143
TCCTGCGACGGCTTCGATAGCGGTCGTCCCCCCACGTTCAT
>P_1144
GGTAAGGATCATCAACAAAGCTGTTATGAGGTACAGGGTGC
>P_1145
CGGTAAATTCCGGCAAGGCGCGGCCTGACAGCGACGTCATG
>P_1146
CTTGAACGGCTTAATGATCGCTTCAACTTTTTTCAAGACAC
>P_1147
GAGAGCGCCGATGAGACCCGCAAGAAGGTGATGACTATGGT
>P_1148
CTCGCCGCCTTCTTCGGCTACGAGGATTCGGGCCGGACCTT
>P_1149
CCCCGCACCGACGACATGCGCGAAGCCCCGTCGGTCGTCAT
>P_1150
GATTCCGACTGCACCGCCTCCAGGGAGTGGCTCATGGAGCT
>P_1151
TGCCTCGCGAGCCCCTCGCACAGTTCCGGGAAGCGGGCGCG
>P_1152
GGGAAAAGGATCGAAATTTACGGTGAGGCTTCCGATATGTC
>P_1153
CAGAGACTCCTCATGACCTGCATCGCCATCAACATCGATCA
>P_1154
CCCCCTCGTTTTCCAGGTCGCGGTAGTCGCGAACCGCCACC
>P_1155
GAAGAATATGACGAAACTCGCAGCACTGTTCCTTGCCCTGA
>P_1156
CTCGCGGGCAGAGAGGAGCGCCTCAAGGAAGAGGTAGCGGT
>P_1157
CCTTTGCGCGGCGTTGGGCGCTGCAATGAGGAATCTTTGAT
>P_1158
GGGGCTCGGATCGACCGATGCGAGCGCGACACCATTGGGTA
>P_1159
TTTTTACCGGGAAAGTAGCGCTATGGCCGTCGAAAAGTTCG
>P_1160
CATGTCACTTCCTCCTTTGACGCAAGCCTTGGTACGAGGTT
>P_1161
GTGCCATGAGGTGCCGCAGGCAATGATGTATATCCGCTCGA
>P_1162
GTTCTTCTCCGGATTCACCGCGAAAATGCAGTGGGGCCGCG
>P_1163
ATCATGGGCCATTTCGAGAGCGGCACGGGCAAGTCGGACAT
>P_1164
GTTTACGCTCTTTACCGCCGCGAGCAGGATAAAGAGCCACT
>P_1165
CAGCATCTGCGTGACGAAGGCTGTCGAGCGCAAACAGTTCT
>P_1166
TAGCGGAAAGCCGCGGCGCGCTGTGGTCTGAAAATTCGAAA
>P_1167
AATCATGTTCGCCTGGTTCGCCTGAGCCATCACCATGGAGT
>P_1168
CACGTCTCCGGGGCGCAGGACGGCTACGTCTTTCTCTCGGT
>P_1169
CCGTCGGACACCAGGCGGTCCACGAACTCCTTGAAATTCAG
>P_1170
ATCGAATCTGCCTGACCCCGCGGGGAGTCGCTCTCGAACGT
>P_1171
CTTCACGTAATTCCCCGTGGCGTTTTCGGGCGGCAGGAGGG
>P_1172
CATCGCACTGATTAACTTTCCGGCTTCGAAAAAAAGAACTG
>P_1173
GCGCCCATGGCCTTTTGAACCTTCTATGCCTTTTATACCAT
>P_1174
TGAAAACTGGTCATCGTCGGCCGCAACAATGATCTTGACCC
>P_1175
ACAATTACAGGCTGCAATGGCTGCAATGGATACCGCCTTTA
>P_1176
CAACCGGCTTTGCCGGTTCGCCCTTTTTCTCCTCAGGCTTC
>P_1177
CATCCCTGAAGTCCACGACCCACGACCGTTCCTCCAGCGGC
>P_1178
CCGATTCAATCGATGACCTGCGTGGGGCCGATTTTCACATC
>P_1179
CCCGGCCTTGATGAAAAACTCATCGGCGAGAAAGAGAAACG
>P_1180
AAGAACAATGAAGAAACTCGCAGCAGTCATCGCAGTCGCAA
>P_1181
AGCAAGCCTGATACCAAACGCTGTTATTTTAAAATCAAAAC
>P_1182
ATCGGCCAGGAAGTAGTTGGCGCTGGTGGTGAGGATGTGCC
>P_1183
ATGCACCTCCTGATCATCGGCGAAAAAGTCACCGGCATCTC
>P_1184
GATGAGTGTCGACCCGATCTCGCGCCCCTTTGCATCGGTTA
>P_1185
TCCAAATTTCTATCCGGCTTCAGTTTCGTTTAACTGCATCA
>P_1186
CAATTGCCTTGCAGGTTACGCCGAAATTACCGTTGGAGGTT
>P_1187
ACTGACGCCGTCAACCCGAGCTGGAAGGTTGAAACGGGTAG
>P_1188
TGGATTCCCCGCGGGTGGTGCCGGGAATGGCGGATGACATC
>P_1189
ACCGGCGCCATCACCATCCGCGCCAACGAGGAGGCCTTCAA
>P_1190
CAGTGGAAAACGGGATGGCTCTGTGGTAAAAAATGGCTAAA
>P_1191
GGGCTGTATTGCCAAAGATGCAGCCTCCGACAAAGCCCGTA
>P_1192
TCGATGGCGCTGCGGTAATCCTCCCGTTTGGTGTGGGAGGG
>P_1193
TCGTCATTGGCGGGAAAGTCCTGGGTTGCCGAAAGGGCTCC
>P_1194
TGCCACGACGGCAAGAGCGCCTTCGACGTGAAGGGTGACTG
>P_1195
CCACAACGCAATTTTCAAGGCGTCGATGGACAATCCCCATG
>P_1196
CTTGAGGAGGAGGCGCGCGGCATCGGCGCGCCCGCCCCTGT
>P_1197
TGAGCATCGACGGGTTTTCGCTCCAATCCTTCCTGACCCGG
>P_1198
TACGATTTTCTTGAGGCATGCCAGCAAATTCATCTGACCCT
>P_1199
AATGTTCGCCCCATAAACGGCGGCAAAGACCATCAGTGCTC
>P_1200
TGGCCAGATCCCCCGAGAAGCAGTGGAGCACCCCTCCCACC
>P_1201
CTCGTCAATCCGGTTTTTCGCCGTAAACCCTGAAAGATGGG
>P_1202
ATGCAACGCCCCGCCGGCGGCGCCAAGGGCATCGACGCGCC
>P_1203
CAGGTTCTCCTTGAGAAAGACGCCGACCCCCGATTCCTCGT
>P_1204
CCTCTGGCGGCGGGGGAACGCCCGCTCCCGCCGCCGGACTC
>P_1205
CGCTCAGGCTTTTGAGGCTGCGCGCCCCCCAATATCCCAGC
>P_1206
ATTCTCCTCTCCGGAAATTGCGGCGACCGGACTGACTTGCG
>P_1207
GGAATGCACTTGTCTTGAAGCCGGCCACGAAGACTCCGCTC
>P_1208
GGGTGACGCACGCCATCACGCCAAGGACACACCCGAAACAG
>P_1209
ATCGACAGCATCGCCAACGGCAGCATCCGGGGAATCGCCCT
>P_1210
GACGGCAATCGTGGGTGCCGCCCTCGCTTTTTTTCTCCAGC
>P_1211
TCAATGTCGATCTGGAACAGCGGGTGCGGGATCGGACGGCG
>P_1212
CCCCCTTTTACCGGAAATTGCCCGCGGGCCGACGGTTGCCG
>P_1213
GGAAATGCAGCCGATGAACGCCGAGATGACCAAGCGGGTTG
>P_1214
GGCACGAGCTTCACGACCCGCCGGAACATCCTCTCAGCCTC
>P_1215
GCCTCGAAGCCGCGCCGGCGCAGGGTGGTCAGGACCTCGAT
>P_1216
TAAAGCGGAGAGACGTACTCCCAGATGTGCCGGTACCAGTA
>P_1217
ATCGCCCACCGGGGGGTGCGCAGCCGCATCATGGCCGACCT
>P_1218
ATCTTCGTCTACGCCACCTGCGTCACCGCCATGACCGGCGA
>P_1219
AATCCGGACCCTTTTGAACGCGGTTTCAACGAAGGACAACA
>P_1220
CGGGTCTTGTAGTAGCGGCGCAAGGGGGAGTGATTGGTGGC
>P_1221
GCCGCAGGCGAGATTCCCCCCCTCGAAGGCGGGGCCGGCGG
>P_1222
TCGGGAGATGTTCATGAGTACCAACGGCCGCACCCTTCGAC
>P_1223
GGCGCCATGTACCCGACCTCCAGCAAGGAGGTGGAGCATCT
>P_1224
GGTCCGGTGGACGAGATCCGCCGCGCCATCATCGCCGAGAC
>P_1225
ATATTCGAGGTGTCGCGCGGCACGGTTTACAATTTCATTCA
>P_1226
GCTCGACCGGACGATCAGCGCCCCGGTGTTGCGCTGCTCCT
>P_1227
TCGATAAAGACGCATCGCGCCCGGACGGTAGGAAACCGTAA
>P_1228
AACTCCTCCCCCTTCGCCGGCAAGGAGGGGAAGTTCGTCAC
>P_1229
ATCATCGCCCTCTCCAACAACTCCACAAGCCATACGCGCTT
>P_1230
CCAAGGCCAACGCCCGCCCCCTGGGGGCGGTGGACCACATG
>P_1231
TAGCGGGCGATCATCCCGAGCAGTGTCGATTTTCCGACACC
>P_1232
GAGGAGAAGAGCCGCTACCGCAAGAACCTCAAAAGCGTGGT
>P_1233
TGGAGCTTCAGGGGCACCGCCCCCCATGCCATCAACAAGCA
>P_1234
ATCGCCTCCTTGACGATGAGCGGGAAATAGACCGTGGGGGG
>P_1235
TTTTCCCGCCGTTGCAGCTGCGGTCGAACCAGGTGCGGGCC
>P_1236
GGCCCCCTCAAGGGGATCGGCATGACCGCCTACCGGGCGTT
>P_1237
AATAAAATCGTTTTAAAACTCGCTTTCGCCCGCCGCTCCTC
>P_1238
GTTCATGTCGAAGGCGAAGGCGTTGCTGGCCCCGATGTTCT
>P_1239
CGACGGCGACCTCACCGTCACCGCCGCCGAACCCCCCGCCG
>P_1240
GGAGGCCAAGGTCTTCGGCGCCGGGAGGGTGATGGACGGCA
>P_1241
AAACCGTATGAATAAAAACACCGTTTCCATTATCCTGGCAG
>P_1242
TTTATGTTCCTTGCCATGGGCGTAGGGGCGTTTACGGCTGG
>P_1243
CCAGAATCACCATCAAATCGCCCCAATAAACGCCACAACGC
>P_1244
AATCCCCGCGATAGTAATACCGGCAACCACAAAAAGCAACA
>P_1245
GACTCCGGCGTGGCCGAGAGCGTGGAGGGGGTGCGGCTTGC
>P_1246
ACTGCTCTCCAGAATCGCCACGTGTGCGGAGAAGGCGTCGA
>P_1247
CCAGCCCCAGGGACGAGCGGCTGTCGAAGATGACCACCAGG
>P_1248
ATCGCCGGATTTTTGAGAAGCGCCCGCGCGATGGCCGCCCG
>P_1249
GCCGCTGGCGCCATAAAAATCAGCCTCGATGATGGCGTTGG
>P_1250
GACGAGGAAGGAACCGGCGGCAGGCTCACCGCCCCCATGCC
>P_1251
GGCTTGGTGAGGTACTTTTCCAGCAGCACCCGGTCGTCGCC
>P_1252
ATGGTCACCGCCGTCGCCTGCGCCAAGGTCCCCAAGTTCAC
>P_1253
GACGAGGTGGTCGCCATCGGCGCCGGCATCCAGGGGGGGGT
>P_1254
GCTGCGACAGCCGGTGCACGCAGTCGACCATGTGGATGGCA
>P_1255
TGGCTGATCTCCATGATCCGCCCCAAGGGGTTCTTCACCCG
>P_1256
GACGACAAGATCATCAACCGCGCCAACAAGGAAGGGGTCCC
>P_1257
TGCGCATCAGCTCCCGGATGCGCGTGCGGTCGTCGGGGTCG
>P_1258
TTGGTATTTCATGGAAATCTCCGGAGCGTTAGAGTTGGGCT
>P_1259
GGGGATCAGCTCCCGCGGCGCCGAAAGGGTGCCGACGCCCT
>P_1260
AGTGAGTTTGCAAAAATGCTCGGTGTATCGCTTCGCACTCT
>P_1261
AGACCAGTTTAATCATGATGCGTTCTCCTCTTCAGACAACA
>P_1262
GCCCCGGCAAAACGGAAAACCGGCCGTTGCATCAATAACGA
>P_1263
AATAGATTCCTCACAAAAAACAAGGCTGTAGATCTCGGCTG
>P_1264
GCGGCAGGCGCTACGCCCCGCCGTCACGTTGTGCCGTATGT
>P_1265
GGAGATCTTCATCTTCATCGCCGCCGTCTACTTCGTCCTCT
>P_1266
CTTGAGGACCTTGGTGAACGCATCGCTGGTGAACTGGCTCC
>P_1267
GGCTCGTCATGACCACGACGCGGTCACCGAGGAAGATCGCC
>P_1268
GGAGCGCTTCCCTGACGGAGCGGTAAACCATAACCAGCAGG
>P_1269
AACCTTACCGACCTTATCGGCAGCACCCCGCTTCTGCGATT
>P_1270
AGCATAAAATGGTTCGAAGGCATTGGAGAATACAAAATCGA
>P_1271
CGCCACCACGCCGAGGCCCGCTGCCTCACCCTGGAGCAGAA
>P_1272
CCCCTGGTCACCGCCGCCGGCGTTGCCGCCGTCCGGGCGGT
>P_1273
CGCCCCCTCCACAAGCTGGCCGTCGGCCCCCACCACCTCGC
>P_1274
CCCCATGCTGAAATCCTCGGCGTTGTCGCAAAAGTGCTCAA
>P_1275
TCTTCTTGTGGATATTTGAGCGGCAACTCTCCATCCTGACC
>P_1276
CCGGCTTCGGGCTCGTGACCCCCATGGCCCTTACCTCCTGG
>P_1277
TATTCCTTGTATTTGAAAAACGGCGTTGGCTTCCCCCCCAG
>P_1278
TCCCCCCCCGAGCACCGGGGCGGCCGAGGCTTCGGCGTGCG
>P_1279
GGGAGGGAGATCTGGCGACGCTGGCTCCCCTCCTCTCCGGC
>P_1280
TAACCAGATGAAATACGTCACAGGGATCATTGTTCTTCTCC
>P_1281
CTCTTCTGCTGTCAGAACGGCGTCGACACCGACCTCTTCCA
>P_1282
GAAGCGCTTCTCCAGAACCACCGCTGCCTCGGTGGCGTCGT
>P_1283
ACCAGGCGCTCGGCGCCGCACGCCAGTTCCACCCCCACCTT
>P_1284
TCGGCGAGCTTCCCCCCCCGCACCAGGGCCACCTTCGTGTC
>P_1285
ATCGAAGAGGGCGAATTTCGCCTTTCTGCTTCCTAAGTCGA
>P_1286
GCCGGTGTTGACGGGAAAGACCGAGAGGTAGAAGCCCCGCT
>P_1287
CCCGGTGTCGGTGTAAAATCCTGCACCTGCTCCACCCGCAT
>P_1288
CTTCAGCCCATGAAAAAACGCGTCATCCTCGCCATCGCCGG
>P_1289
AGGCTCGGGCAGCGGCCAAGCGCGACGGTTCAACCCTGGAG
>P_1290
GGGTCAAGGCGGGACAAAAGCGCGACTTCCATTCTCCCTCG
>P_1291
AATCTCGTGTTCGACAGCATCAGTGAGGCGCTCAGGAAGGG
>P_1292
TACTCCTTGCCTTCGAGACGCATGAGCCCCTTCTCTTTGGC
>P_1293
CCCCCCGTTCTCGATGAAATCGGGAAGTCCCCGGTTCCTCA
>P_1294
CCCCAGCCTCCGTTCTTGCTCTGCATCCCGAGGCACCAGGC
>P_1295
GAAGAGAAGGACCACAAGCGCCCGGACGAGGTAGAGGAGGA
>P_1296
ATCGGAAACCCAGTCCATTACTCCAATTACTCAGTAGGCAA
>P_1297
CTCCCCTCTCCGATCTTCCCCCCCGCGGCACCGCCCCCTAC
>P_1298
CAGGTCTGCAAGTACTACCGCGCGCCGGGGGCGATCCCGTT
>P_1299
AGCACCTCGGTCAGAAAATCCTTGAAAAAGAGGGTGAAACG
>P_1300
AGAACGACGACCCCTTTTTCCGCGAACTGATGGTAAGGGGG
>P_1301
CGATCTGGCTCAGGGAGCCGCGGCCGAAGATTATTTCCGGG
>P_1302
TTATGTACTCCGTCAATGCTCGGTTATTCTAAAAAAACGGA
>P_1303
CCGGTGCACTTCTTCACCAGCGGGAACGCCTTGCTCCACTC
>P_1304
TACCACGGCTGGGAAAAATTCATGAACACCACCGGCTGGCA
>P_1305
TGGCCGCAGGGGAGGGGACACGGAAAAAAATGAGGCGCTCC
>P_1306
CACGGCCACCAAGGAGATCGCCCAGATGATCAAGGGGATCC
>P_1307
TCTGAGCGGGATCGGGGCGGCGTTCGGGAACGAGTATCTGC
>P_1308
CATTGCAGCCGAGGTGAACGCCGCCGCCACCCCGCACGATG
>P_1309
CGATCGTAGAAGGATATCTGCAGCCGTGGAAAGCGGCGCTG
>P_1310
CATGTGAAGGCCATCCGGAGCGGCCACGACATGAACCACAA
>P_1311
AGCGCTTTTCCTTCCAGGCGCTGTCCGGAATCAGGCCGGCC
>P_1312
CTCGTTTCCACCAGCTTTTCCTCGAACTCTTCCACGATGGC
>P_1313
TGGTCAACGACGCGGCGACACGGTCGTAGTAAAGCGGGCCC
>P_1314
GAGCCAGAGCATCACCGACGCGAAGATGAAGAGGGGGAGAA
>P_1315
AGCGCCCCGGCGAGATGGCGCGGCTCAAGGGTTGCGCCGTA
>P_1316
ATGGCGAAGAGGAGGTCGCCCAGTTCCGCTTCCATCCTCTG
>P_1317
AAGAACCCCGAAGAAACCGTCACGACCCCCATTACGCTCTC
>P_1318
GAGCTTGGCGATATTGATCGCCGCCTGGGCCCCGGGAATCT
>P_1319
GTTTGCCACATATTGCGAAACCAAGAATTGCATAGGTGTTG
>P_1320
CCTCAGTGTGCCACAAATCACGATTGGGTGGTAGATTCCAC
>P_1321
CTTATCAGGAGCGATTTTCGCGGGATCAGACCGTTCTCGAA
>P_1322
GTACAGCGGGAAGGACCAGGCCCGCGTGGAGGACATCGCCC
>P_1323
CTGGCGGTGGGCAACCTCCCCAGCGAGCGTCAGATGTACTA
>P_1324
GAAGAGAACGACGGAATCCACGTCGACGGCGTGCTTCTGGT
>P_1325
CGACCGATCATACCAGAAGGCAGTCTCTTCTTCGCAAGCGC
>P_1326
CTGATATCGAGGCAAAACTTCGTGAGATATCGGTAGAGAGT
>P_1327
AACAAGTTTGCCGGGATTCGCGGCAAAAGAGTCGGCAACCT
>P_1328
TTCGACCGGGCCCGGTCCTACATCCACGACACGGTGGAGGC
>P_1329
GCCGTTGGGAGCAACGAGCGCGATGTCCCCCGTCTCCGGCG
>P_1330
CGAGGTTCTTCACGTAATCGCCGTAGACAACGAGGTGCAGC
>P_1331
TCTGTTTCAGCAGCAATTTCCAGCGTCACCTCTCCAGGAGC
>P_1332
CTCTATCAGGTGATCAACGGCATGCAGTATCTGCAGGAGAG
>P_1333
CTCCTCGGGATACTGATCGGCGAAAACCCGCAGGTACAGCC
>P_1334
GGTGCCGACGTGCCGAAGCGCTCCACTCCGATGACCGCCCC
>P_1335
GATGCTGAATACCATCTCCGCCGTAACTCCTCCGTCAGCAG
>P_1336
CGAAGCAGGTCCTCAAAGAGCGGGGATTCACCGTAAGCAAG
>P_1337
CCCCCCTACCCCCTGAACACCTTCCACGTCCTTGATGGCTT
>P_1338
CATGGGGCGGAGAGATTTTTCGGTGCTTGTGCATGACATCG
>P_1339
GGATGACCTCAAGGAAGTCGCCGTAGCCTATATCGGGAAAA
>P_1340
TCGGCTCTTCGCCCCATGTCCGATAACACCATAAATGCAGC
>P_1341
TGTCGACGATCGCCCTGCCGCGGTCGTCGCGAATGCGTCTG
>P_1342
GGATATCATGGTGGAGACCGCCGCCGAGGCCTACGACAAGC
>P_1343
GCCTCCAGCTTTTTGATCCGCGGATGTTCCACCATGGCCTC
>P_1344
GCCGGAGGCGGCTATTTTCGCCTTTTCCCCTACCGCTTTGT
>P_1345
TCACGGACGAACTCTTGCCGCTGCTCCATGGTGGGGAAGGC
>P_1346
GGGGGTAGGCCTTCCAGAAGCCCGCATCACCTCGAAAATCG
>P_1347
AGACGAACGACTGGGGCTTTCCGGTGTGGATAAAACCGACC
>P_1348
GGCGATTGACGATCAAGTTGCGGCATTCGTGGCTGGACTGT
>P_1349
AGTAGAGTGAAATCCCGCCGCGGAACCCGTCAACAGGCCCC
>P_1350
AGAGATCCCCGCCCAGCCGTCAAACTGACGGCGGCAGGGGA
>P_1351
CTGGTTGTCACCGGCCGCAGCGCGACCCCCGTTGCCATCGC
>P_1352
ATGGACCGCGAGTTGGCCGGCAGGACGGTTGAGATTGCCAT
>P_1353
CGGATCATCGTGGTCAAGCGCGGCGATGGTCTCTGTGGTCT
>P_1354
CGACGGTCGACTCCCCTCCCCCCTCAAGGTACCGCAGGGCG
>P_1355
GAACGAGGGCATCGGCAAAGCCGGTCGAGAGGTTGTCGTAG
>P_1356
TTTCCAATCAAGTCCAACAGCCTTAAATGCTTCTTCAACAA
>P_1357
TCTCTCCCCCAGACAATACTCGGTTCCTCACCTCTCCCCCC
>P_1358
GGTGAACGCCTCTCTCATCGCCGAAAATATGGGGATCACCG
>P_1359
GGTGTTGAGCATTTCGGAGGCGCGCCCCATCACGAACCCTC
>P_1360
GTTTTCCGCCAATTGGAATTCCGGTGTTGACTTGAAGCCTG
>P_1361
GCCACCTTCTACACTTGGCGCAAGAAGTATGGCGGGATGGA
>P_1362
CTTCTTGCCGAGGGTGATGTCAGCCGCGATGCAGCCGTAGA
>P_1363
GTTCTCTTCGGTGTTGGCCGCGCCCTCGGCTGCATGGCGAA
>P_1364
GCGGACGCCGGAACGGGCGGCAAGCTGGTCCATCCGGGCCT
>P_1365
CGGTCGATGAGGCGGTTCGCCCCCTCCCGGTCGGCCTCGTC
>P_1366
TCGATGCGGCCCTGTCGTCGCTGTCGGGGCTCACGGCCCAG
>P_1367
ACCTGCCCCAGCACGCTGCGCAGGGTCGTCTGGGAGAGCTG
>P_1368
ACCCCGGCTCCCCCCGGACGCAAGGACCGCCACCATGACCC
>P_1369
TCGCCGGCAAGCAGCAGCTCCTTCGCCTTCGCTTCGAAGCG
>P_1370
AGCCTCCTCACGGGGCTCCGCCTTTTTGCTGCCCGGGTGTA
>P_1371
TCTCCTGATGGGGATGGCCGCGGAGCCGTCCCGCCGAAACC
>P_1372
GTGTACCGCAGATTCGGCCGCGCCGGCAGCGTCTTCAGGTT
>P_1373
AACTGACAGGCATGCGGTTACAAAAACGTGTGAATCTGCCA
>P_1374
AAGCTCGCCAGTACAACCAGCAGGAATGCCCCGGCCGCACG
>P_1375
TCAAGGATACGGCCCGAACGCTGCATTTCCGTTACAACCTC
>P_1376
GTCCACTTCCACCGCGGACGCGCCCTCTTCGTCTTTCTCCT
>P_1377
ACGGACGGGAGATCAACCAGCACTTCGGCCATGCCGAGCGT
>P_1378
GCGCAGTTCATCGACGGTCTCAGTGTCAGGCATCAGGCCCC
>P_1379
AAAAGGGGAACGTTACGCGGCATGCACTTCCAACTGTCGCC
>P_1380
AGGCAGCACAGGGGTAGACTCCCGAACCGCCCACCTCGACA
>P_1381
CTGGATCAGGTCCCCTTCGGCAAGGACCACCGCCCGCTCGA
>P_1382
ATCAAACCGTACGTCCCTTACGCGGATGCCTTTCCGGACTC
>P_1383
TGGTTCGCCGCCACCATGATCGCGCTCCTGGAGGTGCAGCA
>P_1384
GATCAGCCCGATGAGGAACGCCCCGACGATGTTCACCGCAA
>P_1385
ATCAACGGGCGGTTCGGCTACAGTTACGCGAACTCGGCCGA
>P_1386
TTCGACGTTCTCGCGAATGTCGGCCAAATAACGGGCGTGGC
>P_1387
CGATTTCGTGGTGCAATAAACGGTAGCGGAGCGAAAGAGCA
>P_1388
GCCGAAAACTTCACGGGAAGCAAGGCCCTCTGGCGGGCACG
>P_1389
AGCCTTCGCCTATTCCGTCTCCCACGACCTGCGCGCCCCGC
>P_1390
GGGAAACTCCCCCTCCGCCACTGCCCCGCTTCCCCGACCGT
>P_1391
TCGCGCCGCAGCGCGTCCTCCTCCGGGGTGCCGAAGACGTT
>P_1392
ACCGACCTGTCGGGACGCGGCGTCGGCATGGACGTGGTCCG
>P_1393
CGCTGCGCCTGGGAGAGAGTCACGTTAGTCATGGGGATCCT
>P_1394
ACAGGATGCCGTGGCCTCTGCGCCAACGATGTCTTGGTGGA
>P_1395
ATGTAGATCATGGCAAGAAGCATGAAGACGAATGCCTGAAT
>P_1396
AGAATCCCTTCGCCGTGGCGCGCCGCCACCTTCTCCGTAAT
>P_1397
CATGCGAACGTGCTCTCAAGCCCCAACTACCAAGTGGCAGC
>P_1398
TCCCCTTGCCAACAAGGGCGCCGCCGCGATCCGTGATCCGG
>P_1399
GCAGCCATCGAAGCGTGGTTCAGCAACTATCAGGCCAGATC
>P_1400
AAGGAGGGGATGGCGGCCTTCGTGGAGAAGCGGAAAGCGGT
>P_1401
GTTTGTAGACAATATAAAAACAGTTTACGTTCATGTCAAGT
>P_1402
TCCTTGGAGGGGAGGAGCGGCACGAAGGTGTAGAGACCGTA
>P_1403
CAGATATTTCGGATTTTGCGCGATTTCACTCCATCGGTAGC
>P_1404
CGGGCATAACCCGCCAGTTCCTGGATCGCCACGGCCGTCAT
>P_1405
TGGCAGTACTACGTTAAGAGCCGCAAGGCCGAGGCCTACCG
>P_1406
GGAGGGGAAAAGACGATGAACGGTAACAGCATCGGGACGCT
>P_1407
TGCGGCCGAAAAATGCGCCACGGCCACCGTCCGGACCATGG
>P_1408
GCATCAGCCGCACCCCGATCCGCGAGGCGTTCCGCCAGCTC
>P_1409
TCTTCTTGTATCGCAAAACGCGCCGCCGTTCAACGGTGGAG
>P_1410
TGCGCCGCCGGGACCTCCCGCAGTGCCTCCGGCGAGAGAAG
>P_1411
AGGTTCGATTGCATGTGAGTCAGTTCCTCGAACGCCCGAAG
>P_1412
CCGAGGCTCATACTCTAGCGCAATCGGCACGCAAGTCAACG
>P_1413
GCCGTGACGACCCCCGCCGGCACGAGCCCCCCCATCTGGTT
>P_1414
TTGTCCACCACTTCCATCCCCTCGATCACCTTGCCGAAGAC
>P_1415
GAAGGTGTTGAGGAGATCCGCGGCGTAGCGGCGCAGGGTGA
>P_1416
CAAAGGCTACAAGGGAGAACCAAAGTTCATCGAGAAAACAG
>P_1417
GCTGTCAAAACCGCGCATAACTTTCCTCAATAATTGTAGAG
>P_1418
GAGTTCGGGACCTCCGACGACACTAACAAGAAATGACCTGA
>P_1419
CCTTTCCGAAGCGGCGCCCGCCTTGGCGCCATCAGCGTCAG
>P_1420
ATACGAGCCGGGGCGCGGCACCCAGACGATGTAGACCGTGG
>P_1421
GCCGGTGAGGGCAAAGGGGACGGCCAGGATCACGTGGAGCG
>P_1422
GAACTGGTTCTCACTCCCGGCGCCAAGGGGATGAAGGGGGC
>P_1423
CTCAAAGTAACCATCGAAACCGCCAAGGCGAAAGATACGTG
>P_1424
GGCTACTGGCAGTACTTTTGCGGCTTTGAGTACTTCCAGCA
>P_1425
CCATGTAACTACCCCGTACTCCACAAAAACCTGAGCAATGC
>P_1426
ACCGAATTCTCCAGGAGTTCCGTGAAGATCTCCTCCAGGCA
>P_1427
TTGGCTTTTTCGATGAGGTGCTGCATCGGGTTGGGCCTCCC
>P_1428
CCGGCGGAAGAGTGAAAGTCCGGTAAGCCGCTAATCTTTTG
>P_1429
GACATCGTCGGCCCCATCTGCGAGTCCGGGGACTTCCTGGT
>P_1430
CCTTTTTTTATGGTATCAATCGGCTATGGGCAAACAGGAAG
>P_1431
TAAACAAACGGCATTTTTTGCCGAAACGTAATGCAGGGGCG
>P_1432
TCGTCGGGCCCCAGTTCGATCGGCTCGTCCTCCCGGTAGTA
>P_1433
ACCATGATGCCGTAGTATTCCTTGTATTTGAAAAACGGCGT
>P_1434
CTCTTCTCGCCGGCCTGCTCCAGTTTCGACATGTTCCGCGA
>P_1435
TAGAGCTGGGCCTGCTCCTTCGCGTCGGCCCGGATCCAGAT
>P_1436
TCTCACCGCTTAGAACCTCACTTATCAATGTTTTTCGGCAT
>P_1437
GCCGCTTGACGATGGAGGTCCCCGGAAGGGGCGGGATGGAG
>P_1438
CGACTGCCCCGGCTTGAGCCCCCGCTCCTGGAGCATGGTCC
>P_1439
TTGTCAAGTCCCTTCAAATCCGGCAATTTCGCGAGAGCCCC
>P_1440
AACTGGTCCATGGGCAACGGCTCCTACTTGAAGTATTCCGA
>P_1441
CTGTACCAGCTGTCACGGCGCGGTCAACCACATCGCCCAGC
>P_1442
CGCACGTTGATAAAAAATCGCGCGAGCAGTTTGAGATTCGC
>P_1443
ATTTCTTTGCCACTGGATTCCTCCAAGATGTATTAATTCCT
>P_1444
TGGTGATACGGGCTATGGAGCGCTCCTGCGTTTTCACGGCC
>P_1445
TCGGCTGGGCGGCGGAGCTGCGGCGCCGGCTCTACCCCGAT
>P_1446
GGGATCATCGAGGGGAAACGCGAAGGGGTCGAGGTCCACTA
>P_1447
AGTCATATGATGACTTCGCGCCGTCGATTCGCCCCGAGGCT
>P_1448
GCGGCAGTAGTCGTTCCAGGCGCTCCCTTTCACAGAAGCCG
>P_1449
TAACCCCGATTTCCATCAAGCGCTCATCCGAGAAGCCCAAA
>P_1450
CGGATTTGCCATCGAGGCGACCGAGAAGAATGCCAAGGCCC
>P_1451
ATGTCCGGCAATTGCGAAAGCGTGCGGCAGCCAAAGCGTTC
>P_1452
CGATGGCTCCTTCCTCCCCGCAGCGGCGGCGGAAAACGATC
>P_1453
TGGTACCGCGAGGGGAGCTGCGGGGCCTGTATCGGCCGCTG
>P_1454
GCGTTCACTCTTACTGCTCCCTGCCGTTACCTCGCTAGAGG
>P_1455
GAGCTGGCGGAGAGCTGCCGCACGCTCTCCATCCCCCTGGT
>P_1456
GGAGAGGGAGCAGGACGACGCAGCATCGAGCTTGCCGGAAT
>P_1457
TCCATCTCCAACTCGGGACGCTGGACCCAGTGGCGTTACGC
>P_1458
GGGTGCAGATCCGCAAGTCGCCTGTGTGATGAGGACAGCAG
>P_1459
CTGCTGCATCCATGTTCCGACCAGCGAGACGCTCTGGCCGG
>P_1460
GTGTTGCTGGTGGTGGGATTCCTCGGTGTCTTTGTGGTGTT
>P_1461
GGGCTCTTCCTCAAGAACCCCCTCGACCAGATCTCCCTCGG
>P_1462
GCCTCCGCCGGGACATACTCCTCTTCGGGAGCGAACTGCTG
>P_1463
CATGATATCGGTGAGATACGCGACAACGTCGGGACGGTCCC
>P_1464
ATTCTTCGGGATATAGGTGGCGGAAAAAAACGGCTCCCGAT
>P_1465
AATTCGCTGACGGCAGCGCACCGTCGAAGGAGTCCCGACCC
>P_1466
AGTAAAAGAGCGCAATGCCGCAGTTCACCGCCTTGGCGTAG
>P_1467
GAAACGGGCGGGGATGATGGCTGTTATCTTCATAGACGGTC
>P_1468
ACGAAGTTGTCGAGCGTCCGCGTTTCCGTATCGGATGAATA
>P_1469
ACTTTTGTAAAACGAATTCTCCCTTGCAAACTCTCCACCCT
>P_1470
AAGATGAAGAGCCTCACCGGCGCCGATGCCTTTACCCGGCT
>P_1471
ATAACCCTCTACGGTCACCACGCAAAAAACCTCGTTTCCGT
>P_1472
CTCTACAAGAAGATTCACGGCAGTTATCCCACCGCCAAGAA
>P_1473
AGTTGGGAATCGGGCTTGCGCATCAGAAAGAAGAAGCGGGT
>P_1474
GGCCCCCTCATTGCGGGCCGCGGCCGGCCCCCGGCCCGTGC
>P_1475
CTATCACCAGCGCAATCCCGCCGAGAATCGCCGTGGACGCG
>P_1476
CGCTCGTCGCCTTGAGCCCCCCCAGAGCCATGTACCAGAGC
>P_1477
TCGCCATCGTGGGGCACGAGCCGGATCTGGGGTGCCTGGTT
>P_1478
GATCAGAAAATTGGAAGATGCAGGAGCGGAATAAGATCTGA
>P_1479
TTGCCGGGTGGGAGAGGGGGCGCGAGGACCACTGGCAGGCG
>P_1480
GGGTAGGGGAAGAGGCGGCGCGTTCGCTCGCGGCGAACGGT
>P_1481
GTCCGCTTCACCGTCATTTGCGAAAACGGCACCACAACCGA
>P_1482
CCCGAAACCGACCTTTCCGGCGCCCTGGTGGTGGCGGAAAG
>P_1483
ATCTTCTGCCGGATGATTTCCTTTGCCATGGTTATTCTCCC
>P_1484
CATGCTGCACCTCTGAAAAGCATCGGCGGAATGAGGATGGA
>P_1485
CAGAACTGCCCCGGCGAATGCTGCAGTAAACCCGGAAAGGG
>P_1486
GCCATAGCGCTCCTGTTGCGCCTGAGCCAGGGGAATACCGC
>P_1487
AAATTGCCGAACTGGTCAAGCAGCTTCGTTCCAGCGGCCGG
>P_1488
GAACCATCGTTGAAGCGAAGCTGGATCGTGGTCGCGGACCG
>P_1489
AAGGAGGTCTTCGAAAATCGCTACCGGGTTCTCGACAGCAA
>P_1490
GCGCCCTGATACCCCGTTCGCGAAGCCGCTCTTCAGAAGCA
>P_1491
ATATTCCGGAAGCTTTAGAGCTTTCGCGACCTCCTGGCCCC
>P_1492
ACCATCAACAACAATTCGAGCCAACTTTGTCTCTCGTGCCA
>P_1493
GCAAAGATCCAGAGATGCTGCGGCAGAATGGTCGCCTCTCC
>P_1494
GGGATTGTCCGCGTTCTCGGCGCTGACGAACAGAAGAAGGT
>P_1495
ACCGGGGGGTCTTTTATTCCCTCAAGCAGCTTCAGGCGTAT
>P_1496
GTTCCTTCCCCTTGACGACGCACCCGAGGCAGGCCCCCATG
>P_1497
AATTCTCTCCCCCCATGATTCCGGCGAGAGCAACACCCCTC
>P_1498
TATCTTTGGACCGTAGAAGGCGCCATCACCCTCATTGATCT
>P_1499
TATGACCTTGGCATATTCCGCCGTGTACTCAGGTTTCTCGA
>P_1500
GCAAGTTGGACCGGATAGCGCGGAGCACGAAACACCTTCTT
>P_1501
GCGAATCCCTTCCCCTTCCCCTCCAACCACGATAACGACAT
>P_1502
TTCAGCACCCCATCCTCCAGCAGCACCAGCCCGAGATCGTA
>P_1503
CAGAGCTGAAAGAAAACTGACTGCCCCGATGAAGTCGAACT
>P_1504
ATAGTTCCGTGCATCGGCCACGTAGCCAGGCATGAGAACCC
>P_1505
GGTCGAGATGAAAAAAAGTGCGGGAACCTGGAGTTTCCTGA
>P_1506
GGGCTTTTCAAGTTGAGCCGCGGACGGGTTCATGAGGCGGA
>P_1507
TCTTCATGAACTTCCTTCCGCGCAGCAAGCATATGCACATA
>P_1508
CTCACCGACCAGAAATTCTGCAAGAACAACCCGTACAATCC
>P_1509
CCGCGTAGAGCGAAATGAGGCACGCCCCGCCCGACAGGGCT
>P_1510
CCGGTCACCACCGGCATCTGCACCAACGAGCAGGTGGAGGC
>P_1511
GAGACCCCCGAAGGGCGGAGCGTTGTGGCGCTTGCGAAGCA
>P_1512
CTAGTCACGGTCGCATAGCGCCGTTCCTTCCTCTGTAGCGG
>P_1513
CCCCGCATCTGCGGGGAACACTAGAAGGTTTGCTACAGCAC
>P_1514
GCGTCCTCTTTCGATTTTTCCTGTTTCCCGTTTGAGGCGGG
>P_1515
CCATCCACCACAGCCCATTGCCGTCTTGGTTTGACCCCCAT
>P_1516
CATGCCAGACCCCACCACCGCGTAAAGTATCAATATCACTA
>P_1517
GAGATCGGCATGGCCGAACTCCCGCTTCCCGGCCGCCACCA
>P_1518
CGCCCCCTGCTCCGGAGCCGCAGGATTCCCGATTTCCGCGA
>P_1519
CTCGGTCACCCCTTCCTCGGCGTTGATGACGACCAGCACCA
>P_1520
ACCGGAACGACCTCGCGAAACGGGAAGAGCTTCCGGTAGGC
>P_1521
TCGCCTACCAGGGATACGGGCGGGATCTGGACCGGGGACTG
>P_1522
CGAAGGAGCGATCGGAAATCCGGCCGTTTGCCAGAATCACC
>P_1523
GGGGCAGAAGGCTTACTGCGCCGTCAACTACTGGAACATGG
>P_1524
CTCCGGAGCTGATGGTGCCCCTTCGGGGATCACGACCACCT
>P_1525
GTTAAGTGCCGTAAGTGCCGCCGTTTTGCGTTCATCGTCAA
>P_1526
GTCCAGGAAAATCGATTTTGCGGTTGTTTTCAAGGTCGTCA
>P_1527
CTCATTGTCACCTCCTGACACGATAAGTACCTTCATATCAG
>P_1528
TAAACATGTCAAGGAATTTGCCCCGCCAGCATCACGCACGA
>P_1529
CCTGAAGCTCTTCCTTGCGGCGCGAAAGCCCCCCGACCGCC
>P_1530
GGGTCGAGGACATCCTGCCGCTGGCGAAGCATTTCCTCGCC
>P_1531
GAACTTTGACACGGGATGCTCCTGAAATGATTGCGGTTCCT
>P_1532
TGGGACTCTATTACGAGCCGCACGACCTCGAGATCGCTGTC
>P_1533
CCTGGGCCTCCAGGAACTCGCGGGTCCGGTGGTCCGAGGGG
>P_1534
GCCGGAAGAGGCCTATGCCGCGGCGACCACCACCATCGACG
>P_1535
CTCCAGAGGATATGCACCTGCTCTTCCAGCAGCAGGCGGCA
>P_1536
CTCCCACTCCTCGTAGAGAGCGGCGATGAACGCGGTGAGGG
>P_1537
GCTTCCACTACCACCATGCGCGGCTCATCGAGATCCTCCAC
>P_1538
CCCCAAGCACGAGACATTCTCGCCGTCCCAGTGCCAAAGCT
>P_1539
ATGACAACTCAAGCCGGCTCCTGCGGGAGCGGCACCGTCAA
>P_1540
CATTACATGGCTGCCGCCGGCATGATGTATGTAAAAGGCGG
>P_1541
CCCCTGCAGGTAGGCAGACGCGCCAAAGGCGAGATCGCCCC
>P_1542
GGCGTAGCAGCGCTACGCCGCACAACGAGCATCCCGAGGAC
>P_1543
ACGGATTATTGCAAGGTTGTCAGCGATGGACATGACGCCTC
>P_1544
TGATCGGGGACCACATCGCGCAGGACATAGAGGAGGTGCCC
>P_1545
CTCCGACGCACCTCTCCCCGCCGCCCCGGGCAAGCTTGCTC
>P_1546
TTCCGCACCCCCGCCCCCGGCGCGCACGGTCGACGAGGAGG
>P_1547
CCGGGGGACGGTGCGGGCCGCCGTGCAGGTGAACCGTGGGT
>P_1548
CTGTCTTAAGGAAAATGTCACGGGAAATCACAAATCCATTA
>P_1549
GCAAAAAACGTCCGGTGCCGCAGGATCACCGCCATGAGGCT
>P_1550
AGGGTTTCCTTGATCGTCGCCTTGAAGACGCCGACGAGCTC
>P_1551
CCCAGGTGCAGGATATCTCGCGGCGCCAGGGAATCTCGCCC
>P_1552
ACGAGTGATACCCAGCTCAGCGGCCAGGTAACGATGGACAT
>P_1553
GAGAGGGGGAGGGTCTTTTCCTGGATCGGGGTGCAGTCGGC
>P_1554
CAGGCGCCCCCATCTGCGGGCGGCCGTGGACCAGAGGAAGG
>P_1555
GAGATCAGCGAAGAAATTCGCAGTAACTTTCACCTCTTCTG
>P_1556
GGCTGCTTCGAGTATTGACACGTCAACGACCATGCCGGTAA
>P_1557
CCCCAGGTAACGGGCCGACGCGCCGGTGGCGATGATGAGGG
>P_1558
TGCGGGTGAGCGCTGAAAAACGCCCATCATGAAAGCAGCGC
>P_1559
GAGGGGGGACCCTACAAGCGCAAGGACGCCGTTTTCTCCGC
>P_1560
TGGAGCGCCCGCTTCCTCGGCAGCGACGCCGGCTATCGTCA
>P_1561
CAGCGGTGACTCGACGGCAGCGGCCTTGCCCTGGACCCGCT
>P_1562
TGGGAGTACTATCCCGACAACGGTTACGACTTTCTCCGCTC
>P_1563
CGTCGAGGCGGGTCTCGATCCGGACATCCCCCCCGTCCGGC
>P_1564
AGCAGAAGTTCCACGACATCCTGGAACGGCTCGCCGTCCCC
>P_1565
GTTTCCAGGCCGACCTGAAGCGGTTGCGGGATGAGGGGAAC
>P_1566
AGTTTCCTGCTGTTTTTGCGCCGCTTCGACTTGAAGACGAG
>P_1567
CACACATCTCCTTGTTCAATCGGTATCTCGCGGATGATCTG
>P_1568
AAACGTTCCGGGAGGAATCTCGTGAAAAGAACCATCGCAAC
>P_1569
ACCCATGTCATCGTGAATCGCCCCTTCGGCCACAAGTCACT
>P_1570
CGATGTCGGGCTGATCAAGGCAGTTATCAAGGCGGAGAGCA
>P_1571
TTTTTCTTTACTTGACGCCGCGATTCACCTACTATCTATTC
>P_1572
CTTCCCCGTTAGTCACCCCACTCCCCCGAACAGGTGCGACA
>P_1573
AAAAGGGTTGACCGGAAGAGCGGTCAACCCTTTTTTCATTC
>P_1574
CGTTCTAAAATATTGTCAGGCGATTTCGGGCCGGCGGGTCC
>P_1575
AAAGATACACTTGAAAAAAACGGCAAAATTGTCCTGGAGCA
>P_1576
CTCTCTCGGACCTGAACGCCCGCGAAATTGGACTGATGCTC
>P_1577
CTCCCTGGCCACCAGCGCCTCCAACGAGAACCTGGCGCGGA
>P_1578
TGCAACCTCTCCTGCTACGGCTGCTACGCCGGTGACTACTC
>P_1579
ACGCCGACCGACACGTTCAGCGGCTTCGCCATCGAACCGGC
>P_1580
TTGACGCCGCAGCAAAGATCCTCCTCCGGTATACCAAGGCC
>P_1581
GCCCTCTTTGCCCCCATCGTCATCGACGGCGTATTCCGCGG
>P_1582
TGACCGGCATGGGGGTCAGGCGGATCAGATCATTCTGTGCG
>P_1583
GGGTGACGCCAAGGGGGACGCGGAAATCATGGCCGGCATCT
>P_1584
TGCGCATGTCCAGTGGCGCGCCGTAGCCGCCATAGACCTTC
>P_1585
TAGAGGTCGCCGTTGCCCCCCCCCTTGATCCCCTGCCCCCC
>P_1586
CTTTCTCCCGGCTCCCGAAGCGGCGGAGCGGCTGGCCGGCC
>P_1587
AGGAGGAAATCTTCGGCCGGCGCCAGAAGCGGCGTGGCGTC
>P_1588
GCTGAATAAGATGGGGCTCGCGCTCCCGGCCATCCACGATC
>P_1589
GCCACCGCGCCACCATGACGCAGCTGAGGCCGGCGGCATCC
>P_1590
CACGCGGCTGGGGTTTGCCACGAGAACCCCGAGGAACTCCT
>P_1591
GGCACCTCCCGGCCGAGGAGCGTCACCGGCCTCCCGAAGGG
>P_1592
TCGAAGACCGCCACCACCGGCGCCCCCAGCAGGAAGAAGAT
>P_1593
GCCTTGGTCGACGAGGTGCGCGCCATACTCAAAGGGAGGCG
>P_1594
CACACACGGCACCGTTTTGGCTGCACCTACCTGGTCTGCCG
>P_1595
CGCCTCGCCATCGGGGAGCGCCTCAACCCGAAGCTCCAGCG
>P_1596
GCGGGCCCCCCGGGGAAACGCCCCACGGTCCTCGTCGGCAA
>P_1597
AAACAAGTCAACTCCATCTGCTGTATTCCATTTTCCTGCCT
>P_1598
CCACGGCTCGTCCGTATCCGCAAGGAAGGACAATACCGTCC
>P_1599
TCCTGCTGCATCTGGATCCGCGTCAGCGCATCGAGCGCCCC
>P_1600
CTGCTCCGGTCCCGCGGCCGCGGCAGTTCCACCGGGACGAT
>P_1601
GTTAAATATTGGTATAAATTCATGCATAAATTTAAGCATGA
>P_1602
GCGGCAAATTCCTCGAATATCACAAGCTCAGGACCCGGAAA
>P_1603
CGCCCCCTCCAGGGCCGCCGCCGCATCGGGGACCTCCTTCA
>P_1604
TTTCCCGCCGAAAAATGGTACTTAGTAAGTAAGGCTGTGCG
>P_1605
CACTTAAGCTCTGAAAAACGCTGGACAAACGAAAGGCGAAG
>P_1606
TGATCATGGTCGGCGAGATGCGGGACCTGGAAACCATCGAC
>P_1607
CAGTTCCTCATCGGCAGTTTCGCCGAAAAATGCACTCCCTT
>P_1608
CACTACCTGGAGGCCTTCTACCGCGTGGTCTTCATCGGCGC
>P_1609
TGCGGGGCACAGCCGCCAAGCCCCAACAAGATGGCCGCCGC
>P_1610
TCCGGAGTTCGAGATGTTCTCCAACAGCAGCGTCCACTGGA
>P_1611
GTTGGCGGAGAAGAAGGCGGCGTTGTCGCTCCCTTTCCGCA
>P_1612
GTCGAAGGCCTGAAAAAACGCCTCGGTGAGCCCCCGTCCCT
>P_1613
GGGCGGTTGTAATTTCGGCGCGTGTTGGGGTATCATGAATC
>P_1614
CGGCCCAGGCCATGTTCTTGCGCGAGAGGGTTCCGGTCCGG
>P_1615
ACCTTCACCACCCTCGATGTCTCCCATACCAATTTCCTGGG
>P_1616
CAGCTATCTTGTCAAACATTCGGTAAATCCCTTGCGTATCG
>P_1617
GCAAGAGCGCTGCCCTGGAGCGGGATATCCTCTTTGTCGGC
>P_1618
GATGTTCCCACCGATGGCCGCCGCGATGGCCGCGAGGGGGA
>P_1619
GAATACGTTCGACTCGAAGGCAAGCTCAAAAAGAGCTCCTT
>P_1620
GCCCCCATGAACCTTTCCCGCAGATTCGGCGTCGTCGCCCT
>P_1621
CGGGAGGTCGATACTGAACACCGTTCCGTTGCCATCCTCGC
>P_1622
ATCTACGGGGTCCTCTACGGCAAGTTCGACGTGGCCGCGGC
>P_1623
TCGGCGGCACCCTCAAAGACCGGCGACGCCATGGCAACGCC
>P_1624
GTCATCCACTCCCTCAACTCCAAGAAGTTCGATGCCATCTG
>P_1625
CTCGAGGGGCAGATCAAGAGCATCACCGACTTCGGGGTGTT
>P_1626
TCTCCCTCGGGATCAAGCAGCTCACTCCCGATCCCTGGGGG
>P_1627
GGTTCCCAGCTCCCGGGCCGCGGCCTCCAACGATACGAGAT
>P_1628
TTACCGAATATCCGGTGGCGCGGCTTCTCATCACCGAGGCC
>P_1629
GGCGGCGAGCCGTTCCTCTACGCCCACATCTATGAACTGAT
>P_1630
TATACCGCCGCCGTAAAATTCCCCCTTGACTTTATAGACGA
>P_1631
GTGGGAGAGACGCACCGCCTCAGGCTGACGGGGCGGGGAAG
>P_1632
CCCGAGGGGGGCGACGGCGGCGGGCGGGTGATCTGCGTCGG
>P_1633
TCCTTGTCCAGGTCCTTCCCCCGGTTGAAGCTCCAGGCGGC
>P_1634
GGCACGAGCCCCAGGAGGAGCGGGACCGGAAGCCCCAGGGC
>P_1635
CCCTGATCCACGAGAAGCTGCGGCTCCGCCCCCCAGGAGAC
>P_1636
CATCCTGCAGGGACCAAAGACCGAACGGGAAGTCCTCGACC
>P_1637
CTGGTACACCCTGGAAGAGGCAGTGGCGAAATTCGGTGTGG
>P_1638
CGACAAGGAACGGAACAAATCGGCCATGACCCGCAAGCGCG
>P_1639
CTCATCACCACCGACGATTCCCCCATCAAGGTCTACGTCAT
>P_1640
CCATCACGGCGGTTCAGGCCCAGGGATAGAGAAAATACGGG
>P_1641
GACTCTCCCCGCCCATCACACTTTTCAGTCATCCGTAACCC
>P_1642
CGTCCGCCACGATGTTCCCCCAGCGGTTCAGCTCCAGTGCA
>P_1643
GACGTGGTTTCAGATAATTGCACGAAATGTTTCTCCCGCTG
>P_1644
TGCAAGGACCAGGAGCCGACCCGGGAACTCATCACCAAAGC
>P_1645
CATCTACGCCCAGATCCGCCCGGGAACCGACATCGCCTTCC
>P_1646
TGTCATCCGCTCGCGGTGGGCATAGACGGTGAACTTCCCGC
>P_1647
CGGTTGGATCTTCTTGAAAGCCGTCGCAGCTGCCCTCCATG
>P_1648
GTCCACGACGCCAGCGGTCGCAAGGGGGCGTTCGTGGCGGT
>P_1649
ATTTTCCGAGAGGGGTAATGCGCGGATCGTTCCTGATCTTG
>P_1650
GCCGACTGGACCCTTGCCAGCGGGAATTCCACGGTGGTTCT
>P_1651
CATCGGGGCGGCCTACGCTCCGGGGCTCTTCAAGATCAAGA
>P_1652
AGATCCGGAAGGGAAACTTCCGGGAAGACCTCTATCACCGC
>P_1653
CCTCCCCTTGCCCAGATCCGCGCCCGGGTCGAGGAGAAGGC
>P_1654
CGCAAGCAGGAATTTTCACACCGTTCCATGATTCACGTCCG
>P_1655
CCCCATTGGAGTTATAAGCGCGTTCGGCCGCTCTCCAGCCG
>P_1656
GACGGTCTGGCGGTTACGCTCAAGAATTGTACACTCCCGAC
>P_1657
ACGCAAGACTTCGACAAAAGCGATTACGTATACAATACTGT
>P_1658
AGTTATACACAATAAACAAACGATTTTATATTTTTTGAAAG
>P_1659
GTGATGGTGCTGACCCCGAGCGAGTTCGCCATCCGCCCCCT
>P_1660
AAACTGCCCGAGCCCAAACGCCGCCCCTTTCCCGAGATTGA
>P_1661
TCTTCGTAGGCACCAAGAAGCAGGCACAGGATTCGATCGGC
>P_1662
AATATCAAGAACCTCTTCGGCGTTTCCTCCATCCGAGAGAA
>P_1663
TCACCCGCCATCTCCTGGAGCGCGAGGACGATCCGAAGGTG
>P_1664
AGTATTTACCTTGCGAAATTCCGTCAAAGGGTCAGCCGAGG
>P_1665
TGTCGCTTCGCTCTCCGGCACCGGATCGCTCCCCCCCCCTG
>P_1666
GGTTATCGCCGCCCACCAGGCGGGAGATTTCAGCCGGCGCG
>P_1667
AATCCGAAACTATACGCAAACTTTAATGGCCTGCAAATTAA
>P_1668
ATATGCCAATAAAAAAGAAGCGTTAGCAATGATTTGATGCA
>P_1669
AGGCGCTTGCGTCCCACATGCTCCACCATTCCGATGCTCAC
>P_1670
GTCGAGTCCGGCAAAAACCGCGCGGGAGATGATCGAATGGC
>P_1671
CGCATCGAGCCCGTGGATCGCCCGAAGTTCGTGCTGTTCGC
>P_1672
CTTCCCGACGGAAGCCTCCTCAGAAGCGGCGGCAAGGTGGT
>P_1673
GGCGCCGAGCTCAAGAAGTACGGCCACCACCTGGCGGGTGA
>P_1674
GAGGGTATCCGCATATCCCGCCCGCAGGAGACTTTCTGCCC
>P_1675
GGCAACAAAAATCCAAGAAACTCAGTCGGTTTTATCCCTGC
>P_1676
TATGCAGGCGGTTGAAACGACCGACCGCGAAATCATGTCGC
>P_1677
ATTGTCAGGCTTGCTGTCCGCCGTGTCCCGGCCGCTGGAAC
>P_1678
GCCGGCGTCAAGGTTGGACGCGTCGCCGGGCAGTTTGTCTG
>P_1679
CCCGGTGAAATCCTCGTACGCCTGTTCCTTCTCTCCGGCGC
>P_1680
AATATTGGCAAGTCCGGCTGCGGCAATACCAAGATAACGGC
>P_1681
TGCTGAACGTATTTCCGCGGCGACAACGTTCATCAATGGCC
>P_1682
ATCTCATCCAGCAGCTTTCGCAGTACATCCTGTCGGGCCTC
>P_1683
GAGACGGCGACCATTGATCCCCCCCTTGGAGTTGGCGTCCT
>P_1684
GCCGACACATCCCTTGATCGCGGAAAAGAGTTGTTCGAGAG
>P_1685
CTCCTCATCGGCCGGGTAGACGGAGAAGAGATAGTTCCCCT
>P_1686
GGTTTGCGTGAAAGAGAAACCAGGAAATCGGAGATGTCGCG
>P_1687
GGCCGTTGCCCGGCGATCTGCCGGAACGTTATATTGAATTG
>P_1688
CGGCTCCGCCCGAGTTTTTTCCCTTTTACTGAGCCAAGCGC
>P_1689
CTTGAGGAGGCCAAGCGCCGCGATCACCGGAAACTCGGGCG
>P_1690
GTCGATGGCGGTCTTGATGGCCGTTTCGGAGGCAACCACCA
>P_1691
GATAAGCCTCTTGCGAAGTTCGGTGAGGTGCTCGAGAAACG
>P_1692
GACGCCTCCAGCGTAAATCGCTGCATCATGAACATCGATGT
>P_1693
GTGACCTTCTCGACGATTTCCTCACTGGCCATTTCAAGTGT
>P_1694
GGAGTTGTATTCGGCAAGGGCGTCGTAGAACCCCGGAGGGT
>P_1695
TCCTCGAAGTGCTGCTCTCGCAGCCGGGCCAAAACCTGTTT
>P_1696
TCCGTAAAACCAGAAACCGGCATTGGAAAGAAAAAGGACCC
>P_1697
AGGTGGGTCTTGGCCATGCGCGTCTCAGCATCATCGGGATC
>P_1698
CCGGTGCAGAACCCCTTTGCCTCCGGGGGGAGGGTGGTCGG
>P_1699
TTCGGCATTGCCACCGGCGGCAAGGACAAGGTGACGCTGCT
>P_1700
CGGCAGGTCATGCTCCTCGGCGTAGGCGAACAACTCCCATT
>P_1701
TCATCCTCCGTTTCCAGCGGCGCGACACAGAGCAACCCTTA
>P_1702
TATGAATTCAGAAGTGGCTGCCGTCTTTGGGTTTACGAAAC
>P_1703
ATTTTTCTAGGTAGTTATCGCTGTTTGTTGTAACGTGCTAA
>P_1704
TGCTCAAGGCCAATGGAAAGCGGAAATCCGGGAAGCGGGTG
>P_1705
GAAGGAGGGAAGAAATTTTCCTATGCCCCCAAACTTACCCT
>P_1706
GGGCAAGGCGAACATCGTGCCGTTTGCCAACGCGGCTCTCG
>P_1707
GGGAGCGGCGAGACCCTCCGCTGGATCGCCGCGAGCCTGGG
>P_1708
TCGAGATAAGTCCAGCGGAGCAGGGACAGCTCGCGGCGGAG
>P_1709
GAGAACTTGCACGCCACCAGCGAATCGATGGCGGCGTTGGT
>P_1710
GCGCTCTGCGGCGCTCCCCCCGTCTACCGGCTTCTCTCCAC
>P_1711
AAACTCTTCTCAGAAAATGACGCTCGAATTTTCGCAACGCT
>P_1712
ATGGCGGCAAAGCGGTCAGTCAGTTCATCGATAACGGCACG
>P_1713
GCGTAGAAACCGTTCTCGCGCTTGAAGTAGAACGCCTCGAT
>P_1714
GAGCATCACCCCCATCATCGCGCCGGCGGAATTGCGCCAGG
>P_1715
GGTGCGGGCGAAACCGGCCGCCGTGATGAAAAAGAGGGGGG
>P_1716
ACCTACGACCAGATGAAGCTCCCCCGCGAGGCCATCGGCTA
>P_1717
CGACTGCATCGAATTCAACGCCCGCTTCCGCTACGGGGACA
>P_1718
CCGAAGAGCGCCGTCGGCTTCAGGAGCGCAATGCCGAAAGG
>P_1719
TCCGTTCTTCCATGTGATCTCCAAAAAGACTGAAGGCTAAA
>P_1720
AAATGAAGTTTGAGGAGTTGCGGCGTAAGCTCTTGAAAGAG
>P_1721
GGAAGGCCACCCAGAAAATCCGCGATCTCCTGGTTGGTCAC
>P_1722
CGCGGCAAGACGGAAAGACCCCGTGAACCTTTACTACAGCT
>P_1723
CAAAGGAAGGCTTGGAGGCCCTGGAGAGCTACCAGTGGCCG
>P_1724
ACTACAAGGCCAACGATGCGCTGCTGCGCAATGTCCTCTCG
>P_1725
ATGAACAAATATCCGCTGCACGGAGATGCAAACCTGCCCCG
>P_1726
CCCGCTCGTGCCGTCGAATGCCGTGATGGTCCGGTACCCTT
>P_1727
CCAGGGCACGACGGAGAATTCGGTTGAGGTCGAATGTGTCA
>P_1728
CCCCTCCTTCACCCTCGACGCCGTGGTCACCAACGAGTTCA
>P_1729
GCCACCCGCACCACGTTGTCCGGCGACGAAGGGCAGGCGAT
>P_1730
CATCCTCATCTCCCCTCACGCTGCAACGACTCCGTCACTTC
>P_1731
GGGTCACGGAGGTGATGACGCAGTTCCAGGTCCCCTTCGGC
>P_1732
CATGGTGCCGGTTTCGGACGCGCCGGCGCCCCACGGCGCCA
>P_1733
CTCAAGGATATGAAACTCGGCTTCAGGCTCATCGGTTCCTT
>P_1734
GTCCACGACGGCGTCATCGCCTCCAACGATCTCTTCATCGA
>P_1735
ATTTTCCCAGGATTACCTCGCCGGTGTCGGTGAAAAGCTTG
>P_1736
CTCCGTCAGCCGCCCCTCCTCGAAGAGGCGGTAGCCGACGT
>P_1737
CAGTCCCACCGCCGCCAGTTCAGCAATATTCAGCTCTCAAA
>P_1738
GGGTCACCTCGGCCTCCAGACGCTTCGACTCCGCCGCCAGT
>P_1739
GGCTTTGCCTGCACCAAATGCGGCCGCTGTCAGAACGTCTG
>P_1740
GGGCCAGGTAACCGACGACACGGAGATGTCCCTCTGTGCCG
>P_1741
CCTCCACCGTCTCGTATTCGCCCGCATCGCAAGTCCCCCGG
>P_1742
TCTGGACCGTGTCTCAGTTCCAGTGTGGCTGATCATCCTCT
>P_1743
TGCAACTTGGTAAGTTCTCGCCCCACCACCACTACCCGCTC
>P_1744
CAGGGCGGAATCTATCCCCCCCGAGAGGCCTAAAACGGCCT
>P_1745
TCCACCGGGAGTACCTCCACCGGGAGCCCGGCGATCTCGTA
>P_1746
AGGGTGCGGCCGTTGGTACTCATGAACATCTCCCGAAACAA
>P_1747
CATGGACGAGGGGCGACGAGCCCGCGTGGCACATGCTGCAC
>P_1748
CATCCAGCAACCCTACGACACCGAAAAGGGTGCCGGTACCT
>P_1749
CCACGCGAAGACCGGCGACGCCCGGCACTTCTGGGAGACGG
>P_1750
CGTTGTCCTGCTGGGAACCGCATCGATGCTCTTCAACGGTC
>P_1751
GTACCAGTCGACCGGCGCGGCCAGGTCGTCGGGGTTGAGGA
>P_1752
AATTATTTAATCTTTTCGCGCGGTTGACTTTCCGGGGGGCG
>P_1753
TACCCCCTGGTCTCCAGCTCCAGCAGGACCTCGGTCTTGCC
>P_1754
GACCAACCTCGGCAAGTCCCCTGGCGGGGCGGCCAATATGG
>P_1755
CTTGCTTCCCGTGAAGTTTTCGGCCACGGCCCGGTAGATGG
>P_1756
TACCGCAAGAACCTCAAAAGCGTGGTCTACGTCACCGGTGA
>P_1757
CACGCCTTCGTCCTCTTCACCTCCTACGATCTCCTGACGCG
>P_1758
CTCGTAGTGGACGATGAAAGCAGCATCCGGCTCCTCTATTC
>P_1759
CCGCACTTGACGCATTTTTTCAGTTCCTGTTCAACTCGTTT
>P_1760
GTATCCCTGACTGGTGCCGGCGCGGGAGATGACCCGCGGGA
>P_1761
GCGGCACCAACCGTTCCCGGCGTTTTCGGGTTGCGTTCGTT
>P_1762
AGGATGTCACGGCCCAGAAGCGGGCGCAGCGCCTCCAGGAA
>P_1763
CGCGAAATTGGACTGATGCTCCCGCTCCTGTTCCTGATTTT
>P_1764
GATGCTCTTGATTATCAAAGCGTTGTGGCGTTTATTGGGGC
>P_1765
ATCCAGGACAACATGGCCGACAAGCGGCGGAGCGAGGGAAA
>P_1766
CCGAGGAACCTGGCGAAAAGCGTCACCGTCGAATAGTCGCC
>P_1767
GGGACCACCACGCCGAAATCCTTCTCCATGGCGACCACGAG
>P_1768
CCGTCACCGCCATGACCCCCCAGGCCCCCCGCACCTACGAG
>P_1769
ACCGTGAGGGTGAAATCGCGCAGGACATACTCCTTGTCCCG
>P_1770
AGGACGTTTTTGGGAGCGCGCCGGTCGCGGAATCCGGCGAT
>P_1771
GGGATACCCCTTGGCATCGGCGCCAAAGACCATGAGGGCGA
>P_1772
TTCTCCTTGGTCACACCCCCCCCCCTGCGGTCTTCCCACCA
>P_1773
AGCAACAGTTTAACAGCGCCCAGTCGGGCGGCAAGAAGGTC
>P_1774
TCTCCCGCCAGAAAAAATCCCAGTCGAAGATAAGGGTGGTG
>P_1775
CATGGCGGTCACGAAGACCTCGAAAAACCCCTCGACCCAGA
>P_1776
TTTATCGGGATGCAGGCCCTCGTCATGGACAAGGCGGTGGT
>P_1777
GGGCGTGAGGGGTGCATGAGCGTTCCCGACTACACCGGCGA
>P_1778
CTCCGGGGAGAAGACCACGGCGTTCACGGCGCCAAAGAAAT
>P_1779
CCAAGATCGCCGAACTGGTGCGGGAGAAGAAGATCGAGGGG
>P_1780
GTCCTGGTGAGGATCTCCCGCAGGACCCCTTTCATCTGTTC
>P_1781
ATCCGGCGGGGAACACCGTGCGGGAATCGGTGCGGGACGGC
>P_1782
AAGTCGGCGCCGGGACGCCGCGGAAACGGGTGATACCGTGG
>P_1783
TCGGTGATGGAGAGCTTGCGCAGCAGCTCGTTGGTCCGCTT
>P_1784
TACGCCGACCTCTCGCGCCTCATCCAGCAGTACGAGGCGGA
>P_1785
AGTAACATTGAGTCAACAAGCGAGAGGAGGAATGAACCATG
>P_1786
TGGTGACGGCGTGGGCGACGCGGGCCTTCAACTCGGATTTC
>P_1787
CTCCTTTGCTTCGTTCGTTGCGTGAGCGTTCACTACGACGA
>P_1788
GCCCGGTGGGGGATGGCCGACGGCCAGGTCTTCTCCCTCGT
>P_1789
CGTGCGGTAGAGGGAATCGACGTACCAGCCGTTCAGGAGGA
>P_1790
GGCCAGGGCCAGCTCCGCCACGGCAAACCCCAGGGCGAGGG
>P_1791
TGGCGATGACTTCGCCGCCGCGGTCGCCCCCTTCGGGGCCG
>P_1792
GGGCCAAGCAGTTCCTGAAGCAGCTCCTTTCACCGATGCAC
>P_1793
TACGTGGAGACCTCCATCCACCGCAACTTCCTGAACCTCCA
>P_1794
TCAGCAGGGCGAAGGCGGCGCAGCCGTTGGTCAGGAGCACC
>P_1795
CCTCGTGGCGACCCTGGTCGCCGCCGTTCTGGCCCTGACCG
>P_1796
ACCCGCTTGTCGTCCAGTTCCTGGAACATGAAAGGGGGGCT
>P_1797
CGCCTGCAACGGAGTTGCGGCAAGAGAGGGACGGGCGTTCC
>P_1798
CAGCTCGACATTCTCCAGCACGGTCAGCCACGGGAAAAGGG
>P_1799
ACCGGAGAAGGGGAGCTTCGCGCCGGTGACCAGTGCCCGGT
>P_1800
GACAATTCCCTCCTATACTGCGGATTCGCCTCCCGACAACG
>P_1801
TGCATCAAGGCCGGCCGGCGCCCTCCCTGCTACACTTCCCC
>P_1802
TCGCCGACGAAGGCGTCGCGCCGTTCCTCGCCGGTGGGGCG
>P_1803
TCAAAAATCTCCGCCCCGCACAGCCCCCACCGCGCCCATCG
>P_1804
TGTAGGCATCGGCGATGATCCAGGGATGCCCCAGCTCCAGC
>P_1805
ACCCTCTACGTGCCGGTCTACTCCCACGTCTACACCGGCGA
>P_1806
CAAGCAGCGTAAGCCGCTCTCGCAAAAACCCTTCGTCGAAT
>P_1807
TCGCGGCCACTCTCCATGCGCTGCTCAGTCATTTCGATTAC
>P_1808
CAGCGCAAGCTCAAACGGCTCAGTTTCTTTTACCTTGACAC
>P_1809
TCTTTCTGGGCGATCTCCGGCAGCAGACTCAGGGAGGTCAT
>P_1810
GAAGCCGCGACAGGAAATCGCCTCAAGGTGGCCGTCTACTC
>P_1811
CGGCAGATAAGAGAGAATTCCGGCGCCGGCTGCTGGAGCCC
>P_1812
ACGACCTATGGCTGCAACGGCTGCCACGGCACCACCTCCAC
>P_1813
CGGACACGGGCCGTCTCCAGCAGGAAGGAGAGCTGGTGGCC
>P_1814
ACAATACCCGAGGCAGAACGCATCTTCTCAATTTCGCGAGG
>P_1815
CAGGTAAATGACGAGAAACGCCGCGCCACCGTTGGCGCCGG
>P_1816
GGTGGGCGCCCAGAAGGGCTCCTCGGCCCTGAGCGCCGTGA
>P_1817
GGGGAGGTCGCCAAGTACCTCGAAGAGGCGAAGAAGGGGGA
>P_1818
TCAGCGCTCCCCATCCGGCGCGGCCGGTAGATAGCGCTCCC
>P_1819
GAGGACGCCGTTGCGTGCCGCGATGACCCCGATCATGGCTG
>P_1820
GCCGAGCTGGAGGAGACCCGCAAGGAGGGGAAGATGCTCCC
>P_1821
AACTGGCAAATCTTGACCCACGTCAAAGATAATCCCCCTTC
>P_1822
GCAGCAGGAGCGAATCCCCCCGGTCGGCCAACTCGCAGACG
>P_1823
CGGCGGAGTCGCGGGTGGCGCGGCTCCGGAAGGTGCCACCG
>P_1824
CCCCATGCCTCGGCAAGGCGCAGGGTGGCGTAACCGAAGGC
>P_1825
CGCCGCTTCGGGAGATGGAGCGGTGGTTTGAGGAGTCGATC
>P_1826
CGGAGGCACCCATGAAAACACGTTTCATCGCACCGCTGCTC
>P_1827
AAAGGTTGTGAACCGGATTGCCGTCGGATAAAATAATCTTG
>P_1828
GCGCAAGGCCCCCGGCAGCGCCGTGGCGGGCAAGGCCAACG
>P_1829
ACGATCTCCCCCTTGTCGCGCTGGGGGGAGAAGATCCGGCT
>P_1830
TCGACTGGACCATCAAGTTCCAGGAGAAGTACTGCAAGGAC
>P_1831
GCTACGACACCCCGAGGCGCCCCAATGTAGAGAAACGCATG
>P_1832
TCCCGAGCACCTGGGGAATACGCTCCTGAACGGGGCCGCCG
>P_1833
TGGCGGCCTGATGAACTACGCCCTCCAGAACAACCTGATCC
>P_1834
CTACTGGCGGGCGAATCTCGCGGCGCCGCAGAATATCGTTT
>P_1835
GCCCTGGGCGAGACCAGTTTCCCGATCCTGGCCGCGACCGC
>P_1836
CCGGCCGGCCTCCGCGGTCGCGGCCAGGATCGGGAAACTGG
>P_1837
AACTTTCGCACCAGCCGCCGCGGAAAAGCCCAGCTTGGCGC
>P_1838
GAGCCCCGGAGCGTAGGCCGCCCCGATGGGGAGGAGGAAGT
>P_1839
GCAAGGAAGCCGAAAGTGCGCGCCGGTGCGAACTCTGCGGC
>P_1840
GATTTTTTTCAAAAATTCCGCAGGGGCCTACGAGAACTGCA
>P_1841
GCCAAGAAGATGCTCGGCCGCACGCCGGGGAGCATCACTGC
>P_1842
CCCCGCACCGTCATCTTCAGCGGCAAGGCGGCCCCCGCCTA
>P_1843
CAGTATCCAGCTCGACGTTCCGGCCGAGACCATGGACCGAC
>P_1844
TTTATCTTATCTATAAGTTGCTGGGATTCGAAGGGTTTGGA
>P_1845
CTCACGGTTTCAGGGGGGTGCAAGAAGGAGGAGATCCCGCC
>P_1846
GTGCTCAACAGGGGGGTCGGCGCCTATGCGATCGTGAGACT
>P_1847
CACCTTCACGGAGACCTCCACAGGCTCGTGCGGGAGGGCAG
>P_1848
GCAATCTCCCGGCCGGATACCTCGCCCGGAAAATAGCGCTC
>P_1849
GATTGACAGGGGGGCTTCCGCAAGAACCGCGAAGGCTCCGG
>P_1850
CTTCCTTCCTCTGGAATTTCCTCTGCCGATCGGCCGCACGT
>P_1851
GCTCAGGCGCTTGATGGAAGCGGCAAAGTCGAGATAGACGC
>P_1852
AGCAAGATTGCCCGCAAACTCGGAATTACCCTCAACGAAGA
>P_1853
CCACTACATCTGGTGGAACGCCGCAAGCATCAACCAGGGGA
>P_1854
AGTTTGTCATCCAGAAACTGCGGGAGCTTTCCGAGCCTGAC
>P_1855
AGCCGCAGGGCGCCACAGACCACGAACAGAAATGCCGCAAG
>P_1856
AATACTTCAATATCATCCGGCATTTGAAGGAAAATGTTTCC
>P_1857
ACACCACCAACGTCTTCGCACCGTACCGGCCCAAAAAGAAA
>P_1858
ATGAAATGGTTGAAAAAACTCGCAAATCCCCTCATGGCCCT
>P_1859
GGGGATGAGGCGTTTTTTCGCCGTGTGGTGAAAGGTGCTTT
>P_1860
GTCTGTTTTCAAAAAATCTTCAGGAATCTTTCAGTATCGCC
>P_1861
TGATTGAACAATGCCGGCCGCGGCCCAACAAAACTCATGTC
>P_1862
CAGTTCATCCTTCACGCGGGCGGCCTCCGCCGATTCGTAAT
>P_1863
GTTGATGACGCGAACGAAACCACGCTCCCACTTTGCCAGGT
>P_1864
TAATTGTAGAGCGTTATGCGCGATAAAGTACCACAGATAGG
>P_1865
AGCTTCTGCACATCTTCAGGCGAATACGTCTTTTTCCCCTT
>P_1866
TGCCCCAGCTGCAGAAGGCGCACGATCCGGTTGGGGGGGTG
>P_1867
TCAAGATAAAAAGTAAGGCGCAGATTACCGCAGGCACTGAA
>P_1868
GTGACCTGCACCCCCGCCAACGGCAACTTCCTCGTCACCCT
>P_1869
CGTCTTCAGGAGCTTCAGCTCTGCCGTGGCCCGCGCCGAGG
>P_1870
CACAGACCCAGATCAGTTCGCCGCCACTGAAAACCAGGGGG
>P_1871
CACAAAATCATAAAACTTCTCGGCAAACATTCTACCCCTGC
>P_1872
ACCTGGTTTCGTCCGTTTCGCAGGAATATGAGTTGTGCTAC
>P_1873
GGTTGTGATCAACTCCGTGGCACGAGAGGTAACACTCACCG
>P_1874
TAGAAGGTTACGCCACGACACTGCAGCGGGTCAAGCCCTGA
>P_1875
TCAGACCGCGAACATCTGCGCCGGAACGCCTTGTCGATGGT
>P_1876
CGCGAATCACCGAGGTGTGGCAGGAGGAAGGGAGGGACTAT
>P_1877
AGATTTTTCTGTGCCCGCTCCTCCAATTCCTTTTCTTGACC
>P_1878
CTATCTGAATCATGGTTATGCGTGCGCCTCCTTGCAGGGAA
>P_1879
CCTTCCAGTACTGGCAGCACCAGGGACGCCCCCGCAAGACA
>P_1880
GAAGGAATGGGAGCGGGACGCTCCGGTGGTGATCGTGCGGG
>P_1881
CCGGTGACGAGTGGCTGCATCGAACGGGACGGAGGACTCGT
>P_1882
GACCTCGGAGACGTAAATCGCATAGGGATCAAAGGTTGAGC
>P_1883
CATTTCCATGTTGTTCCGCGCTGGAACGGCGACACGAACTT
>P_1884
AATCGCGATCACTACTCTCGCTACGTCATCAATCTGCAGGA
>P_1885
ATGCCGCATGTGATCACGCACGGCAGATCCAAAGTGACTAT
>P_1886
CCCGCGTCATCAATACCCCTCCCATTGCCCTTCTTCAGGCG
>P_1887
GAAGCCGTTGCCGGAATTCTCGCCCTCGCACCCGAGCGCAT
>P_1888
CTCCTGTTAATTAAAAAAAACTACCGTGTTTCACCTTGAAT
>P_1889
TCCTGCGGTCCAAGCAGTCTCCGTCGGCCGAACCGGTGCAG
>P_1890
CACTCTGGCCGGACTTAACACGAAAGATGTACCGTAACAAG
>P_1891
GCGTAGAAAATACCCGGGCGCCCTCGAGCAGATCTTTTGCC
>P_1892
CGTTTCTTCTCCTGAGCGCGCCGGAAGATGTTCACCGCCTC
>P_1893
GCACGCCGCCGTGGTGAGACCACGGATCGATGCCCCCTCCC
>P_1894
AAAGGCGATCCTGAAGCGGGCGTTCGGTACCATCATCCCGC
>P_1895
TGCAGCGCCTACATGCGTTACGAAAACGCCCTGCGGGCCAT
>P_1896
TCTGATCGATTATCGTTTCGCCGGACCCCTTCCTCCCCTTC
>P_1897
ATCCGCGAGCTTCAGCAGTACGTGAAATCCCAGGGCGCGTC
>P_1898
ACGACTCTCCGGTGATCCCCCAGGAGGAGGCGGAAGAGGTG
>P_1899
CTCCCCTCCCAGGGCGGTTTCGATGACGTCCTGGATGTCAC
>P_1900
AAATCAGCTCGGTATGAATTCCGAGGTCCTTCTTCTTGAGC
>P_1901
TGTTGAGGGCCGCGGTCATGCCGGCCACCCCGCCGCCCACC
>P_1902
GCTTTTCCCGCGTGGGAATGCCGTCGTTGTTCCACCCCTTG
>P_1903
GGGAAGTGCATGGAGATCCTCGCAAGCCACGGGTTCGACCA
>P_1904
GCCGTAATCATGATGATCGGCAGGGAGGGTTTCCGCTCCTT
>P_1905
GCATGGGTTACCAGAAGACGCAGCAACTCGTACTCCGTCGG
>P_1906
AGGCTCTCGTGGTCGAAGTCCACGGTTGAGATAATCCCGTT
>P_1907
CGCCACGCGGGAGAGATGATCAACGAGTTTTCGCTGGCCAT
>P_1908
ATTTTCTGTATAGTTTTTTACTAGGAGGTATTCCACCATGC
>P_1909
CCTCTGCCGGTCGGAAGTAGCGGGGATCTATTTCGATGACA
>P_1910
TGCGTTGTCGTGGTATCGAGCGAGCATCACATTTTAGTTGG
>P_1911
CGTGAAGCGTTGCGAAAATTCGAGCGTCATTTTCTGAGAAG
>P_1912
ATAGAGGTCGGCGATCAGCGCCGCATCGTTCTTGAGAACCT
>P_1913
TTGGCGATCCGGACGATTTTCCGCAGCAGAAACCACCATGA
>P_1914
ACCTACGGGCTCTTCGACGGCTTCGGCGACATCTTCGCACG
>P_1915
TCCAGCTCAATCTCCAGTCGCGGTTCGACGAGATGTTCCGC
>P_1916
TACACCAGCAATTGCGCCAGCTGCCACGGCAAGATGGCCAA
>P_1917
GGGCCGTCACTGACAGGCCCCCTTTGTGTTTATCGGTGCTG
>P_1918
CATCGATTTCAATCACGACGCCGTTGAGTCGCAGGTCTTTC
>P_1919
GTTGGCACTCCTCCCGGACACGTTGAAGATCATTCTCCGCA
>P_1920
CTTTCTCCACTCCCCCCTTGCGTTGACAATAACAGGCAAAT
>P_1921
AACCTCGACAACGTGATCCGCGCCCTCAAGATCATCACCCA
>P_1922
TACCTCCACGCCACCCGGTACGGCCACAAGCTCTACGGGAC
>P_1923
AGGATTTCTTCGCCCGGATGCGGGCGAAGCTGGGATAGAAG
>P_1924
GGTAGATGGGGTAGACGTCGCAGGCGAGGAGCTCGTCGGGG
>P_1925
TGCTGGGGTAATGCCGGCGGCGCTGGCGCCCGTCCCCCTCT
>P_1926
CCTGAGAGCGAGGGGAAATCCGGAGAAGTCGGCGCTCTCAG
>P_1927
TGGCGTGGGCGGCTCGGGAGCGGGAATGAAAAAGGGGAAAG
>P_1928
GTCGGCTACCGGTTCTGAGGCGCTAACCGTTGCGCGGATCG
>P_1929
CTTTTTTTATCCGCCGGCCGCCGTCATCACTCCTTCTTCTC
>P_1930
ACCTTGTGGCGGTTGACCGGCGCGAACTCCTCCGAAAGCTC
>P_1931
CGGTTTCCCTTGGCGAAAAGCAGGACCGGGTCATGGAGGAG
>P_1932
GATCACCATGGAAATAGCCCCGTGCGAGGCGATTCCCTTTC
>P_1933
CACCGAGTGCCAGTGCGGCCCAGCCGAGCACCGCCAGCCTA
>P_1934
CCCCAGCCGTACTCCGGAGTCTGCATCTCCCGGGCATACCC
>P_1935
TCCAGTCATCTCTTTCGGCGCCGGTGCGGCACTCCCTGCCG
>P_1936
GGCGTGATCGTCTCCCGCGGCGGCTTCCCCTGGGTGATCTC
>P_1937
AGCTGGTCAAGCGGGAGAGACCGCTTTCGGCCGAGCTGGCC
>P_1938
TCGGCTTCAGCTTCAGTTTCCTCTTCCGGTAACGTCCCTCC
>P_1939
GGGCCGAGACCTCGATGGCGCGGAAACGGCGGGCAAGCTGG
>P_1940
TCGCCGTCCCAGTGCCAAAGCTGCCATCCGGGAGGCATGCT
>P_1941
CCATTGGCAACGAAAAAATGCGAGTCCTCGGAGTTATTGAT
>P_1942
CTCCAGCAGGAGGCGGCGCGCAAGCTGGGCTTTTCGGCCAA
>P_1943
TCTCATGCCCAATGCCAATTCCCAGGCCAGCGTGACCGAAT
>P_1944
TAAGCAGTACCGCTTTCATACCGTTTCCTCCTTGCACGGAA
>P_1945
CCGAGAAACGGTGGGCCGAGCGGCAGGCCGGATTGGCTGCG
>P_1946
AAGAATCCTGCCAGCCCGAGCCCCAGCAGAATGACGGTGCC
>P_1947
TGCAACCACCTTGTTTTGTGCAACTATCTGCAATTTTGTCA
>P_1948
GAGACTTCACCGCCGTGAACCGGATCAGCCTCGACGTGCGC
>P_1949
ATTCTCTAAAAAAATATTTCCGGAGACGAGCTTCAACCTCG
>P_1950
CCCGGAAACCACATATTCGGCGATCTCCCCCACCCGGTCGG
>P_1951
GAATGGGGGTTCCGCCGGAGCGGCTTCTCTACCTTCCGAAC
>P_1952
CTCATGCTCCAAAAGCGCCGCGTTTGCCTGCAAAACCTGAT
>P_1953
CCGATCTGGCGCTGGCCGAGCGGGAGAAGCGGGCCAATGGA
>P_1954
ATGTGAATACTTGATAATTACCACCGCCGCCTGCCGACGGA
>P_1955
ATCAAAATGGCCCGATGCCGCAAGAAACTCGACTGGGAGGG
>P_1956
CTGCGGCAAATCCACAAACTCAGCAAGAGATAAACCAAAAG
>P_1957
GCCGATGACCAATGAGATGGCTCGGATCGTCAGGAGTCGTT
>P_1958
TTCGGGGGGGAGGGATGGGGCGCTAGTGGTGCTCCACCTCC
>P_1959
CGGTGAAGGCCTTCGAGCTCCAGCAGAAGAAGTAACCGTTC
>P_1960
AGCCCGCCACCGTCAAGCGGCGGGCTCGCGTCGGCAACCCT
>P_1961
TACAAAGGTACAAAAATCCACTGCAACGCCCAGATGACGCC
>P_1962
CGACATCGTGCTCAAACAGGCGGAAAAGGGGAAACAGACCG
>P_1963
CTTCCACGGCGGAAAGATAGCGGGAGAAATCGACCCTATGC
>P_1964
GCTTCGTCTCCCAGGGGCTGCTGTAACGAAAAAAACCCGGC
>P_1965
AAGGACTTGGCCCGCAACCCCGGCGCGATGGGGCGGAAGAG
>P_1966
CGGGCGAAGTGCCCTTTGCGCGTCCGGGCCAGCAGCCAGCC
>P_1967
GCGCTGCCGGCGCTCATCGGCTACTGCGCCGCCGCCCCGGC
>P_1968
CGGCTCGAAAGGATCCTCGGCAGCAGCGACCGGCCGGTGCA
>P_1969
CGGCACCGGTACCGGCAAATCCCTCGCCTACCTGGTCCCCG
>P_1970
CTCCGGGAGCACGGCAGCCTCGGATTCCGGGCGGTTCTGGT
>P_1971
GCCGTTCTAGGCTCATTTCGCTGCAACCGATTAACTCGCCC
>P_1972
GGATCACGCAGTAGGAGCAGCAGTTGGAGCATCCTTCGGCG
>P_1973
GAGACGGGGGGGATTATACACAGTGGGGAGGGGAAATTCAA
>P_1974
CAGGACATTCTCGAATGTCACCGTCTCGGGGCCAACAGCTA
>P_1975
CTTGGCAGGACCACCCTCCGCGGGACCGACCTGGCAACCAA
>P_1976
GATCTCGTCCAGGAGTCGGGCGATGAGGTCCCGGACGGCGG
>P_1977
ATTTTTTCCGGAACATCTCGCGTTTGAGGGGAGAGAGGTGG
>P_1978
TTTTCCGGAGCCGCCGAGCACAGCAATAAGGCGAATGACGA
>P_1979
AGCTCTTCAACCTCGAAAAGCTCCTCCGGGACACCCCCCTC
>P_1980
AAGAATGTTCATCGGGACCTCATGCGAGCGGGGGAGTTTCG
>P_1981
CACCGATGAGCTGCTTGACGCCGCAGCAAAGATCCTCCTCC
>P_1982
GAGTTGGCCGCCTCGATCCGCGAAAAGGGGATTATCCAGCC
>P_1983
TTAGGGTTATCCCCTAAGACCAAGATTTTGTTTTTTCTCTG
>P_1984
ACGCCGATGATCAGGAGTTGCAGGGTGGAGATCTCCGCCCC
>P_1985
AGGCGAACCGTTCTGGGACGCGTTCGTCCGCACCGACGAGG
>P_1986
GATGGAGCAGCGGGGGGCGGCGTAAACCGCTCCGGCACAAA
>P_1987
ATTGCGTGCCCCACCCCAGACCGAGGAGTAGCTCACCTGGG
>P_1988
TCCGAAGACGTAACGGAGCGCAAGGAGACGGAGGAGCGCAT
>P_1989
AAAAACCTTGGCCGAGCTTTCCAGCGAGTTTGGCGTTCACG
>P_1990
GGTGATCGACCCCCTGGCCACGGAAACCTCCTGTTTCTGGG
>P_1991
TGAACCCCTTCATCATGCAGCCCGAGGGGGTTGGGCGGCTG
>P_1992
CGAAGACATCCACCTCGGCGCCGCCGAGGAAGCCGAGGTCC
>P_1993
GGGAGGCCCCCATCTCGCAGCGGGCATCCCCCACGGAGGTG
>P_1994
CACGCCGCCTCCCCCACCTGCTGCACCACCTTCATGGGGGA
>P_1995
ACGGTGCCGGGATTCGCCTCCAGGGTCACCTCGGCACCGCT
>P_1996
TCTCGAAGGCCCCCACGAGGCGCTCCTGATCCCCCTCCGGA
>P_1997
TTCTCCTTCAGCTCCCGCAGCTCCCCCACGATTATGGCGAG
>P_1998
GGATCGCCCGGGCCGGGGCGCCGTCCCCTCCCGCCACCTTC
>P_1999
TCGGGGCTCGGTGTCCTGCGCCGCAACCCGGAGGGGAAATG
>P_2000
CATGCTCCAGCCGGGCAATGCAATTATACCCCACCGGGAGC
>P_2001
TCGGTGTGGAACCCGGCCACCAGCTCCCCCTCCGCCTCGGG
>P_2002
CGCACCACCCCCTTCGGCAGCGGCATCCCGAGATGGTGCTC
>P_2003
TCTCTGAACTCAGGTGCATTCACGAAATGCATTAGCCAGCG
>P_2004
GCCCAAGCCGCCGCCCAACGCAAAAACATCCTCAAAGCCGC
>P_2005
GGGAGGGGAACCGGAAGGCGCAAGGTGTGATCGCCGAGGTC
>P_2006
CACAAATGGTTCAAAGATCTCCACGTGCTGAATAACGTCAA
>P_2007
GCAGCCAACACCCAGAATTTCCCTGGCATTTTCGAGGGCTT
>P_2008
AACTCCCTCGGATCAGGCTACATCAGCAGTATATGAGGTTG
>P_2009
TATCTCGTGCAACTGCGAAGCGATGGGGCGATTTGGGGATG
>P_2010
CGTTCGACTGGTTCGACGCGCTGCTTGGTGATGAAGGCGTG
>P_2011
TACGTGGTTCCCTTCACCACCATCGGACAGCTGGAACGCCT
>P_2012
TGCTTTGCCTGTTCGGAGCGCTGCCCCGAGGGGGCCATCAC
>P_2013
TGCCGAAACGGAGGGAGTCGCGGCAAAACGGTATCCGCCGG
>P_2014
CTCCAGCCAGATGATCGACTCCACGTCCAGGTGGTTGGTCG
>P_2015
AAGCTGGTTCCGGGGCGTCGCCGCGTCCGGGCGAAAAACGG
>P_2016
AGGACAAGACGCCGTCAAACCGCGAAGTCTACGATTTTCCC
>P_2017
AAGACTCTTGTATTTTTTGCCTGTTTTGTATTTAGTAGCAA
>P_2018
CAGCGGCCGCCACCACCTCCCGCAGGGGAGCGAGGGAGGGG
>P_2019
GGAATTGGAGCGGCTCGCCGCAGAACACGGCGGCACGGGAG
>P_2020
GCGGATCCGGCGGTAGGCCTCGGCCAGGCGGGTCAGGATCT
>P_2021
TGCACTCAACGGTGAGGAACCATGAGACTGGATGAACTGGC
>P_2022
CCATCACCGGCCGCTTCCCCCGGTCGCGGTCGCCGCCGCAG
>P_2023
GAAGAAGCAGCGCAAGGCTGCGGCGTCGCTGGTCAAGGACG
>P_2024
CCGGGATTGCGCAAAAGGCGCGTTCCCCCCTCAGAAAGGCC
>P_2025
CAGCGGCATGAGCACCGGCACCGTGCCGATGTTCCTCGTCA
>P_2026
CGCAGGAAGCGACCATATGGCACGAGGAGAATACGCAGAGG
>P_2027
ATCAACGTCCTCGTCAACCGCAAGGGGCTCGTCCGGACCAG
>P_2028
GCCAGGAGCACCCGCTGCCGCAGCCCCCCCGACAGCTCCCC
>P_2029
CCGCAGAACTACCCGAGCCGCCGGAAGGCCGATGCCTTCAC
>P_2030
TGAATGGCACAACATACCTGCAGGAATTGCCTCAAGGCACA
>P_2031
TGAAAAAACAAGGCATTTGTCACGAACGAACCTGGCGGTCA
>P_2032
GGTGGTGGTGCTGTATCTCGCGCTCCCCCCCGCCCTGACGC
>P_2033
CGGAGCATAACAACTCACCACCGCAACGAAAATAGAAGAGC
>P_2034
CCAGCGGTAGTGCGCAAACGCCCTGTTTGCCTCAGCCATCC
>P_2035
ATGGCCTCGAGCGTTTTTTCCGCGAATCGAAGGAGAGCAGG
>P_2036
CACGCCAGTGCCCCGAGCCACGTTTCCGCCCTCATGTCCGG
>P_2037
ATGAGCCTTTACAACAATCGCGAGTTCCTTTCCGCGCAACA
>P_2038
GGTTCCACTCCCCCCTCCGGCAGCGTTGCGGCACACCCCGG
>P_2039
CGTCACCGTCGATGCGCCGGCGTTCACCCTCTCCCGGGACG
>P_2040
TGACAATCTTCATCATCTTCCTCCTTCGGTATCTTTGATGG
>P_2041
CAGCCTGATCCGCTGGGCCTCGCCGCCGGAGAGGGTGGGTG
>P_2042
ATGGCCGCCTCTCCTTTCCCCGTAAACGCTCTCCATCTTCA
>P_2043
CGTCTCGGTTTCCAAAACCGCGTTCTTCGTCGCATATTCAA
>P_2044
CTCATCGCCGGCGCCGTCCACTACAACAGCTCCCGGCGGGG
>P_2045
GAGGAGTACGTCCGCGAGTACACCAACGCCACGTTCATCGT
>P_2046
ATTAATAATTACAAATCATTCGCAAAACATCTCCACGTATA
>P_2047
GCCAGCTCATGACCGAGACCCGCGACTTCGTCCAGAAGGTC
>P_2048
GCGGCACCTTCGACTGGAAGCGGGCGAGCTATCCCCACTTC
>P_2049
GCGCTCCCCGGTCGCAACGGCTGTCGCACCCATGCGGGCAG
>P_2050
CCTAGAGAGGATGAGCAGCGCGAAGCCGGCCGCACCCGCCC
>P_2051
GCTCAGGACCATGACCGGCACCCTGCTGCAGAGCAACGTCA
>P_2052
AAATGCCACGAGGCAACACACCGTAATAATTACAATTTTTA
>P_2053
ATCCTCGATGGTACCTACGGCAGCCGGGTGCTGGCGGAGAT
>P_2054
GGAGATCCGCTCCGCCTTCCCCCATAGGTACTCGTCGAGCA
>P_2055
GCGGTCACCACCCTCTTCGGCAAGGATCAGCTGGGCGGCGG
>P_2056
CGGTATCGTTTGATCAGTTCCAGCATGGGGCTCAAGGGACC
>P_2057
TGGTTTGCCGGTGGCACCGGCAGGGATGGTGATTAACCCAA
>P_2058
TCCGGCAAGACGACCCTCGCCCGGATCATCGCCAACGCCAC
>P_2059
ATAATCCACCTTCACCTTCACCGTTTTGCCGTTGATCGGCA
>P_2060
ACATTCCTCATTCTAGAACGCCTGGAGATACTCACGGTAAG
>P_2061
CACGGGATGAGCCCCTTCACCAGCTTCGAGATCCACGGGTT
>P_2062
TTTTTTCTCAATAATTTTCGCCGTCGGTCGAAGAGCAAAAG
>P_2063
GAGGAGCTGAACCCCGAGTTCTGCTACGTCTACTGGGACGT
>P_2064
CTCCGCCAGCATGAGGGTCGCCGCAAAGACGAAGACCACCA
>P_2065
GATCTTTCTGATATAGTTTCCGGCAAAAAAACGCGACAGGG
>P_2066
GGGTCCCTCCCACGAAACTGCGAAAATAATAGGCTTCGTCC
>P_2067
ATGGGGGATGCTTCCGATCGCCGTGCCGGCCAGAACCTTGC
>P_2068
ACGGTGGCGGTCTTCAGGAGCGGTATCCCCCAGTAGAGGCC
>P_2069
CGCCATTTCACTGAATTATTCACGCACGCTAAATAACCTTG
>P_2070
GGCCTTTTTCGGTTCGCCCGCGTTCGACATAATTCAGACGC
>P_2071
ACTGTCAAACAAAAGAGGCACCGTTTCAAGCACTTCCGCGT
>P_2072
TAAGCCCTGACTATCAACTGCAGTGCTTCTAGTCCATTGGC
>P_2073
ATACCGGAACTAATTCTGCGCTCGGACGGGTGAATGCCGTG
>P_2074
ATTCTTTGTGGTACTCGCTACGGTAACGTCATGGCCTCACG
>P_2075
TACTTCTGGCCGGAGAATTTCCGTATCAACGATTTGGTGTC
>P_2076
GTCGACGGCGCCGAGCCCCGCGAGGAGGCGCTTTCCCTCCT
>P_2077
CCCAGTACGGTGGCGTGCCGCCGTATCAGGAAACCCGCACC
>P_2078
ATTCCCAGAACGTCTCGTCGCGCTCCCGGAAAAAGGAAATC
>P_2079
CCGAAGGAGACGTTCATGAGCCGGCAGAGCTCTGCCAGTTG
>P_2080
AAACGACGGCGTACCAGAAGCCGGAACTGTCCATGGAGGCC
>P_2081
GTTTGGCGGCGCCGGCCACTCGGCCGTGGTCTTCACCGAGG
>P_2082
CCGTTGCCTGGAGCCATCGGCTCGAATGCTGCGGCGCCAAC
>P_2083
TCGGTTGCCGGCGAGATCTCCCTCAAGGTCGAAGCGGCACT
>P_2084
GTTGGTCCCTATGTCAATGGCAGCCAGCCTGTTCTGCTTCA
>P_2085
TTTCCCTGGCGCTGACATCGCGTTCTCCCCCTCAAGACCCG
>P_2086
GTGGCCGCCAGCGTCGAGAGCATCGCCGACATCACGCGCCG
>P_2087
AGGAATCGGATTGGTTTTTTCCCGAAGAGCTCCATGGAGAA
>P_2088
AAGGAACGGGAATTTGAATACGGCCTCTTCCATGAAGCTGC
>P_2089
GGAACATCGTCATGAAGCCGCGCGTCTGCCAGAGCTCGTGG
>P_2090
CTCCCTTCCCCTGGCTGGTGCGGGGAGGGCAACCGGGTGAC
>P_2091
AATTTATCGCCAGGGTCTCGCCGACTTGGCCCAATTTCGGG
>P_2092
GCAGGTGACGCAGGTCGGCCCCCCCGCGCCGAGCGCTTTGC
>P_2093
ACCGAACCGATCCTTGCCTGCCCCAACGACCCGGATGACGT
>P_2094
GTACGCGAGGTTTGTGGGCGCTTCGTGGATGAAATACGACT
>P_2095
GTGTCATACTTTCTGACTCGCCTTGAGGTCAGTCCCCGCCG
>P_2096
CTGGGCCTGAAGGTAACTCTCGCGCTCCCGCAGGTTGCCGA
>P_2097
AATTTCGGTTTTTCGGCCGGCGCTCACATATTCCTTGTCCC
>P_2098
GGAGCCGTAGTCGCTGCGCGCGAGTACGGCATTCCCATTAC
>P_2099
GGTGATCCGGCACTGGATCTCGGCTTCATCGAAGAAGCGGC
>P_2100
CTATGATACCCAGGGTGACGCGACAAAGGCTGTCCAGGCCG
>P_2101
ATCTGTTTGGCATGGTGGAGCGGGACATTCTCCGTGAGCAG
>P_2102
CGGTCGTACGCATCCTCTTGCGTTACACCGGTCATCACCTC
>P_2103
CGTCTTCGTCCAGCGTGGCGCGGTTGCCGGGGTTTTCCGGG
>P_2104
GGTAAGTACGAGAATGAGAGCGAGAAAGGTTCGTGACAGCA
>P_2105
GGTGAATTCCGGAAAAACGACGTGTACAAGGAGAATCGACG
>P_2106
AGAGATTCACCAACCACACGCGGGGAACTTAAAGCAAGCAT
>P_2107
TGTTTTGGCGATGTCGACGGCGGAGCGGAACTCTCCTCCCT
>P_2108
GATTCCCTCGCCGATTTTCGCGCGATAGCTCTTCTGAAAGA
>P_2109
CCTTTTTCAGGACCGATCTCCTCGGTCGGGCGCAATACCTG
>P_2110
TCAGCCATTTCAGGACCTTTCGCTTCCGGGCTTCCCGACAA
>P_2111
GCCGGCGGCCAGAAGCGCGGCAGTGATTACGAAAGCCCCGC
>P_2112
TACATATTCGCTTAGCGCCGCTTGGACCAACACGCCAGGTC
>P_2113
AGTGTTTCCAATGGTTACAGCATAGCAGCAGTATTTCAGCC
>P_2114
CGGAAGATCCGGGTCAATTTCAGGGTCATTTCATCCACCAA
>P_2115
GTTTTCTACAACGAGTACCACGAGGCCCTCGCGCTGCAGCA
>P_2116
TCTAATCTTGGTTCCCCTTGCTTCCACATGATTTAACAATA
>P_2117
GCCTCGGCGATATCGAAAAGCACCACCTCTATTCCCTGCTG
>P_2118
CGGTGAAATCGAAGCCCGACCCGAGGATGTCCTTCCCCACA
>P_2119
CTCCAGCCAGGTCGGCAGCGCCGTACGCTCACCATGTACAC
>P_2120
CCTCCGATCCGTTCCGGTTGCGGTAGAGGCTTTTTCCGTCT
>P_2121
CTATGGTTAGGTTGAATTTGCTGTAGACCGGCGAGGCCATC
>P_2122
CGATGAAAAGAAACTTGCCGCGGCCGGCTTTGAACTGGCTG
>P_2123
GAAACCGTCAAGGCGCTTCGCAAGGACGTCCTCGCCAAGTG
>P_2124
AAATGCCGTATCCCGATCGGCGGGATGGGCCTTCACTTCCA
>P_2125
TCCCGTCATGCCACCGACGGCGTTGCCCGCAATGTAGAGCC
>P_2126
TACTGGGTCTCCATCGACCGCATTCCGGCGTTTCTGCAGCA
>P_2127
GCCTCAAGGGTCAGAAAACGCTGCAGGTCGAACCAGAAAAA
>P_2128
TCCCAGGTACTCCCGCGCGACGTAAACCTTTCCTCCCGCCT
>P_2129
TTTTTCGGCCACCCCCACCACGACCACGTAAAATTCCCCGG
>P_2130
AAATGCGGCGGCGTCGAAGGCGAAGTGGTCAAGATGAACGT
>P_2131
CCGGACGGTGCTCCATTTTGCGGCATCCATCGTGGCGCCGG
>P_2132
TCCTCAATAGAGGTGGCCGGCTTGAACCCCACATCCCGCAT
>P_2133
TCGTTTTTTGACCGGACGGGCGGTCGGCCGGTAGTGGGCGT
>P_2134
TTTCTGACACGGATTGCGCCCAGTTTGGTAAAAGCCCGGAC
>P_2135
TATTTCATGGCGATCGACAGCGCGAAGTTCCGTCGGCCGGT
>P_2136
AGCGTTTCCCGGGAAAAACTCGCCCACACTGCCGAGCGGTT
>P_2137
ATTGGCGGCACCGATACGCACGGTAGCAGTTATGCGGGGCT
>P_2138
CATCGGCGAAGGGCGGCGGGCGGCGGTGGAACCGCTTCTGC
>P_2139
CATAAGGTTCTGGGCCGGCGCCCGGTAGTCCCCTCCACCTG
>P_2140
GGGTGATGATCTTGAGGGCGCGGATCACGTTGTCGAGGTTT
>P_2141
GCAAATTTTGCAAAAAAATTCAGAGATAATAACTACTTATT
>P_2142
CATTTTCAAGCAGTACGACGCCGAACTGAACGATATCCGCT
>P_2143
GGCTTCGGCATCGGCACCTGCGGCAAGGACGGACAGGGGGT
>P_2144
ATCGTCGTGGCGGCCATCGGCATGGCCCGCAAGATCAAGGG
>P_2145
TCTCATGTCCGCAACGATCACGCGCTCCGTCTGCCCCTATG
>P_2146
AGCTTCGCGGCCACGGCCCGCAGCTTCTCCTCGTCCCGGAT
>P_2147
CCATCACACCACGAGGCGCGCAAAGCCGGGAAGCGACGAGA
>P_2148
ACACAGAGAAAATCAAATTTCCCACTTAATACGCCGCTCGT
>P_2149
TCGCCCAGAACACCCGGGCGCAGCGCCAGTCCATGGCCGAT
>P_2150
TGGTGGCGTCGCTCCCCCCCCCCATCCCCGCTTCGAGGATG
>P_2151
CGTTCCACATGGTCACGACGCCGTCGCGGTCCACGGTCACC
>P_2152
CACCCGCCAGGTTCCATTCGCCGTTCAGGGTGTAGCCGGAG
>P_2153
GCCCGGGCAGCACGTCGCACCTGCTCCGGTGTGATCCGCTT
>P_2154
AGCGGGAATACCAGCCTCCGCGGCTGCTGATCGGCCACTCC
>P_2155
ACACGTACATTGGGAGATAGCGGCCTGGAAGTCTCGGCCCT
>P_2156
TCCCCGCCACGTTGGCGATGCGGGACATCGGGTCACGGGCG
>P_2157
AGCAATCCCGCAGAGCAACGCAGAGATTACGGAAAAGCGGC
>P_2158
GAGAAAAAACGTCTCCATCACTCCCATCCGTTGATTCCTCC
>P_2159
TCGCCGGAAAGCATCGCCCCCAGATGGGCGGTCAGCACAAA
>P_2160
TCCAAGGTAGATGTAGAGTGCCGGAGTATGTCGAAAAGCCT
>P_2161
GCTTGATGGCCAGCGCTATGCCGAGGGGGACAATGACAAGA
>P_2162
TCCATGGGGCCCGACAACAGCGGCAAGGCGATCCGCCGCAT
>P_2163
AAGCCAGGCGTCGTGGGGAGCAAGCGAGGGAAGTCCCGGGT
>P_2164
GGCATCCAGAAGGGAGTTGACGGAGACCGTGCAGTAGAGCG
>P_2165
CGGCAGGGTATCGCCCGCCGCGTGTCAGATTGCAAGCCCGA
>P_2166
CGGATGGCCACCGAATGCGGCATGGACCTAATCGTTCATGT
>P_2167
TTTCCCCCGAGGGGCACAAGCCCCAGAGCTGCGGCGCCTAC
>P_2168
GCACCAAGGCCGGCGAGGCGCAGTTCACCGATATCTCCGTA
>P_2169
ACAAAAAAAGCCCGGAAAACCGGGCTTTTTTCACTTCTCAC
>P_2170
TAGCCGTAGTAGACCTCACCCGGCGCCAGGGGGACCCACGC
>P_2171
GAGTGGAACGGCTCGGTCCACAGCCTCGCCTTCAAGGACCC
>P_2172
ATGGCCAGACCTTCATCAAGCGGGGCCCATTCAAGCCTTCC
>P_2173
GCCCTTTTCCGGATAGACCTCAAGGACCTTATCGATCATCC
>P_2174
ATGGCGGTGGCCAGGAGCAGCGGTCGCTCGCCGCGCATCGG
>P_2175
GGGTGGTCGTAAAAAAACTCCAGGAACAGCTTGCCGCCTTG
>P_2176
TCGGCGGACTGATCCAGCGGCGGCGTCAAAAAAATGGGTGA
>P_2177
AAAGACCGCTGTGTCGACCCCGTCGATGAGGGCGGCAACCT
>P_2178
AGGGCGATCTCGCCGTTAGTCCCGAGGTCGAGATAGAGGCG
>P_2179
CTGTGAATGCTTTCCGGCGCCTGCTATCGAGTTGTTTCACC
>P_2180
GCTCCTCCCCCCGCAGATCGCCGTCCAGCGCCTCTACGGCT
>P_2181
GCTTTTTCTCGAAATAGGCACCGAAGAGATCCCCGCCGGCT
>P_2182
GCCTGGGCCCCCTCCAGAACCAGCATCTCGAAGAGGTGCCG
>P_2183
GCGGGGGGGTGGTCCCTCGCCTACTGCGCCATCTTCCCGAC
>P_2184
ATTCCGGCTTCTGTCGGCCTCCCCCGAGCTTTTCTTCGCCC
>P_2185
TACAACGACTACATCGGCCGCATCGCCACCGGCAAGATCTT
>P_2186
GCGTGTTCACGTTCAGGCTCCGGAAATGATACGGGGCAAAC
>P_2187
ACGTGCCGCTCCCAGTGCCCCTCTTCCATGAATTTCGCCAG
>P_2188
GTCACGGTACTGGAAAAACTCGGCAGCACTCTTACCCCCCT
>P_2189
CCCAGCACCAGGTTAGATAGCAGGAACGCCTGCCTGGCGCC
>P_2190
GGTGCAGCACGTTAAAAATACCCTCGGCAACATCGACGCCA
>P_2191
ACGTCTTTTGCCGTGTAGCGCACGGGGGAATACGTCCTCCG
>P_2192
AAACATGAGATCGTAGGCCTCGGAAAAATCGTTGAAGATGG
>P_2193
TGCCGGGAGCACCCCAAAGGCTGCCTCAACACCGTGATCAT
>P_2194
AAGAAGCCGGCTAAGAAAGCCAAGAAAGCCAAGAAAGCCAA
>P_2195
GGTGGCGGACATCATGACTGCCGCCATGACTGCAAGAGCTA
>P_2196
ACATGGAGCGCAGATAACGGCACTGGGGCGTGAGTCGTGTC
>P_2197
CAAACCGATAATCCCGACCGCCGCCGTTATTCGCGGGGGGT
>P_2198
ACTCTAATTCTACACCGGCGCCCTCGCCGTGCAACAGAGGC
>P_2199
GGTAACGAGAGCCTGCAACTCCACGAGGAGAGGACGGCTTC
>P_2200
CTTCAGGTCGTTTTCCTCCGCGGTTCCCCCCTTTTTTACAC
>P_2201
CTGAAATTCGGGGAAACCTGCGGCTTCTCATCTGGGTACTG
>P_2202
GTGCAGACGAGATAGCAACGCTGGCCCGGGATTATGCAAAA
>P_2203
TCTTGCGCACCCCCCACTTGCAGCAGTGGAAGAGGGGGGAG
>P_2204
AAGGGGAGTGATCTGTTCCTCGCCCCGCTCACCGACGGCGG
>P_2205
CCATCCCCGGCACCATGTCGCCGTAAGGGGAGTAGAGGCGG
>P_2206
AGCTCGGCAACGTCTTCAACCAGCCTCGGGGTAATCCCTCG
>P_2207
ACCTTATCAAAATCCAACAACGGCTTGACATGCCTAGCTTT
>P_2208
GGGAGATCTTCGCCAAATTCCTGGAGCAGTACCCCAAGCAC
>P_2209
GGACCCCTTCCTTGTTGGCGCGGTTGATGATCTTGTCGTCC
>P_2210
CCGACGACCGCACGCGCATCCGGGAGCTGATGCGCAACGCC
>P_2211
GGTAAATGACCGACAAGTCCCGCTACCTCGATATCTTTCTG
>P_2212
AGCCCCGAGCAGGGGGCATCCACCAGGATGCGGTCGAAGGC
>P_2213
CAGAAGATGACCATGAGAAGCGGCATCCCCCGGACGGTGTT
>P_2214
CTACGAGCGCCTGGGCAAGACAGCATTCATCATGCAGGGGC
>P_2215
AATATGCAGCCGGTTCGATTCCAGTAATTCAACGCGCATCT
>P_2216
GAGGTTGTCCGACAAAATTGCGTGGAGGTTCAGTATGGAAT
>P_2217
CTCCTCCCTGGTCTTGCGCGCAGCGTAGGTTTCATCGACGA
>P_2218
CATCGATCCGGCGGTTGGCGCGAAGATTTACTCCCACATCT
>P_2219
ACGACTCGATGACTGGAACTCCGAAGCGGCGCTCGAACTCA
>P_2220
GCGCTTCCCGCCATATCGAGCAATAAAGCGGTCGGCGGCTT
>P_2221
GAAAATGGTACCGCTGGTGGCCCTGCTGTTGTTTGCAGCGG
>P_2222
TTGATCGAGACGTTGGGGAGCGTCACCGGCATGAACAGGAG
>P_2223
ACACGATCATCGGTGTGACGCTGGAATATCCTTCCGGAACC
>P_2224
GGGCGGGGAGCCATCGCCGACCCGCTCCTCTTCCAGCGGCT
>P_2225
CTCGACAATCTGGGCAACATCGTCATGCTCTGCGACACCAC
>P_2226
GTCATCAATGGTCTCCCCGGCGGAAACTACAAGATCGAATT
>P_2227
TCGGAGAGCCCCACCAGCGGCGCCAACTCGATGGAGCCGTA
>P_2228
CGTCTCCACGCCAAGATTTGCGGTTCTCTCCCGGACGAAAT
>P_2229
ACTTCGCCCATTTTTCGTGTCAGTACCAACATATAACGCCC
>P_2230
GCGGCCGGCGGGGACTTCATCGGCCACTATCACTACTGGAT
>P_2231
AGTGCATTGGGCTGTTTTCGCCCTGATGCACGTATTGTGCC
>P_2232
GTGGGCCATAAGTAAAATTGCAGTCTTCATGATTAACTCCT
>P_2233
CGTCCCCCCGCCGCCAGCCGCGGCACCAGGTAGATGAGCTC
>P_2234
TGCCGGCGATGATCTTGTCGCAGTCGAATCCCTTGGGAGGA
>P_2235
ACCGGGCCGCAGCGCGTTCGCGCCACCCCACTGTTTCCAAT
>P_2236
TCTCACGCGTCACGCAAATCCACGAGCGGCAGTGTCCTGGC
>P_2237
CGGACCTCGTTGGTGTTTTGCGGCGTTGCATCCATCTTGTA
>P_2238
GCCGGGTTGCTGTTGACCGGCGCAGGGTTGAAGCCGGCGGG
>P_2239
CGCTTCGGCGGCCGCCTCTACCGGATGTTCTTCAAGTCCTA
>P_2240
GTAATACTCCTCATAGAGCTCGACCAGCTCTGTCCGGCTTT
>P_2241
GCCGCGTCACGGATCTTATGCATAAACCCGGTGCGGAATCG
>P_2242
TCCTTCACCACTGCCGAAACCGGCTTGGAGTTGATCAGGTC
>P_2243
GAACTCCGGCTCCACCAGTGCGGTCTTCCCAAAAAGATGGC
>P_2244
ACACTTCTTAAGAACCTTCACCGCGTCCTCGCCGGCACGCT
>P_2245
CGGGACCTTGTGTTGTTCTTCAGAAAAAGACCGTCGAATCC
>P_2246
AATTAAGAAGCCCTTGATTACCGAAAAGACCACAATCGAAA
>P_2247
ACCGAGAATATGGTCGGTCACAAACTCGGTGAATTTGCTCC
>P_2248
AACGCCACTGGCACCTCCAGCAGCGAAAGCATGGCTCCTGT
>P_2249
CTCGGGACTCGCGGCAAGAGCGAGGGTTGTGAACGCCAGAG
>P_2250
GTCAGCCAGGTATTAATTTCCGCCAATTGCTCGACCAATTC
>P_2251
TCGAGGCGCCTCGCCCCGAGCGGGGTGGTGGTTTTGAGCGG
>P_2252
TATTCCGCGGTGTAGCGGCGCGCCATCCGCTCCAGGACCCG
>P_2253
ATCCCCCACCAGAGCGGAATCCCCGAGAAGAACGAAACCGT
>P_2254
AACTCCGGTGCTTTCGGCTGCAGCAACGCCCCATCCGGCAT
>P_2255
CGAAAGAGGTTTATTGTCCGCAAATGGTACCCGAAAGCATG
>P_2256
GGGGCTATACCTGATACGTCCCGTAGTGGACGATCTCCTCC
>P_2257
CGTCCCCGGCATCTACGCCACGAGGACCCTGGAGAACCCGC
>P_2258
AGAAGAAGCCCGAGGCGAAGCCGGTGGGGGCCTTCCTCGCC
>P_2259
CCTGGTTCTGGTAGAGGATCCGGAAATCCCGCCCCTGGATG
>P_2260
GGAATACCTCCAGCGGATCGCCGGCGCCGCGGGACGGATGG
>P_2261
GCCTATCTGGAAAACCTCCCCTTCGACCGGACGCTCCCTCC
>P_2262
CCGGGTCCCCCGCACCGCCCCCCATTCCCTCTACATCCTGG
>P_2263
GCGAGGTGGAGAGCGACGCGCGCCCGCAGTTCTCCCGCGTA
>P_2264
CGCCGCGGGGACACGCCCCCCTTCCCCCCCATGGCCGCCAC
>P_2265
TTTTTCCGTCCGTAAACAGTCGCAAAATTCATCGATTATCG
>P_2266
GACGGCAACCAGATGGCCCGCAGGGACGCCAGCGACCCCAC
>P_2267
GCCAACGTCAGGATCAAAAACGAGCTCCCCGAGCGGCTGAA
>P_2268
CCTCATAGGCCCGCTTGAAGCCGTAGGAGGAGACGATGGAC
>P_2269
CACCGGCGGCAGGGAGTCGGCGTAGGAGGCGGCGAAGCGGT
>P_2270
TCGGGGTAGCGCATGGGATGCCCTCCTGGGAAAAATCAAGG
>P_2271
CCCGCCGCGCTCCCGAACCGCGGGTGGAGTTCGGCGCCCTG
>P_2272
GGGGGAAGGGAAACCTTCCCCCCCTTTTTATCTCTGTTCTA
>P_2273
CGGCGATGACCCGCTCGGTGCCGTCGCGGCCGATGAGCACC
>P_2274
AAGGAAAAAGAGTGCCGCCGCGAAGATGGAGAGATAGGCAA
>P_2275
GAGAACCGACGTATCGTAGGCATATTCGAAGAAAATGGTTG
>P_2276
TCCTCCTGGCCGTTGGCTCGCTCCTTCTCTCCCGTTTCATC
>P_2277
CTCCGTCGGGAATATCGATACGGTGCGGTGCGAAGCCGGCA
>P_2278
GGAGCTTGCATTCAGAGATACGGGAAAGGGGATCGCCGTCG
>P_2279
AACGGTGAAGCGGTTCTTCTCCTCGGGACTGACCACAGGGG
>P_2280
GCCCTGCAGATCGATACCTCCGGCCAGGATCAAGGGAGCAT
>P_2281
GATGGCGGCGGTGCCGCTGGCGCGCTCGAACATCGTCACCG
>P_2282
CCGTCCGGCTCGGGAAAGAGCACGCTCCTCAACCTCATCGC
>P_2283
CGCCGCTTCCTCATGGCCCTCGAAAAGGCGAAGATCGAGAC
>P_2284
ATGTCGTACCTCACCCTCGGCAGCCTCTACATGGATAACGA
>P_2285
TCTCACCCTCCCCGCACCCACGCCAACAAACATTTCAATGA
>P_2286
TACCTCGACGAGGATTTTTTCAGTCCCATCGAAAAGGGGAA
>P_2287
ATGGCATCAAAATAGCAATCCTGTTTGGCCATCTTTGGAAG
>P_2288
CGGCTCCCTCGCGTTTCACTCCGAAAACATCATCTCCTTAT
>P_2289
GACCGTCCTGCGCAATCTCTCGGAGAATGCCATCCTCTACA
>P_2290
CTTGTGGAAAACGATGCCCGCCCTCGCGTCGTAGTAGAGGA
>P_2291
GAATATCACACCATGATTTGCAAGGATAAAACATGCCAAAT
>P_2292
GTTGAAATCGTGATTAGTTGCCTTGTTTTTTCGTTTGGGCA
>P_2293
AAGATATTGGTAAAGAAAACCAGGAGTATGATTATAATCAT
>P_2294
TGGGACTGCGGCACCGCCACCAACAGCGACGAGATGGTGGT
>P_2295
ATCGTTCGAGACGAATCGTTCGGAGACGTTGAGGGCTTCCA
>P_2296
TCCTTACTTGTACAGTAAAACAGTACATATCATAACGTGAT
>P_2297
GCACCCCGAAGCCAGTGCCCCGGAAACGACGGCGTACCAGA
>P_2298
TTAAAGCAAAACAGTAAGTTCAGGCTGGACAGAAAAGCCGC
>P_2299
GCCACCATCAGCGATACCGGCTGCGGCATTCCACCTGCCAT
>P_2300
AACGGCAAGGTCACTGTCGGCAATTTCGGCTATCCGGCCCA
>P_2301
CTAAACATCACAAGGGTTCGCCCGACATAAATTAATTACCT
>P_2302
GCCGGTCAGGACGAGCAGCGCCCCGGAGAGAAAACCTTGCT
>P_2303
GCGCTGGGCGGCAGGGTGAGCGGCCCTGACATCCGCTGCGA
>P_2304
GCGCCAGAGGTCTGCAAGGGCGGCGTAGACTGCCCCACCCT
>P_2305
TACAATGAACCACGGCGGAGCGGTAGGTAACCCACAAGCCT
>P_2306
CTCCCCATCGAGGACAAGCACAGCTACTCGAAAGAGTCGCT
>P_2307
GATACGGCGTTTACCTTCTCCTCAAGGGAGCGCGGACGGTA
>P_2308
GTCAGGACATCCCCCATCCCCCCCGATGCCATTCCCGGGTT
>P_2309
CTCGCTTCCATCGCTCAGCACCCGAATCGTGAGCGCCGTGT
>P_2310
ACCTCTTACGCCGGATTGTGCCAAGGCGCCATGGCAGCTGG
>P_2311
ATCTTCTACAAGGCCACGTTCCAGAACGTCGACAACTCCCT
>P_2312
GTCGGGGCGCAAACCGAACTCGGAAAGCTCTGCGAACAGGG
>P_2313
GATTCGATCCCGTTGCACGGCAGTATCGAACTCAACAACCG
>P_2314
CAATCCACGCTGCGCATGCGCTGCCTGTGCGGCGTGAGGAG
>P_2315
CCGATCGCGGCCACAGCCGGCAGGAGCATCGCCCTGAACAC
>P_2316
GGCAGTCCGACGGCAAGCCACGCGAATTTCCGTTTCACCGT
>P_2317
GTTTGTAAGCAGCAATTTTTCCTTCGATGTCCTCCAGCTGC
>P_2318
TCCGGAGCCCCGCTCCTCGGCGTTTTCCCACTCATTCCAGG
>P_2319
ATCCTGCACCTCGTCCACCACCGTGACGAATTCGAAGAGCT
>P_2320
GCCGGCAATCATCGCGTCGGCATCGCCGCGCTTGATCATGT
>P_2321
TCCACCTGAGTCTGCTGAAGCATGACCTCGGAGACGTAAAT
>P_2322
CCTATGCCGATCCGGTGGCGCGTGCGGCTTTCCCCCTGACA
>P_2323
CTTCGGACGACCCTTCCGCCCCCCCGCGGGTAGGCACCCTC
>P_2324
TGCTGAGGCAGTTGTCGATGCCGAAAAGACCGATCGCTTCA
>P_2325
AGAATGGTCGCCTCTCCAAGCAGGATCGGCTCGTCGCCCGA
>P_2326
AGCTCCTTCACCTTTTCCGGCATCAGGGGAAAGTACTGGCG
>P_2327
ATCAGGCAATCGATTGAACGCGCCCTTGTTAATCAGTCAAG
>P_2328
CTCAAGGCGCTCCAGATAAGCATCAAGTTCCTTTTTATCCA
>P_2329
CGGAACTGACTCTTCATGGGCGTAGACGTGCAGCGCTCTTT
>P_2330
CAATATCTCGAAAATCATGGCTACTGGGTACTCTTCCTCTG
>P_2331
CGCACTTCCGGCGTGGCAAGCGTTTTCCCAATATATCGAAG
>P_2332
CCCCTCCGCCGCACGAATCGCGTCTCCGGTCACACAGCCTC
>P_2333
CGAAACGGACAAACTGATCACCATAGTGGAAAATCAGCTCG
>P_2334
TCCGGAGAACCTTCTGGAGTCGGAGCTTTTCGGTCATGAAA
>P_2335
ACGAAGATATCCGCAAGCAGCTCAAATGGGGAATCGGCAAG
>P_2336
CTGATTTTCGACCGGCTCGGCGTCGATACGAACGATGTGCT
>P_2337
ATAAATCTTGGCCTCCGCCACGCGACGGGCGAATACATCGC
>P_2338
GCTGGAGCAGCGCCGGCAGTCAGTTTCTTGGTGATACCGTC
>P_2339
CAGGGGGGTCGTGAGAGCGGCGTAGATCTGGGCGGGGACCG
>P_2340
GGCTCCCATTCCCACCGGCACCGGATCCTGACCACCCTGCC
>P_2341
ACCACTTCGGGTTATAGACGCTGGAATCGGTCATTTTCGGG
>P_2342
TTTCCATGACCATTGGCATGCGCGAGGGCTGGGAATTGTTG
>P_2343
AACAACGCAGACCGGACCCGCAATAGTTTTGCAAGTGCCTC
>P_2344
CAGTCCATCAAAACCTTTCTCCCGAATTCGAGTTTCGATGC
>P_2345
TCCCATCGGTCTGCTGCACGCGCGCTTTCCCTACTGGCGGC
>P_2346
GGTCACCTCTCCGGGCAACACAGCGAACACCGTAAGCGCCC
>P_2347
AAGATCCTTTCCTCCAACAGCGAACATCTGAAAAAAAGCGA
>P_2348
CGCAGCGTCTTCTGGTGCAGCCCCTCGGTGAGGGGGTAGAC
>P_2349
GGGCGAAGACCCCGTGGACGCAGCAGTAGTCGAACTCGATC
>P_2350
GTTCTGCAGGAACAGTTCGCCTGTTTCGACCAGATCGACGA
>P_2351
GAAAACGCTGCAGGTCGAACCAGAAAAACAGGCCAATGCCC
>P_2352
AATATTCAGGTAATTGCTCGCGCGCTTTCTGTTCCGATTAC
>P_2353
TCTCCCAGCTCCTGCCGGCGCACGAACGGAATATCGTGGAG
>P_2354
AGGGCCCTGAGCTGCAACAACTGCCATGCCCCCAACGGCGC
>P_2355
GTGGTGAGCGTTCCCTTTGGCAAGGATTATACGGGGATGGC
>P_2356
CCATTCCGCCATGTGAAGCGCATCGCCGCCGGAGGTCTCCA
>P_2357
CGCAGATTGACGATTCGCGGCATCCCCTCGAAAAGGGTCCC
>P_2358
TCTCGTCGGCATCGATTTTGCCGTGGAGGACCTGGTGCGGA
>P_2359
AAGGTGGTGAAGGATGACAGCGTCAACGCCTTCGCCATTCC
>P_2360
CGAAGAGATCTGGGGGTTCGCCGAGGCCGATATCTTCCGCA
>P_2361
TTTGTTCAGTCCGATGACAGCAAGAACGACAAGCATCCTAG
>P_2362
CTGCCCGATGCGTCAAGCTCCTCCAACGCGGTTTCCGCCAC
>P_2363
CAAGATCGAGGGAAAACACGCGTTCCCCTTTCCACTCGATC
>P_2364
AAAACAGATCACGAAGAGCGCCAGAAGGATGCCAAGTGCCT
>P_2365
CTGCTCATGAACTTCGCCCACATCGGCTGGAGCGACGGGGT
>P_2366
TATCTGGAGAGAGGAAAATGCAATTAATCGATCTCGCCACC
>P_2367
CAACTTTTTTTATTTTACACCTACTTTCAATAAGTTACATC
>P_2368
CTTGATCAGGATCACCCCGGCGATGACCTTCACCCCCAGGG
>P_2369
TTCCGCGTCGGCGGCGACCACGAGGGCCGTTTCGAAGCGGG
>P_2370
AAAAAGCCAGCAGTATTTTGCATTTTTGCAAAACCGTGCCG
>P_2371
ACTTCCACCACGGGGGAGATCAGCAGCAATATCCACGAGAT
>P_2372
CGGCCTCGACCTCTCGATCTCAGGGATTGCCCATGTCCGAA
>P_2373
CTCGCCCTTGCCTTCGGAAGCGGTTTCGCCGGGGTGATGCT
>P_2374
ACCCTCCTCAACGCCCTGACCAGGAGCGAGGTCTTCACCGA
>P_2375
GGCGCCGGCGGAAAATGCCGCCCGAGAACAATCTCCATATC
>P_2376
TGGAGAAAGAATCTGTTTTACTAGAATCTTTTCGTCTATTA
>P_2377
AGAGAGGGGGACGACTCAGGCGGGTGAGGGCGGCCGCCACC
>P_2378
CAATGGTGCCGCAGAAGCCGCGGAAATCGAGGTGGGGACGG
>P_2379
AAAAAACAAACCCCCTCCCGCAGGGGAGGGGGCGACCGGCG
>P_2380
GGGCGCGGCCGTCGAAGGTGCGGGTGAGGAGAAGGAGATAG
>P_2381
CGTGGCTTCCGGGGCAGACGCGGAACGCCACCTGCTGTTCG
>P_2382
CTGCGGAGCAATCCGTGGCGCCCTTTTGTCATCTTGACCTA
>P_2383
CCCTCTCCAGCGCATCCCGCCAGTGAGGCATCACGACCCCC
>P_2384
GTAGAGATTGGTCGGCATGGCGGAGATGAAGCGGGTCCCGT
>P_2385
GCCATGGTCCAGATGCCCGGCGGGATCCCGGTGGCGACCAT
>P_2386
AGACGGAACTAAATTCATGGCTGTTCCGTTCGTCCCGGTTA
>P_2387
CAGTAGTACGTTGACGTCGGCAGTAGTCGGCGCGCGCGAGT
>P_2388
TTGACAGGTCGGCGGAAATGCGGCAGATTGTGTTGTCATGC
>P_2389
ATGCACCGCAAGGTCTACGCCTACCGCAACGAGATCATCGT
>P_2390
GTCTCCTCCGAGATCACCTACGGTTGCGAGCGGATCGCCAT
>P_2391
CATGGTGTAGATGAGCCCCGCCTTTGTCGGGGTGGTGTAGC
>P_2392
GGAAGGCCCCCCAGAAGCGCCCCCACGCCACCAGCACCACC
>P_2393
GGCTGCGGCGCGACGGGATGCGGAGCCGGCTCATCATGCAG
>P_2394
GTTCTGCTCCGGTAAGGACTCAGTTTCAATGACCCTCCTCC
>P_2395
CGTCCAGGGCCGTCAGGAGGCTGTGTTCTAGTTCCGCCGCG
>P_2396
CGGATGAAGCAGGTGGAATACGAGATCTACATCGGCCGGTT
>P_2397
GGAGCGGGTTCAGGTAGGTGCCGTACTGGATCACCACCGGC
>P_2398
TTCTACCACTACTTCGGCAGCAAGGAGGAGTTCGGGCTCGC
>P_2399
GTCTACTACCTCTCCAATCGCCTGTTCCGGGTGGGTGGGGC
>P_2400
AAGCAGGCGATGGACAACGGCGCCAGCGACAGCATCAAGAA
>P_2401
GGCGAGGCTCGCCGTCCCCTCCAGAAAACCGGGCGGCACCT
>P_2402
GGGAGTTCTGCTATCATCGGCGGAAAAACGGCGGGGCTGCC
>P_2403
CCGTGGGTTGTGCGAAATCGCATGGTCCCATTCTAGCGGGA
>P_2404
CACATGCACCAGCCTTACTACAAGGACCCGGTGAAGGGAGA
>P_2405
GAGCGCCACCCCTCCTCCCCCCGTGAAGAGGGCGGAGGCAT
>P_2406
CGGCTCCTTCAGCTTCAGGGCTATGGCATCGTCCAGCCCCA
>P_2407
GATAAGGCGGAAGCGGAGCGCATCGCCGCGGAGAAAGCTGC
>P_2408
CGAGGGGACGGAAAAGGCCACTGAGGTGGCGGCTGCCAAGA
>P_2409
CGCTCTCCTGGAGGGGGGCGCCCGGATTACCATTATCGCCC
>P_2410
AGAGGGCGAGCTGGCTCGCGCGGGTTCCTATTTTCAGGTGC
>P_2411
CGACCCCCTTGTAGGTCTCCCCCCCGGTGCGGATGATCTCT
>P_2412
AGCTGATCAGGAAGGGGGTTCAGGAGCGGACCGCGGCCGGC
>P_2413
CCGCTTCCACACCCAGACCGCGGGATGCACCCTCACCGCCC
>P_2414
AATGTACAGCTCAATATTCTCAAGGAGGCACTGCCGGAGAT
>P_2415
TTTGAGGTTGAGAAGAAGGGCAGCCTCCTTCTTGTTCCCCC
>P_2416
GGTGGCCCTCCAGGTGGACGCCCTCGTGGACGAACAGCAGG
>P_2417
CGGCTGTGGGCAAATCGATCCGGAAAAGCTTGAAGCCTACC
>P_2418
AAACAAGATGAACAACATGGCAATGATATAGAACTTGACCG
>P_2419
GCCATCTACGTTCTGGTTGTCTGCCTCATCATCCTGTTCGC
>P_2420
ATCCGGGAGGCGTCCCGCGTCTGCCGCGAGCTCGGGGTCGA
>P_2421
CCAGTTCGCCCTCATTGCGGCAAGAGAGGCCCTGGAGGCCA
>P_2422
GCCATGAGCGCCGCCGAAACCGGACACCTCGTTTTCGGGAC
>P_2423
GCGTCAGGGCCGTTTCAATCCGCGCCTGGAACCCCGCCTGG
>P_2424
GAGGACTGCACCGGCTGCGGCGCCTGCGTCCACAACTGCCC
>P_2425
GTGGCGGCGATCCCCCCCCTCGGCCCGGGAGCAGGCCCGCA
>P_2426
CGTCCCGGCGAGGCCGGCGGCAGTAGGCTCCACGAGAATGT
>P_2427
GCCATCCCAGGAACGAGACGCAGTAGGCCCCGATAGCCAGC
>P_2428
TCTACGAGCCGATCGCCCGGCGCTACCTGGCAAATCCCGAC
>P_2429
ATCACCCACAAGGTCATCCGCAGCACCGGGATGCTGGGGTT
>P_2430
AGGGATTCAACCAGAGGTTACGGAGAAAAACATGCCGGATA
>P_2431
TTCCTCGCCACCACCGGCTCCACCGCCCCCTTCATCGGCCT
>P_2432
GCGCACGGTTACGAACATTACGAGATCTCCAACTACGCCCG
>P_2433
AGTTCGAAGATGTCCTTGCGCATGAGGGGCTCGCCGCCGGA
>P_2434
GCGCAGCCCCGCATCGCGAGCCCGCTCCTTGCACCCCTCCA
>P_2435
GTCGGGTCCCAGGTTCTCGGCGTCGACACCGATGATCATGT
>P_2436
GTCAAGGTGACCCTGGGCCCCAAGGGGCGCAACGTGGTCAT
>P_2437
ACGAGCTTATCTGCCTCCCCCTGAAGGTGGCGGGAGGGGAC
>P_2438
AGGCTTACGGTCAGTATCGGCATCGCCACCTTCCCCGGCGA
>P_2439
CAGAGCGACGGCGAGACCTACGCGCTCCCCCTCGCCTTCGT
>P_2440
GGATTCGACGTGATCTTCTGCCGCAACGTCATGATCTACTT
>P_2441
TCACCGCCGACATCCTCTCTCGGGCCGCCGCCATGGCCGCC
>P_2442
TCCCTGGAGTCGTTCCGGACCTACCACCGGGAGGAGGCCCA
>P_2443
ATGTAGGCGTTCACCCGCGGCTCCACCGCCTCGATCCGGGC
>P_2444
GGAGGAACCATGAAACAGCGCGAATTCAAGCCGAGAAACGT
>P_2445
CAGAAGTCGTGATAGCGCAGCGGCCACCAGTAGCGGTAGTT
>P_2446
TTCTGCCCCATGTCCGACGGCGTCGCCGCGGTGATCCTCAC
>P_2447
TGGGCGTCCAACTCGAAGTACGCGCTCCTCGGCTCAATCCG
>P_2448
AGTGCCCTCATCCAGAAAGTCTGGAATTTCTGCCACACCCT
>P_2449
TGGGTGAAGGCGATGATCGGCAGCGGCGGGCGGAACTTGGA
>P_2450
CGGGCCGAGTACGAAAACCCCCGCGACCGCCGTTTCCACGC
>P_2451
GCCGTAGTACTTCTCCAGCGCCGCAATGAGCCGGATCTCCG
>P_2452
CCTCGTCTATCTGGTGATCTCCGTCGTCATCACGGCGCTGG
>P_2453
AAGGGGTCGGTGAAGAGCCTCAAGGACCTGGAAGGGAAGAA
>P_2454
CCTGGCGCTCGCCCGTATCGCCGCCGGGGTGGTATCCTACC
>P_2455
TGTTTCTCAACCCGACCCACCTGGATCGACGATGTGAGCGG
>P_2456
CGGACAAGAATACTGAACTGCGTATAAGACTGCGAGAACTG
>P_2457
TCCGCAATGAGGATTGGACCCTTGTTGTACTCGCGAGCCAG
>P_2458
CGATAAAATAAATCGGCGAGCGGTCGCGGTACTCCCGGTCG
>P_2459
GGGCAACGCCATGGAATACGCAGAAACCCGAACAGCACGGG
>P_2460
GGCGCTGAATTCGACCGCAACCGAAAGCGCCGTGGCGGCAA
>P_2461
TGCCCTTTGAGCGCCACCTTCACGAACATCTCCGGCTTCAG
>P_2462
CTGGACTGAAAGGAAGCGCACATGGAAGCACTTCGCACTGA
>P_2463
GGCTCGCACAGCCTTACTTACTAAGTACCATTTTTCGGCGG
>P_2464
AATCACGGCACCATCAAGATCGGCGACACCTTCACCCAGGG
>P_2465
CGATGAAGAGGAAGACGAAGCAGTAGAGCACGGCCAGCTCG
>P_2466
GATGGCGCACGGGACCAAGGCGCTGCTGCCGCTCCAGAACA
>P_2467
GCCGATGTGGTAGCCGAAGCCGTAGCGGCTGTAGAAGAAGG
>P_2468
AAGAAAGCCCTCCTCGTCGGCGAAAAATTCGATCCCGACTA
>P_2469
GCCAGAATACCTCGTCGCCGCTGCTCCCTGCCACGCTGGCT
>P_2470
ACGACCGGGGATTTCACCCGCGGCGCCGGCGGATTTAGCTG
>P_2471
AACCACCTCGAGGATGGAGGCCCGCTCCCGCACCTCCCTGA
>P_2472
ATTAATGATTCCAAGTATGTCAGATACTTTTGGCACTATCA
>P_2473
TTTCGTCCGGAAGATGCCGGCGGCACTGCGGAAAAGGGGTT
>P_2474
CCGGTGACTCCCACGACCGGCAGGTCGAAACGCCGGCGGTG
>P_2475
TGGGAAGGCTTCACCACCAGCGGAAACGAGAATCCGAGGGA
>P_2476
CGATGGGCACCCCCATGATCCGCGAATAGGTCTTGAGCTGC
>P_2477
AAAAAATGGGCTGCGTTTCGCGGGATTCCGAGGTTGAAACA
>P_2478
ACCGGATACGATGTCGGGAACAGGGACTCGTTACCAGGGCC
>P_2479
GGATTGACGACGACGCTGGTCACGGATCCCGTCCCGCTGCT
>P_2480
ACCTCGGGAAGGGTCAGTTCCTGCTTCAGGGTTGCCGCCGC
>P_2481
CTCAAGTCCCCCACCACCACCGGCCGCGACCGGGAACTGGT
>P_2482
TCGGAGCGCTTCACGGAAAGCTCCCGCGAGTACAACCGGAG
>P_2483
AGCGGTGCCGGCGCTAGATCCAGCAACTCCCCCCTTCGATA
>P_2484
TCGAGAAACATGAGGAGCCGCAGCACCTCCTCGTTCCCCTT
>P_2485
GACAACACCCTCTGCTTCGGCTGCCACAACAACGCGGCCAC
>P_2486
TGTACGACAGTGCCGACACGCGCCGCCCCGCCGATTTCATC
>P_2487
ATCGGCGGGAACGGGGTACGCCTGTTCGGGGCCATTGCCCT
>P_2488
ACATTTTCGCGCGACAAACGCCCCAGCGGATACCATTCCAG
>P_2489
TCGGGGCGTCAAAGCCGGTGCAGGGATAGACAGTGCCGGCC
>P_2490
TGGGGTTGTGGCAGTTTTCGCAGGCACGGCTCGCCGCGTAG
>P_2491
GACCAAGAACAAGAAGAATACGCCCCAAAAGCTTGAGTTCA
>P_2492
AAAATCGACGGAAGAAATTGCCCGCGAGATGCTTGACAACC
>P_2493
CTCCAGCAGCGAAAGCATGGCTCCTGTGGCGGCGATGGCGG
>P_2494
TCGTTCGTTATGGACATCTGCGACAACCCTGACGACCGCTC
>P_2495
AGTTCAAGCGCCTGGTGGTGCGCCAGCAGGACGGCACCCTG
>P_2496
CCACCTCGGTCCGGCCGCCGCAGTTCGAGTGATAAAAGGCC
>P_2497
CCGGCGGGTCCAGGACATCTCGGAGACGTGAACGAGTCCTT
>P_2498
GGCGAAGAGCATGTTCATGGCGCCCACTTCCTCGATGTACC
>P_2499
GACCAAGGCTCCTCAGGCTGCCGGCGTGATCCATTCCGACT
>P_2500
GAAATTTTACAATAAAATTTCAGCAGACTCAACAGATTTTA
>P_2501
GCGGCCCACGTGGGGGGGGACTACTACGACTTCTTCCCGCG
>P_2502
CAGCGCCTCCTGCAGCGACTCCCGCTTCTCGTGAATGGTGG
>P_2503
TTTTATCGGTGGGTGCAGCGCTGGCCCGAAGTCTGCCCCGA
>P_2504
GCCGCCGCAGGCGGGTCCCCCCGAGGTGGGGGTGGTGGAGA
>P_2505
TATCTGGAATCCCTCAACGCCTACGCCCGCCAGTTCGTCCA
>P_2506
ACGCTCATGCCGGCCTATGGCTGGATCGGGTTCCAGAGCAA
>P_2507
GAAAAAGACTATGCTCAAAGCACGAATTCTGATCTGCGACG
>P_2508
CTTCGCGCCGCTGTCCAGAGCCTTCTCGATCCATTTGAACG
>P_2509
CAGTTCGCTGTTGGGAAGCGCCGTCAGGGCCAGGGGGCCGG
>P_2510
CTTTCAAGAAGATCCAACCGCGCGAAGAGTGCCGTCCAAAC
>P_2511
GGTGGCATTTCCTCAACTGTCATGAAATCCCTCGATAGTTC
>P_2512
CCCATTCGTCCCTGCCGAAGCGGTCGACCTCCACCGTGAAT
>P_2513
GATTATCCGTGTAATAGACGCTGCCATCCCGGGAACTCCCC
>P_2514
CACAAAAACATATGGTTATGCGTTGGCATTAAAGCTGCTTT
>P_2515
CACGACCGAGGCAACGAGGGCGTTAACGAGTCCCTGGGGGA
>P_2516
CAGGGGCGAAAAGGTGAACACGACCGAGGCAACGAGGGCGT
>P_2517
AGATCTTGTTGGCGAAGTTGCGGTAACCGGCAATCCGCTCT
>P_2518
CGGCTCCTGACCCGGGTCCCCAAGGAGCTCATGACGGTGTA
>P_2519
AGATTATACTCCAGTACCCGCCGCAACGAGACGTCATCGTC
>P_2520
GCACTCTCGACCCAGATCCGCCCTCCCTGCATCTCGACGAT
>P_2521
CTCGGGAATCTCGCCCGGTGCCCGTTTGTCGCCCTTGCTCT
>P_2522
GACAGGCGCTTGGCGTGACCCAGCAGCTCCCCGAAGACGAC
>P_2523
TGAAACGGCAACGGATGTGGCGTTGACGGCGACGGCATTGA
>P_2524
CTCAGAGTGAGAGAACCATTCAGGAACGCTGCAGGGGCCGA
>P_2525
TCCTTCGATTTTGGTGGGTGCCGGTGGAGCCACGGCCCCCT
>P_2526
ACAACCATCACGAGGAAAAGCACTCCCACAATACGCGTTTT
>P_2527
CAGGTCGTCTGCATGATCTGCGGCAAGGGGGGGATGAAGAC
>P_2528
GTATCACGGCTTCCTCAGAGCGCGCCTGAATCAGTACCTCT
>P_2529
AGATTACATCTTGAATTCAGCGTTTTTGAATCAACAACATC
>P_2530
ATCCCGCCTTTCTTTTTTGGCGTTCCCTGACCGTGCGTTGA
>P_2531
AGCGCCCCCTGGAGTTTTCGCGGCTCACCGAGCAGATCCAG
>P_2532
ATGACCGACACCCTCATCCGCAAGCTCTTCCGGAGCATCAC
>P_2533
CTCTGCCGGGGGTCATCGCTCGGCAGGGGCATGGCAACGAT
>P_2534
GATGAGTTGGTGATCCGCAACGGCCAGGTGGCCGGGGTCAC
>P_2535
TTTCCTGTATAAGAAACTTGCTTCCCATATAGCAGGCCGTT
>P_2536
GTCGCCCCGGTGCCAGGTTTCGCGCTCCTCCGGAGTGAGCC
>P_2537
GAATTCGACCATCTGCCTCGCGAGCCCCTCGCACAGTTCCG
>P_2538
GTACATATTTTCCCGCGTCGCGTCAAGATAAAAAGTAAGGC
>P_2539
AAGAAATCGTCGGGAATCCGCCGGCAGAGCCCTTCCCACTC
>P_2540
GGACGGGTTGTCGAAAAAGGCAAGGAGGCTCCCGAGGGTAA
>P_2541
CTGGTCGCCAATGGCAACGGCGCCGGCCCGGGAACCACGGC
>P_2542
TTCTCCGCCGCCTTCATGCGCGACAACCGGATGAAGAAGGC
>P_2543
TATTCATCAGGGATTTTTTTCGGCGGGACTCCGGACGAGCA
>P_2544
GGAGGGGAAACGGCGCGGCACTATCGAATCATTTCTTCCCG
>P_2545
CCATTCTGAACAGGATTTTCCGGCGGAGGAGCAGTGACAAT
>P_2546
CGGCAAGATACAGGTTACCGCCTATTTCGATAAGGAGCCTG
>P_2547
AAGTTTCGGCCAAAGGATGGCATGGGGCTGATCGTGCGGGG
>P_2548
ATTACCTCATCCTCAACAAGCGGTGACAGCCGCGCGCCCCC
>P_2549
GATTGCCACCTTGTCGGTGGCGTACTGGGCCTGGTCGGCCT
>P_2550
GTTGAAGACGTTGAGGGACGCGATTTTGGCTCCAGGGGCCG
>P_2551
CACGACGCAGCAAGGAACACCGGAGAGAAACGGACCCACTT
>P_2552
AAAGCCATTCCAGATTGAAGCGGCACCAGAATTCGGGCGCC
>P_2553
GAATGCCGACCGACGCGATCCGGAGTCCATTGGTAAGCACT
>P_2554
ATACCAGCCAGGTTTGATCGCCGCAAAAATCATAATGCTCT
>P_2555
GACCTCGTCCACATACTGCGCTGCCTTGTCGTTCTCGTTCC
>P_2556
ATCTCAAGGTTCGGGAAAAACAGTCCCTCGGTACGACCACG
>P_2557
GACCTTCTAGATAACAAATGCGGCCGTTCATGTCAAGCGCT
>P_2558
TGCCAGAACATCGTCAAAAGCCTTTTCAACGACCTCCCCTT
>P_2559
GAGCGGATGAACATCGTCGGCGCCACCTCGGGGGACACGGG
>P_2560
AAACGGTGAGCTGACGACCGCGCTCACACCCCTCTTTTCCC
>P_2561
TATGAAAGCCCCGCAAACCGCGCTCCTGCCGGCTTTCAGGC
>P_2562
TATGCAATCGAAGGCGAGCGCGGGTCAGGGGTAATCTGCAT
>P_2563
CGGCGTTTTCGGAGTATGCGCGGAAATTCCCCCACGAAGCT
>P_2564
TCGTCCGAGGCGGGATCCAGCGGTTTTCCCTTCAGAGACTT
>P_2565
GCACCGATCGCCGCGCGGCGCGCGAGTTTTTCGCCGCCAAC
>P_2566
AGGATGTCGTAGTTGAAATGCCGCAGCGTCACCATCAGGGC
>P_2567
TTGATTGATGACAGAGAGCGCAGCATCTCTTCTCACCGTAG
>P_2568
CGCAGCACCTCTTCGAACGACGTAACCCCTTCCTTGAGCTT
>P_2569
GGCACTCCGTAGGAATAAATCAAGAGTGGCTTAAACCCGGC
>P_2570
GCAGTTTGAGGTGGTGATCGCATCAGAGGTCTTGGAGCACT
>P_2571
CTCAAGACAACGTTCAAATCCGGTCAGTCGCTATTCAAGGC
>P_2572
TCAAGCAAAAACCTATTTTGCTTACAACTTAAGGTCGAGCA
>P_2573
GATTGCCGAGGGGTACGCCACGGCCGCAAGTATCCACCAGG
>P_2574
GTTAAGCACGCGGACGATCCCGCCGGTGGCAATCACCTCCC
>P_2575
TCTTTTTCTTCCGCCAACACCGTCTCGAAAACGGACTTCAA
>P_2576
GCGACCAGGAGAGTGCCAAGCGTGAACTCGCCAAACTGCAT
>P_2577
CGAAGTATACGAGCAGCCCTCCGTAAAACCAGAAACCGGCA
>P_2578
GATAAGTTAAATAAAAAAAGCCTTGTTTCCGAAGAGGTAAA
>P_2579
CACGAAGGTCCAGATCTCGCCTGCAGAGTTATTAATAAAGG
>P_2580
GTCAACCGAGGTGATTGACGCAATTGCGTGCTTGTAGATCA
>P_2581
TTCAGCTGGAAAGATCTCCTCGACAGCCTCTCCTGCACCGA
>P_2582
CCACCGCGCTCACCCCGAAGCGGTTCCCCTTCTTGAACTCT
>P_2583
TTGTAAAACGTGGCAATGTGCGTGATGCGGCTCATGGGCAC
>P_2584
CCTTGCCGGCCGGGAGAAATCCCGTGACCTTCAGACAGTTC
>P_2585
GGGGAAACAGATCCTCATGACCCGCGGCAACCTCACTACCT
>P_2586
AAGACCGTGATGATCACCGGCGACAACCCCCTCACCGCTGC
>P_2587
TTCCGTCCGCACTATCAGCGCAAGAACTGGTTCGTCGGCGT
>P_2588
GTGACAGGAAAAGGCGGGGTCTACCGAGGTAAACCTCGCCT
>P_2589
TTGCTCTTCGGAAGAATCTTCACAAACTCTCCGCTCATCAC
>P_2590
AAGAGATGAATAGAGTTTGACCGAATGGGAATAAAAGCGGC
>P_2591
GACATTGAAGAGTTCACGCGCGGCCTCAAGAATTTTTGCTC
>P_2592
GACAAAACCGCACGAAGTAGCGTAAACAGAGAGATTGACGG
>P_2593
GATAAGCTTGCTCCATGAAGCCCGATCTTGCGAAATTTCTC
>P_2594
GCCCCAACCGAGAATTTTCGCGGCACCGTCTTCGAGGCGTC
>P_2595
TTTGTCCGGAAGGTCTGCGGCTGCACCGGCAGATGGACCCC
>P_2596
ACGTTGGCCCCCAGCGGGCCCCGCAGCGGCACCATCCCCTC
>P_2597
CAAGGGGGTGATGGAGCAGGCGCGCAATTTCACCGTAGCGG
>P_2598
GACCAGACGAAGGGGGGAACCGGTAAAATCGAACGCCTCCC
>P_2599
CTTCGGGGCCTTGTCGGTCGCAATGATCTTCTTCATCACCT
>P_2600
TTCGCTCTGCTCTTTCATAACGGCACCACCTGGACGACCAA
>P_2601
CGACAAGGCCTTCAACAGACCATTGTCAATGGCATACACCT
>P_2602
GCAAAGATCTTCTTGAGCAGCGGCTCCACCATCCAGGCGAT
>P_2603
GCGGGGACCTCAATTTCTGGCTGTTCTGGTGGAGACGCCCC
>P_2604
GCGCCAAGGAGAAAGATTACCAGCAGAAGCTCAAGGAGTTC
>P_2605
TATTCGGCCGCCTTTGGCCGCTATAGCAGTTCCAACCTCTT
>P_2606
ACCTCAATTCGCCGATCCTGCGGGAACTCATGGTCCGGGCT
>P_2607
ACCATCGCCACTTCCGAGTTCAGGAGAATCCGGATCAGCAT
>P_2608
GAGCCGCTTCATCTTAACTGCGTAATCGACGATCCGTCCTT
>P_2609
AGATCGTCGATACGGTGCAGCGGGAAGTCGAAGCATTTTGC
>P_2610
CGAGACCTTCGCCGCCTCCTCCGAGCTCCTCAAGTCCGACG
>P_2611
GCGGGGACAAACGTCACCGGCGTCAACCCCACCAGTGCAAA
>P_2612
GCCAAGGGATACTCCGACGCCTGGATCGAGAAGCGGATGCG
>P_2613
TCGTCGAGCAGGAGGAGTTCCGGCTTGGTGGCCAGGACCCG
>P_2614
TCAGTTCCGTCACCCGGTAGCCCCGTTTGGAGAGATTGCGG
>P_2615
CCGGTTTGCCTTTGCAATCGCGGCGCTCCTTTGCTAGTATA
>P_2616
CTTCATCATCGCCCCGGCCACGGCCAACGTCATTGGCAAGC
>P_2617
ATCCGCGCATTGATGTTTCGCGGATTGGCGGAGACCGCCTG
>P_2618
ACAGAAGGGGAATATACTAGCTTCTAAAATAAAGTCAAGCC
>P_2619
CGCTCCCCAGGATGATCTCGCAGCAGTTGTGCCCCGCCACC
>P_2620
GGGGGAGGAGCCTCCCCCCCCCCGCCGATGACGCCGATCAC
>P_2621
CAGCAAGAATACGTTGACAGCCATGGGAAAGCCGGGATGCA
>P_2622
CCGTTTTTCGCTGCTTCCCGCGCCCGCAGGATCGTGGTGCA
>P_2623
ACCCCCCGCACGTCCCCCGGCAGCACCCGCATCAGGTCCTG
>P_2624
GGAGTTCCGCCCGGCAGGTCCGTTCGGCCGCCTGGAGCTGC
>P_2625
CCGGTCGGTCTCCTTCGCCTCCAACGTCACGCGGGAAGCGT
>P_2626
AGGTTGCGGAAGAGGAGTTGCCGCAGCGGCAGGCGGACCTT
>P_2627
CTCGACATCGAAATCCCCCGCCCTCCGGGGGATTTTTTTTG
>P_2628
CCAGGGGGTTGCCGCAGATGCGCGCCCCCGATTCGTCGGCC
>P_2629
GAGATTGTTTTTCTCGACCGCATCGCCGAACAGGTCCCCGA
>P_2630
TTACAGAACATGACGGCGCACCGGGGCGCCGCCAAACCACC
>P_2631
GAAGCCGAGGCCGGCCAGCACCCGCCCCACCTCCGCCTCCA
>P_2632
CTCCAGTACCTCATCAAGCTCCACGACACCATCCAGGAGAA
>P_2633
CCCCCGACGAGCTCCTCACCCCCGAGCTCGCGGGGCGGATG
>P_2634
CTTTTTCGCCCCCCATGCTACTATGCCTAAATTTTAAGCAA
>P_2635
GCGGGCGATGTCCCACCGGTCCCACTTGCGGAACCAGCTCA
>P_2636
CTCCTTATGCTTACCTGTTGCGTTTACGGCTTGAGAGAGCC
>P_2637
CATGGGGAACGGGGTAACCTCCGAAATGATGTCAGGTTCCC
>P_2638
CTGGCGCAAATCGGGCCACGCCGAAATCTTCCAACAGTGCC
>P_2639
GGGGAGCGCGCCGCCCCCCTCGGCGCCAATACCCCCTTCCT
>P_2640
CACCCCGGAAAAAGTCGATCCGGTGACCTGCATCGTCTGCC
>P_2641
GTCCGGCTCGGCTCCATGCACCGCAACACCTTCATCAACGC
>P_2642
GATCGCCTCCCGGGCAAAAGCGCGTTAATCGTTCGAATACT
>P_2643
AGCCTCTCCCACGCCCGGCGCGCCACCCGTCTCGAATGGAT
>P_2644
GATTCCCGCCCTGATTCTGACAGTTTTCCTCATCTTCGCAT
>P_2645
GGGTAAGCCCCCTCTTCAAGCAGTGCTCCTTCATCCCCACC
>P_2646
CGCGCCGACGATGGCCGATTCCGAGAGCGGCGTGTCGATCA
>P_2647
CACCGCCGATGCTGCCCAACCTACTCCTGCATCTGCCGCCC
>P_2648
CGGTCTCGGTGAAGGTCACTCGATGATCCTCACGGCCGGAA
>P_2649
AACTTCATCGCCTCCAAGAGCTACTATCCGCTCTTCATGGG
>P_2650
ATCGGAACGGCGATCACCGGCAGGATGGTGTCGGCGGCAAT
>P_2651
TTCCCCTCCTTGTTCCGGTACTGGACCACCCGGGCGCCGCC
>P_2652
GTCCCCCAGATCGCCCCCATCAAGGAGATGGTCCGGGCGTT
>P_2653
CAATTTCCACCACAACCATCCGACAGAGGCACGAAAGGCAC
>P_2654
ATTTGAAGCAGGTGGTGGAGCAGGGATACGCCATTGACAAC
>P_2655
AAGGAACACCAGATGAAATTCAGTGACTTGAACCTCCCCGA
>P_2656
TGCGTAAAATCAAGCGAAAACGGGCATGTCGTTTTCGTGAC
>P_2657
GGCGGAAACCACCAGGAGCGCGCCGGCGGCGTGGGCGTCGG
>P_2658
GGAAGCGGCTCCCGCTCCGGCAGCAGCGGGACCTCTCGCGG
>P_2659
CAACCAGAACTTCGGCACCACCTTCTCCCTCTACGGCGCCT
>P_2660
CTTGCCATTGACAATCCCTCCTTCAGAATCAAATGTTCCCA
>P_2661
CCGGGAGGGGAACGGATTCTCCTTTGCTGAGTATTCTCCCG
>P_2662
GGCTCCACGACCTGGAGCTGCGGGAGAACTTCGTCGTGCGG
>P_2663
GACCCGCTCCCCCCGGGCCACCGTCTCGCGGATCTCGTGGA
>P_2664
CGGCTTGGCCGGGGCGCCGGCGCTCTGCTTTGTCGCGGGGG
>P_2665
GCGGGTGGTTCAGATTGCTTCGGAGTCGGCACCGGTCTCTT
>P_2666
CCCTTCCCGCCATACTTGCGCGAAAGGGAATAGAGGGTATC
>P_2667
TGCAGTCAACTCGGAAGACTCCCAAATCTTCATCGCCGGCT
>P_2668
GGAAGATCTTTGCCAGATCACGGTTTTTTCCCCGCAGGAAC
>P_2669
CCGGGGTACGAAGAGGTCCTCGGATTTCCCGGCCAATACCC
>P_2670
CCGATCCTCGCCCGGCACCTCGAAGAGCTCCTGCCGCTACG
>P_2671
CGAGTACTTATGGGCAAGTTCAGCAAGTCCCATGATGTCGC
>P_2672
AGCCGCAACTTGAACTGATGCGATTGCGGTATCCTAGGGCT
>P_2673
ATCCCAAGTCACGGGAGAACCGCGAATTCCATACCAAGGTC
>P_2674
CCTCCTAATCCCTTGACTTGCCGTTCTGCCATCGTTTAGAG
>P_2675
CCAACGTCACCCAGGTGCAGCGGTTCTGCTCGGCGGAGGCC
>P_2676
ACACCCTCGCGGGGGTGGCGCGGCTTCCCGGGGCGGGACCG
>P_2677
AGGGGGGTCTTGGAGGAACGCGACACCCCGACGAGGACGAA
>P_2678
AAGGTCGCCTGCTACTACGGCTGCCTCCTCACCCGGCCGCC
>P_2679
GGCAAAACGAGGAATAACGGCGGAGCCATCGGCGCCGACCA
>P_2680
GGATCGTTGAGCGCGGCGCGCCGGCCATGGCCAACAACTGC
>P_2681
CCGGCAGATTTCCAAAGGCGCGGTTGGTTGGATTGAATCCG
>P_2682
TATTCAATCGCACCATCAATCGTGAAGTACTTGCGGGATCG
>P_2683
GCCATGGCGGTCAGGAGATGCGGCTTCACGCTGCCAGCACC
>P_2684
TTGACTGCCTCCACAAATTTCGGCTCTTCCCACGAGTTCAT
>P_2685
ACGAGAGCGTCATCGTCCGGCGCCAGGGGACCATCTTCCTC
>P_2686
AACAAGGCGATCACCCTCAGCATGTTCGGCCTCATCATCCT
>P_2687
TCCAGTGTTTAATGAAATTGCTGCCCCATCCAGTTTACCCC
>P_2688
GAAGGTCTTGTCGGAGTGGGCTGCCACGAACTGGCCGAGGT
>P_2689
AGAGACCCCCTCGCGAAGCACCCGCCCTTCGTCGAAGCCGG
>P_2690
CACGTCGATCACGAGTCCCTCGAAGAGGGTGGTTTCGTTGC
>P_2691
GCGGCTGAAGAAGTGCAACGCCCTCGACTTCGGCGACCTCG
>P_2692
GCGGCCGCTCCGCTCTGAAGCTGCACAAAAAAAGAGGGCTG
>P_2693
GGTGAAGGAGGTCATCATCTCGACAAAACAGCAGGAGAGCC
>P_2694
GCCTCGGGTATCCTGGCCAGCCCATTGAACCAGGCGGCGCC
>P_2695
GTTTTCCTAACCTTTCAACTCCCTGAACTCATCCGCCTCCA
>P_2696
GGGACAACGTCATGATCGAGCGGCTATGGCGTTCTCTGAAA
>P_2697
CTGGAGGCGATGGCGATGTCCGGCAAGGGGCTTCGCCAGCT
>P_2698
GCCGCCTCGAAGATCGTCACCTGGATCACCTTCCCCCCCGT
>P_2699
GTACTGGTCGACCTTCACGGCGCTGGGGGCCACGGGCTGCC
>P_2700
TACTCCTCCTGCGTCACCCGCAGGACCTCCTCAATGGTGGT
>P_2701
GCTTTTATCGGAGTAGGAGTCAGCCTTCATCCGCTCGACGA
>P_2702
GAAGACCGTCACGGGTTCACCCCCCAGCGGCGCCCGATCGC
>P_2703
TGCTAGAATTCCAAAAAAGGCGGGAGGAAAAGCCATGGGGA
>P_2704
GATCCTTTCCAGATCGACGGCGTATTCGGACGTAACCGTCT
>P_2705
AGTTCTACTCCACCGACCCCCAGGGCGCGGGCGGTTTTCAC
>P_2706
CATATTCGGCGTATCGTCCGCCGCAGTTGCCGCTAAAGAGG
>P_2707
GAACCACGATATCCGCCCCCCACTTGATAGGACGGGAGAGG
>P_2708
GTTCCTTTCCTGAAAAAAGTCGCACTCAACCGGGTCGTATT
>P_2709
GATCTCCTGACTGATTTTTCCGTTCACATTACTTCCCATGA
>P_2710
CACCACTACCCAGCGGCAGTCAGCCACGCGATCAACGGCCT
>P_2711
GTGGCGCTCCTTGCCGTTACCTGCTCCGGTTTCATGGCGTT
>P_2712
CAATCTGTTGATGCAGCGCACGGCCGAAAGAAATATCCTCT
>P_2713
CACCTTTTCCCGATAAAGCGCTCCATCATCTTGGCATCGGG
>P_2714
GCCGTGACAGCTCCTCGGACCGGCCATTCGCGCACCTGATG
>P_2715
GAGTTTGAGACCATACGACACAAGGAGGAAGGGATGGCGGT
>P_2716
TTCATCTTCAGCCCATGCGTCCCCGTAATAAAACACCCCCC
>P_2717
CCGGGAGCCGGCGTGCGATTCAGCACCATCGTCATCTACCC
>P_2718
CCCCAGAAACTGAACCATTGCAAGCTTAGTGATTTCGGTCT
>P_2719
CAGTAGGGGTTTTCGAGTTTCAGGAGAGTGGCGGCCGCCAG
>P_2720
CGAGAAGACCAGGATGCTCACCAGCATGACGATAAGGAGAA
>P_2721
AGAGTCGAAGATCTGCACGTCAGTGCCGTTTCTCGACCACA
>P_2722
TGTAGATGATGGCGGCCACGCCGTACCCCTCGAACCGCTTT
>P_2723
CGGTAGGTAACCATGTGCGGCATAGCTGGAATAATCAATCA
>P_2724
GCGGTCCACGAGGCTCCCGGCGTAGACGACGACGTCGGCCT
>P_2725
GTGGTGGCTCTCTACAACCCCCGGAGCAAGGGGCGGGTGAC
>P_2726
CCAGAACGCCACCAGCGCCCCCTCGGAGCCGTACATGAGCC
>P_2727
GCGAAGTTCGAGAAGATCGGCGTCGCCGAGCCCATGGAGCA
>P_2728
GCCTTCGAGTATGCCAGCGGCCCGACCCCGGTGCTGAAGCG
>P_2729
ATCCCGGCTCTCTCCTCCTGCACCAATGTCAACTGCCACTT
>P_2730
ACCAGCCCGACCATGGCCACCACCTGGAACGGCACCGGCAC
>P_2731
TACCCCGTACCATCTTTTCGCCATGAGAAATACCTTTTAGC
>P_2732
AAGCCGGAGTAGGTGTGTACCCCGTACCATCTTTTCGCCAT
>P_2733
TCTGTTCAAGCGCCTTCCTCCTTTCTTTTGGTTTTTTGGGT
>P_2734
TTGGAGTTGATCAGGTCGTGCGGCATCAGATTTTCGACTTC
>P_2735
CTCGTCCTGGCCGTTATCGGCTCCATCATCGTTCTCGGGGT
>P_2736
TGGAGAGGGGGGGGAGCAGGCGGCCGTCCTGGAGGTCGATG
>P_2737
CGGGATGTGAACCGGCGGCGCGTTCCCCCCTATTTCCCGAA
>P_2738
AAAGAGGCCCCTGGTGCTGGCAGGCTCGAGCATGGGAGGCT
>P_2739
GCGGTATTCCAGATAGCTCACCGCCACGACGATCACCACCA
>P_2740
AACATCAGCCGGAGTAACGGCTGCAGGAGGAACGAACTCCG
>P_2741
TGCGACGCCTTCTGCTCCTACTGCATCGTCCCCTATGCCCG
>P_2742
TTGGAGCCGAACCCCACCAGCATGAAAATGAACGAGGCGTG
>P_2743
ATAGTGGAATACGGCACAGGCAGGATCGAAGACAAACGGCG
>P_2744
GTATGGATGCAGAGGCTGCGCAGGGAGGGCATCCGGTAGGG
>P_2745
CCGTTGATCGTTACCTGATTCGATTTCGGGTGACTGTGCAA
>P_2746
TGGGGTTCGGGGAAAAATGGCGCCACCCCCAGGGCGAGGGA
>P_2747
CCGCTTCTCGGGGGTGAACGCGGAGGAGCCTCAGACCTTCG
>P_2748
GGATCTGACCCGGGCCATCGCCGAGGTCATGGGGATGAAGG
>P_2749
TATGAATATCCGCTGTTCTCCTCTGCCGGCATAACCTCAGG
>P_2750
AAAAAGGCCGCCGGGTCATGCCTCGGCGGCCTTTTTGCGTC
>P_2751
TCAGAAACGAATGCACCCACCCCCATTGAGCTGACAGGCTC
>P_2752
GAGATGGCCTTTTTGCGTTCCGGCGATGGGATCACGGGAGG
>P_2753
GCTCGCCACCCCCCCCCATGCGGGGTCTGCGGGGTCGAGGC
>P_2754
GAAATTTGTCAACGTGAAAGCACGGTGGAATCAGTAGCTGA
>P_2755
ACGAGGAGGCGGTTCACCGGCTGCACCGCTTCGTGGACAGG
>P_2756
GCGTAGATGGTCTGGCGAATCCCGAAGGTGGGCGAATCCCG
>P_2757
ATGGAGGTCGAGGGGGGCCGCCGTGAGGTTGGTGATGACCA
>P_2758
TCCCATGCTCACAGACCTTTCCATCAAGAATCTCGCCATCA
>P_2759
TCCTTCGAGATCCTCTATGGCGGAGACGGGGCGGTCCTCGA
>P_2760
GATTCTCCTTATGACCGGAGCCTTCGAGCCCTTCGACGAGG
>P_2761
ATCACCCAGCAGAACTGGCACGGAAACCTCAAAAAGTACGG
>P_2762
ATCCCTGCTGACAAGCTCCTCGGAAAGCTTCAGCCCAGCGG
>P_2763
GGTAACGAGCTCTCCCCGCGCGATGACCTTGTCGCTGGCCC
>P_2764
TATCATGGCCGTGCTTGTCGCCCTCGCGGCCCGGCACGGGG
>P_2765
GTGTCGTGAACCTCCGCAAGCTGGATAAGGCCGGGGACCTG
>P_2766
GTGATGGCAAGGCACGCAAGCTCTTCACCGACGGATTGGGA
>P_2767
AATGATACCATCGCCCTCGGCAGTCTGACTGTCATTCCTGG
>P_2768
CTCTGTGGTATATGAATCCGCTGCTTACATTACGCACGCTT
>P_2769
ACCACCGGCCCGACAGAAAGCGTGCGTAATGTAAGCAGCGG
>P_2770
CCGGGGAAACCTGCGCGGAGCGGTCACGAATCTGAACAGCA
>P_2771
ACTACTAATGCTAAAAGTCACGGTAGCAAATTCACCAGTTC
>P_2772
AAAACATCCTCCTCCACGAGCAGGACAAGATCGCGGTCTTC
>P_2773
AGAAGCAGCATATGGGCAAGCCGCGGATGGAGCGGAAGCTC
>P_2774
GACAGGCCTGGAGATCGCCGCGCCCCCCCGCACCGCTCTTG
>P_2775
CTCGAACGGGCACTGCGCCGCATCAGCCTCATTCAGGAAGA
>P_2776
TTTTCCTCCCCGGATCGTGTCGGAAAAGGAGATATCGGCCC
>P_2777
CTTTTTCTCCCGGCCATCGGCCGGCGTGGTGCCGCGTTCTT
>P_2778
ATCGACGAAATCGACCGCTCCGGCGACGAGTTCGAGGCGCT
>P_2779
AGTGCCTCCGGCCCCACCGGCGGCAAGATCCTGCGCCCCTC
>P_2780
CATGTACACCGCCAAGCACACCATGCTCTACAAACACAAGG
>P_2781
ACACCTACGTGTATGATGCGCAGCACTACCTGATCACGTCG
>P_2782
CGGTACGAGGTGAGAATACGCATGACCGCCACGGCGACCGC
>P_2783
AAACAGACCGGGACAAACGGCGGAGACCACCTCCAGGAGCT
>P_2784
CATACTCTCCCGGGCGAAAGCGGCAAAGGGTTCGAAGGGGT
>P_2785
AAGGAGGGAGCCGGCACGCTCCCCCGCAGCCGGTTCGCCAC
>P_2786
CGGCTGGCGGCATTTCGCACCTACCACGAGCTCTGGCAGAC
>P_2787
GTTCGACTCCCGCATCACCTCTGCCGTGACAAATTCGCTCA
>P_2788
CGAACTTAAGGCTAAAATTGCTGAAATGTTCGAAAAGCAGG
>P_2789
GCGGAGATTGTAGAGATTCTCCCGCAACACCGCCTCGCGCG
>P_2790
CAGGAAGGCCCCGAGTAGCGCCCCCACAAAGCGGAGGAAAT
>P_2791
GTGTTCCGTTGGCAAAACCGCGCAAAAATGTCCGGTCGAAC
>P_2792
CAGGGAATGGGGTTCGATGTCAAGAATCGGGTTTTTGCCGT
>P_2793
GCCTGCCGTCGGCACAGACCCTGGAACGCCTCGAACGACGC
>P_2794
ATGATGGATACCTCAATGCCCTGGAACGTCCGGCATGCACA
>P_2795
CGTCTTGATCTTGCGGGTCGCAAGTTCGATATCCCCCCCCG
>P_2796
TTTCCTTCGTTTGGCGATAGCGAGAACATCGTTCAGGGATT
>P_2797
TATTTTTTTATACTGAAGCCCGGCAAATTTCATTGCCTTTG
>P_2798
CGATGGCTACCGGCAGAACTCCCGTAGCAAAGGGATCGAGG
>P_2799
TGACTCGTGGCGGCAGGCGTCCCGACCCTGAAACCGGAAGT
>P_2800
GCCAAGATATCCGGCGTTCTCGGAAAGTATGACATCAGCAT
>P_2801
TTCTTCAGCTACACCATCAGCGGCAAGGCAATGCGGGCCTG
>P_2802
ATAAAATAAGGGGCAGCCCCCTTAAACGCCCATGGACTATA
>P_2803
TAACTGTTTTCCGGTGGAAGCGGTTTGCGTGAAAGAGAAAC
>P_2804
CCGGACGGTGTTCATCGATCCCCGCGTCATCAATACCCCTC
>P_2805
GGGCGGGGCAGACTTGGACGCCCCTTTGCGGTAGACCAGCA
>P_2806
TGGCCACTGAGACATGATCTCGCGGCGCGAGACGACAGCCG
>P_2807
TAGTGACTTGATTCTCTGTTCAAAATCCCCTTCTGAAATCT
>P_2808
GAATCACTTCCCTCGATAAACCGTCTGAGTTTTTCAAGCGA
>P_2809
GCCGTTTCCGCCTCCGCTGCCTGCTTCGGCGTCTACTTCAT
>P_2810
GACGGGGCGCTGGTGAAGCTCAGGGGGAACCAATACGGGCT
>P_2811
CGTCGGCGGTTGATTCAAGGCAACTCCGTGAATTGGCGCTC
>P_2812
GATCGGTCGAATCGTTGTTACCGGAGCATCACTTCATTCCT
>P_2813
TCGTTCACCGAAAGCTGAAGCCCGAGCACCGCAGTCCGCTG
>P_2814
GCGGCCGGCAGGACCGATTCCGCCAACAGCGCAAAGCGCTT
>P_2815
GCTATACCTTCCAGACAAACCAAGGACAGAGCGCAGCACGA
>P_2816
CCGGCGGTGAATCGTGATTTCATGGGTTCTCCTGGGAACAT
>P_2817
GGTGACGATCCGGGTAACCCCCCGCTCCTTGAAGAGGGCCA
>P_2818
GCTCTGGCCGTAGAGATATTCCGTCGGCTTGTATTCCTGGG
>P_2819
GATGTTCGAAAATCTGGAATCCGAGCTCGATGTCCCCAACG
>P_2820
GTTATACCAAAATATGAAATCGAGAAGATCTTTGTTAGGGA
>P_2821
TTTCATTCGCCATTGCACAGCGTCCTTTCCATTCGTTCCTG
>P_2822
TAGTTCTTGATGTTCAGCAGCAGAACCGATATTTTCAACTT
>P_2823
CTCCTGCAGTTACTAAAAAGCGAGAAGGTTCCATTGCCAGA
>P_2824
TCCAGTGCCTGCCGTTCAAGCCTCTTTCCCATGACACGTCT
>P_2825
GTCCAGGGGGACGTGGGGAGCGGCAAGACCCTGGTGGCGCT
>P_2826
GGCTGTTTCTGGGGGATTCTCCGGTTGTTCTCACCAGCGAA
>P_2827
ACCCAGACCCCCAACCCCGACCCGATCTCGTGGGCGAATAC
>P_2828
GTAGGAGGCTGCCCCGGTCGCCCCGCCGGCAAGAGATGAAT
>P_2829
TCGAATACATAATAACAGTACGATGTTTGATGTGCAACGGG
>P_2830
TAATTATGAACCGGCGACAGCGGTTATTATTGCACCACCAA
>P_2831
TCCTTGGTCTCCACCGCCCGCAGCGCCACAACGTACTCGTA
>P_2832
GAGCAGAACAATGAAAAAGGCAGTATCACTCATCATGGTCG
>P_2833
GAGTGCGCCCGCTCCGGCCGCAGCGCCGTTCCCCCGTGAGG
>P_2834
AGGTTCACGCATAGATGGAGCAGTATAACCCGAATCCGTCG
>P_2835
TCAGACGACCGCAACGACCTCTATTTCCACCTCGGCCCCGC
>P_2836
CACCGTTTTCAAGGAAAACGCATGAATCGCGAAGGCGTAAT
>P_2837
CGATCGCCGTCTCGCCGCCGCGGTGGCCCTCTTTCACGATG
>P_2838
GCCGGGGTTGCCTCCCGCCGCGAAGCCGAACGGATGATAAC
>P_2839
GATTGTGCCAATACCGAAGGCATGTTCCGCATCATCCAGTC
>P_2840
AGAGGAAATTGCCAAAAAAGCGTGCGAAACCTGGTTCGACG
>P_2841
TGCTCAACCCTGTCCAGAAGCGGCTGCGTTGCCGTACAGAA
>P_2842
GATTTGCCCATCAGGCCCGACGGCTTGAAGAGAAGGACCAG
>P_2843
CGCTCAAGATACTTCTCAAGCCTTGCCTCTTCTTTTACAAG
>P_2844
GGTCCAGAACACGTGTGACCCGCAACCCCGGCAGAGAGTGA
>P_2845
AAGGTCGAGGCCGGGGGGGGCGTCGTCGGCAATTGTCTGGA
>P_2846
CCTCTGTCGGTTCCATTTGGCGAAAAAAATTTTGTTGAATT
>P_2847
CGTTCCCCGCGGCCTTTTTCCTTTCTCCGGCTCGTTCTCTT
>P_2848
TGCCGCCAGCGCGCCGATCTCGTCGGTGGACTCCACCGGGA
>P_2849
CGGCTTCGCCCTCAACGTCGCCACCGATCCCGCTCCTTTTT
>P_2850
CTCCACGGCAATGGCCGCCACATCGTTGAATGTGGCGGTGG
>P_2851
TCTTCCACCCTCTACACCAGCATCAGCACCGGATTTTCCAG
>P_2852
CGGGTTGTTGTCGCGGATCGCCGTCTTCAAAAGCCCCCGGG
>P_2853
ATTCCACATGCCAATAATTGCATTATCAATAAGTTTGGGAA
>P_2854
TTCCCGCCGGCCCCTACGTTCCGTGCCGCCGCAGGCGCATC
>P_2855
CGAAATGATCATGGGGGCCGCCGAACGGATGAAAGGGCTCA
>P_2856
ATGCAGCCCGCGACAAGCCGCGGAAAAGGGGGCTCACCTAT
>P_2857
GGCCTTCACTTCGTCGCCCGCCTTGACGTTGAGCTTCAGCA
>P_2858
CACGCGGTTTCTCCCCGCCACCAAGGCATCTCCCAAGGAGA
>P_2859
CCCCTCGCGAACGAGAAGCGCTGCCAGGGGTGCCACGACGC
>P_2860
CCAAGTGCCTCTACGTATCGCTTCAGAGAAGAAATCTTGAC
>P_2861
TCCGGAAGGGGCTCCCACGGCGTTGTCTCGCCGGCCCAGAA
>P_2862
TTGGTACAGGCGTTCAGAAACGGCCAGGCGTTGAGGCCGGC
>P_2863
CAGAACGTCGGCATGACCCGCATCGACGAGGTGGAGTTCCA
>P_2864
TCCCGCGCGCCGGAGAGTTTCCCGCAGAAGAGCAGCCCGAC
>P_2865
CGAATTTGCACTGGGGATAGCGGTTGCAGGAGTAGAACATC
>P_2866
GTGAAGCCGGAGGGGCTCACCGTCCACACCATCCATGCCGA
>P_2867
GTGGTATCAACATGCAGCAGCGGAAACGGCGGCGGCGCCGG
>P_2868
ATGAGCCCACCGATGACCCGCAGGAGCGTCGTCTTCCCCCC
>P_2869
TGTAGTCAATTAAGTGAAAACGGCAAATACGGTGCCACGTT
>P_2870
TCGTCGTGTTGGAGGTGACGCTGTAGGGGGCAACCCCGCCG
>P_2871
GGCTGAACCCCCTTGTTGCGCAGGGCCGAGCCGAAGAGCAC
>P_2872
ATCCCCCACGGGTTCGAGCGCTGCTCCATATTCTCGAAGAG
>P_2873
TACGCCTATGCGGTGGACCGCACCAAGGGGAGCGCCCGGAC
>P_2874
AGGGATTGTAATGAAAAAAGCGCTCATCACCGGAATCACCG
>P_2875
CAATATCGGCACTGACGGCGCAGTGGATAGTTTCGGGGGGA
>P_2876
GTTCGAGAACGGCGAAAAAGCGGAAGAGAAGCGACCCCTCC
>P_2877
GAGGTAAAACGCCCCTCCCGCAGCAGCCGCCGCTCCCACCC
>P_2878
GCGACGACGTCTCTTTATGGCAGTAGACGCAGGAATAGGTT
>P_2879
CAGAGCGCCGTGGGGGTCGGCACGACCTTCACCGTCTGGCT
>P_2880
GGTCGGTACCGGGAAGTATGCCAGCAACGAGCAGATGGTGG
>P_2881
CCGCCCGGACGATCTTGTCGCTGTTTTCCGCCTGAACCTGA
>P_2882
GGGATGGCGGTGATGACCCGCGGCAGGATCTCGGCCAGGAG
>P_2883
GGATGAGCCCCCAGTGCTCCCGCAGTTCGGCGGCGATGTGG
>P_2884
TGGCCGTCCAGGTACTCCCGCACGGCCCGCATGAGGGCGCC
>P_2885
GAGGGGGACGCCCTGGAGATCGGCCGGGAGTACCGCGACAT
>P_2886
CCCGACTACAAGGCCAACCGCTCCGCCATGCCCGACGACCT
>P_2887
AAAGAGACCGAAGTCGGCGGCGTTCCGGCGGAAAAGGCATC
>P_2888
GCCGGCATCCTCATTGCTGCCACAGCCATCCTGACGGCGAT
>P_2889
ACCGCGGTCATGACCCACACCTTCCACGACTACGCCCCCTT
>P_2890
GCCGTGAGGAGCGACCTCCGCCGTCTTGCGACGGAGATGGC
>P_2891
AACTCGCCCCGGTGCGCCCCCCCCCGCTCCACCCGGAAGCG
>P_2892
ATTCGCTGCATGGACGGGTTCCCGATGGTGTGAAAGTCCGC
>P_2893
GGGATGTGGCCCCCACGGTGCGGGGATCGGCCCAGATCGTC
>P_2894
GCGGAGACAACGGTTATTTCCAGTGCCGCCCTGGCCCAGGG
>P_2895
GGCTGGCGCAGCATCTTTTACATAAACCTCCCTTTCGGGGT
>P_2896
ACACCAGGAACGTATCCGCCCGGGTGAGGAACGTCGAAGCG
>P_2897
AGGTGATTCCGAGAGTCCCCCCCATTTTCTGCCTGATCGTG
>P_2898
TTTTCCATGGATTTTGTCCGCAGCATCCACCGGTTCACCGT
>P_2899
TAACCGTCGACGGGGAAATGCCCCGTTCCACCCCGATTTCG
>P_2900
GCGAGCGGAGGAAGAACCTGCCGTAGTTCTTGGTGAGGACC
>P_2901
TACCGTTGCGATGCGGAGTCCGGCAAAGCCCCCCCGGAGGT
>P_2902
GATGAGCATCCCCGGGAACGCGAAGTAGACCAGGAGCCCGA
>P_2903
TGGCGCAGGCCGGAAATCTTCGCCTTCACGTACCACTCGGC
>P_2904
ATCGGCTGCGAGGTCATCAGCCTCAACGCCTACGTGGACGA
>P_2905
GACCGGGCAGCCGCCTTCCTCGCCCTCGAAAGCTTCCCCTT
>P_2906
CGTGAGCCCTTGTAATTACGCGAAAAACCGTCGACCGGAGC
>P_2907
GCTCGAAATTCGACGAAATCCGGAAAAACGAACTGGAGAAG
>P_2908
CCGCGATTTCTCCCCAGCCCCTTGGGGTGACGCCGGGGACG
>P_2909
TCCTGGATCCCGGCATCCCGCAGCCGAGTAAAAACGCAAAA
>P_2910
GGCCGGGATGTGGCGGTGTACGGCCATGACTTCACCGTCCG
>P_2911
AGTCCGTCCAGCGCGAGTTCCATTAAATCACTTTCCGACGA
>P_2912
TCCATGAAATGTCCCGTTTGCAAGAATCACGAACATGTCGA
>P_2913
CATGACACCCATGAAAAATTCCCAGAATGATCAGGTGTTCT
>P_2914
TTGGAGAGGGGGGATGGTTGCATGAAACAACAATGGCCTCC
>P_2915
ACGAACTCCTCGTTCACCAGCGAGAGGGTCGTGTCTTCCTC
>P_2916
ATCGTAGGTGGCGAGGTAGCCGGAGAGCTCGTCGGGAGGGG
>P_2917
AAGACCCTCAAGGAGCGGAGCGGCAAGTACATCGCCATCGT
>P_2918
GAGCTCTACCGCTGGGCCGCCTCCTATTACCTGCACCCCCT
>P_2919
CGTGGCTTTGTCGAAAATCGCGAGAAACAGCAGGCGCTGAT
>P_2920
AGTATTCACAGCCGAAGTCGCACCCGCGCGAAAACTGCCAG
>P_2921
GAAGAGTTGAGGATATCCCTCAGCAAAAAGGCGCTCCAGCG
>P_2922
CCGGACAGGAGCATCACCCCCAGCAGGAGCCCCCAATAGCA
>P_2923
AGAAATCTTACGGCAAAATGCACCCTTTGCAAATCCGGGCG
>P_2924
CCGATGGAGCCGCGCAAAAGCGAGAGAGAGATCCGATTGAT
>P_2925
GGTCTGCTCCGCCAAGTGCCCCCAGAAGAAGATCCCCAACG
>P_2926
TGCAGTAGCCGCGGAATACGCCGTCGATGACGATGGGGGCA
>P_2927
AAGCCTCCGGCAGGGGAAAACGGTGATCTACTTCGTGCGGG
>P_2928
CGGCTGCTCCAACTGCCATCCTCTGACAAACAGCAACCACA
>P_2929
TTCAATTCCCAAAATTGGCGCGGCGTTGCGAGAGGGGGGCT
>P_2930
GAGATGGTGACGAACATCTGCGGCACCCCCAGGGAGCTGTT
>P_2931
GTCCGTGTTGATCGCCACGACGAAATCGGCCTTCTTCATCC
>P_2932
CTCCGCCCCAGGAGGTCACGCATGAAGATTCTGGTCTGCAT
>P_2933
GTGCGGTTCAGGTTGCTCCGCGGCCGGCATGGCGTGTTAAC
>P_2934
CCAACCGCCAAATATCACTACCAAATCAACCGCCATACCAC
>P_2935
TACCTTGATGCCGAAGTGGTCAGCCACGTATTTCTGAATCA
>P_2936
CAATCCGAAGAAGAAAAATCCGGCCAGCACCATGCCATCCT
>P_2937
GGGAGCATCTCCGCCGCCGGCGGCTTCCTGATCCAGTCCCT
>P_2938
TCCTGCATCGCCGCGAAATTCGAGACCCAGATGAAGGAGAC
>P_2939
GGATTTCATCGAGATCGCCACCGGCCGGGAGCACCTGGACC
>P_2940
ATGGGGCTTCTGGAGCGCAACCCCCGCTTCTCCCTCAACCT
>P_2941
GGAGTCGTCCGCGTAGGCCGCGTTGATCTGGGCAAGCATCT
>P_2942
TGGTAGTTGACGGTGAAATCCGAAAACTTTTCCCGCTCCCG
>P_2943
AGGCGCAGCCACCCTAGAATCCAAGGATGCAGCAAAAAAAT
>P_2944
CCTGAACTCATCCGCCTCCACCGTTTTCTTCCGCCGGTGGA
>P_2945
CGCGGCGGCCAGCGGGGGAGCGAGAGGGCGAGGAGGGCGAG
>P_2946
AACAACCCTCAAGGAAATCGCCCTTCAGTCCGATAAGATAA
>P_2947
CTTCTTCCGGCAGAAGGACCCCCCACGAAAGGGGGGCGGCG
>P_2948
CTGCTGTAGATGTCGGCCGCCTCCCGGGCGAGGGTGAGGGT
>P_2949
GGCAGATCAGCCTGGAATCCCTCGGATGTCTTTATGTCCCC
>P_2950
AACAAGATTCTCAAAGACGTCGTCTCAAAAAAGTGGTAGCA
>P_2951
GGTTCTCCTCTGGGAAACGGCGCCACGGTTCGGCTGGATTG
>P_2952
TCGCCATCCATCACCTTGAGCGCTCCCTCGATAACCTCCCG
>P_2953
TCCGCGAGCGGTTCGGGGAGCCGGAGCGGTTCTTCGCCCGC
>P_2954
TCACCAAGACCGCTTTCTTCCATATCCTCGATGTCAAGCTT
>P_2955
GTGGACCGCAAGATCATCGACAAGAGCGGCGCCTGGTTCTC
>P_2956
GGGGACGGGCAATGGAGGTGCCGAGGAGGTAGTGCCCTTCG
>P_2957
CCTCGCGGATGGTGCGGTTGCCGTCGAAGTAGACCTGCCAG
>P_2958
TTTCACTTGTATCACAAAATCGCGACCTTCACAACGAGCCC
>P_2959
TCCATGAGGTCGTGGAGCACCTGTTCCACCGCGGCCAGGTC
>P_2960
ATTTCATTCCAAGGAGGATTCCATGAAGAAACATCTGCTGG
>P_2961
GCCCCCTGAAGAACGACCTGCGGGCCTGCCAGCAGTGCCAT
>P_2962
TTCAACAAAGGCTTCATTTCCTACTTTAGCTTTTACTTTTG
>P_2963
GGATCACCTCGAAGCAGGGGCGCCCCTCCCACTCTTCGCCG
>P_2964
AGGCGGACGAGCGGCGGCGGCGCCACCAGGCTGAAGAAGCG
>P_2965
CGTGTCAACAGCTAAATCCGCCGGCGCCGCGGGTGAAATCC
>P_2966
GCCGGCACCGAAAAGAAGCTCAAGAAGGTGGAGCTGGAGTC
>P_2967
TGAGGAGCCCGTGCATGAAGCGGTTGCCGAAAAAGCGCTCC
>P_2968
TAATCGCCTGCAGATAATTTCAGTGAAGCAGATTGAAGTGC
>P_2969
ACCTCCTGAATACCGAATCGCACGACACGTGAATTTTAGCC
>P_2970
TTTTTTGAATCGGTTAGCCGCGATTCCGAATGGCCCGACCA
>P_2971
GCGGTCGACACCGTCTACCGCTGGGATCTCAACCGGGACGT
>P_2972
GCCAGTCAAGGATCCTGATGCCGGGGTTGTCGATCACGTAG
>P_2973
ACCACCGTTCGGGCAAGCCCCCCCACCTGGCGATCCTGCTC
>P_2974
CACCCACCACATGGGATTCGCGCGGGAGCTTGCCGACCGCG
>P_2975
GGGGTGGGAGAGGGGAGATACTGGGACGAGGAGTGGGAGGT
>P_2976
AGGGGGACCCCATCGTGACGCTCCAGTCCCTCGATCCGATC
>P_2977
CAGCATCTTGGTCTCGGAGACGCCGGCGTTGAGCGCGTCGG
>P_2978
CTCCTTGGCAAGTTCTTTTTCGTCAACCAGATCAATAAACT
>P_2979
CATCACTCCAGCGGCAAATCCGAGAGCCTCACAAACCGGAA
>P_2980
GATCTGATGCTCTTCGGCCTCAAGGGGCTTGCCATCTACGC
>P_2981
GAGGCACTGAAGCTCTGGCGCGACAGCGGGCTCGACCTCCC
>P_2982
CCGCAAAAAACCACCACCGGCATGAGCGGAGGGAACGCTCC
>P_2983
TACCTGGTGTGGGGTTTTTTCCCGATCTACTTCAAGGCGCT
>P_2984
TGCGAATCCGGCCAGCGGCGCGGCAGTCATCTCGTTCCCCC
>P_2985
GGGAGCGGGAAAAGCCTCCCCTGAAGGAGCTTCTGCTGGGG
>P_2986
TGAAATTTTATTAATGCAAGCGGTGAGGCGAATAATTTCTT
>P_2987
CGTCGGAAGCCATTCCGCAACCGGCTGCAATCCCTTGTGCC
>P_2988
CCGGCGCCGACTCCGCCACGCGTGAGCCTGACCTGGACCGA
>P_2989
CCGGAAAGGGCCGGATCCAGCGGCAGCGGGGTGCAGACCGG
>P_2990
GTGCCAGCACCATGGCCGAACCGAATGTCAAATACTTGCCC
>P_2991
CAGCCCGTTGGAAGAAGAGGCATTAAATTCCCACAATGGTA
>P_2992
GTTCCTGTGTTCGGGTGACGCTAGCACAAGAAACGCATATT
>P_2993
GCAGTCTCGTTGAAAATATGCGTTTCTTGTGCTAGCGTCAC
>P_2994
GCCATCTCGGCGTGGGTCTGCAGCAATCCCATCTCGAAGTC
>P_2995
GATGCGATGCTTGAAGAAATCACGAACCAGCTCCGTACCCA
>P_2996
GTTGTTGCTATCGTCAATGACGCGCCGATTTACGAAGAGAC
>P_2997
CCCGTCGCAATCGTAGATTACCGTCTTGTATCGCTGCACAG
>P_2998
AGAATTTCCCCATCCCCGCGCAGTTGAGGATCGCCTTGCGG
>P_2999
TCGCCGAGACCGAGGTCCCGCGGTAACTCCCATCCACGCCG
>P_3000
TGGTGGGGCCGGGAAAGATGCCGTTGTAGGTGAGAAGCTGC
>P_3001
TCCACGGTCACCTCCCGATGCTGCATATTTCCAGTACCTCG
>P_3002
ATGTTTCCTTCCATAAAATCCTTGTTGGCCATGATCCGTTT
>P_3003
AAGAAAAGTATGGTAGTTCTCATGAAAAAGGACAAGAAGCA
>P_3004
ATCGTTCAGCTTCTCGATCACCGTCTTGTCCAGCTCGGTGT
>P_3005
GGCAGACGTTCGGATTCGTTCGAGAAGACCATCCTGACCGA
>P_3006
CCGATCTCTCTAAAATTTCTCGAACTCCGCATCCAGGCTGT
>P_3007
TGTTCATGGTTGCTCGCACGCGGATACGGAGCGCCCTTGCC
>P_3008
GAAAAAGCGGCAGGGGCAATCCGAAAGAATTGCCCCTGCCG
>P_3009
AGGGAGGAAAGCCATGAGAGCGCTCATCATCAGTGCGGACA
>P_3010
GCCAGCATCTCGTTGTCGCCCATCGTTTCCCCCTGTCGCGT
>P_3011
TTGCAGTTGATTAAGTTACGCTTACAATGGAAATCGCTACG
>P_3012
TGGACGGCTGTGTCATGGCCCAGCTTGGCGTTCCCGACATG
>P_3013
GGGCTTGAGCGTACCCCGCACCGTGCCCTCATCAAGGGGAC
>P_3014
AAAACCCTCGACATCAACCCCGTTCGCTACCTCGCCATGCC
>P_3015
GCCGTGACCGTCACCGCGCCCGCGACGGCGCTCGTGAGGGT
>P_3016
ATTCGCGCCAGAAAATCGCTCGGCCAGAACTTTCTCACGGA
>P_3017
TATGTTTCATCTAAAAGTCTCGCTAATATTATTCCTTCACC
>P_3018
GCTGCCGGGAATGTCGGGTGCGGTTCAAAACACTACCGAGC
>P_3019
AGGTTCTTGCGGGAGAACGCCTGCTCCAGGGGGGAGCCCAA
>P_3020
TTCCGCCAGGGGATGAGGCTCATCGATGTCCTTCCCGACTA
>P_3021
CTGGGCGTCGACCTTGAACGCCTTGTTCCGCTCCTGAAAGG
>P_3022
ATTGATGTAGATCGAAAAAGCGAGCATGAGGGTAAGGGGAT
>P_3023
CCGCCAAGAGCACGGTCTTCCTCCAGAGCCACGTTCCCCAG
>P_3024
GACATGCAGGAGGTGGTCTCCCGGATGCTCGTGCGGATCCG
>P_3025
CAACCCCGCAGTGAAAGGATCGGTAAAAACAGCCGCCTGAA
>P_3026
AGCCGCTCTTCAAGATTTCTCGGCTTATCAGCCGGCCGTTC
>P_3027
CCCGCGAAAAATCTCCTCACCTACTCCTACTATCCCGGCTG
>P_3028
CCGGGATGGCACCCTGACACCAGCACCCCGTCGGCCCCCTT
>P_3029
TATTACAGCCAGTTCGAAAGCATTGCCGAGGACATGGGGCG
>P_3030
CCTGCGCGCCCTCATCTCGGCGCGACTCCAGATGCAGACGG
>P_3031
TGAGCCCGACGGGGTAGTCGCGCGCCTTTCGTTTCGTCAAT
>P_3032
GTTTTCCTGAAGAACACCTTCCCGAAGGAACTCGACCTCAC
>P_3033
CATCGCCCCTCCCGGACACTCGATGAAACACATTATCCTCA
>P_3034
ATAACGCTTCGCCGAAAACACTTGAAGCCACTGGTGCAATC
>P_3035
GCGACATGGAAACCGCCATGCGTTGTATCCACCTGGGGGCC
>P_3036
GTCGGCATTTTCCTCGGCTGCAACAAGGCGTTCGAAGCATT
>P_3037
GCTGCCCCCGGCTGGCAACACTGTATACACAATGTGACTCT
>P_3038
GAGCATGGTGAGGAATGACGCGCTGTTGGAAAAGCAGACAA
>P_3039
ATAGGAGAGCGTGGGCGAAGCCGGCATGGTCACCGCCACCG
>P_3040
CCCGTCGAACGTGCAGATCCCGGCCGAATCATACCCCCGGT
>P_3041
TTCCTGGGTAACGAAATCGGCGACAACGTTTAGATTCGCCC
>P_3042
CCTGGTCCGAGGACCCGGCGCGGTTTGCCTGCAACGCCCTC
>P_3043
AGATATCGACATTTTTATCCCCCATCAGGCAAATCGCCGCA
>P_3044
TCCCTGGTTCAGCCTTATGTCAGCTTCGGAGATGGCCGGAT
>P_3045
TCAGTCCGACCCGCATTACACCGTTCCTTTCGCGACAGGAT
>P_3046
ACTGGCAGAACTGAAAATAGCCGTCTTGACTGAATACGATC
>P_3047
TGCTCCAGCTTGTCAGCGAGCTTGAACGGGTGGGAGATCAG
>P_3048
AACCGTCTGAGTTTTTCAAGCGATTTTGCCTCAATTTGCCT
>P_3049
TCCTTTTCTCTGGTATTGCGCCGGATCCGCAAGGGGAGACG
>P_3050
GTTGTGGACAAGATTGCGTGCAGCCTCTCGCACTTCCTCCG
>P_3051
AATGTATCCGTCGAAGGTCTCGCCAATCCGCTCCCGCATGA
>P_3052
GAAGGAGAGGTCCGCAAACGCATCGACCTCAGAAAGCACCT
>P_3053
TGCGCGGGGTAAAGAGCAGACAGCAAAATGCCGGCCCATCC
>P_3054
GTATCAATGAAGAGCACCAACGAGAAAATCTATTGAGAGCC
>P_3055
TCCGGCCCGGGATATTCGCGCGGTTGACAACTCTTTGCTTG
>P_3056
TCTCGAACGTCTGCTCGAAGCCCGCCATGTATTCCCGAAGC
>P_3057
CTATCCGCTCCTCGCAGTCGCGAACGGGGTTGTAAATGGTT
>P_3058
GTCGAGGTCGCCGTAGCAGACAGCAAATGGTTCGTTGGACT
>P_3059
AGAACGTGGCTCTCAGGCCGCGTTTCACGAGTTCCGGGTAC
>P_3060
TTCCGGGCTGGCATTTTCCGCCTATGCCGACGTGTTCGGCT
>P_3061
TCTGGCGGAGGTCACTCACACTAGCCATATCAACAGTAAAG
>P_3062
CAGTGTGTCAGTGTTTCATTCCCGAATACTTAAGTTTCCCC
>P_3063
CCAGGGCTCCCCAGGCGATGCCGTAGCGGGCCTGGGTGAGG
>P_3064
AACGACGTCCGGGCCTACGGCAAGGACTTCGAGCGCTTCCA
>P_3065
GATTCATCACGCCGAGACCACCGGAAAGAAGCTGGTGGACC
>P_3066
GCAATGGCGAATGAAAAAAGCGGAGCCAATCTGCCGCGCAT
>P_3067
CCATCTCTGGCAAGAGATCGCCGTAAACACAGCCGTTATCC
>P_3068
CACCCGGGAGGCAAGGGTCACCGCAGCATGGGAAACCCTCG
>P_3069
CGCACAGGGGGTTGGAGCCGCAGTCGGCTTTGCGGAGGCTT
>P_3070
TGACTAAAGTCGAGTCATTGCATGGGCCTAAATACCCTTCT
>P_3071
ATGAAGCTGCATGACATTTCCATCAACAACCTCCGCCGTCG
>P_3072
GTACCCAGCCGTTTTCCAAGCCCGCTTCCTCCAGGGCTTCC
>P_3073
AAGGAAGACATCATTACCGGCACGAAGGCGGCGGCGGCCGG
>P_3074
ACTACTAGACATATACTCGGCGCGAAACTCCGCCTGTGGTG
>P_3075
TCCAAGGGGATCATCCACAGCTCCAATGCATCGCGCAACGT
>P_3076
GCTCTTCTCCCTCTTCGCCGCGCCGCCGGAAAAGGACCTCG
>P_3077
ATCACTTGCGCGGCGAGAAGCGGCTGCAGTACGCCGAGCAG
>P_3078
AAACGGTTGCCCTGGCCGAACCGGTCGGGCGCAAGCTCGAC
>P_3079
TCCACGATCCGGTCGACAAGCAGGAACGGATAACGGTGGGG
>P_3080
GAAGTAGTTGCGGCCGTTGGCAGCCATGGTGATCGCCTTTC
>P_3081
GATTCCCGCAGCCGCAGACGCTTGAACAGACCGTTCGTGAA
>P_3082
CCGAAGGGCAGGCGCTACAGCGGTTCCAGATCATCCGGGGT
>P_3083
GACGGGGTCCTCGGATTTTTCAGGAAACTTTTCGCTGCACG
>P_3084
TTAAGTTTCACGGAAACCAGCTTGGACACCCCGGGCTCCTC
>P_3085
ACTCATCTCCCGGACCATATCGTTGAAACGCCCGATATTGG
>P_3086
CGAGGGGGGGCTGCGCGACGCCGTCTCCCGAGATGGAACCC
>P_3087
AGAACGTCTATCTCAGAAAGCAGCTTCGCGACAAGTTCGAG
>P_3088
CCACCCCCTTTTCGGTGACGCGGGTGAGGGACTCTTCCCTG
>P_3089
GTTTGGCATAGAGGTCGCTGCGTTCGGAGGCGTTGAAGGGG
>P_3090
GACCTGGGGCGGGAGTTCCGCAGCCGCCTCTTCCCCCGCAA
>P_3091
ATGCGCAAGGAGAAGATCAGCGTCATTGCCTCCCTCAGCAG
>P_3092
AACCAGTGGTTCGCAAAGCACGGCAGGCTGGGGACGCTTCT
>P_3093
TCACCTTCCGCTCCAGATCGCGGTAGAGAAGGCTGTTGCGG
>P_3094
GCGGGGGGGAGCGGCAAAGGCATCTTCGAGGATCTTCGCGT
>P_3095
TCCCGCTCCACGGCAACCGGCGGGACATGAAGCGGATCATC
>P_3096
CAGTCGAGACTCTCGATACGCGCCACCCGGCCGTTCTCGAA
>P_3097
CACGATCCGGCGGGTGGCGGCGGCGTCGGAAATGGCGATGA
>P_3098
CGGACCCGCGCCCCTCTCAGCAGCCACGCCGCCACCATGCC
>P_3099
TTCAAGGGCGTAGTGCGACTCGAGAAAATCCTTCCGGTCGA
>P_3100
TGGAAGATTTCCTCTTTGCCCCCTCGGACCGGATGCGGCGG
>P_3101
ACTGCGCAAGCTGGGGGTCGCCCTGCCGGTAATCGCCACCG
>P_3102
CCACAGCCATCCCCTTGGTCCAGTTGAGGGAGTCGAAGACC
>P_3103
GCCTCGAAGATCACCGTCTCCGACGAGGAAGCGAAAAAGTT
>P_3104
GGGTTCGATACCAGTCCCGGCAAGGACCCGCGAGGGATGAC
>P_3105
GGCTCCTCACCGTCAACTCCCGGAGCCTCTTTCGGGAGTGG
>P_3106
TGATCTCTCCCACGAGGTCGCGGTAGCCATCGGGAAGCTCC
>P_3107
CACCGTGATCCTCAAGCCCTCCTCCGACACCCCCGCCTGTG
>P_3108
GTTCCCCGCAGATTCGACCGCGGAAAAACAGTGATATGAGC
>P_3109
GTATTAATAACAAAAAACTTCGGCACGGGGCTGTGTTGCGG
>P_3110
CGACTACGACATCGTCGTCACCGTCAAGGGAAAGACCTCCC
>P_3111
GTCACCGTCAAGGGAAAGACCTCCCTCCTCATGAACCAGGT
>P_3112
CCGAGGCCGGGAAATTCGCGCAGCAGGAGACCTTCACCATC
>P_3113
CGGGAGGACCTCTTCTACCGCCTCAACGTGGTGCCACTCCA
>P_3114
AGGTTGGTGAGGCTCACCCGCAGCTTCATGTCGACGAGGGC
>P_3115
CTTCTTCCGGCTCATGACCGCGTCCTTGACGAGGTGCACGT
>P_3116
TGCGGGCGGGGTTGTCGCTGCGGGAGAGGTAGACCGGGCTG
>P_3117
CCACCCGCGCAACTGGGATTCGGTCAAGGGGAACTATCGCG
>P_3118
GCGGGCGAGGGATGAGATTGCGTAACCGGAGAGGACGAGGG
>P_3119
AAGAAGATCCGCTACGGCCTCTCCGCCGGTCGGGTCCAGTC
>P_3120
CCGTTGCGTTGTGTAGTGGTCAGTTTGTGCAAAAATACTTG
>P_3121
ACCTTCCTCGACATCGTCTTCCGGAGCGACCGCGAGCTCTA
>P_3122
CGGACCCCGCGGGGCACCTCCGGGATCTTCTCGCTTCCGGG
>P_3123
CTTCGGCCCCGTGGATCTTGCGGTCAACCCCGACGCCTGGC
>P_3124
GAGAACCCAGAACGGTATGGCACGGCCTCGATAAAACGTCA
>P_3125
GAGCTCGGCAGGTATCTCGGCAAGAAGGTCGTCATCCAGAA
>P_3126
CCTGAAGAAAAAGGTGAACGCCTTTTTGAAGGATTTCCGCA
>P_3127
ACCCGATCACAAGAAAGTTGCGAAAGCTCTTCGTGTCGCCG
>P_3128
TGGGGATACGCCTGTTTCTCCCCGAGAGATGGTAAGCTCTT
>P_3129
GCGAGGGCAACCTCCTCCCGCACGATCTCCCCCGTGGCCCC
>P_3130
ATCATCGAGCAAAACCCGCACCGTCTCGCCGCCGGCCGACT
>P_3131
CCATTCTGGTGCAAATTTTCCGTGTGGGCGTTCGAGAGTGG
>P_3132
GTCGGTGACGAGGTAGAGCCCCCGGATGACCGAGTCCTGCT
>P_3133
TCGTCGAACAGCTCGACTCCCAGCAACTCTGCATACTCTTC
>P_3134
AGAACCCAACATGACTGATGCGGTAAAGCTTTTCGATGACC
>P_3135
CGCTCAACAGCCGGGCGGTCCGGAAATTCAACGAAAACCTC
>P_3136
AGGAGATTGAAGGTCATGAGCCCCAGCATGATCAGCACGAG
>P_3137
GACGCGGCGAAGCGCGAAAGCGCCGATGCCCGCGCCCAGGC
>P_3138
CAGAACTCCAACCAGTGGCGCGGCAAGATCCCCTCCGACTC
>P_3139
GATGAGGAAAAAGATGAAGGCCGTCGCCGGAATACGACGCA
>P_3140
CCCGTGGCATGTGGCCTCCTCCCCGGCACCTTCCGTGAGGA
>P_3141
GAAGGTGTGGGTCATGACCGCGGTGCCCCGGGTCTCGGTGA
>P_3142
CGGTATGATGGCGGCGATTGCGGCCAGCTCCTCCGGGGTGA
>P_3143
GCTCCTCAAGAATGCCGACGCCGCCATGTACCACGCCAAGG
>P_3144
TTGTGCATCATGGCAGTACTCCGAAAAACCCCTGATTCAGC
>P_3145
CTCCACCCCGGAGAGCCCCCCGAGGACCCCCTTCGCATACT
>P_3146
TCAGATCGTCGATGATCCCGCCGTTTTCATTGAGGAGGAAG
>P_3147
TACACTGATCGAAGTAGTTTCGTTAGAAATAGAAAACAGAA
>P_3148
AGATACCAGCCGGAAAACCCCTTGTCAATTAAAAAAGATAA
>P_3149
GACTCGGATCCGGAAGCTCACCGAGGAGAACCTGGACGCGG
>P_3150
CTCATCCCCAACATCATCGGCGAGAGCCCCAAGATGCTCTC
>P_3151
CAACAAGATCATCCGCGACGCGGCGCTGATCCTGAGCCACC
>P_3152
TCACGCCGCGCCCCGAGGCGCTGGGGCAACTCGAAGGCTTC
>P_3153
TCGGGGTGTTTGCCCTTAACCTACAGGGGCTTTCTGGCGGA
>P_3154
ACCATGGACGCCGATTTCTGCGTTGCCGCGCTCGAAGACGC
>P_3155
GTACGGTGCGAGCGCTGTCACAAGAAGGAGAATGCCGAGCA
>P_3156
AGTTCCCCCGCCGCATCCTCCGGGAGCTTCACCCCAACCAG
>P_3157
GTAAAGGCCGACGTCGCCACCGCCGCGGGGGCCCAGACCGT
>P_3158
TGAAGAGCGTGTGGGGGATGCCGAGGGTATCGAGGACCTTG
>P_3159
TGCTAGGTATCAGAGAGTTGCGGCTGAATGGGGAATGGGGG
>P_3160
TTATTTATGTGCGACCACAGCAAGAACATCTACCTCCCCCA
>P_3161
ATTATCAGACTACAATCCCGCCCAAACAAATCACGTCGTGA
>P_3162
TCATCGCCAAAGGCAGAGCCCATGCACAGCGTCTCCTCCCC
>P_3163
CTCCCCAGCAGGGCAAGCCCCCCCCCGACCAATGCGAGGCG
>P_3164
CCGGTCATCATCGCCACCTACCGCCTCCTCTTCACCTTTCT
>P_3165
GTGGAACCCCCAAGCCTGCCCCCGCTCCTTGTGGAACGCCA
>P_3166
CACGTCCCCCCCCTTATCCGCCGCGCCGGCGCCATCATCGA
>P_3167
TCGATCGGTAAATTTGAACGCCGCATATATTACAAGTTTAA
>P_3168
CTGCCGGTGCATCGCGGCGGCAGTGTGGTTGAAGGGATCGG
>P_3169
GAGCACGGCTTCTTCACCTGCAGCCTCTCGGTGGCCTACAC
>P_3170
ACCACCTTCCTCGGCTTCGGCGCCGCCATCCACATCACCCC
>P_3171
GTGCAGCGAATTGCAGTTGTCGTAAATGGCCATGAGCGCCT
>P_3172
GCCGAAGACCACGTACCCCACCATCAGCACGCCGACGCCGA
>P_3173
GAAGATCGAGGATGCCGTGGCTGCCCTCAAGAAGGTGATGG
>P_3174
ACAACCACCCCTCTCTTTGTCAAGGGGTTTCACGGTGCCGA
>P_3175
ACCTGCTTGCCGTCCATGACCGCCTTGAAGGCCCCCCGCAT
>P_3176
TCACCTCCTCCGATTTCAAGCATGAGCTCGACAATCTTCCG
>P_3177
TGAGGGTGTCGATGGGCCAGCGGTAGCCGTCGATCTCGATC
>P_3178
GCTCTTCTCCCACCCCCAGGCTGCACCACTGGAGCGGCTCC
>P_3179
GGTGGCGGTACTGGCGCCGGCACGGCTGGGCGCAGCGCCCC
>P_3180
GGCCCGAGGCGACGGCGCGACGCTGGTGGAGGCCCGCCCCC
>P_3181
CCTTCGCCAGCACTGCCACGCTGTAGGTACCGATCTTGTTG
>P_3182
TTAAAAAACCTCAACCCCCCCCAGAAGGAGGCGGTCCTCCA
>P_3183
GATCTTCAGATCCTTGATCACCGTGACGGAGTCGCCGTCGC
>P_3184
TAGTATTGTCGTCTATCGAGCGATTATGTGGTTGTCAGCGT
>P_3185
TCCTCCACATCCACAACCTGCGGCTCGACCTCTCCCTCGCC
>P_3186
AGAAGCTCCACCACCCTTCGCAATAACTCCACAACCTCTTG
>P_3187
CTTCAATAATCTCCCGCCAGCGGTGGGACCATTCCGCCAGA
>P_3188
ATTATCGGCGAGATTAGGACCGCGGAACTCCGGCAGAAGGA
>P_3189
AAATTTTGGTGCTATTTAGTCTATTAAATAAATAGATTAAA
>P_3190
ATACGCAAACGGCTGCTGCACCGCCCCGAAAAACTCCCCGT
>P_3191
AAGGTGATCTTTGTCACCACCTCCTGCGCCTCGGGGATCAT
>P_3192
CAGCAGGGCCACCAGCGGTACCATTTTCTTCGCGTGGTGGG
>P_3193
GCGGGAAAACCTGCGGGAGGCAGTGACGGAAGGAGCGCTGC
>P_3194
GAACGGCGCCGCGCAGAGATCGAAAACCATCGGGGCATCGC
>P_3195
CCGGGGAAGGCCGGAAAGTACCGGATGATCATGCCGGACAA
>P_3196
GCCAATCCCGGCGAGTTGATCGGCCGAAGCAAAATGAGCCC
>P_3197
CCTCAAGGCCAGATGGAGCACCGCACAGGCATACACCCCAG
>P_3198
CGCACCGAGGAGGAAGTAGGCGGAGCTTCCGGCCAGATCGG
>P_3199
TGGAGCGTCTCAAGCTCACGCTGCATCTCCTTCTGGCGGGC
>P_3200
GCGTCCGGCAGGATAAAGCTCAGGGGTAACATGACCCGCGC
>P_3201
GGTGGCCGGCGTCGGCATCGCCGTGGGGGCCGCGTGGGGAG
>P_3202
CGACCGGCGGTATCTGGGCGCCGGAATGACCCGTGAAACGG
>P_3203
TTGCTGCCCTGCGCCAGCTGCGGGAACCCCAGGAGGTGGCC
>P_3204
CTCCACGGAAGCGGCGGCCGCAAGGGAGGTGTGGACCACCG
>P_3205
GCTGGCGCGACGCCACCCCCCTCATTCATCCCTTCTCCACC
>P_3206
CGTACACCAAGGTGGGAAGCCAGAAGGTTTCCGACCACCGG
>P_3207
GAATGGACCCAGGGGGTGACCGGCTTCAAGGTGGCCTTCAT
>P_3208
AGCGATTCGGCTGAGAGTGTCGCCCGGCTTTATGAGGTAAG
>P_3209
GCCCCCGCGGAGGTGTCCCGCATGTTATCGTTTCCATCCAC
>P_3210
ACGCAGCCCTGGCCTCATGGCAGGGGTTCGCCGCCGCCTTT
>P_3211
GTCCCCCTTCTTGAGCGCGTCGCTGACGGCACCGATGAACG
>P_3212
GTGGAAGCGGGCCACCCGCTCCACCGCCAGCTTGAGGGCCG
>P_3213
GAAACGACGCCGGAGTTCGGCGTAGATCTCCTCGGGGGGAA
>P_3214
AGTGGGTGAGGGCCGAATCGCGGAGACTGCACTCCACCGCC
>P_3215
GCTGGTTAAGACATTCGAAGCGGTAGACATGTCAGAGGCCC
>P_3216
GAGTTGATCTCGTAGGCCCGCTGCCCCGTGATCATGTTCAC
>P_3217
TTGAAGTGGTCGTTCACCGCCTGGGCGATGCGGGAGGCGGT
>P_3218
TATTACGCCCAGCGCGAATGCATCAATGGCTTTGAGGCGCT
>P_3219
TCCGGGTTGTTGTTCCCGGGCATCAGCGCCTTCTTCGCATC
>P_3220
AGCATCGGCAAGAACCTCCGCGGAGAGTGGGAACGGAAGCT
>P_3221
CATGAAACTGCTGAACGAAGCCCTGTCAAAAATCCAGCCGG
>P_3222
GTGATTCCATCCAGCCGATCCAGTCTCTAAAATGTGGACAT
>P_3223
TCCCTCCGGCAGATGGGCTACAGTGACCCGATCCGTACCAG
>P_3224
TGCATCCGCCAAAGAATCCGCAGCAGTTTCAGGGCGCGCGT
>P_3225
GGACCGACGGCCCCCCCCCACGGCCTCTGTCTCGAAGAGGT
>P_3226
AAGCACTCTTTTAGCCGCGACGTATAGACGATGGTGGCCCG
>P_3227
ATTCGGAGGTTACACAGATGCTAGGACTTGCGTTTGCCATG
>P_3228
GAGGGGCGGACCGTGATCCGCGAGGCCCGGGAACTGCGGGT
>P_3229
CTGGGGGTGATCGGCAAGACCAAGGCTGCCTTCGCGGGTCG
>P_3230
TGCTCCAGCGTTTCCCGAAACGGCTTCAGCTCATCTCCCTT
>P_3231
TCAGTTGCTGTTCAAAAAGCCGGAGAGCTCGGCACCGGAAC
>P_3232
AGTCTCCTTCTCCTCCCGCTCCCGCCGTTCGATGGTGGCGC
>P_3233
TTTGCGGCATGGCTCCTCTACCGCTCTCTCTGGAAGAAAAA
>P_3234
CGCAGCGGCGCTTCAGTTCGCCGGCCAGCTCCCTGATGCCG
>P_3235
TACGGCGAGCCATTCACCCGCGCCCACCTGGTGAGTTTCGC
>P_3236
GTCACGGCCTCCGCGTTTCGCGCCATAACAGTTACCCCTTT
>P_3237
AGATGTCACCCAGTCCAGCGCCGAACTGCTGAAGCTGAAGC
>P_3238
CGCTGAAGAGGAGGAGGACGCCGCAGAGAGCCGTGGGGGTG
>P_3239
GAGAACTCCTACCACATGCGCCCCAACCCCCTGACCAGCAA
>P_3240
GGAGGGCGCAGTTTTTCAACCGGAAACCGACGTCTGCTCCT
>P_3241
CCTCCTCCAACTTCAGATCACCGTCACGTCGGCGCTCCCCT
>P_3242
GAAAAGTGGCGCGGCATGAGCCGGGAGCAGCGCCGCGACCT
>P_3243
TTTTCTCGATCGGAAGTGAGCGGCGCCGGGAACGGTCACCG
>P_3244
CCCGCCAGATACTCCCCCGTCAGGGACCGCTTTTCCTGCAA
>P_3245
CGGCAGACAGCTTCCCGTCGCCGTTGAGGTCTACCCACGCC
>P_3246
ACGATTTTTCCCGGCACCGGCGGCTCTCCCAGCTCGATCAG
>P_3247
GGAAGTCTGCCCCGCCGCCGCCACCGGCAAACCCCTCAATC
>P_3248
ACGAGATCGGCGACCTGGCCCACGAAATCGCCACCATGACC
>P_3249
TAGTCGATGGTCGAGGAGCTCATGCGCCTTTACCCCCTTTC
>P_3250
AAGGCCGGCACCATTGAGTACGTGAACCCCAAGTTCTCGGA
>P_3251
GAACTCGAAGAGGCAGGCCGCCGTCACGCTCGCCAGGGCGA
>P_3252
CATTGGACGCCCCCCCGTCGCATCAAATTCTTCACCACGGA
>P_3253
TTCAGCGAGCGCACCGGTCGCAGCCAGGCGGAAGATGCCGC
>P_3254
CGGTTATGGTCTTTACCCCGCCGTTTTCCGTAATTCTCCAC
>P_3255
TGCCGAGCTTGACATAGGGGCGGAAAATTTCGTCCTGGGCC
>P_3256
TGAGTCTCCCCCTGAACGCGCGGGAACTCTTCACCCGGATA
>P_3257
GCGGCTGTCGCCGATTCCGCCTCGATCGCTTTCGAAGAGCC
>P_3258
CGCTCTTTCCCTTAAAAAGGCGGAAGAGCTGCTGGAGCGTG
>P_3259
TAGCCATTTAACAGTAACCGCGAAAACCGTCAACTACATCG
>P_3260
CGATGATCTCGTAGGGGGTGCCGTCGATGGTCGCACCGCCG
>P_3261
TTCTTCCGGCGCGACTACGGCGCCGCCGGTCTCTACGACCT
>P_3262
AGGTCGTGGCACGTTCTCGGCTGTTTTTAAAAAGAGGAACG
>P_3263
GGCATGCCGAACTTGAGCCGCATGTCCATCACCGGCACCAC
>P_3264
GGTCGGAGAGGGATGGGGCGCCGGTGCGGGTATCTTTGGTC
>P_3265
GTCAATACCCCCATCATCACCACCAACGACTGCGAAGGGGC
>P_3266
CGTCCGGGGTTTCTCCTCCCCCGCCGCCACCGGCCGTTCCA
>P_3267
ACAGGCTGCCGCCCGGCTCCCCCCATTAAGGAGCGCACGAT
>P_3268
CCAGGGACCGGGGGGCGAGGCCGTTCTGGAGGGGGACGACG
>P_3269
CTGAACCGGCTGATGTTCCCCTACATCTTCTTCATCAGCCT
>P_3270
GTTTTGTGGAAAATTGGTTACAGTGTTGAAAACTCTTAACT
>P_3271
GCCACGACAAGACCATGACGCTTACACTCCATGTTTGGCGC
>P_3272
GATGCGGCACCGGCGCATTTCATGTCAGTTAATTCGTAGCA
>P_3273
GGTGTTATGCAAAAAAAATTCCCCCTACAGCAAGTTTTAAA
>P_3274
GCACTTAATGAGCTAGAACACTATTCTAATAATTTCAAAAA
>P_3275
GCCCGCAATGTCTGCGGTCTCGATGACGCCTTTTCCAGCGA
>P_3276
GTGGTAAGAGAGATTGCAATCGGAAATGTCAAGATTGGCGG
>P_3277
GCATTCTCCGAGAGATTGCGCAGGACGGTCTTGAACCCCTC
>P_3278
ACGATCCCCGCGCGGTTTCGCCCAAACGAGGCATCGCGGAT
>P_3279
CTTCTTTTCGCCTTTAAACGCAGTCTCAGCAGCCATCAATG
>P_3280
GGGAGCTCCACCTTTCGAGCCAGGTGCCAGGAGACGAGCAG
>P_3281
TCCGTGACGGGTGCCAATGACCCTGATGGGATTATCGGCCG
>P_3282
CACATGTGTCGAATGGCTTGCGACAACCCTGCAACAAGGCT
>P_3283
GATGGGAGCACTATCATCGGCGTTGCCCCCTACCTGGCATT
>P_3284
CGAAAAAACCTTCCGAAGCGCCGCCAAGAGCGCGGGTTTGA
>P_3285
GATCTCCACCTGAAGACCCACGGCGATGTCGCTTCCCATGA
>P_3286
TAGATTTCCTCGATGAGCCCCCCGCGGGCGGTCACCACCTC
>P_3287
GGCGGCGCGGTCTTTGTCGGCATCGTCATCGCCCCCTGGCT
>P_3288
GTGACCTCCCACAAAGGGTCCGGGAACCGTTCCGCGTTCAT
>P_3289
CCGGTGCGCTCCGAGCGCCACGCATAGGCGTCGTCAGCCAC
>P_3290
GGGAGCACTACGCCTTGACGCTGCAGAGGTGGGTGTCGCGC
>P_3291
GCCCAGGAACTCTATCGGCGCGGTTTCGAGTTTTGCCCCTG
>P_3292
CCGAAACAGTCGATCTACGGCTTCCGCGGGGCGGACATCTT
>P_3293
CCGCAGAATCTCGAGATTGCCTGCAACGCTCTTCCCGAAGC
>P_3294
TTTCTCTCCGTACAGACCCTCGTAAAATCTCTCAAAGGTCC
>P_3295
TCTCGTAGTACTTCTTCTCGCGTTGCCCCTCGTTACGTCAG
>P_3296
ATCTTCGAATCTTTCTCGCGCCCTTCGGTATAGACGATGAG
>P_3297
GAGGAGGTTGAAGAAACACGCTTCCTCAAGGAACCCGGCGG
>P_3298
GCTGGCGCCATCCTCGGCGGCGCTGACAAAAAGGCGCTGGA
>P_3299
GGACATTCCATAGCGGGGTACCTTCGAACTGCATCCGGAGT
>P_3300
GGAGCACAAAAGGAGCTCTCCATGAAACTTCCCCTTCCCGC
>P_3301
TCCTGCTGGATCGTGCCCGACTCCCGTTTGACCCTGGCTGT
>P_3302
GAGTACACCAGGGAGACCCGCGGTCCGTAGAGGATGTACAT
>P_3303
GACGCTTTCCGGGGCGTCGGCGTAGATGATCCGGATCATGT
>P_3304
TTCCGGCACCGCATGATACTCCGCCCGAGGCAGCGCCGGCA
>P_3305
GGCCTTCTGGTGAGACAAAACAGTGTGGCAGATTAGGGGGT
>P_3306
GCCCAGGCAGCCACCATCGACGTGAACCTCTACGGCGCCTC
>P_3307
GGAACGGAGTGACCGGCAGGCGGAAAAAAATCGGGCGGTCA
>P_3308
CAGGCCCTGGCGAAATATGGCTCCTCCGACGAGGTGAGCTG
>P_3309
GGCCCTGACCGCTATGGAATCGGTAAACCCTCCGCCAGCGA
>P_3310
GCATGAAATGGCGGTACCCCCCCTTTTCCGCGGCCAGGGGA
>P_3311
TTTGTTTTCGATGAGGCAGACCGAGGGGTAGTAACTCCGTA
>P_3312
TTGCCATAGTACACCAGCGTCAGTTCCACGTCGGGATGGCG
>P_3313
GATGGCGACGCTGCAGAATGCCGGTGTCAGCACTATGGTGA
>P_3314
GCCTGAGCAGGGAGCCGACACGGAAACGGAAGTGTCCGAGA
>P_3315
ATCGCAGTCCACGAGCAACGCCGTCTGCTTGAACTCCCGCG
>P_3316
CGACCCCTGCCGTGTGAAGGCAGTGCTCTCCCGCTGAGCTA
>P_3317
AGGACCCAGATCAGAAGCCTCGAAGCGAACGTCGAAAATGA
>P_3318
TTTACGACCAGGAACTTGCGCGCGCCTTCGGCATCACCGTG
>P_3319
CTCAGTTTTTCCAATAAATCCGTCTCAGGGAGTTTTCCCGC
>P_3320
CAATGCCTTCGGCACATCTGCTACTATGCATCTATATGGGC
>P_3321
CAGCTTCGTGGGGGAATTTCCGCGCATACTCCGAAAACGCC
>P_3322
GAATACCTCCGCAAGTTCCGCGGACGAACTACTCATAGTAA
>P_3323
GAGAGCATAAATGTCGAGTACATGTATGCCTTCGTCGAGCG
>P_3324
CCATGCGTGCTCGTGAAGCGCGAAGGAGTGTTCGAGAAGGG
>P_3325
CACGCTTCTGCGGAGATTCCCCGCTCCCGGGTGAACCCCCC
>P_3326
CGGACGATTTCGGCCATGCGCTTCAGTTCGTTCCGCGCCTG
>P_3327
GTGGACGGCACAACCAGCGGCGGCGGCAGGGTCATTGCATC
>P_3328
GATTCTCCAATGCCTTCTCGCGCTCTTGCCAGATGTTTTTC
>P_3329
CCGTATCGACCCATGACCTGCCGGCTTCACGGAATCCCACT
>P_3330
GTCCGCGGCACGACGTCGCGCAAGATAGTCAAGATGGTGCG
>P_3331
AGGTGCGAACCATGCTCAAGCATGCACCGCCCGTCCGGATC
>P_3332
CATTGATCTCATATGACCGACCCGAAGCCTTCAGTGCCCCC
>P_3333
CAAAAGGTGGGCCAAAATCACCCATCCAACAATTTCAAGCT
>P_3334
CGCTTCCGGACCTCGTGAAGCCCCGCCAGCACAAACTCGAC
>P_3335
ATCCGGAATAAGAACCCCCCCCCCTTTTAGTGCCTCGAACC
>P_3336
GGTCATCGGCAATACCACGGCGTTGCTGACCAGGTATGAGG
>P_3337
CTGAAAGCGAACCAGAACTTCATGGACCTGCAAAACCAGCT
>P_3338
AACGGCGCGGGCGAAGTCTGCCGAGGTAATGCAGTTGATTG
>P_3339
TTCACTCTTCGCCTTGTCTCCTGGAACGGTAAATCGCCGCA
>P_3340
CTCAAGGCCCTCGGTTTGCGCCGGAAGGGGATCAATTTCGT
>P_3341
CCCATGCCAATTCCCGTGACCTGTCGCGTCACAACAGCGCC
>P_3342
TCCTTCGTGAGGTTGCTCTGCGGGTCCTCCGTGTACTTGAC
>P_3343
CTCACCTTGCCGGGAGGGTACAACATTGTTTAGAACAGTTT
>P_3344
GCGGTCCATGCCATTACGCGCGGTGCCTATTACTACTTCAT
>P_3345
GCAAGCCGTGCATCAGGCCCCCCGGTAATATGATGATGAAA
>P_3346
GGGGAAGCCAATGAAATTCACGTGACGCAGCAGGCAGCCAT
>P_3347
GCGTCTCCACAAAATGACCGCGGGGCTCGAGGCTGACGTGG
>P_3348
GGGTATTTCAACTACTGCCGCGCCGTTGCCCCGCTGATGAA
>P_3349
ATGCGGCTCATGGGCACCTGCAGTCTCTCACAGACCCTTTT
>P_3350
CTCATCACTGGCGAAGAAATCAGTGTACTCCTGCTCCGTCT
>P_3351
CCCCCCGGGGGGGAAAAATCCGCCACCGTGAGAAGCCCCTC
>P_3352
AAGGAAAAGCCGACCCGGCGCGCAATCTCGATGATCTCCGG
>P_3353
CACCCCGACGGTGAAGAGCGCGACAAAGGTGATGAGGTACT
>P_3354
CACCAGGAGCCGCTCGGCCGCCGGCCAGGGCCCCGGAATCG
>P_3355
ACGAACTCGAGCGGGGTAATCCGGTAAGGGTCTATGTCGGG
>P_3356
TCGAGAAACCCGCGCTTGTTCCGGTCGGCCGGTTCATCCCC
>P_3357
GGCAAGGACAAGAGTTGCTGCGATTCTCTTCATATCACCCT
>P_3358
TTGCCCGGTTCTGTGAGACGCGGTATGGGCTCACACGGATC
>P_3359
ACGGTATGGGTGCTTTGAACCGGAGAGCCCACTTCTGGGGA
>P_3360
GAATGAGAGGGCGGTGTCGCCGTAAACCCGCCGGTCGAACA
>P_3361
CGGCTTGAGATTACCACCCACAGCTACACCTATGTCCTGCG
>P_3362
CCGCCATGGATCTGAACCTACAGCGGCAGGCGGAGAAGACG
>P_3363
ATTGGTTTTCCTGATTCTGGCGTGCAATTCCGACATCTGCC
>P_3364
TCGAAATACTCCTGGAGCAGCGGTTTGTACTCCGGATGGGC
>P_3365
ATGCTCCCGTTCCACCTCTGCCAAGGTCGTTACCTGCATGT
>P_3366
CTTGTCATAATGCCCGGCGGCGTAAAGTTCCTCGATATAGA
>P_3367
GATCTTCCCCAGATTCTCCGCCGCGGCGGCGGAGACGTTTG
>P_3368
AAACTCTTGTACACGAAGTCCACGAAAAGAACCGCCAGCAC
>P_3369
CTGAACACCATCATCAGCTGCGGTCACTCCCGCATCCCGGT
>P_3370
GTGAACCGCGAGTATCTCGGCAAGGACCGTCCGACCAACGT
>P_3371
CCCAGGAACCGCCCGAAGTTCTGGACCCACATCCATTCGTC
>P_3372
ATCACCATGGCTGCCAACGGCCGCAACTACTTCGTCATCCG
>P_3373
CCGCCGGTCGGAACAGTTAACTGAAAAAGCCCCTTTTCCCT
>P_3374
TAACACATGCAAGTCGAACGCGAAAGGGGCTTCGGCCCTGA
>P_3375
TTTCATTCGTGCGCTCAGCGCAAGGTTTTACGATACGCAAC
>P_3376
GCGGCAAGACGGTCGGAAATCGGCTTGTGGAAGACGACCGC
>P_3377
CTGCAAGATGCTGAAAAAATCCGAGAAGATGGCGACAATCC
>P_3378
TGGCTTCTCGTCTACGAACACCAGAAGGACGCCGCTAAAGG
>P_3379
GCTCCCGTCGGCGGGAGCCCCGGTGTAGCTCTCGTGCCAGG
>P_3380
GGGAAAAAGGAATCAGGCGGCCTTGCCGTACTCGACGAGCC
>P_3381
AGATCGCCCTCGCCAACCCCCCCCACGACTACACCGACCGC
>P_3382
CTTATTATGCCTATTGATAGCAAATATACTATGATGGCATT
>P_3383
GTTGCATACTATTCCCGCAGCGGCAACACCGATAAAATGGC
>P_3384
TCGTTGTAGTCGAAGAACGGCAGGCTCTCCTGACTCTTCTC
>P_3385
ACCTGGACGAGTGGAAAATCCGCTCCATCGTCAAGAAGTAC
>P_3386
CACGCTAAAGTTTTAATGTGCTTGTATTTGTTTTATTATTG
>P_3387
AACCGGATTCCGATCGTCGGCTGGATCCTCACCGGCAAGGA
>P_3388
GCGGGAGGAGAATCCCGAAGCGGCAATCCGGAAGCTCTTTC
>P_3389
CGCACCGACCTGTCCGTCAGCGGCTTCAGTCTCGTGGCTGA
>P_3390
GACATCAGCGGCACCATCGGCGAGCAGGCGCGGGGGGGAGG
>P_3391
CGCCCGCCATGCGGATCGCCCGGGAGGAGATCTTCGGTCCC
>P_3392
GGCGACCGACCCATGCTGGGCAAGTTCGTTCATCTCGTTCG
>P_3393
CGAAGAAAAAACGCCGGCGGCGCCGCCGGCGCGGCGGAAAG
>P_3394
CGCTCCCCCCGCCGAAGCCCCCGAAGTGGCGGCAGAACCCC
>P_3395
AAACGACTCAAGATTGCCGGCGCTGCCACCGAGGCGCTGCG
>P_3396
GCCGCCAGCAACGCACCTGTCAGCAGAACCCCCGTCACCAC
>P_3397
CGACAGCAGCCTGAGCCCAGCCCTCGCGTCCGATCCCCGCT
>P_3398
GCTTGTACTTCCCTCCCACCCAGTATTTCTGGGCGGTTTCG
>P_3399
CAGCGCCATGAGGATCTTGGCGCCGCTGCGCCGCTGCACCT
>P_3400
CTATCCCCAGTGCAAATTCGCCCTCTGGGATCCCCCCCAGC
>P_3401
ACCGAGAAGAAGTCCCGCTACGGCAAGATGTTCTACTCCTG
>P_3402
GCTCCGGACCCCCCTGGCAGCAGTCGGGCTCCAGCAGCGCG
>P_3403
CCATGGCGAGCACTCCCCCTCGGCCCCCCTTGCGCCGAGCT
>P_3404
AGTTCCTGCTCGTCACGAACCATTAACAAGCGGTAACGCGA
>P_3405
GTTTTGTGAAGGAGGTTACCCCGTGCGCAGCGAATTTCTCC
>P_3406
GGGGGATGGCGTAGGGGGCGCCGATGTAAGCCTTGAACGCC
>P_3407
AAGCGGTAGGCAAGCTCCTCCAGTTCCGTTTCCAGCTCACC
>P_3408
CTTCTGAACTTTTCCAGCCCCAGGCTCTCGATGATTTCGGT
>P_3409
TGTAGAAATTGATCCAGCGGCTCAAACCTTGACGAACCTCG
>P_3410
CTCAGCCAGCCGGCAAACGGCGCGGACTTCTACACCCACCT
>P_3411
ATGAACTACATGTGCAAGGTCATGGAAGAGAAATACGGCAT
>P_3412
CTCAAGTACTCCTCCTCCGGCAAGGTCCGTCTCGGCGGCCT
>P_3413
ACCCCGGGTCTGGTTCAATGCCGATCTGGTCTCACGCAACG
>P_3414
GGTGGCAACGCTGCTCCCCGCGTTTCTCCTGTCGGGGTTCG
>P_3415
GGATTCTGGAGCGGAACTTCCGCTGCAAAGGTGGGGAGATC
>P_3416
AGGATTTTGTTAGAGCATTCCGCGCAGCCCGTCACGCCCCC
>P_3417
AAGACGTACTCCGGCCGCTCCTGCTCGAAAAAGGAGGCGAC
>P_3418
GAGAGGAGGACATCGATCCCCTGGTACCGGTTCAGCACCCC
>P_3419
TCAATATGCGGCAGGTCGCGCAGTTCCCGGAAAAAGGAGGG
>P_3420
CAGAACTGAGACGGGCGGCGCCCGAACCCTTTGAACCTGAT
>P_3421
CCAGAAAAGCTTAACAATTACCGGGCCCTCATTCAGCGGGT
>P_3422
GGAAGGGATCTTCTACCACGCCCTCAAGCCGGTGCAACCGG
>P_3423
CCCCAGCTCACCGGCGATTTCGGCATCCTCATGGAGTGGGT
>P_3424
CCTCCTCATTGCCGACAACGCCCTCTGGTACGGCAGGGTGG
>P_3425
CGGACCGCCATGGAACAGCTCGTGCAGCATGAGATGGAGCA
>P_3426
CCCCAGTTCCCGGCTCAACTCCCGAATCTCCTCCTTGCCGA
>P_3427
TGGGAAAACCGATCAAAACCCCGCAACGGCAGAGCGCTGGC
>P_3428
ACGGTAGGAAACCGTAAAATCGCCTCCCTCGCCCACCTGTG
>P_3429
ATCAGCAGGCTTTGCCAGAGCGTTGTCATGGTGCCTCCCCG
>P_3430
CTGGTGGGGGATTCCCCCGGCGTCGGCGGCATCCGGCGGGT
>P_3431
GAGGGGATTTTCGCTGAGCGCCCCGGTGAACGTTACCGGTC
>P_3432
TCTCGTTCCCAATCCCCACTCCCCTCGAAAAACTACCTTTC
>P_3433
ATCCCGGTCCACTTCAAGTGCGAAAACCTGCAGCGGACCGG
>P_3434
CTCCACGTAGGTGACGATGGCGTCGATGTTGCCGAGGGTAT
>P_3435
GACGATGGCGATCTTCAGCACCGCCTTGACCATCTCCACGA
>P_3436
CCATTTTCGGGGTATGAGCCCGTGTCAATAATTTGATCTGT
>P_3437
CCCGCTTTTTTCCGGTGCCGCGGTCACCATCTCTTCTCCCC
>P_3438
CGAGCAGAAGAAGGCATGACCGCGCTCTCACCAATACCACA
>P_3439
CCAGGGACGCGAGCTGCATGCCGAGGCCATCTACCGGGCCG
>P_3440
CAGACGAGGAGGAGAAAAAACAGTCCCACGGTTATTCTGCC
>P_3441
AGCTTCGCTATAGGTAATCGCGTTCATGGCGGTTCTCCTTG
>P_3442
AGAAAATCACCTTCCCTACCCGGATCGGCACCGTGGTCTTC
>P_3443
TGAAGCTCCTCGGCAAGCTGCAGAACCCGCGCAAGCCGCAG
>P_3444
ACCTTCCTCTTCAGGATGCACGGCCTCGACGTGGCGCGGGG
>P_3445
CACCTCGGCCCAGCGGATCGCCCTCATGGGGGTGAAGGAAG
>P_3446
GCCGGCAGTCGGGGTGCCCGCCGTCGGCGCCGAGGAAGACG
>P_3447
CCAATACGGAGCTCCAGACGCGGGATTCCTTCCTCTCCGCC
>P_3448
CACCCACTGTCACCTTAACGCCCCTCCGCTTTTATCCCGCC
>P_3449
TCCAACTGCATCTGCCCCAACAAGGACGAGCAGCGCTTCTC
>P_3450
AGCGATCCACATGCCGAAGGCGTTCACCGGACCCTACGCCG
>P_3451
CCGGGAAGGCTCTCCAGCGACGAATACGAGGAGATGAAGCT
>P_3452
AATTACACCTTCTACCACAGCGTCAACGTGGGGGTTCTTGC
>P_3453
GACACCGGCTGCGGCATCCCCGTCGACGTCATCCACACCAT
>P_3454
TCGCCCGGGACATCGAAGGGCGCAAGCGGGCCGAAGAAGCG
>P_3455
CCCCAGGAGCTTCCCCGCCGCGCCGACACCCACTACTTCGC
>P_3456
ACCGTGTCCGGCTCCGGGAGCGGGGATTCAACCAGGCGATC
>P_3457
TCAACCAACTACAACACAAGCCGTAATCAGTTATTCACAAA
>P_3458
ACTTCACTGCCGAAATCACCCAGGAGAAGCAGATTGCCCTC
>P_3459
AACGGAAGCGGCCGCAATCACGGCCACAAAAGAGGAGGGGG
>P_3460
CCCTCTCCCTCGGCTTTTCGCCGTGCCCCAACGACACCTAC
>P_3461
AAAGACCGGCAGGTTCCGCTCCGGAACCGTCATCCCCTTCT
>P_3462
ATGTTCTCCAGGTGGATCGGCGAAAGCGGCGTCTCCCGGGG
>P_3463
GGCGACCGTACTGCAACCATCGAGAAAGCGCTCCGCGATGC
>P_3464
CGGGGGGTCCAGACCCACGGCAGGAAGGGGGAGTCCGCCAC
>P_3465
GACGACACCGGCACCACCGGCGCCCCCGCCAGAAAACTCCC
>P_3466
GGCCCCATCCGGGATCTCTCCGCCAAGTATTCGATCATGCA
>P_3467
CGGCGGCTACCGCTGCGACGCCATCACGGAGAAGGGGGAGG
>P_3468
CGTTCCCTTCCCGATGCCAGCCGTACATGTATCCCCGCTCC
>P_3469
CCGTCCGAGCGCAGAAACGCCGCAATCCTCCCCGAGGAGAT
>P_3470
TCTACCACATCCTGAAAAATCCGGTTCTGCTTGGCCTTGCG
>P_3471
ATGGACGAAACGGCCGAGGGCGTAGTAGATGTAGAACAACT
>P_3472
GTCGTATTTTTTGTGTAACACCCAAATTGTAAAATAGAATA
>P_3473
ATCAACCTCCCCATCGTCAGCTACTTCGAGGTGGGGACCAT
>P_3474
AAGGGGGGGGACGTGCCCGGCGTTGACGTACTCCAGCTCCA
>P_3475
CCACAGAAAGAGCCAAAGGGCGTTCTCAGCGCATCCACCAC
>P_3476
TCGCCCTGACCATTCCCTCCCTCCGGGAGCGGATGGAGGAT
>P_3477
CAGTCCCTTGCCGGCCACTACCGGATGATCTGAACGGACGG
>P_3478
ACCGTTTTTCCCCGACGGAGCCCCCATGCGACTGCCCCGAC
>P_3479
GTAGGTGACCACCGGCACGCCGGGATGCCGCGCCTTCATCT
>P_3480
ACGACACCTACCCCCACGTGCGGGAGGGGGTTGCCGGCTGG
>P_3481
GGGCAAAGCCGGTCCGCTCTCCGCCGAGGGAGATGGCGAAC
>P_3482
TTCATACATAGTATACCCCGCCACATTGTGCTTCGCAACAA
>P_3483
CGTAGAACTCCTCCACATCGCGGGGGGAGAATGAGGTTACG
>P_3484
TCCAGTGCCCCACGTCGAAGCAGTGCCGCAGGCGGGGGTGG
>P_3485
GTTGTGGGCGCAGCCCAAGGCGGAAAGGGCCAGGGCGGCCA
>P_3486
AGGCTTCGAAGGGGGGCTCACCACGCGAAAGTATGCTTCCA
>P_3487
TTCGGGCAAATCCTCGGCCACGCCGCCGATCCGGAACCAGG
>P_3488
TATTGAGGTTTTGACCGAATCATTTTGTTTGATTCCCGCAT
>P_3489
CCCCACCGCTTCCCCCGGATCATGGAGTACATGCTCCCCCC
>P_3490
TGAAGAACCCCGGCACCCCCCTCCCCCTCTTCGGCTCCCTC
>P_3491
TCGGCCCGCCCCGCCACCACCAAGATCCTGGAGGAGTTGGT
>P_3492
CGCCTCGCCTTCACCACCGACTCCTACGTGGTGGACCCGAT
>P_3493
CGACCCACCAAAGGCGGTCCCGCCATCCCCCGCTGACGGTG
>P_3494
GCAGTTTTCGTGTATGGTTACAGGGGCATCACATCGGACAT
>P_3495
GATAGAACGCAAAGGTCAGGCGAAAACAACTCAGGAATCAG
>P_3496
CGGCGGTGGGGCGGTCAAAGCCGGCCATGAGATTGATGAGG
>P_3497
AGACCCACGCCCTCGTGAGCCTGCAACGGGCACTGGGGGGC
>P_3498
GTCCAATCATCCTGCCGGCGCCGTCCACCATCTGGGACACC
>P_3499
TGGGATTTGCTGAATACCTTCAGTTTCACGCCGCAGTTCTC
>P_3500
GTGGATGAACTGACGCCGGACGAGAAGGCATACTGGCAGAT
>P_3501
ACCCCCGGAACCGTTTGCAGCCCATTGCGCAGATACGTGTC
>P_3502
CTTTTTCTACCAAAAAAATGCTACAAAGACAACCTGATGAG
>P_3503
TCGTTAGCATGAGGCGTTTGCACAAACACAGGCTACTGCCC
>P_3504
TCAATACCGCATCCTGGGCGCTCCTCTCCTCCGTCTCCGGC
>P_3505
CAGGAACAGGCCAGCATTGGCTACCTCACCGACATCGGCGC
>P_3506
CCAGGCATTCCCGGTCGCCGCTGCAGTAGGGAAGCCGCTCC
>P_3507
GCGGTCATCGTCGACGGCGACGGCCAGGTGCTCCTCACCAA
>P_3508
AACCGGGAGTTCGCCCGCCACCCTGCGGTGGCGGCGATCCT
>P_3509
GAGCGCCGCCCGGAGCGCCGCGCTGAAGTTCTCGGTGTCGA
>P_3510
ATACTGGCTCCACATGTAGACCACGCCGTAGCTCTCGATGG
>P_3511
GATCCCCGCCGGGCTCCCCGCCAGGCCGTCGGAGACGGTGA
>P_3512
ACGCGGCCCAGGTCCAGTCGCGGGTGAAGAAGCTGGAGAAG
>P_3513
TCCACCGGCACGGCCAAGAGCTGCCTCTTCTCCGACGAGGG
>P_3514
AGGCTCTCGGTCACCGACCGCTGCAACCTCCGCTGCCGTTA
>P_3515
CGACATCTACCCCGGCAGCGCCCTGGGGGGCCTCCACACCG
>P_3516
GTCGGGAGTGCGTACAATTCCGAAAACCAGCCGCTCTACGC
>P_3517
GTTCCGAGGGAGGTGAATTCCTGGACCACGCCGTGGAAATG
>P_3518
ATTCTCCTGCATCAGCGGCGCCGGCGGGGTGTTCCCCGTGC
>P_3519
TAGAATGTTAACGTATGTGTCGCGCCTGCTCCCGGGCACTC
>P_3520
GTTTTCCGCCTATGGCGGAGCGGCGTACATCCGAACGCGGA
>P_3521
AGAAACGGCCGGGTCGCACGCGGTGCCGGCAGCCTCGCCGT
>P_3522
GGGCGCGCTCCTCGTAATCGCGGAACATGTCGAAACTGGAG
>P_3523
GTCCTCGGCCATGAGCGCCACCCGCACGCTGCGCAGCACGA
>P_3524
GCACAGGTCTCGGAGGTGCACAGCAATTTCCTCGTCAACCG
>P_3525
GGGGAATGACTTCTCCGCCGCGAAAAATTATGCGATCGAGC
>P_3526
AAAGAGAAAATCCTCCGCGGCGCTCGAGACATTGACCTTAC
>P_3527
ACTCGGCGATGTGGGGGAGCCGCAGCTTCACGCTCTCCAGC
>P_3528
GAATCATTCTTCCACAAACACGGGGAGATTTCAACGTTCAT
>P_3529
GGGGACCATCCGAAGCAGCGCCTATGCCAAGGCGATCAAGC
>P_3530
CCCGTCCCCCATCCTCCCCTCCGAAACCCCAGGACAAGCCC
>P_3531
GAGACCGCCAAGGCGATCCGCGCTGCCGCCGCTTACAAGGG
>P_3532
GAGCAGTTCCAGGGAACTCTCGTAAAACTGCTGCTCCCGCA
>P_3533
GACCTGCGGCAGGTCTGGCGCGATTCGCCGGTGCTGGAGAA
>P_3534
AAGGTGCAGTAGGGGATCGGCTGGCTCTGGGCGAGGATCAC
>P_3535
GCAATTACAAGACCAACACTCCGAAACAATACAAAAAAACC
>P_3536
GACCGCCGCCACCTGGACCGCCGCCACGAAGAGCTGCACCA
>P_3537
TATGGCCAGCGGCTCCACCGCCCAGAGGAATGCGGCGGTGA
>P_3538
GAACTTCACGTCGTACTTCGCTTCCACGGCGTCCAGCACCC
>P_3539
AACGGGATGCCCACTCCTCTCGTTGTCAAGCAAAAGACGAG
>P_3540
CAAGCACCACATCACAGGCACCAAGGTAAATAGAGATAAGA
>P_3541
GTTGAACGATTCAGGCAAACCAGGCTCCAGGGTGTGCTTAC
>P_3542
AACTCCGGCTTTCTAACTTCCTGGATATTGAGAAAAACCTC
>P_3543
CGATCTCCATCCACATCCTCCGGGAAGAGAGTTTCCTCAAG
>P_3544
CTCGTCGGGGCCGTAGCTCACGTTTTCGCCGATGGTCCGCT
>P_3545
AATCATTCCGAGGGGGATCGCGTGTCCGGAAGTATCGCCGA
>P_3546
TAGGGGGCGGAGGACGGCCCCCATCCAAAGAAAGGGAGACG
>P_3547
CCACGTCATGGTGCAACAGGCTGTCGGGGCTCTTTTCGACC
>P_3548
TGCTGAGAGCGATCATCGCACGGCTGAAGCAGGGGCACCGG
>P_3549
GTTGCGCGGAAAGGAACTCGCGATTGTTGTAAAGGCTCATG
>P_3550
CGAGAAAGGGTTCATTCGTGCCGAGGTCATCGCCTACCGCG
>P_3551
AATACGCAGACGAGAAAAGGCGGCTCCGCACGGGGCCGCCT
>P_3552
AAAGCTGAAGAAAAAAATTACGAAGATGACATCCTGGAATC
>P_3553
GGAGAAGAGGAGTTTTGCCGCGTCGATGGTGTAGAGGACGA
>P_3554
TTGTTCCCCCCCCCCACCACCAGGGCCGTGGCTTCGCCCTT
>P_3555
TACTCCTTCAGAAGGTGCCGCAGGGTGTGGACGGCCCGCGA
>P_3556
TGGATAACTGGGCAAACGAGCTTCCCATATAAATCTATATA
>P_3557
ACGACACACTGGTGCCGTTACGGATCAAAGCCACGGAAGTG
>P_3558
CGATACCGAAATCGATCTCTCCGAAATCGAAGGATTCCTCA
>P_3559
CTCCGTGCCGGCGGCGGAAGCGTTCGCGGAGGGAAACACCT
>P_3560
CGTTCAGCTTCCCCCCCTCGCGGATCGCCCGGAACGTGTCG
>P_3561
TCTCCGAGCAGTTCGACTTCCAGGACGGGATGTTCTGCGCC
>P_3562
ATATCCACGATCGGCACCCCCTTCCCGATATAGCGGAACTC
>P_3563
GCCACCACGGCGTCGAAATCCTTGAAGTTGATGTTGATCAG
>P_3564
GCGAAGCGGGAGATGAAGAGCGGCCAGACCGAGCCCTACGT
>P_3565
GCGAGGTGCCAGGCCCGCCGCTGCCAGAGGGTGTAGGCCAG
>P_3566
CCCCGCCGCTCCACCTCCCGCATCAGCTCCTCCGAATAAAA
>P_3567
AACGCTTGTATATTTTGATGCAAGAAAAATATTTATTATGC
>P_3568
GCGCCTCCCCGGCTCCCTCCCCCACCAGCAGGAAGCCCTTG
>P_3569
CCCGCAGGGCATCCTCGGCGCGGATCCGATCGGTGATGTCG
>P_3570
GACGGCGATCACCTACGGCACGGCGTTGAGCGCCACACAAC
>P_3571
GAGAACAGCCTCGTGAATCTCGGGCTCCTCGAGCAGTTCCG
>P_3572
TGGTATAAGAATGGAATTTACTAGCACAGTTTAGGGGGCAT
>P_3573
GTGCGTCAGAAGATTGACCACCAGCACCTCGTCCTTCCCCT
>P_3574
CCGGATAATGACCGTATTTCCGGAGATGGAGCACGCCACGT
>P_3575
GCAGGGAACTCAGGAAGTTCCGTCGGCAGCCCCAGAGTCCG
>P_3576
CAGGGTGACGTCAAGATTCACGGCCACTCCATCGAGTGCCG
>P_3577
TTGTGGACCAGGGTGAAGACCGACTCGAAATCCCCCGGTTC
>P_3578
CTCTGGAACTTGAAAAATTCCTCGAAATACTCCTGTACAAC
>P_3579
TGGCAAGGCTGTCGCGGGTCCGGTCGAGAATCAGGCGGGCG
>P_3580
GGAGAGGGCCTTTTCAAGCGCTGCCCCATATACCTTGCGGG
>P_3581
CACCGCCGCCATCTGCCACGCCCTCCTTCCCGAGGGGGATA
>P_3582
TTCGCCCAGGCGTTTTCCGACATCTATACCTTTGGTCCCAC
>P_3583
TCTCCCTCCGCCTCGAACCACTGTGCCGCAACGCACCGGCA
>P_3584
TGGTTAACCCCGCCAACAAGCGTAAATACAAGATCCTCGTT
>P_3585
TCGATAGGAAATGGCTATGGCGCTCTTCACCGAATTCTCGA
>P_3586
AAGAGCGCCATAGCCATTTCCTATCGAATGATCCGAGCCCG
>P_3587
GCCCGGCAGTTATCACGGCGCCGTTACCTGCACCACCGAGC
>P_3588
GCAGCTACATGGAGCGAAAGCGCGACAAGCTTCCGGAGGGG
>P_3589
AAAGAAATTCGGGTTTACAGCCGTGACGAAAAAAAACAGGA
>P_3590
CGCACTCCCTCCCTCTCAATCGTCCATCACACCGGAAGCCT
>P_3591
GCCCAAACGAAAAAACAAGGCAACTAATCACGATTTCAACA
>P_3592
GAGGCGTTGGCGTGGACCGACACGAAGAGGTCGGCGTTCAC
>P_3593
CTTCATGGACCTCTCCATTGCCACCTTCTACAACCTCTATC
>P_3594
TTGGAAATCGCTCAGGCATTCCAGGAGAAGCGCCTCGAACT
>P_3595
ATCCTCATCGAGGGGCCCCCCGGCGTCGGCAAGACCGGCCT
>P_3596
AGATTCTTCTCCCGCAACAGCGGCAGCGGGTTCACGATCAT
>P_3597
CGCCATGCAAAAGACCATCACCGAACCAAACCTCCGCCTCC
>P_3598
CACAACCCAACTTTTTCATTCCCGAAACAGCGCTGTAACCG
>P_3599
ACGGCCATCGACGGGGGGGACCGCTCCCTCCGGCTCCATTC
>P_3600
TTGATGAAGCCGCTTCCCCCCTGGATGACCGGGAGCCCTTC
>P_3601
GAGCCGGAGATCGAGAAAAACGGCACCCCGGCCTCACCCGC
>P_3602
AATAACACTGAAAAGCATCTCAGTGGGAGAACGAATGGTTC
>P_3603
TTAAGAGCTTTGTGTCAGACCTGCAATGCCAGCATACGCTC
>P_3604
CCTGACCTTTTCATCCGTTGCGATCGGTGCCGATGTGCGGG
>P_3605
CACGGCTGCTTCGTTTCGCGCTGCCAATACCAGAATCCGCT
>P_3606
CGAATAGCGGCATCCGCCGTCAGCAATTTCTCGCGAGACAG
>P_3607
AAAAATGGCCGGCGTGCTCGCGCTCTTCCCGTGCCAGGGTC
>P_3608
GAAATGACGATCAATTAAGGCAGTAAATTCAGAGGAGGATA
>P_3609
CAACAGTGATTCTGAAAAATCCGGGAATGTGGCGGCGGACT
>P_3610
GTGGGACTCCCCCCGTTTCGCCTTGGTCTTGAGGAGGAAGT
>P_3611
AGGAGCCGTTCGAAGATCCGCGAGAGCCCCTTTGCCGCCAG
>P_3612
GAAGCAGACGGCACTGGCGACAAAGCTTCAGGAGCTCAAGG
>P_3613
GGAGAACGAACATGAAAATTCCCCATTACCTCACGGCGGCA
>P_3614
CCAAACAATATTCATGAATGCGTTTTTTCAGGTTAAGCATA
>P_3615
GGTCCGGTGTCCAGAGTGCTCTACAGACTTGCATTCGCCCG
>P_3616
CGGGTCAGCTATGCCGTTTGCGAGAAAATGGCACTGGGACC
>P_3617
TTGCCAAGAAGCAGATCCCGCACGAATCCGCCAACGGCATA
>P_3618
GCCTCTTGAGCCGGTGCCGGCGGAACTGGCGCGACTGGTTT
>P_3619
CCCCGATCGGAAAGCCATAGCCCCAGTGACCGTCGGGCATG
>P_3620
CTTGTGTGGCCGCTCCACGGCGTTGCGGGCCTTTGGGTCGG
>P_3621
GCTCCTGTGCTCTGCTGGCGCCGAAGTTGTCCGATGCGCAA
>P_3622
TCCCCGCAATCTCTCCATTTCCCTCAATCTCGCTTCCTTGA
>P_3623
TCGACGAGATGAAGCGCCAGCGGGCATTCCTGGAGCTGGTG
>P_3624
ACGGGGGGGCTGAACGCCCCCCCGTTTTCGTCTCTCCTGCG
>P_3625
TGAGGTCTACGGATTCAGTGCCGGCATCGCATTTTGCTACC
>P_3626
CAACGGCAACCTTGTGAACGCCCAGACGGTGAAGGACGAGC
>P_3627
GTGTGCGGGGCACAGAATTTCAAGGCAGGAGATAAGGTGGC
>P_3628
GCAAGGGTTCGCAGAGATTGCAACTCTCGCAAAAGCGCAGT
>P_3629
AATAAACTTACTATTTCTTCCCCTTCGGGGCGACAATCATG
>P_3630
CATCCAACTCACTGGCAACCCGCTCAAGGGCCTTCAGACCG
>P_3631
CAGAACGGTACGAAGCATCGCTCCCTTCGGATGCCAGATAA
>P_3632
CACAAGCTCTACGAAAAAACCGTAGGAGGAGACGCCGGTAA
>P_3633
CAGATCAAGACCGATTTCTACCGGGCGATCTATGACAGCCA
>P_3634
GCGGTGAACATCTTCCGGCGCGCTCAGGAGAAGAAACGAAG
>P_3635
GACACGGTGCGGTTCAGTCTCATCCTTTCGTTTTCCGGCAT
>P_3636
TCCCATCCCCAACCGGTTTGCCGGTCGAGTCCAGCGGTGCG
>P_3637
TTGAACGGCGCTTCAAAATGCTCGACCGGCGCAAAATCGGC
>P_3638
AGTTGCGGCTCTTTTCTCACCGGCCGACTGCGCACAAGGCC
>P_3639
CAGTTGCTCCGTCGGCATCGCCCCCAACAAGATGCTTGCCA
>P_3640
GGGAGCGGCGCGGAGGATTGCCGCCTTTCGGGTGGTGTTGT
>P_3641
TGGACTCATCACGAAGGATACGGTTATCATCGAACCGACCA
>P_3642
ATCTTTCCAGCTGAACTGCTCCACCGCGCTCACCCCGAAGC
>P_3643
CCCCTTGAGAATGTCGCCGCCGTCTCGTGGTGGGTGCACGC
>P_3644
GGCCTCACGGACCCCTACAGCGGCAATCACATGGGAGTCAT
>P_3645
CTGTGCCTCGCTGCCGTAGGCGTAGATGGGATACATGACCA
>P_3646
GGTCAAGCCGTATCGCACCGCTCCACCGCCCTTTGACGCGC
>P_3647
CTCGATGTCCCCAACGCAAGCAAGAGTGATGTTCCCATTCT
>P_3648
TGCTCCGCGCAATCGGGGCGCGCCAAGCAGCGCCCCCACAC
>P_3649
GTCCAGGACCTGGTCGGATGCGCCCTGGCGGCGCTCGAAAG
>P_3650
CCCCTCGTCTCCATAACCGGCGCCCTTGATACCCTGCGGGA
>P_3651
GGAGGATCACCCATGAAGAGCCGTCGTCGTTTTTCCGCCGA
>P_3652
GGAAGAAGCTGTAAAATCTGCACTTACGGTTCATCCCCGCA
>P_3653
GCTTCGCGCGGTGGGGCTCTCGGAAAAAGACATGAATCTTC
>P_3654
TGATTAGATTACGCCAGGATCCAGTTTCGCGATGACCGGTT
>P_3655
CCATTTGGTCTTCAGAGAAGCCGAAACGACATGAACGGTCC
>P_3656
GGGCGGATGGCCCTGGAATTCGAAAAAAAATACACCAAGAA
>P_3657
AGGGATCATTCTCACCTCTACCATTAGTAATGTTGTCTCGC
>P_3658
CCAGCGCCCATGTAGATGGGCGTTCGGCTCACATCACCTCT
>P_3659
ACCGGGACCGACAACTGAAGCTAACGTTTTATCGTCGATTT
>P_3660
CGGAACATCGAGAATCTCGGCGCCAGCCGGTGTCACGGCGA
>P_3661
GCTTACAAGAGCTACCGCGGCATGGGCTCCATCGGCGCCAT
>P_3662
GGAGGGGTTCTCGTCAAGCGCGGATTCGCCTTTACTCCTGA
>P_3663
ATCACCCTCCTCGTGCTTCGCTATGCCGCCGAGTTTGTGAA
>P_3664
CCCGACCGGGAGGGGAATTTCGCAAAATTCTGGCCCGTGGA
>P_3665
CAACAGGCGAAAGTAATTCTCTGGAAAATTTTGTTGAAGAA
>P_3666
TGACAACGAGACAACAGCTGCTGCAACGATCCTTTTCATTG
>P_3667
CCGGCGAAAACGGCATACCCCCCCTGGAACGGGTTGTGGCG
>P_3668
GAGCGGCTCGGGAATCGCCGCGGCCCCCAGGAGGGTCAGCC
>P_3669
GGCAATGACGGCGTCGAATCCGGGAGAGATGTCCCCGCGCT
>P_3670
TTCAGGTTGATCAGAAGCTTCGGGAACCAGGGGCGGGGGTT
>P_3671
GTCCGGGCATCCTCCAGCTTCAGCTTCTCCACCAGCATCGC
>P_3672
GGTTGTTCTGGTTGGTGAACCCGGCGTAATCCTCGAACTTC
>P_3673
CGGTTCCGTGCCTCGTCGACCTTCTTCTGCACCTGACCACC
>P_3674
TCCTGCGCTTCGGCAACCCCCCGTTCCCGCTCCACGAGGGC
>P_3675
AAGCAGCTTCGCGACAAGTTCGAGTTCGCAAACATCATCGG
>P_3676
CGAGGATGTGTCGATCGAAGCGGTTCTCGCCATTATCAAGA
>P_3677
AAGATGGTGGAAAAAACCATCAAGACCATCAAGTAACAGGT
>P_3678
AGGACGACGATCGTCGCCACCAGCCCCAGCGTAATCTTCAT
>P_3679
CGTGCCTCTTCGGCCTTGGGCGAGAAGAGCCCCTTCAGCAT
>P_3680
CAGTATGTTGATAAAAAATGCTTAGATGGCATTGGAGTGGC
>P_3681
GGCCCAGGGGAAGGGATTCGCGCTGCAGCGGACCGTTTCGG
>P_3682
TGATGTAGGTGCCGCATTCTCCCGGATTCTCCGCCAGCCGC
>P_3683
CATCGTCATCGCTCTTTTCGCCGTGGTTCCCTATCTGAACC
>P_3684
CACGATATCGACCTGCACCTCGCCCACCACGAAGGCCCGCG
>P_3685
GAATGATTGCAACAATTTCGCATCAAAGCCTTGAATACGCT
>P_3686
GAGCGTCAGCCTCTCGGCGGCGCCGTTGTGCAATGTCCGGG
>P_3687
AACCGCCACAAGGTCGACCACCTTTTCGGCAAGGGCCCTCT
>P_3688
TTCAAGCGGGTTTTCCAGCTCCCCGCCAAGCTTTTCACCGA
>P_3689
ACCGCACCCCCGACGAAGCGCGTGACGTCGAGGAGAAACGG
>P_3690
CGAACAGGTTGGGATAGCGGCTGCCGGGCCCCGCAAAGCTG
>P_3691
TCTATTTCCGGCATGTTACGCAAGAAACATGAACGCCGGCT
>P_3692
CCGAGATGGACCTTGCGCCGCAGCAGCCACACCACGACAGC
>P_3693
ATGATCGCGAGGGGGTTTTTCCGTTTCAACTCCGGCAGCAG
>P_3694
TTAGTTCATCCACAATCACGCTGTGCCTCTCTCTCCGTACG
>P_3695
GATGACGGCAAGAGCACCCTCATTGGGCGGCTTCTCTGGGA
>P_3696
CCTTCCGCGAGATGGGAGCGCTCTTCACCCTCGGCTACCCC
>P_3697
CGCTGGACCTTCTCCGGCGGCGCCATCCGCGGCGGAATCTT
>P_3698
GGGAGAGAAAATGGGTTGCGCCGCACCAGCAAACATTGTAT
>P_3699
TATGGCCGCATGCTTGCCGGCGTAGTTGTCCTTGAGCCAGG
>P_3700
AGCCGGTTCAGCGGCTCGCGCTATTTCTCCCTTACGGGGTA
>P_3701
CCTTCGGCGTAGAACCGTTCCTCCTCCGGCTCCAACTGGTA
>P_3702
TTGGCGAGAATATCCGCTCGCGGCGCAGTGCCCCCTCGTCA
>P_3703
GCTGGCTGCCATGAGGGAAGCGGTAACCAAACTGATTCTCC
>P_3704
CGGCTTGCCGAAAAACTCCCCCCCCTCACCCTCTGCATCCA
>P_3705
GCAAAGAACGGGGTTGGCGCCAGCATGAGGATTTTCAGTCG
>P_3706
CGAATTCTGTCGTATGATTTCGGCTTGTGACACCCCACCAC
>P_3707
AACCTGTGTAAAATCCATCGCAATCCGGGAGAGTTACGTTG
>P_3708
ACGAAGAGACGGAGAAAAACCGAAAATTAACCGGGACGAAC
>P_3709
CTCCCCATCGTCGCCATCGGCGGGATCTCCCGCGACAATGG
>P_3710
GCGTCCGCGCCACCCAGTTCCGTTGATTACGAATCAATTGC
>P_3711
GTACGAGATTTTGGAGTACGCGCAGAAGAACAACTTCAACA
>P_3712
CGGCCGAGCTCCGCATCCCGCAGCACCTCTTCGGCGATGGC
>P_3713
GCAGCGGCCGAAGAAAAACTCGAAAAAGACCGTCATCACCA
>P_3714
TCACCATCACCCTCCCCAAGCGGGAAGAGACCAAGCCGAAG
>P_3715
GCTCCGAGACCCGCAGGCCGCAGGAGTAGAGGGTCTCCAGG
>P_3716
CAGCAGAGCGGCGCCCGCCCCCCCTCCTCCTGCCAGAACTC
>P_3717
GGCGGGACGGATGGGTGGCGCTGTCCCTGCTTCGCAAACGA
>P_3718
ACCCGCTCGATGGACGACACCAGGAACGTATCCGCCCGGGT
>P_3719
GCGGACGATGCCGAGCCCCACCGAAAAGGCGAGCGAGAGGG
>P_3720
GAGAATGCCACCATCGAACTCAGTGCGGAAACGGTGGACGG
>P_3721
CTCTGGCGCACCGTCGTGGCCCGGGAGCGCTACGGCCGCGC
>P_3722
CCTGAGCAAACTGCAAAAACCAAAAAAGAAACTTTGACGGA
>P_3723
GCCATGATTCTCGGCGCCTGCACGAATATGGTCCCCCGGGA
>P_3724
CCCTGCCGACCAGCTGGTGGCTCCCCTCTGGTCGCTGCGCA
>P_3725
TATTTCGGCCGGGTAAACCTCATGAAGGGGGCGATCCTCTC
>P_3726
TGATCCCGATCATCCTCCGGCACGAGCTCGGCGACGATCCG
>P_3727
CCCTTCGTCGGACCCGACTCCTGCCACGTCACGTACACCTG
>P_3728
CGGCGAATACCATGGCAAACCTCCTCAGTTAAATTGGGATG
>P_3729
CGCCTCGGTGTGGAGAGAGCCGTAGCGGTTGATATGGGCCA
>P_3730
TTCCTCGTCGTCGGGCTTCCCGGCCTTGCCCTTGCGCTCCC
>P_3731
GGGGGCGATGGCATAGGTTTCCCGATCCCGCTGGAGGATCG
>P_3732
GTTGGCATCAGGAGGAAAAGCAGTGCCATGCCGGCGACAAA
>P_3733
CTCTTCAACCTGATAAAAAACCCTGATCTGATCTATGCGGG
>P_3734
ATAGCCGAGCTCCCGGAAAACATCAAGGAGGAAATCTTTCC
>P_3735
CCAGCGGGTCGGTGACGGCACGCACCGAGTCATCCAGTTCA
>P_3736
TTGACAAAACCCCCTATTTCCTATAACAATTTTGCGTTTTT
>P_3737
TCGGCGGTGAAGGCGATCCGCGTCAGCGCACCCCCGGCATG
>P_3738
CAGGCGCTCTAAGGCCCGGGCGGCGGCGAGGCGGACCTCCT
>P_3739
CCCAGCGGTCGAGGGGGATGCCGGAGAGTTGCAGCGACAGG
>P_3740
CCGGGTCCGCCCGGAACTCTCCCTCGCCTTTCCGGCCGCCG
>P_3741
GACCTCCCAGACGTATTGCTCGGTAAGGCACTGTTTCTCGT
>P_3742
AAGAAGATCCATGACAACTGCGAGCGCCGCCCCCACTTCGA
>P_3743
TGCGTATACTGTATACAATTCGGTGGGAAAGTATGTCATTT
>P_3744
TATCCGGTGTACTCAACCCGCGTAGGAAGCATGTTCTGCAG
>P_3745
GAGCGGATCGGCACCCCCGACCGGAGCCTTTTCGCCGTAGA
>P_3746
TTCACGCCATGGGACAGCTGCGGCGCCATGCCCGGGGCTTC
>P_3747
GTTTCCAGCTTCATCAAGCGCGGCCTCGAGGAGGAAAAGTA
>P_3748
GTATCACAAGCGGGTCGAAGCGGTGGACTTCACGGTCAAGC
>P_3749
AAGGAATTTACCGCGTAAAACAAGGACGGTGCTTCGCCCAT
>P_3750
GGGAGCATCCGGTTTGACGGCACGGACATCCGGGAACTCTC
>P_3751
GACAAGGAGTATGTCCTGCGCGATTTCACCCTCACGGTGCG
>P_3752
TGGCCCACCGTGGTCTTCGGCTGGATTCTCAATCTCGTCCA
>P_3753
TTCTGGTGGAGTTCGAGCTGCGGGAGTGGGAGGACGGCTTC
>P_3754
AAACGGTGACGCCGGTGGCGCGGATCTTCTTCACCATCTCC
>P_3755
GAGTTCGGTGAAGTTCACCCCGCCGAGGAGCCCGTTGGGGC
>P_3756
ATGACGGTGCTGATCGGCGGCATGCGCGCCCTGAACGCCAA
>P_3757
GGTTAACAGTAACCACATCTCGCGTTTTTTCTCGTTTCATC
>P_3758
AAACTGGTCATGGCAGCCCTCTGGACCGAAGTCTGCCTGGC
>P_3759
AGCAGGGTTGAACCCTGAAGCCCTCTTTCAGTTTTCTCTGT
>P_3760
AGGATGACCCATGAATAACGCAGCAGTGGCCCTCTCCCGGC
>P_3761
CACCCGTCAAACGCGGTTTCCAGCGCCGCTATTTTCCGACG
