# Supplementary material for: EnDeep4mC predicts DNA N4-methylcytosine sites using a dual-adaptive feature encoding framework in deep ensembles
Source: Genome Res. 2026 Mar;36(3):589–99. doi: 10.1101/gr.280977.125 (PMC12951953; doi:10.1101/gr.280977.125)
Supplement: Supplement 1 [file Supplemental_Code.zip › Supplemental_Code/EnDeep4mC-main/data/4mC/4mC_G.pickeringii2/test_neg.txt]

>N_1
TCTGAAGGAGAGTAGATGAACCCTCACCTCTATCACACCCT
>N_2
AGATGAACCCTCACCTCTATCACACCCTCTACGGCCCCGAA
>N_3
ACCCTCTACGGCCCCGAAAGCCTCAACTTTAAGCTCTTCAT
>N_4
CCGAAAGCCTCAACTTTAAGCTCTTCATGGCGATCAACCAC
>N_5
CTCTTCATGGCGATCAACCACGCCCACCACCCGCTGCTGGA
>N_6
CTCGGCGGTTCGAAAATCGTCTACCTCTACGCGGCGATCCT
>N_7
GCTACGTGGGGCTCTTCTGTCTCGCCACGGTCCTCGGCCTC
>N_8
CTGAAAGGAATCGCCCAGGTCCCACGCCCGGGGCTCGCCAT
>N_9
TGGTCCTCGGCGAGGTGAAGCTTCGGAACTCGTTTCCGTCG
>N_10
GCTTCGGAACTCGTTTCCGTCGGGGCACGCGATCTTCGCCT
>N_11
GTCGGGGCACGCGATCTTCGCCTTCGTGACCGCCTTCACCC
>N_12
GTGGAAGGTGCCGCTCTATGCCTTTGCCGTGCTGGTGGCCT
>N_13
TGGGTGGTCTGGAAAGGGTACGAAGCGTTTGCCGGCCGAAG
>N_14
CGTTTGCCGGCCGAAGGGGGCGGCAGAGGGAGGGGTAGGAG
>N_15
AGGGAGGGGGGCGATGGCGGCATCGCCCCCTTTTTCATGTC
>N_16
CATCGCCCCCTTTTTCATGTCAGAAGAGGTGCAAGGTGGCG
>N_17
GCGTTGAGAAAGAAGAGGAGCCAGCCGGCGCAGGCCGATAT
>N_18
AGGCCGATATGCCGAGGTACCAGAGATAGTGCCGCTTGGTG
>N_19
GATAGTGCCGCTTGGTGAGGCTGGCGATGGAGGAGAGCATG
>N_20
AGGCTGGCGATGGAGGAGAGCATGATGGCGATCTGGAGGAA
>N_21
CGATCTGGAGGAAGATGAGGCTGTAACCGAAATTTCCCCCC
>N_22
TGAGGCTGTAACCGAAATTTCCCCCCATGAACTGGGCCTTC
>N_23
CCCCCCATGAACTGGGCCTTCTCCTTCTGGAGCGCCAGCCC
>N_24
TCCTTCTGGAGCGCCAGCCCCTCGGCCTTGGTCTTGATCTC
>N_25
TCGGCCTTGGTCTTGATCTCCTTCTTCTCGGCGTCGTAGCG
>N_26
CGTAGCGCTTCACCTCGCTGCCGTACGTGGCGATGGCCTTC
>N_27
CCGTACGTGGCGATGGCCTTCCCGTAGCGTTCCCGGGCCGC
>N_28
CGGGCCGCAGGCGAGAGTTTCTCCTGGGTGGCAAGCTCCAG
>N_29
TCCTGGGTGGCAAGCTCCAGCTCCAGCCGTTCCTTCTGGAT
>N_30
AAGGTATGCTGCTTGATGCTCTTGGCCTGGTAGTAGGCCCA
>N_31
GCTCTTGGCCTGGTAGTAGGCCCACTGATTGCTCTCCACCC
>N_32
CCCACTGATTGCTCTCCACCCCCTGGAGCAGCACGGCCCGG
>N_33
AGCACGGCCCGGGTGGAAAACTTCCCCATGTAGAGGGTGGT
>N_34
CATGTAGAGGGTGGTGATGGCGGCAAGGACCGCTATGGTGG
>N_35
GGCAAGGACCGCTATGGTGGCGGTGGAGAGGGCGAGCCATC
>N_36
GGTGGAGAGGGCGAGCCATCCCAGCCACCGCTCCTTCTGTT
>N_37
CTTCTGTTCGTCCATGGATACCTCCTGAATCGTCGGTGTTT
>N_38
TCCTGAATCGTCGGTGTTTTCATGAAAATTTGGGGGAACTA
>N_39
TTCATGAAAATTTGGGGGAACTATACTGAATACGGCGCGGG
>N_40
TGAATACGGCGCGGGGATTTCAAGGGGGTATACGGAAGGAC
>N_41
ACCACCGGCTGCTTCTGGAGCCGCTTGAAGTAGAAATTCTG
>N_42
AGCCGCTTGAAGTAGAAATTCTGCCCATAGAGGACCGCCGC
>N_43
GAAATTCTGCCCATAGAGGACCGCCGCCGGATTGTGGCCGG
>N_44
GGACCGCCGCCGGATTGTGGCCGGTGACCCGATCCTTGCAG
>N_45
CTTGCAGATGAGGGTGGTGACCGGGGCGTTCGAGTGTTTGG
>N_46
TTGGTGAAGAGCATGTCGTGCCCCACGCAGAGCCCCACGAT
>N_47
CCGATGCGGTTCAGGATCTCCGCCTGGGCGATGGGATTGCA
>N_48
GATGGGATTGCAGGCCGGCTCGAAGGTGCCGGGACGGACCT
>N_49
CTCGAAGGTGCCGGGACGGACCTTGTCGTTCTCCACGAGGC
>N_50
CGAGCTCCAGCTTGTCGATGCTTCCCGACTTGCAGCAGACG
>N_51
CGCCAGCTGCCGCGTTTCTTCCAGAAGCCCGATGCAGGTGG
>N_52
ATGCCGATGGACCTCCACCCCATGAGCTTCGCCAGGGCGAC
>N_53
GCCACCACCGCCTCGCTTCCCGGCATCTTCTGGTAGCAGAG
>N_54
TGGTAGCAGAGCCCTTCGACCTTCGCCGCCATCCGGGCAAG
>N_55
CGCCGTGGGCCTTCGTCGGGCAGTTGGCCGGGCGGGGAGGG
>N_56
AGTTGGCCGGGCGGGGAGGGCGGTTCTCCGCCGTGCTCCAG
>N_57
GGTTCTCCGCCGTGCTCCAGCAGTTGGTTGCGCCGCTCTTT
>N_58
AGTTGGTTGCGCCGCTCTTTCCCCAGACGGCGCTGCAGTTG
>N_59
CCAGACGGCGCTGCAGTTGGCGCAGGAGGGGTGCGTTTCGT
>N_60
CAGTTGGCGCAGGAGGGGTGCGTTTCGTCGTGGGCCATGGT
>N_61
TTCGTCGTGGGCCATGGTCACTGCTCCTTCATGAGAATGTA
>N_62
CCTTCATGAGAATGTAGGGACTGATGATGAGGGTGCTGAAG
>N_63
CTCACCCACCTCGGCTATTTCCAGCTCCGGGGCAACGACGA
>N_64
CAACGACGATCAGCCCCCCGCGTTCCAGATGGGCCCGGAGC
>N_65
CGCCACATCCACCTGCAGCGCCAGTTCTTCCTTTGTCGGTT
>N_66
AGTTCTTCCTTTGTCGGTTTCACGTCTCGTCTCCTTCTCGT
>N_67
CGGTCATGCCGGCCATGATGCACGTTACGTCAGCATACCAG
>N_68
ACGTCAGCATACCAGTATTGCGGGAAAAATCCAGATGGGAG
>N_69
GGGAAAAATCCAGATGGGAGCAAGCAGCTTACGTCAATGTC
>N_70
CAAGCAGCTTACGTCAATGTCAGTCAGCTCCCCGCTCGAAC
>N_71
GTCGAAGGCGACCGACTCCCCCCGCCGCGGATCGTGGATGA
>N_72
CTGCTGGTCGGCGAACCGAGCGGCGAAGTGGGGGGCGATGA
>N_73
GGAAGGATCCGGTGGTCAGGCTCGATGGCGGCGTACCAGAA
>N_74
CAAGCATCCCGTCGAGCTGGCATCCCACCGCGAGCCCCAAC
>N_75
CATCCCACCGCGAGCCCCAACTCCAGAAAATGGAACAGGAG
>N_76
AAGGCAGAGCGGAGCACGTGCCGAGTCCCGGGGGAGAGAGT
>N_77
CGAGTCCCGGGGGAGAGAGTCCGGGCAAGGAGTTCGCGCAG
>N_78
ATGGCCACGGTGGTGAGGAACCCGGTCCAGGTGCCGTCGTA
>N_79
CGGTCCAGGTGCCGTCGTAGCGATAGATCATCCTAGAGCTC
>N_80
CGCTTCATCACCACCCCGAGCTTCGGCAGATCGTCCAGGGT
>N_81
CAGGAGTGACTCGTAGTCGGCCCGGTTCACCTCCAGCGGGA
>N_82
GCGGGAAGAGGTGGAGGTTGCGCAGGGCCCACCCCACCTTC
>N_83
CGCAGGGCCCACCCCACCTTCGGGTCCAGGGCGAGATCCAG
>N_84
GGGCGAGATCCAGGTTGGGGCGCTCTTCGTCCAAAAGCTCG
>N_85
GCTCTTCGTCCAAAAGCTCGCCGGCGGCGAAGCCGTAGTAG
>N_86
GCCAGTCGGCCTGGTAGAGACGGTGCTCCCGCACCAGGGGC
>N_87
CGACGGGGAGACGCTCGTCCCGGTTCACCGGCACGAAGGCA
>N_88
CACGAAGGCAGAGTAGTAGACCCGCTTCATGGCCAGCCGTC
>N_89
GATCTGCAGATCGCTCTCCCCGCTGGCCCCCACGATGAGCT
>N_90
AGCTGGGTGCTCTGCCCCGCCGGAGCGAAGGGGGGAATCTT
>N_91
GCCGGAGCGAAGGGGGGAATCTTCCGGGAGCACTTCCGCTC
>N_92
CCACCTTCACGTGGATGTAGCCGTTGAAGCGGTGTTCCTCC
>N_93
CGGTGTTCCTCCCGCAGCTGCCAAACCGCTTCGATCAAAAG
>N_94
CAAACCGCTTCGATCAAAAGCTCCATGGTGTGGTCCGGGTC
>N_95
CAAAAGCTCCATGGTGTGGTCCGGGTCCCTCACCACGCCGG
>N_96
GCAGGAGACGTCGTACTTGGCGCCGTCGGCGAGGATTTCGA
>N_97
GGCGCCGTCGGCGAGGATTTCGAGTTTTTCCGCAAGGGTAA
>N_98
TTTTTCCGCAAGGGTAAATTCGGGCATGGTTACACGATACG
>N_99
TACACGATACGGCGTTGATGCGACACAATATGTCGTAAAGC
>N_100
GTTGATGCGACACAATATGTCGTAAAGCTACACTCCCCGCA
>N_101
TCGTAAAGCTACACTCCCCGCAGCAGCCACCACCAGCCGGC
>N_102
CAGCAGCCACCACCAGCCGGCCAGGGTCAGAAACGAGAGGG
>N_103
CAGCCGGCCAGGGTCAGAAACGAGAGGGGGATGCCGATGCC
>N_104
TCAGAAACGAGAGGGGGATGCCGATGCCGATCATGAGGGAG
>N_105
GATGCCGATCATGAGGGAGACCAGGGGCGGGTTGAGGCGGT
>N_106
TCACCTGGATCACCTTCCCCCCCGTGCCGCAGAGGCCGACG
>N_107
GGAGGAGCTTGTAGCAGAGGCCGAGGGAGAGGGTCCGCAGT
>N_108
CAGAGGCCGAGGGAGAGGGTCCGCAGTTCTCCCCTCATGTG
>N_109
AGCTGGAACCCCACCGATGCCAGGGCAAGGGGGGTGAGGGT
>N_110
AGGGGTGGAACGGCACCGGCCGCAGAAGAAGCGCCAGCACC
>N_111
TTGCCGTAGAACGCCTCGATCATCGGCAGACCCACGAAGGA
>N_112
GACCCACGAAGGAGGTGTTGCCGAGCCCACCCACGAGGATG
>N_113
GGAAGAAGAGCCAGGCGGCGCCGAAGAGGAGCCAGGCCATG
>N_114
GAAGAGGAGCCAGGCCATGGCCACGGTGTAGGCGAGGGAGA
>N_115
AGGTTGTGGATGTGGAGGAGCGCCACCGCCGGGAGCGAAAC
>N_116
AGGAGGATGTTCGCCATCCGCTAGAGGGAGATCCCCCGGCT
>N_117
CCCCGGCTTTCCCGCTCGATCTTGTCCACCACGCAGTAGAT
>N_118
TAGATTCCCCCCTCCTTGAGCCCCGGCTTGAAGCAGCCGTT
>N_119
GCAGCGGGCGCGGCTCTCGTCCCCCGACTCCCACTGCCGGG
>N_120
CAGGAGACCGCCTGCTTGATCCGGTATGCCGGCGGGAGGTT
>N_121
CCCCCCCGCCAGGTTGTCGGCGCCGTTGAGCTTCGCCATGA
>N_122
CCGCGCACCGCCCGGAAGATCTCCCGAAGGAAGCGGGCCCG
>N_123
TCTCCGGATTCCCGCCGTAGCGGTCGTTCCGCCGGTTGGTG
>N_124
TTGGTGAGGGGGGAGAGGAACTGGTTGATGAGGTAGCCGTG
>N_125
GGAACTGGTTGATGAGGTAGCCGTGGGCAGCGTGGAGCTGC
>N_126
ACCCCCACTCCCGGGCCCGGCGGGCGCCGTCGGCGAAGCGC
>N_127
CGCAGGACCAGCTCGGCGATCTCCTCCTCGGGGAGTTCCCG
>N_128
GATCTCCTCCTCGGGGAGTTCCCGGGGGAGCTCGGGGTACT
>N_129
GCTCTGGCCGCCGCAGTGGACGAGCTGGAGGCAGATCTTCC
>N_130
CCTCCCGTCGGCCGCAAAATCGTCGTCGTGGCAGCCGAGCT
>N_131
TGATGAGAAGCCCCACCCCGCCCCGGGCCAGGGTCCCGTAG
>N_132
GGCCAGGGTCCCGTAGTAGGCGGCGAGCTTGTCGGAGGGAC
>N_133
TGGAGCATCAGATGATTGATCTTCGTTTCGTCGAAAACAGT
>N_134
TCGTTTCGTCGAAAACAGTGCGCATTCCCGTTTCCTCCTGC
>N_135
ATTCCCGTTTCCTCCTGCTGCGCCGGAATCAGATCAGAACA
>N_136
GCGCCGGAATCAGATCAGAACAGGGTCAGAAAATCTCGAAA
>N_137
TCAGAACAGGGTCAGAAAATCTCGAAAAATTCGCCGGTGCC
>N_138
AGAAAATCTCGAAAAATTCGCCGGTGCCGAGCTTGTGCACC
>N_139
CCGGTGCCGAGCTTGTGCACCTTCATCAGGTTGGTGGAGCC
>N_140
ACCGGGACCCCCATGGTGATCACCACCACGTCTCCCTTCCG
>N_141
ATGCTCCCGATGGGGTACGGCTTCACCCCCCAGTAGAGGGC
>N_142
CTTCACCCCCCAGTAGAGGGCGAGGCGGCGCATGGTTTCCA
>N_143
GCGAGGCGGCGCATGGTTTCCACCGACTGGGTGAAGGCGAT
>N_144
TCGGGTTGTGGCGCCGGGGGCGGTTCCCCTCCTCCACCTGG
>N_145
GTAGCGTTCCACGTCGAGGGCGACCTTGACCATGGTCCGGA
>N_146
CAGGGGGAACTGCCCCGAGGCGGTCTCCCCCGAGAGCATCA
>N_147
CGATTCCAGCATCTGAGTGGCGGTGATGACCGGCTTCCCCG
>N_148
TCGTTGCAGTCGCGGATGATCTTCTTCTGGTGAAGGGGGAC
>N_149
GAAGGGGGACCTTTTCGGGGCTGATCTCCACCCCCAGGTCT
>N_150
CTCTCCCGCTGGAAGAGGAGCCGCTTGAGCTCCTCCACGTC
>N_151
GGTCCGGACGAAGGAGAGGGCGATGTAGTCCACCCCCTCGG
>N_152
AAGGCAGAAATCGACGTCGGCCAGGTCCTTTTCGGAGAGGG
>N_153
GGAGGGGGCCGAGACATGGACGCCGGGGAGGTTGATCCCCT
>N_154
TGGACGCCGGGGAGGTTGATCCCCTTCAGATCCTTGAGCAC
>N_155
CCCCTTCAGATCCTTGAGCACTCCCCCCTCAACCACGGTGC
>N_156
TTGAGCACTCCCCCCTCAACCACGGTGCAGCGGACCCGGTT
>N_157
CGGACCCGGTTCCCCTCCACCGACTGGACCCGCAGCTCGAT
>N_158
CGTCCATCAGGATGCGGGAGCCGGGCTTCACGTCGTGGGGG
>N_159
AGTCCCTCACCCTTCAGGAGCTGGATCGCCCCTCCCTTCAT
>N_160
CCTGGAGGTCGGCGAGGATGCCGCACTCCTTACCCCGCTGG
>N_161
GCGGAAGAGATCGACCCCCGCCTCCATCAGTTTGCCGATCA
>N_162
GCTGACCGGCCCGACGGTGGCGATGATTTTCGTCTTGCGTG
>N_163
TGGATGGTCCAATCGGAGGTCGCCCCTCCCCGGCGCCGGTG
>N_164
GCCGGTGTCGGGGGGAGGGACGCGGTTTAGTGGTGGAATTT
>N_165
CGGTTTAGTGGTGGAATTTGCCGATCCGCCCTTTGTGGGCC
>N_166
GCCGATCCGCCCTTTGTGGGCCGGGGTCGGTTCCTTGTGGC
>N_167
TGGCACTCGAAGCAGGGGAGCTCCTCCACCTTCTTGACATC
>N_168
CTCCTCCACCTTCTTGACATCGAGGGGGGAGGCCGGCTTGG
>N_169
GGGGAGGCCGGCTTGGAGGTCTGGGGCATGGTGTGCGCACT
>N_170
GAGGTCTGGGGCATGGTGTGCGCACTGGTCTGGAAATAGAG
>N_171
TGGTCTGGAAATAGAGGTGGCCGCGCTCGTCGGTGAGAACG
>N_172
GTGAGAACGACCGGCTGGTACGCCACCTGCCAGTTGGTGCT
>N_173
CCGTGTGGCACTGGTCACATCCCCCCGGAGGCGGGATGCTT
>N_174
CCCGGAGGCGGGATGCTTTTCCATGACATGAGCATGGCGCA
>N_175
AGCAGAAGCAGCAACTTTCGCATCGGGAACTCCTTGTGGGG
>N_176
TGGGGGGGTGGGATGGGGGACATCGGGAAAAGCATAGCACA
>N_177
GGAAAAGCATAGCACAAAGGCGGGGCAAAACAAACCCGAAC
>N_178
CGGGGCAAAACAAACCCGAACGGCGCGTCCGACGGGGCTTC
>N_179
TTCCGGCGCCGCGGGGAGGGCGCTTGACCTTTTTCGCCAAA
>N_180
TTGACCTTTTTCGCCAAATCCGATAGGCTCGTTTGCACGTA
>N_181
TTGCACGTAAATGGTGTGTTCAGGCAGTTTTCCTTCCACCC
>N_182
CAGGCAGTTTTCCTTCCACCCCCGCGCCCCACCCCATTGAG
>N_183
GCCCCACCCCATTGAGATTTCCCCCCATACCGACGCAATAA
>N_184
CCCATACCGACGCAATAAAACGCCGGCCCCGATGCGACGCG
>N_185
GGAGAGACGGCGCCTGCGGACCGGATTCATACAGGAGGCGC
>N_186
CCGGATTCATACAGGAGGCGCCCCGACGATGTGTACCACGT
>N_187
ACCACGTGCGGCTGCGAGGCCGAAAGCCATCACCACCATGA
>N_188
GAAAGCCATCACCACCATGACGATCACGGCCATTCCCACGG
>N_189
GGCCATTCCCACGGCCATCACCATCACCACGGAGAAGAGAA
>N_190
ATCGACATCCTCGCCCGGAACAACCGCTTCGCCGCCGAAAA
>N_191
AACCGCTTCGCCGCCGAAAACCGCCGCCGCTTCGCAGATAA
>N_192
CGCTTCGCAGATAAGGGGATCTTCGTCCTGAACTTGGTGAG
>N_193
TTCGTCCTGAACTTGGTGAGCTCTCCCGGCTCGGGGAAGAC
>N_194
GGAAGACCACCACCCTGGAGCGGAGCCTCAAGGACCTCGCC
>N_195
TGCGCCGTCGTCGAGGGTGACCAGCAGACCGACAACGATGC
>N_196
TCGACGCCCACATGGTGGGGCACGCCGTGGAAGGGTTCGAT
>N_197
GGGCACGCCGTGGAAGGGTTCGATCTGGACTCCCTTGACCT
>N_198
TTCGATCTGGACTCCCTTGACCTCCTCCTGGTGGAGAACGT
>N_199
GACCTCCTCCTGGTGGAGAACGTCGGGAATCTCGTCTGCCC
>N_200
GAGCACCACAAGGTGGTGGTCCTGTCGGTCACCGAGGGGGA
>N_201
TCGGTCACCGAGGGGGAGGACAAGCCCCTCAAGTACCCGAA
>N_202
AAGCCCCTCAAGTACCCGAACATGTTCCACGCCGCCGATGT
>N_203
TGCTCCTGAACAAGGTGGATCTCCTCCCCCATGTCGACTTC
>N_204
CTCCCCCATGTCGACTTCGACGTGGAGAAGTGCAAGGAGAT
>N_205
GGAGAAGTGCAAGGAGATGGCCCGCCGGGTGAGTCCGGGAA
>N_206
CCGGGTGAGTCCGGGAATCACCATCTTCGAGATTTCGAGCC
>N_207
CTTCGAGATTTCGAGCCGCACCGGCCAGGGGATGGACGCCT
>N_208
AGGATAACCGTCGAAGGGATCGTGCAGGGGGTCGGCTTCCG
>N_209
CGGCTGGGTGCGCAATACCACCACCGGCGTGGTGATCGAGG
>N_210
GCGGAGGGAGACGCCGCACCCCTCGACTCCTTTCGGTCCGG
>N_211
ATCCGGCCGACCGCCGCTACCGCTACCCCTTCATTACCTGC
>N_212
CGCTACCCCTTCATTACCTGCACCAACTGCGGCCCCCGCTA
>N_213
ATCATCACCGCCGTCCCCTACGACCGCCCCCACACCACCAT
>N_214
ACACCACCATGGCGGGGTTCCCGCTCTGCGACGCCTGCCGG
>N_215
TGCCCTGCCTGCGGGCCGCGCCTGAGGCTGGTGGACGCCGC
>N_216
GGCGGAAAGATCGTCGCCGTCAAGGGGACCGGCGGCTACCA
>N_217
CCTGAACGACACGGCGGTGGCGGAGCTGCGCCGGCGCAAAA
>N_218
GCAAAAAGCGGGACGAGAAGCCCTTCGCCCTCATGGCCCCC
>N_219
TGCGCAAGCGCCCCGGCAATCCGGTGGCGCCGCTGGTGGCG
>N_220
CCGTCGACGCCACTCCACCACCTCCTGCTGCGGGAGCGGTT
>N_221
GACTCGGTGATCCGGGTCTTCCGGGGGAATCCGCTCTTTCT
>N_222
GGGGGAATCCGCTCTTTCTGCGCCGCTCCCGGGGGTACGTC
>N_223
GCCGCTCCCGGGGGTACGTCCCGCGGGAGGTCCGCCTCCCC
>N_224
CGCCGTGCTTGCCGTGGGGGCCGAGCTCAAGGGGGCCCTCT
>N_225
ACCGGGCGTTCATGAGCCAGCACATCGGCGACCTGAAAAAC
>N_226
GCCTGCCGCGGATTGGGGTGCAGCACCACCATGCCCACATG
>N_227
CACCGTCTGGGGGGGGAATTCCTCGTGGGGGGGTACGGCGG
>N_228
GTGGGGGGGTACGGCGGCTTCCGGCGCGCCGGACACCTGCG
>N_229
GCGGGAGATCTACCCCTTTGCCGTCGTGCGGAGAAACGGCT
>N_230
GTGCGGAGAAACGGCTCCGCCACCGTCGACTTCCGGATGAT
>N_231
GCTCTCACCGAGAGCGGGTTCACCGTCTTCACCCACCGCCT
>N_232
GGCAGGCGGCCGTAGCAGGACATACGGCACAACGTGACGGC
>N_233
CATACGGCACAACGTGACGGCGGGGCGTAGCGCCTGCCGCG
>N_234
GGAGAAGAGAGAATATGTGTCTCGGAGTACCCATGCAGGTT
>N_235
GTACCCATGCAGGTTGTGAGCATCGGTGACGGCAATATCAT
>N_236
ATCGGTGACGGCAATATCATCGCCGAGATCGACGGGGTGAA
>N_237
AGCCTCATGCTCCTCGCCGACGAGGTGAAGGTGGGGGATTT
>N_238
CAAGCTCGATGAGGAGGATGCGCAGGAGACATTACGCATGA
>N_239
AGGAGACATTACGCATGATGCGGGACGTCTTCAAACCGGAG
>N_240
GACGTCTTCAAACCGGAGGACATGGCGTGAACTACCAGGAC
>N_241
GGAGGACATGGCGTGAACTACCAGGACGAATTCCGCGACCG
>N_242
TGAACTACCAGGACGAATTCCGCGACCGCACCGTGGTGCTC
>N_243
TTCATGGAGGTCTGCGGCACCCACACCATGTCGATCTACCA
>N_244
GCCCCAGGTGCGGCTCATCTCCGGGCCGGGGTGCCCGGTCT
>N_245
CTCATCTCCGGGCCGGGGTGCCCGGTCTGTGTCACCCCCAA
>N_246
GTCACCCCCAACGGCTACGTCGACCGGGCCGTGGCCCTCTG
>N_247
TTCGGCGACATGGTCCGGGTCCCCGGCTCCTCGTCCTCCCT
>N_248
CGTCCTCCCTCATCGAGGAGCGGGCCAAAGGGGCCGACGTG
>N_249
AAAGGGGCCGACGTGCGGATCGTCTACTCTCCCCTGGACGC
>N_250
CGTCTACTCTCCCCTGGACGCCGTGACCCTGGCTGCGAAGA
>N_251
AACCCGGACCGGAAGGTGGTCTTCCTCGGCGTCGGTTTCGA
>N_252
GGCGTCGGTTTCGAGACCACCGCCCCCACCATCGCCGGGAG
>N_253
CTCACGAATTACTTCGTCCTCGCCGCCCACAAGACGATCCC
>N_254
AGCGTCGTCATCGGCGCCGCCGCCTACCGTTTCCTGGCGGA
>N_255
GGGTGGAGATGCTCGTCCGTCAGGTGGTGGAGGGGAAACCC
>N_256
GGGAAACCCCGGGTGGAGATCCAGTACAGCCGCGTGGTGAA
>N_257
TCCCGTCGAGGTGGAGGAGACCCGGGAGCACGCGGGGTGCC
>N_258
ATCCTCAAGGGGAAGGTGAGCCCCTTCGACTGCCCCCTCTT
>N_259
CCCGTCGGCGCCTGCATGGTCTCCTCCGAGGGGACCTGCGC
>N_260
CTCCGAGGGGACCTGCGCGGCGGCGTACAAGTACGGGCAGT
>N_261
GTACAAGTACGGGCAGTAATCAGAGCGAAAAAAACAACACG
>N_262
AGTAATCAGAGCGAAAAAAACAACACGGCGGAGAATCCAGT
>N_263
AAAACAACACGGCGGAGAATCCAGTGAACAAAGACCTCATC
>N_264
GAGAATCCAGTGAACAAAGACCTCATCCTCCTCGGTCACGG
>N_265
TCCCACCAGCTCCTCGACGACCTCATCATCCCGACCCTGTC
>N_266
CCTCATCATCCCGACCCTGTCGGGAATATCGCGTGCCGGCC
>N_267
TACGTGGTGGACCCGATCTTCTTCCCCGGCGGCAACATCGG
>N_268
GGCACGGTGAACGACCTGGCCATGATGGGGGCGCGCCCCCT
>N_269
ATGATGGGGGCGCGCCCCCTCTTCATCAGCGTCGGCCTCAT
>N_270
CTCTTCATCAGCGTCGGCCTCATCATCGAGGAGGGGTTCAG
>N_271
ACCGGCGACACCAAGGTGGTCCCCCGGGGGAAGGCGGATCG
>N_272
GCCGGGGCCCGGACGGGGGACAAGGTCATCGTCAACGGCAC
>N_273
CGAGGGGCTGGAGCTGGAGACCGACATCCTGAGCGACTGCG
>N_274
TCAGTCCGATAAGATAATAACACTCCACGAACGGGCCTTGC
>N_275
CGGGCCTTGCCGCTCAACGGCGCGGTAAAGGGGGTCTGCTC
>N_276
TGGCGGGAGAACAGCTGCCGCGGATCTGCTGAAAACAGCAG
>N_277
TCTGCTGAAAACAGCAGCCGCGACGATTGCGGGGCATTATG
>N_278
GCGCGAACATCACACTACCACCGGCGGCGGGCCGGCGAACG
>N_279
ATCCACCAACTCTCCCTCGCCACCGATCCGGTGTCGTTTCG
>N_280
GATCCGGTGTCGTTTCGCGACTTCCGTCCCCGAGGGATCTT
>N_281
GACTTCCGTCCCCGAGGGATCTTCACCGGCATGGGGATCTG
>N_282
GGCATGGGGATCTGCGCCGGCGACGCCCTGGAGGGATGGCT
>N_283
TCAGCGACCCCCTCCGCTGCCCCCTGGCGGTCGTCGCCACC
>N_284
AACCACTCCCCCCATCTCCTCTCCGCCGACAAGCATCCCGA
>N_285
GACAAGCATCCCGATCTCGCCATCTCTGCCGCCGTCCGGTT
>N_286
TCCGGTTCTCGGCGGGAATTCCCTTCGTCTTTGCCTGGAAA
>N_287
GGGAATTCCCTTCGTCTTTGCCTGGAAAAAGTTTTCCTCTC
>N_288
CTTTGCCTGGAAAAAGTTTTCCTCTCGCGGAAGGGAGCAGG
>N_289
CGTCATCGAGACCCAGTGTGCCGAGGGGGGGCGGACCCTGG
>N_290
GAGGGGGGGCGGACCCTGGTCTTCAAGACCTTCTCGAAGCG
>N_291
GATCTCCTCAACACCTTCTGCCACGCCACCGACCGGGAATT
>N_292
GGGAATTCCTCAAGGGGGGGCGGTGGAAGGACACGATAACC
>N_293
GACACGATAACCATTCACTGCGGCATGGTCACCCCCCTCTC
>N_294
GTCACCCCCCTCTCGTTCTCCCTGACGCGGGAGGAGAAGGA
>N_295
AGAAGGAGTTTCTCTACGAGCAGGGATACCAGCAGACCCTC
>N_296
AGCAGGGATACCAGCAGACCCTCAAGTACCTCCGTTACAAG
>N_297
GGAATGGCGCATGCCGGGTGCCGGGGCGGGGAAAAGGCTCA
>N_298
GCCGGGGCGGGGAAAAGGCTCAAGTTTTTTCCGGATTGGAC
>N_299
CAAGTTTTTTCCGGATTGGACGATAGGATGTGAGGAGTGCC
>N_300
ACGATAGGATGTGAGGAGTGCCGCAATCGGCAGTGGAAGGA
>N_301
TGGAAAAGAGGATGTTTGAGCGGGTCGACCTGAAGGCCGAG
>N_302
GGTCGACCTGAAGGCCGAGGCGATTATCCGTCACTGCGGGG
>N_303
TATCCGTCACTGCGGGGTGACGTTCAAGGGTGAGGTGGAAA
>N_304
TTCAAGGGTGAGGTGGAAAACCTGAGCCTCAAGGGGCTTTT
>N_305
CTGAGCCTCAAGGGGCTTTTCGTCAGGACCGACCAGACGAT
>N_306
CAGGACCGACCAGACGATTTCCCTGGGCGAGCAGGTGGATG
>N_307
GGGCGAGCAGGTGGATGTTTCCATGTTTTTCTACGGCAGTT
>N_308
CATGTTTTTCTACGGCAGTTCGGCGGAGCTCTCCTTCAGCC
>N_309
TCCTTCAGCCTCGAGGCCTTCGTCGTGCGGGCAACCCCGGA
>N_310
CGGGCAACCCCGGAGGGGATCGGCCTCAACTTCCGCAAGAT
>N_311
GGCCTCAACTTCCGCAAGATCGATATCGACTCCCTGGCGGG
>N_312
CCTGGCGGGCTCCGACCAGACGGTCACCACCGCGGGGAGCG
>N_313
ACCGCGGGGAGCGACCGCAACGGAATCATCGAGGAGTTCTA
>N_314
ATCGAGGAGTTCTACGGCTACGTGAAAGAGGGGGGCGCGGA
>N_315
CTCCCCCCCGCGGGAAGTAACGGGTTCAGTCGACCGGATTC
>N_316
CGGGTTCAGTCGACCGGATTCCCCTTCGTGACGGCGTCAAA
>N_317
TTCGTGACGGCGTCAAAGATCGAGATGAGCGAATCGGGGGC
>N_318
CGAGATGAGCGAATCGGGGGCAAAGGGGCAGATGCGGTTTT
>N_319
GTGGAGCCGTCCGCCAGGGTCTGCTCCCAGTAGATAACCTC
>N_320
GGTCTGCTCCCAGTAGATAACCTCCTCTCCCCCCTTCTCGC
>N_321
AACCTCCTCTCCCCCCTTCTCGCCCCGGGAAACCCCCGCGG
>N_322
AACCCCCGCGGGGGTGAATTCCCTGAGGGCTTCCCACATCT
>N_323
TCCCTGAGGGCTTCCCACATCTGCTCCATGGTCAGGAGTTC
>N_324
CCATGGTCAGGAGTTCGTAGCCGGAAAATTCGTCGTCGTGG
>N_325
AAATTCGTCGTCGTGGCGGGCCCCTCCCAGAAACGAATCGA
>N_326
CCTCCCAGAAACGAATCGACCAGTTCGAAGTCGACGAAGTC
>N_327
CGACGAAGTCGTTCTCCTTGCGCCACCACTTGACGAAATGC
>N_328
CCACTTGACGAAATGCTGATCCGCCCTCTTGGCGCTGCGGA
>N_329
GCGGATCTCGTTCACGATTTCACGTCCTGTCATTGCTGCTC
>N_330
CACGTCCTGTCATTGCTGCTCCCTCCTTGTGTAGTTGGTAT
>N_331
CCTCCTTGTGTAGTTGGTATCATCACCGCATCTGCTGCCGT
>N_332
CTGCTGCCGTCACGGTTCCGCTTCTTCGGAAACCACGTGGG
>N_333
TCGGAAACCACGTGGGGGAACCCTTCGTGGTGCACGGCCCG
>N_334
GGGGAACCCTTCGTGGTGCACGGCCCGCTCCTGCCGCTGCG
>N_335
TGCCCCACGTGGGGGAAATGCTCGTGGTGGATCGGAGCCGC
>N_336
AAAAGCTCCTGATTCCGGGTCTCGACCGACGTGCCGCCGCA
>N_337
CCATGATGCGGGTGCGGTTACTGTTTCGTATACGCCAAGTA
>N_338
CGGTTACTGTTTCGTATACGCCAAGTATAGCATGCCGCCGG
>N_339
ATAGCATGCCGCCGGAAAAGCAACAGTTCCCTCCCCCCGGG
>N_340
CAGTTCCCTCCCCCCGGGATCAGGGAGGGGCGGGGGGGAGC
>N_341
CAGGGAGGGGCGGGGGGGAGCGGCGTGGAAAGGGCAAAGGC
>N_342
GGGGAGCGGCGTGGAAAGGGCAAAGGCTGTGTGACGATGGA
>N_343
AAAGGGCAAAGGCTGTGTGACGATGGATGACCTGAAGCGCT
>N_344
GGCAGCGGCAGGCGGAGGAGCAACTCCGCCTGGTGATAGAG
>N_345
GAGGTGCCGGCGGGTGGAGTCCCCCCTGGCCGAAGTTTTCC
>N_346
TCCCCCCTGGCCGAAGTTTTCCTCCCTCCCTCTCGCTGTCG
>N_347
TGCACGGTGGCGGCGGTCGGCAGGTTCGGCGTCACGCTGCG
>N_348
GCAGGTTCGGCGTCACGCTGCGGGGGATGGGGGGAGTGCTG
>N_349
GGGGGAGTGCTGGAGCTCATCATCGTCCCGTTCCTCTTTTC
>N_350
CTCTTTTCGGTCGTCTGGAACCTGACGGAGCGCCGGCCCGG
>N_351
CCCCCGTCGGTGAGGCGGGTCTTGAATTGCGGTCCGTCGCG
>N_352
GGCGGGTCTTGAATTGCGGTCCGTCGCGCGCTACAGTTACC
>N_353
TCCGTCGCGCGCTACAGTTACCGGTGCGTGCTCTTCTTGCG
>N_354
ACCGGTGCGTGCTCTTCTTGCGGTGCCTGCCGGCTCCGTAC
>N_355
TACTGTGATGTGAAAGGATGCCGATGTCGCTAAAACTGGGA
>N_356
CGCTAAAACTGGGAGAAATGCTGATAAAGGCCGGACTGGTG
>N_357
GGACTGGTGACCTCCGCCGCCCTCGACGACGCCCTCAAGAG
>N_358
CTCGACGACGCCCTCAAGAGCCAGGTCATCTTTGGAGGGAG
>N_359
GGAGGGAGGCTCGGAACGAACCTCATCGAAATGGGGTGCCT
>N_360
ACCTCATCGAAATGGGGTGCCTCGACGAAGAGGAGCTGGCG
>N_361
TGGCGCAGATGCTCAGCCGGCAGTTGCGGGTCCCCTACGTC
>N_362
CAGTTGCGGGTCCCCTACGTCGATCCCCAGGAGCTCATGGA
>N_363
GGACCGGTTACGTGATCGGGCCCATGGTGACGCCGGAGATC
>N_364
CCCATGGTGACGCCGGAGATCCGGCTCATTGCGGCGCTGGA
>N_365
GCCGCGCGGGCCGAGGCGCTCGAACAGTGCAGCGTCGATGC
>N_366
GACGGCGCTCTGCGTGGTGGCGGGGGATATGGTGAAGGGGT
>N_367
GGGTGGGAGGCGTACGCCCGCGGTGAGCGGCTTGAGGGGTT
>N_368
GAGATCCTGATCCTCAAGAACAAGATCCTCATGACCTGAGG
>N_369
CTGAGGGGGGGTGTCGGGGACGAAAAGGGTTGTGAATTTTC
>N_370
TTGTGAATTTTCGGTGAAGTCGCTAGTCTGTAAAAAGGCTG
>N_371
GTCGCTAGTCTGTAAAAAGGCTGCGGGCCCAAGGTCCCGGC
>N_372
CTGCGGGCCCAAGGTCCCGGCCATTTCCCCTGCGAGGAGTT
>N_373
TTCCCCTGCGAGGAGTTATTCATGAAAGCATTGATTCGCCT
>N_374
TATTCATGAAAGCATTGATTCGCCTGCTTGTCGTCACGCTC
>N_375
CGCCTGCTTGTCGTCACGCTCGTCCCCCTCACTCCCCTTGC
>N_376
GCAGGGGTTCGGACACATGGCGGACCCCTCTGCCGCTGAAG
>N_377
GAGACGGCGAACATGGGAGGCTACACCTATATCTGTCTGGA
>N_378
TATATCTGTCTGGAAAAGGACGGCAAGAAGGTCTGGGCCGC
>N_379
AGAATTTCGAGAGCAAGGGGCTCAAGCGGACCTTCGAAAGC
>N_380
AAGCGGACCTTCGAAAGCATCTACTTCTCCGAAGGGGTGGC
>N_381
CGCCGACACCACGGGGAAGTCCTCGGCGGGGAGCAAAGCGA
>N_382
GGGAAGTCCTCGGCGGGGAGCAAAGCGAACGTGGTTTCCCC
>N_383
AGCAAAGCGAACGTGGTTTCCCCCACGGAGAAGATCTCGGT
>N_384
GGTGGAGAAGGCCTCCGGCCCCAACGCCTACACGGTGGCGG
>N_385
TCCATCAGCAGAAGGGGAAGCTCGACGGCAAGAAGGCGGTC
>N_386
GCGGGGATCATGGACCGGAACTGGGTCCACCTCCAGGACGG
>N_387
GAAGGGAACCCACGATCTGACCGTCACCTCCCAGGACCTGC
>N_388
CTCCGGAAGAACAAGGATTTCGGCGGCGGGTACAAGTACGA
>N_389
GGGTACAAGTACGAGGTGATCATGGAAGAAGGGTCCATCAA
>N_390
GGAAGAAGGGTCCATCAAGCCCTGACGCCGCGGCCGTCTCC
>N_391
CGTCTCCCCTGCCATGAGAGCGCTTCTCGCAGCCGCCTACC
>N_392
TACCTTGTCACCATTGCCGTCGGCCTCTGGCTGCGGGCCCT
>N_393
GGCTGCGGGCCCTCAATCTCCGCCATATGAAAACCCACGGC
>N_394
CAATCTCCGCCATATGAAAACCCACGGCTCCACCGTCCCCC
>N_395
CCCACGGCTCCACCGTCCCCCCCGGTTTCGAGGGGGCGGTG
>N_396
GGCAAGAAAATCTCCTGGGCCGACCTGATGATCCTAGCCGG
>N_397
GCGCTGGTGTCGATGGGGTTCAAGACCTTCGGGTTTGGCGG
>N_398
TTTGGCGGCGGGCGTGAGGACGTGTGGGAGCCTGAAGAGGA
>N_399
GTGTGGGAGCCTGAAGAGGACATCTACTGGGGCAGCGAGGA
>N_400
CTACTGGGGCAGCGAGGATACCTGGCTCGGAGACAAACGCT
>N_401
GAGGATACCTGGCTCGGAGACAAACGCTACAGCGGTAATCG
>N_402
ACAAACGCTACAGCGGTAATCGGGACCTGGAGAATCCGCTT
>N_403
GTAATCGGGACCTGGAGAATCCGCTTGCAGCCGTGCAGATG
>N_404
CAGATGGGGCTGATCTACGTCAACCCGGAAGGGCCGAACGG
>N_405
TCTACGTCAACCCGGAAGGGCCGAACGGGAATCCGGATCCG
>N_406
CGGGAATCCGGATCCGGTTGCCTCTGGCCGCGACGTGCGCG
>N_407
GGCCATGAACGATGAAGAGACCGTAGCTCTGGTTGCAGGCG
>N_408
AGAGACCGTAGCTCTGGTTGCAGGCGGCCACACCTTCGGCA
>N_409
ATGTCACGGAGCCGGCCCTGCCACCCATGTGGGGCCTGAGC
>N_410
GCCCTGCCACCCATGTGGGGCCTGAGCCTGAAGCCGCCCCC
>N_411
TGTGGGGCCTGAGCCTGAAGCCGCCCCCATCGAAGAGCAGG
>N_412
GCCTCGAGGGGGCTTGGAAGCCGAACCCGACCAGATGGGAC
>N_413
CCGAACCCGACCAGATGGGACATGGGCTATCTGAAGGTCAT
>N_414
GGCTATCTGAAGGTCATGTTCAAATACGAGTGGGAACTGGT
>N_415
AAGGACGTGGACGACGAGGACCTGGTGGCCGACGCCCACGA
>N_416
GACCTGGTGGCCGACGCCCACGATCCCTCAAAGAAGCGCAG
>N_417
GAAGCGCAGACCGATGATGACCACGGCTGATCTGTCGCTCC
>N_418
GCTTCGACCCTATCTACGAGCCGATCGCCCGGCGCTACCTG
>N_419
GGCAAATCCCGACCAGTTTGCCGATGCCTTTGCCCGGGCCT
>N_420
GGGCCTGGTTCAAGCTGACTCACCGCGACATGGGGCCCCGC
>N_421
GTGCCGACAGAAGAGTTGATCTGGCAGGACCCGGTTCCGGC
>N_422
GACGCAGCGGACAGTGCTGACCTCAAGGGGAAGATTCTTGC
>N_423
GGAAGATTCTTGCCTCCGGGCTGTCTGTTGCCGAACTTGTC
>N_424
CTGTCTGTTGCCGAACTTGTCGCCACTGCCTGGGCTTCGGC
>N_425
TGGGCTTCGGCATCCACCTTCCGCGGCTCCGATAAACGGGG
>N_426
CGCGGCTCCGATAAACGGGGCGGGGCCAATGGTGCGCGCAT
>N_427
ACGGGGCGGGGCCAATGGTGCGCGCATCCGTCTGACACCGC
>N_428
CGCGCATCCGTCTGACACCGCAGAAGCATTGGGAAGTCAAC
>N_429
CCGCAGAAGCATTGGGAAGTCAACCAGCCGGAGCAGTTGGC
>N_430
TGGCCAAGGTGCTCGCAACACTTGCCGCTCTTCAGCAACAG
>N_431
CACTTGCCGCTCTTCAGCAACAGTTTAACAGCGCCCAGTCG
>N_432
TTTAACAGCGCCCAGTCGGGCGGCAAGAAGGTCTCGCTCGC
>N_433
GCCGACCTGATCGTTCTGGGCGGTTGCGCAGCTATCGAGCA
>N_434
CAAGGTGACCGTTCCCTTTGCACCGGGACGCACGGATGCCT
>N_435
GCACGGATGCCTCGCAGGAGCAAACCGATGAGGCTTCCTTT
>N_436
AACCGATGAGGCTTCCTTTGCCGTTCTTGAGCCAAAAGCCG
>N_437
GTTCTTGAGCCAAAAGCCGACGGCTTCCGCAACTATCAGAA
>N_438
CTTCCGCAACTATCAGAAAACCAAATATGCCGTGTCAGCGG
>N_439
AACCAAATATGCCGTGTCAGCGGAGGAACTGCTGGTTGACA
>N_440
GGAACTGCTGGTTGACAAGGCGCAGCTCTTGACCCTGACCG
>N_441
CGGCCTGAGACACTGACCAACGACTATTTTGTGAACCTGCT
>N_442
ACCAACGACTATTTTGTGAACCTGCTCGACATGGCCACCGT
>N_443
ACATGGCCACCGTCTGGAAGCCGACCGCCCAGGACCCGGGT
>N_444
ACCGCCCAGGACCCGGGTATCTTCGAGGGGCGTGACCGAAC
>N_445
GAGCGGCGAGCTCAAGTGGACCGCCACCCGCATCGACCTGA
>N_446
ATCGACCTGATCTTTGGTTCCAACTCCCAGCTGCGGGCCCT
>N_447
CCAACTCCCAGCTGCGGGCCCTTGCTGAAGTCTATGGCTGT
>N_448
GAAGTCTATGGCTGTGTAGACTCTCAGGCGAAATTCCTGGA
>N_449
GCGAAATTCCTGGAGGATTTCATTACAGCTTGGAACAAGGT
>N_450
GATTTCATTACAGCTTGGAACAAGGTGATGAACCTTGACCG
>N_451
GTGATGAACCTTGACCGTTTCGATCTGGCCTGATAGTTGCT
>N_452
TCGATCTGGCCTGATAGTTGCTGAACCACGCTTCGATGGCT
>N_453
GCCGACATCGTGGCAGAAAACGTTCAGCTTGCGTTTGCCAG
>N_454
GCCATCGCCGGCGCCTCGCACGAGATCAGGCACCTATTGCA
>N_455
ACGAGATCAGGCACCTATTGCAATAATCTGCTGTCAGAATA
>N_456
AATAATCTGCTGTCAGAATACTGCTAACAAAGGAAAAACAA
>N_457
TACTGCTAACAAAGGAAAAACAACGAATGAGGTGGCCGGGG
>N_458
AAAAACAACGAATGAGGTGGCCGGGGTTCGTGAAACAGCCT
>N_459
GGTGGCCGGGGTTCGTGAAACAGCCTGAGGGGTGAAATAAG
>N_460
AGCCTGAGGGGTGAAATAAGCAATGTCCCGCTGTTGTTATG
>N_461
TTATGATTGTCGGCATCAGGCTGCCGCCTTCAGCTTCTCAA
>N_462
CCGCCTTCAGCTTCTCAAGTCCCTGTGAATAAGCCTCATCC
>N_463
CTCAAGTCCCTGTGAATAAGCCTCATCCGGGGTCAGTCTGT
>N_464
GAATAAGCCTCATCCGGGGTCAGTCTGTCAAGCGATGTGTG
>N_465
AGTCTGTCAAGCGATGTGTGCTGCCGCTTCTCGTTGTACCA
>N_466
TGCTGCCGCTTCTCGTTGTACCAGGTGAACCAGGTTTGCAG
>N_467
TACCAGGTGAACCAGGTTTGCAGGTCTTTTAAGAGTTCCGC
>N_468
TTGCAGGTCTTTTAAGAGTTCCGCGCCGGATTCGTACACTT
>N_469
GCGCCGGATTCGTACACTTTCAGGTAAATCCGTTCGTATTT
>N_470
AGGTAAATCCGTTCGTATTTCAGGGTGCGCCAGAGCCGCTC
>N_471
TTCAGGGTGCGCCAGAGCCGCTCGATAAAGATGTTGTCCCT
>N_472
CCGCTCGATAAAGATGTTGTCCCTGAAGCGCCCCTTGCCGT
>N_473
CCCTTGCCGTCCATGCTGATCCTGACATTCCAGGTCTTCAG
>N_474
CCCTGATCGGTGTTGAATATCTCGGGGACGCCGTACTTGAG
>N_475
CTCGACGCAGAATCGCGTGTCCAGGGTGTTGGAAAGTCGCC
>N_476
TCCAGGGTGTTGGAAAGTCGCCATGACAGCACTTTCCTGGT
>N_477
TGACAGCACTTTCCTGGTGGCCCAGTCCATGATGGCAATCA
>N_478
GGTGGCCCAGTCCATGATGGCAATCAGGTACATGAATCCCT
>N_479
GCAATCAGGTACATGAATCCCTTCTGCATGGGAATGTACGT
>N_480
CCCTTCTGCATGGGAATGTACGTGATGTCGGTTGCCCAGAC
>N_481
AATGTACGTGATGTCGGTTGCCCAGACCTGGTTCGGGCGAT
>N_482
TGGTTCGGGCGATCGATAGTCAGTCCCCGCAGCAGATAGGG
>N_483
CCGCAGCAGATAGGGATAGACCGGATGTTTCGGTTGCCGCT
>N_484
ACCGGATGTTTCGGTTGCCGCTTGCTGGTACCAGGTTTCGG
>N_485
CATCAGACGCCTGACCCGGTCCCGGCCAATCGGTGCTTCTG
>N_486
GGTGCTTCTGGCGTAGAAAGCTGACCAGCAAGGGATCGGCT
>N_487
GCAAGGGATCGGCTCCCCATCCAGGGGTGCTCCAGGTACAA
>N_488
ATCCAGGGGTGCTCCAGGTACAACTCATCGATGCGGCGCAT
>N_489
CCAGGTACAACTCATCGATGCGGCGCATCAGTTCGAGGTCA
>N_490
ACCGGAGCGCAGGTGGTTTGCTGGGCCACGGTAATAACTGG
>N_491
TTGCTGGGCCACGGTAATAACTGGCCTTGGGCAAGCCCACC
>N_492
CTGGCCTTGGGCAAGCCCACCAACTGGCAGCGGCGTTCAAC
>N_493
CAACTGGCAGCGGCGTTCAACAGAAATTTCAGGGTGCCCGG
>N_494
AACAGAAATTTCAGGGTGCCCGGCGGCAATCACCTGCTGTT
>N_495
GCGGCAATCACCTGCTGTTTCTGCGCCCGGTCAAGCTCAGT
>N_496
AGATTGGACAAAAAATCGTTCTCTACCTTGAGCTTGCCGAT
>N_497
TCGTGGTTGACCTCTTTCTTCTTGCCCTTACCAAAGAGGTC
>N_498
CTTGCCCTTACCAAAGAGGTCAGAGGCATTCTCAATCAGGT
>N_499
AGAGGCATTCTCAATCAGGTCCTGCTTCCAGCGGGTGATCT
>N_500
GATCTGGGTGACGTGAACGCCAAACTCGCTGGAAAGCTCGG
>N_501
ACGCCAAACTCGCTGGAAAGCTCGGCCAAGGTTTTTGTTTC
>N_502
CTCGGCCAAGGTTTTTGTTTCGGCCAGGGCAGCCAGTGCCA
>N_503
TTCGGCCAGGGCAGCCAGTGCCACCTTGGCCTTGAAAGCAG
>N_504
CCTTGAAAGCAGCGCTGTGACGTGTGCGATGTTGCGGCATG
>N_505
GTGCGATGTTGCGGCATGAACCTCTCCTCTCAAAATTGGGC
>N_506
CCTCTCCTCTCAAAATTGGGCGGTTCATTGCTTATACGAAG
>N_507
GGTTCATTGCTTATACGAAGCCGTGGAAAAAGGGTTGCTCC
>N_508
AAAGGGTTGCTCCCCCTTGACGGCACCCTGCATGAGCGCGT
>N_509
GGCACCCTGCATGAGCGCGTCAACAGGCAGAAAGAGAGGCG
>N_510
ACAGGCAGAAAGAGAGGCGGCAGGAAATTCTTGCCGAGATG
>N_511
GTCTGCAGCGCCAGAAAGAACTCCCTCTGACCGGCATGGGG
>N_512
GGCATGGGGGTCAGGCGGATCAGATCATTCTGTGCGGCATT
>N_513
GTGCGGCATTGAAGGAAAAACTGCTCGAAAAGGGGTCAAAT
>N_514
CAAATTCCGGGAAGGAATATCTGAAATTACTGGTGACAGAA
>N_515
GGTGACAGAATTTGTGTGAACAAAATAGAAGTGCGCCTAAC
>N_516
GTGTGAACAAAATAGAAGTGCGCCTAACCGGCAGCTATGCT
>N_517
CCTAACCGGCAGCTATGCTGCACTGGCAGGCGCACTCGCTA
>N_518
GGCAGGCGCACTCGCTATGTCAACAAAACCGGCCCAGTTTG
>N_519
CGGCCCAGTTTGATATGGTGCCCAGTTTTGTTCCTGTTTGG
>N_520
CCAGTTTTGTTCCTGTTTGGCTCCCCAACCCGGACTCGAAC
>N_521
TCCCCAACCCGGACTCGAACCAGGGACAAGGTGGTTAACAG
>N_522
ACCAGGGACAAGGTGGTTAACAGTAACCACATCTCGCGTTT
>N_523
TCGTTTCATCCCCACCAAGGCCACCTTATCAAAATCCAACA
>N_524
CAACGGCTTGACATGCCTAGCTTTATCATGTATCAGTACAA
>N_525
TGCCTAGCTTTATCATGTATCAGTACAAATAGAGACCACAT
>N_526
GTATCAGTACAAATAGAGACCACATGAAACAAGCTGGACAA
>N_527
AAACAAGCTGGACAACAAGACCACATGAGACCACACGAGAG
>N_528
CATGAGACCACACGAGAGACCACACGAACCACAGGGGGCCG
>N_529
CACGAACCACAGGGGGCCGGCCATGACATTCAGCGACAAGT
>N_530
AGTACATCGCAAGCTTGAAGCCTACGGACAAGATCAATGAC
>N_531
TTGAAGCCTACGGACAAGATCAATGACGTTCGAGAGGGTAA
>N_532
CGAGAGGGTAAGGGGTTTGGCATTCGGGTACTGCCGTCAGG
>N_533
CGGGTACTGCCGTCAGGTATCAAGACGTGGTTTTTCATCTA
>N_534
GGTATCAAGACGTGGTTTTTCATCTACCGGATCGACGGCAA
>N_535
GGCAAACGGCGATTCATGAACCTGGGGCACTATCCCAGTAT
>N_536
CCCAGTATCTCGCTACAGGACGCACGCAAAAAATACCGCGA
>N_537
AGGACGCACGCAAAAAATACCGCGACGCCTACGGCCTGTAC
>N_538
AAATACCGCGACGCCTACGGCCTGTACGAGCAAGGGAAAGA
>N_539
CTGTACGAGCAAGGGAAAGACCCTGCGGGATTGGCTGACCA
>N_540
TGCGGGATTGGCTGACCACGCCAAAGAGGAGCGCCGGAAAA
>N_541
AGAGGAGCGCCGGAAAATGCCAACCGTGGCCGACCTTGTGG
>N_542
GACCTTGTGGAAGAGTACATCGAGCGCCACGCAAAGCGGTT
>N_543
GAGCGCCACGCAAAGCGGTTCAAGAGGTCATGGGAAAAGGA
>N_544
AAGAGGTCATGGGAAAAGGACAAGCAGATATTGAACCGGGA
>N_545
AAGGACAAGCAGATATTGAACCGGGACGTAATACCAGCCTG
>N_546
TATTGAACCGGGACGTAATACCAGCCTGGGGAACGAAGAAG
>N_547
CGTAATACCAGCCTGGGGAACGAAGAAGGCCGTCGACGTTA
>N_548
AGCAAGCGCGACGTGGTGAGCCTCCTGGAGGGGATCGTTGA
>N_549
GCCATGGCCAACAACTGCTTCCAGATCATCCGCAAAATGTT
>N_550
CAGATCATCCGCAAAATGTTCAACTGGGCCGTTGAAAAGGA
>N_551
AACTGGGCCGTTGAAAAGGACATACTGCCCAGTACGCCCTG
>N_552
GCTCCCTTCTCCCAAGGTAACACGGGAGCGGACATTGAACG
>N_553
ACATTGAACGATACGGAAATCAAGACGATGTGGGGAAACCT
>N_554
ATCAAGACGATGTGGGGAAACCTTGGACAATGCGCCATGTC
>N_555
TCAGAAGAGATCGAGCGTGCCTTGAAGCTGATCCTTGTCAC
>N_556
CCTTGTCACTGCACAACGCCCTGGGGAGGTTATCGGAATGC
>N_557
CAACGCCCTGGGGAGGTTATCGGAATGCACTCAAGCGAGAT
>N_558
GCGAAGAACGGCAAGTCTCACCGTGTATTCTTGACGAGTCT
>N_559
TGACGAGTCTAGCCTTGGAACTCATCGGGAACGTCGAGGAC
>N_560
CTCATCGGGAACGTCGAGGACAAGGCATACATCTTCAAGAC
>N_561
CAAGGCATACATCTTCAAGACCCCCATAATCGATCGAGACC
>N_562
ACCCCCATAATCGATCGAGACCAGCCCATAGGCGGAACCGC
>N_563
AGCCCATAGGCGGAACCGCGCTGAACGTCGCGTTGAACCGC
>N_564
GCGTTGAACCGCGCTCTTTGCACCCCGGTGATAGACAAAAA
>N_565
CTTTGCACCCCGGTGATAGACAAAAAAGGTAAGCCTGTCAT
>N_566
TGATAGACAAAAAAGGTAAGCCTGTCATCGAGGCAGACGGC
>N_567
AGGTAAGCCTGTCATCGAGGCAGACGGCAAGCAGGTAACAA
>N_568
CAAGCAGGTAACAAAGAATACCCTTGGCGTTGACCCATTTA
>N_569
AAGAATACCCTTGGCGTTGACCCATTTACCCCCCACGACCT
>N_570
GACCCATTTACCCCCCACGACCTCAGACGCACAGCAGCCAC
>N_571
CACAGCAGCCACGTTCATGGCAGAAATGGGAACCATGGATG
>N_572
GGAACCATGGATGAGGTTATCGACGCCATTCTGAACCATGC
>N_573
CGACGCCATTCTGAACCATGCGAAAAAGGGGGTTATCAAGG
>N_574
CATGCGAAAAAGGGGGTTATCAAGGTCTACAACCAGTATCG
>N_575
TCAAGGTCTACAACCAGTATCGTTATGATAAGGAGAAGCAG
>N_576
CGGCACTGGAATCTTGGGAGCGGAAACTGAAGAGCATCATC
>N_577
TGGGAGCGGAAACTGAAGAGCATCATCAACGGCAAGACAAA
>N_578
CATCAACGGCAAGACAAATGCCACGGTTACCCCAATATCAG
>N_579
TGCCACGGTTACCCCAATATCAGCGGGCCGGAAAGGGAGGC
>N_580
CAGCGGGCCGGAAAGGGAGGCGCGTGGCATGAGTGCCAGCA
>N_581
GGAGGCGCGTGGCATGAGTGCCAGCAAGAAGAGCCTTAACG
>N_582
ATGAGTGCCAGCAAGAAGAGCCTTAACGCCGTGGGGAGTCT
>N_583
GCCTTAACGCCGTGGGGAGTCTGGACGCTGTTGAGTTGATG
>N_584
GGCATCTGCCGCCAAGGAAGCGGAGCGAATTGCTGGAAGTA
>N_585
AGCGAATTGCTGGAAGTAATCGACCGGGAAGCAGACGACCC
>N_586
CGACCGGGAAGCAGACGACCCGGAAGCAGTGACGTTCCTGG
>N_587
GCAGTGACGTTCCTGGAGAGCATTGAGCATGCAATCCGTTC
>N_588
CATTGAGCATGCAATCCGTTCTGCATTATGGCGTCAAGACC
>N_589
CTGCATTATGGCGTCAAGACCTGCAGCCGCGCCGGGCTGAA
>N_590
GCGCCGGGCTGAAGTCAAGACTGCGTTGCTGAGAGCGGCAG
>N_591
GACTGCGTTGCTGAGAGCGGCAGAGCAGAGCAAGGCGCTAC
>N_592
CAGAGCAGAGCAAGGCGCTACTTGATGCCCTTGGCCAGATC
>N_593
GATGCCGGGCGGCAATATTTCTTCGCTGAGGGCATGCCGTG
>N_594
GACCAAGGCAAGGGAGAATGCCGCCAAGGTTTGGAGGGTAG
>N_595
CGCCAAGGTTTGGAGGGTAGCGGATAGCGCCAGGTTGAGAG
>N_596
TTTCCGGAGCCGGTGACGATCACGACAACAACCCCGCCATT
>N_597
ACGACAACAACCCCGCCATTCTCGCCGCAGACATAGCTAAA
>N_598
CGCCGCAGACATAGCTAAAGCCTTAAAGCAAGCTGGTATCA
>N_599
TAAAGCAAGCTGGTATCAAGCCCTCTTTGACCCGGCCCAAG
>N_600
TCTTTGACCCGGCCCAAGTACAACAAACATGGCGAAATAAG
>N_601
AACAAACATGGCGAAATAAGCAGACCGCCTTTCTGGACCGT
>N_602
ACCGTGACGGTCATCTGTTTCCAGCAGGCCCTTTTCCCCCA
>N_603
TTCCAGCAGGCCCTTTTCCCCCACAAAGACCCATTGCGCCA
>N_604
CCCCACAAAGACCCATTGCGCCACATGAAAGATGGACGCCG
>N_605
AGATGGACGCCGCCGCATATCAATTGTTGGTTGCGCAGATT
>N_606
CGCATATCAATTGTTGGTTGCGCAGATTAACGACTTTTCCC
>N_607
GCGCAGATTAACGACTTTTCCCACCAAACCCCGCAACGCGA
>N_608
CGCGATTACCCACGCCGTTTCAAGTAATCTCCTGGGCATCC
>N_609
CAAGTAATCTCCTGGGCATCCAAAAACCCACTGCCAAGGAG
>N_610
AAACCCACTGCCAAGGAGGTCCCACCACATGCAACGCATCA
>N_611
GCAACGCATCACCGTTGAACCCGGAAACCGCATTCTTAGAA
>N_612
GGAAACCGCATTCTTAGAAACCCAGATTTAGACGTAATCAC
>N_613
ATTTAGACGTAATCACTGGTCTCAGCAGAACGACCCGCTGG
>N_614
TCAGCAGAACGACCCGCTGGCGATTGGAAAACGCCGGAGAC
>N_615
CGATTGGAAAACGCCGGAGACTTTCCGAAACGCCGGCAGAT
>N_616
CGCGGTTGGTTGGATTGAATCCGAGGTTACGGCATGGCTAC
>N_617
CCGAGGTTACGGCATGGCTACTCAGCAAAGGGCTGGCTTCA
>N_618
CAGCAAAGGGCTGGCTTCAGCAGATCGGCAGCCCCAAGCAG
>N_619
CATAGGGGGGCCGGCTATGACCAGACCGCCAGAATTCCAGA
>N_620
CAGACCGCCAGAATTCCAGACCACAGACCTCGACCTAGCAG
>N_621
CATTCCGGCAACCCGGCCAACCGCTCGTTGCCTTTGAGTTC
>N_622
CCGCTCGTTGCCTTTGAGTTCAAGGACGATGAGGCAACCCG
>N_623
TGAGTTCAAGGACGATGAGGCAACCCGGGCAATCATCCTTT
>N_624
AACCCGGGCAATCATCCTTTCCTATGCCTCCGGCGACCTTT
>N_625
GAACGTGAAGCGCTTCGCCGCTTGCCGCGCATGGTTGTACC
>N_626
GCTTGCCGCGCATGGTTGTACCGGCAGGCCAAGGGGGTGAG
>N_627
CAAGGGGGTGAGGTGATGAACGGCATACAATCACTACTCAG
>N_628
TACTCAGGCAAGCCCTCAAGCAGGCCGTCCTCATCGGCCAC
>N_629
AGCAGGCCGTCCTCATCGGCCACCAGGCCGGAATAGTCCCT
>N_630
TATCCAGTGGCGTTCTGGGGCCTGGACCGTCTAGGACGGGA
>N_631
ATGCCGCGAAAGAGAGGTAACACCGGGAAAAACGGCAGGGG
>N_632
GGGAAAAACGGCAGGGGAGGCTACTCAGCTAACGAGCTGGG
>N_633
CGAGCTGGGGAAAGGGTTTGCTCAAATCCCCCGCACTCTCC
>N_634
GCTCAAATCCCCCGCACTCTCCTTGAGAGCGAAGCATACCG
>N_635
CTCCTTGAGAGCGAAGCATACCGCACCCTGAAGACCTTGCC
>N_636
AGCATACCGCACCCTGAAGACCTTGCCAGCAGCCAAGGCGC
>N_637
GACCTTGCCAGCAGCCAAGGCGCTCCCGGTACTGATAGCCA
>N_638
GGAAAGCCAGTCTGCGAATTCCATTATTCCGAAGCAGATCG
>N_639
TCCATTATTCCGAAGCAGATCGTCTGCACGGGATACCCCGG
>N_640
CAGATCGTCTGCACGGGATACCCCGGAAATCGTTCAGGCGA
>N_641
CGGAAATCGTTCAGGCGAGGCCTCCAAGAGTTGCACGAACA
>N_642
GGCGAGGCCTCCAAGAGTTGCACGAACATGGCCTCTTTGAT
>N_643
ACGAACATGGCCTCTTTGATCTTGAGGATAAGGGCGGGACT
>N_644
TTTGATCTTGAGGATAAGGGCGGGACTTGGGACGGCAATGC
>N_645
AAGGGCGGGACTTGGGACGGCAATGCTTGGACTGCTACTCA
>N_646
CTTGGACTGCTACTCAGTATCGCCGGAGTGAACGGTGGAGA
>N_647
AGTGAACGGTGGAGAAAGTACGGCACGGCTGATTTCATCCA
>N_648
AAGTACGGCACGGCTGATTTCATCCAGCCGACTTGGTCTCT
>N_649
CCAGCCGACTTGGTCTCTGTCTGAACCAGCAGTGAAACCAA
>N_650
TGAAACCAAAGCCGCCGGCGCGGCGCGCTTGCAATTCTACC
>N_651
CCTCTGCTACCCCTGAAGCACTCCCTCAAAAAAGCCCTGCC
>N_652
GAAGCACTCCCTCAAAAAAGCCCTGCCCATGGCTTAGATAT
>N_653
CTTAGATATAGAAGGAGGGTCAAATTGACACCGGGACAGAC
>N_654
CAAATTGACACCGGGACAGACGGCAAAAAGGGCGTTTTCCG
>N_655
AAAAGGGCGTTTTCCGGTGTCAGATTGACACCGCACAGAGG
>N_656
GACACCGCACAGAGGGGAAACAGGGGCAGAACTGAGGTCTC
>N_657
CAGGGGCAGAACTGAGGTCTCCCGGCGTCAGATTGACACCG
>N_658
CGTCAGATTGACACCGCGCCCGGTGTCAGATTGACCCTTGA
>N_659
CGCGCCCGGTGTCAGATTGACCCTTGACTTTAATTTTGTTC
>N_660
CCCTTGACTTTAATTTTGTTCGACAACCAGACCCGCCACCA
>N_661
GGCAATATCAACGGCCCGGACCGCCGGGAAAGGAGTACAGC
>N_662
GGACCGCCGGGAAAGGAGTACAGCATGACACAACCAGCATT
>N_663
AGCATGACACAACCAGCATTCAACACGCGCCCATGGGACGA
>N_664
CGCCCATGGGACGAACGCACCGCCTACCTGGGCACGACTGC
>N_665
GCCTACCTGGGCACGACTGCCGAGCAGGCTTTCGAGACAGT
>N_666
CAGGCTTTCGAGACAGTGGCCGCTCACCTGGGCATAGCACT
>N_667
CTCGAACGCCTTGGAATGGACCGGGAGAGCCCGCTCAAGTA
>N_668
CGCTCAAGTACAACGCCCTTCACCCGTTCCTCCGCCAACGG
>N_669
GCCAGATTACGTCGCGCAGACCAGCAACGATGGCCCCTTCT
>N_670
GCGCAGACCAGCAACGATGGCCCCTTCTTCGTGGAGGTCAA
>N_671
AAGGGCTCCGGTTCGGATGGCGTTGTGAAAATCAAGCTGGA
>N_672
GTTGTGAAAATCAAGCTGGACTCCATTGAGACGGCGCAACA
>N_673
TCCATTGAGACGGCGCAACACTGGCAACTGCTCCATCGAGT
>N_674
CTGCTCCATCGAGTGAAGTTCTTCGTCTTTGACAGCGCCCG
>N_675
TCTTTGACAGCGCCCGAAAGCTCTACGCGACAATGTGGCTC
>N_676
ATCAAGCGTGACAAGATCGTCGCCGCTTGTTTCAGTGACGG
>N_677
GCCGCTTGTTTCAGTGACGGCAATCAATACCATCCGGTACC
>N_678
GCAATCAATACCATCCGGTACCCCGAACCCTTTTCAAATGG
>N_679
CCCGAACCCTTTTCAAATGGCACCGCCTACCCGCCATGTCA
>N_680
CCTACCCGCCATGTCAGAAGCTCAACAGGCAGCAGCATGAA
>N_681
TCAACAGGCAGCAGCATGAACCCTAACCTTGAGACATTAAA
>N_682
CATGAACCCTAACCTTGAGACATTAAATTAACCAAGGAACC
>N_683
CATTAAATTAACCAAGGAACCATGGGCCTAGCCCCCCAACT
>N_684
GGCCTAGCCCCCCAACTTTTCGCAAGGAGAACCATAATGCA
>N_685
CATAATGCAAACGACCCTCACACCCATCAAAGCAATCCGCG
>N_686
ACCCATCAAAGCAATCCGCGCAAAATGCCTTGATTGCTCCA
>N_687
TGCCTTGATTGCTCCAACAACCAATATGGCGAGGTCCGGGT
>N_688
TATGGCGAGGTCCGGGTATGCCCCATCAACAAATGCCCGTT
>N_689
TCAACAAATGCCCGTTGTGGCCGTACCGCATGGGACGCCGC
>N_690
CTGACGGTGATGATGTTGTGCCGAGTGACGCGCATGATGAA
>N_691
GCATGAAGCCCACAACGAAGCCCACACAGAGCGGCGAGTAA
>N_692
CACACAGAGCGGCGAGTAAGCATTTGTAATTCATAGCGATA
>N_693
TTGTAATTCATAGCGATATTCAGGTTGGAGGCACTACGAAG
>N_694
GTTGGAGGCACTACGAAGGACACAACGAAGCCCACACAGGC
>N_695
CACAACGAAGCCCACACAGGCAACAGGCGGAAATGGGCGAA
>N_696
AGGCAACAGGCGGAAATGGGCGAAGAGACGCGAGTCAGGCC
>N_697
GCGAAGAGACGCGAGTCAGGCCGCTATTACCCCTTACTTAC
>N_698
CCGCTATTACCCCTTACTTACAATCACTGTTACCCAGAAGT
>N_699
CTGTTACCCAGAAGTTATTACCCAGAAAAAGCTTATCCATA
>N_700
ATCCATATAGGGAGGAGAAACCATGTACGCGATAATCAAGA
>N_701
TACGCGATAATCAAGAATTTCGGAGAGGTCGATAAGAACAA
>N_702
TTCGGAGAGGTCGATAAGAACAAGGGCGAGAAAATTCGCAT
>N_703
AGAACAAGGGCGAGAAAATTCGCATTACCCATGAGTTGTAC
>N_704
CGCATTACCCATGAGTTGTACCGCGAAAAAACCCATTTGCT
>N_705
GGTTTTGTGTGGGGGGGAAACGACGAGAAAGGGCCTCTCCC
>N_706
GGGGAAACGACGAGAAAGGGCCTCTCCCTCCAGCCGGCAAC
>N_707
AGGCTCTGCGGGAAATGGGACACAACATCGAAGTTCAAGGA
>N_708
AACATCGAAGTTCAAGGAGGCAAATAATGTCCGCAAGCGCA
>N_709
GCAAATAATGTCCGCAAGCGCACCAGACGTACAACCCACCG
>N_710
ACGGGCACTGTCCGACATTGCGGCGCAGCAGTTCAACAACT
>N_711
GACATTGCGGCGCAGCAGTTCAACAACTACATGACCACCTA
>N_712
TTCAACAACTACATGACCACCTACCGGCCCTTCGAGACGAA
>N_713
CGGCCCTTCGAGACGAAGTACATTGCCGACATCCAGGGGAA
>N_714
GTCAGGCAGGTTCATGGGGGCGGTTTCTGGTTCGACCACCA
>N_715
GGTTTCTGGTTCGACCACCACCACGGCTAATGCCACGGGGA
>N_716
TCAGGCGATCCAGGGACAGACCCTTGCAGCACAGCAGGGAC
>N_717
CACAGCAGGGACTTGTGAACCTGGGGCAAGGGAAGGCGGCG
>N_718
GAACCTGGGGCAAGGGAAGGCGGCGGCAACGCAGTCAGGCA
>N_719
GCGGCGGCAACGCAGTCAGGCATGGAAACCCTCGCCTCGAA
>N_720
GCCTCCCGGTCTGCCATCAACGACGCCTACCTTGACATCAA
>N_721
AACGACGCCTACCTTGACATCAACAACCAGCGGTTCACCAA
>N_722
AACAACCAGCGGTTCACCAACAACATGATTGGTTCCGGTAT
>N_723
CACCAACAACATGATTGGTTCCGGTATCGGGGCGGCGGCAT
>N_724
GGTATCGGGGCGGCGGCATACGGCGCCAAGAAATACGGCCC
>N_725
GCATACGGCGCCAAGAAATACGGCCCCGCCATCAAGACCGG
>N_726
GCCATCAAGACCGGCTTGAGCAACTGGGGCAACGGCCTGAA
>N_727
GGCAACGGCCTGAATTGGGACGGCACCATGACAGGCGAGAA
>N_728
GGCACCATGACAGGCGAGAACGCTGCGCAGTGGGATTCGTA
>N_729
CGTACAACCCTGGCATGGAGCGGGATTAGCGACGGCACCTG
>N_730
AGCGGGATTAGCGACGGCACCTGACAAGAACCACCACACAT
>N_731
AGAACCACCACACATGTTAACACGCGCCGCCCTGGGCAACT
>N_732
ACACGCGCCGCCCTGGGCAACTGGGGCGGTTCAACACGGAA
>N_733
AACACGGAATCGACCCGCCGCAGAGAAGGCAGAGGGTGAAC
>N_734
GGGTGAACAAGCGAGCGGAACGGATGCAGGAATCCCTGGAC
>N_735
ATGCAGGAATCCCTGGACGACCTGAGCAGCACGATGGAACG
>N_736
CACGATGGAACGGATCAGGGCGGGTCAGGATGGGGAGCCCC
>N_737
GGGCGGGTCAGGATGGGGAGCCCCAGGAGAATCAGGAGACG
>N_738
CCCAGGAGAATCAGGAGACGCCGGAACCAAGGGCCACGGAG
>N_739
GGAGACGCCGGAACCAAGGGCCACGGAGACGGGTTCGCTCT
>N_740
GCCACGGAGACGGGTTCGCTCTTCGAGTAGGAGAAGACCAC
>N_741
GCTCTTCGAGTAGGAGAAGACCACGTAATTGACCCCGCCGT
>N_742
TAATTGACCCCGCCGTATTTCTCCTTTTACCAGTAAAGGCA
>N_743
TCTCCTTTTACCAGTAAAGGCACGGGCGGCAGCTCCGACGA
>N_744
GGCACGGGCGGCAGCTCCGACGATTCACGCCAGCAAATACC
>N_745
ACGATTCACGCCAGCAAATACCCTGCGTTTCATGTCTACTC
>N_746
CCCTGCGTTTCATGTCTACTCGGGTTTAATGGATTGAACCA
>N_747
CTCGGGTTTAATGGATTGAACCAAATTATCCACTATTTCGG
>N_748
AACCAAATTATCCACTATTTCGGAGGCCGCTTCAGGGAGAC
>N_749
TTTATGCATGGCGCGGTCAGCAATCGAGCCAGATCGTCCAC
>N_750
GCCAGATCGTCCACCCCACCCGTTTTCCCATGTCAAACCTG
>N_751
CCCCACCCGTTTTCCCATGTCAAACCTGCGATAATCTTTTT
>N_752
CATGTCAAACCTGCGATAATCTTTTTTGTATCAGTGCTGTT
>N_753
TTTTGTATCAGTGCTGTTAACTCTTACGCTGGCACTTTGAG
>N_754
CGCTGGCACTTTGAGTTTTGCCGTCTCGTCCGGCTGCCGTC
>N_755
CCGTCTCGTCCGGCTGCCGTCCGTACCGTAAGATATGCATC
>N_756
CGTAAGATATGCATCAACCCCTTTGCCCTTGAGCTTCTCTA
>N_757
TCAACCCCTTTGCCCTTGAGCTTCTCTAGGCCAATAGGCGT
>N_758
TAGGCCAATAGGCGTGTTAACTTCGATTTCGTCAATATTCA
>N_759
ACTTCGATTTCGTCAATATTCAATCGCACCATCAATCGTGA
>N_760
GGGATCGAGAACAGTGAAACCACGGTTCGCCAGTTCAATCC
>N_761
CCACGGTTCGCCAGTTCAATCCCCACTGCATCAGCAAGAAG
>N_762
CCACTGCATCAGCAAGAAGGCCACCACCAGGATCGAGTGCA
>N_763
AAGAAGGCCACCACCAGGATCGAGTGCAATGACTTTGACTG
>N_764
AGTGCAATGACTTTGACTGGCGCTGAAGGTTTACTGGAAAC
>N_765
TGACTGGCGCTGAAGGTTTACTGGAAACTGGGATGGAGGAT
>N_766
GGAAACTGGGATGGAGGATACTCTTGATCCTGCACAACTTG
>N_767
TCTTGATCCTGCACAACTTGCCATCAAAGTAGCAAAAATGA
>N_768
AAGTAGCAAAAATGATGGTACACAGAAATTTCACCACATGA
>N_769
ACAGAAATTTCACCACATGACCACGCATCATAACATTCCTC
>N_770
CACATGACCACGCATCATAACATTCCTCTCTTCCATTTGCT
>N_771
ACATTCCTCTCTTCCATTTGCTCTTACTTCATAACGCACCA
>N_772
TGCTCTTACTTCATAACGCACCATTGGTTAACTGTTTCGGC
>N_773
TGGTTAACTGTTTCGGCTTGCCATAATCATGTCGTCTCAAT
>N_774
CTCAATAGTGAGAAAAAAAGCCCGCACCAAAGCGTTGCGCT
>N_775
CCGCACCAAAGCGTTGCGCTCATGATGCGGGCCTCCTGGGG
>N_776
TGGGGCCTCATTGAGGTCAGCAAAGTACCACGGCCCCTTTC
>N_777
CAAAGTACCACGGCCCCTTTCATAGCAGGATATTCAGGCGA
>N_778
CCCTTTCATAGCAGGATATTCAGGCGAATTCAAGGTTAAGT
>N_779
TTAGCCCGCTCTAGTATTTACTCTCTAATTGATGCCCGTCT
>N_780
TATTTACTCTCTAATTGATGCCCGTCTCCCCTGGATTTCAA
>N_781
TGCCCGTCTCCCCTGGATTTCAATTCCCAAAATTGGCGCGG
>N_782
GCGGCGTTGCGAGAGGGGGGCTGTAACTTTTTTCAGACCCG
>N_783
AGGGGGGCTGTAACTTTTTTCAGACCCGGCACCATCCATAG
>N_784
AGACCCGGCACCATCCATAGCGGGGGCAGGAGTGGGTGGGG
>N_785
GGGCAGGAGTGGGTGGGGGGCCTCTGTGGGTCCCGGTTAAC
>N_786
TGGGGGGCCTCTGTGGGTCCCGGTTAACTGAAAACTATTTT
>N_787
GGGTCCCGGTTAACTGAAAACTATTTTCAATATCTTCAACA
>N_788
CTGAAAACTATTTTCAATATCTTCAACAATCTGACCCTCCG
>N_789
TCTTCAACAATCTGACCCTCCGGTGGTATGTGGTAGCGGAG
>N_790
GTGGTAGCGGAGCATGTTAACACGCCGCCGCTTCCGTCCCC
>N_791
ATGTTAACACGCCGCCGCTTCCGTCCCCTGAATCTGCCACG
>N_792
GTCCCCTGAATCTGCCACGCCAGATCGTCGTTGAAGGTCTT
>N_793
TTGAAGGTCTTGGCGAGTTTCAGGTAGCCGCGTTCTGTGAA
>N_794
TGAAGATGACGAACTTCCATCTTGGGTGCGCAGTAACTACA
>N_795
TCTTGGGTGCGCAGTAACTACATCTAAGTTATTGATTTTAA
>N_796
AAGTTATTGATTTTAAATAACAATTTCACTTGACTTGCTGC
>N_797
TAAATAACAATTTCACTTGACTTGCTGCTGAGTGAGGGGGT
>N_798
CTGAGTGAGGGGGTAAGGTGCTGATATGCCCCCCTGGGGTG
>N_799
ATGCCCCCCTGGGGTGATTGCTATCAACTGGAGGTATGTAA
>N_800
AGGTATGTAATGAATGTTAACACCGTATTGGAAAGCCTGAA
>N_801
GTTAACACCGTATTGGAAAGCCTGAAGCAGGACAACCAGAT
>N_802
AACCAGATTGCCGAGTTCGACCGGTTACGCGACGCTGACTT
>N_803
GACCGGTTACGCGACGCTGACTTCATCGAGGGGTGCTATCT
>N_804
GCTGACTTCATCGAGGGGTGCTATCTGAGCCCGGACGTTAC
>N_805
CTATCTGAGCCCGGACGTTACGAAGGCAGAGTTGTTGGAAC
>N_806
CATTCAGCATGGGGAAAGATCGACGACGAAACCCGCGCCCT
>N_807
GCCCTGGGGTACTGCTTGAACCGGATCAGGGAGATTGATGA
>N_808
GATTGATGAGGCCGAACAAGCGGAGGCAGCATAACCGCATT
>N_809
GGAGGCAGCATAACCGCATTCCCCCGCTCTCAGGGAAGAGA
>N_810
CCCCGCTCTCAGGGAAGAGACAAACAACGGCCCGGTTCTCC
>N_811
ACAAACAACGGCCCGGTTCTCCATCATGGGGAGCCGGGTTT
>N_812
CGGGTTTTTTCGTGCACTGGCGAAGCAGTAGTCCCTTGCGC
>N_813
GCAGTAGTCCCTTGCGCGATCATGCAATCGACGTAACGGCG
>N_814
CAATCGACGTAACGGCGTTACAAGGGTTCATGACAGAGGAA
>N_815
GGCGTTACAAGGGTTCATGACAGAGGAAAGGAACGGGGGGA
>N_816
TTCATGACAGAGGAAAGGAACGGGGGGATTTTCGAGAGGGA
>N_817
TCACTAGGGGGGTGAGTTTTCTTGAAGGTAAGGCAAGCACT
>N_818
GAGTTTTCTTGAAGGTAAGGCAAGCACTCTGAGACCACACC
>N_819
GTAAGGCAAGCACTCTGAGACCACACCAGAGACCACACATA
>N_820
AGAGGGGTTAGTCTAGTTAACTAACCCCTCGTTTTTGTTGG
>N_821
AGGTGGTTAACAGCCACCTGCTCTACCGACTGAGCTATTGG
>N_822
GTTCGTTGCTACGGGCTTTTCTCCGGATTCGGTGCTTTGCG
>N_823
TCTCCGGATTCGGTGCTTTGCGCTTTGTTAGAACGCTACCG
>N_824
TGCTTTGCGCTTTGTTAGAACGCTACCGGTGAAAAGCGAAG
>N_825
TACCGGTGAAAAGCGAAGGACTTTTTATCACACCAGATTGG
>N_826
TTTTTATCACACCAGATTGGCAATGTCAACACTATTCATCC
>N_827
GCAATGTCAACACTATTCATCCCCCCTTGAGCCGGATACGT
>N_828
GGAGATGCGGCTTCACGCTGCCAGCACCCATAATATCCTTT
>N_829
GCTGCCAGCACCCATAATATCCTTTACCACGATCCCCCGGA
>N_830
CTTTACCACGATCCCCCGGACAACGAGCGCATCACCGATGA
>N_831
ACGGGGTGCGATTTGACAGTCGCGCATGGTGATGTACGCTA
>N_832
GCTACAAAGACCGGCATACGCTCTGGACCCACGAGATATTT
>N_833
CTGGACCCACGAGATATTTTCACAAACCTGATTCAAGGAGG
>N_834
ATATTTTCACAAACCTGATTCAAGGAGGCGTGGCGATGCAA
>N_835
AGGCGTGGCGATGCAAGTGACGCGACGGCAATTTTTCAAGG
>N_836
GCAATTTTTCAAGGTTTGTGCCGGGGGGCTGGGGGCTTCCA
>N_837
GGGGCTGGGGGCTTCCAGTGCCGCGGCATTGGGCTTTCCGG
>N_838
TCCAGTGCCGCGGCATTGGGCTTTCCGGTCAATGCACAGGC
>N_839
AGTGCGCGCCTTCAAGCTGGCCAAAAGCTCCGAGACCCGCA
>N_840
GCCAAAAGCTCCGAGACCCGCAACACCTGCCCCTACTGCTC
>N_841
CGCAACACCTGCCCCTACTGCTCGGTGAGTTGCGGCCTGAT
>N_842
TACTGCTCGGTGAGTTGCGGCCTGATCATGCACAGCCTGGG
>N_843
GGGCTGGTGGACTTCATCCACAGTCCGGACCGGCTCAGGTA
>N_844
AGTCCGGACCGGCTCAGGTACCCGGAATACCGCGCCCCCGG
>N_845
TACCCGGAATACCGCGCCCCCGGTTCCAGCCAGTGGCAGCG
>N_846
GAAGAGGCGTTTACCAAGGTCGCCCGGCTCATGAAGGATGA
>N_847
GCCCGGCTCATGAAGGATGACCGGGACAAGAACTTCATCGC
>N_848
GCCACGGTCAACCGCTGGACCACCACCAGCTTCCTGGCCGC
>N_849
AGCAACGAGACCGGCTGGATCACCCACAAGGTCATCCGCAG
>N_850
CTGGGGTTCGACAACCAGGCCCGGGTCTGACACGGCCCCAC
>N_851
CCGGGTCTGACACGGCCCCACGGTGGCCAGTTTGGCCCCCA
>N_852
CCCCACGGTGGCCAGTTTGGCCCCCACATTCGGCCGCGGCG
>N_853
CCCACATTCGGCCGCGGCGCCATGACCAACCACTGGGTGGA
>N_854
ATGACCAACCACTGGGTGGACATCAGGAACGCCAACGTCAT
>N_855
GACATCAGGAACGCCAACGTCATCATCGTCATGGGGGGCAA
>N_856
GCCGAGGCGCACCCCTGTGGCTTCAAATGGGTAACGGAGGC
>N_857
CTGTGGCTTCAAATGGGTAACGGAGGCCAAGGCCCACAACC
>N_858
GAGGCCAAGGCCCACAACCACGCCAAGTTCATCGTGATCGA
>N_859
CACGCCAAGTTCATCGTGATCGACCCCCGCTTCACCCGTTC
>N_860
CACCCGTTCGGCATCGGTGGCCGACCTGTACGCGCCGATCC
>N_861
GGAGGGGTGATCAACTACCTCCTCACCACCGGGAAGATTCA
>N_862
GGGAAGATTCAGCACGAGTACGTGAAGGCCTACACCAACGC
>N_863
TACGTGAAGGCCTACACCAACGCCCCCCTGATCGTGAACGA
>N_864
CTGATCGTGAACGAGGGGTACCGGTTTGAGGATGGCCTCTT
>N_865
GATGGCCTCTTCTCGGGCTACGACGCGGCGAACCGCTCCTA
>N_866
AACCGCTCCTACGACCGCAGCAGTTGGGCCTACGAGATGGG
>N_867
ACGCGAAGATCGACGAGACGCTCCAACACCCTCGCTGCGTG
>N_868
GCGTGCTCAACCTGATGAAGCAGCACTATTCCCGCTATACG
>N_869
GCAGCACTATTCCCGCTATACGCCTGAGATGGTGACGAACA
>N_870
TCTGCGGCACCCCCAGGGAGCTGTTCCTCAAGATCTGCGAG
>N_871
CCCAACAGGACCGCCACCTTCATGTACGCCCTGGGGTGGAC
>N_872
CCTGGGGTGGACCCAGCATTCGGTCGGTTCCCAGATCATCC
>N_873
TCGGTCGGTTCCCAGATCATCCGCACCGCGGCCCTGGTGCA
>N_874
GCCATTCCAACATCCAGGGGCTCACCGATCTGGGGCTTCTC
>N_875
GGCTCACCGATCTGGGGCTTCTCTCCAACCTCCTCCCCGGT
>N_876
TCCAACCTCCTCCCCGGTTACCTGACGCTCCCGGGCGAGAA
>N_877
CCCAAGCCGCTCCGCCCCAACCAGTTCAACTACTGGTCCAA
>N_878
AACCAGTTCAACTACTGGTCCAACTATCCCAAGTTCCACGT
>N_879
TCCAACTATCCCAAGTTCCACGTCAGCCTGATGAAGTCCTG
>N_880
CCACGTCAGCCTGATGAAGTCCTGGTTCGGCGATAGCGCCA
>N_881
GATAGCGCCACGAAGGAGAACAACTGGTGTTACGACTGGCT
>N_882
AACTGGTGTTACGACTGGCTCCCCAAGCTGGACGTGGAGTA
>N_883
CCCAAGCTGGACGTGGAGTACGACATCATGCGGCAGTTCGA
>N_884
TGGAGTACGACATCATGCGGCAGTTCGAGCTGATGGGACAG
>N_885
GGCAGTTCGAGCTGATGGGACAGGGGAAGATGAACGGCTAC
>N_886
ATGGGACAGGGGAAGATGAACGGCTACTTCTGCCAGGGGTT
>N_887
GGCTACTTCTGCCAGGGGTTCAACCCCCTGGCCGCGATCCC
>N_888
CAACCCCCTGGCCGCGATCCCCAACAAGGCCAAGCTGATCA
>N_889
GCCAAGCTGATCAAGGGGCTCTCGCAGCTGAAGTACCTGGT
>N_890
GGGCTCTCGCAGCTGAAGTACCTGGTGGTGATCGACCCCCT
>N_891
GCCACGGAAACCTCCTGTTTCTGGGAGAACCATGGCGAACA
>N_892
TGGCGAACACAACGATGTGGCCCCCCCCAAGATCGCAACCG
>N_893
GATGTGGCCCCCCCCAAGATCGCAACCGAGGTAATCCGCCT
>N_894
CATGGCCGGCATCTTCCTTACCCTGCGGGAACTGTACAAAA
>N_895
CTGTACAAAAAGGAAGGGGGCGCGTTCCCCGACCCGCTCCT
>N_896
GGCGCGTTCCCCGACCCGCTCCTGAATCTCACCTGGAACTA
>N_897
CTCCTGAATCTCACCTGGAACTACAAAATGGCCCACTCCCC
>N_898
CTACAAAATGGCCCACTCCCCACACCCCGAAGAGCTGGCCA
>N_899
ACTCCCCACACCCCGAAGAGCTGGCCAGGGAGTACAACGGC
>N_900
GAAGAGCTGGCCAGGGAGTACAACGGCAAGGCCCTGGCGGA
>N_901
ACCTGACCGATCCCAAGGACCCCACCAGAGTCATCGTACAG
>N_902
CAGAAGGGGCAGCAACTGGACGGCTACGGCCAGCTCAAGGA
>N_903
TGGCTCTTCTCCGGCTCGTTCACCGAGAAGGGGAACATGAT
>N_904
AGGGGAACATGATGGCGCGGCGGGACAACGCAGACCCCTCG
>N_905
GCGGGACAACGCAGACCCCTCGGGGTTGGGGAACACCCCCA
>N_906
GACCCCTCGGGGTTGGGGAACACCCCCAACTGGGCCTTTTC
>N_907
AACCGGCGGATCATGTATAACCGTGCCTCGTGCGATCCGGC
>N_908
CGTGCCTCGTGCGATCCGGCCGGCAAACCGTGGGACCCGAA
>N_909
AGTGGACCGGCATCGATGTGCCGGACTTCAAACCCGACTCA
>N_910
CGGACTTCAAACCCGACTCACCTCCCGGCGACGGGATGAAC
>N_911
TGCAGCCCGAGGGGGTTGGGCGGCTGTTTGCCCTGGACAAG
>N_912
GTTTGCCCTGGACAAGATGGCGGAAGGGCCCTTCCCGGAGC
>N_913
CGGAAGGGCCCTTCCCGGAGCATTACGAGCCCTTCGAGACC
>N_914
CCATCGGCACCAACCCGCTGCATCCCAAGGTGATCAGCAAC
>N_915
CCGCTGCATCCCAAGGTGATCAGCAACCCGGCAGCCCGGGT
>N_916
AACCCGGCAGCCCGGGTGTTCAAGGATGACTGGGCAATGTT
>N_917
ACTTCCACTTCTGGACCAAGCACACCAGGCTGGCGGCCATC
>N_918
CCGGAGCAGTTCGTGGAGATCAGCGAGGAACTGGCCAGGGA
>N_919
CTGGCCAGGGAGAAGGGGATCAGGGCCGGGGACTGGGTCAA
>N_920
GCGGTGGTGACCAAGCGGATCAAGCCGCTCCAGGTCAACGG
>N_921
CTCCAGGTCAACGGCACAACCGTCCACCATGTGGGTATTCC
>N_922
CCGTCCACCATGTGGGTATTCCGCTCCACTGGGGCTTCAAG
>N_923
AAGGGGGTCGCTAAAAGCGGCTACCTGGCCAATACCCTGAC
>N_924
CTACCTGGCCAATACCCTGACGCCGTTCGTGGGGGATGCCA
>N_925
GGGGGATGCCAATTCCCAGACACCGGAGTTCAAGTCGTTTT
>N_926
TTCAAGTCGTTTTTGGTGAACATCGAGAAGGCATAGGAGGT
>N_927
GAGAAGGCATAGGAGGTGGACCATGGCACTGCAATCACTCG
>N_928
ATGGCACTGCAATCACTCGACATCATCCGCCGTTCCGCTAC
>N_929
GTGGCATGCATGGAGTGGAACGACACCCGCGACGCCGTCGG
>N_930
CGCGACGCCGTCGGCACCAACCATGGCGTGCTCGACAACCC
>N_931
AGGTGGAGACCGACCGGGGGCTGGAATGGCTGATCCGCAAG
>N_932
GGCGTGCCCGGCGCCGGGGGCCATCGTGCAGTACAGCAACG
>N_933
CCGGGGGCCATCGTGCAGTACAGCAACGGCATCGTGGATTT
>N_934
GCAACGGCATCGTGGATTTCCACGAGGAAAACTGCATCGGC
>N_935
AACTGCATCGGCTGCGGCTACTGCATCACCGGCTGCCCGTT
>N_936
ACATCCCGCGCCTGTCAGAGCGGGACAGCAAGGTCTACAAG
>N_937
GTCTACAAGTGCACCCTCTGCTCCGACCGGGTGGCGTCGGG
>N_938
CCCACCGGGGCCATCGTGTTCGGCAGCAAGGAGGACATGCT
>N_939
GGATCGCGGACCTCAGGGAACGGGGGTTTGCCAGGGCCGGG
>N_940
GGGGGTTTGCCAGGGCCGGGCTCTACGACCCGAAGGGGGTG
>N_941
GAAGGGACCCACGTGATGTACGTGCTGCATCACGCCGACAA
>N_942
GACAAGCCGGAACTCTATAGCGGTCTCCCCGGGAATCCTAC
>N_943
CGGGAATCCTACCATCGGCCCCATGGTCGAGCTCTGGAAGG
>N_944
GGTCGAGCTCTGGAAGGGGGCCGCCAAGCCGCTGGCCTCTC
>N_945
CTGGCGGCCATCGGTGTTGGCGCCTTTTTCCACTACGTGGC
>N_946
CGCCTTTTTCCACTACGTGGCCAAGGGACCCAACGAGGTCG
>N_947
GCCAAGGGACCCAACGAGGTCGTGGCGGATGGGAAGGAGGG
>N_948
AAGATGAAACGAGATCCTGACATGCTGCCCCGTTTTACGGC
>N_949
CATGCTGCCCCGTTTTACGGCCTCGGAGCGGGTCAACCACT
>N_950
TTTACGGCCTCGGAGCGGGTCAACCACTGGCTGGTCGCCAT
>N_951
AACCACTGGCTGGTCGCCATCATCTTCTTTCTGATGACCCT
>N_952
TCATCTTCTTTCTGATGACCCTGTCGGGGCTGGTGTTTTTC
>N_953
CTGTCGGGGCTGGTGTTTTTCCAACCGCTCTACTACCCCCT
>N_954
GCACCTGGGCGCGCATCCTTCATCCCTTTTTCGGAGTAGTC
>N_955
CATCCCTTTTTCGGAGTAGTCATGATCCTCTTCTTTGGCGG
>N_956
TTCTTTGGCGGCATGTTTTTCCGCTTCCGAAAGCTGAGTGC
>N_957
TGTTTTTCCGCTTCCGAAAGCTGAGTGCCATGACGCCGATT
>N_958
CCGAAAGCTGAGTGCCATGACGCCGATTGATTGGGAATGGC
>N_959
ATTGGGAATGGCTGCGCCATCTCCGCGCCATGGCGAGCGGT
>N_960
GCGCCATCTCCGCGCCATGGCGAGCGGTGACGACCGGAACA
>N_961
ACATGCCCGAGGCGGGGAAGCTGAACGGCGGTCAGAAGCTG
>N_962
CTGCTCGTGCTGTCCGGCATCGTGATCTGGCGCGCCTATTT
>N_963
GCCTATTTCTCGTTCCTGTTCCCCGCTTTCCTGGTCCGCTT
>N_964
GTGGTGATGATCGCCCTGATCATGGTTCACATTTACGTGGC
>N_965
CATGGTTCACATTTACGTGGCTTTCTGGACCAAGGAGAGCA
>N_966
ACCAAGGAGAGCATCGACGCCATGCTGCACGGCACGGTCAG
>N_967
GCCATGCTGCACGGCACGGTCAGGAAGGTCTGGGCAAAACA
>N_968
GGAAGGTCTGGGCAAAACAGCACCATCCCGCATGGTACCGG
>N_969
GACCGGAGGGGGGAAATGAACACGGAAACCCGTATTGTCGA
>N_970
CGGAAACCCGTATTGTCGAGCCGGGCCAGATGGAGGCGCCG
>N_971
GCGCCGCTGGCGGCAATCCGCTTTCTCCTCCTTCCGGGCCG
>N_972
GCTGGCGGAGGCGCAACAGACGGCCCTGGACCAATTCCCGG
>N_973
CCGATCCTGACGAGCAGTCACTCTGTCGCAGCCATGGCATG
>N_974
GCCCGTTCATGGCGCCGGGACCCTGTCTGGCGGGAGGGATT
>N_975
GCTCCATGCCGGCAAAACGGCGGTGGAGGCGGCGAATCTAG
>N_976
GTGGAGGCGGCGAATCTAGTCCTGAGTGGCGACCTGCAAGC
>N_977
GAACTGCCGTTCGTTGCCGCCGCCCTGCAGGTCTACTGGGT
>N_978
CTACTGGGTGCGGATGGCGTCCCTCCTTGGGGAACAGCCGT
>N_979
CTGGAGGAGGTGGGGGTGTGCCCGGTATGCGGGTCACACCC
>N_980
GGTGTGCCCGGTATGCGGGTCACACCCGAACGTCGGTATCG
>N_981
TCACACCCGAACGTCGGTATCGTGCATGGCAAAGGGGCTGA
>N_982
TGCATGGCAAAGGGGCTGAACAGGGGCTGCGCTACCTCTGC
>N_983
TGCTGCTCCCTCTGCGCCTCCCAGTGGCACATGGTGCGGAT
>N_984
ATCAAATGCAGCAGTTGCGACTCGACGCGCGGGATCGACTA
>N_985
TGCGACTCGACGCGCGGGATCGACTACTACATAGTCGAAGG
>N_986
CTACTACATAGTCGAAGGTTCCAACGGAGCAGCCAAGGCGG
>N_987
TTCCAACGGAGCAGCCAAGGCGGAATGCTGCGAGGATTGCG
>N_988
GAATGCTGCGAGGATTGCGGCATATACCTGAAACTGCTCTA
>N_989
ATTGCGGCATATACCTGAAACTGCTCTACCTGGAGAAGGAG
>N_990
TGGCCGATGATCTGGCCACCCTGGGACTGGATATGCTGATG
>N_991
GGGGAAGTCGCGGGTCGGCCCGAACCTGTTTTTTCATCCCG
>N_992
TCGGCCCGAACCTGTTTTTTCATCCCGGTGCGGTTTGACAG
>N_993
ATCCCGGTGCGGTTTGACAGCGGATCTGCTCTAAATAATGC
>N_994
CGGATCTGCTCTAAATAATGCTCCACCTATCGTGTTTATGG
>N_995
CACCTATCGTGTTTATGGATCAGAACTTGTAGGCTAGCCAC
>N_996
TATGGATCAGAACTTGTAGGCTAGCCACGTCGTTACGTAGT
>N_997
TAGCCACGTCGTTACGTAGTCCACATCCTCTCCGGGGCCGC
>N_998
CGCTCTCCTTCAGGAAACGGCCTGCAAAAAAATGACCGTAT
>N_999
AAAAAAATGACCGTATATCGCGGTGAACGACAGATGACGGT
>N_1000
GGTGAACGACAGATGACGGTCAATATCCCAGAACAATTGCG
>N_1001
TGACGGTCAATATCCCAGAACAATTGCGCCTGGGGCATGCT
>N_1002
ACAATTGCGCCTGGGGCATGCTCCCGATGTAATGGGCGTCG
>N_1003
CATGCTCCCGATGTAATGGGCGTCGCTCGTCCTGCCGGAGC
>N_1004
CCTGCCGGAGCGGACCCGGGCAAGAGCGCTGTTGTACAGGC
>N_1005
CGGGCAAGAGCGCTGTTGTACAGGCCGTCACGGGTGCTCTC
>N_1006
CAGGCCGTCACGGGTGCTCTCCCGCCAGAAAAAATCCCAGT
>N_1007
GAAGATAAGGGTGGTGTGGTCAGTGAGATGGAGGTCGACAC
>N_1008
GTGGTCAGTGAGATGGAGGTCGACACAGGGGTTCAGGTCAA
>N_1009
TGGAGGTCGACACAGGGGTTCAGGTCAATGAAGTTGACCGG
>N_1010
GTTCAGGTCAATGAAGTTGACCGGACCGATCAGGCCCGCCT
>N_1011
ACCGGACCGATCAGGCCCGCCTCGCTGAAATAGGCCCCCTT
>N_1012
GCCCGCCTCGCTGAAATAGGCCCCCTTCGGGAAGAGCGGGT
>N_1013
TAGGCCCCCTTCGGGAAGAGCGGGTTGAAAGCCTGGAGGTC
>N_1014
CGGGTTGAAAGCCTGGAGGTCCGGGTTCGCCGGGTCCTCGT
>N_1015
GAAGCGCTCCAAAGGTGTAGCCGGTGTCGGATGCAGCCGTC
>N_1016
GTCGGATGCAGCCGTCCAGGCACTGATATCACCCTTGCCAA
>N_1017
GGCACTGATATCACCCTTGCCAAAGCTTCCCCATTGATAGA
>N_1018
GAGGAACTCGAAGTTATAGTCGAGGGGGGCCGTGGTGCGCC
>N_1019
CCACCGAATGCCGCGTCTCACGGGCAGTTCCCTGGCCAAAG
>N_1020
GGGCAGTTCCCTGGCCAAAGCTCGCCTGGCGGCGAAACAGG
>N_1021
TCGCCTGGCGGCGAAACAGGCCGATGTAGTAGAGATCGATG
>N_1022
CAGGCCGATGTAGTAGAGATCGATGTTCCCCTTGGGGAGAA
>N_1023
ATGTTCCCCTTGGGGAGAAGCGGCAAGGGAAGCACCGAATA
>N_1024
GGGAAGCACCGAATACACTCCCCAGAGGGCCTTGGCATTGT
>N_1025
CCAGAGGGCCTTGGCATTGTCCGGCCCGTCGTCGAAGACAT
>N_1026
GGCCGGTTTTGCGGCGAAGCCATCGATCTGAATATCACCCC
>N_1027
GAAGCCATCGATCTGAATATCACCCCCCCGGTAGATGACCC
>N_1028
ATCACCCCCCCGGTAGATGACCCGAAAACCGTCGAAACTCT
>N_1029
ACCCGAAAACCGTCGAAACTCTGGCGCACGTTCGGCCCTTC
>N_1030
CTTCCCTCACCGATATGATGCGCTGAGTGCCATACGCCAAC
>N_1031
CGCTGAGTGCCATACGCCAACTCTTGCCGGCCTGAACGCAG
>N_1032
ACGCAGGGTAAATGTTGAATCCCCGCCCAGATCCAGCTTCA
>N_1033
CAGGTCGAGCTCATCTTCGTCAGATGGGCGTGGGCCGCCTT
>N_1034
GCCGCCTTTCCGTCCATCTTCCAGACTGCTCTGGAGCTGGC
>N_1035
CCAGACTGCTCTGGAGCTGGCTGAAAAAGCGGACGTGTTCT
>N_1036
GAAAAAGCGGACGTGTTCTCCCATGTGCAGGTCGCCGTGAA
>N_1037
GGTCGCCGTGAATGAAGTAGCGTTGGAGGAGATAGCCGTGG
>N_1038
ATTGAAGTATTCGTATCTCTCCCGCGCCTCCCCGCCAAGGG
>N_1039
TCCCCGCCAAGGGAGAGGTACCAGCTGCCGGCGCCGTCGAG
>N_1040
TTTGACCGGGTCCCAGAAGTCGCTGCGATTTGCGGGGTCGC
>N_1041
CTGCGATTTGCGGGGTCGCGCAGGTAGCGGTAATCCTCGTC
>N_1042
TTCAGTCGGTAGGGAGGGGGCTGGAGGGCCGCTCCCGTTTC
>N_1043
GCTCCCGTTTCGCCAGATGCCGGTGTCATGGGAAACGCCAT
>N_1044
GATGCCGGTGTCATGGGAAACGCCATCATCAGAACGGTGAT
>N_1045
CATCATCAGAACGGTGATGGCGCAAAACCAGCTCGTATGAT
>N_1046
AAAACCAGCTCGTATGATGGCGAACCGTCATTGGTCTCCAT
>N_1047
CGCAGTCGGCACGTGACATGCGAGGTTGGTGCTATGTGTGC
>N_1048
CGAGGTTGGTGCTATGTGTGCTTGATGAAAGTTCCGTTCTG
>N_1049
TGTGTGCTTGATGAAAGTTCCGTTCTGGTATTCCTCGAATG
>N_1050
AGTTCCGTTCTGGTATTCCTCGAATGCGACCCGCAACTCTT
>N_1051
TTCATGACAATGGGGCCGTACCAGGCGACCGGCTCGCCGAT
>N_1052
GCGACCGGCTCGCCGATCGGCCTACCCGAAACAAGGAGAAA
>N_1053
TACCCGAAACAAGGAGAAAACGCACCGGTGCATCGGTCGTA
>N_1054
CGGTGCATCGGTCGTAGTGGCCTGCACGACATCTCCCGTAT
>N_1055
CACGACATCTCCCGTATGTTCAAACAGCACCACCGTTTCCG
>N_1056
TTCAAACAGCACCACCGTTTCCGGTTGGCAGACGCAGCGGC
>N_1057
CAGCGGCGCTCCGTATCGAACCAGCCGGCGCTTGTGGTTTC
>N_1058
CCAGCCGGCGCTTGTGGTTTCATGGACATAGGCGTCGCGAC
>N_1059
CGACACTCGTCGAAATACCCCTCACCCGATAAAACATAGGC
>N_1060
ATACCCCTCACCCGATAAAACATAGGCAAAGGCGGTATGCC
>N_1061
ATAGGCAAAGGCGGTATGCCCTTCCGGTAAGGGGCGCCGGA
>N_1062
AGGGGCGCCGGAACACGGTTCCGGCCGGGACGCTGATGTCC
>N_1063
TCCGGCCGGGACGCTGATGTCCAGCATCTCCGGATCGATGA
>N_1064
GGATCGATGACGATGTCCTTCACCGGACCCTGGACGTTTCC
>N_1065
TCACCGGACCCTGGACGTTTCCGACCATACCGGCAATCACC
>N_1066
ACCTTCACCGTCACACCCCCCTCCAGCGTTACTTCAGGGAT
>N_1067
CCGCCTTCACGTCGCGGTAGCGGGGCGGCATCATCTTTTGG
>N_1068
GGGCGGCATCATCTTTTGGGCAGCCGGCAGGTTGGCCCAGA
>N_1069
TTGGGCAGCCGGCAGGTTGGCCCAGAACTGGAACCCCCACA
>N_1070
AGGTTGGCCCAGAACTGGAACCCCCACATGGTACCGGTCGG
>N_1071
ACTGGAACCCCCACATGGTACCGGTCGGGCTTTCCTTGGGC
>N_1072
CCCCATGCTGTCGCCATGTTCCACCAGCCCCTCCTGCACGT
>N_1073
TTCCACCAGCCCCTCCTGCACGTAGGTGATGGTTTCGATAC
>N_1074
GGGGTTGCTGGAATGAAAATCATCCAGCATCAGAAACGGGT
>N_1075
ATCCAGCATCAGAAACGGGTCGAACTGGGGTACCTGCGAAT
>N_1076
ACTGGGGTACCTGCGAATTGCCGAAGGCCCGCTTGAGGTGG
>N_1077
AGGCCCGCTTGAGGTGGACACCGGCCCCCTCGATGGTTGGC
>N_1078
CCGGCCCCCTCGATGGTTGGCCTCCCCTTCAGGATTTTCTT
>N_1079
TCAGGATTTTCTTGATCTTGCGGATTGAATTCATGGAGACT
>N_1080
GGATTGAATTCATGGAGACTCCTTTGAGATTGCTTGAGTAC
>N_1081
CTTTGAGATTGCTTGAGTACCAGCACGAGGCGGTCCACCGT
>N_1082
GAGTACCAGCACGAGGCGGTCCACCGTTAGTTCCTTTTTTA
>N_1083
CACCGTTAGTTCCTTTTTTACCATCAAGACCGGCTCGGCAT
>N_1084
GGCATCCATGGCTGTCACCCCTCCATCCAGTCGAGCTCCGT
>N_1085
CCATCCAGTCGAGCTCCGTGCTGATATCAATGGCCGCCCGG
>N_1086
GCAGTGCTCCGCGTGGAGCCCGTATGCCCGGTCCACCTTTT
>N_1087
GTATGCCCGGTCCACCTTTTCCTTGTCCTCCGCTGGCGTTG
>N_1088
TTGTCCTCCGCTGGCGTTGTCAGCCGGTAGATCACGTGAAT
>N_1089
AGCCGGTAGATCACGTGAATCCTTTTGATCACCAGGACATC
>N_1090
CCTTTTGATCACCAGGACATCGCCCTCAAGCTCCACCTCAC
>N_1091
CCAGCGTACCGCCGAAGGTGCCGGTCAGTCAGCCGGCAGCG
>N_1092
AGCGGCGGCGACGATGTAGTCCAGCGTGGTAGCGTGTGGCT
>N_1093
CAGCGTGGTAGCGTGTGGCTCCGAGACCTCCGGACTGACCC
>N_1094
ACCCCCTTGACCCGTTCGATCCGTACCTGCGATATGTAGGC
>N_1095
CCGTACCTGCGATATGTAGGCAATATCCGGCATGTTTTTCT
>N_1096
GCAATATCCGGCATGTTTTTCTCCGTAACCTCTGGTTGAAT
>N_1097
TCCGTAACCTCTGGTTGAATCCCTGATCCCTGCTTGTCCTC
>N_1098
GCGGCACCGCTTGATGCAGACTTCATCAAAACGCGAAACAG
>N_1099
GCGAAACAGTCGCACCCCAGCCCCCAGAAGTCAGCGTAGCG
>N_1100
GAAGTCAGCGTAGCGGGGAGCCCCGGCTTTGCAACCGGCGA
>N_1101
CGCGCCGTAGCCGCCATAGACCTTCACGGGGGACCATTCCG
>N_1102
CCATAGACCTTCACGGGGGACCATTCCGGCAGCACGGGGAG
>N_1103
GCGGCGTCGGGTCGAGGTTGCCAAATTCCCCGGCACCGTAG
>N_1104
AAATTCCCCGGCACCGTAGACAACCTTCCCGTCGACAATGG
>N_1105
ACCTTCCCGTCGACAATGGTCAGGACCGACTCGATCCCCTT
>N_1106
GTCAGGACCGACTCGATCCCCTTGATCTTCTCTTCTTCTAC
>N_1107
CTTGATCTTCTCTTCTTCTACCGTGAAGTAATCATCGGTGA
>N_1108
GTGAAGTAATCATCGGTGAGCGCCGTGACATCCGCCAGCTG
>N_1109
CAGCTGGCCGACGGCGATGGCCCCTTTTTTGCCGCTTTCAC
>N_1110
TGCCGCTTTCACCCGAAAACCAGCTGCTTCCCCGGGTGTAG
>N_1111
CGGGTGTAGAGCCGCAAGGCCTCTTCCCGGCTGAGGCGGTT
>N_1112
CGGAATAGAGCGGGGCGCCGCCGACGGTCTTCCCGGCCACC
>N_1113
CACCAGCCAGTAGAGGGAAACCCAGGGGTTGTAGCTTGCCA
>N_1114
GCGGGTGGCATCGGTCCCCGCCCCCACGGGAATGCCGAGAT
>N_1115
ACGGGAATGCCGAGATCGAGCATTTTCCTGACCGGAGGGGT
>N_1116
TCCGCTCCGCCGCCTCTCTCCCGTAGCGGTCCAGGAAATAC
>N_1117
CCGTAGCGGTCCAGGAAATACTCCCCCTGGAAGGCCATGCG
>N_1118
GAAATACTCCCCCTGGAAGGCCATGCGGTTCTGAATGGCAA
>N_1119
TGAATGGCAATCCCCCCTCCCAGCGCCTTGACCCGTTCGAG
>N_1120
GGAGATAGTTTCGCAATGGTCGAAGAACCACTGCGTCCCTT
>N_1121
TCGAAGGGGATCTCGCGGTTCACCTCTTCGAACACGTTCAA
>N_1122
CGTTCAACATGCGGGAGATGCTTTCGTCGTAGGTGGCGTGA
>N_1123
GCGGAACGGCCATTTACTGGCAGCCAAAAGCGACACGACCT
>N_1124
GCAGCCAAAAGCGACACGACCTCCTTCAGGTCCTTCTCAAG
>N_1125
TTCAGGTCCTTCTCAAGGTTCGACGGGAGGTCGGGCCGGGG
>N_1126
CGGGAGGTCGGGCCGGGGTTCCAGGAAATCCTCGAAATCCG
>N_1127
CGATAGAAATCGTCACCCCTCCCCGGCGCGGTCAGCTTCAT
>N_1128
CCGGCGCGGTCAGCTTCATGCACCGCAAGAAATCCTCTTTC
>N_1129
CCGCAAGAAATCCTCTTTCTCCTCTTGGGGTTTTTGCGTGA
>N_1130
GATGTTGTAGGCCATCCGCACGGTCATTTCTCCCCGCCGGT
>N_1131
GTCATTTCTCCCCGCCGGTGCAACTCCTCAATGATCTGGTA
>N_1132
CTCAATGATCTGGTAGTCATCGGGGTAGATTTGCGACCCGC
>N_1133
TAGTCATCGGGGTAGATTTGCGACCCGCCCCCTGCATCAAC
>N_1134
CGACCCGCCCCCTGCATCAACCAGGCTGGTGAGGCCAAGGC
>N_1135
CTGGTGAGGCCAAGGCGGTTCAGCTCGCGCATGAAGTGGCG
>N_1136
CGAGGAATTCATCTGGTGTTCGGGGGGGAGCTTGGGTTGTT
>N_1137
GATGAGCAGCCCGGTGGGGTCGCCGTTTTTGTCGCGCTGGA
>N_1138
GTTTTTGTCGCGCTGGATTTCACCGGCGGGAGGATTGGGGG
>N_1139
GGCGGGAGGATTGGGGGTGTCCTTGGTGTAGCCGCAGGCCC
>N_1140
CGCAGTGCGGCCCTGTTCAACATCCCCCGGCAATAGAGGTG
>N_1141
CCGGCAATAGAGGTGGAGGACGAAGACCGGCGTATCGGGGG
>N_1142
TCGGGGGAGACGGCGTTGATCTCATCCAGCGTTGGCATGCG
>N_1143
TCTCATCCAGCGTTGGCATGCGCCGCTCGGCGAACTGGAAT
>N_1144
GAACTGGAATTCACTCCAGCCGCCGATGACCCGCACCCATT
>N_1145
CCCATTGGCCGGGGGGGGTGCGCTGTGCTTGCTCCTTCAGC
>N_1146
CGCTGTGCTTGCTCCTTCAGCATGCGCAGGCCGTCGGCGAG
>N_1147
CCACGGATGACGTGCATGTGCGAATCGTTGAGCCCGGGGAT
>N_1148
CCGATTGGTTTTTTCCGTTGCTGTTGTGAGGAGTTCTTCTC
>N_1149
CGTTGCTGTTGTGAGGAGTTCTTCTCCGCCGATGGCGGTGA
>N_1150
GACCTGGGGCTGGGTGGTATCGAGGGTGGTGATCTTTCCGT
>N_1151
GTGGTATCGAGGGTGGTGATCTTTCCGTTATACAGAATAAG
>N_1152
TCCGTTATACAGAATAAGGTCGGGTGCGTTCATGGTGGTGC
>N_1153
GCCCCCCGGTCCTGTTTTTTCAGGACTATTATGGCATCAGT
>N_1154
TTTTTTCAGGACTATTATGGCATCAGTGGCCACCTTTCCGG
>N_1155
CCACCTTTCCGGCTGGGAGGCGCGCCGTGGACCATGGTGTA
>N_1156
GGCGTACTCCACCCCCTGGCCGTAGGCGCCGCCGTGCTCTT
>N_1157
CTCTTTCACCACCTCGATGACGGCGTCGTAGGTATCCTTGC
>N_1158
TCGTAGGTATCCTTGCGTGACCAGTCACGCTGATACTCAAG
>N_1159
CGCTGATACTCAAGGAGGGTCTGAAGCGCGGTCATCGGCAC
>N_1160
CCGCATGGCGGCGTTGTGGGCCGTTAAGCTGGTCCCCCCCG
>N_1161
TTGTGGGCCGTTAAGCTGGTCCCCCCCGACGCGTCTTCCAC
>N_1162
CGCGTCTTCCACGGCATAGACGTCATAACCTGCCTTGAGTG
>N_1163
TGCCTTGAGTGCCCCCAGTGCCGGATATGCCAGGCAGACTT
>N_1164
GACTTCGGTCCAGAGGGCTGCCATGACCAGTTTCTTCCGCC
>N_1165
CAGTTTCTTCCGCCCGGTGGCCTTGACTGCCTCCACAAATT
>N_1166
CCCACGAGTTCATGGAGCTTCGTTCCACCGGCTCCTGATTG
>N_1167
GCCACATGTTGCCGGAAAACCCTTTCGACTCCACCGTGGTG
>N_1168
CGACTCCACCGTGGTGAGAACGGTCGGCACGTTGAAGATTT
>N_1169
GGCACGTTGAAGATTTTGGCCGCCTTGGCCAGGAGCATGAC
>N_1170
GTTGAAGAGCGTCTGCCGGTCGATGCTGGCGACACCGAAGA
>N_1171
GATGCTGGCGACACCGAAGACCATCTGGGGCTGAAAGTCGA
>N_1172
CTGAAAGTCGATAAAGATAACCGCCGAGTTCTGGGGATTGA
>N_1173
TCCGTGTAGTTCATGATTGTCTCCTTTCCATGAAATGGATG
>N_1174
AAATGGATGGTGTGATTTGCCGTATCAGGCGAAACTCTTCA
>N_1175
AATCGGGGTCGGTGCTCCAGCTGATGCACGATACCGGACAG
>N_1176
GATGCACGATACCGGACAGGCATCGATTGCGTCGCTCTGGA
>N_1177
GTCATCGAAGCGAAACACGTCGGGAACGTTGTTCACGCAGA
>N_1178
AACACGTCGGGAACGTTGTTCACGCAGAGCCCGCAACTGAT
>N_1179
ACTGATGCATACGTCCTTGTCGACCAATGGTGCTTTTGTCA
>N_1180
CAATGGTGCTTTTGTCATGGCTGACTCCTTCTTGCGGAGTT
>N_1181
TTCTTGCGGAGTTAATGAAACTCTGCCTTCTCCTTTTCTCA
>N_1182
TCTGCCTTCTCCTTTTCTCACAATCGGCTCCTCATCATCCG
>N_1183
CACAATCGGCTCCTCATCATCCGATAGGTGAGCCCCGCGGC
>N_1184
GAGGGGAAAGGCTCCCGCGGCGATAAAAACCAGGTCCCCCG
>N_1185
GGCGATAAAAACCAGGTCCCCCGGCATGCGGAGCCACTCGA
>N_1186
AGGTCCCCCGGCATGCGGAGCCACTCGATGAGGCGGGGGAT
>N_1187
TGCGGAGCCACTCGATGAGGCGGGGGATCGTCCCGTTCAGG
>N_1188
CAGGAATTCGGGTCCCCGGGCATGCCAGTAGCCGTGGTCCA
>N_1189
GTTGGTCACCACCATGAGGGCCAGGCCGATATTCAGCCCCC
>N_1190
GCTCGTCGGTCAGCACCTGGCGCAGGGCAAAGACCGTGAGG
>N_1191
CACCTGGCGCAGGGCAAAGACCGTGAGGGCCACGGCGAGCA
>N_1192
CACGGCGAGCATGCCGAAGACCCCCATCATGGCGGCATGGC
>N_1193
ATGGCGGCATGGCCGTGGTTCGGGGTGAGCATGGTCCCCAC
>N_1194
TTCGGGGTGAGCATGGTCCCCACCTCGAAGTAGCTGACGAT
>N_1195
TGGTCCCCACCTCGAAGTAGCTGACGATGGGGAGGTTGATG
>N_1196
TGGGGAGGTTGATGAGGAAACCGAAGACGCCGGCGCCGACG
>N_1197
GCGATCAGGAAGTAGAAGGTCCACTTGTGGGGGATGGAGAC
>N_1198
CCACTTGTGGGGGATGGAGACCGGTTTGTTGCAGACGTCGC
>N_1199
GGAGACCGGTTTGTTGCAGACGTCGCACTTCCCCCGGCTGA
>N_1200
CCGGCTGAGCTTGACGAAGTCCCAGGCATCGAGGGTGAGGA
>N_1201
CAGGCATCGAGGGTGAGGAGCGTGAGGGGGACCACCTCCAG
>N_1202
GAGGGGGACCACCTCCAGGGCCGAGAACATGGCGGCAAGGG
>N_1203
GCGGACTGCCCCGTCCAGTACCAGTGGTGGCCGGTGCCGAC
>N_1204
GGTGGCCGGTGCCGACGATGCCGCTTCCCAGGTAGAGGAGG
>N_1205
GCTTCCCAGGTAGAGGAGGGCATCCAGGTAGACCACCCGCG
>N_1206
ATCCAGGTAGACCACCCGCGCCGCCGTCAGGTGGGAGACCA
>N_1207
ATCCAGAACCGCCAGGTGTCCACCACGGAGAAATGGGTGGT
>N_1208
CCACGGAGAAATGGGTGGTGCCGGTGAAGAACATGGCAGGG
>N_1209
AGGTAGAAAAGCGGTATGGCCAGGGCGCCGTACAGGAAGAG
>N_1210
TCCTGCCGGGCCGGGGTGAGCGCCCGGAACAGGAGGAATCC
