# Supplementary material for: EnDeep4mC predicts DNA N4-methylcytosine sites using a dual-adaptive feature encoding framework in deep ensembles
Source: Genome Res. 2026 Mar;36(3):589–99. doi: 10.1101/gr.280977.125 (PMC12951953; doi:10.1101/gr.280977.125)
Supplement: Supplement 1 [file Supplemental_Code.zip › Supplemental_Code/EnDeep4mC-main/data/4mC/4mC_G.pickeringii2/test_pos.txt]

>P_1
CCGAACCTGCTGGTGAACGGCTCCTCCGGCATCGCCGTCGG
>P_2
GTTCACCTGATAGGGGATCTCGGTGACGACGATGGACTGGC
>P_3
GCGGGAGCCCGGCACCCCTCCTGCACCCCTTCCTGGCAGAG
>P_4
AGGAGCTCCAACGGAGCAAGCGGGAACTGAAGGAGCACCTG
>P_5
CCGGGGTCATGGGGATGTCGCTGTAGTGGAGGAGGAGCTGG
>P_6
TCACCTCGGACTCGATGACCCCTTTGGGGGCGTAGAGGACC
>P_7
CTCGCCAAGCTGGTCGGCGGCGTTGCCGTCATCAAGGTCGG
>P_8
GCCCCATCTGCCCCGACTGGCAGGAGCGCTACGCCGATACC
>P_9
TATACCGGCTGCCCGAGCCGCTTCGCGGCGGCATAGGCGAG
>P_10
CGGCTACGTCGAGGATTTTGCGATTGAGGACGGGCCAGAGA
>P_11
CCGGTGACTATCTCCTGGCGCACGAGGACGATATCCTCAAC
>P_12
GTCGTGGGTCAGGACCGATGCCCGCTCGATGACGTTCTGCA
>P_13
TATACCAATGTTTTAAAAAGCAGTGATTTTCATTGGTTGCA
>P_14
CTGGCCGAAACCCTGGTCCGCAAGAACGCCGAATACGGCGG
>P_15
GTCCTCGACCCGGAAAATCGCGGGTCTGAGAAGGTGGGAGA
>P_16
GAACTGCTTCAGGATGGCCGCGGTGAGACCCCAGATTTCAT
>P_17
CGGGCAAAGACGCTGCGCGGCGCGATCCGGCAGTTGGTGGC
>P_18
TCTCCTCCGGGGGGATGCCGCGGTTCTTGCAATCGTCGATG
>P_19
GAAAAACGGCGCCGTGCGGGCGCCAGCGAGGACTATAGCGG
>P_20
CGGCGAGCCTCAGAAAATCGCGGCGGTCCATGGTCATGGCA
>P_21
GGGGCTTCCCCCCGGCACCGCCGTCTACTCCGCCCACCCCA
>P_22
ACGTCCAAAGAAAAAGCCCGCGCCGGTTGGGGCGCGGGCGG
>P_23
AGGCCGCCTTCTGGCGTCTGCACGGACACCTCCCCCTCACC
>P_24
AAAGAGGGCCAGGCAGCTCGCAAGAGAAATGTTCTGATTGG
>P_25
GATCCTCGCCCGTTTCGCCGCGGCCGGGGTGCAGCTTCTGG
>P_26
CGTCACCCTGGAGGGGGTCGCGGCCGCCTTCGGCGAGGGTA
>P_27
GAAAACCGGGAGGGGCGCCGCGTCGGTGGGGGGGTCGGCAA
>P_28
CGAACCCCTTCAGGTTGGCGCGGCAGGCCATGTCCCCCCGG
>P_29
CGCGGGGTCGTATGCCTCGGCGCGATTGTCGTCGTCGAACC
>P_30
AGCACCTCGGGAACCAGCTCCGGCGGGGAGCGGTAGGTGAG
>P_31
GAAAAAAATGAAAATTATTGCTGTCGTAATGTTTTTCCTGA
>P_32
CTTGATCCCCATGCTTTTCGCGATCACTCCCCACCCTTTGC
>P_33
GGCTCTTCTTCTCGCCCCCCCGTCCCCCGGGGCTGGGCAAT
>P_34
GAGGACCATGATGGCGCCGGCGTAGATGATCACCTCGAAGA
>P_35
CTGGCGATGGTGGTCTACCTCCACCGGCGGAAGAAAACGGT
>P_36
GATGAACGCCTTGCGGCCGGCGTCGGCGTTCTTCGTCTCGG
>P_37
TGGAAAACAAAAAGAAGTCGCGTTAGAAATCATAAAGTACC
>P_38
CGCCAGAAAGGGTTATACAGCAGGGTGGGGTTTTTTAGAGC
>P_39
CGTCGCGGCACCGGCAAAAGCGGCGGCGTGAGGGTCCTATA
>P_40
CCCGAAGAGCCAGGGGGCCGCGGCGTGGGTAATGGGGGCCC
>P_41
CACCATCCGCTTCATGTCCTCCTGGGCAAAGGCGACCCACG
>P_42
GCTGGCCCTGGTGGGACTTGCCGTGGTGGGGATCGGGATCT
>P_43
GCCTTTTCTCGTTTCGTTTCCGGAAATTTCAGTACCGCATC
>P_44
GGGAACTTCTCCAGCTCCTCCAGGCAGGAGGCGGTGGTCTC
>P_45
AAGACCTCCGCGTCGAGTCGCAGCACCAGTGTCGCTTCGTC
>P_46
TGTTGCGCCGTGTCTGGAAGCGGGGATTGTCAACGGGGTGA
>P_47
CGTGAGTGCTCCAGAAAACGCCCCACAATGCTCACCACCCG
>P_48
GTCCTGGACAGCCCAGCCCGCCTGTTCGAGCTTTTGATCTA
>P_49
CCGCCAATCGCTGCTGAAAGCGGCCGTGGAGGGGGAACTGA
>P_50
GCCCGGCTTCACCGAGGATGCGGCCGAGGTAAAGATTGAAG
>P_51
CAACAGCGCATGAACAACCGCGGCTTCACCCTCATCGAAAT
>P_52
CGGCTGTTGAACTCCATCCTCTCCGAGGCGGTGAAGGAGCG
>P_53
TCCCAGCAGTCGATCGAGCGCAAGGACACCGGCATCACGCT
>P_54
GGTCTACAAGATCGTTCCGACTGCCGCGGCCAAGCAGGCGG
>P_55
GCTCCTCGCCCCCGTGCCGGCGCTGGCGAAGGGGGTCATCC
>P_56
TTCCCCTTTTCCTCCAACTGCGGGATCACCTCCTTGGCCAT
>P_57
CAGATAGGAGGGGGTTGCCACGTTGCCGGGGTGGGAGACCA
>P_58
CGTGGCCGACATGAAAAACGCTGGAGGGCCCCACGCCGGTA
>P_59
ACTTACCCGCCACTCCTCCGCAGGAACTCCACCAGAAGCCT
>P_60
GAATCAAGACCTTCAAAACACAGTGATTTCATGCAGCCAAA
>P_61
ATCGCGGAGAACAAGTTTCGCCGTCTCTGCGTCACCGCTGA
>P_62
ATAGCTGGAATGATGTGATCCTACCTGACATTCTGACTGCG
>P_63
AGGCCAATCTCAGAGTTTTCCAGTTTTTCATTGAGTTCTTT
>P_64
CAGAAAATCTACAATGATCTCAAGAAAAAACACCATGGCAT
>P_65
TGGCTGTACTTGATGAGTTGCGGGAAAATGGCCTTGTCGAA
>P_66
GTTTTCCGTCGATTGAAGCACGCGACCAGTTCTTAGCGGAT
>P_67
AGCAATATCTCAACAAAATCCTAATAAGTGGTTGCAAGTTG
>P_68
TAGACCCTGTGCTGCGGATGCGGCTTCGACGTGTTCGGCTT
>P_69
CATACCCTGATGGAGAATCGCAGTGGCCTCATCATCAGGAC
>P_70
TCGTTGAGGCATTCCTCGCGCAGTTTGCCGTTGAAGCTTTC
>P_71
GCCAGAAAACATGGACGGAGCAGGAATTTAATTCAGTGACT
>P_72
TCAATCTCTGTTCGCTCCGGCAAACGGGGGGCCGGCGGGAG
>P_73
TGTCAGTGGGATCGAAACTGCACTAGAGCTATATTTGCTCC
>P_74
GCGTGAACACCCACGAAAAGCGGACTGGTGGATCATTGACT
>P_75
TCTTGACAAGTGTGAGAAAACTTGTATTTTAACCTATAGGA
>P_76
GCAGTGATGCGCTTTGATGTCAGAAACGGTATTTCTCTGAG
>P_77
TTCTCCCTGATCGATGATCGCCGTAATTGCCATCTCCCACC
>P_78
TTCACCGTCTCTATGAAGCACCCCGACGCCATGGCGGCGCT
>P_79
ACCGGTTAGTTCATATTTTTCGGAAAAACAGGTTGACATTT
>P_80
GTCAAAACAATCGCAATTTACGGCAAGGGTGGGATCGGGAA
>P_81
CTCGTGGGGCCATCGGGATGCGGGAAGTCGACACTTCTCGA
>P_82
CGGCTGATTCTCTTTTGTTTCCCGAACCGGAGCGAGCCAGC
>P_83
TAAATAGCACCAAAATTTTGCGCTGTCAATGCAAAAAACCC
>P_84
GAGAGTGCACATTCGATTTCCTACTTCAACCCCGTCCGCCT
>P_85
GATCTACCGGAAGGAAAACGCCTGAAGAATTGAACGGGAAC
>P_86
CGGCTACCGGGGGGGCGTCGCGCTGATGGAGGATGTGGCGT
>P_87
ATCCAGATAGGGGACCGACGCGAAGACATTGACCAGGTTGG
>P_88
TATCTGGATCCATTCTGGAGCGGCAACCTGGAAGGGTTGCG
>P_89
GCGAATTCTGGCAAAAAACGCCTTGACAAATGAATTTTATT
>P_90
CGCCTCCTTCGTGTCACCCGCCGTGATTCTTCCAACGATGT
>P_91
CTGCTGGTGGCCCTGGCCCACGGCCATTCGGTCCAGATCCT
>P_92
CTCACTCGACTCATTCGACGCGCCGGCAGGTTCGGGAGCAG
>P_93
ATGGCGTCGACCGGGGTGCGCAGGAGCGCCCAGCAGCCGAA
>P_94
CCGTGACGATCAGAATGGAGCGGAAATGCCACAGGAACAGG
>P_95
TTCGCGAGTTCGCGTTCCCGCAGCCAGGCAAAGATCACCGG
>P_96
CCTATCCCCCTGGCGATCCGCAGTCGTTCGCCGACATCGTG
>P_97
TTTTTCCCGCCCTTCGAGCACGAGAAGATTCTCCGACAGAC
>P_98
CGCATCTTCGGGGGCATCACCGGTCAGGACATTGAGGCGAA
>P_99
CAGTTCCTCTACGCCGACGGCAGCCAGGGGGTCTTCATGGA
>P_100
AAGTACCGCAACCTCCTCACCGGCCAGGTGCTGGAGAAGAC
>P_101
GCAGATCACCTACGAAATCACCGTGGAGATCGAGGGGGAGG
>P_102
CACGGTTATGGCCTCTGAAGCAACCACGAAAAACCAGCCGC
>P_103
GGACTGACGCGACAGGTTTCCGGCGATGTGCTCTACTGCGG
>P_104
CTTGCCTCAGAGCCATACAGCGGCAAGGCCGATCTTCCCGA
>P_105
CATCATTGCCATAGTTGTCGCCCTGCTGATCATCAAGACCG
>P_106
TCGAGTTTCATATACGATCGCAGTGTACCTTGCATCCGGCG
>P_107
ACTGGGGGTTCCTGCGCCACCGCTGGGTGGTGGTGAAGTGG
>P_108
GTGCGGCAGCCCCGACTGCGCCGTGGGGTGCGACTGCGACC
>P_109
GACCGGCGCCCCCTCGAAGTCATCGGTGGAGAACTCCGCGA
>P_110
GCCTACTGCATCGCCAACGGCAAGGACCTCCCCGACCTGTC
>P_111
GCCGATAACCCGGTTCATAACGGGAACCACCATAGGCTCGA
>P_112
AACCACTATCAGCAGAACTACGGTTGCGATCATGATGCCGT
>P_113
GGATAAGAGAAGATAAAAAACAAGGAGACAAATAACGTGAA
>P_114
TCCGTCACCCACCTCGATCGCAGCAGAGGCGACCCAAACGG
>P_115
CTCGAAGAGAACCCTGTCCCCATTCGCGGGATATTCTTCGA
>P_116
TGACGGGCTCAATCAAAATGCCGTCTATTTGCAGATCAATT
>P_117
GCCAGGGACGCAGTCAAACGCCTGAAAATTGATCTGCAAAT
>P_118
ACCCGAACAGCTTCTGGGCGCCGTGCCACAGAAAAAGAAAA
>P_119
CGTGACGCCGGGTAACGACGCGGAAACCCTCACGCAGTGAC
>P_120
AAACGATGCCCCGAATTTCGCTGCCACGCAACCCAATGGGA
>P_121
GACTATTACAAGATGGGGCGCGCCACCGGCAAGATGGTCGC
>P_122
CGAACATCAACCTGAAAGTCCGGGAAGGGGATTTCATCACC
>P_123
CCCGAGGTAGAGGGGGCTCCCGGTGAGGGCGTAGACCTGCC
>P_124
AGGTGAGGGAGATGGTTCTGCCGAAGCAGCGGAGGGGGAGG
>P_125
CCGGCCTTGTCGTGGACGCTCCCGAAATACGTCTCTGCCTC
>P_126
GGAGAATCTTCGAAAAAATGCAGCTATTGCTTTGGCCGAAA
>P_127
AGCTCACCGATTACATGGCGCTGCCGCCAAAGCCCTTGGCG
>P_128
AATCACACTGAGACCATCGGCGCCAACAAGACCGAGACAGT
>P_129
ACCCGCAGCTACCCCAACGGCGGCCGCGACAACTTCCACGA
>P_130
CAACTTTCCTTTTCAGGAAGCTACAGAATTAAAATCAATAC
>P_131
CCCCAGCTTGTAGTTGAGCTCTGCCTCCTTCCCCTCCTTGG
>P_132
ATGCGGCCCGGGCGAAACTTCTGGCCGAAATCGGCATCGAA
>P_133
AACCGGTGAAGCAGTTCCCCCTGTTGACGACGGGGCGAAGG
>P_134
ACCATATCCACCACCCTGCGCAGGACCCTCCTCTTTCTGCT
>P_135
TGAGGTTCGCCAATTTCGAGCGCGGACGAAAAAAACTCCCC
>P_136
GCCCCATGACGAGACGAATGCGTAGATGGAGGCGCCCCGCT
>P_137
ACCCCCTCTTCGACACCCTCCAGGCGGAGGTGGACAAGCTG
>P_138
CAACTCCGCGCGATCTGCCGCGGCGCCGTGGCGCCGGCCAT
>P_139
CCTCGAAGAACCACCAGTCGCAGTTGCGGGTGCCGGAGAGC
>P_140
GCGATGGCCCGGGCGTTTTCCGGCGGAGCGGCCCGGTCCTC
>P_141
GGAAGATGTCGATGAAATCGCAAAAACAGTAAAAAGAACCA
>P_142
AGAGCGTCCTGACCCTTGCCCCCGGAGGGGGCGGCTCCCTC
>P_143
AACGGCGTGTTGGTCGACTACCGCCGCGGCAACTGGTGCGA
>P_144
CCCGAGTGGAGGAACGACCTCCTCGTGGAGCGGTGGGAGCA
>P_145
GCTGACGGCACCGATGAACGCGCCAACGGCCTTGTCAGCAG
>P_146
TAAGCTGGCTCCCCTGATAACGGTGCCGGAAAGGCGGAAGG
>P_147
TGGTGCAGCAGCACGTCGAGCAGGAATTGGTACTCCTCAAG
>P_148
CGGAAAGCCACCATCGAACGCGTCACCAAAGAAACCCAGAT
>P_149
CACGTGAACGTCATGTACGGCGACAACGTCCACCACATCGT
>P_150
GGTCCAGGAACTGGAGGCCGCGGTTGGTGTATTTCTTGGCG
>P_151
TCCCGGGTCACCTCGAAATCCTGTCCCACCTCTTCCAGGGT
>P_152
GCCAAGCCCCCAGGAAACTCCCTTGTTCAGGAGCGGATAAA
>P_153
GGTGGAGGAAGCACGGTGCGCCGTTGAGGAGAAACGGGGGG
>P_154
GTAGGTCGCGCATGAAATTCCGTTTTCGGGAGCCGGGATCT
>P_155
GCTTCCGCTCCCGCTTCACGCGGTTGGCGTTGTTCGCCGGT
>P_156
TTGGCCTTGCACAAAAATCGCGTTCCGGCACCGACAGCGGT
>P_157
TTTCCTAACCGCTGTCGGTGCCGGAACGCGATTTTTGTGCA
>P_158
TGGAAACGATGCGGCAACTCCTCGAAGAGGAGCGGCAGAGC
>P_159
CAGCGGCAACTCCCGCGAAGCAGGAGAGCTGTGCGAATACC
>P_160
TTAATAAAAATTTTGAGGCACGGCCACCCCCCCTGTTGACT
>P_161
TTGAGGTCCTCGACGAAACGCGCCAGGGTGGTATCGCCGAC
>P_162
GGAGAAGGGAAGCTGCTTCGCAGCGTGGGCTTCAGCCTCCC
>P_163
GCGACTGGCGGTCAAGTTTCCTACCACTCCCGAGACCATCA
>P_164
TGCGGGGGTTGACGAAATCGCCGTCCGGTACTACCCCGTCG
>P_165
GGGGCGGCTCGATGATGCGGCCGTCTCGTACCAGGATGCCC
>P_166
CGGCAAAGGCCCGGGATGCTCTGGAACGGCTCCTCACCCTG
>P_167
GACAACTTCGTGCCGGTCCTCTGCTTCATGCACGAGAAGGG
>P_168
GGTGAGCGGGATCGCGAACCCCATCTTGGGGCGGTGGAGGA
>P_169
CAAAAAACATTGAAAAAATTCAAGCCCGTGCTCCTGATCGA
>P_170
ATTTTTCACCTTAAGAATTCCTGGATCGGCTTTATCAAAAT
>P_171
CAAATACGAATGGATAAATGCCGTAATGACTGGCGTGGAAC
>P_172
TTCGCCAGGCGGTTCATCCGCCGTATCCCCACCGCCACAAA
>P_173
CGATGACGATCTCGGGGTGGCGCTCCCGGAAGATCCGGTAG
>P_174
CCCCAGGGGGTTGATGCTGGCGGAAAAATCGAGGATCTCCT
>P_175
GCGGAAAACACCTCGTGTCGCAGGATCGTGAAAGCACCCCT
>P_176
ACCAAGCATATCGCGTGAAGCCGTGATGTAAAGGAGCTCTC
>P_177
CCGAAGTGGCGCATCAGCTTCTCGATCTCGAAGCGGACACT
>P_178
GAAAATCTGGGCCGTGGGCGCAGCGGTGTTCATGATGGTGG
>P_179
CAGCCGACCTGGGCCAACGGCAAGGGGACCTTCATCGGCGC
>P_180
ATCATGGCAAACCTCACCGGCGGCACCACCAGCCTGACCCA
>P_181
GACGGCCTGCGCGTGAACAGCGGTAAAGTCATGCGCTGCGT
>P_182
CGAAAAAATCGAGCCGAGCGCGAAAACGCCGTTGAGCACAT
>P_183
TCGACTTGGACCGGATGAACCAGGAAAATTGCCGATGCCAC
>P_184
AACTTCACCACCACCGGCCACGGCCAGGCGGGGGTGAACTA
>P_185
ATCTCCACGGCCGCCAACCACGGCAACGGCTTCGTGGACTA
>P_186
GCGAGTGGGAGAAGATCGCTCCCGAGCGTTTCTTCGACGTG
>P_187
AAAAAAGTCACCGTCAAAATCAGTAGTAAACCTCTTCGAGA
>P_188
ATGGCAGCTTACGGGAAAAGCGGGAGCCCTTCCAACCCCAT
>P_189
CATGGAATCCATGGCGCCGGCGGAAACGGCAAAGAACAGCC
>P_190
GTATTGATTGGTTTCTCCCGCAGCAAGTCGGAAGGCCTCGG
>P_191
AGCACCGATGTTGTCGCCGGCGCGACCTTCGTCGAGGAGCT
>P_192
GAGAAACGGACCATCAACCACCCGAACCGTCTCACCAACCT
>P_193
TCAGCCAAAGTCGGGGAGCGCAGAAACAACCTGTTTCAGTC
>P_194
TATCTGATCGACCTCAAAAACGGCAAGGGTACCATCGACGA
>P_195
TGGTCCATGAACTGTGAAAGCTGTGACGAGCCGAAGAACTC
>P_196
GTCTTCCCAAAAAGATGGCGCTGGAACTCTTCAAACCGTTC
>P_197
AATTTCTTCCGTCGATTTTGCCCAGATGTCGATAACCTTGT
>P_198
CTTGACCCGCTCGAGACCCGCATCCTCAATTTTCTTGACGA
>P_199
GAATGCATCCTCTGAAAAAGCGGTAACTGGGAGAAAGAGTG
>P_200
CGCATCAACACCCTTGATTGCAGGAATGTCAACCGGCGAAG
>P_201
GACAACACCGCCCTTGATCGCATCAACAAACTCATATCCCT
>P_202
CAGCTTGCTTTTCTTGTCCGCAGCATGCCCGTAAAAGGTTC
>P_203
AACTTGAGATCTTCGTGAAGCAGTTTCGAGTAATCTGCCTC
>P_204
GAATTACGGGCAAAAAAATTCATGAAGATAATTTCTCTTGC
>P_205
AGCGCAGAAGGGTTTAGAGTCAGTAAAAACGAACATATTCA
>P_206
CAACTTTACGGTATCGAACGCACGGGTTGGGCAGATGACCG
>P_207
GAAGAACGAGAGCCCCATGGCAGTGAGGATCGTGGTACCGG
>P_208
TTACCGAACGCGGATTATTGCAGAAATGTGGAGGGGCGTCA
>P_209
TCCACACGTTCCTTCTCCACCAGGGGATGGTGGTGGTGGGA
>P_210
CGTGGGTCTCGTTGAAGCCGCGGAACCGGTCGATGTCGACC
>P_211
CCGATGATGTCCCCCGGCTCCAGAAGGAGCGGGTCGGCGGT
>P_212
GCGCTGGATCTGGCCGCCAGCAGCAAGGTCCTCAAGGCGGA
>P_213
GATTTCCTGCTGAATCTCGGCTGCCACGAGATGCAGGGGTT
>P_214
CGGTTCACATCCCGGCGGCGCGGTGGCCCCGGTGGAGGGCG
>P_215
GGTTGCCCCTTCCACCCCCGCTGTCCCTATGCGGAGCCGCT
>P_216
TTGTTCAAGAGCGGCAGCCGCGTCAGCCTCATCACCCATGA
>P_217
CGTCTCCATAGCTGAAAAAGCGGAAACGCCGTGCCACCGCC
>P_218
CCGCAAGGACACCCTGGTCGCCGTGGCAATCTCCATGCTCG
>P_219
TACCTCGTTTTCAGCATCAGCGGTAAGAGTCAATCGCCGGT
>P_220
GTGAAAAAAGCCCGCAAGGGCGCCAAGGCAGAGGCCGGTAT
>P_221
CGCCTACGCCCTGGTAAACGCAGTGGAGGGATACGACCGGT
>P_222
ATTAATACCTGGCTGACCCGCAAGGACTCGGAGACGATCGT
>P_223
ACGCGGGGGTGGGCAAAATGCAGAGTCGTCGGATTCAGAGG
>P_224
AACCGGCCCCCCGCCCCGCTCGGCCAGGAGCACAAGTTCCT
>P_225
CTCCCCGACATCTTCATCGGCTGTGACGTCATCGTCGGATT
>P_226
CCGTCCCCTCACCTGCCGCGCGGTGACCTCCACCAACCCCG
>P_227
GGGGTCTCCCCCGTCGAGCGCGGATTCCATGTTACGTATCA
>P_228
GCAGCCGAAGACGAGGAAAACGGGGATCAGGAAGAGGGCCG
>P_229
AGGAGGTTAAAGCCATGAAGCGAAAATGTGTTTTTGTTGCC
>P_230
GAGCGTAAGGCTGTTCATGGCACGAAACCTCTCGGGGACTG
>P_231
GCCGATGCCTTCAGCAAGTGCGGTTTTTTTGAAGATGAAAA
>P_232
ACATGGGTCAGCCCCAGGCGCAGCGACGGTCTTTGAACGTC
>P_233
CTACGTGCTCCAGAATTTTTCCCGCGAGGAAATGGCGGATC
>P_234
CGCAACTACCTGGTCCCGCGCGGATTTGCCATCGAGGCGAC
>P_235
CCCATCCGCGAGCCTGCTGGCAGTCGAAGGATCTTTTGGAT
>P_236
GCTGCAGGCGGGTGCTCCGGCAGTTCCCATCATCGCCACGA
>P_237
GCTCCCGCCAGGGTTCGTCGCGGCCGTGCGCGGGATTGCCG
>P_238
CGCTGCCTTCAGGGGAGGGGCCCGCGAGTACTTCAGGAAGC
>P_239
CGGTGGAGAGCTTGAACTGGCGGGAAAATTCGCTGAGATCG
>P_240
GAAATTATTGAACTTTTTTGCGGTATGACATTTTGCTTTGT
>P_241
AAAAGGGGCGACTGCCGCAGCGGTCGCCCCTTTTCTGTTGC
>P_242
CCCTCCCGCACCCGCTCCCGCAGGAACGCATGGGCCAGCGG
>P_243
CACGAGCTCCGCCAGGAACGCCGTGTCATGGCCGTTGCCGC
>P_244
CGCGGGAGATGCAGGAGCTGCGGGAGAAGCAGAAGGTACTC
>P_245
GGGTCATCACTCCGAACGCACGAGTGAGGCGAATCCAGTAT
>P_246
TAATCTTGACGACGAGATTGCCCGCTATGCTTCAAGTGCTG
>P_247
TAACTGCATCCGGCTGAACGCCGCCTTCTGGTCGCCCCGGG
>P_248
CAGGGATTCAACGCCACCGGCATCGACGCGGTGCTGAAGGA
>P_249
CTCCGCTCCCGGATCTCCCGCACGAACTCCTTCTCGGGGGT
>P_250
TCTGCCGCTCCGTGGTGCCGCTCATGGGGGGAGCGGCGGCG
>P_251
GGCGAACTCTGCGTTGAGCGCCGTCTGGTTGAACGCGGGCG
>P_252
ACGCTGCAGCGCATCCACTCCTACGAGCGCCTCGCCAGCCA
>P_253
TGCTATTCCCGCTAAATCGGCTTGAACTCCCCGTTGAACCG
>P_254
GCTTTACGGCCGCCGTCTCGCGGGAGCACCCCATGGTCAGG
>P_255
CCACCTACCCCGGCAGCTTCCCCCCCGGGATTACCGGACCA
>P_256
GATGTTTCCGAAACATCGACCAGGGACGGACTACTCCGCTG
>P_257
GGCGATCCTGTGGCTGGCTGCGGTCGCTCCTCCGGCGTGGG
>P_258
AACAGAGCAAAGAGTAAAGGCATTAACCAAGTATTTTAGAG
>P_259
ACGCAGCATTGCCCCGACTGCGGCATCCCCATCACCCCCCA
>P_260
AGCCCCACCCTCTCCGGCGGCGAGGCCCAGCGGATCAAGCT
>P_261
GACGAGCCCACCATCGGCCTCCACATGGCCGATGTGGAGAA
>P_262
CAGGACTTCCTGGTAGATTCCTTCCACCTTCTCGTCAAGTT
>P_263
GACTCTGATGCTCACATTTCCGGAAATGGGACTGACGGGAG
>P_264
GTCGGGGGGCTCCGGCGCCGCCGGGGCGGAAACGGCCCCGA
>P_265
TCGATGTTCTTGGTATCCCCCTTGCTCAAGGAAGGGCGTAT
>P_266
CTCAGAATGGCGGCAAATCGCGAGAGTTGTAGTTCACCCTC
>P_267
TCCAGTGTACCAAAACCGCGCCCCAAATAACAACCTCTGCA
>P_268
CTCTTCTTCATAGGAAAAAGCGGGCTCTTCCGGCACTGCCC
>P_269
ATTTCACCGAAGAGCTGCCGCAGTTGAGGGCAAGTATGACC
>P_270
GCCCAGGGATAGAGAAAATACGGGCGAGACGCAAAAAGGCC
>P_271
AACCGCCGTGATGGCGGCCACGTTGACGATGTCTTCCACGG
>P_272
GTCAACGACCTCTCCCGCGGCTGCTCCGTGGAAGACATCGT
>P_273
CCATCGGCCCGCTCCTTCCCCTCCAGGGCGGTTTTCATGGC
>P_274
TTCTCAAGCAGGACATGACGCGGGAAAAGGAGCTCAAGACC
>P_275
TCGGCAACGAAGTAGAGATGCTGGAAGGATAAGAAAGGAGC
>P_276
GGCATCCTCCCCTTCGGCGACAGCAAGGGGATCATTCGCAT
>P_277
AGAACGGCGTTAAAAAAATGCGTATTCGTTATTCGGAGCTA
>P_278
GATGCCAGGTCGCAGAGCCCCAGAAAGGGGCGGGCAAGGAA
>P_279
TCGCCGAGGGACGGCTTCCCCTGGAGGGCGGATTCGCCGGC
>P_280
ACCACCAGCCGGTGGAGATTCGGCGCCAGGATTTCGTTTTC
>P_281
TTTTTTTTGTGGTAATTTTGCCTGAAAGCAAGACGTTAGTT
>P_282
TTGTGGAGATGGCATAAACCCTACCAATGGATACTATAGTA
>P_283
AATCTGGTGCGGGAAAAGTTCACGAACGCCCCGGGAACGCT
>P_284
GAGGACATTGAGGCTATTTTCCGTAAGGCCATGTAACCGGG
>P_285
TCACCAGGCCGAGGAAGTCGCAGGAGAGGGTCTGAGGGAAT
>P_286
GAATATTGACCTCTGTGTCTCGGTGTCTCTGTGGCAAAACG
>P_287
GAGGCGCTGCGGGCCCTCGGCGAAAACAGCTTCAACGTGGC
>P_288
AGGAGGCTCCCCCTCCCCCCCTCCCGTGATCCCATCGCCGG
>P_289
TTTCACGCAGGCAGTTTTTGCAGGGGGGAGCATTGGCCGGT
>P_290
CTTTGGACCAAGTTCGCCCGCGCCATGGGGGTGAGCCAGCT
>P_291
GATGTAATCCTGGCCATCGGCTGCAACCCGGCCGAGAACCA
>P_292
TCTATGCCATGGGGATCACCCAGTCGACCCACGGCAGCCAG
>P_293
GTTTGCGGGGCTGAACGGCGCCGTGGTGTCGTTGAATGAGA
>P_294
AGCAACCCCGGTTTTGAGAGCGGGGATCTCACGGGGTGGAC
>P_295
ATGAGACGATTTCTGAATCTCGTGACGGTTCTTGCCCTGCT
>P_296
CCGGTTATCTTCAGAAACTGCCGTCGCGTTAGGTCTTTCAT
>P_297
GGTAAAGGCGGCGTCGGTCGCCCGCTCGATGCGGAAGCCCG
>P_298
TAACGGGGCAATGCCCCCATCAGTCGATGGCGGGGGGGGCG
>P_299
TTACCCCAAAAAGATTTTTCCTGCAAGATTAAAAACGTGGC
>P_300
CTGGGACAGAAGGGCCCCGGCGTGAGCCCGCTCGCAACGGG
>P_301
GCTCGCCAGGCAGGCGGCGCCGGTGAGCCCCATCATCTTGA
>P_302
GGACATCGCCCCGAGCAGCGCCGTCGGCTTCACCATCAACC
>P_303
AAAGAAGTCCCGCAAAAAAGCAGGGTGTCGGTGCGACAGGA
>P_304
GCGCCGCTATTCACGAGCTCCAGAAGGAGCGGGGGATGACG
>P_305
CAAAGCGGACTGATTTCACGCTGCAATTGCCCGTGCTTCAT
>P_306
TCGAACTCATGGGGCTTCCCCTTCCAGGGCGTAGGTGTCGA
>P_307
AAGCAGCAGATCCCCTCCTTCGAAACCACCCCCAAGGATCA
>P_308
AATTTATTAATTTTATACAGCACAGCCGGAGCGAGTCAAGA
>P_309
GGGGGGCCGGTGTTCAAGATCAGGAACGATCCGCGCATTAC
>P_310
CCGTGCCATGGTCCGCTTCTCCCAGAAGGGAGCGGCAGTGG
>P_311
ATGAACATACTCTACGTCAGCAGCATGTACCCCCCGTCCCT
>P_312
GGCCTCCCACTGCCGAATCGCGGAAACTGTTCGGGACCCTC
>P_313
AGCTGGCCGCAGAGTTTCGCCACGAACACCGAATTCGTCAC
>P_314
CATCCACGCCTGGGATTTCGCGGAAACCATCTGCCCCGCCC
>P_315
TCAAGAAGGGGTTTCGGGCGCGGGACGTCTCGTTCCCCGGG
>P_316
CGGAAATGAGGATGGGGAAGCGGTGACGGCCCGATGGCGGG
>P_317
CGGATTGCCGATGGTGAAGTCGAAAACGCTGTCGGCGCCGT
>P_318
CGTTTCAGCCTTTTGGGCCACGGAAACGAGATTCTTGACGT
>P_319
GACAACCTTGCCGCCATCGGCGTTAAGACCAACATAGGGGT
>P_320
GATGGTGGAATTGGGAAATGCGGCCACGGCGGGATGGGTAT
>P_321
GTGCGCGAGGAAGAAAAATTCATGAAGCCGGCGGGCGAGAG
>P_322
CGGTCGACCACTAACAATCGCAGCAGATATGGTACAATCGG
>P_323
ACCAAACCCTCCTCCGAACACCGCAACGCGCACGCCGTCAT
>P_324
GAGCGGGACGCCGCTCAGCGCGATGAGATTCATTGGAGAAA
>P_325
CACCACTCGAACTGAACCCGCCGCATCAATAAACCACGTTT
>P_326
GTTGGTGGCTGAGGGGGGCACCGTGGCGCATGCTGCCGCAC
>P_327
CTGCATTTCGCCTATTTTTGCACGAACTTTCGCCCTTTACA
>P_328
TCTCCCTTTCCGTCAGCCCGCGGAAACGAGCGCGGAAGTGA
>P_329
TCGATCATGGGGATTTCCTCCGGGGAGTGGGAATATGCATC
>P_330
GTTCGGGTCCTTTTCAAATACGGTTTCGATCACGCCCTGGA
>P_331
AACCCCATCAGCTTCGGTCCCTTGTCGGTCTGCATGACGAT
>P_332
CATAACTTGACAACAAGGCGCTTGTTGTCGAAATATTTTAC
>P_333
ATTTTGATCGACTGCCAGCGCAGGAGGGAGATCACCAGCCT
>P_334
CGCGAGCAGTACGCCCCCCACCGGGAGGCGGTGGCGTACGA
>P_335
AGGCGGTGGCGTACGAAGCCCTGTATCGGGCGGTTCTGAAA
>P_336
GTTTGCCAACCGGAAAATGGCGGAAATGTTCGGCTGCCCCT
>P_337
CCAGAAATCGCTCCCGTCGGCCCGAAGGTAATGCCGTTCGG
>P_338
CGACTTTCTCGCCAAAAACGCCCTCGAATTCAAAAGCTCCG
>P_339
CGACATCGGCGGTGGCACCACTGAGGTGGCGGTCATCTCCC
>P_340
GCCGCTCGGTTTCCCGGTCGCTGCCGTTGTCGAGAAGGATG
>P_341
CCAGATAGAGGCCGCTGAAGCTGTCGTGGACAAGACCCAGA
>P_342
GCTGGAGCCCCCCACGGGAGCAGTCTCAGAAATGGTCCTCA
>P_343
GTTGATTAGCTTGTCACTCGCCGCAACGGCAATTTTGGGTT
>P_344
CTACAACCTCGACAATTTTGCGGGACCCTACACCGTCGCCG
>P_345
CATGCGCCCATCCAGACAAGCGGTTACGGGCCCTATCCATA
>P_346
GGGTAGCGAGCATTGAGTTGCAGGAGAGCCCGACCATGATC
>P_347
GTGAGCATGGGAACAATTCGCGGAAACACGGATGTAGGGGC
>P_348
CTCGCCGGTACGGATCAGATCGGCCGAGGCACGCCCCCCCA
>P_349
CCGAACTTGGCAAAAAAATTCGGTTTGTAAGTGAGGCAGAA
>P_350
ACGTAATCGTACGAAAGATCCGAGGTGTAGACCGTCGCCGT
>P_351
GTCTGCGCCGCTCTCGCGGGCCCGCTCCTCGTCGAAGGGCT
>P_352
TGAAATCCGGGAGATTGCCGCGGCAAGTTGCTCCTCGGTGA
>P_353
GAGCCGACCGCAGCCCCGAGCGCGAAGGCGAAAAATGCAAA
>P_354
ACAGGGGGCGCAAGCATCCGCCGTCTCCTCAATCCACGATG
>P_355
GGCCGTGTTGATGGAAATTGCCGTGGAGTAGTTTCCATAGG
>P_356
GGTAAAGGCGGAAAAATTCGCGGCGCCAGTGGTGTCACCCG
>P_357
CCTGTTTTGCCTTCAAATTACGTTGCCAATAAATTATTGAT
>P_358
ACCGTCTCGTTGACAAAATCCGTCAACACTTCCAAGCGATT
>P_359
TGCTATCAGGCCCTCATCAACGGCAATCCCCCCAATGGAGA
>P_360
CCGTTTGTCGAGGCAAAAAGCGAGAAGGCTCCTTCGTCAAA
>P_361
CACGACAGTGCTGGCAAACGCGCTGGTGTCAAGGAAACGCT
>P_362
TAAAGATTCAGCTCAAAATGCGCCAAAGTGCCCCGTTTGAG
>P_363
AAAAGTTCCCGTGGAAGCGGCAGTGCCGGACAAAATTCCGC
>P_364
AATTTTGTCCGGCACTGCCGCTTCCACGGGAACTTTTGGCC
>P_365
GAAACGGAGCTTGTGCCCCGCTGCCGCGAGAATCTGCTCGC
>P_366
TCCCGGAAACTGGTCGAGCGCCGCCTTGATTTCCAAGGGAG
>P_367
GCGCCGCACCAGCCAGAGCGCGAAGACGAACGGCAGCCCCG
>P_368
CTGCGTTCGGGAGGTGGACACGGTCGCCCGGATCGGGGGGG
>P_369
CGGTCCTGCCTGCCCTCCCGCACGAGCCTGTGGAGGTCTCC
>P_370
CACAGATGCAGACAATCCGGCGCCAACTCTCGAAAATGGTC
>P_371
TGGTGGGTCACTACTGGCTGCGCGACCCCTCCCTCGCACCC
>P_372
CGACCGCCTGATTGAAGTCGCAGTTGTACAGGAAACCCTTC
>P_373
TTTCGAGGAGCGGGGGCCGGCGCTCGTGATCACCGACCTCA
>P_374
GACAATTCCGGCAATTTTTGCCAGAATGACCTTACCTGTCC
>P_375
CCGCTGCTTCTGGTCGTCCTCTACTACGGTCTCTACGAGTT
>P_376
AGTTTTTTCAGCGTCTTGAGCGATTTCGGCTCCGGCGGATT
>P_377
GGACAAAGCCGGAGCCTTCGCGGTTCTTGCGGAAGCCCCCC
>P_378
CCGGAAAGCCCCTTCACATCCTTGTACATCTTCCCCAGCGA
>P_379
ACCCATTCACCGTTCTCCGGCACCAACAAAAAAGCACCGAA
>P_380
TTTCTGGATAGCCTCCTCACCGGCCATGGCTATTTCCACGT
>P_381
AAGCACAACTTAAATAAACGCTAATAACTAAAAACTACCAC
>P_382
TATCCCCGTCCCCGGAAACTCGCTGCTGGAGTGAAGCCGCT
>P_383
AACTATGCCAAGATCAAATGCGCCAACGATGTGGCGTCGAT
>P_384
GCGGTGAAGGCATATGACAGCGCCCGTGCCTTTGTGCTGTG
>P_385
CCGACATCTGCACCACCGTCCTCGACAAGGCGAAGATGGCC
>P_386
AGGGCATCGTCTTTATCCCCCTCGGGAAGGAGGGCGTGGCA
>P_387
CCAGAAACTGGCTCTTGGCGCGGTTCGCCCGCTCCGCTGCA
>P_388
TAACGGTTTCATCTGAAGCTCCTGAAAAGGGTGCACATTAT
>P_389
TCGACAACATCCCCGAGATGCGTGAGCTCTCCTTCGACGAC
>P_390
CTCAAGCCCCTCGGCATTTCCTGGACCATCAACGCCCGGGC
>P_391
GTGGTGGTCGGCTTCGAGAGCGGCAACGAGCAGATCCTGAA
>P_392
CGGGCGCTCGGCATCAGACTCAGGAATTATCGCGGAGAGGA
>P_393
TGTTGATGAACGGGATATCGCGGGAAGTGAAATACTCCTTC
>P_394
GGACCGATTTGCCGTTTTCGCAGCAGATTCATTCCTACGTC
>P_395
GGCCAGCGGTACGAGCTCCGCGCGGCGGCGGTCGAGCTCCT
>P_396
GCGCCGACGGGGCTTTGTGGCTTACGGGACAAAAAAGAGTT
>P_397
CTCGGGTGGGAGTTCAACGGCATGCGGCTCCACGAATACTA
>P_398
TCCGTTTCATCGGCACCCTCCTCACCCCTTGAGTTTCTTCA
>P_399
TTCACCACCCTCAACGCCAGCGGCTACGTCGTGGCCCAGCG
>P_400
GGAATCTTCCCCACCTGGCGCGGCGCCACGATCCGGATCGC
>P_401
TTTTTTGCCGGAAACTATATCAGAAAGATCACCGCCCCGCC
>P_402
TAGTTTCCGGCAAAAAAACGCGACAGGGGGAAACGATGGGC
>P_403
GCGGGCTATCCCAGCAGCCGCGCGAGCCTGCTCCGCTCCTT
>P_404
AGTCGTTGCCGTTCGTCGCTCCGTTTCGCTTCATCGCCCAT
>P_405
ATGTACGACCCGCTCAACGGCGGCTTCGGCGGCGCTCCCAA
>P_406
CTTTGATGTGGGGAGCGACGCGGAGACGGTGCTGGTGCGGG
>P_407
ACGGTTTTCAACGGCCTCCTCGGGGAGCGGAGGGGGAGATC
>P_408
TGCTTCGCTGTGACGAAGCGCGTGAGGTCGTTGCTCAGGTC
>P_409
GAGCGAGAGGACAACAGCCGCGGCGGTGTGCATAACGCCCT
>P_410
GTAGAAGACGTTGACGTAACCGCCGGTGCAGAGCACCACCG
>P_411
TTCCGGTCGGCTGTGGGATGCGAGGAGGAGAGTTGCGAACG
>P_412
ACCTTCGCCATAGGAGGCAGCAAGAGAGGTGACACGCCTCT
>P_413
GGAAAGTCTCGTCAACGAAGCGGCGATCCTTGCGGCGCGAG
>P_414
GATTCCTGTATACCAAAAAGCGGCCGGGTGCCGGTCGATCT
>P_415
CCCAATACCCTTCGAAACCGCGGAAATGGTCGATCCGAACC
>P_416
GGAGTTCGGCAATATCTACACGCGGATCATGAACCCGACCA
>P_417
GACCCCGAGAACGTCCGGCGCGCCATTGACGGGAACACCCG
>P_418
AGGCACGTGCTTGAACGAAGCGGCTACGAGGTCATCGAGGC
>P_419
GACGAAGCCTATTATTTTCGCAGTTTCGTGGGAGGGACCCG
>P_420
TTGAGAAGAGGTTGTCGAAACGGTTTTTACTTGTCAGATCG
>P_421
GGTTCAGAAGGGAAGGATTGCCGTAGTATTCAACTTTTATC
>P_422
GTATCCCCCCAGCGGGAAGGCGGAAATCAGGTACTCAGTCT
>P_423
GATCTTGACCAGGGAGAGCGCCGTAAGCTTGACGACATTCC
>P_424
GGTCTGTCCGCTTTTCGACGCGCGAAAAAACGAGGTGTATG
>P_425
GCTGGAGACCATCAAAAACGCGAGGAGATAGATGAGAACGA
>P_426
TCAGACTCCCCCGGATTTCGCTGCAGTTCAACCACCAACAC
>P_427
GGGAGAGTCAACCAAAAACGCGGCATTCCCATTCCCAAAGA
>P_428
TCGGTCGCCACCATTCGACTCACGAACCTGCTGGGTGGCCA
>P_429
CATAATGGATCCCTGTTTCGCGATAACCGTAGATCTGCCCC
>P_430
GAGATGGTATACTGCGCCGGCAGTGATGATAAAGATAAGTA
>P_431
GCCCGCGAGGGGGTCTATCTCAGTGCCGAACAGAAGATAGT
>P_432
GGTCTTCCAGGGAGAAAATACGGTTTCGGGCAAGGTGATCA
>P_433
GATCAGCTCGGAATGAACGGCAGTGTGGTGGAAGGGATTCT
>P_434
CGAATTTACGATCCTTCAAGCCGGAACATCGAAGATTGATA
>P_435
TCGACTATCCGAAGATCGCGCGGGAAACCATCAAGGAGATC
>P_436
CACGGTGGCGGTGCGTTTTCCGGCAAGGATCCCTCCAAGGT
>P_437
CGTCTTTCAAGAAGTCGTGTCAGTAGCGGTAGTGCACCGGC
>P_438
CAGGGAGGAACCCGGCGCGGCGCCAACATGGGGATCCTTCG
>P_439
GGCGTGTCAAGGTTATTTAGCGTGCGTGAATAATTCAGTGA
>P_440
GGGGTATTGTCAAGAAATTGCCCAAACGACCGAAACTATTC
>P_441
TCCCGGGTAGTCTTTACCCACAGTGCCACGGAAGCTCTCAA
>P_442
GAGCAATAAAAAACGCCGCCCGCTGATGGAACAGGGGCGGC
>P_443
GACGGCTTTCGGTTTGGCTGCCTTTTCGGGGGTAGCTGCCT
>P_444
GCCCTTTCGCGATAAACTCGCAGCACACTAAATCGCGGCGG
>P_445
GTCATGACGCATTGCAAAAGCCCTTTCGCGATAAACTCGCA
>P_446
CTCGTTCTGAAAAAAATTTACGGTCCCATCGTCTAGTGGTT
>P_447
AACGTATCATCTCATATAGCCGGAAGTTTTTACCTCGATGC
>P_448
ATCAGGGTTGTACCAAATCTCGTGACCCCCTGCCGCCTGTC
>P_449
CAGCGGCAGCGCTTATTTTGCGCGAGGATGCTCGACGGACT
>P_450
ATTTCGTAGGAATCAAAATCCTGTGACAAGATTGAGTCTAA
>P_451
GTCCGGTGGATAAGAATGCGCTTGTACTTGAAGTTGGCTCT
>P_452
GCGAAAGGTACTATTATGCACCCTAAACTGCCAAAATTCAT
>P_453
AGGAGTTTCATTTTCAAACTCATGAAACTAAATCCAAATCT
>P_454
GCCTGAGGTCCTCGGTGACGCAGGCATCTATTTCGACCCGG
>P_455
GAAGAAAGAGCCGATTTTTGCCTTGACTATCCCTGCAAAAA
>P_456
TTGCTTTTCAAACCATTTCGCCGTCTCCCGCAATCCCTCTT
>P_457
GGTAAATTCCTCCGCAAAACCAGTCTCGACGAATTGCCCCA
>P_458
ACCACATCGACGATAAAAACCAGGAATCTTCTCTGCCTCAT
>P_459
GAGGTTCCCTGCGTCTCCGGCGCCAACGATGAGAGTCCGTT
>P_460
CTTCTCGCCGGGGCGAAGACCGGTAAAGACAATCTGGATGT
>P_461
GGGGGACCGTTGAAGGAATACTGGGGGGAGAATTCCGGCAC
>P_462
AAGAGTTACGGTCGATGCCGCAGGAAGGTTCGATCCCAACG
>P_463
TCGATCCCAACGGCGCGCTCCAGGCGGTGGAGCGGGGGAAC
>P_464
GAGTTGGAGTTGAAGGATGCCAAGAAGGAGAAGGGGCCCTT
>P_465
CCGTAGAAGACAGTAAACCGCAGTTTTTCGTCCGCAGCGAG
>P_466
AAAGGGCATTGACCACCGTGCCGAGAGAGCTGACGGCATAG
>P_467
GAAAGACCTTCACCATGTCCCGGTCGCGGATCTCCTGGGTG
>P_468
GGTCACCACCTGCCGCAACGCCTTGTTGACCGGAAAGACCT
>P_469
CAGTCCTCCTTCGGAATCCGCTGGGACGACGATGGAAAGCG
>P_470
GAGCGAGGCGAAGGATTCCTCGTCGCTGCAGGTCCTCGACG
>P_471
CGGATCTCCCCCGCACCCGGCAGAAACGCGAGGATATCCCC
>P_472
CCAATAAAGCAATTAGCTTGCCCAAACGAAAAAACAAGGCA
>P_473
CCCAGGATAAGCACCGTGCGCGGGATCTCGATGGAGCCGTA
>P_474
GCGCCCCTCTCAGGAGACCGCAACCGCGGCGTAGGCCACCA
>P_475
TGACCCACCGCGACGAATCGCAGGAGAAGGAGTAACCGACA
>P_476
TGAATGAGGCTGATGCGGCGCAGTGCCCGTTCGAGGCGTTT
>P_477
AGAAGACCGAGGCGATCCCCCCTTGGGCGTAATTGGTGGCA
>P_478
CGTCATTGGAAGCGGCATCGCAGGGCTGTCGTTCGCCCTCC
>P_479
GAATAATCGCCCAGTTTGCGCCGTTTACACTACATCGCAGC
>P_480
ATATTTTGTATGGCATTCCGCAGCAGAGCCCATTAATGCCG
>P_481
CTTCCAAATCAATATAGATACGGGAAGGATAGGGATCTGCG
>P_482
CTCATGGCGATCGGCGGTTACGGCCGCGGCGAGCTCAACCC
>P_483
CTCCAGCGCTTCGAGGGCCGCAGTCACCTTCCCCTCGTAAT
>P_484
GGTTGAGCCGTGCCACGACGCGCGAAGGGGGCGGAATCCAT
>P_485
GTTTTCGGTGAGCGGGGACTCCTGAGGATCTACCATCTGAG
>P_486
ACATCGATCTGGCCAAGCAGCAGTCCCTCGAAAACCCGGTC
>P_487
GTGGCGCGCACGCTGAAAAACGGCCTCGGACTCCTCGGGGT
>P_488
GGCCACTGTGGTCCCTTCGGCGTAGTCGCGGGATTCGATGT
>P_489
GGGGTCACCATCCTGGACCGCAGGGGCGAACTGACCGCCCC
>P_490
CTATTTTTCAATACAAATCGCTGTTTTATTATTTGGCATTC
>P_491
CTGAGTTCCGCGAGGATTTGCGGCATTGGGTCGAAACCGAT
>P_492
TGGGCCTCGATTTCATGGAGCTCTCTCGGTGTCATGGCGTC
>P_493
CTACATGCTCTGGCTCACTCCGGAGGAGCGCGAAACCTGGC
>P_494
CTGACTTTTTTTAGGTTTTGCAGTGAGGGGAAATATGAAAC
>P_495
GCCTACAGACAGCATAAATTCTAGAATTATGTTTCATATTT
>P_496
GCAAGACTCTCTACACAAAACTGGAACGCTACGGCCTCCCC
>P_497
ATGCAGGGGGCCTTCACCGGCGCCACCAAGGGGCGGGCCGG
>P_498
GGATCTCGATCCTGTCGAACCGGGACTTATGTATGACCAAC
>P_499
GATTGCGGTGCTGGACATTGCCGTGATGGTCGTACACGACG
>P_500
GTCCCCCCAGGATCTGAACGCCGTGTCCCGGAAGTCATGCA
>P_501
AACAACAAGTACACCAACAACGGCACTGACGAAACCGGTGC
>P_502
GTATCCCATCAGAGAAAACGCCGGGGTCAGCAGACAGGTGA
>P_503
GCCCTTCGGGTATGGCGGCGCAGTTGAGGGCCACGAACGGC
>P_504
CGAGAAGGCCAAGCTGGAAGCGGTGATGTTCGACAAGGAGC
>P_505
GTCTGCCAGTTGGAGTTTGGCGGCGCCGGCCACTCGGCCGT
>P_506
CCAGAGCCTCTTGAAAAAAGCGGTTTCCGAGCACAATCTCG
>P_507
TGGTGCCGTGGCCGAATTCGCCGTACCCCTTGATGGGGGAG
>P_508
GACTATCTTCGGTTCGAATGCGTGCGTTTTCGTTTGATGCA
>P_509
TTCCCCTTGGCCCGGATTTCCTTCTTGGCCTTGGTGAGGTA
>P_510
CTTTGTGGCGGGAGGAATCGCGCTGCCCCCCTTGCGGACCC
>P_511
TTATCGGTCCGAAGGGTGCGCCGTCTGTATATGCTTTGGTG
>P_512
CTCCACATCGAGGGCAACCACGGCACCCTTCTTCATCCGGA
>P_513
CTCAAGCTGCTCTCTTCCCTCGAAAAGGTGGAAGGAAAGCT
>P_514
CGAGCGGTTGCCGTTCACCACGTGAAAGCCATATTCAGTCT
>P_515
CACCGTCGCCTTTTCGTCGTCAAGGACCCTGAATTTCCCGT
>P_516
GTTGAGCATGACGCATTCCGCCCGCTCCCCCATGGCTGCAT
>P_517
ATGAACTTCAAATCCATCGGCGATTTCGTCCTCCCCGAGTA
>P_518
GAGCGGATGCGGCTCGCCCCCTCCTACGGCATCTTCTTCGA
>P_519
CACGACTCCCTCGCCATCGGCGGGACGGTCTTTGTGAGCCC
>P_520
GCTCCCCGGGGAAAAAATCGCGTTCCGGTTCGGGTTCGACG
>P_521
GTCAAGGCGTAGTGCTCCCGCAGGCTCTCCATATCGCGCAC
>P_522
CGCTCCAGCAGCTCGCGCCGCAGATCATAGGCGGCGAGGGA
>P_523
GCACTCCTCCCCGTGGCCCGCGCCAAAGGGGTATTGCCCCC
>P_524
TTCTGGCCCAGGAGGGGGTGCGGGAGCGTCTCCTGCCGCTG
>P_525
AGCTCCGGAATCCATTCGCCCTTTTTCAGGGCGGCAAGGAA
>P_526
GTCACATCGGCGACAAACTGCCGGAACGAGAGAGAAAAGCG
>P_527
TTAATAACCCACCTTTGCCGCATTGTCAAGGAAAAAGCTGC
>P_528
TCATGGCGGAGCCGGTTGCGCAGAAACGCGATATCGGCATT
>P_529
AGGAGACGGCTATGTGATCGCGCGCCTTCTGCGGGAGGAGG
>P_530
ACGTTCGCCTTGGCAAAGCGCGGCCACGTCCTTTTCCCGGG
>P_531
CACGAGGGGGGCCTCAATCTCGGAGACGAGCTGCCGGACCA
>P_532
ACCAAACGCAGCAATTTTTGCCTGCGAAAGCTTTTCCTTCT
>P_533
ACACCTTGCGGGAGTGGTCGCCGAAATGGAACGAGGCCACG
>P_534
CATTTCGGCGACCACTCCCGCAAGGTGTGTGTGAAGCTGGA
>P_535
GAAAAATGGTGATCTGGTCGCAATAAAGAATGAAAAGGGGG
>P_536
CATACAGACAACGGAAAACTCACGAAAATCAAGCAACCCCA
>P_537
GGCAAGGGTCTTATCGAAAGCAGGAACCAGAAACAGTGGAT
>P_538
GAGAGTGACGAGATAAAGCGCGGAGCCCCTCTCAAGTACTC
>P_539
GTAGCGACCGGGAAGATTTGCGCTCTCGGCATGACAGCGGT
>P_540
GTTGATCACAACCCCAAATCCTACTGAGGAGAGTCAGCCAC
>P_541
ATCCAAAAACCCGTAAAATACGGGCTTCGGCATCATGTGAC
>P_542
ATTTGCGGTTACTTCTTTTACGAGGACCCTCGCCACTGTTA
>P_543
GTCTGCGATCCATCCTCCGGCATGACCCTGATAAAATCATG
>P_544
TCGGGGAGCGTGATGAAACGCCCGAGTTCAAGAGCCTGTGG
>P_545
CGTCCCTGGACCGAGCGCGGCAGCAGAGCGAAAAATTGGTC
>P_546
CCGAGCGCCACATATAATTTCAGCAAGGACATCTCCAATGC
>P_547
CTCGCCGGCAAGGGGTGCCTCTCGGAACGAGGCGTTGGAGG
>P_548
GAAACCGCCCTCAAAAAACTCGAAGATGTGGTCAAGAGGCT
>P_549
GCCCGGGCGCGGGAGTTTTTCGGAAAATAAGAGAGATACGG
>P_550
GATTCCCATGACGAAGAACGCCGCCACGGTATAGCCGGAAA
>P_551
GGACAGATCGTCGTCGGGCCCTTTCCGGGCGTACTTGATCA
>P_552
GCGGGAGCCGACGAATATCTCGTGAAACCGGTGGACCCGGC
>P_553
GCAGTTGACAGCCTGTTGCGCGAAAAGGTAAAAAGGACCGA
>P_554
AAAGGGCGACTTTTCAGTCGCCCTTTTGTGTTTCGCTCCCC
>P_555
GCCCCGGGCTGGATTCATGGCGTTGACGATGTCTTTGGGGT
>P_556
CCTTCGCCCAGACCGCGGCCCTGGCACTGCACAGTGCCCGG
>P_557
ACTTTTTCTGCGCGGCGGCACCCAAATCTACGAAAGCTCCA
>P_558
CCGTAATTCTCGGGCTGCCGCAGCCGAGCCGAAAACCTGAT
>P_559
CGCTTGCCATTGGGAAACGTCACGAGGGTCGACTCCCCCTG
>P_560
CATACATCTGTCGAAAAAAGCGGTCGTCTTCGACAACGAGT
>P_561
CTTATGTGGGATGAAAAAAGCGGTGAGGAGGAACGAACGGG
>P_562
CACCGCCCAAGATTCCGGCGCGCTCCCCATCAAGGCAGACG
>P_563
GAAACGGAGGGGGGAAAAATCGGCACCACTTAAAATCAACG
>P_564
GGATACGGTGTCGGGCGCCACGGGTGGCGGGGCGTACCGTT
>P_565
ACTTCATGATCCTCGTCCTCCTGGCGGCGGCGGTAGTGGCC
>P_566
GACCCTGATCCAGGCGGAAGCGGAGACGAAGACCCCCCTCC
>P_567
GTCAGGAAGAGGGAGTGCTTCAGGGTGAAGCGGAAGAGTGT
>P_568
GCAGACAACCTTGTCGGCCGCGGTGACCGTATCTGTGCAGG
>P_569
TGAAAGAGCGTGCCCTTGCGCGGTTTCGGAGGGGCGACGGG
>P_570
CCATGTCTACTATCACGACGCAGCAAGGAACACCGGAGAGA
>P_571
CTGCCCGTTCTTCTTGACCGCGGTAACCGCCCGGATAATGC
>P_572
TACGACAGGATAGGCGAGCGCCGCCTCTACCGCCCCGAGCA
>P_573
ATCCTCCACGGGGAGATGCGCGGCGATGCCCTCCTCGGCAA
>P_574
GACGGGGAGTACGGTGAATGCGGGTGCGATCACGGTCGGCG
>P_575
GGTGAAGTGCCGGTTGGCGGCGTTGATGTACTTCATCTGGT
>P_576
AGGCATACTTTGCAGTCCTCCCATTCAAGCTGTTAATGTTG
>P_577
CGAGCCGTTGACGTTGAGCTCCTTGAACTTTGAAGCGTAGG
>P_578
AACTCCCGGGTGATGTAACGCTGGAGTGTCATCCCCCTGAC
>P_579
ATCCTGCTCGCAAAAACCGACTACTTCGATGTTTTCATCGT
>P_580
GATCGTCAGTCAGATTGAAGCCGTCGAAGATCACCTCACGC
>P_581
GGGTATTCCTGTTTGATCCGCAGGATAACATCGAATTGTCA
>P_582
CCATTCTCACCCTGTCGAAACGGGGATCGTTCTCCTGAAGC
>P_583
TTTCGACAGGGTGAGAATGGCGCGCGAGGGGCTGTCCGACT
>P_584
GAGACCCCCCGGGAGATGCGCAGGCTCATCACCACAAGGGT
>P_585
GAACCCCATTTTGTTATTCGCTGCAAGGGAAAACCCTGCGA
>P_586
CAGGCGCCCGCCGGAGATCACGGTCAGCTTCTCGACCCCCG
>P_587
GCAGGAGTGAATTGTGGGCACCCGAAAGGATCGAAAGCCCC
>P_588
GGGTATTGATGGTGAAATCACGGCGATAGAGGTCCATCTTG
>P_589
GCCATCTGGACCAACGTCCACGGCCACTGTAAAAAGGAGAT
>P_590
GGCCTTGAACAGATATGACACGAAAACTCTTCAGGAGTACG
>P_591
ACTCGTTGAAGATCGTTTCGCGCTCGGCTTCACGAACCTTC
>P_592
GATTTTCTCACCACGAAGCTCCGAAACGACATTCTGTACCC
>P_593
GGCGGCTCCGCCCGAAAAACCAGTCGCGCCAGTTCCGCCGG
>P_594
GGCCTTCGGAACGGTAATTTCGGTTTTTCGGCCGGCGCTCA
>P_595
CTGAACGTACGAGCCGGCCACGTTGCCGACCTTTGGCACGG
>P_596
TCTCATCGACTACGAAATCGCCCTGCCGCTCTATACGGCTA
>P_597
TGACATGTCGCTCGATATCTCCCGCTTCAGCGATCCGCCTG
>P_598
CCGCACATTTTCAAGCATCGCCGTAAAATCACTCAACCGCG
>P_599
GTACCTCTCTCGATATTGCGCGGGAGATCGATTCGGTCGGC
>P_600
ATGTTCGACACGACGAGTTGCTGTCCCTTCTCGAAGGGCTC
>P_601
TTGATGAGAACGACGTCTCCCTTTTTAACGCGGGCGGAATA
>P_602
ACCCAGAGAACCCCCAGCCGCGGCTTGTCGCAAAGGTGATT
>P_603
CGGCAGCGACTTCCTTCACGCCGTCTCGCTGCATGTAAGCA
>P_604
TACAACGGGAGCTGAAAATTCAGCCACGTCAATGTGGGCAA
>P_605
GCGTTCCCCGTTTGTTACTTCCGGTTTCAGGGTCGGGACGC
>P_606
ACGTATGACCAAGGAAGACGCGAAAACGAGCGGAGAGACAC
>P_607
GTTACGTCTGTCGAATTTTCCGGCAGAACACCGACGGGTCT
>P_608
TATTCTCCCGGTGAAAAACGCGTGTTGGTGTTGGTATATGT
>P_609
GAGTTCGGCGTGGCGAGCCGCGAGAAGGACGTCATTGATGC
>P_610
CCCAACGCCGAGAAAAAACGCCGTCTCGAGGGAAAGAAGCG
>P_611
CCAAACCTGACGACCTGGCGCGCCCTGGTCACATATTTCCG
>P_612
CAAGAGCGCAAGTTTGTGCGCCGTGTCGACTCCCTCGACAT
>P_613
TCATAGGGAACCTTTTCGCGCAGTTTCCCCCAAAAGGCATT
>P_614
TGTTTTCCTTTCCCCGGACGCCGTAGATTGCCGCGCTTCCC
>P_615
TTATATCTACGCCCTTGTCGCCGCATCCCGCAACCATAAGG
>P_616
ATACAGCGTCCGTCGAGATACACGGATCTGCTGCGGACGAA
>P_617
GAGCGGCGAAGCCTTCAGCGCGGATTCGAAGGGGAGGTGGA
>P_618
CGACATGCCGGCATCGACGGCATGAAACGTAAGCAGAACGA
>P_619
GTTGGTGAGTATGGCAAACTCGCGCATCAGGGGCGTCCCGT
>P_620
GGTTGTTGCGCATGAATCGGCGGTGATGGAGAAGCCTTGAC
>P_621
GACTCGAACATCGTGAGATACGCGAAGGCTTCATCGACATT
>P_622
CCCTCCGTCAAGAAAAATCCCGAAAACAACATCAGTCCCAT
>P_623
CTTGTCCAGGGCATCGGTCGCCGTTTCGAGGGCCGTGTTGT
>P_624
CCGCGGGTAGGCACCCTCGGCAGCAACAACGATGCTGAACG
>P_625
GCATCTTCGTCAACCCGACCCAGTTTGGTCCTTCCGAAGAC
>P_626
GCCTGAAGAACGGAAAAACGCCCTCTGTCTCTGTAGGGCCC
>P_627
CTCGCGCCGCGGCAAGGGCCCTACAGAGACAGAGGGCGTTT
>P_628
ACCGCCTGTACGGGAAGATTCGGGAAAAGGGATATTCGGTC
>P_629
CTCTACTTCAAGAATGGGTGCATTAAAGTTGAGTTAGGTCT
>P_630
GCCGGTTCGACTCCGGCCACCTCCACCAATTAAAAGTCCGG
>P_631
AATGAAGAGCGATCTGGAGTCGAAAATTTCCACGCTCTCCC
>P_632
AGAAGAGTCCTGGAACGCGGCGTTTTCGGAGTATGCGCGGA
>P_633
TTGTGATTGCTTCTGAAGAGCGGCTTCGCGAACGGGGTATC
>P_634
GAAGTGGTCATGCGCGAATACGGTTTCACGGTCGACAACAT
>P_635
GGAATTGGCAAAGCGAAGCGCCAGGATGTTCTGGACCGTCT
>P_636
AGATACCGGGAGGCAATTTCCTGTAATTCGAGCACCCTCAC
>P_637
GCCATTTTCACCGTTCATGGCACGAGAGACAAAGTTGGCTC
>P_638
GACTTGACGTCCACCGCCCGCATGAAGCCGCACAGGGATTC
>P_639
GAGATCGTGACGCTTATTGGCGCCAACGGTGCCGGCAAGAC
>P_640
ACATTTTTCCCTTCGAGATGCACGGTACCGGATGTGGGGGT
>P_641
GTCATCTCCTCTCTTGCCGGCAGCCTCTATGCCCACACCAT
>P_642
CCAGAGAAGCATGGAAATTCCACGGATGAGGATGCTTCCGC
>P_643
CATCGTCGGCCCGAGCACCACTGGCGAAACCATGGCGGTTC
>P_644
CGGCAGGAACCTGTAACCAGCGAGGCCCCCATGATGTACAA
>P_645
ACCAACATTCTCCTTGTCGGCGTCGGTGGACAGGGGATCCT
>P_646
CGGTGTGTGGCGAACTGACGCCGTCGAGGCTCCGGAAGGCA
>P_647
CGGAAGCACGGTGATTTCTGCGTTTTCGACGTGGGAGGCGG
>P_648
GCCGTCGACATCATCCAGCGCGACATCTCCGATTTCCTGGT
>P_649
TGGGAGGGGTATTGATGACGCGGGGATCGATGAACACCGTC
>P_650
CCCCGGGCGGCAGGGCGTCGCAGGGGTGGAGCTCCGGACGG
>P_651
GAGGCGCAGATGGGTAAACGCGGGTGAGCTGATCCTCGGCG
>P_652
GGGAAAAGGCTGAAAAAATTCGTGCTACGATTCAGGGCCAT
>P_653
GAACGGGAGGCTGCCCAGCGCCTCCTGGGTGCAGCTGCCGT
>P_654
GGCAGCCTCCCGTTCGGCCGCATTGTCGAAGGGAGCTGATG
>P_655
TGATGAGTTGTGCCATGATGCCGTAACCTTAGGGGGATCGT
>P_656
GCCCGAGATGGATCTCGACGCTGCCACAATTCATCCGATGA
>P_657
CGTTCGTAAAGGCCACGTCGCGGCCGGAGGTCATCTCCGAC
>P_658
AGAATCAGTATATCTTCAGGCAGGATCGGGAAAAGATCGAG
>P_659
TCGACGGGAAGCAGACCACCCTCCATGCAGAGGGCGGACTC
>P_660
TGCAAGGCCTGCTTCTCCGGCGGCTACCCCATCCGATTCCC
>P_661
AGCGCACCGTTCAGCAGATACTGGACCGATGTATAGACCCC
>P_662
AGACGAATCGAGATAGCCCTCAGGAATGGGGTACGCGACGC
>P_663
TGAAAAACCTCAACCTCATGCGGGGACTTATCTTTTCGCAG
>P_664
AAGGTCGCCTTCAAAGCTCGCGGAGCCGGACTTGGTCTGTC
>P_665
TCCCGATGCGGGGAAAATCACGGTTTCGACCCGGGCAAAAT
>P_666
CTCTTCAACCTTGAAAAAAGCGCCACCGACTTGGCGCGCCT
>P_667
CTTTGCCAGTTCATCGAATTCGTAAACAGGTAGTGACTTGA
>P_668
AAGGAAATGAGGAAAAAAAGCGCGAGAACCATCAGGGAGCG
>P_669
GCAGTTGGTAGTGCAGGATGCGTTGGAGATAATGTTGTGTT
>P_670
TTGCGTAACAGAGCACCCCCCAGCCCCCACCCCACATCAAC
>P_671
ATCCATTCTTCCGGAATCTCCTGGACCGTGGTCACCTTCGT
>P_672
CAAAATCAGCTACATATCCACAGGTGGCGGAGCATTTCTCG
>P_673
CAATTCCCGGAGAATAAACTCCGTCGTCGTTGGTGACCAGA
>P_674
GAGAGTTTCAGAAAAAGTTACGGTGAGGGCTCCATCGAGAT
>P_675
TCCTTTGGCATCATAAAAATCGGTGGAATTCTTTGCCTCGT
>P_676
ACTTTCAAGTAAAATATTCGCCGTCGATTGTTGAATTTCGG
>P_677
AAGCGCCGAGGTTGATATTGCATGCGTAATGTGCCGCGGCG
>P_678
CGACAATCATGTACAAGCTACGGCCTTCCATTTTAGGCTTG
>P_679
TGGAGCCATAGCTAAGCCTACAGTAAATATCAATCAAGCCA
>P_680
AAAAGCTCGGCTACAAAATCCGCGAAGCACAGTTGCAGAAA
>P_681
ACTCTCTTGACAGAAAGTGGCAGTGTGCTACAATCCAGTGC
>P_682
ACCGCTGCACCGTCAAAAAGCGGCGTAGCAATATCCACCAG
>P_683
TGACGCACATCAATAAAAAGCCTTGACTTCTTTTGAGTCAG
>P_684
GATTGGCAGCTTTTTGAACGCAGCAGCCATGTGGGGGGTCT
>P_685
CACCAGGCAAGTTTCGTGCGCCGTGACGTGTATGAGCGGGT
>P_686
TCATCGTTGGAGGGGAAAAGCGCTCGGAACCGTTCATGAAT
>P_687
GTCAGCATCGGATTTGATGCCTTGAAGTATATTTTGCTTGT
>P_688
TAATGTTTATCTGGGGATCGCGGAAACTTGCATTTGTGTCG
>P_689
GGACACCACAGAGCAAAAAGCCCGCCTGAAATTTTTCGTGC
>P_690
GGATGCCACTCCTGAGACCGCCGTGTTGATGATGACCGCTT
>P_691
CGACGCGTAGTGACGAAATCCGGGAAGGAGATCAAAGAGCG
>P_692
TATCGGGCTCAACTTTGCGGCGGCGTTGCGTTCCTTCCTTC
>P_693
CGACGCGGGAACCATCACCGCGAAGACGAGAAGGACCAGGA
>P_694
CACCAACGTGGCAAAAACGGCGCTCCCCTCGATCTGTTCGC
>P_695
GTGATTCAGGGCCTGCACCGCGGCAAGGATCTCGGCTTTCC
>P_696
GCTGTCTGCTCTTTACCCCGCGCAGCCCCGAATCGTCACCG
>P_697
AGCGAGGTGGAGAAAAAAAGCCTTTTTGCCATTCTCAAGAA
>P_698
CGATGTCAGGGTGAAGGATGCCGCAGCGGCTCTCGACATGG
>P_699
CGATCTTTTCATTGATCCCGCGGTCACCGAGAATCCACACC
>P_700
CAGGCGACCCCGAGAAAAATCAGCAGACCAATGAGCGGAGG
>P_701
ATCCCCACTTCGAACGAATACGGTTCCCTGAATCTGGCCCA
>P_702
AAACAAAGGCCACAAACGTGCCGTAACGCTCAATCAGCCGC
>P_703
GATCAAAAAAGAGGCGGAAGCGGTTGACAGAAAACAGTCGG
>P_704
AGTAAAGGAATTCGTCGGCGCTCCCATTACTAATTTCATTG
>P_705
GAAAGCCTCCGGAACACGAGCAAGAACGGCTTTTTCGGCAC
>P_706
GAATCGTCTCAAGGAAGTTGCCGTGCCGGTTAAAGCTGCAG
>P_707
CAGCTTGGCAACATCAAACGCAGGATCGGGGTTTCCGTACG
>P_708
ACCAGAATCACATTCATTTCCGGCCGGGCCATCTTCACGCC
>P_709
CACATCTGTGTCGAATTTTGCCCCACCAAAGTACTCGAGAT
>P_710
GTCAACAAGCCCCTTAACGGCAGCAACCGACTTGTCCATCA
>P_711
GCAATTTGATTGCAATTTTACGGCGACACGGTAGGAAAACA
>P_712
GGCCAGATCGATAACCGTGGCAGCCACTTCTATCTTGCCAT
>P_713
AGTTCCAGAACGACAAGGCGCTGCTTCTGGCCGAAACTCTG
>P_714
GGACGTCTTTGAAAAGCACGCTGCAACCTTTAAAGAGCTCG
>P_715
GAAGAAGCCCGTGCTAAGTTCGGTTTCCTCCTGGATGCCCT
>P_716
AGGAATGGCGTTTCAATTTCCAGAAATCCGTTATCAGTCAG
>P_717
TATACCATCGGCGCATCACGCGAAAACCCGCACTGGTAGGC
>P_718
AGCGTAGACCTATAGAGGCGCGCCCATGGCCTTTTGAACCT
>P_719
AGTGATAGACAAAGAAACCCCGAAAAAAGTCTATCACATAA
>P_720
TGGTTACGCAAGGGTGAGTACGGTTGAGCAGAATTTGACGG
>P_721
AACGGGACGAAGAGCAAAAGCGGCTTCATGCCGAGTGCCGG
>P_722
TCAATGCAGACAACGGGACGCTTGAGTTGTCTTGACTGCCG
>P_723
GCTATCATAGAAGAAAAGCGCGGCCCCCTCCAACTTGACCC
>P_724
TCTGCCCAGCCCGAAAATCGCGATGCCCTGTTGGTGAAGGC
>P_725
AGCTAGTGTACTTCTCGCCGCGGAAATCGTTGTCTTCTGGA
>P_726
CTGCAAAGGCACCTATCTTGCGTGGTTCCGCCAGATGGGGG
>P_727
ATGGCCTTGATGAAAAAACGCCGCCACCCCTTCTTTCCCTG
>P_728
CGCATTGGCGTCCGGGTCGGCGGGATCTATCTCCAAAGCCT
>P_729
TTTTTTCATGTGAAACCTTTCAGTCTACAATAAAACATGCC
>P_730
GACCGGAACCACTGAAATTGCCGTAGAGTCGGTAGAATTCC
>P_731
GAGATACTCCGGGTAATCTGCGCCAACAAGGAATGGGTCAA
>P_732
GCTTTACCCCGCTCGTCAAGCAAGGCCCGAAAAAGAAGGAA
>P_733
TTCCTTTTTCGAAGGCTCCGCAGCAACTCCCTTCCCCTTCT
>P_734
GACTGGCGGCACTCATCGCGCCCGAGTCGAAATGCATCGAA
>P_735
CATAATGAGCATTTCCATCGCCGTCGTTGTCTGCCAGGGAG
>P_736
CACGGCCCGGAGGTTTTCGGCCGCACCGTCGCTGTCGCCCC
>P_737
GGCGACGGCGTTGATGTTGTCAGTCACCACCAAGGCGGTGG
>P_738
ATTTCCGCCGTCAGTTCGGGCAGGAACGGATCTTTCTTGTG
>P_739
TCGTGGCCGGGCAACGTGCGCGAACTGGAGAACAAGGTGCA
>P_740
CGGGCGATCCATGTCATGAGCCTTCGCAGAAACGGCCCGTT
>P_741
CGACTTTCACCGTATGGCTGCAGTCACAACTATCATCATAG
>P_742
TCATGTACCGGAGGGAGCCGCAGTCGAAACGTCCCAGGTTC
>P_743
TCATGATTTTCTGCGAAATTCAGCCGCGCGCCTCCCTGGCA
>P_744
GGACAACTGCCGACGGATCGCAGTACCGTCTCCCATCGACA
>P_745
GTTTTTGCAGCAGTTTTTTGCCGTCAGGCCCGAGGATCTGG
>P_746
GGAATCGAGGCCAGTGATGGCAGTCGAAGTGATTTTCCCGA
>P_747
CATTTGCTAACGACAGAATGCAGCAACTCCAAAAAAATGTG
>P_748
ATTGTACGTGGGTATGACAACGCTAACGAGAGGCTTACCAT
>P_749
GTTCCCCCCAACTCACGGCGCCGTATTCGTGGGGGGGGGTC
>P_750
TTATTGAAAGCGTTCACCGGCATTCGATCGAATTCTCCTCA
>P_751
AACGGCAAAACAGCTGGTAGCGGCGATGGGGAATCTGGTGA
>P_752
GGGGAGCGTACCGAAACATGCGGGAGCGTTGAACGGCGCTT
>P_753
AATCTTCTCGGCGTTGACCGCGCCCATGGCCTTACGCCGCT
>P_754
CAGGCGCATCTTCCGGCTCTCCGACGGAGAGCGCCAGAAGC
>P_755
CCTCAGGAACTTGCCGAAGGCATGCGCCGCGGCGACATTGA
>P_756
TCGTAGACGACGCGGTACCCCTGGCTGACAACCGCGAGCGG
>P_757
GAGCCCAAGAAAATGAAACGCCGCAATGATGGTGAAGACCC
>P_758
ACCTTTGAGACGAACAACTGCAGGGGGGTCGTGAGAGCGGC
>P_759
TTCAGCCAGGTGATATACAGCGCGAGTGGAACGATGAGGAA
>P_760
TGACATAGCTTATGAAATTACGGTTATCCGCAATTCAACTG
>P_761
GTCTCCGCCTTCGAGAAATGCGTGCGCCGCGACCAGTGGCA
>P_762
CACGGTGCTTCCGGCGGGCGCGGCCGTGAAAAATCCCGTGG
>P_763
AGCGGCCAAGCCTGGTGACGCGCGGGTCATCCTTCTGAGCC
>P_764
TTTGACGAAACGGGTGATGGCAGTCACGCGGAATCCCTGTG
>P_765
ACCAGTGACAGGAAAATCCTCCCTGACGCTTCCCTCGGCTT
>P_766
TTCCTGAGCTTCTGCCGACGCGCCCTGGGATTTCACGTACT
>P_767
GCCATCGTGCTGTTCAAAAGCGTGTTGGATAAGGACCAGAA
>P_768
AACATTGTTTAGAACAGTTTCGTTGATGGTTTTTGCCCTTG
>P_769
TCTCCCGCAAGACGCTTGCGCAGTTGGGCCAGTTCGCGCTT
>P_770
AGGATTCCCGCCAAGTACCGCAAGAAAGTGCGCGAAGTCAC
>P_771
GCCCCCGCTCGAGGAAATTGCGGTACGCCTGCATGATGGCA
>P_772
CCCCAGAGTGCCGGAGAGCGCGCGAAAAACGGTACGGCCAT
>P_773
TTGAGGGTGAAGGCATCACGCCGTTCAAGAAGTTCAGCGAG
>P_774
ATTGTGGAGTGCTGCCACCGCTAGTTTTGTTCCAGAGCCAG
>P_775
CCCAGGGATGCCGGGGCCGGCACGAGGAATGCCGGCACCGG
>P_776
CTTGCCCATCGCTTTGAAAGCGGCACCCATGACGTGTTGCA
>P_777
AGCGCCTTGACAGGCACCGGCACGAACTTGCGGAGAGGCAA
>P_778
ACCGCCGAGCAAACGCTCAACGGCCACCTTCTTGAGGGAAC
>P_779
GTGGTGGGTGCCGACATGCGCGGCACCCCGGTCTATGTGAA
>P_780
GGGAATCCTTGAGCCGGTCGCGGCTGCGGAGCGCCAGGAGG
>P_781
CGGGAGAAGCTCGCCAAACTCTACAAGAGCGGGATCATCCC
>P_782
GGGGTGGACGAGGTAATCATCGGCCAGGTTCTCGCGGGGGG
>P_783
CTCCATTCAACAATAAAACGCCGTTCACTTCAAGCAAATAA
>P_784
ATTATCGAGAACATCGGCGGCGGCATCCCGGGAGGCAAGAA
>P_785
CCGGCGCACACCGAAATACACGGCTTGGTCGGGTCAATGCG
>P_786
CCTGGCGCATTCCAATTTTTCAGGGGAGTTCAACCTTGTCA
>P_787
GCCCCCGGGCACCTAGATCACTTCAAGGATGATTTCCGCCA
>P_788
GAGAATGGCGGCGGTAGCAGCGGCCACCTTTCTCATCCTCG
>P_789
GCGGCGAGGCCTGCGGAGCCCTGTCGGGCGGGGCGTGCCTC
>P_790
GCAATAAATACCCTGAAACTCCCGCCCAACCCCCCTTCAAA
>P_791
ATCTTTTCGAGCAGGAACCTCACGAGGAGGCGGAGGTCGTC
>P_792
AAAGGTAGGGACGTACCACGCAGCAACTCCTTTTACTGGTG
>P_793
TGAAGATCCGGAGCAGGCGGCGGTCGCCTACTTCGACGAGC
>P_794
AAGAGTGCGCAAGAATCGTGCGGTTGCATTTTATACGTGCA
>P_795
GGCAACGCCTACTTCTGGAGCAGTGCCGTCAAGGCCGGTGC
>P_796
CGGCCAGGGCCCCGGAATCGCCCGCGACTCCATGTAGGCCC
>P_797
TGGGGTTTATGGATAAATCGCTGGGACATGCTTTCGCCGCA
>P_798
CGGCAACGAGTGGAGAATCGCGAAACCGGTCTGCGTGGTCC
>P_799
TATAGTGTCGACCCGAGACGCGCTAAGGTCTTAGCCTGGCT
>P_800
GTCAGTATTGCTTTACGAAACGGCAGGCAGGTTTTCCAATA
>P_801
CTTCCTCTGAACTTTGGTTCCAGTGTTTCAATTTCGTCTCT
>P_802
CCCTTGCCTGTCATCAAAAGCGGTTGCAGGCGGCAGGTTTC
>P_803
CCTCGGGGCGGTGAGCCTGGCTATGCGCCAGCGGATCAAAC
>P_804
GTCATCAGCTTTGCCGAGCGCGATCTGCACATCGAGGAGGA
>P_805
AACATCATCGACGACAATTACGGTTTCTTCCTTTTTCAGGC
>P_806
GGCATTTTCGAATCCCGTTTCCCGCTCCATTAAAAACCAAC
>P_807
TCACTTGCCACATCATGGTTCAGCAACCTGCTTTTCGGCAT
>P_808
CAGCCGGCTCATTGAGGAAGCGGTCAAGGAAAAACTCGCCC
>P_809
CCGATCGGAAGCAAACGACACCGGAACGTCGGGAAGGCTAT
>P_810
GAGGATGGGACCGTAGATGTCAAGGGATTGAAGGAAGGGGT
>P_811
CTCGGCGAAAAGAATGAAGGCGCTGATGAGTCTGAATATCT
>P_812
GATGCGGGGGATATGCGTTGCAGGAACTCGTTCAAGCGCAG
>P_813
CCCATGTCGAGGTGCTGCAACCGGATTGGTTGCGGCGGCGG
>P_814
ACATTCTTGACTAAAAAATGCGGTAAAATGAGCGGGTCTGG
>P_815
AATTCGACGCTTGGATTGCGCCGTAGTCCAAATAACCCATA
>P_816
AGCGAACATCTGAAAAAAAGCGAAAACGACTACGACTGGCT
>P_817
CAGAGAAACGCCAGAAAATGCGAGGGAAGAAAAAAAGGGCT
>P_818
CGGCACCGGCCCTGGATTTGCGGCCGTTTTAGCAAGAGACC
>P_819
AGTCATGAAAGGGGGGATCGCCGTGCTGGCGACGGTGGTGT
>P_820
TCCCGGTACGGGTTGCAGCGCATTGACACCCTCAAGCCCCA
>P_821
GGTGCTCGCCCCGGGAAACGCCTCCGCAAACCGGAACGTCT
>P_822
TCGAAAAGGCTTTGAAGATGCAGGGGGGCGTCGCCTCGGTT
>P_823
CCGTTTGTCTTTACCGAGCGCGCCAAGGCTGAATTGGCTGG
>P_824
GCCGATGACGATGGGGCCGGCGCCGATGATAAGGATCTTTT
>P_825
TCTATCCAGGAGTAACAACGCATGAAAGCAATCCTAGCGCT
>P_826
GCTTTCATGCGTTGTTACTCCTGGATAGATTCAAACTACAT
>P_827
AAGAAGGTGCCGACCCTGCGCGGCAAGACGGTGGTGAACCT
>P_828
CTGCACCTCCTTGATGCCGGCGATGATGAAGCCGACCTCCC
>P_829
AGCGGTTTTGCCGGATCGCCCTCGGGGGGCGGAATCTTCTT
>P_830
TGCTCACGCTCTTCCTTGCGCCGTTCCTTCCACTCCTTGTC
>P_831
GGAGGAATTCCTTTGCCTCGCGGTACGCCATGTCGACGATT
>P_832
CGATAACCACCGGGAATCGGCAGCAACCGTGAAGAAGAACC
>P_833
CGAATACGAATTCCAGATCGCCCAGATGAACCGGAGCATCT
>P_834
CAGGTTTCACCAAATACATGCCGGTGGGGGGCGCCGACGAC
>P_835
AAGAAGATGAAGGCCAACGGCATCGACGTCCTTACCGAAGA
>P_836
TTGATGCCCCACAATATTTGCATGAAACTGGTAATTCTTTC
>P_837
CGTAATCGTGACTTTCGGCGCTTCCGCGACCCTGGCGGCGC
>P_838
GGGAAGGCTCCTCTCAACAGCGGTTTTCCGATTATACCTTT
>P_839
TCCGGTTGGTGAAAAAATTGCGATGGCGGTATATGTACTGC
>P_840
ATGCTCCTCGACGCCATGCACTGGGCCGAGGAGGACGACCG
>P_841
AGAAGAGCGCCCGCCAGGCGCCGTGACGGTGTTACCGGTAT
>P_842
GTTGTTCGAGTATGCCAGCGCCCGCCTCAGCGAGATCTCTC
>P_843
GCCTGGGGCCAGGAAAAATTCGCCACCTATCCCCTCCTGCC
>P_844
GGTCGGGAGAAGAAAAAAACCGGCAACGACGAGACGAATCG
>P_845
GGATTACTGCATTTAATTTGCCCGGATAAAATAGCCTTCAA
>P_846
CAGGGATGACAGTCATCGCGCTGCTCCGGAAGTTGAGCCAT
>P_847
GCTATTAATCGACTTGATTGCCCGGATTCCAATTGGAATGC
>P_848
CAGAGTAAAGACCGGAACCGCGATCGAGCAGTTATCGACCG
>P_849
GTTCCGCGAGTCGCTTTCTGCTCTCCGGAGGTAGCAGCGGT
>P_850
GTCAAGTACCGAAAACCCTACACGACCCGTCATACCTTTGC
>P_851
GATATTCTGCCGACTTGACACAGCAGCATTTCGCGAGACGG
>P_852
TTTCCACGGAACGATTGAACCGAAAACGCCGGCAACCGCCA
>P_853
ATCAATGGGAAAACCGAGCACGGCGGCGAAGCGAAAGGCCC
>P_854
TGGATGTGCCGGAGTTGCTGCGGGAAGTGCATGCGCTTTAC
>P_855
GGGAGGAAAGGTTTACGTCGCGCGGGAGTACCTGGGAATGG
>P_856
GGTCCGTATCCATACGGCCACGGGAGAGGTCGCCGGGGTCA
>P_857
GGGGTATTTGCCGAGATCGGCAGGATCCAGGTTTTCCAGGA
>P_858
AAAGGAGAACACATGAAACGCACGACCCGCAACATCCTTGC
>P_859
AAGAAGAGTGGTAACACCCGCAGTAACCTCCTTCCTGTGAT
>P_860
GCATTTTTTTATTGACAGCCCAGCACCCCGGTGATATTTAT
>P_861
GGTTCTCGTAGGGACGCTTGCATTCGACAAGCTCTCCCCGC
>P_862
GCCAGACGCGGGAGAGGAAGCGATAGCTCCCTTCGACCCCC
>P_863
GCTGAAGCGGGCCCCCGACGCCGCAAAGGTGATCTCCTTCA
>P_864
AGATGCTGTTGTGGCAATCGCTGCAGCCATACATCCCCCGG
>P_865
CATCGACGCCTTGAAAATTGCGTTGTGGCAGTCGCCGCAGC
>P_866
CGAAAGCCTCCTCCACGATGCGGCCGGCAGGTTCCGGACCA
>P_867
GCAAGGAGGGACCGAGGGAGCGCGAGCAGAAATCGGGAGCC
>P_868
TTCGCGATTCATGCGTTTTCCTTGAAAACGGTGGGGGCGGG
>P_869
AAACGACGCCGGGATTGCCGCCGTAGTGGTTGAGCTCAAGG
>P_870
TGGTCGATCTGCTGGCGCGGCGCCAGAGCCTTTCCGGCCTT
>P_871
GTACGAGCATGGTGGAATACCTCCTAGTAAAAAACTATACA
>P_872
GAGAAAGACGTCTGGTTTTTCAAGGACAAGGCAGAGTGCGA
>P_873
AGAACAGATACGACGTTTTGCCGCAGCGGCGCACCCCGACC
>P_874
AGAAGTGGCAGGAGAAGCCGCGGTTATGTTCGATCCCAAGG
>P_875
TGAACTCTTTCGATAAATTGCGGGCTTCTGCTCAAGCTTTC
>P_876
ATTCCCCCTTAAAAATGAAGCATTCGAGATTAAAATTACCG
>P_877
CATTTTTAAGGGGGAATTCCCCGGCAACGGCTTCGTCGCAT
>P_878
CAAGTTCAAATGGTAGTCGGCAGCAACCCGGTATCGCTGAT
>P_879
ATCTTCCTCCCCGCAAGTCTCCCGAGCATCTCCTCGTCACA
>P_880
AATAATTCTCCCGCGTCACGCGGAAACCGTCGTAACTGGCG
>P_881
CCCGCAGTGCCGGAGAAACGCGCTCGTCCGCATCGATATTG
>P_882
CGGCGGCGATGTGCATGGGGCCCGAGTCGTTGGTGATGAAG
>P_883
GAAATTCTTGCCTGTCCACGCTGCAAAGGGAAGGTAGTCCT
>P_884
ACCTCCTCGAAGAAATCGGCCGGTTCCGCGATCCCCGCAAA
>P_885
GTACGAGGGAGGTGATCTCGCGGAAATTTTCAGTATGGGGA
>P_886
CCGGCCGTTTGCCAGAATCACCGGAATGCCGCGGCGACGGG
>P_887
CACCGGCCACGATCATGACGCGTTTTTTCAACAAATCACCC
>P_888
ACCTTGCTGCCATGGTTGCGCAGCACCTTCACCCGCTCGGC
>P_889
CGCCTTGCCGATGAAAACCGCGCGATCTTTCAGGTGGGGCA
>P_890
GAGACGACCCTCAACCGGCGCGGGATCTGGGGGGTGAGCGC
>P_891
GCCGTAGACGTACGGAATCGCCGCCTCGGCCTCCTTCCGTT
>P_892
CCATTAACCATGATCAAAACCAGCAACCTCAAGATCAGGAG
>P_893
TATGGACGGTGATGATATCGCAGTTTTTGTAGATCTCGTCA
>P_894
TCGCAGGCGAGGACCTCGCACTCGAACGCCTTGAGCCGGGT
>P_895
TATGGGGCGAACATTGTGCGCCGCCTCGTTGAATTCGCAAC
>P_896
GGGATTGCAAGGGATGGCCGCGGCTGTGTTGAACGTAGCCG
>P_897
GACGAAATCGCCCCGTTCGGCAGCATCGACACCATCAGGGG
>P_898
GAGAAAGGCGATGTCGGCGGCGGTGTCCCCGTAGCGGAAGC
>P_899
ATGGTCAACGCCATAAAGCACGCCAACGCCAACGATCCGGA
>P_900
GGTACGGCACACAGAAGAAGCAGTGCGGTGAATAGGTATCG
>P_901
GCGGAACTGGGGGAGTTGCGCCGTTTCATCGATTCTGCCCG
>P_902
ACCGATATCGATCCGATCCCCTACAACCTCCTTTTCGAGCG
>P_903
GTCCGGATATCCCCCATCCGCAACGGCGGCGGCGAGATCGT
>P_904
GGGATGGTTCCGGAGAAAAGCCGTCCCGGATCGATAGGAAC
>P_905
GGATAGCCGAAGGTATTAAGCGGTTTGCCCGCCTGGGGCGG
>P_906
GAGGTACTGGCGGTAATCCGCGGGATCCCACGCCCCTTCCT
>P_907
GGCCCAGGCGGCGGTGGATACGGCCACGAGCGAAACCAGCG
>P_908
AAGGCCGAGCCCTTCAAACGCTGGCTGGCAAAGGTTGGCTA
>P_909
CTTCCCTCCTCGTTAAGTCGCTGTTTCAACTTTCGCCAGTA
>P_910
CCGCCGGTGAACGACAAACGCTGCACCCATTGCTCACTGAA
>P_911
TTTCGACCAGAGGGGAAGCGCGCGTTCATAACGGATGCCCG
>P_912
TAAGGACGATCAGCAAAACGCTGCATCAGCTTTTCTGCACT
>P_913
TTGGATCGAGAACTGAGAAGCAGGGATTATCTTTACGGTCG
>P_914
TCAACAAGAAGGCTCAGGCGCGGGAGCTCTATCGACGCCTC
>P_915
GCGCTTCTCGCCGGCAGCGGCGATGACCACCTTTGACCCTT
>P_916
CGGCCTCATCATGAGCAACACGATGATGCTGATCTACACCT
>P_917
CATCCTGGTCGGTATTGAAGCGGGAAAGCGAAAAGCGGACG
>P_918
CTGGAGGTATTTCCCGAGCGCCGCCACGTCATCACGACACG
>P_919
AATTTGTGGAATTGAAGCTGCGCGAGCTCGTGGCCGAAGAT
>P_920
CCCGCTCAATATATTCACGCCCGTCGAAAGAATTGGACGTC
>P_921
GTAGCTTGACCATAAAAAATCCTGAAATTGAATCAATCTAC
>P_922
CTGACAGAAGGGAAGAAATGCGGGACGGATAATACCTGTTT
>P_923
TCGGATTTGGCGAGTTTTTCCTCCAATTCCTTTTCAATGAG
>P_924
TCGCAATTACCAAGTCGACACAGTGACGGTCCACAAGACGA
>P_925
AGCGAATCGGAAAGTTTCCGCCGCAACAGATTGCCAACAAA
>P_926
ACGCTCAGTGCTGCAGGCTTCGCGCTCGAGCCGATGGCGCT
>P_927
TGTCGGCCTCGGCCATCTCGCCTTCGAGGGTTTCCCGCTCC
>P_928
CCTGACCCTTCTGCTCAAGGCAGGGGGACATCACGTCAGCG
>P_929
AAGTACTGCAAAGAGATGCGCCGCCGGGCCATGACCCTGAC
>P_930
CTCCGCCTGCTCTACCGCAGCGGAAAACTCGACCGGGAAGA
>P_931
GAGCCCCCCGAGGCCCACCGCCTGAAAATCTCCCCCCCGGC
>P_932
CTGCCCGAGGTTCTTCAACTCGTGACCCGGAAGGTGGCGGT
>P_933
ATTAACCGTCTTGACCTTGTCAGTGAGGGTGCGAAAATCGG
>P_934
TATCGGGTAAAGTTGAGCTGCAGTTGCGGCTTTTCCGATTT
>P_935
CCCAACACGTTTTCAACCTGCCCGAAGGGAGTCTCCACTGA
>P_936
ATTTCTGGACAACTTCGTCGCCGCAACGAAGAAACTCAAAG
>P_937
GGATATTTGTTCATAGGCGGCGCTATAGCGAATTTCTGGAC
>P_938
GACCACACAGCGCGACACGGCAGCATCCAGATCCCCATCCT
>P_939
CCATTCTCATCGGGTAAAAGCGGGGATCCCTGGTTGCTGCG
>P_940
TCCATGAGGGATATTCCCGGCGTCCTTGCTGATTACGGCTA
>P_941
GGTATGGAGCCACCCCTCGGCATCGATGGCCCGCGCGGTCT
>P_942
ATGGTAGCGGGAGAATATTGCAGTTGTGTTACGGTTGTGTA
>P_943
AGACCTTCACCCATGCCGCGCAGGATCGTGTCGAGCCGGCT
>P_944
TCCACTCGCCCCCCCATCTCCAGGAGCTTGGAGCGGATATC
>P_945
TCGGTGCCGCCATTATCGCTCTGCAGACTCTTCCGGCCCTG
>P_946
GTGGTGGTCCCCAGAAGCGGCGCCACGGTGGTGGCCAGGGC
>P_947
CACCTTGAAGACGGTGAGCACCGTAAAGAGGATGCCGGCCA
>P_948
TTCTGTGACCGGGGTCACACCTCCCATCTCATTAAAGCGGG
>P_949
CCACCCCGCCGGAGGCCCCCCTCCCCCCACCAGCGCCGGGC
>P_950
GGAGCGCCGGCCCGGATTTACGAGAAGTTGAAGAAATAGCC
>P_951
GGGGAGACCCCGGCCCCCCACCCGGACGAGGTGGCGGAGAG
>P_952
ATGAAAACTAGGGGGGCTCCCTTTCGGGCGGCAACCGGAAA
>P_953
CAAGGGATCGCGGTCACCGGCAGCGTCAACCAGCACGGGAT
>P_954
ACCTACAACAACCTCTTCGGCCGCCTCGAACACGTCATGCA
>P_955
CGTCGTCTGCACCACCGCCACATTCAACGATGTGGCGGCCA
>P_956
GCCCCGACGGACGGATCCTCCAGGAAGATCTGGAGCGGTAT
>P_957
ATGATGGCATTTTACGGTTACAATAAGTATTCAAATTCTAC
>P_958
GATCATCTCCCGGGCCAGCTCGTCGAAGTCCCTGACCTCCC
>P_959
AGGAAGGTCCTCAAAAAGTACGGCTACGTGGTGGAATGATC
>P_960
GCCGGCAGCCGGCCGAGCCCCTTGCGCTCCAGGTACTTCAG
>P_961
GTCGGCCCGCGGGCAATTTCCGGTAAAAGGGGGGATGGATG
>P_962
AGAAGCAGTAGGTGTCGAAACAGTCGAACTACATCACCCCC
>P_963
GCCGAATTCCCCCGTGAGCGCCGTCACGTGGGCCAGTTCCT
>P_964
AGAAAAATATCCGCCAGTTGCGGGAGCTCGCCCAGAACACC
>P_965
TCGCAATAGTCGATCATGCGCAGTGCCTCGGCGAGGCTCTC
>P_966
GTGGGGCTCTTCGTGAACCGCGCCCTCGACTTCGTGAACGA
>P_967
CCGGCGCGGCCCGGGTGATGCGCGACCGGGCGACCCCCATC
>P_968
GGAAGTTAGCGTTACGCTGTCAGTAAAAGGTTTTCTCCGAG
>P_969
GGCGTGGTGCCGGCCCCCCCCTTGTATCATGTTCCCGCCCC
>P_970
GTCGAGGATCTCCTGGAGCTCCCTGTTGATCTTTTCACGGT
>P_971
CACCCACTCGCCGACTCCCGCGTCGACGTGAAGGTGCTCGC
>P_972
CCGCTGATGCGGCGAAATTTCAGCACCCCGGTGGGTTGACA
>P_973
GTGGTGCCTCCGTTGATCGGCGCCAACGGTGAAAACGGTCT
>P_974
GTGATGGGGCCGAAATCCCGCGCCCACGTGTCGTTGGAGGG
>P_975
GTCCTTCTCGAAGACCACCGCCGTGTTGTGATAGAGGCCCG
>P_976
CCTACCGCTTCATGGAGAAGCACGAACCGGAACTGATGGCC
>P_977
TCATCGGGGGGCATCGGCCGCCCGAAGAGGTATCCCTGCAC
>P_978
TACGACCGGACCCGTGACAACGAGAACAACTTCGCCCACTT
>P_979
GGGTGACTCCGAGACCAGGGCGCGCTTGCTGCCGCGATAGT
>P_980
TGACCTCCGGAGAATCTACTCCGCGGGAAAGTGCTCTCTGA
>P_981
CCGGCAGGCGGCCCCGTCGGCCGTATCGCGCATCCCCACTT
>P_982
AAGAGGGGCGGTGCAAGCCGCAGAAATGTCCCCAGTGCCTG
>P_983
GTGGGGGGCGCGGGTGGAGGCGGCGACGACGAACAGGTTGG
>P_984
GAGAGGGAACGGTCAACCGGCGGCGCCGAGCCCCTCCCACT
>P_985
GGGAAGAGGCGGTGCAGGCGCTGGAACGTTTCGTTGCCACC
>P_986
CGTCAGGAGCCGCTGGATCGCCGTCTACTTTTTCGACCGTG
>P_987
CCCCACCAGATCGCGGATGACGGCCACCTCCTCCTGGGAAA
>P_988
GGAAGTTGCGCGGATTTTTTCATGAAAATACTCAACTTCCG
>P_989
TGCACGTCGGCAAGGAACCGCTGGTAGCGGCGGATGAGGGT
>P_990
AGCGAGACCTGCACGAGCTGCGGCAAGTGCGTCCAGGTCTG
>P_991
CTCCTGGCCGAACGCAACCACTACTGCGCGGTCTGCGTCTC
>P_992
TCACCTTGGATTGCCTGACGCTGTCGGAGGAGAATCATGGG
>P_993
CACCCGGAAGGCGATGTCTGCATCAAGTGCCACGGCACCAC
>P_994
TCGACCCGCACCTATCGACGCGACTACGTTCCCCAGAGCCA
>P_995
TCGATATCCGCCTCGGCCGGCAGTTCATCAACCAGGCGGCA
>P_996
GCGTCGCGCACCCGGGTGCGCGGTTTTTTTTGAGAGCCGAT
>P_997
ATCTCCCCATCCTTCGTATACTGCATCAATAATTTTTACAT
>P_998
ACACGCTCTCATTGTTAGCGCTGGAATGTATGATTTCTTCA
>P_999
GCGATGGCGGACAGTCAGTGCTATAGTATTTATTTGGCGGT
>P_1000
GTATATTGTCGGTTATGTAGCGGCATTTATATGTTCATTGA
>P_1001
CCTAAACCGGCACTTTAAAGCCCTCTACGGCATTTCACCTG
>P_1002
TCGGCGTAGACCCGGGTCCCCTCGATGAGGGCGCTCTTGAT
>P_1003
GAGTGTTTCGCCCCGTGCCCCTGGAGCTCCGGGGCGGAAGT
>P_1004
TCTTCCATCGACATCTTGCGCCCCCGCGTCCGCGTCCCGAG
>P_1005
CCCGGTGGTGGAGGACGAAGCGGGGACCTTCATCTTCAACT
>P_1006
GGCAGCGCCGGCGACGGATGCGAAGATGAGGAAAACTGTCA
>P_1007
CAAACGATTCATGACGATGGCTCTCCCCGTTGTTGCCGACA
>P_1008
CAGCCGTACGGAGAGAGAGGCACAGCGTGATTGTGGATGAA
>P_1009
TTGTGGATGAACTAAAATTACGGGGACCCTCCATCAGACTC
>P_1010
TTCGAGAGTCATTGCATAAGCCCTGCTGAACTTTTTCACCT
>P_1011
GGCTCCATCGCCCTGGCAAGCGCGCTTGAAAAATCGGGGGC
>P_1012
GATCCATGGAGAAGAAGAAGCAGGAGGGGTACTTCTAATGG
>P_1013
AACGTCATCGAGGCAAGCGGCAGCACCCCCTGGTACCAGGG
>P_1014
TCACAAAGAGGAGCGCGCCGCCGGCCAGGCGGTGGAGACCA
>P_1015
CGGGAGGGAAAGCGCCAGCGCAGCAATACCTCCCGGAGCCA
>P_1016
TCACCCGCAGGACGAAATCGCGTGTTGGTCCCGTGGTCTGG
>P_1017
GCATGGGTGCTCGTGGATCACAGCCTCCACGCAGACGGGAG
>P_1018
CGTCATGACGGCAGAGACGGCGCAGCGTGAAAAAATCAATG
>P_1019
TGGTTCGGGAAAGGGGGGCGCGGCAAGGCGGAAGTCGGCAT
>P_1020
CTCCTCACCCGCACCTTCGACGGCCGCGCCCTGGCCCTGCA
>P_1021
CCCGCTGGCTACGCCAAGCGCGGCAGACTCTACGATCAGTA
>P_1022
CCACCTTACCCCTGTTGCATCGAAAAAATTATGATGTGGGT
>P_1023
CTGGAGACGATCGTCATCGGCATCGACGGCGAGAGAAGGAA
>P_1024
CCAGCCGATCCCGAACGCAGCGGTCACCTTTTCGGTCCTGG
>P_1025
AAGGAGAATGACGGAAAAAACGGTGATTCTGCGCATGGTTC
>P_1026
CCGCATCCTACGCACAATTGCGGCAAAATTCAATCGGCAGG
>P_1027
AAAATTCAATCGGCAGGATGCGGCCTCCCGGAGCCTTCCGT
>P_1028
GCAAGGTCCTCGGCTCGGCGCAGCAGAAGCGGGGACGGGTG
>P_1029
GGTGGGCGACTCCCTCGGCGCGCCGGTGGAATTCATGACCA
>P_1030
TAGCGGCGCCTAATCAAACGCAGCAGAATTCCATTCCCCGC
>P_1031
ATTGGCCTGGAAGATATTCGCCGTCTCGAACAACAGATTCA
>P_1032
GGTGTTGACGAAAGAAGTTCCGGGAGGGATTGTAGTTGGAT
>P_1033
TATTTTTTAAGCAGAAATTGCGTCGGTGTTGACGAAAGAAG
>P_1034
GCGGTGGTGGGAAGAATGCGCTGTCGAGCAGTTAATCCCTT
>P_1035
TGCAGTGAGTGAAGGAATCGCGGTTGTGCCAATCCCGGGTG
>P_1036
CCCCATCCTCATACCCGACGCGATTGCAGTAAAGAATGCGG
>P_1037
CAAGAAGTAGCCGGTCAAAGCGAGTTCGGGAAATACGGCCA
>P_1038
TTATGGTCCGCCGCAACTTGCGGTCACCCCATTCAAGCAAA
>P_1039
GGGAGATCGACATCGTCGCGCAAGACGGGGCAACCCTTGTT
>P_1040
CATCTGCTCCAGTTCAATCGCATCAATCTTGTTCATACTCG
>P_1041
CGATCATGATGGTGGGTCTCCAGGGAGCGGGAAAGACGACG
>P_1042
GGGGAGGTTGATGGCGAAAGCAAGAAAAATCAACCCCAGGA
>P_1043
CCTCGGCCCCGGTGCAGGTGCAGCGGTGGCAAGACTTCCTC
>P_1044
CGCGACCCACCTTCAAACTTCCCGAATTTCCCCCGGCGGAA
>P_1045
GATTTCGTCGATGATGAGTTCTGCCTCAGGCTCCGAAGGAA
>P_1046
GGATGGAACCACAAAAATTGCGGTCCGGTTATACAACTCAG
>P_1047
CCTCGGTGGGCCGAAAAAAACGGGGATCAACCTGCACATAA
>P_1048
GTACATGCTTCAAAAAAAATCATGAACACCGAAATTCTAAT
>P_1049
ACCGGCAATCTCCGCAAACGCCCGAAATGTTATCTTCGTAT
>P_1050
GTCACGGGAAATCACAAATCCATTAGTTCTCAGATGTGGGT
>P_1051
TTTTTATGCATGTTACGGCGCAAGGTGTTGGAATGGCTGGG
>P_1052
AGCCATTCCAACACCTTGCGCCGTAACATGCATAAAAAGGT
>P_1053
CGAAACCGACCCGGAGAGCGCGTTCCGGATCAACTGCACCG
>P_1054
CGTCGCTTCGTTGAAAAATTCGTTAACGGTCTCGATGCCCG
>P_1055
CCAGGTCTACCATACCGACTCAGCAGCGGTTTTTGCGGAAC
>P_1056
CCTCGGCAACTCAACAATCGCAGGAACTACTTGTTGTGACA
>P_1057
GCGGGAGTTGCGCTTGTCGGCAGCAAAGGCGCCCTGGGCGT
>P_1058
CCCAACAGCTGGGTCGAGCGCTCCAACTATCTGATCCTCAA
>P_1059
CTGCACCGTAGAGCCGAGGGCAGTAACCCCGAGAACCCGTC
>P_1060
TGCCGGACCGCGGCGTCCGGCGGTGAAGAGCGGACGGTAGG
>P_1061
TGACGACGAGTCGAAGGGTGCGGCCGTTGGTACTCATGAAC
>P_1062
CAGGAAATTCGGGAACTCTGCGCGAGGCGGGGGGTGCCGTT
>P_1063
GGTGGCGTAGCGGTGGAAGGCGGCGCCGTCGAAAAAGATGT
>P_1064
ATCTTGTCGGTGATGATCCCCTTGCGGGCGTATTCCAGTTG
>P_1065
TGGTTAAACAGTTACATTTACGGGGAGGGGAAAATGCGGAA
>P_1066
AAAGCAGCTTCCGCATTTTCCCCTCCCCGTAAATGTAACTG
>P_1067
AGAGAAAGATCAAATTTTAGCGGCCGTGCAAGCCGGTAGGT
>P_1068
CACCCCTCAAAGTATTTTTCCGCGAGGAGGATCCGCGTGTG
>P_1069
GACGGTGCCGGAGTAACCCGCCGAAGTAGCGCGATAAATTG
>P_1070
AAGGCGGGTCCCCTTCACGGCGTGAAGCTGATGGAGCTTCA
>P_1071
TACCAGCAGAAGCTCGGCACCTCCTACGAGAAGATGGAGCG
>P_1072
CGGGAAGGTGCCGTGCACCGCGCTCGGGTATTCGCAGAGAA
>P_1073
TCTGCCAAATTCGGTTTACGCTGGATAAAGTAGTTCTTATT
>P_1074
ACGCTCTTCACCTTGCAACACGGCAAGGTGCGGGGGGTGGC
>P_1075
ACGAATGCCCCATGACGCAGCGGCCGAAGAAAAACTCGAAA
>P_1076
ATCTGCTTCTTCCCCTTGGCCTTGCGGGTGAAGTAGAGGTC
>P_1077
TCACCGTCGGGAAGATGGCGCAGTAGGCGAGGGACCACCCC
>P_1078
TCCGTGGAGTTCCTTGACCACAAGATGATCTCCTACGAGGA
>P_1079
TACTACGGTGGCTTCCAGCGCAGTTTTACCCTCCCCCACAC
>P_1080
CTGCTGGAGGCGGAGCTCGGCAAGGAGGAGATTCGGGAGTT
>P_1081
CGGTAGTCGTTGAAGAGCCGCTGGAACGCCTCGCGCCCCTT
>P_1082
GCAAATACGTGGACGAGGCGCGGCAGTTCCTCGACAAGAAC
>P_1083
CTACCGGACTATGGGACGCACGGTAGGCATCATGACCCTCG
>P_1084
GAAGAGCGCCGGATCTTTCGCAGGGACGCCTTTCTCAAGGC
>P_1085
TGATCTGGGCGTTGGCGACGCGTTCGAGGCGTTTCTGGAGG
>P_1086
ACATCGATCCGCCCCCCCTGCAGCAACCCCCGGATCCGCTC
>P_1087
CGCTGGCGGGGGTCATCCGGCAGCCGAAGATCGGGCCGGTG
>P_1088
AGCATAAAACGGCCAAAACGCGGAAGCGCTTTTCTTGCCAT
>P_1089
TTTCTTCGCGTCACCTTCGGCGCCCGCGTCTTTCTTCTCCC
>P_1090
GCGGCACCGGATGATCGGTGCGGGAGAGATGAAAAAGGGGA
>P_1091
CTCTTTTGCTGGTCGGAAGGCAGTAAGCTTCGATGAGTTTA
>P_1092
CCAGCAACGACGCGAAATTGCAAGGAGAGAGCGGTTCTTTA
>P_1093
CCGGTTTCCCATGTCAAAAGCGCTGCTGATCTTCGCCAAAA
>P_1094
CCACTTATAGTGGAAGGGCGCGGTTTTGTCAATGGCGCCCC
>P_1095
TCTTTCATGACCATCAAAACCAAGCTCATCCTCAACGTCAT
>P_1096
TCGCGCCGTCCCTGCAAAAGCGGCAGCGACACCTCGGCGAT
>P_1097
AGGCGTAGCCCAAGATTGCGCGAGTGAGGAGCGGCCGAAGA
>P_1098
GGAGGGAGGGCCATGAACGGCTGTGCCAGTTTTTTAAGACC
>P_1099
GCGGTGCTCATGGCGGTGCGCGCCCATTTCTTCGCGACGGT
>P_1100
CTTCAGGTACGCGATGATCGCCGCGATGTCGTCGTCCGAGA
>P_1101
ATCTTCCTCTTCATCATCGGCGGGCTCACCGGGCCGTTTCT
>P_1102
CGTTGCCACGTAGGAGAGCCCCGAGAGGACCACCACGCCGC
>P_1103
CTTCGAGAAGAGCGAAAATTCGGTCAGCCTGACGTTTGTCG
>P_1104
TCAGTAATGGTAACGACAGGCGATGACGACAATCTCGCTTT
>P_1105
GTGGTTTCGCCCCCTTGACGCGCCCCCCTTTCACGGTAGCC
>P_1106
CTCGGCATCACCCCCAACGTCTGCCACATGAACGAGGGGCA
>P_1107
CCTCATCCTCCCCTCCCCCTCCAGCGATCCGGCGACCCTGG
>P_1108
CGTTTTTCTCCCGACGGAAGCGGGAGAGGAGATGGTGGCGG
>P_1109
ATACCCGTCTCAGACGAGCACGGCCACACAGACAGCATTCC
>P_1110
CATGAAACTAGGTTAAAATGCGGTTTGGCAGGCGTGGGGGC
>P_1111
AGTACTCCCAGGCATTTTCGCCGTCGAGGATGACCGGCACC
>P_1112
CCGAAGAGCCCGGTCTGGCGCATGAGCTGGTAGACCCGCTC
>P_1113
AGTTCGTGGCGCAGGTCGTACTCGGCCGGCTTTTTTCCCTT
>P_1114
AAGAAAGTCGTCACCGTCAACGGCCAGGAGATTCTCCTCGT
>P_1115
TCTCCCCGCCGAACTTTTTGCAGCCGAGTCGTTTGGATTCC
>P_1116
GATTACCTTGACTTCGAACGCAAAGATGATTAAATCATCAA
>P_1117
TTCGAAGTCAAGGTAATCTGCCCGGCGCGCCCCTCCTGGCG
>P_1118
CGACGAGAGCTTTCACGGCACCGTCGAGGATCTCAGCCCCA
>P_1119
CCGCCCATCCGGGGTGGGAGCGGTATCGCGGGGCACGCACC
>P_1120
TGAAGTCCGAGCTCGAAAAGCGCTACCCCGGCATGACCGTG
>P_1121
AAGATGGCGCCGGTGACCACCAGGCCGACGATAGCGGAAAT
>P_1122
TCTTCCATCTGGCGTATTTTCAGTTGAGTGAAATCGGGCTC
>P_1123
AGCGGGCCGACCGAAAAACGCACGGGCCTTTTCTTTCCGAT
>P_1124
CGCCCCGTATACAACAATCGCAATCGCACCTTTTTCGGGAC
>P_1125
ACGGCGAGTGGTGCGTCTCCCTGGGGGGGCGTGACTGTTCG
>P_1126
GCCGTTGTCAAGAAAAAATTCCCTCATTTGTTTCGGACTGG
>P_1127
GGGGAGAAAATCGGTGACTCCCTTGGGGAGCGGGGCTTCTA
>P_1128
GTCGAACCCCTCTCGATCCCCGAGAACGCAAAAGAAGAATT
>P_1129
GTATCTTCACCATCAAGCACCGGCAAGGCTGAAAACCCATA
>P_1130
CATCCGGACATCTCCACGTTCGGCTTGGCATACTTTTTATT
>P_1131
GATCGCGATCCTGTTTTGCGCCGTAAACCTGATCTACATCC
>P_1132
CATGTCAGCATATTGATTCGCAGCATAGCGCTTGAACAGCG
>P_1133
AAATTTCTGACCCTACGCCGCGGAAACTTCTTTCTTATGAA
>P_1134
TCATCCACGAACGCAGTGCCCTGGAACGGGCGGTGGCGGGG
>P_1135
CGCGGCGGCCTGTTCAAAGGCAAGAAGGGCATAGCTCCGCT
>P_1136
GCTTCCCTGGAAGATGGTCGCTGTGCCGCCGAAGATGGCAC
>P_1137
ACTTAGCTGTTTTTAATTTGCAGCAAGCCGATTTACAGGAA
>P_1138
CGCGGCGTGAACGGAAAACGCAGAAACGGAGCCGGCAGCTT
>P_1139
CCTTGAGAAGGATCTGCCACCGGAAGCGTCCCCGGAGTTTG
>P_1140
GTTAAGTACCCCGATGATCGCAAGCCAGATGTATCCAGCCT
>P_1141
GCGATCATTGTCCTTGTTGGCAAGAAGGGGGAAGAGAACAA
>P_1142
GAATACCGGCATCTGCTTCGCAAGACCGCCAAAATCGGTAA
>P_1143
GCCGATCATGTAGACACCGGCGGTGACCATGGTAGCGGCGT
>P_1144
TGCCACTGGCGTGGTAGTCGCGCTCTAGTCAACTTCATGAC
>P_1145
CGGTGACACGGTTGAGATTGCGGGATACAAGATTCCTCTCC
>P_1146
GAAGTCGACTTTGCCCAGTGCCGCCTCGACTTTTTGCCGGT
>P_1147
ATTGATAACCAAAACGACCGCGGGTGCAGAGTTGACCGTTG
>P_1148
TGCCCAGAGGCCTTTGACGGCAGGAAAAGGAGGACGGGGGC
>P_1149
GACGGGGGCGTGGCATGCCGCGCTCACCTTCAATGGAAGCC
>P_1150
GCAATCTTCTCCTGAAGTTTCAGCAATCCATAGAGAAGCGC
>P_1151
GTAGATGAAGGTGATTCCGGCGCCAATGCGGTGGACGAGGC
>P_1152
GTTGCAGGGACCAGATTTCGCGGTCCGTCACATCCTGCTCG
>P_1153
CGATGGGGTAGTTCATGCCGCGGCCGAGGTAGAGGAAGTCC
>P_1154
GCGCCGATGTATTCGAGCCCCAGGGGCTCGACCCGGAAGAA
>P_1155
CTTCGTCCCCCCCGACGCCGCGACAGAGGGAAAAGCCCGTC
>P_1156
CCCCTCCTCACCGTTGAAGGCGGCGTCGACCTCGTACTTTT
>P_1157
GCAATCCATCCCGTGAAACTCAGTCGTTCAGCTTCTGCAGA
>P_1158
CACGATAACAGTCTTCGCTGCCGTTTCGTGCTCCTGAAGAT
>P_1159
CCTGATGCAAAAATCCGGCCCTGTCGCGAAGACCGTCCCGT
>P_1160
TCCCTCCATGGCATAATACTCGCACTGGAGCGGAATGAGCA
>P_1161
TGTACAGCCGGCTCTATCGGCTGCAATTCAAGGATCAGGAG
>P_1162
TGGGGAGCGCCCGGATGAAGCGGTCGGCCCCGACGAGGCGG
>P_1163
CATGCAGGGGGCGATGGCGGCGCTGGAGCGGATCTTCAACC
>P_1164
GCCGGCGGCAAGGCGATGCCCAAGAAGGACCTCGGGATGAT
>P_1165
ACCGCCGAACGGCTTGAAATCGGTTTTCCCGAAGGTTCCTT
>P_1166
GAAAAAGAGGCTTTACAAAACGGGGACTATATACTATAGTC
>P_1167
GTCATCCAGCACCAGAATCGCCGGATTTTTGAGAAGCGCCC
>P_1168
AGAATCAACCCCCGCAGCCGCGCCATCGCCATATTGCTTGC
>P_1169
TGCGAGACCTGCACCACCCGCTGCCCCAACAAGGTGGATCT
>P_1170
AAGTTCATCAACGGCAAATGCGGGGTCTGCCAGAAGGTCTG
>P_1171
GAAGGTCTGCCCCTACGGCGCCGTGGAGGAGAAGGAGATCC
>P_1172
TCAGGGTGCCATCCCGGCGACTGCCACTACATGGCGGGGAA
>P_1173
ATTTTTTCTTGACCGAAACGCATTGGAAACAAAGTGTAGTA
>P_1174
TTCGGCGTCTTCATGATGCGCTGGAACGTGGTCATCGGCGG
>P_1175
CTTTTTCTGGATTTTCTGCCCGAGAAGTCCCGTCGGCTTCA
>P_1176
CGGGATGTACCGGCTGAACTCAGTGATTGACAACTTTAACG
>P_1177
GGTCGCATCTCCTCTGGCACCGGATGGTGCGGGGCGACGGG
>P_1178
TGCGCAAGGTGCAGCTCCTCCTGGCGCTGGTGGCGGTAATC
>P_1179
ACCATGAGCCGGCGCGATTACGAGAAGTGGTACTGCACCGC
>P_1180
AGAGCCAAAGGCAAACCACGCGAAAACGACATGCACAAAGA
>P_1181
TCCAACGTCGTCTGCAAAACCTGCCACTACAGCGGCAACAC
>P_1182
ATGAAAATTAATTAAACTTGCGGCCATTTGACGTGCCGGTA
>P_1183
AGCCCGGCTGAAACTGAATTCGGTTCATCTTCATGGCAATC
>P_1184
TGGAAGAGCAGCTTCGGCAGCGGCAAAGGGGGCGATACGAT
>P_1185
GGGAGCGGGGCCCCATGTCGCGGTGAGTCAGCTTGAACCAG
>P_1186
GTTTCACGAACCCCGGCCACCTCATTCGTTGTTTTTCCTTT
>P_1187
TCACCTGGTACAACGAGAAGCGGCAGCACACATCGCTTGAC
>P_1188
CTCGAAAAGGGGTCAAATTCCGGGAAGGAATATCTGAAATT
>P_1189
CGAATTCAAGGTTAAGTTAGCCCGCTCTAGTATTTACTCTC
>P_1190
TATTGGGGAATGTAGGAACACCGTAACGTTCGTTGCTACGG
>P_1191
GATGACTGGGCAATGTTCGGCAAGAACACCGACTATCCCTA
>P_1192
TTCTCCTCTTGGGGTTTTTGCGTGAAGATGTTGTAGGCCAT
>P_1193
ATTCTGGCAAAGGAGCGAAGCGATGGCCTGCAGGTGACCGA
>P_1194
CTTCTGATCATGCTCTCCCACGAAGAGTGGCGTATCGAGCA
>P_1195
GCCTCGGCGCCGCCGAATTCCTCCCGCACGTTGAGCCCCAT
>P_1196
CCTCCGGCAACTGGGGGGCGCCGTGGTGAAGGTGGAGCCGC
>P_1197
AAAGAAGGCAAAGAAAACGGCGCCCCTGCGCCCCAGGCCCT
>P_1198
CATCCGCTCCACCTCGTAGTCACAGATGAAGCCGTAGCCGC
>P_1199
GCAAGGCGCTTCTGAAAAAGCGGGATCTCGGCATCCACACC
>P_1200
CAGGCCGTGCGGGGGTACCGCAGGAAGGTGAAAGAGCAGGC
>P_1201
GTGCCGTCCATCGTGAAATGCGGCAGGAACGTTTCAACCTT
>P_1202
GCACGTAAGATCGTTGGCTCCCGGAGGAGTGGCCGAGTGGT
>P_1203
CCCGTAGACCGTTTCGAGCGCCGTGCCGAACTCCTCGCCAA
>P_1204
ATGTGGATGTAGAGGGAACGCGGTTCGGCCATGGGGCCATG
>P_1205
GAGGACAGGATGGAAGTCGGCAGCAGAAACAATGGCGACCG
>P_1206
TTCGATTCCTACATCCTGAGCCAGCCGGCCCGTGACATCCT
>P_1207
AAGCGGGTCAAGGAAAAACTCAAGGAACTGAAATAAGAAAA
>P_1208
AGGATCTCCTTCTGCTCCTTCGCCGTGCGGAAGCGGGAGAG
>P_1209
GGCGAGGATCACTGCGTCGGCGTCGATGTCGATGGTGTCGG
>P_1210
CGTCCCGGTATCGTCGCCGGCGCCACCGGCGTGCTGTACCG
