# Supplementary material for: EnDeep4mC predicts DNA N4-methylcytosine sites using a dual-adaptive feature encoding framework in deep ensembles
Source: Genome Res. 2026 Mar;36(3):589–99. doi: 10.1101/gr.280977.125 (PMC12951953; doi:10.1101/gr.280977.125)
Supplement: Supplement 1 [file Supplemental_Code.zip › Supplemental_Code/EnDeep4mC-main/data/4mC/4mC_G.pickeringii2/train_neg.txt]

>N_1
TACCGGTTTCCCGAGAAGGTCTGTCATGGAAGAAGTGTGGC
>N_2
CTGTCATGGAAGAAGTGTGGCACCAGGCACAATCCAATATG
>N_3
AATCCAATATGGAAAAGGTTCTCACCCAGCAGACCTTTTCC
>N_4
TCTCACCCAGCAGACCTTTTCCACCTGGATCAAGCCGATCC
>N_5
TCCACCTGGATCAAGCCGATCCGGTTCCTCGGGACGAAGAA
>N_6
ACGAAGAAGAACACCATCCTCCTCGAAGTTCCCAACAAATT
>N_7
GAAGTTCCCAACAAATTTTTCAGGGAATGGATCACGGAAAA
>N_8
TGGATCACGGAAAAGGGATACCTCTCCATGATCCAGGAGTC
>N_9
TCCATGATCCAGGAGTCGATCCACACCCTGACCGACTCCCT
>N_10
TGTTCGTCGTGGAGCTGAAACTCGCCCCCCGTGAACCGTCT
>N_11
ACTCGCCCCCCGTGAACCGTCTGAGGCAAAGGGAGCTGCCG
>N_12
ACCGTCTGAGGCAAAGGGAGCTGCCGCTGCGCCAGCGGAGA
>N_13
ACCGGCGAAGTCGCTCCCTCCCCGGAACCGAAGGCTGAGAG
>N_14
TCCCTCCCCGGAACCGAAGGCTGAGAGCGACTTCAGCTCGA
>N_15
GAGAGCGACTTCAGCTCGAACCTCAACCCGAAATACACCTT
>N_16
TCGAACCTCAACCCGAAATACACCTTCGACACCTTCGTCTG
>N_17
TACACCTTCGACACCTTCGTCTGCGGCGGGAGCAACCAGTT
>N_18
CAACCAGTTCGCCCACGCGGCGGCCCAGGCCGTGGCCAACT
>N_19
GCGGCCCAGGCCGTGGCCAACTCCCCCGCGGGCAAGTACAA
>N_20
GGCAAGTACAACCCGCTCTTCATCTACGGCGGTGTGGGGCT
>N_21
CACCGCCATCGGCAACCATGCCCTGACGAAGAACCGGAAGG
>N_22
AACCATGCCCTGACGAAGAACCGGAAGGCCCGCGTCTGCTT
>N_23
AACCGGAAGGCCCGCGTCTGCTTCTATACCTCAGAGAAGTT
>N_24
TTCTATACCTCAGAGAAGTTCATGAACGAGATGATCAACTC
>N_25
AAGTTCATGAACGAGATGATCAACTCGATCCGGTACAAGAA
>N_26
ATCCGGTACAAGAAGATGGACCAGTTCCGCAACAAGTTCCG
>N_27
GACCAGTTCCGCAACAAGTTCCGGAAGATGGACATCCTCCT
>N_28
AAGATGGACATCCTCCTGATCGACGACATCCAGTTCATCGC
>N_29
ATCGACGACATCCAGTTCATCGCCGGCAAGGAGGCGACGCA
>N_30
GTTCATCGCCGGCAAGGAGGCGACGCAGGAGGAATTTTTCC
>N_31
GCGACGCAGGAGGAATTTTTCCACACCTTCAACTCCCTCTA
>N_32
TTCCACACCTTCAACTCCCTCTACGAGTCCCACAAGCAGAT
>N_33
TACGAGTCCCACAAGCAGATCGTTCTCACCTCCGACAAATT
>N_34
TCCCGAAGGAAATTCCGGGACTGGAGGAGCGTCTCCGTTCG
>N_35
ACTGGAGGAGCGTCTCCGTTCGCGCTTCGAATGGGGACTCA
>N_36
GAATGGGGACTCATCGCCGACATCCAGCCCCCCGACACCGA
>N_37
GACATCCAGCCCCCCGACACCGAGACCAAGATCGCGATCCT
>N_38
AGACCAAGATCGCGATCCTGCGCAAGAAGGCGGAAAGCGAC
>N_39
CGCAAGAAGGCGGAAAGCGACCACATCTCCCTTCCCGACGA
>N_40
GACCACATCTCCCTTCCCGACGACGTGGCCCTCTTTCTCGC
>N_41
CCACCTCCAACGTCAGGGAACTGGAGGGGATGCTGATCCGC
>N_42
GATCCGCCTCGGAGCCGTTTCGAGCCTCACCGGCAAGAACA
>N_43
ACCGGCAAGAACATCTCCCTCGACATGGCCCGCGAGGTCCT
>N_44
CTCGACATGGCCCGCGAGGTCCTCAAGGACATCATCGTCGA
>N_45
GTCCTCAAGGACATCATCGTCGACAAGACGAAGGAAATCAC
>N_46
GTCGACAAGACGAAGGAAATCACCGTCGAGATGATTCAGAA
>N_47
AAATCACCGTCGAGATGATTCAGAAATACGTGGCTGACCAC
>N_48
GATGATTCAGAAATACGTGGCTGACCACTTCGGCATCAAGG
>N_49
TACGTGGCTGACCACTTCGGCATCAAGGTATCGGAGCTGAA
>N_50
CAAGGTATCGGAGCTGAAATCGGACAAGCGGCTCAAGGTCC
>N_51
CGGACAAGCGGCTCAAGGTCCTCGTGGTGCCGCGCCAGATC
>N_52
CTCGTGGTGCCGCGCCAGATCGCCATCTATCTCTGCCGCGA
>N_53
CTGCCGCGACCTGACCAAGGCATCCTATCCCGAGATCGGGG
>N_54
GAGCGGTTCGGCGGCAAGGACCACTCCACCATCATCCACTC
>N_55
GACCACTCCACCATCATCCACTCGGTGAAGAAGGTCGAGAA
>N_56
ATCCACTCGGTGAAGAAGGTCGAGAAGCTCCTCACACAGGA
>N_57
AAGCTCCTCACACAGGATTTCGAGCTGAAGAGCACCATCGA
>N_58
CTGAAGAGCACCATCGAGAACCTGCGCAAGGGGCTGTTGAG
>N_59
TCGAGAACCTGCGCAAGGGGCTGTTGAGCTGACGTGCACAA
>N_60
TGTTGAGCTGACGTGCACAACCCTGTGGACAGCCTGACGGG
>N_61
ATGAAATGCGGACCGGCAGTCGGAAGCTCGGGAAAACCGGC
>N_62
CAGTCGGAAGCTCGGGAAAACCGGCATCTCATCAACACCGG
>N_63
AACCGGCATCTCATCAACACCGGTGCCGTCGGTAAAAGATG
>N_64
GCCGTCGGTAAAAGATGTTTCATGCCGGTGGGTTGCACGGT
>N_65
TGTTTCATGCCGGTGGGTTGCACGGTTATCCACACATCCAC
>N_66
TGCACGGTTATCCACACATCCACAGGAAACTGTTATATACT
>N_67
CCACAGGAAACTGTTATATACTACTGTCTTTTAAAAAACAT
>N_68
TACTACTGTCTTTTAAAAAACATAATTGAAATACCTGATGC
>N_69
TAAAAAACATAATTGAAATACCTGATGCTCTGTTGAAAAGG
>N_70
AAAGGAGGAGAGATGGAATTCAAGATTGACAAGGATACGTT
>N_71
GATTGACAAGGATACGTTTTCGCGAGCCCTCCAGAAGATCC
>N_72
TCGCGAGCCCTCCAGAAGATCCAGGGAATCGTCGAGAAGCG
>N_73
TCGAGAAGCGCAACACCATGCCGATTCTCTCCAATGTCCTC
>N_74
GAGGCAAACGATGGCCGGATCGAACTGACCGCCACCGATCT
>N_75
GCCACCGATCTCGAGGTGGGCATGAAGAGCTCCTATGAGAC
>N_76
CATGAAGAGCTCCTATGAGACCACCATCACCCGGGAGGGAA
>N_77
ATCACCCGGGAGGGAAAGATCACCGTCTCGGCAAAGAAGCT
>N_78
ACCGTCTCGGCAAAGAAGCTCTACGAGATCATCAAGGAACT
>N_79
CAAGGAACTCCCCGACGAAACCATCACGTTCTCCACCAAGG
>N_80
ACGTTCTCCACCAAGGAGAACGACTGGGTGGAGATCCGTTG
>N_81
GAGAACGACTGGGTGGAGATCCGTTGCGGCAAGGCCCACTT
>N_82
AAGGCCCACTTCAGCATTGTCGGCCTTTCCCCCGAAGAATT
>N_83
GGCCTTTCCCCCGAAGAATTCCCCTATTTCCCGAAGGTGAA
>N_84
CCCTATTTCCCGAAGGTGAACGAAGAGAGCTTCATCCGGAT
>N_85
GAAGAGAGCTTCATCCGGATCGAGAGCCGCCTCCTGGCGGA
>N_86
GGCGGAGATGATTGAAAAGACCGCCTATGCCATCTGCTTCG
>N_87
ACCGCCTATGCCATCTGCTTCGACGAGACCAAGTACAACCT
>N_88
TTCGACGAGACCAAGTACAACCTGAATGGCATCTTCGTGAA
>N_89
GAATGGCATCTTCGTGAAGACGGTGGAGGAGGAAGGACGGG
>N_90
AGACGGTGGAGGAGGAAGGACGGGCGCTCCTGCGGATGGTG
>N_91
GGCGCTCCTGCGGATGGTGGCCACCGACGGCCATCGCCTCT
>N_92
GCCACCGACGGCCATCGCCTCTCCATCACCGAGAAGGAGTT
>N_93
TCCATCACCGAGAAGGAGTTCGCCGGCGCAATGCAGTCCGA
>N_94
AGGAGTTCGCCGGCGCAATGCAGTCCGAGATGGCCAAGGGG
>N_95
CGCAATGCAGTCCGAGATGGCCAAGGGGATCATCTTCCCGA
>N_96
ATCTTCCCGAAAAAGGGGATCTTCGAACTGAAGAAGATGTG
>N_97
TTCGAACTGAAGAAGATGTGCGAGGAGGAAGCCACGGAGCT
>N_98
GAGGAGGAAGCCACGGAGCTCTCCCTCGGCTTCATGGACAA
>N_99
CTCTCCCTCGGCTTCATGGACAACAGCGCCGTCATCAAGAA
>N_100
GCCGTCATCAAGAAGGGTAACACCGTGGTGGTGATGCGGCT
>N_101
GTAACACCGTGGTGGTGATGCGGCTCGTGGATGGCGAGTTT
>N_102
GTGATGCGGCTCGTGGATGGCGAGTTTCCCGATTACACCCG
>N_103
GGCGAGTTTCCCGATTACACCCGCGTCGTGCCGGTGGCCAA
>N_104
GTGGCCAACGACAAGATCGTCACCGTCGCCCGGGAGCCGTT
>N_105
GTCGCCCGGGAGCCGTTTTTCCATTCGCTGCGCCGGATGTC
>N_106
GCGCCGGATGTCGATCCTCTCCAGCGAGAAATTCAAGGGGA
>N_107
ATCCTCTCCAGCGAGAAATTCAAGGGGATCAAGATGGAGAT
>N_108
AAGGGGATCAAGATGGAGATCGAGACCGAGCGGATGGTGAT
>N_109
GAGACCGAGCGGATGGTGATCTCCTCCAGCAACCCCGAGCT
>N_110
CAACCCCGAGCTCGGCGAGGCATCGGAGGAGCTCGACGCCG
>N_111
CTCGACGCCGCCTATGGCAACGTGCCGCTCTCGATTCGCTT
>N_112
AACGTGCCGCTCTCGATTCGCTTCAACGCCAAGTACCTCAT
>N_113
CGCTTCAACGCCAAGTACCTCATCGACGTCCTCTCGGTCCT
>N_114
CTCATCGACGTCCTCTCGGTCCTCAGCGAGAGCGAAGTGGC
>N_115
GTCGAAGGGTTCACCGCGGTCATCATGCCGATGAGACTGTA
>N_116
CGGTCATCATGCCGATGAGACTGTAGGCCAGCATCCCCTTT
>N_117
TGTAGGCCAGCATCCCCTTTCGCCATGGAAGGCAAAGGCCG
>N_118
GCCATGGAAGGCAAAGGCCGCTCCCCGGGAGAGGCCTTTTG
>N_119
AGGCCGCTCCCCGGGAGAGGCCTTTTGCCGTTTTTTCAGCC
>N_120
TTCAGCCGGTCCGCCATGCTCGTGACAAAGATCCAGATCCG
>N_121
CCATGCTCGTGACAAAGATCCAGATCCGCTCGTTCCGCAAC
>N_122
AACATCGCCGAAGAGGAAATCTGCTTCAACGAGCGGTTCAA
>N_123
ACGAGCGGTTCAACATCCTTCACGGCGCCAACGGCCAGGGA
>N_124
CGCCAACGGCCAGGGAAAGACCTCGATCCTGGAGGCGATCT
>N_125
AAAGACCTCGATCCTGGAGGCGATCTACCTCCTCGGCACCA
>N_126
GCGATCTACCTCCTCGGCACCATGAAGTCGTTCCGGCTGGC
>N_127
CCCGATCTGATCTCCTGGAACACTCCGTACTCAGTGGTGGA
>N_128
CAGTGGTGGAGGGGTGGGTTCAGCGGGACGGAGTACGGCGG
>N_129
GGGTTCAGCGGGACGGAGTACGGCGGGAGATCGCCCTCTAC
>N_130
CTCGCCGATTTCTTTGGCGCCGTGAACGCCGTGGTCTTCTC
>N_131
GCGGCGCTACCTCGACCGGGCCATCTTCAGCGGCGATCTCG
>N_132
GCGGCGATCTCGGGTATCTTCTCCTCTACCACGAGTACCAG
>N_133
ACCAGCGGCTCCTCAAGCAGCGCAACGCCTTCCTGAAACGG
>N_134
AACGGGGGGAGCGGGCAGGACTGGATATCTGGACCGACCAA
>N_135
GACCGACCAACTGGCGGAGGCGGGGGCGCGGCTCATGGCGA
>N_136
ATGGCGAAGCGCCTGGAATACCTTGCGAACCTCGAGCCGCT
>N_137
GCGAACCTCGAGCCGCTGGTCCGCCACTTCTACCGGCAGAT
>N_138
TGCCGACGGTGCCGAAGAGGCGGGGCTCGCCTACCGTCCCC
>N_139
GCCTACCGTCCCCACCACCTCTCCCCCGGGGAGATGGCTGA
>N_140
CCTCTCCCCCGGGGAGATGGCTGACGACGGCAAGGGGGCGC
>N_141
GGCGCTGCTGCGGCTCTATGCCGATCATGCCGAGGAGGAAC
>N_142
AGCACCGTGGTCGGTCCCCACCGGGACGACGTGGAGTTCGC
>N_143
CACCGGGACGACGTGGAGTTCGCCCTGAACGGCCGGGTGAT
>N_144
GCCCTGAACGGCCGGGTGATCCGACACCACGGATCCCAGGG
>N_145
GACACCACGGATCCCAGGGACAGCAGCGCAGTTTCGTGCTT
>N_146
CAGGGACAGCAGCGCAGTTTCGTGCTTGCCCTCAAGATGGC
>N_147
CTCAAGATGGCTGAGATCGACTACCTGGAGCGGCTCCACGG
>N_148
CCTCCTCGACGACATCTCGTCGGAGCTGGACCGGCAGCGCA
>N_149
GACCGGCAGCGCAACGCCAACCTGATGGCGTTCCTCCGGGA
>N_150
TGGCGTTCCTCCGGGAGAGGCGGATGCAGGTCTTCATCACC
>N_151
CGGATGCAGGTCTTCATCACCACCACCGATGTTTCATCCCT
>N_152
CATCACCACCACCGATGTTTCATCCCTCCGCCTGGAGGGAA
>N_153
TCCCTCCGCCTGGAGGGAATCGACACCCGCGCGTCGTTTCA
>N_154
TCGACACCCGCGCGTCGTTTCATGTTTCACGTGGAACCGTG
>N_155
TGTTTCACGTGGAACCGTGACGCTTTGCTAGAGGGAGAACA
>N_156
ACGCTTTGCTAGAGGGAGAACATGGCTGACGAACAGAATTA
>N_157
ATGGCTGACGAACAGAATTACGATTACGGTGCAGACAAGAT
>N_158
GATTACGGTGCAGACAAGATCAAGGTCCTCGAGGGGCTCGC
>N_159
TCGCGGCGGTCCGCAAGCGCCCCGCCATGTACATCGGCTCC
>N_160
CAGGGGCTCCACCACCTGGTCTACGAGATCGTCGACAACTC
>N_161
GTCTACGAGATCGTCGACAACTCCATCGACGAGGCCCTGGC
>N_162
GAGGCCCTGGCCGGCTACTGCGACGAGGTGAACGTCACCAT
>N_163
AACGTCACCATCCACCTGGACGGCTCGGTGACGGTGGTGGA
>N_164
GCGGCATCCCCACCGATATGCATCCGACGGAGGGGAGGTCG
>N_165
AGGTCGGCGGCGGAGGTGGTCCTGACAGTCCTCCACGCCGG
>N_166
GGCCTCCACGGCGTCGGGGTCTCGGTGGTGAACGCCCTTTC
>N_167
TCGGTGGTGAACGCCCTTTCCAAGAAGCTGGAGCTGGAGAT
>N_168
CCCTTTCCAAGAAGCTGGAGCTGGAGATCCGCCGCAACGGC
>N_169
CTGGAGATCCGCCGCAACGGCACGGTCTATCGCCAGTCTTA
>N_170
CCAGACCCCTCTCGAGGTGACGGGAGAGACGAAGAAGCGGG
>N_171
AGAGACGAAGAAGCGGGGGACCAAGATCACCTTCCTCCCCG
>N_172
CACCTTCCTCCCCGACGACACCATCTTCGAGACCACCGAAT
>N_173
ACGTCCTGTCGCAACGGCTGCGGGAGCTGGCGTTCCTCAAC
>N_174
CGGGAGCTGGCGTTCCTCAACGCCGGGGTCCGGATTACCAT
>N_175
AACGCCGGGGTCCGGATTACCATTGCCGACGAGCGGGAGGA
>N_176
ACGAGCGGGAGGAGGGGAAGCGCCACGACTTCCACTACGAG
>N_177
TTCCACTACGAGGGGGGGATCGTCTCCTTCGTGGAGTACCT
>N_178
ATCGTCTCCTTCGTGGAGTACCTGAACCGTAACCGGACCTC
>N_179
TGAACCGTAACCGGACCTCTCTCCATCCGAAGCCGATCTAC
>N_180
GACCTCTCTCCATCCGAAGCCGATCTACTTCAAGGGGGAAA
>N_181
AAGGGGGAAAAAGGGGGGGTCGAGATAGAGGTGGCCCTCCA
>N_182
GGGGGTCGAGATAGAGGTGGCCCTCCAGTACAACGACTCCT
>N_183
GCCCTCCAGTACAACGACTCCTACGACGAGAAGGTCTTCAC
>N_184
GACTCCTACGACGAGAAGGTCTTCACCTTCGCCAACAACAT
>N_185
GTCTTCACCTTCGCCAACAACATCAACACCCACGAGGGGGG
>N_186
CAACACCCACGAGGGGGGTACCCACCTGGTGGGGTTCCGGG
>N_187
GGTACCCACCTGGTGGGGTTCCGGGCGGCGCTGACCCGCAC
>N_188
CACCATGAACACCTACGCCACCGCCAACGAGCTCCTCAAGA
>N_189
CCTCAAGAAGGAGAAGGTGGCCATCTCCGGCGAGGACCTGC
>N_190
TCATCTCGGTCAAGATCCCTCAGCCGCAGTTCGAGGGGCAG
>N_191
GCCGCAGTTCGAGGGGCAGACCAAGACCAAGCTCGGCAACT
>N_192
CAAGACCAAGCTCGGCAACTCCGAGGTGAAGGGGTACGTGG
>N_193
AACTCCGAGGTGAAGGGGTACGTGGAATCCCTCATGAACGA
>N_194
GCGGTCTTCCTGGAGGAGAACCCGAAGGTCGCAAAAGACAT
>N_195
AACCCGAAGGTCGCAAAAGACATTATCGGGAAATCCATCGA
>N_196
AAAAGACATTATCGGGAAATCCATCGAGGCGGCCCGGGCCC
>N_197
ATCCATCGAGGCGGCCCGGGCCCGGGAGGCGGCGCGGAAAG
>N_198
ACTGACCCGGCGCAAGGGGGCCCTCGACATCTCCAACCTCC
>N_199
TCTCCAACCTCCCCGGCAAGCTCGCCGACTGTCAGGAGCGG
>N_200
TCCGCCAAGCAGGGGCGCGACCGGAAGTTCCAGGCGATCCT
>N_201
GACCGGAAGTTCCAGGCGATCCTCCCCCTCAAGGGGAAGAT
>N_202
GATCCTCAACGTGGAGAAGGCCCGCTTCGACAAGATGCTCT
>N_203
GCCCGCTTCGACAAGATGCTCTCCTCCCAGGAGATCGGGAC
>N_204
ATGCTCTCCTCCCAGGAGATCGGGACCCTCATCACGGCGCT
>N_205
CTCCGCTACCACCGGATCATCGTCATGACCGACGCCGACGT
>N_206
ATCGTCATGACCGACGCCGACGTGGACGGCTCCCACATCCT
>N_207
AGATCGTGGAACGGGGGCACCTCTACATCGCCCAGCCGCCG
>N_208
CGCCGCTCTACAAGGTGAAGCGGGGACGCAGGGAGCTCTAT
>N_209
TGAAGCGGGGACGCAGGGAGCTCTATCTCCGCAACGAGGCG
>N_210
AACGAGGCGGCGCTTCAGAGCTACCTCCTGGAGGAGGGGAC
>N_211
TACCTCCTGGAGGAGGGGACCGAGGATATGGTTCTCTTCCT
>N_212
AGGGGACCGAGGATATGGTTCTCTTCCTGGAGAGCGGCGAG
>N_213
ATGGTTCTCTTCCTGGAGAGCGGCGAGAAGAGCTACAGCGG
>N_214
AGCTACAGCGGCAAGCAGATCATTCCGGTCCTCAAGCAGCT
>N_215
TCATTCCGGTCCTCAAGCAGCTGGTGGAGTTCCGGGCGCTC
>N_216
CTGGTGGAGTTCCGGGCGCTCCTCGACAAGGTGGTGCGCAA
>N_217
CGCTCCTCGACAAGGTGGTGCGCAAGGGGATCAACGAGGAG
>N_218
ACGAGGAGCTCGTGCGGGTGCTCCTGCGACTGCGAGTGAAG
>N_219
TCCTGCGACTGCGAGTGAAGCCCGGCATCGAGGATATGGGC
>N_220
CCCGGCATCGAGGATATGGGCCAGCTCATCCCCGCCCTGGC
>N_221
CCAGCTCATCCCCGCCCTGGCGAACCTTTCCCAGGTCTACG
>N_222
GCGAACCTTTCCCAGGTCTACGAAGGGGCCGACTTCAACCC
>N_223
GACTTCAACCCGCTGGAGGACGGGCGCGTCATTGTACGCCT
>N_224
GACGGGCGCGTCATTGTACGCCTCGGCAACCTCCGCATCGC
>N_225
AACCTCCGCATCGCCCTCGACCAGCACACCCTGGACCTGAT
>N_226
CAGCACACCCTGGACCTGATCGGTTCCTACGAGTACGGGCT
>N_227
TACGGGCTCCTGGCCGAGAGCCACCGCAAGGTCCGGGAGAT
>N_228
GTGGTCTCCAGCGAGGGGAACGAGCTCTTCGCCACCACCAT
>N_229
GAGCTCTTCGCCACCACCATCGGCCTGGAGCTCCTCTCCTT
>N_230
GGCCTGGAGCTCCTCTCCTTCTTCATGGACTCAGCCAAGAA
>N_231
TGGACTCAGCCAAGAAGGGACTCTCCATCCAGCGCTACAAG
>N_232
AAGGGCCTTGGCGAGATGAACCCGGAGCAGCTCTGGGAGAC
>N_233
CCCGGAGCAGCTCTGGGAGACCACCATGGAGCCCACCAACC
>N_234
CCACCATGGAGCCCACCAACCGGACGCTGCTCCAGGTGAAG
>N_235
GCCGACACCATCTTCACCATCCTCATGGGAGACCAGGTGGA
>N_236
TCATGGGAGACCAGGTGGAGCCCCGCCGGGACTTCATCGAG
>N_237
AACGCCTTGAACGTGTCGAACCTCGACATCTGATGACCGAT
>N_238
CTGATGACCGATACCAGGAACTATCCGAGGAACCTACATGC
>N_239
GAGGAACCTACATGCTTGAACAGACCCTGAACAAGACCGCC
>N_240
CAGACCCTGAACAAGACCGCCGTCAACATCGAAGACGAGAT
>N_241
ACATCGAAGACGAGATGAAGCGCTCGTACATGGACTACGCC
>N_242
ATGAAGCGCTCGTACATGGACTACGCCATGAGCGTCATCAT
>N_243
GTCATCATCGGCCGGGCTCTCCCCGACGTCCGTGATGGACT
>N_244
TCCCCGACGTCCGTGATGGACTGAAGCCGGTTCACCGGCGC
>N_245
CACCGGCGCTGCCTCTACGCCATGTACGACATGGGGAACGA
>N_246
GCCATGTACGACATGGGGAACGATTGGAACAAGCCGTACAA
>N_247
AACGATTGGAACAAGCCGTACAAGAAATCGGCCCGCGTGGT
>N_248
AAGAAATCGGCCCGCGTGGTCGGTGACGTGATCGGTAAGTA
>N_249
ATCGGTAAGTACCACCCCCACGGCGACGCGGCCGCCTACGA
>N_250
GCCGCCTACGACACCATCGTCCGGATGGCCCAGGACTTCTC
>N_251
GTCCGGATGGCCCAGGACTTCTCGCTCCGCTACCCGCTGGT
>N_252
GCCATGCGGTACACCGAGATCCGGATGGAGCAGCTGGCCCA
>N_253
CGGATGGAGCAGCTGGCCCACGAGCTCCTGAACGACATCGA
>N_254
GAACGACATCGAGAAGGAGACCGTGGAGATGGGGCCCAACT
>N_255
AGGAGACCGTGGAGATGGGGCCCAACTACGACGGCTCCCTC
>N_256
CCCAACTACGACGGCTCCCTCCAGGAGCCGCTGGTCCTCCC
>N_257
CGGCATGGCGACCAACATCCCCCCCCACAACCTGTCGGAGG
>N_258
AACCTGTCGGAGGTGGTGGACGGGATCATTGCCGTCATCGG
>N_259
GGGATCATTGCCGTCATCGGCAACCCCCACCTCTCCTTCGA
>N_260
GGCAACCCCCACCTCTCCTTCGAGGAGCTGCTGGCCCTCGT
>N_261
GAGGAGCTGCTGGCCCTCGTCCCCGGCCCCGACTTCCCCAC
>N_262
CCCGACTTCCCCACCGGCGGCTTCATCTACGGCCGCGAGGG
>N_263
ATCTACGGCCGCGAGGGGATCCTCCAGGGGTACCGGACCGG
>N_264
CAGATGCGGGCCCGGGCCTTCATCGAGACCCACAAGAAGAC
>N_265
CAAGAAGACCGAGCGCCAGTCCATCGTCGTCACCGAGATCC
>N_266
TATCAGGTGAACAAGGCGAACCTCATCACCAAGATCGCCGA
>N_267
CTGGTGCGGGAGAAGAAGATCGAGGGGATCAGCGACATCCG
>N_268
GGGATGCGGATCGTTATCGACCTGAAGCGGGACGAGAACCC
>N_269
CGGGACGAGAACCCGCAGATCATCCTCAACCACCTCTACAA
>N_270
ATCATCCTCAACCACCTCTACAAGCAGACCCAGATGCAGAC
>N_271
CCTCCTTCGGCATCAACATGCTCGCCATCGTGGCGGGACGG
>N_272
ATCGTCACCCGCCGCACCATCTTCGATCTGAAGAAGGCCGA
>N_273
CATCTTCGATCTGAAGAAGGCCGAGGCCCGGGCCCATATCC
>N_274
GCCCATATCCTGGAAGGGTACAAGATCGCCCTGGACTGGCT
>N_275
ACAAGATCGCCCTGGACTGGCTCGACGCGGTCATCGAGCTG
>N_276
GACGCGGTCATCGAGCTGATCCGGGGGTCCAAGACCCCGGC
>N_277
CCGGGGGTCCAAGACCCCGGCGGAGGCCAAGGAAGGGCTCA
>N_278
AAGGAAGGGCTCATATCCGGCCTCTTTTCCGACGAGGGGTG
>N_279
TCTTTTCCGACGAGGGGTGGCTGAATAAGATGGGGCTCGCG
>N_280
GAGATCCAGGCCCAGGAGATCCTGAACCTGCGGCTCCACCG
>N_281
CTTACCGGCCTGGAGCGGGACAAGATCCTGAACGAGTACGC
>N_282
AACGAGTACGCCGAGATCCTCAAGTACATCGCCCGGCTGAA
>N_283
ATCGCCCGGCTGAAGGAGATCCTCGCCTCCGAGGCGGAGAT
>N_284
CTCGCCTCCGAGGCGGAGATCCTCGCCATAATCGTGGGGGA
>N_285
TCGCCATAATCGTGGGGGAGCTGCGGGAGCTGAAGGAGAAG
>N_286
GAGCTGAAGGAGAAGTTCGGCGATACCCGCCGCACCGAGAT
>N_287
GCCGAGATCTCCCTGGAGGACACCATCGTCGAGGAGGACGT
>N_288
GACACCATCGTCGAGGAGGACGTGGTGGTCACCGTCTCCCA
>N_289
GACGTGGTGGTCACCGTCTCCCACACCGGCTACATCAAGCG
>N_290
TACATCAAGCGGACCGCCGTCTCCCAGTACCGCTCCCAGCG
>N_291
GGGGAAGACCGGGATGAAGACCAAGGAAGAGGATTTCGTCG
>N_292
AAGACCAAGGAAGAGGATTTCGTCGAGCATCTCTTCGTCGC
>N_293
CGTCGAGCATCTCTTCGTCGCCTCCAGCAAGGACTTCATGC
>N_294
TTCGTCGCCTCCAGCAAGGACTTCATGCTCTTCTTCACCGA
>N_295
GACTTCATGCTCTTCTTCACCGACGCGGGGAAGGTGTACCA
>N_296
ACCGACGCGGGGAAGGTGTACCAGATCAAGGTCTACGAGAT
>N_297
GATCAAGGTCTACGAGATTCCCGAGGGGGGTCGGGCGACCC
>N_298
CCGAGGGGGGTCGGGCGACCCGCGGCAAGGCCATCGTCAAC
>N_299
AACCTCCTGAACCTCCAGGCCACCGAGCAGATCACCGCCAT
>N_300
ATCCTCTCGGTGAAGGGTTTCGACGACGAGCGCAACATCAT
>N_301
CGCAACATCATCATGGCGACCCGCCAGGGGGTGGTGAAGAA
>N_302
CAGGGGGTGGTGAAGAAGAGCCCGCTGCGGGAATACGCCAA
>N_303
AAGAGCCCGCTGCGGGAATACGCCAACATCCGGAGCGGCGG
>N_304
AGCGGCGGGATCATTGCCGTCAACCTCGACGACGGCGACAA
>N_305
GACGACGGCGACAAGCTGATCAGCGTCGCCCTCACCGACGG
>N_306
GTCGCCCTCACCGACGGGAACCAGGATGTGCTCCTGGCGTC
>N_307
CTCCTGGCGTCAACCAACGGCAAGTCGATCCGTTTCCATGA
>N_308
CCGTTTCCATGAGGAGGATGCCCGCCCCATGGGACGGGTCT
>N_309
AGGATGCCCGCCCCATGGGACGGGTCTCCCGCGGGGTGCGG
>N_310
GAGGACGACGACGTGGTGATCGGGATGGAGATCATCAACCC
>N_311
CAACCCCAACGCCACCGGTTCCACCATCTTCACCGTCACCG
>N_312
GCTTCGGCAAGCGGACCGAGCTGGACGAGTACCGCGTCCAG
>N_313
TCCCGCAGCGGCAAGGGGATCATCACCATCAAGACCACTGA
>N_314
ACCACTGAGCGCAACGGCTGCGTGGTGGACATCATGCAGGT
>N_315
GTGGTGGACATCATGCAGGTCACCGACGAGAACGACCTGAT
>N_316
ATCACCGATCAGGGGAAGATCCTCCGGATCCCCGTGGCCCA
>N_317
ATCCTCCGGATCCCCGTGGCCCAGTTCTCGGTCATCGGCCG
>N_318
CAGTTCTCGGTCATCGGCCGCAACACCCAGGGGGTGAAGCT
>N_319
GCAACACCCAGGGGGTGAAGCTCATGACCGCCGAGCAGCAC
>N_320
CGTGGCGGTGGCCAAGCTGGCCGAGAAGGATGAAGGGGACG
>N_321
GCCGAGAAGGATGAAGGGGACGAGGGGGATGCCGCCGGCGA
>N_322
TAGGGTCGGCACGGGAGTGGCGGCACCCGGCGAACAACCGG
>N_323
CACCCGGCGAACAACCGGATCACCCCTCCCGGCACCCGTCC
>N_324
TCACCCCTCCCGGCACCCGTCCCTGGCTATGGAACGACACC
>N_325
GGCTATGGAACGACACCGCACCATCGACACGACCCTTCGGG
>N_326
GTCGGGATATCCTCGACCTTCTGGAGCGGCTGAAAAAGGAA
>N_327
GGAGCGGCTGAAAAAGGAATCCATAACGGTCGACGAGATGG
>N_328
TGGCAGGAGCGGAGCGGCGACCTCATCTCGCGCTATACCTA
>N_329
TCATCTCGCGCTATACCTACCTCCTCGACTTCTTCGAGGAC
>N_330
TCTTCGAGGACGAACCGTGGCTCGATCAGCTCATCACCATC
>N_331
TCACCATCTCCCGCACGGATCTGGAGGATGAGGCCCGTGCG
>N_332
CACGGATCTGGAGGATGAGGCCCGTGCGGTGCTCCTGTCGG
>N_333
GGGTACGGGGTCGACGTCTCCGCCCCCCCCTTCGCCCGAAT
>N_334
GCCCCCCCCTTCGCCCGAATCCTGGACGAGACGGGGGGACC
>N_335
GGGGGGACCGCTGCGGGTGACCCTCCCCCGCCTCCTCGACA
>N_336
ACCCTCCCCCGCCTCCTCGACAAGGGGGAGAAGGGGGTGAT
>N_337
GAGAAGGGGGTGATGATGTTCATGGAGGACTTCGTCGCCTA
>N_338
TTCATGGAGGACTTCGTCGCCTACGACGTGGAGGCCCAGCG
>N_339
CGGGAGCTGGGCCGGGTGGACGACCACCGGGTGGTGGAGAT
>N_340
TGGTGGAGATCTTCGCCGTCCTCCTCGGCTTTGACGAGCCG
>N_341
TCCGGGAGGTGCTGGAGACCCTCGGGCGGATCCGGACCCCT
>N_342
CGGCGCCTGAGCTTTCTCGGCCTCGGGCCGGAGCCGGTTGC
>N_343
CGGGCCGGAGCCGGTTGCCGCCGAGGGTCCCCTCCTCCCCT
>N_344
CGCCGAGGGTCCCCTCCTCCCCTTCCATGCCGCCTACGCGA
>N_345
GTCATGGTGGCGCGGTGGCGCGGCGAGGAGCGGCTCGACAC
>N_346
GAGCGAGGGGATGCGGGAGGCCTGGGGATGGAGCGGGATCA
>N_347
GGATGGAGCGGGATCACCCCCGAGGAGTATGGGAAGATCCT
>N_348
CCCGAGGAGTATGGGAAGATCCTCGCCGAAAACCGGGTCGA
>N_349
CGAAAACCGGGTCGAGGAGGCCTTGGTGGCGGTGGAGCCGG
>N_350
AGGCCTTGGTGGCGGTGGAGCCGGCCCATGGGGCGGAACTC
>N_351
GGTGGAGCCGGCCCATGGGGCGGAACTCGTCCGGGACGCCA
>N_352
CACCGCAGCGTGGCAGCCGGCTTCTACCTCCCCCCCGAGTT
>N_353
TTCTACCTCCCCCCCGAGTTCTACGTCCGGCAGCGGATCTT
>N_354
CGGATCTTTGCCGGCGTCGACCTGACGCCGGCCCTCTACGT
>N_355
GGGAAGGATCTTGAGCAGTTCGCCCTGCCGTGGCGGATGGC
>N_356
TTCTACGACGGCTGGTTCGTCTTCACCGGGCGCACCCGGCT
>N_357
TGGCCGAAGAGCTGGAGCGGCAGGGGGATGACCCCTTCGGC
>N_358
CAGGGGGATGACCCCTTCGGCCGGCAGGACGAGGCGGGAAT
>N_359
GAGGCGGGAATCGACCGGTTCCTGGAGCGGTGGTGCCGGGA
>N_360
GGTGCCGGGAGCAGGTGGTTCCCCGCATGGACCGGCTCGTC
>N_361
CGCGGTCGGGGCGGGAGGAGCTCCTCGTGGAGCAGACCCTG
>N_362
TGCGGCGCTGGCTGGTGGATCTGATCATGATGGTGCGGGAG
>N_363
GAGGCCCGGGCCGAGGGGTACGAATTCCCCTCCCCCGACCA
>N_364
TACGAATTCCCCTCCCCCGACCATGACGACGATGACGGTGA
>N_365
AGCTGGAGTAGCCGGCGGCACAATCTTCAGGAGAAGGAGAT
>N_366
ATCTTCAGGAGAAGGAGATGCAAATGAGCGAGCGGATCGGC
>N_367
TGGGGAACCACCCTGGCGAACCTCCTGGCGAAGAAAGGGGC
>N_368
CCTCCTGGCGAAGAAAGGGGCGGACGTCACCCTCTGGGCCT
>N_369
CGGAGCTGGTGGCGGAGATGCGCGAACGCCGCGTCAACTCC
>N_370
CGCGTCAACTCCCTCTTCCTCCCCGGCATCGAGCTTTCCGC
>N_371
CTCCCCGGCATCGAGCTTTCCGCCGGCCTGGCGTTCACCAA
>N_372
GCCGGCCTGGCGTTCACCAACTCCCTGGAGGAAGCGGCCGC
>N_373
CAACTCCCTGGAGGAAGCGGCCGCCGGCAAGGATATCATCC
>N_374
GCGGCCGCCGGCAAGGATATCATCCTCCTCGTCTCCCCCTC
>N_375
AGCTTGCCCCGCTCCTCCGTCCCGGGGTCACCCTCGTCAAC
>N_376
CCCGGGGTCACCCTCGTCAACGCCTCCAAGGGGATCGAGCT
>N_377
TCCAAGGGGATCGAGCTCGACACCATGATGACCGTCGACCA
>N_378
GCTTCTGCGTCCTCTCGGGGCCGAGCTTCGCCCGGGAGGTG
>N_379
CCTCGTCCAGCGCGTCTTCGCCACCCCTTATTTTCGGGTCT
>N_380
TCTTCGCCACCCCTTATTTTCGGGTCTACACCAACGGCGAT
>N_381
GTGATGGGGGTCGAGATCGGCGGCTCGCTCAAGAACGTCAT
>N_382
CAAGAACGTCATTGCGGTGGCCGCCGGGATCTCGGACGGTC
>N_383
TCGGCCTCGGGCACAACACCCGGGCGGCCCTCATCACCCGT
>N_384
CCGTGGGCTGGCGGAGATGACCCGCCTCGGCGTCGCCATGG
>N_385
GGCATGGGGGACCTGGTGCTCACCTGCACCGGCGATCTCTC
>N_386
CTCACCTGCACCGGCGATCTCTCCCGCAACCGGACCGTGGG
>N_387
ACCGGACCGTGGGGATGAAACTCGGCCAGGGGATGCGGCTC
>N_388
CCGAAATCCTCGGCGAGATGCGGATGGTGGCCGAGGGGGTG
>N_389
GGGGGTGAAGACCGCCGAGTCGGCCTGGCGCCTCGCCGCCC
>N_390
GAGAAGGTCTACCAGGTGCTCTACGAAGACAAGCCGGCCCG
>N_391
AGCCGGCCCGCCAGGCGGTGCTGGAGCTGATGACCCGGGAC
>N_392
GGCGGTGCTGGAGCTGATGACCCGGGACCCGAAGGCGGAGC
>N_393
GCGTGGCTAGGCCCACCGGTCCTACCCCCCCTTTTCCCCGT
>N_394
GTCCTACCCCCCCTTTTCCCCGTCCCCTCACCGCCGGCCCC
>N_395
CCCCCCCGCGGCCGGCGGCTCCGTGTGCCGGAGGGGTGCCC
>N_396
CTCCGTGTGCCGGAGGGGTGCCCATGAATGCGCGACTCACC
>N_397
CCATCAGGAGCAAGATCTTTCTCTCGATCTTCCTCATCCTC
>N_398
CTCCTCGTCTCCTATGCCATCCTGATCCACACCACCGTCAG
>N_399
ATCCTGATCCACACCACCGTCAGAACCATCGACGGGTTCCT
>N_400
GTCAGAACCATCGACGGGTTCCTGGAGAAGTACCTCGCCGG
>N_401
AGAAGTACCTCGCCGGTGAACTGAACGAGAACCTTCTCTAT
>N_402
GAACGAGAACCTTCTCTATGCCCGGGATCAGTACCTGGCCC
>N_403
CTCTATGCCCGGGATCAGTACCTGGCCCGGGGGAACGAGAT
>N_404
CAGTACCTGGCCCGGGGGAACGAGATCAGGGTCTCGCTCAT
>N_405
AGATCAGGGTCTCGCTCATGCATCCCGCCTCCGCCCCTCCG
>N_406
GTTCGAGCGCCGCGACGGGGCGTGGCTCAGGGATGCGGGCC
>N_407
GCGGGCCGCCGCTGGCACGCCATCCTCCCCCATGTGGAGCT
>N_408
CCATCCTCCCCCATGTGGAGCTCTTCACGTTTGTCGATCCG
>N_409
GTGGAGCTCTTCACGTTTGTCGATCCGTCGCTGCAGGTCAT
>N_410
TCCGTCGCTGCAGGTCATCGCCCGGTGGGGCTCGCCCCGCA
>N_411
CGCAGCGGCGACCGCTTTGCCCTCGCACCCGTCGTCGAGCG
>N_412
TCGAGCGGGCCTACCGGGAGCGCCGTCCGGTGGTGGCCACG
>N_413
CCGGTGGTGGCCACGGAGCTCGTCACTCAGGGGTTTCTCTG
>N_414
AGCTCGTCACTCAGGGGTTTCTCTGCCAGGAAGGGGTGCAG
>N_415
GGGCTCCCGCCGGTGGTGATCCGAAGCTGATGATTACGGTG
>N_416
CGCTGGTGAAACCGGACGGCCGGCTGGTGGGGGCCATTGTG
>N_417
GGACGGCCGGCTGGTGGGGGCCATTGTGGCGGGGGACATCA
>N_418
GCCATTGTGGCGGGGGACATCATCGACGATGACGTCATGAT
>N_419
GTCATGATCCCGGGACGGGTCCAGGAGATCTTCGGCAAGCA
>N_420
TCCAGGAGATCTTCGGCAAGCAGGTGGTGGTGGCGATCACC
>N_421
CGGCAAGCAGGTGGTGGTGGCGATCACCCGGGGGGGGAGTC
>N_422
GGGGAGTCGGCGCCGCGGAGCGTGGGGGGAGCGGTCCCCTA
>N_423
CGGTCCCCTATCCTTCTTCTCTTGCTTCCGAGGTCACGGCG
>N_424
TCTTCTCTTGCTTCCGAGGTCACGGCGCAGCTCCGGAACGG
>N_425
GGCGGCCGGCGCTACAAGACCGCCTTCGAGCCGCTCACCAA
>N_426
GCCTTCGAGCCGCTCACCAACAGCCGCGGGGAGTATGTGGG
>N_427
AGCCGCGGGGAGTATGTGGGCGCCCTCTACCTCGCCCTCTC
>N_428
CGCCCTCTACCTCGCCCTCTCCGGGCAGGATTTCCACGGCA
>N_429
GAAAATATCGGCAACATCGTCACTTCGGCCGTAATCGGCCT
>N_430
GTCACTTCGGCCGTAATCGGCCTCATCCTCTCCTTCCTCAC
>N_431
GCCCGGCGGCTCACCACCCCCCTGAACGAACTTGCCACGGG
>N_432
AACGAACTTGCCACGGGGGTCCGGATGATCGAAGGGGGGGA
>N_433
CGGATGATCGAAGGGGGGGACATGCACCAGCGGGTGGCGGT
>N_434
CGGGTGGCGGTCACCTCCGCCGACGAGGTGGGGGAACTGGC
>N_435
CCGCCGACGAGGTGGGGGAACTGGCCGAGGCATTCAATCGC
>N_436
CTGGCCGAGGCATTCAATCGCATGGCCCGCACCCTCGACGA
>N_437
GCACCCTCGACGAGCGTGACCGGACCATCCGCGCCAAGGCC
>N_438
CCGGACCATCCGCGCCAAGGCCCACGACCTGCAGGAGCTGA
>N_439
CGCTCCGGGAGGAGATGGGGCGTTTGGAGGCGATTCTCATC
>N_440
CGTTTGGAGGCGATTCTCATCGGCATGGCCGAAGGGATCGC
>N_441
ACCGACCGGGAGGGGCGGATCATCCTCTTCAACCCGGCGGC
>N_442
CCGGCGGCCCAGCAACTGGTCGAGATGGTGCCGCACCGCGT
>N_443
GGGAAAACCATCGAGCAGGTCTGCGGGGGGGGAGAATTTTG
>N_444
TGCGGGGGGGGAGAATTTTGCCGGCTGGTTGATTATATCGC
>N_445
TGCCGGCTGGTTGATTATATCGCCATCATGAGAGAAAATGG
>N_446
CATGAGAGAAAATGGAGATACGACGCCCCGCCGGGACGTGG
>N_447
CCCGCCGGGACGTGGATATGCTGGTGGGGGGGAAACAGCTC
>N_448
ATATGCTGGTGGGGGGGAAACAGCTCAAGGTGAATCTTTCT
>N_449
GGAAACAGCTCAAGGTGAATCTTTCTCCCTTCGCCGACGAG
>N_450
GTGGTGATGTCCATGCGGGACGTGACCGCCGAGGAGGAGGT
>N_451
GGAGGTGGGGCGGATGAAGACCGAGTTCATCTCCACCGTCT
>N_452
TCTCCACCGTCTCCCACGAGCTCAAGACGCCGCTCACCTCC
>N_453
GCTCAAGACGCCGCTCACCTCCATCAAGGGGTCGCTCCAGC
>N_454
AGGGGTCGCTCCAGCTGATTCTCGACAAAGGGAGAGGCTTC
>N_455
ATTCTCGACAAAGGGAGAGGCTTCACCGAGGTGGAGGGAGA
>N_456
TCACCGAGGTGGAGGGAGAACTGCTGACCATCTGCCTCCGC
>N_457
ATCTGCCTCCGCAACACCGACCGGCTGATCCGGCTCGTGAA
>N_458
CGGCTGATCCGGCTCGTGAACGACATCCTCGACATTGCCAA
>N_459
CGACATTGCCAAGATCGAATCGGGGCGACTGGAGTTCGTCT
>N_460
TTCGTCTGCGGCCGCCAGAGCGTGCGGGAGATGACGGCCGT
>N_461
CCAGGAACTGGCGGGTTATGCCCGGGAGCACGGAATCACGG
>N_462
GGAGCACGGAATCACGGTGGCCAATGCCGTGGGGGAGGATC
>N_463
CCAATGCCGTGGGGGAGGATCTCCCGCCGGCCTACTGTGAC
>N_464
CTCCCGCCGGCCTACTGTGACCGCGACCGCCTCGGCCAGGT
>N_465
CGCGACCGCCTCGGCCAGGTCTTCACCAATCTTCTCTCCAA
>N_466
TTCACCAATCTTCTCTCCAACGCGATGAAGTTCTCCCCCCG
>N_467
CTCTGCGGTGACGGTGACCGCCGAGCGGAGCGACAATTTTA
>N_468
GACAATTTTATCGCCGTCTCCGTGGCGGACCGGGGACGGGA
>N_469
GCGGACCGGGGACGGGAGATCCAGTGGTCCGACCGGGGAAA
>N_470
AGTGGTCCGACCGGGGAAAACTCTTCAAGAAATTCCAGCAG
>N_471
GGAAAACTCTTCAAGAAATTCCAGCAGCTCGACAACTCCGA
>N_472
TTCCAGCAGCTCGACAACTCCGACCGTCGCCAGCACGGCGG
>N_473
GAGCGGCACCACGGCAGGATCTTCTACACCGAGGGGATCGG
>N_474
ATCTTCTACACCGAGGGGATCGGCGGGGGGAACATCTTCAC
>N_475
GGCGGGGGGAACATCTTCACCTTTACGGTCCCCATTCATGA
>N_476
GAGCGAATCCTGATAGTTGACGACGAGGCGGATATCGCCCT
>N_477
GTTGACGACGAGGCGGATATCGCCCTCATCCTCAAGCTGCA
>N_478
TCGCCCTCATCCTCAAGCTGCAGCTGGAAGATTCCGGCTAC
>N_479
GGAAGATTCCGGCTACCGGACCGTCCGCGCCCGGGACGGCG
>N_480
GCGTCGAGGCGCTGGAGGCACTCTCCGGCGAACCCTTCGAC
>N_481
TGGAACGGATCCGGCGTGAGCACCCCGATCTGGTGGTGGTG
>N_482
TGAGGACATCGCCGTGGAGGCGATGAAGAAGGGGGCGGCCG
>N_483
AAGAAGGGGGCGGCCGACTACATCTCCAAGCCATTCTCCTC
>N_484
CCTCCGACGACATGAAGAAGCGGGTGGAGCGGGCGATCCAT
>N_485
AGCGGGTGGAGCGGGCGATCCATTACAACCGGACCCGGATC
>N_486
CATTACAACCGGACCCGGATCGAGAACGAGCGGCTCCAGCG
>N_487
CGGCTCCAGCGGGAGCTGGACGAGGAGCGGCGGAAGATGGA
>N_488
GGAGCGGCGGAAGATGGAGGCGATCCTCCGGGGGATGGCCG
>N_489
CGGGGGATGGCCGACATGCTCGTTGCCGTAGATCGTCAGGG
>N_490
ACATGCTCGTTGCCGTAGATCGTCAGGGAGCGGTCATCTCC
>N_491
TCGTCAGGGAGCGGTCATCTCCCTCAACCGGGCAGCCGAAA
>N_492
CCTCAACCGGGCAGCCGAAACGATTCTCGGGGCGAGTGTGG
>N_493
ATTCTCGGGGCGAGTGTGGACGCCGCCCGGGCGGTGCCGGT
>N_494
GGTGGAGGAACTCCTGGCGGCCGACATCCCCGCCGAGCGGC
>N_495
GGCTCCCCTCCCGGGTGGTCCTTGCCACGGGGGAGCCGTGC
>N_496
TGGTCCTTGCCACGGGGGAGCCGTGCCTCGACGTTGCCTAC
>N_497
GCCGGTCGGGCGATCCCGGTCCTCGCCAGCGCCGCTCCCCT
>N_498
GGCGGGGAGATGCTGGGGAGCGTGGAGATCATCCGCGACAT
>N_499
AGCGTGGAGATCATCCGCGACATCTCGGCCCTGAAGGCGCT
>N_500
ACATCTCGGCCCTGAAGGCGCTGGAACAGGAGCGGGAGGAT
>N_501
GGGAGGATTTCGTCAGCATGCTCTCCCACGATCTCAAGACC
>N_502
TCTCCCACGATCTCAAGACCCCCATCACCGCCATCGTCGGT
>N_503
CATCACCGCCATCGTCGGTTCCGTCGACCTCGTGCGGGAAG
>N_504
TCGACCTCGTGCGGGAAGAGCGGCTGGGAAAGGTGACCGGA
>N_505
CTCGACTCGGCCATCGAAAGCTGTACCGAGATGGTGGAGAT
>N_506
GTGGAGATGATCAACACCCTCCTCGACGTCCACAGGTTCGA
>N_507
GAGCCCCTCCTCGGGGGGGTCCTGGCCCGTTTCGAGCCGGT
>N_508
CCCTGCGCCTCTCCCTCCCTCCGGAGAAGGTCATCGTGGCG
>N_509
AAGGTCATCGTGGCGGTGGACCGTAACAAGTTCGCGCGCCT
>N_510
CGTAACAAGTTCGCGCGCCTCATGGGAAACCTCCTCTCCAA
>N_511
CTCATGGGAAACCTCCTCTCCAATGCCATCAAGTTCACCGA
>N_512
TCCAATGCCATCAAGTTCACCGACGAGGGGGGAGAGATCGA
>N_513
GGGAGAGATCGAGGTGCATGCCGCCATCGTCGAGGGGGGGG
>N_514
AGGGGGGGGCGGCGCGTCGACTCGTGCCGCCGGCATTCCGT
>N_515
CAGATTTTCCCGCCCCGGGGCGCTCCCTCCTCATCTCCGTG
>N_516
ACCATCTTCGACCGGTTCGTCCAGGCGAAGAACCGCCGGCA
>N_517
GCCTTCTGCCGGAAAGTGGTCGATGCGCATCACGGCTGCAT
>N_518
ATCTGGGCCGAGAGTGAGATCGGCGCGGGGAGCACCTTCCG
>N_519
TTCCTCCTCCCCCTCGACGACGGGGCCCCGCCCGCTGCCTG
>N_520
GGCCCCGCCCGCTGCCTGAGCGGCAGAAGACGGGAATCAAT
>N_521
CAGAAGACGGGAATCAATGACAATGGAGTGGCACTGACGCT
>N_522
GGCACTGACGCTTATGGAGACCAAGAAACTTCGCCTGCTGC
>N_523
CCAAGAAACTTCGCCTGCTGCTGGTTGAGGACTCGGAGGAC
>N_524
CTGGTTGAGGACTCGGAGGACGACGCGACCCTTCTGCTGCG
>N_525
ACGACGCGACCCTTCTGCTGCGTGATCTGCACAAGGGGGGG
>N_526
GATCTGCACAAGGGGGGGTACGAGCTGGAGCACGAGCGGGT
>N_527
GAGCTGGAGCACGAGCGGGTCGAGACCATGCCGGACATGAA
>N_528
AGACCATGCCGGACATGAAACAGGCCCTCGCCGGCCGGGAG
>N_529
GACCTGGTCATCTCCGATTACCGGATGCCGAACTTCTCGGC
>N_530
CAGACCCTGAAGAAAAGCGGCCTCGACCTCCCCTTCATCAT
>N_531
GCAAGATCGGCGAGGAGATGCTCGTGGACGCCATGCGGGCC
>N_532
GCCATGCGGGCCGGGGCCCACGACTACCTCATGAAGGGGAA
>N_533
CCTCACCGACCCGAAGGGGACGGTGATCCGCTGCAACAACA
>N_534
AAGGGGACGGTGATCCGCTGCAACAACAAGCTGATCGAGTA
>N_535
AACAACAAGCTGATCGAGTACTTCCGCACCACCTACAACCG
>N_536
ACCACCTACAACCGCGTCATCGGCACCGACATCACCACGCT
>N_537
TCGGCACCGACATCACCACGCTCTTCTACGGCGACCGGGAG
>N_538
TCTTCAGACTCTGCGCCGAGCTCAAGCCCGACCAGGAGGAT
>N_539
AAGCCCGACCAGGAGGATGTCCGCTTCCCGATGCTCAAGGG
>N_540
AGGATGTCCGCTTCCCGATGCTCAAGGGGTGGTACAACGCC
>N_541
CCGATGCTCAAGGGGTGGTACAACGCCTCCTGCTACCCCAT
>N_542
TACAACGCCTCCTGCTACCCCATGCACCCCACCGAGAGCAA
>N_543
CCCATGCACCCCACCGAGAGCAAGCACGGCTACGTCTACGT
>N_544
AGCAAGCACGGCTACGTCTACGTCATCAAGGACATCACCAA
>N_545
TCATCAAGGACATCACCAAGCGCAAGCGGATGGAGGAGGAG
>N_546
GGATGGAGGAGGAGAAGAAGCTCACCGACCGGGAGCTCCTC
>N_547
AGCTCACCGACCGGGAGCTCCTCACCCTCTACGCCGTCGCC
>N_548
TACGCCGTCGCCTACCGCCTCAACTCCCGCCGCGGCTCCAA
>N_549
CTCAACTCCCGCCGCGGCTCCAAGCGGATCATGGTCGATCT
>N_550
CCAAGCGGATCATGGTCGATCTCCTCTCCCAGCTCCACCAC
>N_551
CTCCTCTCCCAGCTCCACCACATGCTCCAGATCGATTTTTC
>N_552
ATCGATTTTTCCAGCATCCACCTTCTGGAGCGCGGGACCCT
>N_553
GCGCGGGACCCTGACCCTCACCGCCTGGCTCGGCCTCTCCC
>N_554
CCGCTGCATTCCGGACCCTGCGCCGGGATGTCGGCTGGGTC
>N_555
CGCCGGGATGTCGGCTGGGTCCGGGAGGTCCTGGGGGGGAA
>N_556
GGAGGTCCTGGGGGGGAAATCGATCAAATCCGACGAGATCT
>N_557
TCGATCAAATCCGACGAGATCTCCGGCCACTTCACCCCGGC
>N_558
CTCCGGCCACTTCACCCCGGCGGTGGAGGAGGCGGCCGAGG
>N_559
GCCCTCCCCCTCATGATCGGCTCGGGGGTGATCGGGGTCCT
>N_560
TCGGGGGTGATCGGGGTCCTCTTCGTCTCCCACCGCTCGGT
>N_561
TTCGTCTCCCACCGCTCGGTCCGCAACTACACCGACCGGGA
>N_562
CTCCATCGCCAACCAGATGGCGGTCCTCATCGAGAACCACA
>N_563
ATCGAGAACCACACCCTCTACGACCGGATGAAGGATAAGAA
>N_564
GCAAGCGGGAACTGAAGGAGCACCTGGAGGAGGTGAAGCGG
>N_565
GAGGTGAAGCGGGCCAACATCGAACTCGGCCGCCTCAACCA
>N_566
ATCGAACTCGGCCGCCTCAACCAGGCCAAGAACAGCTTCAT
>N_567
TCATGGGGGGGCTCCAGCTCCTCCTCCACTACAGCGACATC
>N_568
CTCCTCCACTACAGCGACATCCCCATGACCCCGGAGCAGAA
>N_569
GCAGAAGGAGATGATGGAGTCGGTCTATGAGGGGGTGACCC
>N_570
GTCGGTCTATGAGGGGGTGACCCAGCTCAAGGGGATCGTCG
>N_571
GACCTCCTCTCCATCTCCCGCATCGAGGCCAAGGGGTTCGT
>N_572
CTGCAGAAGCGGCCGGTGAACCTCACCTCCCTCTGCGAGGA
>N_573
ACCTCCCTCTGCGAGGAGGTCCGCCATACCCTTCTCCTCCC
>N_574
GTCCGCCATACCCTTCTCCTCCCCCTGTCGGAGCGGGACAT
>N_575
GACGAGGGGTTCTGCCGGCTCGTGGTCCGCAATCTCCTGGA
>N_576
CCGCAATCTCCTGGAAAATGCCATCAAGTTCACGCCGGATG
>N_577
AGTTCACGCCGGATGGCGGGCGAATCGAAATCTCCGGACAC
>N_578
CGAATCGAAATCTCCGGACACGCCGTCGGCCGCAACGAGCT
>N_579
CGCTGCTTCTACCGGGAGTTCCCCGAGAATGTGGAGAAGTC
>N_580
CCCCGAGAATGTGGAGAAGTCGGGGGGGTTCTACCGCCTCG
>N_581
GGGGGGTTCTACCGCCTCGACGTCGCCGACACCGGGGTCGG
>N_582
TCGGCATCCCCGAGGAGGAGCGGGTGCGGATCTTCGAGAAG
>N_583
TTCGAGAAGTTCTACGGCATCGGCGACATCGCCTACCACTC
>N_584
ATCGGCGACATCGCCTACCACTCCTCGGGAAAGACCGGCTA
>N_585
CTACCACTCCTCGGGAAAGACCGGCTACATGTCCAAGGGGT
>N_586
CGGCTACATGTCCAAGGGGTCGGGGCTTGGCCTCTCCATCG
>N_587
GTCAAGGGGATCATGGACGCCCACGGTCACGCCGGATGGCG
>N_588
GACGCCCACGGCGGGATGGTCTGGGTGGAGCCGGGGGCCGG
>N_589
GGGACGGGGAGCGTCTTCTCCCTCATCTTCCCGACGGAATG
>N_590
TCTTCCCGACGGAATGAGGTCTGAGTCCATGGATTCGGCCC
>N_591
GAGGTCTGAGTCCATGGATTCGGCCCTTTCACTCCGTGGCA
>N_592
TCGGCCCTTTCACTCCGTGGCATCACCAAGCACTACGGCTC
>N_593
CCCCAACGGCGCCGGCAAGACCACCATCATCAAGATCCTCA
>N_594
AAAGAGGTGCGCCGCCTCATCGGTGTCGTCCCCCAGGACAA
>N_595
ATCGGTGTCGTCCCCCAGGACAACAACCTGGACCGCTACCT
>N_596
TACCTCACCTGCCGGGAGAACCTGGCCATGCAGGCCCGGCT
>N_597
CACGGCATGGCCCCCGCCGACTACAACCGCCGGATCGACGA
>N_598
CTCAGCGGGCGCCAGCACGACTTCCCCGACACGTTCAGCGG
>N_599
GTCCACCGCCCCCGGGTTCTCTTCCTCGACGAGCCCACCAC
>N_600
CACCGGCCTCGACCCCCAGTCCCGCCGGGCGGTCTGGGAGT
>N_601
CGCCGGGCGGTCTGGGAGTACGTCGACTCGCTGCGGGATTC
>N_602
CTGCGGGATTCCATGACCATCTTCCTCACCACCCACTACAT
>N_603
ATCTTCCTCACCACCCACTACATGGACGAGGCCGACGCCCT
>N_604
GACCGGATCGTCATCATGGACCACGGCCGGGCCCTGGTGGA
>N_605
GACGGGAGCTCCGCGGAGCTCAAGGAGCGGATGGCCCATGC
>N_606
GAGCGGATGGCCCATGCCCACGTCTACGAGCTCCAGTTCCG
>N_607
GAGGCGATGCTCGCCGGCTTCCCCTTCGTCCGGTCGCTCCA
>N_608
TTCCCCTTCGTCCGGTCGCTCCAGCGCGCGGGGGACACCTT
>N_609
CACCTTCCGCCTCTGTCTTGCCGGCGAGGAAAGCCTGAAAC
>N_610
GTCTTGCCGGCGAGGAAAGCCTGAAACCCCTCATGGACGCC
>N_611
CCTGAAACCCCTCATGGACGCCATCGGTACCGAGGATATCC
>N_612
GCCATCGGTACCGAGGATATCCGGAAGCTCTGCCTGCGGGA
>N_613
GGAAGCTCTGCCTGCGGGAGCCGTCCCTGGAGGATGTCTTT
>N_614
GAGCCGTCCCTGGAGGATGTCTTTATCGAGCTGACGGGGCG
>N_615
TCTTTATCGAGCTGACGGGGCGGGAGGTTCGGGAATAATGT
>N_616
GGAGGTTCGGGAATAATGTTCAAGGGTGCCTTCTCCATCTG
>N_617
TTCAAGGGTGCCTTCTCCATCTGGAACCGCGACATGCTGGT
>N_618
GTCGCCTCCCCCCTCACCTTCTACCTCGCCTTCGGTTTTGG
>N_619
TACCTCGCCTTCGGTTTTGGCCTCAAGGGATACATCGCCAA
>N_620
TGGCCTCAAGGGATACATCGCCAACGTGGAGGGGGTCCCCT
>N_621
ATCGCCAACGTGGAGGGGGTCCCCTACACCGTCTTCATGGC
>N_622
GTCTTCATGGCGCCGGGACTCATCACCATGACCGCCGTTTC
>N_623
TTCGACGAGAGCGCCTGGAGCATGTGGTTCCATCGTAAGGT
>N_624
ATGTGGTTCCATCGTAAGGTCCAGCGGACCATCGAGGCGTA
>N_625
CAGCGGACCATCGAGGCGTACCGGGTGACCCCCATCACGGT
>N_626
CGGGTGACCCCCATCACGGTCTACGACATCGTCATCGGCAA
>N_627
GTCTACGACATCGTCATCGGCAAGATCATCTCCGGCTTTAC
>N_628
CAAGATCATCTCCGGCTTTACCCACGGCGCCCTCAAGGGGG
>N_629
CGGCGCCCTCAAGGGGGTGGCGGTGGCTACGGTCATCTTCC
>N_630
GCGGTGGCTACGGTCATCTTCCTCCTGACGGGGTTCCGCGT
>N_631
ATCTTCCTCCTGACGGGGTTCCGCGTCGCGGTGGCCCATCT
>N_632
GCCGGGTACCTCGCCTTCATCGTCCTCGGTTCCATGATCTT
>N_633
GTCCTCGGTTCCATGATCTTCTCCTGTATCGGCACGGTCTG
>N_634
GCGGTACCGTCCTCGATAAGCCGGAGACCATCGGCAAGGTC
>N_635
AAGGTCCAGGCGGTGGTGATCATGCCGCTCATCTTCATGTC
>N_636
TCCGGGGTCTTCTTCCCGGTCTCCTCCTATCCCGCCGGCGT
>N_637
TCCTCCTATCCCGCCGGCGTCCGCGCCTTCGTGACGGCCAT
>N_638
TTCGTGACGGCCATCCCGACCACTGCCCTCTTCGAGGGATC
>N_639
CGCCCTCTCCGCCGCCGTTGCCTTTGCCGGCGCCGTGGCCA
>N_640
GCCTTTGCCGGCGCCGTGGCCATCTTCAACCGGAAAATCGA
>N_641
GCCATCTTCAACCGGAAAATCGAAGAGTAGGGGCGGGGCGC
>N_642
GGAAAATCGAAGAGTAGGGGCGGGGCGCTAAACTTCTTGTG
>N_643
AGTAGGATTTAAAGGATTGTCACACAAACGGAGAACCAAAT
>N_644
ATTGTCACACAAACGGAGAACCAAATGGCCGAAGAATTCAT
>N_645
AACCAAATGGCCGAAGAATTCATACCCAAATGGGTTGCCTG
>N_646
ATTCATACCCAAATGGGTTGCCTGGGAAACCACCCAGAAAT
>N_647
TGGGAAACCACCCAGAAATGCAACCTCAAGTGCGTCCACTG
>N_648
CGTCCACTGCCGCTGTTCTTCCGACATGACCTCCTCCGAAG
>N_649
ATGACCTCCTCCGAAGGGGACTTCACCACTGACGAGGGGAA
>N_650
CCACTGACGAGGGGAAAAAGCTCCTCAAGGAGATCGCCGAC
>N_651
AAAAAGCTCCTCAAGGAGATCGCCGACTTTTCCAAGCCGGT
>N_652
GACTTTTCCAAGCCGGTGGTCGTTCTCTCCGGCGGCGAGCC
>N_653
TCGTTCTCTCCGGCGGCGAGCCCCTCATGCGCAAGGACATC
>N_654
CTGCGGATGTGCATGGCCACCAACGGGGCGCTGGTCACCGA
>N_655
CTGCGCCAGGATGAAGAAGGCCGACATCAAGATGGTCTCCC
>N_656
CTCCCTATCGCTGGACGGCTCCTCCGCCGAGGTCCACGACA
>N_657
ACGGCTCCTCCGCCGAGGTCCACGACAACTTCCGCCAGTGC
>N_658
AACCAGCACGACATCGCCGACACCTTCAAGCTTGCCAAGTC
>N_659
CACCTTCAAGCTTGCCAAGTCCCTGGGGGCCACCGCCTGGT
>N_660
GCCTGGTACATGTTCATGATCGTCCCCACCGGCCGGGGGGA
>N_661
ACCGGCCGGGGGGAGGAGATCATGAACGAGCTCATCACCAA
>N_662
AAGGAGGACTACGAGGAGATCCTGGAGTGGCACTACCAGCA
>N_663
TCCTGGAGTGGCACTACCAGCAGGAGAAGCTGGAGGACGAC
>N_664
CAGGAGAAGCTGGAGGACGACATCCTCATGCGCCCCACCTG
>N_665
ATCCTCATGCGCCCCACCTGCGCCCCCCACTACTACCGGCT
>N_666
GCGCCCCCCACTACTACCGGCTCGTCCCCCAGAAGGCTAAG
>N_667
CGTCCCCCAGAAGGCTAAGGCCGAAGGGGTCAAGTTCGAGC
>N_668
CCGAAGGGGTCAAGTTCGAGCGCCGGTCGCTTACCTTTTCC
>N_669
CTTACCTTTTCCACCGGCGGCGGCAAGGGGTGCATCGCGGC
>N_670
GGCAAGGGGTGCATCGCGGCCCAGACCATCTGCCTCATCGA
>N_671
GCCCAGACCATCTGCCTCATCGACTGCTTCGGCAACGTGAA
>N_672
ACTGCTTCGGCAACGTGAAGCCCTGCTCCTACTTCCACCGC
>N_673
CCCTGCTCCTACTTCCACCGCACCGCCGGCAACGTGAAGGA
>N_674
CGCCGGCAACGTGAAGGAAACCCCCTTCCGGGAGATCTGGG
>N_675
GAAACCCCCTTCCGGGAGATCTGGGAAAACTCCGAGATCTT
>N_676
ATCTGGGAAAACTCCGAGATCTTCAGGGACCTGCGCAACTT
>N_677
GACCTGCGCAACTTCAAGGCCTACAAGGGAAAGTGCGGCGA
>N_678
AAGGGAAAGTGCGGCGAGTGCGAATACCTCAACGTCTGCGG
>N_679
TGCGAATACCTCAACGTCTGCGGTGGCTGCCGTGCCCGAGC
>N_680
GTGCCCGAGCCGACGCGGTGCACGGGGATTACATGGAAGAA
>N_681
GGATTACATGGAAGAAGAGCCGTTCTGCAATTACGTGCCGA
>N_682
GAAGAGCCGTTCTGCAATTACGTGCCGATCCGGTTGCAGAA
>N_683
GCCGATCCGGTTGCAGAAGGCGCAAGAAAAAGCATGAAAAT
>N_684
GCAAGAAAAAGCATGAAAATCTGCCACGGAGACACGGAGGC
>N_685
GCCACGGAGACACGGAGGCACGGAGAAAAGCTGTAAGCTTT
>N_686
GTAAGCTTTTTTGGTTTTAACCCCCGAAAAGGGTTTTTCGA
>N_687
AACCCCCGAAAAGGGTTTTTCGATTTTGCCGTTCTCTGTGC
>N_688
CGTTCTCTGTGCCTCTGTGTCTCTGTGGCGAAGATTTTGAC
>N_689
CTCTGTGGCGAAGATTTTGACTATAATTTTGGAGGATTTCC
>N_690
ACTATAATTTTGGAGGATTTCCTATGAATAATCGTTTTCTC
>N_691
ATGAATAATCGTTTTCTCGACGCCTGCTGGGGGAAGCCCGT
>N_692
TCGACGCCTGCTGGGGGAAGCCCGTTGACCGCACCCCGGTG
>N_693
GGCTCATGCGCCAGGCGGGGCGCTATCTCCCCGAGTACATG
>N_694
CCAAGTGCACCTTCCTGGAGCTCTGCAAGACCCCGGAGCTG
>N_695
CAAGACCCCGGAGCTGGCGGCCGAGGTGACCATCCAGCCCA
>N_696
GCCGAGGTGACCATCCAGCCCATCGACATTCTTGGTGTCGA
>N_697
ATCCTCTTCTCCGACATCCTCACCCCGGTGGAGCCCATGGG
>N_698
CCCATGGGGCTGAAGCTCGACTTCGTCCCCGGCCCGGTCTT
>N_699
GACTTCGTCCCCGGCCCGGTCTTCGAGAATCCGGTCCGCAC
>N_700
CTTCGAGAATCCGGTCCGCACCATGGCCGATGTCGAAAAGC
>N_701
GTCCGCACCATGGCCGATGTCGAAAAGCTCCGGATCCCGAA
>N_702
GAAAAGCTCCGGATCCCGAACCCCGAGGAGGATGTTCCCTA
>N_703
CGAACCCCGAGGAGGATGTTCCCTACGTCCTGGAGACCATC
>N_704
TGGAGACCATCAAGATCCTTCGCCGGGAGCTGGCGGGCCGG
>N_705
CATGGTGGAGGGAAAGGGGTCCAAGGACTGGGCCACCATCA
>N_706
AGGACTGGGCCACCATCAAGCGGATGATGTACGCCGCCCCC
>N_707
CGGATGATGTACGCCGCCCCCGAGGTCTACGCCGCCCTCAT
>N_708
CCCGAGGTCTACGCCGCCCTCATGGAGAAGGTGACCGTGAT
>N_709
CGCCCTCATGGAGAAGGTGACCGTGATGGACATGGAGTACC
>N_710
CCGTGATGGACATGGAGTACCTGAACGCCCAGATCCGGGCC
>N_711
GGCGCCCAGGCGATCCAGATCTTCGACACCTGGGGCGGGGT
>N_712
GACACCTGGGGCGGGGTCCTCTCCCCCACCGACTATGAAAA
>N_713
CCCACCGACTATGAAAAGTTCGTTCTCCCCTACACCCAGAA
>N_714
TTCTCCCCTACACCCAGAAGCTCATCAACGGCCTGAACCGC
>N_715
CTCATCAACGGCCTGAACCGCGAGAACACCCCGGTGATCCA
>N_716
GAGAACACCCCGGTGATCCACTTCGTCAAGGGGGCCGGCAC
>N_717
TCAAGGGGGCCGGCACCATGCTGGAGACGGTCCAGAAGGCC
>N_718
CCGGTGGCGACGTCATGGGGCTCGACTGGCACGTGAATCTG
>N_719
GGCTCGACTGGCACGTGAATCTGGGGAAGGCCCGGGACGTG
>N_720
AAGGTGGCCGTCCAGGGGAACCTGGACCCCACGGTCCTCTA
>N_721
AACCTGGACCCCACGGTCCTCTACGCCCCCAAAGGGGTCAT
>N_722
CTCTACGCCCCCAAAGGGGTCATCGAGTCCGAGGTGAAGCG
>N_723
GCCGGCCGCCCCGGCCATATCTTCAATCTGGGGCACGGCAT
>N_724
GCCATATCTTCAATCTGGGGCACGGCATCCTCCCCTCGGTG
>N_725
CTCGGTGCCGCCGGAGAATGCCATCCACATGGTCGACTGCG
>N_726
GAGAATGCCATCCACATGGTCGACTGCGTGCACCGGCTGTC
>N_727
CAGCGGTAGCCGGCAGGGAACCGCGGAGAACGCGAAAGGGA
>N_728
CGCGGAGAACGCGAAAGGGACGGTCGAGATGACCGTCCCTT
>N_729
GATGACCGTCCCTTTTTTTGCGTCCGGCTCCGGAGGAAGCG
>N_730
GGGAGGAGCGGCCGAAGGTTCGCGCCAGGTCGTTGTCGATG
>N_731
CGCCAGGTCGTTGTCGATGACGTAGATGCAGACCTCTTTCG
>N_732
GTAGATGCAGACCTCTTTCGCCCCGTGCTTGTTGTAGCGGA
>N_733
TCGCCCCGTGCTTGTTGTAGCGGAACTTGGTGCAGAGGTTG
>N_734
GGAACTTGGTGCAGAGGTTGCCGATGAGGAAGGAGACGTCG
>N_735
GTTGCCGATGAGGAAGGAGACGTCGTCCCGGATCCGCTTGT
>N_736
AAGGAGACGTCGTCCCGGATCCGCTTGTCGTAGGTCTTGAA
>N_737
TTGTCGTAGGTCTTGAACTCCTCCCGGCCGAAATCCTTGAT
>N_738
GAACTCCTCCCGGCCGAAATCCTTGATGGCACGCCGGAAGT
>N_739
GATGGCACGCCGGAAGTTGGCGTTGTCGAGGAACGGATCCA
>N_740
AAGTTGGCGTTGTCGAGGAACGGATCCAGGGCCTTTTCCTT
>N_741
CTTTTCCTTGAGGTTGAAGACGTAGCGCTCGAAGAGGGTCT
>N_742
ACGTAGCGCTCGAAGAGGGTCTGGTAGAGCCTGGTTTCGGT
>N_743
TAGAGCCTGGTTTCGGTGATCTTTTTCCCTTCGGAGAGGAT
>N_744
TTTCCCTTCGGAGAGGATTTCCTGGGAGAGGGTCCGGGAGG
>N_745
AGGATTTCCTGGGAGAGGGTCCGGGAGGCGTACTCCTTCTG
>N_746
GGCGTACTCCTTCTGGGTGTCGCGCCGGAAGACGAGCCGGT
>N_747
GCTCGGGGGGCGCCTCGCTTCCCAGGAGCCGGGTCTCGATC
>N_748
GATCCCCTCGAAGAAGGTGTCGGTGATCGGGAGTTTCTCTC
>N_749
GTGTCGGTGATCGGGAGTTTCTCTCCGGTCCAGGTGTTCTT
>N_750
GTCCAGGTGTTCTTCTCCACCACCCCCGGCTCGAAGTTGAC
>N_751
TTGACGGCGAAGAGGTAGTTCTGCACCTCCCGGGAGATCTG
>N_752
TTCTGCACCTCCCGGGAGATCTGCTCCTCGTTGTAGTAGTA
>N_753
AGAATGGTGAAGTTGTAAAGCCGCACCACCGAGTCGAGGAA
>N_754
CGCACCACCGAGTCGAGGAACCCGTCGGGGATCTGGCGCCC
>N_755
GTGAAGTAATTGGTGAGGATCGTCATCGTGATCATCTTGTC
>N_756
GTCATCGTGATCATCTTGTCCTTGCGGGCGAAGGTGGAGTA
>N_757
GAGTAGAAGTCGCCGAAGATCTTGATGGCGTCGCGTCCGGA
>N_758
GTCCGGAGAAGCCGCTGTCTCCCTCGTTCTCGCTCTCGGCG
>N_759
GGTGAGGAGCTTGCGGTCCTCCTCCGTGAGCCAGGGGGGGA
>N_760
TGAGCCAGGGGGGGATGTGGCCGGTGTAGATCTCCATCTTG
>N_761
TAGATCTCCATCTTGAGGAGCTGGAGGTTGAAGTCGCAGTA
>N_762
GAGGAGCTGGAGGTTGAAGTCGCAGTACTGGCTGTAGCGGT
>N_763
CAGTACTGGCTGTAGCGGTGCGGCTCGGGAATCCAGTCGTG
>N_764
GGCTCGGGAATCCAGTCGTGCATGGCGAGGGAGCGCTCCCG
>N_765
ATCCGGGCGAAGTTGTGGAGCACCCGCGGCAGGAAGCTGTG
>N_766
TCTGCTTCCCGAAGATGGTGCGGTAGATCTGCACCTCGGTA
>N_767
CTGCACCTCGGTATTAAGGTCGAGGATGTACGGCACCTTGA
>N_768
ATGTACGGCACCTTGATGTACTCGATCCGGTCGAGGAACGA
>N_769
TCGATCCGGTCGAGGAACGACTGATAGCTCTCGATGTTCTT
>N_770
GACTGATAGCTCTCGATGTTCTTCTTGTCCTCGGGGTTCAT
>N_771
TTCTTCTTGTCCTCGGGGTTCATGAGGGCGAGGAAGAGGGA
>N_772
GAAGAGGGAGTCCACGTTCTCCTCCAGGTCGTCGACCTTGT
>N_773
AGGTCGTCGACCTTGTGGATCCCTTCGCTGACGATGTTGTG
>N_774
TCGCTGACGATGTTGTGGAGCTCGATGAGCCGGTCGGTGTT
>N_775
ATGAGCCGGTCGGTGTTGTGCCCCTTGATGTCCATGAGGGC
>N_776
CCCCTTGATGTCCATGAGGGCGTAGATGCCGTTGTTGGTCT
>N_777
GCGTAGATGCCGTTGTTGGTCTTGGCGTACTGGGAGAAGAG
>N_778
GCGTACTGGGAGAAGAGGTACTTGACCTGGTTGGAGTCGCG
>N_779
GAGCATCTCGTTGGTGAAGACGTTCTGGCGCATCGGCTTGT
>N_780
GTTCTGGCGCATCGGCTTGTCGCCGGGGTTGAAGACGCTGA
>N_781
GGGGTTGAAGACGCTGATCCCCTCGCCGAGACGGCGGTTGA
>N_782
GCGTAGAGCATCCGCAGGACCTCCTTGGGGCTTCCGAGCCG
>N_783
GGAGCGCCTGGTAGAGGGAACTGCAGATGGTGCACGAGGTG
>N_784
ACGAGGTGTTGCGGAAGACCCACTCGTACTCCTTTTCGGTG
>N_785
TACTCCTTTTCGGTGAAGAGCCGCCACTTCATCTCGTCGTT
>N_786
CGCCACTTCATCTCGTCGTTCTTGAAGAGATCGTCGAAGAA
>N_787
CCGGAGCTGCTTCGGTAAGACGAGGATCGGGTTGTCGTGGG
>N_788
TAAGACGAGGATCGGGTTGTCGTGGGAAGGGCACGGCACCT
>N_789
CTCGATGATGTCGTCCCCCACGTGGAATGCCTGCTCGGCCT
>N_790
GCCTGCTCGGCCTCCAGGAGCTCCTCCTGGTTGAACTCGTG
>N_791
AGGAGCTCCTCCTGGTTGAACTCGTGCTCCTCCAGGAGGCG
>N_792
GGAGAGCTTGTCGAGGAAGACCGCGGTCTCGTGGCGGGTGA
>N_793
GCCGCCAAAGGCTTGGCGGTCAAGGCGCCAGATCGCCTCGT
>N_794
GGCGCCAGATCGCCTCGTAGCGCATCCCCTGGTCGGTGTTG
>N_795
CATCCCCTGGTCGGTGTTGACGTAGTTCTCGAACTTGAGGA
>N_796
GGAGGTTGTTGAGGAAGGTGCTCTTGCCGCTCCCCGGCGGC
>N_797
CTCTTGCCGCTCCCCGGCGGCCCCTCGAAGACGTAGATCTT
>N_798
TCGAAGACGTAGATCTTGTTCTGCTGGGCCCCGCGCCGGAG
>N_799
GGCCCCGCGCCGGAGGGAGTCGACCAGATTCACGAAACGGT
>N_800
CAGATTCACGAAACGGTTGGCAAAGAGCCGGTCGGCGAAGA
>N_801
GCGAAGAAGGGGTTGTCGGTCGCCTCCGCGAAGAGGGGGCG
>N_802
CCTCCGCGAAGAGGGGGCGGCAGTCGTAGAAGTTGTACTGG
>N_803
CGGCAGTCGTAGAAGTTGTACTGGATCGACTCCGGGTCGTC
>N_804
CTCCGGGTCGTCGGGGTACTCGTCCCCCCGCCGGGTGATGT
>N_805
CCCCCCGCCGGGTGATGTGACTCATCACCATGTCGTGGAAG
>N_806
GATGTGACTCATCACCATGTCGTGGAAGACCTGGAAGACGT
>N_807
GTCGTGGAAGACCTGGAAGACGTTGCGGACCACGCGGCTGG
>N_808
GCCACGAGAACCCCGAGGAACTCCTCGAAGGGGATCGCCCC
>N_809
AGGAACTCCTCGAAGGGGATCGCCCCCCGGTGCTCCCGGCC
>N_810
CCGGCCGCCGAGGCTCCGGTCGATATGCTGCAGTGCCTGTG
>N_811
GATATGCTGCAGTGCCTGTGCAATGGTGTCCATGGGCTGAT
>N_812
AATGGTGTCCATGGGCTGATCCATCAGAGAACGGTTCGCGA
>N_813
AGAACGGTTCGCGAAAGGGTCCGGTTCTCCATGGTGTAGAC
>N_814
CCGGTTCTCCATGGTGTAGACGAACCGGCGCCAGTGGATCT
>N_815
ACGAACCGGCGCCAGTGGATCTTCTTCTCTTCTTCCCGCGT
>N_816
GTCTTCACCGCCTCCTCGGGCGGGGGGAGCCCCGCCTCGGT
>N_817
GGGGGGAGCCCCGCCTCGGTCGTTTCCAGCTTCACCGGTCC
>N_818
TCGTTTCCAGCTTCACCGGTCCCCCCCAGAGGTACTCGATC
>N_819
ACCGGTCCCCCCCAGAGGTACTCGATCCCCATGAGGGAGTT
>N_820
GATCCCCATGAGGGAGTTGGCAATGAAGTCCTTCACCAGCG
>N_821
GCAATGAAGTCCTTCACCAGCGGCTTTCCCTCGAAGGTGTG
>N_822
AGGTAGAGGTACTCCCCTCCCCCCTTCTTCGGATCAACCTC
>N_823
TGGTAGAGGGCGTCGAGGAGCATCTCCCGGTAGGCCTCGGC
>N_824
GAGGAGCATCTCCCGGTAGGCCTCGGCCTTGCGGCTCTTAA
>N_825
CTCGGCCTTGCGGCTCTTAACGTAGTACTGCCAGCGCATCC
>N_826
CCAGCGCATCCGCGCCTTGTCGAGCCGCTTGCCGACCACGA
>N_827
TCGTGGCGGTCGACGAAGTCCTGGTCGACGTAGCGGGTGAT
>N_828
CGAAGTCCTGGTCGACGTAGCGGGTGATGAACGAGAAGTCG
>N_829
CGAGAAGTCGCAGAGGTTCTCCCGCACCGCGAAGATGAACT
>N_830
TCCCGCACCGCGAAGATGAACTCCCGCCCCGTGCCGGTGGC
>N_831
ATCGAACTTCTTCCGGGAGTCGATGTCGGCGAGGCGCTGGA
>N_832
GGGAGTCGATGTCGGCGAGGCGCTGGAATTCAAGGGAAATC
>N_833
CGCTGGAATTCAAGGGAAATCCGTCCCTTGTCGGCCATCTC
>N_834
TCCCTTGTCGGCCATCTCCTCGATCTGCTGGAAGAGCCGCA
>N_835
TCCTCGATCTGCTGGAAGAGCCGCATCCCGATGGCGTAGGG
>N_836
GGGTTGAGGCCGACCCGCGGCAACGAGGTGACCCCCGAGTG
>N_837
CGAGGTGACCCCCGAGTGGACCCGGGCGAAGTCGACCTCGT
>N_838
CCGGCGATCCGCTCATCGGTCAGGAAGAGCGTCTCATGCCA
>N_839
GATCTGGGGCTGGAAGTAGACCGAGGTCGACCGGACCACCT
>N_840
ACCGAGGTCGACCGGACCACCTCCAGCACCCCCTTCATCCA
>N_841
ACCTCCAGCACCCCCTTCATCCACCGGTTCTCGTCCCGGTT
>N_842
TTCAGGAACGGCGACTGCTCCATGATGAACTGCATGAGGTC
>N_843
CATGATGAACTGCATGAGGTCGAGCCGCTGCGCCTTCTTCT
>N_844
TCGAGCCGCTGCGCCTTCTTCTCCTTAAGGCTCTTGAGGAA
>N_845
TTAAGGCTCTTGAGGAAGAGCGCCTCGAACTCCGGATGCTT
>N_846
AGCGCCTCGAACTCCGGATGCTTCACCACCACGTCGGCAAA
>N_847
TTCGCCGAGCTCCGGGTTGTCCCGCAGGCACTGGTTGTAGC
>N_848
CCCGCAGGCACTGGTTGTAGCGCTCGATCTCCTTGACGTAG
>N_849
CTTCACCGTCTGGAGGAAGACGTCGAAGTAGTAGTCGAGCC
>N_850
GAAGACGTCGAAGTAGTAGTCGAGCCGTCGGGAGAAGGGGG
>N_851
AGAAGGGGGGGCGCTCTCCCCGGAAGTGCCCCGAGAGGACA
>N_852
CCGGAAGTGCCCCGAGAGGACATCGAAGTATCCCACCAGGT
>N_853
GAAGTATCCCACCAGGTTGTCGATGGAGCGGGCGAACTCGA
>N_854
GGAGCGGGCGAACTCGATGACGTAGTCGACCCAGCGGCCGT
>N_855
GCTTGTCGGCCAGGGCCTTGCCGGTCAGGTCGTATTCCCAG
>N_856
TGGCGGAAGAAGATGTTGTTCTGGAAGAAGTCGATGTGGGC
>N_857
CTGGAAGAAGTCGATGTGGGCCAGCACGTGATAGAAGATCA
>N_858
GCCAGCACGTGATAGAAGATCATCACGTTGAGCCAGTCGGG
>N_859
GAGCCAGTCGGGGTTGTTGTCGTTGTAGAAGGAGATGGGGG
>N_860
TGTAGAAGGAGATGGGGGGACGGGTATTGATGACCGTCTCG
>N_861
GGGGGGACGGGTATTGATGACCGTCTCGTAGGGGTTGTGGG
>N_862
TAGGGGTTGTGGGGGTAGAGCTCGTACTTCCCCTTCTCCTT
>N_863
AGCTCGTACTTCCCCTTCTCCTTCAGCACCTCCACGTCATG
>N_864
CAGCACCTCCACGTCATGGACCCAGTAGTCGTAGAGGGTCG
>N_865
ACCCAGTAGTCGTAGAGGGTCGGGATCATCACCTTCGGGTG
>N_866
ATCATCACCTTCGGGTGGAGCTCCAGCATGTCCCGGTTGGT
>N_867
CAGCATGTCCCGGTTGGTGACGATGTATTCGAGGGTTTCGT
>N_868
GACGATGTATTCGAGGGTTTCGTCCGAGAAGCGCAGCCCCG
>N_869
TCGCGAGCCCGCTCCTTGCACCCCTCCATGATCGATTTCGT
>N_870
TCCATGATCGATTTCGTATGCTGGTCAATGAGTTGCATAGC
>N_871
GTATGCTGGTCAATGAGTTGCATAGCTCAAAATCTCAGGAA
>N_872
TGAGTTGCATAGCTCAAAATCTCAGGAAATAAGCCGTCTGA
>N_873
TCAAAATCTCAGGAAATAAGCCGTCTGATCCCGTCGATAAC
>N_874
CCGTCTGATCCCGTCGATAACCCGCGTCTCGTCGGCGTCTT
>N_875
AACCCGCGTCTCGTCGGCGTCTTCCCCCATGACGTCCAGCC
>N_876
ATGACGTCCAGCCGGAGGAGCTCCTGCTTTTCCTCCAGGAG
>N_877
TCCTGCTTTTCCTCCAGGAGCCCCGATTTCTTGAGGTAGCG
>N_878
CTTGAGGTAGCGCTCTACCTCGGTGTTGCCGCTGGAGCCGT
>N_879
CTCGGTGTTGCCGCTGGAGCCGTAGGTATGCTCGGCGATGG
>N_880
GTATGCTCGGCGATGGTGATCCCGACCCGGTTGGCGTAGGT
>N_881
GGTGATCCCGACCCGGTTGGCGTAGGTGAGCATCCGCCGCA
>N_882
CGCCGCAGCTCGGGGATGGTCTCCTCGCCGTTGGTGTCCCA
>N_883
GGTCTCCTCGCCGTTGGTGTCCCAGTCGTCGCCGTCGGTGC
>N_884
GCCGTCGGTGCCGTGGAAGACGTAGATATTGTAATCCTTGG
>N_885
GAAGACGTAGATATTGTAATCCTTGGCCAGGCTCTCTTTCT
>N_886
CTTGGCCAGGCTCTCTTTCTCCACGATGTCGTTCACGAGCC
>N_887
ACCCGGGTTCCCCCCGCCACCTGGAGGTTGTAGTAGGTGTA
>N_888
GTTGTAGTAGGTGTAGAAGTCCGGCACCTCCCGCGCGTCGT
>N_889
TCGTGGAGGACGAACCGCGACTCCACCTGCCTGGCGAACTG
>N_890
GACTCCACCTGCCTGGCGAACTGGTAGAGGAGCCAGCTGTA
>N_891
TAGAGGAGCCAGCTGTAGATCAGCACGTGCTGCGAGCAGAT
>N_892
TCGCCTTCCCCTCCATGGAGCCCGAGTAGTCACGGACGAAG
>N_893
GTAGTCACGGACGAAGAAGACGAGGGCCTGGGACTCGTACT
>N_894
AAGAAGACGAGGGCCTGGGACTCGTACTCCAGCTCCCGGGA
>N_895
CCAGCTCCCGGGAGAGGATGCGGTAGATCCGGTCCCGGGGG
>N_896
GTAGATCCGGTCCCGGGGGTCGATGAGGAGACGGGTCGTGT
>N_897
GATGAGGAGACGGGTCGTGTCGATCTCCGAGACGTCATCGA
>N_898
TCCGAGACGTCATCGATGGTCCCGAGGTTGATGTTCGTCTC
>N_899
CGCCGCAGGGTCTGCTTCTTCTCCAGGACCTGACCGAAGCC
>N_900
TCTCCAGGACCTGACCGAAGCCGCGGTTGCGGTCGGTGAGG
>N_901
ACCGAAGCCGCGGTTGCGGTCGGTGAGGTCGTAGGTGTAGT
>N_902
GGGAGAGGGAGCTCTTCTTCCCCTTTTCCTTCAGGTTCGGG
>N_903
GGGAGGTTGAACCGCTCGGTCAGGATCCGTCCCAGGTCGTA
>N_904
CAGGTCGTAGGCGGAGGATTCCAGCTCGTGCCCCTCCCCTT
>N_905
CCGCCGTGCCGCTCCCCCCTCCTTTTCGGGGCGGACCGGCT
>N_906
CCCCCCATCGACTCGTCTTCCTCCGGCGGGGTGGGGGCCCG
>N_907
GGGGCCCGGTCGTGGATCAGCTTCTCCTCCACGGTGGTCGG
>N_908
AGCTTCTCCTCCACGGTGGTCGGGACCACCACGAACTTCTC
>N_909
CGGGACCACCACGAACTTCTCCTTCCCCCCCTTCCCCGGCT
>N_910
GGCTTGATCAGCTTGCCGATCCGGATCTTGCGGGGAAAACC
>N_911
GCTCGTCCAGGGAACGGATGCGGGTGGTGTAGGACTCCGCG
>N_912
CGGATGCGGGTGGTGTAGGACTCCGCGGGCCCGGAGGAAAG
>N_913
CCGGAGGAAAGGGAGGAGAGCTCCCATAGTTCAATGGATTT
>N_914
TAGTTCAATGGATTTGGAATCTTCGGGTTTCATGGTGGTTT
>N_915
TTCGGGTTTCATGGTGGTTTCGAACCATTGGGAAACGTGGA
>N_916
GGTTTCGAACCATTGGGAAACGTGGATTTTTCGCAATCGTG
>N_917
TTTTTCGCAATCGTGAAGATCAACGCCGGGATTGCGGAACG
>N_918
GAAGATCAACGCCGGGATTGCGGAACGGCCCCGTTTCTCTC
>N_919
TGCGGAACGGCCCCGTTTCTCTCTATATTTCATCCTCTTGG
>N_920
ATATTTCATCCTCTTGGGTGCAGAAGTACTCTATCGTCTTC
>N_921
CAGAAGTACTCTATCGTCTTCTGGGCGCAGGTGCGGCAGTA
>N_922
TCGTCTTCTGGGCGCAGGTGCGGCAGTAGCCGAGCTTCTTG
>N_923
CAGTAGCCGAGCTTCTTGAGCATGGTGTCGACCATCCGGTC
>N_924
CATGGTGTCGACCATCCGGTCGTAGAGTTTCTGATTCTCCT
>N_925
TCGTAGAGTTTCTGATTCTCCTCATTGGTCCGGTTGGCCAG
>N_926
GACTTGAGCCGCACGTCGGTCACCGCCTTCACCAGCTCCAG
>N_927
GTCACCGCCTTCACCAGCTCCAGGTTGTCCATGAAGTCGTA
>N_928
CATGAAGTCGTAGTTGGGATCGACGGAGATCTTCTGGCCGT
>N_929
GAGATCTTCTGGCCGTAGATCTTGCGGATGGAGGTCCGGAA
>N_930
TAGATCTTGCGGATGGAGGTCCGGAAGCTCTCCCGCTGCTC
>N_931
CTCTCCCGCTGCTCGTCGGTCTTGAGGCCGAGACGGTCCTC
>N_932
TCGATCTTCAGGGCCCGGATCTCGCCGGTCTGGGGGTCCTT
>N_933
ATCTCGCCGGTCTGGGGGTCCTTGTACTTCCACATCTTGTC
>N_934
TCGGCGTCGACACCGATGATCATGTTTACGTAGTTCATGAC
>N_935
ATGATCATGTTTACGTAGTTCATGACATCCTTGCGGATGGC
>N_936
GTAGGGCTCGTCCATGTAGGCGTTGAACATCTCGGTCATGA
>N_937
TTGAACATCTCGGTCATGATCCGCTCGCGGTAGAGGCTCTT
>N_938
CGGTAGAGGCTCTTGGCGGTCTTGAGGTCCTCCAGGTACTT
>N_939
GTCTTGAGGTCCTCCAGGTACTTGGCCCGGTCGTTCTGGTC
>N_940
CCGGTCGTTCTGGTCGGAGACGTAGTCGAGGACGATCCGCT
>N_941
CCGCTCCATGGCCCGGAAGACGTCGTGGGCCACCATGCAGC
>N_942
ATGCAGCGCCCCTCGTTGGTCTCGGAGCTCTCCACCAGGAG
>N_943
TCGGAGCTCTCCACCAGGAGCTGGATCGCCCGCCCCAGGTT
>N_944
CCCAGGTTCCGCTGGCCAAGCCCCTTCTGGCCGAAACGCTT
>N_945
CCGAAACGCTTGGTGATGTCCTGCTCCTGGTTGAGGAGATC
>N_946
CTGCTCCTGGTTGAGGAGATCCACCACCTCGGCCAGGGTCT
>N_947
TTCTCGCCGGCGATCTCTCCCGCCGCCAGCTTCATGGTCTC
>N_948
CCCGCCGCCAGCTTCATGGTCTCGATGGGGGTGAGCTTTTC
>N_949
ATGGTCTCGATGGGGGTGAGCTTTTCAGAGCGGGGGAGCCG
>N_950
AGCTTTTCAGAGCGGGGGAGCCGCGTCAGCACCGCCGAAAC
>N_951
CACCGCCGAAACGCTCGCCGCGTAGTTCAGGTTCGGGTCTT
>N_952
CTCGCCGCGTAGTTCAGGTTCGGGTCTTCGTGGAGCTCCTC
>N_953
CTTCGTGGAGCTCCTCGCGGCTGAGGGTGGTCTTGGTCTCG
>N_954
CTTGGTCTCGCCGCCGATGGCGTAGTCGGTGAGGCTCTCCT
>N_955
CGATGGCGTAGTCGGTGAGGCTCTCCTGCATCTTGTAGTTG
>N_956
GTAGTTGGTGTTGTGGGAGACGTAGCAGATGCGGCAGCGGT
>N_957
TCGATGATCGGCGCCTCCTCCTTCTCGGCCAGGAAGCGGTT
>N_958
TCGGCCAGGAAGCGGTTGAACTCGGCGTTGTTGCTCGTGGC
>N_959
GGTTGAACTCGGCGTTGTTGCTCGTGGCGATGATGAGGGTG
>N_960
TCGATCTCGATCACCCGGTTCTGGATGACGCCAAGGTAGAC
>N_961
CTGGATGACGCCAAGGTAGACCTGCACCAGGTCCTTCTTGT
>N_962
TCCTTCTTGTTCTTGTAGATCTCGTCGGAGAAGTGGATGCC
>N_963
TCTCGTCGGAGAAGTGGATGCCGCCACCGGCCACCCGGGCC
>N_964
CAGGGCCCCGCGGCGCAGGTCGAAACGGTAGGGGTTGTTGA
>N_965
ATGTGGAGCAGTCGCTGGATCGACTCCTCGCCGAGGAGGTC
>N_966
TCCACGGCGCTGGAGGTGATCTTGTCCTTGGCGGCGTACTT
>N_967
GGCGGCGTACTTGCCGGTGACGGTCCCCAGGGTTTCGGTGA
>N_968
GGTGACGGTCCCCAGGGTTTCGGTGAGGGGGACCGGAATGA
>N_969
CCGGAATGATCTCGATGAATCTGAGCATCTGGGCCACGTCA
>N_970
GATGAATCTGAGCATCTGGGCCACGTCACCGCCGGTGAAGT
>N_971
ACGTCACCGCCGGTGAAGTTCCGGATGTCGTTCCAGATGTA
>N_972
GGATGTCGTTCCAGATGTAGCCGCTGCAGGCCCCCAGCGGC
>N_973
TCGAAGCCGAACTCCCGGACCAGATACGCCTCGGTCTCGTC
>N_974
CTCGGTCTCGTCCCGGCTCTCCAGGAGGTTCATGGCGAGGA
>N_975
CAGGAGGTTCATGGCGAGGACCATGGGGTCTTCGTAGGTCT
>N_976
ACCATGGGGTCTTCGTAGGTCTGGGACTCGATGACGCCGAT
>N_977
CGCCGATCCTGCCGTAGCTCCCGAGCTGCTCCATCCCGACG
>N_978
CCGACGAAGCGGAAGGTGTACTTCCGGTTCTCCGGGCGGGC
>N_979
CTTCCGGTTCTCCGGGCGGGCGAGGAATTCGCGGTAACGGG
>N_980
GAGGAATTCGCGGTAACGGGCGCAGACATACTCGACGACGA
>N_981
ACATACTCGACGACGAAGGTCTTGCCGTTGCCCGGCTCCCC
>N_982
GCCCGGCTCCCCCACCAGGACAAAGGCCATCTCCTTGGAGG
>N_983
AGGCCATCTCCTTGGAGGAGCCCCCCTCCGCCGCGTCCTTG
>N_984
CGCGTCCTTGACGAAGGAGACGAAGCTGTTGATCTCGTCGT
>N_985
AAGCTGTTGATCTCGTCGTACATCCCGACGGGGTGCTTGCG
>N_986
AAGATCCGGAAGTCGTAGGTCATCCGGCCGTTCACCACCAC
>N_987
ATCCGGCCGTTCACCACCACCTTGTCGATCCCCGCCTCCAG
>N_988
TCGATCCCCGCCTCCAGGATCATCCGGGATACCCCCTGAAA
>N_989
GCTGGGCCAGCGTCCCGATGCTGTTACCGTTCATCGTCTTT
>N_990
GTTACCGTTCATCGTCTTTTCCCCTCCCTCGTCGCTGCGGG
>N_991
GCTGCGGGATCCCGGGGCATCCCCCCGTCGTTTATTAATTA
>N_992
CCCGTCGTTTATTAATTATACACAATTTTCCCGGGCGCCAA
>N_993
TACACAATTTTCCCGGGCGCCAAGGAGAGGAGGTTATTTTT
>N_994
AGGAGGTTATTTTTTTAAAACGAATAATATGAGTTAAATCA
>N_995
ACGAATAATATGAGTTAAATCAATGTATTGGGTGGGGTGAA
>N_996
TATTGGGTGGGGTGAAAGGACGGTGGGAACGAGGGGGATCA
>N_997
ACGGTGGGAACGAGGGGGATCAAAAAAAGGGAGGGAACCGA
>N_998
GATCAAAAAAAGGGAGGGAACCGAAGTCCCCTCCCTTTCGT
>N_999
AACCGAAGTCCCCTCCCTTTCGTCTGCAGCCGGTGGATGAC
>N_1000
CGTCTGCAGCCGGTGGATGACCGGGCGGCGCACTACATCAT
>N_1001
ACTACATCATGCCGCCCATTCCACCCATGCCCCCCATGCCG
>N_1002
TTCCACCCATGCCCCCCATGCCGCCGGGCATGGCCGGCATG
>N_1003
CGCGGCTTTTCGGCGATCATCGCCTCGGTGGTCAGCATGAG
>N_1004
ACCTTGGTCGGGTCGATGATCCCGGCGGCGAGCATGTCGAC
>N_1005
GCGGCGAGCATGTCGACATACTCGTCGTCGGCGGCGTTGTA
>N_1006
GACATACTCGTCGTCGGCGGCGTTGTAGCCGAAGGCGTCCT
>N_1007
CGAAGGCGTCCTTGCCGTTTCTCACCTTGTCGACCACGATG
>N_1008
GATCGGCGCCTCAAGGGAGGCCTTGATGACGTTGACGCCGA
>N_1009
ACGCGGGCCTTCTTCTCCTTCATCTCGGTTTCGGTGGCGGC
>N_1010
TTGGCGAGGCGCTCCTGGAGCTTCTCGCGGTCGTAGTCGCT
>N_1011
TCGCTGGTGGTCTCTTCGATCTGGGCGCGGATCTGCTTCAC
>N_1012
GGGCGCGGATCTGCTTCACGCGGCCCTGGATGTCGGTCTCG
>N_1013
GTCGATGATGGTGGTGTTGTCCTTGTCGATGGTGACGCGCT
>N_1014
ACGCGCTTGGCGACGCCGAGCATGTCCATGGTGGTGTTCTC
>N_1015
AGCATGTCCATGGTGGTGTTCTCGAGCTTGAAGCCGATTTC
>N_1016
TGGTGTTCTCGAGCTTGAAGCCGATTTCTTCGGAGATCACC
>N_1017
CTTGCCGCCGGTGAGGATGGCGATGTCTTCCAGCATCGCCT
>N_1018
ACGCCGCGGAGCTTGTTCACCACCAGGGTGGCCAGGGCCTC
>N_1019
GCCGCTCTTGGCGGTCTGCTCAAGAACCGGGAGGAGGTCCT
>N_1020
CTCAAGAACCGGGAGGAGGTCCTTCATGTTGGAGATCTTCT
>N_1021
AGGTCCTTCATGTTGGAGATCTTCTTGTCGTGGATCAGGAT
>N_1022
GAGATCTTCTTGTCGTGGATCAGGATCATGACGTTCTCGAG
>N_1023
TTCTCGAGGGACGCCTCCATCCGCTCCGGATCGGTCACGAA
>N_1024
CGAAGTAGGGGGAGAGGTAGCCGCGGTCGAACTGCATCCCT
>N_1025
CTGCATCCCTTCCACGGTCTCGAGGCTGGTCTCCATCGCCT
>N_1026
TCGAGGCTGGTCTCCATCGCCTTGGCTTCCTCGACGGTGAT
>N_1027
CGGTGATGACCCCTTCCTTGCCGACCTTCTCCATCGCCTGG
>N_1028
GCGATGATGTCGCCGATGGTCTTGTCGTTGTTGGCGGAGAT
>N_1029
GATGGTCTTGTCGTTGTTGGCGGAGATGGTGCCGACCTGGG
>N_1030
GGAGATGGTGCCGACCTGGGCGATCTCCTTGTGGTCCTTGA
>N_1031
CTGGGCGATCTCCTTGTGGTCCTTGATCGGCTTGGAGATCT
>N_1032
TCCTTGATCGGCTTGGAGATCTTCTGGAGCTCGGCCACGAT
>N_1033
TGGAGCTCGGCCACGATGGTCTCCACGGCCTTGTCGATGCC
>N_1034
TTGTCGATGCCGCGCTTGATCTCCATCGGGTTGTGGCCGGC
>N_1035
CGGCGGCCACCAGCTTGGAGCCCTGGCGGTAGATGGCCTGG
>N_1036
TCACCGGCAACGTCGGAGGTCTTGGAGGCGACTTCCTTCAC
>N_1037
CTTGGAGGCGACTTCCTTCACCAGCTGCGCTCCCATGTTCT
>N_1038
ACCAGCTGCGCTCCCATGTTCTCGAACTTGTCCTCCAGCTC
>N_1039
CTCGAACTTGTCCTCCAGCTCGATCTCCTTGGCGACGGTGA
>N_1040
ACGCCGTCCTTGGTGATGAGCGGGGAGCCGAACGACTTCTC
>N_1041
GCCGAACGACTTCTCGATGACCACGTTGCGCCCCTTGGGGC
>N_1042
CCACGTTGCGCCCCTTGGGGCCCAGGGTCACCTTGACCGCG
>N_1043
GTTGACACCTTTCAGGATGGCGTTGCGCCCTTCCTGGTCGA
>N_1044
GGCGTTGCGCCCTTCCTGGTCGAACTTGATGATCTTGGCTG
>N_1045
TCCTGGTCGAACTTGATGATCTTGGCTGCCATGTCTGCTAT
>N_1046
TGGCTGCCATGTCTGCTATTCCTCCATAGGGTATTGATAAT
>N_1047
CTCCATAGGGTATTGATAATCGATTGCTAACGGCAGGTTGC
>N_1048
GATTGCTAACGGCAGGTTGCCCTGCCCTGATGGGCTTGGGT
>N_1049
GGTTGCCCTGCCCTGATGGGCTTGGGTCGGCCTTACTCGAT
>N_1050
CTCGATGACGCCGAGGATGTCGTCCTCACGCATGATGAGAT
>N_1051
TCCTCACGCATGATGAGATACTCCTGCCCCTCGATCTTGAT
>N_1052
GATCTTGATCTCGGTGCCGGCGTACTTGCCGAAGAGCACCT
>N_1053
GGCGTACTTGCCGAAGAGCACCTTGTCGCCCGCCTTCAGGT
>N_1054
GACCGGGATCACCTTGCCGTCCTCGGTCTTCTTGCCATTGC
>N_1055
ATGAGGATGCCGCCTGCGGTCTTGGTCTCCTCCTCAATCCT
>N_1056
GTCTTGGTCTCCTCCTCAATCCTCTTGACAATGATGCGGTC
>N_1057
ACAATGATGCGGTCCTGCAACGGTCTGAGATTCATCTGCTT
>N_1058
GGTCTGAGATTCATCTGCTTCTTCTCCTTTCTTGCCACGTA
>N_1059
TCTTGCCACGTAGGTAGTGTCGCGGGATTTCATCGAAAAAA
>N_1060
ATTTCATCGAAAAAAATTAGCACTCGATCCGGCTGAGTGCT
>N_1061
GCACTCGATCCGGCTGAGTGCTAACACGGAGTAACTATAAT
>N_1062
TGAGTGCTAACACGGAGTAACTATAATCACCGCCTTGGTAA
>N_1063
TCATTCGCGGAAAAATTTTTCGGAGGACGAGAAGCCTGTCG
>N_1064
ATTTTTCGGAGGACGAGAAGCCTGTCGGCGTCAGGACCAAT
>N_1065
AGGACCAATCGGCTGCAAATCCGTCTGGATGGTCCCTATTT
>N_1066
TGCAAATCCGTCTGGATGGTCCCTATTTCCGACAGGCCGCC
>N_1067
TCCCTATTTCCGACAGGCCGCCTAGCGGCGCGTGGCGAGGG
>N_1068
GCGAGGGGGGCGATGATCCGCTGGGCGAGTTCCCGGGCGAT
>N_1069
GGGCGATGTCGTGGGCGAGACGGTCCCGCTCCCGGTCGATG
>N_1070
GTCGTGGTCGAAGAAGGTTTCCATCGGCAGGAAGATCTCCA
>N_1071
GTTTCCATCGGCAGGAAGATCTCCACCGACGGCACCCGCAT
>N_1072
ACCCGCATCCCCGGCTCCGTCAGGTAGGCCCGGGCCTTGGC
>N_1073
ATGTCGCCCGAGATGTAATGCTGCCGCGAGAGCCAGACCGG
>N_1074
CAGACCGGGTCCACATCCTTCACCTCCTCCTTCAGGATGAC
>N_1075
CACCTCCTCCTTCAGGATGACGAAGGAGGCGACGCCGGTAT
>N_1076
CGCCGGTATCCCGGCGGCGGCTGTTGAGGATGTCGACGAAG
>N_1077
GTTGAGGATGTCGACGAAGTCGTTGAAGACCGCCTCGCTGA
>N_1078
CTCGCTGAAGCTCTCGGGGACCAGGGCCGCCGTGAAGGGGA
>N_1079
GTGAAGGGGATGATGTAGATCGTCTCCGCGGCGGCAGGCTT
>N_1080
GGCAGGCTTGAAGGTGGGGGCGACGGAGACCTTCGCCTTCG
>N_1081
GAGGAGCGAGGAGAGGAAGGCTCTCCGTGTCAGGCGCGGTC
>N_1082
CAGGCGCGGTCCAGGGGTCACCATTTCCGTTTCGCCATCTC
>N_1083
TTTCCGTTTCGCCATCTCTTCCTGGTGGAACTTGTGGTAGA
>N_1084
GAACTTGTGGTAGAGGATCTCGTACTCGCGGCTGCCGGGGA
>N_1085
CTTGGCCTGGGCGTAGGAGGCGAGCTTCTTCCGGACGATGG
>N_1086
CTTCTTCCGGACGATGGCGTCCACCTCTTCGGCGACGGAGA
>N_1087
ACGGAGAAGAAGGCGGTGATCGTCTCCTTGATGCAGGCGAG
>N_1088
TCCTTGATGCAGGCGAGCGACTGGCGCTCGTCCGGGAAGTC
>N_1089
GCCAGATCGTCCTTCCAGAGCCGGTCGTAGATCCGGTGGGC
>N_1090
CGGTCGTAGATCCGGTGGGCCAGGTGGGAAATGCGGTCTTC
>N_1091
GGCCAGGTGGGAAATGCGGTCTTCGGATATGGACATGGATG
>N_1092
ATGCGGTCTTCGGATATGGACATGGATGGGTGCTCCCTCTT
>N_1093
ATGGATGGGTGCTCCCTCTTCACCGGGGCAGGCCGGGGGAG
>N_1094
CGGGGCAGGCCGGGGGAGATCAGAGGACGATCCCCTTCTCC
>N_1095
CAGAGGACGATCCCCTTCTCCTTGGCGAGCCGGTCCTTGAT
>N_1096
CGGTCCTTGATCATCTTCAGCATCTTGTGCCGGTCGATGCC
>N_1097
CATCTTGTGCCGGTCGATGCCGGCCCCTCCCCCCATGGAGC
>N_1098
CTCCGCCTCCCGCTCCAGGTCCTCCTCCCCCTTCACGTCGT
>N_1099
GGCGGTAAGGGCCTCCAGGACCCGCTCGGCCAGTTTGCTGA
>N_1100
CGCTCGGCCAGTTTGCTGATCTGTTCGTCTTTGAGTCGCAT
>N_1101
TGATCTGTTCGTCTTTGAGTCGCATCGGTTCCTCGGTGGGG
>N_1102
GTTCCTCGGTGGGGGGAAGGCGGCTACCGGAGCCCCTTCAG
>N_1103
GGGAGTCCCTTGAAGGATGGCATGGTGCTGGCCGGATTTTT
>N_1104
ATGGTGCTGGCCGGATTTTTCTTCTTCGGATTGACGAGCTG
>N_1105
ATTTTTCTTCTTCGGATTGACGAGCTGCTCGCGCAGCGCCT
>N_1106
CTGCTCGCGCAGCGCCTTTTCGTTAACGGAGGCGCCGATGC
>N_1107
TAACGGAGGCGCCGATGCGGCTCAGGTCGGGCCCCAGGATT
>N_1108
GCCCCAGGATTCCTCCTGCTCCCTTCACTTTATGGCACATG
>N_1109
CTGCTCCCTTCACTTTATGGCACATGGCGCATTTTTCCCGG
>N_1110
GGCACATGGCGCATTTTTCCCGGAAGAGCTTCTCCCCCGCC
>N_1111
GGCAAGGGCGGTGGAGGCGGCAAGGGTGAGGAGGAGACCGA
>N_1112
GAGGAGGAGACCGAAGGTCACGGTGCGCTGCATGGTGCTCT
>N_1113
ACGGTGCGCTGCATGGTGCTCTCCTTTGCGGGGGAAATGTG
>N_1114
GGGGAAATGTGCCGCCCATTCTACTGAATCGGGGGGAAAAT
>N_1115
ACTGAATCGGGGGGAAAATGCAAGGCCGGTGCGGGGCGGGG
>N_1116
GGCCGGTGCGGGGCGGGGGTCAGAAATCGAGGATGCTCGTC
>N_1117
GGGGTCAGAAATCGAGGATGCTCGTCGCCACCTGGTCCCAG
>N_1118
CCAGTAGGTGACGTACCCCTCCCGCCACTTGACGAACCGGA
>N_1119
GACGAACCGGACCCGCCCGTCCTGGGAGACGACGATGGCGA
>N_1120
CTCGTTGCAGAGGCGGTAGGCCGAGCGGTGGCGGGTGCCGA
>N_1121
CGGTGTGTTCGGGCTCGGTGCGGGTTCCCTCCAGATCCAGT
>N_1122
TGCCCGGCGGACGCAGCGGACCTTTTCGAGTTTCCCCGAGA
>N_1123
CAGCGGACCTTTTCGAGTTTCCCCGAGATCTCGGCGCCGAA
>N_1124
AGCTCGAAGAGCTTTTCATCCAGCAGGGAGAGGCGTGGATC
>N_1125
CAGCAGGGAGAGGCGTGGATCATCGCTGGCCACATAATCGT
>N_1126
ATCATCGCTGGCCACATAATCGTTCCACCCCACCTCCCGGT
>N_1127
AAGACCGTGCAGAGGGCGTTCATGATGTCGACCAGGATCGT
>N_1128
GAAGTTCACGTAGCGGTTGTCCGCCATGAAATCCGCGACCC
>N_1129
GCGGGACGAAGAGAATGGTGCCGCCGTGGTGGGAGTTGCGG
>N_1130
GGTGGGAGTTGCGGATGATGCCGACGATCCGCCGCACGACG
>N_1131
CCGCCGCACGACGTGCTGGCCGATGGTCCGCACGAAATGCG
>N_1132
CCGATGGTCCGCACGAAATGCGGATCGAGGGGGGCCCACTC
>N_1133
GAAATGCGGATCGAGGGGGGCCCACTCGTTTCCCTCGCGGC
>N_1134
AGCGCCAGCAGCTCCGCGCGCTCATTGTTGAAGCTTTCGGG
>N_1135
CCGCGCGCTCATTGTTGAAGCTTTCGGGGAGCCAGGGGGAG
>N_1136
TTCGGGGAGCCAGGGGGAGTCGAAGACGTCGAGGCTCGGAC
>N_1137
GGGTGGCGATGATGGTGAGGCCGATGCAGGCCGAGATCCGG
>N_1138
GAGATCCGGCCCGGCCCGGTCACGTAGAGGACGGGGACCGA
>N_1139
ACGTAGAGGACGGGGACCGACGGGAGGGGATTGAAGCTCTT
>N_1140
CCGACGGGAGGGGATTGAAGCTCTTGCCGCCGCCGTGGACC
>N_1141
GCCGCCGTGGACCGTCTGCACCCACCGCGGCCCCGACTGGA
>N_1142
GACTGGACGAGCCCCCAGATCCGGAGCGTCCCGTCGGGGTC
>N_1143
CCCGTCGGGGTCCGGGGCAACGCCGATGAGGGAGCGGTAGA
>N_1144
GGGCAACGCCGATGAGGGAGCGGTAGAAGTCCACCGTGGGG
>N_1145
GTGGGGGAGAGCCGCCGCAGCTCGTTCTCGTCGAAGGGGCG
>N_1146
GTCGAAGGGGCGGGGGGAGGCGAAGACGATGCGGTGGAAAC
>N_1147
GGTGGAAACCGTCGGGGGGGCCCTGATCGGGAGGGAAGGAG
>N_1148
GCTCCTCCTCCCGCATGAGGCTTGCCTGGTAGCAGGTGGAA
>N_1149
GAAATGAGGTGCTCGAGCTGCGTCAGGCCGGGAATCGACTC
>N_1150
CCGGGTATCGGCGTAGCGCTCCTGCCAGTCGGGGCAGATGG
>N_1151
GCCAGTCGGGGCAGATGGGGCGCCCTTCCAAGTGGTCGTGG
>N_1152
GGGGCGCCCTTCCAAGTGGTCGTGGATGAAGGTGGCAAAGT
>N_1153
GTGGTCGTGGATGAAGGTGGCAAAGTCGCGGGGGTAGAAGT
>N_1154
TAGAAGTGGGGCATCGGTTCCTCCGGGGCCGGCACCGCCAC
>N_1155
GGGGGACGGCGCGGTGCGGGCGGGATTCGAAGATAGTGTAC
>N_1156
CGGGATTCGAAGATAGTGTACCGGCCGCCGGCCGTTTGTCC
>N_1157
GGCCGTTTGTCCACCGGGCCCCGGGGGGAGAGCCGCGCCGG
>N_1158
GGGGGAGAGCCGCGCCGGTGCGAGGGGGAATGGGTTGACCG
>N_1159
GCGAGGGGGAATGGGTTGACCGCGCCGTTTCCCCTCTGCTA
>N_1160
CTGCTATCGTTGGCCGGGAGCAACGTTACGAACCGGAAAGG
>N_1161
GAGGGGCGCGTGCTGATCGTCATGAACCACAAGGCGGGAGA
>N_1162
ACCACAAGGCGGGAGAGAGGCAGATCGAGGCCGTCGTGAAG
>N_1163
CCGTCGTGAAGGCGGTGGAGCGGATGGGGCTCAAGGCGGTA
>N_1164
GAGCGGACTGCCATCGGGGTCCTCGGCAACAAGGGGTATGT
>N_1165
GGCAACAAGGGGTATGTGGACGACTCAACCATCCGCGACCT
>N_1166
GACGACTCAACCATCCGCGACCTGGTGGGGGTGCAGGAGGT
>N_1167
ATCCACGTCTCCAAGCCGTACAAGCTGGTCTCCCGCGACTT
>N_1168
TACAAGCTGGTCTCCCGCGACTTTCATCCGCGGCCGACCGT
>N_1169
CCCGCGACTTTCATCCGCGGCCGACCGTCGTCAAGGTCTGC
>N_1170
CGCCCGGGCGGTGAAGAAGGCCGGGGCGGACCTGTTGCGCG
>N_1171
GACCTGTTGCGCGGCGGGGCCTTCAAGCCCCGCACCGGCCC
>N_1172
GCCTTCAAGCCCCGCACCGGCCCCCACACCTTCCAGGGGTT
>N_1173
CCCACACCTTCCAGGGGTTGCGGGAGGAGGGGCTGAAGCTC
>N_1174
GGGAGGAGGGGCTGAAGCTCCTCGCCAAGGCTCGGGAGGAG
>N_1175
CGCCAAGGCTCGGGAGGAGACGGGGCTTCCCATCGTGACCG
>N_1176
GCCGAGTATGCCGACCTCCTCCAGGTGGGGGCCCGCAACAT
>N_1177
AGGTGGGGGCCCGCAACATGCAGAATTTCGAACTCCTCAAG
>N_1178
GCAAGCCGGTCCTCCTCAAGCGGGGGATGAGCGCCACCATC
>N_1179
TTCCTCGCCGCCGCCGAGTACATCCTCGCCGAGGGAAACCA
>N_1180
GAGGGAAACCATCAGGTGATCCTCTGCGAGCGCGGCATCCG
>N_1181
ACCTTCGAGACCGCCACCCGCAACACCCTCGATCTGGCGGT
>N_1182
ACCCTCGATCTGGCGGTGGTCCCCCTCATCCGCGAACTGAG
>N_1183
GAACTGAGCCACCTGCCGATCATGATCGACCCCTCCCATGC
>N_1184
GGCGAAGGCGTCGCTGGTGGCGGGGGCCCATGGCGTCCTCG
>N_1185
TCGTGGAGGTCCATCCGGAACCGGACAAGGCCCTCTCCGAC
>N_1186
CCGGACAAGGCCCTCTCCGACGGTCCCCAGTCCCTTACCAT
>N_1187
GGTCCCCAGTCCCTTACCATCCCTGGCTTCGAGGCGCTCAT
>N_1188
GGGAAAATGCCCCTTGATTTCTCCCGGGGGCGACGGTACAC
>N_1189
CTCCCGGGGGCGACGGTACACTGAATACGAACTCTCGGTTC
>N_1190
CTGAATACGAACTCTCGGTTCTCTCTGCCATGCTCGTGAGG
>N_1191
TCTCTGCCATGCTCGTGAGGCTGACACGCCCGAGCGGAACA
>N_1192
GCTGACACGCCCGAGCGGAACATTTACTAACACCGGGGGTC
>N_1193
CATTTACTAACACCGGGGGTCTCTTCAAGCCGTGGTGAGCT
>N_1194
GCGGGATTTGCCTGAAGCGGCCAAGAGGCTTCCACCTGTAA
>N_1195
GGCTTCCACCTGTAAGGGAACTCGCTGTGAGGCCCCGACGC
>N_1196
TCGCTGTGAGGCCCCGACGCCAACGGCATGGTGGAGAGATG
>N_1197
ACGGCATGGTGGAGAGATGACGAAAACGGGGAAGCGGCACG
>N_1198
AGATGACGAAAACGGGGAAGCGGCACGCCGCTTCCCCGTTT
>N_1199
CCGCTTCCCCGTTTTTTTGTCTGACGCCTGGCGCCGGCCCG
>N_1200
ACGCCTGGCGCCGGCCCGGTCAGTGGCGGCCGCCGTTGACC
>N_1201
CGCAGGATTGCCGTGAAGAGCGGATTGTGGTCGGAGCGCGA
>N_1202
GGATTGTGGTCGGAGCGCGACATGGAGAGTGCCATCTCCAC
>N_1203
CATGGAGAGTGCCATCTCCACCACCGTCACTGTCCCCCGGA
>N_1204
GCGGGTCGTCTCCCCCACCACCCCCCCGCTGCCGCTGCGGA
>N_1205
CCGGCGCGAATCCCCTCCCCCCCTTCGATGAAACCGTAGAT
>N_1206
TCGATGAAACCGTAGATCGACGCCCCGAGCAGTTCCCCCTT
>N_1207
GATCGACGCCCCGAGCAGTTCCCCCTTCGGCAGCCCGAAGA
>N_1208
AGCCCGAAGAGCTCCTCCGCCTTCTGGTTGGTGATGACGAG
>N_1209
CGCCTTCTGGTTGGTGATGACGAGCTTGCCGTCGGCGAGGA
>N_1210
GCCGTCGGCGAGGAAGGTGACGATGGCCGACTGGGCCATCT
>N_1211
ACGATGGCCGACTGGGCCATCTCCAGGACGTTGCGGTAGCG
>N_1212
GGGCCATCTCCAGGACGTTGCGGTAGCGGTCCTCGGACTCG
>N_1213
TTCCGGTCGAGCTCTTCCATCATCTCGTTGAAGGCCCCCAC
>N_1214
GTTGAAGGCCCCCACCAGTTCCCCGATCTCGTCCCGGGGGC
>N_1215
CCGGGTGATGGAGGTGGAGACCTGCCGGATCGGATCGATGA
>N_1216
TCGATGATCGTACGCCGTATCAGGAATCCCATGACGAGGAT
>N_1217
ATGATGAGGCAGAAGGTCAGCCCGCGGTAGACCAGGTCGAG
>N_1218
CCGCGGTAGACCAGGTCGAGCTTCAGGTTGGTCCCCGCCTC
>N_1219
CCCCGCCTCGCGGTAGAGGTCGGCGAGGGGAATCGAGACCG
>N_1220
GAGACCGACACGGCGCCGATCACCTCGCCGAGCCGATAGTT
>N_1221
CGATAGTTGTAGGAGAAGTGCCCCCGCGGAAACCGGGCGCG
>N_1222
CCGTGGCATTCAAGGCACGACTTCTCGGCCCGCATCGCCAG
>N_1223
GACTTCTCGGCCCGCATCGCCAGCAGGTAGCGGAACGACTG
>N_1224
ACGACTGCTCCTTTCCCGCGCCGACGACGCCGAAGGTTTCG
>N_1225
ACCTTCCCCTGGGCGAAGAGCTTGAGCTGCTCCGTCTCGAA
>N_1226
TTGAGCTGCTCCGTCTCGAACGGATCGGGGCGGTTGTCGGG
>N_1227
CGGGGCGGTTGTCGGGGTTACGGTAGCGAAGCGACACCTGG
>N_1228
CGGACGTAGTACCTGCTGTCCTTGGTCAGCCGCTTGGCGAC
>N_1229
GGTCGCCACCACCTGGGGGACCAGGTAGTAGTTCTGCTCCG
>N_1230
TGGGGGACCAGGTAGTAGTTCTGCTCCGGTTCCCCCTTCAC
>N_1231
CGATATGTAGTCGCGGGTCTCGATGATCTGGCGGGCGATGC
>N_1232
GCGGGCGTTGTCCACCGCCACCCGGTCGATGAGGGCGCGTT
>N_1233
TCGATGAGGGCGCGTTCCCGCTGGTAGATGAAAAACGCCGC
>N_1234
GAAGAGGGCGACGAGGATGGCTGAGAGCATGATGTTGAATT
>N_1235
ATTTGGTGCTGATCTTCAGGCTGGCAAACCAGTGCATTGGG
>N_1236
GGCAAACCAGTGCATTGGGGCCTCCGAGCAATGCGGTCCCT
>N_1237
ATTGGGGCCTCCGAGCAATGCGGTCCCTCTTAGTATAGCGG
>N_1238
TGCGGTCCCTCTTAGTATAGCGGCCGTCCGGCTTCCCGCAA
>N_1239
GCGCCCCGGCCGCAACGGCTCCGGTCTGCGGGAGAATCCGG
>N_1240
GGCCGGTCACCAGATATAGTCCCGGGCGATCTCCCGTTTAT
>N_1241
CCGGGCGATCTCCCGTTTATCGTGGCCGTGGAGGATGTGGA
>N_1242
TGGCCGTGGAGGATGTGGAGCACCCGGAGGCTTTTGAGCTT
>N_1243
ACCCGGAGGCTTTTGAGCTTCACCGGAGAGAGGGACCCGAG
>N_1244
GGACCCGAGGGGGATGAAGACGATCTTCTTCCCCATCCGGG
>N_1245
CCGGGGGGGGCGGGGTGCGACATAGACCACGTGCTTCTCGG
>N_1246
GACATAGACCACGTGCTTCTCGGGGGAGTAGTCGAGGGCGG
>N_1247
GCGGGTAGGAGAGGAGAAAGCCGCCGTACTCGCAGCGACAG
>N_1248
CGTACTCGCAGCGACAGATGCCGGGGCCGACGATGTTCTCC
>N_1249
ACGATGTTCTCCGCCGGCGGCGTGGCGTAGAAGGCCATGTC
>N_1250
CGGCGGCGTGGCGTAGAAGGCCATGTCCGACTCCTGGTCGT
>N_1251
TCCTGGTCGTGCTCGCCGAGCCAGGTCATCCGGTAGGGGAA
>N_1252
GTCATCCGGTAGGGGAATTTCCCGTTTCCCCGCTCTTCGTC
>N_1253
TCCGCCCCTCGTGGAGGTTGCGCAGGGTCTCCCGCATGTCG
>N_1254
CGGGAGAGCTCCTCGGAGAGCTGTCGGGCCCCCTTCTTTTT
>N_1255
TTTCAGGAAACGGCCATACTCCTCAATCACCAGGTCCTCCG
>N_1256
CTCCTCAATCACCAGGTCCTCCGGCGGATAGGAGCAGATGG
>N_1257
GGTCCTCCGGCGGATAGGAGCAGATGGACGGGTCATCGAAT
>N_1258
ATAGGAGCAGATGGACGGGTCATCGAATCCCTCCAGCCACT
>N_1259
TCATCGAATCCCTCCAGCCACTCGCCGGGGCGTTTCTCCTT
>N_1260
TCGCCGGGGCGTTTCTCCTTCTTCCGCTTCAGGAATCCCAG
>N_1261
TTCTTCCGCTTCAGGAATCCCAGGTGCGAGAGCCCCTTCTG
>N_1262
AGCCCCTTCTGCCGTTTCTCCCGGGGGCGGAAACGGATGCG
>N_1263
GTTTCTCCCGGGGGCGGAAACGGATGCGGCGGGCGCCCCCC
>N_1264
GAGGGTGATGGTGGGGATGTCGGCGCTCTCCCGCTGCCAGG
>N_1265
TCCCGCTGCCAGGAGTAGTACGTGGCCAGCCGCCAGAAGGC
>N_1266
GAAGGCGTAGGCGAAGTTGTCGTCGAGGCACCCCCGGGCGG
>N_1267
GGCCAGGAGCTGGAAGAGATCGGGGAGGAGCATGCCGGAGA
>N_1268
GGGGAGGAGCATGCCGGAGACGAGGGCGTAGTTGCGGGCAA
>N_1269
CGGAGACGAGGGCGTAGTTGCGGGCAAAGCGGAAAAAGGCC
>N_1270
CCGCTTCTGCCAGAGGTGAACCGGCTCGCCGGTCTCCTGCC
>N_1271
GGGCCGCCTCCAGGAAGAGGCGGAGGATGATCCGCTGCCGG
>N_1272
CTTCGGGGATCTCCCGCTTTCCCCCGGAAATAAGCTCGAAG
>N_1273
CGGAAATAAGCTCGAAGGCGCTGAAGCGCTTGCGAAGCGTC
>N_1274
CGGGCTCCGGCGGGAGGAGACCCCGGCGCAGCTCGTACACC
>N_1275
GGGGTGGAGATTGAAGAGGGCGACCTCGCGCCGGAGCCGCT
>N_1276
CCGGAGCCGCTCCAGTGGTGCAGCCTGGGGGTGGGAGAAGA
>N_1277
GCCTGGGGGTGGGAGAAGAGCTCTTTCACCCGCTCCAGGTG
>N_1278
TTCACCCGCTCCAGGTGAAACATCCCGCAGATGAAGAGGAT
>N_1279
CCCCCGCTCCCGTCGCCGGTCCTCGGGGCCGGGGGGAATGG
>N_1280
GCCGCGGCCTTCCGGTACTCCCCGTAGTAGGGGGCGAGGCC
>N_1281
GTACTCCCCGTAGTAGGGGGCGAGGCCGATCCGGTGGATGG
>N_1282
GAGGCCGATCCGGTGGATGGCGTAGGGGTCGGGGAGCGCTT
>N_1283
GGCGTAGGGGTCGGGGAGCGCTTCCGGGTGGAGGGGGTAGG
>N_1284
AGGGAGACGGGCTCATTGTTCCTCGTCTCGTAGCGAAGCAC
>N_1285
CATTGTTCCTCGTCTCGTAGCGAAGCACCGAGATCTCCGGG
>N_1286
ACGGCGCGGAGAAAGGGGGGCTCCAGAGTCGGGGGGAGCTC
>N_1287
GGCTCCAGAGTCGGGGGGAGCTCGATGGCGATGCAGTCGGG
>N_1288
GGGGGAGCTCGATGGCGATGCAGTCGGGCCTGACGCGGTTC
>N_1289
TCACCGCCTCGCGGACGAGCCAGGCGAACTCCATCCGGTAG
>N_1290
CTCCATCCGGTAGTGGAGGACGGGGAGGGCGTGGACCGGGC
>N_1291
CGGGGAGGGCGTGGACCGGGCCGAAGGTTTCCAGGTGGAGG
>N_1292
CGAAGGTTTCCAGGTGGAGGCGATGGGGCATGGCTTACGCC
>N_1293
TACGCCAGGTACCGTAGCGCCTCGTCCCCCAGCACCCGCTC
>N_1294
GGCGTCCTTTTCGGTGGCGGCCATCATCTTGAGGGCATAGC
>N_1295
CATCTTGAGGGCATAGCGGGCGATGTTGATCCCGTCGCGGA
>N_1296
GTGGGCCCGCTGGAGGAAGTCGACCACGTACTTCAGGATCC
>N_1297
CTTCAGGATCCGGGCCGGGGCGAAGGGGAGGTTTTCCTTCA
>N_1298
CGGGGCGAAGGGGAGGTTTTCCTTCAGGATCATCAGTTCCT
>N_1299
TCCTTCAGGATCATCAGTTCCTCGTCGGCCTCGGGGAAGTC
>N_1300
CTCGTCGGCCTCGGGGAAGTCGATGAAGATCTGGGGCTGGA
>N_1301
ATGAAGATCTGGGGCTGGAGCCGGGAGTGGATGTACTCGGG
>N_1302
GAGTGGATGTACTCGGGGACCTCGAAGGTGGAGGCGTCCTC
>N_1303
GGGGACCTCGAAGGTGGAGGCGTCCTCGTTCATGGTGACCA
>N_1304
GGTGACCACGATCCGGAAATCCCGGTGGGCCGGGACCCGCA
>N_1305
GCCCACGCCTTCTCGCTCATCCGGTTCCCCTCGTCGAGGAT
>N_1306
CGGTTCCCCTCGTCGAGGATCAGGATCCCCCCCTTCAGCAT
>N_1307
ATCAGGATCCCCCCCTTCAGCATGGCGGAGACCAGGGACGA
>N_1308
CACCGGAGTGATGATGAGATCCTCGGGGCGGGTGTCCATGG
>N_1309
GGTGGCCTGAAAGAGGTATACCGGCTGCCCGAGCCGCTTCG
>N_1310
TCTTCCCCACGCCCGGCTTGCCGATGAGGCGCGGGTTGAAG
>N_1311
GCGCGGGTTGAAGGGGATGTCCTGCTCGTCGATCACCATCC
>N_1312
ACCATCCAGGCGGCGAGGAGCTGCTGCAGAAGCTCCTCCTG
>N_1313
CGGCAGCTCCACGGGGGAGGCGAGGGAAAGGGTGATATTGT
>N_1314
GAGGGAAAGGGTGATATTGTCGATCGTTGTCTGTTCCATGG
>N_1315
CGTTGTCTGTTCCATGGGGTCACCTGTCGATAATGTACATC
>N_1316
GGTCACCTGTCGATAATGTACATCATGGCGAGCCGCGCCCG
>N_1317
GGCGAGCCGCGCCCGGTTTTCGAGGCAGCGGGGGCAGAGCG
>N_1318
TCCCAGAACTCCGCCGAGAGCCACTCCCCCGCCTCCTCGAA
>N_1319
CTGCCGGCAGACGGTGCAGACCTTGTTTTCCTCACCACTCA
>N_1320
ACCTTGTTTTCCTCACCACTCACGACTCGCTCCTCACTACC
>N_1321
TCACGACTCGCTCCTCACTACCTTCTCTACCACAGCCGTTT
>N_1322
TTCTCTACCACAGCCGTTTACAAAATTGCAATCGACCCGTG
>N_1323
TTGCAATCGACCCGTGATTGCCTATACTTGGAGCGATCCCA
>N_1324
GTGATTGCCTATACTTGGAGCGATCCCAGACCAAGGAGCGC
>N_1325
CGATCCCAGACCAAGGAGCGCCCCATGCTGACCATGCAGGA
>N_1326
ACCATGCAGGAAATCAGGAACCACTACTTCTTCACCGACGA
>N_1327
AACCACTACTTCTTCACCGACGAGGACGCCGCCCTCCTCGC
>N_1328
CCGAGGCCAACAGCCAGCGGCTGGCGGACGAGTTCTACGAC
>N_1329
CAGCGGCTGGCGGACGAGTTCTACGACTACCTCCTCGGCAT
>N_1330
TCAAGGACGATCTCGTCCTCCAGCGGTTGAAACAGACCCAC
>N_1331
AGCGGTTGAAACAGACCCACCGGGAGTGGTTCCTCTCGCTC
>N_1332
CGGGAGTGGTTCCTCTCGCTCTTCACCGGCACCTACGACAA
>N_1333
GGCACCTACGACAACCAGTACCTGCACTCGCTGCAGCGGAT
>N_1334
CTGCACTCGCTGCAGCGGATCGGCCATGCCCACGTCCGGGT
>N_1335
CTCAACGCCCACTTCGTCAACGCCGCCATGAACGTGGTCCG
>N_1336
TCCGCCGCTTCGTGGTGGATCTCCTCCTGGAGACCTTCCCC
>N_1337
CTCCTGGAGACCTTCCCCGACCGGAGCGAACGGCGCCGCTT
>N_1338
CGCCGCTTCCGGCGGGCGTGCGAGAAGATCATCGACATCAA
>N_1339
TGCGAGAAGATCATCGACATCAACCTCGATATCATGAGCGC
>N_1340
AACCTCGATATCATGAGCGCCTCCTACCAGGAGGAGGAGTT
>N_1341
CCTACCAGGAGGAGGAGTTGCGGAAGGTCTTCGTCTCCCAC
>N_1342
CGGAAGGTCTTCGTCTCCCACGCCCTGGAGTCGAAGCTGAT
>N_1343
CGCTTCACCCACGGCCTCAACCTGATCCTGGTGATCGCCCT
>N_1344
TCTCCCTCTCGGTGGTGGGGCTCTTCGCCTGGGACATCGTC
>N_1345
GTGGGGCTCTTCGCCTGGGACATCGTCCACATCTTCGAGGG
>N_1346
GGGAGCGTGGAAAAGGGGATCCTCTCGGCCCTCGGCTCCCT
>N_1347
ATGATCGAGCTGATGGAGAACGAGATTCGGATCCTCAAGGG
>N_1348
AAGGGGGGACGGTTCAACATCCTCTTCTTCATCGGGGTGAT
>N_1349
CTCTTCTTCATCGGGGTGATCATCGTGGCGCTCATCCGGGA
>N_1350
TCCACCCTGCGCCACGACGCCCTGGAGACCCAGGTCTTTCT
>N_1351
CCCTGGAGACCCAGGTCTTTCTGGCCGGCACCCTCCTGATC
>N_1352
TGGCCGGCACCCTCCTGATCCTGGGGGTGGTGTACTATCTT
>N_1353
CTGATCCTGGGGGTGGTGTACTATCTTGTCTCGAAGAGCCA
>N_1354
TACTATCTTGTCTCGAAGAGCCAGCAACCCTACGCCGCCCA
>N_1355
CCATTGAGGCTCGCGTCCGACTTCAGGTCATCTCTGGCCCG
>N_1356
TCAGGTCATCTCTGGCCCGTCCTCAATCGCAAAATCCTCGA
>N_1357
GTCCTCAATCGCAAAATCCTCGACGTAGCCGTGCTACGCCT
>N_1358
CTCGACGTAGCCGTGCTACGCCTGCGGTTTTGCTCTATCTG
>N_1359
CTGCGGTTTTGCTCTATCTGCCTGGCCAAATCTGACCTAAA
>N_1360
GGCCAAATCTGACCTAAATTCGAACGCGATGGACTGGTTGG
>N_1361
CTAAATTCGAACGCGATGGACTGGTTGGTGGTGCATCGCTG
>N_1362
CGATGGACTGGTTGGTGGTGCATCGCTGGATTTTCAGATTC
>N_1363
GTGGTGCATCGCTGGATTTTCAGATTCGTCAGCCCCGTCCT
>N_1364
TTCAGATTCGTCAGCCCCGTCCTTCCGCCTGCCGCACCAGC
>N_1365
GGCGATGAAGGTGGGTGAGGCGTTGAGGGAGGGGCTGCGGC
>N_1366
GGAGTAGCCGAGCTTGTGGGCCATCTGGGCGTACTCGATGT
>N_1367
CATCTGGGCGTACTCGATGTCGATCTCGTGGAGGGTCTCGA
>N_1368
ATGTCGATCTCGTGGAGGGTCTCGATGTGGTCCGAGACGAA
>N_1369
AGGGGGACGATCAGGAGGTTCTTCACGTCGTGGGCCGCCAG
>N_1370
ACGTCGTGGGCCGCCAGGTGCTCCAGCATCTGGTCGGTGGA
>N_1371
AGCATCTGGTCGGTGGAGGGCTCCAGCCACGTGACGGGCCC
>N_1372
GGCTCCAGCCACGTGACGGGCCCCGCCCGGGACTGGAATGC
>N_1373
CCCGCCCGGGACTGGAATGCCAGGTGGTAGGTGACCCCCTC
>N_1374
GAATGCCAGGTGGTAGGTGACCCCCTCGAAGCGCTCTATGA
>N_1375
GCGCTCTATGACGAGCCGCACCGTCTCCTCGATGTGGGAAA
>N_1376
GATGTGGGAAAGATAGGGGTCCCCCTCGTCGATGAACGACT
>N_1377
GGAGTGGGCGGAAAAGAGGACCTGCACCTCCGCCAGGGGGT
>N_1378
CTCCGCCAGGGGGTGGAAGTCGTCGAGCCCCTCGCGGATCT
>N_1379
TCGTCGAGCCCCTCGCGGATCTTCTCCGCCAGGGCGTCGAT
>N_1380
TAGAGGCGGTGGTCGTAGAACCGGTCGACGATGGTGAGGTC
>N_1381
GGTGAGGTCGAAGGTGGTGCCGGCCTCGGCCACCACCCGCT
>N_1382
CCGGCCTCGGCCACCACCCGCTTCAGCTCATTGATGCTGGA
>N_1383
CCCGCTTCAGCTCATTGATGCTGGAGCCGCTGGTGGCCCGG
>N_1384
TGCTGGAGCCGCTGGTGGCCCGGGAGTAATGGGGATAGAGG
>N_1385
ATGGGGATAGAGGGAGAGGGCGATGACCTTCGAGATCCCCT
>N_1386
GCCAGGGCCTCCACGGTGGACGGTTTCCAGTAGCGCATGGC
>N_1387
CGGTGGACGGTTTCCAGTAGCGCATGGCGACGAAGCAGCGG
>N_1388
AAGCAGCGGTACCCCGTCCCCAGCGCCTCCTCCAGGGCCCG
>N_1389
CGGGCCTGGGCCTCGGTCAGCTCCCGGATGGGGGACTTGCC
>N_1390
GTCAGCTCCCGGATGGGGGACTTGCCGCCGATCTCCCCGTA
>N_1391
CTCCCCGTACTTGTGTTCGACCCCCCGGGAGCGGCGCCGGG
>N_1392
GCCGGGCCGATCCGGATGATCTCCCGGTCGGAGAAGAGATT
>N_1393
CCGGTCGGAGAAGAGATTGACGAGGAACGGCTCGACGGCGT
>N_1394
CTCGACGGCGTCCAGGGAGTCGGGGCCCCCCATCTGGAGGA
>N_1395
GAGGAGGACGGCGGTTTTGTCGGACATGGCTGGTGACCTCG
>N_1396
TCGGACATGGCTGGTGACCTCGGCGCGGTAAAGTGCGGGGG
>N_1397
GGCGCGGTAAAGTGCGGGGGCGTCAGACGACCCGGATGATG
>N_1398
CAGACGACCCGGATGATGAACTCGGGGCACGAGGCGGCGCA
>N_1399
GATGGAGAGGGCGCCGCTGGCGCAGGCGTCGAGACAGCCGC
>N_1400
GGCGCAGGCGTCGAGACAGCCGCCGCACCCCTTGCAGAAGT
>N_1401
GCACCCCTTGCAGAAGTTATCCATGATCCGCAGCTTGCGGC
>N_1402
GGCGGAGCCGGAGAAGAGGGCGATGTTCGCCCCCACCTCCC
>N_1403
GGCGATGTTCGCCCCCACCTCCCCTTCGGAGAGCATCCCGA
>N_1404
CCGGACGTAGGCGAGGCTCGCCCGGGCCTCGGCGATCAGGT
>N_1405
GCGATCAGGTTCCCCCCCGCCAGGGCCTTCATGGCATAGAC
>N_1406
CAGGGCCTTCATGGCATAGACCCCTTTCCCCGCCCGGGCGC
>N_1407
TCCAGGATCCCCATGCCGGTCCGGTTGATGAGGGGGTGGAT
>N_1408
CGGTTGATGAGGGGGTGGATCACCTCGATCTCCGGGTGCTC
>N_1409
ATCTCCGGGTGCTCCACCCCCTTCCGGATGGCGCTGATGTA
>N_1410
GTAGTGGGACGAGAGCCCCACGTGGCCGATCTTCCCCTCCT
>N_1411
CGCCCCAGCTCCCGCAGACCCTTTTCCACGTGGGCCCGGGC
>N_1412
CAGACCCTTTTCCACGTGGGCCCGGGCCGTGGGGCCGTCAT
>N_1413
CGTGGGCCCGGGCCGTGGGGCCGTCATTGGCGTGGGTCTTG
>N_1414
GGTCTTGGTGACGATGGTCACCTCCCCCTGCCAGCCGGCAA
>N_1415
CCGCACGTGGGGGTAGGTGTCGTAGAGGGTGGCGGTGTCGA
>N_1416
TAGAGGGTGGCGGTGTCGAGCATGGTGACCCCCCGCTCCAG
>N_1417
CCCCCCGCTCCAGGGCGTGGCGGATGAGGCGCCCCCCGTCC
>N_1418
GCGGGCCCAGGGGGAGGGTGCCGAAGACGAGGGGAAAAAAC
>N_1419
CCGAAGACGAGGGGAAAAAACTGAATGCCGGTGGCGCCGAG
>N_1420
AAAAAACTGAATGCCGGTGGCGCCGAGCGTGACGTGGTGCA
>N_1421
GCATGGAATCCTCCGTGGGGCGTGACAGGGTCGCGGGGGGT
>N_1422
GTGGTTCAGTAGTGGGGGGGCGGCTCTTCCTCCTCGGGCTT
>N_1423
GGCGGCTCTTCCTCCTCGGGCTTTTTCAGGAGGGAGTCTCC
>N_1424
TCTCCTCCCGCCCGGACCTGCTCCCGGAGCCCCTTCAACTC
>N_1425
TGCTCCCGGAGCCCCTTCAACTCCCCTTCGAGTCGGTCGAT
>N_1426
CCTTCAACTCCCCTTCGAGTCGGTCGATGGAGCGCTGCTGG
>N_1427
TGGCGAAAGACCACCTCGTTCAGTTCCTGGACGGTCCGCTC
>N_1428
CAGTTCCTGGACGGTCCGCTCCAGGTGGGCGATATGGATCT
>N_1429
TCCAGGTGGGCGATATGGATCTCCAGGTCGGTGAGCCGTTC
>N_1430
TGGATCTCCAGGTCGGTGAGCCGTTCCTGCATGAAAACTCC
>N_1431
GCCGTTCCTGCATGAAAACTCCTTCCTTTCGCCCCCTACAT
>N_1432
CTCCTTCCTTTCGCCCCCTACATCTCCACCCGCGTCACGAC
>N_1433
CGCGTCACGACCCCCTGGAGCTTGCTGGCGGGGAGCTTGTT
>N_1434
TGGAGCTTGCTGGCGGGGAGCTTGTTGAACTGGACGAAGTT
>N_1435
GTGGAGAAGACCCGCCAGATCGGGTTGTTGGTGGCGATGTC
>N_1436
CCAGATCGGGTTGTTGGTGGCGATGTCCTCGATGCCGTAGA
>N_1437
CTCGATGCCGTAGAAGATGACCTTTTCCTCGACCCCGTGCT
>N_1438
ACCTTTTCCTCGACCCCGTGCTTCTTGAGGAGCCTTTCGAT
>N_1439
CTTGAGGAGCCTTTCGATGTCCACCATCTCCATGTACCCCG
>N_1440
GTCCACCATCTCCATGTACCCCGCCCGGATCTCGAAGGCGT
>N_1441
CGAAGGCGTCGAGGCCGGTGCCGAGCCCTTCGGTGAGCTTG
>N_1442
TGAGGGAGACGAAGACGTTGCGCTCGTAGATGATGTTGCTC
>N_1443
TGCGCTCGTAGATGATGTTGCTCCGGATGATGCAGTGGATG
>N_1444
CGGGGATGTTGCGCCCCTTGCCGTAGATCTGCTCGTAGGAG
>N_1445
GTAGGAGAGGAGGAAGATGTCGAGCTCGAGGGGCCTGAGGG
>N_1446
AAGATGTCGAGCTCGAGGGGCCTGAGGGCCTTGTAGAGGGC
>N_1447
CCTGAGGGCCTTGTAGAGGGCACGCTGCCCCTGGGTCCAGA
>N_1448
TGCCCCTGGGTCCAGATGATCATGATCGCCAGCGGCACCGA
>N_1449
ACCGAGGCGAGGATGAGGGACCAGTAGCCGCCATGGGGGAG
>N_1450
CAGTAGCCGCCATGGGGGAGCTTGTGGAGGTTGGCGATGAG
>N_1451
GAGGTTGGCGATGAGGTAGGCCAGGTCGAGAAGGGTTATGG
>N_1452
TATGGCCGCTGCCAGGGGGACCTTCCACTTCTTGGTGGTGC
>N_1453
CCTTCCACTTCTTGGTGGTGCGGGCGAAGATCATGGTCATC
>N_1454
CGGGCGAAGATCATGGTCATCATGATCCCGGTGATGGTCAT
>N_1455
ATCATGATCCCGGTGATGGTCATGGTGCCGGTGACCGCCAG
>N_1456
GGTGCCGGTGACCGCCAGGCCGTAGGCGGCGGCCAGGTTTT
>N_1457
GTAGGCGGCGGCCAGGTTTTCGGACTTCTGGAAGACGAGCA
>N_1458
GTTTTCGGACTTCTGGAAGACGAGCATGATGAAGATCACGA
>N_1459
ATGATGAAGATCACGAGCACCAGGAGGGTCCAGTTGACCGA
>N_1460
TTGACCGAGCCGATGTAGATCTGGGACTTGAGGTGGCTCGA
>N_1461
GGCAGTATCCGCGTGGTGATCCCCTGATAGACGATGGAGAA
>N_1462
CTGATAGACGATGGAGAAGACCCCGCTGATGAGGGCCTGGG
>N_1463
GAAGACCCCGCTGATGAGGGCCTGGGAGGCGATGATGGTCG
>N_1464
GCCTGGGAGGCGATGATGGTCGCCAGGATGGTGAGGAACAG
>N_1465
GTCGCCAGGATGGTGAGGAACAGGAACGGGATGTAGAGGAG
>N_1466
AGGAACGGGATGTAGAGGAGCGGCGCCTGGCTCTTCACCAT
>N_1467
ATGGAGAAGAGGATGTTGGTCTCCTTGGGGTTGCGGAGGAT
>N_1468
GGGGTTGCGGAGGATGAAGGCCCCCTGCCCCAGGTAGTTGA
>N_1469
CTGCCCCAGGTAGTTGATGACCAGGGCGCAGAAGACGAAGT
>N_1470
GATGACCAGGGCGCAGAAGACGAAGTACCAGGCACGGACGA
>N_1471
TACCAGGCACGGACGATGGGCTTTCTCCCCAGGTGCCCCAT
>N_1472
ATGGGCTTTCTCCCCAGGTGCCCCATGTCGGCGTAGAGCGC
>N_1473
GGCGTAGAGCGCCTCGCCCCCCGTGGCGCAGAGGATCACCT
>N_1474
CCCCCCGTGGCGCAGAGGATCACCTCGGAGAGGATGAAGAA
>N_1475
CCTCGGAGAGGATGAAGAAGCCGGCGAGGCCGTTATGCTTC
>N_1476
CCGGCGAGGCCGTTATGCTTCAGGAAGAGAATGGCGTGGTG
>N_1477
ATGCTTCAGGAAGAGAATGGCGTGGTGGGGGCTCACCGCGC
>N_1478
GCCGACTACCTCCGGCGTGCCGACGATGGAGAGGAGCCCCG
>N_1479
GGTGAGGGCGGAGAACCAGACGACCATGATGGGGCCGAAGG
>N_1480
CATGATGGGGCCGAAGGCGCCGGCCACCTTGTCGGTCCCCT
>N_1481
ACCTTGTCGGTCCCCTTGTACTGAAAGATGAAGAGGGTGAT
>N_1482
GAGGGTGATGGCGATGAGGGCCGCCACCAGGATCAGCAACC
>N_1483
ATGAGGGCCGCCACCAGGATCAGCAACCCCTGGGGGAGGTT
>N_1484
AGCAACCCCTGGGGGAGGTTCTCCATCCCCGGGATGAGCCG
>N_1485
CCCGGGATGAGCCGCATCCCCTCCACGGCGGAGAGGATACT
>N_1486
CCTCCACGGCGGAGAGGATACTGATGGCGGGGGTGATGATC
>N_1487
GGGGTGATGATCCCGTCACCCAGGAGGAGCGAGACCCCGAG
>N_1488
CCCCGAGGAAGGAGAGAAAGCCCACGAAGGCCATCCGGCGC
>N_1489
CCCCGATTTCAGGAGCCGGACCAGGATCTCCTTGAGGACGA
>N_1490
GACCAGGATCTCCTTGAGGACGATGGTCCCCCCCTCCCCCT
>N_1491
GAGCGACAGGATGCCGAGGACATGCTCGGCATCTGGCTTGG
>N_1492
GCATCTGGCTTGGTGAGGGTCATGATGACGGTGAGGGTATA
>N_1493
ATGACGGTGAGGGTATAGATCGGGCTCGTGCCGATGTCGCC
>N_1494
TCGGGCTCGTGCCGATGTCGCCGAAGACGAGACCCATCGAC
>N_1495
AGACCCATCGACTTGATGATCCCTCCCCAGAAGGACTCCTG
>N_1496
CCCAGAAGGACTCCTGGTGACCACTCTGCTGCATCCGTTGT
>N_1497
TCTGCTGCATCCGTTGTTCGCTCCTGCGGGCGGTTGATCCG
>N_1498
GGCGCGGTATACGCCGGAACCGTGCGTCCTTATATCACTTC
>N_1499
GGAACCGTGCGTCCTTATATCACTTCACCCGTTCCAACTCA
>N_1500
TCACTTCACCCGTTCCAACTCAATATAAAACCCGGCGTGGC
>N_1501
CAATATAAAACCCGGCGTGGCGGGGGACGATCTCCTTGACG
>N_1502
TCCTTGACGGCTCTCCCCCGCTTCGGGTAGTCTGGTCGAAT
>N_1503
TCGGGTAGTCTGGTCGAATGCTCAAACCATATCAACAGCTT
>N_1504
CTTAAAAAACCGGAGCTTCTCGCCCCCGCCGGCTCACTGGA
>N_1505
CCCCGCCGGCTCACTGGAGGCGTTCTTCGCCGCCATGGAGA
>N_1506
CGCCGCCATGGAGAAGGGGGCCGACGCCGTCTACGCCGGCC
>N_1507
GCGGGAGTTCTCCGCCCGGGCCAAGGCGAAGAACTTCTCCC
>N_1508
GCCCGGGCCAAGGCGAAGAACTTCTCCCTCTCCCAGATGGA
>N_1509
CCAGATGGAGCGGATGGTCGCCTACGCCCACGGCCTCGGGC
>N_1510
CGCAAGGTCTACCTCACCCTCAACACCCTGGTGAAGGAGGG
>N_1511
AGGAGGGGGAGCTGCCGCAGCTCGTGGAGACCCTCTCCGCC
>N_1512
CGCCCTGGAGGCGATGGGGGCCGACGGGGTGATCCTCCAGG
>N_1513
ACGGGGTGATCCTCCAGGATCTCGGCGTCGCCCGTCTCATC
>N_1514
GGCCTTCCCCGCCATGCCTCCACCCAGATGACCATTCACAA
>N_1515
ACCCAGATGACCATTCACAACCTCCCCGGCGTCCGGATGCT
>N_1516
GCGTCCGGATGCTGGAGGAGCTCGGCTTCGAGCGGGTGGTG
>N_1517
CACGGCGCCCTCTGCTTCGGCATCTCGGGGCAGTGCTACTT
>N_1518
ATCTCGGGGCAGTGCTACTTCTCGTCGTTTCTCGGCGGCCA
>N_1519
CACCGGGGGAAGGAAGGGTACTACTTCTCCACCAACGACCT
>N_1520
TACTACTTCTCCACCAACGACCTCTCCATCGTCGATCTCAT
>N_1521
TCGGCCGAGTACGTGGCGAGCGTGGTGGAGGCCTACCGCCT
>N_1522
ATCCTCAAGCTCTCCTTCGGCCGGGTGCCGACCAAGGGATT
>N_1523
CTCTTCGTCGGCGACCGGGTCCGGGTGCAGCCCAAGAGCGA
>N_1524
CCAAGAGCGACATGGCCGGGCGCGCCTTCACGGTGAAGGAG
>N_1525
GTGAAGGAGCTCTTCGTCGGCAAGGAGCGGGTGAAGTCGGC
>N_1526
AAGTCGGCAAAGGAGAAGAGCATCGTCACCGTAGTCGCCCC
>N_1527
AGCATCGTCACCGTAGTCGCCCCCTTCACCTTCAAGGTGGG
>N_1528
TCCTCCGAGACCGCCTTCACCATGAGCGAGAACGCCTGCCT
>N_1529
GCGAGAACGCCTGCCTGAAACGCCTGGAAGCGGTGCGGACC
>N_1530
GCGGTGCGGACCGGCAAGATCCCCTGCGACCTGGAGCTCAC
>N_1531
GCGCTGGAGCCGGCGCGCACCGAGGATATGGCGGGGGTGCT
>N_1532
GAGGATATGGCGGGGGTGCTCCGGGCCCAGTTCTCCCGGAC
>N_1533
TTCTCCCGGACCGGCGAAACCCCCTTCGAACTCCGCTCCCT
>N_1534
CTCAAGGATATCCGCCGCGACTTCTACGCCCAGCTCGCCGG
>N_1535
TGCCGGCCCGCCCTTCCCGCCCCGAGGTGACGGTGCGGGTG
>N_1536
ATCGACACCATCGCCCTCCCCGTCTCCCGGGCCAACATCCA
>N_1537
GTCTCCCGGGCCAACATCCACCAGCTCCCCGTCACGGCGCG
>N_1538
CCGTCACGGCGCGCAAGCTCCGGGGGGACGAGGGGCGGATC
>N_1539
ATCGTTTGGCACCTCCCCTTCATCATCTTCGACGCCGACCT
>N_1540
TTCGACGCCGACCTCCCCTTCTACGAGGAGGCGATCGACGC
>N_1541
GGCGATCGACGCCATCATCGCCCACGGCTTCCGGAGGTTCG
>N_1542
GCCCACGGCTTCCGGAGGTTCGAACTGGCGAACCTCTCCCA
>N_1543
GAACTGGCGAACCTCTCCCACTTCGCCCTTCTCAAGGGGCG
>N_1544
ACTTCGCCCTTCTCAAGGGGCGCGACGTGGAGCTCTCCACC
>N_1545
GTGGAGCTCTCCACCGATTTCCGGCTCTTCTCCCTCAACAC
>N_1546
CTCCTGGCGGGAACTGGGTGCCGAGGCCGCCACCCTCTACA
>N_1547
GCCACCCTCTACATCGAGGACGACGCCGAGAACATGGCGGC
>N_1548
GTCTACGGCGCCGTCCCCGCCATGACCACCCGGATCGCCAT
>N_1549
GAGGAGTACGAGGTGGCGGTCCGCGGCGAGCTCACCACCAT
>N_1550
CGCGGCGAGCTCACCACCATCACCCCCACCCCCCGTTTTTC
>N_1551
CACCCCCACCCCCCGTTTTTCCCTTACCCACTTCCGGGGGA
>N_1552
TTACCCACTTCCGGGGGAGGCTGCAGGAGGCGGGATGCGGC
>N_1553
TGCGGCTCCTTCGTGGTGGACCTCTCCCAGGCGCCGCGGGA
>N_1554
CGGCCGGTCCTCGACGCCTTCGCCCGGGGCGAGGCGATTGC
>N_1555
GAGGCGATTGCCGGGACGAGCGAATTCAACTTTGTCATGGG
>N_1556
AATTCAACTTTGTCATGGGACTGGTGTAAGCATATGGAAAA
>N_1557
TGGTGTAAGCATATGGAAAACAAGACGGAATCGATCTTCAC
>N_1558
CAAGACGGAATCGATCTTCACCGACTATCTCGTCCGCGCCA
>N_1559
ACCGACTATCTCGTCCGCGCCATCACCCGGGACGGCAGCAT
>N_1560
CAAGACCGGCCAGCGGGTGGCGCTCCGCTTCGAGGGGAACG
>N_1561
AGGGGAACGGTCCCCTGAAACGGGTCCTCGTGGAGGCCGAC
>N_1562
GAAACGGGTCCTCGTGGAGGCCGACTCCAACGGGGCGGTGC
>N_1563
CCGACTCCAACGGGGCGGTGCGGGGAGGGGTCGGCAACCCG
>N_1564
GGGGGGGGCCCTCGGCCAGGCGGGGCTCCTAACCGTCACCA
>N_1565
TCCTAACCGTCACCAAGGATCTCGGGCTCAAGGAGCCGTAC
>N_1566
AGGATCTCGGGCTCAAGGAGCCGTACACCGGCACCGTGATC
>N_1567
CTCTACACGAGCGAGATTGCCGAGGACCTGGCCTACTACCT
>N_1568
GGACCTGGCCTACTACCTCACCGAGTCGGAGCAGGTCCCGT
>N_1569
TCGGAGCAGGTCCCGTCGGCCGTGGGGCTCGGGACCTACGT
>N_1570
GCCGTGGGGCTCGGGACCTACGTGGAGGCGGACGGGAGCAT
>N_1571
CGAGGGGATGCCTCCCGTGACGGAACTCCTCCGCCGGGGGG
>N_1572
GGGGGGTGACTCCCGAGGGGCTCCTGGAGTACCTTTTCGAG
>N_1573
GAGTACCTTTTCGAGGGGATCCCCTTCAATACCCTCGAAAA
>N_1574
CCTCGAAAAGCGGGCACTGGCCTTTGTCTGTTCCTGCAGCC
>N_1575
TCTGTTCCTGCAGCCGGGAGCGGATCGAACGGGTCCTCGTC
>N_1576
CTGGGGAAAGACGACCTCGCCGCCCTCATCGACGAACAGGG
>N_1577
CAGGGGGGTGCCGAGGTCACCTGCGAGCTCTGCCGCGAGCG
>N_1578
GAGCTCTGCCGCGAGCGGTACCGGTTCGACCGGGGAGAGCT
>N_1579
TGGAGCGGCTGCTGGCGGGGCTCTCCGCCCACTGACCCCAT
>N_1580
TCCCTCCCCTCCTGAGCGGGCCTTCCCCGTCTCGCAAATCC
>N_1581
GCCTTCCCCGTCTCGCAAATCCCTCCGCCGGGTGTATACTG
>N_1582
ATCCCTCCGCCGGGTGTATACTGTGCAGTGCGGGCAGCGCC
>N_1583
GGCAGCGCCCGCCCGGAGGGCTTTCATGAAGATCTACGACA
>N_1584
TTCATGAAGATCTACGACATCACCGTCCCCCTCTCTCCCCA
>N_1585
ATCACCGTCCCCCTCTCTCCCCACCTTCCCGTCTACCCCGG
>N_1586
CGGGGGGACCCGGCCAATGTCTCGCTCCTCACCCTCTCGAC
>N_1587
GTGCGGGGGGCGGAGCGGCTCCTGCTCCGGACCGGCAATTC
>N_1588
CTCCTCTGGGACCGTCCCGGCTTCCAGGACGACTTCGCCGC
>N_1589
GAGGCGGGGGTCAGGCTCGTCGGGATCGACTACCTCTCCAT
>N_1590
TACCTCTCCATCGAACGGTTCGGCGGCGACGGCACGGTCCA
>N_1591
ATCCTCCTGGACGCCGGGGTCGTGATCCTCGAAGGGCTCAA
>N_1592
GGCTCAACCTGGAGGGGGTGCCGCCGGGGAGCTACGAGCTT
>N_1593
CCCTCTCCTGACGAGGCTTTCATGGCACGGTCGCGCAAGAT
>N_1594
AGCTGGAGCGGGCCAACGAGCGGCTCTTCATCGCGAGCCAG
>N_1595
CTCTTCATCGCGAGCCAGGTCAAATCCGAGTTCCTCGCCCA
>N_1596
AAATCCGAGTTCCTCGCCCACATGTCGCGGGAGTTCCAGCG
>N_1597
GCCCACATGTCGCGGGAGTTCCAGCGCCCCCTCGACCATAT
>N_1598
CTCGACCATATCGTCGACTTCGCCACCTGTCTGCGTGACGG
>N_1599
GGGGCCATGGGGGGGGTGAGCCGCGAGCAGCGGATCTGCCT
>N_1600
CGGATCTGCCTCGAAACGATCATCGCCCGGGGGAAACGGCT
>N_1601
CGATCATCGCCCGGGGGAAACGGCTTCAGCGGATGCTGGAG
>N_1602
GGCTTCAGCGGATGCTGGAGCGGGTCCTGGCACTCTGCAGC
>N_1603
GAGGGGAAATTCTCCTTCATCGTGGAGGAGTTGGTCACCAA
>N_1604
TTCATCGTGGAGGAGTTGGTCACCAACGCCCTGAAGTTTTC
>N_1605
CACCAACGCCCTGAAGTTTTCGTCCCCGCGGGGGCGGGTCA
>N_1606
AGTTTTCGTCCCCGCGGGGGCGGGTCACCATCGCCCTGCGG
>N_1607
TGGGGGAGGAGGAGTTGGAGCATATCTTCACGAGCTTCGAG
>N_1608
CTCCCCCTCGTCAAGCGATTCGTGGAACTCCACGGCGGCAG
>N_1609
GGGGTGGGGAGCACCTTCACCGTCACCCTCCCCAAGGGTGG
>N_1610
CACCCTCCCCAAGGGTGGGGCGCACCTTCGCTTCGTCCGCG
>N_1611
GCTGAAGGATGCCGGCTGCACCACCGTTGCCGCGGGAGACG
>N_1612
TGCCTCCGGCTCAAGTCCCACGAGCGGAGCAAGCAGATTCC
>N_1613
AAGCAGATTCCGGTCATCGTCACCTCTCCCCTCCCCGACCG
>N_1614
GTCACCTCTCCCCTCCCCGACCGGACGGCCAAGGTCCGGAG
>N_1615
CTCCTCAAGGCGCGGAGCCTCGCCGACCAGAAGCTCAATTA
>N_1616
GGAGCCTCGCCGACCAGAAGCTCAATTACGATTTCCTCAAG
>N_1617
CAGAAGCTCAATTACGATTTCCTCAAGCGCAACTACGAGAT
>N_1618
CTGCGCCAGTTCTGGCTCAGCCTCGACCACGAATTGGCCCG
>N_1619
CGCCGCCCCTGCTCCCTCGTCATGATCGACATCGACCACTT
>N_1620
ATCGACCACTTCAAGCAGTACAACGACCGTCACGGCCACCT
>N_1621
CACGGCCACCTCAAGGGGGACGAGGTGCTGCGGGAGGCGGC
>N_1622
AGCTCGGTCCGGACCTCGGACATCGCGGCCCGCTACGGCGG
>N_1623
GGCGAGGAGTTCATGGTCATCATGCCCGAGACCGACCGCGA
>N_1624
CTGCGGCGGGCTGTGGCGGACTACCCCTTCCCCCTGCGGGA
>N_1625
CCCTTCCCCCTGCGGGAGAGCCAGCCGGGGGGGAGGCTTAC
>N_1626
AGAGCCAGCCGGGGGGGAGGCTTACGGTCAGTATCGGCATC
>N_1627
GCCACCTTCCCCGGCGACGCCGCCGATTCCCGGGGGCTCGT
>N_1628
GAGGGGGGGCGGAACCGGAGCGTGGCCCACGGGCGATGACC
>N_1629
GCGTGGCCCACGGGCGATGACCCGGTGACGGGGTGGGGGGC
>N_1630
CCCGGTGACGGGGTGGGGGGCGGGTGGTATACTGATAGTGT
>N_1631
TAGTGTAGATGCACCGCTCACGAAGACCGGAGCCGAATTTC
>N_1632
AAGACCGGAGCCGAATTTCTCAGGGAAAGGAGATGGGCGTA
>N_1633
AAGGAGATGGGCGTATGGCACGGGTTTCCCACAAGATCGCG
>N_1634
TCGCGGTGGAGGAGAAGGGACAGCGGACCGCACGCAGCACC
>N_1635
ACAGCGGACCGCACGCAGCACCGATGTCTACCTCCCCAAGG
>N_1636
TACCTCCCCAAGGGAGGAGTCAAGGAGGCTGCCCTCTGCAG
>N_1637
GCTGCCCTCTGCAGGAAATGCAACGCGCTCTACCGGAACAA
>N_1638
TGCAACGCGCTCTACCGGAACAAGCGCTGGAGCGTCGATGA
>N_1639
CGAAGAGCGAGGAGGGGAGTCTCAACGCGGTGGTCTGCCCC
>N_1640
CCCCGCCTGCCAGCGGATGGCGGACAACAACCCGGCGGGGA
>N_1641
GACAACAACCCGGCGGGGATCGTCACCTTTGCCGGTGACTA
>N_1642
CTGGCGCACGAGGACGATATCCTCAACACCATCCGGAACAT
>N_1643
ATCCTCAACACCATCCGGAACATCGAGACGAAATCGCGGGT
>N_1644
CCGGAACATCGAGACGAAATCGCGGGTGAAGAACCCCTTGG
>N_1645
GGGTGAAGAACCCCTTGGGGCGGATCATGGAGATCAGCCAG
>N_1646
TTGGGGCGGATCATGGAGATCAGCCAGGACAAGAACGTCCT
>N_1647
GAGATCAGCCAGGACAAGAACGTCCTCACCGTCTCCACCAC
>N_1648
AACGTCCTCACCGTCTCCACCACCGAGGACAAGCTGGCCCA
>N_1649
GACAAGCTGGCCCAGAAGCTCGGGCGGGAGATCTACAAGGC
>N_1650
GGGCGGGAGATCTACAAGGCCCACCGGGGCGAGCTCCACTA
>N_1651
ACCGGGGCGAGCTCCACTACCGCTGGAGCCACGACGATAAT
>N_1652
TGGAGCCACGACGATAATTTCGTCAGGGTGAGTTGGAACCG
>N_1653
TTCGTCAGGGTGAGTTGGAACCGCTGAGGGAAGGAAGCGTG
>N_1654
GAACCGCTGAGGGAAGGAAGCGTGACGTCTGCCGTTCCGTC
>N_1655
GGACGATGCCGCGGGAGATGCAGGCGGCGGTGAAATCGTCG
>N_1656
GATGCAGGCGGCGGTGAAATCGTCGTCGAGGGGGGCGTTGG
>N_1657
TAGGTCGTGTCCCCGAGGATCGGGAGACCGCAGTGGGCCAG
>N_1658
ACCGCAGTGGGCCAGATGGACCCGGATCTGGTGGGTCCGCC
>N_1659
GGGTCCGCCCGGTGAGGGGGCGGGCCTCCACCAGCGTCGCG
>N_1660
GCCGCGGCGCGGAAGAGGGTCCGGGACTCTTTTCCCGGGGT
>N_1661
AGAGGGTCCGGGACTCTTTTCCCGGGGTGGCGACCCCGTAG
>N_1662
GCGGGAGCGCCCCACCTTGGCGATGGGGGCGTCGACATGCC
>N_1663
GGCCGCCGGTTCCCCCGTCACGAGCGCCCAGTAGACCTTCT
>N_1664
AAGTTCCGCCGAGATGTGGGCCGCCGCCTGCCGGCTCTTGG
>N_1665
TGCCGGCTCTTGGGGAAGATCATCACCCCGGAGGTTCCCCG
>N_1666
AGATCATCACCCCGGAGGTTCCCCGGTCGAGGCGGTGGATC
>N_1667
CTTGTTCACCGCCAGGTAGTCGCCATCCTCGAAGAGAAGCT
>N_1668
TCGCCATCCTCGAAGAGAAGCTCCTCCCGGCTGTAGGCAAA
>N_1669
TCCTCCCGGCTGTAGGCAAACTCCCGGTACTGGTCCGGTTC
>N_1670
CCTGGCCGGCCACGGTGCATCCCCCCCAGTCGATGATCTTG
>N_1671
CGGACCCGCCCCTTGGAAAGCTGGGGAAAGAGGTGCACCGC
>N_1672
CCGGCGACCGCCGTGAGGATCATGGCCGCACCCGTGAGGCC
>N_1673
GGCATGCGCACCGTCTCGATCTCCTCGTACTGCTCCGGCTC
>N_1674
GGGGGAGGTGAAGATGGTGCCGAGGGGGGTCAGACGGCCGG
>N_1675
GGCGGAGAGCCCGGTTTCTTCCGTCAGTTCCCGCAGGCCGC
>N_1676
GATGAGGGTCACCGTCCCGTCGTCGTGGAGGGGGACCACGG
>N_1677
CGCACCACCTGGAAGGTGTGCCACCCCTTGGCGCCGATGCG
>N_1678
CACCCCTTGGCGCCGATGCGCACCTCCATCTGCTCCACGTC
>N_1679
CACCTCCATCTGCTCCACGTCGATCACGAGTCCCTCGAAGA
>N_1680
TCCCTCGAAGAGGGTGGTTTCGTTGCGCGTCTCCATCATCG
>N_1681
GTCTCCATCATCGTCCTCCGCAGGCGAAATGGGGGGAGAAT
>N_1682
GCGAAATGGGGGGAGAATAGCACCATCATCCGGGGTTGGGG
>N_1683
TCCGGGGTTGGGGAGAGGGACGGATCAGAGGGTGCAGCGGA
>N_1684
GTCCCCTCCCGGAAGAGGATCTCGGCCTTGTTCGGCTTGAT
>N_1685
ACCGAAGGTGGAATGGGAGACGAGGGTGCCGTTGCGCAGCG
>N_1686
ACGAGGGTGCCGTTGCGCAGCGTGGCATCCATGCGGTAGGG
>N_1687
GCATCCATGCGGTAGGGGATCGCCTTGTCGGGATCCAGCTC
>N_1688
GGGGATCGCCTTGTCGGGATCCAGCTCCGCCATGCGGCCCT
>N_1689
CATGCGGCCCTCCCAGATGACGGGAGCGGCCGGTGCCGCCT
>N_1690
GACGGGAGCGGCCGGTGCCGCCTCCTTGCGGGTGCGGGGGG
>N_1691
GCCGCCGGGCGGGAGGATTTCTTCTCCTCCTGGGGGGGGTG
>N_1692
TGCACTGGACCCGCACCACCCGCTCCTCCACCATCGCCACG
>N_1693
CCGCTCCTCCACCATCGCCACGATGGTGTGGTTGAGAACGT
>N_1694
CGTCCCGGCAGCGGGTGCACCGTGCCTCTATGATATCTCCT
>N_1695
GCACCGTGCCTCTATGATATCTCCTGCGGAGCGGCGTCGAA
>N_1696
GCGGAGCGGCGTCGAACAATCATCGTATCGTACCTCGTCGT
>N_1697
GGATCGGCCCGGCAAAAAGACGGCGTTTATAGCACCTCCCG
>N_1698
GGCGTTTATAGCACCTCCCGCCGGGACTGTCAAGGAGCTTC
>N_1699
GGAGCTTCCCCCCAACGGCACGACCCGCTGGACCTCACTCC
>N_1700
GACCCGCTGGACCTCACTCCCCCACTCATGATACCCTTTAC
>N_1701
TCACTCCCCCACTCATGATACCCTTTACCGGATTATCTGTC
>N_1702
GATACCCTTTACCGGATTATCTGTCAGCCATTTCTGCGACG
>N_1703
GGATTATCTGTCAGCCATTTCTGCGACGGGCCCGCCCGCCG
>N_1704
CCGCCCGCCGCCCGATCGTACACTCTGTCGTCCCGGCGGGG
>N_1705
ACTCTGTCGTCCCGGCGGGGCGAAAGGAATCAAGGGAAGCG
>N_1706
GCGAAAGGAATCAAGGGAAGCGATGAACGTCGAACAGATGA
>N_1707
GTCGAACAGATGAAAGGGGTCCTGCGGGAGATCCTCACCAG
>N_1708
GCGGGAGATCCTCACCAGGACCGACCTCACCCCCTGCGTGG
>N_1709
GTGGGGGATCTCGTGGGGATCCCGTACCGGGAAGAGGATGT
>N_1710
AGGATGTGATGCACTGGTCGCGCCCCAGCTGGTGGCCCACC
>N_1711
GACCCGGAGACCGTCATCCACTGCGACGAGCTGAACCGGGC
>N_1712
CTGCGACGAGCTGAACCGGGCCCAGCAGGAGGATACCCTCC
>N_1713
GCAGGAGGATACCCTCCAGGCGATCTTCCAGTTCGTGGAGC
>N_1714
AGCCGCCGGCGGAGGGGAAGCGCCGGGCGCTCCACATCCAC
>N_1715
CGCTCCACATCCACAAGCTCCACCCGAAGCACAAGGTGGTG
>N_1716
GAAGCACAAGGTGGTGGTGACCATCAACCCCCCCGACGGCA
>N_1717
CGACGGCACCTACCAGGTGGCGACCCTGGACCGTGCCCTCA
>N_1718
TCATCGACCGGATGGTGATGCTCTACGTGGAGAGCGACTAC
>N_1719
ATGCTCTACGTGGAGAGCGACTACTCCTGCTGGGCCGCCTA
>N_1720
CCTATGCCGCCGCCCGGGAGCTCGACCCCGGGGTGCGCCAG
>N_1721
GGAGGGCCCCTGGAGATGGACGCCGAGCCGACGGAGCGGGG
>N_1722
GAGATGGTGAGCATCCTCCGCCGGGAGTGCCGCTTCCCGAA
>N_1723
AAGGAGCTGGAGATGGAGATCTACGCCGGGATCGTCGGGAA
>N_1724
ATCGCCTTCCTGCGCTGGTGCACCGAGAACGCCGCCCGTCC
>N_1725
GGTCTGGGGGCGGCTCGCGGCCCAGCGCGACGACCAGCAGG
>N_1726
CCAGCGCGACGACCAGCAGGCCGTTACCATGGGGGACGTCG
>N_1727
CAGGCCGTTACCATGGGGGACGTCGTCGCCACCCTCACCGC
>N_1728
CACCCTCACCGCCGCTCCGACCCTTGACCCGGCCCAGGAGG
>N_1729
TTGACCCGGCCCAGGAGGAGCATCTGGTGCGTTACATCGAC
>N_1730
CGTCGTGGCCCAGCTCCTTTCCCAGGACAAATACGATGCCG
>N_1731
CTCCTTTCCCAGGACAAATACGATGCCGTGGTGCTCGACGC
>N_1732
CCGGCAGATCAGCACGGAAGCCCAATGACCATTGCCACCCA
>N_1733
AGCCCAATGACCATTGCCACCCATCGGACCACCCTTGCCAA
>N_1734
GGGTCGTGGCCGTCGAGATGCCCCACCTCCACAGCGCCGAG
>N_1735
TTTCTGGAGCACATGCTCTTCCGCGGCACCGCCGAGCACCC
>N_1736
GCTGGAGGCCGCCTTCGAGGCGATCGGCGGCTGCGTCAACG
>N_1737
GACGCCGAGACCACCTGCTACTACTCCCGGGTCCATCCGGA
>N_1738
TACTCCCGGGTCCATCCGGACCACGTGGCCGAGGGGGTGCG
>N_1739
CGAGGGGGTGCGGCTTCTGTCGGTCATGCTCCTCTCCCCCA
>N_1740
GAAGATCGTCACCGAGGAGGCGCTGGAGGATATCAACGAGG
>N_1741
GGATATCAACGAGGAGGGGGCGGAGATCAACCCCGACAACC
>N_1742
AACCCCGACAACCTGGCGAGCAGCCTCCTCTGGCCGGGGCA
>N_1743
CGGGGCACTCCCTCGGGATGCCGACCATCGGCTATCTCGAC
>N_1744
CCGACCATCGGCTATCTCGACACCATCGCCGGCTTCAGCGA
>N_1745
GCGAGGCGGATCTGCGGGAGCAGATGGCCCGCTACTACGTG
>N_1746
AGATGGCCCGCTACTACGTGCCGGCCAACGCCGTGGTGGTT
>N_1747
GACCGTCTTCGTGAAGGATGCCGACAGCCAGGTGGACCTCC
>N_1748
GATGCCGACAGCCAGGTGGACCTCCAGATCGCCTTCCGCGG
>N_1749
GTACTGGCGGGGGGGGGGTGCTCGCGGCTCCACCTGAACCT
>N_1750
TCTATTCGGTCGACGCCCAGCTGGCGGCCTACGACGAGACC
>N_1751
CTCCGTGGACCTCTCCACGGCGCCGGAAAACCTGACGGTGG
>N_1752
AGGGGGTCGACGAGGAGGAGCTCCGCCGGGTCAAGGAGGGG
>N_1753
AGGAGGGGTACTTCTTCGATCTTGCCTACAGCAGGGATTCC
>N_1754
CTTGCCTACAGCAGGGATTCCACCTTCGAGATGCAGGTGCG
>N_1755
TTCGAGATGCAGGTGCGCTACGGGTGGGGCGAGCTGATGGG
>N_1756
GGTGGGGCGAGCTGATGGGACTGGTGAAGGGGGTCGATGAG
>N_1757
ATGGGACTGGTGAAGGGGGTCGATGAGGACCGGACCGAGGC
>N_1758
TCCGGGCCACGGCCCGGGAGCTCTTCTCCCCCCGGCGGCTG
>N_1759
CCGGCGGCTGAACCTCGTGGCGGTGGGCCCCCTGAAGGGGA
>N_1760
CGGAAGGAGCTGGAGGGGATCATCAGGCGGTACGAAGCGGC
>N_1761
AGGCGGTACGAAGCGGCATACTGACGCGGAATCCCCGAAAC
>N_1762
AAACGGCACGGCGCGGGGGACGGGGGCGGGGTATTACTTCG
>N_1763
GGGACGGGGGCGGGGTATTACTTCGCTCCCCGTTCCCCGTT
>N_1764
CGCGCCTCCAGGACCTGGATCCCGATCCTGCCGACGAGCCG
>N_1765
GACGAGCCGGCCGAGGGTGGCCATCGTCTCGGGCTCCTCGC
>N_1766
ACATGGGTGACGTCGGCCGGCGCTTGGCCCGTGGTCGGGTC
>N_1767
CGGGAGCCAGCTCCCGGCCACCACGCTCTCGGCCCAGATGT
>N_1768
GAAGTAGGCAAGGCCGGAGACCAGGCGGGTGGGGATGCCGG
>N_1769
AGACCAGGCGGGTGGGGATGCCGGTGGCCCGGGCGAGGGTG
>N_1770
GCAGTAGAGCCGTGCCCGGGCCGGGGAGTCCCCCTTCCGGC
>N_1771
GGAGTCCCCCTTCCGGCTGTCGAGGGTGTCGAGGGGTGAGG
>N_1772
CTCCTCCCCGACGGTGGTGGCAACCCAGCGGGCCAGGAGCA
>N_1773
GCCTGCCGTGCCGGCTCCCTCTCGTTGCCGACAATCTCCCG
>N_1774
GTTGCCGACAATCTCCCGGGCGCGGGTCGCCACGGCGGGGT
>N_1775
GGCTCCGCCAGGGGAGGGGTCACCGGCACCAGGCTGAAATC
>N_1776
CACCGGCACCAGGCTGAAATCCCGGAGCGCATCCCGGCGCG
>N_1777
ATCCCGGCGCGCAACGGCGGCTGTGGCCAGGTAGCGCAGGG
>N_1778
GCGCAGGGCGCTCCCCTCATCCTCCGCCCTAGTTTCCACCA
>N_1779
CGCCCTAGTTTCCACCAGGCCGTCCCGCACCGATTCCCGCA
>N_1780
ACCGATTCCCGCACGGTGTTCCCCGCCGGATCGACCCAGAT
>N_1781
GACCCAGATGTCGTTGTCGACCATCGGATAGAGATCGTTCT
>N_1782
GTCGACCATCGGATAGAGATCGTTCTGGAGGTGGACCACAT
>N_1783
GAGATCGTTCTGGAGGTGGACCACATTCCCCCCCTGGGGGA
>N_1784
TGGGGGAAGGGCTCCATCCCCATCACCTCCATGGCCACCCC
>N_1785
CCCATCACCTCCATGGCCACCCCCTTCACCTTCACCCCCTC
>N_1786
ACCCCCTTCACCTTCACCCCCTCCGCGTCGAGCATCGGCAC
>N_1787
GTGATCCGTTTCCCCGGTGCCATCCCCTTCATGAGGGGGTA
>N_1788
TTCATGAGGGGGTAGAGGTTCATGGCGGCCGGGGGGTAGAC
>N_1789
CATGGCGGCCGGGGGGTAGACCGCCCCCTTCGCCTTCAGGA
>N_1790
ACCTTCACCCCCTTGGGGGTCGCCTCTCCGTCCAGGGTGAG
>N_1791
CGTCCAGGGTGAGGGGGGTGCCGTCCAGCACCTCGTCCACG
>N_1792
CGGTAGCGCTCCCGGGAGATCGCCTGGCGGGAAAAGCCGAG
>N_1793
GCGGGAAAAGCCGAGCACGACCATTTTAACGGCCGACTCGG
>N_1794
GACCATTTTAACGGCCGACTCGGCGGTGATCTCGTATCCCT
>N_1795
GGAGATGGCGAACCACCGGACCCCGAGGGGAGGGGCCGCAA
>N_1796
CCGGACCCCGAGGGGAGGGGCCGCAAGACGGGGGATGGGGG
>N_1797
GCAGAGGAACACGGCGACAGCGCCGCGGAGTGAGGTGCGGT
>N_1798
CAGCGCCGCGGAGTGAGGTGCGGTTCATGGGAATGGTTCCT
>N_1799
GGAATGGTTCCTCGGTGCGGCAGGGGGAGAGAGCAGAAGGT
>N_1800
GGTGCGGCAGGGGGAGAGAGCAGAAGGTGCGGCGCCGTCTC
>N_1801
GCGGCGCCGTCTCTCCCCTGCGTTCGGGTCACTCGGTGAAG
>N_1802
GAAGATCGGCTCTCCGGAGGCCTCGGGGCGCTCTTCCTCCT
>N_1803
GCGATCGGCAGGGGGGAGGTCGTTCTCCGGCTCACCCTTTG
>N_1804
TCACCCTTTGTGAGGAGAAGCGAGAGGTGATCGAGCAGCTG
>N_1805
TGCCGGCGGGGCCCAGCCTGCGGAATTCGACAATCAGTTTG
>N_1806
AGCCTGCGGAATTCGACAATCAGTTTGTGCTCGTCAATGGT
>N_1807
AGTTTGTGCTCGTCAATGGTCAGCTCCATGGGGGGCTCCTT
>N_1808
ATGGTCAGCTCCATGGGGGGCTCCTTTGGGGGAAGTCGGCG
>N_1809
GGGGCTCCTTTGGGGGAAGTCGGCGCCGGGACGCCGCGGAA
>N_1810
CGCCGCGGAAACGGGTGATACCGTGGAGGTTATATCACAAA
>N_1811
TGATACCGTGGAGGTTATATCACAAAGAGGTGGGGGTGGCA
>N_1812
TCACAAAGAGGTGGGGGTGGCAATCGGCGCCGCCACCCCGC
>N_1813
CCGCGGCGCGCCGGCAGCGGCCCCGGCCGGTTGTGGGTGCT
>N_1814
GCCCCGGCCGGTTGTGGGTGCTGATGGATAAAAATGCTTTA
>N_1815
GGTGCTGATGGATAAAAATGCTTTAAATTTTAATGAGTTAT
>N_1816
TAAATTTTAATGAGTTATGGCAATATATTTTGTTGCGAAGC
>N_1817
TATGGCAATATATTTTGTTGCGAAGCACAATGTGGCGGGGT
>N_1818
TGTTGCGAAGCACAATGTGGCGGGGTATACTATGTATGAAA
>N_1819
TACTATGTATGAAAGAATTGCGAGGGCCGCAAGGCTCTCAT
>N_1820
TGCGAGGGCCGCAAGGCTCTCATTATGCCCTAGTTGACTTT
>N_1821
ATTATGCCCTAGTTGACTTTCCCTCCTAGTCGCTAGGGTGT
>N_1822
GTCGCTAGGGTGTTTTTTTGCCTTCGGCATGGTTGTGCCGT
>N_1823
TTGCCTTCGGCATGGTTGTGCCGTTGGTGGCACGGGGCGCA
>N_1824
TCATCGGTTGCACAATCCCTCCGTTTGGACTATCCTGACCG
>N_1825
CTCCGTTTGGACTATCCTGACCGGAAATCTGCAATCAATCC
>N_1826
CCGGAAATCTGCAATCAATCCCCGTCTACCCATTCCCGAGG
>N_1827
TTCCCGAGGAGCCATGGAACCGATCGTTACCATCAAGGAGA
>N_1828
TTACCATCAAGGAGAGTTGTCGCAAGTGCTACCGCTGCGTT
>N_1829
TGAAGGCGATCAAGGTGGAGCAGAGCCACACCGAGATCATC
>N_1830
CAGAGCCACACCGAGATCATCTTCGACCGCTGTATCGGCTG
>N_1831
TGCGGCAACTGCCTCAGCAACTGCCCCCAGCAGGCCAAGGT
>N_1832
CCAGCAGGCCAAGGTGGTGGCCGACAAGGTGACGGTCACCG
>N_1833
AGGTGACGGTCACCGAGGAGCTCCTCGGTGCGGAGGGGGTG
>N_1834
GTGGTGGTGGCCGTGCTCGGCTCCTCGTTCCCCACCTACTT
>N_1835
GGCTCCTCGTTCCCCACCTACTTCCATAACGTGGCGCCGGG
>N_1836
GGCCTGAAGCAGCTCGGATTCGGCGAGGTCCACGAGGGGGC
>N_1837
CGGCGAGGTCCACGAGGGGGCCTACGGCGCGGAGCTGGTCG
>N_1838
ACCGCCGCGGGCGACCGCCCCCATATTACGTCCCACTGCCC
>N_1839
CCATATTACGTCCCACTGCCCGGCCATCGTCGACCTGATCG
>N_1840
CCGGCCATCGTCGACCTGATCGAGCGCCACTATCCGAAGCT
>N_1841
GGGGCGGTTTCTCAAGGATGCCCTTGGCCCCCGGGCCCGGG
>N_1842
CCCCGGGCCCGGGTGGTTTACATCAGCTCCTGCATCGCCGC
>N_1843
CGAGACCCAGATGAAGGAGACCCGCGGGGCGATCGATGTGG
>N_1844
GCGGGGCGATCGATGTGGTGCTGACCTACAAGGAGCTGGAG
>N_1845
TGGTGCTGACCTACAAGGAGCTGGAGGGGGTCTTCCGCAGC
>N_1846
GTCTTCCGCAGCCGCGGCATCACTCTCTCCACTCTCGCCGA
>N_1847
GCAACGGCCGGCTGTTTCCCCTCTCCGAAGGGACCTTCCGG
>N_1848
AGGGACCTTCCGGGCCTTTTCCATCCCCGCCGATCCCTTCG
>N_1849
TCCATCCCCGCCGATCCCTTCGACACCGAAATCGTCGCAGC
>N_1850
GAGGTGAACGTCATGGGGATCATCAACGATCTGGCGGCCGG
>N_1851
TCCCCCCGGATCGCCGACCTCCGCTTCTGCTACGACGGCTG
>N_1852
CCGAGTTCTACCGCCGCAATCTCGTCATCAACCACTACCGG
>N_1853
GAAATCGGTCCCCTACCGCACCGCGCCCCACTACGAGGGAA
>N_1854
CGAACGACGTCAAGAAGATTCTCCAGGCGACCAACAAGTAC
>N_1855
CTCCAGGCGACCAACAAGTACGCCATCAAGGATGAACTGAA
>N_1856
AGTACGCCATCAAGGATGAACTGAACTGCCGCGCCTGCGGT
>N_1857
AACTGCCGCGCCTGCGGTTACCGGACCTGCCGCGAGTACGC
>N_1858
TACCGGACCTGCCGCGAGTACGCGGTGGCGGTCTTCCAGGG
>N_1859
ATCGAGATGTGCCTCCCCTACACCCTCCAGCAACTGGAGGA
>N_1860
CTGGAGGAGGACCGGGGGCGCCTGATCCAGAAGTACGAACT
>N_1861
ACGAACTGGCACGCCGGGAGCTGGACCGGGAGTATGGCGAC
>N_1862
CGGGAGTATGGCGACGAGTTCATCGTCGGCAGCGACCGCAA
>N_1863
CTGGAGGTGCTCGGCCTCATCAAGCAGGTGGGTCCTACCCC
>N_1864
GCAGGTGGGTCCTACCCCCACCACGGTTCTGATCCGCGGCG
>N_1865
GGTTCTGATCCGCGGCGAGTCGGGGACCGGCAAGGAGCTCA
>N_1866
CCATCCACCGTTACAGCAAGCGCAACGACAAGCCCCTCGTG
>N_1867
CAACGACAAGCCCCTCGTGACGGTGAACTGCACCACCATCA
>N_1868
ACGGTGAACTGCACCACCATCACCGACTCGCTCCTGGAGAG
>N_1869
CCACAAGCGGGGCGCCTTTACCGGCGCCATTGCCGAGAAGA
>N_1870
ACCATCTTCCTCGACGAGATCGGGGATATCACCCCCAAGCT
>N_1871
TCGGGGATATCACCCCCAAGCTCCAGGCGGAGCTGCTCCGG
>N_1872
GCAATCTGGAGGAAGGGGTGCGGGAGGGATGGTTCCGGGAG
>N_1873
CCTCAGAAGCCGTGTGGAGTCGGTGCCGATCCTCGCCCTCC
>N_1874
CCTCCACTTCCTGGAAAAGGCAAGCACCAAGCTCAACAAGA
>N_1875
AACAAGAAGATCGTCGCCATCGAGGAGCGGGCCATCAAGGC
>N_1876
AGGAGCGGGCCATCAAGGCGCTGGTGCAGTATCCGTGGCCC
>N_1877
GTGCAGTATCCGTGGCCCGGCAACATCCGCGAGATGCAGAA
>N_1878
AGATGCAGAACGTCATCGAGCGGGCATCGGTCCTGACCCAC
>N_1879
CTGACCCACGACGACGTGATCCGGCTCGAGAACCTTCCCCG
>N_1880
GCTCGAGAACCTTCCCCGGGCCTTCTCTGAACGCCACGAGA
>N_1881
CGAGAATGACTCCCTGGCGACCCTCGACACCCGGAGCTCCT
>N_1882
GAGCGGGAGCGGCATGTGGTCAAACTGGAAAAGAAGCTCGT
>N_1883
TGGAAAAGAAGCTCGTCCAGCGATTTCTGACGGAGGCCAAC
>N_1884
CGATTTCTGACGGAGGCCAACGGCAACGTTACCCAGGCGGC
>N_1885
GGCAACGTTACCCAGGCGGCCAAGCTGGCCAATATTCCCCG
>N_1886
GCCAAGCTGGCCAATATTCCCCGCCGCACCTTCTACCGCCT
>N_1887
AGGAGCGGGACGCCAAGGGGCGTCATCTGATAGACGAGGAG
>N_1888
AAGGGGCGTCATCTGATAGACGAGGAGTAGTGGAAGGTGTG
>N_1889
GAGGAGTAGTGGAAGGTGTGCACTTTTGGCCAGAGTGTGTC
>N_1890
CACTTTTGGCCAGAGTGTGTCATTCGTGGCACAATAATGTA
>N_1891
TCGTGGCACAATAATGTAAACAAAAAAAATGATTAGTTTAT
>N_1892
AAAAAATGATTAGTTTATACCAATGTTTTAAAAAGCAGTGA
>N_1893
GTTGCAGAAATTTTTTCGTTCCCTCTATTTTGGCATGTATA
>N_1894
TTTCGTTCCCTCTATTTTGGCATGTATATCGCTAGTGTATT
>N_1895
ATGTATATCGCTAGTGTATTCGCAATAACGCACGGCACCAA
>N_1896
AATAACGCACGGCACCAATACATGCACACCATACACGGAGG
>N_1897
CACACCATACACGGAGGAAACCAACCATGGGCAGAATGAGA
>N_1898
TGGGCAGAATGAGAGAAAATCCGCGCTACAACGTCATTTCC
>N_1899
CCGCGCTACAACGTCATTTCCATGAGAGTCAGCGACGAGGA
>N_1900
CGCGAGCGGCTGCAGCAGATCATGGAGACCACCCACATGAG
>N_1901
ATGGAGACCACCCACATGAGCGTCTCCGATATCATGAGGGA
>N_1902
CTCCGATATCATGAGGGAGGCGATGGACCTCTTCACCGTCA
>N_1903
GCGATGGACCTCTTCACCGTCAAGCTCGAACAGTCCCAGGA
>N_1904
AAGCTCGAACAGTCCCAGGACGCCGATCAGAAGGCCGCCTG
>N_1905
CCAGGACGCCGATCAGAAGGCCGCCTGAACAAGAAAAAGGG
>N_1906
GCCTGAACAAGAAAAAGGGTCCCCCGCGGGACCCTTTCTTT
>N_1907
GCGGGACCCTTTCTTTTTTGCGCTCATATTTTCGCTCTCTG
>N_1908
GCTCATATTTTCGCTCTCTGCCGCGACACCCTTTCCGGCAC
>N_1909
TGCCGCGACACCCTTTCCGGCACGAGATGCCGCACACGACA
>N_1910
GCACGAGATGCCGCACACGACACACTGAAAAGCGGCGGAAG
>N_1911
ACTGAAAAGCGGCGGAAGGTCGATACCTTCCGCCGCTTTTT
>N_1912
GATACCTTCCGCCGCTTTTTCGTTTTGTTCCGACCCGTTGC
>N_1913
CGTTTTGTTCCGACCCGTTGCTCCTTACTTGACGTTCCAGG
>N_1914
GAGGAGGACGATGCTGTGGGCGAGGAGCTGGTCGCGAATCT
>N_1915
TCGTCGCTGCGCTGGTAATCCCGGGCCGCCCGGGCCGCCGT
>N_1916
TCCTCGATGAGCCGTTCGATCTCTTCCTCCGTAATGGTCAG
>N_1917
CCGTAATGGTCAGGCCGGTGCTCTTTCGCCCCTTGAGGCGC
>N_1918
TCGGCGAATCCCTCGGGGGACGAGGAGAAGATGCCGAGAAC
>N_1919
AGAAGATGCCGAGAACGGTGCCGATTTCGCTTACTCCCCGA
>N_1920
TGCCGATTTCGCTTACTCCCCGACGGGCCGCGGTCAGGGCC
>N_1921
CAGGGCCTTCCGGGCTTCGGCCCCGGATGGCGCCCCTTCGG
>N_1922
TTCGGCCAGGGCCTTGTTGGCGCTCCGGACCAGGTCGAAGA
>N_1923
GTCGAAGACGTAGCCGAGGGCCTGTGCCGTGTTGAAATCGT
>N_1924
CGTCCATCGCCTCGCGAAACCGTGACGGAAGCTGCTCTACC
>N_1925
GTGTCGGCCAGCGATGGGGTCTGTGCCGCCGATGGCACACC
>N_1926
GCGTCGATCCCCCCCAGGGTCTTGTAGATCCGTTCGAGCCC
>N_1927
GCTTCGGCCTCCTTCAGGTTCTGGTCGGAAAAGTCGATGGG
>N_1928
CAGGTTCTGGTCGGAAAAGTCGATGGGGGAGCGGTAGTGGG
>N_1929
GGGCCGAGAGGAGGAAGAAGCGGAGCACCTCAGCGTCGTAC
>N_1930
AGCGTCGTACTTCTCCAGGACTTCCTTGATGGTGAAGAAGT
>N_1931
TCCTTGATGGTGAAGAAGTTCCCCAGCGACTTGGACATCTT
>N_1932
TTCCCCAGCGACTTGGACATCTTCTCGGCGTTGATGTTGAC
>N_1933
CTTCTCGGCGTTGATGTTGACGAAGCCGTTGTGGATCCAGT
>N_1934
TTGACGAAGCCGTTGTGGATCCAGTACCGCGCGAAGGGCTT
>N_1935
CGCGAAGGGCTTGCCGTTGGCCGCCTCCGACTGGGCGATCT
>N_1936
TTCTCGTGGTGGGGGAAGATCAGGTCCTTGCCGCCGCCGTG
>N_1937
ACTTCATGCTCATGGCCGAACACTCGATGTGCCAGCCGGGG
>N_1938
GCCAGCCGGGGCGCCCCGCACCCCAGGGCGATTCCCAGTAC
>N_1939
CCCCGCACCCCAGGGCGATTCCCAGTACGGCTCCCCCGGCT
>N_1940
TCCCAGTACGGCTCCCCCGGCTTCGACCCCTTCCAGAGGGC
>N_1941
TTCCAGAGGGCGAAGTCCATCGGGTGGCGCTTCTTCTCCCC
>N_1942
CCTGCATCTCCTCCAGGTTGCGCTTGGAGAGCTTCAGGTAC
>N_1943
AGCTTCAGGTACGGGGCGAACTTTTCCACGCAGAAGTAGAC
>N_1944
CTTTTCCACGCAGAAGTAGACGTCGCCATCGGCGGCGTAGG
>N_1945
TGCCCCTTGGCGATGAGCCGCTCGATGACCTCGATCATCTC
>N_1946
TCGATCATCTCGACGATATGCTCCGTCGCCTTGGGCTGGTG
>N_1947
GGGCTGGTGGGTGGGGAGTTCAAGGCCGAGGGCCGCCATGT
>N_1948
AAGGCCGAGGGCCGCCATGTCTTTGTCGAACTCGGCGATGA
>N_1949
GATGAACCGCTCGGAGATGACGGTGAAGGGGACCCCTTCCT
>N_1950
CGGTTGATGATCTTGTCGTCCACGTCGGTATAGTTGCGGAC
>N_1951
CGTCCACGTCGGTATAGTTGCGGACGTAGGTCACCTCCAGA
>N_1952
GGACGTAGGTCACCTCCAGACCGCTGCGGCGGAGGTAGCGG
>N_1953
GAGGTAGCGGTAGATCATGTCGAACACCACGTTGGCCCGGG
>N_1954
TGGCAGTGATCGTACACCGTCACCCCGCAGACGTACATCGT
>N_1955
TACATCGTGACCTTTCCCGGCTCCAGCGGGACAAACTCTTC
>N_1956
CTCCAGCGGGACAAACTCTTCCTTGGCTCCCGTGAGGGTAT
>N_1957
GGTATTGTAGACTCGCAGCGCCATCGTCTTCTCCAACTCGT
>N_1958
CCAACTCGTTAGATATGAAACTTCTTACCCTAGCACAGGGG
>N_1959
TTACCCTAGCACAGGGGAATCCCCCTTGGGAAGAGCGGATC
>N_1960
GGAATCCCCCTTGGGAAGAGCGGATCAGCGCCGCCGGGACT
>N_1961
TCCAGGACCTTCCGCACGGTCGTCACCAGCTGCCAGGGGGT
>N_1962
GAAGGGCTTGTGGACATAGGCATCTCCCCCCGACTCCGTCA
>N_1963
CGCCGGAGCTCCTCCTCACTCTTGGAGGAGAGGAGGACGAT
>N_1964
GAGAGGAGGACGATGGGGATCTCGCGGCTGAAGTCCTTTTC
>N_1965
GGGGATCTCGCGGCTGAAGTCCTTTTCCCGGAGGAGCTTCG
>N_1966
AAGTCCTTTTCCCGGAGGAGCTTCGCCTTCTTGTTGCCGTC
>N_1967
TCGAGGATGATCAGGTCCGGCTTGTTGCGGGAAAAGATATA
>N_1968
TATAGGTGTTCGCCTCGATGCCGTTGGCCGCGGTAATCACC
>N_1969
GCCGTTGGCCGCGGTAATCACCTCGTAGCCTGCCTCCTCGA
>N_1970
CACCTCGTAGCCTGCCTCCTCGAGGGCGTCGCGCGCCATGG
>N_1971
GAGCACCAGTTCGCTGTCGTCTACCACGAGGATCCTGAGTT
>N_1972
CTGTCGTCTACCACGAGGATCCTGAGTTTTTCCACGCTTAA
>N_1973
CTGAGTTTTTCCACGCTTAACCTCCCTGTTGCGAGAATAAT
>N_1974
TCCCTGTTGCGAGAATAATTCAGCGATGAGAGGGGGGATGG
>N_1975
AGGGGGGATGGCGTCGAGCGCCGCCACCCGCCCTGCCGCGT
>N_1976
CGAACTCGCCTCGTCCTGAACGATGGTCATCCCCCCCCGCT
>N_1977
TCTGCTTGAGTCCCCGGGCCCCGTCGCGCCCCATGCCGGTG
>N_1978
GGTGAGGAGAACCCCGACGACCTCCTCCGCGTGGGCCTCCG
>N_1979
GACCTCCTCCGCGTGGGCCTCCGCGAGGGAGCAGAAGAGGG
>N_1980
GAGGGAGCAGAAGAGGGGGTCGATGGAGGGGCGGCAGCAGT
>N_1981
ATGGAGGGGCGGCAGCAGTTCACCGGCGGGGTGTCGAGAAG
>N_1982
GAGAAGATGGACCGTTCCCCCGACCACGGTCATGTGGCGGT
>N_1983
GGGTGAAGCCCCGGGCGAAGCCTGAGGCAATGTGCTGCACG
>N_1984
GCGAAGCCTGAGGCAATGTGCTGCACGATGCAGACCGCCGC
>N_1985
CTGCACGATGCAGACCGCCGCCGGAAAGTCGGGTGGGAGGC
>N_1986
CCGGAAAGTCGGGTGGGAGGCTCTTAACGATGCTCATGACC
>N_1987
CTTAACGATGCTCATGACCGCTTTGGGACCACCGGTGGAGG
>N_1988
CGCCCGCCGGTGGGGGATGACGGGGGGGGGGCGGGCTCCTT
>N_1989
GGGGGGGGGCGGGCTCCTTTCGACGGCGCTGGTGATGGCGG
>N_1990
TGGTGATGGCGGATCACCTTCACCCGCGCGAGCATGCGAAC
>N_1991
ATGCGAACCGTGGTCCGGAGCTTTTCGGCAAAGGAGACCCC
>N_1992
GAGCTTTTCGGCAAAGGAGACCCCGCTCCCGATAAGGTTTT
>N_1993
GGCCGGCTTCTCCATCACGTCGAGGGCCCCCGCCTTGATGG
>N_1994
GGCCCCCGCCTTGATGGCGGCAAAGGCCAAGTCCACATCCC
>N_1995
GGCCAAGTCCACATCCCGGTCCGCGAGGGTGCCGGAGAGGA
>N_1996
GGTCATGATCTCGCCGATGGCGGTCAGGCCGTCCATGACCG
>N_1997
GCCGTCCATGACCGGCATGACGATGTCCATCACCACCAGAT
>N_1998
GTCGCCGCCGGCGAGGATGTCCTTGAGGATCGCCCGGACCA
>N_1999
GACCAGGGACGAATCGTCTGCGATCAGAACCCGGATCATCG
>N_2000
GCGATCAGAACCCGGATCATCGTATGGTCATCCAATCAGCG
>N_2001
TATGGTCATCCAATCAGCGCCTCGACGGCGTCGAGGAGCGT
>N_2002
CGACGGCGTCGAGGAGCGTTCCTTGTTCAAAATTTCCCTTG
>N_2003
CGTTCCTTGTTCAAAATTTCCCTTGACGATGTACGCCTGGG
>N_2004
AAATTTCCCTTGACGATGTACGCCTGGGCCCCCGCCTCCAT
>N_2005
TACGCCTGGGCCCCCGCCTCCATCGCCTCCCGCTTGTCGTC
>N_2006
CATCGCCTCCCGCTTGTCGTCGTCCCGGGAGAGGGAGGTGA
>N_2007
GAGGGAGGTGACGACGATGACCGGCACCTCGCGGTAGTCGG
>N_2008
GATCCCCGGCATCTGGATGTCGGTCACCACGAGATCGAACT
>N_2009
TCGGTCACCACGAGATCGAACTGCTGCCGGCGGATCTTTTC
>N_2010
AAGGATCCCCTGCTCCATGGCGCGGGTGGTGAGGGAATCGT
>N_2011
GGCGCGGGTGGTGAGGGAATCGTCCACCACCAGTATTGTTC
>N_2012
CGTCCACCACCAGTATTGTTCCCCGCGTCCGGGCGGCTTGG
>N_2013
CGGCCGCCGCCTGGCGGTAGCCGGTCCGGACCCCTTTTTCC
>N_2014
GCCGGTCCGGACCCCTTTTTCCGCCCGGGAGAAGAGCCACG
>N_2015
GGCGCCGGAGAGGGAGGAAGCCCCCTTGAGCTGGTCCCCCA
>N_2016
GCCCCCTTGAGCTGGTCCCCCACCCCCTTCACGACCACCTC
>N_2017
CCCACCCCCTTCACGACCACCTCGGTGCTGCCGATGACCCG
>N_2018
GGGACCAGGGGGATGGTGGTCCCCCTCAGGGTGACCACCTC
>N_2019
GGCGGCCACCTTGAACGATTCGGCGACGAAGGCGAGGGGGA
>N_2020
GCGACGAAGGCGAGGGGGAGCGCGTAGGTCTCGCCGTCGCT
>N_2021
ACCGCGAGGGTGAGGGGGAGCTTGAGGGCGATCTCGGTAAA
>N_2022
CTCGGTAAAGCTGCCAGGGGCGCTTCTGAGGACGAACTCCC
>N_2023
GCTTCTGAGGACGAACTCCCCCTTGACCCGGTCCACGTTCT
>N_2024
TTGACCCGGTCCACGTTCTGCCGGACCACGTCCATCCCGAC
>N_2025
GACCCCGCGCCCGGAGACGTCGGTGATGAAGTCGCGGGTGG
>N_2026
TGAAGTCGCGGGTGGAGAAGCCGGGGGCCATGACGAGGTAC
>N_2027
GGCCATGACGAGGTACCGTGCCTCATCGTCGGAGAGGAGCT
>N_2028
GGACGCTGTTCCCCTCGTGGCGGGCCGCAACGGCGATGGTC
>N_2029
ACGGCGATGGTCCCCCGCAGCGGCTTGCCGGAGAGGATGCG
>N_2030
TCTTCGAGGAGCGCCCGATCCAGTTCCACGGAACCGCCGGT
>N_2031
CCCGATCCAGTTCCACGGAACCGCCGGTGACCCGGAATTCG
>N_2032
GTGATGGTGGAGAGGGGGAGCATCCGGAGCGCCAGGGCGTC
>N_2033
CAGGGCGTCGCCGTGGAGTTCCTGAGCCAGGGCCGATATCC
>N_2034
CTGAGCCAGGGCCGATATCCCCCGGAACTCTTCCTCGAGGC
>N_2035
GTCGAGGGTCTTGACCCCGGCTCGGACCGTGTCGCCGAAAG
>N_2036
GACGGGGATCTCGCCCCGGTCGAAGGCGGCGAGGAAACCGG
>N_2037
GCAAGGGCGTCGGTCCCCGCCAGCAGGAGGTCCACCGTGGG
>N_2038
GAGGTCCACCGTGGGTGGGTCGGCGCGGCGCTTCCCCGCGG
>N_2039
CCGATCCCGTCGTAGCCCAGCAGGCGCGCCGACCCCTTGAC
>N_2040
CAGGCGCGCCGACCCCTTGACCGTGTGGGCGTTGCGCATCA
>N_2041
CCCGAGACGTGCTCGCCGGCCTCACGCAGAAAGATATCGAG
>N_2042
GGCCTCACGCAGAAAGATATCGAGGTAGCGGGACTTGTCGG
>N_2043
AAGATATCGAGGTAGCGGGACTTGTCGGTCATTTACCTTCT
>N_2044
ACTTGTCGGTCATTTACCTTCTTCTTCGCTCAGATCCTTGA
>N_2045
CTTCGCTCAGATCCTTGAGGCGCTCGGTAAGCTCAATGATC
>N_2046
CGCTCGGTAAGCTCAATGATCTCCGCCACCGCCTTCTCGGT
>N_2047
TGCTGGGTCGAGAAGGTGATCTCCTTGGCGGCCCGGCCGGT
>N_2048
AGGATGTCGCCGAAGGAGATCTGCACCTTGTCGACGAGGGC
>N_2049
CTTGGTCCCCTCCTCGGTGACGATGATGGTGGTGTTGGTTG
>N_2050
GATGATGGTGGTGTTGGTTGCCTTCTGGATCTCTTCGATGA
>N_2051
CTCGATGGCGGCATTGAGGGCGAGGAGGTTGGTCTGGTCGC
>N_2052
TTGAGCATGCTCTCGGCGATCCCCTGGACCTGCTCCCGCAC
>N_2053
CTGCGGATGGTCTCCTCCGCCATGGACTCCACCGACCGGGC
>N_2054
GACCGGGCGTTGTCGGTGATCTGCTTGGCGGTGATGGCGAT
>N_2055
GATCTGCTTGGCGGTGATGGCGATCTCCTCGGAGGTGGTGG
>N_2056
TCCTTGATGGAGGAAAGGAGCCTGCTGCTCTTCTCGATCTC
>N_2057
CCTTGAGGTTCTTCACGATGCCGGTGGTCATGGTGTTGAAG
>N_2058
GCCGATCTCGTCGTCGCTCTCCACCGGGATCTCTTCGTCGA
>N_2059
CGCCGCGCCGTGTCGGTGAGCTTCTGCAGGGGGCTGAGGTA
>N_2060
CGGTGAGCTTCTGCAGGGGGCTGAGGTAATGCCCCAGGACC
>N_2061
CTGAGGTAATGCCCCAGGACCAGGAAGATGGTGAGGCTGGT
>N_2062
GGACCAGGAAGATGGTGAGGCTGGTGATGAGGAGGAGCACC
>N_2063
AGGCTGGTGATGAGGAGGAGCACCGCCATGCCGATGATGAT
>N_2064
CTCGTTGCGGACGGCGGCGACGTGCTGGTGGGTCTTGGTCA
>N_2065
GGGTCTTGGTCATGGAGTAGCCGAGCCGGAAGGCCCCCCAG
>N_2066
AGCCGGAAGGCCCCCCAGTGCTTCCCGTTCACGAAGACCGG
>N_2067
CACCGAGATGTCCCACATCACCTCGCCGGTGTCACGGGTAT
>N_2068
GTATAGACCTGCTTCAGGAGCTCCTGGCGGTTCTTTGACGC
>N_2069
TTCTTTGACGCCGCCATCCCCACCTCGTCGTTGAAGATCCG
>N_2070
CCCACCTCGTCGTTGAAGATCCGCTTTGTCCGGTTGTTGAG
>N_2071
GAGTAGCGGCTGTTGTGGGTCGGAATGTAGTCGTTTCGGTC
>N_2072
CGGAATGTAGTCGTTTCGGTCCACCAGGACCGCGAAGACCA
>N_2073
GTCCACCAGGACCGCGAAGACCACCTGGTCGTCCCGCAGGT
>N_2074
GGAGCTCCGTGTCGAGGTAGCGGTCATAGCGGGTGTGGTAT
>N_2075
GGGGGATCGGTGCCGGGGATCGGGACGTACTTCTCGTCGAA
>N_2076
CTCGTCGAAGACGTCCCCCTCCGTGAGGGCGCCGCTGCGGA
>N_2077
CCCGGGCCGCGCCGCGGGAGCGGACGAAGTAGACGGTGAAG
>N_2078
GCGGGAGCGGACGAAGTAGACGGTGAAGGCGGTCATGATGA
>N_2079
AGGATCAGGATGGCGGTGATCTTCACGGATAGCTTTTTGAA
>N_2080
TTCACGGATAGCTTTTTGAACATGCCAGCTCCTTCGTGTGG
>N_2081
CGCCCCGGAGGTTGAAGATGCCGGTGATGATCTCCGGCACC
>N_2082
ACCCGGATCAGCTTCGGAATCCGGAGCACCTCGGCGGCGTG
>N_2083
GAGCACCTCGGCGGCGTGGACCGTCTCGAAGGCGTAGAACT
>N_2084
CGTCTCGAAGGCGTAGAACTCCCCGCCGAGGAGGAGCGTCA
>N_2085
AACTCCCCGCCGAGGAGGAGCGTCACACACTCCAGCGTCTC
>N_2086
AGCGTCACACACTCCAGCGTCTCCCCCCCCTCCTCCTGCAC
>N_2087
GTCTCCCCCCCCTCCTCCTGCACCTCGGAAACCCCGCGCCA
>N_2088
TCGGAAACCCCGCGCCAGTACTCCTCCTTCATCCCGCTCAG
>N_2089
TACTCCTCCTTCATCCCGCTCAGGATGGAAAGGATATCGTA
>N_2090
GCTCAGGATGGAAAGGATATCGTATCCGGCCTCCCGTTTCT
>N_2091
TCGTATCCGGCCTCCCGTTTCTCGTCCATACCCCGCTCCTG
>N_2092
CATACCCCGCTCCTGTTATGCCAGTTCGCCGCGGAGAAGCT
>N_2093
CCGCGGAGAAGCTCCATGAGCGTTTCCCGCGGCATTCCCCC
>N_2094
AGCGTTTCCCGCGGCATTCCCCCCGAGAAGGGGACCATCTC
>N_2095
ACCATCTCTCCTGCCGGCAGCCGTTCCAGCGTCCGCAGGGC
>N_2096
CTCCCCAGCGCATAGTGGGGCATGACGGCGTCCATGTCGAG
>N_2097
GCGTCCATGTCGAGGAGAAGCGCCCGACGGTAATCGTCTGC
>N_2098
CCGCCGTTGGCCCGGATCGTCCCCCGCATGAGGAGGGCGCC
>N_2099
AGGAGGGCGCCGGTGTGGTGCGGCTCCCGCAGGAGGAGCTC
>N_2100
CCCGCCGTACTCCTCGGCATCAAAGAGGATCCGCGCCTCCC
>N_2101
TCAAAGAGGATCCGCGCCTCCCGGAAGAGGTCCCGCGGAGG
>N_2102
CAGGGGTGGCGCGGGGGGGGCGAAGCGGTGCCGGCGTCCCG
>N_2103
CCGGCTTCCTCCGCCGGGCGCAACGGGGAAGGGAGCGGGGG
>N_2104
GGGCGCAACGGGGAAGGGAGCGGGGGGCGGAGAGCGGGGCG
>N_2105
ACCGGAGCCGGCGCCATCTCCCGGGGGACCACCGTCCCATG
>N_2106
CGGGGGACCACCGTCCCATGCCCCTCCCGGCGGCGGTAATA
>N_2107
CCCGGCGGCGGTAATAGAAGCCGCTGCCGTGGGAGAGGCGC
>N_2108
AAAGAGGTAGCCGCCGGGAGCGAGGGCCTCGGCGAACTTTG
>N_2109
CACGAGCCGCTCCATGGTGGCGAGGTCGAAGTAGATCATGA
>N_2110
CGAAGTAGATCATGACGTTGCGGCAGAAGATCACGTCGAAT
>N_2111
GAGGTTCAGGATGCCGAATTCCACGAGCCGCCGCGCCTCCT
>N_2112
CGCCGACCTGCCACCCGGTGCCGCTCTTCGTGAAGTGCCGC
>N_2113
GGTCCGATCGCCGTAAATACCCTCCTGGGCCCGCCGGACGG
>N_2114
GTGATCGCCAGGGAGTAGGGCTCTTCACCGGTGGAGCACCC
>N_2115
AGGGCTCTTCACCGGTGGAGCACCCTGCCGACCAGATGCGG
>N_2116
CGCCCCTCCCCCCGGCGTTGCGCGATCTCCGGGATGATGAA
>N_2117
CGTCGAAGTGGTAGGGGTAGCGGAAGAAGGAGGTCTCACCG
>N_2118
GGGTAGCGGAAGAAGGAGGTCTCACCGACGGTCAGGAAGGT
>N_2119
GAGCAGGTAGTCGAAATATTCGGTGAAGGAGCCGAGCTTCA
>N_2120
AGCCCCCGCTCCAGGAGTTTCAGGTTCCGCTGGTCGAAATG
>N_2121
GAAATGCAGGCCGGTTTCGGCTTCGAGGAAATCGGCGAAGA
>N_2122
TCGCAGGATGGCCAGATCCTCCCGCAGTTTCTCGGGATCCG
>N_2123
TCCCGCAGTTTCTCGGGATCCGGCGGGCGGGGAAGGACATC
>N_2124
GATGAACGGCTCCGCCGTGGCCGTGGCGTCGGGGAGGTCGA
>N_2125
AGAAGGTCGGGGGGGCGGAGCCTGATGGCGTCCACCCCTTC
>N_2126
GGCCATGGTCCGGACGGTGGCCGTGGCGCATTTTTCGGCCG
>N_2127
CATTTTTCGGCCGCAAGGGTCCGGGCGAGCAACTCGCTCAG
>N_2128
GTTGGAGATGATGAGGGTTTCGGACGCGTGCATCGCACCCC
>N_2129
GTGGAGTTACGCCCCCTTGTCCGCCTTGACCCAGGAGTCCC
>N_2130
CGCAGGTCGACGCAGAAATACCCCTGGCGCTCGAACTGGAA
>N_2131
GGCCCGGGCGAGGGACGGTTCCAGCCGGCAGTCGCGCAGGA
>N_2132
CGCCTTCCAGTCGTCCCCCGCCGGGTTCGGCACCGAGAAGA
>N_2133
ACCCAGTGGATCACCCCCTTCACCTTCCGTTCGGCCCCCGG
>N_2134
ATCTCCGTCACCGCTCCGGTCTCATCCTTGACAAAACCGGT
>N_2135
GGTGCAGGTGACGATGTATGCCCCCCGCAGCCGGACTTCCT
>N_2136
AGCCGGACTTCCTTTCCGGGCGCCAGACGGTGGAATCCCTT
>N_2137
GAATCCCTTGACCGGGTTTTCCATGAAGTCGTCCTGCTCGA
>N_2138
TTCCATGAAGTCGTCCTGCTCGATGAAGAGTTCGCGGCAGA
>N_2139
AGAAGGGGACCGTGCGGCTGCCGAGCTCGGGGCGTTGGGGA
>N_2140
GGGGCGTTGGGGATGGTTGGCGAGGGAGAACTGCTCCCCCT
>N_2141
GCGAGGGAGAACTGCTCCCCCTCCCCCTCCGGGTAGTTCTC
>N_2142
CCCTCCCCCTCCGGGTAGTTCTCGATGACGAGCTTTACGGG
>N_2143
GCCCGGGGCGCCCGCTGGTTCAGGTCCTCGCGGACGCTCTC
>N_2144
GCAGAAGGAGCGGAGCGACTCAGGCGTGTAGCCGCGCCGGC
>N_2145
ACCGTGTAGGAGAGGTTGAGCCGGGCGAACTCGTACTGCCG
>N_2146
GGGAGGTTGGCGAGGAACCACTCGTAGAGCGGCTTGTGGTC
>N_2147
TCGTAGAGCGGCTTGTGGTCCTCGAACTCCAGGGTGCAGAC
>N_2148
GTGGGTGATCCCCTCGATGGCGTCGGACTGGCCGTGGGCGT
>N_2149
GGACTGGCCGTGGGCGTAGTCGTACATCGGGTAGATGCGCC
>N_2150
AGTCGTACATCGGGTAGATGCGCCAGGCGTCCCCCACGTGG
>N_2151
GGGTGCGGCGCGTGGATGATCCGGTACATGACCGGGTCGCG
>N_2152
CGGTACATGACCGGGTCGCGCAGGTTCATGTTGGGGGAGGC
>N_2153
TAGGCCTTCCCCTGGAGGATCAGCTGCTCGGCCCATTGATA
>N_2154
TGCTCGGCCCATTGATAGAGCTGCTCGAAGTAGTTGGAGGC
>N_2155
CTGCTCGAAGTAGTTGGAGGCGTAGTAGAGATGGCTTCCCC
>N_2156
TGGAGGCGTAGTAGAGATGGCTTCCCCAGTCGAAGCCGAGC
>N_2157
CAGTGGACGCTCTCCTTGATCGACTCGATGTACTCCGTATC
>N_2158
TACTCCGTATCCTCCTTCGCCGGGTTCGTGTCGTCAAAGCG
>N_2159
TGTCGTCAAAGCGGAGGTGGCAGCGGCCGCCGAACTCCTTT
>N_2160
AGCCCGAAGTTCAGGCAGATCGACTTGGCGTGGCCGATGTG
>N_2161
GGCAGATCGACTTGGCGTGGCCGATGTGGAGGTAGCCGTTG
>N_2162
GGGAAACGGGTGACGATGGTCTCGTGTCTGCCGTTCTGCAG
>N_2163
AGGTCATCCTGGATGATGTTCCGGAGGAAGTTGGTGGCTTG
>N_2164
GTTCCGGAGGAAGTTGGTGGCTTGGGGTGTTTCGGTTGACA
>N_2165
GGTGTTTCGGTTGACATGAACGCGATCCTTTTGGTCGTGGT
>N_2166
ATGAACGCGATCCTTTTGGTCGTGGTTTCCGGTGCCTATGC
>N_2167
GGTCGGCGGCGATGTTGGTGCGCATCTCCGGGATGGAAGGG
>N_2168
TGGAAGGGGCGAGCTTCGGGCGCTGGGCGACGATGGTGGCG
>N_2169
CGATGGTGGCGTCCAGGTTGCCGAGGCGGTACCCCTGACGG
>N_2170
CAGGAGCTTGCGGCTGTCGGCCCCCTTGTACTGCGGGTCGG
>N_2171
GGGTCGGTGTCGGGAAAATGCTTGCCGATGTCGCCGAGGGC
>N_2172
GGAGATGGCGTGGAGGAGGACGTCGGCGTCGGAGTGGCCGA
>N_2173
ATGTCGACCCCGCCGAGGATCAGTTTCCGTCCCTCCACGAG
>N_2174
GTTTCCGTCCCTCCACGAGGCAGTGGACGTCGTAGCCGTGG
>N_2175
AGTGGACGTCGTAGCCGTGGCCGATGCGCATTTATCTGGTC
>N_2176
CGTGGCCGATGCGCATTTATCTGGTCTCCTTGAGGAACGCC
>N_2177
AGGAACGCCCCGGCGAGGATCATATCCTCCGGGGTCGTGAT
>N_2178
ATATCCTCCGGGGTCGTGATCTTGATGTTGCGGTAATCCCC
>N_2179
TCTTGATGTTGCGGTAATCCCCCAGCACGACCCGCACCTGC
>N_2180
CGAGCATGGCGTCGTCGGTGCCGAGAAACCGCTCGGCGTCG
>N_2181
TAGCGGAACGCCTGGGGGGTCTGGGCGAGCCAGAGGGTCTC
>N_2182
GGGAGGGGTGGCGGTGATAACGCCATCAGAGACCATCTTGA
>N_2183
TGTCGGCGGTGACGAAGGGGCGGACCCCGTCGTGGATCAGC
>N_2184
GGCCCGCAGGCCGTTCAGGACCGACTGCTGGCGCTCCTTCC
>N_2185
CCCCCGGCCACGATCCGCCGCACCTTGGTGAAGCCGTAGTG
>N_2186
CTTGGTGAAGCCGTAGTGCTCCACCACCTGTTCGCGGCAGA
>N_2187
GCGGCAGAAGGCGATCTCGTCCTCGGGGATGACGACGAAGA
>N_2188
AAAGGGGGCTTTCTCGAAGACCGACAGGGTGTGGGCGAGGA
>N_2189
GAAGACCGACAGGGTGTGGGCGAGGATCGGCATGCCGTCCA
>N_2190
ATACTGCTTGTTGATGGAGGCGCCCATCCGCTTTCCCATAC
>N_2191
ACCGGCCGCCGGGATGAGGGCAAAAACTCCCATGTTCAGAC
>N_2192
CAAAAACTCCCATGTTCAGACCTCGGGGGGGCCCGGCGCTC
>N_2193
CGATTCTGCGCCGGTTTCGGCGGAATTTCCCGATTATACAA
>N_2194
TCCCGATTATACAAGAGGAACGGCAAAAGACCAGCACAAAT
>N_2195
GCAAAAGACCAGCACAAATTCACCGCCGTGCCCCGGAAAAC
>N_2196
GCGCCGGCTACTCTGCCACTCCCCGGAGGGCATTGACGAGC
>N_2197
ATTGACGAGCAGCGGCAGGTCGTCGTCGAGGAGGGTCCGGC
>N_2198
ACCAGGGTGGTCGGCAGTTCCAGGAGGGGATAGGCGCCTCC
>N_2199
CAGTTCCAGGAGGGGATAGGCGCCTCCCCCCACCTGGGAGT
>N_2200
CTCCCCCCACCTGGGAGTTGCCGTCGACGAGGGCGAAGCGG
>N_2201
GGAGTTGCCGTCGACGAGGGCGAAGCGGAGCATGTCGGGGA
>N_2202
GCCAGGGTCAGCTTGTCGATCCGCAGAGCCCGCAGGAGCGG
>N_2203
GCCCGCAGGAGCGGATGTTTCGTGAGGGGGGCGATGAAGTG
>N_2204
GGGGGGCGATGAAGTGGGCGCGGCCGACGATGATCCCCGCC
>N_2205
CGTCGGTTCGCCGCAGATGCCGAACCGCGAGAGGTCCAGGA
>N_2206
GATGCCGAACCGCGAGAGGTCCAGGAGGGAGCCGCTGCCGG
>N_2207
GGCGGTGAAACCGACCACGGCGAAGTTGCTGGAGTGGACCT
>N_2208
AGTGGACCTTCAGGAGGAGGCCGGTCTCGGGGGTGACCGCC
>N_2209
GAGGCCGGTCTCGGGGGTGACCGCCTGTCGATAGTCGCGGG
>N_2210
CGATAGTCGCGGGGATGGGTCCGGTTGGTGGTCCCCACCTC
>N_2211
CACCAGTTCCCCCCGGGAGACGATGACCTCTTTGCCGGCGG
>N_2212
GGCCGAGAGGGCCAGGAGCACCGCCGCGGCATTGTTGTTCA
>N_2213
ATTGTTGTTCACCACGAGGGCCGCCTCCGCGCCGGTCAGTT
>N_2214
CGCCTCCGCGCCGGTCAGTTCGCAGAGGAGCTTCTCCACGT
>N_2215
TCTCCCCGGTCGAGGTCGAACTCCAGGTTCGAGTAGCCGAA
>N_2216
GTAGCCGAAGGCGATCTCGTCGAGGTGGGGCCGGACCCCCA
>N_2217
TGTGGATCACCACGCCGGTGCCGTTCACCACGCGGCGGAGG
>N_2218
CGTTCACCACGCGGCGGAGGCTCGGCGCGGCCAGTCGTGCC
>N_2219
TTCGATCCGGGCCGTTACCGCCGCTTCCGCCAGTTCCGCTT
>N_2220
CAGGACGTCGCGGACCACGGCCAGGACCGACGGACGGGGGT
>N_2221
TTCCCGGAGCCCGGGCCATTCGAGGATTTTATCAACCTTGG
>N_2222
TTGGGAATGTGTTTGAGGAGCGTCACGGGTCGGGGACCTCC
>N_2223
GGAGCGTCACGGGTCGGGGACCTCCGGTCGTGGGATACTTT
>N_2224
GGACCTCCGGTCGTGGGATACTTTCCTCAGTACCAGAAGAG
>N_2225
TCCTCAGTACCAGAAGAGGTCCGGGTGTGTCAAGGAGGGCG
>N_2226
TCCGGGTGTGTCAAGGAGGGCGGGGAGGCTAGAGGTCGAGC
>N_2227
CGCCCTTCCCCCTCTTCCATCAGGACCCGTCCGCCGTATTC
>N_2228
CGCCGTATTCGGCGTTCTTGCGGACCAGGGTTTCGGCCAGA
>N_2229
GTTCTTGCGGACCAGGGTTTCGGCCAGATCGGCATTGCGGG
>N_2230
GCCTCGATGATCTTGTCGTGCTCCTGGACGGAGACGTGCAT
>N_2231
GGACGGAGACGTGCATCCGGCCCGGGAGGCTCAGGGAGGCG
>N_2232
GCCCGGGAGGCTCAGGGAGGCGAAGCGGAGCCGCTGGAACT
>N_2233
GCGAAGCGGAGCCGCTGGAACTTGCGGACGAGATTGGAGAC
>N_2234
GTCGTGGAAGTCGGCGTGGACCCGGAAGAAGTGTTTGATGT
>N_2235
GCGAAGCTTGTCGTTGATGGCGTTGAGCTTGTCGAGATCTT
>N_2236
TGAGCTTGTCGAGATCTTTGCCGGAGAGTTTTTCGCATGCC
>N_2237
AGAGTTTTTCGCATGCCCGGCGGGCCGCATACCCTTCAAGG
>N_2238
CCGCATACCCTTCAAGGATGCTCTTGATGGCGTAGAACTCC
>N_2239
GCGGGGGGAGAATGAGGTTACGACAGCCCCTTTGCGGGGGA
>N_2240
AGCCCCTTTGCGGGGGATGACGGTCAGGTATCCTTCCGATT
>N_2241
ATGATGGCGTCACGGATGGTCTCGAGGATCTTCTCCCGGAG
>N_2242
CCGGAGGGTCAGGTGTTTTTCCATCGTCTTTTTCATAGAAC
>N_2243
TGTTTTTCCATCGTCTTTTTCATAGAACTCACTCCCGGTGG
>N_2244
CTCACTCCCGGTGGGGTTGGCCTATTGTATACAGTATACAT
>N_2245
ATACAGTATACATGGATTGTCAAGTGCGAGTTAAAGGTGGC
>N_2246
CAAGTGCGAGTTAAAGGTGGCTAAAAAAAGGGGAAATTCCC
>N_2247
CGTCCCGCACCGCTCCTGAACGCTTGCCATTTGGGGGCGCC
>N_2248
GAACGCTTGCCATTTGGGGGCGCCGATAGTATCTTGATGCC
>N_2249
CTTGATGCCGGAGAGGAGGGCCATGGACCCCATACGTCATT
>N_2250
ATGGACCCCATACGTCATTTCAAGATATCGATCGGCATCCT
>N_2251
CGGCACGGCCGGCTATATGACCCTCGAGGGGTGGGAATTCC
>N_2252
ACCCTCGAGGGGTGGGAATTCCTCGATTCCCTCTACATGAC
>N_2253
CCTCTACATGACGGTGATCACCCTCGGCACGGTCGGCTTCA
>N_2254
CGGTCGGCTTCAAGGAGGTGCACGAGCTCGACGCCGTGGGG
>N_2255
CTCGACGCCGTGGGGAAGATCTTCACCATGCTGCTGATCGT
>N_2256
CTACATCGTCGGCAGCTTGGCCCAGATCATGTTCGAGGGAC
>N_2257
AGCTTGGCCCAGATCATGTTCGAGGGACAGCTCCAGCGGAT
>N_2258
GAGGGACAGCTCCAGCGGATCATCGGGAGGAAGAAGGTGGA
>N_2259
TCGGGAGGAAGAAGGTGGAACGGAAGATAGAGTCGCTCAAG
>N_2260
GGTGGAACGGAAGATAGAGTCGCTCAAGGATCACTACATCA
>N_2261
CTCAAGGATCACTACATCATCTGCGGCTACGGCCGGATCGG
>N_2262
GCCCTGATCTGCCGGGAGTTCACCGCCAAGCCCCTCTCTTT
>N_2263
CCCCTCTCTTTTGTGGTGATCGAGAAGTTTCCGGAGGTGAT
>N_2264
GAGAAGTTTCCGGAGGTGATCGAGAAACTCGGGCAGGAGGG
>N_2265
AAACTCGGGCAGGAGGGGTACCTCCACATCCGGGGGGACGC
>N_2266
GGACGCCACCGAGGATGATACCCTGCTCAAGGCGGGAATCA
>N_2267
CTCCGTGGTCACCTCCGATACCGAGAACGTCTACATCACCC
>N_2268
ACCGAGAACGTCTACATCACCCTCACGGCCCGGGGGCTGAA
>N_2269
GGGCTGAACCCTGACCTGTACATCCTCTCCCGTTCCGGAGA
>N_2270
CCGTTCCGGAGAGGAGGGGTCGGAGATCAAGCTCAAGCGGG
>N_2271
CGTCCCAACGTGGTGGATTTCATCGAGATCGCCACCGGCCG
>N_2272
GCCGGGAGCACCTGGACCTCCAGATGGAGGAGATCGGCATT
>N_2273
CGGCATTCCCGAGCGGTCGGCGTTCGTCGGGGAGACCCTGG
>N_2274
CGTCGGGGAGACCCTGGTCACCTCCGGCTTCCGGAAGGAGA
>N_2275
GGCGTCATCATCGTCGGGATCAAGAAGTCCTCGGGGAAGAT
>N_2276
TCCTCGGGGAAGATGGTGTTCAATCCCCACTCCCAGACAAA
>N_2277
CCCCACTCCCAGACAAAGATCGAGTCCCTGGACACCCTCAT
>N_2278
GACTCCTGCGCCGACAAGATCATCACCAGACAGAGAAAAGA
>N_2279
TCACCAGACAGAGAAAAGAGCACCCGAACCATGACTAATCG
>N_2280
CCCACGTCCCCTACTCCATGCTGGCGGAAAGCCTGCCGACC
>N_2281
ATCGTCGCGCGGCGGATCAACCCGGAGATCTTCTTCCCCGG
>N_2282
ATCTTCTTCCCCGGCGATGCCCTCGACGGGCTCATCCCCGA
>N_2283
CTCCACGATGCCGGCATCCACTGCACCTTCCACGCCCCCTT
>N_2284
CACTGCACCTTCCACGCCCCCTTCATCGACCTGAACCCCGG
>N_2285
TGCGGCGGTTCGAGCAGGTTCTGGCTGCGGCCGACATCCTC
>N_2286
ATCGTCTTCCATCCGGGGTACGACAAGTGGCGCTACGGCGA
>N_2287
AAGTGGCGCTACGGCGAGAACCAGGAGAAGTGGCTTGCCCA
>N_2288
GCGAGAACCAGGAGAAGTGGCTTGCCCACAGCATCCAGAGC
>N_2289
GCGGTGGGTCCTGGAGCGGACCGAGAAGATCGGCACCATTG
>N_2290
AGCCCTCGACCCTGAAGGCGCTCTTCGAGGAGATGGACCAC
>N_2291
GAGGAGATGGACCACCCCCGCCTGCGGCACTGCTTCGACGT
>N_2292
TTCGACGTGGGGCACTGGAACCTCTTCCACACCGTGGGGAT
>N_2293
GTGGGGATGGAGGAGTGGTTCGCCGCGGTGGGGCGCTTCAT
>N_2294
AGTGGTTCGCCGCGGTGGGGCGCTTCATCGGGGAAACCCAT
>N_2295
GGGGCGCTTCATCGGGGAAACCCATATCCACGACAACTTCG
>N_2296
CCTCCCCCCGGGAGAGGGGGCGATCGATTTCGACCTCTTCT
>N_2297
GCGATCGATTTCGACCTCTTCTTCTCCCTCATGGCGCGCTA
>N_2298
GGCGCGCTATGCCCCGGATGCCGCCTGGACCATCGAGGCCC
>N_2299
CTCCTGGCTGTCGAGCGGTACCGGAAATGACGAAAGGCCCG
>N_2300
ACCGGAAATGACGAAAGGCCCGCCATGCGGGCCTTTTTTTA
>N_2301
GCCATGCGGGCCTTTTTTTACAGGTAGGGGGAGAAGAGCTT
>N_2302
CCCGGACTTCGGAGAAGTGGCGCCCCAGGGTGCCGGCGAAT
>N_2303
TCGTAGATCTCGAGGTTGAGCTCGAAGTTGAGGCGCAGGCT
>N_2304
GCTCCGGGGGTCGAGGTTGGCGGAGCCGATGAGGCTCCAGA
>N_2305
GGTTGGCGGAGCCGATGAGGCTCCAGAGTCCGTCCACCACC
>N_2306
CACCAGGAGTTTGGTGTGGACGAAGGGGGGAGGCTGGTAGA
>N_2307
GTGTGGACGAAGGGGGGAGGCTGGTAGAAGACCCGGATCCC
>N_2308
TGGTAGAAGACCCGGATCCCCTGCTGGAGGAGCTCCCAGAG
>N_2309
GAGGAGCTCCCAGAGGTAGGCCTGGGATGCCCACTTGACGT
>N_2310
TTGACGTAGGGGAGGTTGTTCTTCTCCGGCAGGATGAGCGT
>N_2311
GGCAGGATGAGCGTCACCTCCACCCCCCGCAGGGCGGTGGT
>N_2312
GATCAGTGCCGAGATGAGGGCCCGGTCGGGGATGAAATAGG
>N_2313
TCGGGGATGAAATAGGGGGTCATGATCAGCACCTGGCGCCG
>N_2314
ATGGCCCCCATGATGATCAGCTGGAGCTTGCGGAACTCCCG
>N_2315
GCTGGAGCTTGCGGAACTCCCGGTCCGGCCCGTCCCCCACG
>N_2316
GCCGGTCACGAAGTGCCAGTCCTCCAGGAAGACCCGCTGCA
>N_2317
TCCAGGAAGACCCGCTGCAACTCTCCCACCGCCGGCCCTTC
>N_2318
AGATGGCGGTCGCCGATATTCATCCCGCCGGTATACCCCCG
>N_2319
ATATTCATCCCGCCGGTATACCCCCGCTCCCCGTCGATGAT
>N_2320
TGAGCAGCTTGCGGTGATTGCGCAGGTTCATGTAGAACCCC
>N_2321
TTGCGCAGGTTCATGTAGAACCCCTGCCGCAGGGGGAGAAA
>N_2322
CCTGCCGCAGGGGGAGAAAACGGGCCGCCTGGATTCGTGTT
>N_2323
CGCCTGGATTCGTGTTCCCTCCATCAGGACGCGGGCCCGGG
>N_2324
CCGGGGGAGGGAATATTTCTCGCCGAGGCCGTCGATGATCA
>N_2325
GGCGATTGCCTCCAGCATGGCGGGATAGGCCGCCTCGCCGT
>N_2326
GGATAGGCCGCCTCGCCGTTCTCGAGGGGGGTGATCCGGTT
>N_2327
GCGAGGCTCCGCAGTTGCGCCAGGTACTCGGAGCCCGGCGG
>N_2328
TGCCGGAGCCGCATCCTGGTCGTGGAGCGCCCGGAAATGTT
>N_2329
GTGCGGGCGCGCCGGGAGATCCGGTTTACCCCCATGCACCA
>N_2330
ACGGTCAGGCTGACCATGATCCAGCCGAGGGTCGACCGGGG
>N_2331
ATCGCGCTTCATGATGAGGGCGTGGCCGGCGGTGTAGAGCG
>N_2332
GTTCGTCGAGCACGGAAAGTCTCCGGGGGCCCCGGGTGGAG
>N_2333
CGGGGGCCCCGGGTGGAGATCCCCTGTGTCGTTGTCCCAAT
>N_2334
TGTCGTTGTCCCAATGGTATCTTCTTGTATCGCAAAACGCG
>N_2335
CAAAACGCGCCGCCGTTCAACGGTGGAGGTGGTCCGCGCCG
>N_2336
CGTTCAACGGTGGAGGTGGTCCGCGCCGCGGGGGGCGAAAA
>N_2337
GTGGTCCGCGCCGCGGGGGGCGAAAAAAAGGGCGACGCGTC
>N_2338
GAAAAAAAGGGCGACGCGTCCGTCGCCCCTGCGAATGCATG
>N_2339
TCGCCCCTGCGAATGCATGGCTTCCCCGTCGCCGGAAGCGC
>N_2340
AAGCGCTAGAGAAGGTTGTACGGCTGGGCCCGGCGTGCCCA
>N_2341
TACGGCTGGGCCCGGCGTGCCCACTCGCTGTCGGGGTATTC
>N_2342
CCACTCGCTGTCGGGGTATTCGGCCGTGAGGCGGGCGTAGG
>N_2343
CGTGAGGCGGGCGTAGGCTTCCTTCAGCATGCCAGCATCCT
>N_2344
GCATGCCAGCATCCTTGGTGCTCTTGTAGCGGCTCACCCCC
>N_2345
TGCTCTTGTAGCGGCTCACCCCCCGGAGGTAGACCGCTTCG
>N_2346
GAGGTAGACCGCTTCGGGGGCCGCGCCGCTTCGGGGGTAGC
>N_2347
GTAGCGGTTCAGGAGGAAGTCGAGGTTGAGGATCGCGTCGT
>N_2348
GACTCCGCGGCGAAATCGATCTTGGCGATGGCGAGGGAGAG
>N_2349
TTGGCGATGGCGAGGGAGAGCGCCGGGACCAGCTCCTCGGG
>N_2350
GGGGGAGGAAACCGACGGTCCGATGGTGTTCGGTGCCGTAC
>N_2351
AGGGTGACGAGGGTCGGGGTCCAGGTGATGCGAAACTGGGA
>N_2352
CAGGTGATGCGAAACTGGGACGAGAGCGGCTGGGCGTCGGA
>N_2353
CGGCTGGGCGTCGGAGGGGACCCGGAGGGGGACCATCCGCT
>N_2354
CCGGAGGGGGACCATCCGCTCGGTGATGAAGTCGATGACTG
>N_2355
TGATGAAGTCGATGACTGTGCCGTTGGGATACGAGACCGCA
>N_2356
GTTGGGATACGAGACCGCATCCATCTGTTTGCAGCCAATTC
>N_2357
CCATCTGTTTGCAGCCAATTCAGCCGGGATTGAAGAAGTCG
>N_2358
TCAGCCGGGATTGAAGAAGTCGAGAAGGACGGCCCGCTTCT
>N_2359
TCGAGAAGGACGGCCCGCTTCTCCGCTTTGGCCCTGCCGAG
>N_2360
CGCTTTGGCCCTGCCGAGAGCCGCATCGAGGGATGTTTCCC
>N_2361
AGGGATGTTTCCCACCTGATCTCTGCCATGGTGCCACCTCC
>N_2362
ACCTGATCTCTGCCATGGTGCCACCTCCTGGGCGTTGGGGC
>N_2363
TGGGGCGCGGCCTCCCCGCGCCGGCTTTTGACAAAGGGTAG
>N_2364
CGGCTTTTGACAAAGGGTAGCTCACTCCCCCGGCAAGTCAA
>N_2365
AGCTCACTCCCCCGGCAAGTCAAGGGATGGCGGGACGGTTG
>N_2366
AAGGGATGGCGGGACGGTTGCAGTTTCGGCGGGGAGTTCCT
>N_2367
TGCAGTTTCGGCGGGGAGTTCCTATAATGAGAAAAATTTCC
>N_2368
CCTTTTTTTTCGTTCCTCCGCGCCGTGAACCAGTAAGGAGC
>N_2369
CGCCGTGAACCAGTAAGGAGCATCCGTGACCCGTCCCAATC
>N_2370
TATGAGATCCTTCTGCGGGTCGAGCGCGATCGCGCCTTTGC
>N_2371
ACCGGGGGCTCCTGACCGAACTCGTCTACGGGGTGCTCCGC
>N_2372
AGCCTCGACCACCTGGTGGACACCTTCTCCGCCACGAAGAG
>N_2373
CTGCTGGTCCTCCGCCTCGGCCTCTATCAGCTCTTCCATCT
>N_2374
CCGGTCTCCGCCGCCGTGAACGAGAGCGTCAACCTGGCGAA
>N_2375
GCTGGATCGCGGAGGGATGGCTCGGCCAGCTCGACTTCGCC
>N_2376
TCGACTTCGCCGGGGCCGAACTCCTCGCCCGGGCCATGGCC
>N_2377
TGCCAGGGTTTGAGGAGGGGCTCTTCACTGTCCAGGACGAG
>N_2378
CCCGAACCCGGCCAGCGGGTCCTGGACGTCTGTGCCGCCCC
>N_2379
TGCCGCCCCCGGCGGGAAGACGACCCACCTGGCCCAGCTGA
>N_2380
CGGGGGGAGATCTGTGCCGGCGACATTGCGGAGAAGAAACT
>N_2381
GGAGGGGAAATGGTGGAAGGCGCCCGGCGACCTCCCGGGCA
>N_2382
GCTCCTCTACTCCACCTGTTCCACCACGGTGGACGAGAATG
>N_2383
ACCTGTTCCACCACGGTGGACGAGAATGAGGGGGTGGTGGA
>N_2384
GAGAATGAGGGGGTGGTGGACGATTTCCTTTCGCAACACCC
>N_2385
CGATTTCCTTTCGCAACACCCTGATTTCGTGTTAGAAGATT
>N_2386
CGTGTTAGAAGATTTGAATGCTCTCTTCCCCGGGCTGGCCG
>N_2387
GCCGATCTCTTCACCGTCCGCGGGTTTTTCCGCAGCTGGCC
>N_2388
GCGGGTTTTTCCGCAGCTGGCCCCACCGGCACGGCATGGAC
>N_2389
ACGGTTTCTTCGCCGCCCGGCTGAGAAAGCAATGACCCTGG
>N_2390
AGCAATGACCCTGGAGGTAGCAATGAAGAAGATCGCCCCAT
>N_2391
ATGAAGAAGATCGCCCCATCCATCCTCTCCGCCGACTTCGC
>N_2392
GGCCGTGGCCGCAGCCGGGGCCGACTATATCCATGTGGATG
>N_2393
GACTATATCCATGTGGATGTCATGGATGGCCATTTCGTCCC
>N_2394
GTCATGGATGGCCATTTCGTCCCCAACATCACCATCGGGCC
>N_2395
TCCCCAACATCACCATCGGGCCGCTGGTGGTGGATGCCGTG
>N_2396
CCACCTCATGATAGAGAATCCCGACCTCTACATTCCGGACT
>N_2397
CCCGACCTCTACATTCCGGACTTTGCCACGGCCGGGGCCGA
>N_2398
TTTGCCACGGCCGGGGCCGACATCATCGTGGTTCATGCCGA
>N_2399
GGGCCGACATCATCGTGGTTCATGCCGAGGCCACCCCCCAC
>N_2400
CTGCACCGGACGGTGCAGCTCATCAAGTCCATTGGCAAGAA
>N_2401
CAAGTCCATTGGCAAGAAGGCGGGGGTTTCCCTCAACCCGG
>N_2402
GACTACCTCCTCGAGGAGCTCGACCTGGTCCTCCTCATGAC
>N_2403
CGACCTGGTCCTCCTCATGACGGTCAATCCCGGCTTCGGGG
>N_2404
TCAATCCCGGCTTCGGGGGGCAGTCGTTCATCGAGGCGTGC
>N_2405
GAGGCGTGCCTGCCGAAGATCCAGTCACTGCGGGCGATGTT
>N_2406
GTGGCGGGGAGCGCGGTGTTCAACAGCCCTGACTACGACGC
>N_2407
CAGCCCTGACTACGACGCGACGATAAAAGAGTTAAAGCGCC
>N_2408
CGACGATAAAAGAGTTAAAGCGCCGGGCAAAAGAGCCGATA
>N_2409
TAAAGCGCCGGGCAAAAGAGCCGATACTGTAACTACCTCTT
>N_2410
CGATACTGTAACTACCTCTTCTGCCGTGCGTTCGAGGCACG
>N_2411
GGACAGCACCGGAACGGGAACAACTGAAGGAGCGGATCCGG
>N_2412
GCGGTCCTTCTGCCGCTCTTCGAGCAGGGGGGAGAGTACCA
>N_2413
TTCGAGCAGGGGGGAGAGTACCACGTCCTCTTCACCAAGCG
>N_2414
CGTCCTCTTCACCAAGCGGACGGAGCACCTGAACCACCATC
>N_2415
AAGCGGACGGAGCACCTGAACCACCATCGCGGGGAGATCTC
>N_2416
AACCACCATCGCGGGGAGATCTCCTTCCCGGGCGGGTCTCG
>N_2417
TCCTTCCCGGGCGGGTCTCGCCACCCCGACGACGCCGATCT
>N_2418
GGAGACGGCCCTGCGGGAGACCTGGGAAGAGGTGGGGATCA
>N_2419
ACCTGGGAAGAGGTGGGGATCAAGCCGGGCGATGTGGAAAT
>N_2420
AGCCGGGCGATGTGGAAATTCTCGGCGAGTTGGACGATTTC
>N_2421
GAAATTCTCGGCGAGTTGGACGATTTCTACTCGATCTACGA
>N_2422
GACGATTTCTACTCGATCTACGACTATCTCGTGACCCCCTT
>N_2423
TACGACTATCTCGTGACCCCCTTCGTCGGGGTTTTCCCCGA
>N_2424
ACCCCCTTCGTCGGGGTTTTCCCCGACGGGTATCCTCTGGT
>N_2425
GGTTTTCCCCGACGGGTATCCTCTGGTGGTGAACGGGGGGG
>N_2426
GGGTATCCTCTGGTGGTGAACGGGGGGGAGATCGAACGGAT
>N_2427
AGGACTGGCGCTGGAAAGGGCGAACCCACCCGGTTTATTTC
>N_2428
CGAACCCACCCGGTTTATTTCTATACCTGTGGCTCCGATGA
>N_2429
ACCTGTGGCTCCGATGAAATCTGGGGTCTCACCGCGGCCAT
>N_2430
GCGGCCATCCTGAAGCAGTTCCTCGATGCGGTGTTTGCGGG
>N_2431
TGCGGTGTTTGCGGGCGGAGCGGCCAACGGCGCCGGCTGCC
>N_2432
CCGGCTGCCGCTGACGAAAGCAGATGACGACAACAGTCCTC
>N_2433
CAGATGACGACAACAGTCCTCATAATCGACGATTCCGACAC
>N_2434
CTCATAATCGACGATTCCGACACCCTGCGGGAGGAGATTCT
>N_2435
CTCCGCTCCGTCCGCGGAGCCTCCCTCTTCGACACCTACCT
>N_2436
TTCGACACCTACCTGGAAGCCCGTGACGGGCTCGACGGCTT
>N_2437
CGTGACGGGCTCGACGGCTTCAAGACCCTCCTCAACAACCG
>N_2438
TTCAAGACCCTCCTCAACAACCGGGTGGATCTGGTCCTTTG
>N_2439
CTTTGCGATCTGGAAATGCCCCGGATGGACGGCTTCCGCTT
>N_2440
GGGGCTGGAGCAGGGGGCCTCCGACTACGTCACCAAGCCGT
>N_2441
TACGTCACCAAGCCGTTTGACACCGGTGAGCTTGTGGCCCG
>N_2442
AAGATGAAGGCGCTCCAGGACGAGCTCAAGCGGACCAACGA
>N_2443
AGCTCAAGCGGACCAACGAGCTGCTGCGCAAGCTCTCCATC
>N_2444
CCGACCCCCTCACCCACCTCCACAACCGGCGCCACCTCATG
>N_2445
GAGATGGTGGAGAAGGAATACCAGCGGGCCGCCCGCAAGGG
>N_2446
GGGCCGCCCGCAAGGGGGGGCACCTCTCCCTCGTCATCCTC
>N_2447
CTCGTCATCCTCGACATCGACTACTTCAAGAAGATCAACGA
>N_2448
TTCAAGAAGATCAACGACACCTATGGCCACCCCGAGGGGGA
>N_2449
CAAGGTCCTGGCGTCCTTGGCCGAGATCGTCACGAAAGGGC
>N_2450
ACGAAAGGGCTCCGCAGCTACGACGTCGCCGCCCGCTACGG
>N_2451
AGGAGTTCGTGCTGCTCCTTCCCGAGACCCCCATTTCCGAG
>N_2452
CATATGCCATCGCCGAGCGGCTCCGGGGAGAGGTCCAGGAC
>N_2453
GAGCGGCTCCGGGGAGAGGTCCAGGACCATGTCTTCAAGGG
>N_2454
GGACCATGTCTTCAAGGGGACTCTCCAGGGGCAGGTGGTCA
>N_2455
ACCTACCCATCCCCCCGGGTCGAGAGCATCGACTCGCTCTT
>N_2456
GGACGAGGCCCTCTACCGGGCCAAGCAGAACGGCCGCAACC
>N_2457
ACGGCCGCAACCGGGTTGAGCTCATGGCCGGAGGGGTAACG
>N_2458
AGGGGTAACGGAGAAGGGGACGGCGGGGGTTCAGATTCTGG
>N_2459
GGGGTTCAGATTCTGGTGAGCGATTGACCGGAGCAGTGTAG
>N_2460
TGGTGAGCGATTGACCGGAGCAGTGTAGGTGGAGCCGGCAG
>N_2461
CGCAGCGGGGCGTTTTGCGGCAGTGCTCCTTGCAGTGCTCC
>N_2462
GTGCTCCTTGCAGTGCTCCACGATGAGGGCATGGTATTCGT
>N_2463
CACGATGAGGGCATGGTATTCGTTGAAGAGGGGGACGTCCG
>N_2464
GTATTCGTTGAAGAGGGGGACGTCCGCCGGCAGGTTTTCCA
>N_2465
CAGGTTTTCCATGAAGAGGGCCCGGACCGTTTCGTAGTCCG
>N_2466
CCGGACCGTTTCGTAGTCCGCTGAAGCATCCACCAGGCCGA
>N_2467
CTTCGTGTAGGCGTCCACCACGAAGGTCGGCTTTTCCCCCG
>N_2468
AGGAGGATCGAGTCGCAGGTCTCCCGCCCGATCCCCCGCAC
>N_2469
ACATCCGCTCCAGGCTCCCTCCGTACCGACCGAAGAGATAG
>N_2470
ACGTTGTAGTACCCGGCCGGCCGGATCGTTTCCGCCAGATG
>N_2471
AGTGCCTCCGGCGAGAGAAGCCCTTCCCGCCTGAGGTTCGC
>N_2472
TCCCGCCTGAGGTTCGCGATCGCCTTCTCCACGTTCCCCCA
>N_2473
ATCGCCTTCTCCACGTTCCCCCAGTTGGTGTTCTGGGTCAG
>N_2474
TTGGTGTTCTGGGTCAGGATCGCCCCGACGCAGACCTCGAA
>N_2475
CTCCCCACCCTTCCCTCCGTCGCCTCCCCCCAGAATCCGCC
>N_2476
CCCAGAATCCGCCCGTAGACCCCCCGCACCGCGCCGGTGAT
>N_2477
GCGTCCAGGTACTTCTGGTCCCCCCCCAGGTCGTTGATGGA
>N_2478
GATGAGGCGGAGCCGGTTTTCGAGCCGGCGGAGGAACTTGT
>N_2479
TTTTCGAGCCGGCGGAGGAACTTGTACCCCTCCTGCAGAGG
>N_2480
GTACCCCTCCTGCAGAGGGGCGAAGTCGTCCTCGCCGAGGA
>N_2481
CGTGTTGGTGCTCCGGATCTCCGGGTGGTTCACGCCGTGGG
>N_2482
CCGTGGGAGAGCTGGAGGAACTGGACCATGAACTCGATGTC
>N_2483
GCCCGGTCTTGATGTTGTAGCTGCCGGCGGTCTCCCGGGCC
>N_2484
GACCCGGGCCCGGGTGAGGGCCTGGCGCTCCCAGATCTGGG
>N_2485
CCTCCTCCCGGTGGTAGGTCCGGAACGACTCCAGGGAGGTG
>N_2486
GAACGACTCCAGGGAGGTGACCAGGGGCCCCGCGTTCCCCG
>N_2487
GTGTCGATCTTGTAGACGTACCCCTCCCGCGTGGGGGTGGT
>N_2488
GAGATGATCTTCTGGCCGAGCTTGGCGAAGTACTCCCGGTT
>N_2489
AAGTACTCCCGGTTGGAGATCTGCTTCTCCCCCCCGTCGGT
>N_2490
TGCTTCTCCCCCCCGTCGGTCTCTCCCTGATGGTCGTAGAT
>N_2491
GTCGGTCTCTCCCTGATGGTCGTAGATGTAGATGATGTCCA
>N_2492
GTCGTAGATGTAGATGATGTCCAGGTCCGAGTGGTAGTTGA
>N_2493
AGGTCCGAGTGGTAGTTGAGCTCGTTCCCCCCCATCTTCCC
>N_2494
AGCTCGTTCCCCCCCATCTTCCCCAGGGCCACCACGGCGAA
>N_2495
TTCGGCAGGCGGCGGAGAGGCAGACCTCGGCCAGGGCCGTC
>N_2496
CAGACCTCGGCCAGGGCCGTCAGCTGGTAGGTGAGTTCAGA
>N_2497
CGTCAGCTGGTAGGTGAGTTCAGACTGGCCGAGCTTGCCGT
>N_2498
ATCCCGTTCAGCTCCGTCTCCATCGCCTGCCGGTCCTTGAC
>N_2499
GGTGGCATAGGCGCGGGAGACGAGGCTGTCCAGAAGCTCCG
>N_2500
ACGAGGCTGTCCAGAAGCTCCGGGTGGCCGATGAAGATCTT
>N_2501
GGAGAGGAACTCCGAGGTGGCGAAGAGGGAGACCAGCAGCT
>N_2502
AACCGACGGCACAGAGGAACCGCTCCAGGTTGGTGAGGGCC
>N_2503
GGTGAGGGCCAGGTCCGGGTCGGGGGAGGCGAAGATCTCCT
>N_2504
CGGGGAGGGCCGTCGCGCAGCTGCAGCAGGTTGTCGTAGGC
>N_2505
GCGAACCCCCGCTCGGCCAGCATGTCCTTGATCAGGTCGGG
>N_2506
GTCCTTGATCAGGTCGGGGTCGGCCTGCCGGTCGAAGAAGA
>N_2507
CGTAGATGGCGGATACCCGTCCCCGGTGATGCTCCAGAACC
>N_2508
CCCCGGTGATGCTCCAGAACCTCCCGGAACCGGGCAAGCCC
>N_2509
GCGGGCCAGGGCCAGCATCTCGTCCTCCTTCTTGGGAAGCG
>N_2510
TCGTCCTCCTTCTTGGGAAGCGAGTGGGTCTGGCGCTCCTG
>N_2511
TCGGCGATGAGCCGGGCATCCCGTAGGGTCTCCAGCGCCTT
>N_2512
GGGAGTTGCGGACCCGCAGTCCCGGGTTTTTCCCGGCATAG
>N_2513
TGGATGAAGAACTCGATCTCCCGGATGCCGCCGCGGCCGAG
>N_2514
GCCAGGGAGGCGTCGATCTTCTTCTTCATCCCCATCATGTC
>N_2515
CTTCTTCATCCCCATCATGTCCTCGATGAGGTTGTAGTCGA
>N_2516
GTCCTCGATGAGGTTGTAGTCGAGGTACTTGCGGTAGACGA
>N_2517
GCCACGGGGCGCGCCTTGAGCATGGCGGCCCGCTCCCACGA
>N_2518
AGCATGGCGGCCCGCTCCCACGACTGTCCCCAGTACTCGTA
>N_2519
GTCCTCCGTCACCTGGGAGACCGCCTTGGAGACCATCTCGC
>N_2520
TTGGAGACCATCTCGCCGAGCTTGACGAAAAAGGCGTGGAG
>N_2521
AAAAAGGCGTGGAGGGAGAGCTTCCCCTTCGTCCCGCCGCC
>N_2522
TCGGCGGAGTAGAAGTAGATCAGGTCGATGTCGGAGGAGAA
>N_2523
AGAAGTTGAGCTCCCGGCCGCCGAACTTCCCCATCCCCATG
>N_2524
ATGATGGTGAACTCCGCCTCCCGGGGACCGGCGGGGGTCTC
>N_2525
AGGATCTCCCGGAACTTGAACCGGCGCAGAACCGGGAAGAT
>N_2526
GCGCAGAACCGGGAAGATGTCGGGGTAGTCGGCGTCCTTCG
>N_2527
TCGGGGTAGTCGGCGTCCTTCGGGACCAGCACCCGGAGCGC
>N_2528
CATCTCCGCCTCGGAGCGGGCCGTGTCGATCCCTTTCTTCG
>N_2529
GCCGTGTCGATCCCTTTCTTCGGGAAGAGGTGGTGGAAGTA
>N_2530
ATGTTGACGAGGAAGGGGGACGAGCCGCAGATGGTGAGGAG
>N_2531
ATCCGCAGACGCGCTCGAAGCCGTTCAGCGCCATGTCGGGA
>N_2532
CATGTCGGGAAGGGGGGTGACCAGGGAGGCGACGGCGACCT
>N_2533
GAGGAGCCGGAGGTTGGTGGCCGAGCGGGCGGCATAGGCGA
>N_2534
AATCCCTCCCCGTCGAGGAGCGCTCCCAGCGCCTGGTCGTT
>N_2535
CAGGCGGCGGGCGAACTCGTCGATGCGGTTCATGGGCCCAC
>N_2536
CGATGCGGTTCATGGGCCCACCAGGGCCCGGAGTCCCTCCA
>N_2537
TCCACGTAGTTCCCCCGCACCACCCCCTTTTCGGTGATGAT
>N_2538
CCCCCTTTTCGGTGATGATGCCGGCGATGTAGCGGGCCGGG
>N_2539
GATGTAGCGGGCCGGGGTGACGTCGAAGGCGGGGTTGCGGA
>N_2540
GTCGAAGGCGGGGTTGCGGACCCTGATCCCCTCCGGCGCCA
>N_2541
CCTCCGGCGCCACCGGGAATCCCTGCAGGTGGGTCACCTCG
>N_2542
GGGAATCCCTGCAGGTGGGTCACCTCGCGGCCGTGGCGCTC
>N_2543
TGGCGCTCCTCGATGGGGATCTCTGCACCGCTTGCCAGGGA
>N_2544
GAGAGGTCGAGGGTGGAGGTCGGCGCCGCCACGTAGAAGGG
>N_2545
CGCCACGTAGAAGGGGATATCGTTCTCCTTCGCCAGCACTG
>N_2546
CCCACCACGCAGCAGGTGATCTCCCCCTTATTCATGAAGAA
>N_2547
CCCCCTTATTCATGAAGAAACCGGCCATGTTGTCCGATATG
>N_2548
GAAGAAACCGGCCATGTTGTCCGATATGAGGGTCACGGGGA
>N_2549
ATGTTGTCCGATATGAGGGTCACGGGGATGCCGTCCTTCAT
>N_2550
CCCTGGAGCCAGGGACGGGTCTCGTCGGCAAAGACCTGGAT
>N_2551
CGGGTCTCGTCGGCAAAGACCTGGATCTTCTTCCCCGCCTC
>N_2552
GGCGTTGCAGTGGGTGAGGACCGTGGCCCCGGCGGGGATCA
>N_2553
TCGATGGCCCAGAAGAGGTTCACCGCCGTGGGGCGGGTGCG
>N_2554
CGCCGTGGGGCGGGTGCGGGCCAGGACGTCGCAGACGTTGT
>N_2555
TTGTCCAGCTGCCGGAAGAACGACTCATGGGTGTCGGCGAC
>N_2556
CTCCCGCGCTCCCAGGGCCACCCCCATGGCCGCCGCCACCC
>N_2557
CGGATGATCATCCCGCGGATCGCCTCGGCCACGCCCTTGTA
>N_2558
GTCGGCGTATTCACAGTAGACCTCCTCGCCCGGCAGCCGGG
>N_2559
GGCAGCCGGGTCTGGTCGATCATGATCACCTTGTCGTCGCG
>N_2560
TCATGATCACCTTGTCGTCGCGCCATTCGATTGTACGAAAA
>N_2561
TGTACGAAAAGACATGAAAACCTCTTTTTGCCACAGAGACA
>N_2562
CGGAGACACGGAGGGAAAATCAAGAAGATCTATTCAAATAG
>N_2563
TCTATTCAAATAGAGATGGACAGGATGAACCGGACAGCTTA
>N_2564
AGGATGAACCGGACAGCTTACAGAAATGTCCAATCCATCAT
>N_2565
TACAGAAATGTCCAATCCATCATATTTTTCTGCCATTCTCT
>N_2566
GTGTCTCCGTGTCTCTGTGGCGGATTTTGGAATCTCACCCC
>N_2567
TCTGTGGCGGATTTTGGAATCTCACCCCTTCAGCTTCTTCA
>N_2568
TTGGAATCTCACCCCTTCAGCTTCTTCATCAACAGCTCGTT
>N_2569
TTCTTCATCAACAGCTCGTTCACCACCGCCGGGTTCGCCTT
>N_2570
TTCACCACCGCCGGGTTCGCCTTTCCCTTGCTGGCCCGCAT
>N_2571
CTGGCCCGCATCACCTGCCCCACAAAGAAGCCGAAGACCTT
>N_2572
AAAGAAGCCGAAGACCTTTTCCTTGCCGCCGCGGAACTCTT
>N_2573
CCGCGGAACTCTTCCACCTGCCCCATGTTGGCGGCCATGAT
>N_2574
CCCCTTCTCCTCCACGATGGCCTCGGGGGTCTTGTCGCTCT
>N_2575
CTTGTCGCTCTGCCACATCTCGTCGAAAACGGTCTTGGCGA
>N_2576
CTCGTCGAAAACGGTCTTGGCGATCTTCCCGGAGATGGTCC
>N_2577
CGATCTTCCCGGAGATGGTCCCCTTTTCGATGAGGGCAAGC
>N_2578
GGTCCCCTTTTCGATGAGGGCAAGCAGTGCCGCAAGCCGGG
>N_2579
CTCGTTGAGGGCGCGAGTCACCTCCCCCATCACCCAGTTGG
>N_2580
CAGTTGGCGGCCCCCTTTGTCGGAGCCCCGGCGGCAAGGGA
>N_2581
CTCCCGGGTGGCGGTGAGGACCTCGGCATCGTAGTCGGAAA
>N_2582
TAGTCGGAAAGCCCCAGCTCCGACCGGTAGCGGCTCCGCCG
>N_2583
CAGTCGGGGAGCTCGGGGAGCCCGAGGCGGGTATCCTCCAC
>N_2584
GGGGAGCCCGAGGCGGGTATCCTCCACCCAGTCGTTGGAGA
>N_2585
CACCCAGTCGTTGGAGATGACCAGCGGCACGAGGTCGGGAT
>N_2586
GGTCGGGATCGGGGAAGTAGCGGTAGTCGTGGGCCTCCTCC
>N_2587
CGCGCATGGAGCGGGTCTCGCCGCTGTCCGGGTTGAAGAGG
>N_2588
GAAGAGGCGGGTCTCCTGGACCACCTTCCCCCCCTCCTCGA
>N_2589
TCGATCAGCTCGATCTGACGCTCGATCTCGTACTCGATGGC
>N_2590
TCGATCTCGTACTCGATGGCCTGCTTCACGAAGCGGAAGGA
>N_2591
GGAGTTGACGTTCTTGGTTTCGGTGCGGGTGCCGAAGGTGG
>N_2592
TAGACCACGATCTGGTGGAGCTTCCTGAGGTAGGCCACCGC
>N_2593
TGGAGCTTCCTGAGGTAGGCCACCGCCTCGTCGGCCGAACG
>N_2594
ACGGATATCCGGCTCCGAGACGACCTCCAGAAGCGGCGTGC
>N_2595
CGTCTTCCTCCATGTGGATGCGGGTGATGCCGATCCTTTTC
>N_2596
CACCTCGATGTCCAGATGCCCGTTCTGGCAGATGGGGAGCT
>N_2597
CTGGTACCCTTTCGGGAGGTCCGGGTAGAAGTAGTTCTTCC
>N_2598
AGGTCCGGGTAGAAGTAGTTCTTCCGGGCAAAGACGCTGCG
>N_2599
GGCGAGGCCGGCCTTGATGGCGAACTCCACTACCTTCCTGT
>N_2600
TGTTGAGGACCGGCAAGGCGCCGGGCATCCCGAGGCAGACC
>N_2601
CCGAGGCAGACCGGGCAGGTCTGGGAGTTGGGGGAGGCGCC
>N_2602
GGTCTGGGAGTTGGGGGAGGCGCCGAAGGTGGTCGAGCAGC
>N_2603
GCCGCAGAAGATCTTGGTGTCGGTCTTCAGCTGGACGTGGA
>N_2604
CTGGACGTGGACTTCAAGGCCGATGACGGCTTGGTATTTCA
>N_2605
TCCGGAGCGTTAGAGTTGGGCTTTGTGCCGATGCCACTCCG
>N_2606
AGTTGGGCTTTGTGCCGATGCCACTCCGTCGCCTGCTCGAA
>N_2607
CCGCAGGTGCCGGCCAGGTTCACCGGGATGGTGAAGATGTC
>N_2608
CACCGGGATGGTGAAGATGTCCGAGAGGTACATCTGGAGCG
>N_2609
GAGGATGGCGTCCACCGTTTCGAAGGCCTTCAGGAAGTCCT
>N_2610
AGTCCTGCATGATGAGGGTGCGGACCTTCTGGGCCTTGAGG
>N_2611
CTGGGCCTTGAGGTAGTAGGCGTCGTAGTAGCCGGAGGAGA
>N_2612
GTAGTAGCCGGAGGAGAGGGCGTAGGTGCCGAGCATGATCC
>N_2613
TCCGCCGCTTCACCTCGTCGCCGAACCCCTCGGCGCGGCTC
>N_2614
CAGGTTGGAGCTCGCCTCGGCGGTGGCGATCAGGTAGTAGG
>N_2615
GGCGATCAGGTAGTAGGTGGCCACGGCGTAGTCGGTGTGGG
>N_2616
GAGGGAGATCTCCACGAATTCGGCCCCCAGTCCCCGGTAGG
>N_2617
GCCCCCAGTCCCCGGTAGGTCTCGATGGCAGCATCCATGGC
>N_2618
ATGGCAGCATCCATGGCCTTCTTCACGTCCGGGTCGAGGCC
>N_2619
TCTTCACGTCCGGGTCGAGGCCGGGGATGTAGTACTCCTTC
>N_2620
CTTCACCTCACCGGTGAGGGCCTTGGCGTAATCGGGGACCG
>N_2621
CACGGCGCCGAGCATCAGGGCGCAGTCGGTCACGTCGCGGG
>N_2622
CAGTCGGTCACGTCGCGGGTCAGGGGCCCCACCTGGTCCAG
>N_2623
GGCCCCACCTGGTCCAGGGACGAGGCATAGGCGATGACCCC
>N_2624
GATGACCCCGTAGCGGGAGACCCGGCCGTAGGTGGGACGGA
>N_2625
AGACCCGGCCGTAGGTGGGACGGAGCCCCACGCAGCCGCAG
>N_2626
TGGAGGAACCGCCCGGAATGCACTCCAGGTTCCAGGGGTTG
>N_2627
AGGTTCCAGGGGTTGCGGGTCGGCCCGAAGGCGCTGGACTC
>N_2628
CAGCTTGCCGACGATGACCGCGCCGGCCTCCTTCAGTTTCG
>N_2629
AGTGCCATCGTAGGGGGGGGCGAAGTTCGAGAGGATCTTCG
>N_2630
TCTTCGAGGCGCAGGTGGTGCGGACCCCCCTGGTGACAAAG
>N_2631
CCCCCTGGTGACAAAGATATCCTTGAGGGCCACCGGGATCC
>N_2632
CAGGGCTTCGTCGGGGGTGACGGTGATGTAGGCGTTCACCC
>N_2633
ACCGCCTCGATCCGGGCGAGCAGCGCCTTTGTCGCCTCCAC
>N_2634
AGCGCCTTTGTCGCCTCCACCGAGGATATCTCGCGCTTCTT
>N_2635
CGCTTCTTCAACCGGTCATGCAGTTCGTGTATGGTCAGTTC
>N_2636
TCATGCAGTTCGTGTATGGTCAGTTCGTGCAGTTCCATGCC
>N_2637
GTTCCATGCCGTCTCCAATGCTCACGCTGTGTTATTCGATA
>N_2638
CTGTGTTATTCGATAACCTTCGGCACCCGGAAGAAGTCCTC
>N_2639
GTTGAGAAGCGCATTCTCGACCCCGATGGAGGGGCGCACCT
>N_2640
TCGGTGTTCAGCTCGTTGAGCGTCTCCACGTAGGCAAGGAT
>N_2641
AAGGATGGCGTCCATCTGGTCGGTGAAGGTCTCCGTCTCTT
>N_2642
GGCGAGGAGGGCGACGGCATCGACTTCGGCTCTGGTTATCT
>N_2643
GGTTATCTTCATGGGGTGGTCTCCGTCAGCGGTAAGTGTCG
>N_2644
TCTCCGTCAGCGGTAAGTGTCGCAAATAGAAGGTTGTTTGT
>N_2645
AAATAGAAGGTTGTTTGTAGCATAAAAATTACGCTCTTTCC
>N_2646
CATAAAAATTACGCTCTTTCCAGCCCGGCGAATCTCACCAG
>N_2647
CTCTTTCCAGCCCGGCGAATCTCACCAGCAGCTTCTTCGGC
>N_2648
CTCACCAGCAGCTTCTTCGGCCCCACCGAGCTGAACCAGAC
>N_2649
CCCCACCGAGCTGAACCAGACGATCACCTTCTGCTCGTCCC
>N_2650
TTCTGCTCGTCCCCCTTCCCCTCGATCTTGCGGATGGTGCC
>N_2651
CCCCTCCTCCTCCGGCTCGTCGGGGATCACCTCCACGTCGG
>N_2652
TCCACGTCGGTGAAGTCGGGCTCCATCTCGGTCTCGAAGAT
>N_2653
GTCGTTTCCCTCCCCTCGCCCCGGAGGCCGCCGAAGGCGGG
>N_2654
GTCCTCCAGGTCGAGGAGGTCCCGGGGGATGTCGGCGATGA
>N_2655
ATGAAGCGCGACGGCATGTTCACCTGGTCCTGGCCGAAGAG
>N_2656
CGGGTCGTCCAGGGAGCGGACGTGGGGGAAGAGCTTCTCCT
>N_2657
GAGCGGACGTGGGGGAAGAGCTTCTCCTCCATCCCGATCAT
>N_2658
GCCGTCGCTCCTCTCCAGGTCCGAGACCAGGGAGACCTGCT
>N_2659
CAGGTCCGAGACCAGGGAGACCTGCTCCAGGAAGGGGGCGA
>N_2660
AGGAAGGGGGCGAGCCCCTTCTCCTCGCTGGTGCGCGCGAA
>N_2661
GCGCGCGAACTCCTCCATGGCCGAGACCAGTTCCTGGAGGT
>N_2662
TCCATGGCCGAGACCAGTTCCTGGAGGTTGTCGAGGCGGTC
>N_2663
AGCCGGTCTCCTCGATGATGCGGGAGGCGAGCTCCGCAAGG
>N_2664
CGCAAGGGGAACCTCCTCTGCCAGGGAGGCGAAGCGCTCCA
>N_2665
GGCGATCTTCCCCCGTGGCCCGGCGGCCAGAAGCCCCCCCG
>N_2666
GGCCAGAAGCCCCCCCGTGGCCGCTTCCCGCAGGGCGTCGG
>N_2667
CGCTTCCCGCAGGGCGTCGGCGAGGATGTACCCCTTGCGCG
>N_2668
TCGACGGTGGCGTGGCCGATCCCCCGGGCCGGGACGTTGAT
>N_2669
GATCTCGTCGGCCGGGTTGGCCAGCACCCGGAGATAGGCAA
>N_2670
GGCCAGCACCCGGAGATAGGCAAGGATGTCCTTCACCTCCA
>N_2671
GGCAAGGATGTCCTTCACCTCCAGCCGCTCGTAGAACCGCA
>N_2672
TCCAGCCGCTCGTAGAACCGCATCCCCCCCACCATGTGGTA
>N_2673
GATGGCGTCGGCCACCATGGCATCCTCCATGACCCGGGACT
>N_2674
TCCCGCAGGTCGCCGCCGCGCCGGACATGCTTCTCGATCTC
>N_2675
CCGCTCCCCCGGCGGGTTGTCGCTCCAGAGGGTCTTGGCCT
>N_2676
GGGTTGTCGCTCCAGAGGGTCTTGGCCTTGCGCCCCCGGTT
>N_2677
TTCTTCGCCACCACCCGCCCCGCGGCGTTGAGGATGTTCTG
>N_2678
TTCTGGGTGGAGCGGTAGTTCTGCTCCAGCTTCACGGTGAC
>N_2679
GGTGACGACGCCGGGGAAGTCCTGCTCGAAGTCGAGGATGT
>N_2680
TAGATCGACTGGTCGTCGTCCCCCACCACGCAGAGGTTGCG
>N_2681
CGCACGAGGCGGTACTGGATCGGGTTGGTGTCCTGGTACTC
>N_2682
GTTGGTGTCCTGGTACTCGTCCACCAGGATCCAGCGCCAGC
>N_2683
CCACCAGGATCCAGCGCCAGCGGTCAAGGAATTTGCGGAGC
>N_2684
AAGGAATTTGCGGAGCACGTCGGGGTGCTCCTCGAAGAGCC
>N_2685
CACCGTCTGCATGACGAGGTCGCCGAAGTCGAGGGCGTTGC
>N_2686
CTTGCAATCGTCGATGGCGGCGGCGAAGGAGCGGGCCGGGT
>N_2687
GGCCGGGTAGCGCTTCTCGTCGAGGCCGAGGGAGGCGATCA
>N_2688
GCCGAGGGAGGCGATCACCTCCTTGAGGAGCTTCTCGGCGT
>N_2689
CTTGAGGAGCTTCTCGGCGTCCTTGTCGTCGTAGATGGCGA
>N_2690
GTCGTCGTAGATGGCGAAGGCGGGGTCGTACCCCAGGTGGT
>N_2691
GCCCCTCGCGGCGGAGGATCCGGGCGCAGGTGGAGTGGAAG
>N_2692
GCAGGTGGAGTGGAAGGTGGCGATGAGGGGGGCGTCCCCTC
>N_2693
GCGTCCCCTCCCCCCACGAGCCGCTCCACCCGCTCGCGCAT
>N_2694
GGTGAAGGTGACGGCGAGGACCTGCCACGGCGGCACGCCCC
>N_2695
GTTGAGGTTTTTTAAAAGATCCATTGGGATACCCCGCATTT
>N_2696
CCGCATTTATTCAGGAAAAACGGCGCCGTGCGGGCGCCAGC
>N_2697
GACTATAGCGGAAAAGGAGACGGCCGGGCAACCCAAAATGA
>N_2698
CGGGCAACCCAAAATGAATTCATTTGACAGGGGGAGCGCCG
>N_2699
GCGCCGGACTCTATCCTGAACTCCCGATTTGCCCGGAATTA
>N_2700
ATCTTACCCCCGTTCGAGGTCCCTGTGAAGATCCTCTTCGT
>N_2701
CCTGTGAAGATCCTCTTCGTCCACCCCCACGGCAGCAACTG
>N_2702
CAACTGGATGGGGGAGGGAACCGATATCACCTCCCTCTTCA
>N_2703
CCTCCCTCTTCAACCTGATGCCCCCCCTCGGGATACTCTCC
>N_2704
TGATGCCCCCCCTCGGGATACTCTCCATTGCGGCGTACCTG
>N_2705
CCCCGATGCGGTGGCCTTTTCCTGCACCACCTCGTCTTTTC
>N_2706
CCTGCACCACCTCGTCTTTTCTCGAAGGGTACGCCCTGGCG
>N_2707
AGGGTACGCCCTGGCGGAGGCTCTCAGGGAGCGCCTTCCCG
>N_2708
CCGCCATCGTCTTCGGCGGCCCCCACGCCTGTTCGGTGGGG
>N_2709
GTGGGGGTGTCGCTCCTGGACCGCTTTCCGGCCATCGACTA
>N_2710
CGCTTTCCGGCCATCGACTACCTCGTCATTGGCGAGGGGGA
>N_2711
GAGGGGGAGCAGACCCTGTACGAGCTGGCCGCCGCCGGCTT
>N_2712
AACGGGGGGGCGATCCCCGGCGTCGGCTACCGGAAAGAGGG
>N_2713
TCCCCCGGCGCTACACCCTGCCGCTCTTCAGCTACCCCACG
>N_2714
TACCAGTGCTCCTACTGCGACCGTTCGGTCTTCTCCCGGGG
>N_2715
TCCCGGGGATTCCGCTTCAACTCCCCGGAGTACATCGTGGA
>N_2716
CCCCGGAGTACATCGTGGAGCACCTGAAGATGCTCCACCGC
>N_2717
GACTTCGGCATCCGCCACGCCTTCTTCTACGACGACCTCTT
>N_2718
CTCTTCACCACCGACCGGAGCCGCGTGGCCCGATTTTGCGA
>N_2719
TTTTGCGAGCTGAAGGAGCGCGAACGGCTCCCGGTGGGGTA
>N_2720
CTCCCGGTGGGGTATAATTGCATTGCCCGGCTGGAGCATGT
>N_2721
GCCCGGCTGGAGCATGTGGACGACGAGCTGTTGCGGCTCCT
>N_2722
ATGTGGACGACGAGCTGTTGCGGCTCCTGAAGCGCTCCGGC
>N_2723
TGGCAGGTGAACTTCGGCATCGAGTCGGGCGACCCGGAGGT
>N_2724
TCGGGCGACCCGGAGGTGATCCGCAAGCACCGGAAGTACTA
>N_2725
ATCCGCAAGCACCGGAAGTACTACGGCCTCGACGAGGTGCA
>N_2726
TCCCTCCCCCTGGACGAGATCAACGTCACCAAATTCACCCC
>N_2727
ATCAACGTCACCAAATTCACCCCCTTCCCCGGGGCCCCCAT
>N_2728
ATTCACCCCCTTCCCCGGGGCCCCCATCTACCGCGACATCC
>N_2729
CAGGGGGAGTTCGACGAGAGCTGGCCCCTCATGAACTGCAT
>N_2730
CATGAACTTCGTCTTCGTCCCGAAGGGGATGACGCGGGAGC
>N_2731
AGGGGATGACGCGGGAGCAGCTCGAAGGGCTCTACAACGAG
>N_2732
GAAGGGCTCTACAACGAGTTCATCCGCCGCTTCTACCGCCG
>N_2733
TTCTACCGCCGGACCCGCATCCACTGGGGGTACACGCAGAT
>N_2734
ACTGGGGGTACACGCAGATGCTCTGGAAGTCCCCCGACAGC
>N_2735
AGAAATGGTAGCCTGACACCCTCTCCGGGAGGTGAACGATG
>N_2736
GAGGTGAACGATGCGACGGGCGGCACCGCTTCTTCTGATCA
>N_2737
CATGGTTCTTCTGGGCAGTTCCGTTGCCGGCGCCGTCGACA
>N_2738
GAGCACGGCGCGGGGTGGTACCGGGGGCGGCACGAGCTCTT
>N_2739
CTCACCGTCGACCCCCGGGTCCGGACCATGACCGGGGGGTA
>N_2740
CGGACCATGACCGGGGGGTACCTCCTCGGGAGCTGGAAGTT
>N_2741
AGCTGGAAGTTCACCTCTTCCGACGCCGTGGCCCCCTACCT
>N_2742
GGCGGCGTCCTCTACAACGACCTGGGGCTCGCCACCCAGGG
>N_2743
ACCCAGGGGACCCGCCTCAACTTCTCCTACCAGGGGGGAGT
>N_2744
CCTACCAGGGGGGAGTGGGGCTCCAGTGGTTTCTCCGCACA
>N_2745
GTGGTTTCTCCGCACAGGGACCGCCCTCGGCATCGAATACC
>N_2746
TACCGCTACCACCACGTCTCCAACGCCGGCACCGCCGATCC
>N_2747
GCACCGCCGATCCCAACGAGCCCCTCAACTCCAGCAAGATC
>N_2748
CCCCTCAACTCCAGCAAGATCCTCTTCGGCATCTCGTTCTA
>N_2749
CATCTCGTTCTACCGCTGATCCAGGGGCCTGTCGCACCCCG
>N_2750
GGGGCCTGTCGCACCCCGTTCCGTCTGCTATACTTGATCGT
>N_2751
GTCTGCTATACTTGATCGTGCCATGACCATGGACCGCCGCG
>N_2752
CGCGATTTTCTGAGGCTCGCCGCCACGGCGGGGCTCTCCCT
>N_2753
ACGTCGCTCCGGGAGGAGTACGACTACGAGACCCGGATCGA
>N_2754
CAGTCGTTCACGATCCGTGACGGCGGGGTCCGCTACCGCAA
>N_2755
GCGGGGCGCTTCCTCTACCCCACCTGGAGCACCCAGAAGCC
>N_2756
CCACCTGGAGCACCCAGAAGCCGGGAGGGTTCTGGGCCAAC
>N_2757
CCGGGAGGGTTCTGGGCCAACTTCTGGCAGGCCGACTCCAT
>N_2758
TTCTGGCAGGCCGACTCCATCCCCCCCCAGGCGGGGATCAC
>N_2759
CCCCCCCCAGGCGGGGATCACGGTCTACCTCTGGCGCGGCC
>N_2760
GTCCGTCGGACCTGGGGCTTCCCCCCGGCACCGCCGTCTAC
>N_2761
CCCCAAACTCGACCCCCAGACGGGGGAGTGGCTCCACTTCG
>N_2762
GCCTATCCCCTCCCCCGCTACGTCTACATGCACGACTGGAT
>N_2763
GTCTCGGGGCGGTACCTCGTCGTCATGCTCCATCCGGTGGA
>N_2764
AGATCGCATTCTGGGGGTTTCTCCTCGGCTTCCGGAGCCTC
>N_2765
GAGGGGAACCTCCTCATGATCGTCGACCGGGAGGGGGCGGG
>N_2766
CCGGGAGGGGGCGGGGGAGCCGCGCTTCGTGGAGACCGAGG
>N_2767
TTCGTGGAGACCGAGGCGTGCTACATGTGGCACGCCTTCAA
>N_2768
TACATGTGGCACGCCTTCAACGCCTACGAGGAGGGGGGCGA
>N_2769
TACCGCAACCCCGACCACTTCGTGGGGGACGATCCGGTCAT
>N_2770
ATGGAGGGGCGCCGGGGGAACCATGAATTCCCCGGCGAGAT
>N_2771
CATGAATTCCCCGGCGAGATCATGCGCTACCGGATCGATCC
>N_2772
TTCGGCTATGCCCTGAAGTGCCTCCCCGGGCAGTTCTTCTG
>N_2773
TTTCTGACTGGAGATATGGTCGAATACTCCTTCGGCAGCGG
>N_2774
GGGTGGCTCCTGGTGGAGAGCTACGACAGCCGCACCCGCAC
>N_2775
GGCCCCGTCGCCATCGCCCACCTCACCCACCACGTCCCGTT
>N_2776
CTCACCCACCACGTCCCGTTCAGCTATCACGGCTGGTGGCA
>N_2777
GGCTGACATGCCGCCCGCCGCCGCTGGATCCCTGCGGAATT
>N_2778
GCTGGATCCCTGCGGAATTCCGATAATTAATGGTTTTTTGG
>N_2779
TAATTAATGGTTTTTTGGTTCAATGATTGCAGAGGTTGTGC
>N_2780
CAATGATTGCAGAGGTTGTGCTATGAATGACCGTTCGCCTT
>N_2781
TATGAATGACCGTTCGCCTTCGGGCGTTCGAGGAACTGACT
>N_2782
GCCTTCGGGCGTTCGAGGAACTGACTCACATGCAATCGAAC
>N_2783
TGACTCACATGCAATCGAACCTGTGCAACAAAATAACCTGC
>N_2784
GAACCTGTGCAACAAAATAACCTGCGCCGACGAGGGTGCGG
>N_2785
AGCGCCGGCAGCGGGAGGAACCGGTGACCTCCCGGCGCGGG
>N_2786
GCGGGAGGTGCTGCGCGCGGCCTTCCGGTCGGTGAAATGGC
>N_2787
CGCCTGGGGCTCGCCCTCTTCGTGGTGGTCTCGCTTCCCGT
>N_2788
GTCTCGCTTCCCGTGGCACTCCTTCCCCGCCGTCTCGCCGT
>N_2789
CGGGTACGGCGGACCGCCGTCGGCAACATCCGGGACTCCCT
>N_2790
GTCGGCAACATCCGGGACTCCCTCCCCTACCTTGAGACCCT
>N_2791
TCCCTCCCCTACCTTGAGACCCTCCCCGAGTGGGATCCCGC
>N_2792
AGACCCTCCCCGAGTGGGATCCCGCCTGCGGCGACCCCGAG
>N_2793
ACCCCGAGGCGATCGTGCGGCGGACCTTCGCCAACTTCGGC
>N_2794
CGGACCTTCGCCAACTTCGGCCGGACGGTGGTGGAGGTGCT
>N_2795
TACTACGGCCGCGGTGCCGGCCTCATGGCGGGGGTGGAATT
>N_2796
CTCATGGCGGGGGTGGAATTCCGGGGGGTGGAGCACTACGA
>N_2797
TGGAATTCCGGGGGGTGGAGCACTACGAGCAGGCCCGGGCA
>N_2798
GCACTACGAGCAGGCCCGGGCAAAGGGGAAGGGGATTTTCT
>N_2799
GCAAAGGGGAAGGGGATTTTCTTCATCACCGGCCACTGCGG
>N_2800
GCCACTGCGGCAACTGGGAACTCATGGCCCTCACCTTCGGC
>N_2801
CGCCGACGTGGCGGTGGTCGCCCGCCGCCAGAAGTATCCCC
>N_2802
TCGCCCGCCGCCAGAAGTATCCCCACTTCAACGGCCTGCTG
>N_2803
GCCGAGGGGGCGGCCCGCAGCATCTTCTTCCGGTTGCGGAA
>N_2804
AACGAGGGGGCGGTGGTGGACTTCTTCGGCCGCGGCGCCTG
>N_2805
CCATCTCCCCGGAGGTGGAACTTGCCCCGGCGGACGACCAT
>N_2806
CCCGCCACCCCGCCGAGTGGCTCTGGGTCTACAAGCGCTGG
>N_2807
AGTGGCTCTGGGTCTACAAGCGCTGGAAGCGGACCTGAGCC
>N_2808
GCGCTGGAAGCGGACCTGAGCCACCCATGCATTGAAAAAAA
>N_2809
CACCCATGCATTGAAAAAAACGAAGAGGGCTGCCGGATGTG
>N_2810
GCCGGATGTGACCGGATCAGCCCTCTTTTTTTGTGCAGCTT
>N_2811
AGCCCTCTTTTTTTGTGCAGCTTCAGAGCGGAGCGGCCGCT
>N_2812
GTCCCGAGGCGCGACGCCAGCTCCCCCTTCTTCATGTCGAG
>N_2813
CCCCTTCTTCATGTCGAGGTCCAGGTAGGTCTTCCCCTGGA
>N_2814
AGGTAGGTCTTCCCCTGGAACGAGGTCGACTTGCGTCCCGC
>N_2815
AACGAGGTCGACTTGCGTCCCGCCAGTTCCACCAGGTAGGC
>N_2816
GCGAAGGAGAGCTCCTCGATCTGGCGGGCGAAGCGGCGCAG
>N_2817
CAGGAGCAGCGACAGGGAGACGATGAGGTTGAGGGAGAAGC
>N_2818
CGATGAGGTTGAGGGAGAAGCGGGGGTTGCGCTCCAGAAGC
>N_2819
CGGGGGTTGCGCTCCAGAAGCCCCATGAATGCCTCACGGGG
>N_2820
CTCACGGGGGAAGAAGATCGCCTCCCCCTTCTCCAGCGCCC
>N_2821
GCCTCCCCCTTCTCCAGCGCCCGGGCCTCGGCCGGGTACTT
>N_2822
GAAGGTCTCGCCGGGGTGGACGAAGTGGAGCACCTTCTCCT
>N_2823
ACGAAGTGGAGCACCTTCTCCTTGCCGTCGGGGGAGACCTT
>N_2824
CCTTGCAGAGCTTCAGGGAGCCGGCGGCCAGGAGGTAGAAG
>N_2825
TCGAGGCCGGAGAAGAGGAGCGATTTTTTGAGGATATCCTT
>N_2826
GAGCGATTTTTTGAGGATATCCTTGTTTTCCATGATGTTCC
>N_2827
ATGTTCCTTTCCCGTGGGGTCGGATCAGAAGCTGTGGGAGC
>N_2828
GGGAGCTCTTCATCAGGATGCTCACCCCCAGGTAGGTGAAG
>N_2829
CCCCTGAACCGCAGGTGGAGCCAGAAGCTGTAGAAGAGCCA
>N_2830
AGCCAGAAGCTGTAGAAGAGCCAGAGGATGGAGGTCCAGAG
>N_2831
AAGAGCCAGAGGATGGAGGTCCAGAGCTCCTTCGGGGTCCA
>N_2832
TCCAGAGCTCCTTCGGGGTCCAGAGCCAGTAGGTCCCCCAG
>N_2833
GAGGCGGAGAAGAAGGTGTACCCCACCAGCGCCGCCCGGTA
>N_2834
AGGAAGATCCCCCCCAGGAGCGCCCCGATGGCGAAGAGGGC
>N_2835
CGCCCCGATGGCGAAGAGGGCATAGGCGAAGAAGGCGAGCG
>N_2836
GAGGGCATAGGCGAAGAAGGCGAGCGCCACGTGGAGCTCGA
>N_2837
CGAAGAGGGCCGCCGTGCATCCTGCTCCCCAGCGAAAGAGC
>N_2838
CCTGCTCCCCAGCGAAAGAGCGCGGAGTCCCGCAGCGCCGG
>N_2839
CGCCCGAGGGCGACCCCCCGCAACGCCAGATAGGCGAGCCC
>N_2840
CCCCCGCAACGCCAGATAGGCGAGCCCCGCCGCCAGTCCGG
>N_2841
AAGGAGCCGAAGAGGTAGAACAGAGCCGAGACGATCAGGAG
>N_2842
AGAGCCGAGACGATCAGGAGCCACTTCATGGCTATGGGCTA
>N_2843
ATGGGCTATAGCACATTCCCCCGGAGAAGGGAAGCCGGCGC
>N_2844
TTTTGACCGGCGGCAATTGGCTGGTAGAATCGATAGATAGT
>N_2845
TAGAATCGATAGATAGTGAACCGCCACCGGTCAGGCAACCG
>N_2846
GCCACCGGTCAGGCAACCGACTACGGAAGGAGGAAAAGATG
>N_2847
AGGAGGAAAAGATGAAAGGACGCATTGTACGGTTTGGCATC
>N_2848
CGCATTGTACGGTTTGGCATCGTTGCCGCCGTGGCGGCCCT
>N_2849
GACGGAGGCTGCCCAGCAGTCGAAGTGCATCAGCTGTCACG
>N_2850
TCGAAGTGCATCAGCTGTCACGAGAAGGTGACGCCGGGGAT
>N_2851
GAGAAGGTGACGCCGGGGATCGTGAAACAGTTCCTCTCCGG
>N_2852
GTGAAACAGTTCCTCTCCGGCAAGATGGCCAAGGTCATGGA
>N_2853
AGGACGTGGCCAAGGTGAAGCTCCCCACCCCCGACACCTGC
>N_2854
GCGCCAGGTGCCACGAGAAGCGGGTGAAGGAGTACCGCGCC
>N_2855
CCACAAGATCGGCGAGAAGGCGATGGGAGACCTGACCCGTT
>N_2856
ATGGGAGACCTGACCCGTTACGGCACCGGCGCCTGCGACTC
>N_2857
GCGCGGGATCCGCGGGCCTGCCGCACCTGTCACATGGGATT
>N_2858
CGCACCTGTCACATGGGATTCGACCACCCGCAGTGGGAGAT
>N_2859
AGATGTGGCAGACCTCCAAGCACGGCACCATCTGGGAGATC
>N_2860
GCCCCCACCTGCCAGACCTGCCACATGCCCGACGGCGGCCA
>N_2861
TGCCACATGCCCGACGGCGGCCACAACGTGGAAACCGCCTG
>N_2862
CGGCGGCCACAACGTGGAAACCGCCTGGGGATTCCTGGCCC
>N_2863
CCTGGGGATTCCTGGCCCTGCGCCTCCCCGAGGACGACAAG
>N_2864
GCCCTGCGCCTCCCCGAGGACGACAAGGAGTGGCTGGACAA
>N_2865
CTGGACAACCGGGTGACGATCCTCAAGGCGATCGGGGTCCT
>N_2866
AAGGCGATCGGGGTCCTGGACGACAAGGGACAGCCCACCGA
>N_2867
GGCCAAGGTGGCGCGTCTCACCAAGGAGGATTTCGAGAAGG
>N_2868
AAGGAGGATTTCGAGAAGGACCGGCAGAAGATGATCGCGGC
>N_2869
AAGGACCGGCAGAAGATGATCGCGGCGTGCAGCCAGTGCCA
>N_2870
AGCCAGTGCCACTCCAGGAGCTACGCCGAGGCGAACCTGAA
>N_2871
CTGAAGGCGGGCGACGAGGTCATCCGCGAGGTGGACAAGAT
>N_2872
CTCCATCCGGACGGTGAAGGCCCTCTACGACGACGGCATCA
>N_2873
AAGCCGGCCGGCTGGAAGTACACCCCGGACCTTCTCCAGTT
>N_2874
AGGAGCTCTACCTGATCTTCCTCGAATACCGGCAGCGGGCC
>N_2875
GCAGCGGGCCTTCCAGGGGGCTTTCCACGCCAACCCGGACT
>N_2876
GCTTTCCACGCCAACCCGGACTACATGCACTGGTACGGTTG
>N_2877
CATGCACTGGTACGGTTGGGCCAAGGTGAAGGAGGCAGCGA
>N_2878
TTGGGCCAAGGTGAAGGAGGCAGCGACCCGGATCAAGGAAG
>N_2879
AAGGAGGCAGCGACCCGGATCAAGGAAGACGCGGAGCGGAT
>N_2880
AGGAAGACGCGGAGCGGATGCGCAAAGAAGCGAAGCAGTAA
>N_2881
GCAAAGAAGCGAAGCAGTAACGCGGGGCCTTGGCGGTCCAC
>N_2882
GCAGTAACGCGGGGCCTTGGCGGTCCACCCGAGGCGGGGCG
>N_2883
GCGGTCCACCCGAGGCGGGGCGAAAGCCCCGCCTTTTTTGC
>N_2884
GGCGCTCCCCCGGCGGAGGGCGCGAAAGGGGTGGTCATCCA
>N_2885
GAGGGCGCGAAAGGGGTGGTCATCCAGGGACGCTTCTGCTA
>N_2886
AGGGACGCTTCTGCTATAAACGGAAAGGTCTGAGGAAGAAC
>N_2887
GGAAGAACCACGTCCGAGATCGATTCAGGAGGAAGCGATGA
>N_2888
GAGATCGATTCAGGAGGAAGCGATGAAACGGTTTGTCCAAT
>N_2889
ATCGCCCTGGCCGCCCTGGCCCTTTCCGCCTTGGGCTGCGC
>N_2890
AACGTCCCCCGCGACGCCTACGAGCAGAAGGTGAAGGTACT
>N_2891
GCCGCTTCCGACATCCGCCTCCCGGAGAAGGATGCCCTCGT
>N_2892
GAGAAGGATGCCCTCGTCGCCCTGGTGAAGGAGTACAACCG
>N_2893
GTCGCCCTGGTGAAGGAGTACAACCGGAAGAACGAGAAAGA
>N_2894
AGAAAGAGCTGGCGGCGATGCTCAAGGATTCCGGGGCCTAC
>N_2895
CTCAAGGATTCCGGGGCCTACTTCTCGGTCCGCTTCATCGA
>N_2896
CGCGACGACGCCGGCGTGGTCTACAACAAGCAGTTCTTCAA
>N_2897
TTCTTCAAGCCCGAGGAGATCAGGACCCTGGTCAGCCAGAA
>N_2898
GTCCTCCTCGTGGTGGTGAGCGGCCTCGTCAAACAGGACCG
>N_2899
AGCGGCCTCGTCAAACAGGACCGGATCTTCTCCAACAACCT
>N_2900
TCCAACAACCTCCTCAAGTACCTGGACGCCGACTACAACGA
>N_2901
GCCGACTACAACGACCTGATCATGACCGCCCAGATCCTGGA
>N_2902
CTCTGGGAATACCCCAACTTCCGCGTCGGCGGCCCCACCAC
>N_2903
CTGACGGAACTCCAGTATCCCGACTTCGACCAGGCCGCCGC
>N_2904
CCCGACTTCGACCAGGCCGCCGCCAACATGGACGAAAAGGT
>N_2905
CTCGGCAAGAGGGAAAAGGACCTCCTCTTCCGCGACCGGAA
>N_2906
CCGTACTATCACCTCTTCGACGACATGGTGGGGCTCCTCAA
>N_2907
TCTTCGACGACATGGTGGGGCTCCTCAAGCCCCCGGTGAAG
>N_2908
TCCTCAAGCCCCCGGTGAAGCTCTTCAACGGCGGCGACAAG
>N_2909
GTGAAGCTCTTCAACGGCGGCGACAAGGGGGCCCCGGAGTC
>N_2910
CCCCGGAGTCCCGGCCCGAGCAGGAGGCCCCCGCCCCGCCC
>N_2911
GGAACTTCCCCTCGACGCGACCCCGGTGAAATAGCACCGTC
>N_2912
ACGCGACCCCGGTGAAATAGCACCGTCCGCAGCAGGCACCG
>N_2913
CGCGCCCCAACCGGCGCGGGCTTTTTCTTTGGACGTGTCCG
>N_2914
GCGCGGGCTTTTTCTTTGGACGTGTCCGCACATGAGCGGTT
>N_2915
GTCCGCACATGAGCGGTTATCTGCGGAGACGCTCTTTGCCC
>N_2916
ATCTGCGGAGACGCTCTTTGCCCCTTGTGGGGTGGCACTCT
>N_2917
CTTTGCCCCTTGTGGGGTGGCACTCTTCATTTACAATTGAG
>N_2918
GGGGTGGCACTCTTCATTTACAATTGAGTACGTGACACCGC
>N_2919
GAATTCAAGCCGAGAAACGTCTACGTGGCCGCATCGTACAT
>N_2920
GTCTACGTGGCCGCATCGTACATGGCGCCGGTGGGGCGCTA
>N_2921
ACGGCCGGCACCGCGAAAAGCTCTCCTTTCTCGACCTGGCC
>N_2922
GCTCTCCTTTCTCGACCTGGCCGAAAAGGCCACGGCGGTCT
>N_2923
TCGACGGCTCGCCGGTGAAACCCCGCGACATCGAGGCGGTG
>N_2924
GACATCGAGGCGGTGGTGGTCGGCTCCCAGAGCCCCGTCGC
>N_2925
GGCTCCCAGAGCCCCGTCGCCTTCTCCGGCGTCGACAACAC
>N_2926
GCCTTCTCCGGCGTCGACAACACCGCCGCCAAGATTGCCGG
>N_2927
GCCAAGATTGCCGGCGTCATCGGCGTCTCCGGCGCCAAGTC
>N_2928
GCCTTCGAAAACGCCTGCCTCCAGATCGCCTCGGGGCGCTG
>N_2929
ATCGGCATCCAGAAGATGAGCGACGCCCCCACCGCCGAGGC
>N_2930
GGGACGAGGCGGAGTTCGGGCTCACCATGCCCGCCTGCGGT
>N_2931
GCGGGCCCACCGCTACGCCGCCCGCAACCCCGACGCCCACC
>N_2932
GCCCACCTGAACGGGGAGATCCCCCTGGAGGAGTACTACCG
>N_2933
GAGGAGTACTACCGCCAGATCGTCAGCGGCAAGAACTACCG
>N_2934
AGAACTACCGCTACTGGTGGCCGCTGCGCTATCACGACTTC
>N_2935
GCCGCGGTGATCCTCACCGCCGATCCCCAGGAGGTGCTGGT
>N_2936
GGCGTGGGGAGCGCCACCGACATCCCCACCATCGCCGACCG
>N_2937
ACCATCGCCGACCGGAACTACTTCCACTCTTTCCCCGCCAC
>N_2938
GTTCCTTCGCCGGGAAGATCCACGTGAACATGCACGACCCC
>N_2939
AAGATCCACGTGAACATGCACGACCCCTTCAACGGCTTCGG
>N_2940
CACGACCCCTTCAACGGCTTCGGCCCCATCAACATGGTCGA
>N_2941
ATCAACATGGTCGATCTCGGCTTCGTCCCCCGGGGGCGAAT
>N_2942
TTCCCCACCAACCTCACCGGCGGCCTCAAGGGGCGCGGTCA
>N_2943
CTCAAGGGGCGCGGTCATCCCTTGGGTGCCACCGGCATGAT
>N_2944
TTGGGTGCCACCGGCATGATCCAGGTGGTGGAGAACCACAA
>N_2945
ATCAACAACAACATCGTCATCCTCCTGGAGCGGAGCGACCA
>N_2946
CGCCGTCACCATGAGCCGTACAAACCATGGGGGCTCCCCTC
>N_2947
CACCGTCGACGCCCTCCTGGCTGAAAGCGGCGTCGTGGAGG
>N_2948
ACCCGCTTCGACTACAAGAGCGGCGATCCCGAGGGGATCAT
>N_2949
TTCGGCATCGCCGGCGAGAACTACCAGCAACTCATCAAGCT
>N_2950
AGCCTGGAGCGGAGCGACGGCCAGATCCTCCTCAACCGGAT
>N_2951
AGATCCTCCTCAACCGGATGCCGGTGAAGAAGTTCTACCAG
>N_2952
GTGAAGAAGTTCTACCAGCGCACCATCGACGGGCTCGTGGA
>N_2953
ACCAGCGCACCATCGACGGGCTCGTGGACCTGGCGGGGAGT
>N_2954
CGGGGAGTGGGTGGAAGAGGCTGACGGGATGGTAATTTCCT
>N_2955
GGCTGACGGGATGGTAATTTCCTCTTCCCATGAAGCGAAAA
>N_2956
AATTTCCTCTTCCCATGAAGCGAAAAGAGACTATAATCGCT
>N_2957
GCGAAAAGAGACTATAATCGCTTCATATTTTGAAGCGATTA
>N_2958
AATCGCTTCATATTTTGAAGCGATTATGGAGAGGAAATGAC
>N_2959
CGATTATGGAGAGGAAATGACTCACTACGTCTGGCAATCCC
>N_2960
ACTCACTACGTCTGGCAATCCCAGTCCTGGCCTGATTTCCG
>N_2961
CCCAGTCCTGGCCTGATTTCCGATGGAATGCGGAAGAGCTT
>N_2962
TCCGATGGAATGCGGAAGAGCTTCTCGCCCCCCTCGGTGAA
>N_2963
CTCGGTGAATGCCGCAGGCTCCAGGGGAGACTCCTTAACGC
>N_2964
CCAGGGGAGACTCCTTAACGCCATTGCAGCATTGGGAGTTT
>N_2965
CATTGCAGCATTGGGAGTTTCCCTCGGAACCGAGGCCCAGG
>N_2966
CCTCGGAACCGAGGCCCAGGCCGAGATCCTGGCCGAAGAGA
>N_2967
TGGACGGCCTTGTGGCGGTGCTTATGGACGCCACCCAGAAC
>N_2968
CCACCCAGAACTGCGACGAACCGCTCACGGTGGAGCGGCTC
>N_2969
TGGAGCGGCTCCAGGGGTGGCAGGCATCACTCTTCCCCACC
>N_2970
GCGTATCGAAGAGGAGATGGCCCGTTTCCTGATGTGGTGGG
>N_2971
CTGATGTGGTGGGATGAGAGCTTGGGGAAGATGGAGGGACT
>N_2972
ACTGCTGCGGGCCGCCATGGCCCACTTCCGGTTCGTGACCA
>N_2973
GCCATGGCCCACTTCCGGTTCGTGACCATTCACCCCTTCGA
>N_2974
ACCATTCACCCCTTCGAGGACGGCAACGGCCGGATCGCCCG
>N_2975
GACATGGCCCTCACCCAGGACGACCGGCAACGGATGCGCTC
>N_2976
TACAGCCTCTCCTCCCAGATCATGGCGGAACGGGAGGCATA
>N_2977
CGGGAGGCATACTACGACGTCCTCGAACGGTGCCAGAAGGG
>N_2978
CAGAAGGGTGACGGCGACATCACCCCGTGGCTCCTCTGGTT
>N_2979
TCTCGGCGCCCTTGCCCGGGCCATCACCCGTTCGGAAACGC
>N_2980
GGAAGGTGGTCAACCGGCTTCTCGATGCAGGCAAAGGAGGC
>N_2981
ACGGCGTTCCGGGAGATGAGCCAGTTGGTGGAGTGGGGGGT
>N_2982
AGGCAGGCGGCGGGGAAGGGCCGGAGCGTCAGTTATGAAAT
>N_2983
TCAGTTATGAAATTGTGTGGCCATGAAGAGGAATACTTAAC
>N_2984
TGTGGCCATGAAGAGGAATACTTAACGGCACGTTTCACAGA
>N_2985
CGTTTCACAGAGATATATGACGTTGACCGAGGTATAAACCG
>N_2986
AGGTATAAACCGGAGTTATACTTTTCATTGAAGGAGGTATA
>N_2987
TTTCATTGAAGGAGGTATAACTAATGAAAGCCATAAAAACT
>N_2988
ACTAATGAAAGCCATAAAAACTGCAATATCCATCGAAAAGG
>N_2989
CAATATCCATCGAAAAGGATCTCTTTGACCAGGCCGAGAAA
>N_2990
TGAAGGTGTCGCGCAGCAGGCTTTTCGTGATCGCCTTGCAA
>N_2991
TTCGTGATCGCCTTGCAAGACTTCATCGCGCACCAGAAAAA
>N_2992
TTCATCGCGCACCAGAAAAACAGGGAGATGCTTGCCCAGAT
>N_2993
ATCAACGCGGCCTACGCGGACGACTCCGACACGGCAGAGCA
>N_2994
ACGACTCCGACACGGCAGAGCAGACCCTTCGCCGGAAATCA
>N_2995
GGTGGAGGGGGAATGGTAATCAATCAGGGTGACATCTACTG
>N_2996
GTGACATCTACTGGATTGAACTTGACGAACCCGAAGGCTCG
>N_2997
ACTTGACGAACCCGAAGGCTCGGAACCCGGCTATCGGCACC
>N_2998
TCGGAACCCGGCTATCGGCACCCCCATGTCATCGTCCAGAA
>N_2999
CATGTCATCGTCCAGAATAACCTGTTCAACCGGAGCCAGAT
>N_3000
CAACCGGAGCCAGATAAAGACGGTGGTTGTCTGCCCCCTTA
>N_3001
GGTGGTTGTCTGCCCCCTTACGTCGAATCTCAAACGTGCAG
>N_3002
TTGAAAAGAACGAAGTCAATCTGTCGAAGCAGAGTGTCGTC
>N_3003
CTGTCGAAGCAGAGTGTCGTCAACGTGTCCCAGATTTTCAC
>N_3004
GTCAACGTGTCCCAGATTTTCACGGTGGACAAGACGCAACT
>N_3005
TCACGGTGGACAAGACGCAACTGGATGAGTACATCGGGACT
>N_3006
ATGAGTACATCGGGACTTTGCCGCCGAAACGGGTTAGTGAG
>N_3007
CGAAACGGGTTAGTGAGATTCTCGAAGGTGTTAATCTTGTG
>N_3008
AGATTCTCGAAGGTGTTAATCTTGTGCTTCAGCCGCGGGAT
>N_3009
CGGGATGTAGAGTGAGATATCCACCCCGATACTGCTATCCA
>N_3010
AGATATCCACCCCGATACTGCTATCCATAGGAGTCTGTAGT
>N_3011
ATACTGCTATCCATAGGAGTCTGTAGTTGTGACCGCAAAAC
>N_3012
TAGTTGTGACCGCAAAACAGCAATCCTGGATGTGCTGTTTT
>N_3013
AATCCTGGATGTGCTGTTTTCTGCCAGAAGGAGAATACCCG
>N_3014
ACCCGCCACACTTGTGACCGCACAGAAGCACGGCGAGGCCA
>N_3015
GCACAGAAGCACGGCGAGGCCAAAGAGGGCCAGGCAGCTCG
>N_3016
CAGCTCGCAAGAGAAATGTTCTGATTGGGTAGATCACCGGT
>N_3017
AATGTTCTGATTGGGTAGATCACCGGTTCACGCGCGTACGC
>N_3018
ACGCGCGTACGCGCGTGAACCGGTCAACAACTTGTTGGCCT
>N_3019
CCGGTCAACAACTTGTTGGCCTACAGTGAATGAACCAATTT
>N_3020
GTTGGCCTACAGTGAATGAACCAATTTGAATAAAAGATAGG
>N_3021
CAATTTGAATAAAAGATAGGCATAAACGGAAGTTATCATGT
>N_3022
TAGGCATAAACGGAAGTTATCATGTCAGAATCTCAAAAACT
>N_3023
GTCAGAATCTCAAAAACTATCACCTCCAGAGAGGCTAGAAA
>N_3024
AACTATCACCTCCAGAGAGGCTAGAAAAAATCATTAAAGAC
>N_3025
AGAAAAAATCATTAAAGACGCTGATGCCTTTTTCTCAGCGG
>N_3026
AAAGACGCTGATGCCTTTTTCTCAGCGGCAGAGAGTAGTAT
>N_3027
TCAGCGGCAGAGAGTAGTATCGACCGCTCCATTTCATATGG
>N_3028
TCCATTTCATATGGAGAAAGCGAGTCTGATGCATTCTGGAA
>N_3029
GAGTCTGATGCATTCTGGAACCAATTGCCAGATGCTCTCAG
>N_3030
CTGGAACCAATTGCCAGATGCTCTCAGAGATGTTGGGTCAG
>N_3031
AGAGATGTTGGGTCAGGAATCATAAATGAAATTATTAGCTT
>N_3032
ATCATAAATGAAATTATTAGCTTCGCCTCGGACATGGCTAT
>N_3033
CGCCTCGGACATGGCTATTGCAATTCGTCGCTCACCTTTTC
>N_3034
CAATTCGTCGCTCACCTTTTCTTGGAGAAGAAGATGAAAGG
>N_3035
TTGGAGAAGAAGATGAAAGGCAAGCCGGTTTAGCTTTAAAA
>N_3036
TGAAAGGCAAGCCGGTTTAGCTTTAAAAACAATGCGTGCGG
>N_3037
AGCTTTAAAAACAATGCGTGCGGCTATTAGATTACGGCGAT
>N_3038
GTGCGGCTATTAGATTACGGCGATACAGGTTCTGGGATTCT
>N_3039
GGTTCTGGGATTCTGAAGTTCTCCATGATGAGGGGACATAC
>N_3040
AGTTCTCCATGATGAGGGGACATACATTGGAATGAGACGAG
>N_3041
GGACATACATTGGAATGAGACGAGCAGAGCAAGATGATAGT
>N_3042
CAGAGCAAGATGATAGTGAGCCAAATCCACCTATGCTCTCT
>N_3043
GCCAAATCCACCTATGCTCTCTCGACGTCAATTCAATGACG
>N_3044
ATGCTCTCTCGACGTCAATTCAATGACGGAGCTGAAAAATT
>N_3045
GCTGAAAAATTGAGACCAATCGTAGAATTTTCAATTGATGG
>N_3046
TTTCAATTGATGGTAAAGAACTGGATCATCATCCGCTAAGT
>N_3047
ATCATCATCCGCTAAGTAAACTCACGTCTTCGACAGGATAT
>N_3048
CGTCTTCGACAGGATATAGACCAGGCACTGCATTTATCATG
>N_3049
ATGTGGATTTCCAAGGATATCCCTGAACTTATTGATGTGGT
>N_3050
ACTTATTGATGTGGTTGATACAATAAAGAGGTGCTGTAATA
>N_3051
GTTGATACAATAAAGAGGTGCTGTAATAAATTTAGCATAAT
>N_3052
AGGTGCTGTAATAAATTTAGCATAATCGCATTAAGAGCCGA
>N_3053
TAGCATAATCGCATTAAGAGCCGATGATATTGAGCATAGCG
>N_3054
ATTGAGCATAGCGATGTGATCACAGCCAAGATAGTAGAGGA
>N_3055
CCAAGATAGTAGAGGAAATTCGGACATCTGAGTTTTTGATA
>N_3056
GACATCTGAGTTTTTGATAGCTGATTTGTCAGGAGAAAGAC
>N_3057
CTGATTTGTCAGGAGAAAGACCAAGTGTTTATTACGAAATT
>N_3058
GAAAGACCAAGTGTTTATTACGAAATTGGTTTTGCACATGC
>N_3059
TTATTACGAAATTGGTTTTGCACATGCAATCGATAAACGAG
>N_3060
CAATCGATAAACGAGTGATTCTTTATCGGAAGGCTGGTACA
>N_3061
AGTGATTCTTTATCGGAAGGCTGGTACACCCATTCATTTCG
>N_3062
GCTGGTACACCCATTCATTTCGATTTGGCCGCATATAACTG
>N_3063
TTCGATTTGGCCGCATATAACTGCCCTGAATACAACAACAT
>N_3064
AATACAACAACATGAAAGAGCTTGAATCATTGCTAACAAAG
>N_3065
AATCATTGCTAACAAAGAGGCTAACAGCTCTAACGGGAAGG
>N_3066
CAGCTCTAACGGGAAGGGAGCCTAAGCCATGAATTTAGTTG
>N_3067
GCCATGAATTTAGTTGTTAACACAACTGCTACAAGACCAGT
>N_3068
CAACTGCTACAAGACCAGTACCGACAAGACCCATGAGTGGT
>N_3069
CGACAAGACCCATGAGTGGTCAGCCATTGAAAATAGAACAA
>N_3070
GTCAGCCATTGAAAATAGAACAAACGATTCCCAACAAGCCG
>N_3071
AACAAACGATTCCCAACAAGCCGGTTGCACACGGCCTTGAG
>N_3072
GGTTGCACACGGCCTTGAGGCCGGTGAACCGGGCGACCCGT
>N_3073
GGCCGGTGAACCGGGCGACCCGTTAGAATTGCGGATCAAAG
>N_3074
GTTAGAATTGCGGATCAAAGCGCCACCGTGCTTTCGGCCAG
>N_3075
GCCACCGTGCTTTCGGCCAGCACCTCTGATCCCCATAAAAG
>N_3076
CTGATCCCCATAAAAGGAAACAATGGAACCGTATCCTTCCT
>N_3077
AACAATGGAACCGTATCCTTCCTGTGATCACGAACAGTTGC
>N_3078
TTGGCAAATATCAGGGGCGCCGCCTCATCGACCTGCCGGAG
>N_3079
CTGCCGGAGCCCTATGTCGTCTGGTTTGCCGGGCAGGGCTT
>N_3080
GTCTGGTTTGCCGGGCAGGGCTTTCCCGAAGGAAAGCTGGG
>N_3081
AGGGCTTTCCCGAAGGAAAGCTGGGCACCATGCTGCGCGCC
>N_3082
GGCACCATGCTGCGCGCCGTCTATGAAATCAAGGTAAACGG
>N_3083
GTCTATGAAATCAAGGTAAACGGGCTCGAATACCTGTTCGA
>N_3084
GGGCTCGAATACCTGTTCGACCGGTTACGGTGAAGTTGCCG
>N_3085
GACCGGTTACGGTGAAGTTGCCGACCGGCGACAGGACCGGC
>N_3086
ACTCCCCATGACCACCCAACCCATCGACCCCTCCGGCCTCG
>N_3087
GACGCCTGCGCCATCATCTGCTACATCAACAAGGAAGCCCG
>N_3088
TGCTACATCAACAAGGAAGCCCGCCCCACCCACGGCAACGT
>N_3089
ATGCCCTGGTGAAGATGGGTCACCGGGCGGGAGAGATCAAC
>N_3090
AAGGGGACGGCTGCGGGGTGCTGACCGACATCCCGCGCATG
>N_3091
CCCGAACCTGGCCGAGGCCCCCGCATTCGCGGTGGGGCATC
>N_3092
CCCCCGCATTCGCGGTGGGGCATCTGCTGCTCCCCAAGGAG
>N_3093
CTGGTGGAGCGCCCCGGCATCGTCCGGAGCGAGGTCCTCTC
>N_3094
ATGTGACGGCCTGGAAGGTTCACGGCGCGCCGGAGCTCCTC
>N_3095
GAGCTCCTCCCCCGCTACTACCCGGAGCTGAAGCGCCGCGA
>N_3096
GCTACTACCCGGAGCTGAAGCGCCGCGAGTTCCTCTCCGCG
>N_3097
CTCTCCGCGGTCACCATCGGCCATAGCCGCTACTCCACCAA
>N_3098
GGCCATAGCCGCTACTCCACCAACACCCTCCCCACGGTGCT
>N_3099
AGCCCTTCTCGCTCCTGGGGCACAACGGGGAGATCAACACC
>N_3100
GATGGGGATTCCGCTCTTCGCCGATGGCTCCGACTCCCAGG
>N_3101
GATGGCTCCGACTCCCAGGACCTGAACCGGACCCTGGAGGG
>N_3102
CCCTGGAGGGGCTCATGTTCCGCTACGGCCTCTCCCTCTTC
>N_3103
TTCGAGGCGATGGAGGTGGTCTTTCCCCCCATCTTCAGCGC
>N_3104
CCCATCTTCAGCGCCATGGACGGGATGGGGCAGGAGATTCG
>N_3105
CAGGAGATTCGCTCCATGTACACCTGGTTCCGCCGCTTCCT
>N_3106
TACACCTGGTTCCGCCGCTTCCTGAAGGCGAGCGCCCAGGG
>N_3107
CACCGGGAGCTCTGCGTCTTCAGCGTGGATGCCATGGGGCT
>N_3108
GGGGAGACGACCAAGGAGATCTTCGCCTCGTCGGAGCTGGG
>N_3109
GTGGTCCCCCACGAGGAGATCCTGGCCGACCCGAAACCCCT
>N_3110
GACCCGAAACCCCTTGCCCCCGGCGAGAAGGTGGGAATCAG
>N_3111
CCCGGCGAGAAGGTGGGAATCAGGATTGTGGCGGGGCGGCA
>N_3112
TCGACCACCCACGGCTTCGGCGCGAGGTCTACCAGAATTTC
>N_3113
CGCGAGGTCTACCAGAATTTCCGGAAGCGGACGAACCTTGA
>N_3114
GAAGCGGACGAACCTTGAGTCGCACCGGAAATCCCTGATGG
>N_3115
GCACCGGAAATCCCTGATGGCGGCAGGCGACGTAGGGGCAA
>N_3116
TAGGGGCAATTCATGAATTGCCCCTACAGGCCAGATGGCAG
>N_3117
GATGGCAGCGCAACGCCAAGCTCCACCAGGACAATCTCATG
>N_3118
CCACCAGGACAATCTCATGTCCGCCTTCGCCTGGAAGTCCA
>N_3119
GCCCGGAGCGGCTCGGACCCCATCGCCTCCCTGGGGTATGA
>N_3120
GGGTATGACGGCCCCCTGGCCTCCCTCTCCAACCAGCGCCA
>N_3121
TCTCCGACTACTTCAAGGAGCAGGTGGCGGTGGTGACCAAC
>N_3122
GGGGCGCTGCCGGGTGATATCCTGCTTCATGGGGAAGGACG
>N_3123
TCCTGCTTCATGGGGAAGGACGAGGGGCTCGGCGATGCCCT
>N_3124
CTCGGCGATGCCCTGGTGCGCCTCACCTGCGAGGCGGTGGA
>N_3125
GCGGGGAAGAGCTTCATCGACCCGTTCCTGGTGACGGCGGT
>N_3126
TCCTGGTGACGGCGGTACTTCACAAGGGGCTCAAGGAGGCC
>N_3127
TCACAAGGGGCTCAAGGAGGCCACCGACGCCGCGGGGGAGA
>N_3128
CTTCGCCCTCGGCATGGGGGCCGACGCCCTCTGCCCCTACG
>N_3129
CTGGAGAACCTCCTCTCGGTCCTCGTCAAGGGGGTGGAGAA
>N_3130
AAGGGGGTGGAGAAGGTGATCTCCACCATGGGGACCCACGA
>N_3131
ACCATGGGGACCCACGAGGTCGGGGGGTACGGCAAGTACTT
>N_3132
GTCGGGGGGTACGGCAAGTACTTCGCCTCCATCGGCCTCTG
>N_3133
TACTTCGCCTCCATCGGCCTCTGCCGCCACCTGGCCGGGAT
>N_3134
ATCTTCGAGACCCCCAACTTCTGCGGATCGGGGCAGGGGGG
>N_3135
CCAACTTCTGCGGATCGGGGCAGGGGGGACTTACCCTGGAG
>N_3136
TTCCGCCTCTACCCCAAGATCTGGAAGATGGTGGGGGCCGT
>N_3137
GCCAAGATGGAGGAGACCTACGCCGACCTCTCGCGCCTCAT
>N_3138
GTGGAGACGGGCGTCGGGGACCACAACCTGCCGATTCTCTT
>N_3139
TACGCCGAGGCGGCGAAGCGCCTCAACATCGTCTGCATGAA
>N_3140
AACGGCGAGGGGGGGGAGATCGCCGACATGCTGGGGCAGTA
>N_3141
CTGGGGCAGTACCGGAAAAACCGGGGGCAGCAGATCGCCTC
>N_3142
CAGATCGCCTCGGGGCGCTTCGGGGTGAACATGGCGTTCCT
>N_3143
TCCGCCGACTTCCTGGAGATCAAGGTGGGGCAGGGGGCCAA
>N_3144
AGGTGGGGCAGGGGGCCAAGCCGGGGGAGGGGGGGCACCTC
>N_3145
CCTCCCCGGCTTCAAGGTGACGGCCAAGATCGCCGCGGCGC
>N_3146
TCGCTCATCTCCCCCTCCAACAACCACGATATCTACTCCAT
>N_3147
CTACTCCATCGAGGACCTGGCCCAGATCGTGGAGGAGCTCC
>N_3148
TGGCCCAGATCGTGGAGGAGCTCCGCACCGCCAACCCCACG
>N_3149
GTGGCGGGGATCGGCACCATCGCCCTGGGGGTGGCCAAGGC
>N_3150
GGGGGTGGCCAAGGCGGGGGCGGACATCATCACCATCAGCG
>N_3151
CGCAAGCACGCCATCAAGTTCGTGGGGCTCCCGGCGGAGAT
>N_3152
GTGGGGCTCCCGGCGGAGATCGGCGTCTCCGAGGCCCACAA
>N_3153
ATCGGCGTCTCCGAGGCCCACAAGGCCCTGGTTTCTGCCGG
>N_3154
GGCCCACAAGGCCCTGGTTTCTGCCGGCATGCGGCAGCGGG
>N_3155
ACGGTGGCGCCCGCACCGGCCGCGACGTGGTGAAGCTGATG
>N_3156
ACGTGGTGAAGCTGATGCTCCTGGGGGCCAACCGGGTCGGC
>N_3157
CTGGGGGCCAACCGGGTCGGCTTCGGCACCATGGCCATGGT
>N_3158
GCCATGGTGGTCATCGGCTGCACCGCCTGCCGGGGGTGCCA
>N_3159
GTGGGGATCGCCACCCAGATCGAGACCACGGAGGAGGCGGA
>N_3160
GATCGAGACCACGGAGGAGGCGGAAGGGAAGGGGCTCAAAC
>N_3161
GGGAAGGGGCTCAAACGGTTCGTGCCGCGGGTCATGGAGAA
>N_3162
GTGCCGCGGGTCATGGAGAACGGCGTCATTTACATGAGCAC
>N_3163
GGCGTCATTTACATGAGCACCTTCTTCCGGGGGATGAGCCG
>N_3164
CGGGGGATGAGCCGGGAGATCCGGATCCTCACCGCCAAGCT
>N_3165
TCACCGCCAAGCTCGGCTTCCGGCGGACCCAGGATCTGGTG
>N_3166
TCCGCAAGCCCCTCAACTACCTCACCTCCCTCATCTCGGGG
>N_3167
TCACCTCCCTCATCTCGGGGCTCGTGACCGACGCCTTTGCC
>N_3168
CGCTACGATGACGACAACGCCACCAGCTCCGACCGGGCCAT
>N_3169
CTCGCCGCCTTCTCCATGGACCGGATCAACATCCGGGTGGA
>N_3170
GGGGGGGCCCAGGACGGGGTCGGGAAGTGCGCCTCCGGCGG
>N_3171
TGCGCCTCCGGCGGGAAAATCGTCATCCTCAAGGGGGAAAA
>N_3172
GTCATCCTCAAGGGGGAAAACCGGGAGGGGCGCCGCGTCGG
>N_3173
GTGGGGGGGTCGGCAAGGGGCTCGCCTATGGCGCCCAGGGG
>N_3174
CAGGGGGGGACCTTCCTCATCCAGGGGGATGCCGACAGCCG
>N_3175
ATTCGGGAGCCCCTGGACGACGACCGGGGGGACATGGCCTG
>N_3176
AAGGGGTTCGCCTTCGAGTACATGACCGCCGGCCGCGTGGT
>N_3177
GGCATGACCGGCGGGGTGGTCTACTGCCACCTGGACGATGC
>N_3178
CTACTGCCACCTGGACGATGCCATGGGGCTCACCCGTGATG
>N_3179
ATGTGGCGGCCATCGGGGAACTGCTGCTCAAATACCACCGG
>N_3180
TGCTCAAATACCACCGGGAACTGCTCCACTCCCACCAGGAG
>N_3181
CGGAGCGGCTTCGTGAAGATCGTGCCGGAGAAGGGTGTGGT
>N_3182
TGCCGGAGAAGGGTGTGGTGCCGCCGGCAAGTACGGAGTAA
>N_3183
TGTGGTGCCGCCGGCAAGTACGGAGTAACATTGAGTCAACA
>N_3184
GAATGAACCATGGCCCGTAACGTGTACGTCGACAAGGATGT
>N_3185
GTGTACGTCGACAAGGATGTCTGCATCAGCTGCGGTCTCTG
>N_3186
GTGGAGTCGGTCCCCGAGGTCTTCCGGTTCGACGACGACAA
>N_3187
GTCTTCCGGTTCGACGACGACAATCGCGCCGAGGCATACGA
>N_3188
GGGGCCGCCGAGGAGAAGATCCAGGAGGCCATCGACGCCTG
>N_3189
GCTGCATCCACTGGGGGTAGCCATCCCCCCGCATCCCGTGA
>N_3190
CATCCCCCCGCATCCCGTGACATTGGAAGGTTTATGAACAT
>N_3191
GACATTGGAAGGTTTATGAACATCCTGATACTGAACTGCCG
>N_3192
ACATCCTGATACTGAACTGCCGGGGTTTTTCCATCCACTTC
>N_3193
CGGGGTTTTTCCATCCACTTCCAGCTCTTCGACTGGTCCCG
>N_3194
TCCCGACGGACCGTCCTCGCCCGGGGGGACGTGGACCGGAT
>N_3195
CTGGGAGATTCGTCCATCCTCATGGAGGTGCCGGGGCGCGA
>N_3196
TGGAGGTGCCGGGGCGCGAACCCTACGGGCTCGACTCCGAC
>N_3197
TGACCCACCCCCTGGAAGGGCCCCTGGAGCGGGTAGAGCAG
>N_3198
GCGGTGGGGCACCGGGTCGTCCACGGCGGCGAGCGGTTCAC
>N_3199
GAGCGGTTCACCTGCTCGGTCCCGGTGGATGAAGCGGTCAT
>N_3200
CGCCCCACGCCTACCTCTACCCACTCCCCTACGAGTGGTAC
>N_3201
CCACTCCCCTACGAGTGGTACGAGACGTACGGCGTCCGGCG
>N_3202
CTACGGCTTCCACGGCGCCTCCCACTGCTACGCGGCCTGGC
>N_3203
CCCACTGCTACGCGGCCTGGCGGGGGGCGGCGCTCCTGGGG
>N_3204
CTCCTGGGGCGCGACCCGGACGGGTGCAACCTGGTCACCGT
>N_3205
ATCGGCAACGGCACCTCCCTCTGCGCCGTCAAGGAGGGGCG
>N_3206
CCATCGACACGAGCATGGGGCTCACCCCCCTGGAGGGGACC
>N_3207
GCTCACCCCCCTGGAGGGGACCATGATGGGGACCCGCTGCG
>N_3208
TTCATCATGCAGGAGGAGAACCTCTCCCCCCGGGACCTGGA
>N_3209
CGGGACCTGGACCGGATCCTCAACCAGCGGAGCGGGGTGGT
>N_3210
GCCCTGGAGATGGAGGCGTTCCGGTTGAGAAAGCATATCGG
>N_3211
AGGCGTTCCGGTTGAGAAAGCATATCGGCGGCTACGCCGTG
>N_3212
CGCCGCCGACTCGCCCGTGGCGGTCTTCGTCATCCCCACCG
>N_3213
CCCACCGAAGAGGAGATGGTCTACGCCGAGGAGGTGGCGGC
>N_3214
GCGGCGCGCCGAAAGCATGACATCCGCCGGAAATGAAGTAA
>N_3215
TCCGCCGGAAATGAAGTAAACTGTCTTGATATCCCGTCAAA
>N_3216
GATATCCCGTCAAATTTGAGCCACCGAGGAGGCTGCGATGT
>N_3217
TTGAGCCACCGAGGAGGCTGCGATGTCGCTGGAAGGAAAGA
>N_3218
GTCGCTGGAAGGAAAGAAGGCGCCGGATTTCACCCTGGAGG
>N_3219
GATTTCACCCTGGAGGGGAGCGACGGCAGGAAGCATTCGCT
>N_3220
AGGGGAGCGACGGCAGGAAGCATTCGCTGAAGGAGTACGCC
>N_3221
GAAGGAGTACGCCGGGAAGACCGCTGTCATCTACTTCTACT
>N_3222
ACCGCTGTCATCTACTTCTACTCCAAGGACAGTACCCCTGG
>N_3223
CCCTGGCTGAACGAAGGAGGCCAGCGGCTTCCGTGATCTGA
>N_3224
GATCTGAAGCCGGAATTCGACAAGCTGGGAATCTGCATCCT
>N_3225
CTGGGGGTGAGCAAGGACAGCATCACCTCCCACGGCAAATT
>N_3226
ATCACCTCCCACGGCAAATTCATCCGGGAGCAGGGAATCCC
>N_3227
TCATCCGGGAGCAGGGAATCCCCTTCACTCTCCTCTCGGAC
>N_3228
CCCTTCACTCTCCTCTCGGACCCCGATGCCGCCATGATGAC
>N_3229
GCGCCTTCGGCGAGAAGGTGCAGTACGGCAAGACCACCATG
>N_3230
GAAGGTGCAGTACGGCAAGACCACCATGGGGACGATCCGCT
>N_3231
GCTCCACCGTCGTGGTGGGACCCGACGGCACGGTGGCGAAG
>N_3232
CCGACGGCACGGTGGCGAAGCACTGGACCAGGGTGGCCAAG
>N_3233
CGCTGCCTGCCGCGCCCTTGCCGTGCCCGTTAAATCCGTTG
>N_3234
CTTGCCGTGCCCGTTAAATCCGTTGACTTGCGTGCCGATTG
>N_3235
GTTGACTTGCGTGCCGATTGCGCTAGAGTATGAGCCTCGGC
>N_3236
CCTCGGCACGTCACTCTACGCCGGAGAGAAGAATGCAGCCA
>N_3237
GAGAAGAATGCAGCCAGCCGCCACCTCACATTCCCTCTTCC
>N_3238
TTCCCTCTTCCCGACCCTGCCGCCCGAGTTCCTCCCCCTGG
>N_3239
GCCCGAGTTCCTCCCCCTGGCGCTCTATACCCTGGCGGCCA
>N_3240
CAAGGAACTCCCCTACGAATCCGGGGCCATCCCCACGGGGA
>N_3241
CACGGGGAGCGCCCGGCTCGCCTATCCGGTTCCCTTCTACC
>N_3242
CCCTTCTACCTCATCGCCATCTTCTTCATCGTCTTCGACGT
>N_3243
ATCTTCTTCATCGTCTTCGACGTGGAAGCCGCCTTCATCTT
>N_3244
GACGTGGAAGCCGCCTTCATCTTCGCCTGGGCCACGGCCTG
>N_3245
CTCATCCATATCACCTTCTTCATCGTCATCCTCCTCCTGGG
>N_3246
TCGTCATCCTCCTCCTGGGGCTTGTGTGGCTCTGGGTAAAA
>N_3247
TGGCTCTGGGTAAAAGGGGGCCTCGACTGGGGGCCGTCCCG
>N_3248
AAGGGGGCCTCGACTGGGGGCCGTCCCGTGAACGGAGGGCC
>N_3249
CGTCCCGTGAACGGAGGGCCCATGGAAGAGACTGAAATCTC
>N_3250
CATGGAAGAGACTGAAATCTCGCAGAACAACATCATCCTGG
>N_3251
GCAGAACAACATCATCCTGGCCCGCCTGGATGACCTCATCA
>N_3252
ATCCTGGCCCGCCTGGATGACCTCATCAACTGGGGTCGCGC
>N_3253
CCTCATCAACTGGGGTCGCGCCAACTCCCTCTGGCCGATGT
>N_3254
GGGCTCTCCTGCTGTTTTGTCGAGATGATGACCTCCTTCAC
>N_3255
AAGAAGATGGCTCCGTCGATCCTCCGCCTCTACGAGCAGAT
>N_3256
GGCGGCATGTACGACGTCTACAGCGTGGTCCAGGGGGTGAA
>N_3257
AGCGTGGTCCAGGGGGTGAACCAGATCATCCCGGTGGATGT
>N_3258
CAGATCATCCCGGTGGATGTCCACGTCCCCGGCTGCCCGCC
>N_3259
TCCTCCAGGGGCTGATGCTCCTGCAGGAGAAGATCAAGAGG
>N_3260
AGAAGATCAAGAGGGAGGAGCGCCCCGCCCGGAAGGTCCTC
>N_3261
CACCCCCATTTCGCCATGCCCCGCTCCGACGAGATGTGGCG
>N_3262
AGATGTGGCGCCCCCCTGCCCCTAAGCACGATTACCCCGAC
>N_3263
CCTGCCCCTAAGCACGATTACCCCGACTTCGGCCTCGCCGG
>N_3264
GAGCTGGAGACCCTCTTCGGCCACCGAGTGGTGCGGGACGA
>N_3265
TCTTCGGCCACCGAGTGGTGCGGGACGACCACGCCACCGAC
>N_3266
ACGAGGCGTGCCGCCGGGAGCGGGAAAAGTTTTCGGATTTC
>N_3267
CCGGGAGCGGGAAAAGTTTTCGGATTTCACCGTCAACTACC
>N_3268
TCGGATTTCACCGTCAACTACCACCTCCTGAACTTCGACCA
>N_3269
CAACCCGGCCATCTGCGGATCAAGACCGAGCTGGCGGGTGA
>N_3270
GACCGAGCTGGCGGGTGAGACGCCGGAACTCCCCACCGCGA
>N_3271
TTCCCGGCGGCCGACTGGTACGAGCGGGAGGCCTTCGACAT
>N_3272
CACCCGAACCTGCGCCGTATCCTGATGCCGCCGGACTGGGA
>N_3273
ACTGGGAGGGGCATCCCCTGCGGAAGGAGCACCCCTTCCGG
>N_3274
CACGGAGATGCCCCCCTACACCACCGACGATGCCCGGCGCC
>N_3275
CGATAGAGTCGACGAGGAAACCCTGATCCTCAACCTCGGCC
>N_3276
CCGGGGACCCACGGAATCATCCGCTTCATCCTCAAGCTCGA
>N_3277
GACGGCGAAGAGATTGTGGACATGGACACCGACATCGGCTA
>N_3278
ACCGACATCGGCTACCACCACCGGGGGGCCGAGAAGATCGG
>N_3279
ATCCCCTACACCGACCGGATCGACTACCTGGCCGGGGTCCA
>N_3280
GGGGTCCAGAACAACCTCGCCTACGTGAACAGCGTGGAGCG
>N_3281
CGACGTGGGGGCCATGACCCCGGTCTTCTACACCTTCACCG
>N_3282
CCGGTCTTCTACACCTTCACCGACCGGGAGAAGATCTTCGA
>N_3283
TTCACCGACCGGGAGAAGATCTTCGACATCATCGAGATGGT
>N_3284
ATCGAGATGGTCACCGGCGGCCGGATGCACCCCTCCTGGTT
>N_3285
CGGCGTGGCCGAGGATTTGCCCGAAGGGTGGGACGGCGCGG
>N_3286
GATTTGCCCGAAGGGTGGGACGGCGCGGTGAAGGAATTCCT
>N_3287
AGGAATTCCTCGCATGGATGCCGTCCCGGCTCAAGGAGTAT
>N_3288
CGGCTCAAGGAGTATGAAGACCTCCTGAAGGGGAACCCGAT
>N_3289
GAAGACCTCCTGAAGGGGAACCCGATCTTCCGGGCGCGGCT
>N_3290
GCGGCGTGGCATGGGACCTGCGGAAGAAGATCCCCTACAAC
>N_3291
CGGAAGAAGATCCCCTACAACGGCTACCAGCACTTCCACTT
>N_3292
GGCTACCAGCACTTCCACTTCGAGATCCCCACGGAGGAGGG
>N_3293
CCAGTCGCTCCACATCGTGGCGCAGTGTCGGAAGGAGATGC
>N_3294
GCCCGCCGGGCGGTGGATCACCGACGACTACCGCTATGTCC
>N_3295
ACCGACGACTACCGCTATGTCCTGCCGAAGAAGCGGGACAC
>N_3296
ATCGAGTCCCTCATCCACCACTTCATCAACGCCACCCGCGG
>N_3297
GCGCCGCCCAGGGGGGAGAACTACAGTGCCATCGAGGCCCC
>N_3298
AACTACAGTGCCATCGAGGCCCCCAAGGGGGAGAACGGCTA
>N_3299
GAGGCCCCCAAGGGGGAGAACGGCTACTTCGTGGTGAGCGA
>N_3300
AACGGCTACTTCGTGGTGAGCGACGGCCTCAACGTCCCGTA
>N_3301
GACGGCCTCAACGTCCCGTACCGAGTCCGGATCAAGACGCC
>N_3302
GTCCGGATCAAGACGCCGAGCTTTCCGCACATCCAGGCGCT
>N_3303
GCTTTCCGCACATCCAGGCGCTGCCGCTCATGAGCCGGGGG
>N_3304
GGTGGCTGGTGGCGGATTTTCTGGCGATCATCGGGTCGATT
>N_3305
GTCGATTGATTTCGTGTTGGCGGATCTGGATCGGTAAGAAC
>N_3306
CGGATCTGGATCGGTAAGAACTTGAGAATCCGCCACGGAGA
>N_3307
AAAGTTTTTCGATTTTGACGCTCTCCGTGTCTCTGTGGCGA
>N_3308
CTGTGGCGAAAAGGTTTATTCATGCTTCCTGACAGTCTGAA
>N_3309
GCTTCCTGACAGTCTGAAATCCGAGTTGAAGGCCCGCGTCG
>N_3310
TGATGAAGGAGCTGCAGCGGCACTACGGCTGGCTCACCGAC
>N_3311
CGCCGCTCCAGGTGGAGGAGCTTGCCACCTTCTACGAGATG
>N_3312
GCCACCTTCTACGAGATGATCTACCGCCGGCCGGTGGGGAA
>N_3313
CGGTGGGGAAGCGCGTCATCCATGTCTGCGATTCCATCTCC
>N_3314
CGTCATCCATGTCTGCGATTCCATCTCCTGCTGGGCCATGG
>N_3315
CCGGGTGAGACCACGGCGGACGGGATGTTCACGCTTCTTCC
>N_3316
ACGGGATGTTCACGCTTCTTCCCTGCTGCTGCCTCGGCAAC
>N_3317
CCCTCCACGGGCGGGTCACGCCGGAGCAGGCCAGCGAGATT
>N_3318
GCGAGATTGTGGAGAAAGAGCGCTCTGCCGCTCGATAAACC
>N_3319
GCGCTCTGCCGCTCGATAAACCCGGCACCGGCCGGAGAAAA
>N_3320
CGGCACCGGCCGGAGAAAATCAAGGAGGATCGTATGAAAAA
>N_3321
TATGAAAAAAGGGATGATGGCAACGGTGTGCATGATGGCCC
>N_3322
GCAACGGTGTGCATGATGGCCCTGGCGGCATTCGCAACGGC
>N_3323
ATTCGCAACGGCCGGTTTCGCCGATACCAAGAAAGGGGGGA
>N_3324
ACCAAGAAAGGGGGGAAAATCGACGCTGCCGCCGAGTTCAA
>N_3325
ATCGACGCTGCCGCCGAGTTCAAGGAGCACTGCGCCTCCTG
>N_3326
CATCGTCAACCCCAAGAAGACCCTGAAGAAGGCCGATCTGG
>N_3327
GTCAAGAGCTGGAAGGATATCGTCAAGCTCATGCGCAACCC
>N_3328
ATCGTCAAGCTCATGCGCAACCCCGGTCCGGGGATGAACAA
>N_3329
AACCCCGGTCCGGGGATGAACAAGTTCGAGAAAAAGGATGT
>N_3330
AAGTTCGAGAAAAAGGATGTCAGCGACAAGGAAGCGAAGGC
>N_3331
GCGAAGGCCATCGCCGTATACATCCTGAAGACCTTCAAGTA
>N_3332
AGTAAGCCGATGGCCAGGATCAAGCGGATATACGACCCGCC
>N_3333
GGATGAGGCGCACAACAATGCAGTGGTGATTGAAGAATTGC
>N_3334
CAGTGGTGATTGAAGAATTGCTTCAACCCTGAAACGGCACG
>N_3335
GAATTGCTTCAACCCTGAAACGGCACGTCCGCCACAGAGAC
>N_3336
ACGGAGGAAATCACAGAGAACGTCTGAATCCGTTTGATGGC
>N_3337
CGTCTGAATCCGTTTGATGGCGAGAATCTCTGTGTCTCTGT
>N_3338
CTCTGTGGCAAAAGTGAAAGCATCCGATGGAACAACTCCTC
>N_3339
CAACTCCTCTTCCGACATAACCGCCCCGACCGGTGCGTGAC
>N_3340
GCGCTTGCCGGCATGTCCCCCGCCGACGTCCAGCAGGTGGT
>N_3341
GACGTCCAGCAGGTGGTGATCGACTCCAACCTGCGGGGGCG
>N_3342
TCCTTCGTGCCGCGGGACATCCCCGGCCCCCGCTACCTCAT
>N_3343
ATCCCCGGCCCCCGCTACCTCATCTGCAACTGCGACGAGAT
>N_3344
GAGATGGAGCCGGGGACCTACAAGGACCGGGTGCTGCTGGA
>N_3345
GGACCTACAAGGACCGGGTGCTGCTGGAGGCGAACCCGTAC
>N_3346
CATTGTCGAGGCGAAAGAAGCGGGGCTTCTCGGGGAGAACA
>N_3347
CTGGAGGGACGGCGGGCCAACCCCCGGAGCAAGCCTCCGTT
>N_3348
GGGCGCCCCACGGTGGTGAACAACGTGGAGACCCTGGCCAA
>N_3349
AACGTGGAGACCCTGGCCAACATCCCGGCCATCGTGGCCAA
>N_3350
GCCATCGTGGCCAATGGCGCCGCCTGGTTCAATGGGCTGGC
>N_3351
CGCCTGGTTCAATGGGCTGGCCAGGATACCCGAGGCGGCCG
>N_3352
CCGAGGCGGCCGGCACCAAGCTCTTCTGCGTGAGCGGCCAT
>N_3353
AAGCTCTTCTGCGTGAGCGGCCATGTGAAAAACGCCTCCTG
>N_3354
CATGTGAAAAACGCCTCCTGCTTCGAGCTTCCCCTGGGGAT
>N_3355
CGAGCTTCCCCTGGGGATGACGCTGGGGGGGATCATCGACG
>N_3356
GGAGTTCAAGGCGTGCATCCCCGGCGGGGCATCGACCCCGT
>N_3357
CCGTTCTTCACCACGGCCCACTGGCACGTCCCGATGGATTT
>N_3358
GGCACCGGCGGCATCGTGGTCTTCGACCGGAACACCTGCAT
>N_3359
ATGGTGGCGGCGACCCTGAACCTGATCGCGTTCTACGCCCG
>N_3360
TTCTACGCCCGCGAGTCGTGCGGCTGGTGCACCCCCTGCCG
>N_3361
CGCCCGGATCGAGGCAGGGGCGGGGCGGGAGGAGCATATCG
>N_3362
CAGGGGCGGGGCGGGAGGAGCATATCGGCATCCTCCGGGAG
>N_3363
ATATCGGCATCCTCCGGGAGCACGTGCAGTACCTCAATTAC
>N_3364
CACGTGCAGTACCTCAATTACGCCTTCTGCCCCCTGGCTCC
>N_3365
GGGAGCACATCATCTTGGGGCGTTGCCCGATACAAAAATAA
>N_3366
GCCCGATACAAAAATAACATCTGCCACAGAGGCACAAAGAC
>N_3367
ACAAAGACACGGAGGAAAGCCATAAACGCGATAACTGATAA
>N_3368
GAAAGCCATAAACGCGATAACTGATAAAATTATCGGCTGTG
>N_3369
GCGATAACTGATAAAATTATCGGCTGTGCCATCGAGGTTCA
>N_3370
TCGGCTGTGCCATCGAGGTTCATCGAAATCTCGGGCCGGGT
>N_3371
ATCGAAATCTCGGGCCGGGTCTTCTGGAGTCGATATATGAA
>N_3372
GGAGTCGATATATGAAAAAGCGCTGTGTCATGAGCTTGGAT
>N_3373
AAAAAGCGCTGTGTCATGAGCTTGGATCACGTGGCTTGCAC
>N_3374
AGCTTGGATCACGTGGCTTGCACTATGAGAATCAGGCGGTC
>N_3375
ATGAGAATCAGGCGGTCGTACCGATAGTTTATAAGGGAAGC
>N_3376
CCGATAGTTTATAAGGGAAGCAAGCTCGGTGAACACAGGAT
>N_3377
AGGGAAGCAAGCTCGGTGAACACAGGATCGACCTGCTCGTC
>N_3378
AAAATCGAGTGATTGTTGAGCTGAAAGCGACCGAAAGGCTC
>N_3379
GAAAGGCTCGAACCGGTTTTCAAGGCCCAGTTACTGAGTTA
>N_3380
CGGTTTTCAAGGCCCAGTTACTGAGTTACTTGAAGCTTACC
>N_3381
AGTTACTGAGTTACTTGAAGCTTACCGAAAAAAAGGTCGGC
>N_3382
AAGCTTACCGAAAAAAAGGTCGGCCTTTTGATCAATTTCAA
>N_3383
TTTTGATCAATTTCAATGTTCCCGTACTGAGAGATGGGGTA
>N_3384
CGTACTGAGAGATGGGGTAACTCGTGTTGTTCTCTGAGTCT
>N_3385
GCCTCTGTGGCAGATTTTGACATTATGCCCAAACTGATCAT
>N_3386
GACATTATGCCCAAACTGATCATCGACCACATACCGGTGGA
>N_3387
AGTCCGTCGGGATCTGGATTCCGCACTTCTGCTACCACCCG
>N_3388
GACGGCCCGGTGAAGGGGATCCAGATGTCGTGCATGCTCCC
>N_3389
GGGATGGTGGTCTCCACCACCGACCCCGAGGCGCTGAAGAT
>N_3390
CTGAAGATGCGGAGCCTGGTCATCGAGTGGCTCATGACCAA
>N_3391
TGCGACGAGGGGGGGGAGTGCCTCCTGCAGGACTACACCGT
>N_3392
GTCGCCGGCGGCCACGGCATCCGGCGCTTCGAGGGGAAAAA
>N_3393
CTTCGAGGGGAAAAAGCGGACCCACGTGAACCAGGACCTGG
>N_3394
ACCTGGGGCCGTATATCGAGCACGAGATGAACCGCTGCATC
>N_3395
AACCGCTGCATCCAGTGCTACCGCTGCGTCCGGTTCTACCA
>N_3396
GACTTCGGCGTCATGGGGAGCGCCCGGCGGGTCTACTACGG
>N_3397
GCCCGGCGGGTCTACTACGGCCGGTTCGAGGAGGGGAAGCT
>N_3398
GAAGCTGGAATCCCCCTTCTCCGGGAACCTGGTGGATATCT
>N_3399
TCCGGGAACCTGGTGGATATCTGTCCCACTGGCGTCTTTAC
>N_3400
ACCGACAAGACCGCCCGCTTCCGTGCCCGCTACTGGGACTA
>N_3401
CTACTGGGACTACGAGATGGCCCCCTCGGTCTGCCCCCACT
>N_3402
GCCCCCTCGGTCTGCCCCCACTGTTCGCTGGGGTGCAACAC
>N_3403
CCCCACTGTTCGCTGGGGTGCAACACCGTGCCGGCGGCCCG
>N_3404
CCCGCCGTGAACGGCCCGTTCCTCTGCGACCGGGGAAGGTT
>N_3405
GGGGAAGGTTCACCAACGCCCCAGTGAACGACCCGGCGCGG
>N_3406
GCTGCGGATCGCCGAACTGGCGGAGGTATACGGCCCCGGCA
>N_3407
TCGGCTCGCTGCGGCTCCCGCTGGAGGGGAACCTCCTGCTG
>N_3408
CATCTCTGCTACTTCGCCGACAGGGAGGAGGGGGAGCGGGT
>N_3409
CATGGCCGACGTGCGGAAGGCCGACTGTGTCGTCATCCTCG
>N_3410
CGGTCTTCCTGGTGGGGAAACACGCGCCGCTGGAGCAGGCC
>N_3411
ATCTTCGCGCGCCCCGTGGTCATCTGCGGCACCCGGAACAA
>N_3412
GAGGCCGGAATCGCGTGCCTCCTCCCCGGCCCCAACGCCGC
>N_3413
CCGACATCCCAGCGGCGCTTCTGGACGGCGTGCCGTTCGTG
>N_3414
GTCCGGCGGGCCGAGATCGTCCTCCCCACCACCGCTTGGGT
>N_3415
CACCACCGCTTGGGTGGAGACCGACGGCACCTTCGTCAATT
>N_3416
GACGGCACCTTCGTCAATTTCGAGGGGCGGGCCCAGCGGTT
>N_3417
GAGGGGCGGGCCCAGCGGTTCAGGAAGGCCATGGCGCCCGG
>N_3418
ATGGCGCCCGGACTCCCGATCCGGGGTCTCCCGGCCCGTTA
>N_3419
TCGTGGCCGACCTGATTGAGCGTTGCAGCGGGGAAGCGGTG
>N_3420
CGGAAGGGGAAGGAGTGAGACTGGGGCCGGGCTAGATGCTC
>N_3421
TGCTCCGTTTTGTGGATGAGCGGTTCACGTGTGCGCGTGAA
>N_3422
GGATGAGCGGTTCACGTGTGCGCGTGAACCGCTCAATAAGA
>N_3423
AACCGCTCAATAAGAGTTGTCTCAATGAATGACGAAGGAGA
>N_3424
ATTGCTGTCGTAATGTTTTTCCTGATGACAACCGCTGCAGG
>N_3425
CTGATGACAACCGCTGCAGGCGCAGCCACCCTAGAATCCAA
>N_3426
GGATGCAGCAAAAAAATTAACTGACCAAATTATGGCCAAGG
>N_3427
ATTAACTGACCAAATTATGGCCAAGGTTGCATCAGGTGACA
>N_3428
GCCAAGGTTGCATCAGGTGACATTGAAGGTGGTCTTCTCTT
>N_3429
CAGGTGACATTGAAGGTGGTCTTCTCTTGATGAAACCATAT
>N_3430
GTGGTCTTCTCTTGATGAAACCATATTTAATAATACCAGAA
>N_3431
TGAAACCATATTTAATAATACCAGAATCAGAATTTAATGTG
>N_3432
AATTTAATGTGATGGTGGAGCAATCAAAGCTTCAATTGCCG
>N_3433
AGCAATCAAAGCTTCAATTGCCGGTAATACAGGGACGGTTC
>N_3434
CAGGGACGGTTCGGCAGGATCATCGGATCAGAATTTATTAA
>N_3435
AGTCAGTCGGGAAATCATTACTGCAAATTGTTCAGATACAA
>N_3436
TACTGCAAATTGTTCAGATACAAAAATTCGAAAAACACATA
>N_3437
AGATACAAAAATTCGAAAAACACATAATGCGGTGGAACTTC
>N_3438
CACATAATGCGGTGGAACTTCATATTTTATGGGCCGAATGG
>N_3439
GAACTTCATATTTTATGGGCCGAATGGCAAGTGGGTCCTCA
>N_3440
GGGCCGAATGGCAAGTGGGTCCTCAATACATTCAATTTTGA
>N_3441
CTCAATACATTCAATTTTGACGACAAGATACATTCAATGTT
>N_3442
TCAATGTTTGAAGAGTAGAGCCAACCGGGCCCTTGGACGCC
>N_3443
CGACCGGGGCTGAGAAACGCCCCGGTGCGGGTCAAGGGCAC
>N_3444
GTGCGGGTCAAGGGCACGAGCCGTTGAGTGAAATTTGAATT
>N_3445
CGTTGAGTGAAATTTGAATTCGCAAATTCAGCGCCATAGCC
>N_3446
CGCAAATTCAGCGCCATAGCCAAAAAAGGAGGCAGTTCTAT
>N_3447
GAGGCAGTTCTATGAAGAAACTATTTTTCGCATTACTGACG
>N_3448
ACTATTTTTCGCATTACTGACGCTGTTCATCGTTAACGCAG
>N_3449
GCTGTTCATCGTTAACGCAGCGGCAATGGCGGGAGGAGGCC
>N_3450
TCGACGGTTTTCTGAGGAGCCTCAACGTCCAGGCACAGGCC
>N_3451
CCTCAACGTCCAGGCACAGGCCGACCTGAAGGGCTTTTCAG
>N_3452
GGCTTTTCAGCCAGGCTCAGCACCCAGTTCGGCATTCCGGA
>N_3453
TTATCGGGACGGTCAAGGAACCGGCCGACGCATTCATGTGT
>N_3454
TCATGTGTCTCCAGCTCGGGCAATGGACCCAGAAGCCGACC
>N_3455
GCAATGGACCCAGAAGCCGACCGAGCAGGTGGTGCGCGTCT
>N_3456
AGCCGACCGAGCAGGTGGTGCGCGTCTACAAGGCCAATCAG
>N_3457
GTCTACAAGGCCAATCAGGGCAAAGGGTGGGGAGTGATCGC
>N_3458
GGCAAAGGGTGGGGAGTGATCGCGAAAAGCATGGGGATCAA
>N_3459
ATCGCGAAAAGCATGGGGATCAAGCCGGGCTCCACCGAGTT
>N_3460
CCGAGTTCCATGCCCTGAAGCGCGGTGATCTCACGTTTAGC
>N_3461
CGCGGTGATCTCACGTTTAGCGGCCAGCCGGCTGGTGAGCA
>N_3462
GGCCGGGCAAGGGAAAAGGGCGGGGGAGAGGGCACAACAAG
>N_3463
GGAGAGGGCACAACAAGTAACGTTGATCCCATAACGACATA
>N_3464
TTGATCCCATAACGACATAACCAGAAAAAGGAGCACCATGA
>N_3465
GACATAACCAGAAAAAGGAGCACCATGAGCAGTTATCCGAA
>N_3466
TGAGCAGTTATCCGAAATGTCCTCAATGCAGTTCAGAATAC
>N_3467
TCAATGCAGTTCAGAATACACCTACGAAGACGGCACCATGT
>N_3468
TACGAAGACGGCACCATGTACGTCTGCCCGGAATGCGCCCA
>N_3469
CGGAATGCGCCCACGAATGGCCGACAGCGGCGCCGGGAGAG
>N_3470
AGCGGCGCCGGGAGAGAGTACGGAAGAGCAGCGCGTGGTGC
>N_3471
GGGAACGTGCTCAGCGACGGCGACTCCGTCACGGTGATCAA
>N_3472
GGCGACTCCGTCACGGTGATCAAGGATCTGAAGATCAAAGG
>N_3473
GTGATCAAGGATCTGAAGATCAAAGGCTCGTCCTCGGTGGT
>N_3474
GTCGGGACCAAGGTGCGGAACATCCGTCTCATCGAAGGCGA
>N_3475
AACATCCGTCTCATCGAAGGCGACCATGACATCGACTGCAG
>N_3476
GACATCGACTGCAGGATCGACGGCATCGGCGCCATGCAGTT
>N_3477
CGGCGCCATGCAGTTGAAGTCGGAGTTTGTGAAAAAGGCGT
>N_3478
TGTGAAAAAGGCGTAGATGACCGACCTCACCCTCGACATAG
>N_3479
GCGAAGATCGCCCTGATCTTCTTCGTGGTGCTGACCCTGGC
>N_3480
CTGCTGGCCTGGATCCAGGACCGGAAGGGGCCGAACCGGGT
>N_3481
CGCTGGCGGATCTCATCAAGCTCCTGACCAAGGAGGATTTC
>N_3482
CTGCAGGTGGCGGACCTGAACGTGGGGCTCCTCTTCTTTAT
>N_3483
GGGGCTCCTCTTCTTTATGGCGCTTTCCTCCATCGCGGTAT
>N_3484
CATCGCGGTATATGGTGTGGCCCTGGGGGGGTGGGCGTCCA
>N_3485
TCCTCGGCTCAATCCGGGGGCTGGCGCAGCTCATCTCCTAC
>N_3486
CGCAGCTCATCTCCTACGAGCTCTCCATGGGGCTGTCGCTG
>N_3487
GTGGCGGCCCAGAAGGGGGTCTGGTTCATCGTCTACCAGCC
>N_3488
TCTGGTTCATCGTCTACCAGCCCCTTGCCTTCGCCATCTTC
>N_3489
GCCGGGTTCCACACCGAGTACTCGGGGATGCGCTTCGGCCT
>N_3490
ACTCGGGGATGCGCTTCGGCCTCTTCTTCGTGGGGGAGTAC
>N_3491
CTCTTCTTCGTGGGGGAGTACATCAACATCATCGTCCTCGG
>N_3492
TACATCAACATCATCGTCCTCGGCGGGCTGGCCACGACCTT
>N_3493
GGCGGGCTGGCCACGACCTTCTTCCTCGGCGGGTGGCACGG
>N_3494
TGCCGCGGCTCCGCTACGATCAGCTCATGCACCTGGGGTGG
>N_3495
ATGCACCTGGGGTGGAAGGTCCTGACCCCCCTGGCGCTCGT
>N_3496
CCCCTGGCGCTCGTCAACATCCTGGCCACCGGCTGGTGGCT
>N_3497
TCCTGGCCACCGGCTGGTGGCTCATGGCTCGGGAACTATAC
>N_3498
CTCATGGCTCGGGAACTATACTGAGGAAAGGGGGGATTCAC
>N_3499
TACTGAGGAAAGGGGGGATTCACGGGGTCTCCGTACGCAAA
>N_3500
ACGCAAACACGCCGGCAAGTCGTCGTAGTGAACGCTCACGC
>N_3501
CGTAGTGAACGCTCACGCAACGAACGAAGCAAAGGAGGACG
>N_3502
ACGAACGAAGCAAAGGAGGACGTGTCATGGTGGAGAATGTG
>N_3503
CATGGTGGAGAATGTGAATTCGAGGGACAAGGACGGGCACA
>N_3504
GTGAATTCGAGGGACAAGGACGGGCACACGCCGCTCATCGA
>N_3505
CAAGGCAGGGGATGTGGGAGCGATCCGGGATCTGGTCTCCC
>N_3506
CATCAAGGCGCTGCTTGAGGCGGGGGCCGCGGTGGACCCCC
>N_3507
GCGGTGGACCCCCGGGACAACGAGTGGCACACCCCGCTGAT
>N_3508
TATGCGGAGACCAACGGCCACCCCGAGACCCTCGACCTCAT
>N_3509
CACCCCGAGACCCTCGACCTCATGAGGAAGGCGCTGCGCGC
>N_3510
CCGCCCCCTCCCCCACAGAACCATGCCGATACTGAACGATC
>N_3511
AGAACCATGCCGATACTGAACGATCTCAAAGCCCTGGCCAC
>N_3512
CGATCTCAAAGCCCTGGCCACCGGCCTCTTCGTCACCTGGA
>N_3513
GGAGGGGGGGCGGCGCTACGCCCGGTGGTTCCGGATCAACT
>N_3514
GCCCGGTGGTTCCGGATCAACTTCTCCCGCTGCATCTTCTG
>N_3515
GCGTGCCCCACCCTGGCGATCCAGATGACCCCCGACTACGA
>N_3516
ATCCAGATGACCCCCGACTACGAGATCTGCGAGCGGGACAT
>N_3517
TACGAGATCTGCGAGCGGGACATCATGTCGCTGGTCTACGA
>N_3518
TGGTCTACGAGAAGGAGGAGCTCCTCATCGACGGCTGCGGC
>N_3519
CTCCTCATCGACGGCTGCGGCAAGGACGCGGAGTACAACTT
>N_3520
TGCGGCAAGGACGCGGAGTACAACTTCTACCGCCACGCCGG
>N_3521
TACAACTTCTACCGCCACGCCGGCATCGGCATTGCCCAGCC
>N_3522
CGGGGGGGCGAGAAGAAGAGCCGGTGGACGTGCGGGGATTA
>N_3523
TGGACGTGCGGGGATTAATGCCGTGATTTCAACAAAGAACC
>N_3524
GCCGTGATTTCAACAAAGAACCTGCCACGGAGAGACAGAGA
>N_3525
AAGAACCTGCCACGGAGAGACAGAGACACGGAGCAAAGAAA
>N_3526
GGAGAGACAGAGACACGGAGCAAAGAAAAGGTCCTCTTTTG
>N_3527
AAGAAAAGGTCCTCTTTTGGCCGCCAGTCGTAGATTCCCGG
>N_3528
ATTTTGACTTTTTATGGAAGCAGCCATCTTCTACATCCTCG
>N_3529
ACCGTCATCGCCACGCTCTTCGCCATCGCCGAGAAGCACGC
>N_3530
GCCGAGAAGCACGCGGTGCACGCCATCGTCTACCTCGTCAC
>N_3531
GTGGCGGTCTTCGAGGTGATCATCTACGCCGGCGCCATCAT
>N_3532
ATCATCTACGCCGGCGCCATCATGGTCCTCTTCATGTTCGT
>N_3533
ATCATGGTCCTCTTCATGTTCGTCATCATGATGCTCGACCT
>N_3534
ACGGGGAAGGCCATCGGCGTCAAGGAGTTCGCCCTGGCCCT
>N_3535
GTCAAGGAGTTCGCCCTGGCCCTCTTCGGGAGATACGGCGT
>N_3536
GGTCGGGGCGCTCTACCTGGCCAGGCGGCGAAATCTCCCCT
>N_3537
GAACCGATGATCGTCCCCTTCGAACACGTCCTGGCCCTCGC
>N_3538
GGCGGATGAACCTGATCATGCTCCTGATCGGCATCGAGATC
>N_3539
CTCCTGATCGGCATCGAGATCATGCTCAACGCCGCCATGCT
>N_3540
GCGGAAGAAAACGGTGGAGGCGGATGAGTTCAGGGAGTTGA
>N_3541
GCACGGAGAAATGCGGGAATCAAACAAAATGATTCGGTCAA
>N_3542
GGGAATCAAACAAAATGATTCGGTCAAAACCTCAATACTTT
>N_3543
CTCAATACTTTCGTTTTTTACTGGTTTTCCTCCGTGTCTCT
>N_3544
GATTGTGAATTAAAATGAAACTCTACCTCACCCTCATACTC
>N_3545
CCCGCGCCGGCTGAGTGAGACGCTGGCCTGTGCCGCGGTCT
>N_3546
CGCCTTCGGGGCGTACCGGGCGCCGGAGACGGTGAGGCTTG
>N_3547
GCCGGAGACGGTGAGGCTTGCCACCTGGCTGGCCGATTTTG
>N_3548
TTTGACTTCACGGCCGGGATCGATCTCTCCCTCGACCCCCT
>N_3549
CCCCCTGTCGCTGGTGATGACCCTCATGATCACCTTCGTCT
>N_3550
ACCCTCATGATCACCTTCGTCTGCGGACTGATCCACGTCTA
>N_3551
AGCCACGCCCGCTTCTTCGCCCTGCTCAACATCTTCGTCTT
>N_3552
GCCCTGCTCAACATCTTCGTCTTCGCCATGCTGGTGCTGGT
>N_3553
GGAGGGGGTCGGCTTCTGCTCCTACGCCCTCATCGGCTTCT
>N_3554
TCCTACGCCCTCATCGGCTTCTGGTACACCGAGACGAAGAA
>N_3555
TGGTACACCGAGACGAAGAACGCCGACGCCGGCCGCAAGGC
>N_3556
CCAGCTCTTCCGCACCGAGTCCATCACCCAGATCAACCAGA
>N_3557
ACCGAGTCCATCACCCAGATCAACCAGATGGGGGGGCTCGT
>N_3558
TGGGGAAATCGGCCCAGGTGCCGCTCATGGTCTGGCTTCCC
>N_3559
ATCCACGCCGCCACCATGGTCACCGCCGGGGTCTACCTCAT
>N_3560
TACCTCATGGCGCGGATGTACCCCCTCTTCGGCGCATCGAC
>N_3561
ACCGCCTTTTTCGGCGCCACCTGCGCCCTGGCCCAGCGGGA
>N_3562
AGCGGGACCTGAAGCGGGTGCTCGCCTACTCCACCATCAGC
>N_3563
CACCTCCTGGTCCACGCCTTCTTCAAGGCGCTCCTCTTCCT
>N_3564
GGCTTCTTCAGCAAAGACGCCATCCTGGCGGCGGCCTGGGC
>N_3565
CTACGGCGGGCTCTACGGCGCCGGCCTCGTCACCGCCTTCA
>N_3566
GCCGGCCTCGTCACCGCCTTCATCACTGCGGTCTACACCTT
>N_3567
CCCGGATCATGGAGTACATGCTCCCCCCCCTGGCGCTGCTG
>N_3568
CTCTTCGGCGGCCTCCTGAACCTGCCGGAATACGTCGCGGA
>N_3569
AATACGTCGCGGAAGGGTGGCTCGGGCGCTTCTTCGCCACC
>N_3570
CTCGCCGTCGCCCACCTCCGCTACGGCGGGGCCAGAAGGCA
>N_3571
ATCACCGCCTTCCTCCTGAACGGCTGGTACGTCGATTCCCT
>N_3572
TCCCTCTACCGCACGCTCATCGTCCGCCCCTACGAGACCCT
>N_3573
TTCCTCTGGCGCCGGGTGGACGAAGGGGTGATCGACGACTC
>N_3574
GTGGAGCTGCGGGCGGGTGTCGGTCTACATTCTGAGCTTTG
>N_3575
GGTCTACATTCTGAGCTTTGCGGCGGGGCTGGCGCTGATTT
>N_3576
TGGCGCTGATTTTGGGGTGGCTGGCGTGGGGGTGGTTGGGG
>N_3577
GTGGGGGTGGTTGGGGTGATCACTCGGGTACGAGGAAGGAT
>N_3578
CTCGGGTACGAGGAAGGATTCGGAGCGGAAAATGAGATCTG
>N_3579
TTCGGAGCGGAAAATGAGATCTGGAGAAGCGATTCTGGTCC
>N_3580
CGTCAGGCATGGTGAAATTGCTGAAACGGAACTGGAGAAGC
>N_3581
CTGAAACGGAACTGGAGAAGCATAGAGGTGGTCCCCGAAAA
>N_3582
TAGAGGTGGTCCCCGAAAATCGGACAGTGTGTTAAGGTGGA
>N_3583
GGACAGTGTGTTAAGGTGGACAGCCTTACCCTGTTGAAGGA
>N_3584
TTACCCTGTTGAAGGAGGATCACCCATGAAGAGCCGTCGTC
>N_3585
TTTTTCCGCCGAGTTCAAGGCCAAGGTTGCCCTGGAAGCGA
>N_3586
TGGCCGCCCGCTATGAAGTGCATCCCAATATGATCACCAAC
>N_3587
CACAGCAATAAGGCGAATGACGATCAGATCAAGGACCTGCA
>N_3588
AAGGACCTGCACGCCAAGATCGGACAACTCACCGTGGAGCG
>N_3589
CGTGGAGCGGGATTTTTTGGCCAAAGCCTTCGGTCGCTGTC
>N_3590
CCAAAGCCTTCGGTCGCTGTCGCTGAGTACAACCCGAAGGA
>N_3591
GAGTACAACCCGAAGGAAGGCCCTGGTCGAACCCGACCATG
>N_3592
CTGGTCGAACCCGACCATGACCGACTCAGTATTGCCCGGCA
>N_3593
CCATGACCGACTCAGTATTGCCCGGCAGTGTGAACTGCTCT
>N_3594
GTGAACTGCTCTCGATCAAACGATCGGCCTACTATTACCAG
>N_3595
GATCGGCCTACTATTACCAGCCAGTGGGCGAAAGCCCACAG
>N_3596
TACCAGCCAGTGGGCGAAAGCCCACAGAACCTGGAACTGAT
>N_3597
CACAGAACCTGGAACTGATGCGCCTGATCGACGAGCAGCAT
>N_3598
TGCGCCTGATCGACGAGCAGCATCTCGAAACACCGTGGTAT
>N_3599
GACAGATGACCCGGCACTTGCGCCGGGAGGGTCATGCCGTC
>N_3600
GAGGGTCATGCCGTCAATCGCAAGCGCATCGGTCGGCTGAT
>N_3601
AGCGCATCGGTCGGCTGATGCAGTTGATGGGACTATCGGCT
>N_3602
TTGATGGGACTATCGGCTATCTACCAGAAGCCGAACACGTC
>N_3603
CTACCAGAAGCCGAACACGTCGAAGCCGCATCCGCAGCACA
>N_3604
CCGCATCCGCAGCACAGGGTCTATCCTTACCTGCTGCGTGG
>N_3605
CTGCTGCGTGGCGTGACCATCGACCGGCCAAACCAGGTCTG
>N_3606
CGGCCAAACCAGGTCTGGTGCGCCGATATCAGCTATATTCC
>N_3607
GCGCCGATATCAGCTATATTCCGCTGAGGCGAGGTTTCCTC
>N_3608
TTCCGCTGAGGCGAGGTTTCCTCTACCTGGCGGCGATCATG
>N_3609
GATTGGGCCAGTCGCAAGGTCCTGTCATGGCGGCTTTCCAA
>N_3610
GCAAGGTCCTGTCATGGCGGCTTTCCAACACCATGGACGCC
>N_3611
TTCGGCAAACCCGAGATCTTCAACACCGACCAAGGGAGCCA
>N_3612
TCAACACCGACCAAGGGAGCCAGTTCACCAGCGATGCGTTC
>N_3613
TCTCTGAAATACGAGTGCATCTACCTGCACGCCTTCGAGAC
>N_3614
GAGGTTCGTCAAGGTTTGAGCCGCTGGATCAATTTCTACAA
>N_3615
AGCCGCTGGATCAATTTCTACAACATGCGCCGCCCGCACTC
>N_3616
CAACATGCGCCGCCCGCACTCGAAACTAGACGACCGGACGC
>N_3617
GAAACTAGACGACCGGACGCCGCATGAGGCATATTGGCAAA
>N_3618
ATGAGGCATATTGGCAAAAACCCCGGCCTGGCTACGCCGGC
>N_3619
GGCTACGCCGGCCGTATTCTCTCACTGGCGGCATGACTACA
>N_3620
AACCGGCAATCCACCTTATTCCCGCCGCCAACCTGTCCTAC
>N_3621
ACCTGTCCTACAAACTGGGACCACCTCTCATCTATATGTAG
>N_3622
CTCTCATCTATATGTAGATGCGAGCATATGATAAGTAGATG
>N_3623
GCATATGATAAGTAGATGGTCGTATCTAACTGCGCAATAAA
>N_3624
TGCGCAATAAATGAGTTGTGCAATATAAACTGAAAACGAAT
>N_3625
AAACTGAAAACGAATAAGAGCCAATTATGCTTCGATCACTA
>N_3626
AATTATGCTTCGATCACTAGCTTGGTGGAATACAGGCCTGT
>N_3627
TTGGTGGAATACAGGCCTGTCACCAACCACAGACCCTACAA
>N_3628
GTCACCAACCACAGACCCTACAAGAGCAACTGGAAAACAAA
>N_3629
GCGTTAGAAATCATAAAGTACCTGACGAGGGATCTAAAAGT
>N_3630
TAAAGTACCTGACGAGGGATCTAAAAGTAGACTTTTTGGCT
>N_3631
TAAAAGTAGACTTTTTGGCTCTTGGGGAGGTCACTGCTGAC
>N_3632
CTTGGGGAGGTCACTGCTGACGATTTAAATGACTTCGTGAA
>N_3633
GATTTAAATGACTTCGTGAACCACCTTGATCTCAACGAATA
>N_3634
CACCTTGATCTCAACGAATACAGCATATACGACGGAACTCT
>N_3635
ACAGCATATACGACGGAACTCTAAAAACAGGGCGTCTCAAA
>N_3636
AGGGCGTCTCAAATTTGATACTGGTGCTATCTTTCGGAAGG
>N_3637
TGCTATCTTTCGGAAGGAAACCTTTAGGCTGGTTGACACAA
>N_3638
GAAACCTTTAGGCTGGTTGACACAACGTCCTTAATAGCCTC
>N_3639
GACACAACGTCCTTAATAGCCTCAAGGGGAAGCCGCTCCCT
>N_3640
AAGCCGCTCCCTTAAAGTTGCAAATCGTGTTGATCTTATTA
>N_3641
AAGTTGCAAATCGTGTTGATCTTATTATTACTGAGACAGAT
>N_3642
TTATTACTGAGACAGATGAGCCGCTCCATATTTTCATTTCT
>N_3643
GATGAGCCGCTCCATATTTTCATTTCTCACTGGCCCAGCAG
>N_3644
TTCATTTCTCACTGGCCCAGCAGGCTATGGTGCGATAAAAA
>N_3645
AGGCTATGGTGCGATAAAAACAGTGCAGATAGGCATCTTCT
>N_3646
ATAAAAACAGTGCAGATAGGCATCTTCTCGGCATTAGACTG
>N_3647
ATCTTCTCGGCATTAGACTGCGCGATGCTGTGGATGAAATT
>N_3648
GATGCTGTGGATGAAATTAACGGAATACATCCTAAACCTGC
>N_3649
CGGAATACATCCTAAACCTGCCAACATTGTGCTACTTGGTG
>N_3650
ATTGTGCTACTTGGTGATTACAACGATGAACCGTTTGATTC
>N_3651
ACCGTTTGATTCGTCTCTGGCAGAACAGTTGTTAGCGGTCA
>N_3652
TCTGGCAGAACAGTTGTTAGCGGTCAGAGACAGAAGACTTG
>N_3653
GAAGACTTGCTCTAAAAAACCCCACCCTGCTGTATAACCCT
>N_3654
ACCCCACCCTGCTGTATAACCCTTTCTGGCGACACCTTGGG
>N_3655
CTGGCGACACCTTGGGGAGGCTCTCCCATACCAGAGAAACG
>N_3656
GCTCTCCCATACCAGAGAAACGATCCGGGTGACAGTCATAG
>N_3657
GGTGACAGTCATAGTGGGAGCTGCTTCCATTCTTCAGGGTT
>N_3658
CCATTCTTCAGGGTTAGAGACTCGTTGGAGAACGTTCGACC
>N_3659
ACGTTCGACCAAATAATGTTCTCATCAGCATTTATAGGAAA
>N_3660
TACACTCAAATACTTAAATTCCCACTACTTCCCACCAGAAC
>N_3661
CCCACTACTTCCCACCAGAACCAGTTCAGACCTGGATATAT
>N_3662
AGTTCAGACCTGGATATATTCGACCATTACCCAGTTATAAG
>N_3663
GAAAAGGAGGTTGTAAATGGCTGACTATATTGACGCGTTCA
>N_3664
TAAATGGCTGACTATATTGACGCGTTCAAGCAAGGATTAGC
>N_3665
CGCGTTCAAGCAAGGATTAGCAGCTGCTGAAGCAGCAGAGA
>N_3666
ATTAGCAGCTGCTGAAGCAGCAGAGAGGGCCAAGCAAGAAA
>N_3667
AAGAAATTAATGAGATATTTCGTGAATTAGACATACAGATG
>N_3668
ATTAGACATACAGATGAGGGCGGGAAGCGAAGGCAAAATAT
>N_3669
ATGAGGGCGGGAAGCGAAGGCAAAATATCAATTGACAGGAA
>N_3670
ACAGGAAAGAGTATTATGTTCGTGACCAAGGAATGGCACCA
>N_3671
ACCAGCATTCGCAGCCTTGGCAACGCTCCCTTACGTGTTGG
>N_3672
CTCCCTTACGTGTTGGGTGGCAGGAAAAGGGAAACATACTG
>N_3673
GGGTGGCAGGAAAAGGGAAACATACTGGGCTGTTGTCGCAG
>N_3674
GGCTGTTGTCGCAGAAAATCCTTTGATCCCTGATAGCCCTA
>N_3675
TCCTTTGATCCCTGATAGCCCTACGAAAGAACTGGCCACTT
>N_3676
GAAAGAACTGGCCACTTGGACCCAAGGTCGTTCTGGATATC
>N_3677
CCAAGGTCGTTCTGGATATCCTTGCAAAATTGCTTTTGCGA
>N_3678
TCCTTGCAAAATTGCTTTTGCGAATGTTGACCGTTCGTGCG
>N_3679
GCGAATGTTGACCGTTCGTGCGCGGATCGAGAGTCACTTGA
>N_3680
TTCGTGCGCGGATCGAGAGTCACTTGAGATCGCTCTCGATG
>N_3681
TCGATGTGCTTCTTCGTGATCCCACGGTCGGCGAAAAGTTA
>N_3682
CACGGTCGGCGAAAAGTTATCTAGCCTTATGAGGCTTGAGC
>N_3683
AGTTATCTAGCCTTATGAGGCTTGAGCCACCAGACTCTAAA
>N_3684
CAGACTCTAAAAAAGAGGAACAGTCACAACAATCGGATTCA
>N_3685
ACAGTCACAACAATCGGATTCAGCAGGCAGTGAGTAGCGCG
>N_3686
ATTCAGCAGGCAGTGAGTAGCGCGCTGCGCTACAACACTTC
>N_3687
CGCGCTGCGCTACAACACTTCTGTTAATCCACTGTCAGTTA
>N_3688
GTTAATCCACTGTCAGTTATCCTTAAGTATGGAGGAGAGTA
>N_3689
AGTATGGAGGAGAGTAATGACTACTAGACCTACAATTACTC
>N_3690
AATTACTCAAATTGAAAATGCATTTCAGCCGTCAAGGGAAA
>N_3691
GTCAAGGGAAATTATTGATGCAGTTCGTTTTGCTGGAAGGA
>N_3692
GGTGAGAGACTCTTACTATGCACTCTTATCTGATGGAGCAA
>N_3693
TGCACTCTTATCTGATGGAGCAAATATTGCCGTCGTTGGAA
>N_3694
CATCGGAAAGACATCACTAGCAAGGCAGATTTCTAATATTG
>N_3695
GCAGATTTCTAATATTGGTACAGGTGAAAATTCAATCTTAG
>N_3696
GGTACAGGTGAAAATTCAATCTTAGAAAAATTGGGAATAAA
>N_3697
TTAGAAAAATTGGGAATAAACAACGACAGGAAATTAGATTT
>N_3698
ACGACAGGAAATTAGATTTTCTTACTATATATTTTGCTTGT
>N_3699
TTTTCTTACTATATATTTTGCTTGTGGAAAAGCGATAGGTT
>N_3700
TTGTGGAAAAGCGATAGGTTCTACGAATGAATTACTGGAGA
>N_3701
TAGGTTCTACGAATGAATTACTGGAGAAATTGCTGACAAAC
>N_3702
GGAGAAATTGCTGACAAACTCGAATTGTCTCGCCGATTGGG
>N_3703
GAATTGTCTCGCCGATTGGGCGTACGATATTCCGAAAGCAA
>N_3704
GAAATTATTAAGTGGTTATTCGCCGAAATTCAGTGCTAAAG
>N_3705
GCCGAAATTCAGTGCTAAAGCATTGGCCGTAGGAATTGAAT
>N_3706
CGTAGGAATTGAATTAGGTGCCGAAAAAAAAGAAGAAGTTT
>N_3707
AAAAAAAGAAGAAGTTTGTGCAGAGCCAGTAATCAATTCTC
>N_3708
GTTTGTGCAGAGCCAGTAATCAATTCTCATAGTATAGACAC
>N_3709
ATCAATTCTCATAGTATAGACACTGTATTCACTAATGTTGC
>N_3710
CACTGTATTCACTAATGTTGCTAATGCTTTATCTGAACAAA
>N_3711
TTTATCTGAACAAAAAATTGCTGAAGATGGTCTGCTTATTG
>N_3712
GGTCTGCTTATTGTTATTGACGAATTTGACCAAATTGGAGA
>N_3713
GAATTTGACCAAATTGGAGACGTATCAGGTTTTGCATCTTT
>N_3714
AGACGTATCAGGTTTTGCATCTTTCCTTAAAGCGCTATCTA
>N_3715
TTTCCTTAAAGCGCTATCTACAAATGCAACTAAAGTTAGAT
>N_3716
AAAGTTAGATTTTGTATTGTCGGTGTTGCAAAAGATATTCA
>N_3717
TCGGTGTTGCAAAAGATATTCAGGCGCTGATGAAAGAGCAC
>N_3718
TTCAGGCGCTGATGAAAGAGCACGCTTCGTCAGACAGGCTT
>N_3719
TTCGTCAGACAGGCTTTTTGCTGGGAGCATTATTTCTCTAC
>N_3720
TTTTGCTGGGAGCATTATTTCTCTACCATCAATGTCCTCCG
>N_3721
CGAACTAAAAGAAATTATAACTATAGCCGAACATGAAATTG
>N_3722
GAACATGAAATTGACAATTACATAATTTTTGAACCAGATGC
>N_3723
CATAATTTTTGAACCAGATGCTCGCGAACAGATTGTTACTT
>N_3724
TGCTCGCGAACAGATTGTTACTTTAGCGCAAGGTCATCCTT
>N_3725
TTGTTACTTTAGCGCAAGGTCATCCTTATATGGTCCATTTG
>N_3726
CAAGGTCATCCTTATATGGTCCATTTGATAGGTAAATATTC
>N_3727
CCATTTGATAGGTAAATATTCCTTACGTCACGCATATCAGG
>N_3728
CGTCACGCATATCAGGAAGACAAACAGAGTATAACTAAATT
>N_3729
GGAAGACAAACAGAGTATAACTAAATTAGATATAGATTTAA
>N_3730
TAAATTAGATATAGATTTAACATTAAAATCTATAGCCGAAA
>N_3731
ATCTATAGCCGAAAGAGGGGCAGATCCTGTTTTGGAAGGCC
>N_3732
GCAGATCCTGTTTTGGAAGGCCGTTATAGAAAAGCTGTATC
>N_3733
GGAAGGCCGTTATAGAAAAGCTGTATCATCATCCCCACAAC
>N_3734
CTGTATCATCATCCCCACAACGAGAGATAGTTTTAAGAGCA
>N_3735
ACGAGAGATAGTTTTAAGAGCACTTGCAGAGTCACAAGATG
>N_3736
ACTTGCAGAGTCACAAGATGCACAAGGAGAGGTGTGGACAT
>N_3737
TGCACAAGGAGAGGTGTGGACATCTAATGCGTATAAGATAG
>N_3738
ATCTAATGCGTATAAGATAGCAATTGACAGGGGTGTAGATA
>N_3739
TTGACAGGGGTGTAGATAATCCGAGTCAATATGTTGGCCAG
>N_3740
AATCCGAGTCAATATGTTGGCCAGTTAGTCACTGAACAATA
>N_3741
AGTCACTGAACAATATGGTGCTGAAATAGAGAATTTAAGGG
>N_3742
GAAATAGAGAATTTAAGGGACAGATACTACAGATTCAAGGA
>N_3743
AGGGACAGATACTACAGATTCAAGGATTCATTGTTTGCCGC
>N_3744
ATTCAAGGATTCATTGTTTGCCGCATATGTTAAGGCCCATC
>N_3745
GTTTGCCGCATATGTTAAGGCCCATCCACGGATACTTGGCG
>N_3746
TTAAGGCCCATCCACGGATACTTGGCGATGGGGCTGACATC
>N_3747
ACGGATACTTGGCGATGGGGCTGACATCGGCGTAGACTCTG
>N_3748
GACATCGGCGTAGACTCTGACGCGACAAACGCTGCCACGCA
>N_3749
ACGCGACAAACGCTGCCACGCAGGTCACGCCGTGATGCGTT
>N_3750
ACGCCGTGATGCGTTAATCACCCAAAGAAAGGCCACCCATG
>N_3751
CGACCAGCAAACCATAGAAACCATCGCCCGCCAGCATGGCT
>N_3752
ACCATCGCCCGCCAGCATGGCTGCGAGGATTTTGCCTGGAT
>N_3753
CATGGCTGCGAGGATTTTGCCTGGATCTCCGGCGCAGACGT
>N_3754
CCGGCGCAGACGTTCAGGTGCGCCAGTGGGTCCGCTTCAAA
>N_3755
CAGTGGGTCCGCTTCAAATGCACCTTTGGCTGCGGATATTT
>N_3756
TTTGGCTGCGGATATTTAGGCGCAATTACGATGATGGTCGG
>N_3757
GGCGCAATTACGATGATGGTCGGTCTCTATCTGATGAATAA
>N_3758
TCTATCTGATGAATAAAGGTCGAGATAAGATGAACCGGCAA
>N_3759
AAAGGTCGAGATAAGATGAACCGGCAATGAATTTTAAAATC
>N_3760
CCGGCAATGAATTTTAAAATCTCAAGCGGCCAGAAGTTCCT
>N_3761
ATCTCAAGCGGCCAGAAGTTCCTTTATAATCTCTGGCTTTT
>N_3762
AATCTCTGGCTTTTTAATGGCAATAGTGATAAGGGACTTCG
>N_3763
TGATAAGGGACTTCGCGGCTCCGGAGGGGGTCCGTCGCCCT
>N_3764
GAGGGGGTCCGTCGCCCTTGCTCCCACTCCTGGAGAGTGCG
>N_3765
CTGGAGAGTGCGAAGCGATACACCGAGCATTTTTGCAAACT
>N_3766
CGATACACCGAGCATTTTTGCAAACTCACTCTGGGAAAGAC
>N_3767
CAAACTCACTCTGGGAAAGACCGATCTTTTGACGTGCCGTA
>N_3768
TGCCGTAGCTATAGGAGAAACTTCCAGCGTAGAAACACGGC
>N_3769
AGAAACTTCCAGCGTAGAAACACGGCCGGCCTTGCCGGCTT
>N_3770
AACACGGCCGGCCTTGCCGGCTTTGATGTCCCGCACGGCCT
>N_3771
GCAGTTCTTCACCAATGTTACGCTTTGCATCGCGTGCCAAT
>N_3772
TGCATCGCGTGCCAATAGTTCTTTTTCATCGAGTGGCATGT
>N_3773
TTTTCATCGAGTGGCATGTTCCATCTCCTCTTTGAGTGCTT
>N_3774
TTCCATCTCCTCTTTGAGTGCTTTGAGAATGTGCCCGGGAA
>N_3775
GAGTGCTTTGAGAATGTGCCCGGGAATGCTGTCAACAGCGC
>N_3776
GCTGTCAACAGCGCTTTTGGCATAAATCAGTAGCAACCAGA
>N_3777
CTTTTGGCATAAATCAGTAGCAACCAGATCTCGCCGGCTTC
>N_3778
CTCGCCGGCTTCTGAGCGGGCAAAATATAGGACCCTCACGC
>N_3779
AAAATATAGGACCCTCACGCCGCCGCTTTTGCCGGTGCCGC
>N_3780
TTGCCGGTGCCGCGACGGTTCCAGCGAACCTTGCGAACTCC
>N_3781
CCTTGCGAACTCCGCCGGAACCGCGGACCACATCGCCTGAA
>N_3782
GCGGACCACATCGCCTGAATCTGGAGAAACTGCAAGAAACG
>N_3783
TCTGGAGAAACTGCAAGAAACGCCTGAAAAACCCGATATTC
>N_3784
ACCCGATATTCGTCGTCAGTCAGGTAATCATGCACTTGCTT
>N_3785
TCATGCACTTGCTTGGTAAACAGCGGCGATTCAACGAATGT
>N_3786
GGCGATTCAACGAATGTGATCATAGTCTCAATATACGGCAA
>N_3787
ATCATAGTCTCAATATACGGCAATGACGTATAAAGTCAATT
>N_3788
ACGGCAATGACGTATAAAGTCAATTTGAAATTTAATGGGAG
>N_3789
TTTGAAATTTAATGGGAGGTCCAACTAGAAGCGAATAGGGG
>N_3790
ACTAGAAGCGAATAGGGGGACAGGCTACTTTGTGCAGATAA
>N_3791
GGGGGACAGGCTACTTTGTGCAGATAAACACGGTTGAGATT
>N_3792
GATAAACACGGTTGAGATTACTGGAAACCCGGCAGGTCAAA
>N_3793
GGAAACCCGGCAGGTCAAAGCCATGCCCGTTGGCATACAGT
>N_3794
GTCAAAGCCATGCCCGTTGGCATACAGTCGAACTGGAGGCT
>N_3795
TACAGTCGAACTGGAGGCTACAAAAGGAAGGAAGTAATAGT
>N_3796
AAGGAAGGAAGTAATAGTGTCAAGCACCCAATGAAAGGCCC
>N_3797
TCAAATGCACCTATTGGCTGCGACACCTATGGCAAGAAAGG
>N_3798
TATGGCAAGAAAGGGGGGTGCCCGCCGGCGGTGCCGTCCAT
>N_3799
GTGCCGTCCATCGGGGAGTGCCGGGAGTTTTTTGCCGAGTA
>N_3800
GGAGTGCCGGGAGTTTTTTGCCGAGTACGGCCGGGTACTGG
>N_3801
GCGGTGAAATTCGACCATCCCAACGACCGGAAGGAGTGGAG
>N_3802
CTGGAACTGCCGCGCCCCGGCCCGCCACAGCCGGAATAAAT
>N_3803
ACAGCCGGAATAAATTGAATCTTTCCCGTGGGAACCGGGAG
>N_3804
TGAATCTTTCCCGTGGGAACCGGGAGAGTCTGTTGTCTGAA
>N_3805
CTGTTGTCTGAAGAGGAGAACGCATCATGATTAAACTGGTC
>N_3806
GAGAACGCATCATGATTAAACTGGTCTTCGGCGTCATGCTT
>N_3807
CATGCTTTCGCTACTCGTTGCCGGTGCTCCGGCCTTCGCGG
>N_3808
CGCGGTGGAGAAGGTGGAGGCTCCCAAGTCGTGCCAGGTGT
>N_3809
AGCTCGGCCCACAGCCGGGTCCTGATTGTCTATGCCGACGG
>N_3810
GTCCTGATTGTCTATGCCGACGGGAGCACCTTCGGGACCTG
>N_3811
CAGATCGCCTCGGTCAAGGTCGCCGATTTCAGAACCGGCCG
>N_3812
GCGGTCTGGGTGATCGGCAGCAGGGAGAAAGGCTCCATGGC
>N_3813
GAGAAAGGCTCCATGGCAGGCGTCGCGCAGTTGGCTTTTTC
>N_3814
CAGTTGGCTTTTTCCAACGGCCAGGAAGCGCAGGCGTTCAT
>N_3815
CAGGAAGCGCAGGCGTTCATCAAGAAAAATGGCGGCATGGT
>N_3816
GGCGGCATGGTCGCCGCCTACGAGCAGGCCCTGAAACTGGC
>N_3817
CTGGCGGGGATGGAAAAAAGCACCGAGGAGAAGGAGTAATG
>N_3818
AGTAATGGTCCCGCGGCGAACCGTGGCGCAGGGAACAGGGA
>N_3819
AACAGGGATACCATCGTGGCCGACTACCCGATACTGACCAT
>N_3820
TCGTGGCCGACTACCCGATACTGACCATTCTCATCCTCCTC
>N_3821
TACTGACCATTCTCATCCTCCTCCCCCTGGCGGGGTGCCTC
>N_3822
TGCCTGGCGCCGGTCTGGAACTGCCGGAAGTCGGTGCGCCC
>N_3823
CTGCCGGAAGTCGGTGCGCCCCCTCGCCCTGGGGTTTGCCG
>N_3824
TGGGGTTTGCCGTGGCGGAGCTGGCCCTGGCCGGCTGGCTC
>N_3825
CTGGCCCTGGCCGGCTGGCTCCTGTTGACGGCGCCGGGGAT
>N_3826
GTTGACGGCGCCGGGGATGTCCGTGGCACCCGGCGCGCCGG
>N_3827
GTATTTCCTCTGGGAGGATGCCGCCTGGATCGAGCGGTTCG
>N_3828
TTCGGCATCCGCTACCTCCTCGGGATGGACGGGATCAGCCT
>N_3829
CTCGGGATGGACGGGATCAGCCTCCTCATGGTGGGGCTCAC
>N_3830
CGCCTTCATCACGGTGGTGGCGATGCTCGTCTCGTGGCGGG
>N_3831
GCGCTCCACTACTTCCTGATCCTCCTGATGGAGAGCGGGAT
>N_3832
GAGAGCGGGATCGTGGGGGTCTTCCTCTCCCTCGACCTAGT
>N_3833
CTCGACCTAGTCCTCTTCTACCTCTTCTGGGAACTGATGCT
>N_3834
TCTTCTACCTCTTCTGGGAACTGATGCTGATCCCGATGTTC
>N_3835
CTGATGCTGATCCCGATGTTCTTCCTGATCGGGATCTGGGG
>N_3836
GGATCTGGGGGCACGGCCGGCGGGTCTACTCGGCGGTGAAG
>N_3837
TTCTTCCTCTACACGCTGGTCGGTTCGCTGCTCATGCTCCT
>N_3838
TCGCCATCATCGGGGTCTATCTCGTCCACGGCGCCGGGAGC
>N_3839
CTCGTCCACGGCGCCGGGAGCGGGGTCTACACCTTCGCCCT
>N_3840
GGGTCTACACCTTCGCCCTTCCGCTCCTGGCCCGGGCCCCC
>N_3841
TCCGCTCCTGGCCCGGGCCCCCATTACCCACGCCGCGGCCC
>N_3842
CGGGCCCCCATTACCCACGCCGCGGCCCCCTGGCTCTTCGG
>N_3843
GGGGCGTTTCTCCTCGCCTTCGCCATCAAGTTCCCGCTCTT
>N_3844
TTCCCGCTCTTCCCGCTCCACACCTGGCTTCCCGATGCCCA
>N_3845
ACACCTGGCTTCCCGATGCCCACACCGACGCCCCCACGGCG
>N_3846
ATCCTCTACGCCTCGTGGGTCGCCTTTGCCCAGGAGGACAT
>N_3847
GTCGCCTTTGCCCAGGAGGACATGAAGCGGATGGTGGCCTA
>N_3848
CGGATGGTGGCCTACTCCAGCGTGGGGCACATGGGGTTCGT
>N_3849
CACATGGGGTTCGTGGCCCTCGGCATCGCCTCCTGGAGCCC
>N_3850
CCGGTGGCCCTCTCGGGTTCCATCCTCCAGATGGTGAACCA
>N_3851
CAGATGGTGAACCACGGCATCACCACCGGCGCCCTCTTCGC
>N_3852
TCTTCGCCCTGGTGGGGATGCTGGACGAGCGGGCCCATACC
>N_3853
GCTGGACGAGCGGGCCCATACCCGGGAGGTGGCGGCCTACG
>N_3854
GGGGGCTCTGGGGGAAGGTGCCGGTCTACTCCTTCTTCTTC
>N_3855
CTTCTTCTTCCTCCTCTTTGCCATGGCGTCGGCGGGGTTGC
>N_3856
GCGGGGTTGCCGGGGCTCAACAACTTCACCGGCGAGTTCCT
>N_3857
AACAACTTCACCGGCGAGTTCCTGATCCTGGCAGGGGCCTT
>N_3858
GGGATCATCCTGCCGCTGGTCTATACGGTGCGGCTCGTGCA
>N_3859
GCTGCAGCTGTCCGACGTGACCCTGCGGGAAGGGGCGCTCT
>N_3860
CGTGACCCTGCGGGAAGGGGCGCTCTTGGCGGTGCTGGCAG
>N_3861
ACGTTGCCATCGGCTTCCATCCGAAGCCGCTCCTGGATCTG
>N_3862
GGCGCTGTTGACGGGGGGGGCGCCATGACCACCGCCGATCT
>N_3863
CTCGGGGTGGCCCTCACCCCCTTCGCCCGCTTCTTCATCGT
>N_3864
GAGGAGTATCCGGCCACGGTCCTTTTCGCCGTCTTCGGCAT
>N_3865
GGGCTGGAGGCGCTCACCTTCGCCTTCTACATCCTGGTTGC
>N_3866
GCCTTTGGCATCGCCCTCCTCTACGGGGCGGCGGGGACCCT
>N_3867
CCGGCCCACCTCTGGACCCCCGACGTCTACCAGGGGGGACC
>N_3868
GTCGCCTTCCTCTCCACCGGCTCCAAGGGGGCGGCCATCGC
>N_3869
CGCCTCCCTGGAGGGGGAAACGGTGCTGGAGGGGGTGGAGG
>N_3870
CCGCCCACGGTCGGTTTCGCCGGCAAGTTCGCCATCTTCTT
>N_3871
GCCGGCAAGTTCGCCATCTTCTTCGCGGCGCTGAAGGGGGG
>N_3872
CCTGACCGCCGCCGTGTCGGCCTACTACTACCTGCGGGTGG
>N_3873
TGGTGGTGAACCTCTACCTGCATCCCGCGGAAGAGGGAGCC
>N_3874
AGGGAGCCACGGGGGAGGGGCCCACCGTGGCCGAAGGGGTG
>N_3875
GGACTTGCCGTGGTGGGGATCGGGATCTTTCCGGGTCCCCT
>N_3876
GATCCGAATCCCGAGGAGATCCATCATGCAGTTACTGGTCA
>N_3877
CATGCAGTTACTGGTCAAGGCGCTGGCAAGCCTGGCGATCA
>N_3878
GCGCTGGCAAGCCTGGCGATCATCATCGTCTGCGCCCAGGT
>N_3879
TCGGCAGGTGGCTGCCGACCCTGGGGGGGCTCATCGCCACC
>N_3880
GCGCCGGGGGACTACCGGCTCATGGAGGGGTACACGAAGGG
>N_3881
CCGGCTCATGGAGGGGTACACGAAGGGGGTCCTCTGGGGGA
>N_3882
ATCCCGACAATCCTCTTCTTCGTGGCGGCGCTCTTCCTCTT
>N_3883
GGCTGGCCGGAGCGGCGGTGCATCAGTATTTTCTCAAGTAG
>N_3884
TCAGTATTTTCTCAAGTAGGCATGAAAGGAAACGTATGTCC
>N_3885
GTTGAGGGGCGCAGCTGCGGCCTTTTTCGTTTTGCTGGCGG
>N_3886
TCGTTTTGCTGGCGGCGGTGCTCCCGGCGCGGGCGGGGGAG
>N_3887
ACCGCCAAGGGCAGATCCGGCAACTGGAGTTCATCGCCCTG
>N_3888
CATCGCCCTGCCGGGGACCGCCTTCACGGTCCACGAAACGT
>N_3889
TCACGGTCCACGAAACGTTGCTTCGAGGGACGTCGGTGGTC
>N_3890
CCCTCGGCCACCGGCTATTTCGTGGAGGACCGCTTCGTGCG
>N_3891
CGCTACGTCTGGGGGGGGAACGTCCGGGCCGGGGTGCCCGC
>N_3892
AGGGGGTGGACTGCTCGGGGCTTCTCTACGAGGCCACCAAT
>N_3893
CTCGGGGCTTCTCTACGAGGCCACCAATGGCGTTACCCCCC
>N_3894
TCCGGCAGCGGCTGGAGCCCCTGGACCTCATCGTCTGGAAG
>N_3895
GACCTCATCGTCTGGAAGGGCCACGTCATCATCGTTCTCGA
>N_3896
GCGGACCGGTACCCGGAGAGCGGGGGGACGGGGGGGAAGAG
>N_3897
GAAGAGGGGGAGGGGGGTGCCGGGGTTCTTCAGGATGGCCC
>N_3898
CCGGGGTTCTTCAGGATGGCCCCCTTCAGGTTCGGCCGGTT
>N_3899
GCGGGGATTGCGGGCCACCGCCGTGATCGACTCTCCCGACG
>N_3900
ACTCTCCCGACGCCCGGGGGCTGGCGACGAGCTGGAATACC
>N_3901
CTGGCGACGAGCTGGAATACCGACGCCTCCTTGAGACGGGG
>N_3902
CCTCCTTGAGACGGGGGTTGCCGAGGCATGGCTCCACCACC
>N_3903
GGGGGTGGTGCCGGGAAGCTCGGCGAGGGCGACGAGCTCGA
>N_3904
AGGTAGAGGTGGGGGAGGAACGGGAGGGAGACCGTGGCCGG
>N_3905
CCCCGGGTTATGGAGGAGGGCGACCTTGAGCTGGTGGCTCT
>N_3906
GTCGCGCCGCCCCAGGAGGGCCAGGAGGTGGTTCTCATCGA
>N_3907
AGGAGGGCCAGGAGGTGGTTCTCATCGAGGGAGGGGTTCCG
>N_3908
TTCTCATCGAGGGAGGGGTTCCGCAGTGACGCCCCCAGCAC
>N_3909
CGCCCCCAGCACCTCCATGACGGGGTCGAGCATCACCTGGA
>N_3910
GTGGAGGCGCAGTGACAATTCGCGGTCGAGCGGTGCACTAT
>N_3911
GTCGAGCGGTGCACTATTTGCGGAGCTCTCGGGGGTCATGG
>N_3912
GCAGCACGAGAGTTTGTTGACGTCGCGGCTGAATCCCTGGG
>N_3913
TGTTGACGTCGCGGCTGAATCCCTGGGCGCAGAGGCGCAGC
>N_3914
CAGAGGCGCAGCCCCTCTCCCATCGAAGGGTAGACATGCAA
>N_3915
CTCTCCCATCGAAGGGTAGACATGCAACGCGTTTGCCAGAT
>N_3916
CGTTGCCCCGAGGCGGATGGCAAGGGCCGCCTCGTTGATCA
>N_3917
GGTGTGGCCGGTGATGTGGGCCTTGGGGATGGCGGCCACCG
>N_3918
CAGCCGCAGCCGGGGGTGAGCATGTCGTCCACCGCCACGAT
>N_3919
ATGTCGTCCACCGCCACGATCCCCTCCCGGGCCCCCACCGT
>N_3920
GGCGAAGGTCTCCCGCCGTCCCTCCCGTTCCGTCTCCACCC
>N_3921
TTCCGTCTCCACCCGCACCTCCGCGGCGTTCCCCGATACGG
>N_3922
GGCGACGTTCACGACGATCTCCATCCCCTCCCCCCGGAGCG
>N_3923
CCGGCGGCAGGATGCGGGGGCCCCGCTCCAGGACGGTAACC
>N_3924
AGGCGCTGGAACATCTGCCCCAGTTCCAGGGCGATGACCCC
>N_3925
CAGTTCCAGGGCGATGACCCCGCCGCCGACGATGACCAACG
>N_3926
GGGAATTCCTTCAGCAGGAGCGCCCCCCGGCTCGTGAGGAA
>N_3927
GGAAGGGGGTCCCGTCCAGGCCGGGGATCCGCGGAATCCGG
>N_3928
AGCGCTCTCCCCGGATGATCCGCCCCTCCACCTCGATCCGG
>N_3929
CTCTGGAGGATCTCCAGATACTTGCTCCGGCGGAGGAAGCC
>N_3930
ACTTGCTCCGGCGGAGGAAGCCGACCACCTCGTCCTTGTGG
>N_3931
GACCACCTCGTCCTTGTGGGCCATGAGGCGAGGGATGTCCA
>N_3932
ACGCCGAGCCTTGCCCCGAGCACCCCCTCCTGATAGAATAG
>N_3933
ACCCCCTCCTGATAGAATAGCGCCGCGTGGATCAGGGTCTT
>N_3934
CCGCGTGGATCAGGGTCTTGCTCGGCACGCACCCCCAGTTG
>N_3935
ACCCCCAGTTGATGCAGGTTCCGCCCAGGACGCTCTTCTCG
>N_3936
ACGCTCTTCTCGATCATGAGCACCCGGGCTCCCAGGGCGTG
>N_3937
GGAGCCGGAACCGAGGATGACGATGTCGTGGCTGTCGGGCA
>N_3938
CATGGGGAAACCTCCTCGTACCAACAGTCTACCGTAACCCG
>N_3939
CAACAGTCTACCGTAACCCGCCCGGGTGACAAACCCGCCGA
>N_3940
CGCCCGGGTGACAAACCCGCCGACGGGAGAAAGGATGCCGG
>N_3941
CGCCGACGGGAGAAAGGATGCCGGAACGGCTCCATGATCAG
>N_3942
TGCCGGAACGGCTCCATGATCAGAAAAACCTATGCATTCCT
>N_3943
ATCAGAAAAACCTATGCATTCCTCGCCTCGCTCTCCTTTGG
>N_3944
CTCGCCTCGCTCTCCTTTGGCCTCTGGCTCATGGGGGGGGT
>N_3945
TTCGTGGGGGGCGAGCAGAGCGCCCTCAACGCCATGCCGCT
>N_3946
GGGGCTGCTGGTGTGCAATACGGTGCTCTGCAGCGTCGAGA
>N_3947
GGTGCTCTGCAGCGTCGAGACCCTCCGGCAGGGGTGGGGGG
>N_3948
TCCTCGCCCCCCAGCTGATGCACCTCGGCTTCCTGCTGATC
>N_3949
CACCTCGGCTTCCTGCTGATCGTGCTGGCCCATCTCCTGAG
>N_3950
GTGCTGGCCCATCTCCTGAGCGCCCGGGGGGGCGCGAAGGA
>N_3951
CAGGTCGACCAGGGGAGTGTCCTCTCGTTTCCCGACGGGAG
>N_3952
CTCTCGTTTCCCGACGGGAGCAGCGTCCGGGTCACGGCCCT
>N_3953
AGCGTCCGGGTCACGGCCCTCGCGACGACGCCGGGGCCCAT
>N_3954
CGCCAGACAACGACCATCCTCCGCCCCAACCACCCCTTCTT
>N_3955
GGGTGGGGATCTATCTCAAGCACGTGGAGCCGTTCCCCGTG
>N_3956
TTCCCCGTGCCGGTCGGCTACGTGGAGCTCCACTACGAGCC
>N_3957
ACGTGGAGCTCCACTACGAGCCGGGGGCAGGGTGGGCCCTG
>N_3958
TGGCGGTGCGTCGGGGGAGGCCCCTGGCGGGGTAAATCCTT
>N_3959
AGGCCCCTGGCGGGGTAAATCCTTGTTGCATCGACCGATTC
>N_3960
CCTTGTTGCATCGACCGATTCGTGTGGTACTATAGCCCTCT
>N_3961
TCGTGTGGTACTATAGCCCTCTGTCGCGGGTGGCGCCGGCT
>N_3962
GCGGGTGGCGCCGGCTTTTCCGGCACCGTGGACCGCGGCTG
>N_3963
GCTTTTCCGGCACCGTGGACCGCGGCTGTTTTTCAGGACGG
>N_3964
ACCGCGGCTGTTTTTCAGGACGGGAGGAGACGATGGGACGG
>N_3965
GGAGACGATGGGACGGATAACCGAAGCGGCATTCATCGCCC
>N_3966
GGCATTCATCGCCCTGGTGGCAACCCTGCCGCTGGCCGGCG
>N_3967
CCCAACGCGGTCACCAACAGCAAGATCGTGGACGGGGCCGT
>N_3968
GCCGTGAGCGACGCCAAGATCACCGGCCCCATCTCCGGTTT
>N_3969
CACCGGCCCCGGCACCGTGGCCGCCGGCGACCATACCCACG
>N_3970
GCCGCCGGCGACCATACCCACGAAGGGCTGTTGAAAAAACC
>N_3971
GCCTCGGCCGACAAGCCATACCTGGTGAAGATCATGCCCGG
>N_3972
ACGATCTGGGGCTCGCCACCCTCGTCATGAAGGAGTACGTC
>N_3973
TCCGAGGGGAACATCGTCGGCATCTTCAGCGGGAGCGCCTC
>N_3974
GCGGGAGCGCCTCGCCCCGCCTGACCCACGTCACCGTCCGC
>N_3975
GGGGGGAAGAACGCCTACGGCATCTACAACCTCATGGCGTC
>N_3976
CTCGGACGTCACGGTGACGACGGGGGGGAGCGGCGCCACCT
>N_3977
ACCTTCGGGATCTTCAACCTCCACTCCTCGCCGATGGTGAA
>N_3978
TCCTCGCCGATGGTGAAAAACTCCGCGGTGACCGCGGGGAC
>N_3979
GACCGCGGGGACCGGCGTCTCCAGCTTCTACTCCGGAACGG
>N_3980
GCCGGCTCCCTCATCACCATCTACACCGGCACCGGCACCAC
>N_3981
ATCTACACCGGCACCGGCACCACGACCCGCGTCGCCAACAC
>N_3982
ACCACGACCCGCGTCGCCAACACCCGCCTCGAAGGGGGAGC
>N_3983
GCTCCCGCCACCAGCGGGATCGTGAAGTGCGTCGGGGTCTA
>N_3984
AAGTGCGTCGGGGTCTATGACGGGAGCTTCGAGCCGGTGAC
>N_3985
GTGCCGCTGACGGCGGCGGACCTCTTCTTTTCATGAGAAAA
>N_3986
CTTCTTTTCATGAGAAAAGGCGGTGTCTCCACCGCCTTTTC
>N_3987
CGGTGTCTCCACCGCCTTTTCTCGTTTCGTTTCCGGAAATT
>N_3988
CGTTTCCGGAAATTTCAGTACCGCATCCGCACCCGGTAGGT
>N_3989
ACCGTGGGCGTCCCCCCTGACATGGGGGTGGGATGACGCGA
>N_3990
GGGTGGGATGACGCGAGCATCTGCCAGTCGCCGGGAACCGG
>N_3991
CTCCACCACCTTCACCGTGACATCCTCCCGCTTGTGGTTGC
>N_3992
TCGTAGGTGTCGGCAGCGATCTTCTTCCATTCGGCCTGCTT
>N_3993
ACGTCGAAGGCGTCGCCGAGCTTCACCCGCACCTTCTCCTT
>N_3994
AGATGGTGCTCCCGCCGGTTCTCCAGCTCCACGTAGACCCC
>N_3995
TCCAGCTCCACGTAGACCCCCACCTTCCGATTCCCGGCGGC
>N_3996
TCGGCGGTGACGAGGCTGATCTGCTTGGTCTGGTTATCCTT
>N_3997
ATCTGCTTGGTCTGGTTATCCTTGATGGTGGAGGGGCGCTG
>N_3998
TGGAGGGTGTAGAGGTGGTACTCGAAGAACCCCTCTTCTCG
>N_3999
ACTCGAAGAACCCCTCTTCTCGGAACTGCGGGGCGGGGGCC
>N_4000
CTCGGGGAGCCGGTGGATGTCGCCGGCCACCAGCTTGAGGG
>N_4001
GGCCACCAGCTTGAGGGTGGCATTGCGGTAGGCCGTGCCGC
>N_4002
GGCGAGGTCCCCCCTCTGGTCCTTCTCGTCGAGAGTCAGGA
>N_4003
AGTCGGCCCGCCAGGAGATGCCGGCGGTAAGGTAGGAGGCC
>N_4004
GCCGGCGGTAAGGTAGGAGGCCTCCACCGTCGGGCTCTTCG
>N_4005
TGGCGGTGAGGCTCTCTTCCCGCTCGGTCTGGGGATTCTTC
>N_4006
TCCCGCTCGGTCTGGGGATTCTTCTGGTAGAGCTTCACCTC
>N_4007
TTCTGGTAGAGCTTCACCTCCTTCCCCACGTACTTCTCCAT
>N_4008
TTCCCCACGTACTTCTCCATCAGCTTCTGGGGGGAGAGGAG
>N_4009
CTTCTGGGGGGAGAGGAGGTCGTATTCGTAGTTCTGCTCCA
>N_4010
TATTCGTAGTTCTGCTCCAGCACCCGGAGGCCGCCGTCGGG
>N_4011
CCCGGCGGTCCTTCACCAGGCCGAGGTTCTGGTTGTAGATG
>N_4012
TTCTGGTTGTAGATGGTGAGCTCGACCCCCTTCTGGTCGGC
>N_4013
GAGCGAGAGGGCGAGGAGGGCGAGGAGAGGGATCATCTGAC
>N_4014
AGGAGGGCGAGGAGAGGGATCATCTGACGTTTCATGGCGTA
>N_4015
GCGACCTTACAGGGATATACCACAAAAAAGGGGGCCCGCCA
>N_4016
ATATACCACAAAAAAGGGGGCCCGCCAGGACCCCCTTCTCG
>N_4017
GCCCGCCAGGACCCCCTTCTCGAAACGTTCGTTGTGCCGCA
>N_4018
CGTTGTGCCGCACGCCGTTACTTGATCACCTTCACCGCGGT
>N_4019
CGGCGTCACGGGGAGGTTGGCGAAGAGCATGTTGAGGCGCT
>N_4020
GGGGGTGGCGGCGATCTTGTCCACCACTTCCATCCCCTCGA
>N_4021
CGAAGACGGCATAGCCGTAGCCGTCGGGGCTCGGGCGGTTG
>N_4022
CGGTTGAGGCCGTCATTGTTCACCACGTTGATGAAGAACTG
>N_4023
TTCACCACGTTGATGAAGAACTGGGCGGTGGCGCTGTCAGG
>N_4024
GTCAGGATTGGCAGTGCGGGCCATGGAGATGGTCCCCCGGT
>N_4025
AGGCCGTTGTCCGCCTCGTTCCTGATCGGGGCCCGGGTCTC
>N_4026
GACCATGAAGCCGGGGATGACCCGGTGGAAGATGGTGCCGT
>N_4027
TGACCCGGTGGAAGATGGTGCCGTTGTAAAAGCCCGCCTTC
>N_4028
GGCGCCTTCTCCTGGTTGAGCTCGATCTTCACGTTGCCGAG
>N_4029
ATCTTCACGTTGCCGAGGGTCGTCTCCATGAGCACCACCGG
>N_4030
GAGGGTCGTCTCCATGAGCACCACCGGGTTTTTCCCCTTTT
>N_4031
ATGAGCACCACCGGGTTTTTCCCCTTTTCGGCGGCGTCGGC
>N_4032
ATTGCCGGCGATGACGAGGGCGCTGAAGATTCCCCCGAGGA
>N_4033
GGATGAGGGCGAAAATGATTCTTTTGACCATTGTTTGGATA
>N_4034
TTTTGACCATTGTTTGGATACCTCCGCGTGTAGGCTCTAAG
>N_4035
TGGATACCTCCGCGTGTAGGCTCTAAGTCTGTCACTTTATA
>N_4036
CACTTTATAGGGGAAAATGACGGCCGGGTCAACCCTTCTTC
>N_4037
CGGCCGGGTCAACCCTTCTTCATGACGAACGTGGTGTACTC
>N_4038
TGGACGTCGAACTTGTCCTGCAGCGGGATGCCCGAGAGGAT
>N_4039
CCCCACGGTGGCCAGCTCTCCGCAGACGGTGTGGACCCTCC
>N_4040
CTCTCCGCAGACGGTGTGGACCCTCCCCTCCATCCCGTTCA
>N_4041
CTCCCGAGATCGAGGACCCGCGCCCCGACCAGGGAGGGGAA
>N_4042
TCCCCATGACGAGGGGGAGGCCGGCTCCCGCGGGGATGGGG
>N_4043
CGCGGAAGGGGGTGAAGATGCGTCCGTACATGGCACAGCTC
>N_4044
GAAGATGCGTCCGTACATGGCACAGCTCCGTAAGGGGTGAT
>N_4045
TCGCCACCTTACCCCATTTGCCGGCGGATGGAAACAAACAA
>N_4046
CATTTGCCGGCGGATGGAAACAAACAAAAGGTTGACTTGCG
>N_4047
GGAAACAAACAAAAGGTTGACTTGCGCCGGGAGAGTGCGGA
>N_4048
TGACTTGCGCCGGGAGAGTGCGGAAAATTATCCGGTTTCCA
>N_4049
AAATTATCCGGTTTCCATTTCGCGATGCGACGAACCGGGAG
>N_4050
TGCGACGAACCGGGAGGATACATTCCATGCAGATAAAGTTC
>N_4051
CATTCCATGCAGATAAAGTTCGGGACCGACGGGTGGCGCGG
>N_4052
GGCGTCATCGCCCGGGAGTTCACCTTCGACAACCTCTCCCT
>N_4053
ACTACCTGAAGCGGGAAGGGCTCGCGGACAAGGGGCTCGTC
>N_4054
CGGGAACTCGGGGCGGGGGGCGGGGTGATGATCACCGCGAG
>N_4055
GGGGGGCGGGGTGATGATCACCGCGAGCCACAATCCGCCGG
>N_4056
GCGAGCCACAATCCGCCGGTCTACAACGGCTTCAAGGTGAA
>N_4057
GCCGCCGGCACCGTTACCCTCTTTGGCGCCACCGGGGGGTA
>N_4058
TTTGCCCAGCTTGCCCGCTACGTCGACCTCGACCTGATCCG
>N_4059
GACGAGACCGGCGCGTTCTTCTCCTCCCACCGGATCTTTAC
>N_4060
CGGATCTTTACGGTGATCCTCCGTCACCTCTTCGAGCGGAA
>N_4061
CCGCGGAGGGGTGGTGAAGACCGTCTCCACCACGCGGATGA
>N_4062
GTCTCCACCACGCGGATGATCGATCTCCTGGCGGAGAAATA
>N_4063
GATCTCCTGGCGGAGAAATACGACCTTCCCCTCTTCGAGAC
>N_4064
CCCATCGGCTTCAAGCATATCTGCGAGCTGATGCTGGAGCA
>N_4065
CCTCATGGGTGGGGAGGAGTCGGGGGGGCTCGGCGTCAAGG
>N_4066
GGGGGCTCGGCGTCAAGGGGCATATCCCGGAGCGCGACGGG
>N_4067
TCCCGGAGCGCGACGGGGTTCTCATGGGGCTCCTCCTCCTG
>N_4068
GCAAGGGGCTTCGCCAGCTCCTGGACGAGACCATGGACGAG
>N_4069
GACGAGAAATCCAAGGCGGACCTCATCGCACGGCTCAGACA
>N_4070
ACCTCATCGCACGGCTCAGACAGGATCGGATCGACACCATT
>N_4071
CGACACCATTGCGGGCCATGCGGTGGCCTCCACCAATTTCC
>N_4072
GCGGTGGCCTCCACCAATTTCCGCGATGGCTTCAAGTTCAT
>N_4073
TTCAAGTTCATCTTCGAGGACGGCTCCTGGCTCCTGATCCG
>N_4074
CTCCGCCTCTACAGCGAGGCCGGTGACCCGGAGGTCGTCAC
>N_4075
ACCCGGAGGTCGTCACCGGGCTTCTGGCGGCGGCGCGGGAG
>N_4076
CCCACCGTACGAGGAGGAGTCCCATGGCAGACATCATCGGC
>N_4077
GATCGCCACCAACCTGGCGGCCATCCTCTCGCTCCGAAAAC
>N_4078
AAACCGACCGCCTTGGTGGACTGCGACCTTCCCCAGGGGAC
>N_4079
GCGCCTCATGGTACGAGGTGCGCAAGGGGGAAATGCCGCCC
>N_4080
AGGTGCGCAAGGGGGAAATGCCGCCCGAAAACCTCACCCTT
>N_4081
CGGGATCACCGGGAGTTGGTCAGCCGGGTTGCTGAACTGTC
>N_4082
TTGCTGAACTGTCGGGGGGACACCGCTACGTCGTCATCGAC
>N_4083
ATGACGCGGGCGATCATCGTCATGAGCCAGCTCTGTCTCGT
>N_4084
ATGAGCCAGCTCTGTCTCGTCCCCCTCAACGCCAGCGCTGC
>N_4085
CAGCGCTGCCGAAATCTGGTCCACGGCAGACCTTGTCAGGA
>N_4086
TGTCAGGACCGTGGAAGAGGCCCGCCAGGTCCGCTCCGACG
>N_4087
GACGTGGATGCCCGAATCGTCTGGAACCGGTTCCGCGGGAA
>N_4088
TGGAACCGGTTCCGCGGGAACACCCGGGAGGCCCAGGAGCT
>N_4089
GCGCCGCTGCACGCGATGAACTGAATCTCTCCGAAATGGCC
>N_4090
ACTGAATCTCTCCGAAATGGCCACACGACTCGGTTACCGGG
>N_4091
CGAATGGCTCGATCGAACCGCACATGCTGAAATGCGCGCCT
>N_4092
GCGCCATACTCAAAGGGAGGCGTCCATGACCCGCTCGAAGA
>N_4093
CCGCTCGAAGACAAAACCGACGGTGGCGAAACCGCTGTTCG
>N_4094
CGGACGAAGCGACACTGGTGCTGCGACTCGACGCGGAGGTC
>N_4095
ACGCGGAGGTCTTCGCCCGGCTCACGATTGAGGCCGCCCGT
>N_4096
CGCCCGGCTCACGATTGAGGCCGCCCGTAAGGAAAAAAGCG
>N_4097
GTAAGGAAAAAAGCGTGGAGCATCTGGTGGAGCGACTGATC
>N_4098
TCTGGTGGAGCGACTGATCGCCAAGTACCTGGCCAAACGCT
>N_4099
AGTACCTGGCCAAACGCTGACATCGTCCACGACGACCGTTC
>N_4100
CGACGACCGTTCCCGGCGCTCCTGCCGCTCAACATCTTCAA
>N_4101
TCTTCAACGAGAAGGGATGGCTGTAACATGGTGCACAAAGG
>N_4102
GGGATGGCTGTAACATGGTGCACAAAGGTCGACTGCCGAAA
>N_4103
AAAGGTCGACTGCCGAAAAGCGACATCCTCGATCCGATTGC
>N_4104
TACCTGAACCGCGAACTCACCTGGCTTGAGTTCAACCAGCG
>N_4105
TTGAGTTCAACCAGCGGGTTCTCCACGAAGCAGAGGATCCG
>N_4106
AAGTTCGTGGCGATTGTGGGCTCGAACCTGGATGAGTTCTT
>N_4107
GGCTCGAACCTGGATGAGTTCTTCATGAAGCGGATCGGCGG
>N_4108
GGATCGGCGGCCTCAAACAGCAAGTGGGGGCCGGGGTGCAG
>N_4109
GTGGGGGCCGGGGTGCAGAACCCCACCGTGGATGGCCGCCC
>N_4110
CAGAACCCCACCGTGGATGGCCGCCCCCCCCTGCAACAGAT
>N_4111
CCCCCCCCTGCAACAGATTGCCGAGTGTTACGCCGTGGTCC
>N_4112
GGAGAGCGTTCGGAGAGCTGCTGACGCTCCTGAAGGGGGCG
>N_4113
GCTGACGCTCCTGAAGGGGGCGGGCATCGAAATCCTTGGCT
>N_4114
AAGGGGGCGGGCATCGAAATCCTTGGCTACAGCGAGCTGTC
>N_4115
CCGAAACTGAGCGAACGGTGCTGCGTCAGCATTACTACCGC
>N_4116
TGCTGCGTCAGCATTACTACCGCAACATCTACCCCCTTCTG
>N_4117
CAACATCTACCCCCTTCTGACCCCCCAGTCCATCGATCCGG
>N_4118
CCGGCCCACCCATTCCCCTTCATCTCAAACCTCTCCCTCAA
>N_4119
TTCATCTCAAACCTCTCCCTCAATCTTCTGGTGACGTTGCG
>N_4120
CTCCCTCAATCTTCTGGTGACGTTGCGCTATTCGGGCGATC
>N_4121
TTGCGCTATTCGGGCGATCGCGAGACCTCCCTCGCCCGGGT
>N_4122
TCCCCCTGGAGGAGGTGATGCGCCACAACCTGGAGATGCTC
>N_4123
TGCGCCACAACCTGGAGATGCTCTTTCCCGAGATGGAAGTA
>N_4124
TCCCGAGATGGAAGTAATGGCGTGCGAGCTTTTCCGGGTTA
>N_4125
GTAATGGCGTGCGAGCTTTTCCGGGTTACCCGAAACGCCAA
>N_4126
TTCCGGGTTACCCGAAACGCCAACACGGAGCGATCCGAAGA
>N_4127
GGGGGATGCTCGCCGCCGAGCTGGAACTGGACGAGTCGTCG
>N_4128
CCTGGAGGTGGCCGGCCTGCCATATCCGCTCCTGAGGGACC
>N_4129
TCCTGAGGGACCCGCCCCATCACCCCGTTGACAATCCCCGC
>N_4130
ATCATCCGCGACGCGGGCTCCATCCTCCTCCAGCACCCCTA
>N_4131
TCCATCCTCCTCCAGCACCCCTATGAGTCGTTCTCCACCTC
>N_4132
ACCGCCCCGGACAGCCGGCTCATCGATTTCCTGGTTGAGGC
>N_4133
CATCGATTTCCTGGTTGAGGCGGCCAACAACGGCAAGCAGG
>N_4134
GTGGCGGTGGCCGTGGAACTCAAGGCGCGTTTCGACGAGGC
>N_4135
TGACCTACGGGGTGGTGGGGCTCAAGACCCACTGCAAGGTG
>N_4136
AAGACCCACTGCAAGGTGATCCTGGTGGTGCGGCAGGACTA
>N_4137
GTGGTGCGGCAGGACTATAACGGACTGCGGCGCTACGTCCA
>N_4138
ACGGACTGCGGCGCTACGTCCACATCGGTACCGGCAACTAT
>N_4139
ACATCGGTACCGGCAACTATCACCCCGGCACCGCGCGAATC
>N_4140
CACCCCGGCACCGCGCGAATCTACAGCGATCTGGGGCTCCT
>N_4141
TCTACAGCGATCTGGGGCTCCTCACGAGTGACGACGTCATT
>N_4142
CGTCATTGGTCAGGATGCCACCGAGCTCTTCAACTACCTCA
>N_4143
AACTACCTCACCACCGGCTACACTCCCAAGCGAAATTACCG
>N_4144
ACACTCCCAAGCGAAATTACCGGAAGCTCCTGCCGGCCCCC
>N_4145
GGCCAAGATCGAGCGGGAGGCGCTGCTCCATACCGCCGACA
>N_4146
GCCGACATGCCGGGACAGATCCAGTTCAAGATGAACGCCCT
>N_4147
CAGATCCAGTTCAAGATGAACGCCCTGGAGGACGCGGACAT
>N_4148
GGGCGGCCCGTCGGGGGGTGCGGATTGACCTCATCGTGCGC
>N_4149
GCCGGGTCTGCCGGGACTTTCGGAAACGGTGCGGGTGGTGA
>N_4150
GAAACGGTGCGGGTGGTGAGCATTGTGGGGCGTTTTCTGGA
>N_4151
TTGTGGGGCGTTTTCTGGAGCACTCACGCATCTACTATTTC
>N_4152
CACTCACGCATCTACTATTTCCGCAATGGCGGCGACGAGGA
>N_4153
AATGGCGGCGACGAGGAATACTTCCTCGGCTCGGCCGACGC
>N_4154
TACTTCCTCGGCTCGGCCGACGCCATGAAGCGCAACCTCGA
>N_4155
ATGAAGCGCAACCTCGAATACCGGGTGGAGGTGCTGGCCCC
>N_4156
CGGAAAGAGCTCCGCTCCATCCTCGACACCAACCTGAACGA
>N_4157
GGAAATGAATCCCGACGGCACCTGCCGGCAGTTGCAGCCAG
>N_4158
CGGCAGTTGCAGCCAGCCGGCGCGGAGGACCCCCGCGGCAG
>N_4159
CGAAATCCTCATCGCAATGGCCGAGAAGCGGGCCCGTCAGG
>N_4160
AAGAAAAAGGCCGTGGGGGTCGTGCGGCGCAACCTGAAATA
>N_4161
GCGCAACCTGAAATAGGGGACTTCCGCCAATCAGTCGTCGT
>N_4162
GACGCCATTCCCGATCCCGCCAGTCCCGAACCCTGGCAAGG
>N_4163
AAGGGGGTAGCGCCGCAGTTCCCAGGGCACCCTGCGGTATT
>N_4164
CGGTAAGACGGGGCGCAGTACCAGGAAGCGTCACGGAAGAG
>N_4165
CGCAGTACCAGGAAGCGTCACGGAAGAGATAATAGTTTCCC
>N_4166
CACGGAAGAGATAATAGTTTCCCCCCACCGCAAAGAGGTCG
>N_4167
TCCCCCCACCGCAAAGAGGTCGTACGGGAGGTCCACCGCGA
>N_4168
TCCACCGCGACCCGGAACCCCAGCCGGGGCGGCACCACGAA
>N_4169
GGCACCACGAACTCCGGCGGCTCCGAAATTATGATGGGGGC
>N_4170
CTCCGAAATTATGATGGGGGCCGGCGCCGGGGTATAGACCG
>N_4171
GGCCGGCGCCGGGGTATAGACCGGGGCGTAGGCTGGCTCGT
>N_4172
GGGCGTAGGCTGGCTCGTAACGGACCGGTACCGGCCGGTTG
>N_4173
GGACCGGTACCGGCCGGTTGCCGACGTTGATGCCAAAGGTG
>N_4174
ACGTTGATGCCAAAGGTGAACCCCACGTCTCCGGCATGGGC
>N_4175
GGCGGTCCCGGCCAGAAGGGCCAGGGCAGCGGTGAAAGCAA
>N_4176
GGCCAGGGCAGCGGTGAAAGCAAAGCGCGTCCGTCGTTTCA
>N_4177
GCAAAGCGCGTCCGTCGTTTCATGGCGTATCCTCCTCGTGA
>N_4178
TATCCTCCTCGTGATTGATGCCCCTGCCGGAAACAGAAACA
>N_4179
ATTGATGCCCCTGCCGGAAACAGAAACAGCCGGGGCGGAAT
>N_4180
AAACAGCCGGGGCGGAATATCGTGAGATATTTCGGCGACCC
>N_4181
ACCCGGCTGTCTCGGTGAGACCCTGTAGGCTTTCCGTCCCA
>N_4182
GGCTTTCCGTCCCATCCTTGCGGATGGTTTAGTATTGTCGT
>N_4183
TCGAGCGATTATGTGGTTGTCAGCGTTTCAGGAGCAGGGAA
>N_4184
GGTTGTCAGCGTTTCAGGAGCAGGGAACGTGCCAGAGAGTG
>N_4185
AGAGTGTCCGAGGGGCGTAACGCTGCGGTGATGCGTCGTTA
>N_4186
GTGATGCGTCGTTATTGATGCAACGGCCGGTTTTCCGTTTT
>N_4187
GGTTTTCCGTTTTGCCGGGGCTGTCCCATAACCGCAATCTC
>N_4188
CTGTCCCATAACCGCAATCTCCTGCCCCATTTCGGGCACCC
>N_4189
GGCCGAAGGAGAAGAATGGTCTCCGTACGGCAGACCAGGTA
>N_4190
TACGGCAGACCAGGTAGGTGCAGCCAAAACGGTGCCGTGTG
>N_4191
CCAAAACGGTGCCGTGTGTGCTATAGTTATCCGTTGCCGGG
>N_4192
TATAGTTATCCGTTGCCGGGCGCCGATGCCGGCAGCGGGCC
>N_4193
GCCTTGGCCCCATTCCACCGCGCAGCTCCCCGGAGTCCCAT
>N_4194
CCCCGGAGTCCCATGGCACACGACACCATCATCGTCAAAGG
>N_4195
TCGTCAAAGGCGCCTGCGAGCATAACCTCAAGTGTATCGAC
>N_4196
GAGCATAACCTCAAGTGTATCGACGTGGAGATCCCCCGGGA
>N_4197
GACGTGGAGATCCCCCGGGACAAACTCGTCGTCATCACCGG
>N_4198
GACAAACTCGTCGTCATCACCGGCATCTCCGGCTCGGGGAA
>N_4199
CTCGGGGAAATCGACCCTGGCCTTCGACACCATCTACGCCG
>N_4200
CATCGAGGGGCTCTCCCCCGCCATCTCCATCGAGCAGAAGA
>N_4201
CAGAAGACCACCAGCCGCAACCCCCGCTCCACCGTCGGCAC
>N_4202
AACCCCCGCTCCACCGTCGGCACCGTCACCGAGATCTACGA
>N_4203
GGCACCGTCACCGAGATCTACGACTACCTGAGGCTTCTCTT
>N_4204
AGATCTACGACTACCTGAGGCTTCTCTTTGCCCGGGTCGGG
>N_4205
CATGGCCCTGGCGGTGGGGACCAAGCTCCAGCTCCTCTCCC
>N_4206
GACGGCTTCGCCCGGGTCATCGTGGACGGGGTCCAATATGA
>N_4207
TGGACGGGGTCCAATATGAGCTAACCGAGGAGATCCCCCTC
>N_4208
TATGAGCTAACCGAGGAGATCCCCCTCGACAAGAACAAAAA
>N_4209
CCCTCGACAAGAACAAAAAGCACGACATCGACATCGTGGTG
>N_4210
CTTGGCCGACTCCCTGGAGACGGCCCTGAACCATGCCGAAG
>N_4211
CGAAGGGGTGGTGAAGGTGGCGATTGTCGGGGGACCCGTAG
>N_4212
AGGTGGCGATTGTCGGGGGACCCGTAGGGGCAATTCATGAA
>N_4213
CATCTCCTACCCCGAGATGACCCCCCGGATGTTCTCCTTCA
>N_4214
TGCCCCGACTGCACCGGCCTCGGCACGCGGATGTACTTCGA
>N_4215
CCATCGTGCCGTGGGAGAAGCGGCTCTCCGGCTGGTACCAC
>N_4216
TGGTACCACATGACCCTGGACGCCCTGGCCAAGGCGTTCGA
>N_4217
GCCAAGGCGTTCGATTTCGACATCCGGACCCCGTTCAAGGA
>N_4218
TCCGGACCCCGTTCAAGGAGCTGTCGCCCACGGTGCAGGAG
>N_4219
GAGTTCTGGTGGGAGGAGGACGGGGGGCGCCGCCACACCTA
>N_4220
GACGGGGGGCGCCGCCACACCTACACCAAGGAGTTCGAGGG
>N_4221
CACACCTACACCAAGGAGTTCGAGGGGGTGATCCCGAACCT
>N_4222
GGGTGATCCCGAACCTGGAGCGGCGCTACCGGGAGAGCGAC
>N_4223
GAGAGCGACTCGGAGCAGGTCCACGAGGAGCTGGAGCGCTA
>N_4224
CGCCCTCTCCATCAAGGATGCCCTGGCGTTCTTCGCCGACC
>N_4225
TCCCCCAAGGAGGAGGAGATCGCCCGCCGGATCCTGAAAGA
>N_4226
CGCCGGATCCTGAAAGAGATCCGGGAGCGGCTCAACTTCCT
>N_4227
ACCCAGATCGGCTCCAGCCTCGTGGGGGTCCTCTACATCCT
>N_4228
TCCACCAGCGGGACAACGGGCGGCTGCTGCAGACCTTGAAG
>N_4229
GGCTGCTGCAGACCTTGAAGCACATGCGGGACATCGGCAAC
>N_4230
ACACGGCGGCCGCGTGGTGGCCCAGGGGACCCCGGCGGAGA
>N_4231
TCCCTCACCGGCCGCTACCTCTCGGGGGAGCTCGCCATCGC
>N_4232
CCATCGCCGTGCCGAAGAAGCGGAGAAAGCCGAAGCGCTTT
>N_4233
AGAAAGCCGAAGCGCTTTATCACCGTGGCAGGGGCCACGGA
>N_4234
CTTTATCACCGTGGCAGGGGCCACGGAGAACAACCTGAAGG
>N_4235
CTGAAGGATGTCTCCGTCGACATCCCCCTGGGGGTCATGAC
>N_4236
ATCGACACCCTCTACAAGGTCCTGGGCCAGCGCCTCTACCG
>N_4237
CGCTCCAACCCCGCCACCTACACCGGGGTCTTTGCCGACAT
>N_4238
TACACCGGGGTCTTTGCCGACATCCGCGACCTCTTCGCCCA
>N_4239
GACATCCGCGACCTCTTCGCCCAGCTCCCCGAATCCAAGGT
>N_4240
CCAAGGTGCGCGGCTACAAGCCGGGGCGCTACTCCTTCAAC
>N_4241
CCTTCAACGTGAAGGGGGGGCGGTGCGAGGCGTGCTCCGGC
>N_4242
GCGTGCTCCGGCGACGGGATCATCAAGATCGAGATGCACTT
>N_4243
TGCGAGGTCTGCAAGGGGGCCCGCTACAACCGGGAGACCCT
>N_4244
GCCCGCTACAACCGGGAGACCCTTGAGGTGACCTACAAGGG
>N_4245
GGTGACCTACAAGGGGAAATCCATCGCCCAGGTCCTGGACA
>N_4246
CGCCCAGGTCCTGGACATGACCGTCTCCGAGGCCCTCCGCT
>N_4247
GTCTCCGAGGCCCTCCGCTTCCTGGAGAACATCCCGAAGAT
>N_4248
CTGGAGAACATCCCGAAGATCAAGACGAAGCTCCAGACCCT
>N_4249
TCAAGACGAAGCTCCAGACCCTGGAGGAGGTGGGGCTCGGC
>N_4250
TCCACGACATCGCCAAGCTGCTGGAGGTGCTGCGAAAGCTC
>N_4251
TGCTGGAGGTGCTGCGAAAGCTCGTGGAGGGGGGGAACACC
>N_4252
AAGCTCGTGGAGGGGGGGAACACCATCGTCATCATCGAGCA
>N_4253
ACACCATCGTCATCATCGAGCACAATCTCGACGTCATCAAG
>N_4254
CAATCTCGACGTCATCAAGACCGCTGACTGGCTCATCGACC
>N_4255
GCGGCGGTGACGCGGTCGTACACCGGCCAGTATTTGCGCAA
>N_4256
CGTACACCGGCCAGTATTTGCGCAAAATGTTGTGAGCACCC
>N_4257
TTTGCGCAAAATGTTGTGAGCACCCTGAAAATCCTCCTTGA
>N_4258
ACCCTGAAAATCCTCCTTGACTCGGTGGGCTTTCACGGCGA
>N_4259
GACTCGGTGGGCTTTCACGGCGAACGTCTCCTGTGGATTCT
>N_4260
GCGAACGTCTCCTGTGGATTCTCTTGATTGAATGACAATCC
>N_4261
GGATTCTCTTGATTGAATGACAATCCAGCTGCTACACTCCG
>N_4262
CTACACTCCGGCGTCACCGCCAGCCGGCGGGATTTCGGGAA
>N_4263
GCCGGAAATGACACCTGAAGCCAAGGCGCGGCAGAGGATAG
>N_4264
AGGCGCGGCAGAGGATAGATCAAAAGCTCGAACAGGCGGGC
>N_4265
GCGGGCTGGGCTGTCCAGGACCTCAAGAAGATCAATCTGAG
>N_4266
CTCAAGAAGATCAATCTGAGCGCGAGCCTCGGCGTTGCCGT
>N_4267
GGCGTTGCCGTACGCGAATACCCAACCGACACCGGTCCGGC
>N_4268
CCGGTCCGGCCGACTACGTGCTGTTCGTGAATCGTGAACCG
>N_4269
CGTGAACCGGTGGGGGTGATCGAGGCCAAGGCCGACAACAC
>N_4270
ATCCTCACCTTCGTGGAAGACCAGACAGATCGTTACGCCAG
>N_4271
ACAGATCGTTACGCCAGAAGCGTCCTTAAGTGGCAGGTCAA
>N_4272
CCTTAAGTGGCAGGTCAAGGCCGCGCCGCTCCCTTTCCTTT
>N_4273
TACGAAAGCACCGGCCAGATCATCCACTTTACCGATGGCCG
>N_4274
GCCCGAGAGATCTTCCATTTCTTCAAGCCCGAACAGATTGC
>N_4275
CTTCAAGCCCGAACAGATTGCCGAATGGCTGAACCAGCAGG
>N_4276
GAATGGCTGAACCAGCAGGACTCCTTCCGCCGCCGTCTCTG
>N_4277
GACTCCTTCCGCCGCCGTCTCTGTGAGCAGATGCCGGAGCT
>N_4278
CCGGAGCTACCGACCCGGAACCTGCGCGATTGCCAGATCGG
>N_4279
CGTCACCGGGCTGGAGAAGTCCCTCGCCCTGAACAAACCAC
>N_4280
ACAAACCACGCGCCCTGGTGCACATGGCAACCGGGGCCGGC
>N_4281
ACCGCCATAACCTCGGTCTACCGCCTGCTGAAGTACGGCGG
>N_4282
GTCTACCGCCTGCTGAAGTACGGCGGCGCCAAGCGGATCCT
>N_4283
TACGGCGGCGCCAAGCGGATCCTGTTTCTGGTGGATACCCG
>N_4284
GATCCTGTTTCTGGTGGATACCCGCAACCTGGGGAAGCAGG
>N_4285
ATACCCGCAACCTGGGGAAGCAGGCCCACCAGGAGTTCATG
>N_4286
GGCCCACCAGGAGTTCATGGCCTACACCCCACCCGACGACG
>N_4287
GCCTACACCCCACCCGACGACGCCCGAAAATTCACCGAACT
>N_4288
GCCCGAAAATTCACCGAACTCTACAACGTCCAGCGCCTCAA
>N_4289
CTCTACAACGTCCAGCGCCTCAACGGTCCCGCCATCGACCC
>N_4290
CTCAACGGTCCCGCCATCGACCCGGCGGCCAAGGTCTGCAT
>N_4291
CACCATTCAGCGGATGTATTCCATCCTTTCGGGCGAGCCCA
>N_4292
TTCCATCCTTTCGGGCGAGCCCATTGACGACTCCGCGGAGG
>N_4293
ACATCTCCCTCTTCGACGTGCAGCAGGCCGACAGGCAGGCC
>N_4294
CAGCAGGCCGACAGGCAGGCCAAGATGATGCGCTACAACCC
>N_4295
CCAAGATGATGCGCTACAACCCGGCCGTGCCGGTGGAAACC
>N_4296
CCGGTGGAAACCTTCGATGTCATCATCATCGATGAATGCCA
>N_4297
GTCATCATCATCGATGAATGCCACCGCAGCATCTACAATCT
>N_4298
GCCACCGCAGCATCTACAATCTCTGGAAACAGGTGCTCGAC
>N_4299
CTCTGGAAACAGGTGCTCGACTACTTCGACGCCTTTCTGGT
>N_4300
TTCAGCGAAAACATCGTCGCCGAGTACACCTACGAGCAGTC
>N_4301
TCGGTCGCCGACGGCGTGAACGTCGGGTACGACGTCTACGA
>N_4302
AACGTCGGGTACGACGTCTACGAGATCGAAACCGAAATCAC
>N_4303
CGAGATCGAAACCGAAATCACCAGGAAGGGGGCCGAGGTAA
>N_4304
GAAGGGGGCCGAGGTAAAGGCCAGGGAATGGGTCGATCATC
>N_4305
TGGGCCGAGGCCGAGGAGGGCGTTCTCTACAACGGCAAGGA
>N_4306
TTCTCTACAACGGCAAGGAGCTGGACAAGTCGGTGGTCAAC
>N_4307
GTGGTCAACCCCAGCCAGATCCGCAAAGTTATCCAAGCCAT
>N_4308
TATCCAAGCCATGAAGACGGCGGTGGAGACCGAGATCTTCC
>N_4309
GCGGTGGAGACCGAGATCTTCCCCAGCCGCACGGAGACCCC
>N_4310
GCACGGAGACCCCCAAGACGCTGATCTTCGCCAAGACCGAC
>N_4311
GACAGCCACGCCGACGACATCATCCAGATCGTCCGCGAGGT
>N_4312
CAGATCGTCCGCGAGGTATACAATCAGGGGAACGCCTTCTG
>N_4313
AACGCCTTCTGCAAAAAGGTCACGTACAAGGCGGAGGAAGA
>N_4314
ACGTACAAGGCGGAGGAAGACCCGGACAGCATCCTCTCCAG
>N_4315
AGCATCCTCTCCAGCTTCCGCAACGACTACAACCCGCGCAT
>N_4316
GACGTCCGCTCCAGGGGGTACTACGAGCAGATGAAGGGACG
>N_4317
AGATGAAGGGACGCGGCGTACGCAGCCTCGGCCATGACGAT
>N_4318
GCGCCAAGAGCCGCTTCGTGCTGATCGATGCCGTGGGGGTG
>N_4319
GGTGGAGAAGTCGCTCAAGACCGAAAGCCGCCCCCTGGAGA
>N_4320
TGGAGAAAAAGCCGTCGGTGCCGCTGAAAGACCTGATGATG
>N_4321
ATGGGGGTGGCCCTGGGGCACCGGGATGAAGACACCCTCCT
>N_4322
CGGATCGAGAAGAAATCGGACGGGGTATCGGTGGGGATGCT
>N_4323
ACGGGGTATCGGTGGGGATGCTGGGGAAGGCACTCCTGACC
>N_4324
ATCACCCGCACCGAAGAGACCCTGACCGAGGATGAGTTGAC
>N_4325
CCTGACCGAGGATGAGTTGACTGCTGCCCGCCTCCAGTGCG
>N_4326
GAGCGGGCACGGAAGGTGATCCAGACCTTTACCGACTACAT
>N_4327
CAGACCTTTACCGACTACATCAGCCGGCACAAGGACGAAAT
>N_4328
AGCCGGCACAAGGACGAAATCCAGGCCCTGGGTTTCTTCTA
>N_4329
GAAATCCAGGCCCTGGGTTTCTTCTACCAGCAGCCGTTCCG
>N_4330
CGGCGCCGGGCCCTGACCTTCGAGATGATCGAGGAGCTGCA
>N_4331
CTATGCCCGGGTGAAGAGTTCGCAGGTAAACGGCTCCGACT
>N_4332
GACTCCAAGCGCCAGCTGACCGACCTGGTCGCCCTGGTTCG
>N_4333
GCCCTGGTTCGCTTTGCCATCGGTCTGGATGCTGAATTGAA
>N_4334
GAATTGAAGCCGTTTCGTGACCAAGTGGACAAACGCTTCCA
>N_4335
CGCTTCCAGGAATGGATCTTCCGCCACAATGCCCGCCGCAC
>N_4336
GGCTCCGGATGATGAAGGATCATATCTCCTCCAGTTGCTGC
>N_4337
CATATCTCCTCCAGTTGCTGCATAACCCGCGATGATTTCGA
>N_4338
TGCATAACCCGCGATGATTTCGATTACGCCGAGTTTGCCAA
>N_4339
TTCGATTACGCCGAGTTTGCCAACAAGGGGGGCTTGCAGAA
>N_4340
CAAGGGGGGCTTGCAGAAGGCGTGGGGGCTGTTCGGGAAGG
>N_4341
CAGAAGGCGTGGGGGCTGTTCGGGAAGGAGTTGGATGAGGT
>N_4342
GATGAATGGGGAGTTGGTGGCGTGAGTAATCACAAAAATTT
>N_4343
TGAGTAATCACAAAAATTTACCGGCAGGATGGATAGAAGCA
>N_4344
ACCGGCAGGATGGATAGAAGCAACTATCCCAGAGTTGATTG
>N_4345
TATCCCAGAGTTGATTGGTGCTGATGGTTTATTTGTAGATG
>N_4346
GATTGGGTTGAAAGTAAAGACCAAGACCCTAATGGCGATGT
>N_4347
AAAGACCAAGACCCTAATGGCGATGTGCGATTAGTGCAGCT
>N_4348
ATGGCGATGTGCGATTAGTGCAGCTTGCGGATATTGGTGAT
>N_4349
CTTGCGGATATTGGTGATGGCTACTTTGTCAATAAATCCAA
>N_4350
GGCTACTTTGTCAATAAATCCAATAGATTCCTCACAAAAAA
>N_4351
AAAAACAAGGCTGTAGATCTCGGCTGCACTCTCCTGAAAAA
>N_4352
AAAAGGTGATGTTTTAGTTGCGCGGATGCCAGACCCCCTCG
>N_4353
CCCCTCGGTAGAGCATGTATCTTCCCTGGCGATGTCAGAGA
>N_4354
TTCCCTGGCGATGTCAGAGACAGCGTGACTGTAGTAGATGT
>N_4355
AGATGTTTGTGTTGTGAGGTCTTCTGTGTCGGATAATTTCG
>N_4356
TCTTCTGTGTCGGATAATTTCGACCATCGCTGGCTAATGCA
>N_4357
TCGACCATCGCTGGCTAATGCATTTCGTGAATGCACCTGAG
>N_4358
GCTAATGCATTTCGTGAATGCACCTGAGTTCAGAGAACGAA
>N_4359
CCTGAGTTCAGAGAACGAATCCATTCTCTTCAAAGTGGCTC
>N_4360
CCATTCTCTTCAAAGTGGCTCTACTCGCAAGCGAATTTCTC
>N_4361
CTACTCGCAAGCGAATTTCTCGTGGAAATCTGTCAACTCTG
>N_4362
CTCGTGGAAATCTGTCAACTCTGCCACTTCCCATTCCACCA
>N_4363
CTCTGCCACTTCCCATTCCACCAAGAAAAGAACAAATCCGC
>N_4364
AGAAAAGAACAAATCCGCATCGTCGAAAAACTCGAAGAACT
>N_4365
TCGTCGAAAAACTCGAAGAACTCCTCTCCGACCTGGACGCC
>N_4366
TCAAGGCCGCCCAGAAGAAGCTGGCCCAGTACCGCCAATCG
>N_4367
GGGAACTGACGGCGGAGTGGCGGAGGAAAGCCCCCCTCACC
>N_4368
CTCCCGCGGGGAGAGGGGAGCAAGAAAAGCCCCTCGCCCTT
>N_4369
AGCAAGAAAAGCCCCTCGCCCTTGGGGAGAGGGGTTGGGGT
>N_4370
GGGTTGGGGTGAGGGGGAATCCGGCGCCCAACTGCTTGAGC
>N_4371
TCCTGAAAGAGCGTCGCGCCCGCTGGGAAGAGAAGCAGCTC
>N_4372
GCGCCCGCTGGGAAGAGAAGCAGCTCGCCAGGTTCAGGGAG
>N_4373
GAGAAGCAGCTCGCCAGGTTCAGGGAGCAGGGCAAAACCCC
>N_4374
GGGAGCAGGGCAAAACCCCGCCCAAAGGATGGCGGGACAAG
>N_4375
CCGGAGGGGTGGGTGTGGAGCTCAATTGGAGAGTGCTTTCG
>N_4376
TGGAGCTCAATTGGAGAGTGCTTTCGGGTCGCGGTAGGAGC
>N_4377
CTTTCGGGTCGCGGTAGGAGCAACACCCAGTAGGAAGGAGC
>N_4378
CAACACCCAGTAGGAAGGAGCCTACATACTGGAATGGAAGT
>N_4379
ACATACTGGAATGGAAGTATCCCTTGGGTAAGTTCCGGCGA
>N_4380
AAGTATCCCTTGGGTAAGTTCCGGCGAGGTACAATTCTCAC
>N_4381
CCGGCGAGGTACAATTCTCACGAATCACGGTGACTAAAGAA
>N_4382
AATCACGGTGACTAAAGAAACGATCACGGAAGAAGGGCTAA
>N_4383
AAACGATCACGGAAGAAGGGCTAAATAACAGCAGTACGCAG
>N_4384
AATAACAGCAGTACGCAGATCAACCCGGTCGGCAGTGTTCT
>N_4385
TCAACCCGGTCGGCAGTGTTCTGCTTGGCATGATTGGCGAG
>N_4386
GTTCTGCTTGGCATGATTGGCGAGGGGAAAACAAGAGGCCA
>N_4387
GAAAACAAGAGGCCAGGTTGCAATTCTCGATATAGAAGCTG
>N_4388
TGCAATTCTCGATATAGAAGCTGCAAACAATCAAAACTGTG
>N_4389
TGCAAACAATCAAAACTGTGCGGCGATTTTGGGGAGTGAAA
>N_4390
GGCGATTTTGGGGAGTGAAACAGATGTGCCTTCAGAGTACG
>N_4391
ACAGATGTGCCTTCAGAGTACGTCTATTATTGGCTATGGTC
>N_4392
CAGAGTACGTCTATTATTGGCTATGGTCACAGTACGAGCAA
>N_4393
TATTGGCTATGGTCACAGTACGAGCAAACACGCCGTGGGAG
>N_4394
CAAACACGCCGTGGGAGTAGCGGAAACAATCAACCTGCTAT
>N_4395
AACAATCAACCTGCTATGAACAAATCGATTGTTGAGCGACT
>N_4396
TGAACAAATCGATTGTTGAGCGACTTCTATTTCCGATGGCT
>N_4397
GACTTCTATTTCCGATGGCTCCCCTTGAAGAAATGAAAGAG
>N_4398
CTTGAAGAAATGAAAGAGATCGTTCGATTAGTCGAATTCGC
>N_4399
TTCGATTAGTCGAATTCGCTCTCAACTTAGCGACTGAGCAA
>N_4400
CAACTTAGCGACTGAGCAATCAACAGCGATCAAGTACTCCC
>N_4401
TCAACAGCGATCAAGTACTCCCTCGCCCAAGCCGCCGCCCA
>N_4402
CGCAAAAACATCCTCAAAGCCGCCTTTTCTGGCCAGCTCGT
>N_4403
GTCCCGCAAGACCCGGCCGACGAACCGGCCAGCGTGCTCTT
>N_4404
GACGAACCGGCCAGCGTGCTCTTGGAGCGCATTCGCGCCGA
>N_4405
CATTCGCGCCGAGCGGGCAACACGCAAGGGGACAACCAGCC
>N_4406
CGCAAGGAGACGGACTGATGCAACCGTACATTCCGAACATA
>N_4407
CGTACATTCCGAACATATTGCCTCTTGGCAACCTCGATTTC
>N_4408
CCTCTTGGCAACCTCGATTTCGCACGGCTGATTTCTTGGAT
>N_4409
CGATTTCGCACGGCTGATTTCTTGGATCGGACCGGCTAACG
>N_4410
CGCGATACGACGGCCTGCTGCAAAGCGTGGTCAATCCTGCG
>N_4411
TGGTCAATCCTGCGGTGATGCTCTCGCCGCTAACCCAGCGC
>N_4412
GCCGTGCTTTCATCAAAGATCGAAGGAACGCAGGCCACTGT
>N_4413
TTCGAGGCCGGCCTGGAATTCGAAAGCGAGAAGGTCAAGGA
>N_4414
GAATTCGAAAGCGAGAAGGTCAAGGACATCCAGGAGATTGT
>N_4415
TCCAGGAGATTGTGAATTACCGCAAGGCGTTGGCCATGGCG
>N_4416
CAAGGCGTTGGCCATGGCGTCGGAATTCCTTGAGCACCGCC
>N_4417
TGGCGTCGGAATTCCTTGAGCACCGCCCGATCACGCTGTCG
>N_4418
TCACGCTGTCGCTGCTGCAACAGATGCATGCCGTCCTGTTG
>N_4419
ATGCATGCCGTCCTGTTGGACAGCGTCCGCGGGGCCAACAA
>N_4420
CCGGGTGAGTTCCGCCGCGACCAGAACTGGATCGGCCCCGC
>N_4421
CGGTTGCACCATCGAACAGGCGAGCTTTGTCCCCCCCTCGC
>N_4422
CGAGCTTTGTCCCCCCCTCGCCCCTGCAGTTGCTCGATCAT
>N_4423
CCCTCGCCCCTGCAGTTGCTCGATCATCTTCAGACTTGGGA
>N_4424
CATCTTCAGACTTGGGAAAACTATCTGGCTGTCGATGACGT
>N_4425
CTGGCTGTCGATGACGTGGACATTCTGGTGCAGACGGCGGT
>N_4426
TCTGGTGCAGACGGCGGTGGCACATGCGCAGTTCGAGCTCA
>N_4427
ATGCGCAGTTCGAGCTCATTCACCCCTTCAAGGACGGGAAC
>N_4428
ACGGTCGTATCGGTCGTCTGCTCATCCCGCTGTTTCTGTAT
>N_4429
GTTTCTGTATCAGAAAAGGGCGCTTGGCAGCCCCATGTTCT
>N_4430
GCGCTTGGCAGCCCCATGTTCTACCTGAGCGAGTATCTGGA
>N_4431
CCTGAGCGAGTATCTGGAGGCACACCGTGACCAGTATTACG
>N_4432
GCACACCGTGACCAGTATTACGGGCGGCTGCAGGCCATCAG
>N_4433
GCCATCAGCCGGGGTGATGACTGGACAGGGTGGGTGGCTTT
>N_4434
TGACTGGACAGGGTGGGTGGCTTTTTTCCTCGAAGCGGTGA
>N_4435
TTTTTTCCTCGAAGCGGTGACCGACCAGGCTCGGGCCAACA
>N_4436
GGGCCAACACTGACCGGGTGCGCGCAATCCTGGCGTTATAC
>N_4437
CGTTATACGAGGAGATGAAGCAGCAGATTACGGTGCTAACC
>N_4438
GCAGCAGATTACGGTGCTAACCCGTTCGCAGCACGCAATAA
>N_4439
CCGTTCGCAGCACGCAATAACGGTGCTTGATACACTATTTG
>N_4440
TGCTTGATACACTATTTGATCGCCCCATTTTCCGCTCCAGC
>N_4441
CGCCCCATTTTCCGCTCCAGCGATTTTGTCGAACGCTCCGG
>N_4442
AGCGATTTTGTCGAACGCTCCGGCATCCCAAAGCAGACGGC
>N_4443
AACGCTCCGGCATCCCAAAGCAGACGGCCTTACCCTTCCTG
>N_4444
CCCAAAGCAGACGGCCTTACCCTTCCTGAGAACCTTGCGCG
>N_4445
CCTGAGAACCTTGCGCGATGCCGGTATCCTGCATGCATTGC
>N_4446
CCGGTATCCTGCATGCATTGCGCGAGCAAAGCGGACGCCGG
>N_4447
TTCTGGCATTTCGCGAACTGCTCAACCGGGCGGAAGGGCGG
>N_4448
GGGCGGCATGTGCTTTGAGTCCGATCCTGCATACACAAGAT
>N_4449
TACACAAGATGATTTTGTGTCCTGTTAATCTTGTTTTGTCG
>N_4450
TCCTGTTAATCTTGTTTTGTCGGACACAAATAAGATTGATA
>N_4451
GGACACAAATAAGATTGATACTCCCCCGCCGGACACAAACA
>N_4452
ACTCCCCCGCCGGACACAAACAGACGGCAAAGGTTGCTCGT
>N_4453
CAAACAGACGGCAAAGGTTGCTCGTCCGTTCAGCGGGTATG
>N_4454
TCGTCCGTTCAGCGGGTATGCTGTTCACTAACGATCAAGCG
>N_4455
AACGATCAAGCGAATTGAGGCACCGGGGATACCACGCCTTG
>N_4456
GGGATACCACGCCTTGAGTGCCGAACGGGAGATATAGACGC
>N_4457
AGATATAGACGCATGACCAGCAGTGCCCTCATCCAGAAAGT
>N_4458
GGAATTTCTGCCACACCCTGCGCGACGACGGCGTGGGGTAT
>N_4459
GACGACGGCGTGGGGTATGGCGATTACCTTGAACAGCTCAC
>N_4460
GGTATGGCGATTACCTTGAACAGCTCACCTACCTGCTCTTC
>N_4461
CAGCTCACCTACCTGCTCTTCCTGAAGCTGGCGGACGAATA
>N_4462
CGGACGAATACGCGCAGGAGCCGTACAACCGGGATACGAAG
>N_4463
CAACCGGGATACGAAGATTCCGAAGGGGTTCGATTGGGCCT
>N_4464
CCGAAGGGGTTCGATTGGGCCTCGCTCCGGGGCAAATCCGG
>N_4465
TCGCTCCGGGGCAAATCCGGCGAGCCGCTGGAGGCGCACTA
>N_4466
ATCCGGCGAGCCGCTGGAGGCGCACTATCTGGCCATTCTCC
>N_4467
ATCTGGCCATTCTCCATAAACTGGGCACCGAACCCGGCATG
>N_4468
TGGGCACCGAACCCGGCATGCTGGGGGCAATCTTCTTCAAG
>N_4469
GGGGGCAATCTTCTTCAAGGCCCAGAACAAGATTCAGGACC
>N_4470
GAACAAGATTCAGGACCCGGCCAAGCTGGCCCGCCTGGTGC
>N_4471
CGCCTGGTGCAGATGATCGACGCGGAGAAGTGGGTCGGCAT
>N_4472
GAAGTGGGTCGGCATGGATACCGACACCAAGGGCGATCTGT
>N_4473
ATGGATACCGACACCAAGGGCGATCTGTACGAAGGTCTGCT
>N_4474
GAAGGTCTGCTGCAGAAAAACGCGGAAGACACCAAGAGCGG
>N_4475
AACGCGGAAGACACCAAGAGCGGCGCGGGCCAGTACTTCAC
>N_4476
TCTGATCGACGCCATGGTGGCCTGCATCAGGCCGGAGCCGC
>N_4477
GCGGTTTTTTCCTCGGCGCTCACAAATGGCTCACCCGTGAA
>N_4478
GGAATACGCTGGACAAGAAGCAGAAGGAGTTTCTGCGGCAC
>N_4479
GGAGTTTCTGCGGCACAAGACCTTTTTCGGCAACGAGATCG
>N_4480
ATCGTCCCGAACACCCGCCGCCTCTGCCTGATGAATCTGTT
>N_4481
GCCGCCTCTGCCTGATGAATCTGTTCCTGCACAACATCGGT
>N_4482
TCCTGCACAACATCGGTGAACTGGACGGCGAGCCGACGGTT
>N_4483
GACGGTTGACCGTTCCGATGCCCTCATCTCCGAGCCGAAAC
>N_4484
CCCTCATCTCCGAGCCGAAACAGCGCTTCGACTATGTGCTG
>N_4485
CTATGTGCTGGCCAACCCGCCGTTCGGCAAGAAGAGCAGCA
>N_4486
AGCAGCATGACCTTCACCAACGAGGAAGGGGAGGAGGACAG
>N_4487
AACGAGGAAGGGGAGGAGGACAGGGACGCCTTGACTTATGA
>N_4488
GGGACGCCTTGACTTATGAGCGCCAGGATTTCTGGGAAACC
>N_4489
CGCCAGGATTTCTGGGAAACCACCTCCAACAAGCAGCTCAA
>N_4490
CAACTTCCTCCAGCATATCGCCTCGATGCTGAAAGAAACCG
>N_4491
GCTGAAAGAAACCGGCAAGGCCGCCGTGGTGCTACCCGACA
>N_4492
GTGGTGCTACCCGACAACGTCCTCTTCGAAGGGGGGGCCGG
>N_4493
CGTCCTCTTCGAAGGGGGGGCCGGGGAGAAGATCCGGAAGA
>N_4494
GGGGGGGCCGGGGAGAAGATCCGGAAGAAGCTTTTGGAAAA
>N_4495
AAGAAGCTTTTGGAAAACTGCGACGTCCACACCATCCTGCG
>N_4496
CACCATCCTGCGCCTGCCCACCGGCATCTTTTATGCCCAGG
>N_4497
TTATGCCCAGGGGGTGAAGGCGAACGTGGTGTTCTTCGACG
>N_4498
GTGAAGGCGAACGTGGTGTTCTTCGACGCCAGGCCCAAGGA
>N_4499
TTCGACGCCAGGCCCAAGGACGGCACCATTCACACCAAGGG
>N_4500
ACCATTCACACCAAGGGGATCTGGTTTTACGATCTTCGCAC
>N_4501
ATCTGGTTTTACGATCTTCGCACCAATAAGCACTTTACGCT
>N_4502
GCACCAATAAGCACTTTACGCTGAAGACCAAGACGCTCAAA
>N_4503
CTTTACGCTGAAGACCAAGACGCTCAAATTCGACGACCTTC
>N_4504
GACGACCTTCAGGATTTCATCGCCTGCTACAACCCCGACAA
>N_4505
ATCGCCTGCTACAACCCCGACAACCGGCACGAGCGCACCGA
>N_4506
GACAACCGGCACGAGCGCACCGAGACCGAGCGCTTCAAATA
>N_4507
GAGACCGAGCGCTTCAAATACGTCTCCTACGAAGAACTTAT
>N_4508
CTCCTACGAAGAACTTATGGCCCGGGACAAGGCCAGTCTCG
>N_4509
CCAGTCTCGACCTCTTCTGGCTGAAGGATGACAACCTGGAT
>N_4510
AGGATGACAACCTGGATAATCTGGATGAACTCCCACCGCCT
>N_4511
ATCTGGATGAACTCCCACCGCCTGACGTCCTGGCGCAAGAG
>N_4512
CATCGAGCACCTGGAAGCGGCGCTGAACTCGTTTCGTGATG
>N_4513
TGATGTGGCTGCCGCGCTGGCGAACCGTTAATTCTGAAGGA
>N_4514
GCGCTGGCGAACCGTTAATTCTGAAGGAGAGTAGATGAACC
