# Supplementary material for: EnDeep4mC predicts DNA N4-methylcytosine sites using a dual-adaptive feature encoding framework in deep ensembles
Source: Genome Res. 2026 Mar;36(3):589–99. doi: 10.1101/gr.280977.125 (PMC12951953; doi:10.1101/gr.280977.125)
Supplement: Supplement 1 [file Supplemental_Code.zip › Supplemental_Code/EnDeep4mC-main/data/4mC/4mC_G.pickeringii2/train_pos.txt]

>P_1
TACCTTGATGCCGAAGTGGTCAGCCACGTATTTCTGAATCA
>P_2
CTCCGGGGAGAAGACCACGGCGTTCACGGCGCCAAAGAAAT
>P_3
TTGGTCTGCCCCTCGAACTGCGGCTGAGGGATCTTGACCGA
>P_4
CCGAGAGCCACCGCAAGGTCCGGGAGATCTTCGGCGACGGC
>P_5
CTGGTCCTCCCCTCCAAGTTCCCGAACCTGCTGGTGAACGG
>P_6
TCCTCCGGCATCGCCGTCGGCATGGCGACCAACATCCCCCC
>P_7
CCAAGATCGCCGAACTGGTGCGGGAGAAGAAGATCGAGGGG
>P_8
GCTGAATAAGATGGGGCTCGCGCTCCCGGCCATCCACGATC
>P_9
TTCTCCTTCAGCTCCCGCAGCTCCCCCACGATTATGGCGAG
>P_10
CGGGGGAGGGTCACCCGCAGCGGTCCCCCCGTCTCGTCCAG
>P_11
GCCACCGCGCCACCATGACGCAGCTGAGGCCGGCGGCATCC
>P_12
TGTCGAGCCGCTCCTCGCCGCGCCACCGCGCCACCATGACG
>P_13
CCGCCTCCGCCCCTCCGGTGCAGGAACGGTTCGAGCGCCGC
>P_14
CAGCTTCGGATCACCACCGGCGGGAGCCCGGCACCCCTCCT
>P_15
AGGATTTCCACGGCATCCTGCGGGAAAATATCGGCAACATC
>P_16
CGACGAGAGGGGAGGATTCGCCGGCGTGGTGATGTCCATGC
>P_17
CGGGCATAACCCGCCAGTTCCTGGATCGCCACGGCCGTCAT
>P_18
GTGATGATGACCGCCCACGGCAGTGAGGACATCGCCGTGGA
>P_19
TACATCTCCAAGCCATTCTCCTCCGACGACATGAAGAAGCG
>P_20
GGAGCGGGAGCTGCGGGAAGCGGCCGAGCGGCGGACCCGGC
>P_21
AACTTCTTGTGCTGCCGGCGCCGTTCATAGTAGGATTTAAA
>P_22
AGTTCGAAGATGTCCTTGCGCATGAGGGGCTCGCCGCCGGA
>P_23
TCCTTCGAAGGGGTCGTGCGCGCCGCCGAGATCTTCCGCCG
>P_24
CGACATTCTTGGTGTCGACGCGGCGATCCTCTTCTCCGACA
>P_25
GCTCATCGGCTTCGGCGGCGCGCCCTTCACCCTCGCCTGCT
>P_26
GCTGCGACAGCCGGTGCACGCAGTCGACCATGTGGATGGCA
>P_27
TTGACCTGGTTGGAGTCGCGCAGCACCCCGTTCAGGCGGCC
>P_28
CACGCGGCTGGGGTTTGCCACGAGAACCCCGAGGAACTCCT
>P_29
TGGCAGTACTACGTTAAGAGCCGCAAGGCCGAGGCCTACCG
>P_30
CCCGCCCCGTGCCGGTGGCGCGATCGAACTTCTTCCGGGAG
>P_31
GCGCAGCCCCGCATCGCGAGCCCGCTCCTTGCACCCCTCCA
>P_32
GTCGGGTCCCAGGTTCTCGGCGTCGACACCGATGATCATGT
>P_33
TGAGGGTGTCGATGGGCCAGCGGTAGCCGTCGATCTCGATC
>P_34
GGAGGGGAAAAGACGATGAACGGTAACAGCATCGGGACGCT
>P_35
TTGATTTAACTCATATTATTCGTTTTAAAAAAATAACCTCC
>P_36
GTATGTCGACATGCTCGCCGCCGGGATCATCGACCCGACCA
>P_37
GATGGAGCCGTCGACGCCGGCGTTCTGGGCAATCTGGCGGA
>P_38
CGGCAAGGAAGGGGTCATCACCGTCGAGGAAGCCAAGGCGA
>P_39
CAAGGACCACAAGGAGATCGCCCAGGTCGGCACCATCTCCG
>P_40
GTCAAGGTGACCCTGGGCCCCAAGGGGCGCAACGTGGTCAT
>P_41
GGTAAAAATCAAGTCATTCGCGGAAAAATTTTTCGGAGGAC
>P_42
CACCTTCAAGCCTGCCGCCGCGGAGACGATCTACATCATCC
>P_43
CAATCCGAAGAAGAAAAATCCGGCCAGCACCATGCCATCCT
>P_44
TCCCGGAAGAGCTTCTCCCCCGCCGGGGCGGCAAGGGCGGT
>P_45
TTCTGACCCCCGCCCCGCACCGGCCTTGCATTTTCCCCCCG
>P_46
GCCGAGATCTCGGGGAAACTCGAAAAGGTCCGCTGCGTCCG
>P_47
TTCTACCGCTCCCTCATCGGCGTTGCCCCGGACCCCGACGG
>P_48
CCTTCGACGAGAACGAGCTGCGGCGGCTCTCCCCCACGGTG
>P_49
AGGAACGCCGCGAGCCGCCGCAGCTCCTCCATGAGCGCCTC
>P_50
TGGTGAGCTGCCCCATTGCGCGGGATTTGCCTGAAGCGGCC
>P_51
TGCGGAGATACGTCTCGATGCCGGCGCGAATCCCCTCCCCC
>P_52
GCTCTTCTCCCACCCCCAGGCTGCACCACTGGAGCGGCTCC
>P_53
GCACGCCTCCTCGTCCACCACCGCCTTGCCGTCGACGATGG
>P_54
GCCCTCTCCATCGTCGACGGCAAGGCGGTGGTGGACGAGGA
>P_55
ACGGATCGGCCACCCGGGCGCCGTGGAGGTGGACGATGTCG
>P_56
ACGACACCTACCCCCACGTGCGGGAGGGGGTTGCCGGCTGG
>P_57
CGAAGAACTTCTCCCTCTCCCAGATGGAGCGGATGGTCGCC
>P_58
GGTGGCGGTACTGGCGCCGGCACGGCTGGGCGCAGCGCCCC
>P_59
GATCTCCTTGGCTCGGGCCGCGGCCTCGGCCCGCTTCCGCT
>P_60
AAGGTGATCCGGTCGCCGCGCACGCTCCTGATCTCGCCGAG
>P_61
GGTGCGCGCCGGCTCCAGCGCGCCCAGGGGGAAGGTGGCGG
>P_62
GTGTCGATCCCCGGCTGGCGCAGCAGGACCGCATCCCGCAG
>P_63
TCACGGCACCTGGCCCACGGCGTCGGCGGCCCTGGGGCGGG
>P_64
TCCAGCTTCCCGTCGTCGCGCACGGAGGAGACCTCCGGGTT
>P_65
GGGAGCATCTCCGCCGCCGGCGGCTTCCTGATCCAGTCCCT
>P_66
ACGAGCTTATCTGCCTCCCCCTGAAGGTGGCGGGAGGGGAC
>P_67
GGATCGCCCGGGCCGGGGCGCCGTCCCCTCCCGCCACCTTC
>P_68
TCTCCACCGCGATCCTGCCGCCGTGGAGTTCCACGAATCGC
>P_69
GAATTGGCCCGTTCCCGCCGCAATCGCCGCCCCTGCTCCCT
>P_70
AGGCTTACGGTCAGTATCGGCATCGCCACCTTCCCCGGCGA
>P_71
TGGCTGATCTCCATGATCCGCCCCAAGGGGTTCTTCACCCG
>P_72
GGCCCGAGGCGACGGCGCGACGCTGGTGGAGGCCCGCCCCC
>P_73
GGGCCTCCACCAGCGTCGCGCCGTCGCCTCGGGCCGCGGCG
>P_74
AAGGGGACGGTGGAGTACGGCGTGAGCCTCTACCTGCGGGA
>P_75
GAAGATCCGGCCGCCTGCGGCCTGCGGGAACTGACGGAAGA
>P_76
CACGTCGATCACGAGTCCCTCGAAGAGGGTGGTTTCGTTGC
>P_77
ACGGCCTCCCCCCGCACCCGCAAGGAGGCGGCACCGGCCGC
>P_78
GTCCTGGTGAGGATCTCCCGCAGGACCCCTTTCATCTGTTC
>P_79
GCGTTCTCGGTGCACCAGCGCAGGAAGGCGATGGCCGCCTC
>P_80
GACCCGGCGGAGCTCCTCCTCGTCGACCCCCTCCCGGGCCA
>P_81
ATCCGGCGGGGAACACCGTGCGGGAATCGGTGCGGGACGGC
>P_82
GGGCAAAGCCGGTCCGCTCTCCGCCGAGGGAGATGGCGAAC
>P_83
TGCCTCACCGCCACTGCCGCCGTCGCCGCCCCATCCCCCAT
>P_84
AACGCAGGGGAGAGACGGCGCCGCACCTTCTGCTCTCTCCC
>P_85
AAGTCGGCGCCGGGACGCCGCGGAAACGGGTGATACCGTGG
>P_86
TTCATACATAGTATACCCCGCCACATTGTGCTTCGCAACAA
>P_87
TCCTGCATCGCCGCGAAATTCGAGACCCAGATGAAGGAGAC
>P_88
GCTTTTCAGTGTGTCGTGTGCGGCATCTCGTGCCGGAAAGG
>P_89
GACGACAAGATCATCAACCGCGCCAACAAGGAAGGGGTCCC
>P_90
GGACCCCTTCCTTGTTGGCGCGGTTGATGATCTTGTCGTCC
>P_91
CCCGGGGACTCAAGCAGATACGGGAGCGGGGGGGGATGACC
>P_92
ATGACGATGTCCATCACCACCAGATCGGGGCGGAGAAGCGC
>P_93
GAGAAGAGCCACGGCACGCTCAGGATCGGCGCCGGGGTTCC
>P_94
GATCGCCGAGGGGCTCGACGCAGCCGCGGCCGCGGCGCTGC
>P_95
CCACACGGTCAAGGGGTCGGCGCGCCTGCTGGGCTACGACG
>P_96
CCGACGACCGCACGCGCATCCGGGAGCTGATGCGCAACGCC
>P_97
TGCGCATCAGCTCCCGGATGCGCGTGCGGTCGTCGGGGTCG
>P_98
GGTAAATGACCGACAAGTCCCGCTACCTCGATATCTTTCTG
>P_99
AAGGCGGTGGATGCCGCCGGCGCCCTCGTCGACAAGGTGCA
>P_100
AAAGCGCTTCGCCATCGTCGCCCAGGAGGTGAAGCGCCTCG
>P_101
CTGATCCGCGCCGCACACCACACGAAGGAGCTGGCATGTTC
>P_102
GCGGGGGACGCCAGAAGTTTCGGCAGGTCGAGGAGGAGGAC
>P_103
GTGCCGGAGATCATCACCGGCATCTTCAACCTCCGGGGCGA
>P_104
ACGGCGGGAGCTGCGCAACGCCCTGCGGACGCTGGAACGGC
>P_105
GAGGAGCTCGCCGAGGAGCGCCGCGGCCCCGCCGTACTCCT
>P_106
GGATTCGACGTGATCTTCTGCCGCAACGTCATGATCTACTT
>P_107
CCGAATTCCACGAGCCGCCGCGCCTCCTCGCCGACCTGCCA
>P_108
GGAGCCGGGAGAGCTCGCCGCGCGCCCCGGCATAGCGGAGC
>P_109
TGCGGCCGAAAAATGCGCCACGGCCACCGTCCGGACCATGG
>P_110
CGCCCGGCACGCCGTCGCCGCCGAGGTCCGGCTCTACGACC
>P_111
CACCGAGCAGCTCGGCTTCGCCGGCCGCGGCGAGGGGATCG
>P_112
CCTTCCATCCCGGAGATGCGCACCAACATCGCCGCCGACCT
>P_113
GCCACCATCGTCGCCCAGCGCCCGAAGCTCGCCCCTTCCAT
>P_114
TCACCGCCGACATCCTCTCTCGGGCCGCCGCCATGGCCGCC
>P_115
CCGAAACCGGCGCAGAATCGCCGTTTCGACGCACCATATCC
>P_116
CGTCGTCGAGGAGGGTCCGGCAGTCGAGGAGGAACCGTCCC
>P_117
CGAAGCGGAACTGGCGGAAGCGGCGGTAACGGCCCGGATCG
>P_118
TTCCCAAGGTTGATAAAATCCTCGAATGGCCCGGGCTCCGG
>P_119
CGTAGAACTCCTCCACATCGCGGGGGGAGAATGAGGTTACG
>P_120
GCATCAGCCGCACCCCGATCCGCGAGGCGTTCCGCCAGCTC
>P_121
GGATTTCATCGAGATCGCCACCGGCCGGGAGCACCTGGACC
>P_122
TCCAGTGCCCCACGTCGAAGCAGTGCCGCAGGCGGGGGTGG
>P_123
CTCCAGAGTCCGTCCACCACCAGGAGTTTGGTGTGGACGAA
>P_124
CTATCCCGCCATGCTGGAGGCAATCGCCGGCGCCCGCCGGT
>P_125
TCTTCTTGTATCGCAAAACGCGCCGCCGTTCAACGGTGGAG
>P_126
GCCGCGGAGTCGTTCAACGACGCGATCCTCAACCTCGACTT
>P_127
TCCTATAATGAGAAAAATTTCCCCATCAACTCCGGCCCCCC
>P_128
GGCCTCGTCAATGCGGTGCTCCGCCGGGCCGACCGGGAGCG
>P_129
GGCCGACCGGGAGCGGGATGCCGTCGCCTGGCCCGATCCGG
>P_130
CAGCGGGGCGCGGAGTACCGCGCCGCCAGGTATCCGGCCGG
>P_131
AGCCCCGAGCAGGGGGCATCCACCAGGATGCGGTCGAAGGC
>P_132
TCGGGGCTCGGTGTCCTGCGCCGCAACCCGGAGGGGAAATG
>P_133
GTCATCATGCTGACGAGCCGCGAGGACCGGGAGACCAAGAT
>P_134
TCGGTGATGGAGAGCTTGCGCAGCAGCTCGTTGGTCCGCTT
>P_135
GACGAAATCCTTGAGCCGCGCGCTCTTGACGTTGTAGTACC
>P_136
TGCGCCGCCGGGACCTCCCGCAGTGCCTCCGGCGAGAGAAG
>P_137
CTCATACTCGTCCATGAGCGCCGTGCCGGGATGGCGCAGTT
>P_138
GAGGGGCGAAGTCGTCCTCGCCGAGGACGCCGCAGAGCCGC
>P_139
TCCCTGGAGTCGTTCCGGACCTACCACCGGGAGGAGGCCCA
>P_140
GCTCCGCCCCTCGGGGAACGCGGGGCCCCTGGTCACCTCCC
>P_141
CGATCTCCCGGATGCCGCCGCGGCCGAGCTTGATGTTGTGC
>P_142
GGTGGAAGTAGGAGGGGTCGCGGCTGAGGATGTTGACGAGG
>P_143
CCTGGTGGGCCCATGAACCGCATCGACGAGTTCGCCCGCCG
>P_144
CCGGAGGGGATCAGGGTCCGCAACCCCGCCTTCGACGTCAC
>P_145
CCTTCGCCAGCACTGCCACGCTGTAGGTACCGATCTTGTTG
>P_146
TTGGTATTTCATGGAAATCTCCGGAGCGTTAGAGTTGGGCT
>P_147
GTGAACCTGGCCGGCACCTGCGGCATCTCCGTGCCGGCCGG
>P_148
GGGATGTAGTACTCCTTCGGCAGCCCCAGCTTCATCCCCTT
>P_149
ATGTAGGCGTTCACCCGCGGCTCCACCGCCTCGATCCGGGC
>P_150
AGAATGCGCTTCTCAACGCGCCGGACCGGGTGGAGGACTTC
>P_151
GCGGCTGAAGAAGTGCAACGCCCTCGACTTCGGCGACCTCG
>P_152
GAGATCCCCGCCGGCGACCACGGCGGCGAGGTCCTCGCCAA
>P_153
TTAAAAAACCTCAACCCCCCCCAGAAGGAGGCGGTCCTCCA
>P_154
TTCATTTGACAGGGGGAGCGCCGGACTCTATCCTGAACTCC
>P_155
GGGGATCAGCTCCCGCGGCGCCGAAAGGGTGCCGACGCCCT
>P_156
CATGCTCCAGCCGGGCAATGCAATTATACCCCACCGGGAGC
>P_157
GAGAGCGAGGCGTCCATCCGCCGCACCATTGACTACGCCCT
>P_158
GCCGACGCCATCCTCCGCTACGGCCACTTCCTCTCCGACGA
>P_159
GCCCCCTACCTCTTCGCCGGCGGCGGCGTCCTCTACAACGA
>P_160
ATCACGGTCTACCTCTGGCGCGGCCGGCTCTATGCCTTCGA
>P_161
ACCGTCGCCGACTTCATCGGCTACCGCAACCCCGACCACTT
>P_162
AGGTTCGATTGCATGTGAGTCAGTTCCTCGAACGCCCGAAG
>P_163
CGAGGGTGCGGCTGAGGGAGCGGTCGCCGCGGAAGCGCCGG
>P_164
ACCGACCGGAAGGCCGCGCGCAGCACCTCCCGCGCCGGGAG
>P_165
GCGGCCGCTCCGCTCTGAAGCTGCACAAAAAAAGAGGGCTG
>P_166
ATGGGGCTTCTGGAGCGCAACCCCCGCTTCTCCCTCAACCT
>P_167
ACCGCCATCGCCACCCGGCGCAGCTTCGGCAGGGGGGAGAC
>P_168
TACTGGAGGTCGAGGAGCCGCCGCTCGCCGCCGGCAAGGAA
>P_169
GTCTTCCTTGATCCGGGTCGCTGCCTCCTTCACCTTGGCCC
>P_170
GTTGTGGGCGCAGCCCAAGGCGGAAAGGGCCAGGGCGGCCA
>P_171
GGCATCAGCCGCTACCTCGGCAAGAGGGAAAAGGACCTCCT
>P_172
CGGAAGGCGACGGCCCCGTACTATCACCTCTTCGACGACAT
>P_173
ACCGGGGGCTTGAGGAGCCCCACCATGTCGTCGAAGAGGTG
>P_174
CGGTGTCGCAGCCGGTGTCGCAGCCGGCACCGGCCCTTGCC
>P_175
TTTCTCGGCTTGAATTCGCGCTGTTTCATGGTTCCTCCCGG
>P_176
GGAGGAACCATGAAACAGCGCGAATTCAAGCCGAGAAACGT
>P_177
CAGAAGTCGTGATAGCGCAGCGGCCACCAGTAGCGGTAGTT
>P_178
TTCTGCCCCATGTCCGACGGCGTCGCCGCGGTGATCCTCAC
>P_179
AGGCTTCGAAGGGGGGCTCACCACGCGAAAGTATGCTTCCA
>P_180
GGAGTCGTCCGCGTAGGCCGCGTTGATCTGGGCAAGCATCT
>P_181
GACAGGACCGGCCCAAACCACCGCCACGGAGACTCCCCATG
>P_182
AGCGAGGTCCTCTCCAGCCGCGCCCGGGAGGGGGAGCCCCT
>P_183
CGGCGGCCGCCGGTCAGGAGCGGCACCTCCAGCGCCACCCC
>P_184
GCGGTGGAGGCGGTGAACCGCGGCGCGGCGATGCTCCTGGT
>P_185
TTGTGAAGTACCGCCGTCACCAGGAACGGGTCGATGAAGCT
>P_186
GGAGAACCGCTCCCGCACCGCCGTGGCCCGGAGCCGCCAGA
>P_187
TACGCCGACCTCTCGCGCCTCATCCAGCAGTACGAGGCGGA
>P_188
GGGGAGGAGCGGGTCCGCTACGATGACGACAACGCCACCAG
>P_189
AGTAACATTGAGTCAACAAGCGAGAGGAGGAATGAACCATG
>P_190
CCGAGGCTCATACTCTAGCGCAATCGGCACGCAAGTCAACG
>P_191
GGTGAAGGAGGTCATCATCTCGACAAAACAGCAGGAGAGCC
>P_192
CCGGCGGCACGCCTCGTCCACGCAGGCCACGTCCTCCAGGC
>P_193
AAAACTTTTCCCGCTCCCGGCGGCACGCCTCGTCCACGCAG
>P_194
TGGTAGTTGACGGTGAAATCCGAAAACTTTTCCCGCTCCCG
>P_195
TTCGGGCAAATCCTCGGCCACGCCGCCGATCCGGAACCAGG
>P_196
TGCGAGGAATTCCTTCACCGCGCCGTCCCACCCTTCGGGCA
>P_197
CCGATGATCGCCAGAAAATCCGCCACCAGCCACCCCCGGCT
>P_198
AGAGCGTCAAAATCGAAAAACTTTTTTGGGTTTAACACCAA
>P_199
GATTTCAGACTGTCAGGAAGCATGAATAAACCTTTTCGCCA
>P_200
TGGTGACGGCGTGGGCGACGCGGGCCTTCAACTCGGATTTC
>P_201
ATCTCGCTGGCCTGCTCCGGCGTGACCCGCCCGTGGAGGGT
>P_202
GGGGAGAACATCCTCGGCAGCGGCTTCTCCCTGGAGCTGGA
>P_203
GCCTCGGGTATCCTGGCCAGCCCATTGAACCAGGCGGCGCC
>P_204
TATTTTTGTATCGGGCAACGCCCCAAGATGATGTGCTCCCG
>P_205
AGCGGTAGCACTGGATGCAGCGGTTCATCTCGTGCTCGATA
>P_206
GTGGGACGCGGCCCTCGACGCCCTCATGCTGCGGATCGCCG
>P_207
CCGGTGCGGCGCTCCTGGCGCAGGAGCACGGAGCGGTCACC
>P_208
ACAAAACGGAGCATCTAGCCCGGCCCCAGTCTCACTCCTTC
>P_209
AGGCGCAGCCACCCTAGAATCCAAGGATGCAGCAAAAAAAT
>P_210
GATCTTCAGATCCTTGATCACCGTGACGGAGTCGCCGTCGC
>P_211
GGCACCTCCCGGCCGAGGAGCGTCACCGGCCTCCCGAAGGG
>P_212
TGGGCGTCCAACTCGAAGTACGCGCTCCTCGGCTCAATCCG
>P_213
TCGGTGTGGAACCCGGCCACCAGCTCCCCCTCCGCCTCGGG
>P_214
CTCCTTTGCTTCGTTCGTTGCGTGAGCGTTCACTACGACGA
>P_215
TCGAAGACCGCCACCACCGGCGCCCCCAGCAGGAAGAAGAT
>P_216
GTAGAGCGCCCCGACCAGCGCGAAGAGGAGCTGCATGGAGA
>P_217
GCCCGGTGGGGGATGGCCGACGGCCAGGTCTTCTCCCTCGT
>P_218
CCTGAACTCATCCGCCTCCACCGTTTTCTTCCGCCGGTGGA
>P_219
GTTTTCCTAACCTTTCAACTCCCTGAACTCATCCGCCTCCA
>P_220
TATTGAGGTTTTGACCGAATCATTTTGTTTGATTCCCGCAT
>P_221
CCCCGCCATGTACCCCACGGCGTAGACGTGGATCAGTCCGC
>P_222
GCCGTGACGACCCCCGCCGGCACGAGCCCCCCCATCTGGTT
>P_223
CCCCACCGCTTCCCCCGGATCATGGAGTACATGCTCCCCCC
>P_224
CCTCCGGGGGAGAGGTGCGGCGCGCCATCCTTCAGAGCGGT
>P_225
GCGGCAGCGATCCCCTGAAGCGCCAGCTCGCCTCCGGGGGA
>P_226
GCTACGGCGGGGCCAGAAGGCAGAAACGACTCGAAGATGCC
>P_227
CGTGCGGTAGAGGGAATCGACGTACCAGCCGTTCAGGAGGA
>P_228
CCACCCGGCGCCAGAGGAAGCCGGCCAGGGTCTCGTAGGGG
>P_229
AGCCAGGGCGTCTTCGAGCGCGGCAACGCAGAAATCGGCGT
>P_230
GGGACAACGTCATGATCGAGCGGCTATGGCGTTCTCTGAAA
>P_231
GAAGTCATTTAAATCGTCAGCAGTGACCTCCCCAAGAGCCA
>P_232
GCACTTGAACGAGGAATACACTCAAATACTTAAATTCCCAC
>P_233
GTCGTTGGAAATCGCGGCATCGGAAAGACATCACTAGCAAG
>P_234
AGTGAGTTTGCAAAAATGCTCGGTGTATCGCTTCGCACTCT
>P_235
AAGCACCCAATGAAAGGCCCCCCATGCCCGACCAGTAAACC
>P_236
AGACCAGTTTAATCATGATGCGTTCTCCTCTTCAGACAACA
>P_237
GCTGCCGATCACCCAGACCGCCGTCCGGGCATCGATCAGCC
>P_238
GGCCAGGGCCAGCTCCGCCACGGCAAACCCCAGGGCGAGGG
>P_239
AAGGAGTAGACCGGCACCTTCCCCCAGAGCCCCCCGTAGGC
>P_240
AACTCTCCGCCGAGACGGCGCGGCGCTGGCGGCTGCAGGGG
>P_241
CATCCTCCCCCGCAGCACCTCGGCCAGCACCTCCCGCAGCG
>P_242
ACGACGAAGCTCTTCCCCCCCGTCCCCCCGCTCTCCGGGTA
>P_243
TGAAGAACCCCGGCACCCCCCTCCCCCTCTTCGGCTCCCTC
>P_244
TCCTGGCCCTCCTGGGGCGGCGCGACCTGACCGAGGAGCTC
>P_245
GTCATGGTCGGTCCGTTTTCCGCTGGCGGCTATTCCGCGCA
>P_246
TCGTTGATCAGCTCGGCCCCCCGGTGGCAGGCGAGGTGGGC
>P_247
GCCGGTGGATCTGGAGCCGGCCCTCGCGGTGGAGGAGGCGC
>P_248
CGAGGGCCCCCCAGAGCCACCAGGAGGCGGCGACGGGAGCC
>P_249
GTCACCTACCGTGCCATCGCCCCCAACGCGGTCACCAACAG
>P_250
TCTATGACGGGAGCTTCGAGCCGGTGACGTGCCGCTGACGG
>P_251
GGATGCGGTACTGAAATTTCCGGAAACGAAACGAGAAAAGG
>P_252
CCCACGAACTGGAGGCTTCCCGCCGCATCCCGCTTGTAGAC
>P_253
CGCACCACCCCCTTCGGCAGCGGCATCCCGAGATGGTGCTC
>P_254
ACGAAGGAGTACCTCTTCCGCGGCGACGGCTTCTCCTACAC
>P_255
CGCGGCGGCCAGCGGGGGAGCGAGAGGGCGAGGAGGGCGAG
>P_256
TTGTCCACCACTTCCATCCCCTCGATCACCTTGCCGAAGAC
>P_257
CCTCGGGGGAATCTTCAGCGCCCTCGTCATCGCCGGCAATG
>P_258
GACCGCCGCTTCCTCTCCCGCGACTTCGCCGAGCGGGTGGC
>P_259
ATCCGGGTCTGGCTCACCGACGGCTACGCCCCGACGCCGGC
>P_260
CGGCCGTCTCCTGGGCGGTGCGGGAACTCGGGGCGGGGGGC
>P_261
TCGGCCCGCCCCGCCACCACCAAGATCCTGGAGGAGTTGGT
>P_262
CTCCCCCTGGCCGAGGCGCGCGCCGCCGGCACCGTTACCCT
>P_263
CGGCGCCGGCCTTCTCCCCGCGCTCCTCCCCGGGGCGTTCG
>P_264
CGACGCCGACCGGATCGGCGCGGTGGACGAGACCGGCGCGT
>P_265
CTGGAGGCGATGGCGATGTCCGGCAAGGGGCTTCGCCAGCT
>P_266
ATCGGGCACTTCTCTTACCGCCGTCTCGACCTCCCCATCGA
>P_267
CGGGTCTGAGCCGCCATCGGCGCCCACCGTACGAGGAGGAG
>P_268
GCCTTGGTCGACGAGGTGCGCGCCATACTCAAAGGGAGGCG
>P_269
CCGGCTGGGGTTCCGGGTCGCGGTGGACCTCCCGTACGACC
>P_270
TAGTATTGTCGTCTATCGAGCGATTATGTGGTTGTCAGCGT
>P_271
GCCCCGGCAAAACGGAAAACCGGCCGTTGCATCAATAACGA
>P_272
CACACACGGCACCGTTTTGGCTGCACCTACCTGGTCTGCCG
>P_273
GTAGCGGCGCTGCCCCTCGGCGTAGATGGTGTCGAAGGCCA
>P_274
ATGATCGCCACCGGCACCGACGTGAAGCCGCTAGAGGTGCT
>P_275
AATAGATTCCTCACAAAAAACAAGGCTGTAGATCTCGGCTG
>P_276
TCTCTGAACTCAGGTGCATTCACGAAATGCATTAGCCAGCG
>P_277
GCCCAAGCCGCCGCCCAACGCAAAAACATCCTCAAAGCCGC
>P_278
CTCTCGCCGCTAACCCAGCGCGAAGCCGTGCTTTCATCAAA
>P_279
CACTCAAGGCGTGGTATCCCCGGTGCCTCAATTCGCTTGAT
>P_280
AGTGCCCTCATCCAGAAAGTCTGGAATTTCTGCCACACCCT
>P_281
TGTCCTCCACCCGGGTCCAGCGGGCCACCACCGCCTCGCTT
>P_282
GGAGCAGTGACCATGGCCCACGACGAAACGCACCCCTCCTG
>P_283
CGCCTCGCCATCGGGGAGCGCCTCAACCCGAAGCTCCAGCG
>P_284
AGCTCTTCCGTGACCTCTGGCGCCGCTACTTCGACCGCCTC
>P_285
CGGAGCGGGCCGGGGAGCTGCGCGAACTCCTTGCCCGGACT
>P_286
GCCGCCTCGAAGATCGTCACCTGGATCACCTTCCCCCCCGT
>P_287
TCCTCCACATCCACAACCTGCGGCTCGACCTCTCCCTCGCC
>P_288
GTACTGGTCGACCTTCACGGCGCTGGGGGCCACGGGCTGCC
>P_289
TGGGTGAAGGCGATGATCGGCAGCGGCGGGCGGAACTTGGA
>P_290
AAGGGGATCAACCTCCCCGGCGTCCATGTCTCGGCCCCCTC
>P_291
CGGGCCGAGTACGAAAACCCCCGCGACCGCCGTTTCCACGC
>P_292
GCGGCAGGCGCTACGCCCCGCCGTCACGTTGTGCCGTATGT
>P_293
CGTTTCCTGGCGGAGGAGCGCGGTGTCCCGTGTGTCGTCAC
>P_294
GGGAGGGGAACCGGAAGGCGCAAGGTGTGATCGCCGAGGTC
>P_295
CGCCTCGCCTTCACCACCGACTCCTACGTGGTGGACCCGAT
>P_296
AACAACCCTCAAGGAAATCGCCCTTCAGTCCGATAAGATAA
>P_297
GAAGGTGTTGAGGAGATCCGCGGCGTAGCGGCGCAGGGTGA
>P_298
CTGAAGCCGCGGCCGATCCCCTCGCCGGCGCGCTGCGGAGC
>P_299
CGACCCACCAAAGGCGGTCCCGCCATCCCCCGCTGACGGTG
>P_300
GAGGTTCGTTCCGAGCCTCCCTCCAAAGATGACCTGGCTCT
>P_301
CCTCGACGAAGAGGAGCTGGCGCAGATGCTCAGCCGGCAGT
>P_302
GCCGTAGTACTTCTCCAGCGCCGCAATGAGCCGGATCTCCG
>P_303
GGCCTCGCTCCCTGGCAACGCGGAGAAGTCCACCACCTCGC
>P_304
CCCCGCCACCACGCAGAGCGCCGTCCGCTCGAAGAGGCTCG
>P_305
CATGGCAGGGGAGACGGCCGCGGCGTCAGGGCTTGATGGAC
>P_306
GGAGATCTTCATCTTCATCGCCGCCGTCTACTTCGTCCTCT
>P_307
CAGAAGATGACCATGAGAAGCGGCATCCCCCGGACGGTGTT
>P_308
CCTCGTCTATCTGGTGATCTCCGTCGTCATCACGGCGCTGG
>P_309
AAGGGGTCGGTGAAGAGCCTCAAGGACCTGGAAGGGAAGAA
>P_310
CAGATCGACTTCAGCCACACCTACTTCTTCACCGGCCAGAA
>P_311
TCGGCCAGCGTGTCGGCCGGCGGCGCCGCCAGGGCGGCCCC
>P_312
GGGCCAAGCAGTTCCTGAAGCAGCTCCTTTCACCGATGCAC
>P_313
CACAAATGGTTCAAAGATCTCCACGTGCTGAATAACGTCAA
>P_314
TGCTCCTTCTCGAAATCGCCCCGCTGGGGCGGAAAAATCCA
>P_315
AATTGCGCGGGAGAAATGTACGGCAAGGTCGTCGAAAAATC
>P_316
GAGGTCCGGGCCGAGATCCGCAGGCTCGGCGCCGGTGCCGG
>P_317
GCCGATCTCGGCGCTCCCCCCGGCGATGGGGCGGAAGAAGA
>P_318
CTTCTTCCGGCAGAAGGACCCCCCACGAAAGGGGGGCGGCG
>P_319
CCTCATCGCCGATGCCGCCGCGGCCGGCTTCGAGCCGGAGG
>P_320
TACGTGGAGACCTCCATCCACCGCAACTTCCTGAACCTCCA
>P_321
CTGCTGTAGATGTCGGCCGCCTCCCGGGCGAGGGTGAGGGT
>P_322
GTCGAGGGTCCCCTGCAGCGCGCGCCGCTCCTCGGTCCCCT
>P_323
CACCTGAAGAACGCCGACGGCGCCATCGTCACGGTCATGGC
>P_324
GCGGCTCACGGTGAGCCACGCCGTGGAACTGAACCGCTCGG
>P_325
CTGGAATCTCCAGTAAGGAGCGGCGACGGCACCAGGCCGGC
>P_326
TTTCGATGAGGGTGAAGCCGCGGTTGTTCATGCGCTGTTGC
>P_327
TACTCCTCCTGCGTCACCCGCAGGACCTCCTCAATGGTGGT
>P_328
ACTGCCACGAGCCCTACGCGCCGGAGCGGGAATACGCCGGC
>P_329
TCGGCGCGGCCGACCCGGCCCAGGCTCTCATCTTCAGCGTC
>P_330
AGCCTGGGCCGGGTCGGCCGCGCCGACGAAGTTGAAGGGGT
>P_331
CTCGTCTCCAAGGACGGCTACATCGCCGCCTTCGGTGCCAG
>P_332
GAAGAGCTCTCCGCCTTCGCCCCCATCCTGGAGCGGGGCCT
>P_333
CCTGGCGCTCGCCCGTATCGCCGCCGGGGTGGTATCCTACC
>P_334
GCAGTTTTCGTGTATGGTTACAGGGGCATCACATCGGACAT
>P_335
GCCGCTCCGCCGGAAGGCGCCCGAAGGTATGGAGCAGCTTC
>P_336
GCGGGCCCCCCGGGGAAACGCCCCACGGTCCTCGTCGGCAA
>P_337
CAAAGGCTACAAGGGAGAACCAAAGTTCATCGAGAAAACAG
>P_338
GGCTGCAAGGTGTCACTGGTCAGCACCTCGAAAGACAACTG
>P_339
CTACGAGCGCCTGGGCAAGACAGCATTCATCATGCAGGGGC
>P_340
GGCTACTGGCAGTACTTTTGCGGCTTTGAGTACTTCCAGCA
>P_341
GAGCAAGGCAATACTTCAAGCATAAAATGGTTCGAAGGCAT
>P_342
AATATGCAGCCGGTTCGATTCCAGTAATTCAACGCGCATCT
>P_343
TTTTCTCCCACTTCAGATCGCTTAACAATAGTTTTTTGTCA
>P_344
GAGGTTGTCCGACAAAATTGCGTGGAGGTTCAGTATGGAAT
>P_345
GCTTTTATCGGAGTAGGAGTCAGCCTTCATCCGCTCGACGA
>P_346
CGCGATGATCATCGAATTTTCTGGACTGCCATCATCACCGG
>P_347
AAACAAGTCAACTCCATCTGCTGTATTCCATTTTCCTGCCT
>P_348
TGTTTCTCAACCCGACCCACCTGGATCGACGATGTGAGCGG
>P_349
ATGGCATTTTTATCCAGCCTCGCAGCAGACGATAATTTCCG
>P_350
GAGAAAATCAGAAAAGAACACGAAGACAAGCAAAGGGGCCA
>P_351
TAATTCCGCTCGGAAAAAATCTGCCACCAGGAGAAAGCCTC
>P_352
GCAGCCAACACCCAGAATTTCCCTGGCATTTTCGAGGGCTT
>P_353
GATAGAACGCAAAGGTCAGGCGAAAACAACTCAGGAATCAG
>P_354
ACTGATGCGGCTCGAAGACGCCCTAAAGAGACAGAGCAGGG
>P_355
GGCAGATCAGCCTGGAATCCCTCGGATGTCTTTATGTCCCC
>P_356
AACCTTGGCCTTGAACTCGGCGGAAAAACGACGACGGCTCT
>P_357
CTTGAGGACCTTGGTGAACGCATCGCTGGTGAACTGGCTCC
>P_358
AACTCCCTCGGATCAGGCTACATCAGCAGTATATGAGGTTG
>P_359
TCGAGAAGATCGCCATGCAACTTGACCTGCACGCTGCGGCC
>P_360
CGAGTCGTCCTTGGCAATTGCTGCACCATGGTCTTAGCTGC
>P_361
CCTTCAGCAGGTGGTGGCGGCAGGAACGATACCGTGGATTT
>P_362
GCTGTCAAAACCGCGCATAACTTTCCTCAATAATTGTAGAG
>P_363
GGTCCAGAACACGTGTGACCCGCAACCCCGGCAGAGAGTGA
>P_364
CGGACAAGAATACTGAACTGCGTATAAGACTGCGAGAACTG
>P_365
AACAAGATTCTCAAAGACGTCGTCTCAAAAAAGTGGTAGCA
>P_366
GCCACCTTCTACACTTGGCGCAAGAAGTATGGCGGGATGGA
>P_367
CCTTTTCCAACCACAATCAGCAGTTTCCCGCTTTGAGCTAC
>P_368
CACAAGAACAACAACGACACCAGCCATTTCGCATCACCCTT
>P_369
CTTTAAAGGGTATCCGTTCGCGCTTTCCGCCCCGGCCGTCT
>P_370
AGAAGCTCCACCACCCTTCGCAATAACTCCACAACCTCTTG
>P_371
GAGTTCGGGACCTCCGACGACACTAACAAGAAATGACCTGA
>P_372
TCCGCAATGAGGATTGGACCCTTGTTGTACTCGCGAGCCAG
>P_373
GTACCGGTGCTCGATTCCGGCGCCCGGGGCTCAACCACCAC
>P_374
GCGAGATGGCGTGAAAGTCGCAGCCCCTATATCACGTTATT
>P_375
CGGTAAGAGGCCGCCACCCGCGGCGCCGCCACCGTGGCGAT
>P_376
CTTCGTCGATCTCCCTTTTGCGCTCCCGACGGCTGTGGCCG
>P_377
CCGCTGGCTCCTCATCATCGCGGCGTTCCTCTTCCTCGGCC
>P_378
TCACTGCAAGGTACTTGTGGCTGTCTCAGTGTCTCGGTGCC
>P_379
GGCGGTCGGTGGTCTCCGCGCCGTCGAAACGAATTGCCCCC
>P_380
AGACCACCGACCGCCACGTGCGGGAGCGGCAGGTGGGGTTC
>P_381
ATATGTTGGGCCGATAATTCCTTCAATCAATTGATTGAGCC
>P_382
AAGAAAAACCCTTTTCCGACCAAGGGCGACGTCATGGCCCG
>P_383
CTGCAGAGCGGCCGCATCCGCGGCGTGGTGAACCTCGTGGG
>P_384
TCAGCAGGGCGAAGGCGGCGCAGCCGTTGGTCAGGAGCACC
>P_385
GCCAAAGTGAACCTGAAGATCGGCTACCTTCCCATCACTGA
>P_386
CTGGTATCCGGCATGCAGCGCACTGCCGCCTTTATCGAGGC
>P_387
TAAGATAGGCCACGGCGAAACGGGCGAGGCTCACGCCGATA
>P_388
ACCCGGAGAAAGACCGCCCACGGCCGCGCCCCAAAGTTGGC
>P_389
GAAGACCGTCACGGGTTCACCCCCCAGCGGCGCCCGATCGC
>P_390
CGGCGGTGGGGCGGTCAAAGCCGGCCATGAGATTGATGAGG
>P_391
GGCGTCTTCTATACCGATAGCGCCCTCGGCGTTCTCGACCC
>P_392
CTCCTCCCTGGTCTTGCGCGCAGCGTAGGTTTCATCGACGA
>P_393
GAGGAGGGCGTCGTTGGTGGCGCTCCCGCCGCCCAGGGTGG
>P_394
ACCCGCTTGTCGTCCAGTTCCTGGAACATGAAAGGGGGGCT
>P_395
CCTCGTCCTGCTCGGTCCCTCGGGTTGCGGCAAGTCGACGC
>P_396
TGGTTCGGCCTCGGCTCCGGCAGCATCATCTTCGTTCTGGT
>P_397
CCCGTGGCCCTCAACGCCCACGCCGGATTCAGCGGCATCAG
>P_398
ATGGCCGACGACGCAGGCGGCGCTCCCCCTCAGGCACTCCT
>P_399
CGATGATGAGGGAGGGAACGCGGTGTTTGGCAGCCTCTGCC
>P_400
CCACGGCTCGTCCGTATCCGCAAGGAAGGACAATACCGTCC
>P_401
CTTCAATAATCTCCCGCCAGCGGTGGGACCATTCCGCCAGA
>P_402
CATCTCCAGTGGCGGCAGTTCCGGCAGCGTCAGAGACTGGA
>P_403
ATGGCGCCAGAGGTGCTGCGCACGGTCTCGCTCATCGACGT
>P_404
TATCTCGTGCAACTGCGAAGCGATGGGGCGATTTGGGGATG
>P_405
TGCTAGAATTCCAAAAAAGGCGGGAGGAAAAGCCATGGGGA
>P_406
GGGTGATGGAAGAGAAATTCCTCCCGCGATCCGTCATGGGA
>P_407
CGCTCCTTCTGCCGGAGTTCCGCGGTCCTAATCTCGCCGAT
>P_408
ATTATCGGCGAGATTAGGACCGCGGAACTCCGGCAGAAGGA
>P_409
GATCCTTTCCAGATCGACGGCGTATTCGGACGTAACCGTCT
>P_410
GCAGGCGGCCACATGGCCGGCGTAGTCGGGATTCTCGCCGT
>P_411
CGATAAAATAAATCGGCGAGCGGTCGCGGTACTCCCGGTCG
>P_412
CGTTCGACTGGTTCGACGCGCTGCTTGGTGATGAAGGCGTG
>P_413
GACCATCGCAAGAACGGACGCATCCACCTGGCGGTGGCACC
>P_414
CATCGATCCGGCGGTTGGCGCGAAGATTTACTCCCACATCT
>P_415
GATTACCCCCCCCAGAAGCGCCCCGCCGTTGTTGGAATACT
>P_416
CCATCAGCGTCAGATAGCCGCCGCGACGCCCCGCACCTCGC
>P_417
CCTTTCCGAAGCGGCGCCCGCCTTGGCGCCATCAGCGTCAG
>P_418
GGTTCTCCTCTGGGAAACGGCGCCACGGTTCGGCTGGATTG
>P_419
CCAGCGAGGACGGAATAGCGCCCTTCCGCTGCAATCACCTC
>P_420
GTCGTGGACCGGAAATGCCACGCTTAACAGCGTGGCGTTAA
>P_421
GGGGCGGCCTACATCGACGGCAAGAAGATCACCGGACCGGC
>P_422
AGTTCTACTCCACCGACCCCCAGGGCGCGGGCGGTTTTCAC
>P_423
AGACCCACGCCCTCGTGAGCCTGCAACGGGCACTGGGGGGC
>P_424
GTCCTGAAGCTGATCGGAGGCTGGCTCGCTCCGGTTCGGGA
>P_425
AAACAAAAGAGAATCAGCCGCTGGGAATAGCGGCGTGCAAC
>P_426
AAATTTTGGTGCTATTTAGTCTATTAAATAAATAGATTAAA
>P_427
GACCATCCCCTGGTCACCGGCGCCGACGGAGTCGAGATAAC
>P_428
ATGCTCGTCGGCAGGAATTCCGGCGTCTCGTTCGTTGCGAA
>P_429
CGGAATCACCTTCCTGATCACCTTTTCGATGATATCTTCCC
>P_430
CCTGTCGTCGATGAGTTCCGCCGGAATCACCTTCCTGATCA
>P_431
GGTTTCGCCCGCCACGGCGGCGGGGCCTTCTCCGGCAAGGA
>P_432
GAGAAGGTCCACCAGATGCGCAGCCCCTATCTCTTCGGTTC
>P_433
ATACGAGCCGGGGCGCGGCACCCAGACGATGTAGACCGTGG
>P_434
GGGCAACGCCATGGAATACGCAGAAACCCGAACAGCACGGG
>P_435
GTCCAATCATCCTGCCGGCGCCGTCCACCATCTGGGACACC
>P_436
ATAGCCGACGCCGGCGGACGCGGCGATCAGTTCGGCGCCGA
>P_437
GAATTCCTCAGCATCGTCGGCGCCAGCGGCTGCGGCAAAAG
>P_438
GGATGGTCTTCCAGGAGGCGCGGCTTCTCCCCTGGCTGACG
>P_439
TCCTGCTGCATCTGGATCCGCGTCAGCGCATCGAGCGCCCC
>P_440
GGCTCGTCATGACCACGACGCGGTCACCGAGGAAGATCGCC
>P_441
CTGCTCCGGTCCCGCGGCCGCGGCAGTTCCACCGGGACGAT
>P_442
ATACGCAAACGGCTGCTGCACCGCCCCGAAAAACTCCCCGT
>P_443
CATATTCGGCGTATCGTCCGCCGCAGTTGCCGCTAAAGAGG
>P_444
TCCACACCGGCGACATGCCCCCCGTTTCGGGGCGCGCGGCC
>P_445
ATCTTCTGGACCACCGGCAGCGGGAACTTCGCTTCGGCTGC
>P_446
CATGCGCGGATTGATCGGCACCACGACGCCCCCTGCGCCCA
>P_447
GTCTCTTTGGCCGTCATGCGCGGATTGATCGGCACCACGAC
>P_448
AGAAGGTATCGGACCGGAAGCGGTCAGGCACCACCACCGGC
>P_449
TCCGCCGGCGGATCGGGCCGCGAGAGGAGCAGCGAGAGGAT
>P_450
ACGACTCGATGACTGGAACTCCGAAGCGGCGCTCGAACTCA
>P_451
CGCCACGGGACTGCGGCTCGCGCTCCCGCCGGAGAAGCGGA
>P_452
TTCGACGTCCTGCGCATCCTCAAAGAGGCGGGAGCCACCTT
>P_453
ACACAGGGGTAGACGAGCTGCACGAGCGAGAAGCCGCGGTT
>P_454
CGGGACCGCCAGGTGGCGTGCGGCCACGGAATCGTCCGGTT
>P_455
AGATCGGGTTCATTGAATCGCCCTCCACCTTAAAATAAAAG
>P_456
ATGAAATGCTGCCGTACCTGCGGGAAGGGTTCGGTAATCCC
>P_457
GGCTTATCTTCGAAGATCGGCAGCGCCGAGGCCCTGATCCT
>P_458
TGGGATTTGCTGAATACCTTCAGTTTCACGCCGCAGTTCTC
>P_459
GCGCTTCCCGCCATATCGAGCAATAAAGCGGTCGGCGGCTT
>P_460
CAGGTCGGCAAAGCTCTTCACGTTCGGGTGCTTCTTCGGGT
>P_461
AAAATCAAGATATCCACCATCACGAACAACATCTGCGCCGA
>P_462
AATAGCGTATTTCAGCTTGTCAGCAGCGCCGTAGACCACGT
>P_463
TCGCCGTCCGGGTTGATGCTCCGGAACTCCTTCTGGATCGC
>P_464
AAGGTGATCTTTGTCACCACCTCCTGCGCCTCGGGGATCAT
>P_465
TACGTGGTTCCCTTCACCACCATCGGACAGCTGGAACGCCT
>P_466
TCGCCATCCATCACCTTGAGCGCTCCCTCGATAACCTCCCG
>P_467
TATCCCGTGCTTCCCGTCGGCGGAACCGAAACGAGCCGCTT
>P_468
CCTGCGGGGCGCATTCGCCGCGCTCTCCCCCTCCGTGGCGG
>P_469
GTAAAGGTCACCGGCGCCGCCACGGAGGGGGAGAGCGCGGC
>P_470
GAACCACGATATCCGCCCCCCACTTGATAGGACGGGAGAGG
>P_471
CCAGGCGAAAAAGAGCGTCACAGCAACGATCCCCAGCAACA
>P_472
CAGCAGGGCCACCAGCGGTACCATTTTCTTCGCGTGGTGGG
>P_473
GAAAATGGTACCGCTGGTGGCCCTGCTGTTGTTTGCAGCGG
>P_474
ATGAAGCTCAGAAATGAACACGCGAAAGTAAACCTGCCGTG
>P_475
CAGGCGTTGTCCGAAAACTCCAGGATCGTGCCGTCGGCGCC
>P_476
GTTCCTTTCCTGAAAAAAGTCGCACTCAACCGGGTCGTATT
>P_477
GGCGCTGAATTCGACCGCAACCGAAAGCGCCGTGGCGGCAA
>P_478
TGCCAGTATGCCTTCTCGTCCGGCGTCAGTTCATCCACGTA
>P_479
GTGGATGAACTGACGCCGGACGAGAAGGCATACTGGCAGAT
>P_480
GGACGCGCTTCCCTGCGACACCGTAGTCTGCACAAGCGACA
>P_481
GCAGCCCCTCCATCATCGCTCGCGAGTCCGCGAGGGGACTC
>P_482
TGCCCTTTGAGCGCCACCTTCACGAACATCTCCGGCTTCAG
>P_483
CGGTCGATCTCTACTGGGCGCGGAGCCGAGTCCAGGAGCGG
>P_484
ACCCCCGGAACCGTTTGCAGCCCATTGCGCAGATACGTGTC
>P_485
GCGGAGGTTGCATCGGTCGGCGGCTTCGAGAAGCAGTACCA
>P_486
TTGATCGAGACGTTGGGGAGCGTCACCGGCATGAACAGGAG
>P_487
CGAACGGAGAAACGAATTCTCGGCGTTGATCATGGCGGGGC
>P_488
GACGAAGATGATGAGGAGCACCAGCGGCACCACCACCTGCA
>P_489
GGAGCGCTTCCCTGACGGAGCGGTAAACCATAACCAGCAGG
>P_490
GCCGGTGAGGGCAAAGGGGACGGCCAGGATCACGTGGAGCG
>P_491
GCGGGAAAACCTGCGGGAGGCAGTGACGGAAGGAGCGCTGC
>P_492
GATAGGGATGAGTCCCGCCACGATGGTGGAAACCGTCATGA
>P_493
GATCTCCTGACTGATTTTTCCGTTCACATTACTTCCCATGA
>P_494
GACAAAGGGACTCCGTTCCGCGATCGACCGGACGGCACGCT
>P_495
CTTCATGACGGCGGGTTCTGCCGGGGCCGGGGAGCCCCTGC
>P_496
CGCGGAGCAGGCCTATGCCTCGCGACTGGAGGCGTACAAAA
>P_497
CACCACTACCCAGCGGCAGTCAGCCACGCGATCAACGGCCT
>P_498
AACCTTACCGACCTTATCGGCAGCACCCCGCTTCTGCGATT
>P_499
GAACTGGTTCTCACTCCCGGCGCCAAGGGGATGAAGGGGGC
>P_500
CGCCTGCAACGGAGTTGCGGCAAGAGAGGGACGGGCGTTCC
>P_501
GTTAAATATTGGTATAAATTCATGCATAAATTTAAGCATGA
>P_502
GTCGACTAATTACCCAGATGCCCTCCCGTCAGATTTCTTGC
>P_503
CTGAATCGTTCTTTGAAAAGCCCAAAAAGGATCGCTCGGAG
>P_504
CTCAAAGTAACCATCGAAACCGCCAAGGCGAAAGATACGTG
>P_505
GTCGCCCCGGCCTGCCAATCCGGTTGATGGTTGCTCTCCAC
>P_506
CCATGTAACTACCCCGTACTCCACAAAAACCTGAGCAATGC
>P_507
AGCATAAAATGGTTCGAAGGCATTGGAGAATACAAAATCGA
>P_508
ATGCTTTTACCCTCAAAGTCCCCCGATAAATAGATTTTCCT
>P_509
CTTTTTCTACCAAAAAAATGCTACAAAGACAACCTGATGAG
>P_510
TGCGCCGTTTCGGCACCCCCCCCAAGGAGGCGGTCTTCGTC
>P_511
CCGAACCGCTCGCGGATGAGCCCCCAGAGCCGCCGGCCGCT
>P_512
GTCTGCCGATGCCAGTTCCTCCCGAATTCCCCCTGAGAGTC
>P_513
CGATGTCGACGAAGACGAGGCGCCCGCCGTGGTTCTTCGCC
>P_514
AACCTCCTGGCTCGGCTCGGCTACCGGGGCTTCGCCCGGAT
>P_515
TCGTTAGCATGAGGCGTTTGCACAAACACAGGCTACTGCCC
>P_516
TCCGCACAGCGCCTTCGGCGCGCGGACTCGTGCATACCACA
>P_517
TCTGCCGCAAGCCATCGGTGCGGGTCCGCACAGCGCCTTCG
>P_518
GAAGATGGCAAAGATCGATGCCGCCTCGACCCCCAACAGGC
>P_519
CTGGACTGAAAGGAAGCGCACATGGAAGCACTTCGCACTGA
>P_520
CAGCTCGACATTCTCCAGCACGGTCAGCCACGGGAAAAGGG
>P_521
ATGACCAGACGCCCCCGCGGCGCCAAGGCAGAAGCGGTTCC
>P_522
CGCGAGCTCGAGGACTTCTTCAGCGAGGACGAAGCGGAAAG
>P_523
GACGCCGACAATAAGTTTTGCAGTCACCAGAATTATGTTGG
>P_524
TCACCAAGACCGCTTTCTTCCATATCCTCGATGTCAAGCTT
>P_525
GCGGCAAATTCCTCGAATATCACAAGCTCAGGACCCGGAAA
>P_526
CGCCCCCTCCAGGGCCGCCGCCGCATCGGGGACCTCCTTCA
>P_527
TCAATACCGCATCCTGGGCGCTCCTCTCCTCCGTCTCCGGC
>P_528
ACCGGGTGCCGAAGCAGAAGCGCGAGGAGCTCAAGGAGGCG
>P_529
CCGCCAGCCACCCCTCGATCCGGGCGAGCTCGCTTCCCCAG
>P_530
TTTCCCGCCGAAAAATGGTACTTAGTAAGTAAGGCTGTGCG
>P_531
GGCTCGCACAGCCTTACTTACTAAGTACCATTTTTCGGCGG
>P_532
GTCCCTCTCCCTGCGGCTTCCGTTTACGAGTCAATCCCCCC
>P_533
GAACGGCGCCGCGCAGAGATCGAAAACCATCGGGGCATCGC
>P_534
CGCGCTGCTGGCTCTTCTTGCGTTCCCCCTCGTCCTGGCGG
>P_535
CCGGGGAAGGCCGGAAAGTACCGGATGATCATGCCGGACAA
>P_536
CCGTGGCTGAAGCGTGATTCCTACAAGGATTACGTGGTGGC
>P_537
CCGCCAGGAAGGAGCATTCGCAGGCGAGGAGCGTCACCCTG
>P_538
CAGGAACAGGCCAGCATTGGCTACCTCACCGACATCGGCGC
>P_539
GCGGATCGCCTCGAAGAGCCCGCGCCCCTCGAAGGAGCGCC
>P_540
TCCCGCCACCAGCCCCGCCGCCGCCATCTTGTCTCCGTCGA
>P_541
TCCTCGGGCTCACGAACTCCCCCGCGAGGCACCCCATGAAG
>P_542
GCCAATCCCGGCGAGTTGATCGGCCGAAGCAAAATGAGCCC
>P_543
GCGGGCCTTTTTCGTATCCGCTGACTCGTGAGTCCGGGGAG
>P_544
CGATGCGCTCCCCCGCCCCCCTCCCCCCTGCTGTAAAATGG
>P_545
TCCCCGCCCCGGGACGCACGCAGCGTTGAGGAAGAAGCCGT
>P_546
GAAATCCGGGCCAAGCTCCTCCGCGTCATCGAAACGCCGGG
>P_547
CACTTAAGCTCTGAAAAACGCTGGACAAACGAAAGGCGAAG
>P_548
AAGCTGCTGCTGTTCGGCGGCGCCATCCAGCAGGCAGGCGA
>P_549
AATCACGGCACCATCAAGATCGGCGACACCTTCACCCAGGG
>P_550
CGCCACCACGCCGAGGCCCGCTGCCTCACCCTGGAGCAGAA
>P_551
GGTGATCGCCGTCCCGACCTCCGTCGGCTACGGCGCCTCCT
>P_552
CCTCAAGGCCAGATGGAGCACCGCACAGGCATACACCCCAG
>P_553
GTCGGTGGGGCCGAGCCCCCCGGTGACGACAACGGCGTCGT
>P_554
CGGCGTCCCCGCCGAGATGACGCGGATGTTCGCCGACTCGG
>P_555
CGCACCGAGGAGGAAGTAGGCGGAGCTTCCGGCCAGATCGG
>P_556
GTGGCGCTCCTTGCCGTTACCTGCTCCGGTTTCATGGCGTT
>P_557
GACCGGATCACCTTCCGCCGCAAGAGTGGCGAGCGCTTCTT
>P_558
CCCCTTCGCCCCCTGGACCGCAGCCGGAGTGCATCCCGGCA
>P_559
TTCCGCCTCCTGGAGAAGAGCAGTCACGAGCTCGCCCTCTC
>P_560
CCGCTCACCAGCATCATGAGCGGCACCGAGTTCCTCATCTC
>P_561
CCAGGCATTCCCGGTCGCCGCTGCAGTAGGGAAGCCGCTCC
>P_562
ACCGAATTCTCCAGGAGTTCCGTGAAGATCTCCTCCAGGCA
>P_563
CGTTGTCCCAGAAGATTTCGCTGCAGGGGCCGCAGGGGCCG
>P_564
AGATCTCCATGTAGCGGTCGCAGTCGCACCCCACGGCGCAG
>P_565
TGGAGCGTCTCAAGCTCACGCTGCATCTCCTTCTGGCGGGC
>P_566
TCCAGCTCCTTGAGCCGGCGCAGCAGTTCGATGCCGTTCAG
>P_567
TTGGCTTTTTCGATGAGGTGCTGCATCGGGTTGGGCCTCCC
>P_568
CCGTCCGGCCACGAGGTCGGCGTTGATGTTGTAGCTCTCGC
>P_569
CCCCTGGTCACCGCCGCCGGCGTTGCCGCCGTCCGGGCGGT
>P_570
GGGGACGGGCAATGGAGGTGCCGAGGAGGTAGTGCCCTTCG
>P_571
GCGGTCATCGTCGACGGCGACGGCCAGGTGCTCCTCACCAA
>P_572
GAAGGGGCCCCTCGTCGCCCCCGAGGCCTTTGCGCCGGGGG
>P_573
CGCCCCCTCCACAAGCTGGCCGTCGGCCCCCACCACCTCGC
>P_574
CCGGCGGAAGAGTGAAAGTCCGGTAAGCCGCTAATCTTTTG
>P_575
CGAAAAAGTCAAAAGATTAGCGGCTTACCGGACTTTCACTC
>P_576
GACATCGTCGGCCCCATCTGCGAGTCCGGGGACTTCCTGGT
>P_577
CAATCTGTTGATGCAGCGCACGGCCGAAAGAAATATCCTCT
>P_578
CACCTTTTCCCGATAAAGCGCTCCATCATCTTGGCATCGGG
>P_579
CCCCATGCTGAAATCCTCGGCGTTGTCGCAAAAGTGCTCAA
>P_580
CCTTTTTTTATGGTATCAATCGGCTATGGGCAAACAGGAAG
>P_581
GTAATCGACATCATCAGAAGCAGCAAGCCGGAGATCGAGTC
>P_582
CAGGTGGCAAGGGAGAGGAGCAGGCCCACGGCAAAGGTGAC
>P_583
GTTATGAACCTATCGTCACGCAGCAGAATCGCATAGTAGAT
>P_584
CAAACGAAAGAGACAGAAAGCGTGCGAAAGAACTGGGTGTT
>P_585
ACTCTGCTCTCGGCCTCGTGCGTGAGCGTCTCGATGCGTGT
>P_586
CGCGCTCTATCTGAGCAAAGCGGGTTATCTGATCCATGGCA
>P_587
GCGTCCGGCAGGATAAAGCTCAGGGGTAACATGACCCGCGC
>P_588
CAAAGCGTACATGGAGGTCGCATCAGCACGGAGTGCGCCTT
>P_589
TTCGACCTCGGCTTTGCCGGCGCCGGCGGGAAGGTCGAGGC
>P_590
GCCGGCAGCGGCAGGTACCGCCAACGCCAGCAGCACGAGCC
>P_591
ACACGATCATCGGTGTGACGCTGGAATATCCTTCCGGAACC
>P_592
GGCGAGTACCGGGTGATCGGCACGGCCCGCCACAGCGAGAC
>P_593
CGATGAAGAGGAAGACGAAGCAGTAGAGCACGGCCAGCTCG
>P_594
GATGGCGCACGGGACCAAGGCGCTGCTGCCGCTCCAGAACA
>P_595
GACAATTCCCTCCTATACTGCGGATTCGCCTCCCGACAACG
>P_596
AGCCCGGGCAAGCTGCACCGCCGCAATCCCCACGCCGCCGC
>P_597
CCATGACTGCCGACACGGCGCCGCCGTGGGCATGACCCGGG
>P_598
GGTGGCCGGCGTCGGCATCGCCGTGGGGGCCGCGTGGGGAG
>P_599
CCTCGCGGATGGTGCGGTTGCCGTCGAAGTAGACCTGCCAG
>P_600
AGTACCGGAACGAATGCCGTCTGCCGCAGGATATCCGTGCC
>P_601
GACCATGCCGGCGGAACCGGCGCGCTCCTCAGGGAGTTTCC
>P_602
GGCGGGGAGACCGGTTTTGGCGTTCGGGTCGTTGGTGATCC
>P_603
GATCCAGGACGAGCTTGCCGCGCTGAAGATGAATGCCCAGT
>P_604
GGAGAGAAGTTCGTCACCGGCGTTTCCGACATGACCCCGGT
>P_605
CACCAGCTCCGAGGAGAACGCCGTGGTGCTCGCCGGCGTGG
>P_606
AACCGGGAGTTCGCCCGCCACCCTGCGGTGGCGGCGATCCT
>P_607
TTTCACTTGTATCACAAAATCGCGACCTTCACAACGAGCCC
>P_608
GCCCCTAGCCAAACGTTTCACTTGTATCACAAAATCGCGAC
>P_609
GGAGCTGCTGCTGGACGAGACGCGCCGCGCCGATATCGTCA
>P_610
TGCATCAAGGCCGGCCGGCGCCCTCCCTGCTACACTTCCCC
>P_611
GACCCCCGCGCCCGCAGCCTCCTGAACCTCCTGGAGCTCTT
>P_612
GGGATCGACGATGGGGAGCGCTGGACCGAAACGCTGGAGCA
>P_613
CATTTTTGCGCCCCCTCCAGCGCCGGAAACGCCCGGAGCAC
>P_614
CGACCGGCGGTATCTGGGCGCCGGAATGACCCGTGAAACGG
>P_615
CCTTCGAAACGACCCGAACGCAGCTGCGGAAGGCAAAAACC
>P_616
CAGTTCCTCATCGGCAGTTTCGCCGAAAAATGCACTCCCTT
>P_617
TCGATGACGTCGGTAAAAAGCGATGGCCGGGTCAGGGGGAT
>P_618
TTGCTGCCCTGCGCCAGCTGCGGGAACCCCAGGAGGTGGCC
>P_619
GGAGACGGACGTGGTCCGCGCCCTCGACTCGCTCCGCGGCC
>P_620
GTGGAGCACCTGTTCCACCGCGGCCAGGTCGGCGAAGGGGC
>P_621
ATACTGGCTCCACATGTAGACCACGCCGTAGCTCTCGATGG
>P_622
CTCCACGGAAGCGGCGGCCGCAAGGGAGGTGTGGACCACCG
>P_623
GCCGCCAGGATCTGGGCCGGCGCAGCCGGCTCCACGGAAGC
>P_624
GGCGGAATCCGGAACGCCTGCCGCGCGGCAGGCGGAAACGT
>P_625
CGAGAGCTTCCGGGGGAGCGCGGCGGTGGCCGAGGTCTACC
>P_626
CGGTCGCCTCCCACGGGTCGCGGTAGTTGAACTGGCGCGCC
>P_627
GGGTCGCCGACTTCATGACGCAGTATCCCGAGACCAAGGCG
>P_628
GCCCACGCCGAAGTCAGGAGCGGGGCGGTCTCGCTCTCTCC
>P_629
ATTTCATTCCAAGGAGGATTCCATGAAGAAACATCTGCTGG
>P_630
GCTGGCGCGACGCCACCCCCCTCATTCATCCCTTCTCCACC
>P_631
TGCTTTGCCTGTTCGGAGCGCTGCCCCGAGGGGGCCATCAC
>P_632
GCTCCGCTCCATGGGGATCGCCCTGGAGCGCTCCGCCGGCA
>P_633
GGTGATGGGCCTCCTGGCGGCGCGCGAGGTGGGGCTCGTCC
>P_634
AGGCTCGCCCCGCTGGCAAGCAGCGCCACCCGTCCGGCATG
>P_635
TGCCGAAACGGAGGGAGTCGCGGCAAAACGGTATCCGCCGG
>P_636
CGCCTGATCCGCCCCGACGGCGCGGTCCGGATTTTCCGTTC
>P_637
GGCCCAGGCCGGGTCCGGGGCGGCGACGAACTTCACCATGT
>P_638
TCAAAAATCTCCGCCCCGCACAGCCCCCACCGCGCCCATCG
>P_639
CATGAAGAGATCGATGATCGCCGTCGTTGCGGTGGTGGGGC
>P_640
CTGCGGTTCCAGGTACTTTTCTTGTATAGCATTTTCGCCGT
>P_641
GGTCTTCTTCATCGCCTCCTCGCCGGAGAAGAGCATCCGCC
>P_642
GCCCGGATGATGCTCTCCGGCGCCAACGCCATCGTCCTGGA
>P_643
CCTCCGCCGGCCTGACGGCGCTGCTTCTCTACCTCTATCCG
>P_644
GATCCCCGCCGGGCTCCCCGCCAGGCCGTCGGAGACGGTGA
>P_645
CCGCTGGCCGGCGGGGATCGCGGGATGGGGGGCGGTGGCCG
>P_646
GCGGCTCGGCGCCGCCGACGCGTCGACCCTCTCCACCCTGG
>P_647
TGTAGGCATCGGCGATGATCCAGGGATGCCCCAGCTCCAGC
>P_648
GGGGCGAGCCTCGTCACCGGCGTCGACGCCTCCCCCACCTA
>P_649
CGGCGAGGAGGAGGTGGACGCCGGCGAGATCACCTGCGCCA
>P_650
CTCCAGCCAGATGATCGACTCCACGTCCAGGTGGTTGGTCG
>P_651
ACGCGGCCCAGGTCCAGTCGCGGGTGAAGAAGCTGGAGAAG
>P_652
GCCCCGTCGGGCCGTTCCCGCGGTTATACCCTTTCCCCCTT
>P_653
TTACGTTTCGGCAAAAAATGCCGTTTGTTTAGAACAGGAGC
>P_654
TAAACAAACGGCATTTTTTGCCGAAACGTAATGCAGGGGCG
>P_655
TTTTTTGCCGAAACGTAATGCAGGGGCGGCCCGGCGGGTCG
>P_656
GCCGATGTGGTAGCCGAAGCCGTAGCGGCTGTAGAAGAAGG
>P_657
TCGTCGGGCCCCAGTTCGATCGGCTCGTCCTCCCGGTAGTA
>P_658
GTACCGCTCAACTCCCCCCACACGAAAGCCCCCATGACCCA
>P_659
TCCACCGGCACGGCCAAGAGCTGCCTCTTCTCCGACGAGGG
>P_660
TCGAGGCTGATGTTCAGCCGCTGGACCCCGGCGGCGCGCAG
>P_661
AGGCTCTCGGTCACCGACCGCTGCAACCTCCGCTGCCGTTA
>P_662
GAGTTTGAGACCATACGACACAAGGAGGAAGGGATGGCGGT
>P_663
CGACATCTACCCCGGCAGCGCCCTGGGGGGCCTCCACACCG
>P_664
TGTGGAGGCCCCCCAGGGCGCTGCCGGGGTAGATGTCGGGG
>P_665
CGTCCCGGTCCTGGCCGGCGCGCTGATCCTCCTGGCGGTAG
>P_666
CACTACCTGGAGGCCTTCTACCGCGTGGTCTTCATCGGCGC
>P_667
GCCCCCTGAAGAACGACCTGCGGGCCTGCCAGCAGTGCCAT
>P_668
CGTACACCAAGGTGGGAAGCCAGAAGGTTTCCGACCACCGG
>P_669
GAATGGACCCAGGGGGTGACCGGCTTCAAGGTGGCCTTCAT
>P_670
TGCGGGGCACAGCCGCCAAGCCCCAACAAGATGGCCGCCGC
>P_671
TGAGGTCGCGGTTGTCGTGGCAGTCGATGCAGGCGACCCCC
>P_672
TCCGGAGTTCGAGATGTTCTCCAACAGCAGCGTCCACTGGA
>P_673
AAGCTGGTTCCGGGGCGTCGCCGCGTCCGGGCGAAAAACGG
>P_674
CTCGACAATCTGGGCAACATCGTCATGCTCTGCGACACCAC
>P_675
GCCGAGATCCCCATCGGCGGCGTCACCCTGCGCACCACCTC
>P_676
CGAGGTGGCGCGCAACACCTCCAACGCCTCCGACTCGGCCA
>P_677
TGCCAGAAGCCCCTGCCCCACGGGATTTTCGAGACAAAACT
>P_678
ATATTCGCATTAAGCAGATACGGTAACGAGCAAATGGCCAA
>P_679
GCCGGCATCGCAAAGAATTACGAAAAAATCATCAGAAAAGG
>P_680
TCTTCTTGTGGATATTTGAGCGGCAACTCTCCATCCTGACC
>P_681
GTCGGGAGTGCGTACAATTCCGAAAACCAGCCGCTCTACGC
>P_682
AGGACAAGACGCCGTCAAACCGCGAAGTCTACGATTTTCCC
>P_683
GTTCCGAGGGAGGTGAATTCCTGGACCACGCCGTGGAAATG
>P_684
AGCGATTCGGCTGAGAGTGTCGCCCGGCTTTATGAGGTAAG
>P_685
AAGACTCTTGTATTTTTTGCCTGTTTTGTATTTAGTAGCAA
>P_686
GACAAAAGTTCGCCGAAGCTCTACCAGGCACTCTGCACCGG
>P_687
GTTGGCGGAGAAGAAGGCGGCGTTGTCGCTCCCTTTCCGCA
>P_688
TCGTAGTTGAAGCTCTTCACCGGCCTGGTCGCCTCGCCGTA
>P_689
CCTCGTCGGCCGGTTGGAGCCGGGTCGCCTGAACGATCTCC
>P_690
CCACATAAGCCTGGAATTCTCCCTTGTTCCTGAACCGGTGA
>P_691
CGGCATGTTCCCCAGAAGCGCCGTCACCTCCTCGCCGTTCG
>P_692
GTCTCGGCCTGGATCCTCGGCACGAACGGCGAGGAGGTGAC
>P_693
TTGTTGGCGCCGGGATAGCGCCGCAAGAAGCTTGCATCAAG
>P_694
TTCATCTTCAGCCCATGCGTCCCCGTAATAAAACACCCCCC
>P_695
CGTCTGGAATCTGGCACTCACGCGGATCGAAGAAAAGGTGG
>P_696
GCCCCCGCGGAGGTGTCCCGCATGTTATCGTTTCCATCCAC
>P_697
CCCGAGCACCTCCTTTGCGGCGCCATGGAGCATGCAGGCGG
>P_698
CTCCATGGGGGGGCTCGTGGCCCGCTCCGCCTGCATGCTCC
>P_699
AAGAAAGCCCTCCTCGTCGGCGAAAAATTCGATCCCGACTA
>P_700
GACCGTGGTTTTCCGGTTCGCTCCGGTGGGTTTCAACGGTT
>P_701
TCCTCTGGTGTCTCTTTTCGCCCGCTGCTCCCGTCGCCACC
>P_702
GTCGAAGGCCTGAAAAAACGCCTCGGTGAGCCCCCGTCCCT
>P_703
TCCGGTGCCCGCCTCCCGGCCGGCCGAGAGATACTCCACCG
>P_704
CGGCTGACGGTGGCGCCGCGCAGGGCGGTGCCGTCGGGGGC
>P_705
CGGCTTCGGGCTCGTGACCCCCATGGCCCTTACCTCCTGGC
>P_706
CCGGGAGCCGGCGTGCGATTCAGCACCATCGTCATCTACCC
>P_707
CTTCTGGAGCCGTTCCACCGCATCGATGAGCTTTCCGTCCC
>P_708
CTCCAGGAACTGGCGAGCCACGGCGACAGCGAGGCGCTCCT
>P_709
CAGCGGCCGCCACCACCTCCCGCAGGGGAGCGAGGGAGGGG
>P_710
GGAATTGGAGCGGCTCGCCGCAGAACACGGCGGCACGGGAG
>P_711
ACGCCTCGTTTCTCGATCTGCGGGAATTGGAGCGGCTCGCC
>P_712
GCCAGGGGGACGCGGCGGCGCCGTTCTGCTCGTGGCGGTTC
>P_713
ACGCAGCCCTGGCCTCATGGCAGGGGTTCGCCGCCGCCTTT
>P_714
AGGCAGTGGCGGTGCCCCAGCGGCGCCATCCTCCTCCATCC
>P_715
AGCCGAAGCAGGGGGAAGCGCCGGCACCGGCCGAACCCCCG
>P_716
CTGGAGAACACCACCGCCGGCGCGGTCCTCCCCCTCGACTA
>P_717
CTGGCGCTCCTCTCCCACTGCGGCCGGGGTGACGAGTACAT
>P_718
CCCAGACGAACCTCCTGGCGCTCCTCTCCCACTGCGGCCGG
>P_719
CCTCTTCGCCGCCAGCGGCACCCAGACGAACCTCCTGGCGC
>P_720
CTTGCCGCTCCCCACCCCCTCGCCCCCCAGGGGTCCACGAA
>P_721
ACCCTCTACGTGCCGGTCTACTCCCACGTCTACACCGGCGA
>P_722
CTGCCGCAACGAGCAGGCGACCGAATGATGTGATGCCCATG
>P_723
GTCGCGACCCGGGTGGGGTACACGGGAGGGTGGAAGGAGCG
>P_724
CCCCTTCACGGCGCGAAACGCCGCCTCCACCCCCCAGAAGC
>P_725
GGGCGGTTGTAATTTCGGCGCGTGTTGGGGTATCATGAATC
>P_726
GTATTCCCCGAGGTCGGCTCCAGGATCGTCTTCTCCGACGT
>P_727
CCGACGCCTCCCTTACGGAGCGGCCGAAGCTCGTGGGCGAG
>P_728
TCGGTCTCCTCGTCGATCCGCAGCACCCTCCGGACGAGGAA
>P_729
GTCATCAATGGTCTCCCCGGCGGAAACTACAAGATCGAATT
>P_730
GGCAAGAAGCGGAAGAAACGCCTCAGCCATCTTCGAGTTGT
>P_731
CCCCAGAAACTGAACCATTGCAAGCTTAGTGATTTCGGTCT
>P_732
GGACCGATCATTGGCGAATCCTGTCACCGTGACGGCACCAT
>P_733
AGAGGAGCCGTATCTGTTGGCGCTCGTCCGCTATATCCATC
>P_734
TTCAACAAAGGCTTCATTTCCTACTTTAGCTTTTACTTTTG
>P_735
TCGGCGCTCATAAGGAACTCCTGGATCGTCATGGACATCCC
>P_736
ACGGAGGCGATCACCGCCGGCAGGCGCGTCGCCCGGAAGAC
>P_737
TATCTGGCGGCTGCCGCCGGCTACCTCCGCTTCTATGCCGA
>P_738
GGCGGGCCGCGTCTGGCCCTCGCCGCGGTGACGGGAGAGCG
>P_739
CGACACCTTCCGGCTCCTGGCGCCGACGGAACTCCCCGCCA
>P_740
GGTCCGGGGGATCTCCTCCTCGTCGCGGGGGGGCGCTCCGG
>P_741
TCCTCCTCGTCGCGGGGGGGCGCTCCGGTGCTCCCGGGCGG
>P_742
GCCAGACCACCCCTTCCCCACCGCCTCACCGTGCCCCCCCT
>P_743
CGGGGGGAGGGCACGCCCTGCGCGGCGGAATGCCGGCCCAG
>P_744
GCTGACGGAGTTCTGATACTCCCAGATGTACGGCGGGAGCG
>P_745
AGGCGGACGAGCGGCGGCGGCGCCACCAGGCTGAAGAAGCG
>P_746
GGGGGCAAAGCTGGAAACGGCTGTGCCGGCGCTCGGTTCGA
>P_747
GCTGAAAGGGAGTGCGCCGGCGTCGGTGAATTCCCAGTTCA
>P_748
CATCTGAATCCAGAGGAGCGCCTTGTTGTTTTCCGGGAGCC
>P_749
ACCATGATGCCGTAGTATTCCTTGTATTTGAAAAACGGCGT
>P_750
TATTCCTTGTATTTGAAAAACGGCGTTGGCTTCCCCCCCAG
>P_751
TAGAATGTTAACGTATGTGTCGCGCCTGCTCCCGGGCACTC
>P_752
GCGGATCCGGCGGTAGGCCTCGGCCAGGCGGGTCAGGATCT
>P_753
GGCCCTGGCCCTCCGTGCCGCCCTCAAGCTCCCCACCGGCA
>P_754
AACGCCTGGATCAGCTTGCGCGGGATCTTTTCCACCGGCAC
>P_755
CGGCCCAGGCCATGTTCTTGCGCGAGAGGGTTCCGGTCCGG
>P_756
TCATGCAGCGGGCCGTGGCGCGGCTGCCGGCCCAGAGCTTT
>P_757
GTCCCCCTTCTTGAGCGCGTCGCTGACGGCACCGATGAACG
>P_758
GCCGGCTTTCGCTCCCCCCCCCGCTTCCGGAGCGCCGCTGC
>P_759
GAGAAGGCACCGTCGCGAAGCGTGACCCCGCCGGACAGCTC
>P_760
GTTGCCGGCGGGGCATTGAGCGGCCGCCTGACGCTGGACCC
>P_761
CATTGAGCGGCCGCCTGACGCTGGACCCCCGGAATCCCGGT
>P_762
GGGAGGGAGATCTGGCGACGCTGGCTCCCCTCCTCTCCGGC
>P_763
GACCTCAAGACGGCAGGTGGCGCCGGTGGCCGGGACGAATG
>P_764
ATGCCGCTGACGGTGAACCGCTGCGACGCCACGTCGAGGGA
>P_765
CCCTGGGCGGCCCGCAGATGCAGCACGGTCTCCCCCAGCTC
>P_766
ACCTTCACCACCCTCGATGTCTCCCATACCAATTTCCTGGG
>P_767
GCTCCCGGCTGCCGCGGCTGCGCGCCCTGTTCGAGGGGGGG
>P_768
AAGATCCTCGACTTCGAGTACGAGGAGGTTCTCGACGCCCG
>P_769
CAGTAGGGGTTTTCGAGTTTCAGGAGAGTGGCGGCCGCCAG
>P_770
CCATCGGCACGTGCATCGAGCGGCTGCGGGCGGCCCGGGAA
>P_771
AGCGCCGTGGCGACGTTCCGCGGCCAGGCGGTGGAATCGGA
>P_772
AGAAACGGCCGGGTCGCACGCGGTGCCGGCAGCCTCGCCGT
>P_773
CAAGCAGCGTAAGCCGCTCTCGCAAAAACCCTTCGTCGAAT
>P_774
TCGCGGCCACTCTCCATGCGCTGCTCAGTCATTTCGATTAC
>P_775
GCCGGACGTCGCAATCGGCGCGCCGAACCGGACCCCGATGG
>P_776
GATGAGAATGATCGCCGGCACCGTCACGTTATCCCTCCAGC
>P_777
GTGGACGCCGCGGCCCGCTGCGGCCGCAAGGTGCTCCTCAA
>P_778
GAAGAGGCATCCGAACTCGGCGTCACCGAACTGGCCCGGCG
>P_779
CGTGTCAACAGCTAAATCCGCCGGCGCCGCGGGTGAAATCC
>P_780
ACGACCGGGGATTTCACCCGCGGCGCCGGCGGATTTAGCTG
>P_781
TCAGCCGAACTGCCAGTACACAAGAACCTCATCACCGCAGC
>P_782
CCGTCGGCATCGACGAGCTGCGCGAAAAACTCTCGAAATCG
>P_783
CGAGAAGACCAGGATGCTCACCAGCATGACGATAAGGAGAA
>P_784
GGCCACAGCTTCGGGATGAGCGAGAAGACCAGGATGCTCAC
>P_785
AAGGAGGACGTATCGTGTTTCGCGCTCCATTTGAGAAGCTC
>P_786
AGCCGGGGCTGGCCCTCCAGCGGCTTACCACCCGGGAGCCG
>P_787
CAGCTATCTTGTCAAACATTCGGTAAATCCCTTGCGTATCG
>P_788
TCCTTTTGCCGCTCCAGCTCCGGCAGTTCAGCCTCGGCCAT
>P_789
TCGGAGAGCCCCACCAGCGGCGCCAACTCGATGGAGCCGTA
>P_790
GTGGAAGCGGGCCACCCGCTCCACCGCCAGCTTGAGGGCCG
>P_791
CTCGGCTTTGCCGTAGCCCGCCCGGAGGTGATTGCGGCCCT
>P_792
AGAGTCGAAGATCTGCACGTCAGTGCCGTTTCTCGACCACA
>P_793
GGGTGGGCCGAGGTCACCGGCGTCACGGCGGCGGACCTGGC
>P_794
TGTAGATGATGGCGGCCACGCCGTACCCCTCGAACCGCTTT
>P_795
ACCGGGTCGCCGGCATCACGCAGTTCCAGGAACTGGACCCC
>P_796
GAAACGACGCCGGAGTTCGGCGTAGATCTCCTCGGGGGGAA
>P_797
CAGCGCAAGCTCAAACGGCTCAGTTTCTTTTACCTTGACAC
>P_798
AACCACCTCGAGGATGGAGGCCCGCTCCCGCACCTCCCTGA
>P_799
CTTGCCAAGGGGGCGCTGCGCGAGTCCGGGAGCGCCATCAT
>P_800
GACCCCGTGTCGGTCTGCCGCAGCAGATCCCGGAAAAAGAA
>P_801
ATTAAGATAACTGCGATTTCCTGTTTCGCAAGGCATCGATC
>P_802
GCCGGCACCGAAAAGAAGCTCAAGAAGGTGGAGCTGGAGTC
>P_803
AGTGGGTGAGGGCCGAATCGCGGAGACTGCACTCCACCGCC
>P_804
ATTAATGATTCCAAGTATGTCAGATACTTTTGGCACTATCA
>P_805
TGAGGAGCCCGTGCATGAAGCGGTTGCCGAAAAAGCGCTCC
>P_806
TTGCTGCCGAGGAAATTTTCCTCGAATTCAAACCACTTCTT
>P_807
GCAAGAGCGCTGCCCTGGAGCGGGATATCCTCTTTGTCGGC
>P_808
TTCCCGTTTTCCCCGCGACGCGGTACCCTTCCACCGCCGCG
>P_809
TGCACTCAACGGTGAGGAACCATGAGACTGGATGAACTGGC
>P_810
CCGGTGATCGGCATCACCGGCACCAACGGCAAGACCACCAC
>P_811
GATGTTCCCACCGATGGCCGCCGCGATGGCCGCGAGGGGGA
>P_812
TTTCGTCCGGAAGATGCCGGCGGCACTGCGGAAAAGGGGTT
>P_813
TTTACGGCCCTGGAGTCGCGCCGTGCCGCCATCCGGCTCGC
>P_814
CCGGTGACTCCCACGACCGGCAGGTCGAAACGCCGGCGGTG
>P_815
CTCTTCTCGCCGGCCTGCTCCAGTTTCGACATGTTCCGCGA
>P_816
GGGCGCGCTCCTCGTAATCGCGGAACATGTCGAAACTGGAG
>P_817
GTCCTCGGCCATGAGCGCCACCCGCACGCTGCGCAGCACGA
>P_818
CGCCCACAACGTCCTGAACGCCCTCGCCTGCATCGCCGTGG
>P_819
GTTCCATCGCCACGGCGATGCAGGCGAGGGCGTTCAGGACG
>P_820
CCCCGGATTCCCCCGTCCCGCACGAGGAGGTTGAACCCTCC
>P_821
GCACAGGTCTCGGAGGTGCACAGCAATTTCCTCGTCAACCG
>P_822
TGGGAAGGCTTCACCACCAGCGGAAACGAGAATCCGAGGGA
>P_823
TCTTTCTGGGCGATCTCCGGCAGCAGACTCAGGGAGGTCAT
>P_824
GTCCATGGGGATGGCGATTGCCTTAGCGGCGTCGATGACCC
>P_825
CGAGAAGGAGCTGGGGGTGGCGCTGGTGGACATCGGCGGCG
>P_826
CGGACGGTCATGAGCGAGCGCGGCATGGCCATGATGGGGAT
>P_827
AGATCTTCTCCCTGACGCCGCGCGCCATCTCTCCCCTGGCC
>P_828
GGCTTTCAGTCTCTCCAGTGCATTAGACATGATATTCACCT
>P_829
TGCCAGAGCGACGGGAGCAGCGGCAAATCCCCCCGTGGGCT
>P_830
TGGGCCGCGTCCACCATCGGCACGAGGCCGTAGCCGACCTC
>P_831
TAGAGCTGGGCCTGCTCCTTCGCGTCGGCCCGGATCCAGAT
>P_832
AGGAGGTTCTTGATGACCCGCAGCACCGTCCCGAGGTTCAG
>P_833
GCTGGTTAAGACATTCGAAGCGGTAGACATGTCAGAGGCCC
>P_834
CGATGGGCACCCCCATGATCCGCGAATAGGTCTTGAGCTGC
>P_835
GAAGAAGCAGCGCAAGGCTGCGGCGTCGCTGGTCAAGGACG
>P_836
GTGATGGAGGTCGGCTCCGGCGTCACCACCACCACGATCTC
>P_837
GAGTTGATCTCGTAGGCCCGCTGCCCCGTGATCATGTTCAC
>P_838
TAACCAGATGAAATACGTCACAGGGATCATTGTTCTTCTCC
>P_839
CGTCTCCACGCCAAGATTTGCGGTTCTCTCCCGGACGAAAT
>P_840
GTAGACCTTCCCCGGAAGCGCCGAAATGTTGAGCTTGCGAA
>P_841
CCGGGATTGCGCAAAAGGCGCGTTCCCCCCTCAGAAAGGCC
>P_842
GCCACTATGCAGATGATTCGCTTAAGCATGGTTTTATCCGT
>P_843
TTGAAGTGGTCGTTCACCGCCTGGGCGATGCGGGAGGCGGT
>P_844
GCTCAAGTCGATGCGGGAGACGGTCGGCAAGGACCCCATCG
>P_845
ACTTCGCCCATTTTTCGTGTCAGTACCAACATATAACGCCC
>P_846
TACGAGCTCGCGCGCGAATACGGGAAACCCCACCAGCAGAA
>P_847
CTGGAGAGACCTGTTGAGGGCCGTCTGGGTGGTTGACAGGT
>P_848
GCCGGCGGCGTCGTCGGCGGCGCTGTTGATCCGCAGACCTG
>P_849
GCTGTCTGGCCGAGACGATCCGTTGCCACGAAATAGCCCTT
>P_850
TATTACGCCCAGCGCGAATGCATCAATGGCTTTGAGGCGCT
>P_851
GCGCTCTTGCAGCAGCGCCTCCCGGAAGGGAGCGACCTCCT
>P_852
GCTCAGTGCCGTGATGATCGCCCGCAACGCCGAACGGTACC
>P_853
GGGGAATGACTTCTCCGCCGCGAAAAATTATGCGATCGAGC
>P_854
GTTGCGGCGCGCCTTGGCGGCGTAGCCGATCATGTCCTTGA
>P_855
TCCGGGTTGTTGTTCCCGGGCATCAGCGCCTTCTTCGCATC
>P_856
CATGTGGAGCCCTTCCAGCGCCGCGCCGCCGAATACGGCGC
>P_857
TCGTCTAAAGTTTTCCGTCGCCGTGCCGAATAATACCTAAA
>P_858
TCTCGGCCGAAATCCTGGCCCCCTCGACCATGAGGCGATGA
>P_859
TCTCGGAGCTCGCGGAGGTGCGGGAAAAGATCGACCGCTCC
>P_860
ACCTTCGAGATCGCGGCCTGCGGTGCCTTCCAGCTCGTCGA
>P_861
CCGCCGCGACCCGTCACTGGCGGAACGGATCGAGGAAGCGG
>P_862
CCGGTTGAACCAGGTGACCGCCTTAACCTGTTTCCCCTGCA
>P_863
CCTCTACACCCCCGAGAGCGCCCTGATCCACTTCGAGGAGA
>P_864
CTCCTCGAAGTGGATCAGGGCGCTCTCGGGGGTGTAGAGGA
>P_865
GCGAGGATCCGCTCCAGGAGCGGGGCGGTGTTCGCCATGGG
>P_866
GAAGCCGCGACAGGAAATCGCCTCAAGGTGGCCGTCTACTC
>P_867
CAGCGGCATGAGCACCGGCACCGTGCCGATGTTCCTCGTCA
>P_868
GCAAAGGCCCTGGCCGAGCGCTACGGCATCTTTATGGGTCA
>P_869
CATAAAGATGCCGTAGCGCTCGGCCAGGGCCTTTGCCTCCA
>P_870
CAGTTCTCCTGCGCCATCAGCCGCCTCAACATTGAGGAGCT
>P_871
AAAAAATGGGCTGCGTTTCGCGGGATTCCGAGGTTGAAACA
>P_872
GCGGCCGGCGGGGACTTCATCGGCCACTATCACTACTGGAT
>P_873
GGGAGCCAGGATTTCATCGTCAGTTCCCATGTCCTCGAACA
>P_874
GCCAAGTACGAGGCGATGTTCCTGAAACTGGCTGAGGCGGC
>P_875
GCCATGTCCCGCAATGCCCGCGCCAGCATCGAAAACGGCTG
>P_876
CTCTTCTGCTGTCAGAACGGCGTCGACACCGACCTCTTCCA
>P_877
GCCCGCAAACTGATCGTCGGCTGCAGCTGTCCCAAGTTCCT
>P_878
AGCATCGGCAAGAACCTCCGCGGAGAGTGGGAACGGAAGCT
>P_879
TCTCCCCCTGCCACAAGGCCCAGTTCCTCGACGTCAAGACG
>P_880
CGGTAGGTAACCATGTGCGGCATAGCTGGAATAATCAATCA
>P_881
CGCAGGAAGCGACCATATGGCACGAGGAGAATACGCAGAGG
>P_882
AAAGAGAAAATCCTCCGCGGCGCTCGAGACATTGACCTTAC
>P_883
ACCGGATACGATGTCGGGAACAGGGACTCGTTACCAGGGCC
>P_884
TAATCGCCTGCAGATAATTTCAGTGAAGCAGATTGAAGTGC
>P_885
CCAGTCATAGTATAAAATTCCGTCATTGGCATAATCACAGT
>P_886
GAATACGTTCGACTCGAAGGCAAGCTCAAAAAGAGCTCCTT
>P_887
TTATCCATTCGTATTTGCCCCTCAGGGGGGGCGAAAAGTCG
>P_888
AGTGCATTGGGCTGTTTTCGCCCTGATGCACGTATTGTGCC
>P_889
GTGATACGCTGCAACCTTCTCCCGAACCCAATACATGCACC
>P_890
GGATTGACGACGACGCTGGTCACGGATCCCGTCCCGCTGCT
>P_891
GCCGAGGAGGAGAAGGCCCTCAAAAAGGCGGCGGAGAAGAT
>P_892
TGAGCGTTTCGTCGGCGACGCGGTCGCCGATGCCGAGCCTC
>P_893
CTGCTTCAGCGACACCGCCACCACGAGGCTCTTCAGGGTCT
>P_894
GTCGCGCTTTTGACAAATTCCGCGCTGGTTACATGCATTCG
>P_895
ATCAACGTCCTCGTCAACCGCAAGGGGCTCGTCCGGACCAG
>P_896
CATGAAACTGCTGAACGAAGCCCTGTCAAAAATCCAGCCGG
>P_897
CTTGAGGAGTTCGCCCGGCGCTACGCCGCCATCTCCGGCAC
>P_898
ATCGAGCTGGCCAACGGCTGCAAGAAGGAGGGGATCGCCAT
>P_899
CGTCCCCGGCGGGGAGAACGCGCTCGACGTCCACCGGCGGG
>P_900
CTCCGACGAGGGGAGCACCGCCCAGATCGCCCGGCTCACCG
>P_901
ATCTCCCCTTCAATTGCCCGCCGCACCGCGCCCCTCATCTC
>P_902
GCCGAGCATGTAGTACGGCGCGCCGCCGCTCATCCGCTTCT
>P_903
ACTCGGCGATGTGGGGGAGCCGCAGCTTCACGCTCTCCAGC
>P_904
GTGGGCCATAAGTAAAATTGCAGTCTTCATGATTAACTCCT
>P_905
AGGGTATCTCCGGGAAATTGCGCTCCAGGGCGAGGAGCGCC
>P_906
ACCTCCTGAATACCGAATCGCACGACACGTGAATTTTAGCC
>P_907
TCAGGAGGTTTCCCATGCCGCAGCAGAAAGTCTATCTCGTC
>P_908
GTTTCTGCTCCGCAACCTCCCCAAGGAGCGGATCGAGATCT
>P_909
CGTGACGAGCGTCCAGTACGCCTTTGCCCGGATCAAGGAGC
>P_910
CATCGAGGACGACGAGTTCGCCACCGCCAAGAAGCTCATCA
>P_911
GCGGTCCACGAGGCTCCCGGCGTAGACGACGACGTCGGCCT
>P_912
GGGTCGCCGGTGTGGAGCCGCACGGCCCGTTTCCCGTCGGC
>P_913
ACCTCGGGAAGGGTCAGTTCCTGCTTCAGGGTTGCCGCCGC
>P_914
TTTTTTGAATCGGTTAGCCGCGATTCCGAATGGCCCGACCA
>P_915
CGGATTTTTTCAGGGTTCAGCGCGGATGGTTCAAGCTTGAA
>P_916
GTGATTCCATCCAGCCGATCCAGTCTCTAAAATGTGGACAT
>P_917
ACCACGGCGATCTCCTCACCCTCCAGCAGCAGGGCGTTGAG
>P_918
GAGAGCCACCACGAAATCCGCCGCCGCGGCCGCCACCAGGC
>P_919
GTGGTGGCTCTCTACAACCCCCGGAGCAAGGGGCGGGTGAC
>P_920
CCGCGCCCAGGCGGTGCAGGCGGCGGCGTGCGGCATCCCCC
>P_921
CCAGAACGCCACCAGCGCCCCCTCGGAGCCGTACATGAGCC
>P_922
GCGGTGGCCGCCGCCTTCGACCGCCTCGTCCACTACCCCGA
>P_923
CGTCCCCCCGCCGCCAGCCGCGGCACCAGGTAGATGAGCTC
>P_924
AAGCCCCGCCGCCAGCCGCTCCCGCTCCGCCGCCACGAGGG
>P_925
CCTGGTGCGCGACTGCTCCTCCTTCCGGGGGCTCGACGGGC
>P_926
GACCTGCGGGAGGAGATCGGCGAGTTCGAGAAGCTCTACGC
>P_927
TCCCTCCGGCAGATGGGCTACAGTGACCCGATCCGTACCAG
>P_928
GTCTCCCCCTTCGTCGGCCGCCTCGACGACATCTCCCAGGA
>P_929
GAATCATTCTTCCACAAACACGGGGAGATTTCAACGTTCAT
>P_930
GCGAAGTTCGAGAAGATCGGCGTCGCCGAGCCCATGGAGCA
>P_931
CTCAAGTCCCCCACCACCACCGGCCGCGACCGGGAACTGGT
>P_932
TATGCTCCGGCGTGGTGCCGCAGCACCCCCCCACCAGCGCC
>P_933
TGCCGGCGATGATCTTGTCGCAGTCGAATCCCTTGGGAGGA
>P_934
GCCGTTGCCCTCGCCGGCTGCCGTAACCCCTATCTGATATC
>P_935
TCGGAGCGCTTCACGGAAAGCTCCCGCGAGTACAACCGGAG
>P_936
AGCGGTGCCGGCGCTAGATCCAGCAACTCCCCCCTTCGATA
>P_937
TATCAGGTGCACCCCTACCACGCCGGCGAGGTCATCCCCCA
>P_938
GTTCCGCCTGACACCGGCTCCGGCCGGCCCCCTGACCGCGG
>P_939
ACCGGGCCGCAGCGCGTTCGCGCCACCCCACTGTTTCCAAT
>P_940
CGCGTTCACCCGGCGGTCGGCGGAAAAGAGCGGCTCGCCGT
>P_941
CGGTAGAGTTGCTGAATTCGCAGAAATTTGTCGCAGAGCAT
>P_942
GCCGCTTGACGATGGAGGTCCCCGGAAGGGGCGGGATGGAG
>P_943
GCCCCCATGAACCTTTCCCGCAGATTCGGCGTCGTCGCCCT
>P_944
TCGAGAAACATGAGGAGCCGCAGCACCTCCTCGTTCCCCTT
>P_945
CAACGGCGCCATCGGCTGCGCCGCCATGGCGTAACATGACC
>P_946
AGGCTCCTGCAGGACGAGACCGGCCGGGAGGTCTGCGTCCC
>P_947
TCGGCGAGCTTCCCCCCCCGCACCAGGGCCACCTTCGTGTC
>P_948
ATCGAAGAGGGCGAATTTCGCCTTTCTGCTTCCTAAGTCGA
>P_949
GATGCTGGCGGACTAGACCTCGACCGCCCGGGAAACGGATT
>P_950
CTATTTCCAGGTCTGCACCTCGGACATGAACGGCGACCCCG
>P_951
GCCGTCACCGAAGGGGATTGCAGCAACACCCGGGCGCTCAT
>P_952
GGGGACCATCCGAAGCAGCGCCTATGCCAAGGCGATCAAGC
>P_953
GACATCATCGGCTCCAACTGCGGCCTCGGCCCCGACGGCAT
>P_954
CCTGGGCGAACCCCTTCTTGCCGGTGGGGTTGATCCGCTCG
>P_955
CGGTGTAACCCCGCGATTTGCCGTACCGATTATCCCTTGCA
>P_956
CCCGTCCCCCATCCTCCCCTCCGAAACCCCAGGACAAGCCC
>P_957
TTGCCTATCTCAATCTGGCGCGCGAGAAGGCCCAGCTCATC
>P_958
CGGGAGGTCGATACTGAACACCGTTCCGTTGCCATCCTCGC
>P_959
GCCTTCGAGTATGCCAGCGGCCCGACCCCGGTGCTGAAGCG
>P_960
TGGTGTTCCGCGGCCGGTGGCAGTCGAGGCACATGGCGTCG
>P_961
TCATCAACAGCCTGACCGCGCCGTCGAAGCCGAACTTCACC
>P_962
GACAACACCCTCTGCTTCGGCTGCCACAACAACGCGGCCAC
>P_963
GCGGCCACGGTGCCGACCGTCAGCAAGGAGAACGTGACCAC
>P_964
TGCAGCAACGTCTACTGCCACAGCGACGGGAAGGCGACCCC
>P_965
AGGACGGCAACATCGATCTGCGCGACCCTGATGGGGCCGGG
>P_966
TCTCACGCGTCACGCAAATCCACGAGCGGCAGTGTCCTGGC
>P_967
CGATTGGCGATAATGAAAAGCCGGTAACAGTCAATATGCCA
>P_968
TGAATGGCACAACATACCTGCAGGAATTGCCTCAAGGCACA
>P_969
GATGTCTCTCCCTTCAGCCGCGAAAAATTGAAAAACCGCCC
>P_970
TTGTCAAGTCCCTTCAAATCCGGCAATTTCGCGAGAGCCCC
>P_971
GATCGGCGGGACAATGGGCGCCCAGCCGAACGGGAGGGGGG
>P_972
TCGTAAAACTGCTGCTCCCGCATCGCCGGGGTCATGGCCGG
>P_973
GAGCAGTTCCAGGGAACTCTCGTAAAACTGCTGCTCCCGCA
>P_974
CCTGAAATGTGGGGCATTCGCGGTCGATGAGTACGATTCCA
>P_975
TCGATCCCCGACTTGCCGAGCAGGAACATGCTGTCGGGGGT
>P_976
TTGAACTCGATGGAGAAATTCGTGTAGGTCTCAAGCATCCG
>P_977
GTGGTGGAGGGGACCGCCGGCGCGCCGGTGGTTTTCTCGGG
>P_978
GCAGGCCGCCGACCACGACGCGCCCCTGCCAGATCGTCTCT
>P_979
ACTCCTGGAACTGGACGGCGCGGTAGTTGTTCGCGAGGAAC
>P_980
CGTCCAGGTTCACCCCCCCCCGGGAAGGGTCGCGGCGGCCG
>P_981
TCGGTCGACAGCAGCGGCAGCGGCCAGGCGAAGGGGAACGG
>P_982
GACTCGGTCACGGCAAGATTCGTGAAATGGCTGTGAATACC
>P_983
TGTACGACAGTGCCGACACGCGCCGCCCCGCCGATTTCATC
>P_984
TCTTGAGCCGTGCCACCGCCCAGTAGCGCCCCGGCGGCACC
>P_985
GCGGTCGACACCGTCTACCGCTGGGATCTCAACCGGGACGT
>P_986
GGCTCCTGCGATACCGCCGGCGCGAGCACCCTGCCGGCGAA
>P_987
CAGGGCCGTGCTTTCGGCCGCCCTGCAGAGTCTTCGCGACC
>P_988
GGTATCCTTCGTCAGGATCTCGCGACCCACCTCCCGCGACG
>P_989
GGTGAGCTGATCTTCGACGGCGCCGCCGATCCTACGGTGGC
>P_990
CGGCAGATAAGAGAGAATTCCGGCGCCGGCTGCTGGAGCCC
>P_991
CCCCCCGGCTCCTACAAGCACGAGAAGTTGATCTACGGGGT
>P_992
ATCTACGGGGTCCTCTACGGCAAGTTCGACGTGGCCGCGGC
>P_993
AAGGTGCAGTAGGGGATCGGCTGGCTCTGGGCGAGGATCAC
>P_994
CGTCCAATCCTGGGGGATTGCCGCAACGTCCGCCGGGGTCC
>P_995
CACCCTCCACATCTCTCCGCCGGTCGGCCTCGAACTCCCTG
>P_996
ATCCCGGCTCTCTCCTCCTGCACCAATGTCAACTGCCACTT
>P_997
TGCAGTCATTCCGCAGTTCGCCGGCGCGTCGCACCACGTTC
>P_998
CCATCAACGGCCTCTGCACGCCCTGCCACGATCCCCACGGC
>P_999
CGGACCTCGTTGGTGTTTTGCGGCGTTGCATCCATCTTGTA
>P_1000
GGTGGCGGTTATAAGAGTCGCGGTTCTGCGAGCAACCCCGG
>P_1001
ATCGGCGGGAACGGGGTACGCCTGTTCGGGGCCATTGCCCT
>P_1002
GCCAGTCAAGGATCCTGATGCCGGGGTTGTCGATCACGTAG
>P_1003
CGCAAGGATGTGCTCAACGGCGTTTTCGCGCTCGGCTCGAT
>P_1004
ACATTTTCGCGCGACAAACGCCCCAGCGGATACCATTCCAG
>P_1005
GAGCAGTTCGCGCGGTTTTCCGCGCTGGTTGCCGGCCAGGT
>P_1006
TCGGGGCGTCAAAGCCGGTGCAGGGATAGACAGTGCCGGCC
>P_1007
CACGGCCAGGACCACCACCGCAAGGCAGACGAAATCCAGCG
>P_1008
CTATCTCCCCGTCATCGGCGCGGCCGCATTGGCCGGATCAG
>P_1009
TTTCCGTGGCCTCCTTTCAGCGGACCGGCGTCTGGAAGAAT
>P_1010
GTACTTCTTGCTGGCAGGCGCGGGGCCTTTGGCAGCATCAA
>P_1011
CGAATTCGTAGGCAAAAACGCGCACTCCGGCAACCGGTTTA
>P_1012
CGTACGTCCCCATGAATTCGCCCTCTTGCGGTTTGCCGCCG
>P_1013
TTCAGGTCACCAGATTCAAGCAGCAACGCGGGTCACCGTGA
>P_1014
GGCGGCATCACGGTGACCCGCGTTGCTGCTTGAATCTGGTG
>P_1015
ACCGGGACTCCCGGACCGCCCCCCCCGCCGGCGAGAAGGTC
>P_1016
AACTGGTCCATGGGCAACGGCTCCTACTTGAAGTATTCCGA
>P_1017
CCATCAGCCGGCAGGTGGCGCGGCTCAGGAAAGAGGAAGCG
>P_1018
TGAAAAAACAAGGCATTTGTCACGAACGAACCTGGCGGTCA
>P_1019
AGTTCGATGAAGATCAAACGCGTCGCCCTCATAACCCCCCC
>P_1020
CTGTACCAGCTGTCACGGCGCGGTCAACCACATCGCCCAGC
>P_1021
CCTATTGTACCTGGAAGGCGCCCTCGGCAGCGTAGAGGGTG
>P_1022
GCAATTACAAGACCAACACTCCGAAACAATACAAAAAAACC
>P_1023
GCCGGGTTGCTGTTGACCGGCGCAGGGTTGAAGCCGGCGGG
>P_1024
AAGGCGAACACCGCCGGCGGCCCCGACGGCATGGCGGCCGG
>P_1025
TGGGGTTGTGGCAGTTTTCGCAGGCACGGCTCGCCGCGTAG
>P_1026
GAGGATTACCTCGGCGGCGGCGGCGCCCATACGGTTGCCAG
>P_1027
CAGGTAGGACGGTTCTCGCGCACGAGAAGATGAAAGGAACG
>P_1028
GGCGACGGCGCCCCAACCGGCGGCCCCCTCCTGGACCGGCA
>P_1029
GCTGGCTGCTCCGGCGGGTGCGGCTTCGGTCTGCAACGACT
>P_1030
CCATCCCCAGCATGTGAACGCGGTGGCCTTTCTCGGCACCA
>P_1031
ACGAATGGCGGCGCCGGCTGCAATGCCACCTACTGCCACGG
>P_1032
ACGAAGCTCTCCGGTAAGCACGATGCCCACATGAACCCCAC
>P_1033
GACACCACCGTCTGCGCCACCTGCCACGTGAAGACGGCGAG
>P_1034
CGCTGCCAAGGCGGGTGCCACCGCCACCTGGACCCCGTCGA
>P_1035
AACGGCGCCAGCCGCCTCGGCGCCAACGCCCTGAAGCCGTT
>P_1036
ACCAGCCCGACCATGGCCACCACCTGGAACGGCACCGGCAC
>P_1037
GCGGAAGTCGGCCGGCGCCACGGCCAGGGGGGCCTCCTCCG
>P_1038
GGTGAGGAGATAGAGGGTCGCGGGAAGGACCACCAGGGTTG
>P_1039
AGCCCCACTACGAGAAGACGCCGTACCTTCCCGCGCCACAA
>P_1040
TGCATCCGCCAAAGAATCCGCAGCAGTTTCAGGGCGCGCGT
>P_1041
CGCAGCCGGGCATAGACCGCCCGGTCGAGGGAATCGAGGCT
>P_1042
CACCGGTCGGGGGAGCGCCGCGGCGGCAATGGTGTCGAGGT
>P_1043
GCCGGTGTTGACGGGAAAGACCGAGAGGTAGAAGCCCCGCT
>P_1044
ACCACCGTTCGGGCAAGCCCCCCCACCTGGCGATCCTGCTC
>P_1045
AGATTGCGCAGGGCATTGAGCGGTTTCAGGGGATAGTCGAA
>P_1046
CGCTTCGGCGGCCGCCTCTACCGGATGTTCTTCAAGTCCTA
>P_1047
GAACTTCACGTCGTACTTCGCTTCCACGGCGTCCAGCACCC
>P_1048
CTCTTCGCCGACATCAACGGCATCGATGCGGCGCACCGTTG
>P_1049
GGACCGACGGCCCCCCCCCACGGCCTCTGTCTCGAAGAGGT
>P_1050
GTAATACTCCTCATAGAGCTCGACCAGCTCTGTCCGGCTTT
>P_1051
GTTCTGGACGGCTTGCCCGGCAGCCCCCTTCACCAGGTTGT
>P_1052
AAGCACTCTTTTAGCCGCGACGTATAGACGATGGTGGCCCG
>P_1053
GGCATAGCGGAGGCGGTCCGCCGCAACCTCCTCGAAGGACG
>P_1054
GCCGCGTCACGGATCTTATGCATAAACCCGGTGCGGAATCG
>P_1055
CCCGGTGTCGGTGTAAAATCCTGCACCTGCTCCACCCGCAT
>P_1056
AACGGGATGCCCACTCCTCTCGTTGTCAAGCAAAAGACGAG
>P_1057
CTACGCCAGCGCGAAGAAGTCTATTACCTGCTTTTCACGGC
>P_1058
TAAATGGCAAAGGCAAAATTCGAGAGGAAGAAACCGCACGT
>P_1059
GACCAAGAACAAGAAGAATACGCCCCAAAAGCTTGAGTTCA
>P_1060
CAAGCACCACATCACAGGCACCAAGGTAAATAGAGATAAGA
>P_1061
TACCCCGTACCATCTTTTCGCCATGAGAAATACCTTTTAGC
>P_1062
AGCCGGAGTAGGTGTGTACCCCGTACCATCTTTTCGCCATG
>P_1063
GCTGTTCGAGGTTGGTGAGACGGTTCGGGTGGTTGATGGTC
>P_1064
TCTGTTCAAGCGCCTTCCTCCTTTCTTTTGGTTTTTTGGGT
>P_1065
CGGAGCATAACAACTCACCACCGCAACGAAAATAGAAGAGC
>P_1066
TTGGAGTTGATCAGGTCGTGCGGCATCAGATTTTCGACTTC
>P_1067
TCCTTCACCACTGCCGAAACCGGCTTGGAGTTGATCAGGTC
>P_1068
GGGAAACGACCCCCTTGTTACCGTGCCGTCCCGCCATCTTG
>P_1069
TCGGCGGCACCCTCAAAGACCGGCGACGCCATGGCAACGCC
>P_1070
GTTGAACGATTCAGGCAAACCAGGCTCCAGGGTGTGCTTAC
>P_1071
GAGGCAGTCGCGGATGGCGGCTGCCCCCATGCCCGCCTCGA
>P_1072
GAACTCCGGCTCCACCAGTGCGGTCTTCCCAAAAAGATGGC
>P_1073
AAAATCGACGGAAGAAATTGCCCGCGAGATGCTTGACAACC
>P_1074
ACACTTCTTAAGAACCTTCACCGCGTCCTCGCCGGCACGCT
>P_1075
CCAGCGGTAGTGCGCAAACGCCCTGTTTGCCTCAGCCATCC
>P_1076
CGCACGTTGATAAAAAATCGCGCGAGCAGTTTGAGATTCGC
>P_1077
CGGGACCTTGTGTTGTTCTTCAGAAAAAGACCGTCGAATCC
>P_1078
AATTAAGAAGCCCTTGATTACCGAAAAGACCACAATCGAAA
>P_1079
ACCGAGAATATGGTCGGTCACAAACTCGGTGAATTTGCTCC
>P_1080
AACTCCGGCTTTCTAACTTCCTGGATATTGAGAAAAACCTC
>P_1081
TGACACGGTTGCAGTCATCGCAGGAAAAGACAAAAACAAGA
>P_1082
ATTTCTTTGCCACTGGATTCCTCCAAGATGTATTAATTCCT
>P_1083
TGGACATGATTAATAAACTCCTTGCATCCCAATAATTGCGT
>P_1084
AAGCGCTTGCTGATGCAGCCCGCGAAAATGGCCTGTCCTTC
>P_1085
ACAATACCCGAGGCAGAACGCATCTTCTCAATTTCGCGAGG
>P_1086
CTCCACATGCTTCTGGACAGCATGCGAAATATCTGACAAAC
>P_1087
GAGAGAGCCTCCTCCACCCGCCCGAAGCCGTAAACCCAGCC
>P_1088
AACGCCACTGGCACCTCCAGCAGCGAAAGCATGGCTCCTGT
>P_1089
CTCCAGCAGCGAAAGCATGGCTCCTGTGGCGGCGATGGCGG
>P_1090
CTCGTCCTGGCCGTTATCGGCTCCATCATCGTTCTCGGGGT
>P_1091
CAGGTAAATGACGAGAAACGCCGCGCCACCGTTGGCGCCGG
>P_1092
CCGGTTGTGATGACATGGTGCGAGCTCCTTTGTTCTGCGGT
>P_1093
ACGGTGACAGGGATCGCCAGCGGTACCACCGAGATGTCTCC
>P_1094
CTGGCGTTCGCCGGGGGCCACGGCGGCGTCACCCTGGACCA
>P_1095
CACCCACCACATGGGATTCGCGCGGGAGCTTGCCGACCGCG
>P_1096
CGCTTCGGCCCCGAGGGCGGCGGCAACGGTAATCCACAAAA
>P_1097
GGTGGGCGCCCAGAAGGGCTCCTCGGCCCTGAGCGCCGTGA
>P_1098
GTCATCCACTCCCTCAACTCCAAGAAGTTCGATGCCATCTG
>P_1099
CTTGCCTACTTCTTCGGCGGCGTCGATGTCGAAGCCGATCA
>P_1100
GGGAAACTGGTCATCGGCCTCGATGACGCCTTCCCCCCCAT
>P_1101
CCTTTTCTCCGGGGTCGCCGCGGCAAAGCCGATGGCCGGAC
>P_1102
AAAGTGGTAGTAATCGGCGGCAGTTCCGGCATGGGACTCGC
>P_1103
AGGTAGCCGTAGGCAAGGCCCAGCATGTCTGCCACCCCCCC
>P_1104
TTCAGCTCCGCGAGCAGCGGCATGAAATCGGCCCCCTCGTC
>P_1105
GTGCAGGGTGGTGGTGTCCTCAACGGTCTGCATGAGGCGGG
>P_1106
CAAGGCCAGCGGGGGAAACACCGTCTCCGCCTGACCGTATA
>P_1107
TGGAGAGGGGGGGGAGCAGGCGGCCGTCCTGGAGGTCGATG
>P_1108
CGACGCGGTGATAGACTGCGCCGTCGAATAGGGGAAGGAAC
>P_1109
GCGGCGATCACCATCCCCCGCGGCGCCGTCTGGCGGGACAA
>P_1110
TGAGCACCTCGCGGAAATTGCGTCCGAGCACCTGCTTCGTG
>P_1111
GGCCGATGAGGTGGTCGGCGCCGTGGTGGTCAACTACTACG
>P_1112
TGGTGATACGGGCTATGGAGCGCTCCTGCGTTTTCACGGCC
>P_1113
GCCCTGGCAGGGGCCTCCCGCAGAAACGGCAAGGTGGCGCT
>P_1114
CCTTGTCCGCTGGCAGCACCCCGTCCAGGGGCGGATCATGC
>P_1115
TCGTTCGTTATGGACATCTGCGACAACCCTGACGACCGCTC
>P_1116
CTCGCCGTAATCGAAGACGGCGCCGATGGCCTTCTTGAGCC
>P_1117
ACGCGGAGACCAACATCCCCCTCCAGATCAGGAAGGCCTAC
>P_1118
GGGGAGGTCGCCAAGTACCTCGAAGAGGCGAAGAAGGGGGA
>P_1119
GTCGAGGTCGATCCGGTCGACCCGCCCCACCTCGACCCCGG
>P_1120
GACTTCTACGACGTAACGAGCGAGTTCGACTCCGTTTCCGG
>P_1121
CCAAGGCCAGAAGCCCGAGGCAGCAGAGCGTCAGCATCCCC
>P_1122
TTTCCGGTTCATCAACTATGCCGGCGCCAAACACAGCTTCA
>P_1123
CGGGATGTGAACCGGCGGCGCGTTCCCCCCTATTTCCCGAA
>P_1124
AAAGAGGCCCCTGGTGCTGGCAGGCTCGAGCATGGGAGGCT
>P_1125
CGATCTCCATCCACATCCTCCGGGAAGAGAGTTTCCTCAAG
>P_1126
CGCCCTCCGCTGTCCCTGCGCGGCCGCACCACTACGGCATC
>P_1127
GGGGTGGGAGAGGGGAGATACTGGGACGAGGAGTGGGAGGT
>P_1128
ACGCCGTCGTCGATGATGAGCTGCATCACCACGGAGCGGGC
>P_1129
CTCGTCGGGGCCGTAGCTCACGTTTTCGCCGATGGTCCGCT
>P_1130
GGAACGACGGGTCACGGCAGCGGCAGCACCGGGATGCGGCT
>P_1131
CGCGGCCCAGATCGAAAACGCCCGACCCTGCGAGCGGGTCG
>P_1132
AGGGGGACCCCATCGTGACGCTCCAGTCCCTCGATCCGATC
>P_1133
CTTCAGCCCATGAAAAAACGCGTCATCCTCGCCATCGCCGG
>P_1134
AATCATTCCGAGGGGGATCGCGTGTCCGGAAGTATCGCCGA
>P_1135
AGGTCTGCGACGCCTTCGAGCGGTTGCGGAGCCTCAGGCAC
>P_1136
TCGGCTGGGCGGCGGAGCTGCGGCGCCGGCTCTACCCCGAT
>P_1137
GGGATCATCGAGGGGAAACGCGAAGGGGTCGAGGTCCACTA
>P_1138
CCCTCTCAAGGAAATCGAGCCGGGCCGCCGCGTCCGGTGCT
>P_1139
GCCCCTACCGCAAGGCCCTCCCCGTGGAGGCGGCGGTGAAG
>P_1140
GCGGTATTCCAGATAGCTCACCGCCACGACGATCACCACCA
>P_1141
AGTCATATGATGACTTCGCGCCGTCGATTCGCCCCGAGGCT
>P_1142
GCCTCGGGGCGAATCGACGGCGCGAAGTCATCATATGACTT
>P_1143
CCACCTCGGTCCGGCCGCCGCAGTTCGAGTGATAAAAGGCC
>P_1144
AAACGGCGGACGGGTGGTCGCCCTCGGAACTACGGTCTGCC
>P_1145
ATTCGGAGGTTACACAGATGCTAGGACTTGCGTTTGCCATG
>P_1146
TGCGGTCCAGCTCAAATTCGCCCAGCCGGTCCATATCGACA
>P_1147
AGAAGATGGCGATGAAATCGCAGGCGCTCTCCACCCCGTCG
>P_1148
AATCCCCACGACGAAGCGCACGAGGACCTCATCCGGCTCTG
>P_1149
CGTTCAGCGAGCATGAATCGCGAAATCGCGGAGCACCCGCC
>P_1150
TAGGGGGCGGAGGACGGCCCCCATCCAAAGAAAGGGAGACG
>P_1151
CCCCATCCTGCCATCAGAGGCAAGAATGGGGTGAAACTCTT
>P_1152
AACATCAGCCGGAGTAACGGCTGCAGGAGGAACGAACTCCG
>P_1153
GTGGCACCTGGTGGATCGAGCGGCTCCGGCGGCGGGACGAT
>P_1154
CGGCTGGGAGCGGTACGTGGCAAAAACGAGAGAGTTCCGGC
>P_1155
GACCCCCTCGGGGAGCACGGCGCTGCCCCGGGGAATAATCT
>P_1156
CTCGGGACTCGCGGCAAGAGCGAGGGTTGTGAACGCCAGAG
>P_1157
TCTCCGACATCCGGCGGCTCCGGGTGGGGCAGTCCATTCGG
>P_1158
TTTCCTCCACCGAGTAGAAGCGGGCTCCCGCCAGCAGTGAT
>P_1159
CCACGTCATGGTGCAACAGGCTGTCGGGGCTCTTTTCGACC
>P_1160
GCGTGTAGGTGACCGGATCGCCGTCGAAATAGCTCACCACG
>P_1161
GGAAACCGGACATCTGGACGCCGTAGGAGCTCTCCCGCACC
>P_1162
AAGTCCCTCGTGAAAAAACGCGCCGATACCGAGTTGATCCG
>P_1163
GGGTCAAGGCGGGACAAAAGCGCGACTTCCATTCTCCCTCG
>P_1164
TGAGGCGTTCGTAAATCTCGCGCTCCCGCGAGGGAGAATGG
>P_1165
CGGCACCACCCCGTACAGCGCCCGCCCCTTCTCCACCTCTT
>P_1166
ATGGCCTCGAGCGTTTTTTCCGCGAATCGAAGGAGAGCAGG
>P_1167
CCCCCGGATGAGAAGCTCGGCGTTCGGCACGATGAGCCCTG
>P_1168
GATGCACGCCACGTCGCTGACAGTGACGCCCCCCGTGGCCA
>P_1169
TCTGGGTGGCCCGCTTCACGCCGAAACAGAAGCCGGCACGC
>P_1170
CCGGCGGGTCCAGGACATCTCGGAGACGTGAACGAGTCCTT
>P_1171
CTCGAGGGGCAGATCAAGAGCATCACCGACTTCGGGGTGTT
>P_1172
TCTCCCTCGGGATCAAGCAGCTCACTCCCGATCCCTGGGGG
>P_1173
AAGTACCGTCCTGGCACCCGCGTCAAGGGAAAAGTGACCTC
>P_1174
GTCAGCCAGGTATTAATTTCCGCCAATTGCTCGACCAATTC
>P_1175
AATCTCGTGTTCGACAGCATCAGTGAGGCGCTCAGGAAGGG
>P_1176
CGGGAGGATCCGGCGGGGCGCCCGAAAAGGATGACCTTGAC
>P_1177
CAGCATCTTGGTCTCGGAGACGCCGGCGTTGAGCGCGTCGG
>P_1178
CTCCTTGGCAAGTTCTTTTTCGTCAACCAGATCAATAAACT
>P_1179
TGACTCTCCACAAGAGATTCCGCCAGCGAGCTCACCGTCAC
>P_1180
TCAGCGCTCCCCATCCGGCGCGGCCGGTAGATAGCGCTCCC
>P_1181
GCGGCAGTAGTCGTTCCAGGCGCTCCCTTTCACAGAAGCCG
>P_1182
TCGAGGCGCCTCGCCCCGAGCGGGGTGGTGGTTTTGAGCGG
>P_1183
CCTTGCCGTCGGCATTTTTCCGGTGTGCCCGGTCCAGCCAG
>P_1184
AGCATCCACTGGGCCGGCCGCGCCGTGAAGGGGGCGGTGGA
>P_1185
TGCCCCCAAGGGGGTCGGCGCCCTGGTGATCCGCCGGGGGG
>P_1186
TTCGTGGACGAGTATTTCCGCGGCCGCACCCCCAACCCGTG
>P_1187
GCGCGGGTGGTGGTGACCGGCTGCTACGCCCAGGTCGCTCC
>P_1188
TGCGACGCCTTCTGCTCCTACTGCATCGTCCCCTATGCCCG
>P_1189
CACTTTCGGAACGGAAAAAACGCGAATTCTTCGGGCGGTTC
>P_1190
GGTTCCCAGCTCCCGGGCCGCGGCCTCCAACGATACGAGAT
>P_1191
GGTGGCCGCCGAGGGGGTCGCGGTAGCCACCATCGAGCACC
>P_1192
ATCCCCCACCAGAGCGGAATCCCCGAGAAGAACGAAACCGT
>P_1193
GAGGACGCCGTTGCGTGCCGCGATGACCCCGATCATGGCTG
>P_1194
GGATCCCGCCCCCCGCAGCGCGGGCAGGCGCCATCTCCGCC
>P_1195
TTTTTATGTGTGTTGTTGCGCCGTACGTCTTTGTGGGTGAT
>P_1196
CACGCCAGTGCCCCGAGCCACGTTTCCGCCCTCATGTCCGG
>P_1197
AGGAGCCGCTTCATGTCCCGCTGGGACGCCGCCAGGACGAT
>P_1198
AGGGGGGGCATCAGGATCGCCAGCAGCAGGTGGATGATCGT
>P_1199
CTGGGGGTGATCGGCAAGACCAAGGCTGCCTTCGCGGGTCG
>P_1200
GCCACGGTCAGGGCCAGATGCGGGACGGCCACGGCCGGCAG
>P_1201
CCTCGATGGAACGGGCGTTACGGTTGAAGTAGATGAGCGGC
>P_1202
TTGGAGCCGAACCCCACCAGCATGAAAATGAACGAGGCGTG
>P_1203
AGGCTGATCTGGTAGACCCGCAGGATCGCCAGGAAGGCGCA
>P_1204
GCGTGGATCGGGCCCCCCCGCGAGCCCCCGCTCGACCCCCC
>P_1205
GGAGGTGGGGAGATACCCCACGTCGCCGGCGATGGCCCCCA
>P_1206
TGCTGAGAGCGATCATCGCACGGCTGAAGCAGGGGCACCGG
>P_1207
AGGGGCCGCCGCCGATGGCGCAGGCGCCGCAGGCGACGACG
>P_1208
ATAGTGGAATACGGCACAGGCAGGATCGAAGACAAACGGCG
>P_1209
GGAGGAGGCGTAGTTCCCCCCCGTTTTGGCCTCGCCGGTGC
>P_1210
GGCGAAGAGCATGTTCATGGCGCCCACTTCCTCGATGTACC
>P_1211
CAGCGGGAGAAGGAGATCATCGGCCAGGTGGGGGGGCTCCG
>P_1212
GCCGAGCTGGAGGAGACCCGCAAGGAGGGGAAGATGCTCCC
>P_1213
AACTCCGGTGCTTTCGGCTGCAGCAACGCCCCATCCGGCAT
>P_1214
TGATTGGCGATCTCGAAGAGCGGGTTGGTCGCCAGGCGCAT
>P_1215
CTTTCTCCCCCCGACGGATGCGGGGCGGTGCCGGTCGCCAT
>P_1216
CATCACTCCAGCGGCAAATCCGAGAGCCTCACAAACCGGAA
>P_1217
GGAAGCCGCACGCCGCGGCGCGGCGGCATATTTATCGAAAA
>P_1218
TAACCCCGATTTCCATCAAGCGCTCATCCGAGAAGCCCAAA
>P_1219
GTTTTTTTGAAGATGAAAAACGGGACATCGGCACCAAGCTT
>P_1220
CCAACCCCGCTTGCGCATCGCATCAACGGCGCTCCGGGCAC
>P_1221
TGGGATGCCGGAATCAAAATCCGGTGCCTTGCCGCTTGGCT
>P_1222
CGATCTCGACCATGACTTCGCCGTCGGAGAAGGTCTTGACA
>P_1223
GTTGCGCGGAAAGGAACTCGCGATTGTTGTAAAGGCTCATG
>P_1224
ATGAGCCTTTACAACAATCGCGAGTTCCTTTCCGCGCAACA
>P_1225
GACCAAGGCTCCTCAGGCTGCCGGCGTGATCCATTCCGACT
>P_1226
CGAGAAAGGGTTCATTCGTGCCGAGGTCATCGCCTACCGCG
>P_1227
TACTCCTTGCCTTCGAGACGCATGAGCCCCTTCTCTTTGGC
>P_1228
GAAATTTTACAATAAAATTTCAGCAGACTCAACAGATTTTA
>P_1229
TCTCGGGCAACTGCTCGAAGCATCAGCGGGAGATCACCGAG
>P_1230
GGCGATGCTGCCGCGAATCGCCGCAACAACCTTTCCGTGCA
>P_1231
TGCTCCAGCGTTTCCCGAAACGGCTTCAGCTCATCTCCCTT
>P_1232
CAACGTATTCCGTACCGGCGCTGTTCCGGTATCTTTTCTAC
>P_1233
CGGATTTGCCATCGAGGCGACCGAGAAGAATGCCAAGGCCC
>P_1234
AATACGCAGACGAGAAAAGGCGGCTCCGCACGGGGCCGCCT
>P_1235
GGTTCCACTCCCCCCTCCGGCAGCGTTGCGGCACACCCCGG
>P_1236
CGCTTCTCCTCCTGCGCCACCGGCCTGACCCCGGCCACCGG
>P_1237
ACACCGCGTAGAGCATATCGCCCCCGGCCGCCGCGTTTCGG
>P_1238
CATATCGCCCCCGGCCGCCGCGTTTCGGCCATCGCCGGCGA
>P_1239
TTTGCCGCGGGTACGACCGGCGTCTTCGGCCTGAATGACCC
>P_1240
GACTACCGTGGAGGCATCGGCGCTGGCGGCGATTTCCAGTT
>P_1241
CTCGGCACCGGAACCGGGCGCTGCCGCGGCCTCGGCGGTCG
>P_1242
TCAGTTGCTGTTCAAAAAGCCGGAGAGCTCGGCACCGGAAC
>P_1243
TTACCGAATATCCGGTGGCGCGGCTTCTCATCACCGAGGCC
>P_1244
GCGGTCTGCTCGGAGGAGTGCGGCTTGTGGCACTGGGTGCA
>P_1245
CTTCTTGTGGCCTGAACCGGCGCTGGCGATATCAGCGGGTT
>P_1246
CGAAAGAGGTTTATTGTCCGCAAATGGTACCCGAAAGCATG
>P_1247
GCTTCGAAATGCCCGGGCCGCCCGAGGGAGGCGGCGGATCT
>P_1248
CTGTCCGGTGTCGCGGGGCACGCTTCGAAATGCCCGGGCCG
>P_1249
GCGATCTCCCACGATCTGCGCGGTCCGCTGCGAACCATCTC
>P_1250
ATGTCCGGCAATTGCGAAAGCGTGCGGCAGCCAAAGCGTTC
>P_1251
GGGCCCGGACCGGGATCCGGCGCGCGTCATCGGTGAGCCAG
>P_1252
GGTCGAGGAGGGCCGGCTCGCCGTAAATGAGCTCCTCGGTG
>P_1253
TTCGTCCCGGTTCATGACGGCGCCGATCCGCTTCAGGGTCC
>P_1254
GGAGAGGGGGTCGAGGCCCACCGCGAGCCGGTGATCGGAGG
>P_1255
CAGCTCCTCGGCGAAGAACGCCCTGCCGAACCAGGTGAAGT
>P_1256
CGTTCTTCGCCGAGGAGCTGCGGCGTACCCACTCTTTCATC
>P_1257
AGTCTCCTTCTCCTCCCGCTCCCGCCGTTCGATGGTGGCGC
>P_1258
CGATGGCTCCTTCCTCCCCGCAGCGGCGGCGGAAAACGATC
>P_1259
CCGGGCCGGCGCCGCCGGCGCACCCGGGCGATGGCACAACT
>P_1260
GGGGCTATACCTGATACGTCCCGTAGTGGACGATCTCCTCC
>P_1261
ATCAACAAGGCCCTCGAGTGCCCTGACCTCCCCGACGCCCC
>P_1262
CACCAACTGCATCCAGCGCCCGGCCGAGACCTACAAGGACC
>P_1263
GAGGATGTAGGCATGGTCGGCGTAGGCGGCCATCCCCTTGA
>P_1264
GATCTGATGCTCTTCGGCCTCAAGGGGCTTGCCATCTACGC
>P_1265
AACTGGCAAATCTTGACCCACGTCAAAGATAATCCCCCTTC
>P_1266
GCAGCAGGAGCGAATCCCCCCGGTCGGCCAACTCGCAGACG
>P_1267
CCAGACGAAGATGGAGACCGCGAAGATGTAGGTGCCGGCCT
>P_1268
TTTGCGGCATGGCTCCTCTACCGCTCTCTCTGGAAGAAAAA
>P_1269
CGCGTAAAGGGGGACGAGCGCAGCATGCCGCTCCACGGGCT
>P_1270
TGATCAGCAGACGGAAATTCCTGCAACTCAGTGCTCTGGCC
>P_1271
GCGCCGCCACCGGGATCCCCCCCGGTCCGACACCGCGCAAC
>P_1272
CCCCCCGTTCTCGATGAAATCGGGAAGTCCCCGGTTCCTCA
>P_1273
AATGAGACCTTCGACGCCTCCGGCCGGCTGATCCAGATGCT
>P_1274
CCGTTGATCGTTACCTGATTCGATTTCGGGTGACTGTGCAA
>P_1275
TCACATGAATCTAATTCTCCCCCAAAAGAGGCGGCAAGTCA
>P_1276
CGTCACCGTCGATGCGCCGGCGTTCACCCTCTCCCGGGACG
>P_1277
AGAAGGGACGCGTGCGGCTGCGGGAGCTCGCGGTCCCCTTC
>P_1278
CTGGAACTTCAGCTAAGAACCATTTTTCCGGTTTTGAGCAA
>P_1279
GGGAAGCACATCCAGCTCTGCACCAACGGCCTGCTGCTGGA
>P_1280
GGCGGCGAGCCGTTCCTCTACGCCCACATCTATGAACTGAT
>P_1281
GGCGCGGCGCGGCAGACCGGCTGCATCGTCACCGTGGAGGA
>P_1282
GGCCGCCTACGTGAACGAGGCGCTGGCGCGAGTCACCGGAC
>P_1283
CCCCAGCCTCCGTTCTTGCTCTGCATCCCGAGGCACCAGGC
>P_1284
TCTCGGTGCTCTACACGAAGCAGCAGATGCGGTTCCTGACC
>P_1285
CGCCGACGTTCAGGACCCCGCGGAAGGCGACCAGCAGGAGC
>P_1286
CACCAGCGACACCATGGCGGCGCCGACGTTCAGGACCCCGC
>P_1287
GGGCGGCGACCGTGCTGCGGCGCTCCCGGCCGGCCGGCCAG
>P_1288
AGAAGAAGCCCGAGGCGAAGCCGGTGGGGGCCTTCCTCGCC
>P_1289
GAGGCACTGAAGCTCTGGCGCGACAGCGGGCTCGACCTCCC
>P_1290
GCGGCCCACGTGGGGGGGGACTACTACGACTTCTTCCCGCG
>P_1291
GATCACCGGGTCGTCGGCCCCGGCGCAGGCAAAGACGACCT
>P_1292
GAAGAGAAGGACCACAAGCGCCCGGACGAGGTAGAGGAGGA
>P_1293
GCCGGAAGAGGTGCCCCCGCCAGCGGACGCGGTCCCCCGCG
>P_1294
ATGCCGAAGGTGGTTTCTTGCGGGGATCGCTTCTGCGCGAG
>P_1295
AACCTCCCCCTCTTCCATCACCGCTCCCCCTGACGCCGGGC
>P_1296
CGGCCGAGGACATGCTCCGGCGCGAAGTGCTCTCCCACGCC
>P_1297
GACAGGGCGTTCGGCGGCTTCGAAGGAAGCGGGGAAACGGT
>P_1298
ATCTTGTCGCCCGTCTCCACCGGCAGCGGCTCCCGGGCCTC
>P_1299
CAGCGCCTCCTGCAGCGACTCCCGCTTCTCGTGAATGGTGG
>P_1300
CCTGGTTCTGGTAGAGGATCCGGAAATCCCGCCCCTGGATG
>P_1301
CTCTCCCATCCGTCCCGCGGCGCCGGCGATCCGCTGGAGGT
>P_1302
AGGCGACCCGACGGCAGGAGCGGCCGGGGAAAGAAGCAGAC
>P_1303
TGGGGTTCGGGGAAAAATGGCGCCACCCCCAGGGCGAGGGA
>P_1304
CGGACGATGCCATCCACCGCCGGCCGCGCCGGCTTCCTGGC
>P_1305
ATAACACTTCTGGCCCATCGCAGTAAGTTCTTATTAACCAT
>P_1306
ATCGGAAACCCAGTCCATTACTCCAATTACTCAGTAGGCAA
>P_1307
AGCTTGGCTAGTTATCTCGTCTAACAATAAGAAATCAGTAT
>P_1308
TGAAATTACAAATTTGTTAGCTGCATCTGTTATAGGCAAGC
>P_1309
ACTATTGAATCCTGAAGATGCAATAACAATTAAAATTATTA
>P_1310
AAAGCTGAAGAAAAAAATTACGAAGATGACATCCTGGAATC
>P_1311
GGCCCAGGCGGCGTAGACCACGTTATTCAGGTGGCGGTTCA
>P_1312
CTCCCCTCTCCGATCTTCCCCCCCGCGGCACCGCCCCCTAC
>P_1313
CCGCAAAAAACCACCACCGGCATGAGCGGAGGGAACGCTCC
>P_1314
TTTTATCGGTGGGTGCAGCGCTGGCCCGAAGTCTGCCCCGA
>P_1315
GGAGAAGAGGAGTTTTGCCGCGTCGATGGTGTAGAGGACGA
>P_1316
TACGGCGAGCCATTCACCCGCGCCCACCTGGTGAGTTTCGC
>P_1317
TACCTGGTGTGGGGTTTTTTCCCGATCTACTTCAAGGCGCT
>P_1318
GTCACGGCCTCCGCGTTTCGCGCCATAACAGTTACCCCTTT
>P_1319
TTCTCCGCCCGGAAAAAGTACGGTAACTGCATCCGGCTGAA
>P_1320
TATACCGCCGCCGTAAAATTCCCCCTTGACTTTATAGACGA
>P_1321
TGACAATCTTCATCATCTTCCTCCTTCGGTATCTTTGATGG
>P_1322
GTGGCGCTGTTCTTCAGGCGCGGACTCCCCAACAGGGTGAC
>P_1323
GAAGGAGGCGAGCGCCAGGGCGAAGACGGCAAGCCCGGCCG
>P_1324
CCATGAGCGGCACCACGGAGCGGCAGAGGCCGAAGGAGGCG
>P_1325
TGGTCGGGGGAGGTGCGCGGCGTCGGTGGCAAGGGGAGATC
>P_1326
TGGTACCGCGAGGGGAGCTGCGGGGCCTGTATCGGCCGCTG
>P_1327
CGACCCGTCCAGTTAATTTTCGTTAAGGGGTTGCGCGCCCT
>P_1328
GGCCGCCGCAGGCGGGTCCCCCCGAGGTGGGGGTGGTGGAG
>P_1329
ACCATCCAGCAGCTCAGCTCCATGTACGTAGATGTCACCCA
>P_1330
AGATGTCACCCAGTCCAGCGCCGAACTGCTGAAGCTGAAGC
>P_1331
TTGTTCCCCCCCCCCACCACCAGGGCCGTGGCTTCGCCCTT
>P_1332
TCGAAATACTTCCCCGCCGGCATGGAGGTGGTCTATCCCTA
>P_1333
CCACCGGCGTCATCTACCGGCAGTTCTCCATCACCATCATC
>P_1334
GCGAGACCGTCACGAATCTGCGAGAAGGCCTTCATGGCCCG
>P_1335
GACCGTGCCGGCCTTGGCCACGAGAAACTGATGGAGGCCCG
>P_1336
TCGTGTAATTGAGAATTACTCCGCCTCCTGCCGCCGGGCCG
>P_1337
AGGATGAGCGCCTTCCTCGGCGTTGAAGTGCCGTTCACCAA
>P_1338
GCCGACGAGCTGATGGTCGGCATCAAGACGATCAACACCTA
>P_1339
ATGCTCAAGACCAGGATCGGCAGCTTCGGCCTGAGGGCCTT
>P_1340
CCCCATGCCTCGGCAAGGCGCAGGGTGGCGTAACCGAAGGC
>P_1341
CGCCGCTTCGGGAGATGGAGCGGTGGTTTGAGGAGTCGATC
>P_1342
GTTCACGTTGAGCCCCCCTCCCCCTCCCCCCGAGAGGAGCA
>P_1343
CGCTGAAGAGGAGGAGGACGCCGCAGAGAGCCGTGGGGGTG
>P_1344
GGGAGCGGGAAAAGCCTCCCCTGAAGGAGCTTCTGCTGGGG
>P_1345
GTGGGAGAGACGCACCGCCTCAGGCTGACGGGGCGGGGAAG
>P_1346
CGTACCGGACCCACGAGCTGCGCCCCCGCCCGCAGGCGGCA
>P_1347
CCGCTTCTCGGGGGTGAACGCGGAGGAGCCTCAGACCTTCG
>P_1348
CCAGCCGTGTACCGCAACCGCGGAGAAGACGGCGTGCGAGA
>P_1349
GACAGAGGAGGATTTCGTGACCGGAAAAAGCAGGCTCATCC
>P_1350
GCCTATCTGGAAAACCTCCCCTTCGACCGGACGCTCCCTCC
>P_1351
GAGAACTCCTACCACATGCGCCCCAACCCCCTGACCAGCAA
>P_1352
TCGGCATTGGCCGTCAGCCGCTGGAACGGCGCGCCGGTCCG
>P_1353
CGGAGGCACCCATGAAAACACGTTTCATCGCACCGCTGCTC
>P_1354
GAGATAGAGAAACGCCGCCGCGGCCGGGATGATCGGCCAGA
>P_1355
GCTCGCCCGCACTCCTGGCTCGACGAGGAGCGGGTAAAGGA
>P_1356
CAGGTCTGCAAGTACTACCGCGCGCCGGGGGCGATCCCGTT
>P_1357
GGGGGAGGAGAGACCGCGCGCCGGCAGGAGCAGACGTCGGT
>P_1358
GGAGGGCGCAGTTTTTCAACCGGAAACCGACGTCTGCTCCT
>P_1359
TGAAATTTTATTAATGCAAGCGGTGAGGCGAATAATTTCTT
>P_1360
GATCGGTTTTTCAAGTATAGCAGATAAATTTCTCCCCTCGC
>P_1361
CCTCCTCCAACTTCAGATCACCGTCACGTCGGCGCTCCCCT
>P_1362
AGCGGGAGCTTCCGGAGCGCCTGCTCGATCGCCCCCCCCAG
>P_1363
TACTCCTTCAGAAGGTGCCGCAGGGTGTGGACGGCCCGCGA
>P_1364
TCAAGGAGTTCCGTGGTCTCCCCCCCGAGGAGCAGGAGCGG
>P_1365
GAAAAGTGGCGCGGCATGAGCCGGGAGCAGCGCCGCGACCT
>P_1366
TTTTCTCGATCGGAAGTGAGCGGCGCCGGGAACGGTCACCG
>P_1367
GGATCTCCTCCAGGGCACCGCCGCAGCGGGTGCAGTCACCC
>P_1368
CTCCCCTGGTCGATCGACCCCTGAAGCACCTCCCGGACCGC
>P_1369
TGGATAACTGGGCAAACGAGCTTCCCATATAAATCTATATA
>P_1370
ACGACACACTGGTGCCGTTACGGATCAAAGCCACGGAAGTG
>P_1371
CCCGCCAGATACTCCCCCGTCAGGGACCGCTTTTCCTGCAA
>P_1372
TATCTGGAATCCCTCAACGCCTACGCCCGCCAGTTCGTCCA
>P_1373
CTTCGCGCCTGCACCTCCTGCGGCCAGAGCTTCCCCGAGCC
>P_1374
GGGGGAGGAGCGGACCTGCTCCGCCTGCCACGGCGCCCGCC
>P_1375
GCCGCTTCCGAGGACCAGCGCCGCAATCGCCGCCACAACCA
>P_1376
AACTCCCCCTGGACTCCCGGCGCAAGCCCGATGATTCGTTC
>P_1377
GTAGTCGTAGACCTCCGCCGCATCGCTGTCGCCGTAGCCCC
>P_1378
TTCCGGCGCCGCTGAGCTCCCGCTCCCGATGGGGAGCCGGG
>P_1379
TCGCGCCTCCCGCCCGGCTCCCCATCGGGAGCGGGAGCTCA
>P_1380
CGCCGGCAGGTGGAGCCACGCCAGCCGCGGCCATCGAATGA
>P_1381
GCGAGGTGGAGAGCGACGCGCGCCCGCAGTTCTCCCGCGTA
>P_1382
GGGCGGAGCGGGAAAAGGTGCGGGGATTCGAGGCGGGGGCC
>P_1383
CGGTCATCTTCATCACCTCCCTGGGGGCGGAGCGGGAAAAG
>P_1384
AGACAGCACGGTGGTGCAGGCGCAGCTTGAGGACATCCTGA
>P_1385
TGAACTCGACGCGGAAGCCGCGGTTGATGTGCACCTGCCCC
>P_1386
CGTCCACGAAGAAGGTGGCGCCGTAGCCGGTGGCCTCGGTG
>P_1387
GGAAACGGCCCCGAAGATCGCGCCGGCGAGCACGGCAACGA
>P_1388
GGATCTGACCCGGGCCATCGCCGAGGTCATGGGGATGAAGG
>P_1389
TCCCCACCTCACACCATTGTCTACCACGCCATCTTCGCCCG
>P_1390
CGCTGGGCCACCTGCCGGCGCAGCACACGGGTCCAGAGCAC
>P_1391
TATGAATATCCGCTGTTCTCCTCTGCCGGCATAACCTCAGG
>P_1392
CGGCATAACCTGAGGTTATGCCGGCAGAGGAGAACAGCGGA
>P_1393
TGTCGGCGTGCTGGCGGCCGCCGCCTGGAGCTTCAACCGGG
>P_1394
GGCACGAGCCCCAGGAGGAGCGGGACCGGAAGCCCCAGGGC
>P_1395
CACCCGCGAAATGCCATAGGCAACCACGGTGGAGACGCTGA
>P_1396
CCTCGCTAGAGGATCACCCGCGAAATGCCATAGGCAACCAC
>P_1397
GCGTTCACTCTTACTGCTCCCTGCCGTTACCTCGCTAGAGG
>P_1398
GGGAGCAGTAAGAGTGAACGCTGCAGCGCGGAGGGGGGACG
>P_1399
GCTCTCGTCCCCCCTCCGCGCTGCAGCGTTCACTCTTACTG
>P_1400
TTCCGCCTCTCCCTGAAACGCCGGAGGGGGGCTCTCGTCCC
>P_1401
CCGAGGGGGCGGATGTGGCGCCGTGGGGAGAGGGGGTCGTT
>P_1402
CACCCCTCCTGCCCCCGCTGCGGCCGCCCCGACCTGGAGCG
>P_1403
GCAGTCGCGGCAGTAAAACTCGTAGACGGGCATGGAGGCTC
>P_1404
GTCACCCCCATCGTCAATCGCGATTTCCAGGTGACCCATTT
>P_1405
ATGATCGAGAAGCGGAACCTCGCGACCTATCTGGCGGAGCA
>P_1406
ACCCGTTGCCAGGTTCTTCGCGCGATCTCGCGGTTTATTCG
>P_1407
CGTCGGAAGCCATTCCGCAACCGGCTGCAATCCCTTGTGCC
>P_1408
ACCGACATCGCCGCCCGCGGCATCGATGTCTCCCAGGTGTC
>P_1409
ACCGGTCGGGCGGCCCGCAGCGGTGACGCCTTCACCATGGT
>P_1410
ATGGCCGCCTCTCCTTTCCCCGTAAACGCTCTCCATCTTCA
>P_1411
CTGGTACACCCTGGAAGAGGCAGTGGCGAAATTCGGTGTGG
>P_1412
CGTCTCGGTTTCCAAAACCGCGTTCTTCGTCGCATATTCAA
>P_1413
TCTCCTCCCGGTAACGCCCGCGGCCACTCTATTGGTTATGG
>P_1414
AGCACCTCGGTCAGAAAATCCTTGAAAAAGAGGGTGAAACG
>P_1415
CGATACCGAAATCGATCTCTCCGAAATCGAAGGATTCCTCA
>P_1416
AGAACGACGACCCCTTTTTCCGCGAACTGATGGTAAGGGGG
>P_1417
AAAGGTTGTGAACCGGATTGCCGTCGGATAAAATAATCTTG
>P_1418
CCGCTTGTCGCCGTTGGCGGCGTTTTCGATCACGTCGCGGC
>P_1419
CGACAAGGAACGGAACAAATCGGCCATGACCCGCAAGCGCG
>P_1420
CCTCATCACCACCGACGATTCCCCCATCAAGGTCTACGTCA
>P_1421
AAAAAGGCCGCCGGGTCATGCCTCGGCGGCCTTTTTGCGTC
>P_1422
CCATCACGGCGGTTCAGGCCCAGGGATAGAGAAAATACGGG
>P_1423
GCCTACAAGCTCGTGGAGCGCGTCGCCGGCGCCGAGGCGAT
>P_1424
CAAGATCGCCCGGGGGATCGCCCCAAACCTTCAGATCGACG
>P_1425
CATGACGACTTTGGCCAAACCTTGTTCCACAATCTGCTGGG
>P_1426
TCAGAAACGAATGCACCCACCCCCATTGAGCTGACAGGCTC
>P_1427
CCCCGAGAGGCGGTAGACGGCGTCCTTGACCTCGGTGGACA
>P_1428
CGCGGAGGCCATGAAAACCGCCCTGGAGGGGAAGGAGCGGG
>P_1429
CAACGACGTGGCCGGCAACGCCGTCGTCGCCTCCGAAACCT
>P_1430
CCTGATGGCGGCAATGGCGGCGTTCTTGGCATCCTGTTCCG
>P_1431
GACTCTCCCCGCCCATCACACTTTTCAGTCATCCGTAACCC
>P_1432
TGATCTTCCCCGGTTTTTTGCGCGCCTCTTCCTTGAGGACC
>P_1433
CCGCCGGTGCCGGGAAAAATCGTCAACTCCAACACCCTGTC
>P_1434
ACGATTTTTCCCGGCACCGGCGGCTCTCCCAGCTCGATCAG
>P_1435
CAGCCGATCAACTCACCCTGCGGGTTCGGACAGGATCGACT
>P_1436
GAGGGACTCCCCACCTACGGCACCAACGTCCTGGTGAACAT
>P_1437
GGCACACCGGCCGCCAACTCCGGCCGCCTCTCCGCCGGGGC
>P_1438
CGCAAGGCCCTCGGCCTCGGCGTCGACGAGGCGATTCTCTG
>P_1439
TGGTGGCCATGATGTTCCCCCCAAAGGCGGGGCGGGTCTGG
>P_1440
GCCGCGTGGTGGACCCACGCCGCCGCGCTCCTGCTCTTCAT
>P_1441
ATCAGGACGGTGATGAAGAGCAGGAGCGCGGCGGCGTGGGT
>P_1442
CTCCGTGCCGGCGGCGGAAGCGTTCGCGGAGGGAAACACCT
>P_1443
GGAAGTCTGCCCCGCCGCCGCCACCGGCAAACCCCTCAATC
>P_1444
CGGCGCATCCATTGGAGATGCCGCCAGGTTGTTCACGGTCA
>P_1445
GAAGAGCCTTGTGGGGTGCTCGCGAAACGCGGGGGCGACGG
>P_1446
ACGCTCATGCCGGCCTATGGCTGGATCGGGTTCCAGAGCAA
>P_1447
CGTTCAGCTTCCCCCCCTCGCGGATCGCCCGGAACGTGTCG
>P_1448
AAGTGGCACTGTTTGCGCTCCCGCGGCGCCGCCTGGGGGAG
>P_1449
CACTTCTCGATGTGGGTCGGCTGCCCCAGGGGGCCGGCCAC
>P_1450
GACGTGGTTTCAGATAATTGCACGAAATGTTTCTCCCGCTG
>P_1451
TCTCTGCGTGCAGGCCGGCGCGGACTGCGTCTTTGGCGAGG
>P_1452
CGACCGTCTTGTTGAACTTGCCCGACTCATAGAAGGCGGCG
>P_1453
CGAGCACTTCCTGGTTGGCGCGGCCGTGGAGGGGGCCCGCC
>P_1454
TCGACTGGACCATCAAGTTCCAGGAGAAGTACTGCAAGGAC
>P_1455
CTGCAAGGACCAGGAGCCGACCCGGGAACTCATCACCAAAG
>P_1456
GGAGAGGGAGCAGGACGACGCAGCATCGAGCTTGCCGGAAT
>P_1457
ATTTGACGAAGACCTGGACGCCCTCGTCCTCGACGAATCCC
>P_1458
AAAATTTGGCGATGTATTTGCGGGAATTGCTTTCCACCAGG
>P_1459
GCTACGACACCCCGAGGCGCCCCAATGTAGAGAAACGCATG
>P_1460
ACAAAATTGAAAGTGCAAAGCCGTCAGGGTAATTGGATAAA
>P_1461
CAAGGAGGCACCATGAATATCAGCAAATTCGTGGCCCCGGA
>P_1462
CGATCTGGCTCAGGGAGCCGCGGCCGAAGATTATTTCCGGG
>P_1463
TCCTCCACCGTGGCATTGCGCGGATTGGTCACCAGACAGGC
>P_1464
ATCCGCCTCGCTGTAGGCGGCGTCGGCGACGCTGGCGACGA
>P_1465
TTATGTACTCCGTCAATGCTCGGTTATTCTAAAAAAACGGA
>P_1466
TCCCGAGCACCTGGGGAATACGCTCCTGAACGGGGCCGCCG
>P_1467
GAGATGGCCTTTTTGCGTTCCGGCGATGGGATCACGGGAGG
>P_1468
ACGAGATCGGCGACCTGGCCCACGAAATCGCCACCATGACC
>P_1469
CAGGCCGGCAGGATCGTCGGCGCCCTCTACGGCGGAGTGCT
>P_1470
CTCATCGCCGGCGCCGTCCACTACAACAGCTCCCGGCGGGG
>P_1471
GAAAAAGACTATGCTCAAAGCACGAATTCTGATCTGCGACG
>P_1472
TTTTTCCGTCCGTAAACAGTCGCAAAATTCATCGATTATCG
>P_1473
GCAACCCGGCCGAGAACCACCCCGTTTCGTTCAAATGGATC
>P_1474
CTTCGCGCCGCTGTCCAGAGCCTTCTCGATCCATTTGAACG
>P_1475
CATCTACGCCCAGATCCGCCCGGGAACCGACATCGCCTTCC
>P_1476
TGGCGGCCTGATGAACTACGCCCTCCAGAACAACCTGATCC
>P_1477
GAGGAGTACGTCCGCGAGTACACCAACGCCACGTTCATCGT
>P_1478
TCTCCGAGCAGTTCGACTTCCAGGACGGGATGTTCTGCGCC
>P_1479
TCCATCTCCAACTCGGGACGCTGGACCCAGTGGCGTTACGC
>P_1480
GACGGCAACCAGATGGCCCGCAGGGACGCCAGCGACCCCAC
>P_1481
TAGTCGATGGTCGAGGAGCTCATGCGCCTTTACCCCCTTTC
>P_1482
GGCAGGCCACCATGCAGAAGCGGCAGCCGATGCACTTCTTG
>P_1483
CCGGTGCACTTCTTCACCAGCGGGAACGCCTTGCTCCACTC
>P_1484
GCCAACGTCAGGATCAAAAACGAGCTCCCCGAGCGGCTGAA
>P_1485
TGTCATCCGCTCGCGGTGGGCATAGACGGTGAACTTCCCGC
>P_1486
GCTCGCCACCCCCCCCCATGCGGGGTCTGCGGGGTCGAGGC
>P_1487
CTCCAGACCCACGCCCAGCGCGTCGCCAGGATCGAGGAAAT
>P_1488
TACCACGGCTGGGAAAAATTCATGAACACCACCGGCTGGCA
>P_1489
GGCGTCGAGGCCCGTTTCCGCCGCCACGCTGGCGAGACCGT
>P_1490
TGTCGAAGATCCGCACGAAGCCGTAATCCCCGAACCCCGCA
>P_1491
CCTCCGGAAACGATATTCTGCGGCGCCGCGAGATTCGCCCG
>P_1492
CTACTGGCGGGCGAATCTCGCGGCGCCGCAGAATATCGTTT
>P_1493
GGGTGCAGATCCGCAAGTCGCCTGTGTGATGAGGACAGCAG
>P_1494
GTGGAGATCTACAACGGCCACGGCAGCCTCGTGGCGCATCT
>P_1495
CCGGCGCCGACTCCGCCACGCGTGAGCCTGACCTGGACCGA
>P_1496
CCGGAAAGGGCCGGATCCAGCGGCAGCGGGGTGCAGACCGG
>P_1497
AAGGCCGGCACCATTGAGTACGTGAACCCCAAGTTCTCGGA
>P_1498
CGTTCCGGGCCAAGTTCAAGCAGTGCCCTGGCGGCGTAATC
>P_1499
CCACGGCCATCGGGAACGCCCCCTCGACTTTCGCGACCTCG
>P_1500
CAGTTCGCTGTTGGGAAGCGCCGTCAGGGCCAGGGGGCCGG
>P_1501
ATTAATAATTACAAATCATTCGCAAAACATCTCCACGTATA
>P_1502
AGCTGTAGGCGTTCCAGTAGCGGCCGAGGTCCACCATGACC
>P_1503
CCTCATAGGCCCGCTTGAAGCCGTAGGAGGAGACGATGGAC
>P_1504
GCCGCCGAGCATCAGGATCGCGCCGCTGATGAAGAGCATCC
>P_1505
GCCAGCTCATGACCGAGACCCGCGACTTCGTCCAGAAGGTC
>P_1506
TACAAGGACTGGTTCAAGTACGGCGCCGGCGTCACCAACTA
>P_1507
CGCCGAAGACACCAAGAACACCAAGTTCGCCCTGGCGGGGG
>P_1508
CTTCCCCTTCGGAGGGGGCTCCACCGCCGCAACGCCTCGAT
>P_1509
AGCCAGCTCATGGCGACCTGCTGCATCCATGTTCCGACCAG
>P_1510
CGCGGAAGCCACGAAAATACCGGAGAGCGCCTGCGCCTCAC
>P_1511
TTGTCACGGGCCGTTGGCCGCAGGGGAGGGGACACGGAAAA
>P_1512
TGGCCGCAGGGGAGGGGACACGGAAAAAAATGAGGCGCTCC
>P_1513
CCCGAAGAGCAGGACGATGGCGCCGATGACAATAAAGATCC
>P_1514
CCCATGGCCGGCAGGGAACGCCGCATCTCCTTCTTCACCCC
>P_1515
CCTCTGCATGGAGTGCGGCGCCTGCGCCCGGAACTGCCCCG
>P_1516
ATATCCACGATCGGCACCCCCTTCCCGATATAGCGGAACTC
>P_1517
CCCCCTACGGCTTTCAGGCGCTGGGGGGAGTGGCGGTGATT
>P_1518
CGGAAGCCTTCCGGAAATCGCTGCAGGAGGCGGCGCGCAAG
>P_1519
AGCTTCTTCGAGAGGATCGCCGCCTCGGCCACGTAATCGGG
>P_1520
CAAAAACCACATTTCCGCCACAGAGCCACGAAGACACAGAG
>P_1521
AGGTCGGGGACGTCGAGCCGCGGGTTCCCCATGGTTTCCAC
>P_1522
GCGGCACCTTCGACTGGAAGCGGGCGAGCTATCCCCACTTC
>P_1523
TAAATGTTGTGCGGAATTTTCAGCATCGCAAAACCTCCAAA
>P_1524
CCAGGGGATGGTGCATCTCTCGGTCCGCCAGTCGGTGGAGC
>P_1525
GCCACCACGGCGTCGAAATCCTTGAAGTTGATGTTGATCAG
>P_1526
CTTTCAAGAAGATCCAACCGCGCGAAGAGTGCCGTCCAAAC
>P_1527
CGGTTGGATCTTCTTGAAAGCCGTCGCAGCTGCCCTCCATG
>P_1528
GAACTCGAAGAGGCAGGCCGCCGTCACGCTCGCCAGGGCGA
>P_1529
CATTCTCGACCAGATCAGCGCCGTCGCCCTCCAGGTGAACC
>P_1530
CCGATCCCCGCCAGCAGGAGCAGGACCGTCGAAATGGCAAT
>P_1531
TGCTCCGAGGTGCCGTAGACCTGGGATGCGGCGGTCGCCAG
>P_1532
ATCCCAGGTCTACGGCACCTCGGAGCAGATGGCCACCGGGG
>P_1533
ACCGCCTGGCCGAGGATCTCCAGCGCCTCGTCGGGCAGTTC
>P_1534
GCTCTCAGAATCGCCGCCACCTACGCCGTGGTCGGGGCCCT
>P_1535
CACCGGCGGCAGGGAGTCGGCGTAGGAGGCGGCGAAGCGGT
>P_1536
GTCCACGACGCCAGCGGTCGCAAGGGGGCGTTCGTGGCGGT
>P_1537
CGGCGAGCCCCTGGTTGCCGCCGGCAAGGCGAAGGGCCTCG
>P_1538
GCGCTCCCCGGTCGCAACGGCTGTCGCACCCATGCGGGCAG
>P_1539
GAAATTTGTCAACGTGAAAGCACGGTGGAATCAGTAGCTGA
>P_1540
GCTCGTACCACGGACGTTTGCGGTGGTCGTAGTCGGCGGCG
>P_1541
CTTGCAACATGAACTTGGCGCACTACAACTCGATCTCGGCG
>P_1542
TCGGGGTAGCGCATGGGATGCCCTCCTGGGAAAAATCAAGG
>P_1543
TGCTGAAGGCTTTTTCAATGCCGTCGAAAGCACCACCGCCG
>P_1544
GGTGGCATTTCCTCAACTGTCATGAAATCCCTCGATAGTTC
>P_1545
TCTGAGCGGGATCGGGGCGGCGTTCGGGAACGAGTATCTGC
>P_1546
ATTTTCCGAGAGGGGTAATGCGCGGATCGTTCCTGATCTTG
>P_1547
CATTGGACGCCCCCCCGTCGCATCAAATTCTTCACCACGGA
>P_1548
GCGAGGTGCCAGGCCCGCCGCTGCCAGAGGGTGTAGGCCAG
>P_1549
GCGCCGTGAGCGAAGGGGCGCGCGCGGCCGGCAATCTGGTG
>P_1550
GTCAGCCCGAGGGAGACCAGCAGAAACTGGCGGAGGGCATT
>P_1551
CCTAGAGAGGATGAGCAGCGCGAAGCCGGCCGCACCCGCCC
>P_1552
GCGCCGCTGCCGTTGATGCGCGCCACCGTCTCCCGGTCCTC
>P_1553
CCCATTCGTCCCTGCCGAAGCGGTCGACCTCCACCGTGAAT
>P_1554
GCGCCATCAGGGAAAGGTGGCGGCCCTGGCCCAGGTCAGGA
>P_1555
ATGGAGATCCTGAAGCGGCGCGGATTCGGCAAGGTCGCGCG
>P_1556
GCCCTGGGCGAGACCAGTTTCCCGATCCTGGCCGCGACCGC
>P_1557
CCGGCCGGCCTCCGCGGTCGCGGCCAGGATCGGGAAACTGG
>P_1558
TCGCAGGCCACTAAAATCTGCGGCTTCTCGATTTCGGGCAG
>P_1559
TGCCGAAACGCCTTGAGCCGCGGTGTGGTCTCCCTGAGCGA
>P_1560
CGCCGGCCACACGATGGAGGCATCAACCCGCAACACCATCC
>P_1561
GCCGACTGGACCCTTGCCAGCGGGAATTCCACGGTGGTTCT
>P_1562
TGGGAGTTACGTAAGTGACGCGCCGGAACTCTCCTTCGAGA
>P_1563
CATTGCAGCCGAGGTGAACGCCGCCGCCACCCCGCACGATG
>P_1564
GGCGGCGGCGTTCACCTCGGCTGCAATGCAAAGGGGGAGAT
>P_1565
CCCGCCGCGCTCCCGAACCGCGGGTGGAGTTCGGCGCCCTG
>P_1566
CCGCCACCGACGTCATCAAGCAGGGAGGGGCGCGGCGGGGG
>P_1567
GTGGTGACGGTGGCGTTGCGCAGCCGCGGCATCCCCGGCCC
>P_1568
CCCCGCCGCTCCACCTCCCGCATCAGCTCCTCCGAATAAAA
>P_1569
GGCTACCAGGGGGTCGTCGCCCGGTTTCGCGAGATAGCGGT
>P_1570
TCGGCTTCTCCTCCAAACCGCGGAGGGGCTCCTACGCACCG
>P_1571
CGATCGTAGAAGGATATCTGCAGCCGTGGAAAGCGGCGCTG
>P_1572
GGCTACCTCGCCGCCAACCCCCGGTCGCGCAACGTGACGCA
>P_1573
GTCATCGTCACCTCCCACAGCAAGGACCTGGCCCTCCCCGG
>P_1574
GTGCCAGCACCATGGCCGAACCGAATGTCAAATACTTGCCC
>P_1575
GATTATCCGTGTAATAGACGCTGCCATCCCGGGAACTCCCC
>P_1576
CACTCTTCATGACTGCGATACGTTTCAGCCTTTTGGGCCAC
>P_1577
GTGTTGCTGGTGGTGGGATTCCTCGGTGTCTTTGTGGTGTT
>P_1578
CGGTTATGGTCTTTACCCCGCCGTTTTCCGTAATTCTCCAC
>P_1579
GACCACGTGGCAGCGTCAGGCGTTGTCGGTGTCAGGTAGAA
>P_1580
AACTTTCGCACCAGCCGCCGCGGAAAAGCCCAGCTTGGCGC
>P_1581
TTCAATTCCAGCGACTGGAGCGGCAACCTGGAAGCATTCAA
>P_1582
CAGCCCGTTGGAAGAAGAGGCATTAAATTCCCACAATGGTA
>P_1583
CACCGCCCAGATGGTCGGCGCCGGAAAACTGATGCAGCTCC
>P_1584
AAGTCCACCTTCCTTATCGGCTGGTGGGTCTTTTCGACTGT
>P_1585
CGTTATATTTTATGCATAATCAAAACTATAAAATATTGTTA
>P_1586
AACGCTTGTATATTTTGATGCAAGAAAAATATTTATTATGC
>P_1587
GGGGAAGGGAAACCTTCCCCCCCTTTTTATCTCTGTTCTAA
>P_1588
GGCATGATCTCACTCTACGGCTATGACGGCTTCATGTACTC
>P_1589
ACTCGCCAAGGCAGCCGCACCGGCCGAGAAGAAGAGCGAAC
>P_1590
CATCGGGGCGGCCTACGCTCCGGGGCTCTTCAAGATCAAGA
>P_1591
GAGCCCCGGAGCGTAGGCCGCCCCGATGGGGAGGAGGAAGT
>P_1592
CAGTACGACTGGGCGGCAATCGCCAAGAATCCCAAGTTCGT
>P_1593
TGCCGAGCTTGACATAGGGGCGGAAAATTTCGTCCTGGGCC
>P_1594
CCCTGAAGCTGGGGCAGGCGCGGGGGGCTGCCATCGTCGCC
>P_1595
GCTCAGGACCATGACCGGCACCCTGCTGCAGAGCAACGTCA
>P_1596
GAGAAGACGATGATAGCACTCCTCAGCGGAAAACTCGCCCT
>P_1597
TTCCAGGTTGGTGAGGATCGCCGCCAGGTCCCCCGGCCGCT
>P_1598
CGCGGACGCGGCGCAGGAGGCGGTTGGCGATGCGCGGCGTC
>P_1599
TTACGAAACCGCTCCGCCAGCAGCGACACCTCCTCGGCCGG
>P_1600
AAATGCCACGAGGCAACACACCGTAATAATTACAATTTTTA
>P_1601
GTTCGCGCTTCAGTTCGGCGCGGATCTGCTCCAGCACCGCC
>P_1602
GGATCGCCACCCTGGCCGAGCGGCACCTCCCCCAGAGCGAA
>P_1603
GCAAGGAAGCCGAAAGTGCGCGCCGGTGCGAACTCTGCGGC
>P_1604
CATGTGAAGGCCATCCGGAGCGGCCACGACATGAACCACAA
>P_1605
AGATCGTGCACGGCAATCGGCAGTGCAACGTCATTCTCCGT
>P_1606
CGAACCCGTTCTCGATGGCGCAGGAGAGAGCCGAGACCGCT
>P_1607
GTTCCTGTGTTCGGGTGACGCTAGCACAAGAAACGCATATT
>P_1608
GCAGTCTCGTTGAAAATATGCGTTTCTTGTGCTAGCGTCAC
>P_1609
CACAAAAACATATGGTTATGCGTTGGCATTAAAGCTGCTTT
>P_1610
ACCGTCTTGTAGAGAAAATTCTTGAACTTGTAGAACCGCTT
>P_1611
GCTCTTCGCCCCGGTAGGTGCGGAAAAGCTTGCCGAGGAAG
>P_1612
AGATCCGGAAGGGAAACTTCCGGGAAGACCTCTATCACCGC
>P_1613
GCCATCTCGGCGTGGGTCTGCAGCAATCCCATCTCGAAGTC
>P_1614
GCCATCACCCTTCTGGAATGCGTCCGCGACCGGATCAGAAA
>P_1615
GGGAGGCCTTCGAAGAGCTGCGGCCGGGGCTCTTCGGGGAG
>P_1616
GGCTCACGCGACTCAAGACGCTGTCGGTCCGCAACAAGATT
>P_1617
ACCGACAGCGTCTTGAGTCGCGTGAGCCGGGCGTTTTCCAG
>P_1618
GATCACCAGCCTGGAAAACGCCCGGCTCACGCGACTCAAGA
>P_1619
GCCCTTGTCCGGACCATCGGCAAGGCCCTCAAGCGCTCGCC
>P_1620
GCGCCTCCCCGGCTCCCTCCCCCACCAGCAGGAAGCCCTTG
>P_1621
ACCCACCCCCATGCCGATCACATCAACGGCATTGACGACCT
>P_1622
ATCCTCGATGGTACCTACGGCAGCCGGGTGCTGGCGGAGAT
>P_1623
GGCTGGATCTGTGCCAAATGCGGGCGGGAGTTCGAGCTCCA
>P_1624
TGTGAACTCCGTCTCGGCTCCCATCGCCCGGTGACGGGCGG
>P_1625
GATTTTTTTCAAAAATTCCGCAGGGGCCTACGAGAACTGCA
>P_1626
CGCAATGATCCCGACCAGCGCATGGAGGGAGCCATCGGGAT
>P_1627
TACTTCTCCCCGGTCTTTCGCACGATCTCGGCGGGGAGCGG
>P_1628
TCGCCGGCCGCGGCAAGGTCCGCGACATCTACGACCTCGGG
>P_1629
GTGGCCCGTGCCCTTGGCGCCAGGGTCGAGGAGACGGCCCC
>P_1630
GGCTCCGCCGTAGATCTGGGCGTAGATGTCGCGCAGCCGGT
>P_1631
CACCGACTTATAGTAGTATGCTGACCCGTTATTTTCAGGGG
>P_1632
GGTGGTCTTCAGGAAAAGCGCCCGCTCTCCCAGCACCTCGG
>P_1633
GCAACGACGGTAGTGTTGCGCACGATGACCACACAGGAGGC
>P_1634
GGATACCACTCTCTTCATCGCAGCATCGCCATCGAGACGCT
>P_1635
GATGCGATGCTTGAAGAAATCACGAACCAGCTCCGTACCCA
>P_1636
GATGAGCATACCGGCAAAAACGGCCACCCGCGGCGCCAGTT
>P_1637
TGCTGGCAGCGATGCCGGCGCAGCTTGGCGCCGAAGCCCTG
>P_1638
CCCACGTCGGGGATGGGGCGCGGCTACACCATCACCGGACA
>P_1639
GGAGATCCGCTCCGCCTTCCCCCATAGGTACTCGTCGAGCA
>P_1640
GCGGTCACCACCCTCTTCGGCAAGGATCAGCTGGGCGGCGG
>P_1641
CATCGCCCCGCTGGAGAAATCGGCCATGGCGCGGTCGAGCT
>P_1642
GCGTAGATGGTCTGGCGAATCCCGAAGGTGGGCGAATCCCG
>P_1643
ACGAGGAGGTTGAGGGATCGCCCTTCTGCCTCGACTAGCGC
>P_1644
CGGTATCGTTTGATCAGTTCCAGCATGGGGCTCAAGGGACC
>P_1645
AGCGTTGCCGATGGTTGCCGCAAAAACCCCGAGGATCATGA
>P_1646
AAGGCTCTGCAGGAGGGTTTCGTAAATTCCCTCGGCAGCGG
>P_1647
CACGACCGAGGCAACGAGGGCGTTAACGAGTCCCTGGGGGA
>P_1648
CAGGGGCGAAAAGGTGAACACGACCGAGGCAACGAGGGCGT
>P_1649
CATCGGATGTCCCCCGTGCGCGCCAGGGGCGAAAAGGTGAA
>P_1650
CCTGGCTTTCGTGAATCAGGCGATGACCATTCATCGGATGT
>P_1651
AAGGAAAAAGAGTGCCGCCGCGAAGATGGAGAGATAGGCAA
>P_1652
TCGAGATGAAGCCGGTTCGTCAGTACGAAAGCGGCACCCTC
>P_1653
AGCGCTTTTCCTTCCAGGCGCTGTCCGGAATCAGGCCGGCC
>P_1654
CGAGCAGCACACCGATTTCGCCTTTTCGGTCTTTGCAGAGG
>P_1655
GAGAACCGACGTATCGTAGGCATATTCGAAGAAAATGGTTG
>P_1656
AGGTGTTTTCGCCGCGCAATCCAGGAACATTCCCTTCATAG
>P_1657
GATATCCGGACCTGCGAGCGCTGCCATGGCGTCAAGTCGCT
>P_1658
TTTACGCGCCTTGCTCGTGGCAGTAACGGGTGTATTGCTCC
>P_1659
GCTGCAGAAACATTCAGCGGCAGGAGGAGCAATACACCCGT
>P_1660
CAATCTCGTCCCGGCGCCTGCCGGTGCGGATGAGGGAAAGG
>P_1661
ACCGATTTTAAGGGAAAAGGCAGCGTTGTCGAACTCGGGAG
>P_1662
AGGGCTGACACCGGTCGGCGCGGCTCCGAAAGCATTGTAGG
>P_1663
ATGGAGGTCGAGGGGGGCCGCCGTGAGGTTGGTGATGACCA
>P_1664
GAATCAGACCGGTAATAATACGGTAACCATCAGGGTGAGCG
>P_1665
TACACCGCTACCGCAACCGACGCGAACCTTGCTCAGGGAGA
>P_1666
TGGTTTGCCGGTGGCACCGGCAGGGATGGTGATTAACCCAA
>P_1667
GACGGCGATCACCTACGGCACGGCGTTGAGCGCCACACAAC
>P_1668
CCGTCTCCGATCATAGTCGGCACGGCCCTTTCCACGGCGCA
>P_1669
GTTGGCGCTGTCGGTCGGCGCGAAGCTGACGCTCAGGGTCT
>P_1670
CCCGTCGCAATCGTAGATTACCGTCTTGTATCGCTGCACAG
>P_1671
CCAGCGGGATCATGGTCGGGCTCTCCTGCAACTCAATGCTC
>P_1672
GGCCGTGACCTATCTCGCCACGGCACCCAAGTCCAACGCCT
>P_1673
TCCGGCAAGACGACCCTCGCCCGGATCATCGCCAACGCCAC
>P_1674
AGAATTTCCCCATCCCCGCGCAGTTGAGGATCGCCTTGCGG
>P_1675
CCCCGCACCGTCATCTTCAGCGGCAAGGCGGCCCCCGCCTA
>P_1676
GAGAACAGCCTCGTGAATCTCGGGCTCCTCGAGCAGTTCCG
>P_1677
TGGTATAAGAATGGAATTTACTAGCACAGTTTAGGGGGCAT
>P_1678
GTGGGGGTGAAGCTGAAGTGCGGCGATGTCATCCGGGTGCG
>P_1679
TCCCATGCTCACAGACCTTTCCATCAAGAATCTCGCCATCA
>P_1680
GGAGGGCTTTCGACCCTCGGCATGCTTGCGGAGATCGCCCG
>P_1681
GCGAGGACGAGGAGCTGGAGCGGGAGAGGAGCCTCCTCGTC
>P_1682
TCCTTCGAGATCCTCTATGGCGGAGACGGGGCGGTCCTCGA
>P_1683
CGCTCCTCGTCCTCAAGCGGCGTGACGGCGGTGGCGGTGCG
>P_1684
CTCGTTTCCACCAGCTTTTCCTCGAACTCTTCCACGATGGC
>P_1685
TGAGTCTCCCCCTGAACGCGCGGGAACTCTTCACCCGGATA
>P_1686
TGGGGCGACTGCATGAAATGCGTGAAGTTCCCCGACTGCGA
>P_1687
GGATCATGGCGATCTCGTCGCAGTCGGGGAACTTCACGCAT
>P_1688
AGAAGAGAAGGTGGGGCGCGCCCTGACGCTGGAGCGGCTGG
>P_1689
TCGCCGAGACCGAGGTCCCGCGGTAACTCCCATCCACGCCG
>P_1690
TGGTGGGGCCGGGAAAGATGCCGTTGTAGGTGAGAAGCTGC
>P_1691
ATACGGCTCGGGGACGCCGCCGGAGATGGTAATATCCTTGA
>P_1692
AGATTGGAATATAGGTAACGCGAAAAGGTACCACAATGGCG
>P_1693
TTCGAGTTCAAGGAGCGTTACGCGAAGGGGGAGTCCCTCGA
>P_1694
ATCGGAGCGCGCCCCCCGCACGGTTACCTCAACGAACTTGG
>P_1695
ATTCCGGAGCCGATGTGGAGCAGGAGCGGGCCGAACTCTTC
>P_1696
CGCAAGCAGGAATTTTCACACCGTTCCATGATTCACGTCCG
>P_1697
CCTCCGCCATACCTCGCAAGCAGGAATTTTCACACCGTTCC
>P_1698
CATCGGGGCTTCCCGCCACGCGGCCGAAGGAGGTCTCGTAG
>P_1699
GTGCGTCAGAAGATTGACCACCAGCACCTCGTCCTTCCCCT
>P_1700
GATTCTCCTTATGACCGGAGCCTTCGAGCCCTTCGACGAGG
>P_1701
TTTATCTTATCTATAAGTTGCTGGGATTCGAAGGGTTTGGA
>P_1702
GCCTCCGCCGGGACATACTCCTCTTCGGGAGCGAACTGCTG
>P_1703
GCAACCGGAGCGATCGGAGCCTCCGCCGGGACATACTCCTC
>P_1704
CCCCATTGGAGTTATAAGCGCGTTCGGCCGCTCTCCAGCCG
>P_1705
AGATCTTGTTGGCGAAGTTGCGGTAACCGGCAATCCGCTCT
>P_1706
CACTTCCTTTTTCTGGACCGCCTCGGTCAGCTTCTCCCGCT
>P_1707
GAGGATGGCCGGGTAACCGGCTGCATCTCGGCATACCGGCT
>P_1708
GAGCGCGAAGGCGAAAAATGCAAAAATGGCGAATGGCGACA
>P_1709
GGAACGCACCGCCGAAATCGCCCTTGCGCCGGCCGCCGACT
>P_1710
TTGTTCGGGCACGTGCGCGGCGCGTTCACCGATGCCATTGC
>P_1711
GCGGCTGGGAGGGGCAAAACCGGTGCAGGTCGATGTGCGGG
>P_1712
CGCTCTTTCCCTTAAAAAGGCGGAAGAGCTGCTGGAGCGTG
>P_1713
TAGCCATTTAACAGTAACCGCGAAAACCGTCAACTACATCG
>P_1714
ATAATCCACCTTCACCTTCACCGTTTTGCCGTTGATCGGCA
>P_1715
ATCACCCAGCAGAACTGGCACGGAAACCTCAAAAAGTACGG
>P_1716
TTCCGTACTTTTTGAGGTTTCCGTGCCAGTTCTGCTGGGTG
>P_1717
CATGATCCACGAGCGATTCTCCGTCGTGTTTCCGTTGCCGT
>P_1718
ACGTCGGCGAAGACCGAGAGCGATCTCGTCGACGTGACCAC
>P_1719
TTGTTCCCTGATCAACTTCACATTATTCTTGAATTTCATGA
>P_1720
CGAGCCAACTCTGCCTTGCTCATGAGCCGTTGTTCCCTGAT
>P_1721
CCGGATAATGACCGTATTTCCGGAGATGGAGCACGCCACGT
>P_1722
GAGCTTGTCCGGGGTGGAATCGCTGATGACCGCCAGTCTCT
>P_1723
GAGATTCCTCATGAACGTTGCTATCAGGCCCTCATCAACGG
>P_1724
GCCACTGAGCTCAGTCTGCTCCGAGACGACAAGTTCCACGT
>P_1725
AGATAAAGCCCCCAGTAAAGCGCCACTGCCTCGACAGCGAC
>P_1726
CTCACGGTTTCAGGGGGGTGCAAGAAGGAGGAGATCCCGCC
>P_1727
GGCAGAGGATTCCCTCATTGCGGCATGCTTGATTTCGGGCT
>P_1728
GGGAGTGTACAATTCTTGAGCGTAACCGCCAGACCGTCAGC
>P_1729
GACGGTCTGGCGGTTACGCTCAAGAATTGTACACTCCCGAC
>P_1730
CTTGATCCCCCCCAACTCCACCACAAAACCGGACACCTCAA
>P_1731
GGAATCACCGCCGAATTTTTCGAGAAACGCGTTGGCAATCT
>P_1732
ACATTCCTCATTCTAGAACGCCTGGAGATACTCACGGTAAG
>P_1733
TGGTCAACGACGCGGCGACACGGTCGTAGTAAAGCGGGCCC
>P_1734
CTCCGTCGGGAATATCGATACGGTGCGGTGCGAAGCCGGCA
>P_1735
GCAGGGAACTCAGGAAGTTCCGTCGGCAGCCCCAGAGTCCG
>P_1736
GTGCTCAACAGGGGGGTCGGCGCCTATGCGATCGTGAGACT
>P_1737
TCCACGGTCACCTCCCGATGCTGCATATTTCCAGTACCTCG
>P_1738
GAAAGTGTGACGCGGAATTCCGGCGCCGCGCGTCGCAGGAG
>P_1739
GCATCAACCCCGTGTTTTTCCGCGAATCCTCTGGCCTTAGC
>P_1740
GGTAACGAGCTCTCCCCGCGCGATGACCTTGTCGCTGGCCC
>P_1741
CGGCTCCTGACCCGGGTCCCCAAGGAGCTCATGACGGTGTA
>P_1742
ACCTGTCAGCTACTCTTCGGCAGCACGGGATTACACCGTCA
>P_1743
GATGCGGATTTTCTCTTCCGCCGCCTCGAGCTCGAACTCGG
>P_1744
CAGGGTGACGTCAAGATTCACGGCCACTCCATCGAGTGCCG
>P_1745
ATGTTTCCTTCCATAAAATCCTTGTTGGCCATGATCCGTTT
>P_1746
GGAGTCGGACACCTCGGTGGCGCTCTTGCGGATAATCCTTG
>P_1747
GCAGCCGTTGCGGTCATCGGCTCCTATTTCATGGCCCTGGT
>P_1748
ATAGGCCTTGATCCCCGAACCGGCCAGGACCCGCGCGGTCT
>P_1749
CACCTTCACGGAGACCTCCACAGGCTCGTGCGGGAGGGCAG
>P_1750
ACGCAAGACTTCGACAAAAGCGATTACGTATACAATACTGT
>P_1751
TACGGTAACGAGGCCGCGGGCGAGAGCCACAATCAGAGTGG
>P_1752
CTGCCACTCGATGAAATTCGCCGTGCCACTCTGATTGTGGC
>P_1753
TATCATGGCCGTGCTTGTCGCCCTCGCGGCCCGGCACGGGG
>P_1754
GGCCGCGAGGGCGACAAGCACGGCCATGATAAGGGGTTTTC
>P_1755
TTGTGGACCAGGGTGAAGACCGACTCGAAATCCCCCGGTTC
>P_1756
TTCCAGAGAGGGCTGCACCCCCCACTGGAAGAGGACGTGGG
>P_1757
CTCTGGAACTTGAAAAATTCCTCGAAATACTCCTGTACAAC
>P_1758
CTGTACAACGTGGTCGGCGGCGTCACGGGGTTTCTCTGCCA
>P_1759
TGACACGGGAGGGATTTCCGCCGCCTCCAGGTCGAGCCGCA
>P_1760
AGATTATACTCCAGTACCCGCCGCAACGAGACGTCATCGTC
>P_1761
CGGTACTCATCCTGGTGGCGCTGCTTGGCTGTTCCCGCCCG
>P_1762
CATGATATCGGTGAGATACGCGACAACGTCGGGACGGTCCC
>P_1763
CTGAGCTGACCGCCTCGTCGCCCCAGCGTCGGGTCCGCATC
>P_1764
AGCGACGAGACAGCGAATTCCGCCAATTCCAGCTGCGAAAT
>P_1765
CGATGATCTCGTAGGGGGTGCCGTCGATGGTCGCACCGCCG
>P_1766
GTGGAGGAGCCCCGCGATCTCGTCGATGTCTCCTTCGAGCC
>P_1767
ATCCCCTGTTCGGCCCAGCTCGGCGTCATCATGGCGCTCCT
>P_1768
GAGCCAGAGCATCACCGACGCGAAGATGAAGAGGGGGAGAA
>P_1769
GGTACGCCGACTCACGGACACGCTCTTAATCTCTGCCGAAC
>P_1770
GACCATCATCCCGGCGAACACCGCAACAGCTTCGGCCTGCG
>P_1771
AAGAAAAGTATGGTAGTTCTCATGAAAAAGGACAAGAAGCA
>P_1772
TTTTTTCTCAATAATTTTCGCCGTCGGTCGAAGAGCAAAAG
>P_1773
GATTGACAGGGGGGCTTCCGCAAGAACCGCGAAGGCTCCGG
>P_1774
TGGCAAGGCTGTCGCGGGTCCGGTCGAGAATCAGGCGGGCG
>P_1775
AGGACCCCGAGGGCCGCCCCCCCCTCCCCCGTGTTTGCTGC
>P_1776
GAGGAGCTGAACCCCGAGTTCTGCTACGTCTACTGGGACGT
>P_1777
ATCGTTCAGCTTCTCGATCACCGTCTTGTCCAGCTCGGTGT
>P_1778
AACGGTGAAGCGGTTCTTCTCCTCGGGACTGACCACAGGGG
>P_1779
CGACCGGGAGATGTCGACGGCACGCTCAGCCTCGAAGCCGG
>P_1780
AGCTGCTGATCGTCTCGGCGCCGGGACGGGGGACGGCCGTC
>P_1781
CACCCTCACCGCCATTGGCGCCCCCTTTTGTTCCCTGCCCT
>P_1782
TGGATGGCCTCCCTCCCCCCCTCGGCCTCTCCGACCACCAC
>P_1783
CTTCCTTCCTCTGGAATTTCCTCTGCCGATCGGCCGCACGT
>P_1784
AGGTCGTGGCACGTTCTCGGCTGTTTTTAAAAAGAGGAACG
>P_1785
TCATGCGCGACCAGCCTCCCCTCGAACATGCGGCGGACCAT
>P_1786
GTGTCGTGAACCTCCGCAAGCTGGATAAGGCCGGGGACCTG
>P_1787
CCTGGGCGCGATGTCGGTGGCGTTTCAGCGGATGCGGATCA
>P_1788
CGCAGATTGATCCGCATCCGCTGAAACGCCACCGACATCGC
>P_1789
GGCAGACGTTCGGATTCGTTCGAGAAGACCATCCTGACCGA
>P_1790
GGAGAGGGCCTTTTCAAGCGCTGCCCCATATACCTTGCGGG
>P_1791
GCCCTGCAGATCGATACCTCCGGCCAGGATCAAGGGAGCAT
>P_1792
ACTTCAATGCCGTTCATGTCCGGCATGGAGATATCCATCAG
>P_1793
AATTCCTCTCCTTTCTCACGCGATTTCGCAGAACCCCCGTG
>P_1794
GTTGTAAAACCACTGCATACCCGTTCCTCCCTTTGACAATG
>P_1795
ATGATCCGGGAGATAAAGATCCCGAGCATCACGGCGAGCAC
>P_1796
GGTCCAGTTGCTGGATCGCGCGGTTGATCTGCTCCGCTCCC
>P_1797
CCGATCTCTCTAAAATTTCTCGAACTCCGCATCCAGGCTGT
>P_1798
TTTCGTCCCGATCCGCGGCGCCGGCTCGATCTGCGCCGGCT
>P_1799
GGCTGTTTGCCGCGTTCCAGCGGCTTCACTCCAGCAGCGAG
>P_1800
AGTTATACACAATAAACAAACGATTTTATATTTTTTGAAAG
>P_1801
GAGGAGATGAGCTCCAACATCCGTCAGAACGCCGACAACGC
>P_1802
GCGGATCGCGGTGAAGAGCGCCGAGGATGCGAAGCAGGGAG
>P_1803
GGCATGCCGAACTTGAGCCGCATGTCCATCACCGGCACCAC
>P_1804
GGTCGGAGAGGGATGGGGCGCCGGTGCGGGTATCTTTGGTC
>P_1805
TGGAGGCGCGGCTCCAGAAGCGGCTGCGCAAGCTCGGCATT
>P_1806
TCCCCTCGTCCCCCCCACGTCGGCCGCCGCCACGGCAAGGC
>P_1807
TCCTGCGACGGCTTCGATAGCGGTCGTCCCCCCACGTTCAT
>P_1808
GGACCGGGAGCGGTGCCTCGCCGCAGGGATGAATACCTACG
>P_1809
CATGGTCTGCCGGACCACGGCGGAATCGTCAACGATGAGTA
>P_1810
CCGCAGCGCCTCGGTCCCCCCGGTGGAGGCCCCCACCACCA
>P_1811
GGTGGACGTCCTCTTCCGCTCGGCAGCCCGCTATGCCGGGA
>P_1812
TGTTCATGGTTGCTCGCACGCGGATACGGAGCGCCCTTGCC
>P_1813
GTCAATACCCCCATCATCACCACCAACGACTGCGAAGGGGC
>P_1814
TTCGCCCAGGCGTTTTCCGACATCTATACCTTTGGTCCCAC
>P_1815
GAAAAAGCGGCAGGGGCAATCCGAAAGAATTGCCCCTGCCG
>P_1816
AGGGAGGAAAGCCATGAGAGCGCTCATCATCAGTGCGGACA
>P_1817
ACCGGTCGACGTGGCCGCGCCCGCCCGCGGCATCATCACCG
>P_1818
ATGGTCATTCTGTGGGCCAGCGGGCTCCTCTCACCCGCCGT
>P_1819
ACGTGGAGTACGCCCTGATCCGCGCCCCCTTCGACGCCGTG
>P_1820
GTGGTCCCCACCGCCGACCGCTCCAAGGCCACCGTCCTCGT
>P_1821
CGTCCGGGGTTTCTCCTCCCCCGCCGCCACCGGCCGTTCCA
>P_1822
CCGTCCGGCTCGGGAAAGAGCACGCTCCTCAACCTCATCGC
>P_1823
GGCACCTGCCTGATCCGGTCCTTGTACGAGATGGGGAGGGG
>P_1824
CGGAAAGAACTGGGAAAGCGCAGTCTCGATCCAGTGGGCCG
>P_1825
CTCCGCCAGCATGAGGGTCGCCGCAAAGACGAAGACCACCA
>P_1826
CCGATGATGGCGAGGGTCAGCGTGAAGGTGAAGGCGAGCTC
>P_1827
GTTTTATGAGGCCCGGAGCGCGTCGACGACCTTCATCCGCG
>P_1828
GCGGATGAAGGTCGTCGACGCGCTCCGGGCCTCATAAAACT
>P_1829
GCGGAGAAAGCCCCTCCAGGCAGGCGCGGGCCCCGAGCTCG
>P_1830
TCTCCCTCCGCCTCGAACCACTGTGCCGCAACGCACCGGCA
>P_1831
CGCCGCTTCCTCATGGCCCTCGAAAAGGCGAAGATCGAGAC
>P_1832
GCCAGCATCTCGTTGTCGCCCATCGTTTCCCCCTGTCGCGT
>P_1833
CCTCGGCGAGCGGGAAAAGGCGATCGACGCCTTCCGCAGGG
>P_1834
TACTATGACCTGGAAGAGTACGATGACGCGGAGCGGGAGTG
>P_1835
ATGTCGTACCTCACCCTCGGCAGCCTCTACATGGATAACGA
>P_1836
ACTGGTGCCACGTGATGGCCCACGAATCGTTCGAAGACCCC
>P_1837
ATTCTTCGGGATATAGGTGGCGGAAAAAAACGGCTCCCGAT
>P_1838
ATCGCCTCGCAGTTCTGCCGCACGAGCTCCCGGCGCGTCCG
>P_1839
TAGTAGCGCCCCTCCTCCCCCTCCGAATCGGCATCGAGGGC
>P_1840
AATTCGCTGACGGCAGCGCACCGTCGAAGGAGTCCCGACCC
>P_1841
ACAGGCTGCCGCCCGGCTCCCCCCATTAAGGAGCGCACGAT
>P_1842
CTCCAGAACGGCCTCGCCCCCCGGTCCCTGGATCAGGTCGA
>P_1843
CCAGGGACCGGGGGGCGAGGCCGTTCTGGAGGGGGACGACG
>P_1844
CTGAACCGGCTGATGTTCCCCTACATCTTCTTCATCAGCCT
>P_1845
AGTAAAAGAGCGCAATGCCGCAGTTCACCGCCTTGGCGTAG
>P_1846
CGCCGCGGCTGTTGTCCTCTCGCTCTCGACTGATCAGCGCT
>P_1847
GTTTTGTGGAAAATTGGTTACAGTGTTGAAAACTCTTAACT
>P_1848
GAGAAAGCGTCCGAGATTCACGATGGCGAAGAGGAGGTCGC
>P_1849
GAAGAGGTGGTGGAGGTACGCGCGCGTGAAGTTCCTGCAGG
>P_1850
AACTGCGGCTGCTACACCTGCAGGAACTTCACGCGCGCGTA
>P_1851
TCCTGCAGGTGTAGCAGCCGCAGTTGGGGTCGACGGGGTAG
>P_1852
CATACCGCGTGGGGATGACGCAGTCGAACATGTCGATTCCC
>P_1853
TTGCAGTTGATTAAGTTACGCTTACAATGGAAATCGCTACG
>P_1854
TGGTTAACCCCGCCAACAAGCGTAAATACAAGATCCTCGTT
>P_1855
ACCGCCGGTGCAGAGCACCACCGCATCACCCACGTGCGACC
>P_1856
CTCGGGAATCTCGCCCGGTGCCCGTTTGTCGCCCTTGCTCT
>P_1857
GCTCAGGCGCTTGATGGAAGCGGCAAAGTCGAGATAGACGC
>P_1858
GCCACGACAAGACCATGACGCTTACACTCCATGTTTGGCGC
>P_1859
AAACTGCCCGAGCCCAAACGCCGCCCCTTTCCCGAGATTGA
>P_1860
GATGCGGCACCGGCGCATTTCATGTCAGTTAATTCGTAGCA
>P_1861
TCTCACCCTCCCCGCACCCACGCCAACAAACATTTCAATGA
>P_1862
GACAGGCGCTTGGCGTGACCCAGCAGCTCCCCGAAGACGAC
>P_1863
CGCGGGACAGGTTCCCGACTCCGCAACGCTTTCCCGGGCGG
>P_1864
GCCGTGACGCCGGTGGAGCGCTGTTCCTCCTCGCTCAGTTG
>P_1865
AAAAGTGCCTCGACGCAGCACATGAGCAGTGAAAAGCCCGG
>P_1866
GTGATGGCAAGGCACGCAAGCTCTTCACCGACGGATTGGGA
>P_1867
TACCTCGACGAGGATTTTTTCAGTCCCATCGAAAAGGGGAA
>P_1868
GGGTCCCTCCCACGAAACTGCGAAAATAATAGGCTTCGTCC
>P_1869
TCGATAGGAAATGGCTATGGCGCTCTTCACCGAATTCTCGA
>P_1870
AAGAGCGCCATAGCCATTTCCTATCGAATGATCCGAGCCCG
>P_1871
AGCAAGATTGCCCGCAAACTCGGAATTACCCTCAACGAAGA
>P_1872
ATGGGGGATGCTTCCGATCGCCGTGCCGGCCAGAACCTTGC
>P_1873
GTTGATGATCCTTACCGGAACGGTCGAGGCGGCGCAGGGTA
>P_1874
GGTAAGGATCATCAACAAAGCTGTTATGAGGTACAGGGTGC
>P_1875
ATGGCATCAAAATAGCAATCCTGTTTGGCCATCTTTGGAAG
>P_1876
GCCACAGTTAGCAGCAATTACGGCCAGTTATATGAACGCAC
>P_1877
GGTGTTATGCAAAAAAAATTCCCCCTACAGCAAGTTTTAAA
>P_1878
AATGATACCATCGCCCTCGGCAGTCTGACTGTCATTCCTGG
>P_1879
CCACTACATCTGGTGGAACGCCGCAAGCATCAACCAGGGGA
>P_1880
GCACTTAATGAGCTAGAACACTATTCTAATAATTTCAAAAA
>P_1881
TATTGCATGGTCCCAATTTTCAGGATTTATATCTAGTCAAC
>P_1882
CGGTAAATTCCGGCAAGGCGCGGCCTGACAGCGACGTCATG
>P_1883
GCCCGGCAGTTATCACGGCGCCGTTACCTGCACCACCGAGC
>P_1884
AAGAACCCCGAAGAAACCGTCACGACCCCCATTACGCTCTC
>P_1885
CACCAGGTACAGGTCAAGAACCCCGAAGAAACCGTCACGAC
>P_1886
CCAGGGCGAACCGAACAGCACCGTCACCCTCTCCGGCACCT
>P_1887
ATGAAAATATCCGGAGGTTCCATGAGATACCGCCCCGTGGC
>P_1888
ATTCTCGTGATCGCCTGCGGCGTGAGCTTCCTCACCATTAT
>P_1889
ATTTTTTCCTGCTCAAGATTCCCGAAATATTCACGCAGGTG
>P_1890
ATTTCGTCACCTTTCCGAAGCGCTCCCGAATCCGATGCGAA
>P_1891
AACTTGCGAACTCGACGAAGCGGTAGCCTTCCTTGCCTGCC
>P_1892
CGGGCCGCCACGAGCATCCGCGAAAAGGTATTCAACGATGA
>P_1893
CTCTGTGGTATATGAATCCGCTGCTTACATTACGCACGCTT
>P_1894
ACCACCGGCCCGACAGAAAGCGTGCGTAATGTAAGCAGCGG
>P_1895
TCTTCGTAGGCACCAAGAAGCAGGCACAGGATTCGATCGGC
>P_1896
AGAGCGTAGCGGGTAAAGCGCCGAACCGAGATATTCTCGCC
>P_1897
GTTGCGGAACCTTACATCCGCCGCCGTGCCATCCGCCATCT
>P_1898
ATTTAACCACAAAAGACTTGCTGGCGCAAGCGAAAAAAGTC
>P_1899
CCACCAGCAGGAGAAAAATCCAGTCGATGCCGTGAGGGAGG
>P_1900
TGAGGGCAACCACTTCGAAACGGTCACGATGTGCGGCGACA
>P_1901
TGGACGGCTGTGTCATGGCCCAGCTTGGCGTTCCCGACATG
>P_1902
GAATGCCGCCAATGAGGTTGCGGTGGAGGCCTTTTTGAAGG
>P_1903
CCCACCATCTTGACGTATCCCCCCAGCGGGAAGGCGGAAAT
>P_1904
GGGCTTGAGCGTACCCCGCACCGTGCCCTCATCAAGGGGAC
>P_1905
AGTTTGTCATCCAGAAACTGCGGGAGCTTTCCGAGCCTGAC
>P_1906
TGCCGGTCAAGATCTGTATCCTCAACAACAATTTCCTCGGC
>P_1907
AGCCGCAGGGCGCCACAGACCACGAACAGAAATGCCGCAAG
>P_1908
AATACTTCAATATCATCCGGCATTTGAAGGAAAATGTTTCC
>P_1909
TCCTGACTCATGGGCAAACGCATTGGCACCGACAACCGCCT
>P_1910
ACACCACCAACGTCTTCGCACCGTACCGGCCCAAAAAGAAA
>P_1911
AGATTCGACAGGTCGAAATCCAGCACCCGCTCATACTGCGC
>P_1912
CTCCTTTGGGAGTTCGATGGCTGCCATGCCGCAGTTGAACA
>P_1913
CAGGGCTCACATGGGAATCGCGATAAAACAGGGGACGCATG
>P_1914
ACGAAAGGCCAGAGGTAATACGTTTCCGAGATTTTCCGCTC
>P_1915
CGAAACAACCGGGAAAAACTCGCAGGCAAACTCCTCACCCC
>P_1916
AAAACCCTCGACATCAACCCCGTTCGCTACCTCGCCATGCC
>P_1917
CCGGGGAAACCTGCGCGGAGCGGTCACGAATCTGAACAGCA
>P_1918
AAGGTCGCCTGCTTCAAGCCCGGGAAGGACCGCACCGCCGA
>P_1919
GAAACGGGCGGGGATGATGGCTGTTATCTTCATAGACGGTC
>P_1920
GCCCGCAATGTCTGCGGTCTCGATGACGCCTTTTCCAGCGA
>P_1921
GGTTGATGATGGGATTGGCGCAGTCGGGACGGAATTCGCTG
>P_1922
GTGGTAAGAGAGATTGCAATCGGAAATGTCAAGATTGGCGG
>P_1923
ACGGAGCGCGGGGCATCGTTCGGTTACAACAATCTCGTCTC
>P_1924
CGGCTCCCTCGCGTTTCACTCCGAAAACATCATCTCCTTAT
>P_1925
CTGCCGCAGGTAGGAAATTTCGGTATTGCCCAGAACCTGCA
>P_1926
AATATCAAGAACCTCTTCGGCGTTTCCTCCATCCGAGAGAA
>P_1927
CTCACGGGCCAGCAGATCCGCAATGACGACCGCCGAGGGGA
>P_1928
TAGATGATGGACATCGGCATCAGTTCCGGGGTCTCGGTGCA
>P_1929
TTCGCGAAGTCTTCGACCTGCGCCCCCGTGCCATCATCGAG
>P_1930
GAACCTGGAGTCGGCATTTCCTTGAACACAAAAAAGGCCGG
>P_1931
ACGAAGTTGTCGAGCGTCCGCGTTTCCGTATCGGATGAATA
>P_1932
AGGACCTCAAGAAGATTTTCCGGAAATTCTACCGGGTCCGC
>P_1933
GACCGTCCTGCGCAATCTCTCGGAGAATGCCATCCTCTACA
>P_1934
GCATTCTCCGAGAGATTGCGCAGGACGGTCTTGAACCCCTC
>P_1935
GCAGCTACATGGAGCGAAAGCGCGACAAGCTTCCGGAGGGG
>P_1936
CGGCCGGAACTCCTGAGCCGCGGTTTCGACTGGCTCGTCCT
>P_1937
ATGAAATGGTTGAAAAAACTCGCAAATCCCCTCATGGCCCT
>P_1938
ACTTTTGTAAAACGAATTCTCCCTTGCAAACTCTCCACCCT
>P_1939
ACGGTGGCGGTCTTCAGGAGCGGTATCCCCCAGTAGAGGCC
>P_1940
TGTAGGAGTAGCAGTAGAAGCGGGCGTGGATGAAGTGGCTG
>P_1941
AAGATGAAGAGCCTCACCGGCGCCGATGCCTTTACCCGGCT
>P_1942
CTGGTGATGGATTTGAAAAGCTTGCGCATCTTCAGTTCCAT
>P_1943
CGCCATTTCACTGAATTATTCACGCACGCTAAATAACCTTG
>P_1944
GGCCTTTTTCGGTTCGCCCGCGTTCGACATAATTCAGACGC
>P_1945
TGAAACGGCAACGGATGTGGCGTTGACGGCGACGGCATTGA
>P_1946
CTCAGAGTGAGAGAACCATTCAGGAACGCTGCAGGGGCCGA
>P_1947
GACGGTGACCCTCACGAGCGCCGTCGCGGGCGCGGTGACGG
>P_1948
ACTACTAATGCTAAAAGTCACGGTAGCAAATTCACCAGTTC
>P_1949
TCCTTCGATTTTGGTGGGTGCCGGTGGAGCCACGGCCCCCT
>P_1950
AAAGCGCACCGGGGAATCGGCGCTCCCCCGGGCCACGAGAC
>P_1951
ACGATCCCCGCGCGGTTTCGCCCAAACGAGGCATCGCGGAT
>P_1952
GGGAGGATCAGGGTTGAACGCAGCATCTTCGACCGCAACGG
>P_1953
ACAACCATCACGAGGAAAAGCACTCCCACAATACGCGTTTT
>P_1954
ATTCGCGCCAGAAAATCGCTCGGCCAGAACTTTCTCACGGA
>P_1955
CCGTGGACTATCTCCACCTGCGGGTTCTCCCGGTACGCCTC
>P_1956
GGGGATGAGGCGTTTTTTCGCCGTGTGGTGAAAGGTGCTTT
>P_1957
GAAAATCCAGGAAAAAAAGGCAGCTACCCCCGAAAAGGCAG
>P_1958
CAGGTCGTCTGCATGATCTGCGGCAAGGGGGGGATGAAGAC
>P_1959
AAAGGCCCGGCCGTCACGCTCAAGAAGGCATTCCAGGCTGA
>P_1960
GCGACCCCGATGGTGCGCCCCTGGACGCCGAACTCATCCAT
>P_1961
ACTGTCAAACAAAAGAGGCACCGTTTCAAGCACTTCCGCGT
>P_1962
AAGGGGAACGCCATGAAACGCATGATTCAGATTCGTATCGA
>P_1963
GTCTGTTTTCAAAAAATCTTCAGGAATCTTTCAGTATCGCC
>P_1964
CTTGTGGAAAACGATGCCCGCCCTCGCGTCGTAGTAGAGGA
>P_1965
TATGTTTCATCTAAAAGTCTCGCTAATATTATTCCTTCACC
>P_1966
GTTTGCCACATATTGCGAAACCAAGAATTGCATAGGTGTTG
>P_1967
TAAGCCCTGACTATCAACTGCAGTGCTTCTAGTCCATTGGC
>P_1968
CGACGGCAACAGGCATCGCTCCGGCGTGGGCAACAGCCAAC
>P_1969
GTATCACGGCTTCCTCAGAGCGCGCCTGAATCAGTACCTCT
>P_1970
ATACCGGAACTAATTCTGCGCTCGGACGGGTGAATGCCGTG
>P_1971
CTTCTTTTCGCCTTTAAACGCAGTCTCAGCAGCCATCAATG
>P_1972
GGCCACCACCGTCTCGGGCGCCCAGACGGCATTATTGAACG
>P_1973
GGGAGCTCCACCTTTCGAGCCAGGTGCCAGGAGACGAGCAG
>P_1974
CCGAGACGCACCAGCGTTTGCGATTGGGCGATAAACTCCTC
>P_1975
CCTCAGTGTGCCACAAATCACGATTGGGTGGTAGATTCCAC
>P_1976
GTGCGGAAGCCATGCGACTGCGTCGTCACCAAAACCGCAGC
>P_1977
TACCGCGTAGCTGAAAATCACGTCCACGCTATTCTCTGGGA
>P_1978
GTTAATGATACTGAAACCCGCCGCAGAGAAGACACGCAGGT
>P_1979
AGATTACATCTTGAATTCAGCGTTTTTGAATCAACAACATC
>P_1980
AGATTGAATAAGAAAATTTCCGGGCCTTCTAATGTTGTCTC
>P_1981
ACAGAAAACACTCGGTCCTGCAATAAGCTTGTTTTGTATCC
>P_1982
AAAGAAATTCGGGTTTACAGCCGTGACGAAAAAAAACAGGA
>P_1983
ATTCTTTGTGGTACTCGCTACGGTAACGTCATGGCCTCACG
>P_1984
AATCATGGATCTGGCGATTGCCGTAAAGGAGCTGTTCACGG
>P_1985
TCCGTGACGGGTGCCAATGACCCTGATGGGATTATCGGCCG
>P_1986
TACTTCTGGCCGGAGAATTTCCGTATCAACGATTTGGTGTC
>P_1987
AGTATTTACCTTGCGAAATTCCGTCAAAGGGTCAGCCGAGG
>P_1988
GAATATCACACCATGATTTGCAAGGATAAAACATGCCAAAT
>P_1989
GGATTTATTGACAAGGGGCGCCGTGCCGGACTGCGCACGGG
>P_1990
TGATTGAACAATGCCGGCCGCGGCCCAACAAAACTCATGTC
>P_1991
GCCGAGACAAACGAAAAGAGCAGGAACCAGTCGAGGAGGTA
>P_1992
GCTGCCGGGAATGTCGGGTGCGGTTCAAAACACTACCGAGC
>P_1993
GAGCTTGTGGGGAGAAAACGCCGCCACCTGGCGACAGATCT
>P_1994
CTTATCAGGAGCGATTTTCGCGGGATCAGACCGTTCTCGAA
>P_1995
GGCCTCCGAGCAGTTTTACGCGCGGCTCTCCCACTATTTCT
>P_1996
GAAAAACAGCCAGAATAATCCGCGATATCGTCTTCGTCACA
>P_1997
TCCAGGGGTGTCTCGAACTGCACGCCCCCTTTCGACTCGGT
>P_1998
TCGCTGCGGACGAAAAACTGCGGTTTACTGTCTTCTACGGG
>P_1999
AGGTTCTTGCGGGAGAACGCCTGCTCCAGGGGGGAGCCCAA
>P_2000
CTGGAGCAGGCGTTCTCCCGCAAGAACCTCACTCTCCTCGA
>P_2001
TTCCGCCAGGGGATGAGGCTCATCGATGTCCTTCCCGACTA
>P_2002
AAAACATCCTCCTCCACGAGCAGGACAAGATCGCGGTCTTC
>P_2003
ATCACCATCACCGCTGACAGCAAGGACCCGCGCCGGGCAGC
>P_2004
AAAGACTGCAAAGATGGAGACGAAAAACGCCGTCACCGTGG
>P_2005
TCGTCCATCACACCGGAAGCCTGCCACCCCTCAGACGGAGC
>P_2006
CGCACTCCCTCCCTCTCAATCGTCCATCACACCGGAAGCCT
>P_2007
AGTACGGCCGTGCGGCTCCCCTCGAGGGCGGTCAACAGGTC
>P_2008
GTCGACGGCGCCGAGCCCCGCGAGGAGGCGCTTTCCCTCCT
>P_2009
AGAAGCAGCATATGGGCAAGCCGCGGATGGAGCGGAAGCTC
>P_2010
TGTCGCTTCGCTCTCCGGCACCGGATCGCTCCCCCCCCCTG
>P_2011
GACAGGCCTGGAGATCGCCGCGCCCCCCCGCACCGCTCTTG
>P_2012
CCGCTCCATCTCGTCATGGGCAGCAACAACGCAGACCGGCC
>P_2013
ATAACCCTCTACGGTCACCACGCAAAAAACCTCGTTTCCGT
>P_2014
CCCCCCGCTGAAGCAAGGCGCCGTAATAAAGACCGAGGGCT
>P_2015
ATCTTTTCAGAACACAGCGCCCCGAGAAGGATTCTGCCCGC
>P_2016
GCCCAAACGAAAAAACAAGGCAACTAATCACGATTTCAACA
>P_2017
GTTGAAATCGTGATTAGTTGCCTTGTTTTTTCGTTTGGGCA
>P_2018
CTTGAACGGCTTAATGATCGCTTCAACTTTTTTCAAGACAC
>P_2019
ATCCCGCCTTTCTTTTTTGGCGTTCCCTGACCGTGCGTTGA
>P_2020
TCACCTGCCACGAAGTGTCGCACGGTTTCGTCGCCGACCGG
>P_2021
ATTGATGTAGATCGAAAAAGCGAGCATGAGGGTAAGGGGAT
>P_2022
CCCCACGGCAACCCTCCCCCCATCGAGGGGTGGAAGGGGGA
>P_2023
AAGATATTGGTAAAGAAAACCAGGAGTATGATTATAATCAT
>P_2024
GAGAGCGCCGATGAGACCCGCAAGAAGGTGATGACTATGGT
>P_2025
CAGTTCATCCTTCACGCGGGCGGCCTCCGCCGATTCGTAAT
>P_2026
CTCGAACGGGCACTGCGCCGCATCAGCCTCATTCAGGAAGA
>P_2027
TGGGACTGCGGCACCGCCACCAACAGCGACGAGATGGTGGT
>P_2028
CCTCATGAAAGCTACCCCCGCTCCAACCGCCCAAAATTCCT
>P_2029
TGGTACCAGAAAAGGGGGCGCATTGTAAGACCAAAACCGGA
>P_2030
CAGGTGGAAGATCCGAAAAGCGTCAAAGGGATCGTCCGCCG
>P_2031
TCGACGAGTGGGTCTACGACCGGGATTACGTGGAGCGGCTC
>P_2032
ATCGTTCGAGACGAATCGTTCGGAGACGTTGAGGGCTTCCA
>P_2033
AGCGCCCCCTGGAGTTTTCGCGGCTCACCGAGCAGATCCAG
>P_2034
GAGGCGTTGGCGTGGACCGACACGAAGAGGTCGGCGTTCAC
>P_2035
CTCTACAAGAAGATTCACGGCAGTTATCCCACCGCCAAGAA
>P_2036
ATGACCGACACCCTCATCCGCAAGCTCTTCCGGAGCATCAC
>P_2037
GTACAGCGGGAAGGACCAGGCCCGCGTGGAGGACATCGCCC
>P_2038
AGCTCCTTGGGGTCGCTCACCTTGTACTTGATCTTTGCCAC
>P_2039
CTCGCCGCCTTCTTCGGCTACGAGGATTCGGGCCGGACCTT
>P_2040
GACCGAATTCGGGGATGAAGCGGTTGAGGAACTCCAGGTGG
>P_2041
CGGATGGCTCACGACAGCCGCGGGCTTCGAGAAAATCCAAA
>P_2042
GAAGGCCATGAGGTAGCCCGCCGCGACGTTCACCTCCCGCA
>P_2043
GTGATCAGCGACGAATCGCGCCGACTCGTTGATCCGGGCAT
>P_2044
TTTTCCTCCCCGGATCGTGTCGGAAAAGGAGATATCGGCCC
>P_2045
CCCCGCACCGACGACATGCGCGAAGCCCCGTCGGTCGTCAT
>P_2046
CTCTGCCGGGGGTCATCGCTCGGCAGGGGCATGGCAACGAT
>P_2047
GTTGATGACGCGAACGAAACCACGCTCCCACTTTGCCAGGT
>P_2048
AGTTGGGAATCGGGCTTGCGCATCAGAAAGAAGAAGCGGGT
>P_2049
CTTTTTCTCCCGGCCATCGGCCGGCGTGGTGCCGCGTTCTT
>P_2050
TTTTACGGTTATGTTCATGGCTGTCACCTGAAATTGACGGT
>P_2051
ATTCCCAGAACGTCTCGTCGCGCTCCCGGAAAAAGGAAATC
>P_2052
TTCTGGCTGGTTCCCTTCGGCGCCCTCCTCTGCGCGGCCAA
>P_2053
GATTCCGACTGCACCGCCTCCAGGGAGTGGCTCATGGAGCT
>P_2054
GATGAGTTGGTGATCCGCAACGGCCAGGTGGCCGGGGTCAC
>P_2055
CCGAAGGAGACGTTCATGAGCCGGCAGAGCTCTGCCAGTTG
>P_2056
CTTCATGGACCTCTCCATTGCCACCTTCTACAACCTCTATC
>P_2057
CTGGCGGTGGGCAACCTCCCCAGCGAGCGTCAGATGTACTA
>P_2058
AATCCGAAACTATACGCAAACTTTAATGGCCTGCAAATTAA
>P_2059
TAATTGTAGAGCGTTATGCGCGATAAAGTACCACAGATAGG
>P_2060
CGGAGCCAATCAATCGTTCGCTGTTCTTGGTAAAGCTGGAA
>P_2061
TTTCCTGTATAAGAAACTTGCTTCCCATATAGCAGGCCGTT
>P_2062
CATGCGTTCTCCCAAAAATGCGGAAAGACTGCTTTCTGCCT
>P_2063
TCCTTACTTGTACAGTAAAACAGTACATATCATAACGTGAT
>P_2064
CTATCACCAGCGCAATCCCGCCGAGAATCGCCGTGGACGCG
>P_2065
CGCTCGTCGCCTTGAGCCCCCCCAGAGCCATGTACCAGAGC
>P_2066
GCACCCCGAAGCCAGTGCCCCGGAAACGACGGCGTACCAGA
>P_2067
AAACGACGGCGTACCAGAAGCCGGAACTGTCCATGGAGGCC
>P_2068
CCGATGGCGGCGGCATTGAGCGCCATCGGCATTCCCTGGGC
>P_2069
GTCGCCCCGGTGCCAGGTTTCGCGCTCCTCCGGAGTGAGCC
>P_2070
GACATGCAGGAGGTGGTCTCCCGGATGCTCGTGCGGATCCG
>P_2071
TTCGACCGGTTTTTCAGCACCGGCCAGCACGGCGCCGTCGG
>P_2072
GAATTCGACCATCTGCCTCGCGAGCCCCTCGCACAGTTCCG
>P_2073
ATCGACGAAATCGACCGCTCCGGCGACGAGTTCGAGGCGCT
>P_2074
AGCTTCCTCTCCGAGAAGCGCTCGCTCCTCCTCATCGACGA
>P_2075
CGGAATTTTCTCGTGCAGCGCCCGATCCTCCGGAGCTTCCT
>P_2076
GGCGAGGCCGGTCTTGCCGACGCCGGGGGGCCCCTCGATGA
>P_2077
ATCCTCATCGAGGGGCCCCCCGGCGTCGGCAAGACCGGCCT
>P_2078
TTTCATCGGCAATGTAGCCGCCGCGACGGAGAAGGTCTTTA
>P_2079
TTAAAGCAAAACAGTAAGTTCAGGCTGGACAGAAAAGCCGC
>P_2080
TGAATCGACTGGGAATTCGCCGTCTCGTTGTGCTGGCCACC
>P_2081
CACATGTGTCGAATGGCTTGCGACAACCCTGCAACAAGGCT
>P_2082
CCGGGAAGGAACTGATCGCCCGGGCCGTCCACGATGCTAGC
>P_2083
GGGAAAAGGATCGAAATTTACGGTGAGGCTTCCGATATGTC
>P_2084
GCCACCATCAGCGATACCGGCTGCGGCATTCCACCTGCCAT
>P_2085
GAGCTCGCTGAGGCGTTTCTCCGTGACGTCCCTGAGAAAAA
>P_2086
GTCAGGCGCCGCTGCCATTGCCGGGAGAGGGTTGGGGCTAT
>P_2087
CAACCCCGCAGTGAAAGGATCGGTAAAAACAGCCGCCTGAA
>P_2088
GATGGGAGCACTATCATCGGCGTTGCCCCCTACCTGGCATT
>P_2089
AGCTTCTGCACATCTTCAGGCGAATACGTCTTTTTCCCCTT
>P_2090
AGCCGCTCTTCAAGATTTCTCGGCTTATCAGCCGGCCGTTC
>P_2091
AACGGCAAGGTCACTGTCGGCAATTTCGGCTATCCGGCCCA
>P_2092
CCCTATGGAAGCAGATGCCGCATTCGAGCAGATAGGATGCA
>P_2093
TTTCCATCCCCCTCCCCACCCTCCAATTCCTTTGAATTGCA
>P_2094
CTAAACATCACAAGGGTTCGCCCGACATAAATTAATTACCT
>P_2095
CGTCACCCCGGTGACGAACCCGGCCGCCACGACCCTCTTCA
>P_2096
GTTTGGCGGCGCCGGCCACTCGGCCGTGGTCTTCACCGAGG
>P_2097
ATATGCCAATAAAAAAGAAGCGTTAGCAATGATTTGATGCA
>P_2098
ACGTTTCCTAACGCGATTTACCGTTCTGCGGGAGTCTCCAT
>P_2099
TTGCCGCACTGGAAGCAGCGCCGCACCGAACTGCCCGAGAG
>P_2100
TGCCCCAGCTGCAGAAGGCGCACGATCCGGTTGGGGGGGTG
>P_2101
GGCCCGAAGCTCATCACCCGCGGCAAACTCAAGATGTTCCA
>P_2102
CCCGCGAAAAATCTCCTCACCTACTCCTACTATCCCGGCTG
>P_2103
ACCTACTCCTACTATCCCGGCTGCTCCCTCCACGCCTCGGC
>P_2104
TGGCCGACAGCGACGCCAAGCGCAAACAGGTGGAGTACGCC
>P_2105
AAGGTCGCCTGCTACTACGGCTGCCTCCTCACCCGGCCGCC
>P_2106
CCGTTGCCTGGAGCCATCGGCTCGAATGCTGCGGCGCCAAC
>P_2107
AGATTCTTCTCCCGCAACAGCGGCAGCGGGTTCACGATCAT
>P_2108
CGAAAAAACCTTCCGAAGCGCCGCCAAGAGCGCGGGTTTGA
>P_2109
CAAAAAGCTCGTCCCGATCACCGTCCCGGTCACCAAGCGTG
>P_2110
AGTGCCTCCGGCCCCACCGGCGGCAAGATCCTGCGCCCCTC
>P_2111
CATGTACACCGCCAAGCACACCATGCTCTACAAACACAAGG
>P_2112
GATCTCCACCTGAAGACCCACGGCGATGTCGCTTCCCATGA
>P_2113
AAACTCAAACCGGTCGAGTGCGCCACTGCCGGGATCTACCT
>P_2114
TCATGCATCAAACGAAAACGCACGCATTCGAACCGAAGATA
>P_2115
CCGGGATGGCACCCTGACACCAGCACCCCGTCGGCCCCCTT
>P_2116
GCCACCTCCACCCATTTGCCCCCTTCGGCGGCGGAGACCCA
>P_2117
GTCATAAAAACCCTTAAAAGCCTTAACCACAGAGGAGATGG
>P_2118
CTCATCTTTTCCCCGGCCTGCGTCAACAACCTGGCCCTCTA
>P_2119
CGGGAGTGCACGGTGCACACCCCCGAGGGGGCGGACGTCAC
>P_2120
CGCCATGCAAAAGACCATCACCGAACCAAACCTCCGCCTCC
>P_2121
ACTTCAAGGACGAGTTTTTCCTGGAGCGACGGCGCAAGACC
>P_2122
CAGCCAAGCCGCTACCGCAACCGGATCATGCACAAGTTCAA
>P_2123
TCAAGATAAAAAGTAAGGCGCAGATTACCGCAGGCACTGAA
>P_2124
GTACATATTTTCCCGCGTCGCGTCAAGATAAAAAGTAAGGC
>P_2125
ACCGTGAAGCAGTCCCATGGCGGTTCGGGCAAACAGGCCCG
>P_2126
CGAGGCGACGGCGAAGGCGGCGGCGTAGTTGTACTCGTTGT
>P_2127
GCGGATGCGGGGAGAACAATCATGAAACCTGCCACAGAGGC
>P_2128
CAGGAGGGGGATGACAAACGCGGCTGTTATCAATCGGGGTG
>P_2129
ACACCTACGTGTATGATGCGCAGCACTACCTGATCACGTCG
>P_2130
CGACGACCTCGCTGCTCAGGCGCGCATGAGCAGTTCGACCT
>P_2131
GAAAGGTCGAACTGCTCATGCGCGCCTGAGCAGCGAGGTCG
>P_2132
TCGCCATCGTGGGGCACGAGCCGGATCTGGGGTGCCTGGTT
>P_2133
GATCAGAAAATTGGAAGATGCAGGAGCGGAATAAGATCTGA
>P_2134
TCGGTTGCCGGCGAGATCTCCCTCAAGGTCGAAGCGGCACT
>P_2135
AAACAGACCGGGACAAACGGCGGAGACCACCTCCAGGAGCT
>P_2136
TGCCCGGGTTCTTCTTGGAGCCCGCGTGGACGATTTGTTCC
>P_2137
CATACTCTCCCGGGCGAAAGCGGCAAAGGGTTCGAAGGGGT
>P_2138
GTTGGTCCCTATGTCAATGGCAGCCAGCCTGTTCTGCTTCA
>P_2139
ATAGGGACCAACTCGATCCGCTGCATCGTCGTGGAGGTGAT
>P_2140
AAGCCCTTCGCCAAGGCGCACCGTCGCCTTTTCGTCGTCAA
>P_2141
GCGGATGGCCTCGATAAACGCCGCGCCGTTGGCCGCTTCCC
>P_2142
TAGATTTCCTCGATGAGCCCCCCGCGGGCGGTCACCACCTC
>P_2143
GTGACCTGCACCCCCGCCAACGGCAACTTCCTCGTCACCCT
>P_2144
TTTCCCTGGCGCTGACATCGCGTTCTCCCCCTCAAGACCCG
>P_2145
GGCGGCGCGGTCTTTGTCGGCATCGTCATCGCCCCCTGGCT
>P_2146
TATTACAGCCAGTTCGAAAGCATTGCCGAGGACATGGGGCG
>P_2147
TCTATCTCCTCTACAAGCAGCGCGAGTTCGCCAAAATGGGA
>P_2148
GTGACCTCCCACAAAGGGTCCGGGAACCGTTCCGCGTTCAT
>P_2149
CACCGCCGGACAGCTGACGGCAGTGACCGAGAAGCGGCTGA
>P_2150
CGTCTTCAGGAGCTTCAGCTCTGCCGTGGCCCGCGCCGAGG
>P_2151
GTGGCCGCCAGCGTCGAGAGCATCGCCGACATCACGCGCCG
>P_2152
CTCTGTGGTGAACTGGTCCGCGGGATGCGGGTCACGGCCCT
>P_2153
TGGCTCATCAGTGGCGCCTCCGACCGGGAGGCGGATGCGGT
>P_2154
ATCCGCCTCCCGGTCGGAGGCGCCACTGATGAGCCACCCAT
>P_2155
TTCGGTCGGGGGTGGGGTGGCGCCGGCGGATTCGTCCGCCC
>P_2156
AGTTCTCCCTCTGCATGCTCCAGCAGCAGGCGTTCCAGCTC
>P_2157
CCGGTGCGCTCCGAGCGCCACGCATAGGCGTCGTCAGCCAC
>P_2158
TACGCCCAGAACGAAAAGCTCAGCGCCGACCACATCGAAAA
>P_2159
AGCATGAAGCCGTACCGGCGCGAGTTCGACCTCCTCTTCGG
>P_2160
GCGGCCCCCATCTTCGGCGGCCCGGCCCTGGTCATGATCGC
>P_2161
CACAACCCAACTTTTTCATTCCCGAAACAGCGCTGTAACCG
>P_2162
GAGATCCGGAGGATCATCGCCGCCGCCGGGGTCACCCCCGT
>P_2163
GAAGAGAACGACGGAATCCACGTCGACGGCGTGCTTCTGGT
>P_2164
TACTCCCCTTCCGGAGCCAGCAGGAAAAAGAATTCTCCCTC
>P_2165
TTCCTGCGCATGGTCAACGGCAGGCTCACCGGGACCATCGA
>P_2166
AGCCTGCCGTTGACCATGCGCAGGAAGAGCGTGATCAGCCG
>P_2167
GCGCTGGGCGGCAGGGTGAGCGGCCCTGACATCCGCTGCGA
>P_2168
ATGCCGGGCACGGCGATCCACGAGTTCGCCCTCTCCTCCAG
>P_2169
AGGAATCGGATTGGTTTTTTCCCGAAGAGCTCCATGGAGAA
>P_2170
ACAGAACCCCGGCCTCGCCGCCGTCGTGTACGACCTCCCCT
>P_2171
CAGGGCTGCCTCCAGAAATTCCAGGGCGACGCTCCGCAGCT
>P_2172
AGGCGCTTGCGTCCCACATGCTCCACCATTCCGATGCTCAC
>P_2173
GGGAGCACTACGCCTTGACGCTGCAGAGGTGGGTGTCGCGC
>P_2174
AAGGAACGGGAATTTGAATACGGCCTCTTCCATGAAGCTGC
>P_2175
GCCCAGGAACTCTATCGGCGCGGTTTCGAGTTTTGCCCCTG
>P_2176
GACCGCCCCTACACCGTTCGCTTCAAGGCCCCTTACGAGGG
>P_2177
CCTGCGCGCCCTCATCTCGGCGCGACTCCAGATGCAGACGG
>P_2178
CCCCGGGAGTTACTGGTCTGCCGGAATGGTGTTCAGCGTTC
>P_2179
CCTTGAAGTCGAGCCAGTTGCAGGAACGGGTCGCGCGGCAC
>P_2180
AGACCAGGTCCTGAAAAAGGCGCTGGAGCTCCGCAACGACC
>P_2181
TACAACCAGTACTGCGCCGGCTGCCACGGCACGGCAAAACA
>P_2182
GAAGAATATGACGAAACTCGCAGCACTGTTCCTTGCCCTGA
>P_2183
TAACACCCCGACAGTTGCAACCCAACACGAAACAAAGAAAT
>P_2184
TTGCCGGGTGGGAGAGGGGGCGCGAGGACCACTGGCAGGCG
>P_2185
AAGATTTCCAGGTGAAATTTCGGCAGGTACGAGACGCCGAA
>P_2186
CCGGAGGGAGCGGTCCCCCCCGTCGATGGCCGTCTTGGGGC
>P_2187
ACGGCCATCGACGGGGGGGACCGCTCCCTCCGGCTCCATTC
>P_2188
AAGAAATCGTCGGGAATCCGCCGGCAGAGCCCTTCCCACTC
>P_2189
TTGAGGCGCTCCTCTCTGCCCGCGAGCGGCTCATCATCAGC
>P_2190
AAGGAGGGAGCCGGCACGCTCCCCCGCAGCCGGTTCGCCAC
>P_2191
GGACGGGTTGTCGAAAAAGGCAAGGAGGCTCCCGAGGGTAA
>P_2192
TTGATGAAGCCGCTTCCCCCCTGGATGACCGGGAGCCCTTC
>P_2193
TGGACGGAATCCGGAGCGAGCGGCTTGTCCGCTACCGCTGC
>P_2194
GCGGTTCTTCCCCCGCGCTGCCGCCGCCTACTCCAGGAAGT
>P_2195
TCATCTTCGAGCCCCTCGCGCACCACCGGGGAGAATGAGCC
>P_2196
CTGGTCGCCAATGGCAACGGCGCCGGCCCGGGAACCACGGC
>P_2197
CCGGGCCCTCAAGGAGAACGCCTTCGAAAGCGGCTCCCTCT
>P_2198
GCGCCAGAGGTCTGCAAGGGCGGCGTAGACTGCCCCACCCT
>P_2199
TTCTCCGCCGCCTTCATGCGCGACAACCGGATGAAGAAGGC
>P_2200
CCGAAACAGTCGATCTACGGCTTCCGCGGGGCGGACATCTT
>P_2201
GGAACATCGTCATGAAGCCGCGCGTCTGCCAGAGCTCGTGG
>P_2202
CAGTGAGGTGGTCCACGGCGCCGCCGTGGCGGGGGGTCTCG
>P_2203
TGGCGCAGGTCGGCAAGACGCTGCACCAAGGTGGCGTCGGA
>P_2204
GTCCGCGAAGGGCGGTACGGCGTCAACGGCCTCAATCATGC
>P_2205
TACAATGAACCACGGCGGAGCGGTAGGTAACCCACAAGCCT
>P_2206
CGACCGATCATACCAGAAGGCAGTCTCTTCTTCGCAAGCGC
>P_2207
TGAGCCCGACGGGGTAGTCGCGCGCCTTTCGTTTCGTCAAT
>P_2208
GTTCGACTCCCGCATCACCTCTGCCGTGACAAATTCGCTCA
>P_2209
CTCCCTTCCCCTGGCTGGTGCGGGGAGGGCAACCGGGTGAC
>P_2210
CACAGACCCAGATCAGTTCGCCGCCACTGAAAACCAGGGGG
>P_2211
CTCCCCATCGAGGACAAGCACAGCTACTCGAAAGAGTCGCT
>P_2212
GGGCGATGAGGCTCCTTGAGCAGGAATCCCCCTCCGCGACT
>P_2213
CGACATCGGCGGTGAAAGCACCCGACCATTTTCTCCGCCAG
>P_2214
CCGCAGAATCTCGAGATTGCCTGCAACGCTCTTCCCGAAGC
>P_2215
ACACCGAGGGCTACGGTAGCCGCAGTGCCGAAGAGCCGCTC
>P_2216
ACTCCGGACGAGCAACACTTCGACCGAAGCGGGGTAAACGC
>P_2217
TATTCATCAGGGATTTTTTTCGGCGGGACTCCGGACGAGCA
>P_2218
GGAGTCCCGCCGAAAAAAATCCCTGATGAATATCACGCAGG
>P_2219
GTTTTCCTGAAGAACACCTTCCCGAAGGAACTCGACCTCAC
>P_2220
GTCGAGTCCGGCAAAAACCGCGCGGGAGATGATCGAATGGC
>P_2221
AGCGCCCTGCCGTGGAGCCGCAGTTCGGGCTTGCCGAGGCG
>P_2222
AAGGTAAACGCCGTATCGCGCGGCAAATTCCCGGGCCACAC
>P_2223
GATACGGCGTTTACCTTCTCCTCAAGGGAGCGCGGACGGTA
>P_2224
GTAGTGGCCGCCCCCGACGGCAGGATTGCGATCAACGGCAG
>P_2225
GTCAGGACATCCCCCATCCCCCCCGATGCCATTCCCGGGTT
>P_2226
CTCCTTTGCCATGTTCAGTGCGGACAGGCATCTACCCGTAT
>P_2227
TCCGGCTCGGCCTGGACGAGCGTTTTCAGATTGTGGTCCTT
>P_2228
AATAACACTGAAAAGCATCTCAGTGGGAGAACGAATGGTTC
>P_2229
CACAAAATCATAAAACTTCTCGGCAAACATTCTACCCCTGC
>P_2230
CATCGCCCCTCCCGGACACTCGATGAAACACATTATCCTCA
>P_2231
ATTTCAAGGCTCTTGCCGAACACAAGATTTTCCCTGTTTCG
>P_2232
TCATAACTCTCGGCAGCCCCCCCCTCGAAAACAGCACCATC
>P_2233
CTGATATCGAGGCAAAACTTCGTGAGATATCGGTAGAGAGT
>P_2234
ACCTCTTTCCCTTTTCGCCGCCCGAAAGGAGAAGCGCCCCC
>P_2235
GGAGGGGAAACGGCGCGGCACTATCGAATCATTTCTTCCCG
>P_2236
TTTCTCTCCGTACAGACCCTCGTAAAATCTCTCAAAGGTCC
>P_2237
CAACATCAAGGAAATAATCGCTGAAATGGGAGTTCTGCTCG
>P_2238
ATAACGCTTCGCCGAAAACACTTGAAGCCACTGGTGCAATC
>P_2239
CCATTCTGAACAGGATTTTCCGGCGGAGGAGCAGTGACAAT
>P_2240
TCTCGTAGTACTTCTTCTCGCGTTGCCCCTCGTTACGTCAG
>P_2241
ACCTGGTTTCGTCCGTTTCGCAGGAATATGAGTTGTGCTAC
>P_2242
ACTTTTTTCTCTTTGTATGGCTTGAGAAGACTTACAACGGC
>P_2243
GGTTGTGATCAACTCCGTGGCACGAGAGGTAACACTCACCG
>P_2244
AGAAGTCTTTTCGAAATTTGCGGTTACTTCTTTTACGAGGA
>P_2245
TAGAAGGTTACGCCACGACACTGCAGCGGGTCAAGCCCTGA
>P_2246
CCTTTGCGCGGCGTTGGGCGCTGCAATGAGGAATCTTTGAT
>P_2247
CGGGTTGCAAGATTGATCTTCAGTTCCATCAAAGATTCCTC
>P_2248
GGGGCTCGGATCGACCGATGCGAGCGCGACACCATTGGGTA
>P_2249
AATTTATCGCCAGGGTCTCGCCGACTTGGCCCAATTTCGGG
>P_2250
ACTTGGCCCAATTTCGGGAGCGCGCCCCTCTCAAGAGGGAT
>P_2251
TTAAGAGCTTTGTGTCAGACCTGCAATGCCAGCATACGCTC
>P_2252
GGACGGTTTGCCGGTTTTCGCAGGAATATCTTCAGCCCCAT
>P_2253
TGCCGAAGGGAAGGTGGCAGCAGTTCCGGTCTTGCCGCCGC
>P_2254
CTCGCTTCCATCGCTCAGCACCCGAATCGTGAGCGCCGTGT
>P_2255
GTTGAGCGCCTCCTTGGCCGCCGTGTTATCCTGATTGAGAT
>P_2256
GTCGTTGTGATCGGCACCCGCGTTCCGACGGTAAATTTCGA
>P_2257
CACGACGGGAGCAGCAAACTCAGGCTCCTGAACAAATGAGG
>P_2258
CGTTGAAGCTGGTCGGCTTGCCGTCGCGGTTCAGCAGATTC
>P_2259
TCAGACCGCGAACATCTGCGCCGGAACGCCTTGTCGATGGT
>P_2260
GATCATTGAGCTGGTGATGACGGTTGCAATTCTCGGCATCC
>P_2261
GTCCGCTTCACCGTCATTTGCGAAAACGGCACCACAACCGA
>P_2262
GTTGGGAACGGCTATGGACGCAAGGATACCGATAATGGTAA
>P_2263
GCGGAGATTGTAGAGATTCTCCCGCAACACCGCCTCGCGCG
>P_2264
AGGTTCTGGGGTGGGGGAAGCGGGATATCGGCAAGAAGGTC
>P_2265
CGGCAAGATACAGGTTACCGCCTATTTCGATAAGGAGCCTG
>P_2266
CAGGAAGGCCCCGAGTAGCGCCCCCACAAAGCGGAGGAAAT
>P_2267
AATTGACAAAATTAGTAGCGCTGTGGAGGAATCCGAAATAG
>P_2268
CCTGACCTTTTCATCCGTTGCGATCGGTGCCGATGTGCGGG
>P_2269
ATCCCCGACAACAGCTTTCCCTTGCGGGCGGCATCAGCCTC
>P_2270
ATCTTCGAATCTTTCTCGCGCCCTTCGGTATAGACGATGAG
>P_2271
ATAATTTGGAACAGAAAAAACCCGTTTTATTATACCCCTCA
>P_2272
GTGTTCCGTTGGCAAAACCGCGCAAAAATGTCCGGTCGAAC
>P_2273
TTCGCGTGCCGGGAGGTGCGCTGCCTTGCCGTTTCCGGGAA
>P_2274
GCCGGTTGAATGCCTACCTGCGGGAACTCCCCCGGGCGGTG
>P_2275
CGACACGGCACGGGAGTCGGCGTTCGTCTTCAGACCCGTTA
>P_2276
GAGGAGGTTGAAGAAACACGCTTCCTCAAGGAACCCGGCGG
>P_2277
GACACCTACATCTCCAAGAGCCCGAAGGTGGAAAGCCTCAA
>P_2278
AAGATATTCTTGCAGTTTTCCAGGCTCGGCATATCCTTCAC
>P_2279
AAGTTTCGGCCAAAGGATGGCATGGGGCTGATCGTGCGGGG
>P_2280
CCACGAGGAGCTGGTAATCGCCCCGCTGGTCGTAGACGGTG
>P_2281
CTTCAACGAGGAAGCGGTCGCCCGGGCGATTCATCGGTCCC
>P_2282
CACGGCTGCTTCGTTTCGCGCTGCCAATACCAGAATCCGCT
>P_2283
TTTTTACCGGGAAAGTAGCGCTATGGCCGTCGAAAAGTTCG
>P_2284
CAGATCGGCAAGGACGCCGGCAGCGACGAGGCCCGGGGGAA
>P_2285
TTCGGCTTCGAGTACATCGGCCCCATCGACGGCCACGACAT
>P_2286
CGCATCGAGCCCGTGGATCGCCCGAAGTTCGTGCTGTTCGC
>P_2287
GGAGATTCGGCTCATCAACGCCGCCTACCGGCTCCTTGTCG
>P_2288
GGACATTCCATAGCGGGGTACCTTCGAACTGCATCCGGAGT
>P_2289
CCCCGCCGAGCGACCGGGCGCGTTCGAGCTCATAGCCGGCG
>P_2290
AGACGTCAAGCCCGACATCGCCCTCGCGGTCCTGAGTGCCC
>P_2291
ACCTCTTACGCCGGATTGTGCCAAGGCGCCATGGCAGCTGG
>P_2292
CCGAGGAAGCCGTACAGAAGCGTGAACCCGGCGAGCGAGCC
>P_2293
CGAATAGCGGCATCCGCCGTCAGCAATTTCTCGCGAGACAG
>P_2294
AAAAATGGCCGGCGTGCTCGCGCTCTTCCCGTGCCAGGGTC
>P_2295
CCCGAAACCGACCTTTCCGGCGCCCTGGTGGTGGCGGAAAG
>P_2296
CGCGAATCACCGAGGTGTGGCAGGAGGAAGGGAGGGACTAT
>P_2297
GGAGCACAAAAGGAGCTCTCCATGAAACTTCCCCTTCCCGC
>P_2298
CATGTCACTTCCTCCTTTGACGCAAGCCTTGGTACGAGGTT
>P_2299
TCCTGCTGGATCGTGCCCGACTCCCGTTTGACCCTGGCTGT
>P_2300
GGTGCCACGTCGGCATCATGCGCGAGTACCTTCGGAGCGCC
>P_2301
GACAATCGTGGCAGGAAATTCCGTTGTCGGCGTGTACGCTC
>P_2302
ATTGCGGCGGTCCTGACACTCGCGATCCCCCTCCCCTCCTT
>P_2303
ACTACTCATGAGACCGACACCTTCCGCGCTGCTTCTGCCCC
>P_2304
GAGATCGCCGGTCCGCACCGCGTTGATCACGTACTTGCTCG
>P_2305
GAGTACACCAGGGAGACCCGCGGTCCGTAGAGGATGTACAT
>P_2306
CAGGGAATGGGGTTCGATGTCAAGAATCGGGTTTTTGCCGT
>P_2307
GCGACATGGAAACCGCCATGCGTTGTATCCACCTGGGGGCC
>P_2308
ATCTTCTACAAGGCCACGTTCCAGAACGTCGACAACTCCCT
>P_2309
GTCGGCATTTTCCTCGGCTGCAACAAGGCGTTCGAAGCATT
>P_2310
GTCGAATTCCCGCTTGAGTGCCCGGACGAGGAGAAAACAGT
>P_2311
GAGATCGTGAAGCGAAAGAGCTCCCCTGCCGATTTCCTCGC
>P_2312
CCAGCGTTGGACCGAAAAAGCGGTCCGTTCCCGCATCAGGA
>P_2313
GAAATGACGATCAATTAAGGCAGTAAATTCAGAGGAGGATA
>P_2314
ATACGAGCGGCGATTTTTTGCTCCCCTTGACGATTTCGGCC
>P_2315
ACCGAACCGATCCTTGCCTGCCCCAACGACCCGGATGACGT
>P_2316
CAGTGCAGCGGGGGAGAATTCCCCCAACAGTCACTTACTTG
>P_2317
AGATTTTTCTGTGCCCGCTCCTCCAATTCCTTTTCTTGACC
>P_2318
GACGCTTTCCGGGGCGTCGGCGTAGATGATCCGGATCATGT
>P_2319
CAACAGTGATTCTGAAAAATCCGGGAATGTGGCGGCGGACT
>P_2320
TCCAAACGAGGCGACTCCTGCAGCTTCGGGCAACGTGCATT
>P_2321
GCTGCCCCCGGCTGGCAACACTGTATACACAATGTGACTCT
>P_2322
GTGGGACTCCCCCCGTTTCGCCTTGGTCTTGAGGAGGAAGT
>P_2323
GCTGGCGGCAAAGGGGCTCTCGCGGATCTTCGAACGGCTCC
>P_2324
AGGAGCCGTTCGAAGATCCGCGAGAGCCCCTTTGCCGCCAG
>P_2325
CGACTCGGGTGGGCGACCTGCGGGAGATCGTCCGCAGGCGG
>P_2326
GCGAAGGCGCGCCTCTTCCGCCGCAAGCCCCTGCCGGCCCG
>P_2327
CCCCTCTCCCTTGAATCCCTCGCCGTCACGCTGCTGCTGGC
>P_2328
ATTACCTCATCCTCAACAAGCGGTGACAGCCGCGCGCCCCC
>P_2329
GATTGCCACCTTGTCGGTGGCGTACTGGGCCTGGTCGGCCT
>P_2330
TGCTGCGGCTTCGGCGGTTCCTACTCCATCAAGTACCCGGA
>P_2331
CGGATGCGCCCCCCTTCGCCCTGGAACGGCTTCTGCGCCAG
>P_2332
GCCACGGGGCAGAAGATCACCTCCTACGTCTCGTTCATCAA
>P_2333
GAGGGCGCGGCGGAGAAACGCGTCGTTGATCTTCTGCCGGA
>P_2334
ATCTTCTGCCGGATGATTTCCTTTGCCATGGTTATTCTCCC
>P_2335
TAAAATAAAATACAGTTTTGCTTGTTTGTCTTACCAATTAC
>P_2336
GAAGCAGACGGCACTGGCGACAAAGCTTCAGGAGCTCAAGG
>P_2337
CTTCCCGACGGAAGCCTCCTCAGAAGCGGCGGCAAGGTGGT
>P_2338
ACGGCGTCCACATCCAGCGGCAGCCCCACCTTGGCGTACTC
>P_2339
CCCGACTCCCCCACGAGCCGCGGCAGGTACTTCTTCTTGGC
>P_2340
GGCGCCGAGCTCAAGAAGTACGGCCACCACCTGGCGGGTGA
>P_2341
TGTCGTGGGCCGGGTGGCCGCCGTGCCGGTTGCCATCGTAG
>P_2342
CTATCTGAATCATGGTTATGCGTGCGCCTCCTTGCAGGGAA
>P_2343
CATGCTGCACCTCTGAAAAGCATCGGCGGAATGAGGATGGA
>P_2344
TTCGACCGGGCCCGGTCCTACATCCACGACACGGTGGAGGC
>P_2345
GGTCACCGGATAGAGGAGCGCCGGCGTGAAAAACGATTCCG
>P_2346
GAGAGGGTCATCTGCTCCATCGGCCACTCTTGCGGAGGAGC
>P_2347
CGGGCAACCATCAACACCCACGGCAGCAGCTTCGACACCCT
>P_2348
GAGCATGGTGAGGAATGACGCGCTGTTGGAAAAGCAGACAA
>P_2349
ATGATGGATACCTCAATGCCCTGGAACGTCCGGCATGCACA
>P_2350
GTTGAAGACGTTGAGGGACGCGATTTTGGCTCCAGGGGCCG
>P_2351
GTCGGGGCGCAAACCGAACTCGGAAAGCTCTGCGAACAGGG
>P_2352
GGGAATGGGGGTCGTCGCGGCGTAGGCAGGGATCGGGTCGG
>P_2353
AGCATCTCGTCCTCGTCCCGCCCTTTCGAGTAGATCGTCAG
>P_2354
GCTCTGAATCCGGGAATTTGCGGCACTCTCCCGGCCGCTCA
>P_2355
GGAGAACGAACATGAAAATTCCCCATTACCTCACGGCGGCA
>P_2356
GTTGGCGGTGTGGACATAGGCGGCCGCCATCCCCCCCTCCC
>P_2357
GGCCTTCTGGTGAGACAAAACAGTGTGGCAGATTAGGGGGT
>P_2358
GCCCAGGCAGCCACCATCGACGTGAACCTCTACGGCGCCTC
>P_2359
GGAGGCTTACGGCAGTAACGCAGCATACAATTGAATAGAAC
>P_2360
CGGAAAGCCCGGTTCGAGAGCAGTGACCCGCGGAATCAGTC
>P_2361
CACGACGCAGCAAGGAACACCGGAGAGAAACGGACCCACTT
>P_2362
GGAACGGAGTGACCGGCAGGCGGAAAAAAATCGGGCGGTCA
>P_2363
CCAAACAATATTCATGAATGCGTTTTTTCAGGTTAAGCATA
>P_2364
GATTCGATCCCGTTGCACGGCAGTATCGAACTCAACAACCG
>P_2365
CAATCCACGCTGCGCATGCGCTGCCTGTGCGGCGTGAGGAG
>P_2366
ATAGGAGAGCGTGGGCGAAGCCGGCATGGTCACCGCCACCG
>P_2367
TCATCCAGCAAAAAGCCAAGCCGGCCGAGGCGAATCTCCTG
>P_2368
GTACGCGAGGTTTGTGGGCGCTTCGTGGATGAAATACGACT
>P_2369
TCAGCGTGCCGGCATCCCCCCCTTCGTCATGCTCGGGGCGG
>P_2370
CAGGAGCATCGCCCTGAACACCCCCGAGCTGCTGGTGACCG
>P_2371
TCGATCCAGCTCCCCTTCAGCGAGAGAGAACCGTTACCGGC
>P_2372
CGTCGTGACGCCGAATCCCGCGGGAAGGGGGAGCGGCGTCT
>P_2373
GGCCCTGACCGCTATGGAATCGGTAAACCCTCCGCCAGCGA
>P_2374
CGTCTTGATCTTGCGGGTCGCAAGTTCGATATCCCCCCCCG
>P_2375
GCCGTTGGGAGCAACGAGCGCGATGTCCCCCGTCTCCGGCG
>P_2376
GCGACCGGCTGGTGATCAAGCGGTCGCCGTCGCTCAACTTC
>P_2377
TCCTCCCGTCTGGGTTCCACCTACCACGAGGTCTGCCGTCG
>P_2378
CGAGGTTCTTCACGTAATCGCCGTAGACAACGAGGTGCAGC
>P_2379
GGCAGTCCGACGGCAAGCCACGCGAATTTCCGTTTCACCGT
>P_2380
CCCGTCGAACGTGCAGATCCCGGCCGAATCATACCCCCGGT
>P_2381
GCATGAAATGGCGGTACCCCCCCTTTTCCGCGGCCAGGGGA
>P_2382
GTGCCATGAGGTGCCGCAGGCAATGATGTATATCCGCTCGA
>P_2383
ACCGGAACCCGGTGATCACGCAGGAAACCCTCTTGATCGCC
>P_2384
GGCCCGTCCCTCCCGCAGCGCCCCCAGTGTGTCGGCGGTCT
>P_2385
TTGTGGGCGTCGTCCACCGGCGTCGGCACGGCAACGACAAA
>P_2386
GAGGGTATCCGCATATCCCGCCCGCAGGAGACTTTCTGCCC
>P_2387
CAGAACTGCCCCGGCGAATGCTGCAGTAAACCCGGAAAGGG
>P_2388
TTTGTTTTCGATGAGGCAGACCGAGGGGTAGTAACTCCGTA
>P_2389
GTGTCATACTTTCTGACTCGCCTTGAGGTCAGTCCCCGCCG
>P_2390
TTGCCATAGTACACCAGCGTCAGTTCCACGTCGGGATGGCG
>P_2391
ATGCCCGTGGCAATGCCTCCCATGTCGGGAGCGCAAATGAC
>P_2392
GGTCCGGTGTCCAGAGTGCTCTACAGACTTGCATTCGCCCG
>P_2393
CGGGTCAGCTATGCCGTTTGCGAGAAAATGGCACTGGGACC
>P_2394
GGCAACAAAAATCCAAGAAACTCAGTCGGTTTTATCCCTGC
>P_2395
CTCTATCAGGTGATCAACGGCATGCAGTATCTGCAGGAGAG
>P_2396
AATCTGTACGCCACATCGGGCAGTGATTACAAACACAACCT
>P_2397
AATTGGCGAAGGGAGGCAGGCGCCCATCCCCTTTGAGGAGA
>P_2398
GTTCTTCTCCGGATTCACCGCGAAAATGCAGTGGGGCCGCG
>P_2399
AAAGCCATTCCAGATTGAAGCGGCACCAGAATTCGGGCGCC
>P_2400
AGAGGGGGACCGGATAGTCGCGGCCGGCCCTGCCACGCACC
>P_2401
GATGGCGACGCTGCAGAATGCCGGTGTCAGCACTATGGTGA
>P_2402
GCCATAGCGCTCCTGTTGCGCCTGAGCCAGGGGAATACCGC
>P_2403
AACGGAAGTGTCCGAGAATCCTGAACCCCATTTTGTTATTC
>P_2404
GCCTGAGCAGGGAGCCGACACGGAAACGGAAGTGTCCGAGA
>P_2405
ATACCAGCCAGGTTTGATCGCCGCAAAAATCATAATGCTCT
>P_2406
CGCCAGATTAACGCGATGCGCTGGATTGTTCGGCTCCAGGT
>P_2407
CCGCGCCGACCGATGAGGAGCGGTGGTTGACGGCGAGCGGA
>P_2408
GACCTCGTCCACATACTGCGCTGCCTTGTCGTTCTCGTTCC
>P_2409
CTTGAACGCCAGTTCGTACTCCGCAAGGGCCTTCCCGCTGT
>P_2410
GCGATAGCGAGAACATCGTTCAGGGATTTGATTTCATGCTC
>P_2411
TTTCCTTCGTTTGGCGATAGCGAGAACATCGTTCAGGGATT
>P_2412
ATCTCAAGGTTCGGGAAAAACAGTCCCTCGGTACGACCACG
>P_2413
GTTTGTAAGCAGCAATTTTTCCTTCGATGTCCTCCAGCTGC
>P_2414
TATGCAGGCGGTTGAAACGACCGACCGCGAAATCATGTCGC
>P_2415
CTGGGCCTGAAGGTAACTCTCGCGCTCCCGCAGGTTGCCGA
>P_2416
AAATTGCCGAACTGGTCAAGCAGCTTCGTTCCAGCGGCCGG
>P_2417
ATCGCAGTCCACGAGCAACGCCGTCTGCTTGAACTCCCGCG
>P_2418
CTGATCTCCGTTTGAAAATGCAGTATCCCGAAAGCCTGCGG
>P_2419
CCAGTTACATCTGAGAGACGCCGTAACCGGTTCGCAATCGA
>P_2420
CTCCTCGGGATACTGATCGGCGAAAACCCGCAGGTACAGCC
>P_2421
CGACCCCTGCCGTGTGAAGGCAGTGCTCTCCCGCTGAGCTA
>P_2422
GACCTTCTAGATAACAAATGCGGCCGTTCATGTCAAGCGCT
>P_2423
ATCATGGGCCATTTCGAGAGCGGCACGGGCAAGTCGGACAT
>P_2424
GAACCGTCATGCCGACGATGCGGGGGTCTTTATCCGCAGCC
>P_2425
ATCCGCAGCCTCGCCACCCGCGGCCACATGGGGGGGCTTTC
>P_2426
TTGCCAAGAAGCAGATCCCGCACGAATCCGCCAACGGCATA
>P_2427
GTATTACGCCACGCCGGGCGCCCTTCCGACGGTGGAGCGCT
>P_2428
CCGGTATTCGCCGAGAAACGCGTTGTAAACCTCCTGGGTTG
>P_2429
CCTTCCAGTACTGGCAGCACCAGGGACGCCCCCGCAAGACA
>P_2430
GAAGGAATGGGAGCGGGACGCTCCGGTGGTGATCGTGCGGG
>P_2431
TCCGGAGCCCCGCTCCTCGGCGTTTTCCCACTCATTCCAGG
>P_2432
AGAAGATCGTCGCCAACGCCCGGGAGGCCGAGAAAAACGGC
>P_2433
GTTTACGCTCTTTACCGCCGCGAGCAGGATAAAGAGCCACT
>P_2434
CCCGGTGCAGGAGGCGGATGCGCGGGTACTGGCAGACGCGT
>P_2435
TATTTTTTTATACTGAAGCCCGGCAAATTTCATTGCCTTTG
>P_2436
TGCCATACGAAACAAAACCTCAGAAACAAAAAAAGTGAGCT
>P_2437
ATCCTGCACCTCGTCCACCACCGTGACGAATTCGAAGAGCT
>P_2438
GATGTAAACCTTGGATACCACGGCCGGCTGGAGGGCGTTGC
>P_2439
CAGCATCTGCGTGACGAAGGCTGTCGAGCGCAAACAGTTCT
>P_2440
GCCTCTTGAGCCGGTGCCGGCGGAACTGGCGCGACTGGTTT
>P_2441
AATTTCGGTTTTTCGGCCGGCGCTCACATATTCCTTGTCCC
>P_2442
CGAGGTCTTGCCGTGGTCAACGTGACCCATGATGGTGACCA
>P_2443
GAACCATCGTTGAAGCGAAGCTGGATCGTGGTCGCGGACCG
>P_2444
GTACCCGACCATAGTGAACGCCTGCCACGAAGAAATCGCCA
>P_2445
CGATGGCTACCGGCAGAACTCCCGTAGCAAAGGGATCGAGG
>P_2446
GCCGATGTCGCTGGCAAGTGCCCTCACATACGTCCCTCGCG
>P_2447
TAGCGGAAAGCCGCGGCGCGCTGTGGTCTGAAAATTCGAAA
>P_2448
GCCGGCGTCAAGGTTGGACGCGTCGCCGGGCAGTTTGTCTG
>P_2449
GTTGGCGAAACGAGTATGCGCCTTGCCCCGGGTCGCCGTGA
>P_2450
AATCATGTTCGCCTGGTTCGCCTGAGCCATCACCATGGAGT
>P_2451
GGAGCCGTAGTCGCTGCGCGCGAGTACGGCATTCCCATTAC
>P_2452
AGATATCGACATTTTTATCCCCCATCAGGCAAATCGCCGCA
>P_2453
AGAAACAACCTGACCTTGGGCGGCTTCTGCACAGATATCGG
>P_2454
GCCGGCAATCATCGCGTCGGCATCGCCGCGCTTGATCATGT
>P_2455
TGACTCGTGGCGGCAGGCGTCCCGACCCTGAAACCGGAAGT
>P_2456
CTCCCCCTCGCCCGCTGCCGCATTTGCGGCCCAAAAGCCAA
>P_2457
TCCCTGGTTCAGCCTTATGTCAGCTTCGGAGATGGCCGGAT
>P_2458
GGATGTCAACAGACAAAAAACGTTCGAACTCAATCCCGGTG
>P_2459
AGGACCCAGATCAGAAGCCTCGAAGCGAACGTCGAAAATGA
>P_2460
CGTCCTTCTCAAGAAATGCGCGGAAACCCTGATGGAGCGAT
>P_2461
TCCACCTGAGTCTGCTGAAGCATGACCTCGGAGACGTAAAT
>P_2462
GACCTCGGAGACGTAAATCGCATAGGGATCAAAGGTTGAGC
>P_2463
GCCTGGGACACCTCTTCCGGCAAGAGAGGCTTTCAACGGAG
>P_2464
CGCCTGCGCACCGTTTCGCTCCCGCGAGGGACAGGACTACT
>P_2465
TTTACGACCAGGAACTTGCGCGCGCCTTCGGCATCACCGTG
>P_2466
CCCCGATCGGAAAGCCATAGCCCCAGTGACCGTCGGGCATG
>P_2467
GGTGATCCGGCACTGGATCTCGGCTTCATCGAAGAAGCGGC
>P_2468
CTTGTGTGGCCGCTCCACGGCGTTGCGGGCCTTTGGGTCGG
>P_2469
CCCCTGCGGGTAGTGGTCGACAGCACCCTCCGCCTGCCCGG
>P_2470
CTCGTTGCCACCATCTCCGGCGATGAAGCGCGGTGTGCGCT
>P_2471
GCTCCTGTGCTCTGCTGGCGCCGAAGTTGTCCGATGCGCAA
>P_2472
CTTGGGGCCGTGATTCGCGGCGCGACGCCCCACTTCGATTA
>P_2473
GCCAAGATATCCGGCGTTCTCGGAAAGTATGACATCAGCAT
>P_2474
GCACTTTTGCCGTTCTGGCGCAGGAAGAGCAGAAACTCCAC
>P_2475
GTCCAGTTGAGCGTTCGCTCCTGGGAGCGGAACTGGCTGTA
>P_2476
CATCCTTGACCCCCACACCGCGGTCGGCGTAAAGGCGGCCC
>P_2477
TGCCAGAACATCGTCAAAAGCCTTTTCAACGACCTCCCCTT
>P_2478
GCCCCGCCGATCTCGATCCGCAGGAGAAACGACGTCATCAC
>P_2479
AAACGGTGAGCTGACGACCGCGCTCACACCCCTCTTTTCCC
>P_2480
CCACCGCCGGCCGGGGGAAGCGGGCCCCCCTTCGCATGGCG
>P_2481
GAACGGACGCCATCGATGCGCGTCGGGACGTTGAGAGCCAG
>P_2482
CAGGATCAGGGGAAAGATCTCGCAGGAAGAGCGGCTCGTTG
>P_2483
TATGAAAGCCCCGCAAACCGCGCTCCTGCCGGCTTTCAGGC
>P_2484
TCCCCGCAATCTCTCCATTTCCCTCAATCTCGCTTCCTTGA
>P_2485
CCCGGTGAAATCCTCGTACGCCTGTTCCTTCTCTCCGGCGC
>P_2486
CTCAGTTTTTCCAATAAATCCGTCTCAGGGAGTTTTCCCGC
>P_2487
TTGGTCGATAATCCGCAAACCCGTGAACGGGCGGGCAGATA
>P_2488
CATTTCCATGTTGTTCCGCGCTGGAACGGCGACACGAACTT
>P_2489
AATATTGGCAAGTCCGGCTGCGGCAATACCAAGATAACGGC
>P_2490
TGCTGAACGTATTTCCGCGGCGACAACGTTCATCAATGGCC
>P_2491
CTTCGGACGACCCTTCCGCCCCCCCGCGGGTAGGCACCCTC
>P_2492
GAGCTTCAGGCGGCGCACCGCCTTTTCGATCGACACCGACC
>P_2493
AAGGAGGTCTTCGAAAATCGCTACCGGGTTCTCGACAGCAA
>P_2494
TGCTGAGGCAGTTGTCGATGCCGAAAAGACCGATCGCTTCA
>P_2495
AATCGCGATCACTACTCTCGCTACGTCATCAATCTGCAGGA
>P_2496
TATGCAATCGAAGGCGAGCGCGGGTCAGGGGTAATCTGCAT
>P_2497
CAATGCCTTCGGCACATCTGCTACTATGCATCTATATGGGC
>P_2498
CGGCGTTTTCGGAGTATGCGCGGAAATTCCCCCACGAAGCT
>P_2499
CAGCTTCGTGGGGGAATTTCCGCGCATACTCCGAAAACGCC
>P_2500
GCGCCCTGATACCCCGTTCGCGAAGCCGCTCTTCAGAAGCA
>P_2501
TGGATGCCCCAACCCCGCTGCTGCAAAGGGCGATGCCGCGC
>P_2502
TTCATATCGTCATCCTCCACCCCCTGATGGGCGGAGAAATT
>P_2503
TCAGTCCGACCCGCATTACACCGTTCCTTTCGCGACAGGAT
>P_2504
GCTCTTTATCAGCGGTTCAGCTCCCGTGGCGATGCCGGCTT
>P_2505
TCGCCCGCTCACCCCATCCCCGTTCGATCTCCTCGAGACGC
>P_2506
TCGCCGTGACCAATGAACCACTTGAAGGCCAAATGGCGCTC
>P_2507
GAATACCTCCGCAAGTTCCGCGGACGAACTACTCATAGTAA
>P_2508
ACTGGCAGAACTGAAAATAGCCGTCTTGACTGAATACGATC
>P_2509
ATATTCCGGAAGCTTTAGAGCTTTCGCGACCTCCTGGCCCC
>P_2510
ATGCCGCATGTGATCACGCACGGCAGATCCAAAGTGACTAT
>P_2511
ACCATCAACAACAATTCGAGCCAACTTTGTCTCTCGTGCCA
>P_2512
GTCACGCAAGACCAAAAAGACCAAACGGGTAAATCTGACCC
>P_2513
CACGTCTCCGGGGCGCAGGACGGCTACGTCTTTCTCTCGGT
>P_2514
TCGACGAGATGAAGCGCCAGCGGGCATTCCTGGAGCTGGTG
>P_2515
GATGCTGAATACCATCTCCGCCGTAACTCCTCCGTCAGCAG
>P_2516
TCCGACCGGGTCAGAAGTCGCCGTGCCAGTGCCGGCACTCC
>P_2517
TGGATTGCCCGCAGGCCGCGCCCGACACGGGAGTTTACCAG
>P_2518
CGCACCGAGGCCAAAAAACGCCGCCTGTCCGAGCGAAATCT
>P_2519
GCAAAGATCCAGAGATGCTGCGGCAGAATGGTCGCCTCTCC
>P_2520
ATCTCATCCAGCAGCTTTCGCAGTACATCCTGTCGGGCCTC
>P_2521
CTATGATACCCAGGGTGACGCGACAAAGGCTGTCCAGGCCG
>P_2522
CGGCATCATTTCTCGGAGAGCCGGAACGCAATACTGCCCAG
>P_2523
GAGACGGCGACCATTGATCCCCCCCTTGGAGTTGGCGTCCT
>P_2524
GAGAGCATAAATGTCGAGTACATGTATGCCTTCGTCGAGCG
>P_2525
CGAAGCAGGTCCTCAAAGAGCGGGGATTCACCGTAAGCAAG
>P_2526
TACCTCCTCATCGTCGACCGCAAGGAGAACCTCGATACCCT
>P_2527
CGCATGTGGCCGAACCCACGCCCGACTCTCCCGCATGACCG
>P_2528
GATCCGCTACTCTGCAACGGCTGTGATGTCTGCCGGCAACT
>P_2529
CCATGCGTGCTCGTGAAGCGCGAAGGAGTGTTCGAGAAGGG
>P_2530
GGGATTGTCCGCGTTCTCGGCGCTGACGAACAGAAGAAGGT
>P_2531
ACCGGGGGGTCTTTTATTCCCTCAAGCAGCTTCAGGCGTAT
>P_2532
CTCCGGAAGGCATTCGGGCTCCCCGATGCGGTTCAGACCAC
>P_2533
ACCACCACCCGCATCTCGCACAGCAAGTCGATAGTGACCCT
>P_2534
GCATCACCGGCGTGTCGAAGCGCTCTGACAATTCGAAGGCA
>P_2535
ATAAAATAAGGGGCAGCCCCCTTAAACGCCCATGGACTATA
>P_2536
TAAAAACCTGTTCTACAAAGCAGTTGACTTACAAATAGCTT
>P_2537
GCCGACACATCCCTTGATCGCGGAAAAGAGTTGTTCGAGAG
>P_2538
TCGTCCGAGGCGGGATCCAGCGGTTTTCCCTTCAGAGACTT
>P_2539
GGGAAAACCGCTGGATCCCGCCTCGGACGACATGAAATCGC
>P_2540
ACGGGGGGGCTGAACGCCCCCCCGTTTTCGTCTCTCCTGCG
>P_2541
CGCCTCCCACGTCGAAAACGCAGAAATCACCGTGCTTCCGA
>P_2542
CACGCTTCTGCGGAGATTCCCCGCTCCCGGGTGAACCCCCC
>P_2543
CTCCTCATCGGCCGGGTAGACGGAGAAGAGATAGTTCCCCT
>P_2544
CCGCAGATACTCCAACACCGCTTCGGCCTGATCTCCCACCC
>P_2545
TGCTCCAGCTTGTCAGCGAGCTTGAACGGGTGGGAGATCAG
>P_2546
TAACTGTTTTCCGGTGGAAGCGGTTTGCGTGAAAGAGAAAC
>P_2547
GGTTTGCGTGAAAGAGAAACCAGGAAATCGGAGATGTCGCG
>P_2548
CGGACGATTTCGGCCATGCGCTTCAGTTCGTTCCGCGCCTG
>P_2549
CCCGCGTCATCAATACCCCTCCCATTGCCCTTCTTCAGGCG
>P_2550
CCGGACGGTGTTCATCGATCCCCGCGTCATCAATACCCCTC
>P_2551
GACAAAGATGGCGGGAAGCGCGAATGAGGTGATTTTGAAGG
>P_2552
GGGCGGGGCAGACTTGGACGCCCCTTTGCGGTAGACCAGCA
>P_2553
AGCTCCTTCACCTTTTCCGGCATCAGGGGAAAGTACTGGCG
>P_2554
GTGGACGGCACAACCAGCGGCGGCGGCAGGGTCATTGCATC
>P_2555
ATCTGTTTGGCATGGTGGAGCGGGACATTCTCCGTGAGCAG
>P_2556
GGCCGTTGCCCGGCGATCTGCCGGAACGTTATATTGAATTG
>P_2557
TGCAGAAAACCGACTGATTCCCCTGTTTGCCCTTTCCTTGA
>P_2558
GAAGCCGTTGCCGGAATTCTCGCCCTCGCACCCGAGCGCAT
>P_2559
TCCTCGCCCGACTTTGCCCGCCGTTTTGTCAGCGCCGAGTT
>P_2560
ACCACTGTACCATCGAGGAGCGGGAAGAGTTTGAACCCCTC
>P_2561
TGGCCACTGAGACATGATCTCGCGGCGCGAGACGACAGCCG
>P_2562
GAGCTCTGACCTTCATTAAGCTGTAAATTCAATTTTACGGG
>P_2563
TGCGGATGCCGATTATTTCGCGCTCATGGCCGAATGCGAAG
>P_2564
CCGGCCCGTCCTTGCAGACGCAGCGGTAATCGGGGGTCTCG
>P_2565
GTTCCTTCCCCTTGACGACGCACCCGAGGCAGGCCCCCATG
>P_2566
TGAGGTCTACGGATTCAGTGCCGGCATCGCATTTTGCTACC
>P_2567
GATTCTCCAATGCCTTCTCGCGCTCTTGCCAGATGTTTTTC
>P_2568
CCGTATCGACCCATGACCTGCCGGCTTCACGGAATCCCACT
>P_2569
TGCCGGATGATGATGAAACGCCCTGTCCCCTGATCGGGTCT
>P_2570
AACCTGCGACCTGGTACCTTCATCGAGCTGATTGAAGCCAG
>P_2571
CCCCCCTACCCCCTGAACACCTTCCACGTCCTTGATGGCTT
>P_2572
GTCCGCGGCACGACGTCGCGCAAGATAGTCAAGATGGTGCG
>P_2573
TGGGTGGTCGCCTCCGAAAGCTGTGCCCTTGACCTTATCGA
>P_2574
CAACGGCAACCTTGTGAACGCCCAGACGGTGAAGGACGAGC
>P_2575
AGGATGTCGTAGTTGAAATGCCGCAGCGTCACCATCAGGGC
>P_2576
CCATGTTGCCCTGTCGGGCGCCGTGTTCATTCTCAACGTCA
>P_2577
CTCCTGTTAATTAAAAAAAACTACCGTGTTTCACCTTGAAT
>P_2578
TAGTGACTTGATTCTCTGTTCAAAATCCCCTTCTGAAATCT
>P_2579
GCTCATTCATATCGGTTTTTCCGATGATGTGGTAGGGCAAA
>P_2580
GTTCTTCATAAGAAAGCCGGCTGCCACTACCGGAAAGTATT
>P_2581
GAATCACTTCCCTCGATAAACCGTCTGAGTTTTTCAAGCGA
>P_2582
AACCGTCTGAGTTTTTCAAGCGATTTTGCCTCAATTTGCCT
>P_2583
ATCAGGCAATCGATTGAACGCGCCCTTGTTAATCAGTCAAG
>P_2584
AATTCTCTCCCCCCATGATTCCGGCGAGAGCAACACCCCTC
>P_2585
TGATATAGCGCGCCGTGTAGCGGGGGCAAAGATCCGGTGCC
>P_2586
GTGTGCGGGGCACAGAATTTCAAGGCAGGAGATAAGGTGGC
>P_2587
ATCAACCTCGGCGCTTGGCTCAGTAAAAGGGAAAAAACTCG
>P_2588
GCTCCGCCCGAGTTTTTTCCCTTTTACTGAGCCAAGCGCCG
>P_2589
GCAAGGGTTCGCAGAGATTGCAACTCTCGCAAAAGCGCAGT
>P_2590
TCCTTTTCTCTGGTATTGCGCCGGATCCGCAAGGGGAGACG
>P_2591
AATAAACTTACTATTTCTTCCCCTTCGGGGCGACAATCATG
>P_2592
CATCCAACTCACTGGCAACCCGCTCAAGGGCCTTCAGACCG
>P_2593
TATCTTTGGACCGTAGAAGGCGCCATCACCCTCATTGATCT
>P_2594
CATTGATCTCATATGACCGACCCGAAGCCTTCAGTGCCCCC
>P_2595
CAGAACGGTACGAAGCATCGCTCCCTTCGGATGCCAGATAA
>P_2596
CTCAAGGCGCTCCAGATAAGCATCAAGTTCCTTTTTATCCA
>P_2597
CTACGTGCCTTCATGCAAAGCGGATTATCTAAATATCAACT
>P_2598
GGGAAGGGGAGGTAGTTGCGCCGTTTCTTGCAGTTGCGGGC
>P_2599
GACATTCTCGCGGAACGGCGCAATGCCGGCATCTTCGCCCT
>P_2600
TTGATTGATGACAGAGAGCGCAGCATCTCTTCTCACCGTAG
>P_2601
GTTGTGGACAAGATTGCGTGCAGCCTCTCGCACTTCCTCCG
>P_2602
CGGAACTGACTCTTCATGGGCGTAGACGTGCAGCGCTCTTT
>P_2603
CACTCTGGCCGGACTTAACACGAAAGATGTACCGTAACAAG
>P_2604
GGTGCAGCGGGTGGGAATCGCCCAAACATTGATCCATGATC
>P_2605
CAAGATCGCATGGGATTTGGCACCAACAACCATGCATCTTG
>P_2606
CAAAAGGTGGGCCAAAATCACCCATCCAACAATTTCAAGCT
>P_2607
CGGTGGTTACGCAGTAACAGCTTGAAATTGTTGGATGGGTG
>P_2608
CATCATCAACACGGCGGTCTCAGGAGTGGCATCCTTGATCT
>P_2609
CGGTCGTACGCATCCTCTTGCGTTACACCGGTCATCACCTC
>P_2610
CGTCTTCGTCCAGCGTGGCGCGGTTGCCGGGGTTTTCCGGG
>P_2611
CGCAGCACCTCTTCGAACGACGTAACCCCTTCCTTGAGCTT
>P_2612
GTCGATGGCGGTCTTGATGGCCGTTTCGGAGGCAACCACCA
>P_2613
AGTCAGCTGCTTGCCACATACGGGATTCGTTGACCATGACC
>P_2614
GAATCCGAAGATGCCAAAGGCAATCGCGATGATGATCTCTT
>P_2615
GCCGTTTCCGCCTCCGCTGCCTGCTTCGGCGTCTACTTCAT
>P_2616
GGCACTCCGTAGGAATAAATCAAGAGTGGCTTAAACCCGGC
>P_2617
GCAGTTTGAGGTGGTGATCGCATCAGAGGTCTTGGAGCACT
>P_2618
CGAACAGATCGAGGGGAGCGCCGTTTTTGCCACGTTGGTGC
>P_2619
GCCAAGGAAGGTGGCAAACACCGCCAGGGACAGATACCGCG
>P_2620
GATAAGCCTCTTGCGAAGTTCGGTGAGGTGCTCGAGAAACG
>P_2621
CGGCGACGGTGACCCGGACGCGATCGCCGATCCGGTACATC
>P_2622
CACAAGCTCTACGAAAAAACCGTAGGAGGAGACGCCGGTAA
>P_2623
AATGTATCCGTCGAAGGTCTCGCCAATCCGCTCCCGCATGA
>P_2624
TGAGTCGACCCTCCCCGAAACGGCCGAGCAGACGAGCCGGC
>P_2625
GCTATACCCATTTCACCTCTCCCATTCGCCGCTATCCCGAC
>P_2626
GAAGGAGAGGTCCGCAAACGCATCGACCTCAGAAAGCACCT
>P_2627
TTTCATCCGGAATAAGAACCCCCCCCCCTTTTAGTGCCTCG
>P_2628
GACGGGGCGCTGGTGAAGCTCAGGGGGAACCAATACGGGCT
>P_2629
CCGTCGGACACCAGGCGGTCCACGAACTCCTTGAAATTCAG
>P_2630
TGCGCGGGGTAAAGAGCAGACAGCAAAATGCCGGCCCATCC
>P_2631
GGTAAGTACGAGAATGAGAGCGAGAAAGGTTCGTGACAGCA
>P_2632
CTCAAGACAACGTTCAAATCCGGTCAGTCGCTATTCAAGGC
>P_2633
TATTACGAGACCCGCGAATACGTGAAAAAGGTGCTTGCCGG
>P_2634
ATCGAATCTGCCTGACCCCGCGGGGAGTCGCTCTCGAACGT
>P_2635
CCGCCAGCAAAGGCTCGGCGCAGCAAACCGCGTCGAAAATC
>P_2636
CTTCACGTAATTCCCCGTGGCGTTTTCGGGCGGCAGGAGGG
>P_2637
GGTCATCGGCAATACCACGGCGTTGCTGACCAGGTATGAGG
>P_2638
GACGCCTCCAGCGTAAATCGCTGCATCATGAACATCGATGT
>P_2639
CCGACGCCGAGGATAATCCGCGGCCAGGCGAAGTTCCAGTA
>P_2640
CCCCCGGGTCCGATAGAGCCCCTTTTCATAAAAAGCCCGGA
>P_2641
ATTTGAGTGGAATCACTTCGCTCGAATGCCTCAAGTGCCTG
>P_2642
TATGCCGGCATGATCTCCGACGGTGCCGCGCAACGGCTCCA
>P_2643
CTGAAAGCGAACCAGAACTTCATGGACCTGCAAAACCAGCT
>P_2644
CGATTCCAGTTCAGACGAACCGGCAAGGCCTCGCTCCTCTC
>P_2645
CCATATTAAGGAACAAATTTCGGTGGTCCTGGTCGAACCGC
>P_2646
CAATATCTCGAAAATCATGGCTACTGGGTACTCTTCCTCTG
>P_2647
TGCACGGACTGGGAACAGCGCCGAAATAAGAAAAGGGCCTT
>P_2648
CATGGGGCGGAGAGATTTTTCGGTGCTTGTGCATGACATCG
>P_2649
GGATGACCTCAAGGAAGTCGCCGTAGCCTATATCGGGAAAA
>P_2650
CATCGCACTGATTAACTTTCCGGCTTCGAAAAAAAGAACTG
>P_2651
TATGACCTTGGCATATTCCGCCGTGTACTCAGGTTTCTCGA
>P_2652
TCACACCGCCCATGGTCGCGCTGCAGCATTCGCCACCGGCG
>P_2653
ACAATTTTGTGCCGCTTAGGCATCAATTCTGTAAAGGAGCG
>P_2654
TCAAGCAAAAACCTATTTTGCTTACAACTTAAGGTCGAGCA
>P_2655
GGTAATTCCCGGCTTTTTTGCGTTTTCACTGCTCGACCTTA
>P_2656
GCAATTTGCGGTTATCGCAGCGGTCGCTCTTGTTTTCGGCT
>P_2657
CGTCGGCGGTTGATTCAAGGCAACTCCGTGAATTGGCGCTC
>P_2658
CTTCATGCCCGAGGAGATTGCCGCCATGAACACCGCCTTTG
>P_2659
TCGGCTCTTCGCCCCATGTCCGATAACACCATAAATGCAGC
>P_2660
GCGCCCATGGCCTTTTGAACCTTCTATGCCTTTTATACCAT
>P_2661
CGCTTTGGATTGCCCGGTCACGGCCAGCACTCCAGGGGGCG
>P_2662
GCAAGTTGGACCGGATAGCGCGGAGCACGAAACACCTTCTT
>P_2663
AACGGCGCGGGCGAAGTCTGCCGAGGTAATGCAGTTGATTG
>P_2664
GTATCAATGAAGAGCACCAACGAGAAAATCTATTGAGAGCC
>P_2665
TTCACTCTTCGCCTTGTCTCCTGGAACGGTAAATCGCCGCA
>P_2666
GATTGCCGAGGGGTACGCCACGGCCGCAAGTATCCACCAGG
>P_2667
TGAAAACTGGTCATCGTCGGCCGCAACAATGATCTTGACCC
>P_2668
CGCACTTCCGGCGTGGCAAGCGTTTTCCCAATATATCGAAG
>P_2669
GGTGAATTCCGGAAAAACGACGTGTACAAGGAGAATCGACG
>P_2670
ACAATTACAGGCTGCAATGGCTGCAATGGATACCGCCTTTA
>P_2671
GTCGATCGACCGCGCGCCGTCTGGACGGCGGAAAGGGGGCA
>P_2672
CATGGCATCCCTTGCCGTACCGGCCACAGCCTCAAGGGGGT
>P_2673
AGAGATTCACCAACCACACGCGGGGAACTTAAAGCAAGCAT
>P_2674
GCGAATCCCTTCCCCTTCCCCTCCAACCACGATAACGACAT
>P_2675
GTGACCTTCTCGACGATTTCCTCACTGGCCATTTCAAGTGT
>P_2676
TACTATGCCCGCTTATGAAACGGCAAACCAAGCAGATTCAC
>P_2677
CCCATGCCAATTCCCGTGACCTGTCGCGTCACAACAGCGCC
>P_2678
TCCGAACTCGGCAATTACCACCGGCTGCGAGCCATGGTGGC
>P_2679
TACAAAATCGCAGGTTTCAGCGGCCCACACCTCGAACGGCG
>P_2680
GGAGTTGTATTCGGCAAGGGCGTCGTAGAACCCCGGAGGGT
>P_2681
GCGGTGAACATCTTCCGGCGCGCTCAGGAGAAGAAACGAAG
>P_2682
CGTTTCTTCTCCTGAGCGCGCCGGAAGATGTTCACCGCCTC
>P_2683
CACCTCACAGCCGTTAAGCACGCGGACGATCCCGCCGGTGG
>P_2684
TCTTTTTCTTCCGCCAACACCGTCTCGAAAACGGACTTCAA
>P_2685
CTTTCCTGTTTATTGAAAAGCATGAAAAAAACGGTCCGCTC
>P_2686
ATTCTACCGAAAGAGCCACGCTGTGACAACCGCAAAGTCCC
>P_2687
TGTCGACGATCGCCCTGCCGCGGTCGTCGCGAATGCGTCTG
>P_2688
GCACGCCGCCGTGGTGAGACCACGGATCGATGCCCCCTCCC
>P_2689
GATCGGTCGAATCGTTGTTACCGGAGCATCACTTCATTCCT
>P_2690
TCCTCGAAGTGCTGCTCTCGCAGCCGGGCCAAAACCTGTTT
>P_2691
TCTCGAACGTCTGCTCGAAGCCCGCCATGTATTCCCGAAGC
>P_2692
TTCAGGGCGATGTCGCGACTCCGTCAACCTGGAAAACAATA
>P_2693
TCGTTCACCGAAAGCTGAAGCCCGAGCACCGCAGTCCGCTG
>P_2694
GCGATCATGACCGCGAGGTGCGGGAGGGGGCCCGAAAGGCC
>P_2695
GCGACCAGGAGAGTGCCAAGCGTGAACTCGCCAAACTGCAT
>P_2696
CAACCGGCTTTGCCGGTTCGCCCTTTTTCTCCTCAGGCTTC
>P_2697
TGAAACAGCCCATTCCTCCGCGGCCGGAACAAAAACCTGCC
>P_2698
CTATCCGCTCCTCGCAGTCGCGAACGGGGTTGTAAATGGTT
>P_2699
AAGGCAATGGCAGATGTAATCAAGGAGATGATGCACGCCGA
>P_2700
GGATATCATGGTGGAGACCGCCGCCGAGGCCTACGACAAGC
>P_2701
TGGGAATTTACGACCGTGAGCGGCTTCTCCGTGACTGGCGC
>P_2702
CCCCTCCGCCGCACGAATCGCGTCTCCGGTCACACAGCCTC
>P_2703
CTTGCGGAGGCAGACCAGCGCGAAACCGACACGGTGCGGTT
>P_2704
GACACGGTGCGGTTCAGTCTCATCCTTTCGTTTTCCGGCAT
>P_2705
TCGAGCGTGTCCTGAACAAGCGGCTCCAGTCCAACGAACCA
>P_2706
GTCGAGGTCGCCGTAGCAGACAGCAAATGGTTCGTTGGACT
>P_2707
CTTCGCTGGCTTTTATGTAGCCGTAGCGATCATTATAGGCT
>P_2708
TGTTTTGGCGATGTCGACGGCGGAGCGGAACTCTCCTCCCT
>P_2709
CTCTTTCAGAAGAGCTATCGCGCGAAAATCGGCGAGGGAAT
>P_2710
GATTCCCTCGCCGATTTTCGCGCGATAGCTCTTCTGAAAGA
>P_2711
TTCATCTCCTGTCCCGTTGTCAGCAAAAATAAGCTGCTCGG
>P_2712
CGAAACGGACAAACTGATCACCATAGTGGAAAATCAGCTCG
>P_2713
TTCAGCACCCCATCCTCCAGCAGCACCAGCCCGAGATCGTA
>P_2714
AGAGAATATTCCGGTGGATGCGCGGATCGTCGCCGCCACGA
>P_2715
TCCGGAGAACCTTCTGGAGTCGGAGCTTTTCGGTCATGAAA
>P_2716
TTCATACCGATCAACTGCGGCGCCATTCCGGAGAACCTTCT
>P_2717
ACGAAGATATCCGCAAGCAGCTCAAATGGGGAATCGGCAAG
>P_2718
TCATCCCTGAAGTCCACGACCCACGACCGTTCCTCCAGCGG
>P_2719
CAGAGCTGAAAGAAAACTGACTGCCCCGATGAAGTCGAACT
>P_2720
CGAAGTATACGAGCAGCCCTCCGTAAAACCAGAAACCGGCA
>P_2721
TCCGTAAAACCAGAAACCGGCATTGGAAAGAAAAAGGACCC
>P_2722
CGGCAGCACCACGACGGCCGCGGGAAATGCCAGAGTACCGA
>P_2723
GCGGCCGGCAGGACCGATTCCGCCAACAGCGCAAAGCGCTT
>P_2724
AAGATCACTGGCCTCAAGAGCAGCAGAAATGAAAACCGCGG
>P_2725
AGCAGCAGAAATGAAAACCGCGGCGACGGTGGCATAGGTGG
>P_2726
CCGATTCAATCGATGACCTGCGTGGGGCCGATTTTCACATC
>P_2727
GGACGGGTGAGGACATCGGCCCAGTCGAGTGAATGAGCCGT
>P_2728
CCTTTTTCAGGACCGATCTCCTCGGTCGGGCGCAATACCTG
>P_2729
TAGAGGCGCTCCAGCAGTCGCGGCCGCAGCCGGGAACCCGG
>P_2730
GATAAGTTAAATAAAAAAAGCCTTGTTTCCGAAGAGGTAAA
>P_2731
AAATTAGATAATGGAAATGTCGTAAAGGTAAAGGGAAGCAA
>P_2732
CACGAAGGTCCAGATCTCGCCTGCAGAGTTATTAATAAAGG
>P_2733
ATAAATCTTGGCCTCCGCCACGCGACGGGCGAATACATCGC
>P_2734
TCTCAGCCGTTCGTCGAACCCCCCCATTTCTTCAAAGCACT
>P_2735
GCTATACCTTCCAGACAAACCAAGGACAGAGCGCAGCACGA
>P_2736
AGAACGTGGCTCTCAGGCCGCGTTTCACGAGTTCCGGGTAC
>P_2737
TTGAACGGCGCTTCAAAATGCTCGACCGGCGCAAAATCGGC
>P_2738
GTTGCAGAACCCTTCTGTCTCCGAGGTGATGACCCCCACGT
>P_2739
ATAGTTCCGTGCATCGGCCACGTAGCCAGGCATGAGAACCC
>P_2740
TCAAGCGCCGGCCGCAGCCCCCCCTCCCCCAGGATCACCAG
>P_2741
TGCAGCGCCTACATGCGTTACGAAAACGCCCTGCGGGCCAT
>P_2742
TTTCGTAACGCATGTAGGCGCTGCATCCCTGGCCGATCGGG
>P_2743
AACCCGGACGGAACCCCGATCGGCCAGGGATGCAGCGCCTA
>P_2744
GGCCGTGACCGTCGTCATCGCGGCTTACAACGAGGAGGAGG
>P_2745
AGTTGCGGCTCTTTTCTCACCGGCCGACTGCGCACAAGGCC
>P_2746
TCAGCCATTTCAGGACCTTTCGCTTCCGGGCTTCCCGACAA
>P_2747
GATGGTGGAACTGGCCTTGCCCCCGAGCGAATATTCGCCCC
>P_2748
GCTGGAGCAGCGCCGGCAGTCAGTTTCTTGGTGATACCGTC
>P_2749
GCCGGCGGCCAGAAGCGCGGCAGTGATTACGAAAGCCCCGC
>P_2750
CGGCCCGTAGGCCAGAAACGCCGTGGCCGCCAGAAGGACGG
>P_2751
CAGGGGGGTCGTGAGAGCGGCGTAGATCTGGGCGGGGACCG
>P_2752
TACCGATGTCATGGGGATTCCGCGACTCCTCGTGGGTGGGT
>P_2753
GGCTCCCATTCCCACCGGCACCGGATCCTGACCACCCTGCC
>P_2754
ATCCCAGCGTTCACAATCCGCACGGGAGGAAAAGTGATAGT
>P_2755
CTTGGAAACTATCACTTTTCCTCCCGTGCGGATTGTGAACG
>P_2756
GGTCGAGATGAAAAAAAGTGCGGGAACCTGGAGTTTCCTGA
>P_2757
TACATATTCGCTTAGCGCCGCTTGGACCAACACGCCAGGTC
>P_2758
CGTAATTTCATAAGCTATGTCAGCAGAATCAACTCGAAGGA
>P_2759
GAGCAAACCCGTATAAAATTCGGAATTCTGGTGCGTACTGA
>P_2760
AATTCCAGCCCCTTGCAGCGCTGCGACGCGCCGAGGGTGGC
>P_2761
GATCTCGGCAAGGGAACGCACGCGGACCCAGTCGCCCTCTT
>P_2762
TCCCTGACAAGCTCCTGCAGCGGCATGAAGCGGAAGTCCGA
>P_2763
GCCGGAGGCGGCTATTTTCGCCTTTTCCCCTACCGCTTTGT
>P_2764
ATGCCCATACCCGTGACTTGCAACCTCGTGCCCCCGGGAAT
>P_2765
TCCTTCGTGAGGTTGCTCTGCGGGTCCTCCGTGTACTTGAC
>P_2766
TCTGATCGATTATCGTTTCGCCGGACCCCTTCCTCCCCTTC
>P_2767
CTGAATTGCAAAATGAGCGGCGTTGACGTCGTTGATGCGCC
>P_2768
GTAGAGTTCCACGAAAAACGCCGAGAATATCATGACGAACA
>P_2769
GGGCTTTTCAAGTTGAGCCGCGGACGGGTTCATGAGGCGGA
>P_2770
GATGATTTTCGGGTCGATCTCGGTTGACTTATTGAGGTACT
>P_2771
GAAGTCTTTCTCGGCAACCGCGGCCGGGCCCTTGAACTGTA
>P_2772
ATCCGCGAGCTTCAGCAGTACGTGAAATCCCAGGGCGCGTC
>P_2773
GGGGTGAAGCAACTCGCCGGCGGAAATCCGAACGGCGCCAT
>P_2774
CTCACCTTGCCGGGAGGGTACAACATTGTTTAGAACAGTTT
>P_2775
AGTGTTTCCAATGGTTACAGCATAGCAGCAGTATTTCAGCC
>P_2776
CGGAAGATCCGGGTCAATTTCAGGGTCATTTCATCCACCAA
>P_2777
GCGGTCCATGCCATTACGCGCGGTGCCTATTACTACTTCAT
>P_2778
TTTCATGTCGGTGATGATGGCGTCGATGTCCTTCCTCGAAA
>P_2779
CGCATGGATATCCACGTCGGCGCCGACGCATCGGGAGCTCT
>P_2780
CTGCGTGCGGTCCGACCGCGCTGAATAGTGAAGGAGCCGCC
>P_2781
CCCGGCCTTGATGAAAAACTCATCGGCGAGAAAGAGAAACG
>P_2782
GCAAGCCGTGCATCAGGCCCCCCGGTAATATGATGATGAAA
>P_2783
GTCAACCGAGGTGATTGACGCAATTGCGTGCTTGTAGATCA
>P_2784
CGCTTTCGAGCGGCTCAAGGCGCGCTACCGTGCGGGGGGCG
>P_2785
TGGAGCGGAAGCGGGAACCGCAGTCGCCGGGTTCTGTCGAA
>P_2786
TACGCCTGCATGATGGCATGCTGCACCACCCGGTCGCGGAT
>P_2787
GCAACCTCTTCTTCAATACGCCGGCGCGGCTCAAATTCATG
>P_2788
GAGCCACCTTCTATTTCACGCTGTAAATCCGAATCATCCTC
>P_2789
GTTTTCTACAACGAGTACCACGAGGCCCTCGCGCTGCAGCA
>P_2790
CCCCCCGATACAGGAAGTAGCAGCCTAGGACCTTCAGGAGA
>P_2791
TTCCGGGCTGGCATTTTCCGCCTATGCCGACGTGTTCGGCT
>P_2792
TGCCTTCACCCTCAATGTAGCAGTCGGGGAAAATCCCTCCC
>P_2793
CAGTTGCTCCGTCGGCATCGCCCCCAACAAGATGCTTGCCA
>P_2794
TCTAATCTTGGTTCCCCTTGCTTCCACATGATTTAACAATA
>P_2795
GGGGAAGCCAATGAAATTCACGTGACGCAGCAGGCAGCCAT
>P_2796
GGTTGTTCCACGCCCAATTGCCCGCGTACGGCGGCGGAATG
>P_2797
TTCTTCTGACACCGGGGGCGCCGTAACCGGTACTCCCCCCC
>P_2798
GAGTACCGGTTACGGCGCCCCCGGTGTCAGAAGAAGGGCAG
>P_2799
ATAGTCAGGACCGGAAAAGGCGCTCGCCTCGCTGACCGTGT
>P_2800
ACCACTTCGGGTTATAGACGCTGGAATCGGTCATTTTCGGG
>P_2801
TCGCTGTTGAGCTTGCGGAGCGTGAAGTCGCGCGCACGGAC
>P_2802
TGCAGGCCGCCATAAATTCGCTGTTGAGCTTGCGGAGCGTG
>P_2803
GGGAGCGGCGCGGAGGATTGCCGCCTTTCGGGTGGTGTTGT
>P_2804
TCTGGCGGAGGTCACTCACACTAGCCATATCAACAGTAAAG
>P_2805
GCGTCTCCACAAAATGACCGCGGGGCTCGAGGCTGACGTGG
>P_2806
TGGACTCATCACGAAGGATACGGTTATCATCGAACCGACCA
>P_2807
CATTCCCGACTTGAAAAAAGCGAAGCCCCACAAGAACCTGA
>P_2808
CCGTTCGCTGCCGGAACGCGCATTCTCGGCCTTTCTGAGCA
>P_2809
GCCGTTGAGCGTTTGCTCGGCGGTATGGACGTGGGGAGCTA
>P_2810
AAGAACAATGAAGAAACTCGCAGCAGTCATCGCAGTCGCAA
>P_2811
CAGTGTGTCAGTGTTTCATTCCCGAATACTTAAGTTTCCCC
>P_2812
GCGAGAGCGGCACCTGGGCGCCGTTCATGCCCCCCACGAGG
>P_2813
CTCCCCTCCCAGGGCGGTTTCGATGACGTCCTGGATGTCAC
>P_2814
GCCGCTCGCCGCCACCTTCTCGCCCGGCTTCACCCCGGAGA
>P_2815
CTCGGATTATGGGAAATGTTCAAGACATACCTGGTTGGCGA
>P_2816
TGGTGGGCAAGGATCTGCAGCAGTAGGGGATATCCGGCGGC
>P_2817
GCGATCCCTTCAACTCGCGGCGCGATCCCATGAGCCAGCGG
>P_2818
CCGGCGGTGAATCGTGATTTCATGGGTTCTCCTGGGAACAT
>P_2819
AAATCAGCTCGGTATGAATTCCGAGGTCCTTCTTCTTGAGC
>P_2820
AGCAAGCCTGATACCAAACGCTGTTATTTTAAAATCAAAAC
>P_2821
TTTCCATGACCATTGGCATGCGCGAGGGCTGGGAATTGTTG
>P_2822
GGGTATTTCAACTACTGCCGCGCCGTTGCCCCGCTGATGAA
>P_2823
CAGTCTCGGTATCGGCAGCGCCATCGCGCTGGACCTGGCGA
>P_2824
TATCTCGTTAAGCCGGTCGCCGCTGAACCGGGTGATCGGCC
>P_2825
GAGGCAGACAATGGAAAATTCCCTCAATACCGCCAGGCAGA
>P_2826
GGGGAGTTTCCTTGGTTTGGCAGTTCCGTATCAGACAGCGG
>P_2827
GGGTGACGATCCGGGTAACCCCCCGCTCCTTGAAGAGGGCC
>P_2828
TCAGGAGCTCCTCGGGAAACCGCGCCTTCTCCTGCACCAGA
>P_2829
ATCTTTCCAGCTGAACTGCTCCACCGCGCTCACCCCGAAGC
>P_2830
CCACCGCGCTCACCCCGAAGCGGTTCCCCTTCTTGAACTCT
>P_2831
TCTTCATGAACTTCCTTCCGCGCAGCAAGCATATGCACATA
>P_2832
CCCCTTGAGAATGTCGCCGCCGTCTCGTGGTGGGTGCACGC
>P_2833
CTCCTGATCGAAAAGCTGCTCAGCAAGGATCTCTTGGCGGT
>P_2834
TCATGTACTCCTTGACGAAGCGGGCCCCCTCTTCCTCGGAG
>P_2835
ATCGGCCAGGAAGTAGTTGGCGCTGGTGGTGAGGATGTGCC
>P_2836
CTGCTGGGCGTCCATGACCGCCATCTCGGCGATATCGGCGC
>P_2837
GCCTCGGCGATATCGAAAAGCACCACCTCTATTCCCTGCTG
>P_2838
GGCCTCACGGACCCCTACAGCGGCAATCACATGGGAGTCAT
>P_2839
ATGCACCTCCTGATCATCGGCGAAAAAGTCACCGGCATCTC
>P_2840
TGGGCTTATCGAACTGGATCCGGCTGAGGGCGTACTCGAGA
>P_2841
CCAGGGCTCCCCAGGCGATGCCGTAGCGGGCCTGGGTGAGG
>P_2842
ATTGTTGAATGGAGATAGGGCAAACCATATACAAACTGCCT
>P_2843
TTGTAAAAATTAATCTTTTGCAGCAGAAACCAAACTACTTT
>P_2844
CGCTTTGGACGATACGACCCCTGTGGCGGAAAAACAAGCCT
>P_2845
ATGCAGCCGGCGACCAGCTTCGGCCACCCGCGGACTTCCAC
>P_2846
CTTGGGTCGCGGCTCGCCGGCACGCCCCTCCAGTGCCGTCA
>P_2847
CGGTGAAATCGAAGCCCGACCCGAGGATGTCCTTCCCCACA
>P_2848
TCCGGGGCATTGCGGGATTCCTCCCACTTTCTCCAGGCGGG
>P_2849
TTGTAAAACGTGGCAATGTGCGTGATGCGGCTCATGGGCAC
>P_2850
ATGCGGCTCATGGGCACCTGCAGTCTCTCACAGACCCTTTT
>P_2851
AACAACGCAGACCGGACCCGCAATAGTTTTGCAAGTGCCTC
>P_2852
GCCGGGATGCTAGGCGCAAGCGAGCGAGGAAGCGAGGCGTA
>P_2853
CTCATCACTGGCGAAGAAATCAGTGTACTCCTGCTCCGTCT
>P_2854
TGGTGGAACGGGAACGGCTGCGGCAGCGCTTCAAGACGGAG
>P_2855
CCTGGCTGCAGCAAACGCGGCTGCAGTAGTTCCGGTCCGCC
>P_2856
GCTCTGGCCGTAGAGATATTCCGTCGGCTTGTATTCCTGGG
>P_2857
CTCACCGACCAGAAATTCTGCAAGAACAACCCGTACAATCC
>P_2858
GCCGATCTTGCTCGCCAACGCTTCCACATCCTTCGGCGGAT
>P_2859
AACGACGTCCGGGCCTACGGCAAGGACTTCGAGCGCTTCCA
>P_2860
TCAGCGTTACCCGGAAATCGCCCGCCTCGCCATCCACCCGC
>P_2861
GCTTTTCCCGCGTGGGAATGCCGTCGTTGTTCCACCCCTTG
>P_2862
TCACGGACGAACTCTTGCCGCTGCTCCATGGTGGGGAAGGC
>P_2863
GGCCGCGAAATAAACCCCGTCAGCCAGGATATCGCCGATCC
>P_2864
CTGCGGCGTCGAGAACGAATCAACCCCGTACTCGGTGGCGC
>P_2865
CTCATCAGCTGCTATAACTGCCCGACCCACTGCGGGGCACT
>P_2866
GGTCAAGCCGTATCGCACCGCTCCACCGCCCTTTGACGCGC
>P_2867
TCCATCCTCTGAAGCCCCCGCGCGAGGAGATCCCCAACGCT
>P_2868
CCTCCGATCCGTTCCGGTTGCGGTAGAGGCTTTTTCCGTCT
>P_2869
GATCCCGCCGCCGTCGCAATCCGTCGAACAGCAGCTGTCGC
>P_2870
CCCCCCGGGGGGGAAAAATCCGCCACCGTGAGAAGCCCCTC
>P_2871
AAGGAAAAGCCGACCCGGCGCGCAATCTCGATGATCTCCGG
>P_2872
GGGAAGTGCATGGAGATCCTCGCAAGCCACGGGTTCGACCA
>P_2873
CTCGACATCCTGGAAAAATTCCCCAACCAGGGGATCTGCGG
>P_2874
GATTCATCACGCCGAGACCACCGGAAAGAAGCTGGTGGACC
>P_2875
GGTTCCCCGTGGCTGCGATGCTGTGGTACCATTGGAGAAGA
>P_2876
TCATCCTCCGTTTCCAGCGGCGCGACACAGAGCAACCCTTA
>P_2877
GGCAGGCTCGACGCCGATCGCAGCCACGAAGATCAACAGCA
>P_2878
CCTTGCCGGCCGGGAGAAATCCCGTGACCTTCAGACAGTTC
>P_2879
TTTGTGACCAGCGGCAAAAGCGATCGGGTCTTCCTTGTGGC
>P_2880
ATATCGAGCTGGAAAAATCGCTCGACTAACCGGCAGGGTAC
>P_2881
CTCGATGTCCCCAACGCAAGCAAGAGTGATGTTCCCATTCT
>P_2882
GGGTGCGACCACCATCGGCACGCAAATCCTCCTCTACGCCT
>P_2883
GGTGTTTTCCAGCTCTCGCACGTTGCCGGGCCAGGAATGGT
>P_2884
GCCGTAATCATGATGATCGGCAGGGAGGGTTTCCGCTCCTT
>P_2885
AGATGAACATGCAGATGATCCGGAAAAAAATCGCCCCGGCC
>P_2886
CCGGTCACCACCGGCATCTGCACCAACGAGCAGGTGGAGGC
>P_2887
GACATGCCGTAGTAGCCCGGCGCGACCCCCAGGACTTTGCT
>P_2888
CTATGGTTAGGTTGAATTTGCTGTAGACCGGCGAGGCCATC
>P_2889
TGCTCCGCGCAATCGGGGCGCGCCAAGCAGCGCCCCCACAC
>P_2890
CGATGAAAAGAAACTTGCCGCGGCCGGCTTTGAACTGGCTG
>P_2891
CCCCCACGGCAGTCATTGTCCAGCGATGCGGTGCAGTGCTC
>P_2892
CAGGGAACAGCTGGGTGACGCCGCCGATGTGACCGTCCTCT
>P_2893
GTTATACCAAAATATGAAATCGAGAAGATCTTTGTTAGGGA
>P_2894
CATCGAATGACAACCGTCTGCTGCAACGGGTTTCCCACGCC
>P_2895
GCAATGGCGAATGAAAAAAGCGGAGCCAATCTGCCGCGCAT
>P_2896
TTTCATTCGCCATTGCACAGCGTCCTTTCCATTCGTTCCTG
>P_2897
GTCCAGGACCTGGTCGGATGCGCCCTGGCGGCGCTCGAAAG
>P_2898
CCCCTCGTCTCCATAACCGGCGCCCTTGATACCCTGCGGGA
>P_2899
CACCCCGACGGTGAAGAGCGCGACAAAGGTGATGAGGTACT
>P_2900
CCAACGCCCCCGGCTCGCGGCACGAGAAGCGCTGGCAGGAT
>P_2901
GACGTCCGCAGCCTTGAGCGCCTTGACCCGATCGGCCACCG
>P_2902
GGGGAAACAGATCCTCATGACCCGCGGCAACCTCACTACCT
>P_2903
AAGACCGTGATGATCACCGGCGACAACCCCCTCACCGCTGC
>P_2904
GAGACCCCCGAAGGGCGGAGCGTTGTGGCGCTTGCGAAGCA
>P_2905
CGTCACTCACCGACGAGACCCCCGAAGGGCGGAGCGTTGTG
>P_2906
CTCGCAGATGGCGGGGCTCGCCGTGCAGAATTTCCTTGCTG
>P_2907
AGTCTTCTCCGAGGTACAAACCGGTTTCGGGATTGAAGCGA
>P_2908
TCCAAATTTCTATCCGGCTTCAGTTTCGTTTAACTGCATCA
>P_2909
TTTTGGAGCCGGTAAAACTGCGGGAGGAGGTGAGGGAGGAG
>P_2910
CCATCTCTGGCAAGAGATCGCCGTAAACACAGCCGTTATCC
>P_2911
ACGAACTCGAGCGGGGTAATCCGGTAAGGGTCTATGTCGGG
>P_2912
TATCGACAACCGTTCCAGCGCCCTTTTACGGTTTGCCGTCT
>P_2913
CGCAAGAACTGGTTCGTCGGCGTTCGCTCTATAGCAATCCC
>P_2914
TTCCGTCCGCACTATCAGCGCAAGAACTGGTTCGTCGGCGT
>P_2915
GGGGGTAGGCCTTCCAGAAGCCCGCATCACCTCGAAAATCG
>P_2916
ACTGCATGAACCACGGGAGCCAGGGATCACCACCACGCCAT
>P_2917
CCCTTGCCAGGATGCAGATCCGGCAGCCCCACGGCGCGCAC
>P_2918
GGAGGATCACCCATGAAGAGCCGTCGTCGTTTTTCCGCCGA
>P_2919
GGCGGCTCCGGAAAACACCGCTGCCATGTTCTCGATGGCCT
>P_2920
TATGAATTCAGAAGTGGCTGCCGTCTTTGGGTTTACGAAAC
>P_2921
AAGAGAGAGAATCCTTTCGGCGTTTTTTGTCAATAATGTTC
>P_2922
CTAGTCACGGTCGCATAGCGCCGTTCCTTCCTCTGTAGCGG
>P_2923
TAGTTCTTGATGTTCAGCAGCAGAACCGATATTTTCAACTT
>P_2924
CAGTCCATCAAAACCTTTCTCCCGAATTCGAGTTTCGATGC
>P_2925
TCGATGCCGAATGTTGTCTGCATGTACGGTGTTTTCCTGTC
>P_2926
GAAGTATCGCCTCCCTCCCGCGTTTTTCCTCTGAGCAGCAC
>P_2927
ATTTTTGAGGTCTATGGGCGCTATCGGGAGGGGCTGGTGGA
>P_2928
ATTTTTCTAGGTAGTTATCGCTGTTTGTTGTAACGTGCTAA
>P_2929
CCCCGCATCTGCGGGGAACACTAGAAGGTTTGCTACAGCAC
>P_2930
GGAAGAAGCTGTAAAATCTGCACTTACGGTTCATCCCCGCA
>P_2931
TCGAGAAACCCGCGCTTGTTCCGGTCGGCCGGTTCATCCCC
>P_2932
GTTCGGGATTGCCGGTTCCACCGATTCGGGTGGCGGCTTCG
>P_2933
AGACGAACGACTGGGGCTTTCCGGTGTGGATAAAACCGACC
>P_2934
GCCTGTATCTATGGCATCTGCGAGGCGGCAATTTTGGCGGC
>P_2935
CACCCGGGAGGCAAGGGTCACCGCAGCATGGGAAACCCTCG
>P_2936
TGCTCAAGGCCAATGGAAAGCGGAAATCCGGGAAGCGGGTG
>P_2937
CAATTGCCTTGCAGGTTACGCCGAAATTACCGTTGGAGGTT
>P_2938
GGCGATTGACGATCAAGTTGCGGCATTCGTGGCTGGACTGT
>P_2939
GGTTCGTCCTTCGTTAAAGTCAGTTTCTGCCACCCTTTGGC
>P_2940
CGATGATCGATGCCTGATCGCGGGCCAACGCTACGACAACC
>P_2941
AAGTCTCCCTACATAGGTGGCCGTCGCGTTCTCGAGATTCG
>P_2942
TGACCAGCAAACTGTGAAAACGGCAAGGGATGCCCCCTGCG
>P_2943
CTTGACGGAGTGGAAAGATTCGTTCGAGCTGTTTCATCCAA
>P_2944
TAACGATTCCGGCACAGGTGCGGCAACTGATTGAATCCACC
>P_2945
GCGTCCTCTTTCGATTTTTCCTGTTTCCCGTTTGAGGCGGG
>P_2946
GGTCTTTTACCCATCGGGCGCGATCGGCAGAAAATTTCAGG
>P_2947
GAAGGAGGGAAGAAATTTTCCTATGCCCCCAAACTTACCCT
>P_2948
GGCAAGGACAAGAGTTGCTGCGATTCTCTTCATATCACCCT
>P_2949
GGTCACCTCTCCGGGCAACACAGCGAACACCGTAAGCGCCC
>P_2950
CCGTCTCCCGCGGCAAACTGCGGGATTTTCTCCTCGACTTC
>P_2951
CGCACAGGGGGTTGGAGCCGCAGTCGGCTTTGCGGAGGCTT
>P_2952
TGACTAAAGTCGAGTCATTGCATGGGCCTAAATACCCTTCT
>P_2953
CCATCCACCACAGCCCATTGCCGTCTTGGTTTGACCCCCAT
>P_2954
CTCCTGCAGTTACTAAAAAGCGAGAAGGTTCCATTGCCAGA
>P_2955
AAGATCCTTTCCTCCAACAGCGAACATCTGAAAAAAAGCGA
>P_2956
TTGAACCGCGCCGCCATGCGCGATCTCACCTCGTCGAGATT
>P_2957
ACTGACGCCGTCAACCCGAGCTGGAAGGTTGAAACGGGTAG
>P_2958
CGGCCGTTTTAGCAAGAGACCCCTGCGCGACGCCATCTGCT
>P_2959
CCAGTGCCTGCCGTTCAAGCCTCTTTCCCATGACACGTCTC
>P_2960
GATGCCGGTACAATCCCCAGCAGGCGAATGGGGCCAAGCTG
>P_2961
TGGCGCAGGGCATCCGCCGCCCGCATCATCAAAGCAACCCG
>P_2962
GGGCAAGGAGTGGGGCAAGGCGGCACGGACCCGGGAGAAGC
>P_2963
TTGCCCGGTTCTGTGAGACGCGGTATGGGCTCACACGGATC
>P_2964
GGGCAAGGCGAACATCGTGCCGTTTGCCAACGCGGCTCTCG
>P_2965
AGGTGGTGGCCCGGGCGGCGCAGCAGCATCCCTCCTCGCCC
>P_2966
ATGAAGCTGCATGACATTTCCATCAACAACCTCCGCCGTCG
>P_2967
ACGGTATGGGTGCTTTGAACCGGAGAGCCCACTTCTGGGGA
>P_2968
CATGCCAGACCCCACCACCGCGTAAAGTATCAATATCACTA
>P_2969
AGTAGAGTGAAATCCCGCCGCGGAACCCGTCAACAGGCCCC
>P_2970
CGGCCCAGGCGAGAATTTCCCTCCCCGACGCACCTGCAAGC
>P_2971
TGGATTCCCCGCGGGTGGTGCCGGGAATGGCGGATGACATC
>P_2972
GGTGCCGATGACGATCTGCGCGGCCCCCTCCGCCACCCGCG
>P_2973
GGTGCGGGACGCAAGCGGCACCGTCTCCTGCAAGTGGTTCA
>P_2974
GGGCGAAGACCCCGTGGACGCAGCAGTAGTCGAACTCGATC
>P_2975
GCCGAGGCGCGAGCGAGCCTCGCTGCCATCGTCCGCGAGGC
>P_2976
GTACCCAGCCGTTTTCCAAGCCCGCTTCCTCCAGGGCTTCC
>P_2977
GGGAGCGGCGAGACCCTCCGCTGGATCGCCGCGAGCCTGGG
>P_2978
CCCCTCGTCTGGAACTCCAGCGGCTACGAGAAGGTGAACGC
>P_2979
GGCCGTTACTGAGGAAGATGCCGTCGGGATTCATGGCTAGG
>P_2980
AGGCTCTCGTGGTCGAAGTCCACGGTTGAGATAATCCCGTT
>P_2981
AAGGAAGACATCATTACCGGCACGAAGGCGGCGGCGGCCGG
>P_2982
CATGGCCTGGATGTTCCGCGCCGTATCGGAAAGGGTCTCCC
>P_2983
CCGGTCATGGTCCCCCCCAACTCCTACTTCATGATGGGGGA
>P_2984
GAAACCGTCAAGGCGCTTCGCAAGGACGTCCTCGCCAAGTG
>P_2985
GCCCGTACTTGATGGGTGCGCGGCCACGAAACTCATCAGGG
>P_2986
GGCAAAGGAGCCGAAGATCGCCCTCCCCCGCGCGAAGTAGC
>P_2987
TCCGGTACCTGGTCGCGCCCCAAGGACCGTTGTAGTCAGGG
>P_2988
CGCGATCCCCGAGGAAAATGCCCGGCAAATCGTCGACATGG
>P_2989
GAATGAGAGGGCGGTGTCGCCGTAAACCCGCCGGTCGAACA
>P_2990
GTGACAGGAAAAGGCGGGGTCTACCGAGGTAAACCTCGCCT
>P_2991
TAATTCTGCTCGATCTCTCCCTTGGGTCCGGTGAGCCGCGA
>P_2992
AGTGACGCCAAGTGCATCCGCTGCAAGGTCTGCATCCGCCA
>P_2993
CAGACGGGCAAGCCAAAACTCGCCACCAAACTCACGCCGCA
>P_2994
CAGGTTTCGATCGTGGTCGGCGGCGGCGTCCGCTCCTCGGG
>P_2995
GCTTCGCGCGGTGGGGCTCTCGGAAAAAGACATGAATCTTC
>P_2996
TGATTAGATTACGCCAGGATCCAGTTTCGCGATGACCGGTT
>P_2997
TTGCTCTTCGGAAGAATCTTCACAAACTCTCCGCTCATCAC
>P_2998
GGCTGTTTCTGGGGGATTCTCCGGTTGTTCTCACCAGCGAA
>P_2999
TCGAGATAAGTCCAGCGGAGCAGGGACAGCTCGCGGCGGAG
>P_3000
ACCCAGACCCCCAACCCCGACCCGATCTCGTGGGCGAATAC
>P_3001
CCATTTGGTCTTCAGAGAAGCCGAAACGACATGAACGGTCC
>P_3002
AAGAGATGAATAGAGTTTGACCGAATGGGAATAAAAGCGGC
>P_3003
GGCCAGTTCGAGAAAAAATGCCGTATCCCGATCGGCGGGAT
>P_3004
AAATGCCGTATCCCGATCGGCGGGATGGGCCTTCACTTCCA
>P_3005
GCAGGGAGAGAATTGATCTCCCGAAGGGAGTGGAGCACCCT
>P_3006
GCACGGGCCTGGACCATCGCCTGGGGGGTGATGAACGGTGT
>P_3007
TCCGGACCGATCCCCTCACGCGGCTTGAGATTACCACCCAC
>P_3008
ATGGAACTCGGCGCCACCGACGCGCTTGAAAAAGTCCTGGA
>P_3009
CTGACCGAAGATACCGGCCGCGATGCCGCCCCAGGAACCGA
>P_3010
GGAGTGTGGCCGATAAATTTCATGAGAGCACCACTGACGTC
>P_3011
CAGTGGAAAACGGGATGGCTCTGTGGTAAAAAATGGCTAAA
>P_3012
TTGCATCCATGAAAAAGGTACTCCCTCTTCCTAAGGGTGAA
>P_3013
AGAGATCCCCGCCCAGCCGTCAAACTGACGGCGGCAGGGGA
>P_3014
CCGTCCAGCTCCGACGGTTGCGGTCGTAGATGCGGACAATC
>P_3015
CCCCCCCGTAGTTCTGCGGCCTCCAGAGCTGATTGTTCCCG
>P_3016
CCGCCATGGATCTGAACCTACAGCGGCAGGCGGAGAAGACG
>P_3017
GGGCGGATGGCCCTGGAATTCGAAAAAAAATACACCAAGAA
>P_3018
AGGATGCCGCGGGCAAAAATCGCGACGTACTGCTGGACCAG
>P_3019
GTTCTGCAGGAACAGTTCGCCTGTTTCGACCAGATCGACGA
>P_3020
TCGAATACATAATAACAGTACGATGTTTGATGTGCAACGGG
>P_3021
ATTGGTTTTCCTGATTCTGGCGTGCAATTCCGACATCTGCC
>P_3022
TCATGTCGAGGGAGGCCCAGCGGTCTTCGGTTTCGGCACCG
>P_3023
CGTCCTGCTCGCTGAAGGAGCGGCCGTTGTCGGGGCGGTTC
>P_3024
CAGCGTTGAGTTGGCGTGGGCGTAGATGTCGAACTCGATGG
>P_3025
GCCGACCTGCGGGGTCTCGACCCGAAAAACCGCGCCCAGCT
>P_3026
TCGAAATACTCCTGGAGCAGCGGTTTGTACTCCGGATGGGC
>P_3027
TAATTATGAACCGGCGACAGCGGTTATTATTGCACCACCAA
>P_3028
AGAGGACGTGGCAGGCCGCGCAGCCGGAGGCCCGGTAGTCG
>P_3029
ATGCTCCCGTTCCACCTCTGCCAAGGTCGTTACCTGCATGT
>P_3030
AGGGATCATTCTCACCTCTACCATTAGTAATGTTGTCTCGC
>P_3031
TAGTTGAAACCGCGGTTTTCCAGTTCCTTGTTGATCCCTTC
>P_3032
GCCTCAAGGGTCAGAAAACGCTGCAGGTCGAACCAGAAAAA
>P_3033
GAAAACGCTGCAGGTCGAACCAGAAAAACAGGCCAATGCCC
>P_3034
GGTGATGGCCAGCGAAAACTCGTTGATCATCTCTCCCGCGT
>P_3035
CGCCACGCGGGAGAGATGATCAACGAGTTTTCGCTGGCCAT
>P_3036
GGACTCTGATCCGGAATTTGCCGGAATGATCGACCAGGTTT
>P_3037
GGGCTGTATTGCCAAAGATGCAGCCTCCGACAAAGCCCGTA
>P_3038
GGGATTATCACCTCCAAGCGCTCTGCCGAGAAACGCCATAA
>P_3039
GACATTGAAGAGTTCACGCGCGGCCTCAAGAATTTTTGCTC
>P_3040
GTCGACTGACATTTCGACTACCGTTGCGGTGTGCCGCCTCC
>P_3041
ATGTACTCCCCATCGAAAGGCGCAAACGGGAGTTCAACCGG
>P_3042
AATATTCAGGTAATTGCTCGCGCGCTTTCTGTTCCGATTAC
>P_3043
ACTACTAGACATATACTCGGCGCGAAACTCCGCCTGTGGTG
>P_3044
CCAGCGCCCATGTAGATGGGCGTTCGGCTCACATCACCTCT
>P_3045
GACAAAACCGCACGAAGTAGCGTAAACAGAGAGATTGACGG
>P_3046
TCGATGGCGCTGCGGTAATCCTCCCGTTTGGTGTGGGAGGG
>P_3047
GCGGATGCTGCAGGAAATGGCGGTTGCCGGCGTTTTCGGTT
>P_3048
GATAAGCTTGCTCCATGAAGCCCGATCTTGCGAAATTTCTC
>P_3049
ACCGGGACCGACAACTGAAGCTAACGTTTTATCGTCGATTT
>P_3050
ATCGAGCCGCCTGAAGTACTCCCCGCGACACCAGTTCTCCA
>P_3051
GAGAAGCTTCGCAATGACGGCTGCCGGGTCGTCTCCCAGCT
>P_3052
TCTCCCAGCTCCTGCCGGCGCACGAACGGAATATCGTGGAG
>P_3053
GAGAACTTGCACGCCACCAGCGAATCGATGGCGGCGTTGGT
>P_3054
GCCCCAACCGAGAATTTTCGCGGCACCGTCTTCGAGGCGTC
>P_3055
CTGGTTGTCACCGGCCGCAGCGCGACCCCCGTTGCCATCGC
>P_3056
CTTGTCATAATGCCCGGCGGCGTAAAGTTCCTCGATATAGA
>P_3057
GACTCCTCCTCGAAGATCTCCACGAAGAGGTTCCCGATGAT
>P_3058
CCGCCACCGACGAGTCGACCCCCCCCGAGAGGCCGAGGATC
>P_3059
TTTGTCCGGAAGGTCTGCGGCTGCACCGGCAGATGGACCCC
>P_3060
CTCCTCGGCCACGGCCGGCGCCCCCTCCTCGTAGACCGACT
>P_3061
GACGTTGGCCCCCAGCGGGCCCCGCAGCGGCACCATCCCCT
>P_3062
GCTTACAAGAGCTACCGCGGCATGGGCTCCATCGGCGCCAT
>P_3063
TCCCAGGTACTCCCGCGCGACGTAAACCTTTCCTCCCGCCT
>P_3064
TACTTTGCCGCCATCGGTGGCGTCGACGCCCACCTTACGCC
>P_3065
GCCAGGGGGAAGCTCCCCCCCCCCCGGTGCCGGCGGGCCGA
>P_3066
TACGGCCATCTCGGGAGCTTCAAGGGGCTGAAGCGCGAAAG
>P_3067
CTGCTGACCCCGGTAAAATACGCTCAGGACATCTATGCAAC
>P_3068
GAGCAGAACAATGAAAAAGGCAGTATCACTCATCATGGTCG
>P_3069
GGAGGGGTTCTCGTCAAGCGCGGATTCGCCTTTACTCCTGA
>P_3070
AGACGAAGAACCATCGGATTCCGACCGGCTTTGACCCGAAC
>P_3071
TGGCAGACCATCTATTTCGGCAGCAACCACCTCGTGACGAA
>P_3072
AGGGCCCTGAGCTGCAACAACTGCCATGCCCCCAACGGCGC
>P_3073
TCCAAGGGGATCATCCACAGCTCCAATGCATCGCGCAACGT
>P_3074
CAAGGGGGTGATGGAGCAGGCGCGCAATTTCACCGTAGCGG
>P_3075
GATATCGCCAAGGCGACCGGCATCAATCCCTATTTTCTCAA
>P_3076
GTGCAAGGGAGAGGAAATTGCCGCAGCGGCCCAGACCCTTC
>P_3077
TCGTCATTGGCGGGAAAGTCCTGGGTTGCCGAAAGGGCTCC
>P_3078
ATGGACCGCGAGTTGGCCGGCAGGACGGTTGAGATTGCCAT
>P_3079
TGCCACGACGGCAAGAGCGCCTTCGACGTGAAGGGTGACTG
>P_3080
CAAGACCGCCTTTTCGGCCACGGCCGCCGATGCCTGCGCCA
>P_3081
CCACAACGCAATTTTCAAGGCGTCGATGGACAATCCCCATG
>P_3082
GGGCTCGGCTCCTTTGGCTGCGGCGACTGCCACAACGCAAT
>P_3083
TTTGCGGGACGATTTTGCCGCCGTTCCGAGGAGAAGATTCG
>P_3084
AGCTGATGAAGGAGAACGAGCGGCTTCGGTACCGGGTGTTC
>P_3085
ATCGTGATCGTCGAGCAGCGCCGCCACCTCTCCAAGAAGGG
>P_3086
CGGATCATCGTGGTCAAGCGCGGCGATGGTCTCTGTGGTCT
>P_3087
ACTCTTTCCCTCTCTCCGCTCCCGCTGGGCCTTTTTCCGTA
>P_3088
TGTGATCATGATGGATATTGCAGAAATACGGAAAAAGGCCC
>P_3089
TTGACGACCTGACGGGACAGCAGGATATCGTCATCAAGTCC
>P_3090
GCGTTTTTCGGCCACCCCCACCACGACCACGTAAAATTCCC
>P_3091
CCGGAGGGAGGCGTCTGACGCGCGACGCCGAAGAACCGCTC
>P_3092
ATCACCCTCCTCGTGCTTCGCTATGCCGCCGAGTTTGTGAA
>P_3093
CGCCCCCTGCTCCGGAGCCGCAGGATTCCCGATTTCCGCGA
>P_3094
TCCAGATCGTCAGCCTCTCGCGGAAATCGGGAATCCTGCGG
>P_3095
GACCAGACGAAGGGGGGAACCGGTAAAATCGAACGCCTCCC
>P_3096
CTCGGTCACCCCTTCCTCGGCGTTGATGACGACCAGCACCA
>P_3097
GTGGCGAACCCGACCCCCGGCACGACCCGTGATTCGGTCGA
>P_3098
TGAGCATCGACGGGTTTTCGCTCCAATCCTTCCTGACCCGG
>P_3099
ACCGGAACGACCTCGCGAAACGGGAAGAGCTTCCGGTAGGC
>P_3100
TCTTCCTGGCCGAGGCCCAGCGGGATCCCGGGGAGCAGGAG
>P_3101
GGGATGCCGTCGGTCAGGCGCAGGAGAAGTTCGCACCAGAG
>P_3102
TACCGGCTTCTCTCCACGAGCGGTCCCCCCCACGACCAGCG
>P_3103
GCAGCCGGCCGACGAGAAAACCGAGAACGGCGTCGCCGAAG
>P_3104
AGGTTCACGCATAGATGGAGCAGTATAACCCGAATCCGTCG
>P_3105
TCGCCTACCAGGGATACGGGCGGGATCTGGACCGGGGACTG
>P_3106
GATCTGGACCGGGGACTGATCGGCCACCTTAACGCCCTGGC
>P_3107
GATCTCACCGTGATTCTCGACTGTCCCGTCGAAACGGGGCT
>P_3108
TGGCAACAATCGTCAAAGTGCAGTTCCACACCGCGGGCAAG
>P_3109
AAGAAGTGTCTCCCCAAATGCGGTAAACTGGTGAAATGCGG
>P_3110
AAATGCGGCGGCGTCGAAGGCGAAGTGGTCAAGATGAACGT
>P_3111
CCTTCGGCTCACCGTCGGCTCCCGATTTCTGCTCGCGCTCC
>P_3112
CCCGACCGGGAGGGGAATTTCGCAAAATTCTGGCCCGTGGA
>P_3113
AAACTCTTGTACACGAAGTCCACGAAAAGAACCGCCAGCAC
>P_3114
CCGCGGCTTTTTTCTTTCCGCCCTCCCCTTCTCAGACGACC
>P_3115
TCAGACGACCGCAACGACCTCTATTTCCACCTCGGCCCCGC
>P_3116
CTTCGGGGCCTTGTCGGTCGCAATGATCTTCTTCATCACCT
>P_3117
GCTGAAGTGTAATGCTTCCGCCCTTTTTTTGTCTTTTCTCC
>P_3118
ATTCTGTCAGCTACACGACGCGGACGCCGCGACCCGGCGAA
>P_3119
CACCGTTTTCAAGGAAAACGCATGAATCGCGAAGGCGTAAT
>P_3120
AAACGGTTGCCCTGGCCGAACCGGTCGGGCGCAAGCTCGAC
>P_3121
GACGGTCGACTCCCCTCCCCCCTCAAGGTACCGCAGGGCGG
>P_3122
CCGGACGGTGCTCCATTTTGCGGCATCCATCGTGGCGCCGG
>P_3123
GAACGAGGGCATCGGCAAAGCCGGTCGAGAGGTTGTCGTAG
>P_3124
TCCTCAATAGAGGTGGCCGGCTTGAACCCCACATCCCGCAT
>P_3125
CTGGGGGCGCCCGGACATGGCGCTCTTCCTCTTCACCCGGG
>P_3126
CTGCCGACCACGGGGCTGCGCTTCTTCACCGTCTACGGCCC
>P_3127
TTCGCTCTGCTCTTTCATAACGGCACCACCTGGACGACCAA
>P_3128
CCCGAAAGCCAGGTGATGAGCCCGCTCTTGAAATTGCCCTG
>P_3129
ATTTTCTGTATAGTTTTTTACTAGGAGGTATTCCACCATGC
>P_3130
CGACAAGGCCTTCAACAGACCATTGTCAATGGCATACACCT
>P_3131
TACGATTTTCTTGAGGCATGCCAGCAAATTCATCTGACCCT
>P_3132
TGATTGCGTCGGCAACCAGCCAGGTCTCGGTAAACAATATC
>P_3133
TTTCCAATCAAGTCCAACAGCCTTAAATGCTTCTTCAACAA
>P_3134
CAACAGGCGAAAGTAATTCTCTGGAAAATTTTGTTGAAGAA
>P_3135
CCTCTGCCGGTCGGAAGTAGCGGGGATCTATTTCGATGACA
>P_3136
CTCCCGCACCGAGTAAGTCTCGCCCGTGGCCACCACGAAGT
>P_3137
TGCGTTGTCGTGGTATCGAGCGAGCATCACATTTTAGTTGG
>P_3138
CCATACCCGTGCTACAGCTGCAGCTATTCCCTCGGCCTCCT
>P_3139
AAACTCTTCTCAGAAAATGACGCTCGAATTTTCGCAACGCT
>P_3140
CGTGAAGCGTTGCGAAAATTCGAGCGTCATTTTCTGAGAAG
>P_3141
CCCGGCAGTCGTCCGGATCGCGGTAGGTGGCGACTTCGTCG
>P_3142
TGAACCCTATCCTCCATGAGCAGGAACCCGCCGCATGCCGG
>P_3143
TCTAGCCCTTCCTTCAGGCGCGGCATGCCGAAGCGGGAGTT
>P_3144
TCTGCGACCGGATTGACCCGCGAATCATGGTCCGGCCCCTT
>P_3145
TCGTTTTTTGACCGGACGGGCGGTCGGCCGGTAGTGGGCGT
>P_3146
TTTCTGACACGGATTGCGCCCAGTTTGGTAAAAGCCCGGAC
>P_3147
GACCCCTGACGAGGACGCCGCCGTGGAGGAACTTCTGCAGA
>P_3148
CCCCGCACGGCGCACCTCCTCGAAGAAATCGGCCGGTTCCG
>P_3149
CGTCCCCCCGCCACACGCCGCCATGAGAGCGAGCCCCCCCT
>P_3150
GCGGGGACCTCAATTTCTGGCTGTTCTGGTGGAGACGCCCC
>P_3151
TGGCGGTGACGTTGGCCACGCAGCCGTTCTCGAACTGGATC
>P_3152
GCCCCACCTGAAAGATCGCGCGGTTTTCATCGGCAAGGCGG
>P_3153
TATTTCATGGCGATCGACAGCGCGAAGTTCCGTCGGCCGGT
>P_3154
TCCACGATCCGGTCGACAAGCAGGAACGGATAACGGTGGGG
>P_3155
GCGCCAAGGAGAAAGATTACCAGCAGAAGCTCAAGGAGTTC
>P_3156
TGACAACGAGACAACAGCTGCTGCAACGATCCTTTTCATTG
>P_3157
CGGCGCCGATGCTGAACGTGCCGGTCGGCTTCTCCTTCACC
>P_3158
ATAGAGGTCGGCGATCAGCGCCGCATCGTTCTTGAGAACCT
>P_3159
TCCCCTCGTTGCGGAAGTTGCGGTTGATCTCGAAAACCCGC
>P_3160
TATTCGGCCGCCTTTGGCCGCTATAGCAGTTCCAACCTCTT
>P_3161
GGCCGCAATGGCAATGGCCGCCACCAGAAGCAACAGGACAA
>P_3162
GCGTAGAAACCGTTCTCGCGCTTGAAGTAGAACGCCTCGAT
>P_3163
CTGAACACCATCATCAGCTGCGGTCACTCCCGCATCCCGGT
>P_3164
AGGGAAGGGCTTGTCTAGCGCGGAGCCTCCGAGACGCGGCG
>P_3165
GTGAACCGCGAGTATCTCGGCAAGGACCGTCCGACCAACGT
>P_3166
ACCTCAATTCGCCGATCCTGCGGGAACTCATGGTCCGGGCT
>P_3167
ACCATCGCCACTTCCGAGTTCAGGAGAATCCGGATCAGCAT
>P_3168
GGCTCACCGCCTCCCGCGCCCTCTTCCGGGCGGTTTCGGTG
>P_3169
CCGGCGAAAACGGCATACCCCCCCTGGAACGGGTTGTGGCG
>P_3170
GAGCGCCGGGTCGAGGCCGGCGAAAACGGCATACCCCCCCT
>P_3171
ACCTACGACACCCTGCAGAGCGGCATCCCCAACGCCCTCAC
>P_3172
AGCTCGTGCCCCTGCTCGCGCAGTTCCCGTGCCACGGTGAG
>P_3173
CCGATGTCCACATCGTGCTGCGGGGAGGGAAAAAGCCGAAC
>P_3174
GCCTCCCGGAGCGTCGTCCCCTCCGCGTAGGCGGTATGGGC
>P_3175
CTCTGGGATCTGGCCATCGGCGGCACGGCGGTCGGCACCGG
>P_3176
TCTCTCCCCCAGACAATACTCGGTTCCTCACCTCTCCCCCC
>P_3177
TCGCGCAGATTGACGATTCGCGGCATCCCCTCGAAAAGGGT
>P_3178
GGTGAACGCCTCTCTCATCGCCGAAAATATGGGGATCACCG
>P_3179
TCAAGGGGGGGGAGTGGAAGCGCGCCCCCTTCACCGGCTAC
>P_3180
CAGCTGAAGCGGGCCGGCCTCGACTACTGGAGCGAGGTGGA
>P_3181
CCCAGGAACCGCCCGAAGTTCTGGACCCACATCCATTCGTC
>P_3182
GGTGCGGGCGAAACCGGCCGCCGTGATGAAAAAGAGGGGGG
>P_3183
AATGTTCGCCCCATAAACGGCGGCAAAGACCATCAGTGCTC
>P_3184
GAGCGGCTCGGGAATCGCCGCGGCCCCCAGGAGGGTCAGCC
>P_3185
GGGGCAGAAGGCTTACTGCGCCGTCAACTACTGGAACATGG
>P_3186
ATCACCATGGCTGCCAACGGCCGCAACTACTTCGTCATCCG
>P_3187
GAAGTAGTTGCGGCCGTTGGCAGCCATGGTGATCGCCTTTC
>P_3188
TCTCGTCGGCATCGATTTTGCCGTGGAGGACCTGGTGCGGA
>P_3189
AAGGTGGTGAAGGATGACAGCGTCAACGCCTTCGCCATTCC
>P_3190
GGCAATGACGGCGTCGAATCCGGGAGAGATGTCCCCGCGCT
>P_3191
ACCTACGACCAGATGAAGCTCCCCCGCGAGGCCATCGGCTA
>P_3192
CGCATTCCTCCACGTAGCGGCAGCAGAGATCTATCTGAAGA
>P_3193
GAGCCGCTTCATCTTAACTGCGTAATCGACGATCCGTCCTT
>P_3194
CGACTGCATCGAATTCAACGCCCGCTTCCGCTACGGGGACA
>P_3195
GAAATAGCGGGCGGCCCGCTCCCGCGCGGTATTGCGTTCCG
>P_3196
GATTCCCGCAGCCGCAGACGCTTGAACAGACCGTTCGTGAA
>P_3197
ACCTCCTGGACCTTCTACGGCAGCGTCGGCAAAGCGGCCAC
>P_3198
TTGGCGATCCGGACGATTTTCCGCAGCAGAAACCACCATGA
>P_3199
ATCGCATTTCTCGCCGTCGGCATCTACGTAACCTACGGGCT
>P_3200
ACCTACGGGCTCTTCGACGGCTTCGGCGACATCTTCGCACG
>P_3201
CCGAAGAGCGCCGTCGGCTTCAGGAGCGCAATGCCGAAAGG
>P_3202
TAGGCGCCGACGTTGAAAAGCAGGCTCCAGAAGACCGCGTG
>P_3203
AGATCGTCGATACGGTGCAGCGGGAAGTCGAAGCATTTTGC
>P_3204
AGGATATCAATCCCGTGGCGCCGCACCACCTTCTCCTCATC
>P_3205
GTTAAGTGCCGTAAGTGCCGCCGTTTTGCGTTCATCGTCAA
>P_3206
CTGCTCCTTGAGAAGGGCAGCCCGCTCCTTCTCCCGCATCT
>P_3207
CGGCACCGCCCGAGCGGCCGCAGCCCCCTCTGCAGCGAACG
>P_3208
AGCCCCCTCTGCAGCGAACGCCGCACGCTCATGCTCCAGCT
>P_3209
CGAAGAGATCTGGGGGTTCGCCGAGGCCGATATCTTCCGCA
>P_3210
AATCAGGGACAATTTGAAATCGGCCGAGGGTCACGTTGCTG
>P_3211
TCCGTTCTTCCATGTGATCTCCAAAAAGACTGAAGGCTAAA
>P_3212
CGAGACCTTCGCCGCCTCCTCCGAGCTCCTCAAGTCCGACG
>P_3213
CTGGATGTAGCGCCGGTTCGCGATGCCGGTGAGGGGGTCGA
>P_3214
TCCAGCTCAATCTCCAGTCGCGGTTCGACGAGATGTTCCGC
>P_3215
CGAGTTTTTCCCGGGAAACGCTGGCGAGGAGGGCGATGAAT
>P_3216
AGCGTTTCCCGGGAAAAACTCGCCCACACTGCCGAGCGGTT
>P_3217
GTAGGCGAGGTAATCGGCCCCCATGGTCCTGATGCGCCCTT
>P_3218
TGGCCAGATCCCCCGAGAAGCAGTGGAGCACCCCTCCCACC
>P_3219
GCGGGGACAAACGTCACCGGCGTCAACCCCACCAGTGCAAA
>P_3220
CGCCCTCCTCCTCGGGCCCGCGGAACGGGCGGACGTCATCG
>P_3221
GGTGTTGAGCATTTCGGAGGCGCGCCCCATCACGAACCCTC
>P_3222
GGCTGGGAGCCCGTTCCCGGCGTTTCCGGCGACTGGGGCAT
>P_3223
GGGCGTCCCTGGCGATCGACCCCCCGGATGTCCCAGTACTT
>P_3224
CGCCATCCGGTTGAAGGTCTCGGCCAGTTCCCCCACCTCGT
>P_3225
CAGCACCCGGTTCAGGTCCCCTTCGCGGAACGTCGTCTTGG
>P_3226
GCTGAACCTGGTGAAAAACGCCCTCGAAGCGATGCCCGCAG
>P_3227
GCATCGTTCTGGTCCGGACGCGCCCTCCTCGTCTGGAAGAA
>P_3228
TTTCGGGGCGCAGTCGGTTCCTGGCGCGAAAAAAATTGACT
>P_3229
ATGTTCTGATGAATGTGATGCGTTTTTGTATCAGAAGTGTA
>P_3230
GGGTTGAGGACCACGTCACGCCCCACGGCGATCCTGATCCG
>P_3231
GTCCGGGCATCCTCCAGCTTCAGCTTCTCCACCAGCATCGC
>P_3232
GGCCGGATACCGCCACGAGCCGCAGGCTGACCTTCTCCTTT
>P_3233
AGCGTTCCTTTCCGAAATCTCGGTGCGGCGGGAAATTGGGC
>P_3234
AAAGAGATCCTTCGCGCCGGCGCCAGCGCACCGTCGGGACT
>P_3235
ACGGCGGAGCCGGTGTCGCGCGAGGAGGTGAAAGAGATCCT
>P_3236
TCAAGTAGCGCCGCCATCGGCGCAACCGCAGGATTCAATCC
>P_3237
CCGAAGGGCAGGCGCTACAGCGGTTCCAGATCATCCGGGGT
>P_3238
CTGATTCTGGAGTTTCAATCCTCGCCCGCCCCGAAGGGCAG
>P_3239
ATTACGACGTAGCGCCTGCCCTTCGGGGCGGGCGAGGATTG
>P_3240
CGGGCGAGGATTGAAACTGTCGGAAACCTTTATGGCAGCGA
>P_3241
ACAGGTTACCCTCATAATTTCGCGAACCTGTCATGACATGC
>P_3242
AAATGAAGTTTGAGGAGTTGCGGCGTAAGCTCTTGAAAGAG
>P_3243
GGCGGCCACGACGGAGATCGCGCGGAAGCAGGACTCTCAAG
>P_3244
GATTGTGCCAATACCGAAGGCATGTTCCGCATCATCCAGTC
>P_3245
CAAACAACCTTCAGAACCTCCATGCTCCCCTCGGGACGGGC
>P_3246
AGAGGAAATTGCCAAAAAAGCGTGCGAAACCTGGTTCGACG
>P_3247
TTTGTTCAGTCCGATGACAGCAAGAACGACAAGCATCCTAG
>P_3248
GTCCAGGAAAATCGATTTTGCGGTTGTTTTCAAGGTCGTCA
>P_3249
CGTACTTCCTAAATTGGGAGCACGAACCATTATTCCGGCGA
>P_3250
CTCATTGTCACCTCCTGACACGATAAGTACCTTCATATCAG
>P_3251
CTGCCCGATGCGTCAAGCTCCTCCAACGCGGTTTCCGCCAC
>P_3252
TGCTCAACCCTGTCCAGAAGCGGCTGCGTTGCCGTACAGAA
>P_3253
CCGCCGGTCGGAACAGTTAACTGAAAAAGCCCCTTTTCCCT
>P_3254
CTCGTCAATCCGGTTTTTCGCCGTAAACCCTGAAAGATGGG
>P_3255
TCTCTGTTTGCCGGTAAAATCGGCTTACCTGCGTTGGGTGC
>P_3256
TAAACATGTCAAGGAATTTGCCCCGCCAGCATCACGCACGA
>P_3257
CAGGCACGAAGGTTACGAAGCGGGAAGGGCATCTTCGCGAA
>P_3258
TTTTCCGCCAATTGGAATTCCGGTGTTGACTTGAAGCCTGG
>P_3259
TGGCGGAAAACGGCCACTCGCGGTGGCCAATTTCAGCCACA
>P_3260
GCTGTTTTGAACCATAAAAGCATGTTTTCCAATTGCGTTTA
>P_3261
GGTTGTTCTGGTTGGTGAACCCGGCGTAATCCTCGAACTTC
>P_3262
CGTAGACCACCACGTCCTTCCAGCCGGAAGAGATGTAGACC
>P_3263
GATTTGCCCATCAGGCCCGACGGCTTGAAGAGAAGGACCAG
>P_3264
GACGGGGTCCTCGGATTTTTCAGGAAACTTTTCGCTGCACG
>P_3265
TTGCGTGCAGCGAAAAGTTTCCTGAAAAATCCGAGGACCCC
>P_3266
ATACACACGCTCAACTTCAGCTATGGCGACCTCAAGGTCCT
>P_3267
TCAGTTCCGTCACCCGGTAGCCCCGTTTGGAGAGATTGCGG
>P_3268
CGGTTCCGTGCCTCGTCGACCTTCTTCTGCACCTGACCACC
>P_3269
AGACGCTCGAAAAGGAGATCCGGCCGTTGCTGTGGGCTGAC
>P_3270
TCGCCAAATACCGCGGCGGCCCGGTTCCGACTCATGGGCAC
>P_3271
CGCTCAAGATACTTCTCAAGCCTTGCCTCTTCTTTTACAAG
>P_3272
GATAGAGCCCCGCATAACTGCTACCGTGCGTATCGGTGCCG
>P_3273
ATTGGCGGCACCGATACGCACGGTAGCAGTTATGCGGGGCT
>P_3274
GAGAACTGGCAGAGCAGCGGCGAAAATTCGGTTCTCCGCGA
>P_3275
GAGGTGAGACGCGAAACGCCCCCCCTGAGGACAGGGGGGGC
>P_3276
TAGTACCGGTCAGCTGAACGCATTGCTGCGCTTACACACCC
>P_3277
CGCGGCAAGACGGAAAGACCCCGTGAACCTTTACTACAGCT
>P_3278
GTACTTAGATGTTTCAGTTCCCCCCGTTCGCCTCATGTACC
>P_3279
TCTGGACCGTGTCTCAGTTCCAGTGTGGCTGATCATCCTCT
>P_3280
TAACACATGCAAGTCGAACGCGAAAGGGGCTTCGGCCCTGA
>P_3281
CGTCTGGGACTTGGTTGTCGCGAAAACGTTTTACAAAACTC
>P_3282
TACAAAACTCTCTTCAGCCGCAGTCGCAGCGACAGATCCGT
>P_3283
CATCGATTTCAATCACGACGCCGTTGAGTCGCAGGTCTTTC
>P_3284
GCCAACCTTGATGCCGCCTGCCGTCCGGGCCACGACACTCC
>P_3285
GACTTGGTAATTGCGAACGGCGAAAACGCTGCCGGCGGTTT
>P_3286
GGCCTTTGCCTGGTAAATCGCGTCCTTTGCCTGAAGCTCAG
>P_3287
AAACGAGGACCAACCATCAGCTTACACCTAACTATCACGAC
>P_3288
ACTCATCTCCCGGACCATATCGTTGAAACGCCCGATATTGG
>P_3289
GCATGGAGGACGACCAGCTCCGGGAGGAGCGGGAAACCCTC
>P_3290
GTTGGCACTCCTCCCGGACACGTTGAAGATCATTCTCCGCA
>P_3291
CATCGGCGAAGGGCGGCGGGCGGCGGTGGAACCGCTTCTGC
>P_3292
AGCGCCAGCTTAACTCCCTCCAGCGCCAGGCGAAGAAGGCG
>P_3293
CCGGTTTGCCTTTGCAATCGCGGCGCTCCTTTGCTAGTATA
>P_3294
AGAACGTCTATCTCAGAAAGCAGCTTCGCGACAAGTTCGAG
>P_3295
AAGCAGCTTCGCGACAAGTTCGAGTTCGCAAACATCATCGG
>P_3296
GGGTCGAGGACATCCTGCCGCTGGCGAAGCATTTCCTCGCC
>P_3297
CAAAGGAAGGCTTGGAGGCCCTGGAGAGCTACCAGTGGCCG
>P_3298
CCACCCCCTTTTCGGTGACGCGGGTGAGGGACTCTTCCCTG
>P_3299
TCCCCCACGAAGAGAAGCCGCGCGTCCGGGTTGCCGACACC
>P_3300
CGCTCAGGCTTTTGAGGCTGCGCGCCCCCCAATATCCCAGC
>P_3301
CTTCTTGCCGAGGGTGATGTCAGCCGCGATGCAGCCGTAGA
>P_3302
CAGGTCGCCCGGGAAAACTACAAGGCCAACGATGCGCTGCT
>P_3303
ACTACAAGGCCAACGATGCGCTGCTGCGCAATGTCCTCTCG
>P_3304
GCCATGAACGTCAACATGTACCAAAACCCCATCTACCGCGA
>P_3305
CTTCATCATCGCCCCGGCCACGGCCAACGTCATTGGCAAGC
>P_3306
CCCGCCTTCGTCAGCAGGCGCAGCAGCTCCACCGCCTTGTA
>P_3307
TCGACGCCGATGGTGATATGCCCGAGCAGCTTCCCTTCGTC
>P_3308
CCCTACATGACGCTGCGGCTCATGGACAAGAGCGGTGAGAT
>P_3309
TCGATCGTTCTCAGAAACCGCGGCTATACGGTCTTCACCGC
>P_3310
CTGGCACGCTGCCGAAAATGCGGAAAAGTTATGAAGAGTGA
>P_3311
CAAGATCGAGGGAAAACACGCGTTCCCCTTTCCACTCGATC
>P_3312
AGTCCGGTCGCCGCAATTTCCGGAGAGGAGAATCAACCATC
>P_3313
ATTCTCCTCTCCGGAAATTGCGGCGACCGGACTGACTTGCG
>P_3314
ATCCGCGCATTGATGTTTCGCGGATTGGCGGAGACCGCCTG
>P_3315
GGGTAAATTACCTGGAAATGCAGCGCTGGGATGCGGCCGTG
>P_3316
CTTTCTCCACTCCCCCCTTGCGTTGACAATAACAGGCAAAT
>P_3317
TTTCATCCCATAAACATTGGCGCGAAAATTCACCTCAGAGG
>P_3318
CCATGTCGGGGCAAAAAAACCATCTTCACTCCGTCAAGGGT
>P_3319
AACCTCGACAACGTGATCCGCGCCCTCAAGATCATCACCCA
>P_3320
GGGTGATGATCTTGAGGGCGCGGATCACGTTGTCGAGGTTT
>P_3321
TTTCATTCGTGCGCTCAGCGCAAGGTTTTACGATACGCAAC
>P_3322
ACAGAAGGGGAATATACTAGCTTCTAAAATAAAGTCAAGCC
>P_3323
AAGGTCGAGGCCGGGGGGGGCGTCGTCGGCAATTGTCTGGA
>P_3324
GCGGCAAGACGGTCGGAAATCGGCTTGTGGAAGACGACCGC
>P_3325
GGAATGCACTTGTCTTGAAGCCGGCCACGAAGACTCCGCTC
>P_3326
ATACTCTTGCACAGAAAATTCAGGAGCACCGTCCCCGCACC
>P_3327
CAATTTCCCCGCATCGTAAACTTTCAGAAGCATTTTCCTCG
>P_3328
CCTCTGTCGGTTCCATTTGGCGAAAAAAATTTTGTTGAATT
>P_3329
AAAACAGATCACGAAGAGCGCCAGAAGGATGCCAAGTGCCT
>P_3330
GGGTGACGCACGCCATCACGCCAAGGACACACCCGAAACAG
>P_3331
GCAAATTTTGCAAAAAAATTCAGAGATAATAACTACTTATT
>P_3332
CCCGCTCGTGCCGTCGAATGCCGTGATGGTCCGGTACCCTT
>P_3333
CTGCAAGATGCTGAAAAAATCCGAGAAGATGGCGACAATCC
>P_3334
GGAGCGAGCGGGAGGTGACGCGGGAGAGGATGTAGCTCAGC
>P_3335
CGACGAGGTCGGAGAGCTGGCGCGGGTGATGAACGACATGT
>P_3336
TGGCTTCTCGTCTACGAACACCAGAAGGACGCCGCTAAAGG
>P_3337
AAGATGGTGGAAAAAACCATCAAGACCATCAAGTAACAGGT
>P_3338
GGGCTTCCTGGGGTGCGCCGCGGTTGTTACGGCCGCATCGT
>P_3339
TGCCAGCAGCTCAACGAGGGCTGCCACGACTGCGCCGAATT
>P_3340
CATTTTCAAGCAGTACGACGCCGAACTGAACGATATCCGCT
>P_3341
AGGACGACGATCGTCGCCACCAGCCCCAGCGTAATCTTCAT
>P_3342
CGTGCCTCTTCGGCCTTGGGCGAGAAGAGCCCCTTCAGCAT
>P_3343
CAGTATGTTGATAAAAAATGCTTAGATGGCATTGGAGTGGC
>P_3344
AGAGCGACAGCAGGAAAAGCCCCGCCACGACCAGGGCGGTG
>P_3345
GCCTCAACCCCGGCGCCCCGCAGCTTCTCCGCCACCTCCTC
>P_3346
ACGCGTTCCTGGAGCGGCTGCGGGAGCTCCCCATCGCCCTC
>P_3347
AGATCGCCCCCATCCGGAACCGGCCGGCGGGAATGACCACC
>P_3348
CCAGGGCACGACGGAGAATTCGGTTGAGGTCGAATGTGTCA
>P_3349
TCGGAGGAGAGGACCACCGGCATGAGCCCCCCCGGCGCCTT
>P_3350
GGCTTCGGCATCGGCACCTGCGGCAAGGACGGACAGGGGGT
>P_3351
CCCGCGCGACACCGACGTCGCCCTCCGGGAAACGGCCCTGG
>P_3352
CCCCTCCTTCACCCTCGACGCCGTGGTCACCAACGAGTTCA
>P_3353
CGTTCCCCGCGGCCTTTTTCCTTTCTCCGGCTCGTTCTCTT
>P_3354
AGGATTTCTTCGCCCGGATGCGGGCGAAGCTGGGATAGAAG
>P_3355
GCCGGGACGGCGGAAATCCTCCGTCGCGCCGGTGATGAGCC
>P_3356
TTCCACCGGCTCATCACCGGCGCGACGGAGGATTTCCGCCG
>P_3357
GTTCCTGATGACGTGGTTCGCCGCCTCCAGGATAGTGCCGG
>P_3358
GAACTTTGACACGGGATGCTCCTGAAATGATTGCGGTTCCT
>P_3359
CCCACCGCCTGCCCCGAGTGCGGCTCCGAGGTGGTGAAGAT
>P_3360
GATGTTCCCCTGCGCATCGGCGTAGAGGAGTTTCGGGAGCG
>P_3361
GCTTCGAGGGGGGGCAGGCGCCGGAGGGTGATATGGCCGAT
>P_3362
AGGAGAACCTGGTCCGGCGCCTCCGGAGAGGGGAATTCCTT
>P_3363
TTGGGCGCCCAAAGAAAGTACGCAAAGAAAACCGCCCCCGA
>P_3364
GTTTGGCATAGAGGTCGCTGCGTTCGGAGGCGTTGAAGGGG
>P_3365
GACGTAGACCACCGGTATCTCGCGGATCTCCTTCAGCCGTG
>P_3366
ATCCGCTGGTGACCCTGGCGCGGCAGTCCGACGCCGCCACC
>P_3367
TGCCGCCAGCGCGCCGATCTCGTCGGTGGACTCCACCGGGA
>P_3368
CCTGAGAGCGAGGGGAAATCCGGAGAAGTCGGCGCTCTCAG
>P_3369
TCTCATGTCCGCAACGATCACGCGCTCCGTCTGCCCCTATG
>P_3370
AGGTGGAGATCCTGAACCCGCGGGAGCCGGAACCGCTCCCC
>P_3371
GACCTGGGGCGGGAGTTCCGCAGCCGCCTCTTCCCCCGCAA
>P_3372
GCACCTTGGCGACGTTGACGCCGAAATGGGACGGGATCGTC
>P_3373
TCGAGCTTCGCCGAGATCATCTGCCACGCCTCTTCGCCGTT
>P_3374
GGGAAAAAGGAATCAGGCGGCCTTGCCGTACTCGACGAGCC
>P_3375
TGGCCCAGGACCAGACCGCTCGGCAAGGGCCGGTCGGTGGG
>P_3376
CTGCTCATGAACTTCGCCCACATCGGCTGGAGCGACGGGGT
>P_3377
CCATCACACCACGAGGCGCGCAAAGCCGGGAAGCGACGAGA
>P_3378
GGGCTCCTGGAGGGATTCGGCGTGCGCCGCCGCTTTTTCCT
>P_3379
GCGGCGCGGCGCATCATCCGCGGAGAAACCCGCCCCCTGAC
>P_3380
CGCGGCATCGTCGGGACCCGCCGTGGGGAGGACCAGGGGGT
>P_3381
CCCCTTTCCGTTTAAGACAGCGAGGACCATCGGCAGCTACG
>P_3382
TGGCGTGGGCGGCTCGGGAGCGGGAATGAAAAAGGGGAAAG
>P_3383
GACGGCAATCGTGGGTGCCGCCCTCGCTTTTTTTCTCCAGC
>P_3384
ATGCGCAAGGAGAAGATCAGCGTCATTGCCTCCCTCAGCAG
>P_3385
AACCAGTGGTTCGCAAAGCACGGCAGGCTGGGGACGCTTCT
>P_3386
CTTGCAGAAGGGTGTCCCCGCTCTCCCGTGCAGCATGCCCG
>P_3387
GTCCGCGACGAGATCCGCCACAGCAACGACATCGAGACCGC
>P_3388
GTCTTCGAGCCGAACCCGACCTACAACAACCTCTTCGGCCG
>P_3389
GGCCCAGGGGAAGGGATTCGCGCTGCAGCGGACCGTTTCGG
>P_3390
TCAAGAACATCCTCAAGAAGCGGGCGAAGACCGAGCCGACC
>P_3391
CGGCTTCGCCCTCAACGTCGCCACCGATCCCGCTCCTTTTT
>P_3392
TTCACCCTCGACGGTACCGGCGCGCCCCCCTTTGGAGGCGG
>P_3393
AGATCGCCCTCGCCAACCCCCCCCACGACTACACCGACCGC
>P_3394
TCACCTTCCGCTCCAGATCGCGGTAGAGAAGGCTGTTGCGG
>P_3395
TGATGTAGGTGCCGCATTCTCCCGGATTCTCCGCCAGCCGC
>P_3396
CGCTCCCCAGGATGATCTCGCAGCAGTTGTGCCCCGCCACC
>P_3397
CCGCCGCGTCCCTGGCCCCACCCCCCATCGACCGCACCCCC
>P_3398
TCTTCCACCCTCTACACCAGCATCAGCACCGGATTTTCCAG
>P_3399
GGGGGAGGAGCCTCCCCCCCCCCGCCGATGACGCCGATCAC
>P_3400
ACACAGAGAAAATCAAATTTCCCACTTAATACGCCGCTCGT
>P_3401
CAGCAAGAATACGTTGACAGCCATGGGAAAGCCGGGATGCA
>P_3402
ATTCCACATGCCAATAATTGCATTATCAATAAGTTTGGGAA
>P_3403
GCTGGGCGCTTGAAGCTAAGCCCTCACGATGCCGATGGAGT
>P_3404
CTTATTATGCCTATTGATAGCAAATATACTATGATGGCATT
>P_3405
TATCTGGAGAGAGGAAAATGCAATTAATCGATCTCGCCACC
>P_3406
GCCGACCCCGGCAAGTACCGCAGCCTCGCCGAGGTGGAGCT
>P_3407
GCCACCCGCACCACGTTGTCCGGCGACGAAGGGCAGGCGAT
>P_3408
TTTTACTACGAGGGAATCGGCGTGAGGCAGGATCGCCGGGC
>P_3409
CTGGTGGTGCCGGTGCTCCGCGACGCCGAACTACTCCACTT
>P_3410
CCCAGGCGACCTTTTTCGCCCCCCCGAACGGCGCCACCGCC
>P_3411
GCGGGGGGGAGCGGCAAAGGCATCTTCGAGGATCTTCGCGT
>P_3412
AGGGGGCGAGGGGGTCGGTACAGGCGAGGAGATGTCCCAGG
>P_3413
CATCCTCATCTCCCCTCACGCTGCAACGACTCCGTCACTTC
>P_3414
GAGCGGATCAACCTCACCGGCCTTGCCGCCGAGATCGCGGC
>P_3415
GGAGCCCATCGGCATCGAAGCGGTCGCCGTAGTCCTCGCGG
>P_3416
AGCTGGTTCGCCCTGAAAAACAAGAGCGCCAACATGGACGT
>P_3417
GGTTCGCCACGCAGGAGGCGCAGTGGAGCCCCCGGACCCCG
>P_3418
CATCGTCATCGCTCTTTTCGCCGTGGTTCCCTATCTGAACC
>P_3419
CCCCCTTTTACCGGAAATTGCCCGCGGGCCGACGGTTGCCG
>P_3420
GCATGTTTAACCGGTGCCGGCGTTGACAAAGAAGGGGGGTT
>P_3421
CAACAGCAGTAACAGTCATGCAGTCGAATCCTCCCGGGCGC
>P_3422
GAATAGCGGCGTCCGAACTTCTGCCACATCGATTCGTCGGA
>P_3423
TCCCGCTCCACGGCAACCGGCGGGACATGAAGCGGATCATC
>P_3424
TCGACCACAACGAGGTTCCGCCGAAGAACGGCGGTGGCAAC
>P_3425
CCGTCGGGGACTAGTATCCCCAGTCGAGACTCTCGATACGC
>P_3426
GTTGCATACTATTCCCGCAGCGGCAACACCGATAAAATGGC
>P_3427
CCGTTTTTCGCTGCTTCCCGCGCCCGCAGGATCGTGGTGCA
>P_3428
CACGATATCGACCTGCACCTCGCCCACCACGAAGGCCCGCG
>P_3429
AGGAGGTTCACCATGGCGAGCGGTCGAATCGAGGTGGTCGC
>P_3430
TCAGGGAGAAAGATCGATGGCATCGATGGTGCGAAAGAGTT
>P_3431
CCGCTCCCCTCGATGAAATGCAGCACCTGGAGGTTGATCGG
>P_3432
GAATGATTGCAACAATTTCGCATCAAAGCCTTGAATACGCT
>P_3433
CTCCTCCTGGCGTTTCATGGCATCTTCGCAGGAAAGGGCGG
>P_3434
GTGCCCGGGAGGGAGAAAAGCGGCAGAGGATGGCCTGCCAT
>P_3435
TTCCCGCCGGCCCCTACGTTCCGTGCCGCCGCAGGCGCATC
>P_3436
GAGAAGCGGATCGGGAAACGCCTCGCCGGCCACGAAGAGGG
>P_3437
CTCCAGCACCAGCCCGGTGTCGCGGGTCAGTTTCCCGCAGT
>P_3438
GCGGCGTTCACCACCACCCGCGGCTTCAGGGTGAGAAGCAC
>P_3439
TTCAAGGGCGTAGTGCGACTCGAGAAAATCCTTCCGGTCGA
>P_3440
TCGTTGTAGTCGAAGAACGGCAGGCTCTCCTGACTCTTCTC
>P_3441
CCCCGAGGCGACGTTGGTGGCGTCGCTCCCCCCCCCCATCC
>P_3442
TGGTGGCGTCGCTCCCCCCCCCCATCCCCGCTTCGAGGATG
>P_3443
CGAAATGATCATGGGGGCCGCCGAACGGATGAAAGGGCTCA
>P_3444
GGAGTTCCGCCCGGCAGGTCCGTTCGGCCGCCTGGAGCTGC
>P_3445
ATGCAGCCCGCGACAAGCCGCGGAAAAGGGGGCTCACCTAT
>P_3446
TAGGTGAGCCCCCTTTTCCGCGGCTTGTCGCGGGCTGCATC
>P_3447
TGGAAGATTTCCTCTTTGCCCCCTCGGACCGGATGCGGCGG
>P_3448
CAACTTTTTTTATTTTACACCTACTTTCAATAAGTTACATC
>P_3449
CCGGTCGGTCTCCTTCGCCTCCAACGTCACGCGGGAAGCGT
>P_3450
GGAAGAGGCCTATGCCGCGGCGACCACCACCATCGACGCCA
>P_3451
CTTGCGGTCGGTGACGTCGGCGCTGATGGTGATCACCCCCG
>P_3452
GAGCGTCAGCCTCTCGGCGGCGCCGTTGTGCAATGTCCGGG
>P_3453
CGTTCCACATGGTCACGACGCCGTCGCGGTCCACGGTCACC
>P_3454
GCGGAGATCGCCGAGATGCGCTCCTCCGCCCCGACGGGGAC
>P_3455
ACTGCGCAAGCTGGGGGTCGCCCTGCCGGTAATCGCCACCG
>P_3456
ACCTGGACGAGTGGAAAATCCGCTCCATCGTCAAGAAGTAC
>P_3457
GGCCTTCACTTCGTCGCCCGCCTTGACGTTGAGCTTCAGCA
>P_3458
TCGATGCGGCCCTGTCGTCGCTGTCGGGGCTCACGGCCCAG
>P_3459
CCACAGCCATCCCCTTGGTCCAGTTGAGGGAGTCGAAGACC
>P_3460
GCGCCCGCCGCCACCGGCCGCCGCCTTGATGATGATGGGGT
>P_3461
CACGCTAAAGTTTTAATGTGCTTGTATTTGTTTTATTATTG
>P_3462
GGAAATGCAGCCGATGAACGCCGAGATGACCAAGCGGGTTG
>P_3463
GCCTCGAAGATCACCGTCTCCGACGAGGAAGCGAAAAAGTT
>P_3464
CTTTTTTTATCCGCCGGCCGCCGTCATCACTCCTTCTTCTC
>P_3465
GATGTTCTTGACCTCCACCGCCGTCACCTTCACCCCCCACG
>P_3466
ACCTGCCCCAGCACGCTGCGCAGGGTCGTCTGGGAGAGCTG
>P_3467
GTTGACCGGCGCGAACTCCTCCGAAAGCTCGACGGCTGGCG
>P_3468
AACCGCCACAAGGTCGACCACCTTTTCGGCAAGGGCCCTCT
>P_3469
CGGTTTCCCTTGGCGAAAAGCAGGACCGGGTCATGGAGGAG
>P_3470
GCCGCGCCGATGTTCGTCCCCGGCGCCATGGCGCAGACATC
>P_3471
GACCCGCACCGTTGCCGCCGCGGCGTCATGGGGTGCGAACG
>P_3472
AACCGGATTCCGATCGTCGGCTGGATCCTCACCGGCAAGGA
>P_3473
TTCAAGCGGGTTTTCCAGCTCCCCGCCAAGCTTTTCACCGA
>P_3474
ATTTTCCCAGGATTACCTCGCCGGTGTCGGTGAAAAGCTTG
>P_3475
CATAGGTTCCGAATGTTTTACAACATCAAAAACAACGGCCT
>P_3476
GCCCGGGCAGCACGTCGCACCTGCTCCGGTGTGATCCGCTT
>P_3477
GACGTGGGAGGCAAAGCGCGCGTAGGTGTGAAAAAAGAGCA
>P_3478
GGCGGCCTTGAGCTCGCCGGCACTGACGTGATACTTGCGTG
>P_3479
AGGTTGCGGAAGAGGAGTTGCCGCAGCGGCAGGCGGACCTT
>P_3480
TGGCGGCCGAAAAGATTGCGCAGCAGGCTGAAGCGATAGAG
>P_3481
GGATCACCATGGAAATAGCCCCGTGCGAGGCGATTCCCTTT
>P_3482
CTCGACATCGAAATCCCCCGCCCTCCGGGGGATTTTTTTTG
>P_3483
CTTGATCAGGATCACCCCGGCGATGACCTTCACCCCCAGGG
>P_3484
GATCATGCAGGTAAAAAAAGCGGTCTTTCCGGTGGCAGGTC
>P_3485
GCACCGGAATATCCCCCCCCCTTCCCGTGGCAGACGGCGGC
>P_3486
GCGGGAGGAGAATCCCGAAGCGGCAATCCGGAAGCTCTTTC
>P_3487
CTGGCACCGTCCTTCGAACGCAGCAGCACGACAATAGGAGC
>P_3488
GAGATTGTTTTTCTCGACCGCATCGCCGAACAGGTCCCCGA
>P_3489
CGCACCGACCTGTCCGTCAGCGGCTTCAGTCTCGTGGCTGA
>P_3490
TCTTGCGGATGATGAACGCGCGGCCACCGATGTTGACCGAG
>P_3491
TCGCCGGCAAGCAGCAGCTCCTTCGCCTTCGCTTCGAAGCG
>P_3492
ACACGTACATTGGGAGATAGCGGCCTGGAAGTCTCGGCCCT
>P_3493
GGGTTCGATACCAGTCCCGGCAAGGACCCGCGAGGGATGAC
>P_3494
GCTCGTGGCGATGACCCCGGCGAAAACGGCGACAAGGGCGG
>P_3495
CCTGGGCCGAGGCCGAGGTGCCGTGCGTGGAGGTGCCGGGG
>P_3496
ACGGTGGAGAGCCTCGGCTCCCGCAGCGACCAGATCGGCGA
>P_3497
TTCATCGCCCGGGTGAACCTCGGAGAGGCGATACATGCATA
>P_3498
GAGCCGAGGCTCTCCACCGTCTGGGCCGAGGAGCGGACCCG
>P_3499
TTCCGCGTCGGCGGCGACCACGAGGGCCGTTTCGAAGCGGG
>P_3500
CACCGAGTGCCAGTGCGGCCCAGCCGAGCACCGCCAGCCTA
>P_3501
TACGAAAGCCGGCATAACCTCGCCTTCATCAACCGGCACCT
>P_3502
CCCCAGCCGTACTCCGGAGTCTGCATCTCCCGGGCATACCC
>P_3503
GGCTCCTCACCGTCAACTCCCGGAGCCTCTTTCGGGAGTGG
>P_3504
GGCGACAGGAAATCCCGTCGCCTCTTGTGCGTTCCAGACTC
>P_3505
TGACCGGCTGCCGAACGAGTCTGGAACGCACAAGAGGCGAC
>P_3506
GATCTTCTGGATGGAATTCGCCGCCGCGGTCCGGATGAACG
>P_3507
TACTGGGCCAAGCGGAGCCGCGGTATCTCCATCATGGTCGT
>P_3508
TCCCCGCCACGTTGGCGATGCGGGACATCGGGTCACGGGCG
>P_3509
GCCTTCACCGCGTCCTTGGGCATGAGCTTCACATGGGGGAG
>P_3510
AGCAATCCCGCAGAGCAACGCAGAGATTACGGAAAAGCGGC
>P_3511
AAAAAGCCAGCAGTATTTTGCATTTTTGCAAAACCGTGCCG
>P_3512
CCAGGCGCCACGCGCCGCCTCCACCGCCCGGTCCACATCCC
>P_3513
CACCGTGATCCTCAAGCCCTCCTCCGACACCCCCGCCTGTG
>P_3514
GGTGGAGGCGCTGGTGGAGGCGGGCGCCCCCGCGGGGGTGG
>P_3515
CGCCCGCCATGCGGATCGCCCGGGAGGAGATCTTCGGTCCC
>P_3516
CGCCTCGTCCAGACCATCGCCTCGGGGAGGAGGATGGGCGG
>P_3517
CTTCACCCGGTTGCCGTCGGCAGCGATGAAGGGAAGCCGGA
>P_3518
TACTATCGCGGCAGCAAGCGCGCCCTGGTCTCGGAGTCACC
>P_3519
ACCGCACCCCCGACGAAGCGCGTGACGTCGAGGAGAAACGG
>P_3520
TTACAGAACATGACGGCGCACCGGGGCGCCGCCAAACCACC
>P_3521
TTTGTCATCCTCCTCGCCACCATGTACCTCTTTTTCCGCAG
>P_3522
ACTTCCACCACGGGGGAGATCAGCAGCAATATCCACGAGAT
>P_3523
TCCAGTCATCTCTTTCGGCGCCGGTGCGGCACTCCCTGCCG
>P_3524
CCTCCCATAATTCTTCACAACTATAAAATGGATTCCAGGCA
>P_3525
GGCGACCGACCCATGCTGGGCAAGTTCGTTCATCTCGTTCG
>P_3526
GACTCCTACACCCTCTTCGGCAGCCTCACCGTCACCCCGCA
>P_3527
GGAGACGGTCCCCATCTCGGCGCCGATGGCCGACTCCACGG
>P_3528
CGAACAGGTTGGGATAGCGGCTGCCGGGCCCCGCAAAGCTG
>P_3529
GTTTGTCCCATCCAAGTTCGCGCCAGAGTTCATCACTTGTC
>P_3530
CCAAGTGCCTCTACGTATCGCTTCAGAGAAGAAATCTTGAC
>P_3531
GCGATGTTGTCGCTTCGTTTCATGTGCGGCTTTTGCCCCCC
>P_3532
GAGGGTGGTCTTCCCCTCCCCCTGGAGGCGGAGCATCAGGT
>P_3533
GAGAAGAACGCCTGGAATTCCAGCAGGAACGATTTGACCCT
>P_3534
CCGAAGGAGGTCGAGGAAAACGGCCTGGCGAAGAGCCCCCC
>P_3535
GGGTTGATCCGCTCCAGGCGCCGGAACTCCTTGTCGGCAAT
>P_3536
TGAACCTCCCCCTCGACGACCAGCAGCGGCTCCTGGAGACC
>P_3537
ACTCGTGGATCGGCTCGCAGCGCGCCTGGAGAAACGGCTCC
>P_3538
CGGCCTCGACCTCTCGATCTCAGGGATTGCCCATGTCCGAA
>P_3539
AGGCGCCGCTTGTCGTCGCGCTGGCGGGCCTTTTCCTCCTC
>P_3540
ACCGATCCCCGCAACACAGCCCCGTGCCGAAGTTTTTTGTT
>P_3541
GTATTAATAACAAAAAACTTCGGCACGGGGCTGTGTTGCGG
>P_3542
CTCCAGTACCTCATCAAGCTCCACGACACCATCCAGGAGAA
>P_3543
CGACTACGACATCGTCGTCACCGTCAAGGGAAAGACCTCCC
>P_3544
GTCACCGTCAAGGGAAAGACCTCCCTCCTCATGAACCAGGT
>P_3545
AGCTGGTCAAGCGGGAGAGACCGCTTTCGGCCGAGCTGGCC
>P_3546
CGAAGAAAAAACGCCGGCGGCGCCGCCGGCGCGGCGGAAAG
>P_3547
GATCGAGCCCCCCGTCGTTCCGGCCGTCCCGGAACCCGCCC
>P_3548
CGCTCCCCCCGCCGAAGCCCCCGAAGTGGCGGCAGAACCCC
>P_3549
TCGGCTTCAGCTTCAGTTTCCTCTTCCGGTAACGTCCCTCC
>P_3550
AGCCTCCTCACGGGGCTCCGCCTTTTTGCTGCCCGGGTGTA
>P_3551
TCTATTTCCGGCATGTTACGCAAGAAACATGAACGCCGGCT
>P_3552
AAACGACTCAAGATTGCCGGCGCTGCCACCGAGGCGCTGCG
>P_3553
GCATCCGTCTCCCCGAAGCACGATGCCCCCCGGTCGGCCCC
>P_3554
AAGGAGGTGAGCAAGACCTACGAGGACCTTCTCGACAAGAT
>P_3555
GTTCCGCGGTACGCGCGCTACGAGAAAATATACACCGGCAC
>P_3556
CTCGCCCTTGCCTTCGGAAGCGGTTTCGCCGGGGTGATGCT
>P_3557
GTAAAGCGGAGAGACGTACTCCCAGATGTGCCGGTACCAGT
>P_3558
GGATACCCTCGCGTCGCTGGCGAAAAAGTTCAATATCTCCT
>P_3559
TCCGGAAGGGGCTCCCACGGCGTTGTCTCGCCGGCCCAGAA
>P_3560
ATGATCGCGAGGGGGTTTTTCCGTTTCAACTCCGGCAGCAG
>P_3561
CGCCGGCTCTCCATCCAGACCGCAGCCCTCGTCCCGAACGC
>P_3562
ATAAATATCAAACAACTGCACGGCAACCTCATCGGCCTCAA
>P_3563
ATCGAGCGGATCATCCGCTGCGAGTTCGTGTCGGTCCTCCA
>P_3564
CTTTTTCGCCCCCCATGCTACTATGCCTAAATTTTAAGCAA
>P_3565
AGGAGCTGGCGCGGAAAAAGCAGTTCCGGGAGGACCTCTTC
>P_3566
CGGGAGGACCTCTTCTACCGCCTCAACGTGGTGCCACTCCA
>P_3567
AGGTTGGTGAGGCTCACCCGCAGCTTCATGTCGACGAGGGC
>P_3568
GAGAAAAAACGTCTCCATCACTCCCATCCGTTGATTCCTCC
>P_3569
CTTCTTCCGGCTCATGACCGCGTCCTTGACGAGGTGCACGT
>P_3570
GTCGTTATAGCTGACGTCCACCGTCACCCCGCCGCGCAGCA
>P_3571
GCCGCCAGCAACGCACCTGTCAGCAGAACCCCCGTCACCAC
>P_3572
AAGGGAATCGCCCGCTTTCGCGCCAACCTCGCCTCCTTCGC
>P_3573
GAAGCAGACCCCCCGCTTCGCGCTCTTGATGAAGTCGAGGA
>P_3574
CTCCAGGGCCCGGTTGATCGCCTCGTTGTCGAGGAGGATAC
>P_3575
TCGCCGGAAAGCATCGCCCCCAGATGGGCGGTCAGCACAAA
>P_3576
TCCCTCACCCAGGGGCGGCGCGCGACCTATTTCATGGCGGG
>P_3577
CATCTCATGGCTTCTGATCGCCCTCGTGTCGCTGAGCATCA
>P_3578
GGCGCCGGCGGAAAATGCCGCCCGAGAACAATCTCCATATC
>P_3579
TGCGGGCGGGGTTGTCGCTGCGGGAGAGGTAGACCGGGCTG
>P_3580
GCTTCCACTACCACCATGCGCGGCTCATCGAGATCCTCCAC
>P_3581
TCTCCTGATGGGGATGGCCGCGGAGCCGTCCCGCCGAAACC
>P_3582
TTCCACGTTGCCGAGTTCCGCGGCTTCGAGCAGTTCTGCGT
>P_3583
GCCAAACCGGACGAATGGAGCGTCAGCGGTCGATCATGTTC
>P_3584
CCCCGGCCTCACGGAATCAGCGGTTCTCCTATCCGAAGGTG
>P_3585
ATCGCCCACCGGGGGGTGCGCAGCCGCATCATGGCCGACCT
>P_3586
CGACAGCAGCCTGAGCCCAGCCCTCGCGTCCGATCCCCGCT
>P_3587
ACCCTCGACCGCCCCCTCACCGGCCGGGTGGAGGCGGCGAA
>P_3588
TTGGTACAGGCGTTCAGAAACGGCCAGGCGTTGAGGCCGGC
>P_3589
CCACCCGCGCAACTGGGATTCGGTCAAGGGGAACTATCGCG
>P_3590
CTGACCATGCGGTGGAAGCGCGCCGGAATCTGCAGGCCTGC
>P_3591
TCGCCGTCCCAGTGCCAAAGCTGCCATCCGGGAGGCATGCT
>P_3592
CAGTCCCACCGCCGCCAGTTCAGCAATATTCAGCTCTCAAA
>P_3593
GCTTGTACTTCCCTCCCACCCAGTATTTCTGGGCGGTTTCG
>P_3594
ATGACAACTCAAGCCGGCTCCTGCGGGAGCGGCACCGTCAA
>P_3595
GACGAGAGAGGGATGAAGGGCGGAAATATACTCATCGTCCG
>P_3596
CATTACATGGCTGCCGCCGGCATGATGTATGTAAAAGGCGG
>P_3597
TACAGCGCCCACTTCGTCGGCGGCGCCACGTTCAATTCCAC
>P_3598
GTTGCTTCTGCTGGCATCCGCGCTGACGGCATCGACCGGAT
>P_3599
GTCCGCCCCGCCTTTTCCCACAGGAACCCGAAGAGGAGGCT
>P_3600
CCTCGCCGATATCGTGACCCCTCAGGAGCGGGGCGGAGCCT
>P_3601
GCGGGCGAGGGATGAGATTGCGTAACCGGAGAGGACGAGGG
>P_3602
CCTGGTGCGCGACGGTGTCGCCGTGGAGGGGTCCGACGATC
>P_3603
CGCGGTCGCAACCGCTGCTCCTACTCCCCCAGATAGGTGTA
>P_3604
TTGTGGTGCTGCACTCGCTGCATTAGATACAATTAAGCAAT
>P_3605
AATTCTGTTGAATTTAAAAGCGGTTTCTACAGGGATTCGGA
>P_3606
TCCAAGGTAGATGTAGAGTGCCGGAGTATGTCGAAAAGCCT
>P_3607
TGGAGAAAGAATCTGTTTTACTAGAATCTTTTCGTCTATTA
>P_3608
AACTGACAGGCATGCGGTTACAAAAACGTGTGAATCTGCCA
>P_3609
CCATTGGCAACGAAAAAATGCGAGTCCTCGGAGTTATTGAT
>P_3610
CTCCTTATGCTTACCTGTTGCGTTTACGGCTTGAGAGAGCC
>P_3611
GTCCACAAGTGCGCCCAGCGCCGTGACATCTTCAGCGAGAT
>P_3612
CATGGGGAACGGGGTAACCTCCGAAATGATGTCAGGTTCCC
>P_3613
TCCCGCGCGCCGGAGAGTTTCCCGCAGAAGAGCAGCCCGAC
>P_3614
GCCGAGCATTGCCGCAAAAGCAGCCGCGGGCTGGGAGAGGA
>P_3615
CGTAAGCTTGTATCCAATTCCGGCAAGGCATGGGTCGCCTG
>P_3616
GAACCGCTCATCTGGGACCACGGCAAATCCCCTCCCCTTGT
>P_3617
GGGGAGCGCGCCGCCCCCCTCGGCGCCAATACCCCCTTCCT
>P_3618
AGGGGGGCCCTCTGCATCATCTGCCACAGCACCGATGATGC
>P_3619
ACGGATTATTGCAAGGTTGTCAGCGATGGACATGACGCCTC
>P_3620
AGGAGCCTCTGGTGCCGCCGCCGGCCACGGCCCTGGGCGCC
>P_3621
CCGCAACACCTTCATCAACGCCCCGGCGCTGCTGGCGCCGA
>P_3622
CTATCCCCAGTGCAAATTCGCCCTCTGGGATCCCCCCCAGC
>P_3623
CGAATTTGCACTGGGGATAGCGGTTGCAGGAGTAGAACATC
>P_3624
ACCGAGAAGAAGTCCCGCTACGGCAAGATGTTCTACTCCTG
>P_3625
AGGCGAGGTACTTGCCGAAGCGGCCGTCCTTGACCAGCATG
>P_3626
CTCCAGCAGGAGGCGGCGCGCAAGCTGGGCTTTTCGGCCAA
>P_3627
AAGAAGATCCGCTACGGCCTCTCCGCCGGTCGGGTCCAGTC
>P_3628
CCGTTGCGTTGTGTAGTGGTCAGTTTGTGCAAAAATACTTG
>P_3629
GTTACGGCTCCCTTGAGTTCCAGGCGCAACAACATAGCCGA
>P_3630
ACGATCTCGTCGATATGGAGCGGTTCGGCCCCGAGGAGTGC
>P_3631
TTCCGTCCCCAGGGGAAACTCGGAAACCAGCGCCCCTCGCT
>P_3632
CTCCCCCCCGAGGTGATCGGCGCCCTGGTGGTGGTGCGGGC
>P_3633
TGATCGGGGACCACATCGCGCAGGACATAGAGGAGGTGCCC
>P_3634
GATCGCCTCCCGGGCAAAAGCGCGTTAATCGTTCGAATACT
>P_3635
GCTCCGGACCCCCCTGGCAGCAGTCGGGCTCCAGCAGCGCG
>P_3636
GCTTGATGGCCAGCGCTATGCCGAGGGGGACAATGACAAGA
>P_3637
AAGCTCGCCAGTACAACCAGCAGGAATGCCCCGGCCGCACG
>P_3638
CCATGGCGAGCACTCCCCCTCGGCCCCCCTTGCGCCGAGCT
>P_3639
GGGGTCATCGCCACCATCCGCCGCATCACCCCCGACCGGCC
>P_3640
GAGCTGGAGGTCTTCACCCACGGCGCCCTCTGCATCTCCTA
>P_3641
AGAAGACCACCCTCCCGCCGCGGCAACTGGGGGAGAAGGAA
>P_3642
AGTTCCTGCTCGTCACGAACCATTAACAAGCGGTAACGCGA
>P_3643
GTTTTGTGAAGGAGGTTACCCCGTGCGCAGCGAATTTCTCC
>P_3644
GGGGGATGGCGTAGGGGGCGCCGATGTAAGCCTTGAACGCC
>P_3645
ATGAAAGTACTGATCCTCGGCGTCAACGGCTTCATCGGCAA
>P_3646
ACGTCCCCTTGATCCCGAAACGGTCGAAGATCTCCAGGAGC
>P_3647
TCCATGGGGCCCGACAACAGCGGCAAGGCGATCCGCCGCAT
>P_3648
GTGAAGCCGGAGGGGCTCACCGTCCACACCATCCATGCCGA
>P_3649
ACACGAGGAACCTGACGCTCCAGCAACGTTTCGACACCGGC
>P_3650
TCAAGGATACGGCCCGAACGCTGCATTTCCGTTACAACCTC
>P_3651
ATCGTCTTCCGGAGCGACCGCGAGCTCTACCTGGGGCTGAT
>P_3652
AAGCGGTAGGCAAGCTCCTCCAGTTCCGTTTCCAGCTCACC
>P_3653
AAGCCAGGCGTCGTGGGGAGCAAGCGAGGGAAGTCCCGGGT
>P_3654
GTTGATGTCGTGGAAAAATGCCCGTTCCAGGTTGGCGCGCT
>P_3655
GGCATCCAGAAGGGAGTTGACGGAGACCGTGCAGTAGAGCG
>P_3656
GAAGCAACTGACCCGGGCGGCGCGGTGCGAGTGTTCGTGGA
>P_3657
CGCTTTGTGGTGAAATTGCGCTTGAAGATCCTCAGCGCATG
>P_3658
GCGCTGAGGATCTTCAAGCGCAATTTCACCACAAAGCGCGG
>P_3659
CGGACCCCGCGGGGCACCTCCGGGATCTTCTCGCTTCCGGG
>P_3660
AGAGAGGGGGACGACTCAGGCGGGTGAGGGCGGCCGCCACC
>P_3661
GATTCCCGCCCTGATTCTGACAGTTTTCCTCATCTTCGCAT
>P_3662
CTTAATTGGTGTGGAAAAGGCAGGGTGGCTGCGGCCGCCGA
>P_3663
TTAGTTCATCCACAATCACGCTGTGCCTCTCTCTCCGTACG
>P_3664
GTGGGAGGAGAGCTCCCTCCCCGCCCCTCCCTCGAAACCCT
>P_3665
TGGGAGTATGCTGAAAAACGCCGGATCCCGGTGAACCGCCT
>P_3666
GTGGTATCAACATGCAGCAGCGGAAACGGCGGCGGCGCCGG
>P_3667
CGGATGGCCACCGAATGCGGCATGGACCTAATCGTTCATGT
>P_3668
GGACAAGTACCGGTTCGACGCTGCCTTCGGCGGGGCACGGC
>P_3669
GATGACGGCAAGAGCACCCTCATTGGGCGGCTTCTCTGGGA
>P_3670
CAATGGTGCCGCAGAAGCCGCGGAAATCGAGGTGGGGACGG
>P_3671
TGTAGAAATTGATCCAGCGGCTCAAACCTTGACGAACCTCG
>P_3672
GTCCACTTCCACCGCGGACGCGCCCTCTTCGTCTTTCTCCT
>P_3673
TCCTCTTCCCCCACAAGGAGCGGGAGGAGGTCCTCGCCCAC
>P_3674
TCTCATGCCCAATGCCAATTCCCAGGCCAGCGTGACCGAAT
>P_3675
ACCGGAACCAAGTTCGGCTGCGGCATGTCCCTCTGCGGAGC
>P_3676
CTGCGTCACCCCGGTTTCGGCCGTGGCGGGGAAGAGCGTCA
>P_3677
CCCCCCATGGCGAAGGGGAGCCCGAAGTTGATTCCGTCCCC
>P_3678
CGAAGGGGAGCGAGGGGGTGCCGTCACCCCGCCGGAACCCC
>P_3679
GGGTAAGCCCCCTCTTCAAGCAGTGCTCCTTCATCCCCACC
>P_3680
GCGCCGCCTCGGGGTGACCGCCGTCTGGGTAAGCCCCCTCT
>P_3681
AAAAAACAAACCCCCTCCCGCAGGGGAGGGGGCGACCGGCG
>P_3682
TAAGCAGTACCGCTTTCATACCGTTTCCTCCTTGCACGGAA
>P_3683
TTTCCCCCGAGGGGCACAAGCCCCAGAGCTGCGGCGCCTAC
>P_3684
CAGGCAGGATAACGCGAAAGCGGCTGCGGCGCGGATCGCCG
>P_3685
CTCCGACGCACCTCTCCCCGCCGCCCCGGGCAAGCTTGCTC
>P_3686
TGTGGTCGTGCGTGATTGCGCGGTCTGTCACAAGTAGGCGG
>P_3687
GGTAATAGCGGTTCTCGGCCCGGTCTCCGTCGACCCGCCCC
>P_3688
GAGAACCCAGAACGGTATGGCACGGCCTCGATAAAACGTCA
>P_3689
GCTTCGTATGGCATGCGGCGCAGTTTACCTTGCCGTGGCGG
>P_3690
CGGCTTGACACCCCCCCTTCCCGCGCTAGACTTTCAACTCA
>P_3691
GAGCTCGGCAGGTATCTCGGCAAGAAGGTCGTCATCCAGAA
>P_3692
CTGATCCCGGCCCTGAAGACCGGCAAGATCGATCTGATCAT
>P_3693
CCTGAAGAAAAAGGTGAACGCCTTTTTGAAGGATTTCCGCA
>P_3694
ATGAGCCCACCGATGACCCGCAGGAGCGTCGTCTTCCCCCC
>P_3695
ACCCGATCACAAGAAAGTTGCGAAAGCTCTTCGTGTCGCCG
>P_3696
GGCTCCGTTGCCGTTTTGCGCGAGGGCCGCGTCGGCTTCCG
>P_3697
GGGCGCGGCCGTCGAAGGTGCGGGTGAGGAGAAGGAGATAG
>P_3698
GTAGCCGAGGGTGAAGAGCGCTCCCATCTCGCGGAAGGCAG
>P_3699
ACGATCCCCACCGACTTCGGCCGTTCCGCCGCGGGAGCCGC
>P_3700
ATCGGCTATCAGGTTGGAAGCGATTTCAGACAACAAGGGGT
>P_3701
TGTAGTCAATTAAGTGAAAACGGCAAATACGGTGCCACGTT
>P_3702
AAGAATCCTGCCAGCCCGAGCCCCAGCAGAATGACGGTGCC
>P_3703
CTCAGCCAGCCGGCAAACGGCGCGGACTTCTACACCCACCT
>P_3704
CTTGCCACGGCCCGCCGGCGCTCCCATTTCCCTCCCCAATC
>P_3705
CCCAATCCCCCCCGGTTTCGCCCCCCAATTGTCCTCTCCAG
>P_3706
CGGCGAGAGAAGGAACTGACCCCCGAAAAAGGGGCGATCGA
>P_3707
TGCAACCACCTTGTTTTGTGCAACTATCTGCAATTTTGTCA
>P_3708
TCGTCGTGTTGGAGGTGACGCTGTAGGGGGCAACCCCGCCG
>P_3709
GCACCAAGGCCGGCGAGGCGCAGTTCACCGATATCTCCGTA
>P_3710
TGGGGATACGCCTGTTTCTCCCCGAGAGATGGTAAGCTCTT
>P_3711
ACAAAAAAAGCCCGGAAAACCGGGCTTTTTTCACTTCTCAC
>P_3712
CGGCGAACTCCCGGGCGATGCCGGCCAGGTCCCGCAGCTCA
>P_3713
CCCCTTGGGGGTGTGGGCGGCGTAAACCCGCACCACCGCCT
>P_3714
TAGCCGTAGTAGACCTCACCCGGCGCCAGGGGGACCCACGC
>P_3715
TCGAAGGGCGGGAGATCGCCCCCGAGCGGATCAGCCGGGCA
>P_3716
ATCCCCCACGGGTTCGAGCGCTGCTCCATATTCTCGAAGAG
>P_3717
GGCTTTGCCTGCACCAAATGCGGCCGCTGTCAGAACGTCTG
>P_3718
TTGGGCTCGAACCGCTCGGGCGGCTGGGTGTTCGGCTTGCC
>P_3719
CTCTGCGCCGTGGTCATCGGCGAAAACGTCGAACACCTCTG
>P_3720
ACTATCGCAGCCGGTACCGGCTGCGGCGGCAAAAACAATTA
>P_3721
GGGAGAGAAAATGGGTTGCGCCGCACCAGCAAACATTGTAT
>P_3722
TTCCGCACCCCCGCCCCCGGCGCGCACGGTCGACGAGGAGG
>P_3723
ACCACGCAGGCCGACTGCCCCACCGAGACATCCCGACCGAT
>P_3724
CATCTCATCAAGTGCATGAGCACCAACGGCCTCCTGCTCCC
>P_3725
GGGCGGCGAAAGATGGCCACCCCCCCGCGGGAGCGCCCCGT
>P_3726
GGGCCAGGTAACCGACGACACGGAGATGTCCCTCTGTGCCG
>P_3727
GAGTGGAACGGCTCGGTCCACAGCCTCGCCTTCAAGGACCC
>P_3728
ATGGCCAGACCTTCATCAAGCGGGGCCCATTCAAGCCTTCC
>P_3729
ACCATCCCCCCCCGCGGCTACAAGGAGGTGTTCTACGGCCT
>P_3730
CCTCCACCGTCTCGTATTCGCCCGCATCGCAAGTCCCCCGG
>P_3731
CTACCGGGGGACTTGCGATGCGGGCGAATACGAGACGGTGG
>P_3732
TACGCCTATGCGGTGGACCGCACCAAGGGGAGCGCCCGGAC
>P_3733
ACGGACGGGAGATCAACCAGCACTTCGGCCATGCCGAGCGT
>P_3734
GCGGAGCTCCTCGAATTTCGCATCGCCGCTGAAGCAGGAGA
>P_3735
ATGGCTGGAACCTCGAAGAGCGGAAACGAAAAAAGGCGCCG
>P_3736
CACCGCCGATGCTGCCCAACCTACTCCTGCATCTGCCGCCC
>P_3737
TATGGCCGCATGCTTGCCGGCGTAGTTGTCCTTGAGCCAGG
>P_3738
ATGAACTACATGTGCAAGGTCATGGAAGAGAAATACGGCAT
>P_3739
GCCACGGAGGCACGGAGCCACAGAGTTACACAGAGAAAACG
>P_3740
CTCAAGTACTCCTCCTCCGGCAAGGTCCGTCTCGGCGGCCT
>P_3741
AGGAGCTGGGAGATAAAACTCAGTAAAATCAAAGTATTCTG
>P_3742
GAGACTTCACCGCCGTGAACCGGATCAGCCTCGACGTGCGC
>P_3743
ACCCCGGGTCTGGTTCAATGCCGATCTGGTCTCACGCAACG
>P_3744
CTGCGGAGCAATCCGTGGCGCCCTTTTGTCATCTTGACCTA
>P_3745
GGGTGGTCGTAAAAAAACTCCAGGAACAGCTTGCCGCCTTG
>P_3746
AAGGTTTCTCGGTGGCTATGCCGAGGGGGTCACACCCGTTC
>P_3747
AGCCACTGGTTGAGACAGCGCGGAAATCGTTACGCCATTCG
>P_3748
CCTTCTCCGTCCCCCCATCGCAGTAACCAGAGGTACAGGAA
>P_3749
ATTCTCTAAAAAAATATTTCCGGAGACGAGCTTCAACCTCG
>P_3750
TGCAACTTGGTAAGTTCTCGCCCCACCACCACTACCCGCTC
>P_3751
ATGAAAGAGTCCGTCGGCAGCCCTGATGCGGAAAGTGCGGC
>P_3752
CAGGGCGGAATCTATCCCCCCCGAGAGGCCTAAAACGGCCT
>P_3753
TTGGCGAGAATATCCGCTCGCGGCGCAGTGCCCCCTCGTCA
>P_3754
TTGCTTGAATGGGGTGACCGCAAGTTGCGGCGGACCATAAT
>P_3755
GGATTCTGGAGCGGAACTTCCGCTGCAAAGGTGGGGAGATC
>P_3756
AGGATTTTGTTAGAGCATTCCGCGCAGCCCGTCACGCCCCC
>P_3757
GCTGGCTGCCATGAGGGAAGCGGTAACCAAACTGATTCTCC
>P_3758
CCGATCCATAATTATCGCCACAGCAGAGCGAACCGAAAGAT
>P_3759
CCTCACTCACTGCCTCAGCGCCCTTTCAAACTCCGCCAGAT
>P_3760
AATCCGGACCCTTTTGAACGCGGTTTCAACGAAGGACAACA
>P_3761
TGATCCGAATCAAAATCCTGCGGCCGTTAAGTTCGAGGAGA
>P_3762
ATCATCGAGCAAAACCCGCACCGTCTCGCCGCCGGCCGACT
>P_3763
ACGTAAAAGTACCAGCCAAACGAGAATTTTTCATAGCCTTG
>P_3764
TCGGCGGACTGATCCAGCGGCGGCGTCAAAAAAATGGGTGA
>P_3765
GCGCAGTTCATCGACGGTCTCAGTGTCAGGCATCAGGCCCC
>P_3766
CCCGGAAACCACATATTCGGCGATCTCCCCCACCCGGTCGG
>P_3767
ACCACCGGCACCCCGGCCCGCATCAGCTCCGTCAGCTTGGC
>P_3768
CGGTGAGGGAATCGGCAAAGCCGTTTCTGTCCGCTGCAGCC
>P_3769
CCGGCGCCGGCTCGGCATCTCCGCCAGAACCCCTGTGCTGC
>P_3770
GAATGGGGGTTCCGCCGGAGCGGCTTCTCTACCTTCCGAAC
>P_3771
CGGGTCTTGTAGTAGCGGCGCAAGGGGGAGTGATTGGTGGC
>P_3772
CTCATGCTCCAAAAGCGCCGCGTTTGCCTGCAAAACCTGAT
>P_3773
CCATTCTGGTGCAAATTTTCCGTGTGGGCGTTCGAGAGTGG
>P_3774
GCAGAGCATGTATGCCGATGCCCTCGTTCCTCCCGCCAGCG
>P_3775
CGGCTCCGCACCATTAGACGCGCGGACCAGATGAACTACGC
>P_3776
CTGTCTTAAGGAAAATGTCACGGGAAATCACAAATCCATTA
>P_3777
TCCACCGGGAGTACCTCCACCGGGAGCCCGGCGATCTCGTA
>P_3778
CCTGTCGCAAGGTTGATGCGCGTTTCGTCAATTTCAGCACC
>P_3779
AAAAGGGGAACGTTACGCGGCATGCACTTCCAACTGTCGCC
>P_3780
CGGTCTCGGTGAAGGTCACTCGATGATCCTCACGGCCGGAA
>P_3781
ATGGACGAGATCGGAGGTTGCGGAAAAATAGATGTAGTCCG
>P_3782
GATTGCCATCCGCGACCTGGCGCTCCTGGTGAAGAGGGTGG
>P_3783
GTAGAGATTGGTCGGCATGGCGGAGATGAAGCGGGTCCCGT
>P_3784
AAGACGTACTCCGGCCGCTCCTGCTCGAAAAAGGAGGCGAC
>P_3785
GCGCTCATCACCGGAATCACCGGCCAGGACGGCTCGTACCT
>P_3786
AGGGATTGTAATGAAAAAAGCGCTCATCACCGGAATCACCG
>P_3787
CAATATCGGCACTGACGGCGCAGTGGATAGTTTCGGGGGGA
>P_3788
CGGCTTGCCGAAAAACTCCCCCCCCTCACCCTCTGCATCCA
>P_3789
CCCCGGCCTCGCCACGAATGCTCGCGCTCCGCCTTTTCCCG
>P_3790
AAGGTAGGCGGGAGCGGCGGCGTAGTCGATCCGCCCCGTGA
>P_3791
GAGAGGAGGACATCGATCCCCTGGTACCGGTTCAGCACCCC
>P_3792
AAAGACCGCTGTGTCGACCCCGTCGATGAGGGCGGCAACCT
>P_3793
GTTCGAGAACGGCGAAAAAGCGGAAGAGAAGCGACCCCTCC
>P_3794
GCAAAGAACGGGGTTGGCGCCAGCATGAGGATTTTCAGTCG
>P_3795
GCTGCTGGGCGAGCTCAACGCCCGCACCTACTACGAAGCCC
>P_3796
ACCGTCATCAGGTCGAGCACCACGCGGGTGGTGCGGGAGAT
>P_3797
GACGTGGTCTCCGGCTGGCGCAAGGATCGCCAGGACACCTT
>P_3798
CAGCTTCTGCACCCCCCAGGCGAAAGCGATCGCAACTCCGG
>P_3799
CCAAAGGACTTCATTACTCCCATGAAGAGCGGATAGTAGCT
>P_3800
AACTTCATCGCCTCCAAGAGCTACTATCCGCTCTTCATGGG
>P_3801
AAACGTATCTCTGCGAAAACCAAGGTTGCAGAGGATGAGCT
>P_3802
GATTATCGCGACGAGCTGCGCAAGGATACGAAGAGCACGTC
>P_3803
CTGTCCGTAGAGTGCTCTTCCTGCCACGCGGTTCATGGCTC
>P_3804
GCGACGACGTCTCTTTATGGCAGTAGACGCAGGAATAGGTT
>P_3805
CGAATTCTGTCGTATGATTTCGGCTTGTGACACCCCACCAC
>P_3806
TACCGGCTTGTGTTTTGACACGCCCATGGCCAAATTTTTGT
>P_3807
ACAGAGATAGCAGAGTTTTTCCCGCTCTCCCGCCAGCATGA
>P_3808
CCAGTTCAACGGACCGGCCGCGCGGATCGAGGTGACCCCCA
>P_3809
ACCTTCTATCAATCGAGCTACGGCCAGGCCGAAGAGGGTGG
>P_3810
GAGAAACCGAGGTTGATGCGCTGGCCTGAAAAGGTCTGAAC
>P_3811
CCGACCCTCGTGATGACCGACAGTTTCGAGAAGAGTCTCGC
>P_3812
AACCTGTGTAAAATCCATCGCAATCCGGGAGAGTTACGTTG
>P_3813
GGCGAAGGCAAGGCCGGCAGCGAAGACGGTGAGAGCGAGAG
>P_3814
GAGGTGGAGGCCAAGGATCGCGCTCTCCAGCAGCGTTCACC
>P_3815
GCCATGGTCCAGATGCCCGGCGGGATCCCGGTGGCGACCAT
>P_3816
ATGGGCGGCCATGCCGGCTCCGGCGACGATTACCTTGACGC
>P_3817
GTTTACATGCTCCTTGAAAGCGAATTAGCCACGGCAACACG
>P_3818
AGACGGAACTAAATTCATGGCTGTTCCGTTCGTCCCGGTTA
>P_3819
ACGAAGAGACGGAGAAAAACCGAAAATTAACCGGGACGAAC
>P_3820
TCCGGTGAGCGAAGGGCTCTCTCGATACCGCACAGCGCCCC
>P_3821
AGGCCGGCCACCGGCATCTGCGGCTCCGGGGTCCTCGACAC
>P_3822
AGGGCGATCTCGCCGTTAGTCCCGAGGTCGAGATAGAGGCG
>P_3823
CGTGGGGGGTGTAGTGGTCGCGGTTGCGGTAGCAGCCGGCC
>P_3824
CAGCTCCATCCCGAAGGCGGCGGCGCTGTTGGCGATGTGGA
>P_3825
CAGAACTGAGACGGGCGGCGCCCGAACCCTTTGAACCTGAT
>P_3826
AGGGTGCGGCCGTTGGTACTCATGAACATCTCCCGAAACAA
>P_3827
TCGGGAGATGTTCATGAGTACCAACGGCCGCACCCTTCGAC
>P_3828
GAGGTAGAGCCCCCGGATGACCGAGTCCTGCTTTTCGCGGC
>P_3829
TTCCCCTCCTTGTTCCGGTACTGGACCACCCGGGCGCCGCC
>P_3830
CTCCCCATCGTCGCCATCGGCGGGATCTCCCGCGACAATGG
>P_3831
ATCAAAATGGCCCGATGCCGCAAGAAACTCGACTGGGAGGG
>P_3832
AGGCAGCACAGGGGTAGACTCCCGAACCGCCCACCTCGACA
>P_3833
TACCATCTGAGCTAAGGTGGCATGAGATACGGCTGAACGGA
>P_3834
GCGTCCGCGCCACCCAGTTCCGTTGATTACGAATCAATTGC
>P_3835
ATAACAATAACTTGTAAATGCGGCACAGCAGAAAGCTCAAT
>P_3836
TACCAGTTGTATTATAGATGCAGAAATGAACCAGCCGACCA
>P_3837
CAGTAGTACGTTGACGTCGGCAGTAGTCGGCGCGCGCGAGT
>P_3838
GATGAGCTGGCAAAGCTAATCGACCAGTATTTGCACAAAGA
>P_3839
TCGTCGAACAGCTCGACTCCCAGCAACTCTGCATACTCTTC
>P_3840
ATATTCGAGGTGTCGCGCGGCACGGTTTACAATTTCATTCA
>P_3841
GTACGAGATTTTGGAGTACGCGCAGAAGAACAACTTCAACA
>P_3842
ATCAACGGAACTGGGTGGCGCGGACGCAGAAAAATACAGTT
>P_3843
TTGACAGGTCGGCGGAAATGCGGCAGATTGTGTTGTCATGC
>P_3844
AGAACCCAACATGACTGATGCGGTAAAGCTTTTCGATGACC
>P_3845
CTGCGGCAAATCCACAAACTCAGCAAGAGATAAACCAAAAG
>P_3846
CTACGGCGACCAGAGAATCGCCCACGTGAAAGCACTTATTG
>P_3847
CCAGAAAAGCTTAACAATTACCGGGCCCTCATTCAGCGGGT
>P_3848
CGCTCAACAGCCGGGCGGTCCGGAAATTCAACGAAAACCTC
>P_3849
GCAAAAAACGTCCGGTGCCGCAGGATCACCGCCATGAGGCT
>P_3850
ATGCACCGCAAGGTCTACGCCTACCGCAACGAGATCATCGT
>P_3851
CAGAGCGCCGTGGGGGTCGGCACGACCTTCACCGTCTGGCT
>P_3852
CCGTCTGGCTTCCCCTCGCGCACGAAGGGGTACTGGCAGAA
>P_3853
CACCAACTCGGCGGCCAACGCCCTCTACGGAATCCTCAAGA
>P_3854
GGAAGGGATCTTCTACCACGCCCTCAAGCCGGTGCAACCGG
>P_3855
CGCCCTCAAGCCGGTGCAACCGGAAGACAAGGAAGAGATCC
>P_3856
CCCATATCTACATCGACCCGCAGCAGTATACCCGGACGACC
>P_3857
ACGACCCATGCGGTCATCGGCTGCACCTCGTGCCACGAAGC
>P_3858
GTCCGATCTTCATCTCGACGCGCTGCCGTGCATCACCTGCC
>P_3859
GCCTCTGGGGGATGATGACCCCCGAGAAGATGACCCACAGC
>P_3860
TTCGGGGGGGAGGGATGGGGCGCTAGTGGTGCTCCACCTCC
>P_3861
GGTCGGTACCGGGAAGTATGCCAGCAACGAGCAGATGGTGG
>P_3862
ACCGCCGAGAAATCCATCGGCGCCAACGTCGGCGGCCTGAT
>P_3863
AAATGAAAGGGCTCACGGCGCGGGTCCGGAACTCGACCCAG
>P_3864
GCTCGACCGGACGATCAGCGCCCCGGTGTTGCGCTGCTCCT
>P_3865
CCGCCCGGACGATCTTGTCGCTGTTTTCCGCCTGAACCTGA
>P_3866
AGGGTTTCCTTGATCGTCGCCTTGAAGACGCCGACGAGCTC
>P_3867
CCCTAAATCCACTTGACTCACATTAAAGCTAATTTATTGAA
>P_3868
GGGATGGCGGTGATGACCCGCGGCAGGATCTCGGCCAGGAG
>P_3869
GCTTTTTCTCGAAATAGGCACCGAAGAGATCCCCGCCGGCT
>P_3870
CATCCAGCAACCCTACGACACCGAAAAGGGTGCCGGTACCT
>P_3871
CCTGACCCGCCCCCTGAATTCCCTCGCATTCCTGCGCCAGA
>P_3872
CGCCGCCCCCTTGACGCATGCGGCCGAGTCATGTTAATTGA
>P_3873
TGACCGGCCAGGTCAGAACGCTGCAGGCCGAAAAGGCCGCC
>P_3874
GGATGAGCCCCCAGTGCTCCCGCAGTTCGGCGGCGATGTGG
>P_3875
AGGAGATTGAAGGTCATGAGCCCCAGCATGATCAGCACGAG
>P_3876
GCAGCGGCCGAAGAAAAACTCGAAAAAGACCGTCATCACCA
>P_3877
GCCTGGGCCCCCTCCAGAACCAGCATCTCGAAGAGGTGCCG
>P_3878
ATCAAACCGTACGTCCCTTACGCGGATGCCTTTCCGGACTC
>P_3879
GTCCCACGCCCTGGAGATCGCCCGCCGCTACGGCCTCCCCG
>P_3880
ACCCGGTACCCCTTGCGACGCAGCAGCTCCACGATCCCCCG
>P_3881
TGGTTCGCCGCCACCATGATCGCGCTCCTGGAGGTGCAGCA
>P_3882
CATGGTGTAGATGAGCCCCGCCTTTGTCGGGGTGGTGTAGC
>P_3883
GCGGGGGGGTGGTCCCTCGCCTACTGCGCCATCTTCCCGAC
>P_3884
GAGGGGGACGCCCTGGAGATCGGCCGGGAGTACCGCGACAT
>P_3885
CCTCCTCATTGCCGACAACGCCCTCTGGTACGGCAGGGTGG
>P_3886
GACGCGGCGAAGCGCGAAAGCGCCGATGCCCGCGCCCAGGC
>P_3887
CGCCCAGCAGGCGGAAAATGCGGCGGGAAAATCGGTGAAGG
>P_3888
CGGTGAAGGCCTTCGAGCTCCAGCAGAAGAAGTAACCGTTC
>P_3889
GACGTCCACCCGAGCGAGGGCATCCCGCGCCAGGAGGAGGC
>P_3890
GGAGCATGTCGTGCCGGCGGCGTTGATGCCGGGGCGGATCG
>P_3891
GGAAGGCCCCCCAGAAGCGCCCCCACGCCACCAGCACCACC
>P_3892
CCTTTGGGAAACTTTGCAAGCGGCGGCGGGGATTGCCCGGA
>P_3893
CCCACCACGTCGGAGCGCCGCAGCTGCGCCGTGATGGTGTC
>P_3894
CCACGCGAAGACCGGCGACGCCCGGCACTTCTGGGAGACGG
>P_3895
CGGACCGCCATGGAACAGCTCGTGCAGCATGAGATGGAGCA
>P_3896
GTCCCCCAGATCGCCCCCATCAAGGAGATGGTCCGGGCGTT
>P_3897
CCCGACTACAAGGCCAACCGCTCCGCCATGCCCGACGACCT
>P_3898
GGTGCGGATCGAGGACAACACCCTGACGCTGCGGGGCGAGC
>P_3899
TCACCATCACCCTCCCCAAGCGGGAAGAGACCAAGCCGAAG
>P_3900
CCCCAGTTCCCGGCTCAACTCCCGAATCTCCTCCTTGCCGA
>P_3901
CCTTGCCCGGGAGATCGGCGCGCGGCAGATCGTGGCGGAGT
>P_3902
GGTACTTCCTGGCGAAAAAGCCCGAGGAGATCACGGTGGCC
>P_3903
CCCAGGTGCAGGATATCTCGCGGCGCCAGGGAATCTCGCCC
>P_3904
TTCTGCTGTCCGGTCACCCCCTTCCGGGGGCGGAGCTGGTC
>P_3905
CAGAACTCCAACCAGTGGCGCGGCAAGATCCCCTCCGACTC
>P_3906
GATGAGGAAAAAGATGAAGGCCGTCGCCGGAATACGACGCA
>P_3907
ACGAGTGATACCCAGCTCAGCGGCCAGGTAACGATGGACAT
>P_3908
GTTCTGCTCCGGTAAGGACTCAGTTTCAATGACCCTCCTCC
>P_3909
CGTCCAGGGCCGTCAGGAGGCTGTGTTCTAGTTCCGCCGCG
>P_3910
AAAGAGACCGAAGTCGGCGGCGTTCCGGCGGAAAAGGCATC
>P_3911
TGGGAAAACCGATCAAAACCCCGCAACGGCAGAGCGCTGGC
>P_3912
CAACGGCAGAGCGCTGGCCGCAGGAAGCTTTTCCTGACCAT
>P_3913
GCCGGCATCCTCATTGCTGCCACAGCCATCCTGACGGCGAT
>P_3914
CAATTTCCACCACAACCATCCGACAGAGGCACGAAAGGCAC
>P_3915
TCGATAAAGACGCATCGCGCCCGGACGGTAGGAAACCGTAA
>P_3916
ACGGTAGGAAACCGTAAAATCGCCTCCCTCGCCCACCTGTG
>P_3917
TGGAAACTCCGCAGGATCGGCTGTAGAATTGACCGGTAATG
>P_3918
TTCGGCATCTTCGCGAAACGCGTCGCCATCGCCCCGCGCCT
>P_3919
ATTCCGGCTTCTGTCGGCCTCCCCCGAGCTTTTCTTCGCCC
>P_3920
CCCGTGGCATGTGGCCTCCTCCCCGGCACCTTCCGTGAGGA
>P_3921
GGGCATGGGGCCGTCCAGGGCGTCGACGAGCAGCAGCACCG
>P_3922
TACAACGACTACATCGGCCGCATCGCCACCGGCAAGATCTT
>P_3923
AACTCCTCCCCCTTCGCCGGCAAGGAGGGGAAGTTCGTCAC
>P_3924
GAAGGTGTGGGTCATGACCGCGGTGCCCCGGGTCTCGGTGA
>P_3925
CGGATGAAGCAGGTGGAATACGAGATCTACATCGGCCGGTT
>P_3926
TCACCGTTCACCATCTTGCGCAGGATCTCGGAGGGACGCAT
>P_3927
GCGTGTTCACGTTCAGGCTCCGGAAATGATACGGGGCAAAC
>P_3928
ATCAACGGGCGGTTCGGCTACAGTTACGCGAACTCGGCCGA
>P_3929
GTCTAGCCTGAACCCGCACGCGCCAGCGTCACGAAAGCAAC
>P_3930
GTACCTGCCGCTGAAGGACGCGGCTGGGAAAGACCTCAAGG
>P_3931
GACGTCTGGGAAGTTGACGGCGCCGACGAGGAAGGGGTCCG
>P_3932
CGCAACGTCGTGCCGGTGGGCAGCGACGATTTCCCGCGCCC
>P_3933
ATCATCGCCCTCTCCAACAACTCCACAAGCCATACGCGCTT
>P_3934
CAATGCGGGCACATCCATCACGATGCCTACGAGGTCGGGAC
>P_3935
CCACTTCATCTTCGACAACGCCCTCGAAGAACTCCTCACCC
>P_3936
CTCGAAGAACTCCTCACCCGCTGCAACACAATCACGCAACC
>P_3937
GGGCATATCATCGGCGGCAGCTGCCAGGCGGTAAACCGCAT
>P_3938
CCCCAACCAAGTCGAAAAAACCCGGTTGGACCGCGAGAAAC
>P_3939
ATTTGAAGCAGGTGGTGGAGCAGGGATACGCCATTGACAAC
>P_3940
TCGCCACCTTGTGGGAGACGCTGCCGAGGAGCTTTCGCTTG
>P_3941
AACTCGCCCCGGTGCGCCCCCCCCCGCTCCACCCGGAAGCG
>P_3942
CTGGTGGTAGCCGAGCATCGCCCGGACGAGATTGACCATCC
>P_3943
GGCCATGCCGGTTGTCGCTGCAGGAGGGGGAACCATCCCCG
>P_3944
GGCGGCAAGGAGCGCCCCTTCCCGCTCCCCCACCTCCTCGC
>P_3945
CGGTTCGGCACCCCGCGCCGCGTGAGCACGGCCAGGATCTC
>P_3946
GTACCAGTCGACCGGCGCGGCCAGGTCGTCGGGGTTGAGGA
>P_3947
ATTCGCTGCATGGACGGGTTCCCGATGGTGTGAAAGTCCGC
>P_3948
AAGGAACACCAGATGAAATTCAGTGACTTGAACCTCCCCGA
>P_3949
GAGAGGGGGAGGGTCTTTTCCTGGATCGGGGTGCAGTCGGC
>P_3950
GGGATGTGGCCCCCACGGTGCGGGGATCGGCCCAGATCGTC
>P_3951
ATTCCCGGCTCCACCACCAGCGGGGGGCTGCGCACCGGCGC
>P_3952
ATCAGCAGGCTTTGCCAGAGCGTTGTCATGGTGCCTCCCCG
>P_3953
AATTATTTAATCTTTTCGCGCGGTTGACTTTCCGGGGGGCG
>P_3954
CTGGTGGGGGATTCCCCCGGCGTCGGCGGCATCCGGCGGGT
>P_3955
GCTCCGAGACCCGCAGGCCGCAGGAGTAGAGGGTCTCCAGG
>P_3956
GAGGGGATTTTCGCTGAGCGCCCCGGTGAACGTTACCGGTC
>P_3957
GGCACCATGAAGATCAAGAACTGGGACGTGAAAATCGACCT
>P_3958
ACGTGCCGCTCCCAGTGCCCCTCTTCCATGAATTTCGCCAG
>P_3959
TCTCGTTCCCAATCCCCACTCCCCTCGAAAAACTACCTTTC
>P_3960
GAGTCTTGAGGAATATGGCGCAGAAATTTGATTATTGTGGG
>P_3961
ACAATCTGTTCCTTCAGTTCCATGTACGTTCCTTTCTGTCC
>P_3962
ACAGCGCCTCGAAGGCGGCGCTGCACTCCGTAACCCAGGGG
>P_3963
GGAGCGGGTTCAGGTAGGTGCCGTACTGGATCACCACCGGC
>P_3964
GCGGAGACAACGGTTATTTCCAGTGCCGCCCTGGCCCAGGG
>P_3965
GTCACGGTACTGGAAAAACTCGGCAGCACTCTTACCCCCCT
>P_3966
CGGTATGATGGCGGCGATTGCGGCCAGCTCCTCCGGGGTGA
>P_3967
GAGATCAGCGAAGAAATTCGCAGTAACTTTCACCTCTTCTG
>P_3968
TTCTACCACTACTTCGGCAGCAAGGAGGAGTTCGGGCTCGC
>P_3969
GGCTGCTTCGAGTATTGACACGTCAACGACCATGCCGGTAA
>P_3970
GTGACGGCGACATTCTGCAGCGCCAGCGCCAGCTTCTCCGG
>P_3971
GGCCAGGAGCACCAGAGCCGCGGAAAAAAGCAGCATCCCCC
>P_3972
CCCAGCACCAGGTTAGATAGCAGGAACGCCTGCCTGGCGCC
>P_3973
GGCTGGCGCAGCATCTTTTACATAAACCTCCCTTTCGGGGT
>P_3974
GAAAGGTCATGGATCTCAGGCAGCTGCGCTTCTTTGTAGAA
>P_3975
CAGACTACGACCTCCTCCCGCAGGAACCGGCGGACCTCAAG
>P_3976
TACAAAGGTACAAAAATCCACTGCAACGCCCAGATGACGCC
>P_3977
CCCCAGGTAACGGGCCGACGCGCCGGTGGCGATGATGAGGG
>P_3978
CCCCACGCCTCGTAGAAAATCCCGAGGGCCATGAGAAAGAC
>P_3979
ATCCCGGTCCACTTCAAGTGCGAAAACCTGCAGCGGACCGG
>P_3980
TACCCCCTGGTCTCCAGCTCCAGCAGGACCTCGGTCTTGCC
>P_3981
TTCGACGTTCTCGCGAATGTCGGCCAAATAACGGGCGTGGC
>P_3982
ACCATGTGGTCCACCGCCCCCAGGGGGCGGGCGTTGGCCTT
>P_3983
CCAAGGCCAACGCCCGCCCCCTGGGGGCGGTGGACCACATG
>P_3984
CAGCAGAGCGGCGCCCGCCCCCCCTCCTCCTGCCAGAACTC
>P_3985
GGCGGGACGGATGGGTGGCGCTGTCCCTGCTTCGCAAACGA
>P_3986
TTGACCTGCCCATCGAGCTCCGCGAGCTCCTTCATGGTCTT
>P_3987
TCCGGCCCGGCGACATACGGCAGGATAAACCACAAGGAGGA
>P_3988
ACCCGCTCGATGGACGACACCAGGAACGTATCCGCCCGGGT
>P_3989
ACACCAGGAACGTATCCGCCCGGGTGAGGAACGTCGAAGCG
>P_3990
CGACATCGTGCTCAAACAGGCGGAAAAGGGGAAACAGACCG
>P_3991
GGTGCAGCACGTTAAAAATACCCTCGGCAACATCGACGCCA
>P_3992
CTCCACGTAGGTGACGATGGCGTCGATGTTGCCGAGGGTAT
>P_3993
GCTCCTCAAGAATGCCGACGCCGCCATGTACCACGCCAAGG
>P_3994
TCCGTTTACGACCCTGACCACGTGCGAGCGGGAGGAGTGCC
>P_3995
GACGATGGCGATCTTCAGCACCGCCTTGACCATCTCCACGA
>P_3996
GTCTACTACCTCTCCAATCGCCTGTTCCGGGTGGGTGGGGC
>P_3997
CCCCCTGCACCAGCAACCTCCGGGTGAAGGTGGGGGGGGTC
>P_3998
CGATTTCGTGGTGCAATAAACGGTAGCGGAGCGAAAGAGCA
>P_3999
CCATTTTCGGGGTATGAGCCCGTGTCAATAATTTGATCTGT
>P_4000
CCCGCTTTTTTCCGGTGCCGCGGTCACCATCTCTTCTCCCC
>P_4001
GGAAATTCCCTTCCCTCCGGCAGCTACACCGTCACCGTTAC
>P_4002
GCCCGTTCCGGCTTGATGAGCGGCAGGAGTTTGGCGACCCG
>P_4003
GAGCGGCAGGAGTTTGGCGACCCGCTTCTGGTCCATCTCGT
>P_4004
TTGTGCATCATGGCAGTACTCCGAAAAACCCCTGATTCAGC
>P_4005
TAGCGGGCGATCATCCCGAGCAGTGTCGATTTTCCGACACC
>P_4006
CTTCCACGGCGGAAAGATAGCGGGAGAAATCGACCCTATGC
>P_4007
AGCCGCGGGGGGAGGGAGCGCTGCCACGAGGGAGTGGGGGA
>P_4008
CGAGCAGAAGAAGGCATGACCGCGCTCTCACCAATACCACA
>P_4009
GTGCCGCCGTCGCCGGTATCCTGGAACGGGATGTTGACCAC
>P_4010
GACCAACCTCGGCAAGTCCCCTGGCGGGGCGGCCAATATGG
>P_4011
TGCGGGTGAGCGCTGAAAAACGCCCATCATGAAAGCAGCGC
>P_4012
GAGGGGGGACCCTACAAGCGCAAGGACGCCGTTTTCTCCGC
>P_4013
TGCTTCCCGCCCAGGAAGCCCGAGAGCCGCGCCACCACCTT
>P_4014
GCCGAAAACTTCACGGGAAGCAAGGCCCTCTGGCGGGCACG
>P_4015
CTTGCTTCCCGTGAAGTTTTCGGCCACGGCCCGGTAGATGG
>P_4016
CCAGGGACGCGAGCTGCATGCCGAGGCCATCTACCGGGCCG
>P_4017
GATCGCCGCTGCGGGCGACGCTGTCGGCATAGGCGAAGGTG
>P_4018
ACGTCTTTTGCCGTGTAGCGCACGGGGGAATACGTCCTCCG
>P_4019
CACCGGCATGGTGGGGCTGGCAGGGACCTATACCGGCATCC
>P_4020
AAGCAGGCGATGGACAACGGCGCCAGCGACAGCATCAAGAA
>P_4021
ATGCTCAAGGCGCGGGAATACGAGGCGGAGTTCTTCGACCG
>P_4022
AGGTGATTCCGAGAGTCCCCCCCATTTTCTGCCTGATCGTG
>P_4023
AGCCGTCGGCCAGGGTGACGCAGTTGCGGGCGATCTCCATG
>P_4024
GCGGACGATGCCGAGCCCCACCGAAAAGGCGAGCGAGAGGG
>P_4025
GGCTCTACTACAGCGACCGGCGCAGCCGGCGGCTGATCGTG
>P_4026
GAGAATGCCACCATCGAACTCAGTGCGGAAACGGTGGACGG
>P_4027
GCGAGGCCGATTCCCGTCCCCTCGAATTCCTCCTGGCGATG
>P_4028
AAACATGAGATCGTAGGCCTCGGAAAAATCGTTGAAGATGG
>P_4029
ATGGGATGGCTCCTTCTCCGCCGCGGGGCCGGCGGCGACAA
>P_4030
TGACGTAGTCGCGGAAGTCGCGGCCGAGCTTCTCCTTGAAC
>P_4031
CCGGACGATCTCCTCCGGCACCGTCGCGAAGAAATGGGCGC
>P_4032
TACCGCAAGAACCTCAAAAGCGTGGTCTACGTCACCGGTGA
>P_4033
GAGGAGAAGAGCCGCTACCGCAAGAACCTCAAAAGCGTGGT
>P_4034
TGGAGCTTCAGGGGCACCGCCCCCCATGCCATCAACAAGCA
>P_4035
TGCGTAAAATCAAGCGAAAACGGGCATGTCGTTTTCGTGAC
>P_4036
GCTTCGTCTCCCAGGGGCTGCTGTAACGAAAAAAACCCGGC
>P_4037
GAGTGCACCAGCTGCGACTGCGAGAGCGGCCCCATGGAGTT
>P_4038
GGCGAAGGGGTCTGAGTCGGCTGCCGGCTTTACACCCCGTC
>P_4039
CGCAGCTCCGCCATCACCTGCAGCACCTCGTTCTCCGTCTC
>P_4040
ATCGCCTCCTTGACGATGAGCGGGAAATAGACCGTGGGGGG
>P_4041
GGCACCATCGGGTGGAACGGCGCGAAGAGCCTGGCCGCCTC
>P_4042
GTCGGCACCGTCACGAGCGGCGTCTTCTCCCCCATGCTCGG
>P_4043
TCAGATCGTCGATGATCCCGCCGTTTTCATTGAGGAGGAAG
>P_4044
CCCGGGGAGCCCCTCTCCCGCGCCCTGGAGAAGGAGAGCGA
>P_4045
GGGTACCACGGCATGCCGCGCCGCTACGCCGAATACCTCCC
>P_4046
CAGACGAGGAGGAGAAAAAACAGTCCCACGGTTATTCTGCC
>P_4047
GCGCTGCCGGCGCTCATCGGCTACTGCGCCGCCGCCCCGGC
>P_4048
CAGCGAAGGCGCGGCCGTAGCGCTCCCGGGCCACGACGGTG
>P_4049
TGCCGGGAGCACCCCAAAGGCTGCCTCAACACCGTGATCAT
>P_4050
TACACTGATCGAAGTAGTTTCGTTAGAAATAGAAAACAGAA
>P_4051
CCTGAGCAAACTGCAAAAACCAAAAAAGAAACTTTGACGGA
>P_4052
TTGACGGAAATTGAAAAAATCAAGAAGAACGAGATAGAGCA
>P_4053
AGCTTCGCTATAGGTAATCGCGTTCATGGCGGTTCTCCTTG
>P_4054
ACGAGATGGTCCGGGAGATCCAGGAGAGCTCGACGGTGGTC
>P_4055
GCCATCCCCAACATCATCGGCGCCCACCCGAAGATGAAGGA
>P_4056
TGTCCGGATCCTCTCCGCCACCAACCGGGAACTGGAGGCGG
>P_4057
TTTTCCATGGATTTTGTCCGCAGCATCCACCGGTTCACCGT
>P_4058
GGCTCGACATCGACCTCTGGCAGCAGACCCGCCACAACCCG
>P_4059
TTTTCCCGCCGTTGCAGCTGCGGTCGAACCAGGTGCGGGCC
>P_4060
GAGCTCCATCTTGAGGAGCTCGTTGGCGACCCGGACGAGGT
>P_4061
AAGAACGCCCTCTCCCGGAGCGGAAATTTCTACGAATCGCA
>P_4062
TAACCGTCGACGGGGAAATGCCCCGTTCCACCCCGATTTCG
>P_4063
GCCATGATTCTCGGCGCCTGCACGAATATGGTCCCCCGGGA
>P_4064
CCCTGCCGACCAGCTGGTGGCTCCCCTCTGGTCGCTGCGCA
>P_4065
AGCGCTGGAAGAGGAACACGCCCGCCACCGCCACGGCCACC
>P_4066
AGAAAATCACCTTCCCTACCCGGATCGGCACCGTGGTCTTC
>P_4067
CCGTGGGTTGTGCGAAATCGCATGGTCCCATTCTAGCGGGA
>P_4068
CGGCACCGGTACCGGCAAATCCCTCGCCTACCTGGTCCCCG
>P_4069
CTCCGGGAGCACGGCAGCCTCGGATTCCGGGCGGTTCTGGT
>P_4070
TGAAGCTCCTCGGCAAGCTGCAGAACCCGCGCAAGCCGCAG
>P_4071
CACGCCTTCGTCCTCTTCACCTCCTACGATCTCCTGACGCG
>P_4072
GCGAGCGGAGGAAGAACCTGCCGTAGTTCTTGGTGAGGACC
>P_4073
CTTGCCATTGACAATCCCTCCTTCAGAATCAAATGTTCCCA
>P_4074
GATGAGCATCCCCGGGAACGCGAAGTAGACCAGGAGCCCGA
>P_4075
CCTTCACGTACCACTCGGCGCCGGGGCCCACGTGGCACTCA
>P_4076
TGGCGCAGGCCGGAAATCTTCGCCTTCACGTACCACTCGGC
>P_4077
TTTCTTGATGTAGGGGAGCGCCGCATCGATCTTGTTCGAGA
>P_4078
CCGGGAGGGGAACGGATTCTCCTTTGCTGAGTATTCTCCCG
>P_4079
TATTTCGGCCGGGTAAACCTCATGAAGGGGGCGATCCTCTC
>P_4080
TGGGAGTACTATCCCGACAACGGTTACGACTTTCTCCGCTC
>P_4081
CACATGCACCAGCCTTACTACAAGGACCCGGTGAAGGGAGA
>P_4082
CCGAGAAGTACCTGGACGAGCGGTTCCTCATCATCAGCGGC
>P_4083
AAGTACGAGATCACCGATCTCGTGATGCTCCTCTATCACCA
>P_4084
CTCGTAGTGGACGATGAAAGCAGCATCCGGCTCCTCTATTC
>P_4085
CGTCGAGGCGGGTCTCGATCCGGACATCCCCCCCGTCCGGC
>P_4086
AGCAGAAGTTCCACGACATCCTGGAACGGCTCGCCGTCCCC
>P_4087
GTTTCCAGGCCGACCTGAAGCGGTTGCGGGATGAGGGGAAC
>P_4088
GGCTCCACGACCTGGAGCTGCGGGAGAACTTCGTCGTGCGG
>P_4089
TCGCGCCGCAGCGCGTCCTCCTCCGGGGTGCCGAAGACGTT
>P_4090
GAAGGGGACGCAGTCGGCGGCGATGACGAGGTCGGCATCCT
>P_4091
AGATACCAGCCGGAAAACCCCTTGTCAATTAAAAAAGATAA
>P_4092
CGGTACCACGCCATGTTTTCCTACAAGATGAAAAACTACGC
>P_4093
AAGAGCGAGCGCTCCCGCGGCAGGAACGGCGCGAACCGCTT
>P_4094
CCCTTCGTCGGACCCGACTCCTGCCACGTCACGTACACCTG
>P_4095
AAGAAGCCGGCTAAGAAAGCCAAGAAAGCCAAGAAAGCCAA
>P_4096
GACCGGGCAGCCGCCTTCCTCGCCCTCGAAAGCTTCCCCTT
>P_4097
CCCCGAGGCCCTGGCCGGCGCCCGGATCGAAAAGCTCGACG
>P_4098
GTGGACCACGTGGGGATCTCCCGACGGATTGAGGAAGAGGA
>P_4099
TCATGATCGGCTTCACCACGCAGGGGAGGCCGATCTCCGTC
>P_4100
CGGCGAATACCATGGCAAACCTCCTCAGTTAAATTGGGATG
>P_4101
AGTTTCCTGCTGTTTTTGCGCCGCTTCGACTTGAAGACGAG
>P_4102
GTTACCAAAATGTGGAAGCGCCCCAACGACCTGATGGTGGG
>P_4103
CGCCTCGGTGTGGAGAGAGCCGTAGCGGTTGATATGGGCCA
>P_4104
GCCGTTCTAGGCTCATTTCGCTGCAACCGATTAACTCGCCC
>P_4105
CGGTGCAAAATGGTGCGCCGCGCCACCGTCGACAACCCCGC
>P_4106
AGGACGAGCCGGGCGTTTCGCGGGAGGAGCTTTTCGAGCCG
>P_4107
CGTGACACCCCGCCTCAAAGCGGCGCCGACTACCTGGCTCA
>P_4108
TCACCGACGAGCTCCTGAAGCGGCTTAACGAGGGGACCCAC
>P_4109
CCCGAAAAACCTGGTGGACGCCGAGGTCATGCTCGGCTGCC
>P_4110
ACAAGACACGGGGCAATCATCCGGAACATCATCGACTCCTC
>P_4111
TTCGCGGCAAGGGTCGACCGCTGGAAGAAATCGGCGGACAC
>P_4112
GTGGAGGAGCTGGGCAAATGCGGTTGCGCCATTGACCGTCT
>P_4113
GAGGACTTCCGGGGAGATCACCTTGCCGAGGGAGACGACCT
>P_4114
AAGATACCGTGGAAGCAAAGCAGGAAAGCGAAGAGCTCAAG
>P_4115
CACACATCTCCTTGTTCAATCGGTATCTCGCGGATGATCTG
>P_4116
AGCAGCGTCATCCAGTCGAGCGGTTCCTTGGGAATCACAGC
>P_4117
GAGACGGGGGGGATTATACACAGTGGGGAGGGGAAATTCAA
>P_4118
AAACGTTCCGGGAGGAATCTCGTGAAAAGAACCATCGCAAC
>P_4119
CGGCTGCCGGAGATCGGCGGCGCCCTCGGCAAAAGCATCAG
>P_4120
CAGGACATTCTCGAATGTCACCGTCTCGGGGCCAACAGCTA
>P_4121
GACCCGCTCCCCCCGGGCCACCGTCTCGCGGATCTCGTGGA
>P_4122
GCCCGTATCGGTCATGACCGCCGAGAGCGGCCCCGCCGCCC
>P_4123
ATCGGCGGCCTCATCGGCCACCGTCTCGGCTGGCACGCCGC
>P_4124
GCCACCCCCCTCGCCATTCTCGCCGCCGCCCTCTTCTCTTT
>P_4125
GGGGGCGATGGCATAGGTTTCCCGATCCCGCTGGAGGATCG
>P_4126
CACCTCGGCCCAGCGGATCGCCCTCATGGGGGTGAAGGAAG
>P_4127
GTGAGGACCAGTGCCTCCCGCGCCCGCGTCATCCCCACATA
>P_4128
CGATTCACAACCGTTTCACCCAGGAGAGGACCTCCGCCATG
>P_4129
CCAGATCGACTTCCGGATCTCCCGTTCCCTGCGCCAGGGGA
>P_4130
GGAGAGGTCTCTGTCTTCGGCAGGACCGGTTCCGCGGCGGC
>P_4131
GACCGTCAAACCGGAAGGATCGGCCAACGGCGCCCTCCACA
>P_4132
GTTGGCATCAGGAGGAAAAGCAGTGCCATGCCGGCGACAAA
>P_4133
CCCTGCTGCCCCGAAGGCCGCAGAAAAGAGACCGGTGCCGA
>P_4134
GCGGGTGGTTCAGATTGCTTCGGAGTCGGCACCGGTCTCTT
>P_4135
TTCATTCCACGGGACGGTTTCGACAAAAAATACGGCGCCGC
>P_4136
ACTCCGCTCCGGTCGATGGCCTGGACCGCCTTGATCCCGCT
>P_4137
CGGCTCCTTCAGCTTCAGGGCTATGGCATCGTCCAGCCCCA
>P_4138
CTCTTCAACCTGATAAAAAACCCTGATCTGATCTATGCGGG
>P_4139
CCCTTCCCGCCATACTTGCGCGAAAGGGAATAGAGGGTATC
>P_4140
GCCACGCCGCTCACCGCCTTCACAAAGGCGGCGGCGGAGAG
>P_4141
CCAATACGGAGCTCCAGACGCGGGATTCCTTCCTCTCCGCC
>P_4142
GCGTCTGGCTGCGGAAAAGGCGGCCAAGGAAAAGGCCGAGT
>P_4143
GATAAGGCGGAAGCGGAGCGCATCGCCGCGGAGAAAGCTGC
>P_4144
CGAGGGGACGGAAAAGGCCACTGAGGTGGCGGCTGCCAAGA
>P_4145
TGCAGTCAACTCGGAAGACTCCCAAATCTTCATCGCCGGCT
>P_4146
CGTGAGCCCTTGTAATTACGCGAAAAACCGTCGACCGGAGC
>P_4147
GGAAGATCTTTGCCAGATCACGGTTTTTTCCCCGCAGGAAC
>P_4148
GGCGGCCGGCTCATCGGCAGCAGGAATTTCATCGTGAACTG
>P_4149
CGCTCTCCTGGAGGGGGGCGCCCGGATTACCATTATCGCCC
>P_4150
GCTCGAAATTCGACGAAATCCGGAAAAACGAACTGGAGAAG
>P_4151
AGAGGGCGAGCTGGCTCGCGCGGGTTCCTATTTTCAGGTGC
>P_4152
GACTCGGATCCGGAAGCTCACCGAGGAGAACCTGGACGCGG
>P_4153
TTGATCGTGAATGAATTAAACGGGAATCTCTTTCTCCCGCG
>P_4154
CCGCGATTTCTCCCCAGCCCCTTGGGGTGACGCCGGGGACG
>P_4155
TCCAACTGCATCTGCCCCAACAAGGACGAGCAGCGCTTCTC
>P_4156
GTGGCATTCACCTGTGCCGGCGTGTACGGCATCGCCATCGC
>P_4157
TCCTGGATCCCGGCATCCCGCAGCCGAGTAAAAACGCAAAA
>P_4158
TTGACAAAACCCCCTATTTCCTATAACAATTTTGCGTTTTT
>P_4159
ACGGTCTGCAGCCCCATCCGCTTGAACTCCTCGTACGCCTC
>P_4160
GCGGGAGGTAGATCTCGCTGCCGGTGTAGCGGGTGATGTCC
>P_4161
CCCGCCGCCGTGAGCCGCTCCACAAGGAGCGGGAGGTAGAT
>P_4162
CCAGCCCCATGACGAAGTCGCGGGTCACGCCGTACTTCACC
>P_4163
CGACCCCCTTGTAGGTCTCCCCCCCGGTGCGGATGATCTCT
>P_4164
AGGCGCCGCACCTTCCAGAGCTGTTCCGACTCGGCGGCGTC
>P_4165
CCGCACTTGACGCATTTTTTCAGTTCCTGTTCAACTCGTTT
>P_4166
AATAAAATCGTTTTAAAACTCGCTTTCGCCCGCCGCTCCTC
>P_4167
GTATCCCTGACTGGTGCCGGCGCGGGAGATGACCCGCGGGA
>P_4168
GGCCGGGATGTGGCGGTGTACGGCCATGACTTCACCGTCCG
>P_4169
CGACCACGTTTCCGCCGAGGCGGCCGAAGGCCGTGACGGCG
>P_4170
AGCTGATCAGGAAGGGGGTTCAGGAGCGGACCGCGGCCGGC
>P_4171
AGTCCGTCCAGCGCGAGTTCCATTAAATCACTTTCCGACGA
>P_4172
CTTGGCAGGACCACCCTCCGCGGGACCGACCTGGCAACCAA
>P_4173
TCCATGAAATGTCCCGTTTGCAAGAATCACGAACATGTCGA
>P_4174
CCGGGGTACGAAGAGGTCCTCGGATTTCCCGGCCAATACCC
>P_4175
TCAACGCCCACAACAACCTCCTCGAGGAGGTGGCCAAGTTC
>P_4176
CCGCTTCCACACCCAGACCGCGGGATGCACCCTCACCGCCC
>P_4177
GTAAGTACCCCCTCCAAAAGCAAGACCCTTTTCCGTTCCCT
>P_4178
AATGGCCCGGTCGGTGCCGGCAGTAGCGTACTTGTTTCTCA
>P_4179
GGTGGCGGACATCATGACTGCCGCCATGACTGCAAGAGCTA
>P_4180
CAGATGAGATCAAGAAGCTCCAGCAGAAGCTCGACGAGGCC
>P_4181
CTACCCGTGACATCCCGCCCCCCTTGAACGTCCCGGGATAC
>P_4182
GCTTGTCGCCCTGACGATTGCCGGGGCATCGGCCGCCCCGA
>P_4183
GGGGCGTATGATCTCGGGCGCGGCTGCCGTGGCGGTGCTCC
>P_4184
AAATTCGCATATCGAGAACCCAGTGTCCCACATCATTCCGA
>P_4185
AATGTACAGCTCAATATTCTCAAGGAGGCACTGCCGGAGAT
>P_4186
ACCCATGTCATCGTGAATCGCCCCTTCGGCCACAAGTCACT
>P_4187
CATGACACCCATGAAAAATTCCCAGAATGATCAGGTGTTCT
>P_4188
CGATGTCGGGCTGATCAAGGCAGTTATCAAGGCGGAGAGCA
>P_4189
TTTGAGGTTGAGAAGAAGGGCAGCCTCCTTCTTGTTCCCCC
>P_4190
TCATCGGCAATGAGCAGTCTCGTTGTTTCCATGGTCTCCCC
>P_4191
CAACAAAATGACGATGGTGTCGAAAAAATTTCTGACCCTAC
>P_4192
ACATGGAGCGCAGATAACGGCACTGGGGCGTGAGTCGTGTC
>P_4193
GTCCGGGTCGACGTCAAGCGCCTCGACGACCTGATGAACCA
>P_4194
AGCGATCCACATGCCGAAGGCGTTCACCGGACCCTACGCCG
>P_4195
TCGGCGGTGAAGGCGATCCGCGTCAGCGCACCCCCGGCATG
>P_4196
GTTCATGTCGAAGGCGAAGGCGTTGCTGGCCCCGATGTTCT
>P_4197
CAAACCGATAATCCCGACCGCCGCCGTTATTCGCGGGGGGT
>P_4198
CCCCCCCCGGTCGATGAGGGCGTCGACGACCGCAAAGCACC
>P_4199
ACTCTAATTCTACACCGGCGCCCTCGCCGTGCAACAGAGGC
>P_4200
GCGGCACCAACCGTTCCCGGCGTTTTCGGGTTGCGTTCGTT
>P_4201
CCTCTTCGGGACGCGACGCGCAGTAGAGAAGGGGGGGGAGA
>P_4202
CCGGGAAGGCTCTCCAGCGACGAATACGAGGAGATGAAGCT
>P_4203
AATTACACCTTCTACCACAGCGTCAACGTGGGGGTTCTTGC
>P_4204
GGGTGAGATTCCGGATAGAGCCCGACCCCCTTAACGGCGCC
>P_4205
CGCTGCGCCTGGGAGAGAGTCACGTTAGTCATGGGGATCCT
>P_4206
GCGACCGGAGGAGCGGATCGCGGTCGGCGACCAGGGCGCAG
>P_4207
AACGGCTCGACATCAGGGCGCCGAAACTCCTTGTACTGGCC
>P_4208
ACTCCCGGACCTGGCTGACGCTGCCGGGGGCCGATTCGAGG
>P_4209
GGTAACGAGAGCCTGCAACTCCACGAGGAGAGGACGGCTTC
>P_4210
TTTTTCTTTACTTGACGCCGCGATTCACCTACTATCTATTC
>P_4211
GGCGCCGAACCGAACCGCCGCAGAAACGTGCGGTCCACCGG
>P_4212
GACACCGGCTGCGGCATCCCCGTCGACGTCATCCACACCAT
>P_4213
GCTACGTCCCCGAATGAATGCGAAAACTCCTTTTTTATACA
>P_4214
TTGGAGAGGGGGGATGGTTGCATGAAACAACAATGGCCTCC
>P_4215
ACAAATCGGCAACAAAATCACACCTAAAATCCGCTAAATTT
>P_4216
ACGAACTCCTCGTTCACCAGCGAGAGGGTCGTGTCTTCCTC
>P_4217
ATCTTGGAGCTCATCGCCGGCGAAGCCCCCCTGGCCGAGGT
>P_4218
AACGCCGGTCATGGCCAGCACGGGCGAGCTTCTCGGCACCT
>P_4219
ATGGCGCAGCGGCAGCGCCGCAGGATCGAGGAGGCCCTTGA
>P_4220
TCGCCCGGGACATCGAAGGGCGCAAGCGGGCCGAAGAAGCG
>P_4221
CGAGGGCGGCGGCCGCCTCTCCGAGGAAGTGCTCCACGAGG
>P_4222
CTTCCCCGTTAGTCACCCCACTCCCCCGAACAGGTGCGACA
>P_4223
CAGGCCGAGGGGTCCATCCGCGTCGGGGTCGGCAAGGTGGA
>P_4224
GGTGGCCCTCCAGGTGGACGCCCTCGTGGACGAACAGCAGG
>P_4225
GATCTCGTCCAGGAGTCGGGCGATGAGGTCCCGGACGGCGG
>P_4226
TGGTGGCGAAGGGGTAGATTCATGCGGGAAGAACGCCTCCT
>P_4227
CCCAGCGGTCGAGGGGGATGCCGGAGAGTTGCAGCGACAGG
>P_4228
GATGCCGCCGCCGTGAAAAGCGGGATTACGCGGGTCCTCGA
>P_4229
GGGTGTAATCGGTGCAGAAGCGGGCGAGGGGCGTGCCGTCG
>P_4230
AAAAGGGTTGACCGGAAGAGCGGTCAACCCTTTTTTCATTC
>P_4231
AAACCGTATGAATAAAAACACCGTTTCCATTATCCTGGCAG
>P_4232
GACCTCCCAGACGTATTGCTCGGTAAGGCACTGTTTCTCGT
>P_4233
CAGGGGCACCGGAAAGGGTACTGCCTCTACAAGATGGGGTG
>P_4234
AAGAAGATCCATGACAACTGCGAGCGCCGCCCCCACTTCGA
>P_4235
AAGACCCTCAAGGAGCGGAGCGGCAAGTACATCGCCATCGT
>P_4236
CGTTCTAAAATATTGTCAGGCGATTTCGGGCCGGCGGGTCC
>P_4237
CTTCAGGTCGTTTTCCTCCGCGGTTCCCCCCTTTTTTACAC
>P_4238
ACCGTGTCCGGCTCCGGGAGCGGGGATTCAACCAGGCGATC
>P_4239
TCACGCCGCGCCCCGAGGCGCTGGGGCAACTCGAAGGCTTC
>P_4240
CGGCGATGGCTCGGCCGAAGCCTTCGAGTTGCCCCAGCGCC
>P_4241
GAGCTCTACCGCTGGGCCGCCTCCTATTACCTGCACCCCCT
>P_4242
GCATCGAGGAGCTCTGCCGGCGGAAGCGGCATGCCGTTCAC
>P_4243
ATTTTTTCCGGAACATCTCGCGTTTGAGGGGAGAGAGGTGG
>P_4244
CGGGATCGATGGGTATGGCGCGTTTCACCAGCATGTCCCCC
>P_4245
CGAGTACTTATGGGCAAGTTCAGCAAGTCCCATGATGTCGC
>P_4246
AAGGACAATGATCGCAAATGCACCAATGTTCATAAAGGCGT
>P_4247
AAAGATACACTTGAAAAAAACGGCAAAATTGTCCTGGAGCA
>P_4248
GCGAAATTGGACTGATGCTCCCGCTCCTGTTCCTGATTTTC
>P_4249
CTCTCTCGGACCTGAACGCCCGCGAAATTGGACTGATGCTC
>P_4250
TCGGGGTGTTTGCCCTTAACCTACAGGGGCTTTCTGGCGGA
>P_4251
GTTTGAGTCGCTGGGTCGAGCCCGACCTCATAAAACCTAAG
>P_4252
ACCGATTCCTTTAACGACAGCAGCCACACCATTAACGATGC
>P_4253
CACCAACGATTGCAAGCACTCCCAATACAATCAAGGGGAGC
>P_4254
GGCCTCTTCGGGAAAAAAATCAAGAACGAAACGGTGATTGG
>P_4255
CTGAAATTCGGGGAAACCTGCGGCTTCTCATCTGGGTACTG
>P_4256
GCCCGGGATTATGCAAAAGCCGGTAAAGCTCTGATCGTCTT
>P_4257
GTGGTGTCACAAGGCCTGCGCACGAGCTACCACCCACAGCC
>P_4258
CGGCTGTGGGCAAATCGATCCGGAAAAGCTTGAAGCCTACC
>P_4259
ACAGGATGCCGTGGCCTCTGCGCCAACGATGTCTTGGTGGA
>P_4260
CCTGTCTTTACGACATCGCACCGCTTGCCGACGACAGCCGA
>P_4261
ATCCATCACTTCAAAATCGCCAGTGAAGGGTTTTCGGCACC
>P_4262
AGCCGTTGGCTCCAGCCTCTCGCCAAGACCCAGTGCGGAAC
>P_4263
AAACAAGATGAACAACATGGCAATGATATAGAACTTGACCG
>P_4264
CGGTTGTGAGCCGGTGGGCTCCGCTAGGGAGCGTTTCTCGG
>P_4265
TGCGTATACTGTATACAATTCGGTGGGAAAGTATGTCATTT
>P_4266
CATTTCGATGGAGGGAACCGCGTCGACGACCATCTCGGCCA
>P_4267
TATCCGGTGTACTCAACCCGCGTAGGAAGCATGTTCTGCAG
>P_4268
ATGTAGATCATGGCAAGAAGCATGAAGACGAATGCCTGAAT
>P_4269
GCCATCTACGTTCTGGTTGTCTGCCTCATCATCCTGTTCGC
>P_4270
AGCCGCAACTTGAACTGATGCGATTGCGGTATCCTAGGGCT
>P_4271
GAAGCAATTGAGCGAATTTCCCGGATCAAGGGCCGACGTCA
>P_4272
CCAGAATCACCATCAAATCGCCCCAATAAACGCCACAACGC
>P_4273
GATGCTCTTGATTATCAAAGCGTTGTGGCGTTTATTGGGGC
>P_4274
TTTTCCGGAGCCGCCGAGCACAGCAATAAGGCGAATGACGA
>P_4275
CGTGGCTTTGTCGAAAATCGCGAGAAACAGCAGGCGCTGAT
>P_4276
ATCCCAAGTCACGGGAGAACCGCGAATTCCATACCAAGGTC
>P_4277
GTACGGTGCGAGCGCTGTCACAAGAAGGAGAATGCCGAGCA
>P_4278
TCAACCAACTACAACACAAGCCGTAATCAGTTATTCACAAA
>P_4279
AATCCCCGCGATAGTAATACCGGCAACCACAAAAAGCAACA
>P_4280
CGCGTCGTTTCTGGAATTTGCCCTCGCAGAAGGGATCGTTG
>P_4281
CCTCCTAATCCCTTGACTTGCCGTTCTGCCATCGTTTAGAG
>P_4282
TACGACGGGGTCCGCAAGCACCGCACCGTCATCGGGGACGA
>P_4283
ATCCAGGACAACATGGCCGACAAGCGGCGGAGCGAGGGAAA
>P_4284
AGCTCTTCAACCTCGAAAAGCTCCTCCGGGACACCCCCCTC
>P_4285
CCCCCCTCGACAAACAGGCGCGCCACATCGACTGGTCCCCC
>P_4286
CCGAGGAACCTGGCGAAAAGCGTCACCGTCGAATAGTCGCC
>P_4287
GGAAGCGTACAGCTGGCGCGCCGTCGCCACCCGCGTCCTGC
>P_4288
CCAGGATTCAGGCGTGGCCGCGGCCACCATCTGGAGCGAAT
>P_4289
GACTCCGGCGTGGCCGAGAGCGTGGAGGGGGTGCGGCTTGC
>P_4290
AAGAATGTTCATCGGGACCTCATGCGAGCGGGGGAGTTTCG
>P_4291
CTCCCTGGCCACCAGCGCCTCCAACGAGAACCTGGCGCGGA
>P_4292
AGTTCCCCCGCCGCATCCTCCGGGAGCTTCACCCCAACCAG
>P_4293
TGCAACCTCTCCTGCTACGGCTGCTACGCCGGTGACTACTC
>P_4294
CCGTCACCGCCATGACCCCCCAGGCCCCCCGCACCTACGAG
>P_4295
CCAGACCACCCGCGGTTGCCCCTTCGACTGCGAGTTCTGCT
>P_4296
AAATACCGCCGTCCGGCCCGCTACCACGAAGAACTCCGCAT
>P_4297
ATCCGGGAGGCGTCCCGCGTCTGCCGCGAGCTCGGGGTCGA
>P_4298
TTCCCCGGCACGCCGCTCCACGACCGGGCCGTGGTGGAAGG
>P_4299
TCTTGCGCACCCCCCACTTGCAGCAGTGGAAGAGGGGGGAG
>P_4300
GACCCCGCCGGCCATTTCGACCGCCAGACCGCCGCTCACCT
>P_4301
GACATCGGGGTCTGCGTCGGCGCCGGCGCGGCGGGGATGAT
>P_4302
ACTTCACTGCCGAAATCACCCAGGAGAAGCAGATTGCCCTC
>P_4303
CCCGCCTTTCGCAAGGTTTCCTACCGCGTCGTCGATCCGGC
>P_4304
TCCGAACGCCTGGGTGGCCGCGGGATTGAGGAGGCGCTGCG
>P_4305
AACGGAAGCGGCCGCAATCACGGCCACAAAAGAGGAGGGGG
>P_4306
CCCTCTCCCTCGGCTTTTCGCCGTGCCCCAACGACACCTAC
>P_4307
GATATCCCTCAGCAAAAAGGCGCTCCAGCGTTCCATCGAAG
>P_4308
GTTTCCAGCTTCATCAAGCGCGGCCTCGAGGAGGAAAAGTA
>P_4309
AGGGGGGTCTTGGAGGAACGCGACACCCCGACGAGGACGAA
>P_4310
GTATCACAAGCGGGTCGAAGCGGTGGACTTCACGGTCAAGC
>P_4311
GAAGTGTCAATTTTCAGGCGCAGCACCTTTGCCATGTGACG
>P_4312
CTCACCGGGGAACTCCCCCCCTCCCCCCCCGCGACACCAAA
>P_4313
AAAGACCGGCAGGTTCCGCTCCGGAACCGTCATCCCCTTCT
>P_4314
TCCACCCCGAAGCGCTTGCGCAGCGCCGCCGCCAGCCCGAA
>P_4315
TGAAGAGCGTGTGGGGGATGCCGAGGGTATCGAGGACCTTG
>P_4316
ATGTTCTCCAGGTGGATCGGCGAAAGCGGCGTCTCCCGGGG
>P_4317
GATCGAGGCGGCGATGAAAACGGCAACGGTCCCCTTGCCGA
>P_4318
GGAGGGAAGGTCAATTACTTCAAGAAGCGCTACCCCTACGA
>P_4319
CCGGACAGGAGCATCACCCCCAGCAGGAGCCCCCAATAGCA
>P_4320
GATCAACGCTGGGGGGAATACGGTTTTTGAACTCACGCCGC
>P_4321
TGCTAGGTATCAGAGAGTTGCGGCTGAATGGGGAATGGGGG
>P_4322
GCCATGAGCGCCGCCGAAACCGGACACCTCGTTTTCGGGAC
>P_4323
CACAAGCTTGCCACGGATCGCCGCCTTGCACAGAGCGGAAA
>P_4324
TTGACGCCGCAGCAAAGATCCTCCTCCGGTATACCAAGGCC
>P_4325
CGGGTCCGTCAGGTCGTCGGCCGGAACGTAGATGGCCTGAA
>P_4326
CGTAATGGCTGCCTGCCGCGCCCTGTTGTACTGCAGGGTCA
>P_4327
CTCAGGACATCACCCTGACGCAGTTGTTGCCGATCGTTCCT
>P_4328
CATGCGAACGTGCTCTCAAGCCCCAACTACCAAGTGGCAGC
>P_4329
AAGGAATTTACCGCGTAAAACAAGGACGGTGCTTCGCCCAT
>P_4330
GACGTAGCCATTGTTGGCCGCGAAAATGACGAGAACCTGTT
>P_4331
CGTTGCCTACCGGCAGCTTTCGCTTCTCCTTCGTCGTCCGC
>P_4332
GGCGTAGCGACGTGCAATTGCGTTCGAGATCAATGTAAATT
>P_4333
GGCGACCGTACTGCAACCATCGAGAAAGCGCTCCGCGATGC
>P_4334
CGGTATCGACATGATGGGCGCCCTCGCCCCCCTCGGAGGCA
>P_4335
AGAGGCGGAGGCCTACCACGCGTTGATGGAAACATTCGGCC
>P_4336
ATGATCTGTGACAGTCCCTCCATGGCATAATACTCGCACTG
>P_4337
CCCCAGGGGAATGCCGGCAGCGGTGTCGGCATCGACAAGGG
>P_4338
CACTCCACCAGCTCGAAAAACCGGCCGAGGGAATGGGCACA
>P_4339
AGAAATCTTACGGCAAAATGCACCCTTTGCAAATCCGGGCG
>P_4340
GCGTCAGGGCCGTTTCAATCCGCGCCTGGAACCCCGCCTGG
>P_4341
CGGGGGGTCCAGACCCACGGCAGGAAGGGGGAGTCCGCCAC
>P_4342
GACGACACCGGCACCACCGGCGCCCCCGCCAGAAAACTCCC
>P_4343
CGCTGGACGGGCTTCGCCGACGGATCGGGGTCGTCCTCCAG
>P_4344
GGGAGCATCCGGTTTGACGGCACGGACATCCGGGAACTCTC
>P_4345
GACAAGGAGTATGTCCTGCGCGATTTCACCCTCACGGTGCG
>P_4346
ACCGTGAGGGTGAAATCGCGCAGGACATACTCCTTGTCCCG
>P_4347
GGCCCCATCCGGGATCTCTCCGCCAAGTATTCGATCATGCA
>P_4348
CCGCTGCCGCCCTCATGGCCCAGGCGAGCGAGTGGAATGCC
>P_4349
CCCCAACATGTTCAAGATCGCCGGCGAGCTGACCTCCACGG
>P_4350
GCCCATGGCGCTCTTGATGTCGGAAATCTCGCCCATGACCG
>P_4351
GTCGAGCACCGAAAGGGAATCGCGCATGCTCCCATCCCCCT
>P_4352
AGGACGTTTTTGGGAGCGCGCCGGTCGCGGAATCCGGCGAT
>P_4353
ATCGCCGGATTTTTGAGAAGCGCCCGCGCGATGGCCGCCCG
>P_4354
CCGATGGAGCCGCGCAAAAGCGAGAGAGAGATCCGATTGAT
>P_4355
CCCGGAGCACCCCAGTGCCGCCGTACCCGAAAGAGAGGCCG
>P_4356
TGGCCCACCGTGGTCTTCGGCTGGATTCTCAATCTCGTCCA
>P_4357
GCCAAGGGTCATCGCCCCCGCTATGACCCGCTGGCCACCGA
>P_4358
CTTTAACATCTGTTTTATCCCGGCTTCGCATTATGCTCATT
>P_4359
ACTTCGACAACCACGGATCGCAAAAAACCAACGCATAATCA
>P_4360
GTCAACGTTATAATAAAACGCCGTGTGTGATTATGCGTTGG
>P_4361
GGTCTGCTCCGCCAAGTGCCCCCAGAAGAAGATCCCCAACG
>P_4362
TTAGGGTTATCCCCTAAGACCAAGATTTTGTTTTTTCTCTG
>P_4363
CGGCGGCTACCGCTGCGACGCCATCACGGAGAAGGGGGAGG
>P_4364
TTATTTATGTGCGACCACAGCAAGAACATCTACCTCCCCCA
>P_4365
GATCCTGGAAGAGGCGGCGCCCGTAGCGGAGAACACCATCG
>P_4366
ATTATCAGACTACAATCCCGCCCAAACAAATCACGTCGTGA
>P_4367
TCATCGCCAAAGGCAGAGCCCATGCACAGCGTCTCCTCCCC
>P_4368
TGCAGTAGCCGCGGAATACGCCGTCGATGACGATGGGGGCA
>P_4369
GAGTCCTTCTCCTACTCCATCTCCCATGACCTGCGGGCCCC
>P_4370
AAGCCTCCGGCAGGGGAAAACGGTGATCTACTTCGTGCGGG
>P_4371
ACGAACTTTACTCCCTCGCGCGGCGTCGCGGTATTGCCCTG
>P_4372
GACATTGCGATCTACAACCGCGAAAAGGTGGAGCGGGGGAT
>P_4373
TCGTAGAAGAGCTTCTCTTCCTTCTTCTTGCAGGCGGTGAT
>P_4374
TTCTGGTGGAGTTCGAGCTGCGGGAGTGGGAGGACGGCTTC
>P_4375
CTCAGAAAGACCCTCTACCGCGTAACCCAGGCCACCCTCCA
>P_4376
CTGAGGCAGAGGGTAAGCCGCACGCTCTCCTCGTCTGCCGC
>P_4377
GCTTACGCCTGTGTCGGCTGCGGCTTCTGCGTGAAGGCGTG
>P_4378
CGTTCCCTTCCCGATGCCAGCCGTACATGTATCCCCGCTCC
>P_4379
GCGTCCTGAAGGTGGGGGCGCGTTCCCCCGATTTTTCCCTC
>P_4380
GCGACCCATCCGTCCGAGCGCAGAAACGCCGCAATCCTCCC
>P_4381
CTGTGGGAAGCGCTTCAGCGCGCGACTGAGGTGTGAAGGGT
>P_4382
CTCCCCAGCAGGGCAAGCCCCCCCCCGACCAATGCGAGGCG
>P_4383
CCGGTCATCATCGCCACCTACCGCCTCCTCTTCACCTTTCT
>P_4384
AAACGGTGACGCCGGTGGCGCGGATCTTCTTCACCATCTCC
>P_4385
GAGTTCGGTGAAGTTCACCCCGCCGAGGAGCCCGTTGGGGC
>P_4386
CCTTGAGGGCCCGGCCGAAGCGGGACTCCTTCATGAAGCAG
>P_4387
ACGCCGATGATCAGGAGTTGCAGGGTGGAGATCTCCGCCCC
>P_4388
GGGATACCCCTTGGCATCGGCGCCAAAGACCATGAGGGCGA
>P_4389
CCATCCCCGGCACCATGTCGCCGTAAGGGGAGTAGAGGCGG
>P_4390
TCTACCACATCCTGAAAAATCCGGTTCTGCTTGGCCTTGCG
>P_4391
AGGCGAACCGTTCTGGGACGCGTTCGTCCGCACCGACGAGG
>P_4392
GATGGAGCAGCGGGGGGCGGCGTAAACCGCTCCGGCACAAA
>P_4393
CAATGACGATCGTAATTTTGCAGCGACGCCGGGATTCCTCA
>P_4394
GGCAAAACGAGGAATAACGGCGGAGCCATCGGCGCCGACCA
>P_4395
ATGGACGAAACGGCCGAGGGCGTAGTAGATGTAGAACAACT
>P_4396
GGACTCACTGTGAAAAAATTCAGCGCCATCGCAGCCCTGAT
>P_4397
GAAGACATCGACCCGGGCCACGGCATCCTTCACGATGGTGA
>P_4398
CCGCAGCCACTCCTCCGCGGCAGCAAATCCATCCCCCTCCG
>P_4399
CAGCTGGAAGTCGGAAGCGGCGCCCTCGGTTTCGGGACGGT
>P_4400
CGTCCCGGCGAGGCCGGCGGCAGTAGGCTCCACGAGAATGT
>P_4401
CTTCTCCTTGGTCACACCCCCCCCCCTGCGGTCTTCCCACC
>P_4402
GTGGAACCCCCAAGCCTGCCCCCGCTCCTTGTGGAACGCCA
>P_4403
GCCATCCCAGGAACGAGACGCAGTAGGCCCCGATAGCCAGC
>P_4404
CACCGTTCCGTAGACGTCGGCGCGATGGCAGTTGAAGCAGA
>P_4405
ATTGCGTGCCCCACCCCAGACCGAGGAGTAGCTCACCTGGG
>P_4406
TCCGGCAGTTTCCCCGGCGGCGCGGTGGTCTTCAACTCCAT
>P_4407
GGCGCTGTCAACGGTGCACCCTACAACACCGTCTGGACGCG
>P_4408
CACTACAGCGGCAACACCATCGGTGCCCTCGTCGGCAACAA
>P_4409
CATCCTCTGACAAACAGCAACCACACGAGCGGCACCATAGT
>P_4410
CGGCTGCTCCAACTGCCATCCTCTGACAAACAGCAACCACA
>P_4411
AGTTACACGTCTGCTGTATACGGAAATGCTGAAATTTTTTA
>P_4412
TCCGAAGACGTAACGGAGCGCAAGGAGACGGAGGAGCGCAT
>P_4413
GATACAACCGCCGGGAGACGCGGCGGGACCCAGCGGCCCAC
>P_4414
AGCTCGGCAACGTCTTCAACCAGCCTCGGGGTAATCCCTCG
>P_4415
GTCGTATTTTTTGTGTAACACCCAAATTGTAAAATAGAATA
>P_4416
ATCGGCCACGTCGATAATTGCTATGACGGCTTCTGCGGCAT
>P_4417
GGCAAAGGGGGCGATACGATCAGCAGCGGCCTCGAGGGGGC
>P_4418
GCAGCCATCGAAGCGTGGTTCAGCAACTATCAGGCCAGATC
>P_4419
TTGCTGGTACCAGGTTTCGGCGCCAGTGATTCGATCCGCAT
>P_4420
GAAATTTCTGTTGAACGCCGCTGCCAGTTGGTGGGCTTGCC
>P_4421
AAAAACCTTGGCCGAGCTTTCCAGCGAGTTTGGCGTTCACG
>P_4422
GGTTAACAGTAACCACATCTCGCGTTTTTTCTCGTTTCATC
>P_4423
ACCTTATCAAAATCCAACAACGGCTTGACATGCCTAGCTTT
>P_4424
GGATCGTTGAGCGCGGCGCGCCGGCCATGGCCAACAACTGC
>P_4425
CCGGCAGATTTCCAAAGGCGCGGTTGGTTGGATTGAATCCG
>P_4426
CCGGTGTTACCTCTCTTTCGCGGCATCACCCACCCCCTCCC
>P_4427
ACTGATAGCCAAATGGGGCGCAGCAGAAGCGAAGGGCGGAA
>P_4428
CAATCTGACACCGGAAAACGCCCTTTTTGCCGTCTGTCCCG
>P_4429
TATTCAATCGCACCATCAATCGTGAAGTACTTGCGGGATCG
>P_4430
TTCAATTCCCAAAATTGGCGCGGCGTTGCGAGAGGGGGGCT
>P_4431
GAGATGGTGACGAACATCTGCGGCACCCCCAGGGAGCTGTT
>P_4432
CCAGTTGTTCTCCTTCGTGGCGCTATCGCCGAACCAGGACT
>P_4433
GGTGATCGACCCCCTGGCCACGGAAACCTCCTGTTTCTGGG
>P_4434
GGGTGACGCCAAGGGGGACGCGGAAATCATGGCCGGCATCT
>P_4435
TGAACCCCTTCATCATGCAGCCCGAGGGGGTTGGGCGGCTG
>P_4436
GACCCGCATACCGGGCACACCCCCACCTCCTCCAGCCGGCC
>P_4437
TCTCCCGCCAGAAAAAATCCCAGTCGAAGATAAGGGTGGTG
>P_4438
GCGTCGGGCCTTTCTCCCGGCGGAAACAGAGCCGGTCCTGT
>P_4439
GCCGGGAGAAAGGCCCGACGCAGCACCCCCTTGACCCGTTC
>P_4440
AGGGATTCAACCAGAGGTTACGGAGAAAAACATGCCGGATA
>P_4441
TGCGCATGTCCAGTGGCGCGCCGTAGCCGCCATAGACCTTC
>P_4442
AGCTACAACCTGGAGCTGCGCTGGGACGGCGTCCCCTCCCT
>P_4443
GTGCGTTCATGGTGGTGCCCCCCGGTCCTGTTTTTTCAGGA
>P_4444
AAACTGGTCATGGCAGCCCTCTGGACCGAAGTCTGCCTGGC
>P_4445
TTGACTGCCTCCACAAATTTCGGCTCTTCCCACGAGTTCAT
>P_4446
ATCAACCTCCCCATCGTCAGCTACTTCGAGGTGGGGACCAT
>P_4447
CATGGCGGTCACGAAGACCTCGAAAAACCCCTCGACCCAGA
>P_4448
GCACGAAGAGGTGGGGGACGCGATTCACACCATCCGCCGCC
>P_4449
AAGGGGGGGGACGTGCCCGGCGTTGACGTACTCCAGCTCCA
>P_4450
CACGTCCCCCCCCTTATCCGCCGCGCCGGCGCCATCATCGA
>P_4451
GATCCTCCCGAGGATGACTGCACCCTCCTTGTCGTGGATAT
>P_4452
TCGATCGGTAAATTTGAACGCCGCATATATTACAAGTTTAA
>P_4453
TGCGGCGTGTCCCTTGCCCGCAAGTATGGGGCGGAACTCTT
>P_4454
GGGAGGCCCCCATCTCGCAGCGGGCATCCCCCACGGAGGTG
>P_4455
AGCAGGGTTGAACCCTGAAGCCCTCTTTCAGTTTTCTCTGT
>P_4456
ACAGCTCCAGAGGGCATCGGCGGTGACGGTCTCCAGCAGTG
>P_4457
CACGCCGCCTCCCCCACCTGCTGCACCACCTTCATGGGGGA
>P_4458
GGATGGCCGCCACGGAGCTGCAGCAGAACCCGGCCCTGGCG
>P_4459
AAGGAGGGGATGGCGGCCTTCGTGGAGAAGCGGAAAGCGGT
>P_4460
GCGGCACCCAGAACCTGGCGCGGCTCATCGGGAAGAACCGG
>P_4461
ATCAACAAATTATTAAAATCCATAAAAGCCTCCATTTTTGC
>P_4462
GAAGCGCTACGGCCTGGCCACCCTCTGCATTGGTGGCGGGG
>P_4463
ATCAACAAGGTCTGCGGCAGCGGCCTCAAGGCGATCATGCT
>P_4464
CCACAGAAAGAGCCAAAGGGCGTTCTCAGCGCATCCACCAC
>P_4465
GTTTGTAGACAATATAAAAACAGTTTACGTTCATGTCAAGT
>P_4466
CTCCGCCCCAGGAGGTCACGCATGAAGATTCTGGTCTGCAT
>P_4467
TCCTTGGAGGGGAGGAGCGGCACGAAGGTGTAGAGACCGTA
>P_4468
GCCGCTGGCGCCATAAAAATCAGCCTCGATGATGGCGTTGG
>P_4469
ATGATTGCACTTTCATGGCACGTTCTCCCTTTCCCGCGTCT
>P_4470
GAGCACGGCTTCTTCACCTGCAGCCTCTCGGTGGCCTACAC
>P_4471
AGGATGACCCATGAATAACGCAGCAGTGGCCCTCTCCCGGC
>P_4472
TCGATCCGGACGTTGGCCCCCTCAACGGGGGTGCGGAGGTG
>P_4473
GGCTTGGTGAGGTACTTTTCCAGCAGCACCCGGTCGTCGCC
>P_4474
CAAGGCAATCATGGAGAAGGCCGCCGTCCCCCTGGTCCCCG
>P_4475
GGAGGAGAACCTGGCCGACGCCCTGGGGCTGGCCGAGCTGA
>P_4476
ACGAGAGCGTCATCGTCCGGCGCCAGGGGACCATCTTCCTC
>P_4477
CCGGCGGGGCCAACCTGCCGCAGCAGGACGAGGTCTTCCCC
>P_4478
ATGAGCGTACTGAAGAGTTCCATCAACACCGCAACCGACGA
>P_4479
ACAACCGGATTTATAAAATACTGTGTTGATAAAACCGGTCT
>P_4480
GTGCGGTTCAGGTTGCTCCGCGGCCGGCATGGCGTGTTAAC
>P_4481
TCGCCCTGACCATTCCCTCCCTCCGGGAGCGGATGGAGGAT
>P_4482
CAGTCCCTTGCCGGCCACTACCGGATGATCTGAACGGACGG
>P_4483
TCCAGTGTTTAATGAAATTGCTGCCCCATCCAGTTTACCCC
>P_4484
GGCCAGATTGCCGTCACCCGCAGGGCCGTCGCGGAGGCGTA
>P_4485
GTGCAGCGAATTGCAGTTGTCGTAAATGGCCATGAGCGCCT
>P_4486
CAGCTGGTGACCAGGGTGCGCGACAAGGAGATCCGGAGCGA
>P_4487
GCCGAAGACCACGTACCCCACCATCAGCACGCCGACGCCGA
>P_4488
CAGATATTTCGGATTTTGCGCGATTTCACTCCATCGGTAGC
>P_4489
CACCCGTCAAACGCGGTTTCCAGCGCCGCTATTTTCCGACG
>P_4490
CCAACCGCCAAATATCACTACCAAATCAACCGCCATACCAC
>P_4491
AATCAACCGCCATACCACAACTTACATCTATAAAATCAAAG
>P_4492
CTAACCCCTTTATTTTATGGCGCGCTCGGAGAGATTCGAAC
>P_4493
ACCGTTTTTCCCCGACGGAGCCCCCATGCGACTGCCCCGAC
>P_4494
TAGAGGTCGCCGTTGCCCCCCCCCTTGATCCCCTGCCCCCC
>P_4495
GAAGATCGAGGATGCCGTGGCTGCCCTCAAGAAGGTGATGG
>P_4496
ACCATCTTGTCGATCTCCTCCTTGGAGAGGCCGGAGGAGGC
>P_4497
AGGACGGCGCCGATGTCGCGCCCCGCCATGCTGTACCGCTT
>P_4498
ACAACCACCCCTCTCTTTGTCAAGGGGTTTCACGGTGCCGA
>P_4499
GCGCACGGTTACGAACATTACGAGATCTCCAACTACGCCCG
>P_4500
GGGAGATCTTCGCCAAATTCCTGGAGCAGTACCCCAAGCAC
>P_4501
GTAGGTGACCACCGGCACGCCGGGATGCCGCGCCTTCATCT
>P_4502
GAAGGTCTTGTCGGAGTGGGCTGCCACGAACTGGCCGAGGT
>P_4503
TTTATCGGGATGCAGGCCCTCGTCATGGACAAGGCGGTGGT
>P_4504
CCCGCCGGGAGCTCATGGAGCAGCTTCAGAACGGCCTCTAC
>P_4505
CGGCCTCTACCCGGCGGGAGCGGAATGGCTCCTCCCCCTCT
>P_4506
AGGAGGAAATCTTCGGCCGGCGCCAGAAGCGGCGTGGCGTC
>P_4507
TCACCTCCTCCGATTTCAAGCATGAGCTCGACAATCTTCCG
>P_4508
CTGCTTCGTAGGGAGAAGCGCCGCCTTGATCTGCTCCTTCA
>P_4509
CCATGGAGAAATCCTCCCCCCGTTGGCGCCCCCCTCCGAAG
>P_4510
TGGCAACGGCCTATCTGCTGCGGAAGCGGGCAGCGGAAGCG
>P_4511
CTGAACACCAAGCTGATCGGCACGAAGGAAGAGCCGGTCTA
>P_4512
CGTGGAGTTGGATCGGATCGCAGTAGTCGTATTCGATGGCG
>P_4513
ATTCGGAAGACCTTGTCGAGCGGGAAGGGGTGCGCCTGACC
>P_4514
AGAGACCCCCTCGCGAAGCACCCGCCCTTCGTCGAAGCCGG
