# Supplementary material for: EnDeep4mC predicts DNA N4-methylcytosine sites using a dual-adaptive feature encoding framework in deep ensembles
Source: Genome Res. 2026 Mar;36(3):589–99. doi: 10.1101/gr.280977.125 (PMC12951953; doi:10.1101/gr.280977.125)
Supplement: Supplement 1 [file Supplemental_Code.zip › Supplemental_Code/EnDeep4mC-main/data/4mC/4mC_G.subterraneus/test_neg.txt]

>N_1
GCAGCTAACCGGCTATTCCTCGTTATTACCAAGCATTTAGA
>N_2
TCAACGCAAACCAATACCTGCACTGTTTTTGCTAGGGTGGA
>N_3
GCATCCAATTTGAACAGCTCCTACGCCGGCGGCGTAGACAG
>N_4
TTGGCGACGATCATCATCCCCAAGTGTCTATACCTCTTGTC
>N_5
TATATGCACTCACAATCCTGCTTACATTATTCATGGAAAGA
>N_6
CGATGTAAGACTTCATTGCTCATACCCAAACGGCCCGGGTT
>N_7
AATTGCGAGCTACCTTTAGACCGTGCTCGTGGGCGGGTAGG
>N_8
TCAGATTGGTGGCAACGCAGCCAGACTTACTCCACGCCGTG
>N_9
TTAGCTGACAACAAGCCGGCCTATTCTTCGTAATGCCGAAC
>N_10
GGGCTGCACGAAGGGTCCTGCAGAGCTAAAACCGTTAGTTT
>N_11
TTGTCCGCCGTGTACACGTGCAGATTAGGACCTGACGGGAC
>N_12
CCCTATGGCGTGCAACCGTCCGGTATGGGTGTTGTGTTAGA
>N_13
TATTCCTTGGGGAAGACGTGCAAAAAGGATGGCGTAATCTG
>N_14
AGAGTTATTGGCTAAGTCGACTCTGAGCGGCCTGCCTACTG
>N_15
TCGACTTCTGCTTCCCGACCCGGGGATACATCCCTAACTAG
>N_16
GTTAGATGCATTTGGCTCACCATGGTGGACCGTGCCGGTTC
>N_17
CTTTCTCGATCCCTCAGCTGCGCATTCTAACCGTAGTCTGA
>N_18
ATGCAACTACTAAGATGGCACGAGCGAATCTAGTGCGGCAG
>N_19
CCACCGGTATTGCCGATTGACTTTAGGGACTTCTCACAGCC
>N_20
AGGCTTGCTGTCTGGTATCTCCCCGATGTAGGGGTAAATGA
>N_21
TGTCAGACATCTCTCCATTGCTCTTCGGTGACCGGTGTACG
>N_22
CCGCGTGCATCTGTGATCCCCTCCGCCCTGCCGGATTAGGA
>N_23
TTCAGGTTACGTAGCTGGCACCTTGGCTTGCCTACCCAAAC
>N_24
GACTACCCCCCCTGGATTGACGCCCACACATGGGAAACAGC
>N_25
CCTTGAGTTGATGTGACGGTCCCCCGCGGTCATACTTGAGT
>N_26
AACAGAATGAGGGTCGCAGTCACTGGCTGTGACATCACAAC
>N_27
CCTGCAGACCTAATAAAAATCTCGTTTTACAGGTCAAACCC
>N_28
TAACCCGATAGGCACACAATCCTGAGCATGGGAGTGCGCAT
>N_29
CTAGTAAGCCCTTCCTGGTTCCCCAGTAGGCACGAGAGCAC
>N_30
TTTTAAGCAAGAGTTAGTTTCAAAGTCGGCTGGAATACCTG
>N_31
CCTGGCGTCAATAGAGAGATCCTGAGGGAAACGCAAATAAG
>N_32
AAAAAAAGGGATTAATTGCGCTGGAATAAGGGCCCCATCTG
>N_33
TCAAACTGCTTTTACACGGCCACCAAACGAGATCTTCTAAG
>N_34
GTCTTCTGTGAAGCATGGTCCCCTGACACTCTAACATCCCG
>N_35
TCACCATTGAAGAACGCGTACCGTTTAAAGACTTAGATGTA
>N_36
ACGACCTAGCGCGTTTGAATCTAGCTTCACAGCTTGACAGT
>N_37
TCGCCCTACACGATCTAGGTCTAGACGCGTGTAATTGTTGG
>N_38
AGCGCCGGGGTCCTATAATGCATCCCCGTTGAGGTAACCGA
>N_39
GTCGTGGCCCGTCCCGATAGCCAGTATGCGTAAATAGCGCA
>N_40
AAGCCGAAGTCCGGTATTAACCATTAGGTAGGATCAAAGCT
>N_41
AAAGAGCTTACGGCTGTCTGCTATATTAGACGTTTGTCTTC
>N_42
TAATAGTTTTCCTAAACTCACATTGTTATTACGGTGTCAAG
>N_43
AGACGGTACAGCTAAGAATCCCAGGGTGCTACTCTCGCCCT
>N_44
GCTGCGGCTCACGGCTTCCGCCCTCTTATAACCGACATTAT
>N_45
ATTCGATGTTTGTTATTAATCCTGCATTACTATTTGTTTTG
>N_46
CATTCGATTTACCATCTCGACAGACCGAAGGGCTTTGTGGC
>N_47
TTTCAAACGACCTCAGGGTGCGGACTTACGGTACATGTGCT
>N_48
TGCTTAAATCTCGAACAGCTCACTTGCGTCCCAAGCTCCGT
>N_49
TTCCACGGACAACACCTAGGCATCGATTGAGTCAAGGTTGC
>N_50
ACCAAAGGTCACCAAGGCATCATATTTACTGTGGAGCACTT
>N_51
CGAGTGGCAATTCGGTACGCCTAGCCTAGCCGCCCTAAGAA
>N_52
TAACTGAGTCGTATTACTGTCGTTAGCGCTACGCTAGAGCT
>N_53
GCCGGTAGCATATGGTCGAGCACGACATCCCATAGAAGGTA
>N_54
TACGCGAGATCTTTGCTCCGCTATCCGCTTCGAATAAGTTC
>N_55
AGCCGGCAGGCCAATTCAGCCCGCGAGAGTGTAACGTAAGA
>N_56
ACAGTATAACCGAGGTATATCGTGTTTGTGCCTGTGGTGGA
>N_57
AAAGAAAGATGGTAAGTCTCCCGTACTCTCACGGATAGTCA
>N_58
CCCAGACTCTGACTTAATGGCTTTGTTCCTGATGAGTGGTA
>N_59
ACCACAGTTCCGCATATCCTCTACGATATACCCCTAGAGTC
>N_60
GCTGGAAACCGGCTTTACAACGAGCCGGGTACGCGGCATAC
>N_61
TTAGGGATGGTCTTGTGAGGCTGCTAAAATCCTAATAGAGC
>N_62
CCGAAATCGTTCCGTGGGCACGAGTCGCAGGCAGTTGGATA
>N_63
CGATACTGAATCACACTTGACAAAGTGTATTGCTGTGGTAT
>N_64
ATTGACCCCCGAAGTTCCTACAGTCTACAGTGAGTGAAGAT
>N_65
GTATGACTTTTTCATTATGGCAATAACGCGCATTACATTCT
>N_66
GCACAGCGGTGTACGGAAAGCTCTTTCCAGCGATGGCGAAC
>N_67
CTTATCTATATGTCTCTACTCGTATGTGTCGTTCATACTCC
>N_68
TACAAGTGAGGTACAGCACCCCGCGGCCGAGCCTTCCCCCG
>N_69
ACAACAACGCCATTATTGCGCGAGGTAAGAGAATGGTCCGT
>N_70
CTCTGAAACCAATCCGTGCCCAGCTTGCGGGCAGAACTCCG
>N_71
CCATCGCGTCGTAGCATGACCGTCGTCTTCCAACGCTTTAG
>N_72
TAGATTCAATCTCAGTCGCTCAATTAAGTGATGGTGAAGGT
>N_73
AATAGTTTCAAACCACTGACCCAGATGGAAGACCGAAAGCA
>N_74
CCGCGATTCTCCTACTAAGCCGCAACGTTAATCCGTCATCT
>N_75
ACCGCGATTTACCTCGGACACTCCCGTGGGCCGTCGTGATA
>N_76
GTTCTCTAAGCCACACACGGCGACGGACATTGTTCTAGGCT
>N_77
TAAACTCAATACTAAATGCACATACCGCTCTTAAATCCACA
>N_78
AATAAATATTTCGTGTTACACGGCTGCGACTGAGTCGGTCA
>N_79
ATGAAGTAAAGGATTCACTACAAGTACAAACGTTTGCGTCC
>N_80
AAACAGGAAGTCCCTCCATACTCATACATTTAATCCGCTAT
>N_81
CCCCACTTAATCGGGGGGAGCGCCTACAGTTCCACAAACGC
>N_82
GGAGAAAACCACTCTCTATTCTTCGTCTATCGAGATGGGGT
>N_83
CTAGTTGCTATAGAATAAGCCGAATGTTCATTGCCTTCACG
>N_84
CCAACACTACACCTCCTGCTCGAAAGTGTCCTCCGATCCTG
>N_85
CTTCACATCCGTCCATATGGCGCATTCCGGTGCTGAGTCTG
>N_86
TAGTATAAATGCCCAACATCCTAGCATCGAAAGAGCCCGGT
>N_87
ATCTAGTGCTAAAGCGAAGCCATAGTGCTTTTGGAAAAGTC
>N_88
GAGAAGTAACTTCCAGAATTCATTTTTGGGATTACCTCGCG
>N_89
GGCTTTTTACGCGTGGATGACATTCAGTCGCCAAACAGCTA
>N_90
GCGTGGAAATAGCTGCGAAACGGCAACTGTGCCTATTAGGC
>N_91
GGACATTCTAAACCGCTCCCCGTTGGTTGAGGCATGTCAAT
>N_92
CGACATCGTCGGGATAAGGCCAGTGTTCCGCCATCTTTAGG
>N_93
CCGTATCTCTCAATGCTGGTCTCCGACTGTTCCGGTATCTT
>N_94
AGCGGTGGCTGTCTAGAAGACTGCGCAACACACGATTACTG
>N_95
CGCGGAGTTATAAGTAGACCCTGCTAGGACGCAACCACACT
>N_96
CCGGGTGGTGGTTTGCGAGGCGTAGTGGCCGCCTAAACCAC
>N_97
TCGAGTGGGGTGCAGGCTCCCCCGGAGTGGAAACTCATCCC
>N_98
CCAACCGGCTCGAAATCTCGCGTGGGGACTAGCTTCGCGCG
>N_99
TACCCTAAATCTCCACATAGCGAGACAAGATATGCTTCAGC
>N_100
ATCTGCCGCATGTAGTCTCGCTGCTAGACGTTGTAGATACC
>N_101
GACTACGCATAGAAAGTCTGCCATAGTTACCATTATCCCAC
>N_102
ATTACTCTACCGGGGTAATCCCAACGGCTATGCGTTGGTAA
>N_103
AAGGACGGGTTCGACTTACACCATGTATGTCGCCACCCGAT
>N_104
GATGCGGACCACGGACTAACCAGAACAACGATAGTCAATGG
>N_105
CAGCAAGCAAAACTGGTGTCCGTTTTTCTCACTCAAGTGGA
>N_106
TGCGGACCGAGCGCACATACCTTTGAGTGTGATTGTATCTA
>N_107
TCTTAAATTTCGGGTTCCAACATCATCATTCACTTCTGTTG
>N_108
TAGGCGTGAGGCCAGTTCATCTGGCGATACAATACCGGCGG
>N_109
TCGGGTGGTGGCTGACGTCCCGAATAGTTGTCCCGCTATTG
>N_110
AGTGCCGCAACTAAAGGTAACGCGGTGGTTAAAAGAACCGC
>N_111
CACGCGCGTTACGAGCACCTCCCGACGCTAGCACCGCGCCA
>N_112
GACACCCGTCGGGCTAGCAGCACTCACAACATCTTGGTACT
>N_113
TTGTTGACCGTATCTGACCTCCACAATGTGTTTTTGCGGTG
>N_114
CCCATGACCGTGGTACATTTCTTACTCAGGCTTCAACCAAT
>N_115
GAGCTCCTAGGAAGGCTTCCCTCGAACACACTACTAAGCGT
>N_116
GTAATCCGTCCATCCCCGAACAGGTTATTCCAGGGGGGTCC
>N_117
AAGGATCATGTTGAGTTAGCCCGAGTCGTTTGACAGCGCTC
>N_118
TGTTCTGGTGTTACGCCTTTCTCGCCAATGAACCTAGTCAC
>N_119
GCCTCCATTAAATCTGACTGCCAGACAATATATTTTCGCCG
>N_120
CGCTCCCTAGGCTTGAACCTCAGTGGGGCATTAAAAGATAA
>N_121
GCCCCGACGGGCCCTAGTTACCCGGCGTATCAGTGCGTTAG
>N_122
CAGTCGCGTGTCCATTCGCGCCACCCACCTTGTATTATATG
>N_123
GAAATGCTACAGGTGGACATCCGATTCCGTGATTCCTCGTT
>N_124
ACCGGCCGAGCTCTAATAAGCTCCGGTGACTCTATAACGCA
>N_125
GACTGGCACTCCACTACTCGCCGGTATCTCGGAAGGTAACA
>N_126
GGCGCGGCCTTTCTCCTTACCAAGAACAAGTCTTTAAAAGA
>N_127
AATAATACTAAACGGCTGTGCAAGCGCCGAAAGTCATAATT
>N_128
TTGCGTCAAAAACCATACTACTATGTCTGGGGGGCCAGGTA
>N_129
CCCCGTTCCCGCCGTCGGTACCGAAATTAAGTATCTGGATT
>N_130
CTATTACTGAAGCGTTCCGACGGATATTTAGATGTAGTTCG
>N_131
AGTCAAACGTCGCGCCCAGACCCCGTAAGTAAGACATAACT
>N_132
CTGCTGGGTCCCCGTTCTCTCCTGCTAATAGGGGATTTACC
>N_133
CCAATAATAGAATCCGAGAGCTCCTTACGACCCGAAGATGA
>N_134
GACAGCCCGCTGAATGGATTCGGTCTGAGTATGTTTATTGT
>N_135
GATTTGGAACGAACTCGTGTCGGAGAAATGCGACCCGCTTG
>N_136
CTTCAAGGTCGCACTATTCTCGGGGTTTGGGTCTATTGGCC
>N_137
CATAAGCAGAAGCGTCGGAACCTAGTGTGGCTGGCTCTCCA
>N_138
TAGCTTATCAGGTGTTAACGCTAAGCTCCTCAGCGGGCCTC
>N_139
ACGCAACGCGGTTGTTGACGCTGAAATAGTGAGCTCTTGCG
>N_140
GTCTTCCCCAGTTGGCACTACCGTGTTCTTGGTTAAAGTAA
>N_141
CGTTCTGAACTCCAGCGTCACCGGATTTCTATACGTATGGT
>N_142
AGTACGACAGGCCCATAGGGCAATCGCAATGGTCGGTCAAG
>N_143
GTAAAGGTCACTAAGTATTACGCCACAGGCTTAGTAGTAAG
>N_144
AGCACTTCACGGTTATTGGCCACCGTCACTCGGTGTACTAA
>N_145
ACTCCGGTCTCCATTCGAAACGGGGCAGTATATACACCCGA
>N_146
CACATTGCCCCCTCACGTGGCGTAATTAGACCCGGCGGGCC
>N_147
AGGCTCCGTGTAAGCGGGTTCATCCTGTTTTGCATGGCGAT
>N_148
CTGACACGGCCCTCGTCAAGCTCCCCGTATCTGCACCCCTC
>N_149
TAACGGTGAGGAGTACACTGCGTTTCGGGAACGTTCGATGT
>N_150
GTCTTTCTCTCCTCATCACGCATAATAGAAAGATAACTCCT
>N_151
GCGACATACTGTGGAGTTCGCAGGGCTGCGGCCTTCTGCAT
>N_152
AATTTCGTAGATGACTTGCACGCTAACGCTAGTTGTAATTC
>N_153
GAATCAAGACGCTGTTATATCGGCCGTCACAATGGGGCCCA
>N_154
AGTTACACTTGTTCGGCTTACCAACTCCTCCGCAACACCGG
>N_155
TAAACCTCGTTGCGTGAGCCCAGGTCTTTTGATCGTTGATT
>N_156
TCTTCGCCAAGACCCGCCGTCAGTAGTGAAGGTGCCCCGTA
>N_157
CCATATCTCACGCACTGCGACTGCCAGGATGCGGGGGTCGA
>N_158
TTACACGTGAATGCTAATCTCTAGAAGCCAAAAGAGGAGGA
>N_159
GAATCACGTTGGTGTTTACACTTCGCAGCTCATCGGGGCGG
>N_160
GAAAGTGAATGAAAAGACATCCGGAGTTCCTGACCGGTCGA
>N_161
CACACTGTGGGCGCCCGGGTCCCGCTCCTGAGTGTATAGGG
>N_162
CCTGACTGCAACAAAGAATCCAGTTCAGCGGTGGAAGCAAT
>N_163
TCCCTCATGAGACGTTATGGCGTTTCTCCTTTGTATTACTT
>N_164
ATGGGTCCAGTGATCCAGTTCATATGGAAGCTGAGCGCTGC
>N_165
AAGCTCGCCTTAATTTTGGACTCCGTTAACTGCCATTGCCA
>N_166
GAGAAACGAAATTTGCCCCACCCTACCGCGGCCTGGTAGGC
>N_167
ATAGGCACAAGGTCTGACGTCATCGCGAGGTACTCACAAAG
>N_168
GTTGACGCTTCGAGTGTGGTCCGTAGCGGAACCCCTTCCAT
>N_169
TTATGGGCATCTCGGATTGGCGTATGGGGCAACTCATGGGA
>N_170
CTACCTGCCTTTTCCCAAACCGGCTAAATGCTTCCGAGGGT
>N_171
CAAAGCTCGTCTAAAGCTGCCTAACCAAAACCAAGTACACA
>N_172
GTACAACAGGGAATCGGCCACCCCCTGTAATCAGTCGAAAA
>N_173
AGTAGTGGTGGTCATCAAAGCAACATGGTAGGCACCCTTCT
>N_174
CTTAATCTATGAGGCTGGCACAAGGCACTGCAGCCTGTAGG
>N_175
CGCTTGTCAACGAGGAGCCGCAATTACGCAGCTAACGACTT
>N_176
CGACGTAGTTCCCAGCCGAACGTAAGTGGGTCTCCCAATGA
>N_177
TCCATGTTCTTCGGAAACTTCTTGCAAAGAGGGTACACGGC
>N_178
TTTCCTAAAGACGACCCTAACCCAACAACTTCCGGCTCTGA
>N_179
ACTAAAAGATGTGCATCGGACGTTATCGTTCAGTCACGTAA
>N_180
AGCTAGTTTGCTGGTATGCACTTTGTTCTGAACATTACTCG
>N_181
CTATGAGGTTCCACGCCCGCCGAAATATTATATCCTTACGT
>N_182
AACGCACAATCTACGTTTCGCATGGTGACCGCTCGCCTCGC
>N_183
AACCTGTAATTCGCCACGTGCTCCCGTTTAGGGAACCGAGC
>N_184
GGCTAGTGTGCTCTCCTCATCTGGGGGTTCATTTGGCAGTG
>N_185
TCCGAGAACCCGGTACGATACTCCGGCCAGTTCTTGACATA
>N_186
GATAACGCTCAATGGCTATTCCGCATTTAATCTTTATCGAA
>N_187
CATACTGTTTGATTCTTGAACGGTGAGGGACCGCGGTAGTT
>N_188
TAAAATTGTTGATACCAGCCCGAGAAACTCACTATATGTCA
>N_189
ACGAGCGACACCCTAGCGAGCTATGTCAGTCGAACCCACCA
>N_190
CCAGGCCCTACAATAGTCTCCTTCCCGTGGCGTGCGTAACT
>N_191
CATTAGTATAGGCCCAAGTTCTTGCCACTCCTCCTTAGACG
>N_192
CGGGGGTAGGGAGCTTCGTTCATACGAACAGGAGTGAGAAC
>N_193
AGCCACTCCATACCACACTGCAACCACTCTTGTGTTGCGGC
>N_194
ATCACCCTGCCTGATAGCAACCATTTATTAATTCAACGAGG
>N_195
CCTATGAATCAACTCAGCAGCTCCCGCAGTCCAGATACAGG
>N_196
GTAAGCCCGCACCATGCTTTCGTATCTAAATTTTGTCCACC
>N_197
TGCTACATAAAGCTTATAGACAAAGCACATAGGATCGTAAA
>N_198
TGGTCATCTAAGTTATCGGCCTGCAGATCTTTTTTCTATAC
>N_199
GCTCCAGGGTGGAGATGGAACTATCTCGCTTCCAGCAGGTA
>N_200
GAGTAAAATCCGCAGTATGCCTCCACCTATACTACGATCAG
>N_201
TCTCCGTGCGGAAGATGGCGCTGGCGTATGAGAGTTTGTGG
>N_202
CCAAACGATGAAACTTGGTCCGAGCCGGCCCAGCCCAATGT
>N_203
CAAATTGAGTGTGGTTGCCTCGTGTGTGATGAGCTACTTCA
>N_204
AGTTCGCCCAGGGAGGGCTGCGCAGGCTTTCTAGACATCGC
>N_205
GTCTCCGGAACAGTGTATTCCTAAACGTATATCGGACGACC
>N_206
GGTCAGATGGAGCGGTACACCTAACTGGTTGCACCCTTTTA
>N_207
CGGAAAAACTAAAGTGCAAGCCGGCGATGTAGCAGATTCGA
>N_208
CTTATCACTCTCGGTTTTAGCGAACGTATGTTGCTCTGTGT
>N_209
ATACAAACTTCTGTTGTTGTCGGATATACTACGCGTGGGAT
>N_210
CTAGTATCTAATCCAACGTCCACGTTTTCACTTTTAGGACG
>N_211
GTCTACCGGTTACACAGAAGCGGAGCTAAATGTTTTGCTCC
>N_212
GATGCAATGACCCAGATACTCGGACCATCCCGATTTACCGG
>N_213
GAATTGGAGGTGAGGATGTACGTACCTGCACGGGACGTCTT
>N_214
GCTCGTAAAACGTACCCTCTCGAAACTTCATTGTCGCGTCG
>N_215
AAGACATAGGACGCGCCTATCTGTCTGCACGCAAACGCAAT
>N_216
CCATGGGCTATATTTACCGTCGTGTTCATCGGCGAGCCCTG
>N_217
GAAACCCCTGCACAACGAGCCGAGTAGCACAGCAGGGATTT
>N_218
CCAAGAGTTTACGCGTGTGCCCACAGGGAACTCTCCCTGAT
>N_219
TAATGCAACTTTCCGTGCATCGATCTAACACCGTTAGCTTG
>N_220
CATGTTCCAAGAGGACGGAGCCTTTCGATGTAACTCGCGTG
>N_221
CGGGATATTAATTTTACTTGCCCGACTTCATATTGGGTACG
>N_222
AAGGAAAAATAAGCCTCTCGCGGGGTACATTTCTCAGTGGG
>N_223
GCATTACCCCCCGGCAGGTTCTGCGGTATTCCTCCGATCGT
>N_224
GCACTTTTAGCTCCTCGTCACGGTGGTCGAAGTCGAACGCG
>N_225
ACGCGTTTCATCTACTATAGCGCAACTGGAAGGGAGTAGTA
>N_226
GCGAGTATGGATATCTTCTTCTCACCAACCTGCTTGCTACT
>N_227
CGTGCTAGTAAGTGAACTGGCTATCCCCTGAAGGCAAGAAT
>N_228
GCAAATGCTTGTCGGCGAGTCGTCATTGATAAACCATCCGA
>N_229
CTCACGACTTTAGAGCGGACCAGGAGTTGTTTTACGTCGCT
>N_230
AGTATTCGGGTCTAGATACTCCTCTTGTCAACCCAGGATAC
>N_231
CGCCGAATAAGAGCTCCTTACAGGCCGAGATGTGTGCACGA
>N_232
TCACTCTTCGCGTCATTTTGCCCGGATACCCAGGCGCTCAT
>N_233
CAAATCTCAATAACGGATGACCTGTCGTGGAACTAAAGTTC
>N_234
TAGTAAAGAGAAGGCGTAGCCGGTCAAATAACTGGGGAGGT
>N_235
ACGGACATCACAACGGCAACCAGAACCGACGTGCCACTGAG
>N_236
GTGAGTTACCCCCTATACTCCGTCGGGAGTGTAGGAGCCAA
>N_237
AGACATGGCATTTATGTGAACGGTAGCAAATACCAGATTGT
>N_238
TTTCGCCGCCTGCAGGCGCCCACGAGACCGGTACCAACCGG
>N_239
ACGACTTTTGTCAAAGGCTACCGAAGCATCTAGGTTTTGAT
>N_240
ACTAAAATACATGGTGTCTCCAAGCCCTGCCGCTCATAGAA
>N_241
ACCCAGTCGGCGTTTGTCTGCCTAGGTGTTAAGGTTCCACA
>N_242
CATTGATGCGTGGACTCTATCGTTGCTGCTATAGTTGCCCA
>N_243
CGTGGCTAACGGGTGGGAATCACACCAGTCGGGAATCTATA
>N_244
ATCGGGTCTCAGCCCGCAAACTTTGCAGTCGCACCGTTACG
>N_245
GCATGCAGACTTATTTCCAGCTACGGTGGGATTTCTGCTCC
>N_246
ACATCCGAGATAGACCTACCCGCTCCACTTTTACGGTCAGT
>N_247
GGGTACCCCAACACGTTGACCCAAGAACAAGTTACGGCGGA
>N_248
GCGCCCGCTGATATATCATTCTGCACATACCCGGGGTTTAA
>N_249
CAAGTCACGGTATGGGGCACCTATGCCCGAATATTGATCTC
>N_250
AACTCCCGATTTCTTTAATTCCTCGGCGAATCATATCAATA
>N_251
GATTTGATCTGTTCCCTGGGCCTAACGATGAGAATTAACTG
>N_252
TTCATCTTATTAACGCATCTCATCTCGTGGAAACCAACCGC
>N_253
CTAAGGTCCTATGAAAATGTCCCTCCAGAGAAAAGTGCCTA
>N_254
TGCAGCACGGATTCATCGGGCATACAGCCCCGTATTAGCGT
>N_255
GAGACCCATTAGACTTTTTGCCTCAACACTCTCTACATAAA
>N_256
ACTGGCGGAGCGCAGAAAATCTTTCTATAGGGGTGATTTGT
>N_257
TGGATCAGACATGTAAAGTACGATAAAGGCTATATTTTACT
>N_258
CTTGCGGGGGTACCTGACTCCCCGTTGGATGGTAAAAGGTT
>N_259
GGGAAACTTGTGGAAATACCCGCGCGAGAACCACGGTTATA
>N_260
CGAATCTTGGATTTGTACTACGCCCAGGGCGGAATTGGAGT
>N_261
GACGACAAAATCCGTAAAACCAGGCGCTCTACCTAGCGGAC
>N_262
CAAGCATGGCCAGTCACTGACGCGATCTCAGCCAGGAACCG
>N_263
TTCTCATTTCCGGGGGAAAACGGTATGACCGCGCCCGAGTT
>N_264
GGCAATCGCGTTTTGATTGGCACAAGCTGCATGGGGAGTGA
>N_265
GTACCACGCGAAGGGGCCGACGTTGGCAGCACTGCTTACCA
>N_266
TTGTTGTACCCGGCGCCGGGCACTGTGTCAGGCGACGTTTG
>N_267
GGGCGCTGGCTCCCGGGGGTCTGGTAATTTGCAGTTAATGG
>N_268
TGGGGACGCAGATTGAAGACCTCAGGTCACCGCATTAGCGT
>N_269
CAGATAGGAGTAAATGTATACTCGCTTTTCACGCATTAATA
>N_270
TTATAGGGTGATCCTCTCCTCGCTATTATAACTTTACATAG
>N_271
GCACTGTGTTAAGTAGAGCGCTGAAAAGCATGCCTACTAGA
>N_272
CAACCCTATCCATACTACTCCCGTTTCCCCGCCGGAGTGGC
>N_273
GGCTAAACAACGGAGCGATACTACAGCGTGGCGATGTAAAG
>N_274
CGTATGTGCCCTCTGAAGCGCACCCGGATATTGCAGGAGTA
>N_275
CGTAGTGCGTAATCTCCGAACGGCCCTGAAAGCAGTATACG
>N_276
GTGTCTTCCCGCAATTCGCCCCGAGATATATCAACATGCCA
>N_277
GTGAATCCCTAGGGCAAGAGCCAACGAACGGTAAACCAGTG
>N_278
ATAGTTTACCGAGCATAGCACTTGGCTAAGGTTCCTATTCC
>N_279
CTTGATTTGGCTGATTAGGTCACGGGTCATAAATGATGCAG
>N_280
GCGCATGGATACTACGTCACCCTGGAAACCACAACCGCCAT
>N_281
GCCGCTCACCAGGAGGGATACTCTACAGATTCAGCGTTCCC
>N_282
CGCCCAAGTGTATTGGGCTGCGTCTCAAAACGAACGCCCTG
>N_283
ACGAAGATGAGCCCGTAGGACCTAAGCTAAAATGGATGGTC
>N_284
GAAGATCACATGCTTGCAGGCGCTACTCAAGGAATGTGCCT
>N_285
GCCCTGGTACGGCAAGCATTCTAGAAACGGGCCCACACCGT
>N_286
ATTTGCGCTTATTAGTGTCACGACCGAGTATTCCTACCGAT
>N_287
CCAATGCCAGAGAGTCTGCGCACTAATCCTATTAGATCTAT
>N_288
ATCAGCAGGAGCCGTGTTAGCATCTAACGCGAAAACTGACA
>N_289
ACTGCTTTTGCAGGAGCGATCCATTAGTCAGAAGAGAACCC
>N_290
GTTAAGAGAAGCCCTGACGCCACTCTATAGCAGCCCATTGG
>N_291
CCTCTGAAGCACCCACGGTACGCGCCAGATAGTGCCCGAAG
>N_292
CAACTTAAATAGCTCCCTGTCTGGGCGCGGAGAGTGGTACC
>N_293
CTATGGCTCTCCCTCGCATCCTTGATCTATATTCAGAATGA
>N_294
TATTAGAACACAGATGGGATCCCCGCTGGAGACGGAGCATA
>N_295
AGATCAAACCAGCCAGAAACCGAGCCGTAGTAATCTAGCCG
>N_296
GGGTCTCCACAAGGAATCTACGCACCCTCATTTATCGGCTG
>N_297
GTGTCTAATGGCTGAGTCTACCAGCGCCAAGCATGCAGCAT
>N_298
GTGTGGAGGTTGGCGCGTACCTTTGGCCAAGTGCGATCGTC
>N_299
CTGTACCTAAGCTTTGTTGTCGGCGTTCCATCCTACAAACG
>N_300
TACAGGGAGCACGAGTTTCACTTCAGGATTTGAGTAAACAT
>N_301
TTCCCGACGTTACTATTGAGCAATGTAGTTTGTTATCACTA
>N_302
CCATCGGTGGCCATGCTTGGCTCAAGCGTGGCTATTTCTAT
>N_303
AGAGCTATAACCCTCTAAGTCAGTTCAGCCGGTCGATGTCC
>N_304
CTCCTCACATGTACGTCGACCCTGACATCACAACCGACAAG
>N_305
TTGTCCGACCCGCGCGATTCCTTAAGTAATAGCGCATAGAA
>N_306
GCAACATTAGCATAACGTTGCGATCGGGAATGAGGTACCGA
>N_307
CGGGTACGCGTATGAAAGCGCCCAGAGTGCAACTCTTCACA
>N_308
TATTGTGTTACACTCATGGTCGCCGTATGAGGGAGGTCTGT
>N_309
ATACTTACACCTTGGATATCCGCAGCGCCATAGCAAATTGT
>N_310
TCTTGGCCGTTGGTAAAATGCGGCTATGCGTTTTTAAGATT
>N_311
GCCGGCGGCGCCCGGTTCTGCACCTTAGAAGCTACGACCTG
>N_312
AACCGGCGAAGGCTGAGCTCCGGTTCCAAGAGGTTTCACGT
>N_313
TGGACAAGAGGTCAGGTTCACGTCTACACCTCGTGAGCCAG
>N_314
GTAGTTTTTATTGCATAAGTCTCCTTACACTGTGACGGGGT
>N_315
TGGCCAAGAATGGGTTTGGTCCCAGACACAACGGACGACAT
>N_316
TATCAGTCGCCACAATAACTCGAGTCTGAGCCACGAGATAA
>N_317
CGGCCACCAGGATTAGTCACCCGTCCTCTGAGATCCAGACT
>N_318
TCGTACGAGGTACTCAATATCTAATCTCCGGTCCCTTTTCT
>N_319
GACCGGTATCGTTAAGGACTCCCTAAACCCTAGGAATCCTG
>N_320
TTTCGGGCGGTATACACATCCTGTTGACAAGGTTCTGTTTT
>N_321
CTTATCAAGTACACACCACTCGTTCGTCCTCTGTGCTGACA
>N_322
ACGTCTCGGGCATGATCTTGCATGGTCAGTATTAAAATCGT
>N_323
TCTATGTGCATTAGATTGCACAGATTCGTTTTTGCCCTGAG
>N_324
GATTTAATCATCACCCCTAACCATCTTCTCCCAGGGCATCC
>N_325
AAACAACAGGATATGGGAGCCCGCGAGACTAGTTGATCTCT
>N_326
GGCCCTTTTCACCAGCGGACCAGGTCCCTACTATAGTAAAC
>N_327
TTCGGTTTTAGACACGAAGTCTAAGGCCGACGAGGACTATC
>N_328
TGGAAGAGACCCAGCCGTTACACAACAGGGGTTTACGCTAA
>N_329
GACAAAGCCTCGATCAGCGACAGTTGCCTCGTCCCAAGTGA
>N_330
CGTCAGGAGTACAGAGGTATCGGAGCGGACGACCCTTATAC
>N_331
TCTGCTGATTCACCTATACCCTTCGGTAGGGGGACAAGAGC
>N_332
CTTAGAGAAGTCGAATTGGTCGGAATTAGTCTCAGCCCAAG
>N_333
CCCAATTGACATTTACCCGGCCACACCCGATTTTGGAGGGC
>N_334
TTTATAGAGATCACGGATCTCAAGGTGAAAATACAGTATGT
>N_335
TCTCTTCTCTTGTTCAATCTCTCGGCCGGGTTAGGTCCTGC
>N_336
TAGTCACATCAGAGGGAGGGCGCAGGGGGGCCCAGGGGTTC
>N_337
CCCTTGACTTGCGCTACCATCCTGTAGGCAAGAAGAGTCCC
>N_338
CGCTAGGGCGACGGAAGTATCTATATGTCCTTCACGCGTCT
>N_339
AACCCCCCCTTAAAGGACGGCCTGGGCCTGGGCACTGGTCG
>N_340
GCGGGTGTTGAGATTCGTGTCAGATGCGGGTGACGGACCTC
>N_341
CCACGTAGTCATCTGAGCCACAAGACAGAAGCCGTAAGTAA
>N_342
AGCTCTAACGGACATGTGAACCTTGAACATTTTGCGCTGTC
>N_343
CCACCCTACTGACGAGTGATCATGCAGCAAGGGTACACTGC
>N_344
CAATATCCGTTTTATCCGAACTGGGACGACTCTAAGCCATC
>N_345
CGCCCAATCTACTAATAGTTCAGGCTGTCAATGTGCGAAAC
>N_346
ACTGCCGTCACAAGGCTTCTCGAGGTGGTCGGAACCTAGAT
>N_347
TAGCCTTGCCGTCTCGGTGGCTTCTTTTAATTCTCACCCTA
>N_348
CATACTTTAGTATTCGCCTGCGTTCGATTGGACAATTGTGG
>N_349
AGGCGACCGAAATTATATAGCACGTAGACTTGCTTCTAGCG
>N_350
TTACTGTATGCTATAGTATACGGAGTCAGTTCATTTGAATC
>N_351
TTTCGTTGGGGCCCCATGCTCTGTGACACAGAAATAGTCGG
>N_352
CCCCCAGTCCGCTTGGAGGCCATACTCCTGCTATGCTAGAT
>N_353
AAACTCTCTGAAACCTGCCACTGTAGTTCATCTGACAGGTG
>N_354
ATAATTGAGCCACCATGTTCCTATCATTCTAAGACAGTTGG
>N_355
GTGGGTAATACGTTGAAATGCATCATCGTCAATCTTCATAT
>N_356
ATTTGTGACTTGACGTCCCTCATTCCTATGATCAGCTTTAG
>N_357
ACAATGGAGATAGTCAGCCCCTTGTCCCGATAAGGCATTCT
>N_358
TTAAGTTATCGCGCCGGTTGCGGGTGTGTAAATACTAACCC
>N_359
ATCTCCTTATGATCTCACGGCGAGGCATAGAGGCGATCGAA
>N_360
GCCCGCTAGGACGTTGGGTGCGCTCCGGAGCCTGCCGTCTA
>N_361
TGCCCGGGGATCATGTTGCACTAAACGTTATTATCATAACC
>N_362
GTGAGCAACTCTAGAGTTTCCTGATTGTCGGGAATGCTCGG
>N_363
GTTACCGTGAGTGTTCGAATCTTCGGCAGCGGCGTGTGTGG
>N_364
TAGAGTTGACATCTCGAGAACGGAATGAGCCATTGGTGCAG
>N_365
CGAGATTACGTAAATTATGTCTTATGAGTAATGGGCGTAAT
>N_366
CGTAAGCAGGCTCTATGAAACGCAGATCCGGAGTTTTCAAG
>N_367
CACTTTAAATAGCCGCACCACTGAATAGTCATGCAGCCTTA
>N_368
GTGTAGGTTGTCGATTGCATCGAATGATAGCATTCCGCACC
>N_369
ACGGAGGGGGCAGCTAACAACCTCTACGGATACACATATAG
>N_370
ATTGCCGCCACGCCCTGACACTTTCGGCCAAAAGCAACGGC
>N_371
GGATTTGATGTTGATACGCACGCTAGTCCACCACAGTTGAC
>N_372
AGCCCGATGGCCTGTCAGTTCGGCGAAATATGGCCTTCTTT
>N_373
CCGCACAAGAAGAGCATAATCCAACCTAGAAGCCTGGGGGT
>N_374
AAATTGGTATTTCGCAACAACCGAGCATAGGTTTGTATTGT
>N_375
GTGCGCTAATCGATGCGTTGCGTGACTTCTGACTAAGAAGA
>N_376
CGACTGGCTCGCGACATATACATCCGGGGACTATGTTCCTG
>N_377
CATGTCCCTGAAACAAAGAACACGCGCCCAGGAGTTTAAAG
>N_378
TTACCTCCGGTGAGGCAAAGCAGATCAGTCGGTTTGTCGAT
>N_379
GGATGTGATATATAAAAGCGCATAACGTGGTTAAATCCGGA
>N_380
TAGGTTTTTCGTACACCGGCCTGCAATCATCTATGGACGTG
>N_381
GTGAGCCCGCGACATGTATTCCCATCGCGCAGATGACGTTA
>N_382
GAACTATTGAAGACTAGGTCCACGAGGCATACACATCCCAC
>N_383
GTCAGGTATTTTCCGGATCACATGGCCGTCGCTGGCGGATC
>N_384
AGTGCTCGTGATTTCGCGTTCGGTAGCTCGACTTCCAGGTA
>N_385
TTCGACCCACGGTACCGAGTCCCACACTAATTTAGTCCACT
>N_386
AATCTACGATCAACCCACGACCCTTCGTTCCATATTTCTTT
>N_387
GCAATCAGTGTACTGTCTGCCACTAGTTCTTCTTTCGTGCC
>N_388
TTGACGGCGCCGGAAGAACGCCACTCGAGCACGCATCTATA
>N_389
GATTAGCGTACGCTTCGAGTCCTCTTCCTGAGAGCCTGTTA
>N_390
AAGGTTGCATGTGGGGCATACACCTGTTATCAAAGTACCTT
>N_391
TCCGTCCCTGGTATACATACCTTGTCAAATCGGCCAATGCA
>N_392
TCGTAACTAGCCAAACGTTGCGCTAACACGTCTAAACAGCC
>N_393
GACGAACTAAACCTGGGACTCCCAGGCTAGCTCTGGGAACA
>N_394
GCGCGCACCCTCTACCAGAACTGTCTGCATAACAAAAGATG
>N_395
AAATTCTACCGTTCGAAGCACCTGTTTTCTCGGCTGAGGGC
>N_396
AATGTCACGTTAAAACTAGCCATAAGGTAGGCCCATAGTCC
>N_397
AGCTGTCGTCTATTTAATACCAAGCAATTTTTGACACCTGT
>N_398
ACAAGGAACACAACACAGGTCGGTAGAGTCGTTGCACCGTC
>N_399
GCTTCCCGCACACAGACACTCTAGGTACGACATGGGTCGTT
>N_400
CACACTGCCTCTTACGCGTTCATTTTGCCATAGCCCCATAG
>N_401
AAGCCTCTGGAAATATTGCTCGGATTGTAGCGAGCAGTAGT
>N_402
CTCTATAAGAAAACGCACGGCACCCGGTGGATCACTCAATA
>N_403
ACAATCATAGAAACCGGCGCCGGGCCCCACTGGAACGTCAG
>N_404
CTTACAGGGGCGCTTTGCTTCGAGACACCGGGGTCAGGGAA
>N_405
GAGGTAGCGTTTATGCTTATCCCTGTAACTGTTGATAAAGT
>N_406
GGCTTCTCCCTACTTACCCCCTGGGCCATCCGCTTCTTTAC
>N_407
CTCGCAGGTAATGCTTTCCGCGGGGGATAACGCTGCGCCAA
>N_408
CTTCAGCCAGAGAAGGCTGCCAGATGATCATATCGTAGCTC
>N_409
ATTTAACCTCGTTTATCACGCAGACGTGCGGACTTAGGTGA
>N_410
GGTTGTTTTGGCTTTAACAACACAAGCCTCAACGTCTTATA
>N_411
TACAATTCTGCGCCAAGGAACTTAAACAACTCATTAGCACG
>N_412
TAGACAATTTGTCGGTGGATCAAAGCGTTGGCACTCGGGAC
>N_413
TCGAAATCGGGGACAGTGACCAGAGGATAGCATAGTACCAG
>N_414
TCAGTTCCATGACCCAGCATCCTAGTATGTAAGCCTAGCCG
>N_415
TCGAATCGCGACTCTGCCGCCCTATGGAAAAATAACTCGGT
>N_416
GAAAGGAATGGCCACGAAGTCTCCTACAAGCTTGTAATTAA
>N_417
GCTGACAATCCGACCCTCTACTCGGAACTGGAGGAGGAAAC
>N_418
CCGTATCGGAGCTAATCCTCCCACAGTCTGCCAAGGCGTTT
>N_419
CTCCCTGACAGAGCGGTGCGCTAGTGCGCTGGTCATACATA
>N_420
TTCGAGAGATAACCTCCGGCCCGGTGGTGGCTGCGTATGCT
>N_421
GTCATCTGTAGTAAAAAAGACTGATCATGTAGGACATAAGA
>N_422
CTTTACCTGCTGGAGAGTTCCTACACATGCACTAACGCAGA
>N_423
CATCAAGCAAATTTTTTGCCCTACGTTTGAAGAGCGGAAGA
>N_424
TTAAATATCCAGATTGACGGCTGGTGCGAGTAATGTGGGCA
>N_425
CCTGTCATGACGGTGAGTAACTTCCTGTGTACGTCTGTGGG
>N_426
GGACGTTAAGCGCCGACTTTCTTGATAGCCAGCCCCGCTGC
>N_427
TCAAGGATCAGTACCCTTAACTGGGATGAATTTCTAATCGA
>N_428
AGGCCACGTAATCGCCAAATCGTAGAACTTAGATATCAAGG
>N_429
TTTCTAAGCTTGGGCCACTACGACGATTTGCCACCCCGCTA
>N_430
AAAGACTGACGCTCGTAGTCCATAAATTCTACTCTTGATTG
>N_431
ATTCAGTTTGAAACCGACGACAGAGCGTTCCCGTTCTCTGA
>N_432
CGGCGATTTCGTGACTAATTCAAGCGGAGGGTACACGAGCT
>N_433
GTTTTGGGAAGACCATAAAGCACAGAGCTCGCGCAAGTCTA
>N_434
GGAATTGCACACGATAGCTGCATGAAGCTTATAGAATTACA
>N_435
GATTGGCAGGTTTTTGTACACACGCGGGGATAAGCCGAGTA
>N_436
TATGGTTAACAGCAGCGATTCTTATTTGGGATGGCCGGGGC
>N_437
CGTGTCACTGGCCTGAGCCGCTTCAACTACGTCTGCGCTTT
>N_438
TTTCCAAGTGAGGATGTACCCTGCAGACCCAGCTGGTAGCA
>N_439
CGTGGGCACAAGTTTGTCCGCGAATACTCAACGCCTTTAAA
>N_440
CTCACGGGGAGGTAAGGGTTCATAGTGCACGCTTCCTGTAA
>N_441
TCCCTTTCGACTAGTTCACGCACATCCACTTGACCCAGTGG
>N_442
TATACTAAAAATACTATCATCGCCACAGCATGTACAAATAT
>N_443
CCTTTGTGACCACACCACGGCGACGCTACTGGTTTGAGAAG
>N_444
AGAGGAGAACAGTCCAACTCCATTTTACTTCCGTAAGCCCA
>N_445
AGCGATCAAGATTAAGTTCACTACCTTAGGTAGGAGAGTAG
>N_446
AACCCGTTGGAGGTTCTCTACATTTCCATCTCTCGGGGCGC
>N_447
GAAGCGACACTTGATCTATTCAGTCCTGCGTATCGCGCGTG
>N_448
AAGGTATCACAGATCGCCCCCTAACCACTCAGTAGGACTTA
>N_449
CGGTCTTTAGCCAAACTTAGCAAACAATAGGCCTCCGGGGG
>N_450
GTTACTAGCTGAGGGTAGCCCTATATAGTAACGGCTGATAT
>N_451
GCTACATGAATAGTGGTGGGCCTACTATCTACTACTTTGCT
>N_452
TCGCAACGGCTGTCGATTGACGTGGCAAATAGGGGCAGTTC
>N_453
CAAATCTTTTGATATTATCCCCGATCTGGATACGGGAAGAG
>N_454
ATTTTACTTGTCTTTTGCTACGCACTAAGTAGGACTAATTA
>N_455
CACATTTACAACCCAACCCGCTTCCTCAAAGCCGTGACATC
>N_456
CGTAAAACTGCGCAGAAGTGCTGTTTGGGTAGGTATTTCGA
>N_457
GTCTACGGTCTTAGGCGTAACGAGCGAGAGTATGTGTGGGA
>N_458
ACCAGTCGGTGCGAATTACACGCAAAGAAGTGAGTTTTTCT
>N_459
AGTATACGAGTTGATATTTCCCCCACTGCTTACCGACGCAG
>N_460
GGATGGTTGTCATGTGCTACCCATCGTGTAGGGGTTCGCTT
>N_461
AAATCCAATCTTCCAAGAATCGAACGTAGATGCAAGGGGCC
>N_462
GAATCTGCAATGTCCTCTCCCCATGCATGCTTCTGTCTGTC
>N_463
TACGGTTCAAATGAAGCCACCATCTGTCTTCAAGCAAATGC
>N_464
CTTTGCCGCCGAGCTCCGAACCCTCAAACCAAGACCAAATT
>N_465
ACTTGCTGGACAACCGACACCAAGTAGTGGCGTTAGCACTA
>N_466
CAAGGCCGTATGCTGGCCCACTTCACCGTCGCTTTAAGCCC
>N_467
ACTGAGTCTACACGCAGAATCAGCGCTTAAAAGTAAATGCA
>N_468
CGCGCGTATTAATGGAGTACCAATAGGCGCTGTGCACCATC
>N_469
GAGCAGACACGGAAGTAAGGCTTCCTCAGTGGGCAGGAATG
>N_470
AGCACGCTTCTCAGTTTGATCCAGCCAGAGTTACGTTAGGG
>N_471
GCCAAAACCGCACCGTTTAGCAAACATCAGACCATAATGTT
>N_472
TTCACGTGTTTATCTCAGGTCCAACATTGTGTCATCACCAT
>N_473
TTTCAGGCCCGTGCTAGATGCTGGCATGATAGAGTATTTAG
>N_474
GTCTGAGTAACTGATGCTCGCTAACGACGCCCGCCTAAGTC
>N_475
CGAACCATCGCTCGCCCTGGCATACCGTAAGAGTTCCTTGG
>N_476
GTCTCTGAACACGATACCCGCACGAGTTTAGAGATTTGTTT
>N_477
CCGGACAGGAGCAAGTACCCCCAGTAGAAGCTCGTTCCGGG
>N_478
AAGTAGTTCACGTAGCACTACGAGAGCCTAACAACCGGGTA
>N_479
GCAGATCGCGACATGCGTTCCATTATCACTTAGCGGGATAG
>N_480
CGCCACTGTGCTAGCCTCCCCTAGACGCTGAAACTTGTGGG
>N_481
AGCTCACGCTTGCCACGACTCACAGGCTAGAGCTTAACTTG
>N_482
TCGATGCCCGCTGTTATTCTCCTACTGAACTCTGTGACAAA
>N_483
GTTCTTCTGCCAGAGGGTGCCGCAGGCTTTTATTGTTTTAT
>N_484
TCGTGCCCAACCTGGGAACACCGCCTCTGCTGGCTGAGAGT
>N_485
ATTATAGAGGCGCCCTGCCCCATGCTCCGGAGCACAGGCAA
>N_486
GAGGTCCGCTGTAGCAATCTCATTATATCCATAGCAGTAAG
>N_487
GCTAGCCCATAGGTACCTTCCGCTCCGGCGGGCCTAAGCCT
>N_488
ACCGAATATCATGTAGTCAACCAACCGAACTATTTTAACCG
>N_489
CTATCCACTGGGACGCAACCCTACCTCTCTGGGCTCAGGAG
>N_490
TCGCCCCAAGCAGATTGCCTCGTATTTACGTACTCCCATAT
>N_491
GTAGGTCCTATCGTCACTATCTTAGGAATTGGACATTTACA
>N_492
GTGGACCCTCAGCAGGCGTACCGGTATGTAAGGCGATTACA
>N_493
CTTAAGACACCTCGACGTCTCATAGAAGGCTACTGATCGAG
>N_494
TTTATGTACAGCACGTAACCCGCGCGTCAATGCGCGGCTTT
>N_495
ACAACCTTGAATTCCGGGAGCGACTAAAACCTAGCTTCGGC
>N_496
TCGGAAATTTGGCGAGTGGTCTTGTTTCGTGCCTGGGCCTT
>N_497
TACCCGCGCGTGGACAGTGGCGTGGCGCTCTCATTTTGCGT
>N_498
ACGTCCAAATTTTTTGCCGTCACAAGTCGGCCCCGGGGGAC
>N_499
CTATTGGTCCGATGACATGCCTTCGTAGGGCCTTAGGCACT
>N_500
CGAAGAGAAGAGAATGAGCCCACCTACGTTTATTTGCCACT
>N_501
GGGCGCCTGAGTGAACACCCCGATTCACTAACGATATACAT
>N_502
CTGGAGGTTTATATATACATCGAGCAACCTCGTCAACCAAC
>N_503
GACCGTATAGGGACGCGTCGCCATAGTGGAGAGGGTCCGCG
>N_504
ATTCAACTATTGTAAGTGAACATGAACTATCACACAGAGGT
>N_505
CGCGACGAGTTGATTTACATCATGTGGTATACAGCACAAAT
>N_506
TACGTTGTGAAACCATTAAACGAGTAGTAGGGTCCCGGGAC
>N_507
AGCTGATGTCGTTTATGGTTCCAATACTTCATAGTGACGAA
>N_508
CGAAATCTATGTTGAGCAAACACATATCTGCCACTGCGAGG
>N_509
GATCGTCAGGTCTAGGGACTCGTTGTATTTGCTAATATTGT
>N_510
TCGTGCTTGGTGGAATGCTCCTTTTGAGTTGAGGAAGCAAC
>N_511
TGGTATCAAATTTTAGCCGTCAGCGCAAGATTCTTGTGTAA
>N_512
GTATGGTTCACTTTTATGTTCGTCACCCATCAGTTTTAGCT
>N_513
TCAGAAGAGAGACCTCTTTCCCCTGTGTGGCAATCACCGGA
>N_514
TTTCGTCGGCTCAGATCGCTCACCTTGACACAGGCGTTGTG
>N_515
GATGAGGCGGATTCCACATCCGAACGTCTCCGCGCCAATAC
>N_516
GCCGGGTCAGTAAGCTGGAGCGGAAGATACAAAACCGACGA
>N_517
TTTCATAGGTGGCGTGAAGCCTAAAACTGCATGACTGGGCG
>N_518
ACGGCTATGTATGAAGTAGGCAAAGACCTTAGGAAATCACG
>N_519
GAAACATCCTCTTCGTCTTACGGATCCTGCCGGCATTTTAC
>N_520
TACGTCCCATGGGACCTTCGCGATTGTCGAATCCATACTAA
>N_521
ATTGTAGCGCAGCCAGCCGACGCTCAATTCTTGGTTCAGGC
>N_522
GTAGGGCCGTGATACCTAGGCGAGTATAAAACGCGCGAAAG
>N_523
GCTCTCTAAGGGGAAAGGTACCCCAAACGTACTCGACACCG
>N_524
CACAAACACCTCAGTCGGCACTTCGTTTGCACGCTGTAGTC
>N_525
TAGTTCGAGTTTATTACCGGCCCCAGAGCTGGATTGACGAT
>N_526
AAAACATGTCGGGAGATGATCTCGGACATTGTATCAAACCC
>N_527
TCCAGTAACAATGGATATTTCAAATTAGCATACGATGGATG
>N_528
TCCCAATTACCCTAGAGCGACTCTAGGTTCCAAGTGTGTCT
>N_529
TTCTGACGCCCTAATCAGTCCGTCCTTGTTGAATCTTCAGT
>N_530
GCACGTCTTTCCTTATGCCACGATCCAATTTGCCATTTACG
>N_531
ACAGTAGACTAAGCGACGACCTTGCGCCGATATTCCGGCTT
>N_532
TGGGCTGCAGATCACACTTTCCACTGTGAGACTAAAACCAG
>N_533
CAGGAATGAATAATTCCCTGCAGTCCAAGAGTGCTTGGAAC
>N_534
CGCGCAGATATGGAGTGATTCCACTATCCTCCTCCTCGTGA
>N_535
AGTCAATAAGTGAGAGACCTCGATACTAGACCTGGATCCCA
>N_536
ATACCCGGAGGGACCGCATACATGGCTGAACAGAGGCGTCC
>N_537
CGCTCTGATTACCAACTAAACTAACGCGCAGATGTCAGTCT
>N_538
CCGATCGAACCACTAGGACCCTCAGGAATAATAGTCTATGA
>N_539
TGTTTTATGACGCAGGTGGGCGAATAAAAGGCCAGGCAGAG
>N_540
GGATGACACATCTGTAATTCCCCCGACACTACTGCGTCAAT
>N_541
AGTAGCTTTACAGGTTCTGACTCTACGGGTACTGGAGTGAG
>N_542
CTAGGTTCGCATTTAATCCCCGAAGTGCAGAGTGTACAGTG
>N_543
GGTTCAAAAATTGCACACTACGACGCGTTGTAGTGGCGCTG
>N_544
GTAACTAAGGATCAACAGGCCTTCGCACGAGCGGTGCTTTG
>N_545
CTGAGTCGCGTGGAGTAGTTCCTATAGAAAGAATGCACCTC
>N_546
GATACATGTAAGCGTTGTGTCGTTCACGTCTTTCGATGAGA
>N_547
GAAGGGATCAAGCGTGCCGACACGATCTGAGGGACTGAGGG
>N_548
GACCGTCAATAACCCTGAGGCAAGACGAGATAACATGGGTC
>N_549
CGGCACAGCAACCCCTCGGTCAAGCTGCCCCAATGATCTCA
>N_550
ATCCTTCGGGAGGGGAGCCGCGTGCCACCTACATCAGGGCA
>N_551
TTAGAGCCGTCTCCAGATAACGTTCTTGGCTGCCAAAGACC
>N_552
CCACCCCCATGCTCAGCGTCCTGGATTGAATCCAAAACCCA
>N_553
CGTCATAGACCCAATCCTGACGCAGCTTAGAGTATGGAATC
>N_554
GCGTCGCCATTATAGCCCCACTGATACCGCTAGTTCTTGTA
>N_555
GGCTATCCCCCGTACTGATCCGATTGCTTCGGGAAGTAGGA
>N_556
TAAGTGTAACTAGTAGTCTACTAATACCGTCCCGATTACGG
>N_557
CATGCATAGGGTATGGCTAGCCCCGACTGTTACCTGCTTCC
>N_558
CGGTTTAATTGCGGGAGGTTCAATGGTATCTCGTATACCGA
>N_559
CAACAGGAGCTGGTACGGCTCGGTATTTTCCGTTCAGAGCC
>N_560
GACTAGTATCAGGAGGGCCTCATGGCACCACGTCAAGGTCC
>N_561
CTACATACGTCAATAGAATTCAACATTCCCATCCGAACCTC
>N_562
ACAGCGGCTGATTGGCTCGACACATTATATCGGCCGCCTTC
>N_563
ATCAATTGAGGTGTACCGTACGCATTGTTGGTGGGACATAG
>N_564
TTTCTCCGTGGCGCTACGACCTTCTCGCCCCTGTAAAAATG
>N_565
AGCGTGGCACACATTCAAGTCCATGCACTCCCCCTTTTACC
>N_566
GGCAGTAGGTAATCGTTCATCGGGATATACCCATCGAAGCG
>N_567
ATTTAAGCTAGCACATTTTCCCAAGACTGCGGTAATACCTA
>N_568
TCCCAGGCCGGACGAACGCGCATCTATGATTGAAGTTGCAT
>N_569
ACAGGACTTCTTACCTCCACCTCGAAGGAAACCCAAAGATC
>N_570
AATGTTGCGTTGGGACTTAGCCTGTGTGAGTCCGTCTTCAA
>N_571
TAACGGAAACATGGACTCATCAGTTACACCGAGCACCGCAG
>N_572
TTGGGGAGTAGAATTACCACCAAAAAGAGAGTGCCTGCTGA
>N_573
CGGACCGCGGTGCATGGTGTCGCTAACATGGGCTAAGTACC
>N_574
TAGGCGGGTTATATCCGTGTCTTTCACTCTCTCACGCTACT
>N_575
TTCGTTATAACTCCCCTTTGCGTTTTTTCCAAACTGTCCCC
>N_576
TGACCGATATATAAGCACTTCTTAGCCGCGAACAATCCGAA
>N_577
CTGTTAGCCCTAGTTCGCAACAGCGTGAATCGACCCACCAC
>N_578
ATTTATTCTCCCGCCCCGCGCACCGGTCCCTCAATGAACAC
>N_579
TCGAGCACACTGTTTTTTGGCCCTCATGCCTGAGATACTCT
>N_580
GGGGGGAAGTTTCCTTCGAACGATTTACTTCTGGACGGTAG
>N_581
GTACGCACAGGTTCGGGGGTCTAACATACCCTTGGTGAGTC
>N_582
GACATAAGACGTACCCCTCCCTTAGTATAAACTACTGCATA
>N_583
GCTGTTTACCACATATCTTTCAAACGTCTGAGCGAGACGTT
>N_584
AGGTCACAATACTCATATGACTCTGTATCCCCCCTTACCAG
>N_585
AATCCATTCCAGGGGGCAGACATGTCAACCTGCGGGATGGC
>N_586
TAAAGTCGAAATAGTATGATCAGCATGGGGAGATTATATGG
>N_587
TTTCCTACAACGGTAATCTACGCGGATATGACCAAAAACTG
>N_588
GATCCCCAATGGAAGCAATCCGCCCGCCAATCGGGCTTTGT
>N_589
AATATACCGGAACCAATGCACCCAAGCTCGGCGCATACCGA
>N_590
AAGGCACCTAGATTCTGGGCCCTCTCCTTCGCATGGTAGGA
>N_591
CACTGGAGACTGAGGTGCACCGAAAGCACCGGTGGCCACGA
>N_592
CTTCAGTTCAAGGCCGTAATCCCACTTACCCATAATACTGT
>N_593
TGTCGGAGAATATGTAGGTCCGTCCAGAGTACGTATTAAGC
>N_594
GCCACCAGGTCTATGCTATTCCTACTAGTTCCCCGCGTTTC
>N_595
GGGTTTAGTTTGGCCCCATTCACCATACCGCCTTGTTGTAG
>N_596
CCTCAGCAATGCTCAGGTTGCACATCGAGCATCTCGTCTCA
>N_597
GGTGAATAGTAGTCGTTGCCCAGCAGTTGCGGGACCCTGGG
>N_598
TGCACGGATACCCCGTAGTGCTAAAGGAAAGTCTGCGGGCG
>N_599
CGACTAAGTTTCCGGATATTCCACGCATAGTAGGTAGACTA
>N_600
GAGGTGAGTCAAGGACTTTTCTGTTCAGTAGGATTCCCACG
>N_601
TCTGGTTAGACCCCGGCCGTCCACCGCTCGCTCGTGGATGA
>N_602
TAGGCGTCTCAATTAGAGGGCGAGCACTAGGTACCGGGCTG
>N_603
ATTCAGTGATAGCTCATACACCAAACAATTACGAGTCGTGT
>N_604
CAGGTAATTCCTTGGTAAGTCACACGCCCAGAACCCATTGG
>N_605
ATGCGACATTAATTGGCGACCACCTCATGACCGTAATCGCA
>N_606
TCATAGATGGTTTCTGATGGCCTGCGTGTCAAAGTTATGAA
>N_607
CATGTCCCTTGGAGATGATTCAGTTAGCCGAAGTTATTCTC
>N_608
TGTACGCTACATGAAGCTCACGAGCGTGACCTTCCCCTGCT
>N_609
GGTCGAAAGCGGAGCAGGTGCTTAGCGCAAAGACACCACCG
>N_610
TTTAATCTGCTTAAGAGCCTCGGCCGATTATAATGTCTCCT
>N_611
TTGTACTTTATGTCGCGCCTCTCCTACTACGCGACGTTGCG
>N_612
TCGTGCTCTGCGTTCTTCCACATGAGTCTGTTAACGCATCT
>N_613
ATTCAAATCCAATGACCCGACGGCGGGTACCTAGAGAAGGC
>N_614
CCAACGTTTCACGCTGACATCTCCAAAACTGCAGCCTTTCG
>N_615
TCAGTCGTCACACGGGCCTGCATACGACTCGACATTGCGTG
>N_616
GTAGTGGCCCGCTGAATACACGACACACCCGCTGAAGACCC
>N_617
CTGTGACCCCATCCGCCTCCCAACCTTAGAGGACTTACTAG
>N_618
AGTAATGGCCGGTCGGGCCACTAATGACCTAAGGAATTAGG
>N_619
AAGGCGTCTCTTTCTTCGTCCGAATAATAAGCACAGCATTC
>N_620
AAGAAGCGTTCGAGAGCCTACCCGCAAAGGGGCGAGTAAAG
>N_621
ACGTCCGCATAAGATAGCCGCCCGTGGTCCAAACGATGACA
>N_622
TCACATATGACACGTTTCAACCTTCTACGAGGTTCTAACAA
>N_623
GGACTACCGCCAACGTGCCGCCACTATAATGCGTGTCATTC
>N_624
TCACCGGGCGTAACGCCGCTCGTCAACAAAGATCTAGGGTA
>N_625
GCGAGTGATCAAACTCTTTCCAACTACGGGTGATCAGGAAT
>N_626
TTCCGGTAATATCGCGACGTCCGACGCATGTCAGTTTATTT
>N_627
ATGTTGTGTCGCTCTCACGACTTGATTAAATATTCCGCTTC
>N_628
TCGGCGGAGGAGACTGTCTTCTCATGCCGGAGGTGGAGACT
>N_629
GAGATAACTGTAGAAGGGTTCTCGCCGACCAGGGACTGACC
>N_630
AGCGTTATCTCACTCGACTTCTCACGCCCAGCACTCAGGTC
>N_631
TTATTCGGGGGCATGATCTACTTGTAAAATTGTAGGTGGGG
>N_632
ACGAATTATTATCACGAACCCCCACGCGGGGGCTTAACTAA
>N_633
TGCGGGCCAAATGGGTGACCCGTAAGCTGTATTCCCCACCT
>N_634
GGGTAAAATGGGAGCACGCACGTATTCGAGTTTCAGCCGGC
>N_635
GTAGAGCTACCATGAAAACACCAGATGGTAATACCGACGCG
>N_636
TGAGCATGGAGAGTAGGTGCCGAACAGGGCCTGCTCGATAG
>N_637
ATTTGAGGTGTTCTACGACTCGTTCTGCTAACAACACTCTC
>N_638
CGCAGGTCTGAATCATCGGTCCTAGTAGCTAATGGGCCAGT
>N_639
ACTGATAAAGACAGCATATACGAGTCCAAAGCGAGCAAATC
>N_640
TTTAGGTAAATTGGTCTCCACTTAAGATTAATCGGCAAGGT
>N_641
GTATAGGCACCGGTGTGAGACAAACCATAGTTATGGAGTAT
>N_642
GCCATTTGCACATGGACATTCGCAGAAGGAGGTGTTAGTCG
>N_643
TTGAGGTCAGTTCGTCGGCGCGACAGAGACACTACCAAAGC
>N_644
GCTATAGGGTGGCCGCAAGTCTTGGTCCGCTCTGCACAATC
>N_645
AAAGGCCTAGTGGATACACACTGGGTTAGACGCCGCTTCGT
>N_646
GCGTCACGCAAGAGTACACGCACTCACCATAACAAAGTTCC
>N_647
ATCAACCTGGTGGAGAGAAGCTCGTGGTAGCGAACGAGGGT
>N_648
ACGATATAGCAAACGAGTCACTTATAAGTGTTCGACGTAGC
>N_649
TGCACTATCCCAGGGTCGCACCTGTGGACTGGTCTTTAATG
>N_650
GAGAGCTAATCCCGATCCATCCCCGTCGATCGACAAACAAG
>N_651
CAATAGCCCGACAAACACTGCTAGCTTAGACTCAGAGATAT
>N_652
GTTTCTGAGTTAACTTTGATCTGGCTGGGGGGGTCGCGGCC
>N_653
GAAATATGAGGAGGGAACACCGCCAAGTCTAAAGTCCTAGA
>N_654
CTGTTCCTCTAGACAGGATACTGTGTATGACCCGTTGGCCG
>N_655
CCAGCTGTTAAGCTATGAGTCGGACACTTCATGCCAAACAA
>N_656
CCTTCCATTTAACGCTTGGACATTCTTTTATAGTAATAATA
>N_657
ACCTGCAGCGAGTAAATCTGCTTGCCGGCTGATAACCTTTC
>N_658
ATAAAAGCACTTCACAAATCCTTTGTTATGTTCGAAATTGA
>N_659
GCATACCTTCCCCTACTCCCCACTGACATGAGTCATTATTA
>N_660
CCTGAGGATCATTTATTGCCCCGCTTTTAGCGGGAAAGGAC
>N_661
CCTGCGTTTTACCTTGGTGTCATAATAGAGATCTTAGTCGC
>N_662
AGGCCTACTCCCGGTAGCGTCGATCCCTCCGGGCGTTCGAC
>N_663
TAAGTATCTCTATCGAGCGGCCATGCCGAATAATGGGGGCG
>N_664
ATTTGAGGGAACGACCAGTACGCGTTTGCGCTGCCCGCTAC
>N_665
CAAATTAGTCCACATAACGACGGATTGATGCAGCGGCTCCG
>N_666
GTATGCAAGCATACCGCCCGCGCCGGTTTCGCCAACACTCA
>N_667
TGTGGAGTGAATCCGGAGGGCCGCCAACAGGTCGCTACCGC
>N_668
CATGCATTTATAGCGTATTTCGTATAAATGCTGGTCACTGC
>N_669
AAGAGGATGAAGTTCCTCATCTTTGCGGGTACCCGACTACG
>N_670
AGGTTTTGCTGTCTTGTTGACCGTGTCTCCAGCAGAACCAA
>N_671
ACTCGATGTAACTGTGGATACACGGTAGAACATCTACCAAC
>N_672
AGCCAACTCTGGTTTCCGGACTTGAGAAGGTCTCGTCGAAT
>N_673
AGTACTGTCGAGTATTCCCCCTCGAGAGGCAGATGGAGCAA
>N_674
ATATACTAACCGGCACTGTACAAGTCCATGACCTTAAGACC
>N_675
CCAATTTTTTTCATAACTAACGTGGTTTTGACTTGTGGCAA
>N_676
GAAATGTGGGTTATGTGTCACAATAATCGCGTTCATAAATT
>N_677
TCGTTAGGTCGAATCCCGATCCTAGGGTCTTCCATCTAGTA
>N_678
CATATCGATTGACATTTATGCCCAACCTGCCGGGAGTTCTT
>N_679
GCGCGAGAGAGGATTCGGATCGTCCGCCCAAGTGGACACCC
>N_680
AAGGGTGAATTTCACTTATACGCGCAAGGGCTCTCAAGCGG
>N_681
CGCGACCGCGCCACCCCTGTCTTGTGACAGTGAGACGCGAC
>N_682
CCTTCGTTTGCAGCCATTCGCCACGAGCTTGGCGGGAGGAG
>N_683
GTCACGCCCCCTTCACTTTACTCTTTCCCACGATCTAACTT
>N_684
AGCTGAGTCGTTTTTATCTCCGCCAAAACACGGCCGGTCAC
>N_685
GCAGCTTTAAACCCGTCAGGCGCCCCGTCGGTCGCATTACC
>N_686
GTCATTCAAAGACGAAGCGACAAGTAAATACGTGCTTTGAG
>N_687
GACGTGGTTGCACATGTTGCCTAGAGGCAGGTATTCCACAG
>N_688
AGACGAATGGCAGCCCAACGCGGTCCCGGAGCACATTCACA
>N_689
GGTCAACGAAGTTATGTGGACAGTATGGGTAGAATAATGAT
>N_690
TACCCCTACATGGAGGGATGCCCTCCACATACGATCTACCA
>N_691
GATTTCCTTTATTGTACTCTCTACCCCCCTATGCGTAAATC
>N_692
GCCGCTAAATGCGAGTGCCCCACGAGTCCGCCTCTTGATCC
>N_693
ATAACGCGTCCCTCTTAAGACCAATTTGATATCGCTGTCAG
>N_694
AGGTTTAATCGAGTCCAAAGCTCACAGTTGGTCCGTGGCCT
>N_695
TCTGGTGAGATTGCGTCAAACACCAGCAACCAAACAAACAA
>N_696
CACACAACAACATGCCAGGTCCTATCGCATACCTGCGCAAA
>N_697
GGCCAACTTAACTGCTGGGGCTACATTACATTTCACGAATA
>N_698
AAAGCGTTTGTTATAAGTTACACCCAAACAGTGGTAGTATC
>N_699
AGGTAACTGGCAGGAGTTGACTAATCTTGTCTAGTACAAAT
>N_700
GACTTATCCGTCACCATGCTCTAGAGTGTAGCTGCTACCTT
>N_701
CAGAACCTAAGTTTACATAGCGTTTAGTTACGAGTATGGTC
>N_702
TAGGGAGTCCCTTAACCTTCCAGGTTTGTCCGTGTTAGGGT
>N_703
ATAATTCCAGCTCGATAATACGGCAACAACCTAGGCAGCGC
>N_704
CAAGTCGAATAGTACCTACGCAATCCTACAACATCACAACA
>N_705
GTGACGAGTAATTGGACGTTCGGTAAGTTAAAGATCCCGCT
>N_706
GTCACACCATGTTTACCACACACAGAAATCCTTTATTGCCT
>N_707
TAGGAAACTGGAACGCTCTGCACTGACACGCTTCATTAAGT
>N_708
CACAAAACTTACAGATCCGGCTAGGTCGGTATGTCGTCTTA
>N_709
AAGAGTTAACAAGTGAGAAGCTTAGACATGCCTACGCACAG
>N_710
TTCCCTCCGCGCGTGATACACCAATTTCCGGTTTTAGCTCG
>N_711
TAGAAGCGACCGTCGGGTGACACGCTACTGTATCGACTCAG
>N_712
TTAACTCCATGTACTTTAGGCTGATGAGCGGATTTCTGCTA
>N_713
ACACCAGCCAGCTGGGTTTCCCCTTGCTCTTTTGGTGGGCT
>N_714
GCTGCTAAAGAGTTGGCGGGCAGGCACGGAAGATTAGCCGG
>N_715
TTGAAGACATCGACTAATCACCACCGGGACACGACTTATTA
>N_716
CTATTAGCCCGATGCAGAGTCTCAATTGTTTCGGCGTGAGA
>N_717
AGAGTGTAAGACATACTGCTCTATCTATTAAGTTTACTATG
>N_718
GTCTTTGGTATTGGTTTACACGACTTATCTAAAAGCATTTA
>N_719
AGTTTAATTTTCTTGTCAGACTGCGGGGCACGTTATCACCT
>N_720
GTCTATAAGGTAAGAACTATCTACCACCCAGTCGGAGGATG
>N_721
TGGCTGTACAGGTCTTTTCGCATGTAAAACTCTCGGCATTC
>N_722
TTACAACTCACTACGGATTTCCAGCGCATATCCCTGCGATG
>N_723
TGGGTGCGTATTGGCATGGGCCCGGACCGTTTTCTTGTTCT
>N_724
TGAACCGTTACGCGCGCCGACTAACCTGACAAGCACTTTAC
>N_725
CTAGGTCTGGCCATCGTTTCCACAGTAAGTTATGCTCTAGA
>N_726
CTCGCAACGTAAAACCTCCTCGGACGCCGTCCGCTTTATCT
>N_727
TGCGCCCGTGTGTGGGGCTGCAACGTAAGTTTATGTTTTGA
>N_728
AAAGCCGCGATGTGCGTGTACGGGGATGCGCCACAACGATA
>N_729
CTATAAGTGATTCGCGAATACTAACTGTTCTGAGGCGTTGT
>N_730
GCCTATGCCCATAGGTGCGGCGGTGCCCAGGCAAGTTTCAC
>N_731
TACTTCGAAGTAATGCCCAACCCTTCTTTAGCACTATATGG
>N_732
GTGAGCAGAACCTTTAGAGGCCAGCAATCAATCCTTTTGGG
>N_733
TTTGGATAAGCATCTAGTATCCCACCTAGTTCTGCTCACAA
>N_734
GACATATCTTACTCTTTCAACAATTAAAAAGCACTCGACAG
>N_735
AACTACGAGGCCTTAATACTCTTCGAAAGTGATCACGGAGG
>N_736
CAGACCTAGCAGTAATTGGTCGATAAAGAAGACAATTCATC
>N_737
TGCGGCAAAGGACGTACTTACGGCAGGGAAAACTTTTCTGG
>N_738
TGACGGGAAAGAGTAAACTGCTTTCTGGAAACCGGCACGCT
>N_739
TTATGCAGGAAACAGTCGATCGATTTCGACATACGTATGCC
>N_740
CTCCATTCGCTCACAGTAGACAGTTCACACTCAACCATTTT
>N_741
TTAGCCTTCTTATAACATCCCTGACAGAGTCGGGTTAACAT
>N_742
TGCTCCTTGTTATTGGAGGTCACTGTGGTGTGCACTTAGAA
>N_743
CAGCTCCTCACTGTTAGTTCCCCAACTATAGCGACGAGGGG
>N_744
CGCCCAGCCGTATGTCGTCGCTAATATTCTCTGTTACGTGT
>N_745
TTTTTACTCCCTAGCAGTAGCCATAACTATGGACTTGTTTC
>N_746
CGTTGCACCGGACCACTTCTCTCACAGCGCCGGTACCCCTA
>N_747
GACCAGAAAGTAAGGGGTGACACCAGACGTTTGAGACCGTC
>N_748
GAGCCCAGGCCACCGCGCCTCACTCCGCAGTTGGGTAAAGC
>N_749
GGGGTATGCCGATACGCTCGCCAGAGGCCCTCCTATGAGCA
>N_750
GAGTTGCACACTCTTAGTGGCAAACAAGCTCAGCATTGCAT
>N_751
AACGCTTAACCCTAACCAGTCCAACCCCGGGTATGGACCAC
>N_752
TTCAAAGGAGAGTACCACGGCGTCCGACCCTTGATGGAGAT
>N_753
TTTGTGAAATTTGAACCTTACCGATTAAGACTTTACTGAGG
>N_754
TGGTGCCCCAAACGAAGGGGCAAGGGGCACAGAAATCGTTG
>N_755
CACGGTACGGCATTCGCGGTCCCCAGCCAGTTTTGCATGTA
>N_756
CTATGTACGGACTGCATCGACACTTTTATGGTACCTAGAGC
>N_757
TGTGTTGGTGAGTGGTCTTACTTACCTGGCCGCAAAGGTTT
>N_758
ACAAAAGAGATGTTACCGGGCAGTGGAGTTTTATAATTAAA
>N_759
TTAGGTGCTGCGGACCTTCTCACACACCAGCTAAAATCAGA
>N_760
CGACATCCGGTTACACGGTGCATGCGTGGGTCAACACTAAA
>N_761
TGCTTGGTACCGTGATTATGCCCGCAGTGGTGTGATTTTTT
>N_762
CAGCTTGAACAGTGCCCTCTCTTCGTAAACATTGATGTCAA
>N_763
TCCTGTAAGCTGACATCAAACAAGCACAAGATTGACTGCGA
>N_764
CGCGTGACCGACCGCTAAGACCAGTAGGGCCTAAACATAGT
>N_765
CGATGTCTCCTGCATCGCCGCCGGATGATTAGGTATCTTAT
>N_766
CGTCATCAGACTCGCGTAAACCGGAGAACTCTCTGACACTT
>N_767
CATGCTAGTTCGAAAGGTAACAGTGGTCTCCCGTTACAGGG
>N_768
AATTGACATCCTCGATAGATCGGTCTTGTAATCTGGCATTA
>N_769
TGGTGCTGGCCAGAAACTGTCGGCACGTGATTCGAGTTAGT
>N_770
TACTGTCCGGTGAATAAGTACGCGTTGGTGCGGCTCGGAGT
>N_771
TCTCTCGGCCACGGCTAGACCAGGGGCAACCTACCGTGTGC
>N_772
GCTGCCGGCGGGGATGTTGCCGCGGACAATGGGTTGGCCAT
>N_773
CAATGAGTCAATATGGCTGACATCGGGAGACTTACGGCCTC
>N_774
TACGATCTGCGTGATTTGGTCGTTATCGCTGTTCCACTCTT
>N_775
TAAGAACGGGCGACGTTGTCCTCTTTTAGACGGCCAGGTAG
>N_776
TGGGACGTAGTGTTGCTGGACGCGACAGATGAGCAAAGATA
>N_777
CGCAGTCTCGGACTTTGCAGCTGGGCTCCCCACAGTCGGTG
>N_778
ATATTTACTTCTGATCCCCACGAGTATCGACTCATTTCACA
>N_779
TCATCATGTATGGAGATGTGCGGGGTTTCGGGCCACATTCG
>N_780
AACAGGTCCAGTATGTACCTCAGCCGCGACTGTTCAGTGAA
>N_781
CTCAGGCCCACCGAGCAGTTCAAGTACCTGGGCGCGGCGTA
>N_782
GGATCACAACGACCTCGAGCCTGCATTTGAACTCTTCTCGT
>N_783
ACTGCAAGGTAAGTACATGCCTACCATGAGCGCGCAGATTC
>N_784
GAACCGAAACTACAATCCATCTTTTCTTTTGCCAATTCATC
>N_785
TCACCTACCGACCGGTGTAGCGCGGAAAAGTTCACAGATGT
>N_786
CCCAAATAATACTCCCTACACGTGTCATCCCCCCTCCCCAT
>N_787
CAGCGCACGTTTAAAACTCGCGAATGATCCTGTATCGATTT
>N_788
GGAGGTTTAAGTCGCCGACCCAAGCGTCGAAATGTGTTACC
>N_789
CTGGAATGTGTACAATAAGGCAACACCGCTACGTATTTCCT
>N_790
ACCTCCTTCGACCCATATACCCTCCCCACTTGGCCCGTCTA
>N_791
CGTTTAAGATTCTAGAACGTCCGTACACCCGCAAGTCCGTT
>N_792
GGGGTGCTAGAACACAATTCCACTGCGTACCGGCTCATAGC
>N_793
CGGCTGAACCAATAGGCGAACTTTCGGTTGATGAAGGCCAT
>N_794
CGACTTAAGGGACAACGGTCCCGCAAGGCTTGCCGTGTCCC
>N_795
GTTCTCGAGTTCGGGTCAATCCTACCCATGAGGAGAACTTG
>N_796
TGTGCCCATTCGCCTCAACCCGTTTGGTTTGTCGCTGCACG
>N_797
CGTAAGGCACCTCCACTCGTCACCAAGTTTACGAGGCCGGT
>N_798
CACTACTTCATCTCACAGAGCATCTCATATCACTTTCTAGA
>N_799
CATAGAATGACTGATCATCACTGCAAGTACAAACCAGTAGC
>N_800
CGCACAGGTGCGGGCAATGGCACCACATTAGCTTGTCCGAA
>N_801
AAGCGAAACCCCAGCTAGCACAACCGTATATTAACCGGATT
>N_802
TACGTAGAAGCACTGGGAGACGGACGTTCAAAGAGAAGCCC
>N_803
CAGTTCGTTGGATATATTTCCTGGTACTGCTATAGTCGGGC
>N_804
CTTATTTTTTCTAAGGGTTGCTTCAGGCACCATATGGGCAA
>N_805
TCCATCATGCTGTTGCCACTCGAAACTTATCGACTGGACTA
>N_806
AATCCGTTTCGTTACGGGAGCATAGTGATCATTACTGGCAC
>N_807
TTATCACCAATTTCTCAGTTCTTCCTTCGAAAGCCGCTACC
>N_808
ATACATTGAAGCCATGGAAACAGGTAACAAAAGATATGAAG
>N_809
GAATGCTAAGCGCAGCTCCTCCGTGTTTTTTAAAACAGACG
>N_810
GGATTAGTAGACTGTCTCTGCGTACGAGGGGTATAGGACTT
>N_811
CCTCGCTAATCTTTGTGGATCTGCCAGCTCCAGTGGTATTG
>N_812
TCGAAGCGTTACCTGAATTACGATTTTAGTCCCTCCTCGTA
>N_813
TTCTTCGAGAGCTTCAATGACGTCCAAGCTAACACCAGTGA
>N_814
CGACCAGGACTAACCATATGCCTGTCCCCACTATACTAACT
>N_815
CGGCAGTACGTACAGCCTTACTCAACGAGTATGACTTGTGG
>N_816
GCCGTGGCACGTCCATGACTCGAGGGCGAGAATAGCAAAGC
>N_817
ATGTGCCGCCGTTAGAACCGCCGCGGGATGCGGCTATAGAA
>N_818
CCGGGGGTTTTAGTTCTACCCATTCCTTGTCCGAGAGCCTG
>N_819
ACGATTACAGTGGCCAATAACTTCTCCCGCTTATGTGGGAA
>N_820
ACGGCCGAATCCGCACTAAGCGATCGTTCGTTACAATCTAT
>N_821
ACGGGCTTTAGAAGGCATAACCCAAGCGTCGTCGATCCTTA
>N_822
ACCCGACTAGTCAAACGCTACCACTACCAGGACGTTGGTAA
>N_823
AGAACCTCTATTTGGCCTCGCCCCTTGGGTCTAAGGTTAGT
>N_824
AGAAGGACGGCAAGAGGCCGCCGACCAATAGCCTGGGGTGA
>N_825
AAAGCCAATTGTCTGACGGTCCAGGGTAAATGCGTTCTTTA
>N_826
CTATATTTGGAATAGGAAAGCAACTGTTATCCTAATAGCGG
>N_827
GGGCCCAGGGACAGGGGCAGCTACCTATCAGCATAATTTCT
>N_828
CGTGTTGATTAAGGGACAACCGCATCGTTAACTTTGTTTAG
>N_829
CATCAGAGGTAGAACACTAGCGTAAAGCCGGTATGGTGTTA
>N_830
TTACCCGCTCCCACGTTTACCACGGCGTAAAAATCTTTACT
>N_831
GTAATGCATGCACGGTCCGCCCAACGCCCCGGCCAGGAACG
>N_832
CACCGCCCGGGTCACACTAGCTCGCGCCATAGAAGTATATC
>N_833
TCTTCTTCAGTTTCGGGGCGCAATATTAGACCCAGAGATTA
>N_834
GCGCGACTGTGGACACTCTCCCAACTTGAGCATCGTTAGTA
>N_835
GGGACAGAGAGGAGGAAAGGCAGTGGTGCTTATTCCCCTTC
>N_836
GCTAGAGCTGAATCGATAATCGTCATGCGCTCAGATAAAAC
>N_837
CGCAGCCGGGTCATCGGTACCTACATTGGCCCGCAGACAGA
>N_838
ATTACGTCTGCTAACACGATCAAACGGTCATATCTCTGGAC
>N_839
GTCGAATTCCGACTCCCCGACAAATCCCTAGAAGGGCGGGG
>N_840
CATGATAGCCACAGACTAGGCCACTACGCGCAGGCTTCTCT
>N_841
ATATCCCATAACAATCGACGCGACGGCTCCGATGCGCATAC
>N_842
AAGCGCCTTAACGTTGCGACCTAGGACGAGCAGATATAGAT
>N_843
TGCATGACCAAAGCGTTCAACGGGACCCGAACAGGGTTACT
>N_844
AGTTAACTCCGGAGTGCACTCGTCGAAGATAAAGCCCGGTG
>N_845
ACCAAACCCTCACGGCCAATCAGAAGGCGTTGGCTGAGCTT
>N_846
GAATTGGGCCAATAGCCCAGCCCTCAACTGCACCGGTGATG
>N_847
CGTGTATCCACGCTTCACTTCCGCCTAAGTGGCCCTTAACA
>N_848
TGTCGAACACTACGATGACTCAAGCTTCCCGGACTACAAGA
>N_849
GGTATGACATTATGTATAAGCTGGTATGAAAGAGATGCCAA
>N_850
CCTGGGGGAAGCTTGACTTCCGGGCGTCCTGATTTTGTCCG
>N_851
CCTCTTGACCTATCTGAAATCCTGCAAAGACAATTTATTCA
>N_852
CTGTAAGCGTTACAGTTCACCCCACGATGGGGAAGTCGCAT
>N_853
ATCCATCTGTCAGACATCTGCCAGTTTCACGGAAGGCTCGG
>N_854
CGGTACCATCTATGATGGACCGCTACGCCGTGCGGATGTAT
>N_855
GTCGCCCGATAAGATAATGCCCCTTCTATCTGTGCCTATCG
>N_856
TTAAGCCAGACCAAATCCGCCAACTGGGCACGGCATTGGGC
>N_857
TAGCACTTCGGCCCCGGAGGCCTTTTTCTATCTAATTAGGT
>N_858
AAGACTTGTTTCCTTCGCGTCCACTCTTGATTTTCACCTGG
>N_859
GACAATATTCCGGGCCTTACCTCGATTTATGGTACTTCAGC
>N_860
TTCAACCTATTGCTCTAACCCAGGACGCCCTCCATGTCTCC
>N_861
ATCTATATCATTAAAATAGACTAGCACTTAATTGATATGCA
>N_862
CCGGCCATTACGTTAGTCTACAGTCGGTCATGGCCAAACAC
>N_863
TTGGGCTAAATAGTCACAGACATGGACTGGTTCACAGGCTA
>N_864
GTAGACGCTGTGACGCCTGCCAAAAAGGCACAAGGGTCGTC
>N_865
CGCATGTCAGTCTAGGGATGCAGAATATCGCTCACCCTTAT
>N_866
TTGTCCGACGTTAGTTTGGGCAGCGTCTTGTTCAAGGGCTG
>N_867
TATACCGCCCAGGAGCGCCCCCACGAGCCAAACCTGACAGC
>N_868
CACCCCTCAGCGGGGTGTCTCATGAATTGCACATAGGTTAT
>N_869
GATTACAGTAATCCGAAAGGCCCTCGATGTAACCATCTGTA
>N_870
CACAAATCTATCGCTACCTGCTATTAACGGTGGCCATTACA
>N_871
AGCCTGCTAACCAGCAATCCCTGTCTTCATACCGCGTCGCT
>N_872
GCGGATGACTGGATTTCTATCAAGGATTTATGTATTATCAA
>N_873
CTCCTTGATCACGATGGTAACCGAGCGAACGTCCGCTTAAA
>N_874
GATAATGGTAAAAGTGATCACATAGGTACTTAATACTGTGG
>N_875
TCGCGATCCTCTACCTAGTGCACCCAGCGGTCCAAGAAAGG
>N_876
GCAACGCGCTACTCCTATTACTGCGTCTAGGGGTCGCAGAT
>N_877
TCTGGTGGCACTCTACTAATCTGAAAGACCTGGGCTCCTGA
>N_878
CTCTTTCCCAGGAGTTTCCACCGCGTTGTTCTCGTTCCTCG
>N_879
TCGAGATTCCGGACCCTCCTCGGATAGAACCGAGCAAACGT
>N_880
CGTTCCCCATGACTTCGAGCCGCCTCTATGTTCTCGAATAA
>N_881
AGAAACGGAGCATACCGACACTGTTATGCAAAGAGCTCCTG
>N_882
AGTTTAGTGGACCTGCATGACATCCGCCGAGAGTCAAACGT
>N_883
CTTATGGTACTATAGTTTGGCAGAAATCCCTCCAGGTCTAA
>N_884
TCTGCCTCAATCAAATCCATCAGGGTTAATGATTTCAAGGA
>N_885
GAAACAATATTCGTGCATAACTGCCAGCCATGGTACCGGGT
>N_886
GTCCCTCTTCACCCTGGAAACTGTTGAGGCGTATGGCGCAG
>N_887
GTTTCAAAATCTACTCTGATCTCAGGACCCATGTACAAACG
>N_888
TTCTAGCGTCAGAGATTAGTCCTTATCCGGAATGCCTGGAA
>N_889
GAGTACGGCCCATCATCAGGCAGCATAAACCTCGTCGGCGC
>N_890
AAACACATGATCTTTTGACACATGGATCTCGATGTGCCGCT
>N_891
CAAAAAAAGAATTAGGCTCACTTCCGTTGAAAACCGCTCAC
>N_892
CGGCTGCAGGACGTGGGATTCTGACACGCGAAAGCCCATGG
>N_893
TATAAACTCAACTCACTAGGCCTTTATCAATAAAGACGCGG
>N_894
GCACATTTGGAGGGAGGGCGCTATCCCAGTCTCAATGCGTC
>N_895
GCCACAAACTAAATACGTGGCCAGCATAATCACTTCGTGCT
>N_896
CTAAACTTAACAGACGTATACATGCCGAACTCAATATTGGG
>N_897
ACCAATCGCTGTGTATGCACCTAGTGTGGGTGTGGCGGATC
>N_898
CAAAACGGACGCATACTAGGCTTGGCTGAAGATTCGGACGA
>N_899
GCTCGTGCAGGCAGCAAGCTCAACCTTGGGGACACCGGGGT
>N_900
GCCAAGATCCCTCATTCAACCCTAACAACCGAAGTGCTCGA
>N_901
TGCGACTAGTGACAGTTTCCCGTGATGAGCGATCTCGGCCG
>N_902
TCGGGAAGAAATCGAATGGGCATTACTGGGGATGTGGACGC
>N_903
GACTCGGATTTCAGTCCGATCATACGGGCTGTTGCTGGCTG
>N_904
ATTGCTAACCAGTTAGCGTACGGCGTAATGAAAACTGTGAT
>N_905
TGCCTCCTCGACGAGTGCGGCGCGAGGTTTGATATAGGTAA
>N_906
TACTTGTACAGTGGGGCCCCCTCGACCGCGTTGTCTAACTA
>N_907
AGTATGGAGCTTATGGAGGTCGATCCGTGCTGACAGAATAC
>N_908
CTTTACCTCCTGACCGTGTTCTTCGAGACGTTTGTGGTCAT
>N_909
ATCGCGCGTAATATTTGTAGCGAGCTGGAACCACACCCTCT
>N_910
GTGGATTCAGATTATCCGGGCCAAGGATCGTTAGTACGCGC
>N_911
GGCCATCGATAACCTGATCACTCGGTTGGTGGCAGATTATG
>N_912
GATGGATCCAGCAAGTCGTCCATCTCTGGAATTGGTACGCT
>N_913
CGGGAACGAGCGGCCCGCCTCAACGGAAATGGATAATCCGA
>N_914
GCATCATACCATGTATGAACCGCGTACATCCTTGTTCTTTA
>N_915
TCGCCGGGAGGCGACAGATGCGGGAGGAGCTTAGTCATACC
>N_916
AGGCCGAGAGTGTTAATAACCATTACGGCCAGTGGCGCCGT
>N_917
ACCTGAAGTAGTTCGATTGCCACGGTCACTTACGAACCTAC
>N_918
AGTCCTACTCGGTCCAACCCCTGTCTTGTGCACAACCCATC
>N_919
TCCTCAAGTTCTCCGAAGATCCACGTCACGGTAGTAAACTG
>N_920
GGTCCCGTCACCCGAGTCATCACGACTATAGAAATTCGAGA
>N_921
AAGCTTAGGGGAGGAATGTCCCCAATGAGCCACCCCATCTG
>N_922
GGTGGTAGTGGCTGCATGGCCCCAAGTGATATTAGCGTAGC
>N_923
AAGTCTCGCTCCTACCATGCCGAACGTCACCACCTTTAGCA
>N_924
CCGTGGCACGAATAGACCTCCAACCGCATAGCCCTAAGACT
>N_925
CAACTATACAGCTACGTGGTCATAAAAAGGCCTCGTTCACC
>N_926
TGGTCCTTTGCAGTGTGCTACGAAACAATTGAGCTGACAGA
>N_927
GATCTGTCCCGACTGTCCAGCTTCACACGGTTAGTAGGAGG
>N_928
AGCGCCCTCTTGTTTTAAAACAGATCTGTCAGGAGTCCCAG
>N_929
TCAGAGGAGAGCGAGACTGTCGAATGACTAGGCTCCTCACA
>N_930
TCACTATCTGCAGAACACATCGCTTCAGTCACTCGTCGACG
>N_931
AAATGGTTACGCCGATCGTACTATGGCTCGCCGTAGGTAGG
>N_932
GACCCAGGATGAATTGAATCCCTGCTCCAGAGTAGTCCTCC
>N_933
GCCTCACTCCGCAATGGGCTCTTTTGCGCGCGGTGGTCGCC
>N_934
TCGAAAGTCCTGCCGTCCTGCACTAAGGACCCAGCAGAGAG
>N_935
GGATCGGTACACGAAATACTCTTTGTGTCATTTAACGTAAA
>N_936
AGCACATAGGGTTGTTCGAGCGAGGATAATATCATCACCAG
>N_937
ATTCGTATCGATTAACTTTTCTCTACCGGTATACGAGGTTG
>N_938
CCTGTCCAATAGCGCGTATCCGCAGGTTGTTTGGGAAGGGA
>N_939
CTTACGTTCAACGTGTTTTCCAACCCCCCCGGTCTCCGTAT
>N_940
TTCGGGCCCAGGCGGAACTCCACACTTTGGGGCTCTTCCTC
>N_941
ACAGATTTCAGAGGCTCTATCCGGGAGGTGGGTACCGCAAG
>N_942
TCACTCTCGTCCAGTTATCCCCCTGGGAGGTTGAGGGTGCG
>N_943
AGTGCGACGTCGGACAGCATCTGTATGTAAACCTAATGATC
>N_944
GACTCCATTTCGGACGAGGACTTTTTGAAGCGTCAAAGCTA
>N_945
ATTGCCATTCTGTAGGATATCAAGCGTTAGGCCTCAGCGCT
>N_946
TCCCCTACTAGAGTGCGTTTCATGCAGTTTTGGCATTTTAT
>N_947
ACTCCCCTCCTGGGAAGTATCCGTATCTCAAGCAAGCGCCC
>N_948
AGAGGCGCACTTAGGAGCAACACTCCAACGAACTTGCGTTC
>N_949
CGTGCTCTGTTCATTTCACGCACTGCCATAGCTGACTAAAA
>N_950
CAGTAGGTTAGAAAGGATCGCCCCCGATAATTTACCCTGGT
>N_951
GCATATAAGGATAAGAGTCACTCCGCTGTTTGCGAGAGCTA
>N_952
CAATCAACATATGCGATAGGCGGGAACACCAGCTGGTCGTC
>N_953
TCACTTTACTGGGACGAGGTCTTATTTATGAATTGTCAAAA
>N_954
AATTGCCACCCACGGGTCGACTTGACTCAGCTTACGAGTGC
>N_955
GACCGACTCATCGTCCTTTACGTTTATCCAGGACAACAAAG
>N_956
GCTAGTAATGCTTAGAATTTCCCCGCGATAGATCCACACTC
>N_957
TATAACTCTATCTGCAAGGTCTCACCACCAACATTGGTCGC
>N_958
CTCCTGGCTTGATCTTAGGTCTTTCTGTCTGTCGCAGGTCA
>N_959
CTAGCCATTTGCGTACACCCCATACCGCATCGGACCCCGCG
>N_960
CCCAGGGGGGCATCCACCTGCGCTCTTTTTGCATTTGCTGG
>N_961
CAAACGAATTGAACCAGGGTCTGGGGACGTGTACTTCTCAG
>N_962
CGACTGCCGAATAAACCACCCTGAATAATAAAGTGGCACGA
>N_963
TTTACGCGGACGAAAAGTGTCACCACCGACTCCCATCCTGG
>N_964
AGATACTGTCTCCTCCCCCACCTAAGGTACTCGAGGCTCAA
>N_965
GGAGAGCGAGAGTTATCACTCCCGGCACTAATCAGCTCCGT
>N_966
GTAAGTAATTATTGAAGGACCCCGTTCCTAACACGAAGTTG
>N_967
TGACGGTTACTTCGACATATCAAATGCACTAGACTGCCCTA
>N_968
GGAATGGATGGCTTATCTTTCCATAAGTGTTACTGTTCCCT
>N_969
GGCTGCACGTTGCAGGCAAACCATAGATGATTGAAGCCATG
>N_970
ACACGACCAACGATTCAGCGCGACCAAATCTCAACGAGGCA
>N_971
TTCTCAATTCTGGATACTCCCATATAGCTATTCCCTAAGAC
>N_972
TGCTGATACGGACGGATCTTCACAAGTCCCCCCTATACACG
>N_973
TTAGTGCCTTGTGACGGTAGCGACCGACAATTATATATGGC
>N_974
CGGGAAGGAGAATGAGAACGCACTTGGTACCCCTTACAATG
>N_975
TGGATGCGGCGTACAGTATTCCGTCGAACACCCATCTATGC
>N_976
TACCTAGTACATAAAACAATCAAAAGGTTGTGTTTGTTGAG
>N_977
TTCAAAACAGCACTCGCGTACATAATATCTCTGGTAACTTG
>N_978
AATGAGCGAATCTTGAGCCCCCATTTGTCTTTTGTGGGACA
>N_979
GCTCCCTTAGTCTCCACGTACCTTCGGTTAGAATCCCGAAT
>N_980
CGGAGCTAACGGATAGATTACAGAACATACCGCGGATCAGC
>N_981
AGACGCTACCCTTGCACATTCTAGCTTATTTCACGGGTCTG
>N_982
TAGGTCTATGAGCCGGACCACGGTCTAAGGTATCGCGTCGC
>N_983
AGTAATAGTAGCACATTACTCGATGTAGAGGGTCACATCAC
>N_984
AGATTGTAGTTTAAACGCTGCCGCCTTTAAATAAGTAAGTC
>N_985
ACGAAAGGGTTGTGAGGGACCCGTACTCGGCGGATGTCGCT
>N_986
GGCTTTGAGGATACGTTCGCCCGAAACTTGTTTGTATATTA
>N_987
CTGAGCAAACTATGCACAGTCAATTCATCACCATCAATGGT
>N_988
TCTGCTAACGCTAATGGACGCGTTAGGGGGCTGTCAGACAA
>N_989
AAGAGATGTCCCTCCGCCGACACAACCTTGCCTAGGAAAGC
>N_990
GGCTGTACTACACGTTCGACCAACACCTTTCGCCGTTTCGT
>N_991
ATGCTCCATCGTTAATGAGCCACGAAGATACATAGCGGAAC
>N_992
AGCAAACAGGTCCTTTTCAACAGGGTCGGCGGCCGACACCG
>N_993
AAATGATCTAACGCTTAGGCCTTCAGTGAGATGTCACCCGG
>N_994
GCCGTACCCTCCACGTCCATCGACTTATCTTCATTACGCTA
>N_995
CAAGCAACTCCATGGTCTCACCCTGTTGCCCACATGCCGAG
>N_996
AATTCTAAACGCCCATAGGGCCACATCCTGACTGTTCGGAT
>N_997
TTTAGAACGGGCTCGCAGCGCGCATGAAACAGACATTACGC
>N_998
AGGGCAGCGCGGCGTTTGTTCCAGATATGGGCTCCGTTCGT
>N_999
CGCGTAATAACCGGGCCAGACATCGATTTAGTTACTCCTTT
>N_1000
GGACGTTACGACGGTGAGCACAATTTACGGTTCTTACACAA
>N_1001
TGTCGTCGTCTAAAAATAACCCCGACCTCTACCATTGAGTA
>N_1002
TCCAGCGCAGGGCATACAATCAAGTCTAAGGATTTATAATA
>N_1003
CAGCCATTCTCAACTTGCAGCCTAGTCACATAATACCAATA
>N_1004
CTCATTATGCCACGTGGAAGCAATAGCTAGATGAACACCAG
>N_1005
CCTGGGCATCCTTCTAACCGCTGGTACATTACTAGTACCCA
>N_1006
TTCGACGCACCTTTATAGTACCACAGTGGAGATATCACATA
>N_1007
ATGGCGCGGTAGGTTGAATACGTCAACTCAAGTAACAGTGA
>N_1008
GGCACAACGGCCCTGAATGTCATTGTCGATGCAAACGGGGT
>N_1009
GCACACATAAAAACCGCCAGCACTTCCCCGGGATCCAGTCA
>N_1010
AGTCGGTCGCTATAGACCCTCATTAGACTCGGGTATTCACG
>N_1011
AGAGCGCCTGGCACTCCCCCCTGAATGTGAAAATAACAAGC
>N_1012
ATATGTCAAGTTCCGACGACCTGCGTTCTGCTCTATCGGGT
>N_1013
TTCCTGCGAGCCGTGTAGCGCACTCCCAGGGATCGCCAATT
>N_1014
TTATAGTGAATTGTTTGACCCAGGAAAGAAAGTATTCGAGC
>N_1015
ATGGCTATGACTGTGGCATTCGAGGCCTCTCCTATGTGGCA
>N_1016
TTACTGCCGGACTGAAACTTCACTTCGCGTACCAGGCAAGG
>N_1017
TCTAAGTTAGTGTACAGTGGCCTAAGTCCTTACTTTGCCGT
>N_1018
TCAAGAAAAAGGAAAGATAACTACCAGACAATGGTGAGGTC
>N_1019
CCCAATACCATTTCGTCGCACCCGTGTAACCCGAATGAATT
>N_1020
GGGGACCCTTTCCATGCACGCAGGACTAGGCGCGCGTACCT
>N_1021
CCCTAAAGAACGATATGCTCCCGTAAGACAGTGTCGGCCCG
>N_1022
ATCATTGCTATTCCGTCATCCTAAGATAACTAACCTACCGA
>N_1023
TACAGTCCAATTAATTGCGACAATACGGTCTAACGCTAGTT
>N_1024
CCGTGGTCATGAGGAGAGGGCTTTCGCCTACTCTTAGCCCG
>N_1025
AAGGGCTAGGTGTGTTCCGTCGGGCTGTTAGGGGCTGCATG
>N_1026
TAAAATGCCGTGTCGCTCTTCGAAATTAGAAAGTAATGAGG
>N_1027
AACATTCGGAGCGGAGATTACCCGCGGTGAATTAGTTGTAA
>N_1028
ATAGAGCTGTTGGGCGCCACCGACTGGAGGTGGAGGCTATT
>N_1029
TTAAGGGAGATCCCGAGCGACGTTGGCCTTATTTCACTCGG
>N_1030
ACGTACAGACCTCTCGGTGACGGCAAACCGATTGTCTTTCT
>N_1031
TGGACTAAGCTTTGTGGGCTCTTCGCACTACCAGTGCTGCC
>N_1032
TGCCCCCTGGACGGAACAGTCTATCGGTTGCCACCAGTATT
>N_1033
AGTGAGGGGAAGATCATGAACTGTTACAAATTCTTAGATAA
>N_1034
TATATGGAGCCGAGTAACACCCGGCAACGACTGATTCCCTT
>N_1035
AAGGTCCCCTAATTGATTTGCTGGGCGCCCGAAGATTAAAG
>N_1036
CTGCCTATAACATCGACTGGCATTAATTCTACGCTAGATAT
>N_1037
GGAGCGGGTCCACTTCGGCTCCGACAGGCCCATATGGTTAT
>N_1038
AAAGCCAGTCCTTGCGTAGGCCTCTCGTTGCCTACGTTCTA
>N_1039
GGGGCACACGCAGGGACAATCAGTCCTCACTTCAGGCCCCA
>N_1040
CCCAAATCGCGCCCGCTACACCCTTACGAGTGCACACGTTT
>N_1041
TCCCAGAGGAGGTCCTGAATCGCAAACCGACGGGTTCCATA
>N_1042
GCAATGCGTATTCAATACTACCACAATAACTAAGCGCAGGC
>N_1043
GTGGTACCCGTCCTGATTATCATATACACATTTCGTGTCAA
>N_1044
GAGCAGCGCGAAGGGATGTCCTAGGACACGGATAAATAGTC
>N_1045
GAGCTAGGACCGGTTGTCGCCCCAGCTCTACCATTCGGGGA
>N_1046
TACGAGGACATCAAGACGATCTGACCCAATAACTACCCTTT
>N_1047
CGGAAAAGCAATGTTATAGGCGGCGATAGGGAAGCCAGCGA
>N_1048
GAGAGTTCCAGGGTACATTTCAAGCTTTGCAGCCAACGCGC
>N_1049
AAGCGTAAAGAGGACGCTTCCTAAGTCGAGTGGTACCATAA
>N_1050
CCTCCGAGAGTGAAAAAAAGCCAGAGGACGCTCCTATATGA
>N_1051
TGGTCATCGGCCCTGATTAACCATATCGCGTCGACAGGAAG
>N_1052
GTCCACGTGTGTGTGATAGGCGCCTGTTCTCCACCGTGACG
>N_1053
GAACGGTTAACCATTCGCTTCTGAGTAGGGGTGAGCCCATG
>N_1054
GATAGATTAAGTTACCTGCTCGTCGGGTTTGGCTCACGTCG
>N_1055
GTTTCTCTCCTCCAAATCGCCTGTACTTAAACAGAGGTAGA
>N_1056
GTGTGTTCACTGAGGCGCTGCCCTTTAACCTGAGGTACAGG
>N_1057
GATCCCTGTGCCTTCATAAGCAGGCGATATTTTTGTGTGGT
>N_1058
ATGCGGCGGGCTACAGCGACCATCGCTCAGAACATCGTAGG
>N_1059
CAGCTCGTGCACGCACGCAGCCAGTTCGCGTAATTTTATCG
>N_1060
ATTAGGACCGCGTGCTGTTACGCCTAAGATACCCATCTATA
>N_1061
CCGCCTAATTTTACGTTTTACACGGCGATAGGATCGTGGGA
>N_1062
AATAGTAGTAGCAGTTACGCCGGCAAGTAATGCGCTCCACC
>N_1063
ACGTACTCTGATGCAGTCCGCAAACGAGCCCGAATCTTCAG
>N_1064
CGCTACAGCGTATCTTAGAGCCCTTCTATGTCGTTTAGGTA
>N_1065
AGGTAACAAGAGTTTCCGATCTCGCTTAGTTCGCTTATGGC
>N_1066
TATAAGCTACTAGGGGCGGCCACTCGGCTGGTTCAATCTTA
>N_1067
GCGAGTCTGCGAATTGTGTCCAGCGAGGGTAACTTGCTACT
>N_1068
ACTAATGTTCCGATACCCCTCGGGCACAACGGGTAGCAGGA
>N_1069
TTGCTATCTTCTAATCTCGTCCGTGGGTTTAGCCATTCCAT
>N_1070
AAGCATTTGATGTGGTACACCAGGGATCCTCATTCATCTGT
>N_1071
CATAACTCCGGGAAAGGGCCCATCTTCTAACCCATCATTAC
>N_1072
CGTATGTGACAAGGCTCGGACCTCTATGTATAAAACACACG
>N_1073
GAGGAGGCGGCACGCATCATCTCTGGCACGGCGCTTGATTA
>N_1074
ATTAGAAGATCTTAGACTACCCGAGTAGTCTGGTTACACTT
>N_1075
GTTTATTTAAAGGTGTGTCACGACAATCCTCCTACCTGGTA
>N_1076
GCAGGGCTCCATTTGGGGGCCCGATACCTTAAGTCACAGGA
>N_1077
AGAGGAGCTTGAGCAGACTACGAATGAGTTTCCAAATAAGT
>N_1078
ATGACACACGCAGCAAATAACCTGCTCAGTTGATGCGGCTA
>N_1079
TGTGGCTGATTTAGCGCTTCCGGTATGGTCAGGTTGCGCTG
>N_1080
GTGAGGGAAGGGGCCCGGAGCGGATCTATTGTTGCGTACCC
>N_1081
CAGTCGCTGGTAGGATGCTACCACTATGGCCCGTGGCTTAG
>N_1082
GCGATGAACAAACCATGGTGCAGACAACTTCAGTCAACCAA
>N_1083
TCAAACGAATATGGGCTGGACAGGTGACTGCTCCGTCCTCA
>N_1084
CTGAGAAAAGTCATGATAAACTACAAAGTGCAATTTAACGG
>N_1085
ACCAAGATAATGAACGAGCGCGTATAGGGCGCTATTAACCC
>N_1086
TACTTAGCTCCCCGTTCTAGCTCCACATTTGGAGACATGGT
>N_1087
TTTTTTTGTGTTTATATTTTCCTACAGAGTTGATCTGGCAG
>N_1088
TGGCACTAATCACTAATGGCCACCAACGCTATCAAGTATTC
>N_1089
GAGCATCTGTCAAACAACATCATGTATGACTGCTTGAGTTT
>N_1090
CACAATAGGGGGCACCTCTGCAATCGCTTCGCACCCGGTCA
>N_1091
CGGGCTGTCCGAATCTAGAACTTTTAACTGTATCCGCTTCC
>N_1092
CAACATTGCGATGCTCGTGACGGGACTGTCGAAGTTCTCCT
>N_1093
GTTTTTGTGAACGGATCTTACGGGGCGACGGAAATTTTTAA
>N_1094
GAGAACCGTTCATAATTAGTCCTTGTAAATCATGAGTAAGA
>N_1095
GCATCCACGCCCTAATGTCGCAACCTAACATCTTATCTGAA
>N_1096
CATATTTTTCGTATATCCAACCCCCTGTTAATTAAGTCAGC
>N_1097
TCGTAAGTCTGTGAATGCTGCTCAATCGATTTTGAGAGAAA
>N_1098
CAGTTTAACCGGTATCTACACGCCGATCGTAGGCACGACCC
>N_1099
GATCCCGCTCACCCATGAAGCTATCCGCAGTAGCTCAGCTG
>N_1100
GACTGCTCGAATGCGGTTTTCAACGCATCCCGTTCCCGCCA
>N_1101
ATTTCTTTAACTATAGACCACGCCGTACCTCGGAATCCACT
>N_1102
AGCCCCATCCCAACATCGGGCAAGTGGTACTGACTTTATCG
>N_1103
GGCTGCATGTTACCTTACTTCTTAGAAACGGGGTTCTTGGC
>N_1104
ATCAAGAAGCCCAGGACTATCAGAACTAGACATTCTGAATT
>N_1105
CGGATGTCTGAGGTCGATTGCGCGGTATGTTGGCCGACTTT
>N_1106
TCTCTTATCCTGCGGTAGATCGTTATTAGGACAACCTTCAC
>N_1107
ATGATGCGCCTCAGTCTCTGCCTTTGGCAGGATGAAGGCTT
>N_1108
GCGGTTAGTTATATCCTACTCCCATCTATAAGTCACGCCTC
>N_1109
TTGTGGGACGCTAAGAAAGCCAGGATGTTTGGCTAGACGAC
>N_1110
AGCATCGCGCAACCCAGGCTCCTCGAGTACTTATGTTGGGG
>N_1111
GTGGTTATCGTGGCTTGTATCTCCTCAAACTGGCTTATGCA
>N_1112
TATTCACGGGCCTGGGTGGCCCTCATTAATGACGTCGGTAA
>N_1113
CAAACTCCGCATGGCATCAACGTTCGAACTTCCTCGATTAA
>N_1114
TTCCCCCATATTTCAGGGATCTAGGAACGATAGTCAATCAC
>N_1115
CAACCAAGGCTCGGTGTTGACGAAGATCGCGGCTAAAGCCA
>N_1116
CGAACGGATCTAATTACCACCTGTGTATTAAGAAGGATTAA
>N_1117
TCGGTTTTGGGGCATGCCGCCCCGTATAGTACTGTTTTCGG
>N_1118
ACATAGGGAGTGGTTGGCGTCTTTGAGAGCTCTGTGCGTAA
>N_1119
TTACACATGTAACCTGCATGCCGGCGACCCCATGTTACTCC
>N_1120
TCTATCCGCGCCCGTGCACTCAGACTAGGTCTCGGCCTAAA
>N_1121
ATCGCTATCGTGGGCGTTCTCCAAGGGTGAGGTTGGAGGCC
>N_1122
TGTTCCCTCAAACCCGGCGACAGCTGGCTGTCTCGTTTCAC
>N_1123
TATTCGCACTAGCTCCTCTGCAGAATAAACCTCGTTTGAAA
>N_1124
GTACCCGAAGTCTACGGAGTCGGCTTCGATAGGGATAATTT
>N_1125
TCTTCGGGGCTAATTACTTTCGTCAAATCAATGCAGCAAAT
>N_1126
ACCCATTAACATATTGCCACCGGTGAGTTTCGTGTCTGTCA
>N_1127
TGGACATACTCATAGCCTGGCGTGCAGTCAACGATCGTCTC
>N_1128
TCGACTAATAGCCAAGGCCTCCCAGTTCGATAGTTAAGCAG
>N_1129
ATAACCAGTTGTTTTATAATCCGTGGCGAGTTATGATAGAC
>N_1130
TGGAAGCAGCCCTCTGAGCACTCTATTTTGGTCTTTCAATC
>N_1131
TTGCTTTCCGTAACAATATCCAGGGAACCAGGTCGGATAAT
>N_1132
TTTGCGAACTAGACGAAAACCCACGAGCTCCCACTTTCTCC
>N_1133
CGCCTTGAAAGAGATCTTTTCTGGTCTTCGCAACAAGACGC
>N_1134
CACTAGGTTAGTGGCGATTTCCACTTTGGGGTGCTGGCTTT
>N_1135
TTGACCAAGATTGACTAGGTCGGCCCTCGGACCCTCCCATT
>N_1136
AAACCGCTACGGCTGTTTTGCAAACTAGAACTTCTAAGTAT
>N_1137
TTGATGGCGTCGTGCCTATACCGCGAACCTTCGTTTCATGG
>N_1138
CGTGTTAACCGATAACCTTACAGCCAGAATTGCTAGAAATT
>N_1139
TGAACCTGTCGTTGTGACCTCACTGCGCTGCCCTGAGGCGG
>N_1140
GGGCGACCTGTATCGCGTTTCCAGAAATAATTGGGATGCGA
>N_1141
TTCTGGAGGCATACAAACATCAACTGCGCGTCTGCCGAGAT
>N_1142
CTATTCTCCGGGCGCATCGGCACCCTTCTGATGTGTTTTTT
>N_1143
CCACTTCCAGTGGACTGCACCTAGAAGTTTCTCTATATGTC
>N_1144
TAAGTTAATTGCTTGCCACCCCGCTATGAATTCCTACCATC
>N_1145
AACTCAGCCTCACTAGCCTGCTACAAATCCCATACTACGAC
>N_1146
CAGGCGCGACCGACTATGAACTCTCCAAACTGTCATCTCCT
>N_1147
ACCCATAACTGTGACAGAGTCCTTTCCTAATGGTGCTAGAC
>N_1148
GCTTAAACTGAAAGCTGATTCTTGTTGATGGTCCACGTTGC
>N_1149
TTTTCCCCGCCAATCACACACAGCGTTCGCGAGCCTTGGCG
>N_1150
TCGAGAGAAACAACCTATCTCGCGCAAACGGGCGTGAACGT
>N_1151
CTATAAAGAGGAGCGCGGTCCGAGCTCGGGACTTCTGGGTT
>N_1152
CGCTTTTCGAGCACGATTATCGTTTACCTCTGCGGATAGGC
>N_1153
TAGACTTTGCAGAACGTCATCATGCCCGACCCCTCGTATCC
>N_1154
CTGTCGTATTTCGACGACCTCATCGATGCCACTCATAGTGC
>N_1155
ACCAAAGTACGATCCCACGACTGTCTGTCGTGATATCATTT
>N_1156
ATCCCTGCACGAGACCTATACGGTACAGCTGTGCCAAAGCT
>N_1157
TTGCATTAGGTAGGAGCTCTCGACTGCAACCAGGGAGTTCG
>N_1158
GCTGTACTGCGTCCCAACGTCACATTGCATAATGGGCTCAC
>N_1159
TTTTGCCGTATAATAGAGTACATCTCTCCTTCCATATCCGA
>N_1160
ACAGGACTTTGATAGACCCGCCCTATTATGTTCAGCACGTG
>N_1161
TGGGAAATACGATATTAGCCCCAGTAAAATCCGGCAGGTAG
>N_1162
CCAACTTATAAAGTGGCTTCCGGAGGTGAGTAACCTAGTTC
>N_1163
GTTACGACGGATGATGGTAACACGACCTGGTTTTTTGAAAA
>N_1164
CGGACCCCTAAATACGGCTTCATGGGGCTGCTTGTACTAGA
>N_1165
AAAGTGGCTACTACGAGTGACCAACACTACTTAAGACAAGC
>N_1166
TTACCTCCATCCTTTTAATCCGGAATGCCCCTTTCCACGTA
>N_1167
ATCACGTCCGCCGATAGCTACATAGTAAACGGCGAGCCTGA
>N_1168
GCTAACAAGTAAAGGTGTGACACCTTGCACTGCTGCCCTTT
>N_1169
AATCCGCCTGAGTAGCGTAGCATTCCTCGCCCGCGCTAACC
>N_1170
AACCCTGCAATGGTGAGCTTCTACCTGAGTGGCCTTTAGCA
>N_1171
AATAATGTCTGAGGGGAATGCGCTCAAGCTGGGACATCCGT
>N_1172
CTCTCTTGACACACGTTTTACTGACTCTAACACCGTAGTAT
>N_1173
CTCTCAGGAACGCCTTGCCTCCTGGGCTAATTCGAGGGTGT
>N_1174
GTGAGCTTAACAGTTAGCACCGCAAACTGAAGTGGTAAAGA
>N_1175
GACGGGGTTTAGGGTATCTCCTGAGGTCGGCGACATCGGGG
>N_1176
AACGGCCAAATCACCCGTGCCCTTCCTTTCTAAGCACTCGT
>N_1177
CGCCAAAAACCTAACCTATCCTAAGCGTACGCTCTGTCTTA
>N_1178
ATTCCTAGAGATCACTTGATCATAACTCGGCTTCTCGAAGA
>N_1179
TAGGACCCTTAAGGGCAACTCTAGGTCCGCGAACTGCTCTT
>N_1180
GTCTCAAGTTCATCCCACCACTGTTGAGGCGCGACACTGAG
>N_1181
GTGATTAGGAAAACCTAATGCGAATAGGCAGCGGGCACTTT
>N_1182
GCACGCAAGGTATCCTATCACCGGCATTGCGGCATAGCTAA
>N_1183
CTCTGGGTTGCTCTCTGATGCCTAGTCCGAATGAAGATCGC
>N_1184
GGCAATCTAGGTCATACTTGCTAGTCCTTAGTCAGGGCGCA
>N_1185
ATCGCGCCTCCACGTCGATACAATTCACGGCGTAGGCCATT
>N_1186
AGGGCCAACTCATATCCTTCCGGATAATGCACCCTTCCAAA
>N_1187
AGGGGGAGTCATCAACCCCACTTGCCACTAGTGGCCGCTGG
>N_1188
TGAGCAGAACACCACAATCACGCACACATAGATCTGGACGT
>N_1189
GACTTTCTGCCAATGAAGATCGAAATGAGCCACTTCCCTGT
>N_1190
AACAGCGCTAACTGGTCATACCGGATGCTTAGTGGGGAGCT
>N_1191
AATAATTGCAGTATTGCTAACGTATCAGGATGCCCGGAGGC
>N_1192
TAGCAGAGAACACAAAACGCCAGTAGCGGCTATTCTTTTGT
>N_1193
ACTATGCAAGACCAAGAGCTCGCACACTCTGGGGACTAAAG
>N_1194
AGTTGGCTGAAGGGAAGCCCCCAGAGTATCTCGGATTGAGG
>N_1195
GCAAGGCGCTTTCTTTATATCTGAAGTATCAGATTTACCGA
>N_1196
TCATAATAGCCAGTGACCGTCAAACACGCGCAACTCAAGGG
>N_1197
ATTGTGGTGACCACGTTCCCCAAGACAATGAGACATGATCG
>N_1198
CAGGGGGGTCTATCTCAGCCCGTAAGACCTACCAGTTTTCA
>N_1199
TTTCTCCGTGTCCACTAGGTCCCTAGTGGCCCGAGATGATG
>N_1200
CAATTACTAACGTTTCTGTCCTGGTTTCGAACGCTTGAGTC
>N_1201
CCTCTAGGACCGCGGTTACTCGACTCCTTTAGGGGGAGCAC
>N_1202
CGACGGCAGGATCGGGCGGCCAAGAATCACCCTGGTAATTT
>N_1203
CGAACCCGAGTCTGGTAGACCAGACGCTACCATTCGTTGCA
>N_1204
CCAGTCATTCGTCTTATGTCCTAAACGGGCTCTACCCGGAA
>N_1205
GGGTTAACACGCTATGTTAACAACCTAAGGGACTAGAGTGA
>N_1206
CCAATTTTCAACGTTCTTTTCGAGCACGCAGGTAGTTGTGT
>N_1207
CGATAGTTAGATGCTGGGGCCTCAGAAATTGTAACCGACTG
>N_1208
AATCTCTGTCCGTGATCGACCGTGATTACGAAGCTTGACTG
>N_1209
GAACTAAAGATCAGACCGCACCAACTGCAAACCTAGCTCTC
>N_1210
TGGGGATGATCAGTCCCGTTCCGAAGAAAGTAGCCTTCGTA
>N_1211
GACAGTGAGCGCCTACAGATCCGTAGCTGTACCAGACCTTC
>N_1212
TGGGCGCCCTGCCTCGGCTCCTTATCCCAGAAGAAAGGGTT
>N_1213
TGGCGCGTGACTGGAGCGCGCCTACGTAATCCGGCCGCGGG
>N_1214
AGACCGGGCCCGGTTCCGTACTTAAAAGTATACGTATAGGG
>N_1215
CGGAACCTCTCTGGGGAAATCCGAGGAGCGACTCTGGCAAC
>N_1216
TTGTCGATCCTCTCCCCAGTCGGAAACGGGTATTGCCCGCC
>N_1217
ATACGACCATACCTCGCCAACCTCTTGCTGGACATTCTGGT
>N_1218
GGAGTAACGCGTCAGTCCATCGTATTGCCGACGACCATCGA
>N_1219
TTTATCGCCTGCTCCTTCGCCCCCTTACCTCATCAAGTTAA
>N_1220
CTACCGCTCAACGATGCAGTCTTTAAAATACTTACGGACGC
>N_1221
CTCGTCCCGATTTTTGGCTACAATGTTCTAACAAAACCGAA
>N_1222
CAACTGTTTGTACGCTAACTCAACCACATCGGTACACTTCA
>N_1223
TAACACCGAAAGAACATAATCCGCCCGTGGGCTAGTCCCCA
>N_1224
CCTAGGATTCATATACGAAGCCCAATTGATTGTAGGCATGT
>N_1225
AGCCCGCACCTTAGTGTGCTCGCTCGAAGACCCAGTAGCCT
>N_1226
GGGATCAGGTAAGGTTCTTCCCCGATAGTTAGATAGGTGGT
>N_1227
TTGTGACAAGTTTCGAAATCCGGGGGGCTAGGCTATCCAGG
>N_1228
CAGTTAGATAAGGTCGTCGACAGTAGCACACAGAGGAAAGA
>N_1229
ACGATAGGGATTAAGACTCCCTGAGAACGAGGCTCTAGCTG
>N_1230
GACGTAATTAATTACAGTCACGATAGATGAGTAATATGTCC
>N_1231
CTGCAGTACATTTCGACAGACTTCTAATGGAAGTAGGTCAA
>N_1232
TTCTTAGCGTCCACGGTCCACGCTGAGTGTTGTTTCGTAGT
>N_1233
CCTTGCTTGCTACGTGGAGCCCCCCATCCTACTAGATTCAC
>N_1234
CGACGTAATCCCGAGGTTCCCATCTTGATAAATGGCGGGGA
>N_1235
AGGACTCATTATTACAGTGTCCCTTAAAAGTACCAGATTAA
>N_1236
TACTTAGTTTCGGTGCGGGCCGCGGCGAGCGAGGTATCAGG
>N_1237
GCTGAGCTCTCGCGCAAGTCCCAGCCCACGGTACGAGCCGC
>N_1238
GTCAGTATAAAAAGTCACATCCCCACATTGCTGGCCCGGCC
>N_1239
GGGCAACTACGTCTGTAAATCTTATAGGGCCTGGATAACTA
>N_1240
GTAAAGGCATGATTCTAGTTCTACAACAACGGTGGCGAGGC
>N_1241
AGGGAGTGGTGGCGCCTCTACCTTATATTTTTTCTGGTCGG
>N_1242
CGATAGGGGCGGATCTCCTACTAGATCACAATGGATCTCGG
>N_1243
ACAACCCCAAGAGTGACGGTCGTGTATCAGGATCGACAGTA
>N_1244
ACTTCGTATACATATAGGCGCTAAATGACGACATTTCCTCA
>N_1245
TTGAGTAGCTCGCGCTAAACCGTTCGGAGGTTGTCTTCAGC
>N_1246
AACAAGCTTGGAGTTCTACTCAGATCGTGCACCGCAGACAG
>N_1247
CAGCCGCAGTCCCGATCTCACCATCGGTACCTAGGCATCCA
>N_1248
CAAAGCCTGGACACAATTCCCGTTTGACGAGCCTGAAAGTC
>N_1249
GGAGGGTTTGAGGGGTTCGGCGACGTGGTTACGTACATCGA
>N_1250
CTTGTGATAAGTTGTATAACCTATCGCTATATATTCTAGAC
>N_1251
CTTGACCGTTCGGACGGACCCAGTTAATTATGACTCTGCAA
>N_1252
ATGAAATTTAAACTTACGACCACAGTAGGCGTTAGTAAACG
>N_1253
GACGTAATTTTCGTGAGCGACCAGTAGTCTTTGCTGTAGCA
>N_1254
CGTAAAATGGTATGACCAATCGGCAGACGTAGAGTGTATCA
>N_1255
CTTCGTGGTTTTTGAGGCTACCCGTAAGGACCTCGCAAGTC
>N_1256
GTTGAGGAATGGCGTCGTGACATGCACATCAAGGTTGGACT
>N_1257
CGGTACCGGGCCATGATTATCAATTACATGACTTGCCCCTA
>N_1258
CTGAAGGCAGCGGTCCTTTACGTCGGAAAGACTACCTTGTT
>N_1259
CCGAAGGAGGAAAGGCTTAACGGTGTAAAAAAGATCTGCAG
>N_1260
AAGGCCGGACACCGCTTCACCGTGTGGTGGGGCACTTAACG
>N_1261
CCATCACAAGAAGAAATTGACTTAACGTGAAATAAGATCCT
>N_1262
CAGCCTGCCCGTGGAGATGCCATACACGGGAAGCCCCTTTA
>N_1263
ACTTATGATCTGGAGTTCGTCCCTAAAGGTTCTAGCTCTTT
>N_1264
TTAGTGGCTATGCCGCCCTCCTCACGCGTCCAGCGTAAGCA
>N_1265
TAATGGGTGCGGAAGGTACCCAACGACACATGAGGCAAAAT
>N_1266
TTCTAAACGCCCAGGGTCGCCGCATATGTAAGTATGCGCGA
>N_1267
GCGTGGCTGGTTTTCAAGTTCGCACCTTTGGATACTCATAT
>N_1268
TCATCGGGCAACCATACGGGCGAAATCCTCGAGCTCGCGAA
>N_1269
ATTGAAACCCACGGTGATCTCGGCGACATGCCTGAACCAAT
>N_1270
TACTTCATAATTTAACGCGGCAAAACCCATAAGTGTTGTCG
>N_1271
GACAGCCTATAACGCGGACCCTTGAGACACGGGAAAGTGCA
>N_1272
TTAGGTACGGTAAAGAAGGTCGATATGGCCCATATAAAAGG
>N_1273
ACTTTTATGCCCTGTGCTCCCTTCCATTACACCCGCTGTAT
>N_1274
TGCCTGGTCAATATGTTGTTCCACCTCGTTAACCGATCACT
>N_1275
GATGGGCGGTCCTGATCATGCTGATTGCGTGGCATGCCTAA
>N_1276
TTAAAGAAGGAGAGTGTAACCTAGGACCCTAGTTGGTAGTC
>N_1277
CCTTAAGGGCTCCAAATTCACTGAGGCCTAGACATCGAACC
>N_1278
GAGTACCAAGAACCTTGCCACTGGGGTACTGCCCTTGACTC
>N_1279
TCGTTATGAACGTGGATAAACGGGTGGTGTTTGTTTGTACG
>N_1280
TTAAAGCTTCAGCCCCACCCCCACTACTAAGCCACACGCTA
>N_1281
CGGAAGTCCGGTATCTGCGCCGCTCCAGCTTAGGGTTGGGT
>N_1282
AGTATTACGGAATCGTCATACTAGTCACTCCCGCTACGATG
>N_1283
TGTTGGCCTGACGGCCATATCTTTAGGCGCAATCTTATTGG
>N_1284
GCGCGTATGCTACTCCGCGGCCGAGAGCGGGTTCAGATCGG
>N_1285
GAGGGGTGTGAATATAAACGCCCTTGTAAGCGAAAGGGAAC
>N_1286
ACACTAGGCCCGGCGACCACCGAAGTTTTGCCTAATCCCCC
>N_1287
ACCCCAGCGACCAAACATGGCGATGCATCTAACACACCTGA
>N_1288
GGGTTCGGACTAACCCATGGCAGGCGTATAGTGAACAATGG
>N_1289
GTGTCTCTGGACGCGGGTCACGATGCGACTTCGCCTCTGAG
>N_1290
GTGGGATAATGTGTCGAATGCTACTGCTCCTCGGATACGTA
>N_1291
ATGTTGGGCCGGTAATTAAGCGGTATTCATCTTCGGCCTGA
>N_1292
CGATGGCACTCTCGTAGGCCCCGCTGATATCTCGTGTGCAG
>N_1293
AGCTAATATAGTTTCTCCGCCGCCCCCCACATTTAGCACGG
>N_1294
TCACACTTAGTCTAATGACCCCTTCCTTTCGGCCTATTCTT
>N_1295
TTTTTAAACTGCGACAGGCCCGAAGTGAAAAAGCCTGAACT
>N_1296
GGAAGACCTCATCATCCCACCTTCTTAAGTGTCCAGACGGG
>N_1297
AAGTATACCCCCGTGGCGGACTGGAGGTATTGCCCCTATCT
>N_1298
AAAGCATATTTTCGAGGAGGCGGTTGATTTCTGTTTCCGGA
>N_1299
CGGCGAGTGACATCGTGTTCCTATCAGGACGGGGTCAAAAT
>N_1300
GGCCGAGCTCGGAATGAAATCATAAGACTTGGGGCTCTTCG
>N_1301
AACGGGTCGACGTTTGAGTGCAGCGTGCGCACCGTACGACC
>N_1302
CCCAGTATCAGCCAGAGCTACAAGTCAACCAAAGCCATGGA
>N_1303
CTCCGACTGATGTGGCGTAACCCGAATACCATTAGCTAGAA
>N_1304
GATCCCCGCATCGAAATACCCGCGATGATGCGAACTCGGTC
>N_1305
AGCCGGCACAGTATTGAAATCAGCTTACACCTTGCAATCCG
>N_1306
GTTCGATAATCCCTGTCTTGCCAATGCGCTGTACCAAAACT
>N_1307
TGAACTGTCATCCCCGTCAGCCCATGGGTTTGGCGGCCAAC
>N_1308
CAGCCGTCTTCCTGAATGGACACATTATAACCTCCACAGTT
>N_1309
GCTGACTTGGGAAGCGATGGCGGCCCCAACCTCTACACCTC
>N_1310
TCGTTTAGTGCACTAGCGATCCTACTCAATGGTCATCCCTC
>N_1311
TGAGACGTGGCATACGTTCTCTTACACTATCAGCAATATAA
>N_1312
CCTCCCACACTATGTGGGCGCAGATGACCGATATTAAGGCT
>N_1313
CCAAGCGGAGGAGAGCAGCCCAGTCCATCGGACGAAACCTA
>N_1314
AATCAGCCCGTGGGGGATGGCGCGCTCGATACCTGGCATGG
>N_1315
TAAACACGGACCTCTCACCACATGCAAACCCAACCGCTTAT
>N_1316
ATTTCCGAGACTTTTACCTGCCTTGCACACGAGGTTTCGTA
>N_1317
TTCGCCTCATGCTGCACTTTCAGTTCCCATGTTTAAAGACA
>N_1318
CCATTCGGTTCCGAATGTATCTCTTAGTGCGGACCATTATC
>N_1319
GCTACCCCAAGGTAAAGAATCGGGAAGAGCTTAATTGATAA
>N_1320
GGGCTGGTTAAGTCCTACTTCTAGGATCACGGCGTTGAATC
>N_1321
CATTAACCACGACCGAACTTCTTGCTATCCCGGTATAGTGG
>N_1322
GGGTGTTTCTGGGGCACTGTCGGACTGTATTAATTCCATCC
>N_1323
ACAGACGTGTGATCTATTACCAACGCTCACCGTAGACCCTA
>N_1324
CCGATTCCTTGACGTGATGGCCTTCGTCTCTGGACCGGCTT
>N_1325
GGTTGAGCTTCAAAATCTACCACTGATGTGAGAGGTATGCA
>N_1326
CTGAGTGCGTACTGTGAAGGCCGGAAATCATGCATGATTAT
>N_1327
TATTATCTCCACGGATATACCACATGAGTTATAGTTAAAAT
>N_1328
AGGTCTGCGATCTTAGTGATCACGATGCTAAGAACACTGGA
>N_1329
GGTCAAGACTCAGTTTGCACCTTTTCCATGGCCACTCCGGA
>N_1330
CGTCAACGGGAAGTATTATCCTGTAGAGGTCAGCTATACGT
>N_1331
CGGGATCGCTGGCATTTCGGCCAATATCAGCGTCCAAGCAT
>N_1332
GGTGCGAGATCAAAACTACCCAGGTTTTTGCCCACGTCGAG
>N_1333
ATGACGGGAGAATAGGCATTCAAACGCAGCAGGCACCATCG
>N_1334
CTGTGAAGGGTAATAATAATCGGAAGACCAGCAGGTACGGC
>N_1335
TTGACCAAAACTCCCGAATACGAGTACACACGACCGAAGTC
>N_1336
CTCAGCTCATGGGTTCTTTTCCCTACAACGGCCCTGGTATT
>N_1337
CCGAATATGAAACGCTTCTACCGCCGTACCGTGAGACGTGG
>N_1338
ACCTTGGTAGAGAGTCCCACCTCCGGCCTATCCCGACAGAA
>N_1339
CCGTGTTGCAGATGGAATAGCTGCGGAGCATAGGTACGAGA
>N_1340
AACTTGCCGCAGTACTAAGGCTCCATTCATATTAGTGCAGA
>N_1341
CTCCAGAACACAAAGTAAAACCGCTGACACACATGGTTTAA
>N_1342
CAATGGTTAGCTTGGCTGAACACCTACAAGATTGGCGTTTT
>N_1343
ACACAGACCGCTTTGTTTAACTCGCGGTGCTGACACATATC
>N_1344
TTTCATCCTCAGCTCATCTACGGAACTCGGTGGGGAAGATT
>N_1345
TGTATATTCCCGCGCCAGACCTTGTTAAGCGTGCGGCGAGC
>N_1346
TGGCTTCGCGCGGTATACTTCGTTACACGTGTCCGACTCCC
>N_1347
TCGCACACCATGGAGTTAGGCATTTAAGCTCTACCTCCAAA
>N_1348
GTATTGCTGCTCCCTGTTCGCTTCTAACTTACGAATACTTG
>N_1349
GACCGCGGGAGCATGACTAACTCCCACGTGGGATTTCGGAT
>N_1350
GCCGATGAGTCGATTTAGCTCGCAGAAACCGGTAGCAGTAT
>N_1351
CGACCCTAGTATGTTGGTCCCGGCGGTCTCCATAGTCCAGT
>N_1352
CGACGAACGAATATACACTACTGATGTATGCACCATCGTTG
>N_1353
TACTGTAGTTGGTTTGGCCACTGATGTTAATTGTAGCCAGT
>N_1354
CACAATTACCGAGGCTAGATCAGTGTTGCCGCCGCATCTAC
>N_1355
TATGTCCGATGACGCCATGTCAAAGAGGAACGTCGCGAAAT
>N_1356
GTTTTTCTTTTCCCCTGCTACAAATAGGAGGTCTACGGTCG
>N_1357
CGGGTTATTCCGTCTAACATCCGAGGGGTGACGACATCACC
>N_1358
TTGGTGGATCTACGTGTATTCCAGACATCAAAAGACTCAGT
>N_1359
CTGAGAGTCGGCGATATTGCCGTGGACACCCCGGCCCCCAC
>N_1360
GCCGGTGGCTACCCGAAACGCTGGAGGTAATATAACGTCTC
>N_1361
GCTTGGCGCGGCGCTCAGGACTTAATCAAAAGTCCCAAGGA
>N_1362
GCCCGCTATTTGGGCGCTACCTGGGATTCTGCCCACCGCAC
>N_1363
CTGCCGATAACTTCCACCAACACTATGATGGTATATCATAA
>N_1364
CGGTATCTAAGCTGAGACAGCCAGAAGTGATTCTAGACCGG
>N_1365
CAGACGTTGCCTTTGCGGTGCTAGATTGACGCCATAGACTA
>N_1366
TGTACTCACCTTAGCGATTTCGGACGTTACTGTCTTATCCT
>N_1367
GATGCACTAATTTGTTTCCGCGCGAACACTTAACCCTTATG
>N_1368
ATAACAATAATAGCGGCAGTCAGAGTTCTGAAGTTACGTTA
>N_1369
GTTGCCTTGCTTAAACAACGCCAATGGGGATTGAAAATACT
>N_1370
GCGCTTCCTCGTCCACTCACCCGCCCCTTCATACGCACTGA
>N_1371
GTCAAAGCCCCTTCCGGTTACTCTAACACGATGAAGTCGTA
>N_1372
GCAGCCCAGCGCGAACTCATCGAAATTCTCAGGTTAATGAT
>N_1373
ATACCTAGCGAAGTAATGGACATGAATGACGAAAGGTTGAT
>N_1374
GGGATGTGGTTCTACATTAACCGCCGTAAGAAGCTGTAGGC
>N_1375
CATGACCATACCGGATTGAGCTGCTCGAAAAGATCCTCAAA
>N_1376
CACCCAAAGGCCTGCGGTTCCCCAACCGGGCATTTTGGGCT
>N_1377
GGCCCCGCTCCTGTCTCTAACCTTTTGTTCATCCTGTAACA
>N_1378
CGCTAATACAACACCGCCCGCATAACGTAGCTGCCCTGCCG
>N_1379
AGGTAGAAGCAAGTTCCGACCATTAGCATGTGCCGCCGGCC
>N_1380
ACGGGTACCACCATTGTGCCCTAGCCGACGGTGCCGTGTTG
>N_1381
ACTGGGGTTCATGGCAGTTTCTAGGAAGTCGTTTCGTCTCA
>N_1382
AGCCGAACAGCAGGGCGTCACAAATTAACTCGTTGTCTGTG
>N_1383
TAGTTCGTTAAAAACATCGGCACCCTCCTTTAACTTCATAG
>N_1384
GGGTGTAGGATCCCCGGGATCTCCCGAATTGAATGTCGATT
>N_1385
ACCGGATCTTTGAAGCTGCGCTAATGCAGACTGACTTCACC
>N_1386
CTGGTGCGCACGGATTCACACTGGCAGACACGTCCGCCAGT
>N_1387
ATCCGGCCGGTACACCTTGACCCTCCGTTAACGCGACACTA
>N_1388
TTGATGTGAAGGCATAAAGACGTATGGGAGCGGATCTAAGT
>N_1389
TGGTTGGTTATATCGGACTACGTCTCTGTACGGTCACACCA
>N_1390
AGCTAGTTATGAGCTCCAGTCAGATTCTGTGCCGTAGCTAA
>N_1391
AGGCGCTAGGATCTGGCATCCATCCACTCCAATACATACAG
>N_1392
GACAGTTCGAGGCAAAGCTGCATTACATTGCAGCATCGTAA
>N_1393
AAGGGTCAAGCAAGCGTCTCCCTCGTTGGTTGACCACTATG
>N_1394
GCACTTGATATGGCGCGTCTCTCGATGAACTGAGTATGTTA
>N_1395
AGTGCCCATGTAGACTCACGCCTGATAAGTTTTTAATGACA
>N_1396
ACGACGGCGTGATTGCATACCTAGTCGGTCAAGATCCAGGG
>N_1397
TCGCCAATACGTAGTGACGGCCCGTGGACCTTCTAGCCCGG
>N_1398
CTAAAATTCAATACAACACGCGGCGTTACTTATCGGCTTAC
>N_1399
CCTCTCTGAATTTTGAACCTCTTTAGAGCCTGTCGTCGTCG
>N_1400
GGTAAAGACTTTACTAAGAACTACTCGCTGCGAGTCCACAT
>N_1401
CCTAGTTACTTTCTGAGAGGCGCGTTGAAGTTTCCCCCGAC
>N_1402
AATACTTTCCCTTGCATTAACAATTGCATGAGCGCGTCCTC
>N_1403
AGCCAGACAGGAAGTAATCGCCATTGCTCAAACTTAAATCT
>N_1404
TCGCCAACGGACGCGATTCTCAAATGTGAATCGCCTCTTAT
>N_1405
TTCGGGAACTCGCACTACGACCCGCTAATTTACAGTATATA
>N_1406
ATAACATGTCGGGGCACCTACAAGAGCACATATATTAGGCC
>N_1407
CAAGCATAGCCAGCCCATGTCGGCTGTCTGGGTAGGCGGGC
>N_1408
ACCTCGGGGCACCGATAAACCGCTCACGATCCCTAGAGCCA
>N_1409
ATCTGATCGCGCATTACATTCCTTTCCGGTCTCTCGTGTAT
>N_1410
TGCTCATAATGACAAAGTCTCAGCCGCTGGGCTTGATCTAG
>N_1411
CGGCCCGCTTACCACAGTATCTGATGATTCAGGTTGGGAAC
>N_1412
GAAATATCAAGTATGAGGGGCAACGGCCACTGTAACTGAGG
>N_1413
ATATGTAAACAGCCATGGTTCACAGTCACGCATGCGAGAGG
>N_1414
ATTCACTCTTATAACCAAAGCGAGGACCGTTATCTAGAGCT
>N_1415
AGGTTTGTGAAGTTACGGTTCGCGCTCTACGATGGGTAATG
>N_1416
ATAGGGATTACAAGAAAACACCGACATCTGGTGCAAACACT
>N_1417
ATCTTCGTAGCTAAGTTGCGCACGTCCATCAGTATGTAAAA
>N_1418
TCGTGTCGGATGAAGTACTACTGCCTGAGAGGGCCTATTAT
>N_1419
ACCAGCGTGAAGATGATAGACATTTAACAAGCAATAATTTT
>N_1420
ATGAAGGGCGAGCGAGTAACCGAGGTGAAACTTAAAAGTGC
>N_1421
ATCGTAATTAGCGACCCCCGCAGAGGCCTTCGTTCAGGGAA
>N_1422
ATCCTAACTGCACGGAAATTCTTACAATCATAAGGTACCAT
>N_1423
CAATGGCTGTGCCGAGAAGTCTGCGAGTTTACGTGGCTACG
>N_1424
TGAAATCGACACTATGTGAACGCCTAATCCAAATTTGGTTT
>N_1425
CGAAAGAGTACGAGACAATACACATTGCCGGCTAGAATCCG
>N_1426
ACGAATCCGGTAAAAGGCAACTCTTGCGAGAGATTTAATTC
>N_1427
ACTCGTGGAGGTTCTTAGAGCAGCGCCTCATATATACCGAA
>N_1428
CGGCGAGTCCTAGCTGTAATCACCGTATGGATCACAGAATC
>N_1429
TGCCTTAAGGCAATCACTTACCGCGAAACGATCGGGACCCG
>N_1430
TTAGGTCCGTCACAAAATTTCCGATAAGCGTAAACTTATTA
>N_1431
GAGGGAGCAAACGGTTTAATCAAAAGATTACTGTGAGGGCT
>N_1432
AGTTCTAATTTACAAGGCGACGAGTTTTACGCACGACCTTA
>N_1433
TTCTCCATGCCACAGAACGCCATCTTCTAGTCTTGAGCTTG
>N_1434
CGTAAGGACTTCGGTATCTCCGTGTCACTAAACGAAGGGAG
>N_1435
TATTCTGTGATCAACCTATTCCCAGATAAGTAGTACAGATG
>N_1436
CATCCGTGACGTTTTGGAAGCGCTAAACCTGCGGAGAGCTC
>N_1437
ACTGACAATATGAGAAATCTCGAGTTGACTTTATATAGGGG
>N_1438
GAATAAGTTGCTATTACCGTCCATCATGTACTCACTCGTTG
>N_1439
ATTCATTGTCGAAGAGCCTTCTATGTTTCACAAAATGAGGG
>N_1440
TTTGGGCGCTGCCCTACGGGCACTCTTGATCCGGTTTGGGG
>N_1441
TACAGGAGTCAACTACCCAGCTGGTCCGCCGGGTTTCCAAA
>N_1442
GATTAGATATTTGGCGCGCCCATGTTTTTTACCGTGAAAAT
>N_1443
TCACGGACAACATACACTATCGCGGGCACGTATCGCGGGGG
>N_1444
CTACATTTTAATTTGGACGCCGCTTGCTCCGGCATTTAGGT
>N_1445
AGGAACGATTCTCGTTAAGACGAATCTATGACCTTACAAGC
>N_1446
TGTGCCGAAGGTTAAAGTAACTCTGCGGAGGGGCTTAACTA
>N_1447
TAACAAGTTTTTAGATGCACCGGGATACTATGATGTTCTCA
>N_1448
AGAGAGGCTGAAACCATCGGCCTTGGGTATCTAGGTTCTAT
>N_1449
TAGCCTCACCCGAAAATCGGCCAATGTGTGATCACAGTCCT
>N_1450
ACGTGGGCACCCAAGTTCAGCGCTACGAGCCACACCACGTC
>N_1451
CGCGTGTAAATTATTGTAGACTTGAATAGAGTGGAGATAAT
>N_1452
GGATTAGGGAACCAAAGCTTCCAGATACTAGCTGGTATGGC
>N_1453
TTGCGGAGATCTCACGCACCCTAAATTTTGGAACACAGCAG
>N_1454
CCTATTGGGATATTGTACTGCGTCACATGGCACCCCCCAGT
>N_1455
AGAATACGCAGGTTTCTGGTCCAACTGAACCGGAATTCTCT
>N_1456
CTTTTGTCCGGGACATAACTCCGACCGTCTGTATAAGACGT
>N_1457
ATAAACAAAATACATTTTAGCGGTTACGAGGAGAGAAGATA
>N_1458
AACTTCGTTCGGGGGTAGAACCTCACATCTTGAACTCATTA
>N_1459
CAAAATATCCCATAGCACAACTAACCACAGCTCTTATACTT
>N_1460
ACCACGACGGGGAAAAAAGACTCATCTGACCTTAGGCTTTA
>N_1461
GTTGAACTACAATCGCAGGCCGCATGTTTGGTCGCCTATCA
>N_1462
CAAATCGCTTGATCGACAGGCGATTGTAGATAAGGGGACAA
>N_1463
CTCTAAGGGTACCTACGTAGCTGCTGAAATAATCCTCGGCC
>N_1464
GTTTACGAGCGCCAAGCAGGCATAGCCCGCTACAGAGTATT
>N_1465
CAGTAATGCCGATTAGCACTCCGACAGTTTCCAAGAATGGA
>N_1466
CGAGTGGTCGTGGGTCCATTCTTTGCAACAAGTCCGTGGTT
>N_1467
GTCTTATGCTCTCTCAGGAGCTTGAATGGGCGCACGCGCGC
>N_1468
GCACGTCGTCAAAGGAGAGTCCAGCACAGGTCACACCCAGA
>N_1469
AGTGATACATTGGCGTTTGACTCCGTTCAGCGACAGACGGG
>N_1470
GGTGCTAATACCATCACCACCATGAACTGGATTGTGTACGA
>N_1471
AGGTGTGCGACGTCACCCCGCCATACCAAAGATAGATTTCG
>N_1472
GCCAACAATCACAATACTACCTAGGAATCGGGAGGGAAACC
>N_1473
TTACACTCGGACAGGACGTACTTGAGATCTGGGCGGTCTAT
>N_1474
AGCTGGTAAAGGCGTGTACACACCGCCAACCCTTATCCCAA
>N_1475
TGTAGTATCCCGATATCTACCACGTAATAGTTGGATAGCTA
>N_1476
GGCAAACATCACCCGCGAGTCCCATCCTGTCCAGTCAATCA
>N_1477
AAAGACTTCATACAGTCCGGCACATACCATGGGAGGACATC
>N_1478
CTTAATATGCATACCTAGCTCATCGAATCTTATAATGGGAC
>N_1479
GTAATTCATCGACAGGGTATCGAGGTTATACCCCACTGCAT
>N_1480
CAATACGATGGAGCTCACATCCACAATCGCTTGGTTCCCCG
>N_1481
AATTTTACGTCTGCTAACCCCGGTGCGAAAGATGGAAATGA
>N_1482
GTTAGTGGTCGTTTGCTTCCCGGGAACTACTGAATCAGAGC
>N_1483
ATCCTACAAGACGTGACGGGCATTAAGAGAAGAACAAAGGA
>N_1484
TTCTTGTCAACTCGGGGGGACACTTGCGGGCAATCATACAA
>N_1485
TCCCATAGCCGTAGTTACCACGGTTGGTTATACGGTACGCT
>N_1486
CAGTCTCCTTGCTCTAGAGACCCCGGTTGGCGTAATTAAAT
>N_1487
ATAGAGTCACTTGCTGGTTGCGGTAAGTACCGCCCACTCGG
>N_1488
CCGATCGTGCTATGGACCCCCAGCATTTGGGCACGGTGACT
>N_1489
TGAATTTGGACGACGGCCCGCCTATGGAGCACACCAGGAGC
>N_1490
TGACAGCCCTATACCAGACCCGATCTGATCTAGTGCACACA
>N_1491
GCCGGCGCATTACCTTAGACCAATCTCAGTACCTGAGCTGA
>N_1492
ATTTACTACGCCTAGTTTGACAGTAGCGTAGGCACTGATAG
>N_1493
CATTTCTCTAGCGCATTGGGCTGGGGACTATCCTCCGTTAA
>N_1494
GACTTGATGAACCAATAGGTCGTTACTAATTATGTGACCAT
>N_1495
CGGCGTTATCTTAGAGTTGGCCTAGATCACTAGAGGAACCC
>N_1496
ATAGGAGTTACGGGCCGTAACTTGTGAAGATGAGATGTCGT
>N_1497
TGACACTCCGATGTTCTGGACTAAATCAGTTCTTATTGATA
>N_1498
AGTAATAGTTTCCATCCTGGCGCAAAGACTCCTTCATCTCT
>N_1499
TGATAGGGTTGAGCGAAGCGCTCGGTGGAGGTCTTTCGATT
>N_1500
ATAGACCAGAAATTTTCCCTCCCCGCCTAGGGTACTTGTCG
>N_1501
CCTAAATTGAGTGAAGTTGACATGGTTGTGATTATAGATCG
>N_1502
TACGATAGGATACCACGTTACGTCCTCAATTAACCGGAGAT
>N_1503
ATATCCGGATATGTTAGATGCTAATACTTGCCCTCCGTCAA
>N_1504
AGCTACAGGTGAGATCATGACGCCCGTAAGGACTGAGCATT
>N_1505
CCGCATACCGCCCGGCTCGTCCCCGGAGGTGTACTTGGGCT
>N_1506
CTCTCGAACGCTTCCCACTTCCGGACCGTCTACGCTGGCTT
>N_1507
TATTTTCACTTAAGGCTGATCAATGGGGTCATATCTAGGTG
>N_1508
ATAATTCACGACCCGCACTCCATAAGGGTTGGAGGGCCCTA
>N_1509
TCCTAGTGGAATATTTATAACCACTTTCCGCTTACTAGAGA
>N_1510
AAGGCAGAAAGTCGCTGCAACATCCTACGGGCGGCGACCGT
>N_1511
GAAAAGTTCAGAGATCCCGGCTTAATTGAGCAGACGTCAGA
>N_1512
CTAATATGCTGTTGGCACCCCCGGAGTCGCTACCCCGCGGC
>N_1513
GAAGCATACTCACGATAAATCGGAAGCCTAACAGACCGGTC
>N_1514
TAATCGAGCCGTTATGGAGACGTGTCACTAGAGTGAGAAGC
>N_1515
CCGAGTACGCACTTTCGTCGCAGCGTGCGGGCATTGAAAAA
>N_1516
AAGAATGAAAGGATCAATGCCAGTGGGTACTTTCCACAATT
>N_1517
CGCTACAATACGCTAAAATACTACAACCTGGCCTATTCTGA
>N_1518
CAGTTTACTCGATTGTTTGACGCACGAAAACATAATAAAGG
>N_1519
TAGTGCAACATAGCCTTACCCTTACGGTAGGATCACCCCAA
>N_1520
AACTTTCGTATGACGACTGCCCAATAGGCGGGGGTAGGACA
>N_1521
GCCGGTGGTTGCAGTCACTGCACACCATACGCACGGAAACG
>N_1522
GGCGCAAACTCGTGTTTACTCAGTGGAGCGACCGAACGTAG
>N_1523
AGCAAAAGAATAGGGGGTTTCTACATTAGTGGGTAGCCTAG
>N_1524
GCTGGTACTAGTTAGGGTCCCCTACTGCTCGAACTTGACTT
>N_1525
ATTACGACTTGGTAAGTTGGCCGATTGGTGCTCATAGATCT
>N_1526
CTATGAGGAGCGCTTCTTTGCGGCCACTCTGGATTCGCCCA
>N_1527
GGGCAGAGGACGGACGTGGTCGTGACACGACTAGAGATAAC
>N_1528
TTAGAATGTATCCCGTGGCTCAATCCCGGGCGCTGTCATGT
>N_1529
ACGCTCCCATAACCTAACGGCATTGCAGCCGAGGGAGTTTT
>N_1530
GTTTCGAGAGGAGCCATTTCCTTGATAGGGCAAAGCCATCG
>N_1531
CATGTCGCTCCCGCGGAATTCACTTGGTTAGTCGGCCATCG
>N_1532
AGGGTCCAGTGCAGCCGGCCCCGCGTACAGCCTGTGGGAGT
>N_1533
AAAGCGGAATGGACTACATGCATGTTCCTCACGTAGTGGAA
>N_1534
ACTAAACATGAGAACAATGCCAATGGGCCCGGTGACGATCG
>N_1535
CCATGGTGGTTTTCGGACGGCCGCTAAAGAGGATTACCACG
>N_1536
TGCCTGCGGATACTGCTAACCCTCAACTTCAGTTCAATGAT
>N_1537
GTAATACGCTCGCTCTACACCTTTGGACGTCCACGTAAAGG
>N_1538
GGAAGGTCAATCGAATTCTTCATTTAGAGAAGTGAGCAACT
>N_1539
GTAGTTGGAGTATAGGCTCCCATCGGATGGCGCGCCTTCAC
>N_1540
CTCGGGGACAAGGAGCTGGACGAGCCGCATGAGGGTATGAA
>N_1541
CTTATTGCACTAGAGATCTACATATAGCCGGGCATTTTGTG
>N_1542
ACAATGAAAGTTTCATTCCCCTTGCGCCGTGTCAGAGTTAT
>N_1543
TGGTACACTTCCTCCACTTTCCTACAATCCGAATATTGGCC
>N_1544
GGATTGTTTAATACATTTATCTCCGCGTTATGTCAACGCCC
>N_1545
GAACCTCAGTGTACAGATTTCGCCTCTCGGAATCATGGAGG
>N_1546
GCGATACCGCGAAGGGTGATCGACAATATCTTCAGAGTACA
>N_1547
CCTCCCTGAAACCTACACTTCATGAGGACTGCTCACGTTAT
>N_1548
GTTCATCTTGGACATCATGCCTCAACACTTTGACACAGTCA
>N_1549
GCAGTTAGGGGGCCGATACGCTAACTGGTGCCTTCCTGACG
>N_1550
GGCGTAAAGGTCAAACGTGTCCAGGTGAATTGTTTTCCATC
>N_1551
ATCCTAGCTGCTCCAGCTTGCAGCGAACCCATTAGGTTCGC
>N_1552
GTCCCTCCGATCATAAGCCGCCCAACAGGCTAGGTATTTTC
>N_1553
GTTTCCGAAGCGTAGTTCACCATTGAACCCAATAGCGGGGT
>N_1554
TGGTTATGTATGTACAATGTCACGGTACCTACGTCCAGATA
>N_1555
GTGCTAGTTGATCCGTTTTACTTGTCAAGCTATTGCCCCGA
>N_1556
ACTCGAATATATACGCGCGGCATATACGGCTGCCTAGTATA
>N_1557
TGACTGTCAAGAGCTCGAGACTGTACTCAGATGGCGCCAGG
>N_1558
TTGGAATGCTACCGAGACTTCTCCGACTCCGAACGAACACA
>N_1559
AATGTGCTCGTACCGGGGCGCTCACTGAGCATGGGCCAGAG
>N_1560
TTCAAAAGTAAGTTGGATGGCTCGTAGTGCACTAAAGTACG
>N_1561
TGGGGGAACACGGGGTATCGCTTTTGAGTCGGCTACTGAAT
>N_1562
ACGTGGTCACTCGGTTTAGTCACCATCCCCTGCCAAAAGCG
>N_1563
CACCTGTTGGAGTCTTGAAACCGTTCCCTCGATATTCCGAC
>N_1564
ATGCCACTGGATTTTTTGAGCACAACGGTGCTTAACTAGGC
>N_1565
TAATCCACATATGAATTCATCTTGAAGAATTTGGCCGTACC
>N_1566
CCCCACCACCTAATTTTACACACCAAGGGCATAAAGTATAC
>N_1567
TATAAGGCGCTGCACAGGCACCAACTATAGATCCTCGGCAG
>N_1568
AGAATGATAGTGTACGCCGCCTGTTATTCACGTACCCGCCC
>N_1569
GTATCCAATTGGGCTCCGTGCGTTATCACCTGCAGGGCTAT
>N_1570
ATACACGCCAGGTGACATTTCTGCTCATTGAAACGCAGGAC
>N_1571
GCTGCTTCTTACATTCAGGACGAATGTTCTGGTGCTCTGGA
>N_1572
CCCACGTACCTGTGAGATCGCCGGCAAAAGTGATCCTTGGA
>N_1573
TTGCCGTACTAATCACTACGCTGGGACGCTATAAGTAAAGT
>N_1574
GCATTATACTAAATCAGTTGCCTACGGGTTGGAAGAGAACG
>N_1575
GGGGGTCAATAGCTGAAATGCACTCTCAAACGCACGTCAGA
>N_1576
AAGTGCAAGTCTACCATTGACCAATACACCTTCATAAATCT
>N_1577
ATGCCCCCACATCTCCATGCCTGAAACCTAACAATTGATGC
>N_1578
TGGCGGCGTCGATCGGATATCGGAGGGGAGAGGAGTTGCCA
>N_1579
GAGCGCACATTAAGCATTCCCTTCTCTTATTATGTCACCGC
>N_1580
AAGTCGTAGACGGAGAAATCCCAAGTCCCGCGCCTGTTACG
>N_1581
GGCACAATCCGGAAACGCTACGTTCCTAGGCGGCTCCCGAG
>N_1582
GAATACATTGGGATCGTTCGCAAATAATGCCACCGATATCC
>N_1583
GTACGAACGATGTGCTTATGCCTCAGACCTAACCTGCATTA
>N_1584
TACCTCCTTTCATAGGAATTCGATTGAGTTAGTTGGACCCT
>N_1585
GATAAGACGTCTCCTGCAGGCCAACAATACGCGTCTCCATA
>N_1586
TGTGATCTTCGCCAAGTTACCGAGACAATGGAACATGTTGG
>N_1587
GTACCTATATTCTATTAAACCAAGTCTTCCCGAAATTTACG
>N_1588
GGGGTTACGGGGGAGAACACCAGTACGTGCCAGTGGCCCTC
>N_1589
TTACATTTCCTCCGTCGGTGCAGAATTTGCCGGATTCGATT
>N_1590
GGTGTATACATTGGTTCAATCCGTCTCATCCAATAGCGTTT
>N_1591
AAGTTCTATCGTTGATAAGTCTCAACTATGGGGGTTGGCTT
>N_1592
AGCTTACTCTTTAGCACACTCAACCGCACTATCAGCCTATG
>N_1593
TATCAATAGAGGACGCTCGGCCTTATAATGTGACCACAGAC
>N_1594
TGGACTCGGGCCGCTGATGACGATTGTATAACGGCACCCCA
>N_1595
ACACTGAGCCTAAATCAAGCCCTTGAGTCGATCCAATATGA
>N_1596
ACAGTGAAAGGAGCGCGCTGCTTCAACCTACCATTTGCGGT
>N_1597
TGATCTTGCCAACGCAATTGCTTGAACCTTCGGTAAATAGA
>N_1598
CTTCATACCCGCCAAAGATACTAGATATTTCCAAGTTGGCG
>N_1599
TTTTTGTGCTGCGTCCTTAACCTAGATCATCCAATATCAAG
>N_1600
TATTGTCGCAGGAGAGCGGGCCATCACCTAGGCCGCTGGGG
>N_1601
AACGAGGCAGAATGCCGGGCCGTGCTCTTGGACGTAGGGAT
>N_1602
AATTGGAAGTCACCTTCGAGCCTAGCCTGACGTTGAATGTA
>N_1603
AGGCCTTCCAGGCTATGGCCCCGCATAATTTGCTTTGTAGT
>N_1604
GTCCGATCCGCTAACTCTGGCGGTCCAGAACGTACTTCGGT
>N_1605
CTACAACGCTTCGATCTGCCCTACGAAGCGTAGGCCCGATC
>N_1606
GACCTCAGTTCCCGAGAAGGCAGCCTCGCGGCAGCTACCTG
>N_1607
CGACTACGAGTGGGAGGTCTCGATGTGCATAGTGCCTTCCC
>N_1608
GGAACACACCCCGACACACTCGATAGGGCTTCCATGTTGGT
>N_1609
CCTGCTACCCTAACCTGGATCCAAGATTGGTTATCCCGCAA
>N_1610
GATTATCGTTTATGCGTACCCGCTTTGCTCGTGTAGACTGC
>N_1611
CAGAGTGTCCGGCAGGATTGCCATACAAAGAATCGATGGAC
>N_1612
CGGCTATATTCTGTTCAACTCCTGTATCAAGGCAGTTCATA
>N_1613
GGCTTATAGATCACGGTCCACAGACTGTATCAGTCGCATAA
>N_1614
GAACCGAGTGTAAGCTGGACCGGTGGAATCAGCAGGCAATA
>N_1615
CGGGGAATTCAGTTTTGTTTCGACGTTGCCTCGATTGTACC
>N_1616
AAAAATTCCAGACCGTATTCCACTCCAGTGGACCAAGTGAG
>N_1617
GTGTCTCTTCTTTACGTGTACTGGCCGGTTTACAATACTTG
>N_1618
CCAGCCCTCCAAGTCGTCCTCTAGCGTCCAAGACCATACCA
>N_1619
GGACCTACCGTTCCTTCCCACTAGTATCAGGCAAGAGGCAA
>N_1620
AATCCTTAAAGACGTAAGACCTGGTGGTATTACTTAGTTGA
>N_1621
CTACGCCCTCCCTCACGACTCTAATCATTCCTACGTTACCG
>N_1622
AGTATTTTATACTGGCCCCCCAGAGTACTCGACCCCGCGGT
>N_1623
GTCCCTTGTGAGTTCGCCAGCGCGAGATGGTCTGTTGTACT
>N_1624
GTTCCGAACAAATTCCTAAACTGCTTCTCCGCATTGGCCCA
>N_1625
GGATGTCTCTTATTGGTATTCAGGCACTGTTATCCAAATGT
>N_1626
CCATGACAGTAAGTTCAGGGCTCTTAACTATCTACCCTTAT
>N_1627
CCCTACTGGACGTCCCTTCGCTTGTGGAAGGCCGCCGACTC
>N_1628
CAGATTTCTTGTAGGGTCTGCGCGCTGATTATATGTTAACA
>N_1629
TAGATTGTAACACCAGCCGGCGGCCACGGATCCTCCCGTTC
>N_1630
TAGACAAAGGAATCCTTGGACAATAACCCGGGAATTTCGGT
>N_1631
TGGGGAGCGCCCACCATCTGCTTGACTATTTGGCCAACAAA
>N_1632
CATGTCGTGTGATGTTGAACCTGCCGACAAGATGATAGGCT
>N_1633
ACGGTAGAACATTCAGCCATCCCGGTCTCCCGCTCCTAGCT
>N_1634
CCTTGCATATAACGGTACGTCAAGGGGTGCGCTTGTGAAAG
>N_1635
AAAAACCATTAGTTTGAGCTCCTGCCAGTCGGCAGCGTCTG
>N_1636
AGGGCATCCCGCATCATGATCCCGCGACCTATTAGTTGACA
>N_1637
TGATGTGCCTGAGTGGTCTACCGATCAAAGGGTATATATCA
>N_1638
CTTTACAAGTGAATGTTAATCACTCCAAGCTCCCGCTTTTT
>N_1639
TGCGCCTGCAGTGAATGGGACCACCCGATATCTCCTATGGA
>N_1640
TTGGGATAACCTAGGCGCCTCTTGGTCTCAGCAAAACTAAA
>N_1641
TGAGCGAAGGAGGAATCCAGCAACTAGTTGCCCGAGACCTG
>N_1642
CTATTAAAGACCCAAGTGAGCCAGGCAGACTACCTGCTCAC
>N_1643
GCCGTGGGCCAACTGGTTAACACTGGGTCTGACGGACGTGA
>N_1644
GTAGCCAATTCACACCACACCTAAAGTATATTTGGTGGTCT
>N_1645
TCACCTCGAACATTGTGCCACAAATAAAGCAATGCTCCTCG
>N_1646
CGTATATGAAGCTTTTTGCGCGGGCAACGAGTTCGTAGACC
>N_1647
TGTTCCGTACTCGTAGGGGGCTGCCATGGAGGTTTTGGATC
>N_1648
GGGCTACCTTTAAACTCCTACAATCTGTCTACTACACGTCC
>N_1649
TCAGAAGGCCTCTGTCCATTCCTCCCTAATCTTTTGGTGCA
>N_1650
ATGTTATTGGTTAGCCCCGCCCCGTGGACTGCCTACATGTA
>N_1651
TCAAAAATAAGAATCAACAACGCCAGGCCCCCCATTTGTAC
>N_1652
CCTTAGATGCCCGGACTGCTCCAAACCATTTTAAGACCGAG
>N_1653
ACGCTTAATGGGCAATCCGCCACTCTAGAGGTATGAGCCCG
>N_1654
GTATGGAACCAACCGCTAGCCTCCTTCCGACTGCCTCGTTC
>N_1655
TCTCCAGCGCTGATAAATGGCGACAGAACTTGAGGCTCTCG
>N_1656
CGACACCAGTGGGGCGGCATCGAATTATGCGCCAGTTGCTA
>N_1657
CCACTAAGGATTATTGGTGTCGCATGGCTATAGAGAGAACC
>N_1658
TCTCGCGAAACTTGGTATATCACCTGTTTCAGGTCCTCTCT
>N_1659
CATACCTTCACGGGCTGTCTCGCAACCGTGAGCTAGTCCTA
>N_1660
TTGAGAGTGGATCCGGGCCACATCGACATGTTGTAATGAAT
>N_1661
TCCCTCCCCCCACTACTATTCCACGGCGATGTCTGAGATTT
>N_1662
AGACCTCCAGCTGTACAGGTCAGCTAGTACTATGTCTCACT
>N_1663
GTCCTGTCAAGTTCAGTACCCACTTCTACCCGGACCAAAAC
>N_1664
ACCCTTTTGTAAGCTTAACCCCTACGAATGTCAGGGGTCTA
>N_1665
GTAATTGCAAATGCCTAATCCTTCTCAAATAATCCGGCAGA
>N_1666
CGACGGGCTCCAATACCCTACCTTGTGGCCGCCATGAACTC
>N_1667
AACACAACGGTTCATAGGTACACTAAAATTTCCCCCCTTGA
>N_1668
AGGTATCGGTAATGCAGTCGCCAAGCGTCCTCACGAGCGCA
>N_1669
AGCCTACAAGGATGGCCCCGCTTCGGCCGGGTTTTATCGTA
>N_1670
TCACTCTAGGCATATCAAGCCGGACTGTCTGTCGATAGACA
>N_1671
GACTAAATTCAGAGTAGGCACTAAGGGCTTACACGGTAGCG
>N_1672
GGTCACTTGTGCAGAAATTGCTGACTTCCCTAGCATTGAAT
>N_1673
ACCTCATAACCAACTACACGCTGTGGCAGTACTCGGTACGT
>N_1674
GTCGTGTATGTATTCTACTTCGTTGTAGACGCCAATCTAAA
>N_1675
CGATGCAGATAGGCAGAAGTCGATCGGATGGGTTACCTGCC
>N_1676
CATTCAAGCGATCTTTGATCCCGGTTCCTCGTGTTATAGGG
>N_1677
GGGGTCCCACGCCACCGTGCCTCGTTTAGACACGCATGTTC
>N_1678
AGGACGCCAAGGTGTCTGGGCGGTACAACCTGTGGTCACAT
>N_1679
TAACCCTTACCATGTATACGCGCACTGTCGCCGGCCCCCTT
>N_1680
TCGAATGGAATCTCGACTCCCTTTAACGTGGAATACGGCGT
>N_1681
TGGCTAACCGCACATGACTGCAAAGTAGGTTGTCAAAGCGG
>N_1682
CGGCCTTATGAGCGTTGGTGCGTCTTGTATACAACTTAGAT
>N_1683
CAGAAGTACGTTATAACTATCACTCGCGGCTTATCGTGGCT
>N_1684
GCCCAAGTCAGGTTGTCTGTCCTCCCGAAGGTAGCCTCCAC
>N_1685
AATAGTTATTTGCGCTCGCGCCGCTACCATCGAGATGTAGC
>N_1686
CCTTCGGCGTTGAGGCTCCTCGCATAGTGTTGACCTCCAAA
>N_1687
CACTATGCCTCTGTCTATGCCACTGGAGTGCTGCAGTGTGG
>N_1688
ATGTGGAGAAAATGTGATAACAGGCCAAGCGTCTGTCTGCA
>N_1689
CACTCAGACTGCTTACTTCACGGAGACTCGCCAAACTAACT
>N_1690
TACCGGTTCTGTGTTCGCAGCCGATAAGCCACAATAGCCAG
>N_1691
TCAATTTGTCAAAGGGGGACCCTGTCGGACAGCCTCGGGTT
>N_1692
ATTACGCCACCGAATTGTAACGAAAGTGCGCAAACTACGGG
>N_1693
TCGCCGTTCCACAGTTGCTCCCGAAATGTAAAGCAAAATAC
>N_1694
ACACTGGGTTCGCTATCGGGCACTGAGGTGACCAAATTTGT
>N_1695
GTAGGGGAAGCCTTCCCCCACTGTAATGGGAAAGACGGCGG
>N_1696
TATGCCAATGGAACTCACGACGGCGTAAGCCCCAGCATTGC
>N_1697
CTAGCATCCTAGGGACGATCCGATATTTCAGGCTTGGGTAC
>N_1698
TCAGCTGACTTGACTCTACTCGTAAATTGTTAAGGCGCAAA
>N_1699
TTATGCATCTTGTGCTTATGCGGGGGAATCACTATAGCCCT
>N_1700
CGACGAATGGTACTACAATCCGCATGCCCGGGCGGCCCTCT
>N_1701
CTCATTCTAACTCCTTAAGTCGATGACAACCATCCTTGAGT
>N_1702
GGCACACTGACGATCAAGCACCTGGTTGAATGTTGGGGATT
>N_1703
ATCTGTACTGACCCATCCAGCAAGCACTAGGCTATGGGCAT
>N_1704
ATAGTGGGTTTCAGCGGAAACTGAATCTTCGTTTACGATTG
>N_1705
TCACGCACCGAATTTCGCCACCCACTCACCCGCGACGTGAG
>N_1706
CTCGGTGGAACGATAGTGGCCGCCTGTCCCGAGTTTGGAGT
>N_1707
TTGACCTACCTTGTGGGGGACGCGCATTTCATAGCGACCCT
>N_1708
TGTCTCGAACTGCTGGGTACCTCAACACCGATCTAGCTATG
>N_1709
GAGGATAGGAAGATAACCCCCTGACAGATCACTGTTCCCGA
>N_1710
CTGTGAAGGCAGCAAGGGTACGATCGGGTCAGAGACTGTTG
>N_1711
CGCTCCGGCGGCAAGTCACACAAAAGTAAGCGAGAACTCAG
>N_1712
GACGCCAACCGATTTCGTTACTAAGCTATGATAAACTATAT
>N_1713
CGTATTTCGTGCTTATAGAGCGGCCCATCTCGAAAGGCATC
>N_1714
TCCAAGTCCGTTACAGTCCTCACGCATGAGTCTCAGTGGCC
>N_1715
GTTACCCTCTTCGACCGTAGCCAACGTTGGAACTCGGATGC
>N_1716
CCCGCGTCGGGCCCCAATATCTCAAGAAACCATCAAAGGTC
>N_1717
CGGCTGAGTCGCGTCCCAAACAAGCGGTTGGACCGCGAATG
>N_1718
TATCATTTAAAATTTTGGCACTTGCACACGCAAGTTGAGTT
>N_1719
ACACCAGAATATTCCTTAGACATTCAGTGTGGAAGTTTCAA
>N_1720
CCTTAAGTTGAAGCCGGCACCACTATGAACGACCTGGTAGG
>N_1721
GCGGTCCTCAGCACTGGATCCTCGAATTGATATCGCTTCCA
>N_1722
GATAGTACTCGCAAGCGATTCTTCTCGCTTATTTGTCCTGG
>N_1723
CGAAGAGCCGTCCCCAGCACCAGGTACGATTCCACAAAGCA
>N_1724
TAGAAGCTTATAAGTATTGCCCTGATTCTTGGTCTGCCGCG
>N_1725
GATGTACGGAAGCACCTAATCGGTGCCACGTAATGACCTCT
>N_1726
TTATATAACTCTAGTTGGTGCGCTCTGAAGCTACATAGATA
>N_1727
ACGACAAATTGAAGGTAGAACAGCCCAGGTTGTACTATATC
>N_1728
CCTAATCCTACTCAGACGCGCGTACCACCTCACGTTTGCCC
>N_1729
TGAGGGTATTCCTAGTACATCGTTGCAGTACGTCGCGGCCT
>N_1730
TTTGGCGCCGCACTTAAGTCCTAGTCGTAGGGACTACCGAC
>N_1731
CCCTGACGGTACACGAGGAGCGGTTCCGGGATGCGTTAGCG
>N_1732
TCTTGCACCCGCACTTTTCTCCCACGTAGATCACTCACGTG
>N_1733
AAAGAAGAATTTGTATAATCCCATAGTGCGGACGTTCAGCG
>N_1734
TGATAAGACATTCCCTCTGGCAGATTTCACTTTCGTACCGA
>N_1735
ACCCCAAAGTAGCTTCCGCACGTAGATATAGAGTGGCTATA
>N_1736
AGTTCACCAAGTGGTTCTGTCGCATCGAGCGTTGGACACGG
>N_1737
GACGAAACGGTAGTTAGGATCGAGTACCGGTTGACTTCACG
>N_1738
CCCCAATATCCCACGCTGCTCTACGTCTTGGAATCTTTGAG
>N_1739
TGTAATGCCCTGGTTGGAAACACGAACGCAGGTTTTCTCAC
>N_1740
CTCTAGCTGGTAAGTTTGTCCTGTTATCTAAGTTACATCGC
>N_1741
GTTTTTAAGGGCCATTGTATCCACTATTGACCCGCTCCCTC
>N_1742
TCGCGTAGTACCGTATGGACCGATTGCCACGGAGTGATTGA
>N_1743
AGACGGCCAACTTCTTACCGCCGCATAGCTCTGACCTTAAA
>N_1744
AACCCTGTGTCGTGGAAGATCGTTTCTCCTGAAGAGCCTAG
>N_1745
CCCCTTCCGTCGGGGTCAGGCCTACGATGTCGTCCGGGAAT
>N_1746
ACTACTCCAAACCCGCGTCCCAGCACAGCTGCGAATACCTT
>N_1747
TCCACCGTGGACATAGAATCCTTTTCGTGAAGCCCAAGCGT
>N_1748
TCTGTGTACAAATGGTTGTGCAGGTGTAACTGGCAGGTGCT
>N_1749
GCTGAGTGACTAGAAGTACACCGTCATGCTCGGAGCGGATC
>N_1750
TACCCGACCGTTTTGACAGCCGCTAATTTTCGGGCCGGCCG
>N_1751
GTCAGGCCACCATAACGCGACTGAATCATATTAATCTGCTC
>N_1752
TACACTCAAGCTGCTAGTTCCTCCACCACTTTTGCGCAGTT
>N_1753
ATAACCCGGGGCCCATCAGTCACGACTTTAAGGCAATGACA
>N_1754
GCGCGGACTTAATCCGTACCCTTCACGAGCTACAGCAGATT
>N_1755
ACTGTACTCTTCGAATATAACCGATGCATCGCTTCGGGAGG
>N_1756
TGGACAAACCTATCGGTGCACAAATTGTTCTCGTTGTTGTG
>N_1757
GCCTTTTTAATCGGCCATCTCATCTGCCGTATATTGCGAAT
>N_1758
TCTATGATAACAACCAATCTCCACAAGACGTATTGACATTG
>N_1759
ATGACCACGCTGCGTCGACACGCTGTTCATAATCTATCTCG
>N_1760
CCTAGGTCAAGTGTGGCCTTCAACCTGTAGATAAACAAGGG
>N_1761
CAGCCCGGGACCGGACATATCTGACCGGATGGGGATGAATG
>N_1762
TTGCGGAACTCCTAGTGTTTCTAGGTAACTATCGAAAAGCG
>N_1763
CTTTATTGCACCCTAGAGGCCATATCGCCAGCGTATAGCCC
>N_1764
TACCATATAAGTTTTTTACACTGAAAACAGTTCGTCGTCAC
>N_1765
GAACCTGTGTGAAAAAAACGCACTTTTGTTGGTCAGGAAAG
>N_1766
GAGTATCGATCTTTAATGGGCCACTTAGAATGCCTGCGCGG
>N_1767
GATGCTAGCACGCTTAACTTCCAGATTCCTTCTGGTGTCAT
>N_1768
TGGAGCACCTAAAGTATACGCCATATTAATCTGAGGTCTGG
>N_1769
TCTAGCCTACCGGTCCACGTCTCCGCATGGGTCCGCGAGCC
>N_1770
TACATGCGTAGGGCTACTGTCTTGACCACTTTTGTGGGAGG
>N_1771
TTCTTATAATTTGAGACAACCAGTGTGCGAAGCAATTATTT
>N_1772
CTGGCACCAAGAGACTATTCCTCGCGCGACCTGTCAAGTGC
>N_1773
GAAACTGTATAGGTGGTCTGCATCGGTCTTGGGAAGCATCC
>N_1774
TTCGGAGAAACGGGCACATACAAGATAGGACCCGTTGATAC
>N_1775
CCCATTCTTGGACAGTTCTACGCCCCTGGAACCACAACCTA
>N_1776
ATGAACGTGCCTGCTCCTTACAATAGAGGGTCCAGGAAATT
>N_1777
ATACCCGTCTTGCCATGTCGCTAGAGGCTTCTCCCCCCGCG
>N_1778
AATATAGCCCGTAACGCTCACGGCGGCCCGCCGTCCTCTTG
>N_1779
CTGTCAACACGCGGCTTGATCTGAAGGATCACTACCTATAA
>N_1780
TCACAGTGCTGCTACGGATGCCTCGCTTAATCACTAGACGA
>N_1781
AGCCCATATCTTTAGTGTGGCATGGTTACTTCCTTTTTCTA
>N_1782
CATTTAATTAAGATGTGACACAATACCATAAACGACTAGCC
>N_1783
GCGCGTGCTGAAACGCCGGTCGACAGACTAATAATACCATT
>N_1784
ATTTGAGTCCGGTGTTTTCGCACACTCAAGCGGAGTAAGAC
>N_1785
TTACTCACTATACTCTTCAGCGACCCAGTAGGCACAGTCGA
>N_1786
ACTCGTAGATGCTTTTTCGGCTAAAAGAGTCTGTCCGTGGC
>N_1787
GCTAAAACTAGGTCCTTGAGCTAATAAGGTTTACGCCAGGT
>N_1788
TAAAAGTGGATCTCAACGATCAAAAAACCATTCGATCTACG
>N_1789
AAGAAGTGAAGGGGCTCAGACGGTACGTCTGATCTAATAGC
>N_1790
TCTATGTCTTTTTCGCGAGGCAGCCAGGTACGGGGGAAGAA
>N_1791
GAACAAATAAGTTCAGTGGTCGGTTCCTTACGTCGGGCCTA
>N_1792
GTACAAAGTTTAAGCAGTGACTCTGTGGCTCGCGCCTGGCA
>N_1793
TGATCCATACTTGATACCCTCGCGAAAGGAACAGGTGAGTG
>N_1794
GAATGAGCGGCTTACAAGACCGGTTGGCGGTGAACTCGTAA
>N_1795
ACTAGCTTTTCGTAGTAAGACGGACATAGAGATCTGGAGAG
>N_1796
TACTGTATGATGGTCTCAGGCTTTATGGTTGGCCCAAGATT
>N_1797
AATTGACGGATGGTTCAATCCTTCCGCATGTTTAATTGCAA
>N_1798
GATGAAGGAAGTAACTCTGTCTATCGACAACGTGGGGTATG
>N_1799
CACTACGTAGCCAGAATTTTCCCTTCCCTGACGATCAGAGG
>N_1800
CCGCGTTGGAAGCTTCTACGCTATAAAGTGATCCTCAATCC
>N_1801
GTGTAAGAAGTCATGAAGACCGCAATTTTTATTCAACGCTT
>N_1802
TCTCCGAGGGGTACCTATGGCCTCGCGAGCTCACGGTATGT
>N_1803
CTTTTTACTGGCAGCTCCTACGAAAAACACTTGCGTGTACC
>N_1804
ACAATCTTAACATCGGCCCCCGGATTTCGAGGGTTCACCAT
>N_1805
CCACACTGGCGTTGTTCCACCCGGAAACGCTATTGGCTAAC
>N_1806
TGGGGCCGGGACGTCCGTAACCCGGTTACATTGTACTTGAT
>N_1807
CATCTTGCTAAGTATTGCCGCGTTAATCAGTTGAAACCTCA
>N_1808
CACAGTACACTACGCTGCCACTTATGAGGATAACAGAATAC
>N_1809
CTGGGCAAGGACCTCAACTGCACCTACTTAGACGAATGCAT
>N_1810
GAAGGATTGGAGAGCTGACGCGGCCTAGGGTGTACGTAGGT
>N_1811
CATCGTGGACCGACAGGCTACTGGAGTGTGGCACCTTCATA
>N_1812
AGTTATGAGCGCTACCCTGTCCTGTTGATAGAATCGGATGT
>N_1813
GGTGCGTGAGTTTTAGTCCCCCCGTAATTCAACGGGTGAGT
>N_1814
CCTAAGTGTGCTGTTTTACACTATGTCAATTCGGTGAGTGC
>N_1815
AAGCGGCAACGGCCAACTGGCAGACGGTTGGGTTAGGGTAC
>N_1816
TCTAATAGATTGAGCCTCACCAAGTGCCCAATCCCCGGTCA
>N_1817
TAGGGCTTGGGTTCTGTGTCCCAAGCATCGCCGCCACAAAT
>N_1818
TTGCTCCAGAGGCCCATCGTCATAGTTGGCGAATGAAAAAT
>N_1819
ACTCCTACGGTTTTCCCAGCCTGATGAGGCGAGGGCACTCG
>N_1820
AAGTACTACTTCAAACGGGGCAGAAGTTCGTGAGATTAGCT
>N_1821
GCGGCGTGCTTATATCCATCCGGGGCCTAGGAGTTCCTACC
>N_1822
AGTCTTTAGACGTTACGTTACGCGCGTCCAACAAAATCAGG
>N_1823
CCCTCTATTGTAACTCAACCCGGTATCACGTCCTATACACA
>N_1824
GGGGTTGATGGAGGATTTTACAGGGACGGTGGAGGCCGTAA
>N_1825
TACTTCCTGAGCCACCTGTACCTCCCTTTGAAAGGTATCTA
>N_1826
ACATGCAATAAAAGATTCTTCCCGCCCAAAGGTTATCAAAC
>N_1827
AAATGTGAAATGGTCCCCTTCCAGTGCAGCTGAACGCAACT
>N_1828
CAGGCGTATGAGGCTTACAACTTTGCGCCCACCCGGACATA
>N_1829
CTTGATAGGGAACGTAAGAGCCATGGTTTGCTTGCTTGGCA
>N_1830
GTCGCCTAGGGGGTAAGCCTCCGTAACCATTGGTGCACGAT
>N_1831
GAGAGTCACTTCAGTACCTCCGAAGAAAGAAGTGGACCCAG
>N_1832
GCATAGAGTCTCATGCCTCACGCGTGTGAAAGCCCATTCAC
>N_1833
AGCCATCCCTTACTTAGCGGCACGCCCACATGAGTGATACG
>N_1834
TGGTTACATTTTCTTGATCCCACTAGAGCATACCCCTAGGC
>N_1835
GAACTTGTATCACGACCTATCCTAAATAGACTCCCAATTCC
>N_1836
ACTGTTCAGGTTAGATGCCCCCTCTTAATCCGCAACGTCTC
>N_1837
AGTCGATACCCTTACAAATTCTGAGATGAATATTGCGAACG
>N_1838
AAAGTCTCGCTAGGCAGGTTCAGTATCAGCACGGGGGTATT
>N_1839
TAGGACACCTGAAACAGCGACACTGATGCCGATTGTTGTAA
>N_1840
ACTCAGTTGTCCCACCACGACTAGACAGTCACTGGCTTATA
>N_1841
CGGTATATAGTCATACAGCGCGCGGTAGCAGTATCACCTTT
>N_1842
GCCTCCGGGACACAACGACACATGGCTTTTCTCCACGTAAA
>N_1843
CAGTCTTACGACATTCTCCACACCCGGTCTACTTTCATTTA
>N_1844
GCTTAGGGTGTTTTCAGATACTTAAAGGCTAAACGTTCAGC
>N_1845
TAGATTATTCACCAGGTGGACGTGCCCCTTTTTGCTCGTCT
>N_1846
ACCCACAATGAGCGAAACCACGGCCGATAACAGGCCACGCC
>N_1847
CTTGCCCTGTGAACAGTGATCAAATAAACTTTGACTTGACA
>N_1848
CAGTCGCTGGTTCACCCAGACTTTTTCCGCACAAAGTAGTA
>N_1849
TTCCAGACTACAACTACATGCACGTGCACTTGTGATAACAT
>N_1850
AGAGATTTAGAGGCTGATCGCATGCGCTCCACAGCATGTGT
>N_1851
CCGGTAACCCTGCCGGTCCCCCGGAGGGAGTATTAGGATCG
>N_1852
GTCTACCATACCGCTTACTCCGTTCTGCTAGTAGTGTCGGT
>N_1853
CTGAATTATTGTAGGTGTATCCCGCCAGAGGACCTAGGCTT
>N_1854
GAGCGGCTGCCTTTCCTCTGCACCGGGTGCAGGTGAATAGG
>N_1855
CTTGCGCCCTCGTCTACGAACAGAAAATCCATTCGATCAAC
>N_1856
CAATACGTACCCCCCCCGGACGGTCATCCTAAATCATCTGA
>N_1857
TGAGCTCCTTTTCTGGCACCCAATAAAGGATTCCGAATGCA
>N_1858
ATTTCGTCTTTTGGAAGATGCGTGGTCGTACTAGATGTAAG
>N_1859
CGTGAACAGAATCCACTAGGCTGCGTCTTGCAGTGGTAATG
>N_1860
TATTACACTTTTATCAGGACCTCACATTCCCGCTGGATGTT
>N_1861
ACCCTGGACCACTCTATCACCGTCTCAGCACTGGCGGTACC
>N_1862
CATGATTGATTACCTTGGGACCCACTCTAGGTACAAACAAC
>N_1863
ACAGACCCCTTTCAAGTGCGCTGTCGAGAAGACTGTACAGA
>N_1864
AAAGTTCGTTCTTACAGTTCCCAAGGTACGTGTGCCACGAC
>N_1865
GTCGCTCCCATCCGGCTATGCAACCATGGACGCCACCTGAA
>N_1866
AAGGCGTGAGCATCATGGTCCGCTTGTTATGTAAAGATTCG
>N_1867
CTCTAAGTTCCGAGTGTACACACAGGGGGCGTTATCTTTCA
>N_1868
CGAGGCTCACATCACGTTAGCCAGGCAGTATGCAGAGTCTA
>N_1869
GAACTCGAGCCTATGACCGTCCTAGCACCCACAACCAATAC
>N_1870
TCATGGTATACGAATCCTTTCGTGCGCACCCTGAGCTAGTT
>N_1871
ATCAAAGGTGGTCGCAGGGCCAGGTTCAAGCCATTCCGATG
>N_1872
GCTGTTGTCTCCCCCATTATCTAGGGAACGGTATTTAATCA
>N_1873
AGCCTCCAAAAGCGAAGTCTCTTGTCACGAGTAATAGGAAG
>N_1874
GTATACCCGGGAGTCGCACGCTCAAAGCTCCGCCTATGCAG
>N_1875
GCCGGCCATAAACGGAAGATCATTTGTTTCGCAATTTACGA
>N_1876
TCGTGCACGGCCGGATGCCGCAATGCCATGAATACACGGGG
>N_1877
TAGCGCGGATCCTATTACGACGAATTATCTACATTGGCTTT
>N_1878
CCGCAGTTGGGTGATGGTAGCAAGCAGCGATTTGTCGAAAG
>N_1879
ACCTGCACGCGTCAGGAGAACGCAAACACTTGGAGAACAGT
>N_1880
TAGCCATAAGACACACACCTCTTCACTTGGGGTGCCTACGC
>N_1881
TATAAGGGCTTATCCCACATCTCGATCCCGAGCATACCTTC
>N_1882
AATTTACGGTAATGAGCGACCATCTGGAAGATTACAACGGC
>N_1883
AACCTTCGGCTTTGCGCTCTCAATCGAAAATTCTTGTGGCG
>N_1884
TGTAATACTAGTCGCGTTCACTCTCGAGTAGCCTTGATCAC
>N_1885
CACGGGAGACTTCAATTTGACTCTACAGTTAAAACCGTGAG
>N_1886
CAAGAGAACCTGTACAACAGCCACCCCAACGCTATGCCTGG
>N_1887
TGCTCCCGATACCCAATGAGCTGCCCTACTCTACCATGGGG
>N_1888
TGAATTGGTTCATACGCGACCATAGATGTTTCGAGAGCACG
>N_1889
TAAGGTGACACCGGACAGCACGTGGTATGGGAGCAACAGAA
>N_1890
CATGAAGTGCGGCTAGAGAACGGACCGCCTTGCCTCTTTAA
>N_1891
CGTGCCGCTAGAGCCGGTATCGTTCGTAGGGTTTCATTTGA
>N_1892
ATACATCTAAACGCGGCGAGCATAAGCGCAGGTCTAAAAGT
>N_1893
TTGTTGCGTTACTTTACGACCGTGAATGTTACGTGGCCACA
>N_1894
TCGGGTGGAACCTCTATTTTCAGAGTACATATACATATTGG
>N_1895
CCCAACTCCAACTCAGCTGGCCTGCCTAGTGTACCTTATGT
>N_1896
TTACTTAACAGCGACACGAACCATACCTCCTCTAAGGGAGG
>N_1897
AACTTAGTCACGAGCAAACGCTGTTTGTTGTAGGGGGATGT
>N_1898
GAGTTTTCCACCAGAAGGGTCATGTTAAAAACGGACATGCG
>N_1899
AGCGATAGTTTCTAAATAACCAAGGACATACTTGCGACTAG
>N_1900
CTTCAGGAAACGCAGGTCCTCGGACAAAGCGAAATCATTAG
>N_1901
TTTGAGTGAGGTTTTCTCGTCCCTGGACCAGCCGACTTGGT
>N_1902
CGTATGCCGAGCGACAAGTTCAAGATCGAGCGCGCTTGTAT
>N_1903
GCACACAAATAAATTCACCGCTGCACGCTAAAGTCTCCAAG
>N_1904
GTGGCTCCGGGAGCCTGCAGCTCGCGTTGGGTATTTCCTTT
>N_1905
CACCAATCCGAGACTATCCCCTAGTGGCTAAAGGCGAAAGA
>N_1906
TCCCTTCAAAGCAATTCGATCTACAGGCTGACGGGTCTAAC
>N_1907
CAATTGTTTGGTGGTCGGTTCAAGTGTAGATAACAGTTTTG
>N_1908
TTGCAAACTCATTGGGATATCTTTCTTAAATAGATTGTTTG
>N_1909
AATACGTCGGCGTTGTGCTTCAGACGTGTTTTACTGCTGTT
>N_1910
ATACCAAAGAACTTGGTACCCTACGCACGGTCTTATACGTA
>N_1911
GTAGAACCATCGGATGGTTACCTACGCTCCGACTAAGTGAA
>N_1912
AATGATTTGCCCATCTAGCTCGAATGGTTCCCATGTGAAGA
>N_1913
AGGAAGTTAGAGACTACCTACCGCACCTTACACCGGCCACA
>N_1914
ATCTCTATTAAAGAGTTGACCGCAGGACCAGTACTCCTCCG
>N_1915
TTGAATCTGTAGACTGGGTTCACGAGTACGGATGCGTCTGC
>N_1916
ACCATAGCGTGTGGACTATACCACCGACGGTCGTGCCCTTT
>N_1917
CTTCTTGGGTTGTAGCCACGCGTCCAGCGCAATTCTGCGCC
>N_1918
TCGTAACTTTTTCGCACCGTCGTCCTGCCTTCGCGATTTTC
>N_1919
TGTTTGATTAAGTGCGCACACCTTAATGGGCTGGGCGTCTC
>N_1920
CAAACATGCTATCCAAAAGACGCTATTCCAAAGGGCGAGGA
>N_1921
TGTGGCCTCACGTAACGGTGCTCCGGAACAGTCTAAGGACC
>N_1922
GTAGCGACGAAAAGCACAATCGCTTCATTAAGTAATCCTTT
>N_1923
AGGTCTTTAATACCTCGTCCCGTATGGAACCGCGGTTACCC
>N_1924
TTCCCTGAACCTGAATCTCACACTATTCCAAATGCTCTAGG
>N_1925
TTTCGAGGCTGATTAACATTCTGTAACGCCGCAGGAGTACA
>N_1926
TGACAGACAAGCCAAGTCATCTTACTGGAGTGCCGAGTGTG
>N_1927
ACTCGTAATGCGAAACATATCCAAGGGCCAATGAAGGGCTT
>N_1928
AGACATCCTTGTCTTAATAGCTGAGGGCAGTAGGGACCCGT
>N_1929
CACTGTAGCCACAAATCATCCACATATCGCGACGTTCGGAT
>N_1930
ATGCGCCTCAACGGCGCCCACACAATAGTGAGCCATTTCCT
>N_1931
CTGTGTGCATCAGTGCGTTGCCAACAAACCGACTACTATAT
>N_1932
CGTGGGCTCGACCAAAATCGCCACTTCCCAAGTGGTCCTAC
>N_1933
TCGTGTCCGGTGGTGCTGAGCGCGTACCACGCAGGCCACCC
>N_1934
GTCAGGTCTTAAATATTACACTGAGATCACGTGCATGAAAA
>N_1935
CCAGACCCACTCCCAATTCTCTGAAACCCCTCTCAGTGAAG
>N_1936
TGCAGTATATGTCATATAGTCAGGAGTACAACGGCGGCCTA
>N_1937
CATGGCAAGAGGATGAGGGTCCAAGACTCCAATCACAGTAT
>N_1938
TATTATGGAGCTGAGGCTGACCAAATGTCTCTCTGCCACAT
>N_1939
TAGCGCCTATCGATCGTGGTCTGTAGAGGCTCATATTACTC
>N_1940
CCGTAGTACTGTTAGAATTTCGCCTAAGGCGAGGTAATACG
>N_1941
ACGTTATAAACGACTAATGTCTTGGCCTTTTGCGCTCGTAC
>N_1942
AGTTGATTCTTTAGATAGATCTAGACATCCACGAAGTGGTC
>N_1943
ATATTGCAACGACTGGATAGCTGGACCGGACCTGTAAACAG
>N_1944
CGAGAGCGCCCACTCCTCATCTGTCACTAGCCCGTGCTAGC
>N_1945
CCGAACCTCATGGTGCATCCCTTGCCCCGCTTGAGAAGACA
>N_1946
TCTCGGATTCCGTGGTTCATCGATACTCATATGGTAGACGG
>N_1947
ACTTGGCTTAGGTAAGCCTCCGGATTTAGATGGCACTTGCG
>N_1948
ATCTCAGCTTCTTTAGGTACCGGAGGCCCGAATGTGCTATC
>N_1949
TTTATTTGAGCTACCGGTTGCTAATTATCGTAATCTAGGAA
>N_1950
GCATTGGGCCTCGTCCTATTCAGACTGTAACTACGACGACT
>N_1951
TGGTCTGAATCATACATTCGCACGAATACACCAGACCTAGG
>N_1952
CATATTGAGGCGAAGAGCCTCTACCGATGTCCAACCGTCCT
>N_1953
TAATCAGCGTATGCGATTTTCAATAGTCATAGCGTTTGTTC
>N_1954
CACATGGCTAAGTCTGTTGCCTATTAAAAGGCTGTAGCCGA
>N_1955
GTTAAGTATATGACAGAGTCCCTTAGCTATCCCCTATTCGC
>N_1956
GATTACGTTGGGAATTTGTACTTGTTAACAGTTGGAGAATT
>N_1957
TAGCAATTATGGCCTACTGACCTGCAGCCTTTCTTCCCCCC
>N_1958
CGGTGCGATGGCACTAGGTACTTGGAGAGATGCCGAGTCTC
>N_1959
AATCGGGCCGGAATAGGGAACGCCCTGATTGTGGAAACAAG
>N_1960
CAACATGGTACTTCGGTACTCCTGACCTGATATGCCTATCA
>N_1961
GGTCCATAGTCATCACGGTACATCTCGAGGGCACTATTGTA
>N_1962
ATGTGGTCAATGCTATAAAGCTCTGACAACATTGGTCCATT
>N_1963
TTAAGATCTACAAGCTAACACGTTATCATTATCAGTCCCCA
>N_1964
CGGAAAATAGAGGGTTCACGCCTATACCCGACTATTTACCC
>N_1965
CGGCTCACCTATATCTTGCACGCGGACTAGCCCTCCTGACT
>N_1966
GACCGTCTCCCCTCATGCTTCCGGGAATCCCGACGTACGAA
>N_1967
GCAGCAAAAAGCCGGGGATACAGCAGTTGTATCATGTAGAA
>N_1968
GGAAGTTTCTCAGAAATACACTTGTGGATTGAGCACCACGG
>N_1969
AGTTTCACCCATTAATCTCCCTCTGATACGTTGTCCAAGAT
>N_1970
CGAGCTGCCGGTAACAGCTGCTTAGACAAATGCCGCTTGGA
>N_1971
ATCGGCCAGACCTAGTACGACACTGAGTTCGGATGCTCGGA
>N_1972
ATCGCTGCTACGTAAACGAGCGTTGGGGCTCCGTAATAGTA
>N_1973
GGAATCGAGACACGGATCGGCGTGTCATAACCTACAGGGTA
>N_1974
AACCTCAGGGAAAGAATGTCCACTATTAGGGACGACCCTAA
>N_1975
CGCGATGTCATAGTGAATGGCCCAAGCATATAGTCAACCTG
>N_1976
CTTAATTCTCTGGTATTGACCGAACCTATATCAATCAACAG
>N_1977
GATCTCGCATAAGGAACACACTCGGACGCGGGGAGCATCCG
>N_1978
TGAGAAGCTTTGCGACTCCGCTCATCGTTCCATAAGCCATG
>N_1979
TAGTCTTTACTAAAGAAGTTCCTTCATTCTCTAATTGACAG
>N_1980
GCTTACCATGTTTTTGCAAGCATCTATAACGGCTTCACAGA
>N_1981
TCCCCCTTTTATTATGACGTCATCATGCGCCATCGATCAAT
>N_1982
TGGCGGTGGGGTCGGAGATCCTCAAGTTCAATGCCATTAAT
>N_1983
CGGAGGATTGCGCCACCGGGCGCACGTGAATTGGCTCGCCT
>N_1984
ACATTTCGTTTAAAGACAGTCTGCTTTTGAAGTCATTCACC
>N_1985
GGCTGTAATGCTTCACGTCCCCCTCCGAGGATCTCTGTGTC
>N_1986
TGTTGAGGATGATTTTTGCTCTCCCGTTGTACAAAAAGATA
>N_1987
TCTTAAAGTTAGTGAACGAACCTTGTATTTCATCAGTCACG
>N_1988
CTTGTGGGTGGGAACCGGAGCCAAAGAAGGGATTTCGCAAG
>N_1989
TTTAATTCGCTCCTATATCTCCCACGACACCTACCTTATTT
>N_1990
CCACATGAGGCCCTGAAAGACTTATCAACCCTAATTCTCCC
>N_1991
CAGCTGGGTAGCCTAGGTCACTGCTATAAGTAAATATGTCG
>N_1992
ATGCACGCAACTAGGAAGGTCTCCTCCTAGCTATTCACGGG
>N_1993
ATACCCTAGACGAGGACTTACCTTCCGCGAACTAAACTCTT
>N_1994
AACTCATCCCGTCGCCAACACTATGCGCTTGGGGCGTGCGG
>N_1995
TGCGAGACCCAGCTTCTCGGCTATAGAGGAATAACGCGCCT
>N_1996
CCTAACAGGACCAGACCATCCCATATAGGGCGCCTTAAACG
>N_1997
GATAATGCCAACGTTAACCTCTTTATGTTCCAAACTAACGC
>N_1998
GGTACTCTGGTGGAGACACTCTAAACCAGGTCGAACCCATT
>N_1999
GTGAACTAGGCCGGCTATCCCATGGCATGTCAGATAGTGCC
>N_2000
CGTAAGTACCCTCGCTTGAACCCGTCTCCTCTACATAGCCG
>N_2001
GTAGGGATTCGACGTCTCAACGTCGCTAGATCTAAGCGTCA
>N_2002
GCCCTTTTCCTTAAGTATGTCAACCCCTAATAAGCCCACGA
>N_2003
TGGGCGACACTTGAGGAAGACCAGAGAGCATATATAGTCCT
>N_2004
TTTGTCGTAACTCTACATCGCAACTACTGTAGTAGCCTTGA
>N_2005
GTGGATCGTACCAATTGTGGCCATTGGTTGATTTGTTAACG
>N_2006
GCAATACAAGGTATAAATATCCCTGGATACCTCCACACACT
>N_2007
CCCCTCGCGGGACTAGGTACCGTTCTTCCCTAGGGGACAAC
>N_2008
TGTTGAAGAAGTACTAGTCTCTTGAGGAATCTTCGTTGGCA
>N_2009
TAGAGACGTAGTGAGAAACTCTATGCTGCCAGTCACCGGTT
>N_2010
TCGCGAGTAAGACCCCTCGGCGCGTATCACTAGGGACGGCC
>N_2011
TTATGAGTCTCACCATAATTCGGATCCGTTGGTGCCAGGGA
>N_2012
ATGAGAACCGAAGTTGCCAGCCGAGGCAGCTCTAGCTGTAA
>N_2013
TAAAGCCTCAATCCCAGTCCCTTTAAAGTCGAAACCGCGAC
>N_2014
GTGTAATTTTCGGGACTGGGCTTAGACTTAATGCTACTGCC
>N_2015
TACAACGTTGTCGAAGATATCGATTAATCTCAGTGTGGCTA
>N_2016
GCACAAAATTCAGTAGGCAACGCTGGCGGTTAGGTGAGAGC
>N_2017
AACAATTGCTAACGGCTATCCAGATGGCTTGGTAGTTTCGT
>N_2018
CTAAGTGCCCGGCGTATTTACAGTCAGAAAGGACTCCCCTA
>N_2019
TCTAACGTTGCTATTTATCGCGCAGTAATTGGTGCCTTCCG
>N_2020
CTGCCTCCGAAATGGAGTTTCCATGCGAGTCTACCCTCATG
>N_2021
CGCTGTACTGATCGGCGTAACATCGTAAGCGATGTTTTACC
>N_2022
CCTTTACTGGGACGAATAACCTTCCTCAGCGAGCTGACCTA
>N_2023
GCATATATGGGCGAACGCTGCTTAAGGACGCGACACGTGGA
>N_2024
AAGGGCAGCGTAGGATACTTCTGAGGAGCTACCCTTCCGAG
>N_2025
GGGGGAATCCGCCGGTCGCACTGTGACATATAATAGGATAT
>N_2026
CGAGGGTGCATGTCCTCCCACCTAGTCCGATCGAGCACACG
>N_2027
TTGCAGCAGAGTCTCGCCCACTTCATAAGTCTTCGGTGTTC
>N_2028
ACATTTCGTGTAGTTTTCAGCAACTATCCAGCCTTTCCCAT
>N_2029
CTCCCCGAGGCGGGACCCTGCCCGCGCACTCGAGATCTAGG
>N_2030
GAAGGCCGGGCATTTTTCTGCTGTCTCTTGATCAGGACGGA
>N_2031
CATCAAAGCTGAATCTATATCGCGATGGAGCTGGCTAGCAG
>N_2032
AAGCTCATTCTGTATGGAAGCCAAAATGCGGGCTTATCCCT
>N_2033
CGCCGCGCGGGGCATATGGCCACGATGTATACCGAGACGCT
>N_2034
CGACTAGTATTATATAGGTTCGGGTAGGAAAGCTGTCGTGC
>N_2035
GCGTTATCTATGAGGTGGCGCTTGTAGAAATTGAGATCGTT
>N_2036
GAGTAATCACAAGAGTCGAACTGAGAAAGCAATTACTTCTC
>N_2037
CCGTCTTTGACTCCGTAGAACACATTTGAGACGCTTCATAA
>N_2038
ACGACCTTGTCTTGAAGAGTCACTAGCCCATGAACAATAGA
>N_2039
ATGTGCTCAGGGCGTCAGTCCTATCTAGACTTTAGCTGCAG
>N_2040
CCTCGTCGACGTGTAACCGACTTGCGAACAAAAATGGATAT
>N_2041
CAGAAGGTACCCACTTGACTCCATCCATCTCCTGAAACTAT
>N_2042
AGCTGGGGCACCGAATTGCCCCAGAACGACACTCGATTGGG
>N_2043
AAGAAGCCAATCTATCGGGCCGTAGGGATTGACGTTGTTGC
>N_2044
CCTCCCACTTACTCGTCAAACCGGAGGATCTGCATAGCGGT
>N_2045
GAAGTAGAGCGATCGGGAGACAGCATGCTATGCTCAATGTA
>N_2046
CTGCTCGGCCGGAGCGACGACCTATGCCTGGGTTATAGCTG
>N_2047
TGGTAGAGCCAGCTCTAGGTCGTTTGAATGTACTTGACTTA
>N_2048
TCTCCTTCCGTAAATGTGCCCTTTATCGTGATTAGAGGCCC
>N_2049
TTCTCTATGGACGGAGAGCACTAGTCCAATGGCAATAGTTC
>N_2050
GCCTGATAAAAGTTCGGCGACTATCTCTTCGAAGAGGCATA
>N_2051
GCAATACGATTTTCGCTTAGCTCTGGTAGATTGAGGAGGCG
>N_2052
AGCTTGACATTGCCGCGTCGCTTAGTGAGGGATTCAGCTTG
>N_2053
CCCATTACTCGCGGTATTAACCGAGCTAAGTCCAACACACA
>N_2054
CCTACTAGACTTGATTTACGCGATGGGTAGTCAGTCGGCTG
>N_2055
GACCACTTCAAAATCGAACGCAGAACAACAACTGGACTAAA
>N_2056
TTTGACTTCGGTCTTTGTCGCCCAGCGTGGAGTAGATATGA
>N_2057
GATAAGTTAACCTGTCCTCACGCCGATGCTACGCATAATCG
>N_2058
TAATTGCTCTGTCAAGGATACCGACTCCGGTCTAGATGGTG
>N_2059
TATATTCGAGGTCGCCGTAGCAACGCAGCCATATCATCAAA
>N_2060
AACAGATGTACGATAGCTCTCAACCAGGAATACCCTTTGTG
>N_2061
AAGTGCCAGCCGATTGGACGCATCACCTGGCAGACGTCCCC
>N_2062
AGGGCTCGTCGATTTATGGACGTAGATGTCGCGTTTCCGTT
>N_2063
GAGGTGTACAAGGGGATTCCCAACATGCCAGATTTTAAAAG
>N_2064
AGTGCCCAGACCAACGGGTACTTTGGTCCGTGGTCTCCCTA
>N_2065
AGTAGTTCCAACAGCTCCGGCATCTAACTAAATACCCTGAA
>N_2066
AGGGGCAGGTCAGCATTCATCCCCCACTGGGAATTCTGTCA
>N_2067
GTGCTTTCTGCACACGGGCCCTTTGCGTCGTACACGATGTT
>N_2068
ATTGAAGTGTTTAGCTCAAACTGTGTGGGTGCGTAGTCTGG
>N_2069
TTCCGAGGCGAAGATTCTACCGTTAGTGGTGCTCAGTGAGT
>N_2070
CCGAGACGCATAAGTAAGATCCGGCTTCGGCTACCTCCACT
>N_2071
AGTTCATGAAGGAGCGCTATCGGTTTCTGGTAGGGTTTATA
>N_2072
GAGTCCGGAACAAGAACGGCCCCCCTCTAATGTCGGGCCAC
>N_2073
TTCCACAATGCAAACGTCGGCAGCCACGTTCAGAGGGACCT
>N_2074
TCTACGCACTAACAAAGGTTCTCATAAAGACATGCGAAGAA
>N_2075
AATCTGTTTTCTCCAGTACACCACGGAGTACAAGACTTATA
>N_2076
ATATGTTACACATTTCCCCACGTGGACTGCACAATAGCAGT
>N_2077
AGTAGCTAATATTGTTGATCCCGTCTGACCTATGCAACCAA
>N_2078
TATGCACCATATATAAAGTACACCGATGTGAACGGATCTCT
>N_2079
GACACATAGAATGGGGATTGCGTAATGTATCTAGGGGCAAA
>N_2080
TGAACCTTCAGGGCTCGTGACTTACCAGAAGCGTGGCTTGT
>N_2081
AATTTACTCCGACACATTCGCGTTTGTGGCACGCGCCATTC
>N_2082
ATCATGAAAGGCAAAGATCCCACCGAATACGTAGTGGATGT
>N_2083
CCCAATCCTATTGGTTCATACCCGACAGATTATGCTATAAA
>N_2084
TTTTACTTTGAACACAAACCCCCCCACGAATCGACTTGGCT
>N_2085
GCAACAGACCCCTGTGTCGGCAGGTCTCACAGTGGGTGTAC
>N_2086
ACCCTAAAATCCTTGATAAACTCCTAACCCACGAGGCAGCG
>N_2087
CCGAGTCAGGAACGGGAGTGCACATGACATGACCTACTTCC
>N_2088
CTGAGTAAACCACTGTAGAACCAGATGGTCGTATGTAAAAA
>N_2089
TGTCAGTCAACTTTGCACGCCCATATAGTACCGCGAGTTCG
>N_2090
CTTGAGCAGGCCCGATTCTACGGACCACGTAACCTTCCACC
>N_2091
CTCTGCCAGTTCATTTATACCTTCCTTCACTTATACAAGAG
>N_2092
GGCGTAAGAGGATTTCCCTACTGTGACGTCTATCCTCGTGT
>N_2093
GTCCAGATCACGCCGTATCCCAACTTTGCAAGTTAACCTTG
>N_2094
AAGAGGCCACTTGGCCACGTCTTCACTAACGTGATAGTCAT
>N_2095
CGTAACCAATCCCGATGCAACGGCATGTTATGTCACAAGTA
>N_2096
AATGAGATCCACCAAATTTTCCCCGATGTTACATCCACGAG
>N_2097
AGACGCATTACCATAAGTAACAGATTCTACTCGTGTGGTGA
>N_2098
ATGTAACCAATTTCACTGGCCAGCGTGGACAAGTTTTTTTT
>N_2099
GCTCGGAGCAACTCCCCTTCCTAGGTCTGCCCCTAAGGACT
>N_2100
CCACGAGTGCTGTTCAGTTACAAATTCGATCATTTAACACC
>N_2101
TTATTAGTCTTAGGCTCCATCACCGCACTCACCTGCATTAA
>N_2102
CATCCACAAAAATATTTGCACATTATATAGCCAGGCAGATC
>N_2103
ACACGATCAAACAATAATTTCTCTCGCTTATGTAGGCCATT
>N_2104
GCGAAGCTGAACCCACCCACCGCTCTTTACTTGTGACATGG
>N_2105
GACCCATTGAACACAAAGGCCAACTCACCAGCCGACCCGGT
>N_2106
CTTGCGAACAATTGAAGTTACCCACAGCAGTGACTTTGAAT
>N_2107
GTAGACCGTCGGCATGGATACGCTGAGCCTTACACGCGGGG
>N_2108
AAGAATCGGAGGTATGCTGGCGCAGACATGGCCCGAACGTA
>N_2109
TGTTGTAGGAACCCGGGCGGCTGCAGAGCCAACGTCATGAC
>N_2110
GCTAGAATAGTATTAAGGCACGAAATCGCCTGTGTGAAAAG
>N_2111
TAACGCCTCAGCTGTGCATGCTTTGTTGTCCGGTGTCCTGT
>N_2112
GCCCCGGCCGGGTGGCGTACCTGGCGCGCTGATGACTAGCA
>N_2113
TCTTCCGAGTCTAGTCAATTCGCACTCTGCCATGGATTTAA
>N_2114
TCCGGTTAGCGCGAATGGTGCGATATATGACGTAGAGATCA
>N_2115
CTATCCCAAGGCTGACTTCTCCTACAACAGTCTTATCGCCG
>N_2116
ATACGGAGGGTTTCGAGGAGCTAGTGGAATAATAACAGGAA
>N_2117
GCATTAGAAACTCACGTATTCGAAGTAGTCAGCCCTTACTA
>N_2118
GCCTCATCTGTTGAATGATGCCGTAAGGGGCCAAAACTCTT
>N_2119
GACCCGTTTTGGCTCACGCTCTATGCAATGTAGGCCCTCGG
>N_2120
CTAATCATCTGAAGCTTCAGCATTCGGCCTCAAGAATGGCC
>N_2121
ATTTAGTCCCCCGTGAGTACCATACTGTCCATACGAGGTTT
>N_2122
CAGAATGTTTTCGTATGGTGCGTTTCCTCGCGGAAGTGCAA
>N_2123
GCGACTGTGGACGTGGGATACAGCGCTATAAACCTCCCTCT
>N_2124
AAACTCTGGACCCTGTAAAGCTCATTTCAGCGATTGTACAT
>N_2125
ACATTGTTTGTTGGTACGGGCTGGTTACCGAGGTTCCTTCG
>N_2126
AGAGTTTCGGGCTTGAACCTCTCCGCACGGGCGATAACGTT
>N_2127
TGGGCAAGACGTAGGAAGCTCCCATCCCTCGAGACTTCTAT
>N_2128
TGTGCACCCAGGTTTGTATACTGAACCGCTCGGACCCCATA
>N_2129
TGTAACTAGACTGGTTCCGACCGGCCTGATGCGAGTAGAGG
>N_2130
TACTAAGGCGCTAACAGGGCCTTTGCTTTGGGTCGTTGTGC
>N_2131
CTTGAATCGTCGCCTGGGCACCTCTACGTGGCAGTGCGTGG
>N_2132
CTATCGTTGTCATCTAATATCTCTTCACTGTTTTAGATGAA
>N_2133
TATGGTCTGAGGCCCTACGTCACTTTCACTCCAAAAGGATG
>N_2134
CCTCCAAGAAATCGTCGACACTACTTCTGGTCGAGCAGGTG
>N_2135
TTGTATTCTCAACGCCTCAACAAGGGCGAGACAACCTACAA
>N_2136
TCGGCCTATTTCTAAGAGTCCAGCGACGTAGAGAGCCTCAG
>N_2137
GTAAGACTCTACAGGTGGCGCCCAATATAGGTCCCCACCCT
>N_2138
CGATCTCTATTTGTGAGACTCTGCTCTAGGTTCAGGCCTGT
>N_2139
CCCTACCCTTCATAGATGTGCTACGTCATCTACGGAATAAT
>N_2140
GCGGGCCCCTATCACCAGTACTCGCCGTTGACTCACCTCCA
>N_2141
CCCACTGGCCTCAATGTATACCAATGTGCACGATGTACTGC
>N_2142
ATGATACACATCTAAACGGGCCGATAATAACTCGCCTCTTA
>N_2143
CCGGTTGCCCAAAGATCCAGCTTCGCGTCCGCACTCATTTC
>N_2144
ATGCTTTCGTGCACCATAAACCTTGTGACAAAGGTCCAGTT
>N_2145
AAAACGACGTGACACCGCGCCAGGGATTCTTAATGTATCCG
>N_2146
GATGTTAACGTATCTTGAGCCCATACGCGGCACGTTTGAGG
>N_2147
CTACCTACGAGCCACGGACACCAGAAAGGTCCATGGCCGAA
>N_2148
GGTTGCATACACCAAGTTTACTTTGAAGTTGCTGGGACTCG
>N_2149
CGCCGTGCATGCCTCACATGCTGGGTCTGGGATGCTATGCG
>N_2150
ATCGAACAACAATTTCTTATCACGTTGACACCCTGTACTGA
>N_2151
GATATAAGGCACTAGGAGATCGGTCCCACCCCTTCACGCTT
>N_2152
GATAACGTGCGGCTAACAGACTCGATTTTAGAGCGCGTTGT
>N_2153
CCATCCCCACGCGCTCGCCTCTTCTATAAAATGTCGTGATG
>N_2154
TTGGTTTTTCTTAAGGAGCCCCGAAGTTGCGTGATATTGAT
>N_2155
GTATAATATTTGAACGTGGCCCATAGCTATTACGTCCCGGC
>N_2156
AAAGCTTAGAATCAGCACTTCCAGACTTTCTGTACTTTATG
>N_2157
GGTGAGCCATGACCTGATAACGAGTACGGACAGGTATCAAC
>N_2158
TCCGGTGGGTGACACAGGATCTCATAAAAGACAGGGAGTTG
>N_2159
TTCGACGACCCATCCAAAAGCTACGCATGTCACGTCACGCG
>N_2160
GACCGTCATTAAGTAGACATCAAAGATCCCCCCAAGGGGAT
>N_2161
TATGGACGAAAAACTTTATCCAAGGTTGGGATCAGTGGATG
>N_2162
AATGAATTAGAATGTCCCTGCTTTGCGTAGCCTAAAGACAT
>N_2163
CTTAAAGCACCCTGCGTTTGCGATGCAGATCCGGGTAAGGT
>N_2164
CCATGCGCGCCTCTCTCTTGCGGTAAATGAGTTAAGCAAAA
>N_2165
CTACGTTGAGGAAGTCCCTGCCTAAGGAAGCCATCAAACAC
>N_2166
CGCCCTGGTGAACCCGTAGTCCTAAGGCAAAGTGTTGAAGC
>N_2167
GGGTGATCTACGACTACGCCCCCACGGGACTATGGCAGCAT
>N_2168
TCATCGACTCGCAAGTGTCTCGAATATAAAGTACCCGCGAT
>N_2169
CGCCCCGCCTGAGTAGGCCCCTTCACCCAAGGAATTCCGAA
>N_2170
GACCCACCAAAATAACCGTCCGTGTGGTGGACCGTTCGAGA
>N_2171
GTGTAAACAGCGCGTATTCACCATAAGTGGGCCGGTCAAGC
>N_2172
GCCGGGTATCTTTGGAAGTCCAGACCGCATGTCTAAAGGGC
>N_2173
GGGCATGACGTAGCATATTACGTGGGGGACATACCGGAGCA
>N_2174
TACGATGGCTTCTATTGAGTCAGGGTGTTAAAGGGGGACGT
>N_2175
TGTTTATCATTGAATTAGTCCATTGTCTATTCGAGAGAATT
>N_2176
TCTTTTGGGTGGCAGTGCCGCGGTTAACCATACACTTTTGA
>N_2177
TTAACTCTTCACCGAGGCTTCTTCATTGAGATCAACCGCGC
>N_2178
GCGATAACCGTTATATCAAACGGTACCAACGGGCTGTGTTG
>N_2179
CGTGACCACTGGCATCCATCCAACCCGATGCAAAACTTGGA
>N_2180
CCATAGTACATCGGCTACCTCGCATACCCTCTATATACCAC
>N_2181
GGGAAAAAATGGCCCCCCCCCGTCGCTGTGTTTAGGGCAAA
>N_2182
ATTACTAGAGGCGAGGTTCCCTGTGCCAGTCAGAAGTACGT
>N_2183
ACCGGTTGAAGGCCGGTGGACCAACTTGATCTTGCTTCCGT
>N_2184
GAGGGATTCATGGGGACTGTCTGTTCTGGGGGGACTATTTA
>N_2185
TCAAGGAACAAATTGCTCTTCCTTCGTTGTTAAACGCGATT
>N_2186
GGATAAATTTAATAGAGGGTCACCACACATCGTTTCGGATG
>N_2187
AAGATTAATTTTCCCACGGGCGACCTACAAAATTTACGCAT
>N_2188
TACCGACGAATCTTATTTGTCATCGGAATCTCACCATGCAC
>N_2189
CATGCGATAAACTGTGTATTCAAAGTGAGTTTTAGCTCTCA
>N_2190
AGTCGCGTAATCTGTGCCTACACCTCTTCGGATGATTATGT
>N_2191
AGCGTCCAGATCACTACAACCTCCCGTGTCTTCCAATATGC
>N_2192
GAACGTGTTCGCACAAGATACGGTTTAACCTAACAGACTGT
>N_2193
GCCCAAGCCATACGCATGTTCAGAATTGCCGCTGGATTGAG
>N_2194
GCATCAGTCTAAAAGGAACCCAGCAGCTATAAATGGATGGT
>N_2195
GACGGCAATTGGTGCACGGGCGGTTGTACATCGTAGTATCG
>N_2196
AGAAATTAATTACCAACGCCCAGTTATCTTTCTTGGGGACG
>N_2197
GTACCAAGTATGTAGGGTCACGCAATGTGGTGCAACTCTCT
>N_2198
CCAATTCAATCCTCTATATGCAGAAGACTTGGCTGGAATAT
>N_2199
TTCAAGACAAGACGTAGAAGCGCCTGTTTTGCACAAGGTTC
>N_2200
TGGGAAGCGCTTGCATCAGACGGGTTACTTGTACGAGTTCA
>N_2201
TACAGGGGTCTAACGGATACCTTCTAAATCCCCTCACGTTT
>N_2202
GTCTAAGTGTTGAAAGTAGTCTATCTGATGGATCTGGAGAC
>N_2203
CAGGTTTCCCTATGAATATACTGGCACTCATAAACGTAACG
>N_2204
CTTGCTGATATTTCAGCACGCCCCAGCCGAAGGCAATATGT
>N_2205
TCAGTCGGTGGACCCCTACTCTAAGACTCACGTAAATGTAC
>N_2206
TTGGTTAGTGTGAAAGCAACCATATATGTATAACAAACAGC
>N_2207
GCGCGCCGGCACAGGTTTACCTACGCGTTCATAGCCACTTT
>N_2208
GATTTACATATAAACGATTCCTAGAAATTCCAGAAAGAGCT
>N_2209
TCACGGTCCGCGTAATGAAGCTTGGGGTCTGCATGTACCCC
>N_2210
TCTGGGACATCACAGGCGCTCTGGGAGACGCCCACCTTACG
>N_2211
AGCCCCGTAGGGCAGGGGGGCCTATACATGGCTACGACTCT
>N_2212
GTCGTTGGGGCCTTTTGATACTGCACTAGGATTACCGGTTC
>N_2213
TGCTGAGTATTAGGACGAGTCCTTATTGCTTTGAGTTAGGT
>N_2214
CCCGGACTTGCTGATTATGACATAACCCACACTGTTGTAAC
>N_2215
CCCTATAGCGTTCATATCTCCTACCCTCAGCGTGTAAACCA
>N_2216
GAGGAAAGCCGAACGGAATACCCTGATCCGCCTGATACCTC
>N_2217
TTCATCCTTCTAGCTATGGTCTTGCCCAACCTCGATACCCG
>N_2218
GCAAGGCACAAAACAAAGTCCCCCTAGACCCTAAATCATCA
>N_2219
GTCGAATACACTAGATACTGCGTTAGGAGTTAAATAGGTAG
>N_2220
GATACCGTTGCTTTGAGAGTCTATAATCTGGGAGATGCACC
>N_2221
ATGTATAAAGTAACTGGGCCCCTAATCTGCCTAGGTTAAGC
>N_2222
TCACACGTGGGCTCTTATAGCTCCAAACCCGGACAGCATAT
>N_2223
AAAATCCCTCGCACCCAATCCAAGGGCTCGCTCCTGGTCCG
>N_2224
CTTGGTGAACCACAAGCAGCCTACTGTTATCGCAAAGACTC
>N_2225
TTCCCTCGTTGTGTACGTACCTCACCGAATTCAAGTTGTCG
>N_2226
TATCTCTACTCCAAGGGAGCCCATTCTTAAACAAGGCTATG
>N_2227
CGACTGTTTATGGACCTTCTCGAGAACATGAAGGGAATGGT
>N_2228
CATCGTAGACTGTGAGTTGGCCTAAGACGCGCCTATCCGTT
>N_2229
TGCGGTCGTCAATCGACCTGCGAAGGCCGACGGGGGATCCG
>N_2230
GACATGTCATATGGCATGTGCGACCTGCGGGACACTTCCTG
>N_2231
CCCCAGGGGCCTGTTTGAAACAAGGTCCACTTACTGATAAG
>N_2232
CTCCACCATTCTGTTCGGCACTACCAGGGAGGACCACGGCG
>N_2233
GATCACGCAAGTAGCTTGGACTGGGATATATCTGCGAACCT
>N_2234
AACTTCCCATGCGAATCGTTCATAGCCTTTTGGGAGGCTAG
>N_2235
CACGGCATTGGTGACTTGCACACTCGCTAGGCACTGTCGCA
>N_2236
TGGAAAGGTTCAGACATACTCGTCAGTCCCTTCCCTAAGTC
>N_2237
GCTCAGTTTCAACCAACTCCCATCACACGGGCATGGTCGAT
>N_2238
AGTCTCTCCTAGGTTGGATTCCAAACAAATTGTTAGTCCTG
>N_2239
TTCTTGAGTAGGGAAGTAAACGTTTGTGAGGGTTTCCGTGT
>N_2240
CTACTGCAAAGAAGGCGCAACTAAGCTTCCTATGACTTGGC
>N_2241
GGTCAGAATTGTTTAGGGAGCTCGACGAACCGAGGTCATAA
>N_2242
GGTAAAAACCCTCCTTGGATCACTCCTCGCTTTTCTGGGTT
>N_2243
CGGTCATAATGCAATGTAATCCGTACCACCAAGTAGGAACA
>N_2244
ATGGTGGTTTACAAAGACCTCGAGTTACGAGTAATTATTCG
>N_2245
CCCCTATTCTTGCGGCAAACCGTTTTCACAGCAGTGACACT
>N_2246
GAGACCCCTTCCCTCTGCATCGAAAGGTGAGATATCCGTCT
>N_2247
GTTCCGGTCATGCGGAAATCCTCAGAAAACCCGGTGGCAAA
>N_2248
GGTTGCTTCTATCCTGGCATCGGTCAGGTCTACATTTTAGT
>N_2249
TCAGTGGTGAGACTATCACTCTGACTGCGACTGTTCGGGGT
>N_2250
GCTTGAAACTCCTGGGGGTTCTGCGTGAGAGAAGGTTCACC
>N_2251
TCATTATGTAGAGCTATCTTCATCGGCGTCCCGCGGCTTGC
>N_2252
ACGGGACGGAGTTTATGGCCCCGGCGCGTGCACCTTACTGT
>N_2253
GAATACTGTGACCCACGGTACCGGCATCAGAAGGATTACTT
>N_2254
TTTGCTGCCGCCAAACGAAACTTATTTTTCTAAAAAATGAG
>N_2255
TCAGTACTCCACATTGCCATCGGTCCTATTTAGATCAGTGC
>N_2256
ATCTTCGCAGAGTACCTATACTTTCACGACTAAGTGGTTAG
>N_2257
GTTAGCTCAATACCAATTTTCGCCGAGGCTTATTGACAACG
>N_2258
GGTAAAAAGAACCCGGAGGTCGGGAATGATGTTTAAAGGCC
>N_2259
AACTAGACTCCACTCAACATCGGTGCCTCCATAACTTGTGT
>N_2260
TGGGGTCCCATGTATTCACACTAGTCGTCGCGTCTGTCAGA
>N_2261
AGATTTCGCTTTACATGGCTCTTAAATGATGGAACATACCC
>N_2262
TGCCTCTACGGATGGGCACACGTGTCGGAGTGAGTCCTTGG
>N_2263
GGCCTTGGTGTGAACGATTCCACCTTTACCGGGTATTGCTT
>N_2264
TCCACAGAGCGGCTGCAGGTCTAATGGAGGCGTTATATCTC
>N_2265
GGTACTCCCTATCACTTGTGCTGCCTCCACTAGATGGAGGG
>N_2266
TTCGCCAAAGCAATGGGTCTCGACCATAAAAAAATAACCTA
>N_2267
TGGGCTTAGATAATGGTTTGCTGTTTCCCCCCTCCATATAC
>N_2268
TGAGCGCCACCTTTGAGCATCACTTACCCGGTAAGGAGCAC
>N_2269
CTAAGTTGCCGTAGACAACTCGAGAGTAACCTCTCGGGGGT
>N_2270
GCAGGAACTCGCGTTGTGGGCGACCAAGAGTGATATCTGAT
>N_2271
GGCCCTAACAATTTTCTACGCGGGCTGGCTGGCGTAGATGG
>N_2272
CGAAGGCGCACCCTATTGCCCACACGCGAGACTTTGGTGAT
>N_2273
GATTTAACCCTAGACACTCACACGCGCACAAACGGAGGAGA
>N_2274
CAGTGTTAGGTTTTCACAATCGCAGGTTCGCCTGGATTTAA
>N_2275
CCAGAGGAACTTTGGTGCTCCCTCGCGTATGCCTTTAGTGA
>N_2276
CGGCTTATACCTCTTCCGTACTACAGTTGCCGCGATTACAG
>N_2277
AGCGTATGCACCCTCATCCACGAAAGGAGGTATTGGTTGCG
>N_2278
GGAGCGAGAACATCAAAGTGCCCAGCCTGAGACTTGGCTGG
>N_2279
TGGTAGTAGTGCGGTGGAGGCAATGGCTTGGGCCAGGTAGC
>N_2280
TTTACTGTGTTTCCCCCTCACGTCGCCGCCGGCGTCGTGAA
>N_2281
ATATCGGCCGGGTCACGCTACTGTTAAACGAACGCCGACTC
>N_2282
GTTGACTCCCGTTGTGCCCGCCTTGCCAATTTATTCAGGTG
>N_2283
AGTCCATTCGCTTATTGATACAAGAATACCTTGCTTAGACC
>N_2284
GTAACCGTAAGGTAGTCCATCGCATCCCTAAACGCGTGGAC
>N_2285
ACGGGTTCCATGTTCTCATGCGTTAATATTTTCCGTTACCC
>N_2286
GGCCCAAAAGTAAGGGGCAGCAGCGCGAGCTATGTTGTTAA
>N_2287
CACCGCCCTCTATCGAGGCCCATTACACACTCAGGTGCGGC
>N_2288
GGGATCAGGATGGCAGAACCCCGCGGGGTGGGCCTAGAAGA
>N_2289
AACCAACGGCATACCAACGACCCAGAATCATAGAAGGCGTG
>N_2290
CTGACGGAACTCGTAGCTTACATATGCGTGTAGTTAAGCTA
>N_2291
TGTACTAGCCTTAGGGGCAGCCCCTGAACTAATTCGCTAAT
>N_2292
AAGGATACCTCTTTGTGGGCCTTATAGGGTACGCCCCAGCC
>N_2293
TTGTTGGTTAGTTCACGAATCTTCTGTGTAATCACTGCGGT
>N_2294
GGAAGTCCAGTTTCGCTAATCCGACTTTGATAAAATATCCG
>N_2295
ATGCCAACATGCCAATAGCTCACAAAATCGAGCTAATGGCC
>N_2296
AAGCTGTTGAGTAGGATATACGTAAAAATGGTCGGGGATGT
>N_2297
GCAACACCCGGATCTCCTGACACTGATTCCCCCGGAGATCC
>N_2298
CGATTTAGTCCTATGTCTTACTTGGGCAACGCATGCTAGAG
>N_2299
CTGATCGGGTCTGGGAGAAGCACTCTCTGGACTAGTGCCAT
>N_2300
CCACTTTATAACTGGTACACCTCTAAAATCTTACAAGGACC
>N_2301
GCCCAACTATATGCCGCTGGCTCTATATAGTTAGCAATTAA
>N_2302
ACACGACTCCAAATAGCTTACGCTTATAATCGCAAGTTAAA
>N_2303
AATGTAAGCATCGCTCCCTTCCCGTGCTATTTTAGTGTCTA
>N_2304
GACCGTGGCGTTAAAACTAGCTGGACGAGGTTTTTTCGGAA
>N_2305
AGGTTGTGGATACACACTGACTTTGGAGGCTTTTTTAGCTA
>N_2306
AATAATCCTGTCAACAATTGCCTGATGGTTAGAGGGTAGTC
>N_2307
CTTGATTGCGGCTGCCTACCCTCGAACCCCCACTGCTTAAG
>N_2308
TGTACGACATGATTTTGAGACTGTGTATAGTGCTCCGGAAG
>N_2309
TGGGTCGTTGTAAATGGGCCCTAGATGAGAACGTAATCCTC
>N_2310
GCTATCAGTCGTTTGCCAGGCTGTCGTGCCTCCCTCCTGAG
>N_2311
AGTAGGCGACCAAGAACGGCCTCGGCCCTCCCTTAAAATTG
>N_2312
TTAGCATTCCGTGTGCGCCGCCTTTGATACCAGGTTCTTGC
>N_2313
TGGACTTTAACACTGCAGTCCCTTTCTGTTTAAAGTGGATT
>N_2314
ATCCGTATAGATGACTCTGACCTGTGAGAGTAATCGAGTCA
>N_2315
ATGTCGAGTAGCTTGTCTTCCAATAGACCCTGATCATCGTC
>N_2316
GGACACTATGAGAGGCTCCCCATTTTTAATTTCCGGCGGTT
>N_2317
ATAGGCTCCCCCCAAGAGACCGTTCACTAGACACATTTCGA
>N_2318
TAGGATAACACAGAACTGCTCGGGCCTCGGAAGGTGAGCCC
>N_2319
GATAGCGCCAGTTTTGCGGGCAAATAATAAATCTAACCACG
>N_2320
CGAGCTACCTTGGGTGGAGCCCGCCGAGCCCACTCGAAAGA
>N_2321
TAGGCAGGGGTTGTAAGACTCCATCTGGATCCGAGACCAAC
>N_2322
GTTGAATGACCTGCGTTGGTCACATCCTACGGTTGCGTTGA
>N_2323
TTGGACGGGTTGCAGAGCGCCCCCGACATATGACTGGCATA
>N_2324
ACCCTAGGGCACGCGATATGCTACTTGGCGTACCCCCGGTT
>N_2325
TCGTTGTATACGCTTAAACGCTCTCACCTGGAGCGGGAACT
>N_2326
GGCACCTTACCTCCGAATTTCTTTACCCTTCGCTAAATCGC
>N_2327
GAACTTTAGTCTACGCTAGCCGGACTCCCACACAGCCAAGT
>N_2328
AGTTCAGATAGTCAGCCGAACCCGGTTTTCATTATAGCGGC
>N_2329
GACGCCTGGAGCGGTTAATCCTGCGGTGGAGCCATGACCGG
>N_2330
TGCGGGACATTCCTGGAGCTCCACAGTTTAGCATCCATTGA
>N_2331
TATTGTCGCAAATTGCTATGCGAATCCATCTCCCGTTGTAC
>N_2332
CGCTCACTTCATACATTGCTCCTAGATACACATACCGATCT
>N_2333
CACCGGAAGTTGCAGCGTATCCCCGTCGTTAGGCGCAGTGC
>N_2334
TTGGCGGCGATAGTTCCGTTCAGTTAACGGACGGACGTCCG
>N_2335
ATATCTTGGTTATCGCCAAGCCTCCAATTGCCTCTGGTTCC
>N_2336
TCAATCCTGAATAAACATATCGAACTGGTTCTGGCCCCGCC
>N_2337
TCGTTGCTAACTGTATATCGCCTCCGCAAAACAAAGGACGG
>N_2338
GGCCCCGAAGAGGTCCAGTTCACATAGGTTAAACTGGGATC
>N_2339
ACACTGTCTGGCGTGAAGGGCCAAAGTTTCTCTCGGCTCGG
>N_2340
GTTAATAAGACGTGGCGAAACTGGGGGCTTACAGTATGCTA
>N_2341
TATGGGCGGGTTGCGTTTGCCTTCCAAGTCTAGGCCACACG
>N_2342
ATTGATCCTCTCGCGGTGTTCTAGTCGGTCTGGCAGTCAAA
>N_2343
TTCTACGGGGGCCATGACATCCGCCCTGGTTGTCAGGGAAA
>N_2344
TCTCGATCCTCCGGATTCATCCCTTGCCCAACCTAAGGCGT
>N_2345
GACATGTACCATTACTTAGACAGCCCCGCCTAGTAGATGAG
>N_2346
TCCAGTTCCTGTAGAGTCACCTCCACTCTTCAAAGTCTCCA
>N_2347
GGCAACGGCTGTCCGATTTTCGCAGCTAGACGCTATTCTCA
>N_2348
CATCTTCTACCGTTGATTTCCCTGGTAGCACTTACGTGCAT
>N_2349
CTACTTAAGCATCCAACATTCCCATCAAGATGCACTATTCC
>N_2350
CGAGGAGTTGTGTGCGGTTCCGGGCTCACTGAGCCGACCCC
>N_2351
CTCACGATTGTTAAACAGAACAGCCTTTCTCTTGGCTAGTA
>N_2352
ATCATGACATAGGTAGACGCCAACAGGAAGGACCTTACCTC
>N_2353
TGGGGGGCGGACTTCCGATACGCTGAACTGAGTATCTTTCT
>N_2354
CCCTAGTTCAGATTGTATGCCGGGGATTTATAGTACACCGC
>N_2355
CGGAATGCATGTCTAAAGACCCCAGGCATCAGTGGGGGCGA
>N_2356
GCAAGGTACGTCGGACGGCTCAGTCTGACCCGTACAACTTA
>N_2357
CCAGCTTCACGAGAAGTGCACGTTAATTAGGATAGCATCCG
>N_2358
TTTGGACGCGTGAGTCCCAACAAGTCCCACTGAGGGCAGAT
>N_2359
GAACACAGACTGTCCTTGGCCTTCATGTGAAAATCTATAAG
>N_2360
TAGGGTGGTTTGGCCTTATCCGCATAATATCACTGAAGCAA
>N_2361
TCTGGGCTAACTTATGGCTTCTTGCAGAGATAGTCTAGAAA
>N_2362
TGATCTCAAACATTCGGTTCCTATGCTGCTGATTTGAAATG
>N_2363
CCTTCTGGGCCCGGTTCCTCCACTCGCTCTCCCTAAATCCT
>N_2364
CATCGGCGTGTAATTGTCTACATGACGATAATTCAGTGCGT
>N_2365
TATCTTGGAGCACTGAATAACGTGGCCAGGTTATCGTGTCC
>N_2366
TTAGCAGAAGCACTCCCAATCGGGGCCATACAGACGTTAAT
>N_2367
GGGTTACCTTAGGCACTTCTCATTTCCATGTGAAGTCATTG
>N_2368
TCAACGTATTTGCAATGTCGCAACTATGACTAAGGTTGCGC
>N_2369
TTACTCGAGTAAGCGCGATACAGGAATAATTCCTACCTGAG
>N_2370
TGAGCTGGATAATGTCGCATCTAGGATGCGACACCTCCGTT
>N_2371
CTGAGTTGCTGTGAAATAAGCAATGCCCTCGGCATCCGGCG
>N_2372
AGCACACAAATAACGGCTAACTAGGAGGGGCCTACCAGCCC
>N_2373
GGGATATTGGTCCCCTTTTGCGCCCTCCTTTACAAGACAGG
>N_2374
GTTTATCACGCCTATTGAATCCTCTGCACCATATAGGTTAG
>N_2375
ACGCGGACCGTCTCCCGTATCGATAGACGATATTCAGGGAA
>N_2376
CTCCAAGATACCATCAAGTACCTCACGGGGGTCCCAACATT
>N_2377
CTAGTACACCGAGTATTTAACCGAATCCTCAACCTCCGCTG
>N_2378
TGATTGACTCGATACGGTAGCCTGGGGATAAAACCAAGACC
>N_2379
ACCGGTAGAGCTCGTCGCATCTAGCAACTTTAATTGTTAAA
>N_2380
GACCCTAGCCTTCAGCTGGACTCCGCTGAATTCGTGATGGA
>N_2381
CGAGATGCCGCGAGAATTTACCCCGTACGTCTGTAGGGAGC
>N_2382
CAAATGCGGGATTTGGACTCCTGATCCTCGACAGCACTGTG
>N_2383
CTTTCGCGTTTTTCAACGTTCATGTTGTACCGCCCTCAGCC
>N_2384
CACCGGCAGGAGGGCGACCCCAACTACTTTCCGCGTTCCTG
>N_2385
ACGTACTCCAATGAAACTCCCCTGCAGCACGGGAAGGGTAC
>N_2386
CTCGTATGGTGTTGCTTATGCCTTAGTGTTACAGTGTCAAG
>N_2387
CCCTGTCGGCGGGTGATGCTCCCCTAATCACAATACCTCAC
>N_2388
AGAACCTAAGTAGGTCATGTCAGGCCACGGTGGAAAGCGAC
>N_2389
AACTTATAAATTCGGGGGGTCCTGCAGTTAGCATTTCACGT
>N_2390
TCGGATTCACGTAGATGACGCAGTCTGCTTTAGATCCAATT
>N_2391
AGCGGTTTAGAGTACTTGGACCCTGATCAAGACGATGGATC
>N_2392
ACCCAAGAAGGGAACTTATCCTTAATCACTTGTGCTCCCAG
>N_2393
TGCTATGTAACTTCAATCAACGGCATGGCCATGTGTGGACT
>N_2394
TAACTTCTGTCACGAGCGGACGGATAAGACCTTAAGACCTG
>N_2395
ATAATTTATGCAGTCATCTGCCCTACTCGTCTAAATTTCTG
>N_2396
GGTTTAACTAGGCCTTTAGACCGGAGCCTCAATAGCAATCT
>N_2397
CAGTTGGCGCGGAACAAACGCTTTGTGATTCCATGCGACGC
>N_2398
TTTTTTGGAAGTGACTTCAGCGGGGAGCCTATACAGTTCGC
>N_2399
CCAGTGTTCGTCGCGCCGACCTGATCCCCACTGTAGTCAGT
>N_2400
GGTTTATAGAAAGCACTACGCGTACACCACGATGGTTACTC
>N_2401
TCATAAGTATGAATGATGTGCCAGTACGAAGACCTCGGTAA
>N_2402
TCCACCAGATAATATGGCGGCCCCTTTTTAGCCAGTCTGTT
>N_2403
TCCGGGATTGGCAGTAAAGGCTGCACATTTATTCTGCCGAT
>N_2404
TACTCTTGTTCCATGGACACCTATTCTTTCAGCAGAGAATG
>N_2405
TATCAGAGTCGGCATATGGACCCATTACGCGCGGCATTAGG
>N_2406
CATATCACTTATATGAGGGGCAGTACCAGGTGCCATAACTG
>N_2407
GGTAACCAAACCGAATACCACTTTTACCCATTACGCAGCAC
>N_2408
AGGGAAATCTGCTTATTTAACCGTGTCACCCTTTCCACACC
>N_2409
GTTTTACCCTATGCTGTAACCATATGGCTTATTGTTCCGCA
>N_2410
CCAAGCACGTACCCGTACATCCCATAATCGTAGCGCAATAA
>N_2411
GACGGTAACTCGGCTCGGATCGTTGTTCAGTCCTGGCGATT
>N_2412
AATAAAAACACCTACGTTATCTGATGTGTTAGCTCACCAGA
>N_2413
ACACGCATCCCACAGAATGGCAACGTGTCATTCCAAATATA
>N_2414
ATATCCGAGTAGTAAGTGGACCACAATCTCATAGAACCCCA
>N_2415
GGGCGCTGATTTGATATCCGCACATCCTCCCGTCTATCGGG
>N_2416
TTTACCGGGTCTCTAGGACACGCAGGTTTCTTGCGTGTTTC
>N_2417
CCTTTATACGGTGGAACGGCCACCCGATCCGTGATGCACGG
>N_2418
GAGGCTAAAGCCCATAATTACACCTCTAAGATGAGGAGATA
>N_2419
CAAACTTAACCTTCCACGTCCGTACACGCGACTGCGGAATG
>N_2420
ATGCCACTCAGCGTACATTTCCAAGGAGTGTTTCGCCTCTA
>N_2421
CCCGAGTGGAGTCCGAGTAACAAACCGCTAGTTACACCAAG
>N_2422
AGGTGGGATTACGAATCCTGCATGGTAGACAAACTCTCCTC
>N_2423
ACGATAGTGATCACTTTCGACCACCCTACATGGAGTGGAAT
>N_2424
GCCCAATTTTCATAGACGGGCGATCAGCTCAGTGTGTCCAG
>N_2425
GAATATCCAGTATAATAGAACGAATATGAGGATTAGGAGCG
>N_2426
TCTACATCTCGGGTAGTTGCCCAACTTAGTACTGGACGATC
>N_2427
AGTGCAAAGCTACCCTCGCTCATGCCTATGATTCCGTAAAT
>N_2428
CCGGGTGCAACTGCTAGTAACTCGTAGTTTTGAATCTCCAG
>N_2429
CGTCGCTCGGGCCACCGATCCGGCGTGAGGAGTTAGATGGT
>N_2430
TAGTCCTAGAACCCGAAGACCCCGGCCGCTTATAACTTAAC
>N_2431
CCCAACCAAGACTTAGACTTCGGGTACAGTAGTGAAAATAT
>N_2432
AAGAACCGAGGTTGAGATGTCTTAGGAACTAGTATTAGCTC
>N_2433
ATTCCAGTAGGTGCACAAAGCGTTAAACTCACATTTGGAGT
>N_2434
TTGACGATTCTAAAGGCTGTCGCATGAATAGCCTTGGTTTG
>N_2435
AATCTTGTAATCTGTTACTGCAGAGGCCTGCCGTGGGTTAG
>N_2436
GCGTTTCCCTGCGGGCTTGCCGTATAGAAAACCGTAGAAAG
>N_2437
CGGATCGCGCCCTATATAACCTCTCTATGAACTCCCTCAAC
>N_2438
TTGGTGGGACCGAACGAACGCAACGATATAAGGATGCGTGA
>N_2439
CAATGTCGTAAGGCAGGGCGCATACCACACTAGCGAGTACT
>N_2440
ACACAGGCAGCTGTTGGTTCCTGTATCCAAGTGAAAGCTTT
>N_2441
GGCAGCCGAGAGTCTAGTAGCTACTTACGGCTGCAGTAAAT
>N_2442
CTGGTTCGCAAACAAAAGCACTCGAAGTCCGGGCCTGAATT
>N_2443
TCATTGAAATTTCTAGATAACTCTATCCGATCGTTAGATGG
>N_2444
GTTTGGGGATGGCGTCAGGACCTAGGACACCGACATGTAAT
>N_2445
GCCAACGCTGCCTTGCAAGGCATTTCATACCCTAGTGGAAC
>N_2446
GGCTAGCAAAGAATGGAGTACGGGAAGGATTATCAGCAAGC
>N_2447
CTACGACCCGCCTGACGCAACACTAAGCTCATGAATGACTA
>N_2448
TCTCAAAGTTTGGCCGCTTCCAAGAGCGGCCTAGGTCCAGT
>N_2449
TTCCAGCTCTAAATTAAATTCTCACCCCTGGACACAGGCGT
>N_2450
ATTCCCCAAAAGAACACCGCCAAGGGTTCAGAGTCTGACCC
>N_2451
CATGACTAGCACGTAACCTCCGTGCTGTCCAGTAAGAGTGG
>N_2452
ATTCGTTGTTGTTCTGCTTTCAGCCATAAGGTGGTTCGTAT
>N_2453
TTAGCACAGGGGAGCGACATCAGGTCTGAAATGGGCGTTAA
>N_2454
AGCTGGGTCCACGATGCTTGCAATGAAAAAGGTCAGCTCCC
>N_2455
TTCAACGTTTATAAGAAAGTCCATATGGAAGGGTTACGTTA
>N_2456
AAACCGACAGCAGTAACTCTCAGTTAACCATTTTCGCAGCT
>N_2457
AGAGATGCTGGTCGCATTGACTTAAGACTGCACCGAATTGC
>N_2458
TGGAACGCTACGTGCCCTAACAGGAGTCTCACAATGGACCT
>N_2459
GCTAATGTAGAAACCAACATCTCATCCCCTGGAATCCGATA
>N_2460
CGACGCATCACTCAATTTTCCCGCTAGAGATCAGATTATCT
>N_2461
GGTTCCCCCACGAATGAAAGCAAAAGGGACAAGTTTCCAAC
>N_2462
CCCACTTCACGTAGGGCTTACAGCCGTGCCGCTAGTCCAAC
>N_2463
CTACCACCTTATCCGGAATGCGAAGCTTACAACCAAAATAT
>N_2464
ATCATTTCCTTTCTGGTAAACGGTGGAGGACACCCTAATGC
>N_2465
TACGGCTAGCCAACGCTTTCCGTATTGATGATGCATGCGAC
>N_2466
TCTAGGAGATTTAATAGTCGCTACTCTTTTCAGCTCGCCTA
>N_2467
GTTTACCGCCGTGCCTGGCTCGTCTCGCTGCGAATGTCACT
>N_2468
CGTGTTACTTCCCGCTGGAACTCTGGCGAAACCCCTTGTCC
>N_2469
GCGAGTAGAACTGGAATGGACGTGAAGGAACGACATTCTGG
>N_2470
CTCAACCTTTACGATAACACCACCGGTCGTTTAGGTTTTCA
>N_2471
GCAGAGCCGGGCCTCGCGAGCCTATCTGTCCGTTGGCCTCG
>N_2472
AAGTCAATAGGAAGACTTGCCGACAGATACGAGTGGTGTAT
>N_2473
CCTATAGGTGGTATTAATTGCGCGATACCTGTGTTCCATCA
>N_2474
GATTACTGCTCCGTGCCATACGTTATCCTGGCTACGTGTCA
>N_2475
TGATGATTCCCATAACCCTTCACCCGACGAGTAATAGAATA
>N_2476
CACAGTAGAGAATACATCGTCCTAAATTTGCAGGTCAAGAG
>N_2477
ATCGTTGCAATGAGCCCTTGCTTGTGGAAAATGCCGTTCCC
>N_2478
TGGCGGGACCATACCATCTTCGCAGTCATGTTTGCGGATAA
>N_2479
TGTGGTTTGTCACGCTAATACCGTATCTGTACTGCGGAAGC
>N_2480
CAACGATCGCAACGTGCCGTCGTGTCAACCATTCGAAGCAA
>N_2481
AAGGGTAAGTATTGTTTCGTCAGGTTGCTAACAGCGTATGG
>N_2482
ACTGATTTATCTCTTTTAGGCTAATGTCCTGACGGGATTCG
>N_2483
AGCTTCTATCACTGCAACTGCCGTCTTTTTCTCACGCCGCA
>N_2484
CGTGCCCAAAGGCATTACAGCAGTGACTCCATCGATAAAGT
>N_2485
TATAGATTTTCTCACCGCATCCCACAGGAAGCAATATTAAC
>N_2486
ACACGATTAGATTTCTTGATCGGCCTATCGTTCGGCCTTTG
>N_2487
GTGACGAATAACCTCATAGACCGTTTCTAATCGAAATTTAC
>N_2488
ACGGCAATAGTGACGGCGTACATTTGACACAAATGATTGTA
>N_2489
GTTGGACCATGTTACAAGCGCCTGGTAGTCCACGCCTAGGG
>N_2490
CTATCCGTTACTAGCGAAACCCTGGATCCGGAATTACATAA
>N_2491
AGTAGAATTTCTGGTGGGAGCTGATTGTCCCCACCTGGCAC
>N_2492
GTTCTACCTGTCGATGTTATCTTACCAGAGACCCCCATTGC
>N_2493
TACGCTTTACTATTTTCTTCCTTTGTATTGTGATTCCAATG
>N_2494
CCACACGACACAGGCTAACACGCTCATTATGGTAAGAGCCC
>N_2495
GCATCAACCAGCTGAGAAGTCTATGTCTAACCCTAGAGTAA
>N_2496
TTACTCAGGGGCCGATAGGTCTAAATTGGTACGCGTTCAGG
>N_2497
GTTTAGACCGCGATAGTTATCCAGACTGCGGGCTTTATATG
>N_2498
ACCCAAAGGGGGCAGTCAGCCGAATGAGCGTCTTCACCTGT
>N_2499
AGCAGATGCTCTGTGCCAATCCATTTCGTATTGCTTCCTCC
>N_2500
AAGCATATAGACCTACATTCCTCATACGATGAAAAGTTCGT
>N_2501
GCTACACGGCTAAACCTCATCAATAATACAGCGTCGTCAGG
>N_2502
CCCGCGAGGTGGCAATTAGACCTCGCAGAGGATAGGGCGGC
>N_2503
GTAAGTACCGACGTTTGGGCCAGACCCTTCCCTACACCAAG
>N_2504
GGCTCAAACGCCTTATCTGACATAGCTTTTCCTGACCCTCT
>N_2505
ATGACTGACGTCGCCGCCCACAACACGCTACTGTTTGGACG
>N_2506
TCTATTAGCTCCGTTAGCATCAAACTGTGGCGGTATTCGCT
>N_2507
ACTTGTGCTTACTAGGCAAGCTGTGATATCTAGACTCGGTT
>N_2508
TGTTAACGCTGGATTTGATGCGGGGAGGGTTGGGGAAGGCA
>N_2509
AAAGCTACCCCATGGTTCCTCCTAATGGCCTATAATTTTCC
>N_2510
TAACAAATTTAACGCATGGGCCGTTTTGCGCAGATCCAATG
>N_2511
GCGCACCTATTTGGGTTTTCCTGGGTCCTAAAGTTCATGCC
>N_2512
TGGTTAAGAGCGTCGTGGTACGCCCTCCCCCTACGTTGACT
>N_2513
GAATAATGCTAATCGAACCACAAGGTTTGTGTTAATTATTC
>N_2514
CCCTCACCTAGTAAATCAGTCGGGATGTGGTTAAAGACCGG
>N_2515
TTCAACACTGTTAAGCCCTCCAAGTGAAATAAAGTATCGCG
>N_2516
CCTAGTCGTCATCTTCCAAACACTTAAGGGATTAGGTGGAC
>N_2517
TGAGATTACGTGATTCTCGCCCTGTTGATAAGTCAGAGCCT
>N_2518
TTCCAGGCGGTCGGCTATTGCTACTCAAGCGAGATGCTTCG
>N_2519
CTAGAAGACACACAATCAAACGTGTCCAAGGTTTGGTTGGC
>N_2520
AACGACTCGTAGATTCTAGGCCCAAGTGCCGTTGTTGGGTT
>N_2521
CCGCAAGCACGCCTAGGTTCCGATTGATGTTCTTGCGTTCT
>N_2522
CTAGGTGATCACCAACATAACGTCACCGTACTCTGAACAGC
>N_2523
GGTCCGCTTCGTACAGGTAGCGCTCACACCGTTGGCAAAAG
>N_2524
GCACCGTTGATAAAGCTTGTCTAGTCGATCAGGTGCCGACT
>N_2525
GTTGTAAGAACATGCAATAGCTATACAAAGGTCGTCGCATC
>N_2526
ATGGGCTTTATGTACTCGCCCAGGGCCTACCCGGAGATGCT
>N_2527
TGTTATGTGCTTGTGCACGTCACTGAACGCGGTAACGGCCA
>N_2528
AAGCAGACGGCATCGTCTCGCGAGTTTCCGCATCCCCTACC
>N_2529
GGACGCCTCGTACATATTTGCGAAGGGAGGATGCTTGGTAC
>N_2530
CGCTGATAGCAAAATCACCCCAACCTATGCTTTGTTTCAGG
>N_2531
ATCCCATTAACCCTCCCACTCTTCTGTGCCTTGTTGACGAA
>N_2532
GACATACGGTTCACTAACGACTTCTCTACGGACTCGCCAGG
>N_2533
CGCGCACAGGTTCCCCGAGTCCACACCGCTGTACGACGTCA
>N_2534
GCAGAGATAACCTCGTTGAGCAACTGATGTATTTTTATTGC
>N_2535
AGGGCGGCGTAATGATAACACTGGTAGGCAAGTATCCTTGA
>N_2536
CATGTCCCTCCTCGAAAGTCCAGTGGGCCCGCAATGCTTGC
>N_2537
CTTTTTTAGACGAAGAACTGCATTCGTTAAGGGTGGTCGCA
>N_2538
CGTGGTCACCGAATGCGGGTCCTTCGCTTTCACTCAGCAGT
>N_2539
GCACCACAGTATTTGACTGTCGCGTTCCTATAGCTCTCAAC
>N_2540
CGCCAGCAACAGATTTTTGTCCACTTGGTTGCAACGTGAGG
>N_2541
ATAGGTCTATACTAAGGGTCCGCTTCCTACCAAGACTCAAG
>N_2542
AGTTATCCGTAGGACGCAGCCAGAGAATTTGGGAAGTGTTC
>N_2543
AACTCCAGGTGGGTCGGCTACCTACACAATTGCACCCTTTC
>N_2544
GAAATCCTCCGCGAATTGTGCTCGCGACTCCTAAATTTCCG
>N_2545
GGTTAGCTGAGTTTGCAGTTCTTAGTATGTCACAAACTTCT
>N_2546
ATTGACGATGGTGTGACCCTCGCGATTTATCTTAAGACTCC
>N_2547
TTCCTGTGGTTCCGCGAACGCGGGCTCTGGTTCGACAAGTA
>N_2548
GCCGGGGAAGCGATCCCAGTCTGTCCAGTCCACCTGGGGAG
>N_2549
GTTCTGCCCAGTCTTGCCTACGTGAGATAATCGGACCTCGC
>N_2550
CCGTCCCATACCTTGTAGTACAATACCTAATTCGCATTTTT
>N_2551
TAAAAGTGACAGCGCGCGATCAAGCTCTCGTTGATCCAATA
>N_2552
TTTGGCAGTAGGCTTCTACTCACTTGCTTAGTGCCAGAGAG
>N_2553
TGCGTTACTTGATCTAAAGGCGCGAAGATTGGAGTAGTATG
>N_2554
GCACGACACAATCCATGGGGCTAAGGCCCGCACCACGAATC
>N_2555
TATCTGCAAATTGGACACAACTGCCGCACGAAACATTACAT
>N_2556
ACAAGTATCAGACTACGTCTCCAAATGTGGGACCAAGCCGC
>N_2557
ATTTTCAGTTATATCACGACCACAACCCGTAAGGGCTGGAT
>N_2558
GTCGTACCTGGGCAATTCTTCCCTCCTCGCAACGCACAAGG
>N_2559
CACCATCTGCTCGGACCGTCCAAACAAACCTTCAACAAGAC
>N_2560
ACGACGAACGCGAGTCGAGCCTGTTACAAAAGTACAAGGGC
>N_2561
GCTGGCTCGTGGTGGAATGACATGACCCTACTCTCTGCCGC
>N_2562
ACTGATAGCGATATGTGATGCTGTTTCAGATGTAAGGCCGT
>N_2563
ATTCAATCCGGATGGTTCTCCGGTCGGATAAGCGCAACTAT
>N_2564
TGCAACTTCACGTTAGAGCGCACGCCGTTACATTCGATTAC
>N_2565
TTGAAAAGAAAGTGGTTAAACTCATGCACGCCGGGTCCAGG
>N_2566
CCGTATAACTCTTTAAGTGTCCAGATACAAGCCCTCGCAGG
>N_2567
AGATCCAATGGTTTAACGGTCACTCCCTAAGTCTGAATAGT
>N_2568
TCAACAATCGTTAGGTTACGCACCCGTACTCTGTAGAATCG
>N_2569
TGCTTAGTGACCGGCCGGTGCGCTATGTCTTGGATTGTCAC
>N_2570
GGGAAGACTATGGGATAAAGCCTATTCCGGCGTAGAAACGC
>N_2571
CCTACATGCTCTTGCATCTACTTGTAACCCGGTACTGTGTA
>N_2572
CCGAGCTTCTAGACGAGGGACCCAATCCTTCCTCTCGGACG
>N_2573
CTTATCTAAGTTCGACTTTCCAACCAAACTAGATGATATGG
>N_2574
ATGCATCAAACTACATTGACCGCACTTGTCCCTTTCAATAT
>N_2575
TGTTTTTTTGTTCGCTACCCCAGGTACGGAAAGGCCGTCTT
>N_2576
AGAGACATAGGAGGGCGAAACGTCGCGAAACGAGAACCGGT
>N_2577
TGCCTATTGGAGACTAAAGCCTCCTCGACGCCGGGGGGCCC
>N_2578
TCTCACAACATAATCTAAATCTCGGTGACCGAACTGAAGAC
>N_2579
CGTCACCCTGTGCGCTGTCGCGACCGCTTAATATCCACGAA
>N_2580
AGGCAGCTTCACAATTCTAACTGGTCTTACGGGGATCTATG
>N_2581
ACATGTCTTGCTTACAAAGACTTGATCGCAGCTCCCGTACA
>N_2582
GAGACTTGTACTTCCACCCTCAACTCCTATGCATACCATAC
>N_2583
GAAGTATACACTGAGCGAGACGGATGGCTCGCTCGCCGGCC
>N_2584
ATCCGAGGGGCGGTGTCTAGCTAAAGGATGATTTAATGAAC
>N_2585
TTCCTGCCCTTAGTGGTGTGCTTGGCGTTGAATAGAGTTCC
>N_2586
GAGGTTGTGCCCTGACCCACCTTCGTGATGAAATTTGGCCA
>N_2587
TGTTCGCCGGATGGAGATCGCGCAGTCTAACTTCCGGAACT
>N_2588
TCCTATCCACGAGAACGCTACGGGAGGTCAGCGGATTTTCT
>N_2589
GGCTCGGGTTCCGATCGTTCCTTACATATCTTAATGCCACT
>N_2590
AAGTGTTATCCCCTTGGGACCGATAGAGATAGAAATACTGG
>N_2591
GATACCGTCGTTGTTCAGTGCTAATCGAAGTAGAACTCGCC
>N_2592
TGTAGCATCTGGGATGGAGTCACAGTACCAGAGCACTAACT
>N_2593
ATCCACATTGGAAACCGTACCTTGATATTAGTTGACGCGTC
>N_2594
AACAATGAGCGCAATATTCCCCGTTAATCCTTTTCCGCTAT
>N_2595
GGGAGAGCAAGCGGGAAATTCTGTCAAATCTTCGACAGGCT
>N_2596
AAACCCGAGATAGAAACACCCCGACGAGAAATCTAACACGC
>N_2597
GCCAGCAGGCTCCACACCCCCCGGAAAGACGGAGCTGGCTG
>N_2598
CTATGTCCCAGCGTACCACGCACACGGCCCAGTACGCTAGA
>N_2599
GTTATCAGATACCCCAGGTTCAAGAACATCAAGTTAAATAA
>N_2600
TGGGAGACGCGCCCCGTCCTCGCAGGTGCACTCAGGATTCA
>N_2601
TCTTAGTCACTCAACTCTCACCACCTCCTGGAAACAATCCT
>N_2602
AAAGCCGCCCATAAGAAGGCCTGACGTACGAACTGAGAATT
>N_2603
TAAAGAGGCCCAAGTCAAACCCACACCAGAACTATCCTCAA
>N_2604
TTCCGTGGCGGAGCCCAACTCTTTGCTCTGGAATTGACGAC
>N_2605
GGTCGTGTACTACAATGTAACCTCGTGACATCTGTGACTTC
>N_2606
CGGTTGCTAGAGGCTCAACACCAGATTGCGATTGAAGTCGT
>N_2607
GGATTATTATCGAGCAACTGCCATATGCCTGATCATAATTT
>N_2608
GGGTGGGTATGTCAGGGCTGCCTCCGAACGTGTCAGATCCT
>N_2609
TGCGACAAACGTGCTCCAGTCCTAGTTTACTGCCCCTAAAT
>N_2610
CCCGGCCTCCCTATTTCCACCCGTCTGCTCTGTGCAATCTG
>N_2611
AGTGCACGTCCCATACGCCCCTACACGCCGGAGTCGTATAT
>N_2612
CACGTTCGCCCGAATAGCCCCGATATAGTCCTTGCGGCTAA
>N_2613
TCTCGACTGTGCGGAGGCTTCTAACTATCTGGAGTAACCGG
>N_2614
AACGCATGTCGTGGCTCTCGCCTAATAAATGACTTCAGCTG
>N_2615
TCAGTACCTTAGACGCCATTCTAACGCGATCGGCAGTCAGA
>N_2616
ATTCAATTCGTGATAATAGACCTTAGAGAGATAATAGTAAC
>N_2617
GATTCATTGTCCCGTGGGAGCCAATCACGCCCTCTGATCGG
>N_2618
TCACGCGGAAGGTTGAGGGGCTAGATGTAAAGAAACCATTA
>N_2619
GACCCACGGACTTCAGTTAACAACTTTGGACGCATAAGGGA
>N_2620
GACCTACCAATGAACGGCTACCTTCGACACAGCGACTTTAA
>N_2621
GTGTTTCAGTTAAGACAGGGCAGAGTTGGATGAACGTGCGT
>N_2622
ACGACGTTGGACCATAAGACCAAATTAGACTCGAGCACACC
>N_2623
GGTCCGACGCAAAGAACGAACCTGTGGCTTTTGATGTACCT
>N_2624
GACGTCGTACTAATGAGGACCCCAATACAGTCCTTGGTATG
>N_2625
ATGAGTACCACACGTTGGTCCTTACGGCTCGCCCTCGCCGC
>N_2626
GGAAACACAGCACAGGAGCGCCTTTACCCAATTTGGCAAGT
>N_2627
GGGTAACAGACACAATTAGACACGACTTGCCTAACTCCCAT
>N_2628
TAACACGCACCCTTGCATGACGTTGTCAACTATCATTAATG
>N_2629
GCCGCCCTTCGTAATGCGCGCTCCTACTAGGTGCAAAAAAT
>N_2630
TAAGAGTAAGAGAGATCCGTCTATCCCCGCGGTTACATGAA
>N_2631
AATCTTCGGTTGGAAAATGCCCCCTGCTTTTGCTACCCCTC
>N_2632
TGTCGGGATGATGGGAGTGGCCAGACAGAATAGGTTTCGCC
>N_2633
CGTTAGCAGGCGCATGCGTGCACTAATCCTCAGGTAGTTGA
>N_2634
TTGATGACCAGAGGGAAAGCCTTGAATGGGTCCAGGCGGGA
>N_2635
ACTCGACCACGCTGAGTAGGCTACGAGACTGAGAGAATAAG
>N_2636
GGATACGTCGAATTGGCCCTCGGTTTTTAAGTTCAACGATT
>N_2637
TATCAGAATTGGATAACCGACATCGGTGACTGGCATCTGCA
>N_2638
GGCAATATTAAGTAGTTAGTCGCGCGAGACGTGAATCCTGC
>N_2639
CTTTTGTGCTCATTCTATAACTTCGCGTCCTACATCGCCAA
>N_2640
TGCGCCTAGCATAAAACCGACTCTAACGGTGTCGCAAGTTG
>N_2641
CATGGTAACGACTTATTGTGCGGTGCGCGACCGATCGCGGT
>N_2642
AGCACCGCTGACAAATTAACCAAAAGGAAAAGCTAGTACGC
>N_2643
CCGAACGTGTAAACCGGACGCGGACGTGACGGTTTAGATGT
>N_2644
TGTGGAAAGGAAAACTCACGCACGCTATTCACTGCTAGCCC
>N_2645
GACAATCGGAAGGGCCAACACCAAGGGCTTGCAGCTCTACG
>N_2646
TCTTGAGACCGCTCCACGTGCAAGTGGCTGCGCAATCTTAG
>N_2647
AACGGGGCCCCAAGGTGCTGCGCAAACTACGACACGGCATG
>N_2648
AGGACTACTGACAATGCGAACTGCGCCTTCAACTCAATGAG
>N_2649
AGCCAGATTGCCCACAAAGTCCTAGTGCCTATTGTCCCATG
>N_2650
ATTATGAGGCCAAGCCACGTCATTGATCGGCCGCCCAAGAC
>N_2651
TGATCTCCGCTTTGACATAACTCTGGCCCAATATGGTGTCC
>N_2652
GCATGCCCAAGGTGACGGTGCTTGAGTAAACCCCCCTGATC
>N_2653
GGAGGTTATAAGCCCCGGCCCACAAGTTCGTTCAGGGACGG
>N_2654
GGCCTCGCCCAGTTCTGTACCTTTATCTGAAAACTATCGTG
>N_2655
TATGTCAGTAACGGCGATCGCGTAGCATTTAGAATGTGCCT
>N_2656
CTTAGCCTGGAACGCAGACACTATAGGACGGTTGTAGACAG
>N_2657
TGTGTCATTGCCCTTATCTGCAACGGCCTATAAGCAAGAGC
>N_2658
GAAATTGCAAGTGCTTTAGCCGCGCAGCACTGCGGGTTGGG
>N_2659
GAACCGCATGAAAATGGCTCCTCAGCAGACACGCGTTCTGT
>N_2660
GAGTCTGAATACAACATACACAACCGGTTAGGAATTACCCC
>N_2661
CCCCTATGTCCGAAACATTCCAACTCAAATAGTCCGCCGAT
>N_2662
TGCGGCCTAGGTCCTCAACGCAACGCGCTACTGGAGATTGT
>N_2663
TTTGTGACTCATGACCACTACCGGGCGCCTCCATGCATCCA
>N_2664
AAACAGCGGCACCTACTGTACGTCTACGCCTGACTGGAATA
>N_2665
TATCCCGGCGCTAGAGGTTGCAGGATGTCCTGTCACGTGTG
>N_2666
TGGTCAGGGACGGTAACTCGCTGTACACGGTCGTTATTCGT
>N_2667
ATTAAGGATAATCGCCTCGGCACCTACAAGACAAACCCATA
>N_2668
TGGCGTCGCGCACATCACAACCTAGCAAGATGAAGTTTTGA
>N_2669
GATCGGGTAGAGTATGGGTGCTTGTCTAAGGTTTCTCTGAG
>N_2670
TCGGTCCGATTTAATCTGACCGCAGTGTTAATGAATGCGGA
>N_2671
CAACATCTAATCGACGTCAGCCAATTCTTACAGTGTTGCCT
>N_2672
AACCGCGGAGGCACTGGTTGCACGAACGCTCACCCACATCC
>N_2673
TAGCTGAGGCTGCTTTATAACGATCATCTGAGGCCGGTCGT
>N_2674
AGTTCAATCCAAAATACGACCTCTAAATACCGGCTACTGGT
>N_2675
CCGGATCCGAATGTGTACGGCGTATACCGGCTGTCTTCGGC
>N_2676
TCTTACATAGGCAGGATGAACACTATCTTGTCAAGACTCAA
>N_2677
CTGACGCCATAGTTGCCGCTCACCGGGAGAAGTGTAATAGC
>N_2678
ATAAGGATCTACGCTCAGCGCGCTCTAACCAATATTAATTA
>N_2679
GACTCGTTTACAAGCAGTATCCATCTGACGCACGTCCGCCG
>N_2680
AGTTTACTAGATGAATGAGGCAGGCCCAGAGGAGGCAATGG
>N_2681
GGATAGGTAGCTCGAGAATTCCAATAGGACTCGGGGACAAT
>N_2682
CAATTTGTCGTTGCTTCGGACGGTGTTCCGCGACGTCTTAT
>N_2683
ATACTTGCAAGGGCCCCATTCCAATCAGATTAACAGCGGAG
>N_2684
GGTTAATCGGGCTTTGGTCACTTTGTTTGGCCAACTCGGAC
>N_2685
CTAGCTATTGCTGATATGGACGTAATAAGGCGGCATGACCA
>N_2686
GAAAAAAGCAGTTAAGTCCTCGTTTAAGAAACCGACGGTTT
>N_2687
GACGAAAGTAGAGTCTAGAGCGGGCCAAGTCTTTACGACGC
>N_2688
TACAGTGTGAGAAGACTTACCAGTCATATCGCGCGGCTAGG
>N_2689
GTCGTCCGGATACAAGGGCCCAGGTCCGCCCCTCTTGGCGC
>N_2690
CTCTTAATATCACCTCGGTACGCAAGTCAATGGCAGGACGG
>N_2691
TACGCGTACTTCTAGCAAAACCTTCGTCCAGTGTTCTTGAA
>N_2692
AGAACTGAGAATAGGCTATGCTCGGAGAGAGATACAGCCGC
>N_2693
TCTGTCACGGGATACCCCAACTACTAGCGAGTCATATGGTC
>N_2694
TAAAAAACGTCCCAAGAGAGCTGCAATGAGGTCGTGGCGGT
>N_2695
TAGATTCGGTTGCCCATATACGTAAGAGTCGTGCCGCGTAG
>N_2696
GCCCACTTAGTTCGAACTCACATTTGGCTTCGCGAACCTAG
>N_2697
CTCGCGGACGAATGATTGTGCTTTAGCATGTTTGAAGCGAA
>N_2698
AAAGCGGTTATACGGACCAACGGCGCCTTACTGTGTAATCT
>N_2699
TTGTCCCGCCGGTACGTTATCTATACCGCGCGCCAAACCAT
>N_2700
ACAAACCGGGGCAACTTGGCCCTATTGAGGCTCCATCGTCT
>N_2701
TAATTCAGCCATAGGATCTGCTATAAACAAATTGAAAGGCC
>N_2702
AGAAGTAGCAATTAAGCCTTCTTCTCCCCAACGATGGATGG
>N_2703
GCCAGTTGAGCGTGTGCTACCACGACACTGCCGACGAGTGG
>N_2704
ACCCAGTCTGACTGGCACTCCTCAATTGGTGGCTACACACC
>N_2705
CTGCGTGTCATTTTCCGTGGCCGGCTACACCCAGACCGGGA
>N_2706
TTTACTTACCCAGTTATCTCCCCCGAGACGCAAACCACACA
>N_2707
GCGGTCCTGCACCTTAGCGACGTTGGTTCGGGAGTGACTTA
>N_2708
CACACGCATAAGTGCGAAAACAATGATGGTCAACGAAACCG
>N_2709
AAATGTTGCGCATTAACTGACGAGTTGTCGATAGCGCCACC
>N_2710
AGCAAGCACGAGAGTCTCCGCGCCTATATTACCGGACTGAG
>N_2711
CGGATCAATTGAAAGGACCGCTATCACATCACGAGGCGAGG
>N_2712
ATTCCGCGAAGATTAAAATACCGCGAAATATCGGAATGTAA
>N_2713
AGGGCTAGCTATCAGAGGTGCGTTGATTCGTCGACCACCCA
>N_2714
CGGGGAGGGAGCGGCTCTTTCGACTTTGCAATGCCGATAAG
>N_2715
TCCCTATAGCCAAACGACCACGTGGTACTTTATCATGGTGC
>N_2716
AGCTGGAAATTGGCGTTTTTCTGATGGCTCATACAGCTTAA
>N_2717
CCTTGTCGAGTACTGTATACCAATCTTAAAGGACAGGCTGG
>N_2718
TACAATTAACTCCATTGGCTCCCGAGTCTACCCGTGACAAC
>N_2719
AAAGAACGAAGTTTTAAGTGCGGCCTAACGGATCATACGTT
>N_2720
GATAAGGCTCTGAGCCTGCACTTCTTAAGCAACCGGAATAG
>N_2721
GCTGCCGCACAGTGGGAAATCAAACCGACAAGCGAGGTTCC
>N_2722
ACCAGACTCTAGGCAATGGACGTTCCGGTATCTATTTAGCC
>N_2723
GGCACTTTATCCGGTTGAGACGCGTCATATATTCAATCAAG
>N_2724
GTGCGGACAACGGGGCGATACTTGCAAGATACTCATGTTAT
>N_2725
GTGTGGCTGTGCCGGTGGGCCGGCTTTATTAATTGCAGCAC
>N_2726
CCGTTTTTTACCCAAAGGAACATGAGTGAGTGCTCAGTGGG
>N_2727
GGTCCTTTCCAACATAATGACGAGTACCAGTGGATGAGTCT
>N_2728
ACAATGCTGGAAGGCGACAGCCTCCCAGGGATATGTTGATA
>N_2729
AATACTCCCAGTCTGGGGCTCAGAGTACCCCAGACCAACTT
>N_2730
AGCGAAATAGATGCATGATGCTGTATAGTCGTCTAGTAAGA
>N_2731
CCCGGCTCTGACAGTCGTCGCTATTGCAAGCAGTACAGCCC
>N_2732
CCCCGTTGGTTAGCATAGCTCTTAAAACGGTCTACTCCCAG
>N_2733
CTAGCGCCGCACCTATGATCCTCGTGTCACCCGGACATAGA
>N_2734
TACCCTTACTTACCTAACACCATTTAAATCAACAGTCGTAT
>N_2735
CGGCAATTGCCGACCAGCTCCATTTTTTTTTAGGGAACGGG
>N_2736
GTACTCTCACTCTGGAAGCCCCTAATCTACACTGGCCCTAA
>N_2737
ATATATTGTGGTGGTTCATGCAGACTGGTGGACTTGTAATG
>N_2738
CATCGCGGATAGATGTCTCCCACTGGGAGAATGCACCAAAT
>N_2739
CCCCGACTTCTAGTTCCAATCGCCCTTGATCCTCACCTGTA
>N_2740
TTTTTTGGGAATTGCTATGACAATTCAATAGCCCGAACATT
>N_2741
AGGTTCTAAGGACTGCTACACGGGTAAGGTCATTTCTGAGC
>N_2742
CTGGAGCCTTTAATGGGAATCATTTTGTATTAGGTAGGCCA
>N_2743
AGGTCTACCCTACAGCTATTCCAAGGAGGTTGTCGGCGCGG
>N_2744
CAGTCGACTTTAAGTTTTACCCCCGTACTAACCTGCCAGTA
>N_2745
CGCCCCGAATGGCATACTGTCAGGAGATCTTAGGACCTGCG
>N_2746
ATCTCTCGAACCCTGGTCGGCCCGCACTTGAGACTGGAATA
>N_2747
ACGAGGTCAACTTGCTCTTTCCGGTTTGTTTTGCGGGGTTG
>N_2748
ACACCACGGGCCGAAAACAACGCAACATCGAAGTCTCCGAA
>N_2749
TTTTACCTTATTGTTGCCGGCTTAGAGTTACAAGTTGAAGC
>N_2750
AAACTAATGGCCTTGCGTTACCGAGAACTTGGATCCATCTT
>N_2751
TGTAACCGATTGATGTAGATCCCCTTCGATTGCGAGGTGTC
>N_2752
TAAAGTGAGATAGTGCAACGCATGAGGGGTCGGGGGCGCTC
>N_2753
AGCTGGGGCACAATGACTACCTCCGACCTGGCATCAGCTTA
>N_2754
CACTCCGATCTCTGGTTAATCTCTTGTAGTGTGAGATGACG
>N_2755
TCGCGAGCATTTATTTACTCCGACTGTGTCAATCAACACAG
>N_2756
GCACAGAGAAGCAATACAACCGCGTGGAAATTCGACCGTTA
>N_2757
TCGGGAGAGAGCGGTGAGATCTGTGCGTACGGGGGAGCCGA
>N_2758
AGTACCTATGTCCGTCGGAGCATCTAAGGGTGTATAATAGT
>N_2759
ATTTAACTTGAGATAGTGAGCCTGCATAACGATAGTTGGCA
>N_2760
CACGGCTCAAGTTCCCTCCTCTCCCACAAGATGGCCTTGAT
>N_2761
CAGATTCTCACTCCGGCGTCCTTAACAATACCTTAGGTAGG
>N_2762
CACTTCTCGTTCTCGACCGCCAAGTAGTTCCGAGGCGAGTC
>N_2763
ACGTTATCTTTTTTAATCTTCTTCCATCGAAGTGTAGAACG
>N_2764
CTATCTGGAGTGCGGCTTGTCTCAGAAGTAAACCCAATCAC
>N_2765
TAAGTACACTGAAAGCGACGCACAGATAAGCGCCGGTCAAC
>N_2766
GGAAGTTGTGCGTCCGTAAGCGTAAATCTACGACGATAACT
>N_2767
TAGTATGTCTTTTAAGTTGGCTAGTGGTGAAGTGCTTCACG
>N_2768
ACCATCTAAGAGAACCATTGCCCCAGCCACGTCAATCTCCG
>N_2769
AATAATGATTAACCAGTCCACTCCTTTTTCTAGTGTAGCAG
>N_2770
CAGATCTTTCCCGAGACTTACTGGCGGCATGTAAGATGGGG
>N_2771
ATGGTTCCGAGACATGTGATCACGGGGTCGGACAACTAACC
>N_2772
AACATTCAAGTGTGAGCGATCCAATCCCTGCGCAATTCAGC
>N_2773
AGGCCGGACTAAGACATGCGCAAGCTTGACTTCCCCCTCAA
>N_2774
TATCTGTTCCGACACACCGACCGGCAGCTATTCTATCGATC
>N_2775
TCAGCTGGACTGAAAATCTCCCTAATCCGCGACTAAAAGTC
>N_2776
AAGCACATTCCAGCTAACAACCCCCCTACTCAACGAAATCG
>N_2777
CCTGGTGTAGTCGTCAACTGCCTTCAATGGCTGTGACAAAG
>N_2778
ACAAAGTTGATCGACCTAATCCGGCACACGAGTACGTCGAG
>N_2779
TTATTAGATCACTAGCCACTCCGGGGTTTTTCGTCGTCATG
>N_2780
GTCAAGCGAGAATAGTGGCCCGCAGGGGATCTAAGCTTACG
>N_2781
CTGCTTCACCTGTACGTTCCCTTTGGGGGGACATGTCCTAC
>N_2782
TAGCAGCTAGTGCGGGTCCACGCAGAAGCGCATTACCGAGG
>N_2783
AGATATTACACACTTATATGCGCACCGAGCAGACAAAGATT
>N_2784
TGGGGAAGTTTTCTGCCGGACTAGGTGACCACACGACAATA
>N_2785
GCAGGGGGTTTTCGGTGTATCCGGAACTGATTGCTGGGGGT
>N_2786
ATGCAACTTAGAGTTACGCGCAAAGGTGTATCGCAGGCGAG
>N_2787
AACTTTCGTTCAATAAGGCTCTTCCCGCTTTTCAGGTTCCA
>N_2788
GACCGTGTCGCGGTAGACCACTCATCAGCCGGCATCATCAG
>N_2789
CCCTATCTTAGTAGAGTTGTCGCCAGTATCAAGCTGGACGT
>N_2790
CATGAAATAAGGGATAGGGCCACTATATCAATTCGCGGCCG
>N_2791
AGGTTTCTCCCGCTCTTCCACAGCTCCTCTGTGGAAGAACG
>N_2792
GGTCTATATGTTGTAAGGACCGCTTCGGCCGGACGCCCGTA
>N_2793
CCCTTCAGGTAGATCAAACACTTAGGACGAGTCTCATTTTT
>N_2794
GCAACGTGGAATGTGTCTGGCGGTTCGCTGGATGGACAAAA
>N_2795
CACTTACATCTAGAGGCTGGCTGTTATTATAGGCCATGCGG
>N_2796
AGGTTTTCCACTTTGAATTACGGTAAATCAAGGCTCTGACG
>N_2797
TGTGGGGCTATAGCGGTAGGCGGTATTGTATCAAGCTAGGC
>N_2798
CAGACTATTGTGTCCATTCGCTAGAACGTATGCCCCTTAGG
>N_2799
CCGCTTGGTACCAAGGTCCTCGAACTTTAAATGTCTGTTCA
>N_2800
TCGTTGTACATCATGGTTCACGGGTTTGGATTATCCGAAGT
>N_2801
TTCGGAGGTTCACCAGACCACTCGCATTCACAATCCTACGA
>N_2802
AAGAATATAGGTGGTGCTGGCACGAAAATTCTAGATAACAG
>N_2803
TGACACGAAAGCCATTCAGCCACGTTAGTATCTTAAGTGGA
>N_2804
CCCCGATACGCCAACTTATGCGGGGGGTATCATTGGGGTTA
>N_2805
AGCGGATGAGAGTCGCAGCACCCATTATGACGAGGTGCAGT
>N_2806
GTAATCAAGATTGCATAAAACGCATTGCCAACGAAAGAATG
>N_2807
GGATGCGGTCCATAGCTGGCCCCTCTTTGCTATCCTAGGAT
>N_2808
AATCTGTAACGGTGTCCAGACAAACCAGACCTAGGAGGACA
>N_2809
GCTCGCTCGAAGGTGTGGACCATCTCAGTTAATTTCCTCGT
>N_2810
GAGTGAGCTCTTTCGGGTGTCAATTAGCTCATTACAGGTCA
>N_2811
ATCTACCCATCCTCCTGTCCCCTGAGACTCTTAATTTGGCG
>N_2812
TGCGAGTTCAGATATCCATACCCAGCCACGTAGAACCAGAC
>N_2813
CTAAGCTTGGAATAAGAGGCCTTACTTTACTCATGTTATGT
>N_2814
TCAAGCGTTGGAATATACAACTACCCCAGAGAAACATCATA
>N_2815
AAGGACCTGGGGAGGCGGCCCATTGGTATATGACCGCTTGC
>N_2816
ATTGGTGATCCAAGTCGATGCTCTCGTCGACGCTAACTGTA
>N_2817
CATCTTCAACTTTATGTACTCTGTATATCTAAGCATGATGA
>N_2818
AGTAATCCCATCGAGAGCGACGGACATCAAGGAGTGCGCAG
>N_2819
CGTTATTGTTTGCGGTATAACCTTCGTCTCCCGCCGACCGG
>N_2820
CGCGGTCTTCCATGGACAATCGGGGAAGCCCCCCCACCACT
>N_2821
AGACTAGGACCATCGTTCATCTATCGTGGCAATCCCTCGTA
>N_2822
CGATGCCACACCAATGAATGCTCTGAAGCTGGTGAAATCGA
>N_2823
CTTCCTTTTGAAAAGGAGAGCCGAGGGCTACATCAGGGTAC
>N_2824
ATCATGATGAGGACGTTATTCGAGTTTCGACCACTCGGCTT
>N_2825
CATATCCGTTTACCCTCATGCACCACCGGGACGATTTCACT
>N_2826
TCGCTGCTACAGCTCGCTACCGCAAACCATTAGTCGTAATA
>N_2827
ATCTTTAAAACCCTGTACAACGACAACGCGGCAAATGAACT
>N_2828
AAGAGTGCTCTAGAGTATGACATGGAGCTACTTAATAGGCC
>N_2829
ACGTTGTTGGCAGCGGTGATCCGTCTCCAAGCTCGCAAGAT
>N_2830
TGTGTAATGCTAGGCGAAAACCATACTTTCAAGTTTGCCAT
>N_2831
GCGGCCACATGAGACGTACGCTCTTGGGGATCCCGTGTCAA
>N_2832
GCTCGGCGCCGGATTCGTACCCAGGACTGTCAACGAATCCA
>N_2833
TCTTGAGCTCACGTGGATCGCTTTTCTTATCTCATCTAATT
>N_2834
AACGGAGTGACCATCGGCACCTAGTACACACGCAAAACCTG
>N_2835
AATACCTTGTTGGTGCTAACCAGGATGCAAGATCCGGGGAT
>N_2836
GACCGAAAATAAGGTAACTCCCTGACCAAGGCACTACTGCC
>N_2837
GCATGCAATATTACAGACGACCACCAAGCGAAGAATTGTCC
>N_2838
GTTAAATCTATCGCGTAAATCAATACAGCGGGAATACGATG
>N_2839
AATTCAGTGATCCCTAGGCCCCGAACGAAGATCATCCCCTA
>N_2840
ACCCGCAGCGAAGGAAATCACCTCACGTATTCTTCTCTTAC
>N_2841
TACAAAGCCCGCGACCATGCCAGGACGCTCCGATTTAACTT
>N_2842
CGCTTTTTGTCTCAAACTATCTACATGTGCCGACCGTCTTC
>N_2843
TGTACACTTCGGTGGCCCCCCGGACGGGTTACTAGGGTATG
>N_2844
TTTGTCCACATGACGCGCTGCAAACAAATAATCGTCGAGTC
>N_2845
AGGGGGAGATGGCCAGGTGCCTGTCAGATTGCCGGGGATCG
>N_2846
AGGCACCCACCTCTCCACGGCAATGCTGACATGCAAACCTT
>N_2847
ATGATTCAATCCTGTAAAGCCGAAACCCCCAGAGTCCCTGG
>N_2848
TTAATGTACATTGCTGCACGCACATAAGTGTTCGTGAGGAG
>N_2849
GGCACAACCCATAGTATTGACGAGGGACACGATTGGGGCCT
>N_2850
CGACCGACTTTAGGTACAGTCTCAGAGGGTTAACTGTCATG
>N_2851
GTACCCGTACGTTAGAACGCCCGCATCTGACTGTGAAAATA
>N_2852
GTCCTCCACTACGGTACGTACCAAGTCGGTTTTGTCTCGAG
>N_2853
TGTCTGAATGTCCCCGCCTCCGATCCCACTTGACTTCGCCC
>N_2854
AAAACGCCTAATCTAAAAGTCCCACATGGCAGTCTCGTCGT
>N_2855
GTCCTGGGCCCTCGCACATCCAAGCACGCATAGAATCGTTT
>N_2856
GGCGATGGCAATTCGGGAAACGGATCCTGGTAATTTGGACA
>N_2857
CCTCCCTCATCCAAAACATTCCACTACAATCTGTTGTTATC
>N_2858
AGTTCCTAGCCACTGCCGAACAACCTGCAAGTCTCTTAAAA
>N_2859
AAACTAAGTGGACCCCGTAGCCAACAATAACCGCCTTAGAA
>N_2860
ATCGTCGGCGCGACCGCGGCCCCAGGGTATAAATTAACTTG
>N_2861
TATTGTGCGGATTACCAGGTCGGAGGCTGTGTAATGACAGA
>N_2862
AGTGGACCTTCACGGGCACACAGCAGTGAACTCTAGAATTT
>N_2863
CAAGTATCGGCGGAGCAACGCCGGTGCTTAACAACAGTGAC
>N_2864
TAACGTCAAACGTTCCTTCCCCGGGCCAGTGTTTTTTACAC
>N_2865
GACCCGAAAGACTTGTGGATCGTTCAACTGCCGTACCCAAG
>N_2866
TGTACAACTCGCCGTTAAGCCCAGATTTACATGGAAGTTAC
>N_2867
TACATTTACGAAGCAAGCTCCGATTTACACGTAGATAAGAA
>N_2868
GCCGAAACAATCTCCTCCACCTGGCCGCTCACCACAGGATC
>N_2869
TACGACTGAGCGACGGCAGTCGAACAGGCCCTAGTACGCGC
>N_2870
TATGTTATTGACTTACGGTTCAACATCTGTTTTTGAGAGAA
>N_2871
ACCTTCTCGATTACTTTCAGCTAAGTTTGTGTGCATGCGCG
>N_2872
CTCTGGACTGTTGCTCCGACCTGAAGGGGTGAGCTCGTCCT
>N_2873
CCCCCAGACTGCATAATAAACTGGAATTCAAGGAGGGGTTG
>N_2874
CGGCTTTATAGTCACGTTGCCATAGAGCGCTGTACCAATAT
>N_2875
TAACGACTAATGTGATTATGCTTGCCGTGAAGCCTCAGGTT
>N_2876
CTCGCTGATAGTTAGCTCTTCCTTGTCTAACGCAAGGGGAA
>N_2877
TCTTGTCCATGGCCTGTTTACATTAGCCACCGCTGGTCTAC
>N_2878
CAATCTGCTCATCTTGGTGCCCTCATCACTATCATGTGAAT
>N_2879
TGACCAGCGCGCGCATAAGCCGCTATAGAGAACAATTAGTC
>N_2880
TGCCGATGAGAGGGAAATAACCTCTCTAAGGCATATATGCT
>N_2881
GATCTGTGTACCTGGTCGGGCGGAAGGGCTCTATCCGCCAC
>N_2882
AAAGCATTACTCACCTGCTTCACTGCAAGCTGGGTGCCGCC
>N_2883
GACGGGCTATGGGTGGGCCCCCTTTGCATCATTCACGAAGA
>N_2884
TCAATTTTATTAAAATTTGTCTCGTAGCCTAAGAAGTGGAG
>N_2885
ATGCTCAACCAGTACGCAGACTAAGCAAGAGGGCCACTCGG
>N_2886
ATTCGAGTCTTGGTAGGGGGCACCAGAATGACTTTCGTTTT
>N_2887
ACTAAAGGGAGATCCTAATTCCATACGGCATTATGCCCAAT
>N_2888
TCCCTAGAGCTAGATAGGGTCTAGCTAGCGCCTTTCACGTA
>N_2889
GAGTAGTCCATAACACCGTTCCGGGAAACATCCGGACGCCT
>N_2890
TATCTAGTTGTAGCTTATTCCAGCCGGCGCGCGCAAAAGGA
>N_2891
CCGAAGCGTGCGGTCAAGGGCATTTCCAGCTGCCTAGCTTT
>N_2892
TACGTCCCCGCGGCTAGTTTCACTCATATTAGTGCGGCGCA
>N_2893
AGTGCTAAAGCGGAGTGCCTCACCACTTAAGACGGAAACTA
>N_2894
ATTATGTCTGTCTGTCCGTGCTCCAAACCTGTGTTAACCTC
>N_2895
TTCCACACTCCCCTGTTTCGCGACAAGAAGTTAGAGACACG
>N_2896
GATCCCACGAAGATGTTAGGCCCAGACCCAGCTACGGGGCT
>N_2897
TGGTATAAATCCTCACATCACGATAAGACTCAATTCTCTGA
>N_2898
AACGTCCACTCTGGGACAGGCGTCTCCGCAGTACGGTAACA
>N_2899
GTACAACTTGAATCGAAGGTCGTTAGGTAAGAGCTCGCCTC
>N_2900
CGTAGGGCTAGTGGAGTATTCTCTGGCGGGTATTAGCGATC
>N_2901
GGCGAACTATTGCCTCACCGCCGGTCCATCAGCTATCTGCC
>N_2902
GATCGTCACGTCTGATAGATCTCGGCCCCCATATGCCTTCA
>N_2903
GGGTGGGGAGTGTGGCTTAACATCTACGCATGTCATCCGGA
>N_2904
GTGAACGTCGAACAACCTCACTTCAGCTAATCGCTACGTGG
>N_2905
AACGGCAGGCTAACATGATCCTCCCATTTAGCAAAGGTTAC
>N_2906
CTAGCACCTATGGCCCTCACCCATCGAAATATCAATCGGTG
>N_2907
GTCGTTTACCTCGTGGAGAACCCTTAGCCTCCGCGGCACTA
>N_2908
GAAATCTTGAGTTTGGGTACCCACGTCATCTAGCGAACACA
>N_2909
AGTAGGAAGTGTCTACTAACCACTAACACTTGCCCTAGTGA
>N_2910
CTGGTAGGATAGGGGACGTTCATGATGAGCAGGGTCTAGGT
>N_2911
CCATTACATACTTATAATGTCTTATGCCTCTTTGCAGCGGG
>N_2912
ATAACAGGGAGCGGTTTGCACTTAGTTATGAAGAAGTGGAC
>N_2913
GATACGCTCACGCAGCGTAGCATTGTGAGGGACCGGCCTAA
>N_2914
TGACAAGCGATGCACGACTTCCCGCTCCTCAGTCATTGTTG
>N_2915
CAACCGTACTTTTGGACCCGCCGATGCTTTTGCGGTAGGAG
>N_2916
GTGTCACTATGATATTACTCCAATATTAGGGGCGTCGTCGT
>N_2917
CCCTCTTACTGTTCGCAACGCGGGTTTGCCGTCTTGCCACC
>N_2918
ATGGGGTTAGTCCATAAGGACGCGAAGCAGGCAGGGCATAG
>N_2919
AATTTTCTGCTGACATCACACCAAGAGAACTAGCTTAGTGG
>N_2920
AGATTACAACTTCCATGCAACCGCGGTGCTACCTCCTGTAA
>N_2921
ACTCTCGAATGATGGGCTCCCGTAGCACCAATCGTCTTCGG
>N_2922
ATATTGAGTGCGTTTGCCGTCATGTCGCGCATTCCACAGTT
>N_2923
AATTTAATGTATGTTACACGCTCTAGAACTCCGAATACCTT
>N_2924
TCTTCCGTATGTGGTTCGGGCTGCCACCGGAGCGTGCCCAC
>N_2925
GATACTTGAGTAATTTGAGTCAAGCGAGATCCGCCGTGACC
>N_2926
CCTTCCCCAAAGATCTTTCACTGATGAAAAGTAAGGGTCAG
>N_2927
GCAGACTAGTTTGTGCCGGGCACTGTGATAACGACTGCAAC
>N_2928
TTGCTTCTCGACACATGAAACATCTGGATCTTCAAGTAAGT
>N_2929
CAAGGCTTGCCCCTATATATCAGAGTTACCTTGGGTCTGCG
>N_2930
CTGCGCCGTCGGCGGAATCACACATTGAGTAGGTCCTACTG
>N_2931
ATTCTACGCCATCAGCCGAGCCAAATATTGTTTATCTTTGT
>N_2932
CCTGGTATCTCCAGCGATCCCATAGACAAGGTATTGCGCCT
>N_2933
CGGGACGAGCGACATGTTCTCACGCCATCCGGTATTAGGCG
>N_2934
TGATGACATGTGCGACATCTCGTTATTTATATATTGTTGGA
>N_2935
CTTAGGCATTGGGAGCGAGACACGTGGTACCTGAGCAACGT
>N_2936
TTGGGCATCTTTTGCGGGCACACCTCTTCAGTCGGAATGAT
>N_2937
TCACCACACACCTTGTCCCGCATCGCGCTTCACATCGTATC
>N_2938
CTATACAGTGACCACCGCCACGCCAATGGAATGCCAACAAG
>N_2939
CGCGTTGCATCCATCCCTCCCCTGTTAGGTTAGGTCCTGGA
>N_2940
TACTGCTACTGGAGTCAGTGCCCAGGAAAAGCCAAGAACTA
>N_2941
GTCTATAACTGTTTATCGTGCTGTAGGGATAGTCGTGTGTA
>N_2942
CCAATGTGCTATAACCTCTTCTAGACATGTTATTCTGTAGA
>N_2943
TACTCCTTCAATGGTGAATGCGGTATACGTGTCGCAATCAA
>N_2944
CGTGCCCGGGGCCTGTCTCACCGTTAAAAAAGCACTCAGAA
>N_2945
TCGTTCCGGTAGAAACTATGCACCTGCGATTAGTAGGTGCA
>N_2946
GAATGATCGCTTCACAGTGCCAATCGAAATCCTCCCAAAAA
>N_2947
CGCAATTAAAGCCGCCAGCTCCTCCGGCCCCCAATTAACCC
>N_2948
CATGTCGCCCGATACTCACCCTTTTGCTCATATACTAAGAG
>N_2949
TACACATGATCTTAAAAAAGCAGATGAATTCCCCGCGACGA
>N_2950
GATTACTCTACCGCGCACGTCACCTCCTTTTGCAATTACTA
>N_2951
ACCATTAGCGAGCGCCGTATCATCGTTAAGAAAACTGACGA
>N_2952
ATCAACGCGTATAGGTTACACTGGTAGCGCTCAACCTGGTG
>N_2953
TACCAGCAAGAATTCTGCCCCCGCGCTCGTCCCAACATGTA
>N_2954
CGCAGCCATCAACAACCTTTCGACGGTTTCATGCTCAAACC
>N_2955
TCCAATCAGATGTTTTCATGCCATTGTACGGGCCGCTGTCG
>N_2956
TACGATAAGGAAACATAGAACGTATAAAGTTCTATCCTAAT
>N_2957
GATTATGGGGGGGAAGGGAACAGTACCAATCGTGTCGAATG
>N_2958
ATAATGTATGCCCAAATAACCGTTAAGAGACCTTCCACTCC
>N_2959
GCAAGACAGTACCTTTTTTACATGCCATAGGACCCTATCTC
>N_2960
CACCAAGGATGCGTTTTATACCAATAAACGAACCGAATCCA
>N_2961
TCGCTCCCTCCGTTGGGCTTCAAATGAAATGAGTCATTTCT
>N_2962
AGATAATACTCTACGGTTGACTTGACGCCCCGTTTATGCTT
>N_2963
GCCCTAAGTCCTGTCTAGGACGAATGTAACCATATGTCGTC
>N_2964
TAAACGTGTCATCATTTGGACGACATCTCCCGCTCTGGTTT
>N_2965
TCACCTTCCAGCATAACGGCCCTACGCAGTAACATAGGAGT
>N_2966
GTGAAATCTTTCCGTGGTTTCGCTCCTTAGTTGTACGAACA
>N_2967
ATTTGTACCAGTTAGAGTACCGGGGTGACAACAGCGAATTT
>N_2968
TGGATGGGATCTGGATATCGCCTCACGTATTTAACGTTGTA
>N_2969
GGAAATTTCCAGTGCTTTAGCTAGGGTGTTAGAGAGTATTT
>N_2970
CTGGGCAGGTCTTGATAGTTCACTAAGTATGCGAGGCAGAC
>N_2971
ACTACGCATAGCCCGAGGGTCAACCTCTTACATTGATCCTG
>N_2972
TGAAATATGGATAATGCTCACGATGGCTGAATAAATTACGA
>N_2973
AGCAGACCCTAGCGGCTGATCCCGTACTCTTATTTCGAGAT
>N_2974
ATATAGACGCTCATACATCCCGATATTAACCCGCGCCTCTA
>N_2975
GCATCGGGCTGGCACCACGCCCATGTGGGAAGAATTCGGCG
>N_2976
TAAAATTGCTCCATTGACAGCCTGGATAATAGGTGAAGATT
>N_2977
GTCAAAGCACGCTGACTGGTCGCTGACTTGTCCCGAACACC
>N_2978
CAGGGTCTAAACCGACCGGTCAGTGGAACCGACCCAACTGG
>N_2979
ACTGAATCACATAGAAGTAGCAGGCGACCATCTGTCTTAGG
>N_2980
TCAAAAGTAAGCAAACAAAGCCCGCCGGTGGCTGGTGTCGC
>N_2981
GTGGGGTAGGACGCTACGTGCAAGAGTACTCGCCGTCATTT
>N_2982
GACAACAAGTTCATGAATCACGAACATCGCGGGTTCGAGGC
>N_2983
TAAAAGAAGACTCATCGGTCCACTACAAATTCTCCCCATGG
>N_2984
TGGCACTGATCAGGACGTTGCGGAAGTATAGGCGCCTTATC
>N_2985
GAGGGTTGGGCATGTAGATGCGTACGGGCGCGGGGCCCAAG
>N_2986
TTAGGCGCTACGCTGACATGCACCGGGAGAATGCATACATA
>N_2987
ACCAACCTGCAAATGCTAATCGTACGGTTTCCGGGGAGAAG
>N_2988
AAAAACGTGCGGGTGATATCCATTGATGGCACATGGTACAG
>N_2989
AAAATTACTACGGGGTTTGCCGAAGCAGCTCATACATATAG
>N_2990
TAGGTGACATCTAGCGGTAGCGTATGACAGCCGGGGTGACC
>N_2991
CTCCCATCTTAATCTGAAGCCCATAAAAGGGGGTGACAAGT
>N_2992
CGGAATTTAGCTAGACGTTTCATAGAGAAAGAATGGGAACT
>N_2993
AGATTTTCTATATCGAATAACTGGCCCGTCGAACAAAGTTC
>N_2994
ACAAGTTACCACGCATTGAACTTGCAGAACTAAAGCGAATT
>N_2995
CGTTGACGCCTAGTCCCACGCGCAGTAGTTGTAGATGGGGT
>N_2996
CGATTCGGTCACAGGGTGCCCCCACTTTTTATTCACCAGAG
>N_2997
ACTGTGGCTGGTAGCCAATTCGTCGAGCCTTGGGGCCAAAC
>N_2998
ATAAATAATATTTCCGTAGCCTATAACAAGGACAATGCGTA
>N_2999
ATGGAAGAGAATGAACGACTCAAAATAATCAAATTTAAATG
>N_3000
GAGATGCACATTTGTTCCCCCTAGGAAATGAGATGGTCAAT
>N_3001
GGCGCATAACTGCCACCCGGCTTAAAACATCTAGCCGCGAC
>N_3002
TAGTAATGTGGGGCATCACCCACCCAGACGAGTAACGCATT
>N_3003
ACCTGGGCTTCTTTCTTAGGCACTTAGTGCCACCATATCTG
>N_3004
TACGGGAGGTACCAAAGAGGCGTCCTGCCTACTGCACGTAG
>N_3005
AGATTAATTTGCCGTAAAGACGCCGGGTAAGACCGGACTTT
>N_3006
GAGATGATTCAGATTACAAACTAAGCCGCGTGATCACACAA
>N_3007
AAATAAGTGTGTAACTATGCCAAAGACCTAGTAAATCTTGC
>N_3008
CCAGATCCATCCTGTGCTACCAGCGCTGTGACGTTACGCAG
>N_3009
TTTTCACATTCCATAGCTCCCCAGGGAGAAGAGGCCGCGCT
>N_3010
CTACGTGAGGAACGGAAGGTCATGACCGTGCCCTGGAGATC
>N_3011
TAAGGCATATTGGCCCAACTCTGGAACGGTGTGTAGAAGGC
>N_3012
AGGGATTAGAGTCGTGTGCCCAGCACACCTATGCAACCATT
>N_3013
TAGCTAGCCGCACTCCGTCTCTCTGGCGTGGGTGGTTTAGC
>N_3014
TGTCCTAACATCTCACCAGGCGGTATACTTCCTTTTGACCT
>N_3015
AGAGCTAGTTGGGTCGTGGTCATTACCGAACCCGGAGGATA
>N_3016
CTTATAAGCATTCTCTGGACCTTTGGAGCACGAGGTATCGT
>N_3017
TGATATAAGACAGTTTCTGTCCGAAAGATTCAGGCGTCCTT
>N_3018
GGATGTGTACAGGGGAGAGGCTGATAGCTAACAATGTCGCC
>N_3019
AGGGCATCTCGTGGGGTGAACTCGGCATCTACTTTAGTGAC
>N_3020
GAATAATCGGTTGAAGTCTACTTGCGTGTCTAATTCTAGAC
>N_3021
CTCACGAGGGTGTAAGCTACCTCTAAATGCTGCCGTCTAAA
>N_3022
TACTTCTATGTTATGAGTCCCGTACGGCTAAATTAGCCGGT
>N_3023
CTACACCTTCACCGCATACTCACTCTTGGTCTTCATTCGAT
>N_3024
GGCCGTGTTATGGTCGGAGTCGCAGTCCCAACACTCAATAA
>N_3025
AGGCTTGCAGCGCAACAAGCCTTTTCCTTTTCTTACATCAA
>N_3026
ACTGGTCTAGAGAGAGACGACGCCTGCTGTTCTCGGTAATA
>N_3027
AGTGCCGCTCTCACGGGAGCCTGCTCCTACTAAACTCTTTG
>N_3028
GGCTTGCAGTGGCATTGCGCCCTGGGTCATCTTTGGGGCCA
>N_3029
GGGTTCTAAGCTAAACTGAACGTTTAATAATTCGTAGCGTG
>N_3030
TGCAAAACGCCGCAAGGCCGCTAAAGACAGTGAGCCCAACG
>N_3031
TTGCTTAAGACGCAACGGTACACGCCTGTTTTTGGAGCTAG
>N_3032
TCTCATATTAGTTAAACGTACGCTGCTATTGACCCTACCAT
>N_3033
GTTGAGACTCTACCATGATGCATTGAATGGATGGGAGCTAC
>N_3034
ATACGTAATCAGTATCGAACCCTGATCCGGTTTCGTTCCTC
>N_3035
CTAGTTATTGGGCGGTCCCCCAGGCCGCGACGCTAGAGTAT
>N_3036
GTGGCACAGCCCCGTAGCCCCAGTCGAGGCTCGATTCGTTC
>N_3037
TCATCTGATTTAGAAACTGGCATCTTTTCTGGTTTGGGTAT
>N_3038
ACAGGAGTCTTTTCAGCTTTCCGTTCAAAGCCCATCTGATG
>N_3039
ACGGGACACAGGGCCTCTACCGACTTTTAGTACACAGGTAC
>N_3040
TGTTTGTAGCCAACCCGATACCTAGATTTCTGCCGGAGCCG
>N_3041
TGTCCATAGAGTATCCCTATCTCTACTGCGTATTCTGCGGG
>N_3042
GTAGCTACTCTCGGGCACTACCTGACAGAAACAACGGGCGT
>N_3043
CCCACATTTCACTTATAGCCCGCTCGTAAAATGTCACATTG
>N_3044
ATATCATCCTGGGCCAATCACTTGGGCTGCAAGAGGCCATT
>N_3045
GTGGATGTCGTGAGTATATACCAGGGAGATGGATTTCTTTC
>N_3046
GAAGTCATACTGCCGCAGGACGAACTGACCGTGTCGTGATT
>N_3047
GTCATATATACGATTCTAGCCCTTCGACCTGCAACGAACTT
>N_3048
ACGGGATAGGGTATATAATCCTACCACCCTTTGGAGGGCTA
>N_3049
CGCGTCGTACAGTGCAGGTACTTTGGTGCTCTGCGAATCCG
>N_3050
TCTATGACCGTCATCCGACACTGTGAACTCAACTACATACA
>N_3051
ATTTATGTTTAAGGCGATTGCCAACGACTATCCGCTGATGT
>N_3052
AAGAGACCGGCTAAAGTCGCCTATAGGCCATGACCAATAGT
>N_3053
GTCGCTGGACGTTACATTAACTCTTCAAGAGGACATTAAGT
>N_3054
CATATATCGGTCAAAGTGACCCAACGAGTTCGCTTAATCTC
>N_3055
CTGGATCCGGGATGTCCTCCCGTTACTTTTGCATCCTAACT
>N_3056
GCAGAGAGTTAAGGGTCCAGCAAGGGGACCCAATTGGCTGC
>N_3057
TCAAGAACGGACGACTTCACCTTAGTTGAAGGTGCGACTAT
>N_3058
ACACCACAAGACGGGTGTGACGATTGTACGTACTGCATTGC
>N_3059
TCTTTGGGATAGCAGCAGAACGCATACCCCAGACCCGATCG
>N_3060
GTTCGCAGTCACTACTACTGCCTCGAGGTCCTAGCCGTCTT
>N_3061
CGGTGCGAGTTGGGATCAAGCCGAAAATACGTCGCGTAGTG
>N_3062
AGTTCTGACGGGCGAGACTTCTTCTACTTGCTTCTCCCGGT
>N_3063
GGCTTAGGCTTTATAACTAGCTGAGTACGCGTACCGACGGA
>N_3064
CGAGGAAAGGCCACTAACGACGTTTTCGCTAGGGAAGCGGT
>N_3065
AGTACTCACGTAACTACGCTCCGCTCGGAAGACCACATGAC
>N_3066
TCTATCGGCGTACGTGTGGGCTTAACTTGACGAAACTAACC
>N_3067
CGGAACTCATCGAACCTAGGCCTGAATCACAACCATGGTTG
>N_3068
TAATAAGAGGGAGCCGGCGACTCCGTTTAGATGAACTGACC
>N_3069
GGCTATTGGGCAATGCATGTCGGGGCGGAGATTCCGCAAAT
>N_3070
GGTTGGTGAACATTTCCTTCCTCGAGATAGTCGCACCTGAA
>N_3071
TAGCCTACTTCCTACCGGCCCATCGCCCTGGAGTCCCAACT
>N_3072
TACGTATCTAAAGAAATAATCAAGTACTGAGCAGCTCAGGT
>N_3073
GATGATCATAGCACCGGATGCGTGGACGTAAGTATATAGTG
>N_3074
TATCTAGGCGCGAGAAGTGACGTTCCCTTACTGATAGGCAT
>N_3075
CGTTAGTCTGTGGGGGGAGTCTGGGGGCTTTGACGCATATC
>N_3076
ATACCTAGAAAGATGATTAGCCGTGAGGGCGGGTGAGGACA
>N_3077
ATCTATTCTTATGTGCTCGGCACTCCAAAAAAATGATCTTA
>N_3078
GTCTTCCCCAGTCTCCGCATCAGCAGAGACACTCGTACGCC
>N_3079
GGACATTACAAAGTATTGAGCAGATCGTCGATAAGTGTGCG
>N_3080
GGGGATTGGAATGATTGCGTCGACGTTGACTGGCACTGGGA
>N_3081
CGGCTCTCATAGGTAAGGCGCGGCATAGCGTCTGGGCATTC
>N_3082
GATATTAGGGCTCAGTCTAGCACCAGGCACACTGTCAATCT
>N_3083
GCGCCGAGGGCTTCGATAGGCACCGGGAGTCAAATGCAGAT
>N_3084
GCCGTTATGTAAGTGTGGTACACGCACTGCCGGGGGTCACA
>N_3085
TACTGCCGGATTCGCAGACCCTACTTAAGGTTAGATTAGCC
>N_3086
TCGTATTAGGTATATCATGCCCGATTGGTCCCAGTAGGTTT
>N_3087
GTATGACGTGAAACACAAGGCGATGGTGTCTTGGTTTCATC
>N_3088
CCAGATTCGACCTACCCTCCCAGGCGGGTATTCCGATGGCC
>N_3089
GAACGGCCTACGTTGACTTACTGGACCCCCTTTGACTGCGA
>N_3090
ATTGCTTTGGGCGGCCGAATCACGGCTTTATCAGCTTAGCT
>N_3091
TACTATCATGTTTTATGAAACCATATCTAGCCCGATTCCTC
>N_3092
CTTGTGTTGTATTTCGACAACTGACCTCAAGGTAGGTCGAG
>N_3093
ATATAACTCCAGGGCTCTACCGATGTCGGAAGCGGAAGCGC
>N_3094
AAATTATGCATATGAGTGAACTGCCCCGGATTCTGCAGCTA
>N_3095
ACCTGTATCCTCCACTGAACCTGCGGTGCGGCCGGTTAAAG
>N_3096
GTAGGACTCGTAGATGATCCCAACACCTATCGTAGAAAAGA
>N_3097
CAGTAGTACAGCGCGTAGATCTTTTGAAACTCATACTCAAC
>N_3098
TCCAACCGTCGAGACCGGGTCCAGCGTTACCATACCTATAA
>N_3099
ACCGCCCGGCAATTCCAGTCCGGGAAAACGCGTGATTGTTG
>N_3100
GAAACTCAAGTTCGGGCACCCGTACACCAAACCAAGGATCT
>N_3101
CCGCTGACCGTTTAGTCGTCCCATTGCAGTGACATGCGAAA
>N_3102
TAGGCGCTTTGCGCAGCACCCGTTCAGTGCAAAAGCAGTGG
>N_3103
GCCTTCCACCAGAGCGCGCTCCGATTATGATCAGCGAGTAC
>N_3104
TCGTAAGTAGGTCTCGGTGACCTCAGCCACGGACAGATTTG
>N_3105
TGCTATTGGCCACTGTGGGCCCAAATAGAAATGTCCGGTCA
>N_3106
CCTCCGGTTTGCACCCCTTTCTCGGCTATATCAAGCAGTAT
>N_3107
CAGTACAGAAAGTACTATGCCGGACCGCTCTTTGTAAGGTC
>N_3108
GATCAAAATGGACTCCTCTACGACGGCTCCTGAATCGGTTC
>N_3109
AACCCAGCATTATCAATTTCCCGATACATCAGGCAGTGCGT
>N_3110
TCCTGGAGAATAAGATATGGCATCACGAATCGATGCTAGTC
>N_3111
ATTGCAAAAGAGGGAAAGCGCAATAGGTTGAGAAACTCGGA
>N_3112
TCTCTTGGCCCTCTAGACGACAGGCGTTGCCTATCACCTAT
>N_3113
GTTAAGTTTACCGGTCAGGGCTGGGCTAAATGCTTCCCTGA
>N_3114
CTACCCCGGCTGTACAAAAGCTATTAGGTTACTGCCCCGAT
>N_3115
TTTGAGTCCCTACCAACACACCGGTCCCAATTTGTGTTCTA
>N_3116
GTACGTCTCATGTGACAATTCTATTTTAACGTTGCTTGGAA
>N_3117
TCGCCTAAATAGGCAAGATACCCATAGGCTCCCATAAAACC
>N_3118
TTATGTTGCAAATTGGATCTCGTCATGGTGTGTCTTATTTA
>N_3119
GCAGCTTGGTGAAATCATTCCCGCAGTAAGTTGCCCTTGCG
>N_3120
CCCCCGAAACGCAACTGCCCCGCGGCTGATAGGAACGTAAA
>N_3121
CGTTCCTCTGCTAGACAATACAGCAGCCCCTGCTAATAGAT
>N_3122
TCAGTAAATTGCGCGCCTAACAAGCGAAAGCCCCACACCTG
>N_3123
TCAGCAGCACTGTTAGTACCCTCCACTTTACTCAAACTAAC
>N_3124
GATTAAGCACTCCGACAAAACGACGAATCAATATTACTCAC
>N_3125
GGTCACCGAAAAGGACCGAGCCCATGTCTGGGCGAAAGGTA
>N_3126
GTGTCACCTTCATGCTTCTCCTTATTCTCTAGTGTGCAAAT
>N_3127
TATCGAATATCCCTCAACACCGGTACCGGGTGGTCAAAGTA
>N_3128
TAACAGCCCAGTATGCTCTTCCCTCGTACGTTCGGCCGACG
>N_3129
TCCTTCCTAACTTATAAGCCCCGCTAGAGTATGGTCCCAAT
>N_3130
ATATTGCCACTAAACTGATCCTTCATCGTGCTATCACTGCA
>N_3131
CGTGCCAAGATAAATGTATTCGTGACTATAGAATATCACAT
>N_3132
CCCTCCTCCCTCTGCAGAACCAGCGAGCGCTTTTTGCTTGC
>N_3133
GGGTAATAGGTTTTTATACACAACGTTCTCCCCTCTTTTTA
>N_3134
AAGCCTGTCCTGGCCGTAGTCTGTTGTAGATCGCCGTTTAG
>N_3135
TCCATTATGTGGGAAAATGACACGGAACAATCATCGACGAA
>N_3136
GCGGAATTGAGGCACAAGGGCAACTACGTATTCTGTAAATG
>N_3137
CGCGATCATGCCTTGTTTGTCTTCAGGCGGTTTCTTGCTCC
>N_3138
AGATTTAAGTGCGTTGACGACATCCGCAACCGGGGCTACCG
>N_3139
GGATTAGAGTTACCCTACATCGAATGCTCCCGCATTAGGTG
>N_3140
GCCCGACTTGTAAGGCTGCACCTTCCACACGAGATCATCTC
>N_3141
AGCGCTGTATCCCGCATTCGCATCGTCCACTACTTGTCCTG
>N_3142
AGTATATTTATCAGAGCAGACTCCTAACGAGTTGTGCCCAC
>N_3143
ATCAAACCGCCCCCGGATTCCCAGCGGGTAGAGCTATTGTG
>N_3144
TATGAGCTTCTAGCCCTATTCTTTCGCGATCTGCCGTGCAA
>N_3145
AACGAGGGAGCTTCGCGTTACCCGGGTGATTTACCGGTCCA
>N_3146
AACAGTCGGGAACAAAAGCACAGGTTCAAACACGACCCGAC
>N_3147
CTTCAAAGACATTTAAACGTCATCACACATACAGCAATCCT
>N_3148
TAGCCGTACCCTTGTGTCGCCACAGCGCCTCCTCAGGATTC
>N_3149
TCTGGTGCCCAGAAACCTACCTTCAGTACACAGGATCTCCC
>N_3150
GGTACATGACATGCCGGATGCTAATAGATGCAATACGTTAC
>N_3151
AGCGTTTAGAGTCGTAAGAACTCGGAAGCCAAATTGCAGAA
>N_3152
GTGCTTAGGCTTGAGCGTGGCAACAAAATTCCCTACGTGTG
>N_3153
AGTTATGGTCTTCTCTATCTCCTGGTTCTCCTTGCAATCGG
>N_3154
ATCACTGCTGACGGGCGCTACGCCTTATATTCAGGCTGGCA
>N_3155
TTACCGCGGAGCAAGATTTGCTAACTCGGGGACAATTGGCA
>N_3156
CGCGAACACGGAGTAGCGCGCTTATCCATTGGAAAGGCTTA
>N_3157
TAAGATCAGATTAATCCGTGCGTGCCCCTAAGGTAGGCTGA
>N_3158
CGCCCTCTGTTGCGCCACATCGCCTTTAAACTTACTCCGAC
>N_3159
GCTAGCTTGATGGAGCGATCCGATCTGCATTTTTCCCCGTA
>N_3160
CTTATACTACATCTGCCATGCGATAGACACCCACGCAGATG
>N_3161
TGTGTCATCTCCTCTGGAAACTTTGCTAGTTCATACCGATT
>N_3162
GATGTCATTGCGGTCTCTCCCCGTCTAAATATAGTGAACAC
>N_3163
GATGGGTGCACCGTAGTGAACTTCCTAATTCATTGCTCGCA
>N_3164
GTGACTAGACGGTGCCTCATCATGGTATTGAACCTCTGGCG
>N_3165
TTCTTTAATTGCTTGAGAGGCCTGGAAGGGCACTTTCGGAG
>N_3166
TTAGCTACAACGCAAACAAACGGTCATAACCCTCAATATCA
>N_3167
TTTAGCTTATGCGCTAGTCTCAGCTGAGGCGGAGCAAGTTG
>N_3168
TTGTTCTGAGCCTCACCCTGCTCTGTGCGAGGGACTGCTGA
>N_3169
ACTTTCCAAAAGGGAACAGTCCCCTTGCCGTATTACTCCGC
>N_3170
GGCGAGGCTTAAATCCGTTCCTATCTGGTACCCGTAGATGC
>N_3171
TTGGGGTACTTACCAGGGACCTATTGTCTGGATACCTACAT
>N_3172
AATCGCCCGGTGATATTACGCTTGATTATGAGGATCGGTGT
>N_3173
CCTCCTCTGTTCCTCTGGATCAAAAACACTGATTACCAGTA
>N_3174
TGCCCGATTTGGTTGCACCGCGTCCCGATCCGCACTGCACC
>N_3175
GGCAGCGCTTCATAATGTTACACCGAAGTTGGGGAGCTCCC
>N_3176
TTTATCAAGAACCTTGTCTTCACCTCTCGTAATTGAGGAGC
>N_3177
GACACACGCATGCATCCCGGCATAGGAAATGTCTTAAAGAG
>N_3178
AGGTGTGAAGCTATTACCCTCACGAAAGGGGGACCGCTGGG
>N_3179
GGGGTAAATGTCCCCCGGTTCTCCCGAATCTGACCTAAATC
>N_3180
AACTGCCTATCCGCCCGGGCCGCTATCGTCGTTAGGGGGAG
>N_3181
CCCCCCTATGATTCTTCTTTCAAATGGGCAGCCTATCCGGG
>N_3182
TTAAGGATTATAGCTTTAGGCCTTCGGCCGTTGCCGATATT
>N_3183
ACAGTGTATGTCCTGAGTCACTGGCGATCATTCGTCCAGAG
>N_3184
TAGATGTCGCTCTCTGTCAACGCTCCCGTTCTCGGCGACTA
>N_3185
TCTTGCGCTTACCTCAGTTACAATAGTACCCACTGGTTGTG
>N_3186
ATCGGCTAACGTCTCAAGTACGATCCGCGTCGGAGGCTCCG
>N_3187
AAGTTCACGGGGTAAACACCCCCGAAAAACATCTGGGTCAG
>N_3188
GAGAGCTGAGCGTCGTGAAACAATACGTAGGCACCATTCCA
>N_3189
CACTAGACCTTAGTTGACCTCTTAGATGTATTCATTATTTC
>N_3190
TTACTCATGCGCCTGCTTCACTCAAGGCCCACCTTTCCGGT
>N_3191
AAACAGTAATAGCAAATATACGATAAATAACTAGCGCGCGA
>N_3192
ATGAGACCTGTAGGTATGTGCAACAGCCTTTGGCTCAACGT
>N_3193
CTTGTCACATCAGGAGAAAACCTTTTCCGTCATAGTCATAG
>N_3194
GAATAGTTCACCTGCCTTCTCCTTGATGGCGCTGCCCTTGC
>N_3195
GCTCTTTAGCTCTTAACTTCCGGACCACAGAACCCCCTCCG
>N_3196
CTACGACTCATTACCCACCACGTAGCCTCCCGATTCCTCTG
>N_3197
TGCATAAAGAGGTAGGGGGTCCTTGTGTGTCTGTGCTGAAT
>N_3198
TACCCCCGACGGTCTAGAAGCACTTTTAAGGGGGCACGTTC
>N_3199
ACCCTATAGATCCCGTATATCGAAGCAATCGAAGGACCAAA
>N_3200
GATGTAACCTACCCAAAGCACAGCTGGCAATCCCCCCCAAA
>N_3201
TAATTTAGTCTCGGGCCGGTCGCCTTCCTTTAGGTGATGCT
>N_3202
GATCGCATGTATCCTGAACGCAGCGGTGAACAGCACCTCTG
>N_3203
TTACCATTCCTACATAAGAGCGAGGGCAAATTTGGCCTAAC
>N_3204
ACAACGGTCCATCGGGTGGCCGGTCTCATGTTAGCTCTGTT
>N_3205
AACACTAAAACAGACTACAACCTGTTAAGGTTTTGACGAGT
>N_3206
CAGAAAAAAGTCTAACTAGACTGACGTTAATCTGCGGGTCG
>N_3207
TTGCGATGGCTAGACTGATTCTGCCTTGGGTTTGTCACATC
>N_3208
TGAAGAAGTGTAGTCTTGAGCCCCCCCCAGCCCTGGGTCGA
>N_3209
AATTTGTCCCGATCAGGCGGCGTACAGATTAACGAGTCATA
>N_3210
TACGGTTCCTAGATTCTCGGCAGGTCTCTGGTTACGAAATC
>N_3211
CAGCCACACTGGATCATGTTCGGACGTGGAATTTAGTCAAC
>N_3212
ACTCCCTCATTGGTACGAGCCATGCGCATATATTTCAAATG
>N_3213
TTTAATTACACTATGAAGAGCCCTCTAGATAATGGACACAA
>N_3214
ACCTTAACTCAGCACGTGGTCAGTTATCTGTGATGGAGAAT
>N_3215
CCGTCCGGGTCCACTTAGGGCTCTTTTCGAGTAGCCGGTCG
>N_3216
TAACTCTCAGCATCCAAGGTCCACTCTGTGTTTAGCGGTTT
>N_3217
AGGCAGTGTTACGGAGAGCCCTCAACTTGTGACGCTTCGCA
>N_3218
GAACAGCTATTAGCCGAAAACGTGATGGTAGGTATCGGGGT
>N_3219
GGGGCCGTAAAGCGAGAGCACGGGTCTGTAAAGAGGCGCTA
>N_3220
TTAAGGTTTACAGGGTTTCTCTTAGGTATGTTCAATGGGGG
>N_3221
GGCTTAGATACGTTTCAGGGCAGGGTAGTATTTGCCAAGCT
>N_3222
TGTGAATGCCAATAGGTCAGCATCCAGGCAGTATTTGACCC
>N_3223
AATGCTTGATAACGATAATGCCGCGCTTGTTACTAGTCAGG
>N_3224
GTTTCCTACAAAAAGAGATACGCAAGTAGAATCTGAACCGC
>N_3225
TTCGGATTGCTAAATGGGCGCGCGACCCCGGCCGGTTGTCC
>N_3226
CAAAGGTCCGCGATCTTGTACGCATCCCCAACCCCGCGTCG
>N_3227
TTCAAATGGTAAAACAAACTCCTGCCCAGACATTGTTTCAC
>N_3228
CGCATATCCTCTAGGGATGTCGCGCAGTTAGTACGCACGAT
>N_3229
CAAAATTTATTAGCGGATATCAGTGCTAGAGGCACTGTTAA
>N_3230
ACTAAATTCCAATGGAATCCCCCAGGATAATCCCATACATA
>N_3231
CAGTCTGGACGGCAATGGAACAAGTACTATAGAATATGCCG
>N_3232
CCGCTTTTACGTTGCGAATACAGTCGAAGTAACCAGAACTT
>N_3233
CTTGACGACACTCGATACATCAAAGCATGGACTAGAAGGGC
>N_3234
GTGATCTCGTTGCCTATCGTCTCGCGCGATAAGATGTTCTA
>N_3235
GCCGTTCGGCGGTCCGCTTTCGGTTTCTAACTCGAGGGACG
>N_3236
CTTTAACGCTATAGGCGAAGCTGCCCAGCACTTCAGTTGAG
>N_3237
TCTAACCCCGCCCTGGACCTCCTATGAGATTGTGACCGCCT
>N_3238
ATTAACCTGAGGGATAAAGACTTTACGCAACTTACTGAGCG
>N_3239
TTCAACTTGCAATACCTGGCCGAAAACGCGTAGACGCCTCA
>N_3240
GGAAACCAGTTACTCGACTACCCCTAGGACAGATCTCCTCT
>N_3241
CTCAATGCCCAGAGCGGGCTCATACCTTCATTTCAATAGAC
>N_3242
GTGGACCAATTATACAAAGACGGTCAATCAGCTGTAATCCG
>N_3243
CTGAAGAGCCAGGAAACGGCCTAGCAAAATCTGCAACTTAG
>N_3244
CCTAAGTATAGTTAGGGGCACGTAGATTGTGGAGTGTATCT
>N_3245
AGCAACAATAACTCTGATTACTACGTTGTCATATAATCAAC
>N_3246
GCTGGGAAGGCTACCCGCGACTGACGGTCTAACTGTGTCAA
>N_3247
GATGCAAACACCTATGGGACCAGGCGGGAAATGCTTAGTGG
>N_3248
GGTGGGCCATTCGTAATGGGCTCAATTGCCGGGCGTTATCC
>N_3249
ATCCATATGGAAACGGGGGGCGAGCGTCCCTATCGTTTACA
>N_3250
TAAGACGGGGTCCCGTGGTGCCCGTGAAGTTAATACTCTTT
>N_3251
GTCTTCTGCTTAAGCGTTGTCTGACGTATTTCTGAACACCT
>N_3252
ATTTGGTATAACAGAAGTGCCAGCATCGATCACACGCCGAA
>N_3253
CTAGCGTTCTGCAATGGGGCCCGCATGGCATCGCTGTAGTT
>N_3254
GAATGTCCTCTAGGTTATCACCATAGTAAGGGAGTTCTCCT
>N_3255
TCGAATAGAGAGCGTGGCTACTGAAACTGCTTATCCCTGTC
>N_3256
ACAGCTCGTCTGGTAATTTTCGCGTCTAAATCCGAAACGTC
>N_3257
CAGCACTTGAATCGGCCTTTCGGGCCACGGGACCTCGAAGC
>N_3258
GGCCCACCGACGTAAAAACACTGGCCTCTCTCAAAGTAGAC
>N_3259
TTTAGTAACCCACGAGTAGTCAATTGATTTTCGTTGGTCTT
>N_3260
AGTTTACGTGGTTAGTGCTGCGGAAGAGTGGTATCAAGATT
>N_3261
ATTGTTACATGAGCGTTTTGCCTGCGAAAATTTCTGCATTA
>N_3262
CAGCTCAAACCTCGGTCTTGCTCACCGTACAACTTAGCAAG
>N_3263
GTTTTAGTAAGGCGATGGGCCCCATTGAGCTGGTAGTCTAT
>N_3264
GAGCAGAGCAATCTCCGGCGCGTTTCCAGTAGCTACCGTAT
>N_3265
TAGGGTGAGCACGGTTACGACCAAGCGGGAGGGTCCCTACT
>N_3266
TAGCCGAAGTTGCCCTCAGACAATTAGCGTAGAGCGAGGTA
>N_3267
CGTTAATAATCAGTGTACGGCTGTGAAGTACGTAGGGAATG
>N_3268
GAACCATTGATAGCTGACGCCTGCCCGCGTTGCAGTGGTAG
>N_3269
TTCCACGGCGTTCATGTTCACCCCGAATTGCAATCTCTTAC
>N_3270
ATCGCTGAAGCCACGGTTCCCGGAGGGGTCTATTACTTCCG
>N_3271
CGCGCGAATGTGTAGATTTTCCGGGAGTGTTAGAGAGCTGT
>N_3272
ACCTATGTTTGATAGGCGTTCCGGGAAGAGTTGAATGTGGC
>N_3273
ACGATTGGGTTCAGAAATGTCATATGGAAATCGGGGTAAAT
>N_3274
GTGCTACATCTCTTGGAATGCCTATAAAGGAATGCTGGTCG
>N_3275
CGAGAGAACCCAGAGGGTTTCCAAAGAAAAAAAGTTTACTT
>N_3276
GAGCACAAGCCATTTGAACACCGAAAACAAGGCACAATTCA
>N_3277
AATGCTCACAAAGTGGTTCACTGCATGTAAGGAAATATGAT
>N_3278
AAGAGGAAGCCATCACTGCGCGCCAGAGTCAATTTGCTAGA
>N_3279
TAGATATTTCTAGCAACGAGCTAAAGCTTTAGGACACGCAG
>N_3280
AGTATGTGGGGTACCGTGGTCGACACGACGTGTAAGCGCCC
>N_3281
TCGCCGGGGCATAAGACTTGCATCCGCAAGATGTTGTTTCC
>N_3282
CTATATGACACAGGAGGACGCTTACAGGACCAGTTCTGAGC
>N_3283
GTTGTGAATCTATATAAGCTCGGGTTTCTGGCTCGTCAAGT
>N_3284
GCGCATCGGTGCAAAGGTGGCACTCTGCTAGCCGATCTAAA
>N_3285
CGGTCCGATAATGCATTTAGCGGCCCCCCAATAGCCCCAAC
>N_3286
ACGCAGTGTTGGTATGACGTCCAGCAGTGCAGTCGATTCTT
>N_3287
TGCTTAACTCCAGTTGTACACGTGGAAGTTACCATTTGTAG
>N_3288
ACCCAAGCCGGAAGCGTTGGCGTCGAAGGACATGCCTCTCA
>N_3289
TCGTATGGACCACCCCTCGGCCAACAGTCGCAAAAATCCGT
>N_3290
GATCTAGATTACATCTTGATCGATAGAGACGGCGCAGGTCA
>N_3291
GTCTAGGGTGATGCCGCGAGCCTCTGTCCATGGGGTGTGTT
>N_3292
GGAGGTGAGTAACAGGAAGCCGAGACCGCGAATCCCGAACG
>N_3293
GAGTGTAATCGTCCACACGTCGATCACTATACTTTTTAGGC
>N_3294
CACTACGTACCCCCCCTGCCCCGCTCTCGCTGTGGGGAAAG
>N_3295
CCCGTAGCACGGGGCGGCGGCAAACGCGCGTCAGCAACTAC
>N_3296
GTCCAGGAATACAGCTTCCACGCCCGTTCATCCCGAGCTTG
>N_3297
AATCGTAGCGACGAAAAGCCCTAGTTCTACTTATATTCGTC
>N_3298
GGTCGAGCGCGACGACAAACCGAGATACGTAGCCGACAAAA
>N_3299
CTCTCAAGACCCCCCAAAATCAGTACAAGTCCCGTGGCCAC
>N_3300
AACCTTAACTTGTAAGGAGGCCTTTCAGTGCTTTTGCTAAA
>N_3301
TTTTAACATGCGGGAGTATCCCATTCCAAAGATAGCGAAAC
>N_3302
TCACTCTCGGATTTTTCAATCAAATCTTGCGCCCTGGCCGG
>N_3303
CAATTCTATGCTGAATGACCCATCAATACAATGGTCAGGAA
>N_3304
TTGGGCCGTAGACAATATTGCCGTTTTCCTTTATGAAGCCT
>N_3305
GGGGATTTCTGGTGCAAGTACTGTTTTTTATCGTACAGCAA
>N_3306
TTTATACGATGAGAATCGATCAATTTACTGTTTCTGGGCCC
>N_3307
TTATAACCCAGGGGTACTTCCTTGATGGCTGTCCCTACCTC
>N_3308
GCAAGTCCGTAGCGTCTGGGCCCGATTTGGTGGATTTTACA
>N_3309
CGTCCACGATCTTCAGAAACCTTTAAGGGTTGCAACAAGGC
>N_3310
CCTACCGTGATTGCATTTGACAAGATCACCAACTCTAACAC
>N_3311
CAGGGGTTTGATAGTAGCTACAACCTCCGACTTTTTCGGGT
>N_3312
GTAGTACAAAGCCGTCGGCACGTATATTCGTAGCTATTAAT
>N_3313
TATTCAGCTTCTCGAGCACACGCATCCAATTTATTGGCACT
>N_3314
GAATGTAAGGATCCAGAAGGCAACCAACCAGCCGGATCCAA
>N_3315
TTGAGAAGGGCGCTGGATCCCACGATACAGTACTTTCTCAC
>N_3316
TAAGACCCCCTCCGATTTGGCGCATTATAACCAACTCCTCT
>N_3317
TCTGTACGTTAGAGCAGAAGCTAATAACACGACTCCCACCC
>N_3318
GGACGTTGGGTAGGAATGGGCCCGGTAGGATCGCGAGCACA
>N_3319
TGTTTAATCTACTTCACGAACAGGACTTAATAGAGATCCTA
>N_3320
TCTCGTCACTAGGATCGACCCCCAGCCCGAGGGGATCCTGC
>N_3321
CGTAATAATCTCAAAAGATACCTGTTCAAGTGAGTAATTCT
>N_3322
AGATCCCAATCTGGTTGCGCCCTAGAAGGGGTATCATTGTA
>N_3323
TAATCGAGGTGAGGGTCAAGCGAAAGAAGAGTGTAGGGGCA
>N_3324
CTACCTTTTTAGAGCCCACACTCTGTTGAGCCCTTCGGTTC
>N_3325
AGCACAGTTTATTAATTACGCTCTTCCTCAACGCTATCTGA
>N_3326
AGGTTGTCACATATGTGCGACCTGGGACTTAGCCTTGGATC
>N_3327
GCGGTGATGTTGCGCTTCCTCTATATTATGCCATTATGTAT
>N_3328
GGCGGGAACTAAGAGAGTGTCCGAATTCATTGCCAGTATTG
>N_3329
AGACACTAGATGCCATAGCGCCACGTTGATTGTAGAGGTAG
>N_3330
GAACGGGAGTAGATGTTCTCCGTGGGTCTTGCGGGCAGGTG
>N_3331
AGTTCCGCATCCGGGAGCGCCTTGTCTTGCAGGGTATGACG
>N_3332
GATGGGAGCAGGTGTATTCACGAAACCCAACGATGCCCCCG
>N_3333
CCAAGCCACTTCGTATTAAACCCGGGACGCCTACCACGTGT
>N_3334
TTTTCTCCTGCGGGAACTAGCGTCACCGCTTTGCCGTCCAA
>N_3335
AATCGAAGAGGAGTAGCGCCCTTCTCGCCAATCGTTCGTAT
>N_3336
GTCATATATGAATATAGGCTCCTCCACCCGCGGCGGTCGAG
>N_3337
ATAGCTGGGACAGTACTAGACCGGCATACGGGGGCACTCGC
>N_3338
AAAGAAGCAAACTTTCTTGCCTGTGGCCCCTTGAATTCACA
>N_3339
AGAGCCCGAAGTGCGGCTGCCCTTAGTTCAGTAGTTAATTG
>N_3340
CAATGGAAGTAGTTGCGGGCCCAATGTGCTTCAATACGAAA
>N_3341
CTGTTGACCGTTGGTATCTGCTGGAGGGTCCGATTGGCGTG
>N_3342
CTTATCGACGGTGTATTCTACTATATTCAGGAGACTAGCTT
>N_3343
TGTCGTAGCGGGAGTAAATCCTGATTGGTTGGTGGGGGGCT
>N_3344
TCAGAACGCAAGATGAGTAGCCAGTTGAAAGGCCTGAAAAA
>N_3345
CGTGGTCTACTTTAATGTGCCGTCGTTCGAACCAAATTCAG
>N_3346
GAACCCTCGAACCGTGTCACCGAGAGCTTCACCTATGATAC
>N_3347
ACTATACATTACGTGGTCTCCCGCGAGCAGCCTTGGATGAT
>N_3348
GTAATAATCCAGTTCGCTACCAAAAAGGGTAGCCACAATGA
>N_3349
TTGATATTGTATGTTAGCAACTCTGGGACTGGCACCACGAC
>N_3350
TGTGACTTCAAGTAGTTAGCCAATTTGAAACCCGGAGCCTC
>N_3351
TGGTAGACTTCCCTCAACCTCATAGCCGAGGATGTACTGCC
>N_3352
GATAAGGCTAGCGGTCCGGACATGTTTCTAAGAAATAATGT
>N_3353
TCACAGTTGCAGAGTCGTGTCCACTTGAAGGGTTGAGATTT
>N_3354
GGTACATCTTACTTACCAAACCTCGTGTTAGGACTTGGCGA
>N_3355
ACGTAGCAAATACGTGTAGTCTATCAACAACTCCTGGCGTC
>N_3356
ACCATCTCCCGTGATGAGGGCATTTAACTTTGCTGCCCACG
>N_3357
TAGGGATCCGCTAGTTAGTGCCTGGCCCCATACAACAAACC
>N_3358
TTGGGTAGGTATCACTGCGGCGCTTGTCTCTGAGGGTGATG
>N_3359
AAAGAGCCAAGAGGGTATATCGCCTATCCGGCTCTTGATAT
>N_3360
CCTCTATGGTAGACGAGGTTCACTACTGTCTTACCCAGCGT
>N_3361
ACCCCTACGTCACAGCACAGCAGACTTCTAGTATTTCGTAC
>N_3362
AGTCTCCGGCCCAAACACCACTTCCTAGCTCCTCGCCACTT
>N_3363
CATAACTACCCTAAAGGTTTCTTTCATGGACTTCAGAGCGG
>N_3364
AGCGCCCGATATGGGGACCTCATCAATATCCTCGGGCAATT
>N_3365
CCCTTGTGGCTGACCTAGTACACTGGCCTTTTTATGTCAGG
>N_3366
TTTAGTCCTACATTACAGCCCTCTCGTCATTCATCCCGGAG
>N_3367
TGGTCAGCATCTGCTTGGCACCTAATTTGGCTGAGACGATT
>N_3368
GTACGCGAATCGGTTAGTGGCTGCTTTCGACTAATACCGCT
>N_3369
CTGAAGCAGATAGTGCGGTACCGAACCGACGGCTCTAAGGC
>N_3370
AGACTGCGGACAAAGACTTGCTCGCGGGAATGACACAAATT
>N_3371
GCTAGTGCGTGATCTCTTGCCCATCCAAGATCTTGGGCGCA
>N_3372
ACCAGCCTGTTCTCTAACATCGCCAGGACTTCACGATTTAG
>N_3373
TCCTTATTAGACCTGACATACGTCCCCCCGTGTTTAGCTCT
>N_3374
CTGCCTTGCCGAATATTCACCTGATTGGTATCCTGTTGTGG
>N_3375
CATTAGTATGCCGTACTCGGCGGGGGGGGGTTAATGGGGCT
>N_3376
TAATTTTGTACCAACACCTTCTGAGTCCCGCGTTCAGGGCG
>N_3377
CTATCCCCACCAATACCATACGGCTGTCAGCATAGTGCGGA
>N_3378
TTTTCGGAATTCTTTATGGACGCCACGCTGAGTTGTTAACA
>N_3379
TGTTGAACATGATTCCGGCGCAATCGGCCCAGCCACGGGGC
>N_3380
GACCCCCCGCAAGATCAGGCCCTGTTGTGAGGGGTGCACCC
>N_3381
GAAGGGGCCTGGTGCTAACACCTTGCTAAGCCACGAGGTCG
>N_3382
CTTGCGTACGCCTGCTCGCGCCGCTAGTGTTGTTCTTCCGG
>N_3383
AATAAATTACTAGTGTGACCCTCTGGAAATGCGCCGGGTAC
>N_3384
CTTTTGAAAACTAACTGCGCCGGGAAATTTGTGGTCCAGAT
>N_3385
GCGGAGCATACGTCTGCATTCTGTATTCGTGCTACGATTAA
>N_3386
AACTGCCATTCTGCCATTTACTCAATCTATACTCCACATTG
>N_3387
GATTCATCTGTTTGCCTAACCGAGTACGTACCAGCGTAAAC
>N_3388
CTGTGGGCTCCGGTAGATCACGCCCTATATCTACAGACACG
>N_3389
TCTTTTACTCGATACTCCATCATGTTCCCACGCCAGGGTCC
>N_3390
ATACGACGTCATTAGGAAATCTGTCGCGGTGTCCCAGAATC
>N_3391
CCGGCCATTGAGGAGAGTTGCACTTCGTGTCGGTACAGTTG
>N_3392
AAGGTGGAACCTTACTTCAGCCTAAGACTCTGACAGACGGC
>N_3393
GTCACAATCATAGGTGTCCGCTCTACGTAATGGCCGGTCGA
>N_3394
CTTATGACCTTCGCCGGATTCAATTGGAGGCCATGTGGGGG
>N_3395
GAAAGAGCTGGTATCTGTAACACGCTAGAGGTGTTATACCA
>N_3396
TTTTAAATGCGCATGACTTCCAGAGCTCTCTACTCGTGCGT
>N_3397
GACGAGCGCCTCGACTTAATCATCTTGAAGGTTTCGCCGGA
>N_3398
CTGGCACGGTACCGTCGGGGCAGGGCCTCCCACTTTCAGGA
>N_3399
AAGGGCAACTCATTCGTACTCAGAACAAGTTGTGCTGTAGT
>N_3400
AGATGAGGAACGCGGCGTACCCGGAAGTACCTCGACATTTT
>N_3401
TTGGGCTTTTGTGTTTTCCACAATTTTATGAGGCCTAACTG
>N_3402
GATGTTCTTTACCCTGGACACAAGACACAGATGAGAGGGAA
>N_3403
CTTTCGGGACTATCGCCACCCGCGTTCTTGAGAGGGTACTC
>N_3404
GAAAAAAAGCAATTCGCGAACCGGGCAGGAACGACCTTACG
>N_3405
CCTATCGACTTCGATAATACCTTCCGATCCATTGATTAAGG
>N_3406
GGCCGCATAGATCAAGGTAGCTGACAGCCATATGGTGCAGA
>N_3407
TATCGGACTTACTGGGGAGCCATAGCGCACCGACTTCACGT
>N_3408
GTGGTCAGTGGCTCTGTTATCTTGCGGAGATACTTCGGATA
>N_3409
GTAAGAAGGGTTATGTTATTCGAACGTTCATCAAGGGTTGG
>N_3410
GGAATGCCTGTGTTTGGAACCAAGTGACCGAGGCGTACTAA
>N_3411
CCGAACCGGGCACGTCCTGTCCTTTACCCCGTATTAAGTGA
>N_3412
AAGTGCTTCGTGAGAGGGGTCAAACGTTGAGATCCGCACCA
>N_3413
CGCGTTAAAAAGCCTGGGATCGAATAGTATCTGGGCCCGAC
>N_3414
AAACTAGAGGGTCGCTACGCCCCCTCCTGGGTACCTAGGCC
>N_3415
CATGTACGTTAGGGAAACCACTGGTAACGAGACAAGTAGAG
>N_3416
AGCGGCTAGTTCGCAAATTCCTTGAACGGTAGTATTCCACG
>N_3417
TCTGAGGGAGCTTCAAGGGTCAATGCTAACGTCTTGGAGCC
>N_3418
AAGAACCGAATTGATGGAACCCACAGCGCTATTTTAGCACC
>N_3419
TCGTATTCTCTCGCTCACCCCAGAAGCGGCATAGAAAGCTA
>N_3420
CCGATCAAGACCGTGTAATCCTTATAAATTCGCGGTCTGGA
>N_3421
GAAATTGTGGGGATTTACATCTTTAACCGTACGGGTATTTA
>N_3422
GGATCATGAATGGATTAGGTCTTCCGGACCTCCATTGGGGC
>N_3423
ATAGCCGTGATATACATCAGCGCTACCGATTAACGGGAGGT
>N_3424
GGCTCTGTGGACACTGGTGTCATCTTCATTCCCACCTCATT
>N_3425
TTCCGTTCAGAGTCGCCGTTCTCAGACCCTTAGTTTTTAGA
>N_3426
ACCGCCCAGCCTCCTGTATTCGGAGCACACTGAAAAATGAG
>N_3427
GGTTCACACTTGTTTGCATTCGGTTGCCGGGAACCATGTAT
>N_3428
TGAGCCGTTCCCTGCCTTATCATCAACGCTATCACAAACTA
>N_3429
CAGCAGATTCGGTTACACTACTAGACGAGATGTAATTAACG
>N_3430
GGGGAACGTGCCGTGGTTTACTCCTTACATTAGCCTAATCT
>N_3431
TGATACTATTAGAGTAAGAACACCAGCTTCGAGTACGACCG
>N_3432
GTATCAATCGGGACCCACTGCAGCGTTACGGAGTAATCCTC
>N_3433
ATTACCGATACCGGTTCCATCGGTACCTTGGTCAGCTGGAT
>N_3434
TATGCACTTTTCCTATCGAGCATTCTTTTTGCTCGTTTTAC
>N_3435
TAACGCAACACCCGAGGTCGCGTCGTTTACGTAAATGGGCT
>N_3436
GTTATTATACTTGGGTTTATCTCGGATAGTAAAAGATCAGA
>N_3437
GTCGTACAAGCATTTTGATACGTTCCTCTTAAAACCTCAAC
>N_3438
TCAACTTACAATCCTCTTGTCTGTCAGTATATCCATGGGTT
>N_3439
AATTTAAACAACTAGGATGCCTCATCTGGAGCCAAGGGGAC
>N_3440
TGGATCTAATGAGCACGAGACTTGAGACCTGGATCGAGTCT
>N_3441
AGAACTCTACACTTCACGGCCTTTTCCTTTAGCGTAACAGG
>N_3442
GGGTGTTGTTCGGCCGAGCGCCGAAATCAACAAAGCGACCA
>N_3443
ACCCCAGCTGACATTTCAGCCGCGTAGGGACTTAATGCTAG
>N_3444
TGATTTGAGAACCTACATAGCGTCTAAGCCTGTCCTCGGGA
>N_3445
GCCAATAGTAAACTAACATGCGAATCTGGTACCTTGATCAT
>N_3446
TTTCTTCTTAAACCACGAAACACTCCCCCCGTCGCCACTGT
>N_3447
CAGGTGGGGGTAGCAAGTTTCATGTTTCACCTTATCATGTA
>N_3448
GCAGGGCATTGTAGCCACCCCGGAGTTACGGGCCAACTAGG
>N_3449
TCTTAGGTGTCAGTAGAAAGCCTTACACGTGCGTCGCGTTA
>N_3450
GCTTACCGCTCTCCAAAAAACTGGTCCTGGATCGGTATATT
>N_3451
AATCTGGACGGCGTCTGTGACTACAGATATGGAGTGACGAA
>N_3452
GGGGCCTTGTGGGCACATACCGGAGATTTTGTGACGTAGCC
>N_3453
GATTAGCACACGTCAGTGCACATACGCACTCAAAACTTGAT
>N_3454
CGAGGGACCGCTCGCCGAGTCCAGGCCGGGGCGCAGAGAGC
>N_3455
AATAATCAACAACCATCAAACTGATTTACCCACAGGTGGTT
>N_3456
ATACAGAGAGTTTAATTCGCCGCGTACACCGGGATCTCTAT
>N_3457
ATTCCCTCGCCCATCACTCCCATCACTCTAAAGTCAACGGG
>N_3458
CGGACCTCTACTGTGGGCGACGCGATTCGAAGATCGGTTAA
>N_3459
GTTTGACTTTCCCTTGGGCACATCGGTGTAGGTCCTACCAA
>N_3460
TAGAACTAGGGCGTATACCCCTCGACAGAGCGTAAAACAGA
>N_3461
CAGTAGTAATCCGTACGCCCCCTCTTACCAACCTTCCCTTC
>N_3462
GCCCTGAGAGATGAAGATCTCTATAGCTTCTCCAATACCCT
>N_3463
ATGTAGCGTGTAGTCCTCACCCTTGCTTAGGTGTTTTATTC
>N_3464
GAGCAGGTGCTATACCGAGTCCGCCGGTTTCCCAATTGCGG
>N_3465
TCTGCCCATGGGAGAGGGAGCTACTAGTGGACCTGTAAGAC
>N_3466
ACAAGAACGTTATAAATTATCGGATTAAGCGTTTTGTTTTT
>N_3467
TCGGTCCACTAATAGCCCCCCATTCTTGTAGGAAGGCAGAA
>N_3468
TACAACAACTGTATGTTCACCATCATTCTATATTCCAACCA
>N_3469
TGCAGACGTACCCAGAGCGACATACCGCGTCTCAGATACAG
>N_3470
ACGCGAGCCTTCGGTGATCTCTAGGCCAGTGTTAAATCATG
>N_3471
TAAGACGAAGAGTAGAACGCCCCAGCGCGACAGTATCTGAA
>N_3472
AGAGATAACACTTCGCCGTCCACCAGTGTACGATGGTGGAG
>N_3473
CGGTCTACGTTCGTAAAGAGCTACTCCTGTGTCATACACCG
>N_3474
TAATAACTGGGGGGTGTTTCCCGAGCTATGTCACGATGAGG
>N_3475
CCCTATGCAAGGCTAGTTTACCTTTGCCGAAGAACGTTATA
>N_3476
AGGAACTGTATCAAGACAATCGCAGATTGGCACGCCGGCGT
>N_3477
TTAGTTAAAGTTTGGAACTCCGAGCGAATTAGGATGGATGG
>N_3478
TACCGAGACAGGAACATTTGCGCAATCCGCTATGTCTCCCC
>N_3479
AAGACCAAAGCGTGAACCTACAAGAGGCTTGTGGCGTAGCG
>N_3480
ACCTTAGGTCTCAAGGAATGCCATCATAAACCGTATGCCTT
>N_3481
TACGCCGGATATAGCTGTCACTCCCACCCTGCGCTTAAGCC
>N_3482
TAGTGACGAAGGGCCACGCACGCAGCTTGACTGATAAGGTA
>N_3483
GGTGATCCCGATACTGCTAACACTATTCGAGAGTATGTGGG
>N_3484
ATACGCGCACAGGGGTCGCACTAAGTTCTAAACTGGACAGT
>N_3485
GATCATAGAACCATAGTCACCGTTATAGCCGCTCCGCTTAA
>N_3486
CATCTGGTTATCCTGATGCTCGAAAACTTGCGACGGTGATG
>N_3487
ACTGCTGTTTCACTCCATGCCATTGAACCCAATTCGCTCAG
>N_3488
TGGAACATTTCGTGTAGACACACAACGTTACGGCGAAATGA
>N_3489
AGACTTTCTGTCATAGATCGCACTCGACCGAAGAATAGATT
>N_3490
TTAAGACCGTTTAGTAAACACGTAACAAGCGTACGTAGGAG
>N_3491
TGTGTACATAAGCCGAAGCGCTGTGAGCTCATTCGAACTGC
>N_3492
TACTTTCATAATCGTGCTAACCGTAGGAACGACGGGGCTGG
>N_3493
TCCCTATACCCAACAAGCTACGTGTTTTTTTCTATGAGCTT
>N_3494
ACAACGCGCCAGGACCCACCCCCAGGACCTGTTTCAAAAAT
>N_3495
TGGCTCTCTTCACTTGGAATCTTAAGCCAAAGGTCCTCAAG
>N_3496
CGATATTGTGGAACCCCACGCCGTAGTGGAGATCACTGCTG
>N_3497
ATGTGACATTGTTATCGTATCATTAATGGCCCGAAGCTCCA
>N_3498
TCTTTTTCTTCGTCTTTTGTCGTACATGTGAAAAGTTTCCG
>N_3499
GAACGTGTCACCCCCTGTGTCCTTTTTACGATGACAGGAAG
>N_3500
GGCAATGCGGCCTCGAACGCCCCTATGTGCTCCTCCCTCAG
>N_3501
CGCGTTCAGCCCATGAGAACCTTCAATGGCGTGAACATCAA
>N_3502
CGCTAGTGACATTAGTTGGCCGCCCGAACTCTGGTTATTTC
>N_3503
TAGGTCGAACCAGTCGGCCCCTCTCCAGATATGTCCAGACA
>N_3504
ATTAGTAATGATCGGTCAAGCGCGACACTAACTGGTTCGCC
>N_3505
CCATGGGTAAGTGCGGCATGCAGTGAAACTCGCCGGTCCGG
>N_3506
CCAAGGTTGACTACGCGTGTCCTGTATTAATACATACGCGC
>N_3507
GCACTGACCAAACTAGATCACTAGGGTCAGTTCTCCAACAC
>N_3508
CATCGGCTGGTTGAGGCGCACCTACGCATGGATCAGGATAA
>N_3509
TTGGTACCTCATAAGACGGCCATATTCATTTTTTGGAAGCG
>N_3510
GAATCGCCGCGAAGGATCAGCCCTAGTAAACTCATTTATCC
>N_3511
CGTTACGAATGTTAGTATGACGGAACTAACATATGCAATGG
>N_3512
GTTTTAGCATCTCCAATGCCCTCGGGTTAGATACATCTTGC
>N_3513
TTATCTGAACACTACACGAACTCTCACTAAGCTGTACTAGA
>N_3514
GTAGTTGTCTACGCTGAATACTGTTTAACGTTGGGAGGGTA
>N_3515
GATCTAGGACGGTGGGAGTTCTTTGAACTTTCCTCGATTTT
>N_3516
CGTTGTTCTATAAATAAATCCCAAGGCGCAGCTAATACCCC
>N_3517
CTCGACTACAAGCGTCTCTTCCATGGACATTGCACTCTGCA
>N_3518
GGCCTTCTTCCTCTATAAATCGGCTTGGTCATACATTTTAA
>N_3519
AAACCTTCAACGAACTGGGGCGTACTGCTCAGTTGATTCCG
>N_3520
ATTGGTTATTAGGGAAAGGTCACCCATGGAATGAAATCCAA
>N_3521
TGCCCCCAACCGCCCGATTCCTGATATGGCGCTACGTTTCG
>N_3522
TCCTATGAATCCGTAGAGATCGTACGAAAACGCCTTAGCCC
>N_3523
TGCGTTCGACTACTCCTGGCCCTCTGGGCCTTACAATGCCC
>N_3524
TGATGCGAATTGGTGTATCTCGCTAGCTCGTTATCGCGCTG
>N_3525
GGTAGGCTCAAACGAGGTGGCACCATGTCCTTCGACTCAGG
>N_3526
CCTAAGACGTGTCATACAGCCCACGGCATTCACCCACGCGC
>N_3527
CTATGGGCTAACTGAGTCTTCAATATAGAGGTGGAAAATCC
>N_3528
GTCATGCTAATCCACGAGACCGGAAGGGCTCTTTTTTACTC
>N_3529
TCCTTTCACGCCATTAAGTGCCGGTATATTCTTGAGGTCTG
>N_3530
TGTTGCGCCCCTGTAGAGCGCTTCTCAGGGGACGGCCAGCC
>N_3531
CTTACCCGAGTTGGAAGACCCGAAATTTGATAGCACTATGA
>N_3532
CGCGACAAACTAGTACTGATCCTTAGTAAACTAACTGAGCA
>N_3533
ATGCCCGCAAACCCCGCGCTCGTCTATTTCGCACAATAACC
>N_3534
AATACAAGCAGTCCCATGTCCGCTACGTACCGTTTCGACTT
>N_3535
TTGTGGGTTCGAGTATCGACCCCTTGGTTGCGACGGGAACG
>N_3536
CTCCGTTCTGTAATAGTGCACATGGATTGTGATTTGTTGGC
>N_3537
TACCGTCACGCAAATAGCGGCGGGGTCACATATTAGGTACA
>N_3538
GCATGTTCAAGGCCCACCTGCCAATATCGCCACCTGGCAGC
>N_3539
GGCCTCCGCGAATTTGAGTCCATCCTGTACCTCGGCCCTGT
>N_3540
ACGTCGCGAGAAGGGTATGGCGTTGCAGCACAGCCGATTCC
>N_3541
CGTACTAGGGCAGAGGATAGCGGCCAATGAGGTAGCAAGTT
>N_3542
AGCCAATCAGGAATCTAAATCGCCTATGAGCATTCGTCCTA
>N_3543
AATTAGATTTTCTTTAACCTCGCGTAGATTACGTCGGTCAG
>N_3544
GAAGCCGCGCGACAAAGTAGCTCTTCGTTACATGGGGGTTC
>N_3545
TCGGCACCACCTATCGAATCCAGGGCACCGACACTAAGATA
>N_3546
GTGTTGCCGACCCGTTGATTCGCAGCGCAGGTAGCACTGAT
>N_3547
CGTAACCGTACCAAAACTCGCCAGGGTGCGTATCGTCGCAG
>N_3548
CCATCTCTACATATACAGGTCCTTCACTCAGGAATTAGTAC
>N_3549
AACACTCGAGAGACATCAAGCTGAGTAGCCGAATAAAGAAA
>N_3550
TAGTAACACGAAACGTAATCCGGCACTTCTGCGCTCGCCTA
>N_3551
GACGTGTATCGTACTAATTGCTTGTCAGTGCAATTGACTCG
>N_3552
TAAACAATATCGATCTTCTACTATCAGATTAAGTATCGAGC
>N_3553
AGCTTTTGACTCATCAGATCCTAAAAAGACTTTCAGATTGC
>N_3554
AGGACATTATTGGACTGAGCCTCGGTATGTCTACTCTTTAG
>N_3555
AACCCGAAGATAAAAGTATACCTGCAGGTCCCTGAAAAGGG
>N_3556
GAGGCGTAACCCGACCGAAGCGACATTATGGTCGACCCGAA
>N_3557
CGAAAGCGATTAGGATACAACAAGTGCAGTCCGGTTGGAAC
>N_3558
ACCATGACATGAAGTAGCACCTCGTGCGCTATTTGGGGCAT
>N_3559
TTGGTCCGGTGCCTTTCCCCCTAAGCTGAACTTTGTGAGCG
>N_3560
GACACAGATCACGAGATACTCAACCTTGAATTCTCTACCGG
>N_3561
CCAGGATTGCACCGGTCCCACGACGACGTGTAAGTATAGTT
>N_3562
GAATAATATGGTGCGCAGAACTCTCGTAAAGCCTATCTCCG
>N_3563
GCGCCAAGTATAAGGGAGAACTACTAGCATGTCGAGAGTGC
>N_3564
AAGCGGCCCCGGAGACGTCCCTAATGGGCCGCAAAATATCA
>N_3565
ATGACAGGTTAACCCTTCGTCCCGCCAAGGATGAAGAACCC
>N_3566
GTACTTCTTGGCTACATTAGCTTACTCTTCTTCGAGCGATC
>N_3567
TGAGGCGACGACGAGTCGTACAGTTACCCGGTCTAAACATG
>N_3568
GAGTGTCAACTGATGAACATCGTGGATTACGATAATCGAGC
>N_3569
ACAACTTCACACAAAGGAACCTGGTTTTATCAGATAATTAT
>N_3570
GTGAGACTGTTGGACAACTACTCTAGTAAGGTCAGACGGGC
>N_3571
AGAGCTTAATGGCATGTTTCCAGGTCGGGACTTGTGGAAGT
>N_3572
CTAGCGCCTGGGTTCCCCTACTTTTAAAGAATATCGACCGA
>N_3573
GGGAGGTGGCTTGATGATACCCATGAACCCTGCCAGTCCTT
>N_3574
GTCTATATTAAAACTCAGCACGTTAACATTGTTTCTCTTTA
>N_3575
TAACACCTCCGAAAAGTTATCCGTGGTCCGTGATAAGGACG
>N_3576
AATTTTCGGCCACGGCATGTCCTTTTTGTGTAGTATGAGAA
>N_3577
ACAACAAGATAGCTAGCGGCCTGTAACCATAGAATGTAGTA
>N_3578
AGGCCATTGCCCTTCCCATGCAGCCGCACAGTTGACCTAAA
>N_3579
CACGACCGAATGCTCCTGACCTCGGGGTTGATTCGGCGGGG
>N_3580
CTTTTTCCGGTTTTGGGTTGCAGGATGAGAGGGGATACCCT
>N_3581
ACGACTCTGGGGAGGGACTGCTTTGACACCATATCATCAGG
>N_3582
CCTACGTATCTCCACGGAATCGATCAGTACTCTCGCCCAAC
>N_3583
AGGCTCATCAGTGCGTCGTTCTTAGTCTCCCTCATGTAGAT
>N_3584
CCAAAACAATGCATACCTCGCCATCCTCTTGCCTCCTCATC
>N_3585
GTGGATGGTCAGTTAACTACCAGATCCAGCCTTGAAAAACA
>N_3586
AATTTTCTAGTCGCATTCCGCTAAGTTTACGCTCAGCGTTT
>N_3587
ACAGCATTGGGCACTGAAGACCCCCTCTCCGGGCAGGTGCG
>N_3588
GGCCCCCCTGGACATGAACACTTTTGTCACGCGGTTATTAC
>N_3589
GAAGTGGAGAATATAACCAGCTACGACAGCTAGTGTCCGGT
>N_3590
AGTAGTTCGCATCCTTCAAGCAAGAGCGACAATTTGCAATC
>N_3591
GTTTGCTTTGAAATTGCGTACATCCGGGATTGACAAAAAAG
>N_3592
CGTTGGCGGGTGGGTTGCTCCTACAATAGCCACGGGAGCTT
>N_3593
TGCTCGATATGTCATAACGGCACACATAACCGCGTCTGCTT
>N_3594
GCGTGGTTTTGCAACCTTGCCCATCTAAAAGAAACCAGATG
>N_3595
GAACAACACAGGGCTCAATGCTAGTTTGAGTTTGTGCCGTG
>N_3596
TATGGAGCTAAGGAGCTTGTCTGCCGGCGTCCTACCCTGGA
>N_3597
CAAAACCATCACCCGGCCCACCGCTTGTTCTAAAACGGATT
>N_3598
GCGCTCGCGTGGCAACTTCTCCACAATAATCTCGGTTTTTA
>N_3599
TACCGGTTCTAAAAGGAAGTCTATCTCGCCGGGTTAGATAT
>N_3600
CTATTTGCTGTAAATGAATTCACTTTAACCTATTATAACTC
>N_3601
AAGGTAAGGCCCCATTAATACTCAACCAATACATGCTCCAT
>N_3602
ATTTATCTGCCCGGAAATTCCCGCAATAGGACTTACGAGTC
>N_3603
CCCTTAGATCTATACGTACGCGTTATGCTTCTCAAAATAAA
>N_3604
ACTGCCGTATAGCCCTCTTACTGCCGCTTCAGGTAGAGGGG
>N_3605
ATCCCGTAGGCACAGTCGTACCTCCTGCACCCCACTCCGCG
>N_3606
TCTAGACTACTCTCTAAGGTCCCAAACGTCAATCGAATCAC
>N_3607
CCGCGTTGCGCGTATGATAACCCCATAACGATTCGAGCCGT
>N_3608
AGGAAAACCATATGGAGAGACGGATGTCGTGCAAATTGCTC
>N_3609
TTCTACCCAACGCTAATGGACAATGACCCCCAGTTGGCATA
>N_3610
GGCGGACGTGAACACGATAGCCCGCGGGGACATCGCCAAAT
>N_3611
CCACATGACACGAATGTCATCTCCGAAATCTATTTGAATCG
>N_3612
ACATCCACACCATTATAGCACCTTTTAAGCTGATTACGCAT
>N_3613
ACCGCTTTATGTACCTTGGACGGCCCGGGTGCCCCACCAGG
>N_3614
GCAAGGATCCACGTCTACTTCACTTTCCACGCCGCACCAAG
>N_3615
ATTGCAAGATGTTTGGGTTCCCAATTTAACGAAGCGGGGGG
>N_3616
ATAACATCTAGAAGGCCCAACTCCGAAGCGCGATTTTGGCA
>N_3617
GTACTCAACCCAGCACCCAGCTCCTGTTAGTACTACCGGTT
>N_3618
CGGAGACTTTTTAGGGTCAGCCAGTCTACCGAACTGCCATA
>N_3619
TGCGTCTCTACACCCCTGCTCCGCCTAATGCGGAGTTAGAT
>N_3620
AGTATCTGAGCGTATGCTCTCTCAGAAGTTGGTTCCGATCG
>N_3621
TGGATGGAGTCCGTTCTTCTCCGGATAGTATAACCCGCCAC
>N_3622
CTTATCTGGCGAAGACCTCACCCAAGGGTTGCCCCATAACT
>N_3623
CGGTCTCTGTTGGATTAGTACCTTCGAGGCCGGAACCTCGG
>N_3624
AGGATTCCTAGCAGTACATTCGCGCGGTTTGGTGGACAATA
>N_3625
AAAATACGGGGGCAGTCGTCCTCGCTTTGACCATGACGTGG
>N_3626
TAGCAATCGAACTAATCCGACGCTGGGCCACCTCGTTTTGA
>N_3627
CATGGACGTACTTCAAGTTACCCTTCTTCCCTTCACTCATG
>N_3628
GGCTCATTTAGCTTGAGACACGTGCCGGAATTGGTCTATAC
>N_3629
ACCCCAATGTTTTAGTATCCCTGGTCGGGGAGTACATATAT
>N_3630
TGCGGACAGGATCGCCTGGGCCGGCCGTTATTGAACGGGCA
>N_3631
ATAACAAGTGATGTCGTGCCCAACGGGTGCCTATCCCTAGA
>N_3632
GTTCCATTTTGGGAAACATTCCTACAAATCCGGCCCCATGC
>N_3633
AAGACATACCGACTCGGGGGCGGACTCGGTAAGGTGTTAGT
>N_3634
GTCGCGATTAAATACTCCATCCGAGCTTGAGGCCCAACTTA
>N_3635
ATCGAACCGGGCGTAGTCGCCACACGAAATCGTCGTAAAAT
>N_3636
AGTGAATTGCGGTCATCCTCCCATTACGCCAGGAAGCGTCA
>N_3637
GATATTGCACTAAACAAAGGCGTGACAGACCCGTTATAATC
>N_3638
CGGCGAATGAGACAAAGGCACTAACCGCGCAAGACGTCGGA
>N_3639
TTAAGTGGTTCTAACTGAGACGCTAACATTCCGGATAGATG
>N_3640
TACGTCCCGCGAAATTTGGCCTATGGAGCATCATAGGTAAT
>N_3641
CTGGGGGGGGCCTCATAAATCGTGACCCAGACAATTAGACA
>N_3642
TAGAAAGAACCGGACTAGCACCTCACGGACGCAGCCGTTTA
>N_3643
GACGCACTAAGTCAGCATGGCTTATACGTCCATGGCTCCAG
>N_3644
GACTGCCCCAATGCCGCGATCTACCGTACTGGATTACGAAT
>N_3645
TTTGGGCCGACACTGACCCCCACTGACACGAATACTTTCTA
>N_3646
AAAACCTTGCATATTTCAGCCTTTCGCAAATCAGACGGCCT
>N_3647
GATTCGCCTTTAGGCAAGTCCAAACTACATGGAGGCGATCG
>N_3648
TGATACCTCGGGAACAAGTGCCCGTTATCGTAGAGAGAGTA
>N_3649
TACCTAGGAAAAGACGCAGACGTGCCTGGTAGCCGGCTCTT
>N_3650
AAAGTAGAATTATGAGTGGCCACGAGGTCTGAGGATTTGGG
>N_3651
ACATGGTACCCGGACTGTGGCCTGGTGATCACGGAGAACTC
>N_3652
GTAGTTCCACTGCACTAGGACTTAGTTGAAAGGAGTGGTCC
>N_3653
GAAAGTTGACCGCCGCTCTGCCACGTAATGATCCTTATACA
>N_3654
TAGGTTGTAAAAAGGTAACGCAGCCGTGCTTCTATAGCAAC
>N_3655
GAGATCCAGCCAGATCCAGACAGTTAGCCATACATAATAGT
>N_3656
TAGTCGGCAGAAGCACAACCCCTCCTTCTCGTGGATCTTGA
>N_3657
GGTGCCGACTGTGGAGGACGCAAACATTAATTGCCGTTGGT
>N_3658
CGGGAATCAATATTGGACACCTTCATCACACTAGACTAGCG
>N_3659
GGTCATAAACAGCAAGGAGACTAAAGACATTGCTTATCTTG
>N_3660
CCCGGTGATTTTTCTTGTATCAAACAGGCTCTCACGAATTC
>N_3661
ATACAAGGGCTATTAACTGCCTGTGTGTATTCGATGTGCTA
>N_3662
AATTAACACTGTAAAAGCCTCCCCTATAGAACCACCCACCT
>N_3663
ATGGCCTGATGGTTCTCTGTCTGGTATCCAGGCGTTAGCGA
>N_3664
TAGCTAAACAGCAGCTCACACCTCATAAGAATATACTCCTG
>N_3665
CACGTAGTGAATTGTTGCGCCATCGAAAACGTCTTAACAGC
>N_3666
CCACGCACCACTTCGCGAGCCGGATTGAACATAACGCTACA
>N_3667
AGCGGGACATACTTATTACTCCCATGATGCCTTTTAAAGAG
>N_3668
AATCCATAACGTAAAGGAGGCTTAATGTATTGCTTAGGGTC
>N_3669
TCACAGAAATAGCTATTTGACTTTCTTGCGGCATGACGCAG
>N_3670
TAGGCTTACATGGGGCAAGGCGATATGCCGAACCTAACGTG
>N_3671
TACCACCCTTCGTAGGCTTTCATGAGGCCCGCTAGCGTTAG
>N_3672
GCATTCTTAGGTCTACCTATCTTGTTCCTTATAGGCAACCC
>N_3673
CGTATGGTCAGCGACGCGGACGGGTGAGTGACACGCACGCC
>N_3674
TGATAACGTGGCTCAACCGACTATCCACTCACGTCGACAAG
>N_3675
GGCATATGCTGTACAATTGGCACGTCTTGTGGTGACGTCCA
>N_3676
CGAAACGGCTCCCATATCGCCTATGCTAGCGATGGTCGAGG
>N_3677
CACGCACGTGTTTATCAGTTCCTCCAGTTAAAGTGTTCCAG
>N_3678
GACAAGATCGTCAGCGGTCGCCACGCCTACGTCGTTGTTAT
>N_3679
CGATTATCGTTACCTGGGTCCCCACTTCACTCTTTGTTTGC
>N_3680
GGTATATCACGAACCTAGGCCGTCTTTAGATACTCGTGGTG
>N_3681
GGTGTGTAAGGAGGCCCCAACGGTGGTTCGCGAGTACGACC
>N_3682
AAGGAAATCCTGCTGGAGGACTCCTTTACCATCGTGTCACA
>N_3683
ATAAGAGTTCACAATCGTCTCCCATCGATTCTACGAACTTG
>N_3684
AACCCACGTCATCATGGCGCCTGCCTTAAGTATACCTTAAC
>N_3685
ACCCATAAGAATGAACTGGGCCCCCCTGATCTTGCCGGGTT
>N_3686
ACAGGAGTTAAGATTTGGGCCTCGAAGTGCCCAGAGGGAGC
>N_3687
AAAACCATAGAACGTCCAGCCATCGGGGATCTACTGGATAG
>N_3688
TTCTTGAGTGAACGATCTATCACCGCTCGTCAAGCTCTCGG
>N_3689
TTGAATGGTGTAAGATCAGCCTGGAAGGCTGCCCAACGAAT
>N_3690
CTATGGTCGCTGCCCTAATACATTAATAAAAGGGTCCTCCC
>N_3691
CACTTAAGCAGACCCCCGAGCGCTCTTAAGTGCTTAGCCAC
>N_3692
GCTCATATAGCCGTCCGTGTCGGTTCAATTTGAACCAAGAT
>N_3693
ATAGACTCATGACGCAACGCCTAATATAATGATAGTATATC
>N_3694
CAACTTGGACGGCAAACACTCGTCATAATACTTTTACAAAT
>N_3695
TTTGGGATCGACCGGGAAGACATATAAATGAACGCTATCCA
>N_3696
GGAAAATCTTAAACAGGTCTCAAAGCGGACGTCACAAGCAG
>N_3697
ACCAGAGTTATGTTCCCGCCCTAATCTGAGAGATCAATCTT
>N_3698
TGAGTTAGTACCGAATATTTCTTCGTATCTTGGTAGAACGC
>N_3699
CCCCCTAAGCTTAGCGATATCCTTTTTAGTACGATTCGGCT
>N_3700
TCGAACAGTGCACAACCGGGCGTCGCTCCAAATTTTTCGGA
>N_3701
CCACGCTTTCTCCCATACGTCATTTAAATGTTGCACCATAA
>N_3702
TGAGAACGGGATAGCGCATGCCGTAAGACTGCTTCCAATTA
>N_3703
CTTTGGTTAATCACGACTGTCTGCTCAGTCTTAGTCCTCAA
>N_3704
CTGCCCCCAAGGACGCAACCCGTAAGATGTCGGTGATCACG
>N_3705
GGACAGTGCAGGTACGATTGCCTTGGGAATTATGAAGTGTT
>N_3706
AAAAGTCGTTCTAATATAGGCGACTTACACTCAGATTCCTA
>N_3707
TGCTCATCCCCTATCTCTTCCATACGTGGCTCGACGGACCG
>N_3708
TCAAAGGAACTTCAGAGGACCCATTGCGGTGGGACGGGGCA
>N_3709
TACCGCACCTATCAGGTGAGCAACGATTTGACGGGGTAGCC
>N_3710
TGGTAGGATGGAAATGTACACGCTATCACGAGTTGAGATGT
>N_3711
CCCACTTTGACAGGACCGCACCGCCGCTGTAATCTCTACGC
>N_3712
GCAACTGCATATCTTCCAGGCGTTAAAGTACTTCATTCCGT
>N_3713
ATAAAAAAGACGAGACGGATCTCAAGCCTAGGGCAAGGGCC
>N_3714
CTCAGTCGAGATTAAAAAGTCTAACGGCAGTTGCCAGTTAT
>N_3715
CATACGGTGGCTTTGAATTCCTGGGCTTTCCTAGGAAGAAA
>N_3716
CCATGTAGGTTTTGCACGTCCGAGGTCATATGGCCGTCAGG
>N_3717
CATCTAGTGAGACGTCTTCGCGGACAAGAGTAAGTTAACGA
>N_3718
CCGCAAGGAGACGCTCTCCACCAGGAGAGGGTTATGGTCAG
>N_3719
TTGAATTCCAATCGCGTTCGCTCACTCATATTCAAACTTTC
>N_3720
ACGAGGCCCCTCTACATAAACAAGGCTGCAGCTCTTCCGGG
>N_3721
TGGTCACGCACATAGCCAGCCTACCGACCATAAGCCCCTCC
>N_3722
TATACACTGTCGAGTGCATTCGAACTAACTACTCGGATGTC
>N_3723
AGCAGCATAAATCGAGCTCCCTGAGAACACTATCTATTTTC
>N_3724
CGACACCTATTACCCACCGGCATATGGATGGAATATGTGTA
>N_3725
GTGATAAAGAGCGAACCTAACCCTTGTTGGCGATGCCAACC
>N_3726
GAAGGAATTCAGGGACTTGACCCATTTCTCTCTTCTACTAG
>N_3727
GACGTCAGGGCCACACTCGCCTTGACTTTACCCTCAGGCTT
>N_3728
CCCGTCATTACCGAGATTTCCGAGATTGACGTTTTATGCCT
>N_3729
CCTGTTGCCCGGACGAACGACTTGATTTTACCATACCCCAT
>N_3730
ATCACGAGGCTTTCAGTGGGCGTGACAAATCCTCCTATAAA
>N_3731
AGTGGGTTTCGCAAATATACCACTTTCTAAGACAAGCTCTC
>N_3732
GATATCTTTAGCTCCCAATTCAAACGCGACTGGGACGCGGA
>N_3733
TTCTTATCTCGGTCTCTGGCCGGCAGCCTCACTTGCGACAC
>N_3734
CATGCTAAGACGAAAATAAACCACTCACGCAAACGCTGTGC
>N_3735
TTGGGAGGAGGTCAAGAGTGCCAGTAAAGGAAAATCTCAGT
>N_3736
GGACTACTGTCCGAATAATTCATTGCTGCCCGGAAGTCTCA
>N_3737
TGAATTTCAGAATCTAGTCACGCCCCAGCACTGACCGGAGT
>N_3738
TAGTGCTAGCTGCAGCTAATCAGGAGTGAAACTCAGTCGCT
>N_3739
CCTAATTTATCGAAGCTCGCCTGGGGCGAGGATATGCCACG
>N_3740
GATGATGGCTATCGGATGATCCGAAGACTTGATCGTGCGCG
>N_3741
AAAATACACGAGAATCGGATCTCATGAATCTGGAAAGTTAA
>N_3742
TATACACACCTGTGGTGCGACTGTCTAAATTTCTATGCTCT
>N_3743
TATAGCTAAAGGGGGGCATACAGTATTCGTTTCGGGTGCTA
>N_3744
TCTTCACTAGCTACCCTGATCAACGATCTCTTGTCATCACT
>N_3745
GACCAAGAGATAGGTCCACGCCACCTCATTCCGATACCTCA
>N_3746
AAATTCACATCTGACCCATACAACCCGAGTTTGGAATGGTA
>N_3747
AAACAATTGAGCAGAATCGTCCACCGCGATACAAATGAGGA
>N_3748
ATCACCGTCCTCTTTTCCTGCGTGTAGCGCCTGACGGTGCT
>N_3749
TGTGGTTGACGATCACCTTGCTGTACTTTCTCAGGGATTAG
>N_3750
GTTGTCTTTTTAGGTCTTCTCTAGAGGTGGCCGGGTCAACC
>N_3751
GCGCGAGTTATGATTAATGGCTCTGACATTACGTGCGTGGG
>N_3752
CGGGGGCACTGGTTGTGGGACGAACAAGACCGAGCACTTGA
>N_3753
GTATAACGACTAAGAAATTCCTTTCCTGGGCCTGCGGATTT
>N_3754
TTATACTGTCGTTTCGCGTACCTGGCAAGAACGTTAAGCCT
>N_3755
ATCGAAAAGTCTGGCCTCGGCATAAGATATAATGATACAGT
>N_3756
GGAAAGCTCACACCAGTGATCACTGAGGTTTGCAGTCCGGC
>N_3757
GACATAGAGCACAGGACCATCCCCAGCATACGCGGGAGCAA
>N_3758
GTCCCTGAGGCATGTCTGAGCTCACCCCGCAAGTATGTGTT
>N_3759
GAGTCAGAAACATATGTAGGCCGGCGGCCCTGCAGGACCCA
>N_3760
TGGGGTCGTTTAACGACTGTCTAGGAATCAGCAGATATTTA
>N_3761
CCGTCGAAAGCATTAGCTTACCTTGGACTCACTTGGGCATA
>N_3762
GGGTCGTAGCCTGGAGCTTCCGCGATGATCGCCCCAGACTG
>N_3763
AAGTCGCCCTCATTTTGGTCCAATGACAGTTTTATCTACAT
>N_3764
CTGTTTATCGGCGCTAGATGCTATCGACCTGATGAGCAGAA
>N_3765
AGAGGTTACTTCAAAGCCCACTGGAAGGTTTTCGCCCAACG
>N_3766
TTTTTTTTCCTGAGCTCAACCGCAATGGCGCCCAAGAGAGA
>N_3767
CGCTAGGGGGCCCGAGTGCGCGGTGTGCAAAAGTCAGACTG
>N_3768
CGATGGGGTATGTGTGATGGCTCATGTACCAGCCATCGCGA
>N_3769
TAGTCTAGAGGGGCCTCTGACAGGGCGGTGGGGTATAGCTA
>N_3770
GAGTCAGGTCTTGGGTCTAGCCAGTCTTGGTCTTGCCCTTG
>N_3771
TGGGTTTCACAGTCGAGTGACGTCCGACAAGGAATATCACC
>N_3772
CATAAAACTTACTGTGACTTCGAATCTAAGGCAATAAAAAG
>N_3773
TCCCTAATGCAGCGGCCGACCCTCTGTCGCGAGACCTGTTA
>N_3774
TGATCTGGGTCAACCCAGGCCACATTAGTATTTTTTCTCTA
>N_3775
CTCGTCCCGAGTCAATATACCGCCTTCCATGAATTGTCCCT
>N_3776
ACTACATAGGATATTACAATCAGTTTACCCAGGCCTTTCGT
>N_3777
TCCTGCCCATGATTAGTGCGCTACACTGTCATCTCCCCAGG
>N_3778
TCCGATCTTATAATGTTTCCCCATTTTCAGCATGGCCAAGG
>N_3779
GTCGTAGTGAGGCCGGGTCCCCGAGTCTAAGTCGATACTAA
>N_3780
AGCTCTCACAAGCAATGGGGCTCTATACCATGCTTCCTTGC
>N_3781
GACAATTGAGGCGTAGGTTGCATAACAATTGGACGGACTAC
>N_3782
TCAAGACGTTCGCCTTAGCACTAATAGGGTTGTACATCTCA
>N_3783
AGGGACTCTTAAACTTTTGGCCTAAAAATGCAGCCATGGAG
>N_3784
TAGAGAGGCAGCGTTGGCCTCCTCAGATAATCTGCACGGAG
>N_3785
AACCCCGCGGCCATTACACACTGCGGATGCAGGTTCATTAT
>N_3786
TTTTGATGAATCTTATGAAGCGCACGCCTAGAATGGATAGA
>N_3787
ACAAAGAGGACTCCCGGATCCGAAATCTCCGCCAGTCGCAA
>N_3788
GTGGATTCCTTGCCGGGTAGCCAACTTTACGTGGACTCCGT
>N_3789
GCTTCCTTGGATTGTATGGACTCGCACAGTTTGCTGATCTC
>N_3790
GAGCGGTCGCAAGGGATCCACTTTAGTGGCTTCCAGCAGTC
>N_3791
CCTGCCACACCATTGCAGGACCGAAGGAGTTTAGGTACCCT
>N_3792
CGTAATGCATTTATTAGTGCCGCGCCCGACAGGGGCTCTGC
>N_3793
TGTTTCTGGCTGCGTACAACCTTGACCGCCTATAGATAAGC
>N_3794
GTTCTCGGAGAAGGTCCACACAGCCAAAGCGTGTTCCCAAT
>N_3795
GCCCATGGAACAGAATGTGCCGTTAATCCGGTGGGGGGGAG
>N_3796
CGATAGTTAGTCCTTCATGCCATGGGGATGGAGGACGAGCT
>N_3797
GACTAAGAAGCCACGCAGCTCATTAGCCAGCTGACACCGAT
>N_3798
TGACGTTCGTACAAAATCTTCGTAAGACTACAAAGATAAGG
>N_3799
AAGCCAGCCGGCCCGCTCTACCAGAGGTGTGAATACGTCCA
>N_3800
ATGCGCACATTGTATGGCCGCAGGCGGATCGGCACACATTA
>N_3801
GTGCTTTGGGCCATTGATTCCCGATGGAGATCGGACTATAT
>N_3802
CGAACTCACGATTGCAGATGCAAGGAAGCGAACAGGTAAGT
>N_3803
CCAAGCGGACATACCGTCAACTGTGGTCAAACATAATGCCT
>N_3804
AATTCTCATTGGATAAGGGGCTCATACATGATGGAGGCGAC
>N_3805
GTGTAAGTGCAGATATACCACCGAAGAATCCCTAGCTGGCC
>N_3806
GTGACTGGAGAACATGAATGCTATACTCTCCCTGGAGACTC
>N_3807
ATGAATCCGTGCGGCGTTAACCGGGTATGAGCTCGCATCCT
>N_3808
GAGTAAACACTGCCTTAAGGCTCAACAAGACGAATTTGTAG
>N_3809
ATTGGTATCATTTAGGCCAACACCGCGCGATAGTTTAGCCC
>N_3810
AACGCTTTATGTGGAAATTGCTGTCTTGTTATAAATCAGCG
>N_3811
ACTAGGGTAAAAGCCCGAGCCCGCCACCTATGAGCGAGCCA
>N_3812
CTGTAGTCAAGCCTAAAGTACCTTCAACTAGGCTTTAACAC
>N_3813
CGGGCGGCAGCAGGTTATTACTTCATTCCCGGGACCTCCTG
>N_3814
AAGTCCCCATTTCAGGATACCGGAATCTGGAGCTGGTCTAG
>N_3815
ACATCACGTCTCTCCTAGCGCAAGGTAAGGTAGTGCTATGC
>N_3816
TACACGAACTTGCTAGACGGCGCATGCCAGACAAACACATT
>N_3817
TCGGTTCCGCAGGTCCAACACATCGGGACCAGGGTCCTCAC
>N_3818
TATGAGCTTTCGCGTGACGGCTGACCTTAGATCGGCAAGGT
>N_3819
GGCACTCTGCCCGACTTGAGCAATTAGCATTAACAAATCTT
>N_3820
GAAGGAAAATAATTGGACGCCAGGAATTCAGGGGTCCACGT
>N_3821
ACCTCCCAGTGACGTTGTAACGAGTGGACTCGCCCGATGTA
>N_3822
CGGGATGATTACCCTATCTTCGGGAGATAAGCCAAGTGCAC
>N_3823
CAACAACCTCGACCCGGCGCCCTGTGGGTTAAGTTTTGGTA
>N_3824
TCCGTGGTTCGGTATTAAGACTAAGTCCTACTAGCCAGAGA
>N_3825
GGGCGAATACGGATACGTGTCTCGACCCGGGCTACCAGTGG
>N_3826
CGATTTTAGCAGTTTATTCACTATCATATTCGCCTACCCAG
>N_3827
GACCTTGCTTATCCCTCACCCTAATGTGACTCGTTAAGCCC
>N_3828
TACACCTCGGCCAGTCGAGACCGTAGCCCTTTTTCGATTGT
>N_3829
AACGTGATTCATTGGCGGAGCCATCACACACTGAGTTATAT
>N_3830
GTTCGTCCAACAGCAACACCCCTCATAACAAATTCACGTCC
>N_3831
TCCTGAACGCCGTAGCGCCGCGTGAGTGGATAGGCAGATTT
>N_3832
TATGTTGGGAACCAACCTGCCTGTACAGGGAACTGATTCCG
>N_3833
TTAGTTAGCCGTACTATATGCTAGACCCAGGAGAGCGCGCA
>N_3834
TGGTTCTCATGGCCTAAATTCTTCAATGTCTCAGCGCGAGT
>N_3835
GCACGTCTACAACAGAACACCCACTAAGCAAAACCGTTCAG
>N_3836
AGAGGACAGAGCACGTTCCACCATGGGGTTGCTTATCAGTA
>N_3837
CGATCCAGTCATTCATGCAGCCAACGTTTCGAGATTGCGCT
>N_3838
ACCAGGACTTCGCGTCAAACCATAAATAGCCCCTTATGCTT
>N_3839
ACCTGATCGTTATCTTTGCGCGGATGTACCTTGGATGTGGC
>N_3840
TACACGTTTGGCTTATCCATCATCGTGCCAGCGTTCACCCA
>N_3841
CTTGTGGCATAAACCTTTTTCCCAAGGAGCCCCAAACCATA
>N_3842
TGTGACGGAAAGTAGTGCGACTTCGGGCCATATATGTATCA
>N_3843
AACGTCATGTAGCCCAGAGCCTAAATAGGTGATTGACCACC
>N_3844
GCATCGGGTCACAAATTTCGCATTCACCGCCACTAGCGGAG
>N_3845
CCGACACACTCGACTCGAAACAAACCAGTGGGTTCCGTGAC
>N_3846
CAGCGAGAATGAGGGCCACACCTTCGGGAAGTAAAACATCC
>N_3847
TATTCCCTTCTGCGGTCCGGCGCGAAAACATTAGGAGTAAG
>N_3848
ACCTGGCCAAAGTACCGACTCATTTGTAGACTAGGGTCGAC
>N_3849
CGTAAAGGAATGCGGCTCAGCATGTTATTTTCACGTATCCG
>N_3850
ACATTCAGCCCGTAGGCGGACTGGTCCGATCCTGTGACTAC
>N_3851
GTTACTTTTGACCGGGTGATCCCCCGTCGAAGCAGTGTACC
>N_3852
TGAGTTTGCGCGCAGGTCCGCTTCTCCCGGATCTTTTACCC
>N_3853
GTCCGGGAGTTGTGGAGACTCTCTCGCCTATGAACATTGCG
>N_3854
GTCCCAAGTGTCGTCCTGCTCGAATAAGACCTAGGTTGTTA
>N_3855
ACTCTTACAAAGCGAACATTCGCAGCTGTTGAATATACGGT
>N_3856
CAGCCGCTCAACAGTCCTGCCGCGTTTATCCGGTTGCACTG
>N_3857
GGATAATACAATCGTACCAGCCAGTAGAGCCCTTTCGAATA
>N_3858
TTAAACGTACCTGCTATACACTAGCATAAGACGCCTTATTC
>N_3859
TAATTCTCAATATCTGACACCCTCCGTAAGCGGCCCAGATG
>N_3860
TGCAATCTGATACGGTCGGTCAAGTTTTATCATTGCGGGTT
>N_3861
GAAACGTGGCTATGCCGTGACTTCGTTTGTGATTGAGCCAT
>N_3862
TCCAACTCGTCCATCGTGTACAGGTATCGCGTCCAGCGGGG
>N_3863
GCCATAGACTCCTGGCGAGTCATATTCTCAGACATGATCGG
>N_3864
GATATTATGCTAACACAGCGCTACCTTCAGCTGGGACGTCA
>N_3865
CTAGCCGCGTTCCTTCAAGTCGAAGCCTGTCGCTCCGTACC
>N_3866
ACCCTCCCAAGAGGTACGTGCGCCATGTGGAAAATTTCCCG
>N_3867
CAGGACATACATTAGGTCGCCCGTCTCCGGTAGACCCCCAC
>N_3868
GATTTCCCTAGGTCCGAAAGCTTCGGGATCTTTACGCTAGC
>N_3869
GTCATAGTTCCGGGGGCTTACGGTTTGTGAGTTTGTGCCCC
>N_3870
TTTTCCTGAGACCTTGTGTTCTGGATTCGTTCGTACAGCAC
>N_3871
TTGGGTGTTAGTAGTTGTAGCATTAGTCAGTAGAGGGACAG
>N_3872
CTCTCTAAGACTGTACTCGTCATCTGGGGATAAACATCTCT
>N_3873
GACCGTTTATCAATGGCTCGCCCGCTCCAATAGATAATAGT
>N_3874
TCCAAAAGCCTTTTGTTCCACATTCACCAATTCCCTTAGAC
>N_3875
CGGCGTGGGCCCGCAAAGGTCTTCCTGCGACCTTGCCGGAG
>N_3876
TTTGTATTCTATGGGGATTACACCATCGTAACCGACCTACT
>N_3877
TAGGCGAATGACGCGATGGGCTGGAAACATAGAAGGTCCCC
>N_3878
AGGTGGTCTAAATTATAGCACCACCCGCTTCAACCATATCA
>N_3879
ATACGTCACAGTACAGTAGTCGTCTTGACATCAATTACTCT
>N_3880
CCCACACTAGCCCGATCCAGCTAATTATCCCGCCTTTGAGC
>N_3881
TAGGCCCCTGTTTCTTTTTTCCCAACCGGATGACTTTACAT
>N_3882
TTTCGGTAAGGGTAGCCTCACTGCCGCTCACTTAATAATCT
>N_3883
TAAGTACGACTGGGATACACCCGACGAGCATAGCTCATTTT
>N_3884
TGGTAAAGTACATGCGATTCCTCCTCTTCCTTTTCGGCTAA
>N_3885
AATAACCACCACACAGCCCACCTCTTCGGGATTCCAGTGAT
>N_3886
TAACTCGTTAGTCACTGTAACCCACCCATCCAACCTGGCGG
>N_3887
AGTTATATACGAATTGGGGTCCTAAAGCCCCGTGTCGCGCG
>N_3888
AAGCAGGTAGCCTTCCTTAGCCCAGAAGGCCTAATGTGCAA
>N_3889
GCTCATACTAGCGTGGCATGCCACCTGCACTCACTCCCCGG
>N_3890
CACTGCTCATCGGATGGGATCACCGTGTTCCATAAAAATTA
>N_3891
ATTTGTGTTGTATCGGTCCCCGCGACTGGGGCACCGGTACG
>N_3892
CTATCAAAGCGGATTAATCCCATTTCAGTGAGCTAGCTGTT
>N_3893
GTTCGCTTAATTACTAACAGCAGTCCATGTTTCGAAATCAG
>N_3894
AAAAGTGAGCCGCTGCGGCTCCTTCAATATTCCGCGCGCGT
>N_3895
AACACATTGTGGGATCATTACCAATCGATGTATGAAGTAGG
>N_3896
CGGCTTCCTAGCTGTTGGCTCAGCGCTAGATAATTCCGTCC
>N_3897
GTCCGTGTTTTAGAGAGGGTCTGTGCTGAAGTAAGCGAAGA
>N_3898
GGAAGGTAAGCTGGCAGTACCTCTTTTTCTGCCGCCAGGGC
>N_3899
CCTCCCCTCCGATACCATGTCTCTGGTCTAGCTTCGCGCGT
>N_3900
GTCTAGCAAGAAGTTTATCACAGCGGGCCCTCCAGACCCAG
>N_3901
AACCGTTGCAGGCCGAGGAACGTGGGGATAGAACTCGCACC
>N_3902
ATTTTTGATGGTCTAAGTCCCCGGCACAGAGGGCAAAATGA
>N_3903
CATTGGCGCCACAAAAAGGGCAGATGCAAAGGATTGCTTAG
>N_3904
GGAGTCGCCAACGATTGGATCGGAGCTTCAGGGTGGCCTTC
>N_3905
CTACATCTGCAGTTAGTTCACGAGAGGGTAGCGCAAATCTT
>N_3906
GCTCTTTGATGTCCGACCAACTGCGAGACGTAAGCCACTGG
>N_3907
CACCCCGTCAATGAAAGCGTCGGGGTGCACAAACTTCTAAG
>N_3908
TGCGGTGTTCAAATTCCACCCCTCTTCTAAGCGCTGCCGGT
>N_3909
GGTTCCTGCAACTTCTTATGCAGGGGTGATTGTCCGACTGA
>N_3910
GTAGCATAAAATGGCCTCAGCCTGGCCACTTAGATGTCGAT
>N_3911
TAGAAACTATGGACGTTTGCCCCCGTTGCTCGTTTTTTGGA
>N_3912
CTGAACGCGCGCCACTGGCGCGGACCATTGTTACACAACAC
>N_3913
GGAAGGTCAATGCTGGAGGGCTTTGGTGATCTTCATATGTA
>N_3914
GCGGCTCCCACTAGAATGATCGATGACTTGGGGTGAAGCTC
>N_3915
AAGTTACATCGTTCTTATGTCTCTTGTATAACTCACCCTTT
>N_3916
TCGCCCGACCTTTTGGGTCACGAGAAGTTTATAGTCTACGA
>N_3917
GCTACTAGCGAGATCGAAGACACAGGTAGTTATGTTCTTCA
>N_3918
AATCCTGTAATCCACAGGCACCGAGGACATATTAGCACACA
>N_3919
CTATCTTCTAATGGAACTGGCACGTACGGCCTATTAATCTT
>N_3920
CTTGCGACACAACTAGTGGTCACGGACTATGACCGAAGTGA
>N_3921
CTGGAAACGCCCTCTATACTCCGTCGATCCGCAGGATACTG
>N_3922
CGGAAGTTATAACTATCCCCCACGGAACCCGCTGTTGGAGG
>N_3923
CCCAGGGTGTTTATAACGAACACATGATGGGCAGGGTAAGC
>N_3924
TTCTCGCCAAAGGCTAATAGCATACGTGCGACATATATCGG
>N_3925
TGTACGGAAGCCTCCACTATCACCCAGACTGTATGTACTCA
>N_3926
CGTCAGGTGATATCCATAGGCGCCCATTAAGGGGTCTCTGT
>N_3927
GAGTCTCTGGATATGCCAGTCCTTGACAAAACCATAATCCC
>N_3928
ACAGCTTACGAAGTAGAGGTCGTGGGACGTCGTTTTTTATG
>N_3929
CCCTCCCGAGTCTGCTCGTGCCGGGGCAAACAAGGTCCAAG
>N_3930
ACAATGGATTGTCCGTCATCCGTGCTAGTGTTATTTCGGGT
>N_3931
GTGGGAATACATTAGTAGTTCGTGGATTATTTAGCGCTCGT
>N_3932
TAGCGGCCCATACTAGGTGCCGGGCGTTAGCCAAGCCTTAA
>N_3933
CGATAGCGTGCTACCATCCACCTTTATCTGGCGCCAGCATT
>N_3934
TCGAGTTAATCGACAATCCGCGGTGGGTAGAAACATAGACT
>N_3935
ATTTGACGTCCATTACCCATCTACAAGCGGAGACTTGATCC
>N_3936
CTAGTCTACAACTTCGCCTCCCCTTTTCAGTGCAGTCTGAG
>N_3937
ACAAAAATGCGGACATAAAGCCCCCACTCACGGTAGTCTCA
>N_3938
TTAAAGGCGTCAACACGTCTCGCATCCAGATAGAAGGCACA
>N_3939
AATAGGAAAATGAAGCGTGACTTGGAATTCTGTACAAACAC
>N_3940
TGACAAAATTGGCGCAATCACACTGCAAGGAGATAGTAATT
>N_3941
GTGTTACGCTGGGGTTCGACCACAATACTGAGATGACTTGA
>N_3942
GGCGAAGACCCAACCGGAGTCGAAATTTGATCTGGCGAGCC
>N_3943
TTGGGAACATCGAACGCCTGCCAAGTTAAAGTCAGGGATGT
>N_3944
ACCGAGTGTACCTCCCTTCGCATGATACTACGTGCTTGAAC
>N_3945
AACCGGTCTACTTTTGAGCCCTCGAGCGTGGGGTTAATCTG
>N_3946
CAACGAACCATCTATCTTAACATAACACCTCGCGGATCGGC
>N_3947
GCCCCACAACTTTGTTGGCTCGACGAGGCGGAGGGGCCACG
>N_3948
GTAGCGAGGGGGGTCACCCGCTCTGCCTCGTTTACCGACCA
>N_3949
GTTCGCAACATGTTCCGGATCAAATCGGGAACTTTAATGAG
>N_3950
GTGGCGTTGAACGCGTTAGACCACTTTTTACCGTGATGCGA
>N_3951
ATTACTAGAAACTGAATGGGCTATGCCCTAAAGGAGGGTTA
>N_3952
GGTAATAAATTTAGCGTGCTCATCTCCTGGTCCTCGAAGGA
>N_3953
GAGTGGATCGTTAGTGGTCACTTCTAAGAACTCATGTTGAC
>N_3954
AGATAAAGTCACCGGGCTATCCTCCCGTCGAAATTTTTCCT
>N_3955
TAGTGGGGTGTCTAACATTGCCCCCTTAAATAGGAGGATCG
>N_3956
ACCTAGTGTACAAATGCCACCGATACTAGGAAGAGTTAAAG
>N_3957
CCTCCGTCATGGGTATGTCGCTGAGGGCCAAACATCCCGGG
>N_3958
ATCGGTGCTACCCCAAGGCTCAATGCGCCGGTCTCCCGCCC
>N_3959
ACACCATAAGCCGTTCAATCCTCCTTGAGCGGCACGTTCGG
>N_3960
TGCGTAACTAGTGGATACGTCTTGGTGGGTTAATAACCTAG
>N_3961
TAGACTTGCGAGTAAAGCGACTCTCACCGAAACGCGCGGCA
>N_3962
GTGAAGACTCGGACGGTATACTTAAAATGGAGAAATTGCTC
>N_3963
CGTTCGCCGAGTAGAGTAAACATTCGCGGTGAGTCCGCGCC
>N_3964
GCAGTACAGTCGGCATTAAACGTCAAATATGCGAATCTTTC
>N_3965
GAACGGGACGCGCTACACTACGTTGACGAGCTTTAACACCG
>N_3966
CTTGTCTTGAACTAACCCGGCAGAGTTCCGGTCTGTAGGCT
>N_3967
ACCCGGTGGGTCTACTAGAACACCGGTAGAGAATTCTTTGA
>N_3968
TGTCAGATTAATGCACACAGCCTATTTCATCTATTGCATGT
>N_3969
GAATAAGCCTTGACGCAACACATAATCCAGGGATCACGCCG
>N_3970
ACTTTAGTGGGAAGAGAAACCTTCATACGCTAGTCTCGGGG
>N_3971
CCGAGTCTTGTACCTTCTATCCAACCGTTCAAGTACGTCAG
>N_3972
GGACTGGTAACTATGGGACACCGCGCGTTTCGTGTAGAACC
>N_3973
TCCCTGTCCGGGCAAGGTAACCGCGGTATTCGGCATATTGA
>N_3974
TGTCTTGGGTTTACCGTGGCCTATCCCGCTCAAGGCAGGGC
>N_3975
GGGAATCTTACACCGTATCCCTATCTGTTCCTATGGGTTGT
>N_3976
AAAGCGTCAGAAAATTACCTCTCGGACAGGTTCTCACCCCA
>N_3977
GGCGCGGGCCAGTCCCTTCTCGTCGTTATTTTAATACTGGA
>N_3978
TGCCTAGTTATTCTGGATTTCGAAAGCACGGAGAAAGCTTT
>N_3979
CATTTAGCCCCTCCGTTCCACACTTACACTATTCAGGATGA
>N_3980
TTTGACAATGCATGAGGGAACGCTGTTACAATCCGTGGTTG
>N_3981
CGAATGACCTATTAGAGGGGCGTAGAAGACGTCCGAAGGGA
>N_3982
GTTCCTCGTGTCAAATGTGCCATATCGCTTAATTACGAACG
>N_3983
ACCGAGAAATCCCACAATTACGGGTTGGCCTCCCCAATGGT
>N_3984
TACGAAATGATCGGTTCTCCCCAACTCCTCCAACTACTAAC
>N_3985
TCGCGGCAGGCAGGGGCACCCTCCTTCTACGTTCCTTACCG
>N_3986
CGGCTTGCAGCCGGATATTTCGACAACAGGATCAATTGGGT
>N_3987
TGTGCTCGTCCGTGCCCCAACTCTTGGATTGCCCTACATAA
>N_3988
AAGAAAACCTCAGAAAGACCCTTATAAAGGGGGCGCCCCCA
>N_3989
TGGTTTCGGGCCAGTTTCGTCATGATTACGACACGCAAAAA
>N_3990
AGGCCATCATTTGGCGCATTCATCTTATTGAGTAGGTCTTG
>N_3991
CGCATTTATTAAGCATGGGGCGATAGTTGTTGTGAGTTCAA
>N_3992
CCTAATGCAATTGGAGGGGCCCTTCAGGATACGATGCAGGC
>N_3993
CAACCTGTCAACTACCGCTCCGAAAGTACAGACTAATTTGT
>N_3994
AAGGCCCGTGTGAGTTGAGTCTTGCTATTAACGCCGTAGTG
>N_3995
GGTAACCTGCGCTGCGGAACCCATCACTATAGATGATTCGC
>N_3996
CGACTAGATGAGTTACTGTTCGCGTGGGACCCCTAAGCTCA
>N_3997
GCAGTTCGGCCTATCATATCCTTGCCAGTGCCTTCTTTTCG
>N_3998
GGGGCTTTAGAGGAATCGCGCTTTATGACCCGAGTACCTTA
>N_3999
CGGTACCAATTAGGCCAACTCACCTACCTTAACGTGAAGCA
>N_4000
GATTGAGAGCGTCTGCATTCCGCACCCGAGAATTGCAAGGG
>N_4001
AATCTGGAAACGAAAACTCTCCTCGTTTCACGTCCAGTGAA
>N_4002
GTCCAATTTTATATCTGTGTCTATATCGCGGGTGGGGCTGC
>N_4003
GTGAGTTCACTATTGTTGCTCGGGACGGCATAATAGTGGGG
>N_4004
CGTCCAAGCTGACATGGCAGCGGGTTTTATTCATCTTCCTT
>N_4005
AGACCGCACCCGCCCAACGCCGTGTTATCTATATTATCAGG
>N_4006
CGTTTTATCTGGGTCCGTACCCGTGATCCGGCATTGATTAA
>N_4007
TTGTTTAAACAGGTAAAACCCGGAACGTCCACCTAGTCCGC
>N_4008
CCAAGGAATTACAGCAGAATCGTAAGGCAACTGAATGCGGG
>N_4009
TTGTGGCTGTCGATTTGATGCATATCCCGTCATTATAATAA
>N_4010
AGACACACCTCGAGCTATAGCCGTCGCGGTATGCCTGAACA
>N_4011
CGTACTACCCATGCCGGCCCCTTCATCCGCCGTCAAGTTTG
>N_4012
TGACTGACCGAGAATTTCTACTAATGGGTTGCAGAGTTAGC
>N_4013
CGTATGTGCCCAGGAGGCTTCCTTTTAACTATATTGAGATT
>N_4014
AGGTTTTTGGCCTGGTTCAGCTGACTAACTGATCCCGACGA
>N_4015
GCTCGGATTAAGTAACCACTCAACCATAGGATTTCAACAGA
>N_4016
TACAACGCGCGTCCAATGGTCAAGGGAGAAATCTGTACAGG
>N_4017
ACAAGGCATATATCTGCAGACATTGCACCAACGTATTACCA
>N_4018
CTCCCTCACCGGCCAGAGCCCTGTTGAAGACCGGTAAGCAC
>N_4019
GTGCCAAGGGCAGATCTAATCAAAGTAAACCCCGTATGGCA
>N_4020
ACCTCTAATGATCCGCGAATCGGGTCAAGGTATGTAACATC
>N_4021
GGGCATAAGAGTATAACGCCCGACCATAGTGTGACATTCTT
>N_4022
CTCTGGTTGTCGACAGATGCCACCAAAATACAAATTGCTTA
>N_4023
CCGATCACCTCTGTGACGCCCTTAAAATCGCCGTAACCATC
>N_4024
TACTTAGTATCCTATGATCCCATAACAGAATCGTTATGGTA
>N_4025
AACCACCACAACCCCTCGTACCACAATTAAAGTGTAAGGAG
>N_4026
CAGCACGCAGGACAATATATCTGAGTGTGGTAACTTCAGCC
>N_4027
AACACAACCCAGGGTACATGCTGGGGTTACGGCGGGTGTTC
>N_4028
AAGATGCAGGATCGTTCGCCCAAAGAGCGGGATTACCGGCT
>N_4029
CGACGAAGTGCCCCAAGGTACTCAGCCGTGTGCATGAATGT
>N_4030
TCGATGCCAGGTTAGAAGAGCACTATGGGTACGATTTCTCA
>N_4031
TTGAAATAATGCCGAAGTTTCCCTATATATTTCTAGTCGGT
>N_4032
GAGCCTCATTCTTGATGATCCCGTTACGCGTGCTTGTCCCT
>N_4033
TTAACGAGGACAGCGAATGACTGCCCTTGACACGAGGATCG
>N_4034
TTTGTGTGTTCCGACAAATGCTAACTCATGCCCCTGGCCTG
>N_4035
AGGTATCTGTCAATCCGTCTCGTACGAAGTTAGGACAAGAG
>N_4036
TTTCTCTGTCCCACTCAGACCCCCATGCTACCGTGTACAAG
>N_4037
GGACTAAAGATTCCTTGTGGCGGGAGAGACTGATCCACTGG
>N_4038
GTTTCTATTCAGCAAGTCTACCTATTCCCATTCCGACGTGT
>N_4039
CATAGGGTGTATTTTACCTCCTGTTTATCTCAAGTCCACGG
>N_4040
CGGAGCTTCATATGTAAGTACACCTTGGCACACGGCAGGTC
>N_4041
CTGGACGCCCACGTTAGTTGCCTCATGTATTGCTTCGACTT
>N_4042
ATAAGAGGGGAGGCGACCTCCCCGAAGATTGAGACTTTAGT
>N_4043
GTGATACGCTACAGACAGCTCATCCTACGGCCCCGCCATAA
>N_4044
GCATTGAGTATTGAAGGGCTCGACGAAATGGCTGCCTTGAG
>N_4045
CGAGTATACTACCTATATACCTCTCTCAGAAGCTGTGCAAG
>N_4046
GCGCAGTGACTCCTCGTGTCCCCGAATCTGGAACAACGGGT
>N_4047
GGTCAAGCACGGGATCTACCCCATAAACTAATAACCGGGAC
>N_4048
TAACCAGGCGCTCAGCTCTACAGAATGGGTAATTGGGCAGC
>N_4049
TCTTTGTCGTACGAACACTACCCTGGAGGTGCGATAGGAGG
>N_4050
GGTCAAAGCAATTCACCGATCGGCGAGGCCTTTTGTTAGAA
>N_4051
TTATATGTATCCCTGTCGCACCAAAAGGAACGACAATGCTT
>N_4052
AACTATAGAAAGCAGGCACGCGGTAATGACCAGTTTTCAAG
>N_4053
GATATACCTAGGAGTGCTTCCGCTACCTTACAATCTCGGCA
>N_4054
ACTTATAACGCAAAGTGTGTCGCCTAACGAAGTCGTAGTTA
>N_4055
TATAGTGTGTAGGGTGCCGACTGGCTGCCCCTCAGTTGCCA
>N_4056
AGTTAGCCCTTGTATTTCGTCCCTACGGACAGTAGCGTGTA
>N_4057
AGTTCCCAAAGTATGTGTCTCAATATTACAGCTCTTCCATG
>N_4058
CAATTTGTCCACGAGTAGTTCATCACGGTTCATATGTCTGT
>N_4059
CTAGTTTTCAGATCGATGTACGGCTAAAATCCTTCGTCTGG
>N_4060
CAAATCGTCAAGACCGTTTGCTTTAAACCGAACAAACCATG
>N_4061
ATTGCTTGTTATCGCTATGCCTAGTCAGAAGCGGTCTTGCG
>N_4062
AACCTAAGGGTATTAACCGGCAGTTGTGTCCCGTGCTAACG
>N_4063
GCACAGGCCTGATGTATTACCATCAGTGTACCGTCCCACTC
>N_4064
TATGGACGGACGATCACGGTCTATGTAATAGGGCTCTTGCC
>N_4065
CTCTTCGTCATTTACGTTAGCAGAACCCCCCCTGTTTACAT
>N_4066
TGGTGCTGCCACGGGAGTCGCTAGCCTCCCCATGGGGGGGG
>N_4067
AACAGGTCTGATCATGGCCTCTCTGGCAAACCAACGGGAAA
>N_4068
TGAGGTGTTGAGTGGTGTTGCGTGGTTAGTAAGGGCGGTCG
>N_4069
GCCGAGGCCAGCTGTTCCCTCATAGTACTGTGTCATTCATA
>N_4070
AGCCAGGTACGGAAGAGCTGCCTTGTTTTTGAGTTCGACCG
>N_4071
GCGCCGTCGTAATTCTTCAGCGCTGATGCCGAGTGCAGACT
>N_4072
TTGTATACGTAATACCCTAACACTTTTCCCTAAACACGCGG
>N_4073
GTCGAGCATAGACAATGGACCTTACTTGTATCCCATGACAA
>N_4074
GAATTCCGGCGTACCGACGGCGGAACAACTCCGCCCCGAAA
>N_4075
GGTACTTACGTCCCGATCCTCATACTCGTCAAGTACGTCTT
>N_4076
AAATAACATGTTGTCCCCCACAGCAAGTGCTGTGATCATAG
>N_4077
CGAGGACAAAACGGGGTCATCGGTGGAGCGCCGATATTTCC
>N_4078
CATTGTGCATGAGATAAGACCGACCCGACACCAACGGAGTC
>N_4079
CACATGCCGAATATCTATCTCCTAGCGCGTGTGTATCGAAG
>N_4080
TCGGTGAAAGCATTGTCACACTACTGCAAGATACTGAGATA
>N_4081
CCAAATACGGTGCGGAGCGCCAATCTGGATATTCGACTTAT
>N_4082
CCCCCATATCAGACTAGTGACCTTAAATATCGACAACATCG
>N_4083
ACGTGAGCGCTTGTACACATCCCGGGCCTTATCATAAAGTA
>N_4084
CATGCCCGTCGGCGTTCGAACTCCGGCTGCTAGAAACTATA
>N_4085
TAGCAGACAACCGAGCCCACCCTGAGTATCAGGCTTGCCGG
>N_4086
AGAAGCTAGATTAAACAACACTCAAGTCCTACGATCCTTCC
>N_4087
TCAAGATAGGTGGGTTTGTTCAGATGCTCGTCTCCTGGCCT
>N_4088
GGGGCTCTTCCCATATGGAACCTGGCACCAGTGCGGCGTAC
>N_4089
TAAGACGAAACGACCTAAATCCAATGATTTGCTAGTTGGTA
>N_4090
CTTAACAGCGAGACGAGAACCCAACGTTTCGTGATGCAGGC
>N_4091
TCGCTAGCTGCCATCGGCTACAGGGGTTGGTCATGTTCGCC
>N_4092
CTGGTCTCTTTCGGTACGCTCATTTCGCCATAAAGAATAAA
>N_4093
ATCCACCGTGATCCGGTCGCCCTTTCCATCAAGCTGTGCCA
>N_4094
ACATATTGAGTAGGAGGCGCCCGTAAAAACACAAATAAGTG
>N_4095
GACACAAATGGAAGGGTCCTCTCAAGCTTATACTCAAGATC
>N_4096
CCGTTAGACACCCAACAATACTCTTTTTAATATCATAGTGG
>N_4097
TTCTGTAGCTGCAGGGTTATCAGTAGGTTATAACTAGCGAG
>N_4098
GATTCCGACTTCAAGTGACCCGCACACAGTCACCATTTTAA
>N_4099
ATCATTTAGTCCGTGAGCGACGAAGTTGACACGTGCCATCC
>N_4100
AAGGCGCAATAGCAAGAGATCAATAAATCCGCCAGCCGATA
>N_4101
CAACCCGAGTACGGCCCCTTCCTGGGGGCGCTTTAGTCAGT
>N_4102
AAGGGTTATTCATTCGGTAGCGGATGGGGTCTATACAACAT
>N_4103
AATAGGACGCTATAATATTACACAGCGGGATGTCCGCGACT
>N_4104
GGTCCCGTCGCTTTGCTAATCTATCTCGGCGACTGTGAGAA
>N_4105
GAAAAACGGATTGGTCTTCCCGTGTTACTACGGTCCAAGAA
>N_4106
AGGGTCTTCGTATAGGAATGCTTAACAACGATGTTAAGTCA
>N_4107
GTAGCAACACATAATCGTGCCTCCACATCAGGCTCTTCGAT
>N_4108
CGTAAGCTAAAGTGTTACTGCAGAGCTCCCATGTATCACAT
>N_4109
CAACGCGGGAATTCGTACGTCAAGTACCACACCCCGTAATT
>N_4110
CACGTCAGAAGAATTCTTAACTATCGAGCCTCAGACATAAC
>N_4111
TGGATCTAGCGGTCACAAAGCAGAAACTAGGAGCCGCCCTC
>N_4112
GGAAACACCGTTCAGCACGGCACGCCCTACACAAGACCCAG
>N_4113
CCCCCGTTGCGTCGTCTGCGCCGGAATAAGGAAAGCATTTG
>N_4114
AGCAATCGTTGCCCGGTGCTCCTAGCAATCCCACACTAAAT
>N_4115
TGTCGCCTTCAGTAGTAAATCAAACATCCACGACCACAATA
>N_4116
ACTGGAAACAATAAGGGATCCCCTCCTACAATCCTCTCACA
>N_4117
AACTTAATCACGCGGCGCAACTGAGTCGTCTTGCAATCAAT
>N_4118
CTTGACGCTTAATACGTATACTAGCGCTATTTACGGCAGGT
>N_4119
GTTGTAATAGCACCTCAGCGCATGTATCACGGACTGATAGG
>N_4120
TTGTGCACCCTGGGCGTCGACATAATCGTATTATCCCGACC
>N_4121
TTACCGGCTACGTCATAAGGCTCGGGATAACATCTCCCGGG
>N_4122
AATTCCTTGAAGAAGGCCCACCCTGAGGGCGCTGTGCTGGA
>N_4123
CACACGCCAAGTCGCAATGACCTCCCGATTTCGTCAGTGCC
>N_4124
TATATCTATGGAATCGAAGGCAAATATCTAGGTCATAGGGC
>N_4125
TTTCTAAATTGCAACAGACGCCGGTCCGCATCAACTAAGTC
>N_4126
CGTGCTTGAGTTCTTTCTAGCTGTCTGGTCCGTATCTTGAC
>N_4127
GTACTCGCGTCGATAGGCTTCTCGATTCATTTCCGGCAGTT
>N_4128
CTCCCTAACATCAGACAACGCGTACGGCGCGTCCGTAGCGG
>N_4129
CGCACAACACCAAAGGTCAACTATCTAACATATACGATGCG
>N_4130
AATACATTTCGGACTCTAGACCTGTTAGAGCTACGCCCAAG
>N_4131
CAACCTCAGAAACTTCATCACTGCTACGTTAGTGATTTTCG
>N_4132
AGTCGGCCGCGTCCAAAGTACTAAATTTATTCAACTCTTAC
>N_4133
CAACACCGGGAATATTAACACGAAGGCTGCCATCAAATGGG
>N_4134
TGTCACCGTTTCTAATTCCACCAGAGGGCTAACTGTCTTAT
>N_4135
AGCAAAATAGTTGCAAACATCCATCAGCCAGCGGAGTAGAT
>N_4136
GAGTCGGGCATTTCCACGGACTTAAGGCCACCGTGGCTAAT
>N_4137
TATCTCTTACGTTAAGCATCCTCATGATAACAGGCACCCAA
>N_4138
GAACCGTTATGCCCGGGTCGCGGTGGAACAAATAGGAAAAC
>N_4139
CCTATATGAGTTTAGACGGTCGGGAAAAGGCGTGAGCACAA
>N_4140
CGAACAAAACCTTTAACACTCATACAATGATAAAACGGAAT
>N_4141
GGTGTAGCCCGTTCACGGTACCGGGTCGTTTCCTGGATAAT
>N_4142
CCACTACTGTAGGGGTTAGACTACATGCCGCTATACGTTTA
>N_4143
GAAAGGTTCCATATTGTACCCTAGGATTACATGACGGCTTA
>N_4144
TTGTCGCGATCGATAGTGTCCGGCTTTAAGCTGTCAATACG
>N_4145
CCCGGAGACCATGCACCCATCCTCAATCATGTGTATAGGCT
>N_4146
CTATCAATCGTCCGAGTCTACGGGTGTTCTTCAATCGGTAG
>N_4147
GAGGTCCTCGTCGGCGTCAGCGGGGCTGCAGTCTTGCCCTA
>N_4148
CCTTCGTTTATGCGGGCCGCCATTGGCTATTTAACCGTTAT
>N_4149
GTCAGCGTTCCTCTTACACCCGCACTGTACGCCCTAGATCC
>N_4150
ACCCATGAGCATGTTCTAAGCTTAAACTTATTGCAGTCGTT
>N_4151
CTTGGGGCGCCCAATAGATGCTCTCTAACACCTTCTCGCCC
>N_4152
GTGCGGCGATCGTAGCCTGTCGTGGTGTACGCATGGGTGAA
>N_4153
ATTAATAGTAGGGCTGCTTACGTTGGCTGCCGGTCGTGGGG
>N_4154
CCTGGCGTGGCGGGATGTGCCATGCATCCTCTATACGTTCG
>N_4155
GGTGGCTTGCAGCTACTTTGCTAACAGCTATCGGCAGCCAC
>N_4156
TAACACTCTAAGTAGCAATGCACCGACAATCTAAAGCGTTT
>N_4157
TTGATCCTCGGGTATGGCCACAATTCAAATGTCAGTATAGC
>N_4158
ATGCTCGATAGGGTTTAGACCTGACCAGACTGGATGAGCCC
>N_4159
TGAGTATGACACCTGTACTGCAAACCAAGGCTCCTACCAAC
>N_4160
AGCAACGATTGTATCAATCCCAGATCGGATCTCGGGATCTA
>N_4161
CCGTCTTAGGGATTCAATGACGGCGAATATGTAGGGGCTTC
>N_4162
ACCAGATTATTTCGAAATCCCGGTTTTCACAGTGATAACGA
>N_4163
CTCAAACACGCGAAGAAGTACATCGGCATCGATAGGTTGTC
>N_4164
GGTGATCACGCATGGGCCTACTACTGAACCTAGTATTCCAC
>N_4165
CCGTTTTACAGGTGGACCAACGCCCTTGCAGGTATAACTAA
>N_4166
CTCCTACCATCGAGATGTACCTCAATATGTATTGGGGGTGA
>N_4167
GGAGTCTCAAGGCGTCACGTCTTAAATCCTTATTTCACTGT
>N_4168
CGGGAGACATGTAGGTGGCACATAGGGAGGTAGGAACTCCA
>N_4169
TCCCGACGTCTGCTTCCTAGCCCCCTCGCGTCCTTGGGGAA
>N_4170
TCCGGTTCGAAGCTATGCGCCCCAATAGAACGTCGTGGATC
>N_4171
ATCACTTTTTGGCATACAGACACTGTGATTCCAGCTGGTAT
>N_4172
AACTGGCACTGTAAAAAATCCTTGGGAACCGCATGGCCCTA
>N_4173
ATATTCAGATCTTTTAATTACCATAAGGTGAGCATAATCAC
>N_4174
ATTAGACAGTCTAGGGATCACGCTCCAAAGGCTTTAGAGAG
>N_4175
TTTCAACAAATTTTGCACGCCCCGCCCGATCTAGATGAGGA
>N_4176
AGGAAGCATAGTTACGCTCCCCCCTTGATGTATATGTATCG
>N_4177
GGCACAACTGGGTGGTTGGTCCGTTAGCATACTTCGAATTT
>N_4178
ACGTTATTAAATACGGGTCGCGACTGACGTTACTAGCTTAG
>N_4179
TTGCTTTAGACATCTAGTTCCCACAGTACGCTCGGGGTAGG
>N_4180
GTGTGAACAGAATTGCCTCGCTTTAGTGATCACCTGGAGCC
>N_4181
GCTGAGTGCGACGCCTGACCCTGAATAAACCTTCCAACCCG
>N_4182
GAGGCTTCGGCCTTCTGAACCCCGGGTGCCTTAGCTAACTA
>N_4183
AAACCTCCGGCTGCAATTCACCAACAGCGCGGCGACATAGG
>N_4184
CTGAAGCAACCGGATGAAGGCAAACGATGCTTTATCGGAGA
>N_4185
CCTGGGATTGCATAAAATCCCTCTACGAGCGGTGCTCTTGT
>N_4186
TTCAAAGAAAATGTCCCCCCCTGACTCTGAAGAGGAGGATC
>N_4187
AGACCTCAAAAGGACATCTGCCGTACCACGGCCCCAAGTAT
>N_4188
CCCTTTAAAGGCAGCTTAATCCAGAGGACGAGTACCTGACC
>N_4189
TATCACCCCGTGGGCTGGGGCACGAACTGTGCGGACGGTTT
>N_4190
AAGGGAGGGAAAGTCAGCGCCCACCAGGTATCAGGGCTAGA
>N_4191
CGCAGTGCAGTCGGGCTCCACAGTACAACTGGGTCATCACT
>N_4192
GCCAGTTTATGGTGTCTTATCACGATTCAATGTGGGCTTTC
>N_4193
TGAACCTTGAACTACTACGGCACCCCCTGCACGGCAATTAT
>N_4194
TGAGATCCTAGATGTGTCCTCTCGCGTCCGAAAAGTCAGGT
>N_4195
ATCTCCGCCTCTAGCTAGGCCCCTTAACCAATAGGCTGTAC
>N_4196
TCTTCTGACTACTCCCCTGGCTTACGAACACGATATGTGCA
>N_4197
GGGGAAGTGATGAGAGTTCTCCCTACCGTGGTTGGCTGTGT
>N_4198
GCTCCCTAGATTGTCACCGCCCTGCGACAGTTCGCGGTAGT
>N_4199
TCGTAGAAGAGAGCATATAGCGGTAGGACTTTTATGGCTTT
>N_4200
CGGATCCAGAAAGCTTAATACACGCGACAAAGCTATATCCA
>N_4201
TTCGTTTCAATAGAGATCGACCCGAGAAACAGTGGGCTACA
>N_4202
ACGCGTTGCGAACATCGGGCCCTCTCATAGCGTCGCAGGGA
>N_4203
TGGAAAAAGAGAGCACTAATCTTTCTGCGGTTCGTTGGGTA
>N_4204
AGAACTATCAACAATCGGCCCCTTCACGTAAATTCCTCGGA
>N_4205
GCGCCCAGGGGCCGTCTAGCCCCGGCTGCTCTCAAACAGTT
>N_4206
GTGATACCCGCGACCAAACCCCCTAACCGGGGCATCTACGG
>N_4207
TGTTACCTGACCGCGGGGTTCATCTTGGATATTAGGGTTTG
>N_4208
CCCTCGCATTATAAGGGCTGCTACTATCCCTTCCACGGTCC
>N_4209
GTCCGGTTGTGTGAGAGGAACCGTCTTAACGGGCTGGTGTT
>N_4210
AGCCGCATAAGCTGAGGACTCTGTCCGCATCCTATAGTCAC
>N_4211
GTTTAGGCCAGTGTCTTAAACAAGTGCATCGAGGGTTTAGG
>N_4212
GCTGGCCCTACAGTTGAAAGCCCAGTAGCAGAGGCTGCCTG
>N_4213
CACGTGGTCACGAGAGGACCCCCCCTCTAGGGAGAACCAAC
>N_4214
TCTATGGAGATAACCTTCGTCCACGCCGTATCGGAACTGTC
>N_4215
ATCAGCTCTACGCACGGACCCCCGCGCAGTAATCGTAAAGA
>N_4216
TTAGTTTTCGCTTTTAACACCCCCCATCAAAGCCGTAAAAA
>N_4217
GTAACCCCCAAATGGATGTGCGCCCATACGCCGCGTATAGG
>N_4218
GAAGTGTAATGAAAAGTTCCCCAGAATCTCTCCTTAAGTCC
>N_4219
GCACAGACAAATGCAATGCTCTCGTCTCAATTGCGGCGCCT
>N_4220
CGAGGAACATCCGATCCAAGCTCGAAGTCAGGCTCCACCAT
>N_4221
GTAAACAATAGCCACAAATCCGCGGGAATGCGTGTTAACGA
>N_4222
GGTGAACCACCACATCAAGTCTGTGCGGGTAGGAGGGCATT
>N_4223
GAACTAGGGTCAGCCTGGACCAAAATTTACAGATCAATACA
>N_4224
ACTAAACGTCGCCATAGAAACCTGTGACCTCCTGTTACACA
>N_4225
ACGTTCTTAAGTACGAACGGCGAGGTAGTGAGCCACACCGC
>N_4226
TGACCTCAAGACTAGCCGTACACTAACAGGCACTTAATGAC
>N_4227
AGCCGGTGATGCAAAAGCGTCCGTACCAAACAAATGCACCT
>N_4228
ATAAGAAATCCGCTGATCGGCGTGACGGCCTAGCCTTCTCC
>N_4229
GTATCTGAACACAGACAGTTCACATCATATTACCTATTCAT
>N_4230
CTTGTTTTCGCAGGATTATACAACGTCCAAAGACTTAAGGG
>N_4231
TCCGCATTTCGTGTCCAAAACCACGGGACGACCCACGATCG
>N_4232
ATATCATAGCCCTTGACATACTGGCCCAAGTACAAGTATTG
>N_4233
GTTGCGACTATAGTCGTGGTCCATCACAGTCAAAATCATTA
>N_4234
GAGTAAACTGTGTAGTAGGCCACGTAGATGCAGGGTGAATA
>N_4235
TTATCCCTTTCGAGGAAATCCCATAATCGTTCCCACTGCAT
>N_4236
ACTTCGCGGTCGAAGGGATGCGACAGAAGACAGGGCCAATA
>N_4237
CCTGATCCATAACCTATCCACAAAGACAACTCTCTCGGCGA
>N_4238
TTTGGTTGCGGGCAGTGATTCCATGCGTAATCGGAAAGTAG
>N_4239
GCACACTCGTGAGTTCAGCTCTGGACTCCAGTGAAAGATGG
>N_4240
TATCTTCTAAAGAAATCCTGCGACAAGGCTTCGACCGAGCA
>N_4241
GTACTACAGTTAGGTTCAAACCTTGTGTGGTCAAGCAAGCA
>N_4242
TGAGTCTCGAGTGTTGGCCACTTATAACCCCTGTGAGGTTC
>N_4243
ACCACAACCACATGGAGGGCCTGGAAACATACTCTATCTGC
>N_4244
AAGTCTGGATGATTTTATCGCGGAAAGGACAAAAACTCCCG
>N_4245
CTTTTCCCTGGCCCATAGACCTCCGACAACATCGGCATAGA
>N_4246
GTGTAGGCCGCAGCATCATCCACCCAACTAGCGGTTTTTCG
>N_4247
CTCAACTCCTGTGTGTTATCCCAGAGGCCTCGTGCCTCGTA
>N_4248
CTGCCACAAAAGCTCTAGATCGTGCTACGGATACCCAAAGA
>N_4249
TGGTTAGAATGGGTGTTAGCCTCTGGTGCAAGAGCCGCCGC
>N_4250
GATGACGCGCCGCGTATCGACACGGGGAAGTTATTATGGAT
>N_4251
CAAATTAGTAATAGGAAACCCTATTAGGGAGAGGGGCTCCC
>N_4252
GTCTCCCGTGGTTGTGTCAACAGAATCCCGGCTTGACACAC
>N_4253
TGGGCCCAAGGTGATAATCGCTAGGGGTGACTGCGGCCGAC
>N_4254
GCAGAAGACGCCCGCGGTTTCACAGGGAGCTATATTGGCCG
>N_4255
GACTCGTGGGAAGGGTTGTTCGATTGAGCCCTTTTAGAGAG
>N_4256
CGAAGTACCCACCGAAACGCCCTTAAAGCTATGCCATCGCC
>N_4257
ACCTAGTGATCTGCGACTAACTTCACACGGTCGAATACAAT
>N_4258
ATCCTAAGGTCACCCTTGGTCAGCACCCCGAAGAATAGCGA
>N_4259
CCCACGCGGATCTTTTAGAGCTAATTTGGAGTGTCATCGAC
>N_4260
CTCGTCAGTGTAGACTCACCCTTTCTAAGAGTCCCGCTTGG
>N_4261
GACTAGTTTAGATCGTTACACAGGCATCTACATACGAAGCC
>N_4262
ACACACACTCGATCGGTCGGCGTCAAACCTTTTCGGGGCGT
>N_4263
ACAAGATACTTCTGTTGCCGCAGAATGTGTGTTATGTTGGA
>N_4264
GCATGATTACATGAACCAAGCGTCTCAATACGGATGAATCG
>N_4265
CGGGTAGGTCGCACGGAAGACCTCGTAGGATTAGAAACTGT
>N_4266
GGATATGTCAGCGGTGTCAGCGATTAGACTTCGCCAATGGG
>N_4267
GCGCAATACGCCTCGGTAGCCTATACCTGAATCAATTCCTT
>N_4268
TACGTACGGCGTGGCATTAACCGATTACGCCATCAGTTGGG
>N_4269
ATAACGGGCAAGGCGGGCCGCCCCGGGGGGCTTCTCGAGGA
>N_4270
GCAACGAGCTTAGTGATTTACTTGAGAAAATGAGCCGGTGC
>N_4271
CTCGAGAGACGCTACCCTGTCTAATACATGCGAAAGCTATT
>N_4272
TTGGTTGCCGAGTGTCTGTGCTACCTAGGAAAATTCCTTTG
>N_4273
ATGGCGTCAGTCTCTACCCGCACCGTTATGGGCGGGATGAG
>N_4274
ACGTGTCAAGGACCTCATCCCCTGTAAACGTCACGAAATAC
>N_4275
TTTCGCTGACGTGGGAGAGCCCGATATAGAGTCAGCAAGTT
>N_4276
TATCATAACGTGTTCACCGTCCATCCCAAGGCGACCGACGT
>N_4277
AGAGGGTAAACACACAGCTTCGATCATGTAACTAGAAGGTG
>N_4278
TAAAACATCCTACGTAATTCCGAGAAGACAGTAAAGATTTA
>N_4279
ATCCGCGATTGCCAACGGTACGAAAAAACTCTAAATTGTAA
>N_4280
AGCCGAATTGCTAGGCCTCACTTTCTCCAATGTGTGCTCAG
>N_4281
CGCGCATACGACTTACCGCTCCCCTCTTTTTAAAAGAGGAG
>N_4282
ATGCTTATTGTCTTTCCAGTCATAACTGCTATTAATGCCGG
>N_4283
TTGCCAGTCGCCCGCTGTCTCTATCAAACCCTTACTTGAAT
>N_4284
ACCTGACCTTTCACCGAGTGCCTCATCATTGATCTAAAAGA
>N_4285
CTTTATTAGAACATGGTAACCTAGCGATTGGACACGCGGTT
>N_4286
CTGGCGAAATGAATGTATTTCCCCGTGCGTTAAGGGTTGCA
>N_4287
AACTCACTTTTGGTCATGAGCTTAGTATAGACCCGGATCAT
>N_4288
AGTGCCCCGACGTATAACATCGGACCGAAAGAATGTGTACG
>N_4289
CTTGGCGCGTAATTAGAATCCAAGGTGAGAACCTGGGAAAA
>N_4290
GATTACGAATGTGGTACCGGCAGGAAAAGTGCTCACGGCGG
>N_4291
CGCTGCCATGTTAAAACCTCCACGGTATCGCTTATACTGAA
>N_4292
AAATCAGCATGCCTATAGGTCTCACTAAGGGCACCGGTTTA
>N_4293
TAATTAGTCGAACTTACTTACAGTTGCTGCGCGTACCCTGG
>N_4294
CAAATCTGATTCATGGGGGCCGACGGACCTAAGACTGGTAG
>N_4295
GTATAAAGAAACTCGTACCTCTAATGATGAAGCCTGTAATA
>N_4296
AGCCTTTTTGTAGAACCGAGCGACTTTGCGTCTAACAATAC
>N_4297
TACGTCACCTGGCACTTGATCTCTCATGAGTTTTTTCTCCC
>N_4298
CCCAGTCACAATATATGTGACGAGGGCAATTTTTATCTTTA
>N_4299
AATCGAATCGTGCTACACACCTCAGTGTCCCCGTTTGGCGA
>N_4300
GCAATCGGTCACGTTTCATGCAGATTTAAGCCTGACGCTCG
>N_4301
AAATCGGCACTGCCAGCCTTCGGGTCTGTTTGAACCTTAAG
>N_4302
CGCTGGGCCTGGGACTCGCCCACGTTTACCCACTGATGGAC
>N_4303
TCAGTCTTCACTGTCAATACCGGTGAATGACCTAGTCTATG
>N_4304
CCTGCTGGCCTGACTAAATTCTATAGGCCACCTCGGTCAAA
>N_4305
ACAAACGTAGCTACCCGCACCTATGCGTCTGGGCCTTGTTA
>N_4306
TGTAAGTTCTCGAGGGACATCAAGCCAGCCATAGGTGAAGC
>N_4307
ACCTCCAGGGTGCGTGAAACCTATGATAGGCATAGGGATGG
>N_4308
GGTAACCTATTCGGGTTGGGCACCTTCTCTCTGGACGTGTG
>N_4309
AAAGAATGAGCTCCGTGCACCAATTGAAAGAACCAGACGGC
>N_4310
ATATGGTCCTGTGGCGTGAACTATAAAAGGCGCCGTCACCG
>N_4311
GTGACGCTGCCGCTGCGTGCCTCGGCGGGGATAACATGGTT
>N_4312
GTGTCGCTAGAGATGGCAGTCACCCGCGCTCGTTCTGTGGG
>N_4313
CCTGAGAGAGTCGGGCTAATCGCTCACTTCGCGAGCTGTAC
>N_4314
ATTCGAAAGTGAGGTAATTACCAAGCTGTGTCTTTTTAATA
>N_4315
TTCTCCCTACGTCTGTGACGCAACATCTTGACCCATAATTG
>N_4316
CCGAGATCGACGGGTGATCGCCTAACTGTCGTGTCTTACAC
>N_4317
ACGCAGTTTGTTCCTGATTCCATAGGAGTATCGTCTGACGT
>N_4318
CAATTCGTTATAACTCAACCCGGAAAATATCATAGCTCCGT
>N_4319
ATTGACCCGCCTAGAGGTATCCTGGAGAACTGAAAAGACGT
>N_4320
ATGAAATCCCCCAAAGGTTCCTACGTTTTCCACGCTATGGC
>N_4321
GAGCTTTGTGACCTCGAACCCATCGTGTGGCTGTCCCCATT
>N_4322
TGCTCATTTGTAACCAATTGCGGGGGTGATTAGACGTTGGC
>N_4323
TGGCGAAAGAAATTGCGTGTCACGTTTACTGGACCTGGTCA
>N_4324
TTGACCACACAATGTCGGACCTGGTCGGGGGAAGGTTCATC
>N_4325
CCTGAAGTCCGCATTTCAAGCGATTTGGGTTGTCACCAACA
>N_4326
CCTAAAGGAATGCAGCTCCACTCCAGCCTATCTGCAAAGAA
>N_4327
GCCCGATACCGTCGTGCAAGCGGCCTTTATTAAGACCCAGT
>N_4328
GTACGGTTCGCGGATACCCCCTGTGCCGGGGTCGGACGTCT
>N_4329
ATTTAGTTATTTACGTGCTACCGCGGCGCGAGTGGATACCA
>N_4330
TACAGCTCTAAGCCGATGTTCACCATCCGGCCAGTCATCGG
>N_4331
CGCCGGAAGTGTACGATCCTCGGAATTATGTTCGAGCCCGG
>N_4332
GCTGAGCCGAGCTATCAATGCCCATTATGAAGTGGTTGCTG
>N_4333
GGGCCCAGATGCTAGTCTTGCGAGATCCGCCGCTGGTAGGG
>N_4334
CAAAAGCGACCGGACCACGTCACTGAATGGGGTTGGTTGGT
>N_4335
GGACTGTCGACCTACGGACGCTCCCCACCAGTGAAGTGGCG
>N_4336
GCCAGGCCGACATATATAAGCATCCCCCCAGTTGTTGGAGA
>N_4337
GTTTCATGGGCGCGCTGGTTCGATGGATAATAGTTAGATCC
>N_4338
GCAAGAGAAGAGCCTTGTATCAAACAGTCCGGCCGTAAAAT
>N_4339
TTTCATATTAATCTAGATGGCGATCTGCTCCAATGAGCCCT
>N_4340
TGACACATCCTCTCCTTGGGCTTTACGCGTGGCGACAGAAT
>N_4341
AAGGCAAATATAGAACTAGACTAGACTCACTACGTCAGTGC
>N_4342
GGGCACCTAATGATGATTCGCCCTTCTTACCGCGGACTCTA
>N_4343
TAAGTCGAGGCTATCGTTTTCTGAGCGAATCGTGCCGTGCT
>N_4344
AAAATGAGGAGTTGAGTTCTCAGAGGGACTGACTCCCTCTC
>N_4345
AATAGCCTGATTCGTGGGCACTCGCACAGCGGGAGAGGGGC
>N_4346
ATCTCCCGAGGTACTTGCGGCCAGGCAACACTGTAAAAGAT
>N_4347
TACACAAACCAGGATACAGGCGAGAGTCGTAACACGAACAG
>N_4348
CCACACTGCTGAAACTTAATCACTGGTAGTCATCGACGGGC
>N_4349
ACCGCGTTTATATCTAGGTCCCGTTTGCCTCGGTCCCAGAC
>N_4350
TACGCTTAGCGAGTGCTTTACTCGGCAGTGTGCTGAAACAT
>N_4351
TAATGGTCATCATACCGGCCCAGTGAGGAGGGGTGATCCGG
>N_4352
CAAACAGGGCCATACTGAGACTGTAGCCGCCAAAACTTGAC
>N_4353
AATGTTATATTACGCCTTGCCTAAGTGTCGTATTACATATT
>N_4354
TCTGGCCCTAAGGGTTGGGTCCACCGAGGACTCGGGCGCGT
>N_4355
CGTGGAGCTCAGGGAAGGGGCGCGCCTCTACGTGCGAAATT
>N_4356
CTTTCTGCATAATTGGGTGCCGAACATGGTGGATGTAGGTA
>N_4357
TGGAAGTTACGTAGCTAGTCCTCCTGGGCCTAAGGTCAGAG
>N_4358
TGGTCTAGGGGGTCCCCGGACGCCTCGCTGTCTCCAGTAGG
>N_4359
CCTCACTCCAAGCGCGGACCCCTGCCTAAATGCCAGGTTAA
>N_4360
AATAGAAGGAGGATCGCCAGCAAGTTAGGAAGGGCGGAGTG
>N_4361
GGTCACATTGGGGCATTCGCCTATTACGAGGGCGAGATTGG
>N_4362
ATCAACTGAATCTATCATTCCACTGTAAGGGTACCCCGAAC
>N_4363
ATTAACCAAGCGGGGGGTGACTAGTGCTCTTGCTATCTCGC
>N_4364
CGAAGGAAGTGCATTAAGGTCCGAGCGGATCAGTGTCATAG
>N_4365
CGGGATCAAGTGGTAACTAGCACATTACATGGAAGAACGCG
>N_4366
CATACCGGGCAGACCGGACGCGTCGATACACTTGGTCAAGC
>N_4367
CGCCTACCCAGTCTGAGTCACACGATGAGCGGACGCAAACG
>N_4368
GAAATGGCCATTAGTCTTGACGCAGAATCCCTGGGTGTGTT
>N_4369
TAGGTCTGCACATTTCTGAACCAGACCTCGTGTCCAGTCAG
>N_4370
GTCCGGGGCTTGACAACAGCCCAAATATGGCCGGGAGACGT
>N_4371
GTAGCTTATACTCGGTCCATCCGTAGTCGGGAGTCGTGTAA
>N_4372
TAAGCGCTTCAGATAAGGAACGGGCCATCATAATGAACAGG
>N_4373
GCCTACCGGTGGACATATAGCCTATGGTAAGGGGCCGTTAG
>N_4374
CGACACCACACTCGTTACAACTCAGTCGACTGGGTTGAAGC
>N_4375
GAAATGGCCTCGGCACGATCCGACCGTCCTTCTACGAGTGT
>N_4376
ATCTCCTACTTCCGGCACGACATCAGCCAACCCCCTGTTAG
>N_4377
ATAAGGAGTGCGCGGGCCTCCCCGTTTACGTGATGAGAGTA
>N_4378
GGGACCTTAAGGTTGGCAACCCCCTTCGCAAACCTACATTT
>N_4379
CCGGAGCTGCTTATTATCTACGTTCCGGCTCCCAACAGAAA
>N_4380
CTAGAATGCGTTATGTGGGCCAATCTTCTCACAAGGCTATC
>N_4381
TAGGCCCGGAACCCAATTCTCACGTGAGTATGCCCGTGTCG
>N_4382
TGACATGTTAGAACCTCTTGCCGAACTTATGCAGGAGCTCA
>N_4383
CATTGCTAGGTAAATAACCACAATTAAGTTCAAGGGTGTGA
>N_4384
TTGGTTACTAGGTTTAGTTACAGCTGTTTCAATGCAGTCGA
>N_4385
GCTCTAGACTTAGTTGAAGGCTTGGCCAAACCCGGTAGTTG
>N_4386
CGAGGTAGTCAGCCCGCTTGCTCCCTAACGGATAGGCAGTG
>N_4387
CGCTAAGTCATCTGAAGGCTCGGTAGGTAGTCGGCGGGGAT
>N_4388
AAGCTACCCTCCCTATGATACCCCCCGCGTAGAATTTGCAC
>N_4389
GCACAACGCCCTAGAGCGACCCGTGGTTGGGTCACCTGTGA
>N_4390
TTAGATATTTTCTGGAACTGCTTCTAACCTATGAAGCCTCG
>N_4391
AGATGGAAAACTCACTTCAACTGTCGATGATGTAGATGAAC
>N_4392
GGATGGCCTTAGCCAAAATGCTACCGGTACAGACTGCGAGG
>N_4393
ACCTTTGATGGGGTCAACTTCGAATTTCGGGGGGTTATGAC
>N_4394
AGTTGAATAACAACTGGCACCTGTGGGATCTGGCAGGATGC
>N_4395
ACCTCCGCTAGTAGCTTCAACGACAGATTCGTCCTGGAATG
>N_4396
ATATGGGCCCTGGAACTCAACACCGGCTTATTGTTCTATGG
>N_4397
AGTGTAATCAGCGCTACACGCTTTCATCCGACGTGGGGACG
>N_4398
TTAATGATCGTGCGCGAGCTCGGCTCAGACTGAAATCCCCG
>N_4399
GGTACGGCGATAAGGGTTCCCCTCGGTCCATAGCGAAAGTT
>N_4400
ACTACGATATCCTTCGACATCGGTGTACACCAGGCAGCGCA
>N_4401
CTAAGGGGCCCTCGCGACAGCCAAATGGGAGTTGCCAGCAT
>N_4402
AACGAAGGCCTCTCGCGTTACAGCTTTCTTTCGACATGAGC
>N_4403
CTGCCCCCAAAAGGGTGAGCCGGTGCCGAATGTAAACGAGT
>N_4404
TCGGTGGCCGACTGCCTTAACATGCATAACTAAGCTAAGTA
>N_4405
TCAGGGGCTGTCAGGGGACCCCCCAGTGCGTAGCGTCACTC
>N_4406
TCACAGGGCGTTTCGGATGTCGCAGTAGCCGTGGCGACTCT
>N_4407
CCACCTCCGGTGCCTATCAACGGGATTAACAATAAGAGCAC
>N_4408
CCGCTCTAAGAGGCGTGGAGCGATAGGCATCCCCGCCCCCT
>N_4409
AAAATGAACTCTCTCTCCTTCCCGAGGCCCCCTCCATTCTT
>N_4410
GGAACGACCAGGCTCTGACCCCTAGTGGTTGAACATTGGTC
>N_4411
TCGGACGCCGGTGAGCAGATCCACACGGAAGTACCCAGGAT
>N_4412
TGGTATAAGTGGTGTACTCACAACGGCTTGTGAATGACTAT
>N_4413
CCTAATGGGCTAGATGTGAGCTCGCCCAAAATTTGGTGCGG
>N_4414
GACAGACCCTATTTTTCGATCCACTATGCTCTTTAGATCTC
>N_4415
TCGCGGTCACAATAGACCGCCCGGTAGTTAGATTGGGCGCT
>N_4416
TCGATCGGAGTCATCGTGGCCATAATACAGCTACAGGATCT
>N_4417
TTAATGGTGACACTAGAGCTCAAAATCAAAACGAGACGATA
>N_4418
CGGTGTGATCATTCGTACCCCCTTTGCCGAGAATAATATAA
>N_4419
TGGATCCGCGGCTTTATAGGCATCGATATGAGACTATCACT
>N_4420
GTCCATCCATGTGCTATCCTCACAACGCGCGCACGGAGAAT
>N_4421
GCTGGGCAGAATAAACAGGGCAACGGTCTTACGTCGTTTCT
>N_4422
TTAGTGGATTTGACGGACGGCTGCCGTACCGCTGATTGGAA
>N_4423
AGCATAGACACCCTTCTCCTCTTACCAAGACGCCACCTATA
>N_4424
CTCTAAGTAGATACATTCTTCGTTACGGCGAAGTTGACAAA
>N_4425
CAGCACCCTTCAGAACGCTCCTCGATTCCGGACAAGGCGTC
>N_4426
AAGCGTATTGTTGCTTTTATCCATCACATTCCAACAATTTA
>N_4427
TGTTTTCGACTAAGCTATTTCATTGTTTGGGGGGGACGAGT
>N_4428
ATGGGGCAGGTATTGCTTGGCACTGACGATGAAGCAACAGC
>N_4429
AACGTGTTTTGCTTGGGGGCCATCGACCCGGTTTGAACATA
>N_4430
CCGCCTAAACTTCAACATACCAAGGAATATAGCCCAACACT
>N_4431
ACGTAAGAACGACTTGCTCTCGACAGGCGCTCGTGGTTGGG
>N_4432
AGGCTGGCTACAATATTAATCTGAACCAGGTTTATGCTAGC
>N_4433
CGACGTCTTTTCACGTCCCCCCGCTCAGGGGAATGACCAGT
>N_4434
GCCGATCTCACACAATAGAGCTGTCCGATGCACTTAAGCGC
>N_4435
TCCGGTCCAACAAGCGAGCACTCGTGGTTCCCGGAGGTTAG
>N_4436
ATTCAACGTTTCCGTATTTGCTCTTGTACATGACCGACCCT
>N_4437
CTGGCCGACGGGGCTACCACCGAGGGTTTCAAAAATCCCCT
>N_4438
GGTCTGTAACGTAGGCCACACTCACGGTTGGCCCTAGCATG
>N_4439
CCAAACAGCCGGTCGGTACTCCAATGGACTATGACTATCCA
>N_4440
TCCGAGTACAGGTGCTTCCTCATACCACCTTACGGCATGAG
>N_4441
CGGGGCATGCACCCAACCGCCACTAGGTTTTTGTCCTGAGC
>N_4442
ATTTCTACTGGGAGAGCGCGCGCGCCTCCCAAGAATAACAT
>N_4443
GAATGTACAACAATTCTTGACGTCCCAAATTATTGAACGGA
>N_4444
GTTCGGGAAAGGGAGCTGCGCTGGTCGCTTGCGTACCAAAG
>N_4445
CTAGGTGCAAAGCGGGACCCCGCTACCACAGCGCGAGTTCG
>N_4446
AAGGCGTGACTATACACTCACTAAGTGTCAGTTAGTCTACA
>N_4447
AATAGAGACAATGATTATCGCTTTCCTTTTATGATTTCTTG
>N_4448
TAGATATGTAAAAACGTGGGCCGCAGGTATGAATTACTCGA
>N_4449
TGACATCCGGATCTACCACTCTCAAACGAGCGCGTTTGGCA
>N_4450
CCGTGGAACTCAATCTGCACCTATTTCTTGTTACAGTTCGT
>N_4451
AAGGGGGGCGTCTTCGGACCCACGTTGTTACTCGGTCGATT
>N_4452
GTTCCATAAGGTGACTGGTTCCCATAATAATCCGATCCTCG
>N_4453
TTATCGCTCAAGTCGTTCGACGGCCAGTACCGCTACACCTC
>N_4454
TGAGGGAATCGTTCACTTACCATACAAGATGAAACGATCGA
>N_4455
TGAGTAAGTGATGTCGTTAACCCGCTCCGCGAGTGGCGGGT
>N_4456
GCTCTGACGCTCATGGACTTCTCAGGTAGGTCTTCAAAGCC
>N_4457
TGGATGGAGACCGTTTACTACGGAAATGGTAGGCCCTCTGA
>N_4458
TCCTCAGGGTTTATCTGTCACGCTTTGTCAGTCCCACTCAA
>N_4459
TATGTATATCATCTCGCCCACAGTCACAAAATTTTGCTTTT
>N_4460
TGTTTCATACCCGTTGTTTGCCGTCCGAACTCGGCACATCA
>N_4461
GATAGAAGGTGCAACCTGCACCACCTCTCAGCTGCTGGTCC
>N_4462
CTGCTTTGAAGATATGAACTCAGTAAGATGAAAATGTCCGA
>N_4463
ACTTTATGATCTAAACCCTTCAAAAAGGGACCCAGCCTAAA
>N_4464
GTAATGTACTCCTCCTCTGACGGAGATTCATCTTTAGGTTT
>N_4465
ACCGAAGCATCAACGCGCAACACCGGGCCCATATTGCGGCA
>N_4466
GCGTTGCTTTACTATAGACCCACTAATCCGAGGTGTGTAGA
>N_4467
TCCAACGCCAGCCACTGGGACGTGTTGACAGGGCTTTTTCT
>N_4468
ATATACCTTCGCCGGTAATCCCTGTCCTCTACATACCTTTG
>N_4469
TCATCCGTCCCCTGTCATACCAAAGTGCTGCCTTAGCTGAC
>N_4470
GTTTAATGACGAGCGATGAGCATCTATCGCCCATCTAGCTA
>N_4471
GTAGCTCCGGATTAACCCTACACAGATGAGGGGCAACTCAA
>N_4472
TTGTTTGTAGCACGTCTGGACCCGCTCTCGTGACGTGAATG
>N_4473
CTAGACACCTATCGCTCCGCCGGCAATTATTGCACTCAGTA
>N_4474
GTTACCTATGATATGGGCAGCGATGGGAACGTTTTTGAGTG
>N_4475
TGGCACTGTTTCGCTGGGGTCGTCCCATGTGTAATGGACGT
>N_4476
GACCGCATGCCGGCTATGTTCGCATAACTCTTTAGCGATGT
>N_4477
CAACGCTACTTAGGTGAAATCGTATAATTATTCCGCCAAAT
>N_4478
ACACATTCCTCTCGTTTGTGCCCGAGAGATAATATGGGTGG
>N_4479
GCTTAGGCGTGGATAACGCACTTGCGCACGGAGAAGTGCGT
>N_4480
GACTGACAGCTGGGGGGGATCCGGCAACGCGAGCGGACCCT
>N_4481
TGAAAATCTTAGTGTTTAGACACTATGTTTCGCCCGCCCAA
>N_4482
GAGATTAGCGGTCGGTCGCACAGATGAACACAATTCAGTAC
>N_4483
TATCATTACCAGGACTTCGACCTTGGCCCACAAAAGGACAC
>N_4484
GTATCCATGAGGGTCCACACCCATTCGAGACTCACTCTTCT
>N_4485
AGGTAGGTATGCAACAGGTTCATGAGTCCAGAAGTCAGTCC
>N_4486
GGGAACCCCTTTTTGAGTTACTGTCGACAACTGAAACTGTT
>N_4487
TTACCTTCGTCCATGATCGTCCATCAGGCATCTTGCCGAGA
>N_4488
ACTACGCATAATTCTAATGTCGGCTTCATTCCTGGGGAACG
>N_4489
GCCACCAATCCAGCCCGTGCCAGGCATTGTAAGTCGTTAAG
>N_4490
ACCTGTAGAGTGCAACAGAACTCTTATTGCAGACTTTGGCT
>N_4491
TTACCATTTGATTACTTTAGCGTAGAATAACTGAGGCCGGA
>N_4492
GCCGACGACGCTATTTGCTGCAGACTGTAACCCGATTTTGA
>N_4493
AGCAATTATCGTAGAGGTAACCGGCCCCATATACTGATGTT
>N_4494
CACCCGAAGTTACGGCAGTACAGGAGGAAAGTCTTCCAAAT
>N_4495
TTTCTTAGGAAGAAGCTAATCTAAAAGTCCTTATTCTGATT
>N_4496
TAGCATACGTTATGGTTCCTCCAAAAATTTAGAGACAAGTG
>N_4497
TAATTGGCTGGTCAGAGTTCCTTTATAGGAGAACGCGCCCT
>N_4498
CCCCAGAATATTACAACTCTCCGGAATCTCCCCCGCCCACC
>N_4499
GTAATGGCGAATCGGTGGTTCGGGAGACTCATAAGCCGACT
>N_4500
ATACTGCGCGTCCCAGAGAGCTCAGTGGGTTCCGACCTCCA
>N_4501
GGTCTTTTGTCAACATTAGCCAGTCAAAAACTTTGTTGGTC
>N_4502
TCGATTCTGAACCCGAGAATCGTTCGAAGAACACTCTCCAG
>N_4503
CTTGGCTCATCGTAGGGTTACAGGGTGTTAGCAGTAGCTTG
>N_4504
GGCCTTCTCCATTGTGTGCACGCAGTCTAGCCTGTCCCCGT
>N_4505
GGGCATGAATCGACGTGTAGCGCTATACATGTGAGGAAGTC
>N_4506
TCTTAGGCAGACATCGTCCACTGATCACGGCGTGTTACATA
>N_4507
TCAGGCTCCCTTTAATAGTTCCACACTGCCTTAACTGAAAT
>N_4508
AGGGGATCCAGGCTTGAGAGCCCAGCAACCTGCGCTGGGGG
>N_4509
CCCACGTAAGGTAAAGCCAACAATCAATGGAACTCGATATA
>N_4510
GTTATTGAAGGGCAACACTACTCATAAGACTTATCGAGCTC
>N_4511
TGCGCCTATATAATCTCGAGCGCGGGTCCTACACAAATTAC
>N_4512
GGCCGCGTCCATTCATTTGGCTACAGTCGAGAGCCTGATGT
>N_4513
GGACTGTGCTTAAATTCCCTCTCGTTGGTGAACCTCATGCG
>N_4514
AGCCTGCCACTCAGACTTCTCTATATAGTGACGGATGCCTG
>N_4515
AAGTATACCCGCCCCTAAGTCTCTCGACTATAACCAGTAAC
>N_4516
ATTAGCACGCAAAAACATTACTTAAGTTTGGGAGTTTTTAG
>N_4517
CTTTCTCAGATGGAAGTAAGCAGACGATACATGTGCCGGTA
>N_4518
TTAAGGGAACAAGTTGCTGCCATTCGCCGACACCACATCCC
>N_4519
CTAGGCTTAGGCTGACTTCTCTTACTTTGATATGCTACACC
>N_4520
AAACTGTATGTAGATACGATCACAGTACAGACGGGATGGCA
>N_4521
AAAGGTTGGGGGGCAGCCATCAACGGACGACACACCAATTG
>N_4522
AAAATAGCGGGTCTTCTACGCAAATAACGAAAAGTTAGTGA
>N_4523
TCGGCTTTGGGATGGCGTCCCAATTTAAAGCGGACTCCCCA
>N_4524
GTGCGAGAGGTATGGCTTTTCGTAGTAGGTATTAGATCCCT
>N_4525
GAATTCGGCGGGTCAACGGCCTGTTATCGCTGCGCTGTTCC
>N_4526
GTACGCACGAATTGACTGAGCATCCTTGTCATGTACAAGGA
>N_4527
AAAGTAAGTAAAACGGTAGCCACCTGACGGTCTTTTCAAAG
>N_4528
GCTAATATAAGACAAACTCTCCTGGTATTACTCTAGCCGAC
>N_4529
CGGTATGAAGAGTTCGAGCACACGCATATTGCGTCCTCAAG
>N_4530
CCGTCCAGGGCTGCGTGTGTCTACTTAGATGTTCGAGAAAC
>N_4531
TTTATCTAGCCCAGCTAAATCGTTAACCCGTGCACCATTTT
>N_4532
TAGTGGAGCTTCCACACAAGCGTGTAGGTAGAATTATATAG
>N_4533
ACGCTGGCACGACACGCGATCCTGGTAATTCGGCATGACTC
>N_4534
GCAGTACTATTAACAAGAGGCAGAAGCTATGCGAGCATCAC
>N_4535
ATACCGGCTACGTTTATGCCCAGCTGCTGCGACGGTGGCAC
>N_4536
TCGCTTCGTTAAGGGAGTAACGGAGTACGAGAGTTGTTTGG
>N_4537
GGCAGGCCCACAGGTATGTACATAGCATGGTCCGGCGCCCG
>N_4538
GCTACAGACAACCTCATGAACACGGTTTGTATTACTTCGAT
>N_4539
TAAATTCCTCCGGCCAAGACCAAGGCGAGAGACGACCTTAT
>N_4540
GTTGGACTTGTGAACGTACACCAGAGTACGCTAGATGCTAA
>N_4541
TACTATCGCCCGAGTTGCGACAGATTCCAGGAGGTAGAACT
>N_4542
TCTCAGGGTTGGGTGTGTCCCTACATTGAATTGCTTTATGG
>N_4543
GAGACCCGGGTATGTTACTACTAGGAAAGCAATCGTTAGCG
>N_4544
GCACCTCGAAAGAACTGGTACGATTATACGGGTCATTTCGA
>N_4545
TGAAGGCGAGTCGAATGAGGCGTATGGATTGCTCTACGCCC
>N_4546
CCGCTGGGCCGTGAGGGCTTCGATAATACCCCCGTTTCCGA
>N_4547
TCTAAATATTAACGATCCCTCTCCGTCTTGCTTTTAAGTGA
>N_4548
CGGCCTCTGAAGGCGGTAGTCCGAAATGGGTAAGCTAGGCT
>N_4549
AGTGGACGATAGCCGTGCTCCGTGTATGGTATAACAAGAGT
>N_4550
CTGGTAGCGACGTCTTCCAGCCCCTGTCGTTATCCAAAGAT
>N_4551
TTTATTAATGGGCAAAGCTGCACGCACACTGGCTCCCTCTT
>N_4552
TGCATATTAGAAAGTAAGCGCGTGTGCATATTCTAAATCCG
>N_4553
TAGGAGTAAGCCTGCTCTGGCGGCCTAATTCAAATAGTGTT
>N_4554
AATTACTATAGTGCGAATTTCGCAGAATGTAGAAGAGATTC
>N_4555
GGCCCCATTCGAAGATCATCCTCTGACGGCTCCAGTTGCTT
>N_4556
GTGCATCGTTGTTCAGTATACACAAAATAGAGGACATCCGC
>N_4557
CATGACGGCAAGCAATGGCCCGTGCCGGTTCATGAGCTAGC
>N_4558
CGTTTGCAGACGCGGCGCCGCGCGTGAGACCCGCCAAGGTC
>N_4559
ACTTACTCTAGCGTAGCGTGCCTATATGTCTCTTGGATAAC
>N_4560
GGTACGTGCGGTGCTCGGTTCATCGCAGCCTTATTTGGAGA
>N_4561
GAGACGGCCGTTAGGGACGACTGGCCCAAAAATTTCAACTA
>N_4562
GAACACCGTACCATATCATGCACTACGACGCTGACTACAAC
>N_4563
GCTCTTCCCAGGAATTGAAGCGTTGGACACCGACTTTCAGA
>N_4564
GCACATTAAGTTACATCTGGCCCTAGACGTAAAGCATCGGT
>N_4565
CAACAACATGTTAAAAACAACGCGATTGTTTCTTAATGTAG
>N_4566
CCCCCATATCAGCGTAGAGCCGTCTAGACCTATACTGACAC
>N_4567
TTCATTTCTACTTGGCATTACGTACCATCCGAGCAGCGAGA
>N_4568
GGTTCGAGCCGATAGTATCTCAGGCAAAGATATGTTCTCGC
>N_4569
AAACCAGTCCTGTATGGTGCCCAGACGGTGGGCACGGCGAG
>N_4570
GGCCCTGGGGACCGATCTGACGGGTCGAGAGCGATTTTCAA
>N_4571
CTTACTAAGAAGTTCACAAGCTTTTAAAGTGAAATGGGTCA
>N_4572
GTACGATCTTCCCCGGGCCCCGATTGGCTCTTCCTGTAGTG
>N_4573
TCGAAGGATATATCTGCAATCTGCGTGCCCTGGCAAAGGTT
>N_4574
GCCTAGAACCGGTTTGCGCTCGATACATTGTGTAACGGCCT
>N_4575
CTAATCTACTCACTTGCGCCCCCTGATGTAAGTTAATCTCG
>N_4576
ATCGGTATAGTCCCACCTTACCCGTCTGTATTCCAGCGCGT
>N_4577
GCCTTATTATGAAACCTTTCCCATCCAAGTCCGGGGATGCT
>N_4578
GGGGTGGCTCCTGCTCTAGCCTCCGAGTCCCGAGCTAGTCG
>N_4579
GGGAGGGTAAACTTCTTCACCTACTGTAGGCGCTAGCTTTA
>N_4580
CAACGGGAATTTCACGCTTCCACCTGACCTGCGGATCGACG
>N_4581
GGGTATTTCACAAATAAAGACAGATGTAGCTTCTCTCTGTT
>N_4582
GAGTGGTTAAATTGTAATGTCAGGAAAAGTCGTTACATTTG
>N_4583
GGTTAGTATGACGTGTATGCCCGTATGGTAATAGAATCGGG
>N_4584
GGCAATGTATTGCGTTGATTCAAAACGAAAATGAGCCGTAA
>N_4585
CTCCTTGTTATACAGCTTCCCCTGTGCGACCCCACGTGGAC
>N_4586
GGGAAAACCATCGGTCCTTCCAGTACTGACAACTCCGCTTG
>N_4587
GAACCGAAAGTAATTTTTTCCTCGTGATCTTGTAGTTCCTA
>N_4588
AGCTCCGGCTCACAGCGTGGCGAAGCGGTAAAGGGGTTCTT
>N_4589
CCCGTGCGTAAGGTTCTTATCCTCAGGGGTGTTGCAGTCGC
>N_4590
GGCCTACAAAAACTTATCCTCAACATCCCGACAACGACGTA
>N_4591
CCTCATCATCAAGGTATGTTCGCGCTAAATGCTGGGGAAGG
>N_4592
CATGGCTATGTGGATGTGCCCTTAATATACCACTGAGGCCT
>N_4593
TCAAACGTTGTTGAACCGAACCGGGGGCGCACTCTTTCACA
>N_4594
GTTCGATATCGTATCACACGCGTTGCGCAGGTGAACAGATA
>N_4595
ATAACCTAGGGGCGATTTTCCCTCGGACCAGGTCTTGATTT
>N_4596
TATCGTGTGTTCAGACGCACCCCCCTGGCGCCGCTATCTTG
>N_4597
GAACTGTGTAAAGGGTCGGCCTTTTGTTGAACGTAAGACGA
>N_4598
TGGGGTGGCTTTCGTCTGCGCCCGGGAGTTCCAAAAGAAAC
>N_4599
TGAGTTTCGCCGAGTTCGCTCCCGCGTATCCAGAAGAGACT
>N_4600
CCGGGACTGCTTATAGTCTTCATCGCGCCGATGGAGAGTTA
>N_4601
CTCCTTGTTACCTGTATGCCCCGGTTTGAGTTACGTACCCT
>N_4602
TCGTCCCCAGTGGAATGTCCCCAGAGGCAAGATCTATGCCA
>N_4603
CTGGGACACAGGGTTGGCACCAATGAATTGGTTCGCAGGCT
>N_4604
AAGGTGTGTGCCATAAGGAACTCCAGACGTGCCGGCACCTG
>N_4605
TGTTTATACACCACGTAGACCCTTTCCATGTCTATCCTACT
>N_4606
AGCAGCGGTCTCGATTAAGCCTGGACATAATTCGTTGCAAT
>N_4607
TCCTCACTCGACAGCACTTTCTCGCAAAAGATTGAAATCCA
>N_4608
TAAGTCCCGGCGCGCATAGCCATAACGGGGGTACATAAGTT
>N_4609
GCAGACGTGCTTAAGGAAGGCTGTATGGGTAGTCGGTTTAC
>N_4610
GCCGTCTACCACGACTCGCACAACGAGTGGTAATTGGAATT
>N_4611
TGCCTTAAACACTCGGGCCACCGAATATACTTGCCACTTCC
>N_4612
GATCGTCCCTAATGTCGAGGCGAGAGTACTGGGAGGCAGCG
>N_4613
TTAATCAGTTCTGACCGTCTCTTCGCGGAAGGTGTCTACAT
>N_4614
GTACAGGTGGTGCTATATTTCGTTGAGTGAAAGCGCCGCTA
>N_4615
TAGAGGTATTTCCGCTTGGGCTGGTATCACGTCGGGTTAAT
>N_4616
GTCGAGGTCCCAACCGCTACCGATTGACGATCTGATAGCCG
>N_4617
AGAGCCTCGTGGATGCTGACCTGAACACCACCAGTTAGCTC
>N_4618
ATACATGGGCTTCCGGGCACCACTCGTTTTGACATTTTGTG
>N_4619
CCTACTCTGAACCCAGTTGACCAACGACCCCACAGTGAATG
>N_4620
ATCGATGAATGTCATACTCTCCATGGTGGTCGGGGTAAATA
>N_4621
GAAACTACGTTGCTACGGATCGCGGTGTAGTGTTAGGCACA
>N_4622
GCGATTTTCGTGACAGGCGACGAATCTAACGCAATATCCAA
>N_4623
ATATTATTAGAGTACTAATTCTTCAATATATATACTGCGGA
>N_4624
ACTTATCAGCCAAATCGCTGCTTTACTTTTCCTGGCATCCG
>N_4625
TATCGTCAGGTAGGTGGGTCCGAAATCTATTCGAGACCAAT
>N_4626
CCCTTTCCAGTGCAGGTTAACCGACTTTGCGATGTCTGCCA
>N_4627
CGGTATGAAATGGGAGACGCCATAATGAGCGAATACCCCTT
>N_4628
CATTGCGCACATAAACCGACCTCCCTCTAGGCCGCCCGCCG
>N_4629
GCCAAAAGTACTCGTTGCGACTTAGCCCCTGCCTCGAAACT
>N_4630
GAAAGGCTGTTCTTTGTTATCCGCCCAATAAAGCGAATTCA
>N_4631
TCCGCAACTCCATCCCTTCGCCAGGTAGTCTAGGGTCTGGC
>N_4632
GGGTCTACAGTGGATTTTACCAGTGCAACCCTTGAATACGC
>N_4633
GGGCCATTCTTGACGAAGGTCACTCGCTTCTGGGTTTGGGA
>N_4634
GGGGAGAGTGACGCGGAGATCGGCCATAATATAGATGACAG
>N_4635
ATATGCAGATCGCGTTCGCACCGCATAAAACCCATGCGGGG
>N_4636
TTGAGGCTGAACGTGAATGTCGGGGGGGCTCGATCCTACAT
>N_4637
ATCGCCCCGATCACTATCGTCACGCCGTGTACTTTGATTCC
>N_4638
GAATTAGATCATTCAGGATGCACTCTATCAATATAAACGAC
>N_4639
ACCCTGATACCCTACCCATACTACTAACTCTTTCCTCCGAT
>N_4640
TTCTACTGGACCCCAACTTTCTCCCCTGTCCTGGGTTTTTC
>N_4641
CAGTAAAATCGATTTTACTGCCAGTGCAGTGCGCCTTACAA
>N_4642
GGAGCAACTATAATACTGTGCGGCGCTTTTTAAGCGGTGTA
>N_4643
GCGATCTGCTAAAAGACTTACAGCACCCGAATTAGCCCTGG
>N_4644
CCGGCCCAGTTGACTCAAGCCGCATCATAGCAGGTGTCCAA
>N_4645
TAACCGAAGGTGGCGTCGTCCTGCCTCTATCGTATTCCTCC
>N_4646
CTCGTTTATCCATAACATAGCTTCTCCCGAATTAGTACTAA
>N_4647
TCGGTGTTGGCGCGTGCGAACAGTACCGGCGTCGGAGGTAC
>N_4648
CGCAGTCGAATGTATCCATGCAATCGCTGTAAATGGTATGT
>N_4649
GTGGAGTATCCATCAATTTTCTACTGCAGCTGATCTTTTGT
>N_4650
CTTGGAGATACGAGCTTCGACAGCTGTGAAATCGTTTTGGA
>N_4651
TAATAGGTCGCATGGCAGTGCAGTCCAGAGGTTGACCAACA
>N_4652
ACTGCGACGGCTATTGTCACCCCAAGCGTCCCTAGGATATT
>N_4653
ATCTTTATACTGGCTCTGTGCCGGGAACTTCACATGCAGGC
>N_4654
TGATTAGGTCTCCGTGTGGACTCCCACCGGCAAGTGATCAT
>N_4655
ACCTCCGTCCGTCACTAATACAGTCCTGAGTACCAAGCGAG
>N_4656
CCCATTACAGCAATTGGGTTCATCTTCGCTTTCTTACGCGT
>N_4657
GACTAAAGCTCAGCGCCAAACAGTGGTGTTTCTCCGCCTAT
>N_4658
ATACAGGCACAGCGTCGGATCCCGTGAGCAAGATGCTGGCG
>N_4659
TTGCGAGTAGCTGGCGGATTCTACAATCGGGTTGCTTATGT
>N_4660
CGCAGAAAGGATCTGCTCCGCTCCGTTATGCCTGACCCCTT
>N_4661
ATGGGAGCACATCTAGACGACACTTGTCAAGGTTCAACTAG
>N_4662
CTGATGCCCGTGTGCGGGTTCGAATATCCACTCTTTCTGCG
>N_4663
TGCATCCGTCTTTGTGGTAGCAAAATAAGAATACACCCCCC
>N_4664
TTTACTAAATGGCCATTGCCCGTTTCATATCAATGTATGAT
>N_4665
ATGGCAGTCGCTAGCGCAAGCTTATTTGTAAGGTCGTCAGT
>N_4666
TTGTCAGATTGCGCAGGTTTCGATTAGAGATTGGGTTGACA
>N_4667
TTAATCAGTAGGCCAATCCGCCGTAGGTATGAGGAGTCATA
>N_4668
CAGCACGTCCGACAGAAGAGCTAGTATCCCATCGTCTATCA
>N_4669
AGACAAAAAGAAGAGGGCATCAGCAAGTACATCACATCGCT
>N_4670
TGGAATGGTCGAAAGAAAAGCTACGCTATGCCGCCCAGACG
>N_4671
TTATTCTTTGCTTCTGCCAGCCCTAGACCCCTAAACAGACT
>N_4672
TCATCTGAAGGGTTCACGTACTTCTGACTCAGACTTCACGA
>N_4673
CTGTGCGGACTACATATTCGCACCCCGCTATTATCGCAAGT
>N_4674
TGAATGAGCACTCACGCTGACTCTTGAATGTTCCCGGTTCC
>N_4675
ATTAGTGTTAAACCATACGGCGAAGTCGCCAACATAAGTAG
>N_4676
AGTTGTACGACTGAGCCAATCACAACGTGTGCATGACGCCC
>N_4677
TATGACAAACATATAGGGGGCCTGTATCTCGATCGACAGCC
>N_4678
CTAGTTAAACGGACCATTACCCGTAATGAGCTTGGTGAGCC
>N_4679
CATGAAAGTGAGGGAGTGATCTTTTGGTATTCACGCTGTCG
>N_4680
ATTAACAAGAAGGGTGCTTCCTTCTACCAGTGTTAAGTATG
>N_4681
GTCCATCCTAATGGATGTATCAGATCCTACCAGCTGTTAAT
>N_4682
AAGCCCAAGTTTAGCATGCTCCCCTACATGGGGACTACCGA
>N_4683
ACGGGACAATGAAGCCTTATCTGGTCCAAACCAATAGATAC
>N_4684
ATAAAATCAGCGTTACGACTCACGAAGTAACCCTATTCGAC
>N_4685
ATTGTTCCTCTCTTTACACACGCAGAAACCACCCTTCCGCG
>N_4686
TTAACCCTCGCGGGAGGGAACCACGTCTCAGACGCTGCATA
>N_4687
CATAAAACCTGTCCCTTTCACTATGCAATTCCGGAATCTCC
>N_4688
CACTGTATGGGTAAACTTACCGCATTCAGGTACCTAGCCTA
>N_4689
AAATGAGCCCGGGCTGAGACCTACATTTTAGATTAAACGGA
>N_4690
CTACCGGAGGGTGCATCTTACCGATTAATTACAGGCTAAAG
>N_4691
GAACATAAATTAGTTTCGGTCGTAGCTCAGACCACAGTTGT
>N_4692
TGCCGTCACAGCGACTGTTGCTTGTGATAGGTTATCCACTA
>N_4693
GGGGTTATGACTGAGCTGGGCTGGGTACCGAAACCCCTTTG
>N_4694
TTCTTTATCCTACGGCCCTACGTCGATAACGTTCGCGAGCC
>N_4695
ATGGTTCCTAAGTATGCTCCCCTGGTGTATAGCCTAGGTGA
>N_4696
ATCCGGGGGCTGAGCGCGCACTGTACCAGGTCGACTTCATG
>N_4697
AACGACGCGTTGATCAATACCCCAACACGTTACTGTACTTT
>N_4698
AGAGGAGCGGACATCATGGTCAACTGTGGCTCACCCAGCAT
>N_4699
AAACACCCTTCTGAATTACTCGGGGAATCGGTCGCACATGA
>N_4700
AGGGATCGAGACATACAAGTCCTCTCGGACAAAGCAGTGGG
>N_4701
TAGCCCTCGAAGTTATAGAACACCCTGTGTAAAGCAGCTTG
>N_4702
ACCTGATTTGACATAACACGCATGGCCTCAATGGCATTTCC
>N_4703
ATGACCGGTATATCCACTATCACCACGTGGATTATTACTCG
>N_4704
GAGGAGATTGCGGGTCAAGACAAACTTTTGCGATTGTTCGC
>N_4705
TTTGAACATCGAGACCGGGTCTAGTTATACTAGAAGCACTA
>N_4706
CAATCTAGCTGTAGAGCAAGCCTTCCGAATATACCCGGCAA
>N_4707
TGGTGGCACGTAGAAAGCTTCGTGCCCCCTGGGTTACAGAT
>N_4708
AGAAGTACGGCAAACGTATACCAGTTAAAAGTGATTACTGT
>N_4709
ATGCCTGGACTTCGGAAAAGCGTAAAACTCATTGTTATTGC
>N_4710
GCCAACTTATTCTAGACTGACCTCGGAGATATATGCTTAAT
>N_4711
CTACGACGCCTCTGGAGACCCCCAGGCTTCCGACATTAAAG
>N_4712
AAAAAGTATAATTGGGCTCCCCGCGTACTCACTTCTAGGTC
>N_4713
CTGAACTCTCCCAGGGATTACAGCCATGGAGAAGAATGCCG
>N_4714
GCAGGATAAGCGACGGCGTTCTACATGCATGAACAACTTGG
>N_4715
CTTGATGAGAAGGAAAATCACTAGTTTAATCATTTCTAACG
>N_4716
CATATAGCTCTGTAGCGATTCCACTCCATCGTCTAAGGCGT
>N_4717
AATGCTCCCCTGAAGTTGACCACGATAACGCCCACACGCGA
>N_4718
TGTTTGACGACAACATAGGGCCATTAATTAGTAATTCCCGG
>N_4719
TCGAGTGTTGGGCACCTTACCTGCAAATGCATATAAGAATA
>N_4720
CCTTGATTAATCAACCGCTCCCGAGGGAAGCTACGTAAATT
>N_4721
CCAGTAACCACCAACCCGTGCAGACGCTTATTAGCATAACT
>N_4722
GCACGACTCCTCACAAGTAACGAATTGTTCGCTCGGAGCTG
>N_4723
AGGCTGAGTTGTTATATGTACGACGTACGGCTACGACTCCC
>N_4724
CTTAACCCGTGGAGTGGTCCCCGGAACTTGAGATGGGAGCA
>N_4725
GAACGCACGAGACAACAGGTCCCATAAACGGATCCTTTCTC
>N_4726
GGTTTTGGGGAATATTAGCACGTATGCCCATGCCCGAGGGG
>N_4727
TATAAGTATTCGAGGGTGACCCAAGTCTTATGTGTTAGCGC
>N_4728
GTTTAACAAGCTTTTGTCAACGACTCAGATCGTCCTGGGTG
>N_4729
CACATGTGTCTGAGAGTATCCTACCCACGGGGCTGTTAAAT
>N_4730
TCCCACAGGTTGCGCGAGGTCAAAAGAAGCAAACCAAGTAG
>N_4731
AAGAGCAAATTTCATGGACACTATTAAAGGGAGATACGCAG
>N_4732
AGTGGGAACTAGAAGCTCCGCTTTGAATGTCCCGAGGGTTT
>N_4733
TACACCTGAAGGCTATGATCCCCTCTTCTGCGTACAACGCA
>N_4734
GGAGTGCATGGCACTAAAGGCTTACTGAATCACAAAAAACT
>N_4735
CATCCAGAAAATTTCTTGAACCAGCGGCTTTGTAACCTTTT
>N_4736
TACGACCCCGCTCTACAAATCGCGAGTATATAATATCGACC
>N_4737
TATTAAGGTGGCAGTTCTCACTCCAGATAATGGAAGATAAA
>N_4738
CTTTGCTAATATGGTCGTTACACGGCGAAAGGATATTAAGA
>N_4739
CCGGTCGCGCCCGCAGGACCCTTGGCCTTTGAGTATTCGTT
>N_4740
TCGCAGCTACCTGGCTTGGTCCCGGCACGGCTCGTGCGGCC
>N_4741
TTGCGTGGGACGGACCTATGCAATGAGTCTATACATAGCAC
>N_4742
CAACCCCTACGTCTTCTTTCCAAATGCGTTCTTATTATTGC
>N_4743
ACCGACCTTGGCTGGCAGCCCGATCCACAATCGTACGTGAT
>N_4744
GGACAGTCTTCAACAACAAACGGTTTCGAGGCTTCCCGTGC
>N_4745
GTAGAAATAGAGATCCTAAGCTTGCAAGACTATTGCATCTT
>N_4746
AGTTCAGAGCCCCTACAGCCCTAAACGTGAATCCAAATCCT
>N_4747
GGGGTTGTGGTCATTCTAGGCTCAACAGATTGTAGGGAGCG
>N_4748
ATCACTTGGGGCGTTGATCGCCCCGAGCCTCCATTAGCGCC
>N_4749
GTGCACGGATCTTGAGCAACCGTTCAGGGTCATTACCTATA
>N_4750
TCTCCTTTTTAGCATTGCCGCGCGTAAGGGAAGCTCTAACG
>N_4751
CCTCTACGTAAAAGTTGACGCTACCGGGTTGTGATACCGCG
>N_4752
ACTATCGAGTTCTTCTACCTCACGTGTGAGTAAAGGTGGCT
>N_4753
ACCGACTATTTTCTCGTTAACTTCATCCACGGGAAGTAACC
>N_4754
TTGAGTCTCGGCCTTTGCCTCACAATATGTCGGTTAAACGC
>N_4755
GTCAGTTTGACGAAGTGAACCTAGACGTAAGAGGTCACGTA
>N_4756
TACCTGGCGTCTTTCGTAAACGCACTTGTAGGCCGCTAGGT
>N_4757
ATTTGGCTTGTCCGCGTAGGCACTGTTCCGAAACTCCATTG
>N_4758
TAGGTTCTGGTCGTCCCGATCGTCGTGTCTAGGAGAAAGTA
>N_4759
CACGCCGTAGTGGTATCCAACTGACGAGTGCAGAATCAGGT
>N_4760
GTCAATTATAATATAAGCTGCTTTAGTCCCTTCACGGCTGC
>N_4761
TTGGGGACTAGCAGAGTCAGCTTTACTGGCGCGAGAATGAA
>N_4762
TATTTAGTGCTGCTGCCTTTCAGAGATGCCCGGCGCGATCC
>N_4763
AGAGTGATCTGAAGCTGTCCCTCTTTCAGCGCAGATATCTA
>N_4764
TCACCGCCTAGATAATTTGGCATATTTGTGTTGACATCTAT
>N_4765
ACACACTCGTCGTGCGCGAGCCCGGAGGGGAGCCCAATGAG
>N_4766
TGTAGGGTGACCGATGTGCTCGATATCGCAGAGTTAAAATG
>N_4767
TAATCAAGGTTCGCGGGCGGCCTTACTCGGAGCCGGCTTAA
>N_4768
CAATCCCCTTCCAGTTCAAGCCAGGAAAGCCACGTGCTCGC
>N_4769
GTGTGGTGCTTATTCAAGGACTGCAGAGCTGACTCCGTCGC
>N_4770
GTTCACACCGTCCCGGACTACTTTTAGTATCCCCAAACTTT
>N_4771
TCCGTTGCGGGCTAGCCTGGCTTTTTAAGAAACAATCGCCC
>N_4772
ATATTAGATCGTTCCGGCTCCTATGTGAATGGATCCGCGGT
>N_4773
GAACGTCCTGTAGGTACCCACCGATGGTTAATCAATGGGGG
>N_4774
TTTCGGCCCCTGGGCACTAACTTGTAGATGATCACGAGAAG
>N_4775
GAGTCGCCGATCGGCGCAAACAGCTTAATAAAAGCGCACGA
>N_4776
GAAAAGCCACCCCCCCAACTCGTCACATACTACGATGGTTC
>N_4777
TACCCTGCCACGCGCGTTCCCGCAATCCTGGTTCTTGTCGA
>N_4778
AAGTTGTAATACTTGTTCCGCAATCGATTTTATAGGGAGCT
>N_4779
GTCATACAGTTGCAACAACACTATACTTAACCTCATAGCGT
>N_4780
CTCAATACCGAGAGTGTGTGCAAGGGAAGTTACCCGGCTAA
>N_4781
CCGGATTCACAGTGGTCCGCCATTTACACGTACACCCAAGT
>N_4782
AGTCGAGAACATGGCAGCGTCCATCTAGTTTGTTATACGCT
>N_4783
ACTGCGATAATGCACGGCTCCTTTCCAAACGAATTACCTAA
>N_4784
ACACGTCCCGATTCAAATTACGACGACGTTTAATTACCGCC
>N_4785
TTCTCCTAATATGGTGGAGACGGCCTGAATCTGAAAAACTA
>N_4786
GGGGTTGGGCGTCCGAGTTGCGTGGCTCCGACCACTTACTT
>N_4787
TGAAGAAACTCATGAATCGGCGGTGCATCGTACGTCTCCGA
>N_4788
CCCCCATTATAGGGACCCAGCTAGCTATGGATCCCGACTGC
>N_4789
AGCTCCCCTTTGCCAATGAACAACAGCACCATCATTTCTGC
>N_4790
CGTATGCTGTATGAGGACCCCCAAGCCGCGTCACGATACAA
>N_4791
TCGGCAACACACAATTGAGCCGCTGCGGAGAGGCCTGCGTT
>N_4792
CTAAGGCTGGTCGCGCACGCCTCATATGGACGAGGCAACCT
>N_4793
CCGGCGAAATCTCTTCTAGGCTACAGGAGTGTGAACCCTGG
>N_4794
ACATAGATAGATCCGACACTCTGACTGGTGTTCTGGTGTGT
>N_4795
AACATGTTCCTGGGGTCAGACATGTCGAATCTAGTGCGATA
>N_4796
AACTATTAGTCCTGGAGGTTCGTTTAAACCGAAGTGAAATG
>N_4797
CCACGTGTAGAGCCACCATCCACTGCTGCGTTAGCTATTAT
>N_4798
GACTCAACGGTGCATCGGTACGTGAAGCGGCCCCGCGGTCT
>N_4799
CTGCCGTCTGCCCCGATGAACAGGACAGCCGGACACGCACA
>N_4800
ATAGGTACTTCTCTTGGGAACACGTAGAGGTCTGCGCCGAC
>N_4801
GCCGGACAGCACTCCACTCGCCGCGCGAGCCACCTTTTACT
>N_4802
TATTTTCGACCCGATTGGTGCCGACGTGACCAACAGCGGCC
>N_4803
CTTCCGTTATGAATTACCAGCGGAATACAACATAACTCGAC
>N_4804
CTTCGCGTAACGCTAAATTTCTGGTCACGGAATATATAAGA
>N_4805
CGATGGTTACCGCGTACGGTCCCTTGACGCAGACGAACCCG
>N_4806
TATCCATGTCCAAGGTCTAACGCCCGATATGGGACTAGTAC
>N_4807
GACTGCCACTACTATGTGTTCCGGTTTAGAATACCGTCTAC
>N_4808
GCTCTCCCGCACGGGATACACGAAAAAACTAAAGTTGCGCG
>N_4809
CTGTCGGGGAGCCACAGATGCACAATTCTTCAGAAGCGTGT
>N_4810
TCATCCCGCACCGAGCAAGACTCTAAGACGGCATAACCACC
>N_4811
GGTGACGGGCCCAATCCGCCCGGATTTTTCACGGTATTGAA
>N_4812
AAGGTCATGTGGGTTGAATCCTCATGTACGGTGTGCGATTA
>N_4813
AGTGAGTTCAATGTACCAATCGCCGATGTTAAGGCGAGGTT
>N_4814
CCATGTATGACCTAATCACCCGATAGGAGCTTGCGCACAGA
>N_4815
GTTACTTAGGTGGACTCAGTCGTTATCCGAGAGACAGTGCA
>N_4816
GTCGGAATCCCGTTTTGCTACCTTTGCCGACAACTCAGAGA
>N_4817
TCCCCTCCCGACCCATCTGACACTCTCTCCTAGCTTGACCA
>N_4818
ATTCGAGACGGAAAGTCGCCCTTAGCGGCCAGCTCCTGTTA
>N_4819
ACTTAGAGCAGCATATGGTCCGTAACTGAGAATGTGGGCGA
>N_4820
ATTTCAAGCAATGTACCATTCGGTGGCATAAGCCATGCATA
>N_4821
TCAGCGCAAACTAGTTGTTGCTGACCGGAACTGCGATCGAC
>N_4822
TTTGGTTTAAGCTAGTCGCACATAGTCTACACCGGAATACT
>N_4823
CTTGGACGGGAGGACAGAGCCGTGTCGGCCATTCTTATACC
>N_4824
TTACACCGGGTTGAGGGCAACGGTATTAATGGCACGTGCCG
>N_4825
CTCCCGCTTACCCATGAAAGCAGTAGGATTATTAGAACACC
>N_4826
AGAAGTAGGAAACTCTTACGCAGGGTAGCGCCAGTTCGGAC
>N_4827
CCCCCGTAACGCAATCTGCCCGTCAACCCCATGCTACGTCG
>N_4828
GACCAATGACCCCTTTGTTTCCAACGAAAATCGGACCTCCG
>N_4829
ACGCCCACATCCGTACACAGCATGTATTTCGCTATTAAAAC
>N_4830
GCGACTGCTTGCAGCCTATTCCTTGGCAGTCCGCAGTATAG
>N_4831
GCTTGCAACCTTTCGGGCCACCGACCTTTTACGGGTACGTA
>N_4832
GTTGATCTCTAAATTCTATTCTGATAATGATAGGCTGCCCC
>N_4833
TATCCTCGCGTGTTTAGCCTCATCACTGCGACGATTAGTTT
>N_4834
GTGAGCGTCCGACTTACGGCCCAGTTTAACTTATTGCGTGA
>N_4835
ATGGTTTGGTACAAAATCGACATGGATCAAAGACCGCAAGT
>N_4836
AATTAACACTTTGCGCGGGTCAGCCGCTCTCCTCCGATTAG
>N_4837
ATACAAATAGGTATCCGTATCGGACAAAACATTTAATACGT
>N_4838
ATGGGCGTAGATTTGGCAGACACACGGACACCCTCCTCCGA
>N_4839
CGGTAAATTACACAGGGCAGCCCTTCGTGTTGGCCGCGTTG
>N_4840
AACTAATCGGAAGCTGGTGACTAACTCTATTACGACCACCT
>N_4841
CGGTTTTGTCAAGCTCACTGCAATGCGGTGTTTACTCGCAC
>N_4842
AAATGGCTGGTAGTGAGGCGCTGGTAGACGGCAAGAACGAT
>N_4843
GGGTGTTTACAGAGTAAAACCTACACTCACGACTCTTGACT
>N_4844
AAATCCAATTTTAGCCACGCCGAAGCGACGTAAGTTTCCGG
>N_4845
GGGAGAATGCTACGACGCAACATAAGTATTCCACAAATACG
>N_4846
CATAAATCCCCGGAACGAGACGATAGTGTCATACCAGCTTG
>N_4847
CTGTCGTCGTCGGAACTAGACCTAGAAATTAAGGCGTAGAG
>N_4848
ATACGAGGAGCGCGAGCCACCTCATGAGAAGTTTCCCGCCT
>N_4849
TCAGCCTGTTACGAAATATGCTAGACGGAGTTAGGGCCAGA
>N_4850
CGTGCCACCGACCTCCGAGTCAGTGACTGATCGCTTGAACC
>N_4851
CGTGTCATGGCCCGGGGTGCCGCCTTCCAGGGTGCTCAATT
>N_4852
ACCTGCTCCAAAGCCACCTACGGAAAGCCTCGCGGTGGTCT
>N_4853
TGGGAACACTTGCGGAGCAACAACGGCAATTCACGACATCA
>N_4854
TGCTGATGTATCGTAGTAATCTGTAGTACAACCCCCGAGTA
>N_4855
AGTGCAGTATAATGTCGGGTCCGAGTCCACGGGGTTAAGTA
>N_4856
AGGTCATGGAAGTCCAAAGGCTTTCTGATTTGTTTTCTCAC
>N_4857
TCAGTGGACGTGGCCTGCGACAGAACCGAGACATGGTCCTC
>N_4858
AAGGCATAACAATAATACATCCCCACTGCCCTGCCGTTATG
>N_4859
CCTCTACGCCCCAGGCGCGACATTGCCCATTGAACCTGGAT
>N_4860
AGTAACCGTTCATAAGGCCTCAAAGTTGTGATCCCCTACGG
>N_4861
TATGATGTTGCACGGGAATTCGATTAACTATATTTAGGAAT
>N_4862
GCCACGCCTGAATTTAACCGCGTGCCTAAGGGTTGATGAAA
>N_4863
TGAAACCCGTAGACTCGTCCCAGGCAGTTGTTTGCAAAGCG
>N_4864
TTGGACGTATTAAGAGGTCGCTGGTTACCCAGAAAGGGGGA
>N_4865
AAAAGCGTACTACCAAATGACGTAGCAGAGCCAGCGATCCT
>N_4866
CCTTGCGTCGACCTGTCTTTCTAGGGTGCCCTTTATTGCCA
>N_4867
CAGGTTCATCTAAACTCGGGCGATATCAGCCTCCTGATGTG
>N_4868
GAAGTCAATGACAATTAGGGCTTCTATGTTTTCGTAATAAC
>N_4869
TGAGGTTGTGCCTCCGGCTTCTTAATTGTAAGGAACCTATA
>N_4870
GCTTCCTTATGCGACAGTGACGGATATCGCGCTCATTCCTA
>N_4871
GGGAACTGTGATCACATGACCTGTCGATAACTACAATCATC
>N_4872
GTGGCTTAGAAAGCGTGACCCAAATAGCGTAATTGTTAGGG
>N_4873
CAGTTGTCCGCTTACCAAGTCCCTACTATGTTTGTTGAGGA
>N_4874
TTCTAACCCACTCCCACTTGCGCCACTCTGTTGATGGACAG
>N_4875
ACTCTAAGTAAAGGAGAGTGCTAGGCAGCCAGAGAATTCTC
>N_4876
TTAGCAAGAGCGAGAGGGGTCGAGTGACCTGACGGTAAAGC
>N_4877
GAGACCTCAAGTCTGGCTTGCCTGTCCCCCTCGGTGTACGC
>N_4878
TGGTTTCGCGTGTGCCCTCGCGGGCGGGGCCTCTAATAGAC
>N_4879
AAGTACATTATAGCAATCGCCACGGCTGGCTGGGAGGCCCG
>N_4880
TGAATGACGGAAGTTGATGGCACGGATCCACTAAACACTCG
>N_4881
TTTAACCCTCACGAGAATATCATGACTATAGTACGGAAGGA
>N_4882
TGCGTACCAGTGTACCGTATCTTAGGCCAAGCTCCAACAGT
>N_4883
AGGGATGCTGATTCCCTATACAGCTGTCGGCGCACGGATAA
>N_4884
ATATAGTTGACATGCATATGCCACGAGGGCGACACCCGTTC
>N_4885
CGGTAAAAGAGGGGTCTCGGCACGGTGTGATGAGCCTAAAA
>N_4886
AGATCTAAACACATAATCCGCTGGCAGGCGCGGATGCCCCT
>N_4887
CTACGCGATTCCAAGCTCTCCTGTGGTTGGCATACCTCAGA
>N_4888
AATCGTTAGCGTTAGAATACCGTGATGCTTGACTTGGGTGC
>N_4889
GGCGTCGGTATCCGTTACCTCCGGAGATCATTGACTTACCT
>N_4890
GAATTAAATCGAGCCTAAGTCTCAATCCACTCAGGTTAGAG
>N_4891
TCAGTCCTTCGGATTGTCGTCGTCGCTCTCTGGATGAACTA
>N_4892
CAGAGTCAGGGCTCTCCTATCCGGCGAATAAAGCATTGTAC
>N_4893
CTCATCTGACTCACCATCGACCTGAAACCCGGTGTAGCTCC
>N_4894
TTTCACTAACGGCGCCGAGGCATCGTTAATAATATTCCACT
>N_4895
CTCCACATACTGGATATGGGCAATTGCGTGCCTTACCATGA
>N_4896
CAAGCTCATCGGTTGGTGGACGTAAGAAAGCCTAAAGAAGC
>N_4897
GTGGCAGTGTTGAAACCGCCCCAGATACCGCATTGGGGAAC
>N_4898
TACTGTAGTTTTAGGAGTTCCTACTATCAGTTTCTTTTGTC
>N_4899
TCGTCAAGCGTTTTACCTTACTGCGGTCATGGCCTATAAAA
>N_4900
TAAAATTGGTAAGCTTAATGCTCACCGGAAGCTGATGGGAG
>N_4901
ATTCTGACAGGTCGCGATCACACAACACGGAGAGGTCGCGT
>N_4902
TAGATAAGCCTGTCGACGGTCCTACGGAGTTGCCACATTGG
>N_4903
GTTGTAAAAACTTGTTCTACCGAGGACACCTACTTCTCATC
>N_4904
CCCGCTAAAAGACTCTAGTCCAGCATCGACCGGTTGAGACG
>N_4905
ATCCCAGTTAAGACGTTGGCCGGACTCTGAACTTAGGCTCT
>N_4906
TGGTGTGACACGGTCAGCTCCGAGTTGGTGCTAGGGGCCGC
>N_4907
TGCATGGAAGCCAATGCGACCCATTCGAAATGGCGACAAGG
>N_4908
GTACAGATGTCGATTTTATACAGTTCAGCTGGGGGGTCCGG
>N_4909
TTTATACTTGCACAAGCTGTCATGCCCAGTTCGCACCGGCG
>N_4910
CAGCGCTGCGATTAGTACATCTAAAATGACCGATAACTTTA
>N_4911
AGAACCTAATCTTTGGAGCACTCCATGCCCACTACATGCGT
>N_4912
TAATAAATCCGTCTGATCTGCCAGAGTCAATCTGTTAGCTG
>N_4913
TAGGCGCAAATAAACGCGGACCCCAGCAAAGCTTACCAGAG
>N_4914
GCTCTCTGCTTCTGCCTCTTCTTTGGTCCTGGGCGTTATCA
>N_4915
ACCGACCCGCCACGCGTAAGCGCCTTAACCCTGCGATACTG
>N_4916
GGTGCCGCGCGACATCCCTGCCACGCCGGTCAACATGTTTA
>N_4917
ACCTCTTTTCTCTAAAGCCGCAAGAACACCCACGGTTTCCT
>N_4918
AGATTTATAGCACACTAATGCCCCTTACTGAGAATTCGTAG
>N_4919
GCCAGGCCGTTGCCGGAGCGCTCCGGTCTCAGCGTAAGTAT
>N_4920
GGCCGACCAACTACCGACTTCTCCGGAAAGTCGTTCTACAG
>N_4921
CAGTCGGGATTTGCGGTGCGCTAAGATTTACAACAGTCGCC
>N_4922
CGTATCGAGTCTGAACAGCCCAAAGCCCACTACACAAGGAG
>N_4923
ACACTACATATTGCGGACGGCTTTGAGAGTTGCCTCATCTA
>N_4924
TGGGATAACTAGTCAGATCGCGCGAGTTGATAAACTTTGTG
>N_4925
GTATAGGACTCTCACGCGCGCAATTCGCAAGCCCAGAGGGA
>N_4926
AGTCAAGCCCTTCTATAAGGCACAAAGAAACTCGTTACATA
>N_4927
TTGCCAGTCGTTCTAGCGTTCTCATCACCTCCGAGTCTGCC
>N_4928
GTGGATATGCCGCAGCCGAACCTTATACCCGGCCATGGCCC
>N_4929
GGCCACCGGCATATTTCTAACAGCGTCTGCAGTACGAAGCG
>N_4930
AAGAGTAAAGATCACCCCGGCGCACTTCCCCGGGCCCCCGG
>N_4931
CTTCGACTTCCGTCCTACCCCATCCAAGGAGACAGCAATTA
>N_4932
ACAAAAAGCGCGAAACATACCATTCAGCACAAAATTCTCTG
>N_4933
TCCCTTTTAGTGCCCGGTGTCAAGCCGCGGTTGGACGCGTC
>N_4934
ACACTCGAACAAAAGGGAACCTCCCCCGCATACGCCCACGT
>N_4935
CGCGGTTTTTTCGCTGGACTCCGGCCAGGACGCCCGTGGTT
>N_4936
TTCGGAGAGACCGAGGAGTGCGCTACAGGATGCAGAAATGG
>N_4937
GTCAAGTCCCTAGCGATCTTCAGTATCGGCCGTTTAAACCT
>N_4938
CATAACCAACGGTACACGAACGTAGACATCGCGCAAAATAG
>N_4939
TACCATAGGTGCCGGCCTATCGTTATAGTGATAGGCTGCGC
>N_4940
GCTTACACGCTTGCACAGGACAAGTTGCGTCTACTTCGCTA
>N_4941
GATCCGGTGAGTTTAGCCTCCAAACGTGTATGTGGGGAGCT
>N_4942
TGCTAGTGAAACGGGGGCTCCCAGCTGTATAAACATACCTC
>N_4943
AGTCTGGTTCAATACCCAGGCGTGCAGCCCTTAAGGAAAAC
>N_4944
GCTCAAACGTCGTTGGGTAGCAGTACACCCTATGTCTGGTG
>N_4945
AAGGGTCAGTAATTTCCGCCCTAGTCGTTCCCACCTATAGG
>N_4946
TTCATAATGCGCAAATCATACCGGGCGTTGTAAGTCTCTCG
>N_4947
GGTATGCGTAATTTCACGAACTCCCTGAACCGTCATAGTAA
>N_4948
AATGTGAGCTACGTGGTGAGCGAATCTATATATTTTAAACC
>N_4949
AAACAGACGACATGGGTAACCATGTGGCTTTGCACTTTAGG
>N_4950
CTATGCCGCCTACTCTTCACCAACGGACTACCCAACAGGGC
>N_4951
CGAGCCGTTGGTCCTGAAGACGGGCGGCTGGACCTGCCTAA
>N_4952
CATGTTTTCCCGCGATCACCCTTTCAAAAGGGGTAAGTCTA
>N_4953
GGTCGCCGGACTACCGTCTGCGTGCGCCTCGTACGATTTAG
>N_4954
CGATTCTATCTACTTTAATTCAGTAAGTGCTACCGTGGCTA
>N_4955
CAAAAGTATGGACGATCCCTCCGGGCTGTTGGGTGGCAGGA
>N_4956
CTGTACCCCTAGTTAGCCGTCAGCGAAACGTAACTCTGATG
>N_4957
GTGATAGACACGGTCGACACCATTCGAGGAACACATTCATG
>N_4958
TACCACAGTTGGGCCTAACGCCGCACCGTTTGCAATTTTCG
>N_4959
GATTGCGCCGGTAAAGCGATCCTGATCCGTTATCCCAGAGC
>N_4960
CTCTGTTTTTTGAGAACCGCCCGGTTGGTTTGCATGCTGTG
>N_4961
AAGCACTCTGACGGGTATGGCCGTCTAGGGTCAATAACGGA
>N_4962
AATGAAACGATCTGGACGGACATGGAGGACGTATCGGAGGC
>N_4963
CTGGTCAGGCTGGCTATGAGCAGGCTTAGCCACTTTTACGC
>N_4964
TTCCATGGAAGTAAAAGACTCTAGTTGACGATCGGCGCCAA
>N_4965
TATTGAGAGTTCAGAGACATCCGCCTCGCGCGGCTCTTCTC
>N_4966
TAAGAATGAGGATATGACGGCGCGTACATGCTTTAGCTTTG
>N_4967
AACTCCTTCTGCGTTATCACCGCTATAGAAATGTACTGGCC
>N_4968
ATTGTTTATTCGTCTCCTTCCGAGTAATCCTTATCACTCTG
>N_4969
ATTGACGTGCGCCGACTGAGCCGTCTATTCTAGACTTAATC
>N_4970
TGATGCCTACCACACGCAGGCTACGACGAAAAACAGGTGTA
>N_4971
TGACCCTGCTTACTCCATCCCCCCGGGTTCAATCCCAATCG
>N_4972
GAAGGTGTGACGGATGTGCCCGATAAAAGCTCAATACGACA
>N_4973
TAGGCTGGTGGAATAATCATCGACCTAGACCACACCATTCT
>N_4974
ATCATCCCCCGTATATTTTACGTTCGAGCGGGTACATTTGT
>N_4975
AGCTATAATGTTAGTCAGTCCCGCAGGCATGTGGACGGCCT
>N_4976
ACCTAGGTACCTAGTTCTAACACTTACTTGAACACCTATTC
>N_4977
AAATGCCAGCTGCGTACACTCATTCAGGTGACGGCCCCTGT
>N_4978
TCGCAGGTCATAGATCTACACCAGTTCAAACACGTTTTTCA
>N_4979
CTTATTTCCAACGAATGACTCATATTCTTTAGGCATCTAGA
>N_4980
AGTCCAACACTTTTTTGTTACAACCTTCACATGATGCCCTC
>N_4981
ATTGAGGCGATTAATGATGGCACTATTGGCGATTGGGGCAT
>N_4982
CCCGTTGTTTGGTGAAGTACCCTCTATTTTACGAATTAAGC
>N_4983
ACGGGGGGCGGGGGAGGCTTCTGAAGCTACATGCCCGGGAG
>N_4984
AGGCGAACTGTAAGGTAGTACGCTTGTACTTGGTCATGTTG
>N_4985
GAACAACTGTCCGACACAATCGATACTATAGGGGACGGCGG
>N_4986
GGAAATAGAGAACGTGAATCCACCAGCCGCAGACTGATTGT
>N_4987
TGACATCCCTTTCGTTGCCCCGCAGGGGGAAATTCATTAAT
>N_4988
CTACACAGTAGCGCTTACGTCCTCGATAACGGTATCTCAAC
>N_4989
CCGTACGACTTTCTGTATGTCTTACTCAAGTTCGCCCTTCA
>N_4990
AGTTCGGTCGGTGGGTCGGGCGATACTGGAGCTACGACAAG
>N_4991
GTTGGAGCCCCTCCCAGAGTCTAAAGTGGCCAGGGGGAGCA
>N_4992
GAGGAAAAGAACACAGCGAGCTGCTGACGCGGGCCCCGTGA
>N_4993
ACTGGATCCGCTGCTTGCCGCCTAAATCTTGGTGGGAATTA
>N_4994
TACTGCTGCCAGCGCCTATACCGCGCTGCTTACGAATTATG
>N_4995
GATATTAATGCCGTTTAACACAACGGAACTGTATTCCTAGG
>N_4996
TGAACGGAGGGGGATTCTGTCAGTCGGGGTACGCGTCTCCT
>N_4997
CGCGAGCTTATGCAATATATCTAAGGATAAAATTCCTTGGG
>N_4998
GAACAGTGCGTGACGCGCTACTATACGCACTAAAGGAGATC
>N_4999
GTAGGTACATCGCGTACCGGCCAGGTCGAAGGGTTCTAGGA
>N_5000
CGTCCTACATTGTTAGAGCACGGTTACGTGAGAAAAGAATT
>N_5001
AACAGACTAAATAGCTTACACAATTTCAGTCCCTATGGATG
>N_5002
ACCCTGGATCGACACTAAACCAGGGTATCTACTGCGGGTAC
>N_5003
ACCCAGTCGAACTGGAACCTCAAAAAATGTGCGATCATTGG
>N_5004
GACTAAATTAGTCCTTTATGCAGAGGGTGCGCTACATGACT
>N_5005
GTTATCCTTCGGCATAAAAGCCATCGGTCTGACGTACCATC
>N_5006
TTAAGTTAAGAGCGAGTACCCGATGAGCGACTGAATAATAA
>N_5007
GCAAAAACCGATCTATTGATCGGAACCCTGAATAAACCGGG
>N_5008
GGACATGGCGTCGATTCTTCCTGGGCCCCCGGATTGAGCAA
>N_5009
CCAGTCTGATAATTTCTCAGCAGGAGGAGATTCTCGGCTTA
>N_5010
ACCATTTAGCATGAGGGTCTCGGTAGATGCCTTACCTCCAA
>N_5011
TTGTTAATCCGGTTCCAACTCCGTGTTCGGTTGCACCGACT
>N_5012
TAGAAGGGCCAGCGGAATGTCGGCTAAGGGTACGAGGTTGA
>N_5013
AGATGCATTGTGTGGACGCCCATGATAGCTTCCGAGTGAAT
>N_5014
GTTCTGTAAGAATTAATGCACAAGCAGCTAGATTAATTAGC
>N_5015
CAGAAAATTGGGTACCAAGTCTATCGGTCATCCATGCCGGC
>N_5016
ACTCTACTCAGTGCGTCTCACTATTGCACCTAAGAGGACTG
>N_5017
TCTGACGACAAAAGGCAAATCAAGTAGCCTAAGCCTAAAAC
>N_5018
CAAATTGGTAAAAGTGACCCCTTGGTCGAATGACGAGAATG
>N_5019
ACCCACCGTATTGACTAGGCCTGGAACCTGCGAACTAACGC
>N_5020
TGTCGCCACTCGCCACATTCCACCTGGGTTTCGCGGCGATT
>N_5021
ATATCGTCCATCCATGCGTACGGAGAAACGTTCAAATACGA
>N_5022
GGCCTAACGCCGTAGGTCCTCAATCCTCAGCCGCGCCATTC
>N_5023
TTACCGCTGGGGTAGTAGTGCACTTCACGAATGGATGTTCC
>N_5024
GTAGTTAGTCAACTCGATCCCAGCAACAATGCTGGCTACCT
>N_5025
AACAATTATGAGCTACCATTCCATAGCTTGCATATCTTCAC
>N_5026
ACCTCAATAATACACCTCCACCGCAAGCTCAGACACCCGTT
>N_5027
CCGATATGAGTCAAGTTATACATGTAATTTAAACTAGAGCG
>N_5028
CCCACAGTCTGAAACTTGCCCGATAGGTCAGCCGATTTGAG
>N_5029
GGCATGACGCCACGTCTAAGCTGGTAAAATTCAGGTATTCA
>N_5030
TGGTGTTGGCACGCAGATTTCGTGGGGTAGTCACCTGTGTG
>N_5031
GCGTGCCCCTCATTATTAAACCCCCCTTTATGGTTATTAGC
>N_5032
AACCCCTGGCTATAGATCGACACTAGTATTAATAACGCCTC
>N_5033
GCCTTAGGGCTGAGAAGGCACCAAACCGTACCGGGAACAAC
>N_5034
ACGTAAAAAGTACGAATCACCGGCACTTTGCGTCTCCACAC
>N_5035
TCAGGCTCGCAGACTAAGGACCGAGATTATCCATAGAACGT
>N_5036
GAAGTTCGGCAGCCGGCAATCGAGCGGGCATACAGTCTGAA
>N_5037
AACCCTCCTGCTCCATCCATCCCCAATTTATCGGCCGCGCT
>N_5038
TATGGATTTTATCATAGGCTCCCCCTGTGGTGTACCTTCCC
>N_5039
TCACGTCACGAACCTACACTCCTTGTTACGAGTAATTCGGC
>N_5040
CGCGAGGGCGCAAGTGGGTGCTTCACTCTCTAAGTGCATCG
>N_5041
GAAAATTTTCTGTGACGCGACACGGTTCTCCTGGGACAAAG
>N_5042
ATAGTAGGAGACACGGGAGGCGGAGTCTTACTGCGCTCTAC
>N_5043
TTAGATAACTAGGTATGGCACCCTCGGGCGTGGTGATCATG
>N_5044
CTTGTGACTACACTACAATTCGGGAGTCTAGGTTTCTCTGA
>N_5045
AGGTACATGGCTCGGGTATGCGGCCCAATCTAGAATAGGAG
>N_5046
ATCACGTTCTCCTACCTTAGCTTGCCACACACCCCCTACCA
>N_5047
ATTACCCCTGAAATAGATGGCGACGGATCCCTTGACAGTAG
>N_5048
TATCCGGGAACCCGAGTTTCCAGGGCATAAGCATTGGCAGT
>N_5049
GCATGGATTGCGCTTCGTAGCGAGCTGGGACCATAAGAATA
>N_5050
TTTTTACAGAAGCATCAATGCCTCTTGCGAAAAGCCGCCGG
>N_5051
TGCTACCTCGTTCAGCTTTTCCTTGACTAGAGACGTACATA
>N_5052
TCTGGCCGTGTGTCCACGAGCGTACTTATTATCACAGACAC
>N_5053
GTGCAACATCTGTTGGGGGTCAATCCGATTTCTCAAATTGG
>N_5054
AGTTCGTTAACTTAATAGTGCCCCAATAGGGTGGGATCTCT
>N_5055
GACCAACTCGGGGGGTGGACCTGCTTGGGGCCCCCAAACAG
>N_5056
TGTAGGTTCAGGGTGAAACACTAAAATCCCAAGGACTGCGT
>N_5057
GATAAAATACTACGGGTGCACACGTGACCCCCAGCTAGAGA
>N_5058
AATAGTGTACGCTAGAATAGCGCATTGCAAGTTGGCATCAC
>N_5059
TGAGGATTGTATCAGACGTGCGTCTCTGATGTTTAAGACCC
>N_5060
TTCAGACCCACTCTTCTTGCCTAGAATGACGGTTCGCTAAG
>N_5061
TGGGGCGTCTCGGCTTCTGGCAAACCTCGAAGAAACTCTAT
>N_5062
TGCGACCGTTAGGGCACAACCAAGAACGTCAGCGATTAGCA
>N_5063
ATGGCATTTCAAACGGTCAGCTCAGTGCAGAGGTATGAACC
>N_5064
GGATCGGGTAACCGTTCAGTCCGCGTCCAAACTAGTACTTA
>N_5065
GCGCGCGTGATAAGGTACGTCCGCCCAGTGTTGGGCCGCAC
>N_5066
GAACAACACTCATGCCCTTACAGTTGATCACTATGCTTGTA
>N_5067
ACGTGGATTGGATACTTATCCGCGTGACCGATTGCATGTCC
>N_5068
GTAACCGAAAAGCAGTGTAACGGACATCTTACCTACGCGGC
>N_5069
GTCCAAACCTCAGTCGCTTCCCCCTCCGAAGAAGTAGTATG
>N_5070
TCTCCATCGACTCTAATCTCCATCAACGCTTTGATCTAACC
>N_5071
TTTTGTGTCGGTCAAAGTTGCTTAAGCACGAATGTTAGACC
>N_5072
GCGGTGATAGCCGCTGTTTACGTCTTCCCTCCGTGAAAAAA
>N_5073
CAAGTGTCAGGCGAAGACGCCGCCATGGAACTGGTCCAACA
>N_5074
CTCAGTCTATTTTACTACGCCAGGCTGCCCCTCGGTCTCCC
>N_5075
GCCAACTACTCACCCGGAATCCCGACCCTGGTTCAATAGTA
>N_5076
TTTGTAATGGCCAGTTCACCCTGAGAGCGGATTAAAACGAA
>N_5077
CTTGTGAGCAACGCTAATGTCAACGGCTTAACTTTTGGCGC
>N_5078
CCCGGACGGACTAGTCAAGTCCTAACTAGTCAAGGTTTTGC
>N_5079
ACATCGAGTTGCAACTTAAACGAATTAGCTGCTCGAGTCCT
>N_5080
ACCTCACATTAGCAACGCTACCTCCGTTAATGACTGAAGCA
>N_5081
GCAATACTCTAAACGTGGCACTATTGGCCTGGTCACGAGCC
>N_5082
AGACTGGGCCTTCCGTATTGCAGGGCTGTCGCGTGTTCTGT
>N_5083
GGCTAAAGGCAACGGCCCGGCTCTTAATACGTGGCGAACCC
>N_5084
GTCCGCTTGCGCGGACGTAACGGCTCGCTATCCCCATAGAT
>N_5085
GATATAGGGTGAGCCATAGTCCGCTAAGCCGGCGGCCGTTC
>N_5086
ATGGCTAGACTGAGGTGCTCCTGCCCTACTATCATAAACGT
>N_5087
TTAAAACCCAGGCCCTGTCCCACGGGCCGAAACGTTTGAGT
>N_5088
CCTAGAGTTCGTCATGTACGCAAGAGAATGCGCCTGCTGGC
>N_5089
TATCTAGGGACTCTATCATGCCGTGTCGCGAATTCGGTGAT
>N_5090
TGGAGCACCGCGGCTGATCGCGTCTGTGTCAAGAGTTTCCC
>N_5091
GTCCATACCTCCTACCGGCTCACGTTGCGGCTGAATTTTAG
>N_5092
GCAATAGAAAATCAGAACTCCGCAGAATATACAATGCATCT
>N_5093
AACTCTGGTTCCAAACAGTACGGTACTCGGCGAACTCGTTT
>N_5094
GGATACGATTAAACGGATTCCCTTAATCCGATTCACCGGCG
>N_5095
GGGGGAGTAAACCGATCTGCCCCAGATGTTTTACAGCGAAT
>N_5096
TCTCACAGTGCATCTACTGCCGTCAAATCGCCATTTTTCAG
>N_5097
GCCGGGCGCGGCTAATTCTACATCTGTCAGGACTCGCAGTG
>N_5098
TTGCCGAATTTTGAGCCTGTCAAAATGGATAGAAGTGTTGA
>N_5099
TAAGGGCCCCTTGTACCGCCCGAGTAAATCAAGAAATTTCA
>N_5100
TAACTGCAGGGCTAATGTCCCGCGTCGGATACAATTCAGGT
>N_5101
TGCGTGCCTACCATTTATCGCATCTTGAGGCCCCTATGACC
>N_5102
GATTACGGGTATACCCGCTTCTTTCTAAATCGTAACTAACA
>N_5103
TATAACCCTAGGACACCGTTCCCCTTAGCAGAACCGACGCC
>N_5104
AGTAAGGAGATTTCCACCTGCGGTGTATGTCACAGAGCCCA
>N_5105
GGGCGCTGGGACCTGTACTGCCTGGTGAAAGACTAACACAT
>N_5106
GGCAGACCGGTTAGAGTGCGCTATATGAATGCCCATGACGG
>N_5107
TTCAACTGCTTTGACTGACACAACACCCGTTTGTGCAGTAA
>N_5108
TATAGAACTCCATATTTGCCCGACAGTAGCTCTGTCGACGC
>N_5109
TAAATATCTTGGGCGCGCCTCCACCTGGCGCCGAAATGGGA
>N_5110
AGTCACGTTGGTGGCTGTAACACAGGCGATGACGTCTCCTT
>N_5111
GCTGTCCCGCTGAGTACGGACCTTTGAGTCGGGCACAATCG
>N_5112
TTTTGAACCATGTGGGGCTCCCAAAGCTGTCCGCAGGCAAT
>N_5113
CTCCGAAGCTGTGATGAACACCTTTAATCAACATTAGTCCG
>N_5114
TCTTATCTATGAAAGGCCTCCCCGGAATAACCAGAAGTGGT
>N_5115
ACCCGGCGCGGGGAGTGCACCATTGGATGACAAGGGTGACT
>N_5116
TTGTTGTAAAGACCTGTGTTCGACATCAGTGTTCTTTGTAG
>N_5117
TTACGTAACCGCAGACGACACTAGGATTTCAAGACGACAGG
>N_5118
GGTAATCATTAACTTGCGTGCCGAGGTGATCTGAGCTGAAT
>N_5119
CCAAATGCGTAACTCCAAGTCTTGCTAAGCTAAGGGCGCCC
>N_5120
TTGGACACGCACTAAGAAACCTCTTGCACAACGGAATTCAC
>N_5121
CAAGGAGAGCAAACGATCCTCCCAAAGAAGAGTGCTATAAA
>N_5122
TATGGACCACGCAACAATGCCCCTGGCCAGTTACCCACAAG
>N_5123
TAAAATGTCATTACGAAACTCGTAACGCATTAGTAGTCATG
>N_5124
TTTCGCATACCGCGGTTCGACGAGTTGCGTTTTAAATAACA
>N_5125
TGTCAAAGCGTATGTGTTTTCGCCGACAGTGCGGCGCCCTA
>N_5126
CTTATATCCGTGTATAAAGTCTATTTATTAGGAATTCCCAT
>N_5127
GGTTGGCTTGACGTAGCACACTAGTAATGCGACTGCCCCCC
>N_5128
CCCATGACTAATCGATCGCGCCATTATTCGGTGAGTAGATG
>N_5129
AACGGACGAAGATCCGCCATCGCGGGCCCTGACTCTGAAGC
>N_5130
ATACATCTTCGTTAAAGAGACTCCCTAGGTGTGCAGCCGAA
>N_5131
CAAATCCATCACTTATAAGGCCGAACTTTCTAATAGGTGGC
>N_5132
GCCGTCGGGGGACTTTTGCACCCCTCCCTTTTTTGGGTCGA
>N_5133
AAACATGGTAGCGCGGGACCCATTGGCTATTATCATATCGT
>N_5134
CGTTAAACTACCTGGGGAAGCCAGTTCTTAAAATCGCAAGA
>N_5135
GTTTTCATCCGGCCTAGAAGCAGAGTTACAGGCTTTAAAGA
>N_5136
AAACCGAATAAAGGTTAACGCAATAGACGGCGGGCTCAGGG
>N_5137
TGTTTATGTTGGTTGATTTGCATCGCCCGTCTTGGGTATAT
>N_5138
GCCTTTAAATCATCAATGTGCCACCCCAGGTTACAATACCG
>N_5139
TGGATTACGAATTAATGTGCCAGTCACACCCTAGTTACGAC
>N_5140
CCCAATTACCTACGTATTCACCGCAATAGTCATCTGGGTTT
>N_5141
ACTAGCTAGTAAAAAGTTTGCCTGCCTCGATAATCTTAGTA
>N_5142
ATTTACCTTTTCTCGGTGCTCACGTTAGGTAGTATAGCCAA
>N_5143
GTTATTGCAATTTTACGTTGCAGGGACAGCTTTGGTGATGT
>N_5144
CTTTAACTACTTAACTGCGCCATGGGGGCTAACTAAGTTAA
>N_5145
CTCGGCAGAGGATGGTTGGACTTCCTCAAGAGCGAGATTAC
>N_5146
TCGTAGTGAGGATCCTTATCCATCTGGTTGCTAGGTCTGGT
>N_5147
CGGGCCATGGTGCCCATGATCATGCATCCCTTTCCCCCGCC
>N_5148
TGGACAGAGTGCCCAAAATTCAGACATGACATCGCACCGTT
>N_5149
CTTCACTATAGATCAGCAATCTGTTTTTCCTCCCTACCTGT
>N_5150
CTAACTGAATTGGCCATCGACTTAAACAATGAAGACTTCTT
>N_5151
AGGCGGGATCGCGCTGTATTCTACCTGGGGAATACGCCATA
>N_5152
ATTAGCACCCGCAGGCCATTCCCGGGGCGATGATAATGCAC
>N_5153
ATTGCCGACCAAGAGTGAACCTTGCTGTGTTGGATACCCAT
>N_5154
AAGGAACGGCTCGGGGCTATCCAACGAGGCACGCACGGCCG
>N_5155
GATTGTGAAAAATAGGGAGACCCGGTGATCCACAAGGTCAC
>N_5156
CGGGGCCGTCCTGCAGTTAGCGGCCTGCGACACTATTAGAT
>N_5157
CTTTTCGTATTTTGGATCGTCGGTAAATGTGGCAGCCCCCA
>N_5158
TCCGGTTTCAACAGACCGAACACGGATGTGAGAGAGAGAAA
>N_5159
CTATAAGCCATCTAAGTGATCTGTCCTCTACTTCCCCTGCT
>N_5160
ATATAAGACGGTCGGGAGCGCCCCACTTTATGGTCAAAGAC
>N_5161
AACTTTTTCATGATGCCAACCGTTATCTTGCCACATCATGG
>N_5162
TCAAAGCTATACCTATTCGACATCAAGACTTAGGGTTCCCA
>N_5163
TATCGTCGCGGTTGTGCTCGCCGCTTCCCTTGCTCTAAACC
>N_5164
GGAACCGAATGGATAAGGCACCCCGGAGATCGTACAACCTT
>N_5165
ATATTCCCAACCAATATGAGCCCAAACGTGGTAACCTGCGG
>N_5166
CGATGAATGCCAGAGTGCGACGTAGCACTTACAGGATAATT
>N_5167
CTTACATTTGTCGAGAGGCTCCCCTCGCGGAAGCTAGCGAC
>N_5168
ACACTCCATGCAAATTTTAGCGTGTCTGGGTTATGTGGCAA
>N_5169
TACGCGGCAAAGCTATAACTCGCACGCTCCTGTATGGGGTC
>N_5170
TCTGCCACATCGGTGTCAAACTGTAGGAGCGTCTAGATTGA
>N_5171
TGTTATAAGACGAGGGTAAACACTTGTCGTGACTAATGGTC
>N_5172
GGGCACCGGGGAAGCTTCTACGCTTGTTCAGTACCGTTACG
>N_5173
CAGGATAAATATACTTCTGTCAGAATAGTGGCCTCGTTTAT
>N_5174
CTTTCAGAAACGAAAAACCCCCCAGAGATTATCCTGCTTGT
>N_5175
CGTTCCAGACTCAATGTACTCTCGCTCATATGTAAGCTATA
>N_5176
CCACGATGCTCCAAGAGCGACTGCGAAAACGAAGGAGTAGG
>N_5177
ACCTGCACTGCTCTGGTTGTCAGTCCGAAATACAAGGCGGC
>N_5178
CGTAACTGATCATGGGCTACCCGGGTCCTGCTATCTGTCCG
>N_5179
ACCCGTGGCTTGAAAGGGAACAGCGACGCACTTTTACATTG
>N_5180
GAGCGTGACACTAGCGCATCCAATCTCGTCATATGATGTTT
>N_5181
TTAATACTTCCAACAATGCACTTTACCCGATTAGACCATTG
>N_5182
AACGCTAGGACATCACTCAACAGAAGGCTGTCAGACGTGGG
>N_5183
GGGGGAGGAACCGGTGGACTCCCGTAGTAGCTCCGCTGTTA
>N_5184
CGACAAAGGACCTGTTAAGACCAAAATTTTTCGAACACGCT
>N_5185
GGCGTTCGCGCTACGCCGTCCCGATTACTGGTGCCAGCAGA
>N_5186
ATTTAAGAATAGGTCAAGGACCTGTAAGTCGCATCGCCACT
>N_5187
TATTACAACCCTATCGGATCCCGGCCCTACCATTCGCAGCT
>N_5188
CTAGCTTGAAATCACATTTTCGCGGATGTGAAACTAGTCAC
>N_5189
TGGTCGGCAAGCAATACAGGCGGAAATGCTTGGCTTCTACA
>N_5190
ACACCTACAGCATCTCACACCGAGAGTCAGCGAGACAATGG
>N_5191
GATTTAGAACTGGCTTGCCACGCGCTGCATTTACCTAAACC
>N_5192
CATACCTAGGCTGCCCCTACCGTAGGGGCATGGTGTCTTTG
>N_5193
TTGGCGCCGATGGGCCTCAGCTAGATTTGGGTCAAAGGGCT
>N_5194
CCGGCCGAGTGTGATGCTTCCAGCCTCCAATGTTGACACGC
>N_5195
TTAGATGGATGCCGACGGCACGAATCACACGAATCCAAAGA
>N_5196
GGGAGCGAGGTTGGATCCACCCGGCTAACCAAGGAATTATG
>N_5197
ACGACCGCGTGAGCTACTGGCCTTCGCGACCTTAGATTACA
>N_5198
TCTCCTCCCGCACTGAACGTCTTAAAGCGTTGCGACCATTT
>N_5199
AAGTCGTGCACGTAGCCCGACCATAAACCCGGAGGTTAACT
>N_5200
TGGACTACCAAGGTATCACACACAGGTACCCGGGTTATAGC
>N_5201
TAGTGCAATGCTCCGATCTACAAGTGAATTTGTCAACACGT
>N_5202
GTGACTCGATAGCCCTTTAACGCATTGATCGATGAAAGAGG
>N_5203
GGTAGAAACAGGCCCTGCGGCTGAGGGAATGCTCAGTGTAT
>N_5204
GGGCAGGCGGGTGACTCGCACTTCCGTAAACAGACGGGTCG
>N_5205
CCAAGATTGGCTTAGTCACTCTATTACGCGAAATGCGATGC
>N_5206
AATACCTGTCGCTGACCCCACCACCGATTGTAACCCGTTAG
>N_5207
CTGAGATGTACTTGAGGTTTCTCGGTATACCGTTGTCTTGG
>N_5208
CGTAGCCTATCAAACTGGGTCTGTTAGGACTTTGATTCTTT
>N_5209
ACACGCTAGTGCAGTTATAACACTGTCCCTACGCGCAACGG
>N_5210
GAGTGACATTCGTTTTGCGCCATTGTTCCACGGTCAACTGT
>N_5211
CCGTGTCGTCCTTGTCCATCCACGTCAAGCTATGCAGCTTC
>N_5212
TCGCAATGTTAAGCGCAAGGCGTGCTACTAATAATAACTAT
>N_5213
TTCCTAGTACGACAAACGTGCTCGCCGAAATTTCCTTAAAC
>N_5214
ATTATACATAGCCTCATAGCCGTATGCTTGTTCTTTTTCAA
>N_5215
GGCCCGGTCGGCCAAGTGGACGTGGAGGTCGCACCCGAACC
>N_5216
CGCGCTACTATAAGAGGTAACACGACTGACGACAGTATAAC
>N_5217
CAAAGGGAGGTAATTAAGCCCTGGGGGCATCTTCACCCGCT
>N_5218
GTTAGGAGAAGCTTTGAATGCCGCATTACACTTCTCGGTAG
>N_5219
CTGAAAGACGTAGGAAGTTGCACCTGGTGGCTGGATGCGCG
>N_5220
CCCTTGACGACGCCTGACCGCGCATAACGACTGCTGATGAG
>N_5221
AGCTGATTGGAGATGTGCACCGCCGCTGGAGGCATCCTGAT
>N_5222
TCACGGAACTTAAACGAACCCGGACCCAAACTTGCATACGC
>N_5223
GTCTTCATCTCTTGAACAACCAGTCATACTTGTGCTCAGGG
>N_5224
ATTTAGTGTGTCTTTCACTCCAGCTTCAGATTGCGAAGTGC
>N_5225
TGTCAGGTGTCTGGATTAGACATCCATACCCGGGATACGAA
>N_5226
GACAAAGGGTCACACGGTTTCTGAACGATCCTGGAATCCCA
>N_5227
AGTTCGATGCGATTGATCATCGTACGAAGTCGGCCCTGACG
>N_5228
GAATTGCCATGACACAGCTTCCTCCCACTGAATAGATTCTT
>N_5229
ATAAACTGGGCTCCTTTATTCCGGCGGGCAGGATGCTTTGA
>N_5230
CTTTGTGTTTTATAGGATTACTTGAACATTTATTTGAGTCC
>N_5231
CCGTCCCAGCTCTTGTCAGCCCTACCACATTCTTGCTATCA
>N_5232
TATGAACGTCGAAGCGCGTGCGATTTAAATCTTAGTCTGGC
>N_5233
CTCTACCGCGTATCCAGATGCTAGTTTTCCTAATTTGCGGT
>N_5234
CAAAATTCAGTCCCAAAGTGCCTCCATAAAGGTAAGCGACT
>N_5235
CCTCACATTACCAGGCAGCACTGAGTGGGTAATGAGTACTC
>N_5236
GGTCCTATATTCCGAATATACTTAGGAACGCAATTTCGGAC
>N_5237
GTCGTCGAAGACGTTTTCGGCATTTGTAAAGTCAAACCAAT
>N_5238
GCAAAAGCCTAGCGTCGAATCAATTCTACGATGGTCGTGGT
>N_5239
TAATCCTCAGTAGTGGATTTCGGACGAGGCATAATCCCAAG
>N_5240
CTACTAGCTCGTTAATGGTCCATGTATAATCTAAATATGCA
>N_5241
TATTCCCGGGGAACTGACTTCACTCGCGGACTTGCGCGTAC
>N_5242
TGCCCCCTTAACCGGTAATCCTGAGATTGACACGGCTAAAG
>N_5243
TCGTGCGCAACGTTTGCAGTCAGCTCGCCTCGAAGTTGCTA
>N_5244
TAACATTATCTGTAGCACTCCTATCACTCAGTTACGATGTA
>N_5245
ATATAACGTTTCTAGTCCTTCCGTGTGAGGGCCAGTATGAC
>N_5246
TAACAAACTGAGGTCCATTGCTACGACCCATCCTCCCGACA
>N_5247
ATTTTTGAAAAACTTAATTGCAGCTTAAGCGCACGTAGCTC
>N_5248
CTGCGCTGAGGTATGCGCCGCCGGGGTTGTGCCGTGGTATT
>N_5249
CTTTCCGCGCACGAAGAGCACGGTCTTTTCGTGCACAAAAA
>N_5250
TGTCTAGGCCTAAGGCTGCTCATATAATTGTTTTGTGAGAA
>N_5251
GAGGACCAAGACAACAACATCAGGAGTACGCACTTTAACAG
>N_5252
ATGGCGGTCAATTCGAAAAACGTAGAAAAAGCACTGATTCT
>N_5253
TTTTTACGGCTGCGTCCAAGCGCTCCACAAAGGCGCTACTC
>N_5254
CAAATTTGATAGGGAGAGCTCTTCTTGTCTGTAATCTGTAA
>N_5255
CCACTCCATCATGGACATGACTGTACTTTTGCGCGCTGGGT
>N_5256
TGGTGCTGCTAAAATTCGAGCATTTACAATTCAGGGCTGAG
>N_5257
ACTGGGTAGGTCACGCAAGACCACCGTGGACTGATTGGGGA
>N_5258
TTCCGTATGTGGACAGTTGACAATTTCACCGAGTCAGACCG
>N_5259
GGACTTTTCCGAGACCGTAACATGGATAGGGGATCCTTCAA
>N_5260
AGATCAAACGACTTTAAGGGCAGTCGACGTTTAGTGGCACC
>N_5261
TTGATCAGGCCGGTGGACGCCTTCAAAGCTGGCACAAGAGC
>N_5262
CCTAATGACCATATAATTTCCAACGACTAGATATAAAAGCC
>N_5263
CAAGTATAACCTCGCCGGCACTATGGCGAGGATACCAAAAA
>N_5264
AGCTAACAGTCTACACCGGGCCGGCCGACATAGGTGATCAC
>N_5265
TAATCGCCTATGTTTGCATTCGTCATGAACAGACAATTTGG
>N_5266
CTGTTGGGCCTGACTTGCCCCAGTCGATATTGCAAGGCTCC
>N_5267
CGTGGCTCTTGCCCTGAGAGCCCGTGATATTACTGAGATAA
>N_5268
GCCACACCGGCTGTCCAAGGCCAATGCTAAGGATTCCTACA
>N_5269
GCGGACAAGTCCCAGACACCCCGAGAGATCATACAAGTAGT
>N_5270
GGCAGATACCGCCGACTCTCCCGATAAGGGCTTAGTACCCA
>N_5271
AAGAGTTACATTATACTTGCCAGCGCGATAAGTCCCGGTGG
>N_5272
GGATGTCCCGGTAAGGGGCCCGCGGTAAATTATAAGATAAC
>N_5273
AGCCCAATGACTAGCAACCCCGACGATGGTAGGCGATTCCG
>N_5274
ATTTCTTCGAAGAGCCAGTCCAAAGGACGGACAACAGTGCA
>N_5275
GTTCCGTATTAAACAGGGAGCAGGTGTTACACCCCTATGCG
>N_5276
GGACCTGATGCGATACCCAACGGTGGGGCTTAGTCCCACTG
>N_5277
AGCCCAGCCACTGTACGTATCATGGAATCCAGGACGCAGTA
>N_5278
CATCCCTATAGCTCCTGGACCTTCAAAGACCCGATACTGGG
>N_5279
ACAAACAGGCTGTAAGTGGCCGATACGGCCCGAAGCTGTGG
>N_5280
AGCAACCACAATAACGGGCTCGGCTGTATGGGCTGGTGTGA
>N_5281
GAAGGCAACTACTCGCAGTTCCTACGACTAGCAGGGTATGT
>N_5282
CATTGCTTCTTAATAGAAAGCAATCCTCCCACTCCAGGGCA
>N_5283
TTCAGCTGACCGTATAGGCCCCTATTCGAATTTAAACATTA
>N_5284
CTGGCCAAATATATTAACTTCTACAGGGCCTAGTTCGTCTA
>N_5285
AACGTTTGGAGAAGGGGGGCCTCAGTCGTCGCACACCTCGG
>N_5286
CTAGTCACAGCGGTTTTAGCCGTTCATTCGTGAGAGGTTAC
>N_5287
TCGCTGCGTAGTCAACTTCACACTCATTCGCCCGGGCAACT
>N_5288
AGTACAAGGGTAACCGCAGACAGATTGTAATTGGCTGACAA
>N_5289
TATCCAGACTGTGCCAGATGCCCGAGCTTTTCTTCTATTGC
>N_5290
CATGGCTGGGCGGGTTCAATCAGGACAAATACTGATACGTG
>N_5291
CATGATTTATCAGGGGTAAGCCTTCTTTTCGGCCTTTCGCT
>N_5292
ACCATGTACGCGGGGCATCTCCGGATTACAAGATGATCCTC
>N_5293
GGCTCCTGAATAGAGCCGTCCCACGGAACTTACATCCAAGT
>N_5294
CTATGGGGGTCTGTAGCCATCAGTCCATTCAAAGTGAAAGG
>N_5295
AGGTTCTTCCGTCAGGAGCGCTTTTTTCGCCCGGGAGACCC
>N_5296
ATCCGCGTGTGCAGATGCGACACGTTGTGTGTGACCCTCCT
>N_5297
CCTGGCTTCCACCGACATCGCCGAGACTAATATATGGTTAT
>N_5298
TAGCTAGGAGAGTATAGGGACGGCAGACTAAATAGGGTGCG
>N_5299
TGTCTCAGGTTATTCGGAAACTGACGACCTGACGATCGCCC
>N_5300
ATGCACGTACCAAACTAAAACGATATGGGTTGGTCGCCAGA
>N_5301
TGGGAGTTAGGGTGCAGTTGCGGATCCGTATCTGTAAAGCG
>N_5302
AGAGTCGTAAGGGGCGGACTCCTAAGGTCGCAGCCACAGCC
>N_5303
TACATTGTTCGTCGCGTGCTCAGAATATGTGACTGCTCATT
>N_5304
GGGATCAACAGGTGGCAACACCGTAGAGTATTCAATCCATC
>N_5305
TAGACTTACCATTCACATATCTTCCTATTTCGGCTCAGTGT
>N_5306
CCTGGACCTGCTCGGTACGACGTCCCGTCCCTATTTCTGGG
>N_5307
GTTTCTTCCGACATACACGGCGTTTACCAGTTGGTTTTCTA
>N_5308
CGCCCTTCCTTCAGTTGTTGCAACAAGCTGCGGCTTGACAG
>N_5309
TTTACCAATCTTCATGGGGCCAGCGAGAGGCAGTTAATCAC
>N_5310
TCCGTTTTGGAACTCCGCCCCCCTAATAAAGCTTAGCTGAG
>N_5311
CAGTCAAGCCTTATATATATCTTCGGTCGTTTCTCAACGTG
>N_5312
CCGCGCGAAATGTCCACATTCAAAAGAAATCCAGCGTCTGC
>N_5313
TAGAGAGGAATTACATGTGGCGGTTGTAGTGACAATCCAGC
>N_5314
TCTTATCCTGGGCCCTAGCGCCATTGGTGACAAAGACCACC
>N_5315
GGGGTTATATTTGGGGGATACTCCAATAGGCTATGACACAG
>N_5316
TTTCTACACGGCATTTTGTACTGGATAGCACTTATATTCAA
>N_5317
AAATTTAAGCGGATTTTCTCCGACTCGCGGAGAGCCCTAGG
>N_5318
CTGTCTAGAAATGTTGAAACCGCCTAAGCTTGATCCTTGGT
>N_5319
GGAAAGATCGTGAACGTGAACCCGTACGGAGGGCAACACGT
>N_5320
GCGCGATCCGTTAATCGTCACGGCCGGTTAATCACGGAACG
>N_5321
TCAAAATCAATCACCTACAGCTTAAGACGTCGTGATTCCGT
>N_5322
TAGCATGCCAATCAAGAAGACACAGGTTGGGAACCTAGCGA
>N_5323
GCCCGCAAAACCCGCCGCAGCGATTGGCCGATATAAGGTGT
>N_5324
CCTCAAATAGCACTGAGATACTATCGCCAATCTCGAGAAAG
>N_5325
CCGACACCCGGACTTGGTTGCGGATAAGGAAGTGATTCCCA
>N_5326
TTCTCTGGCATGAGCCCCGGCGCCGTCGATACCCACATTAT
>N_5327
ACCAGGTGATATGTAAATGCCACATAGTATATGTCAGCATT
>N_5328
CGAAAAACTGATCATATATTCACAATCGAGGTGCATGTAAA
>N_5329
GAAGTCCTCTACCTCCTATCCCGGATTTTTGCTTGATGATT
>N_5330
CCCCGCTTACGCCCTAGCAACTGAATGCGCTTCGCATGTAC
>N_5331
TAGCTTAACGGCCGGGTTCTCACTGGACTCCCCAAGCGGGG
>N_5332
ACCAAATAGGACTCCGACCGCGGTCACCCTTCATCCATTAT
>N_5333
GGCGTACGGAAGTTTTAAAACACATAAAGTGATTGGGTTGA
>N_5334
TTTGGTATGCGCAGGCGCGACAAATCCGACTCATTTCCAAC
>N_5335
TGGGAACGACAAACAAATTACCCCGACAGGCGGTACAGTCT
>N_5336
AACAATACACTTATTGGTGGCCATCTATTATCGCGAGGTCA
>N_5337
TTATGAGGCTCCCCTCATGCCGCTCGAGCCGAGTTATATTT
>N_5338
GCCTATGCGGACCAAGCACCCAACGGCTAAGTGATGCTATT
>N_5339
ATCGATAATTTGATGTACGCCACGTGGACAAACCGGCTAGC
>N_5340
TATGAGATGGTATTGCTGATCAGTGCTGGTAAGCTAATGTG
>N_5341
CTGGCAGGAGTTCCATGATACGGCGTAGATGATGATTCATT
>N_5342
AGGACTATGTAACAGGTTAGCACAGCCTTAGCGCCGGTTTT
>N_5343
TCAAGCCACTCTTCTTCCATCACTTAGTAGGTCGGTAAGAT
>N_5344
ACATTAGCCCAACTTGTCCACACCCAAACATAAGTTAAAGC
>N_5345
CTACTGGCTTTATGTTTAATCCCCTGCTTGTTAATAGTGGT
>N_5346
CGTTTTTATCAGCGGCCAAGCCAGCCCCCTTGGCGGGGAGA
>N_5347
AATCCGAGAAGGGCAATTCACAATTAGGTACTATTAATTAA
>N_5348
ACGAATGTGACCTTAGTTCCCCGGAGCATTCGCGCTAAGGG
>N_5349
TAACTAACGATCAAAGATTCCACCGAAAAAAGCTCATCGAA
>N_5350
GATGTATGTACTGAAATAGACGAATCTATCGAGACCCACCA
>N_5351
TCAGGCAAAGTTGTTTAAGACCGGTGTGGCCCTCACCCGCA
>N_5352
AACATATGAAAACTAGTGGCCAAGTACTGCGATGGAAGATC
>N_5353
GCCACTCCAAAAGAGATCAACTAGACGAGGCTAGGGCGATG
>N_5354
AGTTGTCCTTTGTGACGTGACATCTTCGCTAAACGTCGACG
>N_5355
TCGAGTTACGATATATTGCCCTAACGATATTCACCAGTAGC
>N_5356
TGTCAAAAACCGCGTCTTCTCCCGCCTGCAGTCGCGACTTC
>N_5357
TGTTAGCTAACTTATTGGATCACGCATAATAAAATTTAATT
>N_5358
GATCTTCAACTAATGATACCCTGGTAACGATAGTTCTGCGC
>N_5359
GGCATAAGCGTGACCTTCCGCCTCGGGATATTCGGTTCAAC
>N_5360
TTGCTGGCGTGTAAGGTCTGCAACAATATTTGCATAAGAGT
>N_5361
GTGATTTCTGCTACTAAACACGAAACGTGTTTGGAAAGAGA
>N_5362
CCCAGGAAATTGTTGTCCCTCTTTCACGCATCCTGCATCTT
>N_5363
ATTCCCTTCGAATCGCTCGACAACGTAAAGGCGCGTCTTGG
>N_5364
TTTGAAAGACTAAAGGGCCTCACCTGGTAAATTCTATTAGA
>N_5365
TCCGTAAGCATATTTGTCATCAGTGAGTAGAGTTCGCCGAC
>N_5366
CCAGGATCTGTATAAATGTGCATACTTCGTGTCACCTGAGC
>N_5367
ATGTGATAGGTGTACTAACACAGGATATGTCCCTTGCCCTC
>N_5368
CCCTCGAACCTGTAGTGAGTCCAATAATGTGTAGCCCATGC
>N_5369
GGCCTTGATGGACGTCCCACCTCTCACGTGCAGGGGGCGTA
>N_5370
CTATCAGTGTTAAGATTTCTCTCTTAGCGGTGGTTGGCGCA
>N_5371
TGTCCCAGAGCGCTTAATGCCCCCCGTGTAAGGGACCAGTC
>N_5372
TTAAGCCGCCAGTTACTATCCGATGCGTTTTAGTTGCATAC
>N_5373
TACATTACGAGGCAGGCCCTCCTATGCCGTTTTTCGTGGCT
>N_5374
TCGTTGCTAACATGCGTCCACTGAGATAATCTTCAGAGATG
>N_5375
GGTTCTCACGGACCAAAAACCCTTATTGTTTGACATCTATG
>N_5376
GGACGACTTAAACGATCGCACGTCTACAGCTCACTGACTAA
>N_5377
GGAGTTCCCTTTCATATACGCGCGGTTTAAGTTCAGTCACA
>N_5378
TCGGCTCTGCTGGGGCTTTCCCAGAAGATCCCTCAGCTCCG
>N_5379
GTAGCGTATGAGCAGATCTTCATGGTTTCGTAAGTACAAAG
>N_5380
CCGGTCCTATGTTGAGTGAGCGAGTGGTAAGTACCCTGGTT
>N_5381
GATTGCGCCCAGTATCAGGCCCACACCTTTAACATGGACCG
>N_5382
TCCCGGTATATCGTAGAACTCGGCCGTCCTCCTTGGCTGAG
>N_5383
GCCAAAGGAATGAACGAGGACACATATGATGAGGTAAAACG
>N_5384
AATCGACACCAAAATCCCCACCCCCGCCACGTCGTTCCTGC
>N_5385
CCTACGTCTGACCGTGCACGCAGACTGGTACTGAGTGAACA
>N_5386
TGCTCGTGAAGTCGGTATCCCTCGGATGGTAATCAGTAAAA
>N_5387
ACGAGTTCTAGCCGGTCTAACTATTTAGGGCTAAATCGGGA
>N_5388
GCAGGCAACAATTCTCACTCCAGTATCTCTATCTTGGCCGA
>N_5389
CGCGGCATTCGATATGTAGGCTCTTCTTGGGGGAGAGCCTC
>N_5390
TGTTGCGGAGGTGCACCATGCAGGTACGTCAAGTTAAGATT
>N_5391
ATATATCTGCATCAAGTAACCCACGTTACCGGCACTCGGTC
>N_5392
GAGTGAGAGCGGAAGATAGACTGACTCCATCTGATAATCTG
>N_5393
CACATCAGCTAAATGGATACCCGGTATACGACGGCCTTAAA
>N_5394
CGCATAGTGCCATTCTACTACGCACGCGACACCGACTTTAT
>N_5395
AGTGTCAACGTCGGTGCTAGCTGTTGGAATGCGGGTCGAAA
>N_5396
TCGAGGAATTTCGTGGACGGCGTATTATACCCTCTAAGAGA
>N_5397
CAGGGAGTGATGAGATTCATCAAATTGGCGGAGCCTCATTA
>N_5398
GGAACGATAACACATCTTGCCCTAGGGTCTCAAAGAGAGTG
>N_5399
CCAGAGCGCCTTACGACCGCCTAAATGAGTCACGGAAAAGA
>N_5400
GTTGAGGAGACGTGCCGAACCCCATGAGCGACATGCACATT
>N_5401
TACGCTAAGAGGGTTCTTCTCGGGCCGACTGCGTTCGCCCT
>N_5402
GGGCGCCAACTTGCGTCTGCCTAGGGGACACACGCTCACGC
>N_5403
TCCTGGCGACCGTACTCCGTCTCCACTTATTTTATTGGGCC
>N_5404
CACCGTAGCGTCATTCGAGGCTCATGAGGCTGACAGATTGC
>N_5405
AGATGGGCTCAGCCATGTGGCGGTGGGAAACACGAAGTAAA
>N_5406
GAAAGTCAATGATCGGGGCCCCGTAGGTCGGTGCCTGCTGA
>N_5407
TGGAAATTCAACGCCACGTTCACCCCTTGAGCACCGAAATA
>N_5408
CTACCCTCTCTTGAGTTTTTCGCATGTCCGTGGGAAATGAT
>N_5409
CTAGCATACCCCTGAGAAGACTGATCTGTTAGGAACACGGG
>N_5410
TCCGGCCGCGTTGCGTTCTTCAAGGTATGGTGTGGACCCGG
>N_5411
ATTGTATAATTTCCAGACGACACCAGATGGTCGACACCACA
>N_5412
ACCTATTCCACAATGAGTTACTGCCGAGTGGGAGAGGGGGG
>N_5413
CCGGTTAAAAGAGATATAGCCAAAATTACGGAAATTAGCCA
>N_5414
CTCTACTCAGTACGGATTGCCAGAGGGTTGACACATAAGTA
>N_5415
ATTATTCTACTCATTGGTGGCAGCAATGCTAATTCTATGAT
>N_5416
GAGACTACCACCTGTAGGGTCACTCGTCTAGGCGTTCCTTT
>N_5417
TATGCCCTTAATCATTATTGCGTCTTACTCCGTCTAGGGAG
>N_5418
TCCTTTTAGTGACCCGGTCGCTGCCCCCTATTCAAGCGGCT
>N_5419
GGTTTTGAACTGGGGCTCTGCGTTATTCTCGGCATATCCCG
>N_5420
ATTTCGCTACAGTAAGTTACCCGTCTTGTTGACACAATGAG
>N_5421
ATCCGACCCCCGGCCCTGCACCATGGGGAGGGCTTTTTTAC
>N_5422
TATCACCCAAGAATTTTGCTCCTTCAGATACCATGCATCAA
>N_5423
ATAAACCGTCTCCAACACGTCAGAGAACGGTGTCGCGATAG
>N_5424
CAAAATCGGCAAGGTGTAAACTGCAGAACGGACCAATATCA
>N_5425
GTCAAATTGCCTCTCCGAACCCATTACATGTCCCTGATGCC
>N_5426
GCAGCCCCGGGCAGTGGAGGCCGGTAACGCGAGGACTTGCG
>N_5427
TACACTCTAGCTTAGATTGTCACTTATCCACCCAATGCAGG
>N_5428
ACGTTGAAGGCGGACGGGGCCGTTAGGTAATCGTCGCGTAG
>N_5429
CCCCGTGGAACGCTCACTAGCTCAGGCACCTGCATCTATGA
>N_5430
TTGCCCGACTTATTCGGGGTCATGGTAGAAGGCTTCTGCGG
>N_5431
CATGCATCGTATTTAGGAAGCGTGTGAATCTAACCCGAATC
>N_5432
TTTTCGTATCACCCTCGAAGCTGTGCCCACGCTTCTCGATC
>N_5433
CGCTGGAAGTTTCTCACCGCCTTAGGTTATGCCCCAGATCA
>N_5434
TGTCTATTCTGTCAGGCACACTTCGGTATCCACACGCGGCG
>N_5435
TTACAACCGTAAGACGGCGGCGTAGTGGCTAATTCTTGTTC
>N_5436
GGTACCTGCTTAGACTGTGTCTGTAGTCAAAAGGGGATTCT
>N_5437
CTCTGAGCGTGCATACCCGTCCTAGTATTTACATACAAGGC
>N_5438
GCGCTCGAGCATCTTATCTTCTACCCACGGTTTCCTCACCA
>N_5439
ATTGATCCCCCCCCCCTTGGCAACGTATAACGCTGGATATT
>N_5440
AATGGGTGAGTCGAGCCCCTCATTCGCGCCGGGCCAGTGTG
>N_5441
CCCCTCTGGATGAGTCACATCACTCCCTACACGCCACGCCG
>N_5442
TTTGTTCGTTTCCCATTAGACGATTTTGGGAAGCTATCGCC
>N_5443
TCTTTGTCTCTTGCATTGCCCCTTATAGACCTGGGTTGTAG
>N_5444
CGAACCGCGCGGCTTTCACCCCAGGACCAAAGATATAGGGG
>N_5445
GGTGGGCCCAGTACAATATACAAAACTAAGAGCTCGAAAAC
>N_5446
AGCAATCTGCGCATTTGTATCAATGGTCCTGTGCCGAGCGA
>N_5447
GCCTATCACCCATTACGTTCCAGGACGAGCATGTATTCGAG
>N_5448
GGCAGAATATACCGTTATACCGGGTTAAAGACACTCTCGGG
>N_5449
TCACGACCGCCAGGATCATTCATAATTGTAGTCTACCGAAA
>N_5450
TTTTGTTATTAACAGCCATTCTCCAGTACTCCTGTCCCGGC
>N_5451
CGCTTAAGTCTTTGGTTTGCCTGCAATTGTTCGCCGAAGCA
>N_5452
TCTTAGCGGCTGTGTACCCGCTATTGAAGGGATTTAACGAC
>N_5453
GTGAGCTGCAAGCTTGTAGTCACTCCTTCACACTCTTTGAT
>N_5454
GCGTCGCTAATTTAAGAGCTCCCGCCCTGAACTGAGTTATG
>N_5455
GCTATACTGGCGCATGATTACTGGGATACCAATAATGAGCA
>N_5456
GACGTGCCCCAGCGCGACCTCCTACTCACTTGTTGCCGTGA
>N_5457
ATAGCACGAGCTTATAGTCACATGAGAGGATTAGGTCTGAA
>N_5458
GCTAAGGAGGTGTATTGTTACCTTTGAAGGGGACTGGGGCA
>N_5459
TGCACCCATGGAGCGGACCCCCAATCGAGAAATTGAATAGC
>N_5460
CAGACGGAAATTGCGATGGCCCGGATTTCCTGAGAACACCC
>N_5461
CCAGGTCCGCTGAGGTGATACTTGAGGACCGCGTGGAGTTC
>N_5462
CGCTTAGCACCTATAAATTTCCCCGTGACGCAATCTATCGG
>N_5463
CCTTATCGGCACATTTCGGGCCCCTGCCCTCCCGCGACACA
>N_5464
GGGTGGTCTTGCTTATGATGCTGCATATCCTCGGACTCGGG
>N_5465
TTTCATGCTTTAGCCGCGCTCTAGTGAATGGCACCTCAGTC
>N_5466
CCCATTCTTCTGCAGTGAAGCGGACTGGCCTACTCGAAAAC
>N_5467
TCCACTAACCATCCTCTCGTCTTCCGAGTGCCGCGAATTGT
>N_5468
GGTTCTACGTGAATACGTTGCACACCACTAATTACATATCA
>N_5469
ATGGCGGACGTCAATCTAGACGAACGGTCGGGAAGGGGACA
>N_5470
AATGCACCGCCGAAGCGTTCCGGCCGCTGCTCCCGGTAAAA
>N_5471
TTCTTCAAAGTCCGCTCGTCCGCAGTAGGGCGTCCAATAGC
>N_5472
CGGCTGCAGAGCGTCTTACCCTTGCGCGACAATTGGTGTCG
>N_5473
GGAACGCAACTCACTATTGACTGCAATTTACTGGGATCCGT
>N_5474
GTGGGACTTTAGGCCATTTTCCAGAAAACAGCAGCCCAACG
>N_5475
ATCCGACTCTGCTACTAAATCCTCGAATCCAGGCATTGAAG
>N_5476
CTTTACTACCCTGTACAGACCCGCATGGTGTACACTTTGGC
>N_5477
TGGTAGGTATCCTAAAGCTACCACTAGGTAGGTTATTTAAT
>N_5478
CAGGTGTTTAAACGGTCCTACGCAGTTAATTTAAACCTTTC
>N_5479
AATTTGCTTTAGTCCAAAAGCGGATATATAAGGATTTCAGG
>N_5480
ATGAAGAAGAATGTGAGAGACCCTACTCTGGTATAGTGTTA
>N_5481
GACGTTAAACTATAATGTTACGAAAGATCTCGTGCCTGACC
>N_5482
CAGTGGGCGATGCTCCCACTCTTATCACTACTCGAGATATT
>N_5483
GCACTTTTTTGTCAACTGAGCGCCATCTCTACCCTCCCAGC
>N_5484
TAGTGCCACAGAGATTGTCACGCCAACGCTCATCTGAATTT
>N_5485
GAGCACTGCTGTATTAGTCCCTTGTGGTTGATAGACTCCTT
>N_5486
CACATCGCGGGTGACAAATCCGTAGTGGATTCGGTACCCTA
>N_5487
GGTTCTTCAGAAAAGCGGTCCTTATGCAATCATAGATGAGC
>N_5488
CCCTAAATCACTCTGGGGGACCCAACGTTGCGGTCCCACCC
>N_5489
AGCGGGGCCCGATCCTAACGCACTTCTGGAAACGATAACCG
>N_5490
TATCCGGTGCGTACCAATACCCTGACGAGACCCCCAGGGAC
>N_5491
AATTCATGTTTAACTATGCGCGTGGTGCGCGTAAAACTTTC
>N_5492
CTAACTTCTCTACCAGCAATCTGCCGTGTATACACGTAATC
>N_5493
AGGTTCAACATGCCTCTAGGCGTGGGGATTCGCCAGGTAGA
>N_5494
CGACCATTGTTTAAACCGTGCTGTCACGACTCATTTCATTA
>N_5495
GCCGAAGTTGAATGTTGTGGCTGTTGGTTTACAAAAGCGCG
>N_5496
GGAATTTGTCACGGTGAAGACCAGGCCTACGTAACCCAATA
>N_5497
AGAATTTCTCTTAGGTGCCCCGTAAGTGGGTGTCGGCCAAC
>N_5498
AACGAGTCCGCAGTTACCCACTCCGGCACTCCTCGGCAGAG
>N_5499
TCCAAGACACCGGCTTGAAGCTGCGATACTGCGAGGCCAAT
>N_5500
TGCCCTCAAACAACGACGTGCAGTTCCCGGCTCGTGACCAA
>N_5501
AGAACAACGGCACTCGTCGTCTGTGCATAGTCGAGACAACT
>N_5502
GCACTGAACGCCCTTAATATCGGGTGTAGGATCTTTTGATG
>N_5503
AGTACCGCAGGCTTCTATAGCACGGAACGTCTTCCGCGTTA
>N_5504
AATCTTGAACGAGTTCCCCTCAAACCTGTTGATGAGTATGA
>N_5505
TAGTCCATATCTGCACAGTTCGTGACGCTCAACACATTTGT
>N_5506
TAGCTTTCTAAGGAAAGCCGCTAAAAGACGTGGTAAGGCGG
>N_5507
GGCGGGCGTCACAAGTACCACCTCCTTGGACGTGTTGCGAG
>N_5508
GGAGGAGACAGTTGCACACTCTGCCTTTCGCAAACGGTTAC
>N_5509
ATGTTAGTTCCTAGGGCCGGCTCTAAATATACTGACTTCTA
>N_5510
TGCAATCTGATTCAAAGACCCTTAATCCTCCTCTATCTCCA
>N_5511
AGCTAGTTGGGAACTGCGGACATGGCTTACTTAGCTCATTA
>N_5512
AGCGGGAGACCGGGCGGCTACTGATTGTGAAGCCAAGATAT
>N_5513
AACATGAGCAGGCTCCCAAGCATACAACGGCACAGTCCTGC
>N_5514
ATGACGCCGGTGCTGTGATTCTTATGGACATATGCTGCTTA
>N_5515
TAAGTCCTACACTTGCACTGCCAGGGGGGCGGTAGTCGCGG
>N_5516
TTGTATATGCACGTGCTGATCTTTTTAGGTGTCGTACCAAA
>N_5517
CACCTCTTTGATTGGTCGCCCGCTCAAAATCTCCATGTGCT
>N_5518
ACACTGGCTCAGCTACAGTGCCCATACTCGACCTCCCCTCC
>N_5519
CGTGAGGGATACAATGATGCCGAGAGATGCATCAAATCCTC
>N_5520
GGACTATGGTGAGGTGGTAACGGTTCGACTTAAGGCTAGCA
>N_5521
TCGGAAAGGCGCAGGTATCTCCCCGAGGAACGTGGCCTGAT
>N_5522
CGATTCACCTTTGGGAGAACCTCAAAAACCTCGCACTAATC
>N_5523
CATTGATTAGTAGCAGGGAACTCAATAAGGAGACGCACGAA
>N_5524
GACTCTTGACTCAGATTACTCCCCCCAGTACCGCTGATACC
>N_5525
GCTAAAAAGGAGTACCGCGACAACACAACATCGTCGACTCT
>N_5526
GTATAGGCATACATCAGCCACGTCCCCAGCAGTTATTCTAT
>N_5527
CGGCCTGGCAGTCCAGCCTTCTAAAGTACCTGGCTAAGGTT
>N_5528
TGTATGTGGTTTGGAGAAGGCGCCTAACGGAATACGTGAAT
>N_5529
CTGTTAGTATTCACTAGCGACATTTCGCCCAGTGATAAACG
>N_5530
TCCTTGCATAAACAGATAGGCTAGGGAGTCGGCACCCCCTC
>N_5531
TCAGCGGTGTTGGTCTGCTACCCAAGATGCATCCGATTGCT
>N_5532
TCATCTTTGTCCGGTTTGCTCGACATATATGATGCCATATG
>N_5533
TGACCGGCAGGAGGCAAGTCCACCATATCTGTCTGTCGCTT
>N_5534
TAGCCTAACCCCGTTCGTACCCGGGAGACATAGGCAGGTGA
>N_5535
CAATCAGTCGTTCCTCGTTCCACGCCAGAACTAGAACCTCG
>N_5536
AGTGAAGCTGGGGGACAAACCTGGATCAGGCTCCTTTTCCA
>N_5537
ATCTAGAGATGATCGAGTTCCGCGGAGGACAGGGGTTTAAA
>N_5538
AGTCCAACTCAGCGTCACCGCTGTGTCCACTCTTCGAGATA
>N_5539
CACGCGACGCCCCCTTGACTCATGTTGGACGGGACCAGGTC
>N_5540
CGGTGAACTAGAGAAAAACTCTCTGAAGATGTCGCCATAAA
>N_5541
ATGCCGTTAATCCCGTATGACGTACCATTATCGCTGCTTTT
>N_5542
AGACTGTTCTCCTCTCCACCCATGTTCTCATGCAGACAGTC
>N_5543
GTTACTCCCACTGACGTACACCTGATCCTGTTTGTGTTCCT
>N_5544
ATCTCCGATGCAGTAACTCGCCCTACATCGAATGACAATTA
>N_5545
AGGTCATCGATGTCTTACCGCGAAGTTTACTTGTGTTAAAT
>N_5546
GGTGGTTGCCTTCCCATCGTCATATGTGGGAGGGAACGCAG
>N_5547
TCGGAACTCAGTTAGTGACACGAAGTAGGTGTGATACTTAA
>N_5548
AAACAGATTGCCACGTGCTACGAATTGCTTGGGTGGGACTA
>N_5549
GTGAGTGTTCGAAATCACTACCGCGGGGCATATAGTAATGC
>N_5550
ACAAAAGTCAGAAAGCCGATCGGTGGATCATTACTTATCAA
>N_5551
TAGAATGCGTTGTCTACGATCGGCCGCCCAACTTGTAGCTA
>N_5552
CGCAGAAGCCCACGTACTCCCCATGATCAGCGTATCGCTAG
>N_5553
CTGTACGCCGCGACCAAGCTCGTTGTTGTATGCTGCGACCA
>N_5554
AGAGTTGCCAACACGTCTTGCCGTAAGGCTAGCGGTAATGG
>N_5555
GTTACTGTGCGCCGGGACTGCTTTAGCCTATCACTTTAAGT
>N_5556
AGTTCAGATTCTAATGCCGACGCACAGAAAGTCGCTCCTCC
>N_5557
GGGGAGACGGAAGCCGTCCTCACTCATGTCTTCCAGACAGG
>N_5558
AAGTTTGAATCCCATGAGGACCTTTAATTTTTGTCAAATAG
>N_5559
TTGAACGTCCTGAGAATTGTCCGAGTTCCATGGTCTGAAAC
>N_5560
GAGATTTAACAGCGGCCCACCAATCTCGAGTAAGTACGACT
>N_5561
GCCTGGCTTGGCTTCCGATTCTCTCGCTCTGATGAGGCAAG
>N_5562
TAGCTGCGGGGCAAATCCTGCAAGTTTATGCTCTGCTGAGA
>N_5563
CGGAGCTCACGTCTAAGGGTCCCGAGCCTGATACAATGTTT
>N_5564
TTCCGGCGGAACTTCCCAACCGTAAGGCATTGTCCCCGCGT
>N_5565
ATTAAATTCTCGGGCTTTAACAAAAACATTGTGATCGACGT
>N_5566
CCAACGGTAGCCTTGGCCTCCACGTCGTTGTCAATAGCAAC
>N_5567
TTATGTGATTTAACTGGCGGCCCATTGTACAGCGACGTCCC
>N_5568
CCTTATCGGACCTATCCCTTCGAAACGCGGATTATAGGAGC
>N_5569
AACTATAATGTTAAGGCGCTCGCACGCGCTCTAGAGGCTGG
>N_5570
TACCCGCAGGGGCATGCGATCGTAAAATACCTTTCACGCAA
>N_5571
TCAGGACACAACAATCTGGGCCTTATTACCCCGTCTCATGT
>N_5572
GTGGCGGTGATTTTATGACACTGCTTCAAGATATCCCTCCT
>N_5573
ATCCCCTCCTTAACGATTGGCTTATATCCCGCTGAATATGC
>N_5574
GGAGTGTATCGAACGGTATCCGTGAACACCGAGGGATGAAT
>N_5575
CCGCATATATTACATCACTTCGAGCGACCCTGGTAAGATGC
>N_5576
GTAGGATTTGCGCCATAGGACATGGAACACCGTCCGAATTA
>N_5577
GCAAATCCCGGATCTGAACTCGTCTCTCATTTGCGTGCTCG
>N_5578
CTGAATTTTACCGCCCGCGACTTGGGGGTATAACGGCCTTC
>N_5579
ATAATCTGGTCGGATCGATCCTCATGTTGATTATTTTTGAG
>N_5580
CGTACCAGGTTGCCGGGCACCGGAGGTTTTGAATCATTTAC
>N_5581
TGCGTTTGTTGAATAATCAACATCCTGTACCTTTCCCAGTG
>N_5582
TTCGCGACCCACAACCATTGCTTTGCAGTAGCCTGACTTCA
>N_5583
CTAGGGACCATTAGTGGTTACCTTCCTCCCAACTCGGACAC
>N_5584
GACGCACGCTTCACAATGACCTGAGCCAGGAATACTGCCAG
>N_5585
TAGGTATGCGGCGATGAGGACCAGAAATGGACCAGGGGTCC
>N_5586
GCCAACGAGGGCTTTACGCCCACAGTCTGGGCGCGTAAGGA
>N_5587
TTTTATGCCACTTCGAGCAGCCAGTGGGGATTTGTAGTAAG
>N_5588
CTCCCTACCACTCCATCAATCGAATAATCGTGGACCAGTCG
>N_5589
CGGTCAAAGAAAGGTTGGCACATCTCGCACTCATTTAGACG
>N_5590
CTCGATCGGGCTCTGATGTTCTGTTGATCCTCAGCAAGCAC
>N_5591
GAGCCCCTACTGCGTTTCTCCCGGCGATGAGATCTTTGCGA
>N_5592
TGAGACTCGGGAGTACGACTCTCACTCGGAAATTGAAGAAG
>N_5593
TTGCACTAGTGCGTTGCAAGCAACGGTGCTACTACTACAGG
>N_5594
AACTTACCAGTCCGCCGTAACTGGCCTTCCGTCCTGAGCGC
>N_5595
CTGTGACAATACCCTCGGGGCAAGGTAGCCATCTTTTACGT
>N_5596
TTGAGCCGGCCGTGTGGGTACATGGAACCGGCAATGGTTAT
>N_5597
CACCCGGAGAAAGGTAATGACAGCCAGTCTCGCATCACCCG
>N_5598
CGTCCCGGATCTAGGGACCGCTATCCGAATCACGTTTGTTC
>N_5599
GTCGTGTGCAGTTAGCAAGACAAGAGGTGCGGGGTCCAACA
>N_5600
ACGAGAGGAGTCTTTTGGAGCCCTAACGCTCGTAGGTCATC
>N_5601
CGCTGTTCAGACATTATGTGCGCAACCATGACGGCGTTAAA
>N_5602
ACTTATTAGAGATCGCACTGCTATACTCATCGTTGGTGGAG
>N_5603
TAGTCGACTTTTTACCCACTCCGTTGACACGAACCGGGATG
>N_5604
GCAGCATGCAATGTGCGAGTCGTTGTGTCTTCGGAATTTTC
>N_5605
ACCCCGATGATAAAGCATAACGGCCGTACTATCCGTGCAAC
>N_5606
CGGACGGGCGGATACAAATACTGACTTAGGTGTGCCAGGCC
>N_5607
TTGTGTCTGCTCGGGGATGCCATCTCGGCTGCATACCCACC
>N_5608
GTCACATTACTGCTTGGGGACGCTTCTGGCAGGATTAACAT
>N_5609
TCAACGCACGCAATTCTCTTCACCGATAAAGTTTTACTGGC
>N_5610
GCTAGCCTATCATAGTTTATCTAAAATGTGAGCTCAAGCCA
>N_5611
CCTCGGCTTGAGATAACTGTCTGAGAGCAGGCGTAGAAATT
>N_5612
GGCGAGGCGCTTGATTCCGTCGCGAGGTCAGAATTATTGGG
>N_5613
TCTGTTAACACCACATGTGTCGTACTCGGCATGCACTACCC
>N_5614
CCGCTGAAGTAGTGGCGGATCATCGATGATACAGTGGACGC
>N_5615
CTCCGATGAAAAGTCATGAACAGACCTAGGAAAATAAAATA
>N_5616
ATTGCGCAAGCTGGTTGGTCCTAACCCGTATCACTGACGAT
>N_5617
GTGTACGTATCTCTTATTAGCATCCCTTCCCCAAGTATATG
>N_5618
AATAGATTATAAGGGCGGAACATTCGCAACTAATCGTAATT
>N_5619
CCTCACCTCATCCTTTGGATCAACTCTCGGGGAAGTGTTTG
>N_5620
GAAAAAAATACTTCCGATCGCTTACTCTTGTCTCCCTTACT
>N_5621
CATGGGGATCCCAGTCGAAACTCACCATCGTTAGGACCTCA
>N_5622
TTACGCCAAACACTACCCAACAGCGCGTCGTTCACTGGGGT
>N_5623
CTTCTCACTAAGACGTCTACCCCCCACATCTTGTTCAGGCT
>N_5624
CGGGATTCTGCAAGGTCCACCGCAAAACAAGTCTAAAAAAG
>N_5625
TCGTCTTCTTCATTAATCAGCTCACCCTCAAAAGTAATAAT
>N_5626
TTGCTTCCCAAATGATTCTTCTGTTTTAGGCGACTGCTTTC
>N_5627
CTCGACCATACGGACTGGTTCTGACGGGGAACATAGATCTA
>N_5628
CCTGACAAACTTAGCTGAAACACGAAGCCGCTGCTACGAGA
>N_5629
TATATAACACTGCACTCAAGCCCGAAGACTGAAGCGTACTG
>N_5630
GACCACTTGAGTGTATAACACAGCGCACCCATGCTCATGTA
>N_5631
TATTACAGTTGGCGCCAGACCTAGGGAGCACCAGCGTAGGG
>N_5632
GCCAGCCTTCATCTGGTCCACATATCAGAGGGACAGTGTAC
>N_5633
GCCGTGAATCGCACGCATGGCCAAGCGGTTGGTTCGGTTCT
>N_5634
GGTCGTGACAGTAAGACTGACGGAGCTACAAGGACCTGATC
>N_5635
TTATCACGGCGATATATAGACAATTCCCGGTGTTCGTCCTG
>N_5636
TGTTTGCCCCATACCCCCACCTGCGGTTGGAGGCCCGACTG
>N_5637
TAAGATTGTTCCGTCAAACCCGGGATATTCAGAGCCCTCCG
>N_5638
CCATCGCTGTAGCTCATTCACTGGAGAGGAGATAGGAATCT
>N_5639
CTCGTTCTATTCAGACTCCTCTAAAGGCTATTAGACAAAAA
>N_5640
ATGGACCGCACTTACTATGTCACGTGATGAAAGATGCTCGG
>N_5641
AGACGACTCAAAGGGTGTTTCTGCTGAAATCGGGACCCGGT
>N_5642
CCCTACCGGCGTCTAGGTTTCAGGGTATGAACGAGCAACGC
>N_5643
TACTGCTACCAGCTCTATGTCGCTAGCTGAGTAATCAACGT
>N_5644
AGCTGACCCAATCTTAGCGCCCGGAAAAAAACCTCTTCATT
>N_5645
GCTTTTTGTCTTATCTCTTACCCCTGCGAAGCATTTGACTT
>N_5646
ACCGAAGTGAGATTCGGCAACGCGATTGGATGTTGCACGTG
>N_5647
CATACATGAATCTGACTCAGCTCGGCTAACTCGCCTAAGAC
>N_5648
GAATCAAATATGACATCGACCTATACATGAGCATTTATAAT
>N_5649
GGCATCAAAACATGGTGAAGCTGTCCGTAAACCGTCATTCA
>N_5650
AGAATATTCTCGTATATTCTCTTCTGTGCAAGGGGCTTGGA
>N_5651
TAGCGGTTTTACCTACAAACCATGTGGTCTAAATGCCGAGA
>N_5652
GAGATCCCGGACCATGAGGACCGTTCGGAGGGCCTAAGAAT
>N_5653
TCCAAATTTCAATGGATGCGCACACCCAGTCTTCTAATATG
>N_5654
TGCTACGATTTAGCACCGTGCGTGCCCCTGGTGCTTCGTTC
>N_5655
CCAAAGAGAGTACAGGCGATCAGGACAAAACCAAACACGGC
>N_5656
CGACACTTGATGCGGAAACGCGTACGACCTGCTAACTCTAC
>N_5657
AAGTCCTGCGCAAAAGGACTCCTCACTTAATATGAACGTTA
>N_5658
TCGAGCATACGGGTCCTATACGGCGAAGTGGTAGATTAACT
>N_5659
TTTGGTACACCCATGTGCTACTGTCGCGCGAGTGAAGCTAG
>N_5660
CCTTGCTATGAACCATTTTTCAAATGAATGATGGGGGTTTA
>N_5661
ACCATCTCCGGACCCGCAAACATGTGGGGGTAGGGAACCGT
>N_5662
GTTTATACAGCCACATTGTCCTTCAGCTTCAGGATGCGCCT
>N_5663
TCTTTCAAGAGGATCCCGGCCGCTGAATCTACGCCTTCAAC
>N_5664
ATCAGCTGAGGAGCCACCTACAGGACATTTGGACTCGTTGA
>N_5665
CAGAATCGGGACCGGACATGCATGTGGGGTTCTTACGAGAC
>N_5666
TAACCCGTAATGGCAGAAAACACAGTGGTCGGCGCCATCTA
>N_5667
AGAACGTACTACAATGGTTCCCGGGCTTTCAATGCGTTCCC
>N_5668
TTGGTAATAGACTTCCGTTCCAAGCAGTGTCACTGCGTTGA
>N_5669
AGCCTAGCATATGGATTGACCCAGTCAGTTCGCAATCCGAG
>N_5670
TTTGTGACTCCGTAACCCTCCGATATCTAAACGACCTCGGG
>N_5671
CACTGAGCTGAAAGGATTATCCAGAATGACTCGCTTGTCCC
>N_5672
TGCCTTCTGATTGTAGACAGCATATCTAAGATGGGGGGGCA
>N_5673
GCCTAGACGATTCTCAGCGTCGCCGATAGGTTGTTAACACG
>N_5674
TGCCGAGGAATACGTGTAGACGGACCCTGGCCACGCAGGTG
>N_5675
GGCTCGTGTCGTATACCGAGCGTAATCCGGGTATGGCCACG
>N_5676
TTCTCACGCCAAGCTACGGTCCAGCAACTAATTACGGTACA
>N_5677
GAGGATTCTAGCACTCGTCACTATGGGCGTGCTTAAAGACC
>N_5678
TAACCTGGGCTGGTACTCGTCCATTTAAAGTGGCTAATCGT
>N_5679
GTTGTGGACCTGAGCAGGCTCTGGCGACCACTCGGGTTGTT
>N_5680
ACCCCTAAATTCAAAACCACCGAGCTCAATCCCGCTGGTTT
>N_5681
TTGGTCGGATACTAGGAGATCAACTTCCACCTGTGAATAGA
>N_5682
GCACTGACGATTTACGGAGACCTGTTAACTGCAATTCTAAC
>N_5683
TGCCGGTTTGATATTACTATCGTGATTTAAATCGAATGAGG
>N_5684
AAGAGTATCATTTCATGGTGCAATTTCGCGAAACTCGCTCG
>N_5685
AGTATAAATGAGCGCGACTTCAACTCAGTTCCACGGTAGCC
>N_5686
AGAGCTATTACTTGTGTTAGCACTACTCTACTATAGCTCGT
>N_5687
GGCAGGGTGTATTGATCGTGCGAATGAGCCGAGCGCAAGGG
>N_5688
AGATGATGTGGCTGCAGACGCGCCTGATCCGTTCCTATGCG
>N_5689
TGGTTTCGCGGGATCTTCTGCTCTAAGCCACGGGTTTTCTA
>N_5690
ATGATGGCAGACGTCGTGCCCTAAGCACGTTCCGCGTATAG
>N_5691
CTTACCTTTGGCGGGCTGACCCATGTCACCATACCACACCA
>N_5692
CCACGTGTGCATGTTCGACACTGACTTGACAGCCTGCAGTA
>N_5693
TCCACTATTCCATAGAAGTACTACTAGGCCCGAGTACTCTG
>N_5694
AGACCATAGGGGTTCATCAACACACAGAGCATGAACTCGGT
>N_5695
CGAAATCACACTTTTAAGAGCGAGGGAAAACGACGTTGCAA
>N_5696
TTAGGCAGGGTGACTCTGCCCAATACCACTAGGGCGGAACA
>N_5697
TCACTCCTTCGCAGTTAGGACCTTATACCTCTGGATATATA
>N_5698
GCTGATTGGTATTCCATTTTCGGTTAGACTGGGTACCCGCC
>N_5699
CTAGGGCACGACACTCACTACAATTGCGTAGTGCATCTCGC
>N_5700
ATAATAGGGTGCTAGTCGAGCCAGTACTAAGGCAGCAACCG
>N_5701
ATACCAGGCCTCGCGAAAACCGTCCTTGGACGATAGCACTA
>N_5702
ATGCTTTGGGTTTAAGAACTCTTCTCGGGAATACCCTGACG
>N_5703
GAGGCACAGGCTATACCGTGCGAAAGCAACGCATCACTTAA
>N_5704
GAAAATATGTAATCTCGAAACCCTTTTTCTTATCCACTGGG
>N_5705
CATAACCATAGACAGGTCGCCCAGTTCAGTAGTGAACTGGC
>N_5706
CATTTAGGACGCGGTTAGTACTGCCCGCTACATTCTTGAGT
>N_5707
TGATTTGCGTGGGCGAGAGCCCTAATTGACATAGCTGCCCC
>N_5708
ACTCACCAAGCCAAAAGATCCTCCAGGTTTGAAATTTTAAC
>N_5709
GCAGGCACCTCTTGTGTCTTCCTAAGGGAAAGACAGATTAA
>N_5710
GAAGCTGGAGAGTTCTGGGCCACTAGCGAGGGTGTCGAAAC
>N_5711
TCTTTCAATGTCGTCACCGCCGTCTCACCGTTTTGCCGTAC
>N_5712
ACGGCGTTCCTGATCGTACTCAACGCTCAGTCACAACTATC
>N_5713
AGGACATCTAAACAATGGCCCTGCTACGGAAACGCGGCATT
>N_5714
TTTGTGTACTTAAAACGGACCTCGTCTTCTTATCCGGCTGC
>N_5715
ACGCCCCCCAACTCGTGCATCGTCCCTTATAGCTCTGTGAT
>N_5716
CTTAAGGCGGCCTTACTGCACGTTGCAGAGTACTGGTCTAG
>N_5717
TTCACATGGACCAGAACGTACGGCTAAAACCGTTTGTCACT
>N_5718
CCCCAATATAGCAGTCCTACCTTTAACACCTACACATAGCC
>N_5719
ATTAATGCAAGAAATTGAACCTTGCGATTTTGAATCGTTAT
>N_5720
TTAGCAGTTGCCGGCTACCGCCAGCGAACTGAATCCGTCTG
>N_5721
ACCCTTTCCTCACGGATCCACGTATTGGGCTCCGGGCGTTT
>N_5722
TCGGACTGTGTTCCAGGTTGCGAAGAACCTCAAGGCGTTAC
>N_5723
CGTCAGACACGGTGTTGTCGCTTTAGGTCACACTTGGGGCA
>N_5724
AGAGTCACACGCTTCCATTACCCGTTCTTAGCATAAAGATG
>N_5725
TATTTGGCAGAGGAACCGCTCACTGGGTTAGACAAGGGCAT
>N_5726
TTGGTGTAGCCGAAATAAGTCCCGAAACAAATTTGACTAAA
>N_5727
ACTCCGCCGTTAAAGCCCTACTGAGGTAACGAATTTGGGCA
>N_5728
AGTGGCTCTAGGAAAAGTATCGCTGAGAGCGGTAGTATTGG
>N_5729
AGTATGCCGGACGAAGTGTGCGTATTGTCGTCTATGCATCC
>N_5730
ATGCTGGGTTCGGACGGGCACGTGACACTTTCTAACAAGGC
>N_5731
CTTCCCTACTTTCAGTACTACGGCCGGGTCTGGAATAAGAT
>N_5732
GCCAGTAAGGTCAGTCGCACCCTCCAGCGCAATTTAGGAAG
>N_5733
GAAAATGTTGAAGCCGTAGTCCGTGGGATTATTCGACGCTG
>N_5734
ATTTTGTAACCCCGCCGAGCCCTAACTAGAAGTACGGGGGG
>N_5735
AACATACAGCAGGCCAGGAGCTTATCGACTTCCCTCACATA
>N_5736
TCTCCGTTACCTGACCACTTCTGGAAGGTAATTATTACAAG
>N_5737
AAAAAATCATCGTATATGGACCGCTAGCAGTCCCACCTCGA
>N_5738
AGTTAAATGCGCCACCGCATCGTCCTAACATGAGGATTTTT
>N_5739
ACCTACAAGCTCTCCACTGGCCAGGTTGAACCGAGTGGGCC
>N_5740
CTATAGCGCATTCAAACCTACGCAGACGCGTTATCCGGAGG
>N_5741
CTGTAACCGATAGGCTGCGGCTTTCTGATATCGTCGAAACA
>N_5742
GCGGTTGACTCACGAGCAACCCAAGCTATAAGAATTCCCTA
>N_5743
GGACAAGCTAAGGTTTTCATCAAGGTGAAGCATTAGTTTAT
>N_5744
AGCGGGCATAAAGTTTTATACGTTCACGCGTGGTGACACAG
>N_5745
CCTCCCTCATCCTATATTATCACGACTAAGATTTTACCACG
>N_5746
TAATACGGATTTCCCGACGGCAAGAGAGCAGGGTGATATAA
>N_5747
CGCTATCGCACCCGGATTGGCTATTCTCACAGGTTAGACCG
>N_5748
GCGCTCGCTGTGAAGGGCGCCGCCTTTTCTTATTCTCGTCC
>N_5749
ACGGGACCTATTGATTTTAGCATAGCATGACGAACTGATCG
>N_5750
AGCCATCTATAAATGTAAGACAGAAAAAGTTCGGATATACT
>N_5751
AATCTGCTGAGATGTCTTCACATTACCGGAACTTATGGCTC
>N_5752
TGATTTGGAAAGCCTAAAGACCAAATTAGGGAATAACTCAC
>N_5753
CCGTCACGATCTTGTCGGGGCTAACACGGGTTTTATGTGTC
>N_5754
GACTATCGTAGTTCCTAACGCGATGGGTACTGGACATAATC
>N_5755
AGCAGTTATGCGCTTGCACGCGACAGGGTCCTTGATGACTC
>N_5756
TAAGAACGACTGGACTAAAGCAGAGGGTGGTCTGCACCACG
>N_5757
TTAGGGCCGACAGGCGGGGCCGCATTTGCATTGCTGTATGG
>N_5758
TTGTATTAAGAGTCAGTTTGCGCATTTGCGTCACAATTCCT
>N_5759
GTGATCGTCGTGCTCACTCGCCATAACTGACGGGTCAACTA
>N_5760
TATCCGGCACTAACAAACTCCAAACTCCTCGCCGCCACCAC
>N_5761
AAACCGAGCATTCCACGGTCCATACAGATGGAGTGGGTGGG
>N_5762
GCAATCGTATACATGGACCCCGTGTAGCTAGAAAACAGTTG
>N_5763
GTACTAGTAGTGATCGCAAACTACTTTATATGGGTATGTAA
>N_5764
GCTAATAATTGTGCGTCCAACCTGTCCAGCATGCCCATATT
>N_5765
AGCCCGAACCGACACAGAGTCCGTCTCCGAGTTGCTATAGG
>N_5766
CGGCATTGTCACGTAGTTCCCGACCCGAATATCGATCGTCA
>N_5767
TATTCCCTGTCGCTCAGTCTCCAACTAGTTTACTACACAAC
>N_5768
CATGCAAAAAAAATCGGAGTCGCGAGCGAACCAGGTAACAG
>N_5769
GCACGGGTCCGGCAGCCCGCCTCACTGTTAACCCATAGGCT
>N_5770
ACAATCTCCTAGACGTTCGCCTCGGTATAGAGTAAAAATTA
>N_5771
TGAACGTGAAGATGCTATCGCCGCACGCAATTGCTACACTA
>N_5772
CACAAACCTGACACCCTCCGCTCTTTCCTTTGAAACCTGAT
>N_5773
TCCAAAGTAATCTCCTTATACCACTATTGGATGCTGCGATG
>N_5774
TGAATTGCTTGGTTACTTAACACACTCGTAGAACCAGAGGG
>N_5775
AGCAATAAAACATTAATACGCCCAGGAACGGGGACATCGGA
>N_5776
ATCGAAAAACTACGACCCAACGGGCGGAGAGAAGTCTATGC
>N_5777
AACCTACATGTAAGTTATAACGCACATGTTACGGAGGGCAA
>N_5778
ACAACAGTACTAATTGTAGCCGAATGATAATTTATTGCTTT
>N_5779
AGATCACTAACCTCGCCTTCCCGTACCAGTCCTAGCGTTAA
>N_5780
ACTCCTAACTCTTCATTGGCCACTATCCCAAAGCTGTAGGC
>N_5781
CCTCACCCAGGGTTCCAAATCTGAGTAGTGGAAATAAGCGT
>N_5782
CTACCGTTGATGAATACGAGCAAAGAGCTCTCGCACAAATA
>N_5783
TGAATCAACGAGGATTTTGACATCTTTTCGGCGCCAGAGGA
>N_5784
CCCATAAACCTAACTTTTAACTGCATGCTGCATGGTCTGTG
>N_5785
TTCGTGGACTCCAGTGCCACCTAAATTGACGTTCGACCGGG
>N_5786
AAGCGTCACACAGGCCGCGTCCGATCTAAGGGGCTGCGGAC
>N_5787
GATTACGGGAAGTAAGGTCCCATGACTATGGTAGCGCTTTT
>N_5788
TCTGAGTTACTTAATACAAGCGAGCGACTTAGGCGTGGCAG
>N_5789
AATTACGTCCCGCATTTTGACGGGAGACGGCCCTGCGGCGT
>N_5790
GTGTACATGGATACGAAGATCAACCTACACCCCTGCAACCT
>N_5791
ATCCATGAATACGCCTGTGACCGACTTTTTGTCCTGTCGGC
>N_5792
GGGCGCGTACCATCTACAGTCAAGCGTGCTCTCAAGCAATC
>N_5793
TATATCAGATATGTAATTGTCTCGGCTCTTCAGGACGGAAC
>N_5794
TACAACTGTCTGTGTTTGTGCCTCGTCACATACGGTGTGCA
>N_5795
ATGAGGTGGGGTTGCATTTACCGATAGTTGCCAGCTCACAA
>N_5796
CGGCTACTAATACAAAGAACCTGTAACGTTGCTATAACGCG
>N_5797
CAGCGTGACCCTCTAAAGCCCGAATATTACGCATGGGACCA
>N_5798
TGTTGATAGCCACCACCACTCGATGTCGAGCTATGTATATC
>N_5799
CGGGATATAGCACTGCGACTCTTTACGTGAGGTACTCAACC
>N_5800
GTGGATTTCGAGCCCAGGGGCAATTACCATTATCCTTCCTG
>N_5801
CGTTCACCTCTTGTTCCTTTCGCTGATTGCATACACTTACC
>N_5802
GTGACTGCAAATTATTGCCCCCAAAGTCGAGTTGGGTTGAT
>N_5803
CGATTCTGAGCGGGTGGAGGCGGAGCCCTATAATCTCGTAA
>N_5804
TTTAAGCTGGAGATTTGCTGCGCAGCCGCGACGAGCTTATG
>N_5805
TCTATGTGCTTGGGGAAAGACCTAATCGTATCTTGACACGA
>N_5806
TAATAGACGTATACGGTCAACCAATTTAGTTGCTGACCGTT
>N_5807
GCCCTCCAGTGACAACAACGCTGGTATTAAGTCGTGGATGA
>N_5808
GGGACCATCGCGCTACGAGTCAGAGGTAATTCTATTACCCG
>N_5809
CAGTCTCCACCCCAGCATACCCCTACGGAGTGCCGCGTATC
>N_5810
ACCTTTTACTAGCGGTTACACGACCAGTCCACAGGGTTATT
>N_5811
TTGACGGGGGGCACGACGAGCAGTGCTATCGTTATTACTCT
>N_5812
ATCTGGTCCGAAGGTTAAACCTTAATTTCCGACGCGAGTTA
>N_5813
GATGCGCAATAATGAAGAGCCATGGTTATCACACCATGTGT
>N_5814
TGTGTTAACCCTTCAAGGATCGATCATGTGGGACAAAGCCC
>N_5815
ACTCTAATCTAACTTGATAGCGCGACCACTATCTCGTCCCT
>N_5816
CGTGGTGATATAGGCCAGAACTGGCCTATTAGTATAATCAC
>N_5817
CTATCATAAGGGCCATGAGGCTTCGGGACCAACGACAGCGG
>N_5818
AATACTGTCGCTACTTTAGGCTGGGGCTAACGTTAAGCCCA
>N_5819
AGATACGCGGAATCACTGACCACCGGCCCCTGAACAACCAA
>N_5820
AAGTGCAAACGCCGGACAAACGCTGGAGAGCCACTTGGTGC
>N_5821
GTGAATCCACACATAAGTGTCAGCGTATTCCTAAAGGCCGA
>N_5822
GACAGCTGTTTGCGTCGGAGCCTCTAAAAATATAATGCGCT
>N_5823
GCACTGGGAATTATCAACGGCCGGCGGTGGCTGTCTAAAGC
>N_5824
CGGCCTTATACCGACGAACGCAACGTATATCAGGACAAATC
>N_5825
ATTCATTTTTGCACTTGAGACCCATTATCTTTGGCCTCAGA
>N_5826
ATTAGGTATGTATAGATCGACTATCCACGCTCTGGTCTCGA
>N_5827
GCAAACTGAGAGGCTATAATCAAGATTAGTGAAATCTACTA
>N_5828
TAGTGACTTTCGAATTGTGCCCCTTGCACCTAAACGTTCTG
>N_5829
TTCTCCCAGGATTTTAACCCCAAATCACCATACAAATCTCC
>N_5830
CTTCGCGGTAGATTACGTGACTACGAATTACGTCGTGCAAC
>N_5831
ATTACCAGTTCTGGACGGATCGCTACGGGGGGGATAGCTAC
>N_5832
TTCGGTGCGACTCGGAGTATCCGGTTTTGCTTTTACATGCG
>N_5833
GTATGCTGCCGACGCATTTCCATCAACCCCATACTTCAACA
>N_5834
GCGTAATCCCTACCCGATAACGTTAGCGGGCTTCTAACGGG
>N_5835
CGTGAACTGACGTTTCACTACGCTTCGTGTTATTACAAGAA
>N_5836
CTTAAAATTATCAGCCGACTCGCTCAGAAAGTATGCGGTTT
>N_5837
CCTGATGACACATGATCTAACGATTTAAACTGGTATTTATA
>N_5838
TGAAGACCCCTTAAGTCGCCCCGATTCGCTTTCAGTTGGGA
>N_5839
AAATCAGTTTTCAGTCCCGACTGCCTTGTTATCGGGTACTG
>N_5840
CGACTTAGAGTGAGTTCAAACCGATAATCTTGACTCTTGCG
>N_5841
ATCTACCCAAAACGTTTATTCCAGTGTGCATTGGCTGGACG
>N_5842
CCAGCAGAGTGTTAGATGGGCCTGCACCACGTAACGAGCGG
>N_5843
ATCCGAAAATAGCCGCCGAGCTACTAAAGGGTGGCACGTAG
>N_5844
CCACATTGCGTGGGGATGCACGGATGGAGCGGTTAGTTACA
>N_5845
CCCTGACCCCAATACAAACTCACGGACAAATGCCCCTTAGC
>N_5846
TCACCACGATAAAGCTTGTACATTCTCGCTCAAATTGAAGA
>N_5847
ACTGTGGCATCTACGTGCTGCATATGTCTCTTACTGGATGT
>N_5848
TATTAGGGAGTGTGCAGTGACTGCTCTTCACGTTTATTTGT
>N_5849
GACATCCGGGAACACTTGTTCGGTACATCATGACCTGTGTG
>N_5850
ATGGTTTAGCACCTACTGTGCAGGGCTATCTATTAGTGAAC
>N_5851
GCCCAATATCCTTCGTGCGCCCTGTAACCCTGTCGCGCTTA
>N_5852
GGATTTAACTCTATATCCACCCGCCGAGAAACTGAGGTGTC
>N_5853
GTCTTCCGCCAACTAAGGCTCCATCCTCTTCTAGAGCATTG
>N_5854
AAGGCTCACCACGGCTCAGACCGGCTACTTCCGTAATTGGT
>N_5855
ATGGCACCCACATAGCCCCGCTTGCTCCGCGGATATGGATT
>N_5856
CACGGTAGCATAATTTCCCTCTGGAGGTCGATTGTGGAATT
>N_5857
GGGGTCACCGAATCCTGTTACAGACCATCCCCTAGCCCCCC
>N_5858
AGTTCTCATTTAGCAGGACGCATTTCAGTGAGGCAACACTG
>N_5859
GGGGAGGGGATGGTTACTTCCAGATTCACAGGCAATCTCTC
>N_5860
TGGTATTGGCCGCCTGCATCCCCAGAAATTGTCGGGATTAC
>N_5861
TGTTTCGCGTTTTGATTGGGCTGAGAGTAGGGACTCAGTGC
>N_5862
GGCATCCATGCCAGCAGCACCGGTAATATAATTTAGTGAAA
>N_5863
GTGATATACCTAGATTAGCACCCATCTATTATTCGCGCGGA
>N_5864
TGAGCACGAACGTGTTCATTCTCAATCTTACCAGTTATCAG
>N_5865
ATAGATTCTCCTGTCTGGATCACAAAATTTCCAGCGCCTGA
>N_5866
AACTTCCTGCACGTATGGTCCGCGCCACTTTATGGGTGACC
>N_5867
TCACAGCTAGGTTAAACTATCCACTACATGTAGGGCCATCC
>N_5868
ACTGTCTAACACTATAACCTCACTGATGCATGGTTGGTCGG
>N_5869
CGTTGATGACTAGCAAAGTACTGATGTATTTGCAACTCCGG
>N_5870
CACCGCTAGTAGCAGCATACCGCTGTTGGCGTTTGGGGGGA
>N_5871
ATCCATGAGGGCTATTTAGACAAACCGTATATTTATCTAGA
>N_5872
CAAACGTAGACGTCGCCATTCCTCACCGCGTGTGTAGCGGA
>N_5873
ATACATGTCCCGGGCAGACGCTAGAAGCGGACTAAGACTCT
>N_5874
TGTCGGGTCATATCTCACGGCAGCTGAGTTCTTTTATCACC
>N_5875
AGTCTGGTCCTATTGGAATGCCTGATCACATGAAGAGCGCA
>N_5876
GTCCGAAAACATGTAGCTGTCATGGTGTCATTTTGATGGTT
>N_5877
TAGATTGGGTGAAACAGGTCCTGGACCCTGGAGTACCCATT
>N_5878
AAACATCACTTTCTGTCAACCTTGGGTGGAGAAGTGATCTT
>N_5879
CGTGTATGACCCACCTGTTACGGTTCGTAAACTAGTTACGG
>N_5880
CAGCCACTTTGGTCTGACAGCATGCAACTTGGTCGCACTTA
>N_5881
GGACGGCGCTTAGGCATCGCCTCATATAGATGGTGATATAG
>N_5882
GGGGGTGAACCGCGAAGTTTCAGCTAATGAGCCACCTCGTG
>N_5883
ACATCTTCGTACTAAGCCAGCTAGTTTGGTCTGCACTGTAA
>N_5884
CAGCCGTGTGACTGTGGCTGCGATCCCACTTAAGGCTTTGG
>N_5885
ACCCTTAGAGAGTCACTACCCTTGGCTTCGGGATCCTCGGA
>N_5886
TGACGGTGGTCGTAGCCAGACTCGTCCTCGCCTTCCTTCCC
>N_5887
CGTCCACTGCCTTTTTACGTCCCCAAGCCCTACTGCTCTTT
>N_5888
TCTCAAGACGTTATTCTTGTCTGCCAGGCTTGCTAAGTGGG
>N_5889
AATTCTAGCTCGTCTCTATCCCCCCCGTTGATCCCCCACAA
>N_5890
AGATAGTTTACGCCACGTGACGGGGACCTAGTTCATACTAC
>N_5891
GACGCCGCGGCTTTGGCGTACCTCCTATTGCGGTTAGTAAG
>N_5892
GGCTGTGTTAGTTGGCCATGCGTCATGGGTGTTCCACGCCC
>N_5893
TTTCAAAGGAGCTCTTTGGTCAAAATAAGGCGTTTCAGTGA
>N_5894
AGCACTTACTTAGGGTCGGCCTGCTTTCGCAACGCTCTCGG
>N_5895
AATTTGGATCGGCCGGGATGCGGTCAACCAAAACTCTCGTT
>N_5896
TATTCCACCTACTACTTTCCCGCTTTGAATTGCACTCAGGT
>N_5897
ACACTTGGCGGGAAAAGAGACAACGAAGGATAACGTGAACT
>N_5898
AGCATTGGCGCGCAAGCTTACACAGGTTGCTATAGCTTATT
>N_5899
AACAATTATATGGGTGGCTCCACTAAGTACGCCTCATTCAC
>N_5900
CGAGCAGAACACATTCAACGCAAGATGGCCTTATGCCTCAC
>N_5901
CAATAGGAGTCATCGACCTTCTGTTCAGCTTTTCGTCAAAA
>N_5902
TCTAGTCCTGGGATTCCAGACCCCCACCAGATGTTGCTACA
>N_5903
TGCAAGTATTCAGTCTCAACCATGTTACATTTCGTGCGGTA
>N_5904
TCGTCAAGTTACAGCCGATGCTAATGCAATATCGATATAGA
>N_5905
CATGATTCCGACACGTTGGGCGAGGTTGGTGTCAGTAGACA
>N_5906
GCAGACTGACCGTAGTGGAGCACATCGAAATCTGTACCCGC
>N_5907
TGATACGACCCAAAAGTCGGCGCACATTAAGGCTGCTCGCG
>N_5908
GAGATAAGTCGGTTTTAGATCTTTCTTCGATGCAAGGTCTA
>N_5909
ACGCGTAGCAGGACTACCTTCTTCAACGTGCAGATAACTGT
>N_5910
ATAGGAGTCCCGTTTAACGTCCCGCACTAATAATAACGTCG
>N_5911
CCTCCGCCACCTCTAGGAAGCAAATCCTCTGCCCCTTGTAC
>N_5912
ACATCCACCGAGCTAATAAGCAACGACCGTTGTTAGTTAGT
>N_5913
GAGGAACGAAATCCCGCTGGCGTGACTACGCGTGGCCGAGG
>N_5914
GTATAGGCTGTTGCTTACGCCCCAGTCCGGGCTACAAAGTC
>N_5915
TGCATCGGTTGGAAGCAAAGCCACATCATTACGTAGAGTAC
>N_5916
AATGCTATGCGAGGAATTGTCCCGTTGTTTGTACTTCAACA
>N_5917
GTCTGTATCTAAGATGGGTTCGTTCCCTTAAGAACGATTCC
>N_5918
CAACACAAAAACCACATGCTCTACACGGCTCTGGCTAACGA
>N_5919
CAGTGTCTATTGTTTTTTATCCATATACTGGTCGTGTCAGG
>N_5920
GCCCCTGTTTTGATATTTGCCCGCTGGTTTGAGACGCCTAT
>N_5921
TCACTATCAGAGCAGATTAACCCACCAAGTATACTTCCCGC
>N_5922
CGTAGATCCAATATCCGATACTGGTAAGGAGATGTCTCTAG
>N_5923
GTTGGCCAGCAAATACTAGGCCGGGTTGGGGTGATACCCCT
>N_5924
CCGGCGGTTGGGGTGTTCGACAGGGCATGCTCTGACAAGCG
>N_5925
CAAGCTCTCGCGCGTGCAACCATATGATATAGTAGGACGTT
>N_5926
AGGGCGGAATCCCTCATACTCGTAAGACAGCGATAGCTTCC
>N_5927
CTACGTAAATGATGGCTTGGCGTGCTCATTGATTAGTTTCG
>N_5928
AGCATATGTAAGCCATTAAGCTTGAGGCCGGTGTGTTAATG
>N_5929
TGAACCATATTTGTTTTAGTCGAGCGGCGCGGTTCGAACAG
>N_5930
TCTGATCTCCTCCTTGAGCCCTTTGCTTAGCTTCGTTTCTT
>N_5931
TTACAGGACCAATCCCATAACCCGAAAAGAAGTCTCGCTTT
>N_5932
TAAAAGGAGTACGACGGCGCCAGACAATGCCGGCCAGACGG
>N_5933
GTAGCGTTGGGGGTGGGCAGCTAGACACCACTCGTGGCATG
>N_5934
TCCAGAGTATAAGATCGTCTCAACACGCTCTCGCCAGATTC
>N_5935
CCGTTCTCGCGATGACTGGCCGCGGACCCGAGAGTAGGAAT
>N_5936
CCACCGCGGAGCAACGTCTACTGCTCCAGGGGGCCATATCA
>N_5937
GGCTAGCCCCATCTATCTGGCGGGCCCGCGTGGCTTAATGA
>N_5938
TATAAGAAGTCGATGTGTTACCATTTTCGGATCCCGCTCTG
>N_5939
GGCAGCCGATCCCCAAGAACCTTGTTTCCCCTACTTCATAA
>N_5940
GCGCTAGAGTATGGCGTAACCCGGGGAATCGGCCACGCAAT
>N_5941
GCTGAGGCCCAACCGAAACTCCGTAGGAACCACTCTATGTC
>N_5942
CGCGACAAGAAAATAGACCCCGCGGCAAGCGCTCCAAAACC
>N_5943
CAGGTGCATTACCCTTACATCGACCATGCTAAGGATAGCCC
>N_5944
CGCCGGAAACGCTGGATTAGCCCCTACCTAGGGTCATATTG
>N_5945
CGCATAATTAGGACGGATTCCGCATGAAGTGTGATCCAATT
>N_5946
TTCGGGAACCAATTACAGTTCTACCTAATCGGCCGTCTACC
>N_5947
AACCGATCCCCCACCCAACGCTGCTAGTTGATTGCATTGAT
>N_5948
GACTAATGTTATGAGTAAAGCTCTCTCCGACGAGCTGTTGG
>N_5949
CTAGGGTTACTAAGATCCCTCCTCGAGACATATATTATATC
>N_5950
CTCACAAAAAGGGGGTTCGACGAGGTGTTTAAGGATCTATG
>N_5951
CCAAGCGCCCACCATAGTGTCAAGATCGCTAAAAGATGGAG
>N_5952
GGCAACACTCCCCTGAGGAGCCCAAGTATTGAACTTCGGAC
>N_5953
GACAGCCGTCATCGACTCCTCTGTGTCGGCCAGTAGTAAAC
>N_5954
ACTCGTTCTTGGCTGATGGCCTCGTTAATCGCGGTAATGTG
>N_5955
GTCATAAGATCATGCTCAGCCCGTGCCGCCACGTTTAGTAC
>N_5956
GACGAATATGAGCCGTTGTCCTTAGTGCGCGAGAAGATTAC
>N_5957
GGAAGACTCGTCGGAGTGCCCTTGCGTACCTTATGCCTGCA
>N_5958
AACAGGTACTACCCTGCGTACAGTGATGTGACTGTCTCTTG
>N_5959
GCCAGTCGTTGTGACAAAAACACGAAGGTTAGCACTATAGT
>N_5960
GACCGTCAAATCTGAGGTCGCGATAGCGTATAGAAATGACC
>N_5961
TTTCGTATTGGAACGTAACACCTATGAAGATGAAGGATAGT
>N_5962
CGCGACTCTGCGGCTCACTTCAGGTACGTAGTTGCCCCACA
>N_5963
GTTATCCAGGCCTCCGATCCCCCAGCCTCCTAATTGGTGAC
>N_5964
AAAATCCGGAACCACATGTACTCGTAGCATAGCACCGTACT
>N_5965
CTTTCCCAGATTGCGCGATCCTAGGATAGCGGTTAGGAGAC
>N_5966
TTCTAGGATCCACTGACCCCCGACGTCTTCCCCGCCATCGG
>N_5967
GGTCGCGATCCACAGCATCGCGACCATCTATTAAGCCCTAT
>N_5968
CATAACCGTTAACGGTTTAGCAAGATATAGTCCCATCCCAA
>N_5969
TTCGCAGTTCGCCAGTCTATCAAGCCATATCCGACGCCGCA
>N_5970
ACGTAACGGATCGAGGGATTCTTTATAGTTCTCATGCAGAA
>N_5971
AAGCGTCCAAAGGCTTCCTTCTCGGCATAACGCAGTCGGAG
>N_5972
TGTCCAAAGTCGCTTAGGCTCTCGATTACCTTACTGTCTTG
>N_5973
GACTGATCGTAAGACCGCTTCAGAGCACTGGAAGACCGATA
>N_5974
CGGTGCCATCTCCAATGTATCTCTAATGAGGCCACTGCTGC
>N_5975
GGCCTGGCCCCAGGGCATACCGACCGCATAATCACTCGGAA
>N_5976
TCTTTTGTGGTGCACCGAAACTCAGCACATATTATCGTTTT
>N_5977
CCCAAACAGTAACCTGAGGCCGCTTAACATTGTCCGGAATA
>N_5978
CTCACCGCATGCTGCTCTGCCCAAACATATACCACGCACTC
>N_5979
TACAATTTGAAGGGTTCGAACTTTTGAGCATGGTTTGTTCT
>N_5980
TGGGCGGGGGTCTGCTATACCAATAGAGGACTGTGTCTACC
>N_5981
GCTTGGCTTGAAAACGTTGTCAGTCGGACGTTGGGTACACT
>N_5982
TGGTGGTCCCCGCGCGTTGACTGCATCTACAAAGAACCTTA
>N_5983
GGGATCTGCTTTTAAGAGTACACCGCATTCGCGGGATTAAG
>N_5984
ACTTCCTTGGTAGCCTTGCTCTGGTGACTATTCTCCTGTCG
>N_5985
TCCACTCGGAAAATGCGGAGCTGATGCTGATATGACGACAC
>N_5986
AACTCCCTCGGGTCCTTAATCTTCCTGGAAGGCCAATCCTA
>N_5987
GAGAGTGCAAGCTCGTGGAGCCCCGCTAGAAGGATAGAGCT
>N_5988
TCGGCGAGTGTCCCACGCGTCGAAAGTCACCGATTCTTAAG
>N_5989
CAGAAGGATCCCCATCTAAGCACTAAATTGATGGTGCAAAA
>N_5990
ATACTTCATTGTTGTTGACCCCGCCCCCTCTGCGCACTGAC
>N_5991
TATAACACCGTTCCAACGGCCTTGGGTCCGATGCATTACCT
>N_5992
TCGAAAATCCAAGCGTTAGCCGCCGACCGTACATGGCCTTT
>N_5993
ACGTGATTACCGGGGGAGAGCTGAAGCCTTGATTACGCTAG
>N_5994
TGTAGCAACCGCGCGCGTTACCCCCTGAATGCCGGGGTAGT
>N_5995
ATAACTAACGTCCCTTCTTACACCACTCATGGGCACAAAAA
>N_5996
CTAGGCATCGCGTTACACGTCGGTTGTGTGAAGGAACAGAT
>N_5997
ATGCATAACGGAATTTGGTTCCCCTCGCTGTGGCGAGATCT
>N_5998
GCCAGCATTTTGCTCGCATACTTACATCGACCATCGTCGTA
>N_5999
GAATAGTAAGGTAATATACACGGAGTACCCTTTCTGAGCTC
>N_6000
AAAAGCCAAGGCCATCCCCTCCCATCTAAGTGCCGCAAATC
>N_6001
TAGAAGCGTGCTTCCCCCGGCGACGGAAGAAAGTCACAAGG
>N_6002
GTTCTTTCCAAATGTCACCACTATAGCTAGTTCTCGAAACC
>N_6003
TCACGGAGAACCAGGCCAGGCCTCTCTGCCCCACGTAAACA
>N_6004
ACCCCCTAGGAGAAGAGGATCATTGGTTGCAGTGAACTGTC
>N_6005
AATAACGGGGTGCCGTTACACGTTTGCATACAGCTTGCCTC
>N_6006
GAGAAGAAAGGCCTGTCATACTAACAGTCTGGGGTTAAGTA
>N_6007
TAGCCCCCTTCTCCGCGTGTCTACCCAAAAGCAAACCTCGA
>N_6008
TAGGTGGGCCAGATCAATGACACTTGTATCAAGAATAGATA
>N_6009
AACGGTATATACTATGCTGACGGGTGACGGAGGAGTTCAAG
>N_6010
GCTCAGGGCACTCAGGCAACCCTATAGCCCTCTGTCTAAGT
>N_6011
ACACGTGAGGTCTGATGGTCCTAGCTTAGTGATTGTCGGCA
>N_6012
AAACTTGGAACCAATCATACCGTAGGTGGGGGTTAAAGGTT
>N_6013
GGGCCTGCTATTAATAACACCTTTGTTAGCGAAAGCCATAA
>N_6014
CTTACTTGGGGACATCCGGTCTACGTCTTGCGGTACTTTGG
>N_6015
AATGGCCTCTCGGGTTCCGGCAGGGATGCGAGAAGCCGTAA
>N_6016
CAATACAGGAATAACATACACTCTAGATAAGGGTCAGTATC
>N_6017
GCGTGTCCTTCGATATGGGGCGGAATCGTAGAATTCGTGAG
>N_6018
GCGGGGGATAGACAGATATTCAGCGCTGACGGCTTATGCGA
>N_6019
TAGACTCTATTGTCATTGAGCCTCCCCGGAAATGTGTTGGT
>N_6020
TGCCTCGGCTTCGAATTTGCCTCTAATGACCGTGCAATTGG
>N_6021
CCTTTCGAATGCATTGGACTCGACCCACGCGGCCAGACCGA
>N_6022
AAATTTGGCAGATGGCCTTTCTGCAGAGGGGCGATCCGATA
>N_6023
AAAAGTGATTTTGTTTATGCCTTTGTACACCCCCCCGTGTT
>N_6024
GATGGAAGTCGAACTCTGACCTATAGGCGGCCCCGAGATGC
>N_6025
GACTCAAGATCAGTTCCGGGCTAATTTTACCAATGCCGTTC
>N_6026
ATTGATTCGCTGCAGCTGTCCCTGAGGCGCCTTGCAGCTTT
>N_6027
GCTAACACATATGACGGCCCCAATATGCCATTTCATACTTT
>N_6028
CTATTGACCCGCAGGTCTGCCGATCTGTGCAATCGGTAATC
>N_6029
TGACGTGCCAATTGACCAATCCAGACCACTAAGTGATAGCA
>N_6030
CCAGCTCATAGTTTCCACGGCCCAGGATAAGGCATATTTGC
>N_6031
CGTTTGCGCGAGCTTACCGCCCAAGTATGGGCATTTTGGGC
>N_6032
TTCCCAACCAACAACTACTCCGCTATTGTACTTTTCGCGGA
>N_6033
ACAAGCTTTTTGGCTCCAATCATTAATCCCTGATTGGACCA
>N_6034
CTGCGCCTAGTGTTAGGATCCTACCCTCCCGATCTTTTAGC
>N_6035
CCGGCAAGGTGGAGTGTCTTCAGGGATGTGATTGCAACATT
>N_6036
ATCTCAGTGGCTTCGAGATACAGTCTGTTAAAGCAACATAC
>N_6037
TCCTCGCTCTCGAGAGAATACGCTGCCACTAATGGTGTAGT
>N_6038
CCACCAAATGCGTCGCTGTACAGATATGTAGGTTCATAGAT
>N_6039
GTAACCCGAGCATGGCGCTACCCCCGGATCCCAGAGTTAGG
>N_6040
CAGAGACCTACCGTGCCAAGCAGCATCAATAAGTTAAGAAA
>N_6041
GGACTTCACTTCAATGCTGCCTCACATCTAACACCTCGGCT
>N_6042
CTGTCTTCCCCGCTAGTCGTCTTGCGAACAGGCACTCATGC
>N_6043
TAGTCGATTGAATACGCATGCATAAAGCCATCGGCGAGTGT
>N_6044
CGGTCCGTTGCGGCACAGGGCTGGGGGGCCGGGCAATAAGT
>N_6045
ATAAATAGTCCAAGTGCCGACAAAGAGGAGGCGTGATCCTA
>N_6046
CCAATCATTGGCCTAAGTCGCGAATGACCTTGACCTCACCG
>N_6047
GCAAGGGTCTCCTCGTAGGACGTTTTGGGTACGAACCCCTG
>N_6048
GCGGAGAATCACCATTACCTCGAAGCTTTGGGACACATTCG
>N_6049
GTGCACTCAGGCCGACTGGACGGAGACCCCTATAATGGGAG
>N_6050
GCGAAAAGATAAAGCTATTACTAAGTATAATCACATGCGTT
>N_6051
TACCCGAGATGGCACATTCTCGAGAGCAAGTCCGAAACTAA
>N_6052
AACTAATTCAAGACGGCTTACAAATTTACTTAAGCACCTTC
>N_6053
CGCGGTGATGGAATGGTTGTCGCAACTTGATCTACTCGCGA
>N_6054
AACATGCTTACGGACGAGTGCGTTCGCCCATTCACCGACTC
>N_6055
CCGGAACCCTTAGCGGTTTGCACTCGGAATGTATTATCTCT
>N_6056
GAACGTCCACGCGTATTCGGCTCGCCTATAGTGATTGCGCG
>N_6057
AGTTAGACTCCTTAATTTATCAGTCAGGCTTATCCAGTGTA
>N_6058
GATGATGCCGCCTTTAGCTTCACTGTGGCAGGATCGTGAAA
>N_6059
CGTCGAGCGCGATGGTGTGCCCATTATAGACTAGATTCGTC
>N_6060
CCCCTACGCTAACCGATTGCCTGCCCAAAGTTATCCTTAAT
>N_6061
GTCAGCATTATGTGCTGCAACAATTTGCACGATCCGATGCG
>N_6062
GTGTTTGCAAACCGATTACTCTACACTGTGAGGTGTTTTTG
>N_6063
TAGCAAGGCAGCATCACTTTCTTTGCTGACGTTCTGCGATC
>N_6064
GATGGTCCAGGGTGGATAAACAAAACCAATTTTAATTTTCC
>N_6065
CTGAGGTGCCTATCAGCGCTCAGCAGCAAATGCATGGGGAT
>N_6066
CTAACCACTCATTTGCCTCACCGATCCCCGATCAACCGATC
>N_6067
CTTTTATTCTTTTGGCTATGCCTTAAGTCGAAAGTACATTT
>N_6068
GGCGTCTCGGAGCCAATCACCCTTTCGCGAAACCCAACCAA
>N_6069
ACCTGATAGGGGCTGATCTACGCGCACGTTTCGATTTCCTC
>N_6070
ATCTCAAGACCTGCAAGCCGCTAGAACCGCACGTTCACTGG
>N_6071
TTGGTCGCAGTTCGATAGCACATATGTGCATACTGGGTGAA
>N_6072
ATTTTAGGATAGCGCCGGGCCCCACGAGATGGCCACACGGC
>N_6073
ACGAATGTTAAATACCTCACCTCCCTTAACTCGCTCTTGAA
>N_6074
GAGCCTTCACTATTGACCTCCACACAGCATCCGAATCGAAC
>N_6075
ATCGTAGTACAGATATAACGCCATCGGGAAAAACCATGGCG
>N_6076
GGATTGCTTCGATACTCTCTCTCGGGACCAGCCAAGAAGAG
>N_6077
GGCTTTTCCTGGACCTGTTTCTACAGATGCAGACTGGTCGC
>N_6078
CACGAAGTAGTCGACTAGTGCCGGTCAGACGCTGATTACAC
>N_6079
AATGTCTGCCTCCGTGACATCCGGTATGGACCTCGCATATT
>N_6080
TCAGCAGCCACCTATGGAATCGACTTCACAACGGCTTGATT
>N_6081
ACACGGTAAGGCACCGATTTCATACTATTTCGTTTACTGCC
>N_6082
AAGTACGGGGGTCCTCATGTCTGAGGTATCTGGTATACGGC
>N_6083
CATGTAGCTTCACATCCGTACGTTAGCGGAGTTGATATTCT
>N_6084
TTCTCCCATGGTTTCATTTTCCTTTGAGCGTCCTGTAAGAT
>N_6085
CCACAGTCGAGCTATACTATCGATCCCAATCGTATGTTGTG
>N_6086
CGTCTAGGCAAGCCAATCTCCGACCCAAACCGTTAACAATG
>N_6087
GCGGGTATCGGTTATACTAGCATGATTCGTTAAACGCAAGA
>N_6088
CTGGTAGGTCGTATAGAGCCCCTAGGGGAAGGGGTCCTGGT
>N_6089
CCACCCGCGTGTAAACCAATCCCATGGTTCAGTGAGAGAAA
>N_6090
TCATAATGCGATCGCTCTTGCAAGCGCAAAAATGTCCGTCT
>N_6091
TTGGAAGACTTTTCGCTCCACTGACTATATCCAAGTATGGA
>N_6092
CATGTCACCTCGCGAAGTGTCCGAGGTTTACTCGAGTTACT
>N_6093
AGGGCCCGATGGGTCGACCTCTGCTCTATGGCTTTTCCACC
>N_6094
TAAAGGATATCAGCGACATACAGCACGTAGTGTAATCGCTG
>N_6095
TTGTTAGGAAAAGGGAGGCTCAATCTCAACCTGCTCTGATT
>N_6096
TGAATAATGTCGTAAGACCCCATCCGGCATTCCGAAGGATA
>N_6097
AAGGCGCGGATACCGCAGGTCTGCTCTTCAAATATGCGGCA
>N_6098
TAACGTTGCGATAAATATCGCACCTAATAATAGTAGTAGAA
>N_6099
CGTACATTTCCTTACAGCTTCTTCGGATAATCTCGCTGGAT
>N_6100
AACGTGAGTGATGGCTGTTACGCCCGTCTCGTCAACCGCTA
>N_6101
CGGAACTGCACCGAAAATAACTAATAGGATAAGGCAGGTTA
>N_6102
CGTCAAAGTCTTCCAGGGAACGGTGGACTTCACCACGAAGT
>N_6103
CATCCTGGTCTAGCAGTCTCCCTACCAGGAGGACGCACTCT
>N_6104
TAGACTAGCCCGTGGTTTAGCACCCAGAGCTTCGCCACAAC
>N_6105
GAGGCGATCGAGGGTCGGATCAAATTCGACGTCCAACGAGG
>N_6106
GTTAATCCTAAGGTCGACGGCGAACGCCATATCGTGGTTCT
>N_6107
CACTGGAATTTAAATTCATTCCTATCGACCAAGGGGGATTG
>N_6108
GCGAAACCCGCGACCAAGGTCGATTTAAATATTACGTGTGA
>N_6109
ATCTATTAAACAGACGAATCCACCCACCCGTGCATTTATCC
>N_6110
CTACGCAGCCATCAACGGGACATCGATTTTGTGTCCGATCG
>N_6111
TAGACTGCCATTATCTTCGCCCACTAAAGGTAGGTCAAATA
>N_6112
TAAAAGAGATTGTATCTCCACGTACCCCTTATGTGATCCCT
>N_6113
TATTGCATACCGCCCATCATCCTCCGGGAAAAACAAGCCCT
>N_6114
CCAGGAGCAGAAGAACTGTACCAAGACCTTATAGCCTAGAA
>N_6115
ACTGTCCGCAGTATCTTTTCCGAGTCATTTATTGCAAGACT
>N_6116
TCAATATTTCGTGGACTCGCCGTGCAAGCGGCGTGGCGAAC
>N_6117
TTTTGCCAAATCCTGGTCACCGGGGGTCCATGATCAAGGGT
>N_6118
GAAATCCAGGTTCGAAATTTCGACCAGGTAAGTGTATTTTA
>N_6119
GGCTGCCTGGGTGCATGAACCATACAGTATCGGCTTAAGGC
>N_6120
AGTAGAGGGCACTTCAAATTCCCTGCCCTCCGTGATTCTCA
>N_6121
GAGTGGTAGAGTAATTAAAGCTATCGAACAGTATATTTAGC
>N_6122
GTGCCTGGGGACCATAGCACCACAACATGCAGCTCAACCCC
>N_6123
GGCTACGTTGTACATAAACGCATATTCCGACCGACAGATTG
>N_6124
CATTAAATCCTGAGGCGGCTCAAGGTGTTTATCTGCTCGTC
>N_6125
AATCCCTTGACCTAGGATAACTTATGAAGGTGAAGTGTGGG
>N_6126
AAAAAAAGTCACATGACCTCCGAAGAGTGCGAAACGAGACG
>N_6127
CCACGTTATCTCTGAGATTCCTCGTTTGCCAGCGCGGCAGG
>N_6128
GGGTTAGTCTACCCTTCGTGCTTATACCTATCCCCTGGCGG
>N_6129
CTAGACAAGCATGCCCCCTACCATACTTGCGTTAGCGATAA
>N_6130
TGACGACGAACTTTCCCGAACATTAATGAATCTGCCATGGC
>N_6131
CCTTTCTATCTATTTGCGACCGATAACTGTTTGCGATAGAT
>N_6132
ACCATTCGGAAGTCTTAACGCTAATAGGGCTTAGTTCCTTA
>N_6133
GGGACTGATTGAAAGGCTTCCCTCCTATAACCTGGTATCGT
>N_6134
TGTGCCAACGACTTCTTAACCAGGGACCACAACACCAAGGT
>N_6135
AGATCGCAGCGGCCAGGCTTCCGGCTGGTCCTAATACGGGC
>N_6136
AACTGACGGCCATCCGAGAACCGACTAAGAATAAGTCCGGC
>N_6137
ACAACTGCCCCATCTGAGCTCCCAGGACTTTAATTAGCACT
>N_6138
TAACTATGGTACAATTCTTTCTGTACCGCCACCCAATGGGC
>N_6139
GCCGGATTGGCTGCCCTACTCACATCTCTAGAAATCGTGAG
>N_6140
CCGTCTGAGCTCCCTGCCTCCCGGGATAGTTAAGTCTGTCG
>N_6141
CTAATACCTTTGGCTCCGCACTGGCTGCGCAGCTCGCCCTT
>N_6142
AGGCTTTATAAACCGAGCTGCACACACTTTTACTGGATTTG
>N_6143
TTTCGGAGGTCGAATATCACCGAGACTTATATTGGCATAAA
>N_6144
GCCTAGACGAGGGAACTCGCCTCGCAGTTCAATACAACGGT
>N_6145
ATAATATTTAAGGTCGCAGGCACTGATCCCCTGTAGCGCAA
>N_6146
TAAACGTGATTAATGAGGAACCTATCACCCTCGACCTTTCA
>N_6147
CTCTATGATCGAACGTCTGACGGATCCGGTGAGGGATATGG
>N_6148
ACCCGAGCGGCAAAGCGCATCACTTGACGATCACCCCCGTG
>N_6149
GGCTGCTGTACGGTGTATCTCTAGAAACACCGTATTTGGAC
>N_6150
TTCTGTCTTTGATTTACTTTCGACTTGTTCTAGTAACCGTT
>N_6151
CGCCCAACAGCAAGCTAGAACTAGCAGAGCACTTGCTACTC
>N_6152
AGCACGAGTATCGGTGAATCCCCAATAGCACCATTGGTACT
>N_6153
ATTTGAAGGGGTACCTTCTTCTTTGGATGACGTCTAGGATA
>N_6154
TTTTATCGTCCCTAAAATCTCGCTACTGATTCATTCCTATA
>N_6155
GGGTCTCTGTTATTAGGTATCATTCTTGAGCGCACAGAAAG
>N_6156
GATTTCCACTCAACCAATAACAACTTAGAAATACCGTGACC
>N_6157
CAGAAGATACAGATCTATTGCGAGCGTGTTAACAAGTCCTG
>N_6158
GTCACAGTGTGTTCATTGAGCTTGGGCTCACGTTCCCATCA
>N_6159
ATTTGAGCATTGTGTTTCGCCCTATCGTAGGAGGACCCGGC
>N_6160
GTGGGCTGCAGTCCGTCCCGCACCCAGGCGAAGTTGGTCAG
>N_6161
GCGGATGTTACTTAGTATCCCGGCTGCGCAATGTAGTAGTG
>N_6162
CTCCCTGGCCGTTAATGGGCCAGGGGATCATTTACTCTACA
>N_6163
TATGGGGACACTCAGCTGAGCTCTCGTTTTCTCGGGGACAA
>N_6164
CAATTACCGACAGGCCTCCTCTGTATCAGGTTTGGCTAATG
>N_6165
TTGGCTTGCCGTGTTAGATTCCTAGCGTCCCAGGAGGCCGC
>N_6166
TTTAGGCCATCAAGCTTGATCGTCCCCGGATTCAACTACCA
>N_6167
CGTCGAGTAAGGAGAGGAGGCTATGAGACGGTACGCGTTAT
>N_6168
CACAAGCTGCACGGCCTGGGCGATGGGGGTTGACCCGGAGG
>N_6169
GAGACGTCCTAATGGTGCAACTGCTCATATTGTAAGGTCTA
>N_6170
TAGTATTTACTACCCTCATCCGCGCGTCCCAGCAAAACGGA
>N_6171
TCGCGCTTATGTGTGAGACGCGGTTGAATTCTACTAGCAAG
>N_6172
TACCCACTTCGGCTCCGAATCGGCAGGACCATATCTTTTGC
>N_6173
TGATGGCCTATACAATCAATCAACAAAACCTGCACCCTCTT
>N_6174
TAATCAGCCATCAGTCTTTTCCCCCGACGATAGGAGAGAAC
>N_6175
TATAAGATTCGCACGCATTTCTTTGCCAAGCTAATCCCACG
>N_6176
CTCACCGATAGACAATCTTACCACCCCACAAACCCTCCGCA
>N_6177
CGGTCGACTGTGTGGACATACCCCGCTTCCCCCGGTGATTT
>N_6178
GGTATATACGTAAGCCAGACCTGCATAAGGTCGGGAGTTTC
>N_6179
TGCTCTTTTGTGGCCCAAGCCCGCGGAAGAGGAATGTGACA
>N_6180
GTTAGCTTCCGAGTAATTGTCAGTATTTTGTCTTCATCGCA
>N_6181
AGGTTCGCTCCCAGTGCCTCCCGCCTAAGCAACTAGAGGGA
>N_6182
ACTCGGGCTATTTGCATATACAATCTGATTTGACTGCAGGT
>N_6183
ACATCCGACGGAGCCTGATACGACAGGAACCTCCGGGCAGT
>N_6184
GGCGAGAGGCTGCTAGTTCCCTTTTATGGGTGGCCTCGTGC
>N_6185
ATTCAAACCTGGCGCCCGAGCTTTCATTGGATCGCGGTGTC
>N_6186
TCACCGATCTTTTACGTTAACCTTCGCATTTCCAGCGGATT
>N_6187
TGGGAACCAAGCTCAATATGCTCCCTGCTACAGCGTGTATG
>N_6188
AGATGGGAGCCATATCTTCTCCCATTGCGATAGCCCTTGGG
>N_6189
GCGTATAATAGGTTATGGTACGTCGGATTTGGAGCTCTGTT
>N_6190
GTAGAGGACTCATGCCAGATCCTAGGGAAGATAAATCGGCC
>N_6191
TTAAAACAGTTTCGGCACATCGTTGCCCTCCCGCATGGTAG
>N_6192
TGTTCCAATTAGCAACAGGACCTGGTCCTGAAGACCTTTCA
>N_6193
CTCAGTGAGACGACAGGGTACTGGTCGAAAACCAGCAATGA
>N_6194
ACGAAACAATCTTTCCCATACCTGGGGGCTTATCACTGCCG
>N_6195
TTATGGCCGGCTAGATTGGACGACCTTCTCTTCAACTGGGC
>N_6196
AAGTCGCCCCATGAATACAGCCTATAGCTTGTCCTTAATCT
>N_6197
GTTACACCCTCATGGTCAACCTGATTGAACATGAGTAAGAA
>N_6198
GCTGCAACTGTGCACCGTAGCTTGTGGCGACAAGTGATTCT
>N_6199
GATAAGCGGGAGTAGGCGACCATATTGGCTTCAAAGATATC
>N_6200
GTACGGCTTAGACAATTAGACGAGGTTAGGACGTATCCCCA
>N_6201
GTTCCGAAAATCTCTCTGCACCTAGGTCGACCGAGGTAACC
>N_6202
CTCAGAGACACTCAGCGGATCGTACTAATTGCTAGCATTAG
>N_6203
GGGTTGGCGACGTATAATTTCTTTTCTGTGAACGGTCGAGG
>N_6204
CATGAGACGCTACGAGTTCTCTCTAACTGACGCATGTAGGC
>N_6205
CTTCACTACCAGCCTAATAGCTCTTTTATAGGGGCATAACA
>N_6206
CTGCGGGTTTACCGTAGGTCCGATGCATGAAGTCTCATGTC
>N_6207
CTTGAAGGATCGTCAAAATCCAGGTTACTGGGATTTCTCCC
>N_6208
GGGGGCAGCTTTGTTACTTGCTGACTCCGTGCCGAAGGATC
>N_6209
CAGCAGTTAGAAATAGGGCCCTACTGCCCTGCTCTTCTGAC
>N_6210
CGAATCACTATCATCCACCACTTATTCGGCGTCTCCGTTCT
>N_6211
ATGCACTGTCGACACACGATCTCCTTTGGCTTGAGCAGACC
>N_6212
AGCTGATGGGACTGCGCTCTCATGAAGTCCACATTAGTCGT
>N_6213
AACCACGTACCACATTCGACCCTTAGCATCCGACTTCGAGT
>N_6214
CTAGGAGCCAATACTCCAGACTGTAACTTCGTCTATATGGT
>N_6215
AGATAAAGTCGAAAAGCAATCTCAGCAGTCTTCCGGGTATA
>N_6216
GAAACGGGGGACGCGGCTTGCCCCACGTTCCATAGTCAAAT
>N_6217
GGGGACTTTGATCGTCTCCACCTGGATTCGATTGTACTAAC
>N_6218
CCTCCCGTTATCTTCACCATCGCCTTAAATAATCTCTTTCG
>N_6219
TCCACCCGCGTATACTAGTACGAAATAGATTCGCTAACGGT
>N_6220
TACAAAACGTCTCTCTATCGCACCATGTCTGCCAGTACACA
>N_6221
GATCGCTTAACAGTTATCGCCCTTGGGGATTTTGGCCTCAA
>N_6222
TTGGGTCGTCTCCGCACAGGCCGCCGAGTGTTCTCAGTGTC
>N_6223
AAATCGCCGGGAGATACTGCCTCTATAGGGAGGGCATTGGC
>N_6224
AATTAATGTCGTTGTGATCTCTTTAACAGATGAACTCTAGG
>N_6225
GAAACTTCCGCAACGACAACCACCGCCCTCGATCTAGGTCG
>N_6226
ACTAAAGCCAATAAGCATCCCCGGTCCACGTGGGCAACATA
>N_6227
CAGATTATCTCCACATACCTCGGAAACTATCTTTAGCCGCC
>N_6228
CTGTAGGGCGATTCCGCGCACTCCTTATGGGAGATCTAAGC
>N_6229
CGCTACAGGCGGTGGTAGTACGAGTTATGGCCGCTTTAACC
>N_6230
GTACTGGTGGGTGGTCCACGCACAGCGATCGTACTGTTCAA
>N_6231
GCGGTAAACCTAGCAGACGTCTTTTGATGTACGAAATCAGT
>N_6232
GCGCGGTAGAAAGTAAGTAACCTTGCGGTTAGACAAAATTT
>N_6233
TGCCTACTCCTGCGCCCTCCCTGATATAAAACGCCCCAGAC
>N_6234
TGGGGTTTGCCAGTCTGAATCCCGAGAGTAATTTTGAGTGT
>N_6235
TTGTCTCTCATCAGTGTCTACCGTGACGTGTCCGTACCAAT
>N_6236
TTGGGCCGTCTCTATAGCTTCCACATTAGATATCCCCCTGT
>N_6237
CGTTCCCAGTCTGACCTATTCTCCCAATTAATGTCTTAAGG
>N_6238
TTAGAACAATGTCAACGGATCTCGAGCGCCCTTTTTCGTTT
>N_6239
CGCCGCGTATCTAAGCGCCGCCCTGACACGGACCAAGAGGG
>N_6240
CCCGCTACGTCTTACTAAGTCAGGGACGCCGTGGCGGAGGT
>N_6241
ACAGGTGATCAACTGCGCTACCGTCATCCAAATTTACTCCT
>N_6242
TTGCAGTAGATCAGTAAACACCGTGGTACGCCCGGCAATCA
>N_6243
AGGCACTCGAATAAGCCAGACCTCGGTAGCTGCCCAAACGC
>N_6244
AAAACCATGCACCGTCAGGACTTGTTTTAGGGATAAATATT
>N_6245
GCTTTGTATATGTATGTGCTCTGGAATCAAGGGGTAGTGAT
>N_6246
CACGCTAATCGTTATGTTTGCTGACCTGAAGGTGAACAGCG
>N_6247
AGTATTTCCTTTTAAGTACACTTTTCGCGGAAAGCCTGATT
>N_6248
CGCCTATCTATTCAATAAGTCATCAAGTCTGTTGTGGATTA
>N_6249
CTACTTTGATCCTTGGTGTACAATCGGTCATGATCAGTATG
>N_6250
TAAGTTTCCCACATATACATCTTTAAGGCGTTGCTTCGAGT
>N_6251
CAGTTTTATACGGGAAATAACCGACGGTGCAGCCCTAACTG
>N_6252
ACCCTAGAAGCGGGTTACACCGTCCCCTTCGACAAAATGGA
>N_6253
GTCCTTCCCCGGTACGTGGACTTGATTGAAACTAATTGAGG
>N_6254
GGCGACGTGACCCGGAGTTCCGCTACTAGATCAAAGTTTAA
>N_6255
TGACTTTCGAAGGGTTTATACAACACAGACCCTAGCGGCTT
>N_6256
ATGCCTTCCAAAGGCCGCTCCCAATCTTCAAAGGCAAGGGT
>N_6257
GCATCGCGACACAATGGTCTCTTTATTGGCTCACGCCAGCG
>N_6258
CGCACACTACAAGTATGATTCCCGCTCGTCTTGTGAGTTCG
>N_6259
GGAACCCAACTACTCAGGGGCACATCGACGTGCACTCATAA
>N_6260
TGTGTGCGTCTAGGGAGATCCCTATACCACTACTGTGTGTT
>N_6261
GGGTGCTTAATGTTTTTGCACTGACGACATATGGCCCAAAG
>N_6262
CTGCATGGCCAGATTGTCATCTGGTGTTCCTCGGCTGGCTG
>N_6263
ATGAGCAGCTAAATGATAGCCGTGCCGTCCTGGTACCGCCA
>N_6264
ATGGGCTAGGTTCATGGATACAGAGTTGAACAGATTATGCG
>N_6265
GCACCCAATGCTATCCTAAGCCCACGATAACCACTGTTATC
>N_6266
TGTCTTGTGTGGTTTCTCTTCCTGGGCATCGTAAGGACATA
>N_6267
AGTGCACCGTAACCTCTGTGCTCAGTTTACACAGGATTGCG
>N_6268
GAGTCTATTGGAGGAAAATTCGGGCGAGCAATATAGAAATC
>N_6269
TTAGAAAGTGCCTTATTTGTCTGAACCTAACAAACCTATTT
>N_6270
ATGGCTCGAAAGTGTCCTAGCGAGATTTGGTCCAGGGGTAT
>N_6271
ACCATCACCCGTTCAAGGAGCGACGATGAGTTTCGCTGATA
>N_6272
GGGAGTTGGACATCCCAGCGCTAATTACAGCAGATGGGGGC
>N_6273
CACTTCGAAGGGAAGCATTGCTTTAAGCTTGGTAAGGAGAA
>N_6274
CTTCATTCCCATTATCAGGGCCTGGTCAAGTGGCCGTCTCC
>N_6275
GTGAGTAGTTTGCGGTGCACCGGTAAAAGGGCCTCAGACCA
>N_6276
GAGCTTATAATAGCAGGTGACAGTATAGATATATTTAAACC
>N_6277
GCTGGTATGGTGCATGTCCACAGGACAGGTGCTGCGACCTC
>N_6278
CCTCGCAGCAAATGTTTTCGCAGATGGGGAACACGTCAGGC
>N_6279
TCAAACGGAGTAGCGAGATTCAGGAGTATGAAGTAACCTTC
>N_6280
GCGATAGCGTAGAAGTTGGCCCCCATCAGGAAATATCCCCA
>N_6281
GCGTTTAATGGTCCTGGCGGCTGTAAGTCGATGAAAGGTGG
>N_6282
TGCATAGGGATTTACGACCACGCATTTATCAAGCAATTTCG
>N_6283
AGGGACACCACCGACCGACGCACTGTAACCAGGACCGGGGT
>N_6284
GCCACAGCTAATATGATAGACCAGGCTGACGGCGTATACCC
>N_6285
GCTGCAAAGAAGTGTCAAAGCATAGCCACGCTGAAGTCCTC
>N_6286
AGACTTTCCTAGGCCACGTACAGAGCTGGACCGCGGCACGC
>N_6287
ACCAGTGTTAAATAATCGGGCGGGCGAACACCGGACCAACT
>N_6288
TCGATATAAGCCCTGTCTTACGAACCCGCAGGTCTTGGTCA
>N_6289
AATTAGGATCCTAGATTTGCCCGCGATACATTCCCTCAGGT
>N_6290
GTGAACTTGCTCACTAATTGCTCTTTCGTCGCTACGGGTAT
>N_6291
TTACACTGGGCACCCAGGGGCCGACGGAACAGCAACATTAG
>N_6292
TACAATGAACATGAGTCTTACCTGGAATCAAAGCACTTATG
>N_6293
GGGCACCGAACTCCTTCCATCCCGTTCGTCCACAGACGCGC
>N_6294
TGGACGCTGTGCGGGCACAACCTCCTTTGTTAGGGTATGTC
>N_6295
ATTCGATATTGAGCCGACTACAACTTACGTGATTCCTAAGA
>N_6296
GCAACGTACAACCACGTAAACCTCAAGGATTGCGCCAGCGT
>N_6297
CCAAAAGCCGGAGCTTAATACTCCAATCGATTCGCTTACCT
>N_6298
GTGTATGTACTGGCTCGCGACGCTATAGGAGTGTGCGCCTT
>N_6299
TTTGATGGCAAGTAAGTTCCCAGTTATCGTGTGCCTGTGGT
>N_6300
CGACATCATAAACCCCCGACCAGCAAATGGCGTCGCGTTTG
>N_6301
ACACCGCGGTGTGCACAGGTCGACTACAAGTAAATCAGCGG
>N_6302
TAGCTCTTTCACCGTATTAGCTGTAGTTACTTCCCAAGCGT
>N_6303
TCGTGGCCCTCAATTATACACTAGGTTCTAGGCAGATAAAT
>N_6304
AGTGACAAGTTCAGAGGCGTCCTACGATCGCTTAAATAGAA
>N_6305
AACGGCCCTTCTGTCAATCACATTTATAGACGCAGGCAGCT
>N_6306
ACCGTTCACCCATTTACTAACCAACTTTCTGTCTCACTTCA
>N_6307
CGGAGCCTCGGACCTTCCTGCCCTTGCTATGGAGTCTTTCA
>N_6308
TCAGAAGGTGCAGTTGTTATCACAAATCAAATCTTCACTTT
>N_6309
TCAGTGGCGCGGGGTGGTAGCAAAATAGGCTTGTGGACGGA
>N_6310
TTCACCGGGCATGAGGCTCTCTACCGCCATTTACCGGCGTC
>N_6311
AACGTACTTTTAGGCCCCTACGAAGGCAAATCTTCCTATAA
>N_6312
CTGCGCCTGAACTTTCGATCCATTGCTCAACTCGACAGACT
>N_6313
AGCTTTGACCTTACGCAGCTCTTCCCCTTATGCTGATTTAG
>N_6314
GGGACAAAAGCAGAAATTATCCGGGGGGTAGGATCCACCTT
>N_6315
AGCCATAGCTATCAGGTAGGCGATGGTTGTTCGAGCACGTA
>N_6316
AACTGACTACATGGCGATCGCGGGGCTGCTCGGGATGCCCA
>N_6317
GGCAGCCTCCCGAGTGCTAACACTAGGTGCTCGTTGCTTTC
>N_6318
TCCGTTCTGGAAGCGTGGCTCACTTCCAATGGTGGGGCTTG
>N_6319
GATATCTACACGGGCAATGTCTTAATTGCGTTGCCATTGGG
>N_6320
GTTCGGTGGGACAGTGGGTTCCTAGTAACCTGGCACATGTA
>N_6321
GCCATCACGCAACGTGAGGTCCAATATTCTGGATACAACTA
>N_6322
GATTTGGACCTGTGGACTTTCTGATTGGTAGCAGAGGGATC
>N_6323
AGCACCTTGCTGCCTGGGGCCCATGTTATCGTAATGCAGGG
>N_6324
ATCTGTGGGTTTTCGAGGAACCCGGTTTATTTCGGCAACAA
>N_6325
AGACTATCCGTCATGCATTTCAATTAGCTGAAGCTTGACGT
>N_6326
AAGGCTCCCGACTTCTCACGCCGGGACTATACACAGAGCCC
>N_6327
TCTCTTGTTACAACCCGTTTCATGATCTCGGAAGGCGAAGT
>N_6328
AAACGATGGATGGAACTCGACTTAACGGGACCGGCAATACA
>N_6329
GTCTCGGAGCGCCATAGATGCTAATAGTATCAGCAGCCACC
>N_6330
CGGGGGAGATTTTCCCGAGGCTGGAGGCACCCTACGCAGCA
>N_6331
ACGTTACTTTGGACACGCTACAGCGTTGTCCCAGAGGAATC
>N_6332
TTAGTCCTAACGATCAGCCCCGGGAGATATAGCGGCCTTCC
>N_6333
GCGGTCCCTATCACGGTAGCCTGACGCGTTCTATTTGAGAC
>N_6334
CAGGTAGGGTTCGGGCCGCTCTCCGCTCTCGCGGGATGAAT
>N_6335
AGAGTTAACTGTGGATCTAACGCACATATCACGATGTACAT
>N_6336
AGGCGAAGGCGGAAGGACGACCTGCGCTGACATGGCACGTA
>N_6337
AACCTCTTCCACGGCCTCTCCACGAAAATGTTTCCGTCGCA
>N_6338
TGAGGCTATCATTGGATAGCCTCCAGCGTTCGTAGTACTGC
>N_6339
ACGCAAACTGCGGATGGCACCTCACATGTGGTATTCCTGAA
>N_6340
GGGCCATGCACCTGGGGGCTCGGATTCGAGGGATATATCCC
>N_6341
CTCAACACGTCACGAACCCACGCTTTGTCATTCGTCTGATG
>N_6342
GAGAAGGCAAATTAATCCGGCAAAGCAATAGCCGCTTATTC
>N_6343
CTACGGGAACAGGGATTATTCGAACTCAATACTACATGACG
>N_6344
CATTCTATTGCCAGTCTCAGCCTAACTAAATGAGCATGATT
>N_6345
TATTCTGTTATATTTCTACACAACAGGCCCTCTCCATCTGC
>N_6346
AAGAGGCTCACAAAGACTTACTTCTTTGTGCGATGGAGTTA
>N_6347
TGAGTCGTAAGTGCAGGGACCCGCCTATAACCACCACGAAA
>N_6348
GGAGGCGTCGGCAACCGCCTCATTGAGGAGGGAATGGCTTA
>N_6349
GAAATCCTCCGGAACAAAAACAAGTAAGTAAGCAAGACCCT
>N_6350
CAAAGAGATAGCGTTTTACGCACGCGGGAGCACATCAGGGA
>N_6351
TCAATCGTCCATGAGTTGCCCGAGACCACACATCATGGTGG
>N_6352
CTTCATTCTACTAGAATGGCCTAAGTTGTATCGTCTATTAT
>N_6353
CAGCATCTCTTCCGTAGGGGCCTAATCGCTCCGCGGTACAG
>N_6354
CGGGGTCTTTCCCGTGCACACTCCCCGGACATTGTATCACT
>N_6355
ATATTCACGCGTGCTTGCAGCGACACATGATAAATAAGGTT
>N_6356
GGAATGTGCCTAATATCTCTCCGACCATTTACTTCGGCACG
>N_6357
ACTATAGCATTAATGCCAGACACATTTGCGGAACTTGGCGG
>N_6358
TCGTCTCTACAGTCTTAGCGCGGATTGGCGTGGTGCGGGAA
>N_6359
ACATACTACCTTTCTTCTCGCTTGGAAGTAAAAATGTAATA
>N_6360
ATTACAGATGCGTCAACCACCACTTCCAGGTTTACGTATGG
>N_6361
GCCTAGTGACCTTGCAAGATCTAAGTTCTCGGGGCAGGTAT
>N_6362
TAGTGTACCGGGGCTTCGCCCATTAAAAAACAGGGTTTATG
>N_6363
AACTAATCCCTTTTCGTTGGCCAGCCGTTACCTCTCACCTA
>N_6364
CACGGCAGTGAGTGACCCGTCAAGCTGATTTATATAGCTGC
>N_6365
AATGAGATCCCGATCCACCCCCTTTGAAGCTGACACCCACT
>N_6366
AGTAAAGCGGAGACCTCAAACGGTTTGCCATGCCACCCCTT
>N_6367
TATAGGAAGAGAGGCACACACAATTTCACCTGATTCGGTCA
>N_6368
GTATTACTTCTAATGCCGCGCAACTCACTACCTTGGCTCGC
>N_6369
GGTGGTACGGGACTAAAGGACTGCAGTGTGGGAAAACCTAA
>N_6370
AGCTAATGACTGCAAGTTTGCTTAAGTCAAGCGCAGGCGTT
>N_6371
AGATAGGACAACTACTGATGCCCTGGTCATGCCCAACAATT
>N_6372
GTGAGGTACGATGGTCATTACTTTCGCCTCTATAGGCTATA
>N_6373
CAGTGCGGGCCTGGGTGGGTCGTTGCAGTACGGCAAACACC
>N_6374
TCCTTTCTTCAATCAACCGACTCGACCGCGAGTGAATTAAG
>N_6375
TTATCGGATTACTCGGGTTCCGCAAGATCTATAGGTAAACG
>N_6376
GAGCGATGTCGCATCCTTCGCAGCAAGTCGGAAGGACTGTT
>N_6377
ATGTAATTTAGGTGCTTCATCTAGACACTCAAATCCGGATT
>N_6378
CATTCAGAAGGCGGGACCAACCGCGTTTTTCACTTATGCCG
>N_6379
TAGTGTCACTAATACATGCCCAACGACCGTCTCGAAAAATA
>N_6380
CCCGCAAGTAGAAATCTGGCCCGCTCTGGTGTTTGAGAATA
>N_6381
CTCAAGGAATGTTCTTCCCACTGTTCCGACTGCGAAGGTAG
>N_6382
TAAACTGGTCGGGGGGTCAGCCCCCGATTGTGATAGTTCCG
>N_6383
TGTGAAGTGGTTAACACGCCCATCGTACAAGCTCGGGACCC
>N_6384
CCCGCCGGCAGGAACTGGTTCCAGAAATGTTCCCAATTGTA
>N_6385
CATCTATTTCTAAAACTCTGCGGATTTTATAACGCAATTAG
>N_6386
GGCAAACCAATCGGGGGACCCTAAGCGAAGTTGCAGGAAGT
>N_6387
ATTCAGGTTGGGGCGTTGGGCCTGCTCTGGCTGTGTCATAT
>N_6388
GGGGCCAAAGCACACTGCCACGGTCACCCCGGCCTTACATA
>N_6389
CTGCTTTTTCGAGATGGTCCCTTGCCCATCGTCGTTGACTA
>N_6390
AGGGCCACAGTTCGCGTTATCATGATAACAAGTTACAAGCG
>N_6391
AGAGAGTTCTGGGGCTATGCCGATGAGCTCAGGTCGGTTAC
>N_6392
AAGTCTCTGCCCCAGCCGGCCCCAGCTTTAGCACGGATGAC
>N_6393
GTCGCCAACCCCCCTAACTACTCACCATTTTCGCATTACTG
>N_6394
TACCTCGGGCACTCCAGATACTAGACTTGTAACGCACTTAG
>N_6395
TGGTCAGGGTCACGCGATTCCGGACAGATGGAAAAGTAGGA
>N_6396
CGGAACCGCTACTTCTTCATCGTATGCCCAATTGCTTATCG
>N_6397
GTACGACAAAAAGATTGGCTCCAGGGTGTGGACCTTAATGA
>N_6398
AGCGCCCATACGCTTCCACGCTTATAGAATCCGTCACTGCA
>N_6399
CTGTCAACCGGAGTTTACCTCTTCCAAGTGTCTTCTTGATG
>N_6400
TAGTTGTCGCCTACAACGGTCTAGGGCCTATCCAAAGGGAC
>N_6401
ACAAGAAAGACACTGCGCAGCAACGTAGAGTTACTACTGCT
>N_6402
TTAGCTGTTTCGCATGAGCGCATGATTCTCTCCGGTTACTC
>N_6403
TATCTTATATCCGGGTGCCGCCATGTTCTAACGGTTGACCG
>N_6404
AGTCACAAACCAGGGGAACTCCAATCGTCACATCTACACTA
>N_6405
GGGCGCGTCTTTCTAAACTTCTCCTGCGCGGGCGCGGTATA
>N_6406
CCTGCTTATAAGATGTATCCCGCTTGGACATGCTAAGATGT
>N_6407
CGTCCGACGGTCGTCTTGACCTAAGAGGAGGTCCGCGTATA
>N_6408
GCTATGGTACGCCTTAAGTCCAGCTTCATTTCGAAGGAAGT
>N_6409
TGCCGCAGATGCTAGCCCACCCGCCGAAGAGCTTGTGGAAA
>N_6410
ATCTCTGGGGTAGGGGACTTCGCACTGCGTGAGTTTGAAGG
>N_6411
AAAGCACTCAAGTTTGGTTACAGGGTTCCAATGATATGATA
>N_6412
GCCTCGTATACTCCTCCGGACTGTATTTAGACTGGATTAAC
>N_6413
ACCTAATACCATCCTACGGTCACAGAGCCGTCGTGCTCTCA
>N_6414
TGAATCGATCTGCCAGAATACATAGGTAATGGCATGCGTGG
>N_6415
GACGAACCTGATTAAAATTACCGCCGCAAGCTTAAATTGGG
>N_6416
AGGTTACGCCCAGAATAAGACGAAACTATAAACTGAGTCAG
>N_6417
GAGCGCCTTACCAGTGAACGCCCTCGGAGGTCAACGTCTTT
>N_6418
CAATGAGACTGCACGCTTCCCGGTATATACGGCATCCTTCA
>N_6419
ATACTAAAACTTGTTGTGGTCGCTAGAGACTTTTTCTTAAA
>N_6420
CTTCTATGTATCAACCACTACTCGAGTACGAGTAGACGCGA
>N_6421
GACGCCTGGGCTATCTAGCCCTAAATGTCCGCAGGGCGGGC
>N_6422
GCAACCTTTTCGAGGCGAAACCGAGCGCGTCAAGCACTCGT
>N_6423
GCAGAATAGGTCCTTCCTGGCATCTATACATGGGTTATCCT
>N_6424
GGACCAATCTCGGGGTTTGACGAGCCCTCTTAAAAAAAGGC
>N_6425
AATCTCAAGGTGGGCGACAGCTTGAGTACATATACGAACCT
>N_6426
CACGCCAGCCCAGCTCGTAACGTCCCAAGCATTAGCTCGGA
>N_6427
TAATTATTCCGATAAACAACCAATCTCAGTTAGGCCCTCCT
>N_6428
TGAGAAATATACCGCATATCCTAACTGCATTGCGCACCTTA
>N_6429
TATTAAACCCCGAATCTAAGCGCTCCGGCGTTGTAGTGGCG
>N_6430
TGTACGACAGCTGGGTGAAACCTGTGGTTCAGGAGGAACTC
>N_6431
GATTAAAGCTCAAGGTCTCACTTGGGAACCAAAGTTAGCTC
>N_6432
GCTGAGACCGTAGAGTGCCGCCATTCCACCCTGCATCCTGT
>N_6433
GTTATGCGATGTACGTGGGCCACAAATTAAGGAAATCCCCT
>N_6434
ATCGATGACATGCTACAGTACTGGTTTAACAGAGTGCCATC
>N_6435
ATCGCCATTGGAGGCACATCCGAAAGGTTCTGCTCGGAGGT
>N_6436
ATTGGGCGATATCCGTCCTACTTCGATCATACGTTCTACCC
>N_6437
AGGGAATGCTCCTCGGAAAACGAAGTTCTGTAATTGGGTCC
>N_6438
TTCTGTTACCCATGTGTTTACTCCCCACGGCTATGGGCAGA
>N_6439
TTGTGCGCTTTGGGACTGTCCAGCCGGGGGAGCTGGCGAGC
>N_6440
TCGTTGCGAGATGTACTTGTCTTCACTACTTAGCACGTTCT
>N_6441
GGCACCCCACCCCATGGCTCCGCCTGAAGAACGTGGAGGCC
>N_6442
GATGGCTTTCAACCAGGAGACATGTGGAATTTGGCATGCAG
>N_6443
TAGGCTCAAACCTTGTTCAACAGTACGAGGCACTTAGCACG
>N_6444
TACTGTTTAAGGGCTTGCAACGACTAATCTTTTGTAGAATT
>N_6445
AATATATCCTTAGAATCATTCCCATGGACCTCGTTTAGCCC
>N_6446
GTTGGAACAACCTAACACACCGTGCGGTCTAGGCACACAAC
>N_6447
GGAAAATGCTCAAAATCACTCTTGTACGGCATCGGATGGAG
>N_6448
CCCAATCTCCTTGACTTACCCCTCGGCATGCAATCACTAAT
>N_6449
TGGTTTTCAGACTGTACCTGCATATAGTAAGGTGGGCCCCC
>N_6450
GTTATACTAATTCCATTGTACTGCAACGCGACGGTCTTATG
>N_6451
GCCCAGGTCTTGACAAAATCCCCTAAGGTATCCGACCACTT
>N_6452
TTTCCTGTGTAGGTGTATCCCGGGGGTGACCAACGCATGAC
>N_6453
CCACTTAGGACGCAGTGTTCCTGTGAACTCTTGTGGACCCA
>N_6454
ACCACTATCGCTCCTGGTTCCGCCCGGTGGTGCGCAAATTG
>N_6455
ATGAGACAAGTACTGGTTGACCTACTGACCCCCAACTAACT
>N_6456
ACCGGTCCTAAGACGTATGGCCCCGAGAAACAGTACCGGAA
>N_6457
GTATGTGGGCGCAGCGTGGACTGATGCCAGATAGTATACGG
>N_6458
TAACACCCACAACCGAATAACTGTAAACTGATAGAACTACG
>N_6459
GCTGAAATACAAGCCGTGAACGGGAAGACCTTTAGGTAGCA
>N_6460
ACTCGAGACATCGTAACTGGCACCTTTATTACATGCCATAA
>N_6461
GCCTAGGAAATGGGATAGGACGATTTAACGAGGCCGTGCCT
>N_6462
TTGGGCGCTGTTTGAAAATACACGCAGCAGTCCCACGATTT
>N_6463
TGTATTCGCATTTACTATTTCGATTCTGCGGGAAAATGAAT
>N_6464
AGGACATTGTTATATTTTAACTACACACCGTGAAACTAATA
>N_6465
GTCAGGTGATCAGTATCGATCATCAGAATGCTTGCAGGTAT
>N_6466
GCAGAAGCGAATGTCATGAACAATAATACTTTGTACTCGGA
>N_6467
CACTATTGCTTAATTGTCGGCTTCGCCGATCAGTGTAGTAA
>N_6468
TTTACTTCCGGCAAAATATTCTGCCTCTCCACACCAGATGG
>N_6469
TAGCAATGATGTCATGAGTGCAACCATGAGAGCGGGTATAT
>N_6470
GCGTTCATTCGTATGAGGCACCATTTTGGCTGAAATTAACT
>N_6471
CGCGTTGTGAGTTTCGCTTCCGGATCTTGGTCCCCTTCATA
>N_6472
TAGACCATACGACAGGTCTACCTGCACTATTTCTTCTAGAA
>N_6473
GACCGTGAAAAATGCTCTCACTTGGATTTTCTACGGAGCTT
>N_6474
GGGTACCGACAGTAAAGAATCCGAATGATTGAAACCTCCGA
>N_6475
TTGCGCGTTATAACCTTACACGGGGGAAAATACGTCTGCTA
>N_6476
TTGCGCTCTTCAGGCTCATACATTCATTATGCCTATGCAGT
>N_6477
TATTCCTCGGCAAATTAAGACGCTAGCCTGCACAGTCTGGA
>N_6478
GAGACAGTTGTCATAGTTTCCTGATATGGAGTGCCCGACGA
>N_6479
CATTAATTGTTAATTTTCCGCGCGCACATGAATATTTGCCC
>N_6480
TGATCATTGAGGTTCAGCTGCCACGTCGAAACGGGTTACCC
>N_6481
CGCTAAGGGGATTCACTCGGCAAAATGGATTAGACGGAGTA
>N_6482
AGGTATTTTTGCATCGTACCCTGATTATTGCGGATATAAAT
>N_6483
CTTTTGTGTCTGGTTTAATTCATTTGTAACGGCGCACGATC
>N_6484
CCATTTGGATTGTTTGTTGGCGGACCCTTGGGGAGCAGTGG
>N_6485
TTGCTCTGAAGCCGGAAAGACTAAGGCTCTAACCTGAGTTT
>N_6486
AACCTCTGTCCGGCTTAACTCGGATGCAACTATATTTCATC
>N_6487
AGCACATAATGGAATGCCAACTAAGCGGAGGAATACAGTGT
>N_6488
GATGATAAGATGAGATAGGACCGCGTCATACACGCCACCCG
>N_6489
ATATCCATTTAGTAAGTCACCGCCTGGTGGATTCGTCTACC
>N_6490
CTCAGCCCAGCAGTACCGTTCTCTTTTCTGTTAGGGCTTTA
>N_6491
GTGGAGTGACAAATCCCAGGCGGGTGAAATCTTTTATTCGG
>N_6492
GGAGGCCGGCAATATCAGGCCACTTGAATGAAATTATTATG
>N_6493
AGCCATTTATACTTTACCTTCGGCCGCAGTGATAGCATACT
>N_6494
TCATGTCAGGTCGCCAGGTTCGCCATTTTCTAAGCGCGGAG
>N_6495
TTTAGCAGGACTTAGAACGGCATTCAGATGTTAACGCCAAG
>N_6496
ACAACTAGTGGTCTATCTCCCAACTTGTACAAGAGGACAAA
>N_6497
ATAATTGGTCAAATCGTGGGCGGTTATGGGGGCCCAATTTC
>N_6498
CCCGCAACGCCTCTTTAGCGCCACACTCGAGTGAACACCTA
>N_6499
GCTATCCATGTGGGGGTATGCTCAGCACAAGACAGGAAAAG
>N_6500
TATTTCAGCGCCAGCGAAGACATTGCCGATCTGGGAAACGC
>N_6501
TATGCTGCACTCTATATGATCAACAGCTAAGTATGATTGTG
>N_6502
TAAAAAGAACTCAGGGCCCACCATCCACAATTGTAAGTGTG
>N_6503
CTCTTAACAACACCTCGCGACTCTTTTTCTAGACACATAGG
>N_6504
CTCTAGAGGTGCAAATGTGGCGGTAGTGATCATGTGGAGGA
>N_6505
GCTCGCCTGAGCGAAGTTTACAAGATGCGCTAACTCTGTAG
>N_6506
CACCCTTCAGGGATAATTGACATGTTGGTGTAAGTCGGGCC
>N_6507
ACGTGGACAAATAACATGGACCGTCCGCCACAGCAAGGGGC
>N_6508
ATATCACACCAATTGATGTTCTCGATCGATCTACGATGGTT
>N_6509
TCGGCCGAATGTCAAGGGGGCGAGTAGTGCGAACGAACACC
>N_6510
CTAGTTACGATGCCACATTCCGGTAAAACGATCCGTTTAAG
>N_6511
CAAATTTGTCATCTGCTCTGCGACACCCGCGTAACTACTGA
>N_6512
TTATTATCGGCATTGATGACCTGGTTGCGTCTTTTACTTCC
>N_6513
AGTAACTGATGCAGGCCTATCCCATGGCTATCCCATGACAC
>N_6514
GCTATGGCCGCGGTACTTCCCTACTTGCCCGCAGCTCTTTT
>N_6515
ACCGGCCTCCCTAGAAAACCCTTATGATACAGTGTCGCCTT
>N_6516
TGCTTAAGCACTTTACGGTTCCCCGATCTATGTACCATTCT
>N_6517
TTCACCCAGATTGCGTTCACCAAATGACTTCAAGTCTGGAA
>N_6518
ATATACGGCGATGCAGCACTCCTTACAAAGGCATCATGCAT
>N_6519
CCGCGCTACTCAGTAGGTGACGATCTGATTATTGCTGATTA
>N_6520
GTTTCTCCTCGTGACAGTTGCGCCATCGGAGCCAGAAAGAA
>N_6521
TTATTGCGAGGCCTATTGACCAGACGTGCTGGTAATACATC
>N_6522
CTATCCAATGCGCGCCTCTTCTGCTTTACCCATGGAAAATT
>N_6523
ATAATATTGGGAGCGCCGGCCAGTATTTGGTCGTCGTTCTC
>N_6524
GATTCTGGATCATTGTTACTCACGGTAATCAATAGTAGTGT
>N_6525
TTGCATTGTACTTGTGTCTGCCGACGTCGCATCTGTGTATA
>N_6526
CTATATAGGGTCGGACTTGCCAGGTAGGCCTATTGCCACGC
>N_6527
CGCCGCCGTCCTCATTCCGACAGTCGCCCCTACACGGTAAC
>N_6528
CCGTTACTAGGGTCCTACTCCCCAAGGGCCACAGACCTTTT
>N_6529
TATTGCAATCGATGTACCACCGAATCGTTGATTCTAGTCCA
>N_6530
CCCCTTATAGGGGTAGCGAACAAACTGCCAACTCGGGACCT
>N_6531
GGGATGTTGCAATTCCGTGCCTTTGCTCCAATCCTCAGTCC
>N_6532
ACCCCAGCGTCAACAACTAACCATGTATACAGTCTAAAAGT
>N_6533
CACTTGCAATCGTGTAACTACTGTGAAGAGCAAGGGGGAAG
>N_6534
ATGGATATGCCGAAAACCAGCCCCCTACGTAATCTTTTCGA
>N_6535
ATGCCTAGCGCGATGTAGCACTAATAGTATTAGGGTAAGCG
>N_6536
CACTACCCAATATTTTAGAACAGTTACTTATGAAATCTCGG
>N_6537
AAATGTGGTATATCCAAGTCCACGTTTGGCCCGAAGCTAAA
>N_6538
GGCATTACCTTGTATTAGCTCGGTAGAGGGTGAAGATGCAG
>N_6539
TTCCGGGGATGGGCTCGAGACAGTAAACCTGGGGGTCCGTT
>N_6540
TCGCAGCCAGCGCTCGGTTACCATAAACGCAGGCAGGTTGA
>N_6541
GGGGCGCACACAGCATTCGGCTAGATAACTGAGAAGATGTA
>N_6542
CCACTATGGGCATGGAATTACGTTGCTCTGCGTCGCATCGC
>N_6543
TTGGCCTTTGGAAACATGATCATATAAGTGCCGAGCTCATT
>N_6544
GTATATCGAAACGAAGAGGCCAGCCTAAGCTTGTATCAACG
>N_6545
TTTTGGGTGTCAAACACTATCTTTGGGTCGGGAGCCAATCG
>N_6546
TAATCACACTGAGCTCGTATCTGTATCCGCCTTGCGTCAGT
>N_6547
ATAAACACGCTGATTGTCCCCAGGTGATGATTGCATATGTC
>N_6548
CAAGGCAATCGGTTCGCTTTCGCGGTTGTCTTAGATGTTCT
>N_6549
TTGTGCTGCTCCATCTCTCTCTGGTAGGTTACACACGGCGC
>N_6550
CCAATACAAACCCGTCTCCGCAGAAGTATTGGTCCGACAGT
>N_6551
ATTTTAAAAAACTATCCCATCAAGAGGCGGTAATCCTCTTA
>N_6552
TCACCGTGGTGAGACTCAACCAGGTCCATCGGGACTATACC
>N_6553
ACGGTCTGGGAGGGAGGAATCAGCCCTAAACTATAGCCGGC
>N_6554
CGCCCCAAGGATTTTGACTCCATCCCGGTTGAGTATGAACA
>N_6555
AATCGCTCGTGGCCTTGCCACGTACTGGGAAGACGAAGTCG
>N_6556
CGGGGAATTGGCCGGCCCCGCAGATTATCACAGAACCTGTT
>N_6557
TCTTCCTCTTCTTCCTATTTCTCGTTGAAGTAGTAACTATT
>N_6558
ATAAGTCCAAACCCTTTCAACACAATACTACGGTATTTAGA
>N_6559
ATCGAGCTTTCACCAAAGACCAGTATCATAACTAGGTCGAC
>N_6560
GATGGTTGTACGCTATGGCACCGTCTTTTCGTCGTGAATTG
>N_6561
TGATAGGCCCTGGAACATAACGGTCGATTCTGCGTAGACTG
>N_6562
CCGACCTCATCACGCTGACTCGAGAAGGTAGTTGCACGGTT
>N_6563
CAAATGCGCGCTAACTTGTTCTTCAATACTAGAGAGCGCCA
>N_6564
CACCGTCCGGCCACCACTGCCTAGACGAATAAATGCGTTCT
>N_6565
CTCGGTTAATCGGGCTTGTGCTTAAAAGGAGGGCATGACTT
>N_6566
ATGTGTAATCGCCAATTTCCCCGATAGGCATCCCAACACGC
>N_6567
TGCTTTATGGCTAGGTCGGACCCTTTTCGGGAGCGACATCA
>N_6568
TACGTTCCAAGCGCGAGCGTCGTTATTGGGTGGACGCGGTT
>N_6569
TCCCCGCCTGTTTATCGGAGCGATAGTTATGTTTAATAAGT
>N_6570
GGCCTAACTTACGAGTAGTTCGGATGCATCAGTTGAAGAGA
>N_6571
GCCGTGGTGGTGACCAGGAACTTACCGGACGTGGAATACGT
>N_6572
ATCGGAGCTCGCTGATTGTCCAGAGGAACCAGATGAGTTTT
>N_6573
CGAAAAGACGTTAAACACCGCCATAAAGCCCCTATAGACAG
>N_6574
TTAGTGCCTATATCATCCTACCGAAATTTCCCCGTAGATTT
>N_6575
ATCCGAACGGTAACGCTATTCAAGGGTAGGACCGGGTTGTT
>N_6576
CTTTGGCTCATCACATGCATCACAGACTCTCTAACGCTTGA
>N_6577
TCGGCCCAACACTGTATTTCCTGGAAGGCGACTATGTGTAG
>N_6578
CCAAAGTCTTCACTTTGGATCCTACGTATATAAAAAGCACG
>N_6579
AACAACTAAATCTTCGTTGGCCCGGTTGAGTAAGCGTTTCC
>N_6580
ACAGACAGCATCTGAGGACACAGTCCCCTCAGTCCCGGTGC
>N_6581
CTTACATTCAACTTCACGCGCAAAGTCATACCTCTCGGCCT
>N_6582
ACGTCTCAGGGTACACGAAGCTTGAGATGGTAATAGGTCTC
>N_6583
CAAATCCAACATTACAGTTACTGGCGATTGTTATGCGCCAC
>N_6584
TTGAACGAACACACAACGCCCCCTGGGATTTCACATAGAAA
>N_6585
CCGCTGTAGTCAACTCCTCCCGTGAGCCGCCCAAGGGCTTG
>N_6586
GCCCAAGAGATGAGGGTGATCTTCTCGCGCTTGGTTGTCAC
>N_6587
GCAAAGATACATGAGAAAATCAATGGCGGGTAGCTAGCGCC
>N_6588
TGACGTCCATTAAGTTGCCGCACGCCCCCTCCTTGAGATCG
>N_6589
AAACGTAATCTTAAGGAATACAAGTGTGCTCGACGCACGTA
>N_6590
TCGTACAAATAATCTTTAACCGGCCTCTTTTTTTGGGACCT
>N_6591
GTCTGGACTTGCCATTACGTCGTCAAACACGTTAGCTGGGC
>N_6592
ACTCGCTTCGGTTGAGGGTGCGGGTCATTGAAATGGGAGTG
>N_6593
CCATACCAATCGCTTTTGGGCGACTCGACGGTCTGGGAGAG
>N_6594
TCGTTCTCCTTATATCCCTTCTAGAAGGATCTAGAGACTGT
>N_6595
GACGCCACCTAATTCAATCTCATTTGAAAACGGGCAAATCT
>N_6596
ATGCGTAATTTGCCTCTACGCGGGCTAAAGTGAATGTTATT
>N_6597
AGTACTATGTTATTTTTTGACTATGGAAATGTGGTCACCTT
>N_6598
TTGACCGTCGTTGTTACTCACCCTGGTGATATACTATAACG
>N_6599
CTTTTCCAGTAAGTCGTCTTCCCCCCAGCAAAACCGCAAAA
>N_6600
GGCATAGGCCTGCCTAGATACTCAACATCAGAAACCGACAA
>N_6601
GCCACCCGGACGCGCTCGGTCTGCGCTTGCTCACTCCACAA
>N_6602
TGACGCAAGTGAACGGGCCCCCACTTGTTTCTCATGAGTAC
>N_6603
AATATCCGCTAGTAACAATTCGTACAAGAACCAGGACCGCC
>N_6604
CGTACGTCTGTCAAAACAAACGTTAATTGTACTTCACTCAC
>N_6605
CATGCATGCATGTGCTTTAGCGGTGTTTCGAATTACGTCCC
>N_6606
GATTGGAAATACGACTGGTTCCAGAGTCGGGATAAGAAACG
>N_6607
CATAGCCGGCGGTCTTGTGACAGGACTCCACGCTAAGATGC
>N_6608
CACCGAGTTTTTTGTGCAGGCCTACGCCCTGAACGGGCGTC
>N_6609
TTAGACGCATGACATGGGAGCCATTTCCTCGCTACTAATTA
>N_6610
ACTTTAGAACCGCAAACGAGCAATGAGTGAGCCTAAATGCT
>N_6611
ACGATTAGACGGAAGGGATCCAGGACTTACATCAGTGGGCA
>N_6612
AGGCCTGAATTGTATATCCACGTAACCCAATTGAGAATCTT
>N_6613
ACGCCCAGCGTATCTGATGTCTTATATTGCCGGGGTACCTT
>N_6614
GATACGACAACACAGCCAAGCCTTCTACATGCTGCCTAAGC
>N_6615
GAAGTTTGCCATCAATTGGACGGTTCGTCGGAATCTAATAC
>N_6616
CTAAAGTTTGAAGCTGGCGGCGTTGGGCGCTCCATATAGTC
>N_6617
TGTTTAGGATTGTGATCTCTCTTGGTTCATCAACAGGATTT
>N_6618
TGAGAAGCGCTTCTGATTAGCAAACTATTTTGGGTAGCCTC
>N_6619
GGATTCTTGGAGGTAATCAGCCTCCTTAAGCAACAGCAAAC
>N_6620
CGGTCCCTTATGACCGTTTCCCAGACTATCACGCACTTACG
>N_6621
GTTATTGGGTTATCAACAGGCGGCGCCCCGACTCCGGACTC
>N_6622
CTAGAAGTACCGGCGCCCGCCATAGACAATAAGGCGTCTTG
>N_6623
CTTCCCGGGAGGTCTATAGTCGGAGTATCTGGCACATTCTC
>N_6624
AAAGCATGGTATAAGCGGTACTGGGCGGAGGAGCAGGACAA
>N_6625
AATATGACTAACCCCGCCGACCAATGGTTGCTGCGGAAGAT
>N_6626
AGCCGAGTCTGCTCACGAACCGCAGAGTAACGTGTGAGGCA
>N_6627
GCGCACTACGCTCCCGGGCTCGTGGGGCCATAGACAGGCAC
>N_6628
GCATCATCCAAACTGTATGCCTATATAAGGATTCATCAGCG
>N_6629
GGAAGTGAAACAGGGTGGTTCTCTGTATCATCTCATTATCA
>N_6630
ACCGGCTACAGTTCAATTGACCTGTTCCCGTGTTATTTGTC
>N_6631
GACCACTTTCATAGACATCCCAGCTTAGTACATTCGTATTG
>N_6632
AGTATACGATCACAGAAAGTCCTTTAGACCACACGGGTCTT
>N_6633
ATAACCTATCGTGAATATAACAGCAGTATCATCCATAAAAC
>N_6634
GAAGTTCGACCAGATCTAGACCTATATTCCTGTCTCAGTAT
>N_6635
AGTACCCGTCCGAGTCATTGCGTGAGTAACAGGTTGATACC
>N_6636
ACGGCTGGTTAGAGATACTGCGGCTCCGGAGCTTCCCCACC
>N_6637
TGTTGGCAAGTATTGCAAATCTCAAACTTCGGCTACTAGTT
>N_6638
GTGAAACATAAGACTGTTTCCGGCAATACCGCGTCTAACGA
>N_6639
GCAATTAGAGGGGGTAAGACCGTAAGGAGTATATATATTAG
>N_6640
CCGGGGGGGTAAGACCTATGCCTAACACGTCAGGAATCTTT
>N_6641
ACGCCGTAAACGTGACCGTCCTGAATGAAAAGAATTAAAAT
>N_6642
TCTACGTTCTTCAACGCACTCCTTCAACCCGGAAGTGACAT
>N_6643
GCAACTAGGTTACTCAGCCCCACGTAGCCTTATTCTCTTCT
>N_6644
TTGACCTGAGTCCCAGTAAGCTTAACGGTACTTATAACGAT
>N_6645
CGGGCAGGGCCAACAGATTGCCTAACCCCCAAAACCAGCAG
>N_6646
GTGTCCTCCGAACGTTGTGTCATAAACCAGGGGGGATCGTT
>N_6647
CACGTTTCCTCCGAGACCGCCGTAGGGGTCATGTTGCTGTC
>N_6648
TCTTACACGCAGGATAGATCCGATGACTTTCTCAGAACGAT
>N_6649
AGCTACGGAATGCCGTCTAGCAGTAGCCTCTGATGTACCGT
>N_6650
GGGACGCGGGAGAGTAACGACAGAGTTGCAAATTCCTCGCC
>N_6651
CGGGAACGCGGAGTCGGTGCCCATATCCCATGAGGTCCTCT
>N_6652
GTGGCTCGGAGGAAGCGCTGCACTCCCAGCAGCAGAGTTTT
>N_6653
CTGTAATACTAGCTTTAATGCCGCTGCGTAAGGATTTGATC
>N_6654
GAGCAGCGCAGTGTTCAGTGCTTTATATTTTCGTCAAATCT
>N_6655
TAAACGTGTACAGTCGAGCGCTTGAGGCACATCGTAGCAAG
>N_6656
AAGGCAAGCGAGATGAGAGCCGGGTACCAATTGCGTGATTA
>N_6657
TGCTAAATCATCTTTCACGTCTCGCCGTGAAGAGCGCGGGC
>N_6658
CACGTGTACCTCGGAAAGATCTTTGAAAGGGGCCTAATAAA
>N_6659
TGTCCTTGCAATAGTTGTTTCGTTCCCGAGGCACACCAGTC
>N_6660
AGCAAGCTTCCCCACTACGTCACATTCATTAGGACGTCCTC
>N_6661
CGATGTAGTTTACAGACTTACCTCGACTGTTGCGTCTTGTA
>N_6662
GTTTTCTGAACATGTAATGTCTGTTGATTGTGCGATTAACA
>N_6663
AAAACCTTCAGGAAGGCCTGCGTTACGGCGGTAACTGCTAC
>N_6664
CGTTGTAGAATGAGACTGGCCATATGGGCGACACATATGTC
>N_6665
GACTGTTCCCTCGAGGTCAACTCTGTCCCCACCCAAGGTTA
>N_6666
TAGAGTCTCCCATACTTCTCCCTATAGGATAGTGAGGGGCT
>N_6667
GTAGAACACCACTGCTTTTGCAGAGAACGCCAACGCTGGTG
>N_6668
CCTAGCGCACTGTTACGGGCCGTACGTCTAGCTCATCGGCT
>N_6669
CCGCCACGAAGGTGTCTGAGCGACGACATGTAGTCTAGCAG
>N_6670
GAATACTCGGTCGCTTCCTACACTGCGGGATCCGCTCGTAT
>N_6671
TGTATTATCGGGAGTCCGGCCCGGGTGCCGAAGAGGTGCAC
>N_6672
GCCGATTTATGCGTCTAAGTCTCCCTTAGTCAATATTAAGA
>N_6673
TAATTGGGATCCAGCCAGGCCCGCATTCTTGGTGCGCGCGG
>N_6674
CTAGGGATACGGTCAGGTAACGCTCTGCTTGCCATCATTAT
>N_6675
AGGGTTGCCGTGGCGCGGCGCGACGCCGCCTGAACGGATAG
>N_6676
ACGGTGTGGCATAAATATACCACCGCCGATTGATGGCCTTC
>N_6677
TCCAGACTTGGGAGACGGCCCTTCATAAGTTCACAATTGAA
>N_6678
AGGACGCACCTTATCCAAGACCACTGTGAAAAGGGAGATTA
>N_6679
GAGCTTTTGTACAAGAAACACTTGTCGTTTGCGTTTTTTTC
>N_6680
AGCCAAGGGAGACCTGTATACGCGGAAAGCCTCGGTAGGTG
>N_6681
TCCCGTCAGAGTGTGTCCTACGATAAATTATTCCTCAGGAA
>N_6682
AACAACATCCAAGTCCTCATCGACACGAACGATACTCGTCC
>N_6683
ACACCGCTGCAGGTATAACTCGCAGGAAAGACGTGCGATTC
>N_6684
ACCAGAATCGCAGGCCTCTTCTATTTGCTACGTTACAGACG
>N_6685
CGAGAAAAGGGCCACGAGAACTATAGTCCTCTTGCCAATTC
>N_6686
GATCTAGCGCGTTTCTAAGACCCATAGCGTGTAGTGCGTAT
>N_6687
CTCGAAAGGCCCGCCTGAGGCTGAATATTACGCCTCTATGG
>N_6688
TTATTGAGTTCTCAGCCAGGCATCCCTCATCGCAGTACTTA
>N_6689
TTGGCTTATGCCTTATTTCGCAAGTTTTCGTTGTTGACTCG
>N_6690
ACTCGTCGACTCCCTGGACCCGAAAGTTTTAGCACTTCATC
>N_6691
ATGGATCATTAATAGGAGATCGGAGATAGATCCGCCTCAGC
>N_6692
GATCCCGTCTGCTGTTGGTACTTTCACTTTAACGTGATTGC
>N_6693
GGTCTTGGACTGAGCAACAACCCGAACTCCGGCCCATGTTC
>N_6694
ACTGGTCCAAGGCTCCCCCTCTGTTAAAGGTCCCATACAGA
>N_6695
CAAACAAGAGGACGCCCGAACCTTTGACTGTCGGGGCTGAT
>N_6696
CCCGCGCCCCAACATGGCAGCTAATAGTCGCTAACCTAGAG
>N_6697
TTACCCGACGTTGGTGTTAGCGTGTACAATCGAATCAAACG
>N_6698
AAATCTTTTTACCCGTAATACGTTCAGGAAGTTCAACGGTG
>N_6699
GGAATACGGTAGACGCTACCCCACCCAGCCACGGATTTGCG
>N_6700
GGGGCGTTAAAACGTAAGATCTTGATGGGAAGGGACCGTCA
>N_6701
TTGATAGTCTAACGATCTGCCGATCACACTACGCTAGGACA
>N_6702
CAATCGCGGGCCGGTTTCAACCGTTCAAGCACATCTGGCTT
>N_6703
GCTGATACACTCCCAGGAGGCAACGGGTTAAGAGGACCATT
>N_6704
TGCTTGTTCTGCCGAAGGATCCGTATCAGACGGTTAGAAGC
>N_6705
AAAGACTAAAGTCGGAGTACCTTCAGGGCACACCTCAATTA
>N_6706
TAAAGCTATACCATTAGTAGCGCGTCGCTCTGCCGGAACCT
>N_6707
TGCTGGTGGACAGTCCTGATCGTAGTTGAATTGTACGTTCA
>N_6708
CTGGAACACGTAAACGCTGCCTCAGTATGATACTTCACCCC
>N_6709
GCGGGTTCGGGATACTCAAGCTGATTGGGTTGAATCTAGCC
>N_6710
TATACCCCCTTATTCTGTTGCCCTATGCAGCTAAGTGAGCC
>N_6711
GTAAACATGAAGTATCTACCCCGAACTCATATCGCCGCCTT
>N_6712
GTGCGGAGAAGGATGGCAAGCAACACTGACCTCTGGTTCTC
>N_6713
TGGGCTGGACCATTTCTATACCGTGCGGCGAACGGACACAC
>N_6714
AACCTGGGCACCTCAGCGATCCTATGTGCCGACGCTGACAA
>N_6715
ATAGAAGGGAAGGCGTCGGTCAGTCGATTTGAAGCGCCTAG
>N_6716
TAGTAGGCTCTTTGGCAGGCCCTTTCATAAGCAATAGATAT
>N_6717
AGGACAGACGATTTATAGCGCAAAACGGGGCGGCGTGTGAT
>N_6718
AAACTGTCCGTGTACCAATCCTAGTTGGGAGTATCACGCTA
>N_6719
TTAGTGCTAAGCTATAAAGCCGTGTATTGCCAGAGGGAAGT
>N_6720
TCAAACCCCTGTAGTTCCGGCGTATGCTTATCTGGTCCACA
>N_6721
ATTAAATCTTCGTTTAATCTCTTCACCGCGGTATAAATAGG
>N_6722
GCCCACGAAGCGCCTTTTTTCTGCTTTCGGTCCGTTCTTGC
>N_6723
TAATTCGCCGCACTTAATGACAGGTACTCTATTTCATGCTT
>N_6724
CAGTATCCTTCCCATACTCGCGGTATAGATCGAAGTAAATA
>N_6725
CGTGGACAGGTCGTTAGTACCATTATATGTCAGCTATCTCC
>N_6726
CTGTTTGGCCGATTTTCCTGCGGTTGGGGTGATAAACGAGA
>N_6727
CGGAGTGTGACCTAACTTATCCACGTAGCAAATATACCATG
>N_6728
TCGCTAGGGATGTAATGTCACGACGGCGACCGGGGAAGGGT
>N_6729
TGCTTACGAAACCCACGGTACTGGGGCGTGGTGGGTACGCG
>N_6730
TTAGTCCGTCGCTGACATACCTTGATGTTTTCTTTCTCGCG
>N_6731
CCCATAAGATAAGGTTCCCCCACATACGGGCCCTAATTTCC
>N_6732
GGGTTCCGAGGGCTCCCTGTCTAGGGTGGACCTAGGATAAG
>N_6733
ATGTTGGTCGAAAACCTGATCTAATGTTCGGTTAAGATTTG
>N_6734
CATATGACCCTCGAATGGACCGATAGTTGAGAGATATATCC
>N_6735
TGTTGTCGGGCTTAAGTGGACTACCGCACTGTTACATCCTA
>N_6736
AGAACGGAGAAAAGTGAAATCCTCAAACGGGGTCTTCGTTC
>N_6737
GCAAGCCGCACGCAAATAATCGGAATACGTTCTCTACATCG
>N_6738
CCCAGTGACGCTTGTTCTTCCGGACTTACGACAGGATGGCA
>N_6739
GCGAAACCAGGCATAGTATACTTTTTCGCTTTAGATTACAG
>N_6740
ACGCAGACATCCAACTTAGTCCGTATACACACGACCCAAAG
>N_6741
TTTCTCATAGACCTTTATAGCCCTGTGGACTGGTACCGCTC
>N_6742
TTATGGTTCATCCGTGGGGACCTGGTCCGCAGACCCCCATC
>N_6743
ACAGTCAGCGACGTACAGGCCAACGTTTATATGTGATATGT
>N_6744
ATACGGGGAAAATACGTAGACCAACTGCGGCATGATAGCGG
>N_6745
ACCGTATTCGATGAGGGGGGCCGTTACTAGCCTGTGGTAGC
>N_6746
CCGTTATGTAAGAGGTCGCTCAGTGTTCGCATGGGACTGTC
>N_6747
TAGCGTGACCTCGTTATATCCCTAAAATTCAGTTAGTCATT
>N_6748
CGCCCAGAGAGTCTTTCGTACAGCTGGCGCACCTTTTGGAT
>N_6749
GTCGTTCCGTTTGAAAATCCCTAGTACACGGATAATAGTTC
>N_6750
CCAACAGTACGCAAGACTTACCGTTAAGCGCTTTTTGGGTT
>N_6751
ATGCTTAGGCAGGAAATAACCTACGCCCCTCGTCGGATCGT
>N_6752
GGAAACCGTACAACAATTTTCGGCTCTCGAACGTCTCAACT
>N_6753
CGGCTTCTACTGTGGCGTGTCTATAAAACAGGCATAGTGGG
>N_6754
AGCAAAGATATGTACTTCGGCGGTGACGGGGATGAAGTTCG
>N_6755
ACGCGCTCTCAGTGACTCCACAGCGTGTTGGAAGAATTGAC
>N_6756
GCCGTCGCTACCAAAAGAAACAAGCAGGGCATCCCAGTTGG
>N_6757
GGATAATACCACCAGAGAAACGCTAAATTGACAATACATAG
>N_6758
TGTTACTCCCATTGGGGTGTCGGGACGAATGTTCGCTCCGC
>N_6759
GGGGACTTTATTTTTCCCACCCTTAGGGTTTATACCGTTCC
>N_6760
ATAAAAAGCTCTATACCTTGCTGGCTTAGGTGGGCTGATTA
>N_6761
GACTTTAGCTTGCCCCTCCCCTACAGAGTAGAATCCCTGAT
>N_6762
TCTTTGAACATAAGCGTGGTCGCGGCGCGGCGAACATGAAT
>N_6763
CACATGTGACACGGCTTACACATGCTTCTCAGTTCACTCCT
>N_6764
ATCAGGAACTTTTTTCGGGCCGAGATAAATTCGGTTATCCT
>N_6765
CAGATGCGCTAGGGTGTAGTCAAGGTGAACGGCGGGTTCTG
>N_6766
TGGTTGCCCTCGATATCAGTCTTCTGCTTGTGTCGTGTACA
>N_6767
ATTCACGTTCATACCATACACAGTGCAAGCGCGAGGGTGCG
>N_6768
ATTTTATTTGGCAAGGACTACGACAATAACATCAATGCCGG
>N_6769
GTGTATCGGAATATTTGACGCCCAGTAATAGCCCAACGGAT
>N_6770
TCTAGTTTTATGCTTTTGACCATTAGGGTGAATCGGCTATC
>N_6771
CCTATTGTGGACACCGTTGTCGGGACCGCCGTATTAGTCAA
>N_6772
AGCTTCTGCAGTTAGAGAGTCCATACATACAATGCCTAGTG
>N_6773
TTGTCCTGTATAGTAGTCCTCTAGGAAACCGTTGGCGGGAG
>N_6774
GACAAGAGGGCTGAAATCCGCTCCTATAACAAACTCGCCTG
>N_6775
CACGTCTTAGGCACGCGACACTGTAGAGGAAACTCACCTAA
>N_6776
AGGTTGAGCGATTCCCAAGTCAGAACACATTTATGGAAAAG
>N_6777
ACTACATGTTAGGTGTCCAACAGTTATGGTTATCCATATGA
>N_6778
CTTATCCGTACGCCATTATACCTAAGCAGTCTAATTCACCT
>N_6779
AAGGCTTCGAGCTAACCACTCCATAAGTAGGGTGTCTCTAA
>N_6780
CTAACGGTAGTTGCGGGCCGCATAAGACTGGTTTTAAGTCC
>N_6781
CGTCCGGCCCCTCGCGAGGTCTACACCACTAGAAGTAACGA
>N_6782
TCTAAGGGGTCTGAGACACTCATCCGCCAGCAGTGAGAGTC
>N_6783
TATATAATGTGCCACCTGACCACTGTTGTAAAAGGCGGTAG
>N_6784
AGAATCGCTGACAGGACAGTCAACTACCATCAGAGACTTGC
>N_6785
TCGCATGCAGTCTGCCGTAGCGCAATAGAAGTGGAGACACA
>N_6786
TTTGAGTGGGGAATGACTCCCAGACCTTCACCATTACCCGG
>N_6787
CCCTTAAAAGACCCCCCTCTCTAAGCGTTAATGATAATTGC
>N_6788
TACAGATGGGGCCTGACTATCGACAGATCTCATAATCAGTA
>N_6789
TGTCTTTGGCAGTTAGTAGCCATCGTACGCCAACAATCAGA
>N_6790
TTCTAGAGACGCAACAAAATCCCGCCGGCGAGGCGAACACT
>N_6791
ATTTTTATTGAACCTGTAGCCAAGAGGACGGTTCCTTATGC
>N_6792
TCGGTCCTCGGCTACACGCACATGAAATCGACAGTGCGTCT
>N_6793
AATTCCCCTCTCAGGGTACACGTGTGCCACGCAAGATACGT
>N_6794
GTGTGCAAGCAGATCGGGCCCCTACAGATTACTGGCTCCGT
>N_6795
ATTCCGACAATGGGACCCAGCTCTATTAATCTAGCTGACGG
>N_6796
GTGGCACCCAGTTGGGGTGTCGTGAAATACATCCCCTGCAT
>N_6797
AAGTAGCATGCAAATTCTCGCGGGGAACGGAAAGCCCATGT
>N_6798
CCCGGATCTAATTTGCCCCACGGTCCTTCCGAAGACAACGT
>N_6799
TAAGCCTTAGCTTTTCCTTCCAAACAAAACAGGCAGTACTT
>N_6800
GGAACGGTTCGCGACGATTACTTCAGGCAACCGACACGATC
>N_6801
TCAAAGAAATTCATCATCCTCTGGAACTTAAGCAGTACTTA
>N_6802
GCGGAGTGGAGGGTGTTAAGCCCAGAGATGTGCTATCTGGT
>N_6803
GACCAGAACAGATATCTCGGCAAGCTTTTAAACGAGATCAA
>N_6804
CGCGCACTTGGCGCGGCTCTCCATAAAGAAGTCAATGGGTG
>N_6805
ACAGTTATTGTGATTCGTCACTCCCTACAATGAACCCGGGT
>N_6806
CAGGAGATGACATAGCTTACCAAGGACTAGGCATACTCGAG
>N_6807
TAAATAGCCACGGCGCATACCACGGTCGTCTCATGCATAGG
>N_6808
TAGCACTAACAGACCACGATCTGCAATAGACAGTAGGGCAG
>N_6809
TGATTGGAGTCAATCAGGAACCACAGTGCACCACGCGCTGC
>N_6810
ACAGGACGGTTACAATTTCGCTAGTTGGGTGTTAAATTTCA
>N_6811
TAACTTCCCTCCGCAACGTGCCCGCACATGATTGATTGAGG
>N_6812
TAGAGAAGATAAGTGCCGTCCTCTATCTTCATGTACCGATG
>N_6813
CGCTGTAAATCATTAATGCTCGCTGTCAGCGGCGCCACCCT
>N_6814
GCTGAGAGTCAAAACTTGCCCGACCACTCTCGGGTGACTGG
>N_6815
GGAACGACATTGCCCATGCTCGATTAGCGTCAACTCAATTG
>N_6816
CACTGTTCGTTCCTGCACCACTCCTCTTGCCCTATGACGGC
>N_6817
ATTCTGTGGTGCCCCCCCCCCCGCTAGCATAGCGCCGGGGA
>N_6818
TAACGTGCCATGGGATCGTACAGTCGTTTACATTTGGGTAG
>N_6819
CCCCAATAGCAACTGATAAACCACTGAAGGGAAACGTCGGG
>N_6820
GGTCTGATAAAGCGCAAGGGCTCACCACCCCATTGCGAGAG
>N_6821
CTGCGCAATAGTGCGTCTGTCTTACACAATTCGTTATGACC
>N_6822
TCGCCAGATTGGCGCGGTGACCTATCACGGCTAGACGTAAA
>N_6823
CCGACCTTGAATCATAGGTACCTGTTCAGAATATGCTATTT
>N_6824
TAACTCGAAGGAGGTTGGAACTTAGTCCATTTACGTGTACG
>N_6825
CCCCCGCTTGGTAAGCTGAACGAAATCCTGCCTTATCCACG
>N_6826
AGAGGTTTTACTATTTCGTACGACATATTGCGTAAACACTC
>N_6827
AGAATTAACCGTGGCATTGTCCCACCGACCTGAATCAACAA
>N_6828
GACAGTCAGTACAATGCATGCGGCTCATTTTCCATCAAGCA
>N_6829
ATTATAGCGGCTAGAGAACACTGAACTCCACGGTCTTCCAT
>N_6830
CCATTATGTGCAGAGGTGACCATCTCTATGTCGTGGATGTG
>N_6831
GGACATGAGCGATCGCACTCCGGCTATGCTCCTATCTCGGA
>N_6832
TCGAACATCTCGGACGTAACCTATCTGAGAACAGTGGCGTC
>N_6833
TTCGTACCGGGCCTTCTATACCTGAGTGTAATAGGTTTTTC
>N_6834
GAAGCATCCTCTAGTTTGGGCAGTACGGGACTAATGCTGGG
>N_6835
TCGACCCATTGTGTCATGAACCGATTCTGAGTATTCTCAGC
>N_6836
CCCTAGCCCAGGACCCTTCCCGGTCACGGCGTGGTGTCAAT
>N_6837
GAGGTGGTCCATATCGCATACAGCCTAACGCAAGGAGCCGT
>N_6838
TCGCCGGTGACCCCTGGAGTCCCCACGATGTGATGAACCCC
>N_6839
AATAGCCTACCATCTGTTTTCCATTATGACTTGGGTAGATG
>N_6840
GTTCGCGAGGACTCAATCACCGTTTTGTGTCCTTCCATAGT
>N_6841
GAGCATCTAATCTCCGGGCTCGGAGATTCGTTCCATTGAGG
>N_6842
TAGAGCATGGATATCGGGCTCGATGAGTTGCCATACGTAAA
>N_6843
AGTCACATCTGCTGACGATCCATTTTAGACTCGCAATAATT
>N_6844
AGACAAATAGCGCTAATTGTCACGGCAGGATGGTGTGGTTA
>N_6845
GCGTGTGAGAAAATAATAAACCCTCTGGTTACAAAACAAGC
>N_6846
GCCCAGTTGACTTAGTACCTCCTGCGCTACCACTCGCAGAA
>N_6847
CCCACTTCCCCCTCAATTGTCACTACCATCCAAAGAATGGG
>N_6848
GAGAAGGATAGGCGTTAACGCAGTGTTACTGTGATCGGGAC
>N_6849
ACCGTGTATCTTCGACTCCCCAGGAACTCATGCAGTTAGAA
>N_6850
TTACTAATTGCCGCGACGCCCCTTCGTGTAGCGCGAGTAAA
>N_6851
TCCTCTTAAAGCTGACGTCGCGGATAAGTCGCGACGCGCCA
>N_6852
CCGCGAAACGAACGACGTCCCTTCCGGAACGCTTAATGTCG
>N_6853
AAAGCCATACCAATTGAAGACTCTGGTGATAGCCCATTCTA
>N_6854
GACTGACATACACTGGCAGACTTATCCTCAGAGGGCCGGGT
>N_6855
AGTATGTTTCTGAGACTATGCATTTTTCATGGATTGCTCTC
>N_6856
TCAAACTCGACCCGAGCGCGCACACCAATGGCTGTGATGCT
>N_6857
ATTACTGCGAAGCAGCTGACCGAATCTTCATTGAAAAGGTT
>N_6858
CGATAAGAAGACCAGGCGGTCATCAGATTTGGCGGGTGCAA
>N_6859
CATATGTTCGAGGGACAATACCGACGTATCATCAGGACCAT
>N_6860
CGGGTACAATGATGTCTCGACCTCCTCTGTCTACAACCTTG
>N_6861
TACTACCAAGGGTCCGCGGACCCATGGCTGGAATAATTATA
>N_6862
ACAACGGCTACTAGGCTGCACTTGAACACATGCAAACCACA
>N_6863
GTAACTAGGACCGCCTGTTACAAACTTGCACCGAGCTAGAT
>N_6864
GATGCTTCAATATTACGGCCCGCCGAGATGGAAAGACCTTA
>N_6865
AATGACTATTAATTGTCGCACACTTGCGTGTGACTACATGT
>N_6866
TACCTATCGCACATCATATCCCCCACGAGACTGAAGTCTCC
>N_6867
CCCTCAAGCCGAACAAAATTCCAATGCTAACAGGAGTAACA
>N_6868
CCTATGAGGGTCATGGGTTGCCTACAAGTTCTAGCAAAGAC
>N_6869
TCGCAAACACTCCACCAGATCACTACGAGGGGTTTAGTATT
>N_6870
GACCTTGGTAGTAAGGCCTACGCCCGTTGTAAGTAGCGACA
>N_6871
AGTTTTGCACGCAAACCCACCCTTGTAAATGGTGAGTTCCA
>N_6872
TTTTACGTATGCTTTGGGTTCGGGGACTACACTAGCAGGGT
>N_6873
ACCAGACTTAGAGCTAATCGCGGATAACTTAGCTCTTTAGC
>N_6874
CATACCTGTAATGGGACGTACTTGATTCTAGCGAGAAATCT
>N_6875
TGTGGCACCTGAACGGTAGTCAAGCTGTCCCATCTCGAAAG
>N_6876
GCTAGGTTTGTCCCGAGTTTCTCAATCGATTACCGCCATTG
>N_6877
ATTTGGTGAAAGAATCGAATCAATTTGGGTGTCTGGAAATT
>N_6878
ATTTCAATTTTAGACCTTACCACAAGGGGCATCGGGCGACC
>N_6879
CGGAACTCTCGAAATGGGGCCGACGTACCCATTGAATATAC
>N_6880
TTCAGAAACGTATTCGTCATCACGTCGTGAGGCAGAGGTGA
>N_6881
GCCGTTGTCCATGCGAGATTCATTGAAGAGCTGCCACCCAG
>N_6882
CCTTTCTCAACCTCGTACTACCACACGTCTGCATAAGAAGA
>N_6883
GATGTAGGATCATTTATACACCCTTCTAAAAAATCGGAGCA
>N_6884
ACCTCTTGAGAGGAAAGATACTAAGTTTATATGCGCGATAC
>N_6885
TACGTTACTGAATCCATGAGCACGTGGGCGTCTAACGCACA
>N_6886
CCCACCGAATGGCCATCGCACTACGTAGTCGGGTTCGAATA
>N_6887
TTCTTACTTAACTTTACGACCCGATGAGACTTTCCCTGCTG
>N_6888
TACCAGCGCAACATATGGTTCAGGAGCTGCGTAAAAATTTC
>N_6889
TCAGAGTCCCGCTACGGCAACGGTGCTCACAGGCAATGGCT
>N_6890
GTCCTACCCGTACACCACGCCGGAGTCCCTTAGAGCATCTG
>N_6891
TGGTGTATAACTGTTGTCCGCGCCATAATACTTCTCGCTTT
>N_6892
AAAGTGATAATGGCGGGAAGCCGAATCAGACCGGTCTAGAT
>N_6893
CGCTATTGACTCAGGACACTCACTAACCCCAGCGAAGACCG
>N_6894
GGCGGTTTATTGCGTACGTACCATCAGATACTAGAAGCCCA
>N_6895
GAATGCGCCTCAATGATAAACTCATCCAATTCCCACTAAAG
>N_6896
GGCACCATGGGAGGAATTTCCGTGATCATCCACTGATTTAT
>N_6897
CTGGTTGGAGGCAACTAAAACCTTGGTACCCAGGTGGAGCG
>N_6898
AATTCGACTACCAATTCTTTCTCTTAGATTATGGCCGTCTC
>N_6899
GTATCCGAGCTAGAGCCTCACCGCGTCATGAAGGTATTTGG
>N_6900
ATAAGCTGCAGAGGTTACTTCTGTTCGGCGCTAGTTGCAGG
>N_6901
CTCACAAGGTAGCTACAAAACAATATCTGCAGGACTAAGAA
>N_6902
GTTCGTAAGATAAGGACTCTCGGCCTGCCACGCGGGCAATA
>N_6903
GGGCCTAACTTCTATAGGCCCGACTCCCTTTTACAATAGAT
>N_6904
CGGCGTGCGCTGAATCAGTCCTTGACGGGAGCGCCATCCTC
>N_6905
GCGAGTTTTTCAAGCTGTGACCGCAGCTAAGTGCGTGACCT
>N_6906
GCGCTACACTTTTAACTGCCCCCTTGCTCGGCATAATGCAA
>N_6907
CAATATCTTCACGGGAAGTACGAACTCTTAAATGAGCCGAT
>N_6908
CCAGTTTGGGCCTAAAGGAACGTGAACGCTTAGCGTGTCAT
>N_6909
GGCCACCTAACAGGAACTATCGTGGATCTCTCTTTCTCCGA
>N_6910
GTCCTCGATAGAGATTGGTCCCACGTTTTGAAGCGGGATCG
>N_6911
GCTTCGTTGCATGGGACCAACGCATTACAGCGTAGGCGAGC
>N_6912
CCTGCAAAAATTATCGAACTCAAAGTGCTCAGTACGATCGC
>N_6913
AAATACACCTCGGGCAGTAGCTGAAATCTTGAACAGCGCCA
>N_6914
CGCTACATACCTGCGGAATACTCACATGTTATCTTTACTGT
>N_6915
GGCGGCGGTCTTCTTAGGGACGGGGGTCCCGGGCCCACCTG
>N_6916
TTGCGTTTGATAAGGAGCCTCCCCCCATACTGCCCCCTACA
>N_6917
ATGAGATATTTATCAATCGACAACGATTGACATAAAGAGAA
>N_6918
ATAGATCCTTCGGGGAACCGCATCCTAACGTTCCGGATGTA
>N_6919
TCGCATGATCGTACTACTTGCAAAACGTAAACTCATGAATG
>N_6920
TTCGCGATTCCCACTTGGCCCGATCGATACGGACCTTTCGG
>N_6921
ATTCACGAGTCTTTTATCTGCTATCCGCGACCTCTGTGTGG
>N_6922
GCTTTTAAGTCATATCCAGACTACTCACGTCGCACCACGGC
>N_6923
TTATCATACTTTCTGTTGATCAGTGAGTAAGATTAACCGGC
>N_6924
CAGGAGTAGCTTAACGTTAGCATGTATCGGACAGCATCAGT
>N_6925
TCACTGCACTGAAACGGGTCCGGGCGTCTGGCTCAAAGTGA
>N_6926
AGGTGGATATAAAATGCTCGCGGCCACCGGGCCGAGTAGGG
>N_6927
GACCGGCATCAGCTTCGTAACGGCGTCGAGGCTTTGTTACC
>N_6928
GAGGATAACGTCGCGCCCTACGGTCAGGTACACGTATATTA
>N_6929
ATGAATTTACCGCGCTGAAGCCTCTCAAGGGTGCCCTAGGT
>N_6930
GATCAGCGATAGTACAGTTGCTGTGCGTTGTAGTACAGTTA
>N_6931
AGCAGGCAATGCCGTTAGTGCCCGACCGCGAAGGGAACTGC
>N_6932
TCTGCGCCAATTAGGGTGCCCCCGAACCTAGTAAAGCTAAA
>N_6933
GCCGAGAACCCGTTCTGGAGCGCATGCTGTCATCAATAAGT
>N_6934
TCAGGTGTACCTGGTTGACACGGATGGGGCCGTTCATAAAA
>N_6935
TGCAGTCGTAGTGGCCCCACCACTTAGCTTTTAATTGACAG
>N_6936
ATTGCCGTGAATGTGGAAGGCGCGATCGCTCCTGCACTGTT
>N_6937
AACCGCCTAATAAGTGTTGGCCATGCTGTCGGGTTCTTGAA
>N_6938
TGCATGCAAAATAAGCGGTTCCCCTCCCTACGAGTCATTAA
>N_6939
CGCGTAAGGTGGGTGTGCTTCCTCGGGAGTTTCATTTGTCC
>N_6940
GAGTTTCGAGTTTCCACGAACTAAGATAGAACTCTGATCGC
>N_6941
ATAGAGCTATCGGTTTGGGGCGGGGAATGGTCTCCCTTACG
>N_6942
AAGTCTGTGCACTTTAGCAGCAGTTTCAAGGACTAACGCTA
>N_6943
TCTCTGTGGGGAGCCCCGAGCTTAAGGCATGGCGAATTAGA
>N_6944
AGAGACGAACCCTGTATTTTCAGCCTGGAGCACCTCGCGAA
>N_6945
GCGTGAGCATTTGTTGGAACCTTAGGGCAGGATCGAAGCTA
>N_6946
GTCGACTCCAATTCACATGTCTCACGCGTTCGTCCGACAAT
>N_6947
AAAGGACACCAGAATTTAAACAACTTGCTCGCCGTTCTTAA
>N_6948
CGGAAAGAGCTTCTTCTCTCCAGAAGAATGAACATTCGCTC
>N_6949
CCTAGGGAGCTCCAAAATTCCGTGCTTGCCACCGTCGTCAA
>N_6950
TAGCTCTAGGCGGGCTTGTTCATATACATAAATGCCGTGGG
>N_6951
ACGACCCTGCATGACATATGCGCTTAATCGTAATATCCGCC
>N_6952
ATCCGGGTCTCTATCCGATGCGCTATACGGTAGTTAACCCC
>N_6953
CTCGGAGGTTAGAGGGATCCCATAAGTGGTTTTTCTTTCGG
>N_6954
ACTATGGTCTATAGTCACCCCTTGTTACTTATTTTAGAATG
>N_6955
GGTTACGAACGGCTACCTATCCGTTCTGACCTATTCTTGTG
>N_6956
GAGCTGCAGTCGTCGAGTCGCCGAATCGTTGGTACTCACGT
>N_6957
AACTATACAATCGAAAGTAGCCCCCCACAAATGGCAATTCT
>N_6958
GAAGTCATTAATGTAAATCCCGTCCGTGATTAGTAACTGTA
>N_6959
CGTCAACCAGGTGTCTCACTCGTATACTTCAGTACTATGTA
>N_6960
GTACCCCACAGCGGCGATCGCCGTATGGCCAGTTGGGCCAG
>N_6961
CAGGTACTGGGGATGTGGTACGTATCTCGGAAGGAGGCCTG
>N_6962
TCTTTGCTGGACTGTGGGTCCGGGCTTTGGGAACACCTAGC
>N_6963
GCGTTGGCTTGAGTGCGGTCCTCTGCAAGATGGAATGTAGC
>N_6964
TCGCGGTTAAAGTTCTATGACGTATTGATCCCTGTGTTCGC
>N_6965
CGCACTCTGGCCATAACTCCCATGGCCTATTTACATCTAAC
>N_6966
GATATCCTAAATGTCAGCCTCATTTTACTCCAGGGCAGTAT
>N_6967
ATGGGGCTTGTTTGGACGTCCTACTCGAACTCACGAGAGCA
>N_6968
TCATCCCCCAGGATCAATTTCACGAAACCGAGTCCGCGAGC
>N_6969
TGGGCAGCACTGGGTCCACACATGCCCGTCAATCAATCTCG
>N_6970
GTCTGCCCTCTTGCTCCCGGCTGGGACTGACACCGAGCGTA
>N_6971
ATAGACAACATCACATTGAGCATCAGACGTATGCTTCACCG
>N_6972
CGTCCATATAAGAGTTCTGTCGGCAGACGTGCCTGGAACCC
>N_6973
CGGGGGGGCATTTCGGACGACCCGTACAGCCATGTGTCTAC
>N_6974
CTACGTCGAGTTAACCCCACCCGTTCGTCACACGCGGGACC
>N_6975
TAAGTTGCATTTCTGCTTTCCAAGTTAGCCAATACGTCAGT
>N_6976
GCTCTCTCACGGAGGGCGTTCTAACACGTAATTAATGTCGC
>N_6977
GAGGCACAATCCCCTATCTTCTGAATGCTAACTGTTTGGAT
>N_6978
ACCCTGTGGCTCGGTCTCAACGTGTCTCGACGCCGAAATTG
>N_6979
GTAGGGAGTATGGGATTGCGCTTTAGGCACTCTCGTCATAC
>N_6980
TTAGTACCGGTGTATGTGCACCGGTGCGATTGCAACTGGAG
>N_6981
CGTGCTCGAGCGGATAACACCCGTTTGGATCGCGCTACCTA
>N_6982
CACCGCGCCCGGGAGAGGGTCAGCCTGGATTCAACAGTTCC
>N_6983
AACTATCTCACGTAAATATGCTCTAGATTCGGCCTCAGAGT
>N_6984
CGACCTTGCCCGACCGTGGCCTGATCTCAACTAGATCCCTG
>N_6985
TACTAGCCCTAAGCGAGGCGCGCCTTAGGACCACCGTTTAC
>N_6986
CCACCGATATGAGGGTTTCTCCCATTCTATACGAGTGCGAC
>N_6987
TAACGATGTTAATCATCCGTCTCTCCCGGGGGGCAGTTACC
>N_6988
GAGTATGAAGTACATACGCTCAGCGCTTTCCAAAACTGCGA
>N_6989
TTGGAGCTTAGCTAAAGCGACAGCCTGCCAAGGAGCAAGGA
>N_6990
GGGAGCCTTTGAGCGGGGACCGCGGAAGAGAACAGGTGTCG
>N_6991
GTATGATGTTTGATGATCACCGACTTGCTCCACACGCCGTC
>N_6992
ACCAGAGATGCACAACCTCCCCGGTAGCTATGCGTTCGTTT
>N_6993
GTGTAAGTTCAACGTAGGAGCGGGACAAGACCGCTAGCACG
>N_6994
ATTAAACGTACTTCCTAGCGCATAAACCTCGCGTAGATACC
>N_6995
CGCAACTTACTTAGGGCGGGCATTCCGTCCAGAGCATTATT
>N_6996
TAGTCGGCGTCCTTAACGATCTGCGGGCATTTCGGTACGGT
>N_6997
TTTAGTTCGTATAGGGTTGTCGGAACTGTTTCTCACTACCT
>N_6998
TAAGCAGTATGGACTAGCCACACCGTTAAGTGAACGAAAGA
>N_6999
TAACCCTGAGTTTTCATACCCGTTGGAATTTAACCCAATGT
>N_7000
GTCGCAGAGGATATTAAACGCGAAGCGGCGAATCAATCGAA
>N_7001
CTTGCCATCCAGCCGTATACCCTTATAAGTTAAGGCATCCA
>N_7002
ACCGTTAAGATGCGGGGCAGCTAACGGGCGATCAATTACAC
>N_7003
TTCCCACGCGCTGCTCTAAGCTCGTACGGGTGTGACTGGTG
>N_7004
CCCAAAAGATTGACCAGTGTCTGGTGCGGAAGGGAAGAAAT
>N_7005
TAACCGTGCTTGACGAAGCGCTGTAGGTGTCGCTTATGTGT
>N_7006
GTGCGCCCACTTAGGTACTCCTGAAGATAATTGAGAGTCGT
>N_7007
CATCGGATATCCGTACTTGACAACAGACGTGCGTAGCAAAA
>N_7008
GCTGGGCGTACTCTGCGTTACAAATAAAGAAGTGATTCCAC
>N_7009
TATTCTGGCGCGTAATTGAGCCGTGTCTTTAGTTGCAAGAT
>N_7010
GTTTTGCACTAGTCATAATGCGGACCAAGACTTAAGGAGCA
>N_7011
CAGTATCGGTCTATCATTCACACGTTTGGGGGTAACTGTAA
>N_7012
CTGTCGCGTATTATCGAGTACTCATCAGAACTGAAATTTGC
>N_7013
CGATATTACGATCATGTATCCCTCAACACTAGTAGTCTCGG
>N_7014
AACGTATTTCCAGAACGCCCCCAGACCCCGAAGCAGATTAG
>N_7015
ATGTATACTAACGCAAGGGGCTAATAAGCTCACACTTTACC
>N_7016
CTAAGCCATTCGGCCCCGAACACTACTCGCAAGTTCTCAGT
>N_7017
TGAGCGTGGCAGCAGCGAATCATCATATTAATCCCGTTATC
>N_7018
GTAGTAACGGTTTTCTCTTTCCCTTTGCCGGCATGAGCTAA
>N_7019
TCCTTTGTATCGCAAGGGGACAGAAACGCCGACGGCTGCCT
>N_7020
TGAGCTCTAGTATGGAAATACACGCGCCCCGATGGCTACAT
>N_7021
GGGAGACCACCCCCGAGTTGCTGACTTGCTGTTCAGATCTC
>N_7022
AATTCCACGTGCTTTTTATTCGTGGACGCTGGAGTCACCGT
>N_7023
GTGTTAAGTCTGGGGTCGTTCCATGACGAATGATACGTCCT
>N_7024
TCACTCTGTCACATACGAATCGCGTGCGATATGGGAATGCT
>N_7025
AGGATGCAACCCATGCAGTCCTTGAAACATTACGATTGTCG
>N_7026
GGAATTGCATCTGGCCACAGCGTGCAATATGCACTTCGTGC
>N_7027
CACGAGTTGAGGGTACTAGGCCTGACAGTGCATCCAGGCTA
>N_7028
AGGAAAAACGGGCACCGACCCCGGTCGATTATCCCTTGAGG
>N_7029
GACACCGAATGCCCGAACTCCTATCGTTCCAACCTGGGGTG
>N_7030
ATAAGGCATTGGCTAAGGTACCCTGGATGTAGAGTGGCCCA
>N_7031
TGAATACCTCAGACGCGGAGCCCGCCCGCGGAGTATCTGAG
>N_7032
CACACTTATGACTTAATATCCAGAACAAGGTAATGGCTGCA
>N_7033
GATAAACACAGGTCGGTGCGCGTAGTTAGACTATGTTAACA
>N_7034
GCGACCTCGTTTGCGAGGGACCATCAAGTGTGACCGAGCCT
>N_7035
CCCGTGGGCTAGCCAGTGCACAGTAATTAGGTTTTTAGATG
>N_7036
AGACGCGAGTACAGGAGTGACTTACCCGATCAGCTCTGCTC
>N_7037
AGCAATGTTTCGAGATGCCCCGAAGGCGTTGAAGTAGTTAT
>N_7038
GACCAAATGCGTAGGCCCGTCCCGTGCGATTGTACGAGATA
>N_7039
ACGATACTTGATACCATTCTCCAGAAATGACGTTGGTCTCT
>N_7040
GCGCACTAAACGTAGTTGCTCCTCCGCTCTTTAGATAAAGC
>N_7041
GCAAAGCTGTCGTGGCTTGACATCTAGAAGCCTTCCTTAGG
>N_7042
GAAAGCCGAGTCAACGAACACAATGAGTAAAGCTAAGTACT
>N_7043
ACGTTCAGGAAAATTCCAAGCATACGAGGAAATTGATCCAT
>N_7044
TGTTGCGAATTGTCTATATTCAGGTGCAAAAGATCATCCGT
>N_7045
ACTTAGACACCCAAAAGAGTCATACGGATGACTCCGTTAGA
>N_7046
GGCTATTAACGACGGCCACTCGGTTGCTTATAAAGCCTGCT
>N_7047
AGCCTCTCCCTCTATCGCTACTGCCAGTAAGCCTCCTATGG
>N_7048
TCGAGGGTACCTAGTAAAACCATTTTTTATCATTTTTCCCG
>N_7049
AGCTATATGCTAGTGTGCGCCGTGGTATAAGTGTGCCGGAG
>N_7050
TCCGGGGAAGTGTTGTACTGCCAGTTGCGAAGTAGCGCAGA
>N_7051
ATATTGCTTCTACCAGAGTTCTCCTGGGCCGCCCTGCACAA
>N_7052
AGCACTACCCGTCTTCAAAGCCCCTAAGTCATGTACTACCT
>N_7053
GCTTCAACATGACAAGTTTCCTAATGAAGAATTGTAATAAT
>N_7054
TACAGCGGGACAAGCGTACGCCCCGACCAAGCCCGCTCCCT
>N_7055
AGCACGAAAGCACCTACCTTCGGGTTAGGCTGTCAAAAAGT
>N_7056
TGCACTGGGTACGAAGTTCGCATGTTACTTGAACAACCGTT
>N_7057
TCGTGTATGGAGGTACGGACCATTCATTACTCCCAGTACAA
>N_7058
GACGACTAGGTGGTGATTTACGCTGTCCGGAGGCACCAGCT
>N_7059
CATATTCCCCCTTGGGTCCTCCCTCAGTCATATACATCAGT
>N_7060
CTACCGCGACTAGATCCGTTCGTTAATGGAATTCACAATAC
>N_7061
CCTTTTAGCGATTCATGTATCGTGAACTTTCACACGTGTAG
>N_7062
AAGCGGGATGAGAAATAGTCCTTAGTCCTTGGACCCGGTCG
>N_7063
GTGTAAGCTGCTCTAGTTGACTCTAAGGTATGTGCTGGGAA
>N_7064
GTTCCGTATGTTAACGTCGGCCATCATTCGACAATTAATTA
>N_7065
TCCGATAGGCCCGCGAACCGCTTATGACGGTCTCTTCCTGC
>N_7066
ACACTCTACAATGTGAGTCGCTCCACTCGCCAACCGGGTTT
>N_7067
TACAGATGTTTTGTGCCACCCCCTAGCTCTAGGTCGGTGGC
>N_7068
CGGCTACGATTCTGAGTGGTCATACGAGCGTCCGGGACTCG
>N_7069
ACTGCTGTGCCAACTTTCGTCTTGATGTTGTTCTTCAATGG
>N_7070
GAACAGAACAAAAGCTGCTACTAGTTAGGTTACCTACGCGA
>N_7071
ATTTTCGAGTCCAGGCAGATCACTACGGGACTCGGCATTAC
>N_7072
AGCTGGGGCTGGCATGACGTCTGCGTTGGACCTTCCCGATC
>N_7073
TGTATTATGACTGTTGATTGCCTGAACTTCTTAACTTCAAA
>N_7074
TAGAGCAGTGCGAACGGGTTCATCATCTGTTCCGACAGCCA
>N_7075
AGAAGTCGCATGCTTGTCACCGGTATAAACGTAAAGAGCTA
>N_7076
AAAATGGAATAAAGCTAAAACCAAATGTCTACCTCGTCGAC
>N_7077
AAATTCCCCAGTACCGCCATCTAACAGTCAGAGTCTGCACT
>N_7078
CGCGGAGAAAGCGCAGTTATCACCTTACCCGTGTTAAGTAA
>N_7079
ACGCTGAACCACGGAGACACCATACGTAAGACGAGAGCTTA
>N_7080
CAGACCGTAGTGGTCAAGACCTGGGGTTAGGTCTCCATCGT
>N_7081
GGAGTTGACAAGTGTACGGTCGCAATATACAAATCTACATC
>N_7082
CCTATTTGTACTGGTCAACTCGTTTGATTGAGCGGCTTGTT
>N_7083
GCGCGGCAAATATTGATCTTCATATTGATCCGGCGACAGGT
>N_7084
CGTACCACACGTACGTGCACCGCCGGTACCGTCACGAATGC
>N_7085
CGCCTCCGTACCCCTCAAGGCTGTTTGGACATCTCCCCGCT
>N_7086
TTAGGACTCGCGACAGCCCGCCGCCAATTCGCCGACTATGA
>N_7087
TCTGACTGCGATTTGGAAGCCTCCTCGACAGCGAGCCGCCA
>N_7088
GGGTCCAGGTCGACCGGTAGCATAACGTGCAGATTCTAGCA
>N_7089
CCAAAGCAGCATTCATGTGACCGCAGCATCTAGGACTACGC
>N_7090
GGGTGAAGGGAAGGAGCCTCCTGTACTAGTTTACTGACACA
>N_7091
CTTGGATTTCGAGGGTCATTCATAGACCTGGTAGAATACGC
>N_7092
GTCACCGAGTCTCGGGAAACCCTACCAAATGGACAACAAGG
>N_7093
TAGAGTCCCACTTCCCGACACTCTGCACTACCAGCCTTGGC
>N_7094
TTCTGGGAACGGTCACTTTCCGATCGGGTGGAGCGCAGCGT
>N_7095
AACGCTCCTCTGGATTATGCCCGTAAGCCAATGGGTTGTCC
>N_7096
GTGTAGTTGTAAGTGCTTCTCTCTACGAAGTTGCAGTATCA
>N_7097
ACGTCTCGTAGGACCGTCTCCAATTTTTGTCTTCGTTGCGC
>N_7098
CTGGCCTCTAAGTGGCGTCGCGCCTTCCTCTTGTGATACAC
>N_7099
TCTGATCAGTGGTCTTAAGACGCCGTGGGGGCAACTGCGTG
>N_7100
AGGGATCCCAATTTGCGGATCCCTGAAGACAAAAGTTAGTT
>N_7101
ACCATCAAATATCGTTGCGGCCACGTAAATCAATTTGGGGT
>N_7102
CCTAAGGGGATTACTGAGGGCGCGGGTCGTTTATGAGTTGC
>N_7103
GAATCTACCAAACAATCTTGCGGAACCAGCCTTACGCGATA
>N_7104
TTTTTAACTCGTTCCACTCGCCTCTCTCGTGGTACCCCATA
>N_7105
CACGGTAGTCAGCCCCCCCACAGTATAACAACGGCCGCAAA
>N_7106
CGAACCAGGTATTAGAAAGACCAGGGAGCATTTGATAAAGC
>N_7107
CACCTCTACCTATTCGTATACAGCTAAGGTAAAGAGCGCCT
>N_7108
GCGAAACTCTGTTCCACGTTCTACGTCGTTACTTCGTATTG
>N_7109
ATCTTCTAAAATCGGGAGTTCACGAGCTAGTGCTAACGTCT
>N_7110
TAGTACGATGTGGTACACCACATCGCTTGAGAGAGAACGGT
>N_7111
CGACTGATGAGGAAATGTGGCTCCTACCTGGCAGAATTATG
>N_7112
CCAGATTAAGGTTATTTTTGCCTGTACCTGTCGCCTTCCAG
>N_7113
TAACAACTCCACCCTACCCGCCACGATTCGCAGGTAATAAG
>N_7114
GTAAGTGACTTATCAAAGTCCAGGGGCAAGAAGTTCCCGGA
>N_7115
CCGGCGAGATTTAGAGGCGACTAGGTCTCAAACCACAATTT
>N_7116
TCATAAAGCGTATTCCAAGCCGAAGGGCGTGGTATGGCATC
>N_7117
ATGAAATAGCGTGGGAGGAGCGTGAAGGCGACTCATAAGGC
>N_7118
ATGAGGGTTCTGATGTAACCCTAGCTCTGGGGGCGCTAACA
>N_7119
CACAGACAACGCCTGTCTTTCCTGCCCCTGGTGCTGGCGGG
>N_7120
CTCGTCAGCACATCTATCGTCTCCGTTTGACGTGTGGTAAC
>N_7121
GCGCAAGTAGGGCACGAGGACTTCCTGTAACGTTGACTTCG
>N_7122
AAGGTTATATAACCAACGCTCAACAGGCTTTGCTGGATGTA
>N_7123
AATAGGATCGTTACGGTAATCGTAAACGAATATCCCCTCGA
>N_7124
GTCAATTCTCGACCAGGCGTCGTGATAGAGTGCTCAGGAAG
>N_7125
TTCCATTGGAAACTGGCACACTTGTTACGGGAGTTAAAATG
>N_7126
TCCATGAAAGTTATAAGCCGCACGTTCGAAAGCCACACTGC
>N_7127
CAAGGGCGAACTTTAAGAGCCACCCTATGCACGTCTAGTTA
>N_7128
CAGATAGACCTTATTGACCACAAAACACCAAAACATCCGAT
>N_7129
TAAATATGACGCGACCGTATCGCTCTATCTAATCTTTTCGT
>N_7130
GTGGGTGGTTTCACATGTACCTACTATATGAAACTGATGGT
>N_7131
CACTTTAACGTTGCTCTGTGCCAATCCCGAGGCGAAGGAAC
>N_7132
TTAATGTCAAACGAGCCTGACCGGCGATGTGTGTCGGCGGG
>N_7133
ACACTCGAACCTATGACAGGCGGTGTACAATCACAATAAGA
>N_7134
GAGCCCCGCGTAAGGAGAGACCATTGCGGCGACGTCGCACT
>N_7135
CCCCTGACCAATAATTGTAACTGAAGTCATGCTTCCCACTT
>N_7136
CCAGCGTGCGACGCAAAGACCTTTAGCGACTCTAGCGGTTG
>N_7137
CTTAGCTCTTAGCCTGCATACATAGCGTCATCGTACCTGGT
>N_7138
GATTACCCCCTGAGCTAGGTCATCGAGATGGACTGCTAACC
>N_7139
CCCAATCGAGGTCATCATAACGTGTCATAAGGGAAAAGTGC
>N_7140
CGTGCGCGGACTTGAGTAGCCGACGAACCGTAGACACGTAG
>N_7141
ACCATTCGAGCATGAACTCCCGTGAATCGGTACATAAGGAA
>N_7142
GAACGATATCCGGATAGAGGCAACCACCTGGGCGTGCGTCA
>N_7143
CGTCAAGGCGCGATCAATATCAATCCTACAGACGAACGACA
>N_7144
ATTTCCTAGAAAAAGCGGCCCGTGCTAGATTGTCGAATGAA
>N_7145
AGATTCTCTGTGCGTAAGAACGTGGGTAATGGCGCTAGAGT
>N_7146
TACTGTTTGAGGTTAGGAATCGAACGTATGACAATTTGGAC
>N_7147
CGCTGGCCCTGTTACAATGTCCCCGACAGTCCTTAAAATCT
>N_7148
AGCCCACTTAAGAACCGGGACCTCTACGTGTTACGTAAAGT
>N_7149
TCACGGGACCTCGTCCTTTCCCTGCATCTTCCGCACCGTGA
>N_7150
AATGTGGTCTTGCTCCTGTACCAAGATTCCAGCTCTAAGGG
>N_7151
TGGGACCTTATTTGGTAGACCTCGGTCACGTTGAGGCTGCC
>N_7152
AGCTATGCATGAAACAAGCGCCCTGAAGCCCACCCATAGCC
>N_7153
GCCGATCGGAAAAAACTCACCTGGCATACGCTCCAATGCGT
>N_7154
GCATGAGTTCGCCTGGGAAGCACTGTTCCTAATAATCGTAC
>N_7155
TGCGGATGCTCCTAAGAATACCTTATTGTCCAACTCTGCCA
>N_7156
GGCGTTACTGTGAACTAACCCTCTATTTTCAGCCTCTCATG
>N_7157
ATCCAAGGAGGACCAATACGCGTATGGCCCCTTTGCTAATA
>N_7158
CATACGGCCAGACGCAGTCCCTTAAGCCGATCTCACCAATA
>N_7159
AGGAGGGGGCAACAATTACTCCTACCAAGTGAGTGTCTTGA
>N_7160
ATGGCCCACACCAAGATTGACAGTGACGTTTCTCTTGAATT
>N_7161
CCCATGTTGTATCCGTTATACACTGCGTTGTTCGGCGATCC
>N_7162
GCATAGGTCGGACCTGCGGGCGATACTTCAAATCCAAGACG
>N_7163
GGGCCTCCTCCATTTTAGTGCAGGGCCCTCACTATCGCCGA
>N_7164
AGTAACTCCCGTCATAGTATCGGATTAATGTCGGTTTCTTA
>N_7165
TCCGAGCTACTCTCATATGCCTACAACCTGCCCGGTCTTAA
>N_7166
ATAAACTAAAGTTAGGGGGCCGCCTCAATTAAGCTCTACTG
>N_7167
CACCACGCATGCGCAATTGGCTAATACTGAAGGACACCTGA
>N_7168
AGGGCGTGACATAACGCGTGCAGGAATCTATTGGATACGAG
>N_7169
CCTCCGTTGTGCTCCGCTATCCGCCACGGTTATCGCAAGAC
>N_7170
CCGCGCTCCTTTGGGCAGCCCGCTAAGGGCATAAGGTCAAA
>N_7171
GAACATACATACAGTGGGGCCACGGGTACATACTTTAACAC
>N_7172
TCTGTTGTGGTCGATGAAGGCCAGAAAAATTACCTATCTAA
>N_7173
CTCTAGGACTACACACGTCGCGTCTTTGTTGCTTCCCATTT
>N_7174
CTTAATCAGCGAAGTCGTGTCGGGGCGGGCTTACGGCCATA
>N_7175
GGGCAGCACATCTCGGGCAGCGTCAAGAACGCCAGCCAACG
>N_7176
TCTGCGATGAGACAGCGATCCCGTGCGGAATCTGAGGTTTG
>N_7177
CCACCTATCTAAAGTTGGGACCTAAAGCGTAACGGGCTCAG
>N_7178
CGAGTGGAGCCTATATTAGGCTTATTTGGCTCTGCAGCGTA
>N_7179
GAATTATAGCCAGATCAGGGCTGCGAACTCAGGGTCGCACT
>N_7180
TGATTCCTTGGGAATTGGCACACTTTGGGCGAGTCTAACAC
>N_7181
ACCGTCCCTAAAGATACGTGCTTAACTATTTAAGCGACATG
>N_7182
TCGTAATATGACAAGATTGACACGAGACAGACAGAAGAGAG
>N_7183
GCACCGCATTATAGGGGCGTCTAAAAACGAGTCCTCCACGA
>N_7184
TCGGGTCGAACAGCGGACCACATCACTCTTGTCCGGGCTCT
>N_7185
TCCGGTTGAATCTCTGGCTCCATCCGTAGAGAAGGGATCGG
>N_7186
AAAGAGCGGTATCCTCAAGTCTGCTCGCTACTGTGTGATAT
>N_7187
CAGGGACATCAGCCCCTAGCCGCGGCTATGTGTCGGCATAC
>N_7188
AAGTGTTATCGGTCTTGTTACCTCCTCCTACATCCACCAGC
>N_7189
GATAAGCATGGTAATGGATACTAGGGCGCACTTGCTATCAG
>N_7190
GGAACTAGGGAAAAGTAGTACCACGAACTACCCACCAGGAT
>N_7191
ACAGAAAGAGTGGTGAACTGCTGAGGGATAAGTGGTGTTTC
>N_7192
TATTCAGACTTAGGGCGCGGCCCGCAAATTGAAAGCCTGTG
>N_7193
TCTTGGTTGATGGGGCCTTGCTTGTGTCGATGTTAATTTAC
>N_7194
TGATTGCCTATGACTTAAGGCAAATGGTGCCCCGCTGTGAC
>N_7195
GAATTATTATAACAATATTCCCTCAGTTGTAAAGGCTCGCG
>N_7196
GCGTGCGCGCTATCACCCCACCTAGTTTCTAACGCCGATTG
>N_7197
TTGGAGGACGTGCGCCGTCTCGAAAGTGACTGTGAAATCGA
>N_7198
GTTGCGGTCAGATGGTACGCCTTGAGGCGTTCCAATATACA
>N_7199
CGAACGCCTGAACCGATCTCCTATAATGATACGTTGTAACG
>N_7200
GCAAAGTCCACGGTTATCCCCGGAAGGGGAGCCCGAGCCGG
>N_7201
TACTCCCTGTGGCAATGCTCCCCACTGTGTCGCCCGAAGTA
>N_7202
AGCCCTAGCACGTGAGAGTGCAGGGGGATCATAGGATCTTT
>N_7203
CGATAGCACAAGAAAGAGGGCCAGATACATCATCACTCCGA
>N_7204
CCTTTTTATGAGATACAGCCCCGTGGGGGTGGGCTGCTCGC
>N_7205
CTCTGCTTACCCCGGTAGTACTGGACGCTCGATGACTCACT
>N_7206
TAGATGTACTTTAGCGTTATCGTGTTTGTCTAGTAACACAC
>N_7207
TTAGGCTTACGCACGCACTTCTAATTGCACGGATTTAGTCA
>N_7208
GGATCACAGTCAAAAAAGGGCCCTCGAAAGGGCACAATACC
>N_7209
GACTCCCCCATTCTTGAGCACCGGCTTGAACGTAACTTTAA
>N_7210
TTTCAGGGGACACAGATACTCAGCCAACTCTTCTCGTGTGG
>N_7211
TGTCCGCTTAACTAAGTTCGCCGAGTGGGATCCTAGCCAAT
>N_7212
GCCGTAACGAGGGTCGATTACCATTATGCGAATCGCAATCT
>N_7213
CTCACGTCAGACAGTGTTAACGTTTAGTCGTGCCCAGGTAC
>N_7214
CAATATGAGTTTTAAGGTATCCCTCATTTAACTTCGAGCAA
>N_7215
TGTTTTTAGCCTAACCCACTCGCGCGCCGGATCGCAGAGCA
>N_7216
GGCTCACAACTGTGAGGTGCCCCCCACGTGTTATAGCGCTT
>N_7217
ATACACTCGTGTTGGCATTGCTTAGCCTGTTAATATCAGCC
>N_7218
TAAATGATGAACAAACGGGACAAAATGGCGGGATCGGGCCT
>N_7219
ATTACTCTCGACTTCCGCTTCAAAGTGATAACCAGTTTCGA
>N_7220
GGACGCGACAATCCCGGCCCCACTAGATATAGTGGTGCAAC
>N_7221
AGTTCCCGCTTTCTCGAGTACAGGGAGCATGGCGAAGGAAG
>N_7222
CAGGGCCAAGTCCGCATAATCCCCGAAGAGGAAGAACAGAC
>N_7223
TAGGTGACGAACCCGACGAGCTTAGTGCGGCGCCTGGCTAC
>N_7224
GGTTCCAGTGACGTATCGTCCGGGAACGTGGTATCTTCTGT
>N_7225
GAATCTGGGTGCGTCACGTGCTAGGACCGGACCCTCTAGGT
>N_7226
ACCAGGGAGACTCACACAGACCGAATGCCGAACGACGTTTA
>N_7227
ACCAAACCCTCCCCAGCTGGCCAAACTCTATCGGATGAATT
>N_7228
AGGTAAGGATGTCACGGCAACTCATGACGGGGCGTGCACCA
>N_7229
TACGGACTCATTGTCGTGGTCTTGCAATTGGCCGTCGTATA
>N_7230
TCCCGGAAATGAAAACGGGTCAAGATGTTACGACGGTCGCA
>N_7231
GTGTCGGCACAGTCGTTTTTCGTATAGACAAAGTGAAATCG
>N_7232
CCTGCCGAGTGTGCTGGGGACGTCCGGGCTGCTAACAGATT
>N_7233
TATCGTGCAAGCACTCACAGCCGGTAGGCGATCTTTAACGC
>N_7234
AGGTGCTTCTCGTAACGATTCGTGCAGTCGCAAGGGAGCAA
>N_7235
TCGGTGGCTTTGCTAGACTCCCTTGTTGTTGCGTCCGCGTT
>N_7236
GGTTGCCTGTATTTAGGAGACGACTGCTGTGGGCGTCCCCT
>N_7237
ACAAGGGGGGTAGTGTTGGACTGGAGGGAGAGCCCCAACGC
>N_7238
TTATGCTCTAAGCTCTGTATCGTACAGACTGACATCTGATC
>N_7239
CCCATGGGTGGACCCCGATTCTACCGTCACAGTAGCAAAGA
>N_7240
TTAGATTGCACGTATTGGAGCCACGATTGTGAGGCAGTAGG
>N_7241
CAGACCTCGGAAAGAATTCTCTTGAGCCGCCCGAGTTCACA
>N_7242
GCCCCCGTACTACATGAGCCCTGATATTATTTTTAGTAGAT
>N_7243
CAGATATCGGTGAAGTCTATCAACTCTCAGAGTTCTCGGTT
>N_7244
TTATACATGTGCGCTCCGTCCGGTGGCACTGATACCCATAA
>N_7245
ATTAAGTCCAACATTATAAACACAATGGTTTATGGTGACAC
>N_7246
AACCTATAACGCGCCCCTTTCTTTGACCCAAGAGGAGCTCA
>N_7247
AGAGGAGCCCCAACTGAATACTGAAGAGAGTAATCGACGAG
>N_7248
TACTGCTGTTGGCTGTGACCCGGACGTGTCGAACAAATATA
>N_7249
GCGTGTTTATTAGGCATGAACCCAGATGCCTAATTTTACGG
>N_7250
AGAGGGTAAACTCAAGTGAGCACATAATCAGCGAACTAGTC
>N_7251
CTTTATTAGAAATTGCCTCTCTAATCTGCAATGCGCTTGGC
>N_7252
GCAAGATTCCAACCCAGAACCTATATCCGAGCGCGGGCTTG
>N_7253
CTGTGTTAGAAAATGGCCAGCTCAGACCAAGCATGTAGTGC
>N_7254
GGTTCCAGTTATCGAGTTGTCTATGGATTCCAAAGGAACGC
>N_7255
CTTATTCATCTGTAGCTGGCCGTTGTTAAACCTTCCACGAT
>N_7256
CTTGTAACTGGCGAGCATCCCGTTTTGCCTATAAACCGAAA
>N_7257
GAGGTAACCATGTATTCACACTAGGGCTTAGCACAATCTAT
>N_7258
CTAGACCGTTGAGTTGTTGACGGCCGAAACCCGGCATGTAA
>N_7259
GTCGGATACGAGGTCGTTTACTACTAACCTGTGCACCGCCA
>N_7260
GCGACTGTAAACCTCTCTGCCTAAGGGCCATCCTAAGGACA
>N_7261
GCATAGCCATACCTAAACACCACGTCTGTCCCCAGTTGTAG
>N_7262
ATGAGTGGAATACTTTTGCCCACTAGCGTGAGAGCACAGCC
>N_7263
TAATTCAGTGGGCACCCTGTCCGTCGAATAGATGGAAAAGG
>N_7264
TTTTTTTATACGAGACCTGACTGTTTGCTCAGCAGGTGGGT
>N_7265
GAGTAATGAAGAGCCTGGGTCGCGCGCTGATAAACGATCCA
>N_7266
TGTCCTTTGAAGTCAAGGAACGAGTGTGTCTCGTACCATAC
>N_7267
GGCGTCATCTTGCAGGAGGTCGCACCATTGTGACGGCTCCC
>N_7268
TGATGGCTTCAGCGGTTACTCAGCGTGGACGTCCAGTTTCA
>N_7269
AGCCTTCATGGGTGGTATAGCTCTCTCAAACGCGCATTCGG
>N_7270
CAATGGAAATGCACGCCCTGCTTGTGGTAGTTAAGACGTTA
>N_7271
TTAATAATATGATCCCGGGACTTTTATGGGAGCCAATGGGA
>N_7272
CGCAAACGGGGTCACTCACGCCCAGGAACATCGTAATAATG
>N_7273
CTTCCAGCCGCAGTACTTCGCTATAGCAATGGACCTCGTCG
>N_7274
CCATCTCCAACTCCAAGGTACCGAACCGGTATAAAATCGTC
>N_7275
GTTAACCGACCCTATCGTGCCCGCGTAAACGCATGGGAAGG
>N_7276
TAGTCATGGGAATGTGATTACGCCCTCACGCCGTCCGTATG
>N_7277
TTGTCGCTTCTTCCGAATTGCGTGAAAAAAGCAGTGCTTAT
>N_7278
GGGCTAATGTCCAGCCTAGTCTCGGCTCGGGGTAGCACCAG
>N_7279
AGAAAAGTGGGGACCCCCGTCGTGCGTATAGTATGGGACGA
>N_7280
TTCCAGACCTGGGAAGGATACGGCAGTCCTATGGCTGCCAT
>N_7281
ACGTGAAAATTATTTAAAAACTGATTGGCCACTTAAATAAG
>N_7282
CAATCTTAGAGGCCCGACCTCAATCACGACAAACCTATGAT
>N_7283
TACGTTTATTACAAAGCGTACTGCCAATCACATTGTCGATG
>N_7284
GTCGTCAATGAGGGGATCAGCAAATAAGCTGATCACAGACA
>N_7285
GGCTCATTATCTTGATTCGGCGATGAATCTCCGGTTCTTGT
>N_7286
GTACACGTGAGTCGATACCCCATTTCGCGGGAGGATTCGCT
>N_7287
CGGGTCAGTAGTGTATTACCCGTGTATGTAAGCATGCTGCC
>N_7288
ACACAAGGTCCGACAACTGCCTCCATTATTGTTTGTTACTG
>N_7289
TTTTACATCGCCACTCACGACGCTTAGTGGAGAGGAAAATG
>N_7290
ATTTGGGTTGCACCGGATCACGAGATACCCCCTGAACTCTG
>N_7291
GGATGCCTACTGTCACGCATCGTTGCGCGATTAAGTAGCCT
>N_7292
GGTTGGAGAGGTCACTCCCACTACCCGACAATCGGTTCACG
>N_7293
GCAGAGTTGGTACGATATGGCATATGCATGATGCGAACGTG
>N_7294
GGATCGAGTCTACGTGGGCCCGATAACTACCCCCCACTCCG
>N_7295
CAAGGTGTTGTTGAAAAGTCCTAATGATGTGTCACTTTTAT
>N_7296
AAGAGACAAATATTAAAGTGCATGCCTCTAATCAAATTTAT
>N_7297
AATTCGCTAAACGGTCTGGCCAGGCACAAATTACGCATGGT
>N_7298
ACTCGTGTTAGGGGAGCGTGCCGGAGAGTCACTATGCCAAA
>N_7299
TAAGGGAGACATGAAGTCGGCCGAAGGGTACTCGGTGAGGA
>N_7300
CTTAAGGGGGCAGCATAGGCCTTTGTTAGTCTATGGACGCC
>N_7301
AAAGCTTAGCTCTATTTACGCGTCTCCGCAAATTTCACGAT
>N_7302
ATTGCATACTTCTGGCCTAGCACCGCCCGTCAACCAGAGTG
>N_7303
GATAGTGAAGACTACATAATCGAGTGATGACAGGTGCAAAC
>N_7304
TTTCTACCGATAGGTCGCTTCAACCGGCTCTCACTCGGAAC
>N_7305
TTAGACTCCCGACTGACGACCTTGCTCTGTATATTGCTGCG
>N_7306
ATGAGACTTTGGGATGCTTACGCGGCGCGACCAAGGTAATT
>N_7307
ACCGAGAGTGATTTGTCAAGCATCTTCCGCCCCAGGTTTAT
>N_7308
GTGATCCTATAAGTCGGGAACCTTGCGCTATTTTGCAACTC
>N_7309
CACGTCCCGAGGAGACCCTACGCGGGTCTCTGAAGACGCAG
>N_7310
TATCGGACATTCGTACGTGTCTACCAACAGGACGAAGCGCA
>N_7311
CGCAAAGGCAGTAAAGAATCCTCACGCATATATTGCATGTC
>N_7312
TTGTTGCTCAGACAAAAAGGCCCTCGACGATATGGGCAGCG
>N_7313
AACCGGAGAGAGGGTGAACACAGTGTATGGGAAGTCGCTCA
>N_7314
CGATATCAATGACCGTATCCCCAGTTATATGCCGAACGCCC
>N_7315
GCCAGCACTGGGTAAGTCTCCGACTAGTTCCCGGCACGCGG
>N_7316
ATATGCACAGTGTTCCGATGCAGAGGGGCAGTTCATACATC
>N_7317
GGTTCACCAGTACTGGCCAGCCGCGGAACATAACGTGGGAA
>N_7318
CCAGACCCATGCCAATATTCCTTTCCGTTGCGCCGATCCTG
>N_7319
TTCCGAAGTACCTCAAACACCCCGACATCTGGCTGTTATCT
>N_7320
AAGTCGCAAATTGATAACCGCACTAGGCCCCCAGCGCCCTT
>N_7321
ATATATACGCTCTTGCCATCCAGGTTATTGAAAAACCATAT
>N_7322
GTAAGGTAAAAATCCTTTTGCGAGCAAGACTAGAACGGACC
>N_7323
ATGCATTGGCTACTATCCTCCCGTGAGGAATTATACATTTT
>N_7324
CCACTAGCACCATCCTGGATCGAGAACGTCCGTCTTTATTG
>N_7325
AGCCCCCCAGCCTATGGGTTCCATGTAACCAACATGTGATA
>N_7326
TTAACACGCGTCATTTTGTACGCATAGCTACCTGCCCGCAG
>N_7327
TTACTTGCTAGGGAAAACATCGCACGACAGCGAACGCTGGT
>N_7328
AAGCATGGTTATCTTCTGCACAGGGGTTGAGTTTACCACTC
>N_7329
CGAGTGACCAGTAGAGGGGACTCATGAAAGGTTTTGCGGCC
>N_7330
AAATCTGAGGTGCAGAGGAGCGATCACAGGTGACTCTGATT
>N_7331
TCGCGGGCCGTGGGGGCGGCCAGCAGGATACACCCTATGTC
>N_7332
AGTGCGTAGTGTCACAAACCCGCAGCAGACCTAACGTGACA
>N_7333
AATGGACGTAATGAGTGCCACCCCCCATTCCTGTATTTCTC
>N_7334
GGACGAGATACGAAAGTGCTCCCTTGGTTTGGGACAGGTTG
>N_7335
ACTACAATAAACGACATAACCCTAGGAAGTCACTGCGAGTG
>N_7336
AGAAAGATAAGCCATCCGTACAAACTGCAACACGTAAGTAC
>N_7337
GACAAGTTATGCTACCTGGTCGTTTTCCCTCTTGTGGCAAC
>N_7338
TGGCTCCGTCTTTCCACGTGCAGCACTAAGGATGCCTAATT
>N_7339
GTCTCTAGAGAGAGCACGATCCCAACACTGAAACAAGCACG
>N_7340
AGACCGAGTGTAGCACAATACACCACTTTACACGATCGAAC
>N_7341
CCGCAATTGACCGCAGACTACGGCACAGTAGAATATATATA
>N_7342
ACTCACCCGCCGCTCCTGGCCCCTTCAGCACAATGTTACCA
>N_7343
ATCAATATCATGCGACTTAACTTTTTACAGGGGGCCCTATC
>N_7344
ATAAGAGTGGGACCTTTTCCCTTACGACATCGCCAAGCTAC
>N_7345
GCACTGTCCTCACCGATTTTCGAATTTGGCCTCGCCCGTAA
>N_7346
TTGTCGCGTATAGCTAGTATCCCTTGGGAACTACCCTCTGT
>N_7347
ACTCTCTGATGCGCGGCAGACGTCATGAAAGTGCCGCAGGA
>N_7348
CTGTGGTTCAATCCGCCGGACCTGCTAGAGCGCTGCCCCTA
>N_7349
CTATTTCTCTTCGCCAGCCGCGAGCGATCTCGGCAACGACA
>N_7350
ATCATGGATCGCCCCAAAATCTTTTGGATAGTGGACTAGTT
>N_7351
CCATTGTTTGTCTAACTAGACATACGAAAGAAAATGAGCGC
>N_7352
TACAAGCGACTGCGGGCCCGCAGAGCAGCGAAGTTTATTCA
>N_7353
TCTTCACGTGGAAGAAAGTCCTAGCGTACGCCTGCCGTTTT
>N_7354
GCCGTAGGATGCAGATGTTACATTTGTGACAGGACCCGTTG
>N_7355
CTCGCGAATTAAGCCCCCTACGATAGATATGACTGAAGCCG
>N_7356
TGGTCTAGAGCGAGTTCAGGCGTGTGCACCTCACGGTACCC
>N_7357
ACGCGGAGATGAAACAAATACGGAGCCCTGAAACACAAGGG
>N_7358
ATCTTATTCCGTTGTGGGTTCTGATATATTATCCTTCTAGA
>N_7359
GGATACCCGATCGAGGAAGACGTGACGCTGGGCCTAACCCA
>N_7360
TACTTCAACGACAGAACGTGCTAGGGCAGGGCAAGTACGAG
>N_7361
ATATTAAGGGAGTACTGGTACTAAATAGAGGCTTTCGTGAC
>N_7362
ATTATTCGAAATCCATCACTCGTATCTGCGTCTTATTCGGT
>N_7363
TATAGACCCATGCATCGAACCGGTGTTTTAACCCTAAAGTG
>N_7364
TCGTTATGAACTGGGGACTTCATCGATGCGTCCAACTAAGG
>N_7365
GAGATCCACTCCGGCTAACGCTAATGAACGCCCCTCGAACT
>N_7366
GCATCCCTGTCATGTTACATCTGGGCGCAAGAACAATAGCC
>N_7367
GGTTAATACATTAACGCACTCGAGTACCCGGAATCCTGTGA
>N_7368
ATTTATGTGAGCCCACTACACACGAAATAGAGGGTCCAGCC
>N_7369
CTTGCAATCGGAGGAGTTTCCCTGTGCCGATTCTGGTTTAT
>N_7370
TCGGCGGTAGTCTTGGATGTCGCATAATTATGGAGACCGCA
>N_7371
CCACAGCAATTCTTCATGACCAAATAAAACGACGAGGTTAA
>N_7372
CGGATTGCTGAAACTTACGTCGTGGGGTCGGCATATATAAT
>N_7373
ATAGAATGCGGTGAGGCGTCCATTAGTCCATTTGGATCTAC
>N_7374
GCCAGAACGTCCCTTGCAAACTGAGACAAGCAATGGGTCCG
>N_7375
CTATGCTACCCCGACCCTAGCGGAGCTGCTCCGGAAGTGTT
>N_7376
AGATAAAACGTGCCCCACCCCTAGACACATTGTGTCCGAGT
>N_7377
AACAGACTAACCTACTAGTACTCAAGGATTGAGCGATACCT
>N_7378
TTAAGGTCAAATCTCTCGGTCCCAAGGACGAACTCACTTAC
>N_7379
GCCGATCGTGGATCGACGCGCTAAGCCCTAGTGCGCCGCAT
>N_7380
TGTATATGGACCGCATATGGCTCGTCACTTATCGTTGAGTA
>N_7381
GGTTACATTCAAATACCGACCGTAGGGCCCATTAGCACCCC
>N_7382
TGTTCTAGACTAAATACGGTCCTTGTTTACCAAACCGGATT
>N_7383
GGGCGCTCTTCTCTATCATCCAAACTCCTAATCTTTGCTTA
>N_7384
GGCGATTGGTGCATAGTTCTCTTGAAACGGTGTCAAACTGC
>N_7385
AGACTTGACACTTTTGCAATCTGATTGTGGGCTACGCGAGA
>N_7386
GATTTTCGACTTCATGCAACCTTCTCACGGTCCAGGAACAA
>N_7387
AGGGTCACGCGAAGACTGTACACTCCCACAATAGGCTACGA
>N_7388
GAATCCGCAGTTCATTTGAACTGTCAAACCTCTCGTAGTTA
>N_7389
TGGCTGATATGCATAGGCTTCTTCGTCTTAATGCAGATTGC
>N_7390
CCGGGTTTGCCCACCGGTTCCCTAAAGTCATTTTACATAGG
>N_7391
AGTCTACACGAGCTATTAGTCTTAGACGTAATTTCAACATC
>N_7392
CCCCTGATTGGAGTACAGATCCGAAGAGGCTACTCCGAGTA
>N_7393
TTGGGTATATTGTAGTAACCCACTGGAGTAACTGGCTATTA
>N_7394
TATCGGAGGCACGAGTCGCACAATGTAAGTGCGATATTCGG
>N_7395
GGCCATCCGCATAGGAAGCACATAAGCACGATCCAATCACG
>N_7396
AAAATGGTTCTTAAGCGTAACATTTGGTAGTATGATCTACC
>N_7397
CGCTTCGAACTTATCAGTGGCTCTGGCATCGCCCGGCTTGC
>N_7398
GGGCGAATCGTCTACGTTAGCTGTGGCAGACTCCGTACCTT
>N_7399
AGCTAGGGTGGCGAACCCGACGACAACTGGCGATTGGACCC
>N_7400
AGGCATAGATCTTTCGATGTCGCTCGGGCTAGTTTATTCAA
>N_7401
CGCCACCTTAGTGTTTCAAGCTACATAACCAGCGCCGTCCG
>N_7402
CATGTGCATTAAAAGGTGATCATTTCTTCTGGAGAAATTAC
>N_7403
CTTTGCGGAGCGGGATATCCCTTACTCATGTAGGCAACTAG
>N_7404
GACCCCCACTATCTCACGGGCGGCATAGACGCTCTCGGAAT
>N_7405
ATCACCCTTGACTGTGTAGGCATGAAGCTTGGGCGAAATGC
>N_7406
GGTAAGCTAAAAGCGTTTGTCTGCGAGACTGGACTCACTAC
>N_7407
GGTGCGTAGGGCCGTCTTATCAAATGGCGTTTACTAGCGCA
>N_7408
CGAGTGGACTTACCAGAAGCCCAGTCCCTAGCTGTAGGCCT
>N_7409
ACACGGTGTTGGCACTAAAACTAGTCAATTGGGCTGGAACG
>N_7410
GCGGCTCGTCCCTGGTTACGCTTACAGCCAACGTAAATTGG
>N_7411
CTTTCACAGAGACGAGATAGCTCCGCTAGTGTTAAGGGATT
>N_7412
GTAAGGGCAGTTATGTTCAGCGATATCCGATTTTCTCAGAC
>N_7413
TGGCTGCCTAGTTAAGACAGCAAAAGGGCCTCTAGAATGCG
>N_7414
AGCACCCGTTACCATCCTCGCAAAGGGGTCTCAAACTGAGA
>N_7415
CCCTTTATAACCTTCGGTCTCTCTTGATAAGGGACGTCCAT
>N_7416
CGTTAAGCGAACCGACTTGCCGGGTTATGAATCTTCCGCGT
>N_7417
CTAGACACCTGGACTACATACTCTAACCCCTCGGTAGCATC
>N_7418
AATAGCCTTTCACACGCAACCCCGCTTTCAGGGTTATTTCC
>N_7419
AATTAGCACCCACAGTAGCCCACCAGTCCTGTATCAAATAT
>N_7420
CGCGGACCATTTTTTTGTATCTCATCTCCAGTATTGATTAC
>N_7421
AACCAGGGACCCGCACTGATCCTGGACAGTCAATCGATCTT
>N_7422
TTCTTCCGGCGGACTCCCGGCACTATTTACAGATAGTAAGT
>N_7423
TCCACAGACGAATGTAATCTCTTATTCCCGCAGTTTAAAAG
>N_7424
CTCAACCTATTTTTCCAATGCATCTAGCGTGCAACTAAGAC
>N_7425
CACTACTAATGCGGGATCACCCTGTAAGATCGATACGCCGG
>N_7426
ACCTAACAGAACCTGAGGAGCATTCGTAACTAACTACGGCG
>N_7427
GGCAATGGGCCTCCGAAGATCAGGGGAAGCTGCTCCCGCTC
>N_7428
AGGGCTCCTGGGTCAGCCGACTTACTTAAAAGTGTTCGGAT
>N_7429
TAGGCCTAGCACGAGCCTCTCCGTGCTATGGCAGTTTTATG
>N_7430
TGCCGTTTTTTCAGCAATACCGCTACAAAGAAAATGCATAC
>N_7431
CTACCTTCCCATAGAACAACCTCTACGAATCAGGTGCTCAT
>N_7432
CGTATTAGCTGGAACTATAGCAGCGACACCGCAGGAGGACT
>N_7433
AAGTTGGTTATGTTTCTATACCACCAAAAACAAGACCAATA
>N_7434
GAGGGGTAGGAAGTGACCGACCCACAGGCTTCCCTCTATGG
>N_7435
ACGGTGGCGTCGTGGCCATACTAGTCACCCTAAGTACTAAT
>N_7436
GCCCTGCCTCAAACAGCAAACACCTTGCAATAGTGGTATAG
>N_7437
GTCTTTTCGCGAGGGAAGTACGAGCATTTAGCTTGTGAAGG
>N_7438
CACTCAAATACGCGCGATGCCGGAGTCCCTGAGAGGTCGTG
>N_7439
GTGTTGAGGAGCGTCACACCCTGCTATTTGAATGTTGATAA
>N_7440
TTGGGACCCGTTCTTCCCAACGGTACCCGCGCACATGTTTA
>N_7441
TGCATGTAAAGGCAAGGACGCCACCAGCCTGAAAAGGAACA
>N_7442
CGTACTCAGCAGGTCCGGCTCCAGCCACTCTTTGTCGCATT
>N_7443
CGGTCCGCGTGCCTTATTGGCTCCCACCTGTACGTAGGTAA
>N_7444
AAACGTTTGGCGCCGTGGCACCAGGGGCTCGTACTGTTTAA
>N_7445
ACGCCTTGCGCGGTGCTTAGCTTATGGCCATCAGCCATTTT
>N_7446
GTAAAGCACCACCGGATATTCACAGTAAATCCGCGTGAGTT
>N_7447
CTCACTCAGGAGACTACCCACATCTTATAACGATTAATGAT
>N_7448
CTACCTAGAAATCCCTGCACCCAATCTTTATTGAGACGGTT
>N_7449
AGCGGTCAAGCTTGAGGGTACCGCTAGCTGAATCCTCCATC
>N_7450
GCTGAATGAGATATCATAGGCAGTCATCGCGTGTGTTCTTG
>N_7451
CTACACATTAGCGTTAACCCCTGTAACGAAGCTCTCGGAAA
>N_7452
GAGCGCAAAATGTGCTGGGACCGCCCCCCCAAGTCTCAAGT
>N_7453
CTCGACGTCAACTTTTAAACCTGTCGTCCATATCAACCGGG
>N_7454
TTGAGCGTAGGTAATATAGCCCTGTTACCGATTAGTGTTGG
>N_7455
ACCTGTGTGTTTGAGGTGTACTTGCACCTAGCTTTTACCAA
>N_7456
TGAGGATATCTTCCTTAAATCATTGCCGTTACTCTATCAAC
>N_7457
GTGCGACGTAATGTAGTCATCCTGTCTTTGTGTCGCTACTC
>N_7458
AGGTCACCCGAATATTGGCGCCCTCTCCGTTCCGTTTCGTA
>N_7459
AAGGGCAGAAGACCTAGCTTCAGGGTAAGGGTTATTCGTGG
>N_7460
GTTCCACATGGATGAGCTTTCAGTTTTGAAAGTGGGTACTT
>N_7461
CTGCCCATGGGCCGGCGAATCCAACAGATCCCTCGCCAAGC
>N_7462
GCGCTCAATGTTTCTGTGGACTGGAGTCGTTGGTCTACAGC
>N_7463
CCTGTGATCGATGAGACCTCCACGCATTGGCAAAGTATGGT
>N_7464
TGTCTATAGGCGCACCAACGCAATAACACGTAGGGAGAAAT
>N_7465
AAGCGGAATTACCGACTTTGCGGAAGGTTGTTCCCAAAGTC
>N_7466
AATCAGGTGGGAAATGGCGGCCGATTTAGGATAGTATCGTG
>N_7467
CCAACGCCCCTAGCTCTTTGCCTGCGACAACTTCAACAACC
>N_7468
TTGTCAACCTCCGAACCCCCCCGCTTGGAAGGTTGTGTGCC
>N_7469
TCCCTCCATGCTAAGTGTCTCGGCGCCTCTAGGGTTTTCCC
>N_7470
AAACTCAGCAGCGGTATGCCCTATCCCGGATACGTCGAACG
>N_7471
ATGGAATGCGTGACAACTGACGGTACTCGGTTTTCCGCTGA
>N_7472
GTACTTAGCAGACGAGCCGGCGCCGGTGGCGTGTTAATTAC
>N_7473
GCTAATTGAACAATGAGATACGGCTCTGAGAATATAAACGT
>N_7474
AGTGTACTGTTTGGGGCTAACTATGCATGAGATATGCGTGG
>N_7475
CATGTTTAGACAATATTTAGCCGTGGATCGACCCAACATGA
>N_7476
TAGACTCTGATCTAATATAACTACACCGTTCTTCATTGTTC
>N_7477
TAGCTAAAACCAGCGGTATGCGTGAACATAAGGTGTTTCTT
>N_7478
CAAGATGTATTTGGCCACATCTCGGTGCCTTTGAGTTCAAC
>N_7479
CTAGATGCATTTTGATGAGCCCCCGCACCGATATCTAGACC
>N_7480
CATAACTTCCAACAAAGATGCTGTAACTATGGCCTCCAGTC
>N_7481
CTGTTAAGAACTTAAGGCAACTTTCACCGTTCGAATAATAC
>N_7482
AGTTCAGTACTCTACTTCCGCTTACCGTCAAGTTCGCTGAC
>N_7483
GGGACCAAACCCCCATGGGGCTAAAATTCGCAGTAGAAACC
>N_7484
AACGCATAAGCTATTCGACGCACTGGGGACGGGCCTTACTT
>N_7485
AATTTAATATCCAACCAACGCAACAAGTGTACAGATAACCC
>N_7486
TTTGTAGGATAAATTCGGCACTAGTAGGATTCAAGATTGAT
>N_7487
GGTAGATTTGTTCCGACACCCCTTTGCTCTGTTGCCATTTT
>N_7488
ACTTCAGTGGCTCTGCTCTTCCCGATACCCGCCTGTGCGAG
>N_7489
ATCATCCTAATCTTTACAGCCGCGGTATTGCGGTAGTACAC
>N_7490
ACTAGGTCGCGCTCAGTACGCATACAAAAATCTCCGTGCTA
>N_7491
TGGCTTGAGTAGCATGCTATCTAGGTTTCCGGTACCCGATA
>N_7492
GAGGTTAACCTAGTCCGCATCTTCGGACCACAATTTATTAC
>N_7493
AGCTTTATCGAAGGACTACACATCCCTGGAGAAACCCCGTC
>N_7494
GTTCGGCCACGGCGGCGATGCTCTACAAGGACATCGTCGGA
>N_7495
CATAATTTCTGCGGCCCAGCCAAAGACTCGCGTTCACACGG
>N_7496
GATTGAGGGGCCGACCCGTACCCCTTCAATTAGGGCCCTGC
>N_7497
TACTCCGGCCTCCTTGGCTGCTTTTTAGAGTTTACTTCTCT
>N_7498
CAACTTCGATAATGCTGGAGCCCGCCGGGGTCCAATGTGCT
>N_7499
GCGCTGCTGAGGCTGTCAGGCGCTTGCATTTGACGGATGTA
>N_7500
TCAAATGTCCCTATCCTACCCAGCACATCTGCCCCCCTTTC
>N_7501
AAGGACCAAGGGTCAAGTCGCTACTGTAGCCAGTTGACTTT
>N_7502
ACTTGACGTCCTTCCGTCTACCCGCGCATTGGACTATTCAT
>N_7503
TCCAGTAAGTAGCTCTCCGTCTGCTGCCCACACAATGAATC
>N_7504
CTTTGGAGACGTGGAACTCGCGGGAAGCGTACTAGCTATCT
>N_7505
TCCGGATCAAGAGAGCCCTCCAAACGCCTTGTCCTGAAATC
>N_7506
ATCTATCACGACTATATGACCTGAGGAGCAGTGTTCTTTTG
>N_7507
CACTCGAGACTGTCGGTCATCTCTGAGAAAACAGCATAACC
>N_7508
CGCTCGCAACGCACTTGTATCATAACAACATCGCCGGTGGT
>N_7509
CTGTCTCAATATTGGCCCCGCTCTGCTTAGGGACAGGTTGA
>N_7510
TATTCAGTCTACCGCTGTGACCTAACAACAAAATCGAAGCG
>N_7511
CAGCTGGTCAGGGATCCCTGCGTCGAGAACATATCGCGATG
>N_7512
GTTACACGGATTCGCGCCGGCAAGACTTCACTCCTGCCTTG
>N_7513
CGTCTGTACGAGCGGTAATACACCAGTACATAACCGGATGG
>N_7514
GTCTCAACACGAACCTCCACCGGTCCCGCCTACCCTCATTT
>N_7515
ACGGGTCCAACAATGTAGGACCCAACGCCAGTGAACCTCTG
>N_7516
GTCCCGAGTAGCCTAGTTCACCCCGGGCAGGACAAGTTTTC
>N_7517
TACCCCCGCATGTGCGGATTCGTTAACGGCAAATGGGTACC
>N_7518
GCTTTCAAAGATCTATACAGCTGTATATTGGAGAAAGAAAA
>N_7519
CCCTCCAGCAATCCGTAGGACGTCATCCGGTTCATGTGCCA
>N_7520
AAGTATGCTTTCTAGTGTCACCGGCATAGCCCGGCCCTCAG
>N_7521
ACTGGGTTAAGCAAACTGAGCGAGGTGTGCAGCGTGCAAGC
>N_7522
GCAAAGATGGGGTCCCTGACCAAACTGGGGCCACCTAGCTA
>N_7523
TCTTCCAGGGTGGCCAAATGCTAAGAAGGCTTGAGGTCCCC
>N_7524
CCACTCACCCCGTAAATTAACGGAACCAACTAGGTTTGGGC
>N_7525
GGTCCGCAAAATTCACTTTCCTCAGGTCCGCCCTCGTCGAG
>N_7526
GCACCGCTGTCGAGTCCGAACTTCTCTAGACGCCCAGTGCG
>N_7527
TGGTTGTCCGTCCTATCAGCCCGGCCTGGTCGTCTCAAGCA
>N_7528
ATCCCTCTTGACGGTCTAACCAAAACGCATACAGTTGCGAA
>N_7529
GTAGTATTTGCGCACGCTCCCCAACAGGTTTTGGCGAGAGA
>N_7530
CTATTGGAGCCTCAACACGTCGGACTGAAACGAGCTCACAG
>N_7531
GAAACCGGATCATATCGGGCCATTATCTAACAGATCCCTAA
>N_7532
TGCAGCTCGAACCAGGATTCCCGCCCATAACCCTGCGGGTC
>N_7533
AAATAATTTAGACCCTCACACGAACTTTCAACCAATAGAGC
>N_7534
GGATCCGCAGTTTAAGTTTACGTAAATGATCGCATGGCGTA
>N_7535
ACAACCTTAAGGTGCGGCATCTGACTTGTAGTATAGAGATC
>N_7536
CGAACAAGGTCGTATCGCGACAGCCAATAAAGGCCGCCGCA
>N_7537
CTGGTGGAAGACGGCAGGAACCCGATAAAATAGGTTCTCTA
>N_7538
ATAAGGTGTGTCAGTATGCTCCCAGCAATAGAGCTTTGAGT
>N_7539
GGTCGTTACGACAGTATGCTCAATGTTAAATCCGCAGTACG
>N_7540
TATATACGGTCCTCGTTTATCTCGCGAGAGCCTCCTTACGT
>N_7541
CGTAAAGGCTTCGTCACTTCCCCCAACTAATACCGATGGTG
>N_7542
ACCTCCATGAACCGCCGATGCTGAAGATCGCCACGGAAAAA
>N_7543
CTACGTTCGTTGCGGTGACACAGGCTTTGCTAAAATCCTAT
>N_7544
TCTGCGAGTACTATGGTCTCCCGGGGTCGCCGCAGCCGACT
>N_7545
GATCGAAAGGGGTTGCACCCCGAGCACGCGAGGATCTTAGC
>N_7546
ACCTACCGCTATCCACTGTCCGGATTGGGCGTATATCAGCA
>N_7547
CAACCGATATCAAAGCCGGGCCTGTATGAGCCCCTGGGGGC
>N_7548
AGATAGACCTCACACCGTCACATGGATCTCTTTGGCAGGGG
>N_7549
CAGATCGTCCTTACGAAGCCCCTAAGTAGCGGCAGTACCTA
>N_7550
GCTCTATTGACTACAAGCCGCGAAGTCAACGCGTTCATTTT
>N_7551
TAGAATATCGGCCTTCTTCACCCACACAGCCCTGCACGATC
>N_7552
CAAAGAATTAGTGCGTTCATCGGACTATCTGAAAAGGAATG
>N_7553
AGGGTAAGCAGTGTTGTATCCGTCTTGTGGACAAAATCTAG
>N_7554
GAGTTTTTTGAACTTTGCCGCAAAGAGCGCCACGTTTATCG
>N_7555
AAAAGTTCTCAACAACATATCGCCCGCCAGAGCGATTCAAG
>N_7556
CAGTCCCGTCCGGCAAACGGCCGAGTAGTTGACATTTGCGG
>N_7557
AGAACTTTAACTTCGATTGCCGTGCGGTGTGAAGCAGAGCC
>N_7558
TTCCCCTGGTGCGTGTCACACTACCTGCTTGTGCTTCAGGA
>N_7559
GGAGAACTGAGTGTGGATCGCTCTGCTGTCGCATCCGAAGT
>N_7560
CGGTTGTCGTTAACCCATCGCCTCGATTCACAGCCCTAGCA
>N_7561
GGACGACGAAGTAGGAGGGACACCTTTCATGTGTCACTCCC
>N_7562
CAAACTGCAACTTACTGAAACGGCAGGGGTGTGCCCACACC
>N_7563
CCCTTCGCGAGGATGGATACCTGCCCGGAATAGACTAACGC
>N_7564
ACCTAGTCCGGGCTCGCCAGCCTTCAGCCAACCAATTTGGA
>N_7565
ATATTAACTAACAGTAGATGCTTAGATCTATCAAATGAAAG
>N_7566
TTTGTGATGGATCTGTTGTCCAATAGTATTACTAACCCTAA
>N_7567
GAATATTGCACGTTTAGCCTCGCTTGTCCACTCTTAACTTG
>N_7568
CTAGTCAGCCGCACGTTAAACACGACAAGGGGATTGGGCGC
>N_7569
GCTCGGCAGGATACGCAGATCATTGTGCGGAATCTTTATGT
>N_7570
TTTTTTACGTCTCATTTCGCCGACTAGCGGATGCAAGCCAA
>N_7571
CATCCAGTAGTAGTGTCCGCCACAGAAGGCCGTGTAAATCT
>N_7572
GCCACCGTTGTCCATGACATCACCGGTTGACGGTACTAATT
>N_7573
CCCGGAAAGGGGCTACGTGTCATGCCTGTTAGGCGGGTCAC
>N_7574
GGTTGAAAGTCAAAGCGCAACTCGGCATCTGACACGTATGG
>N_7575
ATTAGTTCTCGGTGAACATTCACAACACCAGTTAACCGGAG
>N_7576
CTTGACCAATCGTACTCGTTCTCTGAAGATGGTATTGATGG
>N_7577
GGTCGAACTTTTGCTACGTCCACAGATGATGTTGGTCCTAT
>N_7578
ATACGGTGTTTTTGAACGGCCCGTATCGACTTATTTACGGC
>N_7579
AGTCTTTTGGCATTAGATGTCTAGTTGTGACGGGGTGGGCT
>N_7580
CGATTTTTCTATACACGTGCCCATAGGCGCTTTAGTACGGG
>N_7581
GACGTGATCTGGGGGGACTGCGGCACCGTATACAGTGCGTT
>N_7582
AGTTTCGATTCGTCTGGCCTCGTCGCGGAGTCATTCGGTGG
>N_7583
GGCCGGATTCCTCGTTACGACTGTGGCCTTTGTCGTGGGTT
>N_7584
CGAGTAAAGTTGATGAAGCTCTGAAGGCGCATGTGTAGAAG
>N_7585
GGCGCAATCCGCTTCATAAACGGATCAATCTCATGGGCTTC
>N_7586
TCAAGAGACGACCGTCGCACCTAATAAGACTGCGCACAAGT
>N_7587
ATAAATAGATACGGCGAAAACCTAATGTTGAGCGATACACA
>N_7588
AAAAGTATATTGCCGTCCATCAGGCGGACAGAATGAAGAAA
>N_7589
TGCGATCACGTCTCTTAACCCGAACGTGCCGGCTAGCGTTG
>N_7590
GAGAACGGCTAGTAAGGTCTCGAGGCGACAGTGTTCGTCTG
>N_7591
CGTAATGAAGGGGACCCCTTCACTGTTCAAGGGCAGTTATC
>N_7592
CCGATTGACTATACACTGACCAAGGTTCCTGCTCGTTAATC
>N_7593
TGTAGAGGGAGCGCTTGCGACACGGGAGACTGTATCAAGCT
>N_7594
CGATACCGACGAGTTGGGGCCTTTAGACCGTGCAGATTGTG
>N_7595
GGGATCCTGGTTTATGCATACGATTGTTACCACTTGGTAGA
>N_7596
GACAGGATTGACCAAGTTCCCGATATCTCTCCAGGATCCGG
>N_7597
TTCCAATACTCCCGGGAGAGCGTCTCATTTTGTAGGAAACT
>N_7598
CTTGTACATAGGACTTTATTCAGCTTAGACTTCCGGATGCC
>N_7599
TTATAAATAGAAGGGGGTGACCTAAGCTTTTACAAGCTATT
>N_7600
CCGATTCTATATAAGGGCATCGTGGTGATGTTACGGCGAGA
>N_7601
GACCTGGCATAGGACCATCACCTATTCATCGGCTGCACTTA
>N_7602
GATTTCACCCAATAACGGTGCTCCAGTCGTCCTGAGCTACA
>N_7603
ACTTGGCTGTTTCCTGAGACCTGTTGCACCCCCATAAAGCC
>N_7604
AAACTAATTCAACATGTCAACCCAACAGTATTCCTTGTCCG
>N_7605
TGTATGGCCTGAGTGCTGGCCCGGGTTGACCTTGAATGGAG
>N_7606
TACAAATTTTGTTTCGATTACAACCGAATAACATCGTCTAG
>N_7607
CGTTCATACTGGAAACTCTACAGAAGTCTAACTTACTAAGG
>N_7608
TCGCTCATTGACGGCTTCAGCGACAACATAACGCCCGCGGC
>N_7609
AGTTTCCTGGTAGTTAGACCCATTGGAGTGGCGGGAATTGC
>N_7610
CGTCTCTCGGGTGTTCCGCGCTTAGTGGCTGCTCGGTAAGA
>N_7611
TTGTCTCGTAACGACCAACTCTACTCCGTATGTTTCAAGCA
>N_7612
GGGTTAGGTAGCACCTTGGTCCTTGCCTGTAACATCAATGA
>N_7613
TCTCCGCCGAACACTTGATTCCCCTAGCGCTAATTACAATG
>N_7614
GTGGGATTCGGAAGAGAAACCATCACATGACCCCAGAATGA
>N_7615
CGCAGCGTTCGGGCTCAGGACACTTCGGCGCCACGATATTC
>N_7616
GGATTAACGCAGACGTATCTCCACGGCTGTGCGCAATACGA
>N_7617
TAGCCTAGATTCCGTCGACACTAGCACTGGGACACCGCTAA
>N_7618
AGTACTGGTACCATGTAGAACCACTGCAATAAATGGCCGCG
>N_7619
AGGCCGGTGAACTTGGTATCCGTTATAGAGGGCTCACCACC
>N_7620
ACTCCCATGAATCACGGACACTGACAAGAAGTTAATGTGGC
>N_7621
TACGAGTCGAAGAGTCTCCGCTAAAAGGAGGCTGTTAGAGC
>N_7622
AGAGTCTGTTTCCTCCACGCCCAGAACGCTCATATCATGGG
>N_7623
ACGTCTTAATCCAGCTCAACCTGATAAAAGGGTGGTGTAGC
>N_7624
AGCCGAAATGCGTATAGAGACACCGTCGTTCTTTCATCACA
>N_7625
GAGAGTCCCCACGTACGCACCAAGGCCAACTCTGACGATAT
>N_7626
TTGGCACAATTTCGTCACCACTAAGACGCTGCCCTCCGCGT
>N_7627
TAGTTTACCATAATTATTTGCTTATCTTATGCTTCGACTAA
>N_7628
CTTGCTCGGGGTTATACCCTCCGTGTTGACCCGGCCCGCCA
>N_7629
TGCCCGGTGCCATGGAAATCCACCGATACACAGTACTGAAT
>N_7630
GGCCTTAGTTTGTTGCAACGCTCAGCAGACGTCAGTATGAA
>N_7631
GACGGCATAGATGTCCTAACCAAAAGATGAGTCCCGGCGCA
>N_7632
CCATGATGGATTTTTACTTCCAGCCTAGCGGATTCTACCCG
>N_7633
GTGGGGACACTCAGTAGATTCCCGATCGTTGCCCGGTGATA
>N_7634
ATGGACGACTACCGCTTTTCCAATTATAGGACAACTTGCCG
>N_7635
TCCCACGCAGACGAGCAACTCAGTTCACAGGGTAAGGGTGG
>N_7636
AAATAACTCGCCTCCATATCCTGCCTGAATATAGAGTCTCA
>N_7637
CGATGTCGTTAATTCTGGCCCGTCACCCACGCCTGGAATTC
>N_7638
GCGCTACCACAACTGGTAATCAGGCAACACCCCTTTGTCGA
>N_7639
GCCTAGAGCGATCCGCCTGCCACAAACACCCTTGGTGCTAA
>N_7640
CAGTGACTGGGAGTATCAGTCGATCCGGGGGATCCGTATGA
>N_7641
GCTAAGAGAGTATTTGTGAACGATTCACATGTACTAGGGCA
>N_7642
CGGTGTGTCGCTCCGGATAGCGACGTCCTTCGCCCAAGGCT
>N_7643
ACAAGGAACACACATAATTGCTTGACTCATAGGTATAATCA
>N_7644
CGCCAGGAGGGGTGGAACAGCTACGAAGTCTGTGACTACTA
>N_7645
TAGTGTCTAGCCAAGAGTAGCACAACTTAAAGATACCTTAC
>N_7646
GCCAGGCGGTACAGCCCACACTCGTTCGGAGTGAAGGAGTT
>N_7647
GTACCTTGCATCGAAGTACTCAAACGGGTCCTGCCCAATAA
>N_7648
TGCGATGTATACGGGGGAATCCGTCCTTAGTGGGTCACATT
>N_7649
CAACTGGGTCCTGGGTAACCCGATCCGTGAAAGAATTCAAA
>N_7650
TATTAATAGGGCGTCTATTTCGTGCAAGACTCCTGACCATA
>N_7651
AATAATATTTGCGCACAGGTCCAAGGCTAACTATAAGAGCA
>N_7652
AAGCGCAAAATAACACTCACCAATTAACACGTGAGAGTTTA
>N_7653
TCGCCTTAGGTGCACGTGGGCGTAAGACAGAATCCGGCGGC
>N_7654
AACTTTCTGCAAAACGTGTCCCTTGCAATAGAATAGTGTTG
>N_7655
CGAATGGCCATACTTCATCCCCGACGTAGTGTATAGATTTA
>N_7656
TCATAGTCCATCGATAAATACCTCACCGATCCACAAAGCCA
>N_7657
GCGTCACGGTTGCCACAAGTCCGACCCCCCCAGTACGGGGT
>N_7658
CGGATTTTTCCACTTCAAGACACTTACCGGTACAACCAACT
>N_7659
GAACGGATCGGGCTGCGTAGCCTCGTACCCTACCGCGGTCT
>N_7660
GTCCGGGACGAACAGGCGTACGTTCGGTGGACCCGCATGTG
>N_7661
GTGGTATTGGAGTGGGGTCACACTCGAACCTGATACCGTTA
>N_7662
GCCTGGCCTTTTCAAACCCGCCAGTAGCGCCTAGCGGGATG
>N_7663
TTCATAGACGCCCTGGGGTGCGTGTCCCACAATATAAGCTA
>N_7664
TTTTGGTATACGTTATGATTCATAGTAAATGGGATCGGTTT
>N_7665
GGTGTGTATGGCCAATTCTACAGTTTGCCATAGCCTTGCGG
>N_7666
ACTTCTCACAATGGCTGGCCCTTAGCAACACCTATACGGTA
>N_7667
TGCCCTACCCAGTGGGCGCACAACTTCATTTGAGCGATAAA
>N_7668
CGTCGGGCCCCGACAGGGTGCCTAGAAGCGGTGAGCAGCTG
>N_7669
TGAGCGATTGAAGGCACCCCCGTACAAATCAGAGTCTGCCG
>N_7670
AATTATAGCTAGCCTCCTCTCTCCTAGTTCAGGGTTCAACG
>N_7671
GGGGGATTGTCGTTCTGTGCCCCTGAGGAAAAAATATAGCC
>N_7672
TTGCCTACTGTGTATGCGAACGTGCCTTATGGGTCGATTCT
>N_7673
TCACATATCTCGTTGCCTCACGAAGATCTGTTGATCCCCCC
>N_7674
GCCAGTACGGGTGCGCGTCCCTTCACGCATCTGCGGCTAAG
>N_7675
TGGTGACTCATCAAAGACGTCAGGAAGGGCTATGTGAAAAC
>N_7676
ACGGTCAGTACGCATGTATACAGTCAGTACATGGACCCGTA
>N_7677
CGAATTACCTCGTGCTGCAGCGGAGTAGAAAAGATTCCACG
>N_7678
GTGGCACGACTGGATGCTTCCAATAAGACCACGTCCGAATT
>N_7679
AAAAGAACAGCGATTTACTTCTATGGCTAGGTGCTAGTGAG
>N_7680
CTTGAACCACAAATGTCATACTCGATTAGCTTCCGAGTAGT
>N_7681
TTTAAATTTGTGCACGAACCCCACAGATCTTCTCACAAAAA
>N_7682
GCAGGTTAAGTTAATGCCGTCTATCTTTCTGAATTAGTGTG
>N_7683
TCCTGCAGTTCGTAGTGACTCTAAATGACAAAACGGCCCGC
>N_7684
AGTGACTTGACTGTTTGCGTCAGGAACTTACTCACCGGCTA
>N_7685
TACGCGAAAGTCGAGGTATGCAGGTTGGTTATTGGAATCTA
>N_7686
CGCAAGTTTACTGGGAGCGTCCCCTAGTTAGGTGGACCAAC
>N_7687
AAAGTCCCGATACGTCGATGCAATAGTAAACCTTGAGGTAG
>N_7688
TTCTTAACTGGTTTACACATCTTTTTAATCGCGCCTTTGCT
>N_7689
AGATTAGAACTGAGGATGAGCTGCCGGGGACAGCCAACGAC
>N_7690
GGCAATGGGGTGGCACGTAGCTGTACTTTTATATTTATTCT
>N_7691
AGTAGGATTGAAACCGAGGTCTGCAAATTCCGCACTTAGCC
>N_7692
GATTCACAGATTAACACAGGCCTCGTTGGGGATGCTTGCGG
>N_7693
GGAATTGACAGTTGGTCATACCCTATCCATAACAAATACCT
>N_7694
ACAGCACCGAGTTCCATAGTCGCAAACTATTCATGTATTCG
>N_7695
ATTTTGCAGCAGCCTTTGTTCCGAACTGTCTAACACACATC
>N_7696
ACTGTAGTACAGGACGGTTACCGCCATGGATATAGCGCAAT
>N_7697
TCTGGTGAAAAAGCGTCCCGCACGATGGACCACGCGCATTG
>N_7698
AAAATCCGGCGGTCAATGTGCCATCAGTTACGAGTCGATGT
>N_7699
CCCAGGATTCCAACGCATTGCAATGCCGATAAACCGATAAT
>N_7700
GCAAACAATTCTTAATTCGACACACATTAAGCATTAGACAT
>N_7701
ACGATGTATAAGCCGTACTCCAATCCATTCTTTAGGAAAGT
>N_7702
TAGTTGCCTATACGAGCCTTCCCACTCATCCAGCCATGAAA
>N_7703
CTTTTTAGTTACGTGCCTTCCCCTTCCAATGAACGTATCAG
>N_7704
ATCAAATTATCATCCGATAGCGTCAGGGATAGGCATAATGG
>N_7705
CTAAATAGTGGTGCTTTTCGCGGTACAGCTTCGGGTCGGAC
>N_7706
TAAGGGTGATATAGTCGTGGCATATGAGTATCGTCGCTTGG
>N_7707
AGTTAGACTCGCACCTACAGCCCGGTAGTGTTTTTAACCCG
>N_7708
GAGACAGCACATTTCGTATTCTACCTTAGCTATACGAGACG
>N_7709
ATGTACCCTAGTGGGCTGCGCCCCGTGCAACTTGAGCGTTA
>N_7710
TATGAAACCCGAGGATTCAACACTTGCCGTAAGCTCCCGCT
>N_7711
TAATTTAGAACGGAACCTCACAACTAAATGGAAAAGTGCTC
>N_7712
GTCCTCCTTTCTCCCGTTAGCGCTGGGGCCGAGACCCCTCT
>N_7713
GGGCACACGAATGACTCTGACTGGAATCAAACACCCGCAGG
>N_7714
GAAAAGCCTCCAACGTGTTGCCGCTCTCGCGAAACTATAGA
>N_7715
CGCGCAGTTCGAGATGGCTGCTTGGGAGTCTGGGAGTTGAG
>N_7716
GAAAATACTCATTGCAGTTCCACGAACTCAAGCCCGTGGCA
>N_7717
TAATACTTTACCCTACTCTACATGGTATTTACTGTCTTACC
>N_7718
AAACTACAGGCTGTAGGCACCCTTCGTCTAGACACAGTTGC
>N_7719
CACTTCAGTAAACGACCGAGCAGCTTGTTTTGGTGTTAATA
>N_7720
CTTCCTTGCATGTTTCCGGTCGCTGACTGCCTCTCGTAGAG
>N_7721
CTGTTAACCATCGCCCCCGTCTATCATTCAGCTGTGCGGTG
>N_7722
CCCAACGACTTGAACCTAAGCGGTCACCTGTTGACAGCCCT
>N_7723
TCCGAGTGTTGGATTAGAGTCAATCAGCGTTATTGAGACCG
>N_7724
TCAGTCTTGTCGTTCAGTCGCAGACACGAAGTAGGACCAAA
>N_7725
TCCGCTACGAGATAGCACGTCATGTCATGAATAACAAGTCA
>N_7726
CTGTTTCCGCATGTTTCAGGCTGAGACGGTATGAGTACTTT
>N_7727
ACCTGAAAAGGCAGGATGCGCTTTTACATTATTCCGCAATG
>N_7728
TTCCATCCTCTCATGGATTCCTACACTAGAGGAATGCTTTT
>N_7729
TATCACCTTAATCGAAGAAGCAACTTACAGCTTAACTCAAG
>N_7730
CATCGTAGCCTCTTTTTAGCCTTTCTGGTTGAAAGACCGAT
>N_7731
CGCCCCCCTTCCGCCAATAGCACGGAATTGCTGCCCATAAC
>N_7732
AAATTTCCTGTCACCGTTTGCGGACAGTCTAGAATAGCCTC
>N_7733
GGCTTCCCACTCATTAGTTGCGTTCCGAGCTGACGACAAGG
>N_7734
AAGACATGTTATCGGGGCTTCCGGATGCGGAGAAAATGGGT
>N_7735
CCCATTACCCTCACTGATTACGAGAGGCCTGGTCAGGGCAT
>N_7736
ACGGAGCGCTAAGCGGATGTCGTCCCACTTGGTCCTACGAC
>N_7737
GGCTCGAATGCAGTAACCCGCTATTCTGGTCACACAATTAA
>N_7738
CATGTCCGCCAGCCAACTAGCGGTAATCCAACATTTAATTG
>N_7739
GACTTACAGCCGAGTATGGTCGGACGAAAAAATCGGCTCCC
>N_7740
GGTGAACTCGAGCGCCCACCCGGTTAATACCGGTTTGGACA
>N_7741
GGGGCGCAGCTGGTTCTTCGCATGAAAAGGGTTAGGTAAAC
>N_7742
AGTGACATCCTGCATTCTGACTTAGGTCTCACCAATTATGT
>N_7743
TAAGCGATTACACTCGTTAGCTTAGATACATCGGAGAATGA
>N_7744
TTAACGAATTATGTGTGAGCCCGATATGACGCGTCAAGGGC
>N_7745
ACAGAGGTAGCGACTCGCCCCAGTCATAGACACACTTACAG
>N_7746
ACTTTTGTCCTAGGGAGCTTCACCGGAAATTTCGGGGGTCA
>N_7747
GCATCTCACAGACTGGACCTCGAGGTCTACTCAAGCCACAC
>N_7748
TCCACACGTACTGCATTAATCAATCGGCAATTTTGAGTAGT
>N_7749
TACCTCCGCAACGAAAATACCGGCCAGGAAGAAAAGAGCTG
>N_7750
GCAGAGCCAGAATACGGGCGCTACGGGTAAATGGTTGGACT
>N_7751
ATTTGTTGTTGTAAAAAGCCCTAATATGACAGTCTGCTGCT
>N_7752
GTCGGATAAAAATTGGTGATCGTCCAGGATGACCAAGTTAA
>N_7753
GGGCGTGAGGCACAACAGATCCCCTTCTCTGTGATCGCCCC
>N_7754
ACACTCTTTCAGCTTGATGTCCGTACCTTAGCAAAAGACGT
>N_7755
GCGCCAAAGCCATACAATCGCCGGGGCTTCATCTTAGTTAC
>N_7756
CGACGATATCATTACGAGCACTACCGAGGTGTTCACCGACG
>N_7757
TTCCGTGAGGGGCCAATCCGCTACCTATAAACCCTACGCTA
>N_7758
GCACATCAACTTTTTCATGACGCCTGCCACCTTAGTCTTCT
>N_7759
TTGTTAGATTTAAGGGTAAACACGGGTCGTGCTCTCTAGAT
>N_7760
TTTCTGGTTTAAATCACGGCCAAGGGTGAGGTCTGCTCACT
>N_7761
GCTCCTGCGAACCTGTTGATCTGGCTGGCAGGTGTATCTGC
>N_7762
CGGCTGAGTAGTCAGCGGAGCGAGCATGAAGAGACGGAAAA
>N_7763
GCGGTGACAGTCGTGCCTCTCGTTATCCGTACCATATGAGA
>N_7764
GCCTATATGGAGTTTACATACGTTTATGAAAAACATAGGAT
>N_7765
GTCGTGACTTAGCAGGGTCTCCTACCAAGCCCCATGGACTT
>N_7766
GTCATCCAGACAAGTTCACCCTGCCGCGAACAAAAGGAAGA
>N_7767
ATGGAAGGAGGTAATTTTCACCGCTTACTGACGGTAGCTAA
>N_7768
ACCACGGTATATATTTATCCCTGGTCGCGGCTGCCTGTCAC
>N_7769
CACTGGCTAGTCAGATATGGCCACCATACAGCCTGATCTAG
>N_7770
CGGCGTCTTGCTCCCTGATGCATTGGGAAGGAGTATAACGA
>N_7771
CTGTTTCGATTCTAGAAAGGCATATAGCAACGGTATGGCTT
>N_7772
CACGCATCGTCGAAATTGGTCAAGTGCACCTTTGGGTATCA
>N_7773
GGTTTCTTACGCGGGAACGTCTCTGCTGACGAATTAGACCT
>N_7774
GAGATAAATGGTGGTAGATCCTCAGAAGGTATCCCGGAGGC
>N_7775
ATTGAAGTGCAGGCTTCATTCCCTTGTACTCCCTCGCAGCC
>N_7776
ATAGTCTAGCATTCGGAATACTAGTTGGCACCATCTTTGGG
>N_7777
GCGCACAAAGCGGGAGCCCACTGGGGTTAGTAGCTGTCCCA
>N_7778
CAAACACCCCCTCTTGATCCCAGATCCGCAGTAAACAGGTC
>N_7779
ACGTGGTTAGTTGATATTGACACAGCTTCCGAGATCATAAC
>N_7780
GGAACCAAGAGTGGATCGGCCGATTTCTCTTCGCTGGAGAT
>N_7781
AAGGCGTGGCCTACGGGACGCTAACGTGATTAGCCGGCTAA
>N_7782
AGCCGAATCGCAATCCAAACCCCTGAGCTCACCTTAAATAA
>N_7783
GCTGTATCACATTGCTGGTACGGAATAGAACTATTAAGGAG
>N_7784
TGCCACCAGTATGCTCCATTCTTCCGGTCCAATGGGCTTGT
>N_7785
GGTAGTCGAAGGGCCAAGCCCGCTGCCCTAGGTTCTCGAGC
>N_7786
GCACTTAAATTATGCGCGCTCGCACAATAACGCGAAAATGC
>N_7787
CTTAGTTGTTCCGGGCGACGCCTCCTTATTTGGCGCGACGG
>N_7788
TCGTCGCGTCTGTTGCTAGCCAACGGCTATACTTGTGTACC
>N_7789
AACCATCTTATTACATCAAGCTGATTACGCATCTCGAGTTC
>N_7790
GGCTTGCTGTTTAGGGCCATCTTCTGTATTCGGTTGCAGTG
>N_7791
AAGGGATAGACGCAATACTGCTAGCGGATCCCATACCTATG
>N_7792
CGGTAATTAACTTTTTCTCTCAGAGGGGTCATAATTCTAAC
>N_7793
GTAATTGACTTCATTTCCAACCTGAACTTCGCACTCAGCAT
>N_7794
CTTCGTAACTGCCTAGAACCCGTCACAAGTACACCTGTCCC
>N_7795
GTAGACAGCAGATAGTTGGACGGGAGTAGGACAGGTTCGCG
>N_7796
GAGCGATGGTAATTCGGGGTCCTGATCTTAGCGCGCTCAAA
>N_7797
TAAAGAGTTACGACAAAGGCCACAGGAGAAACGACCTGTTC
>N_7798
CCACTCTAGGTGCGTGTAGACACTCGGAGAATTCGATCCCC
>N_7799
TTGCCAGGTGGGACGGTCCTCCAAACCGACAGCTTATAGCC
>N_7800
AATGTAGAAAGTGTCTCTATCGGTTCTGTTGCCTCTGGGAG
>N_7801
CTGAGTAGAAGACATGTTCCCTTATCCACGGTGTCCCAGCC
>N_7802
CACAGACTTACGAATCGTCTCATGTACCCAACGGAGGACAG
>N_7803
TTCGTCATCTAGGTCGTGGCCTCCGCGCCATCACCACTCAT
>N_7804
GCTGGATTGATGAAGAGCTTCTACGAAGAGAGGACAACGGA
>N_7805
TCTTGTAACGTTAGCACCACCGTCTATCAGATATGTGATTC
>N_7806
ACCGCTCCACCCAAGGACCACGCTACAAGACTGGAGTTATA
>N_7807
ATTTGGGTGCTGCGCTCATCCTATCAGGTGCTTACGGAGGA
>N_7808
AGAAGCCTCGACACCCTACGCCTGGACCAAATGGAGTAAGA
>N_7809
GAAAGAACCCGTCTAACCAACACTAGCTTATACTCAGGAGG
>N_7810
TGCGCTCTTTTTTGCCATCCCTTCTTCAATCGAGCTTGGAG
>N_7811
TGGTGCCAGTCCGGGGATTACACAGCTAAACGTACGTGGAT
>N_7812
GGAGACCAGATGCATCCGATCGGGGGCAATAAAAACGTGTT
>N_7813
CTGTAATCGCTCATTTATGGCACAAAAGTGGGTTTTAAGGG
