# Supplementary material for: EnDeep4mC predicts DNA N4-methylcytosine sites using a dual-adaptive feature encoding framework in deep ensembles
Source: Genome Res. 2026 Mar;36(3):589–99. doi: 10.1101/gr.280977.125 (PMC12951953; doi:10.1101/gr.280977.125)
Supplement: Supplement 1 [file Supplemental_Code.zip › Supplemental_Code/EnDeep4mC-main/data/4mC/4mC_G.subterraneus/test_pos.txt]

>P_1
AGCTCGATAACCACCCCTGGCCGCCAAGGCTCTTTAGGGGG
>P_2
CGGCACCAGCCCCGCCTACCCTCGCGCCAAAAAAGTTAAAG
>P_3
GAAATCTTCGAGAAGCTGCGCCGCAGAGGCAAATTCATACT
>P_4
GAATCAAGCAGTAGTTTGAGCCGCGAGGGCCTTTGGCGACA
>P_5
GAGATGCTTACCGATGTCAGCCGGCCTGGCGATGGCAACCG
>P_6
GCCCTAGTTGTTTCCGTATGCCGCTGCGGCGCGGCGTTTTG
>P_7
GCGAACCGTTGAGAACGATGCCGAACCGGCTGCCGCCGTCC
>P_8
CTGCCACCGCCTTGTGTACGCCGGCGGGGCAGTTGGGATCG
>P_9
GCTTAAACACCGCGAAGGCGCCGGCGAGGCGCGCAAGAAAG
>P_10
TTGCGCCACGACATCGTAAGCCACAAAGGCGCAATTGGGCT
>P_11
TCCTCACTATTCCTTCCCCTCGCGACCCCAACCCTCCTGTA
>P_12
GGGTGAGAGGTCTGAGCTTGCCGAGGCGGCAAGCAATATCC
>P_13
CCGGCCAAGGACGGCGGCAGCCGGTTCGGCATCGTTCTCAA
>P_14
TAATCCACGGAGAGATCACCCTTCTGACCGGTATGACGGTC
>P_15
TCTGGACAAAGCTTCCAACCCTCTCGAAAAACAAAGGCTTA
>P_16
TCAGGTGCTGGTCGTCTACCCTCTGCGCGAGCAGGACGAAA
>P_17
GCGAAACTTACGGATCGACCCTTCGAACACACATCGGGGAC
>P_18
AAAAGGAAATTTTGCCTGAGCCGCCCTGGCTTGAAGGAAAA
>P_19
TCCGTCGAAACGGACGAACCCTCTCCGAACCGAGCCGCGAC
>P_20
ATCTGATAAGGCTCGACACCCTCTGGTTCGATCTGCCCTGC
>P_21
AAACGCGAGCACAATCTACCCTCGAAAAAGGTCATTTTGAG
>P_22
GAAAAAGGACAAGGCGGCCGCCGAACAGGCCAAGAACGCCC
>P_23
CCTCCCTTGAATCAACCACCCTCCCTGTCTGAGTTTGACAA
>P_24
CCTCCTTTGCCGGAAGCAGGCCTAGAAGGCCAAGTCCTTGA
>P_25
ACACTAAAATCCAGTGTATGCCTCGACGGCACTAAAGTCGG
>P_26
GGGTCTGCACCGCCTGGATGCCGGAAAGGCGCTTGTCGACG
>P_27
CGGTGACATGATCGGTCTTGCCGACAAGGCGGCCGTTATTG
>P_28
TGCGGCGCATCAACCGGCAGCCCCGAAGGCGTCGTCCCTCC
>P_29
TCGTCGCTATCGCCATCACCCTCCAGATAAAGTGCCAACAG
>P_30
TCCCCCGCTCCCTGTCGACCCTTGCCGCGATAGACCACCAT
>P_31
AGGCGGGGACAGGAAAAACCCTTCTGGCCATTGCCGCAGGG
>P_32
GCTGGCCTGTGCAGCCGTTGCCGACAGGGCAGGGCGAGCGG
>P_33
AATCCACCACAGCCTCAACCCTCCGAACATCCCTATTTGAT
>P_34
AGCTGCTTGAATAGCTGTAGCCGCTCGGGCAGGGTTCGTTT
>P_35
GACATATTTCGCCAAGGCAGCCGGGACGGCGCGGTTCGCCT
>P_36
GCACTGCTCGGGAAGAAACCCTTTTGGTGCTTTTCAATGGT
>P_37
TGCCGCCAGCAGCAGGAACCCTCCGAAGCGACTCAGTGGCA
>P_38
ACACCACCACATGGACGCTGCCAAGAAGGCCGACCTACAGT
>P_39
CGGCGAATAGTAGGTCCCGGCCATTGCGGCTGCAATAACCG
>P_40
TGGGCCATGTCCGCGTCATGCCCTTCGGGCAATTCGCAACA
>P_41
GTTTAATCCAACTGAGTTTGCCTGCAAGGCCCTGGGCCTGG
>P_42
GCCCCTGATCTATGACAACCCTTTTGACTCAACCGAAGAGA
>P_43
CAAACGCTTCGCGGTCATCGCCGACGAGGCCCATTCCTCCC
>P_44
AAATGTAGCAATGGAGAGCGCCAGAAAGGCCGTCAGGGCTG
>P_45
TTGCCTCTATTGGACCCACCCTCAAAAAATCCGGGATACAA
>P_46
GAAAAAGCCTCCTGCTCACCCTTGTTGCACGCCTTGAGATA
>P_47
TGTGCTACCCACGCTTTACCCTCTTACCCGGCACGCTTGCG
>P_48
TTGCCCATTCCTGTCGCACCCTCGTTTAGAGATATTCGCTC
>P_49
CCTGGATCTTTTGGCCGACCCTCAGATCCATCTGGTTTCCC
>P_50
TGTCGTACAACCCCAACACCCTTCAGCTATCTTTGAGGAAA
>P_51
TGGCCTGCCGCATAATAAAGCCCCTGCGGCAAACAGGCATC
>P_52
CGAGGCGCAGATTTTCAACCCTCGCGCCGGCCGCTATCTTT
>P_53
TGTTGTAACGCATGCGGACCCTCTGATCGAGAACCCTGAGA
>P_54
ATTACAAAGAGTTTGCGATGCCAGAGGGGCCGGCGGTTTAG
>P_55
CGATTGCCACGTTCAACACCCTCATTTTTAAAAACCTCACC
>P_56
GAAATTGATTGGAAACTTGGCCAGCACGGCAAACTCACCCC
>P_57
ACCCCTATAACCTTGGCCGGCCAGTCAGGCAAGGGAAGAAC
>P_58
GTGAACCGCTTCGGGTATAGCCGGCGGGGCACTCATAGCTA
>P_59
GAAATGATAAGCCGTGTACCCTCAGCGGCGCATTGACGGAT
>P_60
TTCCCCTCGCGACCCCAACCCTCCTGTATTGCTTTCAAGTT
>P_61
CGGCGGGCGCTCCCTAAACCCTTATCGAAAAACTTTTTACG
>P_62
CTATCCTCTCCTCCTTTACCCTTAAAACATCACTTTTTATC
>P_63
CGCATGTTCCACCACCTACCCTCCGGCCCCTATCGGAGACT
>P_64
TACAATTTCAAAGGATAAAGCCAGAAAGGCTGCAGAACACT
>P_65
ACTTAAGCATCAATATCTCGCCCGTGCGGCGCTATCCAACT
>P_66
GCAACATGAAAATCAAGACCCTTTCAAACATGACACCGAAG
>P_67
CTTCGAGTCCGAGGCAGGCGCCGGCGGGGCAAAACAAGGCG
>P_68
GATCCTGGTCGAATGCAAGGCCACGCGGGCGGATTTTTTGT
>P_69
GTCGGCATCCAAAACAGTCGCCAGTCGGGCCTCGGTGAACT
>P_70
CTTTTGCCTTGACGCCATTGCCACGGCGGCACCGGGTCTCG
>P_71
ATGCTGCCCCGTGCGAGACCCTCCAGGCTCTCCGGTGGAAG
>P_72
ACCTGCTTGACAAGGTAACCCTCCTGCAAGTTCACCGCTTT
>P_73
AGGACATCGAGGATGAAACCCTCTTCGATAGCCTGGCGCAT
>P_74
GACCTAATCAACAACGAACCCTCTGTGTGCCCCTACAGCGG
>P_75
TCCCAGGGAAACTTTCCTTGCCGATCCGGCCAGATAAGCTG
>P_76
AAGCCGCCAAACCGCCAACCCTTAAAATCATCGTGAATTTT
>P_77
AACGCCTTGGTCTGATCACCCTCTTTCTCCGTTACGAACAT
>P_78
GAGCGTGACGCACCTCAATGCCAAGGGGGCTGTGGCCCAGC
>P_79
CAGAAGCCAAGCTTGAGACCCTTCGCGCGATAATCTCAAGG
>P_80
TCCCCTTGTACCAGGACACCCTCAAGGTCGCTTACGAGCGC
>P_81
GGGCAACCATTGCTGGAACCCTTTTGGTAAAGACATTGTGT
>P_82
CTGGGCTGATGCCAAGAACCCTTGGAAATCAGTCCGAGTAG
>P_83
GCGAGCCGTTAAACGAATAGCCGCTGGGGCAGGAGATGGAA
>P_84
ACATGGTGGCCGGCAACACCCTCTCCGACGACGGTTTCCCT
>P_85
AGGCCTCAATATCCATATCGCCGAGGAGGCCACCAAGGCCT
>P_86
AGGAAAGATTTTCGATGACCCTCAAAAACGTGATTTCCAGG
>P_87
TTCTCATGCCGGGCAATACCCTCTCACATCAATCTTCCCCG
>P_88
CGAGATCCACCCGGACGAAGCCGCCAAGGCCCGTCGCGAAT
>P_89
TTCAGCACCCGACGATCCTGCCATGAAGGCGGTCAAAAAAA
>P_90
GGGCAGCCCAGGAGCGCCTGCCTCTGGGGCAGGTTTCCGGA
>P_91
TCTTGTGTGAAAGTTTTACCCTTAAGGCACCGGGGCTTGAG
>P_92
TTGACGAACGGGGCAATACCCTCGATTCGCTCAATTTTCTT
>P_93
TGCACCCGCAGCAGCAGCTGCCCCTCGGGCGGCTCGCTTAA
>P_94
TCGAAGGGCGTATTAAAACCCTCACGATCAAACGGGACGCT
>P_95
GAATAGCTGATCAAATAAAGCCCTTCAGGCTTTTCGGTGCA
>P_96
GACGTACCTGGTGGTGGACCCTCTCGGAAACGCCTTGATGG
>P_97
AACCCTTGCGGTTATTGCAGCCGCAATGGCCGGGACCTACT
>P_98
GACCAGCCCCCCTATGACTGCCGAACAGGCGAAAATTGCTG
>P_99
TGAGGTGGCAGAGAGCTACCCTCTGATCTTTCAGGAATGGG
>P_100
TCTTTAAGGTCAAAGGCACCCTCGCACAGCCCGACTCGCTC
>P_101
TTCGTAATTTTTTGAATACCCTTAAAGTTTTTAATGGAGAT
>P_102
CCCCTACCAGATCGACAACCCTTATGTCGATGCGGAGTCCA
>P_103
TGCCGGTCAGGGGGTTGGCGCCAAAGAGGCCGCCGCCCCGT
>P_104
GTTGGTCTTGCTGTTTACAGCCTTTGTGGCGGGAGGATGGT
>P_105
GAAAACGGGGTCCTGTTTAGCCGCTACGGCGGAGTGCAGGA
>P_106
CTGACGGTTGTCGGGGAACCCTCCTTTCTGGCCTCTGGAGA
>P_107
TCGACCACCCCCAGGCAGAGCCAGCACGGCTCTATCTGGCA
>P_108
CCCCGGCTCCCCAAACGACCCTCGGCGCCTGGGCCAAGACC
>P_109
AACTTTTCCTCTAAATAACCCTCTTTTTCCCCCCTTATTTA
>P_110
CCACGCCGAAAGCCAAAACCCTCGAACTCTTCGGCACCCGT
>P_111
TTCTTCCTCGGTCTGCGCCGCCATGCGGGCAATATTTGAGA
>P_112
TGCATAGACAGAGCCTAACCCTTTCGTTAGTCAACAGATGG
>P_113
AAATAAACTCGGGGATTACCCTCGTTGTGGCGCCAAGGATA
>P_114
GCAAGGTGCCGGCCTCAACCCTTAAGCGCCATTGCGAAAAA
>P_115
GCTGGGGCAATTGTAGCTTGCCGTGCTGGCGCATTTATCGA
>P_116
CATAACGGGCGCGGAGATGGCCGCAAAGGCCAGAATTGCTG
>P_117
CCCAGGCATTGCAGCAAACCCTCAAATCGCTGGATCGTGCT
>P_118
AATTTAGAGGATATTGCTTGCCGCCTCGGCAAGCTCAGACC
>P_119
CCGCAATCCTTCCATCGACGCCGGGGCGGCCTCCTGCAGCA
>P_120
TCAGAATCGCCGTCCTCACCCTCATCGGAGGGGTCGGGGTT
>P_121
GCAGAAAAAAATCCCCTACCCTCGCCTTTATTGAACCGCGC
>P_122
GAGTGAGTACCATCCTCCCGCCACAAAGGCTGTAAACAGCA
>P_123
AGGTCTCAATATCGAACATGCCGATATGGCATTCATCGAAA
>P_124
GCCTCCCGAAAGACCAAACCCTCCGGAGAGCACGGTCACCC
>P_125
GAGTCGTTGTTTTACCGCTGCCGGTTGGGCCTGTGCAGAGA
>P_126
CGATAATAAAAGCACCCACCCTTAGAAAAGGATGGATGCTT
>P_127
ATGCAGTCGAGAATTTCACCCTTTTTGAGAGACATCCAGCC
>P_128
CATTATTGAACCCTGCGACCCTCTGGGCCTTAAACCCGGCA
>P_129
GCTGCTGCTGAAATCATACCCTTCGATCAGGCCGCGCTCGC
>P_130
GTTGACCGGAAAAGCCGGAGCCTCGTCGGCCGGAGCAGGAT
>P_131
ATGGTCCTCCCAGGGAAACCCTTCCAGCAAATCAACCCGCC
>P_132
GATGACCGGCGCAACTCACCCTTCGCCCTCCAGTTCGTGCA
>P_133
GTAGTTCTCACTCATAAGGGCCTGTGTGGCCTCTTCGGGAT
>P_134
ACAGACGGCGATCCCAACTGCCCCGCCGGCGTACACAAGGC
>P_135
GATCTTGCGGCTCAATCACGCCTTGCGGGCAAAGGTAGAAG
>P_136
GACTGGACCACGAATCAATGCCTCTCGGGCAAAAACGGACG
>P_137
ATTGTGTTGTATCCGAAACCCTCCCCTACCCTTTGACCCTT
>P_138
AATACGGGCATGAAGCCGCGCCAGTTTGGCCTTGGCCTTGT
>P_139
GTGCATGCCGCCTTGTTTTGCCCCGCCGGCGCCTGCCTCGG
>P_140
TTTCGCTCATAGACTTAACCCTCCTGGCTGTTGAGATCATC
>P_141
GAAGAACCGGGGTGAGTTTGCCGTGCTGGCCAAGTTTCCAA
>P_142
AGCGCCTTTGCACCGAAAAGCCTGAAGGGCTTTATTTGATC
>P_143
CAGCAGAAAGTTGGATAGCGCCGCACGGGCGAGATATTGAT
>P_144
TGTCGAGGAGTATGAATTTGCCTCTGCGGCGCAGCTTCTCG
>P_145
ATATCGATCATTAGCCGACCCTCGTGACCTTGAGCACTTCG
>P_146
GCATATCACAATAAACAACCCTCCGCGGATGCGTATTGACG
>P_147
GTGCTGGTCATATCAGTACCCTCCTCCCATGGTCGCTGCAA
>P_148
TTTGTCAACCTGCGCCATGGCCTCTTTGGCCTTTTCGTGCA
>P_149
GGGCAACCCTTATCTTGACCCTTTGATCGCACGCCTGCTTT
>P_150
AAAAACACCCTGCCCTTACCCTTCGGGACCCATCGAACGTC
>P_151
TTTCGTTTTCCATCGAAACCCTCTTTGAAAAAATATATTAT
>P_152
TCAAAAGGTTTCCGAAGAAGCCATGAAGGCTCTTGAGAAGG
>P_153
GAAAATTACCCCAGCCATTGCCGGAGAGGCGGTGATCTCCT
>P_154
AAACGTCAAATTCCCTGACCCTTCGCATTCAGGACAAACCA
>P_155
AACAAAGTAGTGTTCTGCAGCCTTTCTGGCTTTATCCTTTG
>P_156
TAAAAAAAGCCATTGATACCCTCGAAAAAACCGGAATTTTC
>P_157
TTTTTCGCCTTTTTCGGACCCTTTTTTGACCGTAAATGCCG
>P_158
CAATCATTCAGTGGGAGACCCTTCGCGGGGAGCTACTCTCG
>P_159
TTTTATATCTTCTGTAAACCCTTACGGCCGCCCAACCCAGC
>P_160
GAAGCGGCAAGTCTACGACCCTTGCGGCCATGGTAGATAAG
>P_161
ACAGCCCCCGCATCGCCACCCTTCGCGCAGGCTACCATAAA
>P_162
CCACAGAGCACTTAAAAACCCTTCTGACTCCCACGGTCGAA
>P_163
GGAGGGACCGAGACCCGGTGCCGCCGTGGCAATGGCGTCAA
>P_164
AATGCTGGGGGCCAAAGACCCTCGGCCCGAGCTGGCTCTGG
>P_165
TCGCGGTTGAAGAAAAAACCCTTTTCGGTTGCTTCCAGGTA
>P_166
CGAGAGCTTGCTGCAGGAGGCCGCCCCGGCGTCGATGGAAG
>P_167
ATGTATCGATTGATCTTTCGCCTATGGGGCCGCTGCCGGTC
>P_168
TTGGCCGCAGGTTTTTGACCCTTCGGGACAAGCAGAATGCA
>P_169
GCAAAGAATCGAAGAGAACCCTTCGATATCCTGCTGCATTG
>P_170
CCTGCGCATCTGCACAGACCCTCGTTTTGAGTCGATGTCAG
>P_171
GATCGACGGAGCGCTTTACCCTTAAAGTCATCCTGTTCGAT
>P_172
TCCAAGAGCCAGCCCGACCGCCCCCAAGGCCACACTGATAA
>P_173
TCATCTGGCGATCCTTGACCCTTGTGCGGGCGAGGGGCGAT
>P_174
CCTCTGCGTGCCAGATAGAGCCGTGCTGGCTCTGCCTGGGG
>P_175
AGGAAAACAACTGGAAGCAGCCAAACAGGCCATTGACAAAG
>P_176
ACTTTTCGCTTCTACCTTTGCCCGCAAGGCGTGATTGAGCC
>P_177
GATCGACCTCGGTTCCAACCCTCGGTGCGTGAATACACGGC
>P_178
TGTTGTAGATCTCTTCAACCCTTTTCACCGCTTCTGAGGCA
>P_179
GATGGAAACAACTTTCCACCCTTCCGGCACCTCGCCCAGCC
>P_180
CAGCGTCACGCCGACGATCGCCGCCAGGGCCGCAACGGCAA
>P_181
CAACTGCTCGGTAGGCGCAGCCATCGAGGCGAGAATACCCA
>P_182
TTTGTCCGACAAAAAATCCGCCCGCGTGGCCTTGCATTCGA
>P_183
GTGAGCCGTGGGAACCAACCCTCTTTCGGAGACTATAAATT
>P_184
AGCTGCTTCTTCTATTAACCCTCCAACTAAGAAAACTCTGG
>P_185
AAGGTCGGCGAGAAAGTGGGCCGACCAGGCGATGGAGTTGG
>P_186
GTGTTTTGGTGACAGATCAGCCCTGACGGCCTTTCTGGCGC
>P_187
GCCCTGTCGCGGGAAAAAAGCCCGCAAGGCCCCTCCTGCCT
>P_188
ACCATCTCGAACTGGTCACCCTCAAGGGCCAGGCGCAAATC
>P_189
CCTTAGCCTCTTGTTCCACCCTTTTTTTGACCGCCTTCATG
>P_190
GCGGGAGAGAAAGAGTGCAGCCTGTTGGGCTGCGTTGGCTT
>P_191
TAATCGTTTGCAGCAAAACCCTCAAACAAAGTCTGTTGTCG
>P_192
TATCGCAGCAGCAATTCTGGCCTTTGCGGCCATCTCCGCGC
>P_193
GTCGACCAGCTGGGCCACAGCCCCCTTGGCATTGAGGTGCG
>P_194
ACAGCGTCCTTCTCTGCACCCTTTAGGCGTTGCCGATAGAG
>P_195
TGCCAATCAGGAAGTGATTGCCGAAGTGGCGGAAGGGGGGC
>P_196
ACCGGCGGCAAGAAACGCTGCCAAGGAGGCATTATGTCGAT
>P_197
TTCTTTGGCTTTCTTGCGCGCCTCGCCGGCGCCTTCGCGGT
>P_198
ATATCATGGCGGCCATAACCCTTGCGGTTATTGCAGCCGCA
>P_199
AAAGAGTCCTCGATGAGGCGCCGGCACGGCACCTGGCCTGA
>P_200
ATGTCAAAGTTTTTTTCCTGCCGGGAAGGCAGGCAGAAAGA
>P_201
TGCCAGATTCCGGAAACCTGCCCCAGAGGCAGGCGCTCCTG
>P_202
GGCCTTTGAATCTCCGTACCCTTTTTCAGCGGCAACCCGCT
>P_203
GATTGTTCGTCGGTGAAGTGCCACACCGGCCGTCCGTAGTC
>P_204
CCAGGGGGTTGGCCCGGTAGCCGACAAGGCTGTCGCTGAAC
>P_205
GAAGTTTCTGCCTCGCCCCGCCGATATGGCGTTCTCCCATC
>P_206
CCTGTAACAAGTCGACTCGGCCGGGGTGGCCTCCAGGTTGT
>P_207
TTTGCTTTGATCTAGAAACCCTTCTGGAATTTAATGATCGC
>P_208
CCATCACGCGCGAGACCACCCTTCCGGTGCGAGAGCTTTTA
>P_209
GTCCAAAAACAAAACGAACCCTTCGCCAATACCAGGCGCAC
>P_210
CAATCATCGCTCCGGCAACCCTCTCTTCAGAAAAGATTGGG
>P_211
AGTTTCTGGAAAGGTCGACCCTTTTCCGCCGCACGCCTCGC
>P_212
CATCGGTGGGACGCACGATGCCGGAGAGGCGGATCAGCTGC
>P_213
CATCTTATTTCACCCGGACCCTCTCTGGCTCTTCGCAGACA
>P_214
AAACGCTTTCGTTCCTGTTGCCGTTACGGCATACCACCCCT
>P_215
GAGACCACCACGACAGGACCCTTCGGCGACCCCCGCAGAGA
>P_216
AGATCGGTATCCCGAAGAGGCCACACAGGCCCTTATGAGTG
>P_217
AACGCCAGATAAAGAATTCGCCCTTGAGGCCTGGCCTGAGC
>P_218
GCCTCCATGATGGTTTTTTGCCAGATAGGCACGCAGGGTAA
>P_219
AGGGGATTGAGTTCTTCACCCTCAGGAGCGCTCTTCTGCAG
>P_220
TTATTTATTGCATAGTGACCCTTGTAAACAAAGGAGGCAGT
>P_221
CCCGGGAGGGAACAAATTCGCCCTGCAATAATCTGAACCGC
>P_222
ATTCAACCAAGAAATGCTTGCCGGCAAGGCGTTTTATAACG
>P_223
GAGGTAGACCAGATCGAACCCTCCAATCAGGTTGGTTTCAA
>P_224
TTTTACAATAAACTATCACCCTTTTCTCTATTCTTTTTTTC
>P_225
CAGCTTGGTGATGACCTGTGCCGCACTGGCCTACAACATCC
>P_226
AGACTCGGGCTTTCCTGACCCTTACGCCTTTCTGACTTCCC
>P_227
GGCGTCGCCCCGCGGCAGTGCCGAAAGGGCACCACCGCCCC
>P_228
TGGATAATAGGGTTCGAAGGCCCGAGGGCCCATTTGGGCCC
>P_229
TGCAGGAGTGGGGTTATACCCTCCACGAGCAGGTTCTGAAC
>P_230
CTTCATCCCCGCTCGTTTCGCCCGCGAGGCCATGCACGGCG
>P_231
TTTTTATTTAACCTTCTACCCTTTTCATTTTTTCAAAAATA
>P_232
CAAGGATGGCCGGATTGAAGCCGTGCAGGCGCTTGCCCCTT
>P_233
AACTTGAGCGGAAGCAGACGCTGCCGAAAAAATGACCACAA
>P_234
GCTTTTGGAGGAAGAAGCAGCGTCGACGCTGTGACCCTGGG
>P_235
GGGGCAAACGTCCGTTTTTGCCCGAGAGGCATTGATTCGTG
>P_236
TGCCTGTGAGCCCAATTGCGCCTTTGTGGCTTACGATGTCG
>P_237
CCTGCTGTTCGCCAAGTTTGCCGAAGTGGCCCGCGCAACGG
>P_238
GTGGCCGAGCGTATCAGCGGCGTCGACGAGGTGCGCCTGTT
>P_239
GAAAATTGCCGAAGCTGATGCCGCGCAGGCCTTTCTGGGCA
>P_240
TTTTTGCGATTGGCGACACCCTCGCGCCCGGCCTGCTGACC
>P_241
GCTTATACACAAAAATTGCGCCGGCAAGGCATTCAAGGGCA
>P_242
CAGCGAAAGCAAGTAAAGCGCAGTCAGAAATGTGAACGTGG
>P_243
CGTAGCCTACAAGGTCGCCGCCGGCCCGGCGAAGCATCTCG
>P_244
ACGGCCGGGTGCATCGAATGCCACGAAGGCTCTGAACCCGC
>P_245
CACCAGCCTTTTTCTGCAGGCCGGCCGGGCCGAAATCCGTG
>P_246
AGAAACTTTTTCCCCCAACCCTCACGCAGGGAATCTTTGCC
>P_247
TGGAGAACGTCTTGCTAAAGCCGACCTGGCGCTGAAGATCG
>P_248
CCCCCTTTACCAACATTACCCTCGATCTTTTCTGCCCTAGC
>P_249
TCTCAAACAATGACACCACCCTTCTTGCCTTAACATTTTCA
>P_250
TGTCGAAGTCATAATTTATGCCTCCAGGGCCCGCTGCTGCA
>P_251
TGAATCCTCCATGAAAAATGCCATCGAGGCGATGAAGCGGG
>P_252
TCGCTGCATGGCGATGATAGCCAGGCGGGCCGCATCATCCA
>P_253
GCTCGCCGAGAAGGACGTTGCCGCGCCGGCGTGGATAGGTG
>P_254
GGACGGCGTCACCGCACCTGCCGGGAAGGCGATGAGGAGGA
>P_255
ACGCGTACATGGCGAGATCGCCGAGTTGGCGCGCAGCTACA
>P_256
AATCTAGGTTGTCGACGTTGCCGCCGTGGCACATGACGCAG
>P_257
AGCAAACTTGACAGCGCCTACGATGACGTCGTCTCGCTGCG
>P_258
CTGCGAGGTCGATGGTGAAGCCGCACAGGCTGGACTCGGGA
>P_259
CGCCCGTACCGATCGGCCAGCCGCGCAGGCATCCCCGAAAG
>P_260
CGAAGGCGCAGAAGTGGGGGCCGAGCTGGCGGAAAGCCCCC
>P_261
CGGCTGCTTCTGTTGCGTCGCCGCGCCGGCCGTTTTCATGC
>P_262
CTCCTGCCGATAGACGATGGCAGCGACGAGGTCAAGCAAAC
>P_263
GTCCACCGTTTTGGCCATTGCCGCCGGGGCGACGCTTTGCG
>P_264
AATGCTTTCTGGCTCCAACCCTTTTTCTTCCCGCAGCGCAT
>P_265
CTAATTTAAAGCGTGCAACCCTTCAAAAAAGGCGAAAATTC
>P_266
ATCGCACCTGTCTTCCAGTGCCGCGCAGGCCTCGGTGATGC
>P_267
GTCAATCTCAACTGCAAATGCCAGCGCGGCCCTGATCATCT
>P_268
CTGGTCCGCTAAACCGCCGGCCCCTCTGGCATCGCAAACTC
>P_269
CCCGATTGACCAAATTGAAGCCGCAAGGGCGAGGAACAACC
>P_270
CCCTCGGGTACAGAAGCACCCTTTCCGTCTCTAAAGCGAGG
>P_271
GATACAGAGAAATCTTCCCGCCGGTGAGGCGATAAAGCCAT
>P_272
GACTCCACGCCCGGAAATTTCGCTGACCTTGTCGGCGGTGG
>P_273
CCAGCAGAGTGCAGAAAATGCCGGCCAGGCGGATGCGCTTG
>P_274
CTTAGAAGATCCTTTTTACCCTTTTTGAGATCTTCCTGAAC
>P_275
GGTCGTAGCTGCTGGGGATGCCGACATGGCGGACCGTGCCG
>P_276
AGAAAGTCTGCTCAAATTTGCCGATGCGGCTATGTACCGGG
>P_277
TCGCTTTATCAAGCTCTTTGCCGGAGAGGCCCAATCTGCCC
>P_278
AAAATCCGGCGGAAACTACGCCGCCCTGGCCCCGAAAACCG
>P_279
GCTCGAAACACTCCGCGAAGCCGCCATGGCGTAAATAGTGT
>P_280
AATCGTCCACAACGACCACCCTCTTGCCCTCGATCACTTCC
>P_281
TTCCCAAATACCGGCACACCCTCGCAGAAAAGCTGCACCTC
>P_282
TCCCAACCAGCTGCAGCGCGCCGCCGTGGCGCACCTGAAAA
>P_283
TTCCCCTGCCATTTTCAACCCTCCGTCGTTTCTTGTTTATC
>P_284
CCTGCTGCGGGTCGCTGATGCCGAGCAGGCCGAGGATGCTG
>P_285
TGTCGCGCGGACTGCAGATGCCGGCGGGGCTGCGAGATGCC
>P_286
CGATGCCATCTTGCTCAAAGCCGACAAGGCTCGCGAAGTCT
>P_287
CGCCACCTACGTTTACAGTGCCGATCAGGCCATCCCACGAG
>P_288
CGTGGCAGGCCCTTCGGCAGCCGGCGGGGCCGGTTTTTCAC
>P_289
GTGAAAGTGCGACCTTGACCCTTAAGGACAATATTGACCGG
>P_290
TGGTGATTCTTATGTTTCTGCCGCGAGGGCTGGTCAGCGGG
>P_291
TCGGCTTTTTCCCCTTCACCCTCGGAGCGATACTCGGCGGC
>P_292
TAAAGCCGCCGACTTTAGTGCCGTCGAGGCATACACTGGAT
>P_293
TGGGATATGCGGACAAAACCCTCACTGTCCAGGGCGGACTA
>P_294
AGCATACATGTCCTCCTCCGCCGAAACGGCGACAGATCGAA
>P_295
GCCCGACTCATATTTACCTGCCGCCCGGGCGTGCCATTGAC
>P_296
TGCCCCGGATCACTGATGTGCCAGCGGGGCGCGTGCGTCTT
>P_297
TATGAATATCTGGAGAAACCCTTCGATGATATCGATGAAAT
>P_298
GGCGATCGAAGCGGCGCGTGCCGGGCAGGCCGGAAAAGGGT
>P_299
CCCGCCGACGATGCCGTACCCTCCCATAAAACGAAGGTCGG
>P_300
GAGGCGATGGACGAAATCAGCCGCGCCGGCAGCGATATCTC
>P_301
TAGATCCCTGCAGCCGCACCCTCGCAGACTGGGCGCGGGGC
>P_302
AAATTTCTCGCGCCAGCGTGCCGGGTTGGCGCCCAGGGAGT
>P_303
TCCTGATCCTCTTGCGAACCCTCTCCAGCCCCTCGTTGGCC
>P_304
GGATCGTTTATTTCGTGGGGCCGGCCCGGCTTTTCTTCGCA
>P_305
GCGTATAAAACTCCTCAACCCTTTCTTCACGATACTTGCTC
>P_306
CGAACTGGCGACCAACCGCGCCGGAGTGGCGTTGCGCGGCA
>P_307
CTGGAATACCATGCGCTATGCCGACTGGGCGCTGGGGGAGT
>P_308
CGACCTTGCGCGCGCCGTAGCCGGACAGGCGGTGACCCTGA
>P_309
GCGAGATATTGAGTCGACTGCCGATCTGGCGGGCCATGCGC
>P_310
TGGGAGCCGAGGGGATCATGCCGCCCTGGCTTGTCATGTGG
>P_311
GTCGATCAGCCCCATCATGGCCGCGCTGGCGAGTTCGTCGC
>P_312
AACGCATACTGCGCCACCTGCCACAAAGGCGGCTGGAGAGC
>P_313
AAACGCAACTGGGCAAAACCCTTTGCCCTCTGCCTGATGCT
>P_314
GGGATTCTCCCTGTTCGCCGCCGAAGGGGCGCGCTCGCAGA
>P_315
GCATCAGGATCATCAGGAAGCCGATGTGGCGCTTCTTCTCG
>P_316
CCATCTCAGGCTTGTTCACCCTCTCGGCCCGCTTAGGAATA
>P_317
CAAAGTTCTGATTGCCGGTGCCGGCGCGGCCGCGCATCTCG
>P_318
CAAGATCTGCCCGGCGTACCCTTGAAATCAATCATCGATAC
>P_319
TGACCGAGATAGGAGACACCCTTTGGTATCTGTCTGCAATC
>P_320
AGGGTCGCTACCTGCATACCCTCTCGCCGCGCGAGGAAGTC
>P_321
ACACCCCCGATGACGAAACCCTCAGAGTTGCGGGAGGCAAA
>P_322
GGCCGAGCCGGTCGTGGAAGCCGAAGTGGCTTCTGAGTCAA
>P_323
CCAGAAGTACCAAAATCGAGCCGGAATGGCTTTCCTCCCAT
>P_324
GCGAAAAGCCGAAGCGTTGTCTAGGGTTGTTTTGCGACAAA
>P_325
CGGACTTGCAGGCTGCCACCCTTCCAACACGGTCGTCACCC
>P_326
GGTGGTGGGCTCGAGCAACGCCAGTGCGGCGCGCAAGATCC
>P_327
CGGCTTTTTTCTGAAAAATGCAAGAAATACAAAACGCCTTT
>P_328
ACCTTCGACCTGCTGGCACCCTTCGGCCGCATCCTGCCGCC
>P_329
TCTGCAGGTAGTCGAGTTTGCCGATCAGGCCGCGAAAATCC
>P_330
CGCGCCCGGCAGCGACAACCCTCTGGGCAGCCACTGGATCG
>P_331
CATATCCGCCGCTTTTTCCGCCAGCGCGGCCGCCGACGCAG
>P_332
GCTGGCCGGTTTTGTCCACCCTCTTGTCGCCGCTGGAAAAG
>P_333
TCGGAACGAAAACCCGGACCCTCTCGTCCTGGCACAGGGAC
>P_334
AGCTACAATTCCATCTCCTGCCCCAGCGGCTATTCGTTTAA
>P_335
TGGACCCTCCCCCTAAAGAGCCTTGGCGGCCAGGGGTGGTT
>P_336
GCGATGCAATATCACGGGCGCCCGGAGGGCCTGATGGCCGG
>P_337
GTGGTCGAGGTGGACCTGCGCCGCATCGGCGGCAGCGCCTT
>P_338
CCGCCCCGAGCTGTGAGGGGCCCCGACGGCAGTGCGCCACC
>P_339
CTCCCGGGTGGAAAGTGGTGCCGCGCTGGCGCACCAGAATC
>P_340
CCCCATCGGAGAACAAATGACCAGAACTTTATGCTGGGGCA
>P_341
GGCCCAGTCGCGATTGGCAGCCGGGCTGGCCGGGCTGGGGT
>P_342
AGTTTCTTCATACCGCAACCCTCCTCCACGATGATGTGGTC
>P_343
GCCAGGGAGCCCGTGTGACCCTCTCCGACCGCAGGGACGAG
>P_344
CCCTGTTGCCCCAGACCACCCTCATGGCAGGAGAGAACAAA
>P_345
TGCCCGCAAAAGTATTGTGGCCGCACAGGCTATTCGCAAGG
>P_346
CGGCGGTGCTTACCTGAAAGCCGAGGAGGCCTACGCCCGAC
>P_347
CCTGGGGCGCCGCGCCAAAGCCGGCGAGGCGATGGTGGTGC
>P_348
TCGCCTCTGAGCCTCCCACCCTTCTTCAGGGGCGTTCCAGA
>P_349
GACCACGATGGAGTGGCCTGCCGCCCAGGCCGCCAACCCCA
>P_350
TCTTGACGATGCGGTTCCAGCCGAAGTGGCCCGAAGCGATC
>P_351
CGAAACATCTCGCCCGCACCCTCGCAATCATTGGCGGTAAT
>P_352
AAGCTGACTGATGCCGCAAGCCGATTGGGCGAGGCAAAAAT
>P_353
CCACACGGCAATGGGCAACCCTTGCAGACGGCTGGCATCTA
>P_354
TGAAGCTGGGCACCAACCAGCCGATGGGGCCGTTGACTCTT
>P_355
CGGCCTGGCCGACCAGGTGGCCGGCCAGGCACGCACCGCCG
>P_356
CCCAGCACAATCTCTTCACCCTCACGGGTAAAGGTCAAAAT
>P_357
GCAGCATCGGCGTAGTCACCCTCAACTTGCCTTTGGCAGCG
>P_358
ACCGCTCACGCAAGCAGACCCTCGTCGACTACGGCTTCCGC
>P_359
AGATTTGGTGGTGTTAATCTCGTGACGTTATTTCCGGGTTA
>P_360
TGAGAGCTTGCAGTTTGCTGCCGAACAGGCCGGACAGGAGC
>P_361
CCATTAATTCTTCAATGATGCCGTTCAGGCGCTCTACCTCT
>P_362
CGATGCCGACAAGTGCACAGCCTGCAAGGCCTGCCTGAGCC
>P_363
CGCCCGGGACGGGTAAAACCCTTTTAGCCCGTGCTATCGCC
>P_364
CACCAGTCTCGATAAATGCGCCAGCACGGCAAGCTACAATT
>P_365
TACCAGTGGCGATTTCGCTGCCGCGTTGGCGCAACTCCCTG
>P_366
CTCCAATTCTTCGATGCGTGCCGGCAGGGCTTCAAGCTCGC
>P_367
CGGGTCAGGGGCACGGGACCCTCTTTGCTCTCAGATCGGGC
>P_368
AGAAAGAATATCGATATCCGCCGCCAGGGCGGCGGCGTTGG
>P_369
GCTTTGGATATACGGCCTGGCCGGCGAGGCGGACCAGTCCC
>P_370
ACAGTGAACCGGCAGCCCCGCCGGCATGGCGCGACGTGGCG
>P_371
GATTCTGTCTGTGGAAAATGCCGGCGTGGCAAAAGCCCTGC
>P_372
TGTTGTCAAACAGTCATACCCTCATAAAATGAAAAGGAGAA
>P_373
GGCGCGAAATATCCCTGCTGCCGACCGGGCAGTGAAGGGTG
>P_374
CCTCTATTTGGGCCGCAACCCTCTGCCTGCGGTGCGCGATT
>P_375
GATAATGGCCGTGGCGCCGGCCACGGTGGCGGCAAAGAGTT
>P_376
TTCGATGCGCTCGATAAACCCTTGAGTCGCAATGGCTGTTT
>P_377
CCATAGCCTCGATGCGCACCCTTGCATCTTCAATCTGGCGA
>P_378
GTCCAGTTCAACAGCGTAAGCCAAACTGGCGCGTAGCTGAT
>P_379
AAAATAATTTTTCAGCAACCCTTTTGCTAAATGGACAGATT
>P_380
AGTCGGAGCGTCAGGATACCCTCGGCAGCGTTAAGCCGGTG
>P_381
GAGGTGGCGAAGATCCTCTGCCAACGCGGCAAAGTCAAACC
>P_382
ACCGAGAAGTTCGCGCGCCGCCGCATTGGCATAGACAAACC
>P_383
GCCCGCAGTCCCGTAGGGTGCCGCCAGGGCCAGAGTTGAAA
>P_384
GTATCTGGTGGCCTTGCCTGCCGGAACGGCGCAGGAGCGGG
>P_385
GGATCGGCATCTCCTGGTAGCCGCGGCGGCGGATCTCGGTC
>P_386
ACTATAAGCATGTAAAAACCCTTGAGTCATTGTTGGGCCTA
>P_387
TGGACAAGACAGAGCCGACACCCTGACGCGGTCCACCCCCC
>P_388
GGTAAGGTTGTTCTCCATTGCCGCGGCGGCCTAGGACGAAC
>P_389
GATCGGCGGCCCCGGCTGTGCCGCGCGGGCGTGCACCGCGC
>P_390
AGGTTTGACCAAGGCGGAAGCCGAGCGGGCTCTGAAAGCTT
>P_391
AGGCCAGAAGGTGCGCATTGCCGGGGGGGCGGACGATGCGG
>P_392
AGCGGCCTTGCCGGTGGGAGCCGCCAGGGCGATTCGCAGGG
>P_393
ATCCGAATGCGGACTCGATGCCTGCAAGGCCATTTCGCGCG
>P_394
GGAACGAGATTCATGTCACCCTCTGCGGCAAGAATGATCTC
>P_395
ATCGATTTTAGCTATGAGTGCCCCGCCGGCTATACCCGAAG
>P_396
CACTTATATTGCTTTTAAAGCATAGCCGGACTTTGAAACAA
>P_397
ATTTCGTGCCCAACATCACCCTCGGCGCCCCGGTGGTCAAA
>P_398
CTGGTATCGGCTGCTGCTGGCCGCGTTGGCCGTCAATCTGG
>P_399
TTCTACGTTAAAAGTATCGGCCGCGACGGCATTGCCTGACC
>P_400
AATTTACCGGTCGCATCATGCCGGGTCGGCGCTGGAGCGAC
>P_401
AAACGACGCGCTTCCCTACCCTCATAAACTTCCCCTCTCAT
>P_402
CGACAAATCAGCCAGCCTTGCCGCCAGGGCCCTGAAAACAG
>P_403
CATGAGATGTCATATCCTCGCCGACGGGGCGATCATAAACT
>P_404
TGAGCAGTTCGTTGACCAGGCCTTCAAGGCGCTCCATTTCG
>P_405
CTGCCGCGGAAAAAAGAACCCTCCTGGTGGATATGGATCCC
>P_406
GTTGCGGCTTTGGAAACACCCTTCTTCAAATTAACGCAGTA
>P_407
GACACAGATCAAGCCAAACCCTTTTTGATGACTCAATCCTC
>P_408
TCTATATCGTTTGTCTCACCCTCTAGGCGAGTATGTGCTCG
>P_409
AGCGGGCCGAAGATGAAACCCTCTGGCGGGCGTTGGAAAGC
>P_410
CGTTCCGGCCTGATTCTGAGCCGGATAGGCCGGAGGTTGCT
>P_411
TGTGCGCGATGCCTGCCAGGCCGCGCTGGCGCCGACGGTGG
>P_412
TCTTGGGCTAAACACACACCCTTGCACCAAGAGAAGAATAC
>P_413
CGAGCTGACTGCCTTTCTCGCCGACCTGGCGAACGATACGG
>P_414
CCACCAGGTTCCAGGTGTAGCCGGCCAGGCGGTGGGAAAGG
>P_415
ATTTTGACTCACGAATTACCCTCCGAGTTGAGCTTTGAAAA
>P_416
TCACTCAGTCATTGACTTTGCCGCGCAGGCTTTTTATCTGA
>P_417
GTTTGGCTTCGTCGCGCACGCCGATCTGGCGCATCTCAATG
>P_418
GATACCGATTTTGTCGACAGCCGCCTCGGCGGGGTCAATAC
>P_419
CGGCGGAGAACAGGGTGCTGCCGGCATGGCCCTTGTCCTGG
>P_420
CATTTTCTTCGGAGTCTCTGCCAAAGGGGCTCTGACCCAGG
>P_421
GCGATCGGAAAGATCGAAAGCCAGCATGGCATAATCGTACA
>P_422
ACTTTCGCGGTCGAAGCCTGCCGCTCGGGCGATCAACCAGG
>P_423
TGCCAAAGCTCACCTTGAAGCCGCACGGGCCTGGGAACTTG
>P_424
TGGCGCGCAACTTCGGCACCCTCGAGGCCCTGACACAGGCC
>P_425
GATTTCGCCCCCCTCGAAAGCCGGGCCGGCCGCCACGGAAG
>P_426
CAGGTCAGCCGTTTCAGATGCCGCCCGGGCGCTGCGTGCCG
>P_427
GCTGCGCCATGGCCTCCTTGCCGAAAAGGCGGGCACCGACC
>P_428
TTCTGCAATTCATTCACACCCTCATGGAGAGGTGCCGGCAC
>P_429
TCCGAAAGATCCCCTTCAAGCCGGCCAGGCAGCTGTCGAAG
>P_430
CTGCACCCTGTGTCACGACCCTCATGCCTCCAATAACCGCA
>P_431
CGATCTCTTCTTCGAGCACCCTCGCAGCGACCCGCAGGCGA
>P_432
TCATCACGAGGTTGCGACTGCCGGCCAGGCCGAAATCGACA
>P_433
CCGCCTGGAAAAGATGATTGCCGACAAGGCTGGGGAAAACG
>P_434
CGCGGCCGTGAGCTTGAGTGCCTCTGCGGCGATGGGGCCCT
>P_435
TGTATCAACGGCTCTTGACCCTCCCTGACAGCAACGGTAAA
>P_436
CGAGAATATCGTTAAGAATGCCCAGCAGGCGCTGCCCGGAC
>P_437
ACAGCGATGCGATTGTATTGCCCGTAAGGCCAGACCATGAC
>P_438
GACGCCGCCTGAAGGGTGCGCCGCCTCGGCCGCTGCCGGTC
>P_439
CACTAAGAATGGATTCAACCCTCGTCGCAAAACGACTTCAA
>P_440
CAGGGCGTGCATCGGTCACCCTTTTCTTTGAGATATGCAGG
>P_441
TGGAGGTGCAACCATGAACCCTTCCCGCGTGATCCGCCTTC
>P_442
GGAAGAACACATGGTTCATGCCACGCCGGCGCTCGATTTTG
>P_443
TGCCGTGCGGCGGGCGGCAGCCAGATCGGCGGCGTGTGCGG
>P_444
ATTGCTCCCCGTGGGCGCTGCCGGCCAGGCTCTGGGTCAGC
>P_445
CCGCCACTTCGCCGGCAACCCTCATTTCGAAGGGCTGCCCA
>P_446
CTACGGGCAGAAAAAACGCGCCGCCCTGGCCACTTTACTGG
>P_447
TCAATCTGGCGTCCTGTACCCTTAAGACCATTCGTCGCAAC
>P_448
CAGCTTTGCTCTGCATCCCGCCAGTGAGGCCCGGGTTCCCG
>P_449
GATCGTCGCCATGAGCGACCCTTCCAACATCTTCGCCATTG
>P_450
AGAAACCCTTGCCGTCATAGCCGAGCAGGCGGTGAATGGTG
>P_451
CTGCTGGTCAAGCTCAAACCCTCATGCTTCGAGGACATCAT
>P_452
ACCAGAAATTTCATAAAACCCTCCCTGATTCAAAATCAGCA
>P_453
ACAGGGACTGGTCCGCCTCGCCGGCCAGGCCGTATATCCAA
>P_454
AAGTCACCTCCCTGAGCTTGCCGTTAGGGCTGCGCCAGTTC
>P_455
CGCTGCGCCCGCACTGAATGCCGCGCAGGCAGCCCGACAAC
>P_456
CTGGGGTACGATCATTTACCCTCCAAGCGCAACCGCCGCCA
>P_457
GACGGTCACGGCTCCGGGAGCCGAACTGGCGCGTTCGCTCC
>P_458
GTGCCGAGGAAATAGCGACCCTCATAGATGGTGTTGGCGCG
>P_459
CGGAGATCTGGAGCAGATTGCCGAAAAGGCGCGGGAGGTCT
>P_460
GCTGCGGACGATGATAAACCCTCCTCATAACAACGGCTGTT
>P_461
GGTGGGGGAAATGGGCAATGCCGGCCAGGCCAACTACTGCG
>P_462
GCGCCTTTTTACCCGCCTTGCCTTTGAGGCGAGTGAGCGCT
>P_463
CACACCGGTGCGCACTCTTGCCGATGTGGCTGCTGCGATCA
>P_464
CGCCATGGCGTCACCCAGAGCCAGAGTGGCCGTGGTGCTGG
>P_465
CGGCCACCACCGCGCCCATGCCGATCAGGCTGTAGGCTGCG
>P_466
TTTGCGCGGGGGCAGAAACCCTTCAAAAGCAAAACGCTCAC
>P_467
TCGTTTTACAAGCGCAGACCCTCATAGATGCGCAGCCAGTT
>P_468
TTCCAAGCCGAACAGCAGTGCCGTCAGGGCAAAAGCGCCCA
>P_469
GGCATTTTCTTCAAACAACCCTCGAAAAAGGGCTCAAAAAC
>P_470
TGCAGATATTACCCTGCGTGCCTATCTGGCAAAAAACCATC
>P_471
CCATATATACTAAACAAAAGCAAGGATAAACAAATCAAAGC
>P_472
TGACGGCTTTCCCTCCGACCCTCCAGGAAATTTACACTTTC
>P_473
CGCACCCATCATCGCGGAAGCCGCGCCGGCCCGCATACGCG
>P_474
GATGATCGATATTGTCGATGCCCTCAAGGCGCACGACATGC
>P_475
GCGGTCCTTCGACCGGTATGCCGACCGGGCCCGGCCAATCC
>P_476
CTGACCTACAGCGGACAGCGCGTCGACGAAGACGAAGGGCG
>P_477
GCCGCCGGCGGCATGAAACCCTCGTGGTTTTTCTGGTGGAT
>P_478
GCCGAGATGAATCTGATTTGCCAGCAAGGCACTCCCGACAT
>P_479
GGCATATAGAGCAGGTCACCCTCGTAGAGGGGCGGCATGAA
>P_480
CAGATGGGTTCCCTGAATGGCCAGGGGGGCTTTTTCACCCT
>P_481
TCCTGAAACGGGCGACTCCGCCGAATGGGCGCGCCCGCTGC
>P_482
TGCGCCTTTCCTGCGCCCAGCCGATCTGGCGACGGATGAAG
>P_483
CCGCTGTGGCTGTTACCGTGCCGAAATGGCGGCTGACTTTT
>P_484
CGAACGCTTGGAAAGACGCGCCGCTATGGCGACTGAAGCGT
>P_485
CGGCGGCATCTCGCCCCTAGCCGCGAGGGCGAAATGACGGG
>P_486
CATTGGTATCCAGGGCAACCCTCATACCTATCTACTCCCCG
>P_487
GGTTGGTGTCGCCGGCCACCCTTTTCGCACTAAAACCGGTG
>P_488
TCCGGCGGCCCAAACAGCCGCTAGGACTCTGTCCTATTCAA
>P_489
TGACGAATTCCACCTGAACCCTTTTGCCGTTGCCCAACGTG
>P_490
CTCCTCCTGGGCCTCAACAGCCGTTGCGGCCAGGCCAAGAA
>P_491
GCAAAACTTGCCCTTGAATGCCTTGCCGGCGCAATTTTTGT
>P_492
CGCAGCGGTACAGGCCGACGCCGCATTGGCCTTGCCGACTC
>P_493
CGGCTTGCTGACAGCGCGCGCCCGTCGGGCGCTGGAAACAA
>P_494
CCTGCTCCATGGCCCACACGCCGCAGGGGCAGATGCCGGCG
>P_495
GGAGCTGCATTGTTTCCTCGCCGGTTGGGCTTTGTGATAGC
>P_496
GGGAACCACGGTCAAAGCTGCCGAGCAGGCGGAATACACAC
>P_497
CGGAGCAGGCCAGGAATTTGCCGGCGCGGCCCAATTTAACC
>P_498
CTGATTCGCCGACTCGTGAGCCGCAACGGCAAAAATCGCGT
>P_499
GCGTGGTGAGCAATCCGTTGCCGAGTTGGCCGAAGATATCA
>P_500
AAGGAAAATCGCCTGCTCAGCCGCTTTGGCGTCACCCCCTC
>P_501
TGCAGCCGTTTTGCTGCGTGCCGGATGGGCCGATGCGGCAC
>P_502
ATGCACACCAAGCAGTCGCGCCGCCGCGGCCAGGTTGCCAT
>P_503
CGTGATCGGTATAGCGCATGCCGACACGGCTGTGATTGACG
>P_504
GGTGAGTGCGGAAGCGGACCCTCTTGCCTCCTGGACGCCCG
>P_505
TCGGAGCAACGGAGACGACCCTCGAATTCTTAAGAGATTCC
>P_506
TCAGCTATGCTCAGGCCAGGCCTCAAGGGCGAATTCTTTAT
>P_507
GGAACATGACCCTGCGAACCCTTTCAGATATCTGCTTTGCA
>P_508
TTGGCAGGATTCTTTGCCTGCCAGTGGGGCACCTCGTCTGA
>P_509
CCGTAATGAATTGCAGTCGGCCGCGATGGCACATGTCGCGC
>P_510
CCATATTTTCATCGTGAACCCTCCCGCCACCAGGTCATCGA
>P_511
GAATCCTGATGAGAGAAAGGCCGGCAGGGCAGAGATTACCA
>P_512
GGCTTGGGCCTTGGCTTTAGCCGCCATGGCGATGGTGCCGA
>P_513
CGTGGGCAGAAAGGCCTCCGCCGCCTGGGCGTCCAGGTAAT
>P_514
GCGCCACACGCTCATAGACCCTCTGAATCATCGGCTTGCCG
>P_515
CTCTAACTTTTTTCGATACCCTCCCGAAGAGTGATGAGCCT
>P_516
GCCCGAAGCTTTTGTTGATGCCGCGCAGGCTGGTCTCAAGA
>P_517
CCAATCATGGATTGCAGGCGCCGCAAGGGCATGTGCAGGCC
>P_518
TGAACAGATCCGCCTCGATGCCGCAGCGGCGGGTGACGTCA
>P_519
AGGTAGCGGCTCTTGAGCAGCCGCTCCGGCACGCCCCCTTC
>P_520
CGGAAGCGAGCCTCGGAACCCTTTTCGGCTAGATCGGCCAG
>P_521
AGAAGCCGCCGAGATCAACCCTTCTGCTTTCTGTATTATCC
>P_522
GTTACCGTCGGCCGCATCAGCCAATTCGGCCTTCTGGAAAT
>P_523
CGGAGTGACGCACTGGTGTGCCGCGATGGCCCAGGGCCTGC
>P_524
GGGCTAAGGGCATTATCCTGCCGCAGCGGCCTCTTGGCACC
>P_525
TCCTTCGCCCTGGATTCACCCTCAAGCTGCAGATGCATGGA
>P_526
TGAGATCAGCAGACCCACAGCCGTCGCGGCGCCGATATAGA
>P_527
TGAAGAACCTGGAAAAGACCCTTTTGGAAAGCACTGGCTCC
>P_528
GGATCGAAAAGGAACTGACGCCGCACGGGCTGCGGCATACC
>P_529
AACGCTGGCCATCAGGACCGCCCCGGCGGCCACATCCTTGA
>P_530
GGTCGGTGGCCCCGTTGACGCCGAGCTGGCCGATGACGTAG
>P_531
ACCTGCTGGCGGTGGCCAAGCCGGCAGGGCTTGCCTCTCAT
>P_532
GGCAATTCGATCTGCTGACCCTCTTGCTCAAGTTCCACTTC
>P_533
GAGAGCGCGAATGCTGAACCCTTTGATCCCTTTGCCGGTGA
>P_534
TCGACGATGTCCACAGCCTGCCGGAATGGCTAAACCGTTTT
>P_535
CTGCATTCGATTTTTCCACCCTCAATCCGCGCCAGCTTGAG
>P_536
GCTTATCGGGGTGCTGGCCGCCGCCAAGGCGCTAACCGTCG
>P_537
ACCGTTGATTGATTTTTTCGCCGCGTTGGCTGTCGCCAGTT
>P_538
CGCACTTTCCCAGGCGGCTGCCGCGGTGGCCAGCCCTCAGC
>P_539
ACAAAGGGTCGGCGCGAACCCTCGCGAGCCCATTCGAAGCC
>P_540
GGCTGTTTCGACGGTAAACCCTTCACGCCCCAGCAGGTCGG
>P_541
AGGATCTGGTGGAATATACCCTCGCAAAACTTTCCGAACTG
>P_542
CGCGACCCTGCGACAGACAGCCTCCGAGGCGATCGCCGATC
>P_543
GACCCGCGGGGGGCGCAAAGCCTTCAAGGCGCTTATGGATC
>P_544
GCAACAACCTTTTTAAAACCCTCCAGGCCGTCACCAGCCTC
>P_545
TACGACCTGCTGGTCCTGCGCCGGGCCGGCATCCGGGTGCA
>P_546
CCAGGGCTGAGGTCGAAACCCTCATCGTGACCCGCAGCGCC
>P_547
GGAGTGACCACCGATCTCAGCCGTCAGGGCCTGTCTGTCGA
>P_548
ATTGGGCGCCGCCTACGCCGCCGGGCTGGCGGTGGGCTACT
>P_549
CATGATGTTGACGTTGGACCCTTCCAGAAAACCCTGGGCAA
>P_550
GAGAGGTATGAGAGACGGCGCCGCAGTGGCAGCCGCCCGCA
>P_551
AAAAACGTTGTCACGCAAAGCCGCAAAGGCGAAAAGAGAAA
>P_552
CCGTCCCGGGTGACCTGCAGCCCATCGGGCACCGCTCCCTC
>P_553
TCAATAATGACCTGGAAACCCTTGGAAGGTGGGTACGTTTC
>P_554
CTTTTTCGTATTCAAGAACCCTCTCCATTTCCCAATCCCTG
>P_555
CCAGGAATTTAGGTTACACCCTTTGGCAGCGGCGGCTTTGC
>P_556
TTCGATCGATGTGCTTTTCGCCGGGCTGGCTCACGAACAGC
>P_557
CGTTGCCGGCCTGTCCAATGCCGACATGGCGCGCCTGCTGG
>P_558
CAGCAGATCAAGAAAAATCGCCCGCACGGCGGGGTTCTGTC
>P_559
GGTGGCCATATTCATGCCTGCCAGGCGGGCGGCTTCTTCCA
>P_560
TTGCTATTGAATTGATTGAGCCAAAAAGGCAAGTCTTGCTT
>P_561
AGCCGCCCATGTTGTCGGTGCCGCCGTGGCAGTAGATGCTT
>P_562
CGCTTTTGGACATCTCTCCGCCGGCATGGCGCATGAAATCC
>P_563
GTCTCAAAGTGTGCAGATTGCCGAACAGGCGGACCCGGGTA
>P_564
CTTCCTCACCCCGAACCGTGCCGGTGAGGCTGACAAGGACC
>P_565
TGCGGCACCAATGGATTCAGCCAGGCGGGCAGCGGCCTTGC
>P_566
CGGCACCTTTGTGGAAAATGCCCGCGAGGCGGTGAACGAGC
>P_567
CGCGGAGGGGACCAACGCCGCCGCCCTGGCGGCGGATATCG
>P_568
CAGGGCGAACTGCAGGTCTGCCGCGGCGGCGATTGCGGGTC
>P_569
AGCCGCCGACCACAAATTTGCCATCAGGGCTCAATGTGGCT
>P_570
ATTCGACCATGACGGCAACGCCGCCGGGGCCATAACCCTCG
>P_571
GAACGCCCTTCGGGATCTTGCCGCCGAGGCGGGAATATTTC
>P_572
CTGGAACTCGAAATCCGCTGCCGCGACGGCAGCCGCAAAAC
>P_573
GGCGGTATCCTTGTCGATGGCCGCCTCGGCCTTCTCGATCA
>P_574
GAGCGTCCATCGATGCCACCCTCCTGGTTGATCTTTTCGAC
>P_575
TGATCAAGGAGCTTGCAACCCTCGATGTGATCACCGTGACC
>P_576
CACGCGCCACCAGGTCGCTGCCGCGCAGGCTTTCCAGCAGG
>P_577
AGAACGGCAACAACGCGACCCTCTTCGTTCACGGCTTCAGC
>P_578
AGGCCCTCGAACATGCGCGGCCGGCAGGGCAACGTCACCAT
>P_579
GCCTGTTGGAGAAAGTGACCCTTCTACGCACTCTGTTCGGA
>P_580
CGTGGCCTTCGACTTTGGTGCCGGGGAGGCGCTGGAAAGGA
>P_581
CAGCACGACGGTTCAATACCCTCATGTTAAACTCAAGCCTT
>P_582
GCGATCCCGGCCTGATCACCCTCAGGGGGCGCGATTGCCTG
>P_583
ACCACGCCCAGCGCGCGACCCTCGTGCACCAGCGGGATGAG
>P_584
GAGACGGGAGATAGCCTGCGCCGCCAGGGCACGATAGGCTT
>P_585
GAACAGCCTCAAAGGGGGTGCCTCGCAGGCGGCCGACGTAA
>P_586
TTCGTCAGAATTACGGCTAGCCTGTTGGGCATTATCCGTGT
>P_587
AGATCGGGGTGCAATCCACCCTCCCCGGCACGCTGAACGTC
>P_588
AAGAGCGGAAAAGAAGGATGCCGCGGAGGCTGATGTTGCAG
>P_589
CGATGGTGCCGGTATCAAAGCCGCCATGGCCGGGGTCGAGC
>P_590
CGACTCGTTGGCGGCTTTGGCCTCGCGGGCCGCAGCAATTG
>P_591
GAAGTATTTCGAACGCGATGCCGCCCTGGCGCGGCGTTTTC
>P_592
ATGTCGGCGGGCATGGAGAGCCTCGAAGGCAATATCCAGTC
>P_593
TTCTGCAGAAGACGCTCACCCTCCTGCTGGGCGACACAGCC
>P_594
TATTAGTCCAGTTCTTCACCCTTGTAAACCGCCAAATTGCC
>P_595
CCCCATGGTCGGAGAGGTTGCCAGCAAGGCCATCAGCGGCG
>P_596
TTCTTCTTCCCGGCCTCACCCTCCTTGGAAAGCTTCTCGAT
>P_597
AGAAGATGGAATTTCCCACCCTCTGGGTGCTGACACGGGAA
>P_598
TGGGTGCCCTGATCCAAACCCTCATGGCAGGCCAGGCACAC
>P_599
GCGCAACGCGGCGGCAGTGGCCGCCCGGGCCAGTTCCTGGT
>P_600
GACGGGCATTTTTGCGGACCCTTCGCTGCTTGAGCATGAAA
>P_601
CTTCGATTTTCATGACAACCCTCCTGCACCCTGGGCCCTTC
>P_602
TGTCGAGGGGCTGGTGTTTGCCGATCGGGCCATGATCGAGG
>P_603
GGTGGCCATTGCCACGACAGCCGCCAGGGCAATCAGTATTC
>P_604
GGCACGCAGGTTTTTAAGTGCCGCGCGGGCAATTGAGGGCA
>P_605
GGCCACCCCGGAGTCCATCGCCGCGCGGGCGACCGCAGGTG
>P_606
AATGCCGGTCGTACTCATAGCCGGGCAGGCGCGCGCGCAGC
>P_607
CGGTCCAGATCGGACTGCTGCCGGTCCGGCACCAGGCGCCG
>P_608
GCCTTCGGCAATGCCCAGCGCCTGTGCGGCAATCCCGATAC
>P_609
TCCGGAGATTCTCGCCTATGCCATCAAGGCCGAAGAAAACG
>P_610
CATCCGCGATGTTCTCGATGCCGAGGCGGCTGTGTTTGAAA
>P_611
GCCGGGGCGCCCGGGCTTTGCCGAGCAGGCGCGGGATCTGA
>P_612
GGCCTGCGCCATCGCATCGGCCAGCGCGGCCGAGTCCATCT
>P_613
GGGTCAAATAAAACAAGCCGCCGGCGAGGCCCCGCCGGCGG
>P_614
CCGGCATTGGGCTGATTTCGCCGATGTGGCTTTCTACGAAG
>P_615
CTTCGACGCGCTGCGCGGGGCCGAGCTGGCGCCGGGCAAAG
>P_616
TTGGCGGCACTTGGCAGGAGCCGCGCTGGCAGGGCGATTTT
>P_617
TGGGAGAGTACAAAGCAAAGCCGCCCGGGCCCTGCTCCTTG
>P_618
CATGGATGCCGCCGACATTGCCGAGAAGGCCATGAAGATCG
>P_619
CGGGGGAGGACATGCCTTTGCCGCTTCGGCGACCGTGCGCG
>P_620
TGGGGGCACCTGCACTTATGCCGAACTGGCCCGGCGGTGCG
>P_621
TCGGACACGGATTTCAACCGCCGAATCGGCCAGTTTGTTCA
>P_622
CCAGGTTGACCAAGTGCCCGCCTTTGAGGCTGACTGACCGA
>P_623
GGCGGTGTTGGAGACAAAGGCCGAGAGGGCCGCAGTCGCCA
>P_624
CGGATGAGAGGCAAGCCCTGCCGGCTTGGCCACCGCCAGCA
>P_625
ATCCGCCTTACGCGCCACTGCCGCCTTGGCCGCATCGAACG
>P_626
TGACTGCGCAGGAAAATACCCTCTGCCTTCAATGCCATCGC
>P_627
CCTTCCCCCGGCGCCAGTTGCCGCCAGGGCTTGTCAAGCGC
>P_628
GCTGCTGGTGCCGCTGCTTGCCGGTCTGGCGACCCTGGGTT
>P_629
CATCTTCCAGGCGATTAAAGCCAGCGGGGCGCTGCATGCTG
>P_630
TGCTGTTTTTGTTTTCCCTGCCGTGCGGGCCCTGATCCGCT
>P_631
CAGGTTTAGCAGAACCCTTGCCGTTGCGGCGCCCACTGCCA
>P_632
TAGAGGGGGTTAAAACGACCCTCGCAACCTACCGCCTGGCC
>P_633
CGTGGCTGAGAACCTGTCCGCCGGCGCGGCTGACCAGAGCA
>P_634
CTGAGATGGACAGTATTCTGCCTGTGAGGCATAATCAGGCT
>P_635
AGGCATCGGCAGTGCGGCAGCCTTTCTGGCGAAAAAAACCA
>P_636
TGCCGGCCGGCGGTGTTTTGCCCCGCCGGCCGGAAAGACAT
>P_637
TGCAGCAAGGGTGGGATGAGCCGGTTGGGCTCGAAACAGAG
>P_638
GGATTTTCGCGGCTTTATTGCCAAAGCGGCGGAACATGGTC
>P_639
GACGGCGGTTTTCTCGTCGGCCGGGATGGCCCAACAGGCCT
>P_640
TTGTGGGTACCTGTGTCGAGCCCATCGGGCCTGAGCATTCC
>P_641
GAATCTCGTTCGACAGGACCCTCGGCATATCCCGCACAGGC
>P_642
CCAGCTTTTTGGTCAAACTGCCGGCCAGGCGGTCGGGACGA
>P_643
AATCCATAACCTTCCTGAAGCCGCAGCGGCAGATGAAAATC
>P_644
AAAAAGCAAAAGCGAACAGGCCGCCGGGGCGCAGAATCCGC
>P_645
AGATTTTTGCGTGCCAAACCCTCCAGATAGAAATAATCGTT
>P_646
TCTCCAGAGCCGGAATGATGCCTTCAAGGCGGGTCAGTTGC
>P_647
GTTCCTTGGTAAAACCGATGCCGCGCAGGCCCAACTCACGC
>P_648
AGCGCCATCGTCTCGGTCTGCCCGACGGGCCACCATCCCTG
>P_649
GCTAGCCGTTTTCCTTCAAGCCAGGGCGGCTCAGGCAAAAT
>P_650
CCGGGCAGCAACAGCCGACCCTCTTCGGGCTCCTCGCCGTC
>P_651
GAGTAGAAAAAGCGTGGGTGCCGCGAAGGCGTTGAGGTCGA
>P_652
TATCCGGCGATCGTCGGCGGCCGCTATGGCCTCGGTTCCTA
>P_653
CCAGGTTCTGGATGAGAATGCCATGAAGGCGTTGAGAGATA
>P_654
TGGTGTCCTCCTATGTGACCCTCAAGCGCAGCGGCGCCAAC
>P_655
TGACTGATATCCGCAACGTGCCGCCGGGGCTCGGGCTGGCC
>P_656
ATATCAATGGTTGGGAAAAGCCGGTGCGGCCAAAGGTATTC
>P_657
CGCCTGCAACCGCCTGGGAGCCAAAAAGGCCACCCTGGTGC
>P_658
AATAAATCCGAAAAAAAACCCTTCGTTTTCTACCTTCACCC
>P_659
AGATATCCTCGTCGGCGATGCCGAACAGGCGGCTGAGCTGT
>P_660
ATAGCCGTTTTCTGATCCTGCCGCAGTGGCATTTGCCCAAT
>P_661
CTTTTCCTGGAAAGATTCGGCCAGCAAGGCCAGATCACCAT
>P_662
TGGTCAGGCCGTGAGGCAGGCCGCGATGGCAATCCCAGCAC
>P_663
CCGGGCAAGGGGAAAAGACCCTCCTTTCGGTCCGACACGAC
>P_664
CGAGCGGGCCTTCGAGCGTGCCGAAGCGGCACAGGATCCTG
>P_665
CGGTTGGGCCTTTGCCATCGCCGCTTCGGCCAATCTGCCGG
>P_666
CTGCATCTTGGATGACCTTGCCTGGCGGGCCGACCTGGGTA
>P_667
GATGGCGTTGTCGGGCGTTGCCGGCAGGGCAAGGCCCACAC
>P_668
CCGCATACGCGACCGGCACCCTCAGGGTTCCGGTCGGCCGG
>P_669
AAAAACAGCTTGAATCTCTGCCGCCTTGGCCGGCCCAATCC
>P_670
TCACTGACCTGCCCCAGACCCTCCTGCACCCGGCCGGAGTG
>P_671
CGCGCACATCGGCAGGCACCCTCGCCGACAACCGCCCGAGC
>P_672
GGATTATGCCGTAGAAGTGGCCATGCGGGCCACGGAACACC
>P_673
TTCCAACTTGACGGCAAACCCTTCCAGCAGGTGCGCTATCC
>P_674
GGTGTGGCAGACGTTGCACCCTTCTGTAGCTTTATCCAGAA
>P_675
GTGCTCTCGGTGTTGGCACCCTCCTTCTACGATTTGGACGC
>P_676
TGATGGCCTGGACATTCCCGCCGAACTGGCACGCCGCGAGA
>P_677
GAACTCGACTGCGCCACCTGCCATGCAGGCAAGGCGCTCGA
>P_678
CCGCACTATGAGGAGCTGCGCCGCATGGGCGAGGAGTTGGC
>P_679
ACGTCATCGATCCAGACACCCTCATTTCGACCTACGGGGCC
>P_680
AAAGCCCCTGAAGCCGAACCCTCGCCGACTCAACATGCCGC
>P_681
ATGGTCAAGCCGCTGATACCCTCTAAAGAATCCTGGTAACT
>P_682
CAACGCTGGTGCGGGCAACCCTTGCAATGAGGCGCAATCCC
>P_683
GCACGGTTATCGCCCCCTCGCCGCTGCGGCCAAATCCGTGC
>P_684
TGAAAGCTATCTGGCCTACGCCGCACGGGCGTTTTTCGACA
>P_685
AAAGGGCGCCCACAATGACCCTTTGAACGCAAAAAACAGGG
>P_686
GCTGCCGCGAGCTGGTATTGCCCTGCAGGCCCAAAAAGCCG
>P_687
GAATGCAGAAAAGCCGCACCCTCTGAGGGATGCGGCTTTTC
>P_688
TGCCGAGGCGCCGGTGAACCCTCGCGAGACACAGGAGATCG
>P_689
GCGCCTTGGCCCCGGCCCGGCCCCGGCGGCGCGTCCGGACT
>P_690
TGCGCCCCTCGGTGGTGAAGCCGGGGCGGCTGAAGGTCACG
>P_691
GGTATTCCAGTCGAAAATCACGGTCAAAGGAATTGTTGCGC
>P_692
CCATGTAACATCACAAAACCCTTCGGGGTAATCACAGGAAT
>P_693
TTATTGCCGAAACCCATACCCTTAATGCCTTCGCTTATGAA
>P_694
GGTATTGCTCATGGGAAACCCTCTTACGCTAGATTGTTAAC
>P_695
GGTAAAGTCAGAAAATTGTGCCGGATCGGCCCAGATCAGGC
>P_696
AGCGCGACAACACCCAGACCCTCGAAGCGCGTGACAAAATC
>P_697
AGGGGGCGTTTTTATTGCGGCCGGCCAGGCGTTCAAACAGC
>P_698
CCATCGGCCCCAATGAAACCCTCATTTTCGATGTAGAACTC
>P_699
GGCTTTGACAGGGCAGTACCCTCCGGCTTCGACGTTCAAGA
>P_700
CGGCCGCAAATGGCCGCGCGCCGCACTGGCGCGTCATCTCT
>P_701
CCAGAATCCGAGAGTAAACCCTTTAAAACTGACGTCCGCCC
>P_702
GCAGATCCGTTGCGCCGCTGCCGCGCAGGCGGTCCGAATCG
>P_703
AGGAGAATCCTGACTTCACCCTCAGATTCGGTTCGATATCT
>P_704
CAGGCTCAGGCAAAAGCACCCTCGCAATGATCGCAGCCGGG
>P_705
CGGCGGCCGTATCGGGATTGCCGCACAGGCGCTGGGCATTG
>P_706
AGTGTTGGCGCTGTTGAACCCTCCGATGACCAGGACCAGGT
>P_707
GGCCATATTGCCCGCGGCCGCCGGACTGGCGCACGAACTTA
>P_708
CGACACTGAAGGCGACCCAGCCAAAGCGGCCAACATCGCCA
>P_709
TTGTCAAGAAAGCTGCGACCCTCCTCGTGCTCGTCCAGGGT
>P_710
AACTCTTCCCCTCCACCACCCTCCTCAACCCCTCATCCACA
>P_711
GCCAGGCGCGACGGTTTCCGCCGCTGCGGCGTCGCCCACAG
>P_712
CTGAACAGGCCGCAAAGACCCTTCAACTTAAAAGCGACTTT
>P_713
CGTCCTCTCCACCCGCGCCGCCGCGCAGGCCTCCGGATTGC
>P_714
GTGGGCGGTTGCGACGGCTGCCACGGCGGCGGCGCATCAAC
>P_715
AGCAGATCCTGGATGAGACCCTCCAGGTAGGCCGACTCCTC
>P_716
GTCGGCGAGGAAATCCTCCGCCGGGCTGGCGCGCTGCGCCC
>P_717
GCAAGTTTTCGGCCTAAACCCTCACGGAGCACTCAAATGAA
>P_718
CGCAATCTTTCGGGCGGTTGCCGTTATGGCCTTGGGTGCGC
>P_719
AAAACCTCAGCCGTGAAACCCTCAAAGCCAAGACCTACCGT
>P_720
TAATTATGCCCACACGCACCCTCCCAACATTGCTCCTGCTC
>P_721
AAACGCCAAAGGCGACATTGCCAATCAGGCGGACATAGATG
>P_722
GTTCCGCGCTGCTCAAGACCCTCGCCGACGGCATGAGCCTT
>P_723
ATCAGGCCGATGTTGGGACCCTCAGGGGTCTCAATCGGGCA
>P_724
AGCGGATGATCCGGTGGCGGCCGCCGAGGCCATCGTCGAGG
>P_725
CGTTTCCAGCACCGGCGATGCCGAGATGGCTGTGAATGTGA
>P_726
TGTTCGACGGCAATTTCACCCTCTGGATGTTTCAGGAAGCG
>P_727
CAAGGACGTTCTTGCTGCTGCCGGGACGGCGGCCCCCGATC
>P_728
CGAACGGCACCTGGTGAATGCCGACCTGGCCCTGCAGACTC
>P_729
TGGAGACCGGAGGGACGACGCCTTCGGGGCTGCCGGTTGAT
>P_730
GGGCAGGCACACTGAGTACCCTTCCAGCGACATGGACCAAA
>P_731
GGAAAAAAAGGGGATGCCAGCCTCGCCGGCAACCGCCCGCG
>P_732
GCAGTTGGGTTGGTCCGACCCTCTTTTCCCCAACCCTCTTT
>P_733
GGGAAACGGTGCGCCACACCCTTGAGGTGCGCAACGAGCTG
>P_734
AGACTGACCGGACCGTCACCCTCCCGTCGCTGCCGACGGGT
>P_735
TCAGTCGATCGAAGAACGCGCCGCGCGGGCAGAGGTTGCCG
>P_736
GGTCTTCTGCGGCACCAATGCCTGGAAGGCCGACCGCATCA
>P_737
CACCCGGAAACCGCAACCAGCCATTGAGGCGCAAGGGACAC
>P_738
CGTCCCCCACCATGCAGACCCTCTGGCCTGGTCTCTCATAC
>P_739
TCGGGGTCAGGCCTCGGCGGCCTCGGCGGCTTCGCCTTCTT
>P_740
TCGGGCGAGCCGGTGTCACCCTCATGCGTCTTGAACTGTTC
>P_741
AATGATTCCCATCAGCCACCCTCTGGCCGAGGTGCATGGTG
>P_742
ACCGTTTACATCTGCAAAAGCCGCCAAGGCCTGGGGAAAAA
>P_743
CGCGATCCTGGCGGTGGACCCTTCTCGCCAGAGAACCGGAG
>P_744
GAGTGGGAAATCAGGATCAGCCCGTAGGGCAGGAAGGCCAG
>P_745
GCGTACCATCAAGGATGTGGCCGCCGGGGCGGTCCTGATGG
>P_746
TTTCATAATTCATCCTTTCGCCGGCTTGGCGAACCAACTCG
>P_747
AAGGCGCCGATAGCAATAAGCCCGAAAGGCGAAAGAGCACC
>P_748
AGTTTTTGTTTTCACTCTGGCCATTGCGGCAGTCTCCTACA
>P_749
AAGCGCCACGTCGCGCCATGCCGGCGGGGCTGCCGGTTCAC
>P_750
CATCGGCATCAGTCTCTACCCTCACGACGCCCAGGACGCAG
>P_751
TTTACTGCTCCCGAGTCCAGCCTGTGCGGCTTCACCATCGA
>P_752
CCCCTCGTCGGAGAAATTGGCATCGACGAAGTCGAGAGCGT
>P_753
GGAAGACACCGCCAGTGACCCTCTAGCTGAATTCCGTCGCG
>P_754
GCAATACCTGGCGGCAATGGCCGGCGCGGCCAACTTTGCCT
>P_755
AGGGGACAACCGCCCCAAAGCCGACCTGGCGCGCCGCCAGT
>P_756
ACGCTGTTTTGGTGCAAACCCTTTAGAATTTGGGTGTCCAA
>P_757
ATATTTTTGCAGATCGAACCCTTCCGGCGGGCGCACGGATT
>P_758
GTGCCGCCGACAGCAGCACCCTCACCGAAGTCATCGGCTTT
>P_759
TCGCTATATCCATCTCAACCCTCTGCGGGCCGGGGCGGTGA
>P_760
GGAAAAACGCGAGCTTGAAGCCCTGCCGGCACGCATCGAAG
>P_761
AACCGGGATGCCGCGGCGAGCCAGCACGGCTCCCAAAGGCG
>P_762
ATCAAGCCCGAGCCCATACCCTCTTCGCGCCAGAACCGGCC
>P_763
TGCTCAAGGCTTCAAGGATGCCGCGCAGGCTTTCCGGCTGA
>P_764
GCGGCGGCTGCGTGAGCATGCCGGCGCGGCCCAGTACGAGA
>P_765
GCACCCTCCGCCCTGCCCCGCCGGGGAGGCTTTCTCCGCTA
>P_766
CAATGAGGAAGCGGTGATCGCCGCCTGGGCCGATGTTGAAG
>P_767
GCGCACCGTACGCTTGAGTGCCGAAGAGGCTTTCGGCGAGA
>P_768
CTTTTCAACCCAGGACCATGCCGCGGCGGCAATTGCTGCCC
>P_769
TCCGCGGCCCGGGTTCCACCCTTAGAACTTTCCCGACAGGG
>P_770
GGTGGCTCCAAGTTCCCAGGCCCGTGCGGCTTCAAGGTGAG
>P_771
GCGGTAATCCGCGAGAAAAGCCGCCTTGGCATCAGCCAGTT
>P_772
CTTCAAGAACCCGTGCGACCCTCTGTGCAAAATGCACTTCT
>P_773
ACGGCCCTCTTTCTGTGCAGCCTCGAAGGCCGTCACAGCCT
>P_774
GAAAAAAGAAAATCGAAACCCTCGGCATCCATAATTTCTGC
>P_775
ACTCGAAACCCTTGCGGCAGCCCGCGTGGCCGTCTTCGGAC
>P_776
CCTCGCCGGAGGAACAAAAGCCCCATCGGCCATCTTTGATT
>P_777
TCAAAACGGAGGTAGCTACCCTTCAAGGCATCGGCTGGCGA
>P_778
GATCGACCTGCCCTCAATTGCCCGCGCGGCACTTAAAAACC
>P_779
CGGGAAGAGAAATCCTGACCCTCTTTGCAGGGAGCAACAAA
>P_780
AGACTGAATTCTGCAAGACCCTCTGTGCCCACCTGGGTCTC
>P_781
TCCATTCTGTTCTGACGAAGCCCTGCGGGCACTGACGAAAA
>P_782
CTGGCCTATTCCAGCATCAGCCAGATGGGCTATGGCGTCAT
>P_783
CGATGGCGCCGGCCGCCACCCTTCCGATGGTCTCCCGCGCA
>P_784
ACGACGACGGCAATGTGACCCTCGTCGGCAATCCCCATAAG
>P_785
ATCGGCAGGCAAAAGGCCAGCCCCGAGGGCAGCGCGATAAC
>P_786
GATAACGCTGGGAGCCCGTGCCGATGTGGCGAGGGACCGGA
>P_787
AAATCGATCACCATTACACCCTCGACACCAACTACCGGTCC
>P_788
GCCTCCGGCAATTGCCTACCCTCCGAAGGCAATAAAATGCG
>P_789
CGCGGGAATTGGCCGCGCAGCCGGGAGGGCTTGACCTGGTC
>P_790
GACATGGGTGAAGAGAAAAGCCACCAGGGCGCAGGCCAGCA
>P_791
GCTACATCTCGGGCGAAACCCTCATAAATTACGACGATCCC
>P_792
TGGGCACTGAGCGCGACACCCTCAGCGCTACAGAGTTGTCA
>P_793
ATGGTGCCTCCAACATTACCCTTAAAGGATCTCACTTTATT
>P_794
AGTGCATGGGAGTGCGCACCCTTAAGGATGGACGAGTGGTT
>P_795
CGCGACGGCTTCACCCGGGGCCTGTGCGGCCAGTTCACCCA
>P_796
CGCATATCCTTTTCGATACCCTCCGGCAGATCTGCGGACAG
>P_797
GACCATTATCTGGGCTGCCTCCTGGGCGGAGCGGTCGGCGA
>P_798
AGGCGGATCTAACCCATACCCTTAAAGTCCGCTCCAGCGAC
>P_799
CACATGTTTGTCGCCGCACCCTCCTACCAGAACCAGGCGAT
>P_800
CTGAAGCCAGGAGGCTGACGCCGATCTGGCGAATTTTTTCA
>P_801
TATATTCTCGAAGAACTGGGCCGGCTTGGCGTTGGACGAAT
>P_802
GGATGAACAGATCAGCAACCCTCCGGGAGAAAGCAATCGCA
>P_803
CTCCGTCGACGCGTTTTCTGCCGCAGGGGCGGCAGCCTCTT
>P_804
AATCGCCGACAGTGCGCTTGCCGCCCGGGCGAAAGATGTCA
>P_805
GGCACGGTAATGTTTAACGGCCGAAAAGGCCTTTCACCGCA
>P_806
CCTGGTACCTGGAGCAGACCCTCGGCATCACGGTCAGCGGC
>P_807
TACGCGTATTCGCAGCAACCCTCGTGAGAATCGTTCCTGTG
>P_808
GAGTCATATCGCCATTTCAGCCGTTACGGCGACGGTGGTTT
>P_809
GCAGATGGCCAAAACCAGTGCCGCGCTGGCCAAGCTCAAGG
>P_810
GACCAGAATGCCCGCCAACCCTCCAAGAGCCCCGGCCAGGG
>P_811
AACGCAGCACTTGCTGTACCCTCGTGAAAAAACAGCCTTGA
>P_812
ACATGCACTGCCAAGCCACCCTCAGAAACTATTCAGACGTA
>P_813
CGGACGGCGCCGTGCGCACCCTCGTCGACGACGACTATCAC
>P_814
CCTGAATCAACTCTTTGCCGCCACCGTGGCCGGCGCCACGG
>P_815
TTTCCCGGCGACCAAGAACCCTTCTTCTCCAGGGAGTACGA
>P_816
GAGGGGGTGGTGCGGGAACCCTCCGCGTTTGCGATGACGAC
>P_817
GTCCACGTCTTCAAATTCGGCGTCGACGACATTGTCATCCT
>P_818
AGGCCTGCCGCTGAAGTTTGCCGACCAGGCCTGGGCAAGAA
>P_819
GTACGACGCCATCGTCATCGCCTCGGGGGCTCACAATCCGG
>P_820
TCTCAACGCCGCCATAATCGCCGCGCAGGCTGGTGAGCACG
>P_821
GGCGCAGGCCGGGCAGGTGGCCGAGCTGGCCGACTCTTTTG
>P_822
GATTCGATGGAGCTGTTCGGCCGCATCGGCATCACCTGCAG
>P_823
AATGCAAACGGTTCCCGCCGCCCGCAGGGCCGTTGCAAAAA
>P_824
TGTACTGGGGCAGATAGCGGCCGGCCTGGCGCATCAGCCAA
>P_825
TCCGCGTTCCTCCTCGCGAGCCACAGAGGCGAGATGCGCCT
>P_826
CAAGCAGGAAAACCCCTGTGCCATGGGGGCTTCCTCCGAGC
>P_827
CAGGGAAGCACCAATCACTGCCGCCATGGCGCCGATTTCGT
>P_828
GGTGAACGACAATCTTTCCGCCGAAGCGGCGTGCAAAATAA
>P_829
ACCCGCTCAGAATCTCTACCCTCCGAAAACAGTCAAGGCTG
>P_830
GCCTGCGCGACCTGTTGACCCTCAGCGGCGTAACTCCTGAC
>P_831
GGAATCTACCCAGATTTCCGCCGGGACGGCATTGGCACCAA
>P_832
TCGATGCCCTGGTTCGCACCCTCTCGGACCTGGCCCAACGT
>P_833
CCAGATCGTAGATCTGCTGGCCGAGCAGGCGGGCGTCTTCC
>P_834
ACGATGACCCCCGAATTAAGCCTCGACGGCATGACCCTCAA
>P_835
AATACCCACCGGGTGAGATGCCGGCGCGGCGGAATCGCCCC
>P_836
TGCCCTGGGCGATGACGTCGCCGGTCAGGCGGATGCGCTGG
>P_837
CGTCAATGAGTTGCGGTACCCTTCTGACCTGCCGGCTTAAA
>P_838
GTTCCAGCTGTAGGAGACTGCCGCAATGGCCAGAGTGAAAA
>P_839
CCAGGTTCTCGGACGCAACCCTCGCGAAGTCAGCCAACTGT
>P_840
GCGCACCGCCGAACCCAAAGCCGCCAGGGCGACGAGGAATA
>P_841
GTGAAATAGGTCCGATCACCCTCGTGCCGGATCTTGTCGGC
>P_842
CGGCCTGCTGGTTCAGGACGCCGACCTGGCCCTGATCGATG
>P_843
GTGGTGACGATGGAGCCACCCTCGATGACCTTGTTGGGCCA
>P_844
AGGAATGGATCTGGTCTCAGCCGGAGCGGCAGCCATCGCGA
>P_845
CGGCGGGAAGACGGCATTTGCCGATGTGGCGGCTTTCCCCC
>P_846
GGCACGGCATTCGAGACACCCTTTGGTTACTCGGATCACAC
>P_847
CCGGACTCATGCCGTAGTTGCCGCCGGGGCCATCGAAAGAG
>P_848
CGACAAGGTGGTCAACCTCGCCGCCCAGGCGGGGGTGCGCT
>P_849
TCGGGGCTTCTCAAATATTGCCCGCATGGCGGCGCAGACCG
>P_850
TAATCACCACGTACAGGTCGCCGGGCGGGCCACCCTGGGAA
>P_851
ATCTTCGGGCTGTTCGTGAGCCAGCCCGGCGAAAAGCACAT
>P_852
AATTTTTATTCTTATAAGTGCCGGCATGGCTGTTGCCGCCG
>P_853
ATCAACGGAAAAAGACGACGCCGGCGCGGCCTCCTCCCTTT
>P_854
CGCCGGTGAGCTACGCGGTGCCGACGCGGCAGGTCAGCTTG
>P_855
CGCAGATCACCACAATTACCCTCAGGGCACCCCCATATTTA
>P_856
AATATTCAGGCCCGATCCCGCCAGCAGGGCAATCAGGCTGT
>P_857
CTCCAGGAGCAGCGCTTTCGCCGCGTCGGCGGGACGGCGGA
>P_858
ACAGGACGCCAGATTGACGGCCAACGCGGCCAGCAGCAGCC
>P_859
GCAGAGCCTGCGCCTCTACCCTCGCACCCACCCGCTGATCG
>P_860
GTTGGGCTCCAGGTATTTTGCGCCGACATGGTCAAGGATCA
>P_861
AAATCGAAAGAGCCCTTACCCTCTCGGCTGACACTGCCGGG
>P_862
TGGAGTTACCCTGGTAAACCCTTTTGCACCTGAAATAGATC
>P_863
TTCGGCATACATGCAAAACCCTCCGAAATGCCCACCCTGTA
>P_864
CATCAAGAGTGAAACGCGTGCCGCAGAGGCTGCAGAGGCCG
>P_865
CTTACATCGCTTTTTTCACCCTCATTCTGGTCATGCTCGGG
>P_866
GTTGTTCCTTTTCCTGCTTGCCGTCCGGGCTCTTGAGCGCC
>P_867
ACCGTTTCGTGGGCAGGCAGCCGCTGCGGCGACAAGGCGCG
>P_868
TGTATTTGGGGTTGGCCTTGCCCTTGGGGCGACCAAGATGG
>P_869
CCCCAAAAATGGGAGCATAGCCGATCTGGCCTGAGTTATCT
>P_870
GGGTGATTTTATCGGCCGCGCCGCTCTGGCTCGTATCAAGA
>P_871
GAGCCAAAAGCAACCGCAAGCCGGGAGGGCAACCAGGGCGT
>P_872
GGTTATCATGCTGGTGACGGCCGGCCAGGCGCGGGCAAAGC
>P_873
CAAGCAAAGCGCCGACAACGCCGGCCTGGCCGACCAGGTGG
>P_874
GCAACCAGCCCGTCAAGACCCTCCTCGTTCCCCTTTGTCCC
>P_875
CTCAGCGCTGGACCAGGGTGCCAAGCAGGCGGTCATCGATC
>P_876
GACCTTCGCGTCCCGCAACCCTCGTCCCGCGTCCCTCGGTT
>P_877
CTATCGGGAAATCTTAAACCCTCGGGACGCGGGACGAGGGA
>P_878
TTTGCGCACCGCCGCCAACCCTTCAAGCACCTTGATGCTGT
>P_879
TACGACTATGTGCAGAAACCCTTTGAGCCGGATGCCCTGGT
>P_880
GGGGTCTCGGCGCAGAATCGCCTCGATGGCATTGAGAAGAA
>P_881
CTGGGCCACCACATCTTCCGCCGCCCGGGCACGCCCCTGAA
>P_882
TTCGTTGCCCAGGTCAAACCCTTCAAAAAAACCATGCCAGT
>P_883
GTTCTTGCAGTCGGGGTAGGCCGAGCAGGCGAGGAATTTGC
>P_884
GGTACTGACCAGCCTCACTGCCGAAGTGGCGCTGAACTACA
>P_885
CTCTGCCTAAACGTGCAGTGCCGACATGGCTGGAACTGCTC
>P_886
ACGCCGATTACGAATTTACCCTCGCCAAAGAAGCTGATCCA
>P_887
CGATCATGCGGGACGCTACCCTCATGAATTTTCAGGCGGGC
>P_888
AGCATGTACTTCATGGCACCCTCAAGCCCATCGCGCTGGCG
>P_889
CCGCGAGTTCGGCATTGATGCCGATGGGGCGAATAACTCCA
>P_890
TTCGGCTCTCTGCATTGACGCCAGGCGGGCGGCATTTTCAG
>P_891
GGTTGAACAGGGCGCTTTTGCCGAATGGGCCGAGGTTCACG
>P_892
GCAACAAAAGACCGGGCTTGCCTTTGCGGCAGTCGCATTCC
>P_893
GGCCACGGCCGAAGAAAGTGCCGCGGCGGCAGAAGATCTTT
>P_894
AGCAGATATTTCAGACGGCGCCAGGACGGCTTGACATTTCT
>P_895
GCAAAACCGCTTCCTTTTCGCCGATCAGGCCCTCTTTGACC
>P_896
TGGCCTGGTCTTCGGTCAAGCCGACCTGGCCAATCTCAGGC
>P_897
CGGGACTCGAACCCGCGACCCTCAGCTTGGAAGGCTGATGC
>P_898
AAATTTTTCCGAAGTGCGCGCCGCCCTGGCTCGCGGCAAGG
>P_899
TCTTTTGGTGGAGCAGAACGCCGCGCGGGCGCTCTCCGCGT
>P_900
GCCGAATGTGATCGCCCCTGCCGGACAGGCCTCGGAACAGG
>P_901
CCGGTGGAACACCCCGGCTGCCTGTGCGGCGAAATCCTCAA
>P_902
GGAAATCGCTCTTCTTACAGCCAGGAAGGCTCAACATCTGG
>P_903
GGTCGTTGTAATGGCGCTTGCCGCGAAGGCTTAAAGAAGAG
>P_904
AGTTATCCCCGGCATCACCGCCGCCCTGGCCGCCTCGGCTC
>P_905
CCAGATAATGGGGGTTGTTGCCGCACAGGCGGGCACCGCCG
>P_906
CAAGGAGCGCCACAAGGAAGCCAAAAAGGCCGAGGCGATCA
>P_907
GAGCACACCCGCCGACAACCCTCTCGATGCCGGCATAGTCG
>P_908
TCGATAGCACTCCCGACACCCTTATGGCGGGGATCGGTCCC
>P_909
GCATGGCGACCAATGGCACCCTCATCACCGATGAGGTCTGC
>P_910
AGCCTGCATCGGTTGCGGTGCCTGTGTGGCAGCCTGCCCCA
>P_911
AGTGGGGCACATCTCGCTGGCCGACCGGGCCGACGTTTTCG
>P_912
AGAGCCTCGAACAACCCCTGCCGGGCAGGCGCCTGTCCCGG
>P_913
AAAGATCATCCCGGCAAACCCTCCGACGCGCGCTTGTATGG
>P_914
CGACCAGGTCGCCATTGAAGCCAGTGCGGCCCCCGAGGTCC
>P_915
ACTTGGTAAAAGTAGATACCCTTTGGCTGTCACTGGCCTTT
>P_916
GGCGCTTTCCGTCCCACCAGCCAGGACGGCCTGACGCCATT
>P_917
GCAGGCGGTGAATGGTGGTGCCGCTACGGCCGCTGACTTCC
>P_918
TTTATCCTTGACTTGATCTGCCGGCAGGGCTAATGTACGCC
>P_919
TGCAAAGCGCATCCTGTCCGCCGGTCAGGCTGATTTTATCG
>P_920
TCCAAAGCTCCGCAGATCAGCCGACTCGGCAGCTTCGCCCT
>P_921
AACCGGGTCAAGATTCAGCGCCGAATCGGCATGATTCACCA
>P_922
GTCATCTCTGCGACCGAACCCTCTTACCAAATGACAGGAAC
>P_923
GCTTTGCCTGCTACATTTCGCCTAGCCGGCGGGGCAGTGTG
>P_924
TGCTCCGCCAGCGCCCGACCCTCCGCGTAAGACGCCAGATA
>P_925
GGCGCCTCGACCGGGTCACCCTCATGACGCTGCACGCTGCC
>P_926
TTGCAGAAGATGCTCGAACCCTTCGGCTCCAGTGATGTTGC
>P_927
CGTCAACGACCAGCCGGCTGCCTCGGGGGCATAAAAACTTG
>P_928
TTATTCCGGGTTTTTCACCGCCAACGAGGCGGCGGTGGTGG
>P_929
CAACCACGCCTTCATGGTGGCCGGCGCGGCCAAGGCGGACC
>P_930
GCTCAACTTGTAGGCTCTCGCCGATCAGGCGGCTTTCGACG
>P_931
AGCCTGTAGAGCCAGAACCTCCGAAAAAAGAGGAGGCGAAG
>P_932
TCTCGGTCTGCTCTGGATTGCCGTTGAGGCGACAACCATCG
>P_933
CCGATGGACTTGGGGCCACCCTCCTCGGTCTCGATGTCGAG
>P_934
GCCTGACGGAGTTTTTCACCCTCAAAGCCTGGGGCTGCAGT
>P_935
ACAGGTCTCGCCCAGGGCTGCCAGGTCGGCCACTCCCAGCA
>P_936
TCGACGGCTTTCGTTTCACCCTCTATCCGCGAAAGGGCGGA
>P_937
GACACCAACGTCATGGTCGGCCGCACCGGCGAAGCCGATGA
>P_938
GACATGGTGCATGGCCTTTGCCGCAGGGGCCATGACAAAAC
>P_939
ACTGCAGGGAAGGTGTCACCCTCAGAATCTCCGGCTATATC
>P_940
AACTTTTTCCAGCACGGACCCTTCGCTCAAAACACACTCCG
>P_941
TCAGCAGAAACTGCGCGAAGCCGAGCTGGCCAAGACCAGCA
>P_942
AGAAGAATTTTGAGGATCTGCCGGTGCGGCCGATGGAGGAA
>P_943
TTCGCTGCTGCAGGATCTTGCCGTTCAGGCCAAGGACGTCA
>P_944
TCGGTTTTCCTGAGGTGACCCTCGGGATCATCCCCGGCTTC
>P_945
GCAATTCTGCCTCGCCGTCGCCGCCAAGGCGCTCAATGGCC
>P_946
ACCTCAACCAGCAAACCACCCTTGCGATAATAATCGACCAG
>P_947
CGAAGTGAGGTTTTTTATTGCCACTAAGGCGCTAAGACTCT
>P_948
GCGACGCTATCACGGCGGGGCCGGCCTGGCTTCGAGCATTG
>P_949
CTCCTCCCCCTTGCGAATAGCCTGTGCGGCCACAATACTTT
>P_950
TCCGTTTACTCGGGATTACCCTCTCAACTCTCGAACCCCTG
>P_951
CATCAAAAACCAGCTCAACCCTCGTCTCGAAATACACGGAA
>P_952
GCGTGACCTGGGTGAACTGGCCGCACAGGCCCCGGGTGAAG
>P_953
GCCGTGCTTTTCAAACTCAGCCCTGAAGGCATCCTCGACCG
>P_954
GTCATCTTCTTCGTAGAAAGCCACATCGGCGAAATCAGCCC
>P_955
GCGGGTATTGGTTTTTTTCGCCAGAAAGGCTGCCGCACTGC
>P_956
GCGCCTGGAGAAGAAGATCGCCGCAGGGGCCTGCTTTGTGC
>P_957
TCCTGGGCGACCATGTCACCCTCGAGGCAGGGACCGGCTGC
>P_958
GCCAGCTTGGGTCATCCTCGCCGAGCTGGCGCGCAAGATCC
>P_959
ATTGCTGGAAAAGCTCATTGCCTATGAGGCGGTGCACGAGA
>P_960
ACGACCGGCGGCAGCTGAGGCCGCAGCGGCTTGTGCAACTC
>P_961
GTGAAAACGATCAGCGGTCGCCGGAAGGGCTGCTTGAGCTG
>P_962
GGCCGAGACACCAGAATATGCCGCTGAGGCTGTTAGGGTTG
>P_963
TGCCGCCGCCGATGGGCAGGCCGGTGAGGCTGTTCTTGAAA
>P_964
TACCCTCTCGGCTGACACTGCCGGGCAGGCGGATTCCGATG
>P_965
GAGCGAACTGTTCGGCCATGCCAAGGGGGCATTTACAGGCG
>P_966
TGCCGATTCATTCCAGATTGCCAATGAGGCTCTCGGTCGTT
>P_967
CGACACGGGGCTGACATACCCTTATGGCTTCTACAGCTGCT
>P_968
AATCAGCAGAGTGATGATTGCCGCGGTGGCCAGCAGAGACA
>P_969
GGTCGGCAGCGGATCGTACCCTCGCAGCCGCTCCTCCATAT
>P_970
GCTGATTCTCGACATTTTTGCCCGGCGGGCTCATACCCTGG
>P_971
ATGGTGCACTCATTTAAACCCTCGTTTTACACGAACAGGAG
>P_972
TACGATTATATCACCAAACCCTTTGATACCGACGAGATCAA
>P_973
GCAATCGGAATTTTCCCGTGCCAGCTTGGCAAAATTGCCTG
>P_974
AAAAACTGAATCTGCTTCAGCCTCGTCGGCAACAACCACAG
>P_975
GGTGTCACAGCCCAGTCGAGCCATTTTGGCAGGACCTCGGG
>P_976
TTTTTCCCCTTCACGGAACCCTCCGCCGAGGTCGATATTCA
>P_977
GGAAAAGGAACTCGGTCTGGCCGAAGAGGCCGAGGGCATTA
>P_978
CATGGTAATACGCAGCGACCCTCGCCAACAGAGGATTGGCG
>P_979
CCCCTATCCCTCCACTCATGCCTATGCGGCCCAGTCAATCA
>P_980
CACAGCAGGATCAGAATCAGCCAGCGGGGCGGATTGTTGTT
>P_981
TTTTCTGCAGAAGAAGAACCCTCATCTCCGGTTCCGGTCGG
>P_982
TCCACTCGTACTTAGGCACGCCGAAGGGGCAGGCGATCATG
>P_983
ACTGAATCGCGAAGACAACCCTTCGCGAACGGATCAATCAT
>P_984
ACTCACCAGCATCCCCACCGCCGCCATGGCCAGCACCACCA
>P_985
ACTCCTGCACCTGCTCGACCCTCAGGTTGTGTTTTTTCAGG
>P_986
CGGCATCGAAGTCAAAAACGCCGGCGCGGCCAGCGGCATCA
>P_987
AAGTTCAACCGGACTGTCAGCCGCGAAGGCAGCAATCCCAT
>P_988
ATCTTTTTCATCAAAAAACCCTTCTTGAAAAATTTAAAAAG
>P_989
AGGTGTCACACTTGTCAACCCTTATAAGAGACGTTTTCTGC
>P_990
GACCAGATCAATGAGTTCGTCACTGACGCCGTCGGGGTAGG
>P_991
GCCACCACCGGCGTGCACAGCGGCGACGACGTCATCAAGCA
>P_992
TGAAATCCTTGCGTCTGACCCTCGTCTCAGAAACCTTCATC
>P_993
GAAAATCAGATAAGAAAAGGCCGCAAGGGCAGGCCCCCGAT
>P_994
TGCCCAAGATCGGCGAAACCCTCTGGTACGTTGCCATATTG
>P_995
GTTTTCTGCTTTTTCAGCTGCCTTTCGGGCGGTTACTCTGG
>P_996
CCAACACGATCAGGCGATAGCCGCCGTGGCCGCCGCTTTTA
>P_997
TTTAAATCTTGCGATGATTGCCGGTGCGGCCTGGCTGTCTC
>P_998
AACCTCAACATAGTCACCTGCCCTGAAGGCCCGCAGGCGAC
>P_999
AAACGAGCCGCTTCTTCACCCTCTTCCATGATCTTGCGCAA
>P_1000
TCAGGAAATTCAAGAATTTGCCAAAACGGCCGGGGTCACGA
>P_1001
AAACACCAGGTCGATGTACCCTTTGATAAAGCCCTGCACCG
>P_1002
TTAACAGACGCCTGGTGCCGCCGAAGGGGCGGAAGGTTCAT
>P_1003
CGTCGATATGGATGTGAATGCCGCACTGGCTGTTGATCTTG
>P_1004
CCTGGTTTTCGGCGAAAACGCCAGCCAGGCCACGCAGTTCG
>P_1005
TTTCGCACGCGGCGGCGACCCTCATGGAATTGCTCGGGGAA
>P_1006
ATTTGCACAAAGGTTGCACCCTCTTCTCAACCTCAGGATTC
>P_1007
AAAACCACAGCCACATTGAGCCCTGATGGCAAATTTGTGGT
>P_1008
TGCTTCGATTTCGCTTCACCCTCATTGCTTTTGGCTTTGTA
>P_1009
GGTGGAGGAAAAGCACATTGCCGCCCTGGCTCAATTGGCAG
>P_1010
ATACGTGCCAATGTCCGACCCTCCTAATCCTGTTAACCTTG
>P_1011
GTAATTGTCCGCCAACCGTGCCAGGTTGGCCATCAGGCCGA
>P_1012
CTCCATCCGTTCCAATTCAGCCTCAAGGGCACGAACCCGCT
>P_1013
GTTCCAGCGGAAACCCGCAGCCGAAAGGGCCTCGCACCCCG
>P_1014
GTTCAAGCTTTTCTTCAACCCTTCTCCCACTCAAACCCGGC
>P_1015
CCTGCGGGTCGAAGTCAACCCTCGCATGGTGTCCATCGTGC
>P_1016
AAGACGACAATGTCTTCACCCTCGATGTCAAAAATAACCCG
>P_1017
CGCGTACAGCTCTCCAGCCGCCTTTGTGGCAGGTGGCGCAG
>P_1018
AGGCGCGTTTTGGTAAAATGCGCGGGTGTACCCAGAAGATT
>P_1019
CATCGTCCATTCGGACGAAGCCCTGCTGGCAACCGGCTTTA
>P_1020
GCCGTACCTCAAGGTCATCGCCAAGAAGGCTCCGCAGGCCC
>P_1021
CACTAGATCCTGACGCACAGCCAGCCAGGCAATGAAAATTC
>P_1022
TGAGGGCAAGCTAGAGGAGGCCAGGAGGGCCTTGCAGATGG
>P_1023
AATATCGACTTTTCAAAACGCCGCTTCGGCTTGACCGGAGA
>P_1024
CTGGGGCGCCTGCCGCGACCCTCAGGGGCGGGGCTGGAACG
>P_1025
GCGATCCCCGGGACGGCACCCTCATCGAACTGCCCTGCGAT
>P_1026
AGACCATCCGCGTGAGCACCCTCAAATCCTCGGAAGAGGTG
>P_1027
CTCTCTGCGTGTTCTTTACCCTCTGCGCCTCTCCGTTAATT
>P_1028
GGCTGGGCGATGACAGGACCCTTCTCGAGTCGCTCCCCCTT
>P_1029
GATGGAGCGTCACTACGACCCTCATCTGGCAACGCTGGCCG
>P_1030
GTGGAAACCGTTCTGCGCCGCCACGAAGGCGACGTGCTGGT
>P_1031
GGAACTGGTGGAAACCTACCCTCTGCACAAAAAATAGCGGC
>P_1032
AAAATCTGAAGAAGGCGAAGCCGCCGAGGCCGCCGAGGCCT
>P_1033
GAACAGGGCAATATTGATCGCCTCGGTGGCGTTGGCGGTAA
>P_1034
GCGTCTTTATCCTTGCGACCCTCCTGGTCTTTGGGGCGGTC
>P_1035
CCGCATCCGCACCATCCAAGCCTCGCTGGCCATCGAGAACA
>P_1036
CCGTTGATCTACTCGAAACCCTCAAGGCGGAAAAACTGCGG
>P_1037
CGGAGGCCGGCTCCTTGACCCTTTTGACGATGCGATGCCAG
>P_1038
GGGAGGCAGGAAACGATACCCTTCAAACCGGCCGACCAGCG
>P_1039
AATACGCTGCCCCGGGAACCCTCAGTACCAAGGCCGCTCCA
>P_1040
TGGAACGGATAGCCTCGACCCTCCCTGAGAACCGCGAACTG
>P_1041
GTGCGACTCCAGAGAAAACCCTCCGCGGCTGGTTTCAATGA
>P_1042
CCCCTTGCGAACCTGCTCAGCCACTTCGGCGGCGGCCTCAC
>P_1043
AGGACATCCCGGTAGACACCCTCGTAATCTCCGCTGGCCGC
>P_1044
ACATGAGTCCAGAGCGCAAGCCCATGTGGCGATGGCTTATG
>P_1045
TTTCGCGGTAGAGCGCAACCCTCAATGCCTGCATTTTCTAC
>P_1046
GGCCTCAAGTATTTCCGCAGCCTCGGGGGCGCAATCGATGA
>P_1047
CATTATGATCGCGATCTTTGCCGGCACGGCGTTGACGGTGA
>P_1048
GGGCGGCGTCGGCAGCTATGCCGCAGAGGCTCTGGCGCGCG
>P_1049
TGGATCCTTTTGCCGTTACCCTTTGGTGGTCAAACAAATCG
>P_1050
ATAGAGCCTCAAAATTTTCGCGGCCACATCAATACCCACTT
>P_1051
AGAAAAAATTGACCGGGATGCCGCGCAGGCGTGCAAATTCC
>P_1052
TCGGCAATGTCGTTGAAACCCTCTTCCCGCGCAACCTTGGC
>P_1053
GAACATGCTGCTCGGCTGCGCCGGAGTGGCCCTCTATGCAG
>P_1054
CCATCTCCATCTTCATTTCGCCGGCCGGGCCGATGGTGATC
>P_1055
TCTGGCCGATCAGCACGAAGCCGCCTGGGCTGATATGGAGA
>P_1056
AACCCCTTTGGACACCTCGGCACTGACATAGTCGAAGTGTG
>P_1057
ATGAATCGAAATAAGATTTGCCACCAAGGCACGAAAAAAAG
>P_1058
CGTATGCCTGACCCCCAACCCTTTCACTTATGCCCTGCTGG
>P_1059
AATTGCTTTCGGTCAGTCAGCCTCAAAGGCGGGCACTTGGT
>P_1060
TGCGGCATCGGGGAACGCTGCCGCGAAGGCGAAGAACTCTA
>P_1061
CGAATGCACCGTGCATCAAGCCGCCGAGGCTTTCATCGGCT
>P_1062
TCTGAACCTCCATGCGATCGCCGAAAGGGCCGATGACGGTG
>P_1063
AAAGGATCGAGAAGCGGACCCTCCGAAAGGTGGCGCAGAAG
>P_1064
GCCGATCTTTTTGAACCACCCTTAGCCACAGATCCAGTGGC
>P_1065
AACCGCTTTCTGACTGCACCCTCGTCGTGGAATTCGGGGTT
>P_1066
GAACTCTATGTAGAATCACCCTTCGCTCACCCGAGCGTGAT
>P_1067
CATCAAAGCCCATATCCACGCCCAGACGGCCCAGGTGCAGG
>P_1068
ATCGACCCAGACGCCCTGGGCGTCGACGTCGAAAACCTTGC
>P_1069
TTGACCAGGCTGCCGACCTGCCCCTGGGGCGCGGCTCCGAG
>P_1070
GGGCTATATCCTGGCGGACCCTCCTCCATCTTGGTGCCCTT
>P_1071
CGCTGGCTTTTTTTGCGCTGCCCTTCGGGCTTTTTATCGGC
>P_1072
GTATCATTGAGGATTGAACCCTTGCCGCAATTCGTCTTTTT
>P_1073
GCAACATTGATCTCACGACCCTCGATGAACTCTTCCACCAG
>P_1074
CGAGGATGACGTGTTCATCGCCCGCATGGCCGCCAACGCCG
>P_1075
GCATCAATAACTGGCGACAGCCAACGCGGCGAAAAAATCAA
>P_1076
AAAGTGCAGATAATGACACCCTTCGCACTTTTTCCCCCATT
>P_1077
ACTGATTGGGGACCATCCAGCCGCGCCGGCCGAAGGCGACA
>P_1078
TCGACAGCTATTGGGGTACCCTCAAGCAGAACGCTTCGTTC
>P_1079
ATCACTGAAAAAGCCAAACCCTTCCAGCAGTTGATGACCTT
>P_1080
GGAGATGGCTTTTTCAAAAGCCTCTCGGGCTTTGCCATCCT
>P_1081
CACCACGATCGGCACACCGGCCGCCTTGGCATGGTTGATCG
>P_1082
CTTTTCCTTCGGCACCAGGGCCGCATTGGCGAACAATCGGC
>P_1083
CTTCACACAGAATATCATCGCCGAAATGGCGCCAGCGAAGA
>P_1084
GGGGGACGGGTTTGACTTTGCCGCGTTGGCAGAGGATCTTC
>P_1085
CCCCTCTGTGCGGCGGAATGCCCAGCGGGCACAGTGCCGTG
>P_1086
AACTCGAGGGGGGGGCGGAGCCGGATTGGCTTAGCGGTCTT
>P_1087
CCGTCTACCTGGGCCCGACCCTCATAGCGTTTACCTGGTGG
>P_1088
CGTTCAGGCAGGCTTTAACCCTCCTCTCCAACATTCCCCAT
>P_1089
TGACCATAGGAGACACCGCGCCCGGCGGGCAGCGTCTTGAT
>P_1090
AAGACATCGGAGCGGACACCCTTAAAACCGGCATGCTTTTT
>P_1091
ACCGGCAAAACAAACAGACCCTTTTGACGTCCTCATTACCT
>P_1092
AGAGAAATGCAAACGCCACCCTCTCAGATATTCAACCAGAA
>P_1093
CGGTGCTGTTCTACTACACCCTCAAGAGCCGCCTGGCCCAT
>P_1094
GAAATAAAACCATCAAGAAGCCGTTGTGGCAGGCGGTCTTT
>P_1095
TCAGGTTGTCCGCCAGCTCGCCGGTGGGGCCCTCCACGAAG
>P_1096
TGCTCTTTCATCTCTTTACCCTCTCCTCGAAAAAAAAGACT
>P_1097
TGGGCGCGCAATCCATTACCCTCGCGGGGATCGAAGCGATC
>P_1098
CAAGCAGCAGCCAATCCAGGCCGATGCGGCTTCCCCCATCC
>P_1099
CAGCGAAATCCCCAGCTGTGCCGCCTCGGCGACAGGAGCGC
>P_1100
TTTTCCTCCTGCTCGCTACCCTCTTCCTCCTCGTACTCCTT
>P_1101
TTGCCTCCCTGATTCACGTGCCGCTGGGGCCAACCAGTGTC
>P_1102
CCGAAAATGCCCGTCTTGCGCCGTTTCGGCGGCAACATGGG
>P_1103
AAGTGTTTGCAATCTCACAGCCGGGTTGGCAGTCGCGCGCA
>P_1104
GCAGCGCATCCGCGACTACGCCATCAAGGCGGTACGCGAGG
>P_1105
GTCGGCTGATCGAGATAACCCTCGTCGACACTGGTGTCGAG
>P_1106
AAAAGGAAACAAGATGGCAGCCGACGAGGCGGCCGCCGATG
>P_1107
TCATGCCCGCAAACAAGGGGCCCGCGAGGCGCTGTTTGTTA
>P_1108
AACGTCCACGACCACAAACCCTTTCAAGGAAAAGGGCGTCG
>P_1109
AGAAATACGCCAGCACCAGGCCGACCAGGCCGTAAATCGCC
>P_1110
AGAACGGTCGCAAAGATACGCCGCGCGGGCAGATCGACTAC
>P_1111
GTTCGTTGGCGAACAGCTTGCCGGTCCGGCCGAAACCGACG
>P_1112
ATATTCTTGATCATACGACCCTCAAGGAGGTCGTCGCACGA
>P_1113
TCCGTTTTTATGTCCACACCCTTTTGTGAATGCCAGGCTGA
>P_1114
GCAGGGAATCGGAGAGCTCGCCGACGTGGCGCTGCCGTTCT
>P_1115
TACCACCTGGGAAGAACGCGCCCGTAAGGCCTGGGAATACT
>P_1116
TGCCGGCGCCAATTCCAACCCTCTTCCCGCCATGGTGCGAA
>P_1117
GGGCGTCGGCAATATTTACGCCAGTGAGGCTTTATTTCAGG
>P_1118
CCATTTAAACCCTATTTGAGCCGCAAAGGCCAGAAAAAATT
>P_1119
GCGAAGAACACGATTCCACCCTCTTCGCCGTCGCCTCCGAT
>P_1120
CCTGACCGGGGTGGTGGGAGCCCTGCTGGCGCAGGGGATGC
>P_1121
GTCCGCACATTCAGCGCACCCTCAAGGATTTCGCCGCTGTG
>P_1122
CAGCCAGCTCGAGAGCGTGGCCGAGCAGGCCGAAACCGGTG
>P_1123
CAACCTCGCCGCCCGCAGCGCCAAGGCGGCGCGCGAGACGG
>P_1124
TCCGGTGATGTCCTCCGCGGCCGGATTGGCATGGACGATTT
>P_1125
GCCCGAGCGCGAGAGCGAAGCCCTTGCGGCGCTGGTCCCGG
>P_1126
ACGCTTTTCCTCGAAACACCCTCCAATCCGTATTACAATGT
>P_1127
AATGGAAAGCACCACCATCGCCTCGCCGGCTTTGGCGCGGC
>P_1128
TCGGGAGACGCCGTTTCCTGCCTCTTTGGCGCGTGAGGGGG
>P_1129
ATTCGCCCACTCTGTCACCGCCCTCACGGCGGCTCCGGCGC
>P_1130
TCCTCGATGCGATGACGGCGCCAATGGGGCTTGAGATCCCC
>P_1131
GAGAAGGGATATTCGAGACCCTCAAAGCGGTCGCCAAGCTG
>P_1132
CTGAATTTCGCGCGCATACCCTTCGCTCACCGTACACAGCT
>P_1133
GAACTTGACTGCCTGGAATGCCACCAGGGCGACCACGGAAA
>P_1134
CGGATGGCAGGTCGAACAGGCCTTGCGGGCATCGGTCAGGG
>P_1135
TCAAAGATTTCACGCACACCCTCACGGCGGGGAACCAGGAT
>P_1136
CTTTATAGACCGCTCACATGCCGGGAAGGCTTTCGACTTCA
>P_1137
TGAGGGTAAAACTCTTGTCGCCACGCTGGCCTGTTACCTCA
>P_1138
TATCCTTGGTGCCGCCGACCCTTCGGAATTCTCTCTCCTGA
>P_1139
CTCCATTCCGCCGATTGACCCTCGCAGCTTTGCCGTAATCA
>P_1140
CTTTTCCGGGGCCGACAGTGCCGCGCCGGCCTACCTTGACG
>P_1141
GGCTCCAGGGCGGCTCGATGCCATGACGGCGTCCGAGGTTT
>P_1142
TCTCCTCGGTCCAGAAAACCCTCATCCCCAATCTTCTTCTT
>P_1143
GCGGTTTATTTTGAGGTTTGCCAACCGGGCGATACGGTCCT
>P_1144
TTGATTTCGACCAGTGGACCCTCTCAGATGAAGGGAAAAAA
>P_1145
AAATGCGGCAATTCTCGCCGCCAAGGAGGCGGCGAACGAAA
>P_1146
TATGGGAACTTCTGGGAGAGCCCGTTCGGCTTATCTCATCC
>P_1147
CGGTCGGGGTGGGGAAGGAGCCGGAGGGGCTGTCGGCGCCA
>P_1148
CCGCCTGGCGATCTCCGTCGCCGATGTGGCTCCGGAACAGC
>P_1149
GCCACGCTTTTGAAGGAACCCTCGTCAATGCCAGCCTCGGC
>P_1150
GGAAGCGGCGGAAGATGTCGCCGGGCTGGCGGTTCACAAAG
>P_1151
CGCGATAACCGGCGCGCACCCTCTCAAGATCCTCATCTCCG
>P_1152
CTTCATCTCATCGATCAGGGCCAGGTCGGCGTCCTGAACCA
>P_1153
CTCCCGGGTGATGCGCTCCGCCAGTTGGGCTTCATTGGTGC
>P_1154
GCATGTCCGGGTACGGGGAGCCATGCGGGCGGTGGCAGGAG
>P_1155
GACGATCCCGAGACGCTCTGCCACATTGGCGGCAGCCACCG
>P_1156
GCTTTTCGTTCATAACCACCCTTCCGGCGACCCTACTCCGA
>P_1157
GGCCGCGCAGCGGATCAGGGCCCGCACGGCAGGGAAAACAA
>P_1158
CTATCTCTGGCTGGGCTACCCTTGCGAGGCCTGCGGCAAGA
>P_1159
CCGTTCTACCTTTATGCCCGCCGGTGTGGCGCAGCCCTTTG
>P_1160
GTATATGAACAAGACGATCGCCGAGATGGCCGACTGGCTGG
>P_1161
TACCATTTCGGGGACATCAGCCTTGAGGGCGCCCCCGATTA
>P_1162
AAGGTTCGCAGGATGCGACCCTCAGCGATTAATTGCAGTTG
>P_1163
GCTCTGGAGAAGGGGGCGTGCCGGAGCGGCTGCTCAAGAGC
>P_1164
ATTCTCCGCCCTGACCGATGCCCGCAAGGCCTGTTCGACCT
>P_1165
TCACCTTCCCCGATGTGACCCTCAAAAACCTGGAAGTCTGC
>P_1166
CGCACCATGGGTTCCGGACCCTCTTCGATGATCGACATACG
>P_1167
CCTTCCGGATGGTGAACTGGCCCTTGCGGCATTCGGCATCA
>P_1168
GGTCCGTGTCACCGAAGCAGCCGCGCTGGCCTGCGGACGCT
>P_1169
CTGGTGCATGTCGCCTTCGGCCGGCGCGGCTGGATGGTCCC
>P_1170
AAGCTTTTTCTCTTTCATGGCCCATCGGGCCAGCCCCTCGG
>P_1171
ATGCCAGCGGTCAGGCGACCCTTATGATCAGTTCGAGCAAC
>P_1172
GCAGCGGCAAAACCACCACCCTTTATGCGGCCCTCACGGAG
>P_1173
GCCGACGTCCTTATCGTCGGCCGGGGCGGCGGTAGCCTTGA
>P_1174
GGAATTTCTTGCCGACAAAGCCCGCACGGCTGTCCCCACCC
>P_1175
GGTGACGGCAGGCAATTTTGCCAAGCTGGCACGGGAAAATT
>P_1176
GCTTCTGGGCCCGCATCAAGCCGGGCAGGCTGGGGGGGACC
>P_1177
ATCTCGCGAGCCAGAAAACCCTCTGGGCAATGATGCTGCTC
>P_1178
AAACGTAATAGGTGCCGCTGCCGGGGAGGCGTTGCAAGGTT
>P_1179
TCCTTGAATGCTGTGGTATGCCATGGCGGCCTCCTTAGAGA
>P_1180
GAGGTAAGCCGTATGGTATGCCACCAGGGCATAAGCAGCAG
>P_1181
TATTGGGGTTGTCGGGGCTGCCGGCCTGGCGTCACTGTGGG
>P_1182
CACGTTTCCTGCAACTTCTGCCGCCCGGGCGCAGAGACCCG
>P_1183
GGAACTGGGGGTCGACAACCCTTTTGATCCGGAACAGAACG
>P_1184
CTGCCGGGCAGGGTGAAACCCTCGACGCTTTTGCCGAGCTG
>P_1185
GAAGGTGCGTGAGCAGAGTGCCGAGCCGGCCCATTACATCA
>P_1186
AATAAACCTCCACACTCATGCCGTCAGGGCTGAGCGTGGAG
>P_1187
ATCTGGCGCGAAGCGGGCCGCCGCCGTGGCCGGCTCGGGAC
>P_1188
CCCCATCGGTATCGCCTATGCCATCTGGGCCGGTGCCGGTA
>P_1189
AAGCTCATCCTCGTCGACCTCTTCGCGGCGGGTAAAATTCT
>P_1190
CGTGGTTGCTGTTATGCACCCTTCTGTAATAGCGATTTTTG
>P_1191
AGTGGAAGGCTTTAGGAAAGCCGTTGAGGCCTCTCTAAAAC
>P_1192
TCGATCACCTCCATAACACCCTCAGCCTGGGTCAGATCAAT
>P_1193
CGATTCACCTGCCCCGGCCGCCTCGATGGCCGCGTTGAGGG
>P_1194
CCCCACGATGAGAAAAAAAGCCAGCGTGGCGAAGATGATCA
>P_1195
GGCCAAAAATGCCCAGGAAGCCCATGAGGCGATCCGCCCGA
>P_1196
CCTGCAACAGGGTACCGACGCCGAGATGGCCCCCGGCCTCG
>P_1197
CATGTGATTGTAGGCCTGTGCCAATGCGGCCCCGTGACCGG
>P_1198
TCGCCGCGCCCTGGAGTACCCTCCCTTCGGGCATCTGGTCA
>P_1199
CAGGACCGGTGAAGATTTCGCCGATCTGGCGCGACGCTACT
>P_1200
GCGGCGCCCGCACCGGCAAGCCTGAAGGGCGCATCGTGCGG
>P_1201
CCCCTGCACATCTTCTGACCCTCAAGGATAGCGGCATCACC
>P_1202
GCATGGCAGAAGGGATGCTGCCGGGGGGGCCATTGTCTTTC
>P_1203
GATGAGCTGCGCGTGATCAGCCGGGAAGGCAAGGGGTGGAT
>P_1204
CTGCTGACCGCTTCAGCCTGCCGCGTCGGCGTTGCGCAGGA
>P_1205
CCAGAAGTTTGATTTCATAGCCAAACTGGCGCGCGAACTGG
>P_1206
GTCTTGACCTTATTGGAACCCTCTTTCTTCGCAGCAAACGG
>P_1207
AAATCCAATCTGTCGGCACCCTCCGCAACAAATTAGCCGAT
>P_1208
GCATGTAGGCGATGCGCGGGCCGACCCGGCGGCGATGGCGC
>P_1209
GCGTCGGAATGGATGCCACCCTTGTCGATCCGGTCAAACGT
>P_1210
CCCCCATAATGATAACGACCCTCGTTGCAATCAGCAACTTT
>P_1211
GGCCGCGGGCATCCCCTGCGCCAGCAGGGCTCCCACCACCC
>P_1212
GGGCAGGCCCTGATCCACCGCCGCCTGGGCGATGACCCGGG
>P_1213
GGGGACAGCTGGCGGGCACCCTCTCCGGCGGCGAGCAGCAG
>P_1214
CCATTCGATGGTGCAGGATGCCATCAAGGCACTCTCCCGCA
>P_1215
ATTCAAGCAGAAAAGCATTGCCTTCAAGGCTGCCGTCGAAG
>P_1216
CCGGCTCGCTCTGTCCGGAGCCGTCCGGGCTATCGGCAGCC
>P_1217
AAAACAGGCCACCACCGCCGCCTCGTTGGCGGTGAAAAACC
>P_1218
TCTCACTGGAGTCGGCAAGGCCAATGCGGCGTCGGCCTGTA
>P_1219
CATCGAGAATGCGACCGACGCCGAGCAGGCTCAGTACAACG
>P_1220
GCTTCCCACTTCGCCGCCCGCCGAAGTGGCGATCATGGTTG
>P_1221
AAAAGATAGGGGTCCCCACCCTTCAGGCGAACGACCGTTTT
>P_1222
GGATCGGGCAATAGCACTTGCCGCATAGGCCGCAAGGCCCA
>P_1223
AGCCGAAACCATCTACCGTGCCGCCATGGCACCTACGGAGC
>P_1224
TCCTTCGGCGTGGCGGTACCCTCCCTGCAGGGGAACTATTT
>P_1225
ATCCCCATCTGGCACGCACCCTCAGCGTCTATGATCAGGCG
>P_1226
GCGTTCACCCTGCTGTACCGCCAGATCGGCGGTGCCGGAAC
>P_1227
ACTTCCGTCCGAGCCTCACCCTCAGTCTCCGTCACAGTACC
>P_1228
CCGAAAAAGCCATCAAAACCCTCGAGTCCGGTTATCGCTTC
>P_1229
TTCCGCCGACGGCGAAGCCGCCAAGAAGGCGATCAAGATGA
>P_1230
TGACTGGATCTTCCGGATTGCCGGCAAGGCGGAGGCGCTGG
>P_1231
GCAGAACACCATCATCACTGCCATTCTGGCCATCGCCAAAG
>P_1232
TCGTATGCCATCCTGATTCGCCGCTTCGGCGCATCGAGCAG
>P_1233
ATCTTGCAGCCACACAAAAGCCTGTGGGGCTACTGATCAAT
>P_1234
CCTGATGGAACTGCTCAAAGCCGAAGGGGCCGTATTGTGGC
>P_1235
TTGGGCAGCCACATGACAAGCCAGGGCGGCATGATCCCCTC
>P_1236
TTCGCCTCATCCTCGACACCCTCCTGGAAAGGGAAGGGGTC
>P_1237
GCGCTGCAACCCACAAAACCCTTTCAATCTACGCCTCACGC
>P_1238
TCCAGGCCCGCACCAGCACGCCGAAATGGCCGTAAAATCCC
>P_1239
AGATTTCCGGATAAGTGATGCCGAGGCGGCAGCCGCGATGA
>P_1240
CAACCAGCATGGTGGCGACCCTTTTGTACCATGGCGGCATC
>P_1241
TGGCGCAGGATACCAGCACCCTCAATTACACCCATCATCCC
>P_1242
AGGCCGCCGCCGTTATGGTGCCGGCAGGGCGGCCGCCGATG
>P_1243
TGCCCACATAGAGCTGTACCCTCTGGATATAATGCGTCGCT
>P_1244
AGGAATCGCCCATCGAAACCCTCGACGTGGACAACGCCGCA
>P_1245
ACAGAGCCAGTTCAATCGTGCCGTTCAGGCGCAGAGACTTC
>P_1246
TTCAGTGCTGCGAACTTACCCTCAGACGGCCTGACGGCACC
>P_1247
GGTTCCAAGCCACGAAAACCCTCACGAAGCCCATCGTCTGG
>P_1248
AACCCGCGATGGGATTGATGCCGAGACGGCGGTTCCGGTTC
>P_1249
TCAGCTGCGCCATCAGGTAGCCGCCCAGGCCGAAACTGCGC
>P_1250
GAAGGAGGGCCCCAGCGACCCTTTTGACCAACCGGAGCCGG
>P_1251
CGCCGCTCCCCTCCAGGATGCCCAGCAGGCAATGCAACAGG
>P_1252
TTCGGAGCGATTGTCATACCCTTTGCTTTCGATGAGCTCGT
>P_1253
ACGGGGATAAAGTTCTGCAGCCACCGGGGCAACGGGCGGTT
>P_1254
AAAAGAGCGGGCATCTGACCCTTCTGCCCGGCACGCGCGTT
>P_1255
CCCTGCCGTACTGGCGCACCCTCCGCGAGAAAAAACCGGTG
>P_1256
TGAGAAACACGCGATTTTTGCCGTTGCGGCTCACGAGTCGG
>P_1257
ATCTCGGCCAGCAGAAAAAGCCGGGATGGCGGCTCAGCGTC
>P_1258
GAGGGCGCCTGCCTCACCTGCCACACGGGCGCAGATTCCGC
>P_1259
GTTCGGATCGGGTCAAAACCCTCGGGTCCGGCATCCCCAGC
>P_1260
AGTGCCCCCGACCTGTCACCCTCTGGGTCCCAACAACAAGC
>P_1261
AGGCCATATTCCGTGGCACCCTCAACGCACCCTGAGTTGAT
>P_1262
GCGACAGATGAATGCCGGCGCCGAACAGGCTTCCGGCGATA
>P_1263
GAAAGTCGACCCATTCCACCCTCAGGGTCGCCACGCCGAAC
>P_1264
TTGAATGCACCGAAGAGATGCCGGGATGGCCGGAGCGCGTT
>P_1265
TTTTTGTGGAATGCACGACCCTCCTGTTGATGGCCGCCCAC
>P_1266
ACCTCGACCTGGACCGGACCCTTGTTGCCGGTGGCATCCAG
>P_1267
TTTATTACCCGCTTGCCACCCTCATGGCGGCAGGCATCCGT
>P_1268
GTTCGATGGCCGGAATGGTGCCCTTGCGGCGATAGATTTCG
>P_1269
GCCCTGGGCCAGATTCGTGGCCGAATCGGCCATCTCCCGTT
>P_1270
GGAAGAGGCGGAGCAGGAAGCCGCAGAGGCGAAGGAAGCTG
>P_1271
GGGAGCGCATAGAGGGAACCCTTTTGCTCAGCGAACCCCTG
>P_1272
GGGAAAAGGTTATATCACCGCCGCCCTGGCCCTGAATGTCG
>P_1273
TACCACAAAAAGCCGCGTTGCCCATGAGGCCATTCTTGCCG
>P_1274
AGGACGGGCCGCCCCACACCCTCGATCCGGTGGATATCAAC
>P_1275
CGGCCGGAGAATGTAATCGGCGTCGACGTGGTGGTGACCTC
>P_1276
GCTCGCTGCCGGACGGGACCCTTTCGACTCGTCAGAGGCCA
>P_1277
GACTCTCTACGGCGGCTACCCTTCCGGGCATTTTGCCCACC
>P_1278
TGTGAACCCCGTATCGGCAGCCCCTCAGGCCACCGTTTTTT
>P_1279
TCCGCTGGTACAGCCGTTGGCCCAGCGGGCACCAACGCCCA
>P_1280
CCGGGGATACTGTCGGGGTGCGAGGCCCTTTCGGCTGCGGG
>P_1281
TCTTTGGAAACCCCCATACCCTCAAGACAGGCCAAAGCACG
>P_1282
AAAGTTTCTTTCGCGCTCGGCCGCGGCGGCGGCTGCATCCC
>P_1283
TCCCTTCCAAACGAACCCTGCCCGAGCGGCTACAGCTATTC
>P_1284
GCCCTCCGGCCAGCAAAGCGCCGACCAGGCCCGGCGCCTCG
>P_1285
TCCGTTCAGCCATCTCGATGCCGCGACGGCGCAGACCGTAT
>P_1286
GGATCGATCGCCTGGGAGGGCCCCTCGGGCCCCTCGGGCTG
>P_1287
CTCCTGGCTTTTTTTCAACGCCTCGTTGGCAGCGGCCATCA
>P_1288
TGCCGAAATAGGTCGCTGTGCCGCCGAGGCGGGTATTGAGG
>P_1289
CCCGCCGTCATCTCACGACCCTCGTCACATTTTTGCCAATT
>P_1290
GGGGTAAGCCACACCCCCTGCCGCCAGGGCATTCCCCAGCG
>P_1291
AGTTTGATGTGGAGATGACCCTTCCCGCGCCTCTCGAAATG
>P_1292
GGTGTTCGACAAGCTGGAGGCCAAGCTGGCGCAGGCCATGC
>P_1293
CGGCATCATCGATTTTGTAGCCGAACTGGCCGGCAAGCGCT
>P_1294
GGCAGGTCGATGATGGAACCCTTCTCGGACAGCAGTAGCGC
>P_1295
GGGAACTGGGGATCGACACCCTCTATGCCTCCCCCATCTTC
>P_1296
GTTTTATCCTGGCAGCGACCCTCTCAGCCAGCTACGGCATC
>P_1297
ATCGGTGAAAGCTTTCAGAGCCCGCTCGGCTTCCGCCTTGG
>P_1298
GTTTCAGGCGGTTGTTCACCCTCAACGACAGGGGCCTCTTC
>P_1299
CCGTAGAAAGCCCCGTCACCCTCGTTGATTTCAAACGGCAG
>P_1300
CAGTCTCGACAAAGTTCTTGCCTCCGGGGCCATACAGCCAA
>P_1301
ATGCTGGAGGAAAACCCGAGCCTGCAGGGCAAGCATTTCAG
>P_1302
GCCGGAGGCAAGATCAACAGCCAGTGCGGCATTCACATCCA
>P_1303
GTCCTGTTTTTCCTTTTTAGCCTCGATGGCCGGCTCGGGTT
>P_1304
TTGTTTCTCGGCAATGTTCGCCGCCTCGGCCAGTACGAAGA
>P_1305
CTGGCACATCCAGGAGAACCCTCAAGGCGGCTATGTCCTTG
>P_1306
AACGGTGTATGACGTCCACCCTCTTCCTTGGTCAGAATGTA
>P_1307
CTCAACAGGCGGGGATCACCCTCATCGGCTATGTGCGCGGC
>P_1308
ATTCGGCGGAGCGGAATGTGCCGTTGTGGCAGGTGCTCAAA
>P_1309
GCCCCTGGTTTCGCTGACCGCCGATGTGGCCGAAGGGTTCG
>P_1310
TCGGCCTGAAAAGCGGCACCCTCCCGCCAACACGTCCCCAC
>P_1311
ACCACTTTTTCTCCGCAACCCTTTTCTTCGGAAGCATTCAC
>P_1312
TCAGCAACCACCGCAAAACCCTTGCCGTGCTGTCCGGCGCG
>P_1313
TTATGGCGATGACCCAAACCCTCTGGGTGTGGGGGATGCTG
>P_1314
TCTGGTCAGTGAGGTTGATGCCGAAGCGGCTTTTGATCAGC
>P_1315
CGAAAAACTGACCGAAATTGCCCGCGAGGCCGAACGTGTCC
>P_1316
GCACCTTGACAATGTTCATGCCGGGGCGGCGTTTGAGATAC
>P_1317
CCTGGTCAATCACCCGCACCCTTTCGGGATGGGTCACTTCC
>P_1318
ATCTCTCTATAATCACGACCCTTTTCTAGATTTATTTTCTT
>P_1319
GAGTTCTTCCAGCTTCTGCGCCAGCAAGGCAGTGGTGGACG
>P_1320
CGACAGCTCCGGGTCGAGAGCCACATTGGCCTGCATTTCGC
>P_1321
GCTCTGGGCGTTGGCGGCCGCCGAAAAGGCCGAAATTCCCG
>P_1322
CAGCACGGCGCGCCGCAGCGCCCAAACGGCCATTTATCGCA
>P_1323
AGCAGCATGGCGGCCAGACCCTTCTGGCCGTACGGACGCGC
>P_1324
GACCAGGGTACCATTGAACCCTCCGCGGTGGTGCTGCGCGA
>P_1325
GTGTTGAGGATATGGGCACCCTCAGCTGCCTCGACCGGCCG
>P_1326
GCCGGCCCATGCACCGGAGGCCGCAAAGGCGGCGGTACCGA
>P_1327
GCAGGTCTAACCATTTTCAGCCGCACGGGCACAGTCGATAC
>P_1328
TGCTTATGGCGAACGTGGCGCCGGTCAGGCCATCGGCCCCA
>P_1329
CGTATTCCTGCGGCGCCCAGCCGGAGTGGCAGGCATAGCAT
>P_1330
CGAGTACGAATCAGAACTCGCCCGTGCGGCGGCCTTCATCC
>P_1331
TTTCAAGGGCGCGCCCCTTGCCGATCAGGCGCGGCAGACGC
>P_1332
CGGGTGGAGAAATTGGGACCCTCAATGCACAGGTAAGTGCC
>P_1333
GATGGCTCCGCTGCGCCATGCCTGGCAGGCGATTCTGGCGG
>P_1334
CGCCCCTGCGGCAGAAAACGCGTCGACGGAGCAGGCTCCCA
>P_1335
GGCCAGGTATTGCCGAAACCCTCGCATTAGTGGTGCTGGGC
>P_1336
GGCCGTTTTTGTCCCGCACCCTCTTGCCGGTCACCCACCAG
>P_1337
TTTCACCGTCAAGGGGCACCCTCTTCAGCTTCAGCATGAGC
>P_1338
CAAGACGCATTCCCTCAACCCTCTGACCCCAATGAGCGTAC
>P_1339
CGTGTCAAGTTGGTGGAACCCTCTTCAATTCCCCGTCATGA
>P_1340
GAGGAATCATGGTGCCGGGGCCGGCCAGGCGAACCTCAGCG
>P_1341
AATACCTGCCTACCATTGCCCTGGAAGGGCGTTACGAATAT
>P_1342
CGGCGTCGGGCAGATGTCGGCCGAACTGGCCCAGAAGCTCG
>P_1343
GGTGGGACTCATGCTTCCCGCCATCAAGGCCGGGTTCGTGG
>P_1344
ATCGGTGGTCAATGCGATAGCCGGCAAGGCGGCACGGTTTT
>P_1345
CAGGAAAATACTGTCGGCCGCAGCGACGAGGTCATCGGTAT
>P_1346
CGATCAGAAGATGGGACAAGCCTGTGCGGCCATGAGTCCCG
>P_1347
CTGACGTGACCTACGAAACCCTTCGCGAAGGCATTGTGGAA
>P_1348
TACGCTGCGCTGTGCCTTCGCCGGTGCGGCCTTCGGCGCTC
>P_1349
CCATCCGACATAGCCTTCAGCCGCCTCGGCCAGGGCGCGCC
>P_1350
GCAAGCCTCAGAAAAATCTGCCGATACGGCCGATTATGTTC
>P_1351
CAGCGGGCGCAGGCGCCGTGCCACTGCGGCCAGGTAATCGT
>P_1352
GAACAGATCAGAATCAACTGCCTGGCGGGCACCTCCATCGG
>P_1353
AAGAAGGCTGAGCGATTGCGCCAATCGGGCTTCCGGTACTC
>P_1354
GATAAAGGAGCCGATCTGAGCCGGAGTGGCTTCACCTCCCA
>P_1355
AGGGCTGTTCAGGGTAAACCCTCATTTGGTAAGGACGCTGA
>P_1356
CAAGGGGGCTGACCTGCGTGCCGCATCGGCCCATCCGGCAC
>P_1357
GATGGTGCGGTCTCCCAACCCTTCGATATCCATGGCGCCGC
>P_1358
CAGCGCATAAACTTTGAACCCTTTCAGAGCCTCGGGCACCT
>P_1359
TCGAAATCGGCATCGGAACCCTCGTTGCGCTCCAGTACCTC
>P_1360
GCTCAGCAGCGTTTACTATGCCAACGGGGCAGCAGCCGTTT
>P_1361
GATTCAACAATCGCGGACTGCCGCTTGGGCTGGGCGGGTCG
>P_1362
CCTGGGCAAGAGCGCCGAAGCCCTCCTGGCCGGGGATGCCG
>P_1363
CGGATACGATCCAGTCGACCCTTAGAGGCGCCAACATCATA
>P_1364
GCAAATTGACCGCATATACCCTCAGTCCTGGCGGAAGGGGC
>P_1365
AAAGCTGTGGATAATTTTTGCGAGGAGGGGGCTTACCGTGG
>P_1366
CTTGACCATTTCCTGATACCCTTCCCGAAACAGGGTGGTCA
>P_1367
ACGATATGGCTGTTATGCCGCCGGGTTGGCTGAGAGTAGTA
>P_1368
GTCTCGAAAACCGGGGGTCGCCTCGGAGGCTTCACCCTGGG
>P_1369
GGGAAGGGGATCTCAACACCCTCTTCACGGAACCGCCTGTC
>P_1370
GGTTGCTGCCGTCCCCAACCCTTGCCACCAAGATTGACCCG
>P_1371
GGGCGTCGCCGACCGCTCCGCCCAGGAGGCAGCCCAGATAA
>P_1372
AACCAAGAAAGCGGTGCTGGCCGAAAAGGCACAGGCCAGCC
>P_1373
CCTCCTTTCACGGCCGCACCCTCGGCACCATCAGCGCCACC
>P_1374
CTCGCTGATTTCGGACGGCGCCGCCTCGGCCGCGAAGCGCT
>P_1375
GAGTCCCGAAGTCGCCGCTGCCGATGCGGCGGGTTTTGTCC
>P_1376
CCACAGCAGTTTGCCGGACCCTCTTGCCACGGAGAAACCCG
>P_1377
TCCGCTGAAAGGCAATCCCGCCCAGAGGGCCTGGTTCGGGA
>P_1378
TTCCTTGGAGATGATATGTGCCGCATCGGCCAGCTTCTTCG
>P_1379
GCCTTCGGCACCGGTTGAAGCCCCGGCGGCACCGCAACAGG
>P_1380
TGTCATAATGGGCCATGTTGCCGCAGTGGCCGCCATGGGGG
>P_1381
TGCATCGCCTGCAGAAAACCCTCGAAGACCCACGCCATCCC
>P_1382
GTTCTACGCCAACGATGAAGCCGCCCAGGCCACCTATCTCA
>P_1383
CGAGTATAAGACGCTGCTTGCCAGTGTGGCTGATACGCGTG
>P_1384
GCCCTGCCACCCCAATCCAGCCGCATTGGCTACCGCCTTGG
>P_1385
GTTGTTTCGAGGAGTTGACCCTCACGATATTCACACACCAG
>P_1386
CGTTGCCCGGGAAGCTGTAGCCCTGCAGGCGGGACAACCCT
>P_1387
GTCGGCGTAGAACGGCAGCGCCACGTCGGCGAGCTCTCCGA
>P_1388
TCAAAACCTACCATAATACCCTCAAGATGGATCTGTTCCTG
>P_1389
CCGCAGGTCTTTGTGCGGCGCGTCGACAATGATCTGGGTGT
>P_1390
CGCAATGACCGGAGACTGTGCCGCTACGGCATAAGAAATCA
>P_1391
ATCTTTAACAAACCGCAACCCTTAGAAACCAGTCATAACAT
>P_1392
CATGTCCTATGGCGACAACCCTTATGGCCAGGGGCCGAGCG
>P_1393
CCGGGTGGGGGTTGTCCACCCTCCAGACGATGGCTTCGCCG
>P_1394
CCTGGCGCTGGCCTTCGGTGCCGGAGTGGCTGAAGGCGCAA
>P_1395
CGCCTGCAAGGCAAAAGCCGCCAGCAGGGCGAAGCGCGTTC
>P_1396
TGACGAAAGAGGAAGGCGAGCCGGAATGGCCGTTGCGCGAC
>P_1397
CCGTCCTGGCGGCAGACACCCTTGGCGCAGGCCCTCCTCAC
>P_1398
CGCCAAGCTGTTCCGTGCCGCCGCTGCGGCTGAAACCATCC
>P_1399
AGAGGGTGGTTTTGCCGGTGCCGGACAGGCCGAAGAACAGG
>P_1400
GGTGATCAGCCGCCCAAGCGCCACGCTGGCCGTCGGGTCAC
>P_1401
CGAGAAGCCGCTCGATGTTGCCCCGGTGGCGAAAGATCACC
>P_1402
GCCGATGACAAAATCGAGCGCCGGCGTGGCATGAACCATGT
>P_1403
GTCGATTTTCATAAGCTTCGCCTTGACGGCGTCTACCGCAT
>P_1404
TTCGAAGACATCGATCAACCCTTCGACCTGGACGTCGATGC
>P_1405
AAGGGACCTCCTACGGCACCCTCGTGCTGTTCAACACGGAT
>P_1406
ACGGGCAGGCCCTGATCGCGCCATTCGGGCATCCCCCCTTC
>P_1407
AGAAACTGGTGCTGCAGACCCTCGAGGAGGTGGCACGCGAA
>P_1408
CAGAACCACCACGCCCAACCCTTTGGCCACCAGCAGCATCA
>P_1409
CCCGCCAGCGGACTGGCGCGCGTCGACGTGCGTGTCACCGG
>P_1410
TGATGTGATCCTGATGGACCCTCCTTCCTTCTCGACGACCC
>P_1411
AGATCCTCAAGAAGCATCAGCCGCTGTGGCTCAACACCCAC
>P_1412
TGGGGTTTTGCCGAATCGTGCCAGCATGGCGCGCGCCAGTC
>P_1413
GATGGTGGCACTGCGCGAGGCCGGCCTGGCCAAAGCCCTTG
>P_1414
TTAGTGAAACGGCCGCAACCCTTTTGGCTGGGCATGATACG
>P_1415
TCAACCGGCAGAGCAATACCCTCCTGGTGCAACCATACAAT
>P_1416
GGCCGCCCCCTGACGCTGAGCCCAGGCGGCCCACTGCGGCC
>P_1417
CCAATGCCGGCGGCATACTGCCGACCTGGCTCTCGACTTCT
>P_1418
TCAGGCCCGGGACTATCTCGCCAAGAAGGCGGGCTTGCCGC
>P_1419
AACAAGATCCGCAAGAAACCCTCAAGCGCCATTAAAATCCA
>P_1420
TGGGAGCCTGGCCCATCACCCTCGATCCCATTTTCTCCGGT
>P_1421
CCTGTTCGGCGGGACTCCTGCCAATCTGGCGATCTCTTTTT
>P_1422
TGATGGGGCCGTCCGTTTCGCCGGCAAGGCGTTTCCACTGC
>P_1423
AACTCCGGGATTTTCAGGTGCCGACCTGGCCAATCTCGTGA
>P_1424
GTGTCGAAATCAAACCAACCCTCCTGAATGCGGGCAACCAG
>P_1425
GAAAAGCAAGTCTCTTGAAGCCTGTCGGGCGGGCGTGCTAA
>P_1426
AGATCGGGTGGTTGTTTACCCTCAAGCCGATGGAGCCCAAG
>P_1427
GCAAGCGCGTTAATTCAACCCTCCCGAAAAAACGTTCCATG
>P_1428
TGGTGGATGATCTGGTCACCCTCGGAACCAACGAGCCTTAT
>P_1429
TAATCCCCGCAGCCCTGACCCTTGTTTTCTGGAGCACGCTA
>P_1430
TGAAACCGCCACCGTTCATGCCCGCGTGGCCGAACTGGTCG
>P_1431
GATACCATCCCTCCTGGTTGCCGGGCAGGCCACTGTCCCCC
>P_1432
GAAGATGCTGGCCGCCAGCGCCGCGCTGGCACCGCCTTCCA
>P_1433
GCGCGTTTGAAGCCATTGTGCCCTGCGGGCTGCAGGATGTC
>P_1434
ACGGAGGTATTGAAGAAACCCTTCGCGACTTCGGTGATAAG
>P_1435
ATTTTCGGCGGGGAGAAAAGCCGTCACGGCTACGGCAGTAT
>P_1436
GGACCGGGGAAAAATCACGGCCCAGCAGGCGATTTCCCCAG
>P_1437
GCCCCGCTTCTACCGCGACCCTCAGGCACCGGATCGCATGC
>P_1438
GGCGGCTTGAACGGTGAACCCTCATAGGCATTGAAAGGGAT
>P_1439
GAGATCGAGCTTTCCTTCAGCCAGCATGGCATTGAGCTGGG
>P_1440
TCTGAAGGTTATTTTGCACGCCGCTTCGGCGGAAAGATTGT
>P_1441
TTCCTTTGTTCTTGCCAACCCTTTTGAAAAAATCCTTCGTT
>P_1442
CCGCAAGGAGAAGGCCCTTGCCGAAGCGGCAGCCCTGCTGG
>P_1443
TTCGCGCGCCATGCGCAGCGCCGTTTTGGCAATGCGTGCGG
>P_1444
ACGAGGGAGAAATCCATACCCTTCTGGTACCAGAAGATTTT
>P_1445
TTCTGGAAGGAGGATTTACCCTTGTCGTGACAGGAGAGGCA
>P_1446
AAGCAAGGCTGGGATTGTCGCCAGCCAGGCGAAGAGGCTTA
>P_1447
GGATTACTACAAGGAAAACCCTTTGAGATACCGCTTCTACC
>P_1448
CTAAATTGACGTCTTCAGAGCCACGCGGGCGATGAAACTGA
>P_1449
TGAGACCGGCAACGTGGACCCTCTTGAAGAGATGGCGGACC
>P_1450
TGTGGCCCAGAATCGGATAGCCGATGAGGCTGAAGTCCCCG
>P_1451
GCAACAAGGACCCTGTCACCCTTTTGCAAAAGTTTTTTGTC
>P_1452
GGCAAGCTGCTCACGATCAGCCGCTACGGCTTGGAGCTGGG
>P_1453
TTTGAAATCCAGTCCTCTGGCCGCTGTGGCCCTGACCCTTA
>P_1454
TGACTGTTTGCTGCGATGCGCCGACCAGGCCCTGCTCAAGG
>P_1455
GGGGGATCGGGTCTACAACCCTTTTGACATTCTGCTATTCA
>P_1456
CGGCCGCGTCGCGGAAGCTGCCCATCGGGCGGATATCACCG
>P_1457
CACCCCGTCTTCAGCATTGGCCATGCGGGCAATGGTCTCAT
>P_1458
GTTGGCAAAGGCAAAGTTGGCCGCGCCGGCCATTGCCGCCA
>P_1459
CATCCACAAACGGGACAAAGCCGAACAGGCTGACCGGAGAC
>P_1460
GAGGTAATAAACCTCGAAAGCCTCGGTGGCTGGCTGCTCAT
>P_1461
AGCGAGACGCCCATCGGAAGCCACCATGGCCAGTACCCCCG
>P_1462
CGGCACATCCCCCTCACGCGCCAAAGAGGCAGGAAACGGCG
>P_1463
TTTGACGCCTCTTCTTTAAGCCTTCGCGGCAAGCGCCATTA
>P_1464
GGAAAATTCTCGCCATAACCCTCTTCGGACTCACGCAAAAC
>P_1465
GCGCGATGCCGCACACGCCGCCGATCTGGCTGCCGCCCGCC
>P_1466
GAAACGCCACATGCTGGCTGCCGCCCTGGCCGGTGGCGGCG
>P_1467
GCGAATCCTTCACGATTTTTCCTGAAGGGACCCGTTCGCCG
>P_1468
CAGTGGGTTGCCGGCAAAGGCCGAAAAGGCGTTGTAGGGGG
>P_1469
GATCGAGGCTGGACGCATTGCCTATGTGGCGGCTGCAGCCA
>P_1470
CATTGAGGCGTTTTGGAAAGCCGGTCAGGCAATTCGATCAG
>P_1471
CAACTGCGCAGAATGTCACGCCGCAGTGGCCGAAAAGGACG
>P_1472
AACGGCGTCGACACCATACCCTTCACGATGGAGCATGATGG
>P_1473
TGCATTGACTTCGGCGGGCGCCGAGTCGGCCAACTACCCTT
>P_1474
GGACGGCTGGTGTAGCCTTGCCGCAGGGGCAGAATCAGGGT
>P_1475
TGCGCTCGAGCATAATCTCGCCGAGGCGGCGCTCGTCGTTT
>P_1476
GGTCGCCCCCGCGGATTCTGCCGAAGCGGCAACGCAGAAGA
>P_1477
GCACTGGGATGGAATTTTCGCCAAAGAGGCGGCTTTTTTTG
>P_1478
CCATGGCCAGGGCAAGGTCGCCGCCGGGGCGGATCGGCATC
>P_1479
ACCCGCTGGTACATGCTGTGCCCGCCGGGCCGGAAGCCTTC
>P_1480
GGCCTGAGACAGAAAAACAGCCTCAAAGGCCAACTGCCCTG
>P_1481
GTTCGTCCGGATGAGATAAGCCGAACGGGCTCTCCCAGAAG
>P_1482
ACCAGCTGCATGATTTCACCCTCAGCCATGCTGGTGGTTGC
>P_1483
CTGGGAGAATAACCGCTACCCTTCCATAAAACGTGAAAACG
>P_1484
GTGGTAATGATATGATTACCCTTGTCTCGAAGAGCGGCCAC
>P_1485
TCTTTATGGGCGCATGCACCCTTCCGGCAAGAAAAGCGATT
>P_1486
GCCGACAACATCAAAAATTGCGGTCAGAAGCGGCATGGAGA
>P_1487
GGAATATTGACAGCCCGACCCTCTGAAAAAGTGAAAAGAGA
>P_1488
CCGGACTTCGGAGTCGGCGGCCGAGTTGGCCATGTCATAGT
>P_1489
CGAGGATGCAAATCCTGCAGCCCTGGAGGCTTACCGCCAAG
>P_1490
AGAGTGTCGACTTTCGGCAGCCGCTGAGGCAGCAGATTTTT
>P_1491
CCGCGGTCGACGTGCTGACCCTCACCGCCACCCCCATTCCG
>P_1492
GCCAGCGTGGGGATTGAGAGCCGTTACGGCGAGGCGCGGCG
>P_1493
TTGGACAATGGATTTGCCTGCCAGGCGGGCAAAATAATCGA
>P_1494
GCCGACAAGTTTGATGTGAGCCTGCGCGGCGCCTACGCCAT
>P_1495
TGACTCCGGCTTCGGCGAAGCCTTTGAGGCGCAGGCGGCAG
>P_1496
GGCAAAGAAAATGGGAAAAGCCACCATGGCCGCGCCGATCC
>P_1497
GCTGGTCAACGCCAGCGGCGCCCTCAAGGCCTGCGCCACCG
>P_1498
ACAGAGTACGGAGAGAGACCCTCATTTTGGTTGGTCCTTCA
>P_1499
AGCGCGCGACGTCAATGAGGCCGCGGGGGCCAAGGCGCCGA
>P_1500
CGCGATTTAATCTCTGCCCGCCGACCAGGCCGCCGCCCTGT
>P_1501
GTAGCCGAGCTGCCGCAACGCCTTGCAGGCCTGGGTTCCGG
>P_1502
CATGGTCCCGTTCCACGAAGCCACCACGGCCCGATTTCTCG
>P_1503
ATTGAGGCCGGGATAGCGCCCGCTGACGTCGTCAACAAGGT
>P_1504
ACCACGATACTCATCAACCGCCGGTCCGGCTCGGAGAGGCC
>P_1505
GGAACGGTCGCCGTTGGAAGCCGCCCAGGCTACCGTGTCGA
>P_1506
CAGGGGAGCGACAGTTTACCCTCGTCATCAAGGCGGGATTC
>P_1507
TGATGCGAATCACCTTGATGCCTGTGCGGCGTCCCAGACGC
>P_1508
GGCCGATGCCCGGAAGATCGCCGAAAGGGCACTGGAACTCG
>P_1509
CTGTTCCGCCATTGCCCCGGCCGAAGTGGCCCGGGTTTATG
>P_1510
ATCCGAAACTTTCTCAAACCCTCTTTCAAGGCAATAAACGT
>P_1511
TGATGGTGACCGGCGATACCCTCGCCATGCACATCGGCCTT
>P_1512
AAAAAGCCAGCGCGGGCATGCCGAGGCGGCCTCTTTTGGTC
>P_1513
AAGGATTTTTTTGATGTCGGCCGCAATGGCGTCTGTCACGC
>P_1514
CCAGTTCAGGGTCTCCAGTGCCAGAACGGCCTCGGGGGGTG
>P_1515
ATATTCGGAGCGCTGGAACCCTTCCGGAAGTTTCTGCCGGA
>P_1516
CTGCACCGGGTTGGGGCTGGCCATGCGGGCCGTCTCGTCCA
>P_1517
CCGCATGATGCACCGTGGCGCCATTGCGGCCGACCGCAAGA
>P_1518
TTCCACCTTCAATTTTTTTGCCGTTGCGGCCCTGGCGGCGA
>P_1519
GTGGGGTACGGCGCGCAGCGCCCCCTTGGCCCCAACGACAC
>P_1520
TCGCCCTTGAGGGCGGCACCCTCATCATCGGCGACTATGCC
>P_1521
GGCATGTACGTCGACAAGCGCCTTTCCGGCATCCAGGCGGT
>P_1522
GCTCGAACAACTGGAAAAAGCAGAAACACAAAATTGCAAAA
>P_1523
AGCCGCCAGATGATCGGCCGCCTCCCGGGCAAAAATATCGA
>P_1524
CGGCGGCGGCGAGGTGATCGCCGGGGTGGCGAGCTTCGGGA
>P_1525
CGCCAGTGCCGTATCGTTCGCCAGGTCGGCGAGAAAGGCAG
>P_1526
TGGTAAACCTCGGCTTTACCCTCGTCATCTACATGGGAGTC
>P_1527
TGCACTGAAACGCTTCAACCCTCAGGAACTCAGGAAAATGA
>P_1528
TGGATTCAGGCTGCTCCACCCTCATGGACTTCCGCTACAAA
>P_1529
GCGCCAATACCCACCCCAGGCCGAATTGGCCCACATTGCTC
>P_1530
CAGGGGGTGGAGCGAACGCGCCAGTTCGGCTCCCGGAGCCG
>P_1531
TCAGAAAACCTGAAAATACCCTCATCTTTTCGCCCCGGTTC
>P_1532
ATCCTCAAACTGATTGCCGGCCTCGGCGGCGGTGTCGACAT
>P_1533
GAGCCCAGATTGGGCAAATGCCACTGCGGCAGGATCAGAAA
>P_1534
GGATGGCGGCGAAACCGAGGCCAGGCTGGCCCGCCCCTTTC
>P_1535
GAGCTGATGGAGAAAAAAAGCCGCTACGGCAAAATTTTCTA
>P_1536
CTCTAGAAACCGCCTCGACCCTCCGTCCCTCTCGAGAATCT
>P_1537
CATTTTCCCACATGACGCGGCCGAGTTGGCGGTGAAGTTCC
>P_1538
CAACCTGACCGGTGACAACCCTTTGCGCGGTCTTTCCGATG
>P_1539
TGGGGTGCCGCCCTGAGACCCTCGAAGAGATCGCTGCTGAA
>P_1540
TAAAGCCGATCGACAACACCCTCATTGAGTGGATGGGCCTG
>P_1541
AGACCTTGTCCGTCTGGGCGCCAAGGAGGCCAAAACGCTCC
>P_1542
ATAATGCAGAGCCAGGTCGGCCCAGCCGGCGTTGATCACCC
>P_1543
AAAGCGGCGACCCCAACATGCCGTTCAGGCCCGTAAGGACC
>P_1544
GCTCCGCCGGCCCGGCTACCCTCTCTTTAGTGATTTGTATC
>P_1545
GAACTGTGCGTCAATGACTGCCCGGTGGGCATCATCCGTAT
>P_1546
GCCACCTGCTCCAGTTCACCCTCCTCAACTTCTCCCCCGGG
>P_1547
GGGTTGGCGAAGAGCTCTCGCCAGATGGGCTCTTTCATCGG
>P_1548
TCGGTCAGCATCACTCTACCCTCCCGATTTAATACCAGGGC
>P_1549
GGCCCCGACTGCTTTCGCTGCCCCTACGGCCTGCATCGCGA
>P_1550
GTGACTGGTGAACTCGTGCGCCAGATCGGCAATTTCCTCAG
>P_1551
TGATTTTTACGGTGCTCACCCTCACCGCCACCGCCAACATC
>P_1552
AACAAATCTTGCAGCAGGTGCCAAGCTGGCCGTAACTGCAC
>P_1553
AGGCTACTACACCGATCTGGCCAAATGGGCGGCCGGCAAAG
>P_1554
TCATGGTCAAAGAGGGCAAGCCCTGGGGGCGTCATCTTGAG
>P_1555
GGAAGGGCTGCGTCGCACGGCCGAGATGGCGGTGCTCAACG
>P_1556
ATGCTGGGTCATCGCGGCTGCCGCCTCGGCATCACTTATCC
>P_1557
CTTCCATGGCCAGCAGGCTGCCGAGCAGGCTGCGGAGGATT
>P_1558
CAGCCGCAGAAAAGTTAGCGCCTCGAAGGCGGCGCGGATAT
>P_1559
TTTCAAGATTATGACCGACCCTTTTGTCGGACAACTGACCT
>P_1560
CCATCTCCACAGCCTTTTCGCCGAAGCGGCGGCAGTGCCTG
>P_1561
GGGGGGCGAAGTTAATGCCGCCGCCCTGGCCCGGGTTTCCG
>P_1562
GCGTGCCAGATCTCTGCACCCTCCTGTTGAGCAGGGCAATT
>P_1563
GAAGGATCTTTGAGCACCTGCCACAACGGCACATTCCGCTC
>P_1564
TCCCAAAGTCGCGATGGCTGCCGCTCCGGCTGAGACCAGAT
>P_1565
CGGCTCGGGCCCGGTCGCCGCCGAGACGGCGACCACACTCG
>P_1566
TCTGATACTGCGGGCGGCTGCCACTGCGGCGCCGTCTCTCA
>P_1567
CAATTCTTTGGTGATGGCTGCCTGGCGGGCCCGGTTATATT
>P_1568
CAGGCCGTCGGCACCGGCCGCCACTGCGGCATAGCACATGG
>P_1569
GTACCAGCTCAACGACCTTGCCACTGCGGCCATAATGGCGG
>P_1570
TCTTTTTGACGACAAGATCGCAGTCGGAGAATCCGCGATTT
>P_1571
TGTCGCGAACAGGTGGTGAGCCGCTATGGCTTCCGCAAGGT
>P_1572
GACCGATGGCCGGGTCGATGCCTTTGTGGCCGGTATGGGTA
>P_1573
GGAGCAATGATTGGCGCACCCTTCGGCAATTTTGATGTAGG
>P_1574
AATGCGGGCCAGGCCACGGGCCAAAGCGGCCAGGGCCAGAA
>P_1575
AAAACATCGACATGAGTACCCTCCTCATGGTCGGCAACACC
>P_1576
CGGGAGGTGGCAAGGCGGCGCATCGACGGCGTCATCCACTA
>P_1577
TCCCCCTGTTCGGGTCGACCCTCGATGAGGCGGGCGGGGCC
>P_1578
ATTTAACACAGGGGAGCACCCTCAGCAACACCATCGAATCC
>P_1579
CCGGTACATCGGTATGTTCGCCGATGTGGCGATAAAGTTCG
>P_1580
TCAAGGAGATCACCTTTACCCTCCTGCTCACCTTCGGTCTG
>P_1581
ATGCCGTTTCGGGTTAATCGCCAGCCAGGCATGGGTGACAC
>P_1582
AACTCTGCGGGTGAAGAACCCTTCGCGGACGAAACTGCCCC
>P_1583
TGAAAGTGTTTGTTCCCCTGCCTCACGGGCGAGAAAAAGAA
>P_1584
ACGATGCAGAGTTCGAATCGCCGCGCAGGCAGGTCATGCAG
>P_1585
GGAACCGGTCGTGCTCGACCCTCAGTTGTCCCGCATGGTTG
>P_1586
CTTCGGCAGCGCCGAGCACCCTCTTACCGTCAAGGTCAAGC
>P_1587
GGCTGGGTTGTGCGAGGGAGCCGCTGAGGCGAAGATTAAAA
>P_1588
GCTGGCTCGAATTGGTGTAGCCGACATGGCAGTTGCTGCAC
>P_1589
GTGTCGGCTGGGAGTTCTTGCCCATACGGCGTAAACCGAGC
>P_1590
GGTTGCGACAACGATCTTCGCCAGTTCGGCGCATTGGTGAG
>P_1591
TCTCTTCAGACGCGCTGAGGCCGCATTGGCTGTTCCGACCC
>P_1592
CAGGCATGCTGAAATGCTTGCCCTGCAGGCTCGGGTTTTCC
>P_1593
AGCAGCACAACCGCCTTACCCTTCTCTTCCGCGCTGTTTCT
>P_1594
CATATCGTGATGGTCGGCGGCCGCATCGGCAAGGACGGCAT
>P_1595
GTTTTTTGAAGGAAGAGACCCTTAAGGTCAGCATTTTCATG
>P_1596
GGCCCGAGCAGACGGAAACCCTCAAGAAATTTTATCCCACC
>P_1597
ATTTGCCTTCTTCCATACCGCCGCAGGGGCCATTGAGAAGT
>P_1598
ATCCCTCGTCTTGCAGGATGCCGTCAAGGCTGAAGCGGATG
>P_1599
CGAACCGTATTCGTCACACCCTCTCCAAGCCTCGGCAGGAG
>P_1600
AACGGCGCCGTTCAGAAACCCTCCGGATTGCGATAAGCCTC
>P_1601
AGGCTGAAGGATAGCTCCCGCCGCGGGGGCTTCGCCAACGG
>P_1602
GTCATAAAAGCCACCCAGCGCCCGTCCGGCGCCAGTGGGCC
>P_1603
GCTCCCAGGCGACATTGACGCCGACAAGGCGGAAGCTTCCA
>P_1604
AGCCGCGTGCCCGCTTCACCCTCAAAACCGACAAGCCGGTC
>P_1605
GGGGCCGAAAATCTTGGCTGCCCCGGCGGCAAACAGCATGT
>P_1606
GCGTATTACTCACCACGACCCTCCACGACCACGATGATATC
>P_1607
CGGACAGCGACGCATTGACCCTTGAGCCCTGGCAGGCGACC
>P_1608
AGAACAAAATCGATCGCACCCTCGCCAAGGCGCAAGGCCAT
>P_1609
AAATGGCATGACGTCACCCGCCGCTGCGGCATCGAGGCGGA
>P_1610
CTTCCAGGATAATCCAGTCGCCGAGAGGGCAGATCAGATTG
>P_1611
TGGCGCGTGGCATCAAGACCCTCAAAGTCCGCCTCGAGGCC
>P_1612
AGGGCTGGTGGAAGGCGGTGCCAGCGCGGCGCTGGCGGCCA
>P_1613
CTTCATTACGGCACCCGACCCTCAGGCCCTGATCGAGGAGG
>P_1614
AGCTGTCATAATACGATCGGCCGACACGGCACTACGGCCGA
>P_1615
AGCAGTGTCATCCCGATACCCTCGGGGTTCTGCACGGCCCC
>P_1616
AGCAGGATTAATCGCTTACCCTTATAAACGAACTAAGCTTA
>P_1617
GCAGGAAGTTAGAGAAACCGCCCCGAAGGCATTGCCGCGCC
>P_1618
GGTGTTTGGCGTTGGAGACCCTCAGGCGCAACTTGTGTTTG
>P_1619
AATAAAGTAGCGGCCGTCCGCGTCGACGCTGTCCCAGATAT
>P_1620
TGGGGGTGGTGGGAGCTACCCTCTTGTGGGTCGATCACACA
>P_1621
ATTGAATGGACTTTCTGACCCTCTTCGGGCTGGCCGCGGCC
>P_1622
CGGTATGCTGAGCTTCGGAGCCTGTCTGGCTCATCATTTCG
>P_1623
CGGATCTGCCCTTCGTAACCCTCAGGGATGGCAAAGGCCAG
>P_1624
CTGGGGATATGATAGGAACCCTTTTGAAATAGTTGTCAAGC
>P_1625
TTGACCACGTCGCCGGCAAGCCGGATGGGCACCGGCAGGAA
>P_1626
CGCCGCCCGTCTTGACCACCCTTCGGTTCACTATCATCTCG
>P_1627
CCCATCAGCCGATGAAAGAGCCCATCTGGCGAGAGCTCTTC
>P_1628
AGGACGAATTGAAAAAAACCCTCAAACGCCTCATTGTCGAC
>P_1629
CCTGGTTGAAGATCATCTGGCCGAGCGGGCCCATGCCCACG
>P_1630
TGTTCAATATCATCAATACCCTCATTTTCCTGCCTCTGGTT
>P_1631
ACCTGGTCAAAGGTTACACCCTTAACGAGCAGCGCCTGCAG
>P_1632
CCACCGTCTGCCCAGTGGTGCCGACCTGGCGGCTGTGGTCC
>P_1633
CGCTCCCGACTACACACTGGCCGCCGAGGCCGCCTACGACT
>P_1634
TGCGCCTACTTCCAGCTCTGCCGCTCGGGCGGCAACCCCAA
>P_1635
CTCCAAAGCCTTGCTGTAAGCCTCGATGGCTTCCATGGGGC
>P_1636
CTGCTGCAGGAAAACCAACCCTTTGATGAAGATGTGGAAAT
>P_1637
CGCGACGGTAGAGATGCCAGCCGCAAGGGCTCCCGATGCGA
>P_1638
CAATGTGCTCAACGCGCTTGCCGCTCTGGCGGTTGCCGTGG
>P_1639
GCTCGATGAAATGAAGTCAGCCAACGGGGCCGTGTCGCGTG
>P_1640
AACCTTCCAGCGGGTTTTTGCCTTGCCGGCCATGGTCGACC
>P_1641
CCAGGGCGTACCCCTCAAGGCCGACATGGCGCAACTCGTCC
>P_1642
CCCTTTTTCACCACCCGCCGCCGCGAAGGCGGGACCGGTCT
>P_1643
CTTCCCTCCGTTCCATCGAGCCACAGTGGCAGATTCTCCCC
>P_1644
TTTGATATGAGCCTGAGACCCTTCCTGCGTCTGTGTAAACA
>P_1645
TGCCGATGACGCGGGAACCGCCGTTGAGGCAACGGCCTCCC
>P_1646
CATGAAAGTCGGCGCCTCCGCCCTCAAGGCACAGCGGATGC
>P_1647
CTTCCAGGGTCACGGGTTTGCCGGTCGGGCGATAGCGGCCG
>P_1648
TCCAGATAGGCAACCGCACCCTTGGAGCTGACATCATACAG
>P_1649
GACCGACAGAAAATGATGCGCCAGCAGGGCAATATCTTCAC
>P_1650
GACAAAAAGAGCCCATTACCCTCAGAGGACTCAAGGTCGGC
>P_1651
CACAGGCTGTAGGTGACACCCTCCAGGGCATCGGACAGCGG
>P_1652
ACCGCTCCCAGAAGAGCAAGCCACCAGGGCGTCGATGGGGG
>P_1653
TATGATAAGTACTCTGAACCCTTGGGGTTGGAGGGCAAGGC
>P_1654
GCATGGACTATAAAGACACCCTCAATCTGCCTGAAACCGAG
>P_1655
TTTCTGATGTATCGCAAACCCTCTGATCGTCCTTCGCCCGG
>P_1656
AAAGCGCGCGGCGTTGGCGGCCATGCGGGCGATGAACACGT
>P_1657
ATCGTCTATATGCCGGATCGCCGCGACGGCGACAGCGTTTT
>P_1658
GTTCTTTTTGCGATGAAGTGCCGTTCAGGCCGACCCGGTAC
>P_1659
CTGGTGGGGCTGGGGTTGAGCCAGGTGGGCGAGTTCTCCTT
>P_1660
GAAAAGGTTCCCGCGCCACCCTCGCCGAACTGCACATTGCT
>P_1661
GGCGGGGTCTGCTCCGACTGCCACCAGGGCGCTGCGGCTCA
>P_1662
GCAGTATCAGTGCAGCCGGGCCGCCGGGGCGGCAGGGTTGG
>P_1663
GTGATAATGCAGCGAGGCTGCCAGCCAGGCGCGTTCCAGCC
>P_1664
CCATTGGGGGACATTCGTGGCCCAGATGGCGACATGATCTC
>P_1665
CAAGGAACATTTCATGGGAGCCGCAGGGGCTCAGGTTTCGT
>P_1666
GCACAAGCTCAACCGCTACCCTCTGGAACTCTCGGGGGGAG
>P_1667
CAGTGCCACCCAAAAGAACGCCAATCGGGCAGCGCAAGCTT
>P_1668
CGTTGCATGCCAACCAGAAGCCATTGCGGCTAATGGAGCGG
>P_1669
CGCGCGGTTATCTCGACACCCTCCTGCAGGAGGCCGGCGTC
>P_1670
CCAGAACCTCCGAAATCACCCTTCCGACATGCGCTTTTTCG
>P_1671
CTGGTGCCGCATCTGCAGAGCCGTCTGGGCATCCCCGAGGA
>P_1672
GGGTTTCACTCATCGTCACCCTCGTTCTCCCCAGCCCGTTC
>P_1673
TTTCAAGGGTATTGACCCCGCCGAGGCGGCTGTCGACAAAA
>P_1674
GAGGCTCCTCCAGATTGACCCTCAGTAACTGTTGTGGACGG
>P_1675
GGGTTCACCCTGTTCCACTGCCTCTCCGGCATGCGTACCAC
>P_1676
TGGGCGGCGTATTGAGAACCCTCATGTCGATGAATTTCGGG
>P_1677
CGAGCCGCACATAGGCCATGCCCGGCAGGCCGGTCTTGACC
>P_1678
CAGGAGACTGCGAAGAGACCCTCAGGGTCAGGGATCTCGCT
>P_1679
TGAGAGTGCACTGAAGACAGCCAGGGAGGCTTACCGCCTGG
>P_1680
AGAGAATCGGGTTTTCCGTGCCGGTCAGGCGCAGCTTAATG
>P_1681
AGGAGGCCAATCCGGAGACCCTCAAGGGCTACATGGATACC
>P_1682
CGGGCTGACAACGCTCATCGCCGAACTGGCTGGGCTGGCAT
>P_1683
TCCTCGACAAGGATCTGACCCTCGGGTTCGATCTGTATAAA
>P_1684
GCCTTTGGTCAGCCGCGACCCTTTGGCCACATAGACCTCGC
>P_1685
TGCATCAATCCGTTCGCAAGCCCTCAAGGCAGCGAGTCTTT
>P_1686
GCCTTAGGGACCGACTAACCCTCAGCAGATTACCTTTACTG
>P_1687
TGAGCTGGGAGTCGAAAACGCCGGAGCGTCCCGCGCCAAAA
>P_1688
CCTACAGCGACATGGTCACCCTTCTGCTGACATTTTTTGTT
>P_1689
CGCCGGATTGGTTTCCTTTGCCAGCGAGGCCCGTTTAGGGA
>P_1690
GCAGCCGTTTGCTGAGAGGGCCCGCAAGGCCAGAGGGGAGC
>P_1691
AATCATATATTCAATCCCCTCGCGAAGGTTGATTTTCGACC
>P_1692
ACGAACAGCAATCCCTGACCCTGGAAGGCGGGGAAAAGCTC
>P_1693
GGCTGGGCAGCCCCCGCACCCTCAAGGTCAACGTGCGCATC
>P_1694
GTCATCCTGATGCAATAACCCTTTGAGGAGACGAGGACACG
>P_1695
GGGAGGCTCCCAGTCAAACCCTTTCGTTCCTGGAAGATAGA
>P_1696
CGAAAAGAGTGCTGCTGACCCTTGTGCTCAACCTCGATGAC
>P_1697
ACTCCGCGCCCCTCTACCAGCCGACGTGGCGAGGAGATGGT
>P_1698
TGCAGAAGGATCGAGCAACCCTCTGGCAAAGTGCGGCGAAA
>P_1699
GAGACACCCAGCTCTGTACCCTTCTGCAAGATCAGGTCCAT
>P_1700
TGGCGATGGGATGACCTACGCCTTCGAGGCCAACTGTACCG
>P_1701
TCCCGCCGGTGAACGGATCGCCAGTCCGGCGCCGTCGACGA
>P_1702
AGAGTGCGGCATCCGGTCCGCCGGCCAGGCCGTCAAGAAGC
>P_1703
CAATGCCAACAGCGCAATAGCCGGAACGGCGACGAAATTAG
>P_1704
ACCGCGTGAACGAATCGACCCTCCGGGACCAAAACGTGTAT
>P_1705
TATGATCCATTCTGGAACAGCCGGTGGGGCATTTTGTACCG
>P_1706
CCGCCCTCGACCAGATCACCCTCAAGATCCCGAAAGGGGAT
>P_1707
CCGATAATCCGCTCCATTAGCCGCAATGGCTTCTGGTTGGC
>P_1708
GGCCGGGTACAGCCTCGGCGCCGCCCAGGCCCCTTTTGTCG
>P_1709
AACTTCATGGTCTCCGTACCCTTTGCTGAACTCGGCGGTCC
>P_1710
GGCTCTTGCCAGGCGGTAAGCCTCCCTGGCTGTCTTCAGTG
>P_1711
ATTGTCATCGACCACGCCTGCCTCGACGGCCCAGGAGAAAA
>P_1712
CCTTCAGGATCATTGACCAGCCAGGCGGGCTTATCCGGCCC
>P_1713
GATGTCCTGGGCAGCAATTGCCGCCGCGGCATGGTCCTGGG
>P_1714
GTCTCATAATGGTTGCACTGCCGCTCAGGCTTCGGCTTTCT
>P_1715
AACTCGACTTAACTTAAACCCTTAGCGAGTGATTCTGGCTG
>P_1716
TCCTTCTCGACAATTCCACCCTCGGACTGACCTGGGCGGGG
>P_1717
TGCCTGCCCTCCACGCTCAGCCCTGACGGCATGAGTGTGGA
>P_1718
ATTTTTCATTTCTTCGCCTGCCGCGTTGGCACCGCCATTGG
>P_1719
CGAGGGCGATGTGGGCAAGGCCGGGGTGGCCATCGATTCGG
>P_1720
AGCCGCGGCAAAGTCGTACCCTTTGCTACCGATACCGGTTA
>P_1721
CACCGCTGAGGTTGTCCATGCCCCCATGGCCGATGGCGGCG
>P_1722
ATCCACAGTTGCGACAACTGCCACGGTGGCTCAACAGCGGC
>P_1723
GCTGTTCAGCTTTTTGGGCGCCGAGGGGGCCCAGGGCCATG
>P_1724
CGCTCTTCCGGCGCGAAACCCTCCCGTCGAAGAGCGCCCTC
>P_1725
CCTTGATTCACGCGAGCCGGCCCGCATGGCGGTCGTCACCA
>P_1726
TTTATCGAGGACTTCGCACCCTTTCAGGAAAAGATCGCCTT
>P_1727
GGCGTGAGGGCTGCTCCACCCTTGGAACCCTGTGGGATTCC
>P_1728
GCCCTTGAATTTCTCAAACGCCCAGCGGGCGAACTTGACCA
>P_1729
ATCCGGGCTGGGAGCGCAGGCCGAGAGGGCGAGAATAAACG
>P_1730
ATCCTCAGTAACAAACAGCGCCTCGCGGGCCCCTTGTTTGC
>P_1731
GTCTATCAGCCCTTTATACCCTTTGTTGATACCGACGACCT
>P_1732
TTTCCTGTTGCTGCCGACTGCCATGCTGGCGTTTTGTTTGT
>P_1733
CTGCCCATGAAGCCGTAACCCTTTTAACCCACCAGGGGCTG
>P_1734
TCGACTGCTTCTTGAAAACCCTCCGCCGGGGACAAAAATCC
>P_1735
ATTTTGAGATTGAACTGACCCTCGCCGGCCAGTTTGAGCGT
>P_1736
CGCCGCTTTGTAGGTGACTGCCGGGCGGGCCAGGCTGGTGG
>P_1737
GGTATTTTTACTAGCATTTGCCCTCTTGGCGCCGTCAAGGG
>P_1738
TGGGCTTGAAGTTTATCACCCTCAGCCCGGAGTTGGTGACC
>P_1739
TACGGGGTATGTTCTCGACCCTCACACCGCGGTGGGCGTTC
>P_1740
TCGCGCCGCAGAAATTTGCGCCGCGCCGGCGTGTTGAAAAA
>P_1741
TCCCATCAAGCACCAACACCCTTTGCGAGAAGATGTCGAGC
>P_1742
CCCGACTCGCCGATTGTTCGCCAATGCGGCCCTGGTGCCGA
>P_1743
CCTGGCGGTGATACGCGATGCCCTGCAGGCCATCAAGGAGC
>P_1744
TCCGGCGGGTCTCAATCCCGCCAACCGGGCGAGATCCACGG
>P_1745
CGCCCTCCATCTTGGCGTAGCCGTCATGGCCGGCCGGAGTT
>P_1746
CGGCCGATTATAACGCCACCCTCAAACAGATGTTGGGGCGC
>P_1747
ACGGGTGAGAAACTCGGCGGCCGCAGCGGCGGCTTCCTCCG
>P_1748
GCCGCCGTTGTCGAAAAACGCCCGTGCGGCGTAGGCCAGAT
>P_1749
GTGGCGAAGGTATGCCGCAGCCCGTGCGGCGTCAGTTCCTT
>P_1750
TTGGTACCCCATGCCCTATGCCGACCTGGCCCGCATCAGCA
>P_1751
ACCGCCTTGCTGCTGGAACCCTTAAGGCAATGCGGCACTAT
>P_1752
CTATGGGACGGTAGAGAGTGCCGTCGAGGCGCTGAAGCTTG
>P_1753
CGGTGTAGCCGACTTCGACCCTCCGCTCTCCGATGACAAAG
>P_1754
TCTACAATCAGGACAGGTGGCCGGCGAGGCGTGCATTGGTC
>P_1755
GGCGCCGATGACTGTCCACCCTTTGCGCTCAAGCACGGTGC
>P_1756
TGAGAATGTCCTGGACGACCCTTTTTTTGGACTCGGCAAAA
>P_1757
GATGTTTTGTAGTAGGGGAGCCACTAAGGCTCTAAGAACGC
>P_1758
TCAATGTTTATCCCGACACCCTCTCGAATCTACTCGGACCT
>P_1759
CCTCGATTTGTGACAATACCCTCTTGAGGGTGTCATGGTGG
>P_1760
TCCAACCGACAACAGAAACCCTCTGGACGCCTCCAAGGGTC
>P_1761
ATCAGATTATTGACCAGACCCTCCCGCTCCTTGCACAGATC
>P_1762
ATTAAGCTCGATGGCCGAGGCCCCGGCGGCCTCCAGCTTTC
>P_1763
TTTGAGTTTGTCGATGACGGCCGGGTTGGCGTCCTTGACCT
>P_1764
TGGGAGGTGCAGGGTGTTCGCCATTTCGGCCGCCAGAACCA
>P_1765
GGATATGGAATAGAAAATAGCCGTGTCGGCCGTCTGGGGGT
>P_1766
ACTTCATCTTCCAGGGTTTGCCGCAGAGGCTGTTCAGCTTT
>P_1767
CTCCTACCCGGTGCAGCGTGCCGCCCAGGCAGTCTACTCCG
>P_1768
CTGGTTCAGCGCGACATGTGCCATCGCGGCCGACTGCAATT
>P_1769
TCGATGAGGACGGCTGCACCCTCAAAATGACCATGCACATC
>P_1770
GTTCACTCTCCCCGAAACAGCCACGGAGGCTGCACCGATTC
>P_1771
CAAGGCATTGAGGTAACAGGCCAGCGTGGCGACAAGAGTTT
>P_1772
GACGCTGAAGGCGATCCTTGCCGGAGTGGCAACGGTGTCGT
>P_1773
ACTCCGGTTTAGGCACGATGCCGGAATGGCATGTGGCGCAG
>P_1774
CGCCGAGTCGGCCAACTACCCTTTCTGCACCATTGAGCCGA
>P_1775
TGGACCGGGCTGTCCGCACCCTCCGGAAGATCCTCCAGGGA
>P_1776
GGGTGGCCAACAGCATCGTGCCGCATCGGCGCTTGAATTTC
>P_1777
AAGGATGTCATGCACGCACCCTTTGCGGCCGGCTCCTGCGA
>P_1778
AGAGCGTGCGCCCCGGTACCCTTTAGCCAGCTTCAAGACTT
>P_1779
TCCTGGGACTGGTCATCACCCTTATGGCCATCATCCTGATC
>P_1780
GCGTCGGCGGGCAGGGAACCCTTCTTGCCAGTGAAATTCTC
>P_1781
AAAAGAAGGCGTGATGACAGCCTTCAAGGCGGGCGAAATCC
>P_1782
CCTTCATCATCCGCAAGGAGCCCAAAGGGCACGGGACCGGT
>P_1783
CACCGCTGTCGCGGGAGACCCTTCGTGCAACTCTTCGGAAG
>P_1784
AGAAGCCTCCACCGAAGCCGCCGCCTCGGCCGCCGCCTCCG
>P_1785
GTACGATCGAGGTGGAATCGCCGCCGGGGCAAGGAGCAACG
>P_1786
AACTCCGGGGAACAAAAAAGCCGGTTCGGCCTCCAGGCGGG
>P_1787
GCGACGCCTTTGAAGAAACCCTTCTGAACGACCCCGAGCGC
>P_1788
TCGAGCCACAGCTTTATACCCTCTCCAAAAAGATTCAATGT
>P_1789
ACTCTGAAAGGAGTGGGACGCCCAGCCGGCTATCGCGCCCA
>P_1790
TGTAACGATTCAGCACAACCCTTTTATCGCCATATCACCCA
>P_1791
TTCTAAAAAAGGAGATCACCCTTGCAGCGCAATGATCTGAA
>P_1792
GCGCAGGTCAGCGCGGGACGCCCCGCGGGCAATCCCCTGGG
>P_1793
TCCCCGTCCGGAGGTGGTGGCCATTGAGGCTGAGACCACCT
>P_1794
ACGGCACCACGGTTGTGACCCTTGTTGCAGCCCCGGAAGAC
>P_1795
AGAACGCCTACCTGCATCCGCCCGTACGGCAAGGACGCTGC
>P_1796
GGTTGACGACCCAGAGTGTGCCGTTGCGGCTGCGCGCCATG
>P_1797
GGGCGGGCGGTAACCGGACCCTTTTGTTTTGACCCAGAGAG
>P_1798
GGCGGAACAGGCCCGCAACGCCAACGAGGCCAAAAGCCGCT
>P_1799
AGACCCCCCACCATGACACCCTCAAGAGGGTATTGTCACAA
>P_1800
GGGCACGGTGACCATGAACCCTCCCGAAACCTATTATGTGT
>P_1801
GCGCCAGATCCTGAACCACCCTTTCACTTTCAAGAACAACC
>P_1802
TAATTTTCCGGACGAGACGGCCGATGTGGCCGGTTCGCTCT
>P_1803
TCTCTCTGTCGGTTCAGACGCCGGAAGGGCAGCGCAGCATG
>P_1804
AAAAGGTCCGGCTGTTCGTGCCACCCGGGCTCAGGCCGACC
>P_1805
CATCTAAAACCCTGATAACCCTTACAGTAACCCCGGCAAAC
>P_1806
AGCAGGGCCGCTCCGACACCCTCGATGATCAGTGTCAGGAA
>P_1807
TTTTTTTATCATCCGCACCGCCCAGAAGGCATCCATTCCAT
>P_1808
CTGGGTCTGCACAAAGCAGGCCCCTGCGGCGATCTTCTTCT
>P_1809
CGACCCTCTTTTCCCCAACCCTCTTTTCCCCTCTTCAAATG
>P_1810
GGCAATAGGAAGCCGGGCTGCCGCCAAGGCCTCCACTTCGC
>P_1811
AGGCGTTTTTGGCCATGATGCCGCCGGGGCAGGAGGGCACG
>P_1812
ATGCGGTTCCTGCCATGACCCTCATGTCAACTATGATTCCG
>P_1813
AGTTTTCCGCGGCAAGTCCGCCGCCATGGCATCCCATGCAA
>P_1814
GACCACGGGGCGCAGCCACCCTCTCGACATCCGCTATCTGG
>P_1815
TTTTTAAGGGCCTATACAAGCCGCAGGGGCAATTGGGGGAG
>P_1816
AGCCGGGGCAGGCGGTCACCCTTGTGGTTCGCGACTTTATT
>P_1817
AGCGGCGGTCAAATTCATTGCCGCCGGGGCTTTTTTCGGGC
>P_1818
CGCCAGAGTGAACACCCCCGCCACTACGGCGATGATCAGCG
>P_1819
TGCTCGATGAAACCAAAACCCTTTGCGTCGTTAAACCATTT
>P_1820
CTGGGTTTCAAACATGTACCCTTTGGGGAACAGGGGGCGCA
>P_1821
GACCCAGGGGCTGATTGATGCCCCGCAGGCCGATCCGGTCA
>P_1822
GTGCGGCCCCCGAGGTCCTGCCAAAATGGCTCGACTGGGCT
>P_1823
CCGGGCAAAGCCTCTTTTAGCCGCATCGGCAGAACCGCTCC
>P_1824
CTTTCAGATCGGAAAACTGGCCCGGATGGCAACTCCCGCAC
>P_1825
CTTCAATAAAATTTGGTACGCCGTAAAGGCCGTTGCGATCC
>P_1826
CCAGAAAAGGCTGGCACCTGCCGCTGCGGCAAGGCTGCAGG
>P_1827
CAACCCGTCGGCCCATCACCCTCCCGGTTATAAAATGCAGG
>P_1828
GGCGCTCACCTTATGGCGAGCCTGTGCGGCTTCCTGATCGG
>P_1829
CGGGAAAACCCTGGTCGCCGCCGCCTTGGCGCAGCACCTGC
>P_1830
ATAATTTTCGTTGTTTCACCCTCATGGATATCAAAACCCTT
>P_1831
TCGATATTCTCCCGTGCACCCTCTTCACGGTCCACCAGCGT
>P_1832
GTTCCGCATTTATAAAGTTGCCCATGCGGCCGAAGCCGAGC
>P_1833
GCCCCCGGGCTCGGCTTCGGCCGCATGGGCAACTTTATAAA
>P_1834
CGTGACCATGGGCGCGATAGCCGGCTGGGCGTCCCACTCCT
>P_1835
TCGACAGTGTCGAAGAAACCCTTGTGCCGGTCTCCTGCATG
>P_1836
CAAGGTTGACGCCGTCGCAGCCATGGGGGCCGATATCGTTC
>P_1837
CAGCAGCAGGCGCGGCCCTGCCATCAGGGCGCGTCCCATGG
>P_1838
GTCAACGGCCTGATCGAACCCTTCGATCAACTGACCGGCGC
>P_1839
CCGTTCCTCGAACTGGGGGGCCCGCCAGGCCTACATGGCCC
>P_1840
CCATAAGCGCTGTAAGCCAGCCGCTGCGGCTCGCAGAAATG
>P_1841
AGGTGCCCGACGTCATCACCCTCGATGTCGAAATGCCGCGT
>P_1842
ATCCGCGCAAATGGGCCAAGCCCGTGGGGCTGGTGAATCTG
>P_1843
GACCCCGGTGGCAACGAACCCTTCGCTCCCGGGGAATACTA
>P_1844
CCCCTCCTTTTCGGTGAAGGCCTCGACGGCCTTTTTCACCG
>P_1845
TTCCTGAAGAGGCTGCAACCCTTCCGGGGAAATCTCATCGG
>P_1846
TCTGCGGGGGCGGCAGTAAGCCGCTAAGGCTGAAGGTTTTG
>P_1847
TTGCTGCGTCTAGGAAAACCCTTGGAAAGACAAGAGCTTCC
>P_1848
ATAACCGAAAATTGACCACCCTCGTTGGCCGAAAATTTCTT
>P_1849
CTTGGTTTTTTTCGTCAGTGCCCGCAGGGCTTCGTCAGAAC
>P_1850
TTCAATCTCTGCGTGATACCCTTTGAGTACCTCCCTGTCCG
>P_1851
GACCCGCAGCGCTCCTGTCGCCGAGGCGGCACAGCTGGGGA
>P_1852
GCGGGGATCTGCGTCATGTGCCACGGCGGCAACGTCGACAA
>P_1853
CATTCCTTTTTTTGCAACGGCCCTGCGGGCGGCGGGAACCG
>P_1854
GGGGCTGCCAGCTCTTCTCGCCCAGCGGGCGTACAGCTCTT
>P_1855
ACGACATCATGGAACAGACCCTCTCGCTGGTGGAACACCAC
>P_1856
CACCGCCATGGTATCCTGCGCCTTGAGGGCCTGCCGCATAA
>P_1857
TTTATGCACATAGTAGAACCCTTCGGCTTCGACCTTGCTCA
>P_1858
CAACTTTCAAACGCTGGTGGCCACCAAGGCCGCTCGACTGA
>P_1859
GTCAGAGTCCTTTGGCTTTGCCAAAAGGGCTCATGGCAGAC
>P_1860
GGGGCACCTTAGACAAGACCCTCAAGAGTTTGTCACGGAAA
>P_1861
CTGCCCGGTTCAGGCGCAGGCCTTTCGGGCGGCGCCGTTCC
>P_1862
GGAGCTGGTCGATGTTTCCGCCGCTTTGGCCGATACGACCC
>P_1863
GGGCGGCATGGGGTTGACCGCCTCCGAGGCATCGGGTATAA
>P_1864
CTCTCTCCCCGGGACCAACCCTCGCGGCGACGATACCCCGG
>P_1865
CGACATACCCTGGAGGCGCGCCGATGAGGCGCGACACCGAG
>P_1866
AGCGTTGCAGCGATGACGCGCCGCTGTGGCAGTAAAAGCAG
>P_1867
GGAACAGAAGATCCATCACCCTCTCGCCCGTTTCCAGGTCC
>P_1868
GACCTTCCCGACTTCAAACCCTTCAAAAGTCTGCCTGCGCA
>P_1869
TCAGCAAGCCTCGATTGTCGCCCAGTGGGCACTGGGTGCAA
>P_1870
GTGACTGGGGGAAGCCTCAGCCAGAAAGGCGATATCAAGGT
>P_1871
CGAGCTCCCGGATGTTCTTGCCCGGCAGGCCCTTGCTCCCT
>P_1872
TCCCGGCCTCTAAAATGACGCCACCGCGGCGGCGCCGAGGG
>P_1873
TCAAGTCGTCCACAAAAACCCTCATCAAAAAGGGCAAGGCG
>P_1874
AGGCCCTATGGCCTGTACCGCCACGGCGGCAGCGAAGACCC
>P_1875
GGCAAGCTCAGACCTCTCACCCTTGGATAATGTGATATGAC
>P_1876
CAAGATCTCGCGCACCATCGCCGACCTGGCCGGCCGCGAAA
>P_1877
GCGGAGCACCCCGGAAAACCCTTTGATTACAAACCCTGTAC
>P_1878
GCAGCAGAGAGAGGAAGCTGCCGGTGGGGCAGATCAGGCGG
>P_1879
TTTCAAAGTGGTTCTGGCGGCCGAAATGGCGAACACCCTGC
>P_1880
GTCTTCGCCCGCGGCGACCGCCGTCTGGGCGCGGTCATCGC
>P_1881
TATTGAGAACGGTCGCCTGGCCCTGAAGGCCGAACCTCTGC
>P_1882
CGTCCCAGATCATGGATGCGCCGATGCGGCATTTGACGGAA
>P_1883
TCGCTGATCTGCATGAGCTGCCACGATGGCGCCATGGCGAT
>P_1884
TGTCCGTGCGGGTATTCACCCTCATCCACCGTGGTACGGGG
>P_1885
GCTGATAGTTTTGACCGCAGCCAACCTGGCCTGGCCGCACC
>P_1886
ACCTGCCGCCGGAAACAACCCTCCTGATTCCCTGGGTCAAG
>P_1887
ACGCATCGAAGAATTGGAGGCCGAGCAGGCGACCATTCACG
>P_1888
CCCCATCACCGACGCCTGCGCCATCAAGGCCATCGAACTTG
>P_1889
GATGAAACTCTCCATATCAGCCCAGGCGGCTTCGTGCTGAT
>P_1890
TACAGAAGGGATGGAGGATACGATGACGGAGTCGAAGAAGA
>P_1891
CTCGAGCACCGCGGGGTACCCTTCTCCTTTTTCGGCGCCGG
>P_1892
CCGTAGCGATTGAAGCGACCCTCAGGTCCTTTGACGATGGG
>P_1893
ACCATGATTCAGACTTTCCGCCACAAGGGCCTCAGGCAGTT
>P_1894
CAGCGCGTGGATTTCGCCCGCCTTGAAGGCTGTCATCACGC
>P_1895
GAAGCCCTGATGCGCATCAGCCGTGAAGGCATGCTGGCCCT
>P_1896
AAAGACCGCGCTGGCCAGCGCCGCGTAGGCACTCATCAGGG
>P_1897
AATTAGCACAGCGGGTCACCCTCGTCAAGAATGGCGTCCAG
>P_1898
CTGAATGCCACGGCACTGTGCCCGCTGGGCATTCCGCCGCA
>P_1899
TTGATGTCGATGACGAGACCCTTGCCGAGCGTCGCAGGAAC
>P_1900
GCTTCGCCATAAAAAGTACGCCCCTGCGGCCGGCTGACCGA
>P_1901
GAGACGGGGAATATAGGTCGCCATGAAGGCAAACGGAAATT
>P_1902
GGTTCTGTTGTTGAAAAATGCCCGCATGGCCCGCTTTGTCC
>P_1903
TCCCCGGAGGCTGCCGATAGCCCGGACGGCTCCGGACAGAG
>P_1904
TGCCTATGTGGTCAACGAGGCCGAGCAGGCCATTATCACGC
>P_1905
CGCAACGGATTGTGAGCTTGCCCATGGGGCCGTACGTTGAG
>P_1906
TTCCTTCTTCTTCGGCTACCCTCAGGCTATGTTTGATTTTT
>P_1907
GTTGAGGTACTGGCGGCGCGCCAGGTCGGCTTTGGGGCGGT
>P_1908
AACTCCCCTGGCCCACGACCCTCCCCGAACAGATTGCGGCC
>P_1909
GGTAAAAATAAAGCCGGTTGCCAGCAGGGCTTCGTCCGAAT
>P_1910
CACTGCCGAAAAGAGAAACGCCCAGCAGGCTGCCGGCACCC
>P_1911
CGTTGCACAGGGTCATCCAGCCGATCTGGCGACAGATCAGG
>P_1912
GATCCTGCACCATCTCCTCGCCACGTCGGCTGGTAGAGGGG
>P_1913
CATCCCCGTCGCGGATGACGCCGCAATGGCCGTGGTCGGTG
>P_1914
TGGGCGTAGTGTGTGCGATGCCACCCTGGCCCCGGGTCCTC
>P_1915
GGTGAAGCCGACATTCATTGCCAGCACGGCCGCGAAAATAG
>P_1916
GAAGCAAGGGTGGCTCTACCCTTCAGACGAGGTGCCCCACT
>P_1917
CAGTTCGATCCCCTCCGTTGCCAGCAGGGCGGAATACTGCC
>P_1918
CCACATACCAGCGACTGTCGCCCAGCAGGCGATCGAGCGTG
>P_1919
TCTGATAAGTCGCGGAACAGCCGGTCCGGCAACATCGGCAG
>P_1920
GGGCCTATCTATGCCGACTGCCCTCGGGGCGCAGTATCACG
>P_1921
GACTTCGAGACCATGTTCCGCCGCTTTGGCAATAAAGCCGC
>P_1922
GACTGCCGATGAGATCGTTGCCGTTCTGGCTCATGAAGTCG
>P_1923
TTGGTTCATTCTCGCGTTCGCCGATGCGGCGGTTGAGTCGT
>P_1924
TCTACAAGGTCGCCAAAACCCTCGGTGACCGCAATGTCAAC
>P_1925
TGTTGAGTTTCGATTGCACCCTCCGGACAGAGTTCCTGGCA
>P_1926
TCCCATCGAGGTGATTGACCCTTTTGCCGCTGTTGCGGTCG
>P_1927
GGCGGGTTTACTGCACGATGCCGGAAAGGCCACGCCCCGTT
>P_1928
CTTGAAGCCAAGGGGCTCAGCCCTGAAGGCGGACCCGCTCT
>P_1929
AATCCGGGTTGACGGGGACCCTCCCAGCCTTATCAAGAGGA
>P_1930
TCGACCCGCTTTTTTACTTGCCTTGAGGGCCCGGGGTTTTC
>P_1931
GCCTCGTTGCGGGCAAGACCCTCCTCCTCCACGCTTTTATA
>P_1932
ATTGTACTCCCCGCAACCAGCCGCCTCGGCCAGGTAAACCG
>P_1933
ACCCCCGAAGGGTTGTCCCGCCTGCAGGGCTACAGCTTCCC
>P_1934
CCCAGTAAATCCTTGGCACCCTCAGTGAGAATACTGGTGAC
>P_1935
CAGAAAGGTCTGGATTTACCCTCAACACGCAGCCGGACGCC
>P_1936
AAACCGGCGATGACGGCAAGCCGGTCTGGCAGCGCGTGATG
>P_1937
GCAGCGGGTTTCAAACACAGCCGCCTCGGCATCGAGAACAT
>P_1938
GGGATAGACGGTGGCATACGCCGAGGAGGCATAAGTTGTAC
>P_1939
TGTCCTTGTGGAAAAAATCGCCGAAGGGGCCGGAGATGGTG
>P_1940
CATGGAGCACCTTAAAAGTGCCACCACGGCCTGGGAAGGGG
>P_1941
ATTGAGTCGCATCCGCTGTGCCTTGAGGGCGGAGGCGCCGA
>P_1942
CCGTCCGCTTTCTCTTTTCGCCTTTGCGGCTTTGCGTGACA
>P_1943
ACGGTCAGGGTATGAAAAAGCCCGCCGGGCGGCGGGCGGTT
>P_1944
CAACGCTGAAGCCAACGCAGCCCAACAGGCTGCACTCTTTC
>P_1945
GCACAGTACGCCACTTTTTGCGGTTTGCCAGATTCCGTAAT
>P_1946
GCAGAACTCTATGGTTTTTGCCGTGCCGGGACTTTGGGCGT
>P_1947
GCTCGCCCGTGAACAGCTTGCCTCCACGGCGATCGGCGAGG
>P_1948
CGGTTCCATGTGGAGATCTGCCATTTTGGCGCGAATAAGTT
>P_1949
AGGATTCTGAGCGAAGAGCACTGGGACGTTGTCATCCTGGG
>P_1950
GTCAACCGCAGATGCCGCAGCCGATATGGCTGAAAGATCAA
>P_1951
CCGAGGATGCCGATAAAAAGCCCGAAGGGCAGCGCAAAAAA
>P_1952
GCGCGGTGCGCTGGGGAATGCCCTGGCGGCAGGGGGTGTGG
>P_1953
GGAATCCCTCATAATTATCGCCGGGCAGGCCGTAGATGATG
>P_1954
GGTAAAGGCTTTCCACGATGCCGACCTGGCCCAGGGGGGCG
>P_1955
CCAGAAAGGTGAATTCCGCGCCAAGATGGCCAAGAGCGAAC
>P_1956
GGGAGACTCTCGCCACGACCCTCACCGCCGGCAACCGCAGC
>P_1957
GGATGTTGGGGATCTGCGAGCCGAGGTGGCAGTGCAGCAGC
>P_1958
AAGCCGATTATGACCTATTGCCGCGCCGGCAATCTGGCATC
>P_1959
AGGCCAACCTCGGCGTTACCCTTTCTCCGGATCAAGCTGAC
>P_1960
CGTTCACCGCCTACATCACCCTCGGTGTGGGAGCGGTGAAC
>P_1961
GATATGGGGGACATAGAACCCTCTCAAGTCGACAGGCTCGT
>P_1962
TTCAGGAAGGGTGGCAAACCCTTTGCACTATCTGCAGAGAA
>P_1963
AGAGCAATATTCTGCTCACCCTCCGCAAGCTGCACCTCTGG
>P_1964
GTAGGTGCTTTTCATCTGAGCCAGACGGGCCTGTCGCGCAA
>P_1965
TAGCCATAGGATCGAGGGTGCCGGTATGGCCGACCCGCCGG
>P_1966
CTTGTTATCGTCTGCCGCAGCCGCCGCGGCAGGACCGGCCA
>P_1967
TAAAAAAGGAATTATTCTCGCCGGCGGGGCCGGGACTCGTC
>P_1968
GGCACCATCTTGCCGATACCCTCTTCTTCCTTCTTGAACCA
>P_1969
AGACACTTGGGATTTGCGTGCCTTGCAGGCGGTATTGCTAT
>P_1970
CATTCTTAACCCCCACCACCCTCTCACCTTTGACCAGTTCC
>P_1971
CTGTCCGGAAAGATCTTCTGCCGCCGCGGCACTTTCTTCGG
>P_1972
GACCGGTTTCTGGCGGCCAGCCTTGAGGGCGTTTCGCGCAA
>P_1973
GCTTGCTTTTTCCCGTGACCCTTCTGAGCCAGCAACAGGGA
>P_1974
AAGAAGCAAATGACAGCACCCTTTTTCTGGATGAGATCGGC
>P_1975
GGCAAAAGTTGCGGCGCCTGCCACAATGGCCGTGAAGCGTT
>P_1976
GTGTGCGCCACATGCCGAGGCCGGATCGGCGCGCTCGCTCT
>P_1977
TCTCCGTCTGCTCATCGTTGCCCTCGTGGCCGGCTGTGCAT
>P_1978
GAGGGAGGATCAGAATCACCCTTCAATTTTTCCCCAGTCGA
>P_1979
CAGGGTCTGGAATTTGGTTGCCCCCAGGGCCAGGGAACCGT
>P_1980
TCAATCTGCCGAAGCGAACCCTCTGCATCGCGTTCAAAAAC
>P_1981
AGAGCATCGCCTCCACATCGCCGCCAAGGCCGAATTCAATG
>P_1982
CGCACGGCCGAGTTGCTCCGCCGCACCGGCAAACTCACTCA
>P_1983
ACGTTGGGGTGGTCGCGACCCTTTAAAGCCGTTACAGGGCA
>P_1984
CCGACAAGCACACCCTCACCCTTGAAATCGCCGAAAACGGC
>P_1985
TGGTGTTCACCTCATCCATGCCGATGGGGCAGCGCAAACCG
>P_1986
CGTGAACCTTCTGGGTGTCGCCGAGCAGGCGGAAAAAGTAC
>P_1987
AGGATGCAGATTTTTTTACCCTCTTCAGCCTCACGGATTTG
>P_1988
CGAAGGGCAGATGATCAGGGCCGCGCTGGCATTTGCAGTTG
>P_1989
TACATCAGGGACATGTGCCGCCGATCAGGCGGAATGGAGAT
>P_1990
TCTCATTATTACCTATCACGCCAAGGAGGCCGCGCGCCTGC
>P_1991
GTGGTAGAAAGCAAGACTTGCCTTTTTGGCTCAATCAATTC
>P_1992
GTACTCAGATCGGGGGCCTGCCCTTGCGGCCTTTTCTTATC
>P_1993
GCCGCTTGCCCAAGTGGCCGCCGAAGGGGCGGATTTTCACT
>P_1994
AGGGAGATGAGATCGCTCTGCCCTTCTGGCGGACCTACCAG
>P_1995
GGGTTTGTTGGTGACGACCGCCATGCGGGCCGGCTCGCGTG
>P_1996
CTCACCCAGTTTCCAGCACCCTTCCGATAGCGTTCCCACCG
>P_1997
TTTGGGATTCCCCCCTAACCCTCATCATCCGGCGATATACC
>P_1998
AGATGCGCACTCTGAGGATGCCCAGCAGGCAACGCCCCATG
>P_1999
GGGGGAGCGTTCCCCCCTGGCCGAGCTGGCCGCCAACCTGC
>P_2000
CGGTCAGATGGTGAGCATCGCCCGTAAGGCCATAGCCGGCA
>P_2001
ATAGCTCACCCCGATGAGAGCCAGGGCGGCCAGCAGGTATG
>P_2002
CTGGGCTTGAATGCGCAACCCTTCGCGAAACTCCAGAAGGT
>P_2003
TGGTCGACTGGGCGTCGATGCCGACACGGCGGTGCGGGTGA
>P_2004
CGGCACCAAGGGCCCCATCGCCGCAGAGGCACTCAAGCTCA
>P_2005
CGTTGAAAAACCCGAGCCGGCCATCGAGGCTAAAAAGGAAA
>P_2006
GGGGTGGCTTTTTCAGCGCGCCAATTGGGCATCAGGGCGAC
>P_2007
CAGGTGCGAGCCGCCCACCGCCGCGCAGGCGACGAGAATCC
>P_2008
GACCTTGATGCGGCAAAACCCTTCGTGCTTATGGTAGTGGG
>P_2009
TTCAAGTTCAGCCATCAACCCTTCCGGCAGGGGCAGTGCTC
>P_2010
GCGCCCAGCGCTGCCTGACCCTCAGCAACGCCCGCCGCCGC
>P_2011
GCAGAAAATAACGGAAAACCCTCCGGCGGTAATCAACCAGC
>P_2012
ACGTTCTGCTGGCCTTGACCCTCGCCGATGAACACAGCGGC
>P_2013
GGTTTCGCTCTTGTCTTTTGCCGTGGGGGCCGTCGGGGCCG
>P_2014
GCCGGAGGTGGTCGTGCACCCTTCGACCTCTGAACAGATCA
>P_2015
TTTTTACAAATTTTTCAAAGCCGCTAAGGCCATCCATTTCA
>P_2016
GTTTCCAGGACACATTCACCCTTCTCGCAGGGTCGGACCAA
>P_2017
GGGTTTAGCTGCCTCTGAAGCCAGTTTGGCCAGGAATTTAT
>P_2018
GCAGGAGTTCATGAAAGACCCTCAGCAAGAACTTAACTCTT
>P_2019
CCCTGACAAACCGCCCGCCGCCCGGCGGGCTTTTTCATACC
>P_2020
CGGGCCTGATGAGCAGCCAGCCACCGAGGCTTTCGAGGTTT
>P_2021
ATCGAGGATGCGATAAATGGCCGTTTGGGCGCTGCGGCGCG
>P_2022
ATCAGCGAAAAATCGCCCTGCCAGCGCGGCTCCTGCCAAGT
>P_2023
ATCGAGCAGCAGAGGTTCGGCCTTCAGGGCCAGGCGACCGT
>P_2024
ACAGGTGAGGATACTGGTCGCCGGAGAGGCGGTGGAGACCT
>P_2025
TGGGTGCGACACTTGGCACCCTTGCCGCCGGCTTCTGGCTG
>P_2026
ATCGTCAACAACATCAACCGCCACGGCGGCAGGGCGGTGGG
>P_2027
GCGGCAGCCTTGCGCACACCCTCTTCGGGATCCGAGAGGGC
>P_2028
GGATTCGCCCAGCACCGCAGCCAGGTCGGCGCAGACAGGGT
>P_2029
GCAGTTCAGCATGAAAACGGCCGGCGCGGCGACGCAACAGA
>P_2030
ATAAGGTGCGCGCGGCCACCCTTTTGTTGTCATGCAAAAAC
>P_2031
CGGAGTTGCTGTGGTTGTTGCCGACGAGGCTGAAGCAGATT
>P_2032
GGTGTCGCGGGGTTCTGTCGCCGCTACGGCTTTCGGGATAA
>P_2033
GTACCCTGGAGAATTTCACCCTCTGAAGGAGAAGCAACGCT
>P_2034
GAACAACGGCCCCGGCTACCCTCTTTGGGGGTAGCCGGCAA
>P_2035
TCGGAAGATTTATCTCTACCCTCTTCTTCCTCGCCTTCGTC
>P_2036
GAGTTCGGGAAATGCACCAGCCGCTGAGGCTGTCGTCCAGC
>P_2037
CTGCATACCACCGTCATCGGCCCTTTCGGCGATCGCATGGA
>P_2038
TTCGTCCCTCTCGCCGAAAGCCTCTTCGGCACTCAAGCGTA
>P_2039
CAGGAGCAGGCAGAGAAATTCGTCGACGCATACGGCTATAA
>P_2040
CGCTTGCGCATCAGCGGCCGCCAGTAGGGCCACCATGGAAG
>P_2041
ATTCGGTCATTTCTGCGTCGCCAAAATGGCTGGAGTCAAAG
>P_2042
GAACGGCTTTTGTTCTGACCCTTGTGCCCGCTGAGACAACG
>P_2043
GTCATGGAGTGTACGGACAGCCACACGGGCCTCGCCCTGCG
>P_2044
GGTGCTGATCCCTGGGGATGCCCAGGGGGCGCTGTTCAAGT
>P_2045
TTCACCTCTACGACACCACCCTTCGTGACGGCACGCAAGCG
>P_2046
AGGTCATAGACGTTCACACCCTCGGCGCGCAGAACCTTAAC
>P_2047
GGTGGTGGTGACCATCAACCCTCCGGACGGCACTTACCAGG
>P_2048
CGGTGACCGCCACCATAGGGCCACGCAGGCGCTCACGCCAG
>P_2049
ATGAAACTTTCTACCAAAAGCCGCTACGGCGTACGGGCACT
>P_2050
CCATGAGGTGGATAGATACCCTCATTGCAGCTAAAGGTTCT
>P_2051
TCTTCATATTCTGCTTGACGCCGACCTGGCAGGAAAGGCGA
>P_2052
CAGCATCCCCGACGTGCTGGCCTCGGCGGCCAACTACCTGG
>P_2053
CAACGCAAAAAGACGGCACCCTTAAAGTTGATGGTGCTGTT
>P_2054
CCCTCCTGAAGCCCCTGACCCTTGGGGTCGGACCAAGCCAA
>P_2055
TCTGCGCGCACAGGTGGCGGCCGCATCGGCCCTGGACGAAG
>P_2056
GCCCGACATGGCTCCCCACCCTCACCGCGGTGAAACCAACC
>P_2057
TGATTACAGCTTCTTGCCCGCCACTTTGGCGAATTCAGCCA
>P_2058
GTGAAGCTGTCAGAAGGACCCTTTCGCGAATCCCGCGAGAG
>P_2059
CCAAGGCACGAAGGAAAAACCGCGAAAATCAAAACCCCCTC
>P_2060
TCAGACCGCAGATCGCTACCCTTATCGGAAACAAACCACCC
>P_2061
AACTCCAGCCGGCACGAACCCTTCGAGTTTCTCTAGCAGAA
>P_2062
AAGTGCTTTCTTGATCAACCCTTCGAGCTGATTTTTGGGGA
>P_2063
ATGCGGGCGGGACCCGAACCCTCATGGGTGCGTTTGCGGCC
>P_2064
TCCTGCGAAAGCATCTACTGCCACGGCGGCACCGACAACAT
>P_2065
GGGACGATGAGGATGAAACCCTCGCTGATTTCGGACGGCGC
>P_2066
GGCTGGTTTCTCGATCTGCGCCGCTGGGGCAGCTGTCCTCA
>P_2067
AAAAACGCCCTGGAGGCCGGCCGTAAAGGCGACAGGGTCAC
>P_2068
AGATCGTACTTACCACAACCCTTCTGGTATGTGCCGGTCTG
>P_2069
CATGGCATGCGGGGTCTTGGCCAGGCTGGCGGCGCGCATGG
>P_2070
GTGGGGGAGAAATGAACCTGCCAATGGGGCCTTGCGAGCCC
>P_2071
CGGCCATGAGCCAGTGGGTGCCGGTGAGGCCGGTCAGCAGA
>P_2072
CAGCGTTTCAATGGAGAACCCTTCAAACCAGACATACAGGT
>P_2073
ACATCAGGGTACAAACCACCCTCAAACTCAAAATAGCCCAT
>P_2074
CGGGAGAGTCTTCTGCGTTGCCGCTTCGGCAGAATCCGCGG
>P_2075
ATGGCCTGAGGCTGTGCACCCTTTTACCGGCGGAGGATGCA
>P_2076
CATCTCCGGACGGATCGCTGCCAGATCGGCCTGTCTCGTCG
>P_2077
GGTCAAAGTTGAAGGACCCGCCGTGCAGGCAGTTCAAGTTC
>P_2078
GACGGGTTGATTTTCATCTGCCGCTGCGGCTTCAGGAAGGT
>P_2079
ACGCATCCCACTGGTTATCGCCAAAGGGGCATTCGGCTCCG
>P_2080
TAGTGCGGCGTGGGCAGCCGCCAGCCGGGCGATCGGTACCC
>P_2081
CAATGTCTCGAGTTGGTTCGCCAAGCCGGCGAAAGGATGAA
>P_2082
TGAGACGGTGCTGGGGAGTGCCGGACGGGCTTGATATCGTC
>P_2083
GACAACTATAATCCCTCCGGCCTCGGCGGCCTGCTGGCCGA
>P_2084
GGCGATAGGTGTGGTTGACCCTCTTTTATGTCAGCCGTAAC
>P_2085
GACGTTTTCAATGCTCGAAGCCAGGCCGGCCCCGCCGTGAT
>P_2086
GTGACCTTTGTCGGGTCACCCTTTGAGTGGTGACACTGTGG
>P_2087
CGGGGTGAATGAGGCTCACCCTTTAAGGCATTAAACAGGTT
>P_2088
ACAACTCGGCAACCGGTGCGCCGCTGTGGCCACTGGGTTGG
>P_2089
CCAATTTGCCGCCGGCGGGGCCTCGCCGGCGGCTTGTTTTA
>P_2090
TTCAACGCGGCGTCGGCACCCTCGGCCTTGGGGGAACCGAT
>P_2091
AACAGTAGATTCCAGAGACCCTTTATTTTTTGCAAAATTAT
>P_2092
CAAAGGCGATCAGGTGAACCCTCAAAGGCGCTCCTCGGGCT
>P_2093
TGACGCCCCCCTGAAAACCGCCGCCGGGGCTGTAGTGGCCG
>P_2094
CCCTTTATCATAGCGGAACCCTTTCGACTCACGCCAAGGGG
>P_2095
GCCCGCTGGCAAGGTGGGAGCCGTTGAGGCATGGGCGTTGG
>P_2096
GTTGGATTCGCGGGAAAAGGCCCAGCCGGCCGGTTTACAAC
>P_2097
TGGTGAGCTCTTACCTCACCCTTTCACCCTTACCTGCTTCG
>P_2098
CAGGATTCAATAAAAACACCCTTCCGCCAGGGATCGGCGGC
>P_2099
TCCGGTAGAGTAATCACCGGCCGGGTGGGCGGTTCCTGCAC
>P_2100
CTGGGAGGTCCGCATGAACGCCGCCATGGCCCTGGGCCCCC
>P_2101
TGCTCGACACGGACCCCGTGCCGGCCGGGCTCACTTATACC
>P_2102
GGGGGAGCACCGCTGCCCCGCCCGGATGGCGCACCATCTCG
>P_2103
CCCGATAATCGGCATGCGCGCCAAGCTGGCCACCACCGTCG
>P_2104
GCAGTTGGCCTGTTCAATTGCCTGCACGGCCGATGTGTGCG
>P_2105
CGATCATTTGAATAACACGGCCGCGCTGGCCGAACGTTTTG
>P_2106
ATCCGAAAACTTTAACGGTGCCATTGAGGCTGTCAAGTCCG
>P_2107
TATGGGTTGGAGCGGTTCTGCCGATGCGGCTAAAAGAGGCT
>P_2108
TCTCCAAGCTCGACTTCACCCTCGCGGAAATCCGTGACGGG
>P_2109
TCGATACTTAAAACCTTACCCTCACGGTCGAATTCGACAAC
>P_2110
ATTACCGAAATTTGACCACCCTCGGCATCCCTTCGCTACTC
>P_2111
CTTGCAGGATAGGAACCACGCCCTTGAGGCGGCCGCTGGTG
>P_2112
GATAAAATCAACGGCTGCCGCCAGGTCGGCGAAACGGGTGA
>P_2113
AGTGTCTCGACGCAGCATGGCCGTCACGGCAGAGAGAGTCG
>P_2114
CCCATCAACAGCTTCCTTCGCCTCTGCGGCTTCCTGCTCCG
>P_2115
GCACCAGTTGAAAGGAGACGCCGAACTGGCCGGCAGCATCG
>P_2116
ACGGTATGTCGCGGAAGACCCTTGGAACCTGATCCGGTTTG
>P_2117
ATCATGTGCTGTTCTATGGGCCGCCCGGGCTCGGGAAAACG
>P_2118
GGGGCGCAGCATGCTGCACCCTTCTGGTCATGTTCTGCGGA
>P_2119
GCGCTCGCGGCTCATGAACCCTCCAGGTGTTCGCGTACCCC
>P_2120
GGGAGTGCACAGAGAAGACCCTCTCTACCCCGTAACCATCG
>P_2121
TCGGATTTTGGGAGCAGACCCTTGTCGGGCGTATTGAAACT
>P_2122
ATCCTGATCTACAGGACACCCTCGAAGACCTTAACCAGGCC
>P_2123
TGCCCGTCGATGCTTTTACCCTTTTTTCAGCCACCACCCGC
>P_2124
TCATTATCCTGTTCGCCACCCTTTTGAAATTGTCTAAAACC
>P_2125
AAAAGATGGAGAGCCTTGAGCCCGTCCGGCCGGAGTTGCAA
>P_2126
CCTGCGCGGCGCGGCATCGGCCCCGACGGCCCCCACGGCAA
>P_2127
GGTGAAATTCGTTTTCCACCCTCAGATCGAGATTGGCGGTT
>P_2128
GATCAGCAAGGGTGGAGACCCTTCGGCGGCCTGTTCAAACG
>P_2129
TGGTGTGCGCATCAGCCACCCTCCCCATCGGGCTGCCCTTG
>P_2130
TCGCAATTTTTCTCGGCACCCTTCTGCTCTCCACGCCCCTG
>P_2131
GTTTCATGTTTCCGCCCGCGCCATTGCGGCGCAGGCGCTGT
>P_2132
TCAAAGGCATGATTTTCACCCTCAGAGTGAGAGGCATTCGG
>P_2133
CATGAGCCGCCTCCCGCACCCTCATCCTCTTCCAGGCGCCC
>P_2134
GCAGATGAATCAGATAGCGGCCGTCGGGGCCGGTTTTTTCC
>P_2135
CGATCAGGTTCTGCATGGTGCCCATCGGGCAGATGGCACAC
>P_2136
GACAGTCGCACCGGCAAACCCTTCGCTTTTCAGCATCTCCA
>P_2137
GTAGAGAGGGAGGTCATACCCTTTGGACCGCAACTCCTTGA
>P_2138
CTGCAGTTGGCCTTTTGCGGCCGAGGCGGCCTGAATGCGTC
>P_2139
GTTCTGATCAAAACCAATCTCGGCGACATCACCCTTGAACT
>P_2140
CAGGCGCCGGAAAATCGACCCTTCTCAAGCTCCTTTATGCC
>P_2141
ATGAGGCGTTGACCGCTCCGCCGGCCCGGCTACCCTCTCTT
>P_2142
TCAGACATGTGCCAGCCACCCTCTTTCAACGAGGTCATTGA
>P_2143
CAAATGCTAGTAAAAATACCCTCGGATTTCCTGCCAAGTTA
>P_2144
CACGCCTGATCGATAACACCCTCATCTATCAGGCACGTTTC
>P_2145
GTCAAGGTATGCGCCACTCGCCAGGTCGGCGACCAGGTCCA
>P_2146
GATCTTATCTTCACCCAGCGCCTTGACGACGTCGGCATCCG
>P_2147
GGACGGGCAGGGGGCCAGCGCCGAACGGGCGTTGAAACGAC
>P_2148
GTTGAGGCAAAACGAACACCCTTCGGGTCAATGGGGGGAAC
>P_2149
CCGGCTTGTGTCGAAGCCTGCCATTCCGGCGCCTTGATCTA
>P_2150
CCGCTCAGATATCACCCCGGCCCAGCAGGCCCGGGTGCTGG
>P_2151
GCGCGCCGCCGGGGTGATCGCCGCTTCGGCCGGCAATCATG
>P_2152
TACACCAAATACGGGGTACGCCGCTACGGCTTCCACGGCAC
>P_2153
TGCTTTGACGCGCTGCAGCGCATCGACGGGGTCGTTGAAGG
>P_2154
TGTTGAATTCTCCGATGATGCCCTCAGGGCTGCGCAGGCCG
>P_2155
GCCGGGATCATAAGCCATCGCCACATGGGCTTGCGCTCTGG
>P_2156
ATACAGATGCAGTCCTGACCCTTCTGGTTGATGATGGCGTC
>P_2157
TGATGTCAAGGAGTTTTATGCCATCAAGGCAATCCTTGAAG
>P_2158
CCCTGAAATCATCGTAAAAGCCCTGCTGGCCGGAAGCTTTG
>P_2159
ATGACCCTCGTTGACGAATGCCCGCAGGGCTGCCTGATAAG
>P_2160
CTCCTTCCGGGAAAACGACCCTCTTCGGGTTGGTCCTGGCT
>P_2161
GGTGTTTGGCTGCATAATCTCGTGACTTGAGGATTTTCTCT
>P_2162
AGCCCTGGGAGATTTGGACCCTCCTATTTACTATGACACAT
>P_2163
GCTGACGATCATTGCCAGCGCCTGTCGGGCACCCTCAAGAT
>P_2164
GCAAACAGAGTGAGCCGGAGCCTGCCAGGCCTTTCGACCTG
>P_2165
TCAGGCTGCCAAGGCCTGCGCCCGTTTGGCCGACGCGGGGA
>P_2166
GGGGATGCCGTGTTCACGAGCCAGGACGGCCACCGTGTAGG
>P_2167
GTGATTTTTTCAAGGATACCCTCGCCAACGGGTTGAGGGTG
>P_2168
CTGTGAAAAAGCGATGGTTGCCATCAAGGCTTTCGTGAACC
>P_2169
CTTCCTTGAACGCAGCGACCCTTTTGTGCGCGCCCTTGAAC
>P_2170
ATAACCGGCCGATGGCGGAGCCCAACTGGCGACTTGCCGGC
>P_2171
GGTGGAGTGGCACCTGCGCGCCGAAGCGGCCCTGGAGCAGA
>P_2172
CGGAGCCTTCCTCCCGTACCCTTGAGGTCATCCGCATAATC
>P_2173
GCTGGCGCAGGGCGTTGTGGCCGAAGAGGCGGCGGTCGAGG
>P_2174
AATACGAGACCCTGGCAACCCTCATCCAGAGTACGATCATC
>P_2175
CCCGGGATTTCATCAATACCCTTGTAAACAAATATGTTGAG
>P_2176
CTCTTCTCCAAAAAAAGCCGCCTCTTTGGCGAAAATTCCAT
>P_2177
CTGAGGTTTTCCAACTCACCCTTGAGCCAGCTTATACCGAG
>P_2178
CACATCCTTCGGATCGAACCCTTCCAGATTCATCAGGGTGA
>P_2179
TTCAGCACCACCATGACCTGCGTCGACGGTTATCCCCGCTC
>P_2180
CCCGCAGGCCTGACGGTACCCTCAGAGGAAGCACCGGCTAA
>P_2181
AGGCGGCCAAGAAAACAACCCTTTGTGAACGCTCTGTTTTA
>P_2182
GCAAGCTTTGCCCCCAGACCCTTGCCGACAAAGCCGGAGAT
>P_2183
GCGGTCATTCTGTTATCACCCTTCGACACCTCGGCAAAACG
>P_2184
ACAAGCTCTGCCCTGCGTTGCCATGAAGGCAGGGCATGTTA
>P_2185
CGGCACCTCGATGTCCCACGCCGCCAGGGCAGAGGACAACT
>P_2186
TCCACCTCGATTTCAATGCGCCTCTGCGGCAGAGTATGGCG
>P_2187
CGAACAGCAGGCGGTTGTTGCCGGCCAGGCGGTTGTTCTTG
>P_2188
GTTTCCGAGGTGCTGGAACCCTTCCGCAGCAAATTCATCAA
>P_2189
GGCGTACAGAAATTGAGACCCTTTGCTTTTATCCTATCTTC
>P_2190
CAGTATCCCAAAGGGAGACCCTTCGCCCTGGCCGCAAATAA
>P_2191
CTAACCAGCGAAGTCAGTCGCCTGAGAAAAGAAATCGCCAA
>P_2192
AAGGATGCCGGCCTTTCACCCTCCGATGTCGACGAAGTTAT
>P_2193
CTTGAAGCTCAAAGATAAAGCCGACACGGCGACCGTAGGCG
>P_2194
TTGCTGTTGTAGACCACATGCCCGTCGGGCACCGAGACCCC
>P_2195
TGATCGCATTTCCGTGGTCGCCCTGGTGGCATTCCAGGCAG
>P_2196
CGTGCCGTCGTAGCCGCGTGCCTGCATGGCGTCATAGACGC
>P_2197
AGAGGCGGAAATAGCCTTCGCCGCTGGGGCCGAAGCCGCTG
>P_2198
CATCGGGAACTACTCCTGCGCCAAATCGGCGAGAAAATCCG
>P_2199
GGCGATCCCGGCCAGCCACCCTTCTCCACTGAAAGGACCGA
>P_2200
TTGGTTGACTGCTCTGCCTGCCATTTCGGCCCCAACGGCCC
>P_2201
TTCGAGCATGGAGGTCAGCGCCGAAACGGCATCATCGACTT
>P_2202
TCAAGACCTTCAAACTGACCCTTTCAATCCCCGCCTTGATC
>P_2203
GGATAACGGGACAACCAACCCTCCAAAATGGATTGAACCAC
>P_2204
AGCAGCAAGCCCGAAAAAAGCCCCGGCGGCAATGAATTTGA
>P_2205
GTAAGCGCCCCGCTTCATCGCCTCGATGGCATTTTTCATGG
>P_2206
CCTGCAAGCCGCTTTCAACCCTTATGACTGCTGCTTTGTAG
>P_2207
TATCTCCGCTAAAGGCAGAGCCACAGCGGCCAGGACAGACA
>P_2208
ATGCCCCGGCGAACGGCACCCTCCGGGCGGAGGTAAAGACG
>P_2209
CGGGGCAAAGATCCAATCGGCCCCTTCGGCTTCGGCCATCT
>P_2210
GTGGACTGGACCGCAGGACCCTCGCAATTGCAGCGCTATAA
>P_2211
TCGCCGATGTGAAGCTCTCGCCCAAAGGGCCGCAGATCATT
>P_2212
CAGAGCCGATATTGTGCGTGCCCAGCAGGCCTTCCGGAAGA
>P_2213
CAATGAAGTCCAGGTGCCTGCCCTGTCGGCCCTGATCGATC
>P_2214
CAGGTTTCAACCAAACCACCCTCATTTATTGTCTTTGTTTC
>P_2215
AAGATGATGAAAACGACACCCTCATCCAAACCGCCCTGTCG
>P_2216
TTCTGCCTGGTTTTTTCACCCTTGGCTCCCATTCTTCTTTC
>P_2217
AGGATTCGAACTCAAAAACGCCCATGGGGCCGTTCCAGACT
>P_2218
AACCCTCGTTCGGGATTACGCCTCGGGGGCCAAGATCGGCG
>P_2219
GGCCTACCGACTGGATATTGCCTTCGAGGCTCTCCATGCCC
>P_2220
GGCCACATCCAGGGCGACGGCCAGCTCGGCCAGGTGGTTCG
>P_2221
CCGCAGGTAGCCGATGAAAGCCTCGGCGGCTTGATGCACGG
>P_2222
TCCTTGCTGCGCGAGAAACCCTTGCCGTCATAGCCGAGCAG
>P_2223
CGATGATTTGGCAAATGACCCTCAGCGTGTTTGCTTGTGGG
>P_2224
TTCTGGCACCGACCGACTGGCCGAGGTGGCGGCGGATCTTG
>P_2225
TTCCGGGAGGAATCGGGTTGCCGTGCGGGCAGGTCGTCGGA
>P_2226
GTGGATTTTGGCCCGTCTCGCCCAGACGGCCCGCGACACCA
>P_2227
CCCGGAGTCAAGGAAGGGCGCCAATTCGGCGCCACGCTCGG
>P_2228
AACTGAAACATCTAAGTACCCTCAGGAGAAGAAATCAATTG
>P_2229
CCTGTCGGTCAGTGAAGGTGCCCAGCAGGCTATCGCCAGGG
>P_2230
CGAAATGGCCCAGGGGATTGCCCGCGGGGCGTCCCGCGCTG
>P_2231
TCAAGGACCAGGTGCGCACCCTCCTGGCAAAAAAGCGTGAA
>P_2232
TATATGGGCTGCACTTCCTGCCACAGTGGCGTTTCCGATTC
>P_2233
TGGAAGGGGAACGCGAAACCCTCGGCATCGATCATCCCGAA
>P_2234
TCGAAAGGGTGATGTCCTTGCCGTTCTGGCTGAGGGCCATT
>P_2235
CTCTTTCATCAACTCGATGGCGTGTTGGGCTTCCTCGATCA
>P_2236
GGGCTTTCGCGAGCAGAGTGCCGCCTGGGCGGTCACTGCGG
>P_2237
CCCAGTTGACGCAGGTTCCGCCCAGCCGGCTCTGTTCCACC
>P_2238
CGTTGCGGAAAGGGAGGAGGCCGCGCCGGCGTCGTCTTTTT
>P_2239
TTGATGCGGGGGATCTCAAGCCCCATTGGCGCCGTCATCGC
>P_2240
TGTTCTTGCCCATGCCATGGCCGCCGCGGCCGGCCTTGTAG
>P_2241
TGCACATGGTAGAGTTCACCCTTGTAGCGCACATTGTGATT
>P_2242
AGCCGGCTGCGGGAGCGACCCTCGAGGTCTACCTCAAGGAT
>P_2243
CAGCAGAATCAGCTTTTCCGCCCGCAGGGCGCCGGCGATGC
>P_2244
CGGCCCGGGCTTCATTGACCCTTTCACCGTCTTTGATGATG
>P_2245
GATCGGCACGGGCAATATTGCCGGTGTGGCGACGGCTATTT
>P_2246
GGCGTTGGAGCGTATCGTCGCCCAGACGGCGGAGGTGTCCG
>P_2247
GGGATCCGATCCCGTGTGGGCCGGGCAGGCTGGTGGGGTGT
>P_2248
AGCCGATCGTTTCTCCGACCCTTTCGCCCCGTTGCTGCGCC
>P_2249
GCGTCAAAAAGGACGGCACCCTCACCGCCCTGGAGTTTACC
>P_2250
ATTGGGGTGAATCATCCCCGCCCCTTTGGCCAGACCGAGAA
>P_2251
CGAAGTAGACGGCGACATTGCCCTGCGGGCCCCGAAAGGCA
>P_2252
GAAACCCGATAAAGCGACCGCCTCGCGGGCAAAAGTGTTGG
>P_2253
TGCCGGCGGGAAAAAGCAGGCCGTTCTGGCCGTGTTGGATC
>P_2254
AAAACATGCCCAAGGTGACCCTCGCAGCGCGCACACAGGAC
>P_2255
CGGAAAAATGGACCTGGTCGCCGACCTGGCGAGTGGCGCAT
>P_2256
AATTTTTATCGAGCTGTGTGCCAACCAGGCGCAGCTGGCTC
>P_2257
CTTTTACCTCATTCCTTACCCTTACGTTGGCTTCTACTATC
>P_2258
TCAATGATATCCGCACCACCCTTCAGGCATTGATCGCCATC
>P_2259
AACCCGATTCTCTAAGGAGGCCGCCATGGCATACCACAGCA
>P_2260
AAATATCGATCAGGATAACCCTCTGACATTTCTGACTAGAT
>P_2261
GAACGTATAACAGCGCGGCGCCGGCTTGGCCTCCCACCTGA
>P_2262
TTTCGGCGCTGACTTACACCCTTGCGCTGTTTATTCTCGGG
>P_2263
ATCGGGTTCTCAAGATGACGCCCCCAGGGCTTGCCCTCTTT
>P_2264
GGAAAACCAGAAGCCCCAGGCCATTGCGGCCCAGAAACTGC
>P_2265
GCCAAGGGACTTCTCAATGGCCCCTGCGGCGGTATGGAAGA
>P_2266
GCTGTGGGAATGACGCGCCGCCGCCATGGCATCGAGGGCGA
>P_2267
GGGGGATGTCATCGACGCAGCCCCTGCGGCGCAGGACGATC
>P_2268
TTGCCGACCGCCTGTTCACCCTCCTCCATGATCAGAAAACG
>P_2269
TGATCTTGGAGATATCGCTGCCGGCGCGGCTGATTTCGTCC
>P_2270
TTTTCTGGGCTACGGCATTGCCATGCTGGCCTTTCCCGACC
>P_2271
TCAACGGCCGCCTTGACACCCTCCAAGCCGCTATTTTACTC
>P_2272
GCCCCCGATCGCATCGTCAGCCATCAGGGCATTGCCCAAAC
>P_2273
GCTGGTAGCGGCCGGGTCCGCCGACAGGGCGCTGACGATAT
>P_2274
GAAAAACCATTTCAGGAACCCTCCTCTTCGATCGCCGCTTC
>P_2275
CCGCCCTTGGCCTTGCCACCCTCGACCCCGGCCTCAACTTC
>P_2276
TGGACAACGACATCATCACCCTCGGCGCCTATTCCTACTCC
>P_2277
GTATCAACCACAAAAACACCCTTGTCGACAGAGGATTTCAG
>P_2278
CACAAATCCGACAAAAAAGGCAAGAACCCACGTGAGCCCGT
>P_2279
GGCAACAGCGATGGATTTTGCGTCAAGGTCGAGGAGAAGAA
>P_2280
TTTCCCTGGTGAAAGGCCCGCCGGGGGGGCGACGGGATCTG
>P_2281
GACGAGTACCGGGTGCAGAGCCGCGGCGGCAAAGGGATCAT
>P_2282
CTGAACAGGTGATCAAGACCCTCAGCAGCATCCCTGCCTAC
>P_2283
GGAGCGTCTTTTTCTTCACCCTTCCGCTCAAAACTGCAACG
>P_2284
TACCCGACAAAACCAGAACCCTCATTGCCGGCTTTATCATC
>P_2285
AGCTCAATGAAAGACAAACCCTTAGATCCTCCTTCTCAGTT
>P_2286
TCGGCGCGAGAGAGGACGTGCCGGAATGGCAGGAGAACACC
>P_2287
CCTGACGCGGCAGTATTCCGCCCTGCTGGCAACGGAGGGGA
>P_2288
CATCTTCCGTGTCGACAACCCTCACACCAAGGCTTTCGGTT
>P_2289
AAAGAAACGCCCAGCAAGCACGGCCAGGTCAATTGCTCTCT
>P_2290
TTGCGCCTGCCGTTTCGCAGCCTGAGAGGCCGCAAACGACG
>P_2291
AGTGTCAGCGCGGCTTTACCCTTATTGAAATCATGGTCGTC
>P_2292
TCATAGCTGTAGTCGATCTGCCCGCGCGGCGTATCTTTGCG
>P_2293
GATGATCCGCCCCTGGTGCGCGTCGACGTGAGTCAGCATGC
>P_2294
CATTCCAGGGGTCGGAACAGCCAATGCGGCCTCAGCGCGTC
>P_2295
TGGCTTTATCGCGTGAAAAGCCCGGCGGGCGGGGTTGTTCC
>P_2296
CCTGGTGGAAACGGTCAAAGCCTACGCGGCGCACGAACGCG
>P_2297
GCGGTTGCCGTGAACCTCGGCCCATTCGGCAAAAGCGCCCT
>P_2298
CCGTCATCAACAGCGGGTTGCCGAAAGGGCTCAGCACTTCG
>P_2299
TTTCTGTACAAGCACCTGCGCCACAGCGGCGCGCGTTTCCT
>P_2300
GATCGGGCGTACTCACCACCCTCAAACATTTCCCAGGGCAT
>P_2301
ACGCCGCCGGGGCCATAACCCTCGAAGAAGCCTTCTTCATA
>P_2302
CCAGATCATGGGAGGTGAAGCCACTCCGGCTCAGATCGGCT
>P_2303
GCCTACAACCGCCAGCAACCCTCCCGGAACCAGCACACGCC
>P_2304
ATTTGCTTCTTCCAGCAACCCTTTTTGAGCCTGGGAAGCAC
>P_2305
CTGACAATGACCAATGCACGCCTCGCCGGCCACCTGTCCTG
>P_2306
CAGCCTGGTAGCCGGTGACCCTTTCGCATTCCTTGTTCCAG
>P_2307
CTACGTGGAGTCGGACTACGCCTGTTGGGCCCGCTATGCCG
>P_2308
CTTTATAATCAACTCTTACCCTTCAAAAGCAGCGCAAAGCT
>P_2309
GATGGTGATACCGGCACCGGCCCAGATGGCATAGGCGATAC
>P_2310
GTGTTGCACTTTCTTGCCAGCCGCCCCGGCTGGGTCTTCAC
>P_2311
TCCCGGAAGCTCCGGCGCGGCCGGTGCGGCCGATGCGGTGT
>P_2312
CTACCCCGAGCGCCTGGCTGCCATTGTGGCTGCGTTGAATC
>P_2313
ACCTGCGGCAAGTTTTTATGCCCCCGAGGCAGCCGGCTGGT
>P_2314
TCCCGCCGACCCATGACATGCCCTTGCGGCTGGAATTTTTC
>P_2315
GATGGGAAGCCCCAGGGTCACGTTGACACCGTCATCGAAGT
>P_2316
TCCATCTTCAAGAAAGACCTCCCCGATGATATTGCCCTCTT
>P_2317
GACCATTCCGTCCACCACTGCCTTGCTGGCGCAGAAGCTGG
>P_2318
CCGGAAATCTGGCTGAAACCCTCGGCATCCACAAGATCAGG
>P_2319
ATCGGGGATCAGCGTGCGCGCCAGTTCGGCGTGGGGATAGA
>P_2320
AACTGCTCGTCGATATCACCCTTGCGCTCGGAGACCTTCGC
>P_2321
CTTTTTTGTTTCTTTTTCTGCCCGCACGGCTCAATCGAGTC
>P_2322
AACCCGCAGACTCGATTGAGCCGTGCGGGCAGAAAAAGAAA
>P_2323
CCCCGCCCTGATCATCTTCGCCACGCTGGCTTTTTTTCTCA
>P_2324
GGCCACTGTGCTGGCCCACCCTCTGGGATGGATTCCTGTCC
>P_2325
TCTCAGGCGTTTTGTCATGGCCCCTGCGGCAAAGGCCATGC
>P_2326
ACCTCGTTTTTGTGTAAACCCTTATAAATCCTTGACATTTG
>P_2327
AGTGCAAAGGGTTTGCCACCCTTCCTGAATTTCCGTAAACG
>P_2328
TGAGAGGCTGCGTTCCGGAGCCTGCCGGGCGGAAACTGAAA
>P_2329
GCGTGCTTTTTGCAGAAGCGCCACTGCGGCCACAAGGAAAA
>P_2330
GGACGCGCTAAAGGCGGGCGCCGCTGAGGCGAAGCGTTAGG
>P_2331
CGGTTACAACGAGGAGTCCGCCAAGCGGGCGGACAATGTTC
>P_2332
TGCCCCTGACCTACAACACCCTCAACGCCATCGACACCCGT
>P_2333
TTTCAACCTCTCGGCCGACCCTCAGCGTATTTCTTCTCCCG
>P_2334
TCGTAATACATAACAAATTGCCAATCAGGCCTTAACTCAGC
>P_2335
TTCGACACCTTCATCGGCGGCGTCGACGACGACAGCGTGGA
>P_2336
CAATCTGGTCAAGGGAGCGGCCGGCCAGGCGGTTCAGAATA
>P_2337
TGCTGGCCATTCTTGAGACCCTCGGTTTGCCTCTGCGGAAA
>P_2338
GGAGAACCCTTTGCCGGCCGCCCATTTGGCCAGATCGGTGT
>P_2339
ATGGCCGGAGACCAGGTACCCTTCGGCACCGATCTGCTGTT
>P_2340
CAACAGCGCGCCTCATTTCGCCCGCGGGGCGGTTTCTGTGC
>P_2341
AGCGCTGCGCCAGCGGGTTGCCCTGCTGGCGGGACTTTCCG
>P_2342
CCCAGCGCCTTCGACGGCAGCCTTGAAGGCAATGCTTTTCT
>P_2343
ATCCTGTGAGCGTGCTGGTGCCGCGGTGGCAGAAAGAATTG
>P_2344
ACGAAGGGAAAGAGCAGACCCTCCCCGCGGAGCGTTGGGCC
>P_2345
CCTCATCTGAAAGCAGATAGCCACGAAGGCTCTAAGATCTC
>P_2346
GGCGCCTTGCGCCGGAAAACCGATGACGTAGTCATCCTGCG
>P_2347
AAGGCACCTACCCCGCCACCCTCACCGATATTCGATTCTTT
>P_2348
AACAATGCAGATCTGATACCCTCACGATATCCGAAGCCCAC
>P_2349
ACATAGGTATGACAGACACCCTTGTAGTGCTTGATCACGGG
>P_2350
CAGAAGGTCTTCGGATTCAGCCGTATTGGCCAGTCGTTCCA
>P_2351
GGCATGAGGGGATTTTCACCCTTGGCGACCAGGAAGTGATC
>P_2352
GGACCCAACGCCAGCTTGCGCCACAAGGGCTTGCCGGAAAT
>P_2353
GAAATGAGGGTGTTCCGTGGCCCGCATGGCCACTTCTACGG
>P_2354
CAATAGCGGCAGTGGCGATGCCCCGCAGGCGGAGGCGCCAG
>P_2355
AGGGCGGACTGTTGTCCACCCTTTTTTAATGAGCTGTTGAG
>P_2356
AAGAAAATCGTGATACTGCGCCCCGAGGGCAGTCGGCATAG
>P_2357
GCAGCACGGCAAGGGCTTTGCCGTGGTGGCGGAAGAGGTGC
>P_2358
CCTTCATCGTGATCCTGACCCTCTCCGGCACCGGCATTTTT
>P_2359
TTATGGGCCAGTCGCATGAGCCAGAAAGGCAACGCGGCCAA
>P_2360
GTGGTCTTTTGGTCGGCACCCTCAAGGGAGAGAACGGTTCC
>P_2361
GATTTGCGTCGGCCAGGCTGCCAGCATGGCCGCGGTCCTGC
>P_2362
ACCCATTTCTGTCCCGGCTGCCAGCATGGCACGATTCATCG
>P_2363
ACCCCAACAAGGTCGCGAAGCCGGTAAGGCGATGCGTTTTT
>P_2364
GGCGTTTTTGACGACCTGTGCCGCGTAGGCTTTGAATTCGT
>P_2365
TCAACATTGCCGGTGGAACCCTCTTCTGCACCAACACCCCC
>P_2366
ATTGCCGACGTCCGGTACAGCCGAACCGGCAGCGACGGCGT
>P_2367
TTCTGCACGCGCGGTTGACCCTTCCGGCAACGAAGGGGTGT
>P_2368
CGTCAGGGCTTTCAAATTGGCCGCTCGGGCGTCATCTCCAT
>P_2369
GCTGGCCACATACCTGCTGGCCGCCCTGGCTCTCATCGGGG
>P_2370
AGGTTGAAGATCCAGGTACCCTCTTTTTCTTCATAGGACCA
>P_2371
TGTTTCTTTCACGACTCGGGCCCAGCGGGCCGGTGAAGAAG
>P_2372
CGCAGACCCCCCAAACAGAGCCGGGCTGGCATCTCTATCGG
>P_2373
TCCATCTCACCCATGAAACCCTCGAAGGGATGGTCCGCCCC
>P_2374
TTCCGCTGATCATTCTCACCCTCGGCGGCTTCGCCATGGTT
>P_2375
TGGACGGTTTTGAACAGACCCTCAAGGCGCTGTTCGCCTCC
>P_2376
CAATCGCATCGGTGCTTGCGCGGTTGAGCACTTTAAGGTTG
>P_2377
AGAGAAAGAACTTATTCGCGCCAAAATGGCAGATCTCCACA
>P_2378
GTCCCATTCTGGCCCACACCCTCGCCCTGTTCGAGAACTCC
>P_2379
GGGCTGGCCACCTATCCACGCCGGCGCGGCAACGTCCTTCT
>P_2380
GGAGACACCGAGAAAAAGCGCCCCCTTGGCCAGGCCATGGT
>P_2381
AGGCTGTACATCTGGTTGAGCCCGCAGGGCTCGAAGCGCGA
>P_2382
CTGGAAAAAATCTTTGAACCCTTTTTTACGACGCGCCCTAA
>P_2383
AAAAACCGGTTCCCGACACCCTCAGGAGTGAAATCTACCGC
>P_2384
CAATCCACTGCTGGGAGTGGCCGACCTGGCAGCCCTGGGCG
>P_2385
CTGTTCGCCGTTGACTCGCGCCACTTCGGCCTCGGCGCCTA
>P_2386
GTGGCGCGAGGCCTTGCGTGCCTTGACGGCGCCGGCCATCT
>P_2387
GCCTATGGCTATGTGAGCTGCCACACCGGCGGCTGCCCCTC
>P_2388
CTCGACCCAGAGCAGGAGCGCCGGCTGGGCACAATCGGAGG
>P_2389
CTGCCCGCGCCAGCCACTCGCCCTGGGGGCCCGCGACAAAG
>P_2390
CACTGCACTTGAAACCGCAGCCGGACCGGCACTGGGGGGCT
>P_2391
GGCGGGATAGCCCCCCAGTGCCGGTCCGGCTGCGGTTTCAA
>P_2392
TCGTCCATGCGGCTGAAACCCTCGATGTATTCGGCCACCAC
>P_2393
AAACACCCTTTGCCAAGTGGCCGCGCAGGCCGGGAATTAGG
>P_2394
GTTTTTAAGAATACGCCACCCTTTGAGAAGATCAAGAGCAC
>P_2395
GATTGAAACAAAAGCACCAGCCAGAAGGGCGTGCAAAGTAA
>P_2396
CATCCCTGGCGACAAATACCCTTGGCGAAGTGGGGCTCCGA
>P_2397
GCGCAAAGAGTTTATGATCGCCCCGTCGGCGAGGATATGAC
>P_2398
TCGCCCCGGATCAGTGATGGCCGTTGGGGCAGGGGCGGTAC
>P_2399
GCGGGTCAGCGTGGCATCAGCCATGACGGCCCAGCGGGGGG
>P_2400
CCCATCTTATCGGACGCACCCTTCGTCAGGCCACGGTGCGG
>P_2401
GAATTTTTCCGCAAGCTGAGCCTCAAAGGCCGCGAAGCTGA
>P_2402
CTTTCGGAAACAATCAGTCGCCCCGGGGGCACTTGAGGCAA
>P_2403
CGGGCGCCGATCACCACACCCTCAACCCCCGGGGGAACCCG
>P_2404
TCATCCGGTGGAGATCAAGGCCACCCTGGCGGCCGCCCGCT
>P_2405
TCTGCATTGATCAGCAGGTGCCCTTCGGGCTTGAGCAGCGA
>P_2406
TTGCCTTCCTCGGCCGCACCCTTCTCTTTCATCAGAACCAT
>P_2407
GGGAGGATTGATTGATGAGGCCGCCCTGGCCCGCGCCGTAG
>P_2408
CTCTTTACCGCCATACTCTGCCGCAGAGGCGCATTGAAATC
>P_2409
GGGGTCCTGTCCGGCCGGAGCCCAGTCGGCCAGGGTCTCGA
>P_2410
GCCGAGGAGAACCTCTACAGCCACGAGGGCGAGGAGTTCCT
>P_2411
CTGGATGATTTCTGGCAGCGCGCCGATATTGAGATTGAAGG
>P_2412
TCTGTCTCTCCAACACAACCCTTTAAAAAGGACGTTTTTGA
>P_2413
AAAAACGGGGGATGACCACCCTCGACCTCATGCGGCGACTG
>P_2414
AAATACCCCAGTGATCCACCCTCGCGCGCGGTGGCGTCATC
>P_2415
GGGTCAACTGCATGCCGACCCTCTTTGGGGAAAAGGTTGTC
>P_2416
TGGCGACAATTCGTCCAACGCCAAGCCGGCCCAGTTCTTCG
>P_2417
AAACAGAGCGATGGAAGATGCCCCCATGGCAAAACCATTGA
>P_2418
CCATCGACTCAGCCTCTACCCTCCGGCAGAATTACCGGAAC
>P_2419
TTTCCGTCCTGCATGACCTGCCTGCGCGGCGATTCGAACTC
>P_2420
CGTTGTGATTTTCCTTGTGGCCGCAGTGGCGCTTCTGCAAA
>P_2421
CTTCGGCGATCGAAGAAACCCTCAAAAACCCTGAAGTCATT
>P_2422
TTGATGCCCAGAAAGGAACCCTTGGGGTGATGATGGTGCTG
>P_2423
CTCGATCTGCTCGTTCACCGCCTCGCGGGCATTTTCCACAA
>P_2424
TTCATTGAACTTTTCCGAAGCCTTGCAGGCCAGATCGGCAT
>P_2425
CTGTCGAGGGCGCCACGACCCTTTTGATTTAAAAATCATTT
>P_2426
GAGCTGCGTCGTCGTCTCGGCCCCCAGGGCCCGGAAGTGCT
>P_2427
TCGACAACACCCGAGTTACCCTCCAGAACATCCCGGGCGAC
>P_2428
GGGCGCCAGTGCTGGGATTGCCATCGCGGCCTGCCTCACGG
>P_2429
GCTGGGGAAATTTCTGGAAGCCATGGGGGCGACCTGGAATA
>P_2430
CGTCATGGGCACGAACAGAGCCGCTCTGGCTTTTCCCGCGT
>P_2431
TCTTGCCGCGCGATTTGCCGCCAAGGAGGCGTTTTTAAAGG
>P_2432
GCGCTACAAAGCCGCCAACCCTCCGGGGCAGGCGGAAAGCG
>P_2433
TGCGCAAATTTCATCTGGCGCCGAAGCGGCTGCGCTGCGTG
>P_2434
TCGACCTGTACACATTCACCCTTCGGTTCCGGCATGCATCA
>P_2435
ATGGCGCGAAAACGGTTTAGCCATTCCGGCAGGCTGTGGAC
>P_2436
AAGGCTTCAGTCGTCGAACCCTTCAACTGATCGAGAATGCC
>P_2437
GATAAAAAAAGACTGCCAGGCCCGCCGGGCCGCCTCATCCG
>P_2438
CCGGATGATCTACAGAGCCGCCGCTGTGGCTGTTACCGTGC
>P_2439
GGTGAGAATTCCCACCAACCCTTCGATATTGTCCGAGACCT
>P_2440
CCCTCACGGCGGCTCCGGCGCGGCCCCCCCTTCGTTCGCTG
>P_2441
GCCCGGTGAAGTGGGTAACCCTTGGCGAGGCGGGCCTGATC
>P_2442
GGATTGGCCAGGGAGTTGCGCCAACGCGGCAGCGAAATCGC
>P_2443
GGTCGGTGCGTTTTCGCACCCTCGGCTGCTATCCCCTGACC
>P_2444
GACCTTGTCGCCCCCCTGGGCCAGGTCGGCATCGTGGAAAG
>P_2445
CTTGAGGAGCGCTCCTTCCGCCGCATCGGCGGTTCCAAGGA
>P_2446
AGATCGGTCGTCGGGAGACCCTCAAAGTCGATAATTTTTTT
>P_2447
GATCAGGCCCGCCAGGAAGGCCCCGAGGGCGAAGGAGAGGC
>P_2448
CCCGCCGCCCTTGGCTTACCCTTCACGAACAGGAAAAGCCG
>P_2449
AAGGGTTTTGATCGGACCGGCCGAAACGGCGTTGACCCGAA
>P_2450
GGAAAAGCGTTTTTTCCCTGCCGACCAGGCGATTTCTCTGA
>P_2451
GTCCTCTGTTTTTACTGACCCTCGTATTTTTTCTGCTCGAA
>P_2452
CTGAGCCACACCAAGAGACCCTTTAGGAGCAAACCCCATGA
>P_2453
TTTTGGCAGGACCTCGGGGGCCGCACTGGCTTCAATGGCGA
>P_2454
ACGATACATCAGGCACTACCCTTCAAATGATGTTCAATAAT
>P_2455
GTCCCTGCCTCATGTCTGCGCCGCCATGGCAAAGGATCACC
>P_2456
TTTTCAGGGGACAACTCCTGCCCCTCGGGCTGAATCACGAC
>P_2457
CATCAGAAAAAGTCAACTTGCCTCCAAGGCCGTCTTTAAAT
>P_2458
CCCCATCGCCAAAATCGCGGCCAAGCTGGCCGTAGGTTACA
>P_2459
TCCTGATGGGCAACGGAACCCTCAAGAGTGCGCCAATCACG
>P_2460
AATATAGAAATCGTCCCCCGCCGACATGGCCATGATGTCGG
>P_2461
GTGCGGAAAAGACCGCTAAGCCAATCCGGCTCCGCCCCCCC
>P_2462
GCCTATGCGCAACAGTTGTGCCATTTTGGCGCAAGGGTTGA
>P_2463
GGCAAGAAAGCGGCTTTTGGCCTCGTTGGCGTTGCGGGCCT
>P_2464
TATTTCAGTTTTGATGAACCCTTTTCTGAAGATTCCGTTAT
>P_2465
TCGATCAGGACCAGGTCAAGCCCTCCCGGCTGCGCGGCCAA
>P_2466
CTCGTAATCACCAAAAATCGCGGCGCCGACATTGTCCTCTT
>P_2467
CGCCTGGGACCTGCCGGTTGCCTGTTCGGCCGCCGAGGAAG
>P_2468
AAATCACGCAACAGAAAACGCTGCACTGGATAAATATGTCG
>P_2469
GCATCGGCCTGGCAGCAACCCTCGAGGAGCAGGGCAGACTG
>P_2470
GATACCGGGCGCCACCACTGCCAGCGAGGCGCTGCCACTTT
>P_2471
CGGCCGTCCCTCCTTCAATGCCGCATCGGCCAACTCCAGAC
>P_2472
CTGCACCACCAGAATAGAAGCCTGGGTGGCGGGGGAGAGAT
>P_2473
ATCTTGGTACCCTTGGTACCCTCGGTGCCGATGGACGAGTA
>P_2474
TATGGGCTTTCGGCTTGACCCTTTTTGCGGGTCTTGCAACA
>P_2475
GCGCTCACACTCTCAACCTGCCCAAGGGGCGCTGCGAACTG
>P_2476
ACCCTGACCGTGCTGATCAGCCAGAGCGGCGAAACCGCCGA
>P_2477
GCGCAATGGCGTTCCAGGCGCAGGGACAGGGTCTTGAGGGA
>P_2478
CCGCGTCATAGCTACCGCTGCCCATAAGGCCTGCTCCAAGA
>P_2479
CAGGAGGGTTTTCAGAGCGGCCACGCCGGCAGCGCTGATCA
>P_2480
CCGCTGGTGGTTAAATTGGGCCGCGCCGGCAAATTCCTGGC
>P_2481
GGCGAAGCCGCAGCTCCACCCTTTTCATCATTCTCACTGTT
>P_2482
TGAATGGCGGCGCGGCAATGCCTTCGGGGCGGTTTCTCTAA
>P_2483
TGGAGGGCGAATACGGCACCCTCTCCGAGATCGCCATCGCA
>P_2484
GCAGGAGAGTGCGGGCAATGCCACAGCGGCATTACCACCGA
>P_2485
TTTCCCGATGCCTTTCGGGGCCCGCAGGGCAATGTCGCCGT
>P_2486
CTTACAGGCCTGCATAAATGCCGGAAAGGCTCGATTATATG
>P_2487
CATGGCGCTCGATGAGATTGCCCGGCGGGCATCAATTCCTC
>P_2488
TTGTTCAACAGGTTGCGGAGCCTGGTGGGCGCAGATGTCGC
>P_2489
TGCCGCGTCTGATCAACACCCTCTGCGATAATTGCCTCTTC
>P_2490
GGTTCCATCTGCCTCAACTGCCATGCCGGCGCCGGTGGGCC
>P_2491
CTGCCTCTCCTGTCACGGCGCCCATTCGGCCGAAAAACCCG
>P_2492
CGGGAAAGATCCTGCCGACCCTTCTCCTCGCCGTAATTGGA
>P_2493
TCGGGCTTACGCCAACCACCCTCCGCTGCTCGAAGCCAACT
>P_2494
CTTCGGCCATCATCAGCACCCTCGGAGTTTTTCGGTTTGAC
>P_2495
TCCCGGTTTCGGCCCCCAGGCCATCAAGGCTTCCAACGGCA
>P_2496
TGGGCATTCCCAGAACCACCCTCTACGACCGGCTGAGCAAG
>P_2497
GCGGGCGCCCAGTTCCCGCGCCCGTATGGCTGCTGCAGCAA
>P_2498
AATGTACGGGGGGAGGGTCGCCAGCAGGGCGCCCTCCACCG
>P_2499
GCAGCCCCTGGTCAAGTACCCTCTCGACAGCCGTGTCAATG
>P_2500
TCGGTCAAGGAAGAGGCCTGCCCTCTGGGCCTTGCCCCCAC
>P_2501
TTTGTGAGCGCTGAAAAATTCGGTGGCCTGGTTGATGGTCA
>P_2502
TCCCAGTCCATGTGCACACCCTCCATTTCATCGACCGTATC
>P_2503
GCAACCAGATCAACATCACCCTCGATGAGACGGAGATGAAC
>P_2504
TCATCATTCTCCTCAGCACCCTCGCCACTGAAATAAGATAG
>P_2505
GCCCGATGTCCCGATCCATGCCGTCCAGGCCAAGGAGATTG
>P_2506
CCCATCGCCATGGCGCGCAGCCGCAACGGCACACTCTGGGT
>P_2507
TATGGATATCCCCATCATTGCCCTTACGGCCCATGCCATGC
>P_2508
CTCACGGCGGTGTGCTTCAGCCTCTTCGGCCTGCTGCGGAG
>P_2509
CTTCTCCCTCACCCGCCACCCTTTCCGATGCGCCTCGGTGT
>P_2510
TTCGCAACCAGTTCCAACTGCTGCAAGGTGGGAGTTTGCGC
>P_2511
AAATTAACTTTTAGAATCCACGAGAATTCCGTTTTTCTTTA
>P_2512
CGCCTCCTTCGAACAGACCGCCAATCTGGCTACCCGCGCCG
>P_2513
GATGGACTGGTACGGTGGCGCCCCTGTGGCTGCCGCGCTCC
>P_2514
ACGAATCAACCGCGGCGTCGCCACACTGGCCGATGAGGTGG
>P_2515
GCAGTTGACCGTCACCAGCGCCTCCTTGGCCCGGGCCCCGG
>P_2516
TTTCGTCGATCCCTTCCATGCCGTCATGGCCGACGTCGTCC
>P_2517
CCCATCCCGCCTTCATCACCCTCTTTTCCGGGTTCGACCCT
>P_2518
AAACAGGTTTGATGAAGACGCCGCTGGGGCAGAACATCATG
>P_2519
CCTGCCATGGCGGTGCGACCCTCTCCGTGATTGGCGGGAAG
>P_2520
GCCCCATGTCTACCATGACCCTTAAAATGGGGATCGAGAAA
>P_2521
AGACGCATTGGGGCAGGCTGCCACACAGGCACCGCAACCGA
>P_2522
CCCTAAGGAGTGGAGCTTTGCCGCATAGGCGTTGATGCCGT
>P_2523
GTTTTGGAGAGCCTGCATCGCCTTTTTGGCCGTTTCTTCAG
>P_2524
GACACGCCTATCTGGCCACCCTTGTCGATTATGTTCCGACC
>P_2525
CTTTTCGAAGAGATGACGCGCCAGTGCGGCGCGCGGCCATT
>P_2526
CTGCAAAATGGGTTCAAACCCTTCGTTGAGGTACTGGTGAT
>P_2527
GAGCAGAAAGAGAATTAACCCTTTCTGCTCTGCTTATCCGC
>P_2528
GGGTTTGGGAGCGCCGCACCCTTTTCGGATAAGGGACGCAA
>P_2529
ATATCAGGCAAGCGAATTTGCCAGTCCGGCAAACTGTTCGA
>P_2530
CTGTCACGGCGTCATTCGTGCCAACCAGGCCCTCGCTCCCC
>P_2531
CACCGGATGCCATTTCGACCCTCACGATCCCTCGACAACCC
>P_2532
CAACCCCTCGTGCCTTCACGCCCGGAAGGCGAGCAGGAAAT
>P_2533
GCCTCGGCGGGGTCAATACCCTTGAAATCTCACTGCGCAGC
>P_2534
TCTCACATGGCCCAGCCCTGCCCGTCCGGCCCACAGGTCAG
>P_2535
TTTTGTGCGGATGAGTGGTGCCACGATGGCGGGTTTTGGGG
>P_2536
GGTCGCGAACAGATGCAGCGCCGCCCCGGCCAGGAACAGCG
>P_2537
GATCCCGATACGCCCCCCCGCCAGTTCGGCAACGGCAATCC
>P_2538
CGACCACGCGAACCACCTGGCCGAGCTGGCCGTCGCCCTGG
>P_2539
AGTTCGGTAAAAACCGAACCCTCATTGGCCCTTGACGCGGG
>P_2540
GTGCTTTGCGGATTCTCCGGCCCGGCAGGCCCTTTTTGAAT
>P_2541
AACGCGTTGGATGACGCCTGCCCCCCGGGCACCACCAAGGC
>P_2542
GTCCCGCAACGAGCGCAACCCTCGTCCTTAGTTGCCAGCAT
>P_2543
CTTGGCGTTGGGCGCAAACCCTTCGATGCGACCGGTAACCC
>P_2544
GTTAAAGAGACGATATCAAGCCCGTCCGGCACTCCCCAGCA
>P_2545
TTTTCAGGGATTGGGCGACGCCCTGCAGGCCCTGGGACATG
>P_2546
GCTTCAGCACCAATACCCTGCCCCAGTGGCGACTGGCCCAA
>P_2547
CTCGCCAAAGGCCGACAGAGCCCCAAAGGCCGCCGCTCACA
>P_2548
TCCACTTCACGTGTCACACCCTTTCGGTTTTTTCAAATCTC
>P_2549
GTAGCTGCGGAAGGCTACTGCCAGTAGGGCGTAGATGCCCA
>P_2550
GCGCTGTTCAAGGGTGACTACAAGGACACCGTCAAGGAGCA
>P_2551
AAAGAGCGAGGGGAAAATTACGGTTGAGGATATTTTGACGC
>P_2552
GCACGATGGGAATGACCACCCTTTGTCCATCGGGTTTCCGG
>P_2553
GCAGACCCATGCCTTCGGTGCCCATCGGGCGGTCCATCAGT
>P_2554
CTCCCCCGCCCTGGAGATCGCCCGGTTCGATCAAAGCGAAT
>P_2555
ACCCCGCCGAGGATCAACCGCCGCTGGGGCACCAGGCGGTG
>P_2556
CGTCACACCATTGATCGCGGCCGTCCGGGCGGATGACGACC
>P_2557
GTTTCCACATCGCGGACACCCTTTTCGACGAGGGGCACGAA
>P_2558
CCCTTGATACCGGCAAGACCCTTGAAGAGAGCCGCTGGGAT
>P_2559
GTGACCAATGGAGCGCGCAGCCGGGACGGCTTCATCAAGAG
>P_2560
GGACGGCGCACCTTTGAGAGCCTTAACGGCAAGCCCCTGCC
>P_2561
ATCCTGGTGGGCGAAAACGGCCTCGATGGCAAGCAGGTCCG
>P_2562
AAAACTGCATTTCCGGCAAGCCCTTGTGGCGCAAGCTGGCG
>P_2563
CGCGTCGACAAAAGCGTACCCTTCTGGCCCTCCACCGGAGT
>P_2564
ACCTGAAAAGCTCGATGATGCCCTCGCGGCTGCTGAAGGGA
>P_2565
CACAGCCCATGAAACCTCCGCCGACCTGGCCGAAGAGCGGG
>P_2566
CCATCGGCCTTGATTTGACCCTCCTGGCGGTAGCGCTGGAC
>P_2567
CAAGGGCAACGAGGCGGTTGCCATGGGGGCCCTCGAAGCGG
>P_2568
CGCAAGAGGACGCGGAAAAGCCCTGATGGCCTCAGCGCACC
>P_2569
TCACGCACAACCGGCACCGGCCGAGAGGGCAAAGAACAGCC
>P_2570
CGGGTGCAGAGAAAAGCACCCTTAAGGTTGGTATCGAGAAC
>P_2571
TCAATGAGGATATGCGCACCCTCTCCTTTCTGCCCATCAAT
>P_2572
GAATAATTCCATCGGCGTGGCCGGTGTGGCGTGGCGCAATC
>P_2573
TTGCTTGCCCAACTCAGACCCTTAAAGTAACATTTGAAGTA
>P_2574
TCGAGGACGGAAGGCACACCCTTCTCTTGCAGCAGCAGGGA
>P_2575
AAGGGCCCGGCTTGATGACCCTTCTTGCTCCTGTGCGGGAG
>P_2576
CATCTATGGCAATGCTCCCGCCCCCGAGGCCCGCATCAATG
>P_2577
AATGGGTCAGGGCATCAAAGCCGCTGAGGCCGAAAAGTTCG
>P_2578
ACCATCCTGGTGATGTTCAGCCTCAAGGGCGATCTTATCGT
>P_2579
GCCCGGGGTTGAGAATAACCCTTTTCTCAAGGAGGGGGCCA
>P_2580
TGACGATGGTCGCCCTGATGCCCAATTGGCGCGCTGAAAAA
>P_2581
TCTGGTGGGGATCTCCTTTGCCGTCCAGGCGGGCGAGGCCT
>P_2582
CTGTTCGTCCTGTCACGACCCTCACGGGGCAAACCTCAAGA
>P_2583
GCGACGAAACCGGTACGACCCTTGACGCACTTGCCGCTGAG
>P_2584
AAATTGCCGCGCTTGACAAGCCCTGGCGGCAACTGGCGCCG
>P_2585
TTCCATGAAATGGTGGATCGCCAGGTCGGCAGCAGGAAATA
>P_2586
CTTTGCCGCGACGGCAGAAGCCAGCACGGCTTTGAGGTGAA
>P_2587
GGTGACCTCCGACGGTTACCCTCTGGAGCCGCAGATCGTGA
>P_2588
GCGCGGCGCCAGGACATCCGCGTCGACCTGGAAAAGCTCGA
>P_2589
GCGAACCCCTGCGAAAAACCCTTAGGGGCTACTGGGAGCTC
>P_2590
CGACCCTGGTGATCGATACCCTCTTTCAGGCCCTGGTCCAG
>P_2591
CTTCTGCTCCACCATGGCCGCCACCCTGGCCCTCCCCGTGA
>P_2592
TGCGGAGAGAACCGCGTCCGCCGCTTCGGCCCAGGTCAGAC
>P_2593
TAGATCAAGATCCACCCACCCTCTCTTGTAATCAGTTATTC
>P_2594
TGCTCTATTATGACTTCACCCTCGATGAGAAAACCGAGGGC
>P_2595
GGGATGCCTCCTACACCACCCTCGAGGAACAACTGCAGCTT
>P_2596
CGATAATCAGCCCTGCCACCCTCCCGGGATCCAGGGAAAAA
>P_2597
GGCAGCGTTACGGGGTAACCCTCGGCGGCCTGATCCGCCAC
>P_2598
TGTGGGCCGGGACGCCGTAGCCCTTGAGGCGGATTCTGCCG
>P_2599
GGGGTTGCGGATTTCATGCGCCATGCCGGCGGAGAGATGTC
>P_2600
CAGAGTTTGTTGATGCCACCCTCGAACTTAAAGTAATCCCC
>P_2601
CGCTTCGTATGCGTCCTTAGCCGCAGAGGCGGCCTCTTCAG
>P_2602
CGTCCTCGATCACGAATACCCTTTCTGTGCAAGCTGTGCCG
>P_2603
TCGCCATTTTCCCCGCCACCCTCGAGGTGACGGAAGTGACC
>P_2604
GCGCCGCTTGTCGATAATCGCCAAACCGGCGTCGAGCCGTT
>P_2605
TGCACCGGAAGAGGCTGCCGCCCCTGCGGCAGAAAACGCGT
>P_2606
CTGCGATATTATCGAAGTCGCCCGCCAGGCTGTTGAAGATG
>P_2607
TCTCGTGATCCTCGGGGATGCCCAGACGGCTCTGCAGATGC
>P_2608
AAAATAGATCTGGTCGCGGGCGTCGACGCTGAAGCCACCCA
>P_2609
ACTGGTCTTTTTTCCGGGGGCGGCGACGCGGTCGGCGTTTT
>P_2610
GGCGAATCCATTTTTCTACCCTTTTGTTCCTGTTGTGAATT
>P_2611
TCCCCAGTAAACGCGAAACCCTCCAGGGCTTAAGGCAGCTT
>P_2612
ATTTCTTCAAGGTCCGAACCCTTTTCCAGACATGCCTGCGT
>P_2613
TGCCTTTCGATTTAAAGACCCTTCTTCCCTGAGTCGATTTC
>P_2614
ACGCGTTACAGCACACCACCCTCCTTTTCGTTGGAAATAAC
>P_2615
TGGCCCCGCTCATGATGTTGCCGAACAGGCGCACTGCCAGG
>P_2616
CCTTTCGGCCAAGGCGGTAGCCAATGCGGCTGGATTGGGGT
>P_2617
ACCGGCTGGAAGGCTTCCGGCCCGGCGGGCACAGCATGTAC
>P_2618
GCGTGCCAGATCCATAAGCGCCTTGAAGGCTTTGCGCCCCC
>P_2619
TCAACGGCTTTCAGGACACCCTTGCCGAGATAGCGGCTTTT
>P_2620
TCTCAACCTGGTTCTCAATGCCGTGCAGGCCATGCCGGAAG
>P_2621
TCTTACGCCACCCCCCGAGGCCGTTCTGGCACTGGAGACCC
>P_2622
GAGGATTGCCGGCAGATTGGCCGAAGCGGCGATGGCAAAGG
>P_2623
ACACAGTCATCATCCTCACCCTTTCAGGGGCTTACATTTCT
>P_2624
CTTTTCAAGTCTCCCCCACCCTCATTCCTCCCCATCCCGGG
>P_2625
ATGTTAACTTTTGTCGCACCCTTTGCGGCACTCTTACAACG
>P_2626
GCATGACCAATGTATTCAAGCCGATTCGGCCCAAAAAGATT
>P_2627
CCTTCAGCGATGTGGGTGACCCTTGATTTTTCCGCAGAAAG
>P_2628
CCGAGTTCCATGATTTTTTGCAGGAAGGATACATGGTCGCT
>P_2629
CAGGGTCGGAAGGTGGCACCCTTCAAGTGCGGTCCCGATTA
>P_2630
GGCCTGTGCGCCGGCATCTGCCCCTGCGGCGTGTGGGCCAT
>P_2631
GATTCTCCCGTGACGTCGCGCCGCTTGGGCGTCACGGAATT
>P_2632
GATCAACTTTCATCCGCCGGCCTGGATGGCTTTTGAATTCA
>P_2633
TGCAGGAGTAGAAAATTTTGCCGTAGCGGCTTTTTTTCTCC
>P_2634
CCAATGGTCGGTACAAAATGCCCCACCGGCTGTTCCAGAAT
>P_2635
TTTTTCTTCTTACGGGAGAGCCGGTACGGCCCCTGTCCATC
>P_2636
CCAGAAAGGAGATCATGTCGCCATCTGGGCCACGAATGTCC
>P_2637
TGAAGAACTTTTTAATATGGCCCACAGGGCGGGTCTGGAAA
>P_2638
GTTGACGGGGGTGGGGACAGCCGTGCGGGCTTTGTCGGCAA
>P_2639
GGTTTTGCTGATGATTCCCGCCCAGGAGGCGGTCATCAGGT
>P_2640
CACACGTCCCAACACTTTTGCCCGCGAGGCGGTCGCTTTAT
>P_2641
CTGACTTCCGAAATGATGAGCCAGACAGGCTCCGAAGCTCA
>P_2642
TGTCTCGCTCTCCCGGTACCCTCCCGCCAGGGTGTAGAGGT
>P_2643
CTGCATCCGGCGCTCAAGAGCCCGGACGGCAAGCAGGAAAA
>P_2644
GATAAATCGTCACTCCAACCCTCTGAATATGATCAATTAAA
>P_2645
GGAAGACGATGGCGATACCGCCATCGAGGCCCGGGATCTGA
>P_2646
CTCGGCGGGAGGGATCTTCGCCATCTGGGCGGCGAGCAGCT
>P_2647
TTGCGGTGATTCCTGTGACCCTTCCGGCCCTGCGCGAGCGG
>P_2648
TTTACCGACAGCAGGATACCCTTTAAATTCAAAAACACAAT
>P_2649
GATGGCTGGTGCCGTGGAAGCCGTAGCGGCGTACCCCGTAT
>P_2650
AGGCCAGCGGTCTGCTGACCCTTCGGCCGGAGGCGTCAGGC
>P_2651
GGCACCGTCCGGCTTACCCGCCACGCCGGCCCGGACTTTTT
>P_2652
ATGAGTTCTGAAGCCGCACCCTTGCATCATAAATTTTTTAC
>P_2653
GCGGAGAATGCCCCTAAACCCTCCTTTCCCCCAGGGATGGG
>P_2654
TGCGCTGCTGGTGGCGTTTGCCCTGGGGGCGATGCTGACTC
>P_2655
CGAGGCGGCGTTGTCTTCAGCCACCTTGGCGATCTCTTCAA
>P_2656
GTAGCGCATATTAAGTTCAGCCTCCTTGGCCTTGAGCCAGT
>P_2657
CAAATTGATCTGGTCTTGCGCAGCCGGGTGATTTTTGAATC
>P_2658
TGACAATTTCATTGTGGACCCTCCCCCTAAAGAGCCTTGGC
>P_2659
ATTTTATTTTATTTTGCAACCCTTTTTATTTAACTTCCATT
>P_2660
GGCGCTGGTTGTCGCTTCCGCCCTGTGGGCGGCGCAGCGCC
>P_2661
GGCAACAGAGGCGCGGCACCCTTGTTCCAAATCTTGAAAAA
>P_2662
ATAAATCCACCCCATAAACCCTCCTCATTTATTGCGCTAAC
>P_2663
CACGTGGTCACCCCCCTACCCTTTGAAGAAGCAACTCGCCG
>P_2664
TCTGGGTCGCCGAGACAACCCTCAAGCGTCCCGGAGACTAC
>P_2665
CAAAGTTTTATTAACTCTTGCCCTGGTGGCGCTTTCAGCGT
>P_2666
GCGCCAACGAGCAGTTCCAGCCATGTCGGCACTGCACGTTT
>P_2667
CAGGCGTTTCTCGCGGCGTGCCAGTTCGGCGGGAATGTCCA
>P_2668
CTGGGCACCATCGGCAACGGCGTCGACACCATACCCTTCAC
>P_2669
AATGTACCCTTGAACCCAGGCGTCGACGGACCGAATATGTG
>P_2670
TCCCTATGCTTCTCTCAACCCTCGCATGCGCATCGGCGATG
>P_2671
CATTCATCACGATTTACACCCTTCGCAATAACCATCTTCCA
>P_2672
AAAGTTTCTTGCTGAGCACCCTTCAGGTACGATCATTCGCA
>P_2673
ATGCTTGCAGCAGCCACACCCTTCGCATCCCGAATGGGCCG
>P_2674
CTGCTGGGACGGTGCATACCCTTCCCGTTCGGTAAATGAAA
>P_2675
CCATGGTGGTCGTGATTCAGCCCGAGGGGCAGGAGTTGTCC
>P_2676
CCCATTTGTCAGGCCTGACCCTCGATGTTCTTTCATTTGTC
>P_2677
GGGCATCTTTGAGGGTCATGCCGTCGAGGCTTAATTCGGGG
>P_2678
AGAGGTTTTGTGGGCGGATGCCTGTTTGGCAATACCGCATT
>P_2679
GGACAGCAGACCAAAAGAGGCCGCCTCGGCATGCCCGCGCT
>P_2680
AGGCGCAGGAGCGCATGACCCTTGCGGTGCCGCCGCAGCAT
>P_2681
CTGTCAGGCCTGCACCGCTGCCTGCAAGGCGGAAAACACGA
>P_2682
ATCAAGGAACTCAAGGTCGTCATCGACGAAGTCGTCCCGGA
>P_2683
TAATAATCGCCACCGACCTGCCGCGCCGGCACGCACATGCC
>P_2684
ATCTGAGGAAATACTCGATGCCGTTTTGGCGCAACAAACTC
>P_2685
CGACCACCGGAACTTTTACCCTCACCACCACCGTGGGGGTG
>P_2686
AGGTTCGTGAAGAGCGAACCCTCTGTTTCAATTACGAAAAA
>P_2687
GATTACGTACACCGCATCGGCCGCACCGGCCGCGCCGGAGC
>P_2688
CCCTACGCCGTTCTTTTTCACGTCGACAACCCCCTGCCCCT
>P_2689
TCCCGCAAAACATCTCCATGCCAATCCGGCGAAGGAACGCT
>P_2690
CGTCCTGATACAGGATCCAGCCCTGCAGGCCAAGATTGCCG
>P_2691
CGAGATTCAGAGCGATTTCGCCGAAACGACCTCCGATTGCT
>P_2692
TCGCCACCAGGCGAGGATGTCCCGAAGGAAGTCCTTCGGGA
>P_2693
AAGGAGCTGGCCCCATTTCGCTCGAAAGGTGATCTTTATGC
>P_2694
AAAACGCGAATCACCCGACCCTTGTAAATGTTTCCCACAAT
>P_2695
GCGCCACTTCCAGGTTGACCCTTTCCGAAGTGGTGGTGATG
>P_2696
GCCCTGTTTTTGGAGACACCCTCCAATCCCCTGTTCAAGAT
>P_2697
CGGAAAATAGCCGCCATGAGCCAGGCAGGCATAGAGCGCCG
>P_2698
GCCCAGCCCCATCGTGCGAGCCAACTGGGCGTGCTTGACCA
>P_2699
TAAGTGATTCAAAGGCGGGGCCATCAAGGCTCTGGGCCCCG
>P_2700
GGGTCGTGAACCTGCTGACCCTCGCCTCTTTTGTTCTGATC
>P_2701
CCCAATTCCGCCATGGCGCGCCCCTGAGGCGTAATGCGATA
>P_2702
GTCAACGCCGGCATGATAAGCCTTAAGGGCGGCAAAATCGG
>P_2703
TTCGTTGGGATTTTTATACCCTTTTCGTGCCGCGCGCTATA
>P_2704
TCCTGCGCATGCGCGAGACCCTCAATGACGTTCTCGCTCAG
>P_2705
CTGCTGGCCCGAATCGAACCCTTCGGGTTTATCCTTGTGAT
>P_2706
GGTGACAACTGAGACAGACCCTCTGGAACGACTGTTTGCTC
>P_2707
CGCCTCCTTCGCTGATGGCGCCCGTGTGGCCACCGTTGATG
>P_2708
AAAGCCGATGGCGCTTCCCGCCGCAAGGGCGGCCGCCAGTT
>P_2709
GTGCGGCATGGCGCTCGACCCTTTCTGCCCCTTGCTGAAGA
>P_2710
GACATGACAGTGGCGGAACCCTTTTCGTAAAGTTTGAAACC
>P_2711
TTTCGTGCCGAAGTGCTGAGCCCTTTCGGCAACCCGCTGTT
>P_2712
TCGACCGGATCCCCTTCACCCTCGATGACGGCTTCGGCCTT
>P_2713
GGCAAACCAGAGGCACCACCCTCCGGAGTGCAGACGCTCTC
>P_2714
GACCCCAAGAAATATTCCCGCCTCGGCGGCAAGATCCCGAA
>P_2715
TTACCTGCGTCTTGGCGTAGCCTCTCCGGCGGTGCAGGTCG
>P_2716
CGACGGTCTGCTGGAGTACCCTCAATACACCCGGCCGGCGG
>P_2717
AGGGTATGCAGGTAGCGACCCTTCGAATCCAGAACGAGCAC
>P_2718
TTTTGCCTTTGAGGATTTCGCCGCACAGGCAGCCGGGGTGT
>P_2719
TCATGAACCGGACCCTGACCCTCTCCGGCGAGCGCCGTGAA
>P_2720
GGTGCTCAATGAGACCATTGCCCGCATGGCCAATGCTGAAG
>P_2721
GTTGCCCCACAAATAAAACCCTTTTTTATTTGTGGCCCGGT
>P_2722
GGGGGTTTCCTTGTCGAACCCTTTGCGGATATTGGTATAGA
>P_2723
CACACCAATTGAGATTTACCCTTAAGAAATCCCGCCATTCA
>P_2724
CGTCGCACGCCCAGCTCACGCATGGCCTCGATGGCGGCCGG
>P_2725
CCGCACTATTTTCATTTACCCTTGGCGTTGAGCGCGGACGG
>P_2726
GGACCTCCCCCACCCTAACCCTCCCGCTGGGGGAGGGGACG
>P_2727
AAACTGATGGACAAAACCCGCCGCATCGGCAGCGGCGACTT
>P_2728
TTCGAGCACCAGCAGGGCTGCCGCTTCGGCAAGGGCCTTCT
>P_2729
CCCGCTATTTCCCGGTCACCCTCGCGGGTGGAACTGCTCAT
>P_2730
TTTGGATGCTGCGGCGAACCCTCTTTCATCGAGCACATGAA
>P_2731
ATCAAGAGCTCTGCGAGCTGCCTCGGAGGCCAGATCCGAAG
>P_2732
TCCTCAAAATGCGCATCACCCTTTTGCGTGACATGGGCCCC
>P_2733
TTTCTTGCCCGCTGATTACCCTCCATCCCCAAAGCCAAAGC
>P_2734
GCAACCCCCGCGATGCAACCCTCTTTGCGGTGGGTGAAGTC
>P_2735
TGCGCATACCGCGTCACACCCTCATTTATCGGATGGAGAAA
>P_2736
GTATCAGAAACAACAATCCGCCCCGCTGGCTGATTCTGATC
>P_2737
AACTATCTGAGCCCTGCACCCTCGCTCCCCTAATGGGCCAT
>P_2738
GCTGTTCAGCACAGAAACCGCCCCGCGGGCGAAATGAGGCG
>P_2739
GATTCTTCTGGCCGTCGGCGCTGCCGTGCTGGCCGGCATTT
>P_2740
CTTTCTTAGAGATCTTAGAGCCTTCGTGGCTATCTGCTTTC
>P_2741
GTGACTGAAATGCGCGGGCGCCGCATCGGCCTGGTGGTCGA
>P_2742
AATTGCTCCAGGGGACGACCCTTTTGGCAGGTTTGCTTATA
>P_2743
TCCGCCTGTACGCTGGCGCGCCGGGCGGGCTTTGACAACCT
>P_2744
TCGATGATCGCGACCTCACCCTTTTCCCATTTGATTGCATC
>P_2745
CCATTCAGGGGCGCGTTTTGCCAGAAAGGCGCTGACGCCTT
>P_2746
CGAAATCAATCGCGCCGGTGCCCGCCTGGCAAGGCAGGCGG
>P_2747
TTAACCGGCACAAGTTCATGCCCCATGGGCCCCAGAACCTC
>P_2748
GATTCGCTCCGTGTTCTACCCTCTTTTTGGAGAGAAGATCT
>P_2749
CTCGTTGAGGTAGGCGGTCGCCATGGCGGCCCCTTCCCACA
>P_2750
TCACCTCTGAAACGACAACCCTTTAAGGAGTATGACCAACA
>P_2751
CTCGGTGGTATTCTCCGCCGCCAGCCCGGCCAGCACCAGCG
>P_2752
ATGCGGCACTGCCGATGTTGCCGGACCGGCTGTTCCGCGAC
>P_2753
AGTCAGCTACCTGCGACACCCTCTAATACCGTGGTGCGTCG
>P_2754
CTTCCCTTCTTGACAGCACCCTCCGCAAGAGCGGAAAAGAA
>P_2755
TTCCATCTGAATGAATTTCCCTCCAACTTTGGGCAGTTCAA
>P_2756
ATAGAGCTTGAGGGCCAGGGCCGCATCGGCGTGGACATAGA
>P_2757
CTTCCAAAAACGGCGGAACCCTTGATGAAGGCACCGTTGCG
>P_2758
TCATGATTCTCGCGGTCACCCTTGAGTTGCTCGACATGATT
>P_2759
GGGCAGTTGCTCGTAATACGCCCTGACCTGGTCCACGACCC
>P_2760
AGGAGGAATAGAACCCCAGGCCGAAATGGCCGATGATCTGA
>P_2761
TCAAACGGGTCCCGGAAACCCTCCCAGGCGATGTACTGGAG
>P_2762
GAGGGTCTCGCGTTCGTGCGCCGCGTAGGCTTTGACCGTTT
>P_2763
TACCGCATCCGCATTGGCAGCCGTGACGAGGTCGGTTTTCT
>P_2764
ATGCCATACCGCTGTGGGCGCCGAGGTGGCCGATCCCGCGA
>P_2765
CCGCGGGGTGAATAGATACCCTTTCTTCCAATAATCCAAAA
>P_2766
ACCGTCGTTGCTTTGGTGAGCCGGTACGGCAGCCATCCGCG
>P_2767
AAAGTACCGCGTCGAAAATGCGCCAACCCTAATGCTTGAAG
>P_2768
CCAAGCCATAGCTGCGCAAGCAGCAGAATCAAAAAGGCCCA
>P_2769
ATGGATGAATACCTGGCGCGCCAGCTGGGCGAGTAACCCGT
>P_2770
CCGCTGCCATACGGTCTGCGCCGTCGCGGCATCGAGATGGC
>P_2771
GAAGATCGACAGCGCCTGCGCCGCAATGGCGCGGGCGGAAA
>P_2772
CGAGGATCAGAGGCTGATTCCGGCCGTGGAAATTCTACAGA
>P_2773
CTGTGGTGGGCGTCCAGACCCTCCATGCCGCCCCAATCCCC
>P_2774
ACCTGTCAGGATTCAACACCCTCAACCCTCACCATCGCCAC
>P_2775
CTCCATTCAAGACACTGACCCTCTGTAAAAAGATATCGTGA
>P_2776
ATCATCGTGGAAGGCTCCGGCCACCCCGGCGTCGGTTCGGT
>P_2777
GACGTCCATGCGTCCGGCGGCGTCGACAAGATTGGAAATGT
>P_2778
AAAACCTACTCAGCCTGACCCTTGCGGCTGTCGGCGTCCTG
>P_2779
GAATGTCACCGACGACGCTGCCGTTGAGGCCGTAGTACATG
>P_2780
GGGCCCTGTTTGCAGGCACCCTCTATGCGTTTCTTCCCTTG
>P_2781
TACGACCTTCGCCTCAGAGGCCCCGGTGGCCGATGACCCCT
>P_2782
GGATTCCATCTCTTTTCAAGCCAGGGCGGCCTGGATTTCAG
>P_2783
TTTTGTAATTTTAGTGAACCCTTTTGGAGGGCTGGCGGGGA
>P_2784
ACTGGCCGAAGCCAAAGTCGCCGTGGCGGCCTTGCAGCCGC
>P_2785
TGCGCACCGCAAAAATCACCCTCGATGATGTGCAGGCGACT
>P_2786
GACTGCTACATCACCAAACCCTTCAAGTCCGCCATGGTGAT
>P_2787
CCAGACTGACGAATTCAAAGCCTACGCGGCACAGGTCGTCA
>P_2788
TTTCCTTCAGCGACTTTGCTCTCTGGAGAGAGCGCAGCGAA
>P_2789
TCGGTTTCGGTGCCCAGACCCTTTTCTTTGGACAGGCCACC
>P_2790
TTACAATCCCCTAAAAATTTCGGGAATTATAATTGTCGCCG
>P_2791
TTTGGGCGGTTGTTGTCACCCTTTTTTTCGCCCCGCAGCAT
>P_2792
TTCTGGTGCGGGAGAAAACCCTCCTCCATCCCCACCAGGAA
>P_2793
GAAGGCTATCGCCTTTCCTGCCAGGTCGGCGTCAAGCAGAA
>P_2794
GAATTCACTGGACCCGAACCCTTCCTCCCGCATTCTGACTG
>P_2795
TGGCCCACCAGGGATGGTGGCCCGTCGGGCAGACCGAGACG
>P_2796
TCAAGGGCTGTAGATTCACCCTTTTTCAGCAAAGCAGCAAT
>P_2797
TTCCACCCTTTTTTTGACCGCCTTCATGGCAGGATCGTCGG
>P_2798
GTATAGAAATCTCAACAACCCTTAACCCCCGAAAGAAAGGA
>P_2799
GATCTGGGTTTTGCCCAGTTCGTCGACATTCTCGCCCATCA
>P_2800
GATGGTGCCGGGAATTTCGGCCTTTTCGGCGGCCGCCAACG
>P_2801
GAGTGCCGCGATTACGCCCGCGTCGACATCCGTCTTCGGGA
>P_2802
AATTCCTCCTTTATCATCAGCCGCATCGGCAGCGACCACAA
>P_2803
TGGGACGTGATACGCGCACCCTTGGTGCCGATGGGCTCCTT
>P_2804
TGTTTTTTGATAGGCAACCGCCAACCGGGCAACTCACTTCC
>P_2805
GCAGGGCAGAAGGCACATCGCCGGACGGGCAGCACACACCC
>P_2806
GCAGGCGCGGCGTCAGAAAGCCATGGTGGCCGTCCTGGTCA
>P_2807
TGGTTGAAGTGGGTGTTGAGCCACAGCGGCTGATGCTTCTT
>P_2808
CATCCCCGAAGAGATCCGCGCCATGCAGGCCGGGCTGGCGC
>P_2809
ATTGCCGTCATGGGAAAACCCTCAATTGAATTCATCAAATT
>P_2810
CTGACGGGAGTCAAGAATCGCCATCTCGTCTTCGAAGATCG
>P_2811
ACCCATTGCCCGGCAGAACCCTTCGCGCCCCTTCGTCGAAT
>P_2812
ATGGCGCAAGAGGCACGACCCTCATCAAGGAACGGGGGGGG
>P_2813
GGAGACCGCCGTGAGCCGCGCCACAGCGGCCCTGCTGCCCG
>P_2814
CCGGTGCCGAGGGGCAAACCCTCTGGCAAAGGCTTTCCAGC
>P_2815
CTCCCAGCGGTTTTGCCGGGCCGGTCGGGCTGGACCTGCGC
>P_2816
ACTTCTGTTTATCCTCAGCGCCCAGGTGGCCGCAGGGCTGA
>P_2817
GGCACATCAGGATAGACCAGCCGCCCCGGCACCCCCGTTTC
>P_2818
CCTGCGTGAGCGGGTTCGTGCCCTTGAGGCTGAATTGGAAC
>P_2819
TCGCAAGCGGGGAGAATCTGCCACTGTGGCTCGATGGAACG
>P_2820
AGGTCCGTTCGACCTCTACCCTCTGCAAACCGTGAACCTCC
>P_2821
TCAAAACTTCATCAAAAACTCGGCCACCATCCAGAATGTCG
>P_2822
GTCGGCAGCAAGGCCAATCGCTGCCGAGCTGTTGGTCTGTG
>P_2823
CACGCGCTGAACAAGATACTCAAGGACATCGTCATCAAAAG
>P_2824
GCTCGGGATAATCGGGGGCGCCCTCAAGGCTGATGTCCCCG
>P_2825
AAGGGTTACCAGCGCATGAGCCTCGTGGGCGCCGCTGGTCG
>P_2826
CTCTTATGCTACCGCTCCCGCCCTTATGGCGGTGGGCCTGT
>P_2827
ACTGGAACAAACAGGCACCGCCGCCGCGGCTGTCCGAAGAG
>P_2828
GCGGGAGGCAAATTTATACCCTTTGACGCGGGGAGGCTTCT
>P_2829
AGTCCCCTTCGGTGGTAATGCCGCTGTGGCATTGCCCGCAC
>P_2830
GTGGCGGAGCGGGTTTCACCCTCGCGCACCATGCGCTGTGC
>P_2831
CTCCCTGATGGAACTGAGTGCCCCCATGGCCCGTTGCACCA
>P_2832
CATCCCCCATACGGATGATGCCCACCGGGCAGTCATTGACG
>P_2833
TTTGGCCTCCCTGTCGGTTGCCTCCATGGCCGCTGCACAGG
>P_2834
TCGGCCAGCTGCTGCGTACCCTCAACCCCGAGGAGCTCAAA
>P_2835
TCACGTCTTCAGTTTCATCGCCCGCGTGGCTCTGAAGACGT
>P_2836
AAAGAGGTGACGAAAATACCCTTTTCGTTGCCTGAGAAAAT
>P_2837
CCCAATCTTCTCGTTAAACCCTCTTCTTCTCAGCTATTTAT
>P_2838
CGCCTATAATGAAAAAAACCCTCTCCGTCGGAAAGGGTTAT
>P_2839
GCGGTCCGGTTTTTCTGACTCGTGACGGCGTTTTGACCGCC
>P_2840
CTGGCGCTGCTGTTCCGGAGCCACATCGGCGACGGAGATCG
>P_2841
AGGAAAAACCGCAGAGTACCCTTTGTGTGAGGTTAAAGCAG
>P_2842
TGGACCGCGCTGCGCCGCCGCCCCTTTGGCCGCATTCCCAA
>P_2843
AAACAGTCTCAAATGCCACCCTCCGTGCATCTCGCCACCTG
>P_2844
AAACGTCATTGCGCTCGCCGCCGGGGTGGCCGACGGCCTCG
>P_2845
CGTTTCAAAAATGACACACCCTTTTTTATTTCTGCAGTGGC
>P_2846
GTTGTCGAGGGCGTAGATCGCCATGCCGGCTTCCTTGTCAT
>P_2847
CTCGGCACTGTCGCGCGCCGCCACGACGGCAGGCAAGGATA
>P_2848
AATAGAAGGGGAGCATGAAGCCGATCTGGCTCCATCCCGCA
>P_2849
TGAATACTGGACGATCGACGCCCTGCTGGCTCAACTGAAAA
>P_2850
TGCAGCGGCTGCTCAAAACCCTTGAAAAAGCCTATGATTAC
>P_2851
ATCGATTCGGAGATTGCACCCTTGAAAATACTCCAGGTATA
>P_2852
GTCGAGGTCCTGAAAAAACGCCGTAACGCCGTAGGGCGGAA
>P_2853
GCAAATGTCATATAATCGAGCCTTTCCGGCATTTATGCAGG
>P_2854
CTCGCCATGGGCTGCTCAAGCCGTGAGGGCAAACTTGAACA
>P_2855
TCCAGCAGGGATTTGAAACCCTCGCCCTGGATAGCGGAGAA
>P_2856
AAAAACCCAAAAGACAAACCCTCTGTTTGATGTAAAAATAC
>P_2857
GCGCGTCGATCCGGACAACCCTTGGCGAATTGTTGTTCAGG
>P_2858
TGGGCAAGCTTTAGAGGCAGCCGCGACGGCTGGTGTCGACG
>P_2859
TCCGAGTGGTGCAGCAACTGCCATGTCGGCTACACCAATTC
>P_2860
GATTATTTTTGTCTTTGACCCTCGCTCTGTTCATCTGGGTG
>P_2861
CATGGCGATCTTCATGGAAGCCTCACTGGCCTTTCTGGGTC
>P_2862
TTCTTGATGCCAGCGGCACCCTCTGGCAGAAAGGATCCTTG
>P_2863
CTCTAATCGCCCCATGGAAGCCATCGAGGCTTACAGCAAGG
>P_2864
ACGACTGGGAGTCGCCCACCCTTGGAGCCTGGGGGCTGGGC
>P_2865
CATTCAGGAGAACAAATTGACCCTGATGGTCAACGTCACAA
>P_2866
GGAAATTTTTAGGGTTCACCCTTTTTCTGCAAAGTTGTTTC
>P_2867
CGCTTCTGCATGATCGCCTGCCCCTTCGGCGTGCCTAAGTA
>P_2868
GGACAAAAGCAAGCGTCCTGCCATGGCGGCGGTTGCGATAC
>P_2869
GACGGTCTCTGACATGGAAGCCGTGGTGGCGAAAATTGCCC
>P_2870
TCATTCAATCACATTCACAGCCATCTCGGCATCGCCGGTGC
>P_2871
CATTCTTTCCGTGCAGAATGCCAACCCGGCGTTGGGGCGTA
>P_2872
ACAACGCTTTCTTACCCCGGCCCAGACGGCGGAGCAGATTG
>P_2873
TCAAATTCATTGTGGAAACCCTTTTATCCTCGTCCGTAATG
>P_2874
ACTGAAACCTCCCTCGCACCCTTTGTCCCTCCGGTCCTTCA
>P_2875
GCCGGCAGGGACAACAAACCCTTCAGCACAAACCATGGCGT
>P_2876
GCGCCGCTCCGAACGCAGTGCCCTCGTGGCCAGAGGAGTCG
>P_2877
TCACCTTCCTGGTTTCGACCCTTGCGATCGCCGGTATTCCG
>P_2878
TGCTGGCGCAGCTGCAAACCCTCTACCCCGAACATACCCAG
>P_2879
AACCAAAAAGCGCTCGCTTGCCATGATGGCCGGAATGTTCA
>P_2880
GGGTGGATCGTGTGGTGACCCTCCTCAGGGTAGTGTCCTGG
>P_2881
GTTCAGATTTGTGGAAAACCCTCCGGAAAATAAAGGACGTT
>P_2882
TTTTCCGAATCGCGCCGTTGCCGTGGTGGCGTATGGCCAGA
>P_2883
GCGGTCTGGCACAGCAGCCGCCACAGGGGCGCAAACTCGGG
>P_2884
CTGCTCAGGCGGGAAATACCCTCGGTGTAGATGCTGTCGAA
>P_2885
AACCTTGCCGGCGATTCGTGCCAGTACGGCCGCCTGATAGC
>P_2886
CAACAGTCTTGACCCCAAGGCGTCGACACCGTTCGATAACT
>P_2887
CCGCGTATCGTGGGCATGGGCCCGCTCGGCCAGATGATCTT
>P_2888
AGCTGGCCGTAGGTTACACCCTTGATGAAATTCCCAACGAC
>P_2889
CTGCTGCCGCCCACCGCACCCTTTTTCCAGCAGGAAGATCT
>P_2890
TCTCCTGCAGCTGAAAAATGCAGGAATTCTTGGGAGCCGGA
>P_2891
GATCCGGATGATCTAGAACCCTTTGCGTTACAAGGATTGAA
>P_2892
CATTATCGTTGGCAATCTGGCCGAGGCGGCTGCTGAAGAAA
>P_2893
GTTTATGGTGGCGACTGCGGCCCTCTCGGCCTTTGTCTCCA
>P_2894
CGGCTGCAAAGAGGATTGAGCCGTGGTGGCAAAGGTGAGCA
>P_2895
TACTGGGTGCTTGAGATGCACGTCGACGGCTTCCGCTTCGA
>P_2896
GGCCTCTTCATCGGTTAACCCTTTTTTCTTGCGCAATTCGA
>P_2897
GCGCGTTGAAGATGCACTCGCCCGGTTGGCCCGCCGCTTGA
>P_2898
GCATTTGAGCAACTGACCCGCCTTGAAGGCATCATTCCGGC
>P_2899
GGAGTCTGCTCTTATGTGCGCCATTGAGGCGGCAGCGGCCG
>P_2900
CATCAATATCCTCTTTACCGCCCAGACGGCGAAAGCGCTTG
>P_2901
ACCAGCCCCAACACACGACCCTCTGCAAGAAAGGCCGCGCA
>P_2902
TTAGATCTGCACTCTCGAAGCCCGGCAGGCGGGCGAGCAGA
>P_2903
AGTCAACGCGGTGTTGATCGCCATGGCGGCCACAAGCAGTT
>P_2904
CTTTTTGACCAGGGTGCGGGCGGTGACATTGTCGATGCCGG
>P_2905
ATTACGTCCGGGTCCTGGCGCAGAAATTCTCTCAAGGCCGA
>P_2906
GTCCATGTCTTTGTCAATGGCCTGTTTGGCTGCTTCCAGTT
>P_2907
CATCATCACCTCGCAAAATGCGCGGTTGATCATGTCCATTT
>P_2908
TTGCCGAAGGAGTGGAAACGCTGGAGCAACTTGAATTTTTA
>P_2909
GGCGCTCAGCGAAGCATCTGCCTCCATGGCTCAGAAACTTT
>P_2910
AAAAAGACTGCGCCTGATCGCGGCAGACCTCCATCACCTCC
>P_2911
CACCTATCGCGTCTATGACGCCATGCAGGCACGCGGCTACG
>P_2912
ACAAACCGGGGCGACTGACCCTCGAAGAGTTCGAAAAAATT
>P_2913
TGAACATCTCATAGAAATCGCCCAAACGGAAAAAGAGAATC
>P_2914
GTTTTGCCAGGGCATGAACCCTTAGATAGGTTCCATGACTA
>P_2915
AGCAAAGAACGAATCCCACCCTTCAAGATCAAAGTAGAACG
>P_2916
GGGAGCAGGTCCGCCGCACCCTTTAACTGATACAGGGATCG
>P_2917
TTCACATCAGCCGCCAGACCCTCTCCAAGTGGGTTCTGACG
>P_2918
ACACCATCACCGTCGAAACCCTCGTTCGGGATTACGCCTCG
>P_2919
CACCACCGCTCGCGAGGATGCCAGGTAGGCGCCGAAGCCGC
>P_2920
TCGCGCCGCCCCACTGACGGCCGCTACGGCGAAAATCCCAA
>P_2921
TCAGCAACTTGCACTGAACCCTTCGCTTCGCAAGCGAAAGG
>P_2922
CCTTGCACCCCGGATCAACCCTTGTGACCGAAGATGGGATC
>P_2923
CACTTCCAGGCGGATTTTTTCGGCCACATTCAGTGCGGCAT
>P_2924
TGGTGTCGGTGAAGGCAGCGCCTGTGTGGCGGTGCCGCTTT
>P_2925
GTCTGAGCAGGGGCACCATGCCTTCGCGGCTCATGACCGGT
>P_2926
CCAGGCATAATTTTTCAATGCCGCCATGGCATCGGCGGCAA
>P_2927
ACCTATGTGGTGGAAAAATTCAAGGACTCCTCTTTAGCGGG
>P_2928
GCTTTGAGGCAATTGTCCAGCCATCATGGCGTCGCAAAAAC
>P_2929
CAAATATCTCGATATTTTTGCCCGGGAGGCGGCCGATCATC
>P_2930
TAGCCGGTCAAAATTTGACCCTTCGGCATGCGGGCCTGGAC
>P_2931
ATTCTGACGCTTAGCCTACCCTCCTCCGGCAAAACGCCGCC
>P_2932
ACGGTCATGGTAAAAAACCTCCTGAAGTATTTTTTTTGGCA
>P_2933
GCGTTTATGAAGGGGGGATGCCCGAATGGCGCGATCAGGGC
>P_2934
ACCAGCGGCGTTGCCCACTGCCATGATGGCGACAACCAGAA
>P_2935
ATAGCCGTAGACCTCCCGCGCCTTTTCGGCAATCTGCTCCA
>P_2936
CTGCGTGATGTCGAAATCCGCGATGACCCCGTCTTTCATGG
>P_2937
TGGCCCTGGTCTTCCTACTGCGAAAGCAGCGGGGAAAAGGA
>P_2938
TATAATGATCAGACCTTGCGCACGTTAGCAGATTGGGGGCC
>P_2939
GCAGGAGATGTACGATTATGCCATGCTGGCTTTCGATCTTT
>P_2940
ATCGATATGAGGATTGCGAGCCAGGGCGGCGCGCACCTTTT
>P_2941
CATCCAGTCATGGTAAAACCCTTTCTTTAATCTAGATCCGT
>P_2942
TTATGAATGAAATTTCGACCCTCTGTGAGCGTCTTGGAGTC
>P_2943
TAGATATGGCCCTTGAAATACGCCAACAATTAAAACTGAGC
>P_2944
ATCAATTGCGGATCTCTACCCTTCAACTTGCTGGAAACAGA
>P_2945
CAACCGCGCTGTTCAAAACCCTTTTCACGGCTTTGTCCATC
>P_2946
ATTCTGACCAAGAGTTGACCCTTGCCGTATAACGGGGCGCT
>P_2947
GATTAAATTGCAGATTCCTGCCGGTAAGGCTAACCCCTCAC
>P_2948
CAGGATCGCCCTGGCGATAGCCTGCTGGGCACCTTCACTGA
>P_2949
TAGAAAGTCTTGCGTGCTCCCCCGTTGGGGGCGGGGATGGT
>P_2950
CTTTTTCAAGAATGCTGCAGCCGGTATGGCGATTCTCAACC
>P_2951
CGCAATCTTTCGGCAAGACCCTCGGCCTCTTCCAGAGTCGT
>P_2952
CGACACAACGGCGCTGAATGCCTGTCTGGCGCGAATTGCAC
>P_2953
GTGCCTTTCGCGCCCCGACCCTCAACGACCGCTTCTGGCCG
>P_2954
ATAGGGGGGCTGGCCCTGCCCCCAAGGGGGCGGGCTGAAGT
>P_2955
CGGGATATCTTCACCGTCGGCCAACCGGGCCAACCATTTGG
>P_2956
TCGGGATGGGTCGCAGACTGCCACTGCGGCCTCGAGGAGGT
>P_2957
AACGATAAACAATTGTGACCCTTCCACCTTCACCGCCGTAC
>P_2958
TTTCTTCTTTTCATGACACCCTCTGTGTTTTAACTGGCCGG
>P_2959
CCAGATTAGCCGCTGTTGAGCCACCGTGGCAGTTGTCGCAA
>P_2960
AGTTCAAGTCGGTAGAGACCCTCAGCATCAGTCGCCGCTGT
>P_2961
GTGAACGCCCTCGCTCACGGCGTCGACGCAACAGTTGACCT
>P_2962
GCTGCATCCTGGTGGAAACCCTTTTTGTCGGCTGGTTTGCC
>P_2963
CACGGTAACCTGTCTTGTTGCCGCTCTGGCCACCCTGCTGA
>P_2964
GGGATCTTGCTCTGGAGACCCTTGCCGACATCGTAATTATG
>P_2965
GTTTGCGAAACGGCTCGACGCCGGTTTGGCGATTATCGACA
>P_2966
CCTGCCCGATTATCGCGGCGCCGGTCTGGCCCAGGTGCTGC
>P_2967
AGTCAGGGACAAGAAAAAAACAGGAATGGACATTTGGAAGA
>P_2968
TAAATATGGTCTGCCATGAGCCCTTTTGGCAAAGCCAAAGG
>P_2969
ATATCGGCGCCGAAATGACCCTCCATCCCCATCATTTTGAT
>P_2970
GGTGGTTTCCGAGGCGGTCGCCCGAGAGCTGTTGGCTCTCG
>P_2971
AAGCGTTCCGCGACCTGACCCTCCTTTTGATTCTGGGAATA
>P_2972
ACCGAGACGAAGCTGACACCCTTCTCGTTGAAGAGGTCGAT
>P_2973
TTTTGGGCAGCGCTATCACCCTTTGCTGGACCATGAAGGTT
>P_2974
TCCGTAAGCTCTTTTAAACCCTCTAACCTTTTCTCGGGAGG
>P_2975
CGGCTCCAAAAAAGAGATCGCCAGATTGGCAGGAGTCCCGC
>P_2976
ATAGGGCAGCACGGTGAACCCTTCTTTTACCAGAATCCGGG
>P_2977
AGAGCAGGAATAGAAGGCAGCCACCAAGGCGCCAAGATCTA
>P_2978
GATGTGGTGATTCCGCAGAGCCCCAACGGCCTCGAGCCGCT
>P_2979
TATGGCGGCGGCGGTTTACCCTCGCTATCAGACAGCCCTCA
>P_2980
CTTACCCTGTACGCGCAACCCTTCCGGATTGACAAGGTAAC
>P_2981
GCACGGAACCAACCTACACCCTCGACGAACTGGAGCGTCAA
>P_2982
AGCCCTCGCGTGTTGAGACCCTTTTCCAACGCGGACCGGTT
>P_2983
CGACTCGGGGCCTCTTTACCCTCAATCCTGCGAGAAGTGCG
>P_2984
GACGGCGAGAAGATGCCGCGCCGGTATCTCGTGACAAAGAC
>P_2985
CGCGCAGGCGGTCGAGGATGCCTTCAGGGCTGAGTTTGAAA
>P_2986
CCGACAGTATAATCGGGACCCTCGGCCCTATCCCGACAGAG
>P_2987
AGACGCACCAGCAGATTACCCTCACCGAGGATCTGGCCGAG
>P_2988
TACCCACCAGGCCAGCAGAGCCCATCCGGCCATCAGTCCCG
>P_2989
GGGATACTCTTCCGGTCAGGCCATGGAGGCGATGAAAGAAC
>P_2990
CCTCGCGCACCTGCTTGACGCTGTGGGGTTTCCCATGGGGT
>P_2991
GATGGATTGCATGATTTACCCTTGTCGCCCCCCGTGCGGGG
>P_2992
TGGTCAGTCTTCGGATAACCCTCCCGCAGGAATCAGCCGTT
>P_2993
TAAAAATGCTGCCGTTGAAGCGGTGGGGCGAAAATCATCGG
>P_2994
GAATCCTTAAGCAAGCGACCCTCGCCCTCCAGCCGCTGGTA
>P_2995
TGTGGTTTCTGGTTGTCCGGCCGGTCCGGCATTTGCGCGAT
>P_2996
CGGAGTGATCAAATACGACCCTTCGCCACGCGCGATGGGGA
>P_2997
AGCCACTGACCGGTCCCGTGCCCTTTGGGCTCCTTGCGGAT
>P_2998
GAAATTGGCCGTGGAAAAACCGTCGACATGGTAGCCGAGAT
>P_2999
GCCGTGGCCCGAGAAGCCGGCGTCGACCTGCCGCTGGAAGT
>P_3000
TGCAATCCGTGACCTGACAGCCCAGGTGGCTCAGGCCACCA
>P_3001
CCGCCTGCGTGGGAAAAACCCTTGTGATCGGAACCACGCCG
>P_3002
GTTCTCTCCAGGATCCTGTGCCGCTTCGGCACGCTCGAAGG
>P_3003
CTTTAGCCATGGGAAGAACCCTCCTTAAATCAGCCCTTTGT
>P_3004
TTCAAGCAGCTTTTCGCGGGCCTCCCGGGCCTCGTCTTCCA
>P_3005
CTTGATGGTCGTGCAGAACCCTTTTTCTTCAAGCTTGTTGT
>P_3006
TTTTTTGCTGATTTCTTATGCCGTAGCGGCACAGTCTCCGG
>P_3007
TTCGGGTGATCGATGCCACCCTCGGTGAAATCGGTGTGCTG
>P_3008
GGGGGAAAATTACCCCCGGGCCCGTGCGGCTTCGGTGCGGC
>P_3009
TTCCCCTGGGCAGTGACCGGCCCCGCCGGCTCAAGGCGCGG
>P_3010
AAGCCGTGAAATCGTCCATGCCAATCCGGCCGCGGAGGACA
>P_3011
AAATTGATTGTAAACAGACCCTCCGGCAGGTTGATGTGATG
>P_3012
AAAGCTGCAACCTCAGCACCCTCGCCTGCACCAGCTTTTTC
>P_3013
CTCGAGGCCCAGGGTCCACCCTTTGGGGAAATAAATGGATA
>P_3014
ATCAGAACCGTTTTTAAACCCTTTTTAAAATCCTCTGTATT
>P_3015
GCAATCATCAGCCCCGCACCCTTTAAATACGGCGATGCCCA
>P_3016
TCGGCATCCCCCAGCCGGAGCCGACCCGGCCCGACGACAAC
>P_3017
CGGGCGGTTGAGGCGGGCGGCCACATTGGCCATGGTGAAGG
>P_3018
CAATTCGTCAAACCTAAACCCTCCGGTGTTGTCTATGACTT
>P_3019
CAGCAATCTGCCATGACACCCTTTTCCACCATCTTTCTGGA
>P_3020
TCGGCAAAACTCAGAATACCCTTCTCCTCCAGGGCATCCAG
>P_3021
GGTCACCGGTGCATCCAACGCCCAGGTGGCGGTGATCCTGG
>P_3022
CGAAAGGGTGAACGCCCCGGCCGCCGGGGCCATGCGCCCGA
>P_3023
CTGGACAAGGTCAGTCATCGCCCCTACGGCACAGGCTTTCT
>P_3024
ATGACCACTATCGCATTACGCCTCAGGGGCGCGCCATGGCG
>P_3025
TTTCGGCAGCCTGGAAACTGCCGTGGGGGCACTACGGGCCG
>P_3026
TTCCGCCGGATTGAAAAAAGCACCGACAGCATTGCTATCGA
>P_3027
AAGGCTGGCATTGTTGAATGCCATGCCGGCGAGGTATTCGG
>P_3028
AGTGCCATCGCCCGCTGACCCTCCGCCGGGAAAACCGACAC
>P_3029
ACAGATCCTCAAGGCTACCGCCGCCCCGGCCGACGATAAGG
>P_3030
TCATACCAATACATTTTACCCTTAGGTAATATCTCTTTCTC
>P_3031
AAAGTCCGATTTTGACGGCGCCCTGCGGGCATTCGAAGAGG
>P_3032
TCGGGAATAAACAGAGCCTGCCCCAACGGCTGCCCTTCAAG
>P_3033
GTAGAGGTTTATCCCGAAAGCCGTAGCGGCGACAGAACCCC
>P_3034
GCAGAGACGCATCGACCACCCTCGCCAGGGAAACGGCAAAG
>P_3035
TGCAGCCCCCGCAGGACACCCTTCTGTGAGCGGGAATGGTT
>P_3036
TCTGCGGGCGATGGACAACCCTTATTTCAACATCCTGGGGC
>P_3037
GGGGCGCGTCACCCGCACCGCCGTGTCGGCATCGACGCCCA
>P_3038
ACCGGCAAAAAGCGGCACCGCCACACAGGCGCTGCCTTCAC
>P_3039
CTGAATCCTTCGATATTACCCTCTTCCAGCATGAGGTAGAG
>P_3040
GTTCCTGCCTCGGTATCACCCTCTACGATGCGACGGCCAAG
>P_3041
CCGTCTTGCCTTGAAAAAATCAGGGACGAATACCGGGAAAG
>P_3042
CGGTATTGCTTGAGGTTGGTCGTGTTGGATAAAAGGCCCAT
>P_3043
CAATTTTTTTATTTCCAACCCTTTTTACCAGCCGATGGATA
>P_3044
AATTCGAGGAGGGAGAAACCCTTCTTTCACCCGGGACCCCC
>P_3045
CGCTACCCCGAACAGCGTCGCCACCGTGGCCATGATGTCAA
>P_3046
TACAGTGAAGGCCAGCATCGCCATAAGGGCGAAAAGCAGGC
>P_3047
GACGGCCGCAACCCTAACAGCCTCAGCGGCATATTCTGGTG
>P_3048
GTTTGCTTTTGGCCGCGTTGCCTTTCTGGCTCATGCGACTG
>P_3049
CGAGCACCCTCTGGCCGAAGCCATCGTGGCCGAAGCCAAAG
>P_3050
GCGTCTTTGCGCTTGTCACCCTTAAGGACCGTCTTTTGCAG
>P_3051
CTCAATCGCCTGGTGCGCGACATTGACCAGGTCGCGCGCCC
>P_3052
GGAGGAATTGGCTGCTAAAGCCGGTATGGCCAGCCGGCCAT
>P_3053
GATATAAATCGCCTCCGACCCTTCGTTGACCGTAAAATCGA
>P_3054
GGCATTTTCCATGCGCGGCGCAGAAATGGTAAAACAGGACC
>P_3055
GGACAAGGCCTCTTCGAATGCCCGCAGGGCGCCGTCAAAAT
>P_3056
CTGGGGCACCTCCCGCTTTGCCCGCCTGGCCAACAATATCT
>P_3057
AGCGCACTGTTTCCGAGGTGCCCGGCAGGCCTGTCGACAAC
>P_3058
GCGTCTGAGACAAGTGAACCCTTTGGGTTGATAAAATGTGT
>P_3059
AAGAATTTCCGGCCCAGACCCTCAGTGATCCGCGCCTGACT
>P_3060
TATCACAAGATCGGCGATCGCCTCGGAGGCTGTCTGTCGCA
>P_3061
GGTAAACCAGTCGTAGGCGGCCTCGGCGGCCAGTGTGTAGT
>P_3062
ATTTTGCGGGGCTTCCTACCCTTGCTGCAGAACGGCACGTA
>P_3063
TTCGAAATCATCCATGCGGGCCGCATGGGCGACTGCTTCAC
>P_3064
TCCCGGGTTCCATCTGCACCCTTGTACTGGTTGTGGCTGCC
>P_3065
CTCGAACGCCACATGAAATGCGGACTGGGTAAATGCGGCAA
>P_3066
CTCGCCGATAAAAAAAGTAGCCCGAAAGGCCGATCAATGCC
>P_3067
GCACAACCACCGACGAGCTGCCTTGCTGGCGGCGGTCAGCC
>P_3068
ACACAGGCCGGCGGCCCCAGCCGCAACGGCAGCCTGCGCGA
>P_3069
CAGCATAAACTCGAATTTTGCGCCATCGACAAATCAGAACT
>P_3070
AAAAATTCCGGATTTCGGCACCGTCACCCCTTCGCTTCCCT
>P_3071
GCCGCCTATGTCGCCAAAGGCCCTCGCGGCTCAAACTACTG
>P_3072
TCACCATTGTTTTGCTGACCCTCGGCCTGTTTTTCTTTGCC
>P_3073
ATGGGGTCGCTTTTTCCGCGCCGAGGAGGCTTTATGACGGG
>P_3074
ACACTCTGAACGTATTCTCGCCAGAAAGGCCATACATGGTA
>P_3075
CAACGCTCTGGAACGACTGGCCAATACGGCTGAATCCGAAG
>P_3076
AACAATATCCGGGCAGAACCCTTCTATCGTTCTGCGCACAT
>P_3077
CTGCCGTAATAATGCGCCCGCCCATACGGCCGGCGGCGCCG
>P_3078
GTAGCTGGCTGAGAGGGTCGCTGCCAGGATAAAACGGATCA
>P_3079
GCCCTTGCGCTCGACCCCGGCCATGGCGGCTTTGATACCGG
>P_3080
CCTCACGCACATATTCGGTCCGTCGACGCCTGGGTTCAAGG
>P_3081
TCCAGGTAACGGAAAAAACCCTCATTCGCCGGAAGATTGAG
>P_3082
GTCCAAGAGGCGTACATTAGCCCTGCCGGCAGATCAAGTCA
>P_3083
GCGCAGGGCCTTGCGGTACCCTTCCGGGTTGGGCATGCCGA
>P_3084
GATGCGATTGCTGATGCGGGCCAGGTCGGCATAGGGCATGG
>P_3085
ACATTTCTTTCAATTAAACCCTTATTTTGGATGAATGGCGG
>P_3086
TCGGCATCACCACCGGCACCCTCAACTGCGGTGACCCGATC
>P_3087
ATCGATGGCCAGATCATACCCTCGCTCGAATTTTTCCTTGT
>P_3088
CCCACTCTCCCAGACTCCGGCGCTCGCGGCTCATGAACCCT
>P_3089
CCGAACTCCCCCCTCCCACCCTCCCCCCGCTGGGGGGAGGG
>P_3090
GGCAGACATTGCAACTCCGGCCGGACGGGCTCAAGGCTCTC
>P_3091
GAAAGTGAAGGCTTCAAGCGCGGCCTTGAGGTGATCGGCGG
>P_3092
GTCACACCGCGGGGCGGACGCTGCCTGACCGGCAATCACCC
>P_3093
CGCCCCCCTGAAGACCGGCGCCCATCTGGCGTTTGTGCTTT
>P_3094
CGACGGCCACAGTTTCAAAGCCTACGTGGCGCACCCCAGCC
>P_3095
TCATGACCTTGTATTTTTTGCGCGAAAAATCGTAATCGAAA
>P_3096
GTTGTAGAACTGGATATATGCGTCGACCTCGTTGCCCTTAC
>P_3097
CATCTCCGAGGCTCGAAAAACAGTCGGCATGGTCAAGGACG
>P_3098
GGTCGTTGCCAGGGCGAAATCAGGAAATATCTAATCTCCCA
>P_3099
GAGGGCGCAAAGAATCAACCCTTGATGAATCCTAAAGAATG
>P_3100
TCCCTCTACCGCGCCCAGCGCCGCGGCGGCAAGGGCAAAAC
>P_3101
CCCGTCTGACGCCACGCACCCTCGGTTCCCTGATTGCGTTG
>P_3102
TCGATCCGTGAAAAATAACCCTCGTTGACGCCGTGCAGCAA
>P_3103
TCCCGACGACCGGGTGGACCCTTGAAAATTCAGCCGGCCTT
>P_3104
TATTCCGAGTTTCGCAAGCGCCATCACGGCAACTCCAGCGC
>P_3105
CTGTGCGACGGGGCCCAGAGCCTTGATGGCCCCGCCTTTGA
>P_3106
CAGGCGTAACCGCGTAATCGCCATCACGGCTGAGATAGACC
>P_3107
ATATACTCAAAGGTGATGCGCCCTCGGGGCGGCAGGGGGAA
>P_3108
TTTGCCGCTGTCCCCAAAAGCGAAACCGGCACTTTGATCGC
>P_3109
ATCTGGGGACCGTTTCACAACGGCGACGAAAGTGATGAATA
>P_3110
CTGGGCGTCGTCGAAGGTTCCATCGACGGCAAGGTTGAAGA
>P_3111
TTTTCATAAACCCGGGCACCCTCGGCTTCCATCTTCATGGC
>P_3112
CCTCCGGCAGAGCGGGTCCGCCTTCAGGGCTGAGCCCCTTG
>P_3113
TTGTCACAGCTCGGTTTACGCCGTATGGGCAAGAACTCCCA
>P_3114
CGAAGAAGTGGTCAAGGCAGCCCTTCAGGCGCTAGCCGGAA
>P_3115
GCAATATCTGACCCTGGAGGCCCTCAAGGCCAACCAGCGGA
>P_3116
TCTGTTGGGGAAAGAAAACCCTCGACCCTGAATGGACTCAG
>P_3117
ATAGTTGTCGATATTGCGCGCCATGACGGCATCCCACAGCA
>P_3118
CTTAGGCCGTTTCTCGCTCGCCCGGCAGGCAAGCTGTCCGG
>P_3119
CACGGTGCGCATCTTTGACGCCTCGCTGGCCCGGGCCAACA
>P_3120
TCCTTTTCAGCCAAGGAACCCTTTACGCCATAGATGGCGAC
>P_3121
TCCACCCCCGGGGCTGGTTGCCGTGGTGGCCATCCTGGTGG
>P_3122
GAATATTAAATCGAGAAACGCCCCCATGGCCTTTCCCTCGA
>P_3123
CGCCGCAGTCGACAGACAGGCCCTGACGGCTGAGATCGGTG
>P_3124
TGTGGCGGATATCACTGACCCTTACAACCTCAAGCAGACCT
>P_3125
AGCCAGGAAACCCAGGGTCGCCAGACCGGCAAGCAGCGGCA
>P_3126
ACCGCACGGGACACTAGTGGCCCGTGCGGCGCAGGATCGCC
>P_3127
ATCCGTGATACCTACGCCTGCCGTCCAGGCAAGGGAGCGCA
>P_3128
CCAACCAACACATGAAATCGCGATAGTGGGAGATTCGTAAT
>P_3129
AAAAAAGGGTCCGAAAAAGGCGAAAAAAAAGGTTTATTCAG
>P_3130
TAACAGCCCCCGTCATTTCGCCCTCGCGGCTAGGGGCGAGA
>P_3131
GCTGCGCTGGAGGAAAAAGGCGTCGACATTATCTTCAGCAG
>P_3132
TGTTATGACCTCTTTTCCTGCCGTGGAGGCAATGGTATTGA
>P_3133
ACAGGTCACCGACACTGGCGCCATCGAGGCCATGGTGGACG
>P_3134
GAGGCGCACCGGGCGTGCCGCCTTTTTGGCCAGCAGGGCGG
>P_3135
GGGGTTCCGGTCTATCTCAGCCGTGATGGCGATTACGCGGT
>P_3136
TCGCCCTGGATACCTCAACCCTTGAAGTCAAAATCGCCAAC
>P_3137
TGGTCGTCGAAACCATGGAGCCCAAGGGGCTCGGCGGCCTG
>P_3138
AAAGTCTAGAAAACCCCGGGCCCTCAAGGCAAGTAAAAAAG
>P_3139
TGGGCGGCGGTCATCGAGCGCCATTACGGCACGCCGATGGA
>P_3140
AACCACAACCTTGACAAACCCTTCCCTCTTTGCCGCAATCC
>P_3141
ATCTGCTCCAGGGACTTACCCTCCTCAATCATCTGCAGGAC
>P_3142
TTCACGTTCTGGTTGAAACTCGCGACCCCGAACTCCTGGAA
>P_3143
TTTCCAAAGCGGCAGCTTCGCCTTTCAGGCCAAAAGCCTGG
>P_3144
GAGCCGCTCGCCCCTCGACCCTTTACGCGACAAACATGTCG
>P_3145
CGGGTGCTTGAGCCTCAATCCGTCGACGTTGTGGTGTGCAA
>P_3146
TCGATGGCGACAAGGTGACCCTTGATGCCAATCATCCCCTG
>P_3147
AGCCGGTCAACTCTAAAACCCTTTTACGGGAGGACGTTCCA
>P_3148
TGCAGAAGTTCCTGATCACCCTCCAGCGCCTTAAGTGTTTC
>P_3149
TGCGGATCAATTGCTTGCCGCCTTCACGGCCATGGAAGAAG
>P_3150
AGTGCGCAGAAGTGAAAACCCTCACTGACTAGAACAAAAGG
>P_3151
CCATTTCGGCACGGTAACAGCCACAGCGGCGGCTCTGTAGA
>P_3152
AGGAGTGAGGAGGTAAAACCCTTTCTTTTCGCGCCTCACTC
>P_3153
GATGACTCTGGTTATGGTGGCCATGCTGGCCCTGTCCCTGG
>P_3154
CGATCAGGTAGCCCAACTCGCAGCCATAGCTTATCCCCAGA
>P_3155
CGATTTGCGCGCTGATTTCGCGTGAGAAAAACTGAACATTC
>P_3156
TATCGTGCACCTTGCGGAAGCCATAGCGGCTCACCACCTGT
>P_3157
TTTGTCTTGGACTCGATACCCTCAATTGAAGTGGGACAAGA
>P_3158
CGGAAGCCGGTGTCGTAACCCTCGACCTGTTCAATGCGGTC
>P_3159
TATCCTATAACCTCTCTACCCTCCCATGAAGAACAGAGGAA
>P_3160
CATAGATGGCGGCGGTCAGGCCGGCGGGGCCTGAGCCGAGG
>P_3161
AAGCCATCCTGAAATTGTCGCCGAAATGGCCGATTTCCTGA
>P_3162
TTCGGCAGAGACTTCGCGAGCCTTGTCGGCTTTGAGCAAGA
>P_3163
AGTTCCGTATGGGAGGAAAGCCATTCCGGCTCGATTTTGGT
>P_3164
AATACTTACAAAGAAGCAGGCGTCGACATTGAAGCGGGCAA
>P_3165
TGACGCCTCGGTGGGCTACCCTTAGTCAGTTTCTCCGGAAT
>P_3166
CTGATATTTGCGTGCAATCGCCCGGATGGCCTGCAGGTCTT
>P_3167
ATTGTGGCAACTGGCGGCCGCCCTTGCGGCGGGAAGCGCCA
>P_3168
GAAGAAATCCATCCCCTACCCTTGCGCCGCTCTAAGCAGCT
>P_3169
ACCGGCCAGCCACAATACGGCCCCTTCGGCTTTGAGCAGTT
>P_3170
CCCGCGAGATCCCTTTCCGGCCCCCGTGGCCTACACGCCCC
>P_3171
TTCGGACACCTCGGCGGTTGCCATGGCGGCAGCGCTCAAGG
>P_3172
AAAACGTGCGGCCGAGGCGGCCCAGAAGGCCATCAGCAGCC
>P_3173
CCTTTCCAGTACAACTTATGCCTCCTCGGCGTATGCCACCG
>P_3174
AAAAGCCTGTGCTTCCTCTGCCGGGACGGCCGGCGAGAAAA
>P_3175
GTGCTCTAGTCATGTAAACCCTCCTCGCGCATACGCTTGAG
>P_3176
CTGGCCGAGGGGGAAAGCCGCCACATCGGCAAATGCCGTCT
>P_3177
GAAGCGCCGCCCGGCCTGCGCCTCATGGGCGTCAAAAGCGC
>P_3178
GCCTGTTCGGGCTCCCAACCCTCCCAGTGCTGGTCGGGGAA
>P_3179
AATAAAAATCAGCCTGTACCCTTTTTCTCTTTTGCTTCTGC
>P_3180
CCATTTTTCAACACATTTCGCGATCACTCAAATCCAGACTC
>P_3181
TGCCTCAATCTCTGCCGCCACGAGTGGCGGATGTAAATACT
>P_3182
GCCGTCGTGACCTGTAATTTCCTGAAAAATCAAAAAGTCCG
>P_3183
CCAGTTTAGGTTGTTCCTCGCCCTTGCGGCTTCAATTTGGT
>P_3184
TGCTGCCCCCAGGGCCTACCCTTGTCGCGGTTTGGCGGTGA
>P_3185
CACAGGAAAACGCACAGACCCTTCTGGACAGCCGGATAAAA
>P_3186
CGGCGTCAAGGTGCCTGACCCTCTGATGTACACCAGCCTCA
>P_3187
CAGGTCGGGCTATCACAAAGCCCAACCGGCGAGGAAACAAT
>P_3188
GCTCAGGCGGAAAAAAATCTCGTGACTGGAAATATGGCCGA
>P_3189
CGGGCGCTTTGTAGGTTGCGCCCACCGGGCAGACCTGAACA
>P_3190
CCGGAATCAGCATCAATCTGCCGGTCTGGCGGGAAAAGAGA
>P_3191
CGACTACTCCGGTACCCAGGCCTGCAAGGCGCTGAAAGAAG
>P_3192
TCCCACCAGGTACTGCAGCGCCTCTTTGGCGGTGCGGCCGG
>P_3193
GAAATAAGGCGTGTTCTGCGCCCCGGCGGCCTGGCCCTGTA
>P_3194
GAAATTGAGAGTTTGTTGCGCCAAAACGGCATCGAGTATTT
>P_3195
TGCTCCTCTGTCTCCACACCCTCGGCAATGATCTCCATGTT
>P_3196
CCTGCATATTTTGAAAAATACGGTAAAATGTGGGGACAGCC
>P_3197
ATGAATTAGTGGCGGACACCCTCCAAAATTAGTTACTTTTA
>P_3198
AAAAACACGGCAACATCCCGCTGTGACCCTGTCCTTTGCAA
>P_3199
CATGAGCCAGAATGCCAACGCCCTCAAGGCGGTCGCCAAAC
>P_3200
GGCGTACTTGGTATGCTCGGCAGAGACGATGTCACGCATGA
>P_3201
ATCAGCGAAAAAGTCAGCCGCCATTTCGGCACGGTAACAGC
>P_3202
GACAAAATCTTCTCCGGAGGCTGCCAGGAGGTGTGCCAGGC
>P_3203
TGGGCGAACAAAACCTTCAGCCTTAGCGGCTTACTGCCGCC
>P_3204
CCATGTCCGGATCGGTCACCCTCTGCCAGACATCAAAAAGC
>P_3205
TGCCGGGTTTGATTTTGACCCTCCAGAAGATCGGGGAGAAA
>P_3206
CGTCCCGTTTTAAAAATACCCTTCCTGCTTCTTCTTCTCCA
>P_3207
TCCCGCCTCCCCGTTGAACCCTTTTATGGCACGCAGCCGGC
>P_3208
CCGCCATGCCAGCACAGACCCTTCACGCAGCTCATAATGCT
>P_3209
CGCCGGCGCATTTTCTGACCCTCGGCGGTCTGGAGGATTAT
>P_3210
TGCAAACAGCTCTGTCCACCCTTTGTCCGTTTCTGAAAGAC
>P_3211
TTTTCTTCCACAGCGTTACCCTCCGCCGCATCCGTAATCGG
>P_3212
CTTAGATGGGGCATTTTACCCTCAAAAAGCGGCATCTAAGG
>P_3213
TGGGGTCCGTGGTCAGCACCCTCTCCCCGTCCATGGATATC
>P_3214
GGGTCGGCCATACCGGCACCCTCGATCCTATGGCTACGGGG
>P_3215
CGACTGGCAGCGGGTTGCCGCCGTCACGGCGTTGACGCATC
>P_3216
TCAGTTCACCCATACCGCCGCCCATCAGGCCTGGTATGCCG
>P_3217
GGCATACCGTCGTTTCAACGCCCGTTCGGCGCTGGCCCCCT
>P_3218
CGCTGAAATTCTCCGTCACCCTCCGACACATCAACGACGCT
>P_3219
TGGATAGCGGTAGTCGCGCTCGTCGACCTGCTGAACACCGG
>P_3220
CATCAACCTAAGCATGTTCGCCATGCAGGCTGGACAGGGAT
>P_3221
CACTGGCTGCAGCGTCCTTGCCGTACGGGCGGATGCAGGTA
>P_3222
GCAACTTCCCGTTGGCGAAGCCCCCGCGGCGGGAGCTATCC
>P_3223
TCGGTGGTAAATGCCAACCGCCCCCCCGGCGAAGTCAGCAC
>P_3224
TGCGCGGGTGGCGCAGGCGGCCCATCAGGCGCGAGAAGGTA
>P_3225
AGGGTGCACAGCAAGGCCAGCCCGGTGGGCAGCATCTTTTT
>P_3226
GACGACGACATTGTCAAACCCTTCGCCGTAAAGCTGCAGCA
>P_3227
TCGATTGAATCCCCGGCCAGCCTTGCAGGCGTCCCAGTCTT
>P_3228
AACAATCCACGCGCAGGATTCAGGAAATTCAGCGAAGTCGC
>P_3229
CGAGCCGCGAACCAGTTCAGCCATATCGGCGTCCGACTCCT
>P_3230
GCTCATGACCCCTCAAAAGGCGGAAACGGAAAAAGGCGTAC
>P_3231
CGTTGGCGATGATGCTCACCCTCTCTCCCTCCCTGACCCTG
>P_3232
TAGCACGGCATCCCGCCACCCTTTTTGTCGTCGATGAATCC
>P_3233
GCGCCGTACTTGAACTGACCCTCGATCCCGGCCCCCGTTAC
>P_3234
GTATGAAAATGTTCGCGACCCTCTTCCAGTTCTTCTGCAAG
>P_3235
CCGCCACCTGGTCAAGCACGCCCAGTTGGCTCGCACGATGG
>P_3236
ATCTCAATGAAGCGCATACCCTCGATACCCGCCTGAACGTT
>P_3237
CATGTCAACGGTGCCCGAAGCCATTATGGCCTGTTATCGCG
>P_3238
AGAGAAGGAATGAGCGCCTGCCCCGGCGGCCCGGTGGAAGC
>P_3239
GATGCAGTTTTACGGTCACGCCGGTCTGGCATTGGCGTTGA
>P_3240
TATGCCGGATTTCCTGCTCGCCTTCCGGGCGTGAAGGCACG
>P_3241
CCAGTCACTTCATCGGGACCCTTGAAGCACGCCAGGGACTC
>P_3242
GTGTTTCCTGCTGCGCCACCCTCGGGGGGATTAAAAAATGC
>P_3243
GGGCGTGCAGCGGCTCGAGGCCGTTGGGGCTCTGCGGAATC
>P_3244
TGCGGCGGGCCGGAGTGACCCTCGATCTTGGGGGACATGAC
>P_3245
CCTTCAATCAGGACGGAACCCTTCATGCCGCCTTCAATGCA
>P_3246
CGGACGGCTCGCTGGAAACCCTCGACGAGGGGGGAGGATTG
>P_3247
GGATCTTTTCGAATTCGAAGCCTGCCTGGCGCAGAGAGCGC
>P_3248
ATTTTGATGGGGAAATGGGGCCTTTAAGGCCGAAATGGCGG
>P_3249
GGTGGAGATCGATTATTTTGCCCGCCTGGCAGGCAAATCCA
>P_3250
AGGCATGAGTCCTAAAGCCGCCGGTCTGGCGGTTAAAATGG
>P_3251
ATCATCACTGGACCCGCCGGCCAGCTTGGCAAAGCGGATGG
>P_3252
GGATTCCAGAACCGGAACCGCCGTCTCGGCATCAATCCCAT
>P_3253
CGCGTAAAAGGAGTAGCGCGCCCGCAGGGCGGAGAGAAAAC
>P_3254
TTTGAACTCCAGATACTCGCCCGTAGCGGGGTGAACAAAAC
>P_3255
GGCGGTCGGCGCTGGAGTTGCCGTGATGGCGCTTGCGAAAC
>P_3256
GGCACGCATCAGGAAATCGGCCATTTCGGCGACAATTTCAG
>P_3257
ACGGAGTCGTTGTATCTACCCTCGGCCCAATAGACCGCGTT
>P_3258
AAAGAAAACCGTGGTGCACCCTTCCGGGATATGGCCGCGGC
>P_3259
AACGGAAAAGCTGGAGCATGCCCGACAGGCCCGGACAAAAC
>P_3260
GACCACCGCCAGCAAGATCACGTCGACGCTGCTTTACGGCG
>P_3261
GTCACCATTTTCACACCACCCTCCTTACCGATATATTTTTA
>P_3262
TTGAGCAGTTGGAGCAAACCCTTGCGTCTTCAAAGAAATGA
>P_3263
TTGGATATGAATGCTCAACCCTTACAAAATCTTGGAGAGAG
>P_3264
CTGGATATAGAACGTGAGTTCCCTGACCTTGTCACGCCGGA
>P_3265
AATTTTCTTTTCTCTCCACCCTCTGCGTCTCTCCGTTGAAG
>P_3266
GATGCATACCCTTGGGCACCCTTGCCGCATCGACGAGATCC
>P_3267
GTTTCCGCCAGCAGTTCCGGCGTCGACATGTCGATCCCGTT
>P_3268
AAAATAATCGATCTCCACCGCCGTGAAGGCCTTGATGTGCA
>P_3269
GGCCCTGGGATAAAAAACAGCAGGAGCGGGTACGTCGGGCC
>P_3270
CTTCATCTCGCCATTAAGCGCGGTTTGATTGATTCTTCTTG
>P_3271
CGCCGCCTCATAGCAATTTCCTTCAACACTGTATCCTCGCC
>P_3272
TCTACCCTTCAGACGAGGTGCCCCACTGGCAGGCAAAGAAT
>P_3273
GCAGTCAAGCATGTCGTGCGCCTTGAGGGCATCGACAATAT
>P_3274
GTCCATTTCGAGAAATCGGGCCGTGGTGGCTTCGTGGAACG
>P_3275
AAACCGAGGGCCTCTCCGAGCCGGACCGGCGGTTGATGAGT
>P_3276
AATTGCTGCCGATTTTGCCGCCCTTAAGGCTTATCATGCCG
>P_3277
GTCTCAGGTCAGATTACACCCTTGGCTTGCGGAGTCCGCCA
>P_3278
CTCGATTTTAGCCATCAGGCCATCGACGTGGTCGAAATCCC
>P_3279
GGTATCGTCATATTCATCCGCCCAAGGGGCGGGGCGGGCAT
>P_3280
AAATTTTGTACGACCGACAGCCCAGTAGGCAGGCACTGCCG
>P_3281
AAGCACCCCCCGGTAGAACCCTTTCTCCAGGTAGATCCCGT
>P_3282
TGATTGATGCGGACGTTACCCTTGAGGAGATTGATCTTTTT
>P_3283
TTTTAAAAGAAGTTCAGGCTCTTGAAGAGAGCGGACTGGTT
>P_3284
AGAGAGGGGGAATATTAACCCTTTTTTGCCCCCCTTCCCTG
>P_3285
GACAGTGCCCTTTGCGAACCCTTCTACCTGGGGGAATTCCC
>P_3286
GGTTTATGCGTGGCGTAACCCTTAAGGGTCGGCGCGGCTAG
>P_3287
GTCGAAGAAACGGTAGGCCGCCTTCGTGGCGGCCTTGGTGG
>P_3288
ATAACGGCTCAGATCCGACCCTCAAGAAAGTCCGTGAGTTT
>P_3289
AGTTTATCTTCGCCTATACCCTTGCGTCCATGCTGCGCGGT
>P_3290
ACCGCAAGATCTACGTCACCCTCAATACGCTGATCAAGGAA
>P_3291
GTGATTTCGTTGTCGGAACCCTTGAAATCATAGCGCTGCGC
>P_3292
GTCGATGAACTGATGGACCGCCCGATGGGCACCGAAGGCAT
>P_3293
CCCGCCGCATCATTCTGCCACCGATTCTTGACTCCCAATCG
>P_3294
TTCTGACGATTGGAAGAACGCGGCAGAAGACTCCAGGCAGG
>P_3295
CCAGCTCCTTTTTACATACCCTTGAAGATGAGGCGCAGATG
>P_3296
CTGAGGCATCAGAAAAAATCCGGTTTGAAAGGGGACGCTCT
>P_3297
CCAGAACGTCATCATGGACCCTCCCTTCACCAAGCTCGACA
>P_3298
TGAGCCCAAATATGTCATCGCCATGGGGGCTTGCGCATGCT
>P_3299
CCTCAGCCGGGGCGGTGGTGCCCTTTCGGCACTGCCGCGGG
>P_3300
GCCAACTGCGGGAACACACCCTCTATGTCCGTAAAGAGGGG
>P_3301
ATCGGAAACGTTCTCTGGCGCGGCACCTCGGATTTCTGTGA
>P_3302
GATAAAGCCGAGGCGGCTGGCCCAGAGGGCGCGGCCCGTGG
>P_3303
GAACAATTCCACGGGCCGCGCCCTCTGGGCCAGCCGCCTCG
>P_3304
ATCGAAGGCTTTCCCATCGGCAGCGATGAGGACATCCTAAA
>P_3305
GATGACTTTCCCGAACCAGGCCCTCTGGGCGGGATTGCCTT
>P_3306
GCTGAATTTGTAAATCAACCCTTGACGCAAGGGCAACAAAA
>P_3307
AGAGTACAACAACAATGGCGCCAAACTGGCCATCGAAATCA
>P_3308
GCCAGCGCAAAGGGGTCACCCTTGCAGAAGCAAAACGGCTC
>P_3309
CAGCAGGATATCGCCGGAAGCCTGTTCGGCGCCGGCATTCA
>P_3310
ATTGATACCGCTGGTATCCGCCGCAAGGGCCGGGTCAGTCA
>P_3311
GGGTAGCTTTTGGGGTAACCCTTCGGAGAACTCTCCTGTTT
>P_3312
CCCCGATGATGGAGATGACGCCCGAGCGGCCAATTTGAAAG
>P_3313
CCGAAATAATCGCGCAAATGCCGGACCGGCCGGACAACCAG
>P_3314
GATTTTTCGGGTAGGCGAAGCCTATCTGGCCAAGGGGTGGA
>P_3315
ATTGGCAATCTCCGGGAACCCTCGCCCCTCGGTGGGGATGC
>P_3316
CTTATCGCCCGCAGAAAACCCTTGTTGTGGGTCAGTTTCTT
>P_3317
TCATCGCTTTCAACCGCACCCTTGACGCCGCAACCGCCCGC
>P_3318
GGATGTTCGAAGACCCCACCCTCGATAACCTTTTGATAGAC
>P_3319
TTTGTATAGGCGGTGGTCAGCCCCAGGGGCATGCCGACCAA
>P_3320
CGCCCGAGATTGCAGAAACCCTCCCCTTCCGCCATGAGAAT
>P_3321
GTTCTTTCTGGTCGGTCAAGCCAAGGTAGCTGCCAACTTCC
>P_3322
AGATAAGATGCCCGTTGTAACGGTAAAGCTTACGATCGCCC
>P_3323
GAGAGGGAGGGATTCGAACCCTCGGTACGGTTTTACGCCGT
>P_3324
GAATTAAGGAGGTCGAAAAGCGGTTGAATGATTCTAATGTC
>P_3325
ATGAAATGCCCGGGAGTCTGCCCCACCGGCGCGCTTGACCC
>P_3326
CTCAGCGATTGCGAGGCCTGCCACACCGGCGCGGCATCCTA
>P_3327
GCCGGCAACGCTTTTTTGCGCCAGCCCGGCCTGCTGGTTGA
>P_3328
TCCCATTGAAAACAAAAACCCTCTCCGAGATTCGGAGGGGG
>P_3329
GAACAGGTTGGAGGTTGACCCTTCAATAACCTCATCATCCT
>P_3330
ATACCCGGGCAGATAAAAAGCGGGAGCCATGAGGAACAATC
>P_3331
GGCTTCGTTCTCGGTCACCGCCTCCACGGCAAAATCCACCG
>P_3332
AAGCCCTGCCTGAAATAAAGCCTCACTGGCGTAAATATTGC
>P_3333
ATCCCTGGTTAAAATCATTGCCTTCATGGCGGTCGGTATTT
>P_3334
CACCTTGCGGCTTGGCAACCCTTTGTACCGGCCATTGTAGC
>P_3335
GGCGATGCCTGCCTTGACCGCCCCCTTGGCGAGTTGAAAGG
>P_3336
CTGGGAGAGGGAGAAAAACGCTGGAACGGCTAGCCTTGCCC
>P_3337
ACATTCACCCCGAAGGCACCCTCGATTTTGCCTTAAAAGCC
>P_3338
GGCGTTTGAGATACTCATTGCCCTTGCGGCCGATAATCATC
>P_3339
ATCAGGGGGAGGAGTTGACCCTCTCCATCGGTGAGACAATC
>P_3340
CGAACCCTATTATCCAGAAACGCGAGCACAATCTACCCTCG
>P_3341
CCTTTAAGACGGGTTACTCGCCCAGCTGGCGCGCCAGGTAT
>P_3342
AAGCGCTTGAACAGCACACCCTTGCCTTCCATGACCGGCTT
>P_3343
AGAGTGTTGAGAGCCATCTGCAAGGCCCTCCTGGCCTCCTC
>P_3344
ACATGCCCGGAAGTTTCACCCTTCATCCAAAGCTTGCGGCG
>P_3345
TGCTGCTGCAACTCGACACCCTCAAATGGGTCATCATGACG
>P_3346
TCGCTCTGCTGTGAAAGGGGCCGTTCCGGCCGCAGACCGGC
>P_3347
ATTGAAGTTCGACCCCAACCCTCCTTATACGGTCTTGCGCA
>P_3348
AAATACTTCTGCGACAAACGCAGGAAAGAGAAAAAGCCGCA
>P_3349
CCATGGAGAAGGGCAAGACCCTTTTTCTGGTGACTCAGAAA
>P_3350
GTCTTTTTTCATTGTGCCGGCCCCTGTGGCCCTCGTTTTAC
>P_3351
CGCAGTGTTTTTTTGATTGACTGGGCCGCATAGGCATGAGT
>P_3352
GGTTTTGTGTCGGGAAAAAGCCCGAAAGCACAAGTTTGCTA
>P_3353
TTCACCCTGCCTGAGATTGGCCAGGTCGGCTTGACCGAAGA
>P_3354
AAATGGAGGAGTACCGGAAGCCCGATTGGCGCAATCGCTCA
>P_3355
CGTTGAATTCGATGGCAGTGCCGTCCTGGCTGTTATGCATG
>P_3356
TGAACCCTGATTACGCCACCCTCTGTGGTTATACGGAACAT
>P_3357
GTTCTCAAGGTCGGTGCCCGCCTTTTCGGCAAGGAGGCCAT
>P_3358
GGCAAAGGATTCGCCCACAGCCAGCGTGGCGCTGGTCATCA
>P_3359
GAGAAAAATTAAAAAAATGGCAGGAATCAAGAAACTCTCGA
>P_3360
ACATTTCGCACGGCCAATCGCCGTCTGTGCATTCCCGGGGT
>P_3361
CATTTGTTCAGGATGAACCTCGCGCTCGTTGTATTCTGCTT
>P_3362
GCAACAGCTCAGGGCGCTCGCAGGCATCGACCAAGCGAGCG
>P_3363
ACCGGGTGGCGCATCGAGGGCCCAAAAGGCGCGGCGCTCCT
>P_3364
TGACTCCCGTAATTGCACCACCGTGACCTTGTCGCCCCCCT
>P_3365
ATCCATTGGCAGAAAATACCCTCCGGCGCCAGGCGTGAGGC
>P_3366
TCGTCCATGCCGGTCTGCGGCCGGAACGGCCCCTTTCACAG
>P_3367
TTCTGACCGATTCGAGCACCCTCTACCCGGGAGAACGCAAG
>P_3368
AATCAACCTGGTTATGAATGCCATTCAGGCACTGGGCGAGC
>P_3369
CCACGGCACTCTTTGCAACCCTCTCCCTCGAAAAACTCATG
>P_3370
CAAAATCATAGTCGAGCACCCTCGCCATCTTGTGCAATAGC
>P_3371
TGATAAATGTTTTTGACACCCTTCTTGTTGAAAATATCGCA
>P_3372
CTCTGATCCCCTCCCTCCCTCCCTCCCTCCCTCTGTGTTTT
>P_3373
ACGGCCCAGTGCGGGAGTTGCCATCCGGGCCAGTTTTCCGA
>P_3374
AAGGATCATAATGCCCTCGGCCTCTTCGGCCAGACCGAGTT
>P_3375
CGGCACGCATGTGCCCATCGCCCAGGTGGCGGATATCGAGA
>P_3376
CCATCGATGCGCACAGCACCCTTCTGTGGGTCATAGAAACG
>P_3377
CAGAGTGTTGTAGAAAAATGCGGGAAATTTAATTGGGAGGA
>P_3378
ACCCTGCTGCCGCGGGCTTGCCATGATGGCCAAGCAGGCTC
>P_3379
GTTCATGATATTGGAAAAAGCCTTGGAGGCCAGTTGGTCGC
>P_3380
TGCGGCTCTCGATCCAGCCGCGGCGATGTTCAAAGTTCTTT
>P_3381
CGGACCGCTGGTCATTGCCGCCGAACCGGCCAATATGGACG
>P_3382
CACTCCATCCTCTTTAATCGCGCTGGAGTAAAGACCGGCAT
>P_3383
GCCCTGGGGTAAAAATCACCCGGTCAGCTGCACCTACTGTG
>P_3384
AGAACGGCTTGAGGCAGACTCAGCAAGGCGACACTTCGCCG
>P_3385
TCGGAACTCGACCGCTGGGGCGGCCCCCTGGGCGACGAAAT
>P_3386
TGCGGCTGGCGGGCGAACCGCAGTTCAAGAGGATTGCCGGC
>P_3387
GTTTCGTCCCTTCGTTCTCGCGTCGACCTCGATTGGTCAGG
>P_3388
CGAGGTTGATGGCCATCCCGCCCCGGTGGCGGAGGAAGCCG
>P_3389
ATATTCAAGCCGCCTCAACCCTTCAAGAACAATGGGCGAAG
>P_3390
AGCATCCGGCCGAGGCTCTGCCTATCTGGCGCACCCATGTC
>P_3391
GGCAGCCCCTGGCGCTGACCCTCTCCTACTCCACCCTGCAC
>P_3392
AAATCCGGCGGCAGAATCCGCCTCAAGGGCTACGGCGTCCC
>P_3393
TATTGCCCATACCGCCCGTGCCCTGGTGGCGGTGGAGGGCG
>P_3394
CCATTCCCGCAGCAAAAACGCCTGCGACAACCAGGGTTGTA
>P_3395
GGTTTTGCCTGCAGTGATTGCCATGCCGGCCAGTGGGATAA
>P_3396
TGTACGGAGGGGCGATCACCCTTGCCGCCTCCCTGGACCGC
>P_3397
CAAGGGCAACTGGGTCCACCCTTCTTCATCGGCAAGAAAAC
>P_3398
TCCGTCAATGATCTGAATGGCCCCTTCGGCACAAGCCGGAA
>P_3399
CAGGCGTGAAAGATGTGGCGCCACCGGGGCCAAACTGTATT
>P_3400
CTCGTCGTTTTCGTTCGCCGCCTCCTTGGCGGCGAGAATTG
>P_3401
GACAATCTTCAACAGTAACCCTTGCCATGAAAAACTCCTTG
>P_3402
GGTGACGAAAATACCGACCGCCATGAAGGCAATGATTTTAA
>P_3403
AGAGTTTGGTAAAAATCACCCTCGAATTCAAACCTGATCAG
>P_3404
ACGCATCGACGATCTTCACCCTTGAGGAGGGAGATATCATT
>P_3405
CTACCACTCATGCCTTAAGGCACGAATCCGCAGCTTCGGTG
>P_3406
AAAGCCTTGGGTGAAACACCCTTGAAGTCACGAACGCGGGG
>P_3407
TGTGCGCGACGGTTCCCTGGCCCTGGGGGCAACCAAATTCC
>P_3408
CGTCATGGGGCCGTTGAACCCTTCGTCGCGTCGCTGGGTCA
>P_3409
GAATCGATCCACACCACGCCCATCGACGGCGTATTTGAAGT
>P_3410
CTTTTTTGACTGAAAAAATCCGGTCGCCGCAGGTCCCCTGT
>P_3411
TCGTGATCGATCTTAACGCGCCGGAAAAAGATAAAGAGCCC
>P_3412
TATCAGATTTAATGCTAACCCTTAAACAAGCACTATAATCA
>P_3413
GCAATTCCGATATGCTGCCGCCGGGATGGCGTGTAATCAGA
>P_3414
GCTGTCACCGGCGCCGCCGGCCGTATGGGCGGGCGCATTAT
>P_3415
ATGGTAGCTCTTCCCGCGTGCCTGCGCGGCGAAGCGTTGCG
>P_3416
GCTAAGAACCCCTGGCCGAACGTCGACGCCCAGTCCGGTGT
>P_3417
CTCCAACCCGGCATCATCCGCCTTTTGGGCGGCTGATCTGG
>P_3418
TCAATGCAACCTGATGACCGCCTCCTGGGCGGGAATCATCA
>P_3419
TCCGTCTTCCCTGCGAATCGCCCTGGCGGCTCCCACCGGCA
>P_3420
ATTCCATATCCATCGGCGTGCCGTAATGGCGCTCGATGACC
>P_3421
GCCGGTGAACACGGAAAACCCTCCTATGGGGCCTTCAATGT
>P_3422
ACATGAACCGGCCTTACACCCTCGATTACATCGAGCATATG
>P_3423
TCATGGTAGTCAATCGGCGGCAGCGATGTCAAACAAATTAA
>P_3424
GTGTTCACCGGAGCCGAATGCCCCTTTGGCGATAACCAGTG
>P_3425
TCCCAGCGCCTTTAAAAACGCCTCCTTGGCGGCAAATCGCG
>P_3426
ACTTCCGCCTGGATCAGCCGCCCGAGCGGCCGCGCCCCGAA
>P_3427
TCCTGCCGCCAGAAAAATTGCGGCCATCCCATTCGATCTCA
>P_3428
CACGCACTGGAGCGGGCACGCCGTTCAGGCCGTTCTTTGGC
>P_3429
AGCGGAACATGGGATTGCTGCCTTCGCGGCTGACAGTCCGG
>P_3430
TCACTCACGCAAAGAACACCCTTGAAGAGAAGGAGGCAACC
>P_3431
AAGCAAAAACAGCAATAACCCTTTCTTGCATAAAGTCACAA
>P_3432
AAAGGCGATCCTTAAAAACGCCGTACCCGGCATCACTGATG
>P_3433
TGATTCCATGCTGGCAATTGCACTCTCGAAAAGATGAGCTT
>P_3434
TCATAAATTATATAAAAATACAAGAAAATAAAATAAGAAAT
>P_3435
GCACCCGCCGGCCACTGTCGCGTCGACCCACTTCCACGGCT
>P_3436
ATGGTCAAGGATGCGGAAAGCCATGCCGGCGAGGACAAGAA
>P_3437
GAAGTGGTCGGTTTGCGCTGCCCCATCGGCATGGATGAGGT
>P_3438
AGGTTGGCTCGTTCAACCCGCCATTCAGGCATCAGCAAAAA
>P_3439
GCGCCCAAAAAGCTGAACAGCCTCTGCGGCAAACCCTGGAA
>P_3440
ACGATTGCTCGGCGCCTTGGCCCCCGCGGCCTCATTGACGT
>P_3441
ATGACGAGTCGCCCGACACCCTTCTCAGCACCGGTCTTTTC
>P_3442
CGGGTCAGGGTGATTGCACCCTTCGATCTGCGGGTAGAGCG
>P_3443
ATCCCCACCCTGAAAAAACGCGGCGTAGTGGTCGGCGTCGG
>P_3444
ACCGCTTCGGCGGTAGAGAGCCAGGACGCCGTCGGGCTGTG
>P_3445
GTGTTTCTATTTCCGGGACCCTTCTTTTTTGTATTTTGCTA
>P_3446
CGAAACGGCGCCTGTAAATGCCCCCTTGGCATGGCCGAACA
>P_3447
AGCGACTGGTCCGCCGGACGCCACCCTGGCTGAAGTGCAGA
>P_3448
TGACCGCGCCTATAGTTGGGCCCATGCGGCCGGGCCGTGGC
>P_3449
GGGGAGGATATCTGGGACAGCGTCGACGCGGACGGCCGCTA
>P_3450
ATAGAAATCGCCAATAAACCCTCGGATCATCACACTGGCGG
>P_3451
TGGTTGGATCATGAAGCAGGCCCTGTCGGCCTGGGTCGACC
>P_3452
AAAATCACGCTGGACGACAGCCTCAGCGGCTGGTGCATTTC
>P_3453
TCGATGATCCCCAAAACCCGCCATCGTGGCACCACTCATCC
>P_3454
ACTCTGGCCCTGGCAGTGCGCCTGTTCGGCAACATCATGAG
>P_3455
GCGCTTGAGGCCTTAAGTCGCGGAGCCGCCACGGCAACCCT
>P_3456
GGAGGCGGTTGGGATTTTCGCCGTAGCGGCCGTCAGTGGGG
>P_3457
TGTGCGGCCTCTTCGGCACCCTTCCCAACTGCAGGGATGTA
>P_3458
CGTTCATTGTTCCGAAAACGCAGCAGATTGTAGCTCGCCCA
>P_3459
ATCACTGTCTTCGGTAGGTGCCCCCCAGGCTTGAGAACCGA
>P_3460
CCCACCGATATCGCGGTACCCTCGGTCAAAGGCGCCACCGG
>P_3461
CTCGCTTTGTCACGGCCACCCTTCGGTGTTCCGACGGAGAG
>P_3462
GGTCACAGGGGATTGGCTCTCCCAAGGGAGCGGCCTATGAA
>P_3463
CATTTTGATGTCGCGTCGGGCGGCCAGGTTGAGTTGCGCGG
>P_3464
CGCCACTGTCACCCGCTACGCCCTGGAGGCGGCGGCCTTCC
>P_3465
CCATTCCATCGTCGACGGCGCCGGACTGGCGATCCGTTCAC
>P_3466
GAGCTTTGCCCCCTGAAACCCTTTTTGATGGGCTTCAGGGG
>P_3467
TGATCTTACTGGTTTTGACCCTTCAACTGCCATAATTTCAG
>P_3468
CCCTCCTGTGTTCAGGTCTGCCCGGTGGGCGCAACCTACAA
>P_3469
CAAGTTTCTGACTGACCCGGCCCTTGCGGCGGATACCAGCG
>P_3470
ATGGCTGATTGAACAGAACCCTTTTCAATCTGAATGGGGTT
>P_3471
CCATTTAGAAAAACAAAACCCTTCCACTAACCGCGTCCGGT
>P_3472
ACTACAGTCACGTATTCGCGCCATGCAGGCCCTGTTGAAGG
>P_3473
CAGGTTGTTCTTGAAAATTCCCCGAACGATGTTGACGCCCT
>P_3474
TCACCCCCGCCGAAAAAAAGCCCGACCCATCAAAAAAAGCA
>P_3475
TTTTTGTTACATAAAAGAAGCCTGTCAGGCCGCGGCCGTCA
>P_3476
CGTGGCGGACAGTCGGGAGGCCCTGTTGGCGGCCGGTTTGC
>P_3477
TTGGGAAGGTGAAGCAGTCGCCCATGCGGCCCGCATGGATG
>P_3478
TCGAGCCGGGGATTACGACCCTTGAGCTTGATCGTTTAGCT
>P_3479
AGCGTAGCCTTCAAGGATTGCCTTGATGGCATAAAACTCCT
>P_3480
CTCTCTCATCATGTTTATGGCGGCAAGGCGGCTCTTTGCTT
>P_3481
CGACCTTTGGTCCGAGAATGCCTAGGGTGTCACTCAGGTAG
>P_3482
ACAACCGCAGGCGCCCGACCCTTAAATTTCGCTTTCGGTAA
>P_3483
GGACGCGAGCCGAGCAATTACGTCGACCCGGACAAGCTTGA
>P_3484
TCATCGAAACGAGAAAAACCCTTGAGGTTGAGGACGATTTT
>P_3485
CCCGATGATTGGGATATTAGCCTTGTGGGCCTGGTTTGCCG
>P_3486
AGACCCCGATCGAGGCCCCGCCGTAGGGGCGACCCGTTGGG
>P_3487
CATTTCGAACACTATTTACGCCATGGCGGCTTCGCGGAGTG
>P_3488
GGCCAGATGATCGGAAGAGGCCTTGCTGGCCGAATACGGGG
>P_3489
AGTGATTGGACATGCAGACCCTTCAGGACATGGAACGCAAG
>P_3490
CGGGTCCTCGCCGATCTTGGCCCCCGAGGCGTAATCCCGAA
>P_3491
GCCCCTATTGTGCCCATACCCTCGATATCCTGGCCGATGCC
>P_3492
CGACTCTGAATTTCCGTTTGCCTTCATGGCGACCTATATTC
>P_3493
ATAGTTGGCGTTGAGCACCGCCATCTCGGCCGTGCGACGCA
>P_3494
GAAATTAGCGTAAAACCACCCTCCAGGGCAAGAGTTCGCAT
>P_3495
TCGGAATTCGGTGATATCCGCCCGATGGGCAGCTTCCGCGA
>P_3496
CGAAGTTCAGCCAGAGCGGGCCCGCGAGGCGGTCACCGCCT
>P_3497
CCTTTTTCAACCGCTTTTTGCAGCAGATATTTAAGGTCCAA
>P_3498
GGAAAAATCAAAAAAAATCGCGGAAGAATCTTTGGGGGAAG
>P_3499
AAAAGATAAGGCACCCCCCGCTTGGGGTGCGTTCAACAAAA
>P_3500
TATGCAGAAGAGCACCAAACCTGCCACACCGAATTAGGCAC
>P_3501
TTCCAGAAGAATATTAATCGCGGCGTTGCGGTCCCGATCGT
>P_3502
CGTTTGCGGTTTTTGAGTTTCGGGGATTTCGTAGCGCTCGC
>P_3503
CTTTCTCTATGCCTGAAAAGCCGCAGAAAACCAACCACCCC
>P_3504
GGCCCCACCCACCGCTTCGGCCCCATGGGCCGCAAGGAGCG
>P_3505
CCGTCATGATGGAATGGATGCCTTCTGGGCGGTGCGGATGA
>P_3506
CATAAAGCTCGGTATTAACCCTTTGCATTGACCCGGCTTTT
>P_3507
ATGTTCCCGAGATGGGTACCCTCGAATGCGCCAAATGTCAC
>P_3508
TTCTCGATTTGCCAATTTCTCGTGACGATCCTCAAAGTCCG
>P_3509
TCTGGGGGAATACACCTTTGCCCGCCTGGCCCAAATGGAAG
>P_3510
GACGACTACCTTCCCAAACCCTTCAACCTCGACGAGTTTCT
>P_3511
CCAAAAACCGGAAAAAGATTCGGTCGCCTACTTTCTCGGCA
>P_3512
TTCGACTATATCACAAAACCCTTCAACTTTGAAAAACTCAA
>P_3513
CTCCGAGGCCAGGTAACACCCTTTGTCCGCCAAGTCCGGCA
>P_3514
TTCATCGATGCCCATGACCACCAGCAGGCGGCGGATATGCT
>P_3515
AGTCAGCGCATCTCCTACAACAAGGCCGCCGGGGCCGATGC
>P_3516
CGGATACAGACGAGTCCCGGCCCCGCCGGCGAGAATAATTC
>P_3517
TGGTTTTCACGCACCACACCCTTTATGAACGTTATACTCAT
>P_3518
ACCCGTCTGATTTCCGAACCCTGCATCTGCGGGCGGACACA
>P_3519
CGCCACCCACTTGAACAGCGCCCCCTGGGCATCCCCAGGGA
>P_3520
TAAATTGCAAAGATGCAACCCTTGAGGCGGTCCTGGAGAGA
>P_3521
GCTTCTGATCCCGTCCGACGCGCTCCTGGCGAAAGACAGGT
>P_3522
GAAAAGGGCGCCCGAAGGCGCCCTTTGTGTTTATCCAGCCT
>P_3523
GATTATGTGATTGATTTTTGCGGGATATAATGTTATAGTAA
>P_3524
CCAACGGCAGCTACGGAACCCTTTCATTCATCGGTCTTGAC
>P_3525
GCGGCCAGCTCCTCTACGCGCCGCACCGCTGCCGGGTCCTC
>P_3526
CCTTTTTTTCTGCCTTAACCCTTATCTCCTCATGTCGCGAG
>P_3527
TTCATGACCGAACTTTATCGCCACATCGGCGAACATACCGA
>P_3528
CAGGCTTGACGAGAAAATTCCAGGGATTTACATCCTACCAA
>P_3529
GATAACCGCAGGGGAAATCGCCGTAAAATCGATCTCCTCTC
>P_3530
TTGACAACCCGCACGATGCGCCCTTCAGGCTTGCCGGTGCG
>P_3531
CTGAGCGAGCGTCTGGGACGCCGCACAGGCATCAAGGTGAT
>P_3532
TTCCACCCGGGTCGAGGCCACGTCGACCTTGAATTCATCCG
>P_3533
CATTCATGCCCTGACCCTGGCGCGCATGGGGATCGGAAAAT
>P_3534
TCGCCGAAATTGATCAGTAGCCCCACAGGCTTTTGTGTGGC
>P_3535
ACGCCGACCGACTGTAGCCGCGTCGACCTGTTTCGGATCGG
>P_3536
CTCGACGAGCCCACCTCGGGCGTCGACCCGGTGGCGCGCGA
>P_3537
CTACCCCGGAATCGATCACCCTTTCTTTTAGATGCGGCTTG
>P_3538
ATGGCATTTATCGGCATACCCTTTGCCCTGCAGAGAAGGCG
>P_3539
GGAAATCGATCCTATCTGCGCCTTGCAGGCTGCCATGGAGG
>P_3540
CAACACCCGGCTGGCCTACCCTTCTCCGTCCCCCCATCGCA
>P_3541
GATGCTCTATTATTACGACCCTCTTTACCGCCATACTCTGC
>P_3542
AGGCAATGCCAATGGCGGTGCCAACGCGGCAGGCGAAGAAA
>P_3543
GCATCTCGGCGATATTGTCGCCATGATGGCCGGCTGCGGCA
>P_3544
GCATGATCGGCACAAAAGACCCTCGATAGGAACGCCTGTCG
>P_3545
GTGCGGCGAGCCACTTGACGCAGCCTTTATCAAGGGCAGAG
>P_3546
GCACCCGGGTGATTTCGTCGCCCAGGGGGCCGCCCCAGCGG
>P_3547
GGTGAGATGGCTGGCCTGTGCCTTTTCGGCCAGCACCGCTT
>P_3548
AATGGGATGATCGGCCCACCCTTCCTCCGCAAGAGGAACAA
>P_3549
CAATCCCCCGACCAGCGGCGCCCACGAGGCTCATGCGCTGG
>P_3550
TCTTATATTTGCCAACGACCCTCCTTCAAACGGCAATTCCC
>P_3551
ACCGGGTCGCCCCTACAACCCTTCTTTACGCAGTTTCTCCA
>P_3552
AAGTCGGTCCATTCATAACCCTTGAGGCGGGCAATTAACTC
>P_3553
GGCGTCCAGCTCATCCAGGGCCTTCACGGCCTTTTCGTGGG
>P_3554
ATCTCGTTGGCCCGGGAAAGCCCCTGCGGCGCCTGATTGAA
>P_3555
AAGATGTTGCTCGGAGGAAGCCCCCATGGCACAGGGGTTTT
>P_3556
CAACCAATGCGGAATCTGCGCCCGTGTGGCAGGTGAGGCAG
>P_3557
CCCCATGCTGAACATTTACCCTTAAGTGGTACGAAGCCAAA
>P_3558
ATCTCAAAAAGGTCTTCACGCAGCAGCGGCTCACCACCGCC
>P_3559
GAGCCCTTTTGACCCGGAAGCCATGAGGGCAGAGAAAGCCC
>P_3560
TTTCTTGATCTCGATATCCGCCACCTGGGCGATGGGCACAT
>P_3561
GGGCGTCGATCTCGTCAAAGCCATAGAGGCCGGTATGCTGC
>P_3562
CACCCCATGAAATACACACCCTCCACCTCCGTCATCAAGCC
>P_3563
TCGACTTACGTGGCCAAACCCTTATCCCCGGAATTGTTGAT
>P_3564
TTTCTGATGTTTCGCAGACCCTCCACTAAACCCACGACACC
>P_3565
CAGGATTCACTTACGTGACCCTCGACCTGCAGGGTTACCGC
>P_3566
TGATGATCGAGCGCATGACCCTCAACCTGACCCTGGTCGGG
>P_3567
TTCTCATTATCCATATCGGGCCAGACCGGCCGGGACCTTTT
>P_3568
GAATACCGCAAGGCGGATCGCGGAAATCATCAGTTCGGCCG
>P_3569
CCCCGTCGGTATTCGCCACCCTCCCCAAACTTCTGGAACGA
>P_3570
GGCCGCAAAGGCCAGAATTGCTGCTGCGATAAAGTTTTTAC
>P_3571
TTCAGGCACAGCTGCAGGCGCAGGAAAATAAAAAAAGCGAC
>P_3572
CTCTTTATCTTTTTCCGGCGCGTTAAGATCGATCACGAAGA
>P_3573
AGAGCGAGTGGTCAAAAACGCTGCGGGGGAAAATACCCGCG
>P_3574
CATCACTACCTCTCCTTTCGCGTTAAAATTCTCTTCCGTCT
>P_3575
AATAGAGCGCCTGCGTGCTGCCCATCCGGCCTTAAGCACAT
>P_3576
TCAGGCATTCCTTTTTTGAGCCATAATGGCGCCTTTCGCCT
>P_3577
GAAGTTTTGGGTGCCGGCAGCCTGCTGGGCGTTTCTCTTTT
>P_3578
ACGGAGGATGCGGTTGAAGGCGTCAGCGCCTTTCTGGCAAA
>P_3579
TGAACATTTTAATCTTCACCCTTCAGGACGCCAAGCCCAAT
>P_3580
TTTGACTACCAGTCAAAACCCTTTACCCCCGATCAGATCGT
>P_3581
GTAGTACTGCTTTAAAAACGCAGCCAGGAGTTCATCCTCGT
>P_3582
ACATATTGAGACCAAAAACCCTTTCTCCGACCATGGCGGAC
>P_3583
CGCCCGAAGAAAGGAAGTCGCAGCAGAAGCCGATCGCGCAG
>P_3584
CAGGATGCGGTCAAGGTTCGCCCCAGCGGCAAAGGCAATTA
>P_3585
GAACGGTAAAGAAGAGAACCCTTACAACATCGAAGAAGTCG
>P_3586
AAGCGCACCTGTTCAAAACCCTTGTCCCCGAAGCCCGCAAT
>P_3587
TCGACATGAATGTCCGCTCCCTTTCAGACGCAGATCTGATG
>P_3588
CACCGGAAAGCACTTCCGGGCCCTGGGGGCCGAGACGACGA
>P_3589
GACAGCCTGGGCGATCCACCCTTATGTATGATTGATCTGTT
>P_3590
GTGCCGGAATGACAAAGACCCTCCCCGGAGTCCGAGAAGGG
>P_3591
ATGTATGGAGCCAAAGATTGCGGCCGGGACACATTCAAGTT
>P_3592
GGTCTCTTCTCAAAGGCCCGCCATAGCGGCGCGGATCATCA
>P_3593
TCCCTTGCGAGAAACTGACCCTTATTTACCGATACAAAAAC
>P_3594
AGGATTCCAGGCACATGGAGCAGTCGCGGCAAGTCCCGCAG
>P_3595
GCTGCTGGTCGATGCCGGCGCCCGCCAGGCGCTGGTAGAGG
>P_3596
TACAAGCCATTTACAACACCCTTATTTTTCATATCATTCCG
>P_3597
CGGGTTTGCCCCAATTGCCGCCTATCTGGCCCTGGAGGGCT
>P_3598
GGGCAACATGCTGAAAAACGCCCTGGAGGCCGGCCGTAAAG
>P_3599
CCAGACTCCCTCGGAAATTGCGGTCAGCGTCGTTGCACAAC
>P_3600
GTTTTACGTCTGAAAAATTTCTGTAGCGTCATTACTGGACC
>P_3601
CTTGTATGCAGTGCGAATTGCGCTGCCCTGATTTTGCCATC
>P_3602
GCTGGATTACTTCTTATACCCTTCCATCTCATCAAACTGCA
>P_3603
CCAAAGAAGCTGATCCAACCCTCAACAAATCGGTTATTTTT
>P_3604
TATGCAGCGCGCCTTGGCCGCCACCTGGGCCGATTCTTCCA
>P_3605
TTTTTTCGACCAGGCTCACCCTTGAAGAGCAATTTCCGGGC
>P_3606
CGAATTCAAGACCACCAACCCTTCTTACCACCCGGTGGAAG
>P_3607
CCCGACCTGGTGATCCTTTGCCATGGCGGCGCAGACATGAG
>P_3608
GGGAGAAAGTCGATGTGACCCTTCCCGGGAGGCAGCGCTTT
>P_3609
GAAAGCGCCGGCTGAAAGCGCAGGAAAAGCAATCGATTTGA
>P_3610
CGAAGCGTTTCAAGGTGTTGCCGTGGAGGCCGTCGATCTTC
>P_3611
CCGTTCTTGCAGCTCTGACCCTCGCACTCATGGCACTCTCG
>P_3612
TTGGCATTGCCCGCCCCACCCTTCACGTCGAAGATGTCCAT
>P_3613
ACCGACGTCAGAAAATGACCCTTCCATGGATAACCCTGGAT
>P_3614
ATAGCCCACGGTTAAAGACCCTCGATCCGTCAAGCCGGCGG
>P_3615
ACCGAGCATCGCGAAACTCGCAGTGACCCCTCCGGTCGTCG
>P_3616
CTGCTCGAGCGGGAATTCCGCGTCGACACTTTTTCCAGCCC
>P_3617
GCGATGACCTGCCGGCGACCCTCAAATTTAAACCTGTCGAG
>P_3618
GAATGGCACTGGGTGCGCGGCCACACCGGCCACCCTGAAAA
>P_3619
GTCGGTTTGCGCAAGAAACTCGGCCGCCATGGCGAATGCAT
>P_3620
TTCTTCGGCGCGGCCGAGAGCCTGCTTGGCCCGCTCCAGGT
>P_3621
TAGAGGTTTCTCTGATGACCCTCCATTTCCCCCGTTCAGAC
>P_3622
TGTTTTCTTTTTAAATTTTTCAAGAAGGGTTTTTTGATGAA
>P_3623
AACCAGGAAAATTGAAGCTGCGGCCATCACGAGAATGCTGA
>P_3624
GACCGAGCGCATTCCCCCTGCTAGGCGCGCAGCGCCAGGAG
>P_3625
GGCAGATAGTCTAGCGCGCCCGGCCGAGGGAAACAAGCCCC
>P_3626
GAAAAACAACGTAAAAAACCCTCTATTTGTGAATTAAAATT
>P_3627
AGCGGTAGCGGCGCGTTCAGCGGGGACGTTGTCTTTACGGC
>P_3628
TTCGTAGTAATTGAACGCGGCCCTGCTGGCATCAATGCCAG
>P_3629
AGCCACAGCACCCGCTGACCCTCCATTCCCCAGCCTTCGAG
>P_3630
GGAAGACGGCTCCGTAGGTGCCATGGCGGCACGGTAGATGG
>P_3631
GTTGAGGGCTTGCGGGGAGGCCCAAAGGGCAAAGGGCGCAG
>P_3632
TTTATTGACGGCTCATACCGCCCCGGCGGCAGAGCGGCTAC
>P_3633
CCCCGTTATTTCGCCATACGCCACCACGGCAACGGCATGAT
>P_3634
CGAAATCCCCGCTGAAACGGCCCTGCAGGCAAGCGGTGCAT
>P_3635
GGATATCAACGCCCATTTCGCGGAAATGCCTTTTGACGCAT
>P_3636
CGGAATTCATCCCCACGACGCCCTTCAGGCCGATGACGAAG
>P_3637
ATGGGAATCGATGTAAAATTCGTCGACACTTCAGACCTTTC
>P_3638
GCCGCAAGAATAGACTGACCCTTTTTCGGGACCCGAATGTC
>P_3639
TCTTCTGCATCGGCGAGACCCTTGAAGAACGCGACAGCGAA
>P_3640
AGCCGGTGCTGAAAATCCTTCTGGGACGCTGTCGCCAGCGG
>P_3641
GTGAAGAATTGCGCGGCAGCCACAGGCCGAAGGGAGCAAAC
>P_3642
GCTAACGGAGCGGGCAAAAGCACGCTCCTGAAATGCGTGAT
>P_3643
TTGAATTTATCGACCAACCGCGGCAGGACTCGATAGGGGCT
>P_3644
CGCAGAAACACAATAAAAACCGGCAATTTGTTCGGGAGTCA
>P_3645
GCATCTGGCTCATCATGACCCTCTGACGGGACTGCCTAACC
>P_3646
GATCTGCCCGCCAGCGAGCGCCCCTATGGCGACAATCACCA
>P_3647
TCAAGCAGCACATCGACCGGCGCCAGTGGAAGTCCTCGGGC
>P_3648
CGCCAGTCGTCCAGAATTTCCGAGAACGCCGTTTTCAGATA
>P_3649
TCGCCCTTGCTCAAAGGCTGCGACAAGGGCTTCTTTTGGAT
>P_3650
GTCTTTCGCTCGTTGTTAAGCGCGAGCGTGACAATGACCCG
>P_3651
CAGAGCCCCCTTGTTTTTCACGCGAACCCTGACGGAGTGCA
>P_3652
TGTTTGCTGTGGCTAAAGCGCGCGCAGGATCTTTTGACCTA
>P_3653
GTGCTATATTCGCCAAAGCGCGTTTTGGCCTCCGGCGCGGA
>P_3654
CGTGCGCCCCTCCTCCACGGCGTCGACAATGGAGGCGAAGT
>P_3655
TCGCCAGCGCATGATCTACCCTTATCCTGAAAGCAGGAATT
>P_3656
CTCGACGGCAAAATGCCACCCTTCTCAACTGGATTGATTTG
>P_3657
GCTGCGGGGCCTCAAGTACGCCCTGCTGGCCTTTTTCGTCA
>P_3658
GCAAAACCATCAAGATTACCCTTGGCACCCTGCCCGATGAA
>P_3659
TGGCGCCGTCAAGGGGCTCGCAAGGCCCCATTGGCAGGTTC
>P_3660
TTTCTGGTCCACGGAAAGCACGGAAAAAATTCAAAATCATC
>P_3661
GGACCGATCCACATATTCCTCGAGGACGATGTCCACCTCGG
>P_3662
TGAAACCGTCGAGATATCCGCCCCGGCGGCATCGGTCAATT
>P_3663
CACTTCCGCAACACACAACCCTTCATTTTCGCCAACGAAGA
>P_3664
AAAAAGGCAAGGGAAAAACCCTTGCCTTTATTAGTGCATAT
>P_3665
GGAAGAAACTGAGAAAAACCCTTGTTGAAGAAGAGGTTTGA
>P_3666
ACCCGGTAAGTGTCAAAACCCTTGTCCTTGAGGAAGTTTTC
>P_3667
ATTATCGCTATGTCATGACCCTTGGCCCGGCAGGGGAGGGT
>P_3668
TCTCGACCTGCAGGGGCAGGCAAAGCGGGAGAAAATGCCAG
>P_3669
CAAAACCATGGGCTTTTACCCTTTTCCAGCCAGGAGAATTT
>P_3670
GCCGCAACGATCCCACCACCCTCGCCTATTGGGCCGAGGAC
>P_3671
GAGGCTCGGGTTATCGGACCCTCCCCCACCTATTCGACTCA
>P_3672
TGCGCTGACTTCGATAAAATCGTGAAATTCTCCAGAGGCCA
>P_3673
TCTTTCTATTCAGCCTTGCGCGCTGTTGTAGTCGCCGAGAG
>P_3674
GGGAGCACCAGCGCCTTGAGCCTTTTGGGCGACTTGAGATC
>P_3675
CATCCGCCAGGCGAAAGGCGCCATTATGGCTCAAAAAAGGA
>P_3676
AATTTGTCTCTAAATTTATGCGGTTGGGGGCCGCGTGAACG
>P_3677
GATGTTCAGGGCCTGCGGAGCCTTCTTGGCGATGACCTTGA
>P_3678
GCATCCGGGTGTCATGGACCCTTCACTCCGCGTTGGGATAG
>P_3679
CCGATGGATGTCACCCTGAGCCTGGTGGGCGACAGCAATCT
>P_3680
TGTCGTTGTCGGCCGTAGTGCCGTGTCGGCCGATCGTATTA
>P_3681
AAAAATAGATTCCGCAAAAGCGGTCAGTCGAAAGGCAGAGT
>P_3682
ACATTAAAAAACGGGGCACCCTTTTCAGGGCACCCCGCCAA
>P_3683
TTTTCTTCAATAACCCCTTGCCTTCACGGCGCACCTGTTTT
>P_3684
TGCCGCGCCAGTACCGAACCCTTACGCATCCCCGCTATGCC
>P_3685
TGCATCCGATGCCCGCCCCGCCCCTTGGGCGGATGAATATG
>P_3686
ACGATGGGATATTCCAAACCCTTGCTGCGATGGATGGTGAC
>P_3687
GGCGCAGCAGATAAGAGCGGCGGTCAGCCTGGGCAGGGGCA
>P_3688
GAAGACAGCATCCGCTTCAGCCTTGACGGCATCCTGCAAGA
>P_3689
TTTATGCCTGCCTTTTCCACCGTCGACGAACTTGAGGCCCA
>P_3690
CTTCAGGATAACATGCCCTGCCTTCATGGCAACGCAGGGCA
>P_3691
GAGCCTGTCGCCGCTCTCCGCCCCGATGGCAACACCATGGA
>P_3692
CGGAAGGGGAGAAAATTACCCTTGAGGCGCTGCCCGATGAC
>P_3693
TTCGCCATCCAGAAGCAGCGCATTAAGCCAATAATTTGACT
>P_3694
GATCTATAATCCCCCGGTCGCTCCGCCGGTGCGGCAGACCC
>P_3695
AGCCGGTCCAAAAGAAAAAGCCGAAAAAGAAAGCGGGAGCG
>P_3696
GATTTGACGTTGTTGGCTCGCAGCAACTCCTCGCTGCTGTA
>P_3697
AAAAATGGCTTAAAAAAATCCGTCCGCAGTCAAGCACTCAA
>P_3698
TCGATCGTCAGACAAATCTGCAGCAACCTCTCACACATCTG
>P_3699
GGAATTTCACCATCAAACCGCCCGCGCCCTGTCCCGGAAAT
>P_3700
CGCCTTGACCTGGAAATTCGCCGCAACAATGTTATTTACCG
>P_3701
TTCGATTGGGAGATTGAACCCTTCTATGAGCGCATGGTTCC
>P_3702
CCGGAAATTTCCCATCAGACCTACGATGCCATTCGTGAAAA
>P_3703
GTTATCCCCATGCTGGAACCCTCCAGGGTCGGCTTGACCAT
>P_3704
ATTTTGCATTCACCCGCACCCTTCAGTATATTTGGGGCACT
>P_3705
CCTGATTTTTCTGTGGATCGCCATGCCGGCGCATGCGATCG
>P_3706
CAGCGATATATCCGAAGCCGCCGGGGTGGCCGACGACGGCC
>P_3707
TTGTATTTACGCTTCAGTCGCCATAGCGGCGCGTCTTTCCA
>P_3708
CGGTTCGGCGTCGGTCATGTCGTCGACGTGCTGCGTGGTGC
>P_3709
CAGAAGCTGATCCTTGAACCCTTTGGCAATAAAAGGATATT
>P_3710
CATCCCCGTCGCGTGCCGCGCCGATACGGCTGGTGAACTCC
>P_3711
GTGTTGTAGTCAAATTTTTCCGGTTTGGGGAAATCTTTCAG
>P_3712
CAAGATTGAGGGCCAGCATGCCTTCACGGCTGATGCGCATC
>P_3713
CAACCCCAAATACAGTTTGGCCCCGGTGGCGCCACATCTTT
>P_3714
TAGACCATCACATAAAAAAGCCCTGCCGTGAAAAGGATGAA
>P_3715
TACCTGGTGGCGCGACTGCGCCGGGACGGCTCCATGGTGGG
>P_3716
CCAGCACCGGTGCTCTTTCGCCTTTCGGGCTTATTGCTATC
>P_3717
ATCGAATCCAAGCGCTTTCGCCGTCTGGGCGGTAAAGAGGA
>P_3718
GTGGCTTCCAGTCTAAGCGGCTCGGACAATGTCAGTTCAAC
>P_3719
GCGAGGAGCACATCCCCACCCTCGGCATTCCGGATGAGGAG
>P_3720
CGCAAAGCGGCGAGGTTACCCTCGAGCGCTCTTTCGACGTC
>P_3721
ACGAAGCTCTCTGCGAATGGCGCCGGCGAGAAAAAAGGCAA
>P_3722
GTAGCAGTGATCGCAGCCGGCGCCAACCTTGGAACAGCCCC
>P_3723
CTTATTACAACCGGTCAAAACCGGTACTGCGTTAATTTGAA
>P_3724
GTCTCCCAGGGCATAAATTCCTGGCGCGAGAGATTGCCCTG
>P_3725
ATCGGTAAAGATTACCGTGGCGCCAACCATACTATCCTCGT
>P_3726
CAGATCATCGGCGGCAACAGCCATGCCGGCACTTATAAGAA
>P_3727
CAGCAAAAATGATTTTCACTCCCAAATGGAGCGTGACCTGA
>P_3728
GGCCTCTGCCTCGACAAACGCCGCACCAAAGAAATCCTCGC
>P_3729
GTAAATGGGTCCCCTGGGCGCGGAAATGGGAATGTAACGGA
>P_3730
ATGGAAGGGACAAACGCACCCTTCTTCGGGATCTCAACGAT
>P_3731
TTTTTCCTGGTCCTGGTGCGCCCGGGCGGCAGCTGCCAGGT
>P_3732
TACATGGATACCGAGAAACGCCGCACGGTGATCGACGCGCT
>P_3733
TTGAGTCCTTCCGTACAACCCTTCCTCCTATCGATGATCCT
>P_3734
CGCAAAGAAGACCTAAAACCCTTCTTACGGAGAATTTGCTC
>P_3735
GTTTTTCCTCTTCCCCTTGACAGTGTCCCGTTTTTTACGGG
>P_3736
TTGCGGTGGTGCGCTTTACCCTCGATCCTTCGGGAGAACTG
>P_3737
TGGACTCCCTCACCCCAACCCTCTCCCTTCGACTCCCTCAC
>P_3738
AACGCTATAATTCTAACACCCTTCAAGACAGCCGCAAGCAG
>P_3739
ATCCACTAACATGAAGTCGACCGGGAGAGGAGAGATTTCAC
>P_3740
GGAATTCCAAGGATCGACGGCGGCGGCCTGCCGATGGAGAG
>P_3741
AGAAAATAAAATAAGAAATACATTGGTGGGATTTTTTGTTT
>P_3742
GTGAATTCCCCATTCCACAGCCTGCATGGCCCCCATGCTGC
>P_3743
GGCCGGAGGAATTCTCCACCCTCTATCAGCGCTCAGTCTAT
>P_3744
CGCCATTGTGGGTGGAACCGCCCGAGGGGCAGCCGCCGGTG
>P_3745
TACCGTGCCGGACTTGACAGCCTCAATGGCACCGTTAAAGT
>P_3746
AGTGTCGAAGCGCTCACTCGCCTCAAAGGCAAGGCGGGTAA
>P_3747
GCGTTTGACAGCGTGACGCTCTACGGTGCCGATCCGGATTA
>P_3748
GTCGTCCTTGAAATACCACCCTTGTTGTTCTGGGTGTCTAA
>P_3749
CGCAGTGGAGGTCACCACCACGTCGACGCCGATTACATTCT
>P_3750
ATGGTGGAGCGTGCGCGGCGCAGTGTGTTGTTGAACGGACT
>P_3751
TGACGACATTCACCTCAAAGCCGTGCTGGCTTCTGCCGTCG
>P_3752
TTCGAAACCGATGCGCAGCGCGCCGACCATGTCCTGTCCAA
>P_3753
CAGATGCCCCGGTGGGAATGCCCGACGGGCAAGGCGACGAG
>P_3754
GAAGGGCCGCTTTGTCCACCCTCCCATTCCCGGGGAGGCTT
>P_3755
GCCGCGCCCCACAAAAAAAGCCACAGCGGCCAGAAATGCGC
>P_3756
GTTGTGGCAGTGAAAATCCGCCCCTTCGGCGGCCACTTGGG
>P_3757
GGGACGATCTCTGTTTCGAGCCCAACCGGCTCATCCCACCC
>P_3758
GAAAGCGGTGACCACCCACCCTTCAATTGTCCGAGAAGTGA
>P_3759
AAACCAGCCACCAGCGCCAGCACAGCCAGAACAAAACCAAG
>P_3760
CGGAAAAACGACAGGTAACGCGCCAACTCGAAAATCGTGAC
>P_3761
CGCCGACCTGGAAGAATCGGCCCAGGTGGCGGCCAAGGCGC
>P_3762
GATCCAGATTGTCATGTACCCTTTCATGACTGGTCTGGTAG
>P_3763
GGAGCTGCCGTCGACACCAGCCGTCGCGGCTGCCTCTAAAG
>P_3764
GGGAACAGACGCCGCAGTCGCTGCAACCCTACCTTCTCGAA
>P_3765
ACTACACTGAGTTGGTTGCCCTCGAGCTGCCCGAGGGCGGC
>P_3766
CTGTACGCGCCTTGAGGTCACGGTCAGTCGCGCAAGCACCA
>P_3767
TTTGTGGCCGACGCCATGACCGGCCAGGACGCGGTCAACGT
>P_3768
ATGCCGACCTGCTGAAAACACCCGAGAAGGATCTGTGCTTT
>P_3769
TCCGTTGACATCGAAGGTCGCCTCTTCGGCGCCCAGGTCCA
>P_3770
GGCAAGTGATCTTGATATCGCCTTTCTGGCGGAGGCTTCCC
>P_3771
GACCGGGTTTGCCGCCGATGCCATGGCGGCATTGAAAAATT
>P_3772
TGACCGGCGATATCGAATCGCGGCTCAAACAATTGCTTGGC
>P_3773
AAAAAACAGCGAGGAAAACTCCCGAGCTTTCATGGATAACC
>P_3774
AACGGCTGCACAGGCCAGCGCGTAGGTGGCAGTCTTCCCCG
>P_3775
CCCATCACAACCTCAAAAAGCACGAACAGCAATCCCTGACC
>P_3776
GCGGGCCAAGAATTTCCACCCTCCAGCGCTGGAGGAGGACC
>P_3777
TACTTGCGCACGACTGCACCCTTGTCATGACTGTTGCAAAG
>P_3778
CTTGGTGCCGACATGGAACGCGTCAGGGAATGAAAACCGTC
>P_3779
TTCGGCGGTGGCCCTGCCGGCCCTGGCGGCACGCTATCAGA
>P_3780
TCGACATCAATTGCAAAATGCCGGGACAGCTGCGCGGCTGT
>P_3781
ATCGAAGTCGAGGTGGTTCCCGTCGACGTTGCGCGCATCTG
>P_3782
TTGTCCCAGGTGAAGTGACCCTTCTTTTTCATATAAGTCGG
>P_3783
TCTGCAGAACTGACAAATCCCGGAGACGCCGTCACCCAGTT
>P_3784
GCGTTGGAGACCAGCTCGCGCAGGAAAATTTCATGGTCGCT
>P_3785
AAATCGGACCGATGGTGACCCTTGTTTTGGAAAGCCGTCCG
>P_3786
GACCTCGATGATATTGGACGCCGGGATGGCTGAGGACAGCA
>P_3787
CAGGGAGATATTCCAGGTCGCCCCCATGGCTTCCAGAAATT
>P_3788
ACTGTGCGCCAAAAAATACGCGGTGCCTCTCGCCAGCCATG
>P_3789
ATGTCGTGCGTGATGATACCCTTCCCTTTGACCTCGGCAAA
>P_3790
TCACCAGCCCCTCGTAGGCGCCCCAGGGGCGGTTGACGCGG
>P_3791
CCTGGGAGGCCTGATGTCGACCCAGCGCGAAGTTGTCGATA
>P_3792
ATGGGTGGTGGCTCACAACGCCGTACTGGCAGAGGTGATCG
>P_3793
GCGGAGGTGCCGGGCTGTGGCGGTTGACCGAAAAAGGCACT
>P_3794
GCCCCTGGCGCTGATAAATGCGGCTGAGCTGAAAATAGGGC
>P_3795
TACACCAACGTGTTTAAACGCACGATCCCGAATGAAGCGGT
>P_3796
ATCGGCCCGCTCAACCCGCGCGTCGACATAATCCGCCTGCA
>P_3797
GTAAGGTTCATTACTTTTCGCGCTCCCGCCGCAAGCTTTGG
>P_3798
GCTCTGCCCTTATCTCAACTCTCACGGATCAAGGATCAAAG
>P_3799
GGGCACCTTCGGGGCATCTTCGGAAATCGAGGATTGCGTCA
>P_3800
CACCTGGCTGGAGGACGACCCTTTGGAGCGTTTTGCCAAAA
>P_3801
TGCCGAGGCCAGATCAGCCGCCCAAAAGGCGGATGATGCCG
>P_3802
CTACCGCCGCCCCCGCCACCCTTATACCGAGGCTCTACTTG
>P_3803
TTTGGGAAACCCGGAAAATTCAGGGATCTGCATCTCCTGTT
>P_3804
CATGCGGAAAGCTTGCGCTGCCCGATTGGCGTTCTTTTGGG
>P_3805
ACGAATACAGGCATGCGTCGCCCGGTCAGCGGATTGATGCA
>P_3806
GTGCGAAATCTTCGCTGGCGCCATTTCGGCGATGATATTCT
>P_3807
GCACTTTCCTCAGTTTTACCCTTGAGATGGAAATCGAAGGT
>P_3808
GGATTGGCTGGGATCATCGGCGCCAATATGACCGCTTGAAG
>P_3809
ATCCATTCTCAAGAAAAATACGAGAAATTTAATGATGAGGT
>P_3810
CCTCTTTGGCATGGTGAAAACGGTCGGCATAGTTGCGGATA
>P_3811
ACCACCTTAAAGTCCTCGCGCGGGTTGGTCCGATCCACCAC
>P_3812
CGTTGCGCGGGGCGATGACCCTTTTTTCCGCCGCTTCAAGG
>P_3813
GAAAAACCTTATCAAAGACTCTGCAACAAAAAACTTCCTCG
>P_3814
CCATGACCAAGGTCGTGACCCTTCCCTTGTCCGGCAGGTTT
>P_3815
TCCATCGACCAGCACTGCGGCCCTGTCGGCCCGGCAGATGC
>P_3816
AAAAAGAAGATTTACTCACCCTCGGATATGATTCCACCCCC
>P_3817
TTTTTTCTTCAACGTCTACCCTTTGTAACCTGGGTTACTCT
>P_3818
CTGTTTTCCACTGAAAATTCCGAGAAGGAGTAGCTTGTGAT
>P_3819
GCCGCCAGCGAGCGCTGGCGCGAAGACGACAACGAGTATGA
>P_3820
ATGGAATATCAGTAATTTTTCGGCATGCCTGAATTCTCAGG
>P_3821
TGCAGAATCCGCTCCTTACCCTCGGACGACAGCTTGTAGAC
>P_3822
ATCGAGCAATTACGCAATGGCTACGATGCCACAGGTGAACT
>P_3823
CATTGAAGCGGCGTTTATGGCGGCTTGGGCCCTGATTCCCC
>P_3824
GTGATCGCTTTTCTCGAACCCTCCATCTGGAACATCATGAT
>P_3825
GTCCATGCAGAAGATGGACCCTTATATCAACGTGGACCCCG
>P_3826
TGCCGCATTGGTGTCGCGGGCCGTCTGGGCGAGACGGGCCA
>P_3827
TACCAAGATACTTTAAAACCCTTGCGAGCACCTTTTGTCAC
>P_3828
GGCGCAATACGATTATCCCGCCATTATGGCAATGCCCTACA
>P_3829
GATCAGGCTCAGGTCAATGGCGCGAAAACGGTTTAGCCATT
>P_3830
CTGAAGAACACCCGAAAAAGCGAGGAGGGAAAAATCCTGCG
>P_3831
TCTACCAAGCGGTAACAACCCTCGACAGCATGGTGGGGTAC
>P_3832
ACCACGCCGCAGAATGTCGGCCCCAAGGGCAGTCTGCAGTT
>P_3833
TTGTACGCCTCGGAGATTTCCTCCGCCATGGTGGCGCGCCC
>P_3834
GTGTCATGGGGCCGAATCTGCCAAGGCAGTGATGCGAGAGA
>P_3835
TCAAGGCGCTTGAAAAACGGCTGCCACTCTTCGGGGTCGCC
>P_3836
GATCTATAACCGTCTTTTTGCGATAAGGGAACATCAGTTTT
>P_3837
AATAAATGATTATGAACTTGCGGCAAGTCAACTTGCACAAA
>P_3838
CCTTCGGGAACATGAAACTGCTTGGACTTGAATTTAATGAC
>P_3839
TTGATGTCCTGGAAAATTTGCAGGAAGATTCGCTCGACAGT
>P_3840
CGGGTCAATTGCGTCGAATGCCATATCGGCTCCGGAGCCAC
>P_3841
AACAGTGGTGGCCCCCAGCGCCATGCTGGCCGACGCGCTGG
>P_3842
TGTTGATGTGAGCCCATTTCCGGCTGAGGCAAAACAGAGTT
>P_3843
TGGGCTGGCGGGGGCAGTCCCTCTGATGCGGGCGGTTCTGC
>P_3844
TCAACAGCAAAATAAAAATGCGTTGATTGGTTATTTTGAGC
>P_3845
ATCCGAGCGTGACCCTGTCGCCTTTACGGCCGGCCTCCAGG
>P_3846
CTGGTTGAAAAAATAAAACGCCTGAAAATTGAAACCTGACA
>P_3847
CCTATCCGAATACTGGACCTCTCTGAGGCGGCAGAAAAAAG
>P_3848
AGGAGATTGATTTCCCGACCCTCGAATATATCCACACCCAC
>P_3849
TATGAGCGAAAGCGAAATTCCTAGTCCGCCTACGGCTACCG
>P_3850
TACTACAGTACCGGATCACCCTTCGAATATGAATGGATCAG
>P_3851
GGAGCGCTCTCGGGCATCGGCCCCGGCGGCCTTGTTGTAGG
>P_3852
GGGGCAAAATGTCGGGAGTGCCTTGCTGGCAAATCAGATTC
>P_3853
GCAGAAGCGATGCGTCAACGCCGTGACGGCGGCAACCCGCT
>P_3854
CCGGCGGATTCCATCGTCCGCCGTAAAGGCGTGCCCCCTCC
>P_3855
CCATACCAGCAATTACATTGCCGTGGTGGCCGATAAGTGTT
>P_3856
CCCTTGGCACAAACCTTCCGCCCCTTCGGCTATCTGTGAAC
>P_3857
CGGCATGACCCCTTCGTTGACGTCGACGACCAGCAGCACCA
>P_3858
TCGAAAAAGTCGGTTGGTCGCAGTCTCAACCAGGGCGCGGG
>P_3859
TGCCCCGACACACTTCCCCGCCATGGTGGCGGGTGTCGAGG
>P_3860
CATACCTCCGTGCGCCGGCGCATTGCCGATCTTTTTCCTAA
>P_3861
ACGATGGAAATTTGGAGCATCGGAGATGCGGAGTATCTAGC
>P_3862
TGCTGCGCACTGTTCACACCCTTGCGGGACAGTATTCGGAG
>P_3863
AAGAAGGTAGTACCTTGGAGCCTGGACGGCTTCCGAGAATT
>P_3864
TTTAGCCGCATTGTGATTTGCGTTAAAATTAATATAAAAAA
>P_3865
GCCCATCTGCTGCCGCGGCGCGTCGACAAGGGGCCGATCCT
>P_3866
TTCTCGGCGGCGAGAAAATGCGCGAAGGGGCGGCCCATCAA
>P_3867
GCGACTTCGGGGTCTCGGTGCCCGACGGGCATGTGGTCTAC
>P_3868
GCCGGCACGACCGAAATACCCTTCATGTTCAATGAAATAAA
>P_3869
GCCATGAGAATCGAACAGGGCCTTGACACAGTCGTGGAAGA
>P_3870
GGGGTGCAACTGGTCTGCCGCGGAAACGACAATTACCCGGA
>P_3871
TTGACAAGCGGGGTAAAACCCTCTACTTTTTAGAAAAATCC
>P_3872
ATCCGGACTCAATTCATACCCTCAACAACAAAGGCAGCGTT
>P_3873
CGCAGAAACTCAAGAAAACGCGGCTTGAACAATCCGAGGGA
>P_3874
TGATTTTGGCTAGAAAAATACAGCAGAATGGTACAGGAGGA
>P_3875
TTCATCCAGCCCAAGTCACGCCGCAACGAGATCCTGAGCTT
>P_3876
GGGTGATTCGGAGAGAATCGCCGCCGAGTTGAAAAAGCACG
>P_3877
CAGGATATCGCTGAAGCTCGCAGCCATGGCGACCTTTCCGA
>P_3878
TTCCGGAATTGTTTGACCCGCCCGGCAGGCTGGTTGGCTGC
>P_3879
GGCTGCTGCACTTTACGGCGCAGGAGAAAAAAATGACCGCC
>P_3880
AAACGCCGCGAGGATCTGCGCGGCCGCCTTGATGAGCTTAA
>P_3881
ATCTTCTGGAAACGTCCCGGCGTCGACCCGAAGGAGATCAA
>P_3882
GATTTCAACCAAGAACAGCGCGGTCAGAATCGGCCGGTCGA
>P_3883
TATGCGGGCGATCTGGCCGGCGGTCAGCCCTCTGCACGGGA
>P_3884
TACGCTCACGCTCGAGTTCGCCTTCGCGGCGGATTTCCTCT
>P_3885
GAAGGGGAAAAAATCCGGCGCAGCGTTGAGAAAATCCTTGA
>P_3886
GTCGGTATCCCCGAGTTCCGCCTGGATGGCGCGCAACTGCT
>P_3887
CGACAGCTGGAGCAAGGGAGCCCCCCTGGCCGATGGCCTCA
>P_3888
GGGGGGAACGCGAGAAATATCTTGCCTTAAAAATTTCCAGA
>P_3889
AAATACGTGGGGTTCAAGCCCTTGAAAAACATTCGCGAAGC
>P_3890
AAGACGATCCGGCCTATGCGCCGGAACTCGGAAAAGGCCGC
>P_3891
GACGTCGCTTCGATCTGTCGCCGTTTCGGCGGAGGAGGACA
>P_3892
TATGCTAAAAAAGCCCTTCGCCGGAACGGCGAAGGGCTTAC
>P_3893
GATCGGTACCTACACGGTGGCCGTCCTGGCTCGTGAACACG
>P_3894
CCGGACTGGTTCGCAAAACGCATCGATGAGGTCAACCAGGC
>P_3895
CCCAAACCCATTGTATTTCGCGGAATCGATATCGACAAGGA
>P_3896
GCCTGTCGAGGTGAGGATTGCGGTTGGGCTCAAGCAGGCAG
>P_3897
TTCCGTCGCAGTGACGGTCGCCAGGCTGGCCGTACTTTCAA
>P_3898
GCCGTGCCGACCGTATTACCCTTGAGATGGAGGAGTATTCC
>P_3899
CTGCAGAGGCCGCCGAATTGCAGGAACTCGATCCGGCCGAA
>P_3900
TTCTTGGTTCTGTTGTTACCCTTTTTTGTCGGCTGTCAGCG
>P_3901
GCTTTTTGATCCAAAAAATGCAGGAAAAACAGATATTTATG
>P_3902
GAGGGGAAAGTCGATAATCGCCCTTCAGGCAAGAGGCAACT
>P_3903
TCGACCCGCTGACCGAATTGCCCAACCGGCGCATGTTTCTC
>P_3904
GCCGAGGAAGAAGCCAAACGCCTCAAGGATGATTATGTCAG
>P_3905
GGCGACGATCTCCACCAACCCTTCTTTGATGAGATAGAGAT
>P_3906
AGGAGCGGAAAGAACGGGAGCCCTCGCGTGTTGAGACCCTT
>P_3907
AAACTGGGCGAGGTGGTTGGCGCTGATGTGATCTACAACGA
>P_3908
GAATTTTCCAGAAAAAGGTTCCCAAAAAACATGTCGCCGAT
>P_3909
CTGGTGATCGATGTCAATTCCAGTGATAACAACCAATGTGA
>P_3910
AATAACCGCAAGGGTTATGGCCGCCATGATATATTCTTTCA
>P_3911
AACAGTAGTTTCCCAGGAATCCAAGGTCGTGCATGTGCATA
>P_3912
GGGAGCCCTCCTGGGATTCCCCTTGGGGACAGGGGCGGCCG
>P_3913
GGAGTTGTTTCCGCAAAATGCGGTTGAGTATTTCGTCAGCT
>P_3914
CGTGACTGCCACTCCCCACACACGCCCCTGGAAATGGACCT
>P_3915
CCTGCTCACGTTTATTCTCGCCCTCTCGGCCTGCGCTCCCA
>P_3916
GCGATGAATTCAAAACCACCCTTTGCAGCGATAGCCGCGAA
>P_3917
CCAAATTGAACGATCCGCTGCGGGTGCGGCAAAGCCTGGTC
>P_3918
ACTCATGGCGTCAAGCAGCGCCGGAACGGCGTCCCGCGCCT
>P_3919
CTCTTGACAGCGGACCGACGCCGCAGAAGGTTGCGCAGTTC
>P_3920
CTTCTACAGAAGTCGATTTCCGGCGTCGAGAAAAAGGCGCT
>P_3921
AGCCGATATGGTGGGTATCACCCGACCCATCACCAAGCACA
>P_3922
CCGGCGTTGTCCGCCGTCGACAGCAAGGGGAAGATGCGGCT
>P_3923
GTGCCAAATTGCAAAAATTTCGTTGGCGGTTAAACTTTTTC
>P_3924
GAAGGTGGCCGCTTTGTCGGCGGTCACGCTATGAACCAAGA
>P_3925
CCGAGAAGAAACCCCCACCACAACCAATGCGGTTTAGTGGC
>P_3926
GATCCCTTTAAACCAACCCGCCCTTGTCGGGCAGATCACGC
>P_3927
AACAAGCTCTTGTGCAGTTGCAGAAACGACTCGATTAAGTG
>P_3928
ATAATGCGCTTTCAAAGACCCTCTGCTATGCGTTCCGGCAA
>P_3929
GGGTCTGCCCGTACTTGCGGCGGAAACGTTCGACACGGCCG
>P_3930
GGTTTTTTTGCCATATTTTGCGTTCGTGAAAAAAAAAGAGT
>P_3931
GGGGTTACGATTGCCTTCGGCGTCGACCATCCCTTTGTTCA
>P_3932
AGGGGGCGTCGGGAAAAATCCGGTCGGGCTGCCTTGCAATC
>P_3933
TGTGCGTCGCTCAGAAAATGCGGTTCCAGGCGCGAGGCCCT
>P_3934
TCTCAATGAAATAAAAATCGCCGTTCTGGTCGAGAAGGAAC
>P_3935
TGGGGCTGCCGGTGGCGACCCTTAAACGCCCCAGGGCACAG
>P_3936
CAATATAGATTTTTGCCTCGCCCAATCGGCTTGCGGCATCA
>P_3937
CCCGAATTGCAGGTCGATCGCGGAGACAATCGCATTCTGGC
>P_3938
TCCATTCATCCTGCCATTCGCGCCCATCATGAAAGCGCACC
>P_3939
CCTCCATGGCGCCAGACACCCTTGCCATGGGAGTTGCGGTC
>P_3940
TCAACTCCGGCGCCGAGACCCTTGAAGTAGACTTCCTCCGT
>P_3941
ACTGCAACTTCCTGCCGGTGCCCATCCGGCTTGCCGGCGAC
>P_3942
GGTGCACACGGCAAACCAGGCCCACAAGGCTAATATCCCAA
>P_3943
AAACTCGTCACCATCCATCGCAGCAAGGGTTTGGAATATCC
>P_3944
TGGTCTGGCCGATTATGCCGCCATGTTGGCTGTCAATGACC
>P_3945
TGCATGATCAGCGGCAGTTTCTGGGCCGCAATGGCCTGGGG
>P_3946
ATATCGTCCGTATCCTCACCCTTTGGAGCGGTTTCCTCTTC
>P_3947
AAAAATCAGCTTCTGCCGCGCGTTTTCAATCATTTTGTCCT
>P_3948
TTCCGGTTTTAGGTGCCTTGCGGCCGGGGCGGCGAACAGTC
>P_3949
TGAATTTGTGCTGCTCGGCGCGGCCGCCGGGGTGATCAGCC
>P_3950
CTGCTCAGTTGAATCGCACCCTTTGCCATTTTCTTGGGGAT
>P_3951
GTCACCTGGTCCTGGAAAAGCCCCAGAGCGTTTGCAGCCTC
>P_3952
GCGCCAAACTGGGCTACACCCTTAACGATTACGTCAGCTTT
>P_3953
TGTTTACCGCAAAACGAAAGCCGTAAATTGATTGATACTGA
>P_3954
CCTTTTTCTCATCTATACTGCCAGCCATCCAAAACACGCAC
>P_3955
CATGGGTGGGAAAAGTCGCGCCCCCCAGGCCGACAATGCCG
>P_3956
ATAAATATAGAAGGAAAAACCAGCAATAATTCATACATACT
>P_3957
AGTTTGCTGTGCGTCAAACGCGAAAAATTCAACAGGGTATC
>P_3958
GTCCCGCGTCTTAAATAAACCGGCCACGCAAAGTTTAAAAC
>P_3959
AGCACCTGCGTCGGGATTGGCGGCGACCCGGTCAATGGCAC
>P_3960
TCTACATATTGGGCTTTTTGCCTTGACTGCGTCCATCTCTA
>P_3961
TTTCCTGTGCTAAACACACCCTTTCAGGTGGAAAACGGAGT
>P_3962
CTGATGCGCAACATTGAAAACGGCCAGGTCTTCAAACGCGG
>P_3963
CGGGTTCGGGCTCCTGGACCCTCAATACCCGCAGTTCTTTG
>P_3964
ACCCGCACCCGGGTATTGGGCATGAAAATATAGAGGGCGGT
>P_3965
CGGAAATGACTGCTAAAATGCAGGAAGTAAGCGAAATGGTC
>P_3966
TCGCGCGCTTCGATCCGACGCGGCAAAAGGAAAAACGTGGA
>P_3967
AAAATGACCGGCCAGGTCGACCCAGCGACCAAGGGGTACAG
>P_3968
ACAGTTAGCGCGAGCCTACCCTCGCCCAATCCAGGAGGAAT
>P_3969
CGGTAATTTTGAGAAATTTCCGTCGACTCTGTTTCATGACT
>P_3970
TCGTTAACTGCTCTTCCACCCTTTGGGGCCACGCCCGATGA
>P_3971
TCCCGTTTCCCCTGATTTCGCGAAAACGGCATTCTCTGCCG
>P_3972
TTATTGCGGCTATAAAAATCCGCTGCCGCCGAAGTTGCTCA
>P_3973
ATACGGAATTTTTGGTGACCCTCTCATTGTCGGGTCTCGGC
>P_3974
GCGGGTTCCCCCCTGTCACGCCCGATCTTGAGAAGGTCATC
>P_3975
CCTGAAAAAAATGGTGAACTCCCATTTGGGTGAGCTCTCAA
>P_3976
GTCACGTACCAGGTTCAGAGCCTGCTGGGCATTGTCCCGAT
>P_3977
CGCAGGCCCTCCTCACCACCCTTTATTTGAATTGTTTTGTG
>P_3978
CAGCCCGGCTCCGTTTTCGGCGCAAACGGCCACCGGGTGAA
>P_3979
GCATTGCGCCCTGATCAGAGCGGTTCCTTGAAAGCCTTGCG
>P_3980
CGACCCACAAATCAAATGCCCCGGTTGCGGTATCAGTGTTC
>P_3981
GTGGGTTAACACCAGTATTTCCGAGGATGCCGCCCAGCCCG
>P_3982
TGCTGCGCCATGTCCACACCCTTAAAGGGGCCTCGCGGATG
>P_3983
CGACGGGTTTCCCCTGGATCCGGTGCAGCGTTTTCACCTAG
>P_3984
GTTAGAATAGCACATTGCTGCCCCCAGGGCCTACCCTTGTC
>P_3985
ACCCGGATCAACCATAGACCCTCTCCCCTTCTGCTGAGGAA
>P_3986
CAGCCGTTCGAGATCATCGGCGGCTTCAATTACCAGCCCGT
>P_3987
AACCGGCCTCTGACCAGACCCTCGACGGTGATCTTGGCGTT
>P_3988
TAGAAGTTTCAATCCACGCCCCCGCACGGGGGGCGACATAG
>P_3989
CTGATCACCGGCAAGGGGCGCTGTAATGTCACCTGTAGTGA
>P_3990
GCCGCACTGATGCTTTGACCCTTAAAGGGGTCTGCCTTAAA
>P_3991
TTATAAAAGATAGAATGCCACGCGCAACTCTATGATTGCCA
>P_3992
AAAGCCTGGAGCAACAACGACTATGACAATGTCGGAGATCT
>P_3993
GCCGGCATGGCGCAGCTCGGCGTCGACATCTACCAGGGATA
>P_3994
CGCGAGCACCTCAAGCGCGGCTACGACATCGTCATGGGCCC
>P_3995
TCAAAATTAGCCGCGAGCTGCAGCAGAAGCTCAACCGGGAA
>P_3996
AAGGATTTTTTGGAATTTCGCGGTCAGACTGGTATCTATGG
>P_3997
ATATTCGATCTAAGCTATTGCCAGGCAGGCATTATTCTATT
>P_3998
CCGGTAAAGGCCATCGTTGGCTGCAACACCATGCCGACGAG
>P_3999
GTCAGGGATCGTGTTTTCCGCCTTGCAGGCAGCGGTGCAGG
>P_4000
ATGTGAAACAGGCGCAAACCCTTTAGAAACAAGGGGAAAAA
>P_4001
CAGTGGGGCACCGCTTTTGGCCCTGTCGGCGGCTCTGGCCT
>P_4002
GCAGATCTCGCCGGGGTGCGCGCCAACGTCTATGTGGCGGT
>P_4003
GCTCTTGCTTGCCGTCACTGCCATATTGGCGGCAATCTTGC
>P_4004
AGAAGCCATCTCTGTTGAAACTAAGTCGACTCTTCTGATTT
>P_4005
TCACGGTGGAGGGAGCGGTGCCCGATGGGCTGCAGGTCACC
>P_4006
CCATCAAACGTGAGCAGTTTCCGTGGATGCTCGAAGTCACC
>P_4007
CTCTATCGCCGGATGAAATGCGGGAGCTTGAAGTTCCTGCC
>P_4008
CTTTCTCCGTCCCAAAAACGCGCGACAAAATACTCATCGAG
>P_4009
CGGGTGGAAGCTGATCTCTCCCGGCAAGGTGAAAGTTGGTG
>P_4010
GAAGACGCAGCCTTTATTCGCAAATTAAGCGACGGAGAACT
>P_4011
GGACCACGGGTACATAAATACGACCTCGAGATCAAACACGA
>P_4012
TTGAAAAAAGCCTGATTATGCCTCACAGGCAGAATACTGTC
>P_4013
GACCTCTCTATCTGACCACGCCCCGTTGTGAAAATCCCCTG
>P_4014
CCTGTGCCGGGTCCTCGGCGCCCGAGGAGAAGGACGCGCCC
>P_4015
TAGGTCTGATGGGAAATTTCCGGCAAAGTTCCGCCAAAGGC
>P_4016
GGGTTTCGCACACAAAATCGCTGCAGTTCGGCGGCTCTTCG
>P_4017
GCTTTTGCCGTCGCCTATGGCGGAGACGAATACGTGGTAGT
>P_4018
GAGCATATCATCGTATGCGGCCATTACGGCTGTGGCGGCGT
>P_4019
TTGCCTTTATAGGCCCGACGCCCGAAATTCAAAGACGCCTT
>P_4020
TTAATAACAAAAAAATCACCCTTTCTTGGAATTCAGAATCA
>P_4021
GCGTTAAAGCTTAAAAATCGCAGTCAGGAGGAGCGATGAGT
>P_4022
CCTCTGCAGGGGGACAGATGCTGCCGCGCACTTATACGGAG
>P_4023
TTTCGCGAAAAGTGGATACGCCTTCGAGGACTTTTTCAACG
>P_4024
GGGATGACTTCCCGGTTCCGCGCGACCCCCACAGCAGGGTG
>P_4025
GCTGTGCGTCTGAACCCCCGCCTTTCAGGCAAAGGATCCGT
>P_4026
TTCTCCAGAATCCCGAATCGCTGTGCCGTAATTTTTGGAAC
>P_4027
TTCCGGCCCATTGAGCACGGCGCCGACATCGTCTGCTACAG
>P_4028
GATCTCTACAGTCCTGAGTGCCCTACTGGCCCCGTTGCTGA
>P_4029
CCGTAACCCGCACATGAAAGCGGCTGCGGCTTTCTGGCTGA
>P_4030
AATGGCCGCTGAAAATGCCGCCCGCCTGGCGTCAATGCAGA
>P_4031
TTCACCGACACCAGCGGCCGCCTCAAGGGCGTGGTTCCTAT
>P_4032
ATCAAGGGAGTTGCCTCTTGCCTGAAGGGCGATTATCGACT
>P_4033
ATCCTGCGCCATCTCAAGCGCCGTATCGCCATTATCCGCGA
>P_4034
GTAACGGTAGCGGCGATCGGCAGGATCGAACAATTCCCCCA
>P_4035
CCGCTGGCGTGAGTTTTACCCTTGTCATGGTCGAAAAACAC
>P_4036
TACTCGCTCATGTCGAAACGCAGAAACTCGACGCCAAGCTG
>P_4037
GATGTCTTTGCCGTGGCACGCGTCGCCGGCATCATGGGCGC
>P_4038
GACTCTGCAATATAACCGGGCCCGCCAGGCAGCCATCACCA
>P_4039
AAAGTGCAGGGCACCACGCGCATCGACGGCGTCAAATGGCA
>P_4040
TTTACTTCGCTCCCGAAGCGCAGCTACTGTTCCTGGGCGAG
>P_4041
GATGCTGACGAGCAAAAAACCGAAATCGATAATTCTGAGTC
>P_4042
AAAATTTTCGCTACTGGCCGCAGCCGGGGTCTTGACGTCGA
>P_4043
TCTTTTCGGAACACTCGAAGCGAGGCGGCGGCTTTTTGTGC
>P_4044
ATGATCAATAACAGTTGGCGCCAAGGACAGATGTTTTCTCG
>P_4045
CTCTTTTTGCGCTTCCAGCACAGCAATCCGTTGCGCCGAAC
>P_4046
CAAAGGTGATCACCACCCCGCCGATGACGTCGTCAATGGTG
>P_4047
ATGGAGCGCATGAGTGAGCGCTGCAACGCCCTGATCGCCAA
>P_4048
GGCCAGCCGGAATACTTCGGCAGAGACATGGTCCCCATGCC
>P_4049
CGCGCCTTTTTCGACGTAACCCTTGAATCGGAGGCGGCGCG
>P_4050
AGATCGGATTCGATCTTGCGCTGGAATGTCTTGACTGGCGG
>P_4051
TCTAAGACGCAGAGAAAACCCTTTAATTCTTGGATAAAAAT
>P_4052
CGATAAGACAAAGAAAAATGCCGGGTTGCGAAGTGAAGCGA
>P_4053
ATCCTTGATTACCTTTGACCCTCACCTCCTCTCCGGATCGA
>P_4054
GAGCCCTGGGACCAGGATTACGTCGACATGGAGGTGCCGGG
>P_4055
GCGTTTTTTGCCTTTCGGCGCAGGATCGCCGTGGCCAGAAT
>P_4056
CGACCTGATTTTCCTGGACCCTCCCTATGACCGGGGCCTGG
>P_4057
ATTCTCAACCTTGAAAAATGCACGCTCCTCCGGCGCATGGT
>P_4058
GGGCTCCTCTGGGCAGCACCCTTTATGTGCAGGTCGAAGAC
>P_4059
GTAAAGATCAAGACCTTTTCCTGCCGCGTCGCGATCTCTTC
>P_4060
GTTGAAAGATGAGGGGACCGCCATTCTGGCTATCTTTCACC
>P_4061
TCTGCGAAACATCAGAAACCCTTTAATTAAGCCGGCTGCTC
>P_4062
GGGTGTGCAGGGGCACGCGGCCCTCGCGATACCACTCGGTA
>P_4063
GATCTCGGCTTCTTTGCGCGCCGTGATGTCTAAGAATGAAA
>P_4064
GAAAATGGGAATGGAAAAAGCGCGAAATCTGGATGAGGCTT
>P_4065
ACCGTCGTCGACCAGGACAGCCTGCGCGGCAATGTCTTCAC
>P_4066
GGCCGGGGTTGAGAAAAACACCCGCAAGGCTAAACGCCTCA
>P_4067
GATGCTGGGCAGATAAAAAACCTGAGCCTTGTTTTTGTGCT
>P_4068
CGCCTTCTTGGTCGGAATTACCCGACCCTGATCCTTGACTC
>P_4069
AGAAAGGAACTGACCGGAGTCGGCGCCACCATGGCCGCGGG
>P_4070
TCCTCGACACCTGCAAAAAGCTGTGCCATGAAACTCAGGGA
>P_4071
CGGGGGAGAACTCATAGGAACCGAGGCCATAGCGGCCGCCG
>P_4072
CCAGATCCTCAGCCTTGGCGCTGCCGTTGTTAAAACCTGCA
>P_4073
GCCAGGATCTGTTGCCAACCCTTTTCATCACGCCCCGGGTG
>P_4074
AAAATCCTCTGACTGAAACCCTTTCCGGAGAACCAAAATCC
>P_4075
GACGAAATCGGGTTTATCAGCGGTTATGCCATTCATCCCCT
>P_4076
GGTGGATGGCGCCGTCGATGCGCTCCCGGGAAAAGCCTTCG
>P_4077
ATTTTTCACTCCTTTAATCGCTGCAGTTCCCTCTTATGCTA
>P_4078
ATCCAGACTTTCGGCCCATGCCTGCACGGCCTGATGGTCGA
>P_4079
AGGGGTTTAAGAAAAAAACGCGAGTTGGGGATCTTCTTCAT
>P_4080
CTGCACATGCACTGGCCACCCTTCACTACCTCGTTGAAAAA
>P_4081
AGCGCCAGACCCGGCTCGAGCGCCAACGGGAAAAAGATGTC
>P_4082
GGCAACCCAGACCGGGAACCCTTCCTCTTCTTCGCTTTCTC
>P_4083
GCCTTTCTCCGTTTCCAGCGCAGGACGGACGCGGCAGCCGG
>P_4084
AAAAACTTTCCAAGCTGACCCTCAACAATTTTCGGGATGAT
>P_4085
AGGAAATGTCTTATAAATCGCTGGAACGGCAAAGCCTTTTC
>P_4086
TGCGTATGCCTGCCGCGAAGCCCTGGCGGCCCCCGTTTTCG
>P_4087
ATCGCCGTCGCCACTTCACGCGACAGAGGGCCCTCCAGGGC
>P_4088
GAGCAGCTCCCGATCATCCGCAGCAGGGATGAAACCTGAAA
>P_4089
ATGGTGGCGGCGGCTTCCGGCGTCGACCTGGCGTTGGTGGT
>P_4090
TGCTGGCTCATGATTTTGCGCAGAAACGTCAACCCGTCCAT
>P_4091
TAACTTCCCCTTGGCCTGCGCCGTGTTGGCCTCAGTCAGAG
>P_4092
GACTTGCGTTTTCTGCCCGGCGCCGGTGTATTGATCGTAGG
>P_4093
TGGTTTTTCTTCGTTAGCGACAGTGATTTTATCCTCTTCAC
>P_4094
GGTGGAAAAACTGATTTAACCTGCCAGGAGGAATTTCAACC
>P_4095
GACCGAATTTGCAAAAGTTTCGGCCGAGACAACATCCTCAT
>P_4096
ACACCCTCATTTCTGCCAGGCCCGCCCGGCCCCGGTCACTC
>P_4097
GCCGACGCTGCAGGAAGTTGCGGCGATGGGATACGAGGTTG
>P_4098
CCCGCAGTTTTTGATAAATGCGTTGTCCTCATTTTCGTCGC
>P_4099
TTGCGCGGTGCGCTCGAGGGCGCTCTCGATGCGTTTCCGAT
>P_4100
ACGGTTCCTGGTTGAGCCAGCAGGAACTTGATATCGAACAG
>P_4101
AACCTAATTCCCGGCCTGCGCGGCCACTTGGCAAAGGGTGT
>P_4102
GACGTCGCACAGCGCAGGCGCAGCAAGTCACTGATACTTGC
>P_4103
CAGGGCGACCCAACGGGTCGCCCCTACGGCGGGGCCTCGAT
>P_4104
GGGTGACGACCTCGGTGACCCTCTCCCCTTTCCTTTGCCCC
>P_4105
AGGATTTCTATCAACTGACCCTTTTTCGTCGCGACCAAGAC
>P_4106
CCAGTTCTGTCCTCGATCCGCAGGCACGCACCGCGAGACAA
>P_4107
TCGAAACGGGCATTCTGACCCTCGATGGTCACCACCGCGTC
>P_4108
ATTTTCCCGGAAGCCAACCGCAAGGACTTCGAGGAGCTGCC
>P_4109
TTACCCCCGACGGCAGCACCCTCCCCCTGCTGGGCGAGCAG
>P_4110
CCAGCACGGCACCGTAATCGCGGCAGGCCGAAAGCACGCCT
>P_4111
CGAGTTTATCGACGCCTGCGCCATGTGGGCAAAGGCGTTCA
>P_4112
TCAACCTGCCCCCGCAGACGCCGTGTCACACTTTGAACTCT
>P_4113
TGTCGGTAAAAAGAGTCATCCCAAGGTAGAGCTTGACCACG
>P_4114
GTATTGGACGTTCGATGGGTCCCGAAGGGTAAGGGCAGGGT
>P_4115
TGGGAACCCGTAGAAGTCGACCGATTCTTCGCCCTCATAGA
>P_4116
GAAACCGGTGGGGCCATTTGCTCCTGCGGAAAATGGGGTGA
>P_4117
AGAACTGTGGACACAAAGTACGAGCGCGACATCAAGACCCT
>P_4118
GGACTGCGTTCTGGAAAAGACCAAGGACGACGTTCTCAGGG
>P_4119
AGCCCGGGCCGCCCGAATCGCGGCCGAGAAGAAAAAGGACA
>P_4120
TAGTCCGTGTCTTTGTTTTGCGATAAAAAGAAATGTCGGTC
>P_4121
ACCTGCACTACTACTCTCAGCCAACCCGGCGGCATAACAGC
>P_4122
ATTCTGCAAAACCTTTTTCACTCCTATTTGCATGAGGTGCC
>P_4123
CTCACCCATTTGAATCACGACGTCGACCATGAGCGCCACTC
>P_4124
GCCGCTGTCGCCATGCACGCCTGTGACCTCGTCATAAGTGC
>P_4125
GAAATCGAGATCGCTGAGCGCCGCCACGCCGAAAAGGAATT
>P_4126
ATGAAGAGCTTGACAAAATTCTGCAGAGCCTTAAAACCGAG
>P_4127
CCCGACGCTCTCGATTCCCGCCTCAAGGGGATGATTTGTGC
>P_4128
CGCATCCTGGCCGCGACCGCCGTCGACCTCAAACAGGCGGT
>P_4129
CAGAAAAAAGTCGGCGTCCTCTCCGGTGGAGAGCGCAACCG
>P_4130
GTAGCGTCAAGGCCCGCACCCTTGAAGACGGGTACGGTTAT
>P_4131
CCCCCGCACGGGGGGCGACGCCCTAAAAAGTAAATGGATGC
>P_4132
GAAACCGGATTGAATTCACGCAGGAAAGTGCAGCAGCACAG
>P_4133
CCTGGAGCAGGCCGGAATCACGGTAAACAAGAACGCCGTGC
>P_4134
ACCTGGTCACCGACATTGAGCCCGACCGGCGCGAGGATGTA
>P_4135
AGGATTCGCCCTTTAAAACCCTTGTGAGATACGGCGCCAAA
>P_4136
CCCGGCGATATGGGGCGCTGCTCCTACGTGCTGGTGGGCAC
>P_4137
TGTACAGTCGCCTTTAGTTTCGGCAACTAAGATAAACAGCG
>P_4138
CCTCAAGTTCCTGCACTCCGCCGTAGCGGCTAAACAGGACC
>P_4139
TTTATTCAGAGGAAAGTTTGCGTTTTTTCTAAGATAGAATG
>P_4140
ATCAAGGTCGTTGTAATTTGCCGTCAGGGTATGTTTGGCAA
>P_4141
GTTGGAGAGCTTGCCTTCGGCGCGACGGATCTCGATGTGCC
>P_4142
CATCAGCGCATTGGACAACCCTTCAGCGCGCGAGTTGTTCA
>P_4143
TGAATCTGAGCATGATTTCGCGCGAAGTCCCGCCGGCTCAC
>P_4144
CTGCGCTTCAAGGAGGCCGGCGCCAAGGTCAGAATTGTCGG
>P_4145
ACTTTTTCACTAAGAAAAATCAGGAGGGATAAACCATGACC
>P_4146
CCATCCTGCAACAGCGGCTGCAAGGCCGCCACGGCGACTTT
>P_4147
CTGAGAGCGGCTGATCTCGGCGCGCTCCTGCTGGGCTTTTT
>P_4148
TCGAGCATTGCTTTAAAACCCTCGCCCCATATGATGAAAAC
>P_4149
GGCCAGTCGGAATAAAAACGCGGCGTAGGAAATTTACGCCA
>P_4150
CTGCAGAAGATGAAAAAATTCGAGAACTGGAAGGATTCGGT
>P_4151
AAACCATAGGCATAATCACCCTCGACGGTGAAGGTCGCGCC
>P_4152
GTGATCTTGCGCCCCATCTCCCAATTCGGGTGATTCAAGGC
>P_4153
AATCTTGAAACCGTGTCGCGCTGCGACCTCGTCCTGCATCT
>P_4154
GGAAAAAGCCCTGCAGAAGGCGCGCGAGGCTTCCGATAACG
>P_4155
GGTGCTCTGCAGGAAAAATACGGCAATCGCGAGCAGGTCTT
>P_4156
GGCAGTCCCTTGAACGCTCCCTTGAGGGCGGCAGTGTAGGC
>P_4157
ATTACCAGCCGCAGATGCTGCTTCGCAGCGGAGAGATTGTC
>P_4158
ACGCAGACCGAATAGGTCGGCAGTTCCGGAGTGCGCCCCAC
>P_4159
CGCGATCGTCTCAAACTTGCCATTGACAAAGTCTGATGTTT
>P_4160
TCCTTGTAGACCTTCTCAAGCAGCAACTCACTCGGGACCTT
>P_4161
CTCACTCCTAACACCTCACCCTTCACGGGTCTAACGAGGCA
>P_4162
ACCATATTGAGCTGAAAATCCGGGATCATCCGATACGCCAG
>P_4163
ACCGATCCGGTTGTCGGCGGCCCCAACGGCATCAGCAACGT
>P_4164
AAAAAAGAAGCAGGAAAAAACGGCGACGATGAAGATAGGCA
>P_4165
CTATGCGTGTTTTTTGTCGACCACCTGTTGAATAAAGTCCT
>P_4166
GCACGTTTTGCTGCGTATCGCAAGAGGAACCAGGCGCAAAA
>P_4167
ACAAAAGGAGAAGGCCGAAGCTGTTCCGGAGGTGGCGGACA
>P_4168
CAGCGTTGCGCAGAAAAATGCGAGACCCTGAAAGACTGATC
>P_4169
TATGGTGGCAGAACTTTTATCCCGAAAATAACACTTTGGCC
>P_4170
AGGTTCCTGCCACCAGATCCCGGGAGAGCTTGGATCCATTG
>P_4171
TTGATCGTCAAAGGGCTGCGCCACACCGGCGGGCATAAAGG
>P_4172
GAGAGATTTTGTGTGTTACTCTCGGGGGCAAAGGAGAGCGA
>P_4173
GCCCCTCAAAGACGCACGCGCCCCGCTGGCACATCAGTGAT
>P_4174
GGGGACCAGGGCTGTTTCCGCGGAAACGACATACTGAGGGT
>P_4175
TGGCGGGGTTTATCGACACCCTTCCCCCACGCCTCAAAGTC
>P_4176
TTCTGGGCCTTGGCGCAGCGCTGCAATCGCATTTTGAGCGC
>P_4177
TCACTCATAGCGGAAAAATGCGTGAAGTCAAACCGTAGCCG
>P_4178
GTTGAGATTCGAGAAAAAATCGGCAACGAAGAAAAAACGAT
>P_4179
TATCCCGATGGGCGGGGGCGCGTCGACCTCGAAATCCAGTC
>P_4180
CGCGATGGTCGACACGGTAGCCTGGGCGGCTTCCAACGGCG
>P_4181
AACCAGCACCAGAGTAACCGCCCGAAAGGCAGCTGAAAAAG
>P_4182
GCGCAGCTCACTGAAAAAAGCGGGATAGGAGCAACCCAGGA
>P_4183
CCCCCGCACGGGGGGCGACCCTTTGTGGCCGAGATATTTGC
>P_4184
ACAACGGCCAGAGCGCGACCCTTTCCTTGCGAGTGTACTCG
>P_4185
GGCGCGAATTTTCATGGCCTCGAGGACTTTGTCGGCGCACA
>P_4186
GAATTTCCCCTGTGCAGCGGCCATGGAGGCAACCGACAGGG
>P_4187
GAAAGCATTGGAAAAAGCTGCCAAGCAGCGTGAGAGCAGCG
>P_4188
CCTCTTATGATGAGATTTTGCGGGAACTGGCCTTTGAACGC
>P_4189
GTGGTGGGAACGAAAAAACGCGGCCCAGCGATCGGTGGCTC
>P_4190
GCCTCACGCAGATTTTGTGGCCCGAAAGGCCGAGTCATCAG
>P_4191
CGGAAAAATACCATGCCACCCTCTTTATCCAGGATAACCGC
>P_4192
GGTGAAGGACACGATAATTGCAAGGGTGGACAGGATGACTG
>P_4193
CACCGCGGTAATGGCGGCCACGGAAACGATATCATCGACGG
>P_4194
AGAGTGAAAGTCAGGAAACCCTTGATGAGTTTTGCGAGGCG
>P_4195
AATAAAGCAGGATGATGACCCTTTTTAAGCTTTTAGTGGAA
>P_4196
CTCGGGGGGATTAAAAAATGCGTTGCTGCCGAAAAAAAGCC
>P_4197
CCTCAAGGAATCCGGTAGCGCCGTTCAGGCTTATACCGTTC
>P_4198
GCCCGCCGCCGCAAAAAATACGGTGAGATGCAGGCGCGGGT
>P_4199
CGCGGCCAGGTTGCCATTCGCCGCCTGGTAGGCGTGACGGA
>P_4200
TCGAAATAGGGCGAAAATTCCGGTTTTTTCGAGGGTATCAA
>P_4201
GGTCTCCCCCGTAATAAATACGCGGTTGCGGGATTTTTGAT
>P_4202
CGCGGACGGAAAGAAAAAAACCAAGGGAGTCATGATTGCCT
>P_4203
GCCGCCTCCGCCTTGCGGTGCATGCGACTGTTGCCTGGCGC
>P_4204
GCTACCCAAGCATAAAGTCGCGGTAAAGTTCGGCAACGAAG
>P_4205
ACATGGCCAACAAGATTTCGCGGGAAGGTGCTAATACATGC
>P_4206
CGTTCTTTCAGCGCTGATCTCGAAAAAAAACAACTTAAGCA
>P_4207
CTGAATTCCACTCTTTGTCGCGGTTGAAGAAAAAACCCTTT
>P_4208
TTGATTATGTCGAAAAAATGCACGAGATACTGTGTCCTCGT
>P_4209
CTGCTTCTGCCTGCCATCGGCGCGGTAGGCGTAAAGAGGGC
>P_4210
GATGCGGCACTCAGCCGACCCTTTATGCTGGGAGATGGCTG
>P_4211
TGCCGCCTTCATCCTCGCCGCCGTTTTGTGCGTACCCGCCG
>P_4212
TTGCCGGAGACAGAGCAATGCCGTGCCGGCGGGTAATGGCA
>P_4213
GGTCAGCGCCAGGAAAAAACCGGGCGCGAACAGGTTGCCGA
>P_4214
CTGCAAAAAGCTAGCTGAGGCGCGAAAATTTGCCATCATCA
>P_4215
AAACAAAACAGAAAAATTTCCCCCAATGCATCATGAAACCT
>P_4216
ACATCGGCATCAAACCGACCCTCTCTCATCCGGGCCTGATC
>P_4217
ATCCCGCCTGGCTCATCTCCCGGTAGAAGGATTTGCCTACC
>P_4218
GAATTTATTGCGCATACGCGCCGCAACGGCTGGGAGATTTC
>P_4219
AAAGTTTGAATTTTTGCGAGCGCGCGAGGGGGATTTTCTCA
>P_4220
ACGGTTGCTGATACATCACCCTCCATGTTGACATACAAACC
>P_4221
CCTTGCGCAGGCTTTCAGCGCGGCGTTTAAACCCGTTAGTT
>P_4222
AAGTAAAGAGCTGTATTTTCCGGGCCTGCGAAAAGATGGCT
>P_4223
TATGATCTGATCTCCTACGGCGCCGATGGCGAACCCGGCGG
>P_4224
AAGGCCTACCATGATTACTTCATCGACGAAGTTTATGAAGC
>P_4225
AGGGAAGCCCGCTTCGATGACGTCGACATTCAAACGCTCGA
>P_4226
CATCATACATAGTCTTCACCCTCCCTTGACGATGGTCCCGA
>P_4227
GTAGAAGTGACCGCGCGGCGCGTTGTAGTCCTTGGAGAAAC
>P_4228
GGCCACGGCATCGACTAGCTCGGTCAGCCCGATGGCGGCAC
>P_4229
CCGATTTTGAACTCAGCCTGCAGATGCAGCGCAGCATGCCG
>P_4230
CACGCGCGGATCCTTCCCCCCTGCCCCCTCTGAGGCGAGGG
>P_4231
ACTGCCTGAATCCTCCCAGGCCGTGCCGGCAATGTCGACAT
>P_4232
GAAATCTGCTACCCTTTACCCTTGTCTGAATTGCTCGATTC
>P_4233
CCTGAGAAAACGGCTCGACGCTGTGACGTCCCCAGCCGACT
>P_4234
CACTAGCCCCGCACAAACATCGTGCGGGGCTTTTTCGTCTA
>P_4235
CCCTCAATCATGATGATCGCCCGGTCGAAGGAAGACTTGAG
>P_4236
TTCCGATCACCTTTTTAAGGCTTAAATCTCCAAATTCAATG
>P_4237
ACGGGAGAGCGCACGTTTCACTACAAATGGCTTGCGCCCGT
>P_4238
GATGGTGCAACCAAAAAACGCGGAACCAAAATTACCTTCTG
>P_4239
GTCATAAAGCCTCCTCGGCGCGGAAAAAGCGACCCCATACG
>P_4240
TAAATATGCAGAGTGAAAACCAGGAGAGGAGGGGGCGATGA
>P_4241
CCGAAAGTACCACCATCGCGCTGTGATGGTAGTCGTCGTTC
>P_4242
GTTGACGTTTTCGCCGGACGCGAGGACATGGTCGAGACCGC
>P_4243
AGCAAAAGCGCCTGAAAAAGCAGGACCACCAAACCAACGGG
>P_4244
TGGAATATCTGAATGAATCGCCCGACAACCCCCAATGGATC
>P_4245
GATCTTGACGGGGATGGCCGCCGTGATCTGGTTGTTGCCGC
>P_4246
GAGGTCTACGACAAGCGCCGCAAGAAAAGCAAAGCTCCCAA
>P_4247
GTCTGAAGGGTAGAGCCACCCTTGCTTCGCTTCCACTCGTG
>P_4248
GATCAGGTCGGACACCTCCGCCGTCTGGGCGACGATACGCT
>P_4249
CCCGCGACAGCGAGGAAGAGCAGGAAGAGGAAAAAACGCGC
>P_4250
GCATGGTCTTGTAGGATTTTCGGCCGAGGAGGTGCGCACCT
>P_4251
GCCTGGCTGACCATTCAGCGCGCCCACGCCGTGGCTAACGG
>P_4252
CTGAACGCCCATGTGCGGCGCCGCCTTGACGATGATGTACC
>P_4253
CGATTCGAGCAGAAAAAATACGAGGGTCAGTAAAAACAGAG
>P_4254
GCGATCAATTTCCAGACCCGCCCTGTGGGCCATATTAAAAA
>P_4255
TCAGAAGCGGCCTTTAAAAGCGCCAAGGAAGCGGTGTTCTA
>P_4256
TCCCATTGACGCCCTCAAAGCAGGAGAGGGCCCCGTCCTGG
>P_4257
CAACCCTAAAAAACGGCACCCTCCCCTCTGCGCCTATAATG
>P_4258
CGGATGAAGGGATTTTACGGCCATTTCGGCGTGCTGGTGCG
>P_4259
AACTCGACGTAGGCAAAAAGCGGCAAATTCTCAGGGTCGAA
>P_4260
CAGCGCGCCGTTATAAAACGCCTTGCCGGCAAGCATTTCTT
>P_4261
TGCCCCCGCCTTGCCGATCGCCATGGTGGCGACGGGAATGC
>P_4262
GTTGGCTGCAATCTGCTCCGCCGTCTGGGCCGGGGTAAGAA
>P_4263
CATGTGGTCCATAGCTTTGGCGTTCTCTCCGAAAACATCTG
>P_4264
AATGAGGGAGAAAAAAAAAGCAAAAAAAAGAAAAAAATCGA
>P_4265
ATGCTGACCGAGGAATTTCGCGGCGGCGGCATGGACGCCCC
>P_4266
ACAACCGATGTCTACGATTGCGGCTACGGCGTCGGTATCCC
>P_4267
CGCAAGGACCTCCTTGAGTTCCTTGCGCGACTTGCCGGGGC
>P_4268
TATCCGAGTTGATGAAATTGCTGAAATATGGAATACCGAAC
>P_4269
GGGTGACTACGCCGATGCTGCCGGTCAGGGGGTTGGCGCCA
>P_4270
GAGTGGGCTTGCGTCTTAAGCCAAGGATGCTCCTTTTTCCA
>P_4271
TTCCAAGGAAGATATATTGGCAGTCAAGAAAAAACATCCTG
>P_4272
TATCTTAGAAAAAACGCAAACTTTCCTCTGAATAAACCTTT
>P_4273
GCGGCTCATACTGTGTTTCTCCCGAATTTTGAAATGGCCTG
>P_4274
ATATCTCATCTCTGCAAACCCTTTAACGACCTCCTCGAAGG
>P_4275
GGGGTCTATGTAAACGAAAGCCGGGGACAGTATTTTGAGTG
>P_4276
ACAAACACCCAGGTTAAACGCGTTAGGTAGCAAATTGGGAC
>P_4277
AGCGATCACCAACGCCCATGCCTCAACGGCTCCCACCTTGC
>P_4278
CGGCTGGTCAGCATCCACAACGGCCATTACGACACAGTGCC
>P_4279
TGAAAATCAGAAGTGAAAAGCGGCTTGTATTTTGCATTTTC
>P_4280
GTGCCAGCGCCTGCATGGCGCTGGAGTGGCTGCGCCGCTAC
>P_4281
CCTTTGAGGAGCCTTTTTTACGTTAAGGAATAAGTCGACGA
>P_4282
GCCACCAACATGGCCGGGCGCGGAACCGATATCCTGCTCGG
>P_4283
GCCCATCAGCATTCTTCGCGCGCTGTTGACGATAACCTGCG
>P_4284
GACGCATTGACCGATCGTGTCGCTAAGGGCCTTCTTCGCAT
>P_4285
GGCGGGTGGTCTTTAAAAAACGGGAGAGGTGAGCAGGTGGA
>P_4286
TGTGGATAAAGCCGGGGGCGCCGTCCAGGCGAAACACGAAA
>P_4287
TCATACCAAGGACCGTATCGCCCGGTTGGCAAACCTCAAAA
>P_4288
GCCAAACCAGGGTCGGCCCGCCCTAAACTCAATGGGGTCAA
>P_4289
ATTTTAATGGCCTTTTGACGCGGCCAGGATTCCCAAGTATC
>P_4290
TCCTGGACAATAGGGCGCCCCAAGCAGGGGGCGGGACAAGA
>P_4291
GGGCAGTACCAGGCTGACCGCCTTGGCGGCGCCGGTGGTGG
>P_4292
CATAGATACACGTGGAAAAGCAGGAACTTGTGAAATGCCTC
>P_4293
ATGACCGCCACCTCGCCTTGCCCGACTGGCGCACGTCGAGA
>P_4294
CACTTTTCCGGCAGCGGGCGCAGGGATTTGGTCAGGAGGCG
>P_4295
CGTTCCGTACCCCTAAATTCCAGCCGCGCAATCCTGCCAAC
>P_4296
GTATCCCTGACGGAAAAACGCAGAACAAGTGAATCCTGAGG
>P_4297
CGGCCCAGTCCGGGCAATCACAGTCGAATTGCATCTCGCCG
>P_4298
CCCTCCTGATCCTGAATTCGCAGCACCTCCGTCTCTCAGTA
>P_4299
CCGGGAACGAGCCGAAGCCGCCTAAGATGGCGGCGGCAAAA
>P_4300
TGGCGGGCAATTGTCGGTTGCAGCAGAAGTTTTCATGAATA
>P_4301
ATGCTGCCTGGAGCCAAAGGCAAGGATCCCATGCGGGCCAT
>P_4302
GGCTTTTTTCACGCAACTTTCCCGATCCCTCTGGCGGGATC
>P_4303
TCCTCCTTGTCTTTTTGGACCTAAGGAGGAGATTTTAAAAC
>P_4304
CAACCTCGATCACTCCCGCGCGGCGACGACCCTCCTCGACG
>P_4305
TGTGACCCCGAGAGAGTGCGCGATTTCGGCTTCTTTGTGAG
>P_4306
GCTTTATTGTCGACAAAAACCGAGAAAAGCGATTGGCCAAC
>P_4307
GTCGATTGGGTTTTGATCAGCGGCAATGACGTGCAGTATCG
>P_4308
TTTCGACAAGGACTACAGCGCCGTAACATCTAATTTCCTGG
>P_4309
CGCGGCGGAAGCAAAAAACGCGGGATTTCGGTTGTGTCGGA
>P_4310
AACAAAATTGAAAAAAAACGCCTTGCGCTCCAAGCTAAACT
>P_4311
GTCGACGTTGGTTTTAAAATCGAGAAGGTCTTCTGGTGTAT
>P_4312
CGTGATGAACCTGGAAAAGTCGGAAAAATTCTACACGGAGG
>P_4313
GGATGTTGTCGAGGAGAATGCGCGAGAGTGCCAACACCTGC
>P_4314
CCTCGATAGGGGGCAGGACCCTTATCTCTTCCCCATCGTCC
>P_4315
GTGGTCACCGATTGTGAAATCGGCGACCAGGTCCACATCAA
>P_4316
CCCGGAGCATGAGTGAAACGCAGGACGGGGGAGAACGGGTT
>P_4317
GCGTGGAGTCGGAACCAGCGCCGTGCCGTTGCGCCTCTTCT
>P_4318
GAACAGCGCATTGTCGAGCGCGCCCGCGCCCTGCAGCAGGC
>P_4319
GTTCTGCATCCCGATAAATGCGATAAAGAGGCCGATCCCCA
>P_4320
CGCGAGGGTTCGCGCCGACCCTTTGTCATCTATGACAGGCT
>P_4321
TTCGTGGTGGGTTTGAGCCGCAGCGCCCTGGTGGCAGTCGG
>P_4322
GAGGAGCAACCGGCTGAAAACAGTGACGTCAACCGGATCGT
>P_4323
GAGTGGGGACGCCCGCCACCCTTGGCGGCGGCATTTCCCAG
>P_4324
CACGAAGAAGAGACAAAAGGCAAGGCTCAAAAAAACAAAAC
>P_4325
CGCCTTCTGTCATTTTGTAGCCATAATGGCCCTTTGAAGGC
>P_4326
TTCTGCGTATGGGCGACACCCTTCAGTGGTTTAAGTACATT
>P_4327
TGCTCGTACCTGACTCAGCGCCGGGGTGGTCATCACCGCAT
>P_4328
ATCACCCTTTCTTTTAGATGCGGCTTGTGTTTTTGAGACGT
>P_4329
TTTATTCTCGGTCATCAGCGCGGCTACTTCCGAAACAGATG
>P_4330
AAGGCCGACATGTTCCAGCACGTCGACAGTCTGCTCGAAAC
>P_4331
AAACAAGAGACCGCGCGGCGCCTCTACGGCAGCAGCCCCCT
>P_4332
GATTCCTAAGCGTGATTTTGCAAGAGAGGGGCCAAGATTGT
>P_4333
AGCCATCTTCTGAATTTTTGCGAGTGCGTCAACATTGGAAG
>P_4334
GGTGCGGGTGGCGTTTTTTGCGGTTGGGGAAAGCCGGGTGG
>P_4335
TTTCTGGTATTGCCTGACCCCGTTTATGGCTTTTCTGGCGG
>P_4336
GGTGGAAGTCAATATCCACCCAGGATCGGCAAAAAACCCCA
>P_4337
CACCAGCAGCTCATCACCGCCGTCGACCTCGCCATCGCCGT
>P_4338
ATCTCTGCCATAGCGACCCGCAGTTTGCCGAAGACGCAGCC
>P_4339
AAGATCGCAGTCGGAGAATCCGCGATTTTAAAAAAAGCCGA
>P_4340
GTGGCGAGGAGCAGATCTTGCGGCAAAGACTTCTTGATGGC
>P_4341
CGCGGTATCTCGAGACAGAGCGTCAGGGAGATTTTTGACCA
>P_4342
GCCACGATCTCGGTACGGCGCGGATTAGCGAACTTTTCCTT
>P_4343
TCCGAAACCGAGGCCGTCGGCCACCCCGGCGGCGAGCGCAA
>P_4344
GCTCCCAGGCTTCCGGATCGCGGAAAAAATTAGTCACCCCG
>P_4345
GTCTCCTTCGAGTTTGAATTCGAGGCCCGCGAAATTGAGCG
>P_4346
CTATTGCGGCAATGGATGCACGGTCACTCTTGGCGTACTCA
>P_4347
AATAAAAACCTTGACAAACCCTTAATGTTCAAGTCTAATTC
>P_4348
CTCAGCTGCTTGCGCGATCGCGGCACCCTGCATGCCCTGGC
>P_4349
GTTCGTTGTTCCACTTCTCGCCGTCGAAGATCCAGGGGTTG
>P_4350
CTTTTGGCGGAAGAAAAACGCGGCAGGCCCCGGAAGGACGG
>P_4351
CCGGCGTCACCGGCGAAATACGCCCGCGTTGATTCAGGGCC
>P_4352
AAACTGCAGCACACCGACCGCCCCAAGGATGTAATCACTGC
>P_4353
CGCGCAGGGTGATTCCAAGACGCGAAAAATATTCTTCGATA
>P_4354
CCCATGTGGATTTTACCACCCTCCCTCTTGTCGGAGAGGAG
>P_4355
GCCTGGAACGCACGCAAATGCCGTCTGATGTCCTGCGGGTC
>P_4356
TGGCGTCAATATGTTCTCCACGTCGACACGTAATTTCGACG
>P_4357
GAACCTGCGGCCCTGGATGGCTGGGACGCGCAATTGACGGA
>P_4358
GATTCGAGGCGTTTGTCCAGCAGTGCCATCTTGAGGCCGGC
>P_4359
GGTTGCAGCAGGTTGATGCGCTGGAGCGCGGGGGAGTCGCC
>P_4360
ATCCTGATCATAGGAAATGGCGCTGACCTGAAATCTCGTTA
>P_4361
TGGGTGGCGCAGCCAAATTGCGCCAATGCCCAATCGGAACC
>P_4362
TCTCGCGATCGCGGCCTTCGCCCTTATGGCCTGGGGGGTGT
>P_4363
AACCGGGGGATTGCCTGGAACAAACTCGAGTCTTCCCGGCC
>P_4364
AGGAGACAACTGCGTTTCACCCTTGGGAGTGATTTTCCCGA
>P_4365
ACCGGAGGAACGATGACCGCCAGCCTTCATGAAAATGAGGT
>P_4366
CAGATATACGTTCTGGACCGCCGCACAGGAGTCATCACCGC
>P_4367
ACGCTGGTTCTTGAGACCAGCCTGCGCGGCATCAACAAAAG
>P_4368
GCGCAGTCCCTTGCCGAGGGCGCTGCCGACCTGTGGCAGTT
>P_4369
CGATATGCAGGAGCGTTATGCCGGTCTTTACTCCAGCGCGA
>P_4370
ATTTCCATTGTTAGCTAAAGCCTCAGAAGCAATTTCACTGC
>P_4371
TGGTCGATCAGGGCAAATCGCCGGCCACAGTAAAGTTGACT
>P_4372
GGCCGCAAATATTGGTTTTGCCGAGAACGGCACGATCCCGC
>P_4373
GCTCCAGACCTCATTGAGCCCCCTGCGAAGCGTCTGATCGT
>P_4374
CTGAACTCTACCAATTCACACCGTAAAGCCCCGTCACTTCA
>P_4375
GAATCGCTTCCTTGAATTTACGCGAGAATTTGCGCTCCGGA
>P_4376
TTTTTCTGGGCGAAAAAACGCTTTGACGCCATCGGCCAGGG
>P_4377
ATTCCAGGGCCTGCACCGCGCAGTGTTCAATAAATGGTACG
>P_4378
GGGGCTGTTTTTTTGCCTCGCCCTTTAGGCCGATCAGGCTG
>P_4379
GTGGCCGACCCCAAGTGGCGCGCCCATTGCGAAAAGCAGTG
>P_4380
ATTTAGCATAGAGATGGACGCAGTCAAGGCAAAAAGCCCAA
>P_4381
CGGGACAGACCTATTACCTGCAGGTGCAGGCGGTGGATGAA
>P_4382
GTCTTTTAATCAGGGCGACCCTTCCTGGAACACCAGCATCA
>P_4383
CTTCCGCCCTGCGTCTGGCGCAAGACCCCGAGCTTACGGCC
>P_4384
GGTCAGTTTGCCCTCTTTGGCGGAGACGACGCTGCCGGTAA
>P_4385
GATAAACTGTTCAGAAAATTCCCGAGAGTGTGTCAGGTCGA
>P_4386
TGCACTTTGAGCCGACTGCTCGGCCTGTTGGGCAGCGGCTT
>P_4387
ATTATCTGTCACGCAGATCGCCGTGCTGGACAGATTTTCGC
>P_4388
AGCTGTCTGCATGAAAAAAGCGTAAATGGTCACTCCTACGA
>P_4389
AAGTCATCCAGGTCCTTGGGCGGGAAACCACTTTGCGTCGA
>P_4390
ATGGCCTGCTGTTCATCGCGCGCGACCCCTTCACCCCGGGA
>P_4391
CCTGATGCAACTCCGGCCGGCCATGACGGCTACGCCAAGAT
>P_4392
GGGGCTTTGAGAGGCGCCCCCAGAGGGGGCGTTGCCGGCTA
>P_4393
GGCAATGAGGCCATCGCTCGCGGGGCCTACGAAGCCGGCGT
>P_4394
GCCGAGGAGCACCCGTTTCGCGTTGCCATCGTCTGTGCCAT
>P_4395
AGCAATGGTGATATCTGCCGCCCGGGCGGCCTCCGGATCGG
>P_4396
TGTCCATAAGTGGGAAAATGCTTGAAAGTTTCGACGATTTT
>P_4397
GAGCGGCAGCCCGCCAGAAGCAGGAGCGAAAAAATAGCGAT
>P_4398
GCGGATGGCGCCGCGGCCGGCGTTGATGACGAAATCGAGCA
>P_4399
GGGTCAAGCTGGAGGTCACCCCCGATCCCTATTACCTGCTG
>P_4400
TCCTTCTAGCCGCGCCGACCCTTAAGGGTTACGCCACGCAT
>P_4401
CTGTCCCGCGTCACCAAAGGCGGCGATATCGACCGAGTTGT
>P_4402
CTATAAGCGGCATGGCGACCCTCAACAAGCGCGCCGCTGAA
>P_4403
CGACCTGATCATGCTCACCGCGCGGCTGCTGCAGGAGCACC
>P_4404
TAGAACTGACTGATAGTGAGCGGTTCTTGTTTCTACATCTT
>P_4405
GTCTCCCAGATGGGCCGACACCGTCACGCCTGTCTCCCCCA
>P_4406
GTATGAGCGCTTTCTTCGGGCGTTTGCGCAAGTCCTGCGCG
>P_4407
CCGGGCTGTCTTTTGAGGTGCGCGAAAAATTGATGAAGACT
>P_4408
GTGTTAATCTTGGGAAACTTCCGGTTTAGCATCGTTTCAAG
>P_4409
AGTGTGTAGCGGGGAAGCTTCAGGATCGCTTGTTTCTCAGG
>P_4410
GTCGCGGGCCAGTGTGTACCCTTCCCAGGAATTTAGGTTAC
>P_4411
AGAGTTTTTGTTTCAAAGTCCGGCTATGCTTTAAAAGCAAT
>P_4412
CGCCTTATTGCGGAAAAATCCGGTCGATCGAATCAACTCTT
>P_4413
ATTTTTCCCGGGCGCAAGCGCCTTTTCGGCCTCGCAAGCGG
>P_4414
AGGGCAAGCCGCCCCGATTGCGGGGATTCTGCGGCAAGACT
>P_4415
CAGTGCAGAGGCAATGATTACGGTTGCGGCGTTGATCAGTT
>P_4416
GGGTGGGCGGCGCGCAAGCGCAGGAAAAAGTAAACTGATAG
>P_4417
ACGAGCGGGTGTAAGTCGCGCGGCTGCGCGAGGCGAGCTGG
>P_4418
TAACCTGCAAAGTCATTTTCCCGTGGTGGAGACCTTCGACC
>P_4419
GACGGACAGATCGGGCAACCCTTCCATCTCAAGGATGCGAC
>P_4420
TCCAGAAAAAGGCTGCGACGCCCGAAAGGCACACCGCGATC
>P_4421
GCCCGGGTTCGGGAATTCCGCGCGCAGGGCAACGGTGCCCA
>P_4422
TCCTGAAGCGGCTTTTTTTGCACGAAAATGGCGCAACAACG
>P_4423
CACTCGCAAGGAAAGGGTCGCGCTCTGGCCGTTGTTTACCT
>P_4424
GCTCTCCATGTATTCACGCGCCGCCACGTCGCCCAGGCCGT
>P_4425
TGGAAGATTTGGGCCAGACCCTCCCCTTTGCAACGCGCGCC
>P_4426
GGCGAGAACCTGCATGAACCCTTTGCCGACAACGACTGCAT
>P_4427
CAGGAAAAAGAGATTGAGCGCATCGGTGGTAACCAGAAGAT
>P_4428
TTTTGAACAGGTCGCGCAGGCCGTAAAATGATTTGACGTAC
>P_4429
GCACCGGCCCAAACCTCAGGCGGCAAGCCCCTCGCCATGGA
>P_4430
GTCAAGATCGCGGTTGGTCGCGGCATGGATCAACTCCCGCC
>P_4431
CGGCTCGACTTCGAATCCAGCCTGGTGGGCTGCATAGGAGG
>P_4432
CACTGATCCATATGGCCGAGCAGCGCCAGCTTTTTCCTCTG
>P_4433
GTCAGCGACAATTAAAATTCCCGTTTCGTGAGAGCTGTTGA
>P_4434
TGTTCGGGCCCGATGTCTGGCTGGATCGTCATTTTCTGGGG
>P_4435
GAAGCAATTCTGACGAGACCCTTCTCCGGCCCGAAGAATTT
>P_4436
GGCCGGGGGTTGCACTCACCCTCGCCCAGGGACGCATGAAC
>P_4437
CGGGTCGAAGAGATCGACCGCCTTCTCGGCTTGGAGCTTGG
>P_4438
TCATCCGCCATAGATATTTCCCCGCTCTCGGATATCCTGCA
>P_4439
CTATCCGGTTGTTGAAATCGCGTGTGAGCATAAGAGGCCGC
>P_4440
GAGAACGAATTCGGAAGTCGCTGTTTCAATTTTGCATCAGG
>P_4441
TGGCCGCCAGTTTTTCGGCGCGGTGATAGAGTTCGGCACGT
>P_4442
GGCTTCCATGTATGCAGCGGCGCGAGCCCCATTTTGGTGCC
>P_4443
TGATCGCCTCAAGTATCTTGCGGCTTCTTTCATTGAGCGCT
>P_4444
ACCCGGAGTACGCCTTTTTCCGTTTCCGCCTTTTGAGGGGT
>P_4445
TTCCCAGGAATTTGCGCGAGCGGTTGAGTCTAATCCCGGGT
>P_4446
CTTTTCTCCCTCGGTCAGCGCCGCATCGTCCTGCCAGCGAC
>P_4447
GGAAAGTTCGCCGCTGGTCGCGGTCAGGGACTATTCCTTCA
>P_4448
GCGCCCGAACGCGGTCAGCGCTTGGGCTAGAATTTTACGCC
>P_4449
AATTTTGGTATTGTCCGCCGCCTTGTCGGCCTTGACCGGAT
>P_4450
CGGACGTTGTAGTGCTCCGCCTCGATAAAGGTGCCGTCTTT
>P_4451
CAAAAGCATCTTCCAGGGCGCGCGCATGAACCAGAACGATG
>P_4452
TAAAAACATACAACAAATCGCATGAAAAGCATTTGAACGGC
>P_4453
TGGCTGAGACGCGTCAAACGCTGGAGCGCATTCAGGAGCGC
>P_4454
CTCAAATTTGCTCGAGATCGCAGGAACTGGGTCAGATGGCT
>P_4455
GATCTCGATGAATTTGAGCGCGAAAACATCAGCCGCCAGTT
>P_4456
GGTTCTGTTAGCCCTCATCGCAGCACCCCTCTTATGATTAC
>P_4457
AAGGAAGTGGCCGAAGGCGGCTGCAACGTAGTTGCGGTGAC
>P_4458
ACCTCGCTCATGCCGAATCGCGCTCCTGAACGGGGTCTCGC
>P_4459
CCTGGATCTCATCGAAAAAGCAATAAACCTTCTCGGCATTC
>P_4460
TAGCGGGGCGTTTTCCCCAGCCTTGTCGGCAATCATCTTTT
>P_4461
ATCTACGCCGAAGGGCAGCGCCGTTACGTGGAGACCTTCTC
>P_4462
TATTGAGATTAAGCAGGGCGCGCTGCCAGTCGGCAGAAAGA
>P_4463
GAACAGTCCCTATGCCGGCGCTGAAACGGTAAATGCCTTCG
>P_4464
CATCTCAGAGACAGTGAACCCTTCAATATCCTGCCGGACCA
>P_4465
AGAGAAGGGTACGAAAAAGGCGTCGACTTCCTCCTGCCTGG
>P_4466
CACATCCCCGGCGCGCTCGACGATGACATGGTCGCCAACCC
>P_4467
CAATCCGAACGCAATAAATGCACCAACAAACAGCCTCCTTT
>P_4468
GCCTACCTTCTCGCCAACGGCCGCATCGTGGAACGGGGGGA
>P_4469
CTGCCCGAGCAGGTCGGAGGCGAAGACGGCAAACTTGTGCG
>P_4470
CGTTTCGAGCAGACTGTCGACGTGCTGGAACATGTCGGCCT
>P_4471
AAGGCCTCACGCAGCGTCGGCAGGCTCATCAGAATGAGACC
>P_4472
GATATAGCCTGCCTTGCGCGCGCCGATTTTTTTGCTGGTGT
>P_4473
GCCGCTACAGCGAAGTTTTCCAGCAGCGCGATCAGTTCATC
>P_4474
GTTTACTCGTTGCTTGAACCCTTTGCCAGTTGCACCTTGTT
>P_4475
CCCAATATGGATAAGTACCGCCCGCTGGGCGCGATGAAGGT
>P_4476
AGGGCTTGACGATAAAATCCCGTGCGCCGCTCTGCACCGCT
>P_4477
GGGGGGATAAGACCGACCCGCACGTCGGCGCACAGGGCACG
>P_4478
CGGTTGCGGGCACAAAATCGCCGTTTTGCGTACAGTCAGGG
>P_4479
AGTTTTTTCCGCTTCGAGTACCGCACTGTAGTCTTTTTCCA
>P_4480
GAACCTTTTTCTGGAAAATTCTCGAAAGGTTATCCATGAAA
>P_4481
TTAACCTTTTCTTCTAAAAGCGGTTCAAATAATCGCCTTGT
>P_4482
AAAAGGCTCGCGCCGGAGAACCAAGGCCCATCAGCGGGCAG
>P_4483
TCGTTGAGGACATTCTTGCTCGCGGTCAGGATTTTTGGCGA
>P_4484
GCGTCAAGCTTCGGAAAATGCACGAACTGGAGGGCGAAGGG
>P_4485
TTATTTTCGGGATAAAAGTTCTGCCACCATAAACGGCCAAA
>P_4486
CCTCAAAAGCCCCGGCCCTGCGGTTGGGGCTTTTTTCTTTG
>P_4487
TCACCAAACCAAGCGTCACCCTTGCCTTCCTGGAAAAGCCC
>P_4488
TATCTCAAGCTCTCCAAGCGCAGCCTGGACGAGATGCAGGC
>P_4489
TTTGAGAACGCCTACGGTCGCCGTGTCGGCTTTATCTTTGA
>P_4490
TCGAACTCGTCCTGAAATCGCCTTGATTGGCACTTTGCGGG
>P_4491
CTCAAGGACCTGTCTAAACGCGATGCCTGGAAAGACATCCA
>P_4492
GAACTGGTGCGCGGCAAAAGCGGCCGGGTGTACGGCAACCT
>P_4493
GCCGCTTTGACCGCCCCTGGCCCCAACGGCCCATCTATGGC
>P_4494
GAGGTCGGCCTGGTGGGCGGCGTCGACCAGCTTCTTCAACC
>P_4495
GCGATTGAACAGGCCGGACGCCGTCGAATGCACCAGGAACA
>P_4496
CCCGGGCCGATGCCCCAGAACTGACTCGATGAGTCAAAGAA
>P_4497
AATCGCGTGTTTCTCAACGGCGCCCTGGTCACTCTGGGGCA
>P_4498
GGGACTGCGGAAGAGGAACCCTTTACGGCAGAGGAGTTAGA
>P_4499
CTCTGGAATTTAAAATTTTTCGGCCTGTTGCAACCCGACAT
>P_4500
TTCATCGACATGCGCGATCGCAAGAACATCCGGGCCATTGA
>P_4501
CTGAGGATTGTAGAAAAAAGCCTGCTCAAAAAATATCTCGA
>P_4502
CACCAAGGGAACGGTGATCGCCCAAATTCCCCAGTCGGACC
>P_4503
CGCTATAAAATGGAAAAATACGGTCTGCATGAACGGACCGA
>P_4504
GGGATCAACCTGATTATTCGCGGCGACGATCACATCAACAA
>P_4505
GCGGTGCGGGCCTTTTTCTCCTGGGCCGTCGAGGCAGGCGT
>P_4506
CGACAGCGGCGGCAAGCCCGCCTTCTTGGCGAGATAGTCCC
>P_4507
TGCTGTTCTTGCCGCTGCCGCCCTCTTCGTGATAAAGTAGC
>P_4508
CCTTCTGGAAAGTCAGAACGCTCGAAAAAAGAAATAGGTCG
>P_4509
ATTGTAGAGGATAGCGGAAGCGTGTCCGAGGACATTGCCCA
>P_4510
CTTCAAATTCAAGAGGTTCGCGCTCGCGGGATGAATCGAAA
>P_4511
GCCGTGGGGCTGCAGGAGCGCGTCGACCATTTCCCCGGCCA
>P_4512
CCGGCAAAACTTTCCGACTGCGGCAGCACGCGGGCGTAGCG
>P_4513
CTCCAGCACCTCGTCAGATGCGGGAGAATCAATGGAAAGCA
>P_4514
GTCCTCATTCGGACCAGCCGCGTAAATTCTTTGATGACGCC
>P_4515
ACCAGGCCCTTTCTCAGACCCTTGAGAAACTCGGTAAGACG
>P_4516
ATGTTTCCCAGCGGCAAAGTCGAAAAAAAACGGGATTGGGT
>P_4517
CGACTCCTGCTCGTTTTTTGCCTGTTCAAGAATCTGTTTGA
>P_4518
ACTCCTGACGGAGTGTAGCGCAGTTCGGGGTCCTTACCGAG
>P_4519
GTAATCCCCGAGTTTATTTTCGAGAAGCTTTTCCTTGCCTG
>P_4520
CGCGAGCAGGACGAAAAAAACAGCAGCGGGCGGCAAGACAG
>P_4521
AAAATTGCCTTCGAAAAATTCCAGTAAGCCCAGAGAATACC
>P_4522
AGTCTTTGTCGCCGACACACCAGGCTTGGGCTTTTTCAACC
>P_4523
GCTGTTGTCGCAACAAGACACAGAAACCTTGCCCTCTTGCT
>P_4524
AAGATACATCCACTCAAAAGCTCCTTCGCCTTCCAGACAAA
>P_4525
TCAGGCATGGTGGTCTATCGCGGCAAGGGTCGACAGGGAGC
>P_4526
TTTTTACACCCAGTTCAACACAGAAACTTGCGAAATCACGG
>P_4527
CGCCGGGACTGGCTGTTTTGCGCGGTTCAATAAAGGCGAGG
>P_4528
CTTCTACCGAGAAAAAATCGCAGTAGGGGCATTTACGCAGA
>P_4529
GAGTTTGCAGCCCGCAGCCGCGGCAAAGTCGTACCCTTTGC
>P_4530
CCCCGGAAACCATCCAGCGGCTGCAGCAGTATTCCTGGCCG
>P_4531
GAATACGGCGTGTGTCTTCGCTGTGGGGAAGAAATTTCACC
>P_4532
TGTCAAGGTAGCATAGAACGCGGCGGCGCGCACTGTGGATA
>P_4533
TGCCGCAGGCCAGGGTTTCGCCGGAACCGCGTTCCCAGGTG
>P_4534
GCGGTTGCACTCTCGGCAAGCCAAAGCTTGCGGTTATGTTT
>P_4535
GTGGGAGCCGTGATCGGCACCATCGCTGACGAGGAAGAGGG
>P_4536
AAATATGCCTCCACTGGCTTCGTGGAGAAGCGGATTTTCCC
>P_4537
GCTGTCGGAAAACAAGCCGACCGAACAGCGAGTGGACACTG
>P_4538
GGCAAGAGCTATTTCAAGCGCGGCGATCTTATCAGCTCCTC
>P_4539
GAATATTTTATCGGGTTGACCCTCAAACGTGAAGGCAATGC
>P_4540
AGTTATCGCGCAGCAACCGGCCCTGTCGACTTTTTCGTTTT
>P_4541
TCTTTCCAACTACCCGTTCGCCGTCGTTCTGGTTTCCCATG
>P_4542
TGCGCCGCGCGCGGAAATCGCGAAAATCCGCCAATTCCCCA
>P_4543
CGGGCGATTGAAGACATTTCCCCGCGCGCCCTTTCATGCCT
>P_4544
CTTGGATCCCCATTGAAAAACGGGAATGTCACGCGCCGTCG
>P_4545
ATCGGGCAGTTTATCGAGCCCCTGGCCCTGATGGCCGGCTT
>P_4546
TGTCCTGGTCGCGCTGGCCGCGGCCGAAGAAATGGAGATGA
>P_4547
CTGGCAGTACGTTAAAAAAGCGGGCACCGTCATCCTGGCTG
>P_4548
GGATTGTCAAGGTCAAGCCGCGAAGACGCTGCGCACAAGGT
>P_4549
TCCTGGAACATGGCCAGCAGCGTCGACCCGCAGCGGCAGTT
>P_4550
TTCGACATGGCCTGCCGACGCGTCAACCGTATCGAGCGAAG
>P_4551
TGCGGAGCAGGCGCTTAAAGCGGCCAGGGGAGAATACCTGC
>P_4552
ACCAGACGCCGCTTCTGACCCTCGAATATTTTACCGACACC
>P_4553
GATGCTGGGGGCTGGATTGGCCCTGATGGCCGTGCCCGCCG
>P_4554
CCGGACGAAGAAGACGGGCGCGTTCGACCCGATCAGGCCGG
>P_4555
TTTCTACGAGTTCAAAACACCCTTCACCATTGTGCAGACCT
>P_4556
ACAAATTTCCCCTCTTGCGGCAGCGTCAGGCTTTCCAGGGT
>P_4557
CTGGGAAGGCAAGAAGATCACCGGAGCGATGCTGAACGGCT
>P_4558
GCCAACCTCAACCCCGGTCGCGGCCGTGAAATCAGCAAAAT
>P_4559
GCGGTTCACAAAGCCGGGCGCCGCCGCGACCGCGGATAACG
>P_4560
GCGAAAATCTCCCGAAAAACCGGGATCAGGTTGCCTCGCTG
>P_4561
CTTGGTCAGGGGGGTGAATCCGCGCTTGGGGAGACGGCGCT
>P_4562
GAGACGATCCCTTCTCTACCCTGGGCCAGGGCGGCCAGCGC
>P_4563
TCTTCGCCCGACACGCCCGGCGGTTGCGACGAACTGGCGCA
>P_4564
CTCAAGAGCTATCGCAACGTCTGCGCCGTCCAGGCACGCTG
>P_4565
TGGAGGGCCCGCCGAAAATACATGAAAACACTTCTTGACAT
>P_4566
TCCCCTGCAGGCCTACAACACAGCAGAAAACCTCAGGACCA
>P_4567
TATAGGCTGCCATGGTTTCGCCCGCATCATCTCCCCACAGG
>P_4568
CAGAAAGTAGCCGATAAAAGCCGTCAGGATCGCAGGGCGCA
>P_4569
GTGGCGTGCGGTTTTTGACGCGCGCGTTCCGCGAGAATTAT
>P_4570
TACTCATTTTTGGTGAAGCGCCGTTTTTCTCATCAAACCTG
>P_4571
TTTTTTAAGAGCATCAGCCGCTGCAAAGTGGTTTCGGTAGC
>P_4572
GGGATTTGCGGATGCTTTTTCCAAAGCATCATAAAACCGGC
>P_4573
AAGCGCAGGGAGAAGTTCTGCGGCGACGTCTCGTTTATAGC
>P_4574
AGGGTATTGTTAAGAAAATACCCGAAGGAGGCTCGATGAAG
>P_4575
AAGATTGGCGTTGTGGTCGACGTCGATGAAAGCTCGGGCAA
>P_4576
CATCGAACTTGACCCAAAATCCCCTCTCCATGTGGAACGTT
>P_4577
TTTTTTCTCATTCGTTTTTACCCCCATCTATTATTTCCCTG
>P_4578
CCCGGATCCTGTTCGAGTCGCAGTAGATAGCTGTTGTCGGA
>P_4579
GCTTGACCTTTGGGGCGAAGCGTCAGGATTTTAAACTTTGC
>P_4580
AGGGTCCGCATGCGTTACAACAATAAAAGGCTTGATGGCTC
>P_4581
GCGATATGGCCTTAAAATCGCAGCCATTGACCGGCGGTGGG
>P_4582
GAAAACTTCCTTATAAAAAGCGTCTTGGGTCTCCAGAATCT
>P_4583
CACAGCGAGTCTGATCAAAGCGCTTTAGTCCATTTACTCTC
>P_4584
AGGCCCGGTGACCTTCAACGCCGCCTGGATGATTTTTGCCG
>P_4585
CTGCGCCGCAATGGCGCGGGCGGAAACATGAAACACCGTCG
>P_4586
GCCATGGTCGTGGTCAAAGGCAGTAGTCCCAGTCCCTGGGC
>P_4587
TCTCGGAACCGGTTCTGAAGCGCGCCCTCGAATACTGGAGC
>P_4588
TTTTCCTCTGCCACCGCGCGCGCCAGAGCTACGCGTCCACG
>P_4589
GAACGTCCCCGTGCCTTCCGCACGAAAAGAGCACTGGTCAT
>P_4590
TCCCTCGTCGGAGTAGACTGCCTGGGCGGCACGCTGCACCG
>P_4591
GCACTTGGGCAAAGACAGTGCGGTCAGGGCTTTTCCCTTTC
>P_4592
ATCCCTGTCGATGGCATCCGCGGCAGTTGTTGCAGCAGGAA
>P_4593
AGTCACGCCACCGATGCCGGCGTCGACTTCATCGAAAATGA
>P_4594
GTGGTTGCCACCCGAAATTCCGGCAAGCTTCGCGAAATCAG
>P_4595
ACCCACGCAACGCTTGTACGCAGTCGTTGCCGTTCTGGAAA
>P_4596
GCCCTTCTCGGTAAACACGCCCGGCAGAATGAAATCACTGC
>P_4597
TATTGTTTTTGTTAAAAATGCCTATTCGGCTGTTCGTCTTC
>P_4598
GAAAAACCACGCGGTCGATTCCGAGAGAGGAGGGATCGGCA
>P_4599
CAACCGCTGATCCGAAAAACCAAGAGAGGAGATCGTCTGGA
>P_4600
CTCGCGCTGTCCTGATATCGCTGGAACCAATACTCCCATGA
>P_4601
TTGGCTTTGCAATAAAAATGCCGCAAGATTTAAAATATGCA
>P_4602
GCTTCGGATCGTTCGGGTCGCAGCCGAGGATGTCGAGAATC
>P_4603
AAGTAGCCTTCTTTATGGCGCGGCTTGTATCCAAGGTTGGG
>P_4604
GGGCTGGGGTGCAGAATGCGCCCGATCCGCAGATCCTTCCC
>P_4605
GGTGCAGCACCGTGCTGCGGCGGACGCAGTCCGGAGCGGTT
>P_4606
GCTGATGGCCACGAACCCGGCCTTGATGGCGGGAAGCATGA
>P_4607
GTTGCTGGGGGCGGATCACGCAGGGGAGGCTTTGGCTTACG
>P_4608
CCACAGAATCAGAAAAACCGCCCTGTTGCGAACCGCCATGT
>P_4609
AACAGGGGTACTTCGTGCGGCAGTGTGTCGATACCGCTTCT
>P_4610
GGGTCAAGAACCGCATGGCGCGCGGCCTTGGGGGCGACTTC
>P_4611
GACTTCGAGGAGTGTGAACCCTTGCCGGTTGCCAGGCATTT
>P_4612
TGGCGATCTCTTTGAAAACGCTGTCGAGGACATTGTCGACG
>P_4613
CTGCGTTCAACAGGATTTTTCGGTTTTTTTGTGATGAACGC
>P_4614
CGCGGGGCGCCGAGAAAGCGCGCCACCGCTGTTTCGCTGAC
>P_4615
CCGCCAGGAATGGCAAAAACCTACAAGCACCTTTTCCCGGA
>P_4616
ACAGAATCGAACTGCCGACACGAGGATTTTCAGTCCACGGA
>P_4617
TAAATATTGCGATTATTTGGCACCCATGCTGATGAAGGCCA
>P_4618
GACGGCGATGCCAACAACTCCCAGTCTCAGTCAAACGGCAA
>P_4619
AACAACGAAAACGCCAAATTCAGAAACGATGATGTGATCTA
>P_4620
CGGGTCACCATCATCGAACGCGGCCGGACTCTGCTGCGGGA
>P_4621
CCGCAAAATGACTTTTTATGCGGTGATTCGCTCCAGGCCGC
>P_4622
GCGCCTGGCTGAGCCGGCCGCGGAAATCATCGAGAGACTCA
>P_4623
GAGAAGAAAGGATCCATTTCCACGTTCGGCAAAAAGCCTGA
>P_4624
AGGTCCTGCGTCGCCAGTTTCGTCAATGAAAAATTCTCTAT
>P_4625
AGCGGGTTGCGAAGTGGAGGCCTTGGCGGCAGCCCGGCTTC
>P_4626
GGTCATTCGCCAGAAGCTCGCAGGAGAAGAAATCAAGCCTG
>P_4627
AGTCAAGGCGCCCAGAAACCCTTTCCTCCGGTTCCGGCCGG
>P_4628
GTCATTATCGGCGGGATTCGCCGTATCGGCAAGGTCACCGA
>P_4629
GCGAAACTGCTCAGAAAGTGCGTTCGTGATGCGGATATTCT
>P_4630
GCCCGTGCCCTGGTCATCCGCCCCAAAGTCCTTTTATTGGA
>P_4631
AGGACGTTGCGCCGAAAATCCACGAATTCTTCACTGTTCCA
>P_4632
GGTGAAACAGCCCCCAGACGCCGTCGAATTCGAGCTCAGCC
>P_4633
TGTGGTCAAAAAGAAAAATCCTAGCACAAGCCGGAGCTGAA
>P_4634
GTGCACATGATTGCTGGTCACCGTGTAGTTGAGAAGGTTCA
>P_4635
GCCCAGAACCTCTTTCTGAGCAGGAAGGCACCGGTGCGCCC
>P_4636
GCCGGCCAGGCTGCAAAAGGCGCTGATCTTTACGTCACCCT
>P_4637
GTCCTTTACTTTTTTTCGTGCCTTGGTGGCAAATCTTATTT
>P_4638
GTTCTTCAATGTGAAAAACCCGGCCCCCCTCGCCTTTCCCT
>P_4639
CGCAGACAACATCATCAACACGCGACCCATCTCGCAGCACG
>P_4640
ATGAAAGCTCACAATATTCCCATAGACAAGGTCAACGTCAA
>P_4641
AAGCGATTCAACCCAGATTGCCGTATTGACGATTCCTTCCC
>P_4642
CGGAACTCCGGTGGAGGGCGCCCTGCTGGCGACCCTCCCCC
>P_4643
GGGGGCATACGGTAAAATTGCGCGCTCCCCCCTCCCAACCT
>P_4644
TCCAGAGGGGCCATGTAGCGCAGTCGGTAAGAACCGGCGAT
>P_4645
GTCAACGCCATCGAAAATGGCGCGAAAACGGACTTCACTTT
>P_4646
GGGCTAGCCAACGAAAAATGCGGTGTTGAACTGCTGGCCGT
>P_4647
GCAGGGGTGGGATTCTGTTGCCCTCGAGGCGGATGTCGAAC
>P_4648
GCTGATGACCGTGATCGGCGCGGGAGAGCTGGAAACGCCCA
>P_4649
TGACAGCACCTCACGAATCGCAGCGGCAATGTGTTCGCGCC
>P_4650
CGGCGACCACCAGCAGATCGCGGCCGTTGAATCGTTCCAGC
>P_4651
GGTCATGTTCCGTATAACCACAGAGGGTGGCGTAATCAGGG
>P_4652
TCATTAATACCTTTGCAACGCGATAAAATCAAGAATTTTAC
>P_4653
AAAGGGGGCGGGCTCTGTCGCCTCAAGGGCGATCGTCTCGC
>P_4654
TCTGGCAAGAAGCTCCACACCCTTGGTCTTCATAAAAAACT
>P_4655
CCCTACGGCATGATTCTCTGCACAGGCCCAACCGGCAGCGG
>P_4656
ATTGCCTCCGAGAAAAAAAGCAGCACCTGTAAATTCTGCAA
>P_4657
TCGGCTAAATCCTGGCCGAACCGAAAGCTTCGGCTGAGTTG
>P_4658
CAGAAAAACCCCTCTTTTTTCACGAACCCCTCGTGGGTTCC
>P_4659
GCCAGGACTCTTTATGAAACCTTGAAAATAAAAAAGTCCTT
>P_4660
TCAGGAGGTGTGAAAAACTGCCCGAAGGTTTCATAAAGTCC
>P_4661
GGCGCAGTCACCTTCAAGTGCCGTTAACGTAAAATCGGTTG
>P_4662
GAGATGAAACTTGAAAATTTCCTTGAGAATGGCCCTCTGCT
>P_4663
AGGGGAATTCTATGGTTCGACTACCGAAGGTTTTTTCCGCT
>P_4664
AATATCATGTATAAAAAATACAGCAAATTACAAAAAAAAGA
>P_4665
CCCATTTGCCAAACTTGGCGCGGGTCCACTCAAATTTGTGA
>P_4666
GTGGTGGAGCAGATTGTACGCCCCACCGGCCTGGTGGACCC
>P_4667
CGCATTGAAATCGCTTACTCCCATGGGGGGAGCGAAGTAAA
>P_4668
GATGGGTGATATGCCAGATGCAGCCTGGGATGTAATGCCGA
>P_4669
AAAAGCATTGACGGGATTGGCAGTAAAAACATAAAACACGA
>P_4670
CGTTTTTCATCGATGGGGCGCAGTTGATTGTTGCCGCGGCC
>P_4671
GGGCGCCTGCCCCATTGATGCAGTTGAGGCAGAATGGACGT
>P_4672
GAGCGCTACCTTGAATACAACGGCCACAATTTCCCCCAGCA
>P_4673
CACGAAACGGGCGTCTTCGGCAGGAATCCCGGCGTCAAGAA
>P_4674
CTGGGCGCCGATGTGGTGCGCGAAAACGGCTCCTTTGCCGT
>P_4675
ACATTGCTGGAGTTGGGGCGCGAAAATTCGAAAATCGTGGT
>P_4676
ATCGAGATCAATGCCGATTACGTGAAAGAAAAACTGGCCGA
>P_4677
CGTCGGAACGGTCTTCATTGCCCTGTCGGCAGGCGACGCGG
>P_4678
ACTGCCCCCCCTTGCGATCGCGTAAATCCGACATCCCCCTG
>P_4679
TGATACTGCAGGGGCAAAAGCGCCAATACCCGCGTCTGGCC
>P_4680
CGGTCGGGTGGCAGGAGTCGCAGGAAAAATTATTGGCGCTG
>P_4681
ATCACACCCACTTTGGCAAGCGGCCAGGGTTTAAAAGCAGA
>P_4682
CCGTTATAGCGCTGCAATTGCGAGGGTCCTGCGGTCCAGTC
>P_4683
TTCTCCGCCGACTGGCCTAGCCCAAACGCCTTACTTTACAC
>P_4684
GGCAATGACCTGTGCTTCGGCTGCCACGATGACAAAAGCGG
>P_4685
CAAGGTCGGAGCCGGGGTTGCCTTGGAGGCCGAAGTGCGGA
>P_4686
CAAAAAAGGCCGAAGCGAACCCGGCCACGTGAATTCCGTCA
>P_4687
AATTATCTGAAATATTGATGCGATCGCGACGAAACTGCCGG
>P_4688
GCTGAATACTAAAAAACCCGCCTGTTTGGCGGGTTCTTTAG
>P_4689
GTCCTCGTTGAACAGCAGCGCGTTGTTGATGAAATCGGCGA
>P_4690
GCGACGGGTTCCTTAAAATTCCCGGTCAGCTTATCGCCCTG
>P_4691
ATCACCGGTGGGGCGCAGCGCCTTTCAGAAAAACGACCTGG
>P_4692
AACGGCCCGGCGTCCATGTTCGGCCACACCCTGCTGCGCAT
>P_4693
GCCGGCTCCGGGGTCTTTTGCGTTTTCGACCTTTTGCGGAC
>P_4694
AAACAGGTCATGCTGTTTTCCATCCACAGCGAAAAAGGTTG
>P_4695
TGCTTCCCGAATAAGATTGGCGATTTCGAGAAAACAGGAGG
>P_4696
GATCCACCTTCAGGCGGGTGCGGGGATCGTTGCAGACTCCA
>P_4697
TTCGGCATGCCGGTTCGGCGCGGTGTGCCCAGGGACATTGG
>P_4698
CGCAAGATGAGCGAAGACAGCGTCGACCATGAAGCCAGTTT
>P_4699
GATGAGGTCACCATCTCCGGCCCCTTCGGCGATTTTTTCCA
>P_4700
ATGGTGCGCGACATCGAGCGCGGCCACCTCAAGCAACGTCT
>P_4701
GCGAGGTCAACAACGATACCCTCACCATGGCACTCAAAACC
>P_4702
TGCGACATCGTTGACCGACGCGGCTTTGAGGCAACGGTGAC
>P_4703
CTAAAATGTTCAAAAGAAAACGACAGGATAAAATTTACAAC
>P_4704
CAAGGTTCTGTTTGAAGTCGCAGGAATTCGAAGCGGCTACC
>P_4705
GGCCGCCACGACCAAAAAAGCGATGACGAACTTAATCCAGC
>P_4706
GATTCCCTCTTGTTGAAAATCAGGAGAAATACCCGTCCTCG
>P_4707
TGAATTTTCCCTGACATTCGCAGCAAGTGTATTCAACTGAA
>P_4708
AACCCTGGGACCACTGAGTTCCGGGGCTGTCTTTCCCCTGC
>P_4709
TACAGGCGCAGTGGAAAACACATCAGCCTTTATACGATGCA
>P_4710
GACCGGCGCCATCCCACAGGCGCCAATACAGGCCACATGCT
>P_4711
TGCCATCCACATAGCACCCGCCGTAGTAAAAAGAATCAACG
>P_4712
CGAAAATACGCCACGCGGAGCGGTCGTTGAATTGATGGGTG
>P_4713
CTGCAGATCGCATTCGCCGGCGGCGTCGCATACCGGGCAAT
>P_4714
ATCTCCTTGGCGAGGTGCTGCGGCGACTGGGTCTGGATGCG
>P_4715
GGAATCCTGCTGAAAAAATTCGATGCTGCTGCGGCGCCGTT
>P_4716
CGCGCGGTTGAAATAAGCCACCTCGACGCTGTCATGGCACA
>P_4717
CCAAGGGCAAAGGACGAACCCTTTATACCCCATCGGAGAAC
>P_4718
GGCCGAAGATCTTGAGCACCCTTTCCCCCATAGGGGGGCGG
>P_4719
GCACAAGACCGACAAAATCACAGCTACGCACATAAGCGGAA
>P_4720
ATGGCAGGTCAGACATTCCGCTTTAAGCTCCCCTTCAAGGG
>P_4721
CCTTATTAAAACATTCAACGCAGAGACGCAGTAAAGCAAAT
>P_4722
CGTCAACAGCGGAAAAAAAGCCGCATCGAGATAGATATCCA
>P_4723
TGCTCGATATCGCCACGACCCTTGGCTACGAAGGGCGCGAG
>P_4724
AGGACGTGGCCGGAGATACCCTCGCCCGGCGCAACCTTGGC
>P_4725
ACGCCCGGCTCATTCCAGAACGGTCGCGAGATATTGAGTCG
>P_4726
CTGCTTGTGGTAACATTCCGCCGTTTTGAGAAAACCTAATT
>P_4727
CAGGTGTCACCGACAGCACCCTCGACTGTGCGGCCTGTCAT
>P_4728
CTGGCGGCTGAACATGTTCACCCTGATCGCCATTGGTACCG
>P_4729
CAACCACAGACCTTGAATCGCGGCGCTCTGCTGATGAGTTC
>P_4730
GGCGGCGTTGAATAAATCCGCCGCAACCTCCTTACCCCAGG
>P_4731
ACCTTTATAAAACAGGTGCGCCGTGAAGGCAAGGGGTTATT
>P_4732
GGGCAGGTCAGAGATTTTCGCTGCCACCTGTTCCGGGAAGA
>P_4733
GCAGCAAGTGCCACAACCCGCACAAGGCGGCGTTGGAGACC
>P_4734
GAACATATAGTGGAAAAATGCCCCGTGGATCTTTTTACCGT
>P_4735
CACACCATTGTCATCCGTCGCCGCAACAGTGAATGAGACAG
>P_4736
ATGCCGATGGTGTTGGTCGGCGTCAGGCCGTGATCGATGAG
>P_4737
ATCAAGTTGCAAAGAGGATGCCCCAGAGGGGAAAGCTCACG
>P_4738
AGGCCAAGAGAGGCCGAAGGCGCGATGTTGGTTTCCCGGCG
>P_4739
CCGAAAAGACGCGATAAAACCATGAGAAATGAATTCCGTTG
>P_4740
CCAGAACGTCCCCGAAATCGCCGTTTCTGGATTTGACAGAG
>P_4741
GTCCCGGAGGAATTTCTGCGCCGCAACGCGGATCAGAACAC
>P_4742
TTCGAGTTTCTGGACAATTCCGGCCAGGTCGACTACTGATC
>P_4743
GTCGAGACCAAGACGGTCGGCGTCGACCCGCGCAAGAAGGA
>P_4744
ATTCTGGCCACAGGCGGCTGCGGCAAGGTCTACCTCTATAC
>P_4745
CCCCATTTACCGAAAAACTGCGGCTTATGGGCATTTCGGTC
>P_4746
CAGGCGATCATGGTCGACTGCAGCCACGCCAATTCCCGCAA
>P_4747
TTCCGCGAGGTTCTGGCACGCGATTTCGGTGATGAGAGCCT
>P_4748
AACCAGAAGGACGATTTCCCCACGAACCCGTTCCTTCTGAA
>P_4749
CTTAACGAGGAGTATTTAAGCAGGAACCCGATAACAGATGA
>P_4750
ACAGCTTGCCGCCGGTCGCGCCGTAAAGGCAGGTATTGCCG
>P_4751
ACCAGACCCGCCTTGAAATGCGAAAACTTGAATACCAGGGC
>P_4752
GCCATACCCGACCCCAGATGCAGGAAGAGGCCTTTGCCCCT
>P_4753
CGCAGACGCTCCTCGGATCGCCCGAAATGCTCGGAGACCTT
>P_4754
CGCCTGAATGGAGATTTTTGCGGTTTCCGGATCTCGAGTCT
>P_4755
CTGTTGGGGCAGGTCCGTCCCGAGCGAGCGATATTTCTGCG
>P_4756
TTTACGACCTTCTTCGGCCGCTCCGGTGATAAAAAGAGGAT
>P_4757
GAAGTCGGCGTGGTCAAAAGCGGAGATATTATTCCCTACGT
>P_4758
GAAGAGAGTGCGTAAAACCGCGATGCCGTGCGATAAAGAGC
>P_4759
GTGTAGCCTCCCAGCAAAGTCGAATTGAAAACTCCAACAGC
>P_4760
TAATAAGCTGTAAAGTGTTGCGGCTTTGGAAACCTGGCCGC
>P_4761
TGAAAAACAGCGAATTCAAGCCGAAAGAAGTACGCGGGGAG
>P_4762
TCCACCTCTGATGTTATTTCCGTTAAGCCTTCTATCAATAG
>P_4763
CGATCTGGAAAAAAACGGGCCCGTGCGAGGCAACTGGGCGA
>P_4764
GGACAGATCCCAAGAAAACGCGCAAGAACGAAATTGTTGAC
>P_4765
ACCGAAGAGACGAATCAAAACAGTGACAACCCCGCACCCTG
>P_4766
GGACGAGTACGAAATCACCACCATGTTCAACAGCGACAGCG
>P_4767
AATTATGAGAATTTCTCCTGCGGCGACTAAGTCAGGGCATC
>P_4768
GCTGCTTTTGAAGAATTTGGCCGTCGCAACGTAGGATACCA
>P_4769
ACAACTGGAACCGGGAAATGCACGAAAATATCGCCCCCAAT
>P_4770
GGGACGCTCCTTTATGAACGCGGCGTTTCGCTCGATGCCAA
>P_4771
GGGTCGATCCTGAAACCACCCTTTTCATCATTGCGTCCAAA
>P_4772
GCATAAATTTTCTGCAGCAGCAGTTGGGTTGAAATACGCTG
>P_4773
CCCGGGTGCGTGTTTTGACCCGGTTTCGTGAAAATCCTCCC
>P_4774
GGCAATGCGCTGCTCAAGGTCGCGAACGTTTTTCTTGGCGG
>P_4775
GCCCGAATTGCAGAAAAACACGCGATCGCCGAAGCTGTTGC
>P_4776
TTCGCCTGTTGTCGGGGATTCCGTAAGGTCGGTTTTTGGAA
>P_4777
CGGAAAATGTCTCTGAAATGCTGCACCAGCTTGAGGAGGCG
>P_4778
GCAAAACCTTGTTTGAAAAGCCCGCTTGGAGGTAGAACCCC
>P_4779
ATCCTTGAGGCAGTCGATGGCGTAAACGATGTTGTTCAATG
>P_4780
GAGATAATCAACGCACGGCGCTGCCGAAACAATGCCACCGC
>P_4781
GGGGCAGGTTAATGGCGTGGCCCTGGGGGCACCTGCGGGCC
>P_4782
GCGCCACCCTGAGAAAATTGCAGCAATACACGGTCGCGGTG
>P_4783
TCGCGATACTTGGCGAAATCCTGGAACGTCTTGTTCAACTC
>P_4784
GAAGCCATTGAAGAGGATCGCCCCGACCTGGTCCTGCTTGA
>P_4785
GCCCATGACCGTCGCAAAAGCGAAAACGAGATTGTTGCCGG
>P_4786
ACTTTCGGGGCGACAGTCGGCTGCAGAGCCGGATTATCTTT
>P_4787
TCGTCGGATCAGGTATTTTTCCCGAATGGCTCAAAGCCCCT
>P_4788
TGATTTTTCTCCTCACCCCTCACTTCTCATGTTTTTTGACC
>P_4789
TGAGCCAACATCACAAAATGCGTGTTGGGCGCGGCGAGCAT
>P_4790
GCTGCCGGGGATGTGAAAACCAGTGCAGGGTTTTGAAGCTG
>P_4791
ATCTCACTCTGCTGCTTATGCCCTGGTGGCATACCATACGG
>P_4792
AATTTTTCAGGGGTATTTTTCGGCTGCGTGAACGGTGCCAC
>P_4793
GCCAAAGCTCTGGGGGTCAGCCTCGATGAGGTTTTTGAAGC
>P_4794
ACAGGGAATTGGCTGAAGCACTGCCGCGACGCAATACGGCG
>P_4795
GTCTCCAACACGTTCCTCCGCAGTCAGAACATCAACCGTCA
>P_4796
CTACGAAACTCCGCAGAACGCCGTTCAGCCGGGCGGAGTCA
>P_4797
CATTTTTCATGGATTATGTGCCGGAATGACAAAGACCCTCC
>P_4798
CGCAGGAAGTCGATCTTACCCTCGATAGCCGCCTGGGTCAG
>P_4799
TCGCTGACCGACAATAACGGCAAGAAGGCGGATTTTCGCAA
>P_4800
GCTGACGATCTCGTTCAGAGCGGTGGCCGTCTCGCCGGCGA
>P_4801
CTGATCGATCATCTCGAGCGCGGCAGCCTCGATCTGTCGCG
>P_4802
CACCGCCCGGCTTCAGGCGTCCCCAACAATTCCTCACCCCT
>P_4803
CACGATGGTCGAAGAAAATCCGGCGATGCTCCATGCCCTTG
>P_4804
TTCCTGCGACAACAGCTGCTCGCGAATTTCGCCCTTCACCG
>P_4805
ATGTTTGCGCCCTCCCTGCTCGAAAAAAAATTGCACCTTCT
>P_4806
GATGGGGCAAGGGTTTTAGGCAGTTTTACCAACTGGCGACA
>P_4807
TTGAAAATACTTCAAAAAATCGGATCAAAAACCATAATCCG
>P_4808
TTGATGGTTTTGAAAAAATTCTCGATCTCTATTGTCGCTAC
>P_4809
CAAAGCGGAGGTTAAAAATGCGTTGGCAAACCCTATCTATC
>P_4810
CGGGCAAAGACCATGAAAGGCGGCTTGGGCGGTGTGAGCAG
>P_4811
CGCAATCCGTAAGATTTCCGCCGGCAGAAGGTCGAAGCTCT
>P_4812
CCGGCTGGCGCGCCCGGTCGCTGGGACGTCCGGTGGCCGGG
>P_4813
GCGGCGCCACCTGTTCGACACGGAAAAAAACGTAGGACATG
>P_4814
GTCGAGGTAAAAACGGTACCCTTTCTCCGTCGGGATTCGGC
>P_4815
ACTGCGGGGCAGCTGAAAATCGGCCTCTGTAATCCGCCCTT
>P_4816
GCGGAAGGAGCATCCGGCCGCGGCCACGACATTTTCCTCCA
>P_4817
TTTCGCGACGAAGAGGCGCGCCGGCGCGACAGCCCTCTTTT
>P_4818
TGGCGGCGCTCACTGCGCTTCGAATTCCGAAGTGAGCTGAA
>P_4819
CCCGTAAGTGCCGAAATCCGCGCCGCCGCCCAGGCACGCAT
>P_4820
CTCCGCGCAGATTGGCCTCGCGGTCGCCTTTATTGGAGCCC
>P_4821
GCGCAACACGGCACCGATCGCCGTGTTGGAGTGAATCGCTT
>P_4822
ATTGAAGATCTTCCCTCGATCGGCCGCGGACTTGCGTCGGT
>P_4823
GCTGGATCGGGTGGAGTTTGCGCCCTGGCTTGAGGAGCCGG
>P_4824
GGACAAATCTTTTCGGTGCGCCGCAAATTGTTACAAAGCTT
>P_4825
GATGTTGAGATCGGTCAGCACCTCAGCGCTCCCCCCAGCGT
>P_4826
TCACGCGCCTCATCGAAACGCTGCAGTTCCATGAGGACATT
>P_4827
CCTGGAGCACAGGTTCAGCCCAGGCGCAGCATCACGAAGTG
>P_4828
AGTTGAGAACGGTGAATTTGCGAAGACGGGCGAGGCGGCAG
>P_4829
CAACCGGAGCAGGTGCTTGGCTCTCTCGAGGAATTGTACTC
>P_4830
CGCCTTTTTGGCGGCGGCTTCGGCTTCAGGTTCCCCACCCT
>P_4831
CACTGCGCCGGACTCCAACACCCGAAAGCCCTTCTTCCTGG
>P_4832
GGGGCCGGTATCGAGGCCTCCGTCGACGAAATGCACGGTGC
>P_4833
ATGTGCCTCACCTGCCACCGCGCCCACGCCACACCCTTCGC
>P_4834
GCTGTCTCCATTGTTCGACCCTCCCATTGTCGGGGTGGCCC
>P_4835
TGAAGTGACCCCCTATGATCCGCGCTCCCCGTATTCGGCCA
>P_4836
GGAATGCAGTCTCAGGATCGCGGTTCAGCGCAGGTCGGAGT
>P_4837
GGGGTTCGGCGATAAAATCGCGGCACCAATCGCGCAGGCCC
>P_4838
CTGGAACGGGCATTGAGACGCAGAGCCGAGCGGAAGGTCTC
>P_4839
GCTCGCTTCAGGGTTGAGCTCAGTCTGCAGATCGGTCGGCT
>P_4840
GCTTGGTGGTATCGATAAAGCGGTTGAGCGCCTTTGCCTTG
>P_4841
GGCCGGTGATAATCAAGACCCTTTTATCTGTCATTCCAGGT
>P_4842
AGATTGGCCTGGTTGCCACACGTGTCCGACATTTTCCGCGC
>P_4843
GCATTGCAGCGGAATGCAGGCGTCGACCTCCTTGAGATTGT
>P_4844
CGAGTGAAACCGAAAGATTGCGCCCATTGGGATTGACGATA
>P_4845
CCGGAATGGTGAAGAAAAAGCGGCTTCCTTCCCCCTCGGTG
>P_4846
CAGGGGGCGATCCGTTTTTCCGGCCAGGACATCGCCGGACG
>P_4847
TTCGCGTCCGGCGGCGAATGCGGGTGAGGCGAAGCTGCTCA
>P_4848
GAATTCGTTCATGACGAAAGCGGTTACAATTTTCGCCTGCC
>P_4849
CCGCTGATCAGCAGTGAATACGGCTATCATATTTTCCGCGT
>P_4850
TCCGAGGAGCGTCTGCGGCGCAATGCCGAAAAAGCGGCGGG
>P_4851
GAGATTCGCTGGAAAAAATCCGCTGGGGCGCTTCATCGAGT
>P_4852
GTGCGAAAACTCTGCAAGCACTGTCACGAAGAAAGGCCTCT
>P_4853
TTATGTCGGGCAGAGGCCCGCTGTTCCAATAAAAAAGCTGC
>P_4854
TTTTTCGATCCACTCTTCCACGGTAAGCCCCCTCCTCGCAA
>P_4855
CTTCTTTCGGCTTGAATTCGCTGTTTTTCATCTCCTCCCTC
>P_4856
GACCTTCTCGATTTTAAAACCAACGTCGACATCGGCGCTCA
>P_4857
GTCGCGGTGCGTTCCACCGGCAGTTTCAATGTCACCACCGC
>P_4858
TACTGTGGGCCGCTATTTCCCGTCGACCAAACTGTGCAGCT
>P_4859
CTGCCCGCAAGAGGTTGCTTCCAAAGTCAAAAAGCTCCCGC
>P_4860
GTGATTTTCGTCAGCGAAAGCGGCCTGGTGCAGAACAAGAT
>P_4861
GATGGCAGAGGTCGCAGGCGCAGTGTGGCCGCTCTCTTCGG
>P_4862
ATCAGTGAGCGCTCCGAGCGCAGAAACCCTTCCTTGTCGGC
>P_4863
GGCCGCTGCGGCAAGGCGCGCGGCCACCGCGTATTCGCTGG
>P_4864
CGTCCGAGCTGCCAGAAACCCTTATACAGAAAGATCTCCGC
>P_4865
AAACTGAAGTAGCTTATTCGCAGTATGACAGAATTTATCAG
>P_4866
GAAACAACTGATGTAAATTTCAGTGACGATTTTTCTCAAAA
>P_4867
CGATGTGGTGGCGCGCACCGCCGAGCGGGTGTTCATGCCAC
>P_4868
ATCATAGAAATAGAGATGTTCATCGCCGGTGAGGCGGCGGA
>P_4869
GTGGATCAGGTATCTCCCCGCCGGGCAGTGGTCGTCGGCGG
>P_4870
TCAATTCGCTGCACGAGATGCCCGAGAGAGGAACGCTGCGG
>P_4871
CGCGGTTTTGCGGGGGAACCCTTCAAGGTCACGGATTTTAT
>P_4872
TCGACCGTGGCCTCGAAGCGCAGTTCCCAATACGCATGTTT
>P_4873
TGGGGATTGACCCGGAAGCGCAGGAAAAACAGACCAATCTC
>P_4874
GTTGAAGCGTGCTTCGACCGCGTCGACCACCTCGAAATTGC
>P_4875
TTTCTTTGCGTTGTCCCAGGCCCCACCGGCGTTGGACATGA
>P_4876
GGCAGGCGCCCCTCAATGCGCTGCAGTTGGCCTTTTGCGGC
>P_4877
CAACATTTTTGCTCCGATTGCGGTTGTAGAGCGAGTCGTCA
>P_4878
TACCTCGACACCAATTACCGCGGCAAGGCAGAATTTGCATT
>P_4879
CCGCATTCTTGGTGCCAATGCCGTCCCGGCGGAAATCTGGG
>P_4880
CCCAAAAAACAGAGATTGCGCAGCATCCGCAATTTTCAGGA
>P_4881
ATCGACTGCCGCGCTGTACCCTTTTTTGCTCAGATCTTTCA
>P_4882
GGAAAAACCCAGGAGACCTGCAGCCACGCTATAAAACAGCG
>P_4883
CGCAGTGGGCCGCCTGGGCTCAGCGTCAGGGGGCGGCCCCC
>P_4884
AAAGCCAACGAAAAGGTGACCCTTGCTTTCGGATTCCAGGC
>P_4885
TTTACGCTTCTCCACAAAGGCGCCCATCCCCTCCTTTTGGT
>P_4886
TGATGGCCGAATGAAAAAAGCCTTAAGGATAACAGCTCGCA
>P_4887
AGCCATCTGCAGCATGTCAGCGTCGACATTCAGGAGTACCA
>P_4888
TGATCGACAAACGAGCCCGGCGTGAAGTCGAGATCGAAGCC
>P_4889
CAATTTCGAGGATGTCGGCGCTGCGCCGGATGATGCGGGTC
>P_4890
TCCATACAGAACCGCCGGATCACTAAGACCTGCTTTCGCAC
>P_4891
TTCGCCATCGGCGCGGGTTGCCTGTGCGGGGTCAGAAAACC
>P_4892
GCCTTCGAGCATATCAATCGCGTCCTCGGCAAAAAGCAGGT
>P_4893
GTGCCTAAATCTGAAAAATTCTTGTTTTATATCAAATCAAA
>P_4894
CAGGGCGCGTCCGCGCAACACAGTATCTCCGTCACGGGCTT
>P_4895
CGAGGAGACGTTGCCGGACCCTTGCTGGCAGATTCAAACTT
>P_4896
CCATGCCCAAAACCGCGACCCTTACCGTGCGTGTCAAGCCA
>P_4897
CGGAGGCGCGAATCTGACCCCGCGCGTTAAGCATGGGGCGG
>P_4898
CCTTGTCAAGAATCTTTTGGCGCGATCAAGGTTTTCGAGCA
>P_4899
CAGAACGACCGCCATGGCCACGGCCGCACCGAAAGCTGTCC
>P_4900
GTTTTCCCAAGGGACGATGGCGCCCTCACGCAGGGAGAGGT
>P_4901
TCTCCAGACGCACATCAACGCGGAAATGCGCTCCGCCATCC
>P_4902
AGATCTGATTAAAGGTATTTCCGAGAAGGCCGGAGTCACCA
>P_4903
GCTGCCGTCGCAGGCCGCCGCCGGAATTGCCACGCCCCGGT
>P_4904
GAATTCTGCCGTAGCAAATTCCAAGACCCATCATCTCGATC
>P_4905
CTCCTGGAGCCGAACAAAAGCCTGAACTTTTAGGTGAGGCC
>P_4906
CCAGAAACTCCTGCACCGCGCGGCTGCCTTTCTTCTCGTTG
>P_4907
CTTTGCCATGCCTTGATTTCCTTTCGATGTGTTTTTTGGTT
>P_4908
CAGAGGTAGCGAGAGCGGCGCTGGCGTGGATATTCCAGGTC
>P_4909
GGAATGGAAAGCGGGAGGCCCGGTTGAGAGAATCGATTGGC
>P_4910
CGCGGCGAGCGCTACGAAATCCCCGAAACTCAAAAACCGCA
>P_4911
CATGGTTTTGAGTCTTGTGGCTGACTGGCTCGATGCAGACA
>P_4912
GTCGCTGGGCTGTGGCAAGACGAGAAGGGCCGCATGGTTTT
>P_4913
TGCGTTCCATCCGCGAACCTCCTTTCCTAATGGTTTTTGAT
>P_4914
ATTCTGTGCCGGTTTGGTGGCGCGCCTGTTTATTCGCTGAC
>P_4915
CCCGACTTGTTGACGAATTGCGGTTGCCTGAAGAAGTCGAC
>P_4916
AGCTGTTCCGCAAAATGGCGCTGGAAGGGGCCGAAATCCTC
>P_4917
CCACCGTTCCCAACAGCAGGCGGCTGCGCCGGACCTCGGAA
>P_4918
TGGTTTTAAGGAGAATCTCGCAGTTCGGACTCGGGACTGAA
>P_4919
ACGCCCTACAAGATGTTCACCCTCGACCAGGAGAATGACGA
>P_4920
TAGAGGCGCAAAAAGAATTGCAGGAAGAGATTAAAAAGCTC
>P_4921
GGAAAAGCGGGTTTTTTTCTCCATGAATTATACCTCGACGG
>P_4922
CCGTGACACCGGGGATAACGCAGTAGGCAATGCCGTGCTTG
>P_4923
ATCGAGCAGATCAAGAAGTGCGGCGATGTGCATCTCCTGGC
>P_4924
ATGTCGACCAGAGTCGTACCCTTGACCCCGACAAGACCATC
>P_4925
GAATTGCCGCAAATCCATCTCGTCGACCTGCAGCAGGTCGA
>P_4926
CGGGAAGTCATTGAGAAAACCGGTTTTCAGGTTGAAACGCA
>P_4927
CGTCGCCGCATCAAGGATTACTGCAACTATCACAAAGACGC
>P_4928
CACCCGCCCCCCTTCGGTCGCGGAAACAGAGCGGTACACCG
>P_4929
GACGTAAATCAAAAAAATCCCGGCGTGGTGATTTCTGCGTG
>P_4930
CAGGGTACGGGCTTCATTCGCAGTGCCGACGAAGGGCGGCA
>P_4931
CGCGTCGGAACCATGGGTCGCGTTCTCGCCGATATTGCTGC
>P_4932
GTGGGCCAGATTGCAGAAAACGGGGACGACGCGATCAAGGA
>P_4933
TGAAATTGGCGCCGCAGGCGCGGGTGAGATTGAGGCGGTCC
>P_4934
CTTTTCAGGGCGCCTTTTTTCGTTGCCGCGCAATAGATGCG
>P_4935
CAGATTGAAGGGATGGGCCGCGGCGACGAGCGTGAGATCGA
>P_4936
GTGCCCTCCCCTGTACATCGCGTAAACTCTCAAGCCATTCC
>P_4937
ATCACACACAACCACATCGACCGAACCGTTGAAGATATCGC
>P_4938
AAATATCTCAAGACCAAGCGCGAAAAAATGGGGCATCTGCT
>P_4939
GATGACAAGATCAGAGGATACGGCAACCTCATCATTCTTAA
>P_4940
GCCCTGCAGAGCGGAGATGGCGGAAACGACCATTTCCGGCG
>P_4941
TGCGCTGAGATTGAAAAAATCGCGCTCCCCCACCTTGCCTT
>P_4942
CGTGACATAGAGTTCGTGCCCGGCGATGCGAACAGGTGCCT
>P_4943
GATGCCCCATGTGGACGAAGCGGCGTTGATCGAGAAAGGTG
>P_4944
CTTTACGCGCTTCAGCATCGCGGCCAGGAAAGCTGCGGCAT
>P_4945
ATCTTCTGCCTGGCTTTAACCGGCAAGAACCTATTTCGATA
>P_4946
GGCACACGCCACAAATCAAGCGGGAATAACTCAGTGGTAGA
>P_4947
CGGAAGGACGGCTGATTTCACGGCCGCGGACATGGGGCACA
>P_4948
TGAGATGGCTTGGATAAAAACAGTAAAAGGGAATCGACGCC
>P_4949
GCAGAAGGCCCATGCCATCACGGTGCAGCGCTTCGGGCATA
>P_4950
AGATCAGCTTGAGCAACCGGCAGAAAGCCGGCGGGTATTTC
>P_4951
CGACAGTGCCCATAAATTCGCCGTTTTCGTCACGCAAGGTT
>P_4952
CGATGCAACCTGCCGAAGTCCGGCCAGGTGATTCTCCATGA
>P_4953
TCACAGATCTGCCAGAATTCCTGTTCCGCCACCGCACCGCC
>P_4954
GGCAAGGGCCACCCAAAGCGCAGTTTTCCCCTGACGCCAGA
>P_4955
TGACCTGGGCAAAGCGTTGGCGGAAAAAATCACTGAAGGGG
>P_4956
ACAAACGGCGTGAACAAACACGGTTGCCTCATTTTTGAGGC
>P_4957
GAGGGGCTGTCTGAAAAATACGGCATGGAATACAGCAAGGC
>P_4958
CACCAGAATCACCACCTCGCCACGGGGGGTGAATTTGACTG
>P_4959
AGCGGAAAGCCTGTCGGTTACAAGAACCTTCATTATCCTGT
>P_4960
GTGGCACAGGAATTGAAAACCTTGAAGTCAGAATTTTGAAA
>P_4961
GTCAGTAACCGCCGCAGCTGCGGTGCCGGGAATCATGGAAG
>P_4962
CTATTCTACCCTGATGAAGGCGCGCTCCCATCGCGTGATTC
>P_4963
CCGAAGCGACCTTCAGCGTGCGCGACGGCGAGATTGATCTT
>P_4964
AAATCGCTTTCATTGACCTGCAGGCTCCAGGGGCGCACCGG
>P_4965
AGGGCATGCAACATCGCCGCCGTCGACCCCACACCCTGCGC
>P_4966
GGTGCGCCCTTCGTTGCCGCCGCCGACCATGTTGCCGCCGC
>P_4967
GAATTTGAATGTTCCAAACACATCGTTGCCGAGAAATGAAA
>P_4968
CGATCTGCCGCACACGCCACCTGTTTTGTGTGCTTGACCGA
>P_4969
GGCTCCTCAGTTTTTTCGCGCAGAAATATCGCTCGCTCGGG
>P_4970
TTTACCTCCAAGGGAGAATACGGGCATTTCTTCAACGGCAA
>P_4971
AGTGCTGCCCCTTAAAAATTCCGATAATGAAGAGGAGAGGC
>P_4972
GGTTATGCCGTTATAGTCGACGTCAAGACCCCGGCTGCGGC
>P_4973
ACCAAAGGTCGGAGTTGGCGCAGGGTGTTAAAAACTTAAAG
>P_4974
ATTTGTTTGCGAAGTGAAACCAGGGATTCTTCACCAAATGC
>P_4975
CTGGCCAAGGCCCTGGCCGACGGCAAAAAGATTGTGGTTTG
>P_4976
GTACGTCGGGCCGAAAAGATCATGAAAAGGATAAATAACCT
>P_4977
GTCTCCCCGAGAGGTTTTCGCCGCAACACAGAAGGATCTGA
>P_4978
TCATTTTTAAAAACCTCACCCTTGCACGGCAAATTTTTAAA
>P_4979
CTCGGCAGAAAGGATGAGAACATGAAAGAGAATGCGCCGCA
>P_4980
AGCGCGCCGAGGAGTATTTGCTGCAAAGCGTTGAGAACAAA
>P_4981
GCCTTTATTATGGAGCGATTCCCTGAGTGGTACAAAAATGC
>P_4982
CTTCGCGCCCCGGCCCGAGGCGGAAAAATTTGCGGGGCGGG
>P_4983
TTTGAGGCCACCGCAAACCGCAGCAATGGCTTAATCTTGTC
>P_4984
CTCTGTTTTCTTCCTGATTTCATCCAGTTGTTCGTACATAG
>P_4985
AGATCGAATCCGATCTTGCGCGCGAGGCCGACACCTTCACC
>P_4986
GATTTCCGCCGTTTCGGCGGCGCGCCCCAAAATTGCCGACT
>P_4987
TCCTTCTCCTCGACGATCCGCAGCACCTCTTCGCCGTCGCG
>P_4988
GTCAAAGCAGCTTGAAATTGCGCTCGCGCTGCGTTTTGTTA
>P_4989
TTGAAGCGGGCTGAAAATTCCAGGATCGGGCGGTCGTCGGT
>P_4990
GGAATTGTGATGATAGGTCACAGTAGGGAAGAGGGCGCGGT
>P_4991
TGCTGATCAAGAGTAAAAGTCATGTGCATGAAACACTACAA
>P_4992
CCCGCACCGCCAATAAAAATCAGCAGAACAGCCCCGGCCAC
>P_4993
GTAAAGGCGCCACGAACGTGCCCGAACAGCTCGCTTTCGAT
>P_4994
GGGCGACGATCTCATTTTTACGGTCAGGGGAAACTTCAGCC
>P_4995
CTCGGGTTGTTTATCGGACCCTTTGCCGTGCTGGTTGTCGC
>P_4996
CAAGATCTTTCTGTCGGCGGCGTTCCAGCCGTTTGGCTTCT
>P_4997
AGTTGCGCACCAGAAGTCCGCGGAAACGGCTTCCGTGAGGC
>P_4998
TCGCGTGACCGCATCCTTCACGTCGACATTCAAGTGTTCGT
>P_4999
GTCCACCAGAACATTGTCCGCCCGCTTGGCGGACTCCTCGT
>P_5000
GCAGACTGCTGAAGCTCAAACGGTCGGCTTTGGCGGCTCGA
>P_5001
CGTCAGGACGATGGCCGTTACAGTCAGGGCAATCAGCACCT
>P_5002
GCGATCATCGAGAGAAATTTCAGTCTGAATCACTTTCCCCT
>P_5003
CATCAGCCTCCCATATTCCGCGGTAAAAGACTCAAGATCTT
>P_5004
CCCCGGGGGGCAAAAATCTGCAGTTCCGCAAAAGAGGGGCG
>P_5005
GCAAACCTCAAAATAAACCGCCATATTGGCCTGGGAGCCGG
>P_5006
CTGCTCGAAACGCAAACCCGCCTGTCAGGCTCCTACTCCTA
>P_5007
TCAAGAAGCTCGACTATGCGCAGTGATTGTCGGTTGTGCTC
>P_5008
CGTCGCCTCCATAAAAACCGCCCGCTCCCGCAAGTAATCCG
>P_5009
GTGCCGGCGTAGAGCAGATCCGGCGATGTGATTCCTGCATC
>P_5010
CCCTCGTGGGAGGCAACCGGCGGAAAAATCAGTTTACACCC
>P_5011
TTTCCACCTCGAGAAACCCGCGCTCGCGCATAAAATCACGA
>P_5012
TCGATCAGGCCGGCCATGGGCAGCAGAACCTCGATCTCTCC
>P_5013
TAAAATCCGATTTTCAAATGCAGCAAGGAGAAATTCACATG
>P_5014
GGCCGCGATATCAGACGACCCCTTGAGGGCGGCAAGAAGCG
>P_5015
GGCATGGGAGTTGTGATCGGCGAAACCGCCGAAATCGGCGA
>P_5016
GAGCAGATCATGATAGGCCGCCCGCCAGTTGAATTCGAGAA
>P_5017
TGCGGTCAGCGACTTAAATTCTGGAACGACCCGTCTGAAAC
>P_5018
AAATGTTAAACGGGTCAGCACGGTATCGAGATACTCCGCCG
>P_5019
ATCGACGCCGGTACCGCTTTCATCGACCTCGTCCTCGTCGA
>P_5020
CCCGAAGCGATGGTGGAAAGCGCTCTCGGACACGTGCATAT
>P_5021
CGTGGCTGCCAGGTGGCCTGCAAGCAGTGGAACCAGCTGCA
>P_5022
TTTTTCTCCCATGGATGTGGCGGTCAGCGAAAACGGTCGCC
>P_5023
GGGCTCTCCATCGTCAAACACATTGTTGCCTCCCACGGCGG
>P_5024
TCGAGAACCCCGGCTTTTTCCAGCAGGGCGAACGCCTCTCG
>P_5025
CTCGAAAGATTTTAGAATTTCCCTGCCAAGGTTTTGGACAT
>P_5026
CAAGAAGCTCAGAGAAAACGCGCCACTGTTCTGGTGGTATT
>P_5027
GGTCTCTATGTGACCGAGCCCTTCAAGCTTGTCGAGGGCGG
>P_5028
ATCGAAAGTGATTTCATCCACAGGAACGAAGGTGCGATCTT
>P_5029
CGAGAAGACCCCTGCGATCGCAGCACTTAAGGGCGGCACCC
>P_5030
CTGAAACGCGTTGTTGAGTCCGTCGACGCCGGGGCGCATGC
>P_5031
GAGATGGTTTGCGATTTGCGCCCTGATTCTGTTCGCGCTGC
>P_5032
TATGACACCATTTTAAATTCCGGGACATGTTCCTCAGCCTC
>P_5033
TCCTTGTGCAAAGAAAAAACCCTGCCCCTTCAAAAAGGGGG
>P_5034
ACAAGGACCGCCTGATGTCTCATGAAATCCATAAAACGCTT
>P_5035
AAAGGTTGTTATTGAAAAGACCGAAGGTGTTTTTTGGCTTA
>P_5036
TCGGCGTTTTTTCAAAAGTGCGGCCGCCATCAAGAGCGCAG
>P_5037
GCAAATCAGTATCCGAAAAGCAGTCGCGGCTCTGGGAGAGG
>P_5038
TGTCATCTTGATGGAATTTCCGCGCCGGAGGCCAAAACGCG
>P_5039
CCGCCGGTCTTCATCCGTGGCGCGCGAGGTCACGATGATCA
>P_5040
GGCCAAAGGCTGTTAAAATGCCGTATACATAAATCCAGCCG
>P_5041
ATACATAAAATCTGAGATTTCGCTAATTTTTATAGACAGTC
>P_5042
GTTAAAAAAACAATAAGACCCTTTTCCGATATCGCCAATTC
>P_5043
GCAGATGGCGATTTCTCGCTCCCGCGAGTACGAAGCCGACC
>P_5044
GTCCGGCGACCTGAAAAAAGCGCGGGTCCTTCTGCAGAAAA
>P_5045
GAAACTCTCGGGGTGAAAAACGAGCGCGGCGAGATCAAAAA
>P_5046
CCTCAAGTTCCCAGATTTCGCGGTCGGCCCTGGAGGTAACG
>P_5047
AGTTACGATTCGACAAATCACAAGAAAGGCACACACGGACC
>P_5048
TCTCGCCGCCTGACGTATCGCGGGATTCACCTGTACGGCCG
>P_5049
GAGTTGAACGGCAGATGCAGCGGGGATTCGAAAAAGTCGGG
>P_5050
GCGGCAAAGGGCATAAATTTCAGGAACGATCTCAATTGGGC
>P_5051
AGAGGAGATTTGCATATACCCTTCCTTCTTGGCCTGGGCGG
>P_5052
AACCGATCGTTTATTTTTTACCACAAACAATAAACGACATC
>P_5053
TATCAGGTTGCCGCTTTCGGCCCCGATGCGGGTGCCGGCGT
>P_5054
ACCGCCTGTGCCCTGGTCGCCCTCGACGCCCAGGTTGAAAT
>P_5055
CGGATTTCCTCGAGGAAATCCGGCCTGTCTTTTTTAGCGTT
>P_5056
GAGGGAGCAGGGGATCGATGCGGCACCCTACCACGCCGGGC
>P_5057
GCTTTTTCCAGCCGGTCGCGCGGGCCCTCGAGTTTCGCCTG
>P_5058
GAAATTTGACCGGATGGTCGCGATTTTCCCCCTGGGGGAAG
>P_5059
TGCAACGATCAAGTACGAAGCGGTGACCGGTACCCCCATGC
>P_5060
GAACCTGCGGCGCGTAAATTCCGGGGATGCAGATTTCGGCG
>P_5061
CTTCAACAACCCGGAGACCGCCCGATTCCCTTCATCGTGGT
>P_5062
CGCGCGCGCTCGTGGTGGCGCCGTTTTGGGTTCCTCTTTTG
>P_5063
GAATTGGCTGATGCGGCCGACGGTAACGCGCGATTTGTCCT
>P_5064
TCAACGAGGAGGAGCTGGCCCGGCTGCGGCAAAGCGATACT
>P_5065
AATCACAGTATAAAAACACCCTTTGCCAAGTGGCCGCGCAG
>P_5066
TCTCTACCCCGCTCGGTTCGCCGTAGTCTGGAATGCACTCA
>P_5067
AATCACCACCAGGCGGCAGGCGTCGGTGGAAAGTTTGACCA
>P_5068
CATGTCAACAGCGCCGACGGCAGCAACACCAACGAAGGCGG
>P_5069
AGTCTTTTTGTAAACCAGCCCCCGCTCCAGCATTTCAAGGA
>P_5070
GTTCTGCGCTATTGGGAGAGCGAATTCGGTGCTTTCAGCCC
>P_5071
AATCCGCATTAATTATCCCGCCGTACTGGCCGGGATCCTTT
>P_5072
AGCATATAGTAAATCGCACCCTTGCATGAATTGAGGGGGGT
>P_5073
CCAAGACCAGCCACCAGCCACAGTGACGCAGCGGTAGTCAA
>P_5074
GACGTTCATGCCGCCGATCGCGCTCTGGATAATATCCTGCA
>P_5075
AAGCAGGTCACGGATTTCGGCCCGGCCGGCCTGCAGAAAAA
>P_5076
ATATGCAGCGGGGGAAATTGCACAGATTATCTTGACGACCA
>P_5077
GCCCAGCGCAGCGATGAAATCCGGTAGGGGCGAAAAATTTT
>P_5078
CGAGATCATCAGTCATTATGCTGGAACCTACAAACTTGAAG
>P_5079
CCAAAGCGCCCCCTGATCGGCGAAAACGAGCGGGCCCATAT
>P_5080
TTGTAAAGCACTGCTTGATGCAGGAATCACATCGCCGGATC
>P_5081
GCCGTTATTCAGGCAGAAAGCAGCTTCGATCATCAGGCCGT
>P_5082
CTGAACGAAGTGCGGTCCTCCTGCGCGAGCGAGGAGGCGGC
>P_5083
GGAGCCCCCGTTGATCCCGCCTCCTATTAGTAAAATCCTTG
>P_5084
ACCAATATGGAAGCCGGCCACAGTCGCGGGGATACGGTCGT
>P_5085
CTATTTCACTCTGCTTATCGCAGTTCTTTTCACCTTTCCCT
>P_5086
ACTCTCCTTTCAGACCGCCGCCAAAGACCAGGCCGGCATTG
>P_5087
GATATCCACTATTTCAAGGGCTCCGACCTGGTCTACTCCGG
>P_5088
CCGCAGGTAATGGTAGCTGGCGGATACGTCATTCCCCCTTC
>P_5089
TCCTTTGCCCTTGTAAGGCTCAGGCTCACGAAAAGAACGGA
>P_5090
TGGGATAATTTAAGAATTTACGACAGGTTAGCGTAAACGGT
>P_5091
TTCTCATGCACCGGCAGGTGCGGGAATACTTCGCGTCCTTC
>P_5092
ATGATTGTCCACTGATCGCGCCGTTTTTGTTTTTCACAGCA
>P_5093
TGGAATCAGAAAGGAGAATTCGGTTTGTCGTTTTTTATGGA
>P_5094
AAATCACCGATTGCGGCGCGCCCTCGCGGGGATCGACCTTC
>P_5095
CGTTTCGCACCTGGCTGGAGCAGCAGGACAAAAAAGAGCGC
>P_5096
ATTGTCGATCTGGAAGTACGCCGTGCCGGCCTGGAGGAGAT
>P_5097
TCCACCCTGAGAATGAAAAGCCCTTCCGGTGTTTCGATCAG
>P_5098
GTCCCTTGGCATGGGTGTCCCCGGTCCCGGCTCGCGGCGTT
>P_5099
CCGGTCAGGGTCAGGGCACCCTTGCCCTTCATGGTGTTAAC
>P_5100
CCAGAGTTGTATCCAGATGGCAAGGCTTAGGTATTTCATGA
>P_5101
GACGCATCAGGGAACCTAACCCTTTCCAGCAAAGATACCGC
>P_5102
GTTGGCACAAAAAACCAAAGCCTATGGTGTCTTTTTCGAGA
>P_5103
GATTTCCCCAGATATCAACTCAGCCGAAGCTTTCGGTTCGG
>P_5104
CGAGAAGCAGACGCACACCCCGGAGCTTGACGACTCCGGCG
>P_5105
TGTTTCCACAAATCTTTATTCGGAAATTCCTTTTCCGGCAA
>P_5106
GGTTATTGCTACCACGGCAACCAGACTCGCCAGAAATACGA
>P_5107
CCAAAGCTTCGACTGAGAAGCAGTCAGTCTATGTTCGGCTC
>P_5108
TTGACTCCTTTTATCATCCGCATTCGCGCCGATGGGCGCTT
>P_5109
CCGGGACTCTGGTTGAGATCCTGGGATATGAAAAAAGCTCA
>P_5110
GAGGATGGGTACTATTGGTGCCGTCAGGGTGAAGACGATTT
>P_5111
TTTCAACGGCGAGGAGATCGCACGCCCCTGCGCTCTTGATG
>P_5112
CATCGGCGACATGAACGAGACGGCCAGGCTTCAGTGGAGAC
>P_5113
AGGAAAATCCTCTCTTTTCCCAAGGGGCGGATTTTCTTTTG
>P_5114
CCAACAAGCCGGATTTAATTCTCATCCGTAAATGTTAACGG
>P_5115
CGTGCCGAAGGCGGATCACGCGGGAAGGGTTCATGGTTGCA
>P_5116
GATTCTGCCCCGCGAAAATGCCCGCGAGGGCGCTATCGCTA
>P_5117
GATGAAGACGGAGATCAGTCCGTCGACAACATACCATCCGG
>P_5118
AATCCACTCCCAGAACGACGCAGCCATGGAAAATGCCCTGT
>P_5119
CTTCGGAGCCTCGATAATTTCAGCAATTACAAACACATAAA
>P_5120
GGTGGGGAAAGTGCCGTCGGCAGGCATGGCCGAGATCGGAA
>P_5121
GCTGAAGGTGGCAAGAAATACGGCCATTCCAAACGGTAAAC
>P_5122
GGGTCTATACCCAGCCTGATCGGCCTAAAGGGCGAGGCAAA
>P_5123
GCTTAATGCCAACGTCATATCTTGAATCACGAAATGCATAA
>P_5124
CGGGATGCGCCGCAACAATGCCCTGGTGGCAGTCAGCACCG
>P_5125
GAGCCGGTCGGCGGGTATCTCGCGACATGAGGAGATAAGGG
>P_5126
ATCGCCCACGACATCAACAACCCCATCGGCTTTGTGAAGGG
>P_5127
GAAATCTCGGAAGAAATCCGCCGCCTCACCGGCGATGAACA
>P_5128
CCCGATTTCAGCAGGGCAAACTTGTATGCAGTATGCAGCGT
>P_5129
GGTGTGGACATAAAGAAATCCCCGCTCGCGAAAAAACTGGT
>P_5130
CCTGGAAAAGGCCAAAAACGCGATCGTTTCCTTTGGCCAGG
>P_5131
CCGCCGTCAGGTCGATTCGGCAGTGCCCCCGGAACAGCGCT
>P_5132
GAAGCCCAAGTGCAGACCACCCTCGGCCAGGATGAATCCAT
>P_5133
CTGAAGAGCCATGACGATGGCGTTTGCGTCCTCTTCGATGG
>P_5134
GAACGGTGTGGCAATAGGCGCAGTTGCCTTGTTTCGAGCGG
>P_5135
GGTGAGAACCAGGACCAGCGCCGCACCGTTCTGATTGGTCA
>P_5136
GCCCTGCGACCGGGGAAACGCCCCAACCCGATGCCGACCCC
>P_5137
AAATTTCCCGCCGAGGAGCGCAGTAAACTGGAAGAGACTCT
>P_5138
CGATCGAATCGTGATTCGCGCCGCATCATGAAAAAGGCCCG
>P_5139
GTTGAGTTTGCTACAAAACCCTCGGATGTGGAGATCCAGAA
>P_5140
AAGAAGCCGAGGATAAGATTCGCGAATTCCTCAAGGAAGAA
>P_5141
TTTGAAACGGAGAAAAAATCCTGCAGCAGTCTGCGCGCACG
>P_5142
AGATAGGCGGCGGCCGAACGCGGAAACGCCTCTTCTCCATA
>P_5143
GCGATAACCGTAAAAAAAAGCAGGAACAAAAGGAGAGCCTG
>P_5144
ATCAAGTATGAGGTCATCGGCGCTGGGGTCATTATCGGTTT
>P_5145
TCTTGCTGGCGTTCAATTTCCGTCAACTCGTGCCCCTCGCC
>P_5146
TTCCTGGAGCGGATGAAACGCATTTTCGACGAACGCGGCAT
>P_5147
TTCCTGTATTTGTGCAGCGGCGGCCGTTCGACATTTTTTCT
>P_5148
TTGCGTCAATAGGGCGTCGGCGCTGATGGTCTTGCCTTCGA
>P_5149
GCTGACCATTCAGCCCCCCCCAGCGGGGGGGGGTGGGAGGG
>P_5150
CGCCGGCGTGCATCGGGCTTCGAGCATCAAAGTCGCCGAAG
>P_5151
AGCGGCGCACGTCATGCTTGCGGTGCCCCTCAAGAGACTGA
>P_5152
CTCCAGAACCGTCAGAGTTGCGGCCAGGACCACAATCAGCA
>P_5153
GGGGAAAAGCAATGAAAAATCACGAATCAAATTCAAGCAGT
>P_5154
TCCCTGATTGACCAAAGCGGCCCCAAAGGCCGCTTTTTTTA
>P_5155
TGAGAGGGTCACCAAAAATTCCGTATCCTCAAGGCGATCGC
>P_5156
CGCAGATCTTGATACGTACCCTTGCTTCATTGCACCCGCTC
>P_5157
CTCCTGACCTATGCCCGGCGCCGCAATGTTAAGGACGGGCC
>P_5158
GTGGCACAGGCTGCAATCTCCCTCGCGTACCGGGGAGTGGA
>P_5159
GGTGATGGCCAGTCCCAACCCGGTTCCGCCGAATTGCCGCG
>P_5160
AGAGCTGAACGGCAAAAATGCGCGATCTTCATATCCGACTC
>P_5161
TTCTTCAATCATTTAAAACCCTTGAAGGAAAGTGTGCCATA
>P_5162
CCCGCTTTGTCTACCAGAGGCAGTTTCTCGAAAGCGGGTTG
>P_5163
GATCCGTCAGGAAGGGTATGCCTATGTCGACAAAACTCCTC
>P_5164
TTTACTGATCTGCATACCCGCAGTTACGAAGAGATCCTTGC
>P_5165
GTCCATACAATAAAATATTGCCGTCTTTACTCCGTGTTCGA
>P_5166
CAATGACGTCATACTTTTTGCCGTAATCGCTCAACATAAGG
>P_5167
GTCTTGGTGGGCGGAGAATGCCGTAGACCTGTTTGTGGACA
>P_5168
TTTTTCTGCGCTTTTTCGCGCTGTTTTTTGATTTTCTCTAA
>P_5169
CACTTTGGGCAGGCCGAGCGCCCGTTTGCCCAGTTTTTCCC
>P_5170
AGAATTCCTCGTTTTGAAACCCCGAGAATCTTCACCCATTC
>P_5171
GCACCCGTCCCTGGTTCGAACCGGGCACTTTGATGATAAAG
>P_5172
GAAATCTTCCCCAAACTTTGCGTTGCCACCCCTACCTTCCC
>P_5173
AGATAACCGTTGAGTGGTATCAGTAAGCAATCCATTTGAAG
>P_5174
CAGGTGGTTATGTTCAAGCGCGTCGATGACGTTATTCAGTT
>P_5175
AGAAAAGGGGCATAAATGTCCCGCTCCCGAGATTGCCGAAA
>P_5176
AGAATTCCGGCTACGAATTTCCCGCGCGGCGCATCACCATC
>P_5177
GACATGCCGGGCGCGAAACGCGAAAATCTCGATATCGACTT
>P_5178
TAGACAAAGGCGAGAATTTCCGCGACGGCGACATACAGATC
>P_5179
CGGAGCGCGTCAACTGGACGCGCTCGCGATGAGGCTCTCTT
>P_5180
ATTGATCTATCAGCTTAACGCGGCTGGTAGAAATAGCATGA
>P_5181
AAAAACGGCCCTTTTTGGCTCAGTCGGCGGAATTCCTCGTT
>P_5182
CGGTGAAGCGCTCTCGAGGGCGTCAACGATTATGAGATCAA
>P_5183
CGCACAGCAGCAAAAGATCGCCGCAGAATCCCTCCAGGGAG
>P_5184
GGAGGCCTGTGCGCCGCCTGCCATCAGCAGGTCTACAAGGA
>P_5185
AAACGCGGCGCCTTTACCGGCGCCCATGCCGACCGCATGGG
>P_5186
GAGAGCGTTGCCATCGTCGGCGAAAACGGCGCCGGCAAAAC
>P_5187
ATGATTTCACGCATCACCGGCGGCTCAGTGGACGTGGGCGC
>P_5188
CATTGTTTGTTGAATTTTCGCAGTTGTTCTGTAAAACAAAT
>P_5189
TTCCCCCCATTGGTCAATGGCATGCGAGGCGTTGATCAGAA
>P_5190
CGCCATAACACAGGCAAAACCGGCTGCAGGATTGGAACTGG
>P_5191
GTGTTGGCGCCTTTTCTCGGCAGCTTCTACGGAGAGGCTCT
>P_5192
TGCGGTCAGAGGCACATACCCTTCCCCCATTTCCTGTTCCT
>P_5193
TAGCGCGGCAGGTCCGCGCGCAGCGCCAGCCACATGGTCTC
>P_5194
GCTTAAATCGACAAAATTCGCATCAGAAAAAAAGACCGCCG
>P_5195
CGGCTGCGAGTCATCAAATACCGCAACTATATCAACGAGCA
>P_5196
ATTTAATGAAAAAATGGGAGCCCTGTCGACATCGCGTATCG
>P_5197
AACTTCGGTGCGGGTTCGCCCGTCGACCTCGGACTTGGCGA
>P_5198
GATGTCGATCTCCCCCGCGGCCATGACGGCGCTGGAGAATT
>P_5199
CGATGTTGGCGAGAATGGCGCGGTTGAGGTTTTCCAGTTCC
>P_5200
TGCTTCACCAGATCCTGGGGCTGTGTTATAAAAAAGGCCAT
>P_5201
ATCCCCGCCGCATCGTCACCCTGGAGAACGGGCGTCTGACG
>P_5202
TTCGGGATGGCCTGTCGCCCCCCGTGCGGGGGCGTGGATTG
>P_5203
TCAGCCGCCCCACCTTTTTCCGGGAAGACCCGACCGCCGCG
>P_5204
TGCCGAAATCCGCCGCTACCCTCAACTGTTCCTGTTCCTCA
>P_5205
AAAGCCTTGGCTGCAAGTTCCAGCAGAGTGCGACGGTGCCA
>P_5206
CCGACTGGCAGGTCAGAACGCAGCCGTCTCTTTATTTCAGC
>P_5207
AACCGACTGTTTCCACGACACAATAAACCAAAAAAGACCGC
>P_5208
GAAGTTTTTATTGAAAAAAGCGCCCGGGTTATCGGTGATGT
>P_5209
ACGTCCAACTGTCCATCGCCCCCAATGGCGGCGGAATGCCC
>P_5210
CCACCTGGCAACGCTTGGCGCAGTTTTGGATGCCCCAATGG
>P_5211
GTGAAAGAAACAGAGTGCCGCAGGTGCGGGAAAAAGTCAAC
>P_5212
AGTAGTCAGACAAAGAGTCGCCCGAAGGGAGGTCTTTTCAT
>P_5213
AAATTTTCCTCGCCGCGATGCAGTCGTTTTCCTGAGAGCCT
>P_5214
CGCACGGTCGCCAGCTCACGCAGCTTGTCGTCTTTAAACTC
>P_5215
CCACCAGGAGGTGGGCGATGCAAGAGAGGAAAGACCGAGAG
>P_5216
TTTGGCGCAGGGCGTGTACGCCAAGGACGTCATTCTCTACG
>P_5217
GATCCTGAAACTCGCGCGCGCTGTGATATCCCATCTCCTTG
>P_5218
ACCTGGGTCGCGGCTTTTTCCGGCCGTTCGATTCCGACGCC
>P_5219
CAAGCAAATTGATAAAAATGCAGCACCTGAATTCTTGTGCC
>P_5220
TGATTTTGGCCTTGATGTTGCGGTCGGCCGAGCAGGAAACA
>P_5221
TGCCAACCACGCTGCAAAAGCGATCGCGCAATGACATAGCC
>P_5222
ATCTCTTTGAGCAGGTGCAACAGTGCCACTGAATCGCTCCC
>P_5223
GCGCGCGTTGTGGCCGGCTGCCGTCGTTATGATCGGGCTCG
>P_5224
ATCCCACTCCCCTTAAAAATCAGTAGTCGATTCCCGGCTGC
>P_5225
GGATCGGTGATCTGGGTTTCCGTCGACTTCATTGTCATGTC
>P_5226
AGCTGCTCCGGCACCGGACGCGATGCCACGGATTGTCCCGG
>P_5227
CCCAAAATAGCCCGCCGCCTCATTGACTTCGTCGTGAATTC
>P_5228
TTTCATGGCCACGGCATCCGCCCCCTTGGCCACCACAACCG
>P_5229
CGCAAGCTGCACTTCAAGCGCACCAAGGTCGAACCTTTCAT
>P_5230
GATGGGCAGCTTCCGCGACGCGGCCGCCGCTCTTTCACGAT
>P_5231
GCGTCAGCTCAATCGCGGCGCGCGCCTGGTGGAAATCCTCA
>P_5232
CCGCCACCGGCTGCTGGCTGCCGAGGGCAGCGAGGTGGAAG
>P_5233
ATGCCGATACGTTTAATTTGCGGGGGAAACTGCTAGCCTTT
>P_5234
CTTGGTGAGATCGGGGGCCGCCGTCCCGGCAGCAGCAAGAA
>P_5235
GACTATTTCGAGCAGATTGTCTAAGGAGATAAAAAACGATG
>P_5236
ACCATCTGCCGGCGAATTTCCTGTGGCGCTCTTTCATCGTG
>P_5237
ACGTGTTTTTCCAGAAATTGCAGGATTTTTGTTATCGGCAT
>P_5238
TTGCAAGAGAGTAGCGCAGACTTCAGGGCTTCTTACTGTCG
>P_5239
TGAGATTATGCAGGAGATTGCCGACATAATCTTTTACCTCT
>P_5240
GCTGAGTTCTGCCGTTTGACCCCTTGATAGAGGCCGGTTGC
>P_5241
CGAGGGGACCCTGATGACAACGGTCGTTGCCAGGGCGAAAT
>P_5242
CGGCAAGAGCGGTTTCTATGCCCTCAGCGACCCCAAGAGTC
>P_5243
GGCATTGCTTTCGATGAATGCCATATCGGCATGTTCGATAT
>P_5244
CTGCTGCGCAAGACGCAGCGCTCGTTGGTGTTTTTGAAAGC
>P_5245
TGGCTCAAACAGGTGGTCGACCGCACGGTGCCGTTTCCACG
>P_5246
TTCTCCAAGCCCTGCCGCCGCTGGAATGGGAGCAGACCTCG
>P_5247
CATTGTTGGGCCTAAATGAGCAGCAAGTACATTCTGTGATT
>P_5248
TTTGCAGTCGCCGGCGACTGCAGGAATGTGGTGATGCGCTG
>P_5249
ATGTTCGGCTCGCGGGAACGCCTCGAGGATATTGTCGAACA
>P_5250
GCCCATTTGGCGGTGCAGCGCTGCCAGGTCGTTGTAATGGC
>P_5251
CAGAATTTTAACGCGAAACCCTTGAACTGGTTCGGCGCCTG
>P_5252
GCTCGAGGTCGAGAGAAACACGGGATCCTCGGTATTGAGCA
>P_5253
GTACGGTTGGAGCCCGCCCGCCCGGACGGCTATTGGGCCCG
>P_5254
GGCACATAAGCACCAAGTCCCAGCAGCAGAGAAACCACCGA
>P_5255
CATTCTCCCCTGACCATTTTCGGCAATTTCAAGCGGGAGAA
>P_5256
GCCGTGCTCGACGCTTTGCGCCGCAAGGGTGCGAAAACGGT
>P_5257
GACATAAAAGCTTTTCAACACGAAGACACGAAGGAGTCACT
>P_5258
AGAGCGCTGATTTCGAAGGGCGCGAAGGTTCGCGGGGGCTT
>P_5259
CGGGAACTGACCCTGGAGCGCATTGCCGCCGTCCGGCAGGG
>P_5260
TGCACCGTGCCGTCGGGGCGCTGTCGGAACCACTGCTTGCG
>P_5261
CGCCACCCAGCCGGAAAAAGCCCGCCCCAGAAATCCACCCA
>P_5262
TTACGTGGTGGTCAAGTTCGCCCGCTGGGCGTTTGAGAAAT
>P_5263
TACCTGCGCAAGGCCATCGGCTATCGCTTTAAAAGCGGTCG
>P_5264
AGAAACCTTCCCCATCGACGCAGGGGAGGAAACCGCGCGCC
>P_5265
AGCCGCCCGAGCAGCAACTGCAGCAGGGTGGTTTTGCCTGA
>P_5266
GCAGGTCATCGAGGGTTTCGCCCTGTTGAAATCGTTCTTTG
>P_5267
GACCCTCGATGGAGAAACTGCGCCAATCCCACTGCTCACCG
>P_5268
TGCCGTCACCCCGCGCGGCGCCGTAAGCTGGATCTTCGACC
>P_5269
TTCAACGATATCCGTGGTTTCACCGATGGAGCGGCTGAAAA
>P_5270
AATTTTATTTTCGGAAGACTCGCAAAATCATGCCGAATATA
>P_5271
CGTCAGTGATTAAGGCCTCGCGGTTCAGGTCGAAAAACCAG
>P_5272
AAAAAGTTCTTCAATCAAACCGGTCAGGTCGCTGTTGGCCG
>P_5273
GGCAATACGGATTCCTTTTGCGCGAAAGGGAAATTGGCCTC
>P_5274
ACACACAGGTTGAGGTTTTCCAGGAGCGGCATCAGACAGTT
>P_5275
CGGTCCTCCCAAAAGGCACCCTTGCGGGACTTTCTCTGATT
>P_5276
CAGATCTTTCAAAGAGATTCCGGAAAGGATGCTGACCTCGA
>P_5277
GTAGCGAACACGGGAAAAACCGGTGGCACGGGGAAGCGAGG
>P_5278
CTTGCCGGCAGTGTGAAATACCTGTACAACGAATCGGCACT
>P_5279
ATCCACCAGACCGGGTTTTTCGGCCGAATGGGCGCCGTGAC
>P_5280
TTGGACAACTGGTTCGATCGCGGCTGTGGTACGGTGCCCTG
>P_5281
TGGGGATAAGCCCTATATCGCCCGCCATATCGCAAACACGC
>P_5282
ATTTCAAGGACATCTTCAAGCGTCAGCGGCTCAAAATACAG
>P_5283
AAGGCCACGCAGTAATCGCGCAGGGCCTGGTTGGCTCGCAC
>P_5284
GGATTTTGGCGACCAGATCGCGGCGTCGCTGCCCCAGGAAA
>P_5285
CTGGCCCCGAACGAGATCAGCCTGAGCGGCGAGACCCGCAT
>P_5286
TCAAGGCGTACCGAGAAAAGCAGGAGAACATCGCCCGGCTG
>P_5287
AAACCTCACATTGTGAATTGCGGCAAGAGTCGCCGATAGAA
>P_5288
TGTTGGATCGCGACAAAATTCGCGAAGGACTGACGTTTGAC
>P_5289
GGCAGCGGGGACAGAAAAAGCTGGAACGCTGCCCGACCACT
>P_5290
CATTTCGGGTAGGCATCACGCAGTCGAACATATCCACGCCG
>P_5291
TCTGGCGGCCCTTTTTGCAACCGCTCCCTTGCTGAACTCTC
>P_5292
AAGACTCAACTTAAAATTTGCCGCATCAAACAGAAACGATC
>P_5293
GAAACCAGACCATAGCCCCGCGGCTATCCTATAACGACAAG
>P_5294
TGAACACCGTTATCAGAACGCAGAGGGGTACCAGGCGTCGC
>P_5295
TCAGTAGCGGCGAGCGAACGCGGAAGAGCCCAAACCAGAAC
>P_5296
AACCTCCCCCTCGAAATTCGCCTTAAGCCCTCCCAGAGCCA
>P_5297
CGTAAAATTTCGGAGAAACGCGTCAGTTCGGTCCTCGTGTG
>P_5298
CCACTCCTGGTAAAAAAACGCGGAATTGAACGGGGGCGGCC
>P_5299
GGTTTTGCCGGGGAAAAACCCGCTAACATTATCAATCGCCC
>P_5300
TGCTGCTGACCTTTTTTACGCCGTGCCGTCATGTCAAACCT
>P_5301
CTCGTAATCTCCGCTGGCCGCCCCAACCATAAGAGTAAAGC
>P_5302
GCTCCTTTGAGCTGCAACCGCTGTGGTGCCGTATGGAAGAA
>P_5303
CAGCTCTACATCCTCATAAGCGAGGCCCATTTGTTCGGGGG
>P_5304
CCCCGCCTGCAGTCCAACCGCGTAGATGAACAGAGCCAGCC
>P_5305
CGAGCGGGGTGAATAAATTGCGGGAATTCAAGTATCATGCA
>P_5306
AATTTCCGCTCACAAAAACACCCGCCAGGAAAATCCGCCCC
>P_5307
CGGTTTGTCGCCGCCACCAACAAGGACCTGGAAAAAGAGGT
>P_5308
GCGGGCATCGAAATGCAACGCTGCAACGAGATTTAGGGGCT
>P_5309
CCGCGCCATGATCCAGACCACTGAAAAGGTGGTGGTGGTCG
>P_5310
TTTCCGGGCGCGACCGGCCCCGAAAAAGGGGGTGACGAAAG
>P_5311
CGGCGGTGGCGGCCAAAGTGCTGACATTGTCTGCCGGAGAG
>P_5312
GCTGTTGGCCCTCTCCGTCGCCCTGCTGATCGTCACCCTGC
>P_5313
GATTGAGGCCATGTTTAATGCGTGTCATGCTTGAAAGGTTC
>P_5314
AGAAAAACAGCGAACAGCTGCTGGAACCTCATTATGACTAC
>P_5315
AGACGTGAGGTCGCAAAATGCGGCCTCACGTTTCGCTTAAG
>P_5316
CGCCCGAACGCTTAAAAACACGGTGAGAAAAAGCGATACGG
>P_5317
TTTTTTGAGTTGTGGAATCACACAAACAGAGCGGATGCCGA
>P_5318
CGTCTGGTGCTGGAACTCGGCAAGAAAGTTGAAGCCGGCAG
>P_5319
GGAGGCATCGGGTATCCCGGCGTCGACTCATAATCCTTGTC
>P_5320
AGATCCTTGTGCTGCACGCGCGGCACCTCGATGTGCAGGTC
>P_5321
TCTCCTGTCTGGATTGCGAGCTGCAGCGGCTTTTGCGCGCC
>P_5322
ATCGGCCCGATGGTATTGCGCACGAAATCGGGAGCGTTGCT
>P_5323
GCCACGGCAAGGCTGTTTCGCTGCCTCAAGGTCGGCATGGG
>P_5324
GGTCGTGCTTCATCAGCGAGCCGGAACGCGCTCCGACCCGC
>P_5325
GAATTCAGCCGTGCCGTGCGCGATGAGGCCTTTTTCTGCCT
>P_5326
CGGATCGAGGCGTTGAAACGCGGCCAGTAGCTTTTCATCCA
>P_5327
GGACCGGACGCTGTGGGCGGCGCTCACGCCAATGTGGCCTG
>P_5328
TTTATCTGCGTCTCGTCTGGCGCGACCCCACTGCAGACACC
>P_5329
GGGTGGTGCCTTTGGCAACGCGGACACATTGGCTCTGGCTG
>P_5330
CTGACGGAGGAAAGTCTTGGCTATTACGCTGATTTCGGTCA
>P_5331
ATCCTTTTTCTGACCATCGGCGTTCTGTGCGTACGCAGCCA
>P_5332
CGGTGCTGGCGGTTAAATTGCAGGAACTTTTCGGTCTGGCT
>P_5333
GGCATCGACATCCTGAAACGCGTCAAGGAAGACAGCCCCTA
>P_5334
CAAAAAGGTCTTCAAAAAAGCGGTAGGCGGATTGTACAAGG
>P_5335
TGGTGGAACAGGCCCGCGGGCAGCTGCGAACTCCGCCGGAC
>P_5336
TGCAGTCGCGGCGCGGGTCGCAGCAGATTGGAAAAACGCAG
>P_5337
ACCACCGCTTCTTCGGCGGCCCGGTCGGCTTCCGTGACCAG
>P_5338
CACCAGAGGCCATAATAACGCCCGAAGAGGTCGAGACCTCA
>P_5339
GGTCGGGTCAAGATTTTTTGCGAGTGCGTCAATGACTGGTT
>P_5340
TATTGGTGATCCGGAAATCACATTCGAAAGCGCCCAAGGGA
>P_5341
TGAGAAGTTTTCGCAAAATGCGAAAAGGCAAATCGTTGTGC
>P_5342
CTCGGCTTCCTGGGTCAGGTCGCGGATCATCTTGATCGCCT
>P_5343
ACGGATGAGTAAACGCAGCGCGTTCCACCGCCATGACCGCG
>P_5344
CTCGATTTCAAACCCGAAGGCAGCAAGCGTATCAAGCCCTT
>P_5345
TCGCTTGAATCCGCCGGCTGCGGTTCAGCAGTTTCGGCATT
>P_5346
CACCTTGCGATGAGTTTACCCTTTACGGAGAATGTGGGCTT
>P_5347
GCCGCAAGATTTAAAATATGCAATAAAGGGATGATAGTGAA
>P_5348
ATTTCCGGGCGTGGAGTCGGCATGGACGTGGTCAAGAGCAA
>P_5349
CACGGAAATCACGGAAAACGCGGAAAAAAATTTAAATTTTT
>P_5350
TGCATGAGGATGCGCGACGGCAGAAAAGTGATTTCGCGGGA
>P_5351
CAACCAGGGCATTCATCAGGCGGAAATTTTCGAGTCCGTCA
>P_5352
GGGTGATGGTTGCGGCGACGCCGTAAGTCGGGTCTTCGGTA
>P_5353
GATTTTGGCGATGGGGAAACCGGTCGCCTTGGACGCAAGCG
>P_5354
TGCCCACCTGCTCAAGCCAGCGGTCGCCGGTTTCTTGATGA
>P_5355
CCGCTCCCGCAAGTAATCCGCAGTCCGCAATCCGAAATCAT
>P_5356
CACGTCCACCATCGAAAACTCGTCGACCACCAAGACGTCGG
>P_5357
CCGACCTCGGAGCATGGCCGCGGCTACTCGATTACCGGGCA
>P_5358
GTCTCCCGGTCAAGAAACTGCGTTTCCGCCCGGCGATCGCG
>P_5359
GCGGTTTGATTGGAAAAACCCTCCAATATTAGTTGAATTTA
>P_5360
AAGGGACAGACCTTTGGCCGCTGCCATCCCGACCCGCACTC
>P_5361
GGGTTCGCGATCCAGAAAAGCGGGAAGATTGACACCGAGCA
>P_5362
ATGTTTCGTTTCTATAGTTTCAGAAAATACAAAAATTGCAT
>P_5363
GGACGGCAGGGTGAAATTTGCCGTGCTGCCGCAAAACATTC
>P_5364
ATTGCACCGCCGGTAAAATGCGCGCCCGCCACCACCACATC
>P_5365
CCGGTTTTCATGAATTTTCGCAGTCGAAAAATATCTTTTCT
>P_5366
TTTTTCATGCCATGCGCAATCCGTAGAAACTTCCAGAGAGA
>P_5367
CCCGATGAACATTCGTCACGCCGGCGCATCCATTAAGGCAT
>P_5368
TCCGATAATGCCCTGATCCGCGAGTACGTCGAAACCACCAT
>P_5369
CTCGCTGAACGTCAAAATCACGGCCGCGGGTCTTTGAGTTG
>P_5370
CGGCCTGGGCCTGGGCCTGGCTTGGAGGAGAAACGGACCAC
>P_5371
GACCTCATGTGCGAAGTGCGCTACGTCAGCCCGCAGGCAGT
>P_5372
TTCATCCGGTTGAGACAGCGCAGAAACGTTGATTTTCCGCA
>P_5373
GGCCGTTTCGCGGAGAAGTTCGGTGACCCGGGCTGCGTGTA
>P_5374
GCACTGAAACCGAAGCGCTGCAGCAACTCTCCACCCGGCGC
>P_5375
ACTTCGAATAGGCTTAAATGCGTATTTGTTACAAATTATGC
>P_5376
ATGCGTTCCATGAGAAAATTCGGAAAAAAGTGTTTAGAAAA
>P_5377
GAAAATTCGGGAAATCGCCACCGAAAATAATGTTCCGCTGG
>P_5378
ATTCGCGGCGTGGACATGCGCGGAGACGGCCACTGGCTGGT
>P_5379
TGCTGCGCAAAGGCTTCGCGCAGGCGCGGCATGTGACGTTC
>P_5380
CGTTCCAGAACTTCCTGCACCTGGGCCGTCTGGGCGTGGAT
>P_5381
CACTTCACGGCGCGTTTTTACTAGAACATCTTTGGAAACCC
>P_5382
GCTGTAGGCTACCGCATTCGCGACAAGGTGTGGGAGCGCTC
>P_5383
CTCCTGGCGGGAGATTTGCGCGATGAGGCTGTTGCAGGCTT
>P_5384
ATGTTGCGAGGCGTGCAGCGCGCGAGGATAGCTCCCGACAT
>P_5385
CGGTTGGAAGTCAAGATCACCCATGAGAAGACGCAATACAC
>P_5386
TGAAAAAAGACTTCCCTCTGCGGCCCATTGAATATTGCGCT
>P_5387
CAGGCAATACCAGAAAGCCTCGAAAAAAGTCATCATGGGAC
>P_5388
GTAAACTCCCTACGGTGCCCCTGCAAGAGGGCGAATCACTG
>P_5389
CGTAGGCGAGACTCGAGATCCGGAAACCGCAAAAATCTCCA
>P_5390
CGCGCAGCCTCCTCGTGGCGCAATGCCCTCCAACGAGCCTC
>P_5391
TAACCATGCTTCCTTCTAAACGAGAAAAATAAACTCCCAAG
>P_5392
AAAAAAGTGGTGTTTGAGGACCGAGCGCGCGAAGCCCAGGC
>P_5393
GAATACGTCTTCTGGAAAAACACAAAAAAAGCCCGGCAATT
>P_5394
CGGAAAACAGCATACCCGTCCTTATTTCATTTTTTACCTTC
>P_5395
CTGGCGCTTCGGGTCGATGTCGGGCAGAGGCTCAAAGGCGG
>P_5396
CGGGTAGCAAAGATGTCACCCTCAATCATGATGATCGCCCG
>P_5397
AGGCTTGGGCTTTTTCAACCCAGCGATACTTCTGGTGCAAC
>P_5398
TTATACGCGCTCAGGTAACACGCGCACCATCAACCGCTTTT
>P_5399
GAACGATGAACTTCAAAAGGCAGGCATTATCGAGAAGCCGT
>P_5400
GGCGAAGGACACCCCCATGGCGTCGACCCGCAGTTCAATGG
>P_5401
AAGCGGGCAGCGCCGGTTCGCCGTCCAGTGTTTTTATCCCT
>P_5402
GCGCGCTACAAGATCTTCATCATCGACGAAGTCCATATGCT
>P_5403
CTCAAGTCATCTATATTGCGCCTTTTCGCACCGTCATGGTC
>P_5404
GGTGAACTGGACGGCAAACTCGGGATCAACTCCAGCGGCGG
>P_5405
TTGCTGACCGGGTTGAAGAGCAGGGATTCGGGTCGGCGGAT
>P_5406
GTGCGCCATCAGTGCTGACGCATGAAATTCCCTACGCCGAT
>P_5407
GCCGTACACGCCGTAAACCACGCGCATGATGCCGAAAGCCC
>P_5408
AAAAAAATCGGGTTTTTATGCAGTGACCGTGAAAAGGTGGC
>P_5409
TCGTCTCGATAGGTAAACTGCCCCACCGGCGATACCACCGC
>P_5410
GTGGCACTGCTCGCACTGGGCGTCGACCTCGATCTTTTTCA
>P_5411
AGCCAACATGGTGGGAATGGCGGCAGGCCTGTCGGCCGGCG
>P_5412
GGAAAAACGCCCGTGGTCGGCGCCGTGGTCAAAGCCTGGCC
>P_5413
ACTGCTCTCGAACCGAAATTCAAGAACTTCTAAATCAGCAA
>P_5414
AGGGCTGATGTCACTGCATCCGAACGCTTCTGCATCTGGAG
>P_5415
GACAACCAGCTCGCCTCGCGCAGCCGCGCGACTTACACCCG
>P_5416
CCGGTTTTCAGGTTGAAACGCACCAGATCGACTTTTTCGGC
>P_5417
CTCGACGGACACCTTGCGCGCCGTGTTGTCTGAACTCATGG
>P_5418
CCCGTCACAATGACCAGCGGCACGAGAACCATCATGATGAC
>P_5419
GCCAGTACCCCTGGTGTTCGCGAAAATTTTCAAACTCCTGC
>P_5420
GGCAGGAGTTTGAAAATTTTCGCGAACACCAGGGGTACTGG
>P_5421
TACCTGGAATTGGGCAATCGCGACAAAGCCGTAGACGCCTT
>P_5422
GGGCGCACATAGGAAAATTGCGGTATCATCTCATCCCTCCT
>P_5423
AATAACGGTACGTCATAGCGCCGTGTTCTTCTTCGCCCCCT
>P_5424
CTGTTGGCACTGTTGTTTTACGGTTATGCCACCGGCGTGTT
>P_5425
AACCTTCCCCAGGTAGCTTTCGAAAAGAAAGAGGGGAAAAG
>P_5426
TATCCGATCATATTAAAATGCGGCTGCCTGTTGACCTATCG
>P_5427
ATCACCGAACAGCAGTTGCGCAGTGGGGAGTTTCGGGATTA
>P_5428
CCTTCGGTGACCTTCGATCGCGTTAAAATCCAGGAGGGCGA
>P_5429
CAACATATCCCTGGGATTTTCAGGAACCGTCGACATTCCCG
>P_5430
AAGTTCGAGCTTGATATTGGCGCGAAAATCACAGCGGTCGA
>P_5431
TGCCTTACCGCTTGGCGACGCCCCAATAAAAAACACAACAA
>P_5432
AAAAAGCTCTGTGGGACACCCTCAACAGCGGTCAGGTCATC
>P_5433
AAGATCCTCAAATTCCGGATCGTCGACCTTGGCATTTTTCT
>P_5434
TTGAAACACCTTGCCTTTAGCATCCATTTACTTTTTAGGGC
>P_5435
TATTTTCAGGATAGTGGGCGCTGTCACCCCGATGCCCGAAA
>P_5436
CTCCCCTTTACTTTACAGCGCAGGGGAGCATCGATTACAGC
>P_5437
ACAATTAAGAGGAACATCTCCGGCAAGGGGGATTTCGCCCT
>P_5438
CCCGGGACTGCACCATCTCGCCGTGCCGTTCGCAGTCCGCC
>P_5439
GGAGTTCCAGGTGAAAAAAGCGCGAATAATCGGAACGGGAT
>P_5440
GAAACCATGGTCTGCACCCGCGCCGACCAGGTCGCCATTCT
>P_5441
GTCTATTCCGCAGAAAATTGCCCCCATTGCCGAAAAACCGA
>P_5442
TGCGCTTCGACTTCCGAAAGCATCGATGTCGCGAGAAAGTC
>P_5443
CCCCCATGCGCATAAAAAAGCGGTCGTACCATCCACCGTAC
>P_5444
GATATTTTTCATAGAAAGTTCCCTCTTTATGAACTGCGGCA
>P_5445
TTCTTCCAGCTTGCGTGTTTCGCGGACGATGGATTCAATGA
>P_5446
CGTTCCGGCACCTCGAATCTCGGCCGGGAGATCTGCGCCTT
>P_5447
CTGCCCGACAGTGCCGACCGCGCCAAGGCGATTATCGACGC
>P_5448
TTGATGCGCATGGAAAAGTGCGAGGTGTACATTACCGGGTC
>P_5449
GCGAAAAGTTAAACGAACTGCGTGAAGGGGGGCACAACCCA
>P_5450
GAATCCGGGAAAAGAAGTTGCCGTACAGGCCGTATCGCAGA
>P_5451
TGCGACGGCAACCCCGGACCCTTTCCCTCCGAAGCCATCCG
>P_5452
CGGGCAATTGAATCAAAATGCGGTTGTTGGCCTGACGCTGC
>P_5453
ACGCATAGCTTTGAGCGTCGCCTGGTTGGCCTTGTTCTCGA
>P_5454
TGTTGATCATCTAAAAATTTCCCTCACAAAAAAAGGCCGAG
>P_5455
TACAGCGGGAGCGCAGCTCTCCGCAACCCTTTTTATGGCTG
>P_5456
ACGGATCACAATCCCAGACTCCCGAGAATAAACAGCGCAAG
>P_5457
CGCATCATCGAACTCGAAACCTACCGCCTGCTGGCGCAGCT
>P_5458
GCGCGGGTGGTGGTGACCGGCTGCTACGCCCAGGTTGCACC
>P_5459
TCTTCCCAACGCCATCAACGCCGACTCGAGTTCTTTATGCG
>P_5460
CCTCGCTCCAATAAAAAATCCCCGCTCGGGCCAGCAGGCGA
>P_5461
CCCTACGGGACTGCGGGCTGCGGCCTGGGCTCGGTGCTGTT
>P_5462
TCGCTTTATGCCGCAAAGCGCATGAGACCGGGATGAAGCTT
>P_5463
TCGATCTGCTCAAGCAGCTGCGCTCCCGTGCTGTGATCGAG
>P_5464
AGAACCCGGGAGAGAACACCCTTGTTACCATGGCGACCGGC
>P_5465
AGCGTTGATACTGTCGAAAACGGCAACCTCATGGCTGAGGC
>P_5466
GAGGATAAACAGAAGTATCGCGCCAACGACCGTAGGCGGCA
>P_5467
CAGTCCATTTACGGCTGGCGCGGCGCCGATCTCGGCAATAT
>P_5468
TTCATTCAAGGGCCTGAAGGCTGTCCCCACATTTTACCGTA
>P_5469
GTACGGCTACAGGGTCAATGCGGCTGAGACACTCCCGGCTG
>P_5470
ATGGCGACGGGGTGGTGACCCTTGATGAGCTTAAGGCGTTC
>P_5471
GTGCTTCCAGAAATATCGCCCGTCGACTCTCCTTTCAGACC
>P_5472
CTTCGACCTGATAAATAATCCGGTAGTTGAATGCGAAAACT
>P_5473
CCGTTGAACAGCTCAAAATGCCCGAGATTGTTGAGCCGGAA
>P_5474
CAATTCAAGCAGCCCTGACCCTCCATCAGGGGCCGGACGCC
>P_5475
GTGTCAATTCCATGTGTCTGCCAAAAAATCTTTAAATAAGG
>P_5476
GACAAAATGGAAAAAGACTACAGTGCGGTACTCGAAGCGGA
>P_5477
AGCTTCATCAAATTGAATCTCACATGCTTTCAGGTCAAAGA
>P_5478
TTGCTTGGCCGGGATTTTTTCCATCAACGAGCTAAATGCGC
>P_5479
CTTTGAGGTGACAAGCGATGCGTTCTCTGAAATCGGCATTG
>P_5480
CAAATCTTCGGCTCTGGCAGCGGCCTTGGCCCTGGAAGCCA
>P_5481
GCTCCACTGAAGATGGTGTGCGTGTTTTGGATGGCTGGCAG
>P_5482
CCGTAGCCTTTAGAAACTCGCGGATTAAAATCAAGGCAGGT
>P_5483
TGCGGAAACTAGAACAGCCGCGATCGAGGAAATCTTCCCTC
>P_5484
AAAGCCCGTCTGACCATGCACGGCCAGGAACTCAACGACGA
>P_5485
CAGATCGTCGTCGAGCATTTCCGAGAGAACGTCGCCGGCCT
>P_5486
CACTCTTCCCACGGATGTTGCAAAGGATTTTCGTGATCTCC
>P_5487
GAAGGAGATCTCTACGAGAGCAAGAAAAGAAGATTGTTCGT
>P_5488
GACCTCTGCCGTCTCCGAAGCGGGAATGCTCACAGACGGGC
>P_5489
AATACGCACAACAATATCTGCGGAAAAGCCAATTTGTCGTT
>P_5490
TTGCAGCAAATACTCCTCGGCGCGCTTGCCCCACAACTCCG
>P_5491
CAGGATGTCATCGAAAAATACAGTGACCATCCCAAATCCGC
>P_5492
CGGCCCGACGACAACGAAAACGGCTACGTCTTTGAACGTAC
>P_5493
GGTGCTCTTGGTGGAAAATTCGCGAATCCCTTTTGACGATC
>P_5494
TTCATCGGCGTCATCAATCACAGGGAGGAAGAGTGACATGA
>P_5495
AAGGGGGCGCGACAAAAATGCGGTCAAGCCCGAACAGGGGA
>P_5496
GACATGACCCCTCCAGCTTGCTCAACCGATCAAAATGCAAT
>P_5497
CCCGCGCCAGCCTTTTGCGGCTGCAGGGCGAAGCGCAGGAA
>P_5498
GTTCAAGTTCGGCCTTTTTCCCCGGTTGACATACTGACCCC
>P_5499
ATAAATATTCCATAAAATTTCTGCTCCGTTGTCCATCGCCA
>P_5500
CAATACCATCGACCTCAACGCCTTCGCGGCACCCACGCTTT
>P_5501
CCCGGCTGGCTGGCCAAACGCTGGCTTGCCGAATGGGGGGC
>P_5502
CCCGGAGTCTGCTCGATCCGCCGCAGTGTGCAATTGGTCTC
>P_5503
CGTGAAGAAGCCAGCAGGCGCGCGGCCTCCTTGGCGTGATA
>P_5504
ACAGCACCTCAAAACAACTGCCCGCTCCCGATCGACTGTGC
>P_5505
CAACGATCGAACGCAAAACGCGCGAAACCGACATTTGTGTC
>P_5506
GGAGACGGACCGTTCGAGGGCTGCAAGGGCCTGGTTCCCCT
>P_5507
CCTGGTGGTCGACTCGGTCGCGGCGCTGACTCCGCGCGCCG
>P_5508
TGCTCCGGGAGGACAGCCCGCGCGATCCCCGTATGAAGATT
>P_5509
TTTCTGAGCGTTTTCAATCGCCCTGGAGATAATACCATGCT
>P_5510
TCGGGTTGCCCGATGAGCCGCAGGAGAGTGATTATCAGGAA
>P_5511
AACTTTTTGTCTGGTGACAGCAGCAATCACATGGGCCGGAA
>P_5512
TTCTTTCTGGTCAGCAACTGCAGGCGCGCTGTTTTGCCTGT
>P_5513
TGGTTTCCTGGCTTCTTTTACCAAAATTCCAGGCAAAGTAG
>P_5514
CATGACGCATGCTGATCCAACGGGGCCCTGGAGGCCCCGTT
>P_5515
CCCCAACGACACGAAAAACACCCGCGCGCACCAAGGCCACC
>P_5516
GGCATCGACTGGACCATCGGCCCGCAGGACCGGATCGGGCT
>P_5517
CGTCTGCTTGATTCAATTCGCCGCAAAGAAGAGGAAAGCAA
>P_5518
ACCTCGGCTGCCTGAAATCTCGGTTTTGCTTTCGATTGGAT
>P_5519
CAAAGTCATCGCCCTCGATGCCGGTCACGTCTGCCAGAACC
>P_5520
GTCATCGTGGTCGGAGGCGGCCCGGCCGGCATGTTTGCCGC
>P_5521
CCACCCTGCCGGGCGTTTTTCAGCTACCTTGTTTTGGTATG
>P_5522
GTCGGCATCCGCGAGAAATGCCCCCATCTCGCTGCAGCGGC
>P_5523
GTCTGTTTTCGGTTATGACCCGCGAAACTGCTATACGGGGC
>P_5524
GCGCCCCAGGGGACCCAGCACCTCGACCCGGTCACCGCGGT
>P_5525
CGAGCAATTCGGACAAAACGCCGCGATGTCTTTCGATCAGC
>P_5526
TCAGCCGCTGAACATCGACGCAATCGAGACGCACACGCTGC
>P_5527
GCATTGCCCGGAGATTTTTCCGGGATTCAGGGCCAGCCCCT
>P_5528
TCTCTGGCCCGCGAGCATCGCCCGAAGTTGATTGTCGTCGG
>P_5529
CAAAAATTCACCACTCTCGACGGCCAGGAGCGCATCCTCAA
>P_5530
GTCAAAACCGCATCTGAGCGCAATAAACTGTTTCGGATGAC
>P_5531
ATGCCCCAGTTGTCGAGATGCGTCAGAACAATTTCACCGTC
>P_5532
AGGACAGCCTCGACGAAGCACAGCTTCGCAAACTCGACTAC
>P_5533
CCGCATGGGAATCCATATTGCGGTCAATTCCGTCGGCGTGG
>P_5534
TTTATCATCTTTCTTGAATGCCTGAAGGTTCATCGAGTCAG
>P_5535
TGAATTCGTCATTGAGAATGCGCTCGCAGCCATCAAGGGCA
>P_5536
TTTTCTACCATAGCGAAACGCCGTTTCTCCTCCCAGGCCCT
>P_5537
AAAAAATCGCCGATGAATTTCGCGACCTGGCGGTCAAAGCG
>P_5538
ACGAGGTCAAAGAAATTTTGCGTTACGGCGGAAAAATCCAT
>P_5539
AAGGCGCGGCAGGCTGTCCCCGCCGGAATGGTCAGATCCTT
>P_5540
CAGGAAAGGGGGATTAATGGCGGCGTCAGCATATCGAGCGG
>P_5541
TCTGTGGGCACTGCACATCGCCCCAAACGGAAAAATTCAGA
>P_5542
ACCCGGCGCCCCTGAAGGCGCGAAAATCATGTTGTCCCACG
>P_5543
CCCACCAGGAACGAGAATTCCGTCGACCCCGTCAAAAGTCT
>P_5544
TTCCCAGATGCAGGAAAATGCGGAAAACTATCAAATCGTTC
>P_5545
GAAGTATACCGGGAAAAATTCGGAACCGCGCAGGGGGTTCC
>P_5546
GGGCGTCTGGTCGGCGAAACCGTCGACACGGAAGGGCGGCG
>P_5547
GCGCGGCCGATAAAATCACCCTTGTCCAATTTGACGATCCA
>P_5548
CACCATGTCGCGATAAATCGCAAGAAGTTGATGACCCGACA
>P_5549
CAGGGTCGGGGTAAGGCGCTCCGGAATGTCTTTTTTGAGGC
>P_5550
AAGATCGATATTTTCAGCCGCAGCAAATACGACGAGGTCAA
>P_5551
GGCGATAGGCCGCCCTGACACCGTCGGGCTGAAGATACCCC
>P_5552
CAGACTGTCCTGGCCAAACCCCTCGAAGCCCGGCGCAAAGC
>P_5553
CTCCATCCAGTATGCCTTTGCCAAAATAAAAGAGCCATGGG
>P_5554
GGCCACCCTGAAAACGAGCGCTGTGACGAACTGGCCCGTGA
>P_5555
CATTGCCGTTTCTCCAGGAGCCGTAGAGTGTTTTTCAGCAA
>P_5556
TCCACCGCTCGTTATGCCGGCGCCAACGCGGTCGGAGTGAT
>P_5557
CGGGACGCGAAGGTCAAAGGCGCGACTCACATTTTCGTGTG
>P_5558
CTGTTTCCCCTGGTATGGCGCGCCTACGATCCTGAACCACA
>P_5559
CAGCCACTGGGCAGAAAACGCCCCCAGGAAAACCGGCAGAT
>P_5560
CGCTCTACCGAGGCCGGAAGCGGGAGAGCCCAGGAACTTTA
>P_5561
GCATGACTGGCATAATAACGCCCCATCCTCCATTGAAGGTG
>P_5562
TCCTCGGTGTATCCCACCGGCAGCTGCGAGCTGTTGGTGAA
>P_5563
AGATCTGGAGCAATAAAAAGCCCAGTCAATAAAATCTTTCC
>P_5564
GCCGGGGCGCAGTGCGCGCACGGCCAACTCAACAAAGTAGT
>P_5565
CAAAGTGCTTCAACCTGGCGCTAAGGGGTTTGAAAAAGGCA
>P_5566
GGAGCGTGAACATATCAATGCCAAGGTCGTTGAAGAAATCG
>P_5567
AAATCGCTACCTCGAAAACTCCTTAACCAAATTCGGATGGT
>P_5568
AGTAAGACGAGGTAGAAATTCGGAAAGTTTGACGGGAAAAA
>P_5569
GCGTGCCCGAGCGACCAGATCCGGCCACGCTGGTCGTGGTC
>P_5570
GCGATGGCAATAAAATCACCCGGAGAAATCACCCCTTTCGA
>P_5571
CCTCCTGGAGTCGTCGCCAGCGGGAATACAACGAGAAGATC
>P_5572
AGAATAAGCATGCACCAAATCCTCGACAAAGTCTGGCACGC
>P_5573
CCCAATGACCATGTGAATCTCGGCCAGTCAAGCAACGATGT
>P_5574
GCAGTTCCTGAATCAGTTCGCGCGCACGACTTCGGTGCTCC
>P_5575
ATCTTTCAGACCGGCCAAGGCAGGAGCAGATAAAAAGCGGT
>P_5576
CCCATTTTCGCCACTTGGGACGAGAAAACCGGAAAGCGGGA
>P_5577
ATTGTCGAACTCAAGCAGCGCGTTGTCCTGTGCTCACGCTG
>P_5578
GACCATGTCCTCGCGTCCGGCGAAAACGTCAACGTCCTCGT
>P_5579
AAAATCCACCACTAAAAAACCTTAGCCGAGTTGCGTGCCCG
>P_5580
ACCAGGACCGGGATTTCAAGCGGTTCGGTCAGCCGCAGCAT
>P_5581
ACCGGGGCCGCAAGATGTCGCCCGAGGCTCTTCCGACCCCG
>P_5582
CGCTGTGACTGTTTTGACCGCGGAGATGGCCGATCCCCATG
>P_5583
TCCATCCTTCATTTCGGACACAGCAACTTCGAAACGGCACT
>P_5584
CGCGCCTCTTCGTCGACACCCAGCAGAACAAGGGCGGCTAT
>P_5585
CAGATGTCAGCCGCGATCTTCATGGCCTTCTCGGCAATGTC
>P_5586
TCATGGTCGACCCCAAAATGCTCGAACTCTCCATCTACGAG
>P_5587
CGCGTCCGCATGATCCACAGCGTCGACCGTCTCTCGCTGGC
>P_5588
GGGCAACCTGCTGATGATCTCCCGGCCACGCGAAATCTCCG
>P_5589
TGCATTCAGGGCATTTCAGGCAGTCGCGATCGGTCAGTGCG
>P_5590
AACGCATTTATCAAAAACTGCGGGGCCTGCCATCGTACCCT
>P_5591
TCAATCGGTTTCGATTTGCGCGTTTTTTCCTCTTCCTGCTC
>P_5592
CGGGGAATGCCGCGCTCGCGCAGCAGTTCAATGGCCTCCAT
>P_5593
GCTTTTCCTGCTGTTTGGCGCGCTGGGGTTCCTGAGTTGGG
>P_5594
AACGGCTGGGGCTTGAAATTCCCGAGCAACTTCGATAATCA
>P_5595
GACCTTCACCAGGGAATTCGCGGCCATGCGCCCGGAGCAGT
>P_5596
CCGATAACTGGGGTGTCAGGCGGTTGCGGGAGGCACGATCC
>P_5597
CTCGATCTCGCTCTGCATGGCGGAGACGGCAAGCAGGTACT
>P_5598
AGAACCTGCCCCGGATTGAACAGTGACGTAAATTCGTTCCC
>P_5599
AGCACAAGCACAAGCAGAAGCGGGCGCACGGATCGTCCCTG
>P_5600
CGGTTCCCGCAAGGTCGATGCAGTGATCGAAAATGACCTGA
>P_5601
GTGGCGTAGTGCACAGTCGGCAGCGGTGGGTTCAGCAAGGC
>P_5602
CGCCGATGCAGCCCCCTTCGCAGAAACGAATATCGACCCAT
>P_5603
CTCGTTTCCGCCGCAAGATCCGCGAGCCCTACGGCATGGTT
>P_5604
AAACCAGTCATTGACGCACTCGCAAAAAATCTTGACCCGAC
>P_5605
GTTGTTGCGCCATTTTCGTGCAAAAAAAGCCGCTTCAGGAG
>P_5606
GACACTCGGGCATCAATTTGCCGTCGAGGTATATGCTGCCG
>P_5607
TGGAGTTTTACGAGAAAACTCCCGATGCCATCACCGAGACC
>P_5608
CTTGACCGCCATCTGCCGCGCCTCATGGGCGCAATGATCAA
>P_5609
AGACGGTTCGTCCGCTGGCGCGCTCTCGAGCCAGGCAGCCG
>P_5610
TTCAGGGAACAGACCCAGATCAGTGCCGAGCAGGCTGTGGA
>P_5611
AGCGGCTGGCTCGAAATTCTCGGAAGCGGCATGATCGATCC
>P_5612
CGCATGGGGATCGGAAAATTCAGCCTGGCTGATCTCGATGA
>P_5613
CGCTGAACGAGCGTGAACCGCTGGAACTTGACGGACTCGAA
>P_5614
AATATGTGTCGGACCGTCGGCGCTGATTATGCATTTATCGG
>P_5615
CGATGTAAACCCCGCGGCTGCCGAAACGCGAAACCGGCTTG
>P_5616
GCCGGCCGGACCATTGAAAACGAAGACCTGGTCAACCTGCC
>P_5617
CCGATTGATCTTTCACCGCGCTGCCTCCCTTTTTATGAAGG
>P_5618
GGCAGTTTGCTGGCAATTCCCTCCTGGAAGTGGCGGGCGGT
>P_5619
ACCTCCGGCAGATCGAGAAGCGGCCTTGCCGTGTTGACGAA
>P_5620
TGAGACATGCGCGTCAAACCCTTTCCCCAGAAAACAACCCG
>P_5621
CCAATCCATTTCAACAACTCCGCGAATTATTCTTTTTGGTC
>P_5622
ATACAATTTGCGATATCGCTCGGAAATCGTCATCGTCTTTA
>P_5623
CTCGATCCCGCCATGAGTCGCAGTGTGCTGAAAAGCTTGAA
>P_5624
CCCTCTTTCCGACTTCACCCCCCGTGATAAGGTGACCACGC
>P_5625
TGTCCGTGAACAAAGCAAGGCAGCTTCTCGGCCCCGAACGC
>P_5626
AACCACAGTGAAAGGACAAGCGGCGATACTGAGAGACGGAG
>P_5627
CTCAGGTCAAGTCCGAGACGCAGCCGGGAATTATTTGTCCT
>P_5628
GTCGATAGCAGGGTTCGAAGCGCGGTTTGTTCGGATCGCCA
>P_5629
GTGCCGGGCAAGGCCCAGTGCACGGATTACGAATTCGTCAC
>P_5630
CGCGCGTACCGGGAAAATCGCGCTCGAATTCGAGGATATTG
>P_5631
TATTTCCAGTATTTCATCGGCATGAAACTGCGCTGCCTGCG
>P_5632
TCTTCCCGGGCGGCATCGCGCGATAGTTCTGCGCTGTGTAC
>P_5633
CTGCCTGAGCAAGAAATTCGCGATAGCGGCTTATGGCGCTA
>P_5634
AATCTGGGCGCACGCTCGCGCTGGGGGGTCGAAACAGGCTT
>P_5635
TCCTTCAGCACGATCATGTACTGCCATTTGTTCCGGCGGCA
>P_5636
CGGCAGTTGGCAGAGGAATACCGTGCTGGATTTTCTGGGCT
>P_5637
GTGCTCAAGCGCGGCATCGGCGTAGACGTTCTTCCACAACC
>P_5638
TCTACGGCATTCTCCGCCCACCAAGACAGTCCCCGAAGGAC
>P_5639
CCATTAAAGGGGTGATCTCGCGGTTTTCGTACATTCCCATC
>P_5640
TGCCGTCCATCAAGGCGTTTCCGAGAGGGTCCACCACCAGG
>P_5641
ACGCTTTCTTTTTCAAACAACCTCCCGAATAAACCGTTTTT
>P_5642
GAGAATACCCACGAGCATGTCAGCTTCTTCCTCATAGTTTT
>P_5643
ATATTATTGCCAATAATTTGCTTTGCAAACGTAAAGAAAGG
>P_5644
GCTGGTTGTCTGGTTTTTGGCGTCAGTCAGGGAAATGAGCT
>P_5645
ACCCCACAACCGAGGGTACACCGCAAGGAGGTATCATCTCC
>P_5646
AGGTATTGACGCCTTGTGTTCCAATCCTGAGTGCGAAGGTG
>P_5647
GACAAGGATCAGGGAGATGACGGCGATGCCAACAACTCCCA
>P_5648
TGTTCGATATTGAGACCTGTCAGCGTGTGACGAAGATCTGC
>P_5649
AGGTTGAAGCAAAACGAAGGCAGCTATCATCTTTTTCCGTA
>P_5650
TCTGCTGATTGAGATTTGTGCCGGCAGAATTATAAACCAGC
>P_5651
GCCCTGAAGTGAGCGGAATTCCAAGGATCGACGGCGGCGGC
>P_5652
AATCCTGCGCGTGGATTGTTCCAAAAAATCATCCAAATCAT
>P_5653
ATCATCGTTTCTGAATTTGGCGTTTTCGTTGTTGAAACAAA
>P_5654
AAGTTCCCCCTTAGTCTTAGCCGGACATGCAAAAAAGACAT
>P_5655
GTGAGGGGTTTTCAAATTTGCGCGCATTGTAAGAGTTGAGA
>P_5656
TTGCTGAAGGAAAGATCAAGCAGTGAGGCATCCTGTGCCAC
>P_5657
ATCGGAGTAGGGGACAAATCCGGGGGCCAGATGCAGATGGA
>P_5658
AATTTTTCCATGTTTGGGCGCCCGATCGCTTCGCGATGGAA
>P_5659
CGGGATCGCGCCTATCTGCGCGGCCAGGTCAAGGTGACGGA
>P_5660
GAGAAGCAGAGAAAAGATCGCTGCGCCAAAGTGGCGGGTGA
>P_5661
CGCGCAACGCCACTCCGGCGCGGTTGGTCGCCAGTTCGGGA
>P_5662
GGCGCAGGCAACAAGAAGCGCCGCCATGGGGATCACCATTG
>P_5663
CGCGCTGGCGATGGTTGTCGCCTCAACGGCAATCCAGAGCA
>P_5664
TCCCGCCGCCGGAAAAGGCGCAGTTTGAGATTGATGGGAGT
>P_5665
TCCTTGAGACTGCGCATGTACCCGATGGAATAAATCGAGGT
>P_5666
TCTTGGACACGATAAAAAATCTCCTATTCGTTCTCTGATTC
>P_5667
CCCAGATCGGCTATATGCCGCAGCACTCCCATCTCGACCCC
>P_5668
TCTGCTGCCCGGGCTGGAATCCAAGGAGGTCGAAATTAATG
>P_5669
GATCGAAGGCTTCATAATCGCTGCTATCCTCATCATCCCCG
>P_5670
GCCTGAAGGCCTGCTGTTTGCGCCCTATCATTTCAGCGATC
>P_5671
TCCAAATGGACTGCCAAGCGCCTCACCGGCGCCAAAGTCAT
>P_5672
AGTGGATCAGCAGGAAAACGCGGGTTCAGAGGCTCCTAAAG
>P_5673
GCACCGGCGTTGCGATGTCGCGCCCGCGCATTTCGCGGATA
>P_5674
CTTTGAGACTAATTTCAATCCAGTGCTGATTCATGGCCTTT
>P_5675
GTCTCACTTTCTCCGCGTCTCTCCGTTGAAAATTTCATTCA
>P_5676
CAGGATCGACCCCAAAAAAGCGATGATGCTGTCATTCCGGC
>P_5677
TTTGACGGATTGTTTTTGAGCCATGGATGATTTCTCCTTAA
>P_5678
CGTAGGGCGGACTTTTTGCGCCGCCATCAATCTTAACAGAA
>P_5679
GAAACCTATGAATCCAAGCACGGCTATCCGGTCAAGGCCGA
>P_5680
ACTGCTGTGCTTCGCTCAGGCGGAAAAAAATCTCGTGACTG
>P_5681
CCGCTTTGGCAATAAAGCCGCGAAAATCCTCCAATGTGCCA
>P_5682
TTCATGATCGCGGCGAAAACCAGGAAAAATCCGAACACCGC
>P_5683
CACGGCAGGTTCGGATATTTCCCGGATCATAAAAACCATTG
>P_5684
TGGGCGGTCCTTTCGACACCCTGGAACGCCATCTGCTGCGC
>P_5685
CGCGCCAGCTCATGAATTTCCTCCAGCACCTCCGGCGGCAT
>P_5686
CAGATCCACACGGCGAATCTCCGGAACATTATGCGCCCGCA
>P_5687
CACAGCTCCTGTTTTGAAAACGGCCACCATAAAGACTGTAT
>P_5688
AAAGCTGTCAAGGAAAAAAACAGTCTTCTTTGTATTGTTTC
>P_5689
GCCGTTAGCCGCAAGAAAACCAGCCACGACAATCAAAACAC
>P_5690
GAAAATCAAACCCTGCAGCGCCGCCACCAATTCATTGGCGT
>P_5691
GCTACCGCGAATATCTGAGGCGCGAGCGATGAACGGGACAA
>P_5692
CAATTACGCCATGTTGAAATCAGCAACGGACATCATGGGCC
>P_5693
CGTTCAGCGACCGGAATCTGCAGGAATTTTTCCAGAAACGG
>P_5694
CGTCAAATTCAATAAGGCCGCGCGCATGCTGGCCGGGTCCA
>P_5695
AATTAAAAGTGGCATTTTTACAGTGTCGACTTCGACTGTCA
>P_5696
ATTTTTTTGTCGTTGTAGCGCGCGACTGTCCCAGGATCAAA
>P_5697
GCTTCAGCCTGGTTGAAATCCAGTGCCGAGGTGATCCCCGC
>P_5698
CCGGTGATGAAAAAGAACTGCAGCGCCTGATCGACGCTGCA
>P_5699
TCCGGTTGTTGTGGTCTGCCCTCGTGGGGGCGGAGGAGCTC
>P_5700
CATGATGAGAGGATTGAGCGCAGAAGCGGCAATTCTCGCGG
>P_5701
CCCGCTGCCGATCCCAAGAGCGTTAAGGAAGAAATTGAGGA
>P_5702
TTTGTTGCGATTCTCGGCGGCGCCAAGGTCAGCGACAAGAT
>P_5703
CAACGGCACCATCTACAACGCCGATTATCTGTTCCGCCGAC
>P_5704
CTCAAGTTGTTTGAAAAATGCGGCGGGGTCTGCGATCCCAG
>P_5705
CCACAGAAGGGTGCTGTGCGCATCGATGGACAGGATATTTG
>P_5706
GTTATCATCCCCTGGCAGCACGCGATGGGCTTCTGGCCCTT
>P_5707
AGCAGGAAAGAGACATCCTTCATGGCCTGGTTGGCAAGCAC
>P_5708
CTCCATGTGTTCACACCACCCTTTACCCCAGAAAGAAGCGG
>P_5709
TGATCTGGAAACCGGAGATACAGCAACAGCTCTTCAGGGCT
>P_5710
CCCCCTTGAGCGTGAATTCGCCCTGAGGTGGATCGAGACGG
>P_5711
TCCGGCGACATGCACCCCTGCACCACCCCCTCGGCGAGCAA
>P_5712
GCCATTTCAGAGTCAAAACGCAGCCCACTGACATCGTTGAT
>P_5713
AGGAGCGACAATTCCCTGCTCGGCAGCATTACGATTGATGC
>P_5714
CGCCGCCCGGGTGAGGTCGGCTTGAACTTCTTGATTCCCAT
>P_5715
CGCCGGTCAGAACAAAATCGCCCAGGCTGTATTCGAAATCA
>P_5716
GCCAATGTCCAGGGTTGGCGCTGGCGCAATTCAAGGCGGTT
>P_5717
CTATATCAATCTTTGCAGCGCGAAGATGAGTTCCTGCCTGC
>P_5718
GCGCAGCGTCTCGCGCAGCACCCCAACAGCTTCGGAAAAAC
>P_5719
CGCTGCGGAGGTTCCCGACACGCTGCTGATCGCCGAAGCCT
>P_5720
GTCCCCTGCTCCTGAAGATGCGTGCTCTGGCCAACACCTGC
>P_5721
AATCGCTTCAAGGGAGGTTTCGGCCAGCAGAAAAACATCGC
>P_5722
CTCCTGGGCCAGATCCATTTCAACCATATTGATATCATGCT
>P_5723
GAATATGAGTCCCGAAATTACCGTCGAGCCCGATATCCGAG
>P_5724
TCGTTCTTCCACGGCAGGCGCCGGAACATATCGGGAGCCGG
>P_5725
ATGTGGCAGCTATGTGGCAACCGCTACATTTAACCACATGT
>P_5726
CATTTCGATCAGAGTGAAACCTTTTTCGGACTTTTTGAACT
>P_5727
GGCCATCAGGACCAGCACGGCTGCAATAACCATTTCGATCA
>P_5728
GGGACGGGTGCGTTCATCGGCGTAAAAGGCCACAAAGTCTC
>P_5729
GCAAACGCCTTGGCGACAATCCTTCGAAGTTTGTCGTTTGC
>P_5730
GTTTTTTGTCCGCAGATCCTCGAAGACGAACAGCCGGGCCT
>P_5731
ACTTCCTTGGTTGGAACGTGCGGAAATACGATGGAACACTG
>P_5732
ATCGGCCATCTTTTCGAGTTCTGCCATCAGGTGGGGCTGGA
>P_5733
CCTAAAACATCCCGGGAACGCCCCGGAGGAGGAAGACATGG
>P_5734
CCCTTTACAATGACTCGGCGCCACGAACTGGATCCTTTTGC
>P_5735
ATCCGCGCTCCAGCCTTTTTCCCTTCGAGAGTCAAAACGAT
>P_5736
TATTTTACACAGCCCTGTCGCGGGGAACCTTCATTGCGCCC
>P_5737
GGCTGGAAGCGGGTTGAGTACGTCTCTTATCTCGGCTGTCT
>P_5738
ATCGGCCTCGATAACTATTGCCGGTCGGAGAAAAAAACCAT
>P_5739
AGAATGGTCGCCACCAGAAGCTGCCAGGCGGATTCATGATG
>P_5740
TGGCGCAAAATAAAAAAATACGATCTTTAATTTCTTGGCTC
>P_5741
TCGGTTACCCTTTTCAATGTCGAAAAAATTTCCTCCCTGCT
>P_5742
TCTAATTTTTTCCATTTTCGCCGCCTTGACAAAGCAGGGGG
>P_5743
CCCCTACCTTGTCAAAAATCCCCCCTCAGCGCAATCCAAGA
>P_5744
AACTCGAAGGGCTTGGCCGGCTGCAGATCGATTGTCTGTAT
>P_5745
ACGAACCTCTGAATAAATTTCTGTCGCGGCTCGCCACCTCG
>P_5746
GTGATTGGCAAAGGGAACTTCGGAAAAAAACGCGTCCCCCC
>P_5747
GGCAACCGTACCGCTCTGCGCGTCCACAGTGAAAACCTGCC
>P_5748
GCTGCTCTTCATCAGGAATACGGCCAGGCGTCGAAATATCT
>P_5749
CGCAGCGCTTTGCCGGTGCGCCCCAGGGGATAAAAAGACTG
>P_5750
CACGCCCTGCCCTGCAAAAGCAGCATCGCCGTGGATCAGCA
>P_5751
GTAAAGTGGCCAGGGCGGCGCGTTTTTTCTGCCCGTAGCTT
>P_5752
GCCGCAGCTCTCCTTGTTTGCGCGACTGGGAGATTACAGGC
>P_5753
CCAATTTGTTGAAGAATTCACCGCCTCCATCGATTTCGATA
>P_5754
TGCGCCATTGGTGCTGGGCGCGCGAAAAAAGAGATAGAACG
>P_5755
AAGCGGCGGGTCAGATAGCGCGCGATCTCCCCTTCATGAAA
>P_5756
GCGAAGACGCCTGAAAAAATCAGCGGAGTACCAGGGCACGT
>P_5757
AGATTTCTGGATGCCTGGCACTGTGACGAGGCACAAACCAC
>P_5758
GCAGGTCGCCCCCGATGAAGCGGGAATCCTTGGCCAACCGC
>P_5759
CTCTCTGCTCGCCATGGCCGCTGTTCCGCTGTTCGGCATTC
>P_5760
GCGGTTAAACGGCGCAAAAACCCGCTTGCCCAGCGGCGGCC
>P_5761
TGAATCGCGGTGCGTGAAACCCTTGCTCTTCTTCGTTGTGC
>P_5762
GCGAGACGGGAAGAAAAACGCTTTTTCTCGATGGATGCGGA
>P_5763
ACCGTTCTTCTGTGTCGCAGCGGCCGTTGCTTTTTGAGCTT
>P_5764
GCAGGGCCACCGGCTTAACGCTGCCGAGGGTATCCTGACGC
>P_5765
GTCTGCTTCGGTTATAGAAGCACGGATGGCCTTTTTTGTCA
>P_5766
TGGTTGGCCTTGAGGGCCTCCAGGGTCAGATATTGCTCAAG
>P_5767
CGCAATGGGCGGAAACCATTCGGGAAGATAGAAATAACCGC
>P_5768
GAAAAGTCCCAGGGTCATCACGTTGATGGGCAGAGTCAGGA
>P_5769
GCTCTCATTCAGTCCTCAAGCGCGACCACCGTTATGGTGGT
>P_5770
TCGCCTTGGCTTTAAAAATACAGCCGCGGCACTGACTGCTT
>P_5771
CCATCTTCTTTACCGCGACCCTTATCTGCTGGCGATTAATA
>P_5772
GGCGGAACGCCGGTCGAGGTCTGGACCGACCGAAATACCTT
>P_5773
TGCAGCAACTCTGTCAAAACCAGTCAACTGCCAAACGGCTT
>P_5774
GCCGCTGGCTCGTTGAAGGGCAGGCGCATTGATCCTAAAGG
>P_5775
CAGCGCGAAAAGCTGGGTTTCCCGCTACTTAAAAAAGGCTG
>P_5776
GGCGTCGGCATCTGCCTGCTCAAGGACGTGGTCGGCATCCA
>P_5777
TGGTCACGCCCATGGCACGACCGCGAGGGATAATCGACACC
>P_5778
CTCCTCCATGTAGGGCATTGCCATAATGGCGGGATAATCGT
>P_5779
TTTTCGGTCGCAGAAAAAATCAGCCTTTCTCCTGCCAGTGA
>P_5780
AAGGATGGGTAGAAAAATTTCGAAAACGTGGTACCTTAGCA
>P_5781
CTGGCTCCACAGCCGATTCGCCGTTCCTCGAACTGGGGGGC
>P_5782
TGCCGAGGGAGGGATGGCCGCGGTCCGTGACAATGTCGATT
>P_5783
AGGGGAAAAACGGAAATTTGCGTTTCTGAACATCTCGCCTT
>P_5784
CGGGGATTTCCGAAAGGACCCTTGATTCGGCCTTTGCCGAA
>P_5785
ATGACGCGCACCGTATTGCGCAGCAGACGGGTGATGTGCCC
>P_5786
AGCATTCTCTGGAGGAGCTGCGCGAAGCCGCTTTTGACCAG
>P_5787
GAGGGCAGCGCGGGCATGATCGTCGACCATCTCTGAGTAGA
>P_5788
CAGACCTTCGCCAAGATTCGCGAAGATGATTATGCCTATGT
>P_5789
GACTATGCTGCCTGTCACGGCAGCTGCGCAAGAGGTCATGC
>P_5790
AACATTCACAGCTTCAAGGGCAACTGCGGCTTTTTCGGCTT
>P_5791
CATCTTGTCGCCGTCCAGCGCAGCGTGGGATGAGCCGGGCA
>P_5792
TTGGTGCGCCGCAGAAAATGCCCAAGCGGGGTAATCGCCGA
>P_5793
TGTCAAAATCAATGTTCAGGCGCGAGAGGATGGCAGGAGTG
>P_5794
GGAGTGAGGGAAAATACCGACTTATGCGTTGAAGATTACTC
>P_5795
GACTCGAAGATCTCCATCGGCACGAACTTGGCCGGGTCGGG
>P_5796
ATGGACACCGCCGTCAAGCGCAAGGTTTATCTCGCACTGGA
>P_5797
TAAATATCTGCTGCAAAAAGCGGTTGAAAAAGGTGCGTCGG
>P_5798
TTCATGTTCCCTGGATTTTTCGGAATCGATAAACTGGGCGG
>P_5799
GTGCGCCGCTTCAGAAAATACGGAGCCTCGTTGATTATCTG
>P_5800
GAGATCGTGGGAAAATCACGCTTATTAGAATAAAAATAAAG
>P_5801
TTCTCTTTTTTCGGAGTATGCACTTGCCTCCTCAAGAGCGG
>P_5802
TACCTCTCCCACGAACATAGCAGTAATGTTTCGTGGATGAT
>P_5803
TGACATTTTCGCTGCTTGATCCAAAAGAAGCCCTTGTCGCA
>P_5804
AGAAACCTCTTTGGGATTCCCGGTTCGGGCTAATGCTTGAC
>P_5805
AAGTTTGTCGGACAGTACGACCAAGCCATTGAAGCCTGGAT
>P_5806
ATGATGGCCTCTCTTATAAGCAAGTAAAAAGGGCCATGCAG
>P_5807
AACTTGGCCCATTTTCAGCACAAGAAAATTGACGGTACGTT
>P_5808
CTGTTCCCCCAAGTCGATTTCACCTATGTCTTTACAGACAC
>P_5809
TTAGCTGGGAGCTAAAAACCCCCATCGTCCTGAAAGGGGAC
>P_5810
CTCCCGAGGTGGGTCAATTCCTGCAGAAGCTCCTCCACCGA
>P_5811
TCGAAGCAGGACTGGAAAAGCCGGGAATAACTTACGCCATG
>P_5812
ATCCGCGATTTTAAAAAAAGCCGAAAAAGCACTGTCCATTT
>P_5813
CTTTTGGTCCTTCTTCCCTACACAAACGCTCAAGGGGCGAA
>P_5814
GAAAAGCTCCAGGAGCGCTACCCTGATGGCTTCAGCGCAAA
>P_5815
CACTTGTTCTCATCGAGGCGCTGGATTAAAAACTCCCGGAA
>P_5816
GGGATCGGTGTAGTCAAATTCCCCGGTACGAAGGGCACGAG
>P_5817
TCGGCCAAGACGGGGGAGGCCAGCGACCAGAAACTGCAGGT
>P_5818
CTTCTGAAGGCGAAGCAACTCCCCCATATAGCCGTAGCGCT
>P_5819
ACGGTGTGGAGATGAAAAACCAAAAACAACCTGGTTAGCAA
>P_5820
GGCATCACTTTCGTTCATCTCGCTTGAAATTGAACCGACCG
>P_5821
GAGAAAAATCCAGGTCGCTTCCACTGATGTTGAATTGGATA
>P_5822
CATGAATACAGTGGGATTGTCATCGATGTTATATCGAGAAT
>P_5823
GTTATCGAATTTTCCGCCGGCATGCAGCACCGTCATGACTA
>P_5824
GGGATCGGTCTCCACATCCTCGGCCACCCGGGCCATCAGCG
>P_5825
GGCGATCTGCTGCCGGTCGACCTCTACATTCCCGGCTGCCC
>P_5826
CCGCTGACAACTGAAAAAAGCACGATTCCGATGTCGGGGAT
>P_5827
GGGCCATCACCAGGGTCGGGCGGTTGAGGCGGGCGGCCACA
>P_5828
CGCCAGCATGAGGCGCTCGGCGGTAAAGCAGCGATCGGCCC
>P_5829
TGGGGGCTCTGCTCAGTGCCCTTGTCACCTATGGTCGGGCG
>P_5830
CGGCGACAAGCTGCAAGGCGCGCCCGAGACCTTCAAGGCTG
>P_5831
AGGTCTTACCATTTTATTCTCCCTAAAAAAACAAAAACCCG
>P_5832
AGATTTCATGCCAGCCGGTGCGCCCACGTAATGCCACGCTT
>P_5833
AACAGGTCGCGGAAAAAACTCCTGAAAAGATCCTGCTCGAA
>P_5834
CCGCTTTTTCTGGAAAAAATCGGTCGTCCCCACCTGCTGGA
>P_5835
TGGTTCCCGTCGGAAAAGCGCGAAGATGCGTTGATCATGAC
>P_5836
TGCCGGGAGCTCTCGAAAAGCTGCAGTGGGAAGACCCCACC
>P_5837
CGCGAAATCGAGGAGAAAGGCGCCCTGGACGATCAGGCCGT
>P_5838
GCCCTGACCCCCTCGCGGACCAGCAGCGAATCGGGGTCGTC
>P_5839
AGCAGACCGTTGAGGTGACGCGCCAGGGTGGATTTCCCGGA
>P_5840
CCATAAAAGGCTTGTCAGCGCGCGCACTCTCGAAATGAATG
>P_5841
GCGACTGTCCTGATAGTTTGCAAGGAGGCTGTCTTCTGCCC
>P_5842
GAATAGAGCCTGTCGAAAAGCGGCGTCGTAGATGGCATCGT
>P_5843
CTACGCCACCGACCCGCGCGCCCGCATCAATCTCGGCATCC
>P_5844
AGCGGCAGCGCAGGCGATGGCTGCAGCGGTTTTTTTAACAT
>P_5845
TCTGCCGGGGCGCAAAAATCCTGTGGTGCTGCGGCAGGGCA
>P_5846
AAATTTATGAAGATCACCCGCTGCAACGGCATTCTGCTACA
>P_5847
GTCAGCGGGCTCGTTCAGCGCGGCGCTGGAGCAGCTTGAAA
>P_5848
AAGACAAGCACCGCCGCACCCTTAATGGGGCGTAGTGTCAT
>P_5849
TGCCGGAACCGAGCACAACACAGGAAAGCGGATCCTCGGCG
>P_5850
AGCCGGTCCAGATTCTCGCGCGCCCGCCGGAGATCTTCATA
>P_5851
AACTGGGTGATGATGATCCGCGCCAGAGCGAAATAGATGAA
>P_5852
GAGACGGTGCGTGAAGAGCGCGCCAAGGGAGAGCCGATTTT
>P_5853
CAAACTGCCCAATATCAGCGCATCCACTCCTCAGCTGCAGG
>P_5854
CCCGTTGTCCACTGGCGTTGCGGTTCTGCGGGGCCGCGGGA
>P_5855
GCACGAAAAAGGGCCATCCGCCCCAGAGCACCACCGGCGTG
>P_5856
ATCTTTGGTTTTGAGCAGCTCCGGGTCGACAATTGCGATGT
>P_5857
CTTCTCTTCGCCTTGGAGCGCAGCACCCGACTCAGCTCTCC
>P_5858
GGTGTTTTTGTGGCTGTCGGCTGCAACGGCAGACACTACGG
>P_5859
GGCGAGAGTCCCTCATGGCGCGCCAACACCTGAGGTTCGTT
>P_5860
TGACCGCCAGCGGCAAGATTCAGAAATTCAAATTGCGTGAA
>P_5861
CCCACGAACGTCTGGAAAAGCTGCTTGGTCTCATGGAGAAA
>P_5862
ATTATTATCGCCTCAAGCTGCAGGAAGCCCGCATGCAGGCC
>P_5863
GTTTTTTCACGGGTATCTCGCGGATTGGTGAATGAGACTGC
>P_5864
AACTGGTCCCTGTCGTTTCGCTGCAACTTCGTCTGTACTCA
>P_5865
ATTCATCACGCGGCTCGAAACGCGCCTGAAAATAACGGAAA
>P_5866
GAACACCTGCGCCTGGTCCACAGCCGCGGGAAAAAGACCCT
>P_5867
CGTAAATGCCTGATCTGCCGCGGTAGCCGATGTCCATGCAC
>P_5868
CCGATATCTGGTAAAAGTCACGGCCGTTGCTGCTGCTTTTG
>P_5869
ATCAGGATGATCGCATCGGGCAGTTTCGCGCAACCGTAGCG
>P_5870
ACTGCGGCTGACGGCGGAAGCGATAACGAAAATCACCGGAT
>P_5871
ATCTGCTATGTCTGAAAATTCCTGATTCGCTAAATAAGGTT
>P_5872
AAATCGGGAAAATCAAAATTCTTGTTTATGTTTTTCCTTCC
>P_5873
ATACACCATGCCTGAAATCGCCCTGCCGAAGACAAACCAGA
>P_5874
TTTTTTTCGATGGACAATGTCTGGAACTCCTTTTTCATCCC
>P_5875
GCTTATCCGCCGGATCGATACGGGTGCGGGCTCAGCCGGAG
>P_5876
GGTATTCGTCAGATTGAACGCTGCGATCAGAAACGGCAGAA
>P_5877
ACTTCTGCGCAGAAAAACGACCGAGTCGCTCAGGTTCGAAA
>P_5878
CCGACCCCCATGAAGATCGGCAGAAACCTGATCTCCACCCC
>P_5879
TCAATTTCCGCCAGAAACTGCCGCCATTCGTCCTTTTGCAA
>P_5880
CGTCTGGCCTGCTTCGATTCCGTGTGCGATAATCATTTTTT
>P_5881
TGCCATCAAAAGCGAAAACGCGCGCCCCACCGCCTGGGTGT
>P_5882
AGTTGGAAGCCTCAACAACCCTCAACAAAGGAGAACAGAAA
>P_5883
ATTCCGGAGCAGGATAATCGCAGGCATTTCATTGAATCCAT
>P_5884
TTTTGTGTCAACATTCTGCGCTGCAGGGAGAAAATGTCATG
>P_5885
AGGACCTCCTCGTTAAAAATCGGTTGAGGAGGCCAGCGTAG
>P_5886
CTACCGGAAGGACCTCGACGCGGTTGAGGCCTTCTTCGGCG
>P_5887
GCCGATTTAGCCTCCAAACGCGCTCCCGCCGGTTCAGGGGT
>P_5888
CAAGCTCAGCCCCGGTCAGGCGGCCGCGCGCATCGTGCCGG
>P_5889
GAAGGGGCGAGCTTATCGTGCTTGTTTGCTGAATTCCCCGT
>P_5890
CGACTCAGCTCCGTTGGGGCCCCCATACTCTCAACACGGCC
>P_5891
CGCCCCACCTCGTCATCACCCTTAACTGCAACTTCGGTTCT
>P_5892
CCGGGTGCGCTTCCTGTCTGCAGAATTGCCGCAGCGGGGTG
>P_5893
GCTTTTCGCCAGGCTGAACGCGCCCATGCCGTAAAGCACGC
>P_5894
CATGGAGACGGATAAAACCGCTGTATCTCCCGAATGCCCGA
>P_5895
TTATATCGGCTGCGAATTCGCCGGAATTTTCGCCGCCCTGG
>P_5896
TTTTCGCCGATATGGAAACGCCGGTCTCTGCCTTCTATAAG
>P_5897
ACTTTTTCCGGCAGATCGCGCTGCAACTTACCCTTGGGACC
>P_5898
GGTTGTATCCGCAGCAGGTGCAGGGCCCAGGTGATAGTGAT
>P_5899
ATTTTTCAGTCTTTCTCCGGCAGTTTCCACGCAACCCGCTC
>P_5900
AGGTGCAAATCTGCGCCGAACCGGAAACTTAAAACACCAGC
>P_5901
GAGTTTTTTGAGATAGCTCGCGTTTTCGTCGAGCTGCATGG
>P_5902
AGCCGTTTTGGAAGAGATCGCCGCCTCCATGAACGAGATGG
>P_5903
TATGCCTCGCTGGGACTGCGCGTTCTGGATGAAACTCCGCC
>P_5904
AGCAGGAAATTCTTTTCCGGCAGGAATTCTCGCACCTTGCG
>P_5905
CAGGAATCACCTTGAAACCACCGGTGTAGGCTCCATAGTGG
>P_5906
TTGTTCACATGGACTTTGTGCGTCAGCGACCTGCCGGCGAA
>P_5907
GCTCCCGTTCGACAACCGCGCCCACCGGGCAGATGAAAAAA
>P_5908
TAACGGCTGCCCACAAAATCCGCGACCCGCCTTTCGAAGTC
>P_5909
CCCTGTTAGGGAGGCCGTTGCCTCAACGGCGGTTCCCGCGT
>P_5910
GGGTCTGCTCGAAAGGCTCTCCGAGAAGGAGCGGCTGGTGA
>P_5911
GGCAGAGATTCGAAAGGTTGCGGCTTCAGGTTAATAAAATT
>P_5912
CCGCTGTCCCTGCCCGATTCCGTCGGCGATAAAATCGCGGT
>P_5913
ACCTTGATCTGTTCTTCGTCCAGGGCCGATGCGGCCGCCAC
>P_5914
TGAAATGTACAGACTCACCCCCAAGGGCGGTGTGCAGTAGC
>P_5915
ACGCCTTCATTGAACTTTCGCTGGAGCGCTACGGCGTCAAA
>P_5916
AGCCTCACATGCAGAAACTGCGGGAAAAATATAAGGATGAC
>P_5917
GGCAGAAAACTGCGTCCTTTCTTGAAGATGTTTCCCAGCGG
>P_5918
GGACCTTATCCTGGAAATCACGTTTTTGAGGGTCATCGAAA
>P_5919
CATTGAAGCCCTGGTTGCCGCAGGCCATGACTCACTGGAGA
>P_5920
TGGAGTCTCGCCCCATATCGCCCGCGCCTCGCAATTTAAGA
>P_5921
CAGGTGGCGGTGAAAAAACACTTGTGGGTTGTGTTGTCCTT
>P_5922
TTATTTTAGGCCTATTGACTCCCTTTACAGGTTATTTATCC
>P_5923
AAGAAAGCCAAAGAAGAAAACAGCGGCGAGAAAATCCAGGC
>P_5924
AGTGGGTATTGATGTGGCCGCGAAAATTTTGAGGCTCTATG
>P_5925
TGCCCGAATCGTGCCAGAAGCGGTAAGTGTAGATGCCTGGG
>P_5926
TGGATGTCGGAGAATGGGCCCAGGAAACTGTTGCGCGCTGC
>P_5927
CGGCTTGGTTGCCAAAAATTCCCGGATCGGGCCGTTGCCTT
>P_5928
TTGAGTTTTTGGAGCAAAACCCCTGAAAGGTGCGAATTGAG
>P_5929
AGGGAGTCGAACCAAATTTTCGGCTCTGTCTTTTTCGGCTT
>P_5930
CATCGCGGCAAAAACCCCGGCGCCAATCTCCTGAACGACAA
>P_5931
TGAGCCCCTTTTGCCAAAGTCAGCGTCCCAAGCCCGACATA
>P_5932
CATCGCGAAGCGATCGGGCGCCCAAACATGGAAAAATTCTG
>P_5933
TGGGGTGGCGCCACGAAATTCTGCAATTCATTCACACCCTC
>P_5934
AATGACCTTGGCGGCAAACTCGGGATGAGTGTTGAGACCGG
>P_5935
GGCGCGCTCTGTTGTTATCGCTGGAGTGGAGAGTCGCAACT
>P_5936
GGCCAGATCCCGCGTCAGCGCTGCCATGTCGGGTTTATCGC
>P_5937
GGCCGCCGCGGTATTGCCGTCAATAGTCACCATTTTACCGT
>P_5938
TCCTGTACGTTGTTGGAACACAGCATCCCCCAACCGGTCTG
>P_5939
CGGCTACGTGGAGATTCATCCGGAGGATGCGCAAAAGTACA
>P_5940
TTCAAATCGTTGATGAAACGCAAAAGAGTGATGGCCATCAG
>P_5941
AGTGAAGAGACAGCCAGCCACCCGATTGACCAAATTGAAGC
>P_5942
CCTGCCGGAGAGGAGAATCGCTGCAAGCTGCGCCTGCGTGT
>P_5943
GAATTCCGCCTCGGTGAAAGCGCGGGTGATCTCACGGGCAC
>P_5944
ATGTGAATATGAAATTATATCTCGGGGGCTATTATACTGTG
>P_5945
ATCCGAGGTCGCTGCAAATACGAGAAAGGCATCAGCGAGAT
>P_5946
GCAGTAGGTCTCGCGCATCACAGCGACAATCTCCCGCAGGG
>P_5947
AGTTGACATGAGGGTCATGGCAGGAACCGCATTCGACCCTG
>P_5948
CTCCACAAGAGCAAAAGACACGTCGACCACCTTCCCTTCCC
>P_5949
AATGGGGGGCGAGAATGTCGCTCAGTTGAAAATCCGGCTCT
>P_5950
TCCTAAAATTGTATTTGACTCCGATGACGGCGTCATAGAAA
>P_5951
CGGCTTCCCCCCTCTCCCAGCGGGAGAGGGCCGGGGTGAGG
>P_5952
ACGTCATTCTAGCAAAAAAGCAGGAGAATGCATGACACGAA
>P_5953
GAATGGGCGCGGCCTGAAGCCCCATGGTTTCAATGGTTTCC
>P_5954
GAGATCGACTGGTACGGCGGCGGCTTCAACTACTACTTCCG
>P_5955
ATCCTCGGCGTCAATCTCGGCAGCCTGGGATTTCTTACAGA
>P_5956
ACTTTGCGATCATCGACCGGCTGCATGTGCGTTTCGGCGCC
>P_5957
TGAAAAGCCATCGAAAGCTGCGGCTCCGCGTCGAACTGAAC
>P_5958
AGAAAGTCGGATTGAAAAAGCCCTCCCAGGGGTTGCCGCTT
>P_5959
AAGCGGCCCAGGAGAAAGCTCAGGAAAAACAGGAAAAAGCC
>P_5960
ATGCCGGCCCCTGTAAAAAACGGTGACATCTCGTCGGGGGA
>P_5961
TATTCTGCCGTGAAAGTTTGCGGCCTCCCCATCTACATGGT
>P_5962
TCTGCTGACTAATTTCGTCGCCGTTCCGGCTATTGCGCTGT
>P_5963
GGTTGGTTGTGAACGAAAAGCGACCATGGCATTTTAACGGA
>P_5964
TAGAGATAAGGGAAATAATTCGGAAATTTTTCAAATGCGTC
>P_5965
TCACGCCTCAAGGTCATGAGCGAACTCGATATTTCCGAGCG
>P_5966
CGAAATACTGGCCGGGAGTGCATTTTGCGTGAAAACGAGCT
>P_5967
GAACAATTCGACCTCACCGACTTCTTCATTGAAGTGCGCTT
>P_5968
GGGGCGGCGCTCGACGAACGCAGCCGCACCTTGAAGGTTCT
>P_5969
TATTTTGTGGAAGGATTGATCGGCCAGGGCAAACAGTTCAG
>P_5970
ACTGGATTTCTGGAAAATTTCGGGAATTTACAGTCGAACCT
>P_5971
AGATATTTTATTGGAAAAGGCATTAGAGCAAATAAATTTAG
>P_5972
TCGTCGGTTTCATGGATTCGCCCTCTTAGTGTTTCGCTGTC
>P_5973
AAGGAACTGCCGATTTGAAGCGGCTTCCCGGATTTCACCGA
>P_5974
GATTGAGGGCCTGCTCGCGGCGTTGGTGAAAATCGTCGGGC
>P_5975
AAGGCAAATGCCACCACAAGCGGCGGCGACATCAGGTAGTT
>P_5976
ACGCTGCTACTGATGGGCGGCGCTCACCTTATGGCGAGCCT
>P_5977
CGCCGCTATCACCGGGGATGCCGGCAATGAAGGATTTATCG
>P_5978
TCGATTTATGGCTCAATACTCCCAAACGGCCTCTGGAAGCA
>P_5979
TGGTGGGTGTGGTCCGGTCGCAGGAAAACCAGGGCAACGGC
>P_5980
AGCTCCTTCCCAAAGAAAATCCGAGGCTGTCTGACGCCCGA
>P_5981
AAAGCCTGTGCCTGAGATTGCGCTACCGGGGCCAATCCCTC
>P_5982
ACCACGCGCCAGAACAGGCGCGGCACCGAGGCGAAGTCGGT
>P_5983
AACCCTTGCCATGAAAAACTCCTTGAACGACTTGAAATATG
>P_5984
GCCAGACGCAGATTAAATTCCGGGAAATCAATAAGAATAAG
>P_5985
AGGTCGACGCCTGCATTCCGCTGCAATGCATGGTGGTGGTC
>P_5986
TTTATTCAACTATAATTTTTCAGTTTTTAAAAAAAGCACAC
>P_5987
TTTTTATGAAGAGTCAAACGCGGCATGGCGTGATTATACCT
>P_5988
AGTTTTAAGCAGGTTTTATGCCGGGCTTGATCTGGAGATCG
>P_5989
ACTGTACATCGCCAAATTTACTCCCACGCAGGAAAAGAGTC
>P_5990
CCCACGGCCTCGTCAAAAGGCGCCAACTCGCCGAGAGCTTT
>P_5991
GGTCGGATGACGAGTTCACGCTGCAACCTTCTCCTGTCTTG
>P_5992
TTAAGGACCTCGGCAAAACCCTTGGTGCTGATCTTATCAAG
>P_5993
TCCACCTCATCACATCGGCGCGTTCGAGTTTGTGGCGGCGC
>P_5994
CCAGCGCCTCGGCGGTTTTGCAGGCGCGCCGCAGGCTGGTT
>P_5995
TGATTTCCCGGCGTAAAGTTCGGTTCTCCTCTAGCAGTTCC
>P_5996
ACGGAGGCTTCGGCCGGGCGCCCAAATTTCCCACCGCACAC
>P_5997
CGGAAATTGGTCTCACGCGACACGGCCCCGTTGGCTGACTT
>P_5998
CGGTTTATCTCTGGTCTGCGCCGTCAAGGGATACAAGCTCG
>P_5999
CGTGGCGGATCAGGTAGATGCGGGTACGAGAGCCCATGAAA
>P_6000
CTTAAAAACATCGGCGGCCGCCCTGCCGGCACCATAACGGC
>P_6001
ATTCGCCTGTTGCGCGAATACGGCTGCGATGAAGTGCAGGG
>P_6002
GTAATGCACCGTCCCGTCGGCACCAATGCTGAGCAGCGACT
>P_6003
ACGGTAGCCGACACCACGCACCGTCTCGATGCATTCGCCAT
>P_6004
CCACCCTCAAAGAGATCGCGCTGCAATCCGATGTCGATCTG
>P_6005
TGCAGAATCCGGGTCAATTCCGGAACCGGCATTTTGGGCAA
>P_6006
ATCGAAGGATTCAGAGAAACCCTTGCCTCTCTGTTCGCCTC
>P_6007
CGTGAGGTCATCGGCCAAAGCAGCAAGGTTAAGCGCGTTGC
>P_6008
GGATCTGCAGAAAGCGTTCGCGCCGGTGGAAAAACTTGAAT
>P_6009
GGTTTCGATCTTGCCATCCGCGTTCTTGACCTGGACGACCG
>P_6010
GCCCCCGGTCACAGAAATTTCGGCCATTATATAGGAGGCTG
>P_6011
TTTGAAAAGTTGGAAAATTTCCGCAACGATCCTGAGCTGTT
>P_6012
GTGGAAAGGCCGCCCCGTTGCTGTGATGTGATTCGTTCTGA
>P_6013
CAGGGTTGGAGGCGAAATGCCCGTAACGACGACAGGCCGCC
>P_6014
CGGAATCGATAATCCCCGCGCCGTCGCGGTCGGTGAGCTGC
>P_6015
TTGCTCCAGTCTCTCCAGCGCCGCCTTGACCTCCTCGATCC
>P_6016
GCCTGGCAAGCAGAAAAATCCGAAAACGCATCAGCACTTAC
>P_6017
GCCTGCTTGCTTTGAAATGGCATGAAGAACTTTTGCTCGTG
>P_6018
CTACGCCTCAGTGTCCCATGCCGGGAACCTACAGCGCTTCG
>P_6019
ACCTCAAGAAACATGACGTGCAAGGTGACAAACTTAAGCCT
>P_6020
CGTACATGTAGCGCAAAGCCCCGGCAATGCGATAGAAGATG
>P_6021
GCCGTTTTGCATTTTTTTCGCGACAAAGACCTCTATCATCC
>P_6022
CTCGAATATTATGCCAACGGCTGGCTTGAAAAAGTCACCGA
>P_6023
GCCCCAAATCCTGTCTTTCTCCTAGCTTTTTATAACAACGA
>P_6024
ATCTGGGTGAGAAAAAAAAGCGCTGCTGATATTAATCGCCA
>P_6025
AAAAAGGCCTGGGCTTCGCGCGCTCGGTCCTCAAACACCAC
>P_6026
GACTACATCGACCCCGAAAGCGAAAAGGCGATCCTTAAAAA
>P_6027
GTTTATCGAAGGTGAAAATGCCCCAGACCTCGGGGCGCTGC
>P_6028
GCTGTCCCTTCTGTAAAAACCTTGGAGACAAAAACAAGAAA
>P_6029
GTTGTGGCCGAGGAAAAACACCCGCAGTCGATATTTATCCC
>P_6030
TGAGTTTGACAACAAAAATACACAAAGGAAACGTATGCCTA
>P_6031
TTCCTCCTTTTTTGTGATTGCGGCGTATTTTCTTTGTCTTG
>P_6032
AACGAGCGCTGCGTCTTGCGCAGCAGTCGCTTTCACGCAAA
>P_6033
GTGGTATTGAAATCAAAGCGCGCGCCGGGAAGAACCATCTC
>P_6034
GACATTGATGCCAGACCTCTCGCAAAGCCTTTTGTTTAAGC
>P_6035
ACCCCTACAGCAGTAATTTGCCGCAAACTCCTCACTATTCC
>P_6036
ATTGAGCGTCTTGGAAAATTCAGTCGTGTTCTTGGCGCAGG
>P_6037
ATCGGTGTATTTGGTGATATCGAAAAAAACGAGCCTCCATT
>P_6038
AGTGGCAACTGGCAAGAAATCCGGTTTACCCCCGCCCTGGT
>P_6039
TCTCCTCGAGGCTGCGGCCGCGGCCGAGTTCGATCCCCACC
>P_6040
CGAGCTTCTCGGTGACGACGCGTTGGTCTGTCCGGTCATAG
>P_6041
CTGTGGCTCAAAGAGTTTCGCCTTTCCGGCTGGCCGCCTCC
>P_6042
CAAACCGGCACAGAATGCGGCGGGTACGCACAAAACGGCGG
>P_6043
GGCGAACATCGTCGCCAAAGCGGTCGGCACAAACAGCCCCT
>P_6044
AGATCCAGCAGCTCTCCGAGCGGCTGCAGGCGGAGAACGTT
>P_6045
GCTGTGCTGGATGAGAAAAGCCTGAAATGCGAAGAGGTCGT
>P_6046
GCGCCTGATGAAGGCGCAGGCGCGCATCTCCTTTCGCAAGA
>P_6047
TTTGCCTTGAGGTTCAGACCCTCCACTGCGCCGCTGGAAAG
>P_6048
GTCATTGGGGTCGGAAATTTCGGTTTCCACATCGCGGACAC
>P_6049
CATCATTCTGATTGGAATCGCCCTCTTCAGTTTGCTCATCG
>P_6050
AGAACAACCGAGGTGAAACGCTCCAACAGGGAAGATAGCTC
>P_6051
CATTTTGTCGAGACGTGATGCTGTGACAACAAAGAGTAGCA
>P_6052
AGACTTCGCGCTTGCTGTAGCCGAAAAGTTTCTCCGCCCGG
>P_6053
CCTGATTGATGTTGAGATCGCTGAAATGATAGGGCGCAAAC
>P_6054
GGCCTCCGTTTCGAGTCGGGCGGCGGCGTCCGAAACGGCCC
>P_6055
TCGAGGGGAGCGTGCGCACCCTCGACCGCATCCGGGTGGGG
>P_6056
TTGCCCGTGCCAGAACAGCACCGCCGGACCCAACGCCAGCT
>P_6057
AGCGGGCATGCCTACAACGGCGGTAACCCCAATTACTATGT
>P_6058
GTAAAACGCGTAGAGGCCCGCGCCCTCGGCGAGAACAAAAT
>P_6059
TCTTTGTTCACGATAAATCTCCCGAAAAGACATTTTGAACC
>P_6060
CTGGTTCTGCCCGGCAATCGCGCGCCCTCCTTCACCGATTT
>P_6061
CAGGAAATCACCCGCGCCCACAGCCAGGGCAAGATCCCCAA
>P_6062
TATTCTTCTCCCATGAAAAGCAGGGGGATGTATGGGGAAAG
>P_6063
TGTCGGAGAGGGACAAGCGGCTGTAAGCTTCGGGTTCGACC
>P_6064
ACCGGAAAACTATATTTCTGCGGTTTGAGGTTTTTTTCGGG
>P_6065
TTCCAGAAAGACAGACCAAACGGTCGCCTTTTTTGAAATAC
>P_6066
CCAGATTATCCTTGATGGCGCGCTGTTGCAATCTCTCCAGC
>P_6067
TGACATCCTCCTGATTTTTGCGGAAGTTCTCTTTGGCTCTC
>P_6068
CATCGCATCATCAAGACGCGCCCGCCTTGTCTTTCTAGCAA
>P_6069
CCTTGGCCCAAAAGTGGTTGCCCCAATAGGGTTTCTTCCGC
>P_6070
CGCTTTGGATAGGGCAAAGTCGGAAAAAGACAGTCTTTTTA
>P_6071
TCTGTTCCCGCAGATTTTTGCGGGTCATCTCCAGCTCACGG
>P_6072
CTTTGGTGAAGATCAAACTCCTCATCCTTTGATTAATCCGG
>P_6073
CTTTTTATCTGACCGCGGCGCGTTTTTTCCTTCAGCCGTTT
>P_6074
CTTGACAAGCCCACTTCGCGCCTCATCGGCGCTTCACGCAG
>P_6075
GCGTTCCACCGCCATGACCGCGGAAAGATCTTCGCGGCGCA
>P_6076
AAAAGGGTCACCGTCAAGTTCAAGCTCAAGCTCCAACTCAA
>P_6077
GTAATCTGCGGGGTGAAGCGCAGAGTCAGGGCCGCATCCTG
>P_6078
GGCAAAATCTATTTTTCCAACGGTCAGGTGATCAAAGCCTG
>P_6079
ATTGCATTTGTCGATTTTTGCTTAGCCATTCATATTGATGC
>P_6080
CCGCGCCGCCGGAGAAAGACCTGGAATGGAGCGATCAGGCC
>P_6081
CTGGTGACGTATTCCATTCGCTGCGCTGTGATTGCGGTGAT
>P_6082
CGCCGCGGTCAGTCAAACTGCAGTAGACTGTAAACCTTGTT
>P_6083
CAAAATAATCCGGCTGAATGCGAGTAGGTGAAAAAGATGAG
>P_6084
AGATTCAATCCCATGTTCTTCATACACTGCCTTAAAAGCCT
>P_6085
CTGTTCTGGTCGTGAAAAAGCAGGCTGTCGTCGGAGCGCGG
>P_6086
AATAAAGTCGACAGTTAAAGCTTGTACTTGGCTCGACAAAA
>P_6087
TCAGAGGTGGCCTCCATCGGCGGCTTCGTCAAGCAGTACCA
>P_6088
TTTCTGGGGCTCGAAAATCGCGTTGAGGTCCCGCTGCAATT
>P_6089
CCGGATCGTGGATCAGCGCGCAGCAGAGGCCAAGCTTCTGT
>P_6090
ATATCTCGCCGTTCAACCGGCAGCTGCGTTCCGTCAAGTCT
>P_6091
CAAATTCAGCCGCAGCCATCCCGGTGCCGACAGTAACGACC
>P_6092
CGCTGCCCCAGGAAAAAACGCAGGAGATCCACTATACGCGG
>P_6093
CCGATTTTCAAGCCAAATCTCGGCAACTTCCAGGAAATTTC
>P_6094
CGGGCAGCGTCAGGACGGCGCGTTTCTGGTGGATGTCGGCA
>P_6095
CTGCGCCAGCGGCTCTCCTCCGGTTAAACTGAGGGAGTGGT
>P_6096
ACCGTTGGGAATTTCAAGCGCGTCTGCGACAATCAAGCCAT
>P_6097
GGTGATGGGCGTTCGCGATGCCGAAATGACCAAATACACCG
>P_6098
AACAATTTCAGGACGGAAAGCGCGGATCTGTTCATGGAGCA
>P_6099
AAGGTCGAGTGCATCGACTTCCCCGAACTCGGCATGGAAGC
>P_6100
ACGAGGACTATCCCGCCACCCTCTCCCAACGCACCATTGAA
>P_6101
GAATAATAATAAATGGGCCGCCGTCAGGCGCGCCTGTTCGG
>P_6102
ATTTCCGCTTCCTTCTGCGGCAGAAACTCGTGCAGTGGCGG
>P_6103
GCGCACATACTTTGAAAATGCTAGGAGGACGTTTCTCCGGT
>P_6104
TCGCATGGCGCTGTCGGCAGCGAGAGCGACCGCGCCCGATT
>P_6105
GTTCCGAACAGACGCTCGCACGGCTGAGGGCGGTCGAGAAT
>P_6106
AGCGAAATGACCGCATCAAGCCCGAGAGACAATTCGTCCAA
>P_6107
TACCAAGGCATCGCTGTCGACCGAATCTTTCATCTCCGCTG
>P_6108
GAGTGCCGTGATGGGGCGCGCCCCCATGGCGAACACGTCGG
>P_6109
AACCTCAAGCTCTATTTCCTCATCGGGCTGCCCGGTGAGGC
>P_6110
TGGGTTGTCAAGAAAAAACCCGGCGGCGGCGCTACTTGCTT
>P_6111
GAGACTGGCTTTTCCAAAACCTAAGGAGGAAAAATCATGAA
>P_6112
CTTTGAGATGATGATGGAAGCCTTGGTCAGAACCCGGTCAA
>P_6113
TGGCGGTGGCGGGGATGTTTCGGCAAAGGCATGCAGAACAG
>P_6114
ATGGCCCCCCCGGGGAAAAGCAGGATTCCCTCAAACCGTTC
>P_6115
CCCGCAGATAGGGTTTATCGCGTTTTCGATGATCGTAGATG
>P_6116
GGATTCAATTGGACAGATCGCAGCAAGGGATATCGGAGCGG
>P_6117
AGCGCCGCGCCGCTTCTGCACCGACTTCGGCATGGTCGACT
>P_6118
ACCTTAAATACCATAAAAACCTTGTTTTATTGAATGTTTGG
>P_6119
ACAGATCTTTTCCAATTATGCCGGTGTGGTTGTGTGGGAAA
>P_6120
ACAAAAAATCGGTGCGAAAACTGCACCAGCCTTTATGCCTG
>P_6121
ATAAAAGCCGACTCCGAGGGCGCCAAGGCGGGAGGCGACTT
>P_6122
CTGACTGTTGCGGAATATTTCCGTGACGAAGAAAACCAGGA
>P_6123
CGCGGCTCGGAGTAGGGTCGCCGGAAGGGTGGTTATGAACG
>P_6124
CCAGCGCGCCGTTTGGATCACAGCGGCGGCGCAAGCGCTCG
>P_6125
GCCCTTCTCTCTCTCGAAAACGAGGAGGATATTCTGGAGGC
>P_6126
GTTGATGTAATAATTCAAAACGGCCATTGTCGGCATCCAGA
>P_6127
GAGGAGATGCGCTCGTCACTCGATAAAAGAAAATTGCTTGA
>P_6128
TTTTTGTTCTCCGTTAAAAACCAAGGCCGGTCTGCGGCAGT
>P_6129
GCTTGAAGCGTTCTGAATGACGTAAAACAAAAACCCCGACC
>P_6130
TATAGTGGAAAGTGGATTTTCCCGTGGAATCTTTTTCCGCA
>P_6131
ACCGGCGAGACGACCACCTTCAGCTATGACCCGAACGGACG
>P_6132
TTTGCTCAAAAGTGCCGACGCCGCCATGTACCACGCCAAAA
>P_6133
GGCCTCATCAATAAAAAGAACCAGCATAAATCGCGCATGGA
>P_6134
GAAAAAGGGCTTCCGTACTGCCGAAAAGGGCCTTTTTACTG
>P_6135
TGCCGAACAGGCGAAAATTGCTGTCATCTTGGCAATCGTCT
>P_6136
AAAGGCAGGAACTTCAAGCTCCCGCATTTCATCCGGCGATA
>P_6137
AGACGGCGGCGAGATCAGCACCGAGGATCTGCTGGTGGCGC
>P_6138
ATCTGATCCTGTGTCGTGAGCCGATAGGACGGTCTGCCTCT
>P_6139
TTCCCGCTCGATGTTGATAGCAGCGTTTTTGTCCCGGTCGT
>P_6140
CGAGCCCTTTACGGCGAAAGCTGGGATCCTGCCACGGATCG
>P_6141
TACAGGGGGCACACCAGCCGCAGCAGACATTGGTCCCGGGG
>P_6142
AAAAAATCACTGCGTATAAACAGGACAAGGCTGGAGCCAAG
>P_6143
CTGTTTCGAAGTCATCGGCGCGGTTCTCATCAAACTCATTT
>P_6144
GACCGGGTTTTACGGTGCGTCAGATAAATTTGCATAATCTA
>P_6145
TTACGGAATCTGGCAAACCGCAAAAAGTGGCGTACTGTGCC
>P_6146
GGCGTTGACCGGGGACAGTCCGGCCGAAGTGGAATCCTACG
>P_6147
GGGAGTCGGGGAAGAAAAAGCGGTTGATGGTGCGCGTGTTA
>P_6148
TTCGGCAACCTGATCAGGCTCTACCGGGATGCGTCCCGGGA
>P_6149
AGCGAGCCCAGGCTAAATCACAGAAACGCTGCCTTGAGGCG
>P_6150
GCATCTCTTTAGGATTCACCCTCTACAACGTCATCGACCAG
>P_6151
GATAGCCATGCCGAAACCGGCAGCAATCATACACCAAGCAA
>P_6152
GCAACCGAAGGCGTCGAGGGCGTTGATGAGCTTAAGAAAGC
>P_6153
CAGAATGGACAGGTTGGCGGCAGCGGTGCCAAGCTCTGCGC
>P_6154
TGCTGAGGCCCTTCAGAGAGCCGGATTTTCAACTGAGCGAC
>P_6155
TTTTTAACATCCCTGCGGGGCAGTGCAAGAGCTTCATTTGG
>P_6156
AAGAATATCACCCCTGAAACCTGGAACGAGGTACGCTGCAG
>P_6157
CGATGCGGCAGAGAAAAAACCGATGCCGACCGACGACAAAA
>P_6158
GAAAAACTCCTGGCAAGCGGCGTTTTCGATGCCGTGGTGCG
>P_6159
AGGCGCGCAGGTCGTCGATGCCGTTGACGTGGTCGGCGTGC
>P_6160
CTGTTCGATCTCTTTGATGGCAGCGTCGAATTCGGTCACCG
>P_6161
CTGGGATTTGAAGAGATCCGCCCGATCCCCATCTCCGCTCT
>P_6162
CAGGGGAATCAGGTCATAAGCGGGCTCCTCATAGGGATGCG
>P_6163
CGGCAGGCAGCCTCTATACCCTTGAACTGGAAAAGATTTTC
>P_6164
GTCCACTGACGATGCGGTTGCGGCTTGGGAAGTTTCCTGCC
>P_6165
CCGAAGACCACGGTCTTGCCCCAGTCGTAATCATTGTCCAG
>P_6166
GGGGGCGCCCCTTCCAGTCGCGGTCGCTCCAGGCGAAAGCC
>P_6167
CACCGACCAAGCACCAGACGCTGGCCTGTGTTTACTGCCAT
>P_6168
TTCACCAACGCGCGCAAATTCGAGAAGGAATATTTCCTCTC
>P_6169
CATTGCTCATGCCCCTATCGCCGGAACCGCCTGGGGGTTGG
>P_6170
GCTTGTCGCCCATGCGGATGCGGCCTTCGTTGATCCCCTTG
>P_6171
GATAGCCACCTGATGTCAATCAGTTTCGCCTTGGCGCACCA
>P_6172
ACGATCTTCATCACCTCGCTCGGCTGCAGATTAAAAACCCC
>P_6173
CATGGCGGCCACGATCTCCACCAGGAAGAATACCCACTCAG
>P_6174
ACAGCAGAGCCTGGAAGCTGCGGGGATTGAAACAAGCGGCA
>P_6175
AAAGTGGATCCAGGGGCCCGCTGCAACCCTGCCAGGTTGAT
>P_6176
ACGAGGGCGGCCGTAAAATCCGCGCCCAGACCATCTCTCAC
>P_6177
CACAGACGCCCCCCGAGCCACAGCACCCACATCCCGAGCAG
>P_6178
TTCAGGATCAACTGATTTTCCAGCAACCCAGAGTGCCTGGT
>P_6179
AAGCTGCGAGGGTCAATCGGCGGAATGGAGGTTCAGGAGCT
>P_6180
GATTACTTCACCGCAAAATTCCGCAAGACATTATAAGCACC
>P_6181
GTCCCCGGTGCGGTGATAGACTTAAATGCCATTAACATCTT
>P_6182
CCGCGCAGGTCGACGTCCGGCAGCAGTTCTACGTCGGGTGG
>P_6183
TAATCGTAGGCGCCGGAGCGCAGGGCCTTGATGGCGCTGTC
>P_6184
CAAGTTGAGAACAACAACGCCACCAACGATTAAACCCATGC
>P_6185
AGCTATGGCCTTTTTACGGGCAGTCGGAGAAAGAGGGGCAC
>P_6186
AACTGGACCCCGCTGTGGACCTTGTACGCGGCCAAATGGGA
>P_6187
CCTTCAAGCCCGACCAGTCGCAGTTTTTCTCCAATGATGCG
>P_6188
CGTTTCGCTGCCGGAAAAACCAGGAAGTCATAACGACCCCC
>P_6189
CTGCTGCGCTACATGGTCGACCGCGCGCCTCGCAGTGAAGG
>P_6190
TTCAAGAAGCGCGGAAAAAGCCCGCATCTCGACCGCAGTAT
>P_6191
CTTAAGATAAAGCTCATCGGCGGCAAATACAAACCGGCGAC
>P_6192
AAATCGAGTGGGGTACGGCGCAGGTTCTCGAACAGACCCTC
>P_6193
GCACGATGACAAGGAATACACCCTGCGCAACCATAAGGGCC
>P_6194
TAGCGCCCGGCCCATTTCTCCAGGGAGCGGGCGGGCACCGG
>P_6195
ACCCTCAAGATCCTCGGCGGCGGCCTGGCGACTCATGGCGG
>P_6196
ATTGTACGCATTGAAGGGTACGCGAAAAACAAACACGAGAT
>P_6197
GCCAGTCACGGTTTTGGCCACCGTCGCGTTTCAACCCAGGA
>P_6198
GGACGATGCTTGCGAAAAAGCGATAAGGCTTCCTCACCGTC
>P_6199
ACTTTTGTGCCGATCAACTGCGGCGCCATTCCTGACAACCT
>P_6200
ATTTTTGCAGGCTCAACCGGCGTTCAGGCTGAAATATCCCA
>P_6201
TCCCGGTACTGGCGCAAGCGCTTTAAATCGTTTTCGGTCAG
>P_6202
CCAGAAGCGATTATAACTGGCAAGAATTTCGAGAAGTCGCG
>P_6203
AACAGCAGACACCCCAAAAGCCCCCTCTCGCTCTCGATGAA
>P_6204
ATCCGGAACAGGAGAAGCTGCGAGAAGCCCTCTGCACCCTG
>P_6205
CGGGCTTTTTCCAGAAAATACGGTGCCAACGACATGCTCTC
>P_6206
GTCTGGTGGAAATCCTGGGGCGCTCGCAGATTCACATCAGC
>P_6207
TGCGGTTCGGCTTATGCACACACATGCCAAGCGGATATCGA
>P_6208
TGGCGGCGCTCGGTAAAAAGCGAGAGTTCGGAGAGCTGTCG
>P_6209
GATCCGCAATGGTGAAAACGCGGTTTGAGGTTTGAAAACAG
>P_6210
ATCATTCCGTCTCTTAAGCCCGGCGCCATTCTGACCGATGG
>P_6211
GTTTTCCCCTCTTATGAAAGCGGCAATTACGCCTTCATGTT
>P_6212
ACTTCCGCACAGATCAAAACCGGCTTCGCGCAGGGGCCCGG
>P_6213
AACCTTCCCGAGGAGCAGCGCGCCGCCGGGGTGATCGCCGC
>P_6214
AGAATCAATTTGACGAAACGCTGCATTTGTGAGTGCTCCAT
>P_6215
CCTTGCTGCGTTTAGTGACCCTCGATATTGAAAAGACGACG
>P_6216
GGCCCGGATCAAGGACGAAACGGCAGAGCTGAAAAAATGTG
>P_6217
CGGACCGCGCCTATGATTCGCACCAACAATCTCAAAGTCAA
>P_6218
GAGCCAGGGCGGTCAAAACGCCGTCACGAGTCAGAAAAACC
>P_6219
TGAGGCGAGAAAATATTTTTCCGGCAACTTGGTAAGAGGAA
>P_6220
GCCATCTGCCCTGAGCTGATCGAGAACTACGACAGCGGTTC
>P_6221
TGCCGCACGCTGGGGAAAGGCAGTCCGCAAACCACCGGGCA
>P_6222
GATGGTGCATCCCTGCGCTACCAGCCAGTAGTGCAGAGGAA
>P_6223
AACCGACCTGTACCACGAAGCGGCCGTCAGCAACAGGAGGT
>P_6224
GCCGACGCCGTGCGCAACCGCTGTGCCGCAGAGAAGCGACA
>P_6225
CGTGACAGCTTTTGCAGACGCGGCTTTTATCCGGGCGGTTG
>P_6226
AAGATATTAAATATTTTATACGAGAAAAATCAATACAAGAT
>P_6227
CGGACTGCTCATGTTCAGCGCCCTGTTCACCTTCAACCTGC
>P_6228
ATGCTGACCATTGAAAATCTCAGCGCTCATTACGGAACCGC
>P_6229
TCTGCCGCATCCGAGCTACACGGAAACGATTCCCGCCTTCG
>P_6230
ACTATAGGGCCATGCAGCGGCGCCCTCGGCAGTCTGATAAC
>P_6231
TTTCGTTGGCTCTTCAAACGCAGCAGAAGATCGAAGATGTG
>P_6232
GCCTGCGCCGCAGTGAACAGCGCTTCCGCTCCTTTTTCAAG
>P_6233
AAATAGGGCACGGCAAACAGCGCGAATTCAAGCAGAAAAGC
>P_6234
GAACAGGCGGCGAGATCGCGCCGGAAAGGGATCTCCAGTAA
>P_6235
GCCCTGGCCGCCGGAGCGCGCGAAGACAGCAGTGGCATTGT
>P_6236
TGGCTATACCTTTTCCCAGGCAAAGCGGGTGATGTTTCGAG
>P_6237
CTGTGCCTTGAGGGCGGAGGCGCCGACTTTCATGCTGGTAA
>P_6238
CAGGGCGGCCAGGTCGTCGGCGCTGATGGATGATGAACTGG
>P_6239
ACTCCTGCCATCCTCTCGCGCCTGAACATTGATTTTGACAC
>P_6240
CCACCTACGGCGACCGGGTGCACGAGGGACGCAGGGAACGC
>P_6241
TGGATCGTGCCGAGAAGGAGCGGCTGCGCGAATTGCAGCTT
>P_6242
CTGTCCAGCCTGCTGGAACGCCCTGAGGTTGTCGCCATTGG
>P_6243
TTTTTCTCCAGGAAAAATTCCTGCACCGGGATGATCTCTGC
>P_6244
TTCTCCCGGCCGACGAACAGCGGCAGAATCATATAGGGAAA
>P_6245
GCCGATCAGCTTGCGCGAGGCATCGGTGGAGAGGGTGGTTT
>P_6246
TTGCGACACCTTCGTCCCCGCATATCTCCTCCGTGGCCAGC
>P_6247
CTGGACCTGGCATGAAACTGCGCTGCCCCTGCTGCCACGCC
>P_6248
TTGGCAGTAACAATCTAAGACTTAGTCATGATGGAAATCAA
>P_6249
AAATTCGTCAACGAGTTCGGCAGCAATTGTCTCAATTGCAC
>P_6250
CATAAACTATTACGAGATAGCCTGCGAGACTTACGGCCCGG
>P_6251
CTGTATGCAACTAAAAACCACGTTCACATTTCTGACTGCGC
>P_6252
ATCATGAAGACCGCCTGCCGCGTCTTTGCCGCCAACGACCC
>P_6253
GTCCAGCCATTATCGTTGCTCGGTTGGCTTTTAACGACTGC
>P_6254
ACAACAATCCTGCCATCCCCCCAAGGCCATTTTGCAGGTAT
>P_6255
TTCATGAACAAGTTCTAAAACAGGTGGAAGTCAATATCCAC
>P_6256
CTCGGTAGCTCCGGCTGTCGCGCCCGAGCGTTTCTGGGCTT
>P_6257
AGGCTCTCTTCGACATGTTGCAAAAAACCCTACTCAACAGG
>P_6258
TAATGCTCTCTTGTCTCAGGCTGTCTCTTGTTTTTTTGTCG
>P_6259
CCATATCCTGCTTGAAGCTGCGGGAGTCAAGCAATACTACC
>P_6260
TTCATTTTGACCCCACCACGCGCCAGCACATTCTGGGGGAC
>P_6261
CATCGTGAATTTTATGTCGACAAATGAAGTTCCCAGACCTC
>P_6262
AATGATGAGTCACTCTATGTCAGAACTCGGGGAATTGATAC
>P_6263
GAACAAAATACCGAAATTCGCGCTCCATTCTTGACTCCTTG
>P_6264
TGTGGGAGAAAAAGCAAAAGCTCTATCTCGATATTATCTGT
>P_6265
CCGCTGCTCCCCTGAAAAATCCGATTTCAGCCCTTTAGCGC
>P_6266
ATCCCGTATCCGGCCAGAAGCGGTCGTTGAGGGTCGGGGCG
>P_6267
CGACAGGCACCCCACATTGACGGAAAGCAGCAGATCGTAAC
>P_6268
AGCCGCCGAAGAATAAAACGCGCGGCCCCGCCGGTGGACCT
>P_6269
CTTTTCCCGCCCGAAAAGTTCGCTCTCGATGAGGTTTGCCG
>P_6270
GTGGTCTCTTACCCTGATCGCGCCAAGGTAATAAAAGCACT
>P_6271
AGAACGATCGACTCGTTGCTCAGGAACTTTTAATTACAGAA
>P_6272
ACCACTCTACGGAACAAATACGGCAAGGACTCGGTGGCTTA
>P_6273
GTACTGAGTCACAGGTGACACATTTGCGGCATGATTGGGTT
>P_6274
ATCGGCCATGCCGTCGGCGGCGATGATATTGAGCCCAGATT
>P_6275
AAAAAGAAAGCACCAAATACCAACAGAGGCACATTACTTGC
>P_6276
ATGCCGAAACCGATACCGTACAGGAGCGTGAATACGATATC
>P_6277
GGCCGGACGCATCAGCGAAGCGGCCGAGGGGATTGAGAAAA
>P_6278
CGTGCTCGACCAGGAACTCGCGGCGATCCTTGAACTCTTCT
>P_6279
CTGAAAGGGTGTGTTTAGCACAGGAAAACGCACAGACCCTT
>P_6280
AGCCAGCGAGCCAAACCCCGCGGAAATCAGCAGAGAAAAAA
>P_6281
GCTGGCTTTTGAGCAATTGACGGCCAGGCTGAAGGGGCAGG
>P_6282
TTTTTGCGGGCTTTCTGGCGCGAAGTGGTCGGCAAATTCCT
>P_6283
GTTGCGTGAAACATAGGAAGCTCCCATCAAAAAATGCGGCC
>P_6284
GTTTTATTGTTGAATTTTTGCGGCCACATTTCGAAGAAATC
>P_6285
CATCTCTTTGGAGGTGGGCGCGGCTTTGCTCCCTTCGATGA
>P_6286
AGACCGCGCCGATCTCCGAACCGAAAGCTTCTTTGCGCTCC
>P_6287
AGTAAACATTCCCGGGGATTCTGCCACATTGATCTCACGTG
>P_6288
AGAAATTCGACATCATATTGCAAGTTTTAAATTTCTGCATG
>P_6289
AAAATTGCCTACGAATACCGCGGTTACGGCCTCAAACTGCT
>P_6290
TGGCGAAGCCAATCCAGGCGCTGCCCCAGATCACGAAGGTC
>P_6291
CCGTGGTCCTGAAAAAAAACCTGCAGATCAAAACCCATCTT
>P_6292
AGAGCGGCCTGGAGAAGAAGCTGGAATCCTATTTAAAGGGG
>P_6293
AGCAGGGACGGCCAGAAAGTCGGATTGAAAAAGCCCTCCCA
>P_6294
GTCCTGAAAGATCAGAATCGCCAGGGTGGTGCGGCCGTGGG
>P_6295
AGGGTTTGCGACTTCAAAAGCGTTTGCGGCATCGGTCAGCA
>P_6296
GAACTTGATATCGTCAATGGCGAAGATGTTGGAAGGGTCGC
>P_6297
GACGACGTTGACGAACAGGGCGAAAAAAATCTGGCGGCCGT
>P_6298
ACGTGCTTGACTGATGAGTGCGAGAACTCAAAGCGGGCGCT
>P_6299
GTTTGCTCCGGTTGAGTTTCCTGTTTCTGTTCGGATTGAGC
>P_6300
ACAATTAGCTTTCGCTGCCGCCCCAAGGCCGTCAACTCGGC
>P_6301
ACCTGCGGCGATTGCCACGGCAGTGATGATCCCGGTGGTCC
>P_6302
TCTCCAGCAGGCGTAAAATACGGCTTTTCGGCGCAACCTTC
>P_6303
TGCGGGATGTCTTCCAGATACTGTCTCAGCTTTCAGGGATC
>P_6304
ATCTCTTTAAATCCAAATTCCGCGAACCTACTTATTTCAGC
>P_6305
GATTTTCCGGCCAAATACCGCGGCCGGGACTACTGCGCCGG
>P_6306
CGGAAAGAAGTTCGCAAACGCAGAAGGAATATCGCGGCGGC
>P_6307
GGCGACTTGGTGCTTGGGATCATTAACACCGTTAAACCGGG
>P_6308
GCGCATGCGCGGATCAAAACCTGCCTCCCGGTATTGGGCGA
>P_6309
ATTCTGCGCGGCCTCTGGAGCAGGATCGACTACATTGAAGG
>P_6310
CTCCAGGGACGCATCAGTTTCAGGGATTTCAAATTCACGCT
>P_6311
CGAGCGGGCCGCTGCAATCGCGCCCTGGTTGCGATTGAACA
>P_6312
ATGGGAGTTGCGATCCCATGCTGGACAGTTACAAAACGTAT
>P_6313
TCCGCCCAGCTGGCCATCGGCGGGACATTGCACTTGGGCGA
>P_6314
GAATATCCAATGCCGTCCGGCGCTGATGGCTGACGCCGTCG
>P_6315
GGTGAAACCGGGCTGGATTTCTACCGCGACCGCGCACCCCG
>P_6316
GGGGTTCAGACGCACAGCCGCAGCAGAAGATTGTCCATGAC
>P_6317
TCTGCCCCTTGATCTTGGCGCAGTTACTCCTTTTCGACAGC
>P_6318
TATACCCACTTTTTGAATTGCGTGTGAATACTAACTCTAGA
>P_6319
CAGGGAGGAATCAAATTTTGCTTAAATTTGCACGTATTCAA
>P_6320
GTTGGTCCAGGGGATGTCGCCGTCGACGGCTATGCCCCAGG
>P_6321
TTATCTCGAGAGTCTGGGGGCGCGCTTCCGTTTTGAATCCG
>P_6322
ATATCACTGCTTTTCATGCTCAGCAGTGTATTGAAAAGGCT
>P_6323
CCGAAACGCTCTGCCAGACGCAGAGACAGCCAGCGCTGCAT
>P_6324
GGAAATCTTTCAGACTGCGGCGTTTTTGCATAATGTCGACT
>P_6325
AAAATCAGCGCCACCAGCAGCGTCGACTTGCGCCAGCGCAG
>P_6326
ATTCACAGGGATACCCGAAACAGTAACGCCGAAATGCAGAT
>P_6327
AAGAGCGGCTCGCAGTTCAGCGCGCTTGACTTTTTCCTGAA
>P_6328
CGATACGCCAGGGTCAATGGCATCAACTTCTTGATCAAACC
>P_6329
TATTCTTACATCTCCTCCAGCGGGGCCTGCCAGGCCGCCTT
>P_6330
AGTTACTCTATGACAAGACGCCGCAACGCGGCGTGCGTTGC
>P_6331
TCCTGCAGCTTCTTCATAAGCTGGAACATGAAAGTCGATTT
>P_6332
GTTTTGTGTGAAGCAATCAGCGGCCGGGAAGTGGTGTACGC
>P_6333
TGTCATCGGTGAGAAATTTCCGGTGGGCACCATTATCGAAG
>P_6334
AAAAAGTACGTGCCGTTCTGCAGCAAGGGTAGGAAGCCCCG
>P_6335
ACCGGGACGGCCGAGGAGCGCACCCGCGATCAGAACGCCCC
>P_6336
CTGCTGCACGAGAACTTTCGCGCCCTGGTGATGACCAGCGC
>P_6337
CATCGACCGCCAGGTGAAATCCACCCAACCCCTTGATGGCC
>P_6338
CGAGAAAACTCGGCGAATTGCCGTCTTGCTTGATGGGCTGC
>P_6339
GCCTGCTGCGCCCTAATCGGCGGCTTCTCCGTGCAGAAATT
>P_6340
AACATCCTGTTAAATGTCATCCAAAAATCATGCCTTTCGCT
>P_6341
CAGCGGCCCGACCAGCAACACGTCGACCCCCATGGAGCAGA
>P_6342
TGGCTGGCGGGGTTGCGGCGCTGCAACGACTACCGACCCGG
>P_6343
TACGGACTGGATTCAAATGACGGCCAGGGTGTTCCATGATC
>P_6344
GAGCATGAGCGCAGCGAGCGCTGCCGGGAGATTTTCTCTTT
>P_6345
CCCGAAAAGCAGACAACGATCAGTGATTGCATGACCACCCC
>P_6346
AAGGTCTACCTGGTTAAAACCGGTCGCGTCTTCAAGGAGGA
>P_6347
TTTTCTTCAGGTAAAATTTCCTTAAAATGTATACGACACGT
>P_6348
CGCTCATCATCCGTGAAGACCGGGGATTCTTCCAGTTCCAG
>P_6349
GCCTCGAAGCCGAGCCGACGCAGAAACGTCATGGCCAGCTT
>P_6350
CCTCAGCTTCCAGAAGTCGACCCAGCAGCGGCACTCCGAAA
>P_6351
TTCTCGACCTGGCCCTGACCCTTGATTCCAAGCTGCTTGAA
>P_6352
CAGATGGGCACCGCTCGCACCCTCGGCCGGGTTGGGGCCGC
>P_6353
CCCCCCCCCTCCTCCTCCTCCTCCACCACCACAGGCCGGCA
>P_6354
CATGGAAGTCTGGAAGCGTACCAAGGACGTGATTCATGCCG
>P_6355
CTTATGGCGCACTGCCACCGCCGCAATATTCTTTTCCTTTC
>P_6356
ATCCTGGTCCCCGAAAAGTACGAGCGCACCGATATCATGCG
>P_6357
CACTCCGCGCCTCTCACTTGCGCTCCCTCACCCCAACCCTC
>P_6358
ATGCCGAATTTGCCGATATTCTTGTTCATCAATAAACCCCC
>P_6359
CTGGTCAACGAGATCCTGCGCAGCCTCTCCTTCGACCTGAC
>P_6360
TGCAGGTGATGCGGGTTAGTCGAAAAAAAAGGCGCTTCATC
>P_6361
GGTATTTTTTTGAGATTTCACGTTCGAGATTTGTGCCCAAC
>P_6362
CTTTCAGGTCAAAGATCACACGGGATGCAAGTTATGGATAT
>P_6363
AAAATCTTCATTGATGAACACAGCACTCCGATTATGGTAAC
>P_6364
GAAGATATGGCCGAAAATGGCAAGGAGGCAAACGACAAACT
>P_6365
TATTACGCCCGTAAAAAATGCGAACTCTCCGTTAAGTATCA
>P_6366
TCAACGTCCTCTTTCTCTAACTTTTCTTCTCTTGAGACCCA
>P_6367
TTGCCCTTCGACTCTAAATACGCGAAGGACTTGAGTTCGAG
>P_6368
CTTCTTCTTTGTGACGACCCCGAAGGAAACTCTTCAAAGCT
>P_6369
AACCGGAAGACCGTAAGCCGCGGCTTGTTCTACGGCTTCAT
>P_6370
GTGCACAACAGGATTCTGAGCGTGAAGGAAAAAAAAAGACC
>P_6371
GGCAGGCGCCAAGCAGGTCGCCGCCTAAGAGAAAAAGGCCG
>P_6372
AGAGCCTGTCCTGACAAATGCAAGAGGCTACTGGTACTACG
>P_6373
CCGTCCGTAGTCGTCAACATCACAGTCGACCTCCTGGCGCA
>P_6374
CACGCGGGCGGATTTTTTGTCGGACAAAAACAAGAAATTCC
>P_6375
TTTCAAAACCATCAACACGGCCCGAAGGATCTTTTCGGAAC
>P_6376
TGTGGCCAGCCCCCACAGTTCTCCGTCGCTTAATTTGCGAA
>P_6377
ATCTATGGAGAGGCTTGCTGCGGTTGGGGAGTCGCTAACCA
>P_6378
ACAAGAATAGCCCGGCAAAACAGGAAATAGCCAATGTCCTC
>P_6379
AGATAAAATAAAAATAAAAACAAGAAAGGACATGCAATGAA
>P_6380
AAAGATCTGCTGAAAAAAACCGTGAGCAAAAAGGAGATGGA
>P_6381
TAAGGGCTCCCTGGGATGATCTGATATATAAAGATCTAAGC
>P_6382
TTGCAGATAGCGCCATCGCCCAGCTTAGAATAAAATACCGG
>P_6383
AGGCGATCGAAATCCACCCACGGGAAAATCGTTATATCCGC
>P_6384
CCACGGCATCGGGTTGGCTACCGTAGAAAGGATTGTCAGGC
>P_6385
CGCCCGGAAGCCCGCGCCTCCAGATTCTGTTCATGGGTGAC
>P_6386
GGGCAGAACGCCTGTACCAGCTGCCACGTCGAGATAACCTC
>P_6387
CAGCCAGTCAGCCAAATGCGCTGACTCATGGTTTCCGTTCT
>P_6388
CGGAACTTGCTCAGAGAATACAAAAAACAAAGGGCTATGTG
>P_6389
AGTGAGATTCTGGTAAGTTACTGGATAATCGCTGGTTGTCA
>P_6390
CAGCATCCCGCCGAAAAATGCGCCCACCGTGACCCAGGAGC
>P_6391
CAACGATTGTCGCGCCCACTCCCGATTATGCTTTTACCTTG
>P_6392
CGATGCTGCACCTGAACATGCGGTTGGGTGAAGGCAGCGGT
>P_6393
GCCCTTGACGCCCACAGCCGCGGTGACCTGAACAAGGCGGA
>P_6394
GGTGGGATTACTCCTGAGCACCCGATTTCTGCTGCATCCCC
>P_6395
CCAGCGGGCCAGAATCAGCGCGTTGGTTTCAAAGTGGTTCT
>P_6396
GCCCAGGATGACCGAAAAAGCGATCACGAAATAACGCACCG
>P_6397
CCTTTGCAGAGATGCAAAACCTGTCCCGCTCCATTCTCAAG
>P_6398
TGCAGAACGAAGTTGAACAGCAGCAGACCGTAAACGATTTC
>P_6399
AAGCAGTTCGCCGGTCAGCACCACACCCATGATGTTCTGCC
>P_6400
CTTAACAAAGTGACTCCCGGCGGCGCCACTGTCCTCGGCAA
>P_6401
GGCGGGCGCAACCCCACCGGCATCGATGTGCTGGAGTGGGC
>P_6402
TTGCCACTGGCCCGCAAATACGGTGCCGCTGTAATCGGCCT
>P_6403
AGCGATGAACCCCGGGACCTCCCAGAGCAGGCACAGAGCCC
>P_6404
AGATCTCCATATAGCGGTCGCAGTCGCAACCCACCGCGCAA
>P_6405
CGGCCGTCCGGCGAACGGGTCCCTTCAGGAAAAATCGTGAA
>P_6406
CGAGTTCAACCCAGTCAACCCGGGGACGTTGTTTACTCGTC
>P_6407
CCAAAAAAATGGTAGATTTGCAGTGATCGTTGAAGTTTAAC
>P_6408
CAAAAATCGCCCAGAAATTGCTGTCGAGGGCTTCAGCGTAA
>P_6409
GGTCTACGAAGACTGATCCTCGTCGACTTATTCCTTAACGT
>P_6410
AACGGACATCGCGGTCGATGCCGTAGTGCTTCTCCAGCGCT
>P_6411
TGATGCGCGAGGCCAGGGCGCGGGGGTCCGGGATGCCGCCG
>P_6412
CTTCCTTTGCCTTGAGGGCGCCGGAACTTTCAAGGACATCC
>P_6413
CGGGAGAGAATCGTGGTCTGCAGAAAAGCAGCGAGAATGCC
>P_6414
CGGGTACGCCAGCCGCTCAACCAAAGTAAAATACCCACAAA
>P_6415
TACCTTAACCACCTGCAAAGCGGGAACCTTCGCGCCCGGAA
>P_6416
AACCATCAGTGTCACGACGACATAGACGATGAATTGTGAAC
>P_6417
CGGCCAACGACTGCACATCACCGCCTCGTCGACAAACGCGG
>P_6418
TCGGCCCCGTAAGGCAAACGCAGCAGGAAACGCGGCAGAAC
>P_6419
TGGCCTATCATCTGCAATCGCGGCTTTTGCGGCAGAGGTTT
>P_6420
CATAGTCAGCACACGCGACGCGCCTGCGGCATGAATAAGAT
>P_6421
CCGCGCCCCGGTGATTTTCGCCGCACTCCTCATTCTTCTTG
>P_6422
AATGCGGCCGTTCCAAATTTCTGCCGTGCTGCCTGGATGAA
>P_6423
ACAAAACAGGCGGCCGCCAGCAGCAGAAGGGGAACGGTGGG
>P_6424
CTTTGAGGGGCTAGCAATCGCTTAAAGCCCCCAGTTTGACT
>P_6425
CATCATGTTGCGGAGAAATGCAACTTCTGCTACCACCGCAT
>P_6426
GCGGCGATTGTAGCGTTTTGCGTGAGTCCGAAGAGGGCTAT
>P_6427
CAACGACGTGCGTCTTGATACCGAGGACGACCAACTGCTCA
>P_6428
AACGGCCGACCATGAAAATGCGATCGCCCATGCGCACCACG
>P_6429
GGCCTGTTCACCACCGTCACCAACGTCGACTTTGACGCCGA
>P_6430
TGCTGCCCGGTACTGAAACGCACGAAATCTCCGCCAATATC
>P_6431
GCAATCCGTCGCTTCCTGCGCAGTAAAGTTAAAGGAGATGG
>P_6432
CCCGGATGGCAACTCCCGCACTGGGCCGTCGTCATGGGTCG
>P_6433
CAGTTCAGGACCTCCAGGCGCTGCAGTCGGAATCCGGCCAG
>P_6434
TCGTGAGGAGCGAACCCGCCCGTCGACACAGCAGCCAGGGT
>P_6435
GCAGGTGCCCCCATAAGGCACGGTTTCGGGCAAGAGCGTCA
>P_6436
CAACTCGATCATAACAAAAGCTGCTATTGTTTTTACTGCCT
>P_6437
ATCCTGTTCATCCTGTAAATCCCGTCGCTTTAGGGTTTTGA
>P_6438
GGTAGCTATCGCGAATATTACGAGAAGATGTACGGGGGACG
>P_6439
TCAGGGTGTGCGCCGAGCTCCAACGGAGCGGTAATGGGCTG
>P_6440
AATCGAATCGTTGCCGCTGACATCGACCTCGGCCATGAACT
>P_6441
AGTGCTAAAAAATTTATTTACACTAATCACAATTAAGCCAT
>P_6442
TATTGAAAAGGCTTTTAAGGCAGTGTATGAAGAACATGGGA
>P_6443
GGGGCGTGCGTGGGAAAACGCCGTCGTTCATTCCCGCAAGA
>P_6444
CGGCAACCGGACGGAAAAATCGGTGCCGTTGAAATTCTGGA
>P_6445
AAATTTTCCTGAACAAAATTCAGTTTTTGATATTTTTATTA
>P_6446
CGTCGGGATTATGTTGGATTCGGTCAGAAATGTCAAGCAAA
>P_6447
CTTATTCAAATAAGCAAAAACCTAACTTGATGTATCTGGGC
>P_6448
CTGTTTTCACGTTTGTGCGGCAGCAGCTCGATCGGCCATGT
>P_6449
GGGAAGAGGGCAAGGATTTTCAGGAAGAGTTGTTGGCGGAT
>P_6450
GAGATCGAGACCGTAAAACGCACCCGGGAGCAGATCGCTTG
>P_6451
TCGATACCGTTGGAGAAATGCTTAAACTCTATGCCTTGGCC
>P_6452
CGACATTGACATCGGTCCCCCTCGGTTTGAAGGGCGACAGA
>P_6453
GACGCGCATGTCTCATTTTGCGCGCGTCTTGCAGGCGTTGG
>P_6454
GCCGGCTTTCAGAATAATTGCGGGCGGCAAGCGGTTGAGTG
>P_6455
ACGTACCTGCGGATAAAAATCGTAAATGCGATAATCGCCCT
>P_6456
TTGTGACTGGCGATCAGGCGCGGCGATTGTTTTCAGTCACC
>P_6457
GCTGCATTAGATGTGGGCACCGGAACGGGTGAGCTTGCCTG
>P_6458
TCCATGATCTTCGATAAACACGCCGATGTATTCATTCCCGT
>P_6459
TGCTCAAGTCCGGTAAAATCCGCGATCCGCAAGGGCCTCTT
>P_6460
TTCTTATCGGTCTTGAGACGCCGCAGGATATAGGGTTGCAC
>P_6461
AGCCTGCGGGCTGACAGCCGCGCCACCGAAAAAAGCCGGTG
>P_6462
GGGATGTTTGTGCTTAAATGCTGCAATTGCCGTCGCCACTG
>P_6463
CGGCCGCAATCCGTTTTTTTCCGGTCTCTCCTACCGGGAGG
>P_6464
TGCTGCCAGCGCCCCGATTCCTGCCACAACTCCGCCGGCAC
>P_6465
ATGGAAGGGGCGGCCGAGGTCGCTCTCAATGAGGTGGAACA
>P_6466
GTTCTGAAGAGATGAAAGCGCAGCTTCTATCGGAAACTTCA
>P_6467
CTGGTGCTCCGCCAGAATCGCGGAAACCCGGGCCAGGGCGG
>P_6468
CCAATTAAGGGCAAGTTGAGCGGGAAAGACAGAATTCGTTA
>P_6469
GGAACAAGAGGCTTGAATGGCGCGCACGATGAGATATCAAA
>P_6470
CGATGACCAACGCGGTCAAACCGAGGCCAAGGGAGAAGACC
>P_6471
GGAACAATCGATTTTGACAGCGCTCCCGGAAAAGGAACGAC
>P_6472
GATAGATCCATAAGGTTTCGCCGTCCCTTTCTATTCCAGAA
>P_6473
TGGAGATTTTAGACGGCAGGCAGTCGGCCTCGACCCGCCCC
>P_6474
TATGATCCTAAAGTCAAAAGCTTTAACGGAGAGACGGAGAA
>P_6475
CCGGGTCTGTCATTTGGCCGCCGTGCTGGCGGAAGTTTTTT
>P_6476
AGCGACCAAAAGGAGGATCGCGCCCATGTACTTTCTCGTCA
>P_6477
CGTGAAATGGGTCTCGACGGCAGCTACGACGAAGCCCGCGC
>P_6478
GGCCCCGTTTCACTTGCAAGCAGCACAGGCTTTTCCGCACA
>P_6479
CAGGTAGTCGACATATAGATCGGCCGCGGCCTGATTTTGTC
>P_6480
ACTTCCCAGTCCATCATTTCCTGGAACATCTGCTGTCCGCC
>P_6481
TACGCCTCCGCGGGATTTCTCGGTTTCCTTGACCTTGCACA
>P_6482
AGTCTGAAAATCCTCCGACGCGAACGCGGCGCCTGCCGTCA
>P_6483
ATGGGAACCGGAATCAGGCGCGCTGGTTTGTTCATGGCCTG
>P_6484
AGGCGCCAGGGTTCGTGTCGCGGCGATGCACGGACTGCTCC
>P_6485
CGACAATGCCGTACATTTCGCGGTTGGAGGGGCTCCACCAG
>P_6486
ACCCTTCCTGGAGAAATTGACCGAATGTAAATCGCTGCCGG
>P_6487
CTTCAAGAGGTGCTGCGAATCCATTGCTTATCATTGTGGGC
>P_6488
TGGTAGCAGCACTTATGTGTCACAAATAGGCAACTTGAACG
>P_6489
CAGCCACGACCACCAACCCGCCCCGTTGCGATGCCTTGTAG
>P_6490
ATGACCGCCACAGACGATTCCGGCGATAGCGTGACGATTGA
>P_6491
CTTTGGATGAACAAATTCGACCGGATCCTCTATGGTCAAAA
>P_6492
CCTTTTCACCGCTTCTGAGGCAGCAGCCCGGCTGACACGCT
>P_6493
CTCAACCACCAGGTCGAAATCGGACTGGGAAATCTCCGGGG
>P_6494
GTTTAAGGCCCAGAGGGTCGCAGGGTTCAATAATGACCTGG
>P_6495
CGAGTATGGACCAAAATTTACGGATTCTTTTTCGGTCTCAA
>P_6496
ATGATTCGCAGAAACTATGGCAAAAAAGAAGAAACCCGAAC
>P_6497
GTGCTGACGATCTTCAGTGTCAGCTCTACCCCGTCTTCGGT
>P_6498
TCAAGGGTTGATTCTTTGCGCCCTCTGGCAGAAAAGATTTA
>P_6499
CTGGAACCCCAAATCGTTTGCCAAGGGAGCTTCTTATGAGA
>P_6500
GTATGCAAGAATCACCAAAACCAATCATTTTCCAAAGCCGC
>P_6501
CCCCGGTCAACGCCCCGTTTCCGATCTCGGTAAAGATGGCA
>P_6502
AATCGAGATTTAGATCAAGGCATAAAATCTGAACGCGAACC
>P_6503
TCATCTCCCAAAGCTTTTCGCGTAAAAACATTTTCCCTCCT
>P_6504
TTTCAATGTCACCACCGCCGCCGGAACGATTCAGGGTATTT
>P_6505
AGTTTCAAAAAAACGAATCGCCGCCTCATAGCAATTTCCTT
>P_6506
GGTCTCAAACGAGAATTCCACCGTTTCGAAAATTTCGGCGT
>P_6507
CAAATAGCCTGCCTAAAGACCCTTGGTAGGATATTCTCGGT
>P_6508
GTCGCTCCTGTTTCTGAGTGCCGGTTCAGTGATTCACGCCG
>P_6509
AAGCAACTGAAGGTTGGATGCAGCTTTCACCTTGGTTGGCT
>P_6510
ATATCGCCCGCGGCCTGCCCCAGTTCGCCACCGTGGGGCTG
>P_6511
AGCAGGCCACCAGCACCTCTCAGGAATTTGCCGCTACGGCG
>P_6512
AAAATGGATGTCTTGATTTGCTGTAATGTCATGCTTAACTT
>P_6513
GACTGGCGCGTCAAAAAAGACGGCGGCGAGTTTGATGAAAT
>P_6514
GCCGTTTTTCTTGTAATCCGCAACCTCGAGAATAGTATCGA
>P_6515
TCTACACGGCGCTGAAAGAGCGCGAAATTGGTGATATCACC
>P_6516
CAATAATCCCCGGATTTATGCCCGTGCCGGCAAAAATATCG
>P_6517
GATGAACTCGATGCCATCGGCAAGGCCAGAGGGGCCGTCAC
>P_6518
ATGTGCACCCGGTAAAAAACCGCGAAAATCTCACCATCCAC
>P_6519
GAGCCGCCCAAGATGAGTTGCGTCAGAACCTTGGGGAGACT
>P_6520
TTCTTGCCGCCGTGTTTGCTCAGGAATTGAGTCAGGGCATC
>P_6521
GACAACTTCGCCGGCATCCCCACCAACGAGAACTGCCGCTC
>P_6522
CCGCGCTGCTCGTCAAATTGCGGGAAGTTCTTCAGGACCGT
>P_6523
GCCTTGTTAGGCATTTTGCTCGGTAAGCTTATCGGCAAGGT
>P_6524
TTGCGAAGCGCGCGTTGCCGCGGCCGCCAAGCCCCCCCTTG
>P_6525
GAGGAATTGACGGTCTCCGGCGTTTCACCGTGCATCGATTT
>P_6526
GTGCTTATCCACAGTGCGCGCCGCCGCGTTCTATGCTACCT
>P_6527
ATGGCAAACGATAAAGTCATCCAATTGTCTGATGATTCGTT
>P_6528
GTTCTTTACACCCACTCGCACGCCGACCACGTCAACGGCAT
>P_6529
GACCCACTCTCGAATTCCATCCAGCAAGACACCATTTTGGG
>P_6530
AGTTCGGAATCAATTCGAAACTGTTATTGGTTTCAAGATAT
>P_6531
CTGGAAGGCTACTCCACCGGCGGCACCCTGCATATCGTGCT
>P_6532
CGTATGCTCAAGGCGATCGGCAAGGATTCCCATTTCGTCCA
>P_6533
TGCTTTTGTAATACAGCCGGCCCGAAAGAGGCTCCTGGCCG
>P_6534
AGAAATGGCGCTGGTCAGAGCGGCAAACGCCAGAAGCAGAA
>P_6535
CGTCCCTTGCTAAATAAACTCCTCATCTACATTTCCTCCTG
>P_6536
GCGGAGATTTATCAGAAGCGCGCCCATGCCAGTCATCGTCG
>P_6537
GGAGCTTCTGGCTGAACATGCTTCAAGGGTGAAATGGGCCG
>P_6538
CGCGAAGACCTCTACTATCGCCTCAACGTGGTTTCGCTCGA
>P_6539
TCTTCCCCGCCTTTAAAACGCCGCCGCCGTCTCTGGTGGAT
>P_6540
AAAAACAGGCTAACCTCCGGCGCCACCAGGGGATGAATGGC
>P_6541
TGGTGTCACCCTGGCGGTCGCGCTGGTGTCCCTGTTGACCG
>P_6542
ATCTGCAGGACGCCCGTCTGCAGTGAGGAGTTTTTTGAAGG
>P_6543
ACGTCCGCCCTTGCGCACCACAGCGATGCGCTCGGCAGGCA
>P_6544
CGCTGCCCGAACCGAAAATCCCCGAAGGTTATCACCCCGTC
>P_6545
CTGCTGGCTCGCGACGGACGCATCGCCACCACGCACAACAG
>P_6546
CCTGGCCCAGGAAGAAGTCCCCTGCACAAAAAAAGGCACAT
>P_6547
TCTCCGATTGGAGTCACATTCGAAAACTAAAACAAGCGCTT
>P_6548
TTCAGGGCAAATATAAAAAGCAGTCCGGTGGGCGCGGACAG
>P_6549
TTGCTTGAGGACGAAAAATACAGTGTTTCAGCCCCTGGTCT
>P_6550
TCTTTGGCGGACTCCGCAAGCCAAGGGTGTAATCTGACCTG
>P_6551
CGTTACGGTGGCAGACGTCGCAGCCGTTGCAGGCCTGAACA
>P_6552
GAATTTTGTTCGCGGGGCGGCAGTGTGCCGATGACGCGTTT
>P_6553
GGGGTCCACGGCAAAGAGCGCCGTGCCGGCCTCCACGTCAC
>P_6554
GTGTTCACCCCAGGCAATCGCATTGGCATCGTTGATGACAC
>P_6555
CCCACAGCAGGTAAAGAATGCGTTCAGAGATTTTTTCGGCG
>P_6556
AAATTTTGAACAGTTGAGAGCGGCCCCCTGGGGATGAGTAG
>P_6557
AAAAGGCGCGACGCAGGCTGCAGGAAGGGGTTCTTCTGGAT
>P_6558
CTGCTCCATGAGAAAAGGCACGGCCTCTTCCACACTGTCAA
>P_6559
CATTTTATCGATGGTGAAAACGTTGTCGACCAGGCGGTACG
>P_6560
GGAAGCAGTTTTTCGAAAACCTTCTTCTCGATTTCCTCCCG
>P_6561
AAGCGCCGGAACGAAATCGACGCCGAAATTGCCCGCATCCT
>P_6562
TGTTTGCTGCCGGTAAAGCGCTGCCTCCCGGGAAGGGTCAC
>P_6563
AAGAATCACCTGGTTGCGGGCGGCCAGCCGTGAAAGGGCTG
>P_6564
CCAGAGCCCCTTCCGAAGCGCTGCTGCGGTAGGCGAACCCG
>P_6565
CCAGTAAGCTCCTGAAATTCCAAGAAGATGATCCGGTTCGC
>P_6566
ATTAAATCAAAAAGCGTCGGCAGCGTTGCGCAGAAAATGAG
>P_6567
ATGTATAGTTTTTTTGACAGCGGTTTTAGGTGGTTAGCAGC
>P_6568
TCGTAACCGCGCACCGCTTCCTCGGTCAGCGTGAAATGATG
>P_6569
CCCCAGGGTGGGCGGAGCTTCTCACGTGCTGTTTCCCCTGA
>P_6570
ATGATCCTGCGGCTGCATATCTTCCATCTGCTGCAGACCGT
>P_6571
CTGTAGTATACGATCAATACCTTGTACATGTTTTGTTCCTC
>P_6572
CCAGAGTACGACATGCTCGGCAAAGCGGGGCTGCGCGACGG
>P_6573
ATTCTGGTCAAGCTGTCAGACCGAGTCCACAATATGCGGAC
>P_6574
CCGTCGAGACCGGGCATTTCCAGATCGGAAATGACCAGGTC
>P_6575
GCGATAGATTTTGTAAAATTCGAGAAGTCCGGGTAAATCCG
>P_6576
CATTCTGGCTGTGCAGGGCGCTGTCGGCCTGAGTGAGGATG
>P_6577
AGCGGAAAAACCAGAGCCCGCGCCACCAGACCACCGGGGCA
>P_6578
GCGACCCTGAACCACGTCCACCAGCCGCACACCTTTGCCAT
>P_6579
CACACGTGTCCGACATTTTCCGCGCTGGCGATTACGAGACG
>P_6580
CGCCAGCAGGCGGTAGGTTTCGAGTTCGATGATGCGCTGAA
>P_6581
GGTTATGCCGATTCTGTCGGCTGTGGCAGTGGGGCTCGGTC
>P_6582
CCTTTCTCTCTGGGACGGTTCAGCAGAAGAAATGATCATAC
>P_6583
GAGCTCAAGAAGGATGTCGACCGCCTGGTGGAGCGTCTGAC
>P_6584
CGGTGAGGTCGGCCTGAACGCAGCATCCGAGAATACGGCCG
>P_6585
AGCGCCCCGCACGAACCACGCGGCCACCCAGCGCCTGTCCA
>P_6586
GGCATACAGGAGGCCCTCAGCGGTGAGGATCTCAGCAATGT
>P_6587
ACCTTTTTCAAGGTTTTGCGCTGCAGGGAAGTCCCGAAAGA
>P_6588
GCGGCCGAAGCCTTTACCCCCGCCGACGATATCGACCCTGA
>P_6589
CAACCTGCCCATGGGGGCTGCGCTGGTGGTAGCGGTGGCAG
>P_6590
CGAAGGTCCAGTGTTCGCGGCGCTCTCCGACTTCTACCTCA
>P_6591
CTCAACCTCTGTGCGAAGCGCGCTCACCTCAGTTTCAAGGT
>P_6592
CCCATCCACACCGTCTTCACCTTCCGCGACTTAAACGAAGG
>P_6593
AACAGCTGCCAAGGCTGCCGCTGGGATGACTCAAATTTCTT
>P_6594
AATTCCTGCCCGGCCTGGCGCAGTCGATCGCCCATTTCGTC
>P_6595
GCATTGTTTCACTGGAGAAGCAGTGGAATGAATTGCAGACG
>P_6596
TCAAGGATGTCAACGATACCCTCGGGCATGAAGGGGGTGAT
>P_6597
ATGCCTTCATTCATGGGGCACCCCAATAAAAAGGCATCCGC
>P_6598
GTCGTGATAAGCTTCTGACGCGCGGATTAAAAAAACATCGT
>P_6599
TTCCCCGAAGATTGTGAACGCATCAGGGCGATGATTGACCA
>P_6600
CTGGTTTATGCCGGCAACGGCAGCCTTTCTGAAGCTGACCT
>P_6601
GTTTCCAGGAGTCAAAAAAGCGGTCAATCTCTGTCGAGAGG
>P_6602
TCAAGGAAGTGATGGGTTCCCTCAAGGGGGCGTTCGGGGTG
>P_6603
GCCGTGAACGAAGAGGGTCGCGTTGTTGCCGTTCTGTCGGA
>P_6604
AGCGCAGATAGGGCCAAAAGCGTGAACCAGAAAAAGACTTA
>P_6605
CAAATACTGCGAAACACCTGCGGAGCTACGGGATCGCTGGC
>P_6606
CCCCACCTGCAAGCAGCAAACCGAAACCTTTCTGGCGAACG
>P_6607
ACAATCACGCCGTTTTTCATCCCCTCGAAATGTTCGGCGCC
>P_6608
GGGAGCGCAGCCAGGCGGCACGTCAGCGGGGGGCGCTCTAT
>P_6609
ACGAGGCCGAACAAAAATAACAGATGATTTTTCATCATAAG
>P_6610
CGCCCTGCTGCCTCACCGCACGGTGCAGCAGAATACGGAAT
>P_6611
TCTTTCTGTACCGAAGAGCGCGGTTTTCGCATTACCCTGCT
>P_6612
ATAACCTGCCGCGTTCGATGCAATAGCTCTAAACGCTTCAA
>P_6613
GAAGTCCAGGTAGTTGCGGTCAGCGAAACTACAGGTTTGAT
>P_6614
GCACAAGGAGTCTTTTTTTCCTCCTCCGTGCGTTCTCCCCA
>P_6615
CAGTGAAATACTGAGTGACGCCCGCGAACAGGACGTCTCGC
>P_6616
TCAATGCGCCGCTGAGGGTACACGGCTTATCATTTCAACCG
>P_6617
CTATTTAGAGGCCGTCAAAACGGTTGTGACTCGGGCCCCGA
>P_6618
CATGGTCAAGGACGAACTTTCCGAAGAATCTGCCTAAAGGA
>P_6619
AAGGGGGAAGAAATCTTGGACGCTTGAACCATCCTTTGATT
>P_6620
GCTGGCCGACCCGGAAGCAACCAAAGGTCTTGCCGCCGACG
>P_6621
CATGAAGGCCAACAAAAACGCCGCAGACGATGCTGCCAACC
>P_6622
GGATCATATCGCTGAAAAAGCGATTTCCATCAGACAACCCT
>P_6623
GAACTTATATCCCGGCTAAGCCGGTTTCGCGAAAACTTGCT
>P_6624
ACTTCCCTGACTGACAAGGACTGTGACCTTGTGGAGAAGGC
>P_6625
TCACTTTCAATCGTTCGGTGCAAAAGCCACAGCAAAAAACC
>P_6626
CGGCCTTGCCAAGATAATTGCGGGTTACGAGATCAACGCAG
>P_6627
AAACGGTCGATCTTGACCAACCGACTGCCGTTTTTCCGGCA
>P_6628
GAATCCGAATCAGGCTGAGGCATCAGAAAAAATCCGGTTTG
>P_6629
ATTTTTTTCTGCAGCAAACACAGGATTCGATAATTTTTTCG
>P_6630
GTGATTTTCCCCGTATCGCTCATGAAAATAGTGCCTCCACG
>P_6631
GCCGTCTTCTATCTCAATCACCGTCTCACCGAGAGGCCCCG
>P_6632
TGTAGCCGATCAGCGTGGCGCGGAAACTGTGCTCGGCCACC
>P_6633
GGGTTTGCCAAATGGTTGGCCCGGTTGGCCGACGGTGAAGA
>P_6634
TACAGCCGGATGTTTCACCGCAGCAAAAATGATTTTCACTC
>P_6635
AACGGATCGCAGTGTAGTCACAGTTTCGATTCGCACCTTCT
>P_6636
GATATTGGTATAGACGGTCGCGGTGCCGTCATTGTCGCCGA
>P_6637
CGTCAAGGTGACTCTCGGCCCTAAAGGGCGCAACGTGGTGA
>P_6638
CTGCTCAAGCGCACCGCCTCCGACTGGGAGTGGAAGCACAA
>P_6639
ATTGCCGCGCATGGGAAACTCGGTTTCAGGCAGATTGAGGG
>P_6640
CAGGTTCGAGCCCGACCTCGCGCGCCTCCTGCCACAACCCC
>P_6641
GTGTCGGCCATGGCCCGCGGCTGCTCATAGATCTCCTTGAG
>P_6642
CCAGGTCCTGCAGCGGGCCGCGGCGATATTCATTCAGAGCC
>P_6643
GGTAAAAGCGATCGAAAATGCGCGACAGATGTTCAGGGGCC
>P_6644
CAGGGCCAGCAGAATTTTTGCCCGAAGTCCGAGAAAGGTTT
>P_6645
TGCTTGACGAGATCGAAGAGCGGCGCCAGGCAATTCTCGAC
>P_6646
ATGAACTTGGCTGCAAGCTTCAGGAAAGGGCCGCTGTCGGA
>P_6647
GTCACCGGCAACGTATTCAGCAGCAACGAACAGGCGATCGG
>P_6648
GGCGCTGAATTGAATTAGCGCGGCCAACCCCTCCGGCTAAA
>P_6649
ACCACGCCGACGAGTTGGCGCAGCAGATTTATCAGCGCTAC
>P_6650
TTGAGACGGAAATCGTTCTGCAGCAGACCGATCGGCAGTTG
>P_6651
TAGCGCGAAGCAAAATTTTTCAGCAGCAGGGTCAGATTGTC
>P_6652
AGCCGTTTGCGGACCTTGCTCGGAAAGGGGTTCGATCCCAC
>P_6653
TCCTGCGCGCCCATCAGGCGCTGCAGAGGACGCTCTTCACC
>P_6654
CAGATGGCCAAGGCCGAAGGCGTCGACTTCCAGCGCCGCTC
>P_6655
TCGGCAAGAGCCTGACGCGGCGCCCCTCCGCTAGGCAGTCC
>P_6656
GTGGGTGGCTGAGAAAAAAGCGGCCTGAACGGCGGCGGCAT
>P_6657
TCGGACAGGGCCTTTTCAATCCCCCAGCGGATCGCAAATGG
>P_6658
AGGGCTGGCCCGCACAGATTCCGGTCAGGGGGAAAACCTTT
>P_6659
GCTCAAGAATATGGGCGATTCCGGTGGAGTCCGCGGGCGTG
>P_6660
GCAAGAGACCCCGCCAAAAGCGCTGCCGCCCGCCACAATGC
>P_6661
ACGAATATTTTCATAAATCTCGGAAAGCGAACGGGGCAGCA
>P_6662
CCGCACCTGCTGGGCGTCTTCAGGGATTACCAGGATTGTGA
>P_6663
AAAGCCGTTTTTATCTGTCTCTTGAAGATGATCTGCTGCGG
>P_6664
CGAAAATAACCGAGATATCGCCTAAAAGAGGAATTTCCATG
>P_6665
TTAATGGCAGTAAAAAAATTCAAAAAAATTATGGCCGCCAA
>P_6666
GGGCACCTCGGCATAAAACCCTTTATTGATTTCAGGGATCG
>P_6667
GATGGCAATATTTATAACGGCGGTCAGCAAAGAACACGGCG
>P_6668
AGCAGATAACCCTGCAACAGCAGCAGAAAGCTTTTCACGGT
>P_6669
GGCCAGGCCGGAATGCTGCCCCATGAAGCCGAACTCAACAC
>P_6670
GAGGCGCCGGGTCTCAGACACGCGGATCTGCACAGCGTTGC
>P_6671
TGATACTGCTCATTTCGGTCCGGGAAGTCGCTGCGTGCCAT
>P_6672
ATCTGGTTTCCGGCGCTGATCATCGCCGTAGTGGCGGGGGT
>P_6673
TTATGGATAGCGAGGCCGCGCGTAAATATGGTATCATTGAC
>P_6674
CCCAGAACTGCTCATGGCGGCGGCAAGGATAAAGGCGCTGA
>P_6675
AGGTCAGCGGAAGGCTGGTCCCGGCCACGGCAATGACCGTG
>P_6676
GCACTGCCGATGGTTGATCGCAAGAGGAGCCCCCGAATGGA
>P_6677
GCGGACGGGGTAGAAACACCCTGCACCTCTCCAAAACCCCA
>P_6678
GCTTTGAGCTATTACAACTGCGGCAAGCCCAGATTAGGTTA
>P_6679
CGTCAAGGTCAAGCGGGCGACCGAACTGGTGAAGAAATGGG
>P_6680
TGTAAAGCGCTAAAGATGATCATGAAAAGACATTGAACACC
>P_6681
CATCAAGATCACCGGGGTTACCAAGGACATCATGAAGCAGG
>P_6682
GAATATGCATACGCCCGGAGCGCGCCTGCTCCAACGCCTGC
>P_6683
GAGAATTCCCCTTCCAGCCGCGTTTTCTCTTTTGAACTTAT
>P_6684
GCCTCCTCAATCTGCAGGCTCGGGTGCGCGACTATGTCGCC
>P_6685
TTAAACAAGAGATCATTACGCGCGAAAAAACTCAGGAAGAA
>P_6686
CCAGGGACTCCTGTTCAAAGCGGTCTTCAGCAGGGCCGTCG
>P_6687
GCGGCGTCTGTTCCCTGTCCCACGGGCATCCATCAGGTGCC
>P_6688
AGAGGGCAGGCAGGAAGACGCCCGCCTGCTCGGCCAGCAGA
>P_6689
GCCTCCTCCCAGCAAAAAGGCAGTAAAAACAATAGCAGCTT
>P_6690
GGTGCTCGGCTCGGGGATCACGCCAACGCTGATGGAGGAAT
>P_6691
GTCCCAGGCCGAAGAGCCGGCCCGAAGGCGGGAGTTGCGGG
>P_6692
AACGTATTGTCGATGACCAGCGGGACCTGCATGTCGCGGGC
>P_6693
ACGGAGATGCTTGGATTTGACGGCCGGGAGCTTGAACATCT
>P_6694
GCCCTGGAGCGTGCCGGAATCTCCGGTGTTAAACTGGTGGG
>P_6695
GAGAACTCCCCGGTTATGACCGCGCTCGAGAAAAAGACGCT
>P_6696
GGTGCGTGGCCGTAGCGATACCGAGGACGTGAAAATCTTCG
>P_6697
TCCTGAGCCAACTCGCCTTCCAGAACTCGGAAGCGGTATTT
>P_6698
GGTGATGGAACGGCCCGACGCTGTGGTATAGCTGTCTTCCA
>P_6699
TCAGTACGCAACGCCGTTTCCGACGCACCTTTGACGGAGCT
>P_6700
CAGTATGGTGCAGCGCAATGCCATGAAGGTGTGGGAAGAGG
>P_6701
ACCTGACCGATTCGCAAACGCTGGCTCATCTTCTGAAGTAC
>P_6702
GTTCAAGCCGTTGGCGATCGCGTTTTTGGCCGAGGCAATGG
>P_6703
ATTTGCATTGACGGACAAATCCGTCGCATACAATATCTTCT
>P_6704
GCAGTGCCGAGAGACGGCAGCAGCAGAAGGAACAGAAACAA
>P_6705
CATCGCTATGACGGTGAGCGCATTCGGAACCCGACAACTCT
>P_6706
AACACCTATTCCGTCGAAAGCCGCCTGATCGGCGAGAGCCT
>P_6707
TTCACCATAGCCGGTGGCCGCCGTTCTGGTGATCCGCGGGG
>P_6708
ATTCGCTGATGAAATCAGCGCCGTCGGCACCTTTAAAGCCC
>P_6709
CAATCTGCGAATCATTCAGGCGGTCGGCAAAAAAGTCGGCA
>P_6710
CCTCTGACCGGCGTCAATCGCGTTCTGACCGCACACGGCCT
>P_6711
TTGTCCCGGCCGGAGAGACCCTCACCATTGCCCCCGGAACA
>P_6712
AGTCGAACATATCCACGCCGCGGCTGATCCCCTCGATCAGA
>P_6713
CCTCCTCACCAACCGAAAGTCCCCCGAGCGCATAACCGTCA
>P_6714
GATGTCGTGATTGCTGTTTCCAACTCCGGTGAAACTGAAGA
>P_6715
CCGTCGATGGCGAGTCCCGGCGTCGACAACACGCCGAATTT
>P_6716
ATTGTGCGTCCGTCCGAAAGCATCAGCGTCTTCATCGAGAT
>P_6717
CCGAAATAAGCGATCTTGCTCCTGAAACAAGTCGGGGTATA
>P_6718
AGGGGATTCTCCAGAAACTGCAGGAGCGTGACATCCTGGGT
>P_6719
TTCCAGCCGCTGTTCGGTCGCGGAAAAAGCAGGTTGCGCAT
>P_6720
GAGCACATAGGCGCCATCGGCATCGGTGGGCTGGGATACGA
>P_6721
CTCCTCTCGCCAAGTCACAACCGATTCCCAACCCGCCTCTG
>P_6722
GCTCTACCACGCCATGAAAACCGGCAAGGGCGACCAGGTCA
>P_6723
CGCGCCATCGAGCTTGTTCTCTCCTATCTTCCCGGGCCCGT
>P_6724
AGAAATTTTCGTTCAATTTCCAGCGCCAATCAAACATCTCC
>P_6725
CTGGAGCATTTTAAAAACTGCAAGAAGGACATCTTGGGGCG
>P_6726
CCAGGAATGGCACCCTTGATCAGTAGCAGGTTCTGCTCAGG
>P_6727
GCTCCATCTGTGCAAAATTGCAGTGCCGCAAATCAATGCGG
>P_6728
CAGGTGCCGCAGGCATTTTCCTCCTGCGTGATCAACGTCAA
>P_6729
AACTCGCCCGAGGTGGTCTCCAGCGACTTCGTCGGCTCTAC
>P_6730
CCGGGCGGCATTGGGCAAAGCGGCACCCATTGTAATTACTG
>P_6731
AGGTTGAGTTTTTTACGACCCTTGAATTTTTGATTGGTGCC
>P_6732
CGGCCGGAGGGCTGATTCTGCAGAGTTTTTCGAGGGATCAG
>P_6733
GCACCCTCCTGGCAAAAAAGCGTGAAGGAGACAAGTCATGA
>P_6734
CCCCGGAGCCCGTGAACTCCCCCATCGCGCGGCGGAAAATA
>P_6735
CTGTCTCTTTTCAAAATACCCCTCAATAATCTTCTGTACTG
>P_6736
TGCCGAATCGCGTCCGGCAGCGGCATTCATCAACAAGACCC
>P_6737
GATCTTTTTTCTTTCTTTTGCCGTGGTGGAGTTTTTCGACT
>P_6738
TATGGGGGCGCGCGGAGCCGCGGAAATTCTGCATGCACGGG
>P_6739
AAAGGTCGGGATGCCGTCCCCTTTGGCGACCTGCATCAGAC
>P_6740
GACAATTATCGAGAATTTTTCCCGCTATGGGTTCCGAAATT
>P_6741
AGGCGGGCGGCGTTAAAGATCGGTGACATGCGGTTCCCCCT
>P_6742
CTGATCGCAAGTTCAAAACGCTGTTTATCTTAGTTGCCGAA
>P_6743
CGCGCCGCACCTTGTATTTGCCGTCGAAGGTCGAAAGCTGC
>P_6744
TCGACGTAGGCCTGCAGCTGCGGGAAGGACATGAAAAATAC
>P_6745
TGAGTTCTGCATGTTAGGCTCCCTGGCAACATTTAAGAGTG
>P_6746
GGGGTTTCAGTTCTTATTCTCGGTAAACCCAATGTCGGTAA
>P_6747
GGATCATGTCAACGAAAAAGCGGTTGCTCCCGATCCTGTCA
>P_6748
GTCGGCCGTCTCGAGCAGCACCATGAATTTCGGCCAATCCC
>P_6749
ATCTTCCATAATCTCAAAAGCATCTGCGGGGTTTTTCGCGT
>P_6750
TCTGGCCAGAACCAGAAAAGCCCCTCGATGACTCCGGATTT
>P_6751
TGCCAACTTTCTATGATGCACGGAAAAATTTGAGCAAAGAT
>P_6752
GCCCAAATGGGCCCTCGGGCCTTCGAACCCTATTATCCAGA
>P_6753
TGGGGATAACCCCGGATTACCTGACCAATAAAAAGGTAAGA
>P_6754
ACGAAAAGCCTACAAATTTGCACTGAACGTCTCTGCCGGAC
>P_6755
AGCAGGATATGGGGCATTTGCATCTGTTCTGAATTTGCCTC
>P_6756
CATCCGCATTATATAAAAGTCGAAAATTTAAAGAACTTGAG
>P_6757
AAATTTCCGAAACCATGACTCCCGCCAAATTACGGAATCTG
>P_6758
GCCGTATGATGTTTCTAACTCCCTGATCATTAAATCCATCT
>P_6759
AAAGTTCTCTCTTCTGCCACCGTGTATCTGGAAGAGCAGGA
>P_6760
AAGCCGAAAAGATCGGCCTGCCTCCAACGCCTTCTTTCACC
>P_6761
CGGTTCAATGCCAAGCTGTGCTGCCTTTTCCTTCTCACGCA
>P_6762
GAGGAATTTTTGAAAAAAAGCACTTTTTTAGTTATCGCTCA
>P_6763
CTGCAGTTCGGATGAGGCCACGGTTTCTCGCTATACCGAGA
>P_6764
ATTTGTCCCCTACTCCGATGCCTATGGCATCTCTTTAGGAT
>P_6765
GGTCGCAGTAAACCTCAAAACAGTGACGCCCGACGACCTCT
>P_6766
CAGCGTATCGGGGAAAATTGCAACCGTCCGCTGGACGATGC
>P_6767
CGGCGCCTCGCCGTAGGCATCGGGCTTCCATGTATGCAGCG
>P_6768
ATCGATCGAGAGTCCTCCGGCTGGATTTATGTATACGGCAT
>P_6769
CAAAGGCCCGGTGCAGGCATCGGTGGAAATGAACAACACGC
>P_6770
GGGACACCAAAAGGAAAATCCCCCAGAGGAACAGGCCGAAA
>P_6771
GCCGACGATGAGGAACAATGCGCCGGTGGAGATACCATGGT
>P_6772
AAGTGACTGTAGACATGGCGCAGGCGCGCCACCTCCTCCGG
>P_6773
TTCAATTTTGGCGCAATCTGCCTTGAATCTGCCAAATCCAG
>P_6774
AATCGTGTCTTCAAAAAGTACGCGCATCCTCGGATTGGCAG
>P_6775
GGCCTCGAAATGATTGGTCGCCGCAGCGCCTTTGCGCTTGA
>P_6776
CTGCACCGGCCAGTTCGAATCGGTTCTGCGCTGCCGCAATG
>P_6777
CGGACAGGCGGACCAGGCCGCTGCATCCCTGAAAAACGCGG
>P_6778
GATGAAATCGGCCTCGGGCACGGTTTCCCCCGCCAGGGGCG
>P_6779
ATAACTCTCTGGAATAATGTCGAAAAATCAAATTAACACCT
>P_6780
CGATTATCTCCTCGAAGTCGCCCCCAGGGAGAAGCCCCGCC
>P_6781
ATCCAGCTCCCGTTAGGCCACGTGCGCCATCAGTGCTGACG
>P_6782
TGAACCCCCAGAAGAAAAAGCAGAAATCCGGCAATGACGAA
>P_6783
GTAAAGGGCGCCCCGCTCAGCGTCAGCGCCGGCCACAGCAG
>P_6784
GGCTGCGCTATTCCATCGAACTCTATACCGATGAAGAGCCT
>P_6785
GCGATCAGGACGAGATGAAGCGCGCTCACGATTTCTACAAC
>P_6786
GCCGTCCTGGCTCGTGAACACGGCATCCCCTTTTATGTCGC
>P_6787
GATTTCTGCTACGACGGCCGCGGCAACAATCAACTGCGCCC
>P_6788
ATAGATACCGGTGTTGATTTCACGGATGCATTTTTCCTTGC
>P_6789
CGACCCATTTCAATCATCCGCGCGAAATCACCCCAGAAGCG
>P_6790
GGAACGAAACCATCTCACGGCACGGATCGCGGGAGAGCTGG
>P_6791
GAACACCAGAAAACAAAATCCGACAATCATAAAAATCGCTG
>P_6792
GCGGCTCCCACACCGATACCCATGTACGGGCGAAACGGGCT
>P_6793
CGCCCTGTCGCCAGGGTCATCAGCGACATGAATTGCGCCTG
>P_6794
GACCCTGACGGGATTATCGGCAGCAAGACCCTGATTCAACT
>P_6795
AAATGTTGCTCAACATTCTGCAGGAATTGCCCCAGACCCGG
>P_6796
TGGATGACGCCGTCGATGCGCCGCCTTGCCACCTCCCGCTG
>P_6797
TTTGCTGGTGCGCCTCGATTCCGGCCACGATGCCTGGGAGA
>P_6798
ACCGCCCCCGCCAGCTGGCCCAGTTGAGCGAGATCATTGAA
>P_6799
AGCAGAAACACCTGGAAAAGCATTAACGCCACATGTGAATT
>P_6800
AAAAACCACCGCCGAGGACACGGAAAAAATCGACTTGATCC
>P_6801
CAATCATGGCATTCTGAAAGCGTTTTTGCTCGGCAATGAAT
>P_6802
AAATACCCCCTGGGTTTTTACGGCCTGCCTGCCAGTGTCGA
>P_6803
GGAACAGGCGTCTGTTTTCGCACAAACGAAAGAAAGCCACC
>P_6804
TGCTGTGAGTCATCGTGGCCCCGGAATGCTTATTTTGCGGA
>P_6805
AGAAGAGACTGGATGTCCTGCAGTCAGGGCGCCAGGGGCAG
>P_6806
CAGAAGAACCGATTCCGCCACGAAAAAAAATGAACTCAAAT
>P_6807
GGGATTTGACATGACCGACGCGGAAAAAATACCCACCGGCC
>P_6808
GCATAAGAACAGGGCAGTCGCAGCAAAGGTCGCGCAGGGCG
>P_6809
GCACCCCTGCCCGGGGCCGGCGCTCTCGATTCGGATCTTTC
>P_6810
CGAAAGCACCGGGGCAATTGCGGAAATTGTCGTGAATCTCT
>P_6811
CGCGCCCCTACGGTGAATTACGGCTTACGCATCATACTCCC
>P_6812
ATTTCCTGCGACGGCAGACGCTGCACCAACTCGGTGCTGTC
>P_6813
TCTACTGCAGTTCGAAGATCCGAAAAAACCCAAAACCGGCA
>P_6814
CCCAAGGCGATAGCCGCCGTCGGAGCGGCGGGACAGGGCGC
>P_6815
GCCGGTTTCGCCAAGGATCGCCGGGTTGACGAAAACGATAT
>P_6816
AGAGGCGACCACCGGTTTTGCAAGCTCGCCGGGCTTGAGGC
>P_6817
GCCCGGGCATTGGGGCTGCGCCGTGTCTTCGCCCTGACTTA
>P_6818
TGAATTTTCCGTTGGCCAAACGAAAACCTTTCTTTTCGGGT
>P_6819
AGTATATCGGGGTTTGTATACTGTATACACGTTTTGGTCCC
>P_6820
CAATAGGATTTCGTTAAATGCCGTAATTTGTCCATGACCTT
>P_6821
AATACTGGGGCAAAAAACTGCAGTCGCCCTTAAATGGAAGA
>P_6822
CTGATGGACAGATCGGGAAGCAGCACATACTTCTGCCAGTG
>P_6823
GGAGATATCCTATTAAGTTGCCGTAAATTCTGCATAAATTT
>P_6824
AATTGATGCGCGGCAACAATCCCGAGAGCCGCCAGCAGGAA
>P_6825
TGCTGCCTGGATGAAAAAATCCACCAGCAGAGCAATATCGT
>P_6826
GCTGCGCGACTTCGGATTTTCCGAAGATGTTATTTTCAAGA
>P_6827
AAGACTTCCGAAATCAGTCGCGAAACTGCCGAAGATATTGC
>P_6828
GCACCCTGCTGTTCATGAAACGCGACTTCTCAAAAGCATTT
>P_6829
ACCGTCCTCGACAATAGCCACCCGATGCTCCTCCGGATGGG
>P_6830
TCGAAAAATGTTTCGACCTGCGGCTTGGCTTTTGACAAAAC
>P_6831
AGGTCAAGGGAGCACTTCTGCTTGAAGCAGTGGCCCGTCAG
>P_6832
GATTTCGATGGCCAGTTTGGCGCCATTGTTGTTGTACTCTT
>P_6833
CTTCACCTGATGGAGTACGGCGAAGACAAGGTCGTGGAAAA
>P_6834
ATATCCCCGAGTTCATGTCGCGCGAGCTGCCCGAAGTGGGC
>P_6835
CGTGCTGGAAAAAGTTCAAGCGGTCGCGAAGCCCGTTCTCG
>P_6836
CCGAGACAGACCCCGACCTTCACTTTGAAGGCGGGATCTCT
>P_6837
TGCCCTTGATCTCGAAATCGCGGATCAGGTTGAGAATGGTT
>P_6838
GCACTGGCGCAGAAACTCGACAGCAAAGGGCAGATCTCCAG
>P_6839
AAGGACGCGGATGTCGAAAGCTGGAATATCGAATAGCATCA
>P_6840
GTCGCCGTCGTTTTCTCCTGCGGGGATCGGTTCGGGGTGAG
>P_6841
GGGGCTGCGCCCCTGGTTTGCCGGCCTCAAGATGGCACTGC
>P_6842
GGGATCGGTGAAATGGAGCGCGGCTTGATGATCTCCACCAC
>P_6843
CGTAAACAGCTCGCCAGACGCGATTGAGAAAACGGAAACAT
>P_6844
ACACTAACCGCACGGAGACACTAGAAAAGGTATTTTACCAC
>P_6845
GGACTTTGGAGTCAAAAATGCGTCATCTTCGATTCAACTCG
>P_6846
GGGCACTTTGATCTGCACCACGTTAAGGCGATAATAGAGGT
>P_6847
AAAGCGATAAGGTTTAGGCGCAGCGCCCATCACCTCTTCTT
>P_6848
AGGCGCATCGGAAAGGGTGGCGGGTGAGGGAGAAGGAAGGC
>P_6849
GGCCGGCACCGCCACAATTTCGGCCAGGCGGTCGAAGAGGG
>P_6850
TGATTGTCGGCGGGTTGGCGCTGTTCCGGTTTTTTGAGAAA
>P_6851
TGAACCTGAGTTGGGAAACACGCGAAGGGATCATCAAGCAT
>P_6852
GCCGGATTTGATGAACTGCCCATCGGTGGCAATTTTCATGG
>P_6853
AAACGGTTGAGTTCGTCGCGCAGTTCACCGTGAACCGTTCG
>P_6854
TCGTTATCCCTCGATCGACGCGTCCTGGGCACCCAATGAAA
>P_6855
TGATAGTGAAATAGAATTTGCCGTAATCCTCATTGATGCGG
>P_6856
CACCAATACGGCTCACGCGGCGATCACCTCGATTCAGGCGG
>P_6857
AAACTCACCGATGAAGACCTCGCGACCCTGCGACAGACAGC
>P_6858
TCGGCGGGATCGAAATCTTGCGGTCGCCGATCATGTAATCA
>P_6859
TGCCGTGCAAAGACCCTGCACAGCACCGACCAAAAAACCAG
>P_6860
TCAGTTGGGAGCGGAAAAAGCTGCCATCCTGATCGGTGATG
>P_6861
GAGTTCGGCATGACCAAAAACGAGAACCCGGCTCAGGGGGC
>P_6862
ACCAAGGCGGACACGTCGTGCGTCCACGATCTTCTGCGGCA
>P_6863
ACCTCCGGCCGCAAGAAACGCGGAAAGAATTGCGGATAACA
>P_6864
CGGGAATCCGTAAGCTCACGCTGCCATTCCATCAACTGGCG
>P_6865
CCGGAACTGCTGGTCAGGCACCTTGCCGTTCAAAAAGCCCG
>P_6866
CAGTTGGCATACGCCATCGGCGTCGCCGAACCGGTTTCGGT
>P_6867
TTGTGGTAGAGCGCAAAAACCGGTTCAAGACCCTGGGGGGT
>P_6868
AGAGGATCTCCTTGTAAAGTCAGATAATTCAATAAATAGTT
>P_6869
GCCTGCCGCGGCGACAAAACCATCCACGGGAAAAGAGGAGA
>P_6870
ACGCGCAGCTGATGAAAATTCAGCAGATCCTCGAAACTCAT
>P_6871
GGCAATTGAAAAGAAAAAATCTGTGCCACGTTGAGCAGCGA
>P_6872
ATCGTCGCCGATAAAAAAGACGGCGCCATTCTCGGCGCTGC
>P_6873
TTCAAGGATTCGAAAAAATACAAGGACCGGATCAAAACCAC
>P_6874
GCGGTTTGAGTTGGAAAACGCCCTGATTCTCATCGATGAGG
>P_6875
TTAAATCCTGGATGGAGAAGCGGGAGAAGGCTTACGGGCTG
>P_6876
AAATTCGGCCTGCACGAAACCTCCAATTAGTTTTTGCCGCG
>P_6877
CAAGATCATAAGAACACCCCCCCATTCTCTACCACCCCAAT
>P_6878
TCGCCATTTTTTGTCCACGGCTGTAAAGTGCTCTGCCGCTT
>P_6879
TTGCTTATCCTTTTAAAAATCAAAAGCTAAATTTTAACGCA
>P_6880
TTCAGTTCCTTGATCAAAATCCCGTAGTTCTCGCCGAAAGA
>P_6881
CATGATCGCCTTGACGTCGGCAAAGTCGACGTTGATCAGGC
>P_6882
CGAATCCATGGAATCCATCACAGGAACACGCTACCGGAGGA
>P_6883
ACCCCCTTTCCAGCCAATTCCGCGAGCAGTTGCGCCGCGAC
>P_6884
AACAAACTCACCGGAACACGCAGCGCCGCCGTATGGGGCAA
>P_6885
CTCGCACCGACAGGCCGCCCCGTCCCGACCGCAGGTACGCC
>P_6886
TGTTTTTTCCGTAATATCGGCGGCCAACCGGATGACTCCCG
>P_6887
TGATGCGGTGGGAGAAATTCCAGGGATCGAGCAGCTGACCT
>P_6888
GAAATGTTCAATCGCAAATACGGTCGCGTGATTCATCGCCT
>P_6889
ACCGGACGTGGTGCGGGACGCTGCAACAGTCAAACTTCTCC
>P_6890
TCTCTCGGGAGGTGTGGATACGGGAAAAATGGGAGTCAGGT
>P_6891
CGACATTCATTCCGAAAATTCCCCAAGCCTGCATCTGACGA
>P_6892
GGTCGGGGAAGTTGAAAATCCGGGAACTTACACGGTCAGTT
>P_6893
ATGTTCTTGACGAAATGAGACTGCCAGGCGAACTCGGTGAT
>P_6894
ACCGCCTGGTCAACAATTTTCCCGATTCATGATTTGGTTTT
>P_6895
GGTGCCCTTGCGATCAAGCACCTCGGACATGGTCTTGAGGG
>P_6896
ACCACCGGGTTGGCCAGAAACTGCCCCGACGTGACCGGGTC
>P_6897
ACCGCCGCCCCCATTCGGCCCTGCCGCGCATTACCGACCCG
>P_6898
GCAATCTCCTCCTGGTCGACCTAAGTCAGACACACGTCCAG
>P_6899
CTTTAACGACCTAACGGCAGCGGTCGGACTGGATGAGGTCA
>P_6900
AGCTGCAGCAGCAGCAAAAGCCCGAATCCGGCGCGGTACCC
>P_6901
TGAGATAGATGGCAAAAAGGCGGCTTTTCTCCCCGGACTCA
>P_6902
CTGCAATTTCTGGAAAAACACGTCAACAATATGGTTGTTCA
>P_6903
ATGGCGGCAGAGAAGAAATTCCCGTCTATCGGATCGGTGTT
>P_6904
ATTGTCAAAAAGGGCACACGCATCAACCCCATGGAAGTCAT
>P_6905
CATCTCTACGGGCAAAAATACAGAACCAAGTTTATCACCAC
>P_6906
TTCAACCAAGGCGAAAGTTACTTTTTCGTAAAACCCGATTG
>P_6907
CAGCATCATTGATATCAGAGCTGTTTTGCTCCTGTTCGGGC
>P_6908
TGGTTTAATTTGCGTTAGCGCAGGGTGAGATGTCAGGTTTT
>P_6909
CAAAAATCCTCTTTTTATCACCGGAGCGGCCGAAGAAGGTC
>P_6910
CAATCTCAAAACCGCTTCGGCGCGACGGACCCGGAACCGCT
>P_6911
CCGAGTAGGCCTCCGTGACACGATTGAGGAGGCCATCTCCG
>P_6912
GGTAGGTCATTTTAGCGCTCCTTTCTTTTTCATTTTATAAG
>P_6913
ACGCCAAGTGCGGCCAGACGCTCCAATCCTCTTTGAGCCTT
>P_6914
GTCGGATCATAGATGGTCCGCACGACCCCCGGTTTGGACAA
>P_6915
TTTGACCCGCCTGTGGCTTGCGAGTCGCAACCGGACACGAT
>P_6916
CATCTGCCACCAATGTCGTACCTTGACTCCTTTTATCATCC
>P_6917
CAGGCCGTAGATGTTGTGATCTACCACGACGAACAGGCTCA
>P_6918
TTATGCCTTGATCTAAATCTCGATTTCACTCAAGCCCTTGT
>P_6919
CATTTGATGATTGGAAAAAACTATTAAGAGATGTTATTGCT
>P_6920
GCAGAAAATCCTCGTCGCTGCCGGTTTCGTGCAAAGGTTTG
>P_6921
CGAATACGCTCTCACCGAACCATCTTCTGCAATCTCAACAA
>P_6922
CCTTGACCACCCACTGGCTACCCAGAGCCGGGGTTGCAACC
>P_6923
CCCCTGGCGGGGAGTTGGCGCCGGAGTACCGCTGCGACAGG
>P_6924
CCAAGGAAATGCTTGGCTGACCTGTTCCCTAAAATGCGTAC
>P_6925
GTGAAACGCTTGGTAAATTCCTGCAGCAGTACCCTGATCAC
>P_6926
GGTCGCAACTCTGTCCTGAGCAGTCACTTTGAAAGGAGAAA
>P_6927
CTGACCACCCACGGGTTTTCCTTCCACTCCATATTGCTGAC
>P_6928
AGTTGGAGCAGGAAGTCGCGCGATTGCGTGAAGAGCTGCAT
>P_6929
AATATCCTGAAAGCTTGCCCCCCTTCCCCAGGCAAAAGCCG
>P_6930
CTGGTGTTGAACCTTAAATACCGTAAACCAAACAACATTTA
>P_6931
TGGGTGAATGATGCGATTTGCCGTCATTTGTTTGTCATTCT
>P_6932
ACAGAGACACAGCGAAATGCCCCTCGCAACATGAAATTCGA
>P_6933
TCATGGGCAAAGAAATCGCGCATGTGCAGGTCGCACACCTC
>P_6934
GGGTCAGCAAAACCGTCGCCCCCATGGTACGCAGCAGGACG
>P_6935
GGCCGGAATGCTCATCAGTGCGTCGACCCCTTTTTTCAACA
>P_6936
AGCATGATGGTTCCAAGCATCAGCAGAAAGGTCGCCACCAG
>P_6937
GCCGGCGCGCGACCGGAACCCCTTGAGAGAGAAACCCGTCA
>P_6938
TGTGAACAGGAGGTGCGCCGCCGCACTGCTCAGCTCGAGGA
>P_6939
GAAATCGTCCGAAAGGCCTTCCAATAGCAGAACGTGTAGCT
>P_6940
CGCCGAGCGACGGCCTTTTGCGATTCAGGTGGAAGTATCGA
>P_6941
GCCTCACAGGATTGTAAAACCTGCCACGCACCTCAGGACAA
>P_6942
TCGTCACAGGCCGGGTAGCGCTGTGACGCCTCCTGGAGAGC
>P_6943
GGTGAAAGGGGCCCTCGATGCGGTGACCTTCACGGCCTCTT
>P_6944
CAGCATCTCCTGGATAATTTCCGGCAGGGTCGCTGCGGTGG
>P_6945
CGATGTGCTGGAGTGGGCGTCGCGCATGGAAAACTACGGTG
>P_6946
GCCAGCAGGTCGCGTATTTTCCCGAATTCAAGAATCCGAGC
>P_6947
ATATTCCGGAGGATAAAATCCGCGAAGTGCTTGAACGGGCC
>P_6948
GGCAAACAACCGTTCAAAAGCTTCAAGATCACCACGAACTT
>P_6949
GGCTGGTCATCTGGGAGGCCCAGTTCGGTGATTTCGTCAAC
>P_6950
GCCGATGGTTACTGCGAGCGCTGTCATGGGGATCTGACGTC
>P_6951
AGGCCGCCATTGGTTGCCAGCAGCAGAATGAAACGTTTCAT
>P_6952
TTTCTGGAAGACGTCCGACTCGAAAATGTCCTTGAGCCATA
>P_6953
TCGACCGCTGTTTCAAGATGCAGCAGAACCTTGCAACCAAC
>P_6954
TCTGCAGGAGATGATCGAAGCGCTGCTGCAGGATCATCGGG
>P_6955
CTCCAGAAGGCGACAATTGCCTATTACGTTGTTTTTCCCGG
>P_6956
CTTGAAGCATCTCTTGACGGCAGCCTTCACCTCGCCGGCCT
>P_6957
GCCAGCCTTCTTCAGCGCCTCGAAGAAGGCTGCACCTCAGA
>P_6958
GCCTGGCGGCCGGCATGGCCCATGAGCTTGGGACACCGCTT
>P_6959
GACGGATCGTCAGAAGTTTGCATCCGCTTTCGACCGGCTTT
>P_6960
TCCCAGATCAGGTAGAGGCGCAGTTCAGCCAGGTTTATGGT
>P_6961
CGAGATGCTTGGTGGTCACGCTGTTTCCATGTCAACGGTGC
>P_6962
GAAAAAACACAATACCGATGCCCTGAATCTTGAACTGGAGA
>P_6963
ACAGGAGGCGCAGTTGTCGACCGCTTCTACTGCACCGCTGT
>P_6964
GCTCTTCGGCCTGCTGTTTCCAGGAACCTTTTTGTGCAGCA
>P_6965
GCACATCGCGCACAAAATCGCGATCGCCGGCCGACACCCCG
>P_6966
GGAAGTTTTTAGCACTGCTGCCGAGGTCGCACGTCGCGACG
>P_6967
TCGATCGCCTTGTCGGGCAGCTGCCTCCCGCAAATGTAGCG
>P_6968
GCAGAGTTTGTAAAAATGTGCGGCGCCGCTCCTCATCGCGC
>P_6969
TGAAAGCTCCTTTTTCAAAACCGAACAATTCACTTTCAAGC
>P_6970
CGGGAGCGATGGGGGTATCTCCCTTGTACTTCATGCGGTAG
>P_6971
CGGTCCGTTTGAGTCCTTTGCCGAGGCCAGATCAGCCGCCC
>P_6972
GAGCTTGAGCATCCCAACTTCAGGAATTACGATCTTTCCAC
>P_6973
GATCATGAATCCCCCGGTCGCATTGCTGCTGCACTGGGGCG
>P_6974
CAGGCACTGTTGGCAAACCGCAGTCTGCCGTCCTTATCGAT
>P_6975
AGGGATGTTCTCTTAACATGCAGCTTCAGAATTTGCAACCT
>P_6976
TTCTTTTAGGCCACCGATAGCAAGGACCCTGCCCCGCAGGG
>P_6977
GTTTCTTTGACCAGCTGAAGCTTGAAATCCTCGGAAGCCTC
>P_6978
TTCCCGGGCTGAGAATTTCGCAGGAAGGGGTGCATGCCGTG
>P_6979
GCTTCGAGATGGGTGAATTCCTCCTGCGACAAATCCTCGTT
>P_6980
GGCATCCAGAAATCTGAAAACGGCCGAGAGCCCGGGATCAT
>P_6981
ACGTTGGCGGCGGGTGAGCGCGTCAAATCAATCAGTTCCGG
>P_6982
TACCAACCTCTTCTGAATCACCCTGATGGCCAAAACGTGCG
>P_6983
ACAAATCCGTTGCTAACACGCCGTCAATGTTAAGAGTACTC
>P_6984
CCCGAGCCGGTCAAAAAAAGCGAAGACATCCTGTTTTCGAA
>P_6985
TCTGGGGCGTGATCGGATAACCGAAATAATAACGGCAACCC
>P_6986
AACTATCAGCAGTAGAAATGCGCCAAGATGCAGCCCCAGGG
>P_6987
ACCATTTACGGCGACAGCGGCGTCAACCTCAATACCGCGAC
>P_6988
ATGACGCAGGGTTCATTTTCCAGCAGTTCGAAAGCTCGGGC
>P_6989
AACGATTCGAGTTCGGTTTCCGCGAGCAGGCGAAACTCCCG
>P_6990
ACGTCCTGGGTGTTTACACCCTCGAACATGCACGCTACCGC
>P_6991
CATAATCCGGTTCAGCAAATCGGTCAGAAGAAGCTTGCCTG
>P_6992
AACCACCTTATCCTTAAACACGCGATTCTCCCTACGGTAAT
>P_6993
AGGAACAAAAAATGAAAATCCTCGAAGTTGAAAAAATGAAT
>P_6994
GACCAGATCGTGGCTGAAATCGGTCCGGCGACTTTCTCCCT
>P_6995
TATCACGAAATCACCCCCCGCTGGGCCGTCATGGCTGATGC
>P_6996
GCTTCAACCGCATCGAGACGCAGAAACGGTGCTCCCTCTCG
>P_6997
TGCTGGACAGTCTGATGACCCTCTATCGCTACGAAATGGAT
>P_6998
GAATTCCTGGTCACGAAAAACGGTCAGCCCCTCTTTCAGGC
>P_6999
TTGAAACCGGGGTGGAAAATCCCGCAGAAGAAGGCCTCGAT
>P_7000
TTGCAGGATCTGTCCAATCGCATCCGTAAGGAAATCAAGGA
>P_7001
CGGCAACTACGTGAAGGCTACCGAGGACGAGCAGCTTCTAC
>P_7002
ACGACCAGCACGTCCTCGCCCTGCTCCATGAAATATTCCGC
>P_7003
ATCCAAATACAGTAAATTTCCAGTAGACTTGAAAGGAGCTT
>P_7004
GATGCACAAGGAGGCAATCTCATGAAAATTCTTAGCATCAT
>P_7005
CTTCGAGAAGGTGCCGCGCGCGATCGTCAGGAAATGCGTGG
>P_7006
GATCTATTTAATAGACTATGCTTTCAAAGAAGACAAAATAC
>P_7007
CTCGTTCACGAGCTGGATCGCCGTCAGAAGCGCTATGGCCT
>P_7008
CGGCTGCAAGCGCCTTTTTGCCGGGGTTGTCGTCGGGAACC
>P_7009
GCCATCTCAACCGCAAATCGCTGACCCATGGCGAGACCGAG
>P_7010
CAGGTTTCTGATCTCGATCACGGTAGTTCTCCTTTACGGTT
>P_7011
GTAAGGCACCAGAAAAAGGGCGGCCAAAAAAAGAATTGCGT
>P_7012
CAGACCCACATAGCCGGTTCCTACCACAGTCAAATTCATGT
>P_7013
CCCCCCTCGAACAGATAACGCAGTGCATCGGCATGGGCCGC
>P_7014
GAATATTGTGGCTCTTGCAGCAGCAAAGGAAAATGTGATGA
>P_7015
TGACGTACTGCCCTACGACACGCGCGTGGCCACCGAGCACA
>P_7016
CACCGCGTCACCAACGGCCACAGCAAACCCGACCCGCCGCA
>P_7017
CTGAAACGGACCGCATCATCCTGGAACGACTCTCGCGCCTC
>P_7018
GTCCGGAGGGGATCAAAGCGCGATGTGCACGTTGCAAGCAG
>P_7019
CTTCAAATCCTTTAAAATCGCCCGTCTGCGCCTGCCCTGGC
>P_7020
GTGATTGCAGAAAATGCGCGCGGCTATGCCGAACTGCTGCG
>P_7021
GGCTGGGTACCGTGTAGTAGCGGATCAGAATGTGGGGCAAT
>P_7022
CAGGTCGTCGAAAACAACGACAGTGCCCATAAATTCGCCGT
>P_7023
CCTTGACTTTGAAAAATTTGCGAAAATCCGGATCATACTGA
>P_7024
GATCACGACCCCTGCATCGGCCCGCATGGAGGAGGTGATAA
>P_7025
ACGAAAAGAACGGATTTTTGCAGCCGTCGCACCGACAAGTT
>P_7026
TCGTTCGTTTACCTTTATCACCAAGACTCCTCCTGCGGCCG
>P_7027
CTGACCAACGCCCGCGAACGCAGCCGTCGGCAGAACTGCTC
>P_7028
GTGAGGGGTACCAGAATCCGCCGGCCATGTCGGAACATACA
>P_7029
TCTGTGCCGTCCCTGTCTTGCCGGCCACGTCAAACCCGTGA
>P_7030
GATGGTTCCCAATAATCAAACGGTTTTGCAAAGTGGCATAG
>P_7031
TGTGCGGCGGGCATGTCAGGCGGAAAAGACGTGTCGTTGCC
>P_7032
GATCCTGAAGGAGTTTCCGGCGAAGACGCGGAACATACCGT
>P_7033
CTGGGAAAACGTGTCGTATACATTTTAAGGAAATTTTACCT
>P_7034
TGTGGAATTGACCGGTTATGCCAAGGACAACCGCTGATCCC
>P_7035
CTCAAGAGGGCCATCGCCCACAGCAATCGCATGGCGGAACA
>P_7036
CCCATCGCTGCTCCCGATCGCCCCACCCAAGTCGTGGGGGC
>P_7037
AATAAGCGGCGGCGATTTTTCCCAGCCGGAAATGGATACGC
>P_7038
AAACAACTGACCGGCAGGCGCCGTCGGAATCCGCGCCGCGC
>P_7039
CTCGTCTTCAGCCAGCGGATCGGTCACCCTGTATTTGGCGA
>P_7040
CGGAATTTTCAGGTTGACCACGTTGATGCGGAAAAAGAGGT
>P_7041
CTCGGAAAAACCAATGATCGCCGTCAGAGGGGTCTGCAATT
>P_7042
CATGTCACACCCGCAAATCTCATGGATCGAAAAGATCGTGC
>P_7043
TTGCTGCTCCCGGAGTGTCGCGCGCACCCGCTCCACCACCT
>P_7044
CTGCTTTCTTGTCATAACCGCCTCCTTTATATAATGGGCTC
>P_7045
GAGGTACGGAATAACAAACGCGTCGGCGGGAGGATGTTTTT
>P_7046
GCGGATAATCCCATGTGGCGCGGGCGCCTGAGCGACTGGAA
>P_7047
TGATGACCTGGATTCTTCCACGGAAAACTTAAAGGCCCAAT
>P_7048
TGTCCCGCCAGGATGATCGGCAGAAACGGTTTGGAATCCTG
>P_7049
GGCGTGGGCCGGCCGATTTTCCCGCTTCGTTTTTGTGCGTG
>P_7050
CATCTCCGCAAAAATTTCTGCAGCCTCTTTATTACGTTCCA
>P_7051
AACTCCACCCCGTCCATGCGCGGCATCTCGACATCGAGGGT
>P_7052
AAATATTCGAGTCCACCGCGCTAGAACCTCCTCATCGCCCC
>P_7053
TGAGTTTGCCTGATAAAAACCGGTTTGGCCTCACCGCAAGG
>P_7054
ACGAGGGCCGATTCAGCACCCTCATTAGCTTAGTATACCAG
>P_7055
GGCCGAATGAACCCCGAACGCGCGCGCCTCATAAGAAGCCG
>P_7056
GCCGATGGTAAAAAAATTGTCGGTTACGATCTCCTGATGCA
>P_7057
ACCGCGGAACCGACCCTGCACATCAAGGCCTTCACGGCGGT
>P_7058
TCGGTGCGCGGATGGGGCTGCGAAAAAAAATCTGAAAAGAT
>P_7059
CGTCGACGGACTCAACAACGCGTTTCAGGTAATTATGGTTC
>P_7060
CAGAAGGAGGGCCTGGCGAACCGCCCTCTTCAAACGGTAGT
>P_7061
CGATCACTTCAAAATCAAAACGGTCGGAGAATAAATCAACC
>P_7062
GAAAGCGTGTATGATTTGCGCCATGAATTTACTTTTCTGGC
>P_7063
AAAAACTGAGGAGCCTTTCGCAGGAGCCGGAAATCTGCGTC
>P_7064
AAAGACAGCCCAGTTTTTCTCCCTCAGAGACTTAATCCACC
>P_7065
TTCGGGGAATCTTAACTCCACCAAACTCAAGGGGCGCTATG
>P_7066
ACGGTGAAAAATGGGCCACTCCGAAACAAAAAGCTGAAGCA
>P_7067
CAAAAAAGAAGAAACCCGAACCAGAAACCTCTTTGGGATTC
>P_7068
AAGATCTCCAAGATCGACAGCGTGTTCTCAAACTGGTTCTG
>P_7069
ATATCCGCGAAGGTCGCAGTCAGATTGCGGCATAGGAGAAG
>P_7070
ACCGACTCAAAAAAATCTTTCCGGGAACAAATCTTAAAAAA
>P_7071
ATTTCTTTTAAGCTCTTATGCGAAAAAGGCAATCCAATGGC
>P_7072
GAATATAAGTCACCATTTTACATTTTTTGATTTTTTCCCAT
>P_7073
TCAACAGCCTTCCTTGTTTACGGCAAACAAGGCTTTCTCCA
>P_7074
AAAATCCCTCCCGGGAACCTCCTTTAAATAAAGCAGAAAAA
>P_7075
GTCACGGTCTTGACCTTACCCTCGATAGCGCGGGATTGGTG
>P_7076
AAATGTCAGGCCACCTCTGTCACCTTGAGGCCGAAAACTAC
>P_7077
TGTCCCCATTTGCCGCGAAGCGGTTTCCAGGTCTCTGTCAT
>P_7078
ACTTGGGGGAACAGGGTTTTCAGCAAAATTGACATGCTGGC
>P_7079
TGATAGCGATAGGAACAAATCGGCCGTGATCGTTGCCGCGG
>P_7080
TAATTTGCGAATAAAGGCTGCGTCTTCGGCAAACTGCGGGT
>P_7081
TGTGGGCCTGCTTGTAAAATCCCTTGAATCCCTGATCAACA
>P_7082
GGGCTAGAAGATTTGTTAATCGTGAAAAAATTGCGTCCTGG
>P_7083
ACGATTAACAAATCTTCTAGCCCCCTTTTTGACCAGGCCGA
>P_7084
ACCTTAGTAATCCCCGGCTTCCAAAAAATATACAGATATTC
>P_7085
CCTGGAGCCGCTTTATTGCGCGTGCGACAAGCGAGCCGAGG
>P_7086
CTTTTGATGCCTGCATAAACCTCTTTTTCGATATTGAGATA
>P_7087
AGGATGCGATAGAAAATCTCCCGGCACTGCTCCTGGCTCAC
>P_7088
GATTCCTCCCCATGACCTCTCCTTGAATTTTGTGAACTGAT
>P_7089
GGGTTTCCCGGGACGCATCCCGGTAGAGCCTGATCAGGTTG
>P_7090
GCTCGCCCTATAGTCGCACCCCCAAGATTGCGGCCACAGCA
>P_7091
AGTTCCAGATTGCCTAAATTCCAGAAAAAATCGCCGAAGTC
>P_7092
TTGAATATCCATATTAGCTTCCATGAATATTAAACCACTTT
>P_7093
AACGCACAGAATGAAAAAAGCGGGAAGGCCTGATTTTCCTG
>P_7094
AACGCCGCCACTGATCAGCGCGTTCTTCGAGAAACTCCTCT
>P_7095
TCAAGCGTACCTGTTGAAATCAGCAAATAAGGTACGTCCTG
>P_7096
GGGCGTAAGCCTCAAAAATCCGGGCGCCATCACTTCCAGGC
>P_7097
AGGACAGGAAGCAAAAAAAGCTGCTTCAGGAGAAACTGGAG
>P_7098
ACTTTTGTCCGTGCCTTGCGCGCCGATTTTCAGGCCCTCAA
>P_7099
TGTCGACTGTACGTGCGGGTCAGCTCTTCCAGTAGCGGGAT
>P_7100
TTGTATTCTCTGAGCAAGTTCCGATTTAGTAACTCCAGTTT
>P_7101
GGTGATTGAAGCGCTCGTCCCGGGAAAAATCGTAGATGGAC
>P_7102
CTAACCTGAAAGCAAAAATACAAGAAAGGGAGTTAAGTCTA
>P_7103
CAGGCTGCTTTATCCAAAAGCAGCCTGTCCCCTTTTTTTCT
>P_7104
AAGACCTCCCCGCTCAGGCGCGGGCGTCAAGCAGATGGGTT
>P_7105
CCCCGAAGATCTGTATGTCGCCGTCGCGGAAATTCTCGCCT
>P_7106
GAGATGGGCAAGATCACCGGCGGCTTTAACCTGCCCGGCAT
>P_7107
AAACCGGATCAACTCCAGCGCGATGTCGACCTTACCAAAAG
>P_7108
TGGCGGGGATGACCGTATCGCATTCGAGAATGAATTCGCTG
>P_7109
TCGATCATCTTCAAAAAACGCGATTCCCGCGCCAGATCCAT
>P_7110
TTTCCTGCCCAAAATCAGCCCATAGTAGAGAAAAACACATA
>P_7111
GCGATCAACAGTTTCCATCGCCTCAACGGCAGCTTCAAGGA
>P_7112
ATCTACCCTTATCCTGAAAGCAGGAATTTCCCGATCAGAGA
>P_7113
GGGTCGCACTTCATCCATGGCTGCAAGGTTGATTTCCGCGG
>P_7114
GTGCTGGCGTTCTCCGACGGCGCCCGCGACGAGGCCGTGGA
>P_7115
TTCGATGGTCAAAGCGGCGGCACAGCTGGATTGGATCGACG
>P_7116
TCTGAGACGAGGGTCAGACGCAAGGATTTCATACCAACATT
>P_7117
GCTTTTTCTGGTCCGCCATGCCAAAGCGGTCGAACGCGCCT
>P_7118
GAGCGGGTCCGCGCCGCACGCGAACGGGTGGTGGAAGCCGC
>P_7119
GGCGCCATTCCCATCCACGGCAGCACGGTCACCATCGACTC
>P_7120
CACGCGGCCGCCCCAATTCACGCTCGCAGGTATTGACCTCG
>P_7121
CGTGAAGAAGACCCTTTATGCCAAGGGGATGATTTCGGGCG
>P_7122
GGTGCGGACAAGAGCAATTTCGAAAAAATTTAAAGATCGAT
>P_7123
AGTCGGCACGAGAACGGGCGCTGGGTTCTGACCCTGAGACG
>P_7124
AAAAAGCCCGCCGCATCCGTCGGCGCCGCCCACCCCAGGCC
>P_7125
CCGCCTATCCGCCGGATTCGCGCGACCCCCTTCACACGTGG
>P_7126
GTGATTTCCGGCGCCCTCGGCGCGACCCGCAACCAGCAGCT
>P_7127
AGGAAGCTCGCCGTTAAGCGCGCGACGGGTGTCGCCGGGCT
>P_7128
CCAGGTTTTCTCCTGACAGACTGCAGAGTGCTTGTTTTCCT
>P_7129
TACATTAGCGTCGGAAAATTCAGGATATATTTCACGCGTGT
>P_7130
ATGAAGGGCGCACTCATCTGCGCAAAGCACTGCGCAAGGCT
>P_7131
TGAACAGTCCCAGTCCCGTGCCGGGGATGCGTTCATTGCCC
>P_7132
CCATTTTTTCATTAAATGCACCGTCCTGCCAATCGACATAA
>P_7133
GGACAGGCAACCGAGACAAGCCGAATTGCAGGCGGGCGATG
>P_7134
ATCATGCCTTGCGTGAAACGCCCGAGGAAATTCCTCCCTTT
>P_7135
ATCGGCTATCGCTTTAAAAGCGGTCGGCTTGACGGCGAAAT
>P_7136
CCGTGGTCGCGGTAGAAATCCGGATTTGCCATCTGCTCGTG
>P_7137
GATAGCGGCACCAGAAGTTGCGGTACAGCAGAGAAAGGCCT
>P_7138
GCTGGCGCGAGCGGATACAGCGGTTTTGGAGCATCCCTTAA
>P_7139
CCATTCGGTCATGGACTTGGCACGGCCCTGATAGGTGACCT
>P_7140
GGTAGCATAAGAGGGAACTGCAGCGATTAAAGGAGTGAAAA
>P_7141
GCGGCATTCAAGATCGGCGGCGGTTGCGTCATCCACCGAAA
>P_7142
TCCTTCAATACCAACAAACGCCTCTTCAACTCACTGCTGCT
>P_7143
GATTTTTTTGTATACGAATACCAATATCCAATTTTATTTTC
>P_7144
AAAGCGCCTGCCGGGCGGCCCGGTCGTTGTTGGCGATTTTG
>P_7145
GATACGGTTGTGATCATGATCACCGCTTTTTCCTCCACGGA
>P_7146
CACAATGTGGTCTGGGATTTCAGTGACGAGGAAATCGACGA
>P_7147
ACCGCTATCGCCCTTGAAACCAGTAAAGGGGAATTCGCCTT
>P_7148
GATCTGACTGCGCAAGTCGACCTGCAGCGCCATGAGCTGTT
>P_7149
GCAGGCGCAGCCGCGTTTCGCGTTCGATATTGACAACGACA
>P_7150
GGCAGGATTGACATTCAGGGCGGAAAAAATAAAGACCGAAT
>P_7151
CAGCCCTTCGACCACCTCATCTATCACTTCGTGCTCACCTA
>P_7152
ACGTGCTAAAAATGAGGTAACTTGGCAGGAAATCCGAGGGT
>P_7153
GAGAACCGAAACGGGGTGCGCAGTTTCTCAACTCTTTCGCT
>P_7154
GGCATCGTCGCCGAGTTCCCCGGCGACAATGCGCAGGCGGC
>P_7155
CGGGCGGGATCGCGAATTCGCCGAAAAAATCTCTGAACGCA
>P_7156
CCGCGGCAAGGCAGAATTTGCATTAAAGGCCCTGGAGAGTC
>P_7157
GGCGGCATTTGATCTGAATGCGGCTGCGGTAATGCCAGGGG
>P_7158
GATGGATGCGGATTTTCCTGCGGCGATCCGCTCCTCAACCG
>P_7159
GTGGAGCGGAAGCGCAAAGGCGGATTTTTTTCCTCTCTGAG
>P_7160
TTCCTATGCCTATCTGAAGTCGCAAACGATCAATCCCCCGG
>P_7161
AAGAGCAAAAGGCTCAAAATCAAGAGGGATGTCGCACATTT
>P_7162
CGCCCTGTCCTATCAACTGCCAGTTCTGCTCCTTTTCGTCC
>P_7163
TATTTGTCCACCAGCATGTTCGGTTCCACAACATTCATCAG
>P_7164
ATAAATCAATAAGAGAAATGCAGGATCACTCATGATGCCCC
>P_7165
TGGGTTGCCGATGATTTTCGCCCCACCGCTTCAACGGCAGC
>P_7166
CATGGCCTTTCTGTACTTTGCCGGTGGCGCCATGAGCCCCA
>P_7167
GCCGGAGGGCCGCTGTTCACCTCCTATCATGAAACCCTGCC
>P_7168
CCGTCCATGCGCGCAAGTTCCGTGCGCCCCCGACCGACCTG
>P_7169
ACTTCGCCGCCGGTGAAACGCCGCAACGCTTCTCCAAGATT
>P_7170
GATATGACGGTGAAGGATCGCAGAAACCAGGAAGTATCCGT
>P_7171
ATATATCGACCGGCTTGATGCGTGTATATGGAGGCTTGCGG
>P_7172
TTGTGATCTGCGAAGGATTACGCGCGAGGAAGTATCCGCCT
>P_7173
GGCGTGCTTGAGATCGACAGCGTCAATGTCGTTATTCATGG
>P_7174
CAATTCGATGAAAAAATCGTCTGGAACTATTTTTGACGCCC
>P_7175
TGTTCATCAGCCAGGATTCGCAGGAAAAGCTAGCCGCCGCG
>P_7176
AAAGATACCTCCAGAGTTCGCGGGCTTTTTCTTCGATGGCG
>P_7177
GAAAACAGAAAGCCACCACGCCGTTCCAAGAGTTTGCTTGC
>P_7178
AGGCGCGCGCCCAGAAAATCCATCAACAGAAGAGCAAGCCA
>P_7179
ATCTACAAAGTGACCAAGAGCATTGTCAAGTTTCAGCGTGA
>P_7180
CAGGCAGGCCAGATGCCCGGCACGACGGAAATTTTCGAAAT
>P_7181
GCATGAAAAGGGGGCGTTTACCGGGGCCGATAAAACAGCGG
>P_7182
TGCCATTATCTTGAAAAAAACGGCTGCGATGTGACTTTTCT
>P_7183
GTGCCGGAGCATTTGATCGACCGCCTGGATGGCGCGGCCGA
>P_7184
AAACCTGGCATGGGAAACGGCAGCAGGACCCGTCGAGAAGA
>P_7185
GGCTGGAACCAGCTTGAACCCTCTCTCGATCTGAAAAATTT
>P_7186
GGATTTCTCCATCTTTACAGCGGCCAGGAGGCTGTCGGCGT
>P_7187
GCGATGGCCATATCCATATTCCCCGAAAAAGAGAAATAACC
>P_7188
GACACATTCAAGAGGTTTTGCCGTGAGGTGGGTTTATGCGT
>P_7189
GCCATCGACATCACCGAGCGCAAGGAGACGGAAAAAGCCCT
>P_7190
CGTGAACCTGGGCCAGAGTTCCGGTCCCGCCCTCCCGGGTG
>P_7191
AACCTCCGCTGCCGTCAGGCCTGTAGAATCGTCCATGCGCA
>P_7192
GCGGGGCGAAACTGCGAAAGCTGCCACAATTCGCCCAACGC
>P_7193
GGCGTAGGCCATGCACTGCGCGCCAAAAATCCCAAAGTCCT
>P_7194
AAAAAAGACGGGCTCCACGCCTTCAAGGTCGTTTTCTTCAC
>P_7195
TTAGAATCACCACGGTTTCGCGCGAGGACTGAAGCAGGTCG
>P_7196
GGGAGACGGGAGAAAAAATTCTGTAGGGAAAGGAAGATACC
>P_7197
AGATTCATTCATCCGGTTGGCAAAAAAGCCATTGCAATGTT
>P_7198
CCGATATATAGTGCCGGTTCCTGTCGCGGGGTGGAGCAGTA
>P_7199
ACGGGGATCAGGGTCAGAAACTCCCATCCGCGTTCAATGCG
>P_7200
CAGCATCATGACAGGGATCGCCAGGGTCAGATTCTGATTCA
>P_7201
TGCCGCTGCCGGACGCGATTCGGCAGACCTTATGACAGAGG
>P_7202
GGTCATCACCTGGCACATCTCGCGCAGGATGAAATCACCGA
>P_7203
GTTCCAGGGTGTTCAAAACTCAGCAATTTATCAAGTAAGCA
>P_7204
AAAAAAACTTTCCGTCAGTCCCGGTGCCACCATTCGCCAGG
>P_7205
GGTTTTTCAAGGTGCAAACGCCCGAAGGGGAGGCCTACACC
>P_7206
TCTTTCAGCAAATTGTGGTGCGGTGATGAGGGCTGAGCCAG
>P_7207
TGCAGGATGTCGGCTTCAAGCCCGCGACGCCGATTGATGAA
>P_7208
GCGACCGCATCCCCTCTGAGCGGGAACTTGCACAGATGCTT
>P_7209
CTCGGGGTGAGCCATGAAGACCGCGTCTGGGTTTTCCTCCA
>P_7210
GCAAATTCTTCCGCAAGGCGCGCGCCTTCACCGAGCAGGCC
>P_7211
CAGGGGATCTGCTTTTCCGCCAGCCGCAGCTTTCCCTTTTC
>P_7212
AGTACAAATTGGAAAAATTCCTGCACCACTGCTTGCCGCAT
>P_7213
GACATTTCGCCAGGCGTTTGCAGCCGAGATAAACCCCGCGC
>P_7214
AGGGCCTGGGATGAGCAGCGCTACTACGTCAAAATCATGCC
>P_7215
ACCATATCCTGCAAACGACGCCGGAGCAGTGCGACCTGTTG
>P_7216
AAGAGATTGCCCATATAGAGCATTGTCAGACTCAGAACGAA
>P_7217
CTGCTGCGATAAAGTTTTTACGGAAATACGTTGTTGTCATA
>P_7218
CAACCGAGCAACGATAATGGCTGGACCGTAACTTTAGACCT
>P_7219
ATACCTTTAATCAGATCTTCCTTTGTCACAATTTTACTCCT
>P_7220
TGTTTCGGAGACAATAGAATCGCCAAAATTAAACCCTGCAC
>P_7221
GTAGCTTTGACCTTGAGTCGCCCTAAACTTTTCACACTGAC
>P_7222
AAAGGTGAGGTAGCTGGCCTCATCAATAAAAAGAACCAGCA
>P_7223
GAGTTTGTCGGGCGGGATTTCCCCGGCCGTCACCTTCAGAT
>P_7224
AATCCCGGCTCTTGAAAATCCTGGAAATCGGCACGACCTTG
>P_7225
ACAGGGAATTTTCCAATACCCTTGAGAAGCTGATGAAAGAC
>P_7226
AAGATTGTGGTTTGCACAATCCAAACCTTCCCCTTTGCCTT
>P_7227
ACACCAGATGTTGCGTTTTGCCGGGACGTGCCGCTACGTCT
>P_7228
GGCTTATGGGCGCATCCTTGCACTTGCATTGATTGTGTTTC
>P_7229
TAAAGCCGCAACCAGTTTCGCTCAAATAACCAAAAAACACA
>P_7230
AAAATGGCCCAGGCTTTGGACGCGATTCTTAAAGGCAGAAA
>P_7231
CTTTATTTCAGCACTTTTTGCCCCAGTTGCGCAAAAGGCCG
>P_7232
AAATCCATCTGAACAGGTTCCTTCGTATACGTATTGATTGA
>P_7233
GTCGACCAAACTGTGCAGCTCCTGCGGCTTTCTGAACGACA
>P_7234
CTCGCGCCATCCAGGTTTTGCCGGTTCCGGTGTTTGCGCGA
>P_7235
TCACAAAAAACAAAAAATCCCACCAATGTATTTCTTATTTT
>P_7236
GTCGACCTCTACCCCGGCTTCGACAAGAAGCGCATCCGTTT
>P_7237
GAGGTGGTGATTATCGACCGCCGGGACGACGAGGCGGCCCC
>P_7238
TGCGGATTTCGCTTCCAAGACAGCCGAGATAAGAGACGTAC
>P_7239
CAAGGGGCTACCCCGTAACGCCGATTCATGATCTGAACAAA
>P_7240
GTAAGACGCAGAGTTGGTGGCGCTGACCTTGATGAGCTTTC
>P_7241
CCTTTAGCGCAGGGTCCTTCCAGTGTGGGGCTGTTTAACGA
>P_7242
TTTTATGCCCACGGCGTGCGCGGTCTGCCCCAACTGATGCT
>P_7243
ATCGGTTCCGTCACCGATATCCAGATCCAGGGGGATATGCA
>P_7244
AAACGTTATTTTATGTGATACCAAGGGGGTCATCTACAAGG
>P_7245
ATCTCTCTCGGCAGGGTGCGCCGTGGTTCGCCGGCAGCCGC
>P_7246
ACAGGAAATGACCGATCAAGCTGTAGTAGAAAAGATCAAGG
>P_7247
GTGCCGCTATCCGCTTTTTGCCTGGAAGTGATGGCGCCCGG
>P_7248
TGAGTCGCGAATAAAAAATGCAGAAAAATAAAGCGAGGCTG
>P_7249
TTTTTGGAAAGGAACACAGCCTTGAAACTTGAATTTCGACT
>P_7250
ACCGGACCAAATCAAAATCGCATTGCTGTGGAAAAGAGAAC
>P_7251
AGGTCGTTCTTTTCAAACTCCTCGAAGTCAAAATAATACCC
>P_7252
TTAATCTGGCCGCGATCACGCTGCCGTTCGATGAAGGCCCG
>P_7253
CGGGAAAAGGAAACCATGCGCTGCATCAACTCCTCGATTGG
>P_7254
TACGGCGGATCCTGATTCTTCAAGAGCGTTATTTTTACCCT
>P_7255
CCGGTCGATACGTTTAATTTCAGCGACGATAGGTTTTGCCG
>P_7256
ATATTCGGTTGCGTTTTCCACCGAGGGGGTGCAGCTCTCCC
>P_7257
TAGAGTTCGATGGAATAGCGCAGCCTGGGCATGAAAGTATC
>P_7258
ATGGCATCAAGCATGGCCCGCAGTTGGGAGCGCTCCTCCTC
>P_7259
GCCTCGCGCAAGGAAAAATGCATCCGTGAAATCAACACCGG
>P_7260
TCAATCTCAACGACCTGATGCGCGATCTCTATCAGCAGGGC
>P_7261
GCACACATGCCACCACAAGGCTGTGTCTCGAATTCCTGGTT
>P_7262
CCGTGTGGCGCGAAAAAACGCTGCAGCCAACAACCTGGCGG
>P_7263
AATCGTTTTTTGACTCCCGACGGCCGCGAACGTTTCCGGGA
>P_7264
ACCCTGGCCTACGAAACATACGGCCAGCTCAACGCCGAGCG
>P_7265
AATTCGATCATCTCGCGAAACTTCCAGGTGGTATCCACATG
>P_7266
AAGCAGAAAGGGGTCGCAGGCGTTCGCAGCCGCGTGCAGCG
>P_7267
GGCATCGAGGGGGAGATTACCTTTCAGGATGAGTTGCTCGA
>P_7268
TCCCGCGCCGAAATCATCGACAGTCGCTTTGAAAAGCATGG
>P_7269
CTGGTTCTCGTTTCAACCTTCAGCAGCAACATTCACCGCAT
>P_7270
AGCAATTCCACCCGTAATTCCAAGAACCATTTTTTTTTCCT
>P_7271
AAATCCGCTTCTCCACGAAGCCAGTGGAGGCATATTTCATC
>P_7272
CTGCGCATCCAAATCAAGACCATCAGCAATAAATGAGCGAT
>P_7273
TGGTTGGAGAGGACATCGCGCAGCACGCCGCCGGCGGTGGC
>P_7274
CGAAACGGTCGAAGAAATCGCACGTAAAAGCCACCGCAGCG
>P_7275
TCATCGACCAGGCCGGTCATCAGTCGCGGCACAACAGCCAC
>P_7276
GATGTGGGGGATATTTTCCGCGAGTTCGGCTTCGGCACCGA
>P_7277
GGCAGCGCCTGGATTGGCTTCGCCAGCGCCTCGGCGAAGTT
>P_7278
CTACCGGGAGATGAGCCAGGCGGGATTCAGCGACGAGGCCA
>P_7279
AAAAGGGACGAGATGCAGCGCCGTCACGACCTGTTCGTGGA
>P_7280
GTCTGTGGGGAGAATGAATACGGAAATTTTTTCATAAATTC
>P_7281
AAAGACCATGGCTCCGCCGGCAGCATCCCTTCAGCCATGCA
>P_7282
GCGCTGCCCAACCGGTTCCGCGCGGTTCATTCACGACCGCT
>P_7283
TTCTTCGAATACGCTTACGACACGGCCGTACTGGCCCACGA
>P_7284
CTGCCGGCAAAATCATCAAGCAGTTTCAGGTGATTTTCAGA
>P_7285
TTATACCGTGGACGAAAAAGCACGCTCCGCGACCCTGACGG
>P_7286
TCAGGAAAGGTGGCGAAAGGCTGCTTCATCACCACGCCGGC
>P_7287
AAGAACTTCCTCGCGTATCGCATCGCCAAAAAAAATCGGCT
>P_7288
TCATTCACCGTTGAAAAATTCAGCCTTGACCGTTTGCGGAC
>P_7289
TGTCAAACACCAGGGAGATCCGGTCGCCGCTGTAAGACGGC
>P_7290
GGCGCGGGCCTTGCGCTGTGCGATTTCAGCGGGTGTCGGTG
>P_7291
AAGGCACCGCCGGAAGAGATCCGGTTGAGCGCGTGACCGGC
>P_7292
GGGGCCTGCGAAACCGTTCCCTTCAAACAGGGCGCCGAACT
>P_7293
CTAAAAAGACACCAGCAGCACGGCGCCACGCTGCGGACAAT
>P_7294
TTTTTGTCGAGTGCCTTGCGCAGGAAAACGATCATGGCGGA
>P_7295
GGCAAAGTAGCCGCCGCCGGCAGCAATCGCAAAAATCAGGA
>P_7296
GCTTGACTGACGATCTTCTGCGGCTTCTGCATAATGATTTG
>P_7297
CAAAACGGCGCCACCACGAGCGCGCGCGCCTCGTCGCCGCA
>P_7298
CTTCTACGGCCATATCTTTTCCGGGGCCGACAGTGCCGCGC
>P_7299
GACCGCAAGAGTGTCTGGCGCGTCCTGGAGAAAAACGGCGA
>P_7300
AAAGCAGCGCCCCTGAAAGCCCCATGAACCATACCCGATGC
>P_7301
TCGGGTTCGAGTCGAAGACGCGGCAAACTATCCTCCCCCGA
>P_7302
TTGACGCGGCCGGTTTATTGCCGAGGATGTCATGATTCAGA
>P_7303
ACGCCGGGCCTTGTTTTCCACGTGCTGCTGAAAAGCGCGGC
>P_7304
GGCAGTTGAAGGGTCAAAACCAGTAAGATCAAATGTAAGCT
>P_7305
CGAGGGAATTGCCGAAATCGCGGTTGTTGTTTTTTTCAAGT
>P_7306
GCTCTGAAATTTTCAGAGCCCCCGCATAAATAAAAACAGCG
>P_7307
TACCGGCAAGGAACTTCTGGCGCGCTCCATTCACTACAACT
>P_7308
CGACATCTTCCTTGACAACGCCCGCTACTGTATGGGCATCG
>P_7309
GCTCTTGCCATGGGTTTTCCCCTCCCCGAAGGATTTCATGT
>P_7310
GTCAGGGCCGTGTTTGTCGGCGCGAGCGTTTCAGCAGTCGG
>P_7311
TAGGGCAGAGGGAATAATCGCCGAAAAGATAAAGGGGAGCG
>P_7312
TGAATTCAGAGCGGCGCCCACAGTAAAGGTAATAATCAAGC
>P_7313
GAATCAACATGAGCAAAATTCTTGAATTTCTCGGTCTGAAG
>P_7314
CGGAATCTGCGTTGTTCTGGCGCTGTTGTGGTTCGGCGTAC
>P_7315
GGTCCGCCGGTTCCAGATTGCCCGCAAATGAATCGGCGCCG
>P_7316
GGCTCACGAAATCAACAATCCTCTCTCCATCATCAACACCT
>P_7317
TGATTCTTTGACTCAAAAAACTGTTCCAGGTGTCGCTCCGG
>P_7318
AGGGAAACGGCAAAGGCCGGCACAGCCAGATGAACGATATC
>P_7319
GCGGAACAGATCGGCACACCCTTGGACGGACAATCCGCGCC
>P_7320
CGACTCTGATCAAGAATTTTCGTTGTCATTCTGCAGTCGCT
>P_7321
TAAAAAAGCGCCATACAGCGCCGCCAGGGAGACAGAAATGA
>P_7322
AAACGCAGCAGGAACATCTGCGCCAACAGCATAATGTCCTC
>P_7323
AGAGCCGGGCAATATTTACTCCCGCATCATGAACCCGACCA
>P_7324
GTTTTCGACCGCGCAATTTGCCTTCGTTCTCTCATGAGATA
>P_7325
AGTTCAGCCCGGTATTAAATCAGGATCACTAAAGGCTGTCA
>P_7326
TCCTTTTTAGTCTGTCTTATCTCCCTATCTGAAAGCTGCCG
>P_7327
GACGTGGCTGAAGGAAAAAGCACGCGGGATAAAAGAGACAT
>P_7328
ATCAGACTGTCCAGCAGGCTCAGAAAATCGACATCGCCCAC
>P_7329
ATTCATCACCCCAGGGGATGCCGATCTGGTCATTCAGACCC
>P_7330
GTGCCGCGGCCGATAATCTGCTTGAAGATGGTCATCGACTG
>P_7331
CAATTCAAGGGCAAGGGCCACCGTCTGGCGCTTGATCTCTT
>P_7332
CCGAATGACCCCAGAGACATCTGCCCCAGGGTGGGCGGAGC
>P_7333
GCACGAGCGCGAGGAAACCACCGTCTTAGCCCAACGCGTCG
>P_7334
CACTGAGCCTCAATGCGAGGCAGCTTTGGAAAAAGCGCGCT
>P_7335
TATTTTGTCTTCTTTGAAAGCATAGTCTATTAAATAGATCG
>P_7336
AACTCGTCGATGTGCATGCCCCGCGAGAGGTAATATTCGAC
>P_7337
ATTGAGGAAGTTGTCAACGGCGGAAACCTTTTCGGCGAGGG
>P_7338
ATCAAAATTGATACGAATGGCAAGAAAAAACAACGAGAAAG
>P_7339
GAGAAGCTCACCATCTGCTTCCAATACTGGACCTAAACCGG
>P_7340
CTCGTTGACCCTGGAGATGGCGTCGGTGGCGGAGAGCTTGC
>P_7341
GCGCGCTGATTGAAGATGCGCAGCAGTTCGTCGTCCAGGGC
>P_7342
TCGTTATCGACAATACAGCGCGCGATGGCCTCGCCATACCC
>P_7343
AAGCCCCAGGGGTGGTTTTGCAAAAAAGAATCCTTGGGGCT
>P_7344
CCTACTACTCCTCTTCATCGCTTTTAAAAACATGATTTTCT
>P_7345
ATCAAAGCGAATCCGGTACCCTTGCCTGGACAGAGCGCCTT
>P_7346
TGCAACATCCCGATCGAGCCCCAGTCCCATGAAGCGATCGT
>P_7347
GTCTTCGTCATCGGATGTCGCAGTCAGAACAGAGAGGCCGA
>P_7348
GCCGGCAGTACGAACAAACGCTGCAGACTTTTTTCGAGGAA
>P_7349
TGGGACCTGCCCACCGCCCCCTGTTATGCCCTTTTTGAGAC
>P_7350
TCAGGTTGAGACCTGTTCCGCCGGCCTTGAGGGATAGTACA
>P_7351
GAAACCAAAGCCAGTTCAAACCGGTCTGTTGATAGGGTCTC
>P_7352
CAGGGTGTACTGAAAAAAAGCGAAGATGGTCAGCGTTTCTT
>P_7353
CCGTGCAGCACATCGCCATGCAGCACGGGGCTTTTTTGATT
>P_7354
CCAAAACCCGCTTCGGGCCGCCGCAAGGGATTAAGGCACTG
>P_7355
TGCGTGCGCAATAATTTCGGCGGGATCCAGAATCATCTGAT
>P_7356
ATTTGGTCGTCGCTGACCGCCAGCAGGATGATTTCCGCCTC
>P_7357
CTGGATCGCGAAATCCCCGGCGCTCCTCATGAAACCCTGCT
>P_7358
AAAGGGGGACCGCAGAAACCCCGAGGTCAAAGCGATCCCCG
>P_7359
CTGCTTGATGGGGACATCTGCCAGAGAGGAAAGCAAGGCGT
>P_7360
CCCCTTTGCGGGAGAAAACGCGGGCGCCGATCACCACACCC
>P_7361
GCCTCCTCGATTTCCGCACCCAGAAGATCCTCGGTGCCAAG
>P_7362
GGGTGGAACCATCAAAAGTGCGGTGGGGCTCGGAGTTCTGC
>P_7363
ATGACTGGCCCGGTAATGTGCGTGAACTCGAAAACGTCATT
>P_7364
CGCACTCTGCTCTGCACGTACGGCCGCAGGAAGGCTGGCAA
>P_7365
CTCGGACAGGGTCGTCAGCGCGGCTTTGACCGACAGGGGAT
>P_7366
CCGAGCTGCCCCGTCTCGCGCGCCAGCACCATCAACGCCTG
>P_7367
GTAACCAAGGGAAGAAAAAGCAGGATTCATCAACACCTCCT
>P_7368
AGGACTCCATAATCCGATCGCGGATTACTTTGGCGACAACC
>P_7369
ATCGCCCTGGATGAAAATCGCGGGAAAATATATGTCACAGA
>P_7370
GAGGCAATCTGCTGTGCGTGCACCAACTCCTCCACGGCCTG
>P_7371
GTCAAGCCGTTGTCGCGCAGCAGCTTTGCGGTGCCGCCGGT
>P_7372
CCTTCCACCTTCGATATCGCCTGGAACGTTGAACGGGGACT
>P_7373
CCTTGGGGAGGGCGATATCGCAGGACCGGTATTTTTCGGCC
>P_7374
CACGCAATGCGAAACTCAGCCGCGTCGGACTCCCACTCACG
>P_7375
ATCCTGCTGTTGTTCAAACACGCCCACGTTCAGCTCTATCG
>P_7376
ACATAAGCTTTCGCCCCCAGCGTGAGCTTGAAGGCGCCCCC
>P_7377
TCCATGCCCGTTCCCAGGCCCAGTGCCTGCTCGGCAGCGAC
>P_7378
CTGAGGCGGCAAGCACCTCGCATTCGAGCAGTTCTCCCGAA
>P_7379
GGAAAATCAACGTTTCTGCGCTGTCTCAACCGGATGAACGA
>P_7380
TGGGCTTCCCACTTCGGTGACGGCTGGCTGCTGCGCTGGTT
>P_7381
CGTCATCGCAAGGATCTGCGCCGGGGGAGTCTAAGGCTGAC
>P_7382
CGGATATTCGAATTATATCGCAGGGACAATGATCGCAAGGC
>P_7383
TTTTTTGATCATCTCCAATGCCTATGCCGACTTTCCAACCC
>P_7384
TGGCGGTGAAACGTCGGGGGCAATTTTCCCAAACATTCAAT
>P_7385
AAGCCGTTGCCAGGCTCCGGCCCGCAGGGGGGATTTGGTCG
>P_7386
ATCGCAGTGAACTGGGCACGCAAAGTCTCTTCACGCTGTTC
>P_7387
TCTTCAGTCATTGCGCGGCTCCTGAGAAACGAATTTGAGCA
>P_7388
AGGGCTGGCTGGTGAGAATACTAGACAACGTCTGGCCATTT
>P_7389
GTGACGATGACGGATAAATTCGGGATCTATAATCCCCCGGT
>P_7390
TTTGAGAACGCTGTCAACGACGGCTTTTTTCACGCAACTTT
>P_7391
GCACTCGCGGTTATGTTGCGCAAGGAGATCGACTGCCTCGT
>P_7392
TCGATATTCCAGGGGTTCAGCACCAAAGGCTTTTCACAGAT
>P_7393
TCCGCTATTTTGACGAGATGCGGGTGCGTGACCTGGTCATC
>P_7394
GGCGGATCAAACGGCCGAACCCCTGCTTGAACTTGATGACC
>P_7395
TCGGGCATCGATGCCGGCCGCCTGCGCCTCTCTGATGGCTG
>P_7396
CTCAAGGAGGCGGTCGGCGGCGAAACCCATGAGTTTACCGA
>P_7397
AGCCACGCTTGAAAAAAATGCGCTCCGCCGGATTGTGCACC
>P_7398
GACTTGATGCGCGTCACCCGCAGCACCGCCTTGGCCTCGTC
>P_7399
GATAAAAAAGCGCTGAAACTCCCTGAATCACATGAAATTGT
>P_7400
GCCGTTTTTTCGGGCGCACTCGCAAAGCCGCTGCCACCGTC
>P_7401
CTTTTTTCCAGCCATAAAAACGAACTCCATAAATTCAGATT
>P_7402
TGCCTTGATGCCCTTCGGTGCCGGCCACCCTATCCATGGCC
>P_7403
GCTTTTCTGCGCCAACTCTACTAATAAGTGAAAAACCTTAT
>P_7404
CTTCCCGCATCAACGAAAGTCAGCTTTTTATCGTCGTTGAC
>P_7405
AAGGTATGGCCGTTTTGAAGCCCCAGCGGAAAGAGAAGGGG
>P_7406
TGCTACCGCCGTCAGGTCTGCCAAAAGAATTGAACCTATGG
>P_7407
AAGGCAAACTCCCGATTTTGCAGTTGGAAGAAGAGGGCCAA
>P_7408
TCCGAATCTGAACACAACGTCATCTTTGCTCTAAGCGGTTT
>P_7409
TTTGTTGCAGTATTCGTCTACAAAAAGATCCATGATGACCA
>P_7410
CGCCTTAATCCCGCACCATACATTAGAGAAAAAAGAGCCAG
>P_7411
TCAGACAAGCCAGAGAAAAGCAAACACCAAATAGGGGCCTA
>P_7412
GATCTCGACCGCTTTAAACGCATCAACGACTCTTTAGGGCA
>P_7413
GCGCCTTTCACCTGCAGCGGCGGTTGTTGAAGATTTCGGCC
>P_7414
CTTCCTGGAAACGTACCCACCTTCCAAGGGTTTCCAGGTCA
>P_7415
TGCTGTAGCCAATATCGATTCCTACGACAAACATTTTTCTT
>P_7416
ATCTTCGTCGAGGACGACGACGTGTTGTCCAAACCGGGGGT
>P_7417
CGGTTTCGCTGTAAAATTTGCGGCAAGACCGCCTTTGAGCC
>P_7418
GCTATCGGTCCATGCAATTTCGGTTTCTTCTGCCATGTCTT
>P_7419
TGCCATCAACAAAAAAACCTCCGAAGCGAAACCCAGATGAT
>P_7420
ATAGCGGGTGTAGACCCAGGCGTAGCCGTCGGCGACCATCT
>P_7421
ACGGCAAGGCGCAAATTGCGCCGCATTTCTTCCAGGCTCAT
>P_7422
GAAGACACCTGGACCGATGGCAAGCGAATCTTCTCGGTCAA
>P_7423
TTTGATTTCAATACCACAATCCACTCACCCTTGGCCAATCA
>P_7424
TCTGGTGCAACAAAAAAGCACGATAAGGGCCACTGGAGGCC
>P_7425
CGCTGAAATCGGAACTCAAGCGGGTTAAAAAAGCAAACCAG
>P_7426
CGGACTGTTCCTTGAGACATCCAAACTCGCTAACCACAAAT
>P_7427
AATAAATAATGACGCAAACACGCTAATCGCTAAAAACAATT
>P_7428
ATCTCGAAGAGAGATTCGGGCGAGAAATTGTTTTTAGCGAT
>P_7429
TCAGAGCAACCAACTCGATACGGGCTTTCCGCAACCAGACC
>P_7430
AAACGTGAAGACGGAAATTACCTTTAACCAATAGGCCTTTC
>P_7431
TAAAAAATCAATATAAAAAACTAAATAGCCTTTCTCATCGC
>P_7432
CTCACCAGGCGGGGCATCGCCTGGAAGGGGAGGCCGCGTAA
>P_7433
GCATGGCGGCGGCGGAATCGCCGTCGATTGAACCGAAATTG
>P_7434
CCGCCCTGATGAGCAAAACGCCCAAGAGAAACCATCTCCCG
>P_7435
CCCCAGGTGGAGGCGTCACGCGGGGCCTGGCGACTGCGCCG
>P_7436
GTCCTGCAGCTCTCCTCAGGCGCCAATGAAATCATGGCCAT
>P_7437
AATTTCGCGGGAAGAAAATCCGGGACGCAGGATCAGGTAAA
>P_7438
CGGTCGATGATGCGGCCACGCATGGGGTCGATCTCGGCGAT
>P_7439
CTGTTTTAACAGTGGAAATGCATGCGTAAATGTGCATACAG
>P_7440
GGGAGCTGTCCGGTCCCCGTCATGGAGTCTCTGTTTACCAT
>P_7441
ACAACGTCCTGACCGAAATGCAAATCCCTTTCTTCTCGCAA
>P_7442
ATTTGCCGACGAAAGAATTCCGCGAAGAGCATCTGAAGGGG
>P_7443
GTGCCGGCGAAGATGTGGCGCTGCAGATTGAGGCTGCCATA
>P_7444
TCATTTTTTCACACTGGACCCTTGCATGGGAAAAATCCTGG
>P_7445
TCGGACGCGGCATAAAAAACCTCCTCATCAGGGATAGAGCG
>P_7446
CGTTTCTGCGGAACCGGCTGCGGCGTTTATGTGGGCGTGAA
>P_7447
CCGGCCAGCGCTTCGATCAGCAGGATCAGGTTCTTGCCTCC
>P_7448
AGATGTTCAAGGTCGCCTCGCAGTTCTCCCGCCACGGCCAG
>P_7449
GCCTGTTTCTTTACAGAAAGCGCCTGGAGAAACTGACGGTA
>P_7450
GCTGTCGGGCAAGGAGTCGACATGAAGTGTCCAAAGTGCGG
>P_7451
GCACCGGCTCCGGATTCAACCTTGTTTGCGGTTCCTTCTGC
>P_7452
TTATTTTCCCTACCTGGAGTCGGAAACCCTGCAGAAACGCT
>P_7453
GTTTTCCGGGATGTCGAAGGCGCGTTCGACCGCTTTGGCAT
>P_7454
TCTGTGTCGGCCTGCAGCTGCTGTTCAGTGAAAGTCACGAG
>P_7455
TTTACCGCGCTGCTGCCGACCATGGCCGGAGCGGCGGATCG
>P_7456
GAGAAAAAAAATCGCCAAGGCAGTCAATCGACGTTTCCATC
>P_7457
TCCGGCAACCTGACCCAAGTCAGCGAAATCCTGGCCCGCGC
>P_7458
GAGCCGCACTCAGCAGAAACCCTCGGTCATGGGTGACGTCA
>P_7459
CCTGTTCTACGATTCCGGCACCATGCGCAATATTCATTTTT
>P_7460
TCAGACTTCTGATAGGAAAGCAGGGTCCGATAATCGCCTCT
>P_7461
AGAATATCCCCGGCGTTCAGCGTTGTCAGGTTTTTGAAACG
>P_7462
ATGCGGCCGGCCTTAAAAGGCTTGGTCCGCATACCGGGGCC
>P_7463
GCGTCGCGCGCCTCCCAGGGCGTCGCCGTCCAGTGCTTCAT
>P_7464
TAGGCAATGGTTGACAATTTCAGTAAACTATAAATGGCGAT
>P_7465
CTTTTTCCCCTTTGCGACCGCGCTCTTCCATTCTGCGGGTG
>P_7466
TTTGACGTTTTTATGAAAAGCTGTCGTTCTCTTGCGCGGCG
>P_7467
GATGGCACTGCAAAAAAAAGCATCAAGGTTGACAATTCTCC
>P_7468
GTCGCCGCAACCAGATAATTCCAGGAATAAGGCAGAACCTG
>P_7469
ATGTCGAAGGTGCGGTCCAGCGAATCGCTGCGGAAATTGTG
>P_7470
AACTATCTTCTCGAAAATCCCTGCCACCAAATTGATTAATC
>P_7471
ACCAGCCACTGGGGAGAGCGCCAAGGGCGGCGATCAGAACC
>P_7472
GATATCTTTGGCCTGGCAGGCGCGAAAAACGTCACCGGGCT
>P_7473
AGATCAGCATCATGAAGTTGCCGCAACGGGTAAAAGCTGCG
>P_7474
GCCTGTGCCACCTCATCAAGCAGCACCTCATCAACGGCCAT
>P_7475
CGGAGCGCCAGAGAAAAACTCGGAGTCAAGCCTCATAAGGT
>P_7476
ACCCGTTTGCTGCTCGAGCGCTTCTCCGAATTGGAATCGTT
>P_7477
TTCGCCCCAGCGACGGTCAGCCAATTGAATTCGGCTTGTTA
>P_7478
GCAACCCGACATTCAAAAACCTAAAATACTGAAAATACTTG
>P_7479
TAGGGTTTATCCGCAAACTGCCCAAGAGTCTTCTGGGGGCC
>P_7480
TAATAGAGGAACCTTCGCAGCAGCCATCGTATTCCGGAGGC
>P_7481
AGAATCACCAGTGCAGTCCCCATGAAGACATATCTTCGCCG
>P_7482
GAGTAGACCCGTAGAAGAGTCAGCTTGCCGGTAAAAGGATC
>P_7483
GGATCAGGCCCGTGAAAACGCAGCCGGGAATCCTCTCGATC
>P_7484
TTTGCCCGACCGACAAAAAGCGGAACCACCATGTGCGGGAA
>P_7485
CAAAAAAGCGGCATCGGCGGCAGGGACGGTCTTTCTGCGTG
>P_7486
GTTCCGGGGGTTTTGGCACGCATCTCCAGGTTGAACAGCTC
>P_7487
CCGCACGGCTGTCCCCACCCCCGTCAACGACCTGCGCCGCG
>P_7488
AGGTAACCCATCAGCATAAGCGGAAAAACAATCGGCAGAGC
>P_7489
ACCCTGCTGTGGGGGTCGCGCGGAACCGGGAAGTCATCCCT
>P_7490
GGTGCTGCTGCAAGCCGACGCGCCCTTCCGCATGACCCCGG
>P_7491
AAATCGTTGTGCGCAAATTTCGAAAACAGGATGTCTTCGCT
>P_7492
TCTCCGACATGCACCTCGGGCAGGCTCGAACGGCCGACCAT
>P_7493
CTTTTTCACCGGCACCAACGCGATGACCCTGCAGGGGCAGT
>P_7494
GCCGCCTCGTAAGTAAGCGACCCCGTCTTATATACTGCAAA
>P_7495
CTTCATCACGGGAGCAGACACGAAAACGGAAATCATCGGCG
>P_7496
TACGAGGTTCGCGATGACCCCGAGGACCGTTACGCGCTGCC
>P_7497
AGCAGCCCGGGCAACCGTCGCGCTCTGGCTCTCAGGGGCGG
>P_7498
CTTGAGCCTTCAGAAAACTGCGGTCACTCCCGCCGTGGCCA
>P_7499
GCTGGCGACGCATAAAACCGCCCGCCATTGGTATTGAGCTG
>P_7500
GGCGGCACCCCGACCCACCGCGCTATTGTCGCCCAGCCTGC
>P_7501
TTGGCCATTTTGACGGAAACCGGATTGAATTCACGCAGGAA
>P_7502
TGCAGGTTTTCCCCATTTTTCTGCCTCATCATGGTTGTCCG
>P_7503
AAAACAACGCCTTGAAAAGGCTGTCTCCAAAAGAGACAGCC
>P_7504
GTGGAATTCTACATCGTCGGCGGCCGTCCCACCCCGGCGGT
>P_7505
GTGCTGAGCGGGAGCTTACTCGGTGAAGCTCATATTTTCCG
>P_7506
GGAGGCTTCGGCTACAAAAGCGGGACTTCCTTTGCGTCACC
>P_7507
CAAAAACCGATTCATCCAGGCGTGAGCCCATCACGGCGTCG
>P_7508
GGCGGCCAGCCGTGAAAGGGCTGCCAGGGTAGCGCAGGCCC
>P_7509
CATCCACGACCACAAGGTCACAGTCGAGGGGGTTTTCCGCA
>P_7510
TGGAATTTCATGCAAGCACCCTTGCGCACCTCAGCAATTCA
>P_7511
AATCGACGCCCGGAATCAGGCGGTACGCCACATCCATGTTG
>P_7512
ACATCCATGTTGTAATTCTGCAGAAAGACGACCTCAATTTT
>P_7513
TAAACCTTTTTAACTTCCCACAGTTCCGGTTGTTTTTCAAG
>P_7514
GGTTTCTTTCAGGGTCGCAGCGGTTTCTTTCTGATGACGTA
>P_7515
TCAAGATTCACCTCCAATCGCTGCTCCGGGATATCTTTCGG
>P_7516
TCACCACAATCTTGAAACGGCGCGCTCTTTTTTTCCGCAGA
>P_7517
AGGAGCGACTTGAAGAAGCGCTCGAATTTGGTCGTCGGGCC
>P_7518
GGCAATCCCAGAGGTGATGACACCGACCTTGTCGCTCCCCT
>P_7519
GGGCGATAATCGAAAAATTGCGGATATGACTTCTTTTCATG
>P_7520
ACTGCAAACCACATCCGATGCCGGAACATGGGGTTCAAGAA
>P_7521
CTCCCCTCCCATCACCTTGGCTAGTTCGGCAATCACGGGTA
>P_7522
GGCCATAAGGGCGAAGGCCGCGATCGCGAGAAGATACATCG
>P_7523
CTGACCGGCGTGAAAATGCCCGGAACCGAGATGCTCGCGCG
>P_7524
AAGAGGAAGAATAAAACTCTCAGCATTCAAGGATTTTGCAT
>P_7525
AGCGGGAAACGGGATTCGAACCCGCGACTTCAACCTTGGCA
>P_7526
TGCTGGTCGAAGTAATTTTTCAGTGGTGAATTATGCTGCCA
>P_7527
ACGGATATTGCTGAGCGCATCGAAAAAACACCAGGCGTCTC
>P_7528
TGACGATGGGCTGATTGCCGCTACTGTCATCTTCCAACGTT
>P_7529
TCCTTATCAGCGAGGTCACCCTCAACCAGATCGCCATGCAG
>P_7530
CTTGCCGCTTCCGTTTTGCGCATGAAAAGCCGCGAAGAGTT
>P_7531
AAGACAATGTCTTCTTCGCGCAGCAGGCTCTCGGTCTGGTC
>P_7532
CCTGGTGGGGATGTTCCGAACCGGTGTAGACTTTGAGCTTG
>P_7533
AATGGCGTGTCCCTTTTTCGCTTTAACGAAGATTTCAGACT
>P_7534
AGCGTACCCTGGATAAATTCCGCGAATTCTTCGATTCCATC
>P_7535
GCCGCCGGAGAGGGTGGGGGCGGCACGGTCGAGACCGAGGT
>P_7536
AGCGCCCGCAATGCAGAGCCCAGTGGGGCGGTGTTCACCCT
>P_7537
GGAGGCGTGATTGAGAGCATCGGAGAAAATAACATCGCCGG
>P_7538
CTTCTCAACCTCAGGATTCACTTGTTCTGCGTTTTTCCGTC
>P_7539
GCCGATAAGCGCCCCGGCGGCGTAGTGGCTGAGTTCAAGAA
>P_7540
TTGAGGGGAGCATCATGGCGCAGTGACGATGGAACCTCTTC
>P_7541
AAAGGTAACTCCGGCGAGACCTGCAGAGGACACGCGCACCG
>P_7542
TTTCGTCAGCGAAAAATTTCCCCAAAACTCCACTGGTGTGA
>P_7543
CAACTTTTGTGCGCCCTGCGCCTGCTGCTCCCGGATGCCGG
>P_7544
CCCTCTTCGTGATAAAGTAGCAAACTTGTGCTTTCGGGCTT
>P_7545
CCTTCTCCGTCCCCCCATCGCAGTCACTACAGGTACAGGAA
>P_7546
TTTTGATCCAGAAGCTCAAGCAGTTTCAGGATCTTGGGCAT
>P_7547
GGCGATTTCTTCCTCGATCCCTGGAATTATGTGTTTGACGA
>P_7548
GCCGCATCAGGAAGAAAAACCGGCAGGCATCACGACCGACC
>P_7549
TGAAGAAAAGCGCTATCGGGCGCGATAAGTATTTCAGTAAG
>P_7550
TCATGAGATCCTTGTCGCCGCTTTCGATCGGCGTGAGGGAC
>P_7551
GCCACAACCTTCAAAAAACCCCAGTTGCGCGATAAAACACT
>P_7552
GTTCTTGGAATAGAAAATTTCTGTCATCTCACGTTTCAGGC
>P_7553
TGTAAAATACCGAGTAACTTCGGGCATTGCGGCGCGCCAGA
>P_7554
CACCCGGTTATCGTTCAATGCGGTCTCCAGCGAATCGAGGC
>P_7555
GGCAATTTGTTCGGGAGTCACGGGATCGGGCTGGCGCGTTC
>P_7556
TCGGACAGTGTCGAGAACTTCCAGCATAATCAAGGCCTATA
>P_7557
TCGCGGATTATCCCCAGATCCAGCTATGGAGTAACAGGCCG
>P_7558
GGTTTCGAAGCGCTGCTGCGCTGGAATCACCCGGAGCACGG
>P_7559
GCCAGTGAGTGCCAGCGAAACAGCAATCAACAGGTACGTAA
>P_7560
TCTTCTAATTCTTCGAAATTCCTTGAATTTTCCTTTCAATC
>P_7561
GAAGTGTTTTCTGAGATTTCCTCTCCCCAGGTAGAAGTGCC
>P_7562
GAGGTGGATGCGATTTTTTCCAAGAACCGCAAAGGCGGCTA
>P_7563
GCGCGAAGCAGGCCGTCAGCCCGTGCGAGGTGGGGCACACC
>P_7564
TCATCCATGATCATTGAATCCTTCCACAGCATCCGATCCGA
>P_7565
AGAGAAGAAGTGATCAAACACGGAAAGGAGGAGACCAGGCA
>P_7566
GGTTGTAAACACCCGTCAAGCCATCAAGGTTGACCAGCGCC
>P_7567
CCCATAAATGTTCAAAATTTCGAGAAATAATCATTCCTGAA
>P_7568
GTGTTTGCAGAGCACCTGCGCGGCGCCGACATGGAGCGAGT
>P_7569
TCGGCGTGCCGGTGGCGAACCAGTAGTTGTCGAAAATCTGC
>P_7570
CGGCTGATGTCGGGTGAGTGCAGTTTCGATAAAAACGTCTC
>P_7571
TGCTTGCGCGCGAAAGTTTTCCAAGACAGAGGGCAAAACCC
>P_7572
GCTGGTGCAGGATACTTCGGCGATGTCTCTTGAGCCGCAGC
>P_7573
TCTTTCTGCTGTTCGCGAAACAGGCGCTTTTCCGGCAAAGC
>P_7574
AGAGCATCTGTCGTTCCGCTCAGATTGAACGAAGACAGGGT
>P_7575
GTGGTGGGGCTGGCCATCGGCGATTGCGCCTCGCAGCTTTT
>P_7576
CTGCAGTAAAGGCCAAATCGCGGTTGAGGGGTACGGTACAG
>P_7577
TGCCGCCCATGCGTTCAAGGCGGAAAATTTTGTGATGGTGT
>P_7578
CGGTTTTTTTGTGATGAACGCAGTAGAGTCATAAATCCGGA
>P_7579
CCACGGCACTACCGAAACCGCTCAGAAATTGATCGGCGGTT
>P_7580
CGTGGCTGTTCCGGCTCACTCGGTTTGTCGAATATCCAGAA
>P_7581
CGGCAGGTGGCGAAATATTTCAGTAACTTTGAAATCAACGT
>P_7582
GGTGCTCATAAGCTCAAATCCACAGTCAGAAATGCCAGATG
>P_7583
GTTGATTGACACTGCAAGCGCGTTAATTCAACCCTCCCGAA
>P_7584
TACGTTGAGGTTAATCGCCGCTTTGCCGATGTGACCGCCGG
>P_7585
GACTCGAAGGTGATAATTTCCGGGAAAAGGTGCTTGTAGGT
>P_7586
TTTTCCATAAGGTTTTCATACAAATGAAGACCTTTTTCATC
>P_7587
TGAGCGAAGAGCAGCAATCGCTGTTTTCTAAAGGAAAAGAA
>P_7588
GACGCTGACGCTTTGGACCTCGAAGAAAAGCTGATCTTTTT
>P_7589
CCTGTACCTTCAAGTGATAACGGGGACACAAATGGCGACGA
>P_7590
CCTTTTTGATTATTAAATCGCATCTACAACTCCCTCTGGCG
>P_7591
AGCCATCAGCGCGTTTGACACCAAAATACTGACCATCGAAG
>P_7592
GGCGTGGAAGAGGAAAAATCCGGAGTCATCGAGGGGCTTTT
>P_7593
TTTTGCGCCGCAGAAATCGGCAGCAGGATGGATCCAGCGAC
>P_7594
CGTTACGGTTTTTCATCTTGCAACGTCGAGATTTTCGTTCG
>P_7595
AACGGCTGGCTTGAAAAAGTCACCGACTCCAACGGCCGAGT
>P_7596
GGAAATTTGAGACCCATCGACGTAAACTCTTATTCTTCCCT
>P_7597
CTTCGGCATTCTGGACGAAGCCAGCCTTTAGCATCCTGTTG
>P_7598
TCCCGGGATGTTTTAGGTTACGGTTTTCATCCTATCCCGGT
>P_7599
GATGCCCTGCAGGAAGTTGGCAGCTACCTTGGCTTGACCGA
>P_7600
GGCGGCAATACCGGTGAGTGCGTGTGTTGGAGCCATCATGA
>P_7601
GTTCTCGGGGTCGATGTCGACCCACAATACAATTTCAGTTT
>P_7602
AATTTAAAGGTCAACCTAAGCGCTAATGTGTTTTGTGCAAA
>P_7603
TTTTTGCCGACAATAACCAGCCCCCATTTTTCCGGCAGATC
>P_7604
AAGATCGACCTTTCACGTTACGTTAAACCGGGGTGCAGCTA
>P_7605
AAAAATCCACCGGGTCGTCTCAGAAAAGGGCGGCTTTTACG
>P_7606
ATACTCTTGTTCGGGAATCTCAGTCATAACATTGCTCCATC
>P_7607
CGCTGCCGAAAAAATGACCACAAAAAAAACGACTGAAACCA
>P_7608
GCCTGCCGTGGAGGTTTTCCCTCATACAGAATTTTGTACAT
>P_7609
CGAAGCCGGAGTCAGCGACCCGGTCACTTATCGTTGACAAG
>P_7610
TTTTTTCGCCCAGAAAAAATCGAGGAAACGCTCTGAATCAG
>P_7611
AAGTCGGTGCGTTGCGGTCGCAGTAAACCTCAAAACAGTGA
>P_7612
GTTGCTGGACCTGCTGGTCGCGGTTTTTGTCATGGGGATTG
>P_7613
CCAGACCGCGCCCGAAACGGCTGCCGCACAGTTCGGCGGTC
>P_7614
GTTGGCCAGGGCATGAACCGCGGCCACTTTCATCTCTTCGT
>P_7615
ACAGTCAACAGAGTGAGGCGCGGCAGCCTGATGCCGTGATT
>P_7616
CGGGTTGCTGCGCGTGAACACCGTCCACAGAAAATTGTTCA
>P_7617
GCAGGTTGATCAGCTGCACCCCCATCAACCCCACCAGCATG
>P_7618
GATGGTCTTCTTTAGATAATCCATGAAGCCCTGCCCATCCT
>P_7619
TCCAAAGAACTCATTCCCGACCTCGACTGTGAACTGTCCTT
>P_7620
GATCATCCATAAAAAAAATCCCGTTTCCCATTGCGGCACTC
>P_7621
TTGGACGGGATAATTCCCGGCGTCAGCGGCACGCGCACCCC
>P_7622
GCGGTACTGATGCCTGAGATCCGTCATAAAGAGAAAATCCT
>P_7623
AAAACGGTCCTGGCGAAATCCGCTGATGGCCTCGAAATCGC
>P_7624
TTTTTTACTGGAAAAAATAGCCAAGACATTTCAGGTCAGCC
>P_7625
CCATGTGGTTCTCGAGATCGCCGAGAGCGCCCGGACGGCCG
>P_7626
GTATCAGCGCCAGCACCACCCCTTGACCAAACATACTCAGC
>P_7627
CGCCCTGTCATGCAGAGCGCCCCGTAGTGAGTGTTGCCAGA
>P_7628
CGATTGTGATTCGTTTTTTTCCGGGAACAGCATGTTTACCT
>P_7629
CCAGCTGATAAAGGGGCTCGCCGAGAGAGCCGGGCTCCTTG
>P_7630
AACGCCTGGAAGTACACCGGCAAGAAGGAAGATCCGGTCAT
>P_7631
TCTGACCCTGGCTGCCGACACAGCAGTATTCGGAACCACCG
>P_7632
GCTGCAGCCGCCGATCGGCTCATCGTCGATAAAAATCTGCG
>P_7633
TCATCCGCTGTTGAAAAAGGCGGTGCGCCGCCTGCTGGGCG
>P_7634
GGGAAATTGACCGGTTTTCGCCCCGATGTGATTCACCTGCA
>P_7635
CCGGTTGCGCAGGTTGAAGGCATCGCCGAACTTGTCACTGT
>P_7636
GCAGGTTGTCGGTCAAACTCCCTCTTCATGTTTTACCCTCT
>P_7637
TGGAGAGGCGGCAGAACACCCTTTACTTACCCGGCAAATTT
>P_7638
ATCGTGCCTCTCTATTTCTCCAAGGAGCGGCCGGTGGTGGA
>P_7639
CCCTTGGGGTGTCGCTGCGGCGGTCGCCCCCTTTTCCGTTT
>P_7640
CCGGTGAGTAGATAAATCAACCCGGTCAGCCATTTGCCCAG
>P_7641
CGATATGAGCCCCGAGGATGCGCGCTCCATGTGCTGCCGCC
>P_7642
ACTCCTCCGACCCGGAAGCCCTGGAGCGAGGACTCAAAGCC
>P_7643
GGGCCGCTTCGTCCAGAGCGCGGTTGATCGCCGAGATGTCA
>P_7644
GAAATCAGCAGAGAAAAAAGCACCACCGCCAGTGCATGAAT
>P_7645
AAATCATGCTCAGATTCAGGCCGGCCACGCCCCCATCGGGC
>P_7646
CGATTGCCTTGCCGACCACTCAGATGCTTTTAAAAAACACC
>P_7647
TTTGAATTCAAATTCTGGCGCTGGCTTAAGCGTGTCAGGGA
>P_7648
TGCTTGCCGCCGAAAAAGTACAGCCGCGCGCATTCGAACAG
>P_7649
CCGGCGAGTTGGTGGACGCGCAGCAGGCCCGTGCCGTGCTC
>P_7650
CGCGCGACATCATTGAGCTGCTGTGGCGGAAAAACTACCGT
>P_7651
TCCGACAATTACGAAAAAATCAGTTTCAATTTCGGCCCCAC
>P_7652
TTCAGCGTAATAATAAAACGCATAAAAGGCCGTGAGATAAC
>P_7653
ACTGATCTTTGTCGGATTTTCGGCCGTTGCTTCGGCTCAAG
>P_7654
TTGAAGCGTCCAGGCTGGCGCGGAGTACTGTTTTCCCTGTG
>P_7655
GGAGGTCAGAAAGATTGCGGCGGAAACCACGAACTGAGGCA
>P_7656
TGTGCGTTCGCCAAAAAAATCCTGCGACCAGTCGATCCGGC
>P_7657
GCGTCTCGTCGCATCCACCGCGTCAGGGATGGAGCCATGTG
>P_7658
GCTACGCCATTTGCGATCCGCTGGGGGATTGAAAAGGCCCT
>P_7659
TCCCGATTCGCGGCGAGGCACAGCAACCTGTTCGCTCAGAA
>P_7660
GACAAAACCCACGTTTTCCGCACGTCCGCTTAAGAGACTGT
>P_7661
AGGCTCAGAAGCCTGAGCAACCGAAAGACAAACACTATCAT
>P_7662
GTACTGCCGGTCGGCGAAAGCGGCCACCTGGGGCAGGTGTG
>P_7663
AAGCCGCCTATCCGCAGCTTCTGGAACGCTACGAAGCTCAG
>P_7664
AAATTTTTCCCGGAACCCCGCAGGCACAGGATTTTCAACAG
>P_7665
GTCGAACTGCCCTGGAATCGCTCCAGCGAGGATGTGCTCGA
>P_7666
TCATTTCCCTGGTCACCTCCCGCGAGGATGCCATCTGCAGC
>P_7667
GTTCGATATCGGCATAATGACTGCCACGTTCAAGATAAACT
>P_7668
AATTTGCTGGCTGAAAAAGTCAGCGAATTGCTTTTTTTCCA
>P_7669
TTCGACTCTGCTGCTGAATACAGTTTTTGAGCATTGGCCCC
>P_7670
AAGAGTACCTGCCAGAAAAGCGGTCAGAAAAAACGCGACGA
>P_7671
AGGATTTATAAGGGTTTACACAAAAACGAGGTCTTCCTCTC
>P_7672
GGATATACCCCATGGCTTCGCGATTGCGCAGCACCGGCCGG
>P_7673
ATGTTCGGACTTTTTACACGCAGCGCCAGAAATCCTGTCGC
>P_7674
GAGTTGTCCCCCGGAGCTTGCGCGCATGTTGCGGGATGACG
>P_7675
GTGGTGCAGTACGATGAGAGCGATTGGGATTTTCTCCTGCG
>P_7676
TGTTTTGAGGATAAAAAATGCAGGCGCCAAGGGCCAGAAAA
>P_7677
TTTCCCCATGGAGGGACGAGCGGCAATAATAACCAGATCGC
>P_7678
AGTCAGGTGTAAATGGAAAACTGGGATGTGATGTTGGCCGA
>P_7679
ATTATCTCCTGAATATCAAGCGGGAAGAACTCAGTGAAATG
>P_7680
CTGCGGCAGTGGATCAAACGCTATGACCTGAATCATTTCGT
>P_7681
GCGCGATTAGGCAAACCCGTCAGCTGGTCGTAGTGCGCCAG
>P_7682
TGGCGCCATAAGAGAGGCCGCCCCAAAGGGAAACAAGCAAG
>P_7683
ACTCAACCCCTTGAAGTCGGCAGCGATGGATTCCTTGTCGA
>P_7684
TGGAGGCGATTCACTGGAAGCCGGCCATTCGCTGGGTGGTG
>P_7685
AACCTCCTCATCTTCCAGCGCATCCAGAGGGGACTTCCCCT
>P_7686
CCCTTGTCATGGGAGTTACGCCCCCACGAGAGGGATAGATA
>P_7687
GGCTTCTTCCTTGAGGAATTCGCGAATCTTATCCTCGGCTT
>P_7688
CGCGACCTGATGGAAAAACTCGGTGTGTCACGCCTGCGCGC
>P_7689
GATCAGTGGAGCGTAAGGCGCGTTGATCTCCTAGTAGAGCT
>P_7690
GCTTCTGGCGGGACGAAATCCGTTTTGCCCTTTTCCCCCTT
>P_7691
CGCCATCAAAGAGTAATGCGCGTCAGAAAATAATCGGCCAC
>P_7692
GAGGCCAGCATTTCATTGGTCAGCGCCCCTTTGACCGAGAC
>P_7693
CAATAGTCATGAAAATTTTCCATCGTCAGAAACAATAAACC
>P_7694
AGTTTTGCCAGCATTTAATCCCCCCTTTAATGATCCGCACA
>P_7695
ATCTGAAGAACCCGGTTATGCCGGCATCGGGCACTTTCGGT
>P_7696
GAGATACTGCGGTCGAGATGCGGGCTTTTTCCGCGCTTCTT
>P_7697
ATGCAAAGGATGTTTGTCGCCAGGACGGCGACAATCAAGCC
>P_7698
GACTTTGACGCCGAAGCCGTCGCAAAATTTGTCCGCAAAGG
>P_7699
ACACTTCAAAGGGGAAGGCGCGATTGAGAGAAAGATCGCGA
>P_7700
GGTTTTGAAAAAAAGCGATTCGGCCACCATCAAGAATGCCG
>P_7701
TCAACGCTGTCGGTATCGCCCAAGTGCAATGTCCCGCCGAT
>P_7702
GTCCGGCAGAGCTTCCACGGCGTTTCTGACAAGGTTTATCA
>P_7703
CCGTCAGCCTGCTGCTGGCGCTGCTGCGCAAGAAGCTGGCG
>P_7704
TTCCATCATCCTGTGGGCCGCGATGACCTTTCCCGGGCCGC
>P_7705
TCCAGAATGATCACCGTCGGCTGTGATATTGAAAGTTCCCG
>P_7706
GTGTTTGTTTTTCGCGTACCCTTCAATGCGTACAATCATGC
>P_7707
CGCGCAGGGTCGGCAAACTGCGGCAGAAAGGCAAGAAAGAA
>P_7708
CTGCCCTTTTTCGGAAAATTCCCCATAAAAAACCTGGCACT
>P_7709
GGGGAGGAGCTTGAGCTTAGCGTTAATCAGTAAAAGGGATG
>P_7710
GCAGCACCGAGGAGAAGTTGCAGGCTCAGAATGCGCTGACC
>P_7711
GGTCGAAAACATTGAGCCCGCGCTGCCGCAGTTCATCGAGC
>P_7712
CGAAATCAAAATGGCCATCCCCTTGCTCGAGGCGATCAGCA
>P_7713
CCAACCAGATCGATGGGGCGCAGCAGAAAGGTCGGCGGAAC
>P_7714
TTTTCCAACGCCACTGCCAGCTTCAGAGGCGTCTGGCCGCC
>P_7715
CTTGTCATCCGGAACGGAGTCGAAAATTCCCTCGTTGACGG
>P_7716
ACATCCCCGTGGGATGAGCGCCGTAGGGACACTCAACGATG
>P_7717
GATTTTGACCGCCTGCCCTGCCTCAAGCCTGTTTTTCGCAA
>P_7718
ATTCAACCACCTCCAAAATGCGATAATTAACGACCGGCTGT
>P_7719
AACTGGCTGATCTTCATGTCCGGCAAAGTCTTTTTCCTGTA
>P_7720
TAAAAACCGACCAGAAAACGCACTGGGATGGAATTTTCGCC
>P_7721
ACCCCGCGTCAGGCAACTTTCGCTAATGGAGAGCCGGTGTG
>P_7722
GTCAATTCAATCTACAGTCTCAGGAATTTATCATGTTCGCT
>P_7723
CGTTCTTTGATAATCTGCGTCAGCTCATCTAAAATCGGCTT
>P_7724
AGGTGGGCCACTGGGTGGCGCGATAGTTGTTGGCGGCGGCC
>P_7725
CTCGAACGCCGCAAGGTCATCACGGTCGAGATTAACCTGTT
>P_7726
CGAGCTCCCGCTTGGAAAAGCCGTCTTCTCCCCCGGTCAGT
>P_7727
AATCAAAAGTGGTGAAATCGCTGTCGTTGCCTGCGAAAAAA
>P_7728
CTTAAGGCCTCAAGCGCCATCGCGCCTGATCCGGCGTAGAG
>P_7729
CGCATTGTCTTTACCAACGGCTGCTTCGACCTGCTGCATGC
>P_7730
ACCACCTTTTTCGGATATGGCGAAAACGGAAAAATTCATAA
>P_7731
GCAATAAATGACGGAAATTGCGGCGGCGCTGGTGCAGGCGC
>P_7732
CATCCAGTTCGGTTTGCATTCCAAGGGAATTAAACTGCCGC
>P_7733
AGGAACAGGGTTGCGAAATACTGTTCCGTGGTGAAGAACTG
>P_7734
CGTCCCGGGAAGCCACATCACCGGGGCTGTAATAATCGGGG
>P_7735
GAATCTCCTCAAAATCAGCGCACCCGCGAAAGATCACGCCC
>P_7736
CCGAGGTTGATGGCCGGATACCGGGACGTGCCGATGCCCGG
>P_7737
GGTAAGAAAAAATTTAATCCCGGCGTCGGGAAACACAACGC
>P_7738
ATGTTGCCCAAAAACAAGCTCGGTCGTCAGATGTTTCGCAA
>P_7739
AAGGCGACGATCTCGGTACACTGCCACAATGATCTCGGTCT
>P_7740
CGCGTTGACGCCAATGGACCCGGTAGATCCTAAAATCACAA
>P_7741
AGAATCCGCTGCGACTCCGGCTGCCGGGGCCTGAAGTCTTT
>P_7742
CGGTGAAACTGAAGAAATTACGCGGATTCTTCCCGTTATCA
>P_7743
TTTCGCCGATCAGCTCGTGGCGCGCGAGCGCGGCTATACCA
>P_7744
CCTCCTGCAGGTCGTGCCCGCGCGCTTTGCCAAACTCCGCC
>P_7745
CCAATGCCTACCGCAAAAAACCGCCCCTCCCCTCCCCGTAA
>P_7746
TGTGAAAATGAGGTCTTCGGCGAAAATTTGCGGCCGGTGGA
>P_7747
TGTAGGGATCGGGATTGACCCATGAGATCAGGGCGCTGGCA
>P_7748
GGAGAGATTCCCCGCATCCGCCTGGAGGAGAAGCTCACCCC
>P_7749
GTCTCGGTCTCTTTCCCGCGCATTCGGCCGGCTGACGGCGG
>P_7750
GGGAAAACGGCCGAGTTATGCTGGGGTGTTTATGCTGGAGT
>P_7751
ATCCGCCTCATCGGCACGAGCACGATTGGGTTTTTGCATTT
>P_7752
GTGCCGGGCGCACGAATCCGCAGTAAACTGGTCGTCGCATT
>P_7753
TGCCCATGAAATTAAAAATCCGTTGACACCGATTCAACTCT
>P_7754
GCGCTTTTCCCCTACATACACGCTTGCAATCCCGCCGGTCT
>P_7755
CGCGAATACCACACCGCCAGCACGCAGGCGGGGAAAATGGT
>P_7756
CGCGCAGCCAGGATGCGCCACAGGAATCCCAAGACCCGGAT
>P_7757
CTGCGCTGCTCTCCATGCCGCTTCTGACCGCAATTTTTGAT
>P_7758
CTTATTTCAAAAAAAATTTCCGCCACTGGGATATTCGCCCT
>P_7759
ATCGAGGATCTTCTCGATTTCAGTCGCATCGAAGCGCGTCG
>P_7760
TCAACCCGGCGGACGCAAACCCTTCATCATGGTTGCGGAAG
>P_7761
TTCCATCGGCTCGTAATGTTCCGGGAACGGACCGTCGGCCA
>P_7762
TAGGAGTCGAACAGTGCACGCCAGATCCGGGAGTTTTTGCT
>P_7763
CGCAACACTCACGGCACAGGCTGCACCTATGCGGCTGCGAT
>P_7764
CAAAAAAGCGGCCCCCCACGCCGACCCGGGTTTCAGTGCTG
>P_7765
AATGCTAACCGATTTTGCGGCGAAAAAAAACCGTCCCGGTA
>P_7766
GTATTGAGAGAGGCGCGCGTCCCGCTCTTTTTTTGCCCGCA
>P_7767
CATGAAGGTGACGTAATTTCCGGGAATTTCAGTAGTCGGCA
>P_7768
GGCGGAGAGTTCGCCGAGAGCGGCCAGGCGCCCGGCCCGCA
>P_7769
CATCGTTTTGTTCTCTCCTGCCATGAGGGTGGTCTGGGGCA
>P_7770
CTTGACTCAGCGGCGGTTCGCGATTTGGTCCGAAAGCTCTC
>P_7771
GACCATTTGTCGGGAGGCCACCATGCTCGACTTCGAGGTCT
>P_7772
CTGCAGCAGCCGGCGCCCGGCGGGTTCGTCATCCATCGACA
>P_7773
CCTCCAAGGGTTGATTTTTGCCTGAACCCCACCCTATAGTG
>P_7774
ATACTCCGTGCGGATGATCGCAGTTTGCCTATTCTAAAGAC
>P_7775
GAGGGTGCTCTTGTGAAAATCGGCTTGTTTAAATTCCTCTG
>P_7776
CGTCAGAAGGTGGAAAAAATCCAAGAAAAAATTACGATTGA
>P_7777
CCGATCAGTGGCATGATTCTCGGCAACTGCCTGCGCGCAGA
>P_7778
GACCGCCGAGGGATAAAAGGCGCTGCCATGGAACCCTGCGG
>P_7779
GCACAGGCGCTGGTGAAAAACAGGAGAAGAGCAAGGGCCAG
>P_7780
TACCACCTGCTGGAAAATTCCCGTGATGCGTTTCGCTTCCA
>P_7781
GAGGTCAAGCGCGAGTACGGCTGCATCTATGTGCTCAAGGC
>P_7782
GGGCGATCAGCGCCTCTTCACCGAAAAGCTCGGCTTTGCTG
>P_7783
GAAAAAAGTTTCTACGATGGCAGCTACCCGGTCTATCGTTT
>P_7784
TGTGCGAGAAGCGTCCGACCCAGCTTGGCGCTATCCGGTTT
>P_7785
CAGAGCAAGGTTTTTCAAATCCCTTGTTTTGAGCCGCCCCC
>P_7786
CCTGCTGCAGATGCTTTTTGCCTTTGAGTTCTTCGAGTTCG
>P_7787
TCTGGGGACAAAATAAAAATCTGGAGCGCTCAAAACACTTT
>P_7788
TTTGTCATCGACAAAAAAGACACATCCGTTGCATTGGGAGA
>P_7789
CATCGTTGATAAACATCTGCCCCTTTTCTATCCGAATGCGA
>P_7790
CAGCAGTCATTCCAGCGCCACAGAAAATACGAGTAGTCTTC
>P_7791
GACTATATTTCGTTGATTTCCGGGATGAACAAACTTGCCAG
>P_7792
TGGTCAAAGAGCGCAAGGCACGAAAAGGGCGCAATCCCGCA
>P_7793
CCGGGCAGATACGTTATTTGCGTTTTCTGCCCGGCGCCGTT
>P_7794
TTTCCAGAGCATGCCTGAGTCAGCGTGATATTCGAAGGTGT
>P_7795
ACCGACTTTTTCCCATCTTTCAAAAGCCATTTCTCTCTCCC
>P_7796
AAGCTTGAGGTTGGTCCTTGCAACAATAGCCTTGCTTTGAA
>P_7797
GACGCAATGTCTGAAGGCTGCGATAAAATGTATTTTGAAGG
>P_7798
GGTGAACGTCCAGGAATACACAGATGACCTTCTCGAGAACT
>P_7799
ACCGAATTCTGGCATTTGGCCGGCAAGCATGTTATCGAGGT
>P_7800
GGCTGTTCTAGTTTCCGCAGCAGCAGAAACCATTTCCGTCG
>P_7801
GGAGGCCGGCGACGTTCTCTCGGAAATGCTCGACGACGATC
>P_7802
GAATTGCGTCCCTGCAAATCCGGGAAAAATTCATAGCTTTA
>P_7803
AAAAGTTCTGCCACCATAAACGGCCAAAGAAAAATCAAGAT
>P_7804
CAGCGCCCGGAAAGGAAATTCGGTGTGAATAAAGTCCTGGC
>P_7805
CCTCGTACTGGCGCACAATGCCCTCGCGGATTTTCTGCTCG
>P_7806
AGATGCGCACACAGATTACGCGCGTACCTATTTTCCCGGCA
>P_7807
GGCAGCCGGAACTTTCGACCCAAATGGTTATTTTTCTCACC
>P_7808
TCTAGTCGGTCGTGAAAATCCGAAAAAGCCCCTAATAAAAA
>P_7809
AAACTCGCTAACCACAAATTCTCCCGCGCTGTTTTGCTCAA
>P_7810
AAACAGGATGCAGCCTAACTCAGAAGTCAATCACCCCACGG
>P_7811
CCACTTTCGCGGGTATTTTCCCCCGCAGCGTTTTTGACCAC
>P_7812
ATGGATTCTTCAGGGGGTGTCAGAAAAGCCAAAGAGTGCGG
>P_7813
CGAGACAGCCTCATCATGGGCTGTCACCACCTCGAATCCCA
