# Supplementary material for: EnDeep4mC predicts DNA N4-methylcytosine sites using a dual-adaptive feature encoding framework in deep ensembles
Source: Genome Res. 2026 Mar;36(3):589–99. doi: 10.1101/gr.280977.125 (PMC12951953; doi:10.1101/gr.280977.125)
Supplement: Supplement 1 [file Supplemental_Code.zip › Supplemental_Code/EnDeep4mC-main/data/4mC/4mC_G.subterraneus/train_neg.txt]

>N_1
TGTAGGTTTCTGGAACCGGTCTCAGGCGTACGGGAATCCAA
>N_2
CCCGTGTAAGTGTACCTACTCCAGATTAATCACCAATTTGT
>N_3
GAGTTGTGTGTACCTAATTGCCCGGCCGTTTAGTATGGGGT
>N_4
GCGCGGAATCGTACTGTACTCACGGTTACACCGATAGGCTC
>N_5
TCAATGGGCCAGAAGAAGCGCAAACTCACTCAAGCGTGGCT
>N_6
AGAGGTCCGGACAATGTCAGCCCATCGAGCGGAGGTTTGGT
>N_7
CTATCTAAGACTCCCACAAACGATACAGCTGCGGTCCTCTC
>N_8
CCGCTATTACCTTGACCCCGCGATTGGTTTCATGTAGTAAT
>N_9
ACTTATCACACTTTGTCATCCAGGGGCCTTATTAGATCTAG
>N_10
CGGAATAGCAACGTTTATTGCGATCGTCGTAACACCTCTTA
>N_11
TCGGTACGGGTACTGGAAAGCCTGATCCCGTGCACACAAAC
>N_12
AGATGCGTCGGGGCGTTAACCACGATCGTAGGCGGCACCAT
>N_13
CGACGTCGTTCTGTAGGTGGCGTTGCCCATTCCACATCTAT
>N_14
CCGTCAACCTCTGACTGCTTCGGCGTCGATTTTCACCAGCA
>N_15
ACTAGGCTCAACATACGGTGCCTACAAGAGAACATCCGAGC
>N_16
TTTTTAGATTAATCCCGCCGCGACCGTTCGGACGCCTTGTT
>N_17
TTTTTGTGATTGCTCAATAGCATCGGCTACCGTGATTAGAC
>N_18
GGGGCTGCTTTGTTCTAACCCATTAGCGAATAAGCTTGTGT
>N_19
CAAATAAAAAAGCCGGACCCCACTCATTACTAGAGTAATTT
>N_20
GCCTGTACTACACAAGGTGGCAGTCTCACAAGCTAATTCTT
>N_21
TAAATCCTATTTCCTACCTCCCCGAGACGTCCGGTCTTGTA
>N_22
GCGATAAACAAGCCTCTACACTTGCGACTAGCGCTCAAATT
>N_23
TCCTCCGGGACGCCTCAACGCGGATCTAGGTCGCCGGGCCT
>N_24
GGCACGCGGGTGGACCAATCCCACCCGCCGTATAACGGCGC
>N_25
TTATGGATAGCCTCCGTATCCAAACTTCCAGACGAATATCG
>N_26
CAGCTTGCGTAGTCCATAACCTGGCTATGCCCGTGGCCTCG
>N_27
TAGTAGCTACAGGTATCTAGCGAGTTTGCGAATGCACATAT
>N_28
GGTAGCAAATTTTGTCCGGTCAAACGTTAGCAATATCTGGG
>N_29
TTGTCACGCGGGAGACGCAACGAACATCGCAGCAAGCTAAC
>N_30
ATTTAGACTGTTAATGTAAGCAAACCGTGGTTTTTCGTCGC
>N_31
CCACGGATGTTAGACACCTCCGCTCGAATATCGAACAGCCC
>N_32
CGCCCGGGCTGGAAGCCGCCCGTCTCTCCGGAGAAGCGAAA
>N_33
ACGCCGCTTGCTGCAAAATTCGCAATCGAGGTATGAAAGAA
>N_34
CAATCACTTAGGTTGGTGTACTGGAGAACTGCAGGGCAGGA
>N_35
CATTATACGTGAGAGGCATACAAATGAACGGACATTTTCAT
>N_36
CGGTCATCGACCTCTCAGCCCTACCCTGGTCAAAGCGACAA
>N_37
GGAGCTCAGCTTCTCTTGGACTTGATAAACCTGTGCATATT
>N_38
TGTGTCGCAGGATGAGACAGCGTTCAAACAGATCCGTCCAG
>N_39
CGTCAATCTGAGGGCTCAGGCCCCGGTATGTAGCTGAGAGT
>N_40
TTGCACCGTTTCGGTCCATCCAAGCCTACCAGGAAAAATGC
>N_41
AAGCTGGCTACTAAGCTCCCCTACGTATTGCGATGGAAGAG
>N_42
AACGCTTGACCTCTCTCCACCAAAAGGATACGTCCATATTA
>N_43
GACGGAATACCTATTTTGCTCAAGGCTCAGCACGCCCGCAG
>N_44
TCGTAGAAAGTCCTGTATCACGCGCAGCTATTTTGCATCAT
>N_45
TTGGTGCCCTGGCCTTAATTCACCTGTCTAGACCTAGAAGC
>N_46
CAAGCGCGCCTCGGGAAACGCATGTATACGATCCGCTACTA
>N_47
AACTGCGTACCCCGGGTCCGCTGTTGAGACGCTTGCATACC
>N_48
GCGCCCATGACGGGGCTCCGCCTTAGGGGTCGTGGCTGCAG
>N_49
ACCCCAAAAAGAGGTGTTTGCACTGTAGCAATTGGCAGTCT
>N_50
CAGGCCTCCTCTCATATTTCCGTCCACTTGAAAATTACGGG
>N_51
CATAACTGCCTTGGTATCTGCAATGTGGTGGTCGTGATAAT
>N_52
TAGGGGACTCTGCGCGTCGGCCCAATTGCCCCCGCCTAAAT
>N_53
AGATGAACTGACAAGATCGGCCAACTAGCTCCCTCATTTCC
>N_54
ATAACGAACCTCTTCTGTCGCAAGAACCCCCAGTAAGTGTG
>N_55
GGGCGTCTCGTTGAAAACGACCCCCGGATCAATGGACGATT
>N_56
ATCTGTATGGGGAGTTTATCCGACCGCGGGCCCCGAGTCCC
>N_57
CTACATCCCCTACCACTCAGCTGGATCGCTTCCGGGCGTAC
>N_58
TTATCGACCAGGCTATTGCACTTTTATAGTAGACTCACTAC
>N_59
ATGTCTGAAACGGCCGCAGTCGAGCGCTCTTAAGGCGTTAA
>N_60
GTAAGACATACAGGAGCGACCTGCCGATAACAACTATCGTA
>N_61
ACTGATACCCCATTCCGTGTCCACTAATCCCCACCTCGGCT
>N_62
CAAGGCTGACTGGTAGTATACAGTCGCGTCGACCGACATAC
>N_63
TTAAGACAGAACCAACGGTCCGCGCCGCTTAAACAAAGCTC
>N_64
GCCAGGACCTTTTAGTGTAACTTAACCGATTTTCAAGCTAC
>N_65
CTGCGTCATCATACAAAATACTTGGACAGCTCAACACTCGT
>N_66
TGTACATTTCGGTGTCGGACCATTTAGACTATTCGATACCT
>N_67
TGTGTGTTGATTGGCCAGAGCTAGGGAAGTCCCAAACTTGG
>N_68
ATCTCTCCGACTAGGGGCCTCTCTATCGTCACCTATGGTTG
>N_69
CGACCAGAAGATCAGTAGGACTTAGGGCGCACAACCTGAGG
>N_70
TCTTTCCGATTCCTGTGGTGCGACTTGGGACAGCGACTTAG
>N_71
GTCTTCTTACAATACTATGTCGCTAGCTTAATGAGGCGTGT
>N_72
ATTCCTACCCCTTATCTTACCCGGTCTGTAGCTCTTCTATC
>N_73
CGCTGTCGAGGCAACACATACTCTCACTTCCCAGTTAGACC
>N_74
TAGACTGTAGCTGCACCATGCGCAAGTGGATCTACCCCGAG
>N_75
CATTATGACTTAGAGTCGGCCTCTGAACTCGTAGTCGCCTG
>N_76
TTGATTATTCCTATGTCACACCCATAGAGGATCGAGGAGGC
>N_77
TATTGCCCCTGTTGCCAGGGCCGGCAATCTCTCGCACGTGT
>N_78
GCCTCGGGTGCCTGCTCCACCAAGTACATCATAGCTGATTT
>N_79
AACAAGGGAACAAATCCCCGCAACAGGATGCAACGTCATAG
>N_80
TAAGTGCCAATATTTGTGTTCGCAGCTTCGATCGGCACGCG
>N_81
ACATGCTCTAATAGGAGTCTCTGTATCGCTGTCTCGGTCTT
>N_82
ATTGGTCTCTTATGCATGGTCCTCCACAAATAAACTTTTGA
>N_83
CCAGCGAGCGTCCCTAGTATCCGCTTTGAGTGGCCCTCTAC
>N_84
CCTACAGTGATCACCCTGTCCCTAAGCATGAGTCCTTGGTC
>N_85
AGCTTAGCCCCTCTCTTAGGCGCTTCCCCCCAGGAGTGGGG
>N_86
CGAATGTCGGGTACCAACTTCTTAGATCATGTCTACTGTAC
>N_87
GTCTGGTGGCGCGACATCGACAAGATCACTCACTGGTCGGT
>N_88
GCCAAGAGGTCCTGGACACTCTACAAATTGCAGGATCACTA
>N_89
TCCAGATCATGGAATGTCTACTCCCCAGAGTTGTGAGCCGT
>N_90
ACTAAAATTCCTCCCCTCCGCATAAAACTGGTCTACAGGCC
>N_91
CACTTGTGGGCGGACAGGATCTCACCTTTTCGTTATCGCTA
>N_92
CAAACGTTTGGGCGATGCCACATAGCGCGGATCCGAGATTC
>N_93
AGTGGCTAACTTACATGTATCCTAACGGCCGGGTTACTGTC
>N_94
CCTTATCGTGCAGTAGCTGCCAAACCCGATTCTACTTTGCG
>N_95
GCGCTGATTCCCAGGTACTCCGGATACGCCCAATTTCGGCG
>N_96
GTAAACCAATCGATCAGTAGCAAAAACTTAGAGCTATTAAC
>N_97
AGTACGTGGTGAGGTAATCGCCGGATGTCGGGTTCTAAAAC
>N_98
TAACATGGCCTTCTCGAGTTCCTCACTCCAACAGGTACCGC
>N_99
GCTCCCCACAAATGCCCCAACGGAACTCTTATTGAACTGTC
>N_100
CTAGCGCTTCTGACTTGTGACCGCAAGCTAGGCAGACCCTT
>N_101
CTATGATGGAGGCGTCAGTTCCCCACTACTTCAAGTAACCA
>N_102
ATTCCGATTGAGCTTATGGACACTCGTATGTTAGCTTAATA
>N_103
AATTTGGATCCGCGTAAACCCTTAGCTCTCAGTGTAGTCTC
>N_104
ATCATTCGTTTCGGTGCAGTCTGTAGGTCGCGCTACCTCGG
>N_105
GAAACATGTCGGCCATGCTCCCTATAATGAGGGATTTATAC
>N_106
TACACAAGGCTTACTGGCTGCACCCAGATAAAGAAGCATGG
>N_107
CTCGACAAGAGGTTTAAGGTCTTCATAACGCCTGTATCACG
>N_108
TGGACTGTGGAGACGGCACTCGCTGATTGGTCACTGGAAGG
>N_109
CCCTGCTTGGGATCACAAATCTACACTCCAATTTCTCATTA
>N_110
TACTTACTAGGCGGTTTAGCCCCGGATATAGTCTGAACACT
>N_111
CGAGTGTGCGTCTACTCCCGCATTGTACGCGCAGGTGTGCT
>N_112
GCCTTACGTGTCCGGAATTCCGTGATGGATCATATACGGAC
>N_113
GTAAGGCTGTGACGATGGCCCAAAAGGTGAGGGCTAGCCCT
>N_114
TCTCTCTCTCTCTGTTACCCCGACAGGAACCTTCCTTTCTC
>N_115
TGTGGGAACCTGAACCAGCACACTGCTATCGCGCCCTTCGG
>N_116
CAGTAGCTCATCGAACAGAACCAGATACGAGTATGTTATGT
>N_117
CCACAAGCTTCATGGAAACCCGTTGAATACTAACTGTTATG
>N_118
GGAGACATTGTCACCGTGGCCTCCGGAGCATGATAGATTTG
>N_119
AGAGAAGTTGCTGGCGGACTCGGGTGATCGGTATACTATAC
>N_120
GAATTTGATCGAATATAATCCAAGTTAGGGCAGAAATCTTC
>N_121
AGTAGCTAGGACAAATTCTCCTACGATGGAAGTCAGCTCGC
>N_122
ATCAACGTGCCCCTTGAACGCAGCTCTATTGTTTATCGTCG
>N_123
TGTGAACCTAACATTAAGAACACGAAACCATCCGACGTATG
>N_124
CCTTGCAGTATCGGGGTCTACCAGCTGGTACATGAGTCGAA
>N_125
CTGTGGGTACTTTTCGGCTTCTGTAAGTACGGGATTTCCGT
>N_126
GGCCTGGTTATGCAGTAGGGCATATATGTTCCAAGCTCAGC
>N_127
AGCAGGCATCGCCGTTCGGGCGTCCCATACATAATCAAATA
>N_128
ACCCCGAATGTCCGTTTGAGCCTTTGGGCCGTAGCCCCCTC
>N_129
AAGCTGGTTGCCGCGTAAGTCTTTTACGTTTGGGACAGGAC
>N_130
GACAGCAAGATCATAGACGACTATCATTAAGAAATACATGG
>N_131
TGTCTAGAGTAGATCACGATCGCGGACGTGGTTAACATTAA
>N_132
TAATTCGCCGACGCGGCGGGCGGTGTTGTAACATTGTTTCA
>N_133
CCGAATCATGACATCACCGACCCACGGGCATACCAGAACCA
>N_134
AGATATTTTTCAGCTTAATACCGGTGGGCGGCGTGACTAGA
>N_135
TCGTCCTCGGAATTGTGCAACGTAGACCTGTAACAAGTAAG
>N_136
CGATCAGATGCCTCACCAGACTGAGCCAATCCACCAAGAGC
>N_137
GGCGGCCGCTTACAGACAGACAGACGATGGGGACCCAACTG
>N_138
GACGGCAACATTGCCTGGAGCTGAGGTCCCCGATGCGCTTT
>N_139
CAATGGAACTTCGTTCTTCTCCATCCTTAGCTGGAGCTGTC
>N_140
TTGAACTAAGCGTCGCGAATCCTGTACTTACCATAACATGG
>N_141
AGTATTAATGGGCCTTCAGGCGTCTGGGATGCACGTGCGAA
>N_142
AAAATTCAATGAAATCGGCACTGGTGCGAATGTGCTGTGCT
>N_143
ATGACCAAGTTCATCTTAGTCTTTTAATCCCTGGACTCGAC
>N_144
CACGTGGAGTGTGAACCGTACTGCGAATTATCGATCTTCGA
>N_145
TTAGGATGGATAGTTGTAAACCGCTACCCCATGCATCTACG
>N_146
GAGTACTCCTTTTCGTATGGCCTACTTGCCATAGGTTATCG
>N_147
CTCTTAGTTACAGCACCGTGCGCGGAGACCGGTCCCAGGCA
>N_148
TGATACAACAGCTAGGATAGCAGTTACGCGATGACCTTTGA
>N_149
ACCCAGTGTGCACGCTAAATCAGACTAGCAGTAACCGGCAA
>N_150
ACACACGGTATGCCAGTTTCCTTCAATGGGAAGATACCATG
>N_151
TATAACGTGGGCTTTAGTTACTTTCTCGTATCCGGACGACG
>N_152
TAGCTTGTAAGCATCAATCACCCGGATATCCCGGCTCTGTC
>N_153
GATCACCTTATGGAGGTGACCACACCGCAGCTGAGGGATGT
>N_154
TTTAGTCAACTACTCGTTCCCGTTGAACGTTACTCCCTTCA
>N_155
GTAAGGCACGCCCTTACGCCCCCCGGCGACCTATCTGGAAT
>N_156
CCTAATAAGCTACATGCGATCCCTTATGGTTACTCCATAAA
>N_157
CGCTTGATGCTGGTATTGGGCCGTAGGTACACCGCCCGACT
>N_158
ACTCAAGAATAAAAGGCATCCGAGTGTTGCTGGAAATCGTT
>N_159
CTGAGATTTCTGATCAATCTCCAGTGGAAGTTGACCCCTTT
>N_160
TAACTAATCCGATGGGCTTCCGACAGCTTCCTGTGACATCT
>N_161
CGAAACGTCGACACATAACGCTTAATCTCTGTATGCCTGCC
>N_162
CCCAGACAGCTGATCGGTGTCCTCGATGTCCTGGAGCTTGT
>N_163
AGGTTTTCGGGAACTGTAGGCGTCAGAATTCCTAGATTTTT
>N_164
CATCTTTGACCTCGGCTGTCCGACGTGAATAAATGCTGTCT
>N_165
AGCTGAAGATAGCTAGATGGCAAAAGATCAGAAGTCACAAC
>N_166
CCTATGTTCCCTCGTATTTGCAAAATCGTGATGTGTCAAAC
>N_167
AGGAAAGGTTTTCTTCAGACCAACCAGATGCTTCGTCGAAT
>N_168
TGGATACTACCCACTTTAATCGTACACCTTGCCTCTCTATG
>N_169
AGCCCATGGGTGTCTGCTTTCAATCCTCTACAAATCGGGGA
>N_170
GCTTCCATGTCGATACCGGGCTTCATTGCGGAAACATAAGG
>N_171
TTGGGTTAACTACATCGGTGCAGAACCAAAAGGCGTGTTAT
>N_172
CACACTATAACGTTATAAGTCCAAATATGCAGTCGCTCCCT
>N_173
CCACTGAGCGATTGTTACAGCTTTAAAGGGTTTGGGAACCA
>N_174
GCCCTAGAAGAGAAGCTCTACTGCGGATGGAGTGAACACGG
>N_175
GTGCCTACCGGACGTGTCGGCCCGATTATCTGAGAAGAAAT
>N_176
GAGGGTAACCGTGTAGGTCTCTTACCCAATTTAGATTGTCG
>N_177
GGAAAATACCTTCGTTTGGTCATGGTACTCCTGATTTTGAG
>N_178
CGGACATGACTGGGCAAGACCCGATTTGTTTTGAAGACGAA
>N_179
CGGCGTAATAGGTACCGAACCTGACTAGTTCGTTTCCAGAC
>N_180
GCTGAATATGGTCGAATTGACCCAAGTCTGGAGAAAGAGGG
>N_181
CTAACTTCAAGGGAAGGTCACCAGTTTGTTGTTTACCCTCT
>N_182
CTAAAGTGTTTCAGAGGTTACAGTGCTCATGTTCCCCTCAA
>N_183
TCGTCTGAAGCAACGAGGTCCGAGAATAACATCTTTCTTAA
>N_184
GAAGCTTAGCTCGTTGATGGCAATGTATCGAGACTATTCAC
>N_185
AACCTTAGGGACGAGAGTTACATGAGTCTGATGGCCATTGT
>N_186
AGACCGGTGCCTGTATCGTCCCTTAGGGATAACTGCCGCAG
>N_187
ATGAGTCACTGAATTCGTGGCATTGGTCTCCCATCTCTAGT
>N_188
GAATCTAAGCTAACCAGCGCCCTACTAATGCCGGTAGAGCC
>N_189
GCATGTAATCGTGGAGGAGTCGGAGACCCCCAACCCCATGG
>N_190
GCTGCAAGCGGTTGAAACGACCTACCGTTGGCAACCGGAGC
>N_191
TCCCGCAATCAGATAAACGACGGACTGGTTCGTGCCAGGTA
>N_192
TTTGAATATCGAGCACGGACCCGGATGGTCACGGGATAAAA
>N_193
TCGGGCTGCCTTAAGAATGACCTCAAGTATACGGATGATAA
>N_194
CCCAAGGGTTAGTTGCCCGCCTCCTACGCTACTCGTAACTG
>N_195
AGATCAGGAAAATGGCGTTCCCGTGAACTTTACGGCATGTT
>N_196
TAGCCCTTCTCGTAACACTCCCAGGTATTACGATTAATTCT
>N_197
AGGTCTGAGGTGGCGCGTGGCGTGCACGGCCATACAACAAA
>N_198
GTTGGTGACTCCGGCTAATCCCACCTAGCGGAATCCGCCCA
>N_199
AAGACTGGTCTCCACACTCGCACTTCCTCCGCCACTACATG
>N_200
TATCCCCGAGCCTAAACATTCTCACTAGTACAATATAATTT
>N_201
ACGCGGATCAGTGATTTCCGCGGCGGTTTAAGAGCGAGTAA
>N_202
ATACTCCCCATACACGAGCCCTCCAGTATAAGTGTCAAATT
>N_203
TGCCAACACTAACCATCTGACTGCCGGATAGCCTCACTTTG
>N_204
ACAGCGGGCGCCTACAATTGCCCAGCATCGTTAATGCTTCC
>N_205
CCTAAGCAGTTTCTGGCTCTCAGTTCCCTCCACCACACAGT
>N_206
GTAATAGAACGCCAAATCCGCGGAAAATCCTTAGAGTGTAG
>N_207
GGGGAAATGGTCAGCGCGCTCTCAATAGTCCCCCTAGCAAA
>N_208
CTTCCTTTAGTGAAAGCCAGCTATAAATTTTGCATTAAGTT
>N_209
TCTAAGACTTTAAGTATAGACGCACGGCCCTCCCGATCTGG
>N_210
GCCTGAAGTATGTTTACTGACTATCTTCAGGCGGGTGCGAC
>N_211
AGGCATGGCCGCAAGAAGCGCACCCACGCTGTCTGGTTTCG
>N_212
GGTGTAGGATCACTCCATATCACATGTCGAGCCTTCGTCTC
>N_213
TATTGTGAGTACGTTCAATACTAATTGGGGAGCGCACATAC
>N_214
GCTAGAACGATACTGACTCCCACCAAAGAATGGCTTGGATC
>N_215
TCTGTGCCCTTGTATGTCTTCCGATTCTGAAATAACCCATG
>N_216
CATAGTTCGGCGTGAAATACCGTAGTAGCTACCTTATAAAA
>N_217
CCGGATACCGTACACCGGGTCATTGCCAACTCTGTGTCCAG
>N_218
ATTACCAGCTAATATTGCTTCTCACTCGTCTAATGCCTACC
>N_219
TAACAGCACGAGACTTTGGGCCGTCCGCCACGTAGAGACTT
>N_220
GACCGTCCGTAAACGTTGAACTTGGTGACGACGATTAGGCA
>N_221
ATTGTCTGATTGAACACTTCCCCATGTGCGCGAACGGTCAA
>N_222
AGGCGGCGAAAGACGGGGCTCTCCGGAGTTCATTTCGGCAG
>N_223
GTATATCTTAATTAGAACAGCTTCCCGAATGCGCAGAGAGA
>N_224
AAGCGACAAAAACACAATGACTAGACCAGAAACGGGGGGCA
>N_225
TTTTAGCTTCCCTTGAGTGGCGAATTAATCGACCTTTCGCC
>N_226
GATGCAGTAGGTGATAAACCCGCCGTGTAGTATAGCCTTCC
>N_227
GTATGCGGATTTGACCATATCACTATGTAAGACCAATAGTG
>N_228
TCCCCTGAATTGATCAATCTCGCAAGCCCATCTGCTTACCC
>N_229
CAGTGCGGAGACAGGTTCAGCTGTCAATAAACCGCACCTAT
>N_230
TGAGATCCTGCAGTTAGGCTCCGGTGTCTGCCTTACACCTA
>N_231
CAGGACCCGGCGATACACGTCTTCGCCTCGTGTCTCGCAAA
>N_232
TGTTACCGTTCGGGCACGCACTATAACCGATACGCCAACAA
>N_233
GAGCCCCAAGATGGTCAGAACACACTACAAGACTCCATCCT
>N_234
CGGGTGGCAAATAAATTACGCGCCACACGTTCTCATGTAAG
>N_235
GTATCGTAATGGGTTGTTGCCACGATTAGGAGGTCAGAGCG
>N_236
TCGAATGGATTTACATCTAGCGCTTTCTTCGCGTCAGGCGT
>N_237
GTCCAGAGAGATACACAATACTGTGCATGTTGCCAATTACG
>N_238
ACGGGAATCAGACGCAAGATCGCTTTGATACGCATGAGCTA
>N_239
CGGGTATGTCTATTACGACCCAATTGGAGCTCGACAATGGT
>N_240
CCCAAAGACACTGAGCGCGACATCCCGGCGGCCATGCAGTG
>N_241
TAAAATAAGGGTGGAACCTGCCGCGGTCGACGGACCGTGTA
>N_242
CAGTAATCTGCCAGCGAACTCTTTAGAATCCCTCCTGCTCG
>N_243
TTCTAAAGCCGGTCACCCTTCACCACCTTGACGTTATATCC
>N_244
CTTTCGTAAGAGCCGTAGTCCACAGTTCCTAAAGGACTGTG
>N_245
GGGGCATTGCTATCAGTGGTCTTTGGGTCTCCGCGAATCTT
>N_246
CGACTACTCACTGTTCACAGCATCAGGTTATAGCTGATACT
>N_247
GCACTGCTAGAAAGGCTCGGCGGCCTCAGTCAAACGTACTT
>N_248
ACTTGGGAACCCCCGGTGGCCCAAATCTGAAGGAGCCAATC
>N_249
CTAGATGCCCTATGAGAAGACTGAAGCATATAGACAGACAT
>N_250
CAGAATACAGACAGCCATCACAACGTACGTATGGCGATTTG
>N_251
GAGGTGATCAAAATTTTTCCCTTAGATTCGAGTGCTGTACA
>N_252
TGACGGGTCTAGCCTAAGACCTATATAAGACAGCCAGCGGA
>N_253
ATGCATACAACATAACAGCTCTGGCGACCCTCGTCTATAAG
>N_254
ATTAAAGGCGAGGCGGTGAGCTTTCCGTCAGGACTTAGCCA
>N_255
ATAATCCTCCAGTTCTTCTGCAGATGGATCCTGAACGTTAA
>N_256
GATTACAGTAAACTCGATACCCGAGAAGCGCCTTAGGCGTC
>N_257
TACATTTGGAGTCCATATACCCCGTAGGGAAATAGGAGTCC
>N_258
ACCCTGCTGTATCGCTTCAACATGGCGTAAGCCCGCCCGAA
>N_259
TTATAATCCCTCGTCAATTTCTCAACGGGCCCTAAATGTGC
>N_260
CCACAACGTAAAATGTAATTCTAACGCAGCGGGGAGAATAG
>N_261
AGGCGAGTCCTGAACATGTACATCAACACATCCAGTAGATC
>N_262
TACAGGGTATCCATTGGAGACACATCAATTGACAAAACGCC
>N_263
CTGCTTCCGCATAGACGTACCTGCCCCTATCTTGGTGGGAC
>N_264
TAACAGCTGGTGCGTACACGCTTGCGATTGCCACACCATAG
>N_265
ATACCCATACACTGGGTCCCCTTGTTTATCCGGATGTTAAC
>N_266
TGACAGAATTTAGTTAAAGACCAGGTCCTCCTCGCGGATAG
>N_267
AATTCACGCTTACATAGTAACTCAAAATGGATCCGGGTCAG
>N_268
CGAAACTTTCTTGAACGTAGCTGTGTAAGACCTTGTCTTCG
>N_269
TGGCCGACGGTTACCAGCCGCACTTGGGTCTTGATTTTCGA
>N_270
CGGCGTTACATGAAAGTTCTCAACTATGGGCTAGCATCCCT
>N_271
TCAAGGCGTCTATGGCCCTTCCTGTGTTTCTATAAACCGCA
>N_272
GGGAGTATTGAGACTTACCCCGCGCTTCACATCGGGAGAAA
>N_273
TGTCGTTGGACGACGGTAGCCTCTAGTTCGTTTACTTGGAA
>N_274
TCTAAAGGTAGTTTAAATCCCGGATCGAGGCGTAGCGATAC
>N_275
GTGCTATGAGATTTTTTGAGCGGGTGCGATCACGATCATGC
>N_276
GGAGCTCTGCGGCTCGCAAACAGGCACGGGGTGGGACCACC
>N_277
GCACATTTCCGTAATTGGCACAGTAGGTCTAGATTAAAAGG
>N_278
CGAACACAGAGGACTGGCTACCTTTATAGGCAATCACCCTG
>N_279
GCTGCTTCGGGACCAGGCATCGTCTACGTTACAAACAATGC
>N_280
CACTCAGACACCGCCGTTTACCATTCGTGTCTCAATGGTTT
>N_281
GGTTAGCCATTTGTCGCTAACTGTAAGCCGGATCACGTCCG
>N_282
CAATCGGAGGCCATATCATGCCCACTGGAGACTACCTTTTT
>N_283
GAGATTCCAGTCTCCTCAGCCGATGGCCTCCCTCCATATCT
>N_284
CAGTCGATGCCATGGACCACCTGTGACAATTCTTTCCGAGT
>N_285
GTCCTCGAAGCGTTAATCATCAGATAGGCATGGACTAAATA
>N_286
CTGGCATCTCCCTCTTATTGCAGGCCCAAGAATGTTGATAG
>N_287
GAGAATCATATATTGACGACCCGAGTGGCCTCTACTCGAGC
>N_288
AGTACTTATGTATCAACCGACCTGGGTCTGCTGTTCAAACA
>N_289
GCAACCTTCGGTAGTTTTTTCGGGTTGCTGTTTGTCATGAG
>N_290
GTGTGTCCCACCCACATGCACATAGTAATCGACACATGATG
>N_291
CCATCTGCGCAAGCAAGGGGCTCCCTCTAAACACTGGTCTG
>N_292
GTATTTGGACCCGCGTAGGACATCGCCGCCATCTGTCAATT
>N_293
ATCGACGGTGGCTTTAGACACTGCTACTTGCTTAAGGTCGG
>N_294
ACGCGGAAAGGTGTCTTTCGCGGGTATAACAGAACTAATCT
>N_295
CTACACGACTGTCCGAAGTGCTATACCAAGGATGGTGCTGG
>N_296
ACTACGGCACGGCGAATGTACAGTCGCTCTATTGAGCTAGA
>N_297
ACCAGAACCTTTCCCCTCTGCTTGGGCGAGGGTTAATTCAG
>N_298
AACTTGGCAGTACATATTATCCGCTTTTACACGATGCGATA
>N_299
AGCCACTATATACCGCTTTACCCCACGTTGGAATCAGTTCT
>N_300
GCAATAGAAATAAGGACGGCCTGTCGCCTGACGAACCGGGC
>N_301
TCCATCATTATATCTCGTATCGCAACTTCTCACCACTGCGC
>N_302
CCGCGTACTGCGTGAGACTACTCTATCCAATCATATGCACC
>N_303
GAGGGTACTATTGGAAATCACCAAAAAGAGGGCTTCCACAC
>N_304
GCATTTTATCCCCAGCCGCTCCCATATCCGTGCTAGGGCAT
>N_305
ACTGTATTCACGATTAGCCCCTAACACGCCAAAGTTCATTT
>N_306
AAAGACTCTGCACTAACCATCATCTTAGGTCACAGTAGTTT
>N_307
GTGCACTATGGGACCGCGTGCCAAGACTCGCGCGTTGCAAT
>N_308
AGGGGCAGTGGTGTGGGTTCCGGCGCGGTTCCCTGTAAAGT
>N_309
GATCTACAAACATGCCGCCTCGAGACCTATATCGGCGCAAG
>N_310
TGCTCTTCTGAGCGCCGTCCCCAAAGTCACGCTCAGAATCA
>N_311
TAACCACGTTTTTGGATTATCTCGTGAGTGCGTGACAATAT
>N_312
AGTTACGGCTTTGCTCGGTGCCGGCGCCAACCTGCAAATTT
>N_313
CTTAGGCCGCGAGTACGGCTCACATACATTAATAACCGTAG
>N_314
ACGTTATGGTTAAGGCCCAGCAATGCGCACTCTGGACCGTT
>N_315
GCATGGCATACTATTCTTACCATGGGATCAAATTCATGATA
>N_316
CCTTTAGGCAAGATAATCCCCCACTCCACTAGGACGTGTGC
>N_317
CTCTATACACATGGAACCGCCAGATCTCCAGATCGGGCTAA
>N_318
TAGAAACCATGACCGTCTCACCGGCTATGTTGTTCGTAGCT
>N_319
AATCGGGAGACGGGAGCCCACACGACATTGGGGGTGTCTAC
>N_320
ATGGGTCTTCAGGCATGGCCCAGAATGCGCACATTTGGCAC
>N_321
TTGAACCTGGCAGAGAACTTCGGGACGAGTGAATCTCGTTA
>N_322
AGATGCCTCAATACCGATCTCAATTAACACGTCGTTACCTA
>N_323
GAGTTATATTATGAATGACACATGCCCACTGAATAAGCCGT
>N_324
ACATTTACACCTACTTCGTACTCTGTCCCTCTTCTGCGAGA
>N_325
CCCATAAGAGTCGTCGGTCCCTCAGAGAACGGTTGGGCAAC
>N_326
CTACAGAAGCCTGTGGGGGACTTCACGCTAGCTATTCTACG
>N_327
AGCGCGTTCAAATAAAACATCCAGACGGGAGCTAACCTGTG
>N_328
ATAAGTACCATAATTTCTTTCCTGCCAAAAACTTTTTATGA
>N_329
GGGTATTAGGAGTCCTGCTTCCCGTAACCAGAGACCTTACG
>N_330
CTTATAAGCTTTGTCCGCCGCCATCTTTAATAGTGTTCTAA
>N_331
CATACTTAATCACGGTCAACCAGCCAGGCAAGGTGGATCGT
>N_332
GTTTCAAATTGGGATTTAACCGTCCACGGCACCAGCCGGTT
>N_333
TCACGTATTGACTTCAGGAACACGGGCAGCGGGAAAGTGAG
>N_334
CTTATCTCTACTGATCACCTCGCGTCTAATAACTATGTGCG
>N_335
AACTCAGTGAGACGAAGGCCCGCATCGTCACATTTCTTCTA
>N_336
GAAAATAGGCGAGTCCGCATCTAAATGCTTGCCTAGAATGG
>N_337
CGAAGAGAATCCATGAGGTACTGTACTAATGGGACCCCCCG
>N_338
CATCAGGTTGTGGATGCGGGCGGAGGATCGACTACTCCACA
>N_339
AGTGATGGTCCCCGAATGTACCGTGGACCGAGCTAGTGAGG
>N_340
TTCCAATGCTATGTAGCGGGCACTACGCCTCCGACATGATA
>N_341
AATGAGTGAACTGACGAATCCTAGGACAGCAAGATACAGTT
>N_342
ATTCATTTAACTGAAGGACACTTCGGGTCGCCCTCGACATG
>N_343
CGAAAACAGCCCTCACTGTACACAAAGCGGTAAGGCCCCGG
>N_344
GATCAATTGTAATCTTCCGTCATCACAGGGCAAGCGCGTAA
>N_345
TACATTATGAAGCGCTCCAGCCAGCTATCTCCGCAATAGCG
>N_346
ATCTTCTAGGACGTGTTATCCTGGAGGGCTCAGTAAGATTA
>N_347
TAGTGAGCGACTGCTGTCTCCTAGGGTAGGACATCACTACA
>N_348
TGGAGGGATAAGTCTCTATGCTAATAATCGCTGGCGTCGAT
>N_349
CTTCGGCAGCAAGCGAGAAGCTCGAAACATGACTACACATC
>N_350
GTATGCACGTTCCCCCCATACCCTGCCTTCTGCAATCCGTC
>N_351
TGAGTCGCCTGTTCTATTACCAAGCTGCGGAACAGAACGAC
>N_352
GAATGCGGAAGTGTTTAAATCTACTACTCTGTGATTTGATG
>N_353
GGAGTTGCTGTGGGGATTGCCGTGTTTTGTTTGAACCGTAG
>N_354
GGGAGAGGCATAAATCCCGTCCATTCGGCTGATCCATCTAG
>N_355
TGCAGCGGGGAATCACAAGTCTCATCCGCAGACTCGGGACT
>N_356
TTCTCAAACATCGAAATACACGTGTTATGAATGCGGGAAGC
>N_357
CGTTGTGCTCTAGGAAATGTCGGTTATACCGACCGGCGTCC
>N_358
TTAAGCGCATGCACACTGAGCATAGATCTTGCGTTAAACCC
>N_359
GTAGAATGTACAGCAGCGAGCCATGTTCTCGTCTGTGGTCG
>N_360
CGTTCGTATACACCGTTATACGGGCACGCCCTCTTAATATG
>N_361
GGCATCTCCCAGCCTACACCCTGAATACACAAGGCTAACCC
>N_362
TAGTGCTTGATTCCTCTTGCCCTGTTGCAGAACCTGAACGT
>N_363
TATATAACGGCACTGGAACACACTGGTTGTACCCCGTGGAG
>N_364
ACCGTAGTTCAGACATTAGCCTACATAGTCGGATAGTAGGC
>N_365
ATCTGCCTCTCATTCTACTACGGTATTTTCTTTAACTTGGG
>N_366
GTGCGCATGTACGGCCGCAACGAGCTCGGTGCATTTCTCTT
>N_367
CTAGGTGCCCATTTAAACATCCAACCTTTGTCGTTCGCTAG
>N_368
TGTAACCGTCCCGAGCCCACCGCCCGGTCCCTTGTGGGGCT
>N_369
AGGCGTGATGGTACAAAATTCACGGACAAGCTAAAAATCTG
>N_370
AGAGGGCACTGCCTAGTAGGCATGGACTCGAAAGTGTAGAA
>N_371
CTGGAAAATTTAGACAATCGCGAATGGTATGGACTCGAACA
>N_372
CCCTGATACTGCCGGCTTCTCACACGGTAATGAGTGCGCCT
>N_373
GGGGCGTTTAATCTTGTTTGCAGAATCGGCACCCACCCGAC
>N_374
TGCTGTTGTGGCCACCGATACTACTGGCAACGTCCATGGAC
>N_375
TGCGCGTAACCAATGTGGGCCCCAAACAGCACAGATGTAAG
>N_376
GTAGTGCTGTCGTGTAAGAGCACGGCTTATTCTAGTCATCG
>N_377
GCCCGGCCGTATAGCTACTACACTGTCCCTTGGCCCTGGGC
>N_378
TTGCGTACGACCAAGGAACGCTGGTGGGTTGATAGCTAGGC
>N_379
GTATAGCGCTCAACCTCGCTCACTAGCTGAACATAATACAT
>N_380
GTTCGTTTCTTACAGGCCGCCCGAGCTAATTAGGCTTTAAG
>N_381
TTCACGCCGTGGGGTTTCGTCATAACACAGCAGCGACGTCA
>N_382
TACTCTTCTTCCAGATGTTCCGGGCGGTGAGGGCACTACGT
>N_383
ACTCGCCCGTTCTTCGAGTCCCAATGTGGGTGAGCAGACGG
>N_384
ACAACTCGTTGTTTTCCATACCGCTTCGTGAGCGGGATCCT
>N_385
GCTCCGTGTGACAAGCTAAACGCTTTGCATCATGTAAACTT
>N_386
ACGGAGCAGTTAACTCACGACAGTAAAGGGAGGGGCTTCAC
>N_387
ACGCCGGCCGCACTATAAGACAACCGACGTCCGATCACCAA
>N_388
AGATTGTACGCAATTAGACTCGCTGGTTACGTTTAAAAATA
>N_389
GATGGCAACCATCCACGCTACACTTCTATCGGTTCTTACAA
>N_390
CGCCTTGGAGCTGGGGTTTACGGCTCCAATACGCATATGGG
>N_391
TAGTAAATCTATCTTTTATACCACCCTCATTGAATCATGTC
>N_392
TTAGAACTCGGTTCCCCTCGCTCGAGGTGTTCGTGTATGAC
>N_393
TCCTCCGGAGCTGACTGCCCCGGGGTTATAGGTACCCACTC
>N_394
CTAGTCGGCCACTTAGACGACTTACGGTCCCGATCCCGCTC
>N_395
CGTGTAAAAGATTAGCTGGACCCTGGCCGGGGCATATGATG
>N_396
TACGCCCCCCAATTGCTATGCTGCTTAACATACTCTGGTGT
>N_397
GTTGCCAGGGCAAAGACTATCAAGCATCATTCCGAAATCTA
>N_398
TTTCACGTTGTGAGCAAAGACGTTAAGCAACCTCCACACGT
>N_399
GACCGGAACTGGACGCATACCACTTGTGCGTCAAACACGAG
>N_400
AAAGGGATGGGCAGGCAAAGCGATTCCAGAACTCAACTGAC
>N_401
TCAACATGCCTGCCTATCGACCATGCGGCAGGCCTACTGGG
>N_402
TAACAAAACAGTAACCGGTTCTCATGGTGGAGCACTAGTTT
>N_403
TGCAAACATGCTAAGGGACGCTAGTTGAAATGCGCCCTGGC
>N_404
GAGATCCAGTCCCTGCGGCGCTCTGCACGTGCGGATTAAGG
>N_405
CGTCATGAGGCCTTTGAGTCCTAATTTAGTCTCGTAGATGT
>N_406
GGTTGACCGCAGCGGCGAGTCTAATGCCCATTTACTAGCAT
>N_407
ACGTACTATAAATCTAGAGCCCTAGACGCATGAATGACAGA
>N_408
GTACGGCTCTCATACCGATGCAACAGGGCACCCTGCGCAAT
>N_409
CTGAAGTTACGGCGAGCCCCCTTCACTCTGGCAGAGGCAAC
>N_410
GCTAACAGCGACTATTCGCACAGAAGAGTGAGTTGTCACCC
>N_411
CATTGATAGCACGGTAAACTCGGGATGGAAGTTACGCTGCG
>N_412
GGTCCCAGAACAACCGAGACCGAAAGATGAGGGCTTAGAAA
>N_413
ACACGTTAATGCCCGCGGGTCGGAGGACCTCGCGTGCTGGC
>N_414
ACTGGTTGCGCCGTACCCGGCAATCATTTGACATCAAGCCG
>N_415
GCACGTTCTATTCTCAGGTCCGGTAGAGAAGACTAAAATCA
>N_416
ACGGTAAAGAATTTTGATCTCCCTTCCATCAGTTAGACGGG
>N_417
GACGACAACATGACGCCTCACTTGGAAAGCCCCCCAATAGG
>N_418
ATTGTTATTTCTCTGACGCCCGAACAAACACCGTCCGGCTT
>N_419
AGTATACCTGGATATGTCTGCCATGATCATTGCCAAGAACT
>N_420
AACCTAACTGAATACGTGTGCCTATCCGCGCCCAGGTGTAC
>N_421
CTTACGTAGCTATTAAATGACATTAACTCACCGAGAGGAAC
>N_422
TTTGTAGGATGTGTGAAACCCCTCTGAGCATTGTGAAGTTA
>N_423
CTCGCTGCAATGAGACCCCTCCCGACTCTGTGCGTAGCACT
>N_424
GACCTCCGTGGTTACTAGCACTAGCGGCCGGCGCACTCCGC
>N_425
TAACGAGCCTCCCCCCGATGCGGACGTCCCCAGCCCTCTTG
>N_426
GCGTATGAGGACCTGTTGTTCTCGTTCCCGGAATACTGGGC
>N_427
TATTCCAATCTCGTACTAACCGGTGGACTGGGACACGTTCC
>N_428
TTTGACGCTACGAGCGAAGCCCCTGATGGGATTATGTCAGC
>N_429
TTTAGTTGTTCGGCCCAGTACTAGAGGACGCCTTCCTAGAG
>N_430
TTGTTACGTAAGCAGTGGAGCATGCTCCCTAGAGTACGGAA
>N_431
TCCGCGATCTCAGACGCACCCTATTTAGCCGCATAGGATTG
>N_432
TTCGCGACGAAAAGGCCTTTCGCCCCACAGCGGGTGTCTAA
>N_433
TAATCGACGACCAACTTTTCCAGATGTCAGATTTAGGTATC
>N_434
GGCGAAAATGTTCATTTGCCCTTACGGACTAACAGTCCGCA
>N_435
AGAAACGTCCTTTACCACATCCCAGGGTGCGCCCATAGACT
>N_436
GAATCCATTTGTCTTTGTTGCTGTCTCAATCGCCGCGTGCG
>N_437
TCACCCACTTTTCCTCGGGACTGTGAACTTAACCGGATGTG
>N_438
CCTGACTACAGCAGGGCCGCCGTATATTTGCAGAGTAAAGT
>N_439
GCTCCATGTACCCCCAACGGCTTGTTATGATACACGTAGCC
>N_440
GCACTTTGTGGGGCCCAGGACATGAGTGTGGTTGCAACACT
>N_441
TCCAGAGTGGAACAATGGTGCATTGATTTAAGACCGTCAGA
>N_442
GAGGGTCCATCTATTAGACTCCGGTATAATAGGGCGAGGGT
>N_443
GGTTTTTCTGCGCATTCAGCCGTTCGGCTGAACATATTGAA
>N_444
CCGGTCAGACTCCTCTATGACCGGGATGCATCTGAGTGGAT
>N_445
GATATGGAAGGCTTGATGTACCCCAGGATCACGGGATGTGT
>N_446
CCGGGATACGGCTTGAGCATCTGTTACTTAAGCCGTCACAT
>N_447
TCGTAGATATTCAAGAAAACCGCTTTAGCGTGGGGGCAATT
>N_448
CATAAACACTCGACTAGAGACTAACATGATATTTATTGGGC
>N_449
TGCCGCCCACATGGTCACTACGGCGCTACCTGGTTCTCCTA
>N_450
GGGGGATTGTATAGTGAGGTCCCAAAGCCTCTGATGTTAAA
>N_451
CCCGTCAGATAATATACTAACAAACTGCGGTCTATAATGCC
>N_452
CACAAGACCCATGATGTAGCCGGCGAAAATCCGGTGACATG
>N_453
CCTTCATCATCGATTCTGCGCGAATTACTCGTCCGGCCTTG
>N_454
CAAGAACAGTTGAACCGATCCACCGCGCTCTAACATGGAGG
>N_455
AGGTGGCTGCGCGGCCGTGTCTAAGGGAATGATAGTATGAT
>N_456
AGAGGGCGGGCCCATCCTGGCTACACAACGCCAGGTTCATA
>N_457
GTCAGAGTCAACGAATATTTCGGGACCTAGGAGTTCTTCGC
>N_458
GCCCTCGTCATCATGTTGGTCTTGATCTCTCACTCTAGACG
>N_459
GCGTTGACGGGCGCGTTAAGCGAAATCTACGTGACCTCCCT
>N_460
GCAATTTCTAGTCATGTCACCAATACCGATATCGCAAGGTC
>N_461
TCCCGAATCAGCAATAACAACCGTGCCTTCACCTAAGTGAT
>N_462
GCCCTCTCAGATTCGGCGGGCAGGATTAGGGCCAATAGCCG
>N_463
TTATTTATATTTCCGCACTGCACTCGCAGGACGAGACACGG
>N_464
CACTGCGTAGCGTCTCTCAACCTCCATTCGGCAGGAATCAC
>N_465
TTTCGCCGCAACTAACTACCCGTCTCATTTTAGTATCAGCA
>N_466
CATCGGCTTCACTGTTCCGACTGTGCTGAATCGTACAAGCG
>N_467
ATGACTCCTCATTATGCGTACTCATTCGACGGACCGAATGT
>N_468
ACTTGCCCTCCGAACAGGTTCTCTTTAGTGGCCAGGGTGCC
>N_469
GGCCGTGTTCGTGTCAACTGCCTCGGAGAGATGTAGGTAAC
>N_470
ACCAGACATGGTCAGTGCTACCCTGAAAGTCCTGTATAGGG
>N_471
AGATCGTATGTATCAAGTCCCAATTATTGGTGATTTCGTCA
>N_472
TTCTCGCAGCATCCGACTGGCAGTTTTCCTCTGACCCTGGA
>N_473
CGCACGATAGAGCTTCCCAACAACTATCAAGTCGAACGCGC
>N_474
GTTCGACCCTAGAAAGTCACCTCTTTACGTTCTCTTGTAGG
>N_475
ATAATCGTGAACTCGTGTCGCGGTTAGGGTCGCTACGTGAT
>N_476
ACAGATAGTGCACGGAAGATCAAGTAGCGGAGCCCGACCCG
>N_477
CGCGGTAATACTACGAGCAACAACTTTCGCGTGATATCCGA
>N_478
CACCACCAAATATGCGACACCGATGATTGGTATTGGTCTAT
>N_479
CCCCACGAACAATGATTCGTCTACATACTGACGAGACGCGC
>N_480
ATAATACCTATCGTTGCCTGCTCTCCGAGGTCAATTGCCCG
>N_481
CCGTGGGAGACTCGTATATTCGTCCTTTTCTAGACTGTGCC
>N_482
AAGCGGCAGGACTCGCGGGTCAAAGGACAAGGCTAGGCTTA
>N_483
CCATCGTGATTGAAAGTCTCCCGTCTTTGTCACATAATGAG
>N_484
TGAGTTAACCGGTTTCATCTCGATGCCTGAAGAAAGTCGAC
>N_485
TCTTTATCTCAAGTTAATTTCCTTCAGCTTTCCGGACTTCT
>N_486
ACGCGCTGATCTACCGTAACCAACAGCCTAGAGGCGATTAT
>N_487
AGTAGACGCCATAGGGCACTCGATTCAATACGCATACAAAA
>N_488
AGGGGGGAATTGCAGGAACGCGTGGATCACTGCTCGATATC
>N_489
GGACGTAGCATTCATTGGATCCCGCCAGATAAGATCGTTTC
>N_490
GGTCTACATTATCGTGTTCTCATCGCTGTCTCCAAACCGGT
>N_491
AACGTCCTGGCGTCAAATTTCTTCTTGTTTCCTCAGTCACA
>N_492
CTCATTGTCCCTGTAGCTGTCCAACCATGGCCCTTGTTGGG
>N_493
ATGAGAAAAGCCATTGTTCGCATATGACAGATATTTGGACG
>N_494
GTCTTTGGCCCGGCGTAATCCATACTTTAAGGGAAAGCAAC
>N_495
TTATAATGAAAGCCGATACACTGTGTGTAAGGGAACCGTGA
>N_496
CGTCCTAATTGACCTGCCCCCCGTACACAGAAATCGTCTAA
>N_497
TATCCTGATGAGGACCATGTCACTGCGATAAATCCCAGATT
>N_498
TGGGAGTCAGTGTGCGGGCTCACAATCTATGTTGAGTTTAG
>N_499
AGCTACCCGTAAGTTATTGTCCTGACTCGGATCTAAGAAGC
>N_500
GGGCCACAGCGGTAAATTCCCTGTCTAATAGCAGTCGATAT
>N_501
GGCCTAGTATCGCGTGTAGACCTCTCAAGACAAGCTAAACT
>N_502
TAAATCGGAAGGGATCGTCTCCACCGTATGTGTGCTGAAAG
>N_503
GCAACCCATATCCCGAAGAACGCTGGTCCCCTGACGGCTTG
>N_504
GTCGTCCGTCGCCTTGCACACTTTAGAATCACTGTAGCCAA
>N_505
TATCACGTAAGGTGGTACTGCCAGTGCAAAAAATCCGCCGA
>N_506
TGTAGCAGCCTATAAGGAAGCTACGTACAACGGGCGGCAAC
>N_507
ACAGGACTCTTTCCGGCTACCACCACCACGACGAACCGGAT
>N_508
CCTAAAAGAATCTTGTGCTTCGGCATTGATACGCGACGTCA
>N_509
AGGCCCAGAGTAGGCCTTCTCGTTTCCTCTCACTTGAGCTT
>N_510
AGGCGTATGATATTGAAAACCCTTGAGATCATACTATAGAC
>N_511
ACGGTACTACAACTTTTCTCCTTCTTGATCGGTTTCAATGG
>N_512
CGTCTACCTTGCAACTCTAACGCATATTCCCCATTTCTTAC
>N_513
TTGAACTTTGTGAGGTTAAGCAACGCGTATTAGAGGGCGAA
>N_514
TACAATATAGATCCGCCCTTCATTCAAGCGTTAGTCTTATG
>N_515
ACACCAGCGATGGTTAGGTCCAGTGCAGTCATTAGATCTAC
>N_516
TCTGTGGAGACTAATCCCCCCGGCTCAACCGAGGACAACCC
>N_517
GGAATTCCCAAACCTAGCGCCCACGGCGTCATAACGGACCG
>N_518
TACAAACCGCGGCTCTTATTCGCATACTACCAAAAATTTCC
>N_519
GGTATTAATTAGTATACCCTCATGTGGCCTAGTCAGCTGGA
>N_520
TTTTATCGTTCGGCAGATCTCCTCAGGCTTGATCCCTCCTG
>N_521
GCCAACGCAGATCTCGAAAACTTGTGCAGTTCGCAAGATGA
>N_522
CTACTTTTTTGGGGGTGTTGCTTCCCGGTTCGCTATCCCAG
>N_523
CCCTAAGCTGACGTTGCTTGCCGATCTCAACGTATTTTCCT
>N_524
AGGTCAATCGGAGGTAACTACTGAATGCAACAGACCCATTA
>N_525
GGTAGAGTTGTAGGGTCGTTCGACAGTAATTCAAAGCCATG
>N_526
ACAGAGGTTTACCGGAATCGCTGTAAGCATGAGTTCCATCT
>N_527
CCAATTGCCGCCCAACGTTACAGTTCCTTACAGCCTTCTTA
>N_528
CGTCCTTGCGATCGTTATATCATATTTGCACCCGACTTCGT
>N_529
CCTTAAAGCCGGCACTGTAGCTTAGCTAGGCCCAAAGAAGC
>N_530
CAGATTGTATCGACTACGGGCAAGGACACCCCAATTTGACA
>N_531
GGTGTTAGGTGCGCAGGGTCCTAGTCTTTGGTCTTACCTCA
>N_532
CCACTAACCCTGGAGCACCCCTTTCGGCTCCCTGAATGGGT
>N_533
GTAAGATTTCCACTCGCTTACAATCTACCTTGGTCTCTCTC
>N_534
CCGATGCCTATCTTACTAAACCTCTGGTGCGGTTCTGATAT
>N_535
GTCTTACCGCATTTAATTGGCTCGTGTGTAGCATGACGGTT
>N_536
CAATCTAGCAATCGAATGAGCCCCAGTCGGCAGTAGGGTGA
>N_537
GCTGCTACCACCAGGCCATCCCGTGGAAACAGAGAAGGAAG
>N_538
TAACCAAAATTTAAAGACTACTAATAGTGGCCAGCGTCGTC
>N_539
TCAGTGTGCGCTGAAAAATACACATCAGAGGATTTCAAAAA
>N_540
CGCGGGTAAATGCACGTTGGCATCCATATCATGCTTCTGGG
>N_541
TATCACACTGTTCGACTGCCCGGACTCCGTCGTGACAATTG
>N_542
ATGTATGCCAACACGTCACCCTTCGGTCAACTCGCGAGAGG
>N_543
TTGAGTAGGTACCGCTCCTGCTCTAGGTAAGCTGCCTTCAC
>N_544
TAAAGGACACTACAGTATGCCTCCTCGACCAGTCCCGTACC
>N_545
CTTTACGATACAAATAGTCTCCTTTTGTTCCTATTCGTGCT
>N_546
CAGAGATTGACTTTGGGGATCCTCCCTCGTCGAGGGCGATG
>N_547
TGCGCATGAAGGTAGGTACCCATCTAGCGTCTCACGACATC
>N_548
AGTGCGCGACTTCGACGTAACAAGCGCCGACTTCCCATTAT
>N_549
CCGTAAGTACTGAAGATGCTCGTAGGAAATTTATAGCGCCA
>N_550
CAGTATAGGCAGTTCAAATCCAAATATTCTCTATTATTCGA
>N_551
AGGTACTTCGGTGTTTCGGCCCATCAGTCTGAGATAGGTAG
>N_552
TTCTTCCTCAGGCACTTGAGCCCATGGACTCTTAAGCGAAG
>N_553
CATACCGACGACAGCGAGATCCGGCTGACTTCGGCCACCAC
>N_554
GCTTGTATGCACTCAATTATCGGGTTCCCTTAGGACAACGA
>N_555
CATAGGCTCGTTATTGCCTCCGTCCCTCAATCCTTCTCCGG
>N_556
TAAGAGCGCTCCCCCAGCCGCCTAGTCTTAGTCCACTAACG
>N_557
ACTGAACGCGTGTGTCACAACGCCATACCCAATAGTAAATA
>N_558
CACATGCCTGATTCAAAGACCAAAGATGGGTCTCGGGTTGA
>N_559
ATCGACGGCTTGGCGGAGAGCGTATCAAAGAATGAATTATT
>N_560
CCGTGATATTGTACAATTTACCGATCTCTAGTGGTGCGCAT
>N_561
GAGCTGTAATGCAGACCCCGCCCTGTTTCCCGAGAGCACGT
>N_562
CAGGAAACCCGGAGACCTGACGCCCCAATAGCCCATTAGTG
>N_563
CAGGCGAATCATCGTTTGTGCTTCTCTGCAACGCGTACCTT
>N_564
TTACTGGAAAACAGCATGCACGACCTTTCTGTGGAACTTTG
>N_565
TGCCCGGGATTCGTCCGCACCTCGATCTAGCCACAGAGAAA
>N_566
ACCTAGAATTGACTCGGAGTCGATGCAGATTTCCTCCACAG
>N_567
GACTGCTAGATGGCTCCGGACTAGCACCTGTGTAAAAACCG
>N_568
AAACGATATCGACGCTCTGGCTGGTCGTGTAAAGGCATCTA
>N_569
GACCTGTAGCAGTCTGTCTGCCTTCCTCATAACCAGGCTCG
>N_570
TCCCGCTAGGAGTCCCCCTGCTAAAAGGCCGGCGACGAGAA
>N_571
TACCGACTACTAAGAGTTATCTATGTTTACAGAGGCAAATC
>N_572
CGCTGCCTTACCAACGTGATCCACCGCGGATTGGTACTGAC
>N_573
CTTGGGGGGCAATCCTGGGGCCATGAAGGCAGATGCCTTGT
>N_574
TGCTATCATGTTGGGGCACGCGTTGCTTCGATTGTTAAGTC
>N_575
GAATCCCGCCTATGGCTAATCACGGGGGTGACCACGGAAAC
>N_576
GTTGAACGAGCTTTACAATTCTGTAACATCTATGTGTAATA
>N_577
CAGTTCTTCCAAGGCGAGAACCCATGGACGTATAGAAATGC
>N_578
CCCTCCCAACCCATAAGTAACAGCACTAACCCAGAGAAAAG
>N_579
CATTCCGGAGTGAAGGAAGGCTGGGCTCATACCTTGGACGA
>N_580
TTTATCATAATCGTTCACGCCGGGTCCGGGCGGAATTCCTT
>N_581
CCGACCGGGAATGCCAATCTCCTGCGAGGGAGTAACTCATA
>N_582
TACAATGACTGCTATCAGTTCCACTCTACGCCAAGCCACGA
>N_583
GGTCTTCGTCCATAAATTAACCGTTACGTCATGTACGACGC
>N_584
TGCGTCCACGTTACACTGGCCCAGGGATGGATTGGGGGATG
>N_585
GCCCATCATATTAACAATGTCTAGGGGTGATAGAATGGCGC
>N_586
GGCCCCACGCGAAGCCACCCCTGTGCGCAAACCCAACGTTG
>N_587
CCGGCTTACATTAATACACACATGCAGCGGTAGGAGAACGC
>N_588
GCCATTTTCATGTCCGAATTCAATGGTAGATACAACGTGGT
>N_589
CCAGCTTAGATGACCACACACTATTGTAGTAGATTGGCCAT
>N_590
ATGTTCGGAAGTACTCATGGCCGTTATTTAGCTCCGTCTGT
>N_591
TGTAGCCAAGAACAGACCCCCCAATAGAGTTACAAAACCAT
>N_592
AGTGTACGGGGCGAACCATACTAGGGTATGCATCAGCAAAG
>N_593
CGGTCGTGGCTTATTCTGTACGCACCAAAGAGGGACCGCAT
>N_594
GTCCTCAGACCATTAGCTTGCAGCTTTAAATCCACGATCTT
>N_595
GTTCCGATCTATGAGAGACTCAGTGGATCTTTATGTGACAA
>N_596
CCGCTCTTGAAACACTTGACCAAGCGCTAATAACGAAGCCG
>N_597
ACCCCTCTATCTCGTTAAAGCACACCGCATAATCATATACG
>N_598
CGTACGAGCATTCTTTACCCCGGAGTAGGTGATTGCTAGAG
>N_599
ACGAGCCGCAAGTCGGGAACCGTTGTTACGACTAGTGGGCA
>N_600
ACTCAAGTGAATCACCGAGACGGTTCCAATCGCAGTAGTCC
>N_601
CTTTTGCAGCCCATGAGACACGGAGGTAATGTGTGCTAATG
>N_602
AATTGTTTATCCAGGAATCCCACGTATTCGGCTGATCCGTC
>N_603
TTGCGTGCGCTGGTAAGGGACAGAGAGTTAAGGTAGTGAGG
>N_604
TAGCGGCCTCAGAACTTAGTCTGGTATCACACGTTCCTCAC
>N_605
CCATGCCGATCTGGGCTTACCCATGCACACTACCCTATTGG
>N_606
GGTGAGCGCGAATGGCCACTCATTGAGGGGAGCTTCAGTGG
>N_607
CTCTTTAACCGCATTGAACTCGTGTATGCCCATCGGGTAGG
>N_608
TAGCAAGTCGTCGTAACGCCCTGGTAGATCGCAGCGCAAGG
>N_609
AGACGGGAGTACACCTTTTTCGTGCTTAGCATGTTAATCAA
>N_610
TATGGTGCTTCATTAGGTACCGAAACGCTATAATTGGTTTT
>N_611
TACATGATACTGACTTTGGCCTTCGTAGGTACATAGCATGT
>N_612
GTCTTTGCAATGGGTACACACCGCAACGCGCACCGCCGGGA
>N_613
TTATGTTTATGTGAGGGGTCCAGTCATAGCTTAGCGACTGA
>N_614
GTCTTCGTCGATAGTTACCACATGCTTAGTGGGCCCATTCC
>N_615
CGGGGGAGCCCTGGAGTCGGCCATAGTAGTATCTCAATTTG
>N_616
TTCGAATGCTCAGAAAACCGCCACCCCATAAGGTGAATCGT
>N_617
TGGCGCTTTTTCCTTAGGCGCTCCGTCCGAAAAAACGTGAA
>N_618
TACACTATTTCATCAAATTCCCCACAGGCGTAGTCGTAAAG
>N_619
GCTAGTCGGTCGGTCATAGCCAGAGTAAGGCTAATTGCCAA
>N_620
TTCTGCTTGCGTCAAGTCCACCTCACAAGAACTCTATCGGT
>N_621
TACGTAGCTCCAATCAGGACCCACCCGTTTACTTAGCTAGG
>N_622
CCAGGTCGCCGCCATGGGCGCAGGCATTGGGGGGTGTATTG
>N_623
ACAAATAACTAGGTCAACTACTCGTTTACTCCACTGTGACG
>N_624
TTTTAGGGGGCCAGTATGCTCATACTAGGTGGGACCCGCCG
>N_625
CGTTACAAGAGTAGAGGGTACAATAATGATGATTAGTCGTT
>N_626
TGGTATCTTAGCCGACACCTCCAGGAAATTGCGGACCTCGA
>N_627
AAGTTATCAAAAGATTTCCTCGGCAGTGCGTTACGACTGTA
>N_628
TATACGGGGGACGCGTGCAGCCATGTGAGATGCTAGGACTC
>N_629
CTAGTCTACGCTTATGCACACAGATCTAACCTCTTTAAAAA
>N_630
GACCTCAATAAGTAACTTCGCTGCATGTGTGGCTCGATTCA
>N_631
TCAATACCTTGACCCGTCCTCGGTAATCTCAGTCGGGGTCT
>N_632
TGGGACGTGGGCGGACCGCCCGGGGATATATACGAGAGTGG
>N_633
CTAGATATGGGGCCTCTCTCCCCATTTTTAACAGGGTACGA
>N_634
CAGGGTCGCGGAAGCTGCTACGCCAGTAAACGGACACACCT
>N_635
GAGGGAGTAGTGCAACAACACTCTGCGAGGTTTGACGGGCG
>N_636
TATGCTCTTTTGTTCCCCTACGCCGCGGCGTGAGATTCGAT
>N_637
GTTCGACGCCATGATTGACTCTTGTGGGCTCTGACAAAGAC
>N_638
AAACTGCTTCTGTTGGGATGCAAAGCGATAGACAAATAAAC
>N_639
ATCGGTGGTCTACGTCGTTGCTCAATTTACCGGCACCCGGC
>N_640
AAGGAACGCGGATAAATGCCCGTAGGCCGGGTCATCACCAT
>N_641
GGCCCCAGCCGCAATGAATACTAGTAGATACCTGACGCGTG
>N_642
CCCTACGACGTCATACTGCGCGCAGTTCGGTACGGTTGGTG
>N_643
ATATACAGACTCTCGTATCGCCAGTGGCCTCTAGCGATCCA
>N_644
CTGGGAGCGAGGCACCAATTCATGACTTAAACTCCATAATG
>N_645
GTTGAAAGTGGAGTCCCTGCCGCATGTAGGTGACCACCGGT
>N_646
TCCCCTAAAAAATGTGATGTCTTAAACGGGTGCATGCTTGT
>N_647
TCACCCTAAGTGTTGATTTCCCTTAATTAGGTCCACGGCCA
>N_648
CATTATGGTCTGAATGCGTGCTTATGTACTATGCCCCCATC
>N_649
AACGCACCCGCAGGGACAGTCTGAAAGCTGGCCGATCCCGA
>N_650
AGACAACTACGACTCGTACTCCGCGGTCGATTTGGGCAAGT
>N_651
TAGGGCCTAGCAATTGTATACTAGCCGCCAGGGAAGAGCGG
>N_652
TGCATGAACTGCGGGACGTACAGCATCTGACTTTTGGGTGC
>N_653
AATTCTTTGAGCTGCCTGAACGTATTCGTCGGTTTATCACG
>N_654
TCCCCCGTCAGTTGTCCTTACGATGGGTAGTGTTCGTAACC
>N_655
ACGTCTGCTCTCCCGCGTTCCAAAGCCCACTCTATTCCTCC
>N_656
GTGGAGCTCTGGAATATTGGCAGACAACGGGTTATCTAGGA
>N_657
TCGGGCTACAGTCTAACCATCACTTTTATTCTATGCTAAAG
>N_658
AAAGATTACGAACGATAACACGTGCCTACCTTTTGCACCGG
>N_659
AGTGCGTAACGGCCTACAGACTTCGACTTCTAGTTCAGTAC
>N_660
ACCTCTAAGTCTCATTTGGGCAGTAGGCTCTCGCGGGAGAC
>N_661
GGAAGGAAACTCCTGTCGGACCGGAAGTAGTGCGGAAGTAC
>N_662
ATACCCACAGCAGGTATCCTCACTTATTCAGCACGAACGAG
>N_663
CACATCATTAGGAAATTTGTCTAAGTGCACCACAAAGCGGG
>N_664
CTGCGCCCTCGGCCCGGTCCCCAAGTGCTATGCCCGTAGCA
>N_665
GTGTATAGCGAAGCCGTTAACGTCATTCTGTCCGCTTTCTA
>N_666
CGGAGCATGACGGTTTACTCCTGGTTACTTGCGCTCCGTTT
>N_667
TGGAATGCGCTCGTAAATCCCGAAGAGTCTCTGTCTTAGCC
>N_668
CCACCGAGGGTGGTAACTGCCCCTAAGCTTTCTTTGTAAAA
>N_669
GGAATGGGGCTGGTGCAAACCACCCTACACCTCCAAATGGG
>N_670
GACGAATGCAGACGCTAATCCGAGCGGAAAAATTATAAAAG
>N_671
GAAAGGACGGTTGTTGCCGTCTCTCATGAGATCAAGAGAAT
>N_672
TAGATTAACACCCCTGCCGACATCATGCGGGAATAGCCGAT
>N_673
GCGTTCCGCTCGGCAGTGGACAAATGTACTCACCCGTACCG
>N_674
CTTCGCGATCAGTTGACAGTCATTACGCCAGATCCAAGGAG
>N_675
AGACTGATGGAATGTCCCCCCGGCGCTTCAAATAGTTCCAG
>N_676
CCTTGACGGCACCCCATAGACGATAGTGTATGTTGGTCCAG
>N_677
TTTACCTTCATCTCGGCCACCTTCTCCCCTTCAGCGTGTAC
>N_678
TAACGTGTGACTTACAGGTTCTGAGGACACATAAGTGAGGC
>N_679
GACTCGGTAGAATAAGTGAGCAGACACGTAGATCCGGCAAG
>N_680
CTAGGGGGCGGTCGCCTAATCCGTTACAGGTGACAGCACAT
>N_681
TTAAGGTTTTCCGAGGCCCGCTCGGAACGTGGTTCCTCTAG
>N_682
CCGTCGTTCGAAGTTATCCTCCTTGATTAACCGTTTACATA
>N_683
GAGTCATGAGGGAATGGCGTCTTTAACGCTGGATCGACTTT
>N_684
GGGCCCCTCGCTCAATTTAACAACCGGTGAGCGCTCATGGT
>N_685
TCCATTCCGCCGAGTACTGCCGCAATGATAACCCGGGTATC
>N_686
ACGGAGAGCGGAAGCTCGACCTTTGGTCTGTATGTAAGATT
>N_687
CTCTTAACGCGGCCCTGTGCCAAGTCACAATATCCCGGTAC
>N_688
AGTACGTGTGTGCTCCGTGTCCTGGCTAATATCATCCTGGA
>N_689
CGGAGACTTAGATGCTATGTCACTGCAATGTCTGAGTGACC
>N_690
ACTACAAAAAACCTGAATTGCAGCGGCTTCTGCGTGAACAG
>N_691
AAGCGTTACCAGTAGTGCGGCCTAATGTAAGAAACGTCATA
>N_692
AATAGCCATGTTAGCCGCGACCAGGTAAATCGCCTGAGCCT
>N_693
ATTTTGAGATATTAGTTCCACTGAGGTTTCAAATATGTGGT
>N_694
AGCAGGGGGCTGGTCAACGACACCGCAGGAAGAGGGTTGCG
>N_695
AGGTTATCCGCCATCCGAGACTATACCGTTGCATCGCGAGT
>N_696
GCAACACGACCCTAGGCCGGCATCGCACCCAACTTCCAAAT
>N_697
TTTCGTCGAATGGTAATTTTCATGCGTTTTTCGATTACTGT
>N_698
CGGCAGTGTCAGTAGCAGAACCACGATGAAGAGGTCGAGGA
>N_699
GTCCCCCGCCCCTACCGTGGCCCCCTAACTTTAGTCAATCC
>N_700
TCAAGGCTGTAGTGATTGTTCGTCCGGCGCCTCCGCGAACA
>N_701
CCCCTATGGGACTCCTAAGGCCCGAACGGGATAACGCAACA
>N_702
CCGTAAGCGTGCCCAGCGCTCAGTACCGTGTCTGAGAAAGT
>N_703
CCCCCTTTCGTCACTATTAACGCTGCCACGTGCGTAAAGCC
>N_704
TTATGGTTGCGAGCTTCCCCCTCTAACGAACTGAGAGCACG
>N_705
TCGGTCCCGGGTAGTGTCGACGATTCCACACACTCACAAAG
>N_706
ACATGCGTCAGGTACCTACACATTTTGCGTACAATGCGCTA
>N_707
CTCGAGCAGTAACGAACCATCGTGAATTTGGAACGTACACA
>N_708
CCGTCGACTCGGTGGAAGTCCGTTAATGTGAGTGACTAGAG
>N_709
GCCGCCATCGGTTGCTGTGACACTCGAGTATAGACGGTTCC
>N_710
ATCCTTCGAGGTCCCTCGTGCTACGAGTTAACAGGTCTTGT
>N_711
TACTCTATAAGCTCAAAGCCCCGGCCTACGCTCCAGCAAAC
>N_712
AGACATTTCATGATCAAGAACAGATTACGACGACGTCTTCA
>N_713
AAAGGGTGTATCGATTATTCCTAGCGGTAGACTGCTCATAT
>N_714
GGTTTGCGTTAAGTGACCAACTTGCTCGCAAGACGAGGAAG
>N_715
ACGTTGCTACGACCATTGGGCCCTCGGCGGAAATGCTAACC
>N_716
CGGGGGCATGAGGGCGTCTACATCGGTCGGGACCTTACACT
>N_717
TAGTCCGCTGGTACATCCCGCATCATACGCCACCCACTTTC
>N_718
AGTGCAATCGCTATGGAAGACATTCATACTTTTACCGGGGG
>N_719
ACCTAGCGTCCGGATAAGGACACCATCACAGAGTGCGTCTA
>N_720
CTATAGTGGTGGGGTGTACACATTACTTTGAGACGCAATGT
>N_721
TTTACACGCAAACTTTACTTCATGAACAGTGGGTTCATCTA
>N_722
ACACACGGAAACAAGTACTTCCCGTACATTCCTGCTTACCC
>N_723
CCCAGGGTTATGCGGCGGAACATTTAGAATCTGTCGTGGTA
>N_724
AGCCACAACTCAGACCATTCCACACCTTCGGGGCAGGAATC
>N_725
GAACATACATAGGTTCTCTTCCTACTCAGAACGTCCACCAG
>N_726
ACGATGCTTAAACAGGCTCGCGGCCCCCCATCATACAGCAG
>N_727
CTCCAAGGAAGTCAAGACATCGAGGTAGTTATTGCCTGTGA
>N_728
AGTAGCTCCTTCCCATTGGGCCAAGTAGGTCGTTGTAGATT
>N_729
ACAACCTGCAAGCATCGAACCTCATGAACAATGGGCTAGCA
>N_730
AACATGTGAGCGTCCTTATACTGACGCAAATCACATCCCTG
>N_731
TTTACGGCTCTGTAGACCGCCATTGGGATTCATCGCGCTCC
>N_732
TGGTCGCCATAGCATTTACCCCCACGTATCTAGCCGAGCGG
>N_733
CCAACGCGGCTCTGGTCAGGCTTGAAGTACGGGTTATGGAG
>N_734
GGACTGCACGACTAAGTGCTCCGAGCTATCTGGTCCCAAGG
>N_735
TAATACGTGCAATAGCAGGCCTTCCTTTTACATTCCTTGTA
>N_736
ATTCAAAATAGATACAAGCACGGACGGGGCCACGTCACTAC
>N_737
CATCACTGAAGGTCTAAACACCGCACCATTTGGCCGTATGG
>N_738
GTTGTTTGGCTGAAATCCAACACTTGCTTTTTGATTACGTG
>N_739
ACAGAGAGACAATGCTAATCCCAATATGACCCGTATATTGA
>N_740
CTAACCGCTTGAGAACTCAACCGGGAAGCCAACGCTATCGA
>N_741
TACCATGATCCTCAAGAGAACGCTATTGCTCTGGATTCCAG
>N_742
ACGAACTTGTTGAAACTGTCCGGACGAAGTCTTGGACATTG
>N_743
TCAAGGCCCCAGCCTAACATCTTACGTGCTGGTCCGTTGGG
>N_744
CGCAGTTGTAATTGCAGTCGCTCAGACCGCAGGATGAGAGA
>N_745
GTGGCCCATGCTAAATATATCGGTGTCGGGAATTTTAACTT
>N_746
CCTCCGAAACGTAATAGCGACTGCCTGACGGGGGAAGATCC
>N_747
GTATTGAATTTTCCACTACACGATAGGTTGGAGGGGGATAA
>N_748
TGCTATCCCATCCCGGTGTACGGATCCATGAAGCATAATAG
>N_749
TAGAGCCCGTTGTGTCGTCCCGAGGTCAAGACTCGTATGGT
>N_750
GTAGCGTGTGCACTTGAGAACATGGCGGCTATGAGGCTGAG
>N_751
AACACCTATCATGCTAGTGCCCACTCCGGTATTGGTCCTTC
>N_752
AAACGGCCGGAGAGTCGGTCCGAAACGGGCAAATTTTATGG
>N_753
ACGCCGGAACTCACATCTAGCCTCGTATCTGGTTACTCTCA
>N_754
CCCCGATTGTCTTATAATCGCGTTACTAACACTTGCGTACC
>N_755
ACACGATGTATACAGAGTCACTGTCTGGTTCTATGGGGCGC
>N_756
GACTTCACAACATCTTATTCCTCGTCGAAAGACCCTCCCCC
>N_757
GGTAGTCCTGCGTTCGCTGTCGCTCTCGGAACATGGTTCGT
>N_758
GGGTTAACTGTTATCCATACCCGGAGTCTGGGGGAACAACG
>N_759
TCTCGCCCCGGAGAATGAGACAACTCCACGGTTGGTGATGC
>N_760
CAGATGCCAACCACAATTCTCGCGTAGTATTGATGTCAATC
>N_761
GATTGCGATGATTTTTCCTACCGGTAGTTCATTAGACTACT
>N_762
CATTCGTTCTGCCCCCTGCACGCCGGTAATCCGAGGATATT
>N_763
GTTGCTACTGCGGCAATATTCCGGAGCCATTCAGACTCATT
>N_764
CGCCAAGACTCAAGAGCATACCCTTGCATGCGACCTTCAAA
>N_765
TGCCACTCTATCAGTGGGTTCAGATTGATGCCTCTTGAGAA
>N_766
CGCAGAACCAAACAGCAGAGCTGTGTCGCTACCGGCCTACA
>N_767
CCAAGGGACCACAATGGCATCATATACGACGTCGATCATTA
>N_768
CATAGGCAGGATACTCACTACTGCGCCTGCTGGCAAGCGGA
>N_769
TGCAAGTACCTCGCGGGCGGCTTCTTATAGGTCGGATAGCT
>N_770
GGTGCGATTTAAATAAATAACGGACGCTGTTTGTTCCGCAC
>N_771
GAATAGCACGTGCACACGGCCGATAAGAGAATCATTCACTT
>N_772
CTCGGATAGTGACTCCAGCTCGGCACGAACAAGTGTTCTTG
>N_773
CTCGGCACATCGTAAAGCACCTTATTTCCTGGTCTCAGGAA
>N_774
GATGAGAAATGAAGCCATATCCGTCAGACAATTGAGTGAGC
>N_775
ATAGATCCGGCATGCTACCTCTTTATGTTTTTGCCGACGCG
>N_776
GGAATGAACCGGCGGTCTGTCTCACAATGTCAGATCTGTTC
>N_777
CACCGATGAAGAAAGTAGGGCATATATCTGGGAAGACCCCA
>N_778
CCTGGAGGCTGTGAAATAATCTGAGAAATTAGGGGAGACTT
>N_779
CGCAACAATGAGCGATCGTTCACGCGGCTCTGGCGCATCTA
>N_780
CGCCGTGAGGATGTAAACAGCATGAGCAATATAGTCGGCAT
>N_781
AACTAAGATTGAATCTCGTACGTCTTGGCCTAAACTTAAAG
>N_782
AAATGAGTCATACCGATGCACCAACTGGAGTTTCATGTCGG
>N_783
ACATCATCAATACCCGTATTCCAGTGTAGGTCATCAACAGA
>N_784
TTCGGGAGCAAAAGCTACTACCCACAAGGTGATGGTCGGGA
>N_785
AGTAAAACTACGACCGTCATCGTAAAAGTCGCCTCATGTTA
>N_786
TGTTCCCCAAAAGTAAATGTCTTTAGCCCCATTAAGAACGC
>N_787
GAGTTGAAACACTTAGAATTCGCACATTTTGATAACAGACG
>N_788
TAAATAACAAGGCACATTAGCAGCACACATACCTCAGTTTA
>N_789
TCCCGGGGTAATCGAACGACCAACTTCAGTCAATGGGTTTT
>N_790
CTATATCATGCCTCGGTCAGCAAATGCCCGAAGCAACTGGT
>N_791
CCTTTGGGCTGTGACACGTACCATCCCTTCATCCCAGTTAA
>N_792
CACATCCATCACCACACCCACAGTCCATTGACCAATTATAT
>N_793
ACACTATAATCGTGTCGGGCCCTTATCCCGTAAATGACGGT
>N_794
CCGATGTACGGAACTCCTACCCTAATTAACCGAGAAGTGAT
>N_795
GACAAAATTACACTATCTCGCGTGACCCACCGCACACTGGC
>N_796
CACGCAATTGTAAAATTATACCGCCACACCGGATTCCAGTT
>N_797
CCTGCGACGATGGCTCTCGGCATTTGTATTAAATCTCATGT
>N_798
AATCCACAATCGTATTGCGTCCATACGTTGTCAGATAAGCT
>N_799
GTACCATTGGCAACTTTTCGCGAAATACGATTCGAACAACA
>N_800
ATGGCGTTCGTTGTCTGAACCAGTCAAATTTATCAGCTTGT
>N_801
AAGCCGGAAGATTTGGTCTACTCTGTGGAGCTTGAGTATCG
>N_802
GTCATCCGATCCTATTATGACCGCCCTCCTCACCAAGACAA
>N_803
TGGCCAGTAACTCACTGGAGCGCCAATTAAACCTATGTCCC
>N_804
CGGGGTTTGCAGCAGCCTTCCGTTCTCCGTCGTACCGGACG
>N_805
TATTTAGCAGCGGCCGCGTTCTTACCACACTTGGTTCCACT
>N_806
GGTCGGTAAGACAGGCTCCTCTTTGCGCAGCCTCAAGCTCT
>N_807
TCAACGGACTAGACATTGTACGGGGCTGCGATCTCCCTAAC
>N_808
AGAGCTCCACCTGTGTTCAACACCGTTACTGGTGAACTAAA
>N_809
GCCGGAGTCTCGATGGAATGCTCTATGCAGCCAAGTGAGAC
>N_810
GTAGCGGGAGGACGAAAGGTCATAAGACCGGTTCACTCTGG
>N_811
AGAGCCACTGTTTCAGATTCCGGTAGCCCAGTGAGCTTCCA
>N_812
TTATAATATAGCGACGGCAACATAACTCATGAGCCAAGTGA
>N_813
TAGTGCATTGGGGTGTTGACCCCACTAATCGTGAACCGTTA
>N_814
GATTAGCGCAAACTTAGGCACACACATTTGTTACCTACGTC
>N_815
CACACACTGACACTCTAAGACCAAAACTACAGAGGATTTGA
>N_816
CAGACGCCGCCAAATCGCCTCGAGCCAAAGTATTAATGATG
>N_817
AATGAAGTAAGGTAAAGGGCCACGGATACCTTCTTCGGATC
>N_818
TGGAGTACCTTTACCCAGGTCGTAGCGCTAGTATGACTTGT
>N_819
TGAGGCTAATCCGACATACCCGCGAGGAGTGAGACTGTCGG
>N_820
GGTCTGTGCAGACCTTCTGGCTAACGGGAAACTACGTCACC
>N_821
AATGTATTGTAGCTCAAGAGCCAATGATATCCAATGTGCTA
>N_822
GCGGGACGTATAATTCTTCCCAGCCCTAACGCGTGAACTGT
>N_823
TGCATGCTCTGAGTAGAGTCCTAGAATGACGCGTATACTGA
>N_824
ACGTAACGGTTCCGGAAGACCCCTCACAACCCAGCCCAATG
>N_825
AGATAGGCACTATCTAATTACAGTTTAACATGGATGTCCAT
>N_826
ACGCGCCTTCCAAACAAACGCACCTACTTCGAGGCTGTGGG
>N_827
AGTTTGGGGGGATTCATTACCTGCATTCTGTGAGTCCGTAA
>N_828
TAGCGGGCCAACTGTCTGTACAACCAAGCGTAATAATACGG
>N_829
ACCCTGAAATAATGCCACCTCGGTTATCGACATAGCCCACA
>N_830
ACTTGATCGCAGCTCCGGGTCTAAGAATGATTACCTGTGGC
>N_831
AACATTAGGGGTTTGGTATGCGTTTAGAGGGGAGTACTAGC
>N_832
CTATTTGTTAAGATTCTTGCCACCAACTACCTTCACCTCCC
>N_833
GCAGTCCTTAGGGTCCGTTCCACATCGTATGGTCTGTCCGT
>N_834
CAGTTGGTTGGTATACTAGCCTTCACTATCCTCCCCCGATC
>N_835
ATCAGAGACGTTGGCGGCTTCAAAGGATGCTATATGCGTCA
>N_836
GGAGTGTTGCTTGCGCGTATCACATTGAACTATGCGGGAAG
>N_837
ACCATATAGAAACGAGGGGACTCCAATTAGGAAACCGCTGT
>N_838
CTTTAGTAACGGAACGAGGACAACGAAATCTCACTCAATAT
>N_839
GTCCAAAAGTCTTCAGTTCCCAGAAAAATTTATGCCAGTTT
>N_840
CGCGGCGGCTAATACTACCGCATTGTCATGTTTACTAAACA
>N_841
GCCACCCTTATTTGTGTGAGCTCCAAGCAGGCATTGTATGA
>N_842
CGATTAATGGAACCGTTTCTCATTACCGCGTGGGCGTTCGT
>N_843
ATAGCGCCTCTGCTACCCAACAGCAGTGGAGACGGTCGAAA
>N_844
AGACCAGGGTTTGACATTGTCAAGGGGTGTCGAACGGTTAG
>N_845
TAAGACGCTTGCGCGATGATCACCAAGGAACCATTGGCGGA
>N_846
CTATAGTTACTTGATGTTTGCAAAGGCGCCCAAGTCGGGTA
>N_847
TAGGTTTATATTCCTCCGGACATAATTGAGACGGTAGGATC
>N_848
AGGGTCTCGTCGACATTTTGCGCACTATCCGCTGGGCAAAG
>N_849
GTGTGGAGCGACTGCCGGCGCATACTAAAAGAAATTTTGGA
>N_850
TTATGGCGAACAGGCTTATGCGAGGCGTCAGTCAGATGTTA
>N_851
AATACCTACTCGGTGTATTACAGGGTATTCAGAAATAACCT
>N_852
GCTTAGTCGTGAAGTGTATACGGCGCCATATTCAGGGTTGA
>N_853
GTGGTGGCTACTCAGACAATCCTTAGCCGGCTCTGTAGGCC
>N_854
TATTCTGTGTACTGTGAGTACTGTGCCGAACGCTCCCTACT
>N_855
AGTACGGGTCGGGGAGTAGGCAGGGAGCGCCCGCGTGATGT
>N_856
CTAGGGTTTCACACATTTTACAAACCTTCCCTCTGTAGCAC
>N_857
CCTGCGTGGATTGGCACGGTCCTCACCTCCAGCCACCAGGC
>N_858
GACTTAGACCGGCTAGCTTCCATTGCCCATGTAGTCGTGAA
>N_859
GGACAATGGCGCCTCCTTGCCACTGCACGTGCCGCCTTATG
>N_860
TCTGTCTATCCGCGAGTGCCCAACATAGATATCTGGTAACG
>N_861
AGAGACATACCTCGGAGTTACTAATACAAACAGGTGAAACG
>N_862
CCTAGAGCCTTCAGAGTTCACGCACTCGCGTTTATACTCCG
>N_863
GGGAGTGGAGTTTAGGTTGTCGTGACGTTATGTCGCCGGCC
>N_864
ACGAAATCCGCACCTTCGCACGGTGACGTCAAACGTAATCA
>N_865
TAACTAACCCCTGCCGGGGACTTCTTGGCGTTAGTGCCCTT
>N_866
ATCCCGCCTAGTGCGCTTGCCGCGCAGAATTACATCTGTGG
>N_867
CACCCAGCAGGGGCTCCACGCGTTACCGTACGCCTATAGCG
>N_868
ATGTAGCAGAACGAAACGGACAGACGTGAAATTGTACGTTC
>N_869
ACAGAGTCAAGAAGTCGAAGCTAAGGGAGGGTACCGTTTGT
>N_870
CCAAGGTACTTAAGGAGGTGCCTCCCGCATGTGTTAATGCC
>N_871
TATAAAGTGGGACTTCCCCGCTTCGTGAACTTATTAGGGCG
>N_872
GTCACGCTAGGAATCAGGCCCGCGCTACCGAGCAGAAGGGG
>N_873
CAACAGCTACCCGTTGCTCCCCTAAACGATCTATCCAAAGA
>N_874
AGATCAGGTTTTTACATCATCCATTAGGTTGCACCCAAGCA
>N_875
ATAAATCAACAGGTATCCAGCAGTCGTGGGCGGACTAAGCC
>N_876
CAGTTTCCTTAGGATTAATACTCAGCCGATCGAAGGCTGGT
>N_877
GCTTAGATGGCGTCCCAGTTCGACTAAACTGTCCGACTTAC
>N_878
TGGGTTTTCCCTTAAGGCAACACACCGTACTACGTGTAATT
>N_879
CTGGATGCAGTTTATGTATACGGATAGCGAGAGTGAGCGTC
>N_880
AAAACTAGCCTCACCCAGCCCACTCCGCCCAGTATTCTTCG
>N_881
TACCCTCTAGTCATTCATTACTTCGGACCTGTGCCCCGTAC
>N_882
AACATGCGAGCAATGTCTATCCGGATCCTGAATCACCAGCA
>N_883
TTATACGGGTTAAGATCTCCCTAAAGGGATCATGGCTTGAG
>N_884
CGGCTTGCCCGATACGTGACCGAGTTATCAATTATGGCAGG
>N_885
TAAACCGCGCAATGGAGTAGCTTCATCTTGACAAAAGGGCA
>N_886
CTATACGCACCGTGGCCCAGCCAGTGACCTAAGAAAATCTG
>N_887
TAGTGCGCGACCTCGTAGACCCGGTCGACCCCCTCGTCATA
>N_888
TCCATATTTCTCGGGGCGCACTAGGTTAGGACTTTCAGGCG
>N_889
CCAAACCCGGGGAATAATGCCTGACTGATTATGGATATTTA
>N_890
CCTCCGCGTGGCGCTGATTTCATTGACTTCAAAGGCATGAA
>N_891
TACATGAGAGAGCGTCTCGACAAGTTCGTGCTGAAGAAACA
>N_892
TGAGTCCCTACATGGCCCTACCTAAACCAATTAGCTCAAAC
>N_893
GTGTGTAAGCATACGGAAGTCCCCATAGCCTTCACGATTTG
>N_894
GTGTTCGGACTTAGTTTCGTCGTAATTGGGCTATGCTCCGA
>N_895
TTTAGCTCTGGCGAGTGGTCCTACCCGCGTCAATCCCCCTC
>N_896
GTCTCTAACCATTTCCTGCTCTGCATCTCTGCCCTAGGCAA
>N_897
TAGGAAAGATAGAACGGCCCCACTGATTGAGTACTTCGCTT
>N_898
GTGGCATCCGTGAAAAGAGTCCACCGCTGCCAAACAAGAGC
>N_899
ACGTCTGGACGTTCACAGGTCCCCTCAAACGTGGGGGACCG
>N_900
AATAGTCTGTGGACCGCAGTCACGAAACAATTAAGGCTGTT
>N_901
CTCGGACGTGGTAAGATTACCTAGAGGGGGACTGTATGCTA
>N_902
TCTAAAACTGCTTCTTCGTCCAGCTATCGGTTCGCCGGATA
>N_903
GACCATTACTACGAATGGTGCAGTTGAACTCTTCACACAGT
>N_904
CCTTAATTGCGCTAAAATGCCCCAGGCCGGGCGGTAAAGTG
>N_905
ATAGGGGCTCACTCTCCGCACTAAATATTTGGTAAGGCCGT
>N_906
AGTTGACCTTACGGCTGCGTCCGTAGTAAACTGGGAGGCAG
>N_907
GGCGTCGCCATATTTTAGACCTGGAACCCATGAATCGCTCC
>N_908
AGGTTCAACCATTTCTCCCACGTCTCTTAATACGAGCCAAC
>N_909
AGCCTTCGTAAGGTACTGTCCGGCCTCCAATCTACCCCTAC
>N_910
TGCCTAGAGGCACCCTAGCGCAATTACTATACAATTCTCGG
>N_911
GAGTTGGTCGGCATGCTGCTCGTACGGTATGCACTCGTTCC
>N_912
AATCCCTTCTTAGCTTATGTCAGATAAAATGATAGGACAGA
>N_913
AGCGCATACGATGGAGAGGGCAATTATCTCGTGCGCCACAC
>N_914
GAGCACTAATAACACTTGTGCTACTCGCGAGACTACAAGAA
>N_915
GGTGTATCAGTTCCGCTGCGCCGTAGGTGAAGGCCCATCAC
>N_916
CCGACTTATTTATAGGAGAACAACCATATGTTGCCATTAGA
>N_917
CTTTCCCCGCTCTTCGTTTCCCTCTAGCTCGGGGGCGCGAT
>N_918
TCGGAGCCGCAAGACAGCACCGGTATGCCCTCTTTTGCATA
>N_919
ATCGTCAAAATCGGTGTAGACTCTAAGTTGGGTTACTATGC
>N_920
GGGCAGACATACGTAGGGTTCACTGACGATCGCCGCGCGAC
>N_921
AGTGCAAGATCAGAAGCGAGCACGGAGTGCCCGTATCCGTC
>N_922
GCTGTGTCTCTGTTATCCTACTGGAAAGGTCAAGCTCACGC
>N_923
CTGACAGGGCGCGGAATGCCCAGCAGCCTGAGTCATGCACA
>N_924
ATTTGGATCACAGCAATTTGCTTCTTTGAGACCACGAATTT
>N_925
AAGACATAGCAGCCTCCTCACGACCTATATGTATAGCCACT
>N_926
CGCGCTGAGCCTATTCGGGACCGTAAAAACAAGAAAAGTAT
>N_927
GTAAGGATGATGCTGCAGCCCGCGAGAGTTACAGAAGGGAG
>N_928
GCTCGGTATGGTTCAACAGTCAACATAATGTAAAGCCGCTG
>N_929
ATGGAAAAACTCTTTTTCTCCGACGCACGACCTCCGGTTCG
>N_930
CACTGGGCCATCGATAAGTTCCTAGCAATCATTTAGAAGGG
>N_931
GGGAGAAGGCTGGACATGCCCTAGTTTGGATGACAAATTGA
>N_932
TAACGAGAACATCGCTACCACCTCGGTAGAGCAATTCACCC
>N_933
ACCGTGAGTCGGAGTCATAACGTGGCCAACGAATACACTTC
>N_934
CAACTGACTCTTACACGTCGCGATATGTTATCATTGAGCGC
>N_935
AGCAAAATTCCGAACTTAATCGTCAAGATACAGCGGACCTG
>N_936
TCTCTCTCCTCCGCTTCTGACTGGCTGGTTGTGGCCTGGCC
>N_937
GATCTGTCTCGCGACTGCTTCTTAGAGGTAACTTATTAGAG
>N_938
CAATTGTTCTACTGAAATCGCGAGTATTATGAGACTAACTA
>N_939
AGCTTGTGAAACAGATCCAACTCGTGTGACTGCTTGTGGCT
>N_940
ATGGAAGTGTTGGAGAATTTCATACCTCCATGTTCCGATCA
>N_941
ATTTTTACATACCAATAGGGCGCCAGACGCACCTCCGACCC
>N_942
TCGCGACGCGCCACCGCTGCCGTCTCTATTATTGTTTCTAA
>N_943
CGCCGGGACGGCTTAGGCCTCGACACCTACAGGATTAAGGA
>N_944
ATTCAGGTGCTAGGGGGCGACCAGAGCACACCTAAAGGATG
>N_945
CTTTTGACAGCGTTTTCTAACTAAAGCTGGTCGTTCGTAAA
>N_946
CAGGTGGGCTTTCGGCTATCCACTAGTAGTCAACGGGACGC
>N_947
CCAGTCTGGGGGCCATGGATCGACCCTGCAGCGTACTAGAG
>N_948
TCTAACTCGTTTTGTCGCGGCTGTCTCCTCCCCTCCGAACA
>N_949
TGTAAGCTCCTAACTAATGACCTGGCAACAAAAGGCCATAG
>N_950
TTCACACTGTACGTAGGTCACAGGGCTTAAATAAAGGTACA
>N_951
TCGGAATACTTGTACTGAGGCAAGCTAAGTCACTTGGGGAT
>N_952
ATATCTTATTGAACCAATTCCAACCAAAGGGCATTAGACCG
>N_953
CGTTAGGGGAGTCACTTACACATAAGACGCCGTACTGCTTG
>N_954
GGGATGTTCGGCGTCGGTTCCCCAATTAAATTGGATCCACG
>N_955
CGTAGTCATGTGGTACCTCGCGGTATACTAGAGATACTCAG
>N_956
TTTTGGATAACTCCCGTTAGCTTGGAGCAGTAAGGCTTGAT
>N_957
CATGTCATGCAGGCCGGTCTCTACTACTATGCTTTTAAACG
>N_958
GGAGCCAAAGATGTTCATTACGGTGAGATGTCGTGGGCTCG
>N_959
CCAACTTGCATTTGTTGTGGCACACAAGCGGTCACAGTTCA
>N_960
CAGGACAATAGTCGACTCCCCGTTTAAACTGAGCCACAGCA
>N_961
AGGCTGATGGTGAACAGCAGCTGATACGTTCATTCCTATAG
>N_962
ATACTGTTAGTAGTAATGACCACTCCGCACGATGCTGTGTC
>N_963
CTGGAAGGGGGGACTTGGCTCAGGCTCTCCGGGGAACCCAT
>N_964
CCCATCTGTATACGCCATAACACGCATGGGGCAGAATTGTG
>N_965
AGGTACGGCAATATGAATCCCAAACCGAGGAAGTTTCATAG
>N_966
AGGCTCGTCGTTAGATTTGCCCCGTGGTCCAAGATACTCTC
>N_967
ACCCCCTAACCGGTACACTGCCTGGATTTTAAGGCTTCCCT
>N_968
TAGTTGTAATATGCCCGGTCCCCGAAGGCATTTTAAATGTG
>N_969
AAAAAGGTTGATCATGACCACAAGCTCAGGCAGAGACCAGT
>N_970
GACGACTTGGGCCAGGAGCACGGACATATGGGGCGAGTTTC
>N_971
CCCGTACGCTCGACTCCCGACGAGCTTTGGTGATAACTGCG
>N_972
GTTAGTCTATGCCCAGCCTCCAACAGTGGCTTACATTCCTG
>N_973
GTCAGCAAGGGACGAGTTCTCACCCGCCGAAGCAGGTTGTC
>N_974
TAAATCTAGGTAAATTTATCCCATCAAATGACGTTCCGGCC
>N_975
AGGGTTGAAGCGTTAGAAAACGGCACGATACGAAGTGTTGC
>N_976
ACACAAGCGGTGTTATATGTCGCATCGCTATGTCGTCGCAA
>N_977
ACAGGCTACGCCGGATGGGCCAATATCTAGTTCAGTTGTGG
>N_978
GGTCAGTCCTACCCCACCGACTCTCCAAAGAGGCATTTCGA
>N_979
GAGATACATAGGAAGAGCGACAGACTAATACTATAATAAGG
>N_980
AGTACGTACTTGGCCCGACACACACATGAGAGCAACGATGT
>N_981
GTTTGACACGAATTGTGTGCCTCCTAAGACGACAATATATA
>N_982
GTACATTCAACTTAAATAGACTCAAGTAACCCAAATCGTTC
>N_983
ATTGAGTCCCCATCACGAGCCGCTGGCTACGTGGCTCAGAG
>N_984
AACAAGCGATAAGTGTCATGCAAGGGTTCACCCCCTTACTA
>N_985
GCCCGATGCACCATAGACAGCTTAGGCAAGATAACGTACAT
>N_986
CCCCGTCACAAGGTCGCCTACTGTACCGACACGTAAGACTA
>N_987
TGCGCAGTAAGACAGCGCGTCAAGTCACTGGTTATGAGACT
>N_988
TATCCACATAACTCGGTGTTCTATCTAGTGAGGGCCTACGA
>N_989
ATAGCGCGGGACATTCGGGACCGTATCAAATTGAGCCGGTC
>N_990
CATCCTGAATCCGAATTAATCATTGTAACAATTCCCAGGAA
>N_991
GCTGCGAGGGATTAGTTTACCGCCACATCCCGTTAATCCCG
>N_992
ACACAAACGGCTTCACCCGGCCATCGCGTTGGGTGAAACTG
>N_993
TCGTAATAAGAGCTCGACGTCGATAAGTTATCATCAAGTAC
>N_994
GAGACACCGCGAAATGACCGCCCACTATTGGAGTGCACGTT
>N_995
CCCGGCTTATACTCCTTTCCCCCGTTAAAACAAAGGGATAG
>N_996
GTCATCCGTGCTCGTCGGTACCTAAAGAGCCTGGGCTAGGT
>N_997
CGCTCCACCGCGTATCGAAACTTCTAAAGGCCGGCTACAAG
>N_998
CATTCAGTCCTCACATGTTACTGTTAGTATTATAGGCTGTA
>N_999
TCAGAGTGACAGTACTAACTCCAGGTGCCCTTCGCGACACT
>N_1000
GTGAGCCAATTAACTATTTCCGGCCCTACCACTAGGTTAGG
>N_1001
AACGAAATATATGTGCGATGCTCCTGGCGACTCAGGTTCAA
>N_1002
AGAACACAACTTGTCGGTCCCAAGCTCCTACGTGGCTTAGG
>N_1003
ATACAGAATAAAAATGTACGCTGCAAGCTTTAATGGAGCTA
>N_1004
CATTGAGAGAACGCCCTAGTCTAGCTGATGCTGCCCGCGGA
>N_1005
TCAATGTGAATCCACTTTAACGCTTAGTTATCAGGTCCCGC
>N_1006
GTACTTTCGAATCCGATATCCTCACGCGGATTGACAGCTGT
>N_1007
CTAAGTGGTGAGGAGTTGATCGTTCGCAAATGCCTGCGTGA
>N_1008
TTAAGTGTCCTAAGGACGAGCGATATGTACCGGTTAGAGGG
>N_1009
CCGGATTGCCTCATTTAAGCCTGAGGATGAGGCTGGTCGCC
>N_1010
AAATTAGTTCACTTTTTACTCCAGCTCCACTGCATCAAGCC
>N_1011
TACGTTCCGAGAGTCCGTGACTTGAGGCAGTACTCTTCCGG
>N_1012
GCCTTGCCATAGAGGAGCATCTATTATACCGGCGGCAATAT
>N_1013
ATGTCACTGTCAGTCAGTAGCCACAACCGTTCGAGTTCCGG
>N_1014
GCCGGACATGAGGTGTCAAACTAGCGGTAGCGTGTTCTCTC
>N_1015
CAATAAGCAGGTATTAAACTCCTATCAGTGAGGGCCACCAC
>N_1016
CTATAATATGCGGAATGCTCCGACTTTTATACTTTTACCTA
>N_1017
GGGTTGTTCCTTTGACCCGGCCTACCAATGTCTAGCCAAGT
>N_1018
ATGATGGTACTTAGCCAACCCACCTCGGGAAAATATGAGCC
>N_1019
CACGAGGAAATCGTAAGGCACTGCGCGTCTTGTAATAAGAA
>N_1020
CCCTATATCCGTCTGTTGAACTATGGCAGTAAGGGGATGGG
>N_1021
TGACACAGGATCCCATACAGCGCTATATTGGCTTTCGAATA
>N_1022
GATCTCACTGATTTTCATTTCCGTCGGCCGAGTTGCACCGA
>N_1023
CGCTTGCAAGGAGCCCATGACACTTTCACTTATCAGACAAA
>N_1024
CGTATTGTAATGGACACGTACATCCGGGCCCCGCTAGTGCT
>N_1025
CTGGCCTCCGTTAGTATCATCAAAGCTCACCGGGATTATAG
>N_1026
CACTCATCCAGCATGGCCTTCCTAGCATTTCGATATTGTTC
>N_1027
CTGTGGGGCACAGGCTACTTCGAAGTGGTCATCTCTTTGGC
>N_1028
AGTATAGTGAACTTAATATACGTAGTAAGATGCGTAGTGGT
>N_1029
TAACACGGGTATCTTGCAAGCAACAGAACAGCTAATCGAAG
>N_1030
CTCAGCCTAATGGCTACAGGCCACTTCCCTAGACGACCCAC
>N_1031
TAAATTGTGGGTGAAGAAGACGAATCACCTGCTCCTAACAC
>N_1032
CGCCTGAACAAATGTTGAAACTCATTTCTTCCGCAGGATGC
>N_1033
ATTACGGGGAAGGCGCTGTTCGATTTTTATTGATAACGAAC
>N_1034
CTAGGCGTCGGCTGTGATGTCCGTTCGCACCGTCCACTCCA
>N_1035
GCACCCAACCGCGAGCGGCCCAGCCCTGTGGGGCTTTAAAT
>N_1036
ACTGTCTCCCCACACAACACCGAATACATCCTTACTTCCTA
>N_1037
TTTATTACCCAGGCGAGAATCGAAAGGTAGTGCCTGTTTGC
>N_1038
CATTTTTTTGTCGACAAATACTTAAATTACTCTTACCCACG
>N_1039
TTTCATTGCTAAGCCTTTGCCCGAAACACGAAATTACGTAA
>N_1040
ACCTAAGGCCCGAGCGCCGGCCGGCGTATAGTGGACCACTC
>N_1041
GCGGAATGCAGGGAACCCGTCGATAACCTTAAATTAACGGT
>N_1042
CTGGGTATGACGCTTAGGCACGAGATCTCGTGGGTCCTAGG
>N_1043
GACGAGTCACTATCGTCGTACCAATGTTGTTAGGCCGATTT
>N_1044
ATCTGTCAAATATCTCGCTGCTGCGCCACTTCAATTCCCTA
>N_1045
TGTCGCGTTACCTTGTAAGTCTGATGCGCTTTGTTTACCCG
>N_1046
ACGCCCCGCCAGTCGAGTAGCGGGAACAGCGGTCAATCTGC
>N_1047
CCATTTCAATCCAATTGGGACGGCCAGGGCAGATATCGTTA
>N_1048
CTTGTCGAAGAGTGTGGGATCTAGTATGCGAGTTGAATAAT
>N_1049
GAGTCTTGCCGTGAGTAGCTCAAACGGGGACAAAACTTTGG
>N_1050
ATATTCCAGGAACGTACCTTCATTAGTCTGTCTCGGCGAAA
>N_1051
GCTTCTACAATCGCCCCGTCCAATGTACCGAATAGGGAGAC
>N_1052
GACTGAAACCATCCGCGAGCCGCAATTAACGAGGAGGGTTC
>N_1053
CGAAACAACTGGCGTCCGGGCCCGGCCGGCAATAAACTCCG
>N_1054
ACAGACTTTGCTCATCCACTCACTGCGCAAAGATCGACTCC
>N_1055
GATGTCTCTTTTTTCGTTGTCTCAGGTGTACGAAGCGTGCC
>N_1056
TTGTGGTTCTCCGCCGTGTTCAGACAGACTAACGAGCATTC
>N_1057
CCCAGCCTTCACATCCTAGACGGATGGCCAGTGAATCGCTA
>N_1058
CTCTGATATTCGGTTTCTAACCCTGTTCATCCTTGGGAACA
>N_1059
ACCTCAAGGAAGAACCCATGCAGGGGTATTTATTTGCGTAT
>N_1060
TTACTGATTCTCCAAGTATCCTGACGCCCTATTATGATTGA
>N_1061
CCATCTTACGGATGAATTACCCTAACGTCCCATGGAAAGTT
>N_1062
TCACAGGTACGTCAATATTACCAGAGTTCTCAACCGACCTT
>N_1063
TCCAAGTGACCTAGGGCTCTCCTAGTCTCCATTTGAACGTG
>N_1064
AGTGGGTGAACAATGTAGATCTAACCTGGGTTTTGGCTTAC
>N_1065
CCCAATTCTGGCAGTTTCGACGACATCCGAACAGAGTGAGC
>N_1066
GTAAAATTTTTGCATAAGAGCATGTCACAACTCGTTATGGT
>N_1067
TATCTCCGGTATATTCTCTCCACAGCAATGTGAGGGTTAGC
>N_1068
TTTATTCTTCAACGGAAGGCCCACTATTAACAACCCTGTAT
>N_1069
CTGCCCCGGCGCTGCCTAGCCTGCAGGTGACGCCCAGATTG
>N_1070
CTGCGTCCATGCTAATCAAGCGCGTTGTTGGTGCGTAGGCC
>N_1071
GCTGGTAGTAACAAGCCCTTCGCAAAAGGAGCCCGCTTCTC
>N_1072
GGATTGAACAGAAGGCAACTCTGGCTGTGTGCTCTCAGCTC
>N_1073
AGTTGTTAATATTATACGTCCTCACAGTTTTGGTAAACCCC
>N_1074
TCCCAATTGTACGAGTTTGTCCGTAGGCGTAATCAATACCC
>N_1075
GAGTCTTCCGCAGAGGCGCCCGACTCGCTACCAACTCTTCC
>N_1076
CGCTCCCGAGATGTTACGCACCGGACCTTGGTTGCTGTGTT
>N_1077
CGTAGAACCCGGCCACTGCACAAAGGGCCACGTTGAACTAG
>N_1078
AGACTAATACCCGTCTAACACCGTCGCCCGGGTGTCGGAAT
>N_1079
TATGCAAACTTTCCGTATCACAGACTGAGAATGCGGGTTGT
>N_1080
CGGCCTCAAGCGGTGATATCCTTGAGAGCGGTAATCTACCG
>N_1081
CGGCAGTGCCTGACAATGTACGGCCATACGGTAAGTCCGCG
>N_1082
CCCCAAATGTTAGGCCGACGCGTCCGCCCCATGATGTATGT
>N_1083
AACGGGGTGAGCTGTTTGGACTGCGTTTGTCGGTTCCTCGG
>N_1084
TTAGCCAGGTCATTATATACCTGGCGCGCTTATGACGTGTT
>N_1085
ATTATGGCTTTGCCTGGCACCCAGTATGCGTTTTAATGATT
>N_1086
ACTTCCTCCAAACTAGCGCCCTACCGTTAGTCCTCAGTATC
>N_1087
GGGGTCATCGTAAACGACGACTCCTAACGACCCCGTGGACG
>N_1088
TCCACGATTTGCTAGCACCTCGAGGGTTTAGTGGCAGCTCA
>N_1089
GAGGTGTGGTCGGGCCCCATCGATCTGTTATAGTGACGTAG
>N_1090
TCGGATAAGGGCACCGGTCGCCCGATCTCAAGCCAAGTTTC
>N_1091
TCCCCTTCGCGTCCGTTCAGCACTCCAAACTCACCTTGCAA
>N_1092
AGTGCGTGGTGCCAAGAGCTCTTCTAGCAGGCCTAAATTGG
>N_1093
CGATCGCTGGTCTGTCCCATCAGCCTGTTATCCTCAAGGTG
>N_1094
TTTCTCTACATTTGATGGCCCTAAAATGAATTACGATATGG
>N_1095
TGGCAGTTTCGCAATGATTTCTTCGGGGATGACCGTGGTAA
>N_1096
TCTTACAACTACTGTATCGCCGTGTAGATAACTGGAATAGA
>N_1097
CTAAATGTACGGGGGATACCCGGAATGGTTAACTGCCTCAA
>N_1098
TTATATCTCCCAGCACTGTGCATAGCCTCTTTCTAATCCGT
>N_1099
GTATCCTTACGCGAGGTTAGCGGACTGGGGTTGCGAACAGA
>N_1100
CCATCACCGAGTAAGTAGTGCTGTCCGGCAGTTTGTCTAGG
>N_1101
GTTGACAGTTTTTTCGATCGCATGAAATAACAAGGTTTAGG
>N_1102
ACTGTATGCTGGGATCTTTACGGCGAATGGACGAGGGAAGT
>N_1103
TAACATTAAGCCACCTGAAACCGAGGTTTTGCGTCCTTAAT
>N_1104
GTGCTCCGACTAATTGAGGTCACGTGGCCCAGGAGGCTGGG
>N_1105
GCGGTTTAGCGAGGGCTATCCATTGAACCACACACGATGTG
>N_1106
GAAAAATCTAAGATTGAACCCTACAGCCTTCGCTCTTAAAT
>N_1107
CTGATGTCGACCTTGGGACTCGAGCATTACCGTAACTATTC
>N_1108
GTCTATAGATCTTTCGAAGTCGGCATCGCTCTACGAGGCTC
>N_1109
GATCTAACCCTGCAAAGCCTCTAGATGGCATGGCTAAAACG
>N_1110
AACACCCGTCTCGAAAGTGCCACAATTACATTAACGAAGAT
>N_1111
CCCCGGGGACTCGCGACCCCCCCGGATTTTCGGCTGTGTTA
>N_1112
TATAATGAAGGAAGAGAACACGCCCGACGCCTAGGCTTCAT
>N_1113
TTATGGCTTCATACGTTAATCTGCCCTGGATACACTAGCAG
>N_1114
ATAGTAATAAACCCCTATTGCTCAGGACACGAGGAACTTTA
>N_1115
TGCCATTGCTCTCTTTTAGGCCACACACTTCGCTCGACTTT
>N_1116
TACTTTCGCATTATGCTTTGCCGTTTTTGTTGGTCCTCACT
>N_1117
ATTATTGAGCTGAAAAGCATCTAAGCTTGAAACTACCGGTG
>N_1118
ATTTACGCGTTTTATAAACACCTGCAGTGACTAGCCAGACC
>N_1119
TGCGCCGAAATATCTACAAACCTTGTATAATACTAGAAGCC
>N_1120
TAGCGTTATTGGCCCTCAGACTCAATGCAACGCTTGGTTGC
>N_1121
CCCAAGTGTAACTGCTATGACATCCGGTCCGAGAACCTTAG
>N_1122
CACGGCGGGGGGGCAACGTTCAACTCCAAACGTACCATAGA
>N_1123
TGACTACCCTGGTTCATTTGCCTTGCCACAGCTCGTCCTTA
>N_1124
TGCTTGGGATAATTCAGTGTCCTGATAATGTATCATTCCCT
>N_1125
AGTGCGAGGTTTAACCTGTCCAGGCCTGTACGAGCCGGTTT
>N_1126
ATCATCTCCAAAAGAAGCGCCCTACTCGGAGCAGTACTTCA
>N_1127
TGAGCGGTCGCGCTCTTCCACCCCTGATATGGGCCCGTCTA
>N_1128
ATTTGGTGCGCTAATCCTGGCCCTGAAACGGGGGTCTTGGT
>N_1129
CGACCGCTTGGGAAAGAGAGCCTAACAACTGCTATATCCTC
>N_1130
CACTAGCTCGAAGGAATCGTCTAGAGCAATGACCCTGCGAA
>N_1131
ATGATGTCGAGCGCTCTCCCCATGCCCGCATCCGATAGCTG
>N_1132
ACTATGCCGACCCCCACCCCCACTCCGAGCGACCGGTCGCA
>N_1133
TATCGGTGCAATTGGTGCCTCGTTTTTTGGCTTACTTGGCA
>N_1134
TGTGGTTAGTGCACCCATAACCATGCAGTAGTGCTTTCAAC
>N_1135
CGGTGACGTTGAATGAAGTCCATAATGCGCCATTGATCGAC
>N_1136
AAATTGGAGCCTGACCCATCCGACTTCCGCGTACATGTTTT
>N_1137
AAGCCTAAATCTCCTTATCTCGCGAGATTAGGAGGATATCC
>N_1138
CGAACCACGCGAGAAATAGACCTAGTCTATTAAGTTGACCC
>N_1139
TATGTCGGTCCGGTTAGAGACATACGGGCTACGTTGCATCA
>N_1140
AAAAAAGACGAATTATAAAACTATAGAGTGACCTGTACGGT
>N_1141
AACCTTTAATGCCCATCCTGCTCTTGAGCGAGCGTGGACAC
>N_1142
GATTACCGAGCCCTTCTTATCTAGGCCTAGCCAGGACTCTG
>N_1143
GTTGGAAACAAGGTAGATCCCTATGGGCAACACCTGGCATT
>N_1144
AGAAGAACAACGTTGTTCTACTAGGTCAAGGGGTACAGCTT
>N_1145
CCATTCACCATTCGACGTTCCAAACCGACTAGACCCACTTC
>N_1146
GCGGGCAAACGACGCAGGAACAAGGGAGACCCGCATACGCC
>N_1147
TTCGTTCGCCGAATAGGAGGCGGACCAGGACGTTGCCTTGA
>N_1148
GAGCCTAAAGTCGCTTGTTTCTTTGTCCTCCTACGGCGTAC
>N_1149
GGCCGCGCGTCAATACCTGCCTGCTAGTTCCCCTAGTGCTT
>N_1150
GAGCGAGCCATCGCAGATGTCTCCAGGCCCTAGTGAACGAT
>N_1151
TCCATTAACTCAGCGCCCTACACCCCATGCGTTGCGCAGGC
>N_1152
GATCAGCAGACTTCCCTGATCTTATAGACCCCTCCGACAGA
>N_1153
CGCCGGGGTCAGAAGCGCTTCAAGAACTTAAGTGCACCAAC
>N_1154
GTCGCTTTGCGCCCCCGGACCAACCCGGGATGGCGGCCACC
>N_1155
TGTAATGCTGGGCCCTTGGCCTGGGTAACGTGGTAGTTGAG
>N_1156
GATCGAACTCTGTCAATCGACCTTGCGATTCGAGGATACAA
>N_1157
ACCGCGAGACGGCTTTGACACTTATCTACCCCACAGCTACG
>N_1158
TGGGCTAAGTAGTCTATTAACTTCTTTTCACGCTAGAACCA
>N_1159
GTCAAAGAGAAAGGATCTACCTAAAATGTTCGGTCTATACG
>N_1160
TTCTTCTATAATGGGCTCTTCGGTCCTGTGGGGTTGCCCCC
>N_1161
TCATCCCGTGCAAGTAACTTCGTCCCATACGCCTAGCGACG
>N_1162
GCGGCCTTGTAGCCTGGCTCCAGCTGGCGTGAGATGGGTGT
>N_1163
GGGGGCGTAAGATGGCACACCGTTCATGACCAGATCGCCGA
>N_1164
ACCCACAAGACAGCCTTAAACATATCTATCTCTTCCCTACG
>N_1165
GAAGGGAAATAAGTTTACCCCCTCTGGGTGCAAGTATTCAC
>N_1166
TGAGCGTCGGAGTCGGAAAGCTTATCCGAAAGTTGGTGGAG
>N_1167
GTTTAACTCGATCTCCGCGGCCACCGTTAATCGCTCTATTA
>N_1168
CCCCATACTCCGACGTCACGCGGACCATAGCTGCTAGAGGA
>N_1169
AATCGCTCGTAGTGACCGGGCCGGGGATAATCCTGGGCGCT
>N_1170
GGTATTGCCAGCCTTATGATCCTCGAGCAGCATGCCCACAA
>N_1171
CGGGTGACTTATGGGTCGCCCTAATCTCTATAAGAGATGCA
>N_1172
CACCACACGCTCTTGTGGCGCGATTGAAGGCTGCCCATCGT
>N_1173
TATCACTATCGTGTAAGCGTCTCGCGCGACGCGTTCTCGGC
>N_1174
TTGGCGGATGAAACACCTCGCACTAGTGTTCTCGCTCCGCT
>N_1175
GATCGAAACGCCACTATTGGCTGGAAACTGATGCCTTAGGA
>N_1176
ATGCACGATTGAGTACAGCGCACCCACCAACGCTCTGTGCA
>N_1177
TTATAGGCTGACCTTGATCGCAATACATGCGTTGCTATGAA
>N_1178
ACCTAGTAGATTAGAGTCATCTGCTTGCTCATTATGTATCA
>N_1179
CATCGATGTCGTGAAAACAGCCCGCACTCATTAGCTGTGCG
>N_1180
TAATTGTGGCTCCTTAGCACCTGTGATGGTCGTGGCGATTT
>N_1181
ATCCTGTCCAAATATTATTCCCCGATGCAATTGCCTAGCTA
>N_1182
TTGTCCGCCAATAGGGACCACTCGGCTCCATAGGCTGACGA
>N_1183
GCCGATGGTGTGTGGACGTTCTACCACGTCAGCGCTGACGA
>N_1184
GTGATTAAGAGCTATTTTTGCATGATCTCTCCCCCCATTCA
>N_1185
AGTGGATAATGGTGAATGCTCCGATTTCCCAATTGAGGAGG
>N_1186
AGATAACGAGAAATCACCGTCGGTGGTGCCAGGCCTGTCCG
>N_1187
CTGTGGCAAAGAACACCAACCTGTGCTACGACTCTAGCGTT
>N_1188
TTAAGGCACGTTTCCACATACCGTACCCCTTTGGTATTGAC
>N_1189
TGCTAAATTCACACGCACGCCACCCGAGCAGCATCCATGCT
>N_1190
GAGCGATAATAAGGGACGGCCGATAAAGACCCTTCATCCAC
>N_1191
TATCCAAATAAACTATACCCCTGTGAAGCTATTCTGACAAA
>N_1192
CACGGGTAGGAGATACGTTCCATCGGGTTTGGTGCAGGGAT
>N_1193
AAGTTGGTATAGTCCAGAAGCTTGACAGGGGAAGAAGCGAC
>N_1194
GTTACGCCCTTCGGTCGTTACCGACCGATTTGTAGCTACGC
>N_1195
TTGCAATTGCGCCGGGCAGGCACGTTCTAGCTTGATCCACT
>N_1196
TTCTCTACGAGTACCATTCGCATGGCACTCCCGGACTGACG
>N_1197
ATGGCCCAGTGTAAGGGCACCAGTCATTCAGTTACAGCCTG
>N_1198
CACGTCCCGTGGACTACTGTCAATCTGTAGCTAAAGTCCGG
>N_1199
TCGGGTGTCCCACAGAAAAGCTCTTAGTAGGCCGCACCAGT
>N_1200
CAATTGCCTGACGGTTGGAGCCGCGACGAGGTAGTGAAAAT
>N_1201
AAGACAACCTGCAGGTATCACATGCGCGAGATGGCTCATAC
>N_1202
TAAGGCGCTTTCATATATCTCGGACATGAGATATACGGTCC
>N_1203
ACAGTCACACATATTAGCTCCTACTTTCGCATTCACTACGA
>N_1204
TGGCTGAGCCGTAGTGAGTCCTAGTAATCGTTCGAGAAAGC
>N_1205
GAATTGGTGTGCACAGGCGGCTGCTACCCGCTGACGCAAGG
>N_1206
GTCGTGGAACCAACAATAACCTCTAAAGGCGTAACGGCGTG
>N_1207
TAGACGAGACATGTTTCATCCACCTATTATTAACCTTAGGG
>N_1208
AAACGTGCATCAGTTTTGTACCGACTTACGCGATTCTACGC
>N_1209
GAATTGCACAACTCGCTCACCACACTTAGAGCTATCAAAAG
>N_1210
ATTAATTGGCCTACCATCATCGCAAGATTGGATGCGTGGGA
>N_1211
CGTTTCAACCTGATTTGTCGCTAAGGGTCAGTAGGCGTAGC
>N_1212
GAGCTTCGTCTAGACTACCACGTCTGACATTGGACTTAACG
>N_1213
AAGCACTCTTCATGACGAATCATCCCACCAGGGTAAGGTCG
>N_1214
TTCTGTGTCACACGAGTCTGCCGGTGACTCTCAGCAAGGAT
>N_1215
GGTCTTGTACAAATTAGCCTCAGCGTTTTGCTTCGCGATTT
>N_1216
CTGCCGGTGAATCGACCAAACATTAGGTCCTGTAAGCAAAT
>N_1217
GTCCGTCTTCTAGAAGTTGCCTACGCGGCTCTACGTTGCTT
>N_1218
GAGGGTGCCCCGGCACGCCCCAATAGCACCACAATAATCTC
>N_1219
CGGGGGACACAGTAGGCGTGCTATTCGTCGTCGACGGCCGG
>N_1220
ACTGCCTGAACGGATAGCCACCTTGTTGGGTCCAAGAATTT
>N_1221
TGAGGATTGTTCATCCAAGCCCGATTCGTATGGGCTGGCTT
>N_1222
GGATTCAATACACAATCCCACAGTAAAAATCTAAGCCTAAG
>N_1223
GCCAACAGAAAAAGAGAGCGCGTCATATTGACCGAGCATCT
>N_1224
TCCGTCTTCCAAGACTCTGTCTACGATTTTAGGGGCCCCAG
>N_1225
ATACTGGGAGTGCGGTCTCTCTATGTGTATTTCAGGTTTAA
>N_1226
CCAACGGTCGGGTCTTGATTCCATGCTGCAGACTCAAGACC
>N_1227
AAATATTGTTTAATATGAGGCGGTTTGTGTGTTCAGTTGGC
>N_1228
GTACAATCCGCCCCAATAAGCGAGGCGAAGCTAACGAAAAA
>N_1229
ATAAGTCTCGTACGTACTCGCACAATTCTTAAGGTTGCTAC
>N_1230
AAACATCGAGGAACCGCTAGCTCCCTGTTCGTGACTAATCG
>N_1231
TCAGGCCTGATCTAGGGTAACGTTCGTATTGGGTTAACTTG
>N_1232
CTGAGATACCGCTTAGTACTCCAATTGTCCGCCATCCGAGG
>N_1233
ACCCTGTGATCGGCTAATGCCGACCTTCTTAAGAAGGAACA
>N_1234
TCCGTCATACATATCAACGTCACGATACAGGACGTACCAGC
>N_1235
AAGGGAATGTACCGCTTCGTCTGCGGGCGACGGACCTATTT
>N_1236
CGGCGTCAAGACGTTCATACCTCTGCTAGCTACGCTGCCTG
>N_1237
ATCTAGATGTGTCATGTCGGCGTTAATGGTAGGAATAACCT
>N_1238
CCCGGGATATAGATAACAGGCGCATGTGCGGTGCACGTTAA
>N_1239
TATTGAGTCTGACATCACTACTGGGTGCACTCCCCACGACC
>N_1240
TCCTCAGGCAGAACAAGAGTCCGCGGGAGGGCAGGTATGGC
>N_1241
AAGGTACTAAAACTGCGCAACACCATTCTCGGACTTGCGGA
>N_1242
TTGTAACGCGTCCTGCTTCCCGGAAGCCGCGTCATACTGGC
>N_1243
GTCTTTGCTGCTAGTACTTACATGCCACGTTGATTTAATAG
>N_1244
TTTCTAGAAATATCTCCACTCTACGTAGGATTAGCATCAAG
>N_1245
ATCGCGAAAATCGCAACAAACAGCAGTCACTATACTAGGTG
>N_1246
GAGAATTCCGCAGCCGGAGCCAATTGTATCGGCGAAATATA
>N_1247
ACATGAGCATAGTTTCCCCACACGAACAAGTACCGCGTCGC
>N_1248
TGTAGGAGTGTATTTATCCCCTCGGGCTGTGGTACTGTGTT
>N_1249
CAATTAGTCCGGCCGATCCCCTAACACCTGCTTTATGCGCC
>N_1250
AGGCATCGTGCTTTGCGGAACCAGACCAAAAGTGAAATGAC
>N_1251
GTCTCGCTCGCCGACTCGTTCATGTAGCAGTAGAATAACCG
>N_1252
TATGACATGAGCGTTACCGTCTCAGAAGTAAGGACATGCAT
>N_1253
TGAAAACCCCCCGGTCGGACCATAAAAGTAACTGTACTCTG
>N_1254
GCGTTGCGGCCCCAGGCGACCTCTGAGGAACAGCTAGAGAT
>N_1255
AGACCACGGCTATGAGTGTTCACGGCCAAGGGACCTTGATA
>N_1256
CCATGTTGGCAGCGTGAACTCAATTTATACGTAATGTTCCA
>N_1257
TTGCAGGAAAAACTAGCGAGCTAACACGCACGCTATTGTCG
>N_1258
CGAAGGACGCTACCAATTCCCGGCTGGAATGTATATAACTT
>N_1259
AAAGTGTCAAGTAGGCAAATCTCTGTTAAAACTCTTAAAAT
>N_1260
GCGAGGTATGTGCGTAACAGCCGTGGTGTCTCGTACTTACA
>N_1261
TGTGGTTCCCCAGTCTGACCCTGGTGCTGTACAGTAGTAGG
>N_1262
ACTTTTTGCTTACCAAATTTCTGGACACGCAATCCTATATA
>N_1263
TCTTTCGCAAAAGTATTGGGCATATCTCGGCTACAGTGTGG
>N_1264
AAGCTGGGTGTCGAAAGATCCATCTACATAGCGACACATTA
>N_1265
ATCTTCCTTTCGTCGATCTACACTATCTTGTTACCGCCCGC
>N_1266
GTTAGTATTCTCCGCCCATGCACGTATTTGCGCTTGAGGGA
>N_1267
GGTGTTCGTTTATAAGTTCCCACGACCGCATGTCTCATGAC
>N_1268
AGTTATAAGTGGATATCTGCCTATAAGCGTAACCAAGGTTA
>N_1269
GAAACCCGGGCCATAATGACCAGTGTTAAGTTTGCCCTCTC
>N_1270
ACACTTTCCCCCCGATACCACGTCCCCGATCGCGGGTCCGT
>N_1271
GTTAAGGTAGAAAGGCGTGACTAAGGAGGCCCGAGCCTTCT
>N_1272
GATAAAATCTTTAAGACGGTCCTCATCAGGACAAGGCACGC
>N_1273
ATAGCGGACTCTGCTTAGCCCATGACCATGTATTGCCATCG
>N_1274
AAATTAGCCATGCACCCTTCCGAGCAAGGATTCCTTACCCC
>N_1275
TGAGCTAACCTGAGGCGCAACGCGAGCATGCCGTCCCCACC
>N_1276
TAATCCTTGATTTAGCACATCAGAACCTATACAGATTAGCA
>N_1277
GGTGAAGTCGTGTAAACGTACGGGCGTGCAATTTGTATGCC
>N_1278
ACCAGACGCGTAGTCGCAGACTTTTTCGACTTAACCAACAA
>N_1279
CTACTGTTTCTTTTGTTCTACCGCTTGCGAGTTGAAAGTTA
>N_1280
CGTATGCTCTCTCAAATCTACACAGTGAGTTATCGAACTGG
>N_1281
CTGGAGCAAATACCGCATGGCCCATGTGGATCTTGGTCGTC
>N_1282
CTCAGACACAGCAGAATGACCCTTACTAATTATTCAAGACG
>N_1283
TTGAGGCACTGATTTTGTAACGAGGCCTTCCCCAATCAAGC
>N_1284
GCTTGGGGTCAATTCGTCTGCCCAACAGTGTCCTACACGAC
>N_1285
GGCTCAACGTGTGTAGGGGTCGAGCAAACACCAGAGCTGTA
>N_1286
GTAAAGTAGGATCTCGGCCTCAACATTATGGTGCTCGCACC
>N_1287
TAAGAAGTCCACGCACGATACAACAGTTGGGGTAATATGAC
>N_1288
TGTATTTTAGTCCATGGTAGCGGCATCTAGTTTACGTACCC
>N_1289
AAGTAGGCATATCTCTCAGTCCAGCCCGGCCGATTAAGTTA
>N_1290
TTTAGTCGGCGTACTCCACACATGGTGCGCTTTGAAACATG
>N_1291
ATCAATATGTTTGCGTGTTTCGGATCGCAATTGAAAAAATA
>N_1292
ATTGTCGCGTCTCCGGTGCTCCGATCCCCGCAACAAGCTAT
>N_1293
AATCTCAAGCTCGCTCTACGCGTACGCACATCGGTCCTATG
>N_1294
GCCTGCTGACTGGATGAAGGCCCGCAGATACATTTGCGAAT
>N_1295
TGCGTTCCAGTAACATCTGACCCACCATCGCCAAACTATCA
>N_1296
AGGTTTATGAGCGCGCCTCGCATTTTACATCTTAATCGGTG
>N_1297
GGATGTTCGGAGATCGACTGCCAGAGCACGAATCCTATGTA
>N_1298
GAGAGGGTCGCTGATGCCCCCTGTTTTTAGGCAGAGTTTGC
>N_1299
CAAAAAATAACCTGCTAGGACCAAATTACGCGTCAAATACA
>N_1300
TAGTTACGCGAGGAGGGTTTCAATGTTCAAAGATTCAGCAC
>N_1301
GGCGCTTTGTTTTACGAACCCATACGTTCCTTTATTGCAAA
>N_1302
AGGACGATTATGCCACCGGACCAGGAAGCAGGATGGACCTG
>N_1303
GAGTGGAGTGAGCCCAGTTACGGCACGGAATCTGTGCTAAT
>N_1304
CTACGAGCTATCTGCCGATTCCATTGCAAGCGAAATACATT
>N_1305
ACCCATCTAGCAATCGCTGTCAAAGAGTTACCATTGTAAGA
>N_1306
AGCCGCGGGAGGATTCATCACCCGTCAGTGCCGATCTCGTG
>N_1307
CTGAGACCACTAACGAATCACGGTCTGATCATGAGCTGGAT
>N_1308
AACCTGTGGTAATTTATCGGCGCCAAAAGGATGGACGCGAG
>N_1309
GTAGTCAGGAGCGTTTAAAACGCTCCAAGGGTACTCTTTCC
>N_1310
GTATGGTTAAATTCTGCCGGCGAGTGGTCCAGAGCGGGCGC
>N_1311
GATGAAACGCGAAATAGCAACCGTTCGTTCCGTTACGATTA
>N_1312
AAGAGACTCAAGACTTACGCCTAGGTATTAATCCCGGTGGT
>N_1313
CAAGGTAGCCAGTACGGGTCCAAGAAGCAATTATGCGTTGG
>N_1314
TCTTCTCATAACACATGCCACAAATCTAATCGGCATCGCAC
>N_1315
ATGCACTATGCCTATGCGAACCGTTACTCCTTTATGAGACG
>N_1316
CTGTTTCGGAGCATATGCGACGACGAGTAACCTGTCTCAGT
>N_1317
GGAACTTCTTTCACATGGGACTGCCTGCTTATCGGTGAGAA
>N_1318
TGAGTTCACAAAGCACGATCCGAAATGACCATGAGAGATAT
>N_1319
GGTTCCTCTTTTGTATTATACCCGCGACGGCACTTTGAGGC
>N_1320
CACGTCGGCTAAGAGAGGGACCCTAGCGTCAGATTCAAACT
>N_1321
TTGTCTTGGATTCCTCAACACTAAATCAGCTCGGATAAAAG
>N_1322
AATTTCCTTTTCATATATTACCAGCAACACAACTTGGCAAG
>N_1323
GGACTATTAGGAGAAGACTCCGTTAAGATATTTCAGAACCA
>N_1324
ATCGGATGATTACTCTCTTGCCGAATGGTAATGTCGAGGGT
>N_1325
TCGATCCGAATTACCACTGACTTGCCCTTGGGTAGTGGACC
>N_1326
TAACGGACTGAATAACGAACCGCGAGGTGCACTGGAGACTC
>N_1327
GATTCAACGTGGCATACCTGCAATTACTTAGTGCGTTATCT
>N_1328
GAAGAGCCGCCTACAACGCCCACATCCTACTTAGCTCACGA
>N_1329
CTAAGGCAGGCTGTGTCGTGCATGCCCTCCATTGAAATAGC
>N_1330
CGATATCAATTTGGGCCGTCCCGCTGTTTCCCCACAAAAAA
>N_1331
TATTTGCATTGTCGACTTTTCTGGCCGGGGGAGGCCCCATG
>N_1332
GTGTAGCCTCGCAGTAGTAGCTACAAGATCGACAATCGTCA
>N_1333
TGTCTATCCGCAACAACCTCCAGCTGGGAATAGTAACGTTT
>N_1334
GTATACCCGCTGGCACGTTTCCCAGGCCATAGCTTAGCTAG
>N_1335
CATGTAGGTTCCTAAGGCTTCGCTAGGCGAACCGGGGGTAA
>N_1336
TTATATTATCCCTGAGGTTACAGCGCTGCGTACCGCTGGCA
>N_1337
CCGTAGTCCGCACCCCCGCCCCGTATCAACCTCATGTGCCA
>N_1338
GCTTGAGCTCGGTGCTCGAGCCTCAAAACAGGAATATATCC
>N_1339
TTATTCCTGCCAGTTGCCCTCCCTATTATCTGCCGTTACCA
>N_1340
CGGTCGTCTACAACAGATATCTCTGCATGAACCATCATTGA
>N_1341
TCCCCCCGTATTCTGCTTTTCCTCATCTAGTATTTCTCGAC
>N_1342
CCGCCCCGTGCAACACCCACCGAGTAGGGGGAAGTTGTAAT
>N_1343
GGCAAACCGGGTCCTAACTGCTTATCGCCACTCTAGAATAA
>N_1344
CGGGCCGAATCAAAGCCAAGCCATGTCTGGACTCTCCACAG
>N_1345
GTATAGTTCGCCATTGTTCCCAATCCGAGGGGTACGTGTGA
>N_1346
AAGCACACACCATGCGATATCGCGGTTCACGGAGTAGGATC
>N_1347
GACAGTCATGCCATATGCGACCAAGTCCCCCCTGTAACTGA
>N_1348
GAACTCCCTTATAATTTTGCCCTCGTTGTATAAGTACCGAT
>N_1349
GAATTTCGAACGCGGAACCGCTCTCGCGACTTACGCTGTCC
>N_1350
ATTTCCCCCTCGGTGTCATACATCTTTTGATTAGTCCGGGA
>N_1351
CATTCCCCGCTTTAGTTCTGCAGCGTCCTCAAGGTTTAATA
>N_1352
AGCCCGCGTAGACGGTTTACCCCATATCCAAATACTTCTTA
>N_1353
GGATCGCAATTCTTAATCATCTAATCCATCTTGAGGCTGGG
>N_1354
CTTCTCTAGAGGGGCTCATGCTCTATGCTGTTGTAGTACCT
>N_1355
GTCGATAAGGTTAGGTCGCGCGTGAGGTCCTATATCAGCAA
>N_1356
GATATTGCGTCACAGCTTTACGTTGAATGACCCGAGTTGTG
>N_1357
GGTCGCTAAGGTGTTGTTAACTTGGCGAGAAAATCGGTGAC
>N_1358
GGATACACGGCGACAATTCGCCTTGGCCACATTATAACTAC
>N_1359
TCATGCTATAATAACTAGACCAGGAGGAGAGTACGCTGGTA
>N_1360
TGTTATAACAAGCTAAGGAGCCATTCCTTCGGTACTAACTC
>N_1361
TACGTACGTACTCCTCCCGTCGCCTCTATTTCCCGGAATGG
>N_1362
CCCGCCTATGTGCGGCATAACTGATCGGGCGCTTGGGGCAG
>N_1363
GAGACTAGAATTTATATAATCTCACCCCACTCGGGATGCAC
>N_1364
TCGAGCAACACATTTTCCTTCACCGTATACTAATTAGTAAG
>N_1365
TAAATGATCTAAAGCACTAACTGGTTTCATAAGGTATGTTC
>N_1366
GAGAGGACTTACATTCGATTCCGGCAAGCCACCGGTTCATT
>N_1367
TTTCCTGGAGTCACGGAGCACGCAATAGGAGATGCATGAGG
>N_1368
TTTTCCCGAGTTCCCCTACCCTACTGGAGGATTTCGTAGAG
>N_1369
GGATAATATTGCCTGTGCAGCCCTCCTAACTATTCACAATG
>N_1370
CCTATATCAAAACTACTTTCCCGGGACTGAAGGACCTAATC
>N_1371
ATCTACCGTGCCGACTAGTGCTTCGACGGTTTTAGCTAAGC
>N_1372
TACACCATGTTTAGGAATCACCTAGATGGGCAAATTCTAGC
>N_1373
CTTGGCTTAACAATCTGCCACTAAGGCGCCAGAAGGCCCCG
>N_1374
GGAAGTGGGGTGGGCGCTACCGGCGGTTTCGCGCGGTCGTT
>N_1375
TAATCCGTGCCATGTTCGAGCCCAAACTTATAATAAGTAGG
>N_1376
TCGGCCACAGCGCCGGGATACCTAATCGCTAGAAGCAAAGT
>N_1377
TCACGAAAGGGCGAGCTGTTCTTGATCTAAATGGTTAAGTA
>N_1378
ACCACCCGTGCAAGGTTCCTCCTGTCTCGACCCTCTGGCGT
>N_1379
ACGGTCCTCAAAAGCGTTGTCATTTTAACATGTGCGAGTTA
>N_1380
AGACGAAGAGAGTTTTACGACGCTTCTACACGTACACCGTA
>N_1381
CACGGCCGTTCCTTAGTACGCCCGACTAGTGCGTCACAATT
>N_1382
AATCAATGAAAGGTAGGGGACTTACGCAGGAGTATGTACCT
>N_1383
GCATGTTGGAATGCCTCACTCGGAAAATTCGTTTAACACTC
>N_1384
AGAGAGGATGCTTAATCCCGCCATATAGAAGTCTCCTTTCT
>N_1385
AGCGCCGTATCATTATGTGCCGAAAGATCAAGCTAACTGCT
>N_1386
TCAGTTTCAAGTCTGGTATCCAGGAATAAGACATCGACCTC
>N_1387
TCCTAGGGAGTTACGTACTTCTGCTGATGGTATCAGCTCGC
>N_1388
TAAATATCGTCCTCCACATTCAGTTATGCTAAACCACCTCC
>N_1389
GGGAACGATTGGACGTATGTCCAGGAGACGGCGTGTCAAGG
>N_1390
ACCGCGGGTTACCTTATTTACGTTAGTCGTGGAATCGTTTG
>N_1391
CTGTCTCCGATCCGGCTTACCTTCTATAACGCCGTGGTCGA
>N_1392
TGAGAAATCGCCAAGAGCTACTCCACTCCCATTCCGAGTCA
>N_1393
ATGACCTGGCCCGATCCACTCCTGACTAATGCCATAGACCA
>N_1394
TTACTCATGATGAAAGTGGCCACCCTAGGCAACTTTCGGGT
>N_1395
TACCCTCAAATAGAGCAATGCGCTCATGTGACTTGGCCGTG
>N_1396
GGTGACTTATCCAATCACGACCTTAGGTGTGCAGCCCCCAG
>N_1397
TGGGCGTCCGGCCTGAACAACATGCTCACGGACCCACCTGT
>N_1398
GTATAGGCGGGATGCAACTACCCTCCTACTCATGGTCGATA
>N_1399
GCTCACCTGTTCCATGTCTACCTCGCAACGATACAGAAAAC
>N_1400
CTGTAGGGGCTTTTCGGTCCCCATTTTCTGGGGAGTGCGAG
>N_1401
GTGGTATAAAAATACATCGGCTACCGCTGCCGAGCATCAGA
>N_1402
CTTACGGATCCATATTCACTCTCAATCGGTATCTTAAAACT
>N_1403
AGCTGCAACGCTTCGGTCCCCGCCCCCCAAAATGCGCCAAT
>N_1404
TATCCTGATGTTAAAGCGGCCCGTTCCAGACGAGCGCCCCT
>N_1405
TCTACAAAGAACATAACGAACCGGTTGCCGGCAAAGGCTGA
>N_1406
CTCAGATAAACCATGTGATTCTATTGCGTTAGGTCCAGTAG
>N_1407
TGTGCCGTGCATCCATGTCCCTACTACTCCTGATGTCCTCC
>N_1408
AGAGATGAATGGCCTTGCGGCAGCCCCATCCGCACGCCTCT
>N_1409
TTTTGGGGTAAGTGGTACCACATGACGGTATGATGCGGTGG
>N_1410
AGAATCTTGTCACCCCGTCCCCGTAGGTCTCTCCGTGTGCG
>N_1411
CACTGCACGGAGAGTCATAGCACGCGTCGTAGAACTGCATT
>N_1412
CCCCTTATGAGTAGCGGCCGCAAGCCTGGAGAACACGTCCC
>N_1413
GTCTAATGAGATCATGGTCTCGTCTGCCAAATAAGATCAGG
>N_1414
GGAAGTTCACGGATTATATCCGACAATTCTCTAGCGAACTT
>N_1415
GATCAAGTAATGACGTCGTACCGTCAGAGCGCTCGGCCGGA
>N_1416
AGAATTGATAAATCCTCCCCCATTCCTACAGACCCTACACT
>N_1417
CATTCTTAGAACCGCTTAGTCTCGTAAGCGGATAGGAGGCC
>N_1418
CCCACCCTTCCCGTACGCCTCCTGTAGGCCCAGAATCGAGA
>N_1419
CTATTGGGGCGTACTCTCCGCTTGGGACTGAGTGTTTTAGT
>N_1420
TGACACTATCGGTCGTGTGTCCTAAGTCGTTACGAGCGCAC
>N_1421
CTTGCATTAGTTGAGAATGGCGTCTTTGTGTCAGTCACGTC
>N_1422
AAGGACTACCCCGGCACTACCGTTTCTGTGTATCAATGCCC
>N_1423
AGGTCCTATCTGAACGGCTTCATTAGATATACCTCGTCTAC
>N_1424
AATTGAGCTACCTGATGAAGCTGTTGACTGCCGCGGCTGTC
>N_1425
CTTTTTTACAGCCAAGCCCTCACTAAACTGTGACTCTCCCG
>N_1426
CTCAACCCATCGAGAGGAGACCTCTTGCCTCGTGGGCCGTG
>N_1427
ACAGGACCCTTGGCTTCCTGCAATATATTGTGCACACGAAT
>N_1428
TCTTCATATGCGTTGATGGTCTTACGACATGGATACAGGTA
>N_1429
AAGTGGCTCTACCATTGTCCCGATAGAGATGCACTTCTCAA
>N_1430
ATTCAGGTGTCTCGAAACTCCCCTAGTGAGGCCTAGCCCAG
>N_1431
TATGAAGTCCAAGGATACGTCCTGGGGCACAAGTTTGTCTT
>N_1432
GAGGTGCCGATATGTCTTTTCAACGCTTTTGACCGGTCGTA
>N_1433
AGGCCGACTTGCTTTGTTCACTGTACGGGCATAGTACATCG
>N_1434
ATTCCTCATGCGCAAGCCATCCGCAGTCTCTACCCATGAAG
>N_1435
ATTTTCAATTCTTTAAACCGCCTAACATTTCTGCAGGCCCT
>N_1436
GCAATGCTCAGTGAGATGAACACTCAACTGTCCTACGCAGT
>N_1437
AATTTAGGCCCTAGGACGCGCTAGATCGTTGTGGACTAACT
>N_1438
AGTTAGTGTTCTTAACTAGGCCGTCCAAGCGTGACGGTGTG
>N_1439
TAACCGGACCCATACTTAGGCCTGGCCTGAGCCCTGACGCA
>N_1440
TCGTCTTAGGAGTTGTTGAACGAAGCCGAGATGGGTAAGAC
>N_1441
AGTAGTATTCGTGCCCGATCCCGGGGATCATGTTTTCCCAG
>N_1442
ATGTCTAGCAGGTCTGGGATCATCTACTCGACCATGTCGAC
>N_1443
CATAAACCTCGCTTTAGGCTCGATGTCCGGAGGGACGGAAT
>N_1444
ATTAGGTTAGCTTTCCGTTTCGTCCCCACACCTCATTGTCT
>N_1445
TTTCTTAAGCACAATTGCATCATGTAGGGGGGGGGGCTCCC
>N_1446
AGGCGGAGGCTATCAGATACCTCCACAGATGAACGCCACCG
>N_1447
GTGGGATATGGTGTAATAACCTTGTCTTGCAGCCACTGTGA
>N_1448
ACGTTACAGTTACGCGTACCCGCATACCACGTAGGGCTTAT
>N_1449
CCCTTTCTTAGAAATAAACGCTAATACTCGCGTGGGTAGAT
>N_1450
CATAGAGCTGCTCCTATCGACTTATCTTCAACCTTCGACCA
>N_1451
CGTTTCAGCTTGGCGAGAGGCTTTGGAAGTACTGACTATGG
>N_1452
AGGTTTAGACGCTGAGACGCCAAGTGTGGCCACCTACTGTA
>N_1453
CAATGCTCTTGAGGATACTCCTCTGTCTTTTCGTCTTTAGC
>N_1454
GCAGGGCTTATCTATTGCGACTCGGACAGCGGCCCTTAGTA
>N_1455
TCAAGAATGAGAGGTTGATGCGCAACGTTGTAGCCCGCCCT
>N_1456
TGGCTGGTGCTTCGCCAGATCACCCCTTCCGAAGACAGCCA
>N_1457
TTCACAGTGACAGAGATCAGCATCCAACGCCTTTTGGGCCT
>N_1458
GTACAACCGATTGGACTGTTCGGGGTACGGGTCACACGAAG
>N_1459
CGCTCTTGCAACCCACGGAACCTCTTGCCGAAAGCTATATC
>N_1460
CTTAAGGGGGTCGTTCCAAACCAAGTCCAGTTACCTGCCCC
>N_1461
CCCAAATTAAAGCGTCGACCCGGTCTTAACAAGCCGAGTGT
>N_1462
AGACAAGATGTGCCTACTCCCCGCACCCCCCCATAACGTCA
>N_1463
CCCACTTTGTGAGAATTTGACAGGTTTTAAGTAGGTCTAGA
>N_1464
GGTCCCGGGTTTCAAGCCGGCATACGAACCTAAGTGGAGAG
>N_1465
GCGAACTTATTTTACAAGTACCGGCGATAACCCTATTTAAT
>N_1466
TGAGCTAGCACGCCACGTAACGGAAATACTTAAGCGTGACC
>N_1467
AATCAGTGTCGCGTTTAGGACTAACGTATCATCTCTGCGGT
>N_1468
GCGAGACTAGGCTGATTAGGCCTCGTCGCGGCGTCGCCTGC
>N_1469
ATACATTCCATTGGTCGCGCCTTTAGTTCTTGTATATACAT
>N_1470
GCCGGACGGCCAATAGAATCCATCCGAAGAATGTCGTTCCT
>N_1471
TAGAGAGCCTTTATCAGATACCGTTTTTTACGCGAGTTGTC
>N_1472
CGAATGGAAAAGCTTGTCTACGCGCCTAGCCCTTTATAGCA
>N_1473
ATGAGAAGTATCTGGGAAACCTCTATTGAAGCGAGAACGGC
>N_1474
CCCTATGCGCATCCTAGAAGCTTATGGGCCGCGAATTCGCG
>N_1475
GTCACACTCTTATATAGGTCCCCAGGTTGTTTCGTATAGTA
>N_1476
TGTAGCCGTTGTTAGGCGGACACTATGAGTGCGAAATTCCT
>N_1477
CGACTGGACCGACTGCTCCCCAGAGGGACTTGGTGAGCAGA
>N_1478
TAACTTTAAATTGCTCAAGGCACTCAAAGCTTCAATGGTGC
>N_1479
CACCGGGGGGCGATAACCCCCTTTCTCCCGATGCCTTTCGT
>N_1480
GTAAAGAGGAGGCAGACACTCGATCATCCATAGTGGGCCCT
>N_1481
CGATGTGCTAAGTAACGGGACTACCCCTACACATCGTCGCC
>N_1482
AAGCAAAACTTCAGGAATCCCTTTACTAAACAAGGTGTAGT
>N_1483
AATATATCATAGCGTCGTACCGACGAGGTATGTGTAAGTCC
>N_1484
AATTGAGCAGTAACGTTGGTCGGGATTAAATTGTACGAGGT
>N_1485
AGCCCTGTCTGGGCCCCGGTCCGAGCTACTGTCGTATCGGG
>N_1486
AGCGACCAATCCCGTAGAGTCTGTATGAGGGAAGGAACTCT
>N_1487
CCATACGGGTATAAACATGGCTGTTTCCCCAAAAACTTCTC
>N_1488
ATGAGTTCGTGTGCCCAAAACGGCGGCAGCTATAGCGCGTG
>N_1489
CGTATCTGGGCGGGATTCGCCGCTAAAAGACCTATCCGCAT
>N_1490
GCGTAGCAACAGGTTGGACACCGCTCTCTCCAAGTACTACT
>N_1491
GCACGCAGCTCGTTTCAGACCTATGACATAGGGCATCGCAG
>N_1492
CAAGCAGAGCGGTCAAATTCCCGGTAACCACCCTATCCACC
>N_1493
CGGCTGATTCAAAACGGGAGCCGCCACTTACACCCACCTTC
>N_1494
AGACGTCGAGCTGACCTAATCCAATGCCTTGCACTCTCATA
>N_1495
GAAAATGTTTGCCTTGACGACGGACAAATACTTTAAGCTCG
>N_1496
CGGTATGTTTACTTATGGATCTTCTGCGAAAACGGTTGTAT
>N_1497
ATGAAGGAAGTCTCAGATCCCTGCGGGAGCCTTTACGTAGC
>N_1498
AACTAAGGTACCGGTAAGTACATGCCATCAGACACCTTTCA
>N_1499
ACTAGGTTAGGTAATTTAGACCTATCCTCAGATGCAAGACA
>N_1500
CCAGTTTCTGTAAGCTTTCACACGCAATAGGCCTTCGCCGA
>N_1501
ATTTCAGTGAGTGTCTGCGACGTGGTCAGCGCGATCTCCTA
>N_1502
AACGTCTCATGTCAGAAGTGCATAGCCACAAGGGGCAATAA
>N_1503
TAACAGTCCACACGATGGGTCAAGAGCGCTGGCCTACAACC
>N_1504
CGTTCACGTATCGACGTTTACCATGCCTGAACGACGGAACA
>N_1505
CCTGTCCTTCCGCGCAAGGACATTTAGATCAGTTGCAACAG
>N_1506
ACACAATCCTCGGAGTTGTGCGTCTGGAATCAGCCCGGAAA
>N_1507
GCAGCCGTATTGCTGAGACCCAGACACTGGCTTCGCGCCTT
>N_1508
CGGCCGCCTGCGTATCCACCCCAACACTGGACATCTGTTTC
>N_1509
CGGATGGATGTGTTTCGGGACCGATAAGCCGTTTGTCAATT
>N_1510
GAAATTGTCCTCCTCAGGATCTATACGACCAATAGTAGGTC
>N_1511
CGACAGCAGGCAACAAACTGCGTCTCTCGTAGCTTATTACG
>N_1512
AGGATCATGGGATGGAAGCGCTGTGGTTGTGTCCGGCAATA
>N_1513
TCTTCGGTTTACTTGTTGCACAACTAAGTTTTTCATTAGTC
>N_1514
ACCGAGTTAAGGGTCCATTCCCTACGTTCGCGTTACTCATT
>N_1515
AATCATTTTCCGCTCTATCACACCAGGGCCCTAAGGGACCT
>N_1516
GGGGACCCGATGCGATCGCTCTACACTTCAGTATACGGTGG
>N_1517
GCATGGGCTCTAACCGGTGACCAGCAGCCAACGTATCTACC
>N_1518
TGCTCTCATTTCTTACCATACTTCCGGGGGGCTGGCTTGTA
>N_1519
GAATAACAATGTTGGTCCTACTAGCTGCACTCTTGTCCCAA
>N_1520
CCGGCGGAGAGACCTTTAGGCACTACATTGCTTTAACGTTT
>N_1521
ACTAGTTGTTCTAGTGCTATCTGTCGCACGACGAACCTAAC
>N_1522
TCGGCTAGTTCATTATGTGACGAATGGGTCGTTTTGGTATT
>N_1523
TAAGTTACAAATATTTTCCTCTCGTATGGCTCAGAGGCACT
>N_1524
CTTAGCCCGTACACTTAACCCCGTAATGTCATCCCTTTTTG
>N_1525
GGAAATTCTGCGTGTCCTATCTATCTGGTGCACCCCGCCGA
>N_1526
CCAGTCTATTACGGCGGCGGCTTATGGCTACCTGCTCCAAT
>N_1527
CCCAGCAACACATAGCCCCACTCTGCGGGTTCCGTCATCCC
>N_1528
CAGTATGCCCATCGTGACTTCGGCACAGAACCAATAGGTAC
>N_1529
TGGTTCCGCATGCAGGCTCTCATATCCCGGAGAGTATACCT
>N_1530
GTAGTAATTGTTGTATCGCTCTCCACGCCCGAATTCTCTTA
>N_1531
TGTAGCGCGATCACTAAGGGCTGTATGTGGCACCTCGATCC
>N_1532
ACAGTTGGCCAGGGAAGACCCGCGTTGGAATACTACCATAA
>N_1533
GCTAGCCTAGATATGCTGAACTCACTCTCAACAAGGATGAG
>N_1534
AATGCTCATGGTCGTTAGTCCACACCGCACCATGTGCCGGA
>N_1535
AGTTAGGACCGGGAAGATTACCTTGGCAACCGCACCTACGT
>N_1536
TGCCTCATGGGAAAGACTCACCGATGCAGAGAAATCCTCGC
>N_1537
ACCGAGGGAACCGCAGATCACTAGTTCGCCTAGGAGGCCTT
>N_1538
CAAGTCCACAGCTGCTGTACCAGCTTCTGAAGCCAAATGTA
>N_1539
TTCCGAAGCTAAAAAGTTCCCGAATGAACCTCCAGACATGG
>N_1540
CTTGAAGTGCGCCTCGATAGCTTATACCCCAAGATCGTCCT
>N_1541
AACCTCATAGGGACGGAAGGCGGTTGCACGCTGCTCATCCT
>N_1542
TACTCCGAATTCGGCAGGGGCCTGGACACATGCACAAGCTC
>N_1543
GCCGAGCTAGACCAGGATCACTATTGCCAAACTGGCCCTTC
>N_1544
GCGCCGAGCTCCACACGGAACTATGGGAACGCTATCAACCA
>N_1545
GCAATTAATACTGAATGTTGCATCGATTAGCTAACCAGTTC
>N_1546
TTACAACTTAATGACGTATACTGTCAATTAGATTCACGGCT
>N_1547
AACGTCAAAGCCAATGTAGCCTCGTCATAGTTTGGGACCCA
>N_1548
GCCAATTAAATGCGCGCTGGCCAATGCGCTTTGTATATTAC
>N_1549
TTTGGAGAAGGACCCTGCGACTTCTTTGGGCCGTAGTACCG
>N_1550
AGTTAGAACCCCAGCTGATGCTAATCTAGTCGTGCAGGTTG
>N_1551
TTAGATCCGGCAGACGGTGCCGGAATCCTGAAAAAGGGAAG
>N_1552
CACTTACATCCTCATTTAGGCCTATCTCCGATATGGAGAGC
>N_1553
TGCGGATCGAGAGTGCTACCCGACGGCTCTATTAAGGTGAC
>N_1554
TTACTGTCATCATACACTCGCAACACGATGGGCCCGAGGAA
>N_1555
CATAGAAACGACGAGATTCACATCGCTCTGGTAAGCGTGAT
>N_1556
CATAGGGACGTGGGACTGGGCTGCACGTCACGTGAGGCTTT
>N_1557
GCGGACAAAGTCCCCTGATACGCCTGCCATGAGAATTCATT
>N_1558
CGGGATACGGTAGTCAGTCACGCGGGGTAATCTCTATGGAA
>N_1559
ACCGCTGCGTCGGGGAAAGCCCAGGTAATTAAAGCAGCACC
>N_1560
AACGAAGTCTTGATATAGTACCTCTTGGTACGGTGGGTTGC
>N_1561
ACGACGAGTCGACGGTGAGGCCGAGAGATTGTTCCCCCACG
>N_1562
GTCGGTTTAAACGCGGGTATCTTCAGTCCGTGTGCCATAGG
>N_1563
CCAGAGTGATTTTACACAAACTGATCGGCGTACTTTGCTCT
>N_1564
TATGTAAAGGGCGGTCGTGACCGTAATAGCGGATATCAATT
>N_1565
TCCGAACGTCTTCATCATAGCGGTCTAACTTCAATATCTTT
>N_1566
AACAACTATTTCGGCGCTCGCGTGGACGAGGGCTAAGGCAC
>N_1567
GGGTGAATTGCTCCGATCCTCACCCTAGATTTTAGCCCGCA
>N_1568
GGCCCGCTAGCACCCAAAGCCAACGTCCCCTATTTCAACTG
>N_1569
AAAACGAGTGGCGCACTGCACCTCAGCTGATTCCATTGTTG
>N_1570
TCGCCAAAGGAAGCATTATGCCACCAAGGATTCTGTCGAGT
>N_1571
GCTAGGTTGCGTCATGTGCCCTTGACAAGGACACCTTATAA
>N_1572
TTCTGAGACATGAGGCGTTTCAGAGCCATTACGCAACTTCC
>N_1573
CTTGCTGACACACTCCTAACCGCCAAGCTCCTCTACGTCTA
>N_1574
TTTGGGTACTTATATGGCAGCTCGCCAGATATCGCTGGCCT
>N_1575
TAAACAAGTCAGCCGGTACCCGAGTAGCATAGGGCTCAAAG
>N_1576
ACGACGCACATTGACGAGTACGTTCATCAATTGAGGCCACT
>N_1577
AGAAGCCTTTTTATGTTTATCCAGGGAACGTGCTCATGGAT
>N_1578
TAGTTGAGCTATTCCAATGACCGCTCATTGTCCGCATGTGT
>N_1579
TCGTGTGTCCGATGCGCACCCAAACATAGGTAGGTGCCACA
>N_1580
CAGAGCGCCCTGATTCAGAGCAACTACGAACAGGCACGCTG
>N_1581
AATCCAGTCTATACCGTTAGCAGGACCGGCTCAGATCCATT
>N_1582
AGGATTGCAATTGTAGTCCGCTAAACGGGAGGTGAACGCTT
>N_1583
GCGAGCGGAACCTCTCATAGCGAGACATAGGTGTTGACCCG
>N_1584
AGTTTGCCTAACAGAGTCCTCCAGATAAGCACACGTATGAA
>N_1585
ACCTTCATCCATGAGCCAGACTGGCTTGCTATACCGGAATC
>N_1586
ACATGACACTCATGATGGCTCGTACCCTTACTTGGAGCTGA
>N_1587
GTGTTCGGTAAACCGCAGCTCAATGTCCGATGTCCTGCCCG
>N_1588
CCAACCCGATATCCTTTGTGCGGACCAAATGAACCTAGTGT
>N_1589
AGTCGATAGCCTTTTCTGCCCATTAGTAGTGTTTGAGAGCC
>N_1590
TGTGAAACCGTAGAAACCAGCGTCACAATGGGTGAAGCAAC
>N_1591
ACACATCGCAACTTGCGGTGCCAGCCGGGCAGGTTCAAGAA
>N_1592
CGAAGGCGGGTCGGAGAAGTCGTAGATACAAATCGTAGATG
>N_1593
AAAGGATGACTGAGTTAGGGCATGACGGCGAGGCTCGAAAA
>N_1594
ATAGCGCGCGTATGTGACCGCGCGGACAGGCCAAAGGCTAT
>N_1595
GACAAAGCTACATTGTCCGCCCATAATTGCCCCTACCAGAC
>N_1596
GCAGTTCGCCTGCGGAGTTACTCGCTCTGCCATTCCGGCGG
>N_1597
TGGATTTATTCATCAGTGTGCCTTCGCCGGTGCCCTAGTCC
>N_1598
GAGCGCCCGTGTGGAACGGCCGTCATGTGTGCTGCGTGGAA
>N_1599
TCGTCTCTTTCTACGTGCGTCATCAAATTTTGTCCCGACAG
>N_1600
GTCCCAACATCTGTCCAATACTCGAACTGTATAGTAAGCCG
>N_1601
TTTGTTGCGTGCTTACAAACCCTGAGAATAACACCGCATGA
>N_1602
GACAATACGGCGGGCGGTACCTGCTTCAGCTCTCACCACCC
>N_1603
GATTGGAACTTGAGGTTAAACCTGCGACGAACAATGCATGA
>N_1604
TATCGTCGGGAACATCCAGGCAGAATTATTTCCACTTCTCC
>N_1605
GGTACGCGTGAGGCGCGTTCCATTTGGTGAACTCCGACTCC
>N_1606
CCTATCTGGGTTGGTTAAGTCACTGGACCGGAAGTGGCGAA
>N_1607
CACGTAGCAGGTGCACCCACCGCGGATGCGAGGGGTACACC
>N_1608
CGACTAGTCACCGGATCTTACGTACAAGCCTGGTACTTCGC
>N_1609
TGGGGATTTAACTTCTAACCCTCTGTGTATGAAAATAGACA
>N_1610
ATATGGGTCGTACGAGGAAGCTCCTTTACGCCAGCGCTGGA
>N_1611
GGCCGGGTTGAGCAGGAGGCCGACCGTTTACATAGGTCATA
>N_1612
TTTTAAATGATTTTGAGGAGCAATATCTCCAAGTTACAGAG
>N_1613
TGACGCGCCTGGGACTGTTGCTCTCCCCCGTATCGTGGAAT
>N_1614
CTTTCGGCGACTGATTCATACAATCCAAGGCCTCATCTAGG
>N_1615
ATACGAGCTAATTTCGCAGGCACGTTACCCGTGAGTAATAT
>N_1616
TAACTAAAGCACGCGTCTACCCCTTTGTACCTTGGTCAGCG
>N_1617
CCTTTTTTATGATCGTGCTGCCCAGAAGCCGTAGTTCCCGT
>N_1618
TGAGTCATATATAGGTTACACCCATCTTTATTGCTCGCATT
>N_1619
AGGATTGTGTTACGTGTCAGCACGGGTCGGGTATACCGCGT
>N_1620
CATGCCAGTCGGCTAACTCTCGCCCGTATTATCGAGGAGCT
>N_1621
GATATAGTCTTAGTCGGGGACACCCGCGAACGCACTGCCCG
>N_1622
TAACCTGAGCAGTATGGAATCCCAGTAGGTAGTACCAACGC
>N_1623
CTATAGGAGGCGGACCGGTGCACCCTGCATCATCCGGAGGT
>N_1624
AGACGGAGTAAATATACCGCCATCAAATATCCGCAGTTTTG
>N_1625
ACTCCCTTGAGTTGTCCGCGCGGCTGTCTTCTTCTACGCGC
>N_1626
CCATTTCGCGTTCCATATCCCAACCAGTAGTTCCTATTTCG
>N_1627
AGCATATTTAGGGATGCGCCCTGCCACACATACAGCCGTGA
>N_1628
GTCGTTACGAACTACAGTCTCGTGCCGTGCGCTCAGATGCT
>N_1629
AAGGAGGGCAAGGTCGTAAACCAGTCCAGCGCGTTAGCCAA
>N_1630
ACAATGCGTGGCGCGGATGACAGTCTCAACGGCCCGCCCAC
>N_1631
AGATTAGCTTCAGGTAGATCCCACCTAGCTACAGTTACGGC
>N_1632
ACACAGGAGAGGCAGATACACAATGTATGACCACGTCACTG
>N_1633
AGGGATTAGGAGGTGATGCTCTAAATGTGCGACTGGCTACT
>N_1634
CAGTATGCAATTCCGGGTCGCGTCAGTTTTTGGGTGCACCC
>N_1635
GATCTACCGATACGGACCCTCAGAGTCTATGCAGAGCCGTA
>N_1636
GTAGGGTGCTGTAAGATGGGCACAGTGCCATTTGCGCGTGC
>N_1637
CTACATTTCTAGGAGCCTTTCATTGTAGCCCTTCTAGGGAA
>N_1638
AAATCCGACATTGCTAGGGCCGAAAAGAAAATGAATTCAGG
>N_1639
GAGCATCACATGGTGCCAGTCCCTAACCTAGAGGAGCCGTA
>N_1640
CCCAAACTATAGTCTAACATCGGCGATCAAGTGTCAAGTTC
>N_1641
CCAGGTAACGATATCACATTCACTTCTTAACCACAGGTGAG
>N_1642
GGATTATACTCGATTTTGCCCTTGTAACCTAGAATTGTTAC
>N_1643
GTCCATAGTAACCTGGGTCGCCACCGTCCTACTTCAGGCAC
>N_1644
CCCCCGATGCCGCGTCTTTTCCACTACATAGTACAGGTTCC
>N_1645
AAACCATTGTATATGAAGGCCTCACATGGCACGTGTATGAC
>N_1646
TCCCGAATGGGTCGAAAGTACTAGCCGTGGTTCTTGCACGA
>N_1647
ACAGGCGTGCATGACCGAGTCGGCTCTGGAGACGCCGAGTT
>N_1648
CGCGTTCGTTCAGTTTGTTCCACTCGCTTAATGAGTCTTAG
>N_1649
GTGCAATGAGCCTTGTAGTTCAGTAGTTACGTGGCTTAGTG
>N_1650
GTGGTTCGGTCAATGGACAGCTTTCACATCCGTAATCAATA
>N_1651
CTGGGATGGTGTTCGCATTCCATCCATACACACACGAACCT
>N_1652
ACCATATACATCGAAGCCTACATTTAAATGTCGGAATCTGG
>N_1653
TTGCTCGGATAGTGTGAAACCAGTACGCTTTGGCTGGAGGG
>N_1654
AACGGCACGACGGGGTTCCACCCAGCATTTTGGCGTGAGCA
>N_1655
CCGTGCCCAAAAGTTTACGACACACGAGACCATGCTTCGGC
>N_1656
TGCTCGGCTGTTGCCCGAGTCTTCCCTAGTAGTAACCGCCG
>N_1657
CAGGCCACGAAGTCGGGTTACTCGTAACTGTTGAATTTATT
>N_1658
TACCGCGGTTTGGGGCTTACCCTAGGTTCTAGCTGTAGATT
>N_1659
TTGTCCAGGAGTATTGGACGCGTCAGGTACATTATGGATGG
>N_1660
GAGCACTGGTCTATTCTAACCGCACTCTGTTAATACTCCAA
>N_1661
TCTGTATAAACCGCTAGAAACACAGTATGCTCAACGACCTT
>N_1662
CTTAATACGTATAGGGACACCTATGAGATCGAGACGGACTT
>N_1663
ACTCGATAATTAATACCGCTCGATGGACCTACTTTGCTGAG
>N_1664
TATTGGAAGAGTGGCCAGGGCGGGGTGCATATCCCGCCACG
>N_1665
GGCGCGACTAGCCTAAAGGGCATGCAACTGATCCGCAGTAT
>N_1666
GCGAAAAATGAACTTTACGTCTTTCTTCGCATAGCGGTCAT
>N_1667
GTATGGACTGCATCCACACACCAAACGCCGTTGGGGCCGGT
>N_1668
GATATCATAAACCATACTGTCCACTAAAGGATAATAGTCCC
>N_1669
CGGCACCAATTCTCGCGTACCTGTGGCATTACCCGGCTCAG
>N_1670
GGGTCGGTCCTAAGTGGTTGCACATGATTGAAATAGTTCGA
>N_1671
ATGGCGACTTTCTCGTGCAACCTTAGGCAACCAAGACAATA
>N_1672
CCACGTATTTTAATCATTTTCCTCTGTAAGTGCCTATGCTG
>N_1673
CCAGTCTTTGGTTCTCTCTACAATTAACATCGCGCTTTGAA
>N_1674
CCCATTTCGGACAGAAAGGTCTCCACTTAGCATCAGTAACT
>N_1675
CTCGTAAACTAGTCGTTTTCCCCGGTTAATCCGAGCTGCCG
>N_1676
CCGTTTATGCACATGGGCTCCTCTCTGATTACTGTATTTTA
>N_1677
ACCTCATTGTCTCGGATAATCAAGTCAAGCCATTAACCTCA
>N_1678
GACCACCGATCGAACGAATTCGCGTCTATTAGATATAGATT
>N_1679
GTTCCTTTCGGTAACCACAACCAAGGAAGAGAGACACAAAG
>N_1680
TTAAATATTCTAGGCTACAACAACGTACGAGTTCTCGCGTC
>N_1681
GGATGTTCTTACTTGTTGTACAGTATCGCGTTACGGGCAGT
>N_1682
AGGCTCCGAGGGTGAACTGACATAATGCTTGAGCGCGGATA
>N_1683
CCCCCCAGGATTATATTCGGCACCCCCCCACGGCTTGCGGT
>N_1684
TCCCCACGTAGTGTTGAAATCACATAGAGGTATGAGAAATC
>N_1685
TTCAGGTCTCCGTTATGGGCCATTATTGAAATGACCAATGG
>N_1686
GGCCCCTCCTATTAAGATAGCGGCCGATCAATGGACTGAAC
>N_1687
AATTAAGAAGGCCTTCCAACCAATGATTAGACTATTTCCTC
>N_1688
GTACTAAATACTTGCTATAACCTTAAGTACGCATATAGGCG
>N_1689
CTGCTCATACATGAGCCCGGCTTTTGACCCCGAGAGGCTTA
>N_1690
TCCCTTTCGAAGTACATCCGCTATATTCGGGACAAACACGT
>N_1691
CGGGAATACAGGTGCCTATACGTCTTTCCCGGTGGCTACCT
>N_1692
TCCACTGACCCTTGTCCAATCCTGCGGACATACTGGGGCAA
>N_1693
ACCGTCTGGCAGCCTTTCTCCAGGGACGCAGAGAACTTTAG
>N_1694
ATTTATGCCCGAAGACAACCCGCCCTGACACCAGGGCTAGG
>N_1695
AACTAGCATGTCCGGGCCTACTGGTTTGAAAACTCTGTCCG
>N_1696
CTTGACCACTTCGCCTGAACCCCGCGTATCTTCCATTTTCC
>N_1697
TGCCGTATTTCGGCGATAAGCGGTGGACGGCGGTAATATGG
>N_1698
GTGTAGAGTGATAACGTCACCTACACTTTGAAAAGGCATAA
>N_1699
AGGGAGCCATTGATAGTATGCTGTTCGTTACGCCCCAGACA
>N_1700
GGGTTGTAAACACGCTGGCCCTCGTCGTGTGCGCGTAGAAA
>N_1701
TGGTGCTGAAGGATAACGCGCTTACGACTGGCCCGTATAAA
>N_1702
CATCTGGCTAGACGATAGGGCTTATCATAACTCTCATTGTA
>N_1703
AAAGATTACTCGCAGCTATGCCCGGCATCAAATGGGTTGGA
>N_1704
ACTCAGCCTCTCACCGTGGGCCTTAGCGGTGCTTCGGGATC
>N_1705
ATTGGGTGGGCGATCGTGTTCTCTCCGTCCATATATCGTTG
>N_1706
ACTATCTCGACGGGGCGTATCACGGTAATACCTCACATGCC
>N_1707
GTTATTGGGGAAACAACTCCCACCACGGCCAATAAGCGTCG
>N_1708
ACCGCCTGTTGTCACGTGGCCCAAATTCGGCGTGCGGGGGT
>N_1709
GATTATAAGCAGCGCGTTTGCTGGCATTCCACATAGTGCGG
>N_1710
GTTTAAACCCCTCCGGCTTGCGACTTCCTACGATTTCTAGG
>N_1711
ATCAAATCCGTCGAGAGGTTCTGATTTCGACGGCTGTGTCC
>N_1712
TTTGACTTGGTGACCGTGGACTTCACTGGGGCATCTTGACT
>N_1713
TAAACACTATCCATCAGGGGCCACTTTCCTAGGCACATGGC
>N_1714
GCTCGGGAGGAGGATGGCACCGGTAAGCGCTCAATTGTTTT
>N_1715
TAAGTAAATCTCCCAATAAACGGCTTAAACCTGGACTACTG
>N_1716
TCCACGGCTCACCGAATTATCTACGCTGCTATCTTAGAATA
>N_1717
TGCGGTGGATTCAATAGATTCAGTACTCTCTCGCAGCGGAC
>N_1718
GTTACGTGTCAGCCGAGGGGCCAGGCGCCTAGTGCGTTGTT
>N_1719
AGGAGATGGCCGTTAACGAGCCGAAGTTTGGAGCAGTCCTA
>N_1720
ACCGTTAAGTACGGACTCGACGGTTCGTGTGAAGTCGGAGG
>N_1721
GCTCGTGTGTATGGTAAACGCGCTATATCTCGCCATCTGTG
>N_1722
TCGAGGAGGTGCTGTCTTTTCCGAGGTACCCACAGATTCTA
>N_1723
CGGCCCCCTGCCACGATTCCCCCTCGCCTCCTACTAATGCT
>N_1724
CACTAAGAACAACGAAATAACAGCGCTTCGGTTCCGCCGTC
>N_1725
ACTTGAGAGCAGGTCTGGCCCTAGACTACCGCCTCACTGTC
>N_1726
CTGCAGGCTTTCCTTAATCTCTCTCAGTCTGTTGCGGCTCG
>N_1727
TAGCTTAGACGCGAAAGGATCCTAAACAGGCGGACTCTGGT
>N_1728
CGACCGCCTGACATCATCGGCATAGCCGTTTCATCTGTAAC
>N_1729
GAACGCTACCCCTCGCTTCGCATATTCAAGTCAAGTAAGCA
>N_1730
CCTTATAACACTGCTTCTAACGAGCTTGATAGCGTAATACA
>N_1731
GTCCACTTCAGCCCAAATCGCCTTATCGGCCCTTATCAGAC
>N_1732
TTCAGGCAATGACAGTAGCCCTTGTACAGTGCTATCCCATC
>N_1733
GAGGGTATCCGTTTACCCGACAAGCTCCCGTTACACGTGGG
>N_1734
AGGCGATTCAATGTTCGTAACGTTTTCATACCCGCAGGAAT
>N_1735
AGGAAACGTGGTTGATAAGACGTGATCCAATGAAGAAGTCA
>N_1736
CAGGTCTTCTCACATTGATACTCAGGCTGTATCGCGTGCAG
>N_1737
ACGATTTGCTAAAATACGTCCTTCATTGACGGTCATCAAAC
>N_1738
CCAATTTGGACCATCGCTGGCGCGCACGTTAGCGGCCAGTT
>N_1739
CACTATAACACATAAGAAAGCACAAACACGCAATGCACAAC
>N_1740
GTCATCTAGTGACAAGTCCTCTTTACATGATATTTCAGCCG
>N_1741
TGATGGTGCCACCGGGCCTGCTAGATCAGGTGAGACGAGGT
>N_1742
ACACAGATTGGCCCAGGTATCTTAACCATCTTTGGCCATGG
>N_1743
GCGGTAGCGAGAAAACATGCCGCCACGATACTGTAGGTTCT
>N_1744
GGAGGTGGCTGAATTCGTTTCTTACACGAGCGCAACAGGTA
>N_1745
CGGCTATAGTGCCTGGAGGCCTCTTGTCGATGGTTTAACCA
>N_1746
ACTTTCTTTAATTTATTTTACTATCCGGCTTATCCACAGTA
>N_1747
TCCTCGACAACATGCATTAACGCCGGGTCAAATGCCCCCTT
>N_1748
GATGCTTTCGTCTCGATAAGCTATTGGGGCACGCCTTGTGG
>N_1749
AAACGAAGGCATATTCGTAACTTAGAACCGGAGTTTTAAGT
>N_1750
GTTTAGGCGGGCCTTCCAGACCCAATCCCCAGGATCGAAGC
>N_1751
GAACTCATTTCGTTACGTAACCGACGATTGCTGGATATGCT
>N_1752
GGACCGCAGAATGTGAGTGCCAGATGAACTACAATTCTGAT
>N_1753
CCAAAATCAGGGTCGACTACCACGTGCTGTCGGACGGAGTA
>N_1754
GTCCGTAGTGTCACCCAACTCTTATATTGGTAATGGCGCAT
>N_1755
GGTGACAGAGCGTGTGTCACCGTTCTCTCGCTGTCGACTAG
>N_1756
AATGGCCAAATGCATCATGGCGGAAACTTGGTAAGCTCTGA
>N_1757
CACCGCTGATGGTTACAGGACACGGGACCGCATTTATGACC
>N_1758
AGGGGCCTTGATTGCGAACTCGCTCTTGCTACTAACTGGCA
>N_1759
ACGAAGGTGATTTTCGCGCCCGAGATTGAGTTAACGTCCTG
>N_1760
GGGGGCTACCATGGGTGCTACTCGTTTGTAGTCACGATACA
>N_1761
ATGACCCCCTCGAAGAACACCGCAAGGCATTCCGCCTAGGG
>N_1762
TTTTACTTTAACGGCTACGACTTGGGACTACGTCCCCATGA
>N_1763
AAACGGCTGCCAGAGGTAGGCCCGTCCCAGCTAACGCAGTA
>N_1764
CTATTATCAAGAGAGACCTCCCACATTGAAGTCGTAACGCT
>N_1765
ACGAGATTGAGTAGTGCAAGCACGCCATGACCACGCGTCTC
>N_1766
TGCATGTAAAAGGGATTACGCCGGTACTTCTTTGCACGCCT
>N_1767
TCCCACGGCATATGGTACCCCCTTCAAAGTGTTTTCGGGTG
>N_1768
TATGAGCTCGCAAACGGTCGCGAGCAATGTATGATGCCCTC
>N_1769
TTAGCATTTACTAGGCGGTCCCCTGAGTAAACCCACAGTAC
>N_1770
CAATGTATACCCAAATTTAGCCAAAATTAGAACAGGAACGC
>N_1771
CAGTACCACGAGCGGTTCGCCACCCGAAGGTGTGGAGCAGC
>N_1772
ATACTCGGTCCGCGGCTAATCATTAAGTTATGGGGACTCCC
>N_1773
AAATACCCAAGCTGGGATTACTTGCAACACTTAATAGCCGA
>N_1774
ACAAGCCGGACATTTACGACCGAGGGGTCCAACTGCTACGC
>N_1775
TGCCGGTGTACAGCTCCCCACCATTCAAAGCAACACAAACA
>N_1776
GAAGACCTAGTCACCTACTGCCTAACGGGAGTTGATTAGAG
>N_1777
TGGTAAGGATCGTCTCGTCTCACACATAGTCTCTGGCGCGA
>N_1778
TTATAGGACAACCCGCGTGCCTGAGCAAAGACTCGAGTCCA
>N_1779
GCACCACGTAGTGTTTCGGGCTTTTGCAAGTAGTGAAACTC
>N_1780
TTTTGTAGAGAGGCCCGATTCGGGACCTCTGCACCTTGATC
>N_1781
AAGTAATAATGACAGATAAACGCTATTGCGTGTAACGCGAG
>N_1782
GGACGCGGCGCCTTAATAAGCATTCGTATTAGACAGGCTGC
>N_1783
GGACAGATCCACCCTACACCCACAGCGAAGGTCATACGGGG
>N_1784
TCTTAGGCTGCTGGGTTCCTCACTTAAGGTCTTACCATTGT
>N_1785
TAAGGTTAGATAACAGAGGACGGTGCTAGGTACCAGCGTTA
>N_1786
AGCAGTTGCGATCCGAGGCACCTTTAACACTCGCCAACCCT
>N_1787
CGGAGTAGCTACACATAAAGCATGCATTCCGACACCTGGCA
>N_1788
AAGTCCTCCCTGTGAGTCGGCGCAGTGATCACTACTTGAAC
>N_1789
GTGACGCACCTGGACCTCCACGCCGGAGGAAAACTAGTGTC
>N_1790
GATGTTAAAAATGAGTTCTGCGCGTTGCATAATTCTGGGGG
>N_1791
GTGCTACTTGGTATTCGAGGCGTGCCCTACGCAAACCAACA
>N_1792
GGGCTGGCAAGCTCAGAGATCGGGCCTCAGTCACGTAGATG
>N_1793
CCTGGCGACCTTTAGGATCGCTAGACGTAATCCACGGACCC
>N_1794
GAGGTTTTCAGAGCGTAAGGCCTTAAGTTATGAAGCCTCTT
>N_1795
GTCGAACCGCCATGTTAATACTTAAATCTCATCGAATTTGG
>N_1796
CGGCCGACCCCAATTGTAGTCGTGGAACACCTCGACTTGTG
>N_1797
ACACCTTAAACATCTAAGCACCACGGACCGAAACTTTAGAA
>N_1798
GGTCCCCGCCTCGTAAGGGGCGAGGGCGTGAAGGAATTCTC
>N_1799
CAAGTCGCATTGAAAGCGAACCAAATCAGAGGTAAATTCGG
>N_1800
TCTTGAAGTTCCTGAGGACACTCTGTACGCCCGTTGTCAAT
>N_1801
GGGTATTACAACATGGGCTACAGCCTTCAGGTATGTCAGCC
>N_1802
TAATTCCTGTAAGTATGTCGCTTGAGCATCCCACACACTAA
>N_1803
GAGCACCGCACATTTAAATGCCACGCTGACTCCAATGTTAA
>N_1804
CGCTTAGGAGATAGGTTACCCGATAAGTGGTACTATGTGGC
>N_1805
TAACAAATGCGACGCGTACCCAATGCGTCCTAGGGATTTGG
>N_1806
GCCCTACCCTATCACTCCCGCCACTATTTGTGGGGAACTTA
>N_1807
GCTAGGCTATTCTTTTTGTACATTTCGGGGCTTCTTAGCGA
>N_1808
ACTAGAGCGGAATGAAGTAACCCATACTTGCGTACACAAGT
>N_1809
GGCGATGCAGATCAGTTACACCGTACAGGTAAAGATCACCC
>N_1810
GGATTCGAGGCTCGGAATAGCCCCCCCACCGACCAAGAGAT
>N_1811
GTCTGTTGCGAAAGTGCTCGCACCATCGCACACGCGAGTCT
>N_1812
TAGAATCAAGACGCAAACATCCAGGAGGCCAACGAGAAGTC
>N_1813
AATCAAGCAGAAAGGTCTTGCCCGACTCAATAACGCGTGGT
>N_1814
TCGAAAGCGGTCAGTCATCCCTGTAGGGTCCATCGGCACAC
>N_1815
GTCTTCATACCGGGTGATCGCGGACTCCCTACATTAAGGGA
>N_1816
CTTATGTTACCCGTTGCGTTCTCGCACCTTCCACGTCAACA
>N_1817
CCACACGTGTTCGTGACATGCTACAGAGTCGGCCGCCTTCA
>N_1818
GCGGATCACCATTTGGTGAACTTCGGATTCGGCTGGCGCTT
>N_1819
TCAGGCCACAGACTAATTGCCGCCTCAGCTAAGTTTCCAAC
>N_1820
AGGATAGTCGCACCTCGTAACATAGGGAGTAAGAGAAAGGG
>N_1821
TGCGTCGAGCGGTTACGACCCATCACGGCCATGGTGCGGGC
>N_1822
GAAGGCGGAATTACCGCGCGCCCATGAGAAAGACACGCGTC
>N_1823
TAAGAAGAGCGGTCCTGCGGCGTACTAAGCGAGCACACATT
>N_1824
CGACTTCTATAGGGCTAGCACATTCGCGCTCAAACCACAAT
>N_1825
CTCCAAAGATAGACCATTTACGTAGATGGTGAAGTAGCTAG
>N_1826
GGAATAAGGGAGGAAGTTGGCTGCCAAAGCCTACCGAATCG
>N_1827
GCGATTACGTAGATTATAAACCCAGGACCGACTATACAAGG
>N_1828
TAGGGCATCTGGAGACCCCTCGTACACTTCGGCCCCCATTT
>N_1829
CGAATTGGTCGGTCACTTGACACTGGTAACTGTGTGTTTCC
>N_1830
ATTAGCCTGTGGTTCTGACACGTTGGCAGTCTGAATCAAGA
>N_1831
TTTGGCAACGGACTCCGGATCCATAAGAGCAGACAACATTA
>N_1832
CCCAGGCACGCACGGTGCAACTACAATGGTCGCGGATGCAG
>N_1833
CAGACCGATTTTACCATAGGCTTTTGAGCCGACAATCTTCT
>N_1834
CAAGGGATTCTTGTACGCTTCACCCCACACTGTGCACCAAC
>N_1835
AATCTACTATTGGTTCTAGCCACTAAGCAGCAGATCCCGAT
>N_1836
TTCGAAATGTCGAAGCGTTTCTCACTACCGCTGTCTGTTGC
>N_1837
CTTATAGTATAACTATTGACCGACTACTGAAGCAGCAAAGG
>N_1838
TTATTCATATCGATTATGAGCTGTGCCAAACCCTAACTCCA
>N_1839
TTAAGACTCACCAAGACGCACTTTCTATACGCCGGGATAGC
>N_1840
GTCACCTTAATCTTAGCCCTCGGACGGTCCTAGATTGATAA
>N_1841
ATCATTTAGATAATGTTGCCCCGTAACTCGAATGAAGTATC
>N_1842
TCGCTTACGTTTACCAACGGCAGTTACAGATGCTGAGTTGG
>N_1843
AACTACTAAAACCGTATTCCCGCCGACGACACTGAGGGATG
>N_1844
AGCGTGCTCGAATTCTGGACCAATCTGTAACGTATGGTAAG
>N_1845
CCTCCTTCAAATATTGCACACCAACCCCAAAGTCGAGGTCT
>N_1846
ATGTAGGTAACCTAGTGACCCATACCCACGATAATCTTGGG
>N_1847
AACCATCCTAGATAACTGATCTACTGCGCGATTGAACCTAT
>N_1848
CGCCGCGCCCGTTCTATTCGCAGTTACTTCGCGGACTGGGT
>N_1849
GTAGCCCGCACTCGACACCTCCTTACATTAGAGTTAACGGT
>N_1850
CTGGGTTCTGTCAGATTTACCATGCAGTTATCACGTCTCTT
>N_1851
CGTCATCGTGCGTGGTTCCACTGTACCAATTCCTATACACA
>N_1852
AGTCTGTTGTTGCCTATTCACTCTTTCCACTGACGGTTCGA
>N_1853
ACGGTTCCAGAGTCTAGTTCCACCCGATATGTTCAACGTAC
>N_1854
GGACTTCGCCTTACTTGAGCCCCCGTGGGAGCAGGAGTTCC
>N_1855
TGATTAGTTTACGAGTAAGTCGGAGCGGTAGTGAAACTCCG
>N_1856
ATCACATTGAAAGGGTGGCGCCTGTCTACACTCGTAACCGA
>N_1857
ACCACGGGCAAGCAGTTGATCCTAATCCAAACCGGTCACCC
>N_1858
GTTTCATACTTCACGCCTATCTCCTGGCCACACTCCTTCAC
>N_1859
ACAGTGCCTAGGACATCCCACCACCGTGCCTAATGCCCTGT
>N_1860
TTCGCCTCAGCATCGGGTGCCGCGTGCATCCGAGCCAGGGG
>N_1861
TTTTAGGTCCCAGTGTGGGCCACGGGTGTCTTGGTGTTCAA
>N_1862
CTGCGGATTCCCGTTTTGATCATGAAGCGACTTTAATAAGC
>N_1863
AGATACTCAAAGCGCTGACACAGGCTGCCTGGCTCAGACGG
>N_1864
CCTGAAGAATGGCTGGCCGACTTGCCCAGCTTGATACGGCC
>N_1865
GGCTTTGGTCCGATTGGGTGCAAATGCGCAAAATTACTGTA
>N_1866
TCGTCCTGGCGCGTTGGTCACACCTCCTTGCCGGTCTCCTT
>N_1867
GCCATTCGACTAAGGAAGCACGTGTCGGCGGATAGTTGTAG
>N_1868
ACATCACATCCGTACTTCTTCAGTACGGAGTAAACCCCTAC
>N_1869
CAGAATGCGTTTCAGTTGAGCCACCATTAATACTAGGTCTG
>N_1870
CCTACTGCTTGTTCGCCATGCGACGTCATGCACTGTAGGGC
>N_1871
TGTTCTAGCAAACCGGGCTTCACGGGACCGACTATCTATTG
>N_1872
TCGAGTGTGCTACCCCGCTTCGGATCCCAGTATGAAGCAGG
>N_1873
GGGATACCTATGAGGTGTATCTTCGCTCGGTCAGAAGATAT
>N_1874
TTTGCCACCGGCACGAGGTTCGCACGAGCCGAGGAGGCACC
>N_1875
ACTTGAAGGATGGCGGTTTTCAGGTGCTCTTGCTACTCCTG
>N_1876
GCCGAGCTGAGAATCTCCCACCTTTTGCGTATTATAAATCT
>N_1877
ACAAGCGGACCAGGTGAACACGACAACACGATATTCTTGAA
>N_1878
CTTCCCAAGCCGCGGTAAGACCAGAGGAAGTCCTGGTGGCA
>N_1879
GGAGAAACGATTCTCAGTTCCTTGCTACGCTCCGGATGGGT
>N_1880
ACTAATACCCCTGGTCTGAACTATGAGTCAAGTCTTACGCG
>N_1881
TGCTAGCCTTTAAATACTCTCTCTCTGGTCTCCTGGGGTTA
>N_1882
AATGGGCTTGCCGGTCGGCCCAGACTCCCTCGAATGCCGCC
>N_1883
TATGATATAGTATCACCTCACCGCTTAGAGGGAGATCCAGA
>N_1884
CTACAGATATCACATAGAGTCTTGTTTATGGATAAGCCAGG
>N_1885
ACCTAGTTGAGCTCGGCCGGCCCGCCCCGCCCTACTTTCAG
>N_1886
TATAGTAAAGGGGTGGCCCGCTCGTGAGGTTTACAATATGC
>N_1887
TCGCTGACTGGACTACAGCTCGGCACTTTGATGTGTAGTAA
>N_1888
AGCCTCGAGGATCGGCGCGTCCTAGTACTGTTACGATGTCG
>N_1889
CGTACAGGATGTGTTCAACCCATTTCGGCTCATGCTCAAGT
>N_1890
AACAGGGTCCGCTGTACTAGCCACATGGACGCACAACATAT
>N_1891
CCCCAGCCACAATTAATTACCTACTGACTCGAAACTCCGTG
>N_1892
GATCTCTGTACGGTGCTTCCCCGGACATTCATCGCAATCCT
>N_1893
CCATTGCGTGGCCCTAGAGACGCGGAGATAAGATGCTGCTC
>N_1894
AAGTCGAGGTGGGTGTCACGCCGTTGGCTTCTTCACACTGT
>N_1895
GTCCCAGAAGTCCGCACTGTCTTGGTCGCTAAACTATTATC
>N_1896
TAATATTAACTACTAGGACTCTATGCTATATACTAATGTTG
>N_1897
CATTCAGCTACGCCCCAGATCAAGTTGGCGCCGTAGTGCAA
>N_1898
TTAGAGGATGACTCAGCCCACGGTTTGTTTGCGGACATGTG
>N_1899
ATTCTTATGATACCGGGGTTCCGTCCTCCTTGCATACACTA
>N_1900
CCTCCCATAGGTCCATGAGCCGTAACAAATGCCAGACATCG
>N_1901
TCCCGGAGCGCTTCACCTGCCAAGCGAACCATACTATTCAT
>N_1902
ATAAGGTGCATTGATGACAGCCAGTCCTATCCGCACAATAA
>N_1903
CTGGTGAGGTGCGTCCGGGGCAGATGCACCGAATTCACGAA
>N_1904
AAGATGCCGTGACAGTTAATCTTTTCTAGCCCAGAAAGGTC
>N_1905
AAGCCCCTGCCTCCGCACTGCAAACGTCTGACCGGGGAGAG
>N_1906
ACTCGAATGGGTCAGACCATCCGAGTAACAGAGAAAACATA
>N_1907
TTTTCTGGCACTCCTCTCTACCAGGAGCTAGGGCGCAATAT
>N_1908
ATATCGACCAATCCCAGTTACTACACCGTCTGTTATGCTGC
>N_1909
GCGAACAAATTCCGAAGGTTCTTCGCATTGAGGGTCTCGAC
>N_1910
ATACGTGTCAGGTGACATGGCGTTCTGTATAATGGGTGCAC
>N_1911
TAACTTAGAGTAAATGAGTCCCGGAGGGTATGCCGGTAGTG
>N_1912
CCAAGTCGTTCCGCGATTAGCAACACCCAACCTCCTATTTA
>N_1913
TTTAAATGTATTCATCTAAGCATAGTTAGATGCCGGCTGTG
>N_1914
TTATTCCCCGTAGACCGATTCCCCAATTGCGGCCCGATGAG
>N_1915
CCATAGGCGTAGCCCACTGCCTACTTATTTAGAATGTAACA
>N_1916
GCATGGTTTGATACGGTAATCGACCCTTAGTAAGGGGTGCA
>N_1917
TTGATCGACTTGCCTAACATCGTAGACTCTTTCGTATTGCA
>N_1918
GTCGCATATCTCTACCATGCCTTAAAAAAGAAACCGAAATC
>N_1919
GGAACTTCGACTGTTTGTTCCACCTGGCCCTCTCCCGCCGC
>N_1920
GGAACTCCCAGCTTACGCTCCTAAATGGATACCCAGCGAAG
>N_1921
CGACCACATACGCAGCTAGGCACGTGTAGTACCTTTGTTAG
>N_1922
GACCCTGTGTAAAACTTACCCCCTGCCTTGTAGAAAACGGG
>N_1923
CCGAAGCTGATGCTATAGGACGTCCAGCCCGTGTTAGGGAG
>N_1924
ACGAACTTGAGGGATTATGTCACAACGGCAAACAAGCCAGG
>N_1925
TCTTCAAGTTCCTTTCTCCTCGAACAAATTGTTTTCAAGGC
>N_1926
ACTCCTGTCTGTTCACCCGCCTGACGGAGACCGGAGCGAGT
>N_1927
ACCCTTTCTATAAACCTTAACGGAAGCGGATAGATCGTCTT
>N_1928
GTCATTCGCAAATCTTCTCGCTCTCGTCCCGCTCACCCGAT
>N_1929
GTCTATTAAAGCTTGCGAGACGCCAACAGCCATCGTGATCT
>N_1930
GCAAGCGCTCTGAGTTCCGGCCGAGGGTCCTATCGCCGTGT
>N_1931
ATAATCGCCATGCCCTGTCGCATCACTGTCGTATGTGACTA
>N_1932
ATTGCTGATGAGTGTTTAGTCACAGAGGGTGGGACACTTGA
>N_1933
GGCTGTCGGTCCGGTCTAAACAACTATTCGCATCGCAAGTA
>N_1934
CACCAGCACAATTAGCTTCACTCAGGCGACGTAGCACGATC
>N_1935
CTACGTGTAGGTGGCTTACACCAACGATGTGCCGTGGACCG
>N_1936
TTCGAGTCTACGGCTCGGGACCCACTCAGCATTGGTAACTT
>N_1937
AATTTAGCACAGCACGTGTTCCAGTCTCGTGAGGTTGTAGC
>N_1938
GGATCGTACTAGGAAGAACTCTGAGGTGACACGGAGGGAGG
>N_1939
CACATTCCCTTAGTGCAGTCCGATCCCAGAGGTGATGTACT
>N_1940
AGAGATTAGCGTGCTGGGCTCGTGGCAGTTATTCCTGTCCA
>N_1941
CAAGTAATCAGGTAGTCGTGCACAATATTTAGGGATTGGCG
>N_1942
GCTATCACCCTCGCAAAGGCCCCGGTATCGTGTACCCTAGT
>N_1943
GATAGCGAAGATACTTATAGCTGCCTGGTAATCCATATTGG
>N_1944
GTATGATACGCCAACGGGCCCAAGAAACCTAACGGAAGGAG
>N_1945
TCCCATGACCGATGGGGTATCAGTCAGCGGATAGAGCCGCA
>N_1946
GCACTAGCCGAGTATCAAAGCCTTTTTTTTAGCGTTACCCT
>N_1947
CCGCGTACGCAAAAAAAGTACTTGCCTCATCGTAGGCGTTT
>N_1948
CCAAACGTAGGCGGGACGAGCATTATACGTAAACGGGCCTC
>N_1949
GTGCGCACTCAGTCTAGTTACGAACTTACTGGATACGGTGG
>N_1950
GCCTTATGAGACATTTACGACCCGAGGGATTGCGTTTGACC
>N_1951
AGAGTCCCTCACTTATACTACACCATCGTTGCGGTTTGTAC
>N_1952
CTCTAAGCATGCGAGAGAAGCCTTCAGCTTCGATCCTAGAT
>N_1953
TGCTATTCTACGGACCTCCTCCTGGTATAAGCACCCAACTC
>N_1954
AGTTACCAGTTCGGTAACTACTAAGGTATTCATCAGCACCA
>N_1955
TCCTAAGCATTGACCTGGCTCCATAGGGTGGCCCTGTCACT
>N_1956
GGCTCGCGCACATTGTGAGGCGCTACATATCAATTATCACT
>N_1957
ATGTTATCAAGGGTACGGTTCTAATGTCGGGACTAATTGTG
>N_1958
TGCGTTTCCATTGGACAGCACAGTATGGTTATATACCACCC
>N_1959
AGCACTGCCTAGCTGTTATTCAACTGGGGCTATTACTATCA
>N_1960
AGAGTGAGCGTGATCATGAACAGGAGGATTCACCGCTATGC
>N_1961
CGGGGATATTTTGAAAGGCTCCTAAGTTGAACCAATGTCAG
>N_1962
CGGCCAAAAGTCGTTTCGAGCAAACCAGGTAGCTGAAGCGG
>N_1963
GGATAAGACTTTTCGTCCTTCGGCTACACCACTGTATGCGC
>N_1964
TAGACGCCTGATTACATGCACAATACATATATCCCCAGGTC
>N_1965
AGAAGTCCGGGTCGACAATGCCTTCATGGTCCACATATCTA
>N_1966
GGCTATGTCCCCCTTTGCCGCAATCTTTTACTGCGTATGAC
>N_1967
TCTCATCTCGGCTTCTTTGGCTTAGGAGTCTTCGACGTATT
>N_1968
GTTCTCTTAGAGACTAAGCTCTGTGTTGTCCGACCACCCTG
>N_1969
CCTGTGGCTGACCAGAGAAGCTGCTTCCAACAAACACTCCG
>N_1970
GGACTCCTAGTCGCTATGATCCGGACGAGCGTCACAACTCA
>N_1971
TAAGTCATGGGATCTCTCAGCCGAGCGTTCTAAGGCCAACA
>N_1972
CGAAGTGAGAGCGCCGATTGCACATCGTGAGCAAATTACTC
>N_1973
ACGATGTGTCAAAAGTTCCACGAGGCTGCGAGATCCCGCTT
>N_1974
GTTTGGTTTGGGCGCGCGTGCGGGGGTATATTCCTGGTCGA
>N_1975
GCTCTACACATATGGTCACGCGGAGCGGGCTTATTTGCACT
>N_1976
CAGCTGTTAACATCTTAAGGCGCATGCGGCCCTTTTCATTA
>N_1977
ATAGAAGTTGGGCGTCGCTGCTACCTCCCTTTTTCCCCAGC
>N_1978
CGCATGTAAGACTTGCAAGTCGTTCTTTGTTTGTGCCAACT
>N_1979
ATCCTTGTAATATGTGCCACCATGGCGCGTACTGGACTACT
>N_1980
AGCAAGCGTGGCATACGTCGCCCAGTACGGTGACTCTAGGC
>N_1981
AGGGGCTTCCCTACCACATACGTATAGACACATCCTTTTAA
>N_1982
ACGCGTGCTAGCGGCCCCAACCCTACTAACCCCGTATTTGC
>N_1983
GTAACGGATGCTCATTTGCTCTTTGTTACCCCAACAAGATC
>N_1984
TTGGATACCTTGTGCTCTTGCATCCTGCGATAAGATCGAGT
>N_1985
CGCATATATATGATCCAGCTCCGATCTAGTCCACATCTAGA
>N_1986
GCATTAATAGGGCCGAGAATCACAGATACACGTGCGATAGC
>N_1987
CACTGTCATACATCCCGAGGCCCCTTTATGTAGGTTACGCG
>N_1988
AACCGTAATGGAGCACATGTCTTTAGCGTGCTCGCTAGAGG
>N_1989
GGTTCCCAATAATTTCCCCGCCGGTCAATGAGGGCCGAGGC
>N_1990
GGTCCGTAAATACAATAGTACCAGGGCCCAGCGGATGATTT
>N_1991
CGGACCCTCCGATATAAAGTCGGCCAGGAGGAAGGTGTTAG
>N_1992
GAGTCTTGATTTACGGCCAACTTTATCTTCGACATTGTATT
>N_1993
TGTAAGCTCTGTTTACCCAGCCAGACCCGCAACTGCTGATG
>N_1994
ATACCATGTGAATGCTTCGCCGATCCGTACACACTGGCGCG
>N_1995
ACTCGGGGCCAGGGTCGCAGCAAGTACATTCATGAGACCCA
>N_1996
CCCATCTGTACCCGAGGGAGCTTTGATAGTGCGAGGCTATC
>N_1997
TCATTGCAGTGGGCGAGTACCCCGAGTGCGTACTCAGTTAG
>N_1998
CATTCGTGGAGTTGCAAACACTACGACTATGGTAACGGCGT
>N_1999
AAGAAGAACTACGTACCCGACGCGTGGCTACGACAAGTGAA
>N_2000
ATGACCGAGTACGATATGCCCCATTGTGACCGTAATCTTTT
>N_2001
GTACAATACGGTCCCTTCCTCCGGATTTTCAGAATTTTGCG
>N_2002
TGGATGGCCCACTGCACGGTCCGCTTGTGCGTTCTCGATAG
>N_2003
AGTTGTTCCACGCGGGACTTCATGCCTAATCGGTGCCATAA
>N_2004
CATCCTAAGTCCCTGTGTACCTGGCACAAGGGATTTTCGAT
>N_2005
ACAGAGACGGGATGCGCGGGCCTCCATTTTTTGACAAACAT
>N_2006
GGACGCGGACCTCAGCAGAGCACCATTACTTATGATGAGTT
>N_2007
CCTAGCATATCAGAGGTGGCCCGTCGGCAATACCATGGCTG
>N_2008
AACAAATGTGACTGGCATGACTGTGCACCCAATACAATAAC
>N_2009
ACTGTGGATGGCTGTAAGGTCGGTACCTCAGACGTGATAAG
>N_2010
CCCATTTATGAAACCGTATTCAGAAGGTCCCCGAACTAGTC
>N_2011
ACGATGTATGAATACGATTACAGGTAGCAATATCGGTCACA
>N_2012
GCTTGTTACGATACCGTATTCGGATTGATTGACAACTTTCA
>N_2013
GGACCCTCGCGGGTTCGTCTCTGCAGAATCTCGACGGACTA
>N_2014
CGCTGATGCGGCGATTGATCCCTTTGGCGACGCTAAACGAT
>N_2015
AGACCCGCTTTCTCATGCTTCGTTATCTATAACGTCATGCA
>N_2016
CCCAACTAAGGTAGAAGTTTCTATCGCAGAGAATGGAATTC
>N_2017
TAATAGATCTTGGTTATGGGCTTGTACTTAGTATGTCCCTC
>N_2018
AGTGCATAGACGCCTCTTGGCTTCGGGCAAAGGGATATTTG
>N_2019
TTAGGGAGTCCATCGAAGGTCCCGTCGGGAAAGTGCCGTTA
>N_2020
GAAGGAGTCACTAGCGAACGCACGTTCGGTGACGAGGTATA
>N_2021
TGGATACGTTCGCGTCCCGGCGAGCCCCAAGCGGGCTGTCA
>N_2022
GGACTGGATGTAATCCAAGACTAATTGCTGTATCATGTATC
>N_2023
GTTAGAGAATTGAGGCGCGACGACAACACTCAACGACTTAT
>N_2024
ATGACCAACGCCTGAACGCACAAAGAGAGGTTCCCTAATGC
>N_2025
TTTATCGAGCTATTGGATATCTCCAACTCAAATAATGTCAA
>N_2026
ACACGATCCCTGATCACGCCCAATAATACCGTATCAAATGG
>N_2027
CGATCGTAACTGGAAAATTGCACCGCGACTAAAGGTTCTGA
>N_2028
GACCAGATACAAGTTGCTAACAACGGGACTACGATCATTTC
>N_2029
CTTATTTAAGGCTTGCAGCTCCCACGCAACTTGCCGAGTTC
>N_2030
TATACTGTTATCCTTCAAAGCGCGGCCTTCGCCTCTGGTAT
>N_2031
TTAGGTCGTATTCTAATGTGCACTGGGCACTGTCGAATAGC
>N_2032
GGCCGAACAGTGGTTGCGTTCACTCCTTATCAGGTCCTCGG
>N_2033
CCAACGAAAAGACATGGCTTCCAGCCTACTGACTCCCGCGC
>N_2034
CTAGGGTTCGTAGGTTTCGACGGCAGAGCCCACAGTTGGTT
>N_2035
CCGTGCGCCTGGCTCTATCTCTGTAATCCGTATGTCAATCA
>N_2036
GCTCTAATAAAGTACCGGAGCATGCTCGATTGTTTCTTTCG
>N_2037
GTTAGCCCCTTGGGCGCGTTCAACATAGATCCAGCGACGCG
>N_2038
TGGAATTGCACTCGGATATGCGGGAGTGTCTTGATAGCGGG
>N_2039
CCTCAAGCGGGCGTCCCTAACATATCACTACCATCCCTGGT
>N_2040
AAACCACGACGGGAATTTTTCAGACCACGGCCCTGCCTCTG
>N_2041
AGTTACGACCGTCGTTATCTCACAGGCTTAAGATGTTGAGA
>N_2042
TCCGCCGGCGCATATGCGAACAAGCGTAGTGAAGTAGATCA
>N_2043
AGACATGTAATAGACTAAGTCCGCCATTCCGGGATTTAAAC
>N_2044
CATGACCATCGGGTGAATAGCTGGGCGAGACAGCCTGCTTT
>N_2045
GCCAACCAATCCACACGAGACTTTAGTATAGAAGAAGAGTG
>N_2046
CCGGACTGATGCCCTTCAGGCCTTATGATATTCAGTAGAGC
>N_2047
CAGGTTAATGGTGATCTTGTCTTTTAAGCGTCTACTCACAG
>N_2048
AGGATTAACCCCTAAACAAGCCGCGCTCGATTCTCCCTCGG
>N_2049
ATCCAGGTAACGTATCTTAACTATAGTTCCCGAATGGCCGC
>N_2050
CCAAGTATGGACGGGTCGTCCTCATCAATGGGTAGTATTAA
>N_2051
TAACAGTCATACCCAATAGGCGGCCCTGGGCGCAAGTCCGA
>N_2052
ATCGAAGCCGGTCTAAATTTCGAGTCTATATAGCTACTGCC
>N_2053
AACGCTTCCATACTCTGTTCCCAATAATACGACCTGCGTTC
>N_2054
TATGATTCAACAAGCTGCTCCGAGCTACGGGGGATGGGGTG
>N_2055
TAATTCTTAACTGCATCCAACATTTCAAATATGGTGGGTGA
>N_2056
ACTCAAGTACGCCCTCTGATCGAACTAGCTTGCAATAAAAA
>N_2057
GAGCACAGTCAGATATAGTTCTGAGATCTCGTGGAAATAAC
>N_2058
TGGAAGTTCAGCTCGGGTGTCGCGCAAGGACCACTCGGTGA
>N_2059
GCCACGGCCGCAGCCGTTCGCTGGCCGTTAGGGGTCCCATC
>N_2060
CAGTATTCTCCATAGTCGCACGTCATTCTATGTTGGAGTTC
>N_2061
GACGAACGAGCCGTCGCTATCTATGATCTTCTTTACGCCTG
>N_2062
GCCATGTTATACGCTGTATACAGCTATTCAAACGTCTTCAG
>N_2063
CCAGGAGATGTATTGACGCTCTCCGGAACTGGTGCTATTCA
>N_2064
ACACACGAGGAACGCCTATGCAGGTCACGAACACGCTGGGA
>N_2065
ACACGCTCACTTCACCTTGGCGGAAATAACTTCTATCCACT
>N_2066
GATGTGTAGCCATCTTCTAACAGCTGTGGGAGACGAAATCA
>N_2067
ATGGTTAGATGAGGCGAGAGCACGGGTTTGTAAGGGGGCTC
>N_2068
TACAGAGTTGGCAGGCTGCTCCGATTGTAACTCATGCACTC
>N_2069
AGGATCCGGAGAACAATTTCCCGCGAGTTATATCACACCCA
>N_2070
GCGCTCAGCATCCCAGATCTCCCCACGTTTTTTGGATCTCT
>N_2071
TATAAAATACGTGAACTTAACTCCCATTCCTCAGCATTGCT
>N_2072
AGACTAGGAGATCGGATCAACAGTATGGCCAATCTAATCGG
>N_2073
AGACCATATGATTTCGCGACCGTAACGAATCCTGCCCCCCC
>N_2074
GTGGTTGAGAAACTGAGCATCTCTCTCACGCGCATAAGCCC
>N_2075
TCCATAATGGCCTGAGTGTGCTTTGGTCTGAAAATTGAAAC
>N_2076
AAAATTCGTTGACAATGTATCTCAGTCGTGTGGAGACTTAA
>N_2077
CTTACGAAGGATGACTAGTTCGGCGCATCGTATATCGAAAT
>N_2078
GAGGGTGAGGATATTGACACCAATAAGATCACAAAAGATGG
>N_2079
GGCCGAGGTCGCTGAGGAGCCAGTCGGTAAAAGTATTTCTT
>N_2080
ACAAGGGATGGTACCCGCGGCAATGCCTTTCACCGGGGTCG
>N_2081
CACGTTTATAGCCGGTCTAGCGTTATGAGTATTCTATCGTC
>N_2082
TCAGGTAACTTCCGAGATACCACAGGATTTGGCAAAGAATA
>N_2083
GCCATATGTGTTCCGGTGGGCACACAACTTTACGCGACACA
>N_2084
CCATGCTACCTTACAGGATACTCATTTACGCCCCATTTTAG
>N_2085
CTGGCGGGCGGGTAGGGTGGCGGACCTTCCAGAAACCGGCT
>N_2086
AAAATTCGTTCTGTCTACGACGGACCTTCAGGAGAAATGCC
>N_2087
CATTACACGACGTCTCCTTCCCAGTAGCGCTTGCTCGACTC
>N_2088
CCCAATGAAGCTACCTTCGCCCTTGAAAGCCCATACCCGAA
>N_2089
AAGCAGTTCCGCCTACAGGTCATCTTGCACCGTCTGGAAAT
>N_2090
TGGCGCGTTCGTCAATACTCCAAAGAAGTGCCGGCCGACTG
>N_2091
TCCTTCCATTGCAGACCAGGCTTAGATCATCGATCTACTGT
>N_2092
AGTCTCCCAGGCCCGTCAGTCATCCAACCAACTCATGGCTC
>N_2093
GCAGCCCCGGCATAGTGTCTCTTCGTTAAGGAAACGCACCC
>N_2094
AATACGGTGATCCGAGGAGTCAACTTCGACCGATGCATCCC
>N_2095
GTGGTCTCCGTATTGATCGGCTGATTCAGAAATAGGCGTAA
>N_2096
AACCTCGACGCAGGAGTGGGCGATGGTTGTAGTTGCGCGCT
>N_2097
GTCCGGTGGCACGAACAAGGCGATTCGCCGGATGCCATCGT
>N_2098
CAAGGCAAGTAACCTGGATCCTGCTGTTGCACAGGAGAAAC
>N_2099
GGGCTGGATGTGAATCCGGCCTTAGTTGGCCCAAGCCGGGG
>N_2100
CCACTGAATAGGACTCGTACCTAATAAAAGTAGTACGACTC
>N_2101
CACGTCCAGCAAGTGTGAGACGGCCCGAGTCACTACCGCCA
>N_2102
GTCTGAGTTTTAGGGACATCCCTTTGGAGTCATTACATCCA
>N_2103
GATGGAGCGGGATTGATCTACACCAAAGAGCTTCGGTCAGC
>N_2104
GCTGACCCGACGACGATCACCAGTAGTTTGTACCTGTGTCG
>N_2105
TAAGAGAGTACTCCCTTTCCCCGTAATGTAGGCCCGCCCTT
>N_2106
CTACCTATCCGGTTTGCGACCTGTGATATGCTCAACGTATA
>N_2107
GTGCAAAGTAGCAACGTAAACTCCACTTCCGAATAGTGTAT
>N_2108
GAAAACCGGAGGAAGGGAAGCACCCGTGACCACTCAGCACA
>N_2109
TACGTTTACTTCCATCGGTCCTTTCTCGTAACTGCCCCATG
>N_2110
TGCCGAGATACCCGATGTCGCTGTGTGAGGGTGGCCTTAGG
>N_2111
GGGGCATTGCGCACTTCGGTCAGAGACCATGGTCTACGTAT
>N_2112
CACCGAACCGGTATTTTCCGCAAGTCATCGGGGGCTTGCTT
>N_2113
TACTACAGGATAGGTGAATTCAGAGCATCATACAGAGGGTG
>N_2114
ATAACTTAGTATCGCAACTGCAGTCACTACGGCTCTCACAT
>N_2115
CAAGGTCCCGAAGGGTCGCACTAAAATGAGTGCTGTATCCC
>N_2116
TGGTTGCCATCCCGACTGCTCCTCTGACACTAAAGGCATCC
>N_2117
CTTCGAGCCGTCGTGTAGTACTGAGAATCGACACACGCAGC
>N_2118
GCTGCCTTCCAGCTGACTTACGTCTCCCACACTTTTATAAT
>N_2119
AATGATTCCCGGCTGGGGTACGGTACAAATACAGTACAGTG
>N_2120
GCGTTAAGTGGAAAAGTTTGCAAATACCAACTTAGGGATCG
>N_2121
GTAGCGAGAGTCACCTAAGACGTGTGATATTAAGCTAAAGA
>N_2122
CAGGTGCGACGATGGGTAAGCTGAACAAAACTACCCATGGA
>N_2123
ACGCGGCCCCAACTTTAGTACGATGTCGCTGCTCTATGCTA
>N_2124
CCCTGAGTGTACCTACTCCCCCGCGTGTACATGGAAAATAC
>N_2125
ACGGCCCTTTAGGTGACGCGCTGACGGATGTACCCTTTAAT
>N_2126
CACCAGCTGGGTATACGTCACTAGGTGTTTGCAGTGCGGTC
>N_2127
ATCGTCCTGCTTAAAACCCGCGACCTGTGCTTGTGGTCGGC
>N_2128
ACACACCCACTCCCCAGAGTCTCTTGCGGATGATGAAATTG
>N_2129
AAAGATCTGTTGGCAAGTGTCTGGTTACTCGCTAATTGGGA
>N_2130
CCCATGACAACATACGCGGCCCATCTTGAGGTGGGCCGATG
>N_2131
CTGTCAAAGTATCGATCGACCATAACATTCCACTGAGGATA
>N_2132
TTCGGTGTTGACCAACTCTACTTCACCCCCGTCAGGGCAAA
>N_2133
GCACAGTGCGCCTACCCTAGCCCGCGCCTATGTACAGAGCC
>N_2134
AATTGTCTTGGGATAGTCGGCTTAACCAACAGACTGGTTAA
>N_2135
AAAAAACACGCTGTTCTTCCCTTAGTCAGCGGGCCGGCCCA
>N_2136
GAAACGGGTGATAAGAGTGACACTTGTAAAAGCTCCACGTC
>N_2137
AAGTTGGAGGGTGCAGGTCTCAAGGTGGATGGGGATGCAAC
>N_2138
TTGTGTAGAAGGTTTGTTTACCGACTGAAGACCGCGCGTTC
>N_2139
ATTTTATGGAACGAACTTGACTATCCATCATGAAACTGTAA
>N_2140
CTGAACGAAGTGGTTCTAGTCTATTAGTTACTACCACTACG
>N_2141
TGGTCCCGACCAATTTGAAACGCACATCAATTGTCCCATCA
>N_2142
GGTACTCCCTAACTTGATGACCTGTCTGTGGGAGGTGATGT
>N_2143
GGTACTATTGGGTTGTCTAACAAGATGATCCTTGACCAGTC
>N_2144
ACACGGCTTGGAGGAACTTACAACTCCAGTTCCCGTTGACG
>N_2145
GATAATCGATTGGCTTTCCTCTACTCGATGATACGCGGCAT
>N_2146
TTACAACTTACGTAGTAGGGCAGCTCCAAGGACCGCAATGA
>N_2147
TTTGCCCATTCACAGATAGTCTTGGCGTGTCGGGATTGGAT
>N_2148
ATTTCTAAAGTCATTACTTCCACAAATTGGTATAAACTGCC
>N_2149
TAATTTAACGCGCGGATTTTCTCTCGACTTCTTGTATGGTG
>N_2150
AAGCAACCATTCTACGGGGTCTCAGTTTCTGCGTGCTATGC
>N_2151
CGACTGCCAGAATCAAGCTACACGTTCGTAACCTCCGAACC
>N_2152
CTTATTGTACCCGTGCCCATCGAATCCTGTACAATGAAGAG
>N_2153
CCAAGGTCACTGGAAGAACCCGAATCGTTTCATAGTTTTCC
>N_2154
CTAAGACAAGCCGGATGAAGCATTTAGCCATCGTTCAGCCA
>N_2155
ATTCTCTAGGCCAAGGGGGGCCAGTGCATTAATTCCCATCT
>N_2156
GCCGCTAGGAGACAGAGCGGCATTTTACGCATAAATACTTG
>N_2157
CAGCATACGGTAGTCCTAAACTGTGTACAGGTATATGTTAG
>N_2158
AAACCTACTCGAGACAAAAACCGTCATTGATAGCGTAGGAA
>N_2159
TACATGTCGTAGTTGTTCACCAAGAGGACTCCTCTAGACGC
>N_2160
AATAGAAATTTGGGGTCGAACAGGGCATAAATGCACAGTGT
>N_2161
GTGTTGTCTGACCTCCCGTGCGGGGTTTGTACCTACGCAAG
>N_2162
TCTAGTATCATCCCCGTGCACAAGGAATACACCATCTCCCA
>N_2163
TAGGTGTCGCATTCTTTGAACAAAGCCCACATCGCCTCCTT
>N_2164
TGCCGCGACTAGAGATGTTTCTGGCAGGGCAATTACGGTTA
>N_2165
GAAAAAGGTTATCCATTACGCAGTGCTGGCCCGTTGGTATA
>N_2166
GCAGAGTATATTAGGAGAACCTGAACGACCTGATGGAAAGA
>N_2167
AGGTCATGACAATGATCACGCGTGGACGGCGGCCTAATCTA
>N_2168
TTCAGTGCGGCAGGCGGGCTCTCGATTAAGAGCTATGCTAC
>N_2169
CGTAGCTAAGTCTCCAAACTCCGATCGGGAAGAGACGAAAA
>N_2170
ATCCGGCGCTTACCTCCATCCCGGATGGTGATATCTTTGCT
>N_2171
CTGCGGCACTGAAACCTTTCCTAACCTTGTGATGATTCCCC
>N_2172
GCGGAAGTACGCAGATTTGCCGGGGAGTCGAGAGTATACAC
>N_2173
CGAATTTCAAAACATAAGCACGGTTACGGCCTCTATGGGTT
>N_2174
CACCTCTCAGGCCTGGTTCGCCGGTTGCGTGCTTTAGTCTA
>N_2175
TTGTGCCCCAGGTGTCCGGGCGTAGGGAAGGGTATGGTGTG
>N_2176
GTGCCAAGGTGGAGTCGCTTCTCCGGACGAGTCGATAAAGG
>N_2177
GTGTCTGACGACTGCGATTTCGGTGTACACCTAGTTATATG
>N_2178
CCGGTCGCTGCCAGCGTTATCTAGGAATCGGAGAGTATCAT
>N_2179
CTGGATGACGAACAAGTGAGCTCCATTCTCGGCATTCATAT
>N_2180
CGTGTGGCGTTTAGCTACATCAGGCCTAAGTTCGTACACTA
>N_2181
ACAAGATTGTTGAGCGTACTCTACGAGCCGCGAAGGAACTA
>N_2182
TTATGCGTGCGTCTCTAGGTCATGTCCCGGATTTCTATGCT
>N_2183
TTAAATTAATATGTTCCCTACGTTTACGTAAGCTATCTCGT
>N_2184
TTTCGAAGCTATAGGCACGCCCCGAGAAACAACCCGGCAAA
>N_2185
TCTCTTAAAGTTGCTTCGTGCCCAGAACGACTGGCCCCAGT
>N_2186
CCGATATTATTAAATCATTCCTTGCCAAATGTCGAAGGAGA
>N_2187
GAGCATGCAAGGGTTTGGTCCGATAGTCTTCACTGGGGAAA
>N_2188
GCCCTCCGATCCTGTATTTGCCCCCCGGATACTCCAGGTAG
>N_2189
GTTATCTGCGGTTCCACAAGCTGGACACGCTGATAAGACAT
>N_2190
AGAATCCTAGATGCTACTGGCCACCACGTATGATTTTCCTG
>N_2191
GAAGCTAAGATATCTCTTAGCTATCCAGCTGCTCAGCCATG
>N_2192
CGTCAGTCAAAAGACAATCACCTTGAAAAAATAAGACAGCT
>N_2193
CTCGAAAGAACGCCAACCAACCACGAGTCAGCGACGTCACC
>N_2194
TGCGGAAAAAAAGTATGAGCCCTGATTACTGTGGAACACTA
>N_2195
GGCCAGCGATTTATCTACTACCCAAGGTACGCAGGTCCAAT
>N_2196
ACAAATCTCTCGACCAAAGCCTTAGTTAGCTTGGACTGCCG
>N_2197
TCGTCCAAATATGGCCGTCTCCGCTTGCATGCCATGAAATA
>N_2198
CCACTTAAATAGGTACTCGGCGCTACATATGGCGATCGCTG
>N_2199
TTGCTACAGTATCGTGTGGCCAACTTCAATCCGCTGAAGGT
>N_2200
ATTCCGGTAGTTTGAGTTTGCAACATAACTATAGAAATACG
>N_2201
GATACCCTTGAGATAATTCGCTCACACTAGCTAGATAAAGG
>N_2202
CATCGGTGGAGGGTTTATGCCACCACTGTAAGCACCACCGA
>N_2203
GGATGGAAGGGAGCTTACTGCCGTGCAGAGGACTAAGCGTA
>N_2204
TTCCACGATTTCATATAGATCTTCCGAACGTATGACCAGTG
>N_2205
CAGAACAGCAAACGTATGATCATAGGGATAGGAACAGCTAG
>N_2206
AGAAATCAACGCAGCTTAGACGCTTGCGCGCTCACTGATCC
>N_2207
CGAGGGATCCCAAGGAAGTACGTATCAACTCAGCTCTGCGG
>N_2208
AGTCATGGGTTTTGGAGTCACGGTTTGTGAGGCCGACATGA
>N_2209
GATAATTACCGGGGAGGTGACGCACTCGAAATCACAATTTT
>N_2210
GTGCCGTGAAGGTAGCCCTACTCATTCGGGGGGTGGGGTAC
>N_2211
TACGGCGAAGTCCATACGGTCGGTGGAAGAGGGTGAATCAA
>N_2212
GCCCTTGTACCGGCGCCTGTCCAATGTCTGGCCAGTACTCC
>N_2213
GTTGTAAGCTTTTAGCCAGACTTTAGTGTCTCAGGGTGCCA
>N_2214
CCTATGAGGCGTTCTATTTGCTTTGTGTTGCGTTAGTGCCG
>N_2215
CGATGTGCCTCCTTAGGGCGCCCAATCCACAGCAGCAGGTA
>N_2216
AGTAGACGCGTGGCTCAAAACCACTGCTTAGTTTCGATCAT
>N_2217
CAGAGAAGGCAGCTAAGCGACCAAGGAGGAATCCAGCACTT
>N_2218
ATGATAATATCTAATTCACTCGTAATAATCAAAGGGTCCAA
>N_2219
CTCGGGCGATTAACAAGTCTCTACAGGCAAATGAACACAAG
>N_2220
AGCAGCCGCCCTTAGGATGGCGCACCCCTTCTCCTAAGTGC
>N_2221
GTACGAAGATTCAGACCACTCCACCGTGGAAAGTTCCGTTT
>N_2222
AGGGTTTTGGGCGAGCTGACCCCCGACTTGCTAACTTCTTG
>N_2223
ACGGTGAAGCGGTAATGTACCTGACATTTTTAGCGAGTCGG
>N_2224
CCCGGCTCCTCGCGTTCCGACCCTAAGAGGTTTCGACTTTC
>N_2225
CTACCAAGGAATGGCTTGCGCTTTACGGGATAAGTGGATCG
>N_2226
CAGGCGGGATGTGGTTGTCCCTCGTGTGATGCAAGTTAGTG
>N_2227
AAAGCATCTATGACAATAGTCCATTGAGGTCATCTGTGACT
>N_2228
CCGGACCCCACGCCTGATCGCTCTGTGCGCTGGGGATCATG
>N_2229
GCGAGCTGCATGGGATAAGACCGGTAGGGAGGGTGACGTAG
>N_2230
TCCGGCAATCGATAGACTGACGATCTGCTAAGTCATTCGTT
>N_2231
CACCAGGGACTTAACTTCTACGTGCCTTGCACTCCTCGCTT
>N_2232
TGTCGGATTAACTATTCCGGCAGGCTGCTGTACAACCGGGT
>N_2233
TACTAATGCATCCGTCTATCCATCTATCTCATACGAGTCAG
>N_2234
CCTTGTGCCAAAGACTTAGTCAGGACTCCCGCTGCCTCGTT
>N_2235
CCGGAAACACAATCCCTTCTCCCGAGACGTATCGCGCCCTG
>N_2236
TAATTCCGACATATTGGCTGCGCCACGGTTTAGGGAGGCTA
>N_2237
ATGTCCTGACCGGGGCCCGGCCCGTGAGGAACGCCACTAAA
>N_2238
ATAAGCATAGGATCCTACGGCACCATCCCGGAGAGCCCTAT
>N_2239
ATTTGCCGAATGAACGACTGCGGGGTTTAAGCTCAACCTAT
>N_2240
TCGATATTGCAATCCAAACACAGGTTACACGGTGTCTCCAT
>N_2241
GTGGGGGCCACAATGTCCTGCCTAGGATACAACGTCCCGGT
>N_2242
GGAGCGTATCCAAAAGGGTCCCTACTCTTTGAGCAGGGGTA
>N_2243
CATTGCGAAGGTATCGGTGACTCCCCATATCCAAGCCCTGT
>N_2244
ACACTGGCCTCCAACATAGCCTGGTAGCTCTGAACCAAGCG
>N_2245
TAACATCCCGTGGGAGGATTCGACGTGACCATCTGTCAAAA
>N_2246
TAATGAGTGTGATTAGGGAACCTTACTAAGGGCCTGATCCC
>N_2247
GCCCTATAGTGCGCTGTCTCCATGCTCTCCTTGGTGAAAGG
>N_2248
GCGTTTGACTCTAAAAATCCCCTCGTGAGTGCGGTCGTGGC
>N_2249
AACAAACCCTCTAGTGGTACCACTAAGTTATCCAATAGCCC
>N_2250
TAAGCAAGGGGTCCTGAGCGCCTCATGGTTCTCTTGCGTGG
>N_2251
TATAGCCATACTACAAGACCCATGTGCGACGTTAACTGTGC
>N_2252
AGCGCAGCTGGGTCCACGGTCGACGTTTCCAGGCCTCGGAA
>N_2253
GTGTGGCAGAATTGCGTTGACGTCTATTTTAGAATTGTGGG
>N_2254
TTTCATCTGTACTGGGCCCCCAAAATCGTCTACGAGCGGGA
>N_2255
GCGTCGTCTGTGATCGCGTTCTCCTTAAGGGTAGTCGATAG
>N_2256
TTGCTCGGGTCCGCGCGCAACCATTTCCCGTGCCTACATTT
>N_2257
TCTACGTCATCAGAGCGCTTCCTAGGCGCTCTTGATAAGTG
>N_2258
ATGCACAGGAACCTAAATGACTGTTGGTCGAGTGTTGGGGT
>N_2259
TTGGTTACGTACCGAGGGACCTGAACTAAAAACGTATCGTT
>N_2260
GAAAACAAAGATAATCGGAGCTCTCACGTGTTCAGTATGAA
>N_2261
GACTATGCACAAATATTATCCCCTGCCGCCACGTAAGAGGT
>N_2262
CTCGTATCGAAAATCAAGACCATGTTCCGGGGTGCAATACG
>N_2263
GTCGACGCCTACGTGTATACCCTCGAGTGCCCGCGATCAGA
>N_2264
AGCTACCCGTGCAGTCGGTCCCCCAGCTTGGAGGTGGCCTG
>N_2265
TACCGATCTTAGAATGCTTACGACACGTGGATAAAGACTCA
>N_2266
GCACTTGACTTTTCACAAATCGTCCTGCCCATCGAAGACGG
>N_2267
AGTAAGTAACCAAAATAGACCAGGCACTCCTCAGGTAGTCG
>N_2268
ATCTAATCCGGTTGTCAGGTCCTCACTTCTGTAAGGGATTA
>N_2269
CATTCTTTCCATCAGGATCACGTACCGGTATTACCTTATCC
>N_2270
ATATTTAAAGCCCATATCCCCTGAGGCTAACATAAATAATT
>N_2271
GTGACCCGCGGTCATAAATGCGCGGTACGCGGAGGAGACAG
>N_2272
TTTGACAGGGCAATCAGGACCTGTATGGCATGCTGTGACCT
>N_2273
TGATTAGCAGAACATATACACCGTATGACGAGACATTGCAC
>N_2274
GGATTTACGTCTTCCCTGAGCCCCGCACCATCAACACGGAC
>N_2275
TACCATACTGACGGCCTGTCCCCTTCGTACGTTTTAGTACA
>N_2276
ACTTACGTACTCTATTCTCACTCCCGGAAGATCCCTGGGAA
>N_2277
CGTTTAGACCGCGGCGGCGCCAAACAGCTGTGGGGTTAGCC
>N_2278
CAGTAGAACAGCCCGGACGACTTCAAGAGATAATCATCTTA
>N_2279
TAGCTGAACGCCTGTATATGCGTTTTTGCGTAAATGTACGA
>N_2280
CAGGTTAAATTCTTTTTACTCAAGGATAAGTACGTAGTCGA
>N_2281
CAGGTCTAGCTTGTCACCTTCTGTCCAGCTTATTCTCGTGT
>N_2282
TAAGTGTCTACAAGAATGAGCTGGCGAGAAAGCTTAGGTCC
>N_2283
CCTTTGGAATGTCTGTACGACCTCTGCTGATCGTTCGCATT
>N_2284
GGCCTTCAAAGCGACGGATCCTTCGCGTAGTATTTAAAATT
>N_2285
TTCACATATCCAGAGGGTGCCCGGTTGCCGGTTCTGTGAAC
>N_2286
TGCACGTTGTTTTATGCGGTCTGCCTGCAAGGTGTGCAGGT
>N_2287
ATCGGTCGTACCTCTATAAGCAGTGTAAAGGTAATTTTCTT
>N_2288
ACTGTAGCAACGATTGATGGCAGCATGTTATGTATGAAATG
>N_2289
CTGCAGAATAACACTACGTACCCTGAAAAGGCTAGAGTGAG
>N_2290
AGCACAGGAGGTGTTCAGGACGGTACGGTCACGTGGTATAA
>N_2291
GGTATGTAACGCGACTCTCCCTCTGCGTCATGGCGGGTGCA
>N_2292
CGGCGGGGCGAATCTAGAGACGGATCTGGAAGCTGATAGGC
>N_2293
AACCACGGCTCGGTGTGTACCGAAGCGGAGGATCACCAATT
>N_2294
ATCGGCTCATTTAGCGTTTGCCTTCTCCTATGACGGATCGA
>N_2295
CAAAACCATTCATTTAGGGACGAAGGGCAGTAATTAAACTG
>N_2296
TCTTGGGAAGGATGCCACCGCCTGTCCGTTAGGTTGACGAA
>N_2297
CCAGCTATTCGCGCCCTTGCCAAATGGTTTGGCCGGGGGTC
>N_2298
AACGCACCAAAAAGGCGCGTCTTGAGTGCACTAGAGCCATA
>N_2299
CCAACAAGACATTGCTCTTACGCGAGTGAACGAATAATTGT
>N_2300
GGTATTTAGCTCAGCCCAAGCGTAGGAATTTGTCACTTGTC
>N_2301
TACTAGGTCCCCGGAGAGGACACTCTTTCAGGCGAGTTGCC
>N_2302
TGAAGTATTCGTTCCCCGCCCGAGACCAATTTACTCGTCCA
>N_2303
TGCATATCCGGAGTTGAATCCACAGTTTATAGTAAACTTTG
>N_2304
AGTCCAGCAGGGTGGGGTACCTATGTGGGAAACGTGCTGCA
>N_2305
ATGTGAATACCCCCAGTCTCCCAAGCGGTTAGACTATTGGA
>N_2306
ACAGATAGGGATCAACCGGCCGTACAATCTAGCCGATAAGA
>N_2307
TCAGATGGGCAACGACAAGACCAGTGTTGCCAAGGCTTGAA
>N_2308
TCACGGTTTGTTCAGTTGAACGTATCGTCGTAGCATTACCA
>N_2309
CGTGACGTTATGGATGTGCTCCGTCCTTATCTCCACGGGTC
>N_2310
CATGTGGTATTTCAACGAACCCGTACCCGATCTACCCACTA
>N_2311
GTGCGAGAAAAATGGTAAAACATACACAAGGCGTCCAACAG
>N_2312
AGTGGACAAGCTACATACCGCGTGGAGTCTCCTGTAAGTCG
>N_2313
TCTACCCCATATCTTTGTTACATAGACAACCTGTAGCGGGT
>N_2314
GGTTAGTCGAATTAGACAGACGGCCATCAGGGAAGTACCTA
>N_2315
CTTTCAGACTCTTATGGGAACGGTCAGTCGGTTGGCGTTAG
>N_2316
TTTCGGGATCCGTAGGGCCGCTTAATCGTAGAGCAGACGCC
>N_2317
CGTATATTATAAATCCAAATCTGGGTACGAATCGCCTCTTC
>N_2318
CTCCCGTAGTGCATCACCATCTGGGGCTTAACGCTCGGAAA
>N_2319
CCGTTGACAGCGGAACTTAACAGACACGCAACCGCACCCGC
>N_2320
TTTAAATAGCCAACCCTCGGCTGCGGCACGTACATGACAAA
>N_2321
TAACCGCAGCTTTACGATTTCATCCGGGCAATTGAAGATCT
>N_2322
TTAACGACTGTAGATCCCTGCGAATAAGCGCGAGATGCCGC
>N_2323
ACGAATCTTGTCTCCTACTTCAGGCGGGGGCAACGCCGTTG
>N_2324
GATCCCAAGATGAGCTGCCACAGGTGTTCTTTCCGCTTACA
>N_2325
GTTATCTAAAATCTCAATTTCCCTGGATTGTGTGGTAATTG
>N_2326
TATGTCTCAGCTAGGAGACCCCCTGTGAAGGGCACCAACTG
>N_2327
TCTGGTCTGGACGTGTGAATCGGAAATATCTGCGGAGCTTA
>N_2328
CTTCGACGGGATATAACTAGCCAGTCGAATGCACTCACCCT
>N_2329
AGCTGACGTATAGCCGATTGCTTTTACTATGTACGTCCCCT
>N_2330
GCCCCGAGTGCGTAAGCACTCAACGCCTTGCTACAATGGTA
>N_2331
CCTATTACGCCTTAAAGTACCTTTAAGTACCCGTCACTTCT
>N_2332
TAAAAAATTGCCGCCCAGACCACAACTACAACGCATCCAGA
>N_2333
GCTATGGCCACAATCGTGGGCCGAACTCTATTCAAACTTGT
>N_2334
CCGCGTAGCACCCATACGCACCAAAGCATCATATATCATAG
>N_2335
CCCCAGTCGGATCCCATCTTCAGCCGCCAAACTGAGAGACC
>N_2336
AAGACCTATCCGCATTCCTCCCTCGTGAGACCCGTGACAGC
>N_2337
AGGGGAGTCGACCCATTGATCCGTTTCAGTCAGGCCGGTGT
>N_2338
TAAGTGCAGCTGCCGTTAGCCCTGGCCTTCAGGGACCCATA
>N_2339
CAGATTCACTGAAATTAGTACATCTTTCACGAGAGCAATGA
>N_2340
GCTTCTTCTCCAGGTTGAGACCAGATTTACCTTGCTGATAA
>N_2341
GCCGCGGTGAGTGAATGTCACTCTAGGAGTGTGTACTTGCC
>N_2342
GTACACATAGATATGCCTCCCAGTAATGACCTAGACGTTGT
>N_2343
CGGGAACAAGGGAAGATGCGCTAATGCGGGCAGTGCCAACA
>N_2344
CCGTGCGGCGCAATTTGAACCGGTTCTACAACAAGTTTGGT
>N_2345
GAGTATTATTCTTCGCGGGTCGGAGGGGGGGGCGGTCCGAG
>N_2346
TCGCCTCCGTTACTTAGCCACTTTCCGCAGTACGCTATATA
>N_2347
TCACCGTGCGGATCGTATACCCCATGCATCCGGCCTTAGAA
>N_2348
CAAGCTGGCTTTACTGAGTACGTATCATAAACGTTCACCAC
>N_2349
GGAGCGTCGATTCCCCCAAACAGAAGGTATCAAAATCTGTG
>N_2350
TGGTGGACATGTAAAGAGATCTCGATTGCAACTCCACGGTA
>N_2351
CGGGCCTGGACCACCCCTAACTTTATAAGCTCCGGGCTGAT
>N_2352
GACTGAACTAGAGGGCCCGGCGGTGTCCCATTATACGACGA
>N_2353
GCGTATTTGTAGCAAGAGTCCTCGTGTGATTGCCATTGGCC
>N_2354
TCTACTCCACTTCGCAATTTCCACATTCTCTATGTTCACTG
>N_2355
CACCTCAGAGAATTCATGTTCTCCGAAGGTTCAACGTGTGT
>N_2356
CTATGCTGAACAACACTGCCCGTGTCTCTAGCCCGGGACAA
>N_2357
AGGAAGGCTCTAACTTTAGTCCTTAGTTTGGGTTTGCACAA
>N_2358
TATCCTAACCATACCGCAACCGAAAGAAGAGATATGCGACC
>N_2359
ACTGATCAATTGTTGAACCCCATGCTTGTAAGAGTTGCAGG
>N_2360
TTCCGTGAATGCTAGTACCGCTAAAGCTTATACTCTCGCGC
>N_2361
TTAGCAGGCCAGCGATTGTTCTAACAGCATGAGGACAGACT
>N_2362
TCAACCACTGATTTACTTACCGATTGGCACGCGCAAAGGCG
>N_2363
TCGGCGAGTGTATTATGGCTCCGGATTAGAATTAATTTCGC
>N_2364
GGGCAAATGTGACTTCACGGCATAAGTGACGACGCCGTGCT
>N_2365
TTCCGAACCGGCCCCATTAGCGTTCTTTTGGCATTCTCCGA
>N_2366
GAACCGTGTGCGAAACGACGCCATCTAACAGGCCCAGTGAT
>N_2367
ACTTCGTGCCGCGGATGATACGATGTGTTCACAGGAAGTTA
>N_2368
TAAATCATGGGCCTGAGAATCCTCTGATACATCCCCATGCG
>N_2369
TAAGGGGTGAGGGAGTTGAGCGAATGCCGCCCCAAAAACAA
>N_2370
TAGAGGATAAAAATTCCGAGCACCAGCCCATACGATATCTA
>N_2371
TGTAATTCCCCATTGCTGCCCATATGCGGGGGTGTGTAGTC
>N_2372
TCTTACCTGTGGTATCGGTACGGCCAATGGTTGTTGTACAG
>N_2373
GTACAAGCCGTTATTTAAGTCAGAGAGAAATGGGGTATTAC
>N_2374
TCACTACTGGTAGTCGCCTTCCCCATCAGGTTTCCTGTCCT
>N_2375
CTTCGTGAACCGGATGATACCTCCAGGATGAATATTGGAAT
>N_2376
CTGAGCGGGCATCCATACAGCATCTCTTTAGGGTGTATGAA
>N_2377
GAGCGGAGGCACCCGGAATACTACGTGCCAATCTTAATACC
>N_2378
TGTATCGTACCGGCATGCCACGGTGTGAGGAGATCCCGTAC
>N_2379
TGCTAGACTTCCGGTTTCTGCTGGCGCTATCGTGGGTACAC
>N_2380
GCTAAAGTCGCCTACGCCCCCAGACTATAGTCATAAGGCTC
>N_2381
TAGGGTCGTCAGCCCAGGGCCATTAGATTCCACTTTGCGAT
>N_2382
GTCGTGGCCATCCAGGGGCTCTTCGGGTATGTTGGCAGGCT
>N_2383
AATGAGTCCTGTTTACCGCGCCACCAATCGTCGGGGGTTTT
>N_2384
CGCCAAATTTCTCCGAAAAACTGATATCGCGCACTTTTTTT
>N_2385
CACGTTCTACGTAAGAACTCCAACAAGTGAATCTACGCTGA
>N_2386
TTATCAACACTATTGCGGACCCCGACTCCCGACCGCCTAGG
>N_2387
CTGACACCCACTGGGGTCACCACCCATTTTAATGTCACTCA
>N_2388
GAGACACCAGGAGTGTGTGACCTATAGATCGTATCCACCAA
>N_2389
CCCTCGCCCTCTTCATTTGACCACCTATTTTAATGCGGATA
>N_2390
TCGGCTTGATATAACCGCTGCGGTGAATAAAACCGGGAATG
>N_2391
TTGTTAGTAGGTCGCACCACCCGCTGTAGACGATATCTAGA
>N_2392
AGACACGGATCGGCTTGGAACACAAGGCTTTTTGCGTACCA
>N_2393
TGTCGGAATTGAAATCAGGCCGGGCGAATTTATGAGTCCTT
>N_2394
TCTGCTAGGGGTTTGCTTTCCTGAAACTCGCCTCTGCGGTA
>N_2395
TAGCGCTGGCAGTAGCGATACATATTGTTTAAAGTAAATAA
>N_2396
CGAAGTGAGACAAGCCCCGCCACCTGTGTAACCTACCCCTT
>N_2397
GGGAGATGGATCTCGTACGACAGTCATCGTATGTCAACCAA
>N_2398
CGGAGGGGTTACTAATAGTCCGTTGTCGGGATCTTATGACT
>N_2399
GAGTTGGATAAAGCGAATCACAGCCACGCATTTTCATATCT
>N_2400
TGATAGTGGATCACTAACTTCCGGCCCCAATATTGGAATAT
>N_2401
CTCTTCTATGACACACCTAGCGGATATGCGGCGACTGTATC
>N_2402
AGGGTTCCTATGGACGCAATCTCGATTATTTATGTCTGGTT
>N_2403
AGTAGGGTCAAGCTATCCGGCCTTGCCCACTTTTCGATTAT
>N_2404
ATTGCGCCGCGTGAGGAAGACGGGGGCCTCGTACGTATGTG
>N_2405
ACGGACACAGGATGCGTGCTCCCCGGACATTGTGTGGTATA
>N_2406
CGGCACTCTCGTTGTCTGACCAACGTATGATTCGAAGTTCC
>N_2407
ATTGGTATCTATCCAGTCGGCGCTAGTTCGAAATCTCGCTC
>N_2408
CTGCCGGGCTTAGACACAAACTAATGCCTATACGTGTATTA
>N_2409
GCGCCGCTGCCGGTACTTCGCAAATGTTCCGGTAAATTCAG
>N_2410
GCCAGCCTACTTGATGGATTCATCGCATCTGATCAACGGGT
>N_2411
AACGGGAGCCCTATGCTGGGCGGGCAGTACTGAGATTGTGG
>N_2412
GGGGCAGCTAGTCAGGGTTGCCCACCATGTTTTGCGCTACC
>N_2413
TGCGAGCGTTGATTTTCTCACTTAACGAACCGGTCAAGGAT
>N_2414
CATAGCCTTGGGCACGATCACGGATACCTGAGACTGTATTC
>N_2415
TAGAAGTGACATGAACCGTCCTCTTGGAGTTCATATGCAAC
>N_2416
AGTTCCTGTCTGACCAGTTCCCTTCTCTTCTTTAATCACTC
>N_2417
AGTAAATCTGTAGGAGCGTCCCAGGTTAACAGTCCTGCGCT
>N_2418
AACAGCGCACATTCAGGCCACCCCACATCGCGATCCTCGCT
>N_2419
ATTCCCAAATCTCATTCTGACAGCTATTGAGAACAGTACCC
>N_2420
CGGTTGAGTATACGCATTACCGCATCATGTTCTCGCTTTTC
>N_2421
AGCACCTGTCCTATCCCGCGCTTGGGTGGAATTAACCTCTA
>N_2422
GTATTCTGAGCGCTACTTTCCAGGAGTCTTGAATTCTGTAG
>N_2423
TACCTGGATAACAAGCCGGACAACATTTCGGATAAACGTCG
>N_2424
CTCACTCCCATCCTCGAGGACAAGGGCGCGAAGACTCACAC
>N_2425
CCGTTTGATCACTGAAACGACATGAATGCGCATAGCGTTTG
>N_2426
AACCAGACGAGCACTCCGTCCGAGCTCTTAAATAAACAGCC
>N_2427
GACATCTGCAGCTCTCTACCCAACTTCAAACGTATATCTTT
>N_2428
CCCTCCAAGCTTCTGTCAATCTGACGCGTAGAAACCTAAGG
>N_2429
GCAGTATCACCTTGGCGTTGCCAGACTGAAACAGACGTTGC
>N_2430
GTTATGCCTCGGGGGGTACACTGGGGCGAAATCCAGTTGCA
>N_2431
CTTGCAATGCGCCCAAACAGCTGTCCCCCGTGAGGATACTC
>N_2432
CGGCTAAGGAGCTGTAGACGCATCTATACGCGTTGATGTTA
>N_2433
GCGTGGTTGGGTTTCAGAGACCGGGCCTCTATCTCGTGAGA
>N_2434
AATCTAGTACCGTTCGCGTACTGCAATGCGGTTTTCAAACC
>N_2435
ATTAGCACTGGTCCTAAACTCGGGCATAGCAAACCTTGCCT
>N_2436
TTACTCTATTCCCTATGGAGCATCGAGATAGGTGCGCTGTA
>N_2437
CTGACAACGTGTCGCTCGATCTATGGTGGGTACTAGCGCGG
>N_2438
GCAGGCTGGTCTAGAGATTACGGCTTGACAAGTCGGTACCT
>N_2439
CGCGGAACCTAGACAGCTGGCACGATTAATTCCCCAGACTC
>N_2440
GAGCGATCGGTACTGACATGCGGCCATGTGAGAAAGACTGT
>N_2441
CTTCCACAGAAGGGCGGAGGCGTCCTCCGTCGCAAGACGCT
>N_2442
ACGGCCAGAGATACGAGACCCGGGCAAATTCACAATCCGCA
>N_2443
CGTTAGGCGCTATCAGGTGGCGTTCAGCACCTCTTACGGAT
>N_2444
GAGTTCCAATGTAACCCGGACAGATAGTATACAAGCGAAAG
>N_2445
CCGCTATAGGCCACTCGCATCTTGAGAGGCAAGCCCATCGA
>N_2446
CCGCTCAAGAGCGAAAATGACGATAGAGGCAAGAGCATCTG
>N_2447
GTCCGGAATCCTCTCTTCTTCTGATTTCACGAAGAGATGCG
>N_2448
TAAGATTTAGCACGTGTTCGCGAAGATACTCAATCCGGTTA
>N_2449
CGTCACTCGTAGCGATAATGCCAGCAGCCACGTATGCCTGG
>N_2450
CATAGCCTCGGCTCCTGCATCGGAGTTCTATTCGGCTGCAA
>N_2451
GATGATCGTCATACTCCCATCGTATGTGTATGCCCCCATAT
>N_2452
AAGTTAAGCAAGAGAAACTGCATGAAGAAACCCGCGGGACC
>N_2453
TGTTTGATCTCACCGGGTGACGTCACTGCATCCACTCTATT
>N_2454
CTGTCATTACAGGCTACGCGCAAATCCTTCTCAAACTTCTA
>N_2455
GTTAGCAGCTCCACTTCTAGCGAACAGCCGGGTGACATTTC
>N_2456
AGGTCCTACTACACTGTCCACCGGCGCATCGACTCAGCACG
>N_2457
CAATGTCAACCCCTCCTCCGCCAAGCCCCTTAATAGCACGA
>N_2458
ATCCGTACTCCTACGATTATCCAAGTGGCCCGTTCAGTACC
>N_2459
AACGGGTCATATCGGTAGAACTATACATCGAGTGAGGTCAA
>N_2460
TGGGGGCAGGTTTAATTATACGCTTTATGATATGGTGTAGG
>N_2461
CTGTAACGCCTTTAGCAACCCCAAACCCCACCTCCTGTCGA
>N_2462
GGAGCACGGTAATCGTGCTGCAGAAGACGTTTTCCGTTCAG
>N_2463
ACTCAGCGGATGAGGTTTTACAGGTCCTAACCTTTAGCGTG
>N_2464
CACACACACGTCTTAAGGCACATAACTTAAAAAAATCCGTC
>N_2465
GTCTGTTCAATCGACCCTTGCGGACTGAACGTAGTCTAGTA
>N_2466
TTGGAAGCGCCCTGATGTGGCGAACGGTGGCCTCACAGATT
>N_2467
GAAAGCCTCAGGATGCTGCGCACCCACCAATTCTACTACCC
>N_2468
AAGGAACGCGGTCAGGTAGCCGTTCCAGCTCATCGAGACAC
>N_2469
AATAGAGCGCATTGCCTGCTCCCCCTTGGATACTTGCCGCA
>N_2470
CTGATTGGACCCATAGCCTTCGGATAAAGAAAGTCTGCCGG
>N_2471
AGTCGCCATGCTATTAGTGCCATTTAGGCTCTGGCTCCAGT
>N_2472
AAGTAGTACACCGAGACAGCCTTTTATACAACTCAAATTCG
>N_2473
GATCAGGCGGAACGATTCAACCATACCGTACAAGCCACTCG
>N_2474
AACTTGCAAGACGTACAAAACACAATGGGGTGGTGCAAGAT
>N_2475
GGAAACGTTAGCTATGTGCGCTAGGCGCCCAACGCTTGGGT
>N_2476
GACATCCTTCTGCAAATGTTCGTCCACCACTAGGACACAGG
>N_2477
GATCTTATCTCCATATCTCACATCCCAAGGTGGAATTGGCA
>N_2478
TAGGTTCATGCATCTGTGGTCCGGCTAGTTTTCTTTTTTCT
>N_2479
TAAACGCAAAATAGGAACAACAGACGTTTTCCATAGCTTGG
>N_2480
TGGGTGAATTTACTTATGATCTAGTGCGTAGAGCCTAATTC
>N_2481
GACCAATCAGCATCCTGTAACGTCTTCATTCATGTATCCTA
>N_2482
TCCTCCCTGCTTACGCCTCTCATGCATCTGCCCAGAATAGC
>N_2483
TTTTGGGTGCGCGCCCTGACCCGAATACTCCTATTACCATT
>N_2484
ACAAGTTGAACGCGGAATTCCGTATCCTACAGCTGGCGACA
>N_2485
GCTAGGGGACCGATACCTGGCACTTAAGTGATGGCCGCCAC
>N_2486
GTGGTTAGAATCCCTGCTTACTTAGTATGGCAAGGGGAGTG
>N_2487
AGGCGTCTCTGAAGATATCTCGGATGCAAGCATACTCACAC
>N_2488
GTGACGGAAGGGCCAGATATCATTATGAACAGGTGACTGTG
>N_2489
GCCTGGTTCATCACCCAGTACCATGGAGACTAGACTCAAAT
>N_2490
ATAAGTAATGACGGACCGTACTTTGGGAACCTGCAATCCGT
>N_2491
CCCGCAGAGACTTTCCTGGGCTGATTACTAAGGATGCCGAG
>N_2492
GTTAGTCACCGCGCCTAAACCGCGTTGCGAGTACCTTTTAA
>N_2493
TACACTACGGAATTAAAAGACATTAGAGACAAAGGTCAACC
>N_2494
AACGTCTGATATATCTGTTACGCATAGCATGAACGATTTGG
>N_2495
GACGGGGTTCAACAGGCTTTCCCACACAATCCTCCTGCCAC
>N_2496
CACAACTGCTGTGTTTAGATCACCCCTCCATACGCCTGGGC
>N_2497
GCGCAATAGTAGCAGATAGGCAAAGATTTCCCACCTACGGA
>N_2498
CGTTGGCGCCCGGTAATCGTCACTCAATTCGCTCTACATTA
>N_2499
GGGGAGTAATACAAGCACGGCAGAGGATACAACGTTTATCC
>N_2500
GGCTAATCACGAAACAATTTCACCGAGGCAGAGTTAGTAAG
>N_2501
GTGGGAGATCGTCCCGTAAGCGCGAATAGGACAACCTGCTC
>N_2502
AGCTACGGCACAAACGGCAGCCATACCGGAAAGATCAGTCA
>N_2503
CGATAAGAGCTGGACATTCGCCGCGTTCTTCACTTCAACAC
>N_2504
ATGCACGCCCAGTTTGAACTCTCCTGAACGGCTCAGGGCCC
>N_2505
TCGCCGCGCACGACGAATACCTAGAAGCAGTACGACGAAGC
>N_2506
CGCTCCTTCCTGAAGTCGCGCTTCAGCAAGGTCAGGAGTTA
>N_2507
ATCAAAAGTAATAGCTTACGCCTCACCTGCCGCTAAGACAA
>N_2508
TCTTCCGTGTGCCTCTCTCGCTGTTTTCCCACTTGGCCCAG
>N_2509
ACGTGACGGAACCCGGAGAACGACGAAGAGTTGAAGCCTCG
>N_2510
CTGCTACGTAGGGGACGTCCCAGACGAGCAAGTAAGGGCCG
>N_2511
TGATTTATGCGTTAACTTTCCGTGTATATGTTAGGAGGAGT
>N_2512
AAATTACTTATTAGAAGGGGCTCTTAAATGTTACGGCTTAA
>N_2513
GGGTGTGGATTAGTCTCAATCGCTCTTGACACCTTAGCAGG
>N_2514
AAAGTACTCAGTACCCTCGACACGGGAATAGGGACGCCCAA
>N_2515
GGTGCGACATACGCGCTCCCCGTCACATGGAGTTGCACGTT
>N_2516
TATCACCGAGCATGTTTGGACGCGAGAGCTTCACCCTCACG
>N_2517
TCACGTCACACCGCTCCCTGCTCGGGACACTCTCTAGACAC
>N_2518
GTAGGCTAAGGAGCAATACACGCTATCGATACAATGCGAAC
>N_2519
GTCTAATCGACGGGATTAAACGCAGACCAGGTGGCCTTGTG
>N_2520
CCATTACTGCCGTTTCCCCGCCATAATAGTACGCAACACCT
>N_2521
CAAGACACCCAGTTCCTACACAGAAAGTAAGAGTCTCCTTG
>N_2522
GCGACTAGATATGTTTAATACACGGGACTCTAGCACAGAGT
>N_2523
CAACCTAGTGCCGGCCCGCGCCAGTGATTTAGGTCCCGAGA
>N_2524
ACCCTGAGAGTTTATGTTTACAGTCGAACATTAACGGAATT
>N_2525
AACTAAGTCGATGATTTTCGCCAGAACTACTGTTGGCAAAC
>N_2526
TTGCCCGGGTGCCGTCCTGTCATTGTGCGCTCTTAAGGGAG
>N_2527
GAAAGCAGCAATCAAATGCTCGCCCGTTGCAGTCACCGAGC
>N_2528
GGTACGTATCAGGACGGCAACGTACCCAAACCGTGCAACAC
>N_2529
CGCAGATAGAGATCGTCCTGCTTTGGGTATCGTAACCACCA
>N_2530
ACAGACGAGGTTCTTAAACGCTACCTAATTCCACCTGTGAC
>N_2531
GACCACCTCAGCTTTTTGCGCCCCTTGGGCGAAGGAGATTG
>N_2532
GTGCCGAATTGCCTGCTAGGCGTTAAAAGTTCTACGGAAGT
>N_2533
TTGCGGTAGTTTTGTGATCCCGTACCAGGCGCACTAGCGGC
>N_2534
AGGGTAGATAGCAAAAAAACCACCTGAAATACAGCTGCAGA
>N_2535
GAGGATAGCTTTCTGCTGAGCACGCTTCCATTTAAGACTTT
>N_2536
AGATAATATTCCATGCTTATCAATAGCACTATTCCTTTGAT
>N_2537
AGTCATAGTAACATTTTAGCCAATGCCCCTTGGGTACATGA
>N_2538
ACTCCGTCGGGAGTGCAACTCCCGAGGTCCGCCAAGGTGCA
>N_2539
CGGCTTAGCCCTTAATTTTTCCTTCAGGGCTGCTGGATTCA
>N_2540
TCCTCATTCCCCATCTTTAGCCGTTTGGATTATGGTAATCG
>N_2541
AGGTCTTGATGATAGGCTATCAGATAAGCTATAGCTGTCGG
>N_2542
GTAATACACTCAGACTGGTTCTGTGCTATGCGGGCAGCGAC
>N_2543
ATGGAAAATCAGACGGCCAACAGCTACGGGCAATGATGAGG
>N_2544
CTTTTAGAATCCACTTACGTCACACACCTCTCTCAAAGCTG
>N_2545
AATAGGCCTGTCAGAGCTGACGGAACAAGGATTAACCAAAT
>N_2546
AAGATCACTCCACAGTAGTTCAGACGTCAGAATCTCTTCTG
>N_2547
CTATATGCGAGTTGCGGCCTCCATTCTTCATACGGGGAGAC
>N_2548
TAACGAATGCTTGTTGTCATCAGTGAATGATTGGAACATAG
>N_2549
GACGCATGTAATGGGTAATCCCCCCCAGAGGACGAGTGAGC
>N_2550
CCGTCCTCCGGGAGCCAGCACGTTAGCGCACAAATCGGTTC
>N_2551
CTGCGGGAAATACTATAAGGCGACCACTGCCACACAGGCTA
>N_2552
TAACAGCATCTGCGTAGGAGCTAGAGGTGTGGCTAACGCTA
>N_2553
AGAGTACGCAGTGGGTATAACGCTGGTAGCGGTGGCGCAGG
>N_2554
CATACGGGGATCGAAATAGTCCGCTATGAGTCTGAAGGCTG
>N_2555
CGCTGTGTTACGTTAGTCTACAAGATGCTCCAGACTGTCGG
>N_2556
TCCCTTATGGAAGCCCACCACCGGACATCACATCCACCCCC
>N_2557
ACGTATCGACTTCGAACGTTCTGAGCCCAAGAGTCGCGAGT
>N_2558
TGGGTGAATTCGGACATGAGCAGCCCTTATTCCCATGTCAT
>N_2559
TGGGACACTAGGAAATAGCTCGTACTGTCTCCCTGAACACT
>N_2560
CGCGAATCCGAAAATTACAGCGAGGTTGATCACGTTCCAGG
>N_2561
CGGTTCAAACCGTCCCCGCCCGAGTATGTCCCCCCAGATCA
>N_2562
GAGGATTGTGCGATAAGTGCCGTCTACAAGATAGTCTATGG
>N_2563
GTGACCTAAGGCATTATCATCCTACCGTCACGGATCTTGTT
>N_2564
ACTACGTTAGGCAGGCTACGCAGTTCTGCATCGGACGTTAA
>N_2565
ACCGTGATCTAATCGCTATCCGCGGATTCCATATAGTGCTG
>N_2566
TTACCGCGCTAAGGGGCAGGCGTGAGCAGATTTACTGTGAG
>N_2567
GCAAGTAGTATTTCTCAATTCCGGTCAATGTCTTTCCGGCG
>N_2568
CCCCGTGCTCGTGGAGGAGCCGTACTGCTACGGCTGGTAAT
>N_2569
TCAGATGGAGCAACAGCGGGCTTCTCTGGCGAGCGTTGTCG
>N_2570
GACCGCAGGAACAATTCCACCACAGCTAGGTAACACTACTG
>N_2571
GCCACTACGCAGTTCTCAAGCCAAAGATCCGTCGTCTTCAC
>N_2572
CCCGTCACAAAATCAGGATCCGTATCGTCGCTGATGAATTC
>N_2573
CACCGGAAGAACTAATGATTCTTTGAAATGTACTACTCTTG
>N_2574
ACCATAAGCTCCCGACGTGTCGTCCTGCGACTCTCTCTAAG
>N_2575
CGCAAGCGAGATTCTTATCCCGGGCGCAATATCCCATGGAC
>N_2576
GATAGTAAAGGACGCTTTTACACGTCATGCTCTCAGGCGAT
>N_2577
ATTATGAAACCGCACTTGATCAAATCGTGACTAGAAAAGGC
>N_2578
GCACGGACCATTATTTTCAACTCCCTGTACTCTTCGTATGC
>N_2579
AGCCTACTATGCGGTGGTGGCGCCGCGAGGGGTGGCCCTTT
>N_2580
GACCCAAAGAGAACGTTCTGCAGCACCGACACTAGCCTCGA
>N_2581
TCCTACCGTTGTAATCGCGCCGATACCGTCGACGAGTTGAA
>N_2582
TGCCTTAATTTGCTTCCGTGCCCGTGCCAGATTACACACCG
>N_2583
TTGGGGGCGCTTCTCATGATCGCATAAAACTGAATGACAAG
>N_2584
TTGGCTGCCTCGAGGGTAATCGTTTGGGGGACTGATCTTCA
>N_2585
TACTCGGATCGCAAGCCGACCGAGTGATATCTCGCCAGTAC
>N_2586
ACAATTTGATAGCTGGCTCTCTGGGTGCGGTTGACCCACGG
>N_2587
TTTCCGTATGCTACCGCGGCCCCACGGGCGACATCTTGAGG
>N_2588
GGTTAACCTACTCTACTCATCGAAGTGCCTATATCGACGCG
>N_2589
CCGATAAGTCGCTCGAAAGTCACACCTTTCATTAATTCTTT
>N_2590
TCGCGCCCCCTAGACAGTCCCGTGGAACTGACTAGTAAATT
>N_2591
GGAAACCGGATGCTGGAAACCGGACTCAAAGGTCCAGTATA
>N_2592
CATACTTATGTAATAAAGGCCCGCAAATTTGCCATGGTTGC
>N_2593
GACTTGCATTATCATAGTCTCTCGCGCTGTGTTGCGCGACA
>N_2594
CTGAAAATATACTGTCGCGACGTCAAACGATTGCAATGTAC
>N_2595
CGATAGCTCCACTAATCCGCCCCGTAGTACACCAAGATTTT
>N_2596
GTTAGAGTAATCAGAACTTTCCGCTTTTTGTAATTCTCATG
>N_2597
CCACTGTACAAACCGGAGAACCAATTCTATATAAGGTGTAG
>N_2598
GGGGTTGATCCACTGAGTGGCACTTCCAATCACATAATTCG
>N_2599
TGATAGATAAGAAATAGGCTCATACAGGCCATACGCTCTGT
>N_2600
GAGAACAGATGCTTTATGGGCAACCCAACGTTGCCATTTGT
>N_2601
CTCGGCGGAGCTCATAGCTTCGGGCTGTCGGCGCGAATAAT
>N_2602
TACTGTTAGTCTAGACATGACTGCAAGAGACGTCCAACACT
>N_2603
TTAGGCTAAGTACTTAGCCCCCAATTCAAGCAGCACGAGAC
>N_2604
ACCGCTATTTGGAGCGGAGACAGTTCCGCATGCTTTACATA
>N_2605
AAGTCGATCCTTCAGCTGGACTCATCAGTCTTTCGCCGGAA
>N_2606
GAATAAATAACGAAGATGAACTGCCAGCGCGGCTCCACTGA
>N_2607
GGGCAATACTGCTTTGCCAGCGCTCTTGGGGGACCACATTT
>N_2608
CTTGTCCCGTCTTCCAATCTCCGAGCTACCAGGCCATCTGA
>N_2609
CTTCCAGCCGGACTGGTATCCCCGTAAATATGTGCGACACA
>N_2610
CCACGATCACCAGTACTGCCCAGGCTACGAGTGAATGGATT
>N_2611
GTCTTCAAGAAGAGGTCCTCCGCGTCGAGCGTTCTCGTAGC
>N_2612
CGAGGCCCCAGAAACCATTCCAATATTCGAGCCGCCTTAAG
>N_2613
TAGATCAGAAGATAGCTCTGCCTGGTGGGTGGGATGGACGG
>N_2614
AACACCCAGTAGACAACAGTCCCTCAACCCGATCTAGACGG
>N_2615
GCTAGTAAATTCCTTAGGTTCCGACTAAGCCCATACCATGG
>N_2616
AGGGCTAAGTAGGAGGGAGACCCAGACCCTAGCATTATGAT
>N_2617
GCTTCCAGCACGCAAGACCGCGCCTGACTTCAGCCCTTGGC
>N_2618
GGTACTGAAGCTTCCGATGGCGAGTACCGCCACAAGACGCA
>N_2619
GGCGATGCCTGTATCTGCAACGCGGTGGCACTAAGCGTAAT
>N_2620
AGATCTGTTATATGCTGGATCCAATAATGGGAGGATAGGGG
>N_2621
GAAACACTCGATGAAGCTTTCGTACAGGGCTCTCACCCTCT
>N_2622
TTCCTGGTCGCGATAGTGTACGGTTTTGCCGACCATGAAAC
>N_2623
GTCCCCTCACTTAACGGTTACACGAATCAACGCAATTTCCC
>N_2624
ATGCCTTTAGCTAACCCCGCCTTAATAGTTGGTTAAGACAT
>N_2625
ATATATAGAATGCTGGTGTACCGGGTTCCCACATTCGCACT
>N_2626
TTGGTCTCCGTGGGCACAATCCGACATGTTAGGGGCATTGC
>N_2627
AAGTGCCTCGAAAATATGACCGAGATTCCTTACAGCGGGCA
>N_2628
ATGAATAAGTAGCAGTTAGACAGCAACCAACAGCGTTAGGT
>N_2629
GCGGGACGACAATTGGGCAACCTTGTAGAATCAGTTACTCT
>N_2630
CTTGTTGTCGTGCAATACACCGACAGACTCCCGCCGCTCAA
>N_2631
ACACATTCCGAGCCTTGCCCCGTGTCTAGGCATCGCCGTCT
>N_2632
ACTTGGTGACTTAATACGTGCCTACACACACCGTATTATTG
>N_2633
AATTCGTGTGTTCGTCACTTCCCGCGGCGGCTTTGAACGGG
>N_2634
CTCTTTCTTGCTTGTCCACCCTGGTCTTCGCTAATACCCTG
>N_2635
GACATTCTCATACCTGTATCCCATCTTAGTCGCCGGTTGGT
>N_2636
TAGGCGCCCCAAAGAACTTTCTAGGCGCGGTGCCTTGAACA
>N_2637
GCACAAAACGAGAACTGGTCCTTGATAATAGTGAGGGACAC
>N_2638
ATATGTACGTTTTTACCCCTCATAACACGCAGTACTCGACC
>N_2639
CCGTAAACAGTCGATTCGCTCTACATAAACAGCTACCGACA
>N_2640
CCAAACGGTCCGCAGGAGGGCGCGTAGTCCCTTAGGATAGC
>N_2641
ATACAGATGAGCCGGACGTCCATGTTGCGGTGTATAAGGAA
>N_2642
AAGTGCTCCACATACCCGTTCACGCTGCTACCTCGAGAGGA
>N_2643
TCTTCATTCTACGATATCCACGTGCATCTCGTGGATGTAAT
>N_2644
CAAGTAGTGTCCTGTTCCGGCACGCATGAACAGGCAAAGAT
>N_2645
TAGTTTCGCTACAGATCTAGCAATTCTATTACTGATCGCGG
>N_2646
CCTTTCCTGGCGTTTCCCATCTGAAGCTGGATTACCCGTCA
>N_2647
ACCAAGTAATCATGTCGTGGCACTTGAAGCAAATCCTTGCT
>N_2648
ATAGTTCGTTGACCGCTCGTCATCCACCCACAAAAATCTCC
>N_2649
GACTAAATCGTGGAACCATTCTTCGGCGGTTTCCAATTTTC
>N_2650
GCGGATTGCCGAGGTACGATCACTGCTGCACGTGAGCTGTG
>N_2651
ACAGAGTGCACGATGCTGCACCTGAATTGAACTATATAACT
>N_2652
GACACTATGATCTTAAGCCTCATTCGAGTGAAGCGCTTTTA
>N_2653
ATTGTGTCTTAACCCGGATACTGGAGCGCTACTTACTCTTA
>N_2654
CTAAGTCCATCACCGCCCTACGCTATGGGTGGTTGGCAAGC
>N_2655
AAGTTTCGGACTCAAGGGGGCATACGTAGAATTCTTGCGTG
>N_2656
CACGAAAGTGCATCGTGGAGCTAATGGGTAAGTAGTTACCG
>N_2657
CATAAAACAGTTGTACTAGCCCGGTGCATTCGTGGTCCTAA
>N_2658
AATCAGGTATCGAAATTCCTCCATGGGATCCTGTATGGTGT
>N_2659
AGACCTCTAAGGGGCGGTCGCCGTCACATAAGCCTGACGAC
>N_2660
GGCAACGCGGTGTTGGGCCTCTTGATTTGTTAGAACTCTTA
>N_2661
CACTTAATATGTTAGGAGGCCTACCCTAGAGGTCCCCCTAA
>N_2662
CACCTCTATGGCGGTTGTTCCTTCGTTTGCTACCCCATCTA
>N_2663
GTCTATGCTACCCAGGCAACCCTACGGACGAACCTAAGGAC
>N_2664
TCTGGCCAGCCAACCAGTATCACGACACTGAGGTCTACATT
>N_2665
ATTAAGCCCGAATGGTGAGTCTGGTATTCAGTAGCTTAGAG
>N_2666
GTACGACTTACAGTCGACTCCGTTTGGATGCAGACCACTCG
>N_2667
AATCTAAGCTAAGTTCCTATCTTTCCTACTTGTTTCCAATT
>N_2668
GCCCCCCGCCTGAAGTACGCCGATTATGGGCACGGTTTTTC
>N_2669
CGCCTCGGTCTCCGTGTGGACGGGGTGGGGTGGTCAGGTCT
>N_2670
AACGCCTGGCACTCTCACCCCATCTGCCAGTAGGCAGATCG
>N_2671
CCGATGGAACGGGGGTAGCGCTCAGGCACACTGGTATACTG
>N_2672
TAATATTCAGATCTTTAGTGCTGACTTGTCCGGATAGATCC
>N_2673
GTGGACCTCCTGAATCAGTCCAGTTAGTACGCACTTCCCCC
>N_2674
ATGCGGGTGTAAGTTAGCCGCCTTTTAGTTAACTGGCCAAT
>N_2675
CGGGTTGTGAATGCCACGTGCGTAAAATACGGCCATGCTCT
>N_2676
TACCGTCTTAACAGGAGACACGATAGAACCTGCTCATACGG
>N_2677
TCGTTCGCTCGCGGCATTAACACGTATATCGAAAGTTACAG
>N_2678
TCACGCATACTTCAGGGGGACTCGACAGGCCTGTGTGCCGG
>N_2679
GGATAACGAGATTAGTTCCCCTCAGCCAGGAAGTGACTGTT
>N_2680
ACAGTTGAACTTGTGGCAGGCTACCTATGAGCCGTGCAAGC
>N_2681
CATCGTCTCCAAAGAGTCTACTTCTCGCTCCAGGGTGTTCT
>N_2682
GTCTGCTTATCTCTTCCACCCCTAGAGCGCTAGATGGATAT
>N_2683
TGCGGCGGTTATGGACCCAACAAGGGCCGCACGTCAGGTAG
>N_2684
CCGATGGCGCATACTAGAGCCACTATTCTTCGTCGCCGTTT
>N_2685
CGTAAAATTGAGTCGCCGTGCCATTATAGCCCAACACTCAG
>N_2686
ACAACCCTGAACGGGCCTAACACGCATTGCATAAATGCTCA
>N_2687
ATGTTCTTGGATTTACAATACAGTAGTCTTTGTATGTAACG
>N_2688
GCGTGAGAAAAGACGAGTAGCCACTGCCCTACGTTCGGCAC
>N_2689
ATCGGTGACTCTTGCAGCGGCCGAATACACTTGATGAGTTT
>N_2690
TTGGATATTATGGATTGTACCATCAGCTCACAAGCCCAGGC
>N_2691
CGGAACGGTTGGTAAGAATCCGTCTGCGTTATCTCGTTTTT
>N_2692
GCTAGACGTAATCAGATTCCCAGACAAGATTGTTAGGCCGG
>N_2693
CGCCTTGAAATTACACCAAGCTTGGCGTCGGGAAGCAGCCG
>N_2694
AGCTAATATATCTTGGGTCGCTTTTGATAGTGTTCACGCGA
>N_2695
CATGACTCCGCTAATGCCTGCGGAGAATTCTGTACATACAC
>N_2696
GCCGATGCGCAGCTATGGAACCCTAGAAGAGTATCCGCAAC
>N_2697
TCCTCATCGTCAAACTGGTACTTGGCTTTCTAGTCTAAGCC
>N_2698
AAGCATTATCGCCCGCTCAACTTCGACATTTCCGTTTGGTC
>N_2699
ACAAGCGCAAATTGCGCGCTCCACGTCTGGGTGGGCGGCCA
>N_2700
CAGGAAAGTCGACCTTGGCGCCGTACTGTTACGCAAGTGTT
>N_2701
GGATGCCCCTGGGTGGAGATCTGTCAATGAATAAAATACGC
>N_2702
CCCCGATAGTCACCTGGTACCCTCCCGCGATGCTGCGGTTT
>N_2703
AGCAGCAATTATCGAATGGCCGCAGAACAAGACCGAACGAC
>N_2704
TATCTAAGTCTCAATACAATCAACAACTCAGATAGATCGGA
>N_2705
AGGCGAAGTGATCAGGTGCGCCGGAGTAAGTAAAAAAGCTA
>N_2706
TTAACTCCGCTTAGAAGATACCCGGCAGATCTCGGCGATAA
>N_2707
CCGTTCATTAAACGCGTTAACTTTAAGATACGGACGGGTAG
>N_2708
CCTATAAAGCAGTAAGGTAACGGGGTGATGGGTGCCCCACG
>N_2709
TGTTAAACCGACGAGCTACTCCTAAGATCGTGGATGATAAG
>N_2710
GAGGACTCCTACCGGTAGAGCACATAGACCGTATTTGCTCA
>N_2711
CTAGAAAAATGATCAGTAGCCTTCATGTCTCATTCTTGCCG
>N_2712
ATAATACCCCAAGGTGCGGTCACCTCTCAATAGGTCCCTAA
>N_2713
ATAATGACGTAGTCGGGCCACGTCGACAGTGACACCACCTA
>N_2714
GGTCCAGACTCAAGTCAAAACATGGAAATGATGGGGGATGA
>N_2715
GGTACCCCAATATCGGTGTTCTTCTATTTGGAACGGGTAAA
>N_2716
TTATTGTCTGTACAGTAGAGCAGTTATTACGTAAAATCCAG
>N_2717
AGAATTGCTGGCCCAGTCATCCGGAATCTGTCATTGAACTC
>N_2718
ACCAGAATTGGCTTCGATAACCGTTTGGTGTTTACAGGACT
>N_2719
AGAGTCCATCTCACCACCGCCACTCTTTTCAATTGTGCTAT
>N_2720
TCTGTCGATGGGTCGTTACACAGGCACGCGCGAGGTAACAA
>N_2721
CACGTGGAGTAATGAACGTGCAACTTGACATACTGCAATTA
>N_2722
TGTGTCACATATATTCGACGCACAGGACGTCCACTAAACAT
>N_2723
CAAAGAGCAAAGGCGCACTACTATAGGAGATCGGGCCGCAA
>N_2724
ACATGAAGCAGGAGGAATTGCCGCCAGTCTACGCACGGTAT
>N_2725
GGAATCAGAATTCTCTTTGTCGCTCCATAAGCAAAGCAGCC
>N_2726
GACACGATGATTTCGACATGCCGTGACGAGCACATTTGCGA
>N_2727
CAATCGGAGGTTACTTTCATCCACGTGTGCTGTCGCTTACT
>N_2728
ATCGTGGGCTTGACGCCGCTCGATACCTTTGCTTCGAAGGG
>N_2729
CCGATGCGATTGCAACTGGGCCCATATTGCTGACCCTCAGC
>N_2730
CAGGTTGAAATGTACATTTGCTTGAGGCTATGTAATCCTGC
>N_2731
CCACAGGTCGGTTAGCACATCGTACCGCCCTAAGGCACCCT
>N_2732
GAATGGATACCCCTCATCCACAGGAGAAAGAGATCTTTTGG
>N_2733
GCACCTATTAACAAGCTCGTCTGTTTCAGGCAGACATGTCG
>N_2734
GACAGTCTATAGCACAACATCCTTTATTACCCCCTTGAGGC
>N_2735
CACAGTTTCATCGACGGGAGCGTTAACGTAGCTATTCCTTA
>N_2736
GTTGATACCCTAACTGATGACCGCTTCAGACGGAAATGCAC
>N_2737
GTTCGATCTGACGGTCTGTTCTCTACTAGACAGACGTTTGC
>N_2738
TAGGAGACCCACCGTACGAGCGTCAGGCCAGAAGTCAATTT
>N_2739
CACTCATGCCCGCTAGCCTTCTAAAGCCGAGATGGATGATC
>N_2740
CAAGTTTCGCACCCGCATACCGTTAGTGGCCTTACCCCTTG
>N_2741
TGTCGGTAGGTTCCCTAAAGCATGCGGTGTCCACCAATGCG
>N_2742
GACACATACAAGGCGGGTGGCGGCAGCAGTTGATTAGTCGC
>N_2743
GGGGCAGGAGTTAGTTTTACCACTCACTCGTTAAACTGAGG
>N_2744
ATTCAGAGGATATAAACTAGCTTAACACTGCACAGCGGCTA
>N_2745
GACGTAATGCGGCGCTAAACCCAACCGAGTTGTGGTCCTAC
>N_2746
AGGGTGGAACGTGTCCTACACGGGCGGATTAGCATTAGCAT
>N_2747
CCGGGGTTGCTTCCACCCACCGGCGGCTTGACATACCCTGT
>N_2748
TAGTAATTGTCTTTGGGGCCCGTTCTAGATACATAGCTTAG
>N_2749
TGAAGAATTCTGCTATTTAGCCGCTCGAATGTGCACGAGTT
>N_2750
GTCTTACAATCGAGATCCGGCCGCTGCCGTCGCTTTCCGCT
>N_2751
TACGTCTCGACTACACCGTACGCGCCACAGAGAGTTTGGAC
>N_2752
TCCGATTAGTGGGGGGGTATCGTGAAAGATTGTAGATCTCT
>N_2753
CAGCTTGGATGTAGTCGCGGCAAGAACCGTTATGGCACCTA
>N_2754
ACGTGATGCTGTGGTCCGCACCGCGAACCTTTCGGCAGCGA
>N_2755
ACCCCCTAGAGATGTTAAGACTTCCCTCCACTGTACCGTTA
>N_2756
GTCCGCACCGTTGCCCTCGACTCCCCGTGGAAGGTCGCTAG
>N_2757
GGTCTACAAAAGGTAGTGAACGTTAGTCGGTATAATGATCG
>N_2758
CTCGTCCCTCGCTGAGAGTACCATTCACTCTCCTCTCCGCT
>N_2759
CGTTATGGAAACCATTAGGGCGGCTTGCATACACTCGCGGG
>N_2760
CTGCCGGCAACTGGTCTATTCGAGCATCCTGATTGTCGTAC
>N_2761
AGCCCAAGTACGATTCACCCCCAATCTTGACCGACTACTCA
>N_2762
GATAATACAGGCTATTAGGACCGTTCTATAACACCTATTCT
>N_2763
AGGAGGATAGCGGGATTCGCCATAATAACTCGTGAGAAGGC
>N_2764
GGGCAGAACTCCCCATTCCACCAATGTAACATCATTATTCT
>N_2765
GTTCACTAGATAGTATAATGCCAAAATCCCACACACAAAGT
>N_2766
TTGCGTTGGACTCCTGAAAGCCTGATCCTCTCTGTGTTCTA
>N_2767
CCACTGTTTTATCTTTTCGGCTAACCAGTTCAGTCCATCTG
>N_2768
GCTACCGTAGCGGCCTAACCCGCCCCTAGGAGGACGAAGAG
>N_2769
TTTGGATCCATTTTTGGCCTCCGTGTGAGAACGTTTGTCTA
>N_2770
AGGTCCAACTGCTTGTTGCTCTCACACAGTTCCGCCTCGCT
>N_2771
CAAACTAGAAACCCGTTTGTCTCCGTGCCCGCCTGCAAAAT
>N_2772
CGGGTACCCAAGGACACAGGCACTGGTACATACATCCACTG
>N_2773
CCGTTATTTGGAACGCTTTTCCCCAGCGGGTGGACCCTTCG
>N_2774
TTCATTTCAAGAGTGCGAGGCGACCCTGTTTCAGAGGCTAG
>N_2775
CCCCTACCAACCAACACTATCATTAGATAGTCTACAGTGAT
>N_2776
AGCGAAAGTACCGAGATTGACGCTACTAAAACGGCCTAACC
>N_2777
CAGAACCTGGAAAGAAGAGACTCTCCACGCGTGTATCCCTC
>N_2778
TTAACACCAAGATAGCCGGGCCACACACATGGCTCTCGCAC
>N_2779
GTGCTGGCTTTGTTCCCTCGCCACGAGAGATTGGGCTCGCT
>N_2780
CACGTGGTACCGGAAACCTACTGATTTCGCCAAGGTTAAAT
>N_2781
GCACCTCTAAAAGGCTATGCCGCCGTACTTGGCTGAGTGCA
>N_2782
TGACAGGATATATCTGGCAGCGTCAAATCGTTACGTGCACA
>N_2783
GATGCTCCTCCACACAGCCACGGTCTAGTGGTGAATGAACC
>N_2784
CCGTCTTTTAGCTAGGATTACGGTGAAATAGAAGTGGCACG
>N_2785
AACATTAGGATGGGTGAGTCCACTTGCGCCCCCGCCTCTTC
>N_2786
CCCCTTAACGCACAGTATCACTGCGTACAAGCACCTAACAC
>N_2787
CAACGAATAAGCGTCGTTCACAGGAGAACATATGATGCTTG
>N_2788
TGGTCTGGCAACCTTCGAGTCTGACATGTGCGCCCGCCTCA
>N_2789
GTGGGCAACTCACAACAGCACTTACATCGAGTATCCTCATG
>N_2790
CTTCGGGACGGAGTCTGGACCCTTTCGTTGGTTCATTAGAA
>N_2791
ATCAAGCCTCATGCCCAAATCACCTCAAATGTGGGCACGTA
>N_2792
ATGAAGCCGGGGGGCAAGACCCCTTGTTTAGGTCCATTGGC
>N_2793
GGTAGTGCTTTGGAGAGAATCGTTTACCCAGTCCTGATCGG
>N_2794
ACGGGTCATGGTCAAATGTTCTTGTTGAGCGCTTTGTTTGC
>N_2795
ATGAGCCAGGACATAGCGCGCATACGTTATTGGTAGACTGG
>N_2796
CTTCCGAAATGTCGATGATGCAAAGCCCCAGTCGCAGTCAC
>N_2797
TTTCATTCACCACCACATCACGATGATGAATCTCAAAAAAA
>N_2798
CAGAGGTTATTCTGTTACTTCTAGTCGCGAGAAGCTCGACA
>N_2799
GGCGCCCGGCCAAAGGATCGCTTTACAGTAGCCCCCAACCC
>N_2800
CTGAACTAAGTTTCCTCCTACATTCATTCAGTAGGCCGACT
>N_2801
TACAGCTCTGTCCCTCTAGACAGGTTATAGAGCTACGCAAT
>N_2802
GAGTAGAACACCGGGGCTAGCTTTATCCCGAGTTTCCCTAC
>N_2803
CTCTTCTTCACCGAGTAGTGCCCTTGGTTGATCGCTTTGTC
>N_2804
ACTAATTCACTCATCAGTAACTAAACCACATAGACGTTCCT
>N_2805
ACTGAACAACTCAGACTGTCCAGCTAGATACCGAGCGTATT
>N_2806
CAGCTAGCCGGCAATGACTACTATTTGGATGCAACAGACTC
>N_2807
AAAAAACATCCAATGTATGCCTTCAACTAGAGGCCCTGCCA
>N_2808
GGCTGTTCAGTTCATCTTACCGGACGCGGCGCGGTCTCACA
>N_2809
AACTGCGGATGATCGTTCGACGTGTTTCGACCCACCGCCCT
>N_2810
GCCATGGTAAATGACTATGGCATCCTGGCAACGTCAGCTTA
>N_2811
ACTTAGCTGAGCAACCTACCCTGGCCGTGATCTTTACATAT
>N_2812
CAAGCATCTTGCTCCCGTACCTTTGCAGTAAGCTGTCGGTA
>N_2813
CCATCAACTAAACGGAGGGGCCTTATCCTCGCACACACTGA
>N_2814
AGAGCCGTTGTAGGCGAGCACCCAACGACGTCTTTCCAGAC
>N_2815
AGCACTTCGAACCGCTACAACCTAGTAGACCAAAACAATAT
>N_2816
GATTGTACGCCTTGCTCCTGCTACTCCCCATCCTAAATCTA
>N_2817
CAACCCTCATAGAAGCATGGCCGTCTATGGGTCGCGAGGCA
>N_2818
TTTGTACCACGGACATATTTCTGGATACGCGGTCGAACTAG
>N_2819
TCTTAGGGCTGGTCCCCTCACAGACCCCACATCGCATCTGA
>N_2820
ATCCATTGTACCACCGTTATCAATATATACAAGTAGATCGA
>N_2821
CTTATCACTCCTTAACGTGTCAACTCTGAAATAAACACTCA
>N_2822
TCCGTCATGTGAGGGTGCCACCACGCAAGTCCATCAGGTAG
>N_2823
AGCGCAGGGCTCGAATTACCCTGATTCACACATATGAAGGG
>N_2824
ATACTTTTCGATTGTAACACCCTATTGGTTATGGGAATAAG
>N_2825
GCACGTACACTATGAGCTGACACGTTTTTTCCCGCTCCTTA
>N_2826
ACACGGCAATGTGCGCCCTCCCCTTCCGGTAGACGCTATGG
>N_2827
AAATCTAACGGATCGAACTTCCGAGGGCATTCTGTCAGGAT
>N_2828
ACATCGCGGGTGTAAAAGGTCTCGCCTCAGCAGGTGCCAGC
>N_2829
ATGGAGCGGTTTGAGGCATCCGCTCTTTAAATCAACTGGCC
>N_2830
TTGGGTTGACTGGAAATTACCTTGATTTAGTCACGTACATG
>N_2831
CTCGGGATTATGCATTCTTGCCGTCTTAATACCTTCGGAGT
>N_2832
CCAACTCCGCTTACAGCCTTCGGCTTGCGTCGTAATTCGGA
>N_2833
GGGGAGCCCCTGTCAGAGCACATACCATGCCCTACTCGCGT
>N_2834
TGGTAGCACGAGGGTTAAGACCGGGCACAGGCTGAGTCCGG
>N_2835
CAGTCTTCGCAACATGATTTCTCAATATAATACATAACACT
>N_2836
TGGCCACTTTTAGTTAGGCCCTTTGAATCGTCGCTAACGAG
>N_2837
GCACCCCTCTTGCGTATACACCATATGGTATGGCGACGATC
>N_2838
CGGCTTAATCGGAGCCCGGCCAATGATCAGCTAAAGATACC
>N_2839
ACTGACGACTAGGGGGGCTCCACATACGGAGATAAGCGTTT
>N_2840
ACCCAACTGAATGCGCTCCCCTGGACCTACGCGGTGGCCAG
>N_2841
TCAAATAGGTTACCCTGATCCCACCGAGACCGCCAAGCGTG
>N_2842
ACTTTTAGATGATAGACGTTCGCTTTTCTAGTGCACGCGTA
>N_2843
TAGCACCTAGCTGTCAAAGCCACAACCGGATCGGTGTTTTC
>N_2844
GGCGCCAGGCTCTGAGGGTTCATTGTATCCTAGTGTTGAAC
>N_2845
TTATGAGCGATCTACTAAGACGTACTCTAAGCCGGCACGGT
>N_2846
CAAAAAAAGATGCAGCGACGCTTGAAGGCAAAATATTCATG
>N_2847
CATATCTAGATACGACTTACCGTCCACGCGTTCGATGGTTA
>N_2848
GTCGGGCTCCAGAGTTACCGCTATCACCGAGATCTACAGAC
>N_2849
GACCCGCACCACCAATGATGCGTTGGCCACCCTAAGACTTG
>N_2850
GGAGTTACCTGCCGGGCCAACGACAAATGCACGCGACGCAA
>N_2851
TTTGGTTGAATGAACGACTACGATAGCCGAAGACCCATATG
>N_2852
ATGTTCCTTTCCCGTTACAGCCTGTGTCCATCAGTCTGCCT
>N_2853
ACAAAAGGCCTGATTATTCTCTGGTGGGTATTTCCAGCTCC
>N_2854
TATACCTCGTTGGACCGCATCCTGCCAAATATAACAGAGTT
>N_2855
GACGCACGGATCAGGCCTTACGTGACCTCACGAGGATGTAA
>N_2856
TGAGACGCGCAAATTGTTTCCGCCTTGATCGCTCAGGGTCC
>N_2857
TAACTAGGGTTCCAGAACTTCGAAAGGTGAGTACTTGTGTT
>N_2858
GATTAGGTGACGCGAACGGTCCAATATAAGCGCTCAGATCG
>N_2859
GTTAATTAGGGCATCATACTCCCGTCCAAGGGACTTGGGCA
>N_2860
ATGACGAGCCTTACATGTTGCGCTTAGGCGTTTCATACGCT
>N_2861
TTCACTCCGTCGGATTGATCCCGGATACTTTGAGTCTTGTG
>N_2862
TAAATATAATAGCCTTATGTCGGCCTAGAGCTCGAGGTGCT
>N_2863
CTTTACGATAGGTGGTACGGCGATGACGCGACGTGCTAAAG
>N_2864
GGCCCGAAATAATAGACTGACGGCAGCGCGGAACCCATGTT
>N_2865
AAGCGACTCCGGCCTAGACTCCCCGGCGCGATGTCGATGGA
>N_2866
GGTTACTACAGAAGGAGATTCACTACTCGCGCTTCCTAACC
>N_2867
ACGAAGAAGAAAGGAATAGGCGCCGGGGATAATTGATAGAA
>N_2868
TCGTCCATTACAAAAAAGGACAGGTCAAAACCAACATGGCT
>N_2869
ACGGCTACAGGATCGCTAGTCGCTAAGGACCGGACCTAGCA
>N_2870
ACATAGACTTTCATATTATACTTTTCACTAGTCGATACCTA
>N_2871
AATTGTGTCACTAGTCATACCTCGGCCCGAAACCACAGCAT
>N_2872
TGTATCTAATGGTCTTGTCCCGGACTTCCGGCTCTTGGATT
>N_2873
AATTTCACAAGATAACTCGTCCTGCTGCTTCCGGTTCTCCA
>N_2874
AATGCGCGTGTTGACAAGTTCCATGCGAGGAGCTCGGGTCC
>N_2875
GTGCCCGACTAGATTGAGCACCGGATTGAAGCCCCGCCGTA
>N_2876
TTCGCACCCAATAGGATCTTCGAAAGATGATGGTCATGGAA
>N_2877
AATCGACTAAAAGACCTCCTCACACTGGACGTTCAGCATAA
>N_2878
GTGCCAAACAGATATTGCCCCGGTAAGAGCTGGATGCCGCG
>N_2879
TGAGGTGCTGCCTACGTATACCCCTCCTACAACAACCGTAC
>N_2880
GCAAAGTAGGGCATTAGTACCGTGTGGTAAGCTCAGATGCC
>N_2881
GGGGGGCACTCGGTCAAATGCTTGCTGACACGCTCATACTT
>N_2882
TGGGAACATAGGGAGTTTGACACTTTTTCCGTCAGCTCGGT
>N_2883
TATCCTGAACGCACCTATCTCAAACCTAACCTCCTAGAGTC
>N_2884
TCGTTATGACCAGATCTATTCCTTCGGGTCTTCGGATCGCG
>N_2885
CATTTCTCTTGCTGGGACTACCTATGCGCCACCCCATGATC
>N_2886
GTTGGAACTGCGAGCTTCAACCCTTTAAATGCAGTACTATA
>N_2887
TATACTCCGTGCTTTAGATACAGGTGTACGCTTAACACATA
>N_2888
TGGACGTCAGACTAGCCAGTCGTCTGTCTGAGGGGCACTCA
>N_2889
TTTTTTGGATTACTGCGGCACGCCGAGTTGCAGGGGAACAA
>N_2890
CATCTTGTGTCCTACGAATACCTGCCGTGGAGCTTTCAGAA
>N_2891
TTCTCTTGGGGTTTCAATACCGTTTTGGATTTGAAAGGTTG
>N_2892
CTAGTACGGACGAGACAGAACTTTTTTAACATGGGTCTTGA
>N_2893
ATCAGACCACATATCAACCACGAAGTAGTGTTGCCTGAAGA
>N_2894
AAACTCGTAAACTACGATTCCCAGATTAACCCGGCAAGGTG
>N_2895
TTGGCACCAAGTTTCTGCTACCATCACACCACCGGTAGCAA
>N_2896
AGAATGAGGCGTTGAAAAGGCCTCCCACAAAATTGTACGAG
>N_2897
TGTGTGTCGTCAGGACGTCACCCTCACCGTTGGGCCAACAA
>N_2898
CCAATTCTAAATTGGCGTCCCGCGCTAACGTCCACACAATC
>N_2899
GGGAGGGTAACTTCCCTTCACACATAGAACACGTAGTGAGT
>N_2900
TTGCAACTCGTGGGCGTACGCTACTTATTAGACTCTTAGAA
>N_2901
TGACGTACAGTTTAGGCGGCCTAGGAGACGGCGCAGAGCTT
>N_2902
GGACGGGGGCATGGCGTCTCCCTCAAAAAGGAAATCACACT
>N_2903
GTTATGTGACTATCCACGGCCCAGAAGCTGCACTCGGTTTT
>N_2904
AGGACTGAGTTTGAAGCTGACAAGGAACGCTCGAAAGACGC
>N_2905
TGCATATGAGTGCACGACGCCCCTGCCCTACTTGCCAGTAA
>N_2906
ACCGAATAATGAACAAGTCTCGCAATACCTGAACTCAGCCT
>N_2907
AGTAGCCGCTAGCCTGATTCCTTGCTTTCTCGCAGCTCTAG
>N_2908
AGGAGTTTCTGGTATCTTATCAACGTTTCTCAGCTGATGGC
>N_2909
ACAGCACTTATGATGGATAACGTGCATAGACAAAATGGTTT
>N_2910
ATTAAACCAGTCGTCAGAAACAGATACCTTTGGGTAGTTGC
>N_2911
CCAAAATTGGACTCGCATCTCTTGAACCGACGCTTACCGAA
>N_2912
AAAAGTAACATGCAACGGATCGCCAGGCTCTTGAAATTGAT
>N_2913
TGTACTTGGCAAGCCGCCTGCCAAACTGCGTGTGCCTCTCA
>N_2914
CAGGTTTTGACAATAATTTGCGAGGCCTGCTCATTTACAAA
>N_2915
GGTCGTGCCCTTAGTGATATCCCCGATGGCCTAGGGACGTC
>N_2916
TTTCTTTCAGAACGATCCTACTGCTGAATCGGACGAGAGTC
>N_2917
AGATCCTTGGTGGAACTTCTCCCTTGAGTAGGGTATCTAAA
>N_2918
GACTACTAAATAACTGCTTCCTTAATAAGCGATGCTTGCCC
>N_2919
TGCCTCTCCGTTGGAAACGACGACGAGATCCCGGGATGGTG
>N_2920
CAGAAATCTTAGTGAACTGGCCCAGACCCCTGTAAACACCA
>N_2921
CCAACGAAACGACTACACTGCCCGGGCATCGAAGCAGAATC
>N_2922
AAGGGAAATATAAGACAGTACAATAGATTTAAAAGAAGGAT
>N_2923
GTTTCACTATGCCAAAGCATCAGGACGAAGAAGAGACAATG
>N_2924
GACGACCACCGAGGGCGGAGCACACGCGGATGTCCCAAATG
>N_2925
CCCGGAGGAGCTTAGAATGTCCCGGGCTCTCAGTTAACTAA
>N_2926
TCGGGCTGGTTAGTAGCACTCTGCACGCCATAACGTCTGCG
>N_2927
CTTCCCGAAAACCCAGAGCTCGACTTTCATTTATTAGTTTA
>N_2928
GTGCCCTCAGCAGGTGGCGACAATTACAGAATTACCTTCGC
>N_2929
AGAAGGTAAAGAAGTCTAGTCGGACTAGGTGTGGGTCGGGA
>N_2930
ACATGAGGGAGGAGATAGATCAAAATCATCGTCACCACCGC
>N_2931
TTACGATGTGCAGCTATCTGCCAGATTATGTCAGGGGTAGG
>N_2932
CTCCTTTCGCTTGCGTGTACCCGGCCGCGAGGTGCCACAGT
>N_2933
TTTGCTGGGGCCTGCTGAGGCCAGATGCCACCTACATGCTA
>N_2934
CATGTTTGCGTAGAAGCTCGCTTTTGCCGTCAGTTGAACCG
>N_2935
GAGCCTCGTTTCCCTGTGGCCACCCGCTTTCTGTGGGACGC
>N_2936
TAGTTATCACTATTCCTCACCCGTTTCCGGGCGGAGGGCCG
>N_2937
ACTCCCAATCCCCTACACCGCTCGGCTCCTTCAAGCATAAC
>N_2938
TTGAGCACCTCTCACATAGGCCGTATGTGTATGGTCGCTAG
>N_2939
CCGAACTGTCAGGTGGTTTCCATCCGCTAATTAGGGCCCGC
>N_2940
AGATTTAAGCCCACGACCCACCGGTGACCTTACGAGGTGCT
>N_2941
GAACTCCCGAGGTTATCTCACGTGTACCGATCCCCCGAGAG
>N_2942
ATATTTAATTTGCTGTTCCACCGAGATCAATGAACTCGTAC
>N_2943
AGTTGTTGGGTCTTTGTACGCAGGACTGAGTCGACCGTCTA
>N_2944
CGACGCCCTGGCTGGGTTCCCAACATCGACTGTAGCGTAAC
>N_2945
TGGCGGTGACTGGAAAGAGGCGGATTGGCGCTGTAAGTAGG
>N_2946
TTTCGTGAAGAGGGCTCGGCCCACGCGCTAAGGTCGCAACC
>N_2947
AAACGCCATACGTAAGAGCCCTCCGGCCACAGTAGTTGATA
>N_2948
CTTCAATCTTCCGCTGGTGACATGGGATTGTTTGCGTTTTT
>N_2949
CATACCAATGCCCCCAGTGTCAGGACGGAAGATTCTAGCGG
>N_2950
TAAGATAGAACACTCTAACCCCCTAGTGCGGCCGGATGGAC
>N_2951
TAAGCTTGCGCGCCTGGTCCCTTGGACAACGCGTGTAAATT
>N_2952
GCCCAGCCACGCCGATATCCCACGCGTCCACGAGACTATGG
>N_2953
GTGATTATTCAACACACACACCCATCAACAGTATTTAGATC
>N_2954
CAGGGAGTCTGGGTCTACTCCTTCCACAGTTATAATCTGTG
>N_2955
TGGAAGAGTCCCCGGATGAGCCTAGGTAGATCCATTAGACG
>N_2956
CTAGATTATGATGGTTTCCGCGATAGCAGGGGCACCGAGTG
>N_2957
GATGAGTGACCTAAAGCTGTCTCGCCACAGTCGTTATTCGA
>N_2958
TGCGCAATACATTGGTCGTTCCGAGAAAGTCCACATTGAGA
>N_2959
CTACAAGATCCCATCAGACCCCCAATGTGTTCTCTGAGGGG
>N_2960
GCCCAGTCCGCTGCTGCACGCATTAGGTCGGAAGTCTCTGT
>N_2961
GGCGCGAAAAGAGGCAAGTTCTAAGCTGTCGCATATTGATG
>N_2962
CTTAGGGGTCGCCAACACACCAACACAAAGCATGTGCATAA
>N_2963
TCGCACTAAACGGTGGGGTCCCCGCCCTAGTTACGAGTCTC
>N_2964
ACAGCATTCAGATTCTTTGTCAAAGCGCTCGGGAAAGGACG
>N_2965
TGGCTCGTTAACTTTAGATTCTCCCAAGCTAAGGTCAAGCT
>N_2966
GGACGTGACCGTCTGACCCCCAACTGAACGCCTTGCATACC
>N_2967
CCCAAGAAGCTAGAAGCATTCTGAACCGGACCCGTAGGGAT
>N_2968
TGACGCTACAAACTCCATGCCATCCCTTTGAAATCAGTCTC
>N_2969
CCCAGTTGCACCGGCTGTATCAAGGCGCACACAGCTGGCAG
>N_2970
GGTAATATAGAAGGACACAACGCTTAAGTGTATAGCTGTCT
>N_2971
ATCGGACACCCATAAATACTCGAACGTTCGCACCGTGTCCT
>N_2972
TCACCTTGGGCCGCAAAAAACCTCCGAGTCGGCCACCTTTG
>N_2973
TCAAGGCGCATAGTTCTCAGCAAGAAACGGACACAATGAGT
>N_2974
TTATGAAGAGTAAAAGGCTTCATTCATCAGGTGGACTCACT
>N_2975
GGTCGCAAGCTAAGGGGTGTCTTCTTATTCGGACATATGCC
>N_2976
TCCACTCACAATCGAGACAGCCGCAACATAAAGATGTTGGC
>N_2977
CTCCCAGGGAATACTCCGGCCGGTTTAGGAGAAGGCCCCGT
>N_2978
TATCTATGATTCCCCCATCACGATAAGTGCAAGGATGACCT
>N_2979
GAATCCTTATAGTATCATCACAAAGTGCCGCCCTTTCCATA
>N_2980
AAAAAGTCATTATTTTTTTCCGCGCGTGCGGCTTATTCGGA
>N_2981
GAATGTAGAGTGGGCGGATGCATAAGCAGTAGTACCGTAGA
>N_2982
GTTGCCTCAAAGAAGGTATACATACACAATGGCGGTGTTAA
>N_2983
GGGAACTAAGTAGGATGAGACAACACTTGGCAACGTGTTAC
>N_2984
CCACGATAGTGTACTTCTATCCACAAGGAGTTAGCAAACTC
>N_2985
TGATGTTCATGTCCAAAAGACTATTGACGCTAAAACTTCCA
>N_2986
TACGCGTAGGTGGCGACACGCTTTATGTACTTCTGAGGCCC
>N_2987
TATACGGCGGGACCACCGTCCGTTGCAGGACTTCAAGAAGC
>N_2988
CCTTTAACCTAAATATGCACCCAGGGGAATGCTCCTAACGA
>N_2989
TGCCTAACCCGCGACTCATCCTAACTTGCCGGATCAGTTCA
>N_2990
CCCTCCAACTGCTTTCATCCCTCTCACCTACTGCTTACCAC
>N_2991
GCTGCTAACCTAGCTCTCGTCCTCGCCAGGCCCGCAGACGT
>N_2992
GCGAATATGTTAGTTGAGCACTAGGAGACAGGAACACTGCT
>N_2993
AGTGGGTGACGTCCTGGACTCCCGCGCTGTACCCTAATACT
>N_2994
ATAGGGATTGATACTTATTACGTACAACGTGATTCTGATCG
>N_2995
ACGAACCGGTTTTGGATCGGCAGAATTCCTGGATTATACGT
>N_2996
CAGGTGAGTCATCACTAGGGCACCCGGTACGCGGACCACAA
>N_2997
TAAACGATGTTATCCTCTGGCAAATACTCACCACTCTCCTC
>N_2998
CCAAACCCCTGATGGGGAACCGGCCGTCGGGTGCGGTCCCT
>N_2999
CCAGCCGCCCTTCAGGCACGCATGCGGTTCTCAAAAGTGCA
>N_3000
TTGCAACCCACGTGACTTCACTCTCTAGGATGACGGGCTCA
>N_3001
GCCGGCAACCGAACACATCGCAACCCAAACTCGGAAGATAG
>N_3002
TGACGTCGTGGAAACCCGTACAAATTCAATTGCCTCCTCCC
>N_3003
CGTTACCGTTTCGCCGAGATCGATGGGTTTCTTGAGCCCTA
>N_3004
AACAAAGGAAAAAGGAATGTCTTACGCCACAGTGTTTCCTC
>N_3005
CTCGGGAACCGGATGGAATCCTGCGATATACCATCCAAGCC
>N_3006
CACCAAATGCGTGCCATGGACTTGGTTATGCAATCACACGC
>N_3007
TCCGGTACTAGTAGTAGTTACAAGACGCATAACTAATTCAC
>N_3008
GCGTGAAGAGACCCTACGCACAGGTGCGCTATTGAGCAAGG
>N_3009
GAGTAAATTGAGGGGCAGCGCGAGGAAGCGTATATCTAAAG
>N_3010
CGTTTTCTAAGGCACGGCCGCACCAGCCCATGAGGGGGCTA
>N_3011
CACCCGAAGCATAATCCTTCCGACGAGCTCAACGAAGGTTA
>N_3012
TAATAAAAGACGATAAGGCCCAGGGTACTTACCCATCACCA
>N_3013
AATGTGTACATTGGTATCTGCGAACATCAGTACTCAATCTG
>N_3014
GTACGTGGAGAATCAATAACCCGCAGCGGTGCGTGCGTGCC
>N_3015
TATTGTATGAACAAGGCCCACTCCTGCCACCGATCAGCTCA
>N_3016
AACTAATCAAATCTCGGCAACTCCACCGAACCAGGCCTTTT
>N_3017
GGTTTGTACGTGACATCCTGCATTGATGTGTAGGACGATCC
>N_3018
ACGGCACGATCCAGTTTCGACGAGTTCAAGTAGTGCATGAT
>N_3019
GTAGGTCTTCGATACAGTCGCAAACCCGATCCAGGGAGGCC
>N_3020
CCTGGGGAGGGGCACTACGTCCTCCGAGACGTGGTAAGCGA
>N_3021
AAAGCATTTGACATGCGTGTCATCTCGGTAACGCTATTGCT
>N_3022
TCCGGTCAAGAAGGCTTACACTTTAAGGCTGGCCGTCCACG
>N_3023
GTGCAAGAGACCCGACGGTACGCCTTGTGGTTCAGGAGCTC
>N_3024
GCCTTCATACAGATGTATCACCGCCGACCATCAATGCCATG
>N_3025
CTAACGCGACACCGCCTTACCGAAATGAGGGTAAGAACGGT
>N_3026
TGTCCTAAGTCCTGAGATCTCCCCAGTTGTCCATGCGGCGA
>N_3027
TAGATGAAGTGACGTGAATGCCCCCCACCCTTGCCACGATT
>N_3028
TGGTGTGATGGCTTCCGTCACTAATTGAGCAACCTCCCTTC
>N_3029
CAACGGGCTATACGTATCCCCTACGGGGCACTCCTTAGTAG
>N_3030
TATCATGCTACCGAGTACGTCGGGAAATGATGCAGTGAAGA
>N_3031
AACGGTAGTAACCAGGCAACCGGATTTTGCAGGTAGATGAG
>N_3032
TTATACTCTTTACCCGTTCGCGGAACTGGAAAACCATCGCC
>N_3033
GTTCCTGCCATTAATTGCCCCAGGCTGGAAATGACTGCTTT
>N_3034
TCCCGGGAGTGCGCTGCTTTCACGGCCGAATTCGGAGTGTA
>N_3035
AGACACTTATCACATTTTGCCCTCCGCCTGCACTGCGCGGG
>N_3036
ACATAACGTTGACGCCACTCCAAGAACTCGATTGGTCGGGC
>N_3037
CCACAGAAGCCCCGCCGTAACCGAAATAACTTCATATCCCA
>N_3038
CTTTGCTATGAAACACAATGCCGACTGTGACGCTAGTGACA
>N_3039
GTCGACTAGGTATTTTAGCTCAACTAATGGACTCACTTTCC
>N_3040
ATCCCTTGCTGTCTGCACCGCAAAATTCGGGATTAGCGGCC
>N_3041
GCGCTTATGTGTTCAGGTAGCGTACAGTCGGGGATATCCCA
>N_3042
ATTCTACGGCAAGACATTATCTTTCCCTATCACCATCTATA
>N_3043
ACAAGTCGGTCTAAACGAGGCCTCACTCTGTCGATCATGGT
>N_3044
CTGTTCCTCTAGGTCTATATCGGCAATTACAGGTAGTGGCT
>N_3045
CTATGGTCTAAGGCGTACTTCGCTAGCATCATATTGAGAGT
>N_3046
TTCTTGAATTTACTGAGGCACTTCGCGGCTTCGAGAATTAG
>N_3047
TAACGTGTTTCACGGGGATCCTTATTGGAAACCCGTGCTTC
>N_3048
TCACTGGATGCACCAGCTAGCGTCAGGAGACAAGTACTGTC
>N_3049
AGCGGACTCTTATAATCGATCCCCCGTTGCATACTATTTGC
>N_3050
TCTTTCTGGGTAACGAAACCCGGACGGCACGCTCACTATTT
>N_3051
ATACCGCCCGCAGATCCACGCAAGTAGAATGAGAATTCAAG
>N_3052
GTGACCTTGGTGATGCCCAACAACACCTACCGTCGCACACG
>N_3053
GTGACTATGTATGATAGAACCCATGTGACGTCTTCAAAAGG
>N_3054
ATGCCGTCGTGCTCACGAAGCACGTTAAGCGTGTAAACTAA
>N_3055
GTCTTTAGGGTTGTCCTTCCCCACCTGTCATGGCAATGGGT
>N_3056
GCTAGAAGTATGTGTTTACCCGCGTATGTGCCGACAAGGAT
>N_3057
TGTACGCCAAAACAGTCAAACGAAGATTGTTGATGCACAGA
>N_3058
CCAAAGTCCGACCGATTAATCGACATGAATGGCTGATCAGA
>N_3059
GAGATACTATCCTAACGTGCCAGTATACGAACTACGGATTA
>N_3060
GGGTGCATGACAGGATCAGCCATACGCTACTTCGGGGTACC
>N_3061
GGGGCACTTCCAACCCTACCCTGGAGTATCGCGATCAACGA
>N_3062
ACATACCTCTTTCTTCCACCCAACCTCTGTTCCTCCTGGAT
>N_3063
CACGACCGAATATGTCTCGTCTACTCCTACACCCATCTGGA
>N_3064
ACGGTCAAACATGAGCGTACCACCCATATGGAAAGGACTGC
>N_3065
TATATTACACGTTGTGGGACCCTTTCATCAGCTTCACTAGC
>N_3066
TTTCTAGAGACGTTAGATTCCAATAGGGATTACTTCGGTCA
>N_3067
TCCAGCAGATAGCATGTAACCAGTGCGTCTGTAACAACCGT
>N_3068
TACAGAACGGACTTATATGCCGAACATTTGCGACCACTAGG
>N_3069
TGGCACACGGGTTGATTAAACGCTACAGTATACCCATCAGC
>N_3070
GGGTATGGAGTAGTCGGCCTCAACTTCATGTCCTTCAAACA
>N_3071
TTACCCTGTTATTTCTACGGCCGTCTCAGTACAGATTCAAT
>N_3072
CCTAGTCCAAATTGCTCTACCCAGTTATAGAAACTTTCGCA
>N_3073
AGGGATTAATTACCCCGTTGCGCCACTGAGAGTCAACCCAT
>N_3074
GTAAAAAAAGCTTGCCACCTCAATCCATGGTGAGTCTGTCT
>N_3075
GGGCAAGAATGTTTACCATCCGCGTGTGTATGTTTTCGCTT
>N_3076
GTTGATCTCTGGTGTCCTTCCCAGCTCCGAGGATGCCCACC
>N_3077
TGACAATTTTGAAAGATGAGCGTCCTGTCTTGCCCGCCCGC
>N_3078
TCTTCCATCTAGAGGGGCGGCGCTATAGATTTCCCTTTCAT
>N_3079
CGTGAGTATTTCCGACTTACCGCATTATCAGGCTATAAGGC
>N_3080
ATCGCAAAGGAACCTACGGTCGTCCCACCTTGGGGCTCGCG
>N_3081
GATGGTGCATAGTTAACCCGCGGGATCTTACTTACAATCTT
>N_3082
TTGGAGGGTCGAGTATCCATCCAGTTTTACATGAACTCGTA
>N_3083
CTAATGATATTGAAGTGTTCCACATGAAACCTGTTTATCCC
>N_3084
TATACTCGATTACCATAACGCCATCCTGCATATGCATTGTA
>N_3085
TGCCAAAACTGACCTTTTGGCGGGGAAGCTAGATCCTCTAC
>N_3086
GATAGACAGCGAACCCCTTGCCAGAGAGGGTCTGCGTAAGT
>N_3087
GGTCTTTCACGGCCATCGCTCCCCGAGATACGTGATTTGAT
>N_3088
ACTGGTCAGCTTCACGTCCGCTGGACAAGCATACAGAATAA
>N_3089
CAAGCTTTCTCTGGTTTCCTCAGGCATAATTTGCCAAAGGA
>N_3090
TAGTACAAGTAATTTGCTGGCTGGTTTTGTCATACGGTCGT
>N_3091
GTTTCCATGATCCGAAAAGGCAAGCGTTCGCGGGGTAAGGT
>N_3092
AAATGTTGCTACCTTTTCTTCGAGTATAGTTAAGATACACT
>N_3093
CCACGCTCGTATATTCATAGCGGCTGTATCCAGACAAAACC
>N_3094
GGGAGCATTGTACCACCTAGCACTAGCGAACGTTCTTCCCG
>N_3095
CGCCAGTCTTCATACACGACCCCTTCACGCTGTAGGGTTCT
>N_3096
GCACCGGGATCGTCGCCAGACTATTCGTGCTCATTAGTAGC
>N_3097
AACGGGACCCTCTCTAATGCCCTATATAGATACTTGAGCGT
>N_3098
TAGGGTATGGAGGAGGAATCCTTGCGCCGACCCAGGTACAG
>N_3099
CCCTCATCATCATCTCCTCTCTTAAGTGTGAGTGGCCCGTA
>N_3100
TAGCGAGTGCACTTGTTTTACAGTACAAGTTCCAAGTAAAA
>N_3101
TCAGGATTAAAACACTCCTCCGATGTTGTAGTGCTCCTGTA
>N_3102
AGCCACGCTCCATGCAGTTTCTGTCCTGAGAGCATTCAGTT
>N_3103
ACTGTTATAGGCCGTCATCTCCTCCCGACGGTAGGGACCAT
>N_3104
TTAGAGGGTGCCCCTTTTATCAAGCTATAAATTTCGACGCT
>N_3105
CAGCTGAACATCTAGCCATACGTATTATACAATCCCATGAA
>N_3106
GAGATAATAACGGACTCACGCACTGTCCAAGTAGTACATAT
>N_3107
ACATCGGATGAAATCGGACGCAACACAAACACAACAGGCGT
>N_3108
ACCTGTGCTTCGTTTCAATACTAATACTTCCGACTCAATCG
>N_3109
ACGCGCAAATTCATCGCTTTCAGCCCAGTCAACGAATACCT
>N_3110
CTTACTACGTTGAAAACAATCCTACGGCAAAGCTGTAAGAC
>N_3111
TAAAATTATTCCTCATTTGCCCCGGATCCCGGGCACGTGAG
>N_3112
GATCTAGCCTGTGCACTACGCAAGGTTTCTTAATTGGCCAC
>N_3113
ACCACCTGGGTTATCTGATACTCACCCACGGTTGGAGTCGG
>N_3114
CTCGCATGCATGACCTACTACAGATTGACACTTAAGAGATA
>N_3115
TGATTATAGCCCTCTTTCTCCATTTATACTACCTAAATTGT
>N_3116
GTTTTAGGCCGGAGACTACGCATTTAACGGAGTCGGACCAT
>N_3117
CTCAACGCCATTAATGCAATCCATGAACTAAACTAGGAAAA
>N_3118
GGATCGTCTGTGATAGGAAGCCGCCTCCATACAACGAGGCA
>N_3119
CACTAGATAACATTTGATATCGTCAGAGGGAGACTTCCGCG
>N_3120
GTGTCATACGAAACATATACCGACCCGCAGCCACAGAGTGC
>N_3121
TGTGATGTTTAAATGACGGGCGCTCATTGTTAATCTACATA
>N_3122
TGATTTAGGATGCAGTAGGACCCATCTTTTAGTGATCGAGG
>N_3123
GTTCCAGCCACCTCTCTAGACATCAGATCGTTAAGATCCAA
>N_3124
CCAAACGTTTGACTCTTATGCACATTCACAGTGAGCAAACT
>N_3125
ACCGTTCCCGACGCAGCCTCCACTGGTGGGGGTGGGCTTGG
>N_3126
GGGTAATGTCTCTGCCAACACTGCTAGCTATGTCCATTGCG
>N_3127
TGTAGCGAGACGCAATCGATCCATCCAAGACTGGAAATCGT
>N_3128
TTTCCTCACGCTTAGCCCCACCTATAGAAAGTTCGAACTAA
>N_3129
AGAAACACTAAAATCACGGTCTGCTTTGATTCCAGTAACAA
>N_3130
CCTTTCAGGACAAATCAAAGCCGCGAGTACCCACACGCCAT
>N_3131
TCACGGTGTTCTTGTGTGGGCAATGTTCACTGAAAACCTCG
>N_3132
CTGTCGCTTCGCTCTAATGGCTGTCTACTGATTGCTATCGG
>N_3133
TGCAGTTCCCGAACTAATGGCCTCCGTCGCGATAATCGGCA
>N_3134
TGCTATGCCCCAACACTATACCTAAACACTCATTACAGCAC
>N_3135
CACCATAAGAACAGCGCCTGCTACAATCGTACTCTATTTAT
>N_3136
TGAGGGCCGTTTAGAAACCGCGCGCTAGCGGCCCTGGCATC
>N_3137
TATGCTGACGACTTGTGTCGCATTGGACTCCGAGAGCCCGT
>N_3138
CCATTCCACTCACAGCCTGACTAGTCTGTGCTGCTCTTCGG
>N_3139
AAGTCGTCTAAGATGTACAGCTGGGGGTCGTTCTCCAAGGT
>N_3140
GTCGCTCAATTCCCTGATTTCACCTAGGATGTGCAGCTAAA
>N_3141
ATGGCATACCTCACTCTACCCCCTACTCTCAGGTAGAATCC
>N_3142
TCTCATTTCAACTTTAAGGACTAAATCATTACTGCTGATTT
>N_3143
CCTCGTCAGAGTGTGACAAGCACTCCGATGAAAGTCGAGTG
>N_3144
ATACATCCACGTGACCGCATCCCCCAGTGCACGGAGTATGT
>N_3145
ATTGGAGCATCCAAACTGTCCGATCGACAGATCTAGGAAAA
>N_3146
TTTAGCGGAATATGAGAACACCAACTGGCTGACCGCGCATT
>N_3147
GTTCTTAGTATTTTGTAATACTCTGAAATACAACCCGCATT
>N_3148
TGGATTGATTTGAGCACTCGCAATTTCTGTAGCGCGTATTG
>N_3149
TGGTACGAACGCCTCTGTGCCCTGCAATGAAACCTCACGAT
>N_3150
GACTATCCTCTGTTCCACGCCTCTTGTTACAATCTTTTACG
>N_3151
CTGAGTAAAAGCCTCCAGATCAATGGCATCGAGAGAGGGCC
>N_3152
GTTGGATTAGACACTCTGCACGCGATCTACGGAGTCTTATA
>N_3153
CCGTTTAGATTTATATATCGCGATAGTGGATCATTAGCGCG
>N_3154
GATTTATGGGCATCTAACGTCAGTGACACCAATATAGGTAT
>N_3155
TCCCGTGACCGAACAGTGCGCACGGTCTCGATCTGTATGAC
>N_3156
CAAACTTGATACCCGTCTTTCCGTTGTATGGCTACAACAAA
>N_3157
GTCATCACAGAACTCGAAGGCTCCGTTATCTACTTTCCAGT
>N_3158
TAGCTGGTAGCGACTCGCCACAGGAATACTGTCCGGCTACG
>N_3159
GTAATTTACGCGGAAGTGCGCCCAATATGATCTCAGGAGGC
>N_3160
ATACATGCTCGTCGCACTGCCCGTAGGATAGCAGTTGGGCA
>N_3161
ATGCTCATCGCAAGTGTGTCCGGGGACAACGTTCACTTGTC
>N_3162
TTATACAGGAGGCATGCGATCTTAGCGTAATTAAGTTGGGC
>N_3163
AAGTGACGGAGTTGTATTTCCTCAAGGATGGGAGCCCGCGC
>N_3164
GTTAAAATGTACAAAGTATCCGACTACTATGTTATCTGGGC
>N_3165
ATGCGGCTTAAAACGACGGTCGAGGGGCGCCCACCTCCATC
>N_3166
GGCGAGTTCGAGTGTACAGACTTGTAAGTACATACGAAGTA
>N_3167
AAGGATCAGGCAACACCCGTCCCAGTACTAACTTGCTGCCC
>N_3168
GAGGAAGTCAGCTATCAATGCTCGGGCTGTCCTGTTCTTGG
>N_3169
TCAGTTTCCATCATGGGCGCCGCTAATATTCCCGGGGATCA
>N_3170
GTTGTCTATTGGTAATATCTCAGTCGAGGACTCCGTGGTTT
>N_3171
CGACAGGGAGCACAATTATTCAACCAAACACACATACCTAG
>N_3172
ATAGCGTTAAGTGTTAGCCTCGCCTTCATCGGTCCGAATAT
>N_3173
TGCTCAGAGTAAGGTCGGTACATTGCTAGCACGGGCTAGTG
>N_3174
GGATGTCCTCTTCAGATGTTCCTGACTAGTTGTATTGTCGC
>N_3175
AGGCGGACGACTTCTCTTGGCGCATGGTTTCGGTGACCGGG
>N_3176
CCGACTTTACGCATTTGATGCCTGCCACAAGTGGAAAGCGC
>N_3177
GTAGCTACTCCGAGAGACGCCCTCAAAATAAGGGTTTTGAG
>N_3178
CCCTACGCCCAAAATCATTCCTCCTTACTTGCTGACTAACA
>N_3179
ACCCTTTTTGGATTACGTTACGGCACGCACTTACTCGCTAA
>N_3180
ATGAGGGCTTCATTTTGGCCCTGAGTACAATTGTAGGTCTT
>N_3181
TGTCGGCGTTTGGTTGGTCCCGTGGCCCTGGGGGGATAAAA
>N_3182
CTCCCTGGGAAGGTACTGCTCTGCAGTCTGTCGGCCGAAAC
>N_3183
CCCTCTACTGACTCGCCTAGCAGCTATCTTTAGGTGATGAA
>N_3184
GAGAGCTAAGTAGCCTAATGCGTCAAATGTTTGTCTTGTCT
>N_3185
CAGATGTACGAACTTTAATCCTCTGAAGCATGTGCCTCGAC
>N_3186
TAACATATCTTAACTGAAGACCGATTAGTACTAGAGTTGTA
>N_3187
CCTATGTACGGGAGTACCCGCTCAGTAGTGCCCCCCTTGAC
>N_3188
CTTAACACCGACTAGCGTAACTACGCGTGAGCGACCTTGAA
>N_3189
CAGCAACTGGCAACGTACGACCACCACGGCTTGCAGGTTTG
>N_3190
GAACGCCGCTCCGTACAATTCGACCTAGCAACCTCCTTGTG
>N_3191
TACGGTATTATCCAACTCACCGAGCAGTCAGTAGGCTAATG
>N_3192
GAACTTACGCGTCACTTATTCGGTCGATTATTGACCGGGAG
>N_3193
GAGTTTTAAGCTACTATCTGCGTTTTGAAGTTCAAACTAAA
>N_3194
TTGACCCCGAGGACTCCGATCCCTGGCCGAGTGGTGCAGAC
>N_3195
ATGGATTCCCACTCCAAGCCCATCGGGATTCGCCTTTGTGG
>N_3196
ATGATGGCTGGAAACGGCGACATTATTAGATCTCTTTGCCA
>N_3197
TCGACTCTCCCACTGTACGACGCACACTAGTTATACAAGAG
>N_3198
GGCAGACAGAAGTTCAGCATCCGGCTGGCATCTGGACCCAC
>N_3199
CTAGTCCAACCCCTGTTTTCCTGACTTAACCCTTGGCCTCG
>N_3200
GTAAATCTACCTACAACGGGCATTGTCAGCTGCTGGCTGGC
>N_3201
GTGCAGCAATCTCTCTCTGGCAAGACATCATTACGACCGTT
>N_3202
AATACAGGAACTGGCAATAACGCGAGAATGACTTCCGGAGT
>N_3203
GCGCCAAATTCGTCTAGAAGCTCGTCGCCTAGCAAAGGCGG
>N_3204
TGTCTACCGCGGTCCTGTAGCGGTAAGGGCGAAATTGAAAT
>N_3205
AATGGGGTTCTTGCGATGTTCCCTTGTGAAGCCGTGCGATG
>N_3206
CACCATCATACGAACCTCGTCCTAAGATTTATTCTTCGCAC
>N_3207
GCGGAAGAGATCCCAGCTTGCTTTTAGCTTCAAGCTTGTTT
>N_3208
CTGCTCCGTAACCAGTAGCGCTTAGGACATGTCAGAGTTGA
>N_3209
CGTCGGTACCTTCCTCTAGCCAAATTTAGCATTGCTCTGGC
>N_3210
CGACCTGCTTAGCCCTCGCGCCGTACTGTTCTTTCGCCCTT
>N_3211
TGTGAAAGGCCTGTGCAGGGCGAACTTACTCCGAGGACCAA
>N_3212
GATACCCCAAGCCCCCGTAGCAAGGTTTTATTGCGGATTGT
>N_3213
CTAAACTTTTAGCCGAGCTCCGCACGCTCAGTTCGTGAGTA
>N_3214
GACTGGCAGATGATACGCCACGCGATCTATGTTTCGTATGT
>N_3215
TCAGTTCTCTAAGGTGATTCCCGGTTTGCACTCAAAGTTGT
>N_3216
TCGAGGTTTTATAGCTTGACCACGCATTATTCGCGCGTGTC
>N_3217
GTAACCGTAATAAAGGGATGCGTCGGACTCGGTGAGCCAAT
>N_3218
TGTCTAAAGAATCCTCCACACATAACGAACGTCTGGGAGAT
>N_3219
AAACCAAATCAATTTGTTCCCTCGGAAGGCGGTTAACGTTC
>N_3220
AGCCGACCCTTACTGGGACGCGACCACTAATACAACGGACT
>N_3221
GCTCAGTAATGACACTATACCGCAGTGGCCCTTAGGTCCGC
>N_3222
GCAGGAAGTATTTGCTCCCTCCTTAAGGCCCAAGTTTGACC
>N_3223
CAGCATGTAGAAAAAATTGACGCATCCCCTAAAAAGACGGT
>N_3224
TTACGTTAGAACCGTAGCACCCGATACGGAACATAAGGTGG
>N_3225
GCGTCGAACTGCACACTACACCTCAGATTTGGTGCAACTAA
>N_3226
CCCGACACCTCACCCCGCCTCAAGTAGTTGAAGGTATTAAC
>N_3227
AAAATCGGTTGACCCTGTGTCGTGTTTTTCGAGGGCGGGCC
>N_3228
CCACTCGCGCGAGCCATATCCGTCATGAGTACAACCAAAGA
>N_3229
AGACCTTATTTGGCGGAAGGCTTAGGGAACCACATGAGTCA
>N_3230
TAACAAACGGCAATCAGATACCTCCCTAGAATAGGATTAGC
>N_3231
ACCCTACGTCTACTATGTAGCGGAAACGCTTTAGCCTTGGC
>N_3232
AAATGCGTTAAAGCGCTCCACTAGTTTCGTTTTTTCAAGCG
>N_3233
CAGACTAAACTTACGTGCGTCCGCAGCCTATTCTTAAACAT
>N_3234
GGGGAAATCTGTGGACACGACCGTTCAGTCTTGGCATATGC
>N_3235
ATTCGAAGCCCCTCTGAAGTCACTAGCTGTTGAGCGACGGG
>N_3236
AAGGTGTAACCCACGGGCGACTTCTGCGGAGTGCTGCTCAC
>N_3237
TCGGCCGGTAGTGAGCTCTACTATAGACCGCCCACTAGGTG
>N_3238
CTTGCAAATGTGCTGTAGGACAGGCGAGAGACCGGTCGAGG
>N_3239
CGGGGCTTATTATTCATAGACCGCATAGGCGTCCATGAGCG
>N_3240
CGGGGGATTAATGAACTTCCCCACTTACTGCATGTCTGTTA
>N_3241
AGCAGAGGGAGCGAACAATACGTGTGATCCCTATCTCACAC
>N_3242
ACACTCACAGCCCAGCTAACCGGTTGCTACTGTTCTGGGAC
>N_3243
ACGGCACAGTATGCATGGCTCTAAATATCTGGCATAACAAG
>N_3244
GCGAAATAATATTTCGAACCCGCACTCCCGCGGAGAGAACG
>N_3245
GTTATAGGTAAACTTGGTGCCAACACCAATTGTTTGTTTTC
>N_3246
CCGGTCGCAACCGTTTTCTGCAAAGTATCTGAGTGACGATC
>N_3247
TCGTCGCATCGGCAGGATGCCTGTTTTAGAATATCTTCAGG
>N_3248
TCCGGGGATTCCTACGCACACGGCGACAGCGCACGTTGTAC
>N_3249
ATCCTCCCTTAGCAAGGAGGCTAAATGCGAGGTAAAACAGA
>N_3250
TCCGTCCGCGCCGAGGAGGACATCAGAAATGTCGCGTTTGG
>N_3251
GAAAATCACGAGGTTTATCGCGAAGCCTGTCACCCGTCCTA
>N_3252
GTAGGTTTAGGCCTACGTGCCGGGTCATCGATCCGAAGTCA
>N_3253
TTGGGATTAGACAATTCGTCCCGACTCATTGCGACCCGTGG
>N_3254
GCAGGGAGTCATTAAATTCTCTTCATTTAACGGTATCCGTT
>N_3255
CCTATCTCAGTCCACTCTGCCTCATGTATCTATGTTATCAC
>N_3256
GTGCAATAGCCCAGCACATACACACGTCGGGGGTCGTTGGA
>N_3257
CGCGGAGTACGCAGCGGCTCCGCGCAGACTGCTTCTGCACT
>N_3258
TTCCTCAGAAATATCTCCGCCATGCCCACACCATTTTGGGG
>N_3259
GTGACGGACCGATACGTCGACATAATAATCAAGCACCCCTT
>N_3260
CGCACATGGAATCAGACTGCCGGTCCTAAAACTGGCCTACC
>N_3261
ACGAGGCAGCGGTACCAGCACGTTGATTTAAGGAGAAGATT
>N_3262
TTATATTACAAGCCGCTCTACTTTAGCTTTTGGCTGGCGGG
>N_3263
ACCGAGATGGGTCCTGCATGCCCCGTTTCTAATATCACCCA
>N_3264
GGGCAGGTATGGGCATCATGCTAGCAATCCCACGCTGGACT
>N_3265
AGCATCCAGCCTCCCGGGATCGTCAACACTTGTCCTCCGTC
>N_3266
CAATGCTAGGGCTGGAGGCACCGGCAGCGCGAGCGGAGTAT
>N_3267
GTATAACGTCATAAGGGCTGCCAGTCCCATGCACCGGATAT
>N_3268
TTCCTAGCGCGGATGAGAAACGGTTCATGTCGTCGGTGGCG
>N_3269
AATTTTAGTGAATTTTTGCTCTGGCGGGCTTAATATCTAGG
>N_3270
TTGGCCCCCCGCCAGTTGGACCCGTCTACGAATTGTGTAGG
>N_3271
AAGGTGATGATATTCTATATCCTGTTAGGTTGAGCGAAGCT
>N_3272
GAGGTTAACGGGAAACTCCGCTGGATCAATGTTTAGGCCGC
>N_3273
GATGTACGGCCTATCACTCCCTTGAGCCGACCCCACATATG
>N_3274
AAGTCCAAGGCGGGAACTAACCGGGTGTAGATCTACCATGT
>N_3275
AGTTAGCTTAACAGAAGTAACCGCATAAGATGTATGATGAG
>N_3276
ATACCGATCTAGAACCGATCCCCAGAGAGCAAAGAGGCGGC
>N_3277
GGTAGTAAGGGCCGGGGGTGCGAACAACCTTGGTAGAACAC
>N_3278
TCATTTGAAAGGCCCCGAACCCGCCCATATTGGGTCTCAAT
>N_3279
TCGTTGATAATTTAACGGTTCCGATGGCAAGCTGCTACGAT
>N_3280
AGAGCAAGCGAGGGAGAGACCCCGCCCGATAGGTAGTTTTA
>N_3281
GTGTGCCGGGAGTGACTAGACGGCAAACGCTTCGGACTGTT
>N_3282
AGCAAGGCTTCTCTTCCCAACCAATATAAGAGGAAGACGCT
>N_3283
GTCGTCCTCTTCACCACCATCCTATTCCATGATGTAAAGAG
>N_3284
AACCAGAGAGAGGTAAATTGCAATGGAAGAGTTCCGGTGTT
>N_3285
CCCTATTTCATCGTACTGTCCCTAGCCCTAAGCCAAGTATG
>N_3286
ACCCGTGCTAATTACCTCATCACATAGTAGGAGATGAGACT
>N_3287
GGCCTAGAGATTACCGTCACCGACTTAGGGATCACTCGACG
>N_3288
CAAGAGAAAATAGTAGCATGCAGAAGAAATGTGACCCTCCG
>N_3289
CCGCCGTTGAATATTCGTCTCTATCGCCGGCGAAATTCGTT
>N_3290
GCATAGCGGCGTAGTCTATCCGTCTAAACGCGCTGTTGTCC
>N_3291
GATAGAGCCTCGAACAGCCCCTTATATGCCCATGTGAGAAA
>N_3292
ATGCCACAGCCAGGTGCGTTCGACTACGGTATGCAGTATCA
>N_3293
AATGGAACAACCCCCGCAATCGGCTAATCCTAAGGGTATTT
>N_3294
GTTATGGCGGCACATCTATCCGTTGAAATTTAGGGGTAGGC
>N_3295
GGAGTCAATTCCCTCCATGGCAAAAAACAGCTATTCTGGGC
>N_3296
TCTCACCAACTACTCCACTTCCCAAGCTTAGGGCGAATCAC
>N_3297
TTATTCACTCATTGTTCCACCCGATCCGGTAATCCATCCGT
>N_3298
AAATACTGGCATTCCGCGGGCCCAGACAGACAAAAGTGCGG
>N_3299
GTATACACTGTAGGTCACTGCGCGCTAGAGGCTCTTACCGT
>N_3300
CTACCAGCACAGCCCCTCATCCACGTGATAGACACAATCGG
>N_3301
GTTGGTGAGTACTGACGGAGCCGGACAAGGTTTGGACAGTA
>N_3302
ACCCTCACCCAGGCTGGGCCCCTGGGATCTGTATGCCAGCA
>N_3303
CCCATGAAACGAGGAGATTTCAGAGTCTCGGCTATGCACTC
>N_3304
GTTGCCCATCAGGGGTACTGCGTGTCTCCGAGAATAAGTCG
>N_3305
GTAGCTCTGCGAGGCGGAACCTCATGACGTTCGGGAGAGCG
>N_3306
GTTTCAGCGAAACCAACACGCTATATGTATGTAAAGTAGAG
>N_3307
CCAGAGTCCCAGCGTCAGCTCCAGGCGAAGAGCTGAAAGCT
>N_3308
AGAATCAGTATCCACTCTGCCTATTTGCGCGTACCGCCAAC
>N_3309
TTCAAAAACGCGGGGTGAGACTTTGGTAGTTACCCTTTTTA
>N_3310
ATAGCTTACTTTGTACAAGGCAAGTAGCGATCTATCTAACC
>N_3311
GTGTAGGGTTTAAAATTTCCCTCTAGGATGCGAGACAATTC
>N_3312
TACGAACCTCTGTGAGAGTCCACCAAACACGGAGGCCCTGA
>N_3313
GCTAGGCGTTGAACACATGTCTGCTCGGGAGCGTGCCCATT
>N_3314
TCATCTCAGATTCTACGTCGCGGGCTCGGGCGTGTGTAAGC
>N_3315
AATTTATCACCAACACCTCGCAATCTGAATGCTCATTCATG
>N_3316
GACGTGAGAACACTGCTAGTCACGGTCGCGTTTCCAGCTGT
>N_3317
GGGTGTTCAAACCCGTATGCCCTCTGTTTACAGAAGCCTTT
>N_3318
TTAATATACATCTCTTTTACCAAAAAACTGCGATATAACAC
>N_3319
GCTGCGTTGTATTCTCCAAACAGTTCGTGAACGCCATAAGC
>N_3320
CGAGAGTTACAACAGAGGCACGATGTCCTGTAAGACATTTG
>N_3321
AGTCAGAGCAAACTAACATGCTATCCCCGTCACATTAGGTC
>N_3322
ATGTCTATTAACACCGATGACGGAGCCACATTCGAGGATCT
>N_3323
AGCCGTCAGAAGCGAGAGATCAGTCCGAGCCCCCTACTCAT
>N_3324
GAAGCACTTCTCCAGAAGGACGATGTTTTGACCTGCACGGT
>N_3325
ACATGTCTCTTGACTGCGGCCCGAACGTAAGTGAAATCAAC
>N_3326
GTCGAATTTTACCGGATGGACCCATCAGCCTCACATTATCA
>N_3327
CTTTTCGCACCGCTATCATTCACGAGCGCGGCACCAGATTC
>N_3328
AAATGGTATTACGCTCACTCCGATTGCGGGCTATATAACGA
>N_3329
AACTCAGGCGGAAGAATGCCCTCGAGGCTCAGGGTAGAATT
>N_3330
TATCAGGGAGCTAAGAAATTCGTTATTTCTTTGTGTCACGC
>N_3331
CCCCAGTGATATCATAGGGACCATTCTCGCATAAGGAAAGT
>N_3332
ATTGCTGACTCAATATATCCCATTCCATACTCTAAGTAAAT
>N_3333
AGGACTAAGCCCGAGGGGGTCGCTTGGCCTCACTAGAGATG
>N_3334
TCGGTTGAAACTAGGGTTATCAGCTAGCTCTTTCATGGTTA
>N_3335
GTGCCTTGTAGGCGAGGTGGCATTTGTGGGTGTTCGTGATT
>N_3336
ATGGCCCAACCCTCATAAAACGAGCAAGTCGGGAATTGCTA
>N_3337
GAAGAGGATTGAAGAAGAGGCCTAAGGTCGTACCCCCAAGG
>N_3338
CGATGACGGCCCTAGACTCACTGACTATATTAGACATCTTA
>N_3339
CGGGCACTAAACCAGCGGCGCCCGTCGGGGTATTACGTAAG
>N_3340
ATCTTCTCACTGGTATTTTGCCCAACACGGGTGGCGATTAT
>N_3341
GGTGTGTTTTTTCAAGGCATCGGTTCATCTTTCACGTTGTG
>N_3342
TAAAACTACAATAGAATTCTCATAGTTCGCGAGGCAATATC
>N_3343
GCTGCGGCTGCTTGCGTCTTCTCCGAAGCAGCGCCGGCCGG
>N_3344
AACGGCCATAGATTTGCGTACACCGGGCGTCCTGCTGAGCC
>N_3345
CCCCTGGATTGCAAGCACGTCACCACTGTTTGAGCTCGGCT
>N_3346
ATGATTCGTCATGAAACGGACCGTCTTTCGTATGAACTTAA
>N_3347
TTGCATAGACGCATCAACTCCTTTAGAGAGCACCTGAACTC
>N_3348
CCGCATTAGCCACTTTACGACGTCTTATCCCGCGTTAGAAA
>N_3349
TTCCGCCGCAAACGTTCTTTCCCGCTCCGGGATAAAGTTTC
>N_3350
AGGCAACAATATTTAGTGCGCTGCAACGACTTCCCTGAGAC
>N_3351
TTTACCCATGACCAGCTCGACCCGTACAGTGTAATTGCATG
>N_3352
TAATGTCGCGAGTCTATTATCTAACGATGTAAGCCTTAACT
>N_3353
CTTTTGCTACTCGGATTGATCGGTTTTGTCTCCCTTGGGTG
>N_3354
CACCTCAGCCCCTCAAACTCCAAAGGAAGTCGTGTTTCCCT
>N_3355
GACCATTCGAACATAGAGTCCGGACCATCGCGTGAAGGCCT
>N_3356
CACACTGAATCCCATGAATCCTGGTAAGAGGTAGGGAAAGT
>N_3357
AAACTAGGAGGTTCAAGCGTCCTGCTCTAGCTAGGAAAGGA
>N_3358
ATCCAACAGAGGCTTCCCAACAAGGAGGTCCTCTTCGCGCT
>N_3359
AAACGCACTAGAAAATGGCTCTCAAGCCAGCTCGAGGTGGC
>N_3360
TGAACTTGAGGACTAAGGGTCTATGAACACGCTTACTGCCG
>N_3361
ATATTATTATGCCAGGGCAGCTGCTCAATATCGTGTCACGC
>N_3362
TGGCAGTAGCACCATGTTCGCTAAAGTTATTGGGTTAGTTC
>N_3363
TATTCATCTACGCTTGCTAACTACTCCACGCAGGCAAAGTG
>N_3364
TTAGCCATTGAAGCCAATATCGGACATATGCGCCCTCATGT
>N_3365
GTAGGTTAATTAGATCAACACCATAACGCCTGAGCGCTCGA
>N_3366
AAGAGCCCACTCACAGACACCAATGCATGTGAGGCCGCCTT
>N_3367
GGGGCAGTGAACGGAATACGCCGTCCATAAGAATGTTAATT
>N_3368
AAACCGACTACCATCCCCTACCATCTGTTTTTTTGACAAAG
>N_3369
AAGGTGGCGCGCTTACACTGCTATATAGCAAGTTGCCGACG
>N_3370
GCGCACATTAGCAAGCGTAGCAAAGCGTACGTATCCCGTAG
>N_3371
CTCTAAAGTTATGTTAGATGCATATAGTGCAGCCATACTTT
>N_3372
GCCGACTTAGCAATGACCACCCAGATTGGAGTTACCACAGA
>N_3373
CACCCAAGTCTATATGCTGACCGTTCTCGTTAGCTCATCGA
>N_3374
CGGCTTGCTCCGGTACCGTTCAGTGGAGCGGAATTCCTTGT
>N_3375
TGTCGCAAAGGCAGAAGGGCCGTACAAAGGAAACGTCCAAA
>N_3376
TCTTTTCCCCAAGGGGGGGACTGTGAAGGGATCCCTACGTC
>N_3377
TAACAGTCTAGCACCAAAGTCTCGGGGTCAACGAGTGCGGG
>N_3378
TTTAATGCGGGCATCGACCCCGCCTCGGGCCCGTCGTTCAG
>N_3379
GCAGACCACGTGCGTATATGCTTGCAGCCGTCCACTGGTGT
>N_3380
TGGTATCGATCGGTTTTGTGCTATCAATTCTTTAACCGGGT
>N_3381
AGATCGTGGGAAGGCGTCATCGACTCGTTAACTAACAACTA
>N_3382
TTAGCATTATAGTTCACATTCAGTACACCCACATTTAACTG
>N_3383
GCGCATGACGGGCTGCGGACCAATTAGCGTAGACACCCTTT
>N_3384
TCTGGTCGTGCGTCTAGGCCCCAGAGAACGCCCACACCAAC
>N_3385
ATGCTAAATCCAATTTCATGCCAAACTGGCACTCCATTACT
>N_3386
CCGGTTCGGATGGACATTCCCAGATAGTAGTTAGCATGCTC
>N_3387
GTCTAACGGTACATGTGGAGCTTTCGCATCGACGCCGTGTT
>N_3388
CGTTCGCCACCCCTTAGCCCCTGCTGTCGCGAGCGGGTGCT
>N_3389
AAGTATAAGACAAAAAAGGGCCACTCCTTTAGGGCGAGGCG
>N_3390
GGGTTGTGAATGCCTCGAATCCTAACGGGTAGGTCCCCTCG
>N_3391
ACACCGAATTGGTCAAAGCGCGACTATCAATCCGGCTGTCG
>N_3392
GAATAAGACTCTACGGTTGCCATGGGCAACAGCTCATCCGC
>N_3393
AGACCACCTTTCTGGCCGTCCTGTCCACGCATGTGCAAGTT
>N_3394
CGATCATCTACCCATCTGTGCTGGATGGTTGTTGAATCTGG
>N_3395
GACAGGACACGACACGACCCCTGGTATTGGCCCCGTGAAAT
>N_3396
GATCTACCTCGTAACAGAAGCCACTCGTTTGGCTAGGGTCT
>N_3397
CCAGAACACAAAAGTAGCCCCACAGTTAAAGTATGATCAGG
>N_3398
AAATGGAAATGCAATAAGAACGTGCCGAGTTTTCGGCGAAC
>N_3399
GTACAAAATGCAGATTCACACAATGACAAATGGGCCGTAGG
>N_3400
GGGGACAAACTCGTATAGTACTGTACAACCGGTCACGTTAC
>N_3401
TAGAGACCGAACAAGCTGATCATCTGGCCCTGAATAGAAAC
>N_3402
CGCAGTGTCGCACCCAGGTCCTGTTGGTCTACCCCCGCATT
>N_3403
GTAATTGACATAATCTCGGACGCACTGTCGAACTATGTAGT
>N_3404
CGGGTGAACTTGAAGCCGGTCTTGTGCTTTATTATATTAGA
>N_3405
CATGGACAGCATTAGCACCGCGAGTCGATGAGGCGGAGTAT
>N_3406
ACACGCATGCAGGGACAAAACTGTGGAGGCTCATAGCTACT
>N_3407
CTATGTATACCGACCCGGCACTGGTGGTAAATATGAGCGTT
>N_3408
GTGCAGTATACGCTAGGGTTCCACTAGTCAAGGCGTTGTCC
>N_3409
GAGGTGCTGAGGAGGGAGTACCCGCTGTTCTACGGAAACTG
>N_3410
TTGAAGCTTTCCAACATTGACGATAACTCGACGACTGATAT
>N_3411
ATGCTCCGTCTTGCCGGGCGCGTTAGGGGGACTTTGGATAT
>N_3412
ATTCGGATGAGGATGGCGGGCCCAGCTATTAAGGATCAACA
>N_3413
TAACCCATGGTGTTAGAAGTCGGCCCTGGTAGGATTGCCTC
>N_3414
AAGCCCTCACAGCACGTCGCCTCCCTATACAGTGCCAATTC
>N_3415
TTGTGTTATGGCCTTCCATGCCGACGAGAGCTACGTGGCCC
>N_3416
AAACTTGTTCAGGCGGGATGCGTTGGCTCAGAGTGAAAATG
>N_3417
CATAGGTGGAATAGATGTCGCCCGGCTACCGGTCGTTGCGG
>N_3418
AAGGAGGTCCAGTGTTCAACCATGCGTTTGTAAGACGAGGC
>N_3419
GCCCGGAATAGAGATTGGCACCGAGGTATCGTTTATAGACG
>N_3420
TTAAAGATGCCGCATTCAGGCTTCTAACCCGACCGCCGTTA
>N_3421
ATCCAACAGACTCCTAGGAACCGATCACTGAGAAGAGATTT
>N_3422
CGCCGATAAGTCCGATTTCGCTGTAACAGTGGACACTGTTG
>N_3423
ACTTACCTTTAACGGAGTCCCTTTCATTACTACTGCAAATA
>N_3424
TTATGTTTAGTTTTAAGTCACCGGACCCAGTGACTCCCCGT
>N_3425
GTTCCCATGGTGTACGGGTGCCCAAGAACGCGGAGGCCCTG
>N_3426
CGGGTTTAAAGTAGCGTCTACGGCCGCGCAATTTCAAATGT
>N_3427
CTATATCCGATATACACGGACAGTTGTCCGGTATATTAGCG
>N_3428
AAAACTCCCATGAATCGACACTAAAAACGTACACGATCTAC
>N_3429
TGCGATAGCTTTAAATCAGACAAATCTTACACTGCCTTACA
>N_3430
CTTCTTAGCCAGGGTCTAGCCCTATTCTCCCAGTATAGAGG
>N_3431
CTGCAAAGGTGGTTCGGCCGCACCTGAAGTCCCTGGATATT
>N_3432
TATAGTAGGCAGGTCACACCCAAGATCCATGTCCCTGGTAC
>N_3433
CTTCCTAGTTGACTGCGGTGCAACACCCTTTCGCTGGGGTA
>N_3434
TTGTTGTAAGGTTCTACAACCGGTATTCTTGTTAATCACGA
>N_3435
TTCCAACCTGCACCCGGTCACGCGAGCCAGTTGGGGTCTCA
>N_3436
TAACTCAGCTATTAGGTGTGCGACAGTGCTTAGCAACGTAC
>N_3437
GCTACCACACGGGTGGCGTACTTGCGTGTCCGCTTAGGGAC
>N_3438
TCGAAAGCACAGAAGGTGCACTATGTTCGCTCTGTTATATA
>N_3439
TTCACCCTTACCCACCGGGCCACTATGGTTGCCCGTGACTC
>N_3440
AATCACGATAATTTGTTGGTCAAATTAACGGCACCTTCTAA
>N_3441
GGTTGTCGAAGAGGTCGTTTCGAGATCGCTTGAGTTTTTTA
>N_3442
GAATCCGTACAACGCTCTGCCTGGCTTACGACTGGGATTTG
>N_3443
GCCCGGGAGACTGACTGTGTCTGAAGTCCAGACTCGTCATA
>N_3444
TCCGAGAGTACAGATGCCATCGGCTGCCTTAGTAGTAAACC
>N_3445
CATTAAAAACGCACCCCGGGCCTAGTGCGAGTTAACGGTTG
>N_3446
ACTCAGGCGGCTATGCAATTCCAGGTTTTTTGACTCAGCGG
>N_3447
TAGTAAAACTAACCAGATAACTGTACCGCGTCACACCTTTG
>N_3448
AAGCTATGGGCGAGGCGCCACTGTCTGAGTAACTTGTTTAA
>N_3449
CATGGATCACGGTACCTCATCGATCTGCAGAGAACTACTAT
>N_3450
TGCACCACCCGGTATGGGTGCCAGGGAGTAGGTCACCAGAA
>N_3451
TGCACGCCTGCGAAGCTGCTCGACAAATTTTATAAAATATC
>N_3452
GTAAATCCTGCAATTTCTCACAGTTAATGTGGATCCGCACG
>N_3453
GGGTAGTATGTGTAAGCTGACTTTAACACGAGAGGCAGTTG
>N_3454
TCTGAGATCATCGCTTGCGCCAGACAGTTGCATCTAGCCCA
>N_3455
TCGGCATATATATCTTACGCCAGGAGGCAGTTAACCAATTA
>N_3456
CCGGGTACTAACATGCGCACCTTACACGTGGTGGCACAACG
>N_3457
GCACTGCTGTTATCCAAGCGCCAGTATTCAGAATTAGGCGG
>N_3458
GGGTTTAGTACCAGGCAATCCTCGCACATAAATGGTTCTTC
>N_3459
GCGGTGAAAATACCGTGGGGCAGGGGACGCCTGTCAGAAGT
>N_3460
ACATCGTATCTTTGACAATCCTTTCCCCGATGTGAAACATT
>N_3461
CTACGAATGGCCCTCGTTCACTTCGGTATACGAATGCTGTA
>N_3462
CTAAGCCCAGGAGGGACTGACGAGTGACAAGGCCAACGATG
>N_3463
GCTACACATCTACGATAAATCACGCGGACTTGGAAATCTCT
>N_3464
GTTCTTGATATGATCATTGCCCAATAGGGCATCGTTCACGC
>N_3465
CGTCTATGGAAGCGCCACCGCCCGGGGCTCTCTGGCTTTGC
>N_3466
GCTCCTACAACTCAACTTTACTTTGCTAGAACCCGTACAAC
>N_3467
GTGTTTGGTATCATGTGATTCCACTGTTATTCCGGCATTAC
>N_3468
CAAGCAGAGTGGAGTTGCTTCACGATCATATCGAGTAAGAG
>N_3469
CCACCCCGTGATTGCTACACCGTACATCTCCCTGTGATTAC
>N_3470
AATGCCTACGTAAGCCTGTACCTGGGACAAATGAAATGAGC
>N_3471
GACTAGAGAATGATGAGCGCCAAGCGGATGGCCCCACTGCT
>N_3472
ATTCAACCCCAAAGCAACTACGAAGTGCCAAGTTTTCAGCT
>N_3473
ACGTGGGCTATGGCTCGGCTCTTAGGAGTCTCTTACACTCC
>N_3474
AGCTCATCTGTAAATAATCACCGGATTTCGCTTTAGCCCAC
>N_3475
TAGCAAGACCCTAAATCGTCCTCATTAACCCAATTAGAGAT
>N_3476
ACCGCGTGCTCACCTTGATGCGCTTAATTACGACCAACTAG
>N_3477
AACGTCGACCGTTTGCCTACCCTAAGTCGTACAGGGTCATG
>N_3478
GACTTAACACCTACGTCCGCCAGTAACACGTATTGTTTATG
>N_3479
GGAGTCTAGAAATATGGTCGCACAACTATTGCTAAAACACA
>N_3480
CTGATTCTCAAGCACACTAACGTATACCTTGTTGTTAAGGA
>N_3481
CATAGCGAAAGGCTGAGGACCGCGAGAATGGACCTGTAATG
>N_3482
CTTTCCCGCTCTCTCATGCGCAGCCCTTGGTACAGAATGTG
>N_3483
AAGTACCGGTTGAGGTTGAACGACTAGTGACTGCGGCGATG
>N_3484
AGAGCTTACCGTGACTGCATCTCATGAGATGTATACACATG
>N_3485
GGGGGCCGCATGCCCGGCATCTATTAGCGTTACGGAGATGA
>N_3486
GTATAGTTGTTCTATTGCACCTCAGCTCAAATCAGCTTCTG
>N_3487
CGCATCGACATGACGCAGTGCACGAATTTGCACAAGCGGTA
>N_3488
TATAAATACCTATGCGCCAGCCTAACCCGGTTAGAGGAAAC
>N_3489
TGCGACTACCATGAGCGACACACGGGTTTCTCAATCGGTCC
>N_3490
ATCAGTGATTTAACGTTATCCTGGGCTCCGAGAACTACCTT
>N_3491
GGTACGAATTAGCCTATGGGCTCTTAGTGAATGCGTGGGCC
>N_3492
CAAGGCACGTTAAATGTAGCCTAACCTCACAAGACGCGTTT
>N_3493
ACCAATCTTTCGGCCATCATCCGAGTTGCCACCTCATTAAA
>N_3494
CGTGATGGTAAAGTACTATCCTATACCTTAGCTATTAAACT
>N_3495
GGCCGTCAGGTGTGAATCCACAAAACGATGTTCAGTCTTGG
>N_3496
AACCTCCCGCCGCCTGAATACCATCAGAAGTCCTGAGGAGG
>N_3497
ATGTCTACACCGCCTCGGGCCTAGCACCGAGGACTTCTCTG
>N_3498
CCAAACTCGACCTGGTCTGACGTCTGTTTTGGCTCTGTCCA
>N_3499
GGGCTAGTCTGGCAGACAATCCTACCAGGTCAAAGGTTACC
>N_3500
GTTGTTGTGTGATGGTCGTGCTGGTGATCTACACTGTGGAG
>N_3501
TTCCTCAGTGGGCTGACCGACTATAAGGTAAATTCTTTAAT
>N_3502
TTCCACTACGATCAGGATGCCGGTATCTATGTCTCGGTACG
>N_3503
TTATCGCCCGTGGCTGCACGCTATGTCAATTGCCAAGTGCG
>N_3504
GGACGCGATTCGCCAACTACCCTGAACATTAGTGTGATTTC
>N_3505
CCCATACATAGCAATATAAACGTCTAATCGTTCCTATACTC
>N_3506
ATCACCGGCCAAACGACGGACTGGCTACTCTCTGGAGGACA
>N_3507
CAGGATTCACACGAGAAGGTCCGTAATAACTTATGTGGCTT
>N_3508
CACGTTCACCACAAGCCCTTCATTAGTCACACCAAGGGCTT
>N_3509
CAAAAACAAGATGTGCACGACCATCTCCTCGGTCAATAGCA
>N_3510
AACGCATTGTCTGCGGAGCGCAGGTTAAGCCTTATAAAGAC
>N_3511
ACGGTCACGGCACGGTACTACACTAATATCCGAGCCGGGGC
>N_3512
GGCTCCTAGTATTACTTTTACCGTCGTGATAACTTGGAGTC
>N_3513
CTTCAACAATTCGGGTGCTCCCAACCGTTAAATGGCAGATC
>N_3514
ACTACGGCCACCTTGCACTCCCAACAGAAAAGAAATAACCC
>N_3515
GACTGATGGGGGAGAGGAGTCGTGTAGGTCTCTCCGGCTAT
>N_3516
CTCGAAAGCACTATGCTGCCCCTGTAGGCACGCGGCTTGGG
>N_3517
TTGGAGCCTCTAGTAAAACACTTAGCGGATTCGAGTCTGGG
>N_3518
AATTTTAGTGGCGGCCCCAACACTGTAGTAGGCGGCTGGAG
>N_3519
CGATTCATATTGGGTGATGTCAGTACTTTGTGCGCCGAAAT
>N_3520
CACAATAAACTCACTTACCTCGTACTTTCCTTAGGGAGTTA
>N_3521
TTCAAGTGGATTCTCTAATCCCTAGGACATGTCACTGGTCA
>N_3522
AAGGACCAGAGAGAACTGGACAGGCTTTATGGCTAGCTCCT
>N_3523
TGTGTAGCATAGATCCGGGACGCGCCATTCGCCGATGCACC
>N_3524
ACGGGCCATATTGCATGGGCCGTTTTCCCCGCCGACAGTCG
>N_3525
GATATCAGAGGAACTACGAACTCCGTGCCTAATCGTGTGGC
>N_3526
CCTACGGCTCGGGGATCTATCTGTCTCAGCCGTTCTCGGTG
>N_3527
AGCCTTAGAGCTCTTTGCCGCCACACGTTTGTGAATAGTTT
>N_3528
GCTACCGGTGTACCCCGGTTCGCTATATTGGTGTGTATAAT
>N_3529
GTGTTAGCCGGACGCTTCTGCATCTATAAGCGAGGCTTCGG
>N_3530
GCCGTGAGTTCAGGGGAGGTCGAGCTACCTCTCTGAACAGC
>N_3531
TTCAGAAACTATGTTCAGGGCCCTATCTTCAAGTGCAGATT
>N_3532
GTTTACTACCGTACGCACGTCTCAAGTGCATAAGTTCCCTC
>N_3533
AATCCACATGCTCCCCTACTCCCTAATATTTTTAAATTACT
>N_3534
CATATGGCTCCGCTCTTCTGCAAGATAACGATTATGATGTC
>N_3535
CGAGGTATGCGGGCCAATAGCGGTCTAACCCATTGGCGTAT
>N_3536
CGTATGTGGGCGAGAGTTGACATCCGTTTTTCTGGTAAAGC
>N_3537
AACCCACGTCCGAAAAGAAACTTTAGCGCCGATTGGACTAT
>N_3538
CGTAAACGCATGGATATCTGCGGCTAGCTTATATACAGTCG
>N_3539
CAGATATACGAAATTTCTGGCGCATTTCTCCAATCACTCTC
>N_3540
AACCAGAAAGCCAAGAGCTGCATCGCATGCCATGAGAGGCC
>N_3541
AGTTAGATGCAGTGCTTGTTCTCAAAATTCGTGGGCCATTG
>N_3542
AATGGTGTAGACCAGCATCTCAGTTTCTTCACCCTACTATT
>N_3543
AAAAAATAATTCACCGACAACTTTTACCATTTTGCCATTCA
>N_3544
CCGCTGTTAGCGTATTCGGTCACCTCGTTTCGTTTCAGTGC
>N_3545
CCCTGCGTCATTGAAGTTTACAGAGACCAAAAAGTAGCTGG
>N_3546
TGCTTACCAAGCATTTTCGCCTAGACTGAAAGTATATTCTT
>N_3547
GCGCACATTCCATCTCTCCTCACGTTAGCCAGCATACTCCT
>N_3548
TATAATGTAGAATGAGAAGTCCAGGATTAAGAGGCACGTGG
>N_3549
TCGCGAGGCGCGGCATTTGACTAGCAGGATTTAGGGAACCA
>N_3550
GATACAGTAATATTGCTGACCATATTCCACGATGCAGAGTC
>N_3551
ACGCAGGATGTACAACAACGCGCAGAGTCATTAACGCTTCA
>N_3552
AGAAGCTTCAGATTCTGAAACTCACTTGACCGGCGGGGTCA
>N_3553
TTTCTGTAGTGAAATCCTCACCGACAGGCCATGTAGCCAAA
>N_3554
CACGTAGCGGCAATATCATTCGAATACTGAGATGCGTCTAA
>N_3555
TATTACAATAACAGGCATTGCATTCATCAAGGAATCTATGT
>N_3556
AAACGGTAGAGCCGATCGGCCTATTGAGCCTAAACGGATGT
>N_3557
CTTTCCATCGCAGTTATAGACGCTTAGACTATAAGGACCGA
>N_3558
CGTGGCTCAGAACCCTGATTCTGCGTCTGAACGGACTCGAT
>N_3559
CTTATATTTCCAACCAGACGCCTGAATTGGGACCACGAAAC
>N_3560
CTTGGAGAGTGGTTCGCGTACTAATGCGTGCTCACGCACGT
>N_3561
TCTTCCCTAAGTCGAAGCTCCTCACTGTGACCCGGACACTT
>N_3562
TGTACTCAGCCGGGAGCAGACCTACGGTCATGGTCTTCGAA
>N_3563
ACAGTGAGCTGTGCTTATTTCCGTCCATACCCAATGCATCC
>N_3564
TCGATTTGCGTGGCACTACACAATGTCCGCGTAGCGAACGA
>N_3565
CATATCGAAGCACCCAACCCCGATATCTAGCAGCAATGCCG
>N_3566
ATTCTACAACAGTACTAAATCTCCTATACGTGCGGGATGTG
>N_3567
ATAGGTGCGGCGGCCACACGCGACTTGACATTGTCCTCATT
>N_3568
GAATGTTTTAGTTTAAGTATCATGTAAACCATGAAACCCTC
>N_3569
GTATGTCGTTATCTTTGGGCCACTACCCTTCGCGGTAAAAT
>N_3570
CTACCAAGCAGTGGCGACGACCGACGCCGGACGACTACCGG
>N_3571
AAATTATCTGTTTTGTTCCCCGTTTAGCGGCTCAGATCGGG
>N_3572
GGTCTAGACTCAGTTAAATCCCCTGCATCGCAGCATTTAGC
>N_3573
TTAAGCCTACGTAGGCCATTCATGGGTAGAACCCGCCCGCC
>N_3574
TACGATAAAGGGGGCGTGGCCGTAGCGCAAAACGTGAGACA
>N_3575
CCCGGAGTGTCAGGTGGCGCCTCTGATGCTTCGGTGGCTGG
>N_3576
ACTTGAAGTAGGACCGTCGTCGTAGCCCTTACGGTCAGGGC
>N_3577
GAAGGGTTCAACAGCGATGGCTCAAACCCTCTCATTGCGTC
>N_3578
CGGGAGCGGGGAGTCTTACGCTCCTCCTGAATCTACTTCAC
>N_3579
CAGGAGAGCGTGTAAAAGAACCGAGCTTGCTCATCGGCCGG
>N_3580
CAGATGGTTGGAAAATGGATCATAAGATTCGGGCGAGAACC
>N_3581
ACAGTGCCCGAAGTATCGACCACAGCGTAGTAAATTCCCTT
>N_3582
ATCCGAAGCTGCCAGATGTTCAGTTCTGATGATAGACTGCC
>N_3583
TTCTAAACGGGTTCTACACGCACGGCAGTTTGAGTGAGCAC
>N_3584
TCTGCATGGATGAACCTAAGCGCTATTAAAAGAGGATGTGG
>N_3585
CCCCTCATTCCAGGGACAGCCAAACGTCAATCCCTGTAAAC
>N_3586
GGGTCCACATCTTACACAGTCGCGTATTTGTCAATCTAGAC
>N_3587
CTATAACGCCGAGGATTGAGCTAAACCCTAGACCTGGTAAA
>N_3588
TTGTTCTTAGGCTCGATCACCTTTACTTGCCACGTTATAAT
>N_3589
TGCGCTCGTCAGGAAACCTGCTCGGAGTTTGAACCCACTAT
>N_3590
ACGGCAACTGGCGTGAAAGACCTCCGCCTCCTGGACTATTT
>N_3591
TGTCCCATTGTAAATATGCACTTACAATATACTGAAGAATT
>N_3592
TTTTCTCGGGTATCGTGCCACGTATGGAGTTTTGACTGTTG
>N_3593
GCATCGGGCTAGACCCCCAACGGGGAGCTAATTGTCCAGGG
>N_3594
GGAAGATAACATTATGTTTGCGAGTTAATACCGCCTATAAT
>N_3595
CCCGACGTCCCAGACCTCAGCCCCCACCGCTTCATTAGCAA
>N_3596
TCTTGAACGTCCAGACACTTCACCGCGCCGCTTCCGCTCAA
>N_3597
GTCGCTCGGTTCAGTAATAACGGCCCTTAAATCACCCGTGT
>N_3598
CCACTCGGTAAGCACCCACCCTGCACCGATGTTAGCTCTGG
>N_3599
AATGGTTCCATGTGGTGACACGGGTTTGAGGGCCATAACTT
>N_3600
CCGATGAGGCCACATTCGTGCTTATATCGTCGGTAGCGTTG
>N_3601
TCACATTGTCTTTGCGTTCGCGAGCACCCTTGTAGCTTCTG
>N_3602
CCTCTTCCCATTATCGACAACCTTTGAGCAGTCCCCACCCG
>N_3603
CTGGAGGCAGGCACTGTACACTCAACAGCTGTTACCCACAG
>N_3604
TCTATTCCGCAGACACTGTTCTAGCAGCGCGATAGGTTCGT
>N_3605
TCCCTACCAGTGGTTCAGATCCAGGCCAAGAGCATCGGGTG
>N_3606
CATACCTCATGTTCCCCCCTCGCAACCAGCCAGTTTAGCGC
>N_3607
ACCCCAGTCTCGGCCGAGCCCAACTACGCCTGCGTACAAAC
>N_3608
CGGGTATTTTGTAATCCCGACAAACGACTGAGCCGACAAAA
>N_3609
TATTCTGACAGCAAAAGTGCCGGCTCCCCCGCGGCAGTGCT
>N_3610
GCTGCCGATCGTAGGGATTCCATTCACACTAGCGAGCAGCA
>N_3611
TAGCCTCTGTCCGGATTATCCTGGTGGCGCCGGCTGAAAAC
>N_3612
TTTGAGACTTTTAAACCCACCGTACGCATTGTAAGCCACAT
>N_3613
TTACCATTGTGCGGTGCGTACCTGCGCCCTCGCGCAGAATT
>N_3614
AAATCACACAGGACCCAGTTCTCTGGGTCCGTCTAGCTCAT
>N_3615
TCCCGTTGGGGCTCTTGGCTCCGATCTACGAATCCTTGGTG
>N_3616
GGGGGGCCCGCAGAGGAATGCTAATCGAACACATTATATTT
>N_3617
CTCTCAAGATATGCTGTGTACTAGGTATTCGTAACTAGATC
>N_3618
TTCGACACTCAGAGCTAGTCCTGCAAGCGTTGCGAATGCGT
>N_3619
AGCACCGCTTAAGACAGCCGCGATATTTATGAATACTCACA
>N_3620
CGCGCGCTCCGGTCAGGGCTCACAACCCGGTCTTTTGACCC
>N_3621
CGTGCGATTGCACTCGACGCCCGAGTACTCGGGATGTACGC
>N_3622
GAGTATTCGCTCCGGAAGATCACAGTGAATGATGCGACGTT
>N_3623
TGTGCGATGGGGAAGAGGTGCAGCCGCCTAAAGTAACCCCA
>N_3624
CCTATCTCGGGGTGACAGCGCGAAGGTATCAGGGAGTTAGC
>N_3625
AGAACACGGGGAGTGGTGGTCTACCGAGTGACCACGCTTCG
>N_3626
CATCAAAATGGCTACAATACCAAGTACAACGAACGTGCAGT
>N_3627
GCTGCACGTCCTGTGGGGCGCGTTACCGCACTTCACCGGTA
>N_3628
GCGGAGACTGTCCTGTGCAGCTTACACTCCAGGAGCAGAAC
>N_3629
ACCAAGCATACTTTGGTCCACTGGGTTAGACCCGTGCCGGT
>N_3630
GCGTTGAGTCCTCTCGGGTGCGATAGCAATTGTCCGCTTTG
>N_3631
TGGACTCTTAGCCACCCCGACACGGCAAAGTATAGATCTCA
>N_3632
TACCCATGGCCCCAGTGGGACAACCGACGGTGCATCCACTC
>N_3633
ATAGTCCAGCTGAATGTAGGCGAAGCCTGTCCGACATTTTA
>N_3634
GACAAAGCTACTTGTAACTACTGGGGCGAGCGGTGTAACCG
>N_3635
ATAAAGATCTCCCACGGAAGCAAACTCGCATCGCATCTAAC
>N_3636
TGACATATCAGATTTGGTTGCTTCTACTTTGACCTGGACAC
>N_3637
TATTGGCGTGTACTAAAAATCTACAATGGTCCCATCCCCTA
>N_3638
GCCAAATCTATTCTCATCTGCTTTCTAGGATCATATTTGAA
>N_3639
GTACTAATAGTACAACCGGGCTATTCTTCATTGCCTCGACA
>N_3640
TGGTGTCATGAAGGCTAACCCTATAATTAAGGGTCCGCCCG
>N_3641
TCTGAAATCGCAGATATTCTCTTCGACAGACACCTTAAAAA
>N_3642
TGTCATATATGTGATCTATACGTAGTCATGTACAGGCGTCA
>N_3643
CCCCTTGGCCGATCCCTGCACCGTGTTCCGCAGGAGAACTC
>N_3644
AACTCGGGGCTTTTACCCCGCACCCCACGTTAACTTCCTTT
>N_3645
TCTCCACTAAACTGCGCCCACGTTGAAATTGGGGTCTGTGT
>N_3646
CGCTGTCCGGTTGGCAGTTACGGTAGGCATTGCCCACTCAC
>N_3647
CCGCGATTCCCAATTGCGACCTTATCAAATCTAAGAGGACC
>N_3648
ATAACAGGGGGGTCTATCATCGCGGGCCTGGCTCTCGGACG
>N_3649
GTCAACCCACATAATGTCACCGCCATATCAGGGGTCTAACC
>N_3650
ATGTAGAAGTGCCTAGATAGCCTGTACGGGGTCTTATTCAC
>N_3651
ATACCGATTTCCGTACCGTTCTCTACTTTTAGGGCGTTTCT
>N_3652
TGACTTGGACACCGTGACGTCAGGATAAAACGCACTCGGGC
>N_3653
TCAGTACTAGGACGTGCATCCCAGAGCTAACGGACTCTCCC
>N_3654
GAACCGGGAACGAAAATGGACCCTAAGATCCCACCCAGTAC
>N_3655
CTAGAAAAAGGAGGGACAGCCTGGAGCTACATTATCATATT
>N_3656
ACTACAATATATTAGGCCAGCTTTGAGAGCTGTAAGGATTT
>N_3657
GGTCTTCCCCAAGACCCCGACTGACAAAAGTGTAATGTAAA
>N_3658
CGCACTGTGCCAACCCTTCGCTCACGAATGGTTACGGCACT
>N_3659
ACGGGGTCTGATAGTCGAAACCGGCGCTATTGCTGGAGTTC
>N_3660
CATTTGCAGATATAGGCTACCAAAAGCATGAAATGTGATAG
>N_3661
GCAATACCCAAAGGCTTGTTCAAACGTGCCCCCTTGGAGTG
>N_3662
GGTTTAAGGAAAATATATTTCGTTATGAAGGTAGGACACCC
>N_3663
ACACAGTGTTATGGGCGACCCGGTGCTTTAAAGTTCCCAAA
>N_3664
CTACAGCGTGTGCGTGCGCGCATATTCGTTCGGTCTTGGGC
>N_3665
AAGTTTGACGTGACTGATATCAGCACCTTGGTTCAACTCAA
>N_3666
CGGGCGCGAAAGTCAGGAGTCTAGAACATTCGTTACATTAC
>N_3667
ACCGGCTATCGGCAGTTTTCCTATAAATAATGTCCGAACCT
>N_3668
GTGCGCGAAGCGGCACCCCTCTTCCACACGGTTGGCTAATC
>N_3669
TTAAACCTTGTGAGCCCCACCGTCGTCCATCACTGAGATTC
>N_3670
TCTTACAACAAACTGCAGCACATTTGATGACAGAAAGAGGT
>N_3671
AGGACGGATCGAGGCGTGGCCTGTACTAGTTTGGATTATAA
>N_3672
GCCGAGAATAAGACATTTGGCCTCTTGCTTTTCAGAACTAT
>N_3673
TGGAACCTAATCCTGGGAGTCACCAATCAAGTTATCATAAG
>N_3674
GGTTTGATCTGGAGGGTTCGCAGAGCTGTCTTCTCTATTCC
>N_3675
TCGCCCCGGGAACTGTCGTACAAAGCCCCGAACGATCCCTC
>N_3676
CTATTGCGGGCCCTTGTGCTCCGGGAATGTAGTATCTTAGC
>N_3677
GAATTGCCAGAAGTCTACCTCGCATAGCAGGTCCTAACCCC
>N_3678
TGAATTCTAGTGTACCAAAACAAAGCTACTTGAACAGCGCG
>N_3679
CAAAAGGGAGGGACTTCAGACTGTGAACGACGGACTCACAT
>N_3680
CCTTTTATAGCACCCCAGGCCGAGATGGATGACGTTTCAAC
>N_3681
TGTCGGTAGAAGTGTCTAAGCTCTTACGTATATGTTGGATC
>N_3682
ATTGCGCACCAGACTATGAACCTAAGCTGGGGAATAGGTGC
>N_3683
GATTCGGCGATGTAACTGGGCACGGTATTATCATAAACGTA
>N_3684
AGGCTTTCCTGCAATGTCTGCCTCTCAAAGCAGTGAATGTC
>N_3685
CTGGTGCCTCCATTTCATAGCGGCGGCCGCCTCTTCCTTGT
>N_3686
GCGTGGGGATCACCACAAAGCGTAAAAGGGGAACATCCTAA
>N_3687
ACATCGGCCTCCAAGGCTGACATACGAATGCAAGGCAATGA
>N_3688
ACCGAACCTCTAGCCTAAAGCGTTTGTGGATAGGTATGTGT
>N_3689
AAAGCGCACCTATTGTTATTCGTATAGGAACACGAATGAAG
>N_3690
CGGATCTCTAATTGCAGACTCTAAGTGGTATGCCATAGCCC
>N_3691
CTGGTTGCGTTGACTGTCGACGACTTACATGTGCCCCAAAT
>N_3692
GTCCATCATCAGGGATCTACCTGCATCGGTGCGCCTTAAAC
>N_3693
AGGCTCCACCGTCTATGTAGCACATAGAACAAACATGAAAA
>N_3694
ACCAGCGGTTGATAAGATATCAAAGCGACCTATACTGGTGC
>N_3695
CTTACAGCCCCAGGACATGTCACATCTGGGACGTATGCCTG
>N_3696
GGATTAATCAGGGTCGAAGACATTAACCAGGGTTCCTTGCG
>N_3697
ATGGTAAAAGGGATTGTAGTCCCCGGCCACTTGGAATGGAT
>N_3698
TCTGATTAGTCTCGAGAATACCATACGTTTTCGTTTCATTT
>N_3699
TTTATTCGAGGATCCACGCACGCGGAGCCTTATATGTGGCC
>N_3700
ACCATTGCCTACGGCGTGCGCTTCCTAAGTAAGTGCGAAGT
>N_3701
CACCTGGCTTAACATATATTCCTGAGAGCGGATTCAGCATG
>N_3702
AGCAGCGCACCCGTGTAGTTCCATCCCGACCCCTAGACACA
>N_3703
CCAGCCAGCTTCACCACCAACGTATCTTCACTAGATTAAGG
>N_3704
TACGGGATAAGGTAAAGCCCCCACGTTTTACGACAACGCCG
>N_3705
AAGTGAGTCGAAGACTAGGTCAATGCGCTCTAGCAAATCCT
>N_3706
ACCGTCGCCTGTGCCGCGATCTAACACGGGCCGAGCTAAGC
>N_3707
TGCTCCAAGCGCCAGTGTGTCTAGTCAGGGTTAACTGCTTT
>N_3708
GACGGGGCCGGCAGTTGATGCACCCCATCCCACATAGTGGG
>N_3709
CTAGCTGCAGAGGCTTGTCGCGTAAAGTATGACCTATTTCG
>N_3710
TGATTCACTCTGTGCAAGAACATCCTCACATTCTGATGGCG
>N_3711
AGCAGTAGGAGGCTCTGAAGCCCATACGTTATAGAACGTCG
>N_3712
TAAATAGCGCGGTTACTGCACATATACGATTCCTTTGGGCT
>N_3713
GTATTGCTATATCGTTCAATCAAGGGCCGAGGTGGTACACG
>N_3714
CGTGTCTAACCATCTGAATACTTTTTAAATCCACGGTCATA
>N_3715
AAGCAGGGGCACTGCTCAGACTTACTGTGAAATTTAGCTAG
>N_3716
CGCTGCTAGATTATTTGTAACGCTAGCTTTAGACGACAGAA
>N_3717
CATGGACGGATCGATGGCGGCGACTAAGTTATGATGTCCAG
>N_3718
TGATCACGTAACCAGGATTACCCTGGAACAGGTCCACCAAA
>N_3719
CAGAGCAGCAACCTAGGATACTATACGAACTCGCTCGAAGA
>N_3720
AGTATTGATTAGGCAGTAACCTAGCTTAGGGCCCAAGACAT
>N_3721
TTGTTAGGGTTCCTGGTGCGCCCAAATAGTGTGTACCTCAA
>N_3722
TCTTTCGCAATCGTCATAACCATATTCCAGCTTTGGTCGTG
>N_3723
ATATCATTAAGGGAAGGAAGCGGATTACGGGTGGCTTTGAG
>N_3724
AATGTCAAACTTGACGAGGACCGAACACGGACGCTATATAC
>N_3725
CATCTTATAGTGCCGTTGCACACTAGTAATTATATCTGGGT
>N_3726
CGGAGGGTCCATTTAGTCCCCTAAACTCCGGCGGATGTGCA
>N_3727
GTTACTGGAAGTTCGTGCCCCCATGCGATACAATCGTCTAC
>N_3728
CGGAACACTCGCGACCCGGGCGGATGCCGACGGGACGACAA
>N_3729
CGCGTGGTAGGACGAGTTATCACGACCCACAGGGTCGTAAA
>N_3730
GCGTGGTTCGGCGCCTGAACCTGAACTCAGGACACGCGAGG
>N_3731
TCCAGTGTGCTTCAGTCGGTCCCATTAAAAAACACAGGCTC
>N_3732
TGAGTCCCACACCGGGCGAGCAGTAAGTGGGGCCGCATCGG
>N_3733
GACGGAGTCTAGCAATCCGTCGGAACTCTTAGGACCGTCGC
>N_3734
AGCTAGGAATGCACTAAGTGCGGCTCACGTTCAGATGGTGG
>N_3735
TCCAGGAAAGGTAGGGACGACCGTAATGTCTTGCCACTCCA
>N_3736
TTCCCTATTTGGTCTTTATCCTATGCTCACCGGTTTGCTTG
>N_3737
AATTAAATGCTAACATGCTTCTAGAGGGTCAGTGGAGGTTC
>N_3738
GGCAAATCACGACATCTATTCCCGACAAGTTCTTTAAACAT
>N_3739
AGGGACGCCATAGAACTCGGCTCAGATTCATCGGTGCATTT
>N_3740
GGCGGTCTGTACCCGACTTCCGGGAGGCCTCCCAACGAACC
>N_3741
AAATAGTAGATGTAGTCGTACGGTCACCCTCAGGTGAAAGC
>N_3742
CCGGTATATCGTTCAAGGCCCCAATAAATTTATTGCACGGC
>N_3743
TGGGAAGGACGGAGTGGATGCCTCCCCACGCACCCCACTCC
>N_3744
CCTCTCGCTAGACTATCCCCCGCTACTACTGTAACAGTATC
>N_3745
CCATTTGACGGGACCCTGGCCGGTCTGGAGGATAGTGTACC
>N_3746
GGCGGCAGCACGAAACCTTCCGCCGGTTTGGATGCAATCGC
>N_3747
ACGGTACGGCTTGGCCACTTCATATCATATTAGCGCAATAC
>N_3748
ATCTCCTCAGTTGTAGGATGCTAGTCTCAGCATTAACCCAT
>N_3749
ATCCCGCTTCCCTCTAACGGCCGGCGGTTCCAAGCTATAGG
>N_3750
GGCAGTCAGTTCCTAAACAACGTCCTAGAGTAGGCCACACA
>N_3751
GATGCTACAGATTTCCTTTCCGTTCCGATTGGAAGACGGCA
>N_3752
AGCGGGTCTAAACGGACCACCCAAGCGACTCCTAGGGGGTC
>N_3753
GGCACAACCGTTCTTGAACGCAGCTACGCTATGTAGACGTT
>N_3754
GGCACTGAGGCAGTGCTATGCTCTTTGGGAGTGAGCGTACT
>N_3755
TTGTCGTGAATTAACTTCATCGCTATCAAGGGACTCTCAAC
>N_3756
AGGCGTGTTGTCCTGTCAGTCCATCGCGTACGGTAGATGGG
>N_3757
TGTGACTTGAAGGGTGTGGGCCACTTGTACGATGTCCTGCC
>N_3758
TTCCGAGGGTCCCAGGTATCCCCCCATATTACATACACACA
>N_3759
CTCACGCCAATAGCGTCTGGCTAGAGTACAGCCCGGTTTGG
>N_3760
CTCGTCTTCATAAATGTTAGCGATAGGCCAGGATCCGGCAC
>N_3761
TAATGTTACGGTAAGTCGCACAAGCCGGCGATTCGCCTTCT
>N_3762
GCGACCATTACACTTGGTCTCCTCTAGGAGTCATGACGCTG
>N_3763
TTTAAGCTATGCCCACTGACCCTCCGGATAGGTCCACTTTT
>N_3764
CGCTGAATGTGAACAGGTGGCTACAGCATACCAATTAGATG
>N_3765
CAGCGAAGAGGCCAGGTCTGCGGGAGACGGTTACCCAATAA
>N_3766
TGATTATAGGCTCGAATGGGCTCTTGCGTCGACAGGCACAC
>N_3767
CCGGGACCTCTTGGATTAGCCATCTGCTTAATCTCAGCACT
>N_3768
TATGCAGTATAAGCGTATTCCACCGGATGAGGGCCGGACCT
>N_3769
CATCTGCAGAGCGGAGGCCACGGGCAACATTCTGGATTGCT
>N_3770
TGTTGGATCAACCGCCATTACCAACGAAGCCATACACTGCT
>N_3771
AAATGTAGGGTAAGAACATACCTAGTCTATGTAAGTGTCCC
>N_3772
CTGACAAAACTCCATGCGTGCATCCGCGTTGCTTGTTTTCA
>N_3773
GCTCAGGAATTCTTGCCCCCCCACGTGATGTTGGTTTAATT
>N_3774
GTTCCGTGAGGATTAACGCTCTGAATCTGGAGAATACCGGC
>N_3775
GTTTTGCAAGCCCGCTGTTGCTGTAGGTGCGAAGGCCCGAG
>N_3776
AGTCTCGTCGGATGGGTGCACTTGATGGAGTGAGCATAATT
>N_3777
GTATTTGGATATGATAGCACCTGGAGGGGAGAATGAGCTGA
>N_3778
TGCGTTCAATCCGCAGCCCGCGGAAGCAACTATATAGTTAT
>N_3779
ACGGAATCGGCTTCAAGCTTCTCTCAAATGTAAGAACTTTG
>N_3780
CGTCTCTGGTCCCCTTAGTTCAAGCACACAAGTTCGTACCG
>N_3781
AGTCGACGGACGCGTCCCTGCTGAAAGAATACAATCGTCTG
>N_3782
TGAGTATTGTAGTAGCCCGGCCACACTTGGATCACGTAAAC
>N_3783
TCTCTCACCCTCGGGATCGACACTTAGCTACCGGAGCAAAG
>N_3784
TCTGGTGCCGTCAGGTGAAACGTTAGCCCAATTATGTCATA
>N_3785
AAAGATAACATGATGCAACACTGACTACAGCTCCCAGTCCG
>N_3786
TATATTAATGCCTATAAACACCGGTAGTATCGCATGCTGGC
>N_3787
CCTCTGCATCTTGTCCGTTCCAAAGTCCGGTTACATCGTCT
>N_3788
TTTTATTTGACAAAACCACGCCGGGCCATCGACGGTTTATC
>N_3789
CCGGTCGCATCAGACGTCCACTGAGACCCCGTACGTCCCGG
>N_3790
GGTGATAAGTTCTTCATTCACTGCGAGATTACCGTGAAAAA
>N_3791
TCATCGTCCCATTGCAGAGCCACCTCCGACTAACGTAGACA
>N_3792
GACTATGCATTTACGCGTCTCAAGGGCTTGTACAAGCTAGT
>N_3793
GTTTTCGCTTCAGTAAACGGCATTTTTGGGGGTTAGTGCCC
>N_3794
CCAGAGAGCCGAAGTTCGCCCTCCAGTCACCCGTTCCGTTA
>N_3795
ATATTCAACCCGAGTGCCTTCGAGCATGATCTCGATAGCTT
>N_3796
GTAACACTTACAGATCGGAGCCTATAGACTCCCTACGCACG
>N_3797
CTCGCCATTCGCTCACGTAACAGACGTCTTGGCTACGCCGC
>N_3798
GTTCTTCCGTCACTAAACCTCCGGCATTCTGGTCGGCGGTG
>N_3799
TCAATGCTTTGATGGGCTAACCAAAGATTGGCTAAGAGACG
>N_3800
AGTTATGGATACTAACAGGGCGTAGGCCAGAGGTGGTTTGT
>N_3801
CCCCGAGTGGTACTGAACCACCAGGCCATTTGCTATTTTTC
>N_3802
ATCCATAGCGTGGGAATGCCCAGGTCATCAGGGACACCTGT
>N_3803
TTATGTGGGGCCCAGAAAGACCATAAAGGCTACTGGGTAGG
>N_3804
TCATGGGGTGTGTAAGTATACGTGTTTTCCCGTTGCATGCA
>N_3805
AATCCTCTAACCACCTCTGACTGTGCCTCGCTACTGAATAG
>N_3806
ATGGCGACACGTGTCCCCTGCAGGGTAACCGTGTGAAAATG
>N_3807
ATCTTTCTGAAGCTACGCTGCCGTCTCTTAGTTTGCGAGTT
>N_3808
GAGATGGCGAGGCCAAGTATCTGACCACATTCCATAATCGG
>N_3809
CTGCTAAACGGATAGGGCCGCCAACAGGGGTGGAATATCAA
>N_3810
GCCCACAGGGTGTAGGCCACCCTCTGTCTCCAGGGCCGGGA
>N_3811
AGACGCTGGCTGATGGGGCCCCATAATAAACCTAGAGTCCC
>N_3812
GCCCAACGGCGCGATTACGCCTTCTTTCCCGACCGGGATGC
>N_3813
CCGGTTCTGTAAAGGGCGGCCAATTAAACTTAGCCCTCCTA
>N_3814
GCGTTCGTGCAGGTGGTTCACTGAACAGCTAGCTACAGCCT
>N_3815
TGGTTTTGTAAGGCAGCATGCGAGCTAGGGTTTACCTCGAA
>N_3816
CCGATGACGTTGTTATACTGCTGACAGAGGACGGAGAGGAT
>N_3817
GGAAGACTAACTACAGTTCACTGGCAGCTCGGAGTACAATT
>N_3818
GATAATGAGCCGGCTCGTTGCCTTTAATGACACATCTGCTC
>N_3819
GTCCATTCCTGCGAGGCACCCTGGGCAGCCGATGCTCACCC
>N_3820
TAGTGTCTCCAACCATGGGGCGCGGAGAGAGCGTTCGTTAG
>N_3821
TTACCGCCCAGTAACTTATGCCGTTATATTTCGCTAAGCCA
>N_3822
CACACACACGATAAGAGTGGCTACTGCCCTGACTTCGTCAC
>N_3823
TGAGCGTACTGCTGACACCTCTAAGTCTAGCACTTGCCGGG
>N_3824
GGCCGAGGCATAGATAGTTGCCAGGTTGGACGGTGAACTAC
>N_3825
CCATCCCTTGTAAAGACACACTCTCCAGGTAGAGTTGGGCT
>N_3826
ACTCATACCTCCATCTCGTACTCTGCCACAGGTGACGGATA
>N_3827
GAGCTAGAACCCTAAAGTTGCTATCGTCCTCTGAGCGCAGG
>N_3828
GCCATAAAGTTCGGGGTTTGCCGAGTTCAGGGGTCAGTGGA
>N_3829
GTTCCATAGCTCACTTGGAACGCGGCGACTTGAGGCAACAT
>N_3830
ACGGTGCACAAATAAGCTGACCCCCGCTGGTGTTGTCGGCA
>N_3831
CTTATGATGCAGCTGTAGTTCCCCGACGAGTTAGCTTGCAC
>N_3832
ATGTACAATATGTGGAAGTCCATAGAAACCGTGCTAGAGTA
>N_3833
TTAGCAGTATATTGATATGGCTTGGATACGTCCTCATGGCG
>N_3834
TAGAATACTCCATTGATGTCCTATCACCTAGGATGACGCCG
>N_3835
GGTCTGTGGGTTTACGGGAACGTTTGGAAGCCTGGCATAGG
>N_3836
TCGGAGTTTATTATCGGGACCATACCGCGCATTTAACCCCA
>N_3837
ACTGACGTCCAACGGCGAACCCAGCCTCTTGTTTAACTCAA
>N_3838
GCATGAAACTTATTTCAGTACATACCATAGGAAACAGTCTA
>N_3839
CTTAGCATCGCATTCGTATACGCTAGTTCTCTCATAGTCAT
>N_3840
GTGGCGTGATGAACGGTTGACTTAGCAAGGGCGTGGGCTAC
>N_3841
GATAATTGCACCCACAAGAGCAGAAGGCTGTCGGCCACATG
>N_3842
CCGGCTGCTAACCTTGATCGCTATCTGACATGCTCCGACCA
>N_3843
ATCTCCGGCTTAGCTATTACCTCATCAGTCGCCCCCGGTCC
>N_3844
AACAATGAGACCAGGCAAATCAATGCTTGAACGCCAGATAC
>N_3845
TGTGCTGGACACTTTTCGCTCAGCGACGTATAATCGTTCTT
>N_3846
ATACAGACCGCCACTTCAGACGAGATCCAAATCCCATATGT
>N_3847
TATTGCGTGACTTACACCGGCCTTACTCGTCGCGCTCTGTT
>N_3848
AATGATCGCTACGGCAAACGCGCTGTCTGAGAGAAGTTACA
>N_3849
TCTGATTAGCCTACGCCAAACCATCCCGGAGGAGCAGCAAT
>N_3850
TGCAATACGAGGCCGTACCCCATGGGGAGACTTTTGGGAGC
>N_3851
CTGTAAATCCATGTAGAGTGCATAAATGTCACACTTCCAAG
>N_3852
GGATGTTGTTGCAGCGCGCCCATCGAGGGAGTACAAATCCG
>N_3853
TAGCTAACATAGATTGCTATCTATAGACGATGCAACGAACC
>N_3854
CCGAAGGGAAGGCTAAGATCCGAGATTTAAAAAACGGTCTG
>N_3855
GTAGCTGATCGTGGTGTGCGCATTTCAGCCGACGTCAACTC
>N_3856
CACGATGAAAGCGCCTGTTTCCAGGGTGTGCGTATTTTAAA
>N_3857
AAAGTCCAACCCGATCAAAGCCATGTACGGCAGCGGACACC
>N_3858
ACAGGGGATGCAAACGATGGCAGACCTTACTTTCCCAGTCA
>N_3859
AGAAGTTGTTGCAGGGGAGACTCGCGAGCTTGGCCTCACGC
>N_3860
GTTTTTACCGTAACCCCGTCCCGGCTGATTAGTGCGATTCA
>N_3861
TCGCCTCGCATTTATGCTTCCGTAAGTTCAAGGTGCCTGAT
>N_3862
TCATCTGGGGAGTCACCATACATGGTCCTGACGAAGGCTCG
>N_3863
ACTTCGGGACAAAGGCGCAACCCAGTGTTAGCGGGAGTGTT
>N_3864
GGGTGTTCCATTCTAAGGTCCCGTGTTATGTTTCCTCAAAG
>N_3865
TTTCTCCCGCCCTGTTCTGGCTGTCGAATCACGATGAACAA
>N_3866
AGGAGAGAGGACATAACGCTCTAAGTCTACCCACGCACGAT
>N_3867
ACTACTCCACTACTAGCCCACCCGTCAAGCGTTGCTCGTTC
>N_3868
TCTGATTATTATGCTTTAGTCATGCGACTATCGACGGTGTT
>N_3869
CCGGGTACCCGAGGGGTTGACGCGGTCCGCTACTGAGATAT
>N_3870
CGAAGTATAAGAGCTACTAACAAGGCGCGGTTAATCGCTCT
>N_3871
GTCTCTAGATATATTGAGCCCAGAGCAAACTTAAAGTAGTG
>N_3872
GGGGCCAGGGGGGGGATGACCTTCATCGTATCGCTTTGGCC
>N_3873
GGCCAAACGTTCGGTATCTTCTGGAGACGCCCAACAGCGGA
>N_3874
TGTTCCTGAAGGCTTGGCACCTTTAAAATGCTGCTGTTTTC
>N_3875
TCTGCCAGCACAGTCGGGCGCTTTATCTGCATGCAGTCCTA
>N_3876
CGACAAGCCCTGATTCAAGTCCACGTTGTCGAACTTAAACA
>N_3877
TCCAACGTTCAGTTACCGGTCGGGCCTGTCACAACCACGGG
>N_3878
CCGAAAGGTTACAACGAAGACACGCGGCGCGGGCTACCCCC
>N_3879
GCGTACTTTGAGAATAGGAACGCTAGGCCGTGTCACTCGAG
>N_3880
CTATACGCCAGAGTGGTCTACGAAAAGACAGCCATCTTAAA
>N_3881
CCAGTTAAGTTGATCCGCGCCCAACGGACCTGAGTCTATCT
>N_3882
AGGATGGCGGTCCATCCGTTCTGTGTGGATGTAGCATATTG
>N_3883
GAACGAAAGCTACTTGACAGCGATGACCTACAGTGGAGCCA
>N_3884
ATGCTTCTGGTTGAACGTGCCTGTCCGATCATTGCATTTTA
>N_3885
GAGAGGTGGACAACCCCCTCCTCACGCGCATGCGAATTAAC
>N_3886
TAACGCCATAGAAACCGGGCCTTAGGCCCTATCCGGCCATG
>N_3887
AACGAGCTAAGTCCGCTAGCCGCTCTCTAAGTTCGGCGATC
>N_3888
CTACCGATGGAGATCCTCATCTCATCCTACCGCGAAGAATG
>N_3889
CTCACCTTTTGGCGACCGATCGCTCTACGCTTCTCTTCCAG
>N_3890
ACGAACCGAATGGCGTACTGCTGAAGACCATAAAACATTAG
>N_3891
CTTCAATCACATCGTTTAAGCTCGAGTTGGGGCGAATAAGG
>N_3892
TGGTGTAAAGGTGACTAGTCCAAGCGTAGACGCTTAGTCCA
>N_3893
CTCCCATAGAGATTCTCACACGGCGGACCCCACATCTTCAG
>N_3894
CTGCTCTATCATAGGACATTCCAGTGAAATTATGAGGCCGG
>N_3895
CCGGAAAGTGCAACGATTTACATCAACGTCATAACAACGTG
>N_3896
GGCCCCTATTTTCGCTCAATCCCGGTCCCCGGAAGTGATCA
>N_3897
AGAGCGACAGGAATACCCCGCACAAAATTGCTTACGAGGGA
>N_3898
GGTTCCAGCGAGCATGTTCGCCGTGTCATCACTCGTTGCAC
>N_3899
CCTGAAGTGAGGGATTACATCAGCGTATGACTGGCCTCCGG
>N_3900
CCTTTTAAAGACTGTAAACGCACTGCGTCAGAACTAGGGGA
>N_3901
ACACGTTAGTATACCGACTGCATGGCCTAGACATTAAATGA
>N_3902
CTTAATTGTATCGACCAGGACTCCACTGGACACGATTTAGA
>N_3903
GCAGTCAGGCATCGCGATGACTAGTTACTACAGGATCCCAC
>N_3904
ACACTGAAACAGTCCAGTTACCGATAGATCCGGCTTCAGTT
>N_3905
GCGCCATCCAATGCGTGTCACATACGCGGTTCAGAGGGCTA
>N_3906
CTTCAATTTACCAGCTAGAACCGGCTTGCGGACACAAGCCC
>N_3907
ATAGACCTTAGGTTTTAAGCCTTTGGGGTGTCCCAGCCTAG
>N_3908
GTCAAGCGGCGGGGAATGTCCAGTGATGATATGTGTATGAA
>N_3909
GCCGCATGGTCGACCATAGCCCTTTCTGACCCGGCACCTAT
>N_3910
GAAGATGCTCGCCGACATTCCGTCGTCCTCCACAAGAGGAT
>N_3911
TTCAGGCAACGCTTGACGCTCGTATCTAGCCTGTAGCCTTC
>N_3912
TACTAACCTTTGTCGGGGATCTTCATTGCGCTAGAAGCTTG
>N_3913
TCTGTTTTCGCCACTCCCATCGCTTGATCGGTGCATCTAAA
>N_3914
ATCTAATGCTCGCGTTACTGCAGAAATGCATGGGAGACATG
>N_3915
AAGCGCCAATCCGTGATAATCAACGGCAGTTTCTTAATCGT
>N_3916
CCCGTTCTAAAAGGCGCAGGCGTGGCCTCCCTAGATCGCTA
>N_3917
ACGGTCGGTAGTACTGTTACCAAGGGAGTTAGGGCTCTGAG
>N_3918
CCACGATTAGAGAACTTTACCGGCAGGTACAAGGCGAGTCT
>N_3919
TAGTTTCAATCGCGGAGCTACAGGTGGAAAGAGTGACATTT
>N_3920
AGTAGGCCCGAATAGACCAGCTATACGCTGTGCGTCACGGG
>N_3921
AAAAAGCCACTGTAGAATAACCCCCTTATCTGATATCAATT
>N_3922
TCGTGTGCAAATCTGTCCGACTTACTATCACCTTAGTTTCC
>N_3923
GAGGTGCCAACCAATGAACCCCGGGCTCAGCAGCATGAGGA
>N_3924
AGCCAGGACATCTAACATGTCTCTAGGCCAGCTTAGGTCGT
>N_3925
ACAAGCACGCTACGCCCTTACTTCACGGCCATCTCCACTCT
>N_3926
CTCGTGTAAGTTTAGCAAATCCTCGCCGAGTAATGAAATAC
>N_3927
TACATCGCGATCGGAAGTCTCAGCGGCACCACTGTTCCTGG
>N_3928
ACTAAGGGAAGGAGATCTCACAAATATCAATACCTATATGT
>N_3929
TCTAGAGTGTAAGGTTCCGGCCGGTCCTGCGACTATGGCGT
>N_3930
TGGGTGGGCGCTGAGCGTGGCCCGAGGACGCAAAGGTTCTC
>N_3931
AATGCCAACCGGACGATGGGCTAATTCTGGAGTTGGCTCCT
>N_3932
GGGCGCACCCCGTGATAGGACACGAATGAGCTACGTCCGTA
>N_3933
AGACACCATTATTAGACACACAGGTGACCTGTGGTGGGTCG
>N_3934
CGACCGATGCGCCTCCAAGACATGAACAGCAATTACTACTA
>N_3935
CTGATACCGGAGCCTAGCAGCACATCAAGCTACCGCCTAAC
>N_3936
CATGAGAAATGTAGGTTTAGCACTGCGACTGCAGGGCTAGG
>N_3937
AAGGGAGTCCCGCTTGCAAACCGGTGGTTAATGCAAATGTA
>N_3938
GAGATTTTTGCTATTTTCCTCTTTAGCGACAAAAAACTTAA
>N_3939
TAACTGTTCCCGTTAAAGCTCCACAAGACGTCCCCACCTTG
>N_3940
TGGTCCAATGTCTAGCCCCCCGTTTAACACGATAATCCCGA
>N_3941
AGCTCCCTTCTTTGGAAGTACTTCCTAACCCGGGTCTATCT
>N_3942
CCGTCATAGCATAAGCGCCACGTGTGACCGACAGCCATATC
>N_3943
TCTCCAAAACCTAATAGTAGCGTCGAATTTCTGGAGAGTGA
>N_3944
TTCCAACGGTCAGGTCTGACCTGGCTTAGACCTCCTGGAAT
>N_3945
ATGATACACACGACAAAGAGCGACAGAGCCTCGTGCGAGGG
>N_3946
CTATACGGAATGCAGGGCCGCCTCCGACTGGGCGCGGTTTT
>N_3947
ACCGCACATTGTCATTATACCGGTGCCCCGAGTACGCGTTG
>N_3948
GATTTAATATACGCATGAGCCACCTCCGCGTTAAGAAAAAC
>N_3949
CCGTCAAATCACCTGAGCCACTGGCTTGTTAGAATATCTGC
>N_3950
GATGGATAAGTCGGTTGAGTCGCAAGTGTGCATGGATCGAC
>N_3951
CGAAGCCTCGTTGGTTCCGCCAGGACCCATAGTTCATCCAG
>N_3952
TAAAATACCCATGGCAGTAACGAAGGTTGGTCCCGAAAGCT
>N_3953
GGCGTAATCGGGTTAGGGTCCGGCCGAGCATACATCGACTA
>N_3954
CCAGAGGGACCTAGTGTTGGCAGTGAGACATCAAGCGTAGG
>N_3955
GCAGGGTGGATACCGTTTCGCCGAGCTACACTAGCGCATAC
>N_3956
GTCTTAAAAGGAATAAGGCGCGGTTACCAAGCTTACTAACG
>N_3957
GTAAGTCCGTCGCGCCTAGGCGGCTGTTTTTTATTCTAAGG
>N_3958
ACTCGTTTATGACCGTGAATCAAATCAATTAAGGCCTAGCT
>N_3959
TCCTTCCGCGCGAATCCACGCTCCCATTGTTCCGAATCTTA
>N_3960
GTATATAGTGTGTGTAACCTCGCGCGTAATTGGATACAACA
>N_3961
CGGTCAATTGGTGCAATAGCCTGCAGGCTGGGAACGGTTAG
>N_3962
TTTAATGGGGCGCAGCTGGCCGTCTTACAATAATACACTGC
>N_3963
TGCACGGGCGAGACGGACGCCATGAAATTCGTCTGACGAGG
>N_3964
TCTATTAGATAGGGCGCACGCTGTGAACATCTTTCCTATTC
>N_3965
GTGAACTCGGGTAGGTGGATCTTGGATCGAAGAGACAGAGA
>N_3966
CGGTTACCCGGGTCGGGCTGCTCAATAACTCGACTTTATCT
>N_3967
GGCTGCCGATCCATCCAGGGCTAGTTGAATATACTTGGCGT
>N_3968
TCACTGGGATTACATACCTACTTGCCTATACTACTCTAACT
>N_3969
TCCGGATATCAGATTGAATTCGCAAGGCCCCGCCACAGGTA
>N_3970
TACTAACTCGTAACCCGGCTCCGCTCTAAAGGCTGGCGCCC
>N_3971
ATGTGAGACCCCGGCACGCACAAAGCTAGCTACTCGCAAGC
>N_3972
GGGCACTAAGACTTTGTGGACCCAGTGCATAACCTTTTCTT
>N_3973
ACAACTCTCTATGACGGTTTCATGCGTCGATCGGCCTTGGA
>N_3974
AATTACGTTAATAGCCAAGGCCTGATATTGTCATATCACGC
>N_3975
TAAAGCACCAGACAGGCTTGCTGTAATAGCTGCTTCTGTGT
>N_3976
CTCTTTATACGCACCGGATACCCCGAAAATGCACGGAATAT
>N_3977
TTACTCACCGAATGACCAATCAGCGTAATATTTCAGCTCCC
>N_3978
TCGGTATAGTCAGTGGCATACACATAGGGCCAAGGTGTCGT
>N_3979
CTTCCGTTATTCTGTTTACCCTGCTGATTTCAAGGTCTACT
>N_3980
TCAATAGGCAACGGCGCCGCCAGTGGCTTAGAGACGGTGCC
>N_3981
ACCGTACTGAGAGGGCCCCACTGTACGAGCGAGCCCTGGTC
>N_3982
AATATCGCGTTGTCAAGTCCCGCATTGGTGGACAGCAAAAG
>N_3983
CGGTTTGGATATGCGTCCTCCGGAGAAAACCCCTCCCGGAA
>N_3984
AAGACTCGACAACATAATTGCCCGTACCAGCATACATGGAA
>N_3985
GGGACCATTTGGGGCTCTAGCTTTAGTCGGGCAGATATAAT
>N_3986
ATTTACACATATCCTAGTTGCGTACGTATACAAATTATCGA
>N_3987
CCCAACATGGTGGTAGAGCACTCATCACCATGGGACCAGAA
>N_3988
GAAGCCTCTGACGAAAGTTCCTTTTCTAAGCACGAAAAAGC
>N_3989
TGTAGACATTACATCTATTGCCAACAATGCCTGTATGAGCA
>N_3990
TGGGAGTTCGAATAGCAAGACGCTGGTTAAGGAAAGGTATC
>N_3991
CGATTGAAATACGGCACTGACGAATGCCCAAGGTTACTTTG
>N_3992
ACGTTGACTGTGCAGATGATCTGATACCCCGTCGATGACAT
>N_3993
TGGCGCGGTGGGTGGTCAGCCTCATCTATAGACACTGGGGA
>N_3994
AGGTTCTTGACCTAGCATCGCGGGAATAACACCCTGAAGGT
>N_3995
ACCAAGGCAACTCTACAAAGCCATTGCATAATATGACAGCT
>N_3996
GATCTTATTTGTCCTTTTAGCTGGTTGTGGTATGGAGTTCT
>N_3997
CAGGGATGGTACGTGCCAATCAATATATATCTGGCATTGAT
>N_3998
GTAATTACGTTCACTGCGAACGCGCGCTTCACGCGAAGCTT
>N_3999
ATACGCTAACGGATCAAGGGCCTCCCGTGACGACAGAGCAC
>N_4000
ACGACGCTCGCTAGTCTTGGCTCCACACAATGATCGAGTCC
>N_4001
ATCATTCGCGGGCCCCCTGACCGCGTATTTTCTGTTGGCAC
>N_4002
GGCTCTCACCCCGATACCGTCTGTCATAATACACACCTCCG
>N_4003
AACCCTACTACTCGACACGCCCGCCGCTCACCTTACCTGGT
>N_4004
TTCCCTACCGTATGTCAACCCTCCTTGGCAGAGACCTTTTC
>N_4005
ACACGTAACCCGCGTCCAGTCAGTCCCGTAGCCATAACGTA
>N_4006
ATCACTCAAGATTCGGTGTTCGCTGGATTGCAGGTCGGTAA
>N_4007
TTAGTTGGAGCGGAACTAAACTACGATCCCTAACTTGTCCT
>N_4008
CCCGGCAAAACAGCAGCTTGCGTTACCGTATTGGGGCAACG
>N_4009
TGAATTGCCAAGGTATAGACCCTCAAAATAACCAATTAGTC
>N_4010
TTTAGAGTGGTCGAAGCGAACAGACAACGCAGCAGAATCAG
>N_4011
GCGGAAGGTTAAGCTCACACCCGGCTTCAAAGACTAGCGGG
>N_4012
ATACTAGTCTTAAGGATATCCGATCCTGATAATTCTCTCAA
>N_4013
ATACTCGCAAGGCATAAGATCGCCCTATTAATTTTGCGAAT
>N_4014
AGCCCCCCCGTTAGTCAGTCCAAAGTTGGGCAATGACAGGT
>N_4015
CAGGTGGGAAATCCCCATCACGAGGATTTTCAGTAGTGCTA
>N_4016
GAAAAATAAGAGATGTAAGACTGTAGTAAGGCACCACCCCT
>N_4017
ACCTTTCGATATAGGACTCTCCCGGGTGAGGTTAATGAAGA
>N_4018
GTCCGAAATTAGTTTTCTGTCCATTGAGGTTTTCTTTAACC
>N_4019
GCCGGCGAGACTATTGTCATCTGGGCGCCTGCCTGGCGGTG
>N_4020
CTCATGTACTGGACCAGGGCCTACCTTCGAAGTAACGAAAA
>N_4021
AGAAACACAAACGGTGGAAGCGTTTCATCCATACCTGTTCC
>N_4022
ATCTTGTCTTCTACCTCAGGCAATATCGCGGGCAGGAAATG
>N_4023
GCTCTCCAGTGGACAACGTACAGGAACTCTAGGGTTCCTTT
>N_4024
CCAGCTACTATAATGCAATGCTCACGGGCTCAGGAGCCCGG
>N_4025
TGTCCCCGGAGATAACGTTGCGACGTACATAGCATGCAGGG
>N_4026
ATTCCGTCCAGAAGATCGCCCTACGGGGTCGCCGCCACGCG
>N_4027
AACTCATGCCAAATACGTAGCGATAGGAGTGTTACCAACAC
>N_4028
GTTGATGGTAATCCCGTGTGCCGCATTCTTGAATTAACGTA
>N_4029
CCCCTCGCGTGATGGGGCGACATTAGCATTGGGTGGACCCC
>N_4030
AAATCAGTCTCCAAGGTTACCTTGCGTGACCAGCTATCTAA
>N_4031
AATTGGCCGGGCCACCAGCACTGAAATCGCAGATGAGCAGG
>N_4032
ATTAACCCCAGTCTATAGAACTCCGGCATAGGGAAATAGAT
>N_4033
TTCAGCCTACCAAAGCTACACAAGGCCCCGAACCCGACTGA
>N_4034
TTAATGGCGCTATGCTGAGCCTGTCACTACTCGGGAGAGAG
>N_4035
GCGAATGTCGACAGCTCAGCCAGGAGTGTATCGTGATTGAA
>N_4036
CTTAAAGTAGTAAAGTTCACCGTCTGCTCATGTCGAAGTAA
>N_4037
GTATCAGAGATTAACCCAAACAAGGCCCGTTCGCCTCTTTC
>N_4038
AGAACCCTAACCGAAATGTCCCACTGAAAACCCCTTTGACC
>N_4039
GTCAACGTTGTCGAGTTCGGCTGTGCCGAACTCGTGTAAGA
>N_4040
AGCGTCACGTAATTTAAAACCTTCCGGTTTTAGCGTGGAAA
>N_4041
TTCTCGATCGGACCTCCTTGCCCCTTACGCGGGTCTCTGGG
>N_4042
CACAAAGTGCACAAGAGTTGCGACGTCCTCTGTTAAGGACA
>N_4043
ATCCTACGCACCTCATTGCTCGTCTTTAGACCCAGAACTAT
>N_4044
AAGGACATACGCTAAATGTGCCCCGACTGAACGCCACAACA
>N_4045
GGACCAAGAACCCTAGAGCCCAATAGACCAATCCTGCAAGC
>N_4046
GGGGCTTGCTGCTATTTCGTCAATCCTACTAGGTACCGGGG
>N_4047
ATTTAACGCATGTTCTTGCACTACGCCCACCTTGGACACCC
>N_4048
CACTGACAGCTCCCAGCGGTCACACGATTTTATGACAAATT
>N_4049
AGACCTGCAACCATACCTACCTCATGCGGTGATGGGGAGTA
>N_4050
CGGATCATTAAGCACACATTCTAAGACGTCACCGTCGTTGA
>N_4051
GGAACGCCTATAATGCTCATCGCTCCCAGCGGTTTGATCGA
>N_4052
GGTGTAGAAAATAGTCATGCCCGCCTCTAAGGTGAATGGGT
>N_4053
TGTCAGAGGACAACCTCCGCCGTGCACCGCCCATGCATTAA
>N_4054
GAGGAGGCCCCGAAAAACAACGGTAAGACCTCCGCCACACG
>N_4055
CGACCGACGCTTCTTATATTCAGTTGGGACGTTAAAGTATC
>N_4056
AGTTAGGGGAAGGGAGCGAACACAAGCTTCATAGCCTAAGC
>N_4057
GTCACATAATTTTCCTTATCCCATTGAGTGTCCATCCAGCA
>N_4058
GGTTGGCTGATCCAATAAGACCGGCGAAAACCACAAGATCC
>N_4059
CGAAAATCCCCGGCTGATAGCACCGCTGGACTATCAGACTA
>N_4060
ACGGAAAATTTCACGATTGGCGTCAACTTATCCATATAACA
>N_4061
CTACTCCGACGCGCACTAACCAGACTACTGCGATACCTCAG
>N_4062
GGTTTATCGCCGAGACTCCCCCCAGATCACAGTCCCTCCCG
>N_4063
CAAGAGCTCCCACCATCTCCCCATCGGGTTCTTTTATAGCG
>N_4064
CCCAGCCCGCACCACGCTCACATAACGGATCCGGGTCAGAA
>N_4065
CCAGGAGTCTCGCAAGGGTGCCAACCTTTCTTACACTGGGT
>N_4066
TCTGTTTAGGTCGGAGTAGCCAAAAGTTTCTGGAATGAGGG
>N_4067
GTACTTGTTGTCGCTCTTACCGGGCGGCCAGCTACGAGTAA
>N_4068
GAAGTAATCCGGCACAAGTACTAGCCCCGTATCTAGGGAAC
>N_4069
CTCTCGCAGCTTTGTGCACTCACCTTTGAGCGTGCTGGCGA
>N_4070
TAAACTGCCGCCCAAGCACGCTTCACGTTGCACTGCATTTG
>N_4071
ATAGTGCTGAATGTGTATTACGGCAGACTAGAGCAAAGTTA
>N_4072
GTCCGCTAGATTATGCCCATCACTTTTCAGACCCATGTGCG
>N_4073
AAGGGGGGGAAAGGTAATGACTAAATAGGAAGTGAATATTT
>N_4074
ACAACGGACGTACCAGGCCTCCAAAACCATTCCGGAAGTCA
>N_4075
TGCATTGTTCGTGTGCACTCCAGTAATTCTTTAGTACGATA
>N_4076
ACCAGTGCCTTAAATGTTGCCTTCAGCGAGCCACTAAACAG
>N_4077
AAACATCACTATTTGATCCACATCTATAAGAGATACATGCC
>N_4078
TCACTAGTCCGAATTAAGAGCGTGTGTCTTAAAGCCGAGTT
>N_4079
CCAACGTCGAGGACTTCTGCCAGTGGGGTACAACTTGCAAA
>N_4080
GGATAAACGGAAGTTAAAAACTATGGTGGCGGTGTTTCCGA
>N_4081
ACACACCTGTTACTTCATGTCGATTGTTGCGTAATTTTTGG
>N_4082
GGGCGGTAATAAGAGCAAACCGACGTGTCTTGTAGGGCCAG
>N_4083
TTCGTATTGCCGTTGAATTGCGTAAAACCACGCGCTCATCC
>N_4084
CGCTATCGATTGGGGAATGCCAAACCACTACAAACACCGTA
>N_4085
TAGATTAATACGCTGGTCCTCAAGGACGAGCACTTGTCGTC
>N_4086
GACTCGATTCCACAGGTTAGCTCAGCTCATCTTCGTGACAG
>N_4087
TCCGGTTCGAGGGGGCACGTCTGATCGTCTTCTTGTTAGGC
>N_4088
TTTGCAAGCTGCGGATATTCCCCCATCACGACAACCAGAGA
>N_4089
CGTCTAGGCGTTTCGGTTACCAAGTACTGTCGCTACTTAAA
>N_4090
GTGGAATCGACCACTAGTCTCCTTACCCCGCGCAGGGTCAA
>N_4091
CCCTTACCGGGCCATGCTATCTACTTGCAATGTGATGGCCT
>N_4092
GATTGCTGCACCACATTACCCCGGGGCATGGCGCAGCGGTA
>N_4093
GATCAACTGTGTTCCAATGCCCCATCTCGCCTGTCCTTTCC
>N_4094
AAATTTCAAAAGAAGTATTGCCATTTCGGCTCTACGGAGAT
>N_4095
GACGCCAAAGACGAGGTTAGCGTAGCGCGATCGGACGAGGG
>N_4096
ATTGGGCTTCACCTTATACTCTGGAACTGGAATACGGCATG
>N_4097
AGGGTTGCCCACCGTGCTCCCCAAAGCAAACAGCCTTTCCT
>N_4098
GAACATTTTGTCCGCTGCCTCGTACGTGGACGCGCCTTCCA
>N_4099
ACTACCTCTACTCAATGTAACTTTGAGGCCAAGCTTATAAC
>N_4100
AACAAATAGAGGGGCGGCAACTTAGGTGTCTCGTTATAATT
>N_4101
ACATGATACGCCGCATACGGCTTAGTTCATTCCCCGGAACA
>N_4102
CCACGGTGACACGAAGTTCGCGGGTGGGGAATTCGAATTGA
>N_4103
TGGGACCTTAATACGCCTTACGATATAGTGGGTCCTGACCA
>N_4104
AGTGAAAGCGAAGGTCTGCCCCTATGCCAGAGAATTAACAC
>N_4105
TTACGTACTTGCGGGAGGGTCTACAATGACCGTGGGCCGAA
>N_4106
AACTGCTACTATGACATTATCTCACGATCCTGAGTCAAATC
>N_4107
GAGCGTTGGAGATCAGTAAGCCAGAATTAGAGACATTCTTT
>N_4108
GTTAACCAACCTAACGTTACCGGTTGGGGACGGTTTGCAGG
>N_4109
GAGGGGTGCTCATCCGCATTCGCCGTCGTTACCCTGTAAGA
>N_4110
AGCAAAGAGATCAAGTGGCCCACGTTCCTCTGCGGCTAAGT
>N_4111
CCGCAGTGTGAATCTTACAGCCACTAGGTACAGAAACCTCT
>N_4112
ACTGTTTACACGGTTTCTGGCTCATTACATCTTTATTTGGT
>N_4113
GTGGAACGCCACAAACGTGGCCGGGCCCGTGAAGGTCCTCC
>N_4114
GCAAGCGTCGGCATGGTGGCCTGGTGGAGTTATCCACACCA
>N_4115
GGACCAGGGAACAGTATATTCGTATGTTCTTTTTATGCTTT
>N_4116
ACAAACATTACGGATTCCCACACGACGGGTTAATTTGACAG
>N_4117
CAAGCGGCTAACTTCGTTACCGCAGTAAGCACATTTGGAAT
>N_4118
CGGTGTCTTCGGACCAGTACCCGCTTCAAGTCGCTCATCCC
>N_4119
GGCTAAGAGTGGTCATGTGGCCTAAACTGATCGTGACGGCC
>N_4120
GACCTTCCTCCACTAGTCTTCGTAGTAATCCTCACAGCCAC
>N_4121
CTGGCCCTCAGAATTACCCGCTTACTAGTTATGACCAATTC
>N_4122
ACCAGCAGGGTACCTGTCAGCCGAAAGTGCTATGTAAGCAG
>N_4123
CAATTGCCCAAATAGAGCTGCCGAGTAAGATGTAGACCCCG
>N_4124
GAGCCAATCGCGAGGAACAACCGTGCTCCGGGAGGGCTTAG
>N_4125
GAGCCATGATACCATGAGGCCTATACCGGGCTTAAACGTGT
>N_4126
TCTTGCTGCGGACACGTGTCCTCATAAGAAACGTCTAGGGT
>N_4127
TTAGAAATGACTGCGTTTAGCTGTACCTCTGGGCACCCATA
>N_4128
AGCGACTCGGTGTCCGCCGCCAAGTAGGATAAGTACGTTAT
>N_4129
CCCGCTATTGCAATAGCAGACGAAAAGAACCGGGGCTGAAC
>N_4130
CCCCGCTGTCTTCGTAAAATCGTGTTATGTAGCCTGTATCC
>N_4131
CTTGCCGTGTAAATTTTAAGCGGCTACAATCTCATACTTAT
>N_4132
GGTTACTTGGCTTAGATCAACACTAAAAAATGCTTAGGCCA
>N_4133
GCGCAACCCGGAAGGTAGTGCGTCATGTTATTGGTGATACA
>N_4134
ATGGGTGACTCGTGAGGACTCGAGCCACTCTGGTTTATGTC
>N_4135
CGCTAATTTGCTAACCTGGACCTGTTAATGGCCGCACGGAA
>N_4136
CGATACGCATGCTCGCCGTGCCCATATTATAATGAGTGCGC
>N_4137
CTGTTCGTACTCAGGATCAACGACGTACATCATTTCCCATC
>N_4138
GTATTCTACTAATTTGCCGACTGACACTTGGCGATCATACT
>N_4139
TTCTTTTTAGTTGACCATCACAGCGCTAGTGGTCGCTTCAT
>N_4140
CTGTAGGAACTTAATTTCGTCTCATCGCGACAAGCGGATCT
>N_4141
TCGTTTGCAAGCGATCCCCACCTCGGGCACTGCACTTTGAC
>N_4142
CTTAGCTTGACAAGCATCAACAGGTATAGTTCCTAGTGGTG
>N_4143
ACCGCTACTAACGTGCGGAACCGCTCTCGTTGCAGTAAGTA
>N_4144
CTCCGCAGTGATCCACCACACTCCTTTTCGAACCTGTATGA
>N_4145
CTTGTAGTATGTTCTGGTTACACCTGTAATGGGTATGAGTA
>N_4146
CGGGCTTTAGCCCCGCGATCCTTACGCTAGACTTTGGATCG
>N_4147
TTACTCTATAGAGACAGCTGCGAGAAGGTCTCGTTTCAATG
>N_4148
CTGGGCCTGCGGGTGCGATCCCACAAACCTCAATCGTGAGC
>N_4149
AAGTTGCATGTTTACCGCGCCTGTAGAAAGGCGTCCCCTCC
>N_4150
AGCTGACTAATTAGAATGAGCCTTCAGGGAATTCTCCGGGA
>N_4151
TACACTAGACCCCATATATCCAGAACAAGCAGACCGTCACG
>N_4152
TCCACTCGTTTGACGGACTACGACTAAACGTTGTAAGCGAG
>N_4153
GGATATCCGAACGCATGATACTCAGAGGCTCAGGATGCCCA
>N_4154
GCTGGCCTTATCCGAATATACTTTGGGTAAGTGCCTATAGT
>N_4155
GTAGGAAACCATGAGGTGGTCGTATGTCAGTTCGCATCTCT
>N_4156
ACTCGAAATTCAGATCCGTACATTGGCATGAGTGAACGACT
>N_4157
TACCTCTAAGGTGGCCAGTGCCCACGTCCTATACTGACACG
>N_4158
ATCCGTTCGGATCTTGGGGGCAGTACAATAGTGGACTGGTC
>N_4159
GACAGCCTAGACCCTCAGTACCTTTTATTTTGAGGCGCGTT
>N_4160
GTCCGACGTCGTAATAAAGTCTCCAGCTTTTAGGCACAGGA
>N_4161
GCACGCTGGCGCGTTGTAACCGCCCGCGGAGGGCTTACACG
>N_4162
CCTGTATCGATAACAGAATCCCGGAACGGCTGGATAGCAGC
>N_4163
TCACTGATGACCCTTGTAAGCATTGTCTCCAATGGAACGGG
>N_4164
GTGGGTACCGCCCCGGCTTCCCGACGGGCACTCATTGCTCC
>N_4165
GGCTAGTGACCCATCTGACACCAGTATAGTCCTCCTGCCTT
>N_4166
TGGTGACGACCGGTTCACTGCGACCAAGCCGTACGGTAGGG
>N_4167
TGACTTAGAGTTCTACCGCGCAACGCAAGTTAAGACAAAGT
>N_4168
GAATTTTTAAACGAGACCATCTTCGCGATATGTTATTGGCT
>N_4169
TTCGTTGTTAATTATTGTCCCAACTGTAATCAGCATTTTCT
>N_4170
AGGCAACCGTGAAATGAAAACTCGTACGTCAACCAACAGCG
>N_4171
CCCTCAAATCTTGTTGAGGGCGTATTGCCGGTGATTCGTAA
>N_4172
TCCCGAGGGTCCTCCTTATTCTCAAGCTAATGCGTAGGACG
>N_4173
ATTTCTTCGTGAAGCGCTCCCATACTGCGAACGCGTCCGTC
>N_4174
TGGCCCTAACCTTAAGTAACCCGAGTACACCCTCCCTTAGC
>N_4175
TGTTGTAACAACCACTGACGCGCAGCCACCGGTACGGGCGG
>N_4176
ACAATAGAGTGGAGACGCGTCCTCCTCGCATGAGTGTAAGA
>N_4177
GTTGTTTCATTCAACCCAGTCTATATCAGATGGCCTTACAG
>N_4178
GCAGGCCCCTTCGCGGATACCCCTCACATACAGGTGAACGG
>N_4179
CCGGGAGCTCCTTGGTGATACTATGGGAAGGTCTGGTTGGC
>N_4180
CAGGAGCTCTTCATTTTTTCCTGTCTGGACCCATTTTGGTC
>N_4181
ATGGGAACAGAATAAAAAGACGTGCCTAATTCCCCGCCCAC
>N_4182
ATGAGGCTCGGGTCATGGATCATTATACCCACCACCGTGGA
>N_4183
GCAGTGGCTCGTAGTGGCGCCCAGCACTCTCTTGAAAAATG
>N_4184
GATACGTACCCCCCGCTAACCGTGTAATAGTGACTCATTCA
>N_4185
AGGAACCCTGGTCCCAGCGTCGAGGGAAAGTTCTAACGGGT
>N_4186
CGCGAGTCTTATATTGACTACTCTTAATTCTTCATCACTCT
>N_4187
TGGTGCGCTTCTAACTAAGTCATTTATGCCATACCAGAGAG
>N_4188
AGCGAGTTACATCTTACGAACTCTCTTACTAAGCGCTCTTG
>N_4189
CCGAACCAATCTGAGCGTTCCCTAGGGCACCTAGACCGCTA
>N_4190
TTGTTCGAATAGCAGCCAGGCAGCCCCACTCGTGCCATTTA
>N_4191
TCACGGAGAAAATTGAGCCGCTCCATGTGTACTGAGTAACG
>N_4192
AGATCACTCCTGACCTGCTACCGGTTGAATTCCACTGATTC
>N_4193
ACAAAGGATCTGTAGGCTTCCCTATCGCCGGGAAGTTCTTG
>N_4194
AACGTCCTGAGAAAGTCATGCTTAGAATGGTCTCAGACTAT
>N_4195
CCATAAAGGGGAGAAAGCCGCAGCGAATATACTCAATGATG
>N_4196
CAGACCACGAGACTGTGCATCGAAACTCATGAACGAGTTTG
>N_4197
TGGCCGACTAGCTGACCCCTCGTGGTTCCCCTGGCACGCTC
>N_4198
AAGCATTGTTTTGCTCTCAGCCTAGATCATGACTATATACC
>N_4199
TACAAGTCCCCGACGGTTGTCGGCTACGTAAACGGTCGATA
>N_4200
TGCTGGGGACGTCGGGGATCCCTAACTGGAGTATAAGAGTC
>N_4201
TCATGGGTAGGACCATAATACTGAAGCAGCCCTTAGTGATA
>N_4202
TTTTTTTCTACTAGGCACCACGCACGCGTTACACCGTATCG
>N_4203
GACAAGCAGACAGCTGGATTCAGGGGGTAGTCATACTTGTA
>N_4204
CTCGCCTTGTACCGGCCAATCACCGTCAGGTATGCAATGGC
>N_4205
CTTCCCCCTATATACCGATACCACCCGACCACGATCATTTA
>N_4206
ATGCACACCGAGGACTCCATCGAAGGGTTCCTAGTTGGCCT
>N_4207
AAGAACAGGGCCTATCGGCTCCTTCGTCCCAATAAGTTACC
>N_4208
CGCCTTAGCCAGTATGCGGTCCCGCCACGTATTTATAGAAC
>N_4209
GTTTTTCGCCCAGCCCGTCCCGGTAACGTCGCTGCACACTG
>N_4210
GAGACCTCACGCGCTTTCCACAATGCCTTGGGATAAAAATT
>N_4211
TAGCCGAGTGTCAAAGATAACGATGGGGTCGGCTACTCGCC
>N_4212
GAGGGAAGTAACCTTATGACCTGCGATATCCGGCCAGTCGC
>N_4213
AGTTTGCAACCCGTCTACATCTTATACCCATTGCCGGGAAG
>N_4214
GCGACCGCGCTGCGATCAGACGACCCATGGACTCCGATTGG
>N_4215
TGTTAATCCCTACATTTCTTCTTGGATTAATGACGTGGGCA
>N_4216
TAAGTAAGTGCAGAAGCTTCCTGACCGGGCTCCTACGCATA
>N_4217
GTGACACCAGTGGGTCGGAACTTCGCTTTAATGGGGTAAAT
>N_4218
GACAACGCCGGTGCTCAGAACCGGGTTTCATGTGTATCGGG
>N_4219
CGGCATATCACCTGAGGGGCCCCAGCAGCATCTCATTCCGT
>N_4220
CTTCAGGAGGTTAATGTATACGCAGACAATAACCTTACTGT
>N_4221
TTGAACCCTCATATGCACTACGTTTAGTTCCCAGCATGCAG
>N_4222
TGGATACTAAGCTTACACTGCCTGTGGGCGCGCTTATAAAG
>N_4223
CCACGAGGTCAACAGGATACCGTCTCTAAATGTTGAGTGGT
>N_4224
CGGGCGAATCGTTTACTCATCAAATGAGATTTGTATGTACT
>N_4225
CTGGTCACCATACAAATTCACCCACGACTTGATGGACCAAC
>N_4226
CCATATGCAGGGACTTTGGTCGGGACTGCCGCCACCTATGC
>N_4227
TTGCGTTCGATTCTCACAACCTGTTTGAGAACGGTTACAGC
>N_4228
GCCGCAAGTGTACAAGAGGGCCCACGGCTCCGGCTGTCTGC
>N_4229
CACCACATTAGCAGTAACTGCGAAGCCCGTAAACTATCAAG
>N_4230
CTCGAAGATTGAGTTGTCGCCATAACAGTACGGGCATCCTA
>N_4231
AAGACAGTTACGCTCCTTTTCGTTATAATGAGAGAGTCACT
>N_4232
GGGCACAACCCCTCCTTGAACGAGTCGGTTGATTCAATTGG
>N_4233
CGTAATAAGTGACAGACAGCCATTGGCCCACGCCACAGAAA
>N_4234
GACATCTAGTTACCTCGCTTCAATAGAGAAGCTGGCTATGG
>N_4235
GATCCCCAGCTGTATGTATACACTATGGTCTCCGAAACGCA
>N_4236
TTGTGCCAGCTCCATTAGACCCCCCACGCGAGGGAACTCGG
>N_4237
GAGGACACAAGCTGTTCATCCACGAAGGCACAGGGAGGGCG
>N_4238
TCCATCCACTTCTTGGGGCGCCCGTTTAGCGGTTAGTCATC
>N_4239
TGTCAGGGCAGGAAGGCGAACCAGACCACACGGTATCTACC
>N_4240
CAGGACCGCATTCGCTCCAACAATGCGTTGTTCTACACAAG
>N_4241
ACGCCGGCTTGGAACGGGAACCTTGCTAGTACTTAGGCAAG
>N_4242
TATGTTCCAATCTTAGACCTCTAAGTCGCCGGAATACGGAT
>N_4243
TTCGTACCCCTCAGGGCATTCATGCGACTGCTTATCCGATG
>N_4244
AGCTCTTGAGGCATACTTTACCTCGAAGTATATCGTTTGAT
>N_4245
GTTTGGGCGGACATAGGTATCTGTTGGCCTGAACCCTATTG
>N_4246
GGCCACATCAGGGTGCAGGACTTTCGGTTCGACTTCGGTGT
>N_4247
ACGAGCTAGGACGAGTCTTGCGGGTACCAAGTGAAAGGAAT
>N_4248
AGTAAGGTGAATACGAAAACCAACGTGTAGTCTACAGAATA
>N_4249
CAAAGCGCACGTTGTGGACACAATTTGGATACCTCTTGCAC
>N_4250
CAGGGACAAGGACCTCGCATCGGTCAAGTGGGCGATTGTAG
>N_4251
AATCAATTAAAGGCACTTACCCAGTGGCAACCATGACTAAG
>N_4252
CCCCGTATGGTTACCGACGACCACGAGACAGCCACGATTGG
>N_4253
CTGTTTGTTGCCGACACATACTTAATCTGGGCTCACGGGTA
>N_4254
GGGCAATTTTGGGCTCGAAGCGGCTACCTGTACTTGGCGTT
>N_4255
GGAACCCTCCCGGTCATTAGCGTGCAATGTTTGTCAGTCTC
>N_4256
TTCGATGTAGTAGCCTATCTCGCCCGCTTCATTTGGTCCAT
>N_4257
GATTTGACGTGTTATGGCAGCCTAGTAAGGTACTCTAAGTC
>N_4258
ATTAACGCGAGGACGTGCGCCCGGGTTCGAATTGACAACTA
>N_4259
TAATGGCTGCGCGCGGTAGTCTAGGTGCATGGCACGCCTCA
>N_4260
GTTCGGACAATCAGCAGGGCCCAGGGTGTCAACGGTCACAC
>N_4261
CTTTGATACCGTATTAGTGGCCCCCCAAATTACCCGGCGAG
>N_4262
TTTACCTTCCGGTCGATTGCCCACCCTTAATCCTACACACT
>N_4263
CCCACATGATGTTATAGCTACCGAGGAGGTAGACCATTTTC
>N_4264
GTTGTCGACGTTACAGTTAACCAACCTCCGATAGCTTGCTG
>N_4265
TGGGTATAGACCTCTAATGCCTGCATAAGACACCAAATGGT
>N_4266
GGGTGGCTTTAGACCAAACACGCACAGCACTAAGACCACCA
>N_4267
CAGGACCAAAGGCAAGTCGACTACCAATCACGGTGGGCAGG
>N_4268
AGCCCTAATACTAACTAACACTAATATGTTCCGGTAGGTAA
>N_4269
GCCTTTTCAGCCATACCTACCCGTCCTGGTTGTTATTACAG
>N_4270
TCCCACCCTCGGATGATGACCTATTTGCGGTACCCTTGGAA
>N_4271
GGAGACGCCATAACAGGTTACAGCAACAAGCTCAATGTTTC
>N_4272
TAAGACGATACACGCGGAGACAAGCCCTTTGGTGTACGGGA
>N_4273
GACCGAGTCTCGTAGGATGACCCCAATGGTTACGACGATAT
>N_4274
GTTTGTAGTAATAGCTGAGACTTACCATCGTCCTAAGCGCT
>N_4275
TTTGCGATCCGCAAAACCCACTAATGAAAAAATAACGCCCT
>N_4276
CACCATGTGCACGTCCCGCACCCGGTCTAATTAGGTTCCTA
>N_4277
GCTACCTCTCCCGCCGTCCTCTTACTAACAACGTGTCCGCG
>N_4278
TGATAAATTATCCGCATCGGCAACTACGGGTCCGGCATCGT
>N_4279
CCTCGGACTTGTAATGATGGCCGTGAACTCATCGAGGTCGC
>N_4280
TCAGTTTACTAAAACGTGCTCCTGTCTCAGAAGGTCACACG
>N_4281
AAATGCTCTCTGAAGTCAGCCACGGGGACCAGAGAACGCTT
>N_4282
GTCATACCTGGTTAGAACACCTCTTCACTAATCGAGGGGCT
>N_4283
TGATGGCCTTATGCTAATTTCGAGTAAACTACCGTGGTTTG
>N_4284
TGTCTACGCCGGGGCTCCCACGCGACTAATCCTGAGTGGAT
>N_4285
TAGTGCCTTACACTATTAAGCGATCGGCACATCTTATTATC
>N_4286
CCCCGTCTACAAATTCCAAACTCCTAATGTCATCTCATTGA
>N_4287
GGAACAGACTCACGTCACTCCATGGAATGGTAGACCAACAT
>N_4288
CTTGTTTACTTAATTCTGACCCAAGAAAATGGCCAACCCGT
>N_4289
CTATTTACCTCCAGGCGTAACGGCAGGCGAGAGACAAACCG
>N_4290
AACCATCGCAGTTCAGACGACGGCCCGAGTTTACACATCGA
>N_4291
GCTCAGATTGTATGTACGCGCCGCCCGTTCTTTAACCACGG
>N_4292
AGCACCTGATGTACACTTCTCTAGGCGCTACTTATTACTAC
>N_4293
CCAGGTTTTGAGTGTCGTCGCAGGGCACTCGCCACCGGACT
>N_4294
AACAGCGGAACTGACTTAACCAACTACAAGTGTCCATGGGG
>N_4295
TGTTACTATACGACGACTTCCACACGCATGTTGGGGCTAAT
>N_4296
ACGCGGGGCGTAGGTCCGGACTCACCACGTAAAATAGTGGC
>N_4297
GAATCTACCTGTGACAGCTCCACAGAAGTATTAGTACTTAA
>N_4298
ACCCCTATCAGTGGAAGAAACTCTATTAGATATTCTCAAGA
>N_4299
GTCTGGAACAATAACATTGCCCTCTTACAAACAACTAAGGA
>N_4300
GCCCCGCACTACCGCGCAGTCCGGGGATTTAGTGCGTACAC
>N_4301
CCAATCAAATAAGCGGGGCCCATCAGCTCATGGGGCTTCGG
>N_4302
ACCAGCCTCCGACCTTATGACCCTTATTCCTTCTCGCGATT
>N_4303
GTTGATTAACCCATTCTAAACCAGCAGCTGGTTCCAACAGT
>N_4304
TGAGGCGTCACCGCTAATCACGATCTGATTGATATTGTCTA
>N_4305
CGAGTAGTCGGCCGATGAAACTGACAAACATCATGCGCCGC
>N_4306
GATAGGCTAGGAATCAATGTCGCATGCTGCTCTTAGGGGAA
>N_4307
ATGTTGGCGGTGGGGTTTTGCTAGAATCGGTGCCGGTCAGG
>N_4308
AACAGGCAACATGCTTGTTTCAGGCTACTCGATCCTTCACG
>N_4309
CCTACGAGATAGCGTGGTATCCGCCATGGCGTAGTGGTAGA
>N_4310
CCTCGAGGGGATCAGGCGGGCAGTGATGGATAACTCTAGAA
>N_4311
GTATACTTGATGTGACAAAACCACCTTATCAAAGTTATCCG
>N_4312
ACTTTTCCATCAGTTGCGCACGCGACAAGGGTATGACATGG
>N_4313
ACCACAACAGACGGTGCATGCGTGGGACACTACGTTTCATC
>N_4314
CGATGTTTGAGGGCCAGCAACGTAAAACGACGTAACTCACT
>N_4315
GGGTCGTGATAAATGGCCCACCAAATAGGTTGTTATGCATT
>N_4316
TTAACCGTATACGCAGAGCGCTGGTTGAAACAAGGAGATAA
>N_4317
TACCCTACAGAGACAAGCACCTATCAGTTAGTCTCCTACCG
>N_4318
AGCTGGGTCAGCCGTCGATCCCCGGGGTACAGCCTAGAAAT
>N_4319
CAACACGTGCTGTATCGTTTCGGACGCAAGACATATGGTTG
>N_4320
GGGTTTTGGCAGCTAGAGGACCTCACTATCAGTTCCCTGTG
>N_4321
CACTGAGGGCAGTGGGTAAACGAATACGGCACGTGTTAAAT
>N_4322
ACACAAAGTAGTCTTTACGTCTAGTACCCGAAGTTGGCATC
>N_4323
TGATAATGACGGACGAACGACCGAACTAGCACTGCCGTAGG
>N_4324
GAAGCGCACATTACGTTTATCAATTGTCCTTAGATATTGCG
>N_4325
TCCTAATTATAGCGAGTAAGCAGAGCCGCCCAGGGGGCATG
>N_4326
TAAATTAAATACCGAATATCCGCTCGTTAGTCGTGTGTCTG
>N_4327
AGGGTCTAGACCACATTAGTCCACAACCCTCCCGTCAAGCA
>N_4328
GCGAAGGCCGGCACTTCTTCCATTTATCCATACTTTGATAT
>N_4329
GACAGATGTAGGAAACGGATCCTTAACTCTTACGTCCGGGT
>N_4330
GCTCCGTGCGTCACAACGTCCAATAGAACTGCGGAAACCTC
>N_4331
CAAGACCCGGAGTGCAGTTACGTATGACCCATGGACTCTGA
>N_4332
CACGAGGGTTCTCCCCCGCTCTTTAAGATACTTACTACATC
>N_4333
GTGAAGGCAAAGCCGGCAAGCCTTCCCGTATCTGGAGTCCG
>N_4334
CCGTTCCACTGCCCTGCTCTCGGCTCAACGTCAGTCGTTTT
>N_4335
CACATGAGTAGATCTCATCTCTAATGCTTTTCAACCACGGG
>N_4336
ATTGCATCCATATAGCTATACTGTTCCTCTCACACAGCAAG
>N_4337
ATGGGGATCACGGGACATACCTATATGTCTGCGTCTAAATC
>N_4338
CGGACGTGCAAGGTCGGAACCCGTTAGGTACCTAAGCGGTA
>N_4339
GTTAAATAGAGACAAGGTGGCTGACTTTGGGTTCCTATCCC
>N_4340
AATATCCACCATTATCAAAGCGCGCGTCCGTACAAACGCAA
>N_4341
CCATGTCCCCCGGCTGTCCACCCCCCAAGATAGACGTTCTA
>N_4342
ACACCTCCCAAGGACTCTTTCATCGTGAAAGTAGCCTGTTC
>N_4343
AGCGAAACGCTAACTGCTCGCTTGGTATGTAGTATTTGGTG
>N_4344
CCTCACGTATAGCAGTGATACCCGGAGGCCACAATATGGCT
>N_4345
AGAAACCAGAACTCCTGTGTCCCGTCCAGAGGTAATTCCTC
>N_4346
GAGGGTAGCATACCGAACACCGGCACTCCTATGCCTCGCTG
>N_4347
CCTAGCTTTTCCACAAGTTTCTTTCACTCTGTAATGTTTAA
>N_4348
ACGATTTCTTTCGTATCGGACGGTAAGGGGCAGACAAAGGC
>N_4349
GGACCGAGCTGCCCATAGGACGAGGCGAGCCCTAACCGATA
>N_4350
GATCTAATCGGTAATTTGCTCGCTGATGTTCGCGCATGGAT
>N_4351
CAGAGGCTAGAATTACGGATCCCCCGCACCAACAGGCGGGA
>N_4352
GCGTTTGCTGCAACAGCAATCATCCAATCCACAATCTATAA
>N_4353
TACCGCATACACGCCTTCCTCACCTGTAGAATAGGACGGAG
>N_4354
GCTCAGTGGCCCTACGCCCTCAGGTGGCTACAAAGGAAGGA
>N_4355
TTTAAAATGATCGCATAGCACAATGTACAGGTCAAAAGCAA
>N_4356
TAAGAGTCTTAGCCATAAAGCGTGATCGACTCTGGATCGAC
>N_4357
CTAATCCATTCGTATTAAGGCAGTCCCTGCCGTGTCTGCCT
>N_4358
TTTTGCACTTGAAGTTTGAGCGTGACCCTAAGTCTGCTGGA
>N_4359
GGGACCTTTGCCCCAGGCATCCTTCCAAACTATAACGCCGC
>N_4360
TAGTTACCTCTGGAGGTACGCCTACGATCCACAGGCTGTGC
>N_4361
TGACTTCATTTCCATAGTGTCTTGAATCATGGGTCCACCGA
>N_4362
TCAATTTGTTACTCCAGCTCCGTGCTGGCGCTGTTATTACC
>N_4363
GGCGATCCATCTAAGTGCTTCAAAGACTGTGTACCTGCACG
>N_4364
CTACTGAGTGGAGATGGGGGCCGAGGATGCAAACCTGACTC
>N_4365
AATAGGTGCCATGAATAACTCTGTAGCCGTGCTATTATGAA
>N_4366
CTTCATAATAATTTGGGACGCAGAACCGTACCCGGCCAAGA
>N_4367
GGGGGTCAGGTGATCGCTACCTTCCACGTGCATTTCTAAGT
>N_4368
TTTCGGGGAGCATCTTAGTCCTGTTAACTGGGAGGCAGCAA
>N_4369
CATCTGTAAGAAATCCCTAGCACTGGATAAGCGGACGTGGA
>N_4370
AATTAGCCCAAAGCTATGGGCGGGCAGCAGGGTTCACCCTA
>N_4371
TCCGGGAATATCAGAAACTGCGGAAGGTGTAAGAATCGCAA
>N_4372
CAAGCAAGCGTCGAGTTAATCCTACGCTCGCCATTCAAGAT
>N_4373
GAGCGTGATGACAGGGTAGACGGTCCTACGTCGCAAAACAC
>N_4374
ACCGGATCCACGACAAACATCATATACGCGCGACACTCTAA
>N_4375
GACTATGTATCTCTTCTTCACGCAGATCTTAGACTTGCCTT
>N_4376
GCATGACACAGAGCTAACCACTGGTGTACGCTCCCAGTTCC
>N_4377
TCACATTCATGAGAGATAGTCCTCGTGCAGCAAGCAGAGCT
>N_4378
ACAAGCATATGTCGCCTCGCCTGCATGGAGGTGGAGGAGGA
>N_4379
AATAATTGAGCAGCGTATGCCGAGCTGACAGAACGGGCGAG
>N_4380
CTATCAATGGTCACCCTACACTCCATGTTTTTCTCAGTCCG
>N_4381
GTTAGTTGGCCTTCGGTTAACTGGATACGTCAGAGCACGTG
>N_4382
CCATGATGCAGGAGCAGAGACTGCTCTTCAGTCGGGAGATG
>N_4383
GATCGTCGAGCTAATTGCTTCTAGTTGAGCTGGTGAAGCCA
>N_4384
TCATGAAACCGCCACCCGCCCAGTACAGTCTCCAAGTTTTT
>N_4385
CTTAGTGGAGCAAATCATTTCGATACCGTCACTGGAAGCTG
>N_4386
GACTGCACCCCAAACTGACCCGTGCGATGATGCCGAAGTTG
>N_4387
CTTAGGAGCCACCCGCAATTCATTCTATCTTGGCCGGCTAA
>N_4388
CCACAGGGCAGTTGTACTCACGGTGCCGATGCCTCAATATG
>N_4389
CTTAAGTCGGTCAATAACGACACTTTGATGCCGCCACGGTC
>N_4390
CATTAGCACTCTCGACCTTACTACTGTGTCGCAAGTCTCTG
>N_4391
TCGTGGTTAGGGCGATCTTGCTCTCTGGGTCGCAGCACAGA
>N_4392
GAGCGAGAACTCGGGCAATGCTGGACCATAATGTATTCTCT
>N_4393
ACTGGGGTACGGCGTAGGAGCACTCACGCGACCACATATCA
>N_4394
CTAAATATGGCCTACGTGGACTTACGTCCTAGAGGGTAACG
>N_4395
GCCTTAGCACCTAGTAAGCACCCATTGGCAACACCCGTACG
>N_4396
CTGCGGTCAGCGTCCTCCATCTTCATTGAGCGCGCCGCGAT
>N_4397
CCCGGCTCTTGAGTCAAAGACGGGGAGGTGCAACGTTTCAT
>N_4398
CACCAAATATCACCAGTTCCCTACGACTTCGTTATTACCCC
>N_4399
TCAGTGCAGACGTGTGCTATCTATGTTGTAGTTGCAACAGC
>N_4400
CGATAATGCTAGCTACCACGCATAGTAACAGTGGACCAGGG
>N_4401
AGTTTCGGCATTTTATGGACCCAAATCCTTCAAACAGTTAA
>N_4402
GAACTCAGTCCTTACATCCACACAAACATCCTAAGAATACG
>N_4403
GCAATAGGCTGTGGCTCTGGCGAATCAAAGAGCGCATCTCG
>N_4404
TGTAGGGAGTTCCTTTGCTCCCGAAACCTTACGGCGGCATA
>N_4405
ATGGACGGACAAACCAATTGCGATCATTTATGCCGCTGATA
>N_4406
AGTCAGGAAAGGAGTTGAACCTGCCGTGAGTTTGGTCTGGG
>N_4407
CGACCGTGCCTAGGGTTCCTCACGTTTAATCGTGAGGCTTT
>N_4408
GACCGAGTGGCCGTGACTGACCTGGGTCGTTTAGGCCGGTT
>N_4409
CGCCAGGTCTCATATAAAGTCATGGGGAGATACTCCCATAA
>N_4410
AGGTGTCAACCAACCGACAACCAGGTATCCAAGTATGCTGG
>N_4411
TATGGACTGCTGGTAATTCTCTAAATCGTGGTGACTCATTA
>N_4412
TCCTATCTAAACGTACATGCCCGGTGTGTCATATTAAGCGC
>N_4413
CCGTATCATAATAGAGACCACTGGGGACGAGTGCTTGGGAT
>N_4414
TCCACACACAACATGCTTAGCTGTTTCATTGGCTAGCCCCT
>N_4415
AAACAACAGACTGATACGGGCATTACAGTCAACAACCGTTA
>N_4416
GATACTTTCTAATCATAAACCATACGTGAGAGGTGCGCATC
>N_4417
TCAGCTGGGAGGTCATCAGGCACCCATTTATTTAAAATCAT
>N_4418
CACTCTCCCCTCTACCGGTTCCAACATTAAGCTGCCTTGCT
>N_4419
CGCAGGGTTGTTACTAATGTCCCGTGTATTCGTCGGATGCA
>N_4420
TGGAAGTATCTCTCTTATGACATGGCGATGCCCTAAGCTAA
>N_4421
TGAGTCTGAATTAGTCCTGGCGTGCCGAGTTCCTTGAGCCG
>N_4422
ATACACCCCTGCAGTGGGATCCTAACCAGTCCTTAACGAAT
>N_4423
CCTCTCTTGGGGCATTGCACCGCCAATGGTGTAACAAACCA
>N_4424
CCATACAGCCGGTACTGATACGCGCGTTGGGACGTAGCTCG
>N_4425
CACGGGGAGGGCTCCCCGAGCATGGCAACATCTTGTTGTAG
>N_4426
GGCTGGCGTCAGGGGCACCCCAGCTTGTAATCAGTTGACCC
>N_4427
TGTACATACCTCTTACAGTGCCGGAATATGGTAGACCGGCC
>N_4428
TCACGCCTTCATGCGTACGACGGTCCTGGCTCATCCTTCGC
>N_4429
GAGATTTGGGAATTGGTAGTCGTGGATCGAGACGCACCTAA
>N_4430
ATCAGGGAGGGTCTGAATGGCCATAACTTGCCGAACTACCG
>N_4431
CGGAGTAGGCGAATGTACGGCACACAGACTCCGTCTAGAGC
>N_4432
TGGTGTACTTATTGTCGATACAGCGAGCCGTGCAAAAAGAA
>N_4433
CCTGGGTCAGTGTCCGTCGGCGACTCTGGCCTACGTCGGAT
>N_4434
CGGCGAACTGCGCTTACCTGCTGTCCTGGCCCGTCGAAATT
>N_4435
AAAGGATATTTGAACCTGTACGCTGCTCGGGCGCTCTGTCG
>N_4436
GCTAGTTAACCTCATAGGGACCATCTGACCCGGGCTGAGGG
>N_4437
CTAGTCGTTGGGGCCCAAAGCATGATAATGGCGAATGATCG
>N_4438
AAAGTCCTAGTACTTTCCTGCCACGCTCCGACGCCTTTCCT
>N_4439
CTTGCCCTAAGTTTGTTCAACTTCCGGCATCACGTCCAAAC
>N_4440
ATGAAACCTCACGTGTAAATCATGCTTTGTGAATCCACGCC
>N_4441
CGTTTTAGGACAGGTACACCCCGTCAGTCCCATATTTGGCG
>N_4442
TATACACCAGCACGTTTATGCGTTTAAAGGCTTGATACTGA
>N_4443
ATCAAGTTCTATGATCGCAGCAGATGGAACGTCTGTCCGGC
>N_4444
GGACATTTTGGTCTATCCGTCGATGGTTGAAGGGTTTTCTT
>N_4445
CACTTGTATGCTATCAACAGCCAATGCTGCCGTAGTTCTTT
>N_4446
GCCGAACCTTCTCGAGTGCACTTTAGTTCCGAGTCATCCTT
>N_4447
CGCAGAGTGTTCACGCCGTCCTTAGCTGTCTTAGCATACTA
>N_4448
GTACGTGCAGACGGGTATAGCTTTTATCCGGGCATATTTTA
>N_4449
TTCAAAGAGAGGTCTAAAAGCCACGCTTGTGGCAGCGGATA
>N_4450
CCAGCGGCGCCAGCGAAGCACACTCCGCCATAACTAAAGGT
>N_4451
CACGAGAGGCTAAGTCTCCGCGCTTCAACCAATCATTTGAC
>N_4452
GTACCCATCCAGGAAGTCAACCTTGCACTGTGTGAATAAAG
>N_4453
CCGAAGGGTCGGAGTGCTAGCGCAAGTTATAACAAAGTCGC
>N_4454
GGTGCTACGCAGACGAACCCCAACGTCGCGACGTGTCCCGC
>N_4455
AATAACAAGCCCTTGAGCGTCCCCTCTATGCGTGGCTAAGC
>N_4456
CTAGGGCGAGGGCACGGGCTCGTGACGGGCATTGTTATGAT
>N_4457
GTTTTATTGTATAACTACGTCCCCTCCATTACGAGCCTAAT
>N_4458
GCGTGTTGTAACCGGCTAAACTGAGGAAGACACGAACCTCG
>N_4459
CAGTTGGCGCCTGTGTTCGGCCATACTGGCTTCTGTGTCCC
>N_4460
ATTACATAACATTGTAGCGCCGTCATGTAATCCGTGCCAGT
>N_4461
TCTGGCATTTCCTCGGTTCACGGACCCGTTTAAACAAAGCT
>N_4462
ACCGTATATACGACGACCGGCTCTAATCCGCGTAATACAGC
>N_4463
TTCAGATCGAATTTTTGCGACGCGGTTATTAGATGAGAGGT
>N_4464
CCAATGGTTTAGGGACACGTCAGCGGAAGTTACGACGCGAA
>N_4465
ATGGGATGAGCCAGTAGTTGCGTAACGAGATTGCTCAAAAA
>N_4466
GTATGCTACGCTACAAGAGTCCTAGGGCGTATGTAAGGCCG
>N_4467
TGAACGGCTGTTTTCCGGTGCTACTTGCGCCTACGGACGGA
>N_4468
GCCGGGGCCCCTATGTGTAACCGTATCTTATGAGCACGGTG
>N_4469
ATGGTGGCATATTCGGACCTCTGATTGGCCACCGTTGAGTC
>N_4470
CTGAAGTCGACTCAAAGGTACCATTACTTATTTATAGATAG
>N_4471
CTCTGGACTGCGTAGGCGGTCTTCACTGGACACACCGTTTT
>N_4472
CGTGAGACTTGACGATGAGTCTGCTACGTTGACAACGATAA
>N_4473
TCGACCCGGTCGAGAGTATTCATATACCGCATATCGCAAGC
>N_4474
AAAAGAGTGGTAAAAAAAGACTCTAATTGGGTGACGTGTGT
>N_4475
TTAGATCTAATCGGAGATGGCGTTCTGAGGGGGCGGGTATA
>N_4476
CCGACGCCAATGTAGGTTGCCGCCTAATGCATATCGTATGC
>N_4477
TACCCTTTAAAACTTTCTGGCGTTTTGCTTGTATAAACATA
>N_4478
CAAGGGACCAACCAAGTAATCTCAAGGGTAGAATTGGGGGG
>N_4479
AGTATATTTGGCCGGGATATCGCGTTAAATGTTTTGAGTTA
>N_4480
CACTTAACCTAGAGGTTAGACCACTCTGATCTTCGAGCCCA
>N_4481
ATCTGACTGCTAGCTATCCTCCGACTGGTCATCTCGTGGCA
>N_4482
GTACATCCGTACTTGGGGTGCCGGGTTAGTTTTTGCAAGAT
>N_4483
TACAAGCTGACTGCGTGCTTCAATAGAACTAGGGGACTCTA
>N_4484
TAGAGTTAATGATGTCGGGGCACGGAAGGGATTTACCTTCA
>N_4485
TGAGGCATGAGGACACCCGACAATGCACGCTTTCGAGCAAA
>N_4486
TTTTTCGGTCGACTTAGCGACTATTTCAATATCAGCCCTTA
>N_4487
CCGTACGGAGAATGGGTAGACACGTCCAGAATTCATACCTT
>N_4488
CTCAATGTGAGAGCACGATGCGGAGACGTAATCTATCATCA
>N_4489
TGACGCGGTTTGTACTCAATCCCTAAGACTCGAGCTGGCAC
>N_4490
AGACATCTACGTAATCAAGACGCCACCGGCGTCGGTGCCCT
>N_4491
GCTGTGGCCAGATACGCTGGCTTGGTCATGGGCCATAGCCG
>N_4492
CCACTCCATCTTCCAGGAAACCAATTGGAGCTCCTAACGCC
>N_4493
TGTCGGGCTCGCCAGCATTACCAACCGTGGCCATTTGAGAT
>N_4494
CTCTTGACCAACGAACGCTTCTGGTTAGCGGTTTGACATCC
>N_4495
TTAATGTATGGAGGCATGGGCTAAGTTACTTAGCACCGACC
>N_4496
TAAAAGTCCAGATCATCATTCGGAAGTAGCTGGTATTCGTA
>N_4497
TTTCGTTCAGTTACGCCTTTCGTCATAAGGGGCTTGCCCAC
>N_4498
TGGCGGCCGTTTCAGCTATTCTCTCAGACAGACGACGCGCG
>N_4499
GAGGGACTTCTCGAACGATTCTTTCCCTTGGACGTGCTAGA
>N_4500
CTCCTACTCAAACATTTCCGCGTAGATGGCAAGGTAGGCGT
>N_4501
CTTAAAGATCACACGACCACCGGTCGCCATTTCCCCCTCGT
>N_4502
CCGATTGTTGCGCCAATTGTCAATAACTCAAGTGACATATT
>N_4503
GGGTGGAACTCATAGGCACCCGGACTGTCTTATCTTTCATG
>N_4504
GCTTCAAGCGTTCGAGATACCCACCTTATCGCAGGTCGAAA
>N_4505
TGGAGTCGCCGACGGTTACCCCTCCCGCTATTTCGACCAGC
>N_4506
CCCTCCGACCAAAAAGCACACTAGTTATCGTGGTAGATGTG
>N_4507
AGCTTACTTAACTATCCGTTCAGCTGTAACCAGTGAGGTAA
>N_4508
GAAGAGCGTTGTGCACAAGGCGTACGGAAGAATCTGCGAAT
>N_4509
CCTGTAAGATAGATGGATCACGTCCCACAGGCACTGATAGC
>N_4510
GAGCCGCCGCCTACGTATCTCTCAAGATTCGGGTCAAGCTG
>N_4511
TCCAGTCGTGTTTGAGGTAGCGCGGGTCTTTCTTCGTTCCT
>N_4512
CCACGACCGCTTTTTCTATACCAAGTGCAGGTGCGTTGGCC
>N_4513
ACGGGATTTACAGGCCAATTCCCTCGATTCGACGATGGGGG
>N_4514
AATTATGACGCTGAAGGGCGCCTTTGGTATCCCGGCATAGT
>N_4515
GGTAACCCCACGTAACAATTCCAGTCTGCGTCAGTAGCGTG
>N_4516
CGGTGCAATACCAGACATCCCGTATCCTCCCATGAGCGCGA
>N_4517
ATCCTTCGCTAGTGCGAACCCACGGTGGTCAATGGATCAAG
>N_4518
CCTCCTTGCAAGAAAACCTACAAACACTTACGAGGTAGCTC
>N_4519
CATACTCGACTCAGGTAAAGCCTCTTAGTCTGCATTGGGCC
>N_4520
ACTCCCACTACGGACCTGTCCCGGGCGAGCCTTGGGAATCC
>N_4521
AGTAGCAAATGATACCCCAGCGTAATGCCTCCTGCGGCACT
>N_4522
TAGGTTACCAACCTATCTAGCGAGCGGGGTACGCAGCAAGG
>N_4523
AGGATGCGCGAAGAGAAATTCCGGTTGGGTCTATGAATCAG
>N_4524
AGGGAGCTCAGAGCGAGTACCGGGATGTGTTACGAGCTTGA
>N_4525
GGTCTCTTCCGGGCATTTACCTCAGTTCACACGTCGTAGAC
>N_4526
TCAAATATCGTGAAAGGACACGGACCCTGATTCGGCGGAAT
>N_4527
TCCCTCGCCGCTAAGGGTTCCCAAAATAGTGCTGCTTGTTT
>N_4528
TGAAATAATTTGGGCAGGAACTAATTGAAAAAGTCGCTACT
>N_4529
TAACGACTTCCCCGCCATCCCTTTAGTACTCCTGTGCAATC
>N_4530
CCTGACCCATCCAGGGTTTCCGTAATAAACACGAACATGCC
>N_4531
GGAGATAGTCTGAACTTCAACCAGGCGTATTTGTCGCAGTT
>N_4532
GGGTTAACTCGCCATTGCCACGCAGGACCACTGACTAGACG
>N_4533
ATTGTGAATCTACGTAGAAGCTCCTTATGATAAAGGGTGAA
>N_4534
TTCTTCAATAGCCCATTGGTCCTTCACTCTCTCAGGAATCC
>N_4535
CACTCATTTCCTGGCTGCCTCATTGGGGTTCCTGATTGACG
>N_4536
GTTGGCAAGGCTGTGGTTATCTCTGTGTTAACATTTACTCA
>N_4537
CCAGTTCAGACTCGCCATCACCCGAGACGTACGAACGGGGC
>N_4538
ACACCCGGTTTGTTTAGCAACCCAGCCCCGACCGTAGCTGG
>N_4539
CCACGCCCGTAAGCGAAACCCATAGGGGTACTGTTTGGCCA
>N_4540
TTGTAACTTAATAACTCTGCCTATCGGTGGCGTAGGTCCGA
>N_4541
GAGTTCTCCCCGTTGTGCAACTGAGACGAGTGTAATTCCCT
>N_4542
CGATAAGTAACCGACACGCCCTTTTGACTCTAAGAAACACG
>N_4543
GACTATAAAACAAGCTTCTTCCCCGACGTCCGTGCTGTCTG
>N_4544
CTTGGTCAAGGTCTAGGCTCCGTAAATTCTGTAGAAGCCGT
>N_4545
CCGCTACACACACACTCCAACACGTCATCTCTACTCAACAA
>N_4546
GGACTCCGAAGTGATACAAGCCATGTACCATCTCATGTGGT
>N_4547
AACCTCATCAATTGACTATACTTCTGCTAGAGCGAGCATTC
>N_4548
GACTACTCACCCACGCAGATCATTGTATTGCTGCAGCCACG
>N_4549
TCTTATGATCTTATAGGCGGCCGCCTCTCTACACTGCCCTC
>N_4550
ATGATCTGCTAAGAAAGCATCGTATTAGATGCCCAACGGAT
>N_4551
CAAGTCGACCTAGTTGGGACCATTGCTGGAGCTCCCTTAAG
>N_4552
TCACTACGCGCGTCCTTTCACTCATTCGGCCAAAAAAAGTC
>N_4553
TGAATAGAGCAGCTGTACCACACGCGGAGTATTCCCCCTTC
>N_4554
AGTATACGCTCCGCCAAATTCACATGACAAAAACTCGAGGC
>N_4555
TCAATTAACAATTTCCTTGGCATGGAGTACCAAAGGAGGTT
>N_4556
CCTGGGCGATCAATAGGAATCTCTGTTGGGCTTTAGAGTGG
>N_4557
AATAATAGCATACACGAATCCCAAGAAGATGCCACCTGGGT
>N_4558
TAGGCCTATCTGAAGTACGTCAGCCGATAGGGGTCACCGTA
>N_4559
GTGACAACGAGAACTGAAGTCTTAGAAACTCCGCCTTCGTA
>N_4560
CACAACCCGAATATAGTCGCCTAGCTACCATACGACATGAT
>N_4561
ATAGAACACTCCCTTCTTCACCTTTAGACCCTAAACGCGGC
>N_4562
CCGTGTTTTAACGGGCCAATCTGTTTGGTGACCAAACCCAT
>N_4563
TAATGTTGGAAGCTAGTGTCCTGTCCGCCTCTGGATGTTAA
>N_4564
AGGACGCCCATAGGACTTATCTTAACGTGTGTAATCAGGTA
>N_4565
TGGCTTAGGCGGATGGGATACGGTCTGCAGCGAGATTACCA
>N_4566
CATAGACTGTGCTTCCAATTCGTTTTTGGAAACCTATTAAG
>N_4567
GTTTTCTTTGCATGATAGATCACGCCATCTCTGCTCACTAC
>N_4568
AGGCTCACGATGGAGGAACGCGTATTGGTTTACTTATTGAT
>N_4569
TCTTGGCCAACAAGACCGCTCTAATAGCAGCTAATATGTAC
>N_4570
CAGAGCAAGCATAACGGGCTCGCGAAGCCCGGGGGTGGTCA
>N_4571
CAGACCTTTTAGGTTTAGTACGGGTTGAGATACTGTTGGAG
>N_4572
AGAGCCCTTATCCTAATACCCCACGTCTTAGCCGTGGTGAA
>N_4573
TCAAATAAGACCGTCCCTTCCTGCTGTTCAAGAGTTCGAAG
>N_4574
GGCTTTGGCTCCAGCCGCATCATCAGTATGACGCCTGACCA
>N_4575
AAGAAGGTAGAAAACCGCTACTCGATGCATGATACTAACAT
>N_4576
GGCTAGCAAGGAACAGGGTGCTTGTTTGTTCGACAGTAAGG
>N_4577
TGCGGCGTCCCCAATCACGCCCTGAGCGGTTTGCAGGCCCA
>N_4578
TTCGGAGGGTCCTCTTCTTCCCGGCAAAGGGCCTGCTTGAG
>N_4579
ATTGTCTTTGACTCTTATCGCATACGAGCCATAGGAACTCG
>N_4580
GTAAGATTGTATGACGCATGCCCGCCTCATTCTAAAAGAGA
>N_4581
CTATGCATGCGTTGACGGTCCATTTAGATAGGTCCTTCCAG
>N_4582
TCTCTGATTTCTGGTTAATGCTGAGTACGCAGGGCGTAGTC
>N_4583
TTTCGCAAACGTATGGGGTACCGTACTTATTTGTTTATGCC
>N_4584
TGGGTGCTAGGTACCCCGTTCTGAGCGGAACGATGCGCGGT
>N_4585
AGCGCCCGCTGCTTTTGCATCTGGTCCGAGTAGGGAAGAAG
>N_4586
CTAATTAACCCCAGGTTAAGCATCTGGCGGCCACCCTGCAG
>N_4587
ACTTGCTTACTTGTGTTGGGCAGAGTGCAGAATATATAAGG
>N_4588
TCTGTCGCTGACTTGGCATGCTACTAAAAGTGACATACCCC
>N_4589
AAATTGTCACGGCGATTCCACGCAAAAGAACAGCTCTACCC
>N_4590
CTAGTAAGGCTAACATCCGCCTCCGCGGGTGCTGCCACAGT
>N_4591
AGGGGCAAATACCGCCTCCTCCTGCGTTCTAGGCCAGCACA
>N_4592
GCAAAAGAAACTGTTCGCCGCACTGTTAACTAGTACTCACT
>N_4593
TGCTTGATCGCAATATTCTACCTATGGAGGGTTCAACCGCG
>N_4594
GAACTGGCAGCGCTCGTGTTCAGTGAGTTATGAGCCTAATC
>N_4595
CCATCCCACTCACTTTCTGTCTGGTAAGTTTATAGGGCTTC
>N_4596
TGAATAATGTCGCCTCGCACCTGTTGTTATTAGTGATAAAT
>N_4597
ATTGACTAGATGGGCAAACTCGGCACGGTAAGTCTGTTCCC
>N_4598
CAAGGTTTCTACAACAATACCGAGCGCACGACGCACTCTCG
>N_4599
GCTGCAAAAGGATGGGAATTCATCTAATTTGAAGGCGTCGG
>N_4600
TGCGGTGGCAGTTCCTGCTCCCCGACCGGCACGACATTAAG
>N_4601
AAAAACTCGTTGTAAATAGGCCCCCTTTACCCTAATACATG
>N_4602
AATCATTCGCAACGAAGCGGCACGCAAATCAGGAGAGACAA
>N_4603
TGTGGACCTTTCAGGTTATCCCCCAGAAGACTGTCCGAGAC
>N_4604
TAGGTACTGATTCAGGTACGCCAAATGTGGTCGGCGATACA
>N_4605
GGAAAGTTTAGGTTCCCGGCCGACTCGCGATCTAGTCGGAG
>N_4606
CGGAGCGTCGTACCCCTTGGCGTCCCTGGTAGAGAGGGCAG
>N_4607
CCAATGGACGTAAAACGTGGCTCACGACAAGCGCCATGGCA
>N_4608
CGCGGGGAAGACGATCGACCCAGTTTGGGCGGACCGTGCAA
>N_4609
CACTAGACCTTTGGTTAAGCCTATTAGGCAAAAACTACATT
>N_4610
GGTCTGCACTTTCTTACCACCGAGGTGCACCTGGGCCGGGA
>N_4611
GATTAAACTTAGGAGCCTTACCCACAATCCATACGGACTTG
>N_4612
CGTTTCCGACACGATTGGCACACTCACCGGATGCGTTCGCT
>N_4613
ACTGCCGGTCATCAGGTGCACGAGTACGATCTCATCAGTCA
>N_4614
CAACATGGACTTTTGGTGGCCTCATCGTAAATGCCAAATTT
>N_4615
GAAAACGCGTCCAACGTAGTCCTAGGAAGACCTAGCTCATC
>N_4616
TTTCCTGGTCATTAACTCGACGACTCCCCGTCACGTCTTTA
>N_4617
ATAATAGCATGTAATTTGTACGACCGCTGCGCTGTTTATGC
>N_4618
ACGCGCATATCTCTCTCCTACTTGATCGGCTCATCTCATTT
>N_4619
CAATGCGAAGGTTGTGCAACCGTCAAGCAGGAGCGTTATAG
>N_4620
GGGGGTGGGAGAGGCAAACCCTTGGGTGGGTTAATTCCTTA
>N_4621
GTAAGTAACAACATCGAAATCGAGTAAGCCGCAATCGATGT
>N_4622
GCGGCTCAAATATATGTTTACCTAAACTTCGAAAGCTCGGC
>N_4623
GAAACCCCCGTAATACTCCACGTTGGTCGTAATAGCCAATT
>N_4624
GGCCCCATTTTAGCGCCCACCAACACCGACCGAACGACCCA
>N_4625
CGACTCCCTACGGAACCCTGCATGTCTTGTACGACTATCGC
>N_4626
TTCTAGGCTGTTGATTCGGCCTGCCATGGCATGTCAGTGCT
>N_4627
AAGCTTGAAAGGTTTAGGAACGCCTCGTTTCTGGGCACGCG
>N_4628
TACCCGGCAATATTATACATCATACCGTGATTTCCTCGGGG
>N_4629
ACCGATTGATCTACTGGGGGCGCTCAGACCTCGTAAACTCT
>N_4630
ACTTAGGAGTTGCGAGTCAACAAGGAGATACATACCCGGAA
>N_4631
AATACGATTCTGGCGCGCTTCCGTCCGCGGGTGGTAGGGGG
>N_4632
TGTCACCTGACGCACTCTACCGTACTGTCATGGACGGCTCC
>N_4633
TCTGATACCTCAGAGTCCTTCTGCCAGTTCCTAATGCACAA
>N_4634
TGGTGGCAAGGCACGACTTTCCCCAATGTAGGACAGGGACT
>N_4635
CACTCATAAACGCTCCACCCCAGTATGTTCCAACCTTATTT
>N_4636
AGCGTTGAGCCTGTGTACTGCGCTAGTCTCTTAAGCTTATC
>N_4637
TCCTCGTCTTGACATAATATCTCAGGGATGGCGCCCGAAGT
>N_4638
GGTTCTGTCTGGACCGGTTGCTATTCACAGGGGTCCATAAT
>N_4639
TGTTGGCACTACGTGACGTGCCCTCGTACGACACGGACGGG
>N_4640
TAATCAAAAGGCGGAATGATCAACGAGAGACGGAGTTGTCA
>N_4641
ATAGGCACAGGCAACAAATGCCAAACAACCTTGCGTCTTGG
>N_4642
GTAACCGTGACCTGGGCTACCCGGGTGTTTCAATACGGACG
>N_4643
AGCAGCTCCACAGGCTTCGCCTATTGTGGGGGATAAGCGGC
>N_4644
GTTACCACGGCTTAAGTCATCTCCTAGATTCGCCCCCTCAC
>N_4645
AAATCCATGGACCAGGTCCACACCTACCTTAGCGTCCGATT
>N_4646
GAAAAGGGAGCGCTATAGTCCTCTCTAAGTTATGGCGAACA
>N_4647
CGGGACACCTGCGCAACCTACGGTTTAAGTTAGGAGTTTAA
>N_4648
GACCGTAAATTCGCTAATCTCGATCGGAGTATCGCTTTGGA
>N_4649
TCCATTGGACACGGGCTCATCACAAGGGGTTTGGTCCATAC
>N_4650
ATACGGGTGAAGTATAGAATCGGTCAGAACAAATCAAATTG
>N_4651
AGAACCTTTCTGGTAATGCTCAATGCACTTAGGATAGTTTT
>N_4652
GATTAGGCTGTCGTGAGTAACAATTCCTTAGACTCCCTAAA
>N_4653
GAATCATAATGGGTCAATTACCGGTGAGAATCTCGGATCAG
>N_4654
AGGCCTGAAATAGAATCTGCCGGGGAACATATCCTACGCTC
>N_4655
GCTAGATGGCTGCGTGGGGGCATGACTTTTCGGTGAGTTTG
>N_4656
TGGTAAACTAACTGACAAAACAACGGAGCCCTTCTGCGGCT
>N_4657
TAGTGCAGAATAGCAAACTACCAACAGGCAATGAGTAAACC
>N_4658
GGGCGGATCGTTACTACTACCCTATCCCAAGCTCACACAAC
>N_4659
ATCCAGCGAAGATCTAAAAGCAGGTACGCTACAATCAGCTG
>N_4660
TTGCGGAAGTTGCCAGTGATCCGATCAGGATGCCCTATAAC
>N_4661
AGATTTCGTCACAAAATCCACCAGAAGGGGAACGGCAATGC
>N_4662
GATGCTGCCCTTATCAGAACCCCGTCCCCCTCCGTTAACAA
>N_4663
GACCTGGCAGAACGTACAGGCCACCGGTGCAATCGATATAT
>N_4664
TCAATGGCGCTTACTCTGCCCCTCGACAAATAATTATTACT
>N_4665
CCTGGAAGAGTCGGTAGAATCCTCTTTTAGTGTTAGCGGGA
>N_4666
GTCCACGTTAATAGACGTTTCAGGTGATATTTTTTAGGGTC
>N_4667
ACCGTAAAAAAGACCACGGGCTCAACTGCGCCCTTCGACTT
>N_4668
GCTGTCCTTGGATCTTTGTGCATGGTTAGTCGGTTTCCACG
>N_4669
CGCCAATGTTCTCGTGATGCCCCGAGAAGTGCGAAAAGGAC
>N_4670
AATAAACGCACTGGCGCGACCACTACCAAAGCTTGATTTCA
>N_4671
AGGCCCTGAGGTACGCGAGTCCCATCCCCGCTCGACACCCC
>N_4672
AGGTCCGCAAAACCGGCAGGCCTCCTACAACGTAGGCGTTT
>N_4673
TTCCATTCTCACACTGGTCGCGTAATCCGGACCCCCGTAGT
>N_4674
GGCCAGTACCTTCGTTTCCCCCGTGTCCGACTCCTAGCTTG
>N_4675
GGCAGTCGATACAGCTAATTCTCAAGGTCTCTAGACACCAA
>N_4676
CCCCCGTTCACTGAAAACGTCTTACCTGTCGGGAACTGGGT
>N_4677
CACGGCAAACAAGCGTAACGCACTTGGTCCAGTATGCGCTG
>N_4678
TAAGCTACCCATGTGGATTCCGGTGTACCGTCGATTTGGGT
>N_4679
CCTTGGGAGCGCCCTGAAAACCAACCTCCACAAATAGCCTA
>N_4680
CCATGGATCTTTGGATTACGCAGCTGTAAGTTTTTAACCCC
>N_4681
GATTTACTATATATCGTGTACGCACTTGATATGCCCGCTGC
>N_4682
AACTGTCGGAGGAGTTGATGCTGAAAGCCATACGTGACGCC
>N_4683
CCGTAAACATAGCTTCTTGGCGATTACGTTCGGGGTGTATG
>N_4684
TGTGCTTCTCCATATACTGTCCCCTAGTCCATCGACGGAGG
>N_4685
CAACCGATTCAATGCTCTTGCGCAGCGTGTTAGTTTATCAG
>N_4686
ACAATCTTCCTCTTCCGCTGCATATTGCATGTTGCAGGACA
>N_4687
CTAAGCTCACCCCGCCTCTGCGCGACATTACGATCTAGCAT
>N_4688
CAGGGCCTAACGGAGTTGGGCCAAGAACATTAATTGCGGGC
>N_4689
TACCTCACCGAAGACCGGTACTTGGTATTTTTCAGTGTTTG
>N_4690
ATATGACTGCAGCCTCTGAGCGTTTAGCAGACGCTTGAAGC
>N_4691
CCAAGCCGGTCATAAAGGTGCATTACATTGTGACGCGAATA
>N_4692
CATTGTGAAACTGAGTTAGCCACAGGGACGCGCGCCGTAAA
>N_4693
GTTACATCGACCATCCTTGCCAAACGTACCGTCTATATTAT
>N_4694
GCACACTGCCCGTGGCGTCACCGCATTACCCAGTTCCGGCA
>N_4695
GCCGCGAGTTCAGTCTCCTCCATTCTTATGCCCACTGTTCC
>N_4696
TTGTGATTGGAGTATCCGCCCATCCAGATTCGTCTACTACC
>N_4697
TATTGGCTGGATCTGCACGTCCCGTTGATATCGAGGCTTTG
>N_4698
CGTGCAAAACTAACGTATGACTCTCGCGTCTCAGAGGGAGC
>N_4699
CCTTATACTGAATTCACGCTCGTGTAGGTCCCGCTTTCCGT
>N_4700
AAGCTCCTTTGGACAGAGTACGAAGCGCCATGCATGAAATG
>N_4701
AACGCATGGAGGGGCATGAACGAATCGGGTAAGAAACGCGA
>N_4702
CCTTGAAGTATGGCCCGTCGCGTTAGAGACGCATCATGGGT
>N_4703
AGAGCCACAATAAACCAATTCGCGTGTTTCAACGGGTTCAG
>N_4704
TACCTCAGGTTCGATCCTGACGACAGTCCATTAAAGATAGA
>N_4705
GTTAGTACCTTTCTGTGCCACTATGTGTGCCTCATCTGGCG
>N_4706
CAGAGACGTGCCTATTTACTCTTCCTGGTCGCTGTGGTAAA
>N_4707
TGAGAAAGCAGCCAACTAAGCTGAGAAGCGAGGATATTCTC
>N_4708
CTCTGCTATTTCTTGCAATTCTCGGCGATGTTTTCACATCC
>N_4709
AGTGACGCTAGCGGCGGCGACCTTTGACAGGTACGAACCCC
>N_4710
TAACTGGAACTTAGATCTCCCTTGACGAACACGTGTTGCTG
>N_4711
TCCAATGCATTAATGACCATCCCTTGATCTCCACTTGTACC
>N_4712
GGGGTTTCGTTCGCGCACGGCCATTCCATAGCAATGCTAAT
>N_4713
GAGATCCCGTGCGGGGCAAACCTCCCATTAGGCACGTTTAT
>N_4714
ATGTCAGGCCGGATGCAATACTCCCCGTTTGCGAGGGTACG
>N_4715
AGCGCAACTACTACTACGAGCCTCTGCTCAGACCCTGCCCG
>N_4716
TTAAATACTATTGGGCGCACCTGACAAGGGCTCTGGTATCC
>N_4717
CTCGTATGGTGGTCTCCTGGCACAATTGTCAAAACTTGTTG
>N_4718
CAACAGCGTTGCGGAGGGCGCCTGTGATCCTGCTACCTTTT
>N_4719
GTGTAGCCATCGTAGTATAGCGTGGTAGTCTCTACGCCACA
>N_4720
CACACATTGTTACGTTACTCCCGGTACTTTCTGCGTAATAG
>N_4721
GAAGAATACGATGTGTAGTGCAGAGAATATCATTGGGGTAC
>N_4722
GCATTGGTAGCATTAAGGCACAGTGCAGACAATCTGCAGCG
>N_4723
CCAGCGTAATAATAGTTGGACGTGAACGTGATAAGCGCGCA
>N_4724
CCCGGGCCGGTCAGGCGGATCCGGTATGACAACCGGTTACT
>N_4725
TGTCCATGTCCGGATGGGACCAGGCAAGGCCAAAAAGACAG
>N_4726
ATTGAGTTGGACCACGAAGCCGCTCCTGATTAATAGGACTT
>N_4727
GGGTTAAACCGGCTGCTATGCAATTAAATAACTCCCGCCTA
>N_4728
TGATATCGAAGTAGCATATTCGGACTCTTATGGTTACTTTG
>N_4729
GACCCCGTGACCATCTTCTGCAGCTTTCAGCGTATCGTCTT
>N_4730
GAGTGGGGCTTGGCCCAGAACTGTCCGGAGAGTAAACCACT
>N_4731
TATCGGGAACCTTCGAACCGCAAAACCTCCTAAAACGCTAT
>N_4732
TCGGAACGTGGAAAGAGCCACAAGATATTTGTCGGTCAACT
>N_4733
GCTGACCGCACCTGTATCCGCCCGCCGTACAGCTAGCGTCT
>N_4734
TGCACATGCCTATCCACCTGCTGAGCATTCCACACTTAGTG
>N_4735
CTGACAATATGTATAGCTACCTCTTCCTGACTGTATTGCAA
>N_4736
CTTGGTTCAAACGAGATCTCCGCAAACTACCAATGAACATC
>N_4737
ACCCGGCGGTTCCGTTTTCTCACAATGTCCCGTGTTGATAT
>N_4738
CGGCCTCTGATCCGAGTGGACGAGATGCGTGACTCACAAAC
>N_4739
GGGAAGATGAATAGATCATTCAGTGCCAAATCATGTTAGAT
>N_4740
AGTACTGATGCACGACATTTCCGGATATTGATTGGGTGAAC
>N_4741
TCCTTCTTACCGATTGTCCCCGGAAGGCGACAGCTTACCTG
>N_4742
GTTCTTCATTGGTGCGATCGCTCCTGTAAGGTAACGTGCCG
>N_4743
ATCTCCAGTATTGGGTTCATCTTAAGGTGCCAAGCAACGGG
>N_4744
AGTCATTCCTTTCTCCTTTCCATGCGATCTATAGTAACGTC
>N_4745
CCACACTGGTCTTATCGGCACTACTAGTATCCTGCCCCATG
>N_4746
ACGAGTAGGAGCCAGCAGAACTCCGGAACGGCTATAGATAG
>N_4747
TGGGCCGGTTGACACCGACACCGCCCAGACCCCTCTATTGT
>N_4748
TTGGTTGTAGGTTACAAGCTCTCACGACAGACTGTGCCGTA
>N_4749
TCCGGCACGTAGCTATAGCACTCTTCACTGAACTCAGTTGC
>N_4750
AAATCCCCACCGCCCCCGGACCCACACAACACTGGTTTTTC
>N_4751
AAAAATAAAATCAGGAAGGACACGACTCGATTTTATCGATT
>N_4752
AGTTACCATTAGCGTGCCCACCGGTTTCAGGCAACGCCGAC
>N_4753
CTCAGAGGCCTCGGGACCCACTTGGTGTCTACCCGGACCCT
>N_4754
TATTTGCCAATCGACACCTTCCAGCCAGCGTACCCACTCTG
>N_4755
TAGGGGCGGCTATACGAGTTCACCTTTGAGTCGGGGATGCT
>N_4756
ATAATACGGGGACGCCTCAGCCCCTCGGGACATGGTCGTTA
>N_4757
AGGGCGACGGCAGTTGTCCTCTAGGCTGCGATAGCGTGCTT
>N_4758
CACTGGATTTTTTAGACGGCCTGTCGTAGGCCCGTTCCCCA
>N_4759
AATAATATTCTACGACGGATCATGAATACGCCTACGGTGGG
>N_4760
GAACACCTGATGGCTAGTGCCGAGATGATTTTAGAGTTCTC
>N_4761
TCACGCGATTTCCCGCAGGTCATCGTCGTGACGTGTTTTGC
>N_4762
AGGTTTCTCCGAATACGCATCAAGAGTAGGAACGCCCCTCG
>N_4763
GACAGGATCAAGGCACTAAGCCGTTTTCCTTGTAGAGTTAG
>N_4764
CGAATTATTTGGTTATCAGGCGCAATTCGTAAGTAAAATTC
>N_4765
TTCAAAAATAGCGCCTATAACTCATCATGCCCTTTGCCTAG
>N_4766
TTTGCTTTCTGGCTTTAGCTCCAAGATCTACGTATACTAAA
>N_4767
AGATGAGCGACCGGTCTGCACTACTCGGGACGATAAAGATG
>N_4768
TGTCAACTAGGCGAGGTTAGCGAATTGGCTCGTGTAGTCCC
>N_4769
CTATAGACGTGTGTTGAAATCAGCCTAGTATAGCCCGCCGG
>N_4770
ACCGGTAACAAGGAAGCCGCCTAAGAAGATATATTTACATC
>N_4771
CTAGTATGAATCGAGCTCAACTCATTCTTTTTTAATCACTA
>N_4772
AGTCGGTGCACCGCACAGGACCGGGGCCCTTTCCTCGCCCC
>N_4773
TTGAGCCGGGCGCATGGAAGCGGAAGGAGGGTAGCGAGTTG
>N_4774
AGTTGCGATCAGCGCAAAAACAGATGAAGGAGAGTCTTAGA
>N_4775
TGATGACCAGGGCATATGCGCATGCTCGACGTATCGGTGAC
>N_4776
GCCGGAAAAGTGGGCTAGGTCTTAGACCGCATAGCAGCGCG
>N_4777
TTCCTAATGATTTGGCTCGTCGTGCGTGAAAGAGCCTAAGC
>N_4778
CCATGTACTTAGGCTTGTGCCGTCAGGTGGGTTGCACTAAG
>N_4779
CTGTTTCCGTTTTGTGACTACAAAGTGGCGCCCGGGACCGG
>N_4780
GTGACGCGCACAGGGTGCGTCCTCCCTGCCTTCCCCGTCAC
>N_4781
ACTACACCCTCGTCTAGATGCCGCACCTTGAGGATTACTTC
>N_4782
TATCCAAGAAGTTACTTACTCCCTGCGATCAACTAGGTCGG
>N_4783
TGCAGCAAAATTCCTGTATGCTCGAATTACCCTAAGTATCG
>N_4784
CAGATCCCCCTTGTCACGAGCTAATAACGTAGGATTATCAG
>N_4785
AACGGGGCGCGGATTAGTATCTGCGCGGACGCTGTATTTCC
>N_4786
TAGCGCTACGGAGTGGCTATCAAGACAGGGAAATTAGAACC
>N_4787
ACTTACCTAATGGTTGTCCTCTCTAGGGGGAAAGCTAACTT
>N_4788
GCATAGGTTTTTCATTTACTCAGGTTATTCTCTTAAGCCGC
>N_4789
ACCACCTCCGTGTATAATGACCGGCCCGAAGGCCATCAAAA
>N_4790
CCGGCTTTCCCTAACTTACGCGTTGCGTAGGATAAAGGTCG
>N_4791
GTGTCTGGGAGGTGAAGACTCGGGAGAGTGTTCCTTCGTAT
>N_4792
CTAGATTCCACTGAGTGTGTCTCAGGCTAACCTTATTCCGC
>N_4793
AAGGTTCGTGCTCGGTAAGCCGACAAAGCAGATCCGCGCAT
>N_4794
CTTGGGGAGAGGAAATCATACGTTAGGGCTATATCTGTTCT
>N_4795
GTCACGGCATTGGCTATCAGCGTGTGGGCGCTTAGTCGTAA
>N_4796
TTCTTTAATTAGTGACAGTTCAAATAAGAAAATTGCCGCCC
>N_4797
TGTATTTACGCGTCTTTGATCCCTGACCGCTGCTAAATTTT
>N_4798
AATTTTATTAGGTGGTACGACGCTGTCAGACTTATAACTAC
>N_4799
TCCGCTGCTCTACAGATTGACTGCCAGGACCTAACTTCCTA
>N_4800
CTATAAGCATGTACGAAGTTCCGGGTTTTTAAGAGTACTAA
>N_4801
AAAGGCGTTATTCGATGATTCCGTTTGTAGGGCCGGAGGAG
>N_4802
CCAAGTTTTACCAAATGCGTCCTGATTCCACAGCTGGCTTC
>N_4803
GGAATTTAACCTTCAGACTACTGGTGGCACACAAATAAGCC
>N_4804
TATCCCGTTACAAAGCCAGTCCTGACCCCAAATAACCTTGT
>N_4805
AGTACCTTAAAGTGGGCCGTCATCGGCAAGAACCATCGTAA
>N_4806
CACGGTGTCGCAGAGCGAGTCAGAGACACCCCGGCTCTAAC
>N_4807
CCTTAGTATAGCTTCACGGACAGGCCTTAAGGGGTGGTCAG
>N_4808
TGATTACTGAATCCGCTTATCAGTGTGTCTAGCTCAGTGCA
>N_4809
TGAACCGGGGCTGCGATAAGCGTGGATAACGCCCACAAGCC
>N_4810
AACTTCTATCTGTAGATGGACTAGACACCTAGAATGTAGTG
>N_4811
TTAATTTTGTGTGCTCTTGACTTTGCCTCTTCCGAGGTGGG
>N_4812
TCGTGGTTTAGGGCTCAGCGCCCAGGGAGTTTGATCTAACC
>N_4813
CCGCTTCCTAAGTCGGGACCCCCGCCCCCGCTTCCATCTCT
>N_4814
ATCTACCAATTATCAAGCTCCAAAGTGACAACGTATGTCAC
>N_4815
CTTATATCCTTCGCCTTAGTCGGGGATACGACCAACGCCAG
>N_4816
TTTAATGTATCCGTTCTATCCGTCCCCGTTTCCTTAACTTG
>N_4817
CGCAGGGTCAGGAAAGTTGTCTCCGAAGGGTTACTATTTGT
>N_4818
CCGCCAGCGTTAGCTATCCCCTATTATGTGGTGGGAGTCGG
>N_4819
CTACCCTGAGCTGATAGCCCCCGTATGTTCTGAGGCATGTT
>N_4820
CTCCTTCGTTTCGATCTGAACGATGAGTTTGGAGAATGACT
>N_4821
CTTCAAACAGACAACTACCCCAAAACATCAATGATTACTAG
>N_4822
AGCCAACTGGCTGAACGCAACGTAGTTATAGAACCTTCAAA
>N_4823
GTTCCAATCCGCCAAGTGGTCAACAACGCTTGCCGTTATTT
>N_4824
ACCATATTCAGACTTGAGGACCCTAGAAGACGGCGTCCAAA
>N_4825
GAAGCCACAAGAGGGTGTAACGGTCACCTATGATCAGGGTA
>N_4826
AATCATACCGGTTTTATAGACTCGGTCCGTCATTGCAATCA
>N_4827
TACTCTCAGTGCGGTCGGATCCTACATTCCTCGCGCGCCAA
>N_4828
AGCTAGGGACTTTGCGTCGCCGTATCGTAATGGGATAATCG
>N_4829
GGGCTATACGAATAGTCTTTCCTGCGTCTATCCGCTGGAGT
>N_4830
ATTTTGCATATTGGTCGGTTCCCACTCCGACACCGTGACGC
>N_4831
GCTAATCTTTGTTACAGGCTCTGCTTAGATGAAGACGTGCT
>N_4832
GAAACAGTGCCTAACGCATACTATGCATAACTGACTGTGGT
>N_4833
GAAAGTCAAACAATTCAGCGCCATGTCTTTGGACTCCTATC
>N_4834
GCTGGCAAGCGTAGAGGTGTCATCTGTTGGTTCGGGGACTA
>N_4835
ATGACGCCAGTGGTTTCAACCCGGGGGTGCCGAAGAGTAGT
>N_4836
GGACAGCTGAGGGCAAAGGTCTGCCGGCCTCACCATTAATC
>N_4837
TTATTGTCAGGGTCTTCGAACGTCTGACGGTACTCGTATGG
>N_4838
GACGGGAGCGCATACCAGCACGATTTGGGTCGGGATCGGCT
>N_4839
TCTGAATCCGCATCGCCACACTTGACACCATTGTACTTCTA
>N_4840
CGGCTAGGCATTTAAATAACCTAGACATCGTCTCAATCCTG
>N_4841
CCCCCCCGGACTGTTAAGCACACGCGGGACTTCCACATAGG
>N_4842
ATTTGCCCGCGGCGCGTGTCCGAGCAGACCAAGAGGTTTCA
>N_4843
CGGGACTCTTTGACGCACCCCCAGGACAACTGGGCCCAATA
>N_4844
AAAAGAAATGTAAGGTGCTTCGTATACATAGAGTTGCGTAT
>N_4845
GTAAGGGAAAACATCTGTATCCTATCGGAAAAGCAGAATGG
>N_4846
GCCGCTTGGTAGGCCCCGTGCTGGTGGATTGAAGAGCGTTA
>N_4847
ATGACTGCAATTAAGCCTCGCCTGAGGAACTTCGCGGCCTC
>N_4848
AGGCACCACACTCCTCCAGTCGCGATGATTGGCTGGATCCA
>N_4849
CCTAAGCAACCCCGATTACACGCTGTTCAATTGCCACTTCA
>N_4850
GGGTGGATTAGGCGGTCAACCGACGAGTCAATTGGACCGTT
>N_4851
ACTCTATTAAGAGTAATTGACTTGTGAAGGCGATCACTAAC
>N_4852
GGCGACGTGTACGGGCTCGGCTTAGCACCCCCCGGGTCGGG
>N_4853
CTCGGAATATACCATGAGTTCCGGGACGTTGATGAACCAAC
>N_4854
GGTTAAATCACTCCATAAATCTAGAAAGATAAGAGCCGGGC
>N_4855
CCGGGGATATAGGCCTTAGGCAAATCTATTGTGTAAACCGA
>N_4856
TTACTAAAACTATGTACTTTCGAGTATTAGTACGAATCATT
>N_4857
ATCTTACCAGAACCATTTATCTACTGCGGAATAGGCCCCCT
>N_4858
AGGTCGATCGACCACTAATACACCGAATTTAGTGACCAGCA
>N_4859
TGTATATCTGCTGTAGTTATCAACTGAGACGATAGACCGAT
>N_4860
AGCACGCGCCAAGGTTTCCGCTTATATTCGCACTGAAGGCA
>N_4861
AGGCATACTTTGTGAAGTAGCTCTGATATAAATGCGAGCAG
>N_4862
GCCGTAGGCCACATGCAACCCTGTATCGGCTCTTTCCGGTC
>N_4863
AACGGTAAGCTATCCGTTATCAGCTGTACGTGGCGGCCTCG
>N_4864
TGGAGTTGACCAAAACCCGCCCGGAAAGGCTAGACTGCAGT
>N_4865
CCCACCGCAAGGTGGTCCCGCTTTTGTATGTCGGCCCCGTA
>N_4866
CCCACGCATACGCGGGAGCTCCAACTCTTCTCAATCAGTTT
>N_4867
ATAAGGCCATCTATAGAGGGCTAACATGAATACGCCTTCGT
>N_4868
GCTTCGCTCCGGGTCGGGCTCTACACCTTAGAGTCGAATAC
>N_4869
TCCGGAGGGTTGAGACAGATCGGGAGATGCCCACGTTTGGA
>N_4870
GAGTAGCATTTCAAACTATTCTTTGCCGTTAAATCTTCTTT
>N_4871
AGCCAGTCCGGACCTGAGGTCGTGTAGTCAAATGAGTGACC
>N_4872
ATAGTACCCGCCCTTCTCTACTTACAGGGATTATGGAATCC
>N_4873
GCTTCGTTACTCGATTTTCGCGACCGCGAGCTTTGCTAAAG
>N_4874
GATTCTTTGGGGGGAACCGACGGGCCTACTTGACCTGCTCT
>N_4875
AGGAAGGCTTTAGATGAACACAAAGACCACGACGGTCAAGA
>N_4876
TTTGTGTTCTGAGGTTTTGCCTACTGGAAGGGATGTCCGAC
>N_4877
CATCCAGGGTACGAACAATACTGGACATAGCGGTCGACGGA
>N_4878
TAATCAGTAGAAACTAGTAGCAGAGACGGCGTCTTGCTCCC
>N_4879
CCTATTCGCCGCTAAGCCGACAATGCCGTACCGGATCGAGT
>N_4880
TCCCTATTTGTAATACCTCCCCCACCCTGCCTCTTAGATTA
>N_4881
AACTAGTTATTGAAGGTGTACTACGCATAATTCGTTTTTTC
>N_4882
GTCTCACACTAGTGGGCGCACCAAAAAGCACCAGCAGAGGG
>N_4883
CGGCAGGGAATTAGCAAAACCATACCCGTATGGACGAGTCC
>N_4884
CGCCTATTGGTTCTTACGGGCGTAACCTGCCGTCGCTTTGG
>N_4885
ACTAAACCTCGATATCGGACCCCTTGTTAGGCTTTCAGACG
>N_4886
GTTTAGCAGAGTACAAGACACTGGTAGCCGCCTTCAATCTA
>N_4887
GATAAAGTGAAATAGACTGACCTCAGCCCGAAATCGTGGCT
>N_4888
CCCTGGACAGAACGCGACGTCTTCAACAACGTAGTGGCGCC
>N_4889
TAACTTGTCAGGGATTGTTACCGGATACTCCAGTCCAAGGC
>N_4890
CGTTGGACAATTACGTAACTCCATCAGGTGTCGACGTGCGT
>N_4891
ATTCTCGTTGATCGTGGGTACCCACATGAGGACATGTGTTG
>N_4892
GACAAAATAGTGTCTAGCGTCCGGGGAAGCCGTTTAAAAAC
>N_4893
TGTTCGTGGGTATGCTAGCGCCGCCCATGCGATGTTGAAGA
>N_4894
CGTTTGCTATTGATTCACAACCGTCGTAATATAAATAAAGT
>N_4895
GGTCGCGCCCATTGTGTGTGCATGGTTGTAAGCATACTCAT
>N_4896
ATAACGCTATTTCGTCTGCCCTATAGCTATGTCATTAAGTT
>N_4897
GACAAATCGCGGACATTAGCCCGGAAGCAGCTATCTGCTTA
>N_4898
GTCGTTGGACTAACGAGATTCTCATGAGTAACGGAAGTTTA
>N_4899
CACGCCGAGAGCGTGACCATCACAACCGCTCAAGCAGAGAT
>N_4900
TTGCGTCCACCACTTTTAAGCTACACAGAGGGAAGGCGTAT
>N_4901
CTGCTTGGGCGTCGCAGTCTCGTTCAGATACACCAGTTAGG
>N_4902
AACTCCCCAGGCATAGAACTCCCTCCGCGACGCTATAACTG
>N_4903
CTAGCCGTTGGATGCGGTTGCACCGTGGAAAAACTTATCCG
>N_4904
AAACGTTCAGCACGGAGACTCTATTCGCGAATGCCATTATC
>N_4905
CCCATAGGTTCTTCTCGGTGCCCAGTAGTAGCTCGACGAGG
>N_4906
CATCAGGAAGGGAGCTCGTACAGCTATACGTCTCAGACGAC
>N_4907
GGTATGCAAAAACGCTTCGGCATTGAACGTCGTTATGTACC
>N_4908
AAGTTCCAGTCCAGCCCAACCGTTCATAGGTTTGTTGAGCG
>N_4909
ACCTGCTACGAACTAACGCCCGAACAAATGTGTAACTCGAA
>N_4910
CTAAAAGATTCATACTAAATCCTCCAGGTTCAGACATTGCC
>N_4911
GGACCCTAACGCGCCCGGTACAGGGGGTTCCGGAGGACGAT
>N_4912
CCACGCTCTAATGGGCTCGCCCAGATACAGTGTCCATAAGG
>N_4913
CTTATCGCGGACACTGACTGCCCTTGAAGTGTAAGCTTCAG
>N_4914
ACATGCTTGGGACAAATGGTCCTTCAATAGGATGTTATCCC
>N_4915
TACTGACCTGGACGGAAATCCTATCGATGATTGCCATTCCC
>N_4916
GCACTGAGATGGCGTTTGTACCAAGCCATAATGCTATTGAC
>N_4917
AGGTGTAGCTGTCCAGTGTGCATCGACTCACGCTGGCCGTT
>N_4918
GCGCTTGCTCGGAAGACACTCCTGATTGTGGGAATGCAGGA
>N_4919
GATAACGAGTAACGCCGACACTAAGACCTCTGTCTACTCGA
>N_4920
GGTCTTCGGAAGACCCACCACCCTACCTCTATAATGAGGCG
>N_4921
CCTCCCGACTCTGTCCTTGGCGACACAACATATTTCTTCGG
>N_4922
CAGTTGAGTCAAACTCTGTGCACAGGATTGATGGGCTTCCA
>N_4923
GAATCAAGAGTATAGATTCTCGTATTACTGCAACCAAAGAT
>N_4924
TGCCACTTAGAAAGTAGCCCCGAACTGTAGTTCCTTGAAAC
>N_4925
TGTGCGTTGAACGAACGTCGCTCGAGAGTATATGGCCTCAC
>N_4926
GTTATCGGGGTCACATGTGGCGTTCACTGTACCTGAACTGC
>N_4927
GACCACCGATCCTCCGAGCACTCTACACGGTAGTGTGCATT
>N_4928
CAATGGGATTCAAAGTTGTACTTATTACTGTTTATAGCGCA
>N_4929
AACCAGTAGGGATCCAAAAGCATTGGTAGATTTAATATAGT
>N_4930
ATACTTAGACGTTAGCCATACGATAAATACCTAAGATTAAT
>N_4931
GAAGCGACAAGGAGCACGGCCGAGGATTTCGCTTGTAGTCG
>N_4932
AATTGATCGCCAATACGAAGCAAATCACGGAATGATGAAAG
>N_4933
GCCTATCGCATCCAGGATACCCGCTGTATTCGTCAACCGGT
>N_4934
ACAAAATGTAGGCGCTTCACCAGAACAACAGAGGTCTCGAG
>N_4935
TCATGCTGTTGTTAAAAGTGCTAATCTTTCTGTAGCTTCCT
>N_4936
TCTTACATCGTCGCAACGGACACATTTCACACACACCGATT
>N_4937
CTAAGGGCCTACTGCAGCTTCAGTCGGAGGGTTTCTGCCGT
>N_4938
CCACTGATGTGCTTAACCTCCGAAGAGCTACTAAACCACGA
>N_4939
CTTAGCGAACGCGTGTCTCACTTTTGTCTCAACAGCGACAT
>N_4940
GTGCCGTTACGATGCGAGTACCAATGTTTGAATCTCCCCCC
>N_4941
TTCCCAGAATACGTGAGCCCCGCTGGGCCTAGAGAGAATTT
>N_4942
AGACACGTGTGGCACCAGAGCGCATTCAGGTCATCACGTCG
>N_4943
GATTCATTTCGGATATTCACCCGCCTATTTCGGGCAGTTGT
>N_4944
GGCTGCCCTACCCTTATCTCCTGCAGGCGAAGCGCTGATCC
>N_4945
ATTCTGTGTATCATTTGAACCGAGATGCACACGGCACATGA
>N_4946
GGTAGCGTTGTCCGTGGGTACGTGCGATGATTAAATTGCCG
>N_4947
TTTGACACGCTTCCCCGGGCCGTCGCTTAGAAGTTTCGTAC
>N_4948
ACGCCCACCGTTAGGGTCCGCCGTCAGGAGCGACTACCACA
>N_4949
TGAGAATTTCTGTTAGCGCCCCGGTTTGCTATCGAGAGTGA
>N_4950
AATCTAAGAAGAAACTAGAGCTCTGACCTCTACGTGCATCT
>N_4951
CAATTTCAAGGTTTGACGTACTAGTGCGGGCCTTACCTTCC
>N_4952
TGGCTGTAAGAGGAGTATTGCCTCCTACATTAGTTCACCAA
>N_4953
GGTTTGACGTGACAGCGTATCTATTTAGGTACACGCAAGTA
>N_4954
GGTTAGCCTATCAGTTTTCACCATAGCTTATATCGCCGTTA
>N_4955
CCGTGACGCATGATAATTGTCACTAGGCGACGCGTTAAGAG
>N_4956
CGCCAATGTCGTGTGTGAGGCTGCGGTCCGTGAGTTTAGAT
>N_4957
TGTCGTGTCGATTACAGCACCCGGTTAGGGCTTATTTCTCT
>N_4958
GTGACACAGAGGCTCATCGACACCTATCCGCCGGCATCGCC
>N_4959
CGCAACTACCAGACGGGTCTCCTCTTGGTAGTTTCGCTGCG
>N_4960
TTCATTATCACTATTGGTCCCTGAAGGTGCAATTTATCCGG
>N_4961
GGCCACTACATTCAACGATCCTTCTGCCCTCAGCATCCTTA
>N_4962
GACAGCGTGACACGACCCTTCCACTTGGTCTTGGAGCGTGG
>N_4963
TGATTTTGCGTCCCGCATTGCCATTTCGTCAGCTATGATCC
>N_4964
GATTTTACTAAACGTTAGGGCGGGAATTAGACGGACCGGTG
>N_4965
GATGTGGGCTTCGCAGCGGTCGATATCTACAGGGCATTTAA
>N_4966
AACATTGGACAGCCTGCTGCCAATAAGCAAGTCTGGCTTAG
>N_4967
ATCTAATCCGTAGTGTCCGTCAACATCACACCCAGCAACTA
>N_4968
CTCGCGAAACTTGGATCGTACTAGTGATCGAATATTAGTCA
>N_4969
CACCATAGGATAAATTCTACCTGGTCAATCCGCGCAGCCGT
>N_4970
AATGCTCCCAAATTGGGGGGCTGTGTTCCGCCTAATGTCCA
>N_4971
ACGAATTTGAGGATGATAGTCGAACAATTCCATTGACGAAC
>N_4972
GTGCCAAGTGGGTCACCGGTCAATTAGATTGGTCGAAGTCA
>N_4973
CTAATTCTATCCAAACGGATCGATCGCTCAACGGATTTCAG
>N_4974
CAGTGACTGCCTGGAGAAGTCTCCATTCAGCGCGCGGCGAT
>N_4975
TCCTAATGGCGTGCGGGCTCCACTCCCTGTCGTTTGGTGAA
>N_4976
AAAGGTCAAGATTTGCGCCCCCGTCAATGAGGAATATAACA
>N_4977
GTATTGCGACAATTTTAATTCTGGTCATGTTTTCAGCTTTT
>N_4978
TGCTCAGGATCTATAAGGCTCCCCATAGGTAATCTTAGCTC
>N_4979
CGGGCAGCATGATAGGACTCCCCATTCAGTCATGATGCTTA
>N_4980
CCCTCATATCCAATGTTGGACTGCTTGCCACAACGTAAGCC
>N_4981
AACATGTGCGCGGTGACGTACAGGCCTCTTCGGAAATCCAG
>N_4982
GGGTAATTCGATATCCCTCTCTCCTACACCAGGGCCATGTC
>N_4983
CTTGGTTCGAAATCGGGATGCCGTTGTTCTTTGGCTCCGTC
>N_4984
GTCAGAGCGCCAATAATAGCCGTACGAACCTGGCGCCGGAA
>N_4985
CCTTGATGGCAGCAGCGGGGCTGAGGTGGGTTCTGCTCATG
>N_4986
ACCACGCACAAATTTTTTACCAGACTAACGCGCACCGGGCA
>N_4987
ATAACCAACATTCCAAGACACGCTACGGGGCAGTGCGTCCT
>N_4988
TTAAATGTGTTGGATTCTTACCTTTTTCAGCGAAGATCTTC
>N_4989
GGTATGCGAACAGGCGAACTCTACCAAGTATCTCGCCGCGC
>N_4990
AAAACTAGAGGACAGCCGAGCCAGTGTGGATTTAACGCATT
>N_4991
GATATACCCGGCATACTTCACTGAATATAGAAGGAGTCGAT
>N_4992
TGCCTCCACGCGTAGATCTACGTCTTGGCCAATAGAGGGAA
>N_4993
GGTCGTTAGCGCAACGGTCCCACCAATGGACCCCTCTGGCC
>N_4994
TAGTTTAAGAAAGCCAGAAACGCCCCCTACCGCACTGTAGT
>N_4995
TTCCGTTGCGTACGTCCAGGCCGTCCATCATCAGTGGTTCC
>N_4996
ATGGCTTTTCATCGTAAGCGCTGGTTAAACGGACACTCGAC
>N_4997
CGCATTAAGGGGAAGACAGACGGTGTGACTAGCCTGTTCCT
>N_4998
GTAAAATTTTGTGTTTAAAACTGCGGCCCCGGCATGGGTAT
>N_4999
TACGCACTGCTATGATCCGGCGGAGCACTCTTCCTGTGTTA
>N_5000
TAGGTAGATGAAATTTTTTACATATCCTAGACTTGGAACGA
>N_5001
CCCACTTAATAAGCTGTACACTGCACCTAATATCATTTGAA
>N_5002
CTAGGGTACTTGACATCGCGCTCACGTTCGCCAGGACTGGA
>N_5003
GTCGAAAATAGCTCGTTTCTCCGGGGTTTGAGGACCGCCTG
>N_5004
TCCCCGGGGAATTTAACTCCCCCCCACACGTCTTCAATCGT
>N_5005
TGAAGAAAGAGCCTAAATATCCTAGTGGGTACGCATTGGAA
>N_5006
GGTTAGTCTCACAAGGGGGACCCGTGCAGCGTGTGTATTAC
>N_5007
AAAACCTAGGATTAAGCTTCCAGACAACTGCCAAGCAGCCG
>N_5008
ACGCAGATCGCGACGATCCTCCTCCGATTATACACCTACTA
>N_5009
ATCAGAACTAAGCTACGGTACCAAAAGTTTCGTTTAGTACA
>N_5010
CTAGAGTCGTCCGCCGAGAACAAGACGGGGCACGAGTACGC
>N_5011
GTCGGCATTTGCGATCGGTTCCAGGAACACACCGAAACGAA
>N_5012
GAATTAATCCGCGTGTATTCCAACTTAACCTTTTACGAGGT
>N_5013
CACAATTGGCATCCAACCGTCGGGGATAAAGGGCGTCAAAT
>N_5014
CGCATGTGGTTCCCCGAAGGCTGTTATCCATGATTGCGCAT
>N_5015
GATTGGGCTACACTTGCAACCACAGTTTAAGACTATTGTTA
>N_5016
TGATGCTTCTGTGTCTGGCACGAGCTAGGGACAAGTACGGG
>N_5017
TCATTGCCTACTTTCGAGGTCCAGTTGCACCAACATTTCAA
>N_5018
ATTCGGCCTCGAGGACAGTTCCCTCCAGTTTGCACAAAAGG
>N_5019
TCTTACGTATTTGTATACAACCACATTTCACCCAACTTCTT
>N_5020
GCGGCTTAAAGGGCCAGTAACAAGAGTTTATCAGTGGCCGG
>N_5021
ACATAACGACCTTTGGTCCTCTATTACAGCTATGGGTACGC
>N_5022
ACTTAATTACATCATTAGGTCTTGACCGAATAAGAACTGTG
>N_5023
TGCGGCATTTTCGATAAGCACCAGGTATTTTTCCCCTCCGC
>N_5024
AAATCTCAATGGACACCAAACGGCATCATAGCCTTGAGTGC
>N_5025
CAATTCCGTCGCTCAGAGCGCCAGAAAATTTGTGATTCAGC
>N_5026
TAGCTCGATTTAGGAATTACCCAATGTGTCAATCCGCCCTC
>N_5027
CCATATCCGAGCTGGTAGATCCCCAAAGGGTGATCATACAC
>N_5028
CCGGTCCTTTTCTGAACCCCCGAAATATCTGCTACGTCTTC
>N_5029
TTTCCAAGATTATAGTAGAACAAGGGGCCCGCCACAACCCT
>N_5030
ATCGATCTTTCGGGAGTAGACATCAGAGCGAAGTTTCGGAA
>N_5031
CTGGGATATTCTACATCAGCCGGCTCGCGCCCTATTCGTGG
>N_5032
CATTCGGGCTTGTAACCGCACTGAATCATTCTCCTCCGGCC
>N_5033
GAGAACGGAAAAAGGCCGGGCTGTCTACAAGGGCCCGCCGG
>N_5034
ACTATTCCCAAATAAATACGCCCTACCGTTTAACTGGAATA
>N_5035
GCCCTTCAGTTCAACCAACCCGCGGACGGCTTTCTAATTAA
>N_5036
CATCCGCTGTGTCGTCGCGCCTATAGACAGGGAGACTGGAG
>N_5037
TTTTTATATCGTGTACACGTCTTTTTCTACACTCTAGTTAA
>N_5038
CATCAAGTAGACCCACTTCACGGAACGCCTAAGGTGAAATG
>N_5039
CGTCAATCTTGTTCAGAGCACGGATATCCGGTTAGTCGAGC
>N_5040
TATCACTGCGCTTCAGCAATCATATTACGTCAGATCTACTG
>N_5041
TCATACACCCCCATGAAGTCCCTTAGTGCAGGTGGCGGCTC
>N_5042
GGGTTGACCGTTGCGAGACTCCCCGCGACTGTCATCTTTTC
>N_5043
ACCGGTGGGCACAGCATGGACTAGGTGGGTCTTATCGGGCA
>N_5044
AGCTTTTAGCTAAGTTGAGACCGCTAGGGAAAACGCGACGG
>N_5045
AACAGCTCGAGGGTACAATCCAAACTGGCGGGATGGAGGTT
>N_5046
CCTACGCTACAGCCAGTAGACGTATCCTGCAAAAGTCACCG
>N_5047
AGCGTGGTTTTTATAGGACACAATTGCGAATTAACAGGTCT
>N_5048
GTAGATGGCCACCTGTATGCCTGAGAGAGGTGCAGATTCTG
>N_5049
CCTAAATGGAATGAAGGCTACGAGTGACTAACTACTTAAAT
>N_5050
CCGACGACAAGGCCGTTGACCCCGTATTGGCGTCGAGAGAG
>N_5051
AGAACCCGAAGTCGAGGGGGCTACTGTTCACAACGTAAAAC
>N_5052
AACGATTCTTTTTAACAGTCCATAGAGTACGGACATATCCG
>N_5053
CCCGCTTGTTGCGTTCAGCGCTCCGCCCCGGAGGACTCTGG
>N_5054
CGAGTGGGAAATCGACCGGCCTTTTAAGCAATCCAGTTACA
>N_5055
TTGGAGATATCAATAAAGCCCTCGCTGTCTACTCGTTAGGA
>N_5056
TGCTTCCGCGATATCTCCATCCTTCGTTTGGTGCTGAAGTT
>N_5057
CAGACTCCATCGATCTCGCTCTTATAGAGACCGCGAACTTT
>N_5058
ACCATACAGTCCCACGCCAGCATTACAGAAATCTCAACAAA
>N_5059
CAACATGTACCAGCACCGCGCAAACGGACCCGCTCTGATGG
>N_5060
TCAAAGGCAACCCTCCCTTGCCACGCGAATAGCCCTACGGT
>N_5061
AAAACCTGACCACTTGAGGGCGTCTCATACTGGAAGACCCT
>N_5062
GGTGAGGGCTATACGACTCACGTAACATGCTGTCTGCAGGT
>N_5063
TGTTGTCCATCCGATACTTGCAAGGTCGCTAAAGGAATAGC
>N_5064
TAGAAGCTTGCAGAGAACTACCATGTACGAGCGCGCACGAT
>N_5065
TATTTTAAGGAATTATCACCCACCGCTAAGGTGCTTATAGC
>N_5066
GTAAGCTGCACTATGAGTGCCGGATCTTCCTGGCGATTATC
>N_5067
CCTCCCTGATTGAACCCCCCCGTCCGATCCCGAATTGTCTA
>N_5068
CTGGGTCAAAAGAACTCATACCCTCCTTCCAGCGGGGGCTA
>N_5069
GACTTCTGCACGAACGTTCTCCCGTATTCGCCCATACTGGG
>N_5070
GCTGCGTTGATCGCTACGACCGTAAGGTCTCGGTTGTCGCG
>N_5071
GGGTTAAGATTACCCGCCATCTATTGCGATAAGTAGGAGCA
>N_5072
TGGAACATTTCAAATATCGACATCCACACCCAACCCCAAAT
>N_5073
GGTGAGACGATCTGTACTCGCTGGGAGTCAGACCGGGAGGG
>N_5074
TCAGCTTATGAGAAGCGGCACCTACTAGAAGTCCACATGCT
>N_5075
AGAGGAATCTTAAGATATCTCCTGGAAGAGAGTGGTCCTAA
>N_5076
TGTTCAACCAGGGAGCTTTTCCGCTGCACTATGGACGCAGA
>N_5077
GTAACTAACCGTATGTGTGCCCACACTGCCTTTACGAGACC
>N_5078
ACCCACGACTACTATCGTTGCACGATAAAAGCAAAGTCTCT
>N_5079
CTCACGGTGGATATTTTCGCCTACCGCTGTAACCTGGTTTC
>N_5080
TAGGTTGACCTTCGTCGAGGCTCTAGGTCGAGGTCGTATCG
>N_5081
TCATACTCATATGGGGCCTACGTCCCGCTTTCGCAGCTTGG
>N_5082
CTGGCATGATCATCTCATGACCGATTTCAGTATTCTCGTAG
>N_5083
TTAACCATAGTGAAGATAGACATGATGAGCAAATGGATTTA
>N_5084
TAACGATTTGTTCTCGGTGCCGGGTCATTGACACGCAAAGA
>N_5085
CTAGCGGGAGAGTAGTTGTGCTTGCCCGAATCGTGGACACG
>N_5086
ACAAGCGCGCGCAGGGGCTTCGGTCGGGCTAGCTCGGTATC
>N_5087
GCAATTAAAACTTCGATTGCCTAAGATTGGAGCTACTATCT
>N_5088
TGGATTTCTTCAGGCGAACTCTGGAGGACAGAACTCACACC
>N_5089
GGGGATGACTTGCCGAGACACTCCAGCCTGGAGTATAACGA
>N_5090
CGCTCTCACCAATTGAAACGCGATCTCCCACACGCCGACGG
>N_5091
TAACGTCAGGGTACCACTCGCGTATGCAGAGCGGTACCCCT
>N_5092
TTATTAGCGGCCTTCCAGGACAATTTACGTGTCCCGAGCGC
>N_5093
GTTAGGAAGTCCAGATCTGGCCCTCCGCATTTACGATCATG
>N_5094
CATTATGGGAGCGTTGGTCTCAGTATGTAAAATCGTAGCGT
>N_5095
CCAGAAGGCTGCCCTCTCTACTTTAGGTCCCACGTATCTGG
>N_5096
TCTGGCGCCGTCTTGGACTCCCGGTCTAGCGAGGTTCAACT
>N_5097
AATGTCGTTGAACATAGTTCCCATTTACATAGAACTAAGTT
>N_5098
GTGGTCGGACGGGGGTCTCTCCGTTAACATTAGGCTATGTA
>N_5099
ATCACCCCTACTCAACTGTGCTAGTCTCGTCGTCTGAAACA
>N_5100
TCTCTTATATGGGTAGCTAACCTAAGGGCTGTCGATACTGT
>N_5101
GTCGGTGCAGACGAAGATTACTGCACGCGGGTACAGCCCGC
>N_5102
AGGCCCTCTTTAATCTAACGCTAGTTTGCCCTATATGTAGC
>N_5103
CCGCGGTTGTACGCCAGCTACAGGCCTATAAGAATGTACTT
>N_5104
GGAAACATCCAATCCTGGTGCGAACTCGGACTTATTTTAAG
>N_5105
CCAACATAGAGGATGACGGACCGCAATGGTTGATATATGAG
>N_5106
TGGGTTTACCCTATACAGTGCTTTGTGCCCTTCCGGCCCTG
>N_5107
TCGATAACCTTCTGATGTACCTATGATATATCAGCGTTCAG
>N_5108
CGTTATTTCATTCGTAGCAGCTTCACATGGAGAGAACTTGT
>N_5109
AGTGACACGCTGGGCGTACCCGCAGTAGGCAGTCGCCACTC
>N_5110
GGTTCCTAGTCGACAACGATCCGAGGGTACTACTAACTGCA
>N_5111
AACTCGAATTTGCTGAGTCCCGCTCTGACCAGTACAATCGC
>N_5112
CGAAAAGCTGGTTGTGTTAGCCGACAGGATGCTTGGTTCTG
>N_5113
TGCTAGACATTATTGTGTAACTATCTACACCGTCTTGCCAC
>N_5114
ATTGTGGGCAATTGCGAACGCAGCCTCCCTTAAAAGCGACT
>N_5115
TCGCATGGGAGCACAGCAGGCATTATTCGGACTGGGGATTG
>N_5116
GAGTTTCTGCTAATGATTGGCGTCACCTGTTCTCGTGGCCT
>N_5117
ACAACTTAGTTCGTTCTGCGCTATTCATACCGCGGAGCCTT
>N_5118
ACGTTAACATTAAGGCGAATCGAGACGAGCCTGTTTATCTC
>N_5119
CGCAGGTCTGTAGCGCTGAGCTACGCCCCTACTTGTTGTTC
>N_5120
ATAGCCTGTTAGGGCTCTGGCAGTTGTGGTTGATGAGCAGA
>N_5121
GCACTCTCACTAATGGAAGTCTATCAAGCGGGGTTCCGATG
>N_5122
CCCGCCGATTCATCATCTTCCTAATGTACATCTCGGCGAAT
>N_5123
TCAATGGGCTATACCATTTGCGGAGGTGCAGGGTTAATCGT
>N_5124
ACCACTATTCTTGTTTAGGCCGCTTTATGGCTGTGACCTCA
>N_5125
CGCTGTCGAATACCAGTCACCCGGACTCATGGCTTCCAAGA
>N_5126
TCTTCATTTCACTACAAATACAGAGGCGATTCGTGAACCCG
>N_5127
TTTGCAATTATAGGTTGGAACGGTTTGTTCCCGGGCCATTC
>N_5128
GTGAGAGCTGTGCGACTCTACTTTTGCCCTGTTCAACCTTT
>N_5129
CGCTCTGGATACTGTCTGCTCTTATATGAATTCACAGAGCC
>N_5130
ACAGATTGGGAGTTTGGCGACGTATCAGCCTACATAATGGG
>N_5131
CGATGGGTAGACCTCTGATCCTGACATCATGACCCCGTGAA
>N_5132
TTTTGAGATAAGCGGGACTACATAAATGCAACTCAAAGGTC
>N_5133
TCTCGTCAGCTACGAGTACGCAATACGATTCAATTGGTTCT
>N_5134
CTGAATTTCATACAAAGCTCCACGGTGCACAGAAACTGTGT
>N_5135
TCGGGTCTCCTTATGCCAGGCACCATCTAACTCAATAGTGA
>N_5136
ATAGGACGAGATAGAATTAGCCGCAGGTCCTCGTCACCCTC
>N_5137
ATTACGAATTAACAAAAGATCAGTTCTATTCTGTACCGCTG
>N_5138
GTTAGATCCTCCATATTTAGCTGGACTTCACACTCTATCCG
>N_5139
TTATCCCCAGAGACCACGGTCAAGTCCCCCAGGCCAACAAG
>N_5140
AAGTACCGAAGGAGTTCTATCCGTATAACGACGGCGTTCCA
>N_5141
CCCAACAACCCCCTTAGTAACCGTAAACGGCTTCGATCATC
>N_5142
CACGCTCTACAAGACGGTTACCTAGAATTATATGTCGTAGG
>N_5143
CTTAGCTGGCGGTCGGAAAACGTCAGTTATTTTCGCAGCTC
>N_5144
ACTATGCGGCCATGCCCTTACAGTCCGTCGCTACGCGGTGT
>N_5145
GACCGTGGGTGAGATTATGTCGTCCACAGGATAGACGATGT
>N_5146
AGCGTTACCAAAGCCAGGTACTGGGTGACATACCAAGACTC
>N_5147
TACCTCGGCTAACGAGTAGGCAATTCACTGCCACTGTATAA
>N_5148
GAAAGCTTCCCGGACCGGCGCCGGTGAGGATAGGTTAGGCT
>N_5149
CTCCAGGTGGAGATACCCGCCGCAGTCGCGGTTTAGGTGTG
>N_5150
GTTGTTAACCCCTTAGGAGGCATGGGTGTATATTATAAAAT
>N_5151
CTGCCATGCGTCAGACTACACTTGATCTTGCGTGCCGGATC
>N_5152
GATCCGCGGGCAGTAGTTGCCTGGGGTATTCCCTATTGGAC
>N_5153
ACCCTGTATTGGGGTACGCCCGAACCCGCCTTCTTCCACCT
>N_5154
TCGGCGAGTTTACCATGTAGCAGGCCCAACCTATCTACCAA
>N_5155
CGTCATCCCCGAAACAAACCCAAACCGTTCTATGTTCCCTG
>N_5156
GTCCCAACCAGTCTGCAGTACAACACAATGGCGGTAAAGTA
>N_5157
ACGTCGTGTCTTGCCCAATGCTTTAGTTATGGCCGACCAGA
>N_5158
CTACAACAAGCTGTCGCTATCAGTTAGACCGGAGCGTTGAG
>N_5159
CTGATAGGAGAAGCCACACTCTTAGGTGCGGTCCTCCACAA
>N_5160
GGACAGTGAGGATAGCAGTGCAACGGCAGACGCTATACTGG
>N_5161
AGCTGGCAGGATAGAATTCGCTAGGTATGGCAGTCCGTATA
>N_5162
CGCTCTGGAACAAACTATAGCGCTGTATCCGGGCCCGATTA
>N_5163
CGCGACGTGTCGCTATGCTGCTTACCATGGCGCTAGGGTCC
>N_5164
GTAGACTCGCGCTCATATCCCAATAGTCCGTCACTGTTGGG
>N_5165
GTGACTTCCACTACCTAAAACATGAATTACGAGTAAGAAGC
>N_5166
TGATGTTTTCTTGCCCTAAACGCCGGTCAAACAGACTCGTT
>N_5167
CTTCGACCTGAGGCGTTCGACCTTACTGCCCAGGTAGGCAA
>N_5168
AGTGTACTACTGTACCCAGGCCCGGTACACCCTGCTTGATA
>N_5169
GGGACATCGAACTCTATAATCAGGCGACGAGGTATCATCAG
>N_5170
AGGAATAATCGAAAAGCTGTCAGTACTTCCAACTTATATCC
>N_5171
AAATTAGCCGCTTGTCTACACTTTGCCCTTTAGATCACTTC
>N_5172
GAGAGCGATATATAAGCCTACTTCGTAACTCTAGCATAGAC
>N_5173
TGCGAGGTGGATGCCTAGAGCGGATACACTGAGGTCGGGCA
>N_5174
GATTATAAATACTCGCGACTCTATGTCCTACACGACCTCGA
>N_5175
CATTTCTAGGGGATACAGTGCACTTCCCCGGACAAAGAATC
>N_5176
TATCCGTACCGTTCTATAACCCCTCGTAGGCTTCTTAGCGC
>N_5177
TTGTCCGACTCGACTTGTGACCCCCGTAGCTACCGCTGCTT
>N_5178
AGGAACCCTGCCATCGCCGGCAGGTCTCCGCCTTCCCCTCT
>N_5179
TGGAAGATCTCTCCTCTATGCTTCGTATCTTACCATTCTAA
>N_5180
CACATAATTACAAATAACTTCTTTTTTTCGTTTCCTACGCT
>N_5181
CAATTGAGCTATAGCGGGGACAACTAGGGTCTTTACGGGGG
>N_5182
GGCGCCTCCCTACGCGCCGACTCAGACCGTAAGTTTGAGTC
>N_5183
GACGTATTAAGTATGAAGGTCGACGGTGCGTAAGCGGGCGG
>N_5184
AAGATGTTCCTTGGATAACTCACGCCAAACTACAAACCCGT
>N_5185
GAGAAAGGTAATGCCGCACTCATGCCAGCACTCATTGACCA
>N_5186
GATCGTCAAGAGGCGGCCGTCTTTTCTAGTCTGCGTGTTCC
>N_5187
CCAATGGTTAATATCCTCTCCATTAACAGGACTAGCCTGTT
>N_5188
TCAGTAAGTATGACGTGGAACCCGTTTTTCGGCATTCTTAC
>N_5189
AAAGGTATCCGATAATCCGGCCACAGTGCCGCCTTACAAAA
>N_5190
TTAGTTGGAGTTGGAGACGGCTGATTCTGAAAGCCACATAC
>N_5191
TAGATACAACCTTATGAAGACTCCGGAAATGTTCTCCTAAG
>N_5192
TATTTATAAAAGTGGGCAGTCCCCCAAGATGGTTGGTGTTT
>N_5193
ATTCTATGAGCGGTCACGACCTTACCGCATGGGCCCAGATT
>N_5194
AGAGTGAGGACTTGTTGAAGCTTTCTGTCAACCTTGTTTAG
>N_5195
TCACAGGAGTACTTCCATTCCAAAATGAAGCCTCCGGTTAA
>N_5196
TTGCTAGTCGGGGAAGGTGCCTATGCGTAATGGTCTGTGGT
>N_5197
CAACAACCTTAGGGGTGTTGCAATGGTATTATCCGCCCTGT
>N_5198
GTAATGCATAGTCGCATTGTCCCAATTAGGGACCTGCTCGG
>N_5199
GCGCAGGCACCGGAGGAAACCAAGGCGCCCCCATAGGAAAG
>N_5200
CATATCAGTGCCCTTTATCACAGCCTTACCCTAGCCAATTA
>N_5201
GACTCTGTCGGTCGGACAGACTTAATGTGAGTGAGATGGCT
>N_5202
GGGTTGGGGGCCCGGCAAATCGATGGTACGCGGTGGTAAAC
>N_5203
AATGTACTATTGCAATTGCACATCCTCTGTGACTCTCGATA
>N_5204
TCACATTTGGCCATGCGGAGCTGTCCCGCGCGTCAGGCAAG
>N_5205
AAGACACGCCCGGGAGCCAGCACTTTGGCTATTAGTAGTGT
>N_5206
CCACTAATATCCTGGGTAGTCCTATATTCGGCGTGCAACTT
>N_5207
AGTTGGACCGCCTGCTCACTCCTTCTGTAGAGGTACACGGC
>N_5208
GACCGTTGGTCCTGGTTTTACAATTGTAGCGGAATCGAAGA
>N_5209
TGGGTCACGTAACGTATTTCCGATACGCAAGGGTCTTCGTC
>N_5210
ATCGAGAATACTACGCATTACAGGGAATCGTCAGACGCCTT
>N_5211
CGTTGGATTGGCTATGTACGCCCTACTGACTTCAATGTTTC
>N_5212
TAGGACGGCCCCCTTTATCTCTCAAAGAATTTAGAGCAGAC
>N_5213
CTACTGTGTGCGCCGGGGTCCAGACCCTGGGTCGTGCTTGT
>N_5214
CTCGTGTACAATAATTACACCCAGTAGAAGATTCGTCTTCC
>N_5215
TTCAAAATGGAGTCACGCCACTGTAGACACTCGCACATAGG
>N_5216
TTAGGTTTTACCAATGCGGACTACGGCCAAACCGAAACAGC
>N_5217
GTTACTAGAACCTCATATCTCGCAATCCCATATGTAGAGTT
>N_5218
CCCTTCAATCCAAGGTCTTGCCCGCGTATCGGTTAGCGTAA
>N_5219
AGCAGATACGTTGAATGGAACTTTAAAGGGCCCATGAGTCA
>N_5220
TTAACTTATGCTGTTGTAGACATTCACAAGTCCCGTGGTGA
>N_5221
GGTGTCTATGCGGGTAGAAGCGACGGAAGCCACCCGGAAGG
>N_5222
GTACCACCTTCTTTACGAATCTTATCATCCGTCAGGTACAC
>N_5223
AAGAGAGCTCCCGTTCCCTACCCGACCGAGCCGCCTGGTTT
>N_5224
ACCTTAGGTTAAGTGGAGATCCCGTGCCAGTCCAACGCCCC
>N_5225
GGGCGTGGAGCGCCCATGAACGAATCACCTCTGTATAGTAT
>N_5226
TTACGATCACGAAACGAGGCCACCGAACGCGTCAGGTATCC
>N_5227
CATGCGGGGGTGCCTGAGAGCATTATTCGAAACAGTTAAAC
>N_5228
CGATACATTTTCGAATACCCCTCATAGTATTACTAGGAGGT
>N_5229
GAGGATTTAGCAAGACGACGCTGGTGTCTATCGAAATCTCA
>N_5230
GTTGTGTAGAATTCTTTAGACCCCCAACCTGACTCTGGGTT
>N_5231
CTTTCATGTAAACTATTACACATTCTACCGATTAGCTCTGA
>N_5232
CCAGATGTTACCCAGCACATCGAACATACCATAGACTCTAA
>N_5233
CGAGAGATCCACGCGTAAACCTCAGCGCGGTCATATGATCT
>N_5234
TGGGTTCTTACGACATCCACCCGAATTTGCGCGCTTGTTGC
>N_5235
AATAATTGGGTGACCAACGACAACTACGCCCTAAAACTGGC
>N_5236
AACGAAATCGCCAAATTGAACCATCGCGGTGTAATTCGTGT
>N_5237
AAGTCGGGTAAGGAATGGCCCTGGCAATGCTCAACCCTGGC
>N_5238
CCAATCCTGGCAGAAGTCGCCCCCCTATCCACCTACCACTG
>N_5239
GATTGTATGGGACAGAAGGGCTTTAAGATACTATAACGTGT
>N_5240
TTGAGATTAGCTCAGGAACGCTATAATACCGCGAAGAATCC
>N_5241
ACGCAAATTCGTTCGATTCTCTATCCAAAAGTAAACTTTTA
>N_5242
TAAGAGACCCATACCAATGGCATTCTTAACTGAGAACAGTG
>N_5243
TCTACCCTGGGTATTGGGGCCAGTCTGCCGATGGGGTATTC
>N_5244
AATTTATCTGAAGCGCAAGACTAAGAACCTACCGCGTAAGC
>N_5245
GCCGACGTAGTACTTCTGGACGCTGACGCGACAGGCACTGA
>N_5246
AAGGCACTGCCTAACTATCCCGTTACCGGACAATAATTGTC
>N_5247
CATCGCGAACTGACCTGTGGCGTGAACTGAACTAAACAACG
>N_5248
GCCTAACATCTAGTGAATGACCCCAAAGTGTTTGCCCTACG
>N_5249
AAATCTTCAATGCAGCGGTACGACATATGGGTTTGGTATCC
>N_5250
CTTACAAGGTGCGCGCCCGACTTTTACAGACGTGGCCACAA
>N_5251
TCCTACATGCCCGTCGTACACTCGGCTACAATGGCCGTATC
>N_5252
GTGGTATCTTCAGCTTCGTCCTTATAAGCGATGCCGCGTAG
>N_5253
CGCTGGTACATTCCATGCACCGCTTTAGTAAGGCCGCGCCT
>N_5254
TCAGGCTAATAAAGTCACCCCAACTCTTCCCAATTCTATAA
>N_5255
AGCTCAGATAACTATATCGCCTCTTGTCGCACACTTATTGT
>N_5256
GGTCGGGGCGTTGAGGGGGCCCGGGGGGAACGTGAGTGCCT
>N_5257
ATACTTACCGAAATCAGTATCAACCTAGGTACTCTTAGCTC
>N_5258
CATGACATGGTATCCTCCCCCGCGCGTAACCCGGTATTGAC
>N_5259
CATGGCCCAGGTGAGTCCCACGCACGCCGTGGTGCTATCCT
>N_5260
GATCTGATCAACTTACAACTCCTGTGCCGTCTTGCGCCATG
>N_5261
TCGTTGCTTGTCCTCGGCATCTTCTTGAAACGTGCTGGATA
>N_5262
GAAGCTACGGGAACACGCGCCGTCATCTGCTCAAAAGAGCC
>N_5263
CTTTTCTGAAAGCTAAAGCGCAGATTATAACAAGGGCAAAC
>N_5264
ACCTGCGAGACATATGCTAGCGAGGGACCATCTGGCCAGGA
>N_5265
CTCAGACCGCCCGGCTCCTTCCCGTCATGTTATTACAGCTA
>N_5266
TGTATAAATTCGGGCACCCCCTGCACATTTCCTTTTCCGCG
>N_5267
TTTGTGCCTGCTGGCGATTACTGGTCAGCGGAACCGCCATT
>N_5268
CTACGAGGAGTCCTCATTACCGTCGGAGGTACCGTAAGTCG
>N_5269
CAGGTTTACAAGTTAACTCCCGTGAGGCGGCTGCCATAGAA
>N_5270
AGTTGGATGACGAACAGCGCCCAGCTGTAATTACCTAAGAA
>N_5271
TTAAGGATAATTCGCGGCGGCGCATTCAGAAGGTACGGGGC
>N_5272
CACGACATGGGCCTACCATGCTACCTGGCCGTGCTCCGCAG
>N_5273
CCAATGTGCGGACATCTCCTCGTCATAATATGCCGTAGCAG
>N_5274
ATTCGCGCAATATGGCCGTTCGAAAATATACAGCCAGTATT
>N_5275
GCATAAACTCTGGGTAGGGCCCACGCCGAGACTGGTTGCAG
>N_5276
TGTTTTATACACGTGAGTGACGGACCAGTACTTTCCGGCCA
>N_5277
CTATCTACAACTATAGTGCCCAAGGTCAGATGACGCCCGTA
>N_5278
ACCTTACACAAATTTAGTTACAAATAGACAGAGTCTGAGTG
>N_5279
GTTCACTAAGGGGTGACTACCTTCATAATTCAGAGAAACGT
>N_5280
GGAGATCCCGTGTTTTGTAGCGTCCGCGCCTTCGGGTTAGA
>N_5281
AACATCATTCAAGAAGGAATCCAGTAAGCCTAGCTTAACGA
>N_5282
ACATAACACGAGGTAAATAACCTTAAATGGCCGCCTTGAAC
>N_5283
CTCACTTACAGGAAGCCACGCACGGCTTGCGCCCATCGAGG
>N_5284
TCCGTTTCTAATGAATTAATCGTCCGGTCGTCTACCAGGCT
>N_5285
GCACGGCTCTAATGGCGGGTCATCCGAGCATCTCAAGACTG
>N_5286
GCGAGAAGGTAACTACCCTCCTGGTATGGAAATCGGGAAAT
>N_5287
CGATAACCTTAAAAACTCACCTCTTAATCGCAAAATGTTCA
>N_5288
GTTCAGCGGTAATTAGTCCGCAGTCGTACGCGATGTCTGTC
>N_5289
AGGTGTAACCAGAGGAGGAGCCCTTTAAGTGACGAGCACTG
>N_5290
TTCAGTGTGTTTACCGCCAACCTATGAACAGTGCCAGCGAA
>N_5291
CTTTTCTGTGTTAACGGCAGCTGGAGTCATCACGCGAATAT
>N_5292
AAAATATGAGTCCTCCAGAACGGAGTCACGAGCAGTAACGT
>N_5293
GTGGTGGGTCCAACCATGGACCGCCCAAGCCTCAAGCCCGG
>N_5294
TTGAGCGCTGTAGTGCGGGGCAAATCAAGCGACCACCTCAC
>N_5295
GGGTATTAGCGATCTAGAGACCAGTTGCTCAAGTGAAGGGG
>N_5296
CCTGTAACTTTATGACTGCACTAGGGAATAGATACACAGGA
>N_5297
CACGATTGGCAATTATTTGGCCATAGAACTCAGTAATTGTA
>N_5298
GATCCTTGCTACAAAGAAAACGTCTCTATTTAGCTTATCTG
>N_5299
CTCGCAACTTGGAGCGTGCCCATCAATCGTCCAGCTCTCTC
>N_5300
GACCCTGGGGCAAAGCACTGCCACGATCTGGTAAGACAGCC
>N_5301
CATCGGTTCTCTCTGTAGGACACATGGTACTTAGATCTCAA
>N_5302
TCGATAATGGCCGTTACTCGCAGACAGACAGTGGTTTGCGA
>N_5303
ACCGGCCTGCAGGGGGCACTCTAGGTGTTACGGCCCGCGAT
>N_5304
TCCGCACATTTTCTAGTCTACAAACATCACTCATAGATTGC
>N_5305
TCAGAATACATAGCGGAGAACCCTTATGTCTAGGCATTGAA
>N_5306
TCCTCGTGCGCTTGAGAGGTCGAGATGTTTCGATACAAGTT
>N_5307
CACCCAGGGGATCATACTTACTTATAACTCCCGTCGAGGGT
>N_5308
GTTTGCTAGTGAATCACGAACCATATACCGCGCCACGCCGT
>N_5309
TTCAGGATGACTTAAGGCCGCCTGTGAGATGCGGTGGTATT
>N_5310
TTACCAACAACGCAATAACGCGGGGGCCGGGTTTGATCCTC
>N_5311
GCGTTTTACATACCGACCTTCCTCGACGAGGGATCACCAGA
>N_5312
ATCGGTGATCGCTAAAGGTACCACCAATCTGGAGTGAGGCT
>N_5313
CATCCCCTTACTAGACGACGCGAATGTAGGGTAGTTTAGGT
>N_5314
ATCGTAGCTGCAGAACTAAGCACCATACTTCGGTCCTGCTA
>N_5315
TTCCGTTAGCAGCCCGTCAACCAGGACCCGATTGAAAGAGT
>N_5316
CCGGCTGCAGAGCCGGCCCCCCTTTCTAATGGACCCGACCT
>N_5317
ACCATGTCGTAGATTAATTCCAGCATAAACCTCCTCTGTCG
>N_5318
CCCTATCCTATGGGTCTACCCAACGAGGTGTAGCGCAGTTG
>N_5319
TAGTTGCGATTGCGGCGGGTCTGCTCGCGCGTTTGATTTTC
>N_5320
ATCAATGGGCAGACCGATTGCTCGGTCGGACCCATAACTTT
>N_5321
CGCGCCTTACCTGCCTAAGGCGGAATTAGTGAGTTATCCCC
>N_5322
AGTCACAACTGCCGGACGCTCGTAGGGACGACGCCCTATGG
>N_5323
ATCGTTCAAAGGATCCAGCACTCTCGGCTTTAACTGAGCCT
>N_5324
GCATACACCTAAAAGAAACACTACAGTTATTCCACATCGAC
>N_5325
CACTGAGTGAAAACTAAGTGCGATCAGTTGAGAGTAGGCCC
>N_5326
CGGGTTTCTAACCCGTAGGCCTAGATTCTGGAGAGTTGGAG
>N_5327
TTAGTCGACAACTAACTGATCGGTGATAGTCATTCACACCC
>N_5328
ATACACGTTGTCTACAAGACCAAATTGAGAGCCCCATCACC
>N_5329
GTAACAAGGACGGATGAATGCCAAATGGTACTCTGTGGGAC
>N_5330
ATCGGTCCGTGGCCAGATTTCTTCCAATCACAAAGGGGCCC
>N_5331
TTGCCTCCACACACGATGTCCCTCAAGAGACTGAGGTGCCA
>N_5332
TCAGCGGTCCTAGCTTGCAACCTCAAGGTAACGTAAGATCA
>N_5333
CAACTTGACCACGCCCCAGGCTAGAGGCAAGCCCCTTACAT
>N_5334
AAGATCGCTTGTGAACCTAGCAATGTCTCATCCTGTAGATC
>N_5335
TCCTCAGGGATCTCTGATCACGCCCGCTCTGCTGCTTGGGA
>N_5336
ACACCCTCAACGAATGTCGCCGCGTTGACGCCTTTCATTTG
>N_5337
GTAGGATGTATGCAGTCTATCATCAATACTGTGTTGTTGGG
>N_5338
CTCTCACTTACGGGCAGGGTCTGTTTCAGACTAGTGTAGGG
>N_5339
TTTTGAGTAGGCCACGTAACCTCAACGAACATCGGGTAACT
>N_5340
ATCTAGTGTTTGTTTACAACCCAAGTACCCTGCAGAATTGA
>N_5341
TCGTGCCAGATCTCATAGCTCAACCTGACACCCTAACTAAC
>N_5342
AAGAAGCCGAGTCCCTGACGCTATTTCCACCTAGAGTGTAA
>N_5343
TATGGTGTTAGAGCGCCTGGCCAGAATCTTACCCTTCAGAA
>N_5344
GAAGTAACGTATAAAAATGGCTTACACTTTCCTATAGCAAA
>N_5345
TGTCTACACAAGTACAAACTCCTGAGTACGTGAGCTGGGTC
>N_5346
AGCTGGGAGCGGATCGGTATCACGTGAATTGCGTTACCGGC
>N_5347
CGATAAATTATGACTACAGGCGGGAGCTTCCCTAGCCGGAA
>N_5348
TTACGGCGAGTCATCGCGGACGTGCATGACTGCCGAAGGGT
>N_5349
CGGCGACGCCTACGGGAAATCCAGTCGGCCCTAGACCCTTG
>N_5350
TGCCAGGTTTAATGTCCCATCCTGCCTGCCTAGCAGTTTGG
>N_5351
ATAAGACCAGCCGATTGTATCAATCTCGCTCCGAGTGCCGT
>N_5352
CTTCTCCCTATAATCCTAGGCTGTCCCAGGAGACAGGCACA
>N_5353
GGGGACCATAAGTTAATGATCCTCGCGTTTCACAAATGACT
>N_5354
ATCGTCCAAACACCCACATACCGCTATGGTCTTACAGAGAC
>N_5355
AGGACCTTCATCCGACTGTGCGTAACTAGACTAACTTAACT
>N_5356
CCGTCGTTGTTGCGGGACCCCACCTAGCAATATGAGCAGCG
>N_5357
TATCGTCCATGTATCTGCGGCTAAATTTGGTCTCGATCGTA
>N_5358
TGATTCGTTAACTTTCGTCGCGCGTCAGGCAGGAGTGGGGC
>N_5359
TTGTTAACTCTTATTTCTGTCGTGGTAGTTCCATCTCAGAG
>N_5360
TGAGCTCATGTGGTCATTCACCGTTATAGAATGAATATAGG
>N_5361
TTCCTGGGAGGATGGGGAACCTCGAAGGGTAGCGCCATACC
>N_5362
TATTTCCGTACGTCCCTGAGCATCCGGTCCCAAGGAGAAGA
>N_5363
CGTCCTTTTCGGCTTGTACCCATTTGCATTAGTGATGACTA
>N_5364
GTTATGTGCCGGTTCATGAGCTTGCTCGCTCACAACAAGAA
>N_5365
TACTCCGACTGGGTCACTCTCTGAAACGTCACGTTTTGTCG
>N_5366
ACACCAACGGCTCACTATTTCAGTAGTACCACTCCAGACTC
>N_5367
AGCGCGGTCGTTGTCTTATTCTCGACTTGGCCTGTTAGGGA
>N_5368
ACCTCAGGAAGTAGGCAGTCCGCCATGCCCTCCACTAGAGA
>N_5369
GTTAGCGCCGAGTCAACCGTCCCGTGCCGCACTAACGTCGG
>N_5370
TTGGGGTCGACTGATAGTGACTGCGACCGGGATTAAGTTAT
>N_5371
ATAGTGGTGGTATTTCTCATCCTTTGGACAGTGCAGGAAAT
>N_5372
CTGCGGTGTACTGTTTCTGTCCTGCCTACAATATTATATTC
>N_5373
CGCCCTCCATCCACAGTGGACCGTACATCTTATACCGCATG
>N_5374
ATACCCGTGGATTCGACAATCGCGTAGCTTTTGAGTCATTA
>N_5375
TCTTGTGACTTTGTGGAGGACTATCCGCAGCAAGGTGAAGA
>N_5376
TACATTTTTTGATATGCGAACCGGCACAGGTTAGAGTGTTT
>N_5377
CGAGTAAACACAAAGTTCGCCGCAATATCCTATAAAGACCT
>N_5378
CGCGGCAGACTTGGCCACACCGAGTAGCGGTAGGGCCATAT
>N_5379
GGGTGATCCAGCAATCCGCACGCGACGAAGGGGATGATTAA
>N_5380
GCGGTACACGCCGGGAACCCCAACTATCCTTTTGCGCTACG
>N_5381
CGTACACTATTGCGAACAGCCGCTGCTTTGGCAAGTACTAT
>N_5382
CGCTGAGCATAATTATGACACCACACCCTTAAGTAAGAGGC
>N_5383
CACTCATTCAAAGGATTCTTCGGGCCACCTCGATTGGCCCA
>N_5384
TGATGCTGGGACAACTGCCCCGGCCACCAACTATAGTGAGC
>N_5385
ATTTTTAACCTTGTATACACCCAGCCCTCGGGAATGTCGTG
>N_5386
ACCGTTAAGTCTCGGGAATCCCTCTCGACTACCGGTTAAAA
>N_5387
TTGATAGCACCGTTAATGATCTAACTCTTCTAGACGTGACC
>N_5388
TCGTATCTATAGGACCGACACGCAGCAGTGAGAATGGGTTA
>N_5389
AGCGATACCCTGGCGCCGTACTGGCATTTAATCGTGGGTGG
>N_5390
TTAAAGTCAAACACGCTGTTCTCAGATTTTATTTAAATAAG
>N_5391
AATGGGTCCGAGGTGGACACCTAGTCTTTATTAGTGGATTT
>N_5392
TGAGAAGACGTCTAAAAATCCTCCATCTGGAGTGAATGGCG
>N_5393
ACGAGCTTGCTTCTGTTAGGCTCTTGGCACCACTTAGGCCC
>N_5394
TCAGATATCCGTGGCTGTAGCTTTCTACGGAGGCCCCACTG
>N_5395
CGAACTCCGCCGGAAACTCTCCTACCACTGGCGGGGAAGAC
>N_5396
TGCAATTACATCTATAACCGCGTCCCGAAAGGTGTATCATC
>N_5397
GGACATTAAAGAAAGCAAAGCACGCTCGCGAGCTATGACGC
>N_5398
CATAGCCACAACGAACCACGCCAGCATATCGAATCTTTAGG
>N_5399
TCGGACAGGAAACGCTGGACCAGGTGATATATTTTGTTACC
>N_5400
CGGTGGGAATGCTAAACCCACGGTGCAAAAGTTAGTTCACG
>N_5401
CTCAGCCTCGGGACTGTACCCAGGGGAGGTGACGGGGCGGC
>N_5402
TGTTGTTTAGGAGAATTATCCATGTGGCGCAGTAGTCTGGA
>N_5403
TAAGTAGTAAAGGAAAGTGTCTCGGTTCACGAACTCAGCTC
>N_5404
AATCCCCCTTAGGGTCAACTCCAAGATTTGAGTGCTTGTTT
>N_5405
ACAGAGACTTGAAAATGCCCCGTATGTTACGATCCCACAAC
>N_5406
CTCCGTGGAAAGCGCCGGACCTGGGGGAGGAATGCTGCGAG
>N_5407
CTTTAGGAACTGCCCTTCACCTCCTTTTTACCTCAGACACT
>N_5408
TTCCCATCAATACCGGTTGTCATTATCCCCTGCCAGGGTGG
>N_5409
ACTAAACGTTTTCGCAACATCTAGGGTTGTCTCACCACTCA
>N_5410
AGGCATAACAGTCATCGGTGCGGATCCAATGATATGCAGAC
>N_5411
TACGAACATTTGATTCATAACCTCTAGATTCCTTGGTGATG
>N_5412
ACTCGATAGCCGTAACCTTTCTGACCTAAGGCGGAGCATGA
>N_5413
TATGCAGTGTATAGTCCTCACACCCGCGCGTATTCCGCATA
>N_5414
GTGGGAACTCCGCTGGTTGACCCACCATTCTAGACAGCGGT
>N_5415
TGGACACGAGTCGTTCTAAGCAGCGTCCCAGCGGGAGGGTT
>N_5416
ATACGCTGCCTCGGACGAGTCTCCTCACCAAAAAGGGATCT
>N_5417
ACGTTGAAAACCTGCTTTTCCGGTGCTAGGGCTAGGGAACG
>N_5418
AAATGGACACAATTTACTGACAAACCCTGGTTGCTCCCCGC
>N_5419
ATGTTTTTGGCTGTCAGGGACGTTCTTTAGTAGTTAGGATC
>N_5420
ACGCCGGTCGTGTGGAGAGACATACTCCGCTTCATACGCCG
>N_5421
GGCGTAGTATATCACGCCTCCAATATATTCTCTAAATTATA
>N_5422
GCGGACAATTTAACCCGACTCGGTAATAACTGCTTAGTACA
>N_5423
CTCTCGACAGATAGTCTTGACGTTGTTGATTTGCCTAGACA
>N_5424
TCAGCCATGCTAAGTACCAACTAGTTGATGTGTTCCATGAA
>N_5425
CTCTCGTAAGTCGGTCAAAGCAGCATTCCTCTAGGTAAGAA
>N_5426
CTGTGGAATTTTACGGGTAGCTCAATCTCCCACGTCAGGAA
>N_5427
TCACGTTGACCAACGCATAACCCATATTAAAGTCCTCGCCC
>N_5428
GTCTGTAATGCAACCTGGCACAGGCGCGGTGTGAGCCGTAT
>N_5429
TAAATAAATGCAAACTATCTCTAGCTATGAGGGGGGATATA
>N_5430
AAGGGGTGTATAAGGTGCCTCCCTGTGCGAGTGGGTTATTT
>N_5431
TTGGATCAGCCGTCCAGGAACTCGGCCAAAATTAGCTTGCG
>N_5432
TGACAGAGTTTAAGGAGGAGCCGAAGAATCCGGCGACGCTA
>N_5433
ACGCAAAGGCCGGGCGAAGCCTTCTCAACCATAAACAATCT
>N_5434
CTAGTCAACTGCAAACGGTTCGCACATGTTCGAGCGTTATG
>N_5435
AATTCGCTTACACTGTTTGGCACGGACAGAACGATAGGCTT
>N_5436
TTAAGTACATCCTCTAATGGCAGCATATTCGCAGGCCGGTC
>N_5437
AACCTAAAACGCACACATAGCTACCGTGAATTATTGCAGGG
>N_5438
CAACGGGGTACAAGAGGAGCCACACGCCCGCTTAAACCACC
>N_5439
CAGTCGGTTGGAACATACCGCCAGGTACAATGGGGGCTAGA
>N_5440
GGTCATAGTTTGTCGAACAACATAGGCTGTCTAGCCGACTG
>N_5441
GTGTAACGAGCTTTAGACCACGCCAACGTTGAGTAGAATGC
>N_5442
CATTATATTCTCATCTCTTTCTGAGCCTACACTGCATACAG
>N_5443
CTTGTAGGTTCATCTTAAGTCGCGCCGGTTCCCGCTAGAGC
>N_5444
TGCCATCGCCGTCTCCAGGGCTGGGCCCTTCATTAGACGGA
>N_5445
TATACCAAAGATAAGTCCAACCATGGCCTTTGGCTGAATTG
>N_5446
CTCCTTGAAGGGGATCGGAGCTCTTAAACTAGTAGTCTGAG
>N_5447
TTTCGAGCCAGAGATGAGAACCAACCCTCATGCTTGGTGAA
>N_5448
GGCTAACCTATCTGGACGCACAACTCCCCCGTAGGAGTAGT
>N_5449
CTGCTCACGTGCTACAACCCCGTCTTCAACCTTCGATCAAG
>N_5450
TAACGTTCTGCTCCCCGAAGCATGGCTTAGTCTTGCACACT
>N_5451
AACATACTTCTCGAAGATAACCGTCTTTGCTTCATACGACT
>N_5452
TTTCAACATATGCAATCTGCCCCAAACCAGAGAAATTCAAT
>N_5453
TTATCAGCGCACTGAGATTCCTCTAAAAGAGCAGATGAGTC
>N_5454
CGACGAGGATGCTCATACCTCATGTTGTGTATCGTTATGTG
>N_5455
ATTAAATTCAGATTGACCTCCCTGCGGCGCCGGCTGGAATC
>N_5456
ATCCCGCGTTTCGCTTGGTACGCGTGACGAATTAGGAGCGT
>N_5457
GCCCGAACGACTTTATGATCCGAGGCTGTAGTTCGGAAATC
>N_5458
TCTTGCGATCGATCATGTCGCTTATATGGATGCTTTTTCAT
>N_5459
CCCACGCGCCAATGGGTAATCTGCCCGTGTGGAGACGAATT
>N_5460
TTGGATTTCTGTGTCCCCGACTAACTTGGTTTCAAGAGTAT
>N_5461
TTCACAGGTTGTAACGCTCACCACCGAAGTGAAACACCCTA
>N_5462
GTGGGTGTAGGCTCATCCCGCTATACAAAAAATTAGATCGC
>N_5463
GAATTTTGATAAAACTCTGTCATACGGTGATGTAATGAGTA
>N_5464
ATTGCATTATTACAGTAACCCGGGGCTCACCCACGTTAATC
>N_5465
CGGATTCCTGAAGATGTATTCTGGTATGAAGCCCAGTTCAC
>N_5466
GCATACACATACACGACTGCCGTAGGGATTTGGATGACCAA
>N_5467
CGGTCGAGGCCATCCCCCGTCCTAAACCGGTCCGGCTTATC
>N_5468
TCTGTGGAGAAGCAATGTCTCCAGGGACGGATTTCTGGCTG
>N_5469
TTCGTGTTACCAGTACCCTGCCATCTTGATTCGTGGGTTAG
>N_5470
GGCATAACACTCAAAATTAGCTTTGACTCGGCTAAAACACC
>N_5471
TCTATAGGGAGACCCGCGGACTTTATAGGGTGCCATTCCCA
>N_5472
CTACGAGTTAGAAGAATCTACACGTCTGTCGAAGAATGGCC
>N_5473
AATATGCGGGGCGGAGCAGTCGTAGGACATTAATAGTCACC
>N_5474
AGCATAGAACATCCTCAATACGGGGGCAATACCGTGCGCGG
>N_5475
TAGGCTGTTAGGCGAGACAGCAACGAAGTAGATTGTCTGTC
>N_5476
AGACTTATTCCGTCCTCTAACTTGGATCTTACACTCAAACC
>N_5477
GGTGCAGTACTTATCTGGAGCTAGGTCTTACCAAAGTAGCT
>N_5478
CGGAGATATTCGCCTTTGCCCGTTATTAGATGCCTATACAC
>N_5479
AAAACGAATCTAGTAGGCCGCTGAGATAAAAATCCTATCGC
>N_5480
ATATTAAGGACAAATTGATTCCTAACTATCATGTCAGTCAT
>N_5481
CGATTCTCGTTAGCACGTAGCATTTAACCTTTGCTCTTGTG
>N_5482
TTCAAAGGTTGGCCGTCGCCCGTTTAGTACTTCGCAGCCAC
>N_5483
GATGAGAAATACCATAGTAGCTGGTTGAAATATGTCAGCCA
>N_5484
TGCCCATAATCGGTTGGATCCCCCTTCCTGTTGTGCCGTGT
>N_5485
TACAAGGAGTCGGAGCACAACGACTAAACTTCCGTAGATGA
>N_5486
ATGAAGGCCCAGTGCGAAGTCCCCCAGGACGTGCCCAAGCG
>N_5487
GATACAGGTTCAGCGGCCCGCGTCTGTTCGCGTGGACGAAT
>N_5488
CGACCTCAGTCTCTTAGGAGCCGTTTGCAAATAGACGACGG
>N_5489
GGAATACATCGGGCTAGCTGCCATGCTCGCGATTGGAGTCT
>N_5490
GTCAAGCGACGTAGGTGGTGCAGGAGCCCAACATATGTATC
>N_5491
GGAACTCCGGCCCGACTCGTCCTGGTTGGGTGAAAGGTATG
>N_5492
ACATCCACCTCGTACGGGGGCGAGAAGACTGACTAATTCTT
>N_5493
AGAGAGTGTTGCGCTAACCGCCGATCCCAGCGCGTTAGCCG
>N_5494
ATCCAGTAATACGCAGACCTCGTTGAGAGGGTCCCGAGAGG
>N_5495
CTACCACTGAGAGCGTTCGTCCATCTCGTTATTTAGCGGAC
>N_5496
AGACAATACTCGCTGCTTGCCCAAGAGTCTGTAGTAGGTGA
>N_5497
CATAAGTGTTTTCTTAGACGCCAAATAGTTGGCTCGCCTAG
>N_5498
GGCCCAATCAACTTAATAGACGTACCACGAAATCCGCGTAT
>N_5499
ATAATTCATGCAGACGCCTTCAATCAGGGCTTGTTCTATAC
>N_5500
TTCCTAGATCTGTTCCTAGTCGGGTTAGGGTCGTCGCATCA
>N_5501
CTACGGGAGTAGACAGCGACCTCAACCTTTGGCCGCGATAC
>N_5502
CCCATTTCCTCCGTAATAGTCATGCGTAAGTGTCCAGACCG
>N_5503
TCGTAATCTTCAATTGCGTGCGCGGGCCAGAGTAAACAGTT
>N_5504
TTCTCTGGTGGGTGTGGTATCAATGACAGGCTCTCCACGCG
>N_5505
AGTCTTACGACCTTACGGCCCCAATGATATGGCTGAACATG
>N_5506
TAACGATTGTTGTCACACAACACAGTGGTTGCCCGGAACTG
>N_5507
CCTGGATAGTCAGCTCAGAACCAGTACACTATCGGTTCTAA
>N_5508
AACCCTAGCGACATTAGTAGCTGGTGTTTGGTAACATTATG
>N_5509
CGGAAAGTCACGTGGCCAGCCTATTGACAATTGTATTACAC
>N_5510
GGTAGTGTTAATCGGAATAACCCAGAGCGGGGGATCCCTTT
>N_5511
CCCGACGTATACGCAACCTGCTCGGATCCGTCGGGGCAGAC
>N_5512
CTCGTTACCGGTCCACGCACCGAGAAGGTGCTCGCCATTAC
>N_5513
TGGACCATTGGATTATGTAACATGTCTACGTTAAGAGCTGT
>N_5514
TGGGCCAGTGTATCACCCACCTAGTCGATCACGGTAGTAAG
>N_5515
GATCAATGGAGGTCAACCAACATGTCCCATTCCTACTAGTC
>N_5516
CTTGCTATATATTGTGCCAACGAAGATAACAACCGTCGCAG
>N_5517
TCTCCGCCTATTCCTGCCAACCCGGTAGCTACCGTGCCCGT
>N_5518
GTTGTCCAGCTGCAGCAGATCCAGGAGTGGTGAGGGTAGCT
>N_5519
GCCCATGACCTAATGTCGGGCACTGACGAAGCGTAATCTCT
>N_5520
CGCATAAACGTGACAGCAAACTTTATGGGCTCATGGGAGGT
>N_5521
ACAACAAAATGACTGACACTCGCAAGCCTTCTGATTATTCC
>N_5522
AGTATCGTATTAACAGCGACCGATGCGCTCTATTCTCTTGA
>N_5523
GAGAAGGGACATGTTTGGGTCATATCCCTGCGACTATGGCC
>N_5524
AAAAAACAGGGCTGTACCAGCCATCGTCGGGTGTTAATTGA
>N_5525
TTACAAGCTATTGACCAAGACGACCGTTTGCAATTATATGT
>N_5526
GACGCGCTTAAGTGTTTCACCGGCTGCTCTTTGTGGTGGTT
>N_5527
TTATAGATGAGAGGTGTTTTCTGGTCGACATGAGTATGCTA
>N_5528
CTCAATTACGCTTCTTATTCCCACCCGAAGTTTTGCCGGAC
>N_5529
TATATTGAGTAGTCCGCGGCCGCGGATTATGTCGCAGAGTC
>N_5530
CATAGCGCTGGTGCCCTCATCCATTCAGATGACGCTTTCGT
>N_5531
GGTACCAACGCCAGGTGAAACGCTAGACGATCCTCAGTTCA
>N_5532
GGTGCATCGGGTGTCACTTCCGTCATCAGTTCCGACCTAAC
>N_5533
GATGACTGGCACCCTCCGGACCCGTATAGTGGGGACGCACA
>N_5534
GCATACGTAGCCGATGTTCGCCCGGACTCCCAAACGCGTCC
>N_5535
AGTGACCAATGACCCGACTCCTTTTGTTATGAATATCCGGC
>N_5536
AGCGTGGCGGGATAAAGGCGCACGACACAAGCCGAATGCGC
>N_5537
CTCAATGATTGGGGTCTATACGTGAATGACGTCGCGCCATC
>N_5538
ACTAATGACATTGTTTGCAACGTCACGCCGGATGTTCCAGC
>N_5539
AATGCGTCACCTCGCTTTCCCTGTTCTAAGACTCCGATACG
>N_5540
AGTGTAGTCACCACAGTACTCCTATTCGTCATGAAAGGAGG
>N_5541
TGTTAGCCACGGGACCAAGTCCCTGGCAACTCGAACCCCGC
>N_5542
TGCGCCTCATCCCCACCCTACCACTGACGCTACTCCCAACA
>N_5543
TTCGTTTGGCCACGCCCAAGCACAGTTGTTAGAGCCCCAGG
>N_5544
GGGATCCGTGATGTCCGCTACCCATTAACGGGGCGGGGCCC
>N_5545
GCCGACACAATATGTGTTACCTATCCATAAGCACCTCAACC
>N_5546
GTGTCGATACATGAGATTAGCATCGAGTCTACCTGGACATG
>N_5547
CGACCCAAAGGTGATTCGTGCTGTATTAACGTTGTATAGGA
>N_5548
CAAATAGGTCGGCAGGGGGACGTTTGACCGAGATAGCGTAA
>N_5549
AAGGCTTTCGTTTAGCACTGCCCTAAGCCATTGCCGTGGGG
>N_5550
ATGTTGGATCGATTGACACTCCGGTTTAGTCGACCGCATAG
>N_5551
GGTAAGGTCGTAGCGTTGAGCATAGGTGGCTATCTCCCGCC
>N_5552
GCTGGTGGCCTCCATTAACGCTCTAATAATATTAAGTCGCA
>N_5553
CGCATACCCTTACTAAAGTTCCTTGCCGACGCCATAGCTGT
>N_5554
TAGGGTGCCAGTGTACGGGCCAACGTATACCATGGTAACTC
>N_5555
CTCTTCATCCATAGCCGTACCATACATTAGGCCCATACCCC
>N_5556
GCTTTACAATTGAAAAGTAACAATCAGCGTAGTATCTCCTC
>N_5557
AACCTCCCCCGCTAGTACACCAAGGTATAGCGCCCGCTATT
>N_5558
TGGAATTAAGGTTGACTCCCCGTCACGAGTTAGTTGGTGAA
>N_5559
TTGTTGGTTACCCGTCAGGTCCGCGGTACAAACGAAACCCT
>N_5560
GTATCGGAGTACACGTTTAACTGGGAGATCGACCCTAAAAT
>N_5561
CAATCCAATGTAGGTAAGTACATGGCGGGCGGGTTCTAGCC
>N_5562
GGAGAAAATGGTATCGAAAGCGTTACATTTGCACCGCTCAA
>N_5563
GAGACCCAGCGGTGGAACATCTCTATTAGGGACGGTTTTTG
>N_5564
GATATATCGGCGAGCAATATCAGTGGGCTTGTAGGGCCGAT
>N_5565
ATGGCCCACCTTATCATTTGCGAGATGGCAGTCTAGCTCCT
>N_5566
AGATAACGGAGCCTGCCCAGCGTTAATATAGTAAGACATAA
>N_5567
CCTAAGGACTCAGTCTCGTGCCCTTGAAACCACCTAACAGA
>N_5568
CCTACGGATGAGTGTTAGAGCAGCCACCATGAGTCCTGGCT
>N_5569
CGTCAGCGATAATCGGGGTTCTTGCTGATAATCTGGAGAGA
>N_5570
TGCACCAGCCCACATCCTACCCGACAGTGAATCATAGTGTC
>N_5571
AGGACGTTCCCCTTTACCGACTGCGCGAAGTTAGATTGGGA
>N_5572
TGGATCTGAGGAAATTGACCCGTGACGATATTGATAGCGCG
>N_5573
TTCTTCATCTTCTATGGCCACAATCAACATCCTCTGGCGTC
>N_5574
GCGGCTCAAGGACATGGGAGCAAAGATAATCGACATGACGG
>N_5575
CCTAGCCTGAAATTTCAAGCCTGCGTCCCTCTTGCCCTCTA
>N_5576
TCCCATGGAGGCGGTTTAAACACTCTGTCAGCATGACGAAC
>N_5577
TGGGGTGGTCTCTCCTTAACCCCCCAGACCAAGCTGCACCA
>N_5578
TGTGTTAGAATCAGACGGTTCCTAAAACAAGTTAAAGGCAG
>N_5579
ATGCGCGGCGCGAGACCGTCCGTCCCCGTGGACATATATAA
>N_5580
GAGTAACGGTCGCCTTGCCCCTAGGTTCCTCCCGTAGCACG
>N_5581
GGGTACGCAATGCCATTTCGCAAGAAGGCACCTACAAATAA
>N_5582
TCTTTAAAGGGACCGCTTGTCGAAATATAGTGGACCTCTCG
>N_5583
TCACGCGTGGTGTGAAACAGCAATACCGTCATAGCCATTCC
>N_5584
AAAGTCTTATGTACTATAGACTCTTAGGTTCCTATGGGGAT
>N_5585
GTTATCCATGCGTAAATAGTCCTTGCATGCGAACATTTTGG
>N_5586
AATTTTGAACCTAGGCTCCTCTCGTCCCCATCGCACCCCAC
>N_5587
ACAACTACGGATAATAGTGCCACTAATGACTCCTTCCGATT
>N_5588
CGACACGTTCCCGCGTTCTCCATAATACCCTCTTTGCAACT
>N_5589
ATTCGTACGTTTCTCATTGACAAAAGACCACACGTATGTGC
>N_5590
CGAACAAGCCCGCTAAGATTCCCCAAGGCTGTGGGCATTTT
>N_5591
GTTTCCTCCAGGGGGCCACTCATATGACCCGGATTACGGCG
>N_5592
TTACTACAGCAATTGGTATCCTTGGGGGTAGACAATCAGAG
>N_5593
GTCAAGAGTAGTTTAAACCTCTTCACTCAGTGATCAACGTG
>N_5594
CCAAGGCGACACCGCGAGACCTCTATTCTACACGAAATCAA
>N_5595
CCCGAGCTCGGTTGGATAGGCCCCAGCCGCGGGTAACGGCC
>N_5596
CAGAGGTGAGGCATCACAACCGGAGGTTAGCATGGGCGACA
>N_5597
ATGACCCAAACAGCTAGCGCCTGAAGAGTATGGAGCGGAGT
>N_5598
AATTAGCTGTGCTTAAGCCTCCAAAGCCGTGTGTTCTTACG
>N_5599
TATGAGTTGCAGTGGGAATACGGAAGAATCGCCATTAAATA
>N_5600
CGCTCACCACTAAAGCTAAACATTAGCCTAGAAAGGTTAGT
>N_5601
TCTATGTGACGGACTATGGCCTGATGTTTCCCACAATCATC
>N_5602
TCCTTCAACGGTAATACCCTCGGCTTGAGGGTCCTTGACAA
>N_5603
AAGAAAACGTCACGTATAAGCAGACGTCGCGTATGGTATCC
>N_5604
GTATATACCAAGGTGGGACTCGACACTAGGACTTCGACATC
>N_5605
TTTACGGCCAGACACGGTTCCCCTATTCCGACCTGTCGCCT
>N_5606
TGGCCACGTTTGCCCGTCCTCGCCACGTGTTAGGCCAGTGA
>N_5607
CATTCCTCGCATACTCATTACACGTAACTGCAGATCCGGTA
>N_5608
GACAACCACAATGGCGTCATCGTGGACCGCGCACGATGTTT
>N_5609
CCATATGAAAGGTATGTTTCCGCGCTCTCATCAGGCGCTTT
>N_5610
GCTGGCATCCGCGCGATTAGCACGATTACATGTGCAGTCTC
>N_5611
GGGGTTGTGGACGTATCAGACCCCCTCGTGTCCTACGAACA
>N_5612
TGTGAGCACACGCTTAGATGCTATTATGCCTTTGGGCGACG
>N_5613
TGCCTATTGCGGTATAATGTCGACCACCCAGGCGGTGCTTT
>N_5614
AAATTTCGAACGAATGCGTGCCCCACTAGGTAGCATAGAGT
>N_5615
GCCGAGAAATAAAGGTCCCGCACGTAAGACGGCCCCAATCA
>N_5616
TGAAGCGGGAACCTATTCAGCTCTGGCCCTAGTTCATACGA
>N_5617
ATACTCTTTGATAAGTGCAACTTTAAATGGGCCCTAAGAGC
>N_5618
CCGAAATTCCGAGGGGAGATCCTAACGGTTAGTACGCGACA
>N_5619
GTACATTTGGCTAGCAACGGCAGGGGTACTCAATATTAGTC
>N_5620
ATAGTGTCTTAACAGAACAACGCCATGGGACGCCCGCCTGA
>N_5621
CCATCAACGGTACTACAATACATGAAGTGAATGGATGTGTA
>N_5622
GCCTCTATGGCCTCTACTACCCTTGTTAGAGAAATCCAGGC
>N_5623
ACAGGGATTGGTAACCCACCCACTAAAAAGAGGTAAGCAGC
>N_5624
GAAGCTATTAAGCATGGAATCTGAACCACTCGCGGTAACAA
>N_5625
CCCCGTCACGTATTCACAGTCTTGTCAGATGTAGCTACGCT
>N_5626
TCAGCGTAGACCCCTGACATCGTACGACTGGGATTCGGTTA
>N_5627
CACACGCGCACAACCGTCTACTATAGACACGGTCTATTTCT
>N_5628
CACCCCCTCTACCACCGTCTCTTTTTCTAACAGTTAGTACG
>N_5629
ATTCGCACGCCGGCGCGTGCCTTAAGAAAGGTTGGCTCGAA
>N_5630
CCAGGGGCGGGTGACCCGCTCCACTCTGGGTTTATGCCTGT
>N_5631
TGCAGTAAACACACACTGCCCTCCTCTCCTCCCATCACCTC
>N_5632
GAGGCCAAGGGAAGCTAAACCAGGCCACCACAAATTTAAAG
>N_5633
ACATGACGACATACAGGCCGCCGCCCCCGGGTATCCAGTTT
>N_5634
ACCGCAGAGTAAGTAAAAAGCACAATCCGAATAAGTAGGCT
>N_5635
ACTATTGTTCTAATACTTGGCTAAAGACTTGCGCGGGTTTC
>N_5636
ACAGGGGAGAAACCACTAGTCAAGATTACATGCCCTGTGCC
>N_5637
GGTGGCTAGGTTTTTGCCCTCACTGCGTATGGCTACATTGT
>N_5638
GGACCAATGCTTCCCCTTGTCTCAACTCTTGATATTGCCAG
>N_5639
CAAGGGTTCCGAGCGTAATGCGGTCTGGAATAGTGCTACTT
>N_5640
ATGCTGTACCGGCTGAGACCCCGAAGATCAGGGGAACCCAC
>N_5641
CTAGAGTTGCCCAGATGTACCTCTACCCTCGGTCCTATCAC
>N_5642
CTTGAGCGTTTGTTCTTTCTCGCATAAGCGGGCGTCCTGTA
>N_5643
GCTATGAGCGGATGCCTGTCCTACAAACGTGTCCTGTGGAG
>N_5644
GTCCTGCTTCTTCGTGCGAACCGCGCTGGGGCGATAAATTA
>N_5645
TTTGCTCTTAATTGACTCCTCCTCGAGACGGCGCCCCCCTT
>N_5646
CCTCGTACGACGGAAGCGTCCAAAAGGCCGGAGGTAATATA
>N_5647
TCGATAAACACCGCCAACTACTCTCGCACGCGACGTCCCTT
>N_5648
TCGATGCATATGGAGTCTCTCGTGCCCGTTGTCGGGGGTTA
>N_5649
ACTCTAGTTGCTTGATCGGACACTCTGATTGACTGTACTTA
>N_5650
CAAAATGGTGTAACATGTGGCGTTCTATTAGATGAGAGTAT
>N_5651
AAGAGGAAGTGGGCCTAATTCATAGGCGCAAGCACGGAAAT
>N_5652
GGGACGTTAATTACTCCCAACATCAGGGCGGGGGTTGTCAA
>N_5653
TGGTGAGCGGTCGACGGACCCAATAATACAAGGTATTCAGG
>N_5654
TGCGCCCAATGGTCGGTGTACTCTTCGGCCAAACCCTGGCG
>N_5655
GTAATGTGTTGTTGTCACTCCCCTAGGGGTTGTAACCTCCC
>N_5656
CGTTCTAGGTCGGGTTTCCCCCATTCAGCCCCAGGGGAAAG
>N_5657
AGTCTCGGAGTCCATGCATTCCCCAACTAGTTAGAGCAATG
>N_5658
TTTGGGATCGTGTAAGCTTGCTAGCAGCTGGAAGTTGGGAC
>N_5659
TGAACACAGAGAGTATTAGCCGTTCTCTTGCGCGCATCACT
>N_5660
CAAGCATCCTCGGCCGGAGTCATAATGCCGGCTGTGGTCTA
>N_5661
TACCGCTCCTTACCTATCCGCTTCCAGCATAATCACTTAAG
>N_5662
CATAAACGGCGCAAAACAACCCAGAGCTCTGATGTATGGAC
>N_5663
GGCTGGAGGCTCCGGAACGGCCCCAAATATCTCGGTTGTTA
>N_5664
CTGCGCCCGATCAAGTCAAACCTCCAGAAGCTCGAGTGTGC
>N_5665
TACGGCCGGTGTACCTTGAGCATGTCTAAAACCGTCTCGTT
>N_5666
CTATACCTAAGTTAGTTTAGCCCCAGCTACGCCAGGTGTGC
>N_5667
ACTCCACAAGCCCCATAATGCATAGGGAGCGATACCAAACA
>N_5668
GAGGTGGGCTAGTTCGTCCACAGTCAGGCAATCGTTCCGTA
>N_5669
AAAACCATGGTCGTTGACAGCGAAGTTATGAGCTCTTCTAA
>N_5670
ATAATTTCCCCCGCCTCTAACCACCCGAGCCACAGAGCGCT
>N_5671
GGGTCAACGTGAAGTGTGGGCTAAGTATTCCAGTTAACGAA
>N_5672
CAGGATGATCATCGTCATCGCCTCTATCTAGAAATCGTTAC
>N_5673
TCTTCCAGGAAACACCTGGTCCTGTTTGCGAAAGGATCGTC
>N_5674
GGAGAGTCTTATGGAGCCAACCGGACAAACCCCATCAATTG
>N_5675
GTAGGAAACGTGCCTATTTTCGCAGTAGGACCGGAATTGCC
>N_5676
GTTAAGCTTGAGACGTCGTGCCTTGTCGGAGAGACCCATTA
>N_5677
ATTGCGTGTGTGGTTGTCCACCGAGTCCCGGCACCTGGATT
>N_5678
TTAGCACAACATCACAGTACCCCGATAACGTACCTTGCCAA
>N_5679
TCCGCAGGCAGGTTTTAACGCAAATCTAAGATAATGGTACC
>N_5680
TCCGTAAATAGACTAAGGTGCGTTCTGGAGGTAGTTCCCAA
>N_5681
TCTCTACAGGCGCTTCCGTGCACGGAGTGCGTAGAAAATTA
>N_5682
GCTCAATTAAACCCTAACGACAGTGTCGAATACGGCTTCTA
>N_5683
GCCCCTATGCAGCCTAGCTACCTCGGCCAGCGCCGTCCAAA
>N_5684
AGTTCAGATCGATATCACCTCCATAAAAGGAATTACCGGTA
>N_5685
TCAATGGGGAGGAGAGATGACTCATTGAACTGATCAGTAGT
>N_5686
CAGTTTACTTACCCTCCCTGCCCACAGCGCCGACTGCACGT
>N_5687
CAGGCTGATTGCCAAATTCCCGGGAGTTGGTGCTCCCCGAA
>N_5688
GATTCGTACTCTCACCCGAGCTTGTCGGCGCGCTTAGGCTG
>N_5689
ACATTCTTTGGAGATGGGAACTTAGTACTAGGCTATTTAAT
>N_5690
ATGCCCCCCTCCAGGTAATCCATCCCGACGGTGATCTCGCG
>N_5691
TTCTGCTACTCGTCCTCCCCCAAAGTAATCGAAGAATCCGA
>N_5692
GATTTCGCAGTCCGCGTATGCTAGTATGTTCGCTAGCGAGA
>N_5693
GAGTCAATGAGACGTATGTACCCCTATCCATCCGCACTACT
>N_5694
TGTCAGCTTAAAGCTGCTTACACACTTTGCAAAAATGGCGC
>N_5695
TTGTCGAGCTGTGCTGTGCGCGGAAACCTGATCAGGACTAC
>N_5696
CCATAACTCAAACGGGCGAACGCCACACAAAGCGTATAACC
>N_5697
TTGTATCGATGCATGGCTTTCAATAATGTCGACACAACTAC
>N_5698
AAGAAAGCGCCAGTCAAATGCTATCGCTAACATAGGTCCCT
>N_5699
ATATTCGCGAAAGATTGTACCCGGGCCAGGGCTTGGCGACT
>N_5700
CGAGACGATTGGATTAAACACTCTAAGAGCAGCCCGACTTC
>N_5701
CTGGGAGAGAGCTTGCACAACTAACGTGCCCACATCATCCC
>N_5702
GCATAAATGAACTCTCCACTCATGTCTCTATGGGACGGGCC
>N_5703
CGGGGCGTAGGCGCGGAAAACGATTATCTGACGGAATACTA
>N_5704
CATGGCCTAAATACGCGTGACGATGGCCGACCGGTAGGGTT
>N_5705
ACCACAGCCATCAAATGCCCCCTTGACAAATGAAAACAATT
>N_5706
ATGACTCCTCTATCGGGGTACGACTTCGGGCAAGGTGGACT
>N_5707
AGCACTCTACCGTTGTGTAGCACGCCAACGGGGTTCCTTCT
>N_5708
ACGTTCGGTATGACGTCGGACGATTCTACGAGGAGCGGGCG
>N_5709
TAATCCTTAAGAACAACTTACCTCGGTAAATCTGCACTTCC
>N_5710
TTGTCGTTCGGTGTCCACAACTCTCCCTTGAAAGTTAAGGT
>N_5711
GACCACCGCTGGCTCTCGCGCAACACAAGACTTACGTAAAT
>N_5712
GTGTATGTGGTAAACACGACCAATTATCTCGCACAAACTAG
>N_5713
GACGCGAGGACGCACGCTCGCCGCTAAGTTTCATAAACCTG
>N_5714
GTAGTGTGATTGTCTTTATCCGCATTTGAAAGAGATCCGAC
>N_5715
CTCGAATGGGTTATTTTCAACTCGTAAATAGTGATCTAGAA
>N_5716
CGGGGATAACTCTGATGGGCCCAATAGGCAATTACCGCAAC
>N_5717
ATTCATATGAATGATACATCCGTTATATGCTAGAGTCTTAT
>N_5718
CAACCCAACGGCCAGGCGACCGTAGACTGTAAACTACGAGA
>N_5719
GCGTCAGGATTATTTCCATTCAACGCCCAGATTATCTCCTA
>N_5720
CGGAGGAGATGTACATCTCGCTAACGCAAGTACCAACAATG
>N_5721
GCGTTGGGCGTCGGTCACGCCTTACGTCCTGTATGGTAGTG
>N_5722
ACAGAGCTATCCCGACGCGACGTCAGCTTACATTACTGTGC
>N_5723
AATTTATTTCGTCCGCAGCTCTTCAGGGTGGAAGGACTCCT
>N_5724
GGGCTGTTACGTAGCGACAACATCAACCTCCCACCAGAGTG
>N_5725
CAACAAATTGGTATGGGTCTCAGCCCGACCCGGAATCAGTA
>N_5726
GGATCTTTCACAATACCGCTCCACCAGATATGCGCCTTTCG
>N_5727
TCTCGTCCCTGTACTTAAGTCTGTACTCCAGCGTCTCGATG
>N_5728
TCTGCCTACTCCGGCCGTTTCCACATAGGCTCGACCGGTAC
>N_5729
AGAGATGAAATTACTGTTCTCGCTGGACGCGGGTCGTTAGA
>N_5730
ATAAGTGCATCAAGTTAAAACTTTGTTGTTTGCCTGATAAA
>N_5731
TGTTCTCTATCTCGGTCCATCGTGTGCCAAGAAGGATCGAA
>N_5732
ACATTCTGAGTCATCTTCGTCCGTCCTTACATAGTCAAGTT
>N_5733
GCCAACGGTAATGGCAGAGACCGGTGAGTATGATTTAGATA
>N_5734
GTATGGATCTTGAACAACCCCCGTCCAGCTGTTGTAAATCG
>N_5735
ACGGCCCCCTGCATAGGAGTCCTGGTATATATGACAAGGAA
>N_5736
TGCTAGTCCGGGGGACTCCGCTTATGCAATCCGCAGCTAGT
>N_5737
CCTTGCCCGAGGTATAGATTCTGACGCGAAACATACGCTCG
>N_5738
GTGGACTTGAATCGCTCAAGCTGTTAAGAAAAGCGACGACC
>N_5739
TATATACGGGAGCAGGCACTCATGGTAGCGCCGACAGGTAT
>N_5740
CCGCCGAGATTTGCGGGGCTCGGATAGCTACCTAATCACCG
>N_5741
TCAGTTATCGCTAGGCATATCAATAGTAGATATATTCCTTC
>N_5742
CCAGAGAACACGATTAGTGCCCGAGAATTGCTGTCTGTCAG
>N_5743
TTCGCTACACTAGCCCGACGCTAGGATGCGTAGGTTGGGAA
>N_5744
CCACTCATGGTCATGAAGACCAGTGGGAGAAGCCGCAAATA
>N_5745
TTTCGCGCAGCCGGCGCCATCGTATGTCTCGCGCTTGAAAT
>N_5746
ACCGCTCCTCTCGTGGAATTCCGTTAACCCATTCGGCTCTA
>N_5747
CGGACTCGTCTCTCGATACCCATCATACCTACTGCTCGTTC
>N_5748
TTCCCTGTATTCCTTACACCCTGCTCATAGTCAAGTGCGTC
>N_5749
CTCACTCATCACCCTGTTTCCACCATAAAGCCCTCTACTAT
>N_5750
TTAAATGACCATTCTTAATCCGGTGTCCGCGCGAAGCGTCG
>N_5751
AGTTGGGTTCACACTCCCTTCCTGCAATATAGGCTGATGAA
>N_5752
TAGTCAGTTGGGATCCTCGACCATTCCTCGTATTCCTGGAA
>N_5753
AACATCATAGGTGGACAAGCCGCTGGAGTGTCCTCGTAGTC
>N_5754
CATTACGGGTACTACCCAGACGGCCGTCATCAAAGTCCCAA
>N_5755
TCCACTCACTCGGTCGTCACCAGGAACTCCTACCGTCACGT
>N_5756
CAGGGAACCAGTGATCATCTCTCCTTCAGTGTCCATGGGGT
>N_5757
TACATTTAATACCCTAGTCCCGGAGACTCCGGGTTTGCGAG
>N_5758
GTGACCCATCGGAGATCGTACCGTGGGGGTATCTAGTATAA
>N_5759
GGAATGTGCTGATTGGCTGACATCAATTTACGCGAAGGACC
>N_5760
TTTATTAGACACGGTAGGGTCTGGGGACACGGAGGCAACGG
>N_5761
CAAGGTGAGTCGATCTAAAGCGGCCTAAGAAGGCCGTATGA
>N_5762
GACCGTGACCCCAAATGTGGCAATTATGTGGGTCATTCGCT
>N_5763
AGACGATCTGCCGTTCCTGCCGAACGGGGCCCCCATTATAA
>N_5764
ACGGAGGCGCGTTAGCGGACCTCGGTGCTCCATCGGATTGA
>N_5765
GTCACGCTTCTAGTTGTACGCACGATTTAAGCAACGCCAGG
>N_5766
CGATTACCCAGGCTGCATTGCCTGTGGTGTGTTTTGTCCGC
>N_5767
AAGCGTCCCCCAGGTTACTTCCGCGTACCACGGGGCTTGGG
>N_5768
CAGCGGCCCACCAAGTACACCGGTTGAATAATGGTGACCTG
>N_5769
AGATGGAGGAAAGGGAAAGACGTCGACGTCTTGAATAAGGT
>N_5770
GGTGCGGTTTTTTAGAAGCCCCTATACATGTATCTCTGGAG
>N_5771
ATAGAGCGAGACAGTATGGACGTCTCAACACAGGTCAACAC
>N_5772
TAGAATATTTATCCGATCAGCTTAGATGTAAAAGAGGGTGG
>N_5773
CCGGTGCAACGGTCCTATGTCCAATTCACGGGAAGGGGTTA
>N_5774
TGGCCTTTTTGGCCTGGACCCTAATATCTATCACGCCTCCG
>N_5775
CCGCAATTATGATCGCAATTCTGGTACTTCCAAGTGACGTT
>N_5776
GCCACTTTAATTGCCCATCACCATTCCGCGAACCTATGAGA
>N_5777
CCTTGACTAACGTACTCCCACTCGCGTAAGGCCTGGCGAGG
>N_5778
GGAGGCAACCAGATTTTCAGCGACCTGATGTAGCTGAATCA
>N_5779
AGACTCGCGTACCAAATGAACCATGTCAGACAGCTGGTATA
>N_5780
CTCCGCAGATTTGTACATTTCTAAACCAGACGTGAATATCC
>N_5781
GGTAACCCAACACTGTTTTTCGCCTTGGTCACGTTACCTAT
>N_5782
CGGCATTACCTCCGAAGAAACCACGCCACGAGAATCGACGA
>N_5783
TGACCGAATATTAAGCTGTCCCATTACAATAGGGGCCAGCC
>N_5784
AAATCCACCGTGAAAATTTTCCGTGGAACTCGTTACCTCTG
>N_5785
AGATAGTTTGTATACAAGGGCCGGAAATCGGGAGGACACTG
>N_5786
TAGGTTTCAGACTTTATCACCGTCATCAGGGGGAGAGTGGT
>N_5787
ATAGACCCTTTTCCACCCCGCTGAAGAAATAGTATTTGGCC
>N_5788
TTGGAGTTAAAACTTGGGGCCGATAGCCCGCAGAGGTGCGG
>N_5789
TGGTCGAGTATATCCGAGTACTGCTGAACAAGCCATCTTCC
>N_5790
AAAAGAAGTCTACCAACCGTCGACAGAATATAGGTGAATAG
>N_5791
CCCTACCCGCCGAAACGGGGCTGATCAGGAACAACTCAGAG
>N_5792
CTACAGGGCGGTGTTTGGGGCCTACATCTAAACGAGCAAAA
>N_5793
GGTCGTCCAGACTAATACCCCTAGGGTGCAAAGGTTGACGA
>N_5794
GTCACCTACCGAAGTCTTCCCATTCTGATGTTATAGTATTC
>N_5795
CCTTGCGGTGTCCCCCTAAGCACTGACAAAGTACGACCTCT
>N_5796
AGATCATAACCTAGATTACACTCGACGAGAAACATGATCGT
>N_5797
TATCCTGTGCATGGTTGTGACCAATTATCGGTCGCATTGGG
>N_5798
AACTGTTTAATCTCGTAATTCGCGTGGCAAATCTCTTGAGA
>N_5799
GTTGCGGACATACGAATGATCAGGTCGCGTAGAGCTATAGG
>N_5800
GAGACGTTGGATAGGTCTACCATCATTAGGCTCTTGGCTCG
>N_5801
TTATGCCTTAGGGCTAGGGCCCCCCTCCTGGTCGAACGGCG
>N_5802
GCTGGCCCTCTAGCATAGAACCCTCGAGAAGTATCGAGCGA
>N_5803
TGTATACCAAGCGTACATCCCGCAATGCGTATTCATATGTG
>N_5804
ATGCGCAAGAGGGTCCGACCCAACCCAAGGGTAAAATTAAT
>N_5805
TTCAACACTGCAGACTGGGTCAATACAATGTAGACCGCCCA
>N_5806
CCCACTCATTAGCAGTCGCGCGGAAAACTGCGTTTCAACTT
>N_5807
AGTTATACCTGAGTAGTGCCCCTTGACATGTTTTCAGGAAA
>N_5808
GCGGCCCAGAGTATGCGCGCCCTCATATCACAATTAGACGA
>N_5809
AAATAGGGCATGTGAAGTTTCGCTGCTATGGGCTTAGAATG
>N_5810
GATATGACTGTACTTCAGTCCAAGAACAGCCTGGGCCATCG
>N_5811
TGTTATTCTTAATGGGATCTCTGTGTACTGGTTCCGACTCA
>N_5812
GCTGTGTACTGTTCTTAGACCACTGCAGTACATTAGCCCTG
>N_5813
GTTTACACTCGCGTGGATATCATCTCAATGACATGATCTGG
>N_5814
GGTAACGAGACTAGTTCAAGCGATCATCATTACGTACCCCC
>N_5815
TCTCCTTCCAAATCTAAATTCGACTCCTCCGACTTACCCCC
>N_5816
AAGGAATGTGTGAACACCACCAGATGGGTTTTACATGCAAT
>N_5817
TCATCGATCTAGTCAAGCACCAGGAACAGCCTGGACGTGTT
>N_5818
ACACAACACCGAACATCCGGCGCATTAAGCACGACAACCTT
>N_5819
GCGGCCCGACGTCATCTTTGCGCACCGCCCCAAATCGGGAG
>N_5820
TTCTATAGCTACGGGATGGTCCCGGACTTTATCGATTAATT
>N_5821
ATATGTCGGGAGGTCTGGTGCTCCTTTATGCGTCGCAGGAA
>N_5822
TACGGTGTAGTGCTTTCAAACGTATTAGCATGACTGGCCAA
>N_5823
TCATTTTAGGACGGGGTTGACGGTGCCCAAAGGCTCGATCC
>N_5824
CGAAGCATAGGGAGCGTCGTCAGCTCAGCATATTAGAGGTT
>N_5825
GGTTTCACTATGAGTCCTTGCGAGGCTGTAGCCGATAATCG
>N_5826
TTTATCCATGGGATATGGGACTATCTCATATTAAAGCAAAA
>N_5827
TCCCAGCGTCACTGGGAGAGCAAATTTGATGCTTCAGGTTT
>N_5828
GATTAGACTGACAGGTTGTCCGCCCCCCCCATTAAGGGAAA
>N_5829
GAGTTTGGGTGCCCACGTTGCTGCCAAGGTGTGACTGAGTG
>N_5830
ACCAGCCTTTCCATTCCTACCAGGGGGAGTAATCTCTGGCT
>N_5831
AAAAGGCGACCATATTCGCGCATAAACCTATAGCAGAGCGC
>N_5832
GTTGGCCCACGCACTCGCTACGGTAAAAAGCCCCTGAACCT
>N_5833
CCGAAGGAGAAAAGATTACTCGACATAGTGATCAGGCACTT
>N_5834
ATCCGAACTTATGCCATACCCAGCAACTCGCCCCTTGGACA
>N_5835
GCCTTTGAATCCAACAGGTTCTGCTGCTAACTATTAGGCCC
>N_5836
CATCTATTGTTCATAGGTTTCCACTTAGGCGTCCTCTGGAC
>N_5837
CAAATAGTGTCCGTATTCGGCTAAGTTCTTTGGAGATATAC
>N_5838
TGCCACCTGTTTGCGCACACCGCGACTAACCCCCCGTCGGC
>N_5839
TTCCAGCCTCGATACAGGTCCAGCTTTAACACGACGGTAGA
>N_5840
CGCGTCCGTGATTACAAGTCCTGAATCACTCGATATCGTAA
>N_5841
TTCACGCCCACTTGAGATGCCCGAACGCCGTGGTCTCTAGT
>N_5842
GCGGGTAGCCGTCCATCCTACGTATAACGTAGAAGTATATA
>N_5843
AATGTCTGGCTATGGTCCTCCCAACTTCGGTACAAGCCTCT
>N_5844
GGCACTCGCGGATAGAGACCCACGCGGCAAAAATGCGCCGC
>N_5845
GATGAACTACGCATAGATCACGTTGACCGACAGAAGTCATA
>N_5846
TGCTCAGGGCTACTAACGCACAGAGTGCCGGATATGTGAAT
>N_5847
AATGCTGCAATGGATCGGGGCACCATAAGATGAGGAATCAA
>N_5848
CGTACGGGATCGCCGTCGAGCTTACGACTGGCTGTTCTACT
>N_5849
ATATTGGCTATGTTTATGAACAACTAGAGCTCCAGGGTAAA
>N_5850
TGCGGTGTTACGGGCGCGGTCAGCCCTAGAACGTATATTTT
>N_5851
CCCTCCGCCTCTCCATAGAGCACGATTACCCACTAGTACCG
>N_5852
TCAAGCTCTTTGCCTCCCTGCTCCTAATGCAGCCCACTGTC
>N_5853
GTGAAGGAGCAGTCGAGAGGCACAGAGGCGTGGCTAAACTG
>N_5854
CCCAGTAAGTTACTTGTTTTCACTTTTGCGCCGAAGGGGGC
>N_5855
CGGCTTACAAGTCGCGACCACGTGTGGTCATCAAAGATCTT
>N_5856
TCCTCAAAAGACCTTGCGATCGTTAAGAGGTCCCAGTCATT
>N_5857
AGTCTGTCCGTAATGGCTTGCTCGGATAGGTGGGCCAGCGG
>N_5858
CACCGAGATGTCTACCTAACCTTGTTTAAGTCGCGCCAGTC
>N_5859
AATATATCCGTATGGATTTACTTCGTGCGTCATATTCCCCG
>N_5860
TCAGGCCTCAGTTCACATCGCGAATATGAGATAATTTAGAT
>N_5861
AAAGGTATTTGTCACATACCCTTAAAAATCCATCTTGGCAT
>N_5862
CCGGGGTAGCTCTACGAAGTCGAGATTTCCGGACCCAAGAT
>N_5863
GGTCTACAGGCAGAGGTTCGCAAGAAAACCAGCTATTGCAT
>N_5864
GAATTAGGTGTCAGATTAAGCTTCCGCTGTAATCATATTTA
>N_5865
GTGGTTAGGTCCATACAACGCCAATGAGTCAGCCGCTGAAG
>N_5866
CCAGAGGCAGCACTTTCTCTCATGGCTCCTACTACTTATCC
>N_5867
TCCGAACAGACGGATTTATACGAGTACTGGGAATAGGACTC
>N_5868
CAGGCTGTTTGCACGTAATACCGCGAAAGAACAAGCTATAT
>N_5869
GGAGTTGGAGGCGTATGGTTCTGGCAGCGAGGCATCCCTTC
>N_5870
CCGTAAAGCACTGGACTTCGCATGGCCTAAATCTGTACTGG
>N_5871
ATCTTCGGTTCGACCCAGTCCGTAGTACTCGTCCTTGCCAA
>N_5872
GCTTCTCGCTGTGACGGGTGCTGTCTTAAGGAGATGCAGGT
>N_5873
TGTTTCACCAGTAGCAGAAGCCCGTTTCAATAGGATCGACC
>N_5874
GAATTGAATTGAGATCCTCCCTATGTTAGTGGTAGCAGATA
>N_5875
CCCACTGGTCTGTTACACGCCAGTTCTCGCAATGTACGCCA
>N_5876
TTGTTCTATTCTCAATGTTGCGATTACATGAAGGTCTACAT
>N_5877
GCTCCAGGATCGCAAGAAGACAAGGCAAGTTATGCGAGTAT
>N_5878
ATTCGTGCCCCTTCTAATGTCCCCCATATGAAACCGATCCA
>N_5879
TACTTAAATCAAGTGCTAGTCCTATAAACCTAGTTAATAGG
>N_5880
TGGTATACCGAGGAAAGTAGCTGTGGTAGGGGAAGGCTTAG
>N_5881
GATCCATACTTTATGCCTGACCAGAAGAACGCGAAGGGCTA
>N_5882
TACTCGACTAGCGTTCAGTCCATCAGCCCCAGTGTCCATCC
>N_5883
TTTGCCCGACAGCACAGCCCCATTCTATCAGGTTACATCCT
>N_5884
CTCGAGGATACATTAGACTGCCCCCGTATGAAACTAGGAAT
>N_5885
TGCCTCTTTCATGACCCGGTCAAGATGGTAACGTGTGTAGA
>N_5886
CGTAAAGAGTACATCTCCTACGCTAAAGGGGGTTTCTGTCC
>N_5887
TTGCTAGGCACCCTTCTCCACTAAACGGCGATCTTGAACAG
>N_5888
CTGGGTGGATATTCAAATAGCCTTATACACCGAGGAAGCCG
>N_5889
CACTATATGATCAACTCGAGCAGTCTAAGAAAACCGGGTCA
>N_5890
ATCAACTGCATAGGCAGTGGCCTGTTAATTGCTCATCGAGA
>N_5891
AAACTGTTTATCAAGCGATGCAAGCGGGGGACGTGCAGTCT
>N_5892
GGCGCAGGCGGGTTATATAACATATAGGCCTGATCTCCAAC
>N_5893
ACGACCCACACTGCAAGTACCCAATTTCAGCAGGGTTGATG
>N_5894
AGCGAGAATAACCCGATATTCTTAATAAAGGATCGTGGACA
>N_5895
CCCCTCGATTAGACAATTCGCCCATCCAATATCGTTAGGGC
>N_5896
CAGTTGCTACATAAAATAATCGGTAAAAGGTTGCTGGGGTG
>N_5897
CGAAGCGCTGCCAACAACTGCTGGCCAGTGCCGCTTAAAGC
>N_5898
CTACCTAGTGAAGCCTAATGCTCAGAAAATTCAAGCAAGAA
>N_5899
CTCTACGCTCGGGCCCGCTGCGTACACACAGTTCAGCCGTG
>N_5900
CAACTTTCAAGTCGTTATCGCGTTCCCGAGGCATCCACTGT
>N_5901
AAAAACGGTCTTACTAATCCCTGGTAGACTATATTGAGTCT
>N_5902
GGATTGATCCCATCTCTGAACGTTTGGCGTTCTCACATCGC
>N_5903
GAAATCTTTACAGAACTAAGCCGTAACCAGTGAGCCTCTTC
>N_5904
TTAACTATAGTTCAACTTGACGCATTAAAAACATCCGCCTT
>N_5905
GGAAGAATGTCCTTCGGGGTCATTCGCGTAATCTCTCCCGC
>N_5906
AACTTAGAATCACCGCCTAACATTTTGCATGCCGAGTTGGC
>N_5907
GTGAAAATAGAGTAGTGTCTCGCTATGTGTCGAGGTGTTCG
>N_5908
AGGCTGCCTGTCGATCTAATCGTATATAATTCGCAAAACCA
>N_5909
GGCGAAGATAGACCGTGATGCTCCCCAAGCGACTGCGATTA
>N_5910
ATGTCAACTATCAAATTCCGCTCTGGTACGGCCACACGTCT
>N_5911
TTGAGTTGCTATGAACCAGACTCTTCTCCATGAACAGATGC
>N_5912
TTTTTGACCAGTGGTCAACCCCAGCGTGCACGACGTCACGA
>N_5913
CGATCGACACCAACCCAGGGCGCAACTATCCGCTGCGTCGC
>N_5914
GATACTGTTTATATAGCATACTTGCGGCCGGCAACCGTGTA
>N_5915
ACCGTTGTTGTGTTTCCTCCCTCTTTGTACATCTAGCCGTT
>N_5916
GTACGCCAAGGGTTTAGGACCTCCAGTCTGTAGCAAAATCC
>N_5917
TTTGAGGAGATCGTAGGTGACCCTCCATCTTCGAGGAGTCA
>N_5918
GTACAGACAGGATGTGGACCCCTGGCATCGCCGTTCGGTTG
>N_5919
AGGTAGCGCCTCCGCAGGACCTAAATGCATGACCGAACATA
>N_5920
ATCCATCTATAGGGTCTCTGCACACAACTGCTGGCATACGC
>N_5921
GAAGGTATCCCACGTTTTGTCTATTGACTTCCCCGCATACA
>N_5922
CTCCACTCGTGAAAGGAAAGCAACAAAAACCCTCTGTTATA
>N_5923
TTCGAGGCCTCTCAGAGGTCCTAGTGGGCGAGAAGATTAAC
>N_5924
AGCCGGGCACTCTATCAAGGCACTCTTAAAGCTGATGGGTG
>N_5925
CCTGCGTACCGTAAGGGCAGCTAAAACCTGCCATGAGCTCC
>N_5926
GCAGATTTCACCGGTTAACGCCCTAAGAAGTAGCGTTGTTA
>N_5927
CCCAGCAAAGAGCTACACTGCTAGTACCCGTCGGATCTGAT
>N_5928
CTACTCTATAGCAACCGATACCACGTTGAAAGGACATACTT
>N_5929
AGAACTACTCGTAAACCTAACAGACCCCAGTACAAGTTGAG
>N_5930
TAGAAAAGGTTTCCCTCGCTCGCAAATCGGATAGATGTAAG
>N_5931
CTACTCGCCCAGGTATTATCCCGGTGGGAATTGCCCTATAG
>N_5932
TATTGAACATTCTGGCTACCCAATCTACATAAATACAGGCA
>N_5933
CAGTCGCCGAAGAGGTTCTCCTTACCAACCAGGGTATGAGC
>N_5934
CCATATTCGCAGACCGGATGCGATTCCTTGTCCGTCGTTCT
>N_5935
GATACAGTGAACACTTGCGCCGTGACTCTCTATTGTTCCAG
>N_5936
GCAGAACCACGTGGGGGGGGCTGGTGGAAAAGTATTCTATA
>N_5937
TAGAGCAGCAGTTACTTTCCCGAGACGCATTCCCCATATGC
>N_5938
GCGCTCACTCACGGCCGACACGTTAAAGTGTCTTGCTGCCA
>N_5939
GCTTTGATGCGCCTGTAGAACATCGGGTTACTCAAAAGCCG
>N_5940
AGTAAGAGGAAGTAGAAGATCGCCACTGTGGGCGTCATCTG
>N_5941
TGTACACCGTCGATTCAACTCCCGAGAGCGGTGTGGTTGAA
>N_5942
GGGTAACAGACTGGGCATCTCCTATACGGTGGTTCATAAAA
>N_5943
AAGGATAAAACAGCCGAACTCGTATTTGGTAGAGTGTCTCG
>N_5944
TCACGCTTTGAGGGAACCGGCTCCGCGGATCAGCATGGCAC
>N_5945
CTTGGCAGGAAACAGTTGAACGTAGCTGAGCACTTTTTGAT
>N_5946
AGGGACCGCTTCTCGCGTCTCTCTAAAGGCACTCACCGGCG
>N_5947
TATCTTTGCTTACGGCTCTCCTACTGCGGGCTACATTGTAC
>N_5948
CCCTAAATCGTCGGGATAACCCACTGATCGTATTTAAGCGA
>N_5949
CTTACTGAGACGCGTACGTCCAAGCCCTACTAAAAGGGCCA
>N_5950
CTAGCACCGGGCTCTATTACCACCGACCCCGGTGTGCAGAC
>N_5951
AATTGTATGGTTCCGAAACACGCTTTTTATGACCGACCGGC
>N_5952
TCAGTGCCCCCCATCTCTTCCCGGGACTTGCCCGTCTTTAA
>N_5953
ACGTAGGCTCCCTAAGGGTCCCGTATTCTGCCACGCATCTG
>N_5954
AACTCTTTGTCGGGAGTGCGCCGCGAGCGCATATATAGTAC
>N_5955
ATACCGGTCTGGGACAGGAGCTTTGGAGACTTAAATAGGGG
>N_5956
CTCTGAGTGGCGGGGGACGGCTCTAAAGGCTCGGCTTCGTG
>N_5957
GTATGCCACAAGCGGCTAGACATAGTGGCTCACGCGGAACC
>N_5958
GAAGATTAGAGAGCCAGGCCCCGGGCTCGCGGAGGTTCCAA
>N_5959
GAGGGGCGTGCTCTAATAAACAGGGGGGCAGAAGCTTCATT
>N_5960
ACTTGACTGGTCCCCTCACGCTTGAATTCTACCTTGGGGGT
>N_5961
ACTATCGAGTAGTCCATACTCTGTAAGCTCTTTGGCCACCC
>N_5962
ATAGGACTACTGTTTTGAGGCAACCATGGGGCTAGGAGCTC
>N_5963
ACTATTTTAGGCGCGACCATCGGTTGTCCCCGACAATTTTT
>N_5964
CCTGAATTCTGAAATAGAAGCATGATTCAAGTATAGATCCT
>N_5965
ATAATTTGTGATAAGATACTCCAGCGCAGTGTTCGTCAGTT
>N_5966
GCGGTGATTTGATAGAAGGTCACGCGTGCTCGATACTGAAC
>N_5967
CGTCGGGAGAGTTAACGAGTCGTAAATCATTGAGAATGACA
>N_5968
AACATACCATTTCCCAGGGCCCTTAGATAAGTAACTCAGAA
>N_5969
CGCCAGAAAGATGATGCGTACGGTCGCTGTGATGCCGGTCG
>N_5970
TTCTTGAGCCCTATCAATTCCGGCTCACCTTCCCATGATTC
>N_5971
CTCCCAGAATAAAAGACTCCCTTTCACGAGCGAGCGTCGGA
>N_5972
TAAGGCCTACTACTCCCTTGCCAGCAGGAGCACCGTGGGCG
>N_5973
ACTATTCAGGATTAATAGTTCCCTGCGTACTAAAACCGCTA
>N_5974
ACGCTTGCAGCATCAATACGCAAGTCGTGGACTACATTAAA
>N_5975
TTATCAGGGCGTATTTTCTGCTGGGCGACGTTAGGCCTGCC
>N_5976
TATTGAGAGTATGGACCAACCATTTGACTTAAGGAGCGATG
>N_5977
ACCCAACAACTCCCGGCTGCCACACAGAACCACAGGTTTTA
>N_5978
TAATTGATTTGACAATCATCCCGAGAGTGTGTGAGCCGTGC
>N_5979
TGCACTCACACTAGGTCCAGCGTCGCAAATACGCTAACAGT
>N_5980
CCACTGACTTTCCTCGGGACCTTACGCGTCCCCGCCCGCTC
>N_5981
CAGGCTTCTCCAACATGCTCCACCCAGGTTCCGACTGCTTT
>N_5982
ACGTGACACGATTTTTTAATCTCCCCGTACCGAATCAATAG
>N_5983
TAACTTGAATTCTAATGAATCGACAGTGTCATTAAATGCGC
>N_5984
CAACCAGTTTGGGCTGCTGACTAAGTATATGTCTCCTGGTT
>N_5985
TTCCTCTGTGGCTTATATTCCTGATGGCTAGTTTAAACCAA
>N_5986
TTTCTCCGGCCCGCATTCAGCGTTACAATCTGCGCCTCCTC
>N_5987
GACACCCCTCCTATACATATCAGGAATCCACCTCGATGAAG
>N_5988
GTTCGTAGGAGCGGCAATTCCCTAAGAGCGCTTGCCATTGA
>N_5989
CCCAAGAGGCGTAGGCATCGCTGGGAGTGTCCCGATGCACT
>N_5990
TGTGAAGGATCACACCGTCCCCCCAGTAGCCCGCTCACTCT
>N_5991
TACGTATCCAGACCCCCATTCAAGCCCGAGGTGTATAGTTT
>N_5992
CGCCGAAGAGTTCGTACCGGCTAACATTGGTGATAGATTGT
>N_5993
ATGATCACTTATTGATTATTCTTTCAGTCCGATATGCGGTA
>N_5994
ATCCAAATACTCACTTTACACGACGCTGTAGAGGATATGTT
>N_5995
AGGGAACAGGAGAGTCCTTACTTGACGGCACACCGCCGTGG
>N_5996
CAAGGATGATTGCGGCGTAGCTGGGTTCGACTCTAATATAA
>N_5997
GACTTGTTGAGCGTGCATGACCTTTCTGTCGACTCGCGTCC
>N_5998
AGGAGCCTTGTCGACTGGGCCAGGAGGCAGTGTCCTACCGT
>N_5999
AATGCCAGTACCCTGTCTTCCACCTAACAGCTCATGAGAGC
>N_6000
CTAATGACCAATAACCGTCGCATCCGTAATCATTCGCCCCT
>N_6001
TATTAGGAAGGAGTCCGGTGCCGACAATCCATCTTTTGATT
>N_6002
CTCCGTCAGATTGATGTACGCTAGTTATCCGGCAATAAGCA
>N_6003
CGTCGTCTTTAAGTCAGGAACGAAACTATAATCTGCTAGAC
>N_6004
CGTGGGAGATTGGCCGTGAACAGTTTTTATCGATTCTCATG
>N_6005
TTGGCACGTATCCGGGCTTTCGCGTGGCTTCCAATACAAGC
>N_6006
GCCTTCGTATGAGCTATGACCCTTGACGATAAGGTTATTGG
>N_6007
TTCCAGTTTCTGGGCCGTATCCGTGCGCTCTCCCTCTATTA
>N_6008
GGCTACCATGTAATCCCGGGCGTGAACAGAGCTATCAAATC
>N_6009
CCTTGGGAAAACAAACGCCGCGCGTTCATCGTTAGGTAATT
>N_6010
CGCTCGCCCGTCACGGTTACCATCGTTGCTCTTATGCATAA
>N_6011
ACAGGACGTACGAACGGGTTCTCCCAAGGGAGGCCCTGTGC
>N_6012
ACACCTCTATGCTTGTTACTCTACCTGCGACATTAACGTGA
>N_6013
TCGTAGTCTTCAAAGTGAGTCTGCCCGACGGTGCTGCCACC
>N_6014
CCTAGGGATTAATGGGCTCCCCCGTTTTAGTCAAACCTTAA
>N_6015
CCTTGGTGTATTACTCACCTCACCGGGAGTTTACAGCCGGG
>N_6016
TCTTCCTTCGCCGTCTTTGACCTCGCTCCCCCGCCGAGCCA
>N_6017
AAACGAGCGAGGGGGGTTTCCAACCTCCCGTGCAAGTCTTA
>N_6018
ACACGCGCCCGAGGTTGGGGCTTACACGTGTGTGAACTCCG
>N_6019
GATCTCGACCTATTGCGAGACGAATGAGTCCCAATGACTTA
>N_6020
TTTTTAGGTCCTTTACCGTCCAGAGCGTTAAAGCTTAAACA
>N_6021
CTAGGGAAACGTAGAAGGGACTAGTAGACATTGACTAGCGG
>N_6022
ATACCGGTTGTCGGAGATGTCGGGCGCTTTCGTCGCCACAG
>N_6023
GAACCCCGCTCTTAATATAACAGGGAGCAATTATATCCTGG
>N_6024
AGGCAGATAGGTTTCACTCCCCGCGGCGTCGTCACACGGAT
>N_6025
ATGGAATTTTAGAGCGAAAACCCGTAGCTGAAGAAAGCCGC
>N_6026
AACCGATCGTCGCGGGATAACAAGACTGTTCGCAAGGGTCA
>N_6027
TTGCAAGGATTTTGAATAGCCACTTTAGTTCACATACTTTT
>N_6028
TCACTGAGCCATCATGAACACCCCCTCGTGTACCAGGTTCC
>N_6029
CTGATTTTTTCAAATTGGGTCCGACTAAATGCTGTAAGGAG
>N_6030
GAAGCATGGTTCCTAACATACCTGGCTGATTGAAGGTTATG
>N_6031
TCTCACAAATCCCAGGCCACCCATGGAAGACCTTCGCTATA
>N_6032
GACCCTAATAAATGCGGTAACTGCGCCCTACATCTAAATTT
>N_6033
TGGATGCTAATGGCTACGGTCAGCTCGGAGCTCATCAAGGA
>N_6034
ATGTATAACAGGAAAGGCTTCCGTCGTTTAATCCGTTATTA
>N_6035
TGGAGGATCTACCTGGGGGACGATACAAGATGCCTTTCCGG
>N_6036
GATGGCTCAGACCTTCTTTACTCGTTGCATCACCGCGTATC
>N_6037
TGCAAATATCTTGTTAGGATCTACGCTAGGCATCGGTAGGA
>N_6038
CCACACAAGTTCGAAATAGGCGCAATCCCCTGTTAACCCGC
>N_6039
TCGCCAATCTGCGGTAATGTCTTAATTACTTGGCCTTTGCA
>N_6040
GATGAGAATGATAGCCCACCCTTATGAGATAGGGGACCAGC
>N_6041
TAATAGAAACAGTGAACAGGCGGTACGGCCCACAATAACCA
>N_6042
TCATTTGGATCTTGTTAGTACACAGAGGCTGGAAACGGCGT
>N_6043
GGTCCAATATGCCTAGTGTCCCGTAGAGGTTGACTAGCATT
>N_6044
AATGCCCCCGTGATTCTGGCCCACGACTTACGTATCGTTGT
>N_6045
AGGAGGAGCACATATACTGTCGGAGTAACTATCCCGGCACC
>N_6046
TCTAGCCTTTGAGGCTTTTTCTCGTCAGAAAATTTTGGGCT
>N_6047
TAGCCCGTTGTTTGTTAACGCACGAGCCTTCCTAGCAGTTT
>N_6048
CACTTAGATATTACCAGCTTCAAAGACTTTACCGCCCAGAA
>N_6049
CTGACTCAGTTCCAATACGCCTTGGGTGCAAACGAGGTAAA
>N_6050
TATGCGCCCGACCTGGGATTCATACCGCACGGCGGGTATGG
>N_6051
TGCTTCGGTACAAACGTTTACCACGATAGGGTCGGCGTCCG
>N_6052
GGGGCTGTGTGAATTCAAGCCCAAGGTTCTCCCAGTCCGAT
>N_6053
TACTAAATAATACAGTAGACCGCCGTAACCACATGGGTCTT
>N_6054
GGAATTATCAAGCCGCGTATCACTCGCAAGTAATTAAATAC
>N_6055
TAGGTCCAAAGGTCGGGCTGCGGTAACCTATGTTGAAAAGC
>N_6056
GTCGCGGTCCCGCGCGCCCTCCCAGTGGATGCTGAGCTCTT
>N_6057
TCTTACGCGAATAATGGGGCCGGAATCCTGAGGAGCTTACG
>N_6058
AATCGGCGCTGGTTACCGGTCACTAAGGACTTGGCCTTGGA
>N_6059
TTGACAAACCTCTAAGAGCTCCAATGAAGAAACTGCAGATC
>N_6060
CAAATCTCAGCTCATTGGAACCCAATTCACGCAATGCGGCT
>N_6061
AACTGTCAGTTTATCACGTCCACAGGAACTTAGGGAGCGTC
>N_6062
TGCCCGTCACAAAAGGCCAGCGTGTGTAGACTAGACCCGGA
>N_6063
ATGACTTAGGAACATGCCGACAAGTAAAATATTACTTTCCC
>N_6064
GGAGGGTTAAATCTCCGTGCCGTTGTTTTATCATTTTACAA
>N_6065
ACGCCATTGATCGTACCGAACGCATCCATGCTCCGGTCGTT
>N_6066
ATTGGATATAATCTCTTGGACTTGTAATTCTAGTGCCTTCT
>N_6067
TTCCCCTCAATAAGCCTGATCGGTACTATCGCCAAGTTAGG
>N_6068
TCCAGAGCAAAACCCCACGCCTCAACTTTTCCGCTGCTCTT
>N_6069
GCTTATGTCAGATAGATCGGCCGTGTTGGGCTTTTATTAAA
>N_6070
AGCAGGACCAATGGCTCTAGCATATCAAGTAAGTGGCTGCC
>N_6071
TGTTCAGCAACTTCAAACTTCACCTACAGACAGACTAAGTT
>N_6072
GTCAAAGGGTCCGACGTTCCCGATGACCTTGAAAGGTGTAG
>N_6073
AAGTCCCTTAACAAGTGACTCTAGACTACTTTAGTAACCGT
>N_6074
TGTCAATTCGAAAGCGAGCTCTTGTTGTGGCAGAGACAAAG
>N_6075
CTCGGGATGGGCACCGAGCGCGTATCGTTGCAGTCATAGGG
>N_6076
AGCGGCAAGGAGTTAGATCGCGGTGGTGTAATTGAAGGGGT
>N_6077
TTTGATAGCTGGAGGGCCTCCCGTCACAAACAACGGTCTAA
>N_6078
GCCTTAACCGAGACTGTTACCCTAGCTTTAAATTCGCGCAG
>N_6079
TGAGGGGTATCCATCTCTTACTCGAGCGAATGGAATGGTTG
>N_6080
TGGCCATCACCGACGGGCGGCGGTTGGTTACAGATGTACCA
>N_6081
GAGCCCCTTTGACTTCCGATCCGAAGCGGCTGAGTGGGTTA
>N_6082
ATTTAACCGGCGTCCTAACGCCTGTACCAGGGGAGCCTCTC
>N_6083
GAGTGAAGTTTCGTTCATATCCAAGTTTGCGAGAAAGTAGG
>N_6084
ATCCACGCGCGGCTGTAAGACTACCAAGGGGTAGAATTAGA
>N_6085
TCTACACATAGGTCTGCACGCCACACGTAGAGCTAGAAAGA
>N_6086
GCAGTAACTAATAATCTCAACGCTGTTCGGAATTGTGCAAC
>N_6087
TATTGTGCGATTATGGTTATCCAATCGCTGCACTGCATTGC
>N_6088
TCAAAGGCGCGGAAACACTTCGTGAGGAGTGTACCGTCAGT
>N_6089
GGAAACTCTCAGATGTCACCCATGTCACGTGCAAATACTAT
>N_6090
ATAGAGAGTGGGCTATATTACATTAAACCACTTTCGGAGCT
>N_6091
CATAAGTGAGCTGCGTAGTCCTTTAGTTCATTAAAAAGCAT
>N_6092
GAGGGATAGGGCTAATCAAACGCTTAAGCCGAAAGATGCAT
>N_6093
CAACCCCTGCATCGTAGCTGCTAACGATAATTTACAGGGCG
>N_6094
GGCTGTGATTGGCGCCATCGCCGTGTTCTCAACTTCTGGTC
>N_6095
ATTAGCCAATGGTAGAGATACAGCGTTTTTTGCTAGTTAAA
>N_6096
AAAGCGTCCCCGCTGAAAACCACATGCTGGGGACGATAAGG
>N_6097
TAGAGACTCTTTGGACCTGTCGTCCGCGGCTATGACAATTT
>N_6098
AATTGGGCAGTGGTTGCTCTCCCAAAAGATCTCTAACCTCT
>N_6099
AAGCATCGTGGACTCCGCCTCTGAATTATATAGCTACGAGT
>N_6100
GCATCATGGTGTGCATTGAGCTGAAATCACGGCTACCGTAC
>N_6101
TGAGATTGTCCGATAAGAACCCGTGTATATCATGACTAGCT
>N_6102
GGCAATTGACCTGTCCGGTTCAGTTAACCCACCACCGACTG
>N_6103
CTTAAGAACCGCAACTCATGCAAGAGAGTATTGACTATGGG
>N_6104
AGCTAGGTGGCTATGTTCATCACCAGCACCTGGAAATAGTA
>N_6105
CGAACACCCTCTAGACCATGCCCGAGACTTGGACACTCACA
>N_6106
CTATAAGGCGAGTGGGTCTACATTTTGGAAATCATCCTGCC
>N_6107
GACATTTCCTACATCGGCCACCGGTGGAACCGTAACACTAC
>N_6108
TCAATGGGGAAATCGATTGGCGCAAAATACTGCCATTGAAA
>N_6109
GTAAAACCCCGAGTGACCACCTTTATTATTGCCCTGAGATG
>N_6110
CATTGTAAAGCTGAGGTGTGCGATTCGGCTTCTTGCAACGA
>N_6111
ACGGCTTGCTCTAACCAATGCAATGACTAGACAGTATAACA
>N_6112
ACATATAGGAAGGGTTCGCACGGGACCGTAGGTTTAGCATC
>N_6113
CGTCGCAGAGGCAGTGACGTCTATCAACGAGATGACGATCG
>N_6114
AATAAGAAAAGTGTTTCTAACCAGACTGACAACCGGAAGAC
>N_6115
AGTCCGACAACAGCAATTCCCGTAGGGCGTACTTAAAATGG
>N_6116
TCAAACCAGCGTCTCATACGCAAGTTGTACCACACCCTGTC
>N_6117
ATTAGTCACCTAGTGTGCGCCCCTTGAGATGGTTGCTCATT
>N_6118
TATTGGATCGTATCCTTACTCAATCCCTGACTGAATCTTCA
>N_6119
AATGATAAAGTCGCGACTTGCTAGATGTGCATCCTAGGTAC
>N_6120
CCTTTTGAGGAATGTTTGTTCTTCACTATCAGACGGGGCGT
>N_6121
TAGACATTGGGCAGTACTACCATACGGATCTGCAGTGGATG
>N_6122
TTCGTTCGGTGAAAGAGTCACTGCGAAATCTCACATTATTG
>N_6123
TAAGCTGCGGATTTCCTGGACTGTTTTTACATGACTATCTA
>N_6124
CGTATTATGGACTACACGGACTACGTTCCCTCAGTGTGTAC
>N_6125
ACCGGCGAGTGCCTTGGGATCGGGTGGTCGAGACAAACACA
>N_6126
TAGGGAGGACTGGCCGATGGCACAATGGAGCGCGAGTAATC
>N_6127
TAGTGTAAGTGGCTGGTTTGCATCAGCCCTGGTAAGATGTC
>N_6128
TCGACCGATGGATGGCTACGCCGGAGGGAATTCGTTTACGA
>N_6129
GCTTGGCCAAAGCTGGCGTACAGTTAACACAGGTTGCAGCA
>N_6130
GCTGGGGCCTCATACTGCCCCGCAACTAATGAACATTGACT
>N_6131
AAGTTGTATAAGAGGTATGCCCGGGTGATATTGCACTCCCC
>N_6132
TCTAATATATCGTGCGCGCTCTCCGTGATGGTCCGGTAGAT
>N_6133
AATTGTACCAAAAGATGTTCCGCGTAAAAACATTAACGTGC
>N_6134
CAAAATGTGGCTGATTCGGACACCTTTGTTTTGTTCGTAGA
>N_6135
GTCCGGCGACGACGTCTAGGCTCGCCTTTGACGCCGCCAAG
>N_6136
CTGCTCCCGTGAGCTAGACCCAGATGGGTGAAACCACGTGG
>N_6137
GGATTTTAGCCCATGCAAAACAACGGTGAGGATGTTCCTTT
>N_6138
AAGTCTTTCCACGCTGAATTCCCGCTGTTGGAACACATTCT
>N_6139
CACTAACCCGACTCCCGCCGCTTTGTAGTGGTGTTTCGTTT
>N_6140
CAACTTTGTGCCCATGAGGCCAATGTAGCTAAGCGGTGAAC
>N_6141
GAAAATTAGTCAGGACTTTACAATCTTCTTGGGGCAACCAG
>N_6142
TAGCTATGTCTGCCTCATCCCTGTGTATAGGACTTCGCGCT
>N_6143
GAAATCTACGGGATACGGAGCTTTGCTATAGGCTCGGACTG
>N_6144
TATAGAGTCCTGTTCGCCCCCACCTAAACTCAACCAATAAA
>N_6145
TAACCGTTGCAATCCCCTAGCAAATCATGGTAGTGAGTATT
>N_6146
TGGCGTTGGCATACATATACCAGATTGGTCTGTGGAATGCA
>N_6147
TAGGGGTAAAGTTCCCAGATCGACTCGAACTTACGTGCTAT
>N_6148
TACATACGGACTTCCTAAGACGCTAGAAAATTGCCAGATGT
>N_6149
ACGCTAGAACCATCAAGGATCGCTAGATATAGTTAGGATTA
>N_6150
TGCAAGTTTACGTCCGGTTGCAAGGGGTCACTGGGCCCGCT
>N_6151
TCCATAAGCCAAACCACCGTCAGACCTGGACAGCGCCAAAC
>N_6152
GTTCGGGAGAAAGTCGCCACCGGATTACAGATGTCTAACCC
>N_6153
GGGTGCTTCCATCGTGGCCGCTGACACAAAACGGAGGATAA
>N_6154
GGGTAACCCGCGATACATGACCCAGCCGCGACCAAGCATAA
>N_6155
ATGAAGAATAAACTGATGTGCTGATGTCCTAGCGATCCCAT
>N_6156
AGGGTATAATCGGCGTTCAGCCCAGTTAACGATCCCAGTGG
>N_6157
GGAGATTTTAGTCCATCGGGCACGGCAAGGAAAGGCCCCTT
>N_6158
GCATGGTCCTAGGACAACACCTCCTCCGCGTACGCTGTCCT
>N_6159
ACGTCAGTTAAATAGCATTTCATCTGTCAAGGTCCATTATC
>N_6160
CATAAAGCCTAGCTAATAGGCTCATCTTAATGCAAAACTCT
>N_6161
GGAGTCCAGTTATTACAGAACATCACATGTAGTTGATGGAC
>N_6162
TACAAAGTCGTTATGAACCCCCAACTCTTATAAGGCCGTAG
>N_6163
AACGTATAGAAGGTGCACCACAGCTACCCCTATGCCGCCAT
>N_6164
TATCTCAGTTAGAGACTTGTCTCAGACAACGTGGGGTGTTA
>N_6165
AACGCCCGTTCCATCCGAATCGTCTTGTCAGACCTACATGC
>N_6166
GATGCGAGATCGTTAGAGTTCTGTACCCTTACTCGATTGGA
>N_6167
TCAACGATGTGAGCGACAGTCCCCGATACCGAAGTGGCGAT
>N_6168
GTACATTTTCGTCCTTGAGACTGACAAATAGTCCAAATCCA
>N_6169
GTCTAAGTCACCACGTTACTCGGGACCCGCCACGACGCGTG
>N_6170
CCACCTAGGTACACAATGCTCCTATGTAACGTTTGGTCAGA
>N_6171
CAGCTCATGAGGTATACAAACTTACTACCAGCTGTTAATGC
>N_6172
ACCCTTTTTGAGGGCATACGCGATCGTAAACGTCCTCGTAG
>N_6173
TTTTGCGGACACGAGTCAGACCATGTGTGCAGTCTCAGTTA
>N_6174
TGGCGCCCTTCTAGCGAGAACCACACTACTCTTACGTGATG
>N_6175
AGCGTGTGCGGTCAACCTACCAATATATAACATTGGGATTC
>N_6176
ATTTCTTGTTTCCGGAATAGCCTAATGGATCGTCAGTCTTG
>N_6177
TAGCCTCAAATTGGAGATAGCAGCTTGCCATGACCGATATT
>N_6178
TAGGAGGGGACTGACTTTGACGGACTAGGTAGATGATTACC
>N_6179
GTGGGTTGGAGTGATACCATCAGTAATTATGGAACTCGGGG
>N_6180
AACATCGCGCATTAGCACAGCTTAGCGCTACGGAGACAAGA
>N_6181
GCAGAAAACATGGCCGTCGACTCTGAACTACGTTCTCGCGA
>N_6182
TTAGACTCATTGTAGTCTGGCACAGTGACTTGGATTAAATC
>N_6183
TATATTCATCGTATGGTACGCTTTTGACATGACTCAGAGGC
>N_6184
GGCATCTGGACATCCCTAAGCGGCAATTAAAATATAATTTA
>N_6185
CGTGCTTGGTAGGGTACCGTCCCAGACTGGCCCATCATAGG
>N_6186
ACACTAAATGTCTAAAGGAGCTCCATACGAGTGACTTCCAA
>N_6187
GCCCCGCAAGACCCTGGTGCCGCATTTTTCACATATATTAC
>N_6188
GACCCATTTAATCAGTACTACAGAAAACCCTGCGAACAACA
>N_6189
AGCTCTTGTACTCCACACCGCCTGTGCGACCCAGCTGTTAC
>N_6190
TGACTGAGCGGTGTATCTACCCTTTTTAACTACGTGTGGTA
>N_6191
CTACAACAGCTTATCTCGATCGATCCCGCATTGAAAGTTGG
>N_6192
CAGATGTGAAGGATGTTGCACCGACGAGTTACAGCAGCTCT
>N_6193
TTACATAGGGTGCAGCTTGGCGGGATTTATCGCAACTACTA
>N_6194
ACACGAACGTGTTCGAGTTCCCTGCTACACCCTTGTATACC
>N_6195
CTACATTGTCCCTGAAGGGTCCTAAGGAACCAAACGTACCA
>N_6196
TGAAACTAACCCTCTTCCTACGCGTACAGGCACGATAGGGT
>N_6197
AGTTAAGTTGACCTACTGACCCGTAGCTCTTAACGTAGCAA
>N_6198
GGTCCGCCCAGAATAGCGTCCCCTTGGCGACGGGCACGTGC
>N_6199
TCTTTCCGTTGGATCCAATGCTTAGTGTTATCGCTGCAGTG
>N_6200
AATGCAGCCGATCTCGGCCGCTTCACTCATCTTAATACCCG
>N_6201
GTTCTATTACGACACCTTGGCATAATGTACCGAACCTTGGC
>N_6202
TGCTAGCGGATTAAACACCACATCATCTAGATTCTTCTTAA
>N_6203
CGAGATCTATTATGTAACACCCGGTCTTCGCACCTACCGGA
>N_6204
GGGGGTCCCCCACTGCAGAGCCAAATCACAGGGAGAATTCA
>N_6205
TCTGGTTATGCCTACCGACGCAATGGATATTATTGAATAGA
>N_6206
GTAGGATGTAGGTGTGGTCCCCACATCCCTGAATCAGCCAC
>N_6207
GAGTTGGCAGAACTGGTGTGCTCATCAACAGCGTTTCATAG
>N_6208
GAAGATAAATCGCGATGTTCCTTCTAGGTAGGGCCCAGAAC
>N_6209
GTCTGGTAATAAGCATAATCCTGGATGTGAAGCCCAACAAG
>N_6210
TGCAGGAGCTCGCTTGGATCCTATTATTCGAAAAAACGAAG
>N_6211
AGTTCGTCCACTAACTACGACAGGTAAGTATAACGGCAGAC
>N_6212
GTAACCGTGGCTTGGATCGTCGAACCCGCGTTTTGGAGCTC
>N_6213
TATGGACTTATCACACAGTACGCGATCACTCGCTACCATTA
>N_6214
AGACCATCTGCCAGTGTTATCAAGTTACTCCGGAGCACCGA
>N_6215
AACTGTGAATGCCACCAAAACACTGACCACCCGTAGTCATA
>N_6216
GCGTCCCCAGGATGGTTTGACGATGCGTTCCTAGATACGGC
>N_6217
AAAAAGCATCGCAATCGGATCGTCGATTAGGGATACAAATC
>N_6218
TAGGAACCTGAAATGAATTGCACCAGTGATATGGGACTCGT
>N_6219
CGCTAAACTAAGAAATATATCGGCTGCGGGAAGGCGACAGC
>N_6220
GATGTGTTCTTCAAGAGTTACTTTACTATAGTGTCAACCAT
>N_6221
TTGGTTTACCTCGGCTTTGTCGCTACTCTTTAAAGCTTAAG
>N_6222
GTGGTATGCTGCCTGGATATCCCTCATGGATGAGTTGAGAT
>N_6223
TAAGCCCGCGTTTAGCTTGCCGGACTCGGCTTAGCTACATA
>N_6224
CCGCCTTTATCAGTGTGGGGCTCACTAAACATTAAGTGATA
>N_6225
CTAAGGCACGCCGAGTCCCGCGGGCAATTACTCCTTCGGGT
>N_6226
CCGTGTCGCTGCATCGTATACACCTAACAGTCAGCTAAAGA
>N_6227
GCCTTTATGGCCCTCGCGGGCGCGAGCACATGTCCGAAGGT
>N_6228
AAAGAATCTTCGGCAAATTACTAGGCGTAACGAAGTGGCGA
>N_6229
GCAGTCCATCATATGGTTTGCTGGCAAGTATAGTTTAATTT
>N_6230
CCGCGCCGGTACGGTGTTAACACTGATATCGCTGCGATCAC
>N_6231
GCGACCCGGGGGCACACTTACTTGGTTAACGTCGACATTGA
>N_6232
TACAAGGACTGTCGACATAGCCGACATCAATTTACTGAAGT
>N_6233
ACCTTAATCCACGAGTCGCTCCGGCGTTATTTGGGATTGGT
>N_6234
GATTAGAGATACCGGCGGAGCAGTTAAAAGGACTCTGCAGT
>N_6235
GGCGTATAAGCATTTTAGCCCATATGTACCTTGGAGGCGTT
>N_6236
CCGAAGCCATGGTTTAAGAGCGAGAGCTCGACCGCAACAAG
>N_6237
GCTAACTGGTAGGGCAGGTACTGTAGTAATGAGATATGGGA
>N_6238
GCTCGAATTGACACGTCGCACCCAAGAACCATATTTCTTTC
>N_6239
CAATCGCAAAAAGGGTCATTCTACTTGACCTCTCCACTCGC
>N_6240
CCTAGCAGAAGGTGCATTTGCCATAAACTTTAAATTGTGGA
>N_6241
CCAGAGGGTCGAATTTCGTACACTGAGAGTTATTCAGCCCA
>N_6242
GTGGCTCTACGAGGTCCCAGCTTGGGATGTCTATGCGGTCG
>N_6243
GATGAGCCTGGCGGGTTAAACCGTTCCAAATCAGACCGCTA
>N_6244
ACGTTATTGAGCTAACTAGGCTGGAAGTTTGAATAACACGG
>N_6245
GGAGCAGGTTTCGGTTCATGCTAGGTTGGTACACACTCGTA
>N_6246
CATACTACAGTCTCCACGCTCAAGTAATCATAAACTCCGGG
>N_6247
TTAATAGTGCTACTTACATACAGAGCTGTGGCCATGAAAAT
>N_6248
CTTCAGGCACGCTTCCTCTACTGTCATAGCAGGGGAGAGCT
>N_6249
TTCGATGTACTGATCTCGCCCTGATATGTGAGTACTATGAG
>N_6250
AGCTAACTGCAAGCTCCAATCTTAGATTAAGCCGAAAAGAA
>N_6251
CCACAGGGTCAAAGAAACACCTATTAGATAACGTCGGCCTG
>N_6252
GATTTAATTGTGTTAACTTGCTGGGCTCAATACGCGTATAG
>N_6253
CACTAATGTCCGAGACTTAACAATTCCTGCTCGGAGAAAAT
>N_6254
CTTAATTTGAAGCTACCGTACCTAGCGATTAGATAAAAGCC
>N_6255
AGGTGTACGCTTGGGTATTTCAAATTATTTGTCAGCCCAAA
>N_6256
CACCTCTAAGGTTAATAGCCCACCATACCGGAGCCGCAAGT
>N_6257
TCGGTACCGCCATCACTTCACCTCGAGCTTACGCCTAATGA
>N_6258
GATGTGTTGTCCTAATATGTCTGCGCAGATGCATGAATATG
>N_6259
GTTCCAAAGTCCTATGTGCGCAGGCCAATGACTTAAGGTCC
>N_6260
ACATATAGCTTAACCGAGTTCTAGCATCCGGAATGCGACTG
>N_6261
TTAATATGCTGACGGCACGCCACAGCCGAATCTGAAGTTTG
>N_6262
TAGGGAAAGTCGCAATTTGCCTGCAGTGGATTTCTTGTAAT
>N_6263
CATCAAGAGGACTAAAACCTCAGTACTGAAGGTTTAACTCA
>N_6264
TCGCAGTTTATTTCATTGATCCCCTGCAGTCCAACAGGGTC
>N_6265
GAAAAACTTTCGCCGAAGCTCGCTGAGGCACACGCAGCACG
>N_6266
TCACGGCAACCTGAAAGAGGCCCATCGAATGTGTATAGTGT
>N_6267
GATTAAAGAGACCGCCCTTGCGCCCTCAGCTGTCTCTAGCC
>N_6268
GGACTAACTGATATTCTGCTCACAGTTAAGTTGTACCATGG
>N_6269
ATCACAAGCGAGGATCAGGCCACCTCGCAATGGTGGGAATG
>N_6270
ATTTGGCGTTCCGCAGGGACCAGCAATTTGTCCCGGCACCG
>N_6271
AATTTTAAGCTGCGGGGAAGCGCCAGGGAAGATAGATGTTC
>N_6272
AAGTGACAAGATGTTGCTGACTTCTTCAGATGACCCCGGGG
>N_6273
TAGGACCCAATCCCACACCACGCGAAGCGGGTGTTGTAAGA
>N_6274
GGACCAAATCCCCCTGAGCTCAACCTACCGCGGCATATAAA
>N_6275
GACATCCCAGCAGCCCTTCTCTAGCTTGAAGTGAGACCTCA
>N_6276
ACTGATCCACTATAACTCTCCTTATATCACTTCTGGTCCAC
>N_6277
TGGAAACAGGGAGAGTCTCTCAGTGAGATACCATAGCGCGA
>N_6278
GGGGGGAACAGGCATTCAACCGCACGAGAAAGTCGGTATCA
>N_6279
TCGAGGCTCAAGACGAGTGCCGATGGCCCATTTTCCCGTAA
>N_6280
CTTGGGAAGTCTAAACTGTTCGTTGTAGCCCTGCGAAAGTC
>N_6281
AGAGCTCTTAACCCAGATTACAAAGGTTACTCCTGTCGAAG
>N_6282
TTTCTACATTAACGTCCGCGCAGCGAGGAAGGTTCAATGTC
>N_6283
TCTCAATTACCTGCAGCGACCTGTGCGCATCGCAGGATGAA
>N_6284
AATGGTAAAAATTTAAATCTCCGATAGGCCAACACAGATTC
>N_6285
CTATAGTTCGCACAATCTTACTACAGGGTTTTATCGCTGCG
>N_6286
CCGACCTTATAGTGTATAACCGGCAGTCGCCGTTTCTGTTT
>N_6287
TGTCCATGCCCAACATTTCCCTACTGACCCAGTTGTTCAAG
>N_6288
CCGAGACATATCAATAGACTCTGTGAGGCTGTCCACTGTGA
>N_6289
TCCAGTACTTACGCAAAGTACAAGTTACAGACAAAACGGAG
>N_6290
TGCTGCGAGCCATTTCCGGACAGTCCATCGCGGACAACTTC
>N_6291
TGTCATTTATCTTGGCGCGACTGATGGGTCTTTTAGGAAGT
>N_6292
ACACAACAAGCGGCGGAGACCCATATAGCACATGCGAGCAA
>N_6293
TTATGCTAGACGTACTATCCCATAGGCTCTTGTTATGATCC
>N_6294
GTCGGATGTGTTAACCGAAGCTGCAGCCCTAGACTCACCGA
>N_6295
CTTCACGTTATATGGTCCTCCGGCCAGAACCCACAGCCTAT
>N_6296
ACTTGTTCTGGAAACCAATTCCTGGTATTACTGATCTGGAC
>N_6297
ACGGGAGGCTCGTGAAACTACCGTGGATCACCTTACGCAAT
>N_6298
ACCAACGCTGTATTCGGTCGCTCGGAGCCTCGAACCAAGGC
>N_6299
AAGGTCCGTCGAGTTCATTGCACTGGCGGCGAACGTGCCCC
>N_6300
CCATGATCGTGTGTTCGGAGCAGCATATAGGACCTCTTGGG
>N_6301
TCTGGTTACAGTGTGATCTGCAAAAGTCAGTTAATCTGCTA
>N_6302
CATTGTCTGAGCAGGAATAGCATTGTCCGATTATGCCCGAC
>N_6303
AGTTAGAATATCCTCATATTCTCTATCCAGAACCCGCATGC
>N_6304
TATCTATGTATTGTTATTAGCCATAATTGAGTCTGTGGGGA
>N_6305
CTTTAGGATCATCGCTAATACTGGCTGCATACATGGGTAAC
>N_6306
CTGGCGCCAACCAAAATTTGCAGGGGCGATAGCTACTTTCG
>N_6307
GTCCTAGCAGGGGTGGCGATCTAAGGTCTTCGAAGTCAGTC
>N_6308
ATAAAGAGCTAGTGCAAGAACCGAGATCGCCTTGTTGCCGG
>N_6309
AGCTCAACCTATCCCTGTGGCACAAAGTAACGTCCTTTAGA
>N_6310
AAGGGTCTAACCTTGCACGTCATCGGGAGTCCCTCTTTCCT
>N_6311
ACCGTATTCTCCTTTAGTTTCATCCTGGCGAATCGATTGTG
>N_6312
ATATACGAATTCGGTTTAAACATAGTAAAGCGCGATCTTGC
>N_6313
GAATCCTAATTAGTAACGATCGTACTAGCAATGGAATGCGT
>N_6314
CTCGGCGCTTGCGCGTTGAGCCTCTTCGTTCCAGACGAATT
>N_6315
CTCGGCATGTTTCTTTAGTTCTCCGATCGGCAAGCACATTA
>N_6316
GGGCGAGAACTGTACTCACACTCTGATGTGGGCCTCGCATA
>N_6317
ATATCAGTTTCGCTGAACGCCGGCTACCTCCCTTGAGTAGG
>N_6318
TTTTCGTACGTGTAGGTTAACCTCATTTTCAGGGCTTATCT
>N_6319
GAGTTAGCAGCACTCGACATCATATTTGGCCATCGACAGAG
>N_6320
GAATGTTCTGTAACCCCTCGCAGGCTATTTGTCTTTATCTA
>N_6321
AATTACTTCTGCACAGGCCCCGCTAGCATACTCTTAACGTC
>N_6322
TGGTGATTCACTTGGCCAGCCACCTCCATGATCTACTGCTG
>N_6323
TACGGTTTGTTCTAGCTCTTCAGCAACTGACCAATAACTGG
>N_6324
GCATAAGGAAGTTCGTCGTCCCGGTACACCATGCGAGAAAG
>N_6325
TCAAAGTCCCGACGCTTGTTCCAATCTCTTTTATGTCGACT
>N_6326
ACCGACCCTGTTGGTAGATACGTTTCGGTCAGAGGAAGGCC
>N_6327
GATAACCTTAACGCGCGTGTCCGGCACCGTGGCCATGGGGA
>N_6328
ATTGAACAATTTTCGATATACAGTGAGACTCATGAGATGAT
>N_6329
GGAGGTCGGCATCCACCGGACAAAGCAGTTTTTACCCGACC
>N_6330
GTCCGGACAACGTTCTACCACAAACTAACCTACTAAAATCG
>N_6331
AATAATATAAGAACAGGGATCGGGATCTCTGAACAGGCAAG
>N_6332
CCTTGCTAGATAATAACAATCAGTCACGCTATAACAATGTC
>N_6333
GTTACTGTTCACACAAGAATCTTAGTCACGGCGACGAACAT
>N_6334
CAGATTTCAAGATACGGTGGCCTACCCTTGTAGGAATACGT
>N_6335
CCCACAATTGTTTCCAAGACCGCCTGCTACTGTTCGGTACA
>N_6336
GACCCGGTCCGCAGGACTACCGTATACGTAAACGCTTCGAA
>N_6337
GAATTTATTGCACTCTTTACCTGATCGCATAAATATAATGG
>N_6338
TTATTAAGAGATGACACCGCCTCAAGCTAAGCAACAAAGGA
>N_6339
TAACTAGCCCCCCGCGGAGTCTTTACGGCTCCGGGTGATTT
>N_6340
TGGTGAATAATATCTAATTGCAGCCACGGTCGGCTTAGGAG
>N_6341
GTTAATTGGCCTAAACAAGTCTACGTTGCAGCATCATGGTT
>N_6342
GCGAGTTAAGGAAGGCGATCCTGCAGTAAACATTGTAAGAG
>N_6343
CGCAGATTCAGTGCCACGAGCTTGATTCTAGGTTAAGCGAC
>N_6344
CTCCCTCGAAAGATACAATACGGCCTTATTCGCCAAAGGCT
>N_6345
ATATGACCCAGAAGATACAACTCGGGTCCACGATATACCAA
>N_6346
TCCGCTATAACCAGTTCGTTCTCCCACCTTTCTCTCGCTGA
>N_6347
CTGTGCCGACGCAGGTATTACTCCGTGTCTATAATCAGTCC
>N_6348
ACTACACCCCATAGACGTCGCTATCAGAGCTTGGATGATAA
>N_6349
TAAAAGTGGTCTCGCTAAATCTAAAGATGTGCTGTCCATCT
>N_6350
GAACTGAAACGACCTGAAGCCCCCTGATTAATCCAACGGGA
>N_6351
AGACGGATTGAGCGACGCCACGGTAGCCAAACGCGAATTAT
>N_6352
TTCCGCCACTATAATCACCGCACCACTGGCACGGGGGGAGA
>N_6353
CTTGCAAAGGCCACAAAATACATATTTGGCCGTACAATCAC
>N_6354
GCGACACCGTGGTTGCCCATCCGTGGGACCTTTCAAAAGAA
>N_6355
ATTCAAGGACTGGACAGCCGCCAGGCAAGGTAGATAGCTAC
>N_6356
AAGATACCATGGTCTTATCGCGCCGAGGCATGGTCACAAGA
>N_6357
ACCTTGACTACCTGATCTCGCCAAGACTACAACTCCATAGC
>N_6358
TGTGCTTTGGGTTCTGAGCACTGGTCAATACGTGCTCAGAA
>N_6359
CTTTTTTCCGCTTAAGCCGACTTACTGTAATATCGGTGTTC
>N_6360
CGAAGTCTCTCGACATAAAACAGATACAATTTATTGGACCT
>N_6361
TAACCGATACCCTATGCCAACTCGAATGTACTGAGCTAGGT
>N_6362
CCTCCATCTGGTGATTCCTACGAAACCGTTTTCTTAGTTCC
>N_6363
TCGGTACCGTACTGTAAGCTCGCCTCAACCGATCGGAACAT
>N_6364
ACGGGTCGTGCCTATCCTCACACGTTGTCAACACTCTTCAG
>N_6365
TTCGAGGACAGACGACCGTTCGAATGCAAGCCTATTGTCAG
>N_6366
CGGCTCTCATCATCTTCCTGCTGGGGTGAGTACATATGTTC
>N_6367
ATTGAGACACACGGTGGACACTGAGTATGTGTCTGACCGCC
>N_6368
TCTCAATTGAAGCTATCTGCCTTAATTTTTCGATCCGGCAT
>N_6369
GGTGTATAGCGGTTCCCGTACTACGACCCCAGACCTCAGAT
>N_6370
GGTCCACATACCCCTGCTTACCAAAGATTTACTCAGTCCTC
>N_6371
CCTACACTAACGCATCTACACTAGGGAGTGTAGTGCGCGGG
>N_6372
TTGTCCTAGCAAATGATAGTCAAAAGATTCGCTTCCGACCG
>N_6373
GAGCCTGTCAGTAATTACTTCATCAGTGACTTCAAGCCATA
>N_6374
CGTCTGAGAGCGAACTTCAGCGACGTGGTTTCGGCCTCGAA
>N_6375
CGGGTTCATCAGCGCTTGTGCCTATGTACAATGCAGGCAAT
>N_6376
TGGAACCGGAGCCTGAGTACCGACAGTCATGTGTTCTCCCC
>N_6377
GTACATGATTGGCCCCAGTCCTACTTGTTCGCAGTCGGCCA
>N_6378
ATAAACATCCCAGACTGCATCTGAGCACTCGAATTTGGATG
>N_6379
ACCGGCGGGTCCATTACGTCCGAGGATGTGACTGTGTCGAA
>N_6380
CGAGCTAAGACCTGGGAAGCCATCGATAGTTTTAGGCCTAG
>N_6381
CAACGCAGCAAGCGGTTATTCGACTAAGATAGCAATAGAGA
>N_6382
GGTGGAGAACAAATATCAAACTTACTGTGATAGCTAGACCA
>N_6383
TCGCGCGTTATCGCGAGAGACTCGGGTGGACGATGCCTAAA
>N_6384
ATGAGAGCTCAGGGCTAACCCCCCGTGGCAGTCCCGGGTAG
>N_6385
AGCCTTGAAGCCACTATACGCAGTTAAAGGACGTAAAATAC
>N_6386
TCCCTTGGTTGCTTTCTCCACGGCAGGGAGGGGTCTCGCAA
>N_6387
TCATTCCTACTTCTTAAGCCCCTGGTCCTCCCAAGGGTGTT
>N_6388
TTGCTTATCTCAGTGAGTTGCAACGGACTTCGTAGCATACT
>N_6389
TGGGACATCCAGTCGGCTACCGGCACTTCAATCTACTTGGA
>N_6390
ACAAACGCACATCGACTACGCTTACCCCCGGCACGTTAGGA
>N_6391
GCCGGCATAGGTTGATAACTCATTGTTATTCACCGAAAATT
>N_6392
AGGGCTGAGATTTAGCCGAGCTCATTGTGGGGACGGTTCTT
>N_6393
TTACGGACTTCTTCCCGTCTCTTCCACCGCATATAAGAGCA
>N_6394
TACGACGAAGGCAGCGACGACTGTAAAACAAACTTTGGTCG
>N_6395
GTGTCAGCGTATTCGTGTAACCTTCATCTCGTCATAAAAGG
>N_6396
CGCGTTGCATTGAGGTAGTCCGATAATATGTCGTGACCGCT
>N_6397
GAGTAGTAGAAAAGGATTGTCTTGTTCCAAGTCACGCTACA
>N_6398
TCCCATGAGTCATTAAAGGACACATAGGAAGAGTATCCTAG
>N_6399
TGTCATCTACTGGGGGCATGCGATGGCGGATGCAAGGCGGA
>N_6400
ACGCCATTGGGTGGCCGGATCTTCTGAGTGTGCCGATGTCC
>N_6401
TCTCTCCCCTGACAGTCTTTCACCCTGTAGACTATCATTAT
>N_6402
GTGTGCTGCATCACCTTATTCTCGCGAGGTCCGACCATTGT
>N_6403
CCTAGGGTTCCGAGAACTCACCGTTGCGGGACAATTAGAGA
>N_6404
GACCTCAAGCTGGCTATCAGCTACTCTACTCAGCAAGATTC
>N_6405
GATGGCAGGAGAAGGTGCTGCCACGGGTTTTAGACCTAAAA
>N_6406
GCATATTCGTAAGCTCTCTCCTAAGAAAGGCAGTGCTTGGT
>N_6407
CACAGGCCGGTTTACTTCTCCATCCCGACCGAACAAAGACG
>N_6408
TTGATCTACACTTCCATCCACCCAGGCCGTATAGGCGTAGC
>N_6409
TGACACATAATATAGATCAACTGGTGGTAGTCGCGACATGG
>N_6410
GGGAGTGAGGAGCATTGCTCCTATAAGAACTATGAATAGTC
>N_6411
GATTATCCAAGAGAGCGGACCATGGCCTGCGGACTCTCGCT
>N_6412
TATGTTCAGCAAATATCGACCCAGTCAATGAGGGTTTTTTG
>N_6413
GTATGATTCACCGTTGCCGTCCTTTGGGAGGTCTGTACGGC
>N_6414
AATAGTATAGGTTGCTGGCACCCGCCTGCTGACCCTGAGCG
>N_6415
CGGATAAGTAGACCGCTAGGCGTTAATCGGCAGAGCTTCGG
>N_6416
GGTACATCCTCAATAGGGACCTTTCTCATTTCATACAAATA
>N_6417
AAAGTGGTGGTCTCTTTTGACCTGATATGAGTCCACGTCGT
>N_6418
CTGATCCACCCAGAGTCACTCGTTTCAGCAATTTGAAAGCA
>N_6419
TTTATCAGGAGTATCTTCCCCATAACTCTTTACCCATCCTA
>N_6420
CTATGTGTCGCTTCTTAGAGCCCTATGAGAACCGTACCCGC
>N_6421
GTCCCCGTAATAGGGACTCACCTAAGAAACTCGATTAGCCA
>N_6422
ACAGACTCTTCGATCGACTGCATGTCCAGGAACATTGCACC
>N_6423
CACCATTGACCCCGGGGACCCTTATCCTTCAAATACTAGTG
>N_6424
TTCCGTCGGAACTGTCCATGCTACAGCACCAACCTGGCTTT
>N_6425
CTTATGCGAAAATTAATATACCATATTTATTTTCTGAGTTT
>N_6426
CTGTGAACATCCCTTGGCCGCGCGTGCATTTCGAATCTTAA
>N_6427
ATATACTAACCTGCGGTAGCCACAATCGGCAAGCACGAACT
>N_6428
TGATAAGTTTACCGATGGACCCGCTTTCGGTAAACGTAGAT
>N_6429
CACACCAACAATGGTCTTAACAGATTTAGGACGTAAGCCCC
>N_6430
TAAAGGCCTTCAGTCAGTAGCTTTTAAGACTGGGGCGAACA
>N_6431
CCAGGACTTTTAGGCGTGTCCAGCTTTGTGTTGAGGGCAAC
>N_6432
CCTCAACCTTGGTTACCAGGCAGTAGAGAGGTAGTCGCTAT
>N_6433
GATACCCTAGTCTCTCCATGCCCATGTGGCGCGTATTGAGG
>N_6434
CAGGTTAGTGTACCTTACTTCGTGGTTCGTTTGGCGTCTGT
>N_6435
GGGGTTAAAGTAAGTTTTTACTTGCGACGGTGACCCCCTTG
>N_6436
TTACTTCCTTCCATTCGGCCCGTCCCTACGGGGCACCAGTT
>N_6437
TTCAACACCGCGCGGGGTGGCAAACGATCTCCCACCCTAAC
>N_6438
CTTTTTCCGCCCTCATTTCTCACGGGCATATTGGTATTGGG
>N_6439
CCTGGCTCATCCAACAGCTGCTGTAGGGTGCGAACCAAAAG
>N_6440
TATAGGTGCGCGCCGTCAGTCACGTTCTGAATAGACATAAT
>N_6441
GGCCTCTCGATGGGGTGCAACCGATGATGCGGACCGATACT
>N_6442
TACTACTGATGCAAACAAGGCTCTGAAGATTAGAGGAGTAC
>N_6443
GTATAAATGACGCATCACGGCCCCGGCTGACCTCTTCGAGA
>N_6444
TTCATTTGGATAGGGCATGTCCAAAAGTCTGACTCGACTAG
>N_6445
TATGGGGACTCGGTAGCTCTCCTTAATATGCGAATTTACAG
>N_6446
TCTATAAAATACGATTCTGACCATGCCTATGAGGATACCAT
>N_6447
GCGTCGAATCGTCCAGATTTCCCTTCACCCTACTGCTTGTA
>N_6448
TCCGGTAGTTTAGTTGCACACCCACAAACTGCTCTGGTTGT
>N_6449
GACTAGGTGTACGTTGTATTCCTTGCGTTTTGGGCAGTCAG
>N_6450
CATGTTCCAATGACCATAGCCCGATTACTGGGGAGCTTTCC
>N_6451
TCCACATGAGGGATTTGGGTCGAATCTCCCGCGTATCTGTG
>N_6452
CGTTCGGCTGAAGATCAAGGCGGATGCAAAACTACCAATAG
>N_6453
CTAGGGCGATATAGTAATGACTCAGAGAGCCAGCAGGACAT
>N_6454
AGTAGTACCGGACTCTTGTTCATCCAATGGGGGTGCCGCAC
>N_6455
GGTCCTTAGTGACTGGGACCCCTTGGGGCGCGAGGGTGTTG
>N_6456
AGGGGGAGGTCATTCCCTTGCGTATGAGACTAGATATATCG
>N_6457
TCGGCTTCTGCTCCAACAATCCGGCATCCAAAGAGGATTCA
>N_6458
ATAATGGCATTGAGGAGGAGCAGTCACAACATGAGCTTTTC
>N_6459
CTCCTCGACCGGATTATATCCCGCCTGACTTACCGTGAGGT
>N_6460
GCTGACACGATCTTCCAGGTCTGTGAGTATAAGAATTTACC
>N_6461
GTATATCACTAGGTTGACGCCTACAATGGGCAGCTCCTCTT
>N_6462
GTTAGTCCAGGCAAAGTGTTCCGCATTAGTATGCATCTAGA
>N_6463
AAGCTACGACAATATATAGACAGAGTAGAAAACCATTTGAA
>N_6464
ACACCGTTGTGACGTTATAACAGTCCATATTTGGATGCCAT
>N_6465
GCAAACCTTCTTACCGTGTTCCAGATCGCCAGGGGCGAGTT
>N_6466
CGCTTATCAGGAGCAAGGTCCTGCGTTTGCACCACGTTACG
>N_6467
TAATGGTGATTAAGTAGGATCCCTCACAAGACGCGCAGCGG
>N_6468
CTCCATGTGGTAGATTTGCTCGTGGCAACGGGTCCACCGCA
>N_6469
GGATTTGCAAACAACGATACCCAATAGGCTGCGCCGGAAGA
>N_6470
ATAGGCCCTTATTGTTACGACGAAGGTAGCGACCGTGTATT
>N_6471
ATTCGCGATACTGCTTCCCACTGCTAGCCCCCCCGACCACC
>N_6472
AGGAGGTTCTCGTCTACATCCTCCTTTGGGTTCGCAGACGT
>N_6473
CATGCGTCGTGCTGGGATTACCCCATGATTTTCCGTGGGTC
>N_6474
TTATAGTCCGGTAGGAGACTCAAGCGCAATGCGACTACCTT
>N_6475
GTGTAGATTTATGTACTGAACCTCCTCAGACACTAGAGAGG
>N_6476
AGCTCTGCAGAAATCAAAGCCTGTGAGGTCTTATCCTGCAT
>N_6477
TCAGGCAGAGACGCCCTACGCTAAACGACCAACAGGAGACT
>N_6478
ATGCCATAAGCCATCGCAAACACGATGGTGCCTCTCGTCGT
>N_6479
GCTGATATTTTGGGGTGGGACACTAAGGCTACCCGAGATAG
>N_6480
GCCGCTCGCTCTGCCACAGTCTGAATCATTTACGGTCATTT
>N_6481
CGCAGTTAACCAACGAATCACTACGGGCGGCCTGTTCACAG
>N_6482
TAAGGACGTCGAGGCGAACACCTCTCCACTACAACGCCTAG
>N_6483
GACGTTGGTGTGTTGAATAGCACTTGCAGCATTGTAATGCT
>N_6484
AGCGGCAAATGGGGTCCGGTCTTCTGAGGGTTGACTAATTG
>N_6485
GGCAGCTGATGAGAAGACCCCGGAGAACGATTGTGTAGACC
>N_6486
GCACTGTGCTGACTCTGTTCCCATCACCGGCAACTAAAGAA
>N_6487
ATTCACTGGGGATCTAAGTGCTCCTCAGAGATAACGAAATA
>N_6488
CCCCGTAGGCTCGCGTCGCGCGTGCATAGGGGAATTTTAGA
>N_6489
GACCATGTTAGTCCGCTCTCCCGAGAGTTATTCGACCAACG
>N_6490
AAACCAGACCGCGGTCAGCTCCCATGATATGTGGCGACGCC
>N_6491
CATTACCCGATGCTTAATACCCCGTCGCGAGTCCTGAATCG
>N_6492
AGGTCCTTTGATTCCTGGCCCACATGGGAACATTCTAAAAC
>N_6493
GCACAAGCGGCGTTGCTGTACGCCTCAGATACCGCTCCTAC
>N_6494
CATTAAAAAGATCAAAGCCTCTAAATAGTTTTGGGAATCTA
>N_6495
CAGCATGACGGGGTATGAAGCGTGTCTCCTGGCGTGTGACC
>N_6496
ATCGTCGTGACATCCAGGGTCGGTTTTGGAATTACGTTGGA
>N_6497
TAGGGATTAACATATCTCCTCTACACGGGATCATTCCAACG
>N_6498
AAGGTGCTGATCCGCGTAGTCTGGGTCGTGGAGTGACCGCT
>N_6499
ACCCCGACTAACGTTTTTAACGGGGGTACAGACCCCTAGAG
>N_6500
GCCCTATGTCTTTGAGATTACCTGTTACGAGTTTGCATCCA
>N_6501
CAGGAACGGAAGAGTATTTTCAGCTAGCTTTTCCTTAAGCG
>N_6502
ATGATCCCCAATTCTCCACCCGTAAAGCTGGACTTAGAGAT
>N_6503
TCTCAACCGAAACATGACATCTCTACAGTTCAAATCATCAG
>N_6504
CGATATCCGACACTTGGATTCATTGCGCTGCCTGTAACTTT
>N_6505
CTCATTCGCGGGGGTCGCGTCTTAATCGCTTACACTGCTTT
>N_6506
AGCAGATTCTGTTCTACTCCCGACTGACGGCGGTTTTAACT
>N_6507
CCACGGAGATACGTTTATCGCCGAATCATTCCCATGGTCAT
>N_6508
GCCGCGAGGTTCGACCTATCCCATTTGAAGGCGATGCGCGG
>N_6509
CTGGGTAGTCCAGGCCGCACCACCCTGGTCTATATACAAAG
>N_6510
TACGAGGGGATTGTTTACAGCACGAGCCAATCGGAATGTGG
>N_6511
TTAGTACCAGCGAACGGGAGCGAAGGACCACAGTTAAGTGA
>N_6512
AGAGAATACTCGACGAAATTCAGGTGCCCCACAGAAGACCC
>N_6513
CCACTGCTCGCGAATTGGCTCGCAGCCATCCGGGGTCACTT
>N_6514
AGGGAGTCCTGTCCAAGGGTCCCTGCACAGCGTGGCCTCAG
>N_6515
CAGGCGGCAATTCATGTGCACCCGCGAATATTAACGTCCAT
>N_6516
TTGTTAGAAACATACATGAGCAGCCCACAATTTTGAATGCA
>N_6517
ATATTCACACGGACATTGGGCCCTAGAGCGGAGTAGATGGG
>N_6518
AGAAGATTCCCTCCTTATTCCAGGAGGAGACCTACGTAATC
>N_6519
TTTCTCTAGTACTATTTCGTCGGGCTGCGCTCTTAAGTTGG
>N_6520
CCCGCCTAAGTCCAGAGAAGCCATTCCTATGGATGCATGGG
>N_6521
TTCGCGAGCTATAATATAAGCTCCATCACCGGCGATACCCA
>N_6522
GTCTGGGAATCTGCGATGCACCGATCAGGGTGTCGGAGAAG
>N_6523
TCAGCGAGGCGAGCTCAATACGTGTCGTTAGGGACGCGGCA
>N_6524
AGACCATCAGCATCCAACCGCGGAACTACACCCCGTGCGGT
>N_6525
GCAAATCTTACACGCTAGCGCGAAGCCTCAAATGCCCCCAT
>N_6526
CCTAGTCACCACCGTCACGCCTACCTGCTCGCTAGGTCAAG
>N_6527
GACCGCACTAAGTCGCAGAACAGGCAGGGGACTACCCCAGT
>N_6528
TACATTGCCCGCGGAAGACTCAGAATAGAATAATAATCAGC
>N_6529
AATTTCCGTATAAACCGGTGCATGTGGAACTGGTCGCGGTA
>N_6530
CTTAGGTGGTAGTTCAGATTCACACCTTTATGCTCTCAAAC
>N_6531
GTACCACACGCCGTAGAGGGCGTCGGACCCAACTTTGATGT
>N_6532
TCTGAGTGGCGCATAATGCACCCGGCGGTACTTCCGTATGT
>N_6533
AAACTTTCCATTGTTGAGGACGCTTCACGGAGCAGGAACAT
>N_6534
CTAATATATACGTTATTACGCTCGCCGACCAGTCACGGCAT
>N_6535
CGCAGGTGTTCAGGTAGAAGCTGGCTACTTAACAGCAGGAA
>N_6536
CTCCTAGCATAATTACCCCGCGCACAATTCGAGTTACAACT
>N_6537
GTGGGCTCAGCAAATGCGCACTGAATTTGTAGATTTACACA
>N_6538
TAGAGGACGGAGGTTGCAGGCTAATAACAACGCAACGATCT
>N_6539
GGGCTCAGACTTATCGCTTCCGACCTCAGCGTGTCGAAAGC
>N_6540
ACTACTAACATCACAATAATCTACTAGAGTTAACGGCTCAT
>N_6541
CACCTTGGTCTGAACCGGCACGATGTCGCCAGATTACGCCG
>N_6542
ACGCATTGACTCGGCTTCTACGTAACGAGGCTGCACGATAC
>N_6543
GCCTCACGTGCACGCCACTTCTCAAACTAAAACGCTCACCA
>N_6544
AGTTACTAGGTCACATCTGCCACGGAAAGGGTCCAGAACAC
>N_6545
ATTCACTGGCATAGGTTTATCGGGGTCAATGTACCAGCGAA
>N_6546
GCTCGCCTTGCAGACTATCTCAGCGGTTTTGCGGGAAACCG
>N_6547
TGACGGGGGCCGGGATTAACCTACAGATGATTGATTCGTAC
>N_6548
TGTAAAAAGCAAAGCCGCAACAGCTGCCGTCTAGAGGGCGA
>N_6549
CTTGAAGCTATAATGACAAACTGTGACACCTGGCAAGTTAA
>N_6550
TAGCCGAGGGTTAATCCGGCCCGAAGAGCAGCGTCGTCAAC
>N_6551
TTAAAGCTTCACTCGGCGAACTTTCATCAACGAAATCTTGA
>N_6552
GAAGGGTAACGAAGAACCTACCATGAATGGAAGCTCTAACC
>N_6553
GCCTACGTCTACTATGCCGACCAACGGTATCCGATGAAGAT
>N_6554
GGTAGTGTCATGGTAGTTAACGTCAGGGAATTAGAGTGCAT
>N_6555
TGCACGGATGCGTGGACACCCAGATTTTAGGTGGTCATCCG
>N_6556
ACTTTTGGACTAAATAGGATCGGCACTGTAGTGTGTACTAG
>N_6557
ATGGTTTTAACGCAACCCCGCTCATTGAGCATGACTTGATT
>N_6558
AATGGATCGTTGTTTCCGGTCGGGGTCGATGTTGTAGGTAA
>N_6559
TGAACCCCAAGGGCGACCAACATAATATAGACTTCGACGTG
>N_6560
CCTTGGACGATTTATCGCAGCCCTGAAAGCGTACATTCCCG
>N_6561
TACACCCTCGGTTGAATATACTCAACTAAGAGTTTTATAGT
>N_6562
TATTAAAACGTACGTATTGACTCCAAAGACAAATGCCACGT
>N_6563
AACAGATTAAAAAGAACAAGCTACTCGTCGATAATAATCAG
>N_6564
GGTAAGATTGTTTGTAAAGCCTGTTACCCCGCATATCCTTC
>N_6565
CGACTGAGTAGTTAATATAACTCTCACGTACAATAGCTTGC
>N_6566
TTGTAAACAAGTGCCGTGTCCAAGAACTTGTAGCGACGAAC
>N_6567
TTCACATGTTAGGACCTTCTCGAGTTCAGCCCGGCATCAAG
>N_6568
TTACGTGTTAGGTATGTCCTCGCTTTCTGTGATCACATTAG
>N_6569
TGCTTAATTCGATCGTAAGGCAGGGATAAGAGTATTGCGCC
>N_6570
AGCGGTCTAAGCCTTTCGTTCTGATGTTAGTACGCTTACGC
>N_6571
GGTAGGTATCGCGGTCGCCGCATCTCGCCCGAGGTACACCC
>N_6572
CGTGGGTCCGCAGGGTAATTCTCAGTTTAAACTGTGGTTTG
>N_6573
CTGACCTGTGCTCGCCGACGCGCATTAGGGCACAGTGTTAA
>N_6574
GAGTGGATGACCTGTCCAAACGCCATCAATGCCCACAATGC
>N_6575
TCCATCAATACCGAATCAGGCGAGCATCACTCGTAGCCCAA
>N_6576
TCGCGTGTGTTTCGCGGGAACGCCTGTTGAGCCGTTGATTT
>N_6577
ATAGTACGTCTTTTGTATACCGAGTTTCACACGTGAAGGAG
>N_6578
GCGTACTAGAGGTGAACTTCCGGTCGTGGAACGTCCTGTAC
>N_6579
TTTTTCGTAGGCCGCCTGGCCCATTCTAAAACGTCTACGCC
>N_6580
GAATCGCACCAGAGTGTCTTCCCCAGGGACCTAAATGCCCA
>N_6581
AACCGTTTCTCAATATGAGCCTGACGCAAGGTCTGGCTACC
>N_6582
TCTTACTTTGTACCAACCGACAGTGATCCGTTCACCATGGT
>N_6583
ACGCATCGGGGGCATATAGGCACGCCTTGACACTGTCCGTC
>N_6584
CAGCACGTCTGGACTGAAGACATATGCAAGGCGTACGTATT
>N_6585
GTGCCTGCGGAATAGAAAAACGAAAAAATAGGATGTATGAA
>N_6586
GGTCGTGTAATTAATCGTCCCTACATGCACAGGATCAGGAC
>N_6587
CTTGGAATGTAATAATCGACCAAAAAACGCCTATACAAATG
>N_6588
ACTCATTTTTGCGAGATTCCCCAACCGTACTGTCGATACAC
>N_6589
AATGGAGTGTTCCAACTAGGCTTACAGTAGATTCCGGAACA
>N_6590
TTCACCATTCCTCAGTCCCCCAAGGGGATTTATGATATTTC
>N_6591
GAACGCAGGATCGTCAGGTCCGGTGCGTATACTAAAGGGGA
>N_6592
CGTGTTGGGAGTAGATCCAGCCCAGCACCTCTGCAGAGAGT
>N_6593
CTGATAATCGTGGGTAGATTCGAAGTACATCTGAATAAAAG
>N_6594
AAGCGTGGGCCGGGGTATCGCCAGGTGAACCGATCAATGGG
>N_6595
ACCACCACTGGCTCCCTGTTCCGGCGCACCAATAATTTTCC
>N_6596
CTCCATGGAAACTGGGTCATCCCCTTTAGATTTGTAAGGTG
>N_6597
GTCTTTCACACAGCGTTACACAGCGGTAGAAATGGATATAT
>N_6598
ATCGGGCTTGGTTACCTATCCACCGATATTTGTGACCTTGT
>N_6599
TACTTCGCTTCGGATCAGGGCTCGATGAGCCTAAAATTGGT
>N_6600
ATTTGACCCCTTTAGCTGTCCAAGGCTGACACGAAGATAAC
>N_6601
CGCGAGGCGTGTGTTTTATCCGTCTAAATGAGAGTCATAGG
>N_6602
GGGTATGAGTCGAGACGCTGCACTAGTACTTTTCAATATAA
>N_6603
GGGAGGCGTATCTAGTATTACCACGTAAGCCGATCTAACGC
>N_6604
GCAATTTCGCGAGGTATGCTCCACCCACGATAAATAACTCA
>N_6605
TGCAAATCGCGTCTATCCCACGACATCGGGTACCATGGCAC
>N_6606
GGAGACTTGACATGACTCGCCAATGCAGTATTCGGATCGTT
>N_6607
GACCTCCCGATAGAGACTCCCACATAAATGACACTGCCTTT
>N_6608
GTGGAACAGCGCCGATCTGCCCTGACATTTCGCCTTGTGTA
>N_6609
GCGCGCGGCCAGCCAGATAGCTGGCCCAGGTAGTTATTATA
>N_6610
AGACATTAGTACTAGTATGCCCCAACTGCGCAACGGTTTCC
>N_6611
AAAGGCGTCTGTTTCACACTCTTCTCCCTACATACTCTGTT
>N_6612
TCGCATGGACATCTAAGTAGCCGCGCGGTATATTCTGGGAG
>N_6613
GGGGCGCGTGATCCGGACGTCGTGGAACCCTACTTTTCTCC
>N_6614
GGTTTCTAGTTCCTGTTATTCATTCTCATATTGAGAGTCTC
>N_6615
GGATAACGTTATAGGTGTCACAATATTTACAGGCCGACCGG
>N_6616
GTTAGCAGTTTTGCCCATATCGATGAGCTATCAACTCTCGC
>N_6617
TGATGCAGCGGAGGCACGTGCTATAAGGGAAGAGGCGTGCG
>N_6618
ACTAGTTGCCATTCGAAAATCAAGTCCCACGTTATACGACG
>N_6619
ATATGTGGGACCGCGCGGTACTCCAAACCCCAACCTTCCGC
>N_6620
GAGAAATGAGGGGTGTGACGCCGGTGGTTTCAGGTGCACAT
>N_6621
GAACCATGAAGATATACGGTCTTGGTTCCTGAGGCTATCCC
>N_6622
TCATCGTGACGTGCGGCCTCCTGGGATATTCCCTTGGGATC
>N_6623
ACACGTATTGGCGCCAATGTCAAAGTAAATACGGTTTCCAG
>N_6624
GTCGGTGATTACAAGCCTAACAGAGGGACCGGCATGAAATC
>N_6625
TCAGGTGGATGCAGCCCGGGCATCTTTTAACCCTACGGGGC
>N_6626
GCGGTTTATCTTTCCCGCCACAGGGCCGGTATACAGGATAA
>N_6627
AGACACGCGATAGCATTATTCTCGGAAAGATACCAGACGGT
>N_6628
GCAATTTCAACCCCCTTTCTCAACCTCTCATCTACAATCGG
>N_6629
CCTTGGCGGCGGGTGGGAAGCGGGGGGTAATCTACGAATAA
>N_6630
TCACAGGAATCCTGTATACGCAGGTGCACAACGCTAGGTTA
>N_6631
TAAGGAGGTTTCTTCTTTCTCAGACAGAGCGTTGCCACAGT
>N_6632
TTATGCGCCATAGTTGCAAACCTTGGCTTCCCTCAACGAGG
>N_6633
GCCGTTAGCTGGCGGCGCGTCGGGACCTGCTGATTTGTAAA
>N_6634
ATCACGGCCGTATGGCGAGACTAAGAAACAAAAAATGACTA
>N_6635
CTCTAGTAGGCAGCACATCTCGGCACGCCTACCGGAAGGGT
>N_6636
CGATGTACTGCCGGGCATACCGAAGAGTACACTCCAAGTTA
>N_6637
GGGAGGGAGTTGTGTATTATCCACTCAACACCAGTTCCTGC
>N_6638
GATCGGAAGGGACATTCTCCCGCAGCCTCCTACCCGTCCTG
>N_6639
GAGAGTTGCCTGGTTGGTGACGATTAGTGGACTAGCCCCAG
>N_6640
CCTGGGGCCTAACTCGCCGACGCCCTAATCCACAAGCTGTT
>N_6641
AGGCCAAACATGTTTGGAGTCTATCTCCACATGCATGGCTG
>N_6642
CCGCGATATTGCTGTTTCTGCTGACAGCGTACATGGGCCCC
>N_6643
GCGAGCCGTCTCCCACGGGGCGGTTTATAACATGGCGTACA
>N_6644
CTAGGCTTACTCATGATTATCTAACGGCACTGTACAGTAGG
>N_6645
TCGTTACATTAGGCCTTCGTCCTGGTTCGCGAACTGGCCTG
>N_6646
GACTGGCGCAATTGTCACCTCAGGTGTTTCAGGATAAACCG
>N_6647
ATCCCTTGTCCGACCCCGTTCGGCAGGCAATAGATAGTTAC
>N_6648
TAGAGGCCAGGTAGGCCCTGCGCGTCGGGTATCGACCAGTT
>N_6649
AGAATGGGGTGTGACAAATCCCAGTGTACTGCCTCTAATAC
>N_6650
AGCATCTAAACGTTCATCAACTAGATATAATCAACTGGCGG
>N_6651
TGCAAAGTGAGAGAGAATGTCATGTTAGTCGTGGATCCGGG
>N_6652
GCCCCCCGGCCCCGCATTGGCGGGTCGTTTTGTCACTGTCA
>N_6653
TCACACGGAGGGGACTGACTCAGTCGAACACTACGCGACAG
>N_6654
CACAGGCCAAGCTTCAAGTCCTTGCGCCAGGGTCGTGTTCA
>N_6655
TTGCGGAATTTGGTGCAGCCCGTGCTCATGCGCCAAGCCAG
>N_6656
GTGGGATGCTGTTAGGCGAGCATTCATATAGACTCCGTAAA
>N_6657
TTAGTAATCGACTAGTGCGACCGTTTAGGCAGGGGGAGACT
>N_6658
ATAGGGACCTATAGACTTTCCCGGCTACCGTCGACATTTAA
>N_6659
CCTACCTACCACGTGTGAGTCTTGCCCTTGTCGCCGTAATT
>N_6660
ATTGAATCTATCACTCCGTGCGACCACCAGCTACAACCACT
>N_6661
AGTCATTTTATCGTAGTCAACGTCACGATTCTCGCTTTTAG
>N_6662
CGCACCCACACAACTTCTCACCACCTTACCCCAATTGTTCA
>N_6663
TCCCAGCGGATAATGAGTATCTTGGATACCGGGTTCGTAGT
>N_6664
AAAATAGCTAAATATGCTAGCGCAGGATAGAAGTTAAACCC
>N_6665
GCGAAGGGGATCCAAGAGTACTTATGCGATCACGGCGACAG
>N_6666
CAAGTTATCTCCAGTAAACTCGCAACCGCACCTGTAAACTA
>N_6667
GGATTGCAGTCCTCAAGGAGCATGGCTACGAGCTCATTTAA
>N_6668
TTTACGGCGCACCCTTCAGTCGTTCTCTTTGTCGTTAAGAT
>N_6669
TGTCTTCCCTGGTTTCGGTACCAGTAGCGCGGCCCCAAGAG
>N_6670
GATGTCCACGAACGCAGCGTCGAAGGAGTGACAACCACCAT
>N_6671
GCTTACCTGGAGTATGCTTGCCCGCAGACGCCTAACTACAA
>N_6672
CGGCATCTTTGGCCGAAAGTCAAGGACGCGCTAAGGACACG
>N_6673
CTGGACATCGCCGTTGGCTACATTTGACATAAGTTGAGGCT
>N_6674
CTGCAACCGGTGTATGGGTCCTTCTAGGAACACCTCGCCTC
>N_6675
CCCACCTATTAGTGGTCTGCCTGTATGCTCATCTACCAGTT
>N_6676
ATCGGTCTCCACCGCCCCGACAGAGACCGCATCTACACCCC
>N_6677
CATAGAAACCCGTAGGGCGTCCATTTAGAACCCAACCGGAG
>N_6678
GGTGGGTGGCGCCAAGACAACTCCATTCACGAGTCTTCGTT
>N_6679
GCCCTTCTTGCCTGCTGCAACCCGAATTACACACCAAATGG
>N_6680
CCATCCGATCACCAGAGAAACACTTGGAACCGATGAAGGAT
>N_6681
GTCCCAATGGTGAAATACGCCACGCTCTCGTACTAATAAAA
>N_6682
ACTTCACCCCTCTAGCAAGGCAGCACATTACTATCCGGATC
>N_6683
CTTTTCAGGGCAAACAGAAACACAGATACTAGCGGATGTCT
>N_6684
AGAGAAGCAAGCTGCTGCCGCGGGATCAAACCACTATTAAA
>N_6685
GGTCCGGTGCAATGACCGAGCCAACGAAATGTTATTTCCTC
>N_6686
GATTGCCCTCCTTGCGCTATCATAGTACGGATCTGAGTTTA
>N_6687
ATAGTCCTAAGCTTCCTTGACGAGAAAAGGATGTTCGTTGA
>N_6688
GAAGTTGATCAGCTCCCACCCTTTTAGCCACTTTATCGGCT
>N_6689
AACTGCGTAGATACAGATCCCTTGACCTACCACCTCCGCAG
>N_6690
ACAGCGTTATTTCAGTGATGCCCTCGTGGGACGCGCGCAAT
>N_6691
GATTTGCCTCAGTTTGGACCCGTTGACTGTCTCACAGAGAT
>N_6692
AGGCTTCATACATCATATGACGTCGACAGTGACCCGTGCCT
>N_6693
GCTTTTAGATATTTCGACTCCCATTACCCCCCTTCTTGACT
>N_6694
TGTTAGTAGCTTACTTTTACCGTGAGTCCGAATCAAATGCA
>N_6695
TCCCGGTCTTCCTAGGCGCACGTCTTTACCAGAATGCGACC
>N_6696
CTATTCGGATTGAGCCTGTTCATATTGATCGATTATGCATC
>N_6697
ATGTTTCGGAAACAATCGTGCCGTACATGGAGAATATAGTT
>N_6698
AGATAGCTCCGCCAAGAACGCTTTCTACGTCATCCCCCTGC
>N_6699
TCGCGTCGTACTTACGTTCCCGGACTACCCGGTTGTGCATT
>N_6700
TTATAACGGGCCTCTGTGAGCCAGTACTTCCTGTTAAAGGT
>N_6701
GCCTCTCGGGGCGTTGGAACCAAGCTACCTAACATTAACCA
>N_6702
GTCCAGATCGTAACGGAAGGCGAACCGCCATTCAGTTACAC
>N_6703
TAATTTTAGTTTCATCCTGACGCAAGACGTCCACGATGAGA
>N_6704
CCGCCATACGAGGGTCTGAGCCAACCTAGGTACGACAGATC
>N_6705
CTCCGATTACGGGGGAACTTCATTGTTGTACAGATTAAGGC
>N_6706
AGATCGAATTGAAGGCTTAACGTTTTTGATCGCTGTTGATC
>N_6707
CCCTATTCCACGGAGGTATGCACGCCCAGATTAGTGCTAAG
>N_6708
TCCTGGAGTCCGTTCGCCTTCAATGAACATAAGGGGCCCGC
>N_6709
CTATGCACTGACCCATACGTCGACACTCGTCGTGATCTAGG
>N_6710
TCCCTCTTATTAATAGACCTCCGTATGGCTCACAGAACCCG
>N_6711
GCGTCTCCACGATCTAGCTACCCTTCAGATGATACATGTCA
>N_6712
CAAAAGTCTTGCAGCACCGACATTCCTCAGCGGGTCCGACT
>N_6713
TGTTTCTTATAACTCTTGCTCCCTGCTCCCCTGTTCGCCAA
>N_6714
CAAGTTGGGGCGTGCGTTCTCCGAAGAGCATCAGCCACCAC
>N_6715
AGACTGTCGCACTTTTGATACGAGGTAGCTCCCCGGTGAGG
>N_6716
GGTGCCCCAGTGCTCGACTACTATATCTGGGTGTTCTCGAC
>N_6717
CTGTTCAGCAAAATCAATCTCTAAGACGGGGAATGCGGTCC
>N_6718
CAAAGGATTACTATCGCATGCTCGAGCGTGACCATCCAATT
>N_6719
CAAACCGCCTACCAGTGTTACGGCGAGGATACCCTCCCTCG
>N_6720
ATGACCTAGATCTGGCATTGCACAACCCCAAGTGTACTATC
>N_6721
CAGTTGCTGAGCAGGCTCCCCAATGTAGCATATAACGCCGA
>N_6722
TGGCCTTAGCGATTATTTTCCGACGCAGCTTAACCTGGCTT
>N_6723
TTTCTCCTCCGCGAATAAGACACAAAGAAGGCTTTGGGCTC
>N_6724
GAGGTTAGCAGCTGGTGCTACTCCGAGAATGACTGCCGGTA
>N_6725
CGACTAATATAAGCTCCGTCCTGGATCGCCTACGTTCTGGA
>N_6726
CGTGAGGGTTACTTGTCTGGCCTCCCACTACCAGGGCTACT
>N_6727
AAGGGGAGTGGTTTTCCGCTCCCACCTATCTTCGCGAGTGG
>N_6728
ACCGTTAGGGGTAGATAGAACGCATTCTGAGTCTGAAAATG
>N_6729
TGATCTAATCAGGTCCACTACCAACAGCAATGAAGACATTT
>N_6730
ACATAAACAACACCTGTCCTCCGGTACACTTCCTACAGCGG
>N_6731
AGCACATGTTACTGCACGGCCGCGATTCAGTACCTATATCA
>N_6732
TGTTACCTCTATCATTGTGACTGAAGCACCGACTCGTAAAA
>N_6733
TGGGCACGAGCCGCGAAATCCGGTGCAGGGGCTTTCTTATA
>N_6734
AGGACACGGTGCAGAGCATTCCGCCAAGTTAGACTATATGG
>N_6735
AAGCACACCAGGACTCAGTGCCGGCTATGTGATAATTATTT
>N_6736
GGTTAAATAAATCATGGGTTCAATCATAGAGACGGCAGGTC
>N_6737
CAGGCGTATTTGCGCTGGTGCACGTGGCATTGAAACATCAG
>N_6738
CCCTGACCTGTACCGCTAGACCAACGGTCGCCTAGAGTGTG
>N_6739
TCGTCCAGGTTGTGTTACTCCAACTAGGAACGGGGGTCCCT
>N_6740
GAGGGTCAACCCATATTCTTCCAATGAACACCTGATCAGCA
>N_6741
TCCCTATAAGTCAATCATTCCGCCACTTTCGTGCAAAGTCG
>N_6742
GGGATCCAGGGTACGACGTGCTCGGTCATTTACAAACCGGC
>N_6743
AAAGTGGGTATCCACGACGCCACAGAAGAATATTCAACCCG
>N_6744
TCCCACACCAATGACGTGTGCACCTCTCGTCTCACCGTAGT
>N_6745
ACTCTACTGGTACACAAGCCCGGGCGTAGAGGGCGCGAGAC
>N_6746
GCGTGTCCGGATCTCATAAACTCGTTCCGGATAAGCGCTTT
>N_6747
GCAGTTAGTAGAGCACGCAGCCGGCTGATAACCTCCGCGTG
>N_6748
ATGGTTTAGCGACTAGTTTCCTTCGAGACCCCGTGATCCAT
>N_6749
CCATCACAGGGGTCAGCGACCTTTCCTCTTGCTATAGGGTA
>N_6750
AGCGGGGAAAACGACATGTGCCGAATCTGCAGCTGAGTAGT
>N_6751
TCATTCGTCCTCTTGCCTGGCCGATTAAGCAGACGGGCGCG
>N_6752
ATCGATGATATACTCATCTCCGAGAAGTTTTGGCAGTGCGC
>N_6753
CACGGTATAGCGCTACGACGCCAGGAATAATGTAGTAAAAA
>N_6754
GCCTATCATGATGGATGACCCGCGCAACGGCTAGAATGAAG
>N_6755
GGTAGGACCATTGTTTTTCACTGAACTGGTGCTACTGAGCT
>N_6756
AGACTGAGAAGAGTTCCCATCCCACGTCGCCTTGGGCCTGA
>N_6757
AACGCGTGCGCTCCTCGGTCCGATTGACGTATTATGTATGC
>N_6758
CTGAGTCTGACTTGGCTGCCCACGAATAGTTTTATTCCACG
>N_6759
AATCGTATTATAGCGTTACCCTAATATAAGGCTACCCGGCA
>N_6760
TGTCCCAGTCCACTTATGAACGTGAAGTGTGATTATAGAAA
>N_6761
TGACTTGTGCCTATCGGAGCCATTTGATCCACAGGGTTAGA
>N_6762
ATGGAAATTACCCCACGGCTCGGAACCCACAGCCCGTTGAG
>N_6763
TTGAGCGCTGTAAACCTTAACCGATAGTGGAATAGTAGAAT
>N_6764
TGTCGGAGCCCAGGTCTCCACAGAGCATCTCGGTAGATGCC
>N_6765
TATTAATAACCGCGTTGCTCCGAAAGTTTCCCGGAGTTTCG
>N_6766
CCAATGTTCCTAGACAACGCCGATGCGCGGTTCTGCGCCAT
>N_6767
ACAGTGGAAGAATTACTAAACTGCCCGACAACAGGTGTCGT
>N_6768
TTCGAGGCCCAGACAGGTTGCGGCTCTCCGAAGACAGTAAC
>N_6769
TGAATACGTAATCTATTGAGCCTCAGATCCGGGAACCCGGT
>N_6770
TTACTGTATCTTGGGGATATCTGAGACGGTCCATCGCTACA
>N_6771
AAGAGTTGTAGAATCAACGTCTCCCCCTCTGCAAAGCCCGG
>N_6772
TTATCGTCACGGCAGTACTTCCCTAGCGGCTACTAACGGTT
>N_6773
CACATCCGGTACGGGCTTGTCAACCTATACTTGTAAGTTGG
>N_6774
TCATCACGCAGATCCGACACCTGTGTTTTGGTCAGCCGCAG
>N_6775
TCTCGCCGTCGGTAGCCCGCCCCTTTAGTACCCTTTGGGGG
>N_6776
CTATGCGCGCTTAGCGAGCTCGTACAAGTTTTTGAGCACGC
>N_6777
GTAAATGTGCCAAAAAGCGGCGGACCTAATTCTTAACCAAA
>N_6778
AATTGTAAACACCCCTATCCCCTAGAGGACGTAAGATATAA
>N_6779
GGCGGCGATTTCTTTCTTGCCGTGTAAGCCTAGACCCTAGG
>N_6780
ACCATCCAGACCACCTGAAGCTTCTTGTCCGTCTGGTTGAT
>N_6781
TATAGATCTGAGGGCGGTCTCGAGAGACTAATGATCGTATA
>N_6782
CGTTTGGAACGTAGTGAAAACATCTGCATAGTATAGAGGTC
>N_6783
TGCAAAGAATCGTGATAGACCCAGAGTCTTTGATCTCAATC
>N_6784
TTGAAGGACGCTGTAATCACCGTTTGGTCTACAACCTGCAA
>N_6785
CTCACTACGTTACCGGGTCGCACCTTCGCGATAATGTAGTA
>N_6786
TGTCTGGTACCGAGTTGTATCTGCCATATTGCAAGGATGGC
>N_6787
ATTAGTCTTAGAACTGTGGACTGAGACCCTATTCTTTGATC
>N_6788
CCATTTGTGGCCTATAATGACGAGGACTGGCTACTTATCCC
>N_6789
GCACACAAAAAACCATGGAACATGGGAATTAGCCCACTTAA
>N_6790
ATACCGGTAGTGATTGTTTCCTGATTAGATACTTGAAAGGT
>N_6791
CCGCCTTTTTGCATCCCTGCCTCAGACTTTTTATTGACTAA
>N_6792
GGCGCTAGAGACTAGCAATCCCAAGTGGTCAAAGGAGGGCC
>N_6793
ATGTATGTCAGAGCAACTGTCTTCAGTACCTGGTTAATACT
>N_6794
TAACGAGCCTTAGGCCGATTCCGGATGCCAACTATGCCATA
>N_6795
ACATGCACCAGGCGAAGACTCCGTCCATTGTACGAAGGTAG
>N_6796
ATGACTGCGAGTAGTAAGTTCAATTCACTAATATCTAGCTA
>N_6797
TCCGAGCTCGTTAGCTTCATCTGGTTTGTTCATCGTAACAA
>N_6798
CCACGATGCGGGTATGGAAACCGCCGATACAGGATTTGCTT
>N_6799
GTTTTCACGCTTGGATGGCACTTCAATAATGAGCTAACGAA
>N_6800
TAAAACTACTAATTCTTTGTCTCTCATTCACCCCTCAGATG
>N_6801
CTCCCGGACTACATTTTTAACAATGCTATAAGAGGCCGTGC
>N_6802
GTCCTAGAAACGACATTATGCGGTCCGACGTTCTATTAGAG
>N_6803
TTAAAATTCGGAGGAGTGGGCCGCAGCTCCTCAAGATGCCG
>N_6804
TTAGAGAGTAACCCAGTAATCCCATATCAACGTGCCTGATA
>N_6805
TATAGATGCAATGAGCGAGTCGGCAAGCCTGACACATGCGT
>N_6806
CCGGTGTCTGTTACACCGATCAATTGTTGTATCAGCTGGTC
>N_6807
GCCTATCCTGGATCCTCAACCATTGAGCGAAAAAGTACTCT
>N_6808
ACTATGACGTGAACACAACTCTCGTTTTACAACGTCTTGGA
>N_6809
ACCAGACTGGATCAGTTAGACGAAGTGGACATCCTTCCACT
>N_6810
CAGCGGCTTATACCCACTCTCGCGCCGGCTTCTTCCGTCTG
>N_6811
TATAACATATGCAGGCGCATCTTTACTCTCGTGATATCATG
>N_6812
TCGTGTGACGCCCGGTTCGGCAGCTGGGCTGTGGGAATTTA
>N_6813
CTAGTCCTTCATGCCGTGCACCACAGTCCATCTGCTCAAAC
>N_6814
CACCGTACTACTTGCTTAAACGGGCTGGTGATCTACCACAT
>N_6815
GGGAGTTCCTTATAACGGGTCTTCAAACCACCGGGGCTTTC
>N_6816
GCGGGTTATGCATTCAGATACGAGACTATGTTTTTACTAAG
>N_6817
GTTTTGAAGCCCTAGCATCCCTATGAGAGGGGGTTCAGCGT
>N_6818
CATAGGGATGCGCGGCCCAACCTAGTCTTCTAAGAGAATAT
>N_6819
GTACCGGATTAGGCTTAACTCGGAAGAAATACTTCATGGAA
>N_6820
CGGGGGTGACATGAGATCGCCAGTCTTTCTCATGTCATTTT
>N_6821
ACAACCCAATCCGCCACAGTCAACATTAATCTCTTAGTGAA
>N_6822
GTCATGTCCAATGTTCGAGGCGATAATCAAAAGTGCCAGTT
>N_6823
TACAAGGGCCCCGCCCTTAGCAAGTCATTTAGTTGTTTGCT
>N_6824
CGTAAAAAATCTTGGGTACCCAAATAAAGGTTCAATAAGGG
>N_6825
CTGAATTCCGAACGTTCATTCAACAGGTTGAGCGCATTGGA
>N_6826
GGCAACTTACGGGCGCAATGCGGTATAGATCAAGCCTATCG
>N_6827
TCTTTGAATCACCTAACCAGCCGGGATTTGAGCGAGGGGCC
>N_6828
AGCCCGGGTGAACAGATGGCCGAGGACAATACCATCTATAA
>N_6829
ACCCTTGACTCTCCCACTTCCCGCTTTTACCATATGGCTCT
>N_6830
GAGACCATAGCTAAGACAATCATGGCATAAGTAGGCGCGAC
>N_6831
GCGGACGAGCACTCGGTCTCCAGGCCGCACTAGCTTGCCTG
>N_6832
AAAAAAGGCGTCATACAAATCAGACTTAATGATTTTAGACA
>N_6833
TTGAGGGTCTAGGTTGAACTCCACCCCCAGGCAACCGTGCA
>N_6834
CTGAGCACATTTTGTCAAGACGTCAACCAACAATGCAGAGA
>N_6835
CGGATCCACTTATAAAAAAACGTGCCTGGCCGACCCAAAGG
>N_6836
TGTAAAGAACATGGATGTTTCGTTCCGCGGTCTGATGTAGT
>N_6837
GAGAATATTGGGGGAGAAGACGGAGACCCTGTGGGCCGACA
>N_6838
TCTCTCAAATATCCAACCCCCTTGTTCGGAGCTATGCGAAG
>N_6839
TAAGTACAAGTAGAGTCACACGGCTACTGACCTTCTCTAGG
>N_6840
CCTACATGGTGTGTAGAAGACTGGCTATTCGACATGATACT
>N_6841
ACATGCTACATCTACATCTGCTCTTATTTGGTTCGTGGTTG
>N_6842
CCCAAACCCAGCGCCAGCAGCAAACGCTAGCCATGTGAAAA
>N_6843
CTCGGAGAACTGGGACTCGACAGGAGGAAGACGACTTAGCA
>N_6844
GCTTGAGATATCCACACGGCCCGAACTAACTCATGACGAGG
>N_6845
TCCCGTAGCAACGCACCAGGCGGGAAATAACTCAGTTCTGG
>N_6846
GAAGGAGTACTTACCTGAGGCTCGGAACGTCAGTGGTGCCT
>N_6847
ATCACTTGGTGAGATCCAACCTACGTATAGCAATGAGGCAT
>N_6848
CGTTGTTATCTGACGATTTACCTCTTTCATGATCAGTCTGG
>N_6849
CCAACTGCAAATACCCCGCTCTGGCTCACAGTCTAAATCCG
>N_6850
CCAATGATTATGCGGACTAACCGTAGTCAAGACGTTGGATC
>N_6851
CCAGGCGACTTGCACTGATACCCAGTAAAGGCAGTCAAGTT
>N_6852
ATTTTGACCGTGGGGTCCTACTCATTTATGTAGGGTTGCTA
>N_6853
TTGGGATTTTCCCGCCTCTACAGTACACTGCCGTTTAAAAC
>N_6854
GATGGGGCGTTCCCGCGAAACACGCGTTTGCCCATATAGAG
>N_6855
CTGTGCGTCCTGGCCTGGCACCATGATGATCGCCCCTTCTT
>N_6856
GGGCGATTTGGGTTGTGGAACGGTCCCGAAACTATCAATAG
>N_6857
GCATGAGAAACACGGTCCAACGAAAGTGTAAGCCGAGGTAT
>N_6858
TTCAAACTAAAGGCCGATAGCGAGCGGTATGCCACACCGCC
>N_6859
TGATAGCTAACGCCAAAAAACAAACTGGCTGCACCCCTGGG
>N_6860
AAATTTCTCTCTACCGAAGGCGAAAGATGCGTCGAGGTAAC
>N_6861
AACCGGTAGTGCTGCGAACACTAGCACAGAGCCCAAAACAC
>N_6862
TGATAGAGGAAAGGGACACCCTCGAATTAAACTAATGGCAG
>N_6863
GGGCAGCGTGCATACGGAAACGTTCGGACGCCGCGAGCTAA
>N_6864
TCCTCTACATACCGGGATTTCAATTATGGTTGGACCATCTA
>N_6865
TAATACGCTCTACAATATGACACTAAAGCAGGCTCGTGAAT
>N_6866
CTAACTAGTTCTTACCTTATCCCGCCGTTATATACGTGTAT
>N_6867
AGGGTTTACAGGTAAAGGCACGCTCGTTTATTACACTACAA
>N_6868
GCGTTCTCCACTTCTAATATCAAGTTCTGTCCGGATTCAGG
>N_6869
CAAGCTGCGGTTTTGCAACACGGTATATTTGAAATGTTCAT
>N_6870
CTCATAGCTTTAGAATGACACCTGCCTTGCAGATACAGATG
>N_6871
GGCACAGGCGGATGGGACTGCACCCAACCCTCATTCATCCT
>N_6872
TCACGGCTTGGAGTCGCACTCTTCGACTGGTAGCTATATTT
>N_6873
GTCGCTAATTATCTATGAAACCGGATAGAGGGATAGGAAGG
>N_6874
GGAGCAGGCATTGAAGGATACATAGACCGAGTAGTGACGGT
>N_6875
CCCTGATGGAGCAATAAACCCCGCACCCATGCCGGCCTATT
>N_6876
ACTCCATGTCGGCCGAATACCTAACAGCAGGAACTGGACGT
>N_6877
AGGTACCAGCGTAGCCTCTCCTCGTCTAGCCAAAGGAAGGG
>N_6878
TCAAGCAGCGCTGTCTCTTTCCTAAGGCTGCTACCTAATTA
>N_6879
CAAGCGCGACTTGCCCTAGGCCGTTGCGAACATATATTTGT
>N_6880
GGATGCACCGCGCGCCTTACCCGGTGGGACCAGGCCGTCCT
>N_6881
TTGGGAGGCCAGTGGATTTGCAAAGCCGCTACCGGGTAACA
>N_6882
GCTACAGGGCCGGTCGTCTACTTAGTAGTCCACTCAAACGG
>N_6883
CGAACTAGGTCAGGGAGCGACTTGTAGGGACCTAGGTCGAA
>N_6884
ACGAGTCTGGGAATGTATTTCCATTACTCACTCCTAAAGTT
>N_6885
ACCTGATATCATACAGCTAACTCAAACGTTATGTGATCAAG
>N_6886
AGTTTGTACTCCTCAACCGACATTATAGATACATGGCTATG
>N_6887
TAAACCTCTCGTAAATACTGCCTATAATCGAAACCGATATG
>N_6888
TACCAAAATGTAGGTGTCTGCAAGGCTTTGAGGGTGTACTC
>N_6889
CCCACCCGCCAAACATAACTCATCTCACCTAGGACACGTTA
>N_6890
ATTCCCTACAACAGTTGTGTCGCTCTGACCCCTCAAGGCGT
>N_6891
AAAAAAAATGAATGGTACTTCATGGTCCTTCGGCTATGTTC
>N_6892
TTCGCGTTTTTAGAACCGGTCGATCTACGATACACTCAGGC
>N_6893
GCAATAAAGATGTCTACCATCGAACTTGACGTAAAGACGTT
>N_6894
CGTAGCTAATCCGAGTTGTCCTTTACTATATGTTTATTCGC
>N_6895
CAGTTTTACATTAAAACTGGCACGGAGCATGACCCTTGTCA
>N_6896
GTATGATGGAGTCCCGAGATCCCTATATGGTCTGTCGCAGA
>N_6897
TATAACTAATCGGGACATAGCTTTAGCGCCCCAGCGAATGA
>N_6898
ACGACGGGGCACGAGGCCACCATTATATTAATACTCGCACC
>N_6899
AGGATCCCCTTATCCGGAAACGCCGTTACCAATATTCCTTC
>N_6900
TTTCGGGACGGGTATCGAATCCTTTTAAGCGCCCCCAACGC
>N_6901
CACTTACTTATTCTCCAGTGCAGCTTCAACCCGGGAATTGG
>N_6902
TCCCACAGAAATTCAAATTTCGCTCAACTCTTTCGGTCGGA
>N_6903
TTATTGTAACATTACAGTGACCCAAAAAATGGCTCATCGGG
>N_6904
CCAGCTTGCCCAGCCACCGTCAGCTCGTGGTTCCGGTCTTC
>N_6905
GAGAGTATAATTGTCGTGGCCTCGCTGTACGGTGTAGTCAA
>N_6906
CACATCCACCAGCTGTAGTCCCACCGGCGAGGCCACCCAGA
>N_6907
TCACGTATTTCTTGGCATTTCATATGATTCCTAAACCGCGT
>N_6908
ACAGTTCCAACCATTCGTGGCTGAGACTGCCGTAGCAGCAG
>N_6909
ATTGTAAATAGTCATAGTTACTCACGCCCCTCGAGGTGGTA
>N_6910
TAACGGGTGCGTGAGGCAAGCGCCAATCCGAAGGTAGAGCC
>N_6911
TCAGACTGCCCTTTTATGAGCCTTGTCTTACAACCGAGTTC
>N_6912
ACGCCTTAAAGATCTGGCTTCTTAGCCAGTCGCACTTATGT
>N_6913
AGAGCAATCGCTAAGTTTGGCCAACAAAAGCATACCTTCCC
>N_6914
CTGCCCGTCGGCGACATTCCCCTCTAATCATTGGACCTGTG
>N_6915
CATTCTAACGGAAACGCTGACGCTATCCCATAGCCATTACA
>N_6916
GGCTTATGGCCGAAGATGCACGGTGCTTTATAGGCGACTCA
>N_6917
TTGGAATGGGATTTTGAACGCCCGGATGGCTAGCTCAGGCG
>N_6918
GCCAATGACAGGTCTACAGTCGGGGGGACACTGAATAGCAG
>N_6919
CGGGATTACGCCCCGCACCACGGGATCTTGGGACGGTCCTC
>N_6920
GCCTCCCACCTGAGCCTGGTCGGCCCCTTTGCGGGTGTCTT
>N_6921
ACTTTCCAAGTGGTAACACCCCGACCCCGTACGATTTATCA
>N_6922
AGATTTTAAGTACGTTTAAGCGTGTAAGGAGCAAGCTGTTA
>N_6923
GTTGCAAATATGTGTCGTACCCGCCCGCACCAGCTTCATGT
>N_6924
TCGAAGTTGAACTGAGGGATCCGCCCGCTGCGAGTTGGTCT
>N_6925
CCCCAAGATTATGTAGCTCGCCAGAGAAGTAAGAAGCATTC
>N_6926
TCACTCAACGTGGCAGCCAACACCTGATGGCCCGGGGTTGA
>N_6927
TTCGGAACCGTTCGTCCCCGCAAATGTAGTAAGTAACACGG
>N_6928
CGGCGTAACCCTTTATCTGCCTATTGCCAGCCAAGGCTCGT
>N_6929
TGGCAAAAGGTGCCATAGCCCTGCACTAGTTCGACGGATCG
>N_6930
CCGAATAGGCTAAGGATGGACTCCAGGAGAGACATAATTTC
>N_6931
CGCAGTGGCTGAGCAATGGTCAGATACAGTTCCCTCCGGGT
>N_6932
GCAGCCAGCAAACCCTAACACCCGGTTGGTCTGCTGGTATC
>N_6933
GCTTCGCATTCTAGCCTGTGCCCGGTCTGTGTGAGGAATCC
>N_6934
CGCTCACTAGTAATGATCCCCATAGCGATTTGAAAGGAGCT
>N_6935
AAATGCTCCGTCTCTCCAATCGCGAACTGAAGTCAACGGAG
>N_6936
TTCGCTCCCCAAATCGTACACATCGGAGGCTGCAGAGATGG
>N_6937
TCCATCTCCGTTTTCAGGCCCGAATTTATAACCACGTTCGT
>N_6938
TTTCTGGATAATTTTCCCGACTCGCACGTTACAGCACACGA
>N_6939
ACTTTAGGACCGCGGAACGCCAACAGGGTCTCTCTGTAATC
>N_6940
CAAGTACTGAGGATGGCGTGCTATCGTACCTAATAGATCTC
>N_6941
TCTTTTTATTTGCAGAAGTTCCACTGTTCGCGACGAATAAG
>N_6942
CGCGCCAACATTATGTACTACGTTTTCAGCCTTGACTTGTA
>N_6943
AAGACAAGATGATGCATCCACACTAGGTCGCAGAGGATTTC
>N_6944
GCTCTGATTGACTAATTATGCCATGACTTTTGCTGGGGCCC
>N_6945
CTTGCCTCTGCATACAGGTCCGCCCAGAGGTGTTCGTCGGC
>N_6946
ACTCAGTGCGAGGGCGTAACCACACCGACTACTGAGCTGTT
>N_6947
TGGTGCCCAAGCACACGACCCTCCCCATTCGTGACCTCCCA
>N_6948
CGAGGAATAGCACTATCGTTCAATATCTCCGGTCCTAACAC
>N_6949
AGTACGTTAGTAATGTCGGTCCCCCATGTTCACCTCGTTTC
>N_6950
GTCCTTTCAGGTTGGGGAGCCCGATTGTACGCATTAGCTGA
>N_6951
CCTACACTGGATCAACACAACGGACATTGCTTTAAATATGC
>N_6952
GCCCTCCATAACGGAAGATTCGAGGCTCTGGTAACCAAGGC
>N_6953
AACTGTTTGGGTGCTACGGGCCCACTCAGACCACGAAACCG
>N_6954
GGCCCCGGTAGTGGTTTTCACTTGCTTTTTCGGGCTTTAGT
>N_6955
CATGTATTTGCCCTCGTATGCCAACCCCCATAGCAAGACGC
>N_6956
TCGTAGCCACCGTACCGCTGCGGTTAGTTGGTGCTATTGAT
>N_6957
GCACGCCACTGGAGTCGTGTCGAGTACCGCCGGATGTGCTG
>N_6958
ACTGAGCTACACCTGTCTCTCGTGGAACTGTTGCATGAGGA
>N_6959
GACATACGATGTTGTCGCTGCCGGGGCCGTCATAACCTGGA
>N_6960
AACTTCTAATTCATTATAAGCCGAAACCTTCCTCGGCATTC
>N_6961
TTATGCCCTTCTAGTAAATACATTCCGCGCATGCAAATAAT
>N_6962
GCTCAATGTTCTGCCGTCAACACTAAGGGAGGAGGATGTGC
>N_6963
CACGCTTTCAAAGCAACCTTCTCTAGGAAGATACTAACGCT
>N_6964
TGTTTCCAATAGTTAGCCACCGTCGTGGTGTCTAAGCTCCA
>N_6965
ATCTAAGGCAAACTACCACGCCAGATAAGTCAATTATATAC
>N_6966
TTGGGTAGTCTGTTTCTAAGCAAGCCCGAACTCAAAGCGCG
>N_6967
AGTAATTACAAGGGGACAGGCGCAGAACCTATTTCACCGTG
>N_6968
TTATATGTGCGTCCTCGCACCAGCGATGAAAATCGCCTTAT
>N_6969
TACCATGCTGAAATTCTACTCACAAACCAAAAGCATGCAGT
>N_6970
GTATCGTATAATCGGCCTAGCTCATGACTGAATTTCGGATG
>N_6971
CCGCTCATGGCAAGCCCACTCGTTAGTACCTGAACAAGATG
>N_6972
CCGCCCCGATGCGAAGACCGCCAAACAGTAATTGGAAGGGC
>N_6973
ACAATTCATTTCTCTCGGCGCATTCAAGTATGAATCAGAAT
>N_6974
TTATTGATTGATTCCCTTATCTATGTGGAACCAGGACAATT
>N_6975
CTCCTGTACAAGGTCGTGCCCACTAGAAACGATATCAGTAA
>N_6976
TTCCGGGTACTGCTACTTGACCCAGTTAAGTCAGGCTGAAC
>N_6977
GCCACCGAATACAGGAACATCGGAAGTTAAAGAAACACCAA
>N_6978
TCGGCATTGGAGCGCTGCACCCTTATGTTGTTGGAAAGAAA
>N_6979
TACAACAAACTAACTCCACACACCATCGGAGGGCTCAAGTG
>N_6980
ACAAAGACCTACCCAAAAAACCATGTGAATTGTACCCAATT
>N_6981
AATGCGCTGCGTTTACACGGCAGTTAATTAAATTTGGCGAT
>N_6982
AATTACTAACAACACTCCTTCCCCGGGCTCGAAGTGGTCTG
>N_6983
AGAACGTAGGGCCCGGAAACCATGGAACCTTGATCCTATGT
>N_6984
CCATGCTAGTGAAAGGACGGCAGGCCGCTCGGTTGCTACCG
>N_6985
ATACTTCATTCAGCAAGGCACGGTAGCCTGGGCGCAACTCT
>N_6986
TTAACCTGGGAGGGTCCTTTCGAAGAAAACGGCGGTTTCCT
>N_6987
ATTCGTTATGCCGCAGTCTTCTTTAGTCCTGGCACAGGAGT
>N_6988
CTTAGGCCTACCGCCGGACACTTCCGAACACCGGTAGTGAA
>N_6989
TGGTCCATCGAGCATGTTTCCAATCTCGGTTCTGAATCTTT
>N_6990
TCTGCGTAACAACACATGTCCTTGTAGCCATACCGCTTTGT
>N_6991
GCAGCTTGGGAATCCTACGCCCAGCCGATAAACTCTCCCGG
>N_6992
TACCTTGACCAGAACTGGTTCATAGCATGGTGCGGGTGCGG
>N_6993
AAAGCTCAAAGGATAAGCACCGGAGGTGTTGAGATAAGGAG
>N_6994
AAAGTTATTCAAACCTCGGGCTAAACGCGAGCACGGAGAGG
>N_6995
CAAGTGAAAAGAACTGAATACGCGCCCAGGCTCGCTTTCGG
>N_6996
AAGGGGCAGCATTTTGCCTACGAGCGTTCTCACTTAAAACG
>N_6997
GAACCCTGGATTAATGTGCCCATGGCGCACTCGGGCCGGTT
>N_6998
GGTGAGCCTCCTGTAGTTCGCGAGTACCATTTAACTGCATT
>N_6999
GAGGCAATTACACCAGTCGGCACAAGGCGCGATGCACTTTG
>N_7000
GACCGCCCTTTATCCCGTTGCGTTGCTGAGCTCAGGGGGCC
>N_7001
AACTAGTGGTTTAAATTACCCATTCCTAAACATAGCGTCCA
>N_7002
AGGATCAGGCCCCCAGCCCACTTAACACAGGGGCGGCTTAC
>N_7003
CGGTCCATTAGAAAACCCTTCCCGATGTGATAAAGACAAAC
>N_7004
TATAATAGGATTATTATAAGCTGAGTTGCCGGCTTTTGAGC
>N_7005
GGGCTACGCTGGTGCCTACTCACTATTCGGTAGATCGTCCG
>N_7006
ACACGCAGAACTGGATATCTCATTGATAACGCGCCTTCGAG
>N_7007
TCGGTGGGCCTTCTTCTCAGCTCGATCTGAACCCTAGCTCG
>N_7008
CGTGACTTATTCCGGTCATGCCCCATATCAGTTTGAGTCAT
>N_7009
GGAAACACCGTCTATTTAATCCCCAAAACCCTAGATAGTGA
>N_7010
TTCGATAAGGCAGCCAGCTACCTCGGGCGGTATCCGGTTCA
>N_7011
AGTATTTGAAGCATCTCGTACACGGACACAGCCTTTCTCTT
>N_7012
CTGCATTACTTTGAGAACTTCATATTATCCTCGAATACCAG
>N_7013
CCACGTGCTAGGGCTATAGGCAAAAACAGACTAATCCAATA
>N_7014
ACGCATACGTTATATTACACCAAGGGTAGCCGCCCTCAAAT
>N_7015
AATGCTATTGTGTTTTTTAACGATGGCGTATTTATACGGAC
>N_7016
GATGTGGTTGTGTGGATGCTCAATATCAGGGAGGTTACTAT
>N_7017
GGCCCCGGTCGTCCACAACGCTTTCATCATTGCGGGAAGTT
>N_7018
AGCATGCATGACGTAATTCCCCTAGACTGTCACAGTCAGGT
>N_7019
TTTCTAGGGGTGTACAGGATCAAATGGGTTGATAGGGTCGC
>N_7020
ATATGCTCCGTTTTCCTTGACTTTAGTCCGCGGCCCTCCGA
>N_7021
TGGAGACCCTTACCCTAGCTCGGCACCCCGAGACTGTGTGT
>N_7022
TAGCCTAGTCTGTACATAGGCTGCGCAGCAGGAGTCTACGC
>N_7023
ACGTAGAGAGAATGGCATCCCCTGCGGCGGATATTAAAACT
>N_7024
GACCCACGATCTGGATCAGGCATGCGATCCAATAAATCATC
>N_7025
CATAAACTCACGATTACTATCCTTGGTGCTGTACTGATACC
>N_7026
TAGTGGTCAGTCTAGAATGTCGGTCGGGATTTCGCGACGGG
>N_7027
GTACGAGTACGTAGTAGGTCCGCTGATATTACCCGCCCGCG
>N_7028
TCATAGCAAAAGTACATGGTCACTTAATTCTTAAGTTGGAC
>N_7029
CATTCCTTATTCCTAAAAACCCGTCCAATAAGAAGTTCGGA
>N_7030
ACACCGGTAGACCTTGGTGTCATTAATCAGGACTCGGCCAC
>N_7031
CTCCTATGAATAACGCTCATCCTATACGGATTGGAAATTAA
>N_7032
TATGCGGATAAACGGAAGGACATTCTGAACAATGCTAGCAA
>N_7033
TATCGGGCTATGCGGTCTCCCGCTATCATCGGACCCTGCTA
>N_7034
CGCAGGCGTGATGGGCACTGCACGAGCACTAGGAAGCCAAA
>N_7035
GAGTTGAGTGCGGTCCGCGACGCTCTGGCTGCCGTGTGATG
>N_7036
CCCATAGGTTATCCAAGATTCTTAGCCGATCCATAGCCTCC
>N_7037
ACGTTATGGCCGGTCTATTGCTTCCGTGAGTCGCAAAGCGG
>N_7038
CATGTGAAGGCTCGGGAGACCGAGGTATCGGGGCTATCAGA
>N_7039
GTTGTCTCTACTACGCTTATCCTACCAAAAAGTATCCAAAT
>N_7040
TTTCTATACGGCGCTGCGTTCTTATACCCGAGCCTCGCGAG
>N_7041
AGTGTTTACTGTAGGCGCGACGCAATCACTCAGCCCCGCTT
>N_7042
ACCCCGGCCAAAAACGCCTCCGCCTGTAGGGGGTAATTGTC
>N_7043
GCGAAAGGCTCCAGAAATTTCTTTCACGCCTAGAAAAGAAT
>N_7044
TCTCGATATAACGATAGAATCCTGTCGTTCCCTGTTGTAGT
>N_7045
ACGCATGTATACATCATTCCCCGTTAAGCGATATCTTCCGG
>N_7046
CAGTTTGACGATCTTAAATGCATCTTTTATAGCGAATACGA
>N_7047
TTACCCCAACTTCATGCCCACGCGCTTATGAAGTGGCCCAA
>N_7048
GTGTGCGTCTATTTATATTCCCCGAATCAGCTTTACGGTAA
>N_7049
GGGCTTAGAAGTCGTGAATGCCGTACGTATAGCGTGGTCTC
>N_7050
ACTCGGAACGCAGGGCTGAACTGACTGATCAGGGCCTTTTG
>N_7051
TTAGGGCATTAACGCATCAACGCACAGAAGGACACTACTTC
>N_7052
AGTGCTCAAACCCGCATCCGCAAGATCGTTGTACACAAAGC
>N_7053
AGAGGATGAGCCTACCTGGTCCTGTTTATAAAACTGTCCGC
>N_7054
TTGTTCCTATACCAGAATATCAGTAAATACCTATATGTGAG
>N_7055
AAGTACGTAATCAGGGGCTACGATTGGATTCGCAGGCATAG
>N_7056
TCATTCTTATCAACTGAAGACAGAGCCGACAGTAATTTTAT
>N_7057
GGATGACACATGACGGACATCATCGCTACGCTGAATGGTAA
>N_7058
CTTCAACACAATCCCGAACACTATCTGAGCGGTGTCGCGCC
>N_7059
AGGGTGGTATGCAGGTCATACACATAGGGCTTAGGCTAGGA
>N_7060
CGTCGTGGCTTCCTAGGTAACGCGTACCGACATGTAGCGGA
>N_7061
GGGCAGCTGCGAACATCTACCTGGGCGGTTGTAGACATGGC
>N_7062
TACTGCTTGGTCTCATATGGCTGTCACATAGGGCGACACTT
>N_7063
GTTCACATGCGACTTGGTCGCCTTTGGAGTGCGACATAAAA
>N_7064
TAACTGGTAGCTCCCCTACACCTCTGTGTGTGCGCGTCTCG
