# Supplementary material for: EnDeep4mC predicts DNA N4-methylcytosine sites using a dual-adaptive feature encoding framework in deep ensembles
Source: Genome Res. 2026 Mar;36(3):589–99. doi: 10.1101/gr.280977.125 (PMC12951953; doi:10.1101/gr.280977.125)
Supplement: Supplement 1 [file Supplemental_Code.zip › Supplemental_Code/EnDeep4mC-main/data/4mC/4mC_G.subterraneus/train_pos.txt]

>P_1
GTCGCCATCGGTTTCGATCACCGGGGTATCGAAGCGCGTCT
>P_2
CCACAGGGGATCGAGCATCGCCGTCATCGAAAATCCCACCG
>P_3
AAACGATAAATTCCAACAATCGGTTTTACGGTTTCATCGGC
>P_4
TCCAGCAGCGGCTTCTCCAGCGGCAACCCCAGGGTGAAATA
>P_5
CGCGGCGACCTTGTGTGCCTCGGAAAAATCATCGGTGGCGG
>P_6
CGATTTCTATTTCTCGATCACAAAAGATCAGCAGTCGCGAC
>P_7
CTCGCGGGAATAGCGGAACACGCCAAGGCGATCGAAATGGC
>P_8
CCTTGAAAAGAGGGCTGTCGCGCCGGCGCGCCTCTTCGTCG
>P_9
GCACCTCATTCCGGAAGGAGCGTTGTGTCTCTACACGGCGC
>P_10
ATTGTCTGGATTTGAAAAATCCCCAGTAAGGTCTAATTTCC
>P_11
TGGCCGCCCGCAAGAACAAGCGGCAGGTCGAGATGAGTGAT
>P_12
CTAATCAAGAATTATCCCCTCGCAATGAAACGTCACCTGTC
>P_13
GCTTTTGGTGAAGAAGAATACGGCTATTATCATCCGGCCTA
>P_14
CCGTTTTTTCGTGCAATCCGCTGAATAAACATTCGCCCCCC
>P_15
GAACCGACCCTGTTCACCGGCTGCAGCAACGACATGAAGAT
>P_16
CTCTTCTACGGCTTCAGCCGCGGCTGGGGCACCCATTACAT
>P_17
AAGTAGCTCAGCTTGAAAAGCGGTTGGAAAACGAACCGATC
>P_18
GGTGAAGGTGGTGGTCAACGCCCCACCCTGCAAGGCACCGT
>P_19
CGCCGGTCGATCTCATGGCGCAAAGCCGCAATCTTGGCAAG
>P_20
ATGGCGGGATCTCGAAATCGCGCCAGGGGAACTTCTATAAT
>P_21
CAGCGAAAACCGCTTCCAGGCTTAAGGATCTTTTTCTCCTC
>P_22
GCTCTCTCCCATTGAAGTCGCCCTGATCGCCTCAGCAACCT
>P_23
GATGAACAGCGGGATGACCACCGAGGTCAGCATGAACAGGT
>P_24
GGCTGAGCGGATCTGATCCCCGGAAAAGCGCAGATCGGTGA
>P_25
CTCTGGAGAGATTTCTCCGGCAGTCGTTCCGTGGGGATCGC
>P_26
CTCCTGCAACGTGGTGCGATCGGTCAGGGCGAATACGTCCA
>P_27
CCATTCGAGGGAGAAACGGTCAGCGCATCGATCTGTCCAAA
>P_28
TACCGTCCTGGTGGGTCCTGCTCTGCAGGCGGATTATGTCG
>P_29
GGTTTCCCTTTTCGTGATCGCCCTGTGGAAACAGCACCTCA
>P_30
TTCCGTCATGATTTTTGCTGCTGTTTACTGTTTTTCACGCC
>P_31
GAAACTCTCGAGATCGAAGGCGTCACCGAACTCGGGCCCAT
>P_32
GTAATTGCCATCGTATTCACCTGCTATGCGTTTTTCGGTCC
>P_33
AGGGATCGGGGACAAAGTCTCGGCGATGCTCAAGGAACTCT
>P_34
AAAGCTGGAAATCCCCACCACCACAAGCATAACGCTGAAAA
>P_35
GCATGGGGTCGGTGAAAACGCCGCCGATTCTTTGACGGATT
>P_36
AATGAGGTTGACAGTTTGCACCACAATAAATAAAATATTTC
>P_37
GTCCTCCTATCGTGAAAAAGCATCAATAGAACGTCCTGCCC
>P_38
GAATACACACATCCGAAGCACAAGGACTATCATCTGCGTGA
>P_39
CTGCCGGCCTGCCCCATGTTCTGTCGCGCTTCTACACCGCC
>P_40
AGAGTACCGCCCGTAACCCGCGGCTTCCCCCCTCTCCCAGC
>P_41
TGATGGGGCAGGGGCAGAAGCAGGGACGCGAGACGCGGGAC
>P_42
CCCAGGAAGGATTTTTGACCCTTGGCAGAAAACGACGGCAT
>P_43
GAGTCGGCTTCGATGATCGGCGCGATGGCATCATAGAAATA
>P_44
GCGGGCCGCGGGGAAATCCGCGGCCTTTTTCATTTCTGCCC
>P_45
TCACAGCACGGCACTTTCCGCGATTGCGAAAAACTGCTGCC
>P_46
AACGGCAACGATCTCATCGGCAGTCAACTGCTCGAGCAGTG
>P_47
AAGGGATAAACTGCTGCGCTCCAACGACAACGCACGTAAGC
>P_48
GTGGACCTTCCCGGTGGTCGCGGCAAAGTCCCCATTACTCC
>P_49
GAGACAGCCACATCAGGCCGCAGGAAGTTAGAGAAACCGCC
>P_50
CTGATATGCGCCAACCTGCGCTTTGTCGTTAAAATTGCCTA
>P_51
CATGGCCCGTGACGAGGATGCCGGTTTTGGGTTTTTTCGGA
>P_52
CGCCGCGTTTGGAAAAAACGCGGCGGCCTCTGGCTCTTAGA
>P_53
GCAACCCTGACCGTCAATCGCCCCAAGGTGATGAATGCGCT
>P_54
CGTCGGCCACATTTTTGTCGCGAAAATCCTCTTCCACCAGC
>P_55
TTTTTGTGAACAATAAAATTCCACTCCTGCAAAAACTCTAT
>P_56
GCTTTTTTTATCCCGGAAAGCGATCGGCACCAAAAACCGAT
>P_57
GCTTGACACTGTCCCATTCGCCGCTGCGGTCCACCGCCGCG
>P_58
CGCGGATTCTGGAATTGGCGCAGAGCCGGGGACTCAATGTC
>P_59
TTGAAATAATAATAAAACTTCCGGTTTGGGTGGAACATTGA
>P_60
CAGCGACCACCATGATTTTGCGGACACCTCCAATACGGACT
>P_61
AAGTTGTGCGCCCTGGGCGGCGGCGTCCCGAATCCCCTCGA
>P_62
AGAGCGGGAACTGGAACTTTCATCGGTGGACGATTTCGACG
>P_63
AAATCGGCTCCCTCGCGGCGCGCCCATCGCAGAACCTCGGG
>P_64
TTTTTACTCTGGATACTTTCCTGGATAGCCATATCGGGGTT
>P_65
GCGAAAATCACAGCGGTCGACCAGGTGTTTCAGACCGCGCC
>P_66
CCGGCAAGCGGCGAAGTCGACAGCCGCGTTCTCATCCCCTA
>P_67
CCGCGCCCGTGGCGCAATTGCAAGAACTCAAAGATCCTCCT
>P_68
TGCGATCCTGACGCGCATAGCCGAAATAAGGGATAACTGCC
>P_69
AACTTCCTGAAGGCGATTTCCACGACCCCGATTATCCCGTC
>P_70
GAACTGGCCGATCCCCGAGGCTGCAAGGGTTTTGATCGGAC
>P_71
TGATTGGTCGGTTCGTCAAGCAGCAGTAGATTGGGACGCCG
>P_72
AAATTGTTGAGTCACCCCGGCAACTACGAGGATTTTCTGCG
>P_73
AAGGGTGGTTTTGAATTCATCGCGACGGTAAAAACCGCGGG
>P_74
GATCTTTATTCTTAGAAGCGCCTGCGGTCACGATCTGTCAA
>P_75
GGTTGAATTATGACGGATTGCCGGAATAATTGAAGCGAAAA
>P_76
CTCAACGTGGCCGAGGTTGACAGCCTCTACAGTGCGCCCCT
>P_77
CTGCTCTGAACGGGAGTTCGCAGGAAACCTCAAGTTCGTTC
>P_78
AGAGAAGTCGCGACCCGGCACGAGAAACTTGGCGCATTGAC
>P_79
GAGGTGCGCACATGATTTTGCAAGCTTTGAACAGCTATTAC
>P_80
ATCTGACCGCGCCTTCCAACCAGGGTTGCAAAAAATGCCGC
>P_81
TTGTTTGACGGAAAATTCCCCAGTTCTCCCTTTTTTGCATC
>P_82
AAGTTGCAGGAAACCTGTGACTGCAAGGTTGTCTTTGTGAC
>P_83
AAGAGCTCATGCTTTGGGTGCCGTCAGAGGGAGAAGAAAAT
>P_84
TGGCGAGTGGCCTACTCCCACAGCAATTGTTTCGGACGGCC
>P_85
CATCCGGTATTCCATGCATTCCAATGTAGAACCTTTGGGGA
>P_86
ATTGAGGGGGAGAACGAGCGCGGCTTCAAGCTATGGCCTTT
>P_87
AAGGCGATCAAGGATTATCGCAAGATCGTCGAAAGCGACCC
>P_88
CTGGATGATGTCACGCTGAGCGGCCTGGAAGAAAATCTTGG
>P_89
TTCTGCTTCCGAGTGAATTTCGGTTACACTCACTCCCATGC
>P_90
ACCATGCGGCGGTTGAACGCCACGAAACCCGCATCGAGAGC
>P_91
TCAGCTTTGGCCGCCTGACGCAGCCAGGAGAGGATAAGATC
>P_92
CCTGGACCTTAATTTTATCGCCGAGGGGGTGGAAACCGGCG
>P_93
TTCATGCTGGACGATCAGGGCTACTTCTCTTTTCTCAACGA
>P_94
CTCCAATAAGCCGCAAACGACGCGAAACCGGATTCTTGGAA
>P_95
GCCTCGACATTATGAAAATCCGCGAAATCATCAAGCCGCAA
>P_96
AGGGGATCATTCCTGAAAGGCACGAGAGGACCCACCGGGAT
>P_97
ACGGGTTCCTTTATCGAAGGCATCTTCGTGGATTTCGAGTG
>P_98
TGAAAGACAACTCCCCAGCGCTTGAGGAGCAAATGGAGCCC
>P_99
AGGGGCGACCCGCTGGGTCGCCCTGTTACCGTCATCCATCC
>P_100
TCTGTACAAATGGTAAATTTCAAGAAAAATCAGCGACGGAG
>P_101
ATTGACGGACCACACCAGCGCCGCAACGCCTGCAGTAACGG
>P_102
GGTGGGGTGCCTGGGCAGTCCTGGATAGTTGACCCAGCTGA
>P_103
ATTGATGTTTCGCAAAAAAGCATCAATAATTGAGTGCATCC
>P_104
AATCTGGTATTTAAGCTGATCAAAAAGAATCCCCCTCCCTG
>P_105
TGACGATTACCTGGAATTTTCCGAGCCCGCCGAGCCGCTGC
>P_106
GACTCGAACGACCAGAGTCGCGATGTTTTTTTGATCGGCAA
>P_107
CGGCCACAATGTCCAAAACGCAGAGGCGGTGACTGACCGCC
>P_108
TTAACCTGCTTGCCATTTCACGTCAGGGGCGCCGCTCCATT
>P_109
TTTTTCAACAACAGTACCGTCGGAAAATTTTACACTTCAAA
>P_110
CAACACCTGGTTGTCAAACACAAGGTGCTCGAGAGTCCCCC
>P_111
CCAATTCTTCGGGGCCGATCCCGTACCCACTATCCTGAACA
>P_112
GAAATCATTCTTGTTCCCCTCAAAAGCCGCAGCCGCCGTGT
>P_113
CTTTCCAGGAAAAGGAGTTGCAGGAAGGGACGACCGTGTTT
>P_114
AAGGAAGTCAAAGCTTTCGGCGGAAAAATCGATGGCGTCGG
>P_115
GTCGGCGGGCTGGAGATGCGCATGTGAATCTCGCGCGCACC
>P_116
GATTCAGGAGGTGCGAAACGCCTTTGCGACCTACGAGGCCA
>P_117
TTCATGTGGCAGCGGATCATCCGGTCGAGGCTCTCGGCCGC
>P_118
GAATCAAACAGGCCTAATCTCTGCCCCAGGCCCCGGCGCAC
>P_119
GCGACGAGCGCGAACAGACCCTCAACCAGCTGTTGTCTGAA
>P_120
GAAACCGTTGATGCAACCTGCCCGTTTGTAAAAAGCGCCCA
>P_121
GAGGACAGCTCCGGAAGATTCAGCCACTGCATCCTCACTCA
>P_122
GATATTTTAAAATCATGTTTCCGTAAGCTCTTTTAAACCCT
>P_123
GAGTCCGTGACCGAGGGGCACCCCGATAAAGTTGCCGACCA
>P_124
GTCTTTCTCAATGAAAATCGCAGTACTGTACGGGGGGAGGG
>P_125
GTGGCCGGGCAGGAACGCGGCGTTTTACCGATGGGCGTCTG
>P_126
TCGAACGAATATGTCACGAGCGGTCGGTTGCTGCAGGTAGT
>P_127
TGTCGGCGATTTTAAAATCACGGTATCGGACAGAAGCCCGG
>P_128
GGATCGAAAGCTAGCATGACCCCCGCTACTTGTCAACCAGA
>P_129
CCGACGCACTCTGCGTTTTTCTGCCATCCTCTGCGTCGGGT
>P_130
CGGCATGGTCTGGTGAAATGCGGTGTCGAAAATTGCCACAT
>P_131
GGCCTCTCCACCCTCACTCTCGGATTGAAAAATACCATGGG
>P_132
CGCTTTCCATCACAACCTCGCCGGACCAGTGAACCGCCCCT
>P_133
GCCAGTCTGGACAAGAAAACCAGTGAACGTGTTGTGTGTTT
>P_134
TGATGCCGAGGCGGCAGCCGCGATGACCCAGCATGGGGTTG
>P_135
TCCGCGGGGACGCAAGGCCACGGCGCTGGCGTATCGCCATC
>P_136
GATCCCTACTGCCGAAACAACCCCGGTTGCGACACCATGGT
>P_137
CGACCGCTATGTCGTTGAAGCCATGCGCGAGGGCGGCTATT
>P_138
CCCTGAACGAACAGGTCACGCACACGGCTCGCACCAACCCC
>P_139
TCGTTCGGAACCAGAGGGCGCCGTCTTTTTCATAGGTCAGT
>P_140
GTCATCTTCGGGGCTCTTCCCTCTAGGGCGGGTTCCGGCGA
>P_141
GCGATTATTTCCGAGATCGACGGCCAGGTTTCATTCGGCAA
>P_142
CGGCTTGACGCGTGAGCGCGCCGGTTTTGAAGTCCGAGACG
>P_143
CGGCCAAAAAGCGACAGTTGCCAAGGTCGTTGAGTCGTGCA
>P_144
TCGTCAGCGACGATGTCGCACGCGAAAATATCCGCCGCCTG
>P_145
CCGTTTTCACAGCGAAAATCCCTTGCAGCCAGGCATCCCCC
>P_146
GGATAAAACCTTTTCGAGCGCGTCGCCGGTGTGGGCATAGT
>P_147
ATCCTTGGGCTCGTCCAGCACCACCAGAATAGTCAACCGGG
>P_148
CGGGAAACGATCATCCGCCACTACAACCTGATAAAAAGCTT
>P_149
GGCTCGAGGTAGCGGTAGCGCAGGCGCACGCCGAGCAGGGT
>P_150
GGATTTGGCCTCAACACCTGCGGCCATTTTAAAGCGCTGCT
>P_151
CCGGTCGACAATGGCGCGGGCGGTTGCGGCGTCAAGGGTGC
>P_152
CTGTGCAGATAAATCTGCAGCCAATCGACCGGGTGCGCATA
>P_153
GCGGACAACGCCGCGCTTCTCAAAAGCCACACCCATCAACC
>P_154
ATTTCTTCGACAAGGTAGCGCGGTGCAATCAATTTTGTAGT
>P_155
GATGACTGGGAACAGACGGTCAGCTCTACAAATCATAATGT
>P_156
CAGAAAGGTGGCCCCCACCACCGTCAGAACCTGTTTGATCG
>P_157
GACAGACTCTGAGCATTTTGCAGCCGAGCATCACCAGAAGG
>P_158
CAGTCCGCCTTCATAACGCGCATCGATGGTCAAACTCACGG
>P_159
CCATCAGGCCCGCGCAAAAACAGCAAGCCAGCAATGCGCCT
>P_160
AAAAGCTGCACCTCGAACCACGGGAACTTGCGCTTCTGAGC
>P_161
CGTCGAGGGATTGAATCGATCCGAGGTCGTTAACCGCCAGC
>P_162
CCCATCACGTCACTTTGGCACCGAAACGCTAGCCCCCCGGA
>P_163
AACGCAGCAGGCTGACCGCGCGCGGGAGATGAAACTGGAGC
>P_164
CGCCGCGCGCCCAGGCCTCGCGCAGATGTTGTTCCAAGGTC
>P_165
CATTTAAAAGGCCAGCACCTCGACGACGTCGTCCCTCTTCC
>P_166
CAAAATGCTGAATGAAGATTCCGGTGTCGACCCGGTCGATG
>P_167
AGTGCGGCTGGAGAGAACCGCGGAAAGTACATGATCTCTCC
>P_168
AACCGCACATCGGCATGACGCACGCGGGTCGCACCCACCGG
>P_169
AAACAGGCGATGAAGAAATCCTCCAGAGATCCACACCTTCA
>P_170
TCTCTTGTTTCATTCTTATGCCTATGATGAGAAAGGGCGCA
>P_171
AGGACCTTGACCTCATCACGCGGCGCCACCCCCAGCTCTTT
>P_172
GCAGCTTCAAGGTCAGCACGCCGTTTTTCATGGAAGCTTCC
>P_173
CGAAGGCGATATTGGAGGCGCCGTAGTCGCAGGGCCCTGCT
>P_174
GCCAGAAGGGGTTTTATCCTCGCGACTCATTTTTGCGGCTG
>P_175
CCTCTGTACTTTTTATAACGCAGAGGCGACGTGCAGGTCGA
>P_176
GAAAATCTTGAGTATGAACCCCTTGACCGGCCCATGCTTCC
>P_177
AGAAATTTTAAATTCAAAAGCTTGAACCACAGAGTACACTG
>P_178
ACCGTGGCCCGTATCGTTATCAACGAAAAAACCGGCACCAT
>P_179
CCACAAAATTGATTTTATCGCGGCTCTGGAAGAACTTGAAG
>P_180
CCGAAGAAGAAAAAAAGAAACCACAACCGCCGAAAAACCTG
>P_181
GGCAAGGGCGGCATGCGTCACAGCTTCGGGTGATTTGTTCA
>P_182
GCCGATGCGTCCTAAAGCTTCACCCAAAGGAACCGGTCCGC
>P_183
CCATCAATTTTATTTACTGGCGTTTTTCCATCAAGGGGTAG
>P_184
GAAAACCATCTCGCGGACATCCGTCACACGCTGCTCCATGG
>P_185
CCTTTGTGGGGGCAAGTTTCCTATGTTTCGCCGCCGGCACC
>P_186
AGAGCAAGGGCCAGAAATTTCTTGAGCATAAATTCAGACCT
>P_187
CTTTTCGACCCCAAGGGGCGCAGCCTCACCCGCGAGCGGCA
>P_188
ACCCTAGCTGTCAGCCGCATCTACCTCGACAATTTTCAGCA
>P_189
TACGACATCCTTGTCGACCACCATGCGCATGCTGGAGACGA
>P_190
GTGGTCGATCCCCTCGGCGGCTCCTACTATGTGGAATCGCT
>P_191
CGTTTAGACAGGAAAAAACTCAGGCTTTCCTCTACCGGGTA
>P_192
GGTGACCGCGAAACGGTGCGCCGCATTGACTTTGCTGACGG
>P_193
TGCTATTGCCGTGGCTTGCGCCCTCGTTTACAATGTTTCCC
>P_194
TTGATCCAGAAGGAGTGCAGCCCCTCGATATCCTTGCGATA
>P_195
TCAAGCAGCTTGGGAAAATGCACCAAAAGCTCAACCTGCTC
>P_196
GGGACTGTCCACGGGAGAAGCCTTTACAAAAAGATGGACGT
>P_197
TGCCCTGTCTCTGCGATGGTCAGCGCATTGGAGATTGTTTC
>P_198
AGCTTCAATTTTCCTGGTTGCAGAAAATCCACTTTTGCAAG
>P_199
ACACTGGATTTTAGTGTCCACCGAAAGGAAGTATATGAGTA
>P_200
GAAACTACGTCCAAGTACGACAAGAGGGATGAAAAAGAAAT
>P_201
TGAAACGGTCGAGAATTTTACGCGCTACAACCGTTGCACCG
>P_202
CGATGCCAGAAAACCGGCTTCCAATAAAATTGAGCGACATG
>P_203
ACCCGTTCGGCCAAGGGAACCGTCGACAAGCCGGGGCGCAA
>P_204
AGATAATTACAGAACGCCTGCACGCAGCAAGGTTTCTTAAG
>P_205
AAGAGACGACATCTTGATAGCCCTTTTTGTATTTTTCAGAA
>P_206
TCCCCATTTTCCCGAGGCCACCGTAACAAATACTCGCCTCA
>P_207
GTTCGATCTCGCAGGCAAAACCGAGTCTTGTTTCGACGCCT
>P_208
CAAGTCATGTGTCCTCACTGCAAAAAGCGCCTGCACCTGAA
>P_209
ATCAGTTTTCATTACAGCTACGAGGAACCCCATTTTGATCG
>P_210
CTTTCACGCAAAGTTAAACGCTCGAACAACTGGAAAAAGCA
>P_211
AAAGGAATGAGCTTAAGTTCCTTGGTACACCAGCGCGCACG
>P_212
ATTCGCCGCTGCTACAGCGGCTACGGAGGACTTTATGAAAC
>P_213
GTGATTCTTGCATACAATTGCCCCGTTGCAATAAGCTGTAT
>P_214
GATGTCCATGGCACGTCAAGCGTTCAAATATAAGCTCTATC
>P_215
CACTTCGTCCCCGCTGAATCCAGCGCAGGGTTTCAGGAAGA
>P_216
CGGTGAAGCTCGATCCGAAGCTGCAACCTTTCTCCGTGGTC
>P_217
GGCGTGTGATGAAAAAATTTCTGTGGAAGCTTGTCCTGCGC
>P_218
GAGAAGCGCCCACGAAAAAGCGCCAAAGACAAATGCCCCTG
>P_219
GTGAGAATAGCTAAAATCGACCGAAAGGACACTGGAGATCG
>P_220
TCTTCGTTTAAATACTTAAGCATGTCTTTGTTTTTGAGAAC
>P_221
CTCCTATTCAAAGAAAAAAGCCCCAACCGCAGGGCCGGGGC
>P_222
AAGAAAATCATAGGCCTTGGCGAAAAAATCCATAAAAAAGA
>P_223
GTGTCTTTTTCATTCTTGATCAGCTTCTTCTCAATTGCCTT
>P_224
CCATCGATCCGTGGCAAGTCCTGCCCATGCTGAACGGGGAT
>P_225
TGCGCTGATCATTTCCGCTTCCAAAGGGATTGAGACCGAAA
>P_226
CGGGGTCCTCCCCTTCACGGCGCTGCCGCCCCTTGACCATT
>P_227
AAAAACCTTCTTTTTAGAAACACATATATTGCTTTAGGCCG
>P_228
GGCCTTTATGTCATCGTGCACGGCCACTACAGCCCCGGCGG
>P_229
GATAGGACGCCGTAATCAGGCTGCACCCCTCGATTTCACGA
>P_230
TCTCCTCCTGCTCCAACTTCCGGGATTTCCAGGCGCGCCGC
>P_231
CACCGAACAGCCGCTTGCGACCGGCCTCCATGCAAAGGTCT
>P_232
GAAGGCGGCATCCATAAAAGCTGCCACATGCCCTTATCAAT
>P_233
ATCAAGCATTCTTCCATCGTCAGCTAATGCAGTGAACACCA
>P_234
AACAATGTCATCGTGCCTTGCAGAAACAGTAAACAATGCTT
>P_235
CCGAGCGGCGGGCAAAAACGCTGCTGCGGTTCTTCCACGAG
>P_236
GGTCGTTTTCAATTTCACCGCCGGAACGCGCTTGGTTGATA
>P_237
AACCGGTCACGCCCTGGTCGCAGCCTTCACCCCCGGCGCGG
>P_238
GTATTACTACATAAATTTTTCGGCTTTGAATAACCTCGCAG
>P_239
TCCTTCTATATTTATTTTTACTCCATCTTTATTTTCATCTA
>P_240
TTGATGATGGAGCGGGTTTTCCCCGAGCGTGCATCCACCCA
>P_241
CACCTCATCGGCAGCCGCAGCGGGGCCGGCTGCCAGGCTCA
>P_242
ACCCGCACCATCCTCAAAAACGGCAAACTGGTCACGCCGCG
>P_243
AAAGTGAATGCCCGATTGCGCGTTGGCGTCGTACGCCTGCC
>P_244
CGGCAAAAGCCTCCAACTGACAAAAAAAATCGCGCTGTGGC
>P_245
CGCCTACATCGTGACCAAAGCACGAAGGGCAATCCTAGCGC
>P_246
TTCGCCCTGATGAGTTTTTCCTCCTACGCCCTGGTGGTGCA
>P_247
GGTTTCTCTCTCAAGGGGTTCCGGTCGCGCGCCGGCAGCTT
>P_248
AGTATCGTTGGCAATCGCCTCGGAAACAATACCGTAGCCCG
>P_249
GCTTTTCCGGGTGAAAAATGCCCTGCGGCTCAACCTGCTGG
>P_250
CCCCTCGGTGGAAAACGCAACCGAATATGTTTTCATTCAAG
>P_251
CCATCGGCGATATCGAAGCGCCCGAGGTCGATCCCCTGGAA
>P_252
GATCTCCACTCCCCATTTCTCCCTTAGAATCTTTTCCGCGA
>P_253
GCGGACCATCTCCTCGCCGCCGGTCACCTCTTCCCAGATGG
>P_254
AGCTTTTCAAGGATTTGGCGCCCCAGCCTGATATTAACCCT
>P_255
GGTAAGCACCCGGAATTGCGCTGCACCAATACGCTTGATCT
>P_256
GGCGCCCTGCTCCACAGATACGGCGCCGTGACGCTTGCTGA
>P_257
CGAAGAGATTTTTTTCAAAACCAAAAATCTTTTCCCCCAGT
>P_258
GATATTGTAGTACTTCTCCACGTCGACCACTTTTTTCTGGC
>P_259
GGCCGAGGGGATTGAGAAAACAGTTCAGGCTCTACTGAAGA
>P_260
ATCCAGAAGGTTGCCTTGAGCCAGTCTCCTGCTGAGGAGCG
>P_261
CCCGCCGCCGCTCGCGGCGCCCGGCCACAAAAAAGGCTACT
>P_262
GCATGGAAGAAACCCTGGAGCGGTTGCGGCAGGAAGGCGTC
>P_263
GGAGGGATAGGATCCCATGGCATTGCTGGCATCGGTGGGCG
>P_264
AGGCAGAACAGCAGCAGACTCAGAAAAAACCATCTCTTCAA
>P_265
ACCGGAAGGCCGTAATTATTCCCAGGATGCCGATTACAAAC
>P_266
GCCTGGTTCACGTCAGCCGTCGTGTCATTGAATCGGGGCTC
>P_267
AAAGGGGGGATTCATGACCGCAGTTCACGCCCAGGTTCCAA
>P_268
CAGTCGAACATGCGCAATTTCCGGTAGAAAAGGAAAACAAG
>P_269
GAGCCCCTGAGTATGCTGTGCGTAGATGACGAAGTTCACAT
>P_270
GAAAGACGGCAACGGCCACGCCGGGAACGGGCGAGGCGGTT
>P_271
CGGATACGTCGGTGACGGTGCCCGCATGCTGGTTCGACGCG
>P_272
TGACCTTGTCCAGCTCTTCGCGCCAGAGGGAATCGACGACG
>P_273
AGGGGCCACACCGATTTACGCAGCAGGATCATTTCGCGGCG
>P_274
CACTTTGGCCTCGCGTACCGCCTTGATGGCGTAGTCGCGGA
>P_275
TGTTCATGCTCCTCAATTTCCTCCCATCCGGTCCACATCGG
>P_276
CGGGTTCGCACATTGTACCGCGGAATATTTTCGTCGGCGGT
>P_277
GATTTCAAGCACTTATGCTACCAGAACACCGAAGCGGCCGC
>P_278
CGGGACCGAGACAGGGGGCGCTGCCCTGAAAGAATGGTTCA
>P_279
GACTCTCTCCACCCACGCCCCTGATGCTGTTTTAAGCTCGG
>P_280
CGGCTACCCTGTTCTCGACCCTCAACCAGCATCTGGGCTCT
>P_281
GAAAGCGGTAATGACAACCACCGGAATGTCTTCACGCGCTT
>P_282
CCGATCAGGCGCGGCAGACGCTGGCTACCGCCCCAACCGGG
>P_283
GCAGCAGAAAAAACAGATATCGGATAAAACCCCTCATAAGC
>P_284
CTGTCCCACCGGATGAAAGGCAGAAAAAAACAGGACAAAAG
>P_285
AAAATGGATCTATTTGAACACAGCAGACAGGAATCCCCCGA
>P_286
GGTGTGGCATCGCGCTCAACCATAAGCAGCTTTAATCCGTT
>P_287
CAGACCAGCATGAATCCTGGCACAAATCATCCCCTTGAGGC
>P_288
TCAATGATGCCGAGACACGTCAGCTCGCCGGGGAACCCAAC
>P_289
TGCCGATCCCCTTGATGGAGCGTGGATCGTAAGCGGGGATC
>P_290
CACCGGCCGGAAATCGAAAACAGGAACGGGCGGGGCGTCAC
>P_291
GTGCTGAGTGGTAAAAAATTCGCTTTAAGGATGTTGAACGT
>P_292
ATACGCTGGCGGATAAGGTGCGGCCTCTCACCTTCGACAAA
>P_293
CAGCAGATGGCGGTAACCCTCGGTTGCGTCGATCAGCCCCA
>P_294
TTTTGGGTGAAATTCAACTGCGTCAAAGTCTCTTTGGCTTG
>P_295
TTTTGACCGAAGCGATCAAGCGTGCGCGCAAGATGGCCCTG
>P_296
ACGTGATGATGGAGAAATAGCCCCGGTTGTTACGGATAAAA
>P_297
GGAGCACGCTTTCGACCTTGCAGAAAACACCTCCCCCGCGA
>P_298
GACGAGATCCGCGATTTCTGCCGGGGACGTATCGCCAACTA
>P_299
TGCTTCACCTTCGGGAGTCACGGCCGGGATATATGTGCCGA
>P_300
ATAATCTTTGCGCGACTCTTCATCCAATTCAAAATCAGCGG
>P_301
CATTTACGTGCAGGAAAAAGCAGTGCTCAATCAGACCAACC
>P_302
CCAGGGGCGCGGACACAAAACCCTGCGCGACATAGAGCCCG
>P_303
TGGCCGCCTGTCCTTCGATGCCGCGAATGTTGTCCAGGGCA
>P_304
GACTTTCCGCGAAGGTCTTGCCGGGGCCCTGCTGGTGGCGG
>P_305
GTGTGATCAGGATGCTTCTGCGCGCTTCCCATTTTTCAGCA
>P_306
CGAGTCGGTGATTGTCTGTGCCGGCTTCGAGTTTCCCGCGA
>P_307
GCTGTCCACCGTCCCATAAGCGGTGACCATGATCACGGGCA
>P_308
CAATTTCCAGACCTGAATCGCCCTGGGATTGATATCACTGT
>P_309
TAAGTATTCGCTTTCGACCGCCTTGGCAAAAAAAACAGGGC
>P_310
TGAACATGATTGGAAGTGACCACATAGTTGAGAATGCAGAG
>P_311
GACGCGGTAGAAACTCGACTCCGAGGCCAGGTAACACCCTT
>P_312
GGTCAACGTCGTCCGGTATGCCAAGGTATTCGCATCACAGA
>P_313
ATTTCACCAGACCGAAAAACCTACAACCTTGTTAAAGATCT
>P_314
CACGATCTGCGAGCCGATTTCGGCCAGGTAATGGGGAAAGC
>P_315
ATTAGGGGTAGACTAAAACGCAAACACATAAAAATCAAGCA
>P_316
CCCACCAGTTCAGAGACGCGCAGTCCGGTGGCATAGAGCAG
>P_317
TCGCTCAGTTGAGAAGTGCCCTTGGGATTAAAGATGATGCG
>P_318
TGCCTGGCTCGAGAGCGCGCCAGCGGACGAACCGTCTCCGG
>P_319
CCTTATTTCAAAGCGATTCGCTCGCTGGTCGATTTTGACGC
>P_320
ACCGAGGATCAGGCTCTTTTCCCGCAGCTCCGCAAGTTTTG
>P_321
GCACTCTCCTGCGCTGATAGCGCGCTTACAAAAGTGAATCG
>P_322
ACCTGCCACTCGGTGCACAGCTCCAACAACATGTTCCTGCT
>P_323
TCAATCGTCTGGTTGAGTTGCAGGGGGCTCTTTTCATCCTC
>P_324
ATAAAAAAATGACATTTCCACACAAATGTATTTTACAAAGC
>P_325
CGCTTTCGTGGGGACCGAGTCGCGGCTGCTGACCCTGTTTG
>P_326
CGATATCCCGCTGTTGGATGCAACCGCCTTGAAGGATCGCT
>P_327
TTGATCGGTATCCCGACCTGCCTGAAGGAGATCTGACCCGC
>P_328
TCAGCAAAGCAAAAAAGCCGCCGAGGCCAAGAAGAAGATGG
>P_329
CAGGTTCTGGGTCACATCGGCGTCAACCCGCTCGAAGGTCA
>P_330
ATCGAGCCAATGGTCAATGTCGGAAAAAAAGATGTCATCAT
>P_331
GTATTCTCACCAGACGAATCCTTAAGCAAGCGACCCTCGCC
>P_332
GGGAATCTCTTCAAAAAATTCCGGGGTCAGTTCTGAAGCGC
>P_333
AAATTTGATAATAACTTAGGCTGGAACAAAAAAACTGTCAC
>P_334
ATTGCAGTAGAGCTTTCGCTCAGCAACCACGCGCGCAACAC
>P_335
GGGAACGCTGTCGGCGTTTTCCGAGAGAGTCACCGGCGGCA
>P_336
GGCTCTCGTCTGCTTCCCAACCAAGGTAATATAAAGGCAGT
>P_337
GTAGATGGCGGCTTGTGTCGCATGATGAGAGGATTGAGCGC
>P_338
TGCTGGCAGACGCCGCAGCCCACGCACAGCATTTTGTCCAC
>P_339
TGAGGTTCGCCTGGCCGGCCCCGGCACCATGATTCCTCCCG
>P_340
GAGACCATCAAGGTTGAAAGCGCCAATATGCTGCCCGAGCT
>P_341
AGGGCCGACATATTCCGCAACCGAGGTCAGGAAAGCAATGA
>P_342
ATGACCACCATCCATGCCTACACCAACGATCAGCGCATCCT
>P_343
GATCAGACCACCGTCAGCCGCGGCTATACGCTCAACATCGC
>P_344
ACAGAAAATCATCCAGGACACAGCAAGAGATTTTGCCAGAA
>P_345
GAAAACGCCGCACCGCGACGCAATCGGATAAATATTCGTGG
>P_346
CGGCGATCCCTCGCAGCATACCGGCCTCTATGGCTTTGACG
>P_347
CGCGCCGGACGCGTTGTCCGCGTAGCCGATCAGGAGATCGT
>P_348
TAATAGTCCTGTCAATTCCGCAGTTCGCATATCTTTTTCCC
>P_349
CATTTAAAAAAGGGCTGAGACCGAGTCGCGCTTGGGTCTCA
>P_350
TTCTGGCCCCATGCATGTGGCGGCCGCCTTTGGCGTGCCGA
>P_351
ATTCCGCAAAAAAAAGCCCACCAGGAGGTGGGCGATGCAAG
>P_352
GTACCCCCCAAGGTAAAGCGCGCTCTGGTAAAAAAGTAAAA
>P_353
GCCAGCGCCGTGGTAAAACGCAGCCGCCCTTCCTGAAAATT
>P_354
ACGCAAAGGCCACAGTCTTACCAACGGGCATGTTGCGCAGT
>P_355
CGGTTGGTGGCAATGCTCGTCAGATTGAAAAAGCCGCCCGC
>P_356
ACCGAAATGCCCATAAGCCGCAGTTTTTCGGTAAATGGGGC
>P_357
TGAATTTTCAGGCCAGAACGCCCGCTCCCGAAAATGCAGAC
>P_358
CTGTGGCGGTCATTGCTCGGCAGTGTCTCCTTTAAAATGCT
>P_359
GCTTTTATCGACAAGGCACGCGCGATTTGCCTGACAGCCGA
>P_360
TTTTCCGTCAGGGATACCGGCATCGGCATTGAGGAGACTAA
>P_361
TTGCACCGTTAAAAATCACCCCTTCGAGATCAAAATCCTGA
>P_362
GCAGGATCAGGTTGTCACGGCTTGGGCTGTATTTCCACATG
>P_363
CGCGATGTGCACGTTGCAAGCAGATTTTTTTTGCTACTCCT
>P_364
CACCTCATAACCACACAGAGCGGCCGTTGCCGGGTTGGTGC
>P_365
ATATAGCGCATGAACAAATCCTCCCTGGAGTTGAAAAGCAC
>P_366
ACCAACATCTGCCCTCGCTGCAAGAGTGTGGTTGCCGCCCA
>P_367
GGTTGGAACCGGAAAATTTTCCTCCAACAAAGCGATGATTG
>P_368
CGGAGGCTGAAAATCGCTCTCCGAAAAGAACGCGCACCGGG
>P_369
CAGGTAGAAAACCGAAACAACCAAGGTGCTGATCGCTGCCA
>P_370
ATCCGGGTCAGAGATAATCGCCCCAAAGGAACCCAATTCAT
>P_371
AAAGGCAACTCAGTAGGACGCAGGGGGCAAGCATCACCTTC
>P_372
GTCTTCATCGGTGCATTTCGCGCCAATGAAAAGGGCGTACT
>P_373
GTTTTCGACCTGGGCGTGCGCATGAGCTCTTCCTTCGCCCG
>P_374
CAGCAAAAGGAGTGCTTTTGCGAGACCCCTTAAACCCCATC
>P_375
TCGATTCCTGTCGCCAGCTCCAGCGAGCGGTCGGGTGCGAG
>P_376
GTAATAGTCGCGCCACAAACCGGGAGCTCCGTCCGCTGCAA
>P_377
CGAGGGGCAATTGTTTGTTCCCCTGCGGGGCGAGAATTTCG
>P_378
GGTTTTGACGAACGCATCCGCACGCTGGTTGATTTCGAATA
>P_379
TCGGCCTTGACCACGATCGGCGCGCCCTGCTCACGGATGTA
>P_380
CCAACCGCCGCCACCTGATGCCGGAACGCCTGGATAACAAC
>P_381
CTTTTCCGGTAAATTATCCGCCGATTTAGCCGTGAACCGTA
>P_382
GAGTTGTGCACCGACTCGCGCAGTTCCTCGCGCTTCTGCTT
>P_383
GATCAACATGTCCATAAAAACCCGCTTAGCATATTTTGTCG
>P_384
CACGATTTACGCGCTGGTCGCCCTGGGATTCTGCGTGGTGC
>P_385
CAAGCAGATCCCGGATTTGGCAGCCATTATCGGCATCACCC
>P_386
GCTTAAAATACCCGGATTTTCCGAAAACACGCCGCTGCGCT
>P_387
CAGTTCAACTGGAAAAAACGCGGTCCGCGCGACCGTTTCGC
>P_388
CGGCGATACAGCTCGCCGAGCGGTGTTCCATCGAGGACATG
>P_389
CCATGGCCAACTTTGGCGCGCATGAGCTTCGCCTCGTCAAT
>P_390
GTCTTCACGCAGATAAACCGCCGGCTTCTGCCCCAGTGCCT
>P_391
ACGAAGTACCCCTGTTCGCGCAGGGCCGAGCACATGGTGCG
>P_392
CCAGTTTCATCTCCCGCGCGCGGTCAGCCTGCTGCGTTTTC
>P_393
AGATCGAAAACCTGAAAAAGCGCGGTTATCTCAAGGATGAT
>P_394
AGGGCATCTGCACGCAGGCGCGAAAAAATCGGACTGCTGGC
>P_395
CTGATCTTAGCAGGAAGTCGCGGGTGGACAAAAAGGTTTTT
>P_396
CAGATTCCTGCATATGCGCGCGCGATTTACGTACCTGTTGA
>P_397
TCACAGGAGTTCAGGAGCAACCGAGCGATTTGAAGGCTTTT
>P_398
CGCGGCTGCGCAAGTTTTCGCCGCGTACCCTCGAAGTGTCC
>P_399
GTGCTGCGGCTGCTGGTCCCCTCCGAAAAATCATTTTTTTC
>P_400
TGCTGCAAGTGGAATCAAGTCAGCTGTTAAAGTGCCCATAC
>P_401
GGCGTTTCCCTTCAAAAATTCAGCAAGAGCCTGAGGCGACA
>P_402
AGCGTCGCGGCACTCTGGCGCGCCTTCGCCCAATCCCCTGC
>P_403
TGACGACCGCCACGCAGGAACCTAGGGCGTAGGTCTTCACC
>P_404
CCAGGCCGTCTTTGAGGCCGCCCGCCACCATATTGACCAGT
>P_405
AGCCTGCAGGTCAATGAAAGCGATTTTGAGTTTCTCTCCCG
>P_406
ATCGGGCTGAACATTCAACTCCACGACTTCACAACCGGAAT
>P_407
AGTAAGCGGACAACCAGAATCCAAAAAAAAAATCCAACACC
>P_408
GCTTGAAAGGTTCTCATCTGCGTAAATCCGCCTTTATCCGC
>P_409
CTGCTGCGCATCAGTGGGCGCTATGCCGTGGATTTCGTAGA
>P_410
TCTGCCGGCATTCATTGACACAGTGACACACTAGTGGCACA
>P_411
TTTCGGGACAGCTTTCGGTGCGGCCGTGGCCATGGCGGTCG
>P_412
GTTCAACGATCGTCCAGCGCCCGGTGCCGGCGTAATCGAAA
>P_413
GGTCGAGGAACAGGAAATCGCCGATTATTATGCCACTCACC
>P_414
CCGGTGATCCGCGAATCGGCCTCCGCCGTGCTTTTCGTTCA
>P_415
CGAAGTGATTACCGGGATCTCGGAGAAGACCAACCTGCTGG
>P_416
ATTGTTGGCCACGAAACCGACCACGTTGCCGCCCAGACGCC
>P_417
TTCTGGCAGATGGCGTTTGGCAGCAAAGCGGTTCTCAGTGC
>P_418
CGCGGGCATGGCTTAAATCTCGCGACGCCGGGCGAAAGCAG
>P_419
CACCGAAAAAACCACCCCGGCACCGTCAGGATTTTATTCTA
>P_420
ACCGGCACCAGCGGATCACCCTTATTTGATAAAAAAGAACG
>P_421
ATCATCAGGCTCTCGGCCCGCGCAAACAGAAAAGCCCCCGC
>P_422
GGTGAGGCTATCGATGGGGCCCCAGTTGTTGACCGGCAAGG
>P_423
AATTGACCGAATGTAAATCGCTGCCGGGTGAGGTCGATAAA
>P_424
TTAAATAAGGCAGTGAAACGCCCTTTTTCGGCAGCAAAAAG
>P_425
AAGGTCACATCGGCTGGAGCCTGCGGCAGCTTAATTATCTG
>P_426
TCTTTTTCCATTTTGTCCTGCAGGGTCGGACTTTTGTGCAT
>P_427
TGTCGTAGATGACGTTTTTGCCGGTAACTGTCCCCATGATG
>P_428
GTATTTCATACTGCCCAGAGCAAGGTTTTTCAAATCCCTTG
>P_429
AGGGTTTGTTGTCCTTGAAGCAGAAAGTGTTTTGAGCGCTC
>P_430
AGTCGGGTCACCTGTTGAATCCCCAATCAATCTTTTTGCCT
>P_431
CGCCAATGTGGTGATGTGTACCAATCTTGAAAATACTTCAA
>P_432
AAAATCATCACCTCAGACAGCAGTCATTCCAGCGCCACAGA
>P_433
TCTTTCTATCGTTCTTTCTGCCGTATTGGTTCGAGACGGGA
>P_434
GTTTTGCAGGATGAAAATCTCTCTCATCATGTTTATGGCGG
>P_435
ATTTCTTTTTTATACATGCGCCCCAGAAGGTCGCGAGCTAA
>P_436
GCCATGAGAGTTTTAGAAATCAGAAAACTCCTCGGGCTCTA
>P_437
CGGGCGGCCCTGGCAGGCCCCGGAGAAGAACCGCTGGTACG
>P_438
GAAGTTTCCCAAGATTAACACGGGAAAACAAAAAGGTGAGC
>P_439
CAGCATGGTCTGGGAAAATTCCAGAAACTGCTCCACCGAGT
>P_440
TTAGCCGCTACGGCGGAGTGCAGGAACTTGAGGATGGTTTC
>P_441
AAAAGCCTGGGCAGTAAGCGCAAGGAGATGAACCAGGAGCA
>P_442
GCCGACCTTCACGATGAAAACCACCAGAAGCTCTTCGATAC
>P_443
TCCGGCGTCTGATATTTATGCTGACTCTCCTTCCGGGCCAA
>P_444
TCAACTGTCACGCCAATCCACACGTTTGGGTATCCGGCCCC
>P_445
GCATGGGCAGGTGGAATGGTCATCGCCATACCGCCCCGCAA
>P_446
AGGCAAATTCAGAACAGATGCAAATGCCCCATATCCTGCTT
>P_447
AGAAGCAAAACGCTTCCAATCATTGTTAATAAAATCAAAAT
>P_448
GGGAAAGTTTTCGAAAAAATCCATAAATAAGGCAGCAATTT
>P_449
CATGCTTTCTCGAACTGCCCCCCTTCGAGAATATAGTGATG
>P_450
CGTAGAACTCGGACACGTTGCTGTCTCCTTTTTTGTGGTGT
>P_451
GCGATGGCAACCGCGCCACACGAAAAGCCATAGACCGGGCA
>P_452
GTCGACCCTGCTTCAGATGGCGAGGGGTCAGACTCCGATAT
>P_453
CGCTCATCCAAAACCTTGACCCCTTGCAAATAAAATATGCG
>P_454
AATGCGCCAGGATCTTTTTGCTCGCCCTATAGTCGCACCCC
>P_455
AAAGAATGACCAGGGTCGCACCGGAAAGAGCGAGAAAGGAA
>P_456
CATCTCTGTTCACAACTTTTCCTCTAAATAACCCTCTTTTT
>P_457
CGTCATGACTACTTCAGCCGCCGTTTTTTTCATCCCGGGGT
>P_458
GTTTACTCTCTGCTCAAGCGCGAAGATGAGAAGGCGGTGAC
>P_459
CCTCCTGGACAAAGTACCGGCGCAGGCGCTCGGCGGAAACA
>P_460
AACGATACTGCCTTTCAGGTCAATGGAGCATTTTTATGGCG
>P_461
AGAGTGAGTCCGAAATCGCGCCGCAACTGGTTTTTGTAGTC
>P_462
GCGGTGCGCTGGCTTGGCTTCCAATGGGGAGAGCATCTCTA
>P_463
CAGATCGCCGGCATCGTCAACGTGCGCGGACATATTGTCGC
>P_464
GTTTCGAAAGACAGCTTTTGCAGCAATTTTTATTCTTATAA
>P_465
TGGTCCAAAGGTGAATCAGGCGTCAGCAGAGTCGCTTCGAA
>P_466
CAAATCCCGATGCTTTTTTGCAAGGTTGTTGAGGAAGTCGC
>P_467
ATACCGAATAACAGAAAAATCAGGGTCAGCCAAGGCGACGT
>P_468
TTTCGACCTTTTTGGAAACGCCGAGAAAGGGACAGATCCCA
>P_469
TAGAATCGCAGCAGCAGGCGCGCCAGGGTTGTCTTACCGCT
>P_470
GAACGGGGAGGTTTCATCTGCCCATTTATTGCATTTTGATC
>P_471
GGGAAAGGATGCGAAGCGTGCGTTCTCTCGCTTTCGAGTCA
>P_472
GGGAAACTGAAGAAAAATTGCTGGAACATTTCGATGCCCAA
>P_473
TCTGTGGTGATATTCAGGTTCCGGCAACTTGCCAAGTTCAT
>P_474
CGGAATTGCTCGAGAAAATGCAGCCGTCCCTTGCGGACCTG
>P_475
TTTGCCTAGTATTTTTGTTGCCAAAAAATTTGCTGAATCAC
>P_476
GGGGTTTGGACGTGAGCAGGCTGCACCCCTGTTGACCGCTT
>P_477
TCAAAGTATACGAAAAAAAGCCCAAAAAACAATCATGCTCG
>P_478
GTGGTGATTTTCGATCAGCGCAGCTCCCTCGGCCTGGTTCG
>P_479
TGCTGACGGATTCCCTTCTCCTTTATCTCGTTTTTCGTCTT
>P_480
CGTCTTGCCTATCTTCACAACCCCGCAGAACTTTCAGATTG
>P_481
GATGCCATTCGTGAAAAACTCGATGACTGGGTCGCGAGTTT
>P_482
TATTTGATCACCAGTCCGCGCAGGCGCTCGGAGAGCAGCAG
>P_483
TGCATTTTGTGTGAAAAATGCGTCAAAGTCTGCAACGAGGT
>P_484
CCAACCTGAATAAATATATTCCGGGGATGCGCGATTCGTTC
>P_485
GAGAGCGAAGACCATAAGTTCCGGCAACTCCTCACGGCGTG
>P_486
CGAGCATTCCCTGCAGAAAGCGGCTGCGTTCATTGATCATA
>P_487
CAAAGTCAGGAATTCGAACGCCTCGGCGTGCTGGGCGACTG
>P_488
GGATATGTCAAGGTAAAAGGCTGTTTCGCGGGAGGTTTGGC
>P_489
CATCCCGATAAAATTGGAGCCGCCGCGCACACCGTTGAACA
>P_490
CTTCCAGGGTCGACAGAGAGCGGTAGAAGGATTCGTCGGGA
>P_491
CATAATCTTGATCCTTTTTCCGTCAGCGGGGATCATGGCCA
>P_492
CCGGCAAAAATGTTCATCTGCGCGAGCGAAATACCCTCAAG
>P_493
CGCCGTGGCAGTCATTGCAGCCCTTGAACTCCTTCAGCATC
>P_494
CTGGATGACCTCAAGAAACACCACGCCACCTATTATCGCCC
>P_495
TTTTCCGCTTCAAGAATTTTCTCTACAAAACGATTCGCATC
>P_496
GTCAAAAAACGATTGTTTTCCGGGATGTCGAAGGCGCGTTC
>P_497
GGTGTCGGTGTTGCTGTTGACCGCGCGGGTGATCTGCTGGC
>P_498
GAGCCGCCAAGGGATCAACTCGAATTGTTCCGCCCCGGGAA
>P_499
TGGACAACCCCTTTGAAATTCTGCCGCGCATCCACCATGCC
>P_500
TGCGCTTTCCCGACCATATGCGTCAGGGCGGCGAGGAGCTC
>P_501
ACGTGGCGCGACCTGCTCCGCGGAGAAATAGCGGCGACAGT
>P_502
GCCGCTGCGCTTGAGGGTCACATAGGAGGACACCACCTCCT
>P_503
CGCCGACACCGCAGCCGAAGCAGTGATAGATGCGGCGCGGC
>P_504
GTTCGCTCATGAACAGGTAGCGGGGATCGGGGGCGATGGAG
>P_505
GAAACCCTGGAGTTCATGCGCGGCAAGCTCGAAAGCTACCA
>P_506
GCGCGGGATCTCCAGAATGGCGGAAAAATTTCTGTTCGAAT
>P_507
TTCATTCGCAACCATTTTCGCGCCAACACCGTCACCATGTT
>P_508
GAGGAGTTCACGCGCGATTTCGTGTTCCCCATGTTCCGCGC
>P_509
CAGTTCGAATCCGAAGACCGCTGCAGCATTGATCCACGAAT
>P_510
ACTTCAATCTGCTCCGAAATCAGCATTAATTCAATCAACAC
>P_511
CAGGGCGAAGCGGAAAATCTCTCCCACGCTGTGTTCTTCTT
>P_512
GCCTGTACGAAATGAAGCCGCAGCAGTTCTCCCCCGCCCAC
>P_513
CCGTCGAGAAGACCACCAAGCGCGAGGGCACCGTCCACAAA
>P_514
CGATTGCGCCCTTCTACAATCAGTTCGCCTTCCTGCCGGTG
>P_515
GCCCCGGAATGCTTATTTTGCGGAAAACAGTTATCAGTGGA
>P_516
GATCTATGACAACCAGTTTGCCCTGCTGCGCTTTCTCAACG
>P_517
AACAATTTCCCCATCATCCGCGAGACCCCCTATTTTCTGAC
>P_518
CGTTCTGGTCGTAATAATTGCCGTCTTCACAAAGAAAGGCG
>P_519
CCAACCGAAAGAGCCGAACACCGCACCGATCTTGCCCCCCG
>P_520
GCCAACTCCGAGAGCCGACTCCCTCTCGACCTTTTTGCCAT
>P_521
TTTTTTTCAAAGTATTTACGCAGCCGCACCACGAAATTGTC
>P_522
GCTCGGCGCGGTAGAACATGCGGAAAACTTTCTTGCGCTCC
>P_523
ACCGTTGGTCATTCCCGGCGCCTTGCCGCCATCAATGACCG
>P_524
CTAAATTACCCGCAAAAAAGCGGGACAATTGTCAGGATCAG
>P_525
TGGGTGTCGAGCAGAAAGCGCTGCACTAGTTATCTCCCTCA
>P_526
AATACGGCTGAAACAAGATACGGAAAATCCATCCATCCGGC
>P_527
GAGCGAGCGTCTGCAAACCGCCGCCCTGGAAATCTATCGGC
>P_528
TGAACGTGAAGAAACACAATCAGAAAGAAATCGATCGCCGC
>P_529
ACGTAAAAAAATGGAGCGAGCCAAGGATGAGATGATCTCGG
>P_530
AAAGGCGACAGGGTCACGCTCGGATTCAAGCGGCAGGGGCA
>P_531
GCCCGAACTGCACAAGGAGCCCCTGAAATTTGAAAATGTCC
>P_532
GCAGGCAGCAAGGCTGAGCGCTGCGATAAAAAGAAGGATCC
>P_533
TTTTCCGAAGACCGCGTCGACGGGGAGGATGACCAGTGGAT
>P_534
GGATTTCACGATGCAGAAATCCAGATCTCAACAGCTTGCCC
>P_535
CGACGGGCATATCGAGGCTGCGGGAGTTTATCTCAAGCCCG
>P_536
TCCGCACCTGTAGCCAGGCGCTGCAAGGTGCCGATGTCGTC
>P_537
GACAATGGCATTGACCGTTTCCGAGAGAGCTTCGCGGACCT
>P_538
GTCGTATCAACCAGGTCCAGCGGTTCAACGAAGGCAACGCC
>P_539
GCCGCCTGGGGCGCATGCTGCAGTCAGTTTATGAGATCAAG
>P_540
GACAACCCTCTGGGCAGCCACTGGATCGGCCTCTCCGATCA
>P_541
ACATGATCACACCGTATTCGCCACGCTTGACCACCAGGGTT
>P_542
ATGAGTGAAACCGAATTTTACGGCGATATATTAAAAAACCG
>P_543
TCCGACCTGGTGCGTGAAAGCGGCTTCAAGGTTTTTGCCGA
>P_544
CCACAAGCAGTTCATTCAAGCCAGATTTTTTTGTATACGAA
>P_545
GCCACCTGGATAATGAAGGGCAGCAAGGGAAGAAACGCATA
>P_546
GACGACGTGGCCTTTAAACTCTGGAATGAGTATGAAGTCGC
>P_547
GACACTACGGGGTCAACAATCAGCAGTCTGATATTGCGTCC
>P_548
CCCGAAGATGCCCACACACGCTGGGAGGGCATCTTCGGAAG
>P_549
AGGGGGCGGCCTACGTGCTGCTGCAACCTGAATCGGCGGCC
>P_550
GCTGAGCACCCGCTTAAATTCGAAAACCCGCCACCGCCCTC
>P_551
CGCGAAGCTGCGACCTTTATCAACAAGAAAGCCTGGTCTCT
>P_552
GCGCAGGGTTGTAAACCACGCCGAGAACCACCTCCCCGCGG
>P_553
ACAACTCCCCCGTGGCAATCCTGGGTTGCTCCTATCCCGCT
>P_554
TCAGGACGTCCCGAAAACAGCCGTAGTCATGGAACAGGTTT
>P_555
TGCGTCGGAGAGGGAAGCCCCCCCCTTGACGTCTTCACGCA
>P_556
TGATGCCAGTTTTGCGTCTGCAGTAAATTGCTGTTGGTGTT
>P_557
CGGCTTCGCTGGAGATTTCGCTAAGCCCCGATCTACGGGAC
>P_558
GATAAGGATCTCGCCGCGCGCGTTGACGCCGAACGCCAGGT
>P_559
GTTTTTGGAAGTAGAAAGGGCGCTCAGGACGTTTCCAGCCA
>P_560
GGTGGATAGCTACGTTGAAGCGGTTCAGCTCAACGGCGATT
>P_561
TCCGGGGTCATTCCAGCGCGCTGCAAGGTCTCGTAAAACTT
>P_562
GCTCATGTCTATGCCGATTTCAGCGATGATTTTCAGGGCAG
>P_563
GGAAACAACACCAATGACCACAGGCCTCCCTCCTTCGAACA
>P_564
TCTTGACCCAAGAGCGGGCGCCCTTTACCACGCGGTGACCG
>P_565
CATCTTCCGCGTTCTTGTTGCGGGAAGTCAGCGTCAGACCC
>P_566
CTCGGTGGAGATATGGCCGGCGGAAAAATCTTCCATGTAGA
>P_567
GCAATGTTGACGACCAGCCCCGGCAGTTCCGAACCCGCCAT
>P_568
ATCAGCGTCCAGGCCATCGGCTTGAACATCTTGCCCTCGAT
>P_569
CGATCAGAGCCAGGCCGATGCCGTAATTGAAGGTGCGGTAC
>P_570
TTTTGTTCTCAAGATTTCGCCTGCCACAACGAAACCTTGAT
>P_571
GGCAGCGCAGCCGTTACCTCCCCCAACGCAATGGGGCGCCC
>P_572
TTTTTTAACAAATTGTTCGGCAGCAAAAACGATTATCCCGA
>P_573
CAATGCGGACGTCCATTTCGCGGGAAATCTCTGAATAGAAC
>P_574
TCGCCCCGCAGACGTTTGCGCAGCTGCGCGATATCGGTCCC
>P_575
GGATGCATGACAGGAAATCGCGGGCAGCCGAGGTGTCGATA
>P_576
CCAGTTCGCGGAAGTCGACGCGGCCGTCGGCGGTGAAATAA
>P_577
TCGTTTTCCTCGAAATAACGCTGGATATACTTCGCATCCGT
>P_578
GAAGGCTCCGTGGATCTCGCCCGGTTGGCGGGATTGAGACC
>P_579
CATTACGTTAAAGAAAAACGCCCTGATATCCCTGTCATTTT
>P_580
CGATTTGCGCCAGAACTCCACGGAGAAAAGAGCGGCCATCG
>P_581
GAAAGCATCGGGGTATCGCGCGGAGATATAATAGAGATCGA
>P_582
GTTACGGAACTGATCGCACGCGTTTCCGGCAGCGGCAGCGA
>P_583
AAGTGACGCCCTGTTCAAGACCAGAGCCTCAAAGCCCGTGC
>P_584
GAAAAGATAGGCCCCCGATGCAGTCTCGATCAGGCAGGAAA
>P_585
GGCGAGCATAAAACGCACGGCAGTCAGGGACAAGAAAAAAA
>P_586
ACCTGGCTGTTCAGATATTTCAGCCTCTGCTTGCGGTGCGG
>P_587
CTGCGGTCAGCAAAAGATTTCAGGAAGGGGTCGAGGTCGGG
>P_588
GGGTTTATGAGGTTGCAAATCCGTTTTGTCGCTATAGAGCA
>P_589
GTTGAAAAACAACACTTTGACGGAAAAAATTACAAAATCCG
>P_590
GTGACCGGGGTCGAAACCTGCAACCGGAGGAGCTTCGGATT
>P_591
CGGCACCAACTTTAATTTTGCAGCCTTAATTCCAGTTGCTG
>P_592
GATCTGCTGCTGGGCCTCGGCGCGCATTTCCGAAGCTTCCT
>P_593
GCGGCCGCATGAAGAAGACGCGGCAAGATACTTTGAAGATC
>P_594
ACATATCACGGATTCAAATTCGAGAAATACGCCCATCGTTA
>P_595
GTTGATTTCTGGCAAGGATTCCATGAAAAATGATTACATGA
>P_596
TTCAGCGCAGCGTTGACTTCCTCTTTCGATGTTTTCTTCTT
>P_597
GGGCGCAAGATCAGCCAGAACCAAGGCACCGAGTTCTACAT
>P_598
CGTACGAACAGCCCGGCCAGCGTCAGGATCATCACCGCCCC
>P_599
TGCCAATGCGGATGCGGTAACCTAAGTCTTTGCTCAGGCGG
>P_600
CTCGCGCAAGCTGGCGCGCACGGCCGAGCAGTTCTACATCA
>P_601
ATGGTTGGATCGCCGTTTTCCGGGAAGTCGTAATCGATGTC
>P_602
TGTGCTTCTGCAGGGGCTGGCATTCGCGCTGAAGATCGTGG
>P_603
GAACTCGTTGTTGATCAGCGCGTAGCCCTTGCCGTAGCCCA
>P_604
GTCCTTCATCTTTTTCAGCGCGTAAGAGGCGAAGCCATTGG
>P_605
CAGAATATCCGGCTTGACCGCACGGATCAGCTCCAGAGGAG
>P_606
CTGAAACGGCTCGTGGTGGGCGGCCTGGAGCGTGTGTTTGA
>P_607
TTGCGGTTATGACTGTACCCCCCAAGGTAAAGCGCGCTCTG
>P_608
TCGATCTCAGATGGATCGCCCGGGAAATCATCCTTCAGCAT
>P_609
TGCGCTGGAACTTTCTCGTGCCAGTGATGCAACCCTGCTTC
>P_610
GGCATTCTGGAAATCCACGGCAAGGGTCTTGACGGTCTGAC
>P_611
AGAACAAGCTCCACCAGTCGCAGCAGGCGTCCCATCAACAG
>P_612
GAGGAGATCAAGGAACATCTCGCCGCGCAGGGTTACACCCG
>P_613
GTGCAGGGGGTTGGATTTCGCCCTTTTGTTTATCAGATCGC
>P_614
GCAGGCGACCGCGCCCTATGCCAGCCATCTGATCTTTTTGT
>P_615
GGAGCGGCAAAACGAACAACCCCCCGGTATTTCCTGCCTTC
>P_616
TCTTTATCGTCGACGAAAGCCGAAAAGTTTAAAATTTTATG
>P_617
AAGCACAATGGAAAGAAACACGGTATTTCGGTCCTTGATTT
>P_618
CAGGATATTCATCTCCAAATCAAGGATTTCATTATCGTCTT
>P_619
GAATCCCCTCCACCACCCGGCGGAAAAAAACCGTATCGTAG
>P_620
CCCTTCACCCAGGCCGACGGCAGCCACACCCGCAAATACGG
>P_621
GCAGGGTGGCGAGGAAATTGCGTTGCTGGCGTGCGCGCATA
>P_622
ATTGCACATGGTGGGAGAAACGGCCATAGGGGACATTGAAT
>P_623
CAGTGACGATGAAGCCGCCGCCGTTCTGGGAAAAGGTTATA
>P_624
GAGAGTTCTTTCGAGGATGGCAGCTTTGGTGAATTCAGTTT
>P_625
CACTGAACGCTTCAAAACAACGGGAACGCTCCAAAAACAAA
>P_626
TTTCTTTTCTCCTCGAGCGGCAGCAACTTCAACGCACCGGT
>P_627
CGCCACAACGGAAACGGTTGCGAAAACGATCAGAAGCCAGG
>P_628
AAAAGAGATTGCATGAAAAGCAGTCGTAACCCCGGCATGAG
>P_629
CGACGTCACCCTGCAGCTGGCGCAGAAGCTCGCCCCCATGC
>P_630
TGACCACGATGATGCAGGTGCGGTCGTTGTATTCCAGGGGG
>P_631
GCCAGCGCAGTTCGTTTTCACCACCTGTTTCGACGCCTGGG
>P_632
TTCGCCGGCTGCAATCGCTTCGGCCGCGCGATGAAACTCCA
>P_633
TCACCATCAATTCTAACCCCCCCCTGACGCACCAGGCGGCG
>P_634
CCCTGTTCCGGGAGGCGAAGCAGGCATGGTTCATCGAGCGG
>P_635
GCACAGGAAGAGAATGCCGACCGAATCATGATCTTCGTCAA
>P_636
AAGGAAGTCCATGAAATTTACCGAACTAGATCTGCCAGCTG
>P_637
CATTTTCAATATTCTCGGCCCCTTGACCAACCCGGCCGGGG
>P_638
CTACAGAGCAGTTAAAATTTCAGCGCCATGCCGCGTGATGG
>P_639
TCCGATCACTTTGATTTTCGCGGTTTGATCCAAACTGTCGT
>P_640
AGTGATTGCATGACCACCCCCTTTTCCGGTAAATTATCCGC
>P_641
CAGTTGGACCCACTCTCCTTCCGATTGAAGCGCAAAGTCGT
>P_642
GAGGGGCGCCCCCGCTCGCGCCGCCAGTAGTAGTAAACCGC
>P_643
GAAATGTGCTGAAGCAGCTGCGCGATGAGTACGACCTGCCT
>P_644
TATTTTCAGCGGGTTTACAGCGCGGATTTTGAAATGGTGGG
>P_645
CCGCAAGCCCGAGGAGATCACCGCCAAGGAGATCATTCTTG
>P_646
AATCCTTGCTAGACTTTGCGCGGACACCTTCTTTTTCACGA
>P_647
CCGTCGGCCAGCAGACGGGTCAGCTCGTACTGCACTGCGTT
>P_648
TGTGACATGGGAGAGATTTGCCGGCCATTCGGTTTCCCGGG
>P_649
ACGGTCGCCATGGCAAGTCTCGGCAAATTTTTTCTGCAAAT
>P_650
TCTTCGGCCTGCTGCGGAGTCGGAAACTTCAGCAGCGGATA
>P_651
TCCGGGAGCTGCGCAATGTGCTGGAACGGGTTTATGTCGAA
>P_652
TCATAGGCCAGTGTCGCAAGCGCAGGAATCACCTTGAAACC
>P_653
ACTCCGGTAATCATCAGCGGCGCTACCTCTCCGGCGGCGCG
>P_654
GCCAGATGTTCCAATACTTGCCGAGATCGAAAAAAACCGCC
>P_655
TGCTTGCCCTTTTTGAGGCGCGTTTCACTGCACAGGGTGCA
>P_656
TGGCAAGAAGAGCCACCAGACTTGTTCGAACAAAACTCATT
>P_657
ATCGAGGAGGTCTTCAAGGGCGCGCTGGAGCTGGGCGGGAC
>P_658
CCTTTAACCTTCTTTGTGTGCTAATATCTTGTTTTGGAACG
>P_659
TGGTGCGTTGTGGTATGGCACGGTTGAGATGACTTGAAGCC
>P_660
CCGATGGCAGCGATGTCGCGCGCGATCAGCCCGGCCTTCTC
>P_661
TCGTCGAGAAATTTCATCTTCTGTTCCGAACTCAGGCGCGT
>P_662
GGCGGTCACCACGCCATCGCCACCAATAGCAATTTTGACCA
>P_663
GGATATGGGCTTTGATGCCGCCCTTTTCCATCACCAGCTCC
>P_664
CATGAGCAGCGCCTGAGAATCCCTGAATCCGACGATTTCCG
>P_665
TACTCCTGCTTTTCGACCTGCAGTTCCACCACGAATTTGCC
>P_666
TGGCCGATCAGTTTGAAGTGCAGGAAAAAAGCCGACAGCAG
>P_667
TGTTGGTGAATGCTCGAAAACCTTGATCGCGCCAAAAGATT
>P_668
ACCGGGTGCACAATGAATTCCACGAACTGTTCATCCGTGCC
>P_669
ATCGAAAAAAGTGTCGAGCCCTTCGTAGTTGAGGGGCAGCA
>P_670
GTGGAGCCCGTAGCAGCTCCCGGCGCCGACCAGGGGGAGAC
>P_671
AGGGCGCAAACATCTTTACGCGAAGCCGTTCGAGGGGGTGA
>P_672
TGCGCGGCACGCTTAAAAAGCAGCTGCGCTCTCAGTTGCAG
>P_673
CAACCAGATCGGTCAGATTACCGAAGTGATTACCGGGATCT
>P_674
GGCCTTGTTGATGACGATGGCGTCGGCGATCTCCATGACCC
>P_675
GGCTTCTGCCTACGCTGATGCCGGTTTCGACGTCGATGTCG
>P_676
GCTTCGTCCCCGAGAAAACGCGCGAACTCGTGAAACAGGGA
>P_677
AGCCGCGTTGGAGTTAAATTCGAAAAAATCATTCAACAACC
>P_678
TACGCAAAGATCGACGAAAGCGAGCGCCTTCAACGTGCTCA
>P_679
AAACCAACCAGGTCAATTTGCGTGTTGCCCATACCCTCGAT
>P_680
GATACTGCGCGCCGAGTTTTCCCTTACAAGAAGCCGGGTGC
>P_681
GTGCATGCAGATTCTTTCCCCGGAACAAAAAAAACAGCTGC
>P_682
TATTTTAAAAACACACAACACAAAAAGGAGAAACAATGGAA
>P_683
CCAGCAGACCCGCAGATATGCTCTGCACCACAATACCGAAG
>P_684
TTACTGGCGGCACAAAAACTCCCTGATCCGCATCACCACCC
>P_685
CGCCGCGGGCTTTGCCCAAGCCGTGTCAGAGGAATGACCCC
>P_686
GGTTTCCTTCTTGAGGAAAGCGAGAAGGAAACCAAGAGCAA
>P_687
GGTCAAAACCTCTCTTCGCTCCAAGGCCGGCGATGTCGATA
>P_688
GAACGGCTCGGGATTGATCCCGGCCTTTTTCTTGTCCTCAT
>P_689
GAACAATCTTCTATTGAACACTTGTTCCGCCATTTTGGTTT
>P_690
TCCCCGCTACCACCAACTCGCCGCCACGCGCAAGCTGGTCC
>P_691
GAAGGTTTGGATTGTGCAAACCACAATCTTTTTGCCGTCGG
>P_692
GGCCAGGGACATGAAAGTCTCGGTAAGACATCGATGCTCGA
>P_693
TTTTCGTGATCTCCAAGTCGCCCTGGGGAACTGGAACAAGG
>P_694
AAAACCTCCGAAGCGAAACCCAGATGATGGCCTCCGCATTG
>P_695
AGCCAAGGATGCTCCTTTTTCCACTGAGGCAATAGAGAGGC
>P_696
CGGGGGCATCTGAAAAAATTCTGCATCCCCTACCTGATCCT
>P_697
CCAAGTCGTAACCTGCCCATCAGCTTTAACCTGCCCAGCGC
>P_698
GAAGGTGACTGCGCCAAGTGCCAAAAAAGCATAGAGCCTCA
>P_699
TACCAAAGGGTGTCTCCTATCTCGGTCAGGATTTTTTTGTA
>P_700
CCCTAATAAAAATAGGATGGCGATGATGGCAGCAAATATCC
>P_701
GCACATTTAAAACAGAAATGCCAGAAAATGTGACCTATGGC
>P_702
GGAAAACCTCTGGAAATATACGCTCAAATCAGACTCCTTCC
>P_703
AGTTTAATTCTTTTTGGTCGCATTTTTATATATTTTTTCTT
>P_704
GAAATCTCTACGGAAAAACCCGGCTTGTCTTTAAGCATCTG
>P_705
GATGGAGCAAAGAGCAGGCGCTGCAATTTTTAATGGGTGCA
>P_706
CGATGCCACCTTGATTTTCGCCCGCAACGCCCAAAGTCCCG
>P_707
GATAGCTCAAAGAACTGTAGCCCGTACCGAAGTCGTCTATC
>P_708
ATCGGGGAAACGAAGAATTCCAACAACGCCAACGGCAAAGA
>P_709
CACGCTGACCAAGATCGGCGCGCGCATCGTGGAGCAGACCT
>P_710
CGGTCTGAGCAATGGAAAAACCAAGGCGGAACGCTCCCCAC
>P_711
GGATGAATTGGCGGCCGAATCCGTGCGCAACAAATTGTGTG
>P_712
GAAGTTGACACCGTCTGCGGCTATTGCGGCAATGGATGCAC
>P_713
CGCTACCCCCAGGCAAAGTGCCGTATAAATTTTCGCAGCGG
>P_714
GGATCTGCAGGAGGTCGATTCGTAAAGGATGCGTGTCGCTG
>P_715
GATGTCGGAATCCCCGGATGCCGCCACCCGCCTTGCTGCGT
>P_716
CGGCGCGGTGGCGATGTACGCCTTGCGTGAAGACGGAGCGG
>P_717
CGGCAAGGAAGGGGTCATCACCGTCGAAGAAGCCAAGTCGA
>P_718
GGCAGACTGTCACGCGGGTCCTGCCGCACAAATTCCGGGTG
>P_719
TTGATCAGGAGCCTGGGGTGCAAAGCCGGTGTTTCCATCAA
>P_720
GTAATTTTGGTCAGCAGGCTCAGATTTCGGAATGGCGACAT
>P_721
ACATGGCAGCCTTCTTCGCGCAGCCGTGCCGTCAACAGGTA
>P_722
CAACTGCCTGACATCCTTAACCTTTGTGCTCAAAAATATGT
>P_723
CTTAGAGGAAATATCCGAGACGGCCAGATCGATTCCGGATT
>P_724
CATCTGGAACATCGTATTTCCTCCCGCGGCAAATCAGATCA
>P_725
TCCCGGCGCCGCCGTGACGACTGAACATCTTGATCTGAGCC
>P_726
GCAGCAGGAGCGTAAAATCACCCAAACCTTCGTCGCCCTGG
>P_727
ATCCACCTTTCCGTCCCCTACTATCTGCTGCTTTTCAGTGT
>P_728
CGCGGCAGGCGCCCCAGAATCCGAGCCCCAGGGTCAACAGC
>P_729
TGGTGACCGGTCACGAAAAGCCCGAAAAAAAAATGTCGTCC
>P_730
CTGCCATCAAAGAGATCGAACAGAGCGCTGAACGCACCAAC
>P_731
AGATGAGGACGGAGCCGGCGCAAGTGCATCGCGGAAAGCCC
>P_732
GTAGTTTTCCATGCGCGACGCCCACTCCAGCACATCGATGC
>P_733
CGGAAGATCTGATTTATCTGCTGACCCGCGAAGTCTTTGAA
>P_734
AGCGATCTGTAAGAAACACGCAGCGGGGCCGTTTCCTGCCA
>P_735
CGTGAACAATGATGGGTATTCCGATCTTTATGTGGTCAACG
>P_736
CGGACAGGCCCGTTGCATATCTATTAATACAAAGCATCTCT
>P_737
CATAGGGGCGCTGCGAGGCGCGGATGCGGCGCGTGGTTTCC
>P_738
CATCCGCGAGGGTCTGAGCGCGGCCGGCATCACCTGCTACG
>P_739
CAGAGTACGCGAGGTCGATTCAGTCGCGGAAAGCCGCCCAG
>P_740
TGGCCGTTTTGCTGCGCAACCTGGGGGATGAATTCAGCTCT
>P_741
AAACAGCTCCTTTTTGGCGACCCAGCGAAAGGGGTGGTCGA
>P_742
ATGGCCAATCTATACCAGATCCCCGAATACCGAGAAAAAAT
>P_743
GCTCCTGGCCGAAAAGACCTCGAAATTAAAGGGATTTTCAT
>P_744
CCGAAGCTCGTGGTGAAATGCAGGGGGAGGAACCCGAAAAA
>P_745
GTGGCCAGCCGTGAAAAATCCATGCTTTCAGTGGTTCAATT
>P_746
CCCCGCCCAGGCCGAAATTCCGGAAAAGAGCTCAGTGCCGG
>P_747
GCGAGAGACGGCAACGGAAACGGTCAAGGAAGCGCCCCCGC
>P_748
GTCGGAACCGCCATCTTCGGCGCCCGCGAAACACCCTGAAC
>P_749
TCCGGGGCCACGATGACTCACAGCAACCCGCGCCTTGAACA
>P_750
AAAGCACCGGGTGTTTCACGCTGCTTGATGAAATCGCGCCC
>P_751
GGAACTCTGTCCGGAGGGTGCAATCGAAACTCAACAGGGAT
>P_752
AAAGCCCCCCATGAATCCGACGGCCAATCCAGTACGCACAT
>P_753
TTGGTGATCGGGTGGTAGCGCCGCATCGTGTAGCCGGATGA
>P_754
AAACTCGACAATCAGAATCGCGTTTTTCGCCGAGAGCCCTA
>P_755
ACAATCAGGAAAAGATAAAGCATTAAAAGGAAGAAGCTTCC
>P_756
CCCCAGCGTAATTTGGCGCGCAGCACCTCGAAATAATTTTT
>P_757
TCGGGGCAAAAGCATGAATTCACAAATGGCACAAGAACCGA
>P_758
CTCTCGCAGGGCGTGAACCACAAATGGCGGCAACACCCCGT
>P_759
GATTCAGGCATGTCCAGAGGCATGAAACCCAGAGCACCCGC
>P_760
CACGAAGTGGCGGCCGTCGGCAAGAACTGCGCAGACTGTCA
>P_761
GTGCAGGGGCAGAATCACATCGAAAAATCCGCCGGTCGCAC
>P_762
CACGAAGCCTATGAACGCGGCACCAGCGTCTATTTCCCCGG
>P_763
GCCGGGGTGAGGGAGATTGGCGTTGATCAATACGGCCCCGA
>P_764
ATATTATTTTCATACATTAACCGAAATAGAAAATCATGCAA
>P_765
GGGGCGGTGGAAGGAAAATCCGGCAAATCCCTCTATTTAAC
>P_766
AAACCTGAAATCGTGCGCAGCTACTTCGTCAAAAAAGTATT
>P_767
GGGCTCGGGAACCAGTTTCTCGGCCACATACGCCAGGTCGA
>P_768
CCTGAACTGCCACGAGGACGCAGCCACAGACGTCATGAAAA
>P_769
GAGGCGGCCTGAATGCGTCGCAGAAAAGCCAACCCCTGAGT
>P_770
GATAGCACTGTGAAAAAATTCAGGACAGTCGTGGCCAACGC
>P_771
GTTGCCGTGGAACTTGAAATCCAAAGATGATTTAGGCAAAC
>P_772
TCTTCTTCGAGGATCGTCTGCGGCACCCCCCAGTAAGGTGC
>P_773
CACCTGTAGGGTAGAGAGTCCAACCTCTATGAGTTTGAGTA
>P_774
CATAATTGGCCCACAAAAATCAGGATCCGTCATTTGACGGA
>P_775
TGATGGCCGGATTGAAAGTACGGCCAGCCTGGCGACCGTCA
>P_776
TTTTGATATCAGCGCCGAACCCCATGCTTTTGCTGCCGGTC
>P_777
AACAAATTCGAGCAGGAAGTCACGAAGGAGGCGGAAGCCGT
>P_778
TCCCGACCTTTTTCTGGATGCGCGAAACGGCCCTGCCCCAA
>P_779
TCCTGGTGCATCAGGGGGCGCGGAAATTTTATCCGGTGCGG
>P_780
CACGGCGCCAGATTTAATCTCGCCAAGTCTCCGCTTGGCCA
>P_781
ATTGCCAGTCCGAGTTGATGCGGTTGTTATCTGATTTAGTT
>P_782
GGCAGAAAGACAAAGGCGTCCTTGTACGCTATGTGATGGGC
>P_783
CCTCCGCAACGGGCAAACAACCCGGATCCGCACGTATGAAT
>P_784
CAGCGCACAACGAAGAAGAGCAAGGGTTTCACGCACCGCGA
>P_785
ACATTGCGTCCCAGCAGGCGCTCCAATTCGAGCACGGCTCG
>P_786
TTTCTTCAGACCGAGAAATTCAAGAATTTTGCTCATGTTGA
>P_787
CATGGGGTATGTTCGCTTCACAGTCGGATCAATCACGCGGG
>P_788
CCTGAAATCGACTTTTTGACCGTCAAGGCTCATTTTCGCAT
>P_789
TCGGCCTGTGCAACATCGCACCAGATTCGGAGACCTGGACA
>P_790
GGCATGAGCTGGACGACCCCCGCCGATGTGCGTGCCCAGGT
>P_791
TGCCGCACCGACTGGGATTTCAGCACCACCATATTCCCCGC
>P_792
CATTAAACATTCCGACTCGTCAAGTTAGAAAAAATTTAATC
>P_793
CCCAAGATGAAAACCAACCGCGGCGCCGCGAAACGTTTCCG
>P_794
ATGGTGCTGGTGAAAAAAACCTACTCCATTGAACACCCCAT
>P_795
TAAAGATCTCTTTAAAAAATCCGTCGGCTTTTTTTACACAA
>P_796
CGTGTCCTCAGGAACGACCGCGTAAAGGGAAAAACCAAGCA
>P_797
GCCTGTTGGGCGATAAAACACGTTTGAGCATAGAACTTTCC
>P_798
GCCCGGAATCATGCGGCATTCTGGGATGGTGAAATTCTCTC
>P_799
CTGCAGCTGGTATGATTTTGCGTGCGCCATTGTCGAATTGG
>P_800
TTGGGCTTCTGCGGCTTTTCCTCGATACTTAAAACCTTACC
>P_801
CAAATCCGACAATAAAACCACCATGAACCTGTAATCCGGCC
>P_802
CCCGACCCCGATGGAGTTCGCGCTTTACTATGACTGCTGAT
>P_803
TCTGCGCACCAGTCGCAATGCAAAAAAAGCCGAAAACTGGA
>P_804
TCGGCAAAGACCATTGAAGGCAGCAGTAAAAAACAGGTGAA
>P_805
GTCTTCATTGACATGCTGCACAGTTTCGAGAAAATCGGCGA
>P_806
TTAATCCTGCCAGAATTTCACCGGAATGAAAGGAGACGCCA
>P_807
CAGCGCAACGCCATCCGGAGCAGGAACCCTGAAGACATCTC
>P_808
CTGGCCGCGATGCTGAAGCGCGTAAAGACCGAGATAGGTCA
>P_809
TGAAGCAGACGCGGCGGCAGCGGCTTGTCGAAAAACGGCGA
>P_810
CCTCAAGGTTGCCGATTTCGCCCGAATCGTGCGTTTCGAAA
>P_811
GCGGTCCGCGATCGCAATCTCAGGAACGGCAAGCTGGGGGT
>P_812
TAAATTGACGTGTTGTTTCGCATCCATTTGGTTACGCCGAT
>P_813
ACGCGGGTTCCGCGGGTCAGCCTGCCGCGGTATTCGGATAA
>P_814
GACGTTGCCGTTGCTTCGTGCCAGTTCCGGCAAAACCAGCA
>P_815
GAAAAATCGACTGGCGGAAGCGGCTGAGATCGACAAACGAA
>P_816
CAAGGATCGCATTTGATTGGCTGTCAACAACATTTTCACGT
>P_817
TCCTTGAACCAATCCGACATCAACCGGCCCTCCGCAGATCG
>P_818
TGGCCAAGGCCGCGCCACCCCCACAACCGATGAACGGCACC
>P_819
TGATCCGACGATTCCAAAAGCCAAGGCTCTGAACCGCTTAC
>P_820
GCCCGGGCCAACACCAACCCCAAGAAGATTTACTGCGCCGA
>P_821
AGAGCAGATACAGGTAGATTCCGGAAAAATTGACGTGGTGC
>P_822
ATACGTCACAACCCTGCTCGCGCCAGTGCTCCAGAGTCTCG
>P_823
CTGGCACCAAGTGGAATTTTCTCAAATTCTTTCCAGGACTT
>P_824
CCAAGGGAGAATACGAAAAGCTGCAGGTGTTCGGAACCGAT
>P_825
CCGTCTTCGGGCGAAAAAAGCGTAGGCGCTATCCTCGTTGA
>P_826
CCCCTGCCCGTCGACAAAATCCCGCAGAGAGGTGCCCCCGG
>P_827
ATCCCACCAGCAGTGAAATCCGTGCGCCATAAAGAATGCGC
>P_828
ACCCGCTTATCCTGAAAAAGCGGGCGCCTCAGATTGAACCC
>P_829
CGTGGCCGACAACCCGAGAGCGGCAGCTCCCATGATTCTGC
>P_830
TCCGCCTCCCTTGCGGAAGGCAGTTTCGGCATGTACGAGCC
>P_831
GAAAAAAGTCCGGCCACGCGCGACAACACGCCGAACTCGTT
>P_832
TTTCGGATCAACGTATGGCGCAGGAGCCATCAATCATCATC
>P_833
CGGTGTTCCATGCGACCATGCCTTGACTGATCACGCAGCCA
>P_834
TAAAGGAGATCTACAACATGCAGAAAAGTTCAACATCCAGC
>P_835
GTCCCGATCTTGTAGAAAAGCAGCAGCGGCAGGGCGACGTA
>P_836
CCGTGGCCATGAGGAAATCTCCGAGGTCGTCCTGATCGATC
>P_837
CAGGGGCGCAAAAAGAAAAGCCGTAAAGGGATGCTGTTTCT
>P_838
GCGGAGATCCCCGAGGGGCGCATCACCGCCCTGGTCGGTCC
>P_839
TCGTTTTTTCCGTCAGGATACGGTTCTGAAAAACGCCCCCG
>P_840
AAAACGGCAATCAGCAGATGCAGCAGATGGTCGACGCCATG
>P_841
CTGAAGAGCTTTTTTTCGCGCCGACTCGACATCAGGCGCAT
>P_842
CAGGCTGAAGAAGATAAAACCGAGAAAGACCGCTTCTTCAT
>P_843
GCCTGGGGCTTCTGGTTTTCCTGGAACATCAAGGGCGTGTG
>P_844
CCGGGTACGCATTGAAAGCGCGACAGGCCAGGGCACCCGGG
>P_845
CCGTCGCGCTGGCATTTTTCCAAGGATCGCCCGCGCCTGCG
>P_846
TTGATAAATGTTTCAAAATCCGGCAGATCGGAGCCTTCATA
>P_847
ATCATGGCACCTTCCAGCGGCGTCAGCCCCATGGATGTGTC
>P_848
TGTGTTCATCGGAAAAAATTCCCGCTTCGGCACAGGCCTTT
>P_849
CGGCTGCGGCAGGCATCCGGCAGAAACAACAAGCAGTACGA
>P_850
TTCCTGCATCAGTTGAAACGCGCGCCGCTGGTCTTTAAATG
>P_851
CGCAGTGCAGATCAACAATTCCGGGGATAAGGGTTTGGCCA
>P_852
CAACCCGTGCGTCACAATCACTCCCGTTCACCTGCGCCTGA
>P_853
GAAATTGTTATGCAGAATCTCGCCGACCCCAATCTCTCCGT
>P_854
TGCCAGGACCGGTTCTTTTGCGGCATGCAGGCGTGAGGTCG
>P_855
TGAGCGATCTCGGGCAGTTTCAGCAAAATGCGAACCATCTC
>P_856
AGTTAAAAGCTCGCGACCCGCAGGGCCCCCTTAAGATCGTT
>P_857
CTAACGAATTCACTCTAGCGCGTCAAGCCCTTTTTGCAAGC
>P_858
ACCAGAGCGGCACACAAAATCCAAACTGGTTATTTACACGG
>P_859
TTTGATTTAAATAATTATCGCAGCATGCTCGCTGACCGCCT
>P_860
CATTGCCTCCATCCGTACAGCAGGGATCATCGGCGACCGAT
>P_861
GTGATCTTAACATTGCCGAACCCCGCGCTTTGATCGGATTT
>P_862
GATTTGCCCAGAAACAAACGCATTGAGGTCGCTTTGACCTA
>P_863
GACCTCGGGTTTTTCCTTCTCGACCAGTTTCTTGGCGCTCT
>P_864
CGCCTTCTTGTCCTGAATCGCCCCAAGCACCTGGACCAGCG
>P_865
TGGAGAGGGTGTGACGAATACGGTTCGTCTCTCCCCGACCC
>P_866
CACAACCTGGAACTGGTCGACCGAATCAAGCATCTGGCCTA
>P_867
CGTATTGACAAGAAAGATTGCGTCAGGTAGGCGGTCAAGTT
>P_868
CCAAGAGGAGCGTCCAGCCTCCCGAATCTGATTTTTCTCCA
>P_869
AAGGGAATCGAAAACGGCGACTGGGTCAGGGTCTCCTCCGA
>P_870
CCTTTACGCGACAAACATGTCGTTGATGGAAAACCGACAGC
>P_871
CACAACATAAATGTCGTGTGCCGGTGTGGTGAACATCTCTT
>P_872
TTGCTGCGCCTGCAGGGGCGCGAAGACATCAACGTCGTGCA
>P_873
TTGAGCACGCGGGCCAGCGTCAGATCCCTCTTGGCGATCAG
>P_874
AGGGGCGAACCTGAAAACCACAGCAGCAAAAAAACTCCCTC
>P_875
TTCGATCATGGAATTATCCTCGGAAAACGGAGCCGTCGGGC
>P_876
TTCAGCGTGGAATCGCATCTCCCATGACAAGGGACACTTTT
>P_877
CACTTTCATGCCGTGCATCACGCCTACGATCTGGTTCGCTC
>P_878
AAAAGCACCCTGATCAACTGCATCAGCGGCATCCTGGCACC
>P_879
GGAGTTCAGGGAGGCTATAACACAAATGAAAAATCGGAACA
>P_880
ATGGGCACCAATCAAAAATTCAAGGGTCGTAAAAAACTCAA
>P_881
CGGTTTTTCGAGACGACGAGCTGCAGCGGCTTTTCCCGATC
>P_882
TCTAATGGGCGAATTCGGTCCGGTAAAATCCATGGAGCTCA
>P_883
TTGTGGACCAGCTCAAAACGCTGCTTGACTGAACTGAAACA
>P_884
GGAGCAGAATTATCGCTCCACCGGCAATATCCTGGCGGCGG
>P_885
GATCCCGCGCATTTCAATACCATCGGCGTCAAACTGGCCAA
>P_886
CCCGAACAAACGCGGCAAAGCAAGGACTTCTTCGCGGGCCG
>P_887
CCGCCGCCCCCCGAACTCGGCGAAAAGCCGCTGACCTGCGA
>P_888
GAACTCGCCGCGATATTTTGCGCCGGCGACCAGAGAACCCA
>P_889
CCAGCTCGGCATCAAAGACCCGGCCTCCTCCTGCAGGCAGC
>P_890
AAAGTGCAACACACGAAATTCGGTGAAGGTGAGATCGACCG
>P_891
CAGTTCACCAAGGTGGCCGGCGGCGACGAATTCCGCGGCAA
>P_892
TCGAGGACCGGGCACTGCCCCTTCGGGGTCGGACAGATGAA
>P_893
GAGTTTTTATCGGTTCAGCGCTGTCGGCCGTGCGGCTGGGA
>P_894
CGTTCCGGCTATGAAATCAACGGTCAGACCGCCTATTCTAC
>P_895
ACGGCGCAGCCAGACAAACGCAATGGGGAAAAGGGCCAGAA
>P_896
GAGTTTCACAGGGTAAAACGCGAGAGGTTCATTTTCTCTCA
>P_897
CGTATTTGTTACAAATTATGCGTCAAAGCAGAATTTTGTCA
>P_898
AATTTTTCCCGCTATGGGTTCCGAAATTTTTTCCTGAGTGT
>P_899
ATCTTGAAGTTTCCCCTCTGCCCGTAGCGCCTCAATGACTG
>P_900
ATTTTTCTGCACCGTCGCCGCCTTGCCGCCAAAAGCGATGG
>P_901
CCGGCACATTCATGATCTCGCCGTAAACCTTGAGTTGTTCC
>P_902
TGAGGTGCAGGATGAAAAACCAGTTCAAGCTTCAGCCCGTT
>P_903
TCCATGAACGCCATGTTTTCCAGGGTGGTGGTGACCGCCTG
>P_904
ATCATCAATAAGACCGACCACCGTTTTGCTGATATTGGGAT
>P_905
CGATCTCAACCCTGTGCGCGCAGGACTTGCGCAAACGCCCG
>P_906
CATGCGGAGAGTTACGAACTCAGATTTATATCGGCATGGAT
>P_907
TGCAGTTCATTGATCTGCCCCCCATTCACCGCGAAGCGATC
>P_908
ACCAGCGCCGACATCTGAAGCAGCGAACGAAACATGCGGGA
>P_909
CTTGTCGATTTTCAGCTGTTCCGCCAGATCCTCCCGGATCC
>P_910
TGCCGGCATCGTGATCACCGCCTCGCACAACCCTCCCCAGT
>P_911
AATCGGCACCGGGAAAAACACCGTGATCGAAGTGACTGACC
>P_912
CTCCCTCTCAGGCTGGTCGGCGTCCAGGTCGTTGATCAGCG
>P_913
CTCCAGGGTGGTGCCTTCAGCGATCGCCTTATCCACCGCTG
>P_914
GAAGTCTATGGAAACTCGACCGTCGACTGTCCCGGCCTTGG
>P_915
GTCCCCTGGAGCAATTTTTGCGTCTTTTGTTTCAAAGTATC
>P_916
GCGTCGCCGATCAAATGACCCTCACTCATCCAACCGACAAC
>P_917
CGCCTGCGCCAGAAAAAGTTCGGCATGGTGTTCCAACGCTT
>P_918
ATCAAGGACGTGCTTGGCAGCACGAAAATCGAAAGACCGAA
>P_919
GAGAATAGCGTACAAAAAAGCGTTGATCTTGAATATGTTCC
>P_920
TGCCGGCGGCGGCTGGATCTCGAAAAACGATCTGCAAAAGC
>P_921
GTGCTTGATGACCCCAGCGGCGTTAAAGTCAGCATTCTCGT
>P_922
CCCGAGGACTTCCACTGGCGCCGGTCGATGTGCTGCTTGAG
>P_923
CTCTGCGCGTATCGGTATCGCCAGAGACAAAAATCCACAAA
>P_924
ATGACGCGCGGCACCAAGCTCAAGATGGTTTCCGGAGGCTG
>P_925
CGAAGCCGCTCCATCAAGAGCGATAGTAAAAATAGCGTTTT
>P_926
TCTGCAGTACACCTACGACACCCAAAATTTCGACCGGGTGA
>P_927
TATTTGCATGACTTAAAAAGCTAATAACCAAAGGGATCCCA
>P_928
GGTCGGCGACCAGCTCACCGCCTATGACATCCTTGTGAGTG
>P_929
AAGTGGTGAGGAGACTCAATCCAATCCTTAGGGGTTGGTCT
>P_930
AGAGATTGAGGCAAGTTGTGCCATTGTGTTCTCCCTTAAGA
>P_931
CCCGGAGTTAGTGTTCCAATCCCCGAAAAGATGAGCCACAA
>P_932
TTGTGTCCACAGTTCTTACTCCCTCTTTAATAATTTTGCGC
>P_933
TGTTTTTCTTACAGATTATTCCCAAAACATTCGAGAGTTTC
>P_934
CGCGTGTTCAGTCCAATGCGCCGGCACCTCGCCCAGCCACT
>P_935
CAAGGGTATTGGAAAATTCCCTGTTTTCCTTCTCGAACCGC
>P_936
GCGTTCCGTTCTTCTTCAAGCAGTGGGGAGGCCGCCGCGAC
>P_937
ACTGAATAGAAGGAAGAAAGCTAGAAAGACAACAACTCCGT
>P_938
GAATTGTCGGCCCCCTTTAGCGGCAATACAGAAAGCCAGGT
>P_939
GAAAAGATCTCTATGTGGTGCCGGTTTCGGGCGGATTCAGC
>P_940
GGAGCAGAAAATAAGTTTTGCATCAAGTAAGCTTGCGCGCA
>P_941
CACATTCGAGAAGCTGACCGCTGCAGGAAAAAAGCCCGTCT
>P_942
CACATTTTTAAATAAAAAATCAAGAGATTTAATTTTAAATA
>P_943
AAAGAATACGGTGCCTGGTGCTGGGCCAAAAAGAATGCGGC
>P_944
AATTTCCGCAAAGAACGCGGCGTTTTTGCTCTTCGCTCTTG
>P_945
GCAGGCATTATCTGGTGCCGCGATGTTTCCAACGGGCATGA
>P_946
CTGCGGTCCGTCTAGGACATCAAAAAACGAGACCTGCTCCC
>P_947
AAGCATTATCCCAAAAAAGGCTGGATGTCTCTCAAAAAGGG
>P_948
TCGAAGGCTATATCTATGCTCAGGGGAGCCTCTGTCCGGCA
>P_949
CCCGGGCTCGTTTGAAAGTCCGGCCTCCCCGCAGACGATTG
>P_950
CCAGGCATAAAGCTTGCCGTCAGATCCAATAGCCATCACAT
>P_951
CCGTGTTGGAATCGGCAGCCCGGGCTCCGGTGCGTCCCTGG
>P_952
GATGAGCGCCATAATGCACACCCAAAATGAGCACAGCGAGT
>P_953
CCGCAACAGGTCCGGGTCAGCGTCGACCAGGATTCCCGGGG
>P_954
ATCCCAAGGGCTGGCATGCGCGCAAACGCTCAACCCTGGCC
>P_955
ATGGCGATCAGCATGTGAAGCGGTGCCTCCTTGGGGCGCAG
>P_956
CGATGTCTGGGCGATGCACCCCCGCAATCCCCTGGAGGTGC
>P_957
CCGCGAGGAATATCGCAAGGCGCTGCTGATCGATCTCGATT
>P_958
GGGGTGCCGATGCGGACACGCAGATTTTTCGGCTCAGCCAC
>P_959
CGACACCGCAACCTGGCGCGCGTAGCCGGAAAAAACCTGCC
>P_960
ACAATTATCGCGAAGTTACGCCGTGAACCTGATATCAACAG
>P_961
TCACTTCAGCCGGAAAAAAGCAGTCTCGTTTCTATGCCCTA
>P_962
ATTTTGTAAAGCAAAAAGTGCGGCCTCAATCTGGTGGGGGT
>P_963
ATGTAACCCCCCGGACTTTGCCGGGGGGGAGTTACAGATTG
>P_964
GCTGCTTTCAAAAAAAAATTCAAAGACAATTCAAAACCTGG
>P_965
TTGGCCCTTGGTGAGATTCGCGGCTTTAAGGTTCGTTTCCA
>P_966
TTTATCTTTGTTTTTCTGAGCGGTTGCGCGATGACCGGAAG
>P_967
AAGCATGACAGTGCAAAAAGCTAACAAGGCATCCCACCTTA
>P_968
CTGGTTTATGGGGTTTTGCGCCGCCGCGGGCGCATCGATTT
>P_969
GGAGACGGTGGAGAAGGTCGCCCGCTGCCCTGCGGCCAACA
>P_970
TTCGTAGCGGTTCTCCAGTTCCGGGTCGACATATTGTGACT
>P_971
CTGCGTATTCGCGACCTGCGCGATTACGACGAAGAGGACCC
>P_972
GCGGGGCGGGTCATACTAGTCTGCAGCATTTTCTGCCAGGT
>P_973
CGCACAACCGCACCGAATCTCCCCGCTCAAAACGCCCTTCG
>P_974
GGCCAAAAGCAAGAGCATGGCAAGCGAGGAGATTCACCTCA
>P_975
CTGCAGTTCCCCGAGGGGCGCGAACTCAAAGTCATGGGGCG
>P_976
GGATTTCGGCCGAAGTTAGGCGGATTTTCCAGCTGTCGGGC
>P_977
TGTTTCAGGAAAGGATAAAGCAGCACCTGAAAAAATCAAGA
>P_978
GGAAACCACCAGCTATTGAGCATGGGATTGATTTCCGCGAC
>P_979
GGATGTGTTTTGAAATGCTGCGCCAACGCCTCCACCATGGC
>P_980
ACTTTAACACGTGGGGCACGCGAAGCCCTGGTCAATCACCA
>P_981
TTCAACAACATCTACTCACGCCTCAACGAAATCTACCGCGA
>P_982
TCATTGACTTCGTCGTAAGTCAGAAACCCCTTTTCGCGACC
>P_983
GCCGGTCCCCCTTTAAAACGCCCCAGAAGCGACATCGACAG
>P_984
ATCCCGGTTCTCAACGGAAGCGACAGAGCTGGAAGGTTCTG
>P_985
GAAGGGCAGGGCGCCGAACACTCCAGTGCCCGCATCGAGCG
>P_986
GCGTTTCAAAGCGATATGCGCGGAGATCACGACGGTCTGCT
>P_987
GACAGGTGAGGTTGCAACCGCCGTAAAAAACGAGGGAAGCG
>P_988
ATAGGGGTCGTACTTGACCACAGTTTTGGACCGCGGCTCAG
>P_989
AAAATATCACTCCAGCAGCACCAAAGTTTCCCGCAGAGTCG
>P_990
TGCTCGCGGGCCTTGCGACGCTGTTCCTCCATGCAGGACTC
>P_991
GATCAGATGCAGATGCTCGGCTCCCGCGGAGATGAAGGCGG
>P_992
CCGTGCCGACCGGATAGGCGCCGAGGTATGTGAGAAAGTGC
>P_993
CCATCAACAAACCTCGATCGCCCTTACACCTCGCCCGTGTC
>P_994
TCACCCTGCCTGCGGAAATGCGAAAAAAACTGGGGATACAG
>P_995
GATTCTTGAGGACTCCGGCGCAGTCAGGCCACCCGACATGG
>P_996
TCACCGACGAACTGATCTCGCTGCAGAATACGGTGGAGGAT
>P_997
CCGAATAGGAAGTATGCGGCCCCCGTTCGAATACAATGATC
>P_998
AGCTCTTGCCTGCCGGGGTGCCAGCAGGGTGAAGCTGATGT
>P_999
CATCGCCCCCGGACTCAGCCCGCGGATCTCCTTGCCCATCT
>P_1000
TCAATGCGATGATGTTGTTGCGGTAAGTAGCAGTTTGCAGG
>P_1001
CTTGAGCGCCGGAGGCGTCGCAGCGGAGTAGCCGAAACCGA
>P_1002
GAGGATGTCCTTTCCATCTACAACAAGGAAAAGCCCGAGGG
>P_1003
ACGACTCCCTCGGGCTTTTCCTTGTTGTAGATGGAAAGGAC
>P_1004
CCGAGGTGATTCGCAAAATGCACGAAGGGCGTCCCAATATC
>P_1005
CAGGAGTACCACCAGGGCATCAGCTAAACTTTACGCCATCC
>P_1006
TGTGCTGCGCGTAGAGTCTCCAGAAGATTTCATCGGCCAAC
>P_1007
AGAACCTCCGTTGAAAAAAGCAGCCTGTATCAAAGGTGAAA
>P_1008
CCGGACAGAGTTCCTGGCAGCAGAAACAGGAAATGCAGTTA
>P_1009
AGGAGAGCAAGCTGCTGCAGCTGGAACGTTTCACCGTGACG
>P_1010
AAAGGTGATCTCCTTGATCGCCTCTTTAACGTAGTTGGTGG
>P_1011
CGAAGTAAATCTTGGTCTGACTGTTCAGCTCCTTCTCGGGT
>P_1012
CTGAACGTAGAAGAAACCGACTTCTTTGCACGGGACGAGTC
>P_1013
CTGATTTTTATGTTTGACCGCCGTTTACTGTTCAACTTTGA
>P_1014
GGCGCAGCTGCGCAGTTATTCCGAGGTCCTGACCTTCGATC
>P_1015
CCAGCATGACCCAGAAATCCCCCCCGATCACGACAAATATC
>P_1016
CACCCAACAAATATTCCATGCAAAAAACACACCTTAAATGC
>P_1017
TGGCCGCACGTGGAAAGGCACATAGACCGCGTCGATCCGGG
>P_1018
CGATCAGGGTGGCTCCGGCACGGTTGACCGGAATGACCTGG
>P_1019
CATGGAACTGATGAAGATGACCGGAAAAATCGCCTGCCAGC
>P_1020
CGCGCATCGATCAGGAAATTCAGCAGTTGCGCAAGCAGATC
>P_1021
GTCGACGGACCGAATATGTGCGTGAGGCGTCCAATGTCTGT
>P_1022
CTTGAAGTTCAGGATGCTTACAAATATGATTCTTCCCCTAT
>P_1023
GGGAAGGTTTTCATAAACCGCGCCGATGTCGGGCAGACCGT
>P_1024
GGCGCTTTTGTCCCTCAGTCCTCCGACCGAGGTGCGCTGCG
>P_1025
TGCGGCCTATGCCGGGGCCGCAGTTGCAGGCTCTGACCCCT
>P_1026
GCCCTCCGCGGCGTAGGACACGGAAAAATTCGCGCAAAGCC
>P_1027
TTCCCCTTTCCCGTGACATTCCCCGAAGGGCGCTATTTGAA
>P_1028
AATGGACATGGAAGCGTCGGCAGTCGTTTCAATCCCCGTTG
>P_1029
ACATTCGTCTGCCTGTTGCACAGTCTGTATAAAAAAAAGGC
>P_1030
AAATATTATCTAGATATTAGCGGGAAGTTGATGATCGGGTC
>P_1031
AGGATGAGGAGTTTGATCTTCACCAAAGATAAAACGGGAGA
>P_1032
GCATAGATAGAAGTAAAACGCGGCACCACCCAGACCATCAG
>P_1033
TAAAATGCCCGTCCCGGCAGCGGTGACACGGACTTCGGGGG
>P_1034
CTTGTTCAGTGCCTGATTTCCGGTGAAGCTGATACGCCCTT
>P_1035
TAGTAAACGCGATAGCCAAGCCCAAAAGCGATCCGCAGTTC
>P_1036
CCGAGCACTTCAGCGGTGCGCGTTTGCGAGCCCCTTTCCCG
>P_1037
TTTTGTCATCGACATAATCGCCGTTGAGCTGAACCGCTTCA
>P_1038
TCGACCTGCAATTCGGGCGGCAGTTTTTTCAAGTAGTCGGC
>P_1039
GGCCAGGATCAGGGATTCCGCACTGCCTCCGTGACCATCCT
>P_1040
GCCCCTGTCGCAGAAGGTTGCAGCCCTGCCTTATCTCGGGG
>P_1041
GCGGGTGATTTTCCCGAGCCCTTGGAGAATATGGCGGGCGT
>P_1042
GCCCTGAACCGCGGTGAGCACCGAACCCTGGTCTTCGGCCG
>P_1043
GATCTTACGCTGCCGGACTCCTGAGAGCGGCACCACCATTT
>P_1044
CAGGAAGCTTTGGATTATCACAGCAGCGGACGAAAGGGAAA
>P_1045
TCCGCAGCCCCTGCACATTGCCAAGGCAGTCCAGCAGTTCA
>P_1046
CTTTGCAGTGTCGGCAAAAGCAGGATAGAGACAGCATCAAA
>P_1047
CAGGCGTGCCTTGAGAATTTCCGATTTCAGCGCGAATCCCT
>P_1048
TTTTCCTCTCTGAGATATCTCGGCCAATATCACAACAGCTA
>P_1049
AGCAGACATACCAAAATCTGCTGCGACAACACTATGTCCTA
>P_1050
GATGTTGTCATCATAGCCGGCGCGAATTTCTTCTTCGGTCA
>P_1051
ACGCACTCGGCTGCGACTGGCAAGTTCGGCTTTTCTCAAGC
>P_1052
TCCCAGCTTCTTGTCTTCGGCATCGATGCGCGCCTGCAGCC
>P_1053
GTAATCCTTCAGCGTCTGCGCCTTGTGCTTCTTGCTGATGA
>P_1054
GTTTTGCTGAAATAAAGAGACGGCTGCGTTCTGACCTGCCA
>P_1055
TGGAAGTCGCCGAGCTGCTGCGGCGCCAGCCCAAACCGGTT
>P_1056
CGCTTTGCGGACCACGCGTGCGGTTTTGTCGAACAACTGGC
>P_1057
GAGGTTCAGGTCACCATCGGCCCGGCCATCGAAAACGGCTT
>P_1058
CTCGATTTGACCAACTATCGCTCCTTCGAAAATCTGGCGGG
>P_1059
GTCGGCCTGTTTTCCGACCTCAAAAGCAAAACGCGGCCAGT
>P_1060
TCGATTGTAATTTTAAAATCCTGTAATTCTTGTTAATCCTG
>P_1061
TCTTAAGAGAGCGCAGCGAACGGGCGTGAGATGATTTTGAA
>P_1062
GTCTACACGCCGGAGGAGTTCCAAAAATTACGGCACAGCGA
>P_1063
CTGATGATCGTAAAGAACCTCGGCCGTGGAAAACACCACCT
>P_1064
GGTTGGGGGCGAGGTGATCGCCGGAACGGGATGAATGACGG
>P_1065
TGGAAATCACGGATTTAAACCTTGAGTACCTTCATCGTGAT
>P_1066
AGCATTCAACGCCTCAAGTTCAGAGATGCTGAAAACACAGC
>P_1067
GCTCTGTTTGGACGCCGGCCCCGCAACAAAAAAGTTGGCCA
>P_1068
CTTTGTCACCAACCCCGGCGCAGTAAGACGCCCCCTGTTCA
>P_1069
CCGCTGGAACTTGACGGACTCGAAAATTTCCGCCTGATGAA
>P_1070
CAAGGCGCGCGGCGGCCCGCCCTGTCGCGGGAAAAAAGCCC
>P_1071
TTCACCGTCGGAGAACACCACCATGAATTTGGGTGCGTCTG
>P_1072
CGTAGAGAGTGAAAGCCATGCGCCCGTGGGTTTCCGGCGTG
>P_1073
TGCGGCATCTGTCAGGATCGCGGATACGAAAAGACGACATA
>P_1074
ACATGGAGAAAAATTTTGCGCCGGTCTGGGTGGTGACCGCT
>P_1075
GCACTTGAACTGACCGAAAGCGTTCTTTTTCAGGATATCGC
>P_1076
TAACCCGAATCAAAGGGGCCCTTGTACAGGATGACCCGGTT
>P_1077
TCGTTTAAAGCGTTCAAATTCCCAGATGGCATACACCACGT
>P_1078
GGTGGTGGTCGCTGCCGATGCCCTGGGTGGTGAATTTACCC
>P_1079
ATTCATCCTCTTCTTTTTCGCCACGTTCGGAACCTGAAGCC
>P_1080
GACGGCCCCCTCCGCAGCCCCCCGTGCTGATAGACGCGAGA
>P_1081
CCAGAATCCCCTCGGCGACGCGCCCGGGAGTCAACTCACCG
>P_1082
GGCGTCGATGCCCAGACCTGCAAGCTCATCGTGCTCGACCA
>P_1083
TTCGAGGTGAATGCTTCCATCCAATCTATCGATATCATCAT
>P_1084
TCAAAGAACTGAAACGAGTTCAGGATTCCGCTAAACGCACA
>P_1085
TTGCGCGGGATCTCAAATCACTGGAATTCAGTCCGCCGGTG
>P_1086
GTGCGTTTGGCCGGGCTGCGCTCGAACTCCCGGCGCAAGCG
>P_1087
TTTTGCCGGCCCCTCCCGTGCCGGTGATGCCGATGACCGCA
>P_1088
CAACGCCATTGCAACGATCGCGACAACCATGACTTTTTGTA
>P_1089
CGTACCCGTTAACTGCGGCGCCCTCGCAGAAGGGGTGTTGG
>P_1090
GGAATGGACCACTGAAAAAGCGGTCGCCATCGGTTCCTACT
>P_1091
TTTGATCTCGGTGGTGGTGGCGTAAACGATGTCGCGGCGGC
>P_1092
ACCATTCCGGCCATCGAACGCGATTTTAACACACTCGGCTG
>P_1093
TTCGCCGCTCGCGGAATTCTCTCGGCCGCTGCGGGAGCGTG
>P_1094
ACGATACCCGGGGCCAGCTCCCCGGCCACGCGGGCCACCAG
>P_1095
TCCATGTCCCTGGAGCAGCTCCGGGAAAAATGGCTCGACCT
>P_1096
CTTGCCGATCTTGGTGACGCCGTCGACCAGTGAAGCAATCT
>P_1097
CAAAACCTACTCCATAAAAACCCGCAACAACAAAGTCAATG
>P_1098
TTTTTTAAATGCGTGAAAAGCGTTTTTGATGTTATAGCGCT
>P_1099
TCGTGAGCGTTTCGACCTCGCAATTCTTTTCCAAAATGCCA
>P_1100
TTAGGAACCATGCCGAAAGGCGTCAGGGTAAACATGGGCGG
>P_1101
TACCGATGACCTCGTCGCTGCGGCCGACAGTATTTTCCTGC
>P_1102
AGAAAGGATTTCACTCATGACCCAAGCCAAAATGGGCGACC
>P_1103
ACCATGTTGCGTAAAAAACCCTCCCCTTTGACATCAATATG
>P_1104
CGCCAATGCGGTAAAAATTGCCGAGATAATTGGCCGTCATC
>P_1105
CCTGGGAAAAAAATCTGATTCCCGAAATTGAAAAAGCCATT
>P_1106
CTTTCTGTGGACGCGAAATTCCCGAGAATATCGAACAGCGA
>P_1107
CGATATGAGAAAAGTCGACCCGGTCGTTCAACACCTCGCGC
>P_1108
GCTTTGAGGAACCCGATCCGCGTCTGTTCTCGTTCAACAGC
>P_1109
GTCTGATTTTATGAAATTTTCAGTCGGGTGCCCGGGATAGC
>P_1110
GAACTGCGTGGCCTGGCTGGCGTTTTCGCCGAAAACCAGGA
>P_1111
CTTCAGCAGGTGGGGGAGCGCATCAACGGCCGCTCTGCAGA
>P_1112
CTCGAAATTGGCAGAAATTTCGGCGTTGCGCAGAAACGCCA
>P_1113
CGGGGCTAGAAAGAGAAAAGCGGCAAGAACCGAGACCGCCA
>P_1114
TCTGGTGATGGTCGAAACCTCCGATTCCGATACATCGAAGT
>P_1115
GAATCTATCGAATAAGGATACCAAACTATACGCAACGGCAG
>P_1116
AGTCCTTTCATACCAACACGCCGAAACGTGAAATCAGTTTG
>P_1117
GCCTGGAGGAGAAGCTCACCCCCATACTGCTTAAAAGCCAT
>P_1118
GACTATGCACCGGTTTTTAACGGTATCACTAAAAATTACGG
>P_1119
GTTGACGCGGGCAAGTGTTTCGGCCAGGGCTTGGACTTTCG
>P_1120
TTCTTAGGCTCTGCGTCTCTCCGTTTAGATCTTGGCGCCTT
>P_1121
TCGCCTTCTGTGGAATAATGCCGGCCATCCCACGAAAGGAA
>P_1122
CAAGGCGTTTTATAACGGCGCGCTGATTCTCTTTGACGACG
>P_1123
CGCGAATTTATCGAAGAATTCCGAAAACTTCAGGACGAAGT
>P_1124
GGCCAGCCTGCTGTGCTTCGCCGCGGCCATCTATCTCGACC
>P_1125
CACCACGACGTTTGAAATTGCGCCCCCCTTTGTGGATGGGA
>P_1126
ATCATAATCGAGTTGGTCGGCATCAAGATGAACCGGCTGGT
>P_1127
TCCGAATATCTGCTCGAGCACGGGATGGTCGATATGATCGT
>P_1128
CACTTCGATGATGATGGAATCCTCCACCGAAAAAACAGACT
>P_1129
TGTCAACCTGGAGACCAGCGCATCCGTGTCGACTTCAAGCG
>P_1130
GCTTCATGCGCTTGTATTTGCCGCAATTACATTCGTAGTCC
>P_1131
TCCAGAATCTTTGAATTCTTCAGTTGCAGTTGAAATGAGCC
>P_1132
CGCCACAGTCAGGGTTTCCCCCTCGGCCAGAATCGTGCCGC
>P_1133
AGGCTGGACGTATCATTCGGCCGTAAGAGAAACGCAGCCTG
>P_1134
CAGGATGATCAACATCTGCGCCGAGAGCGATGTCAAAAGCG
>P_1135
GAAGCGAACATCCCGGGAAACAGGGTCAGAATATCGAAGGT
>P_1136
GGAGGGGAGCCGCTAAGACGCTAAGACGCAAAGAAGACCTA
>P_1137
GTCAAGGGTGCGGTTGAAAGCGATGATGCCGCCGAAGGCCG
>P_1138
GTGTCAGCAGCAGGGCAAGACGAGAAAAAACAGCCATGAAC
>P_1139
CCCGATTTATGTCGGGGATTCCGGGGTGGGCAAAACCGCCA
>P_1140
TCGAAGCCCGCTTGAAAATACGATTTCTCGGTTCACACCCG
>P_1141
TCATCATCCTTGTGGCATTGCCGGCAGAGATATCCCATACT
>P_1142
ACAAAATTAATTGCACCGCGCAGCCTTGTCAATTAAATTAG
>P_1143
TTTTCTGCCGCAGAAAATCGCCGGCCCCATTTATCGAATAG
>P_1144
ATACGCGAGGAGGATGTGCGCCTTGTCATTCTCGATGACCG
>P_1145
CGCTGCTTGACTATGCGCCCCGAATGGGGCGAGAGACTCTG
>P_1146
GTCCATCAGAGCGACGAACGCCGTCACTTTTTTATTCGCCG
>P_1147
AACGTTCGCCATATTCGGCGCGATTAAGAGAAACATGATGA
>P_1148
ATCAGCGGAAGCGCGATTTTCAGGAAAAAAGCTTTAAGGCG
>P_1149
GCCATGGTTGCCCTGATCGGCAGCCGGGAAGCCCCTCAACG
>P_1150
CCGGCGAGCTTCTCCCGCCCCTGCTCGTCGAAATCGAGAAC
>P_1151
GCAATAAATTCAGTTGCTCTCGGCAGTCCCGAACCGACCGC
>P_1152
ACTCAAGCACGGGTTCCGCCCCTCGCCTCACAGGAGGAGGG
>P_1153
GGATAAAGTACTGGAAAATACGGTGTTGAATACTCTCGGTC
>P_1154
GCCCGGCGGAGAGTACGAAACGATCGCGGTCGCACCAGTCG
>P_1155
TCAGGTGGATTGCGGGAATACGGTTCTCACCCAGGTTCTCA
>P_1156
CGGAAGGCTCTTTTTTGACACCGTCGATAGAAAGCGGGCGG
>P_1157
AATTAGCATAATTTGAGCTTCCAACGGGGTCGGTCACATCA
>P_1158
TGGCGCAGCTGCCGCAGCCGCTGCAGAATAAATATTTCCGC
>P_1159
AGGTTGGATCACTGGAAATGCGTCAACAAATAAACAGCGTC
>P_1160
GTGAGGAATTGTTGGGGACGCCTGAAGCCGGGCGGTGAGGA
>P_1161
TTTGCGCAGAGCCCACAGCGCAAGAAAATAAGAGAGGATGA
>P_1162
AGGACCGGGGGTCAGAGCCCCCGGTCACAGAAATTTCGGCC
>P_1163
AGGCTCTCTTCCTCGATACGCTCCATCTCTTCAATGGAGGT
>P_1164
CTTTTTAAGCGTGCCGCGCACGAAAAAAAAGCTCAGCGCAC
>P_1165
GTGGGGAGCCATGTCGGGCGCATCCGTTTCCAGCACCAGCC
>P_1166
ATATCTTCCAGGCCGTGCGCCAGCTCGGCGGTCCGGTCATA
>P_1167
CGCTTCGCCTACGGCAAGCGCATTCACGACAACTGTGAGCG
>P_1168
CCGAGTGAAAATGATAAAATCTAGGTCAGTAAAATTTTAAA
>P_1169
TCCACCAAACGCATGCCGCGCTGCCACTCCCATACGTTTCC
>P_1170
TCCGACAGGACGGCTACCGACTGTGGGGCAACCGCACCCTG
>P_1171
AATAACGACATCAGCAGCCGCAGTTATGACCCGGAGGCCGT
>P_1172
CCCTTCTTGCCTTTCCCGGCCAGGAAGGCGTTGTAATCCGC
>P_1173
GGTGCACGCACAGCAGATTGCCTCGCCTGTGACCGAGATCG
>P_1174
ATGCCTTGTAGTTCAATTGCCGACGAAACTCGAAAAAGCCC
>P_1175
CGCTTGATACCACAGGGGTTCCGTTTAAACTCAAACTGGGC
>P_1176
CAAAGGCACAGAGCCCGATGCCAAGGTCAACCCGTCGCGCT
>P_1177
GTCGCATTCGTGACATCGGACACCAGCTTTTCCCCTTTACC
>P_1178
TTCCGGGGCGAGGTGGAACGCCAATTCATCGTCCAGCCACG
>P_1179
CAGGAACTGGATCAAAACCCCAACGAAGAATCCCATGACTC
>P_1180
CGCAATGCCGCCGAAGGAGGCAAGCTCAAAGCCCAGGGTGT
>P_1181
GCAGTTACGACTACGAACAGCTGACATCTTCTCTGTACGAT
>P_1182
TCCTCGGGATCAGCAGTATGCCCATTTCATCACCGAACAGA
>P_1183
TGCCTGGGGGTGGTCGATCGCAACACTGTTGCTCCAGACCT
>P_1184
CACGCTTATACGCCCTGGCACCGCTCGATGATGGGGCGAAT
>P_1185
CTTGGAACTGGGTGGGCATTCCAAGGTGCCTATGTATTCGC
>P_1186
TAAGCAAATCGAGTCAAACGCAGTGCCTTGTTCGGCGGCAC
>P_1187
CAGTGCCCCCACTTCTGGAGCAGCTTCAAAATCGGTGTAGA
>P_1188
CATTGATTGTGTTTCCACATCATGCGAGCTGTTTTAAGCTT
>P_1189
ACGTTATTCAGTTTCGCAATCCCTTTGCCGAAAATCTGATT
>P_1190
GAATTCATGGGCGTAAACTACGGTAAAATGCTCAAATCCTA
>P_1191
CGCCATTGCGAAAAAGAATACGAGAAATTTCTGCAGAACAA
>P_1192
ATTCCACAACTCAAAAAATGCTTCTTTGGCCTCATACGCCA
>P_1193
TACCGGGGAATTTGACTACACCGATCCCAGCGTATTGCTGA
>P_1194
GAACGCAACCAGCAGCAAAGCGTGGAGGAGTTGGCAGAGCG
>P_1195
TTTGTGCTGCAATATTGGCGCTGTTTCTCTACAAGACCATG
>P_1196
ACCTCATGCCAGATTCGAGGCGTTTTGTCGAAATGCTTCGC
>P_1197
AGACGATTGATAAGTTCTACCGCGAAGGAAAACTTTCGATG
>P_1198
GATGTGGGGAACCGATATTTCCCTTAAAAGGATGTCTGGTT
>P_1199
CAGCATGTCCCTGCAGGGCGCGCGTCCGGGCGAGACGGTAG
>P_1200
GCGCCCATGATGGAGACCGGCGTCGATGTCAATCTGCCTGA
>P_1201
GCAGCTCTCCATGTTCGGCGCGGAAATCTATGTCGCCAGCC
>P_1202
TGACGATGACTGTTTGCGGACGGTAGCCCGCAAAAACCGCC
>P_1203
TGCTTTTTCATGGGTACCCGCATAAACCACCTCGATCAGTT
>P_1204
AGGCGGCGCACCGGCAGCCGCGCCAGCAGTTTGACCTTTTC
>P_1205
CGTCAGGGTGAGCCTGAAAGCTGGAATGTGGACCGCTTGCT
>P_1206
CGGCAGCGGCCACTAGGAACCCTTCACCGCCCAATAAAAAA
>P_1207
CCTGGCTGTTCGCCTTTTCGCCGCAGAGATAGAGCCCACCT
>P_1208
ACCTCTTTTGCAGCTTTATCCCGAGGCGGAGGCGCTGATCG
>P_1209
GCCTTTGACCGTTTCCCCGGCGTCGATGGTCTTCTTTAGAT
>P_1210
AGCCACAACGCCTCTTCACGCCCGATTTCCTGCCCCTCGTT
>P_1211
AAATACAGGGGAGAATAGCGCATCACCCCGGTCTTGTCGAT
>P_1212
CATTTTTATATCTGTTTCCGCACGTTCTCGTTATCTCCCGC
>P_1213
GTTGTTGAGTTCGTTGGAAGCCGAGGTCATAACCGGCCCCT
>P_1214
TAAGGGCAGCTAAATTTTTTCGCCAACAGCCATTTAAGCGA
>P_1215
GAACTTCCTCTTCAACGATTCCGGTGAGGTCGATGTGGTCA
>P_1216
AAATAAAGATACAAAAATTTCCGTAGACAAGAGAAAAATTA
>P_1217
ATTCTGGTACAGGGCGTAGTCATTGGAGCTGAAGCCCAGCT
>P_1218
ATCAACACTCAGCCGGTGCGCGGCGACCTGTTCTATCTCAA
>P_1219
ACAAGTTCAATACCTACGCCCTCGAACTACTTGATCGCATC
>P_1220
ATGCGCAAACATGGTATCCGCAGCCAATAAAAATAGAACTC
>P_1221
AATTTTTTTAATCGGGAAGGCTGCCACAGGTTCCGGTTGTT
>P_1222
GTCACATTTTTGCCAATTCCCCCCTTGACATTGTTTTCACG
>P_1223
CCCCAATGATTAAAATAGCCCCCTCCATCCTTTCCGCGGAT
>P_1224
ACCTCGATATATCCTTCCGGCGCGACTTCAAGGGGCGACTC
>P_1225
GCCGGCAGCGTCAACCAGCGCATCAAGATCAAGGAGCCGAT
>P_1226
AGTTATCCACGCACAGCCCGCAGTTGTGGCACATGGGGTTG
>P_1227
GGAACTGCTCTCGTGCCAGGCAGGGGCGTTTGATTTGAGCC
>P_1228
TTGAACATGTGCCCCAATTGCATCAGATAATGGAAACCCTT
>P_1229
CCACGTCGCACCCCTGGTTGCCAATCTCTTGCCAGCTCTCC
>P_1230
CACAGAAGTGGGTGGATATCCAAAGTCAGGAATTCGAACGC
>P_1231
GTCAAGGGTGCTTTGTCCCGCGTCTTAAATAAACCGGCCAC
>P_1232
GGGCCTGGCGCAAACTTTCTCTGGCGCATTTCAACCCCTGG
>P_1233
CAAGACGTCCCAGCCATTCGCCCTCAAGCTGAACTCCAGCC
>P_1234
ATCCCATCGTCAGCAAGCTGCGCGACTGCTACCTGGCTGCC
>P_1235
GTCGCCCGGCCGGTAAAAATCCCGAATGCACGATTCCTGGC
>P_1236
AGGTTGGACACGGTGTTGGACCCCGAAAAAAATGAACCCAG
>P_1237
ATCCGCGAAATCGAATTTTTCGTGCAGGCCCTGCAGTTGAT
>P_1238
CCCTCGAATGCGCCAAATGTCACGAAAGCGTCTTTACCACC
>P_1239
AATATGGGGCAGTTCTCACGCGGCACCTATACCGATTACGA
>P_1240
GGCCCGGCCATCCGCTGGGACGCCCGACCATCGGCACCCGC
>P_1241
GCCAGGTGCGCACCCTGGAGCAGGAGCGCCGCGACGTCGCT
>P_1242
CTTTTAAGCAACTGAATTCGCAATACCGAATTTGGAGGAGA
>P_1243
CGGGAAGAATCTCCAGAACCCCTTCACCGTAAATGGCCCCG
>P_1244
CCTGAGAGATGATTGTGCCCCCCTTGCCGGCACGATCAAGC
>P_1245
CGTTGCCGACCGGGAAAAATCGGACACACGTTCCGCAGAGA
>P_1246
AGTTTTATGCAAGCGAGGTACCAAAAGAAAACCCGCAGACT
>P_1247
CAGGCAGTGCCAGAAATGTGCCGGTAACAAAGAAGCCGCTC
>P_1248
GGGGGTGGTGTCACCGCCCACGTCGACCTTGGTCCACTTGG
>P_1249
CTACGGGCTGAATCCTCCCGCGGAAAAAACTGAGGAATAAT
>P_1250
GAAAGGGTCAACAAAAAGAGCGGGAAAGTCTCAACCGAAAC
>P_1251
GGCAGCTGGCCTCCAAAATGCGCTTTCTTGCCGCGCCGTGG
>P_1252
TCATGTGTCCACGCAGGACGCGGTCTGCCAATTCATCATCG
>P_1253
CTCTCCGTTCCGGTCCTCCGCGATAAGGACTCCGCCAGGCT
>P_1254
CGGTGAACCCCTCGACAAAGCGGGAGCCTACGCCATTCAAG
>P_1255
GGGGTTTTCTGATCAAACTGCGCTCTCTCGGCATATTGGAC
>P_1256
AAGCAGGAGAATGCATGACACGAAAACTGCTCAAGAAACGC
>P_1257
AGAGATACAATCATCTTCTGCATGCATTCTTTCCTTTCACG
>P_1258
AAAGACGATTCTGACGACCCCTGGAACCGCGACCGTCTCAA
>P_1259
CCGGTGTTTCTTATTGAATACCCTGCCGAACTTGCAGCCCT
>P_1260
GAGAGCATCTGCTTGGGGCTCAGTTCAGGAGAATCAGCAGC
>P_1261
GCGTGCATCAGGTCAACGCGCGGCCTGGTAATGTTGAGCCG
>P_1262
GCGCTGGGTCAGGTAGACCGCGATCACGTCGAGTCCGCCGT
>P_1263
GATGATGATCAGGTGAACCGCGGAAAAAAGGATGCCGATTG
>P_1264
CTCTTCGGCGGTGATCTCCACCGGCGTCAGCAAAACGCGGA
>P_1265
GAAAATTTCCAGGAATTTGACCGTCGATTGCGGGAGACCCT
>P_1266
TGGAGCGGCTGGCGCAACTTCAGAAGCGGATCGAGGAAACA
>P_1267
GATCACCGCGACCACCGAGGCAGTCGCTATTACGGTGAGCG
>P_1268
GGCCCAGACCAGTGGAGCAACCCCGAGGATAAAGGTTAGGG
>P_1269
GCGCGTGCTGATGGTGGATGCCTCCAACGGCTTTTACAGGA
>P_1270
CCAGCCATTGGGTCCAGATTCCGGGAGTTGTGCCAGCAGGT
>P_1271
AATGGATCAAGCAGGGGATGCCGGCTTATCGCATGGGACGC
>P_1272
CCCAGAACCCCAATGACAAGCAGGAACTCGACCCGGCCCTT
>P_1273
CTCCTATGCCGGAATAAACGCCGCCTTGAAGGAAGTGCGCA
>P_1274
CTCCCGAAAACCGATTTTTGCAAAAAAGCCAGGCTTGTAAG
>P_1275
CAGGGTGATCCCGGCAAAAGCCGTTTTTATCTGTCTCTTGA
>P_1276
GTTGGCTCCTGGAGCGTCCTCCGTTAAAACTCAGGGTTGCA
>P_1277
CAAAGATGACCAGAAAATTCCCGATTATCTCGCCGAGTTGG
>P_1278
AATATCATGATGGCGCTGAGCGGCTTCACCCTGGTGGCAGT
>P_1279
TCGTAATTTATTCGAAATCGCGCGATGCGAAATTATTGCAA
>P_1280
GGCCGTCGCGGGTGCGCAGCCCGGCCAACTCCTCGCCCATG
>P_1281
GGGCCGCCCTGCAAGACACCCCGGTAAGTCTTGATCGAATC
>P_1282
TACAGGTGCGCAGCGATGCTCGCGAAAAATTCTATGCCTTG
>P_1283
AATTTTTAATTGTCAACTGTCAAGACGGATGCTTTTTGTCA
>P_1284
TTTTAAGTCCCTTGTGTCTACCAATTCCACCACCCGGGCCC
>P_1285
GTGTCCCTGCTTTGCGTTTCCACGAATTCCATTTCCAGCAG
>P_1286
CAGCGCGGCCGCCGACGCAGCGGGGCTGTCCAGGGGACTGA
>P_1287
GCCGGGGTTTTCAGGAATTTCTGCAACCTCAACCCGCCCGT
>P_1288
TGGCGGGGAAAATGGCGATCCGGTTTTTTTGCACCACTGAC
>P_1289
CTTTTTTTGCCTCGGTTTTCCTGGGACGTCCCCGGCGTTTG
>P_1290
CTTCATACCGGGTTTGCCCGCAGTGTCAGGGGCATGGGCAG
>P_1291
TTGAGAGGTACTCCCAGCTGCAGGAGCTTTTTCACCAGCGC
>P_1292
ACCGAATACCCCGGCAGCTACAGTCACTATCTCAGGGCGCG
>P_1293
TTCCCGGCTATCTTCTGACGCCCTGTCTTTGTCCCCCTCGC
>P_1294
CATACTTGCGATCCGGTACGCCGTAAACCTGGACATCGCTG
>P_1295
GGATATCTACGAGGGCACAGCGGGCGTGGAACTGATCGCCG
>P_1296
CTCATTTTTCAATCTTCACACCGGCGAGAAGCTGGAAAACG
>P_1297
TCAATGATACCATATTTACGCGCGGCCTCGCTATCCATAAA
>P_1298
AGCGCGTTCGCCGCATGGTTCAGGCTCAAACACTGGTCGAA
>P_1299
ACCTCGGCCACGTTGAGACTCAGAGTCAGGGTTTTCCCCGT
>P_1300
GCCGATTTTGCAGCCAACCGCGTAAGTTTCATGTCAGGGTC
>P_1301
GATCATTAAAAAAAGGAGAGCTCCTTATATCAAAGTAAGTA
>P_1302
TTTGATCTGTCTTCCTCCTGCAAAAAAAACTTCATTCAGCG
>P_1303
GGTCAGATAAAAAGCCTGCGCGGCAAAGTCAATGACTGAGT
>P_1304
TGACAGCCGGCGCAGTAGTCCCGGCCGCGGTATTTGGCCGG
>P_1305
CGGGCAATGTGCGCGAACTCCAGAACGCTATGGAGCGGGCG
>P_1306
CCCGCACCGGATAAAATTTCCGCGCCCCCTGATGCACCAGG
>P_1307
CACCATCAGGACCCCGATTGCCGGTCGCGCCGGCCGGGCCG
>P_1308
ACTGGATTGGGAAAAATTCACATAAACCCGATCAAACTGCT
>P_1309
ATCCGCGTCGATGAGTTATGCAAGAAATTTTTGCGTCTTTT
>P_1310
GACCACCTTGTCGCTGCCTTCGGGTTCGATGGTTTCCGGCG
>P_1311
GAATTGGAGAACTTCGGCGGCAGCGGCGAGTTTTCAGGGGC
>P_1312
GCAGGCTGCGTCGAAGCCGGCTGTGCCCTGATCGGGGGAGA
>P_1313
GATGGTCAGCCAGATGGCGGCTGTCGGAGAAAAAAGCGGTG
>P_1314
AGTATTCTGGAACAGAATCGCGTCGGCGACGAAAGGGTGCA
>P_1315
CACCCAGGACTCCGGTGGCGCGGCTGATGGTTTTTTTCTCC
>P_1316
GCAAACCAGGGCAGAATACTCACCAAGGGAATGGCCCGCAA
>P_1317
ACCGGGCGGCCGAATTGATTCGCGAAACGGCAGGCGGCGCA
>P_1318
AAAAAATTCGGACAGAAAAGCAGTGGCCCGAGTAAAGGCCT
>P_1319
CACAGGTTCCACCGTGCACCCTTCATTCGTATTCTTTTTTT
>P_1320
CCAGTTGTACCTGCGCAGCACCTTTTTTGCATCGGCACTGT
>P_1321
GTACGCGGCGGCGGTGGCTGCAGCTTATTCCCGCGCCGCTC
>P_1322
TTTTCTCCAGGAAAAGATCGCGGCCGGACCCCGAGCGGTAG
>P_1323
GGACAGTTCATTGATCGTGGCAGTCAGTATCGCAGCGCCAT
>P_1324
AGGAGGTTGAACAAAAGCTGCGGGAAACCTCCCATGAACTT
>P_1325
AATATCAGCGTGCGTGTCGGCGAAAGCGGGTTTCTCGTTAC
>P_1326
CCAGCGCCGCCTGGGTCAACCGGTTAAGTCCTTCCACCCCC
>P_1327
CGCGAAGATCTGCCGGAAGCCGAAAAGAAACTGCGTGAACT
>P_1328
ACCTCTCTTTTGGGCCGACCCTTACCGATTGGGGGCCTGTC
>P_1329
GATTTGAACCTGTTTGAAAGCATTGGCAAGGATGCACCGGA
>P_1330
GCGAGCGTGACGGTCTTATCCTTAAACAACAATTGCAAGCC
>P_1331
TACAATTCTGAGTAGAAATGCAGCCGTAATGAATCCTGTCA
>P_1332
ATCCGCGATCCTGACAGATGCCGCAGTTCATAAAGAGGGAA
>P_1333
AGGGTCTTTAAATCGAAAGGCAAGGAATTGATCAGAGAAAA
>P_1334
GTGGTCTCTTCAATAAAAAGCGTCAAAAAGGCTTTGGCCCC
>P_1335
GTTGGGATAAGATCTTGGCTCGAAAATCCAAGAATAGCAGG
>P_1336
GCGAAAAGTGTTGCGTTCCGCCGTACGCTCAAAGGGCAGAT
>P_1337
GATAGACGCGAGAACATTCTCCGCCTCATCGAGTCTCCCCG
>P_1338
GTCCCCTGTGGATCGAATTGCAGTTCAAACGATTTCATCCG
>P_1339
TGAAAGCGCCACCAGAAAATCGGTGATTTCCTTCTGCAGGA
>P_1340
CGCCTGCATTACGAAAAATGCAAATGCGGCCGCACCATGGT
>P_1341
GAATCTCCTTGCGTATGGCACAGGAACTCGCTCATCAAGGG
>P_1342
GCGCTTCGGATCGGCAAGAGCTCCAGCGAGGTATTTGAGTT
>P_1343
CCTGCAGCGTTCTGCAATTGCGTGCGAGTCGCGTCACCAGC
>P_1344
ACGAGGCGGGGAATATTGCGCGCCAATGTTGGGATGACATT
>P_1345
CTGAAGAGCTTCTGTCAGTGCCGGAACGAACTGCATGACAT
>P_1346
GGCCAACATAAATATGCGCTCAAAAGCCTTTAATATCGCGC
>P_1347
GGGGGCCGAAACCGGGAAGACCGAGTTTTTTCCCGATTTCG
>P_1348
CAGAAGCCCGGTGCCCGAAACCATGGCTGAAGCGAGGAAAA
>P_1349
TAGCTACGATGCGTTGGTTGCCCATACAACGATTGTGTTTG
>P_1350
GGTTGCCCTCCTTGCTTGATCCGGTCATTACAGAGGTCGCA
>P_1351
GTTCTGGCTGCGCCGAAATTCCCCTGGTGTCTGATTGCTGC
>P_1352
GCACATCCCCTTCAAAATCGCGGCCGGTGTAGATGGGTGTG
>P_1353
TACCTTGAACCTAAGGCCTACCAAGAACTTTCCGAAAAGAT
>P_1354
GGCAACGACTACCAAAAATACCGTGGCGCAACCCTGTTGAC
>P_1355
GGACTGGACTTTTACTTTGGCGCTGATCCGTCTTTTGCCCT
>P_1356
GCAGCGCATGGACCACATCCCCCAATGCGCTGGTCTTGACA
>P_1357
TCGGTGGCACCGGCATTGCGCGAAAGCAGCCCGTAGCCCCT
>P_1358
GGCTTATTGTCCCGTGATCTCCACAAGTTCAAGGTCGAAAT
>P_1359
CTGATTCACGTTTCCGAAATCAGCAAGGATAAGATCGATTC
>P_1360
GATAAATAGCCTGTTCGCGGCTTGGGACATAAAACTGCCGC
>P_1361
GGACACCCCGGAAACCATTGCCACCAGGCTTCTCGATCAAC
>P_1362
CCGGAGCCGATCAGTCCCTGCAGAATCGGCACTTCGGTCAG
>P_1363
AGAACGCCCCAGAACAACAGCGGCAGGATCTTTTTGGCGAA
>P_1364
CTTACGGAGAGGATATCCCACAGTTGAGTCATGATGACGGC
>P_1365
CGTCCCTTCACCATAAAAAGCAAAAGCGAACAGGCCGCCGG
>P_1366
ACCCCCAGTAATTGCGCAATCCCTTGTCGACCAGATGCTTA
>P_1367
GGCGTCACCCCGTGAACTCGCCGAGAATTATTCACTTCAGG
>P_1368
GGCATCGGCCTCTCCAACGGCGCTCCTGTTATGTCGCAGAT
>P_1369
AGAAAAGTGATTTCAAGGGCCTGTTTCGCGAAATGAAGGGG
>P_1370
GCCAACAGCGCGGCACGCTCCACAAGGGGAGCGGACTGCGG
>P_1371
GTGACATAGAGATAGAAAACCATCTCCACATCTTCTGCCCG
>P_1372
TGGTGATCTCGGTCTGCAGGCGCGAAACTTCAAGTTCTTTC
>P_1373
TCAATCCCGCCTCCCCTCGCCCGGCCGGCACTTTTTCCGAA
>P_1374
GCCGAAGCGATTGCAGCCGGCGAAAAAGCGACGCAGGATGC
>P_1375
TGGCAACCGCAGAAGGTCGACCGCGAGGACGGCTGGAGGAA
>P_1376
TCGGCTTCGCGTGCGAATCGCTACACCTAATGGGGGCACAC
>P_1377
TAACAGGGACAACCTGAACGCCCTTTGGCATCCTCCGGAGA
>P_1378
GTCAATACCACGATTGCGCACAGAGCCGCGGTAATCACACG
>P_1379
TTCTACCGTAGGCCCGTTTCCGGTGAGCGTATAAAGTATGG
>P_1380
GGTCTGTTTCGGTGACCACACCGAAAAGCTGCCCATCCTCC
>P_1381
TCCTCGGCAGGCAGATCAACCAGCAACACACCATCGACCCC
>P_1382
CCCCTGATGACCGAAAACGGCACGTTCATTATTAACGGGAC
>P_1383
AATCTGCAATTTAATCTGACCTACAACCTTTTTGGCCATCG
>P_1384
CCGCTGATCTCCATGGATTACGCGGCGCAGCTGCATTTCAA
>P_1385
CTTTGATCCCTTCTTCACCACCAAAAAACAGGGCACCGGTC
>P_1386
TTAACGGAAGAGAAAAAACGCGGCATCTCCATCGATCTGGG
>P_1387
TCAAAAGCTAAATTTTAACGCAAAGACGCAGAGAGGCAAAG
>P_1388
ATTTGCATATTATCGATTCGCGAAAAGCCGGCATTTTGACT
>P_1389
TCCGATGTCTTCAAGAACCGCGGAGATCTGTTCGACGACAA
>P_1390
GCCGAAGGCACCGCCATCATCTGCCACAACGTCAAACGCGA
>P_1391
CGGCTCCTTCAAGGGGCCTGCCGTGAAACTGGAAAAGGACG
>P_1392
GCAGATTGAAAGCCTTGAAACCGAGGTGACCACCGCCCGCG
>P_1393
GGGCCGTCAACAGCAGAGCGCCCCAGGGGGAGATTCCCCCC
>P_1394
CTGTTGACCTTCGATGATGGCTACCGCAGTTTTTACCAGCG
>P_1395
GCTTTTTCCTGATGCTGCCGCAGCAGAACGATTTGGTTCGG
>P_1396
ACCGCGGAGGCGGGGTCCGCCAGCAAATCGCTTGCAGCGCC
>P_1397
CGCAGCGAGCGCCTTTATTCCTTCTCCGATCTGGAGAGTGT
>P_1398
CAGGGCAAGGAAGTGATGCGCCGCAAGTACAAGGCCCAGCG
>P_1399
CGCGAAGCCGGCGTGACAGGCAAATTGAAACCATTGCCTCG
>P_1400
TCACCCAGCGCCATGATCAGCAGCAGAAGGGAGATGGGGTG
>P_1401
CCCTACGTCATGATCGGCGGCATCAAATTTTTCTCCCGCAT
>P_1402
TCGTTCCGCGTCATGGGACGCCCGCGCCTGTTCGCCGCCGT
>P_1403
ACCCGCATCTACCTGATCCGCCACGGTCAGGTCGAAGGATT
>P_1404
TCACAACTCTGTCCTGATTGCGTTTCAGGAAGTGGAAGACG
>P_1405
TCCGGATTCTCCGGCATGCTCGCGGTCGATTTGTTCGACGG
>P_1406
ATTCACCATCCCTGTCATCACCGGAACATCATAGTTCATTG
>P_1407
AGGCGTAGAGCATTTTTGCGCCGTTGCGGATGATGCCGCCG
>P_1408
CTCCGCCGTTCCGGATTCGGCGCGCGTGGTGCAGACCGTCG
>P_1409
GCGGCAAGGCGCGTGTGGTGCATGTGCTTGAACTGCTGATG
>P_1410
AGAACAGTGGTCACAATCATCCCTGCTTCTGGTTTTTCTTG
>P_1411
GGCTTTACCGCGAAGAGATGCGCGAAACCTGGCAGCAGTCC
>P_1412
CCGCTATGACAACCAATTTTCCGGTTCCGGCAGCACCTCGC
>P_1413
GTTTCCACCACCGGGGCCCGCGCCACCATGCTCTCCTGCAC
>P_1414
TGGACCTTACACTTTTCTTCCAGGAACAACAAAAGCTCCTC
>P_1415
GATTGCCACCTACATCCAAGCGATTGCGGCTTCCGCGCTGG
>P_1416
CACCAGATAGGCGTTCAGCGCGAAGATTTCCAGCATAAACT
>P_1417
TGAAACTTTAGCTGGGTACACGTTGCGAATTTATCGGTTTT
>P_1418
CCACCAACACCATCAACCTGCAGGAGCAGCTGATCCGCAAG
>P_1419
TGATCAACCGCCTGATTGCGCTGGAGGAGAACGCGGCCTCG
>P_1420
TAGTGCGCGCGGAGATTTCGCCGCCGCATTGAGGACAGTGA
>P_1421
ACGATGACGGCATCCACACCCTGGTGCTCGAGGTCGGCCAG
>P_1422
CCTGCAGGGCCCGCAAACGGCTCATGTGGTCGACCCGATCG
>P_1423
TATTTTGTGCAGATTGCCAGCGGCTTCGCCCTTTACGGCCA
>P_1424
ACGGGCGCAGTTCTCCGGCACCATCGACAAAATCCTGGTGG
>P_1425
TTTACATCACAGTGTCAACGCCGTTGAGCCCTCGCTCAACC
>P_1426
GAGTTACAGCGCACCATGAGCGGCAGTGAGGCGGCAACCAA
>P_1427
CGCGGCAAGGTCCAGCCCCTCGTCGACCCGTACCACAACAA
>P_1428
CTCGAGATACCCCTTAAGCGCCGCGACATCTTTGTTGCCCA
>P_1429
CAGTGACCCGGCGGCAGGCGCGTTCGGATGCTGGAAACGGG
>P_1430
AACAGTTTCACTTTGAACGCCCCTCTTTCTATCAACGCCTG
>P_1431
GAGGGAGATTGGAAAAAATGCAGCAGCCGGATATCGGCCAA
>P_1432
AGCTGTTCCGGGTAAGAATCCTCCCATCCCTCGAGCCCAAC
>P_1433
TAAAGCGATCTTATTTTTAGCCCTTGTTCTACCTTTGAATG
>P_1434
GGTTGCAAGATTTGGTTTGTCGAAAAAAACGGATCAGGAAC
>P_1435
TTCTTCGAGGTCCAAAGCGTCAGCGTCCGAAACAAAAACAG
>P_1436
CACCGTGAGAAATAAAACCGCCAATGTGGTTGAAAAGGAAA
>P_1437
AAAAAGCTCTTTTTCGTCTGCGGTCAGAGGCCTTTCTTCGT
>P_1438
GAAAAGGTTAAGCACAGATGCCGTCGAAAGAAAAACAAAAT
>P_1439
GGGATATCGCAGGTAATAACCGGATCTTTCGCCGAAGGAAG
>P_1440
GCGGCGAGGACAACAAGAACCATCTTTTCGAAAAACCCTGA
>P_1441
GGCAAAGAACGAGTGGAGCGCGTCAAGGCCTCTTGCTCCCC
>P_1442
GCAGATTCGGCCCCATGACACACAAAGACAGCCCAGTTTTT
>P_1443
AATGAAAGGGATGAAAAAGGCTGCTGCGCGGATTGCAGATG
>P_1444
GTTTCTTTTTCTTCGTCCTTCCGGTTCATCGTCACTCCTTT
>P_1445
CGTAAAATTCTCGACCGTTTCAACGAACCATTCGTCATAAA
>P_1446
TTTAGGCTCCCCCGAAAAATCCTTGATTGACATCCTCCCGG
>P_1447
TTTGGCGATGGATGTTTTCGCCGGCTTGATCAGCAGTGTTC
>P_1448
CACTGCCCGCGGTCAATCCGCGAGAAATGGCGCTGCAGGGT
>P_1449
ACCTCCTTCCCGAAGACACGCTGCAGAGTTTCGACCAGCAC
>P_1450
CCTTCGGGTCGCCATTGTCACAAAAAGCCGAAAGAAAATCT
>P_1451
TAAAATAGTATCGCCTTTAGCCTATAAGGATAAAAACCACT
>P_1452
GATAAATTCCTGCGAGAATCCTTCCTGTTTGATTTGCTTTT
>P_1453
AGTAACTTTCATAATCTTTCCTGTAGAATTAAGAGCTAAGG
>P_1454
CTCGTTGGTGTTTTTGAAAGCTGTTCTGCGCAGATATCGCT
>P_1455
CAATGCAAATATCTTCTACACCGATTTTGAAGCTGCTCCAG
>P_1456
TTCAGACCGATCAAAAAGCGCGGCAAGTCCAGTCACTTCAA
>P_1457
CTCTATCTCAACAGAGCACGCAACCATTCTATTCACCGAAG
>P_1458
CAGTAAGGTTTCTATTTCTTCACGCTTCAATATTTTGCTCC
>P_1459
TTTTGGGCATACCTTCATCCCTAAAGCATAAAATATCTGCA
>P_1460
GTTTTTTGCTGTGGCTTTTGCACCGAACGATTGAAAGTGAT
>P_1461
TAACGAACTGCTCGGAATGTCGCAGAAAGATCAATGGGAGC
>P_1462
TTCGATGAATTCCCCTGGTGCGGCAAGTCAGGGGAAGGGGA
>P_1463
ATGTCGTCCTTGTTTGCAGACGGCTCCGAGCAGGGCAAGTG
>P_1464
CTCGCCGTCTCATTACGACACCATGCGGGAGGTCTTCTCCA
>P_1465
TTGCGATGACGCAGAATACGCAGAAATTCATTGAAACGCTG
>P_1466
GCACCGTGTAAAGATCGAAGCGCCCATCCTTCAAACGGCTG
>P_1467
AGCCTCATGAAAGAAGAGATCGGCTTCCCTTATATCCTGCT
>P_1468
TGCCATTTACTGATGAATCCCCCCAGCGGCGGCAGCCCGAT
>P_1469
ACCGACCAGGCGCGAATTTCCTCCAAGGGAAGATTTGCGGT
>P_1470
TGGTACAGGTCGTTCAAAAGCACCTTCACATTCGGCCAACG
>P_1471
GCCTGTTGAAGTTTTATCAGCAACTTCGGATTTACGAGGAG
>P_1472
TTGGTGAGCTACTCTCGACGCGGAGACTCAACCAGTCAGGA
>P_1473
GAGCTTTTCTCCCGACTCCTCCAGTGACTTGCGGACCTCAT
>P_1474
CCGAGAAACTTCAGCCGAAGCATTAAACGGGAAAATCCTTT
>P_1475
CTCTCCTCTGGCAACACTCACTACGGGGCGCTCTGCATGAC
>P_1476
ACCGCAACGAACGCTACGAGCGGTTCGGCAAATTTGCCGCA
>P_1477
GATTGCGGTGTGTCCCGGCGCTAGGATTGCCCTTCGTGCTT
>P_1478
ACCCTGCGCGAGGACCAAGGCAGCTATTATTTCGACCCCTC
>P_1479
GCCTCATCGGCCAGTTGAAGCAGCAACTCCAGCGTCTGATC
>P_1480
GGGCAGCGCTGCCCAGGGCACAAGAGAAATCAGCCGGTCCC
>P_1481
TGCGATGCTAAGGCAGTGTTCGAAGAAAAAAGACCGAGACC
>P_1482
GACTCCCATGATCGAAGTGGCGGAAAAATCTCTGGCGCACC
>P_1483
CCTTGCTTGCCCCAATCGGCCAGGAACTTTTCAATGCCGAT
>P_1484
TCCCAGGCGATGCGCTGCAACCGAAGAAATCCCAGGTCGAA
>P_1485
GGGATATTCCGTCTGGCGCGCGGGCGCCGACAGCGGGGCGA
>P_1486
GTAGACCTGGCGGGAATCAGCGGAAATGATTTCACCACCGA
>P_1487
AATACCACCAGATGCTCAAACGGTTCCGCGAAGAGGAGATG
>P_1488
TCTGGCGGTAGAATTCTTCGCGGGAAAAAGAAAAACGATAT
>P_1489
TTCGGGAAGTAATGGCGTCGCAGCAGGCCGGCAATGAGCTG
>P_1490
TTAGTGAAACGCGACAACCGCTGTGCCAAAAGGTGGGGAGG
>P_1491
AAAAGCGGCAAACAAATTCACGGCCGCCTTCGCTGCCGGAC
>P_1492
AACAGAGACGGCGGGGTTCGCCGTTGTCGCCATTTTAGAGT
>P_1493
CTCCCCTCCATGGGAGATCTCATCCACCTTTCCGTCCCCTA
>P_1494
AGAAAAGAGACACTGAAAAGCAGCAGATAGTAGGGGACGGA
>P_1495
GCGACCGGCGACGCATCGAGCAGCTTACCACCGAAGTGACC
>P_1496
CCGACGCCGATGAAAAAAAACGGGATCAGAAAGCCGAACCC
>P_1497
GCGTCTGCAAAAGCTGGTTGCCAAGTTCGCTTAGATCAGGC
>P_1498
ACCGGTATGGGCGAACTTCACCTCGAGGTCGTCGTAGAGCG
>P_1499
CACCACTCTGGATGATAACGCAGCTTAAAATTTACGCTTAT
>P_1500
TTTGGCGGCGAAAAAACGCTCCGTGATGTTGGGATACTTGG
>P_1501
ACGTGGTCGAACTGCTCAAGCAGATCCGCCTTAAGGACCAT
>P_1502
GAATGGAAGGATCGGACGTTCAGCAACAGTTAAAGGTGCTC
>P_1503
GGTTTCAGCCCGGTGGTTCGCATGGGGTTGTTCGAGCAGCG
>P_1504
GATCGGGCCTACTCGTTTCGCAGTATCCGGGGGATTGACTC
>P_1505
CTGTTCGGTCATGAAATCTGCATCAACCATCTGTTTGCGGA
>P_1506
AAATTCCCAAGAAAAAGACTCGAAAAAAAAGGCGACCCATT
>P_1507
GGCTTCACCCGCCGTGTGCCCACCGAACGACTGCCCCAGGG
>P_1508
GCGCGGCGCATGATGCGACGCAGGACATAGCCGCGCCCTTC
>P_1509
CTCACGCAGGAATGTCTTGGCGTTTTCGCGGCCCTGCCCGA
>P_1510
GCTGAACGGGGCATTTAAATCTCCTACCGATAGCATGGATT
>P_1511
TTCATAAAATTTGTCGAACACGCGAAGATGCTCTCCCGGCT
>P_1512
GCCGGGCTGGCGCAAAAAAGCGTTGCCGGCGGTGTCGATGT
>P_1513
ACTTGCCGCTGCCGGTGGAGCCGGCCACCAGCAAGTGGGGC
>P_1514
CGACTGCGGGCTCATGTTCCCTGAGAGCTACATGCTGGGCA
>P_1515
AGCAATTGAACAAAATTTTTCAGTGGTTCAACCGTCATGAC
>P_1516
GAAAGAACCAGTGAGCTGCGCGCTAAAAATAGAGAAATCGA
>P_1517
ACCAATTTGAGGCCCAAAGCCCAAAGCCCAAAGCCCAAAGC
>P_1518
CCCCGCCGCCCATCAGACAGCAGTGTGCCGTCTGGGGGATT
>P_1519
GTCCGCATGCGCGAATCAACCTGGATCGCCTTTTTCTCCCC
>P_1520
AAACATCATCACTTCGCGCACGCCAACAGACCTGCCGGCCT
>P_1521
AGGCGCTCAATGTGGAAAACCAGGAGCGCAACCCCACTTCG
>P_1522
CCCCTGAAACAGGCGTACCACCACCAGGCTGGCGAAATTGG
>P_1523
GGGAAGAAATGTCCTCGGCGCCGCCTTTGCAAAACACTACT
>P_1524
AGGGCGCGACATTGCTGTCGCGCCCTTGTTGTTTGTCCTTT
>P_1525
TCCTTGGTTCAAAAAATAATCGGCCGGGAAGGCCCTGGCAG
>P_1526
AACGCGGACCAGGACAAAGGCGCCGATACCCCAGGCAGAGA
>P_1527
GGGGCCGAAATAAAGCGCCCCGTCCCGGCGCACTCGGCGCA
>P_1528
TCGATTATGGATACCAGGCGCAGGAGTTGTTTTCTCCGCTG
>P_1529
CGGACACACCACGCCGAGGGCGTCGATGAGATCGAAGGTCT
>P_1530
ACGACCAGCGCGATGCAGGTCAGAAGATAGAGGTCGCGTTC
>P_1531
TCGACGCCCAGGTTGAAATCCAGGGGCCTGGCGGCAAGCGT
>P_1532
AGGGCATCAATATGCAGATCCGGGCGGGTCCGTTCATCCCA
>P_1533
GACCTGAATGTTGACCACGGCGGGAGAAACCTTTTTAGCGA
>P_1534
GTTGTCCGAGCCGTGCAACCCGAAAAGAAAGGTTTTCGTTT
>P_1535
CTGAAGCACGCAGCAGACAACGGTCTGCAATAAAGTCGCGA
>P_1536
TCGAAGCCTGAGGGCAGTTCCGGCTTGAAGCTCTCGAAAAC
>P_1537
GAAAATTGTTCGTATCTTCACCGACTGACCCGGCGATTTTG
>P_1538
TGAATTGAAGTCCGTGAGCGCGTTTTTGAAAATCCTCCGGA
>P_1539
AGCTGCAGAGCCCCTTTTTCCTTGGAGATGATATGTGCCGC
>P_1540
GGCTGAAGGAGGTTTAATGGCAGTAAAAAAATTCAAAAAAA
>P_1541
TCTTCTCCAGGGGAACGAAGCGTGTGCGCACGGTGCAGTTT
>P_1542
AAGCTGGCCGTCGTTGGCAGCGAGAAAAATAACCGATTTGT
>P_1543
CTATTGGCCAAAGGAGATCGCATGTTCACTGATATGCTGCG
>P_1544
GCCAGATTGGTTTCAAAAAGCGAAAGGGAGTCATCGTCAAG
>P_1545
CAATAATTTCATGATTTTGGCGGAAAAATAAGTGTTTATCC
>P_1546
GGGCGATGAGGTGAAAATCGCAGGACAGACTTTCACCCTGA
>P_1547
ACCCTCTGCACAAAAAATAGCGGCCCTGGAATCAACAACTT
>P_1548
AAACAAAAAACAAAGGGAATCTCCTTATTCATTTTGATTAC
>P_1549
CGCGGCCAGGGCGTATTTTGCGTCCTTGAGGATGACCATGC
>P_1550
GCGATGATTCACGCCCAGCTCCGAAGATTTGAGCGTGGCGA
>P_1551
GCCAAACTCCTTGGCGACATCGTTCTTTTCCAACGCGAGGC
>P_1552
GATGACGGGAATTTTAAGCGCTTGTTTTAGTTTTCGAATGT
>P_1553
GCCGTAACTGTCTTTGATTGCGTTTGCGGTTTTTGGGAGAC
>P_1554
CTGGAAGTCCAAAGGCGGTGCGGGAAAATTTCGAGGTGATT
>P_1555
GGCAAAAGCCGTGTAACACACCGCAACACACACCAGCAGGA
>P_1556
GGGGGATTCATGATCGCTCGCATCTGCAGGCCTGCCACAGT
>P_1557
CGAACGATCTGCGCCGTAAGCATCCACCAAGGGAATCAGCA
>P_1558
AGAGGACCGGGTCATCCTGACCCAGAAATACGAGCTGGCTC
>P_1559
CGCCATTGACGATTTCGGCACAGGTTATTCATCTCTTGCGC
>P_1560
CAGGCTACCAGGTCGAAGCACGGATTCCGCAGTTTTTCAAC
>P_1561
CTGCGGGATATTGTCGTTTTCCCGCACATGGTGGTTCCGCT
>P_1562
TGGTCAAAAAACTTGAATCGCAGCAGGCCCGGGCGTATACT
>P_1563
CCCTCCATGAGAGTGTTGATCAGCGCGCAGGCATCCTCGTT
>P_1564
ATGCTCATAAATCTCAATCCCCCATGGCTGTCAGCAGCGTT
>P_1565
AAAAACAACAACCGCGATTTCGGCAATTCCCTCGCGGGGCT
>P_1566
AGTAATCGATTTATTCAGCGCGCTGAGGATAAAAGGCTCAT
>P_1567
GACGGACTCGCCTTCGGAATCTCCTATCTGAGCGATCTGGC
>P_1568
ACAAATCAATAAACAAAATTCAGTAAAAAAGCCGCTCAAAC
>P_1569
GATGGCGTTATCCTCGGCAGCCCGAACTATATCTTTTCAGT
>P_1570
TCAGAACGCCGAGACCGGGACCGATTTCAACAACGCGGTCG
>P_1571
CGGGGTCTTCTCCCGTCATGCCAAGGATATCCCCCTGTCCG
>P_1572
TAAAATGCCCCATCTAAGCTCGTTTTCACGCAAAATGCACT
>P_1573
GGCACGTCTGGCACATCACGCATCGCTGTCACAAAAAAGAA
>P_1574
TACAACGAAAAACATCGACACAGTGCCCTGAAATTCGTCAC
>P_1575
TGGAGCAATCACAAAAGGCGCAGGCCCTGACTGAGCCACAC
>P_1576
GCGTGAATTGTGGTAGAAAGCCCACACATAAAAACACAACT
>P_1577
GCCTGGAGCGCCTGGAATTGCCGCAACTGGTCAAATTGCTT
>P_1578
GGCCTGCTCCTCGAGAAAATCAGCCAGGCGGTGCATGGCCT
>P_1579
CGCCAATATGGTGTTTACCTCCGATGTGATGCACGGCGGCG
>P_1580
CGCCACTTTCCGATCCCAGGCGATTTTGCGAGCCACCTCCA
>P_1581
TTTTCCGCCCTGTCCGAAAGCATGAAGGACCTCATGAATTT
>P_1582
GGATATGGACCCGCGCAGAACGTCCTGGGTGTTTACACCCT
>P_1583
CCCGTCAGACCGGGCTGCTGCAGGATCTCAATATCCGCTTC
>P_1584
CCTGGGCGGTTTCGAGCAATCGCTCAAAACCGTAATCGGCG
>P_1585
GGTCTTTCATATAAAATCCTCCTCGAATAATATCAGCCGGA
>P_1586
AAAAAGATGATCGACGTCGGCGCCATTGGCAACATCGCCCT
>P_1587
TGCTGCCGAGTTTTTTAAGGCTTTCGGCAAAAGAGACCGTG
>P_1588
CGCGAAAAAGGGATTTATTCCTCGGTTGATGAAGCGACCCT
>P_1589
ACCATGGTTTCCAGAGATTGCGTCAATTTATATTTCCACGA
>P_1590
GGAATAATTTCATAAATTTTCATCTTCTCAAGGGACGCAGG
>P_1591
TTTCCTGTCGCCAGAAAGTGCATGAAGCCGGTTCTCTCAAA
>P_1592
CCAGTAATCGTAGCCTTTTCCGCGAAGGCGATCGAGCGTGG
>P_1593
CGAACCGGTGACTCAGCACCCTTAATGGCTCGACAGCATTC
>P_1594
CAGGTCAAGACCCGCCGCCGCAGCATTTATAAAGTTGTGTC
>P_1595
ATTATGGACAGGTTGAAGAGCGAAGACGTCATCCGTCGCAT
>P_1596
GGCGGAAAATGCTGGTTGCGCCATGACGATAAAAAAAGTCG
>P_1597
GGTGAGTGAATACGGAATCTCGCAGGGCCAGATCTTGTCCG
>P_1598
GTATATTGAATTTCAGGTCGCGGTTGCTGCGGGCGTGCTGC
>P_1599
CGGCTGCCAGATGGAAATCGCAGTCAAAAACAGTGCCGTCC
>P_1600
AACAAGCGCCACTATAAATCCGGTTCGGAACCATCCATCTC
>P_1601
AACCCACCCGGCCCGAGAATCAGTGTGTTGTTCTGATGGCC
>P_1602
ATTTTTACGCTCAGTTGGCGCGCGCCGGCAAAAAGTGCGGC
>P_1603
CGACAGCCCTACTCAAATCGCACTGTTGCAGGATGCCCTCG
>P_1604
CGCTGGTTGGGCCTGAGAGACAGAGAAAAAAATGATTATCG
>P_1605
TGTTGCGGCAACACAGAATGCCGGGGCCAGCGCGGCACGTG
>P_1606
TGACCCATTGATCGAAAAAACCGGTCATGTCCTGCTCCCCG
>P_1607
AATTGTTCGATTCAGGCATCCTGCCCCAGGCCCGCCAGACG
>P_1608
AGTTTTCGCCCGTAGAGGCGCCCGCTAAACACGAGATGTGG
>P_1609
ACCCTGTATCTGATTAAATCCGGAGCGGTGCGGATCACCAA
>P_1610
GTGGGGAAAATGCCCAGATACATCAAGTTAGGTTTTTGCTT
>P_1611
GGCGACTACGACACCCTGCGCGATGCCCTTGAAAAGCTGCG
>P_1612
ATTTGCGGCCTGGGCAATCGCAAAAACAGCTTTTTCCAGGA
>P_1613
GGCTCGACGTAAAACAGGGTCAGCAGATCCGCATTGAGAAA
>P_1614
GCGGAATGCACGGTTGTCAGCCTTGAATCAGGTGAAATTGC
>P_1615
ATGGAGGTGCCAGAAAAATACGTGGTCTTTAAACCCCTAAC
>P_1616
ATCATGGACGTCCTTCATCACCAAGCGAATCCCGCAACTCG
>P_1617
TTAAGAGTAGCGAAGGGATGCCGAGGGTGGTCAAATTTCGG
>P_1618
AGAGCCTGCTCATCGTGACGCCGGAGTATGGACCGCGGGTT
>P_1619
TTTTTTGCCGGAGGTCTGACCAGCCATCTCCCACAACCCGT
>P_1620
CAATCCTGGGAACCAAATTTCGCTCATGCCTTTTTTGCCAT
>P_1621
CATCAGCGACGAGAAGTCGACCGACTACGCGACGATCAAGA
>P_1622
GGTGCGGCTATCCGGGGCCTCGGAAATCAGAACCTGAACAA
>P_1623
GAGAACCTCGGCGAGCATCTCCAATCCCTCGGCGTCAACCT
>P_1624
GAAGATTCTTCCCCTGTGCTCGGAGAAGGACTTGATTCATT
>P_1625
TCATCCCCAGGTGATCCTGGCCGGTCGAAGAATCAATGACG
>P_1626
CTTGCAGAACCAGAATTTTACCGAACGCCTACTCCGAGACC
>P_1627
ATGAAAAGCAATGGGCATCGCAGCAGTTTTCCGGCCATCCT
>P_1628
ATAGGCGTAGCCGCGATCGGCGTAGAGGTCATTGAGAGCAA
>P_1629
CGCGATCACTACCTGGCACGCCCTTTCAATCACGAGCAGTT
>P_1630
AATGCGCCCTTTGGCCATATCCGGTTCCGCTCAAGCAACGG
>P_1631
ACAAAGGCAAAATAATATCGCGGGTTCTGAATTTTTCCGTT
>P_1632
CAGTGACCGTACCGAAACACCCGGTCAGTAAAAAAAACAGC
>P_1633
ATGGCGCGCACGACCCGTGTCAGAATGCCCAGAGCGTTTTA
>P_1634
AGCTATGCGCGCATTTTCCGCCAGAACATGTTCAATGGGGG
>P_1635
ATCAATGTTGTCTATCGCCGCAAAGATGGTAATTACGGCCT
>P_1636
CGCTCCCGCTGTACAAAAACCTATGACAAAAAATGATAAAA
>P_1637
TCCTTTGGGCAGCATAGGTTCCATTACAGCGATGTTCCTTT
>P_1638
ACGGTCAGCTGAATTTCGACCACGAGAACCTGACCCGCATC
>P_1639
GATATAGAGCGGGACGCCGACGGCCAGCATCACCAGCAGCG
>P_1640
TGCTCACTCGTTAAAAATGGCGGAAAATTTTTCGTCGATCG
>P_1641
GCCGGACTGATGTCCAACTCCTGCAACGTCAAAAAAATATG
>P_1642
CCATCCGTAAAAGGCTTGCGCTCCAATCCGCCGCGCACCTT
>P_1643
CCGGATCGCCTTGACCGGAACCCCCGTGGAAAATCGGCTTT
>P_1644
GGATCTTCGCTTGCCTCACGCGCGATCGCTTCCATCGCCTC
>P_1645
TCGCGAGATCCTCCATCACTCCGAAAAAATTGGGGTAGCCG
>P_1646
TCGTCGGCCCCCTCGAAACGCTCGATCTTGACGGTCGTCCC
>P_1647
TATTTTTTCGGATCTCAACCCGCGAGTCACGGAAATTGATC
>P_1648
AGCAGAAAATTGCAAACACGCCATTGTATAGACTGCGTCGC
>P_1649
CGTAAACCGCACCCTGGCCGCCGTAGAAATCGAAAATCCTC
>P_1650
CCCGGAGAATAAAAAGTCGACTTTTTGTAAACTCTTGTGGT
>P_1651
CGAGACGATGGGCGATTTCGCGGTAGGTGCAGCCTTCGATG
>P_1652
GCACATCCAGGTAATGGTCGCGGAAACTGCTGTTCTGCTCC
>P_1653
CTTTTCGAGCCGTATTTCTCCACAAAAAAAACAGGTACCGG
>P_1654
AAGGATAATGCCGTGATGCGCTCCAAAAACTTTCAATTCGA
>P_1655
GCGATGAAAAAGCTGATTATCGGGTCGTTCCCAGCGCCATC
>P_1656
ACTTCGCCGGAGGGCATGCGCAATTGAGCATACTTACCCTC
>P_1657
GACGAATGCCATACGAGGCACGCGGTACTTGTCAGCCTGAC
>P_1658
GCGTATCGATGATATTGACGCGATGGTCTTTCCAGAAACAG
>P_1659
TCCTGATCGAATGTCTCAAGCAGGAAGGGGTCGACACCATT
>P_1660
TCGGCCCGCAACGTCAGGCGCGGCGCCGACAACTCCGGAAA
>P_1661
CCCGGCAGTTTCCGCAAAAGCTGTTGTGTTGGATTCATGGG
>P_1662
AGGGTATCTTCCTGCTGCGCCCGGTTGAGTTCGTCGCAATG
>P_1663
CGGCAGAAGTTCGGGGGAAACCGGCGTATCGCAGATATCGT
>P_1664
TTAAATCATAGCTCCCGACGCGCCCACCAACGATCCCGCCG
>P_1665
CTTCGAGGAGGCACAGACCGCCCTCGCCCGATACGCCAAGC
>P_1666
TACACCGGTTTCGAGTTAGGCAACTACGACCTGTGTTTTGC
>P_1667
TAACTCCACATTATAGATCGCCGTAAACGAAACAGCACGGG
>P_1668
GTGGTCAAGGGGGTCGGCGGCGCCATGGACAAGGATATCGC
>P_1669
GCTCTCCCGTCATCTGAAAGCCAAAGGGATTTCCCGTGTCG
>P_1670
GGACCAGCTACAGGAGAACCCCCTTAGAGCTGCACATTGCC
>P_1671
GCAGTTCGGGAAACGTCTGGCGGAAGAGTCCCTCGAATGCT
>P_1672
ACCCAGCAGGGCAACGACCGCGGGACTCTCCTCTGAACCGG
>P_1673
CATGCAGCTCGACGAAAACGCGAGCTATCTCAAAAAACTCG
>P_1674
CCTGCAGAAAGATAGAACTTCCCCGAATCCTTGAAGAGTGG
>P_1675
GCCTGCCTCCCATGATTTTCCTTCAGAATCTGTTATAAGTA
>P_1676
GTGCGCAGCTGCCAGGCCACCCGGTTGAACAGATCGGCACG
>P_1677
TCCTGCATCAGGATGATCAGCGCTCCTGGCCTTTTGCCGTT
>P_1678
GCCGCGCATTCCCTGTGAGCCCGGGGTCAGAACCAGTTCGG
>P_1679
CTTTATCAGGCCAAACAGCGCCGCAACCGGGTGGTGCCTTC
>P_1680
GTCGGTTCATGGCAAATAAACCTTGACTTTTCTTGTTTCAG
>P_1681
CCAGCGACAAAACCATTACCCGCGATGGGGCGCGTAAGTCC
>P_1682
CTGATCCCTGTGCTGCTGCGCACCACCCTGAAAAACGACTC
>P_1683
CTCAAGGATGCCGTGAAATGCATTGCCGCGCTGCCGCAGCA
>P_1684
GCAACAGCTCAATGCTGTCGCTGTCTGCCGCTTTTGAACCC
>P_1685
CGGTCGAACGCTTGATGCGGCGAAAAAGAGGATCGTTGCTG
>P_1686
ATTGACCCGCAGTTCCAAATCATCGACCGGGTCGACACCGG
>P_1687
GCGGCGCGCGTTTCCGACTACACTGCCTTTTTCTTCGAAGG
>P_1688
CTTTATTCTGGTGCTGATCGCCGAGGTCAGTCTGCCCCTGT
>P_1689
CAAAAGCGTCCAGAATGTCGCCCAGCCGGTTGTAGCCACTG
>P_1690
GGGGAAGCTTCACCGACTCTCAGGGATTATTACGACACCGA
>P_1691
TTCGATCAAGCAATAAAAGGCATGCGTTGTGTCGTCCTGGC
>P_1692
ATATCCACCGCCAGCATGCGCAAGGTGTTGATGCACAAAGT
>P_1693
GCGATCCCGCCGACAAGACGCAGCATCCCCCACACCCAGAG
>P_1694
GGGCACAAGTACAAAAAATGCTGCAGCAATGCGCCCCCTTT
>P_1695
TCCAGGGCCATCTGAAAAACCTGCCTGGCCACATCAGAAAC
>P_1696
GCCGCCTTTGACTTCAAGCACGGTCACACGGATGTCATCAC
>P_1697
AATCGACCCGCAACTGCTCGCCTCCCGCGCTCTGGAACAGA
>P_1698
AGCGACGCGCCGAACTGGCGCAGATGCTGACCGAAAAAGAC
>P_1699
GCGCTGTCCGGGTAGTTTTCCACGAAGCGGCGCAGGGTGGC
>P_1700
TTTGAAAAAGCTGCGAGGCGCAATCGCCGATGGCCAGCCCC
>P_1701
AAAGGTTCGACCTTGGTGCGCTTGAAGTGCAGCTTGCGCGG
>P_1702
GCCGGTGAGGATGATTCGTGCCGGCAAGTCGAGAAGTTCGG
>P_1703
CACCCCTCTTTAACATCAATCCAAAAAAGCTCGCGCCCCTG
>P_1704
TTGGGGGCAGGGCCAGCCCCCCTATGGGGGGCGAACTACAA
>P_1705
TCGAGAAGCGCGGAGGCAAGCCCGTACTTGTTTTTGAGGTT
>P_1706
TGGCAGAGTTCGCTGCGGAGCGGGAAAAAGATTTCGACCCC
>P_1707
AGGATATGGCCTCTGTTTCACTAATCCATTTTTTTCCCGTT
>P_1708
GTCGGCTACGATATCAACTGCGGGGTCCGACTGCTGCGCAG
>P_1709
GTTGGAACTGCGCCCACAGGCGGCCTCCGGTAAACGAGGGG
>P_1710
GCCAACCACGAGTTTGATCGCAGCCTCAACGAGCGTGAGGA
>P_1711
GACTTCTCTGATTCCAATTTCCGCCGCAGCACGGCCTGTGC
>P_1712
TAGCGGGTGACGTCGTCACGCTGGCTCAGAAATTCGCTCCC
>P_1713
TCGTCGGAGGTCGGCTCGAGCAGTTCCACCCGGCTTTCCCC
>P_1714
TCCGCGAGCGCAGTTAACAACAATCACGCCGTTTTTCATCC
>P_1715
CGCCATGCGCTGAATGGATTCGGCAATTCCCAGGCACTGCT
>P_1716
GTAGCTGGCGCGGACAAAGTCGCTGACACTGGTGCCCGCCC
>P_1717
TTCCGCGCCAGAGATGGCCGCCCCGGTGACGTCGAAAGCTG
>P_1718
GCGATCAGCCAGGCTTTAAGCGGCAAGTATCGCGGCAACCT
>P_1719
GGTGAGGCAGCAGGGCGAAGCGTTGGAACACCATGCCGAAC
>P_1720
GATGAGAATCAAGAAAAAGACGAGAAAAAACAGTATCTTTT
>P_1721
CCGGTTTTCACGCTGTTCGACGTGTATGAGGGCGCGGCCCA
>P_1722
TGGCTTGTTTTTGCTCAGAACGGGCTCTCTCATCAGGTTTT
>P_1723
TTCATCGTCGCCGTTTTTTCCTGCTTCTTTTTTATCCTTGC
>P_1724
TGTCGAATAAGTGCTATTTTCTGCCCTATTTAAAGATTTTC
>P_1725
GCGTTCCGCTAAGAATTGAACCGGCAGGGATAAAAAATTCC
>P_1726
CAGCAGTGACTTTCAAAAAGCCGTGGCACTTTTGAACGCGG
>P_1727
GCCTGGGGGTTAAAAAATTTCTCGACTACTACGGAATCGAT
>P_1728
GTAATCTCCATTATTAAATGCAGCCTTAAGCACTCCGCGAA
>P_1729
GCCCGGGAAGAAAAAATCCGCCGACTTGCCTTCTTTGATGT
>P_1730
CAGCATTAACACAGGCATCGCCCTGATGATTGACTACAGTT
>P_1731
TTCTCTCCTATTCAGAAAAGCGGTTGGCCGGAGCCGAACGC
>P_1732
AAATCCATCCATCCCCATGTCAGCGAACCCGGCACGATTGA
>P_1733
GCGCAAAACAATGCCGATTTCAGAGAACGCATCGCTTGTCA
>P_1734
CGGTTTAGCATCGTTTCAAGCCCATCTAGTGCCATGTTCGC
>P_1735
CCCTACGTGAAGGAGGTCCACACCCCCTCGCAAGAAGGGCT
>P_1736
AAGTTCGGTATTCCATATTTCAGCAATTTCATCAACTCGGA
>P_1737
GCCGAAAAAGAAGCGAAACGCAAAAAAGACGATCAGACGCT
>P_1738
CCCCGGAGCAGATCGGCGACCGACCAAATGAAAGAAGATAA
>P_1739
GAAAACAAGGGTCAGGGCTGCGGGGATTACCCAGTTGAGAA
>P_1740
GATCGTCATCGTTCTCAGCGCCCTGATTCTCTTGTGGCTCT
>P_1741
CATCATTGCCGGAAAAACGGCAGTCGGTTGGTCAAGATCGA
>P_1742
CGAGCTGTTTTAAGCTTAAGCCCCTCGATTTCATCGAGCCG
>P_1743
GAAGGCGCCGGCGAGGCGCGCAAGAAAGCCAAAGAAGAAAA
>P_1744
TGGCGTATCGAGATCGACTGCTTCAATCCGGCCTTTTGCGC
>P_1745
CCCAAGCCGAGCCAGAAGAGCGGCTTAAGGCTAACCTGCTA
>P_1746
TGCCCAAGAAAACCGGCCTGCTGCACCTATTATCTGTACCT
>P_1747
GTGCTGCAAAGCAGGCGGCACCAAAAAACGCCCGGCCCCCG
>P_1748
AGACCGAACATCCGAAGCGACATTTGTAGACTTCGCAACCA
>P_1749
TGCGTCGGTTTATGCAAACACGCGGATGGAGCAAAGAGCAG
>P_1750
AAGAAGACTTCTTCAGACAGCGTGAGAATAAAATCAAGAAG
>P_1751
AACTCAAAACCCCTGAAATTCCCTTAAGCCTGTTGTGTCTC
>P_1752
GTATTTCTTCTCGAATTTGTCGCAGAACTCTATGGTTTTTG
>P_1753
AAGATGTGCTCGAGGTCTGCCCGCAAGAGGTTGCTTCCAAA
>P_1754
CTGCATGCCGGCGGAAAATTCGATAACGACTCCTACAAGGT
>P_1755
TGAGCCGCTTCCGTGAAGCGCTGTTCCATCAAAAGCCGCTC
>P_1756
CGAGTTCGATCCCCACCGAGCGGTTGCGGGACAGATCACCG
>P_1757
CAAATTTGATTTCAAGAATACGGTCCCCGGCGCGTACCTTG
>P_1758
GAGAGAAAATCAAAAACTATCTTTTGGGTTTAAAACCTAAA
>P_1759
GACAGTATTGCTGGTTATGGCAGCATTTCTTGGTTTTGCCG
>P_1760
GAAGGCCACTGCGATGAGCGCGGTTCCGATGAATACAACCT
>P_1761
GTGGATCGTCAGATTCATCCCGCAGCTTTTTTGGATCGCCG
>P_1762
AATACTTTCGCTGCTGGTCGCGGCCGTCTTCATGGTGGGTC
>P_1763
CTGGCTGTGATAGTCAAGAGCGTCCTGTCGTTTGGACATGA
>P_1764
TCGTTGACCAGCACGGCCGGCGGAGAAAAATGCTGCAGGAG
>P_1765
TAAATCGGCTTAGAATTTTACCGACCAGCCGGCTTCGCTCG
>P_1766
ACAAAAAAGGACGTGGCGGGCAAGGACAAAGATCTGTAATA
>P_1767
CGAACGGCCATGGCCACGAGCATTGATAGAGGAATTATGAA
>P_1768
CGCAGGATAACCTGAAAAGGCGGTTGGCCTATTCCACCGTA
>P_1769
GTTTTTTTTCATCTTCGATGCGTTTTTGATCCCCATGTCCT
>P_1770
CGGCGAGTTTGATGAAATTACCGGAGCCACGATTTCTCCCC
>P_1771
CGCAGACTTGATGGCTTCGGCATCAACTCCCGTCAGCTTTG
>P_1772
GTGGTTCAGAACCCCTCACCCTTGCCCTGCTCAATGTGGAT
>P_1773
AAGTGGATTGAGCATCCAGGCGGAAAAAATAAGCAGGACAA
>P_1774
AGGGAGAAGCTGCGGGCAAGCCTACAATGAGCGGCGCCTCT
>P_1775
CTGATGTTTCGCTGCAATTGCAGTCGCCCCCAGGTGGAGCG
>P_1776
CTCCATTGCGGGGGGATGTGCAGGAATTATAAATTTTTCAG
>P_1777
TTCAGGCCCTCAAAAAAGCGCAGAAGAGTGAAAATCTCGAG
>P_1778
CGCCCCCCACTGTTCGATCGCGGCAAGGTCCTTGTCGAGAT
>P_1779
CCGGAACAGGGCGGGTTCTGCCCTGGTAATCTTTTTCATGG
>P_1780
CATTATCCGTATTGAAATATCAATAAATACATTTCGGACAT
>P_1781
AGAAACCTGGCTGTTCTACGCCAATTCCACCCGCTTCAGCT
>P_1782
CCAGCACCCTGGTGCGTGAGCCGGTGGGGGTCTGCGGCCAG
>P_1783
TTCAGCATGTGAAACACAAGCCGTGCCGCTGTTTTGCGGCC
>P_1784
TTGGAAAACGAACCGATCCGCGAAGTGGTGGTGGCGACCAA
>P_1785
GGTGCCGCCGGTGCCGTACACGGTGCCTTGCAGGGTGGGGC
>P_1786
TTTCGCCATCAGCACTGTTTCCGGCCACGAAGGGGGGGCCA
>P_1787
CTTCGTCAAAGCCGAAGAATCCAAGAATCTGCTGCGCCAAA
>P_1788
AATTCCGCCGCCCGTCGCTCCAGCAACCGACAAAGGATGAA
>P_1789
GTTAATTTTCTATTGCAACTCAGAGTGAACCCCAGCCGCAG
>P_1790
ATCATCAGCTTTCTTGAAAACGGTAAAATTATCCTGTTCAA
>P_1791
CTGTCGCAGACCGGCCTCATCGGCCAGTTGAAGCAGCAACT
>P_1792
TTTATCGGCGTAGGGAATTTCATGCGTCAGCACTGATGGCG
>P_1793
ACATAGGTTCTCTGAAATATCTGCTGAGGCAAAATGACACA
>P_1794
ACCATGCTCGCCGCCAGCAGCAGCAACCAGCCGCCCCACAT
>P_1795
TCTGCTTCTGGGGGGACTGTCAGCTCACGCACAGCAAGCGA
>P_1796
CAGGGCATCCGCCAGCAATTCCCTTAAATAGGCGGGCCTGT
>P_1797
AAATCGTTCCAGATAGAGAGCGGCAAGTACATAGGGTTCCT
>P_1798
GCTGATTCACAAGGATATCGCCGAAACCTTCGTACCCCGCA
>P_1799
GTAGTTGCCATCAAAATAGACCACGCGGCTGTCCCCCTCGA
>P_1800
GCGATTCCGGCCTGCGCCGACTGTCATGCCGCAGCCGACAA
>P_1801
ACCCGGAACACGGGAAAATGCTGCTTCCAGCTCTCGGCCCA
>P_1802
TTGGGGAAGAGCTGCAGGGTCAGAATGCCGGCTCCGGTTTC
>P_1803
CGGTTGACACTCCGCAGCCGCCGTTCAGGATTCTGAAAAAT
>P_1804
GGCGAAATCGATGTCATTCGCGCCAGGGTCGCCCTGGAGGA
>P_1805
GAGGGTGTTCTCGATATCGGCTCCAATGCGGTCGAGCTTGT
>P_1806
TGATCAGCCATTTTATCGACCGTCAGGCGTAAAAAAACCGC
>P_1807
ACGACTCCTTCCTGGTGGAGCCGGAGAAGTTCACCCACCTG
>P_1808
CAGGATGGCGTTGGAGCGCTCGGCGTTGAGCTGGCCGTATG
>P_1809
CGCCAGCTCTTCTGCCGCCGCGATAGCTCCCCCCATTCCTT
>P_1810
TCGGGATGTCAAAGCGGATGCGGGCTCCCTTGAGGGTGCGG
>P_1811
GCATAGCCGAGCAGAAAACGCTCGGCTGTTTCACGACCGTA
>P_1812
GATAAACGAGGTTGCCATGGCTAGAACTCCCGTTGTCGATC
>P_1813
GCGCCCGGCCACAAAAAAGGCTACTCCGAAAAGACCCAGGA
>P_1814
ATGACTTTTTTTCAAGGGAGCGACCTGACATGATTCGGCTT
>P_1815
CTCCGTTCATCTTCGACCCGCACGACCCCTTCGCTTCAGCT
>P_1816
CTTGTCATGGGAGTTGCGACCCCGCACTGAACAGTAACCGA
>P_1817
GCCGCAGGCGGTGAAATAGACGGTTTCTCGATCCATGGCGA
>P_1818
TCCGCCCCCTCAGGGCGGTTCCGGTCGGCTTGAATTTGCCT
>P_1819
TATTATTTTCAAGGAAAAACCGGCTCCTCAAGCCAGGGCGC
>P_1820
GCCACCGCCGGCCACTACACCGGCCAGGACGGCGTGTCCTA
>P_1821
TGAATCATCGGGCAAAACCACCCTGGCGCTGCACATTGTCG
>P_1822
CCTTGAGCCATACTGTTTCACGCTCGCGGTTGGGGATCTCG
>P_1823
AACCGCGAATTCAAAAAATTCACGGACAACACCATCACCGA
>P_1824
CATTTGCTCCCCGGGCATGGCGTGCTGCCTCTGACCCGCTT
>P_1825
CTGTCGCAGATCTTCATCAACTGCCCCGATCCCTGGCCCAA
>P_1826
TGATGGCGGCCGTCAGGTCGCGGTTGGTGGCGCAGATGATG
>P_1827
CCAAAGCCCAAAGCCCAAAGCCCAAAGCCATCTATAATGAA
>P_1828
TCGATGCCATTCACGATCCCCCCGTGCTACTCTATGTGCGC
>P_1829
CCGACGAGAAGCAGGAAATGCTGGAATCCTTTGCCAGCTAC
>P_1830
TGAGAAGGATTCGGGCTGATCCGGTGTGCCGTTGAACTGGT
>P_1831
GGTGTTTTTCGAGATATTCGCCGTAGATGGTGAGTTTGACG
>P_1832
ATCTGCGATTCTTTTTTACGCGCCATGGTTATATCCTTAAG
>P_1833
ATCGTTGCGGCCGTTCATGGCGTCGATGCGGTACTGGAACT
>P_1834
ACCTTGTAGACGATGCCGGGCTTGTCCGAGCCGTAGACCGA
>P_1835
CATCAGGCCGCCGATAATTGCGGTGATGCGGGGACCGAGAG
>P_1836
CCCCGCGTGCCACGGAAACGCGCGAAGTTTCCCCTTACGAA
>P_1837
GAACCCCGCTGCTGTGAGCGCACCACCCCGTCAAATAAGCG
>P_1838
CGAGCACGAGCGTGATTTTTCAGTGGTGCGGGCCGCCCTGG
>P_1839
AGGTGATGCCTTTGGCTTCGCCGTCAACAACAACCAGGTCC
>P_1840
TTTTTGCGTAAAGGAAGCCGCGCCCCACCATCCTCTTGGAA
>P_1841
GTTGTGTCACCCATGCCTGGCTGGCGATTAACCCGAAACGG
>P_1842
GCGTTAAATTTTTTCTACATCTATTAACCGCAAAATTAACC
>P_1843
CCGCCGTATTACACCGCCTGCCCGAACCCGTGGATCGCCGA
>P_1844
AAGGTTCAGGTTCGGAAAAACGTTCTTTGAGATTTGGGTTG
>P_1845
CGTCGGCGGCATCATCGTCACCAGCCACTCGAACAGATGAG
>P_1846
CCGGGATGGCTTGCACCAGGCGCTCTCGCACGCCGAGAAGT
>P_1847
GCGGGAGGATGTTCAACTGGCAGCAGAGAGGGCCCTGGCCG
>P_1848
CGGTTCGAGATCCGCTGCAGCACGCTCGAGGATTTTTCCGC
>P_1849
GCGGGGATTTTAGCACATCGCCCGGGGAGCCACAAGAACAA
>P_1850
GAAGAAGGCGTTGCCAAGTGCGAGCGCCTGCTCAATGTTGA
>P_1851
GAATATTTCCAGCAGTCCCTCGAAAAAAATCGCCGCTATGC
>P_1852
TGCCCTTTGAGCAAGCGGCGCCGGAATGTGGTGTTTGGCGT
>P_1853
GTGAATTCGTCGCCACCGTACCGAAAGAGAATATCCGCATC
>P_1854
GAGGAGGCCGCCACAAAATTCGGTTTCCTGCTTGAAGCGTT
>P_1855
ATGATGGGCATTTTGACAATCTTGAAATCCCCTTTGGGCTC
>P_1856
CTGGTGCCCACCTACAACGACCCGAGAGATGATGAGGCAAT
>P_1857
CACGGCAACCTCAAGAAATACGGCATCAACCAGAAGGGGCA
>P_1858
GTACATAAAACCTATAAATCCGGCTTGTTTAAAAAACCTGT
>P_1859
CCAGATCAGATAGAACATCGCCCCGAACGCCAGAAACGGCC
>P_1860
GGCACGCCCAAAGTGGATGTCGCGAAAAAACGTCTGAGGGA
>P_1861
CGCAGCTACGGTATAATTGGCGACAATGGGCCAGGCAAGCA
>P_1862
GCTGCTCAAGCAGTTTTTCCCTGTTATCCATCATCCCCCCT
>P_1863
TTCACCACTCTTGGCGTTCGCCCTAAGCTCCAGGATTTTCC
>P_1864
AAGATACGGATGTCCATCGGCTGCACTACCTTTGGCCCATG
>P_1865
GAGGAGGAGTTATACCGAAGCAGGAGATGGTTTGGCGTGCT
>P_1866
GGCCCATTTTTGGCAAAACGCTCCAAAGGGTCGTCCTCCAG
>P_1867
TTGTCGAGTTGATACATGAGCCGTCTAACCTTGTTGGATGT
>P_1868
GAAATCATGGTTGAAATCGGCGAAAATGTCCGGGGCCGTGA
>P_1869
CGTTTTGGTGGTGCGCGCCGCGGTTCGCCGGGTGCGAGGTT
>P_1870
GCCACGGAACTCAGTACCCGCATTGCTGACCTGCAGGCCCG
>P_1871
ACATGCAGCTTCAGAATTTGCAACCTAAAAGATGCAAATGG
>P_1872
TTCATTTCCCCGGGCAACGGCCGTCAGGCTCAGTGCCCGTT
>P_1873
GACGAGTCATGTTGGATCCGCATGAAAATAGGTCGTAAACC
>P_1874
ACGGCCCATCGAAGCGGATGCGCGAATCGACCAGGCAGGGA
>P_1875
AACGTGCGGCGCAACGAGGTCAGTTCGAAAATCCCCAAGCC
>P_1876
ATTATCTGGGGTATTATGTGCCCGGTTGCTCGCGTATGGGG
>P_1877
TTGAAGACAGCCGCTTTGAGCGCTGCCGCTACGGTGCTGTT
>P_1878
CTGATTGCACTTAAAAAAAGCGGCATAAAAAGCATCGAAGA
>P_1879
GGCCAACGCCCTGAAGTCGGCAGGCTTTGAACCGGACAGGA
>P_1880
TGAACGTAGACCTCGAAAAGCGGTCGCGGCGCGGGCATGTC
>P_1881
CGCTGTGGATAATGAAACCGCCTTTGGAGCCGACGGGGACA
>P_1882
GACGGGCTTTCCGGCCAGGGCGCCGATGTCACCAAGACCCA
>P_1883
TTCTTGATCTCTTCGATCGACTGAACGATGCTGCGCGTCCC
>P_1884
TTGCGTCGCATCGTGGTCGACCCCGGGCATGGCGGCAAGGA
>P_1885
GCCTCGCAGCCCGATATCTCCTGGGATGTCGTTGTGCTGGA
>P_1886
CTGTGATGACATGAAAAAAGCAAAGTCGCCCAAGCTTTATT
>P_1887
TGTAAGAATTTTCGATCGCTCGGGAATCTCAGCAACGCGAC
>P_1888
GAGCATGACTGACATTATTGCCGGTCGAAGGTTTTTTGCCG
>P_1889
AGGTTGGCGCCGTGTTCAAGCAGAAATGCGGCGGCCTGAAA
>P_1890
AAAGCAATGAATACCTTTCGCGCGATCCCGGGTATTCCGCC
>P_1891
TCATCATGATTGGTGAGATTCGCGACGGTGAAACAGCGGAG
>P_1892
AAAAGTAGACATTCTTATCTCCCCGCGCGTCGCTGCGTGAC
>P_1893
GCTCAGAGATCTCGGCACAGCAACAGAGGATGAAAAGAGCC
>P_1894
GCCCGGCGCACCAACATTTCCTTGCACATGCGATAGGCGAC
>P_1895
ATCGGCCCGGCCATCGAAAACGGCTTCTACTACGACTTTTA
>P_1896
TGAAGATGTTTCACAGATCGCAGCAGAGCAAAAAAGTAAGG
>P_1897
CATCCCCAGTGACAAAATCACTCCCGTCTTCAATGGAGTCG
>P_1898
CGCTGCGCTCTCTTAAGACGCGAAGACGCTAAGAAAACACG
>P_1899
AAAATTTAAATTTTTTTCCGCGTTTTCCGTGATTTCCGTGG
>P_1900
ATATTTTTCCCAAGAAAAAGCATCTAAGGCCAATACGCGCG
>P_1901
TTGCGAACGGCGGTGATTCGCCCCAATATCAAATTGGATGA
>P_1902
CCCCTGAAATCCGAAAACCTCGCAGAAAAAAGAAAGGATTT
>P_1903
CCGGTTCCGGAGTCAACGTGCGATCGGGGCCTGAAACCACT
>P_1904
TCGAGCGTTTCGTCAAAAAGCGGCTCAGGGGACTGAGCATC
>P_1905
CCATCGCATCGAGAATATCGCCCAGATAATCTTGAACCACG
>P_1906
CTCTACGTTCCAGTATAGAGCACCGAAAAATGCAGCAGGAG
>P_1907
GCTGCTTTCATGCCGCTTGTCCCCGATGCTTCCAGAGGCCG
>P_1908
TTGCCGGCGAAAACCAGCTGCAGCTTTCCGTTTCCAATGTC
>P_1909
GTTTTCATCGGCATCCAAAGCGGCAGAGTCTGCGATGGACG
>P_1910
CTTTGAACAGAAAATCGCCTCGGAAAAGGAGGTTTTTCGCG
>P_1911
GGTACGCGGCATGAATATCGCTTCCAATCTAATGAACTGGC
>P_1912
CGGTGCCGGTGACGAAAACACCGGGACAAAGATCAATGTTT
>P_1913
ATTGGGAGCCGGTGAAACAACCCATAAGATCTCGGTCTGTC
>P_1914
TCTCCCCGATTTCTCAAGCGCCGCAGCAGTGACCAGAGTCG
>P_1915
TCTTCCTTCAAGATTTTGCGCGGCTTGTCCTCAACCGCACT
>P_1916
CCTGGAGATGCTGAAGGAAACCAATCTTTACGTCCAGGATG
>P_1917
TCTGGCGGTTGTGGAAATCTCGCTTGAAAAAACGCATTCTC
>P_1918
GTCATCGAGGTTGGGGTCGACGTGTCGAACGCAACAGTTAT
>P_1919
CGCGAGGATGCCATCTGCAGCACGAACGACAGAATTCCCAA
>P_1920
TTTCCCGAACTCGAAGAGACCCCCCACCATGACACCCTCAA
>P_1921
TCAAAATTGGGCAAGTCGAGCAGTTTCGTGATAGTCTTTTT
>P_1922
ACAGCGGCTGCTACAACGCACACGGCAGCATCAAAAACCTG
>P_1923
GGCCGATCGAGCTGCTGCCGCACAAACGTGAAAACAGGGAT
>P_1924
CAAAGAGCTTCCCGGGATTGCGGCTTTGAACGACAAATAGA
>P_1925
ACAGATGCCTGTGTTGCCGGCGCGATCCGCAACGTGTCCAC
>P_1926
GTTGCCGGCGAAAATATTTTCGGTGAGATGATGGAAACCGT
>P_1927
AACAACTGGGACAAGTATGTCGACAAGGTGATTCTTCGTCC
>P_1928
TCTCGTAAAGACAAAATATTCAATGTCAGTCATCGGCGAAG
>P_1929
AAGAGCTTCGAGGGGCTAAGCGCGCTTGTCGAGGCGGCCTT
>P_1930
GGCTGAGATCGACAAACGAACTAACGGGTTTAAACGCCGCG
>P_1931
CTGAGTTATCTTTGTATTGGCTTGAGTCAGGGCTTCCCGTG
>P_1932
GCGGAGGATCTGGGTCACCGCCGAGCTCAACGACTATCTCG
>P_1933
CCGAGATTTGGCTTGAAAATCGGATTGCTATTCGCTATCTT
>P_1934
AGGCCGAAACCAGAAATTTTCCTTGCCATTTAAAGCCTAAA
>P_1935
CACCCCAACATCCGGATTTACGAAAACCATATTGCAGTGGA
>P_1936
GTGCAGGGTGTCGGGAGGCGCTCGAATATCAAAACTGGAGC
>P_1937
GGAGCCCTGGATGAGTTTCGCAATCGCACCGTCGGGTTCGT
>P_1938
AGGAATTCACGTTCAATTTCCGAAAAAATCTCCCGTTCGCG
>P_1939
GTCCTCGTTCGCAGCATTTTCGGCAAAGATTTCTACGAGTT
>P_1940
TTGCGTTCCAGTTCAAAAATCGGCTTTTCAAAATCAAGGTA
>P_1941
TCAGGTTTTTCAACCGAACTCGGTAAGTAGAGTAGTCAGCG
>P_1942
AGACTCCTTGAACGTATTTGCGGTTTGATTGGAAAAACCCT
>P_1943
CGTCACCAACTCGATCTTGTCGCCCTTGGAAATATTGCCGA
>P_1944
ATCAGGAAAACATCAAGACCCTTGAGCAGATCGTGGCGCGG
>P_1945
GAGACCGCTATGGCCTGATCCGGTTCGGGTCGCGGGTCGAT
>P_1946
TCGTCAGATTGAAAAAGCCGCCCGCATGATCCTCGAAGCCC
>P_1947
AATAAACAGGGGGAAAATTTCGATAAAATAAGATTGCATCC
>P_1948
GCATTTTCGTTCATGGCGCGCGCCAGAACAATCTCAAGAAT
>P_1949
ACACCATGCTGATCACTTCGCCGGAAAAAATCGCCATGGTC
>P_1950
TTTTATATGGGCAAAAAAGTCGGAGCGGATTACAGCAGGAC
>P_1951
CATGAGTCAACCTTTATGCTCATAAATACAGAATTGGGTAG
>P_1952
CCGCGAAGCGATTACGACTGCAGGGTTGGCTGCGTGCGCGG
>P_1953
GATCTGCTTGGGATCGGCCGCGAGAACCTGGTTCTGGTCGA
>P_1954
TTAACAAGTGTGACATGAGGCATATTTGCTTCGCTGAGGCC
>P_1955
GAGAAGAAAAGGTCGCGCGGCGCCAGGGAGAAGATATCGAC
>P_1956
CTCATTTTCACAAGCCCATTCCACCGCCCAGAAAGGGTTGC
>P_1957
GATCGATGCATTGATCGCAACCAAGGCCAACCTGGCGACCG
>P_1958
GCCGGCGAAGCCCCCCATCGCAGCGCACCCACGGATGAACA
>P_1959
CGTCGGTGAAATCTTCGACGCGGAAGGGAACATCACTGAAG
>P_1960
ACGACATCGCCGACAAGGCACTGGAGCGGCTGGAGGTCGAC
>P_1961
TTCTATTTCCCACTGGGTAGCTGTCTGCTTCTTTCATTGGT
>P_1962
AAGAACACCAGTGGCGAAGGCGGCTTCCTGGACCGATACTG
>P_1963
CATTTAAGGACATAATTTTTCGCTCCTGTCAATCTGAGGCA
>P_1964
AAGGGGCGACTCGCAGGCCGCCCCCGTTCAATTCCGCGTTT
>P_1965
CTCGGATTCAGGATTGGAGTCTGCAACGATCCCCGCACCCG
>P_1966
AAGAAGGGGGCTTGAAAAAACTTCAACGGAAAAACCCTGCC
>P_1967
TTCCACCATGTCGATCAGGTCAAACGGGGTGCTTTCCAGCG
>P_1968
GCGAAGGGAATCGCGGCCGACAGCAGGTTGGGGTCGGCGGA
>P_1969
GCCGACCGGGCCATCGATGTCAGCAGCTCCCGGTCGGGAAG
>P_1970
CAGTTGCAGTATGAAATTTCCGCCCTGGAAACTCAGGTGCG
>P_1971
CAATTACACCCATCATCCCGCAACCTCGGGCCTCGGTCCCA
>P_1972
GCCACCAGCGCGCGAACCGGCGGACTGGATGGAGGAAGAGT
>P_1973
CTTGAACGGCACAGCTGATGCAACCTCATTAAGCGTAGAAA
>P_1974
AACTCCAGGATCGCGGAGCGCGCGATATTGCCATGAACATC
>P_1975
TTCGGCGCTGCGCAGGTATGCCGGTGTAACACCAAAGCGCC
>P_1976
CGACCGGAACCCTGAGGGTGCCGGTCGCGTATGCGGGGGTC
>P_1977
GGCTCATGTGATCGCCGAATCCAGCAATCCCAATGAAGCAC
>P_1978
TGAAATATCCTTCCTGAGACCGGCCGTCAGTTGACCTGAAT
>P_1979
CATAATAACCTCTGTTTAAACCAAAGACTTCATCCTACTGC
>P_1980
CCTCCGGATGGCAATGGGCACAGGGATTGACGAGGCGAAGC
>P_1981
AGGGAGAAGACCGCGCTGCCCGCGGGGGAACCGGGGCGGTG
>P_1982
GTGACAGCAGCAATAAAAATCGAAAAAGAAAGGTCATCATG
>P_1983
GGCGGCTGGCTGTGGGGTGGCGCCGACGATGAAGAGTCGAT
>P_1984
GGTCCCTCGGAAAGAAAACGCCGAAAAAAATCATCAGCAAA
>P_1985
TTCAAATCTCTCCTAATACTCTGAAATAAAACATAAAAGCC
>P_1986
CCGGTTGGCCGCCGATATTACGGAAAAAACACGCCTGCGCG
>P_1987
CGCCATGAGCCCGTTCGAAACGGCCTCGGTGAGTGCGCAAC
>P_1988
CATCCAGGTGTACAGAGTTTCGGGTTCGCGAAACATGTGCA
>P_1989
GCTGCCGCCACCGTCGATGGCATCAATCACGATCAGCTTGT
>P_1990
GTCGATTCCGTCATCGAGCGCAATCGCCTGGTCAGTGAGAA
>P_1991
CAACATCATGGCGAGGTATTCGGAAAAGATCGCCAGAATCA
>P_1992
TGGCATGGACGATTTCACGGCTTTCGCAGTCAACCAGAATA
>P_1993
AAAGCCTCATCCAGATTTCGCGCTTTTTCCATTCCCATTTT
>P_1994
GGGGACATGCTTAATTGTTGCTTAAACTCTTCGAGCATGTA
>P_1995
ATGCGGCGATGCACCTAGTGCGTGTGAGGAGATTGGGTCTT
>P_1996
CCATAAGTTCCCGATGGGCGCCCTCATCGAGTTCGAGTCTG
>P_1997
AGGAGAAAACCTTCTAAACGCTTGAACCACCCGTTCACTTC
>P_1998
GGGCGACGAGGCCATTATTTCCGTGCGCGGCAAAGAGCGTT
>P_1999
CGACCAGGCTGTCCGCATCACCAATGGAAGAGACCAACGCA
>P_2000
GATGAACCCTGAGGATCCCACCGAGTTCACCGCGCAGTTGG
>P_2001
AGCGCATGGCGCTCAAGGCCCTTGAAATAGGAAAGTGATCC
>P_2002
CGTAATGATTTTTGCCAGATCCAAGGTCGACTCCTGTTGTT
>P_2003
GATAGATTGCAATCCAAACGCAGAAACGAATCATCAATACA
>P_2004
ATATGTTTCTTGATAAAGGTCAGCGCCTCATCGACAGCGAC
>P_2005
CATCGATGTGGCGGCCTACGCCGTTATGAGCAATCACTACC
>P_2006
CCGATAATACAAGGAGCAGGCGCTCGGCTGCTGGATGCAAT
>P_2007
CGCGGCTGGATCGAGAGCCGCATTTGCGAACTCTCCTCGAT
>P_2008
TAATTGATCGTTTAAAAAACCGACTAAGACAATTACGGCCT
>P_2009
AAGGCGAACCGTTCGACCCGCAGCGCCACCCGCTGGAGCGT
>P_2010
TAAGCGATCTGGCCCTGCGCCAGCAGACCGACAATTACACC
>P_2011
ATTGAGCTGACGCTGAGTTGCAGCATCAAGGTCAGAGCCGA
>P_2012
TGCCGACGGCACTCCCGTCGCGGCAGCGGGCACAGGCCCAC
>P_2013
CCGCGACGGGCAGCTTGCCGCGCTGCTGCTGCTCGAATCCC
>P_2014
TCGGTCCCCTTTATTACCGTCAGCGCAACCTTCCCCTGCCC
>P_2015
GACAGCGTGCGCGAGAATCTCGAAAACTTCATGAGCGTCAT
>P_2016
TTGGCGCGGGAAGCAGGAGTCAGCTTTCACCCCCTGTCCGC
>P_2017
GGATTTTTTCCAGCGAATCTCCCAGAGTGTCAAGATCCTGA
>P_2018
GCGGAGGGCGGCGATCTCCTCCAGCGTCAGCTCACGCGCCA
>P_2019
GATTGGGCGCAGGTGGGGGGCGGCGTCGGCAACTTCCTCTG
>P_2020
TGCACCATCCTTGTCGAGAGCAGTTTTGTCATAGAAGTCGC
>P_2021
TGTCGTTGAAAAAGACGACGCCGTCGAAGGAGTCTTTGATC
>P_2022
CTGCCGCTCGACGGAAAGTCCTCGAATCCTCATTTCGTGAA
>P_2023
AAGTGCTGGCGGTGGTGACGCGATAAAGGTCTTTTCGCCAC
>P_2024
GATGATATCTCCTTATCCTGCGGGGTTGAGCAGAGTCCAGC
>P_2025
CCTCAACCCCGTGCAGCAACCAAAGGACGATGGCAATGGTA
>P_2026
GAGAGATATAGCGGTACTCGCCGGCCTCGATCAGCGCCCGG
>P_2027
TCTGACCTGGGCCGAAGCGGCGGACGCGGTTCTCTCCGCAA
>P_2028
ATGCGGCAGCTGGCGACGTGCGTCTTGGGGTTTTCGACTGT
>P_2029
TCGATACTCTTTTATTTCAGCAAGGATTTTATCTTCATGCT
>P_2030
AAGAATTCCACAGGCTTTAGCCGTGGGAGTACGTCAACCTC
>P_2031
AGAAAATAGCACTTATTCGACAGTAAGAAGCCCTGAAGTCT
>P_2032
CCATCGCCGTTGGTGTCACGCAGCTTCTTCTCCAATGCTCC
>P_2033
CAACACAATTTCTCGCGTTGCCCGTAATATCATTACCCGTT
>P_2034
TTCAACCATGGCATGAAGGTCATGAAACTTCTCCACAACAA
>P_2035
CATGGCAAAGCCGACATTCGCAATCGTTCTTCCCTGTGTTC
>P_2036
ACCCACGACAACCAGACCCTCGGGGGTTTCTACCAGAGGAG
>P_2037
AGAAAACAGCCATTGCGACTCAAGGGTTTATCGAGCGCATC
>P_2038
CACGGAGAGTATCGATTTTTCCGTTGCATGGTTTATTGCTC
>P_2039
CGCAATGGCGACAATATCCACAAAAAACCTCCTTTTGAAGG
>P_2040
ATTTCATCGACATAGAAAAACGCTACCGAATAGAATCGGCT
>P_2041
CTTGAGCCGAGGCCTTGCAGCGGTTGCGGCCATGATGATTA
>P_2042
TTCGACATGCTCCCGTCACGCAAGAAGGCCAATCTCCTCGA
>P_2043
CGAGAGCGCTGGGCGTTGCACGCCCATACCATATCTACGCC
>P_2044
AAAATACAGGCGGCGTGAGGCGTAGATATGGTATGGGCGTG
>P_2045
CGCAATTCTTGAAAAAGCCGCCTACAACAAGATCAGCCTGA
>P_2046
ATCGGTGTAGAAGATATTTGCATTGAGCTCGGACATAAAAA
>P_2047
AAACAGGACAAGGCTGGAGCCAAGAAAAATTCCGGATTTCG
>P_2048
GGAAACCATACTTGGCGTCGCCGAAATAGTCATGTATCGCA
>P_2049
TAAGTTGTAATAACTTATGGCTTTGAAAAATAGACAAAAAT
>P_2050
AACTATCCGCCCACGGTCCCCGTCTCGAAACTGGTGAACAG
>P_2051
TTTATGGAAGCAGAATACAACGAGCGCGAGGTTCATCCTGA
>P_2052
TGTTTTTATTTTTATTTTATCTTTATTTTTTATTTAGGTCA
>P_2053
GTCCCGAGTTGCCCAAAATGCGGTAGTGCAATGGTTCTGCG
>P_2054
GAGCTGCACAGTTTGGTCGACGGGAAATAGCGGCCCACAGT
>P_2055
CACTCGCTCTTTAGGGATGACCACCGGAAAAAAGGCCGGGT
>P_2056
TGCTCGTTGTTGATTTCAAGCTCCCACTCTTTCTGGTCGAG
>P_2057
TTTTTTTAAAATATCTGTTACGCCAAATCCTTTTTTCATTG
>P_2058
TTTTTTATTTTATAAAAAGTCAAGTTTTTTTAAAATATCTG
>P_2059
ACGCATTTTAGGGAACAGGTCAGCCAAGCATTTCCTTGGGG
>P_2060
GACAAAGAGGAGATGCTCTGCAATTGCTGCTACGCCCTTGA
>P_2061
GCTTCTTCCATGTCGTAACTCGGTTGATGTATTCATAGACC
>P_2062
GCAAGGCTTACGGAGTGTGTCAGAAAAAGCGATACGGTTGC
>P_2063
AGTTCAAAACAGACCGGGCGCGTTTGAGTGCAAAAATAACC
>P_2064
GCTTTTACAACACAATGTCGCCCGCACAGGGGTTGAATCAT
>P_2065
ACCCAGCATCAGGCCGCCTTCGGTGAAGGCGTAAAAATCGA
>P_2066
GGATGGTGATGGGAAAAACGCTGAGCCGGTAGAAAAGGTCT
>P_2067
ATAGATGCGTCGTCGCGCCGCAGCCACGGCATCAACCCACA
>P_2068
TAGAGTTTTTCGCCGACCTGCGCCAATACAGTTTTCTGCAG
>P_2069
GATAGCAAGAATGATAGAAGCAGTGGTCGCCACATTCATTT
>P_2070
GCCCCGACATCCGCGAAACGCCCCAGAAAACGCTCATAGTA
>P_2071
GCCTCAAAAACTGGATCGTGCGCAAATCGGATGAACACAGG
>P_2072
CAGAAACTCTCCTCAAAAAGCTTGAATAATTCGCGGACCTC
>P_2073
CTTCATGCAAAGGAGAAATACGTGCGCGTCATTATTGCTGG
>P_2074
CGCAAACGCGATCCTTCGTTCAGCAATGGATCGACCATACC
>P_2075
TGAGCGATGGTATTGGGCGGCTCCCATTCTTCTCGATTCCC
>P_2076
GCGCTTGAACTGCTCGATTTCGAAAAAAAGAGTGTCGATAT
>P_2077
AGTTCGACCAGAATTCCCCGCAGCCACATGATGATGGCAAA
>P_2078
CACATCGACATTCACGGTAACCGAATATTGCCCTTGAGGAT
>P_2079
TCTCGGGAAAATGTGCGCAACCCACCGTGATCATTGCAATT
>P_2080
CGCGATGCCTCGTGGCGCCCCCGAGGATGTCAAAATCATTG
>P_2081
TTTTATTCGCGACTCAAGCACAGCCCTTACACCAACGTGTT
>P_2082
CTCACCGTACCAGCCATGAGCATCGACATCCAGATCGTCAC
>P_2083
ATGCGATGAAACTTGACATTCCAACAGGAGAACTGATACTC
>P_2084
GTGCAGTCCTCAGGCGCGACCTGCAGGGTGAACTTCTTGCC
>P_2085
GGTTTTACAAACCATCAAATCCCTGCTTGGCCCAATCCGAA
>P_2086
CGGGCCGAATAGGCATTGGTCAGCGTCTCCTGCGTGGTGAA
>P_2087
AGCGGTAAAATCGTGTGGCGCGGCGCCGACGCCCTGGTGCT
>P_2088
GATCCGCTTGGTACGCGAAACGATAGCGAGTCCGTGGCTCA
>P_2089
CCACAGCGGCCAGAAATGCGCGGTCCGGTTCCGCCCGGGGC
>P_2090
GGCGGCCGAAATGGCGAACACCCTGCACCTCCCACTCCCAG
>P_2091
AGAATAATCGCTTCCCGCAGCATTAAGCCGCGGCGCTTGCG
>P_2092
AGAAATACAGGGTCCCCCCGCGGCTGCGCTCCTCGATCGCC
>P_2093
CTGGGTGGCGTGATAAATCCCCCCCTTGAGAAGATTCACCT
>P_2094
AAAAAGAAAAAGGGAAAAAGCGGCAGGAATGGATCGTGTAA
>P_2095
CCTGCCTTTTCTGCTCTTGTCAACACAATTTCAAAATTACG
>P_2096
TGCCGATGGGGAGGTTTTCGCCGGAAAACCCGCACGGGGTA
>P_2097
GCTCCTCTCCCAGCAGACGGCATTCGTTCTCATCAAGAGTC
>P_2098
GTAAAGAAACAGGCTCAACGCAGCCATCAAAACCAGGGCGA
>P_2099
AACTCAAGTCCTTTTCTCTGCCAAGAGGAAATTACCCGCCC
>P_2100
CCGCGTTCGCCTTAAAAAGGCATCAGCAAGTAGGAGTTAGC
>P_2101
ACCTGCTGCAGGAGATCGCTCCCGAAACCAGGATTTTCGCC
>P_2102
AGGGAATGCGGTTTCACAGGCGCTCGTGACCGAAATAGATG
>P_2103
CACGCCCCCCGAAGCGATCACCGGAATGCCCACCCGGTCGC
>P_2104
AGCTTCTCCAGTTCTTCACGCGGCCGCCCCAATTCACGCTC
>P_2105
CCTTCCCATTCGCCAAGACCCTTGAAGGCCTGGTACTGAAG
>P_2106
CCGCCTGCGAAAGGATTCCGCGATCGACCCGGGATCGTTCC
>P_2107
TTTCCCGGCTTCCCCGAGGGCATCGACGGCAATGAGCTGAT
>P_2108
CATGCAGAAACTCCCGTGTGCTGTAATCCCGTATGATCTCT
>P_2109
GCAGGCGGCAGCACATGGAGCGCGCATCCTCGGGGCTCATA
>P_2110
CGACCTCGATCTTTTTCATGCCGGCTTCGCGCATTTCGTAG
>P_2111
TGTACGCATCATTTCCGCAACCAACAAGAATCTGATGCAGT
>P_2112
CGGTGGTCGGGTCGGTTGCGCTGTGACACAGGGTGCAGTCG
>P_2113
CCGTCATGAGTCAGACGACCCAGAAACCCGGTTTCGACGCG
>P_2114
CAGGTATTCGCCGTAAAATCCGTTGACTACATCCTGAAAAG
>P_2115
CAGCGCCGCGACCGAGTCGACCACCAGGATATCGATAGCGC
>P_2116
CGCACCATGCCAGGATATTCCGGGAGTTTTGATGATACGTA
>P_2117
AATCGCGGCTGCTTCAAGACCTGCAACCGTGTCGAACAGGC
>P_2118
AAAAACGGTTCGAAAATTTTCGAGAGGTTTTCTTCGGGAAT
>P_2119
TGCAACCGCTACCCCAAATGCAAATACGCCCTGTGGGACCA
>P_2120
GACTTTCCCATGGTCAGCCGCGCCACCATTTACAAAACCGC
>P_2121
GACCCGGACAACCGGCGGCCCGTCGACTACCCGGCACGCCA
>P_2122
ATGCGCAGTCCGCTGAAATGCCCCTGGCGCACCAGCTTGAG
>P_2123
ACCAGGCTGGCGAAATTGGGCGCGAGGAAGAAAAACACCTC
>P_2124
GCGGATTGCCAAAAAAAATACTTCAGGAGGTTTTTTACCAT
>P_2125
AGCTTGTGCCGACGGGGTTGCCATTGTATCATCTTCGTGGT
>P_2126
AGGGGTAGGGGGGGTGACCGCTGCTGCGGCGCTGCTCATCT
>P_2127
GATTTCTGCATCGTGAAATCCGCGAGAAGGGCGGAGCATAC
>P_2128
CACTGGAGCCCCCGCAAAGTCAAGGAGATGTCCCGCAAGCA
>P_2129
ATGCAGCGCGGTGCCTTTCGCGCGGGAATGAATGCGGCTCC
>P_2130
TTCGCTGGCGCAAACAGCAGCGGGAAGAGCACATTCATCCA
>P_2131
GCCAAATACTACGGCGGGCTCAACGAGCGAATGGACGAGTT
>P_2132
CGCGACTCATGACGCTCGGTCCCGAGAATGTAAAGGCCTCC
>P_2133
CATCGAAATAAATCGATATACGATCGGGGTCAACTTCGGCA
>P_2134
ATCCAAAGAAAGAAATATTTCAAGGACCAAAAAAAAATCTC
>P_2135
GCAGACGCCAAAGCGCCGCGCTAGGACCTCACGCCGGTAGG
>P_2136
AGTTGAGAACAAAAAGAGCTCCGAAAAATACCCGACATCGC
>P_2137
ACGACACCGGGTTTCTGAGTCAGAAAATAACCGATCGCCAA
>P_2138
CTCTGCGCCAATTCCAGAATCCGCGCCCCTTCGTCCCCGGG
>P_2139
ATCGCATCAACCTGCACCTGCAGGAAATTCTCGATCGTCAG
>P_2140
CGACACGCATCCCCTTGGTCCAGTTGAGGGAATCGAACACG
>P_2141
GACAAATTCGATTTTGGCTTCGGTCGCTTTATCGAGAGTCA
>P_2142
GATAGGAAATCGGCAAAAATCCGGGAATATCAATCCGGGGG
>P_2143
CTCAAAACGGCGGAATGTTACCACAAGCAGTTCATTCAAGC
>P_2144
TCCAACTGCCACTCCGGCAGCCCCCATCACGACACGGACCG
>P_2145
AAAGGGCGAGTTGAGGCATCCTGGATCGTTTTCGAAGTCGA
>P_2146
AGTGAACCTCCTTAGAAACACAGGAATACTTAAGCAATTCT
>P_2147
TCGACGAAATAGGTGTGATGCCCGTCGCGCAGATATTTAAG
>P_2148
CAGACGAAATGCATCCGTCACAAATCGCAAAAGTGACGGGC
>P_2149
ATCATGTGATCGATAAGGCGCGCGAAGCCGACGGGACCGCG
>P_2150
GCTCGCGCCTCAGATATTCGCGGTAGCCGATAACCCGTTCA
>P_2151
ATGGCAGGGGCAGAAAAATCCGCTCTCCAGGGCATTGACCA
>P_2152
TTTATGCCGACTACCGCCTGCCGGTCGAGGCGCTTCGCGAG
>P_2153
GCCGAAGAGTACCAGGAATGCCGGGACCAGTTGGGCGACCA
>P_2154
GCCAAAGTTGGTCTCGAACACCGCGCCACCCACTTGCCCAG
>P_2155
TCTTATAGCCCACAAAAATTCCTTTAGTGTCTGATTTAATC
>P_2156
CGGTATAACTCCTCCTCCCGCTTGTTCGGGTTTCGTCCGTG
>P_2157
CGCCTCGTCGACAAACGCGGCCAGGGCGTATTTTGCGTCCT
>P_2158
TGTGCGGACAGTATTGGCCGCCGCCGACCCACAACCGGAGC
>P_2159
CACCTCGGCCAGGTCAGTTGCAGCAACCACAGACCTTGAAT
>P_2160
GGCAGATGACCCGATCGGGACCGAGGGGGGAACTCATCAGC
>P_2161
ATTCTTCATTATATTCATCGCATCTTTTACCTTCCTCCCCC
>P_2162
AGTTTTTGATGTGCCTGAAGCGGGAACTGATTTTTTCCAGC
>P_2163
TCCTTTAGCCAGAACCCCAGCGGCCACTGCAAAAACAGCCC
>P_2164
GTTCGGGTTTCTGTTGTATACTATAAAGAGGAATTACACAC
>P_2165
TGAGGCGCTGAACTCCTTGTCTGTCGAGGCCCGAGCGCTTA
>P_2166
GGAACATGGAGATAAAAACCCCCATAACCGGCAAAGCCGTC
>P_2167
CCACTGAAGCGACCATTGCTCCGGAAACCCAGGGCCAGGCG
>P_2168
CTTGGTGGATGCTTACGGCGCAGATCGTTCGGAGCCCTCCC
>P_2169
ACAGATCGCTGCCCGCTGAGCAAGCCCTATTTTGAGCCTCT
>P_2170
GAGAATGTTGATGCGTTACGCGAAAAGATTAAGGAAGCCCA
>P_2171
GCAGAAGATTGCAATTCCTGCCAGCAGGATAAAATATCGGT
>P_2172
TTCGCGGAGTCCATAACGCGCGCGAGGAGTTGCCCGAAGAT
>P_2173
GCAAACCTGAGGAACGTTTACGTGGGGGCATCAAATGACCT
>P_2174
CTGGACAAAATTATCCTCAACGGTTTCGCGCAGCAGTGCCA
>P_2175
GGTCAGGGTGTCAATAATCTCTATTTGCCCCAAAAGTCCCG
>P_2176
CAGGGAGTTCCCATATGACACGTCACCCCCTTTACTGGTCC
>P_2177
ATGCCGTTGACCCGTTATCTCGAAAAGGAATTGGGTGTGCG
>P_2178
GTTGTGGTAAAAAAATTGTTCCTAGAATCATTACTTATCGA
>P_2179
TACATACTGCACGCAAATCTCGGTTACGACAGGAAAGCCCC
>P_2180
TCAGGTCGGCAAGGTGAAAACGATCGAGCTTGAAGATCACC
>P_2181
GCCGAACCCTGTCTCGAAATCGAAAAAAATCCCAACGACGC
>P_2182
TAAGCCTGAGCGGCATCGAGCAGCTCAGGCCTCCAGGAAGA
>P_2183
TCCACCTTGGTTGGAAAGCGCGGCCGGGGTTTGTCGGTCAT
>P_2184
GTGGCGGTAGGAAACGCCGGCGTGAAATTCGAACGGCCCGC
>P_2185
CTGGTGGTGACGGCTTTCGGCGTCACCGCACGCATTGCCAA
>P_2186
GACCTCGCATTTTCTCGACGCCGTGGCCCGCCATCACGGGC
>P_2187
GAGTGGGACACGCAGGTGCGCCGCACCCTGATGCACCCAAA
>P_2188
CCCGAAGCGGGAAAAATCGGCAGAGATGGAAAGATCGCGCT
>P_2189
GAACTGCTGCGACGCAAGCGCCGTGACGAACAAAACGATGA
>P_2190
CGGATGCAGTGGAATTTCCTCAGCAGCCGGGGGGGAGGCGT
>P_2191
GCTTCATGAGCGACCTCTGTCAGCATGCGTACCGCAACCTT
>P_2192
GGTCACGACGCAGCAATTCGCGCAAATTTCTGAGGTCTTTA
>P_2193
GGTGCGGAGCACGTTGAACGCCGTCTGCATGAAACCCAGCA
>P_2194
CTCTTGCCCGCGAACTTGCCCAGGAGAGCCGCAATCTCAGG
>P_2195
CGAAACATGATTTGCGCTCTCCTTGAATACAACTCCAACGA
>P_2196
TTTCCAGGGAATGACCCGCGCGGTTCCGGAAATAAAGCCCC
>P_2197
TGATCAGGTTGTGAATTTTTCGAGATTCAATCCCATGTTCT
>P_2198
CCAGGCGAAGGGGCAGAAGACGATGGGATATTCCAAACCCT
>P_2199
TCTGCGCGGGTTCTCAAAATCGCCAACTCTTCCTTTTATTC
>P_2200
ATCGTCGGCGATGCGGATCTCGTTCGGCAGGGAACCTGAAT
>P_2201
AAATGACCCTGACTCTCCTGCCGGTCTCCGTCGAGGAGATC
>P_2202
TGAATCAGTTCTTTCCCCGGCGCATCATGGGGATGGGATTT
>P_2203
GTTGCGCAGAAGGTCCAGCGCCGAAACAGTGGGGTTGAAGA
>P_2204
GGTCGGCGTGATCGGCGATTCCACGTTCCTGCACACCGGCG
>P_2205
GGTTTACTCACTGGCGGGCGCGCCTATTATCTCACGAGCCC
>P_2206
GATCCCGCAGAGCTTGATACCGACAAAGTGGTTTTTGGTGC
>P_2207
GGCGAGATTCGCCTGCAGGACATAGACGTAGTACTGCGTCT
>P_2208
CGGTTTTGCCGACCCCTGCACCACCGAAAAGACCCGCCTTG
>P_2209
CACCGGGATTCAATGAACTGCTTGAGGAACATACCATGCGC
>P_2210
GGCAGACGTTTGTGTGCAAACCGAGCAGGGACGCGACGTTT
>P_2211
CTGGTTAAGGGTTTTGATATCCATGAGGGTGAAACAACGAA
>P_2212
TTCATGGTCGTAGCGACGCACCACGCTCTCTTTGGAGCAGA
>P_2213
CCCTTGAGCCGTTCACGTACCAGCCGGGTCGCGATACCGAG
>P_2214
TTCACTTTTCCCTGCAAAATCCGAAACCGGTACTTTGGGAC
>P_2215
TGAGACCTTCCCGCACGGCGCGGCTCTCCTCATCGTCCATC
>P_2216
GACGGCTTCGAAGCGGGGTGCTGCAACGCCAAGATGAGACG
>P_2217
ACCGGAAACTCGTCGAGTTCCAGTCCCACACCATGACCGAC
>P_2218
AGCCCGCAGATAGAAGAATGCCCCGAATAGTTCTTGCTGCC
>P_2219
GGGTGGTTTTCCCAACCCCCCCCTTGCCGGTGATCACGACG
>P_2220
GGCCACGAGACCAAAACCTGCCACACCCAAAAAAAGTCGGC
>P_2221
AGCGCGGCAGCCCGAGTCGGCGGAACAGATAATCGGCGTTG
>P_2222
CTCATCAGGCACGCTCCTCGCAGTCGAGGCCGCACTGTCCA
>P_2223
GTTGTCCGGTCGGCACATGACGGCCGTGAACAAGAAGGTCG
>P_2224
CCTTCTTGAGCGGCAAAACGCTCGCTTTGACTTTGTTGTCG
>P_2225
CGACCTATTCAACGAAAATGCGCGGAGGTTACCTGCGTTTT
>P_2226
CCCGGTGTGGACCACAGCGGCCTGATGGGCAAGGAACTCGC
>P_2227
TGGTGTTCGTCGTGAACCGGCAGTTTCTTGTATTTCCCTTG
>P_2228
AACCTCCTTCGGCTTTTCTGCCGTAAACCTTCTTCAGCCCG
>P_2229
CAATATCTGCACCAATTTCACGCTCTCCCGGTCCGCCGGTC
>P_2230
GCCCGTTTGATGGAAGCCCGCGAACGGGAGATTTTTTCGGA
>P_2231
GAGACGCGACGCAGAACAAACGGGAAAATTTGATCGAAAGC
>P_2232
GCGACCTGGTTAAAATTCCGCCGAAAAAAACGCCCTTCTTT
>P_2233
TTGTTCACTTCTTTCGGCCGCATTTCCATCAAACAGGCACG
>P_2234
GGCCAACGGTAGATTGTCGACCACGAAAAAGCCCTCATCCT
>P_2235
CAGTAACAGCAGGGCCAGAGCGCGAGGGGAAAGTCGATAAT
>P_2236
GACTTCAACGACTTTGAAATCGGTAAGCGCCACGGCCTCGA
>P_2237
CAAAAAAAGCAACACAACCGCCGAAATGATCATCACCGGGT
>P_2238
CTGGCGTTTTCGCCGAAAACCAGGAAAGGCGAAAGGGGCTT
>P_2239
CCGGCGTTGACGGGAACTCGCCGGCCGTGTTGAGAGTATGG
>P_2240
GCAGTGTCTCCTTTAAAATGCTGCAGATCGCCGATCGCCCC
>P_2241
CGCCGGCGAGGAAAGGGATGCCGAGGTAAATAAAGACGCTT
>P_2242
GGTTTGAAGGGTATCGTTTCCTGCCTCCCTATGCCGCGCCC
>P_2243
TCCTTAGTTGCAGAATTTATCAGCTATTTAATTCAAGAGTG
>P_2244
AATAGATACTCTTGCTATAGCTTTCTTATTTATTGCCGGGA
>P_2245
TGTGTGAGCCATGGTATCTCCTCCTCAGATGATTTTCGATG
>P_2246
TTCAAGAAAACGGTCGACGGCAGCCTTGTCATACCCCAGAA
>P_2247
GACCGTATCACGAATAACCGCCCGAGACTTGAGTTCAAGGT
>P_2248
CCTCGGCCAGCATGGTAATGCCGGTCCCCAGAGGGCCCCAC
>P_2249
CAAAAGTATCAACATCGATACCAAGACCCAAATACCTGTCG
>P_2250
CCGACCAGAGCAGGCCTTGGCAGCAGTGGGATTTTCACCGC
>P_2251
AGAGGTCCTATGATTGAACGCAGTCAATGGTGCAGTGTCTT
>P_2252
TTTCCACACCGCTTCATAACCTTTGGCGCGGATCAGGCGGC
>P_2253
CGTGCGGGTTTTGTTAAGACCTCCTACCTGGTTTTGGGTCC
>P_2254
ATCCCGGACATCTCTATCTGCGTGAGGACACCAGCTTAGGC
>P_2255
TTTTGTCCATTGAAAAAAAACTAACCTTTCCCCGGAGAATA
>P_2256
ATTTTCAGCCCCGACAAATGCCCTTTTCAAAAAACTCTACT
>P_2257
AGACTATGTTGCATTGCTCGCCGAGGGGGTGGTGCAGGGGT
>P_2258
ATATCAGCCGGCGACAGATTCATCAACAGTGTGCGCGGGCC
>P_2259
CATCGTAGGGCATGGATTCTCCTTGAATTTCCTGGTTTTAT
>P_2260
GGTTTGGCACGCAAAAATCTCGGCATGGTCAAGGAGGATGA
>P_2261
ACCATCCCTTCCTTAAGGCGCGGGCCATGACCAGGAGGACC
>P_2262
CGAAGTCGCCTGATCGACGGCGTAAGCGGGAGTTGAACAAA
>P_2263
GATTTCTGCACCGTGGCGCGCGGCTTCAAGGTCGAAGCCAT
>P_2264
CACCATACCCGAATACAAAGCGTTTTTGTGCAACATCGAAA
>P_2265
GAACCACGGGTGCCGGAAACCCCGCAACGACCTCTTCTGAC
>P_2266
AAATTTCATTCATACATTCGCGATTTCGGGTTCGGAGAGAA
>P_2267
TCATCGTTGACATAAATTCGCAGGGCCTGAAAAACACGGGT
>P_2268
CCCTGGTAAACCTGGATTCGCTGCTTGTCGCCTTCGGAGAT
>P_2269
AGACCGGCCCTCGCGGCTCGCCAGACTCGAAATTCGCTTTG
>P_2270
AAAAACGCTTCGCCCAGTTGCATCAGCCGCTCCACCAGGCG
>P_2271
TCTGCGGCCGGTGGGGTGCGCCCGGGCGGGTTTTTGCTGCC
>P_2272
GTCCTTCTCCACATAGAATGCGGCTTTTTGATGGGGGTTCT
>P_2273
CCAGGGTTCGTTGTTCTTCACCCTGAACGAGAAAAAAGGCG
>P_2274
TTGATCGGCATTTCGACCCGCACGGTAGAAGAAGCCCTGAA
>P_2275
CTCATCGGCGATGCGTTTTGCCGAGGTGTCGAAGGGTGATA
>P_2276
AGATGCTTGTCAGGATATTCCGGCGGGGTTAAAATCGCCGC
>P_2277
TTTGCCGGCCTCACCAGCGGCACGATTTACGCGCTGGTCGC
>P_2278
AGAATGTTGCGCTCCATCCGCCGAAACGATTGGAGAGACAG
>P_2279
GAAAAAAGAGAAGCTGAAAGCAAAGATGAAAATATTTCATA
>P_2280
CATCATGCGCACTCGCGGCGCGGCTTCTTTCCAGGTCCGCA
>P_2281
AAAAGCTGAAAAGCGAGCTGCAGAAACGCTTTCCCGACGCT
>P_2282
CCGCAGCGCGGCCTCAATTTCCCTGCGATTTTCCGGAAGAT
>P_2283
ACCTTTTTTGGTTCGCATCACTGTCGGGCCTTAATCACAGG
>P_2284
TCGCGACGCTTCAATCGGGACCGCGTCACCATCCCTTCCCC
>P_2285
GGGCTACTTTGACTTTATCGCTAAGCCGGTCAACCCGGTGC
>P_2286
GATGAGAAAGGCGGCGTCAGCACCTGGTTCGGAGTGCGTGA
>P_2287
CCACAAGACCATTCCCGGCCCCATGGCGGTGCTGGCGTCCG
>P_2288
GATGCCGACCATGCCGGTCACTACCGCCGTGAGAATCACTT
>P_2289
CTGCCCCTGCCCCTCTGGCACAGGACCAAAAACCCGATCGG
>P_2290
ACCAGCGGCATGACCATCTCCTGGACCGGCTTTGCCAGGGG
>P_2291
TTATGAGATGGAGGATCTTGCTGGAATTCTAAGCATCAAGC
>P_2292
CATATAAGTTTTTGAAAACTCTAGGATTGTTTCGGGGTGGA
>P_2293
ACGGCGTGCGGCCGAGGCCGCTGCCGAGAAGAAGACGGTAG
>P_2294
ACTTGGACAAAATCAGGCCGCGGCCGATCTATATGTCGACT
>P_2295
GTCAGTCACCTCGGCTGCGTCAGCCTGCATCAGACCCTGGA
>P_2296
GTACGTTTCGCCTGCCAGCGCGCGTCCGATGCCCAGAGGCG
>P_2297
ACGGGAAAATATTTCCACAACCGAATGGACCCAGGGGCAAC
>P_2298
TCGTCTGTCTCGATCTGAGACAACGCCTGCTCCACCTCGTA
>P_2299
CAGATCGAGGTCGAGCGGGTCAGAAGTTTCCTTAAAGGCAA
>P_2300
TAACTCAACCTTGAAAAACTCGCCCATCTCTTCAACAGCAA
>P_2301
CTTGTTGTTGCCCATGCACGCCGTAGTATGATGCGCTGAAT
>P_2302
AAGTTCTGGTCATTTGTTCTCCGATGGGGTATAAAGGGTTC
>P_2303
AGAACCACCGGTTCGATGTGCCAATAGAACGCCAGGCCCGC
>P_2304
ACCACGAACAAACAGCTATGCAACGCGGCCGAACACAGATC
>P_2305
CGAAAATCGAGGAGAGTTCGCAAATGCGGCTCTCGATCCAG
>P_2306
AAATATTTCGCCACCTGCCGCCGCAATGTTTCGCGCGCTTC
>P_2307
GTGATGCGCAGCATATCCTGCGGCTTGGCGTTGTTGGTCAA
>P_2308
GGTCGACGAGGTGCTTGATTCCGAGGCTGCAAACGCTCTGG
>P_2309
GATCCCCTGGGCTTTGGCCGCATTGACCATGTTGCGGGCCG
>P_2310
CCTGGCGGTAGGCGGCGCTGCCGGGAATGATGCGCACCACT
>P_2311
GACCGCGTGCTTGGCGTTGTCGCGAAAATACTCGCCCATGG
>P_2312
TATACCGCATCTATTTCCTTCACACGGAAGGCGTGCTTATG
>P_2313
CTGCGCGCGCCCCTGGGCAGCTCCTCCTATATCCCGCCCCT
>P_2314
TTGGCCACCAGCCGCTCACGCACGACCCCCATGCCGGCCAG
>P_2315
GCAAGGTGGTGGAGTACCTGCGGGAGAGGTATGTTTTCGAT
>P_2316
ATCAGCTCATGGCCTTCACGCATCGCCTCTTCATAAGGCCC
>P_2317
TAATGATCAGGCGCAAAAGGCTCCACATACTCTGACGGATT
>P_2318
GCCAACGGCAAGGCGATCCGCGAGTTTGGCCTGATCTGTTC
>P_2319
CAACTTAAAGAGCGGGAGCGCAGCCAGGCGGCACGTCAGCG
>P_2320
AGCGCCTTCAAGGGCGACCACGGCAAGCCCCTGGGCGTCAA
>P_2321
CGCACCGGCCACTACCGCCTCCGCCCGTCGGTCTCACTACG
>P_2322
GCGAAAATTAGAGACTTGACCGGCGTCAACATTAACACCAT
>P_2323
CTGATCGTGATCGCCAAGCGCGACGCCAACAAGAGCGCATT
>P_2324
CGTGAGTTCCACGGTGTCAGCCTGTGGAGAGGAAGGCGCTG
>P_2325
CATTCTCGTGATGTCCGCGGCGCCTATGTTCGACGCCTATT
>P_2326
GACCAGATCAATTTGGTCAGCGGCGGAGGCGAGAGTCTGGC
>P_2327
CCGATATCCATGGTGTAAGTCAGATTACCTGTCCCCTCTCC
>P_2328
AGTACGACGAGAAAAAAAGTCAGAAAAACGAAAATCGGGTG
>P_2329
CACGTTCACATTTCTGACTGCGCTTTACTTGCTTTCGCTGT
>P_2330
GTGACCAGCGTGGGAACAGGCGTTGACGAGAACACGTCGCT
>P_2331
CGAAAAGGACAAGCAGATCGCCCGCAAGATGTGGGAAAAAT
>P_2332
TTTGGGGGAAGATGTTCTCTCCCAAAGTCTTGACGTTGAGA
>P_2333
GAAGAAGAATGTGCCGGCGGCGCTGGCAATCGTTTCCAGCC
>P_2334
GGCTACACCACGCGCAAAGGCGATTTTTCGAGCCTGGTGAA
>P_2335
ATAATAAGTAAAAAATTGCCCGAAAACAAGGAGAATTTCTT
>P_2336
TTACCAGCCTCAGTTTGACACGAAAAAAGGATGTATTTGCG
>P_2337
GAACTGGTGAGTTCCGAATTCTTTTTGTAGTTGTTTCCACA
>P_2338
TATGGCCGCCATGATATATTCTTTCATTTTTCCTCCTCTCC
>P_2339
CCACCGGAAACGGTCCAACTCCACAACTCACGAATCGATCC
>P_2340
CTGTCGGAGACACAGTTATGCTGTGCCTTGATAACAACTGA
>P_2341
TCGGGCTTCCAAAGCCATGGCAAGCTCCTTTCTTTTTACTG
>P_2342
ACAAGAGGCTAAGGCAGAAGCCCAAAAAAAGGCGGAAAAAG
>P_2343
ATGTCGAAGAGAGCCTTGGGCATCTCTTCGACATTCTGGAT
>P_2344
GCATCTTACGCTTGATGTGACAGTCGATACCCGTCAGATCC
>P_2345
TGATCGGGCCACATCAAACCCTTGAGGGGATGAGACAATAA
>P_2346
AGATCTTTGCTCAAATTTTTCCGTGCATCATAGAAAGTTGG
>P_2347
GAAAAAGACAAAGCCTGCGCCCCGTGCTGAAAAAGTGGTTC
>P_2348
AACAAGAAAAAAACACATGGCAAAAAACTTTCTCCACACTT
>P_2349
GTAGGAATCGATATTGGCTACAGCAATCTAAAAGTGTGTAG
>P_2350
AGCGCCTTTTCCTTGTCCTGCACCGACCCTGCCCCCACCTC
>P_2351
GAAAGTCAGGGTCAGACAGGCTCCTGCGTTGTTTTCCCAGA
>P_2352
GAATGTATCTGCCACAACTGCTGCAACGTCAAGCTCGCTTC
>P_2353
CGGGGGCATGGCATGATTTGCAACGAAAAGCATCCCAGCCG
>P_2354
TATCGGCTTCTGCTGGCAAACCAAAACCAGAGACACGCTTG
>P_2355
GCAGTATGGTTCTCCGCTATCAAGCCTCTGTTTTTGCAACG
>P_2356
CTCAATGCTGTGCCTGAGCGCCGTAGGAATCCCGGTCTCTT
>P_2357
CGGAACTTCTGGGCCTCTACCGCTGGAACCCCAAATCGTTT
>P_2358
AGGTGCTGGTTCCAATCCTGCCCTTCTAGCGCGAGCGGTGT
>P_2359
TAGATTCAGGTTGTAATAAGCTGTAAAGTGTTGCGGCTTTG
>P_2360
AACCAGAAACGGCTCAAGTCCAGGATCGCCTATCTCCGCAA
>P_2361
GTGGCACAATCTAAATCAAACCAAGGAGATTAAAAGATGAA
>P_2362
TAGCTGTGGTATTGAAATTTCGGCCGCTCAGTGCTGGAGCC
>P_2363
GTTGCTCAGTGAAAACTGGGCAACTAGAAAAGCTCAGGGTG
>P_2364
ACCCGCTCTACCTCATCGAGCGTTGCCGGGGTGTCCTCCAC
>P_2365
CGAATTCTTCAGGGCTAAGTCGTGCAAACTCTTCCTCAAGA
>P_2366
CAAGATAGCGTAGTCGGTTCCGGTAAGATCCTTGACTGCAT
>P_2367
GATCAGAAAAGCGCCGAGCGCTGCCTGTCGTGTCCCGAGTT
>P_2368
CCAGATAACCGCCCGTTCCGCCACAGCCGACCAAGTAAATC
>P_2369
GGAACCACTGTATCGCCCTGCACAAACGGTATTACCGCCGC
>P_2370
CACAGAAACTTGCGAAATCACGGCAATCCCCTATTTTTCTA
>P_2371
CTCAAGTCGCCCAAAAGGCTCAAGGCGCTGGTGCTCCCTCG
>P_2372
GACCACTACGGATCCCGAAGCGTTGTGTCGCGAGGGACTGG
>P_2373
AACCAGCAAAATATCCTGCCCCCCGAAATTAAAAAAGACTA
>P_2374
TGGAATTCTCGTTTGAGACCCTCTCCCAGCGCCTGCGCGAG
>P_2375
CCTTCTTCAGATCGAAAATGCAGCGCCGCGTCACCACTTCC
>P_2376
GGTAAAAATCTGGATCACGCCCCCCAGCGCATTGGTTCCAT
>P_2377
CCTGTTTCTGACCCGCTTTGCCAAAAAAGTCTACCTCATTC
>P_2378
TTTAGTTTTTGTTTTAAAAACAATAGCTTATGGAGGATATC
>P_2379
GCCGGGAAAGTAAAAAAAAGCATGGGGTCGTAACACCCATG
>P_2380
AAATCCTGGCCGGTTTTGTTCCGCAACAGGATGACGACCTT
>P_2381
GCAGCATTTTTCTCCGCCGGCCGTGCTGGTCAACGACCAGG
>P_2382
GAGGTCACCTTCGATATCGACGCCAACGGCATTCTGCATGT
>P_2383
CAATCGCAACGCCAGCGAGACCGAAATCAAAAAAGCCTACC
>P_2384
TGCCGATGGGGCAGCGCAAACCGACCACTTCAGCGTTGTTC
>P_2385
TCGGAGAAACCTGTTTTTTCCGCGACCTCAACCAGTTCGAA
>P_2386
TGGAAATCCGTCGCTTGATCCAGGAAAGCATCTCTCACCTC
>P_2387
GGGGATTATCCTGGTGATCGCCCTGCTGACTCTGCCCGTCG
>P_2388
GACCCTCAGGGCTCTGTCTGCCGTTCTGCCCGAGTTTGACA
>P_2389
ATGCCCGAGCATGACTTCGGCGTCAACCAGGTTTTTCGGGC
>P_2390
CCTCCATCTGTGACGCACTCCGGAAGGAGCGATGAAGCGGC
>P_2391
ATGCCCTGACTTAGTCGCCGCAGGAGAAATTCTCATAATTT
>P_2392
TCCCGTTCAGGTTTTGGACGCCCGGACCTGGAAGCAGTCAA
>P_2393
ACGGAGACCGGAGAGATCACCTCCATTTCTCATATACTGGG
>P_2394
CAGGCGCTGGGCTACGAATCCTCCAACACCATGGTGTCGGT
>P_2395
GGTGGTGGCGACCAATTTTTCGGTTGAAGGCGAGGCGACGG
>P_2396
AAGGAGCCCGGCTCTCTCGGCGAGCCCCTTTATCAGCTGGT
>P_2397
AAGATCTCCGCGACGTCGCGCAGTGAAAAGCTCAGCCGGTT
>P_2398
AACGATGTCTTCACGGGTTACCAATCCTTTGGTCAGGGCGC
>P_2399
AAAACCGCCATCTTTTCCTCCTCTCCAAATGAAGCTCTTGC
>P_2400
GCTGGGCGATATACGGAGCGCCGGCAGCGGCAATATCGGAG
>P_2401
TTCAGGCCTTTCTGACCTCACGCAGCTTCAACCTGTTCATG
>P_2402
CCGCTGTTGAAGAGAAACAGCACCGTCAGCAGAACGATCAA
>P_2403
TGCGACGTGGTGGAAAAGACCAGCCGGCACCTCTGGCTATC
>P_2404
CTGGCAGCACCTGCCCGGCACCAAAGAGCAAAGCGTCCACA
>P_2405
TCCGCATCAGCCCGGAGATTCTGCAGCGTCTCTCGGATGCC
>P_2406
CCCGTCATGCACCACCAGGGCGTAGGAGGAAAAACTCATCA
>P_2407
TGAAACGGGCGCCATGGAGACACCGAGAAAAAGCGCCCCCT
>P_2408
GATGTTATCAAGGAAATTTCCGCCATCGTCAACGGCCCCAT
>P_2409
AGCCCAGACCCTGAAAAAACCATTGACCAGATATTCTCGCT
>P_2410
TACAACATCGCAGAATAATGCGCTAATCGGGTAGCCGGGGG
>P_2411
GTTGCTTTCCCAAGGCGGCGCGTGCGGCCGGGCTCACCTAC
>P_2412
CGTAGCGATAGGTTTCACCGCGATAGTTCTTCAGTTCAACC
>P_2413
CCTTGTCCTTGGTGATTTCGCGCGAAATCGACGGGTGGCTG
>P_2414
CTCACCCATCACCCAGTTGGCGCAGATTTTTCCGCCGCCAT
>P_2415
CTTATCCCACCCGCCTTGCGCGCGATCTCGGGTGTGACCCG
>P_2416
TGCTCATAGATCTCCTTGAGCATGAAGTGGCGATAGCCGCC
>P_2417
CAGTTCTTCACCTACCACCCCACAGGGATCATCCGCGACGG
>P_2418
TTGGTACTTCAGCTTATCGGCTGCAGGGCCGGATGTCCAGT
>P_2419
CTTCCCAACCGCAGGAGTCGCGCGCTGCTGAAGCCGCGTTC
>P_2420
CGCTCAGCCTCAGGAGGAAGCAGAAGAAGATCCCTTTGATC
>P_2421
CCGGTTACCTTTTTACTCGACAGCAAGCGGGAGTTCTGATG
>P_2422
TGTCCATAAACCTTTCGCCGCGCCAGTTCCATTCTTCCGAT
>P_2423
GGTCTCAAGGGCTTCACCGGCAATGCAGGCTTTTTCAGCCT
>P_2424
GAGAATTGTCGGTGTAAATGCGAGCCATGGCAAACTCCTTT
>P_2425
CTATTGACATTAATTTATCACCAATTTACTATTTTTACAGT
>P_2426
TTGTCCGGACACAACTCTGACGAAGGAAAAACCAGAATGGC
>P_2427
GGTCGGAATGTCCAAAAAAACCAAAATCGATGAAGTACAGC
>P_2428
GGGCAAACCTGTTCATGAAGCCGACAACATCTTGAACTCTT
>P_2429
ATGGCCGCCACCCCGAGCAGCAGCAACAGTTCATACCAGCG
>P_2430
CGGGCGGCAGAGTGGTAAAGCCGATCTGGTTATTGAGCACG
>P_2431
GGGGACGCCGCCGGAAGCTGCAGCCGTGACCCTCGATGCGC
>P_2432
CTTGGACTGGTTGCCTTCCGCAAGTTCGAGTGACTGGCGGA
>P_2433
CCTTATTTTTCATATCATTCCGGGGACTTAGAATATGGCGA
>P_2434
GGGTTTATCGCCGATGCAATCCAAAGTCACACTTCGACATC
>P_2435
CCGTCATCCCAGGAAATCCGCAAGGGGGTCGATTATGCCCA
>P_2436
CGTTGCCGGAGCCGAGATCACAGGAACTTTTTTCAAGACGC
>P_2437
TCAATGACGAATTCAAACCGCTGGATGGTGCCGTCAATCAC
>P_2438
ATAAACGAACTCGTCGCGCTCGGTGACCATCACCAGGCCGT
>P_2439
CCGTGTCGGAGACATCCTGGCAGAAGAAAATCAGCTCGATC
>P_2440
GACAAGTTCAAGCAATTCGGCGGATACGATCAGAAAGACGG
>P_2441
GACAGCTGACGGGCCAAACGCAAATGGGCACTTCGTCTGGC
>P_2442
CGACGGCAACAAGCCCTACCCCCATCCCCACGTGATCTGCA
>P_2443
CTTAAGCCGGACAGCGCATACGAAGATGCCTATCTAGAGTT
>P_2444
TCCTCCGTTTGCTCTACCAGCTCCTGCAGAAAGGGCTTGGC
>P_2445
CGGCGAGCACTTGGAAAGTGCGATCGGCCAGCGTTGCCAGA
>P_2446
GGCAGATGGCACACCATGCGCGCGGATGCAGGGTGAACGCC
>P_2447
ATCGGATGCGCCGAATGTCACAGTAACCCGGCTTTTGCCGG
>P_2448
GAGGCACACCGCGACAAAAGCCCGCTTGATCAGACGGAAAA
>P_2449
CGGGGAAGCTGCGTCGATTGCCATCGGGGTGATCCTCGCTC
>P_2450
GTTTCTGACAAGATCGGCCGCGCCAACACCCTGATCATCAT
>P_2451
CCCGTCAGCGGGGTGGAAGACGCGGCCTATTATTATTCGTC
>P_2452
GAACTGGTCGGCCTTTTTCGCGCTGATCTGATGGAAACCGT
>P_2453
ACTCCGATCGGCCAGGATATCGTCTTTTTTTCTACGGCCAA
>P_2454
GGTCCATCCACTATCTTTTCCGTTAAAAACCGTTCGTGTTC
>P_2455
CCACAGGTCCAGGCAATAATCGGAAAATTCACCCGCCCCGG
>P_2456
CTGGCCAAAGGAAACGATCGCGTTTTTGGCCTTTTCCAGGT
>P_2457
CCGATTTCATCCAGGAAAAGCGTTCCCCCGTCGGCAGACTT
>P_2458
AAGCGGGCCTGCTCTCCATGCTTTCCTACCGCGATCCCCAT
>P_2459
TAAAGTGGTCAGCCTGTCCGCCCTTGACGACTTGCGCGCCC
>P_2460
CGCATCATTTGTAATAGCTGCTCCAATGCCGTTTCGGGTTA
>P_2461
TGACGACCAGCCGATTGGAGCCGGGGAGGATAGAACCGGCA
>P_2462
ATGAGGGCATGAAAAATTTTCGCGAACCTTCTTGGTGTCCT
>P_2463
TCATTGCCGAGTCCAAGTTCCAGGGCCATTTCGGAGAGCTT
>P_2464
ATCAGCCGTTGCGGTCAGAGCAACCATGGGTACCTGGGGAA
>P_2465
CCAGCGGCGTTGCTGTGCTGCTTAAATGCTCACCTAACTGA
>P_2466
ACGGTCGTCGGCTCCAATCGCGATTACATCCTCGGCAAAGG
>P_2467
CCCCATGTCACCCTGCAGCGCGTAAACCTGGTCCGGCAGAT
>P_2468
AATTGGTCGAAGATAAAATCCGTGACCTTGAAGGGTTCCCC
>P_2469
TTGAGACCAATCCCCGCATTCAGGTGGAACATACCGTCACG
>P_2470
CCTTTTCAGCGCCTCATAAGCCACTTGATAGTGCTCGGTCG
>P_2471
ACTCTCTGGCTGATTGCTAGCCGCCCGGAAGTCTACGGCGA
>P_2472
AGCCAAAATCGAATTTGTCGCCGATGACGGCAACGTGACCG
>P_2473
GCGGGTTTTTTGTTTTCCTCCTGCTATATTTTTCAGGTTGG
>P_2474
AAACCCAGAGTTGTCAGAAGCAGCAACGTTCACCCCTGCTG
>P_2475
CTGGTAAGTAGCAAGGTCGACCCAGCCTTCATTGTAGTGAC
>P_2476
AGCAGTGATGCTGAAAGTGGCAGTTTTGGAAAATATTGATG
>P_2477
CCCCATAATCAGCAAAAAGGCGAACAGGCGCTTTTTACCGA
>P_2478
TCGATGACAAGGATGTGCAGCGGTTCAGTCATGCAGCCCCC
>P_2479
TCCGGAGGGGGAGGATTCGGCGCCGGTGTATGTTCGCATCT
>P_2480
CTCGCCGGCGGAATTCAGCGCACGGTCATTGTTAACCATAT
>P_2481
CTACTACACCAAAACTCCTCCAGATACGCCCGTAGTGGAGG
>P_2482
GAATCAGCCAGAAAAGTGAGCCGGCCGTGTCGCTCCATGGC
>P_2483
CCGCGAGACCATGCCCGATACGGTTGTGATCATGATCACCG
>P_2484
TCGGCGTAGCCGGTTGAAAACCGAACGTCAGAAAAATGCCG
>P_2485
GGGAAAACCGCCATCAACCACCGTCTCGGTAAAAACCTGGT
>P_2486
CAATATCCGCTTTTATTTGGCAAGAAATGCGAACGGCATGG
>P_2487
TCGGGCATGTCAAAATTTCACCGGCCATGCTCTATTCTCCT
>P_2488
CAGGAGAACTATCCGCAGAACGGCCGTGGAATTGAGAAGGA
>P_2489
CTGGGGCAGCTTGGAAAACGCCCGTTCAACGATGTCGGCGA
>P_2490
GCCCCCGGCCAAGAAAAATTCGGGCCCAAGACCTACCTTCG
>P_2491
GACCGGCATGCCGTGATCGGCATTCAGCTCCCATACGCTCA
>P_2492
CAGCAACGAAATTCTTGACGCGCCCTGGCGCCAGGAGCCGC
>P_2493
AGGCGAGATCGAGCAGCAGGCGGCCACCGATATCCGCATGA
>P_2494
GCCGTCGCTGGGACGAAAAGCGGCAAGAACGTGAAATTGCA
>P_2495
CCGTTGTCCAATTCCACCCGCAGAGATCCGAGTCGTCCACG
>P_2496
ACGACGAGCGGGGAGAAAGCCCCCGCTCGTCGTATGACAGA
>P_2497
GCAGGAGGGCAGTCTTATTGCCTTGACCCATTCGGTTGACC
>P_2498
CAGATGGTCGATGAGATCCGCCGGCAATTCCGCGAGATTCC
>P_2499
TATCGCGCCATACCCCATTGCAGAAAAGACCGGAGATCGGT
>P_2500
GGAGGATGCATCCTCAGGTGCCGTAACTGTCTTTGATTGCG
>P_2501
GACCTGATCGACCATCAGCGCGGCGTCCTTCATGATTTCGA
>P_2502
TTGATCTGCGGCGCCATCTGCGTGAGCTTGATGAGGATCGC
>P_2503
AATCGTCGGCGTAAAAAGCGCCCTGAAATTGATTCATCCCG
>P_2504
ACTGATTCTGTACGATGGTGCAGCAACCTGTCAAGCGAGCC
>P_2505
CCCGCAGCCGGACTCCCCCACAAGCCCCAGTGACTCTCCGC
>P_2506
GACGTTGAAAACGATAATGGCGAAAAAACCGACGATCGCAA
>P_2507
AAATCCACCCGCTCCGATCTCGAACAGATAAAATCTCATTC
>P_2508
AGCATCACCCGCATGGCCGTCACCAACGAAAAAGACCTTGA
>P_2509
GCCCTTATCAAGACCTGCAACCACCGATATCAGTGCCGCAG
>P_2510
TGCGGGATCTGCCCGAAATTCCCGAAGATATCCGCAAGGTG
>P_2511
AATCCGGTATTGCTCTTCGGCAGCCATCCGGTTGTCGAGGG
>P_2512
CTCGCTGGGTAGGTTGCCCGCCTTCACGTACTTGCGGGCGG
>P_2513
CGGCGCCAAGAGGGCAAATGCTAGTAAAAATACCCTCGGAT
>P_2514
TTATTGAGCCCCGCCGAGCGCACGGCCTGTTTGACGGCATT
>P_2515
CCGGACCGATCTGCTTCGCGCCATGAATTATTTTCAGAAGG
>P_2516
CCTTTCGGCCACGGCAAATACGAGACCCTGGCAACCCTCAT
>P_2517
GCCCTCCTTTATATTGGGCTCAAGCAGATAAACCGAGCTGC
>P_2518
TTCGATGAATCTGGCGCAGGCGGTTGCGGTCTGTCTTTACG
>P_2519
TGAAAATATCGCAGCCGATACCGTAGTTCGTATCGGTCGGG
>P_2520
TGAATCCATTGAATACAACACGCGCATGGAACAACTTCTGC
>P_2521
TTTTGGCAGCAATCATCCCGCCGAGGCAATCAAAGTCGGCG
>P_2522
TTATTTATTTGTTTTTTCAGCGAAAAAATCACCTCCCTTTG
>P_2523
GGGAAACCACTTTGCGTCGACTGAAAGAGGTTTTTCCTCTT
>P_2524
GGCGCCTGGCGATCAATTCTCTTGTCATTGGAAACAACCCG
>P_2525
CCGGACCTCCACCGGCAGCGCAGCCGTTACCTCCCCCAACG
>P_2526
GGCGGGCTGCGGTATGCAGCCACTGAACAAGCTCTTTTTCG
>P_2527
CCAATACCTCCTTCTATCGCCAGTGGTCAGAAATCAAGCAT
>P_2528
AGCCGGCAGGATAGAATTTACGCAGCCAGCCCTTCTCGTTA
>P_2529
GCATCGCGGAGTTGCACAAGCGCCGGAACGAAATCGACGCC
>P_2530
CCAGCTTGCGTACTTCGTCGCGAATACGGTATTTGCCCTCG
>P_2531
TGAAGGAAAAGTGATTGAACCCTTGCCTAATGCCATGTTCA
>P_2532
TGATCTTTCGCTTCGACGGACCGGATGTTTTCGACGTGGAT
>P_2533
CCCAAAGACCAGGAGGGTCGCAAGGATAAAGACGCCGCCCA
>P_2534
GGGCCGCCAGGTATTTAAAGCTGTTTCTCCGTTTTATCCGG
>P_2535
TTTGAACGCATGGTTGACCGCGGCATGTCAGATTTTCGTAA
>P_2536
CAGGGGCCCAGCTTCATAAGCCGGCAACGACTCTCTATTTC
>P_2537
TCCTTTGATCCGAAAAAATACCGTTACCTGAACTGGTCCTG
>P_2538
AGCAAGCGCGACTGCCATGGCGTTGATGGTGAAGTCACGCT
>P_2539
CGACTAAAGCTCCAGCCGCCCCGAGAGAGATCACCACAACT
>P_2540
TCATGTTCAGAGAATCCTTGCCGATAAGGTCGCGCAAAAGG
>P_2541
TATCCTGCAGAAGGAAATCACCGATTTTCTGGTGGCGCTTT
>P_2542
GAAGTGCTGATGCTCAGCGGCTACGACGTTAAAAAGGCCGA
>P_2543
AATATGTTTGTGCCGAAATGCCATGAAACCCTCCATTCGAG
>P_2544
AAAGGTTGAGTCAGAAACCGCTCAAGGCGGCGAGCGCGGAA
>P_2545
GTGAAAGTAGAAAAAAACAACCAGAGCTCCGAAAAAACAAC
>P_2546
GACATTGCCATCGACGACGACGTAAAAACCATTGGCGGGTT
>P_2547
GTAGCACTCATTACCGGAGGCGGCAGGGGAATCGGCAAGGC
>P_2548
GTATTACAGGTCACTGGATGCGAGGCTTTAGTCAAACGGGT
>P_2549
TAAGGCTCCTTGGCGGCCAGCGATTCAAGCTTTAGCTTCGG
>P_2550
GAGGCGTTCCGAAAGACCGTCAGCGAGCAGCAGACGGCCTG
>P_2551
ATTCCGGCGACGAGAAACTGCGGGACCTCGGCAAAGACGGC
>P_2552
CATCATTTCTCTTTTGATCGCGAAGGGGTCTCGATTCCGTT
>P_2553
CTCCATGCGGGCAGGCAACGCGGCGTTTCTAAGCGATTTCA
>P_2554
TCAGAAAGGTGCGCAGGTCACCGGCCTCGTCGTTGTGCTCG
>P_2555
GGTCCGATGCCGGACAGCCACCGTCAGGCCCGGGACTATCT
>P_2556
GCGCCGAAAGGCAAAAAACGCATGTGTGGGCAATGAGTTAG
>P_2557
TTGGAAACGAAGGTTGCATGCCGGGGACGCCAGTTGGCCTC
>P_2558
TCACTCCATACGCCTGACCCCTCATAAATATAACAAGGGGG
>P_2559
CTCCAGCAGCGCCACCAATTCCCTGAGCGTTCCCCGTGGCC
>P_2560
TACCTGGCAAATATCCTGTCCATCGATGCGCACAGCACCCT
>P_2561
ACGGGCGGCAATCTTAAATTCGGCTTCCCGCTCTCAGATGA
>P_2562
TTTTTCCCTCCGGGGTGGAGCCCTGGATGAGTTTCGCAATC
>P_2563
AGTTCAGCAATCTTTGACGGCATTCAAGCAGAAGATCGCCT
>P_2564
AACGACAAAAGTAAGCTCGGCGCCAATGCCATCCTTGGCGT
>P_2565
TTGTGCAGACCTTTATGCCCCAACGCCTGCAAGACGCGCGC
>P_2566
CCTCCCCCACATCCAGAGTTCCACTGACAAAGATCGGGTCC
>P_2567
GTGCCGGCATGCGAACAAAGCGGCTTCTGGTTCCATCCTGA
>P_2568
TCATCTGCCATGGCGTGCACCTCGTCTGAGTTGAAGCAGGC
>P_2569
GCTCTCCATCGGCATTCTGGCATCGCTGTTCACCGCGGTTT
>P_2570
CAAAATCAAAAGGAAAAATGCGCCCCAGCGTTCAACAGGAA
>P_2571
CATCAATTGCTTTATCCATGCCGGAGCGTGTTTTTTTCAGG
>P_2572
GTCGATTTCTTTTCCATCGGCACCAATGATCTCATCCAGTA
>P_2573
GAAATTCGGTTCGAAACAAACCGATCCCTTCTCCACCATGA
>P_2574
GCGACCCAGTGAAAAATTCGCTCCAAGGCATATCAATCCGG
>P_2575
CGCAAAGGCCAGAAAAAATTCAGCCATTCCGCCTTCTAGAG
>P_2576
GGGGTGGCATGATGCAGGCGCGCTGCCGTCAAATCCGACTT
>P_2577
GAAGACCGGGCCGGTCCTCACGCGACAATCAAAAATATGAT
>P_2578
GAAACTGCACATGCCCTGCGCCGTTTCGTGGCCGGCTGTTT
>P_2579
ACGACAAGACGCCTCAGCCCCCCCTGCGCTTTTCCGCCGAA
>P_2580
CACCATGCCCACCTGGCGAGCTGTCTTGCCGACAACGGCGT
>P_2581
TTGAGGCCTCCCGCATGCGGCTGTGTCGAACCGAAAAAAAA
>P_2582
GAACCTGTTTGATGTTTACGCCTTGATCTTCTTTTTGCTAG
>P_2583
ATCTCCTCCCTGGCACGGGGCGTTTTTTCGATCTCCAGATC
>P_2584
GGGAGCAACCGAACAGGCGGCATCCCTTGAAGAAATCAGTG
>P_2585
GCCCGGGACTTTTCCAGGTGCAAAGACCCGATACGCACCTG
>P_2586
GCGGGTCTGTCTATCGAAATCCATGAATTACTTGCGTGTCG
>P_2587
CAATTACTATGTCCCTTATTCCCTGGTCAGCAAAATGAAAG
>P_2588
GATAAAGATGCAATCGAAATCCTGAAACTCCGCTTAACCTG
>P_2589
CGAACGAAATCATAAAACTTCTCGGTGTACATCCTTCCTTT
>P_2590
ACATCGACAAGACGACGCGTCAGATAACCGGAGTTAGCGGT
>P_2591
TGCATCCGACCCATTACGGTCGTGTTTGCCCGATTGAGACC
>P_2592
CACTCATTCACCATGAGGACCTCCCATGAAAGACAACCTCA
>P_2593
CAAACGGACTCTGGCGGCAGCGGCTTTGTTTCTGCTTCTGG
>P_2594
GCCGATTCCTCAAGATTTCGCAGCAAAAGAAGGGGGCTTGA
>P_2595
GTCGCCATGAAGAGGGCAAACGGCAGCGGGGGGGCGGGCGC
>P_2596
CAGCAGGTCGTTGAATACCGCGGCAGCTATAATTGTGACGC
>P_2597
CCGACGGCTACGGCGAGGCGCCCGAGAAGATGGAATTTCCC
>P_2598
AATCACGATCAGCGAGTCGACCACCTTCTTCAGGCACTCAA
>P_2599
GTCGGGTTGGTCAAGTACGGCTGCCGCAACATGGAGAGCAG
>P_2600
GTCTTGTTACGCTTAAGGCGCGGGTTGTCAGTGGCTTTGAA
>P_2601
GATCTGGAGCCGTTGATGACCCAATGCACTGATTTTCCCCT
>P_2602
CTGGCAGTGGTTCTGACTTGCCTGGGCGTCGTCATGGTCTA
>P_2603
CATTTTCAATGTTGTGGATTCCAGCCAGCTTCAACTCTGCT
>P_2604
ATCGCGGCGGATATAGCGGGCTGGGTCAGCGACACGCCGGG
>P_2605
ATTCTCAAATTTGTCGGTCGCCCGCAGGAGTTCTGCCTGCG
>P_2606
TTGCCCTCCTGCGCCAGGCGCTGCAGGGCGGTTTTCACATC
>P_2607
CGACCATGACGATTGCCTCTCGGAGTGTAGGTGGTGTGCCC
>P_2608
GCCTGCTGGCCGCTTTTCTGCGGGAACGTCTGGCGGAGGAC
>P_2609
ACCCGCGTTACGCGGATGCTCAGCCACGTCCTCCTCGGGGT
>P_2610
CCGTCTTCCACCAGGTAAAACGGCTTCACGGCCTGCGCCCC
>P_2611
GCCCCAGGGGGAGATTCCCCCCTCCACCGTCAGCAGGGCCG
>P_2612
TCAAAGGGCGACAGGTCACACTGCAATTTGACGGATCGCGC
>P_2613
CGGAAAGCTCCTGGTAAATGCGGCTCCAGGTGCCGTCATGG
>P_2614
TTGGCACCGTCTTGATACCTCTGAAAACAGCAGCAGGCAAG
>P_2615
GTTGCTGCAAAGGTGATCGTCAGATCGGCAATCGCCTCTTC
>P_2616
GTAATGGGCGCTGCCATCCGCCTCGACGAAAAACAGAATCG
>P_2617
GATCGTTCAGGACGTGAGTGCCGGCCGAAAGAAAATAGGGA
>P_2618
GTCCACGGTAATGAGCGACACAGCCTCTCCGCCCGGTCTGG
>P_2619
TTCGGCATTTTTGAGCAGCGCCTCGACGTCCTGGCCATCAT
>P_2620
TGCTCATTTGACTGAAAAACCAATTGAGCATTTCATGGCCG
>P_2621
CGCTACCCTGAGGAGGATCGCCGCAGCCTCCAGGGGCTTGA
>P_2622
AGATGTTCTCCGCGTTTTACCAGGGGAGGCAGATTGCCGCA
>P_2623
TTGCACCGGGCGATCTCAAGCAGGCTTTGCGCACACAGGCT
>P_2624
CCGGCCAGACAGGTCAGAACCAACGTCAGGGTTACGGGAAC
>P_2625
AAAGTGTCCCTTGTCATAGGCGTTGCGACCCCGCACCGGCA
>P_2626
ACAGACAACAGGATAGCACGCGCACTCCTAAATCTGTAACA
>P_2627
TGTTTTTTTAATCCGCGCGTCAGAAGCTTATCACGACCACG
>P_2628
GCGGCCTCAATGCTCTGAGGCGCGATTTCGAGAACTTCTTC
>P_2629
CTCCGGTGCAGGGTGCATCGCTGTGATGAGAGAAACGGTGA
>P_2630
GTGGCTTCCAGATTCTGGCGCGGGATTCGGAGGGACGGTCT
>P_2631
GGGAAGCACCCGGATCACCACCAATTCACGTTCGCCCTCCT
>P_2632
CTACATCCCCCTCGAACTCACCGAGGAAACGGCCGCCTATA
>P_2633
GCCAGATCCGATCCAGCCAGCGGTTTTTCTCACCGAATGCC
>P_2634
TGACACTCAGGAAAAAATTTCGGAACCCATAGCGGGAAAAA
>P_2635
TCCTTGAGGAGAACCAGCGGCGATTGGGCCTTTCCTGCAAA
>P_2636
TTCGGTGACGCCGAGAACCTCTGCAATCTCTTTCTGGGTCA
>P_2637
ATTATTTTCGGTGGCGATTTCCCGAATTTTCATGGCCACGG
>P_2638
GCCTGGGCGGTGATGGATTACGGCCACCATGCGGAGAATCT
>P_2639
TACGGTAATTCTTCCGATATCCAAATCAAAATTTTTGACGA
>P_2640
ACAACCACTTTTCCGAAGCGCCGTTTGTATTCCGTTGTGAG
>P_2641
CCTCTCCAGCGCGGAAGCCGCAATCGCTTGGATGTAGGTGG
>P_2642
CATTCAGCTTGGGAATATCGCGGGCCTTCACCTGGGGGTGG
>P_2643
GTTGGAAAAGGGTCTCAACACGCGAGGGCTCCCGTTCTTTC
>P_2644
CCCGCCGAGAGCTCTCGTCGCGTTGGTTTTCTCCGTTCACA
>P_2645
GCGAGTTCGACACGGAGCTGCGGGAACTCTCCGGGGATATT
>P_2646
GCCATCCTCCGGATCAAACGCCGCCACCCCGCCGATGGGGA
>P_2647
GGTGGCTTCGAGGAAAAAGGCGAAGATTCCCTCGATCGCCA
>P_2648
TCCAGAATGAAGGCGTATCGCGATAAACTTCACGAAGCCAA
>P_2649
GAAACGCTCCGCGATCCTGACCGAAGTAGCCAAAAAGCTCA
>P_2650
ATTTCTTCCGCTTTGATTTGCATAATGACCTTTTCACCCCT
>P_2651
CCGATCCTGATGTTTTTTCTCGGCCGCATGGGCGTTGTCGA
>P_2652
TTCCCCCTGCGGAAAAAATCCGAGATCTCCCCCCTGGTCCC
>P_2653
CCGCTTGCAGACGATGTAGGCGTAGAGCGACATGGCCAGCA
>P_2654
GTAGCCGTTTTTAACCAGCGCTGGAATCATGAAGCCGCCGA
>P_2655
GGTCAAGAAGCCCCTGGGCGCGTTCGTTCTGCTCTCCGGTC
>P_2656
AGTTCGCCCACCTCTTTGAGCCGTTTGGTGATGTCGAGATC
>P_2657
AACGAGTCTTTTTTAAAATGCACCCGTTCAGCATGGGGTTC
>P_2658
GAGGGCGTCGGTCTGTCTCGCATTCAGCTGTTCGAACGTCA
>P_2659
ACCGCGGTCTCGATGATTTCCGCAAAGGCCTTATCGGTAAT
>P_2660
ATTTTCAACTTCGAAGGCGGCTGCTACGCCAAGTGCATCAA
>P_2661
GTGTTCGTCAGCTTCAACATCGAAAAGGATGTGGCGATCAT
>P_2662
CAGTGCCGGTTATGCCGAAGCCACGGTCAGTGAGGGCCTGC
>P_2663
AGCCGTTACAGGGCAAATTTCGCGTTCAGCCTTCCAGCGCC
>P_2664
CGCAGATAAATGTTCTCGGGCGGCTTTGCGGCGCAGCTCGT
>P_2665
CGCCCCGTTTCAGGCCGCGCCGGTGACTACCAGGTGTTTCG
>P_2666
GTAGTCAATCCCTTTAGAGACGCCGGCTTCCATCTCGGCCC
>P_2667
AGGGCGGACGCTTTAGCTTGCCCTGTTTATATCAGCGCGGC
>P_2668
GAACTTGTCGCCTCCGTGCGCGAAAAGGGGATCATTCAACC
>P_2669
GCTTGCCCACCCACCGACAACGAGACTTCGGAATCGCTCTC
>P_2670
CAAGTTCATGTACCCGGCCGCGGAATCGCGGCGGGGATAGA
>P_2671
TTCTCGCCTTCTGCTTTGAGCCGGGAGCATGATCTCCAAAG
>P_2672
ATCACCGGAGCAACCGGAAGCGGCAAGTCTACGACCCTTGC
>P_2673
GCGTCCGACGCCTGAATTGGCGAAAAAAACCCTGGATCGCC
>P_2674
CAAACATGCCAAGCTGAGAACCAAGCTCTGGAACCCCATTG
>P_2675
ATACAGGGCAAATTTGAAAGCCAAAGAAAAGTCCTGACAAT
>P_2676
GCGGTCGGAACCAAAAAGTTCCCTCTGGGCGAGATCCCGGT
>P_2677
TAAACCCGCTCTTGCGCAAACAATCCTTTAAATAAGACAGA
>P_2678
ACTTTTTTGTGTAACATCTGCATAAATCGCCTCCTTTAGGC
>P_2679
GCCAGCAGTGTCACCAAGGACTGCTGTCTTCTTCTTTGTGA
>P_2680
TTTTTCTGCCTTATTTAAAGCAAAAAAGGTGCTCAGCCCCT
>P_2681
CGGGAAGACGTGGTTGGGATCAACCGCCGGCACAAGATGCG
>P_2682
CACCCCCGAAGTTGGAGTTTCCGGTTGCAAAGAACCGAAAG
>P_2683
GGACCGGGCGCAAAAAACTGCGTCCGGAAGATCTGAAGGTG
>P_2684
CACGGCGGCAAGAACGACTTCCGGTTTTTCAAGGATGTCGC
>P_2685
CGAAAAGATGAGCCACAAATCCGACAAAAAAGGCAAGAACC
>P_2686
AGGATCAAAAGACAGAAAACCAGTTTTTGCAGATTGAAGAA
>P_2687
CACAGAATATTTGACATACTCCCACGACTAAAGCATTCAGT
>P_2688
AACGCCAAGGATTTTTGGAGCGGGGATTCCCGTTTCGGGCT
>P_2689
CCGGATTTTTGGCGAGTTCACCGAGGCCCGACTGGCGACTG
>P_2690
CTGTCCAGCGAGGCGCATCACCCCGTCCGATAGATGACCCT
>P_2691
CCGCCCACGGACATCTTGAGCCGAGGCCTTGCAGCGGTTGC
>P_2692
GCTTTTTCGAGATTTACGATCAGCCTACCCGATCCGCCGCC
>P_2693
CTATGTGGCGTAATATTTCTCCCGGTCAGCCCTTCTGCAAT
>P_2694
GAGTGGATCGAAAAAATAAACCAAGAGAATTCGAGGTGATA
>P_2695
GGGCCACTCCCATGTCGATTCCGACCGTGGAGCCGGACGGA
>P_2696
TGCGGACGGATTTTTTTAAGCCATTTTTTAAAAGGAATGAG
>P_2697
TAATTGGTGAAACTTAAAGGCGTTTTGTATTTCTTGCATTT
>P_2698
TTCTTGGTTAATGTGAGGCGCGTAGATTCAGGTTGTAATAA
>P_2699
CGACGAAATTATAGCCCGAGCCAAAAGAGTAAAAAAAACCA
>P_2700
GATGGCATAGAGCTTTTTTCCTGCACGAATAAAATCAACAG
>P_2701
ATGACGCCGAAGAAAAAAAGCAGAATGAGAGTGCTTAAAAA
>P_2702
AATCGGACTCCGGCAAAATGCGGTCTGCCTGCTTCGCCTCG
>P_2703
CACCGTATAGTCGATTTTTCCAAGGACCTCGGAGCCGATCC
>P_2704
TTTTTTTGTTCAATATATCTCGTTTTAAATTTTTTGTCAAT
>P_2705
GGGTGCCGCTTCCGCAGCAACCGCGAGGAGACCCCCTTCAG
>P_2706
ACAGCACTTTGCAAATAATGCAAAGCTGTTCAGATTCCCGA
>P_2707
AAGGCTCATCGAAAAGATCGCCGACCTGGTCAAGGAGAAGA
>P_2708
CGTCCGCTGATATTGAGCCCCTCACGGGCGGACAGGCGCGC
>P_2709
TTCCCTGTGCTCTAATTTTTCAGTTTCCTATCCGCGCCATT
>P_2710
CAGCGGACGGTTGCAATTTTCCCCGATACGCTGCTCGGTTA
>P_2711
CTTCAGCGGACGCCAAAGCTCCAAAAATCCTCTCGCGGCTA
>P_2712
CCGCGCCGCGCCCATCCCCTCAAAGCTTGAGCCGGTGTCCA
>P_2713
TCCCTCGGCTACCAGCATCGCGGCATCGAGCAGATGTTGCG
>P_2714
ATAGTGTTTTTTTTATACAGCGAAAAATCCTGGCCGGTTTT
>P_2715
AGTCTGCCGGTCAGCATAAGCAGCAGAAGAATCAACAGAAT
>P_2716
CGGATTCCCCCAAGAGACCGCAGAAACAGGGATTCATGGCG
>P_2717
ATTTTATCGAGCAGGCGATTCCTGAAACCCACGTTCCCAAC
>P_2718
TCATTTGCCTCGAGTGCTAACCGAGAACAACATAACAACCA
>P_2719
CACAGCATCTTCATTATCGGCTGGGACATCGACAGTCGTAT
>P_2720
TCTGGACGATGAAGAAAACACGCATGTCCAGAGCGTGCTGC
>P_2721
TGCAGCATAACGATCTCGCGCAGGCTCAACGTCTCAGCCAG
>P_2722
ATCACTTCCACGGCCCTGCGCATTTTTTATCAGTTCAGCAA
>P_2723
CCTACATCATCGGAGGTCAGCAGATGACTGCCGACCATCTC
>P_2724
TCAGGCAGGCTTTTATGCAGCAGCACCCCGAAAGAGCGATC
>P_2725
TAAAAATTCTGATAGCTTTGCAATAAAAACTTTGATAGTTT
>P_2726
TTTTGTCGTTTACCTGTGTCCTTATAGCAACTTTTTGCCAA
>P_2727
TGAAAACTGAACTGATAGAGCATCAGTAGCTTTTGATCTTG
>P_2728
GGACCGGTGAGGGCAAGACCCAGAAACGAGATTGCAATGAT
>P_2729
GTTGATGACACAACGAAAACCTGCTCGAGAATACTCCTCCG
>P_2730
AAAGAAACGGTTGTTTATCGCAGAAATCGAATTTCATGTTG
>P_2731
CTACGGATTCAATGAATTTCCGTTCCGCTTTCAATCCTCGT
>P_2732
GTAAAGATAAAATTTAGTTTCAGTAAAATAGAGACCTTCCG
>P_2733
GCTGCGCTGATCGAAAATCACCACCAGGATAACACGCCCAC
>P_2734
TCCAGGGTGGTAGAGAAAATCCGTTCCTGCTCGGTTTCCAG
>P_2735
TCAGGAGTCCGCAAGCGCCGCAACAACGCCATCATATCTCC
>P_2736
AGGAGGACATTTCAATATGGCAGCAAAAGAAATCAAATTCG
>P_2737
CGCCGGGGAGCAGGGTTATGCCATCGATAACGGCTACGGCA
>P_2738
GATTTCCGCATCGCCGCTGGCAAAAACTCCATCAAGGTCAG
>P_2739
GCTGGCGTCTATTTCGGCCGCAGCCGTTATCCCCTTCCTGA
>P_2740
GGCACCATCGATCCCAAGCCCGGCTTCCACACGGTGAAGAT
>P_2741
CCGCAAGAGTGGGTTCATGGCGGTTACCGTGAAATTCAGGG
>P_2742
GGGAGCCGAGCAGCCAGTTTCCAAAAGCAAACTCTTTGCCA
>P_2743
AGTGCGTCGACCCCTTTTTTCAACACCTCTTCACTGTCATC
>P_2744
GCGGACCATCGCCCCGGGAGCGGGGCTGAAGAAGCAGCCGA
>P_2745
GACGGCCCCCCCTACGCCAACGGCCACACGCATATCGGCCA
>P_2746
CGGCCGCCGGGCTCATCATGCCCGAAACGCCCTAACGCAGC
>P_2747
CCGGGTCCCGTATTCATGAGCCGCCTCCCGCACCCTCATCC
>P_2748
GGTTTGCGATACATCAGAAACAGAAAACGCACCATGATCAG
>P_2749
ATATTCACCAATCGCCATTCCTACCAGGACTCCTACCTGGT
>P_2750
CGCCAGCATCGGGTCGGTCTCGGGATTCCATTCATCGTAAT
>P_2751
ACCAGGGGCCGGCGCCGGCGCCCCCATCCGGATTGAGGATA
>P_2752
GAAAGGATACTTCCCGCCCTCCGAAATAATTCACCACTCGG
>P_2753
CGGAAGATCGATAGACGGGGCCCCGGTCAGAATTTTCAGCG
>P_2754
TCAGGTCGCCGGACAGCAGGCGGCCGACGCCTTCGCGATAC
>P_2755
TAGGCAGGTTGTGCGTCTGGCGCTCCTGTACCATCTGGAGG
>P_2756
TGGCACTCACCAACCTGGAGCGTTTTCTCTCCGCCCTGCGG
>P_2757
GCTGGGCAATTTCGTTGAAACCAAGAAAGCGGTGCTGGCCG
>P_2758
GATCGTGCTTGCGCCGGCAACGGTTCTGACTCTGACCAGTC
>P_2759
CTCGCCTGTGCCACCTCGTCCTCGGTCAGCCCGCCTTCAGG
>P_2760
AATCCTCACTGCGTGATTTTCGTGGAGGATGTGGATCAGTT
>P_2761
ACACCCTGCTCTTTAAGCAGCGCGACCACCCCTTCGGCCCG
>P_2762
CGCGCCTCATGCAGCGGCTGCGGGAAGAGCTGGGATTGACT
>P_2763
TGGGAAAAATGCACATCACGCCCCGGATGGTCGTTCAGCTG
>P_2764
AGGACTGCTGGCTGCTGATGCGTTCCCTCAAGACCCTGTCC
>P_2765
GACAACGTTATCGCCGCAAGCCCCGCTACTCCCTGGTACCA
>P_2766
TCGTGGCGGAGTTTGAAAATCCGGTCATGCTCTACTCCATC
>P_2767
TATTCCCGCACTGCACGACGCAGGATCCCTTCCCCGGCGCC
>P_2768
GCATCGTCCTGGTCAAAAAGCAGAACGACTCGGGTCGCAAA
>P_2769
TCTTGAACTCTTGGAAATTTCGGTTTTTTTGCCATATTTTG
>P_2770
ATTCCGTGACGCCCAAGCGGCGCGACGTCACGGGAGAATCC
>P_2771
AGGATAGCTGAAATCAAGATCGCGAACCTCGATCAGCGCCT
>P_2772
CGAACACCTGATCCGTTGGTCGCTGGAGCAGAATCTCAACA
>P_2773
CATGGCAGCATCGGCAAAAGCGAAAACCAGCACCCCTTGGA
>P_2774
CTCGCGCAACCCGACGGTGACGGCCAATATCTCGGGCGAAA
>P_2775
CCTTACTTCAGGGAAGCCAACGGCCATGCTCTGAACAATCC
>P_2776
GAAACCTGGTCAATGCGGTTCCGGCAGCAAGTAGCGCCATC
>P_2777
TTGAACCCTTTTATGGCACGCAGCCGGCAGTTTTCTCGCGT
>P_2778
TCGGAATGTTCAATTTCGCGCTATGGCAGACATACAAGGTA
>P_2779
AAATAGGACCATATGTCAAGCAGGAAAGGCACCCACCGTTG
>P_2780
CTGGGGGTGGGTACTGGGGCCGGTCGGAATGCTGCTTTCGG
>P_2781
GCAAAAAGCGTCGGCAAAAACGGTAGGTTATCTGATAGACC
>P_2782
CATGCTACTTAAAGCTTATGCCACGAACAGCACGCCTCGAC
>P_2783
CTCCCGGCCACGCGAAATCTCCGAAACAGCAAGGAAGATGT
>P_2784
AATGATCACCGCATCGTATTCGGAAATTTTGGTATTGTCCG
>P_2785
GCACACCGTCAAAAACATCGCCGTGGCATTCCTGAAAGGAA
>P_2786
AAAGCCTCTTTGCGCTCAAGCTGTTTCATGTGTTCTTTCTC
>P_2787
AGAACAAAAGAGGCGAGGGTCAGCAGGTTCACGACCCGCTG
>P_2788
GCTTCCGCGGTTGCCATCGACAATTGCGAACTGGTCGGCCT
>P_2789
CGTGGATTTTCTGACCGAAACCGGCCAGAGCGTCTGGCAGA
>P_2790
GTCGGGCGGCAGGACATTACCTCCCATGTGGATTTTACCAC
>P_2791
CCACGCTGCCGGCGCCGAATCCCATGACCCCCTTGAGGACA
>P_2792
CTCAATGAGCAAACGCGCGTCAGCTTTGCTCTGCATCCCGC
>P_2793
CCTGACCCTGTTGCTGGTCGCGTTCTTCGTCAGGCGGCTTT
>P_2794
CGACCTGGCCGTTGATTTCGCCGTCAAGCCGACCGCTTTTA
>P_2795
CTGCTCCCCCAGACCGGAAGCAATGATGGGAAATACCGTCC
>P_2796
CCGGAGTCCCTTAGAAAATCCTCCAGTTCCTTCAATCCGGA
>P_2797
CCTGAGGGGCTGAGCATGCGCGAAAGCATGGTCCTGGGTAC
>P_2798
ACTTTTACCTCTACTTCTTGCCGCCGTTTGATTGTCCAAGA
>P_2799
CGAGTTTGTCCGCCTTTTCCCGGTGCATCCCGATTACATCG
>P_2800
GGAAATCGTTTTCCGGGCATCCAAGAGGGTGCAGGTTCCGG
>P_2801
GCCGATGCACATCCGCAACGCACCGACCTCCCTGATGAAAG
>P_2802
TATGACCCCACCGGCAAAAGCGGTGGAAACCCGCACCCGGG
>P_2803
CAGCTGTCCTGTGGATTCACCGGCTTGGGCGCACACCAGTT
>P_2804
AAATCGGCTCTCCCTTGGCGCGCTCTTCACGCACCGTCTCC
>P_2805
GCATCATGGTGTCGTTTTCGCGGAAATCCTTGCGCGCGATT
>P_2806
TGGCACTGCGGATCCGGTGACAACAGAGGAGGAGGCTCTCC
>P_2807
ACCTGGTGCAGATGCAGATTCAGGTGGCACAGGGCTACAAG
>P_2808
CTTGAAAATTTTGAAGTCGACCAATTCTGGACCACGTCTAC
>P_2809
TGAAATTGCGCTGCCCATGGCCCGCATGACCTATGCGGAAG
>P_2810
CGCACTTCAAAGGTTGAAACCGATTTCGGCGATGTTCAGGC
>P_2811
AATATCGATAATCGGCGGTTCCACGGTTAGAAAACCTGCCA
>P_2812
CTGAAAGTTTTTCAATTTTTCAAGATCGGGCGTTTCATGGA
>P_2813
GCAATTCCCGCAGATTTCTGCGAATTCGGCGTTTTCAGACA
>P_2814
TTTCGCCGCGCAGATACTGGCCTATAACAATAAAGGCCGCC
>P_2815
AGCAGTCTGATATTGCGTCCCATTAGTGCATAACGCAGGGC
>P_2816
GCTTGTGCGATATCGTGTGTCGAAAAGGGTAAATCTTATGG
>P_2817
GAGGACGCCATCGCGCAGCACGTCAAGATCATCCGCGACCG
>P_2818
GGTCCAGATCACCGTTGACACAGGAAATCACCACCTCGGTG
>P_2819
CTGGAGTGGGTCTCAGAACGCGTCAACACCCTCAAAGTGCC
>P_2820
AAAAGCTCTGACGCGCGGCTCCCAGAGCGGCGCCAGGGGGC
>P_2821
GAGCCCAAGCGCTATCAGGTCAGCGAACCACTCGCGCTCCT
>P_2822
GCTGGCAAATGTACTGCCTGCCATGAAGGTGGTGTCGGCCC
>P_2823
CATACCGGTCAGGTTTTCCGCCGCAGGGTTGAAGAGAGTTA
>P_2824
TTGGGAAGCACTGGTTTGCGCGTCACCCCCCTTGTCTTCGG
>P_2825
TTCCTGAATCCCCTTGTCGACTGCAGGGATATACTGCCTGG
>P_2826
GCCCGCCATCAGGGCCGGTGCGGCAAAACGGAACACCTGCC
>P_2827
AAAAATCGTGCCGCCGTTGGCAGCTTCAAACAGCCCTTTTT
>P_2828
GGCGGCACTATCAGGAAATCCGTGAAAATCCGAACCACCGG
>P_2829
AAACAGACAAGAAGAATTTTCCCCTGACGAGTCATGTTGGA
>P_2830
GTGGTTCCCGCACTTCGCTGCCATCAACGCATAACCCCACG
>P_2831
GGTATCGTGCCGGTATCGATCGGCGCCGTAATTTTAACAAA
>P_2832
TGGCGGTGTCCCTGTATTTCCTGTTTCGACTCAAGAATATG
>P_2833
AGGTTTCTCGTTGATCTTGGCAACTACGTCGTTCAATGTTC
>P_2834
ATCGTACCCCCTCACTGTATCCACAAGGCCACACTTTGTCA
>P_2835
GAACATGGTCCGCGCTGGTGCCGTCAGTCATCCGCAAGAGT
>P_2836
GCAACGCAGCCTGTGGTTTGCGTTTTCATCAGCTTGAATAA
>P_2837
AGCTCATGCACTGGATCGATCGCGAATTCCAGCCCGGCGGT
>P_2838
GGGTTTTCCGGTTCGAGAAGCAGCAGAATTTTAAGCAGGCG
>P_2839
CGCGCCGGATCCAGAAAGATCATGGATTTTCACCTGACGGT
>P_2840
GCAGGATATCGAGCACTTCGCCGTTTTTGCGGGTATGGATC
>P_2841
CCACATCGACCAGCTCGAAGCCGAGATCGTCGAGAACGGGC
>P_2842
AAGCCTGATGCCAACCCGGACCGCGTCAAGCAGGAATTGAC
>P_2843
GACGGAAGTCATTGCGCTTACGCTTGAAAATAATCCCACAC
>P_2844
ATTTATGAGGCGCGTGTCGGCGCCGATGTGCGGGCGAGTTT
>P_2845
CAGCGGTCGCTGTACCTCGGCGCCCACCCCGACCGAAATGG
>P_2846
AACCGATCAGACAAATTTCGCGAGTTTTCACCACAACAATC
>P_2847
AGCAGGGTCAGGAAAAAAAGCCGTTTTTTTTCACTCACAGC
>P_2848
ATTTGCGGGCAATCTGGAACCGGCGGACCTGATCGATACGT
>P_2849
GCGCGTGAAACGGAAAAATACATCGATGAAATCATCGATGA
>P_2850
CACCTACCTGTTTGCCTTGACCACCAAGCTTGGCGAGAATC
>P_2851
CGCCGGCCCATTTCCTCCAGCCGGCAACGTTCTATTCAGAG
>P_2852
AAGAACGGATGAACCAAACTCACCCCGAACCGATCCCCGCA
>P_2853
TTCTTCGTAGGCGAGCAGCACCCTGTTGCGGATTTTCAGGG
>P_2854
GATGTCCGATCGTGTCGACGCATCGGTAAAGAATCGGGTCG
>P_2855
CGATGAAGCTTTGGAAAAAGCCCTCTCCCATCCTGACGAAG
>P_2856
TCAATTCCGCCCCTCTTTTGCGGAACTGCAGATTTTTGCCC
>P_2857
GCTCATCGAGACCGACAAATCCGAGGTCGCGCAGCACTTTG
>P_2858
TGCTGGAGGCCTTGAAGCGGCTTATTGTCTTCTCGCCATGG
>P_2859
GCCAGCATCTCGAGAGAAAGCCGGTCGGGATAACCATCGTC
>P_2860
GAAGCCGGCACCGAAATCAACCACGGTCAGACAGATGCCGT
>P_2861
GCGCTGTTCCATGACATCGGCGTTTTGCTGAAAAATATGAA
>P_2862
GCGAGCGGACCGCCACCAATCCAGAATCGAAAGCGACCGGC
>P_2863
TTACCCGCGAGCGCATCCGTCAGATCGAAGCGAAAAGCCTG
>P_2864
AAGCACCAGCAGGGCCGCCTCGAAAATTTCTTCTTCACCGA
>P_2865
CAATAAACGTTATATCGAAGCCTTAAAATCTCACGAAAACA
>P_2866
GCCGTGAAAAATGCTCGCCCCCCAGTCCCAACGTCCGATCG
>P_2867
CAAGAATATAGGAAAATTCGCCGTTGATGATGTAGGAGCTG
>P_2868
GAACAGGCCTTCACGCTCATCAAATTTCGAACCATGCGCAA
>P_2869
GACACGCAGGGTGTTGGAGTCCGTCAGGTTGACCAGGTCGT
>P_2870
TGAACACTTGTATAAAGCCACTAAGTTTCGAAGACTCCGAG
>P_2871
GGTAAAACTCCGCGCCCCCCCCCCTGAAACAAATGGCAGAC
>P_2872
GTTTGACATAGTAGATGTCGCGGGTTTGCCGACGCAGGTGC
>P_2873
TGACAATGGCTCTTGCTTCACTTGGGGACAAAAAAAACTGA
>P_2874
CTGCACAAGCACTTTTACCGCTCCAAATACGATTACCGCCA
>P_2875
GACCTACCGCAAGAAGATGTCAGAAGAAAAGGCGCTGCAGG
>P_2876
GGAAAGATCGGCAAGGATCGCAAGAACCCGGCTGCCGCGTT
>P_2877
CCTGATCGGCTCCATCGAAACCAACGCTTACCCCGTAAAAA
>P_2878
GAAGATATCCCAGATAAACGCATTGGGGAAGGGAAAGCTTT
>P_2879
AAGCAGCATGCGGAAAAAATCCCGTCCCAGCCCGCCCAGGG
>P_2880
CAGGTTCGAAACGGAAGCAGCGGGAAGTTTATCCCCGGCCA
>P_2881
CATAAACTTTCGTGGCGCCGCGCTGCAGCAGGCAATCGGTA
>P_2882
CCGGTTGGGATCGCGCACAACGCCTCCCTTGCCCACCTGCC
>P_2883
CCGGCACGCAGCAGCTCGATCGGTTCTTGAATTTCGCTCGG
>P_2884
GTGCGGTATCAAGAGAAGCGCGAAAAAGATATCGAGCAACA
>P_2885
AAAACTAGCAATGAGATCCGCTGTGCCGGTGGAATCCATGG
>P_2886
CTGCACAAATACAGGAAATGCGGGGATTCGACACGGTCATC
>P_2887
GCGGCGGCATCTGTCTCGAACCGAACGTCTACTTCAAGGTC
>P_2888
GTCTGCTCGTCGATTTTCTGCCCCTGATAATAATAGCTTCG
>P_2889
GATCGACGGAATCGGTTTTCCGGCTATCATAAGACCTTCCT
>P_2890
ATCCTTGTCGCCGGGAAATTCAAAAACTATTACGTCATTAC
>P_2891
ATTCTGAATAAAACCATCGGCGGAAAAGAGAAGAAGATGGT
>P_2892
GGGCGCCTCAACATCTGCTCCAAAGAGAGCGTGGTGCGTCG
>P_2893
TTGCGCTGCATCTCGGCATACCAGCCGGCCAGCTTGAGCCC
>P_2894
CGCTGAAGAAACAGCGCCTGCGGAAAAGTAAAGATGAGCGC
>P_2895
CGAGGACGTATTAAAAAAGGCTGCAGAGGAGATAGCTTCCG
>P_2896
TCGGCACATCCCAACGTCACCCGGTAAGTAAGAACCATGAG
>P_2897
GCGTCCACCGCCACATCGAGCCCGTAACGTTTTTCAACCTC
>P_2898
CCATACTTGATGATCTGGCCCGTAAGCGCGACGGTCTGCCC
>P_2899
CAGCGAACTGGCGATCATGACCGGGGCTGTGGACGCCATGG
>P_2900
GTGGCCTCCGCGCACGTCATCGAAAAGTTTTTCCCCGAAGC
>P_2901
TAGGCTTGGGCCTGGCCGCGCATCGCCTCCGAGGCGGCGTG
>P_2902
TGGCTTTGACGAGATCGACGCCCTGAACCTGCTGATGGTCC
>P_2903
GAGCTCCCTCCCGAGAAACGCCCCAAGTACATCACCAACTA
>P_2904
AAGGTCAATCTCCTGAAAATCGAGGATTATTTCTTTAAGCA
>P_2905
CGCCCATACTCATTCGGCCTCCGCGACACGGGCGAAATCGG
>P_2906
CGCCAAGGCCAAGAAGACCACCTTCATGGCCCGGATCGTCG
>P_2907
GTAGATGGCTGGAAAATGGGCAGCCACCTCAAACAGACCGA
>P_2908
AGTCAGAAAGCGGTTTGATGCATTCGATTAGAGCGGCGTTT
>P_2909
TTCCCACATCCGGGTTGACGCCGTAAACGCTGGTTGCCCCG
>P_2910
CAGTTGTCCGTTGTGAATACCATGTTGAGTAAAAAAGAGGC
>P_2911
GTCGCGGCACATCCGCTGATCAGTAAAAGGATCGCTGCACC
>P_2912
TCACCTGGCGCTTTGAATTCCGTTTTGCCGTGGGCTCCATT
>P_2913
CTCGGTCGTCAGATGTTTCGCAAGCTCAAAGTCTACACCGG
>P_2914
CTCTCGACCCTGCTTTTTCGCCTCTGCGACCATGCCGACAC
>P_2915
GACCCGGTAGATCCTAAAATCACAAGATTTTTCATAACAAC
>P_2916
CGCTTATAGACATCATCAAGCTGTTTGTCTTTCTGCTGCCC
>P_2917
ACAGTCAAGCAGATTGTCAGCATTTGGCAAGCGATGGCCCC
>P_2918
GCGGTAGAGGCCCGTCAGCGCCGAGGACAGACTGTTGAACC
>P_2919
ATACCTATCGCGATCAATTGCGGGAAGGCGGCCTGGGGCTG
>P_2920
TTCTTCACCAAAAAATTGTCCAACGAAAAGTTTGTCGCCAA
>P_2921
GCTATAAGGACAGATAAAATCCGATTTTCAAATGCAGCAAG
>P_2922
GGAGCAGGGACTGAGTCAGGCTGTAAATGGAAAAAATGTCC
>P_2923
GGCCTTGAGCACCCCCGCCGCAAAAAAGCCAAACAGAATGT
>P_2924
GGGTGCTCAAGGCCTTTCTCCCCGAGGAGGCCGTGGCGCGG
>P_2925
CACAGGGGCAGAGGAATCCCCAGCAAAGATGCTTTAATGAC
>P_2926
TCTATTTTGTACTGATGTTTCTGCTATCCTTTTATATGGGC
>P_2927
TCATAAACAGACCTCAAATCCTGTAGCGACCCTGTCAATCC
>P_2928
AACGGTCAGATGCTTTGAAACCGTCGAGATATCCGCCCCGG
>P_2929
TCTGCATCCCGATTATCTCTCCACCCATTATGCCCAGGCGC
>P_2930
AGATCTGAACATGTATGTCGCTGCCATGGACTCCTCTACTT
>P_2931
CCGACGCTGATATCCATCTGCCCTTTCAATGCACTGACCAC
>P_2932
TCGAGATTCCCCGAGCAATTCCATGAGGGTCGCCGCCGCGT
>P_2933
TGCGGGAGAGCTGTCTCAGTCAGCTGGATTGCGATCAGCGC
>P_2934
GAATCGCAGTCGCTGAGCAGCCCCTGTGTTAGATGCCATGC
>P_2935
GTGTTTCTCAAGGCTCTGCGCCCCGATGTGAAAATTATTGG
>P_2936
AAGAGGGTGCAACCTTTGTGCAAATTTCAACCTCGCCCTTC
>P_2937
GTCTCCATCACCGATAAATGCGTGGACTGGGAAACGACCGA
>P_2938
GACCGGACAGAAGAAAAATACAAAAAACCCGTTTTAAACCA
>P_2939
CCAGGGTCGTTTTCCCGAGCCCGGGCGGCCCATAGAACAGC
>P_2940
ATATAACGGGGGGATTTAGGCGCCAGCGAAAGGCGTCGGTT
>P_2941
GAGCATCTGTTTCTGCGACTCAAATTGCGCCCCCTGCTGCA
>P_2942
TTCTGCGGTCCCCCTTTACACGAAAATGAGTCATAATCAGT
>P_2943
AGAACCTGGCATGACGACCGCGGGCAAATTTTCCGAGCGTG
>P_2944
AGTTAAAATACGGGCCAGCGCCGCACAGACCGATCCCTTGC
>P_2945
TGATGGTTGCAAACAAGGCGCATTTTTTTTATAACGGTTGA
>P_2946
CTCGATTGGCTCAAAAACAACCGTGAGAAGCTGCAGAATAA
>P_2947
AAATTAACATTTATGCTGCGCGTCCTGGCATCATCATCGGC
>P_2948
CTTTTTGCCGTTATGCACCGCGAAGGTGTGCCCAACGAATT
>P_2949
CATCAAGCAGCTTAAAAAAGCGGCTGACCTCATCAACAAGG
>P_2950
GGGAATGAAGCCGGAACACGCCGATAGGATCTTTGATCCCT
>P_2951
GGTCGGTGAAGTGGAAATCTCCGATTTTGAACTCAGCCTGC
>P_2952
ACATGTCGTACCGAGTGTTGCATTGGCATCGTGACAGACAA
>P_2953
GCGCCGGCCACGGCATGCCGCTGGAACATACCCTGTGGATC
>P_2954
CTGCTGGTGGCGGTCGATGTCAGCGACTCCACCAATATTCA
>P_2955
AATGGCATGGCGATCGGCTACATACGAGGCTTTTTTATGTC
>P_2956
CGCCAGTCCGTAAAAGGGCACCTTGTTGATAAAATCAACGA
>P_2957
CCATGCAGCGTGCCGTGGCCCGGTTGGCGCCATCCCCCGAT
>P_2958
GATGATGACGGGAATATTTACGTTGCAGAAAATCTCAATGC
>P_2959
TCGTATAAAATATTTAATATCTTGAAGTGAGAAAAGGTTCA
>P_2960
GCGCGGCACCGGCAAGTCCTCCGCGGTCAAAAGCCTGCTGC
>P_2961
TCGATCACCCCGGCAAAGTTCCGGTCGAAGGTCACCTCAAA
>P_2962
ACGGGTGCGAAGGGAGTTGGCGTCAAGAATGAAAACCTGCT
>P_2963
ATTCTGTCTTTCCCGCTCAACTTGCCCTTAATTGGCCCACT
>P_2964
GAGCGGGAGTTGTCCCAAGTCAGAAAGTCACGCACGAAACG
>P_2965
TGGACCTCAGACAGAAATTCCATCGCCAGAAACACGCTGCC
>P_2966
TGTGTGTATGCTGCAGAGCGCGCCGGAGATCATCTCACCGC
>P_2967
TCGCGATTGCCGTATTTTTCCTGCAGAGCACCGAGCACCAT
>P_2968
TGGATCGCGCCGCTGCCCTGCGCCTACACCCTGCTGCACGC
>P_2969
CTGGTTGTGCATCTGCAACGCAGAAGCGGGCACAAGGAACG
>P_2970
ACCTGGTGCAAGGGCGGTTTCGGAAAATAAAATACCGATGC
>P_2971
AATTCACCGGGCCCAGCACTCCCAGAAGCCCGGCCGCGCAT
>P_2972
GTTGATGCAATCGCGGAAATCCAAAGAACAATGAAAATTTT
>P_2973
CAAATTCACTGGCTAAAGCACCGAGAATGTCACGCCGGGTG
>P_2974
GCAATATCCTCGGTTTCGAGCGGGACTACCCCGATACCACC
>P_2975
TATTGCCCACCTCGGCGCCACGCCAACGGTAGATGGACTGA
>P_2976
GTAAAAAGGCTGTGATTTCACGTTGGCAGCCAGTTTGCCCC
>P_2977
AAGCCTTTGCCATGAAAAATCCGATGGGGTTGAGCTTCCTC
>P_2978
TGATAGTGAAGAGTAAATTCCTCCTTCTCCAAGGCTTGGGC
>P_2979
CCAGAAAACGCCTCTGCACGCCAAAGCGCGATTCCACCCGC
>P_2980
TTTCTCAACGTGATTTAACGCGACAGCCCCGTGTGACGCAC
>P_2981
ATGAACGACATGATCGACGGCACCCGTGTCGAAGGCAGCCT
>P_2982
ATTCGGCCACGCCCATGGATCCGCTGGGATTGGATCCACCC
>P_2983
CCGACACCCTGCTGGAGAGTCAGCTGTTCGGCCATGTCAAG
>P_2984
GAGCAGCAAAACAGCGAATGCGCTCACGCAAAGACCTGCTC
>P_2985
TTTCCCTGCCGTGCCATCTGCTGCAATCCATTCCATAGCTG
>P_2986
GAATTTAACGGTCAGTGATGCGTTGATGTCCCAGGCGGTGT
>P_2987
AGCGAATATCATCAACCCCACTCCAACGCCAAATTTGCGCG
>P_2988
CGCTCCGAGGCTGCGCGCCGCAATTGTGACGTTCTGCTGGC
>P_2989
GATCTCGGCAGTGGGCCAGGCATAGTTGATGTCGCCGCGCA
>P_2990
GGTCTCCAGATCGCGCATCTCCCCGACCAGAATAACGTCAG
>P_2991
CAGAATCGGAAGATAATGCTCGCTGCCGGTATATCGCGTGA
>P_2992
CACCCGCTGCCCATCGGCTCCATTCAACTCGATTTCACCCC
>P_2993
CATCAATATCGGCACGACCACCGAGGAGGTGGCCAAAGCTC
>P_2994
TACGCCTTATTTTAAAAACACCGTTCCAAAATACACCATAA
>P_2995
GTCAGGTTGCTCAGAACCAGCGGCCACATGACCATGGTGTC
>P_2996
GAGTGGACAGTCGCATTGAGCCGATCCCGTGTGGCTCCCGG
>P_2997
CCACATATCCATGTACAGCGCGAGTCCAGTCTCGCCAAATT
>P_2998
AGCCTGCCCGATACGGTCGGCGGAACCAACAAACAGGCACA
>P_2999
GGTCATGGCGCCGCCCGTGGCAGGGGCGGCGTCTTTCGACC
>P_3000
CAGCTCGGGGACCCGTTCTTCCAAAACCCGTTGGTGGATGC
>P_3001
GGGAGCAGATTGTCATAGCGCACCAGCAGCTCGGACAGGCG
>P_3002
AGTTCCCGGATTTTCAACTTCCCCGACCAGGAAAACCTGGA
>P_3003
GCTCCACCACCTCCCGCAAGCGCTGGCGGCGTTCCCTGCGT
>P_3004
GATTACTCATTTTGCCGCTACTATTGAGTGGTTTCGCCGAA
>P_3005
TTTCTGGACAGATGGTGGCTCCGAAACGACCTCCAGGAGCA
>P_3006
GGTCTTGACATAGATCGACTCGAAAAAAGCCAGCAGAAACG
>P_3007
TTAGTGTCGAGCAGAAAATGCAGAACGGGCGCCAGGCGGTG
>P_3008
TCGCCATTTATCCTGACCTTCCCGTCGTGACTAGGCAGCGA
>P_3009
GCTTTGAGCCCGAAATAGCGCGTCAGGTCGGAATCGGTAAT
>P_3010
GGCTTGCTGGTTCGCACAGGCGCTGGTGAAAAACAGGAGAA
>P_3011
CCGTACCTACCTGGCTTTTGCCAAAAAAGCCGAGCAGGACG
>P_3012
TCGGCCAGGGTGCGAAAATGCGGGATCAGTTCATTGACGGC
>P_3013
GCATTCTCCTCCGCCAGAAGCAGGGTCTCAACCGACTCCCC
>P_3014
GCGCAGGTCCTGGTAACCAGCGGGCTCCTCGTCGGCGGCAG
>P_3015
GCTGAAGCTGAAGCATAGGGCGCCATGGACGAAATGTTCCA
>P_3016
CCCCATGGCGACCATGTACGCCGGCCGCCCCTGGACGGTAC
>P_3017
GCGACCGGCCGATTTTGCCGCGATGATGAAAAAACTGGCTG
>P_3018
CATGGACGCTAAAGAGATCGCCGCCGAGGTTGAGCGCCAAC
>P_3019
AGGTTGCCCGATTTGACCCGCACTTTTGCGGCGGGTGCGTC
>P_3020
AGATTTTGGATAGGGGGAGTCATGAGATTGATAATTGTCGT
>P_3021
TCGGAACAAGTTCGTCAGCACTCCACATAAGAACTTGGTGT
>P_3022
TTTTTCATTAACTGAAATCTCGATCTCTGACTTCTGGGCCA
>P_3023
GGATTGAAACTGCGAATTCGCCCCAAAATCATCGAAGATGC
>P_3024
TGCGCCTGCGACGGTTGCCGCGTGCGACTGACATCCTCTCT
>P_3025
CGATCAATACATTGAGACAACCAAAACCTTTGAGGTCTTAG
>P_3026
ATGTCATCAGGGCTCAAAATCAAAGGCTTCCGGAGATTATC
>P_3027
GTTGGGGCGCTCATCAATAGCAAGAAGTCCATTGACGATGT
>P_3028
TTCAGTCTTCGGGACTAAGGCGCGTTCTCGGCGAGTGCTGG
>P_3029
CACATTTGAGGATAAAAATGCTCCACTTCTTTATTTTTATT
>P_3030
GCGGGCGAGTTTCACCTGATCAGGAAAGGTGGATTAAGTCT
>P_3031
TTCAAAACAACTTCAAAAGGCGTTTCTTTTTCTTCGTCCTT
>P_3032
CTCAAGGTCAAAGCTACTCTCGAAAAAGACCCATTTTAGGC
>P_3033
CGGGGTGGACAAGCTCATTTCCCTGACTGACGCCAAAAACC
>P_3034
TATGGCCGCTCTTGAGGAGGCAAGTGCATACTCCGAAAAAA
>P_3035
GGTGGCGGACAAAAAGCAGCCTGTAGAGCCAGAACCTCCGA
>P_3036
GAAGGCTCTGCGAATTTCTCCAGGAACTCTTTGATTGGCTC
>P_3037
CGAAGGGTCAGGGAATTTGACGTTTTCAACTTCGCACAATG
>P_3038
GCCGACCTTGTTATCAAGACCGGAGTTGAGAGACCCACAGT
>P_3039
TCCTGCGCTTCCTCGAGAATCGGTCGGCAGAAATCATTTCC
>P_3040
CGTCGGCATCCAGGTGGATGCGGTTTGTTTTCGACATGGAT
>P_3041
GCATGAGGAGTATGCGACAACTCCCACATACAAGGCCCTTT
>P_3042
TTACCTTGTCCGGGAAAATACGATTCCACTGGACGAAAGCC
>P_3043
AACAAGACAAAGAAAATACGCCGCAATCACAAAAAAGGAGG
>P_3044
AGAAAGTTGCCGAAATGGTCCAGCAGATCGTAAAAGCCGCC
>P_3045
CAATCACAACATCGAAATTTCCCTCGATATCGGCCAGGTGC
>P_3046
TTCCTTTTTTGCTCAAAAAGCACAAACGCTCGATCTCCTTG
>P_3047
TGTTAATCGTGAAAAAATTGCGTCCTGGGGAGGGGTGACAA
>P_3048
TAAAGGTGAATATGGTGCAACTATAACAGAAAAATTTATTG
>P_3049
GGGGCTGGCAATAAATTTTTCTGTTATAGTTGCACCATATT
>P_3050
CCAAGAATCTGCATAAACGACCAGAAGCCCAGATCGGAGAC
>P_3051
CGCATTTTTATATATTTTTTCTTTCTTTTTTATTCTCTTTG
>P_3052
TTGCGGTGACAAGGTAGCGGCGGCTCATACTGTGTTTCTCC
>P_3053
GAATTTCGGTGCTGACATATCAACACTCATAGAGAAGATCG
>P_3054
AAATTCCCCGGTACGAAGGGCACGAGTCAGCATGGCATGAA
>P_3055
CGCAAAGAGATGCGCGAGTACGTTGATGCGAACTTTCGCTT
>P_3056
GACCACTTCAGTACCATCGGCGCTGCGCCCTTCAAGCCTGG
>P_3057
TTGCCCAGATTGAGAAGATGCGAAAAAGCACGCACCTCCTG
>P_3058
GATGGCGATTAGTGCCTGGGCGGAAACCAACTCGAAGCGCG
>P_3059
CGCACAGACACTTGGAATGGCAAGAACGACCTTCTATACAT
>P_3060
GCTTAAAGCAGATGTTGGAGCGAAAAAACTTCATCAACTGA
>P_3061
GCTGGCCCTTCCCAATATCTCAGATACCTCTTTGTGCCTGG
>P_3062
GGGAGAATAAAGCCATTGCGCTGGCCGAAAGACTCAACGAG
>P_3063
GTTTTAAATTTTTTGTCAATCTTTTTTATATACAAATGCCT
>P_3064
CCTGATATTGAGGTGATAGTCAGGTTGATACTTGAAACAGG
>P_3065
TCTTGCCGTCATGGGATCGGCGAAAATTCAGCGAAACAAGG
>P_3066
TTTGTGAGAGCCCGGGCCAACAATCTGCTCAGCAAAAAGGA
>P_3067
ATGTTAGAGTCAGGTATCAGCCGGCCATGGTCTTTTTGGAC
>P_3068
GCATATCGACGGATCCTTGACGGTTGAGGACAACGGACGTG
>P_3069
GCGTGCGGGTTCATGGATTTCCGTGGTCAGAATCAACGGCA
>P_3070
CCGCTGGTGATTGCCAAAATCGAGAAACCGGAAGCGGTTGA
>P_3071
AACTTCAAGATGATCCACACCTGCATCCGCGTGATGAACCT
>P_3072
ATGGGTGTTACGACCCCATGCTTTTTTTTACTTTCCCGGCC
>P_3073
TTTTCATCTTCCCTGATTTGCAGTCGGGAAATATCTGCTAC
>P_3074
GCTCAATAAGCTGGGCGGCGCCGAGGCCATCGGACCTATTC
>P_3075
CTGGATCTGGGAAAAAGCCTCCTTAAGCGATTCCTTCGCCC
>P_3076
GGTCTACACGACTGAGAAATCCCTCAGCGAGCACGGCGACA
>P_3077
ATACTGATTATCGCGAAATCCAGGAAGGGCCCTTGAGTCGT
>P_3078
TGGTTCTTGGCCCGCAGCTGCGGTTTGTGGTAGGTTTCCGA
>P_3079
AAGAATGCCGGTCAGCGCGGCGCTGCCGTCTCGCCAGGTTT
>P_3080
GGTATGGCTCATTTGAAAAACGGAAATTTGAATCAAGCTTC
>P_3081
TACATGTTCCTGGCCATGGGCGTCGGGGCCTTTACCGCCGG
>P_3082
TTGGAGGAGTGGTTGTTCCGCCGCCCGCTCGGGCGGTTGTC
>P_3083
CCCGACCGCGACGGCAAGCGCGTATATGACGCCCTTTACCA
>P_3084
CCCCCCATCCTGACCACCACCGCCGAGCTGACTGCCTTTCT
>P_3085
GAGTATCTGCGCCAGTTTTTCATCGTCGAGCAGTTTTTCGT
>P_3086
TTCGAGTTCGGTCGTCTTCACGTTCGAGCTCGAGGATCAGA
>P_3087
TGAACCGCCTCCAGAAAACGCCCATCTATATCGTTTGTCTC
>P_3088
GCTGACTTCATGGAGAAATTCCGGGAATTCCTTAAGGAGGA
>P_3089
GATCTACTGCGCCCTGGTCGCCGGGAACGACTTTGATCTCG
>P_3090
GGGGTCGCCGGTCAGTGCGGCGGCAAAAAGATCGGCGTCAT
>P_3091
TGCCGTCAGCTCACCGGTGGCGCCCATGGATAAACCCACAG
>P_3092
GGCAGCCAGGGTGCGGCAAGCAAAAACACTCTCTGATCACT
>P_3093
GCGCCCAGAAGTGCAGTCTCCCCAAGGTTCTGACGCAACTC
>P_3094
GCCCCTTTAAAAAAATAAAACGGCATTTTAAAATGTTTGGA
>P_3095
GTTCGTGCACGGTATCGGCGCCCGAGCCCATGATCACCACC
>P_3096
AGGGAATGCAGCTCGAAAAGCTCCCTTTCGTGATCCAGTAC
>P_3097
TGACGGATATCAAGGAAATTCAGATGTATCTCGCCAACGAC
>P_3098
AGTGGGGGCGTTGCCGATGGCATAGATGGCTTCGGGGTAAC
>P_3099
CAAGTCCGCCAAAGTTGCCGCAGTCACGGATCAGCACCCGG
>P_3100
AACCACGGTGGAGAAAAAAGCGGGGTTTGTTTTGCGCCCCG
>P_3101
CTTAAGGTCGATTTTTTTCACAGCATCCTTAATCTTTGCTG
>P_3102
CAGGAAAACACACAAACCCACAGGGATTTATTGCGGACCGT
>P_3103
CAATCCCTACAGCACCTCTGCCGAGATTCATACCTCCCTGC
>P_3104
TTTTCTGGCTCGGCGAAGCCCGCAAACGCTTCGGAATGAAA
>P_3105
AATGGTGACCGAGGCCAGCGCAAAGATCACCACCAGCACGC
>P_3106
CAGCCACTTGGCAAAAAAACCGCCGCTGGGCGGCAGTCCTA
>P_3107
CTGCACGCGGTCGCGGTGGTCAAGGCGGGGGCTTTCGGCAT
>P_3108
CAGCGGCACCAGCACAAAAGCGCGCTCATGCAGCCGCGGAT
>P_3109
CGGTCTACCGGGGCGCGATTCCCGGCTGTTCAGCGCCAGTT
>P_3110
CCAGTCGTGCAGGTGAATCACATCGGGGCGAAAACCGGTCA
>P_3111
CTCAGGCGCCTCCCCGTGAACGGCTTCAGGTTGACGACGGG
>P_3112
GTCGGCAAAGAGGAAAAAAGCGGAGACGGACGCAACCCGGC
>P_3113
TTCGCCATCAACCTCACCGCCTGCTCCATCAAACGACTGCC
>P_3114
GCCATGGCCTTATCCAGACGCTGCTTCGCTTCGAGGAAGGA
>P_3115
GATATCAAAATTTTAATTCACAAATAGAGGGTTTTTTACGT
>P_3116
TCCAGTAAAGGTCAAAAGTTCCCTGCGTCAGCGGCACCGGA
>P_3117
CCGTGTGGCGGTAGAGATCGCGCGCGGCTGCACCCGCGGCT
>P_3118
CAGGCGTTTCTGGCGGATTACCGCAACACCACAGAAAAGAT
>P_3119
CTGCAGCTGGAGCTCGACCGCCGTATTCACCGCAAGAGCGC
>P_3120
TTTGTCTTTGAGGAGGTAAGCGGTAAAATCCATCTGCAGAT
>P_3121
CATGGTGGTGGGACACCAGGCGGCGGAGGTCGAAAGCGCTC
>P_3122
CCCCAGGGTCAACAGCGCGGCAAGTCCGCCCACTGAATGCA
>P_3123
CTGTCGGTCTCTATATCAAACAGAAAATCGGGCTTTTCACC
>P_3124
GGGCCATTATCAACTTAACGCAGGAGGAACAGAATGAAGAT
>P_3125
GACCATTCCCTCCGAAAGCACCGGCCGGGTCATGGGCGGCC
>P_3126
TGAGTCGGTCTGGCGTCAGGCCGGCCACTACCGGGTGCCGC
>P_3127
ATATCGTGCATTCCTTTCCGCCGCATTGTACAAAAAAAGCC
>P_3128
AACAGCAGCAAAAATCATGACGGAAAAATCATGGTAAGACC
>P_3129
TCCGGCAGCGGCTGATCTTTCCCATTCATTCCGCGCGTGGG
>P_3130
AACTCAAGCCCTCCTTTATACAGTGTAATCCATTTATTCGA
>P_3131
TTCTTACCGGTCTGAATCAGCGTCAGGGTCTCCATCGCCTC
>P_3132
GACAGCGCATCCTCCAGCTGCCTGAAGGGTTTGAGCCTCAT
>P_3133
GAAAACGAATGGGACCTTTACGGCCGCGGCGTTTCGGTCTG
>P_3134
AAAAGGCTACTCCGAAAAGACCCAGGATATAACCGATGCCG
>P_3135
GGAGAAAGATCTGCTTCTCGCCGAAGCGACGCCCGACCTCC
>P_3136
TCTTCGGTATTGCCGAGGCACATGGAGTTGAAAATGGACCG
>P_3137
CCCAAACAGCTCGATTCGCCCGTCAGGGCACAACACCAGTA
>P_3138
GCCCGTGCGTGCCGTAAAGACAACGTCCCCGCTGAACGCGC
>P_3139
CCCGGCGACGAGATGAGCGGCGCCCCCTATCTGCGCGGCAC
>P_3140
GAGAACGGTATAAGTGAGCCCGGCCGGCACGGGGTCCGTGT
>P_3141
CCAGGCCCAGGGGTTGGGCGCCCCCATGCCGACGTAGTCTT
>P_3142
TGTGAGCCGGCGGGACTTCGCGCGAAATCATGCTCAGATTC
>P_3143
TTATAATATTTTTTTAATTACGTAAATAGGGAGAAAGCAAT
>P_3144
CCACCGTCTTGTTGAACTCACCGAACTCAAGCGGTTTGGCC
>P_3145
CGAATGAGACGGGGGGCGCCCTCCGCCATGAGTTGGTCGAT
>P_3146
TTGTCCTTCGCGTCAGCCAGCGGCGCCACCACCGGCAGATC
>P_3147
CAGGGCAGCGCCTCCAGCAGCACATTAGCCTTCGCGATAAG
>P_3148
ATGGTTGGGCATGTAAATCACAGCGCCCTCAGGGGAGGCTT
>P_3149
TGTTCTCCCGATTTTCTAAGCAAAAAATGGGCCTTTTCACG
>P_3150
GCGGCTCCTATTTGCGCCTGCGATGAGTCTGGGTCAGGCGG
>P_3151
CACGCACTTTGAGAAAGTCGCGGTAGTCTTCGAGCAGTTCT
>P_3152
GCGCGCACTCCTGAAAAATTCAAGGAGAAGTACAACATCGA
>P_3153
ATAATATCTCTTATTTGTAGCGCGCATTTTTTCTTTGTCAA
>P_3154
GAATTTTATGGTTTTCAGTGCGGAAAAATTTTACTTTTGTG
>P_3155
TTTATTATTACGCTGAAGCCCTCGACAGCAATTTCTGGGCG
>P_3156
CAGATGAATTTCTGGAGAGGCTCAGTCAGATTATGCCTCTT
>P_3157
TAAAAAGTGCTCGTAACATCCATTCACCATAAAAAAGGCGC
>P_3158
CTTCATACAGCAGAAACTGGCGTTCACTGGACGGTTCGGCC
>P_3159
TCCCCGATGCTGTAATTTTGCCCTGACTCCTCTGCAGTAGT
>P_3160
ATCGATCATTTTCGCGGATTCGAGGCCTGTTGGGCCATCCC
>P_3161
GGTCTTTTCAATGTTGTCGACAGTTTGGGATGGCATGCGGG
>P_3162
AAACGGGGCCGTTTATAGCACAGGGACTCGACCAACGCCCT
>P_3163
CACTGCCAGCTTCGGAATTGCGGGATTTCCCGAAGACGCGC
>P_3164
GCTCATTACCCCGATATCCACGGAGAACCGGCGCTTCTGCT
>P_3165
GGCAATTAAATCTCATCAATCGGCCAGGCGCGCTCAAATCC
>P_3166
TTCTTCTCCATGCTCAAGCGCAGCCTCAACACTTTCATGAA
>P_3167
AGCGTGATTTGTTCCAAATCCAACCTCGGCTTTTTGCCACG
>P_3168
CGGGACGAGTCGATTCCCGGCATCGGCCGTATTCCGGAAAT
>P_3169
GAACTGGGGTTTGATCTCGGCGGAGAAAAATCGGGACTGGT
>P_3170
CCAATGTCGGCCCGGTTCCGCGTCAGATCCCAACTCAGGAA
>P_3171
TCAGGCAGCTGATGAAAAAGCATCAGAAAAAAACAAAAAAA
>P_3172
ATATAGCGCAGCGATTGAAGCTGGAGCGGGCGCGTATCTTT
>P_3173
CCTCGCGCGAGGTCAGATTGCGATAGTAGATCGGGGTGCGG
>P_3174
GAGACGGCTGCTTTCGAAATCCCCTACTTCTTTTCCGGTCT
>P_3175
GAACGGCAATAAAATATCGCCTTTCAGGGTAATTTCTTCTT
>P_3176
CTGTCGGATACCATCTTTTCCTTCAATACCAACAAACGCCT
>P_3177
TTTTTTCAACGCCGTTAGCGCCGAGGACGCAGGGAACGCCT
>P_3178
CTGCCCAGCAGGGCTGCTCGCAGTGCCATTCCAACAACAAC
>P_3179
CAAAACTGACGAAAAGGATACCGAGGCCGACAATCGCTACA
>P_3180
TGATGGGGCCGCGAAACAGACATTGGACGCCTCACGCACAT
>P_3181
AGCGCAAGCGCATCTCCTTCCTTGAGTTCATAATCCAGTGC
>P_3182
GAGCCATGGCATGGACGTAGCCAAGGCTGGCATTGTTGAAT
>P_3183
AGTCGGCGAGCTTTTCACCGCCGAGAGCATGAATATCGATG
>P_3184
CGAGACGCGCCTTGCGGCGGCGAAGATTGTTCAGGGCGATC
>P_3185
TCACAGGCATCAAAAGCCGCCCGGATCACCCCGTCATGACT
>P_3186
AGCGGTTCGATCCCGCTTAGCTCCACCATAAAAAACAAGCA
>P_3187
GATCACCGGTCCCTGGAAAACGGCCACCTGCGTATTGAGAA
>P_3188
ACCCAGTAAGGCACTTCACGCCGAACCCGGTTGAAAAACCC
>P_3189
TTCCTCAAGTTCCGGGCGCGCTCCGATCACCCAATCGCCAC
>P_3190
CATCTGTGGATGATGCGGCACGAAAAATTCTCATCCTGTCA
>P_3191
GAAACAACCGTGCTGGTCGACGTCGCGGCGGGCGACAGGAT
>P_3192
TGAAGAACGTAGCCATCCCACCGTTCTGAAAAAATTCAAGG
>P_3193
CAGGAGCGCATTTTCTGAACCTGTTCTGCTTCACCGGGGCA
>P_3194
CAAAGGACGAGCATGGCAAGCCGACTTATATGAAAAAGAAG
>P_3195
GCATTGAAGGGCTGCAATCTCGCTGACGACAAGGGGCCAGG
>P_3196
ACCCTTCGCGGACGAAACTGCCCCGAAGCCTCCCCAAAAGA
>P_3197
AAGCCGATCGTCTTTGAAAGCCCCATGCCTCTCAAACCGGT
>P_3198
ACCGGAGATCGGTCCGGCGGCAGGAAAAACCGGCCGCCGGA
>P_3199
ACATTACGGCTTTTTGAGAGCTGTTTCAATTCTTTTTCAGT
>P_3200
CCAGCTTGAACCTGCGCAAGCAGCGCCCTTATTTTTCCTGC
>P_3201
TCCTTTCAGTGGAGAGAAAACAGCAACGAATTCATCTCCCC
>P_3202
AGACAGAATGCGTTATTCAGCCCTGATGACCGATCTGTACG
>P_3203
ATGAAGGCAGCAAGAATGGTCAGCGGATGCCCCAGCGCCAC
>P_3204
AATATTGTCCTGGGTCAGAACCGAGGCGCGTTCGATGATGT
>P_3205
GGCGGGTGATCTCCTGCCCCCGAAAAAAAATCTGGCCGCCA
>P_3206
TTGACTCACGATATTTTCTGCAAAAACCGAGCGCGGAGGTG
>P_3207
GACGGTGAGGCCTTTCAGAACGGTTCTGCTGAAAACTATGA
>P_3208
GAGATTTTGCGATGGAACGACCGAGGGAGGTTTTGCCGACA
>P_3209
CACCCCGGCGTCATCAATGACCAAGGAACTTCCTCCATATA
>P_3210
CCGGTGGAAGGGGAGGGGGCCAGCGCTTATGTGATCAGCCT
>P_3211
CGCCGAAAGAATGATGTGAGCCGGCCATGAAGATTTCGCTC
>P_3212
GGATCTCGGAAGTTGATGCGCTTCAAGCCGATTTCCGTCGT
>P_3213
GTTGTCATCGTCGACACCCGCCCTGATCTGGATATCCTGAC
>P_3214
AGATTATGGATTTGCTCAATCCAAAGCAACTGACCGGCGAA
>P_3215
AAGGCCCGGCGTGGCCGAAGCCGAGGCCAGATAACGGTCTT
>P_3216
ATTTCCTGGGAGCGAATTGGCGGAAACGGGTCGAACATATT
>P_3217
GCTGGGCAGAAAGCCAAAATCAAGGACGAAAGAATCCAGAA
>P_3218
GTTGGTGGCGCTGCGGGACACAATAAATGATGCGCTCGCAA
>P_3219
CCGGCTTTAGCAGCCAATTCCTCCTGCGTCATGCCAAAATA
>P_3220
CCGCGATGGCGAAGTGCACGCTGACTCGCCACGCGGGGCCC
>P_3221
ATTGGCAGACCGGGACATGGCAGCAGACGAGGGAAGCACCT
>P_3222
CAAAATGCCCTTTGAAGAAGCCGAGGATAAGATTCGCGAAT
>P_3223
CATTTTTTGTTCTTTGTCGACTGCCATTGCCCCCCCGCCCA
>P_3224
ACTACCACAACCTGCGCACGCGCCGCGCCGGATCCAGAAAG
>P_3225
ACGGCAAAAATTGATGCACTCGCAAAAATTTCGTATTACAA
>P_3226
GTTTCCGTTCGGAGAATGCGCGGTCCGAGAGAGACAGGCAG
>P_3227
TCATGAACTCAGACGCGGAGCGGTCTCTGCCAACGGCCAGG
>P_3228
CTGTATAAAGTGGTCGGGCGCGGAACCAGCATCATGGCGGA
>P_3229
AGCAGGCCTGTGCAACTTCGCCACCCACAAAAAGGTCGACA
>P_3230
AACCCGCTGACGTCAAAATCCTTCAATTCAATACTGGCTTG
>P_3231
GCGGCGAAGAAGGCAACTATCAGCAGTAGAAATGCGCCAAG
>P_3232
GGGATTCGAGATGTGAAAGTCTGAAATAACTTCCGGCAGCC
>P_3233
CCGTCAACTTCGGCGACCGGCGTAAAAAGAAAATGCTGTGA
>P_3234
GCCGCTGGGATTTCCAGACGCAGTTCATCGCAGATTCGCCG
>P_3235
TGCCAGGGCGAGGATTTTCTCGGGAGGCATTTTTCTGAAAT
>P_3236
TTTATTGCAAAGCCAACATTCCAACAGAAGAAATTTCTGGT
>P_3237
CGCTGGGCTTCTCATAGAAGCGGCGACGCTTCATGTCGCGG
>P_3238
TCGATTAAGGTTTCAAGAGTCAGCTTTCCTCTCGCGGGCTC
>P_3239
TGCCTTAGCCTTGAAAAATCCGGGCAAAATTATACCCCTTG
>P_3240
TCTCCCCATCAGATTTCCCACCTGGGTTGCTTTCTCTATGT
>P_3241
ATTTTCAGGATTTTCTGCAGCGTGTGCGTCTCGATTGCGTC
>P_3242
CAATTGCGCTTTACAAAAATCTGACTCATTATTCGGCAGGT
>P_3243
TATTTCACCGCCGACGGCCGCGTCGACTTCCGCGAACTGGT
>P_3244
AGCCCGCTTCACAGCAGCCGCGATCGCAGCGGATTGCAGCA
>P_3245
CGCGTCTGCAAGGGCAGCGGCTGGCTCGAAATTCTCGGAAG
>P_3246
CTGCTCAATAAAAACAATCCCGTTGTGAAGAAAATCCGCGC
>P_3247
GCAGAATTCACGGACAAATTCAGACACAAGCAACGGAATAT
>P_3248
ATAAAGCCTTTTGTTTGCCACTAAGACTCGAAGTTCACCAA
>P_3249
AGATGGTGGCCGAGTTCGTGCGTGAGGCCGCTCTTGATCCC
>P_3250
CGCTGCATACAGAAAAAATTCTTGAACCACAGAGCGCACAG
>P_3251
TCAAGGTCGGACCACATAGTCAGCTTGTTTTGGGCATACGA
>P_3252
CAAAAAGGAAATTGTGATTTCGCAGATTTCAACGTCGTACG
>P_3253
GAATCGACAGGTCATAAAAGCCCGACCCGCTTACATCCGTG
>P_3254
GCGGGCAATGCAAATTCAAGCGTTCCCAATTACCCTGCAGC
>P_3255
GCTCGATTTCGAGAAATTTTCCCAAATTGCCCGCGACATGC
>P_3256
GACCGGCAGTAGCGGGCTCTCCGAAAAGAATAATCCCGAGA
>P_3257
TGATCTGTTTTTCGAAAATTCCCGGCGTATCGCTGTCAAAT
>P_3258
GGTCTGAAACTCATGGAACGCTCCCATCGCGAAAATAACAC
>P_3259
TTCGGAAGTCCGCACCAGAGCCAAGGCCGTATCTATGAGGG
>P_3260
GGTCGTGGCAAAGCTTCTCACGCGGATCATAACGCAGCTCA
>P_3261
GCCGAACACGAATAAAGCCACCCCGAAAAGAGCGATACTCT
>P_3262
AAAATAGATGATTACGACAGCGGAAAAGTTGGCAAAAAGAA
>P_3263
TGATCCTCGAAAAAGGACTGCGCGTCGATCAGATCCTGGTG
>P_3264
CCCGACCAGCATGAATGCATCGAAAACAACATCGGGCACGG
>P_3265
GTCCTATCTGCAGAATTTTGCCGCCGATATCGGTCATTATC
>P_3266
GACAGTGATCCTGATCGTCACCATGGTCCTGACGGATTTCA
>P_3267
AATTTGGCCCATGAAAAATACAGCACTTAAAATGGCTATCG
>P_3268
TATTCGAGCACCCGCGAACGCGCCCAGTAGATGTCGGTGCC
>P_3269
CGCGGTGCAGCGCATCCGCCCCAAGGCCATGACGGTGGTCA
>P_3270
TGCGGCGCGCTCAGGAAAAACTGGAATGGTCGCGGGTGCTC
>P_3271
GAATCGCGATTTAAAAAAGGCGCGTTCTCTCAGCGAAAATC
>P_3272
GTTGCCAGTTCCGAAATTAACCCCTGAACGACTCCGCTCAT
>P_3273
CACGCCGTCGTCTTGAGACTCCGGCGCGGCCCCCCGGGTGC
>P_3274
ATGCCTGCAAGGCCATTTCGCGCGCACCGGGATTCAATGAA
>P_3275
GAGATTGTTGGGCCGAATCGCAAGAGCACGGATATGGGCTG
>P_3276
AGATAAAACCTCTTGGCCAGCGCGCTTTTTCCAAAGCTGCC
>P_3277
AAAAGGCAAAGGGATTAAAGCGGCAAAGTGGCTGATTGAGC
>P_3278
GAGGCCGGCATCCATGCGGGCATCCATCTCGGCCTGGTCGA
>P_3279
GAAGCTTGGCCTCTGCTGCGCGCTGATCCACGATCCGGACC
>P_3280
TTCCCCGAGGCCAAATTGCGCGATGTGGAAGGTCTGGTCAA
>P_3281
ACCGCGGGTTCGTTTTGTCACCGTGCTGACCGACATGCCGC
>P_3282
CCTTTTTCGGGAAAAACAAACTTGGGTTCTATCGCCACCGT
>P_3283
GTCCCATTCTGAACTGTGCCCTGGATTAACCCTGTATTGTG
>P_3284
ATGGCGTCCACGGAGGGATACAGAAATTTTACAAAGTGGAT
>P_3285
GAGCACCTCGTGTACCCCCTCGCGTCGAAACAGTTCAAGAG
>P_3286
GAGGACCAACTCTGCGCCACCTTCTACGACATCACCCAGCT
>P_3287
GGCAGGATGAAGCGAGAACTCCAAGGCAAATACGTGACCAT
>P_3288
TGGTCCGGGCAATGGCCACGCCGTTCTGTTTCGCCAGGGTC
>P_3289
CCCGTTTTCGTTGGGCGAGACAGTGTCGAAGACAGTGAATG
>P_3290
CTGAAGGAGTCCATCAAGTGCGGCAACGAACCGGTCTACCG
>P_3291
CTGCTGGCCTCGGTGGGTTACGGCAAGCTCAGCCCCGGTCA
>P_3292
GTCGATCTCAATGGAAGGGTCAGCGCTTTTGATCCATGACA
>P_3293
TCGTAAAGTTGCGGCTCAAACGGGAAAATAGCCGCCAGACG
>P_3294
CGGACCGGTTTACGAAAACGCGCTTTATCAATGCCGGTGAA
>P_3295
TCGACGTTATAAAGAAATTTCGCGCACCCAGATCCATGAAA
>P_3296
GGGTGCGACAATTTCTGCTCCTATTGCATTGTGCCCCATGT
>P_3297
CGCGTGACGGAGCGACACAACCCCTAATGAATCTCAATCTT
>P_3298
GGATGTCAATCCGCAAGAAGCTGTTCAGGGGAATCTTCCGC
>P_3299
TATACGTTCGGCATGACGTGCCCCCGTGTTGAAGTAGTTTT
>P_3300
AAAGAGACGGTTGCTTTTTCCTGCACCATTCATCTGGACCG
>P_3301
TGCCGCAACGGTCAACTGCACCGGGGTCAGCAGGCCGCTGG
>P_3302
GCGTCTTCCGGAGAAAATCTCCCAGGACCTGGCGCGCATCC
>P_3303
CCTGCCCCTGGTAGGGGCCGCCGTTTTCGTTGATGCGGCCG
>P_3304
ATCGTGATGCTGTCATCGGCCAGCAGCAGTTTTTTGCTCAT
>P_3305
GCAGATCATGACCCTGGGTACCGGGGGCATGTTTATCCAAT
>P_3306
CATCGTCGCCGAACTTGAATCCCGCTTCGCCTTTCTGCGCG
>P_3307
CTGATCCGCCGGGTCAAGCACCGTCTGATCAAACAGCCGAA
>P_3308
CCGAATCTGCGCCCTACATTCTGTTTGGCTTTTTTGCGGCG
>P_3309
TTGACCGAAGGGTTCAAACGCAGCGCCATGCCCAAAATCGA
>P_3310
CATCGACACGAAGTGGCGAGCCGTGGGGCGCAAACAGGACG
>P_3311
AATCACCCACCAGGAATTCGCCGCCCCAGATGGTCCCGTCG
>P_3312
TGTCCTGTCAAAAAACAACACGGAACACCAGGCGACAAAAA
>P_3313
TCTTCAAGAACTGCAAAAGCCTTTGAAAAATCTCCATCACG
>P_3314
TCTGGCGCCAATCAAACGACCAGGGACAGCGAAAAGTGTCC
>P_3315
ACCTTCCAGCCCTCCATGCGCGCGCCGGTGGGGTCGAGTCC
>P_3316
GGCAGAGAAACTGCGCCTCGCCATCGCCGAGCATGATTTCA
>P_3317
GCTTTTTGTACCGGGGCGCGCGTCGGCGAGGAAATCACCTC
>P_3318
CGGGAAAATCATCAGTCTTGCCCCTGAACGGTTCGATGCAG
>P_3319
CCTCGGGAAAATCCATGTCCCTGCCTCCTGAAAATTAATTT
>P_3320
AGAGTCCTGCCCGCGATACTCCGTGAGCAGAAAGAGAACGA
>P_3321
AAACTTGCGCATCCCCAGCACGCCCTGTCTATTTTCACTGA
>P_3322
AAGAATCCCCTGTGAAATCTCCGGCAGCAGGTCAAACCCGC
>P_3323
AGGAGCATTTTCGATTTCGTCAGCGAAAAATTTCCCCAAAA
>P_3324
TAACAAGTCTTTTATAGTGTCAGATCAATTTTGAAGGCAAC
>P_3325
AGACCCCTATGGAACAAAAGCATCAGCTTCTCCTTGATACG
>P_3326
TCCAGGTGACCGTCATTCGGCGCTACCCGGACTTTTCCCCC
>P_3327
CCGGGCACAAGTCGATCACGCGCTCACTTTCAGAAGCGGGG
>P_3328
TTGTTTTCCGGCGCAGACGGCGCAAACGGCGTGAGGCGCTC
>P_3329
AATGCCCTTTTCAAAAAACTCTACTATTTTTACTTTCTACG
>P_3330
CAGCATCCCCATGTTGGAAACGGTAAAAGTCCCATCACTCA
>P_3331
TGCCCTTCAAGCATGATGCGCACCAGCGGCTCGGTCCCGGA
>P_3332
CTGATTGCCGCCACCAACCGCCCCGACGTGCTTGATCCTGC
>P_3333
TTAGATAAAACCAGGAAATTCAAGGAGAATCCATGCCCTAC
>P_3334
CGAATCAAGGTGGACGTTGGCAACAACGAGAATCTTTTGTT
>P_3335
GTTTTTGAGACAATTAGCAGCGCGCACGGAAAGCTCAAGTT
>P_3336
CCCATTATCGCTGGTAGTTTCGCGCACTGTATTTTTAGTAA
>P_3337
AAGATCGAAAAAATCAAGCGCGGAGATGACCTTCCGCCCGG
>P_3338
AACTGAAGAATTCAAAGATTCTGGAGCGGGAAACGGGACTC
>P_3339
TGTCATAGGATCGATCAGCGCCCGCATCATCCATGTCAAAG
>P_3340
CCCTCGGAACCCGCATGTCCCGCGAAGTGGCCCAGGCCGTG
>P_3341
CACAATTTGACAAGGGATTGCTGCAACTCGATGCTGGATCA
>P_3342
TTGACCCTGCCGCCAATGAGCAGGAGCGTGAACAGCTGCAT
>P_3343
GCAATCCTGCGGTGGCAACCCCCGGCAACATCAGCAACTCC
>P_3344
GACAGCCAGAACTGCAGGGGCAGCAGCGGCGTGTACCACAG
>P_3345
CGGCCTCGAGCCGCTGCACGCCCTCTACCACAAGAACTGCC
>P_3346
TATCTTCCCCCGCGTGAGCGCAGTTTTGAGACGCTGCGCGA
>P_3347
GGAACACCCGCGCGAAATTTCGCTCAGAAACATTTCGCCGA
>P_3348
AGAAAACTGGATCCGGCGCGCACGCCCCTGGTGGGCAATCT
>P_3349
CGAAGCCCCTCCAGTTCGAACCAGTAACTTTCGTCCTCGTC
>P_3350
TTGAAGTAGAAACCCACACCCTGTGGGTGTGGTGATGTGGA
>P_3351
GACATCTTTCACATTCAGCCCGAAAAAAATCCCACCTTTAC
>P_3352
GCAGTCAAGCAGCTCGAATTCAAGGTGTCGCAGCCGCCGGA
>P_3353
TAACTTCGGGCATTGCGGCGCGCCAGAAAAGATAGACTCTC
>P_3354
CAATTCTACTTCCCCGATTTCCCCGATTTTTCTCCCATGGA
>P_3355
ATCTCCTCGGCTTTAAGCTGCATCAGAGAGCGAACCTTGAG
>P_3356
CGCCTCATAGACCACCGATGCCGGGATTTTGATGTCAGCAA
>P_3357
CACCATGTACGCCGACCTCACAGCGCCAGGTGTTATGGGCG
>P_3358
GCGAGCGGATACCAGATCATCCAGTAGTAATAGCGTCCCAG
>P_3359
CGCGCCCCTCGGCGAAATCACCACGCGACCATAGAATCCCG
>P_3360
CAGCTTAATTCGGCAAATTCCTGCGCCATTATCGCCCGGCC
>P_3361
GTCCACCTCGGCCTGGAATTCCGGGAACTCGGCGACACCAT
>P_3362
AGCTGCATATAAAAACACCTCGCCTGAAAAAAATGGTGAAC
>P_3363
ATGATTTGCGGCATCATGCCCCCATGAACGATAAGCGCTAC
>P_3364
AAGCGCGCGAACTGCTTGCGCGTGAGCCTTTCGACCTGGTT
>P_3365
AGCAGCGGACCGGGATAGAGCCCCGAACGCAACGGCAGCGG
>P_3366
TGCTGCTCGACCTGGTGATGCCGGCCATCTCCGGCGAGCAG
>P_3367
AGGGGTGAGGGGTGAGGGGTCAGCGGCTGAGGGAGAACTCA
>P_3368
TGTGTGCCACCAACGTCGCACTGGAACGCGCGGTAAGCGAG
>P_3369
TCGGCATAGAGCTTTACTTTCCGAATCACCTCCGATACGGC
>P_3370
AGTTACGGCAAGGAGAGTGTCTGTTGGGTCGAATCGGGATC
>P_3371
GGGTGTCGGTGATAGCGGCGCAGTTGATGGTGAGAAAACGC
>P_3372
CGGAATCCTGAGCTGGTTTGCTTTTCTGCTGTCCGACCACC
>P_3373
GGCTTTTTCGCCCCGAATCGCCGTTTCAATCATGCCGCTGC
>P_3374
GCGTAAGCTGCCCTGTGGCGCGTTTTGAAACAATGATCAGC
>P_3375
CCTCACTGGAGAACAGGTCGCCGTCAAGCCCGGGGTAACCC
>P_3376
ACGCCCTTTGAGTATCTCCTCGAAAAACCGCGGCGATTCCA
>P_3377
TGCGATCTGTCCAATTGAATCCACCAGCCGTGTTGCTGCAG
>P_3378
CTGCTTTCCGATTACATCCGCAGCAAGACCAATCAGTTGTT
>P_3379
GTGGAGCATCTGGCCAGCTTCCGTGCCATGCCCAACCTGGT
>P_3380
TGCGCGCGACACTCCGGGAGCAGCAATTCAAACTTATGAGC
>P_3381
GACCCCCGGAAGAAATAACACCGTTTAAAATTGTTTTCACT
>P_3382
TCAGCAATTTATCAAGTAAGCAAATACGTTCATTGTCTGCT
>P_3383
TTTGGAAAAGATCTTGAAAGCCCACGTGTGCAGATTCAAAA
>P_3384
GTTAAAGCATAGGTCAACGCCAGCAAGAACAACCTGAGAAA
>P_3385
CCTTCATCGATGATCATTCCCGGCTTATTCCTCATGCGGCG
>P_3386
GAGGTTCGTGCTGAGAACCGCCGCAACGCGTTCCTGTTCTG
>P_3387
GCTCCTCTAAAATGGCCAGACGTTGTCTAGTATTCTCACCA
>P_3388
GCGCAGCCGACTGCAAACATCAGCAGCGCTGAAATCACTGT
>P_3389
TCCGGAAAGCTCAGAAATCGCAGCCAGTCAGAGATTCTCAA
>P_3390
GTCGACGTGAAAAAGAACGGCGTAGGGGGAATTGGTGAGGA
>P_3391
CGCTTCCTCACCAATTCCCCCTACGCCGTTCTTTTTCACGT
>P_3392
GACATCCTATATTTTGAGTCCGCGATAGGTTTTCCCGGCTA
>P_3393
TTTAAGCAGTTCTTCGTTGGCGTTTTTCATAAGTGGACCCA
>P_3394
GGAACTTACACGGTCAGTTCCATGTCCACCATTCTCAATGC
>P_3395
ATGAGCGCCAACGGCACCCGCCCCGACGCTCATACCGACTA
>P_3396
AGAATTCCCAGCTTCTACCGCGATTTCGAGGGCGGCATGAA
>P_3397
AGCCGGCGACAGTGGAGATTCCGTAAGTAGCAAGCTTCTCT
>P_3398
CACAAACAGCGACGAGGACGCGTTGGCAAAAGAGTTGTTGA
>P_3399
GTCTGGGAAAAAATATCCGGCGGAGTCAGCATCGCCCCCAG
>P_3400
CTATCAACAGCTGCTCGAAGCGCTTTCGGAGCATTTCGCCT
>P_3401
CCGCTATCGTGAAACCGACTCCGACAGCGTGCGCGAGAATC
>P_3402
GCACAGCACGAAAAACAGCACCACGACCAGGGCGAACTTGT
>P_3403
TTTTATCCCTGCGTAAAATTCTGCAGCTTGAAACCATCCCT
>P_3404
GATTCCAGCAGATCAAGGCCCTGCAGCAACCGGTCGACACG
>P_3405
CTTATGCCCAAAGCCTTAAGCCAAATGTTTTTTACGCAAAA
>P_3406
GTACGGCCAAGCTCGACCCGCGCCCGCGGATCGTGGTGGCG
>P_3407
AACGGCATTTAGTAAAATAACCGAATTCTCAGTCTAGCGGA
>P_3408
CGCCTCTCCGTTGAAAAATTCAATGCCTTTTAAACGCCTCC
>P_3409
GCAGAAGCTGCTTGAAATTTCAGTGACCCAGGAAGGGCTTG
>P_3410
TGTCGCGTTCTGGGATTTTGCCCGTCGCGCGCCATTTAATT
>P_3411
CCGTTGAGCCCTCGCTCAACCGGGAAGAATTCCCCGTGAAA
>P_3412
GCCCATTCAGCATTGGTCATCAGATGCCAGCCGGCCCCCTT
>P_3413
TTTTGATAATTTTTTAAACTCGGCAATTTCCAGCTTGGTGC
>P_3414
GGACCCCTCTTTGTTAGATGCCAAGGTTGGCGCGGGTTGCG
>P_3415
CTTTCCTGCTTCGCCGCCCACAGCCGCGACAACCTCAGCCC
>P_3416
AAACCGCCCGGTAAGTATCGCCGTCGTGATCTTCGACAATT
>P_3417
GCTTGAATCGATCAAAAAAACCCGCTACGACTGGCTCGACC
>P_3418
CGCTCTGGCGCAAAAGAAAGCTTCTATCAGAAATAATAGCC
>P_3419
CCCCGGCAGATCCGTAATTTCCCCTAATTCCCTGCACAAAA
>P_3420
GTCTTGATCTGGTCAAAACTCTTGAAATCGATGCCGATCAC
>P_3421
ACCCATGGGCAGAAAAACCGCCAGAAAAGCCATAAACGGGG
>P_3422
TCGGGCGGCTCGCTTAATACCTCAGTCGATAAATGTCAGGC
>P_3423
AGCAGCGCGCTCAGTAAATGCAGCAAGATTGTGGACTGCCC
>P_3424
GCGTAGCATACTGATAAGAGCGATCGGAATCTTCAACGCCT
>P_3425
CCGAAGCTATTATTGCGAAACGGTCGGTCATATTTCGGCCG
>P_3426
GCCGCTGTTGGTGGTAGAATCGTCAAGATTGATTTCGTATT
>P_3427
GATCAAAATGCGTCCCCACGCATCGTAGGCGTTTTTGCCGT
>P_3428
CAATCCCTACTGTTCAGATTCTGAAAATGGCCGGGAAAATC
>P_3429
AAAAACGTCGTGGCAAAAGCCGGAGGGATTTTTGCGTCTCT
>P_3430
CCGAACATCACGCGGTCTGACGCTTGCACCGACCACAGGGC
>P_3431
ACAGGGGAAGAGTCACAAGGCTGCGAAAAAGGGTAAGGAGC
>P_3432
ACCCTGAGCGAGCCTGGCGGCAAAAAACAAAAGCCGGCCGT
>P_3433
GGCCATGTCCATATAGAAGTCAGCCAGCTTCTCTAATGCGT
>P_3434
CAAAAGATGCCGGAGCTTGCCTCCGAATACACCTTTCGCCT
>P_3435
CCCTGTCCGAGCAAGACATGCAATGGATTGAAAAATCGCTT
>P_3436
GTAGATCAAATAAGCATAACCAACAACTGTCAAGGCCGCGC
>P_3437
GCGGGAAGGATCGCGTAACGCAAAAAGCGTTGCGTCCCATC
>P_3438
TCTGCGTACAGCAGAGACATCCACCGGGCCTTGCCACGGAT
>P_3439
CAAGACAGTGGAGCCCAAAGCGTGGAAGAGGCTTTCGTCCA
>P_3440
GGCATAGAGGTGGCTGAACACGTAAAGTAAGAATTTACTGT
>P_3441
TGGCGTTACTATCTTTGCAACCGGCCATATATCCTCTTGCG
>P_3442
ACCCAGCTCCAGGCGTCCCGCCACTCATCCCTTGTTACTCC
>P_3443
AATGAGGGTGTTGAACGTGGCAATCGCGCCATTTTCTATGT
>P_3444
AACATAGACTGACTGCTTCTCAGTCGAAGCTTTGGGGGCAA
>P_3445
AGTCATTACCGAAGAGGGCGCCTATAGCATTCTTTCTGATG
>P_3446
AGGGCCCGCCGCCATAAAGACCGAAGTAGGGATGCGCGGCC
>P_3447
AAACTCTGCGCATCGCAGACCACACGTCAGAAGCTGCTGCT
>P_3448
GCCCCATATCCCTCAAAAGGCTATAAAGAGAACAGGGCACC
>P_3449
TTTGGCGGGAGTCATGGTTTCGGAAATTTCAGGTTTTTTTG
>P_3450
TTTCATCTTTTATCCAACCCCTACAGCAGTAATTTGCCGCA
>P_3451
GTATTCTGCTTCCATAAAACCTCCTTTTGTTTTTTTGAAGT
>P_3452
GCCAGCCCCCTAAATAAGGTCAAATTGCTGCCTTATTTATG
>P_3453
ACGATCATTCTCAAAAACCGCACCGGCGGCGAAACACAGCC
>P_3454
GAGAGGCTGATCAAATTGCGCGGGATGCTTTGTCGGAATGT
>P_3455
AAAGCGAAGGAGGTTTTCAGCTAATCCTTCTCAACCCGCCC
>P_3456
CCATAAAACCTCCTATGAAACACATTTTATAAAAAATAAAA
>P_3457
CAGGGCAAGTGTCTGGCCCCCAAGTGCTTTGAAAAAAAACA
>P_3458
CTCAAGCAGGCCTTGCCATCCTGCATCAACTTCTTGTCCTG
>P_3459
TTTTCCCCTTGAAATAAGGTCGAATTTTCGCCTTTTTTGAA
>P_3460
TTCGACGAACACCTATGATACCATGAGGACAAAAGGCCAGC
>P_3461
ATGTCGCCATCCTGATATCCCGCAAGATCCTCCTCGCTGAG
>P_3462
GTGCAGATAGGTGTAGTTGGCGCCGGCGGCCAGCAGCTCAT
>P_3463
GGCTTCTGCCTCGCCTCGGGCGGAAAGGTGCAGAAATCGGT
>P_3464
AAACGAAGCGGGGAAATCCACCGGGGCCACCGGCAGGACCG
>P_3465
AGGGAGGAGTGGCGTACCAGCGAGGATCTTGAAAACCATGT
>P_3466
GTGGCCGCCAGGTTTCTGCACGGCCACTCCCGTGATGACCT
>P_3467
CTGCTGCACTCCACCCAGGGCAATCGCGGCCTTGGGCATGC
>P_3468
CAGAAACTTTTAGCGTAAAGCCGGCCATTGTCAAGAAGCCC
>P_3469
CCAGTTCTGGGATGGCCGCGCCAAGGACCTGGCGGAGCAGG
>P_3470
AGCCATGCAGACCAAAAGTACCCAGAGCGCAGGCAGTCCGA
>P_3471
ATCGACCGTGTCAAGGATCGCTCTTTCGGGGTGCTGCTGCA
>P_3472
TGACGCTGGACAAAAAATTCCAGCGCGCCGACTGGACCAAG
>P_3473
GACGCTCCCTGAAAATCAATCCAACAAATGCTGGGACCTTC
>P_3474
TTTTATTTATTGACAAAATCCGTTTTGTCGTTTACCTGTGT
>P_3475
TAAACTCTTTGGAATATTTGCTGCTCATATATTTACTGTCG
>P_3476
CGACTTGGGCAGGCGAATCTCAAGAACCCCTTTGCGGTAGC
>P_3477
CCGCTTCATTCGGGATCGTGCGTTTAAACACGTTGGTGTAA
>P_3478
TCCAGCTATAAAATCAAAAACCCCTCCCCCGCTCAATCACT
>P_3479
CAATCACCGGGTCGCAGTGACCGAAGGGGTGCTGCAGGAAG
>P_3480
ACGAAGCGCCACCTTCGATGCGCGCCATTGAATTGTCGGCC
>P_3481
TTTTGTTAAATGATTATTTCCAGCAAGTTGAGTCGCAACGA
>P_3482
TACCCGAGCAAAACCGTAGTCAGCCTGCACCCGTTCAGCAA
>P_3483
TGCCCGACTTCGAAACCGTACGAGAAAAACTGGCCAATGCT
>P_3484
TAATCGGCCGCAAGAAAACGCTGGAGATGGTTTTGACGGGA
>P_3485
CGTTGTCAGTTGTCAGTTGTCAGTTGTCAGTTGTCAGGCAA
>P_3486
GCTTGCGCCCGGGAAAAATCCACCACTAAAAAACCTTAGCC
>P_3487
GCGGGCACCTTGTCGAGGTGCAGCAACTGGTGGGCGCCGAG
>P_3488
GCGGACGAGTCACTGCAAATCGGATCAATATGCCCAGGCAG
>P_3489
GCAAGCGCGCCAAAGAACTGCTGCATATCAAAAACGTCTCT
>P_3490
ACGGGATGGAGCTGGGTCCGCGCGAATACCTGAAACTGGTC
>P_3491
CTGGGAGTGCCGGAAAGTGTCGCCCTTGAACAATCTGCTGA
>P_3492
GCCTTGATCTTAAACCTTCGCTCCTTCGTGTTTTATGTTTT
>P_3493
GATGAAGTGCATCTGCCGCGCCGCATCATCGAAGTTCTCGC
>P_3494
AACGATGCTCCAACTCGACGCTGCCGACCAGCAGATGCTTG
>P_3495
CAGTAACTTCTTTAAGAACACCGCGATAGTCAGCAACGGAT
>P_3496
CCGGATTCACGCAGAGAACGCGCCTCATCCTCAATCAAGCG
>P_3497
CCCCCCCATGAATCGGACCCCTTTTCATCTTCAGTGCGGTG
>P_3498
GAGCCCGACGATCAGTTCACCGCCAAGGTGATCACCGCCCA
>P_3499
GCCGAAACGGCGGAAATCAGCGTCGACTTGCCCGCATTGGG
>P_3500
GGCAGCCGGCATCACTGGCTCCAATTTCGCCATCGCTGACA
>P_3501
ACTCCGGCAGCCCTCAAGCGCATCCACCGCACATTGGACCA
>P_3502
CACAAACAGGCGCAGCAGTGCACCGAATGCCACCAGCCCCA
>P_3503
GACGAAGAGCCGCCGAACTGCAGCGATTTTGTGTGCGAAAC
>P_3504
CCAGTCGGGTCCCGGCGAAACGGTCGTTCCAGCCCCGCCCC
>P_3505
GAAATGACTCACCTCAAGGGCGTCAGCGGTACTGTCGGTCT
>P_3506
GAGGAGGCGATCACTCAACTCAAGCATTTCCTCGCTGACTT
>P_3507
ATATGATGCAGGTGCAGCTGCGGGACCTGGTTGCCGAGGGC
>P_3508
CCACGAAGCCGGTAAGGCTGCGTTCTTCGCGCGGCAGTTCC
>P_3509
CATCGCTGCTTTTCCGAAGACCACGAAGACTGCCCCCTTTT
>P_3510
GGGTGGCGCACAGTCCCATGCGGCAGGCGTGGTTGCCGACG
>P_3511
AGCCCGCATTCCGATGACGCCTGCTCTTATATCTCCCCATG
>P_3512
GCTGGAGCATGCTTCCTTCACCTTCGGTGTCGAAGGCGTCA
>P_3513
GACAAGGACGGCACCAAAGACGGCTACGATATCGCCCTGAC
>P_3514
CGAACAAACCGCCGAAAACGCGATTGAAGCCGCCGAGAAAG
>P_3515
ACCGTCGACTCGGCAGGTGGCGCGAAAAATCCTCGATTTTG
>P_3516
CGCCTTCAAAGACGTGATTTCCCTGGGCGAGCGGCTCGAGA
>P_3517
TTCACGAACGCAAAATATGGCAAAAAAACCGAAATTTCCAA
>P_3518
CGAGTGGTTGGGGCTGCAGACCGCGCCGTTTCCAGAGTCGC
>P_3519
CAGCACCAGGAAAATACCAACGGCCAGGTCGCGCGTATTGG
>P_3520
GCGCAACGTCCTGGTCGAAGCCGCCCGCATCGCCCGCGGCA
>P_3521
CCAATGACCCTGCGGCATTACCCAGGCCGGAAAGTTCGCCG
>P_3522
CGTGATCGGTCCCGGTGCCGCGCGCGCCCTTCAGCTCAGCC
>P_3523
CCAACCCGGCCGGGAAGCCCCCCATTCCTCAACGCCAGGGG
>P_3524
CCTGGACCAGCATTTCCCGACCCAGGTCGTGAATGGGCGTT
>P_3525
CCCAGGTCAACCCCGACACCCTCACCCCTGAAATCATCGAC
>P_3526
CCTGCAGCACGGTGGCAATACGTTCGAGTCCCATGCCGGTG
>P_3527
GATCTGAGCTGGGACGATTTCGAAAAAGAGGACGACAGCGA
>P_3528
GGCCATTTCCACGGCAATCGCGGCTCCGGTCGGCGTTACCA
>P_3529
GTGCCATGGCATTGCTCCCGCGGGAAATCGTGGCAAGGTGG
>P_3530
TTGTCAAAGCAAATCTTGCCCCCCCAACTAAACATTAATTC
>P_3531
GTTCATCTCTTGCAAAATCCCTGATAGCAATTTACTTTCCC
>P_3532
CAGGGAAATCATGGCTCATGCCCATGGATAATTCATCCATG
>P_3533
AGGACAAAAGCAGAAAAAAGCACAAAGGCTGCGATTCGAAT
>P_3534
GAATTGCCGCCGCTGCCCGACCGGGCGGCGCATCTGCTTGA
>P_3535
ACCAGCAGGATATTATCGTGCTCTTCAGTGGTTTTGACGTA
>P_3536
AATTTTTCCGCACTGAAAACCATAAAATTCGTCCGGCGCAA
>P_3537
AGAGACACTGCCTCCCTCCACAATTGTCCATGATATTGAGC
>P_3538
TGTTTTCGCTGCCACAATCGCAGTGGCCGCATCGCCTTGAC
>P_3539
CTCAGAATCAATTTTTCATTCGCACAATTGCGAAAAAGCCC
>P_3540
CTTTTTTTTAAAAATCGACACGTTGGTATGCACGTTGCTCA
>P_3541
GTTAAAATTGTTGAGAATTACGGTTGCACTTCGGGGCGATC
>P_3542
GCCTTGAGCAGATACTCGCGCAGCATCGCTTCATCATGCAC
>P_3543
CGGTTTGCAAGTTGCTGATTCGTCAAACAAAAATGGTAAAA
>P_3544
TTGCAAATCGGCAAAAAAGGCTGCAAATCGACTATTTTAAG
>P_3545
CAGCAAATGCACAATTTCCGCAGCGATTCGCTGGACCGCAC
>P_3546
TTAAGGGGATTCTTCAACCGCACGCGGCGGAAATGGTCGGG
>P_3547
CTTGAAGAGCTTGACGAGCGCCGCATTATCCTCTTTATTTA
>P_3548
TTGCAGGTTTCCCTGAAACGCGGCAGCCTGACCTGGGAAGG
>P_3549
TCATGCTTGGCCACCTTGCGCCCCAGAAGCGAAATCACTTC
>P_3550
CCATCACACTCCACCCATCACAGCCTTTAAACCGGAAACTC
>P_3551
CAGGATTGTCGTGGAAAAATCGCGGATAATCGGCTGCCCCG
>P_3552
ATCAGTTCGTTCTCCTCCGGCGAAAACGAGCAGGTGCAGTA
>P_3553
ATGAGCCCCGCCTGGAAGCGCGAATTGTTGAGATCGTAGGT
>P_3554
ATCCATAAACATCACCGATGCTAACGCGGCCATTCTGATTT
>P_3555
CTGGGCCTCAAAAAGCGAATCCAGCAAGCTCCGGTCGAGCT
>P_3556
GGTGATTCCCCTGACTGGAGCGGCGTGGTTGTTCCAGCCAT
>P_3557
GACAACTGCGTGGCAAAAAGCCGAGGTTGGATTTGGAACAA
>P_3558
TTACCTTTCGCCAAAACAATCCAAGAACATAAGCAGGTCTT
>P_3559
TCAGGTCGAGATAGAACTGGCGGTTGTCAGCATTAAAGGAG
>P_3560
GCCTTCATCACATTGGAAAGCGTTTTGAGCACCTCGCGTTT
>P_3561
CGCCACCCGCGAGAATGATTCCTTTGTCGACAATATCGGCC
>P_3562
CTGGCCCTGGCTGCAATCGGCATCGCCAGCCTCTACAGTGC
>P_3563
CGCTACTTCGACCCGCTCGACAACAACGACTTCTGGCTTCC
>P_3564
ATCTTTTCTCTTTCCAACCGCAGTTGCCCGAAGGTGACCTT
>P_3565
GAGGACTACCAATCCGAGAGCGCGCGCATGGCCCGCCAGAT
>P_3566
TCAGATTGCGTGGTTTCACGCCAAAAGCCAGTGCAGGGCCG
>P_3567
ATTGGTCATGCCGATGATGTCAACGCCCCAGCTGCGATAAA
>P_3568
AGGTTGATTTGGCGGGATTGCAGAAAATCGACATGCTCGGC
>P_3569
TTGAATAGTGACCCAAAAAACATCTTCTATCTGGAACCCGG
>P_3570
GATGAGTTGCTGGCTCAACGCGATCGCATCAACCTGCACCT
>P_3571
GGCGCGGTCCATGGTGCGCGCAGCATCGGGAAAAGAGCGGC
>P_3572
CGCACTTACAGTTTCTTCTCCCCCGTGACGGAAGCTACCAC
>P_3573
TCATGCGAGCCCTGATCGAGCATAAACTCTATGCCCGCGAT
>P_3574
ACCCCGACGGATGGCAATCTCCCATCACCAAATTTTTCAGT
>P_3575
CCGCGGTCAAGAAATTCGCTCAGAAAAATCCCCACAAAATG
>P_3576
TGGACGAGGTCCAGGAATTGCGTTCCAGCGGATTCGCCTTT
>P_3577
TCGTTTTTATGTCGGAGATACCGGCGGGTTTCTCTGGCGCA
>P_3578
GTCTATTACCTGACCCTGCGCGATGAGAGCATTATGGATGA
>P_3579
TGCATTCGCGGAACCACCCGCGTTTTCGGGATATTCGGGGA
>P_3580
GTCGATTGCGGGTCATAAATCTAAAATTGCCCCTCTTTGAA
>P_3581
TTTGGCGTCAAGCCTTCTTTCCGTGAACGCGAGCTGCCGGG
>P_3582
ATTTCCAGGTGCCGCAAAAGCCGGTCGAAGAATGCATCCAA
>P_3583
GAAGAGATCCCTTGAAAAATCCCTGAAAGACAAAAAGCCTC
>P_3584
GATCATCTCTTCTTCTGTCGCCCTGAGGTCCGTCGTACCCG
>P_3585
GGTCAATCCCAGGCTGAACGCAAAAAATGCCGGTAGCCAGG
>P_3586
GAGCCCACCGAAGCCCTGCGCGCACTGTAGATTTACAACGT
>P_3587
CATCTTCGACTTGCCCAGGGCATCTTCAGGGCATCTTCGTA
>P_3588
GGGAGTCCTCATCGCAGCTCCGTAAACCCCATGAATCTGCA
>P_3589
ATCCCTTCAAACCCCAGTTGCAGACAGATGTAATACAGCTC
>P_3590
AGGTGACGGAAGTGACCGCGCGTCAACTCGTGCGCAAGGAT
>P_3591
TGCAACGACTCAGTTCTTCCCCCATTTCCGCACGAACCAAC
>P_3592
CGGTTTGCGCTTTTTTACAGCGGCGATATGAAATGATTAGA
>P_3593
GCCTGTGACAGTGCCTCGAGCAGGGTCTCAATCGCCTCAAC
>P_3594
CATCGGTGTTTTTCTCGAAGCCGTAATCCGCACGTTTAAAT
>P_3595
AAAAAGGCCTTTGTGCGTCACTGGATTGCCATGGGGATGCT
>P_3596
GCCTCAAGGCGCTCATCGCCCCCGGTTTTCTTGAGGCCTTT
>P_3597
GCCGAGCGTGCAGACCAACTCTGCGGGTGAAGAACCCTTCG
>P_3598
ATTTTCTGCGTTTCAAGGAGCGGCAGGGCGATAACAGTCAC
>P_3599
CTGTCCGAAAGCCAGGAAAACCAAGGCATAGGCAAGATCAG
>P_3600
GTTTACGGCGTACCGGATCGCAAGTATGGAGAGCAGGTGAT
>P_3601
GTTTCACTGAAAAAATTAAGCCCGAAGTATACGGAAATGGA
>P_3602
GTCCAGGGGATCAAATGCCACAGAAAATTTCCCGTTCGGGT
>P_3603
GAATAATTGAAGCGAAAAGGCTGTGTCATAATTGGCCCACA
>P_3604
CCGCAGTTTTTCAACGGATCCAAAGATGCCGCTTTTTTAGG
>P_3605
TCAGGCTGGAAAGCTGGTTTCCGTCAGCGTCGATTTCTACA
>P_3606
GCGTTTCGCGGTTTGTCAATCACAAACTTCAAATCACCGCC
>P_3607
ATCGGGTCAACCTGGTGACGCGGGCTCAGGCTTTCGAGCGT
>P_3608
CCGAAAACCGAGAGGGAAGTCAGAAAAACAAAGCAAAGAAT
>P_3609
AAACACCTCATGACATCGGACCGCTCCTTGTCAGGATCGCG
>P_3610
ACTCGGCATAGCCCTCTTCTCCCTTAAACATCTCCTTTTAT
>P_3611
GGCGGCGGCAAGGATAAAGGCGCTGAGGATGAAAAATACCG
>P_3612
GCGTCGTGCGGATTTGAGTTCGATCGCAACATCCTGGGGAC
>P_3613
ACCCGCCAGCCCAGGTAAGTCAGATGATCGTCGCGATGAAC
>P_3614
CCCGTGGAGCTGTTAAACTCCCCATACAAGATCCGGAAAGA
>P_3615
GACAAGCGCGCGGCATTTTCCCCCTCCACTTAAACACTTCA
>P_3616
AATTTCTCGCAACAAATCTTCTGTTTTCATGTGTGCATCTC
>P_3617
GTGAGGGGACGCTGGGTCGACTTCTGGTTGATGACGAACTG
>P_3618
AGACCAACAGCATGCTCAAGCCGGTAACCGTTATGAAGCAG
>P_3619
CCCAAGCTTTATTTTGATTGCAAAAAACATCAGAGCTGATG
>P_3620
GAATGAAAGCCTGCTGTTCGCGGTTGAGGAGCGGATCGCCG
>P_3621
CCGCCCACCAGGGCAAAAATCAGCGTCCAGGCCATCGGCTT
>P_3622
CGGATGAAAAATCTTAAATACTTGGTCACATTAAACTATGG
>P_3623
TTCCGGAAAATGGGCAAAGGCGAGAGCGGAGAACAGGAACC
>P_3624
CATGCCCGAACGGGCAATGGCGTCAAAATCGACCAGCGAGC
>P_3625
CGACAAGGCTCGCTCACTGGCGGAAAAAGCACAGGGCGGCC
>P_3626
CTTTCTCAAAACATCCATCCCGGCCAGGATCGGGTGATCCC
>P_3627
TGTCGCGTCGCGCAGCGGCGCGTCCTTGAGATCATCGAGCA
>P_3628
AAATCCGGCGACCTCGAACGCCCACAGGAAAAGAGGAACCA
>P_3629
GATTCCAGTCTCCAGGATCGCCGGATTTTTCGCCCTGGCCC
>P_3630
CCTTGGGTACCCCCCTCAATCCCTGGTAATCAAAAACCTGG
>P_3631
CCGGCACGTTGCGTTTATAACGGTTTTTTAAAAATGGGTTG
>P_3632
AAGAGCCCGCGAGAGGAAAGCTGACTCTTGAAACCTTAATC
>P_3633
GCTGGCGTAATCGTCAGACGCTTGCGGGAGCGGCGGGAGCG
>P_3634
ATCGCCGATTCCGACCAGGGCAAAAGCTTTCGTGCCTTCTG
>P_3635
GGTTTTCAGAACGTCAGAGGCAGCTTCAAGGTCGGCTTTTT
>P_3636
GGTGATAAAAACTTTCGAGACCGGCAACTCAAGAGACGAGA
>P_3637
TTTCTCTATGTCTGAGAAAACTAAAACTTTGAAATCAGAAC
>P_3638
ACTCCGGACATGGCTCAGAGCCTGCGCCTGCGCAACCCCTA
>P_3639
CGGAATATCTCGAAATCTTGCGGGCTTTTTACCGGGATGTG
>P_3640
GCCGCGAAATTCAGCCGGCGCCGCAATTTCTCAAAGGTCGC
>P_3641
GTCGGTGGCAATGTAGATTGCAAGCCCGCGCATCTTGCACA
>P_3642
GCATTTCCGCACCTCAGGTTCCCGTCGTGACCAACGTTGAG
>P_3643
CCACGCCGACAACACTGAGGCAGTCCGCCCGGTTTGGGGTC
>P_3644
CAGGTTGGCGTAGAAATACCCGAAAAAACCTGTCAGCAGGA
>P_3645
CGTAGTCGTCCCAGGGTTGGCGGTCTGTATTTTGGTATGTT
>P_3646
TGTAAATTCCCGAAATTTTCCAGAAATCCAGTTCGGCCACC
>P_3647
ACTTATTACATCGGGAAATTCCCCTCGCGGGCCAATAAGCG
>P_3648
ACGGAGTTCGCATCCATAACCGGAAAAAAGTAGGCTCTACA
>P_3649
CACCGATGACAACACGCAAACTCACCATACGTTTACCGGAA
>P_3650
GCCATGACCGAGGACCGGACCTACCGCAAGAAGATGTCAGA
>P_3651
ATTGCCGTAGTCGACTCAGGCGTTGACGGCAGCCACCCCGA
>P_3652
CACAGGCTGGCCCAGTTTCACAGCACCTGTCGCCCAGGAAA
>P_3653
CATGAATGGCGTCGAGGGTTCCCTGCGGTACGACCATGGCG
>P_3654
ATACAATATCCCACAAATCGCGGTTTTTCAGCCGATTCGGT
>P_3655
TGTTTTTTTGCCCAGAGTTCCGGATGCGTTTCGAGGGAGCC
>P_3656
GGCGACCTTTCTGAGAACATCCACTCGATCACCTACGATGA
>P_3657
GAGAAGGAACGCCCCAAATACGGCCAGTCGCTGATGGCGCG
>P_3658
TATACTCGTCAGTAAAGACTCGAGAAATTAGCTTTTGATTG
>P_3659
CCCTGATGGGCGCGTTTGTGCCGGCAGTAACAGAGCCCGAT
>P_3660
GAGGGCAGCTGTGTAGAGCACCATGAACAGAAACAGGTCGC
>P_3661
ACACCATTGACATAGCGGCTCAGTTTCAGCGCCAGTATGGT
>P_3662
CCAGCGACGGGTCGAGAGCACCAGCCTTTTTCTGCAGGCCG
>P_3663
GGGGGACATATCCGCGTGCGCCTTCGATATAGACCACCTGC
>P_3664
CAACATCGGCACAACTATCACAGCGCAGTTGATTGCGTTCA
>P_3665
CGCACCGGTTGATTTATATTCCCATTTCCATTTATCTCTGA
>P_3666
CGCAGGGGAAAGAGCTACAGCACGACCCCCAAGAAGATCTT
>P_3667
CCCTGTTCGAAGAAAAAAGTCAGCGAGAAAGCGACGAAAAA
>P_3668
ATTCATTATGCCGGAAGTCACGGGTTCGACATTGCCGACCC
>P_3669
GGCAATGTAGAAGTAACCGACGGCGCCGAGGATGCTTCGGT
>P_3670
CTTCTTTATCAGGCAGAAAGCAGCCTATTATAGCGTTTCAA
>P_3671
CAGAAAGCAGCCTATTATAGCGTTTCAACTTTTTTACGAAT
>P_3672
GTCGAATTTCTGCTGGGAAACGGCTTTGCTGACGACCAGCG
>P_3673
GGGATTTCAAATTGCGGAGTCGGACAAGAATTTCCGTAAGG
>P_3674
TGGCGGCGGTGGTTGAAGGGCTGTGTTATCAATCAATGCCC
>P_3675
TGCAACGCCAAGATGAGACGCGCCGTGACTCCATCCACCAG
>P_3676
TTGTTTTTTTCGATAAGAAGCAGTGTGTATTCCATTCCCTC
>P_3677
CGGGTTCAAGGATCTCAGGACGGTAGCTTGCGGATTCGCAC
>P_3678
AGCCTGTTGGTCAGATCCTGCGCGATTCTCCATTCTGCGGG
>P_3679
GGTGGAGAAAGGGGCGAATCCGGAAATTGACCTGCTTCGCA
>P_3680
GACTTCCCGACCATTTTTGACGTCGACCACTGCGACGAACG
>P_3681
CAAGAACGGCAACATCGGCACGCTGATGGACATCCAGACCA
>P_3682
GCATTCCGCGAGGCCGGGCTCGAGGACTACCTGTGATCTCC
>P_3683
GCGAAGGGGTCGCAGGTACGCCGCCAATTGCCGTATTCGGC
>P_3684
AGGACATCCAGGAAGAACTTCAGCAAAAGGATGCAGATGCG
>P_3685
GCTATGGAGCGCGAGCTGCGCAAGCTCGAGATGGCGCGTAT
>P_3686
GCCAAGAGCCGCAGCGCCCCCCGGTTCCACTCTGAATTCGG
>P_3687
GAACCCGCGATATTATTTTGCCTTTGTCCGTAAATTCAACT
>P_3688
ACGGTAAATCACCGTCCGCTCAGAAAGCCCCTTGGCCCGGG
>P_3689
GCCGAAATCACCTTTGTAGGCAACAAACGAGACCCGCGCTC
>P_3690
GGTATCATTGCCGTTGAGCTCCAAAGCCTTGCTGTAAGCCT
>P_3691
CGGTGCAGGAGGAGCAGTTGCAGTTCCGGACGTAGCGCGCG
>P_3692
TGGAGAGCGTTACGGCAAATCCCTTGACCGGCCCGGTCCCG
>P_3693
GGTTATCAAACTCTTCATCGCCGTAAGATCTGATTCATCCA
>P_3694
AATCATCGCCCCGATCTCCCCTCTCGGGCGTCACTATGTAT
>P_3695
CGGTTTCCTGCATGGAGCCGCCTTTTTTAAGCTTTTCCCAA
>P_3696
TCTGCTTTCCGTTCAACAATCCGAAAATCCTGCGGAGACTT
>P_3697
GAGGTGATCAGACCGCCGCGCAGCAGAAACCACAGCCCGCC
>P_3698
TATCATGATCTGGTCTTGAGCCGGTTGCAGAATATCAAGGA
>P_3699
CTTGCGCGTGCTGCGGTCGACCGCGGAGAAAGGTTCGTCGA
>P_3700
TGGAAGAAGTCATGAAAAAGCATCTGCGTCTTCTGCCGCTG
>P_3701
AAAAGGACTCCTTGAAATTTCCCTGCGTGAAGTTGAGCAAG
>P_3702
TGCATGATGTGCCCGATCTCCCCCATTCCTCCTTTTTTACC
>P_3703
AGCCCCTCCGGAAATTTCCGCGGTATCACCAATGAAGGATT
>P_3704
CCTGGTGAAGGTTGAAACTTCCAAGGCATTTACCCCCATGG
>P_3705
CCTGGAGCAGCAACCTGACGCCGTCATCCTCGACATTATGC
>P_3706
CCGCCCGCCCCTCGTGCTCGCCAAGGTACAGCATGATGTGA
>P_3707
ATCTCTTCGACAAGTTCCCGCAGCCTTGCGAATTTGCCACT
>P_3708
ATTTCACAGGGGATTCTTGGCCGTGTCGTCCATCGCGGCAA
>P_3709
AAACGCCCCTCCCCACGCGCCAGCAGATAATAATCTCCGCC
>P_3710
CTCTTTATCGAACAGGTCGACCGCATTAACAGTGTGGCCAA
>P_3711
GGATATTCAGACCCCAACCACAGCACCCAGCAGTTCGCCAT
>P_3712
GTGGATACACCAGGGCATCGCCGTCAGCAAGAAAGACCCGC
>P_3713
ACCTGCGGCAGGGGTGCGATCAGCCTTTTTTAAGTAGCGGG
>P_3714
AGCCTGAAACCCGTCGGGGCCCCAATCGAACTCAACCCCCG
>P_3715
GCGAGTCGGCGTTGACCCAGCAGGTAAAGTGTCAAAACCGC
>P_3716
AAACTGCTTGAACCCAACTCCCCCGAATACACCGTCACTCG
>P_3717
TGGCAAGAAAGAAGAATCCGCGAAAACGTGCAGGGGTTTTT
>P_3718
TCCACCTTAAAAACCTTATTCAAGCAAAAACCCAATCCGCC
>P_3719
AGGAGAGATCTTAACCATGGCAGGACATAGTAAATGGGCGA
>P_3720
CACACCTTCTCCCGAAGTTACGGTGTCATTTTGCCGAGTTC
>P_3721
TTTGGTAATCTGGTAGGACCCCTAGCCCATTCAGTGCTCTA
>P_3722
CAAAGGTGGAATTGTTGTGGCCATCAGCAATGAACTCAAGC
>P_3723
TTGAAAAAGTGAGCTCCGCCCCCCTTGAGCGTGAATTCGCC
>P_3724
CCACCTCCCAGAGGAGACCACCGAAAGGTACGCAATGACGG
>P_3725
ATCAAAGGGTTCAGCATTCGCGCTCTCAACAGCCGGGCCCG
>P_3726
CTGAGTCACACTTTAAAATTCGTGATTAACTTCAAAAGGGG
>P_3727
CAATAAGGACAAGACCGAGTCGAAAATTTTTCTCAGCCGCG
>P_3728
TCTTCCCTCTAGGGCGGGTTCCGGCGATGGGGCGAACTTCG
>P_3729
ATACCGATCTGCAGCAGGGTCAGTTGTTAACCGAGGACAAG
>P_3730
CATTCGCAAAATTTCCGATGCCGGCCTTGAGTTTATTCCTC
>P_3731
AGCGGATGGCGTGTGCTTAACGGTTATACTCATTTATGAGG
>P_3732
CAACGTGTCGGTCGCCGGTGCCCTTTCGCTGTTTGAGGTGG
>P_3733
AGATCAATGGCCGCAACACGCGCTGCGGCGATACGTGCATC
>P_3734
GGTCAAGGCCTTCGAAGACGCGGTGATTAAGATGCAGCCGG
>P_3735
CGCCGCGCCCCCTCAAATTCCGCGACCCGGTTCATCTCTAT
>P_3736
GGCGGTTTTTTCTCCGTCTCCTTCAACCTTATGAAAACGGT
>P_3737
CCTCATCAACTGAATTTTCTCGCTGTCGGTTTTCTGCGACT
>P_3738
CGGGGATCGTCTTCAACCTCCCCCAGCACCTCAGGCCGTCT
>P_3739
CGTGGTGGGGATTATTCATTCCAAGGATATTCTCAAATTTG
>P_3740
AAGCACTTCGCCTCACGCGGCGCCATGGATATCGAAGGGTT
>P_3741
ATATCGGTGGCTTTGAAATGCCAAAAGATATCGCAATAGAC
>P_3742
AAGCGTTTCTGCGTCAGTTGCCACGACCAGATCGGCCGCAA
>P_3743
CTCTGTGGGCTCTGTGATCTCGGTGGTTCAAAATCTTGAAT
>P_3744
AGCTTGATCAGCTCCTTGCGCGCCACCCCGAGATATTTGCG
>P_3745
TGGAAAACCAACCTGAAAAGCGAGCCGTTTTACTTCGGCTC
>P_3746
CTGCACCCGGTGATTGAAGGCATCGGCGACGAGCAACCGTT
>P_3747
AGTCAATGCAGGAGATGCTGCTGCGATGACGTTTGCCCTCT
>P_3748
CATGGGTCTGTTTGAAACCGCGATCGCTGACGCTGTGGCAT
>P_3749
ATGGTGCGTTATGGTGAAAGCCGTGTCCCGCGCGAACTCTT
>P_3750
AGTTAAAAGCGGTGAAAAGGCAAAGGTTCATTACACGGGAA
>P_3751
GCTCCCAGCAGAGTAAAGCCCGCCGGCGCAGTGAACGTACG
>P_3752
CATCGCCTTGTAAAGATAGGCGGAAAAAAATTCATATTTCA
>P_3753
GCCGGCTAGGCGAAATGTAGCAGGCAAAGCGAAACCTCCTC
>P_3754
ATGAAGGCGCCGCGCAATCTCGGGCGCAATTATACCGAATC
>P_3755
TCCCGTCTGGCTCAGGAGCGCCGTCAGTTTCAGGCGATCGC
>P_3756
TCTGTGTGCGCATTCTGCGGCGCGAAATATCGGCTCTCGGC
>P_3757
GGGCTTTCTTTTCTCGCCGGCCGTCCCGGCAGAGGAAGCAC
>P_3758
TTTCGCACTCTGAATTTTTTCACCAACGTCTTTCCGGAGCA
>P_3759
AACAACAACGTGAAGGTCAGCGCAGACAGCACGATCACAGC
>P_3760
AGCCAAGCCGGAAGCCAAGCCGGAAGCCGCACCAGGCTCCG
>P_3761
CATCCAGGGCTATCCCCGCGCCTCAGCCCGACAGGAAAGAC
>P_3762
CTGCTGCGCAATACGGTGCGCGTCATCGAAAAAATATCAAA
>P_3763
ACTTACATGCCGGCCGCGCACGCTCCACCTCCTCCGGCGGC
>P_3764
CCCTTGCCCCCCACCGGCGGCACCCACACGGATTCGGGCTT
>P_3765
ATGACCACCGGTATGGGGTGCTGGCTCATGATTTTGCGCAG
>P_3766
GAATAAAACTTGAATGTGTCCCGGCCGCAATCTTTGGCTCC
>P_3767
GAATTGTGGCGGTAGAGTCGCGGTTGTCCGTATGGATGGTC
>P_3768
ATGCGGCGGTAAGCCTTGTGCTCTGGCGTATCTCACCCATC
>P_3769
AAAAACCCGCGCTACGGCTACGGCAAGAACCTCAACCCCTG
>P_3770
CAGGTTCGCCAGGTCTTGTGCCTCGAGGAGAAAAAACGCAT
>P_3771
TGAATGTGATCAGGCGGAGCCGGAGTTGCCTTGCTGACGAA
>P_3772
CCTGAATACGGCGGAGTGTGCCTTAAGGAGATGATCGAACA
>P_3773
GGGAAAAGGTATAGCAAAATCCGGAACTTTAAATATCAAGT
>P_3774
TTAAAGTGCCCATACCAGGCCTCCTTAAGGTTTTCTGAATG
>P_3775
GGCCTGCGGCACTTTCATTGCTCCCACTTGCATGAGTCATC
>P_3776
GTAGTGATTCGAGTATAAAGCATCAAAGGGAAAAGAGAAAA
>P_3777
TGGCGGCCATGGTCGAACCGCTGCCTTTTAATCTGCGCATC
>P_3778
AAATGTGGGATCGCTTCGCGCGCTAGACTGTCGGACGGTGG
>P_3779
CGGCGGAGGAGAAAAAAACGCCCGAAGCAGCAAAACCTGCG
>P_3780
CAGGGCACTATTCACTTTTGCGGCCGAGGCTTCTGAACAGG
>P_3781
CGCCCAGTGTGCCCAAGAAGCCGTCAGTACGCAAAAAAGCC
>P_3782
AGCACGCGATCACGATCTTTCAAATGGCGGTTCAGGGAGGG
>P_3783
CGCCGAAACCATAAACAACACACGAAAATGTGAGTCGCGCC
>P_3784
CATAAATCTGCCTTTGGCAGCGTTCACCTGGATTTTTAGGC
>P_3785
ATGGATATCGACAACGCCTACCGGGGTCAGCTCCCGAACCA
>P_3786
GAACCCGCCAGACGCACCAGCGTCAACGACCAGCCGGCTGC
>P_3787
GTGTTCGGTCACGACACCCGCAGCGATTACCGTACCACCCG
>P_3788
CGTTCGAGGGGGTGATTCCGCACCTTCAGCGCCGCTATCGT
>P_3789
CCGCCGAAAAAACGCCGATGCCGGTCAGGATAAGCCAAAGG
>P_3790
AGAATTTTGCGATGATTGCGCATGTTGAAATAAATGCCCCG
>P_3791
ACCCTCGTCCGCACCCTGGCCGACCTCGAGCACCAGGGTGT
>P_3792
TTGCGGGCCCTGCAGGATCGCACGGGCGGCTTTCAGGCCTT
>P_3793
TGACCACCAAGGAAGTGGCGCAGCGCTATGATTTCAAGGGT
>P_3794
GTCACGCAACTCATCCGGTACATGGGTCAGGCGAGGGCCGT
>P_3795
TTCTTCACTGGAAACCGAGGCCCTGATGCGCACTGTCCGCA
>P_3796
CGACTATCCGCGTTCCAGCACCGCCTACTTCAAAACCGTGC
>P_3797
TTCGGTTATTTTACTAAATGCCGTTTTGCAGTTTCAGCCCC
>P_3798
CGACCACAGCGCGCGCATCGCCCGCAACACCCAGCTGGTGA
>P_3799
AAAAAGATCCTCACCGACCGCCGCAAGCGCCTTGCCCATGC
>P_3800
GAGGAGCGAAACCTGTGTTTCAGGGTCGATTACAAAGCCTG
>P_3801
GTTCTGATGGGAAAAACAGTCGAAAACCCCAAGACGCACGT
>P_3802
ATAATCCTTTCCAGAAACTACAAGTGTGTAGCTGTCATTTA
>P_3803
TAAATAATGGCATCAAACCGCCGCCGTTTGAGTAATAAAAA
>P_3804
AACGGGAATTTTAATTGTCGCTGACCCGGAAAAATAGTTGA
>P_3805
TCTAGCATCAATACTGAATTCCGTTGCAATGTTTGTAGGGA
>P_3806
TGCAATCCTTGGATCGCCAACGGCTTCTATTTGCTCCTTAT
>P_3807
GCCAAGTACCCGAAGTTCCGCAAGAAGGGAGTGCGTGATCG
>P_3808
GTGGAGTCAAGATGTACCCCCTTTGAGAGAGAGTTCAAAGT
>P_3809
GGAGTTTGCGAAGAACTCGGCTTTGGCTTGTTTTTGCTCAG
>P_3810
GCTTATGAAACAGGCTACGGCGTTGTTTCCCCCGAAGCGTC
>P_3811
ATCGGCATATCTGTTTTGCGCACGACAAAAAACATCACGGC
>P_3812
CTTACGTGGAACAAGTTTCTCAAAAAAATCTCACTCAAAGA
>P_3813
GATTGCGATCACCATAAAAACAAAAGGCGTTGTCATGGGAG
>P_3814
GTCAGCATCCACTTCGATCGCAGCACTGGAAGCGGTGTGAA
>P_3815
GAGTGCTGGGCCAAAAAGGGCTCAAACCTAAACATCGACTT
>P_3816
AACGTCGGAGGCATGACTTCCATGGGGTTGATGCGTGTGCC
>P_3817
TCAATACTCAGTATCTGAAGCATCAGCAGTCGTTAAAAGCC
>P_3818
GTTATAGACATAGCGAATCGCGTTTCCGTCAGGGTCCTGCT
>P_3819
TCGGGCAGCCCGTGCTTTCGCCAGATTCTCGCCAAGACCCC
>P_3820
ACAGACCGAAGCCCAGATCGCCGCCGAACTGCAACGGATGG
>P_3821
TGCTGCTTTTTGTTTTTTTTCACTCATAAATAACCTCCGTG
>P_3822
GCTCTAAACCGCCCGGAATTCGCACTCCCGGGCTTTTCTTT
>P_3823
ACCAAATATGGTAAAAAATACCATTTAGGGTTTCCAGTTAA
>P_3824
CTTTATTGCCAGAAAAAGAACCATTAAAGAAGAAGCCGAAT
>P_3825
GATATCCAACTTTGGCAACGCCCATGATGCCCAGCTTGTCA
>P_3826
TCGGTACTCCCGAATTACCCCTTTGGTCAGAGCATAAGGCG
>P_3827
AGACTACATCAAATTAATGCCAAAGGATGAACTTGTTTCAG
>P_3828
CTCACTGGAGAAGATCTTCTCCCTGTCCGAGTCTGACATTG
>P_3829
GCTGGTTGATTTAGTCAGGCCAGCTACCTGATAGCACGGCA
>P_3830
CGTCATAGACCTCCGACCCGCAGTCTCGGAAAACCGGGATA
>P_3831
CCAGAAGGCCTTGGTGGCCTCCTCGGCGATATGGATATTGA
>P_3832
TGTCCAGCCGAAGCCTGCAGCACATACTGCGGGCATCTTCC
>P_3833
AATTTACTGTCCCAATTTTCCTTGGGAGTCATCTTGGCCAG
>P_3834
TGAGCTTGGCGGCGGCTTCGCCGGTCTGGGAGGAATGGGCC
>P_3835
TGCAAAATGGACGGGGATTTCAGTTGAATACACTTGCTGCG
>P_3836
GGAAAAATCGGTAGCAATTGCAAAAAAGGCTACAGATTCAA
>P_3837
CGGTGCAGCGCCTTGTTGTGCGGTTACTCTGTGCCGTATGA
>P_3838
TTTCTGGGAGCTTGAAATGGCCCGTGAGGGATTTTTCTATC
>P_3839
AAGGGTTGAGGAGTTTTATACGCGCTCAGGTAACACGCGCA
>P_3840
CGGCGCACTGATTCTCAGCGCAGGACAAGCTTCCACAGAAA
>P_3841
ATTATTTTGAACTCAATTCGCACCTTTCAGGGGTTTTGCTC
>P_3842
CGCAAACACCTATCTGCGAGCGGTGGAGCAATATGCGGTAA
>P_3843
CTACCGCTCTTATGGACCCGCCCGTAGAAGCCCTGCAGCTT
>P_3844
CTTTCTCTTCTGGAATTGCCCGGAAAGCGGCATGAACAGAA
>P_3845
ATTGAACCCCTCAGAAGGTGCCAGTTCCTCCGCCGCGATAT
>P_3846
CAGAATGATATTATCCAGCGCATGTCTGACGAATTGGAGGG
>P_3847
TTCAAGGTGCGCGGGCTTCGCGTTTTCGAAGGGCCGCTTTG
>P_3848
GGTGCCATGTCCGAAAAAAGCGGAAGTTACGTGCGGTCCCC
>P_3849
CCGCCCAGGCCGATCAGGCGCGCGCGGAATTCCTTGTAGAA
>P_3850
CAGCATTCAGTTCAATATTTCCCTTGGCGATGTCGACACCA
>P_3851
TGAATCGTGGGAGAAAAAAGCGAAAAACGGAATCTTGATGC
>P_3852
TGATGATCGATCGTCAGGAGCAGCGCCCCCTGGAGCTGGAA
>P_3853
TACAAAAACCAGTTGCGGCGCGATTTCGGACTCACTCTCGG
>P_3854
ATAACTCTGACGGAGGATCCCCCCGTCTTGCGGTCCTTCCA
>P_3855
GGGCGGTCACTGCGGTGGAGCGGGTGAGGGAGATCGTGATC
>P_3856
ATATGCCACCCAGGATGAAGCGAGAACGCGCATTGCCACGG
>P_3857
CGTCCCGAGAAATTCCATGGCGACAAGCTTGTCATTCGTGA
>P_3858
TCCGGCCTCATGCTGTGGTTCCCCGAATTCTTCGGCACATT
>P_3859
GAGATTGTCGCTTACGGTTCCTATAGTTTTATCGAGCGCGG
>P_3860
GAAAGAGGACGGTCGCTGAGCCAGCGTGCGAAATCACTTTC
>P_3861
TCCACTTCGAGAGTGGTCAGCAGCCGCTGCGGGTCACGGGG
>P_3862
GAGAAGAGATGACACGCGCGCGGCCGTCTTCTATCTCAATC
>P_3863
TCTGGGGCAGGTCAGTGAAGCGGTGGAAGAGACAATCAGCG
>P_3864
GGCAGCGGCCTTGCAAAACTCGGATTCAGCATGGAGGTTAT
>P_3865
GTATGAGTATTGCGCTTGCGCCGGGAGAGAGAATCACACAA
>P_3866
CAGACCGTGCAGAACTGATTCCGGAATACTTAAAAGCTCGT
>P_3867
AAGGCTTCCCAGGGAAGCTGCGGGGCACACACGGGCCCAAT
>P_3868
ATTACAACGACCTGGCAGCGCTGCACCGCCAAATGGGCCAT
>P_3869
TTCTGTAACGGGCCTCATCGCGTTTGAGCTTAAGACCAACC
>P_3870
TCCTGAGGCGATTAAAAAAGCGACAAAGTAGTCTGGCCGAT
>P_3871
CCCAGGCCATCAATGAAAAGCGCCATCGCCCGATAGTGTGG
>P_3872
AGCAAATCCTGCCTCACTTGCAATAAGATCGTATCGCAGAA
>P_3873
CTCATTTCAGGGACCGCGTGCGGCAGAGGGATCTGCAATGG
>P_3874
CAAAAAAGCCATCGAATTCGCTGCAGATCCGGATCTACCGC
>P_3875
CCGGCGTTGAGCTGATAGACCGTCGTCAGGTATTTCTGGCC
>P_3876
CCGGAAAAGGATGTCTAGCGCGATGCCTCGTGGCGCCCCCG
>P_3877
TTGCCGCTCATATCGTAGAGCCCCAATGGGTTGGGAGGGAA
>P_3878
CGGAACATGTTAAAAAAATGCCCTGTTGAGCAAGGTTGGCG
>P_3879
CTCCCTCTAATGGAGGCAAGCCGGACTCGAACTTTCAACTA
>P_3880
GTTCCCGCCGAAAAAATCCACATGTATCACTTTCCCATGAC
>P_3881
TTGTCAGTTGGAGGCTTTTGCCGGCACAAATAAAGGGATCA
>P_3882
GAGTGTTTAACCCCGAAAAGCGTTGACGGGATTAACGGGAT
>P_3883
CCGCCTTCAACCGCCTGGTCCAGCAGCAGCGTGTCGCACTT
>P_3884
CCACCGCCAGCAGCAGAACACCGAGTTCGAGCAGAGTGTCA
>P_3885
ACACCGTCGAGGTCTCCTGGCAGGAGAGCGCCCCCCCAGCG
>P_3886
GACGGGGTTGGCCGTGGCTGCAGCAAGACTCATAATCCCGG
>P_3887
CCCGATCAGAGAAAGGAGTACCCATGAATATCCGCAAAAAA
>P_3888
CGGATCTGGGGCTCGAGTTCCAGCCGCAGCCGCCTTATGAA
>P_3889
ATCACCGACTGTGAGCCGCGCGCGGAAAATTATGCCCGCAT
>P_3890
GAGTTAGCACCTGACGTTCGCACGGGCCTTGCGGCGTTGAC
>P_3891
AAGTCTTGCTTTCTACCACGCCCAGCCGACAAATGCAAATC
>P_3892
CAATAGACTCACAGGTTTTGCAGTAAGACTGGTAGACCTCG
>P_3893
CAGATTTTCGGTTCCACCCACCGTCGGGATGTCAAAGCGGA
>P_3894
AAATAATGACGGTTTTCATTCCCTGACGCGTTCCATGTCGG
>P_3895
CGAGGAAGCGACGGAGACGGCAGTCGCGGGCAAGGGCGGCG
>P_3896
GCATGATTCCCCCCCCGCCGCCGGTAATGACCATGTAGTTG
>P_3897
CCGTCAGTTTTATTCACAACCCTTGGAGGTGTCATCATGGC
>P_3898
ATTTTGTTCTCTTCGTCGACCACGAATTCGTTGACCGGGCA
>P_3899
GACATGTCGCCCCCGGCGGGCATGGCCGAGGAGGCCGTGGT
>P_3900
GGGAGCGAGCTCGGAAACTTCAAGGGGCGTTTCCCCCATAT
>P_3901
GAATGACCCAGATCAGTTCCCGGAAAAATCCCGCCTGCAGT
>P_3902
ATTATCGGCCTCGGTGTCACCTCCGCCGACGCCAACCAGGA
>P_3903
ATGCCGGGGGTAAAAAAAAACACAAAAATAGATCTGTCCCC
>P_3904
CCAACTCATGGCGGAGGGCGCCCCCCGTCTCATTCGCACCC
>P_3905
AAGCCGATGTCGGCAAAATCCGTTTTCACCACTTTGATGCG
>P_3906
TTTTGTGTTCCCTTGATGCGCACGCGGGTCTCGCCCGCCGC
>P_3907
GGCTATCTCGAGCGGCTGCGCCCCAAACTGCTGCTTGACAT
>P_3908
ATGGTGACTTTTTCGGGTTCCTCCCCCTGCATTTCACCACG
>P_3909
AGAGGATTGCTCCATAATTCCTCTGACCTGATCCACCAGGG
>P_3910
ATGCCGGAACAATGGTTTTTCCGTTGGCGTCATCAAACCAC
>P_3911
GAAAGTGCGCTGTCATTTTCCTTGCGCAGGTTCCCGGCGCG
>P_3912
GTACCATTTCTCGCCATAGGCATGAACCAGTTCATCATACT
>P_3913
CGCCTGGCAGCTGGCTCAATCCGGCCACGCGGTTCGCCTGT
>P_3914
GCTTTTGTCCTGATGGCCGGCGGCTGCGCGCTGCCCCCTTC
>P_3915
CTGTTCTTTTTCTTCTAAACCTGCAACGAACTGTTCAGCAT
>P_3916
CACGTGATCTGCACCCGGTGCAAAAAAATTATCGACTTTGA
>P_3917
TTTTCCGCAAAATAAGCATTCCGGGGCCACGATGACTCACA
>P_3918
GCGACACTCGCATTGTGCTGCCGGGAGAGATGCAGGGCAGC
>P_3919
CACCAGGCCGTGGCAGTGCTCGAAAACATCCTTCTCTTCGA
>P_3920
GGCGAATATCTCGAAAAACACCCGCCCCAATGGGAGGTGCG
>P_3921
GCCGGACGCAAGCGTGAATTCAAGGACTTTCATCAGGAGGG
>P_3922
TTCCTGAGCAACCAGTAACCCCCCCGGTTTTATCTGTCATC
>P_3923
CGTTTTATGATCGGATGAACCGGGGAAAAAATCCATAAATC
>P_3924
GAGGTAAGCGGTGGACAGACCGGAAATTCCAGCTCCAAGAA
>P_3925
CAGGGTTTTCACGTTTTCCCCTGTAGTAAACATTCCCGGGG
>P_3926
CTGTTTTAAAATGAAATTCTCAGAATCAATTTTTCATTCGC
>P_3927
AAGTGAGCGAAACGGCCGCGCTTCAACCCCATATCGGCAAG
>P_3928
TCGAAACCACCCTCATGCGCCTGGGCGGTCCTTTCGACACC
>P_3929
CCGTGGCAAACTGGTATTGACCGATTTCGGCCTGCAGGCGC
>P_3930
CGAGCATGAATTCCACAAAACCAAGAATTGCCGTCAAGGGA
>P_3931
GCCTATTTTTATCTGGGACGCGCCTACCTGGAATTGGGCAA
>P_3932
GACTTCGGATTCTGATAAAGCTGCCTACCTCCTTTTTCATT
>P_3933
AGCATGAAAAAAAGAATCATCAGCAAGATGATGCGGGTTTG
>P_3934
TCCTGTGGCTTGGGTTCAGTCATGGGTCTCTTATTCTGTGC
>P_3935
AGCCACCGGCATCATTCACTCCAAGACAGAACAGATCAAGG
>P_3936
CCGCTGGGTGGCTGAAGCTGCGGAAATGCGCTCCGTTTCAA
>P_3937
TGCATCAACCGAATGAGCCCCCCGTCAACCTCGGCCCCGTA
>P_3938
TTCTTGAGGATAACCCCGCACATCGCCGGGCTCAGGGTCAA
>P_3939
CCTGCCTGCGGTTATGAATTCGACACCCCCGTTTCCCACGA
>P_3940
ATAATCCGCTGCGTCAAAAGCCGGTCGAAAGCGGATGCAAA
>P_3941
TTCAGCATCTGCTGGGTCGGCACGAACTCGGTGAAGATCAG
>P_3942
CCAGTTTGACGACCTAAAATCCAACGGTGGTGCCTCGGATC
>P_3943
GATCCCGGCCAGCGAAATTACAGCAACCTCTGTGGTGCCGC
>P_3944
TTCCTGTGTTGTGCTCGGTTCCGGCAAGGTGCTCGACGAAC
>P_3945
AAACCAATAACACGAGCCGGCAGCGCCGACAAAGCAATCTC
>P_3946
GAAAAGAGAGCAGATCGATGCGCTGCCGTCGTTCGCGTTCG
>P_3947
AGGTTCCCCTGGAATATTTTCGTGTATTCAATAAAGCCATC
>P_3948
CGATGATCACAATTATTCCACAAATTTACAGCACTTCAACA
>P_3949
CCCTACGGATTTAGCGGATTCGCCCAGCACCGCAGCCAGGT
>P_3950
GATAAATGCGGGATTCGGCACGGGTGGAGAAATTGGGACCC
>P_3951
CGTTTGTATAGTTTAAAATTCTGTCGATTGAATCGACAGTC
>P_3952
CGAGTTGTCCATCCGTTCGGCTGTACGCCCCAAATAAGTCC
>P_3953
TCATTGTCGTAGAAATCACCCTTGTCCATGTGAGCCACACG
>P_3954
AGAAGTTGATGGTGTGAGTGCCGGCCGAGGGAATGGAGATC
>P_3955
ATGGCCTGTTCGACTCTTCCCTGCAGAAGCGCAGCGGCGGT
>P_3956
GTCGAGGTCGGGATCGTCAACCCTGACCAGCAGATCCCCCG
>P_3957
AAGAATGAACGGGTTATCGGCTACCGCGAATATCTGAGGCG
>P_3958
GCCGAATTCGCAGAAATCTGCGGGAATTGCGGAATTACCTT
>P_3959
CGGGCCGATGGTGATCAGTCCTGTTTTCTTGTTGAAGCGTG
>P_3960
CCAGGCAAGCACCATCTGTCCAACGATTAGAGCCATCGGCG
>P_3961
CAGTGCGATGCCGTGGTCCCCTTCGAAGAGACCGAGGAAAG
>P_3962
GGACCATCGCCGCAAATTGACCGAGGGGCTTAGCTGCGACG
>P_3963
CTTAATGGACAATCGCGATTCCACTGCACTTGAAACCGCAG
>P_3964
GTCCTTAAGGGTGACAAGCGCAAAGACGCCAAGACGGGCAA
>P_3965
GTGGTAAGGTTTCGTGAAAGCAGGGTTGAAGCGGAAGATAT
>P_3966
GCAATATCAATTAATCTCCACAGTCGTTCCCTGAAGGCGGA
>P_3967
CATGAACAGGCTCAAGACTGCCGGCAACTCCGCGGGGCTGC
>P_3968
TCTTTAAATGGCACAAAAAGCAGAAATTCAAAAAGGCGGGG
>P_3969
GGGGTGCGCAGAACATCGTCCCCCTGGCGCTCTTTTTAAAT
>P_3970
GCCCTTTGACATAAAATTGCCATTTACTGAAGCGATAACCG
>P_3971
TGGATATGATGTAGTGCCCCCGGTGTCCCCCTTTGCCGCCG
>P_3972
GTACGGTTACCCTTTTCCAGCGGATGAACCCCCGTGGCGAT
>P_3973
TGACACGAATGTGCCTGTCGCCCAAATTCTTCGGAAGCCAG
>P_3974
ACCTCGGTGCGCATGCGCCGCGCCACCAGGGAAACGATATT
>P_3975
GAAGTATTTTCCTAAAAAAGCGGCATCTTTGGATCCGTTGA
>P_3976
AAAAGCGGCATCTTTGGATCCGTTGAAAAACTGCGGAATCC
>P_3977
AAAACGAAAACAGATACTAGCCAAGCGTTTCGCGGTTTGTC
>P_3978
GGTAAAGGCTGAAGCCAGAGCGGTCGCCATGGTGATGCCGG
>P_3979
AAGCCGTTTACCGGCGCGGGCGCGAAGATCTTTCCAGGTTT
>P_3980
GCGCGAGAGACCCTGCTGATCGAAAAAATCGTACAGATTGC
>P_3981
ACCGACGGTTACATCGAAATCCGTGAACGATCGGGCAGGCC
>P_3982
TCAATATCGAACGCGAAACGCGGCTGCGCCTGCCCATTCAC
>P_3983
TCTTCTCCCTTAAACATCTCCTTTTATGGTCAAAATGGACC
>P_3984
TTGTCTCTGTGGAAGAAAACCAGAGAAGGACCACATGCTGA
>P_3985
AACCAGGGTTGCAAAAAATGCCGCTCGATGTTCACAAAATT
>P_3986
ACTTTCCAGCGTTCCGAAAGCCGGAAATACAATTTTCCCCT
>P_3987
TATTGCTGATGGCATAGAATCCAAAAAATTCGGCTGATTTG
>P_3988
CTTTTCGAGGTCTACGTTCACAGTGCCCTGATGGAAGGCAT
>P_3989
GCGGTGCCGACCCCCAGGCGCGCGTTGGAGCGGGGGCAGAG
>P_3990
AACCCCCGGGACAGGGAAAACAGCACCGCTCCGAGCACGCC
>P_3991
TCCTGGAGAAATAAGGCAGACCGAAAAGGGGAACTGTCGAA
>P_3992
CGCTACTACGGTTTCTTGAGCCCTGGATGCCGCATGCCTCT
>P_3993
GAACTTCCCGACGACGACAGCTACTTCGCCTTCTTTCCCTT
>P_3994
CTTTCATCGGTAAACAGGCGCCCCAGCGTCCCCTCGCCCTC
>P_3995
GCCTTGGTGCCCTCCGGAGTCAGAGCATTTTCTTCAGATCA
>P_3996
CGGTCTCCCGGTTGGAGCGTCAGCGTGTCCTCGCCATGATT
>P_3997
CTCCGCCTACCCTGATCCGGCGAAAAAGTGGGAAGCAGGCC
>P_3998
AAATGTGCAACGAAAAAACACAATAAAAACAATAGCTTATC
>P_3999
TCCAGCAATATGTTAAAAAACCAAAAGGCCGTCTGAACTTT
>P_4000
ATAACAAGCATCAACCACCACCAGGCGGATAAAAAATCACT
>P_4001
AAATGACGCTTTGGGTTTACCGCGAACCTTATCTTGTGATA
>P_4002
GCGCGCTTACAAAAGTGAATCGAAAAAAACACCCCCGTGAC
>P_4003
TTCCATTCCTGAACCAAAAGCGAACGCGGAAGAAACTCCAA
>P_4004
GCTGATCGGTGAGCATTTTGCGGTGGATGTCCAGCAGCCTC
>P_4005
TCGCAGGGGTTTCGGAACCGCGCTGGCGACGCATAAAACCG
>P_4006
TCACTATCATCCCTTTATTGCATATTTTAAATCTTGCGGCA
>P_4007
CGAAGCTCTGTTTGAGACCGCGCTGATTGTCGTTCTGGGCG
>P_4008
CCGAATGGGTCGATGCGACCCACCTGCGTGGGCGGCTGGTT
>P_4009
GTGATTCGCCGCGGGAAAAGCTCCTCTCCGCCCACCAGCTG
>P_4010
TCGGGAACCTCCGTAAAAGCCAGGAAGTTGATCTCGTTTTC
>P_4011
GAACTGGGGGAAATCCCCGACGCCTCCCCCCCGGCTGCTGA
>P_4012
GGTTTGGTTGAAACCTGGGTCATGTAAAAGATCTTGAGTCT
>P_4013
TCCAGGCTTTGATCACCTGACCGTTGGAAAAATAGATTTTG
>P_4014
GTGCTGAGACCAGGAAAGCCCCCCCTTCCACAGCACGCGCC
>P_4015
CATCATGGGTGGGGAAAATTCAGAGATTCAACCAGATACGG
>P_4016
CGTTTTCCCGGAGTCGATCGCGACAGCGCCTTGCTGGTGGA
>P_4017
TGGCCGCTCAGGGGAGATATCCTTAAAAAATTCGGACAGAA
>P_4018
CGGGCAGTGATAGGGGCAATCCGCGACCACCTCCATATCGG
>P_4019
GAGTTGAATCGAAGATGACGCATTTTTGACTCCAAAGTCCT
>P_4020
GTATCCCACCACCAGAAATTCATCTTCACCGAATTGATCCT
>P_4021
ACGGAACACGAAGAACAACACCAGGAAAATGACGACAAACG
>P_4022
GGGTGGTTGCCAATGATGCGCGAAGTCTCTTTTCCACGAGC
>P_4023
ACCGCGCCGAGAAGGAGTTTCAGAAGGTCGTTCGGCAGAAC
>P_4024
ATTTCGTCATCAACTTCACGCAGGATCAGAACTTTGCTTTC
>P_4025
GGCTGAATTGAGAGTTAATGCCAAAGATTTGATGAAAGACG
>P_4026
GTCGTCATACCAGATATTCTCATAGATATAGTCCAGCCGGG
>P_4027
CAACGCCCGCTACCAGCTGACAGAAGAAGTTTCGTTCGGGG
>P_4028
GTACAAAAAGGAGGTCAGCACATGGAAGCTATTTCGTACAC
>P_4029
ACAGGGTCGTTCTGTCCGGGCGTAAATGTCCTTGTGGATTG
>P_4030
CTTTCAGAAAAAGCAAATCGCGCAATCGGGAACGAGGGGTC
>P_4031
TGCGCATCCATATTCGCTTTCCGCAAGACCTTCCCGATGTC
>P_4032
CAATTATTTTACACAGGCAACGTTAACAATGATTTTCAGTG
>P_4033
CATGGACCCCGAAATTTTTTCCGAAAAGCTTGGCGGCCTGT
>P_4034
GCTGCATGGGATCGATCATGCCATGTTCAGCCATCTTTTCG
>P_4035
AAAATCGTTGGAGTTGTATTCAAGGAGAGCGCAAATCATGT
>P_4036
CCTTAAAAAGCCATCCAAAGCCGTCAGCAGGCGCGGGCTCG
>P_4037
TTCAGAAATTGTCGCCAGAGCCCATGACCGAAGGTGCACCT
>P_4038
TCATAGAAAGGGGCATTGAGCGTCAGGCTGAAGGTGCACCT
>P_4039
GGGCAGGGCAGTCTCGAAGTCAGCGGGCAGGGCGGCATGGC
>P_4040
GGCGCTACCAAGGAAGAGTACGTGTGGGGCTTCCGCACCGG
>P_4041
TGATCGCTGCATCGAAAATGCATCCACAACAGCGCGTCTCG
>P_4042
CTGATTTTGTTGAGCAGTTGCAGCAGTGTTCCTCCAACTGA
>P_4043
CGATCTGGCGAAGCATTAACCAGATACCTCTGCAGCGCAGC
>P_4044
AGGGGTCGAAGTGATTTACGCAGTGCCGGGCGAGGAGAACC
>P_4045
CTGATCAAGCCCAATGTCCGCGAATTCAGGGATCTGGTCGG
>P_4046
GTTGTAGGCAATTTCATCAGCCGGATCGATGATTTGAGCCT
>P_4047
CCCATCGGTACGCTGAAAATCGATAAATCCTTCATTGCCGG
>P_4048
AATTCAAAGGTCTGGCGCGTCCGGGTCAGACTCAAGACCCT
>P_4049
GCGTCGGCGTGATGAAACCCCTTGAAACCGGGGTGGAAAAT
>P_4050
AGAGGAGGTTGGGGTATGCGCCGTAGACTTCAAGAAAGGAT
>P_4051
ACCAACAGAATGTTCTGCACCCCGTTACTCATCACAGACTC
>P_4052
GCCGGCGCTGAGCTCCAACTCCTTGAGAGTCTTAAACAGGT
>P_4053
AACCATCGCCAAACTCCGCGCCGCCATCCTTCAACTCGCCG
>P_4054
ATCTTCAGGGCTGATATAGTCCGAAAAATTTAACTCACCGA
>P_4055
TGACGAATTCAGCGACTTTTCGGAAAAAGCGCTGTACATGA
>P_4056
ACAAAATCATGCAGACAATGCACGAGCGCGAGGAAACCACC
>P_4057
CGGATATCACCGACATCATCCGTCAACTGCATCAGGTGGTC
>P_4058
AGCACTACACCCAATTCATCCACCGGCTCGTGGGTGAAGAA
>P_4059
GAGATTTATAACTAGAAACGCCGCAAACACCGGGATGCCGA
>P_4060
AGGATGGTATTCTGCAGGCTCGGATTGCTGCGGATTTTGAG
>P_4061
ACCTTGTCGACATACTTGTCCCAGTTGTTATAAAGACGCTC
>P_4062
TTCCTCGTTTCTCCCTTTCACATAAACCTTATCCGGCTGGT
>P_4063
CATGGTTTGCCCCTTTGACGCTATCGCCTTCAAGGAGACCC
>P_4064
CGGCTACCCCTTTTTGAGTACCGCCAGGACTTCTCGCAGCA
>P_4065
TTTGCGGGCATTGGCAAGTTCCGTTCGGGTGCGAAGCAGGT
>P_4066
CCCCCACCACCTTCCAGACGCGGCCGCGCAGGTCCTCGATC
>P_4067
CCTTCCTACCGCTGGCTGTTCCGTCAGCAGGACCTGCACGC
>P_4068
TTCGACGAAGGGATAAAAATCGGGCTCCGGCTCGATCTGAA
>P_4069
ATAAGCCGAACCGCATAACCCAAGTAGATATTGACACGTTC
>P_4070
ACCTTTCGGCACTTTCGGCGCTTGCATCACAAATCCAACAA
>P_4071
TTGCAGCGCCCCTTTGAGACCGGCCTGGGAGAGTTCGTTGT
>P_4072
CGATGACGTTGGGGTTGCCGCCCGAGCGGCAGAGCTGGAAG
>P_4073
GCCCTCGCCAAGATGGGTAGCCAGCGTTTTTGAAAGGAAGT
>P_4074
TTGTCGGAAGTCCTTGGTATCAGCCACGCGAGCGCCCACGA
>P_4075
GCCTGAGTGCTTAAATCAGACAAACGTATTGAAATGATCAT
>P_4076
CAAATAACCCAAGTCTTTGGCAAGAATAATCTGTGTATCCA
>P_4077
GCTCTCCAAGGGAAAGAATTCCGAAACATGGATGGTCGCCG
>P_4078
ATGAAGCGTAGTTATGTACGCCAAATTAGGTAGAGCCATTG
>P_4079
AGTTGTACCAGATGCAGTTCCGGGAATAGGCGATGAAGAAA
>P_4080
AAATTCAGCACCAAGATGCGCAGCAGCCTCCTGTTCGAGGG
>P_4081
GATTCCATCTTCGATAAGATCCGATCCAGCCTCTCGCCGCG
>P_4082
CTTGTGCCCGGGCAGAGGGTCAGAATCCACGGGCGGCGCGG
>P_4083
GCCAACGAAAGAAAGAAATACGAGAAAAAAAACAAGTGACC
>P_4084
CCATTGCAGTCGGTTCAAGGCGTTGCATCTGAAAGGAGGCG
>P_4085
GGAGATGCGACGATTGTCAGCGTCGACCGCAAGAACGACCG
>P_4086
GGGCGCTGGAAGATTCCCGGCGTCAGTTGCTTGAACTCAAA
>P_4087
AACAGGGGGTGCGGTTCACCCCGAAAGTGGCGGTGGTGATC
>P_4088
GAGCTTTTTACCCAGGGAGCCTCCAGGGTGAAATAGTGCAA
>P_4089
TTTCGCGAAGAGGCTCGCAACCCCGTGATTCATATCATGGA
>P_4090
CCATTTCGTCTTCGGAAAATCCGAAATAATGCGCCAGTTCA
>P_4091
AAGACTATGATCTGTGGCTGCGGCTTGCCCGTCGAGGGGTA
>P_4092
AATCTGCGAAGGGCTTTGAGCAGCCGGGCGATGTCATCGAA
>P_4093
AGGAGTCTCTCATGTCGCCCCCCGTTGTTTCCATCGTGGCT
>P_4094
AAAATTTTGTTGCATATAAACAGCAATTCCTTCGCCGATTG
>P_4095
GCGCACCTCTTCCGCTACGACAGCAAACCCTTTACCATGCA
>P_4096
CCGGATGATTTTGAGCGGCGCGCCCTGGAAAATTTCTCCCA
>P_4097
AATTGTTCCTCGAAAAAAGTCTGCAGCGTTTGTTCGTACTG
>P_4098
GTCGTGCATCCCGCCAGAAGCAGGAAGAGCAGCAGTAGTCC
>P_4099
AAGCCCTGTCCGGGCGTGCGCGGGTCATTGAACAGGGGGCT
>P_4100
TTACGACTGAAAATAACTGCCAGCAGAATTTCTCAATGGGA
>P_4101
TGATCCTAAAGGATTAAAAGCGAAAAAACGTTATAAAAGAT
>P_4102
TTTCTCAGCCAGACCAAAAACAACGTCTCGATCCTGGAACT
>P_4103
TTTCTCTTGCTGACCCCCATCAGTTGTTACAAAAACGCGAC
>P_4104
GGCGCCGCGAGTTGGAATTGCGGCTCATCACCAGGCTAATG
>P_4105
AGGGCACGAGGTGTCGAATCCTTTGGCAATCTCCCAGGGTA
>P_4106
CGGCGGGTATTTCTTCGGTTCCAATTTCCAAAAAAAGTTCG
>P_4107
CGAAAGGCTCCAGGGCCGCTCCGAAACGACGACGACTGCCC
>P_4108
CGCGATATAACTGTCGCCATCCACGGTCAGGTTGATGCTGG
>P_4109
GGCACGGTAGTTATACGAATCGATAAAGCGGTGTATGCCGC
>P_4110
TGTCGTTGACTCCGCTCGGGCAGCAGAAGGTACAGGGGCGG
>P_4111
AGACGTAGGCTTAGAGAGGGCATAAATTCTCCTGTGTTCAT
>P_4112
ACACAGCGCATGGCAGGCGCCGTATTTATAGTAGGGCTTCC
>P_4113
AACAGAAAGTGAAAAAAATGCGGTAACGGGGATGGGCGAGC
>P_4114
CCGTTACCGCATTTTTTTCACTTTCTGTTAAAAAACGAACA
>P_4115
ACTCTCCAGTTTATATTTCGCTGAATAGTTGATTCTGTCTT
>P_4116
TTAAGCCGATCGAGGTGGAGCCGTAGCGAAAGCGAGTCTGA
>P_4117
GGAACGAATTGGGTAGATTCCAGCCTCGCTGTCACGGACAG
>P_4118
ATCAATTCAAGCTTCTCCCCCTGCTGGCGTACAAGCTCATC
>P_4119
GTTTTGGACAGTCCCTGGCGCATCCGTTCAAAAAGACTGAC
>P_4120
ATCGGGAGTCTTCATGAAAACTAGGCCTCCTTCGACCGACT
>P_4121
GAGTTCTTCCTCGTATTCACCGGCAAAGGGATCAAAGGGTT
>P_4122
GACGGAAAGTGGCCGGAGAGCACCATCAATCAAAAGGTCGA
>P_4123
GTTTTCTTCGAACCGATCCCCCCATTCCACCACGGTCACCC
>P_4124
AATACGACATTGTCGAGTCGCGGCAGGACCCCCTTAATCCC
>P_4125
GCTCCTTTGGACGCTTCAAACGTTATGCTTGTCTGCCCGTC
>P_4126
CCAGATCAATATGCCCGAGACGCTCACGCCGAACCTTGCTG
>P_4127
TGGGCCTTGCCCCCGAGTGGCTGCTGGGTTACGAGGCTGTA
>P_4128
ACCTCCCAGCGCAAATTTTTCCCCGGCTACATTCTGGTTCA
>P_4129
AAAATAGAGATCCTTGCGCCCCCCCTCCAGGTCAAAGCGCA
>P_4130
GATTGGGAGCGCGACGTTCTCGAAAAATTTTCACAACGGAT
>P_4131
GATGATCCAGCATCGAGTTGCAGCAATCCCTTGTCAAATTG
>P_4132
CCACCCGTGAAATCATTTCGCGGCAAAAACTAATTGGAGGT
>P_4133
GGTGGCGACCATCATGTACGCCATGGGAACCACCCAGCATA
>P_4134
AGCAGCCGCAGCGGAATGTGCCAGCCGAAGCGCTCCGACAC
>P_4135
GGATGCCCGCCGAGATTTCTCCCAGGACCGACGGCAGATTA
>P_4136
GCCTGATGGCCAACCTGGCACGGTTGGCGGACAATTACTCC
>P_4137
GCTGAGAATCGTCGCAACCGCCGGGATCTGCAGCAGGGTCT
>P_4138
GACAGCCCGCTATGCCAAAGCTATAGTTTCCCCAAATTGTG
>P_4139
ATCGCTCTCCACGTTGTTGACCGAAACAGTAATGCCGGTGA
>P_4140
CCATTGCCCCGCCGCCCCCACCGCTCGATCAGCCGCCCGCG
>P_4141
TGAGATCTCCGGCGCGATCGCCACGACGCCGCTCCCTTTTC
>P_4142
ACCCGGATTATCCATGAAAGCGGAAAAATCAAGGGCGGTGT
>P_4143
TTTCTCGCAATGTTCATAAACGGCACCCAGCAGGGCAACGA
>P_4144
GGGGATCGACACTGCCCGCGCCAAGGTCAGGATCTTTGTAC
>P_4145
AAAGGGGGGCAGAGAACACCCCCGAGCAGAGCGCACACAAA
>P_4146
TCGTTGATCACCACGTAGCGCGCGACTTCCTGCAGGGTTTC
>P_4147
AGGCATGTTCATGATGTTCGCCTGCACCTCGCCTGGAACCG
>P_4148
CGTTGTGCATAACAAAAACTCCCTTGGACTCCAACGACCTT
>P_4149
AAACCGTGATCGTCACAACGCAGGATTTTTCCCTCCTCGCT
>P_4150
GACAGATCGACCAGGTCACCCAGCAGAACACCGCCAATGCA
>P_4151
TGTGGTCTTTCGTAGAAAGGCTGCCCAATAGAAAGGCCGCA
>P_4152
CGCGCAATACCCGTATCCTGCGTCAACAGCACACGAGCTTT
>P_4153
GGCTTCAAAGCTTAATCGCACCATGGTCATCCATACCGAGG
>P_4154
CGGAGATCTCAATGATCCTTCCATGCTTCCCGATCTCCCTG
>P_4155
TCCTGCAGCCCCACGGCAGTCAGAGCTTCAAGAGCACGCGG
>P_4156
GCTCTCACCGACGTTGCCGGCGATCGCTTTTTCTACGATGA
>P_4157
AAGAACAAAGCCCGTGACAACAAGGACTTCCGACACCGCAA
>P_4158
GATCACGCGCCAGAAAAACACCCCGGCAGACCGCCTGGGCG
>P_4159
CCGCAACAGTTCAGTAAAGGCAGCTTCCGGAAGTGGCCGTC
>P_4160
GGTTTCAGCGAGAAAATGTTCCAGCAGCAAAGGGATATCCC
>P_4161
ATCCCCATTGAGTTCTCCCTCAGCCGCTGACCCCTCACCCC
>P_4162
TTGCCGCAGTTGATATACTGCATCTCCAGGTTTTTGGGGTG
>P_4163
AAAAGAATGCAGAATGTAGCCTGAGCCTGAAAAAAATATTT
>P_4164
CCTCTCCGCTAAGAACCTCACTTCTCTTCTAATTCTTCGAA
>P_4165
CTGGACTGGGTGATTGGTGTCAGCGTGCCGTTCTCTCAGAT
>P_4166
TTGCTGCCCCCGGGAGAGATCATGTACTTTCCGCGGTTCTC
>P_4167
CGTGGCACAGACATACGACGCGCTGCCGGCCGATGAGGTCG
>P_4168
CGCGGTAAAAAGCTTTCAAACCCCGTACTTATACTCCGCCG
>P_4169
ATTGAAACGGCGATTCGGGGCGAAAAAGCCAGGCGCCGTCC
>P_4170
CCAGGCGCCGTCCCTACTACCAGAAGTTCGCACCTGAAATC
>P_4171
CCTGAGCCATTTCTGCGAGCCGCAGCGGCTGGCTTACAGCG
>P_4172
ATGATTCACACTTCCCCAAGCCAAGGTCCATGCTTTTTCCA
>P_4173
GCGCGGTTGTCGAACGGGAGCCGGCAGGGTATGACATTGAT
>P_4174
CGTGCTCGGCTTTCGCATCACGGAAAAGCCGGGGTTTCAGG
>P_4175
GGAAACAATCGAACATATCACCGAAATTCTTCAAGAACTGA
>P_4176
TACCTGAACGAAAAAAATCGCCTTGGCACTGCAGGAGCACT
>P_4177
GCAGGTGAAGCGCTTTATTGCAATAAAGGTCTTTTTGGTCG
>P_4178
ATAGAGGTGACCGAAGAAATCGGCAACCTGGTGGTGGTCGA
>P_4179
GCGTCACCGTCAACAATGAGCAGCAGCTGATCCGCCTCTCC
>P_4180
CTCTCCGGGGCCCGCAGTCGCATGCAGCTTCTTGAGGTGGT
>P_4181
CACCTCGTACAAGGCCCGTGCCACCGGCACGTTTTCCACCA
>P_4182
CTTGGTGCTGGGGGTGATGGCGCGTGTTTTTCCGCAACTCA
>P_4183
AGTATTGAAGGGATGAATCCCGAAAACGTCACCGTCATCGA
>P_4184
ATTATCGAGTTGGGGCAGAGCTGCCACGACGCCCAGTGCTG
>P_4185
GACAAGATCACCGACATCTCCGGCCGCGGCGTCGGCATGGA
>P_4186
CAAGATCGTCAACTCGGCGGCGTTTGGGCTGCTTTACGAGA
>P_4187
CCCGCATGGCCTATGTGTCGCAGGAACCGGAACTGGGGGAA
>P_4188
GCCGGGCGAAGTTAAGGGTACCATCAACATTGACGCGACGG
>P_4189
CCGCCAAGCGCGGTTTTATCCCCGAAACCACTCCTGCCATC
>P_4190
CATCCCCGACCCGCGCCGCGCCGCAGGGAAACGCCACCGGC
>P_4191
ATGGCGAATCTAAAGGAAATCAAGAAACGAATCGGCACGGT
>P_4192
GACGATTTGCTTGCCGGTGTCAAGGACCTCCTGGCCGCGTA
>P_4193
CCCGAGCAGCGCGGAAACTTCCGAACCCGCCTGGGTAAAAC
>P_4194
AAATCGACAAGGTCCTCGAGCGGGAAGTGCATCTCAAAATC
>P_4195
CAGCAAAAACCGCTTTTAATCCCTCAGAGATCTCTCTCAGC
>P_4196
ATCCGGGATCATCCGATACGCCAGCCGATCCACGTCGACCA
>P_4197
AAACGCACGGCTGACTGTCGCCCTGGGGTCTTTACGCGACC
>P_4198
AGCGCCCATATCCACCGCATCAACAAGAAGCAGGCGCGCGA
>P_4199
GGCGGACCGTTTCGGCCGCCCCCGCTTCGCCTACGGCAAGC
>P_4200
GATGGCCTTGGTCATGCCCCCCAGGTCCTCGATCTCCTTGA
>P_4201
CACCGCATGGAAGCGAAACGCATCACGGGAATTTTCCAGCA
>P_4202
GTCCCATTTCGGCTTCGAGGCCGGCAATGAAATCCTCGGCA
>P_4203
AGATTCAGCATGACCAGGCGCGGCTTATCGAGGGGTTTGAT
>P_4204
AGATTCTGCATCTGCTGGCCCAGTAACTCAAAGCCCCGGCC
>P_4205
TACGTGGCGCACCCCAGCCACGGCCGCCCCTTTCACCCCGA
>P_4206
CCTGAAAACGACTATAAGTCCCCAAACGGAAACCTGTCAAG
>P_4207
AGATTGCCAGCGCAGAGAATCAGCAGAAATGAGATATGACC
>P_4208
TGTCGAATCATGCAAAACCTCGTAAAAGGGGCGGAAGGAAT
>P_4209
AGGCGCCAAGCCATGGAGTTCCGGTTCTGCTGTATGATGTC
>P_4210
GGCGCCATTTCAGCGAAAAGCAGGAGCAGGTGGAGCGCGGC
>P_4211
GCAACTCGGACAAACTTATGCCCTTGATAGCTTCGACGGAT
>P_4212
GGGCGGTACGTTTTGAGTTGCACGGCTGAATACCAACCGGC
>P_4213
TTCTTCTATAAAGAAAACAACCGAAGGCGGCGGAGTTTTTT
>P_4214
GTTTTTGGCATGTTGGATGGCTGTTTCCCTACGAATTTTCC
>P_4215
AAAAGCCGGAGGGATTTTTGCGTCTCTACCCGGGATTTCTT
>P_4216
GCGGGAGGATGGTACTCACTCCAATCTCCTGCTGTCGCCCA
>P_4217
CGCCGGAACCTTCGGCTTCTCTACTGAGGGCTTCTCAGTAC
>P_4218
GGCGCCAGAAGATGAACTCACAGAAATAGAGATCATCACCC
>P_4219
GAAATCGATTTCGCGACCGGCATCAATTTCAATGATGGGAA
>P_4220
AAGGGCTTTTTTATGAAAAGCTATAAACGAGACGTCGCCGC
>P_4221
TACCTTGACCCGATGCGATACAAAAAGTACCGCGTCGAAAA
>P_4222
TGATTGTCCTTGAAAAACTGCAGAACGACGAAAAGGCTCTC
>P_4223
GCTGGCTTTGTGAGCCATGTCGGAACGGACCCGGGCTTCGT
>P_4224
GGCCACGATGTTGTGCCACTCTGTTTTTTCCTGCTGCTGAC
>P_4225
GAAGGCAAGATCCAGACCCGCAAATACCAGGATCGCGACGG
>P_4226
TACGGTGCCGAAATATCGCTCGGCCGAATCCAGCAGTTTCT
>P_4227
GGAGAAATTCGCAGAGCCTTCCGAGGTAAACCATGGCTTGC
>P_4228
GTGCCTTTTTAAAGGTAAAACCAAGCTTTTAATGGCTTGGT
>P_4229
TCCGGAACCGTTGAAAAAGCCGGAAAAAACGCCTTATTTAA
>P_4230
GACCCTGGCTTCAAGGGCGCCGTCTCGATAAAACGGTTGGG
>P_4231
GTTTCTTCTGTATTTATTCTCCCAAAATATTTTGCAAAGAT
>P_4232
ACAACGGCGCTGCCACTTCTCCAACAGATATTCCCGCAGTT
>P_4233
AAGATTGTTGACGCTCAAACCGGCTGCGTCCCAAGCTTTTC
>P_4234
GACTCTCTTATCAATCAACCCGAAAAGAAAAGAGGCAAAGA
>P_4235
CCGATATCTTCCTTAATGCTCATAAGAATACAATACTCTTT
>P_4236
ATATCCTCTTGCGAAAATCTCAGCTACCTCTTCTGTATACA
>P_4237
CACCGATTTTGAAGCTGCTCCAGAAGTGGGGGCACTGGTCA
>P_4238
GGGGCCGGTAAAGCTGAGATCCGAGAAAAACTCCACGTTGC
>P_4239
GTGTGGTGAAGAAAAAAGAACGGGCAGCTCTCGAACAAGAT
>P_4240
ATAATACGGACATGACAAAACGAGGCGATGATTTGGATGAT
>P_4241
CACTGAGTATATCGAAGCAACAAAAACCTTTGAAATCCTTC
>P_4242
TGCCAAGGTGAAGGGGGAACCCAAAAAGACCGCTTTGAACA
>P_4243
CATAAAACGGCCAAGTGCCCCGAAAACCATCCCATATTCTC
>P_4244
GACAAGCTGATGGCTGCAGGCGCGGCTGATGCCCTCAACCC
>P_4245
TCGGCTTTCTTCAAAAAAATCGGTGCCGATATCGAACAGCT
>P_4246
ATTTGGGCGGCCGCCGCAAGCGTTTTGAGCAAATTGGGCGC
>P_4247
TTCTATCTTTGCTTCCTTCTCCAACAGATTGAAAAGAATAG
>P_4248
ACCCTGACGGCCACAATCAGCAACGGCTATACCTCCTCCTT
>P_4249
TGCCAGCTCGACAACAACAGCCTTAAAAGGTTTCCCATGCT
>P_4250
ATTTAAACGAAGAAGAGCGGCGTCTGGTGCTGGAACTCGGC
>P_4251
CTTCCGGAACGCTTGTTTTGCCCTCGACAAAGAGAGTGCCT
>P_4252
GTGAGGACGAAAAAGCCAAGCGAGCCCAGGCTAAATCACAG
>P_4253
CACTCTGGAAGAAATTTTTCCTCCTGGAGTGGCTCTTTTAT
>P_4254
GAAAAACAATTAGAACGATGCCCTCCCTTATCAGAAAAAAG
>P_4255
TACTATAAGTATCTTTAAAACCCATAGTCTATAATCATTTC
>P_4256
GATCCCACCACGAATGTGAGCAGTATCGAAAAAATTACGGT
>P_4257
GGATCAACCGAGATGATGCGCCCCTCGCGCACCGCGGTCAG
>P_4258
GTTCTCGGTTCCAACGGCTGCGGCAAGTCGACCCTGCTGCG
>P_4259
CTGCTCGATGAGGCCACCAGCCACCTTGACATCGATCACCG
>P_4260
GAGACCATCGAGCATATTCCCCCCAACCGGCTCTCCCTGGT
>P_4261
CAGGAACAGGGTGCCTGAAACCGGCAGGACGCTTAATGCGC
>P_4262
GGTATGCAGCAGCACCAGTTCTCCTTTCCAGTCGCGGGCCA
>P_4263
GTTGAGCGTTTGCGCGCATGCCAGCCCTTGGGATCGCTGGG
>P_4264
AACGTTACCGCCAGAACGCTCAGCAATTGGGGCATTAACAA
>P_4265
GTCCTTTGCCCAGTCAATCACGTTGACGCCTGGAACGATCA
>P_4266
CACGCCGATCATGGAGAAGGCCCCCAGGGTAAAGGCCGCCA
>P_4267
GCGACCAGTATTGTGATGGCCGCCAGGGTCGTTATAACCGC
>P_4268
GTTGTCGATAACCTCGAGCGCGCCGTCGAGCACGCTCGCCA
>P_4269
CGCGACCAGGAAGCGCTCCGCCGTCAGGATCTCGTCGCCCA
>P_4270
CAGAAGATTCTCGACCACAGCGGCATCCCCTACCTGCGCAC
>P_4271
AGGCTGAGCACGGCAACCCGCGGGGCCGATATCAGGTAAGT
>P_4272
TTCAAGCGCCAGTTCAAGGGCAAAAGATTGGACAACGCCGA
>P_4273
AAGGCAAACCTTGGGCACGTCAGCGAGAATCGGTCCCGGCT
>P_4274
TTTTCGGCCATTTAAAAGTCCCCGGTTGAAAAAAGGTTGGA
>P_4275
CAGCCGCCTGCTGTTGGGAACGGTGGTGGAAATCACCGCCC
>P_4276
TGACGCAAAAAGACTCATTCCTGGGTTCTCCGCTGTGAAGC
>P_4277
CCAACGGATGAAGGTTCAAACGGTCGCCCGGTTCTGATGCT
>P_4278
TGCTTCAGGAGAAACTGGAGCGAGAAGCATTTAAACCTTAC
>P_4279
GGTGATCGACGCGGCCGATGCGCTCCCCCAGCATCCAGGCC
>P_4280
AGCCAGGATTGCCTGGGACGCTATGCCCAAAACAAGCGCGA
>P_4281
TCGAATGCAACCATTGCCAGCCAAAACATAAAAAGGCTCAA
>P_4282
AGGGAAGGATAACTGGCGAGCCAAGGCCAAGAACCTACCAG
>P_4283
GCTGTGGGAAACCGAGGTTCCGGCGATCATCTTCCGTTCGG
>P_4284
TCAACTGAGCGACATTCTCGCCCCCCATTTTCGCCACTTGG
>P_4285
AGGTCCGCAAGGGACGGCTGCATTTTCTCGAGCAATTCCGC
>P_4286
TTATTATGTTTTTTAAATTGCTAAAACATTCTCCAACATCA
>P_4287
CACTGGTGCTGCCCGATACGCCCATTCCCAGCGCCCGTATC
>P_4288
GCAGGACGATCTGAAAAAGTCCTTTGACGTCTACAGTAAAA
>P_4289
CGATACCCTGTTGAATTTTTCGCGTTTGACGCACAGCAAAC
>P_4290
TCCCCGCGCCATGATCGAAACCAACGTGCGGACGGAGATCG
>P_4291
ATGTTTCCACCATGATTTTCCTGGGGTACGATCATTTACCC
>P_4292
TTCCACCAGTCCGATGCAAACCGGGATGTTGTATTCACGCC
>P_4293
TGGCTGTGTATGTCCAAGCGCTGGGTGCTATCAGAACCCAC
>P_4294
CGGCGCAATTTCGATAATAGCATCCATTGCCTCGCCGTCCG
>P_4295
CGCTGCAACTTCACCTTGCGCGCCAGTTCCACCGTTTCATA
>P_4296
TGGACAATGTGAGGATAGTTCCAAAAAACGGCCCTTTTTGG
>P_4297
CGATCCTTTCGCTGCGCAAGCGCGCCCTGGGAGTGCCGGAA
>P_4298
TTGGCGGCAAGAATCTTGCGCAGCAGATGCTCACGCACGAA
>P_4299
TTACATTTTTTTCAATAAGACTGTCAAGAGGTCTTACCATT
>P_4300
CGGGTGCTGGTGGAGAGCGCCTGCGATATCGCGGATGAATT
>P_4301
AACGGCGCACGCATCGAACGCATCAACTGGCTTGGGGATCT
>P_4302
TGAGGGATCATGGGGTGGGTCAGCAGGCGCTGCTCGCCCCG
>P_4303
ATGTGGATGAGATCACTGCGCGGCTTGCCCCTCTCTCTCCG
>P_4304
AAACGGATTTCCGACAGGGGCAGCACCTCGAAAGGGCCGTT
>P_4305
TCGTCAGGATGATTGAAGTGCGTATTGAGAAAAAGCGGGTG
>P_4306
GCCGCACACGCTCCGGAGTGCCAGGAGAAGCAATAATGGAG
>P_4307
GCCTGGTCCGATGGTCAGTCCAGTTTTATGGTTAATTCTCT
>P_4308
GCCCGTACGCTCCTTGGATTCAGTGAGAGACACGAAAGCCC
>P_4309
CCCGGCTACAGTGTCGGTTTCCTCGAACAGGAGCCGCATCT
>P_4310
CGTGAAGATGAAGTCAAACCCTCCCTCGGGGCTGAAAAAGC
>P_4311
TGTACATGCAGACCCGGGCGCGCGGTTTCGGCTCCGAGGTC
>P_4312
GCCATCAGCAGCAGGGAAGCCAGAAACAGTAAAAGAATAAG
>P_4313
CGCAGGTTGGCGATGGCGCGCTGTAGATCTTCCTCGATGCG
>P_4314
CCTTAAAGCGGGTCAGCCAGCGGCCGCGGGCGTATCCCCGG
>P_4315
TCTGCCGGATCTGAGTTTCTCCGAGGACCAGGCCTTTGATT
>P_4316
GAAAATGAAGTTCTCAAATCCTCGACCCCTGTCCTGGTCGA
>P_4317
CCGGCAGAAGCAGTCCTACGCCGAGATAGCTGAACACCAGA
>P_4318
CGTGGGGCTCAGTCACAAGACTGCCCCCGTTGAAATCCGTG
>P_4319
CCCGAAGCCTGGGAGCAGGTCAGAATCCCCCGCGTCAGATC
>P_4320
TTCTTCTCCGAACTGGGTTACATCCACAGTGTTTTTCCCTT
>P_4321
GGCAAGAGAGGCTTCTTTTGCAAAAAGTCTGGAAGTAAGAC
>P_4322
GAAGGGATGACCTCCCGCGGCGAAATCGATGTCATTCGCGC
>P_4323
GACAGTTATGCTGCACGTCTCAGCAACCTCAGCGGAGCAGA
>P_4324
AGCTGCTGCGGCAGAAATTCCTGGATCACCTCCAACTCCCG
>P_4325
TCGCCGGTCTATCACAAAAGCGCGGTGCTCTACGGCTATCA
>P_4326
CATATAGGGACCGAAAAACGCATAGCAGGTGAATACGATGG
>P_4327
GCCTCGATCGCTACATCAGTCAGATCGCCCTGACCACCGAG
>P_4328
CGCTGCATCATCCCGGAGCACAACTTCGACATTGAGCAGTT
>P_4329
TAAAAATCTATGTGATTTTGCCGTTAAAGGGCCCGACTGCA
>P_4330
CTCAAAGCCGGTGCACGGGGCTACGTGGTGAAGGATTCAGT
>P_4331
TTTTACACCGTCATGCAGCACCCCGAAAACCCGGGGCCCGG
>P_4332
GCGCAGGTGGCGAAAAAAATCGGCAATGCGCGAAAGATCCA
>P_4333
TGCAAAGTCAAGAAAAATGGCGGCTTCCCCAGTCTTCCCCT
>P_4334
TTCCCGGGCGGCTTTTAAAACAAGATCAACATCGAGAGGCT
>P_4335
CTCGCGCTTGAGATGAAAGGCTCCAAAGCTGGAAATCCCCA
>P_4336
GGAGAAGCTTGATTTCATGGCAGCAGACTTTTCCGCCTCCG
>P_4337
CCATTGAAAAAACCAAAAAGCCGACACATCCTTTGAGCATG
>P_4338
GCTTTTCCTAGTATTAAACTCTTGAACAATAAAAATATGAA
>P_4339
GTTTCATTGAGATGCGTCAGCGTCCCGCCGGTCTTGAGACC
>P_4340
CCCAGCGCCGAATACGGGACCTGCAGCAACATCGCCTGCCA
>P_4341
CTAAATCAGCAAAAATTTAGCAGAAACACCTGGAAAAGCAT
>P_4342
AATTTGCCGACCACTTCGCGCCAGAAAGCCCGCAAAAAGCC
>P_4343
GCGCCATCCCCTATCTGCTGCCCGCACTGGGATTTCCCCCC
>P_4344
GTCGACCGGTCTCCTGAATGCCATGCTTTTTCTGGCGCGTT
>P_4345
GCGGATGATTCTGATCAATTCGCCCTACTTCATCTCCGAAG
>P_4346
ATGGATTTATCTGGGGAGGCCTCCGATGAATATGTCCAGCG
>P_4347
ACCACGCGCGGGGCTCCAGGCAGAAACGATTCCAGAGCCTG
>P_4348
TCCCGCCCAAGCCCCTGGCGCACCGCACCGTCGGCCAACGC
>P_4349
CCTGTTGCGCGGCATTTTCACCGAAAGGCATCAAACCGGCA
>P_4350
CCTCTACTTTTTAGAAAAATCCCCAGTTTAAAATTCCTTCA
>P_4351
CCGATGTCGTTGAGAAAGCGCAGCAGGGCAAACTGGTTGTC
>P_4352
ATGAAACGTCAGAGTGTTCCCCGGGCGCAGGATATCGAGGG
>P_4353
GATTTTCTTCAGGGCGCCGACATTGATGATGGCAAACAGAA
>P_4354
TAATGACACATCGAAACCAGCATTCAACCCAAAGGAGCGCA
>P_4355
GCCGATCATGGTGGAATAAGCGAAAACGGCGATGCCGATGG
>P_4356
CTTCCCCAAAGCCCAAAGCCCAAAAAAGGGCGAAGCCGCAG
>P_4357
GCAGAGATTCACGACAATTTCCGCAATTGCCCCGGTGCTTT
>P_4358
GCGTCATGATCTTGTTCATACCGACATAACCAACCAGGCCG
>P_4359
CCTGACAGGATCAACCGATTCCGATTTCAAGCACTTATGCT
>P_4360
CCAGACGCAGACAGGCTTCGCGCGACTCCGGGGTCAACTCG
>P_4361
ACCGAAAACCTGAAAATAACCGCGAAAAATTAGCACAGGGC
>P_4362
CGGGTGGATTCGCACAACTGCAAATAAGCCGGCCGGGATAC
>P_4363
GCTGCTCAGCAATCCTCCTGCCGGTTATGTTGCCGGTGGCG
>P_4364
GAGATCTCTGGTGGAAATCACGGGCGAACCCCAGTCCGTAG
>P_4365
TTTCTCCGCCTTGCCTGTCGCAAAAATGCAAAACGGCTCCT
>P_4366
TATCCCAAAGCTCAGACAAGCATCCATTGCAGCCCAAACCG
>P_4367
GAGCAGATGGGCGCCGATCTCGAAATGAAAATGACTGCCGC
>P_4368
GAGAAATTTTGTGTAAACCGCAGGAGAACTCCATAGATGTC
>P_4369
ATAGGCATCATCGGTCCCAACGGTTCAGGCAAAACCACCCT
>P_4370
GAAACCTTTTTAGCGACCGACCGAAAGGCCTCACCGGTGCT
>P_4371
AAGAATCTTTTTCTCCCGTGCCTTGAATGTCTCGAACAACG
>P_4372
GGTAAAAGCAGATAAACGGTCAGCGCACCACGGAAGAGCTG
>P_4373
GGGTGACCAGGATGAAAAAGCGTGCGTGACGGTAAGTGAAA
>P_4374
AAAAATAGTTGGGATTACCGCGCTCGCGCCCGATGGCACGG
>P_4375
CCAAAATGCGGCTGGGGGTTCCGGTCTATCTCAGCCGTGAT
>P_4376
CTGAAAATCCTTCCTGGACGCCGCCCCCTTCCATCCGCGCC
>P_4377
GGTGGTCCGGGAGGAGAATCCCAAGGTTCATATTATTGCCC
>P_4378
GTTGCTTGAACAACCGAAAACGGCTTCTGATCTCTTCGTAC
>P_4379
CGGGGGGAACTGCGTTGAACCGGTTGAACCAGCCCCGTCTC
>P_4380
ATCGCGCGCAAGGATTTCCGCGAAAACGACACCATGATGCG
>P_4381
TGAAGACATCGCCCTTCTGGCGCGCAATTTTCTGCAGAAAT
>P_4382
TGTAATTACTGTACTGGCCGCCGGGAATTTCGTGGAAATAA
>P_4383
TTAAATGCGTCGAAACTGCCCCCCTTCCCAGATCTCCACGC
>P_4384
GCTGGGGCGTGAAGGGTTTACCGTCGAAACAGCCGAATCAG
>P_4385
CAACTGCGCCTATTGCCACACCGTTCCGGACTGGGCGAAGG
>P_4386
AATCACATCGTAGGGGGGCGCCATGACGTTATTGAGATCAG
>P_4387
TCTCCCGGGTAGTGTTTTTGCAGTAACACATACTATTGGGG
>P_4388
ACGCCCTATACCGTCAATCGCGGAACGGTACAGGATGTGCG
>P_4389
CAGGGCACATCGAGAAAAACCACAATACCAGTATTGCGCAT
>P_4390
CTGGGAAACATAGCGCGAATCCGTCAGAAAAAAAACACTCT
>P_4391
TCGCGCACCTGCGCCGGATGCCGATCCTTATGTCGAAGTCG
>P_4392
CCTCAACGTCGGGCACATCGCCTATCTCAACTGCGTTCCTT
>P_4393
AACTCGCAGCAGCCCAATTGCAGCACCTGGTCGCGGCTCGG
>P_4394
TTAAGTGATGCAACGTGATACTAGGATACCCCTAAACGCCC
>P_4395
TGAAGATGCCCTGGGCAAGTCGAAGATGCCCTCCACCCCCG
>P_4396
AGCCGCACTCCCCACGCCAGCAGCAACAGGAGAATGATGAC
>P_4397
CCTTTGTGGGAACGAATTTACGTCACTGTTCAATCCGGGGC
>P_4398
ATCTTTTTGCGGCTGCCCCCCGTCTCGACGTCGAGGGCGAT
>P_4399
AGTACAGAAAATGGCAATTCCGGCTTACATGTGGATCAAGG
>P_4400
GGCACCGAAAAGGAATATTTCCGTCACAAGCTTGAAGGGGT
>P_4401
AAGGCGGACCCGGCCCGAAGCAATATTGTAGATTTCCCTGC
>P_4402
GGCCGGAAGGGGTTTGAGATCCTTGCGCACGAGTTGACGCG
>P_4403
TTCGACCCTTACCGCGAGCGCGATGAGGAGCGGCGCCGCAC
>P_4404
CTTTGTCCACCATACCGGCACGCAGCGGATTGGCTTCAATA
>P_4405
TGGTGTCTTTTTAGCTCGAGCCAAAAAGGGAAAACTGACGG
>P_4406
AGGCCGAAAAATTTTAAATTCCAGAGTCAGATCATGCCGCC
>P_4407
TTGCTGGCTGAAGCTATTCGCCGCATCCACGATGATGAGTC
>P_4408
AGGTTGAGAAAAAGTCGTGTCAGCAGGTTTTCGTCCCCCTT
>P_4409
AAAATCGTATCGAACAATCGCCCGAAACATTGTCTGAGGCT
>P_4410
AACGAAGCGCTGGAGAAGCGCGTCAGACCTCTTGCCGAGAG
>P_4411
ACGAATCTCGCCCGATAATTCCGTCAGAAAGCGGGCCAGAT
>P_4412
CCTGGTTTGTCTATTTTGCGCCCCAGCAGTCTTTGAATTCT
>P_4413
TTGCAGGTGATTTCAGGCTCCGGATTTTTTTTCCAATTCCG
>P_4414
GTGGTTTACAACCCTGCGCACCAGGAATTGTTCGTTGCGGA
>P_4415
AAGGGGGGCGCAAGCACCCGCAGCAGGAATTCCTCAAGGTC
>P_4416
CAAGCTGCCGCCGCAGAGAGCCTGAATGAGATTTTATCTGT
>P_4417
GCGCCGAGCAAGGCGTCCTCCGGCAAGACCCCGCCCAAGAC
>P_4418
GGCCAAGCGCGCGGAAGACTCCCTCAAAGGATTTCTCACCC
>P_4419
GAGGAACACGGCGTCCACGACGGCCAGTTCCAGCCCTTCGC
>P_4420
TTTGATCGTGGCTCAGAAAGCGGACTTTGTTTTTGCCGGAC
>P_4421
CCCACCCGGGCCATCGCCCCCCCCCACCTGAAAACCAATCC
>P_4422
GGACAGTCCTACGATATCTACGGTTTCGATCAGCAGCAGGT
>P_4423
AGAAATGGGTCAAGGAATTGCGGCAGGAGGCCAAAATAGAG
>P_4424
CACCGACGCCCCCCTGATAGCGGTTCGTCATGCGGTCGATA
>P_4425
GAGATAGCGAGTAACGCGAACGGCAACGATTGGACCAAGAA
>P_4426
GTGCATTGCTATTCTGGTTGCCTTTCCAAATACAGAACCAT
>P_4427
CCCATCGGCAAGGTCGCGTTCGTGTAATTGCCGCACCAGGG
>P_4428
CGCTCATAGGAATAAAACGGCAGAAACTTGCGTGACTCCTT
>P_4429
ATTTTTAACCACGACAGATACCAATTACCCTAAAGAACGCC
>P_4430
TTATCTGAATACTTAAATTTCAAGCGAGGAAAAAATGGAAT
>P_4431
CCACATCGAGGCCAAGATCCCACAGCAGGTAAAGAATGCGT
>P_4432
TCGGAGAAGCTGCGCAACCGCAGGCGAGCCGTGGTTCGGGC
>P_4433
GACCTGGGCCTGTACATCGGCGTTTCGAAAATTTCCACCAA
>P_4434
AAGGGAAAATATCGCGAAAGCCGGTCACACGCGCTTGAGAA
>P_4435
TGCAGAACAAGAGTCGCCAGCAGCATCGCCAGCAACCCGGC
>P_4436
GTCAACAGGGTCGAGGTCAGCACTCCGCCCACCACAACTGT
>P_4437
ATGATTCTGAAGAGGCCCCCCCCCTGGTCGTACTCTGTGGT
>P_4438
GATATTATTGGGATGGATCGCTGCCGCAGCCACCGGGTCGA
>P_4439
AAAGCGGCCGGGGTGGAAATCGGTAACCACTCCTACAGCCA
>P_4440
TTGTCAAATGAGTCAAAAAGCGAGATCAGTGTATCCCGTTC
>P_4441
TCAAGAGTCTCCCTTGTTTTCCGAGAGCAAGATTTCCAATG
>P_4442
GACTTTCCAGTTTTGAAAAACAGTGTTATATAAATAATACA
>P_4443
GCGGGGTGCACTAGGAGGTGCCCGGAACGAACGAATGCAAT
>P_4444
AATTCGTCTTCGCTGCGCCGCGGGACATGAAAAACTTCGTG
>P_4445
TTTCCATCGTAATCCCGTTCCTCTCCTGACATGAAATCGCC
>P_4446
ACCAACCCAGGTATTTGAAACTAGGCTCAAAGAACCGTTTT
>P_4447
CTCCTTGAGAAAGAGGGTTACAGTGACAGTTCGGCGTGTCC
>P_4448
GCTGGACAAACGCCTCGAATCCCTGGATGAAGAGCTTCAGC
>P_4449
GCCTCGTTTTTCGGGTAGGTCAGAGTGCCGGGGAAGGAGAT
>P_4450
AGTCCCTCGCGGACAAAGCTCAGGATCTCGTTGCGGCGTGA
>P_4451
CTTATGGAGGTGATTGTCGACGCGCTGGGCAAAATTGGCGA
>P_4452
TAAAGCAGATGCGTGCGACGCGCCGGGCTTCATCCACCCCC
>P_4453
ATTCCGACGCCTTCGATTCCCAGCAGAGGAGCGCCGCCGAC
>P_4454
AGTTTCTGCAGGAGGCGGACCTGTATGTCGACGGAATGGAG
>P_4455
CCATTATCCCCAATGCCCTGCCTATCATTATGAATCTTGGC
>P_4456
TCGACCTGCCGTTTCAAATCCGGGAGCTTACGCTGAACAAT
>P_4457
CTTTTATGGGCTGAGCATAGCTTAAACGGAAAGTTCTATGC
>P_4458
TCGCTTGCGGACGAAATTTTCAAGAAAAACACACTCTGAGG
>P_4459
AAGCTGTACCAGCCGCAGTACAAAGCCGCTTCAGGGGCCTC
>P_4460
AATTTCTGCTCAGTCAGATGCAGGCGTGAAAAGCGGGGGGA
>P_4461
CATTACTCGTGCACGAATCTCTGCCACACTCCAGCCACCAG
>P_4462
CGCTTGAATTTTCCCGATCGCGCTAACTCTTCCCGGGACTG
>P_4463
GGCGTCCTGCGGGACCCCCGCTTCTATTTCATCCTTCCCGC
>P_4464
GGCCCAGAGTGCATTCTTGACGCTGACTCCCATCCCCTCGG
>P_4465
GGCAAAGCCTGAGTGCCGCACAGGAGCGATATAAAGACTTC
>P_4466
ATCAGAACAAGTTAAAACAGCAAATTGAAACATTTTTAAAG
>P_4467
CCGTTCAAAAGAGCATCGGGCGGCTTCGAAAACACTTTCGT
>P_4468
GAAATTCCACTTGTTAAGCACCGCAGCGCCCACCAATGCGT
>P_4469
AGGTCTGTACGTGCAGGTCGCGGCCGCCCATACGCTGGGTG
>P_4470
AATTGAACCTGTAATAACCGCATTCACTCTCCAGAATCCGG
>P_4471
CCCCGGAGGTCAGACAAATGCGAAAAGTCGAAGCGATTATC
>P_4472
AGACTCGGGCTGGGATTTTCCGGCAAAGACAGCTTCAGGTC
>P_4473
GAATCCTGTCCATTTCAGCACCTTTTTCAATCTGGGTGCCG
>P_4474
TCGCCTGTAGTAGAGAAGAGCGATCATCCCTTTATAGCTCC
>P_4475
CTTCCGGCCCCTGGAAAAACCGGCTTTCGAATCCGGACGAA
>P_4476
TAAAATATTTTGTCGCAAAACAACCCTAGACAACGCTTCGG
>P_4477
GCAGCCGACAACTTTTAAATCCTTCAATCTCGAGTCTTGAT
>P_4478
TCCTTCGCAAGGAAAAAATTCCCCTGGTGGCGCAGGATCTG
>P_4479
TACCTTCTCAAAGGAAAGCTCAGCCGTGACGATGCGGAGCG
>P_4480
ACTGGCTCAGGTAGTCAAGTCAAATATTTTTCTATTTGGGT
>P_4481
GTCGAAGTCGCCCCGGCAAGCATTGACGCCTTCGATGGTGA
>P_4482
GAAAAAGTGGCTCTTGAGCGCGTAAAAAAGATAGTTTTGTA
>P_4483
CTCCTGCTCGGGGGAAAAATCGAAAATCTTGCGCGTCACAA
>P_4484
ATTTTAAACCCCTGAGCCAGCACCGGAAACTCGTCGAGTTC
>P_4485
CGCCGTTCACTTCTTCACCGCGGAAAAAATACGGCAGCTGG
>P_4486
TCATTTTGGTTCGAAACTTGCCTGAAAAGCTACACGTCTTG
>P_4487
TCAGGTCGAAACCGTTATAGCCATATTTGGTCTTCGCCGAT
>P_4488
CCGGGCGTTGAGAATTTTTCCGCCAGCGCCGTAAGCGTCAT
>P_4489
TATTATGGAAGTGCAGATCACCGCAACAAGATTGGCAACCG
>P_4490
GGGCCGAGGACGTCTATCTACAGTTCCGTATCAGCACCACC
>P_4491
AACCGTTGGCGATCCCAGTACTTCTATCCTTGATCGCCTGA
>P_4492
GTGGACCGCATCAACGTCCGCCGTCTGATGATGTTCATGGA
>P_4493
GACGACGGATGCCTTGAGCGCCGTCAGTGTGTCCCGGTCGG
>P_4494
GCCTTTGCGGTCGAGCAGTCCCAGTCCAGTGAAAGTGACGC
>P_4495
CAGGTCTGTGGCGAACAGTTCCATCAACGTCTCCGGTCAGT
>P_4496
GGGGGAGAAGACGGCTTTTCCAAGCGGGAGCTCGCCGCGAC
>P_4497
ACGAGCTGGTGCCGCTCGAGCGCGACCCCAATCTGGCCTTC
>P_4498
GGGGTCGCGCTCGAGCGGCACCAGCTCGTCGATATAGCGCC
>P_4499
GGCAAGGTCTACCTCTATACCTGCAACCCGGATGTGGCCAC
>P_4500
AACTTCAAAGTCATGAATCGCGGCTGAACCGTTCATGGCCA
>P_4501
TATGGCGGGCCGTTCACCGTCAGATCAAGCGGAAAACCCAT
>P_4502
ATACCAGACCAGATCACGGGCGGGTTTGCAGCATTGCCCAT
>P_4503
CAGTTGATCATGCCAAAAAGCGATAATAACAGGTTCTTGAT
>P_4504
ACTGCCGCGGCCCCGATAGACGCAAAAATTTCAACAATCGG
>P_4505
AGTTCATGAGCTGGGATAAGCCGATTCTGACAGATAGCGGC
>P_4506
CCCGACGGCACCTGTATTCGCGATTACATTCATGTCGACGA
>P_4507
CGGTCCAACGAACAGAATTCCGCGATCCTGCAGGTTGAACA
>P_4508
GGTAGCGCAGGCAGATTTCGCCCTCAAAAACAAGATCGATG
>P_4509
ATACCCTGCCCCTTCAAGCGCTGCTCTGCGGACCTGGAAAT
>P_4510
GTTGCCCCGCGGGGATCGACCCAGCAATTATGGAAAGAGCA
>P_4511
GGGCACAACAATCGAATACGCCGTCAGAATGGTCCGTCTGC
>P_4512
CGCCTCGTTCCACTCAAAAGCATCTCCGCCGTATTTGAGGA
>P_4513
ATGCGGTTGTTGGCCTGACGCTGCAGAACCGGCTCACTCAC
>P_4514
CGGACTAGACAAGCATTGCGCAGCATGGAAAAAGAGCAGAC
>P_4515
CCTATTTTGCCTTGAAAATTCCCCTGATTTTCTCCCAGGTC
>P_4516
CCCGTTCGTAGGCTGAACGGCTGTCAAGCACATTCCACAAA
>P_4517
GCACTTGTCCGCAATACCTGCAGCCACCACATTCTTGGCAA
>P_4518
GTTTATTCAAGCAGCAGCTGCGCGCTATCCTGCGTGCCTCG
>P_4519
TGTGGCAACCAGGCCAATCTCGGATTGGCGTCGCAGAAATA
>P_4520
ACAAAAATTGCATATAAAATCAAGTAAAAATGTCGAACTGT
>P_4521
CAGACACTCCTCATTCTCCGCCGTGACCTTCACATCTCCTG
>P_4522
CCTGGTCGACGCGGGCAACACCGTGTTGCTCATCGAACACA
>P_4523
ACTTTATAAGTCGCGGGAACCCCCTGCGCGGTTCCGAATTT
>P_4524
CCGTGTGTGTCGTTGATCACCTTGAAATGATCGAGATCAAA
>P_4525
GTAACTTATGTAACTTTTCCCCCATACCCAATTGCCCATAT
>P_4526
ATTGACCAGCGACTGGAAAGCACATCTGCACGGCGGCGCCC
>P_4527
CGGTGGATCAGTTGAAATTTCTGCACGGAGAAGCCGCCGAT
>P_4528
ATATCGAGGGTCACTAAACGCAGCAAGGCTTCATCGTTCAT
>P_4529
ATCATTCAATGTGAAAAGTGCGGCACCCGTTTCCGCCTGCC
>P_4530
TGATTCAGATCGTTGCGGGTCAGCAGTTCTTCCACCCGGGC
>P_4531
CCACCCCGTTGTTCAAAAAACGGTTTTCGAGAACATTTAAT
>P_4532
TTTTATAAATATGAGATTTGCATGAGGCGAGAAAATATTTT
>P_4533
TCAGATGATTCTGGATCCCGCCGAAATTATTGCGCACGCAT
>P_4534
GTCCGGGCCCTGCCGGGCAGCCCTTTTGCAATAGAGGGTGA
>P_4535
GTCGTTGTTTTTCAGAATCGCCGTCAGCTTCTCCATGTACG
>P_4536
ACCATCGAAAAGAACGAAACCAGCAACAGCACCACCGGCAA
>P_4537
CCGCACTTGTCCGTCAAACACGTTCGCAACCGCCTGCCCTT
>P_4538
ATCTGCTTTTTTTCGTTTTACTTATCTGGCAAAAAGGGGAC
>P_4539
TTTAAAAATATTTCAAAAGGCAAGCGTTCGCAAAGATTTTG
>P_4540
GCCCTGGTCAATCTGGGCTACAAAGAGAACCAGGCCCGCAA
>P_4541
GGGGACACCCTAGGGTGACGCAAGGTTTCGCATACGGGGCT
>P_4542
AACAAGATGAGCAAGAGCCTCGGCAACTACATCGGCATCAC
>P_4543
CTCCCGCTCTTCAAGCTTCGCAAGAATTCTGTCAAGCTCTC
>P_4544
CCTGATCGTCTGTCCCCTGGCGTTTCTCATCAATATTGTGG
>P_4545
ACGGTCTCTTCGAACAGATGCGGAGTAAAATTGAGGACCTG
>P_4546
GTCAAGCGTCACACCATGAGCGGAGACTCTTCTCTGCACTG
>P_4547
ACACCTGTACGTCTGCGGAGCTAGCATGATTTCTTTTAGAT
>P_4548
CATTCGCACCGAATTCGAGGCGCATATCCGCAACCTTCATA
>P_4549
GCCGATCAGCTGGATATTGGCGTTTTTGAGACAATTAGCAG
>P_4550
GAGCAAGGTTCAAAACGTCGCCCTTGAGGTCTGCACGGTAG
>P_4551
TAATCCCCTCGATCATGTCGCCGAAACGCACGCGACCTGCA
>P_4552
AGCACCCCGTTATGCTTAACCGCGCACCCACACTGCACCGT
>P_4553
CATCTGAACCAGAATGTAGCCGGGGAAAAATTTGCGCTGGG
>P_4554
ATGACAATCCCTTAATAGCGCAATCACGGACAACTGTCAAT
>P_4555
TTCCTCGATGGTTTTGCGCGCCGGGGTCAGCACCTTCTCGA
>P_4556
CCGAGGATCGCGATACAGGGCGTTTTTCCCTTCGCCCCGCG
>P_4557
CAAAGGAGTCTTGCATCTTTCAACCACAGTAAGAGGTGATA
>P_4558
GAATTGGTCTGTCCTTAACGCATGTTTAGGTTAATTATATT
>P_4559
GGGCATACCCAGCTGTTTCGCTGCTTCGGGCGCCTGCCCAA
>P_4560
TCCGGGGATCGCGTTGACTTCAAGGCAATAAAAATCGTTTT
>P_4561
AGATCCATGTCGTGCTCGACCAGCAGCAGGGTATCCCCCTC
>P_4562
TTGAGTCATGCGGACGAAAGCGGCCGCAGACGGGTGGAGAC
>P_4563
ATTGTTCGCCGTTATCGCAGCGGCCTGGAGTATCGCAGTCG
>P_4564
ATTTCTACTACAAAAGATTGCAGAAACAGCCGGTGTTAAAG
>P_4565
CCCTGTTTTCTTCATGTCTGCATTCGATTTTTCCACCCTCA
>P_4566
GAAGTGGGAGGTCATTAATGCCATCGATGATGCGCTCAAGC
>P_4567
AAGGACGCATCACTAAATTCCTTGAAAAACCCGGCTGGGGC
>P_4568
AACCGCGCTGCTGATGATCTCCGCAGCGTTTTCACTGGGAC
>P_4569
CCGGAGCTGCCCACTGACCGCGGCAAACTCATTATTCAGGC
>P_4570
GCGTTGCGGGAGAAGTGAAGCATGTCTGGTAAATTCTCCGC
>P_4571
TGGATCTGTTCCAACTCGCGCGCCAACCTCTGCTCTTCCTG
>P_4572
TCGCGGGGTTACAGTAATTGCCGGTCACGCAGAAACGTCTG
>P_4573
CCGCGCAAGACCAGCAATCTCCCCCACTGCCCTCGCTCAAA
>P_4574
CCGAGGCGTATCGCAAAATGCAGAAAATGGCCATGGACAAG
>P_4575
CTGGAAACGCCTCTCGAGAGCCGCATCTTTTTCAATGTATT
>P_4576
CCTTTCCTGGATATTTTAAGCCACCCGTAATCAATTCGGCA
>P_4577
GCTCCGGCTTGGGCTCCGCCCTTGCGGGCGCAATAAATTCA
>P_4578
TCCCATCCGCGTTCAATGCGCTTGAGGACTGAAATCTTGCG
>P_4579
ATATTGATGTAAAGAAGGCGCCCCAGGGGGTACTTGCCTTG
>P_4580
ACCTTCTGGGCGGAGAGTTTCCGCAAGCACTACCCCAACGT
>P_4581
AGTTTCTGAGGGTGGCTTGGCAGTGCATGTTCTTACTCTCT
>P_4582
GGTCGAAGCTTACGAGTTTGCCCATTCCGGCAATATGGACG
>P_4583
TTGCCCGGCCAATGATAGCCCTGCAGCATCCGCGCAGCCTC
>P_4584
GGCTTCGACCAGGTCGAAGACTGCCTCGGCTCGATGGCGGC
>P_4585
CTGGGTCAAAGCTCCCGCAGCACGAACCACTACTTCGATTT
>P_4586
GAAAGGCTTCCACCAAAACGCGAAGTTCTGTTTTTTCCTGG
>P_4587
GCGGTTTGCGGTGTAAAAGGCGCTCCGTTGAATCTTTCTTC
>P_4588
AACAACGGCAATACCACCTGCGGAAAACACTCATGGGGCAA
>P_4589
GCAAGCAGTTCGAGGAGACCCGCGACCTCGATTTTGCTTAC
>P_4590
CTCCTGAATAGCGGGCTGATCGTGAAAATAAAATAAACTTA
>P_4591
GTCCGGCCCGAAAATCCGCGCTGCAATCCATTTGGAATCAG
>P_4592
TTCAAGAAAAATGCCTGCCACTGGAATGATCAGGGCGCTTA
>P_4593
CCCATGGCCACCACCAGCCCCAGCATCCCCCCAAGCAGGAT
>P_4594
CTGGTTCTGATCATTTTCGGCGCCGGAAAACTGCCACAGGT
>P_4595
GCGGTTTCTTCGGCGGTACGCCGATTTTTACCCACGAGCCC
>P_4596
CCACGGGCTTGGCCCATTTGCGCGGATTCGGGGGCGGCTCC
>P_4597
GCTTCCGGTAGGTCAGAGCACCGAGGTCAGCCAGCGACAGC
>P_4598
GCTTAAGCATTCATGCAACTCCTTGATTTTTTGGAGATATT
>P_4599
CATCAGAATACCCAATAAGACCGAGTCCCGTCGATTTGCAC
>P_4600
TGGGAAGCCCAACAGAAATACGGTCAAAAAGTCGTCATCCT
>P_4601
GTCGGTCGGGTTCCATTGAGCGGCCTCCTGGTTCTCACGGC
>P_4602
GAAGCTCCTCCCTGTGAAAGCCTTGAATGCAGGGAGCTTGC
>P_4603
CGCCACGCACAAAAACGAAGCGGGAAAATCGGCCGGCCCAC
>P_4604
GGGATGCAGACCGTTACGCGCCTGAGTTCGGAACAGAAGAT
>P_4605
AGAAAAAACACGTTGAGTTGCGGAAAAACACGCGCCATCAC
>P_4606
AGTTCACCCTTGCCCTTGAGCTGCCCCTGGAAAACCTCGTC
>P_4607
CCCGAGAAGTTCCTCGCCCACCGGCAGGGTGGCGCTCGGAC
>P_4608
TCGGCCAGGTCGACGCCACCCTCGACAGTCGATTGGAAGAG
>P_4609
CTCCTGCACGAAAGGGGAACCCCCGTTTTCACCGCCGGCAT
>P_4610
CACTACCACGTCACCGCCAGCGGAATGACCCTGGCCGGCAA
>P_4611
CTCGGCCACTCTCGGATCGGCTTTTTTGCGTACTGACGGCT
>P_4612
CAAACCATTTCAGTAAAAATCAGAGCAATCAGCGCACAAGG
>P_4613
TATCAGATCCAGGTCGATTCCGCCAAGGTAATCATGGACAA
>P_4614
ATCGTTTGGGTCCCAAAGTACCGGTTTCGGATTTTGCAGGG
>P_4615
GGCCATTTTCTCCCATTTTCCGCGCTTCTTCTGGGTGCATT
>P_4616
CAATTCAATAAACCAAAAAACCCTAACATTTCGGCCTTAAA
>P_4617
TCTTTGAATGCCGCGTCCTGCAAAAAGTGATACCCGACAAG
>P_4618
ACATTGCGATCGAAATGGAGCCCGAGAAAAAAAATCTGCAT
>P_4619
AGCAGGGGCAGAAGCAGAACCAGGAGTAATTTTCTTGTCAT
>P_4620
GCGGCGGTGAAGGGGTATTCCGTTTACTTGATAGACTCGGC
>P_4621
CGTCGTTCAGCGGGTGGAATCGTCCTTGAGCAGGGAGCCCT
>P_4622
CGGGGCGCACTTCCTCGACGCGGAAAATATGATAGCCGTAT
>P_4623
TGCGGGGGATTGGGAACCCGCAAATATTTTGATCCCGAGCT
>P_4624
CCTGCTCAATCTTGTCGAAGCGAAAATCACTCATGGAAAAA
>P_4625
CACCGTCGCCACGGTGGAACCGGAAATGGCGCCGAAAAAGC
>P_4626
TGGGTCTATCTGCCGGAAAACAACCAGGTGATTCAGTCCGA
>P_4627
CACCAAGGGGATATTCAGCGCGGCCAGCGTTTCCCGTGCGG
>P_4628
CAGCCGCTGGTTCATGAAAGCTCCTCCATCGCCTGGAAGAT
>P_4629
ACGCGGCACCTTCAGCATCACCGTTTCCCCCAACAGCTGAG
>P_4630
AAAAAGAATTTCCCCTCCCCCAGCGGGGGAGGGTCAGGGTG
>P_4631
TCTCGAAGGTGCGGATGCCGCGCTCGCACAGAATGACCCGC
>P_4632
ATCGATCTTTCCCTGTGCGACAAGGGGTGCGTCGTCGAAGG
>P_4633
AACGACACCGGCCTCTCTGGCGCCTACGAGAAAAACATCGG
>P_4634
CCAGCCCCTGGTGGTAATAGCGGTTTTGGGCCTCCTCGGTC
>P_4635
AAAATACGATTTGAGATTTGCAAAGAATAAACGAACCATTG
>P_4636
TGGCGTTGCTTGAATACCCGCAACCCATAGCAGACGGCGAG
>P_4637
TTAGATCTTTTTGCAAATCTCAGCCAATCACATATACATCG
>P_4638
TTATCGATCCTTCCATCCGGCAATAAAGTCCCCGCAAGGTA
>P_4639
GGTCCACAGAACGGGGCTTGCCGAGAAGGAGGATCAGCACT
>P_4640
TGTGGGATCTGAAAAAAACGCCCAAATCGCACTTCCCGCTG
>P_4641
AAAAAACCTGATGAGATAATCCAGTATCTTAAAGAACAGTA
>P_4642
AATGATAAGCAATGGATTCGCAGCACCTCTTGAAGCGCTGC
>P_4643
AGCCAGAGATCTCGATTTTGCAACGGCTTCAGTCGGGGGCA
>P_4644
GGTTGAGGCAAGATAAAATCCGTCGAAGCTATCAAGGGCAT
>P_4645
CGCGCTAACCACGCCGAATACCAAAACAGAGTTGCCACTGC
>P_4646
GGGAGCCTTTAACGACAAAGCAAAAGATGAAGCTCTTAACC
>P_4647
AACGAGGCACGTTTGAATTCCGGCTTCCTCGGCCTTGTAGC
>P_4648
ATGCAGATATGCCCATGCAGCGGCAACCTGACCCGGGCCTG
>P_4649
TTCTGTTTGGTTCAAAAATGCCGGCAACTTCAATCCTCAGA
>P_4650
GGGGGAGTTGTTCGAAAAAGCGAAAAGCACCCCTGCAACTG
>P_4651
TCAAAGAGCCCTCCAAAATTCATCTGGGCAAAATCAAGGAA
>P_4652
AAAATCCAGGATGCAAGATCCTTTTTCGAGGAAATCAAGGG
>P_4653
ATCTTTACCGGCGCAAACGTCAGAGAGCAGGGCCTGCAAGG
>P_4654
ATGCCAGGGTAATCAGCTTGCCGACCGAACCTTGGGTCCAG
>P_4655
CGGTAATCCAAAGAAGCATGCACAAAATTACACCCAGCCCA
>P_4656
AACATCTTCCCCCAAAGATTCTTCCGCGATTTTTTTTGATT
>P_4657
CAAGATCCCACACTATATCGCCAATGTGGTGATGTGTACCA
>P_4658
CTATACCTACTTTGCTTTTCCTCTGCTGGTCATCATGGATC
>P_4659
TTTCGTAAAACCCGATTGATCTTAGGAGGAAGGCCTGCTGT
>P_4660
CTATCAGGTTTACCTTGAAGCCAGCAAATATCTTCCGGAGT
>P_4661
ATGCAAACCGGCAATAAATTCCGCATCTACCCGACGCCCGA
>P_4662
TCCTCATCGAGGACGTCGCCCCCAAAGCCAAGAGCCGCCAA
>P_4663
ACCGACTCAGCGCCGATAGGCTGGTAGTTCTTCTGCAGATC
>P_4664
GCCAAGACGCTCACCGGGGCCAGGATGGCGAAGAAGGTGTG
>P_4665
GGCACCTACCTCCGAATAAGCCGGAAATAAGTGCCTTTTTA
>P_4666
CAAAAAGTTCTCGAGAAGGTCATCTGTGTATTCCTGGACGT
>P_4667
TATGATTCAGAAGGGCATCGCCCGGCGACTTCCCGAAAGTG
>P_4668
TGTTGGCATCGCCGTCATCTCCCTGATCCTTGTCGGACGCA
>P_4669
CAAAAGGCCGCAAAGGAACTCAAAAAGAAGGTAGGCATCCA
>P_4670
GATGGAAAAGCCAGAAAACTCCAACGGAACCAAGAGCCGCA
>P_4671
TGAAAAACGAGAGAAAAAGGCTGCAGGACCAGGCTTACGCA
>P_4672
GTAGGTGCCTGGATAAGCTGCAGGAGCAATGTTGCAGAAGG
>P_4673
CCCTCGCCAATGTTATCCAGCGGTTTGTCGGCAACCACACC
>P_4674
TTTTCTTCCTCCTTGTAAGACGCTAAAAGTGGGAGGGCCCA
>P_4675
CAAGCTTCGTTCCACAAAGTCAGACAAGGACTCGGCATAGT
>P_4676
TTCCAGCACTCCGCCGGTTCCGGCAAGACCAACTCCATCGC
>P_4677
TGCGAAGAAAAAAAGTGGCCCCAAGGTGTTAAAGCTATGAA
>P_4678
GATTCAAGCTACACATGGAACAGCAACTTTGCCTTCTCCCA
>P_4679
GCTTTTTACGGCACCAAATCCGTTGCGAGTCAGACTCCCGA
>P_4680
CCGCCGTCTTTCCGCAAAAGCGTCAAGTACCGCTCCTTCAC
>P_4681
AGGCGCTGATCGACAAGATTCAGCAGAATCTCTACCTGGAA
>P_4682
AAATATACGCTCAAATCAGACTCCTTCCATGTGGCAAGCCT
>P_4683
TCAAACAGCAACGGCGGGTGCCAGCACCCGTCTTACATCAC
>P_4684
ACAAACAAAATGAACCCTAGCGTCCATCGTCTTTCAGGGTC
>P_4685
GCGTTCTTGACGGGGTGGCGCGAATTGGAGATTTCCCGGCC
>P_4686
GCTATGTCGGGCTTGGGACGCTGACTTTGGCAAAAGGGGCT
>P_4687
AGCAGAGGCTGTGCGGCTCGCATGCTCTCATCAAAGCCTTC
>P_4688
CGTAATATGAGATAAAACCACCGACAAGGAGCTTTCTCTAT
>P_4689
TCGGACACAGGCCGGCAAAGCAGCAAGAAATGTTGGGGCTA
>P_4690
GAAGTTTATGCGGAAGCAAACGATAGCGAGAAAGTGCTTGA
>P_4691
TGCATCAACTTCTTGTCCTGCGAGAAGTCTCAACCCCGTCG
>P_4692
CTTCGGCCGCGAATATAGGTCAGAGCCTCAATTTCCATCCA
>P_4693
GCAAGCTTTTCATCAAGTTCCCCCGGTAAAAATCCAAGGTC
>P_4694
TCCCAGGTCCGGTCCCGAAGCGACAGCTCCCGGTGGACATG
>P_4695
ACGGGCATCTTATCTATAGGCATGGGGCACATTCTCCCTTT
>P_4696
CAGCCGCGGGGAAAGTATCGCTGACCACTAGAAAAGCGCTG
>P_4697
AGCATGACGTCGACAAAAGGCGTCACATTGATCTGGGACAG
>P_4698
TGGGCGCTTCGATCTTTACACGGTGCGTCCCGACGGCAGCG
>P_4699
CTGTATAAAAACACATTCCTCAAGAAAAAAAAGTGGCTCAA
>P_4700
TCGTGAGAACCTTGTATTCGCCCTGGTCTTCGAGCCCTTCC
>P_4701
CAGGCTCTCCAGCCATGCCCCCAGTTTCGCATACATGGTGG
>P_4702
GGTCATGCATCTGGAGATCTCCCTCGGCTACCAGCATCGCG
>P_4703
CGGGTGCAACGCCTGTGAAGCCGATCTCAACGTGCTTGGAA
>P_4704
CTGGTCGGTAAAATTCTAAGCCGATTTATCGAGGAGGACGA
>P_4705
TGCGAAGCCACGGCCTCAATCGAGAGTGAAAAAGAAAGTTG
>P_4706
CAGATAGAACAGGCTGAGCGCAAAAATGATCCAGAACGCGG
>P_4707
GCGATCTGCGTCGCGTGGTGCGGGATCTCGCCCGTGATGAA
>P_4708
GATATCAACACGGTAGAGCGCATGGAGATCATCCGCGACCT
>P_4709
GGCCCGTTGCACGGCCTTTTCTAGATTTTCTCTTTGAACCT
>P_4710
TTATGGGTGTTGGCAGGCGGCGTCAACTGATTTTCCCTGAG
>P_4711
AAACTCGATCCAAAAAAAATCACGAACAGCAATAGAATAAG
>P_4712
GAGATGGACTGCATCGACTGCCACAACCGCCCGACTCATAT
>P_4713
GAATGTGCTGAAATAATAAACAAAAAGGGGCCACAGAATGA
>P_4714
GGAAGCTTGATTCAAATTTCCGTTTTTCAAATGAGCCATAC
>P_4715
TCTGTGGCTGACCGCAACTGCGTTGCTGGCGCTGGTCATCC
>P_4716
CTGTCCGCTGATTGTCTCTTCCACCGCTTCACTGACCTGCC
>P_4717
GCCACGATAGCCGCCAGGGTCAGCAGGTCGCCGAGAGCGGA
>P_4718
TCGCCTTTATCGAGTACGTGCAGAAGTTTTTCGCTCCCCTG
>P_4719
TATTTGGCAGAGAGGTCGCGCAGGGGAGCGAAAAACTTCTG
>P_4720
TCTTTGCCCTGCAGGAGAACCCCCGGGGCACGGCGGCGGAG
>P_4721
TGCATGCGCTGGGGGAAATGCTTGAAAAACGCCTGCGTGAG
>P_4722
TCTTCCAGCATTCGCCGAAGCATCAAAATGTATTCGAGGAC
>P_4723
AGGCAGGAGCAGATAAAAAGCGGTTGCTATGCATCACGCCC
>P_4724
TTGTGCCAACTCCGTTCGCGCTTGAACTGCTCGATTTCGAA
>P_4725
AGAGTGTGTACCAATCACTCCTTCTAAGCAGTTTTTCGATG
>P_4726
CATCTCGACGAAATCCGAGCCGCTGATGGAAAAAAAGGGGA
>P_4727
TCTCGAAAGACAACTAAATTCAAGAAACGGGAAACTCGACT
>P_4728
GACTTCGGCTCCATCTATTTCCAAAATCGCCTCCCCTCTTG
>P_4729
GTGTTACGTACCATCCAGACCTGGAACGAATACAAAGAGGT
>P_4730
GTGTAATAATCGGGTGCATACCAGTCGGCCACCCACTCGGA
>P_4731
CCAACAACGAGAAGGCCGCCCTCGTCAATGCGAAGGCGGCC
>P_4732
GACGCGGGAATCCTCGCGCCCCCCTTCCGCCACTTCGGCAA
>P_4733
CCGAGTCGTATTGGCAGAAGCAGGGGAGCTTTTTCTGCCGT
>P_4734
GCCCGCCCGGGAGGTGGGCGCGCTGATTCGCAAGATGGAGG
>P_4735
CAGCCCTGAAGATCGAAAGGCTCCCCTTCGATTTTAATTCC
>P_4736
TCATCGTCGATAAAAATCTGCGGCACCGTGTGGCGACCGGA
>P_4737
GAAAAATGTTGAAATCTACACCAAAAGCTACTGCCCTTACT
>P_4738
CCCATGGGCAGCCAGGACTGCCTTGAATGCCACCTTGACGC
>P_4739
GAAATCGGTTTAAATTGTACCTGTTCCATGATCAAATCCAT
>P_4740
AAAGCTGCATCGGCAGAAGACCGAACAGGAAGAATCCCTCG
>P_4741
CAGTCCGAAATCGGTGAAATCCCTTTTATCCTCTTTACCGC
>P_4742
AATCGATCCCAATTTCCGCGCCCTGCGCGAGACTCTTCTTG
>P_4743
CCAGAGCAATCGGGTGTCTGCAAGGAGGCGTCATGGGCGGT
>P_4744
ATCACTGACGGCATCGCCGGCGAAAACATCGAGGGGCTGCA
>P_4745
TGAAGTCATTGCCACCGATGCCGAGGGAATGATTCGAGAGG
>P_4746
GTTTATCAAGGCTTCAAGAGCGTGTTAAACTGTGTTGCATC
>P_4747
AGAAAGTGTCGCCGGTAAAGCTGCCATGAACATGGGAGAGG
>P_4748
GCGGCCCCTTCCCACATACGCCATGAAAGCGCCCCGATGGA
>P_4749
CCTTGAATCCCGCTTCGCGCCATCGTTATATCTTCAGCTCT
>P_4750
TTTTGCGGGTACAGTCCTCACAGAGATGGTCAGGACCACCG
>P_4751
TTGCGGCCCTGGTCATTTTTCACGAAAATAAGAGCCGCCTT
>P_4752
CTGCACGAAAAATTCGATTTCGCGGATTCCGCCCCAGCCCA
>P_4753
CGGCCATCAATTGCATTTGGCGGGAGACTACAGAAAAGCGG
>P_4754
GGCGCAGCCCAGAGCATCACCATGAGTCAGATGGCAGGTGT
>P_4755
TGAGTTTCTGATCGAAGTCGCGATCGACCTTCTTGCGCAGA
>P_4756
AGCTTTTCGAGAGCTCCCGGCAGCTTCTCGCGGTCTTCGAG
>P_4757
GGAGACGGTGGTCTTGCCGGCGTCGATGTGGGAGATGATCC
>P_4758
GTAGCCATGTCTGCCGGATTCAGTGTCAGAGTGCTGGGGTC
>P_4759
TGGAACAGATGACGAAATAGCGGTCGGTGTCGATCACCTTG
>P_4760
CAACGAGGGGGTTGAAAACGCCGCGGTGGAATTCGATCGAA
>P_4761
ACATCAAATATCATGAAGCGCGCCAGTCCCAGGAGAAAGAT
>P_4762
ATGAACGAAAGCCTGGTAGACTACGTCGCCCTGGATCTCAA
>P_4763
TCGGGGCGCATTTTCTCGTTCCCGATCCCCACCTACAACCT
>P_4764
TCATTACGGTATTGCCGCCCCAGGCGAAACTGCTGGCGGTG
>P_4765
AGATGCGTGCCGTGACCGCTCTGCCTCTTATTTCACAGGCC
>P_4766
TCGCCTGACGGTGTCAGCTCCGGGGACCCCGACGCGCTGCT
>P_4767
CGGTAGATACAGATGGCGAGCCGGTGGCAGGGGTGCACGCC
>P_4768
CGATATGGTTGATGTCATCGCTGCCGTGACATTTACCGCAG
>P_4769
AGGCAGGAGCAATGCACCACCGTCGACCCCCAGCGCCCCGG
>P_4770
GAAGTCTGCGCTCGGCTCGGCAAGAAGATGGTCATCGGCTC
>P_4771
TACCCCGAGAGAGATCGTTTCCGAACTCGACCGCTACATCG
>P_4772
ATGTGCTCGCGATCGGCGCGCACGGTGGGAAAACCTGCCGG
>P_4773
GCCAAGACTTTTGGCCCAATCGGAAATCGCCTTGTACCCGC
>P_4774
ATGGCATCCGGCCCCCGAAACGAAAAAATAAAAGACGCTGC
>P_4775
TGCACCAGCATACTGAGATGCAAAGTCGGCTCCAGGGCTGC
>P_4776
AAAAGGATGGTCAGGAGGAACCACCAGCAGGATTTCATCGG
>P_4777
ATGGCGCCAACATTGAAATCCGCGAAGAAGTGGGCGAGGAG
>P_4778
AAGGAAGAATTTCGCACCTGCGTCGATGATTTTTGCGGGTG
>P_4779
AATTCCTCCGCTTTAAAAAGCGACAAGGCAAAGGCATTTAT
>P_4780
CCTGTACAAACTCAACAAAACCGCTTAAAACGAATAAAAAC
>P_4781
GAATGTCTCGAGGGAACAGACCGAGTCAACAAAATCGTCCT
>P_4782
TGAGCTCTTTTCCGGAATTTCGGCCTGGGCGGGGGGATCGC
>P_4783
GCCGTCCGCCCCTATTTCCGCCAATTGCGAGAACTCTCCGA
>P_4784
GCGTGGCGCGCCTCGCGCTACGGCAAGGGGGGCGACGATTA
>P_4785
GATTCTCGCCGGGAAAGAAGCGATTGCGCCCTTCTACAATC
>P_4786
TGTGGATACGGGAGGATTTCCTGGACAATGATTACGACTGG
>P_4787
CCCCCTGCTGCTGGGCAGCGCCCAGCCCTCCTTTTTCCGCC
>P_4788
GAAGGTTCTCACAGTTGGTGCCGTCGCGTTCATAGAGATAG
>P_4789
GATCTTCAGCCCCGCCTTCTCCATGACCCTGGTGATGCGCT
>P_4790
GATCGTCACCATCGGCATCGCCGTTTTCGCTTATTCCACCA
>P_4791
TACTTTTTCATCGAGATGTACGGTCATGGTAAAAAACCTCC
>P_4792
GGTCCGTCACAACAAGATGGCATCGATGGTCGTCTGCGCTG
>P_4793
ACCGCGCCCCGCATCTCCCCCTGAAAAAGAACATAGCCACC
>P_4794
GGTCGACTTCCGGAAACATGCCGAATGGGAAAACAGCCTCT
>P_4795
GCCTGGTAATGTTGAGCCGACTTCTCCCGCGCGTACTTCCG
>P_4796
GGTGGAGACCTTCGACCTTTCCACCAAAACCCGCCTCTGGG
>P_4797
TGCTGCCGACCGTCTGGCTGCCCTGAACATGGGAGATATCA
>P_4798
TCGAAAAAGTGGTAAAGCCCCCCATGAATCCGACGGCCAAT
>P_4799
GCAGACAACTTTGTGCAACTCAGGCAAAAGACGCTTGGCAA
>P_4800
GTGGTTGAATCTCTGCGACGCGCCAAAAGCTCCGGGCTGTT
>P_4801
CCATGACTGAACCCAAGCCACAGGAAGAATCTTCCCCGCCT
>P_4802
AAAAAGGATGAATACAGCCGCGGCGACGTGGCCACGGGCTT
>P_4803
GTGCCCAGATCGCGATAGTGCCGGTGGAGGGATCCATTTTG
>P_4804
GCGCGTCATCTCCAGATATTCAAAGATGCACCGCTAGATGT
>P_4805
CCCGTGGGGATGGATTTCTGCCGTGGGGATCACGCCCAGGA
>P_4806
CTGATACCAGAACTCGCGGGCGGCTTCGAGAGGATCCTGGT
>P_4807
AATACCCGAAAAGGAGGCTTCCTATGTTCATCGTCACCCGC
>P_4808
ACCCGGAACTCGACTGAATCCTCAAATACGAAATTGATCGC
>P_4809
GAATGGCGGATTCATCGAGACAATCGATCAGCCCTCGAAAA
>P_4810
CAAAGTCAGTCTCGATGGTACCAAGATCAAGGCCAATGCCT
>P_4811
GCTGATTCGTTATTTGAAGACAAAAACAAAGGTTCTGGGCC
>P_4812
CCGTCAGGAAGGTGGTGGCGCCGGCAATTGCCTCGGTTCGC
>P_4813
ACAGGATCTCGAGCAGCTCACCCCCGAGTCGCTTTTTCGTC
>P_4814
TATCGTTGCGATGGACGTCTCGGATTTCCCCGCCCAGACCC
>P_4815
AAAAAAACATCATCCCGACGCCGTCGGTTTCGGACGCGAGG
>P_4816
ATATTCTGCATCTTGATCTGCGGTTCGAATATTTCCAGGCA
>P_4817
AATTTTTTCGACAGTAATTTCAATAGTTTGTGAATTAAAAC
>P_4818
ACCGAACCGATCCTGGCCTGCCCCAATGACCCGGACGATGT
>P_4819
TCACAACACGGCCACTGCAACCACCGGCAACTGTGCAGCCT
>P_4820
ATGACAGGAGGCGCAATTTCCTGCTGTGTAAGCATCTGAGT
>P_4821
GATGCTTTTTGAAAAATTTTCGCGCCTGCCGCAGAAACTGC
>P_4822
CTCTGGTGGACGATTGCGCCCCCTTCAATTCAATTTGAGCT
>P_4823
CAGGGCGGAGCATAAAATTGCTTGAGCCGGAAAAGTTCACC
>P_4824
AACCATAAGCCAGCTCAGCCCGCCGATGAAAAGAAGGCTGA
>P_4825
CCAGAACGATGTCGACATCGCCGGATTCAGCAATCTTCAAA
>P_4826
ATTTTAAATAGAAGAAAATGCGATTTTACAGTCGGTTGTCT
>P_4827
CCGACGGACGAACAGTTTGGCTTTTTTTTGTGTTTCGCCAT
>P_4828
GCATCGACGGTATGGCCGCGCGCGATTACGGTCGGTCCCGC
>P_4829
CCCAGCACCAGGGCCAGAGGCAGAGCGGCCGCGCCCAAATC
>P_4830
GCGGGAAATCCGGCAGTCCGCGAATAAATTCCTCCGGCGGA
>P_4831
CCGCCGTCTCACCGAAGGTGCCGCGCCCACCCCAGATCTCT
>P_4832
AAATGATTATCACGATATCTCAGCAAGGGCATGGGTGGCAA
>P_4833
CGCCGAGCAATTTGAAAATGCCCGTGCGCAGATGAGGTACT
>P_4834
AGATGGCCGCAGATCTCTCGCGCCAGCGGTACATTCGCATT
>P_4835
TCAATTGACGTCGATGTAAGCGCGCTTAATATTGGCGACGT
>P_4836
GCAACCGAAATTGCGACCTCCGGGTACGAAGGTGGCAATAT
>P_4837
TCGGTTTTGTTAAAAACCAGCTGCCGCGGCAAAGTGCCAAG
>P_4838
ACCCGCGCGCACCAAGGCCACCGAAAAAAAGGCCGAGGCTG
>P_4839
CAAGACCAATCTGGAAGCCGCCGAAGAGACTGCCCGCCAAC
>P_4840
TTCAATCCCCGTTGAACCGTCGCGAAAAAACCCAAGGGGAT
>P_4841
GCTTCGCTGGTTGATTTTTACGTCAAATTCAATAAGGCCGC
>P_4842
AAATATTCTGGCCAGTGTTTCCGTTGGTGGAACCTTTGTTT
>P_4843
CGAACCGATAATTAGGATTTCAGAAAAATTTTACAGAGGCG
>P_4844
GCCATGGTGTTTAAAACCATCAGTGATCCTTTTACCGGCAA
>P_4845
CGGACTGCTTTTTATATTTGCCCTGAACCTTGGTGCGCCCG
>P_4846
AACACAAATCGCTCGGTTGACAGAACTCGGAGCAAAGCCTT
>P_4847
TCGACCGCCTGGGTTCAGCGCATTTTGACGATGAGAGTCTC
>P_4848
AGTTTCACTCAATAAACATCCTCCCGCACCTTCCTTTTCCA
>P_4849
TTTCGTGGCGATCATGGTTTCTGGAACGCCTACCCCATGTA
>P_4850
CACCAAAAATCTGGCCCGCACCCTGGGAGTCAAAAACGTCA
>P_4851
ATTGGTCGGATTCAGAAATTCAAGGACACGCTGACGCCGGC
>P_4852
TCCACATGGCAGTATGTTCACTTTTTAATCATTTTCAACCC
>P_4853
TTTGGAGACATTTCCCCCGGCGTCCTCGAGATATTTTTTGA
>P_4854
CAAAGCGCAGGAGAAGGGATCCTTGAGAGGACAGAGAGAAA
>P_4855
AACTGCTTGAAATTGAAAACCTGCACATCTCTTTTTTTACC
>P_4856
AGATGCCGCGGGGGGCTTTTCGTTTATTAAATAATTCAGCG
>P_4857
AACGGCCGGCAAGAGATTTGCATTGCCACATGCACGGATCA
>P_4858
CCGACGCATTTGAAAAATTTCCGAATTATTTCCCTTATCTC
>P_4859
GCGTAATCACTCAAAAGGCGCCCGAAGAAAGGAAGTCGCAG
>P_4860
CCGTAGATCAGATCCTTCAGCGGCACCTCTTCGACATAGCT
>P_4861
TCCACCGAGGTTGAAAAACTCGGTTTCGAGCAGGCCCGCAC
>P_4862
GCATTTCAGCGGCCGTTCTGCAACTATTGTTTCGACGAGGT
>P_4863
CGCAATCACCGTAAGAATTCCTAGTTCAAGAGCGGACCTTC
>P_4864
CCGGCAATAAAAACAAAAACCATCAGCGAAACCGCCAGACC
>P_4865
CTTACGAATTGTGTTGCATTCATTTGAACGCTCGTGATACA
>P_4866
GGCCGTTGGATCGGGTTCGACCGGTTTCGCCCTGACCCGGT
>P_4867
ATCGATATCGGTGCCGGCCTCGAACGTCAGATCAATGGATG
>P_4868
CTCAAAGAAGAGGGCTTGATCCAATTTTCATCGCCTAATAA
>P_4869
CTCTTCACCAAGCTCAACCGCGGTCGCCGCGAGCGTTTTCT
>P_4870
AGTTCCGACAGGGCATTTTCCCCCACCGGCACCAGGCGCTC
>P_4871
CAGCGCTTTTGCGGAGAGCGCATAAAAGTCAAGACCTTTGA
>P_4872
AATCTGGTGTTGAGGTGAAACGGCCATGGAAATGAAAGAAG
>P_4873
TGGCGATTCTTGACTCCCGTCAGCTGATCATGGAGCGGCTG
>P_4874
CTCCCGGCAAGTGGAAAAAACGATTCATTTGTAAATCAGGG
>P_4875
AGGTTCTCCTCCAGCTCGGGCAGTCCGAAAAAAATAATGTT
>P_4876
CAGAGGGTGTTGATCAGACGCGGCACCCCCCCGGAGAAGTG
>P_4877
CGATCCCGCGAGGTGAATAGCTACTACGTTTTTACATAAAA
>P_4878
GTTTCGCCCGCCTTGAGTTGCGGGAAATGAACTTTCATCCC
>P_4879
AGCTGGCGCAGCTCATTGCGCGCGACTATTTCTCACTTGCC
>P_4880
GCGAAAACCGTGATCAGGATCAAACGGGCTGCTTTCATGAA
>P_4881
AATTGTTCTCAGCCGCTGCCCGGAAAAATCACCCAGGCGCC
>P_4882
AGGCCGGCTCCTGAAAGGAACCGGCCTCGAAACAGCCTTAG
>P_4883
CTGATCCGCGACGCCCTGCGCGGACACACGACCGGGCTTGC
>P_4884
GGGCGAGCGCGATGCCATCGCCGATTCCGACCAGGGCAAAA
>P_4885
GCAATTCGGCCTGAAAATCGCGGATATCCACATCGGGAGCG
>P_4886
ACCGATGATCTGGTGGGAGGCACCAAAGCTTACGCGCGGCG
>P_4887
GAATGCCGTGGCCGACATCTCATCCATAGCCTCTATCCATT
>P_4888
TCTGCGTGAACGGATCGAAGCGGCACAGGGCCTTTCGGCGT
>P_4889
CGGAAAAACGGGATGAAAATCGGTTTGCAGCTCATGCCGGG
>P_4890
CCATATCCGAGGGGGTCAGGCCCTCGCGACCGTCCATAAGG
>P_4891
AAGATCGATCATGAAGCCATCGCCTTATGTCTTTTCAGATT
>P_4892
GGCGGATTCGTCTTTAAAGGCAAGAGAAATGCGCGCATGAC
>P_4893
GGCGGGTGGTTGAAAAATCACAGTATCGTCGCCGTTGATGC
>P_4894
CTTTGCACCGAATCGTTGCGCAAGGCGGATGATCCCGCCAT
>P_4895
CAGGATGTGGCTTCTGAACGCCTTGCCCCGACGGATCTTTC
>P_4896
CGGGAATATTCGAGTCTTCGCCCTGTTTTACTTTTTCACCG
>P_4897
TGATTGTTGATTGAACTTCGCGTAAGCGAGCCTCAAGTGCC
>P_4898
CATTGCAGCGGTGCCTGGCGCGTGTCAAAGCTAAAACGCCT
>P_4899
ACAATCGATTTTGATTGATCCTGTTCATCCTGTAAATCCCG
>P_4900
CTTCACCCTGAAAAATTAAACCTTGATTTTCACCGCTGAGA
>P_4901
CCCCTACATGGCAAAAAATTCCCCGGGTGTCAGGGCAGGGA
>P_4902
ACGACTAAACGATAGGATTCCTTCTCAGGGCCGCTGCACTG
>P_4903
CTTCCTGCTTGAGGACGGTACCGGGGCCGTGACCATTAATC
>P_4904
CGGCTACAAAACGATCGAGGCGTTCGTTCCAGGCGTCTTCA
>P_4905
GGGTTGTCGAACTGCACGCGCAGTTCATCGAAGCGGCTCCA
>P_4906
ATCTCAGCGCAAAGACCAAACGGCCGGCTTTGACCCTGGTG
>P_4907
GAGACCGATCATGAAAAAAGCAAAAATTTTCCAGAATGGCC
>P_4908
GCGGGGTACGTCGATATTTTCCTTGAAAGATTCCACGGCGA
>P_4909
GGTCAAAGACAAAAATAATCCGGCGTTGAAGTGACTTGAAC
>P_4910
ATATTGCATGTGTTAATTTTCGAAAACGGCTCATGGCATTC
>P_4911
TGCATCCAGCAGCCGAGCGCCTGCTCCTTGTATTATCGGTC
>P_4912
AGGTTCCTGGGAGATATCTGCCGTCATGACGCAAGTGCCCT
>P_4913
CGTCGGCGGGTTGAATGATGCGCGGTACGGGTTTGAGGTAG
>P_4914
TCATATTATATCGGTCAGAGCCGATGTCGTCGGTATGCCCG
>P_4915
TTTGGCTCGAAAATTTTGCTCTGCAACAAGTATCGAAAGGA
>P_4916
GTAGTGCGCCTGCCCAACGGCGTCTTTAACCCCTATACCGG
>P_4917
TATGCAGAAAATGCATATTGCAAATTCAGACAAACCGGTCG
>P_4918
CAACTGGGCCTTGGCAAAGGCGTGTCCGAAGTCCACATCAA
>P_4919
AAGCACCACGGCTACCAATACGAGCACTGTTTTAGCCATGA
>P_4920
TTGTCGTCATAGTGACGGGTCAGCTCGCGAATCTGTCGTTT
>P_4921
CCTTCACTGGCGCGCTTGCGCGACAACACGATGGACGCTGA
>P_4922
GTGCCCTCTGGGGTGAAATGCTTTTCAGTATTTTTGCCTAT
>P_4923
AACTTCGGATAAAGTCGTGTCAGTTTGATTCAAAAAAGTAA
>P_4924
AACTTCTCAAATTCCAGATGCGGGCTGGTACAAAAGGCCTT
>P_4925
TGCGACGTCTTCGCCGATGACTGACATTGAATATTTTGTCT
>P_4926
CATAGCTTCTTGCCTAAAAGCAGTTGGTTTGCATGGAGCGT
>P_4927
CCGGCGCAGACGCGCGGCGGCAGTCAGGGTATCGCTATAAC
>P_4928
CGCATCCTTGAACGCATGCTCAAGAAGGACTACCAGGTCAG
>P_4929
GAGTCAAAAAAATATTTCAGCCCATAGGGGGTGAGACCTCT
>P_4930
GCGGTCGAGCTTGGTGACCACGAAAACATCCTCATCCCGGA
>P_4931
TCCGGCGCGAGCTCGAAAAGCCGATTTTAGATGAGCTGACG
>P_4932
CTGACCCTGGGCTGGTCGGACGGTTCAAGTTTCTTGCCGGT
>P_4933
TCGCTCGGGACAAGGTACTGCCCTTGTTTTTTACGGCATCC
>P_4934
GGGCAGCCTCTAGCCGCAAGCGGGATTTTGATCCCCAGAGC
>P_4935
TGCACCCACCTGCGCAAATTCAAGGGCCGTGATTTCAACGG
>P_4936
TGTCTGGTTCAGATAAAAATCGGGTTGGTGAGCACCGGCTT
>P_4937
CCCAAGAGCACACCCATGGGCCACAGCCGGGTGAAGGAGTC
>P_4938
CAATATCTACTTGGGTTATGCGGTTCGGCTTATGCACACAC
>P_4939
GAAAGGTTTCAGAGATTACTCCCCCTCCTTTGTATTTTTTT
>P_4940
GAGGTTCGGATGCTTGATAACAGCAATGTAGCGCCGGGCAA
>P_4941
CTGCATCGCTCGTTCACGTGCGTCAGTTGTTTCGAGAGCTC
>P_4942
CTGGTCCGTAAAGATCCAGTCAGATTATTCAAGATTTCGAT
>P_4943
CAGGGTCTCCTCCGGAGTCGCCCAGGGGTCATGCACCAGCA
>P_4944
ATTGGCCCGTGGAGGCGAACCTGCTATTATGTGAGCGTTTG
>P_4945
CGTCATTTTGTCGCCATAAGCTGCACCAAAGGACTGGGCAC
>P_4946
TTATAGGTACCGCGGCCGGTCAGCCAGGACAGGAACCATTT
>P_4947
AAGCGATCGAGGCTCTGACGCAGCAGATTGAAGACCTCAAG
>P_4948
CTCACGCCGTGCAGTTTCGGCAGCCACCGGATCATAGGCCA
>P_4949
ATTGCATTGTGCCCCATGTCCGCGGCCGTGAAATCAGCCGT
>P_4950
TTGGTCAGACCAAATAAAATCCAAAAAACAAAATCAGAGTT
>P_4951
ATCGTGGACGCCAGCTTCTCCAGAAAACAGGATCGCGTCCA
>P_4952
CAAAAGAGCGATCATAGGTGCGTTCGGCTTCAGTAGAAAAG
>P_4953
GACAATTTCAAGGGAAATTTCAGAAATCCGGAGAAAAGATC
>P_4954
AAAAAGCATCCGGAATCTGGCGTTTTCACTCACCAGCTGCT
>P_4955
GACCTGCAGAAAACGGTTCGCTACTTCAGAACCGCTTACAA
>P_4956
ATCTGGATGAAAAGGTGGCGCGGCTGCAACTCACCAAACTT
>P_4957
TGAAGTCAGCTTCAGATCGACCGAAATGCCCATAAGCCGCA
>P_4958
AACTCGACGATGCGGATATCCTTGAAGAGGAGGCTGGTCCT
>P_4959
TGACGGCATTCTGAAACACTCCAAAGGAATTGGCCCCATCG
>P_4960
AAGTGCCCAGACATTGGTTGCCGCCATAAAAAAGAAAACAG
>P_4961
GTGTTCACGGCGCCCGGGAGCACAATCTCAAAGGGGTCAAC
>P_4962
CCCGGCACGACGGAAATTTTCGAAATCACCCACCAGGAATT
>P_4963
TTCGTCGACACCTTCAGCGTCCCTCTCGCTTTTTTCGAGGA
>P_4964
ATCAATACACTGCGCACCGGCGCCCCGGTGGATGAAAAGAC
>P_4965
CTGAGCAAAACCCCGATGCTCAAGGCCCAGCATCCCGGCTA
>P_4966
CTGCATAAATGGAGACGGAACAGGAGCAATTTGACCTACAC
>P_4967
GCGATGAGATCGGCCGCACCCAGCAAGGCAACAACAACGCT
>P_4968
CGAAACCGTAGAACAGGGCGCCGCCGTGCAGATGTGCTTTC
>P_4969
AGCGGGGTTTGCGGCATCCGCTGCAGGTCGGCAATCTCAAT
>P_4970
GGTTTTCTGATGGCGCTGCCCCAAGGATTCATCCGCCTTCA
>P_4971
TGGACACCCCGATCAGGTATCCAGGGCCGAGAACCTTGCGC
>P_4972
GATCTTCGAGATGCTGTTCCCTGACTCATTGATGGCGGCCA
>P_4973
CCTGGTCGTAGGTCCAACTTCCGGTGAGGTCCTCGTTAAAG
>P_4974
AACAACCAAGGTGCTGATCGCTGCCATCAACTGGATGCTCT
>P_4975
GGAATTCTTCGATAAATTCGCGGGGGATGACATCGGGGCGG
>P_4976
AAGGCCTATGCTCTGGATCGCAAGGACCCTGCGCCCCATCT
>P_4977
CCATATCATGGCGCTGTGCGCCGTCGATCTGATCAAACGCA
>P_4978
TGTGGTGATTGGTGGCGGTGCAGAGATTCGAACTCCGGACA
>P_4979
GAAGCGAAAATTTATCATGTCAGCGGCTTTGATGAAGGGGA
>P_4980
CATGGGGGGACGCCTCGATGCCACAAATGCCGTAACCCCGG
>P_4981
GAGCAGCAGCGGGAATTTTTCCCGTCGCGACACGTGAAACA
>P_4982
GAAATCGGCCGGGCCGAATACGTTTCGGTCACGGATGAGGA
>P_4983
CTTCATACTTGTAATAAATGCGCGCCGGGGTCTTCAGGGCC
>P_4984
GCCGCGTGCCGCTGATTGAGCAGAAAAAGCGTGTGGCGGAT
>P_4985
GGGCTCAGCAGTGAATTTTCCGTAGGTGTCGCTGAGGGTAT
>P_4986
ACGGAATCGGGCGCCAATTGCACGAAGCGCCGCAGTTGCCC
>P_4987
AAACGTAAAGCCAGGGTTCGCCGCAAAGTCCTGGGGGCCGC
>P_4988
TCATTTACTTACCGGTCTTGCCGGCCTTGCGGATAATCCGT
>P_4989
ATCCCGCGTGCCATGGGGCGCGCCAGTCGTATTCGTAAGCC
>P_4990
AAGCTGCCGCTTTGGAAAGGCAACAAATGGTAGACGATCGT
>P_4991
GCTCTTGGTGCAAAAGTCCTCGACGACCAGGGGCATGAGCG
>P_4992
AGCAGTGCCAGGGGTGTCCGCTGATCTCCATGGATTACGCG
>P_4993
TGTCATTCCATCTGAAAATTCTTTTTTCCATTCTTTTCTTT
>P_4994
CGCATGCTTTTCCATCTCTTCCAACGACATATCTTCCAGAA
>P_4995
TCTTCAAAACCGGTGGGGGGCGTATCCCGTCCCCGGTGGGT
>P_4996
TCGTCGGTGTCGGTGCCGCGCTGTCGGGCATTACCTGGTTC
>P_4997
TATTCTTGTCAGTGCGGATGCGGCTTTGCAGAAACATCCAG
>P_4998
ACCCCCATCATCTCCAGCAGCCCCTGAACGGTCCCGTCCTC
>P_4999
GCGGGCGGGAGCTGAGGCTGCGGGAACGTGATTCGGCCTTC
>P_5000
GATTTTCTCAATGCGTCGTTCCACCACTTTTTTGACGACAA
>P_5001
TCGAGGGTGCCGAAGTTGCGCGCCAGAATCCGGGCGGTATG
>P_5002
AGGAACAGTATCCGGTCCGGCGGAAAATTCAGGCGCACGGC
>P_5003
TTGATGACCTGCTGGGCAGGCGTCAGGCTCTTGAGGACTTC
>P_5004
AAGATCATGAAAAAAAGCGACCGCCCACGCGCTCCGCGCGC
>P_5005
CCTCCCGGCGCACGAAAAGGCGGATTGCACACCACAACGTC
>P_5006
TCTCTGGGACTCAACATCTGCATTGGCGGTCAAGTTCCGCT
>P_5007
CAGGCCGAGGCGCTGAAGCTCAGGCCCCCCAACCAGCCGAA
>P_5008
GCGGTGAGCGATTCCAGCAGCCCCAGCAACAGGCCGCCGAT
>P_5009
CATTGCCGTCTTCGACGGCGCCCTGTTGCCGGTTGAACAAT
>P_5010
GACCCTCACGGGGCAAACCTCAAGAACCTTCTCCGTGGGCG
>P_5011
GAAACCTGAATTGATAGGATCCAGTCGGGACCTCCCTTTTT
>P_5012
TGTCGAAGAAATTAGAATCGCATCAATCGATCAATCAGTGC
>P_5013
CGAGCGAAGGAAGAAAAATTCAGCTCCCTCCTCCACCGCAT
>P_5014
AAAACCTCATCGGTATCGGTCGTCAGCAGGGAAAACAGCCG
>P_5015
GGTGTGGATCATTGACCGCACGGGCAACGAGCGGGTCCTGA
>P_5016
GGTGATGCCGATAATGGCTGCCAAATCCGGGATCTGCTTGA
>P_5017
GGGCGTTGTCCTGGAAAAGACGTTGATGACGATGACTCCCG
>P_5018
ATGCCTCAAAAACTCGAAGTCTATAAGTGCGAAATGTGCGG
>P_5019
GGCTACCCACAACCAACCCGCCCACGACCAGCGTCGAACGC
>P_5020
CCTTCGGCCACATCGGCGGTCAGCGAAACCAGGGGCTCTCC
>P_5021
CGGCAGCGGCGCCCAGAGCGCCGAGGACCAGCACCTGCAGC
>P_5022
GCTCATGGGTCAGCACGCCGCGGATGCGAAATCGGGCCTCG
>P_5023
CCGCTGGTGGGGTGGGTTCGCACCAGCAGCACGTCCCTGCC
>P_5024
CGTCGCCACCCTGGCCGGCGCGAATACGACGGGTGGCTTCC
>P_5025
AGGCCCGCGCACTGCTCTACCGCAAGTTTTTTCCCGTTTAC
>P_5026
TTTCCGAGGGACCTCAAATACGGTTTTCCACGCTTTCTGGA
>P_5027
ATAAAAAATCGCAGGAAAACCAAAAAAGGGGTTGACTCCTC
>P_5028
ATGTTTCACTGAACAGGCCGCGGTGGCCGCCCACAAAAGGG
>P_5029
CCATGCCCCAGGGCACGGAGCGCCATCCCGAGAGCTGCCGT
>P_5030
CACCCCTCACGAAAAAAACGCCCTCGTTTTTTTCCTTCTGG
>P_5031
GATGTGAATGAAAATATCGGCAATTCCAATGAAATCCTGGC
>P_5032
TCGACACCGGAATCTTCATTCAGCATTTTGAACCGGCCCTG
>P_5033
AGCTGTGTGCCACAAATCCGCAGCGCCGATTGGGGGAAACG
>P_5034
CAGAAGTGAACCACATCCATCACAGAGAGATCAGGTGGGAA
>P_5035
TGATTACCGGGACAACAGGACCCAAGGCGCAGCAGGCGCTC
>P_5036
GTCGGCCAGAATTCGAAGCGCCTGAAGACCATTCTCCGCAG
>P_5037
CAACTCGTTTTAAAGACTCTCCCATAGCCCCCTCTTTGCAG
>P_5038
ATTTTGTCCTGGATTTTCCGCCGGAATCCCTTCTTTATCGG
>P_5039
CAGTTTGCCTATTCTAAAGACCATTGTTCCCATCGATCTTG
>P_5040
ACGTTCTTTGAGCTTTTCATCCTTGAATTCGACCGCGGTGC
>P_5041
TTTTTCCCGGGTAAAAGTTTCAGGGACGCACAGTAAACGAC
>P_5042
GCTTTTTTCACCGGCTGCGGCATCAACTACATGTACCCCGC
>P_5043
ATGAGTGGCCATGCAGGTTTCCCGCGACGCCACCCCGGGCA
>P_5044
ACCAGCACCAGAATAATGATCAGTTCTTGTGTTCCCAGTCC
>P_5045
TTATCAGCCGTCAGGCGCATCCGTTTCCTCTCGGGCGCAAG
>P_5046
CCCAATCCTGCGGAAATTCGCGCTATGGCCTTTATGGACAT
>P_5047
GGTGGCGCCCAAAGCAACTGCTGCAACAGGGATCTCGATTC
>P_5048
GGGAAAAGAGAAAATCTTCACCGCTGAGGTCGCGGAGTACG
>P_5049
CACAGAGGGCACGGAGAACTCAGAGGAAAAGCCACAGAGAG
>P_5050
ACGCGGAGCTCGTGCAAAAGCGGCGCTCCCCTCATTATCCC
>P_5051
GACCACGTTGTTGGACGACACATCGGTGGGACGCACGATGC
>P_5052
CGGTTCCGGGGTGGTCACCACCAGAATGTCCTGCGCCGCCA
>P_5053
ACAGGAAAAAACAGAAAAAGCCACAGCCAAACGACGGGAGG
>P_5054
CGCCCAGGTAATTGACGGCGCGCTCGATGGAGGTGATCTCG
>P_5055
GCCGCCCTGCTCAAGCCCGGCGCGGTGCCGGAGGAGATCTA
>P_5056
TCAGCCCGGCCAGGGCAAAGCCGGCCTGGTTGGCGTTGGTT
>P_5057
TCCGTTGGCCGTTGCAATCTCCGGAAGATACTCAGCACTTA
>P_5058
GACCCGAATCCCGCGCACCGCGCCCCAGGGTTTTAAGGTTT
>P_5059
TAACATTTCGGCCTTAAAAGCCCCATTTCCCCATCAAAATC
>P_5060
TACAGTTTCCCATGACGGGGCGTGTTGTCCCTGAAATGAGG
>P_5061
GGTCTGTGGCGCATACGGCGCACGAAATTGACGAGATCCTT
>P_5062
CACGCGATTCACACTGCTGTCGCTCAAAGCCTTTTTCGCTT
>P_5063
GATCGATCAGAGTGCGGTGTCGCTGAAAAAACGAGGTGTTT
>P_5064
CCCGCACTCCAGTTACCTTCCTCCCATGACCAAAGAGGACT
>P_5065
GAGGGTCAGGACGGCAACGGCGGTTGCGCGCAAAGTTCTCA
>P_5066
CACTGTCCATGGCGCTCATGCGGGCTCCATGTTCCGAAGCC
>P_5067
CGCCCCGCGCCTGACTTTGTCAGCCAATCGACGACCGTTGA
>P_5068
GCGTAATTCAATGGAAAATGCAGCACTCCTTAGGAAGACAA
>P_5069
GGGTCGGACGTTCCAAGGTGCGCGCCTACGCCTACCTGCTC
>P_5070
CTTATCCTGACCGGCATCGGCGTTTTTTCGGCGGGGCACGC
>P_5071
GATCTTGTCGGGGAGCTGCTCAAACGTCAGATATTCTCCGA
>P_5072
CGCACTCACCCCTGCAGGTGCGATAAAAACCATCAGAGCCA
>P_5073
AAACTGATAATTAATCCTATCTAACACCTTCAGGCGGGGCG
>P_5074
CACAGGTTTTGTGCGAACTGCCGGCCGAATGGCTGGTGCTG
>P_5075
GACGCTGGAGGAGATCGCCGCCCTCCGCAAGCAGACCCGCC
>P_5076
TTGATGTGCAGGGTCGGTTCCGCGGTGTGAATGGCGGCGAG
>P_5077
CTCGGTCACTGGTCGGGCGGCGGAAAATCCGGTCACTTTTC
>P_5078
TCCGCAGAGCAGACCGGCGGCAACCCTGACGAAAAGGTGTA
>P_5079
AAGGAGACCTAAACAAATGACCAAAAAAATCAACCATATCG
>P_5080
GCCGCCGATTCTTCAATGCGCAGCTTGGGCATCCCCGATTC
>P_5081
GGAAAGGTCTGATTTGAGCGCATTCTGACAATCAGCCGGAT
>P_5082
CATGCGTGAGCGGGCACCGGCATCAACCCCTTCGTATTCAC
>P_5083
CGGCACCGACTGGAGCCAGGCGGCCGAAGACGAATGGAAAA
>P_5084
GGAGGAGGGGGCCGCTGCTCCGGGTGAGGTAATAAACCTCG
>P_5085
TGCACGCCTTCATCAAACGTCAGGTGCTCGGCCTGATCGCG
>P_5086
CGGAACCAATGACAGATTTTCATTTAATTACAATACCTTGC
>P_5087
TCCCAAATCATCAAAAAAACCATTGATATTAAGGATATTTA
>P_5088
TTTTGAACCGTCGGACGCCCCTCTTCGAAATTGCCGCGAAA
>P_5089
GGGTGCTTCTGCATCCACAGCGTCACCGGCCCTGACGAATA
>P_5090
TTCGGGGTCATACTCATAAGCGGCATACATCAACTGCAGGT
>P_5091
AGGGTTACCTCCGGCCGCCGCAGCAACTCCTCGAGAGTTTG
>P_5092
ACAGGTTACAGTTACTCAAGCAGCCTGGGAAAATGCACCAA
>P_5093
GATATCGCACTGGAGAACTCCAAGGTCAGAGAATACGCCTC
>P_5094
TGCTGCACCAATCAGAGCATCAGCTAACTCGGGGGAGTTGT
>P_5095
TTCCGTCCAAATCAAATCCACCGGCACCGACTACTGTTGCG
>P_5096
CTTAAAAATTTCCAGAAAAACCTTTGAATAAACCCCTTTTT
>P_5097
TATCCTCAAATGTGAAAATCCATGCCGGACTTCCTCCTAGA
>P_5098
ATCAACCCCGCCATCGGCTACACGCTCGAATATTATGCCAA
>P_5099
CTTTTTGAGGATGTTCCCACCGCAAAAGGGCCTCAACCCCG
>P_5100
ATAGATAAGGCAAAAAAAGACCCAAAGAAGAAAATAGACCG
>P_5101
GCGGCTTAATGTATCATAATCGTATGCAAACCGGCAATAAA
>P_5102
AAAGTCATTCTGGTAGGAAACCTCGGTAAGGACCCCGAACT
>P_5103
AAAGGGGTAATTCGGGAGTACCGAAATAACGTGTACTTCAA
>P_5104
TTCCCCGCACACGGCTCAAGCCACTATAAAAGCGCTGTGAC
>P_5105
AAGGGCTGCAATGTCAGACTCGGACAGGGAGAAGATCTTCT
>P_5106
TCCTTCCGGTTCGCGCCAACCGGAAAAAAGTGGTGTTTGAG
>P_5107
ATGATCTTCGGAGCGACCTTCAGAGCCTTTTTAGCCAACCT
>P_5108
CTGGAAAATTTCGAACCTCCCAGTGAGGTTGTGCTTCTTTG
>P_5109
TTAATCATCCTTATTCTTATCTTCCCTCTGAATCTGATATC
>P_5110
ATAGAGCCCGAAACGGGAATCCCCGCTCCAAAAATCCTTGG
>P_5111
CCCGTGCTGAAAAAGTGGTTCAAAAAAAGCCTTCTTCCTCA
>P_5112
TGCATAATATAGACTAACTCCTTTCTGTTAAAATTTGTCTT
>P_5113
AACAATGTCTCCACAGGAATCGGAAAAAAAAGCTTTAGGGC
>P_5114
TCGAGGTAAAGCCTGCAACCCTTGAGAGACTAGAGGTTCTG
>P_5115
TCTTTTTCGTCAGATAATTTCAGTTTCACTTCCACTTTTCA
>P_5116
GGAAAAGCGAGAACCATTTGCGGGCGTCCTTCTTTTCCTCA
>P_5117
CAAGAAAAAGCTAAAGAACGCCGAGGCCGGCAAGGTCGGAC
>P_5118
CATAACCGGCGCGATGGTCGCCGTTGAGGATGTAGAAGGCC
>P_5119
AAACTGGTAGTAAAGAATTGCGTCCCTGCAAATCCGGGAAA
>P_5120
CAAATTTTTCCCATCACAAGCATTGCCGTTGTGAATCCAGA
>P_5121
GATTTTTATAGATTTGAAGTCAGAGATTACAATTTTTCAAA
>P_5122
CCTTTTGAGCCCAAAAGCCACCGCTCGGCTATCTGGATAAG
>P_5123
TGGCGTTCTTTTTTACCCATCGAATTTCTCGCTTTCGTGTA
>P_5124
CCCCCGGTTTTTGTTGAAGACCCCGTTTGTGATCTGGCTGT
>P_5125
AAAGGAGCAAAATATTGAAGCGTGAAGAAATAGAAACCTTA
>P_5126
AGGTATGCCCAAAATTATGGCGGAAAACATCTCCCGAAGAA
>P_5127
AGGACGCGATCTAAGATATGCGGTTTTGGGCCTTTTTGATT
>P_5128
GCACCTTAAAAAGGGAACACCGTGAACCGCATCTTCGTTCT
>P_5129
GGAGCCATGACAGTCTCTTGCATAAAGATCACCTTTCGAGC
>P_5130
TAATCTTGTCTTAACCACGGCGCGAGAGGTGGTCGAGCAAA
>P_5131
GTGATAGTTTATTGTAAAAGCTTGCAATTAAAAATATTGTC
>P_5132
GACATGCTTAAGTATTTAAACGAAGAAGAGCGGCGTCTGGT
>P_5133
CTTGCTGAGTCTGCCTCAAGCCGTTCTCGATAAATGGCAAA
>P_5134
TTCGCAGTCCTTCTTGGACGCGGTGTCGGTATCAACCGTAT
>P_5135
GCGTAGAGGAGAGATTCAATCCAATCGTAGCAAAAATTGTT
>P_5136
TGGATCAACCCCTTTTCGGGCTTAAAGCAGATGTTGGAGCG
>P_5137
ACAAAGGCTTACCCACTGAGCGATAACTAAAAAAGTGCTTT
>P_5138
TTGAGCGAGATGGTCAGAAGCTGGATTCAGATTCGCTTGCA
>P_5139
CCGGTTCAAGAAAGAGAATTCGGAAATCGGCAGAAACGCCC
>P_5140
AAGCGGGTTAAAAAAGCAAACCAGCGGCTATCCCGGAAACT
>P_5141
TTCAAGTTGCTCCAGCGTTTCCACTCCTTCGGCAATTGTTT
>P_5142
CACCTTTGTTGATAATAGCGCTGTTTTCCAGAAATCCGAGT
>P_5143
CCAATTGCTCATTATAAACGCATCGGCATAATCACTGCCAG
>P_5144
GATCACCAGATCATCACCTTCCAACGCCATGCCGCGTACAC
>P_5145
ATGTGGTCACGGTCAAGATTCTTGAGGATATCGGGGTCGGC
>P_5146
TTGCAACGATCTTGGTTCGCCTGAACATGCCTCTTCTCCGC
>P_5147
AACCAGTGCCGCCACGTTCTCCACCAGCACCCGGGTGATTT
>P_5148
CAGAAAGCTTTTATGCCCGGCAGAAAAATTGTTCGCAGGTG
>P_5149
TGTTGCGGAACCGATGTCGACCACAAAAGACGGTCGGCTGA
>P_5150
CAAGGGCCACTTTTCGCCATCCCTGGCCGTTTGATTGGCGC
>P_5151
TGCGGGTACCCATGAAAAAGCACCCTACTGAAGAGGCCCGG
>P_5152
GCCGGGGACTGGAGAACAAACCCCAGTCTTGACAGAAGATG
>P_5153
GCAGGGCCATTGCCAGAGCGCTCCAGTTATGAAAGGAGGGA
>P_5154
GGAATGTAGAGGTCGACCGGCAGCAGATCGCCGATGCCGTT
>P_5155
ACAAGCGGGCGAAGGAATCGCTTAAGGAGGCTTTTTCCCAG
>P_5156
CGCGGAGCGCGCAGAAAAATCCCTGGAATATCTCGAGGACG
>P_5157
GTGCTTGACCGCATTCTCGGCGGCAATGTCATCGGTTCACA
>P_5158
CCCTTTCTGCTCAACCTGTGCAGCAAAAAGATCGGCCAGCT
>P_5159
CATGGCACAACCGCAACCTGCATCAAGACTACAAAAACCAG
>P_5160
GTTTCGTTCAACTCCTGCCGCACGCAATCCTCGAGCACGCC
>P_5161
GATGGATGCCGGACCTGCAACCAAGATCAAATTTTCCTGAA
>P_5162
GCGGGCCTCATCGTCCTCGGCGAAAAGGCTCAGGTCGCATT
>P_5163
GAAACGAACCCTGGAAAAAACCGGTAGTTCCAGAACAAAAT
>P_5164
AGCACCGACGGCAAAAACAACCGCCTCGAGAAAGGAATAAT
>P_5165
CAGAATTCCTGCAAACATCACCAGGTCAGCATAATCGCCGC
>P_5166
CTGTCTGATCCAGCGGTGCGCAAGTATTTTCACGCAGCCGA
>P_5167
TATGATTTACAAAAAAATTGCCATCTTGATCTGCTGCACCA
>P_5168
CGGTAGGTGTCCGCCTTGGACTGCCACCATTTTGTGCGGAT
>P_5169
AGTACGCTATCAAGTCAGTTCCGAGGTTGAGAATTTGTGTG
>P_5170
CCTGCGTTTATCGAAAAACTCAGTGACGCTTTGGAACTTCG
>P_5171
CGACAAGATATTCACCTAATCCGTCAGCGCCAAGAAGCTCG
>P_5172
TGGTCTTCGTTGAGGTGTACCTGGACCGCTTCTTCAGCAAC
>P_5173
ATGGTGTTTGAAATTGCAGGCATTCAAATCGCCCATGCTTA
>P_5174
GGAATCAGGTTCCCTTCTACCTTGAAAAGTATAATTTTCTA
>P_5175
CTCAAACCCGAGAAACAGATCGGTCGCGACCTGCTCGATTA
>P_5176
AGCGCCACACGGGCAATCCCCCCCGCAGCTCGAAGTATTCG
>P_5177
GACAAAATGGCAGGAATTCGCTCTGACAGATTATTACCGTC
>P_5178
TTCGAAGCGCCTCGCCCCCCCCCAGGCGCCGCTCGAAATCC
>P_5179
GCATGTTCTGAGAAATGCAACCAAATTCGGCCGAAAAAGGC
>P_5180
GGCTAGCGGCATGGTCGCCGCCATGAGAAGGAACTTGATCT
>P_5181
GCTCCCCTTCGATTTTAATTCCCTGCGTCTCTGGATGCGCA
>P_5182
ATTTCACAAACCTCAAACCGCAAGAGAAGATGAAAATGGCG
>P_5183
GTCTAAATACCAAGACCCCGCCGTAGTTACCTGTGACGAGG
>P_5184
CACCGGGACCCAGTCCGATACCGCAGATCATTTTTGATGTC
>P_5185
TTTGGAGAAGGAGCGCAGCACCACCAAATTGTCGCTGAGAT
>P_5186
GAGCCGGATGGCAACCGCTACCGGGTGCGCTATTACAAGGA
>P_5187
GTCATCGCCGTTGGCAACGGCAAGAAGACCGAAGACGGCAA
>P_5188
AATGCCGGCGACGGGATCATCAGCTTTCTTGAAAACGGTAA
>P_5189
ATCGACAAAATAACTGGCGACTGCCCCATGATCTCCCCATC
>P_5190
TCTGAAGGCAGGATATCCTGCACAACCAGGAATTCGACTTT
>P_5191
AACCGGATTAAAGGCCCAAGCATCCATCTGCTAAAGCAGGC
>P_5192
TCCCAGCAGTGGCAGCAGAGCGCCCATGGTTATTCCATGAT
>P_5193
TGCCGACGAAATGCTCCATGCCGTGCTGACGGAAGAACCCC
>P_5194
CGGCTTAATGCTGCGGGAAGCGATTATTCTGTTTCTGACCG
>P_5195
TGGGTTTGAATTCGAAATCGCGCTCGCCGTCACGCGACAGG
>P_5196
GATGTAACCGGTTTCACCCACGTTGACGCGCTTAAGGCCGT
>P_5197
CACGCCATGGCGGAAGAGTTCCATGAGTTCTTCGCGTATGC
>P_5198
GGCCACGGTGAATTCGCGTCCCGGCAGAAACTCCTCGATAA
>P_5199
GAAAACATCATGAACTTCAGCATGTTCAGCGATTTGCGCAC
>P_5200
TGGAGAACAACCTGCGCCAGCGTCACCTCTCCCTGCGCGAT
>P_5201
TCGACCAGCAGCTTGCCGCGCGGTTTTTTAGTGAAGGCAAT
>P_5202
AATATAGACAAGGACAATCGCAAGGCCATCCGCGGTGTACG
>P_5203
GGCCCAGATCATCTGCTCGGCAGTCTGTGGATAAACCACCA
>P_5204
CTTGACCTGCTCGAGAATAGCACGCACCCCATCGGCTTCCT
>P_5205
CCGAAGAAAAATTCAACTCCCGGCCACCGAATTTCCCCATG
>P_5206
TGGTGCGGTGCTTGTTGACGCCGTCGTAATTGCAGGTGATG
>P_5207
TGAATATCGTGGCTACGACTCGGCCGGCATCGCGACATTTG
>P_5208
GAATCCGTGTCCAGACGATTCAGCAACGTCATTCCCCACAG
>P_5209
GCCTGCCATCAGCAGGTCTACAAGGAGGTGAAAAACCAGGG
>P_5210
TTTCACAGTGACAAGTTCGGCGATGCCTTCAACCTGCGCAA
>P_5211
GGGGGAGACAGCGGAAAAAACGGTCGCCGCCGCCCTGACCC
>P_5212
CTCTTCAGCATCTTCCTCCGCTTCAAAGTCAAACGCCTGCC
>P_5213
GGCGCTGCACGCACCCATCACCGTTTTGAAGAAAACTCAGA
>P_5214
TTGAGGCCGAGCTGATCTGTCAGATAGCGTTTCTGCAGGGT
>P_5215
TTTTCCGGTTTTTCTCGGCTCGGCCCTGCGCAACAAGGGGG
>P_5216
CGGCTGAAAGCGCGGGCAATCCACCAGCACGATCATGTCGC
>P_5217
GCCCAGGGATCGCAGCACCTCGACTGCTTCCTCGGTCTGGT
>P_5218
GAGTCATCAATGATTCGACACCGCCCAGACTTTCGGCGAAT
>P_5219
GTGCGGCATCGCATCGCCTCCTATTCCCAGCAGAGCCAACG
>P_5220
GATGCGCCCTTTGGGGAGGGCAAACGTGATCCAGTCGCTCA
>P_5221
AGTCTCGAACTCGACGGATCCGGGAAACATGAAATCGAGAG
>P_5222
GAATTGCGACGGGGGAACAGCGGCAAAATCGAATAAATGGA
>P_5223
ATTCGGCATCGGCGAAAAATCAGATCATACACTCGAGGAAG
>P_5224
GTGGATGCCGGCCATTTCGCCAGCGAACGTGTCATGGTGGC
>P_5225
ATCCTCCCTCGAAGACAACGCCGTGTCAATCTGCCGCAACT
>P_5226
GGGCGATCTGACTGATGTAGCGATCGAGGCTTACCCCCTTG
>P_5227
CATCTCCTCCTGGAATTCGCCGTAGACCGAATCCATGAGCT
>P_5228
GTGTTGATCCAGGGAGAGAGCGGCACCGGCAAGGAGGTCAT
>P_5229
CCCAAGGCCCTGCGCCAGTTCCCGTAGCCGTTCCTGCGGAC
>P_5230
CTTTTATGTCTGTCATCTCTCAGTGATACACATTATCCGGC
>P_5231
CCGTGTGACGTAAATGTCGACGTTTTGGCGCTGCTCGCCTT
>P_5232
GGAGCGGCCCAAGTTCGTCTCGGAAAAAACCGGCCCCGACG
>P_5233
ACGCTGATCCGATTTCGTCTCAGGGTCAGAACCCAGCGCCC
>P_5234
GGAGAAAGCCAACGGCGAAGCCATGCGCAATACGCAGAGTT
>P_5235
GCGGTTGCATCTTCACCCCACCAGTTGCGACGCGCATCCAC
>P_5236
TAGCGGCGCGTCTTTCCAAGCGTTCGCCGGCCTTTATCAAC
>P_5237
GGTGGGAAGGCTTAAATAAGCTTGTACTTCTTCAGCACGCC
>P_5238
TGTTGCCGTCGCCGATCCAGCAGTAAGTCAGGTCGCGCCAG
>P_5239
GCGGGCCAGTTCCTCCACCGCCGCCTGGGAAAAGGTGCGGA
>P_5240
CACGGTGGTCTCCGATCTGGCGAAAATGCCCCACTTGCTGG
>P_5241
CGCGACTCAAATCCCGCTATCAAGGCTCTTGCGCACCACCT
>P_5242
ATTGATGAAAAGAGTGCCCGCCGTAAAATCGCCGCACAGAT
>P_5243
AGAGAATATATCGATGAAGGCTTGTATCAATGGGCGCCAGA
>P_5244
GCAGGACTTTGGGGTTGATTCCCTTGACCTGAGATTGGGGC
>P_5245
CTCGGTGGCATCAAAACTGCCGCAAAAAATCCGCAACCGTT
>P_5246
TTTCGGCAAATCCTTCGTCGCCAAAGATATGGGGATCGGGA
>P_5247
CGAGGAGGGACTTGTGCTGGCATCGGCGTCTCCCCGCCGCC
>P_5248
CGTGTGCGGAAAACGTTTGGCAAAGTCGAGCAGATAATCCA
>P_5249
GGTCGAACGGGGGATGAGCGCCGGCGACCTGGTCGATTTTC
>P_5250
CCCGTCGACTACCCGGCACGCCACAAAACCCTCTCGGAATT
>P_5251
CGTCACCTGCGCAGTTGGTACCGTCTCAACGCGCCACTCAA
>P_5252
GGCGCGCTCACCCTGCTGAGCGCCCATGGCCTGCTGCTGGA
>P_5253
TATGTTCAGACCGAATTCGGCGAAGACCGTAACATTACCCC
>P_5254
ACCGTCGGTGCGGAAAGCTCCGCGATCATGGAAGAAGAGTT
>P_5255
TTAACGCTGCCGAAATATTTCAGGAGCAGCTTACGCCGCGC
>P_5256
CAACAAGAAAGAAAAAGACGCAGTTCGCACCTACCTCGGAC
>P_5257
TGGTGTTGGAGTTTTCAGCGCGGAAAGTCGGCCCGAAGGTG
>P_5258
CGGGCGCGGTCCGTCGAACTCGCAGAAATAAATACCCTGCC
>P_5259
CCTACCACAAAAAGTAAAATCCATTCTTTTTGCTTGACTTG
>P_5260
GAACCTCTCCCCCCGATGCTCCAAGGGCATTGTGTCGACCC
>P_5261
AAATTTGCTGTGAAGTGTCGCCAAAAGAATACGCATGAGCG
>P_5262
CAGGCCGAAACCATCATTCCCGCGGTCAGGGAAATGCGTCG
>P_5263
CATGGGTCTCTTATTCTGTGCCTGTTGCAGGAAATTTTACT
>P_5264
GCGGTCAAGGTCGCTGAAGTCTGGAGCGCTGAGCAGGTCGC
>P_5265
CTGGCTGACGGCGGATATCTCCGAGACCTTCGAGCGCATGG
>P_5266
CAGAAGAGACATGCACAAACCTGTTTCGTCATCAGGCGGCG
>P_5267
AGGTCGCCATTGAGAACGCGCATCAAAGTGGTTTTGCCGGC
>P_5268
CGCCACCAGGAACAGATATGCAAATATCACCGCCAGGGCGA
>P_5269
AATGATCAGAGCATAAAGTGCAGCATTGGGGCATTCTGCCC
>P_5270
CCCAGAGCGAGTTGATGGAGCAGACCCGGGCGCTGGCAGCC
>P_5271
CGTACCCCAAATCTTAAATGCCGAAATGGAAAACCGATCAC
>P_5272
TTGCAGTTCGTGCCGCCACTCGGATTCGTCCGCATCGCAAC
>P_5273
CTCTTCGATGGTATCGATAGCGTAAACAATTCTCTCGGGAA
>P_5274
CTCTAGCCTACTTGAGCCAGCAGCAATTGCTGACTGCGTTG
>P_5275
CCAAGGCGGAGATTGAACACCGGGGAAAGGAGCGCTATGCC
>P_5276
CGCGAAAAAGTTGAAGCACGCTATCGCAGAGAAAAGTCTTG
>P_5277
TTTGGACGAGGTTATCGACACCGTCAGAAAAAGCCTGCGTG
>P_5278
CCGCAGGGTGTCGATCTCCCCCCTGAGAAGCCGGTTCTCCT
>P_5279
GCCAAACAGCAGGAAAAGCGCAACAACGGCAAGGCGCAGCG
>P_5280
TGCGGAAGTGGCAAAAAATACAAAAAATGCTGCGGAAAATA
>P_5281
ACAGCACTTCAACAATAAATCCAAAGAAAGAAATATTTCAA
>P_5282
TTTTATGCGTAAAATTACAACCCTGGTTGTCGCAGGCGTTT
>P_5283
CATACCACAGCCTCTGGAACCGGGGATTACCATAAACCTGG
>P_5284
TCAGGAAAAACAGGAAAAAGCCTTGATGAAGAAAGAAAAAG
>P_5285
ACCGCCAGACGTTCTAGAATCACAAGCTACTCCTTCTCGGA
>P_5286
AACGGTCGTACTCTTATCTCCGCGAAATTGTTGCGCTCAAT
>P_5287
TCCTGGTGATCTCCTTCAGCCCCATTTACCTCGGCATGCAG
>P_5288
TCGTTCAGGTTATAAAAAAACTGTAAAATCAAACAGAAGGT
>P_5289
CCTTGTTCGCTTTGCGCGAACTATAGAATGCATTATTGGGT
>P_5290
TGTTACGCCGGAGCAAAACGCATTGACTGGGTTAATCGCAC
>P_5291
GCATAATGAAGAAAATCGGTCAGAAGCCCGCTGAGGCGGTC
>P_5292
CTTGAAAACGTCATCGAGCGCTGCGTGGTGCTAGGAGGCTC
>P_5293
CTGGTACCTTATTTTAAAATCCGCAAGGTCCACAAAGGAGT
>P_5294
AATGCCGGCAAAAAGGAGAGCCGTCAGCAATTCAACGAAAG
>P_5295
GGGGCTTGCCTTCTCCAACGCGATTCTTGGCGCCACTCACG
>P_5296
CATCGGGATATCCTTTGATTCAAGCCCTATTTGAGCCAACC
>P_5297
AGGCCCAGCACAGTGCTGCGCGTAAATCTCTGCTTGAGCGT
>P_5298
CCCCCTGTTTGGTGTAGACCCAAAAAGTGGCACCCAACCAC
>P_5299
AAATTACCCGCTGAGCGTGTCGCAGAAATCATTGGCTACCA
>P_5300
CTCTCCGTAACATTGATACGCTGTCCTGGTTTAAGTGTTCC
>P_5301
CTGGAAATACTCGAAGGGCGCGGCATCATCTGTCAGGTCTC
>P_5302
TCGCCCAGCAGGGCATCGTCCCCCAGCGTCATCCCACTCCG
>P_5303
GATGCAGGAGGGACGCGGGGCGTCAGCGGGAACCGTGGGCA
>P_5304
CAGGTTGAGCAGGTCGAGGGCGACGAAAAAGGGCGCGACGG
>P_5305
GGCAATGCGCTGGAAAAAATCAGTTCCCGCTTCAGGCACAT
>P_5306
CCTCCGACCGAGGTGCGCTGCGGCTTTCCTGACGATAGTGA
>P_5307
TGCCAGCAAAACAGGGCCTGCCACCAACATTATCAATGGTT
>P_5308
AGTAAATGGCAATTTTATGTCAAAGGGCAGATCGATGCGCA
>P_5309
GGGTGAATTTCGCTGATCTGCAGAAACCCCAGGCGTTCCCC
>P_5310
CAAGATCGACGTTCTGACGACCAAAAATCTTGAAGAGCTGA
>P_5311
TTTGGGTACGGGTGAAGTTACGGGGATGAGTCGCCCGGTTC
>P_5312
CGGATTGATCCTCCTGATATCGCGCCATACCCCATTGCAGA
>P_5313
TGCGGGCGTTTTTTTATTTACGGTCGAAAAATTCATCGGCT
>P_5314
GACCTCTTCAGAGCTGACCTCGAATTTCCCCGCGATGCATG
>P_5315
ATGAACAGGTGAGAGCGCCGCCCTTGTCATCATTTTGACTC
>P_5316
ACCGTCGTTTCTATGGTCAGCAACTCCCCGCCGACTTCGGT
>P_5317
GCATGTTGCGGTTCTCGATGCCATGAATTTCCGGGTTGAAA
>P_5318
TCTTACGTTCATATTTCACGCGGCAGCCATCCTAACCTACG
>P_5319
TCGGACGGTTTAGTCAGCCGCGGGACAGGCGAAGGATTGCC
>P_5320
ATGCGTCGCAGATAACGGCGCTTAAAGGAGAAAAGATCCCC
>P_5321
GTAATTTCGGTGGGCTGAGGCAGGCCCTCGGATTCGCCGCG
>P_5322
CAGCGATTCGAAGAATTGCACGTTGGTGGTCACGACAAGCG
>P_5323
CGCGGATATCTCGTATGATTCGGAAATGGGACGGGCCTATA
>P_5324
CCGAACTATATCTTTTCAGTCAGCGCCCAACTCAAGGCATT
>P_5325
GCCCCGACGGCAACCTGACGCCCTGCGGATTTATTCCCCTG
>P_5326
CGCCTCATTCTCTTTACAATCTAAGCAGTGAATACCTGGAG
>P_5327
GGAGCCAGTATCGTAACAAACAAGGACCTTTGTCCGGCTCC
>P_5328
AGCAGCGTATGGAAAACCGACTGGAACGTCAACTGCCAGGC
>P_5329
CCAGCAGGTGAGTGGCGAAGCTGTGGCGCAGTGTGTGACAA
>P_5330
GAGTTTTCCATGAAATCGGTCAGCAGTTTCATGTTCTGGGA
>P_5331
GGAATAACGGCCCGGCGACACTGTTTAGCCGCCTTAAGCAG
>P_5332
GGCTTATCGATAAAAAAGCGCAGAACCCATCCCTGGCCTTC
>P_5333
AAAGAGGTTGCCACCGGCTACGAGTGCGGTATCTCCCTTGA
>P_5334
TTCCCGCAGCAATCCCAGCACCGTCTGGTAGACGCACACAT
>P_5335
AGCTCCTTCTGCCAAAGGCCCAGTTCCTCCCCGGAGCGGGC
>P_5336
GGTCAACACGACCAGCGCCGCCGTCAGCGGTGCAATCCCGC
>P_5337
ACTGCTCGCCCCGGCACTGGCGCAGAAACTCGACAGCAAAG
>P_5338
ATGGCCATCATAAAATTCCGCCGTGCCGGTCAACGGCGAGA
>P_5339
CCGGCGGGGATTTCTACTGGCTGACCCGCGAATATTCCCAA
>P_5340
TACACCCTCGAACATGCACGCTACCGCAGCGATATTGAGCG
>P_5341
GTCGATTGGTGGAAAAGACGCAATAGCTCCAGCAGAACCTG
>P_5342
ATCAGACGGCACCCTGGGTTCTAGCCAAAGATCCGGCCGAC
>P_5343
GCTCGGCGATATCTGAAAAACCGAACATGCCGGAGAGCCCT
>P_5344
GTTGCCTCAGGCACCTTATCCTGGGTTGCCGATGATTTTCG
>P_5345
GCCAGGCTGCACTTGGCACCCTTGATTCATTGCCTGGAGAA
>P_5346
GGCGCAGCCGGTTGTAAAAGCTGTCGATCACTTTCTTCTTG
>P_5347
CGGAACTGCAGATTTTTGCCCCCCGGGGCAATCAGTGCCCG
>P_5348
AGGAGCGCCGCCGACTTCGGCATAATCGACCTTTTTCTTGA
>P_5349
GGAGGCATCAAGGCGCCCTTCTATTGTATTTCCCATGAACC
>P_5350
AGGATCTCATCGATGCGATCCAGTTTGGAGAAAACTCCCGT
>P_5351
GCCGAAAGCCTTAAAAAACTCGGCAGCAATCTGGCAGAGGT
>P_5352
AAAAAAAGAGATGAGGTCGCCCCCATCTCTTTTTTTACGGC
>P_5353
CGCCATTTCCGGACTAACCCCTGTCTTGCCATTCAGCAGCT
>P_5354
GCTGCGCAAGTTCAAAACTTCCCGAGTGTGGGGCGGAGGCA
>P_5355
AAAAACGCCCGATCGCTGCTCAGAGCAAAACGGTTTTCAAG
>P_5356
GGAGTGAGCAATCTTGAATCCGGAAATTACTCAGCAGCACT
>P_5357
CATGGCTGCTTTTGAAAAAGCCCTGGAGATCAACCCCGAAG
>P_5358
CAACGAGGTCAAATACCTCGCCGAAAACCACGACCTCTACC
>P_5359
AAGACCAAAAACCAAAAAGTCTGTTCTTTTAAAATATCCTG
>P_5360
CGCGGTGTGAGAGCCAAAGGCTGTCCCCAGATATCCAGACT
>P_5361
CCATAATCCGCTATCAATTGCAAGGGCGCCCTTTTTATATA
>P_5362
TAAAAAAATACCGGTTCTTTCCAAGGCTGAAATCAAGCGTA
>P_5363
ATCGCGCATTCTGCACAGCACCATCATAAACCTCGAAAACG
>P_5364
CGTCAACTGATTGAAGAGAGCGGGGATTTGGGCGAGCAGCA
>P_5365
CACCGCATGCAATGGGAAGGCAGAAACCTCAACTCCCGGCT
>P_5366
GAGGATCTGGATTTCACAGGCGGAGGCGACTTTGCCAGAGC
>P_5367
CATTAAGCGGACGCCCCGGCCACGAACCCTACGCTCCGACC
>P_5368
TCAAAACGGAAGCGCGCCCCCAGACTCTCGAGATAAGGGCG
>P_5369
GGATCGAAAATATCCTCAAGCAGGCTTGCAGGGCTAAGGGC
>P_5370
TCTTTTTCCGGATCGAGATCCAGGGTCAGACGCCCGCTGTT
>P_5371
GCGACCGCCGCCGCGGAAGACGTCAGCTACATGTTTTTCAA
>P_5372
CAGGGAATCTAAGAATTTTTCCAATTGAACCTGTAATAACC
>P_5373
ACGCGCCCATCAGGGACGTGCCTGCAATGCAGAGATGGATA
>P_5374
GGGTTGATTGATAGAAAATGCCAGGGTCAGTTTGTCGTGTC
>P_5375
GCTCGAAAATCCAAGAATAGCAGGAATTCCAGGCCTTGACA
>P_5376
CAGGAGGATGCAAAGAATTACCGCCTCAAGGTCTTGCGCGA
>P_5377
ATATCTTTCGGCACAGTCAGCGGCGTTGCCGAAGGGCGCGC
>P_5378
TTTTTCAATAATAAAATGAACCTCATCATTAAATTTCTCGT
>P_5379
CGTGATTGGCCGATGGCTGTCAGCCTTCGGCCCGCGAGGGA
>P_5380
GGAGAGTGTGAATACAAACGCGGCATGCACATCGCCGAAGA
>P_5381
TGACTGCCAGCGGACCAACTCGCTTAAAGACCACAACATCG
>P_5382
TTGATGCCGGCCCGTTTTAGCTTCTCAATCAGCTCGACAGT
>P_5383
CTTGAAGAAACGGGGCGCAACCGAACCCCTGCGCAGCTTCC
>P_5384
ATCAGGAAACGGCTGGTACGCCGTGCTTTGAAAAGTCGCAC
>P_5385
GTGGTCCCGGCCGAAATCTCCTTCGTCGCGGACGTCGCACA
>P_5386
CAGAAACTTGCGCCAGTTGGCATGGGTCGAGTTCAAAAACC
>P_5387
CAAGGGGGTATGCGCGAAAGCCAATTTCCTCGACCTGGTGG
>P_5388
ATGACAAGCAGGGCACTGAGCAGCAGCAGAAAAATGCGTCG
>P_5389
ACTGCCTGGAGAGGACGGGTCAGAGTGCGGGCGAAAAATCC
>P_5390
GATTTACTCCGAATCAAACTCAAGAGAATGTTCTATCCGGA
>P_5391
AAGACCAAATATGGCTATAACGGTTTCGACCTGACCTTGGA
>P_5392
TCAAAAAAGGAAATCCGCTGCCGGGGATGTGAAAACCAGTG
>P_5393
CCGAAGGCATTTGCTTTGCTCGTGCGAACATATCCTGGCCC
>P_5394
GAAGGTCAATGATTGCGGTCCCATTGCAAAACTCAACTCCT
>P_5395
AGTCGGCAGGGGATTTGGCGCGGCAGGAGGCCCGATAGTTC
>P_5396
CCGGCCATCAACTTTCGCGACGTCAACCTGGTGGGCTACCT
>P_5397
CGGGGGCTTGTCGAACACGGCGTAGGGGTTGATGTTCCGCT
>P_5398
CGTGATGACCTTGCGGCGTTCGAGAAACTCGGCGAGGTCCC
>P_5399
CCGTGAACAAGAAGGTCGATCTGCAGCATTCGCAGGAGTTC
>P_5400
AACGCTTTTCATTCCGAAGTCAGCGCCTATCCCGCGATCAC
>P_5401
ATGGTGCCGACCTCCAACGGCGGACGGACATTTTTCGAGGT
>P_5402
GTGGCTGTCCGGCATCGGACCGGATTGCCCGGCGGTGACCG
>P_5403
TGATTGGGCGCGGTGATGACCTCGACCACATCGCCGTTGTG
>P_5404
GAAAAAGGGGCTACGGGCTGCTTTCGCGCAATGCCGGTGCC
>P_5405
ATTGAACGTGAATTCCTCTCCTGACCCAGAAAATCCAAAAG
>P_5406
TTGGAAAAAATATCTTCGCGCAGTTTGGCGGCCTTTTTTTC
>P_5407
GTTGGGGGCTCTCTCTTTCGCCGTACCCGGCAAAACCGGAT
>P_5408
TTCCGTCGAGGGAGAGAAAGCGTTTTTCCGACTTCTGACCT
>P_5409
TCCGCGACCGCAGAAAAACGCCTTGATGGTTTGCGCAACAG
>P_5410
TTGATCGCCTCGATAATGCGCGACATGGCCGATTCAAGCTC
>P_5411
TTACGTTCCGCCTTGTCACGCACTGAACAGGTATTGAGCAG
>P_5412
CGCCATCGACAACCCCCATGCCCTGCCCTATGTTTCCATTG
>P_5413
CGTGATTGAAAAACTTGGCACCCGCAAGGCGGAAATGGTCT
>P_5414
ATGCTCAAGGGGATCAGCCTCCGTCCACTCAACCAGGCCGA
>P_5415
GCGCGCATCTATCGGGAAATCGGATTGGTTTCGTCCGCGTC
>P_5416
GGGGCATGCCTTGATAAATGCCAGGAATTGCGTGTTTTTAA
>P_5417
ATCGAACTGGAAATCAACGGCAAGGTTAAAAAAGGCGCTAT
>P_5418
TCGTTTTTGCCACGCAATTTCAGCTTCTGACGCTCGCAGGT
>P_5419
TTTATCGGGGTCAGGAATGGCCCGCCCCTGATCGGCGATGA
>P_5420
TCTATTGCCGAGGTGTTACGCCCTTTCCTTGCGGGGCAGGG
>P_5421
CAAGAAGAGTTGAATACCATCAGTAAAGCAGTAGTCTAACA
>P_5422
TGGTGATGACACCCCAATTGCAGCAAGCCATCAAGCTTCTG
>P_5423
AAAAAGAAAACCCCCATTTGCTCCCCCCTCCATTGGCGCCG
>P_5424
GCTATGGCTACGCCGCTCTGCGCGGATATGCACCCGCGACC
>P_5425
TGCCTGCCGGGAGAGCGGCCCACATCTTACCTGATGCAGGC
>P_5426
TGGCAGAACAGAAACAGATCCTGTTTACAAAATAAAAGCTA
>P_5427
TTCTTGAGATTGTTCTGGCGCGCGCCATGAACGAAAATGCA
>P_5428
CAGGATGATGCGGTCCGTTTCAGCGCTCTCCTCGGTGGGGG
>P_5429
TAAAATATCGTTATAAAATTCTTGAACATAAGTCACGACAT
>P_5430
CAGTTCTCAGCAGAAAACAACGTAAAATATGAATAACACTG
>P_5431
AATTCATCAACGGCCTCAAGCAGGAATGGTTCGAGATGGGT
>P_5432
TTCAAACCGCAGAGAACCTTCAGCCAGTCGATCGAACCACA
>P_5433
ACCCTGTAAGCAGAAGAGCGCCGCGAGGACGATTAAGCCGA
>P_5434
TTATTTGCCGGGCCCCTGCGCGAAGCCGGTTTTGATCTGTG
>P_5435
CGCCCCGACCCCTTTGGGCGCGCCGATCTTGTGGCCGGAAA
>P_5436
TCTCGATGCCGGTCAAAAAGCGGCCGATATGCGAAATAAAG
>P_5437
TCGATGCCGTTTTGGCGCAACAAACTCTCAATTTCTGCCTG
>P_5438
CGCTGCTGACCCCCGACAAGCTGTATAATTTTCTCGTTGAA
>P_5439
ATAGACAAACCGCCCTCCGGCATTGACAAGAATCGCATCGG
>P_5440
GGCTCCGATTCTTCGGAGCCCCCGTTGATCCCGCCTCCTAT
>P_5441
GGCGGCTCGTCGTGATATTGCGAAGATGCGGCACGATCAGG
>P_5442
CTCCGCCTTCACGTGACAAGCGGTAGTTCTGTTCCAACACG
>P_5443
CCAGGGGGCAGAGATTTTTGCACCAAAAGCGTCGCTCGATC
>P_5444
CCTCAGCATCTTTTTGCGTACCCTGACCCTGAGTCTCTATC
>P_5445
TCGAAACACCGCCTGATTCACCAGCGCCTCGGCTCCCCGAA
>P_5446
GGGCTGATCGCTCACTGGTTCCGGCAACGACCGTGGTCTCT
>P_5447
GTTTCGCGGGTGGAAGATTTCGACCCTGAGAATTTGCCGCT
>P_5448
CTTTTTTTGGAAATTGGAACCGAAGAAATACCCGCCGGCTT
>P_5449
AGACCGGCATCAATGAACACCTGCCATGGCCCTGCCCTTCG
>P_5450
GCTCCGTTGCGCTGACCGCACGAGGCTCTCTTACGCCACCC
>P_5451
GCGGGCGAGGCCTGGTATATCCCCCTGGGGCATCACTACTT
>P_5452
CGGTGGGCAAGGACCAGAAGCAGCACGTCGAAGTGGCGCGC
>P_5453
GTAAAATGGCAAAGGCGAGCCAGAGGCCGAGGAAGCCGGCG
>P_5454
GTGCCTTTTGCATAATGAGTCAGCGAGTTATTCTCAGCAGC
>P_5455
CAGCCTGGTTTTCTAAAAAACCAAACTCTCACGCGAACTTT
>P_5456
CGCGCTGTTTGATTCTTTGACGGTTTTTGACAACGTCGCCC
>P_5457
CGACCCGAAGTCACCGGGCGCATTCGGGCCAAAAACATCAT
>P_5458
TTTTACTGTGGCCCATGTCGCGGCCGAGGAATATTTCGCCT
>P_5459
AACCTCCCGTTCAAGGGAAGCGGAAAAACTTGGTTGCGGGG
>P_5460
CCATCACCAAAATGTATACACTGGGACATGATTTTGTGCCG
>P_5461
GAGAACGGCTATAAAAAACGCGTCAATCTTGAACTTCTCGC
>P_5462
GCTTGAAGCCGTATTCCGCTCCGTCTTTCCGATTCGTGATT
>P_5463
AAAAGCCGCCTTGGCATCAGCCAGTTTTGCGGCGAGCTCGA
>P_5464
GGTTGACGCTTTGATCAAAGCCAAGCCTTCAACCTCCAAGG
>P_5465
ATAAAGAAGCTCTCCCACCGCATCAACCAGCAGCTGCCGCT
>P_5466
AACAGATACTGGCTGTAACGCATAAACCCACCTCACGGCAA
>P_5467
GCGCTCCCGCTGTCAATGAGCTTCCACGGTGCTATGCCTCA
>P_5468
CTTGGCGCCGCGGTCCATCGCCCGTTCCACGTATTTGAAGG
>P_5469
GCGACAGGCTTTTTCTGAACCGGCAAGGAACAACCTGATGG
>P_5470
GGGCTTGCCAGCATTCGCCTCAAAAAAGACATTCCGGAGCG
>P_5471
GTCTTCAGAAATCACCGGCACTGCAACCTGCTTGCTCTGCA
>P_5472
CCCCCTCCACCCTCGAAGTGCGGGGGGAAGTCTATATGGAC
>P_5473
GAGCCCGGGCATCATGATGTCAAGAAAAATCAGATCGGGAC
>P_5474
GCTGAAGAACTCGGCCCCGACGTAATCCGTGAAATCTATCT
>P_5475
CTGTTGTTGACCACGAGTTGCAGGGTATGTTTGCGGGCCTC
>P_5476
CACCACCACCCCCTTGCCGGCGGCAAGACCGTCGGCCTTGA
>P_5477
CGGTGTCGATTTTGAGGTGACAGGAAATGGACCGTCCAGAG
>P_5478
TTAAGGTCATTTTTCCCGTGCTGTTTCGTTTACGGCGATCT
>P_5479
ACGGGTGGCGGGCCACAAGCCGCAGTTCGGGAAACGTCTGG
>P_5480
GCGGGCACCAAGTTCCGCGGCGATTTCGAGGAGCGTCTCAA
>P_5481
TGGCAGGCGTCCTGAAACGGCGCTATCAGCGTTTTTTCGCC
>P_5482
TGGAACCCCGGCTTTTCCTGCCGGTGTTGCCGTTGATGAAA
>P_5483
CCGTAGGTCCCCGAGCAAGTCAGCTGCTGGGTCCAGCTTGC
>P_5484
CGCAAATTTGACTTCAGCCGCAAAGATGATTTTTTCGCCGC
>P_5485
AAAAAGGGTGACAACAACCGCCCAAAAGACTGATCAGGATT
>P_5486
TGGACGCGGCGGAAATTCTCCTTGAAATAAACCCGCTCGAT
>P_5487
CCTCGATTTGAAATCCGACTCCCACATCTATTACCGCTTCA
>P_5488
CCGGACTCCTGCAACATCCGCCGCATGCTGCGGTAATCGTC
>P_5489
ACAACCGGGCGCTTATGTCGCGGACGTTGTCGGAGGATGTT
>P_5490
CAATGCGCGATACAATTCAGCGGTTTTGCGGTGAAAAAGGC
>P_5491
TCGAGTCCTTCGCGGCTCACCATTTAAGTCCCTATCGTCTA
>P_5492
GTCATGTTCGATGCCGGCGGCATTTCTCTCAAACCGGCGGA
>P_5493
AAATGGCCGCGGGCTCCGATCTGCCTTACATCTCCGTTCCG
>P_5494
TGACCTTCGAGATCGAACTGCTTGAAGTTAAAAAAGACCCC
>P_5495
AAGGGTCCGGGAACCGGCGTCAGCCGATACGAACCGGCTTC
>P_5496
AATCATCGACCGGGTCGACACCGGAATCTTCATTCAGCATT
>P_5497
TCATCGTGACCCACAACATGCAGCAGGCGGCGCGCGTTTCC
>P_5498
CAGGTCGGATACCTTGTCCACCCCGAGAACAATCTCCTTCA
>P_5499
CAACAGATTGGTCTGAAAAGCGATTTCGTCAATGGTCTTCA
>P_5500
GCCGGGCTGCAGTTCGAGCACCCATTGCTTGAGTTTCTCCG
>P_5501
GCCGCCAGTTGGTAGAAATGCAGGATGTGAGACTGAACGAA
>P_5502
GACATCGCCGATGAAAAGTGCATCGCCGGTAAAAACGCCGA
>P_5503
CCTATCAGAATCGAAAATTCCTCAAATGTTATCGATATCCG
>P_5504
AAATTTGCGCGCGCAACACGCGAAAACTTCATGGTCGGCCC
>P_5505
AACCCCGACTGGTGCGACCGCGATCGTTTCGTACTCTCCGC
>P_5506
AGAAAGGGTGCCGGAAAGCGCAGGCGCAGGCCGCTGTCCTC
>P_5507
GCTTGACTTTAATGCACAAGCCTGTCGCGAACTGAGCGCCG
>P_5508
GCTCGAAGACATTTTCACCCCGGAGGAAAACGAAAAATGAG
>P_5509
GTGGCGACGGATTCTGCGGGCGGCCGTGGAAAGCCCCTCTG
>P_5510
GGCGATGGAACCTTCCAGGGCATAAACGGGCTTCTCTTTAC
>P_5511
ATCGCCGATTTTATTATCAGCCGTCAGGCGCATCCGTTTCC
>P_5512
GTATTCATTTCACAGGGCGACGTAAATTGATTTTTTTGTTA
>P_5513
AAGCCCTTCGATTGGATCATCCAATCCTTTTCCCTTGAGGA
>P_5514
CGATTTCGCCGATACTTACGCCCCGGTCGACCACCACCAGG
>P_5515
TCTGCTTGTCGCGCAGAGTGCGGGAAAACCAGTCGGACTTG
>P_5516
TCTTCTGTTCCGAACTCAGGCGCGTAACGGTCTGCATCCCC
>P_5517
CATGGGCACTTACGCTCCAGCCATGGGGATGATCGGGACTC
>P_5518
TTGCCGGCGGACTTGCCTCGCATCCCTTCGAGAATGGCCAC
>P_5519
CAGGGCCTCGGCATAAAACACCAGGAAAGCCTCGCGCACCG
>P_5520
CTGGCGCACCAGAGCGGAGTCATCGACGATCAGAACACGGA
>P_5521
GTCAGGCAGCGTCCGCCCCGCGGTGTGACGACAAAGGTATT
>P_5522
CATCGTCTTCTTGCCTTCCTCGAAAAGTACTTCCACCTTGC
>P_5523
GACGCTTCTGCAAAACCCAACACCCCTCTTTAACATCAATC
>P_5524
AAAAGCCTCCTGGTACTCCTCCAATTCTGGCTCAATATAAT
>P_5525
ACCTTCCCGTCGTGACTAGGCAGCGACGAACTGTCCCTTGA
>P_5526
AAACGTGTCTTCATGTCCGACCGATTTAATCTCTTCGTCAC
>P_5527
AAGTCCACCGCGGTCACCCCCTGGGGAGCGGCAGCCTGCGA
>P_5528
CGGAATCGTGCCGCTTTTATCCCTGCGTAAAATTCTGCAGC
>P_5529
GCAATCCGACCACCTGTGTCCCGCAGCGCACCAGCAACAGC
>P_5530
GGCATCCTCCATGTTCTCCACCACCACCATCACTTCGGGCG
>P_5531
GCCCCCCAGGTCCTCGATCTCCTTGAGGATCACGCGGGCTT
>P_5532
GAGGGCATCGGGGTCATCGGCGCAGCACTCCGCCATCATAC
>P_5533
CCAAATCAAGCGTCGCGTTACAACAGAGAAGAAAATCAAAA
>P_5534
GGGTTGCTCATCACCGCCAACCCCATCACCCGAAAGCCGGT
>P_5535
CCGTATCGCGGCGTTAACCGCAGCAGCAACCAAAAGCACCA
>P_5536
ACCGGATCTACGGCGCGACGCATCAGTTCGGGCGCGACGAA
>P_5537
GCGAAAGAGCTGGTGTTCGGCACCGACCGGATCTACGGCGC
>P_5538
GAGCAAAAGGCGGGCAACCTCGCGCCGGTCTTTCGCGATAT
>P_5539
GACCCCTGGTGGGACACCCACACCCCGCAGAACGGCTGGGG
>P_5540
ACCTGTTCGAGTCCATGATGCGTTGGTGCGAACGGGCCAAG
>P_5541
CACCCCCGGACGACCGGCCCCTGAAGAGGGGCGCGGTTTCG
>P_5542
CCAAGGTCGAGAAAAAAGGGCAGGCCGACTTCATGCCCAGC
>P_5543
TTCCACAACCGCACGATTCCCTTGCGGGTGGTGACTCTCTG
>P_5544
TTCACGTTCATCGCTCGACTCTCCCGGGGGAAACTTGCTAT
>P_5545
CTGTTTTTCGGTCTCTGACGCGATTTGGGCCGCGCTGATAT
>P_5546
GGACTGATTCGGGCCTGCCGCCAATGGAGTGATAACCGCCT
>P_5547
AAGTGGCTCTACAAAAATTCCCCCTTTTTCTTTATAGGGCA
>P_5548
GACATAATAAAACCTCTCCCCATTCTCTAAAAAAACCGGCC
>P_5549
GCGCGTTTGTGGCTCGATCTCGGCTTTTATTCAGAGCGGCA
>P_5550
GCGCCCCGCCAAGAAAATCACGAAGACTGTTTTCAATCGCA
>P_5551
CATCCGCCTTATCGTATTCTCCGTCAGCCGGTCGCCACTGG
>P_5552
CCATGGATTTCGAGCAGCGTCAGCGCGAGTTCTTCAAGCGT
>P_5553
CGGACAGGGGTGGTCCTTCTCTTGAAAATAGAAGTGGTGCC
>P_5554
GTGACCATGGAGGTCAAAGGCGTTGAAGATTCCGATCGCTC
>P_5555
AAGGCCGTGTTTAATATCGGCTACCACTTGATTTGGTGTAC
>P_5556
CTCCGCGTCAGGAAAACCTACCGCCACAACCTCGTAGGGCA
>P_5557
AGGTGCATATCCATAACTTGCATCCCGTGTGATCTTTGACC
>P_5558
ACGTAATCAAACCTGTTTTGCCCTCAACGGAAATGGACGGA
>P_5559
CGTTGTCATGGGAGGTGGCGCAATCGGTAAAAAAGGCAACG
>P_5560
TCTCGCGTTCCCCCCGAAAACCAAAAATATGCAGTGAAAAA
>P_5561
GCGCACCCTGCTTGCACAAGCGTTGGCCGGCAGCAGGATGC
>P_5562
CCACATCGATAATCCAGGAGCGGCCACCGATGGAGAGATAG
>P_5563
GACATACGGGGGAGTCTTCACCGAATTCCATAAACTGCCCA
>P_5564
AAGCATAAATGTAATGAACTCCAAGGCTATCTTTTTGCCCG
>P_5565
GAAGGACAGGACGCAAGCCCCGTTATGCTTGATGTCTTTTT
>P_5566
CCGGAGCGGCCGAAGAAGGTCGTAAAATTCAAAGCAAGGCT
>P_5567
ACATGATCCATGACAGGCACCCCAAAGACAATGCTTCCTTA
>P_5568
GTGCCGTTGGCTACATGGCACTGCATCCACTCATACTGGAC
>P_5569
CCGCCGCTGCAGGTGAAAGGCGCCATTAGTATATTGTCCGT
>P_5570
GGATCAAGCAGCGAAAATGTCAAAGCAATATCCTCCTTGCA
>P_5571
TGACCAGGCTGTAGCCTCTGCACCATTTTGCAACAGCCCTT
>P_5572
ATCGTAAAATCAAGATGTATCCCGTCACCGAAACATTCGGA
>P_5573
ACGAGATAATTCAATAAGCGCAGAAAGCCGCAATGATTTTG
>P_5574
AGGAGTTAGTCTATATTATGCAAAATATTTTGGGGAAATTG
>P_5575
TTACCTTTTGGGACACGCGCCGCAACGATATCCCCTGTGCA
>P_5576
AGAGGTATTCTCTTTATCCCCTGAACGCCCAAACGAGCCCC
>P_5577
AGGTTATTTCCATTTTGTAGCGGAAAAAACTTTTGAGGTGA
>P_5578
TGCCCCAGCCAAAATGTTCGCAGAAAATCAATCACGTCCTG
>P_5579
GTGTGACGTGCCGAAAAACCCTGAACTCTACCAATTCACAC
>P_5580
CAATTTGATTTCTGTTTTGCCGTCCCGGGAAGTCAGAAAGG
>P_5581
GCCGTTAGGCCCATAGGGGGCAAATGTATACAGAAGAGGTA
>P_5582
AGAGCTTCTCATAAGAAGCTCCCTTGGCAAACGATTTGGGG
>P_5583
TGTGCCAGGCCAAAAGGTCACGAAGCTTCATTTTGACTTCT
>P_5584
GTCGTCCCCTCTGAAGTCGACCTGTTTCTAAAGGATCTCTC
>P_5585
GCACGGGCGAGATATTGATGCTTAAGTTGTTTTTTTTCGAG
>P_5586
GTTGGGACTGTGAAAATCGGCCCCGACCAAGATAGGCTTTT
>P_5587
GCGAAACTATATCGACCGGGCGAGAAACCATAAAACGGCCA
>P_5588
TGCAGGACTTCAAGCAAAAGCGATTTTTCCTTCAGGTACAC
>P_5589
CCAGGGATTTCAGCGCACCGCCGAGAGCATACCGGGCGGCG
>P_5590
CCGGCGGCCCTTGGTAAATGCCGTATAAGCCCCCGAATCGA
>P_5591
CGCACCCCCAAGATTGCGGCCACAGCAAGAAAAAGCCCCCG
>P_5592
TGGCTCTTTTGCGTTTCTTGCAAGCACCATGATGGTGCGCG
>P_5593
TATTTTTATCTTTTTGGAAGCGATGTAGTCATCCCGAGCCT
>P_5594
CTGTAGTCGGCGGGAAAAGACGTCCCGTCAGAACGATAAAG
>P_5595
TTTCATCGCGCCCCCGGCAGCAGGAAAATTCGCCGGCTAAA
>P_5596
ATTCATGGTGCGGGTCAGCGCCCCCTTGAAACCCGCCATGT
>P_5597
CCGATGAAAACTGAGGCCGTCGTAAAAACCCTGTTTGGCAA
>P_5598
AGGTCGACTTTTCACAGTGGCGCATGCTCGGCGCCGAATCC
>P_5599
CACCCCGCGATTACGACCCGCAGCGGTGCCACGACCCTGAA
>P_5600
ACCTCGATCAGTTTGATTTCCTTGTCCGCGACTTCCCAAAC
>P_5601
TCCTCCCCCGTGTCCTCCGGCCCCGACACTCCAGGCCATCA
>P_5602
CTTGTCCCAACGGTGAAAGGCGATGACCTTGCGCGCTTCGT
>P_5603
AAGACTGCACTGTCAATTTTCCCTTTCAGTGAACTCGCTTG
>P_5604
TCGGAATGACCCAGCAGCCCCCGCTCGTGATCGATCTCGAC
>P_5605
TTTCTGCGGATGATTGGGCGCGTCAAACTCTTCCCGCTTCT
>P_5606
ACCGCGGCAGGAGAGATTACCGTCTCGACTCAGCATCAGCT
>P_5607
GCATTGCGCAGCATGTGGAGCAGGGCCGGCCGCAACGCCTC
>P_5608
GCATAGAAAAAAGCCGGTAACGAAAAAAAGAGCCCGCAAAC
>P_5609
AACCGGAATACGAATTCCTGCCTGCTCGGCCGCCTCCAGAA
>P_5610
AGCATCGCTGACCGCGCCTTCAAGGAGGCTGCGATCAGGGC
>P_5611
TGCAGGAATTATAAATTTTTCAGGAAAGATAGATTCGGATG
>P_5612
AGCCCTCTTTTCAAGGTGCTCGGAAACGCCGTGATGCTCGA
>P_5613
GGCACCAGCACCAACATGAACGCCAACGAGGTGATCGCCAA
>P_5614
GGTCACAGCTTCAAGTTGATCCAGCGCGCTGTCATCGATGC
>P_5615
CTGGCTGGGCCGCAGGTAGTCAAAACCGACTTTAAAGGTGA
>P_5616
GATCGACCATACCCGGAAGTCCCCCAGCGACCTCCTTTCTA
>P_5617
TGCATTCGAGCAAATGTATACGATGTCTATTCGCTTTACAG
>P_5618
ATTCAGAATCACATCCGCGGCACCCGCTTCGGCATCGGAGT
>P_5619
GGTTTTCCTTCAATACGGAGCAGGAGCAGGCCATCATCGCC
>P_5620
GAAGCATTAAACGGGAAAATCCTTTGGAATTGTCTCTCCCC
>P_5621
AAAATCCGCTCAGCAGTGCGCTGCACTCTTCCTGCAGCACC
>P_5622
AGTGTCGATATTGGGAGGATCCACCGACAATTCGCCATTGG
>P_5623
TGAGGCAGGCTACACCTTCTCTAACTGCCCCTGGAACCCGA
>P_5624
TCCAAAGGGAGCGTTCGCGCCTCAAATGTGGTGCCGTTCGA
>P_5625
GCCTCCGGCCCATAATGAGTCGGAGGCTTTTTTGCGTCCAG
>P_5626
CAGCCAATAAAAATAGAACTCTGTTCACCTCAAAAGTCTCA
>P_5627
GGGAAAGGCTATAGTATTCGCGGGCGCTGTATGCTCCCACC
>P_5628
GGCATGGTATTCCAGAACCCCGACAGTCAGCTTTTTTCCGC
>P_5629
GCGCGAAAACAAAAAGCGAACGGTAACCCAGCACCATGATA
>P_5630
GTTAACGGAAACTCGTAAGTCAGAAGACCTGCCGTCGAAAC
>P_5631
AACTCAATCTGCGCGGCGAGCAGTCACCTGAAAACAGCTAC
>P_5632
GGTCGCGACGCCGGCAGTCGCGAGAAGAGCGATCTCTCCTG
>P_5633
CCAGCGTCTGATCGGTTATGCGGTTTTTGGAAAAATCAAAG
>P_5634
GAGCTTTTCGAAATAGTTGGCAAAACGCTTGACGCGGTACT
>P_5635
CTTGATATCTTCCCCAGCCGCACGACCCAACTGGCGGATGT
>P_5636
CATGGGGACGGGGTGAGCCGCGCCCTCCTTTTCATGCTCCG
>P_5637
TGCTGACCCCTCTGGCTCCCCTTGTATTGTGTACTCTGCTC
>P_5638
CTGCTCCACGTTGGCCAGCGCATCGTCGCGGACTCCATCGA
>P_5639
AACCCGAAAATTTCCACCTGCGGGGTGAAAAAAATCGGGTT
>P_5640
TCCCGCAGGATTGACGCCCCCCCATGAATCGGACCCCTTTT
>P_5641
ATCCATTCCTGCCGCTTTTTCCCTTTTTCTTTTTACTCCCC
>P_5642
GGAGTGGTTCAATATAGACACAAAAAGCTGCATCGAGATTG
>P_5643
CCCCCCGCCAGGAGGCCGACCGGGTCGAAATCCTCTCAGGT
>P_5644
CGAGGATCGCCTCAAAATCCCGCGCTGGCAGGACAAGCGCT
>P_5645
GTGGGCGCCTATTATAAAGGCGGCTTCAGCCCGGTAAAAAT
>P_5646
TGCGCGGGTGGGGGTGAAAGCCTTGAGAATAGCGCACCGGC
>P_5647
GCCGAAAGGTCGCTCCCCCCCCCTCAGTCGCTTCCACCCAG
>P_5648
TAATCTGATAGTTTTTGCCGCTGTTTTTGGTTTCGGCGGCT
>P_5649
CTCGGGGCACACCGACAGCACCGGCAGCGAGGAATACAACC
>P_5650
GCGCATCCTCGCCAACTACACCGCGCCCTACGATGCCACCG
>P_5651
GACCTGCGCCTGGTTGACCTCATCGATGCGTTTTGCGAACC
>P_5652
CAACAGGGCGGTGCCCACAGCACTGCGGTCGGCTGTTACTC
>P_5653
GTCAGGTCCATTTCCAGGGGCGTGTGTGGGGAGTGGCAGTC
>P_5654
ACTGTCACCAGAACCACCCCCCGGCAGAGGATGCGATTCCG
>P_5655
ACAATCGCAGCCTGTGCCGACTGCCATTCGCCCGAAGCGTC
>P_5656
GCGCCGAATGCCACGCCCCGCAGGATTCCGCTCACTACGCC
>P_5657
GTTTTTTTGTGCTGAAAATACGATCAGGCCAGCTCAACCTC
>P_5658
TTGCCATTGGCCGGGAAACGCTTGAAATCCTCCACACCCCC
>P_5659
ATCGTGAGTTTCCCCTCCCTCCCGAAGAAGGCGACGAATGG
>P_5660
CAGAAAATCGGGCTTTTCACCGAAAAAAGCCTCCTCCCTGC
>P_5661
GATCGGCGGTTATGTCAATGCCGCGACTGATGTGGAGACCA
>P_5662
CTGCAGCAGGTCGTTGATCTCCGCCAGCACCTGGATTTCAA
>P_5663
TCCAACAGAATCGCCGCCTGCGGTTCACGCCCCAGTCCGCC
>P_5664
CTTGAAATCATTAAGAATTTCGGAGAAATGTGATGCTGGTT
>P_5665
GCGATGGTAAAGGCATTGCTCGCGCCGGGCACGCCGTAGTG
>P_5666
CCCGCAATCGGAGGGCAACTCGCAATGCCGTTTTCAAACCA
>P_5667
AAAGTGCCACAGAAAGCAAACCGCCCGCTTTGGCCCTGTGC
>P_5668
ACCGAATTTTCGGAGCAGCACAAATGGCTGATTCTGCAGCA
>P_5669
TGGGGCGGCCGTAATAGAAGCGGTGGGCCCCCATGAAGCCG
>P_5670
CAGCAGGCCGATAGCAATCGCGAGAAAGGAAGAGGGCCCGA
>P_5671
CCGCTTCAAATTGAAAAAATCCACCTTTGGAGAATAAGTCC
>P_5672
GGCCCCTCTATATCCACCGCCAGCAGTTTCGCCTGGGGCGG
>P_5673
GCGCACACCCCGTCCGGTGTCGCTGATGGTGATCCGTATAC
>P_5674
CTGACTTTCCTTTTAAATCACCACTGTTTCTTTTATCCGGC
>P_5675
GAAGGCGTAATCATTGCCCGCCGCATTGTGCCCATGACAGC
>P_5676
CTACCCGGAGAAATCTTCAGCAGAAATTCGCGCATGGCCAG
>P_5677
AATCGAGATAGAGAAATTTCCAGTCGGCCTTCTGCGGTTCG
>P_5678
GAAACTTTTTATGCAACTTACAAGCCATTTACAACACCCTT
>P_5679
ATCCCCCTGCAGGGCATGAGCGGTCAGGGCGATGATGGGAA
>P_5680
CGGAGTCAGGGTACCGCCGGCGTCGCGGTCGAACTGCATGA
>P_5681
AAACTTCCGTCTGATCGAGGCGCTCTTCCCAGTCATCCCCT
>P_5682
CCGCCTCATCGAGGGTCGACCCGAACAGGGGGATCTCCTTG
>P_5683
GAACTGCGGTCATGAATCCCCCCTTTTTGAACGGCAGCAGC
>P_5684
TGCGGGTCCACCTTGACAACCAGGACAGCGTCGACCCGGTT
>P_5685
AGGAGGTACCGGAGGATTTCCAGGTCGAGGAAATCCCCCTT
>P_5686
GTTTGCCAGCGACAACTACGCCGGGATCTGCCCTGAAGCCT
>P_5687
TTGTTGTCGCGTTTGACAGTCAGCCAGCGCTGCTGAAAATC
>P_5688
CTGTGCATCAAAGCCGACGCCTGCCATCAGTAGAAAGCGGG
>P_5689
TGTCCCGTTTGCTCCCAGTTCCAATCCTGCAGCCGGTTTTG
>P_5690
TGAAAATCACTATGTCAGAACCGACAGCCAGGTGCGCGAGC
>P_5691
AAACAGGATGGCCAGAAACGCACCGCCGGTAATTTGGGAAA
>P_5692
CCGAGCTGCCGATCCGACCACGAAAAGGCCCTGCACCAGGC
>P_5693
GGGAAAGTTCATTAATCTTGCCCGTAATTTATCCGTTAAAT
>P_5694
GTAGGCTAAGCGTCAGAATTCAGTCGCAATATTCAGGCGCT
>P_5695
GGTCGCAGTCGCTACGACGGCAACAAGCCCTACCCCCATCC
>P_5696
CCGTCGGCCAGGGTTTTAAGCAGGTACAAAACCCCCATGTA
>P_5697
CTGCACCGCAAAGGGGAAGACCCCGTCGTAACCCCAGTTGC
>P_5698
CACCACAAACAGCACCGACACCGAAGGGATCAGCATCATCG
>P_5699
GTGCGCAGTTTTTTCATCGGCAGCGCCAGGGTTTCGGTGAC
>P_5700
GAGATGGTGCGCGACGAACTCGAAAGAACCCAGGCCCTCGT
>P_5701
GTCCCGCTCTCCCTTCATAGCGCTTCCTTCCCCAAAGCCCA
>P_5702
TGGACGCAGGAACTGGTCAGCTACTCCAACTATTTTGTCTA
>P_5703
TTTCACTCTGCCTGAGAGCGCTGTGGTCAAAAACGGCAATA
>P_5704
GCTGAATCCCCAGCGAAATCCGGACCGCAAGCACCGCACCA
>P_5705
AGGCGCTCGGCTGCTGGATGCAATTAGAACAAATTTGCCTT
>P_5706
GCGGGTGCAGGTTGGAAACGCGCGAGATGAGAATGGGGATC
>P_5707
CGGTTTCCATCAGATCAGCGCGAAAAAGGCCGACCAGTTCG
>P_5708
GAGGCAATACACAGCTCATCCTATCACAACAATCCCGCCGC
>P_5709
TGGTGTCGTTATCATGGGTTCCGGTGTAGGCAACGCTGTTG
>P_5710
GGGGAAGAAGCCTATCGATTCGTGGATTTTCTGACCGAAAC
>P_5711
TTCAACGACGGTGCGGTGCGCATATTTCTTGAAATTGCGCA
>P_5712
GTCTCCTGCAGGACAGTTCGCAGAAAATCAACCTGCTGTTC
>P_5713
TCCCGCAGCCGTTTTTAATGCCGGCCTCGCGGATTGCTTCC
>P_5714
CGGGATTTCCCGAAGACGCGCAGGATCTGGAGGAATTGCTG
>P_5715
CGGGTGCCGCGGCTTCAGTACGGTTATTTCAATCGAACCCG
>P_5716
TACGGAGACTTTATCGAATTCAAGGTCAGCGATGTGGGGTT
>P_5717
GCGGCCGTATTGACGGGCATCGCGGATCATGTCGCCGCGAA
>P_5718
CGACCTATGATGAAAGAGCGCTGGGCCGGAGGGGTCGATGT
>P_5719
ACGAAGCCATTGGCATCAAGCAGGCGATTCGTTTCGAGTGG
>P_5720
CAATTTCGTATTTGAGGATTCAGTCGAGTTCCGGGTCCGCG
>P_5721
GTCAGGGGAATCACCTTGCGCAATCGCATTTTTGAACAGAG
>P_5722
TGTGCCCCATGTTGATTGCGCCAAGGATGATGCTTTCCAAT
>P_5723
AGTTCGAACAGCGCTTTGAGCGCGGGCAGGTTCCATTCCTT
>P_5724
TCCTTTGGAAATGCCCTAGTCACCTGATAAATCATCGCAAC
>P_5725
ATGGGTTGCCTGAAACTGGGCAAAGTCAGTCTCGATGGTAC
>P_5726
GAAAAATCAAATTAACACCTCCAAAAATCCCACTATAGCTC
>P_5727
AGAAATTGCCCGAAACAACCCGGAAGCAGCATTGCGGCACC
>P_5728
CCCGTGCCTGAAGTCACGACCTGGTCTCCCAATTGCACGTC
>P_5729
CACCGCAGGGTCTCGTCAAGCAATTCCGGGGAAACCAGGGC
>P_5730
AGAGAGATCGCCGGCGCCCCCCTGCCGCAGAAGCGACGCAT
>P_5731
TCAAAATATTGGGTCATCAGCCCTTCGAGTTGCTGCGGGTC
>P_5732
GTCAAAACCGCAAAAAAAAGCAACAGGATCAGTTGGACATA
>P_5733
CGTTTGAACCGAGTCAAACGCGACAGATCCAACAACCAGAA
>P_5734
GCCCTCTTCGCCGCTTTCGGCCGTAAGAACCTCGAACTCCC
>P_5735
AAAAGGCTTTGATTAGATTGCATTTCCTGTGTCGCACGACC
>P_5736
AAAATTTTCAAGGATAAAGACCAGCCCTTTGCGGTGGTCGG
>P_5737
CAAGGGGGCAGCTACATTCGCAAGGTCAGTGTAGCTGACAC
>P_5738
TATTCATTTATCTTGAAATCCTTTCTTTGTAGATCAGCCTA
>P_5739
CTGCTGTTCAAGTCCAATCCCTACCAGGAAACCCCGCGTTT
>P_5740
GTCAGCGATCCCGGTCCCCCCTCATTGCCCTCATGCCAGAA
>P_5741
GGCGATATTGGCGGCAAATGCAAACGCGGCATTGCCCCACA
>P_5742
CCCCCAGCGTCATCCCACTCCGACCAAGCGAAGAGACCGCG
>P_5743
ATCCGCCGGAGGAATTTATTCGCGGACTGCCGGATTTCCCG
>P_5744
TTCGGCATCGCGTATCACGGCAGTTATCCCTTATTTCGGCT
>P_5745
CCACCCCCCCCCTCGCAACGCAAAAAACAACCGGTTTTCAA
>P_5746
GGGGATGGCTTGTTTTTGAACGGCAGGCTTCTCGGTGCCGT
>P_5747
ATTTTGGCCGTGGCAAACTGCAGAATCACCCATTGGGGGAC
>P_5748
TTCTTTGTGCAGGAAATTGACCGGCAAGCCCGCAGCGAGGC
>P_5749
ATTCATCATAATGCAGATCGCCCTCGTCACCTGAATAAGAC
>P_5750
CTTGCGCTGGTTGGCGAATCCGGCTGTGGTAAATCCATCAC
>P_5751
TAGCCGGAGATAATGTTAAACGGGGAGGATGATTCCAGTGT
>P_5752
GAAGCCGGCCAGGTAGAACCCCCCGTCAGGCTTCGCGGCGA
>P_5753
GCTGCGACACCACATTTTACCCCCGACCTCGCTGGCATCTA
>P_5754
ACCACCGTGCATGCCAACAACGTGTTTGATGTTCTGGGTCG
>P_5755
GCTGCGGGCATGGCCGAACGCATCCGCAAGTGGTACGCGTA
>P_5756
GCTTCTTCCTGGGATTTTTCCAGGACGGCAAACAAGCGCCC
>P_5757
GGGGGGCGACTGTCCTGCTGCAACTTACTGTTTTTGAATCT
>P_5758
CAGTAAAGGGGGTGACGTGTCATATGGGAACTCCCTGAGGG
>P_5759
GGTTACACGGCGGTGAAATCCTGGGATATTCTGCGCTCGGT
>P_5760
CAGAATACAGGAAGTTACCTCAATAGTATCATTGAGCGGAC
>P_5761
AGTTCATCCAGGACACAGCCCATGAAACCTCCGCCGACCTG
>P_5762
ACCGAAATGTTGAAATTGGTCAGCACGCGCTGGTCGCGCTT
>P_5763
GACGCGTTCCTTCGATCCGGCGGAAAAGAGAGTCAAGACGA
>P_5764
TCAGATCGTGGATGAGATGGCTCGTGATTTTGACGTTGAAC
>P_5765
CTGAACCTCGAACAGTTTGCCGGACTGGCAAATTCGCTTGC
>P_5766
CGAAGTGAAACCTATCTCAACTGTCTGATGCCGCTCCTGGA
>P_5767
TTCTTCTCAGACTGGAATCACGCGCTCCGTTCAGGTTCATG
>P_5768
CAAACTCTTAAGAACGGTGTCAGCTACCCGCGCCCGCTCCT
>P_5769
GAGACAAATAAACACAATTGCCTTCAACACCTTTTTGAACA
>P_5770
ACGGTTTCCGCTGTGCAAGGCGTTAGCTTCCCTGAGAGAAT
>P_5771
CTAAGATAAACGAGTGTGACCGGCAAATACTGGCCCAACTC
>P_5772
ACATCAGGATGTGCGCACCACCATGATCTACACTCACGTAC
>P_5773
TCCAGTGCATGAGCTGTTTGCCGGTCAGGTAGTCAAACCCG
>P_5774
ATCAAGGACGATACCCAAATCACCAATATTCTCTGGCCCAT
>P_5775
ATTCCAAGCTGATCTCTTCCCTCAAGCGGGCGACCGCCTCC
>P_5776
CAGTGGCGCAGCTTGCGCCCCCCCATGGCGGTTACGGTTCG
>P_5777
TCTGCCCGATCACCGAATCTCCCAGAATCATGGCCGGAATG
>P_5778
AGCCGGAAGATCTTGAATTGCGTCCGCCTGTCGTGACTGTC
>P_5779
AGGAGAAGCGCGGGATCGTGCGCAAAATTCTCGGACGCTGC
>P_5780
TCCCGATATCCCGAGAATCGCAAAAATGATCCCGCCCAGAG
>P_5781
ACCCGGCCAGGTCGTATTCGCCCTCGTTGTAGAAGCCCGGC
>P_5782
CAGCGGTCGTCCAAGAAACGCGGCAATCCGCTCGGGCAGGG
>P_5783
ATGAAGTACGTCTGGAGAATCCGAGGATCCGGGTGGTTCGC
>P_5784
CCATGGGAAAACGAGGCAACCGCAAAGCATCACTCCCTGAA
>P_5785
AAGCGGGATCGATCGTCAAACCGAGACTTGATGCGCAGGGA
>P_5786
TCTGCACTGGTAGGAAAAAGCTGCCACAGGCCGGGAAACTT
>P_5787
AGTTTCATAATATCTGTTTCCAACAGGGGGTTGATAAACTT
>P_5788
GAAAGCTCGGGCGATCGTGTCGCTGCGGTTCTCGGGACAGT
>P_5789
TGGAGGATTTCAGTAAAATGCAGAGCCGCGACAAAACCGGC
>P_5790
TGCATCAAACATCTCTCTCGCCTATGGCAAGAGAGTGATCT
>P_5791
TCCGCCCGTTTCTGTCAGTTCCATTTCCAGAAGACGGGCTT
>P_5792
TAAATCCCAGGGCGGGGATGCTCCCGCAGCCAATGGGCAAC
>P_5793
CGAAAGCCGGGTGTTAAGAGCTATGGCCCGCAGGACGCGGT
>P_5794
GACGGCATTCTGCCGCGAATCGGCAAGGCACTGCCACAGCA
>P_5795
GGCGGCAATATCATCAATTCCGAAAAAAATCTCAAAAAAGC
>P_5796
CGTCTCTTGAATTCTACTCCCTGGGAGTGGAAGAACTTCTG
>P_5797
GCCGCATTACCGGTCTGGTGCGCGATATGGTTGTCGGCCGA
>P_5798
CGCTCATCAGCCGCACCCCACTGCCCCAGCCTCAGCATATA
>P_5799
AACGTGTGATCGTATCGATGCCAGAACGTCCTTCGGACAGT
>P_5800
CCCTACCCGCTCCATTGTCGCAAAAAAGGTTCGCCGCCTGC
>P_5801
TTCAAACACCGCTGGAACGCCAAGCAAAAATGTCGGTTTGA
>P_5802
CTTCAGTAAAAGGTGTTTGGCCGTAAAAAAAGAGATGGGGG
>P_5803
TGAATGGCAGCGGAGCATGGCTGCTTTTGAAAAAGCCCTGG
>P_5804
GGTGGCATCACAGGCCAAGGCAGCTTCAGCCAGATGTTTAG
>P_5805
TGAAGGATTATTTTAAAATTCGGAGTCAAGTTGATGAATCA
>P_5806
GGAGATCCTTCAGCAGATCTCCAATGCAATCATTCTGTCTG
>P_5807
TTAAATTACAAATTAAAGTACCAATTCCACACATCAATCTG
>P_5808
TGAGCCCTACATTGTGAAATCCCATTACCTCTGCCTGACGA
>P_5809
CGTAGATTTATCATGCATATCTCCTTCTATTCATCACACAG
>P_5810
ACGAACCATATCGGCCTCCACCAAAAATCTGGTATTTAAGC
>P_5811
AGCGACCTCAGGGTGTCGGTCAGCGCATTCTGAGCCTGCAA
>P_5812
TACAAACCCTGGCTGAATTACGAGAAGTCGGGCGGCAGCGC
>P_5813
ATAGTGAGTGGTGTAATATGCCTTTTCATGACATACATTGA
>P_5814
TGACCGACCCACATCAGGGTCAGCGCCCCGCTCAAAGTCGC
>P_5815
GTCAGGGCATAGTGTTCTCGCAGGCACTCTACGTCCCGGAT
>P_5816
GAAATTATCGCTTGTTCTCTCCGGGAAACCATAGAAGAGAG
>P_5817
GCCAACGACATCTTCGTCAGCAGTGAACAATCGAAATCGGC
>P_5818
TATCGTGAAAGACGAGAAATCCCTTGATGGCTTTCTCGCCC
>P_5819
GGCCAGACGGCAGATAAATTCAGCAAAGCGACGGCTCATGG
>P_5820
TCCGCCTCCCCACAACTTCTCCATCAACCCCGTATGCCGAT
>P_5821
ATTAGGATTCGCGATATTTTCGATTTTCAATTTGATACGCG
>P_5822
CAGAATCTGCCCCAGAAGCCCCCCCTTTTTAACTTCCGGTT
>P_5823
GTCGACATTATGCAAAAACGCCGCAGTCTGAAAGATTTCCC
>P_5824
GCTACCCCCAAAGAGGGTAGCCGGGGCCGTTGTTCCCACGT
>P_5825
CCAAAAGCAGGCCGCCAGCGCGCTGGCAGAAATGGGCCTCG
>P_5826
ACAGTTGAAGGGGTTCCAAACTACGGAGGCAATCCGATCGG
>P_5827
GAGAACTTTATCGCCAATGACGGAAAAAATATCCAGCTTGA
>P_5828
TTTCATTTTTCCTGAATCCCCCCCATTAAACGATGACCTTC
>P_5829
AATCAGCAGTCATAGTAAAGCGCGAACTCCATCGGGGTCGG
>P_5830
CGACGCGCTTAAGGACAGCTCGTTTTCCCAGATCTCCGAAG
>P_5831
TCAGGGGTGAAAACAGACGACAACTGCAGGAAATCGGGCGT
>P_5832
GCGAAGGAAGATATCAAGCGCATTGCTGATCAGACCCACGA
>P_5833
ATCAAGCACTTAGGCCGATCCTTGGATCGGCCTTTTTGCGT
>P_5834
CACCTTGTTCGATGTCGATTCCGGCAATGAAGTCACCTATA
>P_5835
AACCTCATTCGCGTGGAGCGCCCCAAAGTCGTTCAGGATAT
>P_5836
ATGCGGATCGAAGCATTGCGCAGTAACTGATATTCCTTGTC
>P_5837
GTAAACCGCAGCCAGAACCGCAAAAATGTAAGCCTGGATCA
>P_5838
AAATGCGCGCCGAGGCCCAGCAGCAGATCGACGAGTTCCGT
>P_5839
GTATCGAGTTCGAAGGTGGACCGAACCTCGATTTCACCTTC
>P_5840
AGCTGCTGAAATTTTTCAAACGGTGAGGATGCCGCTAAGAC
>P_5841
GAGTCTTAGTGGCTTAAACCCATGAAACGCCGCGTTATCTC
>P_5842
TCAAATCTGAACCTGATTAGCGCTAATCTTCAGCCAGCCAT
>P_5843
AAACGGCGCGTGTGGAAAGTCGGTTGACGGAATACCTTGCC
>P_5844
AATGAACCGGGAAAAATCATCGAAGATGCGGTTCTCGCCAA
>P_5845
GATATCGGGGTTGAAGATTCCGGAAACCATGCCGCGCACGA
>P_5846
TGACCCTGAGGGTCTCTTCGCAGTCTCCTGTTTTTATGCCA
>P_5847
CGTCTTGCTCAGAGAGTCTCCGTCGACCACCTTGAGCTTGG
>P_5848
GGAGAGCTCGGAGCGCGATTCGCGGGTGGCCAGAGAACGCA
>P_5849
GTGAAATCCGTAATGGATCGCATGCCTGAAGATCTCGATAT
>P_5850
GTCATTCCCAACCAGTCGAGCCCCCATTTCGAAGGCCTTCG
>P_5851
TTCTCCGGCATCAGAAAGCTCATCTTTTCTCAAGTACTGGT
>P_5852
AAGGCCGCAGCGGAAAAGCTCAGCAAAGCGACCCACTGCTG
>P_5853
GGCCTCCTGCCGCGCCAAATCCCCTGCCGACTTCATCGCTA
>P_5854
GACCGCACCCGCCCCATGCGCGTCAGCCGCATGCGCCTCAA
>P_5855
AGAAGTCCTTCTGCCGAAAGCAGTAGCGCAGCTCGGTCTCG
>P_5856
GAGATGGCTCTCGCCCAGCCCAAAGCCGCTTTCCAGCACAT
>P_5857
CGGCACGACGATCTCGAACACAAGAAGTACCACGGCCATCC
>P_5858
GGGCGCTCGCGTGGCTGATACCAAGGACTTCCGACAATTCT
>P_5859
ATTATTCAAGATTTCGATGCCGGGATGTGATAAAATCGCAC
>P_5860
CAGCAGTTCGTCGTCCAGGGCATCTATTTGTTTTCGTATCT
>P_5861
CAGTTTGAGGTATGCACTGTCAGCCCGCGCCCACGGGTGAT
>P_5862
CCGAATACATCCTCATGGTCCGTCTCGACGATATTCTTGAA
>P_5863
GAATCCTCAACTTTTTGCCCCGAAAAAATTTAGAATCTGGT
>P_5864
TTTCCCCTAGCCCGGATTTTCAGTAACTCCGGCGAACCCCG
>P_5865
ATAAATCCGTGGTTTTTTTACCGTTTTTAGTCATAAATTAG
>P_5866
TTCGAGAAGATTATGTTTCTCCTTGATGATTTTATCCGCCT
>P_5867
CGGGCATGTTGCGCAGTTGGCGAGAAAATACAAGGCCAAGC
>P_5868
CGGAACGTAAGGTTTACGGTCATTTGGGACGTTTCAAGCCT
>P_5869
TCACCGGGGTTGATAAATTCCTTGAGAAAGCTGGCCCACTC
>P_5870
GCAGCATCATTTCCAATTCACACATCTACTCGCTCTCCCTG
>P_5871
CCACCGTTTGTCTAAAAATACAGCGTCTTAATCAACCATAA
>P_5872
AATGCTGACCTTAAGGGTCTCTTCCTTCAAAAAACGCTCTT
>P_5873
GGTATCACCCGACCCATCACCAAGCACAACTTTCTGGTGCG
>P_5874
CTGCATCACCGTTTCGAGATCGTGAAAACGGAACAGAAACC
>P_5875
CAGCGCCGTCACCACAAAAACAAGAAGGCTGAAGAGAAAGG
>P_5876
AACACCTTCGTTGCGAGACGCTTGAACCCCGCCATCAGTTC
>P_5877
GACCATGAGAGCATCATGCGCGAACTCTATGTAGAATCACC
>P_5878
CGGGTGCTGCTCTCCAAGTACCGCTCCTACGATCTGTGCCC
>P_5879
GACCCTTTGCCGCTGCCCCCCGGAGAGCTCATGGGGGCGGC
>P_5880
AATATCAGAACAAAAAAAGGCAGACTCAGCCCGCCTCGGGT
>P_5881
ACAATGCGGAAGTGATCACTCCCGAAATGCTACCCCGCGAG
>P_5882
AACTTCACGCAGGGAAATTTCAAGGAGTCCTTTTCCTTCCA
>P_5883
CCGGAGGAGCGTGCATTTTTCAAGGTTGAGAATTTTCAAGG
>P_5884
TTTTGCCATGGCTTTCAAACCGGTCAGCGTATTTACCGAGT
>P_5885
CGGCCCCTTGCTCCGCAGCACACCGCAACACCGGCCCGGCG
>P_5886
AGACCAAGTACTACAAGATCCCCGATTCCGAAAAGTACGTA
>P_5887
CTCTGGGATATTGAAAATCGCACCAAGCAAGTTTTGGCGGA
>P_5888
CGCACCATTGAAGGGATCCTCCGAAAAGATTTGGGGTTTGA
>P_5889
TGGACGCTCCTCTTCGGGCACGTTTGCGCCGTTCATGACCT
>P_5890
CCCGTTATGCGCTGTTGCAGCGAGAACCTTCCAGCGCTTGC
>P_5891
GGCGACAGACCCCGGTCAGGCAACCAACAAGGTCGAACCAG
>P_5892
ATGCCTCCTTGAGGGAAATGCCATGAATTTAATGCCCCGCC
>P_5893
AAATTTCTGGAAAAATCCTGCGCCATAAACCTCACCCGTCA
>P_5894
CCTCGCTGGAGGGGTATTTGCCGCTAACCTTCCAGATGGGT
>P_5895
GCGAGGGGAACCTGGAGATGCCGAGAACTCCCTGCGCCCAG
>P_5896
TGTGCCGGCAGCGATTTCCGCCTGCGCCTCTCCCCCCTGAC
>P_5897
CGCGGTTACAACAAAAGCTGCAGAAACATGGTGGCTGTCCC
>P_5898
TGCGTTACTCCCCGAAACAACTGCTCGTAAACCGCACCCTG
>P_5899
GCCTATGGCAACGAAGAGATCCACCAGGACGCCCTGGATTT
>P_5900
TGCAGACATACCGTCTGTCCCTGATTGACCAAAGCGGCCCC
>P_5901
GCCTGTCATCTTATTCCTCGCAAGGCAAAATAAGATCCCAG
>P_5902
GTTGCTGCGTCAGGCTTTCGCCCATTGCGCAAAATTCCCCA
>P_5903
CAAGAATTCTGTCAAGCTCTCGACCAAACGTCTCGCGCTCT
>P_5904
CGGCCACGCACCAACATTCCCTGAGTGAAATCCTCGCCGAC
>P_5905
AATTGTAATAGCGGGGATCACCGGTCACTTCAGCGCCAACC
>P_5906
TACGCGATCGGCGATGCGACCAACATCATTCAACTGGCACA
>P_5907
CTTTCCCGGCTGACGAAGCACCAAAGACCAGGTCATTAAGC
>P_5908
ATTCCCCCTTCCATCATTCGCACCGAATTCGAGGCGCATAT
>P_5909
GAATGTTTTTCAGATAGAACCTGGCATGACGACCGCGGGCA
>P_5910
AGGATATCCGCCGTCAGGCCCTGAACGTGTTTCGCATGAAG
>P_5911
GGACTTACCAACGGCATTGGCAGCCTCCGCATTCCCGCAGG
>P_5912
ATGTTGGCCACGAGAGTGCGCGTCAACCCCTGGACGGAACG
>P_5913
CACTGTAGAGGATCTTGCCGCTGGCGTGAGTTTTACCCTTG
>P_5914
TTGGAAGGCTGATGCTCTAGCCAACTGAGCTACTCCCGCCA
>P_5915
GCAAAGAAACGGGACTGATTCAAATTGTTTTACCCTGACGT
>P_5916
AAGGGCACCGGCGACCGACACGTTGAGGGAGCCGACCCCAC
>P_5917
CGCATGCTGGCCCACTCCAGCAAAGGCTTTTCCGGCGCAGA
>P_5918
TGCGACAGTTCATACCACAACCGTCTTGGATAATCGGGGCG
>P_5919
CTGAATCGGTATCTGAGGAGCGAAAATAATGTTCAAACGGA
>P_5920
GCGCAAGGAACTTCGCCCGGCATTGCGTTCGGCAATTCACC
>P_5921
GCCTGGCTGCAAGGGATTTTCGCTGTGAAAACGGGTGGTGG
>P_5922
GCGGCGCGCACCGAACAGCACCACCAGCAGGCCGATGAAAA
>P_5923
AACGCTCTTCTCCGAATTCACGGAAAATACGCGCCAGCTCC
>P_5924
CGTCAACTATTTTTCCGGGTCAGCGACAATTAAAATTCCCG
>P_5925
CCGATCTCTCCTCCTATCCGCCGCAAGGCTACGAACCCTAC
>P_5926
GCGGCCTTTACGGCGTCTCTCTGGGCCGTTGCTTTTTCGGC
>P_5927
TTCTTGCCGTTATTGTCGGTCAGCGATCCATGGTCCATGAC
>P_5928
TCTTCCGCAAGCGGCACATGCTCCCCTGTTCGATGCTCTTG
>P_5929
GGCCCGGGGGTAATTTTCCCCCAGACCCAGGCGGCGGCGAA
>P_5930
GACTGCACCGGCTGCAAACGCTGCATCCAGGCGTTTGAATG
>P_5931
CGCCCTATGACCTGCGAAACCTGCCATGACGCCAACACGGG
>P_5932
ACACATCAACCTTTACAACGCAGGATAACAGCATCGGCTCC
>P_5933
CAGTTGTTCTCAAGAAAAGGCGCATGCACATAACGCTGTCC
>P_5934
TTTTATACGGGAAAGATTTCCATCAAGGTAAAAAACAACGA
>P_5935
CCGGGATTCGTCAAATTCCTCAAGAACCATGTCCACCAGAG
>P_5936
CCACCCGTTCGCGCATCTCGCGTGCGGCTTTATTGGTAAAG
>P_5937
GAGGGTGCACCCGAAAAGCGCCGCATCCTCTTCCAGCATGG
>P_5938
GTGATCCTCGGCCTGTTACTCCATAGCTGGATCTGGGGATA
>P_5939
AGGCCTGAATAATGAGTTTGCCGCGGTCAGTGGGCAGCTCC
>P_5940
CTCCCGCAGGCTGGCAATCTCAGCGGTAATATCGCGTCCGA
>P_5941
GGAAGGCCACCAGCGGCCGGCAGTCAGTTCAGTGCCGTGGG
>P_5942
TGGCCTGCTTTGTTATTTTCCGGGGACTGGCAGCGCTCGTC
>P_5943
GGTCAGAACCCGGTCAAAAGCGATCTCCCCTTCCACCGCCC
>P_5944
GCACAGAACCTGACAGAACGCGCAGATGCGGGCCTTCAAGT
>P_5945
TCGATGGGACTCTGGCCCCCCGCAGTGCCGGCGCCATCGAT
>P_5946
ACGGAGCGACGCATCTCACGCCTGCAGGAACAGGTGGACGC
>P_5947
TCCGGCATGATGGGCAAATTCATCAACGAGATCCCCCTGGT
>P_5948
CCGCGAGCATGCCGGAGAATCCGGAGTTCTTCGCAGCATCT
>P_5949
CTGGAAACCAATCATTTTCTCCAATCTTTTGCCGAGCGCTC
>P_5950
AGAGGCGTTTTCTGGTGGCGCTGTGGGGGATTGAAACCCAC
>P_5951
GCACTGCGACCCCAAGTCCGCCAAAAATCAGGCGTGAACGA
>P_5952
GAGCACCACCGCACTGATCACCGAGAGAGAGCAGAGAAAGA
>P_5953
CTATTATCTCACGCGCAAATCCGTGAATTTCTCTGCTCTGG
>P_5954
AACAGTCTTGAAAAGATTCCCGACGCCCGACCCATCACCGC
>P_5955
GAAGCTCTGCCAGAGGTGAACCGGTGCTTGAATTTCAGGTT
>P_5956
TTCCCGCTGAAATGGATTTTCAGCAAGGGGGAACAATCATC
>P_5957
ATCATATAACTGGCGAAAATCCCTTTAAACAGGCCGCCTTC
>P_5958
GGGCTCAATGATTCCGGCGGCGCCCGCATCCAGGAAGGGAT
>P_5959
GCTCATCCGGATATCGCAATCCGGCCGCAGGAGCTGCGGGT
>P_5960
GACGACGGGTAATCTTCGAGCCCCCATTCCTTTGCCAGCGC
>P_5961
AAAAATCGTTTACCGGCCGCCTGCGCGACCTGCTGACCCAC
>P_5962
GATAAAAGCGAATAACGATTCCGGTCAAGGAGTGCCAATGG
>P_5963
AAAGGGTGGGCGTGACGGCGCGCGCGGCTGATTTCCTTGCG
>P_5964
TGTGACCGCCGAGGAATCGGCGCGCCAGGTCAAACTGAGAG
>P_5965
CAACGCAGCGCGCAAAAGCGCAATTGTATACATTTTCTTGC
>P_5966
TGCCCGGGGCGTAGTCAACGCGGCCGGCCCCTTCGTCGACA
>P_5967
ATTCAGTTACGAGCTCGGTACGAAAATGCTACGCCGGCAGC
>P_5968
ATTGAGGCGAACAGGGAGGTCAGAGCTCGCTCGAATGCCGG
>P_5969
ATGTCGGTGAAAAACTCTGGCAAGGATCGCATTTGATTGGC
>P_5970
CCTACGAGCATCCGCAGAAGCGCGAACACTTTCGCATCGAC
>P_5971
AACATCTCCTCGGGAATCGGCTGCCCTAGCTCCACCTCGTA
>P_5972
GGCCAAACAGGGTGTCGCGCCCCCCCGACTGGCGGGAGTCG
>P_5973
GTTGTTGACCTCGCGCAGCACCATCTGCAGGGAGCGATTGT
>P_5974
GGCGCGCCAGAGTGCCGCGACGCTGCTGGATAAACCTCTTG
>P_5975
CCGGCTTCCATGTCGAAAGGCAGGCACAGATGCCCCACGTC
>P_5976
AAAAACTCTTCCTTGGAAAGCGCGGCCATGTTCGGTTCGGA
>P_5977
ATTGGGCACGTTGTAGAATTCCCTGAATAACACTGGCCAGA
>P_5978
GTTGTCTTGGTCCGACCCTGCGAGAAGGGTGAATGTGTCCT
>P_5979
CCAGCAGGCGCGAAGAGGTGCCCTCGTTGTCAAACTCAAAC
>P_5980
CATCTCACTCTTTATAATGTCAGAAAAAGTCAACGACATTC
>P_5981
ATCCGCCATCGCGATGATCGCGGCGTGGTGCTGATCCTGGA
>P_5982
GGCTGGATCGAATTTTACAACCGCTGGGGCATTCTGCCGCC
>P_5983
GTCGGTGTGCACGATGAAGTCGCCTTCCTTGATTTCGGCCA
>P_5984
GTCAGTCACAAGGAAAAACTCAAGAAGATGCGCGCCGCGGT
>P_5985
AGCTATGATAGTTTTTTTTCCAAGGCCTATGGACAGGGCAG
>P_5986
CCCCAGTTCAAGAAGCCAGGCGCGCCGGGCTGCTGCTTCCT
>P_5987
GGGGAAATCGTAACCAGCCGCGCGGATGGCCGCCTTGCTGA
>P_5988
CTATCGTGTGCGGCATTACCCGTAAATTCAATATCGCCCGT
>P_5989
TGAGCCGGAAAGAGTGAAAGCCGGCAGAAACCAAGGCGTGT
>P_5990
CACCTCCTGCCTGAAAATCTCGGCGCCGCCCCCCGGCAGAG
>P_5991
CCCGGCAGTTCGCCGAAGGGCGGCGCAAAAAACCTGTCACC
>P_5992
CGCTGATTGCGGCTTCCGCTCAGAACGAATCACATCACAGC
>P_5993
CGGGCAGTTGTGCCAGGTCTCGGGGCCTTTGCAGCCCAGCT
>P_5994
GTGTGGCAGACCATCGATGGCTTCCGCGCCACCATGAAGAA
>P_5995
AGCGGCCAAGCTGCGCGCCGCGCGCTTCCTGTGGTCGGAGC
>P_5996
ATCATCGCGGCAAAATCGGCCGGTCGCAGGGATTGAGGACC
>P_5997
CGCCTTGGCGGCGGCCAGCACCCCGATAAGCCCAACCACCA
>P_5998
CCGGATTTTTTGTAATCGCTCCACCACCGCATCAGGGTGCG
>P_5999
CGTTGTTTGACCTGCTACCCCCAAAGCACCATCGGCACCCG
>P_6000
TCCAAATTCTGATGATTTTGCCCTACTCAACAACAAGCAAG
>P_6001
CCCGCCGCACAAAAACACCACGTATACCTCCTCCAGAGGTC
>P_6002
GGCGACCGCACCGGTAGAAGCGGCGTTGCATGTCACCGACT
>P_6003
GGTGTCAGCGTGGACAAGCGCTTTGTCTACTATCTGCTGGC
>P_6004
ATTCCGTAGCGCTCTTTGAGCGAAAAAAGTACGGGCTCTTG
>P_6005
TTCTTTCTCAGAAAAAAAACCTGATGAGATAATCCAGTATC
>P_6006
TAATCCAGTATCTTAAAGAACAGTAAAATAAAGGGAATGAT
>P_6007
TTTTCTGATTGAACGAATAGCTGTTGCGATAAATTCGTCAA
>P_6008
CCCATGGGTCCAAAAATTATCATGAAATACCTAAGCCTTGC
>P_6009
CATATTACGAATTTCTAGAGCACCAAGAAAAACTCAATCCT
>P_6010
GTCCCAGGATAGCTACATGACGGCTCAGCCACACACCGGGT
>P_6011
AGCTTCATCGCCGAGTCGACCATTAAATCCCCGGACGGCGA
>P_6012
GGAGGCCGGAAAGACCTACACGATAAACGCCTCCAATCTGC
>P_6013
ACGGCCGACGGTATTTGGTACACCAAATCAAGTGGTAGCCG
>P_6014
GGGTCCTGTCGTGGTGGTCTCCCCCGTAATAAATACGCGGT
>P_6015
TTGCTGGAAAGGGTTAGGTTCCCTGATGCGTCAACCGAGGA
>P_6016
GCCGATTTTCTGAAACAACTCAAGGTTTACATCAGAGCCGG
>P_6017
CATACCAACGATGCAGCAGGCGCTATCCCACGACTGCTTAA
>P_6018
GTCTTTTTTGAGTTCTTCGGCTAAAAAGTCGATGTTTAGGT
>P_6019
AAATCGGCAGCAGGATGGATCCAGCGACAAGACCAAGGGGC
>P_6020
AGGGCTACCGCAGGAGATCGCATTCGGATAGAAAAGGGGCA
>P_6021
CAATCAAAACAAAGCTGTTTCCGTTGGAGAACAAAGGGGTG
>P_6022
CACAGGGGGGGGTCCCATTTCCCCTCCCTGGATCATTCAGG
>P_6023
CGATTTCACCAACTTCAAACCAGGACGGTAACTCGACTGCA
>P_6024
TGCTCGGAGGAGGTTTTTTGCCGGCTTTGTCTTACTGGAGT
>P_6025
CTTGATATACCTTGCGCCCGCCGCCCGAAGAACATTGAGCG
>P_6026
GCGCCAGGTAATGAAAAATGCAAATTCTGTTCGTTGAGCTT
>P_6027
GTTGAATTCCCCATTAAAGACTACTCCAGCCTTCAGCCACT
>P_6028
GGTCGTCACAAAGAAGAAGACAGCAGTCCTTGGTGACACTG
>P_6029
GCCCTGAATTGAGGCAAGTTCTGTAGCGAGATTCTCGGCCT
>P_6030
TTTTCCATCCTCAATACGGGCTCACGTGGGTTCTTGCCTTT
>P_6031
GGGTGAGCGGTTGTTTTTTTCATCAACAGGTTTCCACCCGA
>P_6032
CCCTCCTCCCATGGTCGCTGCAAGGAAAACAATGGCGAAAC
>P_6033
ACATTTCTGTTTGGCCGCGGCGTTAAAATAGAAATCCTTGA
>P_6034
TTTTCTTGTCCTCATATTCCCTGAGAACGTCGTCCTTGGTC
>P_6035
GTCGTCGCCACCATCAGCGGCGAGCAGGGTTCCAAAAGCGG
>P_6036
GTTTAGCGGACCAGAGACAGCGGTTACGAAGCGATCCATCT
>P_6037
GAATTCGAGACAGTATTTTTCGGTGTCGCGCTCGGACATAG
>P_6038
AAGGCAATTTTTCTAAATAACAATTCTATACAAAACCACCG
>P_6039
ACCGGCGTCTGGATCGGCAGCGGCGTATCGCCGGGCAGATA
>P_6040
ATGGGCCTAACGGCCCATCTCCGATTTAGAGTCTAACCCAT
>P_6041
TCAACTCCGTAAAAGCGGATCCGAGCCTCTTTTTTGTCTTC
>P_6042
GGTTTATAATTCTGCCGGCACAAATCTCAATCAGCAGATGG
>P_6043
TTCCATGTGTAGCTTGAATCCTGGTCCTTCTCCCCTGCCCT
>P_6044
TTTTACTAGATTGCTAAAAGCAGTTGCTCTCCAGGGATAGC
>P_6045
CCCATACGGAGTTTTTAAGCCCGAGCGGATCTTTTTCATGC
>P_6046
CGGTACGACCACGACATCGGCGGTAGTCTCTTTAAACCACT
>P_6047
TCTCCCTTCTCCGAAATCGTCACCAGCAGTTTTTTGCCCTC
>P_6048
TTTAAAATCCTGACGCTTCGCCCCAAAGGTCAAGCTGAACC
>P_6049
CTTGGTCTGGTTGCGGAAAGCCCGTATCGAGTTGGTTGCTC
>P_6050
CGTTTCGACTTCTTTTCTTTCCGCAGCCGGCACGCCTTGAA
>P_6051
ATTCTTATTTCGGTTGGTCTCTCGATCCTCTTTTTATTGCC
>P_6052
CACAAAGGCTGGGATGGACTCGTAAAAACGATCCTGTCGGC
>P_6053
AAAGACGACGCAGAAGATCCCCCCCGCTGCCACCGCCGCAC
>P_6054
CCTGGCCTTCTGCAAAGGCTCGCGGTTCATCCGTCCAGGTA
>P_6055
TAGCTTCTCTGAAATCAAAACCAAAATACAAGAAGGGCGGT
>P_6056
CACAATCCCCATGACAAAAACCGCGACCAGCAGGTCCAGCA
>P_6057
CCCCTGCTTTGTCAAGGCGGCGAAAATGGAAAAAATTAGAG
>P_6058
ATCCGCCGCTACTACCAGCGCCGTGGTCTGCGCGCGGACGA
>P_6059
TTTTGCCTGCTGTGCGCAGGCTGTGGCGTTTCTTCCGTTTC
>P_6060
AGCAGATCCGCCAGCTGCTCCAGAAACCAGTCGTAGAGCGG
>P_6061
CTGGGCTGGAACGATTGCGGCTGCTCGAAACGCGTCACGTC
>P_6062
GTTTCTCCGACGGTCAGAAGCCTCAACAGCCGGTTCAGTTC
>P_6063
GCCTTGTTCAGCATCATCTCCTCCAGTGCCTCGGCTCGTGT
>P_6064
TTGAGATAGGTCGGAAAGTTCTCCACCGCGAAATAAACATC
>P_6065
TCCTCGTAGGCGGGAAAAATCTCCACCACATCGCCCCGCAC
>P_6066
GGAAAAAGGATTTGCAAATTCAGGCACAAAGTAGGGTCCTT
>P_6067
CTGGATCGCTTCGTATTCCGCTGCGATATTGTAGCGAATGG
>P_6068
ACTTATAAGAATAAAAATTGCTGCAAAAGCTGTCTTTCGAA
>P_6069
ATGCAGACTCCAGACTTTGCCCGAGTGGAAATAAGGTTGCG
>P_6070
GGCGCCAATAACCACAAAAACCGAGCGAATGGAAGATTCAA
>P_6071
CATCCCGAGCATATAAAGCGCCCGAGTGTATTCAGGATTTA
>P_6072
TCAGGTGGAAATCGTTGATACTACCGTGGCCAAGAACGATT
>P_6073
CGATACTATTCTCGAGGTTGCGGATTACAAGAAAAACGGCA
>P_6074
GGGTTTTCTCCCTCGATCCCCCACAGCTCTTTGAGGCGCCC
>P_6075
GCATAGAGCAGGTTCTCTCGCAGGGATCCGGAAAAAAGCCG
>P_6076
AGCGTGATCCCTTCCCAGGGCAACTATCTCTTTGCCTCGCC
>P_6077
CGGCGGGGACGCTCATTTCTCCCATGGAATCTTTTTCGATG
>P_6078
GATGTAGACGAAAAAAAACCCGTCTACTGAAAAAAAGGGCT
>P_6079
GTCGCTTAAATGGCTGTTGGCGAAAAAATTTAGCTGCCCTT
>P_6080
GGACCTGCAGGGAACCACCGCGGGAAAAAACAAGAGTCAGA
>P_6081
GGGCCCGTCGCAACGACATTCCGATCGAGCGGTTCGACCCA
>P_6082
CTGGTCTTCAGAAATGGAATCCAAAATTGCAAAATCACCGG
>P_6083
CGGATTTCTCGATGATAAAGCGTTTCATAGAACTCACCCAC
>P_6084
CTGGCGACAGAAAATAACATCCAATAATGGGTGAATGATGC
>P_6085
CTGGCGAACTTTGACATTCTCCCATCCTTCATCCACTACAC
>P_6086
CTGGCTGCCGGCTGCACTATCGTTATGAAACCGAGCGAGAT
>P_6087
CAAGGCCACACCGCTCGGTGCGGTGGCCCAGTTCGCTGCGG
>P_6088
CATGGGCGAGCTGATCGATACCCTGTTGAATTTTTCGCGTT
>P_6089
CTCTGTCCGATCTGTTGCAACTGTCCCTGCCTGTCGTGGAT
>P_6090
TGTGGGGCAGGCGTACGACGCCAACGCGCAATCGGGCATTC
>P_6091
ATCAGCGAAGAGATCGGCTTCAAGCTCGAGAACGCCACCAT
>P_6092
AGAACCGGCAGCAGGTCACGCATGTTGCTGATCTTCTTGTC
>P_6093
GGGTTGACTTGGCTTTTGCGCTGAACGTATCATTGAGGATT
>P_6094
GGTGCGGGCGATGCGCAGCACCTCGCCGTTGAAATAGGTAT
>P_6095
CAAAAAGAAATTTTTGAAATCAAAAACTCAAAGGCAAACAA
>P_6096
TTGATGCCGAGACGGCGGTTCCGGTTCTGGAATCCGCCGGG
>P_6097
GTATTTCGGCCTGTTTCTCGCGCTCTGCCGAATCAAGCCAG
>P_6098
GCATGAACAGGTTGAAGCTGCGTGAGGTCAGAAAGGCCTGA
>P_6099
AAAATATGTGTTTTTCTCTACTATGGGCTGATTTTGGGCTG
>P_6100
CGTTCGAGGCAGTCGACTTCCAGGGTCAGGGTGCCGCCCTG
>P_6101
AGGCTCAGCTTCAGCAGCGCCCCCGCCATGTTGAGGGTGGT
>P_6102
GCTGACAGTCCCCCCAGAAGCAGAAGCGCTGCGGTCAGAAA
>P_6103
TAAACAGCTGTAAACAGATGCAACACAGTTTAACACGCTCT
>P_6104
GCTGGTCATACTCCGATACTCCGCTCAACCCCCGCAAGGCC
>P_6105
AAAAAGCATCAAAATAAGCGCTGCACTCAAGATAGCGAGGT
>P_6106
CTATGCGCAATTGTTATATACTTATTTCCATATTTGCTTTT
>P_6107
CCGTTCTGCTCCCGCCACGGCTGCGGCGCATCGCACCGGTT
>P_6108
CCCTCCCACGCCGACTATACCTACCAGATGAAATACGGCAT
>P_6109
TCGCCGACCGGTTGCAGATTCAGTATGTGTGCTAGGTCTCA
>P_6110
TTGTCGAGGCAGAGGCCGAGCGTCAGGGGATCGCTGCCGGT
>P_6111
AGCCCCGGGATATCGGCCATCACAAAACTTTTAAAGCCGCC
>P_6112
CAAGGCAATGCAGGGAAGCCCGCGCATTGCCGACGAGAAGA
>P_6113
CTGTGATCAGAAGCACGCCACCCTGCGCCAAGACTCCCTCG
>P_6114
GGATCTAAGGGTTTGTCTTTCATTGAGCTGTCCTGTTGCGA
>P_6115
TGCACCCTGGCGCTGAAGCGCGATTTCGTGGAGCACCTGCG
>P_6116
AGCGGACCGTGGTGCCCATGCTCCTCTATGGTATGAACGCC
>P_6117
GATCTTCCATGCCGAGGATTCCGTGACCTGTTTTGTCAAAC
>P_6118
GATGAATTCGCCATGGGCAGCTCCAACGAAAATTCGGCGTA
>P_6119
CCCAGAATGACGAATAACCGCCGGCGCATTTCAGGGGCGTT
>P_6120
GAGAGCCTGCGATAGAGGCGCAGTTCTTCACCTACCACCCC
>P_6121
TCCCCGCCGTTCGACTGCGGCGCGCGCCTCTACCGAGGTCA
>P_6122
TTTTACCGCATCGACAAAAGCCGGGAGCAGGAAAGCGGCGC
>P_6123
CCACCGGCGGCCGTGTCCGCCTGAAACTTCAATGCGAATCG
>P_6124
TGGCGGCGCGAAGTATTGCTCGCCCTTCCGGGGACCGGCAG
>P_6125
TTCTCAACGAAGTCTATCAGCACGAAACCTTCAACAGCGAC
>P_6126
GTGGACACCATGACCCAAGGCAACGAGAAGGTGCGCCAGGA
>P_6127
AAAAAAAAATGATGAAATCGCCGCCGTGTTCAGTGCACGGC
>P_6128
CGGTCAAGATGATAGATCCGCCGAATCTCGGTGGTATTCTC
>P_6129
AGAGACAGCAAGAATAGCGCCAGAAAGGCAGCCACCACCGC
>P_6130
GTAGCCTTCCACCACGATCGCTTCGTCGGCGCGGCGCATCG
>P_6131
GATGAAGGGATTGGCGGCGGCGCCGGGGCGGAACGTCCCCG
>P_6132
TCAGCAGAAAAAGAAGGCTGCCAAAAACAAGGAAAAGCCGG
>P_6133
GTGCCTTCAACCAGCAATTGCAGGGTTTCACGTTCGCGGGG
>P_6134
CCTGGTCGAGCACAACGGCGCGCTCACAGAGATCGTAGGCA
>P_6135
CGGAGAGAGAATATCTAAGACGCAGAGAAAACCCTTTAATT
>P_6136
GATTCCCTTGAGATCAAGCGCAAGCAACTCGAGCGCTTCAC
>P_6137
CAGGGCCTGAGGGTCGGGTGCCGTAATGAAGATATTGTTGA
>P_6138
AGGGATTCGTGATCAGTTCACCGAGGTTTGCCTCCTGCAGG
>P_6139
AATCTGAGGTTTTTTCAGCCCCCCGTCTTCGGTCTGCACAT
>P_6140
GTCTACATGCGTTTAGGACGCGCCAAGGTGCCCTGCGTGTT
>P_6141
ACTTTAAGTTGAGATTCATCCTGACTTATGAATTATTGTTA
>P_6142
TCTGGGCTCGACGGTGGACCCTTCAGCGTAATTGTCGGCGA
>P_6143
GGGGAATGCAGGGGATATTGCGGCGACGGTATCTGCAGCGA
>P_6144
ACAGATCGTTCAGGATTCCTCCGTTCACCGGGTGGAGCATC
>P_6145
CAACGCTGAGACCTGTGAAGCCTGCAGCGAAAAAAACTGCA
>P_6146
TCTGTATGGCCCCGCATTTGCGGTTTCCGCCGCCAGCGACA
>P_6147
CCGGGTTATTGGGGAAAATTCCGTTGAGGTCGCCGGGCGCT
>P_6148
TCCCACGGCAGCCGTGGCAGCGTCACCGGCAACGTATTCAG
>P_6149
ACATATCATCAGCGAGTATGCCTTCAGCGGCATCCAGGTTC
>P_6150
TCGACCAACTGAGGATCCAGCGGTTGATACTGAGAAGCTTG
>P_6151
ACCAAGCGCCTGGGACAGCTCGGCCCACTGAAAAAGGGAGC
>P_6152
GTAGCCGCGGCTTTCAACGGCATCCATGACGAAGGCGGGTG
>P_6153
AGAAAGGAAAACACCAGCTTCCACCAATCAAGCCATATTCA
>P_6154
GTCAAGGCCGAGCCGATGCGCATCGCCGCCGCACGCGGCTT
>P_6155
CTCGGCGACAATGTGCAGCGCCAGGGTGGTTTTGCCCGATG
>P_6156
CAGAAAACGGCTATTGTTGGCAACCAGCTTCAAGCGGTCAT
>P_6157
ACATTCTGTGCCAGCGTTTCCCGCTCTCGGGCCACAATGAA
>P_6158
GATGTAGCGATCGTTTCCGTCGCGATCCTGGTATTTGCGGG
>P_6159
ACCGTCTCTGCAAACGTTTGCCCTGCGCAAAAAACAGCGCT
>P_6160
GAATACCGAGAAAAAATCGTCGCCCTCGTCATACCCGGCGT
>P_6161
GCATCCATGAATACAAGCGTCAGCTTCTCAATGTCTTACAC
>P_6162
CGATGCAAGCCGGCTTGGTACCACCAAAACCCACGGAGTGA
>P_6163
TGCAGATTATCAGGGGGGCGCGTTTACTCACCAATTCGATC
>P_6164
GCTATGTGAACGGGGTGCCCCCCGTCGACCTGGATGCTGCC
>P_6165
AAATCCCTGATAGCAATTTACTTTCCCCGTAAAACAGAACT
>P_6166
CAACATGGTCGGCTTCCAGACCAAACTCAAACATCCCGAGC
>P_6167
GAAAATCGTCCGGTTTGACACCGAAATGCTCCGGCGAACCC
>P_6168
GCGAACCTGTTCATTTCGCTCGTAAAGCCCCCACAGAGTCT
>P_6169
ATCAGATCATGCAGAAACCGCTTGAAGATCTCAACCGCACC
>P_6170
ATTCCGGAAGAGGTGTTCAGCCACAACAATTTCCCCATCAT
>P_6171
GCATTGTGAAGCATTAAGTGCATTAGACGTAGAAACCATTC
>P_6172
GGTTTTCTCCTTCCACCCGGCCCCAGTATTCCCAATTGCCC
>P_6173
CGAGAAAATTCTGCCCGGCGCGCGTGCAGTAGATTTCAATA
>P_6174
ATCACCTTGAGGTAAACTTCCGTTTTGCCGCTACCGGTGAC
>P_6175
TCTTTAAAAGGAGTGAATATCGTGAAAATGCGTACACTACT
>P_6176
CTCAAGCTGGTGCAGCATTTCAGAGACATTTTCCGAGATTT
>P_6177
GCAGCAGCGGGTCAAAGCGACCGAAGAAATGATGGCCAGTT
>P_6178
GCCGCTCCCGGCCCCGTCAGCTGCCAGATGGAAGCGACCCA
>P_6179
AAGCGCGTCGTGGTGGTCGACGTTTCCCACAGCAAGATGGG
>P_6180
GCCTCAGTTCGTGGTTTCCGCCGCAATCTTTCTGACCTCCG
>P_6181
CGGATCCGCAATATCCATTGCAGAAAAAACGTCATAGCTTT
>P_6182
TCATCGGTCAGAGACTCGAGCCCGCGGGTAATCGTAATGAA
>P_6183
TTTTTCGGATCTTCGAACTGCAGTAGAGGATGATCAAGCGG
>P_6184
TTCTCCGCAATCGCCGATTCCGGAGAAGCCCCCGAGCTTGC
>P_6185
CAAGAAGGGAAGGGTGAGCGCCAAGGCCATGGCAAATGTCA
>P_6186
CACACCGGACGGGTGGAGTTCATGGACAACAAAATGGATCC
>P_6187
CTGAAACACCGCATAACCTACCGATTTAAAACAAATTCCAT
>P_6188
CTGGTCGTCTCTCCCAAAGGCATCGCTACCCAGTGGGTGGC
>P_6189
AATCGCTCTGTTCAAAAATGCGATTGCGCAAGGTGATTCCC
>P_6190
GGCAGAGAAGCATCAAGTTTCCGTGATTGATGCCGGTACGG
>P_6191
GCTGGAAGCCTTCATCAAGTCAAAGGAACTACCGATGCCGC
>P_6192
CGACCATGGCCGAGCCGATTCACGACAAGATAAAACGATCC
>P_6193
CGATCTGCGGCATAAAACTGCCCGAAGGTCTCCAGGAGAGC
>P_6194
TAAAAAGGAGCTGAGAACCGCCCTCCAGTCACAAAAAGAAC
>P_6195
TGGCTGATGGATGCCGCCCGCGAGAACGAGGCGTTGAGGGA
>P_6196
CAGGTTTCACGGGGACTCCTCCGTCAGGATCAACACCTCCT
>P_6197
CTCAAACAAGGCCTCCACAGCGGCTTCATCCTCTCCGGTGC
>P_6198
GGGAGGACCTGGCTGAAGTGCGCTCCCTCGCAGTGGCAGAA
>P_6199
GGCAGGAACTGCTCATGAAGCTGTTCCGCGTCCAACTGGCA
>P_6200
TTTAAGCATGGCGGCTCCCGCCTCCAACACCGTTTCGGCCA
>P_6201
TTAAAGTTAAGGACCAAAACCATTAATTTTTTTTGCAGTGC
>P_6202
CTTTATGATCGATACTTTTTCAAGGACGCAACGCCGGCCAA
>P_6203
TGCTGCTGCTCAACCGTCTGCAACAGTGGCAGAAGGTGCTG
>P_6204
CCGCAACAAAATCGACAACTCCGAGTTCAAGGGCTTCATGG
>P_6205
GCGGTTACTTCCGTCCCGATCCGGTTCTGGCTGCCAAGGCA
>P_6206
CTTCACGGCGCTGCCTGAAGCCGGCCATTTCCCATTAAACC
>P_6207
AATTATTCATGTCATCCATTCCCGTCGTGGATCAGGAGGCC
>P_6208
CTGAACATGAAATCCACCTTCCCGAATCCTTATCACAACAA
>P_6209
CTCATTGTTGTCGTAACCAGCACCGAATACCGCGACCAACA
>P_6210
AAGACATCCTGGGTCAGACGCGGATCGGAGGGGATCAGGTA
>P_6211
CACTACAACAGCGACCGGCGCGACATGCCGTTTATTCCCAT
>P_6212
GCCTCGGGCTTTATTGGACGCAGCATTTAACAGCAGGACGG
>P_6213
GCCCGCATTGAAAAAATTTTCAGGCTCCCACTCTACCAGCG
>P_6214
TCTGGAACGGGTCGCGCTTGCCGGCCGGATCATAAACATAA
>P_6215
GGCTGGGGGCAAGGGGGGCGCTGAAACGGGGCGCCGCACCA
>P_6216
ACTGAATTCCCCAACGCAAACGCCCCTGGGGATAATCCCTG
>P_6217
CATCGCCTTCCTGGAAATATCCCCTCTTTTCGCGGTAGCAG
>P_6218
CCCCCTCTAGAGCGTTCGCGCTGCACCTGGACCGCATAGTC
>P_6219
GTGTCTGCCGTTGCAGCCGACAGCCACAAAAACACCGAAGT
>P_6220
CGGCAGAGGTTCATCAAAATCATTGAGGTTGAGATTGGCCG
>P_6221
AAAGGCATCGCGGGGTTGGTCAGCACGCAAAAGCACCAGAT
>P_6222
TTTACCGAGAAGGGCTGGCGCGAATTTGTGCGTCCGGAGAT
>P_6223
TCGGTCAGCAGCGCCACATCCTGGGGCGTGTTGTCGAATTC
>P_6224
GCTTCCTCGAACTTCAACAGCGCCTCAAGTTCGTCACGCAG
>P_6225
GAGGCATGGGCCGACAAATGCGCTTCGGGGGTCTGATCGTT
>P_6226
CCCTCTTTGCAACCGTTCAGCATGGGGTCATCACTCCCACG
>P_6227
CGTTTATCCTGAAAGCGAGTCAGCAGGTCGAGGCCTGAAAT
>P_6228
AAGTCGCGCAGCCAGTGCGTCAGATAACCGGCGAAAAGGCC
>P_6229
ATATCCCGTAGATTCGAGGTCAGCGAGAAGCAGCTGCGCGT
>P_6230
CCAAAAGAGACCAGAGGCACCCCGGGAGCCGGCCGCTGCTC
>P_6231
TGTCTGATTGTCTGAAAAAGCATGTCATTGAATTCATTCCA
>P_6232
AGCTTATTGACATCAAGGCGCTTCTTGCCCGCATTAAAGAA
>P_6233
GGTTTCTGGAACGCCTACCCCATGTATCAGAGGCTGGGCAT
>P_6234
ATCCTCGGGTTCCTGCTCGGCGATCGTCAGCAGGTTGCAGG
>P_6235
ATCATCCCAGTCGTAATACACCGTCAGGTTCGGGGAGAGAA
>P_6236
AAGAAGGGAGCCGCCTCGAGCGGGCCTTCACTTCAAAGATC
>P_6237
AACTACGAAGGCGTCATCACCACGTACCAGGAGCCCGACAG
>P_6238
ACTGCGCCATTCGGTGGAATCCATCGATACGTTTGAAAATC
>P_6239
TTAAAGGGGGTGTCCAATTGCGTCAGGACAATGTGTCCGCT
>P_6240
CTTCGCATCCGCAACTTTTTCCATGAGAGCCTGAGCGCGTT
>P_6241
CATCGGGGTGGTAACATCTGCCTCCGGTGCAGCGATTCACG
>P_6242
AAGCGCGGCCAATCATGTCGCAAAGCTGCGCAAAGACCCCG
>P_6243
CGTAAACTCTCAAGCCATTCCTTAAACGGTATGCTTCCGTC
>P_6244
CACCCCTCGTGCCATCACCCCCCATTCCGCCTGGGCAGACA
>P_6245
ACCTCCCTCCTTTGAAAAGGCTTGAAACAATCGTGTTAGCA
>P_6246
GCGCTGGTGTTCGTCATGATCCAATGGCATGAAGTGTTCGG
>P_6247
TGCGCAAAAGGGAGAACTATCGGATTGCTTTCGATTATTTT
>P_6248
TTATCAGCGATTTTTACTTGCCAAAACCAGGGGGAGAAGTA
>P_6249
CGAATTTACCTTCACCCACACCAATTCCCTGCTCTATGTCA
>P_6250
GCAATTCCCATTCGGAGCTGCCGCCCGATGATATGCCCGAG
>P_6251
ATGCGATATCAAGATCATCCCTGTTCCATTGAGTGCCCTCG
>P_6252
GTCCGGGGCCTGTTTTTCTACCTCTACCTGTTTATCGACCT
>P_6253
AATTCCGTCCTGTTTGTATGCATCAATTGGATTACGTACAC
>P_6254
CGCACTGGCTTTCAAAACCACGTCAGGGAATGTTTGCGGTT
>P_6255
ATGGATGAAAAGACCGCCCGCAAGTACGTGAAGGCGGGCAA
>P_6256
ACTTTTTTGTGATGTGGACTCCCGAACCCGGACGGACGATT
>P_6257
TGAGATCGCAGTCCGCGGAGCCGGTGGGGAAATTGTCGCCC
>P_6258
AGCGGGGCCGATGTGGTGCGCGATGCCGTCAACAGCACCCA
>P_6259
CAGATTTCAGTCTTTTTTTCCTGCATCTTCAACCTCCCCCG
>P_6260
AGTTCATCGTCTGAGAAATCCTCGCTCATTCCACCGCTATC
>P_6261
GATGACCTGGCAGGAATTTCCTTCAAATGTGCAACCCGATT
>P_6262
TGGACTTTGTCACGCTGGCTCTCGAATGCGGTGAGATCAAC
>P_6263
GGATTGTTGTGGTGAAAACTCGCGAAATTTGTCTGATCGGT
>P_6264
TTATGAAGATTGGCGACAACCGGGCCGATATCGCTCTGCAG
>P_6265
GGCTTCTTATTGACTGATGGCTGCTATGCCATGGGCCCCCT
>P_6266
TCCCGTGATGAAGAAACCTTCAATGCTTCCATCCGCCAGTT
>P_6267
TTCTGCGGCTTTTCGAAATTCTCGAATTCCCCGACGGCCCG
>P_6268
CAAGAGAATTGATCGCCAGGCGCCCGTCCTCGTCGGTAATA
>P_6269
GCGGATCCTGGAGACAACCGCCCTCTTAACGACCTCTCCGC
>P_6270
TGATTTGTACTCTATCGAACCCCGTCCATAAAAAACAGCGC
>P_6271
GCAATGCTGGTCGGGAAATTCATGAGGTCCTTCATGCTTTC
>P_6272
CATGGTCAAACCGTCAGAGTCACGTTCAGTATTGGTTATGC
>P_6273
TCGGCGACGAAAGGGTGCAGCGGCCACTGCCGGATCACCGC
>P_6274
TAAAAATGGGTTGCTTTATGCGTTAACTTGTATAATGTTAA
>P_6275
CTGTCTCAAGCCGAAGAGCCCGCGAGAGGAAAGCTGACTCT
>P_6276
CTGTTGGCCAGCAATGTCGACGTTAACCAGAATGACCATCG
>P_6277
CCTCAACCGGGCCCACGAAGCTGTTCTTAAAGCCAAGCGCC
>P_6278
TCCCGGGTGGCGGACTCAACCGTCTGAAAATGGGAACCGCG
>P_6279
CCTACGGGGCCGATACCGCGCGTTTGTTCATTCTTTTTGCC
>P_6280
TTTAAATTCTACAAGGGATCCCCGTTTCTTGAATTCTTTAA
>P_6281
CGATCGCGGCTGCTGTGAAGCGGGCTCCTGCAGAATAAGTT
>P_6282
GAAGCCATGCTCAATGGCGGCTATCGGAAGATTTCACCGTT
>P_6283
GGATTTCATCGGCGGTCATACCGATGCCGTTGTCCTTGACG
>P_6284
TGGCTGTGGGGGAAAAAACGCCCGATCGCTGCTCAGAGCAA
>P_6285
AAGCGGAATTTCGTCTGACGCCGTCACTCCTTGTCGGCGAA
>P_6286
TCTTAGTGGCGTAATAATTTCTAGAATGTAAACCGCATCTC
>P_6287
AATACGCAATCTAGGATTCTCGCAAAGACCGCTGAATTAAA
>P_6288
GGTTGGTGGTCGACAACGCGCGGGATTACATTGATGACCCC
>P_6289
CCTGTCCGTCAGATCGAAATCGGGAAGGTCCAACGGCACAA
>P_6290
TCGACGAGGACCGCAAGAGACTTGGTCTCTATATTTCAATG
>P_6291
CGGCTTTCCGTGCACAAGTTCCAACGAAGTAGACAAAAAAT
>P_6292
AATGGATGACGATATTGGCGCCATGCTCAAAGGGGCGGCAC
>P_6293
TTCTGCCTTCCCATTGCATGCGGTGATCAGGGAAGAGATCG
>P_6294
TCGATCGACAAGGGGGCCGACCGTTAAAGAACAAACCACCC
>P_6295
TGCGGGTCAAAGCCCACGCGCAATGCTCCCCAGTGGCGGCC
>P_6296
GGTGATCGAGTGGATGTTCTCAGAAAGGTCGCCCTCTTTGC
>P_6297
TTTCAGCATGAAAATTGTATCAGAACAAGTTAAAACAGCAA
>P_6298
CTTCTTGCCTGAGCAATAAACTTGTCAAGCTACGAAGCAAT
>P_6299
CCAGGCGGTGGAGGAATGCGCCGAATTGATTGCGGTCCTCA
>P_6300
GATACGACCTGATGAAGTTCCTGCATAAGTTATTCGCCTTT
>P_6301
TCGATGAACCTTCAGGCATTCAAGAAAGATGATAAAACCGT
>P_6302
GATGCCAACTGGTCACGGTCCCCCAGTAAAATCAGCCGGGC
>P_6303
GAGGGCGACGTAATCGAGGTCCCAGGTTTTAAGCAGCGGCA
>P_6304
CCCTGCCCTTTCAGGTTGCTCATTGCAGAGCGGAAGCGCAG
>P_6305
AGAAAAGACTTTAAATTTTTCACGGAGAAAAAATTTTTATC
>P_6306
GCCCAATCGGAACCGCCGACCGGGACAAATGAAATTTCTCA
>P_6307
CGGTTTTGGTTTTCTGCAGACCGAATTCCTGGGCGCGACGA
>P_6308
ACCTGGGGCAGATCATGGAGCAGCTGCCGGCGGATCATCTG
>P_6309
GCTACAATCGCACTTTTGGCCGTCTCGACAGTGGAGAACTG
>P_6310
GCCTGTGGCCATATCTTTTGCCGGGGCTGTTCTTGCATTCA
>P_6311
CATCCACAACAACAATCTTGCGGTGATTGCGGAAATTCAAC
>P_6312
GATTTTTGGGATGAAGTCGACCACATACTCGGCGCCCCGGT
>P_6313
AGAGCGGCGCCAACATACAGCAGAACTATCCTGAAAGCCAC
>P_6314
GCCGATGGGCAATGTAATCGCAGGTATCCCCAAAATCCATC
>P_6315
CAGCGGCTTTGAGAGCCTCACCGAAGGGCAGCGTGAGGGGC
>P_6316
ACCTCTTCGGCGGCAAGTCTCCGAAAAATATGCGCTTCCGG
>P_6317
TGAAAATATTGCGTAAAATGCCCATGAAGAAGATCCGGTGC
>P_6318
CAAGTGGTTGAGCCTGCAGGCGCAGTCTTCGCTGCCGCAGA
>P_6319
TATCCTATATGGAAAAACTGCGGGTTATCCCACCTTGTCGA
>P_6320
GACGACAAAACTACCGAACCCACGAATTTCAATACGGTCGC
>P_6321
CTGGACGTAAAGATTGGTTTCCTTCAGCATCTCCAGGGCAT
>P_6322
AATCCCTTCAGTTCAAGCGGCTGCGTCAGACCCTCGACCGG
>P_6323
AAAGTGCGGCTCGTCGAGCCCAAAAGCCTTGCCCGCAGCGA
>P_6324
GCTAAATTATCAAAACGGTTCAACGTCAGCCCGCAACTGTT
>P_6325
GTGCCGTTGCCTCTCCCCCCCTTCGAAGAACAAATGCGCAT
>P_6326
ATATCAGCCCTGAAGATGGTCGTCAAGATAATCTGTGCAAT
>P_6327
GAACTCTTTGATGTTATTTCCGGGTTCGAGGCCTTGAGCGA
>P_6328
GTGTCCTGCGCCGCAAAATCCGCTTCAAAGATTCTGAGGGG
>P_6329
TGCGAATACCTCCAAAAAATCGATGGGGTCAAGCAGGTCAC
>P_6330
GACTACAGGCATAACCGGCGCGGATCCGGTTGATCAGCCAC
>P_6331
GATTAACTCAGGATTGCAAGCAGGAGGGGGATTGCAAGAAA
>P_6332
AAAAGCGTTGACAAAGCGCGCGCCAACCTGCTATAAACCCG
>P_6333
GATTCTGCTCACGAGTCCAGCGCGGATGATGCACCCGGAAG
>P_6334
TTCTGGGAGTTGATCGCCAGCATCCGTCGTTCCCGGCCCGG
>P_6335
ATCGTCTTCGTCAGAGATCGCAGCAAAAAGAAACCTGATTA
>P_6336
CGGCGCGATCCGCAACGTGTCCACCGATTTTCACTATGCGT
>P_6337
TCTGGCCGGTATGAAAAAATCCGATTTCGTGGTGGCGATCA
>P_6338
CATGGCCACGATCTGCGTTTCAGTGTACCGCGATTTTTTCA
>P_6339
CCAACAAATTTATACTCAAGCTGGAACGTAAAGAACCTTTC
>P_6340
CCATGGTAATCCTCCTTAAGCCTTGGTCGTCCACTCGGCGG
>P_6341
CTGGGCCTGGGAATTATTTTCGCGGATCCCCTGGCCAGGAT
>P_6342
TGGTGATCCGCGGGGCAAAGCCGGCAGAAACAAACTTTTTT
>P_6343
CCGGATACGGCCAGCCCGTTCCGGGGTTTCTGCCGCCTGTG
>P_6344
AGTTCGCCGTCGGCAAAGCGCGGTTCTGCCAAGGGGATGGC
>P_6345
TGGGGCGCTTCCGTTTCTGGCGCTCCCTCGAATGTCAGGTA
>P_6346
CAAGGCGACCAAGGCCACCACCCAGGAAATGGTCGGCACCT
>P_6347
TTTAAGCATGTCAATCATCGCGAAAACCTCCGGCTATCAAT
>P_6348
CGCTGTTGAAGATGATCTTGCGCGTACATCTTGAACACGTT
>P_6349
GAAGGATCTCTTTCATTGACCTGCCTCCTGATTCGAGCCGT
>P_6350
TCGACACCCGCCTGGTGACGCTGCCTTTGTCGGAGACACAG
>P_6351
AACAACGCGCTGCTGTTCAACGAGGACTGCCTGCTGGCCAG
>P_6352
GACCACATAAAGATTTCCGTCAGAATCAAACGTAAGGCCTT
>P_6353
CCATCATTTACAAAATGAATCCACTGACATTCGCCATAGGC
>P_6354
CCGGCAGCCGCCGCAGTGAGCTCAAATACATTTTCGATACA
>P_6355
TGGGTGATGTCCTTAAAAATCCCATGTTCATCGAATCTCAC
>P_6356
TGATGCCGCCGAGGAAAAAGCGTTCATCAATGGGGACATCC
>P_6357
ACGAAAATCGCCGCCAGCGTCAGAAAAATGAATTCCAGGGC
>P_6358
GCGCACTTATCCTTATGGCGCATGTCAAGGACGGGGTTGAG
>P_6359
TAACGCGCCAGGGGATGGCCCGTAATGAAAAATCCAAGCGC
>P_6360
ATCGCGCCATTGGCGATCAACTGACCTGTGTTTTTGTTGAC
>P_6361
TCGCCCCAAACGGAAAAATTCAGAACCCGCGATATTATTTT
>P_6362
CGACTGCAGCGTGAACTTCGCACCAACGTCTCACTTCGGGT
>P_6363
GTTTTCAAAGGCGTTTCGGGCGGGGAGATCTTGCCCCGGGC
>P_6364
ATATTGGAGCGCATATAGCGCGAAAAGCCCGCCAATCCGCC
>P_6365
TTCATCGCTGCGCCCCGATTCCATAAGCATTTCGGCCCATT
>P_6366
CGCGTTCACGCAGCTCTTTTCCGGTTTTAAAGAAGGGCGTT
>P_6367
AGAGGTCAACTCGAGATCTCCCCCCATTTTCTGCAGGATAT
>P_6368
CCGAACTCTTGAGCATTGCACTTGTACTTATCTTTCCTGTG
>P_6369
TAGATAAAAATATAGTAATGCCTGGGGCGGCTTTTTGCCGC
>P_6370
GGTCGGCTATACCGTCCCCTCGGAATTTTTTGAGATCATTG
>P_6371
CTCCTCGCGAAGCAGACATTCCAATAAAATTTTCGATCCGG
>P_6372
TGCACACCGCAACCTTCTCTCTGCAATAAACATTGATTCGT
>P_6373
GAAAGCGGTTAAGTAAAGCACCGCTGGTAAAAGCAAGTATC
>P_6374
GATCGTGATGATGGGATTCTCCCGCCACCGTTTCATAGCGG
>P_6375
AAAATCGGATTTTATCTGTCCTTATAGCATAAATTCCCTAC
>P_6376
ACCATGAGAATGTTTTGCGGCAGCACGGCAAATTTCACCCT
>P_6377
ATTCCAGGGATGAAGGAATTCGTCAATTTCTTCACGGTGGG
>P_6378
GAGGGGATTCGTACAGAAGGCGGCCTCCCGCCGAATAGAGA
>P_6379
GGAAAGTGCTTCAGATAGCTCAGCGACGAATAACCGGTTCC
>P_6380
GTCACAAACCAAGAAAAATGCCGACAATGCCGGTCTCGCGG
>P_6381
AATATTTTTCCGGGCGGACGCCCAATCCCTGTGTCATGTGC
>P_6382
CAGGAGAATCGATATGTACACCGAAAAAGTCATGGACCACT
>P_6383
GGGGTCCAGATTGGAGGAGTCGGATGGCAGGGGGTCGGAGG
>P_6384
AAATATCCGATGGAATTGTACCCCCAGTAATTGCGCAATCC
>P_6385
CGGCTGCGTCAGGTTCAATTCAGGACGGGCCGCTTCGAGCA
>P_6386
TGACCAGCGTGCGGCCTTTGCCGAGACCCTGCAGAAAAATT
>P_6387
GCGATACGCCGGGGAGTCAACTGCAGCGGGAAAACGTCCCC
>P_6388
ACCTTCACCGGCATGGGTTGCCAATCCTGCGGGCTTGTCCA
>P_6389
ATGGGGAACAGGCGCTGCCGCAGAAAAAAATCGACCTGAAA
>P_6390
TTTCTGTATACGACTCAGAGCAGGATCTACTTTTGCGTGTC
>P_6391
TTGGATTGGGTACAACAGAGCTTATTATTATCCTGGTGCTG
>P_6392
CGCCGATGTATTTCTTCAAACGGTAGGCTTCGATCTCAAGG
>P_6393
GGATTCCACCACCCCGAAAGCCTTGCCCGCCTCAACCCGCG
>P_6394
CGGCCGCTGCGTTTGAACGGCTGAAATAGGAGTCGGTCACT
>P_6395
CTGGGTTGTACGAAACAGTTCTGCAATTTTCAAGCCCAATA
>P_6396
TCAGAAAACCTCGCTTGAAACTCCAATTGCGACGGAGGGGG
>P_6397
AGACAAACGAGAAGCATCATCCCTTGTATGTTGTTTTCTCC
>P_6398
CTGGTCGAAAAAATATCACCCCGTAAAGCATTCCTAACTCA
>P_6399
CCCAGAGCAACTGCTGTTCGCGCGCCCGCTGGGTGATGGTT
>P_6400
CATCGGGGTCAAGGTCAACGCTGTCTACATGTCCCAGTTCC
>P_6401
GACCTGTTCGCCGCTGTCGACCGATAAGCCGCCGTAGGGAT
>P_6402
ACTTTGAAGCTGAAGTGAAGCCGGCAACGAGCGGTGTTTAT
>P_6403
ATCATTTTTAATAGTACCCACTAAAGCGGCGAGTAGGCAAG
>P_6404
CCCTTGTGCAGGGCAAAGCGCGCTTCACCGATAGACACAGG
>P_6405
GTTCGATGGTGTGACCATCGCATTCGGTATCCGCAACGTGG
>P_6406
CCAACACCCATATTTTCAAGCAGAATGATTACCCCACCGGC
>P_6407
AAAGACTGACAGAGATTCCGCCATCGCGCAACAGGGCGACG
>P_6408
GCTCTGCGTACCGTCAATCCCTCCCCCTACATGTTTTACCT
>P_6409
GATTTTCGTTGATCTTCTTGCCTTCCTCTTCATTTTCCTCT
>P_6410
GTAACCGGGACGAAAAAGCCCCGGTTGGATCCATTGCGACG
>P_6411
ATTGGGATCATATTCGATTGCAGCAACCTTGGCCGGCACTT
>P_6412
GCAGGACGACCCCGGTCGAACTTGAATTTATCCAGGTTGAA
>P_6413
AACCCCTCCAGAGAAAAATTCCGTATCTTGCAGTATTTATT
>P_6414
GGACATGGTTTTCAAGACCACAGGCGCGCAGATTCTCCCTC
>P_6415
GGTAGCGGGACAGAATCTCGCGATAAAGCTTGGAGGCGTGT
>P_6416
GTTCGTAGTCTGGTGACGCGCCCGGTCTTCAAAACCGGTGG
>P_6417
GAGGTGGAACAGTTGCGTTACCGCAGGGGTAAAACGGCGCA
>P_6418
GCGGTTTGGTCAGAATCAGGCGGTCACCGGGGCGTGCGCCG
>P_6419
GCGAAGTTCGACTCCCCAGTCAGCGGGTTTTTGGCCTTCCC
>P_6420
TGCGTCGGGATGGTCGGAAACCGCCGCCCCCACCAGGCCGA
>P_6421
CTGGTCCAGCCTGAAACACGCATCGATTGTGAAAACGGGCG
>P_6422
GGCTTTGAGCAGATTCTCCGCCAGTTTTTCCCCCATGCGGT
>P_6423
CACCGCCTTGATGAATTCTTCCACGGCGGGGACAAGAACTT
>P_6424
GGCAATGTAGAGAGCAGCATCCAATCGAGCGGCTCGTCAAC
>P_6425
CCGGAGGCGAAGCCGAAAAGCAGCATCGAGATCAGACAGAA
>P_6426
GTTACGGAGAGAACCCCCATCAAAAAGCCGCATTCTATGTG
>P_6427
TTTCATTGCAGTTCAACCGTCGCAAGCCCTTCCCGCGCGGA
>P_6428
TTCACCACCGCGTCGGTCAGCAGCCCTCCCTGATCGAAACC
>P_6429
AGGATGAGGATCGCCACCAGCGTCAGCCCCAGAATCCATAG
>P_6430
AGTGAGTACGCAGAGAAAAGCCAAAAAAATTCTGATTCTTT
>P_6431
GTCTTTCCGTGCCATGATGTCAAGAAGTGTTTTCATGTATT
>P_6432
AGCACCGGCATGGATTCACGCGGCCACAATGTCGAGGGGTT
>P_6433
CGGGCGGAAGTGGTTGGATCCTTTTTCGAGGCCCACGTCAA
>P_6434
GTCCAGGGCCCCTGGAACGGCAGCCACCGCTTCCACCAGCT
>P_6435
GATGGCACGGTCGAATTCTTCCAATTCCACATCGGCATAAA
>P_6436
AATCGAACAGCCGTTTTCCCCAAGAAGTATACAAACGGCGT
>P_6437
GTGAAAAAACAGCCTTGATTCCCGCACCTTTAATGAATATA
>P_6438
CCAGGCATGCAATCAGAAATCAAATCGCAACCCCGTAATGG
>P_6439
TGGCAGCAAATCATGGCCGACGCCCATTCTATGCCCTCCCC
>P_6440
AGAGCACATCGGCGCTGCCGCCGAAAAGAGCGTTGAAGCAA
>P_6441
AGGCGGTGCCAGGTAAAAAACGGTGCTCTCTTCCACAGGGA
>P_6442
ATCGAAGTGCCCCTGAATTCCGTCAGCGAGGTCGTTTTTCT
>P_6443
AGTATCGTGCAAATCCGGATCGCAGCCTTCTCGGACAGATG
>P_6444
AAAGTTCCATGATCAACTGCCTGCTCAACCGTCGCGGGCTG
>P_6445
GGAAGAAAGTCTGCAGTACGCAGGAAAAATGAATTATCGCT
>P_6446
GATCGGTGAGGAGGAGCTGTCTCGGCAGGGATTTGGCGCTC
>P_6447
TGGCGAGCAGCTTGGCCGAGCAATAGGGGTTCTTCAGCAGT
>P_6448
CACGCCGCAATCGGCCATTTCGACCAGTTTCTTCCTCATGA
>P_6449
CGTGAATTTGGGCCCTTCAGCCGGGGTCACTTCAAGCTGGC
>P_6450
CGTGAAATCAGAAGAGTCGACTTAGTTTCAACAGAGATGGC
>P_6451
CTTTGAGCGAATACCTGGCGCAAAAGCTGGACCAGCCGGTT
>P_6452
AAACGTTCCGCCCCTTCTTTCATTCTCACCAAAGGGCGACT
>P_6453
TGCGAATCTCCGGTCGACTGCTGTGATTATCCATTCGGCGC
>P_6454
ACGGTGCGTGGTGTCGGCTACCGTTTCAAGGATCAGGGTGG
>P_6455
GTCGGACTCTTCCCCCCGCGCCGTCACCATGATAATGGGGA
>P_6456
CACCACTGACAAAGGGGCTCCCAAAATCGATCTCGATGACG
>P_6457
AGGAAAGACCGCCCGCAAAACACCACTGACAAAGGGGCTCC
>P_6458
CTGATTTCTTTCATGGCTTTCGGAGTGTTTTTCGCCTATTT
>P_6459
GCCACGGCCTCGGAGTCGACCTCCTGCGGGCTGAAGCGGTA
>P_6460
CCGATTTCGTCGAGAAACAGCGTGCCCTTATCAGCCTCCTC
>P_6461
GTCTGGATGAAAGCAAAAAGCAGTTCAATAAAGCTGCGGAT
>P_6462
TTGATGGAAATATTCAAAACCATTAAAGGATGACTGTCCCT
>P_6463
ATTCTGATTTTCGAGAGAACCAAAAGCGCGGCCGGACTTAC
>P_6464
CCCACAGGTATTTGTATTTACGAAAAAACCGGTGCCGCTGC
>P_6465
CGATGCCGTCCTGCCGGCCGCAAAAAACCGCGCCATGATCC
>P_6466
GTTGGCGATCACCCCGAATGCCGCGACCTGCTTTATGAAAC
>P_6467
CTCAGGGTCCACGAACGTTTCCAACAGCAGCGGCCGATATC
>P_6468
TCAAGCGTTTTGTGCTGCGACCCATGGAGCACCTTAAAAGT
>P_6469
GCATGGCGCCGGAGCAGGTCCAGCGGATGTTCGAAGTCTTC
>P_6470
GCGAGGTGGAGCGGCTGAAGCGGGAGTTCGTCTCCAATGCC
>P_6471
GTCTTTGAGAAGTGCATCGGCAGGACATAGCGCGGGCGCAG
>P_6472
TATCGGCGAGTTAAAAATCGCAGCGGGCAGCTCGGCACCAT
>P_6473
GTAACCGCAGTCCCGTGGCCCAGTTGGGAGTCAGGGCTTTC
>P_6474
ACCTTCCTGTGTAGTGAGCACAGTCGCGCCACACGTTTAGA
>P_6475
GGAAAACTGCCACAGGTCGGCAGCGCCCTCGGCAAGGGACT
>P_6476
TTCCGCCCTACGGCGTTAGGCGTTTTTTTTGCGAAAACATC
>P_6477
CCGCAGCCGCAAAAATGAGTCGCGAGGATAAAACCCCTTCT
>P_6478
GGCAAGATGGGGATCGGCGGCAGCCGCATCGTCAGCCGCAA
>P_6479
TCTGGCTGCGCCGTGCCTGGCGCATCTTTAAACAGGGGGAT
>P_6480
CAGACGCACAGATAATTCGCCATCGAGAACCCCGGCTTTTT
>P_6481
CATCAAGTTCGCTTTTCTGACCGGGGTCAGCAAGTTCAGCA
>P_6482
GGCGGATCCTAGCTGTTATTCCGGCAAGGGGAGGGAGCAAG
>P_6483
CACTGGTGCATAGAAAACAGCTGCCACTACATCATTGACTG
>P_6484
CTGTTTGTGAATTCCATGTTCAAGGAGATGCGCAAGAGCGT
>P_6485
TGGAGATGGGCTTCATCGTTCCCCCCGTGCACATCAAGGAC
>P_6486
GAACGGGATATGGGGCAGCCCTGGGATCAGGGCGAAGAGCA
>P_6487
TGATGCTGGCCTTTGTCGCGCAGTTTGTCTTCAGCGCGGTC
>P_6488
GACGGCAAGGAAAATCGTGGCGCCAGCTCGAAGGAAAAAGG
>P_6489
GCGCTCGATGGAGGTGATCTCGTAAAGCAGCCCAAACGCCG
>P_6490
CACGGCCATCAAAATAAAATCGGCTTTAAAAACCGGCACTC
>P_6491
CCAAAACCTGTTGAATCGAGCAACAGAGTCATAATCCGGTC
>P_6492
TCTTTACAACACCAACCTAGCCAATGCCATCAACAAAACAC
>P_6493
GCTATGGACCGCTTGAAAACCTAATTCAAAAAAAAACAGAA
>P_6494
ACCACTAACGCAGGATAAAGCCCCCAATAGGAGAAAGACAG
>P_6495
GAGCGCACCGATATCATGCGCGAAGTCAAAGACCTGACCCA
>P_6496
CCCATGGACTGATTTTGCAACCAACTGTGATTCACTCTCGC
>P_6497
ACAGGAAGCGCTGAATTTTGCGGGCGCGGGCAACAATCAAC
>P_6498
AGCGCCAGACCGAGAATAAGCAGTAATTCCGGCATACCGAT
>P_6499
AGCCAAAGGATGGTTGCAAGCAAAAAGCGCCCCTTCAGTTT
>P_6500
GATCAGTGAAAAGTCCGTTTCCGAGCTGATGGTGGTCAATC
>P_6501
AGCTGTGAGACGCGACGCGGCTGCAGTTCCAGCACAAAGTT
>P_6502
GTCTCAGCTGTTGGGGGAAACGGTGATGCTGAAGGTGCCGC
>P_6503
ATTTCGTGAACAAAAGCTTCCTCATAGATACTTTCAAGCAA
>P_6504
CCCTGAGCGATTGGGAAGCTCAGGCGAAGAAGGAGAAGAAG
>P_6505
CCATTTAATTCTCAAAATCTCAGAGGATGGCTGCAATGTCC
>P_6506
TGTTCAAGACGCTGTGTGGTCAGCGCCAGGTCTTTAAGCAT
>P_6507
ATGGGAGGCAACGGATGAAGCGCCTTTTTTTTCGACTAACC
>P_6508
GCAGATGCACTCTGAGAGAGCATCCAGGGGATGGGGAGCGG
>P_6509
ACCTGTCAAGGTCAAATTTACCGTATGGCCTTTTTTTATAA
>P_6510
CGGTGATGTGCGCGAGTTTTCCTTTAAAACCTACATGGGGC
>P_6511
GCCCATTGAATATTGCGCTGCTGTCTTGCGCTTTCAACCAA
>P_6512
TAAATACGTTACGTTTGAAGCCGGAATCTACCAGGTACGCG
>P_6513
ACCTGCGAGATCATGTGGCGCCACGGGCGGTACGTTTTGAG
>P_6514
GTTTGGAACATTCAAATTCGCCATGCCTGTCTCTCTTCTGC
>P_6515
ACGAATTTTCCCCTCTTTTACTAGAGAAACCAGGTGCATAT
>P_6516
TGCAGGCGTTGGCGCAGACCCTTTCCAGAAGATGCTTGATA
>P_6517
GTAGGCGCGTCAAGGCCGGTCAGAAGCGTTCCGCTAAGAAT
>P_6518
TCAAAGTGCCCGGTTCGAACCAGGGACGGGTGCGTTCATCG
>P_6519
TGAGCGATGCGCAAAAACAGCAACAAATCCTGGGCGATTTG
>P_6520
AAATCTTTTGAACATCAGACCTTTTTCGACAACACTCCGGT
>P_6521
TCCATGATACAGTTTTCTCTCGAAATATCTTAAATGGGCGA
>P_6522
AGGGGAATTGTCGAAAATTTCTAAAATGTTCAAAAGAAAAC
>P_6523
CCAGAGGGAACTTTTTGGTTCCGACCGCCAAACGGATGCCG
>P_6524
TTGCCGTAGAGGATGGAGTGCTGCCCCTTAAAAATTCCGAT
>P_6525
ACCGATTTTGTCAAAAAAAACAAAGCTGAACATCTGGTCTT
>P_6526
TTTTTACCATATTTGGTTCTCAAAAGGGAATATCATCATCG
>P_6527
CTACCCTGGCGAACATGGCACTAGATGGGCTTGAAACGATG
>P_6528
GTTGGTGTGGTCTGCGCGGGCGAAAATTTTCTGATTCAGAG
>P_6529
CTCTTTCTGAAGCTCGAGTTCGGCGATCTTGTCGAATGTGA
>P_6530
GGCTGTGCCCTTGCGCTCGCCAATGCCCTTAAGAAAGGCAC
>P_6531
TGCTGCTGGACCGGGGCCAACAGCAACCTTTATCCCTGATT
>P_6532
AAGAGGCCGCCGCCCCGTTTCAAAAGCTCGGTATTGTCCAG
>P_6533
TTTGTTCCGTCCCGGGAAATCGATAGGTTGAAAAACGAGAG
>P_6534
AAAAAAGTGGCTTGTCGAAGCAAAGATAAGTCTGTGGCCTT
>P_6535
GCTGCCAAGAATATAAATCCCGTCTCGTGTGAAATCCCCTC
>P_6536
GGATGCCGCCAAACATATCGCCATGATGTCCAAGGGACGGG
>P_6537
GCTTTCCTGCTGCCTTCTTCCTGGGATGACATGACCTGCGT
>P_6538
CAACAAGCCTTATCTTCTTTCATTTGGTCGGTCGCCGATCT
>P_6539
TTTCCCCCAGGGCATAGTCTCCCATAGATGGTAGCCAAGTA
>P_6540
GCGTGGGTTGTTGGGGTGTGCCAGCAGAGGATCTGTTGAGC
>P_6541
GGAGATGGGTTCTACATCAGCTACAACAACCATGACCACGC
>P_6542
GACTTGAGCCGTTTCTGGTTCAAATGCTTCCGGTAGCGGCG
>P_6543
GTAAGCCAAAACCTTCGACTCCAAGAACCACTTTTACCGTC
>P_6544
CACCTATGTCTTTACAGACACCGAGGCCGAAGATCCGGAAC
>P_6545
GAGTGCAATGGATCCAAGCTCTCCCGGGATCTGGTGGCAGG
>P_6546
TTTTATGTCCGAGCTCAATGCAAATATCTTCTACACCGATT
>P_6547
CACTTTACAGCTTATTACAACTGTCCTCTTGTTTACCCCCA
>P_6548
GACCAGCCTGTAGTTATCTCCTGTCCAAGCATCAGCGGCCT
>P_6549
ATGGACGAATCTGGCTGCCGCAAAAACAAAAATTCTACAAA
>P_6550
TTAAATAGGACAGAAAAAAGCCCTTTTTCAACAGGTTTTCC
>P_6551
AAGAAAAAATATATAACAAGCAAGAAGGGGTTTAATTTTTA
>P_6552
TTGTAAGATTTGCCCGCATTCTATCTTAGAAAAAACGCAAA
>P_6553
TTTTATCCCCATTGAGCAGACACAAGAAGAGATCTCTTGTG
>P_6554
GTCGCGTTGCGACTTGTTAGCGAATACAGGCAGGGCCCGTC
>P_6555
CTTTGCTCGACCACCTCTCGCGCCGTGGTTAAGACAAGATT
>P_6556
TTTTTGAGAAGGGGCTCTGTCAGCGAGGCCTGCAGAATCTG
>P_6557
TTGAAAGCCGCCGCCATTACCAAAAAATGGGGCAAGCGTCT
>P_6558
CGAGCAAAAAGATCCTGGCGCATTGTCGCGGATAGGACCAA
>P_6559
TGCGTCTGCAAGATTTTTTCCTCCTTTGTCATCCTTGTTCT
>P_6560
GCGGGCTTTTTACTCTTTTGCGCCAGAATCAATTTGTCTGA
>P_6561
TGCGCGTCTGGATCAAGTAGCAAATCCCAAATTATTCACGC
>P_6562
TAAAAATCCAAGGTCGCGACCCATGGGGAAAACTGGGCGCG
>P_6563
CAGAATGTAATTTTTTTTCGCCATCAAAAACCTCTCGAATT
>P_6564
TTTCCCGAATTTTCGAGTAGCATCGATGTTTGTGGTCAACG
>P_6565
GCAGTACATTACGGAAATTTCGATGTCCCAGTTGGACTTTA
>P_6566
AAACCCCGCTGCATCCTCAGCCGATCTATTTCAAAGGAGAG
>P_6567
AAAAATTGCCGCTCTTGCCGCAGGAAACGAAGGACCTGCCT
>P_6568
ATCAGGTCGCGCACCTCACGCCGAAATGCCGCCAGGCTTAC
>P_6569
CATGCTCGAAATGTATTTGGCATTTCTTTCATTGTGAACGA
>P_6570
GTCATCCGAAATTTTCATGACCACCTTCGAACCAGCCTGGG
>P_6571
TTTTCGATTACTGCCGGACGCGCCACTTCGCTAAAATCCTC
>P_6572
ATGCCGACTATCGGTTGTTTCTGTAGTAGTGATTTGCGAAA
>P_6573
CTGTTCGCGGGCGTTGAGCACCTTGAGCAGGTATTCCCGGT
>P_6574
AACACACCCACCTTGACCACCGCGACGCCGTGCAGAAAGGA
>P_6575
AGAAAGGTCGCGGTCACCGTCAGCGTTTCCCAGAAAAGGAA
>P_6576
GGGGAAGGCCGAGATCGCCGCCGCCCCGATCATGCAGAAAA
>P_6577
CGTGCTCTCGCTCTCGGCACCCCCGGGCGTTTCCTCGACCG
>P_6578
AAGCACAACGCCTCGGCGTTCCGTTAGTGTCTTTGTCGCCG
>P_6579
CCGCACGCAATCCTCGAGCACGCCCATGTCGATCCAACCGT
>P_6580
ACTTCTGCTTGAGCAGGCGCCCCAGCGCGCGGGGGATATCA
>P_6581
GGGCAAAGTCCATGGGGTTGCGCTTCTTTTCGCCGGGAGCG
>P_6582
CGCATTCGTTCCACGCATCACCGAGGCCTGCGCGGCACTGG
>P_6583
TAGCGAATGGCGCGAATGAGCTCTTCCTTGGTCAACCGGCG
>P_6584
CCTGCAGCAAAGAGACCCATCCCTGGGTGGAAAAAAACCCC
>P_6585
TCCTATAGTTTTATCGAGCGCGGTTTCGATACCAAGGTTGC
>P_6586
AAATCCCCCCTCAGCGCAATCCAAGAATCAGCAGGTTGACC
>P_6587
ATCATCAATCTTGTTTATGACGAAAAACGCATCGATGACAG
>P_6588
ACTTTGTAGCTGCAGAGACACAAGTATTTTTCGGGTACTGA
>P_6589
ATCCGCGATTGCCCACGCCTCCGGAAGATTTCCCTTCGACG
>P_6590
TATTGTAGAAGATTCACATGCATAAGCAGCGTTTTGCCGCT
>P_6591
AGCATGGGCGATTTGAATGCCTGCAATTTCAAACACCATCT
>P_6592
GGGCACCAGTGCCCCTTGATCAGCAAATAGGGTCTTGCGTT
>P_6593
TAAACCTCCCCAGGACATCACTAGCATAGATATCGACATGC
>P_6594
CCCTCCTAGCCTCCATAAAGCTTTGTCACATTTTCCCGGGG
>P_6595
AGAATACAAAAAACAAAGGGCTATGTGTCTCAGGTACTGAG
>P_6596
AATAGCCGTATTCTTCTTCACCAAAAGCATTTATGAAGGTG
>P_6597
ATAAAAAATAACACAAGATGCTTTTTAGCTGAATTTTGGCT
>P_6598
ATGCTTTGAGTGAAATGGACCGCGAGTTGAACATTCGCCTG
>P_6599
GACATGAAATACCTCACCGGCAGCACCGCGGAAACCTTCGG
>P_6600
GGCAGAGCCGTCAACCGAACCAGCGCCATTTCCAGCGTCAA
>P_6601
GATATTGCCTAAACCTTTTGCCATGCTTTTCTTCCTCCTGA
>P_6602
CGTCTACGACTCCAAAAAAGCCGGCAGCATGACCACCTCTC
>P_6603
TGGTTGCCAGACTTTGGAACCCCGCCTGTGGGTGACAAATT
>P_6604
TTGATGCGACACAAGAGCATCAGCACCAAGGATTTCCGGGA
>P_6605
GAAAGTCGTCAAGAAAAGTCCAAAAAAAGAAAAGGGCTAAG
>P_6606
GGCAATACCGCCATTGACTGCGTCCGCGTCGCCCTGCGTGA
>P_6607
GGCATTGGTGGGTCGATTTCCGGGAAACACCTTGTGAGGCA
>P_6608
CTGGTCCAAGCCTCATCGCGCTGCAGGGCATTAGTGCGCAA
>P_6609
GCAGGGGCGTTTGATTTGAGCCCCAGTCGGCCTCGGACCTT
>P_6610
TCTCTTTTCCCCTCTCTTTTCCCCTCCTACTTGGTGTACGA
>P_6611
CCGCCAGGGAGTGCCCGATGCGTTTTTCATTGCGGGCCAGT
>P_6612
CAGCACGGCATCCTCCTCCACCGGGTCGACCTGTTTGGCCA
>P_6613
GGATGACGTGACGTGTGTAGCGGGCATCCAGAAACCCCAGG
>P_6614
TGAAATTGGCAATCCCCACCCCCGTGATTCCTGCGCACCGG
>P_6615
TGAAAACGCTGCACCGGATCCAGGGGAAACCCGTCGCCGCG
>P_6616
AAAGATTTTTTCCAGATACTCCGCCGGAATACCCGACCCGG
>P_6617
TCAAAGAGTCGCCAACGCAACCGCGTGGACGTCATGCCTTG
>P_6618
CATTACCTCGCCAAAAATCACTTTGAGCAACTTTCTCCACC
>P_6619
GTATTCAAGACCGTAAAACTCCATCGTCTCCCAAGTGACCC
>P_6620
CAAGGGGCCCGATAACGTTACCAAAGGGGAAGAGGTAGCCG
>P_6621
CTTTTTTTCCCCATGATCCGCGTCAGTTCGCTCAGATTGTA
>P_6622
ACCCGCATGCGGGACTGGCGCAAGGACCGTCACTACAAAAA
>P_6623
GCGACTTCATAGGATCCAATCGGATTGAGAAGGCGCCGCTC
>P_6624
ATACCGCCGCCCACGGACTGCATAGCCAGGATTGTCTGGGG
>P_6625
AGAAAGCCTACCTGTCCCGTCAGATCGGCGAGGGGGGCGTG
>P_6626
CGCGCCGAGATCAAAAACATCAACTCCTTCCGTTTCATCAA
>P_6627
AAGGCTGCGGCCATCTTCTGCCTGCAGCACGCGACCTGATC
>P_6628
TATCAGACCCTGGCCGGACGCTTCCACAGCTACGCCGGATA
>P_6629
CGCGCCGCAAGTGCCTCCCGCAGCTTGATCGGCTCAAGTTT
>P_6630
CATTTCCCCCAAGGAGATGCCTGGATTGCTGCACGGCGTCA
>P_6631
TGAGTTTAATTAGGAAAATTCCACGGCCGGATGGTAACTCA
>P_6632
GAGGCAAGCCGGACATTTTCCTCTGCCAGGATATTGGCCAG
>P_6633
ACCCAGGGCTGAAGAAGATGCGGCCTGGGGAGAGATCAGCT
>P_6634
TCGGTGCCGGGGACGTCGGGCGGCGCAAGGCGCGTGGACTG
>P_6635
GAGCGCCTGCGCAGCAAAGGCAGTGATGCGCGCGCCCTGGC
>P_6636
CGGGAATATGGGCCGATTTGCCGGTTTCGCAGTAGATTCTT
>P_6637
CGAATAGTGAACCTATTTGTCGAAAATTTTCGGGAATATGG
>P_6638
GCCCTTCGAACCAGCGATCGCCCTGGGTGTCAAAAAGCGAA
>P_6639
GATGTCGGCAATTATTGCAGCGGCACCGATCACCTTCCACA
>P_6640
CCCGGATGGTCGTTCAGCTGCGGGTAATAGACTTTCGCCAC
>P_6641
GGCAGGCGTGGTTGCCGACGCAGACACGAAAAGTGGTGCGC
>P_6642
CCGCGCCCCTCGTTCCGCGTCCCGTTTTAAAAATACCCTTC
>P_6643
TAATCACCACATCTTCCACGCTGAAGGAGCAGGCCAGGGCA
>P_6644
GGATCTGATAGTTCCCGCCGCCGCAAGCCGCAAGAAAAGCC
>P_6645
ATTGGTGGTGGGGGGGCTGGCTGCCTTTGCTTATTACGCGC
>P_6646
ATAGGCCCTTTTTAAAGACTCAGCCTTTTAGATTATGACTC
>P_6647
CATGACTCCCAGGTAGAGAGCCAGCCCCACGAGATAACTCA
>P_6648
TCAGTTTGGGCTTCTGGTCGCCAAGGACTTTTGAAATCAGT
>P_6649
CCCTGGGATGAGCTGGCGAGCCCCCAGGGTCTGGGCAAATG
>P_6650
GCCGACTCCGGAGTCGAAAACCCCGATGGCACGTTCTGAAA
>P_6651
AAGGTGCATTCGCAAAAACTCAGAGGATGGCTAAGCAAAAA
>P_6652
CAATCCCTGGCCCGGAATTTCCCGAAAGATGTATCGGATGC
>P_6653
GGATGTTCCTCGCACAGTTTCGTTAATTTTTCGGCGACGCG
>P_6654
CACTTCGGCCTGGTTGCGTACCGTGCAGCCGCTCAGTTGTG
>P_6655
GAAGCGCGTGACAAAATCCGCTGCACCTATTGCCATGACGT
>P_6656
CGACTACTACATGGAAAACGCCCGCATCATCCGCGAGGGTC
>P_6657
TTCACCAAAGAGCGCGACGACAAGCATTTCATCATCATCGA
>P_6658
TCTTCCGGGCGCGCGGTCAGCACATACATCTCTTCGGGGGC
>P_6659
GACCCGTACTCGATTTTTTCCTCTCCCATGGTGCAGACCGC
>P_6660
CGCTCTCGACATTCAGTACGCGAAAAAACTCGGCGTCAAGA
>P_6661
CTTGACGCCGAGTTTTTTCGCGTACTGAATGTCGAGAGCGT
>P_6662
GAGGGCTGAAACGGGTCGTACATGGATTTCTTTCAGATTCA
>P_6663
GATCGGAGACCACCGTGCCGCCGAAAATGTCCTTGCCCAAG
>P_6664
CGGGACTTTTTTGAAACGGACTGCCAGGTCTATTTCGTGTT
>P_6665
GTTACACAGTCCAAATTCTCCGGGATCCCTTTTGCCTCACA
>P_6666
GCTGCGCGCGACTGCCAACCCGGCTGTGAGATTGCAAACAC
>P_6667
ACCATCGGCCGCGTCATGGTCTACAAGGTCATTTACATGCT
>P_6668
GCTCATCAATCCACCCAGTTCAAACGTTCCTTGACGGAAAC
>P_6669
AAGGCACTCGGCATTACCTGCCCCGAATGCGGCGAAGGGGA
>P_6670
GGAGTCTAGAACTCCAGTTGCGTTTTGGCAGCAGCACTGTC
>P_6671
ATGGTGGCGATCAGGGTCAGCACCTTCATAATTTCATTCAT
>P_6672
GCACAATGCGAGTGTCGCCCCAAATCGCTTCCCCTAAGGGC
>P_6673
CCACGTCCTGTGAGGCGGCGCCGTCATAGAAGAAAATCGTG
>P_6674
AACCCAGCGCTGCAGACCACCTGGAACGTCCATTTCTGTAA
>P_6675
CGGATTTTTCCTGGTTTTCGCCGCGATCATGAATTTTATCC
>P_6676
AATGCACAGCGAAGAAGTCTCATGCGAGGAATGCCACGGCG
>P_6677
GCCGCGAGTTGATCAACGCTCTCGGTTGCAAAGGATGCCAT
>P_6678
AAGGCTTCCGCTACAACGCGCGGGATCTGGCTCTGATGCGC
>P_6679
CTTTGACCCCAAGGGCAAATCCGATGATGAAATCATGCGTT
>P_6680
ACGCAGAACGAAATCAACGGCAAGGACGCCGAAATGCTGGT
>P_6681
ACTGCATGAGTTGCTCGAGGCGGTGGAATCGCTGCTGGGCA
>P_6682
CCTTTCCTTGATTTTCTTCCCTTAAATACTTTTCCCATCTC
>P_6683
CCCCAAAAATTACAGAGACCCTTGACGGCACAGGTAGTTAT
>P_6684
GGGGTCAAAAGTTACAGTTTCCCCTCCCCACAAAATAGTCC
>P_6685
CAGCCGGCTTAGCGTTCATCCCGGAAGAAGAGGCGGGCGGA
>P_6686
CCGGTTTCGGTCAGAAAATCCACGAATCGATAGGCTTCTTC
>P_6687
TTCAGAAAAGCTGCATTATTCTAACAAATCCAAGGGGGGGT
>P_6688
TTTCATCACCGAGCTGGTCACCGAAATGCCGCGCTCCTGCT
>P_6689
TCCTGGCCGATCGGAGTGTCCTCAAATGAAAAGATGGGATT
>P_6690
GACAGGCCGTATTTTTCCGCCACCTTCATCAGCATCTCCCC
>P_6691
TAAAACACAACATGCCATGGCAAATATTGAGTTTATGCCCA
>P_6692
AAAGGAAACTTTCCGGCGGCCCCCCGATATCCTCCAGCACG
>P_6693
GGAGTGGCCGGTGAAAAAATCCCGGCTTGAATCAGGTGTTT
>P_6694
CTTCATCAGGGTGTTGAAGGCGTCTACGGCTTTGTCGCGAT
>P_6695
TGTCGCGATAGTCGGGGACACCGTCGCCGTCACTGTCAAGA
>P_6696
CGGCGAAGACTCTGAACTCTCGCAGCCCCGCTTCTACCGCG
>P_6697
GATGAGATTTAATTGCCCCGCATTGAACGTTGAAAAGATGA
>P_6698
TTGTTTCACTTCGGATGCTGCGGGTCGGATTACGGCTGAAT
>P_6699
GAGGCAAGGAAGGCTACGTGCTTAAGCAGTATATCAGCCCT
>P_6700
GATATGGAGCTGACCCAGCGCATCTGCGCACAGCAAAAAAA
>P_6701
GCTCCCGGGTTGAAAATCCGCATTTTCACCACCAGCGGCAG
>P_6702
GCCATTGACCGCCGCAATCACCGGCTTACTGCAACGCTCAA
>P_6703
ACGCATTGTTGGTTTGACCGCCGACGCGCGCCAGGAGCTTC
>P_6704
TGGCTTGAAGAATAAAAGAGCAGCATTTACACAGAAGGTGC
>P_6705
CCATCCTGAACGACTTTGTGCCCAACGTCAGCAAGCTGACC
>P_6706
ATTATGAACACGGCGTGGCGCCCCAGACCCACCTCCCCGAC
>P_6707
GACTTTCTCCAGGCCATTAGCGGAAAAATCCTCGAGCGTGC
>P_6708
CCTGGCTTTTTTGCAAAAATCGGTTTTCGGGAGATTGAAAA
>P_6709
TGAGCCATACAATTGTTCCGCGGCAAGAGCGACATAAACAG
>P_6710
CGCTTCGACTCGACGCGACTCGAAATCATCAAACGTCGGAT
>P_6711
CGTGACCGATCTGGGCCACGCCCGCAATGTCATTATTGCCC
>P_6712
GTCAGGCCCGGCAAAACGAGCCGAAAAGATTCCAGGCTTCC
>P_6713
ATGTTGACATTCATCGCCGGCGCCAGCAGAACCGGGGCCTT
>P_6714
GATTCTTGCAGCCTCCGTCACGGATCGACAGAAGGCCTGCG
>P_6715
TTTCTTCGATGAGCGCCTTGCGTCTTAGTTCAAACTGCTCC
>P_6716
TAAAGACCGTGATGTTCTTTCCGCCGCCCTCTATCCCGTGG
>P_6717
GGAACGGCGACGAAATTAGTCAGCAGACCGGCGGGAGCAAG
>P_6718
CCAAAGGAGTATTGCCATGACCGCAGCCCGTACTCTGACCG
>P_6719
AGATCATCGCCTGGCCGTTGCGTTCCACCGTCACGGAAGGG
>P_6720
TATCAGAGCGATCCCTCCGGCAATCGCAGCTATATTTTCGT
>P_6721
AGATCAATATCGTCGAGACCCTCCATAACATCGGCCAGGGT
>P_6722
ATCTTCGGCCCCTTGATCCGCAAGGCGGCGGTGGCTAAATT
>P_6723
GGCAATGACAAGGCCACCGACCGTCGTGCCGAGAAACAGCA
>P_6724
CGTGAAGGGTATGGTGTCGACGCCGTTGCCGATGGTGCCCA
>P_6725
AACCCATGCCAGGTTGTCAGCGCTCTGGCTGCGTAACTTGT
>P_6726
GGAGAAGGTGCTGCCTTTTCCGGGAGAGCTGTCGACTTCGA
>P_6727
CCGAAAAAAGGTCAAGTGGTCAGCGCCCCGCCTGTGGTATG
>P_6728
ACTTATGTTCTCCATGGAAACCTCCCCCGTTAAAAGTAGTG
>P_6729
CTCAAACATTTTCAGCATCACCCCGAACTGCACCCTGAAAT
>P_6730
ATTGCCGCCAGACGATGAGGCATGGGCCGACAAATGCGCTT
>P_6731
ACCTTCGGGGATTTTCGGTTCGGGCAGCGAGACGTCAATCA
>P_6732
GGAGGACTGAGGGACAAAAGCGCCACCCCGTAATGGGTCTT
>P_6733
TGCTTGAGTTCCCCTTTGAGCCGACCGACTTCGGCAGAGAC
>P_6734
CGACAACGGCCCTGGAATCGCAAAAGAGCAGATGGAACAGA
>P_6735
ATGGGGTGTTTAAATACTTGCCTTAGTTTATTGTTTTTGTT
>P_6736
AGCCGTTTCTGGAAAAATTCCTGCAGATTCCGGTCGCTGAA
>P_6737
CCGGCCAGCGAAAGATAAGTCGTCAGCGCTGCACCCTTGGT
>P_6738
TTCACTGCGGAAGGAGCCGGCATAAACCACCATCAGATCTC
>P_6739
CCTGGCCAAGACCCCGCATGCCATGCTCTCACGCGCCCTTG
>P_6740
TGCTTGCCTGTTGGGGGTTACGCCATGATGAAATTCGGTTT
>P_6741
GAAGAAAGGTAGTCGAGATCCTCTCCCGTGAATTGGAGCTG
>P_6742
AAGGCGCCTGTATTGCACGGCGCCTTTTTAGTCTCTCCACA
>P_6743
TCAGAAGGGTTGCCATGTCGCGCTCCTGCTTGAGCCGCAGC
>P_6744
GCGGTATTCTCCCTCCGTATCCGGTGTCAGATAGGTTGCGG
>P_6745
CTTGGTCAAACCTGCTTTTTCCGCCATCGAGTTTACAAGAT
>P_6746
CGGAGAACCTCTACCAGATGCGTCAGGCGATCGACGCCTAT
>P_6747
CAGAGAAAATTAGGTTTGACCCCCGAAGTCCGTGTCACCGC
>P_6748
ACGCCAATTTCGTGTTTCGCCTGGACGGCGCCCCCGGCTTT
>P_6749
TGAAGGCCGAAACCAAAAAACTGCCCAAGAAACTTGAGGAC
>P_6750
CGCAATGGGTCGTGTTACGCCAGCAGCTTATTCGGGCTATC
>P_6751
AATCCGCTCAAGATCGATCGCCGCCCCATGTGGGCCATTCT
>P_6752
ATTGAGAAAATAAAAAAGAACAAAGGGCGTTACCGCCACCA
>P_6753
ATGGGCCCCGCGTGGCGAGTCAGCGTGCACTTCGCCATCGC
>P_6754
GGTGTCTTTATCATAATCGACCGATTTGATGAATTGACGAA
>P_6755
GAAGAGCGAACAGAAAAAAGCCGAGGATGCCCCTCTGCCCA
>P_6756
GGTTGATGGAGCCCAGGTTGCAGGATTCGTAGGGGAGCAGC
>P_6757
GACGGATGAAAACAACGGTACCGGCCCTGATGGTCAGGGTG
>P_6758
TGACGCCTTCGGTCAAACCGCGATTTTCCCGCATCCCGTCA
>P_6759
GTTATATTGACGGGTTGCCGCGCCAGTACCGAACCCTTACG
>P_6760
TTTTCCGTTATTTTCAGGCGCGTTTCGAGCCGCGTGATGAA
>P_6761
CCGAGGTTCGAATCCTCGCGCCCCAGCCAATAAAACCCAGG
>P_6762
ATCCTTATCAGTAGCGCTTTCAGTAAATATCGCAAGGAACT
>P_6763
GAGGATAGCTGATCCAGTGGCGCAGCTTGCGCCCCCCCATG
>P_6764
AATATTCATACAGAAAGACGCTGCACCCGACCGATGCCACT
>P_6765
GTGATTCAAGGCAGGCGACGCCGGTTTTTTCCAGGTAAGCG
>P_6766
CAGGGGATATCCATCCACAGCAATAATCAGGTCACCGGGCT
>P_6767
CCCTTGCCCAGGGTGTCGTGCGAGAAGTCCTGGTTCGCCCC
>P_6768
CGCTTAAGGCTGAAATAGAGCAGGAAGAATATCAGCAGCAG
>P_6769
ATCGACCTGGTCGCCATGTGCGTCAACGACATTGTCGTTCA
>P_6770
GCGATTCTCTCCGAGAATATCAGCAACATGATTGCCGCCGG
>P_6771
CGCGGCCCGGTCAGTGGCGACCTCGCATTTTCTCGACGCCG
>P_6772
GCGGCCGATGAGAAAAAACACCATGAAATGTTTCAGACGCT
>P_6773
AGGGCCGCAACGGTTTCGCGCAGGGATTGTTCCTCACCGGG
>P_6774
GCGTAATATAAGGGATTTTTCATCGTTTTCGAATGGCCTCC
>P_6775
CGGAAGTTATTTCAGACTTTCACATCTCGAATCCCGCGCCA
>P_6776
GCAGCAGCGTGCCTAAAGTGCGGGTGAAGCGGGCTGTCGCC
>P_6777
AATTGAAATTCTCGGGATTTCCAATTTTGGAGACGGCCATG
>P_6778
CCCTGGCCGTTTGATTGGCGCCCTCCCTGGCGCCAAACACC
>P_6779
ATGGGGCGCCCTTTAACCAGCGCCACCGGCGTCTGCTCGAA
>P_6780
AAAATCTCCCCTATTCAAAGCTACTCTTCATCGAAAAGCTG
>P_6781
ACTGATTTCAATAAGAATTTCCAGGGCTATTTTTCTGGATA
>P_6782
CTGTTATGGACTAATCGGCGCCAATGGTGCCGGCAAGTCGA
>P_6783
GGGGAGCAGCCGGCTTCCCGCCTCAATGAGAATCACCCGGG
>P_6784
AGCAGCCAGGGTGTAGACAACGGCGTTGAACAATCCGCTGC
>P_6785
CCACACTCAGCGAAGAACAACGTGAAACCAGACTGGCCGAG
>P_6786
GCGCAAGTCGAGGAACAGTTCGCGATCACGCCCCAGGGCTT
>P_6787
GCGGTAACGAGATTTCAGGTCAGCGCCATTTCCTATGATCA
>P_6788
TTCAATCTGCAGGTCTTCAACGGCCGCGATTTAAAGCCCGA
>P_6789
AGCGTGTTCTGACGCTCTTGCCCGAAACCGTGCCTTATGGG
>P_6790
CGGAGGGCGTGCCGTTGTAGCCCGTCGCAAGAATATTTTTA
>P_6791
GTGTGTGGTGCGACCAACCACAAGACGGGCGACCTGGTTGC
>P_6792
GTATTTTACCACCCATACCCCCCCAATTAGAAGGATCAAAA
>P_6793
GAGCTGCTTCATCCCCTGCGCCGGCCACTCGAGCCATAAAC
>P_6794
CCACTCCCGCCTGTATCTTGCGTTTCTTATCCTGCTGACAG
>P_6795
AAAAGATGGCCTGGCAGATACGGAAAAAATGGTCGTCGTCA
>P_6796
CATTGAAAATGAAAAAATTTCTTCTTCTTATCCTTCTACTT
>P_6797
ACTTGTCCTGCTGAATAACGCCCTTGAGAAAGATCCCAATT
>P_6798
GCGTTCACTGGCGAAAATCGCAAAAAACAGTCGCCGGCGAA
>P_6799
TTACAGGAAGAATCAAAATTCAATAACTTGGATTAGGCATA
>P_6800
TCTCCGGAGTAGGAGTCGCGCTGTATCGCGAACCTCATTAG
>P_6801
GTAAACGTATGGTGAGTTTGCGTGTTGTCATCGGTGAACTC
>P_6802
CGCTTCAAGCATAAGCGAATCCATAAACATCCCATTGCGGA
>P_6803
GCCTTTGAAAAATCAGGTTTCCGGGTTAAAAAAGGGATTGA
>P_6804
AAGATTCAGAATAATTCGAGCTAGGGTATACATTTTCAGCA
>P_6805
ATGGCCAGGGGGAAAAGGCGCGGCTTTCTGAACAGGGACCA
>P_6806
TTCTCCCTCCGAAGGGGATTCGGAAAAGGTCACTTTGCCGC
>P_6807
GATTTTTTATCGGAAATGCGCCGTTTCCTGCCTCCGGCCGT
>P_6808
GCGGGCGTTGGAAGTAAATGCGTTGGGGACGAACTCCCCCT
>P_6809
CCTTCCCGCGACACTGCTTTCCCCATTCCTGCTCACCGGCC
>P_6810
ACCGAAAACGATTTAAAGCGCTTGCGCCAGTACCGGGATCG
>P_6811
GCTTAACAACCTTAAAAAGGCGTTCGCTCAACTCGAAAAGT
>P_6812
ACGGGATTCTTCCCTTCGCCCCGGTTGAAGGAGGCCAGGCC
>P_6813
GGAAGGGAACTGCCGTCACGCACGCTCTGCCCCACGTAGGA
>P_6814
GCGCGTTGTACCAATTCGCCCGGGATCATCATGCCTTCGAT
>P_6815
CAGGGCTTCGCTGAGTTCCTCCACCTGCTCGAAGAAAGAAT
>P_6816
TCAGAAAAATACGCCTTGCGCATCGGCGTCGCCCACGACGA
>P_6817
CATCTGCTCGACAAGTACGGCGTCGGCACCATCTCCATCGG
>P_6818
GAGGTTAAAACCATCGATGCCTCACCGCTGCTGGGCTATCT
>P_6819
ACGGTGCAGACCAGCTTTTACCGGCAGATCTCTCGGAGCGC
>P_6820
TCTGCGACCTAACTAGGTCGCGATTTCGCCCCCTCAGGTAA
>P_6821
CGGTGAAAATAGGAAAAATCCTGATTCAGCCGCCCCAGTAC
>P_6822
CGGCGGGATCATGAAGCACGCCAAAGCACTTTGCGCCTTTA
>P_6823
GCTATTCTTGGATTTTCGAGCCAAGATCTTATCCCAACGTT
>P_6824
TTAAGAACTATTCCAACAAGCGGGAACTGGATGAACTCGAG
>P_6825
TCCTCAGACTTTTTGTACGTCAGGTTTTTTTTGCCAGCCAA
>P_6826
CAAAAGGCCATTAAAATCTTCGGAAATTTCTCACCTTAAGG
>P_6827
CCGCATACGGCGGACACAAACGAGGCTCTTTCACGGTGATC
>P_6828
CACACAGTGTATCGAAATCACCACGGGAAAGGCTGAGCAGG
>P_6829
CGATTCCCATCCCAAATACGCCGACACCCGTCAGGCCCTCC
>P_6830
CAGGGAACGGTCTTCCTCAGCGTGAAGGACTCGGATAAAAA
>P_6831
AGTTTGCGGTTGAGGCCTCGCCGGAGCACCCCATCCTGGTC
>P_6832
GGAGGTGACGCTGTCGTGCGCCGAGGGGGATCAGGGCAAGA
>P_6833
GAAACTCTCAACAATAAAGACGTTGCCCTTGTCGGAGGCAA
>P_6834
CAGGAGAGATCAACCCATGACGCAGGAAGAACGCACGGACC
>P_6835
AAATGCTTTCAAAGGATTCGCGCTGTTCAGGATGAACCGTC
>P_6836
GTGAGAGACGACGATTCCGGCATTGCTTTCGGGCAGCGGCC
>P_6837
AAGCGCCATAGGGTGATCCGCCGCTAATTTCGCCGATACCC
>P_6838
TAAAAATATGTCCATGCAAACTGTAGTATACGATCAATACC
>P_6839
GATCAGGCGTTCCGCGGGTTCGGCCTGTACCCATTCGGGTT
>P_6840
GCAACGCTTTCATAAAAAGCCTCCGTCAGGTTCTGATGTTA
>P_6841
GAATCCTGCCGCCGCCGGCGCTGCAGCAGAAACTGTCCCTG
>P_6842
TAGTTCAGCAGGAGACTTGACGGAACGCAGCTGCCGGTTGA
>P_6843
CCCGGTGTCTCGCCTGTCCGCCCGACCCTGTTCCCGCAGGA
>P_6844
CTCAAAAGCCTTTAATATCGCGCGTGAAAAGTTGACGGAGA
>P_6845
CGGACCCGACGTTATCTCCACGTTCGAGCAGTTCCAGCCTC
>P_6846
AACGCTTCACCAGAAGATCGCCCTTGACCAGACGCGCTCCG
>P_6847
CGGCATTTCCTCGAAAAATACCGGCATATCAATCCCAGGGT
>P_6848
AACATGATAAATTCCTGAGACTGTAGATTGAATTGACCCAG
>P_6849
TTTCCTTTTTTGAAAAACCACTTCCCATCACCAATTTCTCA
>P_6850
ACGATCTTGGTGGTGGTTGACCCCGAATCCACACCTAAAAA
>P_6851
CTTGGTTCCCCAATTGGATTCCTGCAGCAATGAAACCGCTG
>P_6852
CAAGCCTCCGCAGTTGGCCGCCGTGGAGGGAACATCCGAAG
>P_6853
GTTGCTGCCCGCCTGATCGACCGAGAGCACCGTGGAGTGAG
>P_6854
GAGTTCATCGAGCTGAACTTCATCCTGACCGCTACCTCTGC
>P_6855
TATTACGGAATCCAGAAAAGCGGTGACTGACATGGAACCAC
>P_6856
AGGGCAGAACCATCGCGGAACCAAACTCTATACGATTCAAT
>P_6857
TTCTTGACGGACTGGAAATGCGGGTTGGGTGTTTCGGCTTG
>P_6858
CTATCGCAAGGAAAGTTCCGCCGGACTAGACGAGATCATCA
>P_6859
GCGACAGAAAAATTTCCTCGCGATGAGGTCTATTCTCTAAC
>P_6860
ATGTGTCCGTTCGTCAACGACAGCAACTCGCCCATTACCCA
>P_6861
TTCGACCAAATTTTTGCTCTCCAAGGGAAAGAATTCCGAAA
>P_6862
CGCAATCGATGATGCTTTCGCAAAAAATTCAAGCTGGACGG
>P_6863
AATGCGCTGGTCTTGACAATCAGCACTTTCACGATCGTGCT
>P_6864
AAATTCCCGCAAAGGACCGGCGGGAACGGGAAAGCCGTTGC
>P_6865
ATGCCACTGAAGCGGCAAAACAAGCACTTGAAGATGCAGGC
>P_6866
TGCGTGTCGTGATTTCAAGGCAGACACCGCGCGCGGCGGCA
>P_6867
GGGAGGTTCCCCGCCAGATGCTGCATTCCTGGCGATTGCAG
>P_6868
GTGATCGAAGTGGGTGAAACCAAGGCAGGAGAAAAGCGGCA
>P_6869
CTCACAGACCAGGTCGATTTCGCGAAACAGTGAAGGGAACA
>P_6870
GCATCGTCTCGCCTGCGACACCGAAAATTTTCCAGGATGCC
>P_6871
GGACGGACCGGGCGATCCACCGGCTGAATGATCTCCTCGTC
>P_6872
CATCGAAGCAGTGATACTCACAGTGCAAACCTCCAGATTTA
>P_6873
ATGTGGGTAACGCCAAAATCCTCCAATAACTGATCGCAGCG
>P_6874
TTGTCGGGGCGGTGATGGCGCGGCGTCAGGGATTGGCGCGC
>P_6875
ATCTGTTTCTGTTCTGCCAACGTCAATATAAATAACCACAC
>P_6876
GAAAAACGAATAGATTTTATCAGCAACCTATCCATTTCGCC
>P_6877
TAAACATTATCCTTGATTTCCTCACTCCTCACTCCTCACGA
>P_6878
TCAATGATTGTCCTCGTCAGCCAGTAGAAAACCGAATCGAA
>P_6879
GTCAGGTTGGATCCGTTCTGCTATTTTCCCAATCTTCTCGT
>P_6880
AAAAGATTTGATTTCCAAGGCGCTTGCGATCACAGGCGGCA
>P_6881
TTTTCCTGATCGACCACCGGCAGCATGCGCACATTGTGCAG
>P_6882
TGTTTCATTCGATCCATCCTCCGCCGAGAACCCGGTCGCCG
>P_6883
ATGCACTGTGGACGCGAAAGCTCTATTTCTTCGGCCGCTTT
>P_6884
TCTGGGCACCGCAGCCTGCCCCCCCTATCATATTGCTTTCG
>P_6885
GGTCGCCCACTGTCATTTCACGCAAGCGCTCGGACGGATAA
>P_6886
GTCCGCCGAAACGCTCACGACCATGAGAATTGAAGGAGCCG
>P_6887
CGCAACATTGTAAATGCCCCCCATTTTTCCGCTCAGAGCTT
>P_6888
TCCCCCTCCAGGGATAAAACCATTTCAGTAAAAATTGCAGC
>P_6889
CCGGGGGCATGCCCCAGCTCCGGGGGTACGGGGCGTGGTAC
>P_6890
GGGAAGAGCCGGCAAAGCGGCTGGGACCCCAGGACATGGAG
>P_6891
CCCGCAAGAATCATGACCTGCAGGAGCAGGTCATGCTCGAC
>P_6892
GATCAGAAGGATAAAAACCGCCAGGGTCAACAGTCCCAGGG
>P_6893
GAACCCGCCTCGGAAGGTCGCGTTTTACCCTGCGCAACAAT
>P_6894
CAGGGTCGAAATCTTCCACCCGCGAAACTTCCGTGCGCTGG
>P_6895
CGCCAGGACAACAAAGCTTCCCGTTAATTTCATCGAAACAT
>P_6896
GGACAGGCCAGCACACTGGCCGGGCAGGCACGCGACAGCGC
>P_6897
GCCTTTATCTCTTCGACAGTCACTTTTTCCCCTTTCATCCC
>P_6898
GTCCCACTGGGAGTAGCGTTCAGCTCCGGAAAAAGCTTCCA
>P_6899
CCAAAATCGACATCATCGCTCCGCAGAATCAGATTTCCTTT
>P_6900
GTCCACAAGAACGTTACGCGCCGGGTCAGCCGTTCCCCTCA
>P_6901
GATTCGGCAGCCAGGCGCGCCGCCGCCCCAACTCTGTCATA
>P_6902
CCATAAATCGAGGCGATTTGCCCTCAAACAACAGGCGCAAG
>P_6903
GTCGGGTGGAGGATCAGCAGCATTAAAGGGAGGGAGACCAG
>P_6904
CCAGTCCCCGCCCAAAAGCACGAAAAGGGGCAAATCCAAAA
>P_6905
TCTAATCCCCATAAAATCGTCTCCATCGAATGAGAGAGAGG
>P_6906
GCGAATCTGATGGAAGAGCTCAAGAAGATCCGGCGGGTTCT
>P_6907
AAACGCAGCGCTTCAACGGTCAGCGAACCCGTATCCTGAAG
>P_6908
GTCTGGGCCGAACCACCCGGCGCCGCTGCCCTGCTCAAAGT
>P_6909
AGAGGAAAACCAAGAAAGCGCGTCTCGGTCAGCACAGAGCG
>P_6910
AGCCAACACCACGCCGGCGGCGAAAAAGACGCTGGCGGTGT
>P_6911
ATATCCCCGGTGGAAAATGGCGTCGTTAAAAAACCCCCCGG
>P_6912
TTCAACCCCGGCGGCATATGCAAGTTCGATCCCCTCGGCCA
>P_6913
TTTTGGTCTGCATTTCAAACCTTCTCCTTCACAGCACCCAG
>P_6914
TCCAGCCTTACCGATTTTTACGTTTTCATGATCCGCATTCC
>P_6915
CTGGAATTCAGTAAGTACTGCCGGTTTTGTCGCAAGCATAC
>P_6916
GATCCGTTGTGAAAATTTTTCGAGAACGTCGCGCTCCCAAT
>P_6917
TGGCTGGCCTGAAACTGACGCGGCCGGAAGAATCTCTCTTT
>P_6918
CCGAAGCACCCCCCTTTACGCATTAAAGACGATTGCTTCCC
>P_6919
GGCGCGAATATGACACAGCGCCACTGTCGCCGGTCTGGCGG
>P_6920
TCGTCGCGTTGGTGGGCCACCCGGTCAGCCACCTTGGGCCA
>P_6921
GATTTTCGAAAAGTGCGGCTCCAAGACATTTGTCGGCGGGA
>P_6922
CAGCCCATCCGTCAGGTTGACCGCGTTTCCGGACCCGACCA
>P_6923
CTGTGCCGGAACAAACCCGACAAAGGACGACACCCGCTTGT
>P_6924
GAGACCTCCTTAAGAACCCGCAGGGCTCTTAGAGTAATGTC
>P_6925
ATCGGTCAGGCCGTCAAGTTCGAAATCTTCAGGCAGGATGA
>P_6926
GGAGGGCAGGGGTGGGGGAGCGTTTACGAACCCCTCACAAA
>P_6927
TGGGGGGAGGAGCAAATTCTCCGTAAGAAGGGTTTTAGGTC
>P_6928
ATGCAAGTCCTGTGTGGACTCCGGTTTTTCTTCGGTCATGA
>P_6929
CAGGAAAAATGGCCCGGCGGCCCGCGCGGACGCGACTATTT
>P_6930
TCGTAGTCGCTGCTCGCCTCCACAGCTGCGGCAAGACGGTG
>P_6931
AGGCCGGCAAACAGAAATTGCAGTAAATCAGACGACGACAA
>P_6932
GCCCATGAGAACACATCACGCATTTTTCCGAATCATCATCA
>P_6933
ATCAGCCGTCAGCCTGGTGGCTGGGGGGTTGCTGGCCCTTT
>P_6934
CCTCGATTCGCTGGAGACCGCATTGAACGATAACCGGGTGG
>P_6935
GTGGAGATTGCCTCACACAGCTATGACCTGCATCGGGGGAT
>P_6936
TGGAGGTGTTCTCGTTTGCGCGCCAAGACAAGGAGTTGCTT
>P_6937
ATTTCCGGCAAAATAGCATTCATAAGAGGTAAAAGGCCAGA
>P_6938
GGCACATCTTCCTCCTCGGGCCGAAAAAATTGAGAATAGGA
>P_6939
AGTCATGCAGACAAGCAACACAGCGTTTCTGAACAAAGAAT
>P_6940
GGCGTGAAATCCTTCATTCTCCAGCAATTCGGCCTTGTCGT
>P_6941
TGCTGCAGATAACTAGTCCTCGAAAACAATACGCCGCAACC
>P_6942
CGGGTGTACTTGAAGGGGCGCCCCAGACCTCCATCGCGACC
>P_6943
ACCGCCCGGCCGATGTAAAGCCGCACCTTTTCCAGGTCCTG
>P_6944
TTGAGAGTGATACGCCAGGCCGTCTCGATCACAGGCGACTT
>P_6945
ATCAGCCACACCGTCGATCACCGTCTGCAGAAAGCCCCTCT
>P_6946
TTAAAGGTGCTTTTGACCGTCAGCGTCCTCGCCGATTGACG
>P_6947
TATGCAGGAGCAGTGGCGCTCAGGCTTCTGCATATTTTGAA
>P_6948
GCGGGGTCGTTGATGACAAGCCCCGTTGCGACACCATTGTC
>P_6949
ACCAATTGAGCATTTCATGGCCGTCACGCACAACCGTCACC
>P_6950
GGTGTTCCAGTATCTCGAAGCGGTCGCGCCGTCCTCACAAC
>P_6951
TCCAGTACCGTCCGGGTTATCAACAGAGCAATTTTACTCAT
>P_6952
CGGGTCTCGTTGCACCCATTCCCTGAAATCGAACCCTTACG
>P_6953
TCGCCGACGAAGGGCATGTCCGTCTGGAAAACATGACCGGC
>P_6954
CAGCCAGACGTGCATAGGCACCGGTCGCGGCAAACAGCAGA
>P_6955
AGATCCTCGATAATGGACTGCAAACGCTCTGACTGACGAAT
>P_6956
CGGGTCGGCTTTGAAAAGTTCCGGCAAAGTGATTTCGCCGA
>P_6957
AACTTTTTATTAGAATATTTCCAACTAGTTACACAAACATC
>P_6958
AAGCACCGGTTCACCTCTGGCAGAGCTTCATAAAAAATCGG
>P_6959
CGGATTCGGCGGCCGGCGTACTGCTCGATATCTTCAAAAAA
>P_6960
ACTGATATGATCCGAAAATTCCCACGTCTATTGAAGGTCGC
>P_6961
GCACTTTTTTTGATCCCCGTCAGAAAAAAGGAGACCTTCAG
>P_6962
ATCATCCGCACGGAGTATCTCCGTTTCGGTTCGCTCAACCG
>P_6963
TGAACAGAAGCGCCGATACGCCGAGAGCGCCGGGAAGACCC
>P_6964
AAAAAATGTGCGGCGCCGTTCCCCCGGTAGGAGACGGCGCC
>P_6965
GCATGTGCTAGTCTTCCGCGCTTACACTAAATGACAGGACA
>P_6966
TCGCCGCCGTAGCGTGCAATCAAATCGTAATCACGCACCAC
>P_6967
TGATTAAAGCCCCTGCACGGCGTCCGGGTCAGGTTGAGCAG
>P_6968
TCTGAAGATGACACCCTGCGCACCAAGAACTATCACATGTG
>P_6969
GGCTGAATTTAAAATAAAATCGGCAATATATCAAACAAGCA
>P_6970
CTCACCGGGGTGAGCAAATTCAGCAAGGTCTCCGTTTTCAG
>P_6971
GAGCGGTGTGTCACACGCGTCAGCGCATCCAAGCGCTCTTT
>P_6972
CCACTTTGCCGAGAGTTTCACCAAAGCGCTCCAGTGCGTCA
>P_6973
GCTTTCACAGGGAGGAGCTTCCGCCAGAATCTCCATCAGTT
>P_6974
CCGACTCCAAAATCAAATTGCACTTCGCGCTCCACCAAGGC
>P_6975
CCCTGTGAATCTGCCGGATGCCGATGTGGTCATCGATGAAA
>P_6976
GTTGTACTGCGGTGTCAGGCCGAAAACCACATCGATATTGG
>P_6977
GCCTGATCCAATCGTTGCTGCAACATTTCCATAAATCCTTT
>P_6978
CAGGTTGTCCTTGATGTGCACGGGGGGAACGATGAAGCCCA
>P_6979
TCTAAGATCTCTAAGAAAGTCGAAAAATCAGCGTACTCTTT
>P_6980
CCGGCTTTCGGTGACAAACTCCTGGAGAATTTCAATCTGAT
>P_6981
ACCCGAGATAATAAGTCAATCCAAAAGACACCGCCAATTGA
>P_6982
GGACAGCAGAAAACAGAAGACCCCGTCCAGAATCAGAACCG
>P_6983
AATAAACGTAAAAGAAAATTCTGCATCAAACCCCTCACTTG
>P_6984
TGGGAGATTGAGGACAGGACCGCGGCACAACTTCAGCCCGC
>P_6985
TGCGGTGATGAGGGCTGAGCCAGGAAAAACGTTGTCACGCA
>P_6986
CAAGTGTGTCACTAGTGCGGCATGAGGTCAATTGAAGATTG
>P_6987
AATAACTCATCTGATTCGCGCCGGTTTCTAACAAAATTTCT
>P_6988
AAAAAAATGACCTTAAAGATCTTGAAAATCCTGGTGAACGC
>P_6989
CGCCTACATTGAAAAAGAAACGGGAAAAAAATGGATTAGTG
>P_6990
CCGGATTCTGCTGCCCTTTGCCTATAACGCCGAGATCTACG
>P_6991
CCCCTCTTTGCGGTAGAATTCCGTCAACGCCACCTGGACCG
>P_6992
GCCCTGGAGGAAAACCCAGACGCGGTCTTCATGGCTCACCC
>P_6993
GCATCGCAGGAGCCGGTCAGCCCCTGGATTTCTATACGCCG
>P_6994
TCATCCTCAACCTTCAGACTCAGGCTCAGATCTTGGAGGAT
>P_6995
TCGGCCAGCTCGATTTTGAGCTGTTTCATCAACACGCGCAG
>P_6996
CCGATTATTATGCCACTCACCGCGATGAGTTCGTACGCCCT
>P_6997
GGAATTCCGCCCGCTGCAAGCCGGCCGCACCGCCGTCGCTG
>P_6998
ATACGACGGCCAACCTCGTTCTTAGTCATGGATTTCCCCTT
>P_6999
TGCCATCACCATCCTGGCCGCCGACGACTACAAGCTGCAGG
>P_7000
TGGCCGGCATGGGGGTCGTGCGTGAGCGGCTGGTGGCCAAG
>P_7001
AACGTTTTGTAGAAATGATACGGTTTTTAGTTCGCAGGTGA
>P_7002
GAACTTAACTCTTTTGAGTACCCCGTCGGCTTCCAACCCTG
>P_7003
AAGGATCGGGGCTGTCAAGGCAAAAAATCCTCGCAGCGAAA
>P_7004
CCTGCATACCAAGCCAGCCGCCCTTAAGCCATAAAACCCCG
>P_7005
CCCTGCTCAACTTGAAAAAGCAATCGAGCGTGCGCATCAAG
>P_7006
GTACTTGGTCAGGGTGAACTCGCACTCCATTTTTTCCATGC
>P_7007
CTCAGCATCGTTTTTTATCTCCTTAGACAATCTGCTCGAAA
>P_7008
GTGGAAGCCAAACCCAGAACCAGCAAGGAGAAATAAGCCAT
>P_7009
GAAAGCGGCAGCTCGTAGCGCGGCGCCAGATACATATCGAT
>P_7010
GATGGAGATGCTCGGCCAGTCAGCCGGAGAGCACCCCGATC
>P_7011
GCGCCCGAACTGATGCGTCGCGCCGTAGATCCGGTCGGTGC
>P_7012
GCGCTGCAGGTAGTCAAAGGCATCCCGAGGCTTCCGGAGGG
>P_7013
CGATCGCGAGAAGGTGACCTCAAAGCGTTTCAGGGCGGTTG
>P_7014
ATTATTGAAATGATCTGTCTCGGAATGGCCCATGTCGATAC
>P_7015
CTGTCCCAGGGGCTCAAACGCTGGCCCGAACCCGCAGCGCT
>P_7016
AAGTGCTGGGGTTTCGAGCGCTGCGACGCGCCCTATGATGT
>P_7017
GGCAATAAAAGCGGCATACTCGTTGGCATCCAAAATGACTT
>P_7018
ATCGAGCGCAACATCACTCACGCAAAGAACACCCTTGAAGA
>P_7019
CTCAAATCCCACCCCTCACGCACCGCCTGCTTCCTGAGCGC
>P_7020
AAACGCGGCGTGTGCATCAGCGATTACCTTGAAACCGCCGT
>P_7021
GTTTCGCCTGGTGCGCGACTCGGGGCCTCTTTACCCTCAAT
>P_7022
CATAGTTCCGACTTTACAAGCAGAGAAGTCGGAACTCCCAA
>P_7023
GGCATTACAACCTGAGTGGTCGCAAGACGCAGGCCGCCAGC
>P_7024
CGGCATATCTAATTTGCATACGAAGCCATGTTTTCGTTGGG
>P_7025
GGTATACAGGGGTACTCCCGCCATTGCCAATCGACTGGCGC
>P_7026
GAGCCACAAACGCGCCGTTTCCACCAACATTTCGGCGCCCT
>P_7027
ACGGGTCGGTTCTATGGCAGCAGGAGTATTCCTTTGTGCCT
>P_7028
TCACCGTGCTTTTGCAAGCACGGCCAGCGCCTTCCTCTCCA
>P_7029
TACGGTCACGGGGATGACCGCCGGAAACTCGCGGTGAAAGC
>P_7030
TTTTTACCTTGTCAGCATGACGCCTGAATGTGTGGTGATGT
>P_7031
TCGTTTGCAAGGGAACCCCACCCAAAATTCTTCCGTTCGGC
>P_7032
GTTCGGGCATAACTTGACCGCTGCAGAGAGAAAAAAGGTTT
>P_7033
TGAATCTGGAAAACACAACTCCGAATGTGCTTTTACCTCCT
>P_7034
AGGAGAAGGTATGACAACAACGTATTTCCGTAAAAACTTTA
>P_7035
TCATCTTCCAATACCTCTCGCTTTCTTATCGTTCGGGAAGG
>P_7036
GTATTGGAAGATGAGCAAGGCCACAAAAAGCCTGACCCGAA
>P_7037
GCTGGCCTCGTTAAATCAACCAGCCAAAAATCCCTCCGGGG
>P_7038
CGACAGAATTAAAGCCGAAGCAAATCCTTACGACCCTGAAT
>P_7039
AAAAACGAAGCAGGCAATCGCCTATGTCTGAATTCAGCGAT
>P_7040
CAAAATGGATTTGTTTGATTCAAAAGACACCCTGATTGAAG
>P_7041
CGACCCCGAAGGAAACTCTTCAAAGCTCACCAAGGCCCGCA
>P_7042
AAAGGAGGGTTCCCCGACAACCGTCAGTGTAACTTTTTGTG
>P_7043
TTAGTGGCCGCTAAAATTGTCAGCACCTCTGAAGGACACGT
>P_7044
CTCAAGAGAAAAAAAGTTCGCGGGAAGAGGTGAAAAACAGC
>P_7045
GGATTGTTTTGCACAAAACACATTAGCGCTTAGGTTGACCT
>P_7046
CTCGCAAAAATTATCCACAGCTTTTGTGTAAAACCCGGTTT
>P_7047
CAGATCCTTCTGTGTTGCGGCGAAAACCTCTCGGGGAGACC
>P_7048
GAAATTCCGCCTTCTGCCATCAACAAAAAAACCTCCGAAGC
>P_7049
TCCTGCGTGTCCACATCGGACGCAGAGAAAAACGGCTTGCG
>P_7050
AAAAAGGACACCTTTGAGGCCTCCAGTGGCCCTTATCGTGC
>P_7051
GCCAAAAAAACCTGAAATTTCCGAAACCATGACTCCCGCCA
>P_7052
CAGGAAATAGCCAATGTCCTCGAAAAAAGACCTCAGCCATC
>P_7053
TTTTCTTGACTTTTTGTTTACGTTTTTGTAATATTTAGCAA
>P_7054
ATTTGTCGACATAAAATTCACGATGATTTTAAGGGTTGGCG
>P_7055
AAAGGTGAAACTGATATGCTCAAGGACACTGAAATGGCCGA
>P_7056
AAAATTTCCATGATTTTTCCCTGATCCCACATTCTTGCCAG
>P_7057
ATTTTGTGAACTGATTATCTCATAAATTATATAAAAATACA
>P_7058
GAGGAGCGATGATGCGTGCGCCGCGATCACTTAGCTCTCGA
>P_7059
GCCATCGATGCGCTCTGGAGCCTTCAGGGTCTCTGGGGCGG
>P_7060
AGGCTTACAGCCCCTGAGCGCGAAGTTTTGGCCGAAGATCA
>P_7061
TACTGGCTCTACCTGAAATACAAAGCCATCTTTTCTCGGAT
>P_7062
GCAATTCTTACCTCAAATCGCGTATCCTTTTTCACCCCGTT
>P_7063
TCAAGATCGAGATAAAAAACCGCGACGTGAAAATCCTTGCG
>P_7064
AAAATATTTTTAAATTAACCCGGAAAATTGAAGGGCGTTTA
