# Supplementary material for: EnDeep4mC predicts DNA N4-methylcytosine sites using a dual-adaptive feature encoding framework in deep ensembles
Source: Genome Res. 2026 Mar;36(3):589–99. doi: 10.1101/gr.280977.125 (PMC12951953; doi:10.1101/gr.280977.125)
Supplement: Supplement 1 [file Supplemental_Code.zip › Supplemental_Code/EnDeep4mC-main/data/4mC/4mC_G.subterraneus2/test_neg.txt]

>N_1
TCAACCAGAATAATTCCCGCCTGAACAGAGGCAAAAATCGA
>N_2
GCCTGAACAGAGGCAAAAATCGAGTGCATGCGGATCTGGGC
>N_3
AAAATCGAGTGCATGCGGATCTGGGCCTCGCGCAGCACATC
>N_4
CGCGCAGCACATCCTCCATACGCTTGCGGTCGGTTATATCT
>N_5
GTCGGTTATATCTGCGTAGACGATAATGACACGGTCGATTT
>N_6
GTAGACGATAATGACACGGTCGATTTCCCCCCGCGCATTTT
>N_7
ACACGGTCGATTTCCCCCCGCGCATTTTTGATCGGTGCTGC
>N_8
TTGATCGGTGCTGCCATGGCCTGGTAATGCCGGTCCCCCAA
>N_9
TGGCCTGGTAATGCCGGTCCCCCAATACGGTATCGCCGCAT
>N_10
TCTTTCGCCGCGCCGCGAAACCATCACGTCATGAAAGATGC
>N_11
TCACGTCATGAAAGATGCAGCCGTTCCGCGGTTGAGCCCCA
>N_12
GCAGCCGTTCCGCGGTTGAGCCCCATCACAAACCACACCTC
>N_13
GGTTGAGCCCCATCACAAACCACACCTCGGCAGGATTTGCC
>N_14
CCACACCTCGGCAGGATTTGCCTATTGCACTGTCGTCGATG
>N_15
TTTGCCTATTGCACTGTCGTCGATGTCAAACCATTCACGCA
>N_16
GTCGTCGATGTCAAACCATTCACGCATCTTGCGGTTGAAGG
>N_17
CATCTTGCGGTTGAAGGAGACGATGTGCATATCGGCGTCAA
>N_18
GATGTGCATATCGGCGTCAACCACCATGATGCCAACACCGA
>N_19
GATGCCAACACCGACAGAGTCGAACACGGCCTGCAGATTCT
>N_20
TCGCGCCTCGTCAAGATCCTCGTTGGTCTCGCGCAGGTGTT
>N_21
GTCTCGCGCAGGTGTTCAAGCACCTGCTGGAAGGATTCCGC
>N_22
AGCACCTGCTGGAAGGATTCCGCCACAATACCGATAGGGTC
>N_23
CGCCACAATACCGATAGGGTCGACCTCCACCAGCGTGGCAT
>N_24
ATAGGGTCGACCTCCACCAGCGTGGCATCATCGAGTTCTTC
>N_25
CAGCGTGGCATCATCGAGTTCTTCAGGTTGCAGGGTAGCTG
>N_26
TTCTTCAGGTTGCAGGGTAGCTGTCCCCATGACGCGCAACA
>N_27
GCAACAACTGATTGGTCTTGCTGCGGATGTAATCGGAAAGC
>N_28
ATGTAATCGGAAAGCAGCGCCTTGTCTTTTCGCAGATGGGC
>N_29
ACGCCGCAGGCGTTCCATTTCGTTTTCCGGTTCCTGCTCCA
>N_30
TCCATTTCGTTTTCCGGTTCCTGCTCCACGAGCACTGCATC
>N_31
CGGTTCCTGCTCCACGAGCACTGCATCCTTTTGTTGTGAGA
>N_32
TTTGTTGTGAGAGAATTGAACTCATAAGCCCGCCTCTTGGT
>N_33
AATTGAACTCATAAGCCCGCCTCTTGGTCTTCAACAGGAAA
>N_34
GCCCGCCTCTTGGTCTTCAACAGGAAAGTCGATATGAAGCA
>N_35
ACAGGAAAGTCGATATGAAGCAGGTAGTGTCCTTCTTTTTT
>N_36
ATGAAGCAGGTAGTGTCCTTCTTTTTTTTCCACCGTCACCC
>N_37
TGTCCTTCTTTTTTTTCCACCGTCACCCGGTACCCCATATT
>N_38
TTCCACCGTCACCCGGTACCCCATATTGCGCACCGCTTCGG
>N_39
GTACCCCATATTGCGCACCGCTTCGGGAATTGTGGCGGTAG
>N_40
TTGTCCGTATGGATGGTCAGCCTTAGACTCCCCCGGCGCAG
>N_41
TGGTCAGCCTTAGACTCCCCCGGCGCAGATCCTTGCGATGA
>N_42
ATCCTTGCGATGACGGTTGACTTCACGCAGTGCGGTCAAAA
>N_43
TTGACTTCACGCAGTGCGGTCAAAAGAGTGGAGGGGCAGAT
>N_44
AAAAGAGTGGAGGGGCAGATCTGGCCGCGAAGGTCGAATTG
>N_45
GCAGATCTGGCCGCGAAGGTCGAATTGCAGTTCCTGACTCA
>N_46
CGAAGGTCGAATTGCAGTTCCTGACTCATAGTACCGACAAC
>N_47
GCAGTTCCTGACTCATAGTACCGACAACCTCTCTTTCATCA
>N_48
AGTACCGACAACCTCTCTTTCATCAGGACCGACCAACCCCG
>N_49
TCTCTTTCATCAGGACCGACCAACCCCGTCCTGAACGAAAA
>N_50
CCGACCAACCCCGTCCTGAACGAAAAAACGATCTCTCAGGC
>N_51
CCTGAACGAAAAAACGATCTCTCAGGCCAGCAGGCGAGTGA
>N_52
TGATGACTCTCGCCCCCAGCCAGGCCCCCGGGAAAAGCCCC
>N_53
CCAGGCCCCCGGGAAAAGCCCCAAGGTGAACAGAATACTGC
>N_54
ATACTGCCGATTGCCAGAATCGGCAACCCTCCCAGAACATG
>N_55
CCCTCCCAGAACATGCCAGACATTGCAGCCGGGCGCAAGGC
>N_56
CCGGGCGCAAGGCGCGATGCCAGTCCCATCATCACTCCTCC
>N_57
CAGTCCCATCATCACTCCTCCCGCCAGGGCCAGAAGATACT
>N_58
AGGGCCAGAAGATACTGATTCGAGGGCAGACGCCAACGAAA
>N_59
GCCAACGAAAATGCCACTCTCCCAGCCGCACGGCCGACAGC
>N_60
ACTCCCAGAATCAGAGGATACTGCACCAGGGAGATACCGTC
>N_61
ATACTGCACCAGGGAGATACCGTCCCAGTGTGGCGAGGGCC
>N_62
GAGATACCGTCCCAGTGTGGCGAGGGCCCCCCGGCCAAAGG
>N_63
GTGTGGCGAGGGCCCCCCGGCCAAAGGCATCGCACCCAGAA
>N_64
CCCCGGCCAAAGGCATCGCACCCAGAACGGTACGAAAATCC
>N_65
ACCCAGAACGGTACGAAAATCCATAGCAATGGTACTGAAAT
>N_66
GAAAATCCATAGCAATGGTACTGAAATAATCCGGCACTTGG
>N_67
ATGGTACTGAAATAATCCGGCACTTGGGCGGAATGGGGCGC
>N_68
CACTTGGGCGGAATGGGGCGCTGCCAGCGTCACCAGCCATG
>N_69
CAGCCCCAGGGGCATGCCGACCAACAGTACCGACAAGGCAC
>N_70
CCAACAGTACCGACAAGGCACCGATCGTTCCCAGCGCCAAG
>N_71
GATCGTTCCCAGCGCCAAGGCGGCGTGCCAGGGCTGCAGGT
>N_72
GCCAAGGCGGCGTGCCAGGGCTGCAGGTAGCCCTGCGCATG
>N_73
GTGCTGCACGGCGCAGGGTACCGTGCTGAAACCAGTAAAGG
>N_74
GTGCTGAAACCAGTAAAGGACCATGGCGAGCAGAAAAACCG
>N_75
CGCCGAGAGCGCCGGGAAGACCCCAGGAGGTCGACCAGGTG
>N_76
GGAAGACCCCAGGAGGTCGACCAGGTGAGGCGTTCCCGCAG
>N_77
GGTCGACCAGGTGAGGCGTTCCCGCAGGGGTTGCCACCAGG
>N_78
CGTTCCCGCAGGGGTTGCCACCAGGGATGAATCCACCCGTA
>N_79
GTTGCCACCAGGGATGAATCCACCCGTAGATCATGCATCCC
>N_80
CACCCGTAGATCATGCATCCCGATACGATCCCGCCAATGGC
>N_81
CCGTCAAACTGGTTGCGCTGCCGGCTCCCGCCTTGTAAAGG
>N_82
GGGTTCCGAAGACGCAGCCGCCGGCCAGAACCATCCCGAAA
>N_83
GAAACCAAAAACAGCGCCGCCCAGCAGGTGGGTCCAACTGG
>N_84
CGCCGCCCAGCAGGTGGGTCCAACTGGCCGGCCCCATCATA
>N_85
GTCCAACTGGCCGGCCCCATCATAGGAAAGGGCATCTCGGC
>N_86
CATCATAGGAAAGGGCATCTCGGCGACCAGAGCGGATAGCC
>N_87
TTCGAACAGCACCAGACCGACCAGCACTGTCAGGACAATCT
>N_88
ACCGACCAGCACTGTCAGGACAATCTGTCGCAGCATGAAGG
>N_89
AGCATGAAGGTTGAACGAAACAGAAACAGGTCGCGAAAAGC
>N_90
CGCGAAAAGCTGAAGCCAGGCAGAAGTCGGAACGGTGCATG
>N_91
AGGCAGAAGTCGGAACGGTGCATGACCCAGCCGGCCACCAA
>N_92
ATGACCCAGCCGGCCACCAACCCCAGCAGCAGGGTGCCGCA
>N_93
TCCCGATCTCCCAGGGACTGCCTATCATAAAACCGTCCGCT
>N_94
CTGCCTATCATAAAACCGTCCGCTCGACAGAATGGAACCGA
>N_95
GTCCGCTCGACAGAATGGAACCGAAAGTTTCTGCAGCCTGG
>N_96
TGGCGGAATGTCCGGAATGTCATTGGAAGGACGCGCCGCTG
>N_97
AATGTCATTGGAAGGACGCGCCGCTGACCGGCCCATCATCG
>N_98
GCCGCTGACCGGCCCATCATCGTACACCGACGACTGCAGAA
>N_99
CCATCATCGTACACCGACGACTGCAGAAATCAACGGGCAAA
>N_100
CCGACGACTGCAGAAATCAACGGGCAAACTCGTTTGAAGAG
>N_101
TTTGAAGAGTCAAGATCCCTCCGGGTTTCATCTGCAAGCCC
>N_102
CTCCGGGTTTCATCTGCAAGCCCGACAAAAGATGCTTTTCC
>N_103
GCCCGACAAAAGATGCTTTTCCATTGCATTTTGCCGCCCTT
>N_104
TGCTTTTCCATTGCATTTTGCCGCCCTTCTTTCTAAAATAC
>N_105
TAAAATACGTCTAATTTTAACTTTCCAAATGGAGAAACTCT
>N_106
TAACTTTCCAAATGGAGAAACTCTTTATGCAGGAATTTTTT
>N_107
ATGCAGGAATTTTTTGATATCTGCTCTGAGATCGAAAGCAC
>N_108
AGCACCATGTGCCTGATCTACCGCCGCATGGCCCATGCCGT
>N_109
GCAACGAGAAGCTTCAGGAACTGATGCTTCAGCTTGCCAAG
>N_110
ACGAAGCTGACCACGCCAACCAGGTGCGCTACGCCCGCGTG
>N_111
AGGTGCGCTACGCCCGCGTGCTGCCGCAGTCGGAAAGTTTT
>N_112
GCCGCAGTCGGAAAGTTTTGCCGGAGTCAAAATCGGCAAAT
>N_113
GGAGTTGCTGCTGCTCAAGGCGCAAAGCCTGCTGCGCGATC
>N_114
TCTCGAAAACGACCCGCCCACGGAAAAGCATGCGCTGCTCA
>N_115
AAAGCATGCGCTGCTCAAGGCCATCGAGCTTGAAGAAGAAT
>N_116
GAATTCATCGGCGTCCATGTCGGCACCGCGGTCGAATTCAA
>N_117
GTCGGCACCGCGGTCGAATTCAAGGATGAAAAGCTCAAAGA
>N_118
TCGAATTCAAGGATGAAAAGCTCAAAGAACGTTTCAGCATG
>N_119
TCAAAGAACGTTTCAGCATGCTGGCGCGCGACGACGAAAAA
>N_120
TGGCGCGCGACGACGAAAAACATGTCGGAACCCTGCGGGCC
>N_121
AAAAACATGTCGGAACCCTGCGGGCCTATTTCAATGCATTT
>N_122
GCCTATTTCAATGCATTTTACTCCCCGGTGACCTGAAACTG
>N_123
TACTCCCCGGTGACCTGAAACTGGTCGCTATTAGATTAAAA
>N_124
ATATAATTTGTTTTTTTTAACCATCTAATTTTTACCAGATT
>N_125
TTTAACCATCTAATTTTTACCAGATTTTTTGCGGGTTGACA
>N_126
CCAGATTTTTTGCGGGTTGACAAGATTTCATTCTCGTCTTC
>N_127
GGTTGACAAGATTTCATTCTCGTCTTCTTTCAGCCTTTTCA
>N_128
TCGTCTTCTTTCAGCCTTTTCACAGAAGCGTAAACAGCTAT
>N_129
TTTCACAGAAGCGTAAACAGCTATCACAATCTCATTCTGCT
>N_130
ACAGCTATCACAATCTCATTCTGCTCATCGGCCACAAAAAA
>N_131
CTCATTCTGCTCATCGGCCACAAAAAAGGCCGCTTGCCCGA
>N_132
TTGCCCGATCCTGCAGCAAGCGGCCCTTTTTTGTTCAATTG
>N_133
CCCTTTTTTGTTCAATTGATCACAATTAGTGAGTGGTGATC
>N_134
CACAATTAGTGAGTGGTGATCTCAATGCGGCGCGGTTTGGC
>N_135
CTCAATGCGGCGCGGTTTGGCGGCTTCACTCTTGGGCAGCT
>N_136
GCGGCTTCACTCTTGGGCAGCTTCAAGGTCAGCACGCCGTT
>N_137
AAGGTCAGCACGCCGTTTTTCATGGAAGCTTCCGCCTTGTC
>N_138
GAACTGCCGCATGTACGCCTCGGTGGTGAATTCGCGCAGCA
>N_139
CAGCTTTTCACCCTGAGGTTCTTCCTCGACCCGGCCGCGCA
>N_140
CACATCCTGATCGATGTTGACGTCAAGACGATCTTTGTTTA
>N_141
GTCAAGACGATCTTTGTTTACGCCGGGCATATCGGCCAGAA
>N_142
ATCGGCCAGAAAAATCCATGCGTCCTCGTTTTCGAAGATAT
>N_143
CGAAGATATCTACAGCGGGACGCGCGGTCCTTGTGCTGTCT
>N_144
CGGGACGCGCGGTCCTTGTGCTGTCTTCATAAGGGCGCAGA
>N_145
TTGTGCTGTCTTCATAAGGGCGCAGAGTCCGGTTTTCATCA
>N_146
AGGGCGCAGAGTCCGGTTTTCATCATGGCTGATGGTGAGAT
>N_147
CATGGCTGATGGTGAGATTTCTTTCGCTCATGGTACGACCT
>N_148
TTCTTTCGCTCATGGTACGACCTCCCTTCATCAACGGATCT
>N_149
GTACGACCTCCCTTCATCAACGGATCTTTCCTGAAATCTTC
>N_150
CAACGGATCTTTCCTGAAATCTTCTATTACGAAGCTTTTAC
>N_151
CTTCTATTACGAAGCTTTTACCGTAATCTTGCGGGGTTTGG
>N_152
CTTGCGGGGTTTGGCGCTTTCTGCCTTGGGCAGAGTCACCC
>N_153
CTTTCTGCCTTGGGCAGAGTCACCCGCAGGACCCCGTTTCG
>N_154
TTGATCGCTTCATTTTCAACCTCGGACGGCAACTCGATCGT
>N_155
TTCAACCTCGGACGGCAACTCGATCGTCCGCAGGAAGCGGC
>N_156
CGCGTTCGTTGCGATGGCAGCTGGCATCTTTGTACTCGGAT
>N_157
GGCATCTTTGTACTCGGATTCACGGCGCTCGCCGGAGAGGG
>N_158
CGCCGGAGAGGGTCAGGGTCCGGTTCATGACACTGAGATCG
>N_159
CCGGTTCATGACACTGAGATCGAGATCCTCAGGTTCGACGC
>N_160
GAGATCGAGATCCTCAGGTTCGACGCCGGGGACCAACGCCT
>N_161
GGTTCGACGCCGGGGACCAACGCCTCAAGATAAAACGCATT
>N_162
ACCAACGCCTCAAGATAAAACGCATTCTCGTCCTCACGCAG
>N_163
AAAACGCATTCTCGTCCTCACGCAGATTGACCTGCGGATAA
>N_164
TCCTCACGCAGATTGACCTGCGGATAATTGGCCAGGCCCAG
>N_165
GATAATTGGCCAGGCCCAGACCCGGCAGGAAATCAGGGCTG
>N_166
GGCAGGAAATCAGGGCTGAACAAACCGGCCGCCGGCCGCAC
>N_167
CACCCCGCGAAACGCATCATCGATTTCCCTTCTCAGATTTT
>N_168
GATTTCCCTTCTCAGATTTTCCAGTTCGCGAAACAGGCTGT
>N_169
TTTCCAGTTCGCGAAACAGGCTGTTGGTCAACATGGCAACT
>N_170
GGTCAACATGGCAACTCCTCCTTGTTTTTATGGGTTGATTG
>N_171
TTTTTATGGGTTGATTGTGCCGCATGCGGCGGTAAGCCTTG
>N_172
CCTTGTGCTCTGGCGTATCTCACCCATCCATATATCAAGGC
>N_173
TATCTCACCCATCCATATATCAAGGCGCGTGCCATAATCTC
>N_174
CGCGTGCCATAATCTCCACCCCGAAACAATCCTAGAGTTTT
>N_175
AATCCTAGAGTTTTCAAAAACTTATATGGACGACAAATAAT
>N_176
TTATATGGACGACAAATAATCCCGATTTATTTTGCGACGTG
>N_177
AATAATCCCGATTTATTTTGCGACGTGACAGAAACGTCGCA
>N_178
TTGCGACGTGACAGAAACGTCGCACTGCAAAGGGCTGCAAC
>N_179
AAACGTCGCACTGCAAAGGGCTGCAACGTCGCAAACCCGTT
>N_180
CTGCCCAGCATCGAGCAGCGCCAGGGAGCGCCGCTCGATTT
>N_181
GGAGCGCCGCTCGATTTCGTCGGCACTGAAACCGAAGCGCT
>N_182
AGACACAGGACATCGCCGTGCGCTCCCACATAACGGTGCCA
>N_183
CCACCCCTGCCCGCAGCCGGCCTCGACAGCCAGGCGGGCCT
>N_184
CAGGCGGGCCTCAACGGCGCCGGGCAGAATCTGCTCCCGGT
>N_185
TGCTCCCGGTAGTCCTCCGGCTGGGCTTCGAAAAGCTCCCA
>N_186
GCTTCGAAAAGCTCCCAGGACGGCATGCTGACCAGGCGGGT
>N_187
GACCAGGCGGGTGGCGATCCCCTGCGACTCAAGACGCTCAC
>N_188
CCTGCGACTCAAGACGCTCACGAGCTTCGAGCGCCGCGTGC
>N_189
ACCTCGGCGCCGGTCGCAATCAGGATCAGTTGCGGGTTTTC
>N_190
CAGGATCAGTTGCGGGTTTTCATCGGTCGCTTCCGCCAGGA
>N_191
GGGTTTTCATCGGTCGCTTCCGCCAGGATGTAGGCGCCATG
>N_192
TGTAGGCGCCATGCCTCAAACCTCTGGCCGGTGCAAACTGC
>N_193
CGATGACGGGCAGGTTCTGGCGGCTCATCACCAGCATCACC
>N_194
TCGGCCGGGCGCAGCACCACCAGGTTGGGCATGGCACGGAA
>N_195
GGTTGGGCATGGCACGGAAGCTGGCCAGATGCTCCACCGGC
>N_196
TGCTCCACCGGCTGGTGGGTCGGGCCGTCCTCGCCGACCGC
>N_197
GCCGTCCTCGCCGACCGCCACCGAATCATGAGTCAGGACAT
>N_198
TCATGAGTCAGGACATAGGTCACCTCTAGTTCGCTGAGAGC
>N_199
AGTTCGCTGAGAGCCGCCAGCCGGATGGCCGGGCGCATATA
>N_200
GATGGCCGGGCGCATATAATCGGAGAAGACGAAAAAGGTTG
>N_201
CGCCGAAGGGGCGGATACCGCCGTGCGCCGCCAGACCGTTG
>N_202
TACCGCCGTGCGCCGCCAGACCGTTGAGGATCGCCCCCATG
>N_203
CAGACCGTTGAGGATCGCCCCCATGGCATGTTCACGCACGC
>N_204
TCGCCCCCATGGCATGTTCACGCACGCCGAAGGCGATATTG
>N_205
ATGTTCACGCACGCCGAAGGCGATATTGGAGGCGCCGTAGT
>N_206
GAGGCGCCGTAGTCGCAGGGCCCTGCTTCCTTTCCGGGGGT
>N_207
CGCAGGGCCCTGCTTCCTTTCCGGGGGTGGAATCAAAATCA
>N_208
TTCCTTTCCGGGGGTGGAATCAAAATCACCCCCCGGCCCCT
>N_209
TCAAAATCACCCCCCGGCCCCTGGAAACTGCCCGCCTTTTT
>N_210
CGGCCCCTGGAAACTGCCCGCCTTTTTCAAGGCAGTCTTGG
>N_211
TTTTTCAAGGCAGTCTTGGTCGAGGGATCGAGATCGGCCGA
>N_212
GGGATCGAGATCGGCCGAGCCGCCAATGAAATTTTTCACCT
>N_213
GAGCCGCCAATGAAATTTTTCACCTTGCGCGCAATGGCGTT
>N_214
TTTCACCTTGCGCGCAATGGCGTTCATCACTTCCCCACCGG
>N_215
GCAATGGCGTTCATCACTTCCCCACCGGCGGAACGGGTCGC
>N_216
TCCCCACCGGCGGAACGGGTCGCCAGGGGTTTGGCATCGGC
>N_217
ACGGGTCGCCAGGGGTTTGGCATCGGCGCCATAAACCGGGA
>N_218
GGCGCCATAAACCGGGATATCGGCATCCCAGTCGTGCGGCA
>N_219
TCGGCATCCCAGTCGTGCGGCAACTCGCTCCGCATGGATCG
>N_220
CCGCATGGATCGGCCCCAATCTTCGCGCACTTCTGGACAGG
>N_221
GCGCACTTCTGGACAGGCCTCGTTCCAGGCCGTCATCCGCT
>N_222
GCCTCGTTCCAGGCCGTCATCCGCTCGTTCCACAGGTGTTC
>N_223
GTTCCACAGGTGTTCCAACGCAGCGCCTGCTGCGATTCTCT
>N_224
AGCGCCTGCTGCGATTCTCTCTTCACGATAGGCCAGCGCTT
>N_225
CTCTCTTCACGATAGGCCAGCGCTTCATCGGGGAGATAAAA
>N_226
GGGGAGATAAAAAGCCGGTTCGCGCGGCCAACCGAAAAAGT
>N_227
CCGAAAAAGTCCTTGGTTGCCGCCGTTTCCTCCGCCCCCAG
>N_228
GGTTGCCGCCGTTTCCTCCGCCCCCAGCGGCGCGCCGTGAG
>N_229
CCCCAGCGGCGCGCCGTGAGCATCGGGGGTTCCCTGCCGCC
>N_230
TGAGCATCGGGGGTTCCCTGCCGCCCGGGGCTGCCGTAGCC
>N_231
TAGCCGATCTGGGTGCGGACCATGATCAGCGACGGACGTAG
>N_232
CAGCGACGGACGTAGCATATCCGCACGGGCCGCCTGGATCG
>N_233
CGCACGGGCCGCCTGGATCGCCCGGTCGATCTCCTCCAAAT
>N_234
GATCGCCCGGTCGATCTCCTCCAAATCGTTGCCATCCGATA
>N_235
GCCGGCCGCCAGCGAAATTTCGTTGTCGTCATACAGGCAGA
>N_236
GAAATTTCGTTGTCGTCATACAGGCAGATCAACCTGCCGAG
>N_237
GAGATGGCCGGCAAGGGAAGCGGATTCATAGGAGAGCCCTT
>N_238
AAGCGGATTCATAGGAGAGCCCTTCCATCAGGTCGCCGTCA
>N_239
GGAGAGCCCTTCCATCAGGTCGCCGTCACTGCACAGAACAT
>N_240
GTCGCCGTCACTGCACAGAACATAAGTCCAGTGGTCGACCA
>N_241
CAGAACATAAGTCCAGTGGTCGACCACGCACTGATTGCAGC
>N_242
GGTCGACCACGCACTGATTGCAGCGGTTGAAGCGTGCCGCC
>N_243
CCCCGTTGGCAAAACCCTGCCCGAGGGGGCCGGTGGTCACC
>N_244
TGCCCGAGGGGGCCGGTGGTCACCTCTACCCCCGGGGTCAC
>N_245
GTCACCTCTACCCCCGGGGTCACACCCCGCTCCGGGTGTCC
>N_246
GTCCGGGCGCGGCGCTGCCCCATTGTCTGAAGCGCTTGAGT
>N_247
CTGCCCCATTGTCTGAAGCGCTTGAGTTCTTCCAGGCTCAG
>N_248
AGCGCTTGAGTTCTTCCAGGCTCAGATCATAGCCGTTGAGA
>N_249
AGATCATAGCCGTTGAGATGCAGCAGCGCATAAAGGAGGGC
>N_250
CAGCAGCGCATAAAGGAGGGCGGAACCGTGCCCGGCGGAGA
>N_251
ACGATCGCGGTCGCACCAGTCGGGGTTCTTCGAATTGAAGC
>N_252
CGGGGTTCTTCGAATTGAAGCGCAGATACCGGCTCCACAAC
>N_253
AAGCGCAGATACCGGCTCCACAACACATGCGCCATGGGCGC
>N_254
GCGGCTCCCAGCGGCAATCCCGGGTGTCCGGATCCCGCCTT
>N_255
GCAATCCCGGGTGTCCGGATCCCGCCTTCTCGATCATATCC
>N_256
GCATGCGCAAGGTGTTGATGCACAAAGTATCGAGGTCGGTT
>N_257
GATGCACAAAGTATCGAGGTCGGTTTTCATTCTGTTTCCTC
>N_258
CGGTTTTCATTCTGTTTCCTCCTTGTCATTTTATGGCTTCC
>N_259
TCCTTGTCATTTTATGGCTTCCGGCAAACAGCTGATCAACT
>N_260
TCCGGCAAACAGCTGATCAACTCTGATCGAAAGGGGATAAA
>N_261
ATCGAAAGGGGATAAAACGCCCTCAATTGCGCCGGGCGGAC
>N_262
CGGGCGGACAAACGGCACGGCAATGACCGCAATCGATACAG
>N_263
GGCACGGCAATGACCGCAATCGATACAGACATCGGAATCAA
>N_264
ATCGATACAGACATCGGAATCAATGTCATACCCTGCCGGCT
>N_265
CCACCGGGCAGATGAAAAAACACTGCCCGCAGGCGGTGCAG
>N_266
AACACTGCCCGCAGGCGGTGCAGGCCATTGTGATCTGGTGG
>N_267
GCGGTGCAGGCCATTGTGATCTGGTGGCTTCCCATTTTGCT
>N_268
TCTGGTGGCTTCCCATTTTGCTCTCCTTGTCCCCTGACTGT
>N_269
CATTTTGCTCTCCTTGTCCCCTGACTGTTCCTTGTCCCCTG
>N_270
CCCCTGACTGTTCCTTGTCCCCTGACTGTCTGTGCTGCATA
>N_271
TTGTCCCCTGACTGTCTGTGCTGCATACTATGAGGGATTTC
>N_272
CTGCATACTATGAGGGATTTCAACCACTGCCATAGGCTGGA
>N_273
TAGGCTGGAGCATGATTCTCCCCTCAGTTTTCAAACAGATC
>N_274
TTCTCCCCTCAGTTTTCAAACAGATCGAGCCGACTTTCCAT
>N_275
TTTCAAACAGATCGAGCCGACTTTCCATGCCGGCCTGCTCG
>N_276
GCCTGCTCGATGATCCCCTGCTGCTGGTGCGGGTCCGCACC
>N_277
TGCTGTTCGACTGCGGCCCGCTGCATCACCTCGCCAAACGC
>N_278
CGGCCCGCTGCATCACCTCGCCAAACGCACCATCAAATCGA
>N_279
AAACGCACCATCAAATCGATCGACGCCATTTTCATCAGCCA
>N_280
CGCCATTTTCATCAGCCATGCACACATGGATCACTTCATGG
>N_281
AGCCATGCACACATGGATCACTTCATGGGGATGGACGCCTT
>N_282
CACTTCATGGGGATGGACGCCTTCGTGCGCCACAGCATGGT
>N_283
ATGGTCTCGGGGCACGTGTACGATATCTACGGCCCGCCGGG
>N_284
GGTTGGCCGCCCGCATGGAACGCAAGCTGGGGGGATACGAC
>N_285
GAACGCAAGCTGGGGGGATACGACTGGAACCTGGCGGAGGA
>N_286
GGGATACGACTGGAACCTGGCGGAGGATTTCTGGTCGGACC
>N_287
GCGGAGGATTTCTGGTCGGACCTGCGGGTGCATGAAATTCA
>N_288
GGTGCATGAAATTCACCCGACCCACTTTGCCCGCACCCTGT
>N_289
CCCGACCCACTTTGCCCGCACCCTGTTTTCCGGACGACAAG
>N_290
CCCGCACCCTGTTTTCCGGACGACAAGGCTACCGGGGAACT
>N_291
AAGGCTACCGGGGAACTTTTCTCGGGCGTGAAGAACGCAGA
>N_292
CTTTTCTCGGGCGTGAAGAACGCAGAGACGCGCTGATTTAC
>N_293
CAGAGACGCGCTGATTTACGCCAACGGTCATCTGCAGGTTG
>N_294
TTTACGCCAACGGTCATCTGCAGGTTGAAGCTGCCCTGTTC
>N_295
CAGGTTGAAGCTGCCCTGTTCGATCACAAAATCCCCGTGCT
>N_296
CTGTTCGATCACAAAATCCCCGTGCTCGGCTTTCGCATCAC
>N_297
TCACGGAAAAGCCGGGGTTTCAGGTCGACCCACAGGAGCTC
>N_298
TTCAGGTCGACCCACAGGAGCTCGAAACTCTTGGGCTGATC
>N_299
TCGAAACTCTTGGGCTGATCCCGGGACACTGGCTGCAGGAG
>N_300
CTGCAGGAGTTGAAAAAGAACTATTACGAAAAAAAGCTCTA
>N_301
AGAACTATTACGAAAAAAAGCTCTATCTCCCGATTCGAATA
>N_302
AAAAGCTCTATCTCCCGATTCGAATAAAAACCCGGGACGGC
>N_303
CGAATAAAAACCCGGGACGGCGAAAAAAACCTTACAGGTGA
>N_304
AAAACCTTACAGGTGAGGATCTCTATGGGAGAATCCGCAGA
>N_305
GAGGATCTCTATGGGAGAATCCGCAGAGAGTCGCCGTGCGC
>N_306
AGAGAGTCGCCGTGCGCCTCCATCGGCTACCTGACCGATAT
>N_307
CCTGACCGATATCGGGGCCACCGCCGCCAACTTTAAACAGG
>N_308
CCACCGCCGCCAACTTTAAACAGGCCGAAGAGCTGTTCGCC
>N_309
GACCTGAGACTGCTGATCTGCGAATGCAGCTATCTGCGCAA
>N_310
TCTGCGAATGCAGCTATCTGCGCAACCACAAAGACAAAGCC
>N_311
CGCAACCACAAAGACAAAGCCCGCAGATCCTTTCACCTTTG
>N_312
ACAAAGCCCGCAGATCCTTTCACCTTTGCACCGACGACGTG
>N_313
ACCTTTGCACCGACGACGTGCGAAGTCTGGCCGAAAAACTG
>N_314
CGCGCTATGTCCTGCCGATGCACTTCTCAAAGACCCACCTC
>N_315
GCCGATGCACTTCTCAAAGACCCACCTCAAGCACCCGCAGG
>N_316
ACCTCAAGCACCCGCAGGATCTTTACCGCGAGCTGCGCCTC
>N_317
AGGATCTTTACCGCGAGCTGCGCCTCCCCACAGATGTCACC
>N_318
CCACAGATGTCACCCTGCTGCAGTTGCCCCCTTATCAGACA
>N_319
TGCTGCAGTTGCCCCCTTATCAGACACCGCGCCCACTTCTG
>N_320
CCCTTATCAGACACCGCGCCCACTTCTGTGCGACGAGATTG
>N_321
CCGCGCCCACTTCTGTGCGACGAGATTGAACCGCCGACCCC
>N_322
TGTGCGACGAGATTGAACCGCCGACCCCTTGGCGGGATCAG
>N_323
GATCAGGGGGAGAGAGAAAGCAATTGATTTCCGTAAAAAAA
>N_324
AAATACGGCGCCGTCTCCTACCGGGGGAACGGCGCCGCACA
>N_325
CTCCTACCGGGGGAACGGCGCCGCACATTTTTTCAATCTTC
>N_326
AACGGCGCCGCACATTTTTTCAATCTTCAAAATCCTCTTCG
>N_327
ATTTTTTCAATCTTCAAAATCCTCTTCGTCTTTGAAAGTAA
>N_328
TCTTTGAAAGTAATCGTGTGCTTGGGATCGGAGGAAGGCGT
>N_329
TGCTTGGGATCGGAGGAAGGCGTGGCGCCGCAGCGGTCGCA
>N_330
AGGAAGGCGTGGCGCCGCAGCGGTCGCAGAACGGCTCGCCC
>N_331
AGCGGTCGCAGAACGGCTCGCCCAGAGTTTCATCTTCGAGA
>N_332
CGGCTCGCCCAGAGTTTCATCTTCGAGAACCCGTTCATAGT
>N_333
AGAACCCGTTCATAGTTGAGCTCCCTGGGTTCTCCCGAACA
>N_334
AGTTGAGCTCCCTGGGTTCTCCCGAACAACGGCAATACCAC
>N_335
TGCGGAAAACACTCATGGGGCAACCTCCTTTTAATTGGGTT
>N_336
AACCTCCTTTTAATTGGGTTCACGAAAATCCTGCTCAAAGG
>N_337
TTGGGTTCACGAAAATCCTGCTCAAAGGTTGATCCTATTCG
>N_338
AATCCTGCTCAAAGGTTGATCCTATTCGATCTCTTCACCTC
>N_339
TTGATCCTATTCGATCTCTTCACCTCGCGGGGTCGTCACTC
>N_340
GCCCCTTGTCATGGAAGTGACGACCCCACGCTGAAGCAGTG
>N_341
CACGCTGAAGCAGTGACCTTCTTTGTTACGACGCCATCAGT
>N_342
TTGTTACGACGCCATCAGTCCTTGAGCAGGTCTCTTTTAAG
>N_343
TTGAGCAGGTCTCTTTTAAGCTTATCGTATTCCTCCTGGGT
>N_344
TTTAAGCTTATCGTATTCCTCCTGGGTTATCAGATCTTTGT
>N_345
CTGGGTTATCAGATCTTTGTCGAGCATCAGCACCAGACGCG
>N_346
TCTTTGTCGAGCATCAGCACCAGACGCGCCAGCTCACGACG
>N_347
GCACCAGACGCGCCAGCTCACGACGGCGCACCGCTTCCGGA
>N_348
GGAGCCTGTCCGCCCTCGATCGCAGTGGCCCCCTCACCCCA
>N_349
TCGCAGTGGCCCCCTCACCCCACTGGCCGCGGTTGCCGAGT
>N_350
TGGCCGCGGTTGCCGAGTCGCACCGATGCGAGTCCACCCAG
>N_351
AGTCCACCCAGAAAACTGATCTCCACCGGCCGGTCGCGAAA
>N_352
CCGGTCGCGAAAAGCGGGATCGTTGAGAATGGTGCCGAGCT
>N_353
GGGATCGTTGAGAATGGTGCCGAGCTGCCCGCTGCGATTTT
>N_354
TGGTGCCGAGCTGCCCGCTGCGATTTTTAACTCGCCGATAA
>N_355
CCGCTGCGATTTTTAACTCGCCGATAAAAAAAGTAGCCCGA
>N_356
GCCAGTCCGCCGAGAACAATCCACAGCATGTATTCCACCAC
>N_357
ACAATCCACAGCATGTATTCCACCACGCCGCGGAAAAAAAC
>N_358
GAGCAGCAGCATCAGCAAGGCATGCAGGACCAAAATCATAT
>N_359
CGAAAATCCCTTTAAACAGGCCGCCTTCGTCCTTTTGCTGG
>N_360
CCTTCGTCCTTTTGCTGGTTCGCCATGAAACCCCCGTCACA
>N_361
GTTCGCCATGAAACCCCCGTCACATACGTTTTTCGCTCGCA
>N_362
CCCCCGTCACATACGTTTTTCGCTCGCATATTCTAAGCGTA
>N_363
TTTCGCTCGCATATTCTAAGCGTACAATCCTTGAAGCACTC
>N_364
TAAGCGTACAATCCTTGAAGCACTCGCAAAAACAGAAGATG
>N_365
AAAAACAGAAGATGGCTAAGCAAAAATTTCGTCCTGCAAGG
>N_366
GGCTAAGCAAAAATTTCGTCCTGCAAGGCTTGGTGGTTTTT
>N_367
GCTTGGTGGTTTTTCAGGGGCGAAGGCATACATCAGGTATG
>N_368
AACGCCGTAACGCCGTAGGGCGGACTTTTTGCGACGTCATC
>N_369
TCATCAATCCTTGATAATAACAGTTTTTACTGCGCGACTGG
>N_370
TAATAACAGTTTTTACTGCGCGACTGGAAACCTTTTCCCCT
>N_371
GCGCGACTGGAAACCTTTTCCCCTCGCAGTCACGCATCTTC
>N_372
CTTTTCCCCTCGCAGTCACGCATCTTCATCACCGCGTCTAT
>N_373
GTCACGCATCTTCATCACCGCGTCTATTCACCGCCTCAGAA
>N_374
ATCACCGCGTCTATTCACCGCCTCAGAAAACGCATTTCTCC
>N_375
GCCTCAGAAAACGCATTTCTCCATTTGCAATTCCCGCAATG
>N_376
ATTTCTCCATTTGCAATTCCCGCAATGATCTGTTAAGTATT
>N_377
AATGATCTGTTAAGTATTGACATGGGTTTATTAAAAAAACA
>N_378
TTTATTAAAAAAACATATAACCTGGTTTTTATTCCAACAAC
>N_379
CATATAACCTGGTTTTTATTCCAACAACAGGTAGGAGGAGC
>N_380
CAACAACAGGTAGGAGGAGCCGCCCATGGCCGTCAAGATTA
>N_381
GAGGAGCCGCCCATGGCCGTCAAGATTATCATCGTACGCCG
>N_382
CCGTCAAGATTATCATCGTACGCCGCGTCCCCCGGGAAAAG
>N_383
GGGAAAAGGAAGAAGATCTGCGTCCCCTGCTCCTGAAGATG
>N_384
GATGCGTGCTCTGGCCAACACCTGCCCCGGCTACATCTCGG
>N_385
GGCTACATCTCGGGCGAAACCCTCATAAATTACGACGATCC
>N_386
GAAACCCTCATAAATTACGACGATCCCGAGGAGCGGCTGGT
>N_387
ATTACGACGATCCCGAGGAGCGGCTGGTGATCAGCAGCTGG
>N_388
GCGCTGGAAAACTGGCAGGACTGGGTCGAAGATCCGCGCCG
>N_389
GGCAGCGAAACCCTCTATTCCATCTACTACAACGGCTGAAG
>N_390
TATTCCATCTACTACAACGGCTGAAGAGCTGATTATCCAGG
>N_391
AGCTGATTATCCAGGGGAAGCAGACCATGAAAATGGAAAAT
>N_392
GAAAATGGAAAATAAGATCACCGAGCTGCTCGAAAAACGCC
>N_393
AGCTGCTCGAAAAACGCCGCCAGGCCCTTGAAGGAGGCGGA
>N_394
CGCCAGGCCCTTGAAGGAGGCGGACGCAGGCGCATCGCGCA
>N_395
ACACGCCAAAGGCTTGATGACGGCCCGCGAACGCGTGGAGT
>N_396
TTGATGACGGCCCGCGAACGCGTGGAGTACCTGCTCGATGA
>N_397
TACCTGCTCGATGAAGGCAGCTTCGAAGAATTCGATATGTT
>N_398
TTCGAAGAATTCGATATGTTCAAGACGCACCGCTGCCATCA
>N_399
ACGCACCGCTGCCATCAGTTCGGGATGCAGGAGAAGCAATT
>N_400
TTCCCCGGAGACGGGGTGGTCACTGGATACGGCACCATCGA
>N_401
ACTGGATACGGCACCATCGACGGACGGCTGGTTTACGTCTT
>N_402
GGACGGCTGGTTTACGTCTTCTCGCAGGATTTTACCGTGTT
>N_403
CGTCTTCTCGCAGGATTTTACCGTGTTCGGCGGCTCGCTTT
>N_404
GATTTTACCGTGTTCGGCGGCTCGCTTTCAGAAACCTTTGC
>N_405
GAAACCTTTGCGGAGAAAATCTGCAAAGTGATGGATATGGC
>N_406
AAAGTGATGGATATGGCCGTCAAAAACGGTGCGCCGCTGAT
>N_407
AAAAACGGTGCGCCGCTGATCGGGCTCAATGATTCCGGCGG
>N_408
GCCCGCATCCAGGAAGGGATCGAGAGTCTGGCGGGATACAG
>N_409
TACAGCGACATCTTCCTGCGCAACGTCATGGCGTCGGGCGT
>N_410
CATGGCGTCGGGCGTCGTTCCGCAGTTGTCAGGCATTTTCG
>N_411
ATTTTCGGACCCTGCGCCGGCGGCGCCGTCTACTCCCCCGC
>N_412
GCGCCGTCTACTCCCCCGCCCTCACCGATTTCACCATTATG
>N_413
CCCCGCCCTCACCGATTTCACCATTATGGTGCGCGGCCAGA
>N_414
TTCACCATTATGGTGCGCGGCCAGAGCTATATGTTTCTCAC
>N_415
GCGGCCAGAGCTATATGTTTCTCACCGGTCCCAAGGTGGTC
>N_416
CTCACCGGTCCCAAGGTGGTCAAAGCAGTGACCCACGAGGA
>N_417
AGGTGGTCAAAGCAGTGACCCACGAGGATGTGGACGTAGAG
>N_418
CGTAGAGACGCTGGGCGGCGCCGACGTTCACGCCTCCCGCA
>N_419
GCGGATGGCGAGATGGAAGCCATCGGGCAGCTGCGGGAAAT
>N_420
TGGAAGCCATCGGGCAGCTGCGGGAAATTTTCAGCTACATT
>N_421
CTGCGGGAAATTTTCAGCTACATTCCGCAGAACAATATGGA
>N_422
TCCGCAGAACAATATGGAACCGCCACCGCGGGTGGAGAGCG
>N_423
CGCGGGTGGAGAGCGAAGACCCGCCCGAGCGCGAGAGCGAA
>N_424
AGAGCGAAGCCCTTGCGGCGCTGGTCCCGGAAAACAGCAAC
>N_425
GCGGCGCTGGTCCCGGAAAACAGCAACGAACCCTACGATGT
>N_426
AGCAACGAACCCTACGATGTCCGGCACGTGGTGGGCGAAAC
>N_427
CCGGCACGTGGTGGGCGAAACGGTCGACGACGGTCGGTTTC
>N_428
ACGGTCGGTTTCTCGAGTTGCAGCCCGATTACGCCCCCAAC
>N_429
GAGTTGCAGCCCGATTACGCCCCCAACCTCATCATCGGCTT
>N_430
TACGCCCCCAACCTCATCATCGGCTTCGCCCGCTATGACGG
>N_431
CCCCAGCATCTGGCCGGAGTCCTCGACAACAGCGCCTCCGT
>N_432
GGAGTCCTCGACAACAGCGCCTCCGTCAAGGGTGCGCGTTT
>N_433
TCAAGGGTGCGCGTTTCGTTCGTTTCTGCGACGCCTTCAAC
>N_434
TTTCGTTCGTTTCTGCGACGCCTTCAACATTCCGGTGGTGA
>N_435
ATTCCGGTGGTGACCTTTGTCGACGTGCCCGGCTTTCTCCC
>N_436
TTGTCGACGTGCCCGGCTTTCTCCCCGGCACCGCCCAGGAA
>N_437
CGGCATCATCCGCAACGGCGCAAAAATGCTCTACGCCTACG
>N_438
TACGCCGAAGCGACCGTCCCCAAGGTGACAGTGACCCTGCG
>N_439
CGTCCCCAAGGTGACAGTGACCCTGCGCAAAGCCTACGGCG
>N_440
GTGACCCTGCGCAAAGCCTACGGCGGCGCCTACTGCGTCAT
>N_441
ATGAGCAGCAAGCACCTGCGCGGCGACATCAACTATGCCTG
>N_442
GCGCGGCGACATCAACTATGCCTGGCCCACTGCCGAGATCG
>N_443
ATCGCCGTTATGGGGGCGCGCGGAGCCGCGGAAATTCTGCA
>N_444
GCGGAGCCGCGGAAATTCTGCATGCACGGGAAATTGCCAAG
>N_445
GCACGGGAAATTGCCAAGAACCCCGATCAGGGGAGGGACAT
>N_446
AACCCCGATCAGGGGAGGGACATCCTGGCGGAGAAGGAAAA
>N_447
GGAGAAGGAAAAAGAGTACGCCGAAGCCTTCGCCAACCCCT
>N_448
GTTTTCGCATCTGCAAGGCGCTGAACATGCTCGAAGGCAAA
>N_449
GCGCTGAACATGCTCGAAGGCAAACAGGACGCCAACCCCCG
>N_450
GAAGGCAAACAGGACGCCAACCCCCGCAAAAAACACGGCAA
>N_451
ACGCCAACCCCCGCAAAAAACACGGCAACATCCCGCTGTGA
>N_452
CATCCCGCTGTGACCCTGTCCTTTGCAATCAGCCGCAGAAC
>N_453
TACGGATCAAGGGAGTACAACATGAAACTGAGTTGGGACAA
>N_454
AACATGAAACTGAGTTGGGACAATGTCATTGAGGGGCAGGG
>N_455
GGGACAATGTCATTGAGGGGCAGGGGCTGGGCATCACCCTG
>N_456
GGGGCTGGGCATCACCCTGACCGGCATGCTGGTCGTATTCA
>N_457
GGTCGTATTCAGCGGGCTGGCGCTCATCAGCCTGTTTATCG
>N_458
GCAAAAGACAAGAGCGAAACCGGGCCCGATCCGCCCGATGA
>N_459
GCGAAACCGGGCCCGATCCGCCCGATGACGAGGAGATCATC
>N_460
CCGCCCGATGACGAGGAGATCATCGCGGCGCTCACACTGGT
>N_461
GGAGATCATCGCGGCGCTCACACTGGTACTGCACCTTGAAA
>N_462
GCGCTCACACTGGTACTGCACCTTGAAATGGAGCGGGCGGG
>N_463
TACTGCACCTTGAAATGGAGCGGGCGGGGGGCGATCGGCAA
>N_464
TGGAGCGGGCGGGGGGCGATCGGCAACGCATCACCATCCGC
>N_465
ACAGGGTTCCATCTGGAATTCCGCCGGTCGTATGAGATCGC
>N_466
GGTCGTATGAGATCGCTGTCCGAGGGAGGCCCCCATGCGTA
>N_467
CGCTGTCCGAGGGAGGCCCCCATGCGTAAATACGAACTGAC
>N_468
CCCCCATGCGTAAATACGAACTGACCCTGAACGGTAAATCG
>N_469
ACCCTGAACGGTAAATCGTTCCGTATCGAACTTCTGGACCT
>N_470
CGACCTTCGATGTCAACGGACGCGAGATCACCGTGACCATA
>N_471
CGGACGCGAGATCACCGTGACCATAGACCGGGTGGCGGAGG
>N_472
CGTGACCATAGACCGGGTGGCGGAGGTCTTCAGCCATACGG
>N_473
GGCGGAGGTCTTCAGCCATACGGAGGACAGCCGGACGATTG
>N_474
CCATACGGAGGACAGCCGGACGATTGAGAATCGCGCATCCC
>N_475
ACGATTGAGAATCGCGCATCCCGTGCTCCGTCCCCCGCACC
>N_476
GCGCATCCCGTGCTCCGTCCCCCGCACCACCCCAAACCAGA
>N_477
GTCCCCCGCACCACCCCAAACCAGATCTGCGGGTGCCTCCG
>N_478
ATCTGCGGGTGCCTCCGGAGCCTCCGAGCCGGGCCGGGTGA
>N_479
AGCCGGGCCGGGTGACCGCTCCGATCCCCGGCTCCATCCTG
>N_480
TCCATCCTGTCGGTCTATGTCAAGGTCGGTGATACGGTCGC
>N_481
GCGGCCGGCGAGCCGCTCCTCAAAATGGAAGCGATGAAGAT
>N_482
ATGAAGATGGAGAATGAAATCAATGCGCGCATCGGCGGCAC
>N_483
CATCGGCGGCACCGTCACCGCGGTCAACGTGCAGGAGGGTG
>N_484
CAACGTGCAGGAGGGTGATTCCGTCAGCCAGGGGCAGGAGC
>N_485
GCCAGGGGCAGGAGCTGGTCCTGGTTTCTCCTTAGTCATCA
>N_486
GGTCCTGGTTTCTCCTTAGTCATCAAACTGTTTAGTCCCGT
>N_487
TAGTCATCAAACTGTTTAGTCCCGTGCACCCGCGGGCCCGT
>N_488
TAGTCCCGTGCACCCGCGGGCCCGTTTTACGGCAAGTCTTG
>N_489
GGGCCCGTTTTACGGCAAGTCTTGTGCAGGAGCGGGGTCAA
>N_490
GGAGCGGGGTCAATCAAAATCGCCACTTCTCTTCAAAGGGA
>N_491
TCAAAATCGCCACTTCTCTTCAAAGGGAGAGATCGTCATGG
>N_492
TTCTCTTCAAAGGGAGAGATCGTCATGGAACTGCTCAGCGA
>N_493
GAGATCGTCATGGAACTGCTCAGCGACTTTTTCCAGAATAC
>N_494
AACTGCTCAGCGACTTTTTCCAGAATACCGGCTTTATGTCC
>N_495
TTATGTCCCTGACCTGGGGGCATCTGCTGATGATCATCATC
>N_496
TGGGGGCATCTGCTGATGATCATCATCGGCATTGTCTTCAT
>N_497
ATCACCAAGGATTACGAGCCCCTGCTGCTGATCCCCATCGG
>N_498
CTGATCCCCATCGGCTTCGGCGTGATCGTCGGCAACATCCC
>N_499
GGCAACATCCCCTCCATCGCCGGAATGCCTCTGAGCGTCTA
>N_500
ATGCCTCTGAGCGTCTATGACGAAGGCAGCGTGTTGAGCTA
>N_501
GGCAGCGTGTTGAGCTATATCTATTTCGGCGTCAGTCAAGG
>N_502
ATATCTATTTCGGCGTCAGTCAAGGGCTGTTTCCGCCCCTG
>N_503
CGTCAGTCAAGGGCTGTTTCCGCCCCTGATCTTTCTCGGCA
>N_504
CCCCTGATCTTTCTCGGCATCGGCGCCATGACCGACTTCTC
>N_505
CGGCGCCATGACCGACTTCTCCACCATGCTGAGCAATCCGA
>N_506
AATCCGAAGCTGGTACTGCTCGGCGCCGCCGCCCAGATCGG
>N_507
GCCGCCCAGATCGGCATTTTCCTCACTCTGCTCGGTTCACT
>N_508
TTTCCTCACTCTGCTCGGTTCACTCTATCTCGGGTTTACTC
>N_509
ACTCTATCTCGGGTTTACTCCCGCGGAAGCAGGCGCCATCG
>N_510
GGTTCCATCGCCATCGCCGCCTACAGCTACATGGCGCTGGT
>N_511
CGCCGCCTACAGCTACATGGCGCTGGTCCCCGTCATCCAGC
>N_512
TCATCCAGCCACCCATCATGCGCCTGCTCACGACCGAACAG
>N_513
TGCGCCTGCTCACGACCGAACAGGAACGGCGCATCCACATG
>N_514
CGCGAGCGTATCATCTTTCCCATCGCCGCCTTCCTGATCTG
>N_515
CCCATCGCCGCCTTCCTGATCTGCGCCATGATCGCGCCGGG
>N_516
GTCCTGATCGGCATGCTGTTCTTCGGCAACCTGCTCAAGGA
>N_517
AACCTGCTCAAGGAGTGCACCGTCACCGACCGCCTGGCCAA
>N_518
TCCGTGGGCGCCAGCACCAGCGCCGATCACTTTCTCACCTC
>N_519
CAGCGCCGATCACTTTCTCACCTCGCAATCAATCCTTATTT
>N_520
TTCTCACCTCGCAATCAATCCTTATTTTCGGTCTGGGTGCG
>N_521
CCTTATTTTCGGTCTGGGTGCGCTATCCTTCTGCGTCGCCA
>N_522
TGCGTCGCCACCTCAGGCGGCATCCTGTTCGCTAAGTTTCT
>N_523
GCATCCTGTTCGCTAAGTTTCTCAACCTCTTTCTCACGGAT
>N_524
GATAAAATCAATCCCCTGGTCGGCGCGGCAGGGGTCTCCGC
>N_525
CGCGTGGTGCAGACCGTCGGCCGCCAGGCCGACCCGAGCAA
>N_526
AACTATCTGCTGATGCACGCCATGGCACCCAACGTGGCCGG
>N_527
GATCGGCTCAGCGATCAGTGCCGGGATTCTGTGGACGGTGC
>N_528
CAGTGCCGGGATTCTGTGGACGGTGCTGGTGAAGTGACGCA
>N_529
GGACGGTGCTGGTGAAGTGACGCAAGGAAGGAAGAGCTGCG
>N_530
GGAAGGAAGAGCTGCGGGGACGCTGCCTTGACAGGATCCAA
>N_531
CGACCAAGGTAGTAGGAAAACGCCATCCACCTCAACCGATC
>N_532
GAAAACGCCATCCACCTCAACCGATCATAGAGGAAGGACGC
>N_533
CGATCATAGAGGAAGGACGCCATGTCACACCCGCAAATCTC
>N_534
AGGACGCCATGTCACACCCGCAAATCTCATGGATCGAAAAG
>N_535
CACCCGCAAATCTCATGGATCGAAAAGATCGTGCACGACTT
>N_536
ACAACCTTCATCTGAAAGAGCCCGAAAAAGCCTGGGCCACC
>N_537
CCGAAAAAGCCTGGGCCACCCCCCATGTCGCCGTTGCGCGG
>N_538
CACCCCCCATGTCGCCGTTGCGCGGGGCGATGACCCTTTTT
>N_539
GGGGCGATGACCCTTTTTTCCGCCGCTTCAAGGAGATGATC
>N_540
CGCCGCTTCAAGGAGATGATCGGCCCCTTCTACTGGACCCC
>N_541
GATCGGCCCCTTCTACTGGACCCCGGAGGAGGCCTTTGCCA
>N_542
TACTGGACCCCGGAGGAGGCCTTTGCCATGGCTCATCCGGA
>N_543
AGGAGGCCTTTGCCATGGCTCATCCGGATATCGCAATCCGG
>N_544
CCGCAGGAGCTGCGGGTGATCAGCTACGTCCTGCCCCAGAC
>N_545
GGGTGATCAGCTACGTCCTGCCCCAGACCGCACAGACCCGC
>N_546
CCTGCCCCAGACCGCACAGACCCGCGCCGACGAAGGGAAAG
>N_547
CTCCCCGCGGAGCGTTGGGCCCGCTCCCGCTTCTACGGCGA
>N_548
TGGGCCCGCTCCCGCTTCTACGGCGAGCAGTTCAACTGCGA
>N_549
GAGCTGCGGCTGCATCTGGCCGAGAAACTGACGAAGGCGGG
>N_550
CGTGGCGCCCGAGCGCCTGCCCGATTTCGCCTACCAGCAGT
>N_551
GCCTGCCCGATTTCGCCTACCAGCAGTCACCCGGCCAGGGG
>N_552
CCTACCAGCAGTCACCCGGCCAGGGGCTCGCTTCCAACTGG
>N_553
GGCCAGGGGCTCGCTTCCAACTGGTCCGAACGCCATACCGC
>N_554
CTTCCAACTGGTCCGAACGCCATACCGCATTTGTCGCAGGG
>N_555
ACGCCATACCGCATTTGTCGCAGGGCTGGGCACCTTCGGGC
>N_556
GTCGCAGGGCTGGGCACCTTCGGGCTCAGCGACGGCCTGAT
>N_557
GGGCTCAGCGACGGCCTGATCACCCGCCGGGGCAAGGCTGT
>N_558
ACCCGCCGGGGCAAGGCTGTCCGCTTCGGTTCGGTCGTCGC
>N_559
TCGATCTGCCCGCCAGCGAGCGCCCCTATGGCGACAATCAC
>N_560
AGCGAGCGCCCCTATGGCGACAATCACCAGGCCTGGTGCCT
>N_561
CTGCGTGCGGCGCTGCCCAGCCGACGCCATCACCACCGTAC
>N_562
CCCAGCCGACGCCATCACCACCGTACATGGCCATGACAAGG
>N_563
GCCATGACAAGGATCGCTGCCGTCAATATATCCGCGAGGTC
>N_564
CGCTGCCGTCAATATATCCGCGAGGTCACCACTCCGCATGC
>N_565
ATATCCGCGAGGTCACCACTCCGCATGCCACGCAAACCTAC
>N_566
CACTCCGCATGCCACGCAAACCTACGGGACAGGTGCGACCC
>N_567
GCAAACCTACGGGACAGGTGCGACCCCATGCGGACTGTGCC
>N_568
GCGACCCCATGCGGACTGTGCCAGGTACGTATTCCCTGTGA
>N_569
TGAGGATCGGATTCCGGCGGCGCTGCGCGCTTAGCGCACTA
>N_570
CGGCGGCGCTGCGCGCTTAGCGCACTAAGCGCGGTGAGGGG
>N_571
CGCCGATGCCGTGCATGTGGCGTGGCCCCTGCTTGAAGTCG
>N_572
GGCCCCTGCTTGAAGTCGCTCTCGCCGATAAGATGCTTTTC
>N_573
TTTGCCGCGACGGCAGAAGCCAGCACGGCTTTGAGGTGAAT
>N_574
CACGGCTTTGAGGTGAATGTCGTCATCGCTGCTGCGTAATA
>N_575
ACGGTCCGCAGGTCAAGTTCCTCTACCGAGAAGAGGCAGGG
>N_576
CTACCGAGAAGAGGCAGGGGCGCACCCGTCCATCCGCAGTG
>N_577
CGCCCCAGCCCTCCGTCGTACCGGTAGAGGCGTGCCACACT
>N_578
GGTAGAGGCGTGCCACACTACCCGGCCGTGAATCGCTGATC
>N_579
CACACTACCCGGCCGTGAATCGCTGATCGGCTCCAGCTTTC
>N_580
ATCGGCTCCAGCTTTCCCTGCTCCGCCAGCGCGCCCAAGAT
>N_581
AGCGCGCCCAAGATCCGATCCGCCGCAAAGCGCTGTTTCTC
>N_582
GTAGTCCAGATCTCCCGCCACCGGCATGAACTCGATGAACC
>N_583
GAACTCGATGAACCGCACATCCCAGGGATGCTTCAGCGTCA
>N_584
TCCCAGGGATGCTTCAGCGTCAGACGGGCAAAGTCGGCCAC
>N_585
CAGCGTCAGACGGGCAAAGTCGGCCACCTCGTCGGCATTAA
>N_586
AAAGTCGGCCACCTCGTCGGCATTAACGCCGGCGATGGGCA
>N_587
GCATTAACGCCGGCGATGGGCACCATATTGATCTTGAGAGG
>N_588
AAGCCCGGCCAGCACAGGCTCCAGACCTTCACGCCGGGTTA
>N_589
ACCTTCACGCCGGGTTATGGCAAGAAAGCGCTCCGGCCGCA
>N_590
CCGCAGGGTGTCGAGACTGACATTGACGCGGGAGAGGCCGG
>N_591
TGACATTGACGCGGGAGAGGCCGGCCGCTTTGAGATCGCAG
>N_592
ATAATCCGCCAGCAGCAGGCCGTTGGTGGTGAGAGTGATTT
>N_593
TGGTGAGAGTGATTTCAGGGCGCCCCGGCAAGGCACTCAGG
>N_594
GGGCGCCCCGGCAAGGCACTCAGGCGGGCGATAAAATCGAT
>N_595
ACTCAGGCGGGCGATAAAATCGATCACCCCCTTGCGTACCA
>N_596
TAAAATCGATCACCCCCTTGCGTACCAGGGGCTCGCCCCCC
>N_597
CCCCTTGCGTACCAGGGGCTCGCCCCCCGTCACACGGATTT
>N_598
GGGGCTCGCCCCCCGTCACACGGATTTTGCGAACGCCCATA
>N_599
CGTCACACGGATTTTGCGAACGCCCATATCGACCGCCACCC
>N_600
GCCACCCGCGCAACACGCAGCATTTCTTCATAAGACAGAAT
>N_601
CGCAGCATTTCTTCATAAGACAGAATGTCGTGATGGCTGAG
>N_602
ATGTCGTGATGGCTGAGATCCGGCACCCCGGCATCGGGCAT
>N_603
GGCATGCAGTAGCGGCAACGCAGATTGCAGCGGTCGGTGAT
>N_604
AGCGGTCGGTGATGGAGAGGCGGAGATAATCGATTTGACGG
>N_605
GGAGATAATCGATTTGACGGCCGAAAGTATCGCGCACGCTG
>N_606
TGACGGCCGAAAGTATCGCGCACGCTGAATTTCCTGTTCCA
>N_607
TTTCCTGTTCCAAGAGATCGCAAAAATACAGGGGGGAGAGC
>N_608
CAAAAATACAGGGGGGAGAGCATTCACCTTGATGGGGTCGT
>N_609
ACCTTGATGGGGTCGTAGCTCCCATGCTGTGCAACTGCTAA
>N_610
GCTCCCATGCTGTGCAACTGCTAAATGGCAAGCCAACAGCC
>N_611
CTAAATGGCAAGCCAACAGCCCAGGATCAGGGGGTTGCACT
>N_612
AGCCCAGGATCAGGGGGTTGCACTCGCCCTCGCCAAGGGTG
>N_613
AAGGGTGTTTGTCGCCAGGACGGCGACAATCAAGCCCCAGG
>N_614
TCAAGCCCCAGGGATGGGTTCATGCGTCCCTGGGCGAGGGT
>N_615
TGGGTTCATGCGTCCCTGGGCGAGGGTGAGTGCAACCCCCG
>N_616
CTGGGCGAGGGTGAGTGCAACCCCCGGCCACCAACGCTGAA
>N_617
GTGCAACCCCCGGCCACCAACGCTGAATAACCCCACTTATA
>N_618
CCACCAACGCTGAATAACCCCACTTATAGCACGTCCGCCGA
>N_619
TAACCCCACTTATAGCACGTCCGCCGACTACCGCGAAACCC
>N_620
CTACCGCGAAACCCCTGTTACGACCGCGGCGATTCCGCCTT
>N_621
TCCGCCTTTTTCTGCAGCATCGGTTCGAAAGTGCGCTTCTC
>N_622
ATCGGTTCGAAAGTGCGCTTCTCCACCGCGCAGCGGTAGGC
>N_623
CAGCGGTAGGCCTCCTCGACCGTCACCTTCTCCTGCTTGAG
>N_624
TTCTCCTGCTTGAGCAACTCCATCAGCCGATGGTCCATGAG
>N_625
CAACTCCATCAGCCGATGGTCCATGAGCTGCATCCCCTCGC
>N_626
TGGTCCATGAGCTGCATCCCCTCGCCGCGCGCTGTCTGCAT
>N_627
GTCTGCATGATGGAGGGAATCTGGAAGGTCTTGCCCTCGCG
>N_628
GGAATCTGGAAGGTCTTGCCCTCGCGGATCAGGTTGCTCAC
>N_629
CCCTCGCGGATCAGGTTGCTCACCGCCGCATTGCCCACCAG
>N_630
CGCCCCTTGCCGTCGGCGGTCTTCAGCAGCTGCTGGCAGAT
>N_631
ACCCCCTTGAGGCTCTCCCCCAGCATGGTGCGGATCTGCTC
>N_632
TCCCCCAGCATGGTGCGGATCTGCTCCTGGGCGTCCTTGGG
>N_633
GGCGTCCTTGGGAAAGGCGTCAATGATGCGGTCGATGGTTT
>N_634
TTGGCCGCCGAGTTGGTGTGCAGGGTGCCGAACACCAGGTG
>N_635
GTGTGCAGGGTGCCGAACACCAGGTGACCCGTCTCCGCCGC
>N_636
AACACCAGGTGACCCGTCTCCGCCGCCGTCATCGCCAGAGA
>N_637
CGTCTCCGCCGCCGTCATCGCCAGAGAGATGGTCTCCAGAT
>N_638
GAATAACGTCAGGATCTTCACGCAGCGCAGCCTTGAGCGCC
>N_639
TCACGCAGCGCAGCCTTGAGCGCCGATGCGAACGACTGGGT
>N_640
CGAACGACTGGGTGTGCTGACCGATCTGCCGCTGGTTGAGC
>N_641
ATCTGCCGCTGGTTGAGCAGCGACATCTTGTTTTCATGCAC
>N_642
GAGCAGCGACATCTTGTTTTCATGCACGAATTCCAGGGGAT
>N_643
TTGTTTTCATGCACGAATTCCAGGGGATCTTCCAGGGTCAG
>N_644
TTCCAGGGTCAGGATATGCTCGCGCCGCGTCGTATTGATCA
>N_645
GTATTGATCAGGTCGATCATCGCCGCCAGGGTGGTGGACTT
>N_646
GTAGGGCCGGTGACCAGCACCAGCCCCTTTTTCAGGCGGGT
>N_647
GGCGGGTCAGCTTGCGGATTCCTTCAGGGAGGTCAAGGTCG
>N_648
GCGGATTCCTTCAGGGAGGTCAAGGTCGTCGGCGGAGAGAA
>N_649
AGGTCGTCGGCGGAGAGAATCTTGTCGGGGATGATACGGAA
>N_650
GGAACACGCCGGCGATGCCGCGATGGGTGTCGAGGATATTG
>N_651
ATGGGTGTCGAGGATATTGCCGCGAAAGCGGGCGATGCCCT
>N_652
TGCCGCGAAAGCGGGCGATGCCCTCAAGAGGGTAAGCAAAA
>N_653
GATGCCCTCAAGAGGGTAAGCAAAATCGAGGTCGCGGGTCT
>N_654
GGTAAGCAAAATCGAGGTCGCGGGTCTCCTCGAACTGCTTG
>N_655
CAGCAGCACCTTCGCCTGGTCATGACTCAGCGGCGGATAGT
>N_656
GGCGGATAGTTGAGCTGCTGCATTTCGCCGTGCAGGCGCAG
>N_657
GGAGCGCCGGAAGAGATGTGCAGATCGCTCGCTCCCTGCTG
>N_658
GATGTGCAGATCGCTCGCTCCCTGCTGTTTCATCAGTTTAA
>N_659
CTCGCTCCCTGCTGTTTCATCAGTTTAAAAAGGGCATCGAT
>N_660
AAAAGGGCATCGATTTTGGCCATGACGGCCTCCTGAATAGC
>N_661
GATCGTGAAAATAAAATAAACTTAATATTCAACGATTTTCA
>N_662
ATTCAACGATTTTCATCCCACTGTCAAGCTTCAACCTCGCC
>N_663
ATCCCACTGTCAAGCTTCAACCTCGCCAAACTTGCTCAGGC
>N_664
CTTCAACCTCGCCAAACTTGCTCAGGCCCGTACGCATGTGC
>N_665
AACTTGCTCAGGCCCGTACGCATGTGCTAGTCTTCCGCGCT
>N_666
TCCGCGCTTACACTAAATGACAGGACAATCCGGAGGAAATA
>N_667
GGACAATCCGGAGGAAATATCATGAGCAAGGCACTCGGACT
>N_668
GAAATATCATGAGCAAGGCACTCGGACTTCTGTCCGGCGGT
>N_669
GGACTTCTGTCCGGCGGTCTCGACAGCAGCCTCGCCGCCAT
>N_670
CACCTGCATCGCTTTCGTCACCCCCTTTTTCGGGGCCGGTC
>N_671
CGTCACCCCCTTTTTCGGGGCCGGTCGCGCCCGGAAAGCCG
>N_672
AAAGCCGCACAGCAGATGGACATCCCCCTGAAAATTCAGGA
>N_673
CATCTTGAAATGCTGAAAAACCCGCGCTACGGCTACGGCAA
>N_674
TACGGCAAGAACCTCAACCCCTGCATCGACTGCCACGCCCT
>N_675
ACTGCCACGCCCTGATGTTTCGCCTCGCCGCAGAAATTATG
>N_676
ATGCCGAGGGTTTCGATTTTCTTTTTTCGGGGGAAGTGCTC
>N_677
TTTTCGGGGGAAGTGCTCGGCCAGCGCCCCATGAGCCAGAA
>N_678
CCCATGAGCCAGAATGCCAACGCCCTCAAGGCGGTCGCCAA
>N_679
GCCAACGCCCTCAAGGCGGTCGCCAAACACGCCGGCTGTCC
>N_680
GCTCTCGGCCCGGCTGCTGCCCATCACTCCCATGGAGGAAC
>N_681
CCATCACTCCCATGGAGGAACAGGGCCTGGTCGACCGCGAG
>N_682
CGCGAGCAGTTGCTCGATATCCAGGGGCGCTCGCGCAAAAG
>N_683
AGGGGCGCTCGCGCAAAAGACAGGAGGCGCTGGCAAAGGAA
>N_684
CGCTGGCAAAGGAATGGGGGCTCGAAGATTACCCGTCGTCC
>N_685
GATTACCCGTCGTCCGGCGGCGGCTGCCTGCTGACGGAAAA
>N_686
CTGCGCGACCTGCTGACCCACCACCCCGAATGCACGCCCAA
>N_687
GCACGCCCAATGATGTGGAGCTGCTCAAAGTGGGGCGCCAG
>N_688
GAGCTGCTCAAAGTGGGGCGCCAGTTCCGGCTGTCACCGCG
>N_689
GGCGCCAGTTCCGGCTGTCACCGCGCGCCAAGCTGACCCTG
>N_690
GTCACCGCGCGCCAAGCTGACCCTGGGCCGCAATGAAAGCG
>N_691
ACCCTGGGCCGCAATGAAAGCGACAATGACGCCATCCAGGA
>N_692
GCACTGGTGGCCGCTTACGGCAAAGGGCGTGACCGCTCGGA
>N_693
TACGGCAAAGGGCGTGACCGCTCGGAGCTGACGGTGGAGGT
>N_694
GCGCCAGGGGGATGAGGTATCGAACTTGGCTGTAGCACCGA
>N_695
GGTATCGAACTTGGCTGTAGCACCGATGGACCGCTCACAAG
>N_696
GCTGTAGCACCGATGGACCGCTCACAAGCGCGGGAGATACA
>N_697
GAGATACAGGTGGAATAAGTCGCAGCTCTCAAGCTCCCCCA
>N_698
AATAAGTCGCAGCTCTCAAGCTCCCCCACCCCGACCCTCCC
>N_699
CCCCCACCCCGACCCTCCCCCGCTGGGGGAAATTCAGAGCT
>N_700
CTCCCCCGCTGGGGGAAATTCAGAGCTCCTCCCCCCAGCGG
>N_701
TTCAGAGCTCCTCCCCCCAGCGGGGGGAGGTTGGGAGGGGG
>N_702
TGGGAGGGGGGAAGTTTTTTCCCGGGTAAAAGTTTCAGGGA
>N_703
TTTCAGGGACGCACAGTAAACGACCGCACGGCGCTCTCAAC
>N_704
GTAAACGACCGCACGGCGCTCTCAACAACCTGTCCATCGGG
>N_705
GCTCTCAACAACCTGTCCATCGGGCCTTTCCACTTCAACCT
>N_706
ATCGGGCCTTTCCACTTCAACCTTCCAGAAGTAGGTTATGC
>N_707
CCTTCCAGAAGTAGGTTATGCCCGGTTCCAACTCGCCCAAT
>N_708
GGTTATGCCCGGTTCCAACTCGCCCAATGTCACCGATCTCG
>N_709
TCCAACTCGCCCAATGTCACCGATCTCGTCACGAACTGAGA
>N_710
GTCACCGATCTCGTCACGAACTGAGATGGCGTTTGCCCTTC
>N_711
CTGAGATGGCGTTTGCCCTTCAATGACATCCCCGTCACCTC
>N_712
TCCTCCTCCACCACCACAGGCCGGCATACCGAACCCCAACG
>N_713
GCCGGCATACCGAACCCCAACGCGATAACAATCAAAAGAGT
>N_714
GCGATAACAATCAAAAGAGTCCGGACGATACGCCCGCTGCG
>N_715
GCCCGCTGCGCGTCCGGCGACGTGACAAGGGGGAACAGAGA
>N_716
GGGGGAACAGAGAAACAACCCTGCAGCTCCCGCCCACAACA
>N_717
AACAACCCTGCAGCTCCCGCCCACAACAGGGAGGTCGAAGA
>N_718
CCCGCCCACAACAGGGAGGTCGAAGAGGCTGCAGACGCTGT
>N_719
GAGGTCGAAGAGGCTGCAGACGCTGTCACATTGGTCGCCTC
>N_720
GGATAGCCGCGGGAATCATGCAGCTGCTCCCAGCGCAGCGT
>N_721
CTCCCAGCGCAGCGTCACCTCCGGCCCGTCGACCATGGCGC
>N_722
GTCACCTCCGGCCCGTCGACCATGGCGCCATTGGTTGGCGC
>N_723
CACCGGCGTCAGCAGATGATCGTAGGCCGCGGGCACATCGA
>N_724
ATGATCGTAGGCCGCGGGCACATCGATCAGGCCATGCCCAT
>N_725
CCCATAGCTGTTATCGGGCTCCGAAACACCAAGATCAACGG
>N_726
GGGCTCCGAAACACCAAGATCAACGGCGGACACCAGCAGAG
>N_727
CCAAGATCAACGGCGGACACCAGCAGAGCATCTTCGATTGC
>N_728
TTCGATTGCGGCCATGTCGACATCGGGAAAGGCGCCGCGCA
>N_729
GTCGACATCGGGAAAGGCGCCGCGCAGAAGAGCCAGGGCGC
>N_730
GGCGCCGCTGAGGTGCGCGGCGGAAAAAGAGGTGCCGGCAA
>N_731
GGCGGAAAAAGAGGTGCCGGCAACGGTCACATAGTTTGATA
>N_732
GGTCACATAGTTTGATACCGCAGTGGCATTGGTCGTCATAA
>N_733
GATACCGCAGTGGCATTGGTCGTCATAATCATAGTTCCGGG
>N_734
GGTCGTCATAATCATAGTTCCGGGTGCCACCAGCTGCGGAT
>N_735
ATAGTTCCGGGTGCCACCAGCTGCGGATAAACGCCGTCGTC
>N_736
ATAAACGCCGTCGTCACAGGCCGAAGGACCGCGAGCGCTGA
>N_737
AGGACCGCGAGCGCTGAAATCGGTCACACGCTTTTCATCAT
>N_738
GAAATCGGTCACACGCTTTTCATCATCGGTGGCGCCAACCG
>N_739
TCATCATCGGTGGCGCCAACCGCCAGCACTTCAGGGTAGTT
>N_740
CCAGCACTTCAGGGTAGTTGCCGGGACTTTCGCTGGTGAAA
>N_741
ACTTTCGCTGGTGAAAGGATCAGGGCCGCTGTTTCCCGCTG
>N_742
GTTTCCCGCTGCCGCCACCACCGCAACGCCGGCAGTTTTAA
>N_743
AACGCCGGCAGTTTTAAGCCCCTGAATCGCCCTCCGATATG
>N_744
TTAAGCCCCTGAATCGCCCTCCGATATGTCTCGATGCACCG
>N_745
CGATATGTCTCGATGCACCGCTCTGGTTCAATACCATTTTG
>N_746
GCACCGCTCTGGTTCAATACCATTTTGATCATCTTCAACAA
>N_747
AATACCATTTTGATCATCTTCAACAACAATTCCCCAGGAAT
>N_748
AATTCCCCAGGAATTGTTGACGATATCCGCCGCATCTGCCG
>N_749
GTTGACGATATCCGCCGCATCTGCCGTATTGCCATCCTCGT
>N_750
ATCTGCCGTATTGCCATCCTCGTTGGGGTCAAGAGTCCACT
>N_751
GTTGGGGTCAAGAGTCCACTCCAGGGCTTTGATGATCTTGG
>N_752
CACTCCAGGGCTTTGATGATCTTGGAAGAGCTGCTTGTGTT
>N_753
TGATGATCTTGGAAGAGCTGCTTGTGTTGTCCGGCCCGAAA
>N_754
CGCCATCCCGAGAGGAAGACCGAATTCGTCCCCGGCCACAA
>N_755
AGACCGAATTCGTCCCCGGCCACAATGATCCCGGTAACCGC
>N_756
AGTTGGGAGTCAGGGCTTTCCGGATCCGCCTGGATAATCTG
>N_757
TCCGGATCCGCCTGGATAATCTGATCAAAGGGCTCAGGTGA
>N_758
ATCAAAGGGCTCAGGTGAGTCATCGTAAGGATCAAACCAGC
>N_759
GTAAGGATCAAACCAGCCGACGTCGGCAGGGCCGCGCCAAC
>N_760
AGCCGACGTCGGCAGGGCCGCGCCAACGGGAGCCAAGATCC
>N_761
GGAGCCAAGATCCGGATGCTCCAGATCGACACCCGAATCAA
>N_762
GGATGCTCCAGATCGACACCCGAATCAAGCACGGCCACCAC
>N_763
ACACCCGAATCAAGCACGGCCACCACCGCCCCTGCGCCGCT
>N_764
ACCGCCCCTGCGCCGCTGTGCCCCATGTCCCATAATTCGTA
>N_765
GTGCCCCATGTCCCATAATTCGTAGGCACCCACCTGCGAAA
>N_766
CATAATTCGTAGGCACCCACCTGCGAAATATTCCAGCCGTG
>N_767
CACCTGCGAAATATTCCAGCCGTGAACAGGAAAAGAAAGAC
>N_768
CGTGAACAGGAAAAGAAAGACGCGGCTCAGGACTCAATTGC
>N_769
GAAAGACGCGGCTCAGGACTCAATTGCCGTGTTTCATCGAA
>N_770
ACTCAATTGCCGTGTTTCATCGAAGTAAAGCGTATCCACTG
>N_771
ATCGAAGTAAAGCGTATCCACTGCCGGATGCTCGCTGAGCG
>N_772
GGATGCTCGCTGAGCGCGGCCAGCGTTTTCGGATCGGCTTG
>N_773
GGCCAGCGTTTTCGGATCGGCTTGCAATGCGATCCCATTGA
>N_774
GATCAACCAGAGTTCCGTGGCGTCTTCGATGCCGTACTTCC
>N_775
GTGGCGTCTTCGATGCCGTACTTCCGCAGAAAACCCTCCAA
>N_776
AGAAAACCCTCCAACTCCGCCCGTCCCCGCTGCGAGCGCTC
>N_777
CCGTCCCCGCTGCGAGCGCTCTTTCAGCTCACGCACCAGAG
>N_778
GAGAATCCCGATGCTTTCTTCCGAAGCCGCGCGCCTGGGCG
>N_779
TCCGAAGCCGCGCGCCTGGGCGACGAGCTCTTCGCTACGGG
>N_780
CCTGGGCGACGAGCTCTTCGCTACGGGACAGCGTGGCTATA
>N_781
TTCGCTACGGGACAGCGTGGCTATAACCGGGATCTTCTCAT
>N_782
GTGGCTATAACCGGGATCTTCTCATCCGGCACCGATCGCGC
>N_783
CGCGACCTCGGCGGCCTTCGCGGAGACAGGCAGCGCGGAAA
>N_784
GCCTTCGCGGAGACAGGCAGCGCGGAAACAGAAAAGACCAC
>N_785
AGCGCGGAAACAGAAAAGACCACACACCAGAGAATTGCTGA
>N_786
CAGAGAATTGCTGAAATAATCTTCGCACCCATCGCCATTGG
>N_787
ATAATCTTCGCACCCATCGCCATTGGCACTCCTTGACCGGA
>N_788
TCGCCATTGGCACTCCTTGACCGGAATCGTTATTCGCTTTT
>N_789
TTGACCGGAATCGTTATTCGCTTTTATCGCCTTTGGATAGA
>N_790
TTTGGATAGATCCGGCAGCGCCTCCATCAGCAGTTCAAGCA
>N_791
AAGCACATGCACCACACGCGCCTTGCCGCCGGCGTGGTTGA
>N_792
TGCGCGCGCCGATTTTTTTGCTGGTGTCGTAGTGATACACC
>N_793
CTGGTGTCGTAGTGATACACCGAATAGGTGCCGCCCAGCCC
>N_794
GATACACCGAATAGGTGCCGCCCAGCCCGCAGCAGGTACCG
>N_795
CGCCCAGCCCGCAGCAGGTACCGGCTTCCTCCATCTCCACA
>N_796
TCCTCCATCTCCACAAAGTCCACCTGCGGCAGCGCCTTGAG
>N_797
AAGTCCACCTGCGGCAGCGCCTTGAGAATTTCGCGCGGCTC
>N_798
AGCGCCTTGAGAATTTCGCGCGGCTCGCGGGTGATCCCCTG
>N_799
CGCGGGTGATCCCCTGGGTGCGCAGGTGGCAGGGATCGTGG
>N_800
GGTGCGCAGGTGGCAGGGATCGTGGTAGGTAACTTTCTTTC
>N_801
GGATCGTGGTAGGTAACTTTCTTTCTCTTCGCTGCTCTGGG
>N_802
AACTTTCTTTCTCTTCGCTGCTCTGGGCAAAGCCGCAAGTT
>N_803
TTCGCTGCTCTGGGCAAAGCCGCAAGTTTTTCCGGCAATCC
>N_804
AAAGCCGCAAGTTTTTCCGGCAATCCGTGACGCGCCAGGAA
>N_805
CGCCAGGAAAACGAAAATATCCGCGATGCGTTCCGACAGCG
>N_806
CGTTCCGACAGCGGCAGATACTCTCCGCCGAAATCCGCGTA
>N_807
TGCCGGCGTTGCAGGAGGCGCAGGCGGTCACCACGTAATCC
>N_808
TCACCACGTAATCCACCGGCCGCCGGGTGAGAGCGATGCGG
>N_809
GTCTCCTGCGCCCCGGCACTCACCGCCGGCAGGCCGCAACA
>N_810
CGCCGGCAGGCCGCAACAGCCCTGATCCTTGGGGATAATCA
>N_811
CTTGGGGATAATCACCGTAACGCCGACAAATTTCAGCGCCG
>N_812
CAGCAGCGCCTCGCCGATGGCGGGGTACATGTAGTTGATGC
>N_813
GGTACATGTAGTTGATGCCGCAGCCGGTGAAAAAAGCGACC
>N_814
GAAAAAAGCGACCGTCGGTTCACCTTCGCGCCCTTCGATCA
>N_815
CCCTTCGATCACCTCCGGCACCCGGTCGCGAAAAGGTTTGC
>N_816
AATGGGCGGCAGGGTGCGGTCGCTCTCCAGAAAGGGTGCCG
>N_817
CGCAGGCGCAGGCCGCTGTCCTCCGGCAGCTTCTTGAACAG
>N_818
TTGAACAGCAGCGAGGAGAACTTGCCGCCGGTCTTGGCCAG
>N_819
AACTTGCCGCCGGTCTTGGCCAGAAGATCCATCAGCTTGGG
>N_820
CCCCAGCACCGCGGCCACGCCCTTGCCGAAACTCGACAGGC
>N_821
CCTTGCCGAAACTCGACAGGCCTTTCTGCTCGGCGATGCGG
>N_822
GATGCGGCGACGCGCCGCCGCAACGATCTCATCGGTGGGCA
>N_823
ACGATCTCATCGGTGGGCACCTTGTTGGGGCACTGGGCACC
>N_824
CACCTTGTTGGGGCACTGGGCACCGCAGCTGCCGCACAACA
>N_825
ACTGGGCACCGCAGCTGCCGCACAACAGGCACTGGCTCATG
>N_826
CACTGGCTCATGTCCTCGAGCACTTTCTCCTCAAGGTCGAT
>N_827
GCCACCCGCCCTTCATGCTTCTCCGCGCCGAACACCGGGCA
>N_828
TGCTTCTCCGCGCCGAACACCGGGCAGTGGGCACGGCAGGC
>N_829
GCCGCATTTGACGCACTGTTCGATTTCTTCACGGAAGTCTT
>N_830
TTCGATTTCTTCACGGAAGTCTTCGAGTTGTTTCATCTTAG
>N_831
CGGAAGTCTTCGAGTTGTTTCATCTTAGGCATATTTTTTAT
>N_832
GGCATATTTTTTATGTGTCACTAAGACGCGAAGAACACGAA
>N_833
TGTCACTAAGACGCGAAGAACACGAAGAAAGTCAAAAGCTT
>N_834
AACACGAAGAAAGTCAAAAGCTTCAACGGATAATATTTACT
>N_835
GCTTCAACGGATAATATTTACTTGCACCCCTCCCCCCAGCG
>N_836
GAGGTTGGGAGGGGGGAATTCGGGACGCTGCCCAAAACCGT
>N_837
ATTCGGGACGCTGCCCAAAACCGTTCCCCCACCCTAGCCCT
>N_838
GGGGGAGGGGATAATTTTTTCTCCGCGCCTCTGCGTTGAAG
>N_839
TCCGCGCCTCTGCGTTGAAGCTTTTGACTTTCTTCGCGCTC
>N_840
TTGAAGCTTTTGACTTTCTTCGCGCTCTTAGCGTCTTTGTG
>N_841
CGCTCTTAGCGTCTTTGTGGCCTCCTTATCCTTATCAGTTG
>N_842
TGTGGCCTCCTTATCCTTATCAGTTGTCGAGGAAGATCTTG
>N_843
TATCAGTTGTCGAGGAAGATCTTGCCGGGGTTGAGAATGTT
>N_844
AATGTTGTTGGGATCGAGGGCCTTTTTGATCTTCTTCATAT
>N_845
AGGGCCTTTTTGATCTTCTTCATATAGGCGGCCGTTTCCTC
>N_846
CTTCATATAGGCGGCCGTTTCCTCGGTGAGTTCGAGGGGGA
>N_847
CTCATGGTCCCGCCCAGCTCCAGCGCGCCCTTGAAGACCTC
>N_848
AGCGCGCCCTTGAAGACCTCCTCGATCGCTCTTTCCGCTTT
>N_849
GACCTCCTCGATCGCTCTTTCCGCTTTTTCCAACTCGCCGG
>N_850
TCTTTCCGCTTTTTCCAACTCGCCGGGGATTTTTTTGTCGA
>N_851
CTCGCCGGGGATTTTTTTGTCGATCATGATGTTGACATGGA
>N_852
GCCGGCATGACCGAAGTTGACGATGGGCACACCGTGGCGGT
>N_853
TGACGATGGGCACACCGTGGCGGTCGGCGATCTGGTCAATC
>N_854
ATCTGGTCAATCTTGCGGATCATGTCCGGAAGCTTGGAGCG
>N_855
CGGAAGCTTGGAGCGCGGGACGCAGATGTCCTCGTTGAACT
>N_856
ACGCAGATGTCCTCGTTGAACTTGTCGGGGTTGACCTTGCG
>N_857
TCGGGGTTGACCTTGCGCAGCGAGGCCGACACCGAGCGGCG
>N_858
CACAGCGCCTCGCTTTCGGCCGGCGTCTCGGCGATGCGCGT
>N_859
GGCGTCTCGGCGATGCGCGTCTCAACCACGCCGAGGGGCTT
>N_860
ATGATCTCGGCAATGCGCTGCGCCTGCTTATCCAGAAATTC
>N_861
TCGCCGTCCACCTCGATGATCAGCACGGCGCGGGCCCCTTC
>N_862
GGTGGCCTGGCGCACGCAGTCGATGGTGCGCCCGTCCATGA
>N_863
GTGCGCCCGTCCATGAACTCCAGGGTGGCCGGGATGATCTT
>N_864
TCCAGGGTGGCCGGGATGATCTTGTTGCGCACAATAGTCGA
>N_865
GTTGCGCACAATAGTCGAAACGGCCTGGGCTGCACCGTCGA
>N_866
GCACCGTCGATGGAATCGAACAGCACCAGCATGGTCTTTTT
>N_867
TCGAACAGCACCAGCATGGTCTTTTTGGCCTCCGGCAGCGG
>N_868
CAGCGGCAGCAGCTTGATGACGATCTTGGTGATGATCCCCA
>N_869
ATGACGATCTTGGTGATGATCCCCAGCGTGCCTTCCGAGCC
>N_870
TCCCCAGCGTGCCTTCCGAGCCGCACATGAGCTTGGTCAGA
>N_871
TCGAGCCCCACGACCCCTTTCATGGTGGAACCGCCGGTCGT
>N_872
CCCTTTCATGGTGGAACCGCCGGTCGTGATGATGTCACCGG
>N_873
CGCCGGTCGTGATGATGTCACCGGTGGGAGTCACGATCTCC
>N_874
GATGTCACCGGTGGGAGTCACGATCTCCAGCCCGAGGATAT
>N_875
TCCAGCCCGAGGATATAATCCTTGGTCACGCCGTACTTGAC
>N_876
TAATCCTTGGTCACGCCGTACTTGACGCAGCGCGGCCCGCC
>N_877
CGGCCCGCCGGCGCATTCGGCGACGTTGCCCCCCAGGGTGG
>N_878
CATTCGGCGACGTTGCCCCCCAGGGTGGAGAACTTGAGGGA
>N_879
GAACTTGAGGGAGGCCGGATCGGGCGGATAGAACAGCCCCA
>N_880
GCCGGATCGGGCGGATAGAACAGCCCCACCTTCTCCACCTC
>N_881
ATAGAACAGCCCCACCTTCTCCACCTCCTTCTGAAACTGTT
>N_882
TTCTCCACCTCCTTCTGAAACTGTTCGGTCACCACGCCCGG
>N_883
CACGCCCGGCTCAACCACCGCCACCAGGTTGTCCTGGTCAA
>N_884
ACCACCGCCACCAGGTTGTCCTGGTCAATCTCCAGAATGTG
>N_885
GTCAATCTCCAGAATGTGGTCCATGCGCTCGGTGGTCACCA
>N_886
GGTGGTCACCACCATGCCGCCGCCGGTGGGCAGCGAGCCGC
>N_887
AAGCCACTGCCGGCACCCCGCGGAAAGACGGGGATCTTTTC
>N_888
CCCCGCGGAAAGACGGGGATCTTTTCGGCATTGGCCAGTTT
>N_889
GGGATCTTTTCGGCATTGGCCAGTTTCATGATGCGGCTGAT
>N_890
AGTTTCATGATGCGGCTGATCTGTTCAGAGGTCGAAGGGTG
>N_891
CGAAGGGTGCACGACCACCTCCGGCATGAATTTCTGCTGGG
>N_892
ACCACCTCCGGCATGAATTTCTGCTGGGTGGCGTCGTAGCT
>N_893
GTCCGCTTTGTCTGTAGTGACATTGTCTTTGCCGACAACCT
>N_894
ATTGTCTTTGCCGACAACCTCACGCAGTGCATTGATGATTC
>N_895
CACGCAGTGCATTGATGATTCGGGAATCAAGCATCGAGTAT
>N_896
ATGATTCGGGAATCAAGCATCGAGTATCTGTCCTTGTTTAA
>N_897
GTTTAAGATAAAGGGAAAGTCTAAATCAGATTCTACCGACA
>N_898
AAGTCTAAATCAGATTCTACCGACAAGGTTCGAGGGGCGAG
>N_899
GACAAGGTTCGAGGGGCGAGCACAACGCCTGCTGCTCCGGG
>N_900
GGCGAGCACAACGCCTGCTGCTCCGGGCCTGACAAAATAAC
>N_901
GGGCCTGACAAAATAACCACCCTGTTTTTCCCGCCCGATTT
>N_902
TAACCACCCTGTTTTTCCCGCCCGATTTAGCCTTGAGCAGG
>N_903
GATTTAGCCTTGAGCAGGGCCTGGTCGGCGCATCGCAGCAA
>N_904
AGGGCCTGGTCGGCGCATCGCAGCAAACAGTCAACTCCCAG
>N_905
GGCCGGCCGAATAGCTGTGACCCCGAGGCTTAAAGTGATCT
>N_906
CCGAGGCTTAAAGTGATCTGCCGGAAATTGCCATCAAAACA
>N_907
GATCTGCCGGAAATTGCCATCAAAACAGAACTTATGTTCCG
>N_908
TATGTTCCGCAATGGAATGCCGCAATCTTTCGGCAAGACCC
>N_909
TCTTCCAGAGTCGTTTCCGGCAGGACAAATGCAAACTCTTC
>N_910
ATCAAATCGTAATCACGCACCACTTTTCGGCAGACGCGGCA
>N_911
ACGCACCACTTTTCGGCAGACGCGGCAGATTTCCCGCAAGG
>N_912
CAAGGCCTGGTCGCCGGCAACATGACCGAGGCAATCGTTAA
>N_913
GGCAACATGACCGAGGCAATCGTTAAGCGCCTTGAAATCGT
>N_914
ATCGTTAAGCGCCTTGAAATCGTCGACATCGGCAAGGATCA
>N_915
GATCAGCGCGAGGGAGTTATCTAAACGTGTGGCGCGACTGT
>N_916
AGTTATCTAAACGTGTGGCGCGACTGTGCTCACTACACAGG
>N_917
TGGCGCGACTGTGCTCACTACACAGGAAGGTCTGCATAAAA
>N_918
TCACTACACAGGAAGGTCTGCATAAAACGCCGATTGTAGAC
>N_919
AAAACGCCGATTGTAGACTTCGGTCAACCCATCAAGGTGAG
>N_920
AGGTGAGCCAGCCGCTCAAGCGAAGTGGTCTTGTCCAACAG
>N_921
CTCAAGCGAAGTGGTCTTGTCCAACAGATCACGGTTGGTCC
>N_922
AACAGATCACGGTTGGTCCGCAGCAGCTTTCGATTGCTCTG
>N_923
TCCGCAGCAGCTTTCGATTGCTCTGTTCATAAGCCAGATTG
>N_924
CATAAGCCAGATTGATCTCGCCCAGACGCTGGTTCGCCTCC
>N_925
TGGTTCGCCTCCTGAAGAATCTCCTCGATGGAGCGTTCGAG
>N_926
GAAGAATCTCCTCGATGGAGCGTTCGAGGTGAAGGTTCAAC
>N_927
GAGCGTTCGAGGTGAAGGTTCAACCCAAAATAGCCCGCCGC
>N_928
GTGAATTCCGGCGCTCAGTTCGCGACAGGCTTGTGCATTAA
>N_929
CAGTTCGCGACAGGCTTGTGCATTAAAGTCAAGCAGCTCCT
>N_930
GCTTGTGCATTAAAGTCAAGCAGCTCCTCAGCACGCCGTTG
>N_931
CAAGCAGCTCCTCAGCACGCCGTTGAAACTGCTCCTCATAT
>N_932
GCACGCCGTTGAAACTGCTCCTCATATGGACGCGGGTCGGC
>N_933
CTCCTCATATGGACGCGGGTCGGCAGCAAAAAAAACTTCCG
>N_934
GTCGGCAGCAAAAAAAACTTCCGCCAGCACGGCGGCCAAAT
>N_935
ACTTCCGCCAGCACGGCGGCCAAATGACAGACCCGGATCAG
>N_936
CGGCGGCCAAATGACAGACCCGGATCAGACGGTCCATATTG
>N_937
CATATTGGGATCATCCACTGCACGAGGCGGATCATGATGGT
>N_938
GAGGCGGATCATGATGGTAGCGCACCGGTTGCGCAATCTGC
>N_939
ACCGACTTCGGCATGGTCGACTCCCACCAAGGTCCGTTCGA
>N_940
TGGTCGACTCCCACCAAGGTCCGTTCGACCTCTACCCTCTG
>N_941
TGCAAACCGTGAACCTCCACCCGCAGGTCCACTTCACGCAT
>N_942
CTCCACCCGCAGGTCCACTTCACGCATGCGCTCCGGGAAAC
>N_943
TCCGGGAAACTGAGCTCCAGCAGCATTTCTCCCAGATTGCC
>N_944
AGACCGGCGATAAAAGCCTCCTCCGCACAGCTCGCGTCGCA
>N_945
AACCGGGTGTAGTTGAACCCCTGGGATCTGCCCCGTTCTCC
>N_946
CCCCTGGGATCTGCCCCGTTCTCCCAGGTCGATAAGGGAAA
>N_947
CCCAGGTCGATAAGGGAAAACGAAAGTACCAGGCTGCGCAC
>N_948
GGCTGCGCACCGAGTTGGTCCCCAGAACCGACACAGCCTTG
>N_949
GGTCCCCAGAACCGACACAGCCTTGTTGATCGTCCCCACGG
>N_950
GACACAGCCTTGTTGATCGTCCCCACGGGTGTGGAAAAGCC
>N_951
TCCCCACGGGTGTGGAAAAGCCGTACAATGGCGAATTAGCG
>N_952
GAATTAGCGACCCTGAGAATCTTGCTCGACAAGGAGACGTC
>N_953
CTCGACAAGGAGACGTCCTGCGAAATGACCCGCGACAGCTC
>N_954
TGCGAAATGACCCGCGACAGCTCGCGCAGGTCGGTCTCCTC
>N_955
CGCGCAGGTCGGTCTCCTCTCCGGCAGACAATGTCAGCACT
>N_956
ACCGCCGGCAGGGTAGGAAGCGACTCCGCTGAAAAAATATG
>N_957
AATATGGTTGAGAATAGTATCCGTCATTTATAAAACCGCCC
>N_958
AGTATCCGTCATTTATAAAACCGCCCCTCTAAAAAAAATAA
>N_959
CGCCCCTCTAAAAAAAATAACAACAATCTATCCCGGCCAGA
>N_960
AAAATAACAACAATCTATCCCGGCCAGATCCGATCCAGCCA
>N_961
CGAGGTCGTCGCGCGATCGTCCGGCGAAAGAGTGGCGACCC
>N_962
AAAGAGTGGCGACCCCGAGGCTCAGGGCCACCTGGTAGGTT
>N_963
GGCCACCTGGTAGGTTTTGCCGTCCTGCTCGAAGCGGGATT
>N_964
GTCCTGCTCGAAGCGGGATTCCGCCACTTCCAGGCGGATTT
>N_965
GGGATTCCGCCACTTCCAGGCGGATTTTTTCGGCCACATTC
>N_966
TTCCAGGCGGATTTTTTCGGCCACATTCAGTGCGGCATCAA
>N_967
GGCCACATTCAGTGCGGCATCAAGATCGGTTTCCGGCAGCA
>N_968
ATCGGTTTCCGGCAGCACAACTGCGAACTCTTCACCGCCAT
>N_969
GCACAACTGCGAACTCTTCACCGCCATAGCGGGCAATCAGG
>N_970
GCCATAGCGGGCAATCAGGTCGTACTCCCGCAGAACGCGGG
>N_971
GACCTGGTGCCCGTGATGGTCGTTGAACCCCTTGAAATGGT
>N_972
TTGAACCCCTTGAAATGGTCCACATCAGCCATGATGAGGCT
>N_973
CCACATCAGCCATGATGAGGCTCAAAGGGTGGGCGTGACGG
>N_974
GATGAGGCTCAAAGGGTGGGCGTGACGGCGCGCGCGGCTGA
>N_975
GGGCGTGACGGCGCGCGCGGCTGATTTCCTTGCGCAGGGTG
>N_976
ATTTCCTTGCGCAGGGTGGACTGAAAGTAGCGATGGTTGTA
>N_977
CTCAAGACGGCGATTTTTCTCCTGCAGCTCGCGAGTCAGCC
>N_978
CGAGTCAGCCTGTGCAGCTCCATCTTGGCTTCGGTCAGCTC
>N_979
CAGCTCGCGGTTCATCTGCTCGTAGGTCATGTTGATCTGCG
>N_980
TGCTCGTAGGTCATGTTGATCTGCGCCAGCCGCGTGTTGGC
>N_981
GGCTTCCTGCAGAATCTCTTCCACCGAGTGCTCTATATTCA
>N_982
TCCACCGAGTGCTCTATATTCACCTGCATGCCAAAATAGCC
>N_983
TCACCTGCATGCCAAAATAGCCCGCCACCCGGTTGACTTCG
>N_984
ATAGCCCGCCACCCGGTTGACTTCGGTATGAACCCGCGAGG
>N_985
GTCATCGACCAGCGTCGGATCAAGACCCAGCAGTTTTTTCG
>N_986
ACCCAGCAGTTTTTTCGATTCAACGACAAACCGGCGATGGT
>N_987
GACAAACCGGCGATGGTAAACTTCCGGCCGGTCCGAGTAAA
>N_988
TGGTAAACTTCCGGCCGGTCCGAGTAAAAAATGCCGGCCAT
>N_989
GTCCGAGTAAAAAATGCCGGCCATCAGATAGGAGACATGCA
>N_990
GCCGGCCATCAGATAGGAGACATGCACCACCTTGTTGAGAC
>N_991
CATGCACCACCTTGTTGAGACGATCGGCCGCCTCGTTGCCA
>N_992
GTTGAGACGATCGGCCGCCTCGTTGCCACTCAGGTAGCTCT
>N_993
TTGCCACTCAGGTAGCTCTGCGGTTTGTGATGATAGGCGAT
>N_994
CTGCGGTTTGTGATGATAGGCGATCGGTGTCACCAGCGAAG
>N_995
ATCGGTGTCACCAGCGAAGACGGAAAGCCCCACTTCCGGGC
>N_996
GAAGACGGAAAGCCCCACTTCCGGGCAATCGCCTGCCCCAG
>N_997
TTCCGGGCAATCGCCTGCCCCAGGACGGCATGGTCGACCCC
>N_998
TGGTCGACCCCCAGGACACGCTGTTCAGCCAGCATTTCCTC
>N_999
ACGCTGTTCAGCCAGCATTTCCTCACATCCCTGGTCAATCA
>N_1000
TCCTCACATCCCTGGTCAATCATCGCCCTGATGCGTTCACA
>N_1001
GGTCAATCATCGCCCTGATGCGTTCACAATCTTCGGGGAAT
>N_1002
TTCACAATCTTCGGGGAATTCAATGGCCAGGATCATCTCCC
>N_1003
AATGGCCAGGATCATCTCCCCGATATTCTGCAGCAGCCCTG
>N_1004
ATTCTGCAGCAGCCCTGCGACAAAGGCCTCCTCACGTTGGG
>N_1005
CTGCGACAAAGGCCTCCTCACGTTGGGATTCATCGAGATAC
>N_1006
CGTTGGGATTCATCGAGATACCCCATAATCAGGCGCGCCGA
>N_1007
TACCCCATAATCAGGCGCGCCGAAACCGCCGAAGCCAGCGA
>N_1008
GCCGAAACCGCCGAAGCCAGCGAACGCTCCCAGAATATTTT
>N_1009
GGCGTCCGGGTCAGGTTGAGCAGGGAGAAGGAGAGAACCAG
>N_1010
GAGCAGGGAGAAGGAGAGAACCAGGCTGCGCACTGCCTGAA
>N_1011
ACTGCCTGAATGCCGAGAATCGTGACCGCCTGCTGAATGTT
>N_1012
CGCCTGCTGAATGTTTCCGACCTTGGAGGACAGGCTGTAAA
>N_1013
TTCCGACCTTGGAGGACAGGCTGTAAAAAGAGGAGTTGACC
>N_1014
AAAAAGAGGAGTTGACCACCCGCAGCACCTTGGCGGACAGC
>N_1015
ACCCGCAGCACCTTGGCGGACAGCGACATGTCGTGGGAAAT
>N_1016
GTCGTGGGAAATCAGCTCGGCGATCTCGCGTACCGTCGTCT
>N_1017
TCGGCGATCTCGCGTACCGTCGTCTCCTCATCGGAGGTGAT
>N_1018
GTCTCCTCATCGGAGGTGATCGACAACAACTTGGCCGCCAC
>N_1019
ATCGACAACAACTTGGCCGCCACCGTCGGCAGAGTGGGCAG
>N_1020
GTGGGCAGGGAATCGGAACTCAGCACGCGCTGAAGGATTTC
>N_1021
CGTCGGCTCATTTGTCCTTGCGGCTCAGCTGTTTCGCCCAT
>N_1022
CCTGATCCTTTTCTCAGAGTCGGGCGGTCACCGGCAAGACG
>N_1023
CGGCAAGACGGTGCCGCCATCGGGAATGATTACGGTGAATG
>N_1024
GAATGGGTTCTCGGGCAGATCAGACTGAGCCAGGTGCAAAG
>N_1025
CTGAGCCAGGTGCAAAGCCTCATCCAGATTTCGCGCTTTTT
>N_1026
ATTTCGCGCTTTTTCCATTCCCATTTTCTCGGTTTCCACCG
>N_1027
ATTCCCATTTTCTCGGTTTCCACCGGGCCGAATTCGCTCAC
>N_1028
GGTTTCCACCGGGCCGAATTCGCTCACCAGAATCACGCGAT
>N_1029
CCGAATTCGCTCACCAGAATCACGCGATGGGAGCGCGCCTT
>N_1030
CCAGAATCACGCGATGGGAGCGCGCCTTCATCAGGGTAGAA
>N_1031
ATCAGGGTAGAATAGGCGGTCTGACCGTTGATTTCATAGCC
>N_1032
GGCGGTCTGACCGTTGATTTCATAGCCGGAACGCAGCGCTT
>N_1033
TTGATTTCATAGCCGGAACGCAGCGCTTTTTCGAACGAGGC
>N_1034
GAACGCAGCGCTTTTTCGAACGAGGCCGGATCGGTATACTG
>N_1035
AACGAGGCCGGATCGGTATACTGAAACCAGTCGAAAAAAGT
>N_1036
AGTCGAAAAAAGTCTTGTTGCCGAAACCATCGGCGCAGGCG
>N_1037
CAGCGTGCCGCCGGGCCGAACCGCATTGACCCCGTAATCCA
>N_1038
AACCGCATTGACCCCGTAATCCAGTGCCTTGTGCGCCTGGA
>N_1039
CGCCTGGATGAAATTGATGTCTTTGGGATAGCCCCCGCAGG
>N_1040
TTGATGTCTTTGGGATAGCCCCCGCAGGAGACCACCGCAAG
>N_1041
ATAGCCCCCGCAGGAGACCACCGCAAGGTCGGCCGGCCGTT
>N_1042
CGCAAGGTCGGCCGGCCGTTCCAGCGGCACGCTGTAGAGTT
>N_1043
ACGCTGTAGAGTTCGCGGCACAGCTCGCAGCCGGCAAGGTG
>N_1044
CAGTCCCCCGCAGAACACGGCGCTGATCTGCTTGTCGGGGG
>N_1045
CACGGCGCTGATCTGCTTGTCGGGGGTCAGCACCGTATTGA
>N_1046
GGGGTCAGCACCGTATTGAGCAGAAAATCGGGTTCGACAAG
>N_1047
GGCGGCCTCCAGAATAGCTTCATGCACCGGGTTTCCGTCAA
>N_1048
AGCACGCCGGTCACCGCCCGCGGATGCTTGCCACCGACCTC
>N_1049
CCGACCTCCGGTGGATTGAACACGGCAAAATGAGTGGCCAT
>N_1050
CAGGTTTCCCGCGACGCCACCCCGGGCACCAGCCCTTTGCG
>N_1051
CGGGCACCAGCCCTTTGCGACCACCACCGAAGCCGGCAAAA
>N_1052
TTTGCGACCACCACCGAAGCCGGCAAAATAATGATAACCGA
>N_1053
GCAAAATAATGATAACCGACCGTGCCGGTGACAATCACCCG
>N_1054
CCGACCGTGCCGGTGACAATCACCCGGTCGGTCTCAACCAC
>N_1055
GACAATCACCCGGTCGGTCTCAACCACGTGGCGGTTGACCG
>N_1056
CGAAACCGGCATACCGCCGGCGGTGGTGCCGAGAAGTCTAA
>N_1057
CCGAGAAGTCTAAGCTCCGCCGGGTCGTCACACTCATGGTC
>N_1058
CGGGTCGTCACACTCATGGTCGAGGATGCGGATGCGCCCGG
>N_1059
GCCGAGAATCTTGCGGTGTTCGGCATCACTCTGCTTGCGAT
>N_1060
CGGTGTTCGGCATCACTCTGCTTGCGATGAATCCCCAACGC
>N_1061
TGCTTGCGATGAATCCCCAACGCTACAAGAACGAGGATGTC
>N_1062
CGCTACAAGAACGAGGATGTCCTCATCGGCGACGCCGCACG
>N_1063
CTCATCGGCGACGCCGCACGCGTTAAGCTGTTCCACCAGAA
>N_1064
GCACGCGTTAAGCTGTTCCACCAGAATCGGAAGATAATGCT
>N_1065
AATGCTCGCTGCCGGTATATCGCGTGATATCGGAGGTCACA
>N_1066
TATCGCGTGATATCGGAGGTCACAATCGTGACCTTCTCGCG
>N_1067
GAGGTCACAATCGTGACCTTCTCGCGCGGGCGCACGATCTG
>N_1068
CGATCTGATCCAGCGGCGGACTGCCCAGCGGTTGAGCAAGC
>N_1069
CGGACTGCCCAGCGGTTGAGCAAGCGCCTCCCGCACCAGAT
>N_1070
ATATCCGCGGCGGTAAGACGCTCGGCGTGAGGATCCTTGCC
>N_1071
AAGACGCTCGGCGTGAGGATCCTTGCCCCGGGCAGATCGCA
>N_1072
GGGCAGATCGCAGCGGAACACCTCGTGTCCGTATTTCAGTT
>N_1073
CTCGTGTCCGTATTTCAGTTCGCATCTCGTCATAAATCGTT
>N_1074
GTTCGCATCTCGTCATAAATCGTTCCAAAACAAGATATTAG
>N_1075
GTTCCAAAACAAGATATTAGCACACAAAGAAGGTTAAAGGA
>N_1076
CACAAAGAAGGTTAAAGGAACATTCATAAAGGTAGTTGCAA
>N_1077
CATAAAGGTAGTTGCAAAGGCTTTTTGTCGCAAAGTTTGAA
>N_1078
TTTTGTCGCAAAGTTTGAATCTGCCAGCAAGGGTCCGGCAA
>N_1079
TGCCAGCAAGGGTCCGGCAACGTCTCCTCGCTGCATCGCAT
>N_1080
TCCTCGCTGCATCGCATCGGCGGAAGCATTATATCCCAAAT
>N_1081
ATCGGCGGAAGCATTATATCCCAAATGCCTTTCAATGAGGT
>N_1082
CAAATGCCTTTCAATGAGGTCACGTCCCGGCTCGATTCCTA
>N_1083
GATTCCTAAAGCGGTCAGAACCAGGCAGAGGAATTTAAACA
>N_1084
GAGCACCCTCCGTAAAAGGGCCAGAACCGCCCAATTATGGA
>N_1085
AGAACCGCCCAATTATGGAACACTTATTTCCGAGCGGAGCG
>N_1086
ATGGAACACTTATTTCCGAGCGGAGCGGATATTCGAATTAT
>N_1087
TATATCGCAGGGACAATGATCGCAAGGCTAAAATCGACGGC
>N_1088
AATGATCGCAAGGCTAAAATCGACGGCGGTCTCCCATGAAA
>N_1089
CTAAAATCGACGGCGGTCTCCCATGAAAACCACTGTCCACA
>N_1090
TCTCCCATGAAAACCACTGTCCACAAAGCTTCAGACGAAAG
>N_1091
GCCAGGGCATAGAATGCCTGCGGAGCTCTTATGAAACCAGC
>N_1092
CTGCGGAGCTCTTATGAAACCAGCCAAAAACCGCATTAAAA
>N_1093
AGCCAAAAACCGCATTAAAACCATCTTCGTCTGCCAGCAGT
>N_1094
ATTAAAACCATCTTCGTCTGCCAGCAGTGCGGCGGCACAAG
>N_1095
CTGCCAGCAGTGCGGCGGCACAAGCCCCAAATGGCTGGGAC
>N_1096
GCGGCACAAGCCCCAAATGGCTGGGACGCTGCCCCGACTGC
>N_1097
AAGACCGCGCCTGCCCGTGACAGCCGCGCCCCCACTTCAAG
>N_1098
CCCCCACTTCAAGCAGCCGTCCGCAAAGACTGCCCCAGGTC
>N_1099
CAGCCGTCCGCAAAGACTGCCCCAGGTCGCGGTCACCAAGG
>N_1100
CAGGTGCTGGGCGGCGGAATCGTGGCCGGGTCATTCATCCT
>N_1101
GGAATCGTGGCCGGGTCATTCATCCTGATCGGCGGCGATCC
>N_1102
AGCCGCCTGTCCGAACAGGGCAGCGCCCTGTATGTGACCGC
>N_1103
AATCGGCGCGCCAGGTCAAACTGAGAGCGGACCGGCTGGGA
>N_1104
TCAAACTGAGAGCGGACCGGCTGGGAGTCTCGCCGCGCGAT
>N_1105
GGACCGGCTGGGAGTCTCGCCGCGCGATGTTTTTCTGCTGG
>N_1106
TCTCGCCGCGCGATGTTTTTCTGCTGGCCGAAACCTCCCTT
>N_1107
TTTCTGCTGGCCGAAACCTCCCTTGAAGCGATTCTCGAACG
>N_1108
AAACCTCCCTTGAAGCGATTCTCGAACGGGTTGCGGAACTC
>N_1109
AACGGGTTGCGGAACTCAAACCCGCTTTTCTGGTCATCGAC
>N_1110
GGTCATCGACTCGATCCAGACCATTTTCACCGCCGCCCTGG
>N_1111
CAGGTCGCCAAAGGGGACGGCATCCCGACCTTTCTGGTCGG
>N_1112
AAGACGGCGCCATCGCCGGACCCCGCATGCTGGAGCACATG
>N_1113
CGCATGCTGGAGCACATGGTCGACACGGTGCTTTACTTCGA
>N_1114
ATGGTCGACACGGTGCTTTACTTCGAGGGCGATCCAGGTCA
>N_1115
ACTTCGAGGGCGATCCAGGTCATCCCTACCGCATTCTACGC
>N_1116
TTCGGCTCCACCAACGAGATCGGCGTGTTTCAGATGAAAGA
>N_1117
GTGTTTCAGATGAAAGACCGCGGCCTGGCCGAAGTTTCCAA
>N_1118
CGCGGCCTGGCCGAAGTTTCCAATCCTTCGGAACTTTTTCT
>N_1119
AAGTTTCCAATCCTTCGGAACTTTTTCTGTCGGAGCGCCCG
>N_1120
CGGAACTTTTTCTGTCGGAGCGCCCGGACGGCGCGGCCGGC
>N_1121
GCAGCGCAGTGGTTCCGGCTCTCGAAGGAAGCCGTCCTATC
>N_1122
CTCGAAGGAAGCCGTCCTATCCTGGTCGAACTGCAGGCGCT
>N_1123
TATCCTGGTCGAACTGCAGGCGCTGGTCTCGACCACCTCCT
>N_1124
ACCTCCTTCGGCACGCCGCGCCGCACCACCATGGGCTTTGA
>N_1125
CCGCGCCGCACCACCATGGGCTTTGACCATAACCGGGTTTC
>N_1126
CTTTGACCATAACCGGGTTTCGCTATTGGTCGCCGTGCTCG
>N_1127
TTTCGCTATTGGTCGCCGTGCTCGACAAAAAAGTCGGGCTG
>N_1128
TGCTCGACAAAAAAGTCGGGCTGTCTCTGCCCGCCCAGGAT
>N_1129
AGTCGGGCTGTCTCTGCCCGCCCAGGATATTTTTCTCAATG
>N_1130
TGCCCGCCCAGGATATTTTTCTCAATGTCGCCGGAGGCGTG
>N_1131
AATGTCGCCGGAGGCGTGCGCCTCGACGAACCGGCGGTCGA
>N_1132
CGTCATGGCCGCGCTGGCTTCAAGTCATCTCAACCGTGCCA
>N_1133
CTGGCTTCAAGTCATCTCAACCGTGCCATACCACAACGCAC
>N_1134
AACCGTGCCATACCACAACGCACCATCGTCTTCGGCGAAGT
>N_1135
TGGGGCTGGCGGGCGAAGTACGGGCGGTTTCGCACCCCGAC
>N_1136
AGTACGGGCGGTTTCGCACCCCGACCTGCGCGTCAAGGAGG
>N_1137
CTGCGCGTCAAGGAGGCCGCCCGTCTCGGTTTTAACCGCTG
>N_1138
TCGGTTTTAACCGCTGCATTCTGCCCGCCGGCAATCTGAAA
>N_1139
TCAAAAGCGCCGAGGAGATGCTCGAAGACATTTTCACCCCG
>N_1140
GGAGGAAAACGAAAAATGAGCGATCATTTGACCCATTTCGA
>N_1141
AAATGAGCGATCATTTGACCCATTTCGACGCCGAAGGCCGC
>N_1142
CGATAGCGCACGGCGAAATCCGCATGAAGGAATCCACCCTC
>N_1143
GAAATCCGCATGAAGGAATCCACCCTCACCCGCATCCTTGA
>N_1144
GAAAAAGGGGATGTCTTTGCCGTGGCACGCGTCGCCGGCAT
>N_1145
GTGGCACGCGTCGCCGGCATCATGGGCGCAAAGAAAACCCC
>N_1146
CATGGGCGCAAAGAAAACCCCGGACCTGATCCCCCTGTGCC
>N_1147
AAAACCCCGGACCTGATCCCCCTGTGCCACCCGCTGCCCAT
>N_1148
CCCCCTGTGCCACCCGCTGCCCATCGGCTCCATTCAACTCG
>N_1149
CGCTGCCCATCGGCTCCATTCAACTCGATTTCACCCCTCGC
>N_1150
CATTCAACTCGATTTCACCCCTCGCCCCGGCGCCGGACGGG
>N_1151
GACGGGTTGAAATCGAGGCTCGGGTGTCGGTGGACGGAAAA
>N_1152
GAGGCTCGGGTGTCGGTGGACGGAAAAACAGGCGTCGAAAT
>N_1153
AACAGGCGTCGAAATGGAAGCCCTGACTGCCGTTTCCACGG
>N_1154
GAAGCCCTGACTGCCGTTTCCACGGCGGCACTGACCATCTA
>N_1155
GCGGCACTGACCATCTACGACATGTGCAAAGCGGTGGACAG
>N_1156
GACATGTGCAAAGCGGTGGACAGGGAGATGGAGATCGGCGC
>N_1157
GTGGACAGGGAGATGGAGATCGGCGCCATCCGCCTGATGGA
>N_1158
AAGCGGCACATTCATCCGTGCACGGGAGGACGCATCATGAG
>N_1159
ACGGGAGGACGCATCATGAGCCAGGCTCAGAACGACCCGCC
>N_1160
ACGGCCCAGTTTCGCATCCGCCGTGCATTTCTGCTGCCTCT
>N_1161
GCATTTCTGCTGCCTCTCGGCCTGCTGTTGGCCCTCTCCGT
>N_1162
GGCCTGCTGTTGGCCCTCTCCGTCGCCCTGCTGATCGTCAC
>N_1163
GGGCAGAGCACCGGCAAGATCATCGTTTTAAGCGCCCTGAT
>N_1164
TTTAAGCGCCCTGATCATTCCAGTGGCAGGCATTTTTCTTG
>N_1165
GGCATTTTTCTTGAAAGCGCCACCCGAAGCGCGGAGATCGG
>N_1166
CGCGGAGATCGGCCCCGAGGCGATCACCATTCATAAATTCC
>N_1167
GCGATCACCATTCATAAATTCCTGCGCAACCGCTCCCTGCG
>N_1168
AACCGCTCCCTGCGCTACGACGAGGTGACCGAAGTCGAGGC
>N_1169
GTGGTGGTCAAAAAGCGCGCCTTCCTGAGTATCAGCAGCGA
>N_1170
CCTGAGTATCAGCAGCGAGGCGCATTTTTTGATCATCTCCA
>N_1171
GGTCATTGTTGTCCCATGTTCCGGACGAGGTGGTCACAGAG
>N_1172
CATGTTCCGGACGAGGTGGTCACAGAGCAGGCACGAAAGAT
>N_1173
AGGTGGTCACAGAGCAGGCACGAAAGATGGCGGCGGACCCG
>N_1174
GCAGGCACGAAAGATGGCGGCGGACCCGCCCGTGAAGAGTT
>N_1175
GACCCGCCCGTGAAGAGTTCCGATATCGTTTCCTGCTGGAT
>N_1176
AGTTCCGATATCGTTTCCTGCTGGATTGCGACGACACTGAT
>N_1177
ATTCTGGCGGTGCAGCTCTACGGCCGGTTTTGAATACTACT
>N_1178
CCGGTTTTGAATACTACTGTCCCGTGCGACGACGCACGGTG
>N_1179
TACTGTCCCGTGCGACGACGCACGGTGATGGACTCACCGCC
>N_1180
ACGACGCACGGTGATGGACTCACCGCCGACGCCCCAGTTGT
>N_1181
TGGACTCACCGCCGACGCCCCAGTTGTCCGTCTCCACTTCG
>N_1182
CCAGTTGTCCGTCTCCACTTCGTCGATGACCACCACCGTGG
>N_1183
GTGGTGGCGGGGTTCTTGCCCAGCACATCCACCAGCAGTTG
>N_1184
ACCAGCAGTTGAGTAGCGCCCTCGATCAGGCGCGCCTTCTG
>N_1185
CAGGCGCGCCTTCTGCTCGGCGGTGGCGCCTTCTTTGGTGA
>N_1186
GTGGCGCCTTCTTTGGTGATCTTGATGTTGACATAAGGCAT
>N_1187
ATCTTGATGTTGACATAAGGCATCGTGTCGACTCCTTTCAA
>N_1188
ATAAGGCATCGTGTCGACTCCTTTCAAATTTGGCTTTCTTG
>N_1189
TCGACTCCTTTCAAATTTGGCTTTCTTGCGAAAGCATCATG
>N_1190
ATTTGGCTTTCTTGCGAAAGCATCATGGTTGAGGGGCATCA
>N_1191
ATCATGGTTGAGGGGCATCACTGAATCCACGATCCAGCGCG
>N_1192
GCATCACTGAATCCACGATCCAGCGCGATAAAGACAGCGCC
>N_1193
ATCCAGCGCGATAAAGACAGCGCCCACGCCAATAGCGAGGG
>N_1194
GCCCACGCCAATAGCGAGGGCTGCCAGCAAAAGGGGCAGAC
>N_1195
AGGGCTGCCAGCAAAAGGGGCAGACCGAAACCATGATGAAG
>N_1196
ATGATGAAGATCCGCGAGGACTCCGGCGGCAGGGGGACCGA
>N_1197
GACTCCGGCGGCAGGGGGACCGAGCATTTGCCCGATACCGA
>N_1198
GAACGGCATGCGCCGCCCCCCTTCTGCCATCACCAGGGCCA
>N_1199
CCCTTCTGCCATCACCAGGGCCACGATCCCCATAAAAGTGG
>N_1200
AAAGAAAACGCTGAAAAAGCCACAAGCAGCATGCTTTCAGC
>N_1201
CACAAGCAGCATGCTTTCAGCGCCAATACCCGCCAGGATTC
>N_1202
CTTTCAGCGCCAATACCCGCCAGGATTCCCGTCGCCTGCAA
>N_1203
CAGGGCGAAGCGCGTTCCGACCCGCCGGGCAAAGCGGGGCC
>N_1204
TTCCGACCCGCCGGGCAAAGCGGGGCCACAATAAAGTCGAC
>N_1205
AAGCGGGGCCACAATAAAGTCGACGGCATGGCCGCCAACCC
>N_1206
TAAAGTCGACGGCATGGCCGCCAACCCCACCGCGACCCAGG
>N_1207
CAACCCCACCGCGACCCAGGCATAGGGGGCCAGATGCGCCA
>N_1208
CAGGCATAGGGGGCCAGATGCGCCATACCGGGCGCAGCAGC
>N_1209
CACCAGGAATGTGGCGGTGACCACATAGCCGAGCCCCTCGA
>N_1210
CCCCTCGAAGAAGTAGGCGACCGCCAGCGGCCAGAGGGGCT
>N_1211
CCCCCTGCGCCGCCCCAGGGCTACGCCAAGCGCTGCAAGCA
>N_1212
AAGCGCTGCAAGCAGAACGGCAATTAGGCCACTGCCGATCC
>N_1213
GAACGGCAATTAGGCCACTGCCGATCCAGGTCCCCTGCCAG
>N_1214
GGTCCCCTGCCAGCCGCCCACCTTATCAAAAACCGGCACCA
>N_1215
CCCACCTTATCAAAAACCGGCACCAGCGACCCGCTCAGGGC
>N_1216
AGCGACCCGCTCAGGGCGATCCCCAATCCAACTCCGCCGTA
>N_1217
GGCGATCCCCAATCCAACTCCGCCGTACAGGGCGCCGAACC
>N_1218
TCACTGGAAATCAGGATAAACAGCAGCGCACTGGCGATCCC
>N_1219
GATAAACAGCAGCGCACTGGCGATCCCGCCGACAAGACGCA
>N_1220
CACACCCAGAGGGTTTGGGTCATCGCCATAAAGAAAGTGGT
>N_1221
GTGGCAATGCTGGCCAGTAGCGCCGCTATTCCCACCAGCCG
>N_1222
CAGTAGCGCCGCTATTCCCACCAGCCGGTGGCCACAGCGGG
>N_1223
CGAGCAGGCCAGGGCACCGACCAGGTAACCCAGGTAATTGA
>N_1224
CTCAAGCCAAGGTCGCGCTGCATCAGGGGCAGAATCGGAGT
>N_1225
AGCCCCAGCATCCCCCCAAGCAGGATAAAAAAAGACTGCCA
>N_1226
TGCCAGGCCCGCCGGGCCGCCTCATCCGGATGAATTATTTT
>N_1227
GGATGAATTATTTTCTTGGTCATGAGATCTATTCTACGGAC
>N_1228
TCTTGGTCATGAGATCTATTCTACGGACATTCGGATCTCAG
>N_1229
TATTCTACGGACATTCGGATCTCAGGCAAGAAAATGTATAC
>N_1230
CTCAGGCAAGAAAATGTATACAATTGCGCTTTTGCGCGCTG
>N_1231
TGTATACAATTGCGCTTTTGCGCGCTGCGTTGTATTGTGAA
>N_1232
GCTGCGTTGTATTGTGAATTCGGGTTGGATTCTACGAAGAG
>N_1233
TGAATTCGGGTTGGATTCTACGAAGAGGAGATCAAGGACAT
>N_1234
TACGAAGAGGAGATCAAGGACATGTTTGGACTGGGAACACA
>N_1235
GGACATGTTTGGACTGGGAACACAAGAACTGATCATTATTC
>N_1236
CTGGGAACACAAGAACTGATCATTATTCTGGTGCTGGTTCT
>N_1237
AACTGATCATTATTCTGGTGCTGGTTCTGATCATTTTCGGC
>N_1238
GCGCCCTCGGCAAGGGACTGCGCAACTTCAAATCCGGCATG
>N_1239
CTGCGCAACTTCAAATCCGGCATGAAAGACGATGAAGACGA
>N_1240
GGCATGAAAGACGATGAAGACGAGAACAGCGACAAAGCCGA
>N_1241
AGAACAGCGACAAAGCCGAACGACTTGAAGATGGGTCCGAG
>N_1242
CTTGAAGATGGGTCCGAGGACAAAAAAGGCTGAGTCGGAGT
>N_1243
AAAGGCTGAGTCGGAGTGGACAATGACGCATCAAAAAAAGG
>N_1244
ACGCATCAAAAAAAGGCCTGCCGAACATTCGGCAGGCCTTT
>N_1245
GGCAGGCCTTTTTTTGATGGCGTCGCAAAGATTCCGCCCTA
>N_1246
GGCGTCGCAAAGATTCCGCCCTACGGCGTTAGGCGTTTTTT
>N_1247
AGGCGTTTTTTTTGCGAAAACATCAGACTTTGTCAATGGCA
>N_1248
ACATCAGACTTTGTCAATGGCAAGTTTGAGACGATCGCGGA
>N_1249
ATCTGCACCAGCAGGTTCTGCAGAGAGACGCTGTCGTTGAA
>N_1250
GTTCTGCAGAGAGACGCTGTCGTTGAAACCGAATACCACCA
>N_1251
CTGTCGTTGAAACCGAATACCACCACCGGATCAACAGCCAT
>N_1252
GGATCAACAGCCATCACCGTCGTCTTGCCGGGGCTCTCCTC
>N_1253
TCACCGTCGTCTTGCCGGGGCTCTCCTCGTAAATCGCCACG
>N_1254
CCGGGGCTCTCCTCGTAAATCGCCACGTTGCAGGGGAAAAG
>N_1255
ACGTTGCAGGGGAAAAGCAACCCCATATCGATCTCAGTGGA
>N_1256
AAGCAACCCCATATCGATCTCAGTGGACAGCGCCTTGTAAG
>N_1257
GTGGACAGCGCCTTGTAAGCCACATGAGGATTGCACGCCCC
>N_1258
TGTAAGCCACATGAGGATTGCACGCCCCCAGGATCCGGTAA
>N_1259
ACGCCCCCAGGATCCGGTAACGTCGAAAATCCATCCCCATA
>N_1260
CGGTAACGTCGAAAATCCATCCCCATATCCTCCTTAAAACG
>N_1261
TCCCCATATCCTCCTTAAAACGCCGGGTCACGTCAATCTCG
>N_1262
CTTAAAACGCCGGGTCACGTCAATCTCGCTCATAAGTTTGA
>N_1263
TCGCTCATAAGTTTGAATTGCTGCTCCCGGAGTGTCGCGCG
>N_1264
CTCCCGGAGTGTCGCGCGCACCCGCTCCACCACCTCGTCAA
>N_1265
GCGCGCACCCGCTCCACCACCTCGTCAAAAGGCCTCTCAAC
>N_1266
ACCACCTCGTCAAAAGGCCTCTCAACTGTTTTTCCGAATCC
>N_1267
AAGGCCTCTCAACTGTTTTTCCGAATCCGTAAGGAAGTTTT
>N_1268
TCCGTAAGGAAGTTTTTTATCCATAAAATGGCTCCTGCACC
>N_1269
TTTTATCCATAAAATGGCTCCTGCACCGCGATGGATATTCA
>N_1270
TGGATATTCAAAATCTTCGACATCCGTATACAGCGACGCTG
>N_1271
TCTTCGACATCCGTATACAGCGACGCTGAAGCGTACCACAA
>N_1272
AGCGACGCTGAAGCGTACCACAAAGAACCCCCGGCGTCCAT
>N_1273
GTACCACAAAGAACCCCCGGCGTCCATAAGTGCAATTAACT
>N_1274
GCGTCCATAAGTGCAATTAACTTATAAACGCCGGGGGTTCT
>N_1275
ACTTATAAACGCCGGGGGTTCTTGACTGAAAAACAGTAATT
>N_1276
GGGGGTTCTTGACTGAAAAACAGTAATTTCAAAGAGCCAGA
>N_1277
AAACAGTAATTTCAAAGAGCCAGAAGGGGTTTTATCCTCGC
>N_1278
GATCACCGGGCCCTTGGCATCCCTGCGGGTCTTACGCTCCC
>N_1279
GCATCCCTGCGGGTCTTACGCTCCCAGGGCTTGCGGCCGCT
>N_1280
TCTTACGCTCCCAGGGCTTGCGGCCGCTCTTGTCACTGCGG
>N_1281
TTGTCACTGCGGCCGGCAGGCTTGCTGCCAAAGCGTTTTTT
>N_1282
CGGCAGGCTTGCTGCCAAAGCGTTTTTTACCATTTCCAGCG
>N_1283
CAAAGCGTTTTTTACCATTTCCAGCGGGGCGGGCATTGCGC
>N_1284
GCATTGCGCAGCGGGCGCGTCGGCTCAAGACCTGGAATCAC
>N_1285
AATCACCGACTGCGCCAGCGCCTGGCCGATATAGCGCTCGA
>N_1286
GGCCGATATAGCGCTCGATGCGCTGCAGGCGGATCGCCTCA
>N_1287
GCGGCAAAGGAGATGGCAATCCCGGAAGCTCCGGCGCGGCC
>N_1288
CTCCGGCGCGGCCGGTGCGGCCGATGCGGTGTACGTAATCC
>N_1289
GGTGCGGCCGATGCGGTGTACGTAATCCTCGGCGGCCTGAG
>N_1290
GTGTACGTAATCCTCGGCGGCCTGAGGCAGATCAAAATTAA
>N_1291
GATCAAAATTAATGACATGACTGATGCCGGAGACATCGAGG
>N_1292
GACATCGAGGCCGCGCGCCGCAACGTCGGTCGCGACCAGCA
>N_1293
ACGGTGCGGTTGCGCGCCCCCTGGCTCATGTCGCCGTGCAG
>N_1294
GCTGCGTGTCAGATCGCGCGCCAGAGTGTCGGCCCCCGCCT
>N_1295
CGCGCGCCAGAGTGTCGGCCCCCGCCTTGGTCGCGGAAAAG
>N_1296
GAAAAGATGATGGCGCAGGTCATGCCCTTGTCATCGGCCAG
>N_1297
CCTTGTCATCGGCCAGATGACAGAGCAGGCGTTTTTTATGC
>N_1298
CAGAGCAGGCGTTTTTTATGCTCGAGGCCGTCGGCGACATG
>N_1299
CCGTCGGCGACATGCAGATGCTGCACGATGTGTTCGTGGGT
>N_1300
CAGATGCTGCACGATGTGTTCGTGGGTCACTTTCTTGCCCG
>N_1301
ATGTGTTCGTGGGTCACTTTCTTGCCCGCGATATCGATGCG
>N_1302
GCTGCGGCGGTGATCTTCTCCACATCCTCCTTGAAGCCCAT
>N_1303
TCCTTGAAGCCCATGTCGAGCATACGGTCGGCCTCGTCCAG
>N_1304
CGGTCGGCCTCGTCCAGAATCAGAAACTCCAGCCGCGACAG
>N_1305
TGATCGATCAGTCGGCCCGGCGTGCCGACCACCAGATCGAT
>N_1306
CCGACCACCAGATCGATAGGCCGGCTCAGGTCACGGAATTG
>N_1307
GAATTGCGGGCCATAAGGTACTCCACCGAGGATCACGGCGC
>N_1308
TAAGGTACTCCACCGAGGATCACGGCGCTGCGCATATTGAT
>N_1309
CGCTGCGCATATTGATAAATCGCCCGTAGGTGCGGGTCGCT
>N_1310
TAGGTGCGGGTCGCTTCAGTCACCTGGGAAGCCAGCTCGCG
>N_1311
TGGGAAGCCAGCTCGCGGGTCGGTGTCAGCACCAGGACACG
>N_1312
GGTCGGTGTCAGCACCAGGACACGAGGGGCGCCCTTGGGAC
>N_1313
ACCAGGACACGAGGGGCGCCCTTGGGACCTTTACGCACGGT
>N_1314
GGGCGCCCTTGGGACCTTTACGCACGGTGGAGAGCTTCTCC
>N_1315
CTGGGCGGAGGCCATTACGTCACGACCAGCGATGATCTCAG
>N_1316
GGGATGGAGCGCGCCTGGATCTGGGTCGGCTCGGTATAGCC
>N_1317
CGGCTCGGTATAGCCGCAGGCTTTGATGGCGCGTTGAATAG
>N_1318
TGAATAGGTTCACTCAATTTCAGGTCAGAAAAAGTCACAAG
>N_1319
CAGAAAAAGTCACAAGAATTCCTTCTCCTTTCGCCGTCTAG
>N_1320
AGAATTCCTTCTCCTTTCGCCGTCTAGCCCGGGTTATTCAT
>N_1321
AGCCCGGGTTATTCATGAAGCTTCGTCGCGAAACCGGCAAG
>N_1322
ATGAAGCTTCGTCGCGAAACCGGCAAGTGTCCGTCAGATCA
>N_1323
CGAAACCGGCAAGTGTCCGTCAGATCAAGCCTGGCACAGGG
>N_1324
AAGCCTGGCACAGGGAGTTGCCCTACAGACGTACTCACAGT
>N_1325
GGAGTTGCCCTACAGACGTACTCACAGTACGTCGAAGCGCA
>N_1326
AGCGCAAGGAGCGAGCACGGCTTGAGATGGCGGGCAATTGT
>N_1327
GCACGGCTTGAGATGGCGGGCAATTGTCGGTTGCAGCAGAA
>N_1328
TCGGTTGCAGCAGAAGTTTTCATGAATAATCCGGGCTAAAG
>N_1329
GAATAATCCGGGCTAAAGAACAAAAGGCAATACGAGGTGGC
>N_1330
ACCGCCGGACGTCGTCAGGACACCGGGAACAAATCGGTTAC
>N_1331
TCAGGACACCGGGAACAAATCGGTTACGGCACAAACAGGAC
>N_1332
CAAATCGGTTACGGCACAAACAGGACTGGCATTTCATGCAT
>N_1333
CACAAACAGGACTGGCATTTCATGCATCGTCGCCAACCTGT
>N_1334
ATTTCATGCATCGTCGCCAACCTGTTTTGTCGCCATGGGCT
>N_1335
TCGCCAACCTGTTTTGTCGCCATGGGCTCGTGAAGGAACCG
>N_1336
GCCATGGGCTCGTGAAGGAACCGGATGCGGAGGGGTGGGTC
>N_1337
CCGGATGCGGAGGGGTGGGTCAGGGAGCGATGAGGAGCCGG
>N_1338
AGGGAGCGATGAGGAGCCGGCGGATAAAAAAAGCTGAACCC
>N_1339
GGCGGATAAAAAAAGCTGAACCCCGCCAACCAATGGAACAG
>N_1340
CCGCCAACCAATGGAACAGTCAGCGGGGCATACTACAGGTT
>N_1341
ACAGTCAGCGGGGCATACTACAGGTTTTTCACGGAAAAACA
>N_1342
GGAAAAACAAGAAGTTTTTGCGCCTTGACGTTTTTTCTAAT
>N_1343
TTTGCGCCTTGACGTTTTTTCTAATCTTCCAGCCAGTCAAA
>N_1344
TTTCTAATCTTCCAGCCAGTCAAAAGTGCGCGACACGGCCT
>N_1345
AGCCAGTCAAAAGTGCGCGACACGGCCTTTTTCCACATGTG
>N_1346
TGCGCGACACGGCCTTTTTCCACATGTGATAGTTCTTGGTG
>N_1347
TTTTTCCACATGTGATAGTTCTTGGTGCGCAGGGTGTCATC
>N_1348
GTTCTTGGTGCGCAGGGTGTCATCTTCAGACGGCTGCCAGG
>N_1349
GTGTCATCTTCAGACGGCTGCCAGGTCTTGTCAACCGCCCA
>N_1350
CGGCTGCCAGGTCTTGTCAACCGCCCAGTTCTTCTTGAGGT
>N_1351
TTGTCAACCGCCCAGTTCTTCTTGAGGTCATCGATGTTTTT
>N_1352
CATCGATGTTTTTCCAGTAGCCCACCGCCAGCCCGGCGGCG
>N_1353
CCAGTAGCCCACCGCCAGCCCGGCGGCGTAGGCGGCGCCCA
>N_1354
GCCCGGCGGCGTAGGCGGCGCCCAATGCAGTACTTTCGGAG
>N_1355
CAATGCAGTACTTTCGGAGACTTTGGGACGAATCACCGGCA
>N_1356
TCGGAGACTTTGGGACGAATCACCGGCACACCCAGAATGTC
>N_1357
CGGCACACCCAGAATGTCGGCCTGGATCTGCATCAGCAACT
>N_1358
GTCGGCCTGCATGGCGTCGACCACCTCCCGGGTCTGGAAAG
>N_1359
CACCTCCCGGGTCTGGAAAGCGGTGGACTCCAGGGTGGCGC
>N_1360
AGCGGTGGACTCCAGGGTGGCGCGTGCAATATGTCCACGGG
>N_1361
GGTGGCGCGTGCAATATGTCCACGGGTGATAAAGCGGGTCA
>N_1362
CCAGTAAGGAGCGAACAGGCCGGAAAAAGCGGGCACGAAAT
>N_1363
AAGCGGGCACGAAATAGATGCCGCCGTTGTCTTCAACCATC
>N_1364
ATAGATGCCGCCGTTGTCTTCAACCATCTTCGCCAGGTTTT
>N_1365
AACCATCTTCGCCAGGTTTTCCACGTCGGCCGAGGTGTTGA
>N_1366
TCCAGGGCATAAACGGGCTTCTCTTTACCCAACTGGTAGCA
>N_1367
TCTCTTTACCCAACTGGTAGCAGACAGTGGTCACCAGCCCA
>N_1368
ACCAGCCCATGCTTGCTGTGCACGATCTCGTTACCGGTATT
>N_1369
GGTGCCGTAAGTATTTTTTGCCTCCCCCACCTCGAAGCAGG
>N_1370
GCAGGTCTGTCCGACGGTGGCTGCCTGCTGATCGCCGAGGT
>N_1371
ATCGCCGAGGTCGCCGCAGACGGGAATTTCTCCGCCGAAAG
>N_1372
CTCCGCCGAAAGGACCGCCGCTGCGGGTCAGCCCGTAGAAT
>N_1373
GCGGGTCAGCCCGTAGAATTCCGGGTCGCTCGATGGACGAA
>N_1374
ATTCCGGGTCGCTCGATGGACGAATCTGCGGCAGCATGGAG
>N_1375
GCGGGGGATGCCGAGTTCGGCCAGGATTTCATCATCCCAGT
>N_1376
CAGTCAAGAGTTTCCAGGTTCATCAGCAGCGTGCGCGAGGC
>N_1377
GCGCGAGGCGTTGGTGACGTCGGTGACATGGGCAGCTTCAG
>N_1378
CCGGGCCGCCGGTGAGCTTCCAGATCACCCAGGTGTCCATA
>N_1379
TTCCAGATCACCCAGGTGTCCATATTGCCGAACAGCGCATC
>N_1380
ATCGCCACGCTCGGCGGCCTCGCGCAGGCCGGGTACGTTGT
>N_1381
AGGCCGGGTACGTTGTCGAGCATCCACTTGATTTTCGGTCC
>N_1382
TTCGGTCCGGAAAAATAGGTCGCCAGCGGCAGTCCCGTCTT
>N_1383
AATAGGTCGCCAGCGGCAGTCCCGTCTTGGGGCGGAAGCGA
>N_1384
GTCCCGTCTTGGGGCGGAAGCGATCCTGGCCGCCGTTTTCG
>N_1385
CGTTTTCGGAAAGCTGGTTGCAGATCTTGTCGGTGCGGGTG
>N_1386
GGTTGCAGATCTTGTCGGTGCGGGTGTCCTGCCAGACGATA
>N_1387
CCTGCCAGACGATAGCGTTGCAGTAGGGCTGCCCGGTTTTT
>N_1388
AGCGTTGCAGTAGGGCTGCCCGGTTTTTTTATCCCAGACGA
>N_1389
GGTTTTTTTATCCCAGACGACGGTGGTTTCGCGCTGGTTGG
>N_1390
CCCGGCCTTCTCGGTGGCGGCATGAATCACGTCCTTGGTAC
>N_1391
GTGGCGGCATGAATCACGTCCTTGGTACGCTTCCAGACTTC
>N_1392
TCACGTCCTTGGTACGCTTCCAGACTTCCATGGCATCGTGC
>N_1393
CAGACTTCCATGGCATCGTGCTCCACCCATCCTGCCCTGGG
>N_1394
CCACCCATCCTGCCCTGGGGCAGATCTGCTCATGTTCGAGC
>N_1395
CAGATCTGCTCATGTTCGAGCTGGTGGTTGGCGACGGTTTC
>N_1396
TTCGAGCTGGTGGTTGGCGACGGTTTCGCCACCGCGGTTGA
>N_1397
TGAAGATCATACAGCGGGTGCTGGTGGTTCCCTGGTCAAGC
>N_1398
TCCCTGGTCAAGCGCGACAACGTATTTAGCCATGACGATTC
>N_1399
GACAACGTATTTAGCCATGACGATTCTCCCCCGTTTGTTTT
>N_1400
TCTCCCCCGTTTGTTTTTTGCACCTGTTCAGCATGGGCTCG
>N_1401
CCTTGTCATGGGAGTTGCGACCCCCGCGAGTTGAATAGTTA
>N_1402
GTTGAATAGTTACGTTTTTTCAGGTTTCTCATAGACTAACC
>N_1403
TTTTTCAGGTTTCTCATAGACTAACCGACGACCAGTCTTGT
>N_1404
TAGACTAACCGACGACCAGTCTTGTCACAACGGTCTGATAC
>N_1405
ACCAGTCTTGTCACAACGGTCTGATACAAAACAGCTCCGAG
>N_1406
CAAAACAGCTCCGAGCACACCGCCAATCACCGGCCCTGCGA
>N_1407
CACACCGCCAATCACCGGCCCTGCGATCGGCACCCAGGAGT
>N_1408
GATCGGCACCCAGGAGTAGGCCCAATCGGAGTGCCCCTTGC
>N_1409
GAGTAGGCCCAATCGGAGTGCCCCTTGCCCGCAATGGGCAA
>N_1410
CCCTTGCCCGCAATGGGCAACAGCGCATGGGCCAGGCGGGG
>N_1411
CGCATGGGCCAGGCGGGGCCCGAGATCGCGTGCCGGATTGA
>N_1412
TGCCGGATTGATAGCGTAGCCGGTGGGACCGCCAAGCGAGA
>N_1413
GTGGGACCGCCAAGCGAGAGCCCGAGGCTGAAGACCAGAAT
>N_1414
GAGAGCCCGAGGCTGAAGACCAGAATCCCAACGGCGTAAGG
>N_1415
AGAATCCCAACGGCGTAAGGCCCGAATCCACTGCCGATGCC
>N_1416
GCCCGAATCCACTGCCGATGCCGTTGTTGGCGTTAAATATC
>N_1417
GTTGTTGGCGTTAAATATCCCCATAACCCCAATCAACAGAA
>N_1418
AATATCCCCATAACCCCAATCAACAGAAAGGCAGTACCGAT
>N_1419
AGTACCGATGATCTCCGTCACCAGGTTGCGGCTGTAGGCAC
>N_1420
CCAGGTTGCGGCTGTAGGCACGGATCGCCGGGCCGGTGCAG
>N_1421
GGGCCGGTGCAGAAAACCGCCAGCTTGAGTTCGGGCGAGTC
>N_1422
TTCGGGCGAGTCAGTCTTGCCCCAATGCGGCAGATAGGCCA
>N_1423
ATAGGCCAGCCACACCAGCACCGCGCCGGCAAAAGCTCCGG
>N_1424
CCCGCACATGTAGATCACAGCATCCATCGCACCGACCTGGC
>N_1425
ACCTGGCCGATGGCGACAAACCCAAGAGTCACCGCAGGGTT
>N_1426
GACAAACCCAAGAGTCACCGCAGGGTTGATATGTGCGCCGC
>N_1427
CACCGCAGGGTTGATATGTGCGCCGCTGATCCAGCCCGCCA
>N_1428
TATGTGCGCCGCTGATCCAGCCCGCCACATACACAGCGATA
>N_1429
GATCCAGCCCGCCACATACACAGCGATAGCAACGCCAAACC
>N_1430
CATACACAGCGATAGCAACGCCAAACCCCCATCCCGCAGTA
>N_1431
AGCAACGCCAAACCCCCATCCCGCAGTAATCACGATCCAGC
>N_1432
CCGCAGTAATCACGATCCAGCCGGAATTCTGCCCTTTAGAT
>N_1433
GAATTCTGCCCTTTAGATTTCTCCAGCAGGACGTTGGCGAC
>N_1434
TTTCTCCAGCAGGACGTTGGCGACCACGCCGTCACCCAGCA
>N_1435
GCGACCACGCCGTCACCCAGCAAAACCAGGATCATGGTCCC
>N_1436
AGCAAAACCAGGATCATGGTCCCGATAAACTCGCCCAGAAA
>N_1437
TCATGGTCCCGATAAACTCGCCCAGAAAGATATCGCTGCCC
>N_1438
CGCCCAGAAAGATATCGCTGCCCGCCACGATGCACCTCCTT
>N_1439
CTGCCCGCCACGATGCACCTCCTTTATCCGTTCCACCTTGT
>N_1440
TGCACCTCCTTTATCCGTTCCACCTTGTGTTAAATCAATAG
>N_1441
TGTTAAATCAATAGAAAAAACCTTCAATCCTTAGCGGAGAG
>N_1442
AAAAAACCTTCAATCCTTAGCGGAGAGCCGCTGAGAAGGAG
>N_1443
GATCCATCAGATCTGTATCTCACCACCGCTCCCCGCCTCTG
>N_1444
TGTATCTCACCACCGCTCCCCGCCTCTGCGTTGAAGCCTTT
>N_1445
CCCCGCCTCTGCGTTGAAGCCTTTTGTTCTAGTCAGTGAGG
>N_1446
TTGAAGCCTTTTGTTCTAGTCAGTGAGGGTTTTCACTTCTG
>N_1447
TGAGGGTTTTCACTTCTGCGCACTCGGCACAGAGGAGATGG
>N_1448
CAGCGACTGATCGACCCAGCCGGAGACTCGCTGTACCAGCG
>N_1449
TCGCTGTACCAGCGGCAGCTCACGCTCCACCGTATGTTCGA
>N_1450
TCCACCGTATGTTCGAGACACAGCCCCTTGCCGCACACCGA
>N_1451
GCCCCTTGCCGCACACCGAGCAGACTGCCACGGCCGGAGTT
>N_1452
GGCCGGAGTTTCTTTGTTTTCTCTGGCACAGGGATAACAGT
>N_1453
CTGGCACAGGGATAACAGTTCATAATCTTTTTCCTCCTAGA
>N_1454
AACAGTTCATAATCTTTTTCCTCCTAGAGAGCGGTTTGCAG
>N_1455
TCCTCCTAGAGAGCGGTTTGCAGACGCTCGGCGAACAGGTC
>N_1456
CAGACGCTCGGCGAACAGGTCGCGCTCCGCCTGACACCTTG
>N_1457
GGTCGCGCTCCGCCTGACACCTTGGTTCATCCCAGGACAGC
>N_1458
TCTTTCGCCATGATTGCGATCACCCGCTCGGCAGCCATCCC
>N_1459
CTCGGCAGCCATCCCAGCCGCTTCCTTGTCGAGCAGAGCGA
>N_1460
GACCACGTGGGCCACCTCGGCTTCGATCACCGGATGGTCGG
>N_1461
ATCACCGGATGGTCGGGATGCAGACGCTCGCCAAGCCCTTG
>N_1462
CCAAGCCCTTGTCGGGCCAGCTCTGCCACCTTGGGCGCTTC
>N_1463
TGCAGATGCGAGGCCACATCCTCGGCCAGATTGAAATCACG
>N_1464
CAGAACCTGATCGCCATCTTCACGATAATCTTCAGCCCCGA
>N_1465
CGATAATCTTCAGCCCCGACCAGGGGCAGATGATCTGTGAA
>N_1466
AAGCATTCTGCTGCAGGAGACAGATTAAACGTCTTGACGGC
>N_1467
AGACAGATTAAACGTCTTGACGGCATGATCGACTGCATCCT
>N_1468
ATGATCGACTGCATCCTGTGCCATCTTCCGATAGGTCGTCC
>N_1469
GCCATCTTCCGATAGGTCGTCCATTTGCCGCCGGCAATGGT
>N_1470
CAATGGTCAGCAGCCCCGAACCGCTGACCTGAATAATATGA
>N_1471
CTGAATAATATGATCGCGGGCCAGGCGCGCGGTATCGGCCG
>N_1472
GCCGCCTTGGGGTCATGCAGCAGCGGGCGCAGTCCGGACCA
>N_1473
AGCAGCGGGCGCAGTCCGGACCAGGTCGATTTGATATCCTT
>N_1474
GGACCAGGTCGATTTGATATCCTTCTCGGTGATCTCCAGGT
>N_1475
TTGATATCCTTCTCGGTGATCTCCAGGTCGAAATACTTGCT
>N_1476
TCTCCAGGTCGAAATACTTGCTGATATGCCGCAGCAGATAG
>N_1477
TACTTGCTGATATGCCGCAGCAGATAGGCGACTTCTTCCTC
>N_1478
CAGCAGATAGGCGACTTCTTCCTCCTTGGGGCGTGGATGGT
>N_1479
CTCCTTGGGGCGTGGATGGTCGGTGATCTCCGCCGGTTCAT
>N_1480
GGTTCATCGGTGGTACCGATCAGCGCATGTCCCTGCCAGGG
>N_1481
AGCGCATGTCCCTGCCAGGGCAGGATGAAAAGCACCCGGCC
>N_1482
AGCACCCGGCCGTCCTCGGTCTTGGGGATCATCAGGCCGGT
>N_1483
TTGGGGATCATCAGGCCGGTCTCCGGAGGAACGAAACGTTT
>N_1484
GGAGGAACGAAACGTTTGTCCAGCACAATGTGAATACCTGA
>N_1485
TGTCCAGCACAATGTGAATACCTGAGCTGGCCTTGAGGATT
>N_1486
GCTGGCCTTGAGGATTGGTTCGACATCCGGCTCATCCATCC
>N_1487
CATCCGGCTCATCCATCCGGCGGATACTGTCGACGAAGGGG
>N_1488
GATACTGTCGACGAAGGGGCCGGCCGCGTTGACTACGCCCC
>N_1489
GGGGCCGGCCGCGTTGACTACGCCCCGGGCACGCACCATGA
>N_1490
CCGGGCACGCACCATGAATTCTTCACCGCTGATCTTGTCCC
>N_1491
TCCTTCACCAGCGACAAGGCCTCAACGTGATTGGCGGTGAC
>N_1492
CAAGGCCTCAACGTGATTGGCGGTGACCGCACCCTGGCGGC
>N_1493
GCCATGCGCGCGTCGTTGAACTGGCCGTCATAATAGAGCAC
>N_1494
AACTGGCCGTCATAATAGAGCACACCGGCTTTGAGCCCTTC
>N_1495
TAGAGCACACCGGCTTTGAGCCCTTCGCTCTTGAGCATGGG
>N_1496
TTGAGCCCTTCGCTCTTGAGCATGGGGAAACGTTTCAGCGC
>N_1497
GGGAAACGTTTCAGCGCCTCCTTGCGGCTGACGATGCGGCT
>N_1498
CGGCTGCCGCCGATCCCCATCTTGCCGGCCAGAATATCGTA
>N_1499
CCGGCCAGAATATCGTAGAGCTTGAGGCCGGCAAAGATGTA
>N_1500
GGCAAAGATGTAGGGCACTTCAAGCCAGCTGTAGAGCGGCG
>N_1501
TCAAGCCAGCTGTAGAGCGGCGTTACCAGCGGCAGGCGGTT
>N_1502
AGGCGGTTGGCGAGATGGGGCGCGTTTTTAAGCAGAACGCC
>N_1503
TTTTTAAGCAGAACGCCACGCTCATAGAGGCCGTCCTTGAC
>N_1504
GCCACGCTCATAGAGGCCGTCCTTGACCAGGTTGTACTGGG
>N_1505
CCGTCCTTGACCAGGTTGTACTGGGTCCGGTCGAGGCGCTT
>N_1506
GTCCGGTCGAGGCGCTTGATCGCCATTTCGAGGTAACGCAC
>N_1507
CCATTTCGAGGTAACGCACCCCGCCATGCACCAGCTTGGTG
>N_1508
CATGCACCAGCTTGGTGCTGCGGCTGCTGGTCCCCTCCGAA
>N_1509
CTCCGAAAAATCATTTTTTTCGATCAGGGCGGTCTTCAGGC
>N_1510
GCGCCTCCGCCGATCACCAGCAGGTCATAGGGATCATCTTG
>N_1511
CAGCAGGTCATAGGGATCATCTTGCCGTAAGCGGGAAAGGA
>N_1512
TTGCCGTAAGCGGGAAAGGACCTGCTTTCTTGTCATAACCG
>N_1513
CGCCTCCTTTATATAATGGGCTCTCTTGTGTTCTAAAACGA
>N_1514
CTCTTGTGTTCTAAAACGAACATAGCAGGGGCCTAAATGTT
>N_1515
GGGGCCTAAATGTTTGTAAACGAAAAAAAGCATAAAGTTTT
>N_1516
AGCATAAAGTTTTAAAATAGCAAGACGGACTTCTTTACATT
>N_1517
AGACGGACTTCTTTACATTGCCGAGAAAGATGGGAGTTCTT
>N_1518
TGCCGAGAAAGATGGGAGTTCTTTGTGGATTTTTTTTAGGA
>N_1519
ATTTTTTTTAGGAAACATGGCAAAATTGTTTTCGTTTTCAT
>N_1520
GGCAAAATTGTTTTCGTTTTCATTTAATATTTGTTCGACAA
>N_1521
GTTTTCATTTAATATTTGTTCGACAACGAAAAGAGAGCTTT
>N_1522
GACAACGAAAAGAGAGCTTTCGATGACGCCCAGTCAACCCG
>N_1523
ATGACGCCCAGTCAACCCGACCTCACTCCGCGCCAGCAGCA
>N_1524
AACCCGACCTCACTCCGCGCCAGCAGCAGATCATGGACCTG
>N_1525
TCGCCACCGAAGAGATGGTGCGCATTCTCGACGTTACCCCG
>N_1526
GGTGCGCATTCTCGACGTTACCCCGCAAACCATCCGCCGCG
>N_1527
ACGTTACCCCGCAAACCATCCGCCGCGACATCAACGAACTC
>N_1528
ACCATCCGCCGCGACATCAACGAACTCTGCTCCCAGGGGCT
>N_1529
ACGAACTCTGCTCCCAGGGGCTGTTGCGACGCTATCACGGC
>N_1530
GGGGCCGGCCTGGCTTCGAGCATTGAAAACGTCGACTATCA
>N_1531
CTCTGGTGGCCGACCAGATTCCGGACCGGGCCTCTATCTTC
>N_1532
ATTCCGGACCGGGCCTCTATCTTCATCAATATCGGCACGAC
>N_1533
ACGACCACCGAGGAGGTGGCCAAAGCTCTGCGTGACCATCA
>N_1534
CATCAGGGGCTGCGAGTCATCACCAACAACCTCCATGTCGC
>N_1535
GCGGCCCTGCTGAGCGCCAACGCCGATTTTGAGGTCACTAT
>N_1536
GCCAACGCCGATTTTGAGGTCACTATTGCCGGCGGCATTGT
>N_1537
GAGGTCACTATTGCCGGCGGCATTGTGCGCCCGCGCGATGG
>N_1538
CGCCCGCGCGATGGCGGCATCATCGGCGAGGCCACCCTCGA
>N_1539
CGTCAGTTCAAGGTCGATTACGGCATCATCGGCATCTCCGG
>N_1540
GGCATCATCGGCATCTCCGGCATCGACCGTGACGGCTCACT
>N_1541
GACCGTGACGGCTCACTGCTCGACTTCGACTACCGGGAAGT
>N_1542
CACTGCTCGACTTCGACTACCGGGAAGTCAAAGTGGCGCAG
>N_1543
CTACCGGGAAGTCAAAGTGGCGCAGGCCATCATCGCCAACT
>N_1544
CCAACTCGCGCAAGGTATTTCTGGCAGCGGATCACACCAAG
>N_1545
TTTCTGGCAGCGGATCACACCAAGTTCGGCCGTAACGCCCT
>N_1546
ACCAAGTTCGGCCGTAACGCCCTGGTGCGGGTCTGCCCCAT
>N_1547
GTCTGCCCCATCGAACAGATCGACGCCCTGTTCACCGATGC
>N_1548
CGCGGGAAAAGATCGACCTGCACGTCGCCTCTGCGTTATAA
>N_1549
CGACCTGCACGTCGCCTCTGCGTTATAAAAAGTACAGAGGT
>N_1550
CCTCTGCGTTATAAAAAGTACAGAGGTACGGAATAACAAAC
>N_1551
CGGCGGGAGGATGTTTTTTTCATGGCAAAACCCAGCCGTTT
>N_1552
ATGGCAAAACCCAGCCGTTTCATCTGGTGCGGAGTCCATCA
>N_1553
GGTGCGGAGTCCATCAGCAGCGAAAGATTCTGGAGTCCTGC
>N_1554
AAATGCGGCCATTTCCCGTGCAGAGGGCTGACCGCCGGCCA
>N_1555
CGGCCAGATCGCCCGCATAGCCGAATCGACACCGCTCGAAA
>N_1556
ACCGCTCGAAAAGACGGTGACCAGAGCGACCAAAAGGAGGA
>N_1557
GGATCGCGCCCATGTACTTTCTCGTCAAAGACGACCAGTCC
>N_1558
ACTTTCTCGTCAAAGACGACCAGTCCCTCGAAGTCTACACG
>N_1559
GACGACCAGTCCCTCGAAGTCTACACGGGCACACTCGACGA
>N_1560
ACACGGGCACACTCGACGAGCTGCCGCCGGAAAAGGCGGCT
>N_1561
GCGGTGGAAGCGCTGGAATGCAGCGCCTATATCGTGCAGGA
>N_1562
AATGCAGCGCCTATATCGTGCAGGAGCTGACCTGGGTTCCC
>N_1563
GCCGGCAAGGAAAAAAAAGTCAAAATTGCGGGCGCTGGAAA
>N_1564
AAAAGTCAAAATTGCGGGCGCTGGAAAAAAAGCGCTGTGCG
>N_1565
GCTGGAAAAAAAGCGCTGTGCGTTCTCGAAAGCAGCAACGG
>N_1566
CCGAGGCTGACCCGGCGGAACGCATCGAAGAAGGGGCGAAA
>N_1567
GCATCGAAGAAGGGGCGAAACTCTACCCGGTGGACAAACGC
>N_1568
AACTCTACCCGGTGGACAAACGCCTGGTACGGCAGTATGTG
>N_1569
CCTGGTACGGCAGTATGTGCCGGTGAAGATCAGTCTGGAAA
>N_1570
CAGTCTGGAAAGTGAGGATTCATCCCCTTCCAAACCGCCTG
>N_1571
ATTCATCCCCTTCCAAACCGCCTGTCACTACCCGTAAAAAA
>N_1572
CACTACCCGTAAAAAATCCGCCGCAAAGAAATAGAATCAGC
>N_1573
CCGCCGCAAAGAAATAGAATCAGCTATTACAGTAATGGGGG
>N_1574
CTATTACAGTAATGGGGGATCCGTTTTCAGCGCGCGCCGCG
>N_1575
GAAGGCTTCGCGCAGCAGGTCCTGCTCGTTTTTGCCGAGGG
>N_1576
GCAGGTCCTGCTCGTTTTTGCCGAGGGCGTAGGGATCGAGG
>N_1577
TTTGCCGAGGGCGTAGGGATCGAGGTAATGGGAGGGGGGCT
>N_1578
GGTAATGGGAGGGGGGCTGTCCCTGGTCGATAAGGGCGATT
>N_1579
CTGGTCGATAAGGGCGATTTCCTGGCGCAGGCGCAGGAAAG
>N_1580
GCGATTTCCTGGCGCAGGCGCAGGAAAGTGAAGGCTTCAAG
>N_1581
GCGCAGGAAAGTGAAGGCTTCAAGCGCGGCCTTGAGGTGAT
>N_1582
GGTGGCGTCGAGGCCGCGCTCAAGCAGAAACATGCGCACAC
>N_1583
CGCGCTCAAGCAGAAACATGCGCACACAGTCAACAATGAAC
>N_1584
AACAATGAACACGCTGCCGGCCTGCTTGAGAGACAGCTCCC
>N_1585
CTGCCGGCCTGCTTGAGAGACAGCTCCCCTTTATGGGGGCC
>N_1586
ACAGCTCCCCTTTATGGGGGCCGCTTTTCTCCGTCACAAAC
>N_1587
TGGGGGCCGCTTTTCTCCGTCACAAACCGTCCCAGCAGACC
>N_1588
TCCGTCACAAACCGTCCCAGCAGACCGACAGGCACCTTGTT
>N_1589
CCCAGCAGACCGACAGGCACCTTGTTGTTCAGTTCATTCTC
>N_1590
TTGTTGTTCAGTTCATTCTCCAGCAGATAATAGAGAAAGAT
>N_1591
GTGCAGGATCTCGCGCAGATCCTGGCACAGGGTCGGATCGC
>N_1592
ATCCTGGCACAGGGTCGGATCGCCGACCAGCGGCATGAAAT
>N_1593
TCGAGAAAGATGGTCGAATACATGACCCGCTTGGGTTCGGG
>N_1594
ATGACCCGCTTGGGTTCGGGCACGTCGATCCACCCCGAGAT
>N_1595
GATCCACCCCGAGATGCGTTCTTTCCAGTCGCTCAGGCGCC
>N_1596
TTTCCAGTCGCTCAGGCGCCCGCGCCACATGGGATTATCCG
>N_1597
ATTATCCGCCATAACCTTGCCGTTGCAGCGCGGATAGCCGA
>N_1598
TCGAAGGTGTCCACCAGCCGCTCGCAGAGAGGCACGAAGAA
>N_1599
GCAGAGAGGCACGAAGAAAGCGTCTACTTCGGGTTGGAGCG
>N_1600
GCGTCTACTTCGGGTTGGAGCGCATCGGGGAAATCCTCGTA
>N_1601
TTGGAGCGCATCGGGGAAATCCTCGTAGATGATGCCGTTGT
>N_1602
GGAAATCCTCGTAGATGATGCCGTTGTCCTGGTCGGGGCCG
>N_1603
GATGATGCCGTTGTCCTGGTCGGGGCCGAGCAGCATCTCCT
>N_1604
AGGCAGAATTTGATATCGGGCGGTGTCGCTCCCTCCTCCTT
>N_1605
GGGCGGTGTCGCTCCCTCCTCCTTCATCTGCGCCAGCACCA
>N_1606
ACCAGGTCAAATGCCCGCTGCATGATGCAGTGATGAATGTA
>N_1607
TGATGAATGTAAGAGAGAATCTCCATGGTCTCGAAGTGCGA
>N_1608
ATCTCCATGGTCTCGAAGTGCGAGCGCGCCTCGCCCATCAG
>N_1609
CGCGCCTCGCCCATCAGAGCCTTGGCCACCTCCACCATGCC
>N_1610
CTCTTCAACGGTCTGCGCTTCGCGCACGCTACCCACCAGCA
>N_1611
AACGAAAGCGCATCAGATTGCGCAGAGTGACCATGCCCACC
>N_1612
GATTGCGCAGAGTGACCATGCCCACCACCTCGCCACCGTCG
>N_1613
GCATGTGCTCAATCTTGTGGCGCAGCATGAAGGCGGTCGCT
>N_1614
GCGCAGCATGAAGGCGGTCGCTTCATACATGTAGGCATCGG
>N_1615
CGCTTCATACATGTAGGCATCGGGCGCCATGCGGTGCGGGT
>N_1616
GTGCGGGTGCGGCGTCATCACCTCAGCGGCGCTAACCTGGT
>N_1617
CATCACCTCAGCGGCGCTAACCTGGTCACAGTTAAGGCCGT
>N_1618
TAACCTGGTCACAGTTAAGGCCGTCGCGTGCCAGCACCTTC
>N_1619
ACCTTCTCCACCAGGTCGTGCTTGGTAATGATGCCCGCCAC
>N_1620
TTGGTAATGATGCCCGCCACCGGCCGATCGGCCTCGGAGAC
>N_1621
GCCCCGATGTCATACTGAATCATGCGCCGGGCCACTTCGCG
>N_1622
TCATGCGCCGGGCCACTTCGCGGATCGATTCCTCCGGCGTG
>N_1623
CAGGTCTGCACCGGAGTGGTCATGATCTCGGACAGACGCTT
>N_1624
TGGTCATGATCTCGGACAGACGCTTCTTGAACGGGTAAGCA
>N_1625
ACGCTTCTTGAACGGGTAAGCATCCATCTGAGTGAGGGCAG
>N_1626
CTCTGAGTAGAGATTACGTACCCGCGAAAGAATCACGCGGG
>N_1627
TTACGTACCCGCGAAAGAATCACGCGGGTAAAATACTCGCG
>N_1628
AATCACGCGGGTAAAATACTCGCGGATGCGGGGATACTGCT
>N_1629
TCGCGGATGCGGGGATACTGCTCCGCCATCTCTACCAAGGC
>N_1630
ATACTGCTCCGCCATCTCTACCAAGGCATCCTGCGGGATCA
>N_1631
ATCTCTACCAAGGCATCCTGCGGGATCAGGTAGCATTCAGT
>N_1632
CTGCGGGATCAGGTAGCATTCAGTGGCTTTTACGGTGCGGG
>N_1633
AGTGGCTTTTACGGTGCGGGCTCCGGCGGTATAGGGCTCGT
>N_1634
CGGGCTCCGGCGGTATAGGGCTCGTGGGTAAAAATCGGCGT
>N_1635
CGTGGGTAAAAATCGGCGTACCGCCGAAGAAACCGCCTTCT
>N_1636
CGAAGAAACCGCCTTCTTTGCGGTAGTCTACAACCATTTCG
>N_1637
TTCTTTGCGGTAGTCTACAACCATTTCGACGCCGCCCGGCG
>N_1638
ATGAGATAGAGATAGCCGGTCGGCGAATCATGCTGATTGAA
>N_1639
ATGCTGATTGAAGATGTGCACCAGCGGCGGGAAATTGCGCG
>N_1640
GAAATTGCGCGTCTCGGCGACTCGCTCCAATTCGGAGATCG
>N_1641
ACTCGCTCCAATTCGGAGATCGCTTCGTCGGGAAGGTCCCT
>N_1642
GATCGCTTCGTCGGGAAGGTCCCTGAAAGGCTCGGAATCTC
>N_1643
GTCCCTGAAAGGCTCGGAATCTCTTAGAGTTCGAATCAGAC
>N_1644
GAATCTCTTAGAGTTCGAATCAGACCCATAGCGAACTCCAG
>N_1645
ATCAGACCCATAGCGAACTCCAGGGTTTAGATGCATTCCCG
>N_1646
CGAACTCCAGGGTTTAGATGCATTCCCGATGCAGCTTGACA
>N_1647
GCAGCTTGACAAGAAAAAGGCTCCCGCAGAGGAAGCCTTGA
>N_1648
AAAGGCTCCCGCAGAGGAAGCCTTGATGTCGGATGATAGAA
>N_1649
CATCCCTGCTTCTGGTTTTTCTTGCGCCCGAGAGGAAACGG
>N_1650
CGCCCGAGAGGAAACGGATGCGCCTGACGGCTGATAATAAA
>N_1651
ATAATAAAATCGGCGATGATCTTGAGCCAGATAGTCGAACC
>N_1652
AGCCAGATAGTCGAACCGCCCACTGCGCTCCACTGTTCGTA
>N_1653
CACTGTTCGTAACGGGTAAACGGACCGAGTTCCACTCCGGT
>N_1654
GGTAAACGGACCGAGTTCCACTCCGGTAGCGATCCAGAACG
>N_1655
AGTTCCACTCCGGTAGCGATCCAGAACGGCACGCCGACGAT
>N_1656
AGCGATCCAGAACGGCACGCCGACGATTATCCACACCAGAA
>N_1657
TATCCACACCAGAACCAGGCCGGCAATCAGATTCACCAGCC
>N_1658
GCGCGGATTCGGGGGCGGCTCCCCCTTTTTCAAGGCCACTT
>N_1659
CCCCTTTTTCAAGGCCACTTCGGAATAATCCCCCTGTTTAA
>N_1660
GCCACTTCGGAATAATCCCCCTGTTTAAAGATGCGCCAGGC
>N_1661
AATCCCCCTGTTTAAAGATGCGCCAGGCACGGCGCAGCCAG
>N_1662
AACGCAATGGGGAAAAGGGCCAGAAACAGCAACCAGGTCAG
>N_1663
GCCAGAAACAGCAACCAGGTCAGAATAACACTGACATCAAA
>N_1664
GGTCAGAATAACACTGACATCAAAAACCATTATTTTCTCCT
>N_1665
ACATCAAAAACCATTATTTTCTCCTGTTTCGTTTCTTCAGC
>N_1666
TATTTTCTCCTGTTTCGTTTCTTCAGCTTATACTTGTACCC
>N_1667
AGCTTATACTTGTACCCGAGCCACTCAGTGCAGGCAATAAA
>N_1668
CCCGAGCCACTCAGTGCAGGCAATAAAATTCTAATTCCGTC
>N_1669
CAGGCAATAAAATTCTAATTCCGTCCGCCGATTATGGTCGC
>N_1670
TTCCGTCCGCCGATTATGGTCGCTTAAGCAAAAACCCCGCC
>N_1671
ATGGTCGCTTAAGCAAAAACCCCGCCGGCAGCCACCGGCGG
>N_1672
CACCGGCGGGGTTTGTTGTGCTATGGGCCAGAATGAACCGG
>N_1673
ATGGGCCAGAATGAACCGGGCCTTTCCTGAGGTTAATGACC
>N_1674
GCCTTTCCTGAGGTTAATGACCATGGCTTCCGTCGACCGCT
>N_1675
TTAATGACCATGGCTTCCGTCGACCGCTTTGGCACCGCGGG
>N_1676
CGTCGACCGCTTTGGCACCGCGGGGTACGCGGACGCTTTCC
>N_1677
CACCGCGGGGTACGCGGACGCTTTCCACCAGATCCTGAATG
>N_1678
GCGGACGCTTTCCACCAGATCCTGAATGTGATCAGGCGGAG
>N_1679
ATCAGGCGGAGCCGGAGTTGCCTTGCTGACGAAATAGGCCA
>N_1680
GCTGACGAAATAGGCCACTGCAAAGTTGACGATGGCACCGA
>N_1681
CTGCAAAGTTGACGATGGCACCGATAGCGCCGAAGGCGTTG
>N_1682
ATAGCGCCGAAGGCGTTGGGCGAAATCCCGAAAAAGAAGTT
>N_1683
AAAAAGAAGTTGGGCTCGCCCCCGAACAGGCCGAGGAACTC
>N_1684
CCCGAACAGGCCGAGGAACTCGGTCCCCTTGATGAATAAGA
>N_1685
GTCCCCTTGATGAATAAGATCCCTTTGTGAGCGAACACATA
>N_1686
AAGATCCCTTTGTGAGCGAACACATAGATCAGGGTGACGCC
>N_1687
GAACACATAGATCAGGGTGACGCCGAGACCGGAGAGCATAC
>N_1688
GAGACCGGAGAGCATACCGGCGATGGCGCCTTCCTTGTTCA
>N_1689
ATACCGGCGATGGCGCCTTCCTTGTTCATGCGCTTGTTGAA
>N_1690
TCATGCGCTTGTTGAAAATACCCATCATCAGAGCGGGGAAG
>N_1691
GAAAATACCCATCATCAGAGCGGGGAAGAGGGAACTGGCGG
>N_1692
AGAGGGAACTGGCGGCGATACCGAAGGCGATGGCCACGGTA
>N_1693
GCGATACCGAAGGCGATGGCCACGGTACCCGCCGCGAAGCC
>N_1694
GTACCCGCCGCGAAGCCCGGCGGATTGAGACCGAGGTAACC
>N_1695
AGGTAACCGGCCACCAGGATCGAGCAGGCCATGGTGATTTT
>N_1696
ATGGTGATTTTACCAGCCATCAGCTCGCCCTTCTCACTCAG
>N_1697
CCATCAGCTCGCCCTTCTCACTCAGGTCCGGCATCCACATA
>N_1698
AGACCGGCCGCGGTGGAGAGCGCGGCAGCGAGACCACCCGC
>N_1699
GAGCGCGGCAGCGAGACCACCCGCGGCTACCAGAGCAATAA
>N_1700
CGCGGCTACCAGAGCAATAACCCAGTTGGGCAGCAGGGCGA
>N_1701
GCAATAACCCAGTTGGGCAGCAGGGCGATCTCCGGGTTGGC
>N_1702
GATCTCCGGGTTGGCAAGAACGATGATGTCAGCGTTAACGC
>N_1703
ATGTCAGCGTTAACGCTCAACTCGCTGCCGTTCCAACCGGC
>N_1704
TTCCAACCGGCTGCCTCGGCCTTGGCCAGCACTTCGGGATT
>N_1705
CTCGGCCTTGGCCAGCACTTCGGGATTGGTGGTCTTGTCAT
>N_1706
AGCACTTCGGGATTGGTGGTCTTGTCATTGTAGTACTGAAT
>N_1707
CATTGTAGTACTGAATGCGGCCATCGTTGTTCTTGTCTTCC
>N_1708
GCGGCCATCGTTGTTCTTGTCTTCCCACTTGAGCAGGCCGG
>N_1709
TGTCTTCCCACTTGAGCAGGCCGGTGACTTCCCAGCGCTCC
>N_1710
GTGACTTCCCAGCGCTCCATCCAGGCAGGCCGATCTTCGTA
>N_1711
CTCCATCCAGGCAGGCCGATCTTCGTACCTGAGGATATTGT
>N_1712
CCTGAGGATATTGTTATTGTCGAACAAATCTCCGCCACTCA
>N_1713
TATTGTCGAACAAATCTCCGCCACTCATAACCGCCTGGTTG
>N_1714
ACTCATAACCGCCTGGTTGACGGTGCCGTGCAGATTCATTT
>N_1715
TTTCGCCATGGCGGCCACTGCCGGAGCGGTGGTGTAGACGA
>N_1716
TGCCGGAGCGGTGGTGTAGACGATGCCGATGAACACCAGGG
>N_1717
GTAGACGATGCCGATGAACACCAGGGCCCAACCTGCCGAAT
>N_1718
AACACCAGGGCCCAACCTGCCGAATAGCGGGCGTCCTTAAC
>N_1719
ACCTGCCGAATAGCGGGCGTCCTTAACTTTGGGGACGGTAA
>N_1720
GGCGTCCTTAACTTTGGGGACGGTAAAGAAGCGGATGATGA
>N_1721
GGTAAAGAAGCGGATGATGACGTGAGGCAAACCTGCGGTAC
>N_1722
GATGACGTGAGGCAAACCTGCGGTACCGATCATCAGCGACG
>N_1723
AAACCTGCGGTACCGATCATCAGCGACGCGGTATAGACAAA
>N_1724
CATCAGCGACGCGGTATAGACAAACATGTTGAGCTTGCTGC
>N_1725
GTATAGACAAACATGTTGAGCTTGCTGCCCGGGACCTGCGT
>N_1726
CGGGACCTGCGTGGTGTACTCGTGGAAGCCGAGATCCATGA
>N_1727
GTACTCGTGGAAGCCGAGATCCATGACGATCTGGTTGAGCT
>N_1728
TCCATGACGATCTGGTTGAGCTTGTGCAGCAGAGGCTCGCT
>N_1729
TTGAGCTTGTGCAGCAGAGGCTCGCTGGTCCCCACCATATC
>N_1730
CAGAGGCTCGCTGGTCCCCACCATATCGGAACCCAGACCGA
>N_1731
GTCCCCACCATATCGGAACCCAGACCGAGCTGCGGGATCGG
>N_1732
CCCAGACCGAGCTGCGGGATCGGGTTGCCGGTCAACTGCAG
>N_1733
AACTGCAGCGAGATGAAGATCGCCGGCACGGTGTACGCAAG
>N_1734
AAGATCGCCGGCACGGTGTACGCAAGGGTCAGCACGCAGTA
>N_1735
GGTGTACGCAAGGGTCAGCACGCAGTACTGAGCGACCTGGG
>N_1736
TGGGTGTAGGTGATCCCCTTCATGCCGCCGAACACCGCGTA
>N_1737
CCCCTTCATGCCGCCGAACACCGCGTACATAAAGACGATGG
>N_1738
GAACACCGCGTACATAAAGACGATGGCCATGCCGACGAAAA
>N_1739
AATGCCGGTGGCGTTGGAGACGCCGAGGAAACGGGAGAACG
>N_1740
GAGGAAACGGGAGAACGCCACGCCGACACCGGTCATCTGAC
>N_1741
AACGCCACGCCGACACCGGTCATCTGACCGATGATGTAGGT
>N_1742
GATGTAGGTCAGCGACGCCACCAGCAGGCAGATAACCGCCA
>N_1743
ACCGCCACGGTGCTCGCCCCCTTGGAATAGAAGCGGTCACC
>N_1744
TCGCCCCCTTGGAATAGAAGCGGTCACCCACGAACTGCGGC
>N_1745
GTCACCCACGAACTGCGGCACGGTAAACTTGCCGAACTTTC
>N_1746
GGCACGGTAAACTTGCCGAACTTTCTCAGGTAGGGCGCCAG
>N_1747
AACTTTCTCAGGTAGGGCGCCAGCAGCATGGCCAGCAACAC
>N_1748
GCCAGCAGCATGGCCAGCAACACATAACCGCCGGTCCACCC
>N_1749
AGCAACACATAACCGCCGGTCCACCCCATCAGAAAGAGACT
>N_1750
TCCACCCCATCAGAAAGAGACTGCCGCCGTAACCCATGTTG
>N_1751
AAGAGACTGCCGCCGTAACCCATGTTGGCGATCAGACCCGC
>N_1752
AACCCATGTTGGCGATCAGACCCGCCATGGAGATGAACGAT
>N_1753
GAGATGAACGATGCGGCCGACATCCAGTCGGCGCCTGTGGC
>N_1754
CATCCAGTCGGCGCCTGTGGCCATACCGTTGAGAACCGGAT
>N_1755
GTGGCCATACCGTTGAGAACCGGATGCACGCCGCCGCCGGC
>N_1756
TGAGAACCGGATGCACGCCGCCGCCGGCGACGTAAAATTCG
>N_1757
CGCCGGCGACGTAAAATTCGCTGGTACTCCCCGCACGCGCC
>N_1758
CACGCGCCCAGATGGCGATGCCGATGTACAGGGCGAAGGTG
>N_1759
TGTACAGGGCGAAGGTGAGACCAACCACCAGATAAGTAATC
>N_1760
CCAACCACCAGATAAGTAATCGCTGTGAGACTCATTGATCA
>N_1761
TCGCTGTGAGACTCATTGATCACACCTCCTTATTGCTCGTG
>N_1762
TTGATCACACCTCCTTATTGCTCGTGAACGTCAAATTTTTC
>N_1763
CTCGTGAACGTCAAATTTTTCATCGATCCGTTGCATCAGCT
>N_1764
AATTTTTCATCGATCCGTTGCATCAGCTTGGCGTAGATGAA
>N_1765
TTGGCGTAGATGAAGATCAGCGCGATGAAAATATACATAGA
>N_1766
ATCAGCGCGATGAAAATATACATAGAACCCTGCTGTGCAAA
>N_1767
CCTGCTGTGCAAACCAGAAGCCCAGCGGATAACCACCCAGA
>N_1768
AGAAGCCCAGCGGATAACCACCCAGAGAAATGTTATTGAGA
>N_1769
CAGAGAAATGTTATTGAGAGCGTCGGCAAACATAATGCCGG
>N_1770
GTCGGCAAACATAATGCCGGCCCCGTAAGAAACAATAAACC
>N_1771
GCCCCGTAAGAAACAATAAACCAGACCGCCAGGATCTGCCC
>N_1772
ATAAACCAGACCGCCAGGATCTGCCCCACCAGCCGCAGCAC
>N_1773
ATCTGCCCCACCAGCCGCAGCACTGCTTTCCAATACGCTTG
>N_1774
CAGCACTGCTTTCCAATACGCTTGTGCACTTCTGTCCATTT
>N_1775
ATACGCTTGTGCACTTCTGTCCATTTCCATGAATAAAACCT
>N_1776
ATTTCCATGAATAAAACCTCCTTGTGGTGAGAGAAAATGAA
>N_1777
TTGTGGTGAGAGAAAATGAACCTCTCGCGTTTTACCCTGTG
>N_1778
TCGCGTTTTACCCTGTGAAACTCATTCCCCTTTTACCGAAC
>N_1779
TGAAACTCATTCCCCTTTTACCGAACCTGTTTTTCATTCTA
>N_1780
GAACCTGTTTTTCATTCTAACTCTGATTTTCCTGTCGCCTA
>N_1781
TCTAACTCTGATTTTCCTGTCGCCTACCTGCCAGGCGCCGA
>N_1782
TGTCGCCTACCTGCCAGGCGCCGACCCCCGGAAGAAATAAC
>N_1783
ACACCGTTTAAAATTGTTTTCACTCAAACCTTAAAAAAAAT
>N_1784
ACTCAAACCTTAAAAAAAATCACCAAAACCATATAAGCGTC
>N_1785
AATCACCAAAACCATATAAGCGTCATTTTATTTCATCTGTT
>N_1786
ATATAAGCGTCATTTTATTTCATCTGTTTTAAACACTGTTA
>N_1787
TTTATTTCATCTGTTTTAAACACTGTTACTTTCACTTCGAA
>N_1788
GCGTCAAAGCAGAATTTTGTCAACAATAAAATAAAACTTTG
>N_1789
TGTTTGAATTTGTCCAAAAACACTTTTTACTCAGCACTTGT
>N_1790
AAAACACTTTTTACTCAGCACTTGTGTCACCTTAAATACCA
>N_1791
TGAATGTTTGGGAAAATTGCCCCCGACGTTTCACCGCCAGG
>N_1792
AAAAATCCAACGTCAGTGAACTCCTGCGGAAGGGAACTCTG
>N_1793
AACTCCTGCGGAAGGGAACTCTGCCCCCAGATAACCCAGCT
>N_1794
TCTGCCCCCAGATAACCCAGCTTGGAACTGATGGTGTCGGC
>N_1795
GAACTGATGGTGTCGGCCGCCGCACACAATGCGGGCAACAA
>N_1796
GCCGCACACAATGCGGGCAACAACACAGAATCCACAGCCTC
>N_1797
CAACAACACAGAATCCACAGCCTCCGGGGTGATCCTGAAAT
>N_1798
CCACAGCCTCCGGGGTGATCCTGAAATCTGGGCCAACCACG
>N_1799
GGTGATCCTGAAATCTGGGCCAACCACGGCAAGGGCCCCTA
>N_1800
AACCACGGCAAGGGCCCCTACCACCCTGCCGCCACCGGCAA
>N_1801
CCACCGGCAAAAAGCGGCACCGCCACACAGGCGCTGCCTTC
>N_1802
GCGGCACCGCCACACAGGCGCTGCCTTCACCGACACCATGA
>N_1803
TGCCTTCACCGACACCATGACGGTCATAGCACGCCCCCTGG
>N_1804
GCGCCGAACGATCTGCATATCTTCGTCAATGGAAGCAGCAG
>N_1805
GTCAATGGAAGCAGCAGGCCCGCACCCATGGCCAGGCTCAG
>N_1806
CCCGCACCCATGGCCAGGCTCAGACGAGGGCGGCTCCGCAA
>N_1807
AGGCTCAGACGAGGGCGGCTCCGCAAAAGCAAGAAGCACGC
>N_1808
CCGCAAAAGCAAGAAGCACGCGCCCCGCCGCACAATCCCGC
>N_1809
GCACAATCCCGCAACGGAAACCGCTTACCCACAAGGGAGAC
>N_1810
CCGCTTACCCACAAGGGAGACAACCTTAACCTGGTGAGCAC
>N_1811
GACAACCTTAACCTGGTGAGCACTGTCGACCATATCGATAA
>N_1812
CTGTCGACCATATCGATAAACAGAGCCTCATCCTGGCGTCG
>N_1813
TAAACAGAGCCTCATCCTGGCGTCGCAGCACCAGATAAACC
>N_1814
ACGCTCCATCACCGGACGGGCTTTGCGGAGCAACGCCATGC
>N_1815
ACGGGCTTTGCGGAGCAACGCCATGCGCGAAAGCAGCTTCT
>N_1816
AAGCAGCTTCTGCCCGATCTCGTAAGCCAGCGGCCCCAAGC
>N_1817
CCGATCTCGTAAGCCAGCGGCCCCAAGCAGTATCCGCGCGC
>N_1818
CAAGCAGTATCCGCGCGCGCCTTCCTTGCGCTCAACATACC
>N_1819
CCTTCCTTGCGCTCAACATACCCACGGCTCTCGAATGTCGC
>N_1820
TACCCACGGCTCTCGAATGTCGCCAGCAACCTGAACACACT
>N_1821
TCGCCAGCAACCTGAACACACTGGCCTTGTTCATACCCAAC
>N_1822
ACACACTGGCCTTGTTCATACCCAACCGCTCGCTCAGCCGC
>N_1823
TTCATACCCAACCGCTCGCTCAGCCGCGAAAGGCTCAGCTC
>N_1824
CAGCCGCGAAAGGCTCAGCTCATCCTCCTCTTCGCCGAGCG
>N_1825
CAGCTCATCCTCCTCTTCGCCGAGCGCCTCCAGCAAAGCCA
>N_1826
CGCCTCCAGCAAAGCCAGGGCATTCTCCACAGAGCGGATGC
>N_1827
ACAGAGCGGATGCAGTAGGTCTCTTTGTCCCTTGCCGGCAT
>N_1828
TCTTTGTCCCTTGCCGGCATCATGCACTCCTTACGCAAAAG
>N_1829
CCGGCATCATGCACTCCTTACGCAAAAGATTGACCCAAAAG
>N_1830
CTCCTTACGCAAAAGATTGACCCAAAAGCCGGGGGTGCGGC
>N_1831
CCCAAAAGCCGGGGGTGCGGCGACGGACAACGTTTCAAGCG
>N_1832
ACGGACAACGTTTCAAGCGACGACAGGAGCGGCCAACAATC
>N_1833
CAAGCGACGACAGGAGCGGCCAACAATCCAGCAAGCCAAAA
>N_1834
AACAATCCAGCAAGCCAAAACAAAAATAATACGCTGTTTTA
>N_1835
AAAAATAATACGCTGTTTTACTTTAGTCAACCGCCAAGACG
>N_1836
GTTTTACTTTAGTCAACCGCCAAGACGGTTTTTTTTCATTT
>N_1837
CCGCCAAGACGGTTTTTTTTCATTTTCTTTCAGGAATGATT
>N_1838
TCTTTCAGGAATGATTATTTCTCGAAATTTTGAACATTTAT
>N_1839
TTATTTCTCGAAATTTTGAACATTTATGGGTTTTCGGAAAC
>N_1840
CATTTATGGGTTTTCGGAAACGGACTTTTAGCAGCGTAAAT
>N_1841
CGGAAACGGACTTTTAGCAGCGTAAATATGTTACAAAAAGA
>N_1842
TTAGCAGCGTAAATATGTTACAAAAAGAGAGATGTTATGTT
>N_1843
ACGGTGTTTTTAAAATAAGGCGTACAGAGGGAGGAGGGATG
>N_1844
GTACAGAGGGAGGAGGGATGCGGGGATGGGGGCATAAGGGG
>N_1845
GGGATGGGGGCATAAGGGGGCATAAGGGGACGCAGGGGGCA
>N_1846
GCATAAGGGGACGCAGGGGGCAGGGGGCATAAGGGGACGCT
>N_1847
GCAGGGGGCATAAGGGGACGCTGGTAACTTATGGCATAAGG
>N_1848
GGGACGCTGGTAACTTATGGCATAAGGGGACGCTGGTAACT
>N_1849
TTATGTAACTTTTGTCCCATCCCCTATTATGGCATAAGGGG
>N_1850
CCTATTATGGCATAAGGGGACGCTGGTAACTTATGTAACTT
>N_1851
TTTTGTCCCATCCCCTATTGCCCGCCTCTTGCGGATCGCTT
>N_1852
CTTGCGGATCGCTTTGATGACCGCAACGTGCGTGCGGCCGC
>N_1853
TGATGACCGCAACGTGCGTGCGGCCGCTCATCCTTCCCAAC
>N_1854
CGTCAACGTAGCCCCGGCTTCTTTTTGCGCACGATCGAAAA
>N_1855
AAGGATTTCAGCCACCGCAACCCCTGTGCAGACCGACACTT
>N_1856
GTGCAGACCGACACTTGCGTCAAAATCTCCTCAATCGTAAT
>N_1857
TGCGTCAAAATCTCCTCAATCGTAATTTTTTCTTGGATTTT
>N_1858
AATTTTTTCTTGGATTTTTTCCACCTTCTGACGCGCAAGAA
>N_1859
TTTTTCCACCTTCTGACGCGCAAGAACCGCAGCCGTGAAGG
>N_1860
AAGAACCGCAGCCGTGAAGGCTTTGCCGCCCAGGATTCTGG
>N_1861
TTTGCCGCCCAGGATTCTGGCATCTCCACCGCCACCCGTCT
>N_1862
CGTCTGATTGACTCCGTGGGCGTGACCTAATTCCGACCGCT
>N_1863
CCGTGGGCGTGACCTAATTCCGACCGCTGTCCCTGCTCGAT
>N_1864
GATAAAATCGCGGTAGGCAGCTACAGCCCGGCCAGGTTTCA
>N_1865
GCTACAGCCCGGCCAGGTTTCACAGAAAAACGTGACAGAAC
>N_1866
CACAGAAAAACGTGACAGAACCTCCTCGACCTCCTGCCTCA
>N_1867
AGAACCTCCTCGACCTCCTGCCTCACCCGCATTCTCTGCCC
>N_1868
CCTCCTGCCTCACCCGCATTCTCTGCCCAACCAAAGCGCCA
>N_1869
TTCTCTGCCCAACCAAAGCGCCATGCCCGGCATAGGGGTAG
>N_1870
CATGCCCGGCATAGGGGTAGCGCTCCAATTCCTCAAGACTT
>N_1871
CCTCAAGACTTTCGACAGCACCTGCGCGGACCGGGTTAAGG
>N_1872
GTTAAGGTGAATGTACCGGACAAGTTCCAGAAAATACGTCT
>N_1873
CGGACAAGTTCCAGAAAATACGTCTCTTCGTCAACGACGAG
>N_1874
AAAATACGTCTCTTCGTCAACGACGAGGCTTTTGTACCGGT
>N_1875
ACGAGGCTTTTGTACCGGTTCTGAAAAAGATGGCCCTGCCG
>N_1876
GGTTGAACCGAACCGCATGGCCAGTCAGCAGACAGCGCATC
>N_1877
GTGGACAAAGCCGTATCGGTCGGTTGAAGGAGCAGATGGAG
>N_1878
AGCAGATGGAGGTGATTGGACAGAAGCGCCCAGGCATAAAG
>N_1879
ATTGGACAGAAGCGCCCAGGCATAAAGACGTGGCGCGTTAG
>N_1880
ACGTGGCGCGTTAGGTTGGGCAAGAAGGTCGCTGAGTCGAT
>N_1881
AAGAAGGTCGCTGAGTCGATCGAGGAAATTCTCGCGATCGG
>N_1882
TCTCGCGATCGGTTTTATCACGAAAGATCTCGCACCCCTCG
>N_1883
TATCACGAAAGATCTCGCACCCCTCGATGCCTCGAGCCATG
>N_1884
CCATGACGTGATGGAATAAGCCCGGGGCATGGATTCTCGGT
>N_1885
ATAAGCCCGGGGCATGGATTCTCGGTTGTCGTGGCATGATT
>N_1886
GGTTGTCGTGGCATGATTTCCCTCTAATTGCATAAAAACAC
>N_1887
TCCCTCTAATTGCATAAAAACACCAAAAGTTACAAAAGTTA
>N_1888
AAAGTTACAAAAGTTACCTGCGTCCCGGGTGGTCGCGAAAG
>N_1889
TTACCTGCGTCCCGGGTGGTCGGGTGTAAAATAAGGCGTAC
>N_1890
AGGAGGGATGCGGGGGATGTCACTGCGGGTCAAACGTATAT
>N_1891
GGATGTCACTGCGGGTCAAACGTATATCCGGCTCCATAGAC
>N_1892
GGTCAAACGTATATCCGGCTCCATAGACTGAACGGATTAGC
>N_1893
ATAGACTGAACGGATTAGCTCCCGAGACGGATCGACTGCCG
>N_1894
CGACTGCCGCAATCTTCTTGCGCAGCTTCTTAATATGGCTG
>N_1895
CAGCTTCTTAATATGGCTGTCGATGGTGCGGTCGCTGACGA
>N_1896
GTCGCTGACGATGCGCTCGTCCGGGTAGATGTGATCCATCA
>N_1897
GGGTAGATGTGATCCATCAGCTGTTCCCGGCCATAGATGCG
>N_1898
AGATGCGTCCCGGGTGGTTGCCCAGGAAGGCGAGCAGTTTG
>N_1899
AAGGCGAGCAGTTTGAATTCCACCGCGGTCAATCCAAGGTC
>N_1900
CACCGCGGTCAATCCAAGGTCCTGCCCGCTCAGCGTTGCCC
>N_1901
GAGTTCCAGTCCCGCATGAGCAGCATCCTGGTCATCCGAGG
>N_1902
CGAGGTGCGTCGCAGAACGGCTTTCACTCGCGCCACCACCT
>N_1903
TTTCACTCGCGCCACCACCTCCCGCGGGCTGAACGGCTTGC
>N_1904
ACCACCTCCCGCGGGCTGAACGGCTTGCAGATATAATCGTC
>N_1905
CTTGCAGATATAATCGTCGGCGCCAAGCTCCAAGCCGAGAA
>N_1906
GGGAAAAACCGCGCAGGTCGCGACACACATCCATGCCATCG
>N_1907
CGGGCGCCTGTTCGCGCACCCATGGGGCAACCTCGCGGCCG
>N_1908
TGGGGCAACCTCGCGGCCGTCGCTGAGGATGTGGGTTGAAA
>N_1909
TGAGGATGTGGGTTGAAAAGCCGGCCTGCTTGAGGTAATCG
>N_1910
TTGAGGTAATCGGACAGCAGCTCAGCCAGCTTGCGTTCATC
>N_1911
CTCAGCCAGCTTGCGTTCATCCTCGACAATGAGAATCGTAC
>N_1912
ACAATGAGAATCGTACCGTTCATAACCTCTCCTCCAGGGGA
>N_1913
TACCGTTCATAACCTCTCCTCCAGGGGAAAGATGATGCGGA
>N_1914
CCTCCAGGGGAAAGATGATGCGGATCAATACCCCGCCCAGC
>N_1915
GATGCGGATCAATACCCCGCCCAGCTTTGATGGATGCGCCT
>N_1916
GGCAGATGGAAAGACCGAGGCCGGCCCCTCCGGTAGCGCGG
>N_1917
AGCGCGGCTGCGGGAGTGCTCAACCCGGTAGAGACGGTCGA
>N_1918
AGGCGCGGCAGCGCCTCCTGCGGAACCCCAGGCGCGCTGTC
>N_1919
CTCATCCTCACAGTCGGCATCGATTTCAAGCCTTCCACCGG
>N_1920
CGGCATCGATTTCAAGCCTTCCACCGGGGTCGGTGTATTTA
>N_1921
GGTGTATTTAAGGACATTGGCCAGCAGATTGGCATAAAGCT
>N_1922
GCCAGCAGATTGGCATAAAGCTGATAAATTCGCTCGCGATC
>N_1923
AAAGCTGATAAATTCGCTCGCGATCCGCCGAAACCATACCG
>N_1924
GCGATCCGCCGAAACCATACCGCCTGCAAGAGGATGCGCTC
>N_1925
ATACCGCCTGCAAGAGGATGCGCTCGATTATCCACATTGAT
>N_1926
AGGATGCGCTCGATTATCCACATTGATTCGTGCGCGATCAA
>N_1927
TATCCACATTGATTCGTGCGCGATCAAGAGCCGGCCGGAAT
>N_1928
TCAGCCACCGCCTCGGCCAGCACAGCCACCGGATCAACAGA
>N_1929
GGCCAGCACAGCCACCGGATCAACAGACTGCTTCCGGTAGG
>N_1930
CCGGATCAACAGACTGCTTCCGGTAGGTCAGAGCACCGAGG
>N_1931
GCACCGAGGTCAGCCAGCGACAGCTGGTAGAGATCATCAAC
>N_1932
GGTAGAGATCATCAACCAGTCGATGCAGCCGCATCGCTTCG
>N_1933
TCGATGCAGCCGCATCGCTTCGCCATGCAGCGACTCGATTG
>N_1934
ATGCAGCGACTCGATTGCCGCAGAATCTGTGGGGCGCACTC
>N_1935
AGAATCTGTGGGGCGCACTCCGTCCTGCATCGCATCGATTT
>N_1936
GCAGCACCGCCAGCGGCGTGCGCAATTCATGGGAGATATCG
>N_1937
CAATTCATGGGAGATATCGGCGATCCACTGGCGCCGCGCGA
>N_1938
CCACTGGCGCCGCGCGATCTCGTTGTTCTCCAGGGTCTGCG
>N_1939
TCGTTGTTCTCCAGGGTCTGCGCCAGGCGGTTGAAATCCTG
>N_1940
GCCAGGCGGTTGAAATCCTGCGCCAGACGTCCCAATTCATC
>N_1941
CGCCAGACGTCCCAATTCATCGCGGGCCCCCTCATTAACCC
>N_1942
ATCGCGGGCCCCCTCATTAACCCGCACATCATAGTTGCCGG
>N_1943
CGCACATCATAGTTGCCGGTCGCAAGCTGATGGGTGGCATC
>N_1944
GGTCGCAAGCTGATGGGTGGCATCGGTCAGCGCCCGCACCC
>N_1945
AGCGCCCGCACCCGCCGCAGCAGAGTAGTCGCCAACGGCAG
>N_1946
GGGCGATAATAAAGAAAGAGCGCCTCTGCTCCTGAGCGAAT
>N_1947
GGAAAGATGGCGTTGGGGAACAAGGCCCAGGTAACCAATCA
>N_1948
GGGAACAAGGCCCAGGTAACCAATCACCTCCCCATCCGCCG
>N_1949
GTAACCAATCACCTCCCCATCCGCCGTTAAAGAGAGAAAAT
>N_1950
CCGTTAAAGAGAGAAAATCACGGGCCTCGTCCGCATCGGCA
>N_1951
TCCGCATCGGCAACTGCATGCACAGGCCGACGTTGTTCATC
>N_1952
GGCCGACGTTGTTCATCGAGCAGTACCAGCCGCCGCATAAA
>N_1953
ACCAGCCGCCGCATAAAATGCCCTTCCCCCATGCGTGGCAT
>N_1954
TAAAATGCCCTTCCCCCATGCGTGGCATCGGCATGCCGTTG
>N_1955
CATGCGTGGCATCGGCATGCCGTTGCGAGAGGAAATCTCCA
>N_1956
GCGAGAGGAAATCTCCACATCCGAATCCGCCACGACAGGAT
>N_1957
CGCCACGACAGGATCGGCGACCAGGCTGTCGCGTAGCAACT
>N_1958
ACCAGGCTGTCGCGTAGCAACTCCCGCCACAACATCCGGTT
>N_1959
GCAACTCCCGCCACAACATCCGGTTACCGCGCAACACCTCC
>N_1960
ATCCGGTTACCGCGCAACACCTCCCAGTCGCCCCACTCCTC
>N_1961
CCCAGTCGCCCCACTCCTCCCAGCGCTGCTCGAGGACTTGG
>N_1962
CTTGGGACAGCGACGCAAGACGCTGCTTTTCAACCGTATGG
>N_1963
CTGCTTTTCAACCGTATGGACATAGCGCAGAAACCCCCGGT
>N_1964
ATAGCGCAGAAACCCCCGGTCGAAGCTCCACTGCATCAGCA
>N_1965
CCCCGGTCGAAGCTCCACTGCATCAGCAGAAACATGCCGAG
>N_1966
GAGGATGACAGTACAGGCGACGCCGAGAAGGACGGCAAAAA
>N_1967
CAAAAAGTTTTGATTTGAGGCCCATGTCAGTTGTCAGTTGT
>N_1968
AGTTGTCAGTTGTCAGTTGTCAGGGACGATTGTGCCCTCTC
>N_1969
AGTTGTCAGGGACGATTGTGCCCTCTCTTCTCAGAAAAGCA
>N_1970
GCCCTCTCTTCTCAGAAAAGCAAGCTTTTCCAGCGGACCAC
>N_1971
AGAAAAGCAAGCTTTTCCAGCGGACCACGGACTACGGACCG
>N_1972
TTCCAGCGGACCACGGACTACGGACCGCGGACAGATTTAAT
>N_1973
ACCGCGGACAGATTTAATTTCCACATTTCTTTCACATTTCC
>N_1974
TAATTTCCACATTTCTTTCACATTTCCTCCACAATCATGGG
>N_1975
TTTCACATTTCCTCCACAATCATGGGGTAGAGTCTGACCAT
>N_1976
AATCATGGGGTAGAGTCTGACCATCGAAAGCAACGAACCGG
>N_1977
GAAAGCAACGAACCGGAACACAAACCGGCTCACAACACAAA
>N_1978
GAACACAAACCGGCTCACAACACAAAAAAGGAGAAATGACA
>N_1979
AACATCAAAAAAATTCTCAGCATCGCTCTGATCGGCCTGCT
>N_1980
GCATCGCTCTGATCGGCCTGCTCAGCACGGCTGTACTGGCA
>N_1981
AGCACGGCTGTACTGGCAACCAGCTCTTTTGCTGCTCCCGG
>N_1982
GCATGGCCGCCGTGCTCGACCTGACTGAAGAGCAGAAGACC
>N_1983
AGAAGACCCAGATTGAAGCCCTGCGCAACCAGAAGTGGGAA
>N_1984
CGCAACCAGAAGTGGGAAAACACTGCGGCACAGCAGGGAAA
>N_1985
GGGAAAACACTGCGGCACAGCAGGGAAAAATGACCGAACTG
>N_1986
GGCACAGCAGGGAAAAATGACCGAACTGAGGGAAGAACTGC
>N_1987
TGACCGAACTGAGGGAAGAACTGCGTGAAATGGGTCTCGAC
>N_1988
GCCAACGAACTGGCCACCATCAAGGCCGACATGATGGTGGA
>N_1989
GACATGATGGTGGAGAATATCCGCCTGCGCAGCGAAATCCA
>N_1990
TCCGCCTGCGCAGCGAAATCCACTCCCTGCTCACTCCCGAG
>N_1991
TGACCGAGAAGCTGCGCCCGCTGAAGCAGAACTGCAAGGGG
>N_1992
AGGGATGCAAGAACAAAGGGCGCTGTGTAGACATGATGTAG
>N_1993
GTAGACATGATGTAGATGGTCTGATATCTGTCTGCCATTTA
>N_1994
GATGGTCTGATATCTGTCTGCCATTTAATGCAGAAAAGCCG
>N_1995
TGCCATTTAATGCAGAAAAGCCGCATCCCTCAGAGGGTGCG
>N_1996
GCCGCATCCCTCAGAGGGTGCGGCTTTTCTGCATTCAAGGA
>N_1997
GGGTGCGGCTTTTCTGCATTCAAGGATGTCACAGGTTCCGC
>N_1998
ATTCAAGGATGTCACAGGTTCCGCCCAGAACGAAGACCTGA
>N_1999
GGTTCCGCCCAGAACGAAGACCTGATTCACGCCGTTCGCGT
>N_2000
GCGTCAGAACCCCACAGAAGCGACGAAAAGCCTGCAAGCCC
>N_2001
AGCGACGAAAAGCCTGCAAGCCCTCTTCCAATATGCTTTTC
>N_2002
GCAAGCCCTCTTCCAATATGCTTTTCACGATTTCCAGGTTC
>N_2003
CAATATGCTTTTCACGATTTCCAGGTTCAACTTCTGATCGT
>N_2004
TTCCAGGTTCAACTTCTGATCGTCATGCACGGCGACATTGC
>N_2005
ACATTGCGAAAACCGACCATCGCCTGCAGACGCACAGATAA
>N_2006
TTTTTCCAGCAGGGCGAACGCCTCTCGGCTCTCCTGGGGAA
>N_2007
GCGAACGCCTCTCGGCTCTCCTGGGGAAGACCCAATTTCCT
>N_2008
CCTGGGGAAGACCCAATTTCCTCACACGCACCAGATGCGCC
>N_2009
GCGCCTGCCATGGGCGATCACCTGCATGCGAAAAACCGTCG
>N_2010
TCCCGGCCGAACCTGGTCGCCATTTCCTGCGCCAGTCTCCA
>N_2011
AGATCACTTGCCGGATGCTCCCCTTCTGTACCGAAACTGCC
>N_2012
CCCCTTCTGTACCGAAACTGCCGAACCGATACACCGCCAGC
>N_2013
GCGGCACAGCTTCCCGCAGGCACTGGACAATCATGTGGTCC
>N_2014
TTTGGCGTTCTCTCCGAAAACATCTGAATGTCAGAATAAAT
>N_2015
ATCTGAATGTCAGAATAAATCACCATTACTTCAGCAAGAAG
>N_2016
ACCATTACTTCAGCAAGAAGCAAAATTTACCAGATAATGAG
>N_2017
AAAATTTACCAGATAATGAGCTTATTTGCTTGTTTGATATA
>N_2018
TTTGCTTGTTTGATATATTGCCGATTTTATTTTAAATTCAG
>N_2019
CGATTTTATTTTAAATTCAGCCGAAAGCAAGACAAACCGAC
>N_2020
TCAGCCGAAAGCAAGACAAACCGACGCCCAAACCCGATGTC
>N_2021
CCGACGCCCAAACCCGATGTCAAGGTGGACGTATTCATTTC
>N_2022
GATGTCAAGGTGGACGTATTCATTTCACAGGGCGACGTAAA
>N_2023
TAAATTGATTTTTTTGTTACCTTGTCCGGCACTCACTTAAT
>N_2024
TTGTTACCTTGTCCGGCACTCACTTAATATCCACGGGGAGG
>N_2025
CGGCACTCACTTAATATCCACGGGGAGGACAAAAATTATGC
>N_2026
AGGACAAAAATTATGCCGAACACCAATGGTTTCAGCGGCCC
>N_2027
TTCAGCGGCCCGCCCGAAGGCCCCATCGACCTCGAGCGGCT
>N_2028
GATGAAGATCCAGAGCTTTTCCGGACCTGGCTGGCCGGTCA
>N_2029
TCCGGACCTGGCTGGCCGGTCATCTGCCGGACTTCGCCCTG
>N_2030
GTCATCTGCCGGACTTCGCCCTGGGCGAAATGAAAAACGCC
>N_2031
GCCCTGGGCGAAATGAAAAACGCCCCCGCTGATCTTTTCCG
>N_2032
GTACCCGTCAGCTACATGATCTGGAACGCAACTCCGCTGCC
>N_2033
ACTCCGCTGCCGGGCAACAACTTCCGCCCGCGCCCCCTTCC
>N_2034
GCAACAACTTCCGCCCGCGCCCCCTTCCCAAACCCACCCGC
>N_2035
CCCGCGCCCCCTTCCCAAACCCACCCGCAACGATCCCTGCC
>N_2036
CCAAACCCACCCGCAACGATCCCTGCCCTTGCGAATCAGGG
>N_2037
CCTGCCCTTGCGAATCAGGGCACAAGTACAAAAAATGCTGC
>N_2038
ATGCTGCAGCAATGCGCCCCCTTTTCCCGTCCTCGACACCA
>N_2039
GCGCCCCCTTTTCCCGTCCTCGACACCATGGTCATGTGGCC
>N_2040
CGACACCATGGTCATGTGGCCGCTGGTTCTGAGCAACCTGA
>N_2041
TGGCCGCTGGTTCTGAGCAACCTGACATCTGATCAGATCGA
>N_2042
AGATCGAGCAGGCGGCCCGTCAAGGGATCCTGCCGCTGGAA
>N_2043
GGCCCGTCAAGGGATCCTGCCGCTGGAAGCGTTGGTCACCG
>N_2044
AAAGTCTGGAAAATGACCGTCCGTTACTTGCTATCGAGCTG
>N_2045
GACCGTCCGTTACTTGCTATCGAGCTGCTGCGTCCCCATTT
>N_2046
CTATCGAGCTGCTGCGTCCCCATTTTGAAAAACCTATCAAA
>N_2047
TGAAAAACCTATCAAAAAACCCAGCCCTGTGGACGACTTCG
>N_2048
AAACCCAGCCCTGTGGACGACTTCGCCCTTCAACTTCTCTG
>N_2049
GACTTCGCCCTTCAACTTCTCTGCGATGCCTACGATGAATT
>N_2050
CCGCCGAGAAACTCGAACTGCTGGCGCGCATCAGCCGGGAA
>N_2051
AACTGCTGGCGCGCATCAGCCGGGAAACGACCAAATCCCCC
>N_2052
CAGCCGGGAAACGACCAAATCCCCCCTGCGGGCCGGAGCCT
>N_2053
CAACGGCTTACGGCAATCTACCTTGACAACGGTGACCTGGA
>N_2054
TCTACCTTGACAACGGTGACCTGGAAGGCGGTCGCGAGACC
>N_2055
GAAGGCGGTCGCGAGACCTTCGCCAACGCTCTGCGCGACGA
>N_2056
GATCCCGGTTCACCGTCCTGCGCCATTCTCGAGATGCAGTT
>N_2057
TCTCGAGATGCAGTTACTGGCCATAGAAGAGCGCTTCGACC
>N_2058
TTACTGGCCATAGAAGAGCGCTTCGACCAAATCTCAACCCG
>N_2059
GCGCTTCGACCAAATCTCAACCCGCGCCGATTTCTGGCTGC
>N_2060
TGGCTGCGCAAGCTGCAGCGCTCTCAGAACCCGCCGGAAAC
>N_2061
CTCTCAGAACCCGCCGGAAACAATCGAACATATCACCGAAA
>N_2062
TCACCGAAATTCTTCAAGAACTGATCGACAACCCACATTAC
>N_2063
TCAAGAACTGATCGACAACCCACATTACGCAGCAGTTTTGC
>N_2064
TACGCAGCAGTTTTGCTCGACGATCACCACCTCTTTAACGA
>N_2065
CACCACCTCTTTAACGACAACGACCTTGATGACGATGAAGA
>N_2066
ACCTTGATGACGATGAAGAGCTCGACGAAACCAGCCTGCGT
>N_2067
GGGTCGACCTTGCCATCGAACGCCCCTTGCCCAGCTACAGC
>N_2068
TACAGCACAGACGAAAATGCCCTCGACCTGGAAGATAAGGA
>N_2069
CTCGACCTGGAAGATAAGGACGAAGTTGCCGGATACCTGGG
>N_2070
AAGGACGAAGTTGCCGGATACCTGGGCAGATTGGGCCTCTC
>N_2071
GGCAGATTGGGCCTCTCCGGCAAAGAGCTTGATAAAGCGAT
>N_2072
CGGCAAAGAGCTTGATAAAGCGATGAAGCAAATTGAAGAAC
>N_2073
CGATGAAGCAAATTGAAGAACAGACGGAAGAAGGGCTGGCA
>N_2074
ACAGACGGAAGAAGGGCTGGCAAAAGAAGATCCTGAACAAC
>N_2075
TGGCAAAAGAAGATCCTGAACAACTCGATCCCGAATCAAGC
>N_2076
CAAGCCTCGTTTTTCAACCGCCCCCTGAGATCGAAAAGCTC
>N_2077
CCCCCTGAGATCGAAAAGCTCGAAGCGCAATGGCATGCCGT
>N_2078
GCTCGAAGCGCAATGGCATGCCGTCAGCCAACTGGACAAAC
>N_2079
CATGCCGTCAGCCAACTGGACAAACCGTTCGGCATCCAGAA
>N_2080
CTGGACAAACCGTTCGGCATCCAGAATTTCCCCGACCAGCA
>N_2081
TCCAGAATTTCCCCGACCAGCACTGGGAGGGTTGGGAGCCC
>N_2082
AGCACTGGGAGGGTTGGGAGCCCGAACAGGCCGAACCGTGG
>N_2083
ACCCGGAAGCCGCCGACAGTCTCGACATCCTCGACGACCTG
>N_2084
GTCTCGACATCCTCGACGACCTGGTGACGGCCTTCTTCCTC
>N_2085
TCCTCTATCCGGATATGCCGCAACCGGTCATGAGCCGCGAA
>N_2086
CTGCTCAGACGCGCTGTCGCCATCATCGAGAAAAATCTCGT
>N_2087
ATCGAGAAAAATCTCGTCGGCATAAAAGATTCCCGTCTGTT
>N_2088
TCGTCGGCATAAAAGATTCCCGTCTGTTGTGGAACCGCCTC
>N_2089
ATTCCCGTCTGTTGTGGAACCGCCTCTCCAACCGCCCCGCC
>N_2090
CCCGCCCTTCGCAGCCTCAACCGCCTTTATGCCGTGACAAG
>N_2091
CAACCGCCTTTATGCCGTGACAAGGTACGGTTTTGAGGATC
>N_2092
AGGATCTGCAAGAAGCAGATCGCCTCGCCGAATTTGTCTTT
>N_2093
GATCGCCTCGCCGAATTTGTCTTTGAAATCAATCCTCATGA
>N_2094
AAATCAATCCTCATGACAATCATGGCCTGCGCCGCGAATAT
>N_2095
GACAATCATGGCCTGCGCCGCGAATATATAAACGACTTACT
>N_2096
CGCCGCGAATATATAAACGACTTACTGCGCCGCGGGGAAAA
>N_2097
CCGCGGGGAAAATGAGCGTGCCCTCGCCGTTACAGAGATGT
>N_2098
CGCCGTTACAGAGATGTTTCCCGATGATGTTTTTGTAGAGA
>N_2099
CGATGATGTTTTTGTAGAGACCGTCTATGGAAAACTGCTCG
>N_2100
ACCGTCTATGGAAAACTGCTCGCCCTGTATCGCCTCGGCCG
>N_2101
TCGCCCTGTATCGCCTCGGCCGACTTAAAAGCGCCCAACCG
>N_2102
GACGCTTATCCACTGGTTGCCCCTTATCTGACTCGTGCTCG
>N_2103
TGGTTGCCCCTTATCTGACTCGTGCTCGCATCAAAAAACCG
>N_2104
GAATCCGGCATCCACATCGGCGGCAAAGACCAGGCCTGGCT
>N_2105
CGCGAAACCTGGCAGCAGTCCCCCGGGGCGCTCGACTGGCT
>N_2106
CAGTCCCCCGGGGCGCTCGACTGGCTGAAAAAAATCATGAA
>N_2107
CTCGACTGGCTGAAAAAAATCATGAAGATCAAAGGAGTTCG
>N_2108
TCATGAAGATCAAAGGAGTTCGGCTGCGGGGGTAGGCTAAA
>N_2109
AGTTCGGCTGCGGGGGTAGGCTAAACACGCCTGATCCCGTC
>N_2110
GTAGGCTAAACACGCCTGATCCCGTCATGCTGCTTGGCAGA
>N_2111
GATCCCGTCATGCTGCTTGGCAGAATGACGCCCCCAGCCAT
>N_2112
TGCTTGGCAGAATGACGCCCCCAGCCATTGCAGAGTGCCTG
>N_2113
CCCCCAGCCATTGCAGAGTGCCTGGGGAAAGGCTAGTATTG
>N_2114
AGGCTAGTATTGCTTTGTTGCTTAGCTCCGCTTTGTATCAC
>N_2115
TGCTTAGCTCCGCTTTGTATCACCCCGGAGGCATAGGAAAT
>N_2116
CCCGGAGGCATAGGAAATGGCCCAACTGAAAAAACTCCCCA
>N_2117
GGCCCAACTGAAAAAACTCCCCATCGGAATCCAGACCTTCT
>N_2118
ACTCCCCATCGGAATCCAGACCTTCTCCCAGATCCGCGAAG
>N_2119
TCTCCCAGATCCGCGAAGAACAGTATCTGTATCTGGATAAA
>N_2120
GTATCTGTATCTGGATAAAACGCCCCAGATCAAACAGATGG
>N_2121
ATAAAACGCCCCAGATCAAACAGATGGTGGATGAGGGAAAA
>N_2122
ATGGTGGATGAGGGAAAATACTATTTTCTTTCGCGGCCCAG
>N_2123
GAAAATACTATTTTCTTTCGCGGCCCAGGAGGTTCGGCAAG
>N_2124
AGAGCATGCTGGTCAGCACCCTGCAGGCGCTGTTCGAGGGG
>N_2125
AGCACCCTGCAGGCGCTGTTCGAGGGGCGCAGGGAATTGTT
>N_2126
GAGGGGCGCAGGGAATTGTTCACGGGGCTGTATATCGAAGA
>N_2127
TTGTTCACGGGGCTGTATATCGAAGACAAGTGGGACTGGGG
>N_2128
TATATCGAAGACAAGTGGGACTGGGGCAAAACATATCCTGT
>N_2129
GGGACTGGGGCAAAACATATCCTGTCATAAAAATAAGCTTT
>N_2130
TATCCTGTCATAAAAATAAGCTTTGGCGGGGTTGCGCGTGA
>N_2131
GGGGTTGCGCGTGATGCTGACGCGATGCGCCGCATGGTTGC
>N_2132
ACCAGAAGCGCCTCGGAATTCAATGCCGCAATCCTGAATAC
>N_2133
GTGTGCCTTAAGGAGATGATCGAACAGGCGCATGAAAAATA
>N_2134
CGCAAAGTGGTTATTCTTGTCGACGAATACGACAAACTGAT
>N_2135
TTGTCGACGAATACGACAAACTGATTGTCGACAACCTGGAT
>N_2136
TTGTCGACAACCTGGATCAGCCGAAAATCGCCAGACAGGGG
>N_2137
CCAGACAGGGGCGGGAAATTCTTAGGGATTTGTACACCACC
>N_2138
GAAATTCTTAGGGATTTGTACACCACCATCAAGGACAGCGA
>N_2139
TTGTACACCACCATCAAGGACAGCGATGAATATGTCCAGTT
>N_2140
CAGCAAGTTCAGCAAGGTGTCAGTCTTCAGTGGCTTGAATA
>N_2141
AAGGTGTCAGTCTTCAGTGGCTTGAATAACCTTGAAGATAT
>N_2142
TTGAATAACCTTGAAGATATCACTTTGAACCCCACCTTTGC
>N_2143
GATATCACTTTGAACCCCACCTTTGCCACTATTTGCGGCTA
>N_2144
CCCACCTTTGCCACTATTTGCGGCTATACCCAGCACGATCT
>N_2145
CTATTTGCGGCTATACCCAGCACGATCTGGAAACCAGTTTT
>N_2146
TACCCAGCACGATCTGGAAACCAGTTTTGCCGATCATCTTG
>N_2147
TGGAAACCAGTTTTGCCGATCATCTTGACGGAGTGGATATG
>N_2148
CTTGACGGAGTGGATATGGACCAGGTGCGTGAGTGGTACAA
>N_2149
GACCAGGTGCGTGAGTGGTACAACGGATATAATTTCCTGGG
>N_2150
AACGGATATAATTTCCTGGGCGATAAAGTTTATAATCCGTT
>N_2151
TTTATAATCCGTTTGATATTCTGTTGTTTATTAAAAATGGT
>N_2152
TGTTGTTTATTAAAAATGGTCAGGTATTCGACAACTATTGG
>N_2153
GTATTCGACAACTATTGGTTCGCCACCGGCACTCCCACCTT
>N_2154
ATTGGTTCGCCACCGGCACTCCCACCTTCCTGATCAAGTTG
>N_2155
GGCACTCCCACCTTCCTGATCAAGTTGATTGAGAAGAACAC
>N_2156
ATCAAGTTGATTGAGAAGAACACCTATTTCATTCCCCAGTT
>N_2157
AGAAGAACACCTATTTCATTCCCCAGTTAGATCATCTGCGG
>N_2158
TCATTCCCCAGTTAGATCATCTGCGGGTGAGCAAAAGCCTC
>N_2159
CTGCGGGTGAGCAAAAGCCTCATTGACAGCTACGACATAGA
>N_2160
TAGAAAACATGAAGCTGGAGCCTCTCCTTTTTCAGTCAGGG
>N_2161
GGAGCCTCTCCTTTTTCAGTCAGGGTATTTGAGTATCAAGG
>N_2162
CAGTCAGGGTATTTGAGTATCAAGGAGCAAAGGCAGCTCAG
>N_2163
AGGCAGCTCAGTTACGGCATCGAATACATCCTGGGCTTTCC
>N_2164
GGCATCGAATACATCCTGGGCTTTCCCAACAAAGAAGTGGC
>N_2165
CTTTCCCAACAAAGAAGTGGCCATCTCCTTTAACGACCATG
>N_2166
GCCGCCGCTCTGACTGAGGCCAACACGGCGCAGGCCAAGGG
>N_2167
TGAGGCCAACACGGCGCAGGCCAAGGGGAAGTTATATGACA
>N_2168
GCCAAGGGGAAGTTATATGACAGCCTTGCACAGGCTGACCT
>N_2169
ACAGCCTTGCACAGGCTGACCTCGACCAGCTTGAACAAACC
>N_2170
CCTCGACCAGCTTGAACAAACCTTGATGGCGCTGTTTGCCG
>N_2171
AACCTTGATGGCGCTGTTTGCCGCCATCCCCCATACCAACT
>N_2172
GTTTGCCGCCATCCCCCATACCAACTACACCCGCAACACGA
>N_2173
CCCCATACCAACTACACCCGCAACACGATAAGCGCCTATGA
>N_2174
CACCCGCAACACGATAAGCGCCTATGAGGGCTACTACGCCA
>N_2175
ATAAGCGCCTATGAGGGCTACTACGCCAGCGTTGTCTATGC
>N_2176
CTACGCCAGCGTTGTCTATGCCTACCTTGCCAGCCTCGGCC
>N_2177
GCCTACCTTGCCAGCCTCGGCCTTCAGCTGATCCCCGAAGA
>N_2178
CACCGGGCGCATCGACCTGACCATCAGGATGAACAACATCA
>N_2179
GACCTGACCATCAGGATGAACAACATCACCTATATTTTGGA
>N_2180
TGGAGTTTAAAGTGGATGGTCAGGGCAACGCCCTGAAGCAG
>N_2181
AGATCAAAGAAAAAGGCTACCACCAGAAATACCAGAGACCG
>N_2182
ACCACCAGAAATACCAGAGACCGGATACCGACACCTACCTC
>N_2183
AGACCGGATACCGACACCTACCTCATCGGTATCGACTTCGA
>N_2184
TACCTCATCGGTATCGACTTCGACTCCGGCAAGCGTAATAT
>N_2185
GACTCCGGCAAGCGTAATATCTCAACATTTGAATGGGAGAA
>N_2186
TTGAATGGGAGAAGGTGTAGCTTTTCGGTGCCCCCACCCCA
>N_2187
GTGTAGCTTTTCGGTGCCCCCACCCCAACCCTCCCCCGCTG
>N_2188
CCCGCTGGGAGATGGAGTTTCTTTTAAACGTGCAGCAGAAC
>N_2189
GTGCAGCAGAACAAAAGGAGCGAAACAAGGCGGACCTGGCT
>N_2190
AAGGAGCGAAACAAGGCGGACCTGGCTATACCTTTTCCCAG
>N_2191
AGGCAAAGCGGGTGATGTTTCGAGTGGTCGAGTCGAAGTCG
>N_2192
GATGTTTCGAGTGGTCGAGTCGAAGTCGATTCCTATCAGGA
>N_2193
TCGATTCCTATCAGGATAATCTCTTTGCCGGCACCCTGATA
>N_2194
GGATAATCTCTTTGCCGGCACCCTGATACTTCTGCTGATAA
>N_2195
CTGCCGTCGACTTTGAATTCCAGGATGTAAATGGCGTTTTC
>N_2196
CAGGATGTAAATGGCGTTTTCCATGCGGACGGTCAGATCAA
>N_2197
TTCCATGCGGACGGTCAGATCAATGCGCCCTTTGCTGGTGA
>N_2198
CCCTTTGCTGGTGACATCTTCGGCGGTGAGGTCAAGACCCA
>N_2199
CTTCGGCGGTGAGGTCAAGACCCAGACTGGCCAGATAAGCG
>N_2200
ACCCAGACTGGCCAGATAAGCGTAGATGACACTGGCGTAGT
>N_2201
TGGCGTAGTACCCCTCGTAGCTGCCGATCGTGTTGTTAACG
>N_2202
GCTGCCGATCGTGTTGTTAACGTAATTGTGGTAGGGAATGG
>N_2203
ATTGTGGTAGGGAATGGAGGCGAACAGCGCCTTGAGGGTCT
>N_2204
GCGAACAGCGCCTTGAGGGTCTGTTCAAAACCGTCCATATC
>N_2205
AGGGTCTGTTCAAAACCGTCCATATCCGCCGCAGTCAGTGT
>N_2206
ATATCCGCCGCAGTCAGTGTCTGAAAAATCTCAGACTGATA
>N_2207
AGTGTCTGAAAAATCTCAGACTGATAGCGGGTTTTCTCCGC
>N_2208
CTGATAGCGGGTTTTCTCCGCCTGCTGTCCGGTCAGGTAAC
>N_2209
TATGCTCGTTGAAGGAATAGCGCGTCTCCAGATTGGGAAAA
>N_2210
GCGTCTCCAGATTGGGAAAACACAGCTGATACATGGTGATG
>N_2211
CAGCTGATACATGGTGATGGCCCCAACCTGGGTTTGTTCCT
>N_2212
GGCCCCAACCTGGGTTTGTTCCTTGATGGTCAGATACCCGG
>N_2213
TGTTCCTTGATGGTCAGATACCCGGTCTGAAACATGATCGG
>N_2214
GGTCTGAAACATGATCGGTTCCAGCTGAATGTTCTCAATAT
>N_2215
ATCGGTTCCAGCTGAATGTTCTCAATATCATAGCTGTCGAT
>N_2216
TCAATATCATAGCTGTCGATCAAGCCTTCACTGACCATGAG
>N_2217
TTCACTGACCATGAGGTTGTCAAGCTTCGGGACATAGTAGC
>N_2218
TTCGGGACATAGTAGCTGTTCTGATGGATCATCTTGATCAG
>N_2219
TTCTGATGGATCATCTTGATCAGGAAACTGGGAGTGCCCGT
>N_2220
GATCAGGAAACTGGGAGTGCCCGTGGAAAACCAGTAGTTTT
>N_2221
AACCAGTAGTTTTTGAATTGCCGACCATTTTTGAGAAACAG
>N_2222
TGCCGACCATTTTTGAGAAACAGCAGGATGTCATAGGGGTT
>N_2223
GATGTCATAGGGGTTGTAAACGGCCTCGCCCAGGAAGTTAT
>N_2224
CCTCGCCCAGGAAGTTATAGCCGTTATACCACTGGCGCACC
>N_2225
TATAGCCGTTATACCACTGGCGCACCTTGGCCCGGTCAACG
>N_2226
TCCAGGTGCGCGGCAAAGGTCGTGTCAAGGTCATGTTCCGT
>N_2227
ACCACAGAGGGTGGCGTAATCAGGGTTCAGACTGATATCTT
>N_2228
ATCAGGGTTCAGACTGATATCTTCAAGGTTGTTCAATCCGC
>N_2229
CCTTGCTGAACTTGCTGACCCCGGTCAGAAAAGCGAACTTG
>N_2230
ACCCCGGTCAGAAAAGCGAACTTGATGAAAGCATCACTGTC
>N_2231
AGCGAACTTGATGAAAGCATCACTGTCCTTGATAATGGAAT
>N_2232
CTTGATAATGGAATACAGGTCTCGCAGAACTTCACGCCCCT
>N_2233
GTCTCGCAGAACTTCACGCCCCTGCTTGGCCACCTCGATCT
>N_2234
CCCTGCTTGGCCACCTCGATCTGATCGAGGTTATCGACGAT
>N_2235
GTTATCGACGATCAACTTGTCGTACTCGTCTACCAGCACGA
>N_2236
TTGTCGTACTCGTCTACCAGCACGACGACCTTCTGGCCGTA
>N_2237
CCAGCACGACGACCTTCTGGCCGTATTTCTGGTGGGCATCC
>N_2238
CTGGCCGTATTTCTGGTGGGCATCCCGGATAAGCTGCTTAA
>N_2239
TGGTGGGCATCCCGGATAAGCTGCTTAAAACAGCCTCCGAT
>N_2240
GGATAAGCTGCTTAAAACAGCCTCCGATATCTTGCGGATCG
>N_2241
AAACAGCCTCCGATATCTTGCGGATCGCCGCAGGGGATATC
>N_2242
CGCCGCAGGGGATATCTAATCGTCGCTGATTTTCTTCAAGG
>N_2243
ATCTAATCGTCGCTGATTTTCTTCAAGGATATTGCCCACAT
>N_2244
GATTTTCTTCAAGGATATTGCCCACATCCTGCTTCATATCC
>N_2245
ATATTGCCCACATCCTGCTTCATATCCTCCAGGCTGCGGGC
>N_2246
ATATCCTCCAGGCTGCGGGCCACGCCACCGAAACTGATCTT
>N_2247
GCCACGCCACCGAAACTGATCTTGATGACGGGATAGCGGGT
>N_2248
TGATCTTGATGACGGGATAGCGGGTGTCCCAACCCCACTTG
>N_2249
GATAGCGGGTGTCCCAACCCCACTTGTCTTCAATATCAAGC
>N_2250
TCAATATCAAGCCCGTTGAACAGCTCTCTTTGGCCTTCAAA
>N_2251
CGTTGAACAGCTCTCTTTGGCCTTCAAACAGCGCCTGCAGA
>N_2252
TCTTTGGCCTTCAAACAGCGCCTGCAGAGTGGAGAGCAGCA
>N_2253
AGCGCCTGCAGAGTGGAGAGCAGCAAACTTTTGCCGAAGCG
>N_2254
GGAGAGCAGCAAACTTTTGCCGAAGCGCCGGGGGCGGGAGA
>N_2255
GGGCGGGAGAGGAAATAATACTTCCCTTCAGTGGCCAGACG
>N_2256
ATAATACTTCCCTTCAGTGGCCAGACGAAGGACCAGCGGCG
>N_2257
TCAGTGGCCAGACGAAGGACCAGCGGCGTTTTATCTACATA
>N_2258
AAGGACCAGCGGCGTTTTATCTACATACGCATATTCTTCTT
>N_2259
TTTATCTACATACGCATATTCTTCTTCGCGAATTTCACTGA
>N_2260
ATATTCTTCTTCGCGAATTTCACTGAAAGTCTGAATCCCGA
>N_2261
ATTTCACTGAAAGTCTGAATCCCGATGGGGAGTTTGGCAAG
>N_2262
AATCCCGATGGGGAGTTTGGCAAGCTGGGTCATACATCCCT
>N_2263
ACATCCCTCCTGAAAATAGCCGTATCGGAAAGAGTGATCCC
>N_2264
ATCGGAAAGAGTGATCCCGGCACGAGCAACTTTCCTATCTT
>N_2265
ATCCCGGCACGAGCAACTTTCCTATCTTACCTGTTTGATCC
>N_2266
CCAGCAGGTCAAAGGATGTTCTCCCAGCCTCCTTCATCCAT
>N_2267
GATGTTCTCCCAGCCTCCTTCATCCATGAGGAGGCTGCCGG
>N_2268
CTGCCGGTGAGCAAAGCGATCCGCATCGTTTCAAAATAGGC
>N_2269
CCGCATCGTTTCAAAATAGGCAGGATATTACATGCTCGAAG
>N_2270
AATAGGCAGGATATTACATGCTCGAAGAGTTTAAGCAACAA
>N_2271
ACATGCTCGAAGAGTTTAAGCAACAATTAAGCATGTCCCCA
>N_2272
AAGCAACAATTAAGCATGTCCCCATTTATGGACAATGACCT
>N_2273
CCCCATTTATGGACAATGACCTGATTCACGCCATTCGAGTC
>N_2274
CTTCTGATAGTCATGCACTGCAATATTGCGGAAACCGACCA
>N_2275
ATAATTCACCATCGAGCACCCCCGCTTTTTCCAGCAGGGCG
>N_2276
ACCCAATCTCCTCACACGCACTAGGTGCATCGCCGCATCAA
>N_2277
GCTGCTTCGCAGGCACGAAGCAGGTTCAGAACGATGGCGTC
>N_2278
AAGCAGGTTCAGAACGATGGCGTCCTGGCGGGTAAAATTCG
>N_2279
AAAATTCGTCTCGAGTTCATCCTCATGGCCGGCGTATTCCT
>N_2280
GCGTATTCCTCCTGAACCCGCCCCATACAACGCTCGATGAC
>N_2281
AACCCGCCCCATACAACGCTCGATGACTGAAACCTTGTTGA
>N_2282
CAACGCTCGATGACTGAAACCTTGTTGAGTAGAACATCATC
>N_2283
TGAAACCTTGTTGAGTAGAACATCATCCGCCATAGATATTT
>N_2284
ATCATCCGCCATAGATATTTCCCCGCTCTCGGATATCCTGC
>N_2285
TTTCCCCGCTCTCGGATATCCTGCAAAATCCACCGCCGTTC
>N_2286
CAAAATCCACCGCCGTTCTTCATTCAGCCGCGCATAGGATG
>N_2287
CCGCGCATAGGATGAAAAGACATAATCCGCATATGTTTCGA
>N_2288
AATCCGCATATGTTTCGACGCGCACCTCATCGGCGCACCAG
>N_2289
TGCGCCAGTCTCCAGCGCTTCACGTGACTGGGGGAAGCCTC
>N_2290
CTCAGCCAGAAAGGCGATATCAAGGTCACTCTCCAGGCGCT
>N_2291
TATCAAGGTCACTCTCCAGGCGCTCTGCGTCTGTACCGAAG
>N_2292
CCAGGCGCTCTGCGTCTGTACCGAAGCTGCCAAACCGATAC
>N_2293
GCATTGGACAATCATGTGGTCCATAGCTTTGGCCTTCTCTC
>N_2294
CTCCAGAAAGGTCTGAATGTCAGAATAAATGGCCTTTACCT
>N_2295
TGAATGTCAGAATAAATGGCCTTTACCTTCGCAGAACAAAA
>N_2296
ACCTTCGCAGAACAAAAAGGCCAGCAGACAATGAACGTATT
>N_2297
TTTGCTTACTTGATAAATTGCTGAGTTTTGAACACCCTGGA
>N_2298
AAATTGCTGAGTTTTGAACACCCTGGAACTTGATATTTAAA
>N_2299
GGAACTTGATATTTAAAGTTCCGGATTTTGCTATACCTTTT
>N_2300
AAGTTCCGGATTTTGCTATACCTTTTCCCAGGCAAAGCGGG
>N_2301
TGGTCGAGTCAAAGTCGATTCCGATCAGGATAATCTCTTTG
>N_2302
TACTTCTGCTGATAGTTGCGCTCTCTGACCTGCGCCAGGGC
>N_2303
CACTGAAAATCGAGACCTTGCTGAACTTGCTGACCCCGGTC
>N_2304
ACCCCACTTGTCTTCAATATCAAGCCCGTTAAACAGCTCTC
>N_2305
AGCTGAGTCATACATCCCTCCTGAAAATAGCCGTGCCGGAT
>N_2306
TAAAGCGGTTTCGGCACGGTCATATTTCCTATCTTACCTGT
>N_2307
CGGTCATATTTCCTATCTTACCTGTTTGATGGAGCAGGTCA
>N_2308
ATCTTACCTGTTTGATGGAGCAGGTCAAAGGATGTTCTACA
>N_2309
GTCAAAGGATGTTCTACAAGCTCACTCCTCCCCTTTCTGCA
>N_2310
CAAGCTCACTCCTCCCCTTTCTGCACAACAACATAATTCTT
>N_2311
TTCTGCACAACAACATAATTCTTTTTGATCACCTGCCGGAA
>N_2312
TAATTCTTTTTGATCACCTGCCGGAACCGCTCCCCCGTGGT
>N_2313
CTCCCCCGTGGTCGACCAGTCGAGGACGTCAACCTTGAAAG
>N_2314
GACCAGTCGAGGACGTCAACCTTGAAAGGCAGATCGGATTC
>N_2315
CTTGAAAGGCAGATCGGATTCGGTGAAAGCTTCTTTCAGTT
>N_2316
GAAAGCTTCTTTCAGTTCCGCCATCCGGCCCGCATCAAGAG
>N_2317
TCCGGCCCGCATCAAGAGGGCTTTCGGTCACAATCACAAGA
>N_2318
TTCGGTCACAATCACAAGATCAAGATCTGAAAAAGGCTTCA
>N_2319
GAACACGTGATCCGAATGCCCACACATCCAGCTCCGGCACA
>N_2320
GAATGCCCACACATCCAGCTCCGGCACATATTCCCTCAAAA
>N_2321
TCCAGCTCCGGCACATATTCCCTCAAAATATTGAGAACAAT
>N_2322
CAAAATATTGAGAACAATCTCCTGTTCGGCAGGGCGTAGCT
>N_2323
CAATCTCCTGTTCGGCAGGGCGTAGCTTGAGGTCACGCATT
>N_2324
GGCAGGGCGTAGCTTGAGGTCACGCATTGCGTCGCTTCAGC
>N_2325
GGTCACGCATTGCGTCGCTTCAGCTCATCGCGAAGAAAATG
>N_2326
AAGAAAATGCATCTCTGCAACAAAATCATCGAGTACCGCCA
>N_2327
ATCATCGAGTACCGCCAGCACTTCCTCGGCCTTGGCTTCAT
>N_2328
CAGCACTTCCTCGGCCTTGGCTTCATTGTAAGTGTGGCTGG
>N_2329
TGGCTTCATTGTAAGTGTGGCTGGTCATATTGCGCTTTTCC
>N_2330
GTGTGGCTGGTCATATTGCGCTTTTCCCTGAAAATTCGATA
>N_2331
TGCGCTTTTCCCTGAAAATTCGATATTGGCGGACTTGCCGG
>N_2332
TTGCCGGACCAGCCCCGCCTCGGCACCTGTGCGCACCATGT
>N_2333
GCACCTGTGCGCACCATGTCCATAAAGGCCATAGCGCGAAT
>N_2334
CATGTCCATAAAGGCCATAGCGCGAATTTCCGCAGGATTGG
>N_2335
AGGATTGGGCGTTATCTGCTCCAGCTGCCGGCGTAGCATTT
>N_2336
CCGGCGTAGCATTTTCGTACCGAGCTCGTAACTGAATTCGA
>N_2337
ACGGAATTGTTCACGCAGGCCTTCATCGCTTTCAGCCAGAT
>N_2338
CAGGCCTTCATCGCTTTCAGCCAGATCGGAATGAAGGTATT
>N_2339
CAGATCGGAATGAAGGTATTCCAAACTGCGCTCAAGCTGTG
>N_2340
TATTCCAAACTGCGCTCAAGCTGTGAAAGGGCTTTTTCAAA
>N_2341
AAGCTGTGAAAGGGCTTTTTCAAATGGCGAAATGTCGAGTT
>N_2342
TTTTTCAAATGGCGAAATGTCGAGTTTCATTTTTTCCCATC
>N_2343
AATGTCGAGTTTCATTTTTTCCCATCAAAACCAGAAGCTAT
>N_2344
TTTCCCATCAAAACCAGAAGCTATTTGGCAGCCATCATGCC
>N_2345
AGAAGCTATTTGGCAGCCATCATGCCGCTTCAAGGATTTCT
>N_2346
CAAGGATTTCTCCTTCTTTTCGGGCAATCTCGATGATCACA
>N_2347
TTTCGGGCAATCTCGATGATCACACTTGAATCATCTTCCCG
>N_2348
GATGATCACACTTGAATCATCTTCCCGCCACTGCCGGGAGC
>N_2349
GAATCATCTTCCCGCCACTGCCGGGAGCCACACGGGATCGG
>N_2350
CGGGAGCCACACGGGATCGGCTCAATGCGACTGTCCACTCG
>N_2351
GCTCAATGCGACTGTCCACTCGCGCGGTGAGTCGCCAGAGC
>N_2352
AAATTCACTGCACTGCGGTCCTGAAGTGAATCAAAACTTGG
>N_2353
GGTCCTGAAGTGAATCAAAACTTGGGGAAACGATGAGAAGA
>N_2354
TGGGGAAACGATGAGAAGATCAATATCGCTCCACTCATGAG
>N_2355
AGAAGATCAATATCGCTCCACTCATGAGTCCCCCCTTTGAC
>N_2356
GCTCCACTCATGAGTCCCCCCTTTGACCTGCGAACCAAAGG
>N_2357
TCCCCCCTTTGACCTGCGAACCAAAGGCGACCGCAAATTCT
>N_2358
GGCGACCGCAAATTCTATTTCTATCCCGGCATCCTTGACTG
>N_2359
TCTATTTCTATCCCGGCATCCTTGACTGCGTTCAGGTATTT
>N_2360
GTTCAGGTATTTTATGACTGCATCTCGAACATCCGGCTTAA
>N_2361
TCTCGAACATCCGGCTTAAGCATTCATGCAACTCCTTGATT
>N_2362
TTTTTGGAGATATTCTTCGGCCTCTCGCTGAGTTGGCAGCG
>N_2363
TCTCGCTGAGTTGGCAGCGGCAACTGTACTCCGGGATAGCG
>N_2364
GCAACTGTACTCCGGGATAGCGCCCCTCGATGTTGAACGAA
>N_2365
TAGCGCCCCTCGATGTTGAACGAATTGACTTCAGCAAGAAA
>N_2366
GTTGAACGAATTGACTTCAGCAAGAAAATCGCGTTGCTTCT
>N_2367
TCAGCAAGAAAATCGCGTTGCTTCTGCTCAAGGCTGAGATC
>N_2368
CTTCTGCTCAAGGCTGAGATCTGCAATCTCTGCAAGTCTTA
>N_2369
GATCTGCAATCTCTGCAAGTCTTAGCAAATTGTGGATAGGT
>N_2370
CAAATTGTGGATAGGTGGAGCAATTTGATTTTTGAATCTGC
>N_2371
GAGCAATTTGATTTTTGAATCTGCACACGTGGGCTTTCAAG
>N_2372
TTTGAATCTGCACACGTGGGCTTTCAAGATCTTTTCCAAAG
>N_2373
TGGGCTTTCAAGATCTTTTCCAAAGCCAAATGAGCAAAAAA
>N_2374
AAAAAAAAGCCCGTGGCGAACATGCCCCTGCATGACAAGAT
>N_2375
ACAAGATCGGTCGCAGCTCCCAAATCTTCAACGGCCCCGTT
>N_2376
ACGGCCCCGTTTCGCCAGTACGTTATCTGCTTTTCGATATT
>N_2377
CCAGTACGTTATCTGCTTTTCGATATTCAACATAGTGTTGA
>N_2378
AACATAGTGTTGATTTTATTCCATTTTTCAGCGAAAGCAAG
>N_2379
ATTCCATTTTTCAGCGAAAGCAAGGGAAAGTCGATGAAAAC
>N_2380
AGTCGATGAAAACCTGATAGCGGCGCCTGGCGTCAAAAAGC
>N_2381
CTGATAGCGGCGCCTGGCGTCAAAAAGCTGCGGAGAAAAAA
>N_2382
AGCTGCGGAGAAAAAACAATCCTCCTTACTGGAGCCTTCGG
>N_2383
AACAATCCTCCTTACTGGAGCCTTCGGGTCGGCGGGTTCTT
>N_2384
AGCCTTCGGGTCGGCGGGTTCTTGACCCCACTCTGCCTCTG
>N_2385
GGTTCTTGACCCCACTCTGCCTCTGATATACATTTGAAAAA
>N_2386
TACATTTGAAAAAAATTGAGCGATGGTACCATATGCGCCAA
>N_2387
TTGAGCGATGGTACCATATGCGCCAATTATATGAAAATCCT
>N_2388
TGCGCCAATTATATGAAAATCCTGGTTTTCTGGTGAGGTGA
>N_2389
TTTCTGGTGAGGTGAGCGTGCCAACGGTTCTTAGGATTGGC
>N_2390
CCAACGGTTCTTAGGATTGGCCCATATCGTTTCTTCTTCTA
>N_2391
CCATATCGTTTCTTCTTCTACGCCAACGAGGGGCTGGAGCC
>N_2392
ACGCCAACGAGGGGCTGGAGCCGCCACATATCCATGTACAG
>N_2393
AGTCTCGCCAAATTTTGGCTCGGCCCCGTTTCACTTGCAAG
>N_2394
TGCAAGCAGCACAGGCTTTTCCGCACATGAACTGAACAAAA
>N_2395
CACATGAACTGAACAAAATTCTGAAAATTGTTGAAAATCAT
>N_2396
TTCTGAAAATTGTTGAAAATCATTCAGAAAACCTTAAGGAG
>N_2397
TTCAGAAAACCTTAAGGAGGCCTGGTATGGGCACTTTAACA
>N_2398
AAGGAGGCCTGGTATGGGCACTTTAACAGCTGACTTGATTC
>N_2399
ATGGGCACTTTAACAGCTGACTTGATTCCACTTGCAGCATC
>N_2400
AGCTGACTTGATTCCACTTGCAGCATCGGTACATTGCAGTG
>N_2401
TACATTGCAGTGATGATGAACTGGTCGTTTCCCTTAAGGAC
>N_2402
CTGGTCGTTTCCCTTAAGGACGGGCGCACAATCAGCGTCCC
>N_2403
AAGGACGGGCGCACAATCAGCGTCCCTCTAGCGTGGTTTCC
>N_2404
CGAGGCTTGCACATGCAGCTCAGAGCGCTCGCACAAACTAC
>N_2405
GCTCAGAGCGCTCGCACAAACTACGAAATTCTCGGCAACGG
>N_2406
ACAAACTACGAAATTCTCGGCAACGGCGAAGGCATCCATTG
>N_2407
ACGGCGAAGGCATCCATTGGCCTGACCTTGATGAGGATATT
>N_2408
CTTGATGAGGATATTTCGATCATAGGGCTGCTGGCAGGACG
>N_2409
GTGGAATACAATCAAAGGGGCAGTCGCTTATCACCTGCCGC
>N_2410
GGGCAGTCGCTTATCACCTGCCGCTGACCGCTGAAGGACGA
>N_2411
CGCTGAAGGACGACGCAGAACCCCCAGATGAAGTTTCTTTG
>N_2412
AGAACCCCCAGATGAAGTTTCTTTGAATCGCAATGCAAAAA
>N_2413
AGTTTCTTTGAATCGCAATGCAAAAACAGGAAAGGGAAGCG
>N_2414
GCAAAAACAGGAAAGGGAAGCGATGCGGACGCACGAATAGC
>N_2415
ACGCACGAATAGCGCATGAACTGCGTCTACCGCAGCCATCC
>N_2416
ATGAACTGCGTCTACCGCAGCCATCCGCTCACCTGTCAGGA
>N_2417
GCAGCCATCCGCTCACCTGTCAGGAAAGACTCTGTAAGAGA
>N_2418
TGTAAGAGAGGAACAGCAAACAAGATATCGGGCACGCCCAA
>N_2419
AGCAAACAAGATATCGGGCACGCCCAAATGCCCGCTATCCT
>N_2420
CAAATGCCCGCTATCCTAGCCCGGGTTGTGCATGAAGCTTC
>N_2421
GTCTTCATGAATAACACGGGCGAGCATCAACTCTGATTATT
>N_2422
ACTCTGATTATTCACAATCGCTCCACGCAGCTCATTCAATC
>N_2423
CCACGCAGCTCATTCAATCGCTTGGTCAGGCCGAGCAACTC
>N_2424
ACTCCTCGGGAGGGATCTGGCGGATCACATCCCCTGAATCT
>N_2425
CACATCCCCTGAATCTGAATCGACCACCTTCACCACCATTT
>N_2426
GACCACCTTCACCACCATTTCATTCAGATCGCGGTTCTTCT
>N_2427
ATTTCATTCAGATCGCGGTTCTTCTCGAAGCGTACGCTATA
>N_2428
GCGTACGCTATAGGCGCCGTCTTCGGTCAGCTCATTGATAC
>N_2429
CTTCGGTCAGCTCATTGATACGCTCAAGCAGCGCAATAGAA
>N_2430
AATAGAATCCGGCCGCGTTTCTTCCGGCTTCTCTACCGTCT
>N_2431
CGTTTCTTCCGGCTTCTCTACCGTCTTCTTCTCGGCAGCGG
>N_2432
CGTCTTCTTCTCGGCAGCGGCCTCGGCCGCACGCCGTTGAT
>N_2433
GCTACGCCCTGCTGCGTGTTCTGCGGAAAAATTTGTTGTGC
>N_2434
CTGCGGAAAAATTTGTTGTGCGGAAACAGCTTCGATTTTCA
>N_2435
GCGGAAACAGCTTCGATTTTCATGACAACCCTCCTGCACCC
>N_2436
TTCATGACAACCCTCCTGCACCCTGGGCCCTTCTGGAAAAA
>N_2437
CTGGGCCCTTCTGGAAAAAACGGGGGATCCGAAGATCCCCC
>N_2438
AAAACGGGGGATCCGAAGATCCCCCGGAAGAGCCTAACGTG
>N_2439
CGAAGATCCCCCGGAAGAGCCTAACGTGGTTCTCTTAGCCG
>N_2440
GAAGAGCCTAACGTGGTTCTCTTAGCCGAGCAGCGACAGGG
>N_2441
TTAGCCGAGCAGCGACAGGGCCAGCTGCGGAGCTTGGTTGG
>N_2442
CAGCTGCGGAGCTTGGTTGGCCTGTGCCAGAATGGAAGTGC
>N_2443
GCCAGAATGGAAGTGCCGGCCTGCTGCAGGATATTGAACTT
>N_2444
CATGTTCGAGGTTTCCTGAGCGATATCGGCGTCCAGAATCC
>N_2445
GTCCAGAATCCGGCTGCGGGCAGCGGAGACGTTTTCAGAAA
>N_2446
GCGGGCAGCGGAGACGTTTTCAGAAACGTTTGAGAGGTTGG
>N_2447
AGAAACGTTTGAGAGGTTGGCGATGGTGGATTCGAGGCGGT
>N_2448
TGGCGATGGTGGATTCGAGGCGGTTCTGAACCGCACCAAGG
>N_2449
CCGCGGCTCGAATCCACAGTCCCAATTGCTGCATCAATCTG
>N_2450
CACAGTCCCAATTGCTGCATCAATCTGAGTGATGGCAGATT
>N_2451
TGCATCAATCTGAGTGATGGCAGATTGTGCCGCGCTAAAAG
>N_2452
AAAAGTAAGAACATTGAGTGCGTTAATGGACAGCGCAGCTG
>N_2453
TGCGTTAATGGACAGCGCAGCTGCACCCGCGCCAGCAATTT
>N_2454
GCACCCGCGCCAGCAATTTCCACAGCAATTGTCTGGGCGGC
>N_2455
TTCCACAGCAATTGTCTGGGCGGCATCGGCACCAATCTGGA
>N_2456
TGGGCGGCATCGGCACCAATCTGGAATACCATCGCATTGGT
>N_2457
ACCAATCTGGAATACCATCGCATTGGTTGCTCCAGAAAAAT
>N_2458
ATTGGTTGCTCCAGAAAAATCACCATTAAGCAGCGTCTGAT
>N_2459
GAAAAATCACCATTAAGCAGCGTCTGATTATTAAAGGAGGT
>N_2460
TTATTAAAGGAGGTGTCCGTCGAAATACGGTCGATCTCAGT
>N_2461
TCGATCTCAGTAATCAGCTGCTGAAATTCAGCATCCAGAGA
>N_2462
TGAAATTCAGCATCCAGAGACGCCTGGTCTTCTGTCGTATT
>N_2463
AGAGACGCCTGGTCTTCTGTCGTATTGGTGCCGTTGGAGGA
>N_2464
GTGCCGTTGGAGGACTGCACCGCCAGTTCGCGCATACGCTG
>N_2465
AGTTCGCGCATACGCTGCAGCAGGTTAGTGGTCTCCTGCAA
>N_2466
TGCAGCAGGTTAGTGGTCTCCTGCAAAGCGCCTTCAGCAGT
>N_2467
CTCCTGCAAAGCGCCTTCAGCAGTTTGCGCCAGAGAAATAC
>N_2468
CAGTTTGCGCCAGAGAAATACCATCGTTGGCATTACGTACT
>N_2469
ACCATCGTTGGCATTACGTACTGCCTGGTTCAGCCCCCGGA
>N_2470
GTACTGCCTGGTTCAGCCCCCGGATTTGGGAGGTCATGCGG
>N_2471
AGCCCCCGGATTTGGGAGGTCATGCGGTTGGAAATGGCCAG
>N_2472
AATGGCCAGACCAGCAGCGTCGTCTTTTGCGCTGTTAATGC
>N_2473
CGTCTTTTGCGCTGTTAATGCGAAGGCCCGAGGACAAACGC
>N_2474
ACAAACGCTGCATGGCGGTGCCAAGGGCACTCTGAGAAGAA
>N_2475
CAAGGGCACTCTGAGAAGAACCAAGATTGCGTTGAGCGTTG
>N_2476
AGAACCAAGATTGCGTTGAGCGTTGAGTGAAGCGACGTTTG
>N_2477
GTTTGTGTTAATGGTAAGTGCCATGATTTTTTCCTCCGTGA
>N_2478
TCCTCCGTGAAGTAAGTTTGCGGGCATCCATGCCCTTAGAT
>N_2479
TAGATGATTGGTAATATTCGCGTTTGCGGGAGAAATCCTGA
>N_2480
TCCTGATCAAAAACTTTTTTCCTCACCTCCTTTGTCCTTTG
>N_2481
TTTTCCTCACCTCCTTTGTCCTTTGTTTCCCGCTCACGGTT
>N_2482
TGTCCTTTGTTTCCCGCTCACGGTTCTTTTATCGGCACCGT
>N_2483
GCTCACGGTTCTTTTATCGGCACCGTCCAAAGAAAAATTTA
>N_2484
AAAAATTTAGTAAAAAGTTTCAAAAGGTTTGGGAGGCGGCT
>N_2485
GTTTCAAAAGGTTTGGGAGGCGGCTTTATTTTTGAGAACAA
>N_2486
GGCGGCTTTATTTTTGAGAACAAGCTGGTTTCTGATGCGCT
>N_2487
ACAAGCTGGTTTCTGATGCGCTAGAGAGGAATAAGACGGGA
>N_2488
GACGGGAGGTTTGAATTGAGCGGTGTTTTTACGCCAACGAT
>N_2489
ATTGAGCGGTGTTTTTACGCCAACGATTTTCTTTTTCGCTC
>N_2490
GATTTTCTTTTTCGCTCCTTCAGCAGAATTTCGGCGAGATG
>N_2491
AATTTCGGCGAGATGCAGATCGAGCATCTTGTCGATATCTA
>N_2492
GTCGATATCTACAGATGCCTCTGCAGGCATCACATAGGCGA
>N_2493
CTCTGCAGGCATCACATAGGCGAAAGTCCCATCGGCAATGA
>N_2494
TCGGCAATGAAGGAGAAAGTCTTTTCAAGAAATTGGATATA
>N_2495
TTCAAGAAATTGGATATAGGCTAGATAAATGGCCCCGTTAA
>N_2496
GATAAATGGCCCCGTTAAGCCGACAGAATTCAGGCAATTCC
>N_2497
TTAAGCCGACAGAATTCAGGCAATTCCTGGCGGTTGGTATT
>N_2498
AATTCCTGGCGGTTGGTATTCATTACCCCCGGCCGCAGAAA
>N_2499
TGGTATTCATTACCCCCGGCCGCAGAAAATTCTTCATGCTG
>N_2500
GCCGCAGAAAATTCTTCATGCTGCCGTCTTCGGGGAGGGTG
>N_2501
TCGGGGAGGGTGTTGGCCCACCAGGGATGGTGGCCCGTCGG
>N_2502
CGGGCAGACCGAGACGATGGCGCTGGCGCTTTTTTCAAAAA
>N_2503
GATGGCGCTGGCGCTTTTTTCAAAAAGAAGTTCAACGGCAC
>N_2504
TTTTTCAAAAAGAAGTTCAACGGCACGGTCAATATCCCCCG
>N_2505
TTCAACGGCACGGTCAATATCCCCCGCCGTCCTCAGGGGAG
>N_2506
TCAATATCCCCCGCCGTCCTCAGGGGAGAAGTCGGCTGCAA
>N_2507
GTCCTCAGGGGAGAAGTCGGCTGCAACACGAGAACGAGATC
>N_2508
ACGAGAACGAGATCGAAGGACTCACCCCTCTCGCGGTGCCA
>N_2509
CTCGCGGTGCCAATGAACGGCATGGAGAATCGCATCGATCC
>N_2510
AATCGCATCGATCCCCTTAGCTTCATCCGTCGCCAGATCGG
>N_2511
AGCTTCATCCGTCGCCAGATCGGCTGGGCGCAGGAAAGGCG
>N_2512
TCGGCTGGGCGCAGGAAAGGCGCATCCCCTCCCCAAAGTTC
>N_2513
ATCCCCTCCCCAAAGTTCGGCGATTTGGGCGATTTCTTTAC
>N_2514
TTCGGCGATTTGGGCGATTTCTTTACTGTCGGTGGAAACAA
>N_2515
TTCTTTACTGTCGGTGGAAACAACCAGTTGGTCCACATAAC
>N_2516
GGTCCACATAACGCGACTGCCGACCGGCCTCGATGCTCCAG
>N_2517
CTCCAGGCAATGAGGGGCTTCCCGGCGAGCTCCCGGATGTT
>N_2518
GGGGCTTCCCGGCGAGCTCCCGGATGTTCTTGCCCGGCAGG
>N_2519
ATGTTCTTGCCCGGCAGGCCCTTGCTCCCTCCCCTTGCCGG
>N_2520
GCAGGCCCTTGCTCCCTCCCCTTGCCGGAATAACAGCTAGG
>N_2521
TCCCCTTGCCGGAATAACAGCTAGGATCCGCCGTCCTTCAT
>N_2522
TAACAGCTAGGATCCGCCGTCCTTCATACATGAAAGACCTC
>N_2523
CGTCCTTCATACATGAAAGACCTCTTCGTAATCGTTGTTGG
>N_2524
CTCTTCGTAATCGTTGTTGGCCTGTTCAAAATCACGGGGCT
>N_2525
TGTTGGCCTGTTCAAAATCACGGGGCTGGCCGATATCCATC
>N_2526
GGGGCTGGCCGATATCCATCCAGTATTCACGAATCGGAAAT
>N_2527
ATTCACGAATCGGAAATGAGCAGACCTTTTGCTTTGCCTCA
>N_2528
TGAGCAGACCTTTTGCTTTGCCTCAATCAAATTCTGAAATA
>N_2529
AAATTCTGAAATAATTGGGGCATATCAAAAAATTCCCCAGG
>N_2530
GGCGGGATAATTTTGAGTGTCTCTGGATTGAGTACATAAAT
>N_2531
GAGTGTCTCTGGATTGAGTACATAAATCCCCGCATTGACAT
>N_2532
TACATAAATCCCCGCATTGACATAATACTGGTGTGTTGGCT
>N_2533
ACATAATACTGGTGTGTTGGCTTTTCAACGATCGACTCAAT
>N_2534
CGACTCAATGGTTGCACCTTCTGTATGCACGACACCATAAG
>N_2535
CACCTTCTGTATGCACGACACCATAAGGAACCTGTACTTCA
>N_2536
GACACCATAAGGAACCTGTACTTCATATTCCCGAACACACA
>N_2537
TATTCCCGAACACACATAGTCGCATCGGCCCCGGTGAGCAC
>N_2538
ACATGGTAATTGAGGAGATGCTCAAAATTGACATTGGTCAG
>N_2539
TGACATTGGTCAGCAAATCACCATTCATGACGATGACCGGT
>N_2540
TCACCATTCATGACGATGACCGGTGAATCAATCTCTTTGGG
>N_2541
CAATCTCTTTGGGCAGCATTCCGAGTGCTCCTGCAGTGCCA
>N_2542
CAGCATTCCGAGTGCTCCTGCAGTGCCAAGGCGATTTTTTT
>N_2543
AGTGCCAAGGCGATTTTTTTCGTTCAGGTATCCGATGCGTA
>N_2544
TTTCGTTCAGGTATCCGATGCGTACCCCTTGTTTGTGCCCA
>N_2545
GCGTACCCCTTGTTTGTGCCCATCACCAAAGTATTCACGAA
>N_2546
GTGCCCATCACCAAAGTATTCACGAATCTTTTCGGCTTTGT
>N_2547
CTTTTCGGCTTTGTAGTTGACACTCAGGAAAAAATTTCGGA
>N_2548
GAAAAATTCTCGATAATTGTCTCGAGAATCGGCTTCGAACC
>N_2549
ATTGTCTCGAGAATCGGCTTCGAACCAACCGTCAGCATAGG
>N_2550
GGCTTCGAACCAACCGTCAGCATAGGCTTGGGGGTATCTAC
>N_2551
CACGACGACATTGGGCTTTTCCGAAACGCGCAGATAGTCAT
>N_2552
ACGCGCAGATAGTCATCGATCATTTCAATGCCGACAAGTCT
>N_2553
TCATCATCAATCATCGGCAACTGCTTAACGCCGCGAGCCAA
>N_2554
TGCTTAACGCCGCGAGCCAACGCTAGCTGGACCAGATCATC
>N_2555
CAACGCTAGCTGGACCAGATCATCCTTGGGCTGACTGAGAT
>N_2556
CCAGATCATCCTTGGGCTGACTGAGATAGCCCTTGACCGGA
>N_2557
CTGACTGAGATAGCCCTTGACCGGATTCGTGTTGTAAAGCC
>N_2558
ACCGGATTCGTGTTGTAAAGCCCTTCGATTGGATCATCCAA
>N_2559
GGATCATCCAATCCTTTTCCCTTGAGGAACCCACGGCGGAT
>N_2560
CTTTTCCCTTGAGGAACCCACGGCGGATGTCGCCATCGGTG
>N_2561
GAACCCACGGCGGATGTCGCCATCGGTGATTGTTCCCAAAA
>N_2562
ATTGTTCCCAAAAAAAGATTCTCTTCAACCACCAAGGCGAT
>N_2563
ATTCTCTTCAACCACCAAGGCGATCTGCATGTTCCCTTTGT
>N_2564
CAAGGCGATCTGCATGTTCCCTTTGTCAATGGTTTCCAGAA
>N_2565
TTCCCTTTGTCAATGGTTTCCAGAACCTGGCGAATGGTGGC
>N_2566
CAGAACCTGGCGAATGGTGGCACCGGGACTGACGGAAAGTT
>N_2567
ACTGACGGAAAGTTTTTTTGCGCTCCTCATGATAACCCCCT
>N_2568
TTTTGCGCTCCTCATGATAACCCCCTGAAGCAATCCTGCGG
>N_2569
GATAACCCCCTGAAGCAATCCTGCGGCAGATCGAAAAAAGA
>N_2570
GAAAAAAGACTTCTTCAGATCAGCTATTTCGGCCGAACTGA
>N_2571
TCGGCCGAACTGATGATTTCCGCGATCCGCCTTGCGGTATT
>N_2572
GCGATCCGCCTTGCGGTATTCTTCTGCCTGTAGGGATTTTC
>N_2573
CTTCTGCCTGTAGGGATTTTCGGACGCCTGGGCGATTTTCT
>N_2574
TCGGACGCCTGGGCGATTTTCTTTAATTTTTTTGTAAAAGC
>N_2575
CTTTAATTTTTTTGTAAAAGCAAGCCGACAGGCCTCAAGTA
>N_2576
GTAAAAGCAAGCCGACAGGCCTCAAGTATTTCCGCAGCCTC
>N_2577
CTCGGGGGCGCAATCGATGACACTGGCGGGTTTGGTACGAC
>N_2578
TGACACTGGCGGGTTTGGTACGACCTTTTTGGCGGTCTCCA
>N_2579
GGTACGACCTTTTTGGCGGTCTCCAATGTTGACCGTAGGAA
>N_2580
TGGCGGTCTCCAATGTTGACCGTAGGAACGCCAAGGGACGG
>N_2581
ACCGTAGGAACGCCAAGGGACGGTGCCTCAATAATACCGCT
>N_2582
GGGACGGTGCCTCAATAATACCGCTGCTACTGTTGCCAACT
>N_2583
TAATACCGCTGCTACTGTTGCCAACTACCGCATCTACCAGT
>N_2584
ACTGTTGCCAACTACCGCATCTACCAGTCGCAACACACTGA
>N_2585
ACCGCATCTACCAGTCGCAACACACTGAGGTAACGTAACTG
>N_2586
GTCGCAACACACTGAGGTAACGTAACTGACCCAGAGAAGTT
>N_2587
GAAGTTGAGGCGGTTGCGCGCTGATGGTTTTCAGCGACGTA
>N_2588
TGCGCGCTGATGGTTTTCAGCGACGTAGCGGTCGATCAGTT
>N_2589
CGGTCGATCAGTTGGTTGATCACACGCCCGTGAGTATCGGC
>N_2590
GATCACACGCCCGTGAGTATCGGCGTTGGACTTGGTGAAAA
>N_2591
GTTGGACTTGGTGAAAATCACCTTTGTAGAAGCAAGTTGGT
>N_2592
CTTTGTAGAAGCAAGTTGGTCAACAGCCTGCAGTAGCTCTT
>N_2593
TGGTCAACAGCCTGCAGTAGCTCTTTGAATTGATGCTCTGA
>N_2594
ATGCTCTGAGGATTGGTTTTCGAGAGTTACAGGGTGAAAGG
>N_2595
GAAAGGTGATCAAAAGGTTGCTCTCACCAAATTTGAACCCC
>N_2596
TTGCTCTCACCAAATTTGAACCCCAATTCAGACTCGAGTTC
>N_2597
TTTGAACCCCAATTCAGACTCGAGTTCTTCTCGCGAAAGAA
>N_2598
TTCTTCTCGCGAAAGAAAAGCCAACCTCTCAATAACATCCA
>N_2599
AAAAGCCAACCTCTCAATAACATCCAGCCCTATGGCACCTA
>N_2600
TAACATCCAGCCCTATGGCACCTACGTTAAAAACCCGACTT
>N_2601
TATGGCACCTACGTTAAAAACCCGACTTGGATTTTCACCGA
>N_2602
AACCCGACTTGGATTTTCACCGAGTTGAATGATACGACGCC
>N_2603
TTTCACCGAGTTGAATGATACGACGCCGATATTCTTCTGTT
>N_2604
AATGATACGACGCCGATATTCTTCTGTTGCCGCAAAGTGCA
>N_2605
TCTTCTGTTGCCGCAAAGTGCAGGTAACTCATTTTGGTAAT
>N_2606
GTAACTCATTTTGGTAATCGCGTGGCGGAAAGACTCGTCTA
>N_2607
GTAATCGCGTGGCGGAAAGACTCGTCTACCGCCCCTTGGGT
>N_2608
GGAAAGACTCGTCTACCGCCCCTTGGGTGCTTTCGCCTCCA
>N_2609
CGCCCCTTGGGTGCTTTCGCCTCCATGCAAGTGCGCAATGG
>N_2610
TTCGCCTCCATGCAAGTGCGCAATGGGAATACCGTGAAAGG
>N_2611
GGGAATACCGTGAAAGGTTGCGGCAGTCGCGGCAGCCATGG
>N_2612
CGGCAGCCATGGCTTCGAAACGATCTCCCAGAACCACCAGA
>N_2613
TCGAAACGATCTCCCAGAACCACCAGAACATGGGGAGCGAG
>N_2614
AACCACCAGAACATGGGGAGCGAGACGCACCAACGCATCAG
>N_2615
GGGAGCGAGACGCACCAACGCATCAGAATACCCAATAAGAC
>N_2616
CCGAGTCCCGTCGATTTGCACAATCCGGCCGGTGTATCGGA
>N_2617
GCACAATCCGGCCGGTGTATCGGAACTCAACAGCATGTCAA
>N_2618
ATCGGAACTCAACAGCATGTCAATGGCTTCATTGATGAGAA
>N_2619
AAAGCCATCGCGTTCAATCTCATGAATAGTCAAGCCGAACT
>N_2620
CAATCTCATGAATAGTCAAGCCGAACTCAGGGGCAAGGTGC
>N_2621
GGGGCAAGGTGCATGCCGCTCACCAACGTCTGAAGTTCGAT
>N_2622
GCTCACCAACGTCTGAAGTTCGATATGCGGATCATCGCTGA
>N_2623
GTTCGATATGCGGATCATCGCTGAAGTGTTCCATCAATGGT
>N_2624
TCATCGCTGAAGTGTTCCATCAATGGTTTGAGCAAACCATA
>N_2625
CCATCAATGGTTTGAGCAAACCATATTCAGCTCGGCTCCCG
>N_2626
GCAAACCATATTCAGCTCGGCTCCCGGTAAATACGCAGACT
>N_2627
GCTCCCGGTAAATACGCAGACTTTTTTCATGGCAGAATGAT
>N_2628
TTTTTTCATGGCAGAATGATCGGTTCGTCAAGCACAAAATC
>N_2629
CGTCAAGCACAAAATCTTTGCCGGCCAGATTGCCTAGAACT
>N_2630
GCCGGCCAGATTGCCTAGAACTTCGTCCCACCGCATGGGAC
>N_2631
CCTAGAACTTCGTCCCACCGCATGGGACTTAAGCCCTGCGC
>N_2632
CCACCGCATGGGACTTAAGCCCTGCGCGGGGCGCTTCACCG
>N_2633
AAGCCCTGCGCGGGGCGCTTCACCGCAAGATTCTTTTCAGT
>N_2634
GCAAGATTCTTTTCAGTGAACTCCTCCCCCTTGCGAATAGC
>N_2635
TAGCCTGTGCGGCCACAATACTTTTGCGGGCAATCGGGATA
>N_2636
ACAATACTTTTGCGGGCAATCGGGATATTGCGCTTTTCCGA
>N_2637
ATCGGGATATTGCGCTTTTCCGAAGGTGTCGGCGCCTTGAT
>N_2638
CTTTTCCGAAGGTGTCGGCGCCTTGATACCGGTGCCCAGAG
>N_2639
CGGCGCCTTGATACCGGTGCCCAGAGCCATGCTGACATTGC
>N_2640
GGTGCCCAGAGCCATGCTGACATTGCGGATCGCTCTAACCA
>N_2641
TGCTGACATTGCGGATCGCTCTAACCATCGCGGCCAGTTCG
>N_2642
ATCGCGGCCAGTTCGTTAGGCTCCAAAGAGGCTCGGTGATC
>N_2643
CGTTAGGCTCCAAAGAGGCTCGGTGATCGGGTCCCTCAAGG
>N_2644
AGAGGCTCGGTGATCGGGTCCCTCAAGGGTGCAGTCAAGGG
>N_2645
GGGTCCCTCAAGGGTGCAGTCAAGGGTGAAATGCTTTTCGA
>N_2646
GTGCAGTCAAGGGTGAAATGCTTTTCGATGACGGTGGCGCC
>N_2647
AACTGCTGCAACAGGGATCTCGATTCCCAGTGTGTGATCCG
>N_2648
TCGATTCCCAGTGTGTGATCCGAGTAACCAAAGGGTGTCTC
>N_2649
TCCGAGTAACCAAAGGGTGTCTCGAATGCCGTGCCAAGAGT
>N_2650
AGGGTGTCTCGAATGCCGTGCCAAGAGTCCTCATGGCACGC
>N_2651
CCAAGAGTCCTCATGGCACGCAGGTTCACGTCTTCCATGGG
>N_2652
AGGTTCACGTCTTCCATGGGCGTTGGATATTCCGTATTGCA
>N_2653
GCGTTGGATATTCCGTATTGCAGTGCAGCAGTGTAATTTTT
>N_2654
GTGCAGCAGTGTAATTTTTTCTTTATCGGCTCCTGCGGAAA
>N_2655
CACATCAAGCGCCGCAGAGACTTCATCGAGGTCGGCCATCC
>N_2656
AGAGACTTCATCGAGGTCGGCCATCCCTGTTGAAAGAATGA
>N_2657
TGCCCAGCTGCCCGACGCGACGGAGGTAAGGCAGATTGGTA
>N_2658
GTAAGGCAGATTGGTAATTTCTCCCGAAGGAATCTTGAAGA
>N_2659
GTAATTTCTCCCGAAGGAATCTTGAAGATCTCAAGACCCAG
>N_2660
ATCTTGAAGATCTCAAGACCCAGGGCAGACAAAAGATCAAT
>N_2661
ACCCAGGGCAGACAAAAGATCAATACTCTCCAGATCGAAGG
>N_2662
AAGATCAATACTCTCCAGATCGAAGGGAGAAGAAAGGAAAA
>N_2663
AAAGGAAAAGAATATTGCGGCGGTGGCAGTGCGCCATAAGT
>N_2664
TTGCGGCGGTGGCAGTGCGCCATAAGTTCCCGATGGGCGCC
>N_2665
TCGAGTTCGAGTCTGCGGATCATGTCGAACTGCGACTCTTC
>N_2666
AACTGCGACTCTTCAGGTGTCGTGGTCGCTTTCTGGTAGTC
>N_2667
ACGGCGCACAAGGCTTTCTGCCCGAAAAGTCTGAAACTTGA
>N_2668
AAAAGTCTGAAACTTGACGGCATCCGCCCCAGCCTCGGCAG
>N_2669
TGCATCCACCAGCTTTCTGGCCATGTCCATACTGCCGTTAT
>N_2670
TTCTGGCCATGTCCATACTGCCGTTATGGTTCACGCCCGCT
>N_2671
CGCTTCGGCGATAATGAAAACCCGAGAGTTCAAGATGGTTT
>N_2672
CCGAGAGTTCAAGATGGTTTCTTCCCTGTAAAGATAGTTTC
>N_2673
CTTCCCTGTAAAGATAGTTTCGCAAGGGATGTTCTGTAAAA
>N_2674
ATAGTTTCGCAAGGGATGTTCTGTAAAACAGCAACTCCGCC
>N_2675
GATGTTCTGTAAAACAGCAACTCCGCCGCCGATGATACAGT
>N_2676
TGATACAGTTGGTGCCAATGCTGATTCCTTCGCGAGTAACG
>N_2677
GCTGATTCCTTCGCGAGTAACGGTGTTGCTTCCGACAAAAG
>N_2678
TCCGACAAAAGTCTTTTCTGCAACCGCCGTACCACCATTGA
>N_2679
TTTCTGCAACCGCCGTACCACCATTGATGATCGCTGCAGTG
>N_2680
ACCACCATTGATGATCGCTGCAGTGGAGATATGACAGTGAT
>N_2681
ATGGCGGCATCGTGCTCCAGCAGGCAAAACGTATTGATAAT
>N_2682
GGCAAAACGTATTGATAATGCAGTTTCGGCCCACCTGGGCT
>N_2683
GTTTCGGCCCACCTGGGCTCCGGCATTGACCAGGGCGCCAT
>N_2684
CTCCGGCATTGACCAGGGCGCCATGCATTACGATCGTACCT
>N_2685
AGGGCGCCATGCATTACGATCGTACCTTCTCCCACAATGGC
>N_2686
TACGATCGTACCTTCTCCCACAATGGCATGACGCGACACAT
>N_2687
TCTCCCACAATGGCATGACGCGACACATAAGCGCGGGGAGA
>N_2688
CATGACGCGACACATAAGCGCGGGGAGAAAATATGGCAGGA
>N_2689
GGAGAAAATATGGCAGGAAGCTGAGCGCCCAGCCCTTTGAG
>N_2690
CAGGAAGCTGAGCGCCCAGCCCTTTGAGTTGTTCAAAAATT
>N_2691
GCCCAGCCCTTTGAGTTGTTCAAAAATTGCGACGCGCCGCG
>N_2692
GTTCAAAAATTGCGACGCGCCGCGCCGGGCTCTTGATCTGT
>N_2693
CGCCGCGCCGGGCTCTTGATCTGTCCGAGAGTGACCAGAAA
>N_2694
TTGATCTGTCCGAGAGTGACCAGAAAATACCTATACTGCTT
>N_2695
GTGACCAGAAAATACCTATACTGCTTGGCAAGCCGAGGAAG
>N_2696
ACCTATACTGCTTGGCAAGCCGAGGAAGATCCTCGTCGCCC
>N_2697
GCCGAGGAAGATCCTCGTCGCCCCCAATGATCGGATATCCC
>N_2698
CCCCCAATGATCGGATATCCCAGCACTTTCTGCCCGATCTT
>N_2699
GATATCCCAGCACTTTCTGCCCGATCTTTTCCGGGAGATCC
>N_2700
CGGGAGATCCAGGACACCGGCAATGCGGTAGTGTCCCTGCT
>N_2701
CCGGCAATGCGGTAGTGTCCCTGCTGTTCGACGACATCGAT
>N_2702
GTGTCCCTGCTGTTCGACGACATCGATGCACGAACGACAGT
>N_2703
CGACATCGATGCACGAACGACAGTGCCCACCACCTCCAACG
>N_2704
CGAACGACAGTGCCCACCACCTCCAACGAGAATGATCTCCG
>N_2705
CCACCTCCAACGAGAATGATCTCCGGTTTATTCATAGGCGC
>N_2706
ATCTCCGGTTTATTCATAGGCGCACGCTGCTGGGGATATTC
>N_2707
CGCACGCTGCTGGGGATATTCACCAAACGGGCATAAAGATG
>N_2708
CAAACGGGCATAAAGATGCTCCGTATGGGGGAGAGGCCCAC
>N_2709
TGCTCCGTATGGGGGAGAGGCCCACGCTGACAATCCTGGTA
>N_2710
GAGAGGCCCACGCTGACAATCCTGGTACATGTCAAGCTTGT
>N_2711
CAATCCTGGTACATGTCAAGCTTGTGCATAGGGCGCCACAA
>N_2712
TGTCAAGCTTGTGCATAGGGCGCCACAAGGGGCGTGTCATG
>N_2713
GGGCGCCACAAGGGGCGTGTCATGATTTGTCGATCATTGCT
>N_2714
GCGTGTCATGATTTGTCGATCATTGCTGAACCGCAGAAATT
>N_2715
ATTGATCCCGTTCTTTTTCGCCATCCAGAAGCAGCGCATTA
>N_2716
TTAAGCCAATAATTTGACTTCGCATCGCTCGGTTCAGTGAA
>N_2717
TGACTTCGCATCGCTCGGTTCAGTGAAAAACGGCACCCCAA
>N_2718
CTCGGTTCAGTGAAAAACGGCACCCCAAGCCCAGAAAATCC
>N_2719
GCACCCCAAGCCCAGAAAATCCAGCACGGTATTCCTCTGCC
>N_2720
GAAAATCCAGCACGGTATTCCTCTGCCAACTGCCGCTTGTT
>N_2721
TTGTTGGCAACGAATTTATCCAGTTGCTCCATCTGGGCCAC
>N_2722
ATCCAGTTGCTCCATCTGGGCCACTCCCAGAGCCGCATTAA
>N_2723
CTGGGCCACTCCCAGAGCCGCATTAAGATTGGGCAGGCGAA
>N_2724
AGAGCCGCATTAAGATTGGGCAGGCGAAAATTGTAACCGCT
>N_2725
GGGCAGGCGAAAATTGTAACCGCTTTCGTCATGAACGAATT
>N_2726
GTAACCGCTTTCGTCATGAACGAATTCCCAACGATGAGGGC
>N_2727
CGAATTCCCAACGATGAGGGCGTTTGGCGGTTGTCGTAAGG
>N_2728
TGAGGGCGTTTGGCGGTTGTCGTAAGGTGTTTTGCTCGCTG
>N_2729
GGTTGTCGTAAGGTGTTTTGCTCGCTGCGCCAGTTGCTGAT
>N_2730
CGTCGGTCACCAACATGCCACCCCCGCCCGTCGTAATAATC
>N_2731
CCCCCGCCCGTCGTAATAATCTTGTTGCCATTAAAACTGAA
>N_2732
TAATCTTGTTGCCATTAAAACTGAAGATACCTAGATGGCCA
>N_2733
AACTGAAGATACCTAGATGGCCAAAGGTACCTGTGTGTCGA
>N_2734
GGCCAAAGGTACCTGTGTGTCGACTTTTGTAATAGCTGCCA
>N_2735
GTCGACTTTTGTAATAGCTGCCAAGGCTCTCTGCGGCATCT
>N_2736
ATAGCTGCCAAGGCTCTCTGCGGCATCTTCGACAACGGCAA
>N_2737
TGCGGCATCTTCGACAACGGCAATGTCGTACTGGTCACATA
>N_2738
AACGGCAATGTCGTACTGGTCACATACCTCCCGGATCTCGT
>N_2739
ACATACCTCCCGGATCTCGTCGATGCGGCAAGGGTGCCCAA
>N_2740
TCGTCGATGCGGCAAGGGTGCCCAAGGGTATGCATCGGCAC
>N_2741
GGCACGCAGCCAACGATCGGCAAGCCGGTCCGTTTGTTGAC
>N_2742
CAAGCCGGTCCGTTTGTTGACGGTTTGCCCTCCCCTGCGCT
>N_2743
TTGTTGACGGTTTGCCCTCCCCTGCGCTCGGCGTTTCCCTT
>N_2744
TCAGCAAGAGCCTGAGGCGACAATCCCAGAGTATCGAGATC
>N_2745
AGGCGACAATCCCAGAGTATCGAGATCCACATCAACAAAAA
>N_2746
AGTATCGAGATCCACATCAACAAAAACCGGGCGGGACCCCG
>N_2747
TCAACAAAAACCGGGCGGGACCCCGTGTGCACAACCGCATT
>N_2748
GGACCCCGTGTGCACAACCGCATTGGCAGTGGCAACAAAAC
>N_2749
CATTGGCAGTGGCAACAAAACTCAGTGACTGAGTGATCACC
>N_2750
ACTCAGTGACTGAGTGATCACCTCGCTTTGCGGACGAGCAC
>N_2751
TGATCACCTCGCTTTGCGGACGAGCACCAATCAAACGCAGG
>N_2752
AGCACCAATCAAACGCAGGGCGATAAACAGAGCCTGGGTGC
>N_2753
CGCAGGGCGATAAACAGAGCCTGGGTGCCGTTAACAACCGC
>N_2754
CAGAGCCTGGGTGCCGTTAACAACCGCAACGGCATAACGGC
>N_2755
TAACAACCGCAACGGCATAACGGCTGCCCACAAAATCCGCG
>N_2756
AAAATCCGCGACCCGCCTTTCGAAGTCATCCACATATTGGC
>N_2757
CGAAGTCATCCACATATTGGCCAACACTGGACACAAAGGTA
>N_2758
ATATTGGCCAACACTGGACACAAAGGTAGAGGCGATGCATT
>N_2759
AAAGGTAGAGGCGATGCATTCGAGAGCATAAGCTTTTTCCT
>N_2760
CCCTTGAAACAGGGCTCGTGCAGAACAATCGGTCCCGTGGT
>N_2761
CTCGTGCAGAACAATCGGTCCCGTGGTGGGAAACCTTTGCC
>N_2762
ATCGGTCCCGTGGTGGGAAACCTTTGCCGTATGCAATCAAG
>N_2763
TGGGAAACCTTTGCCGTATGCAATCAAGGATGGGTTCAAAC
>N_2764
TATGCAATCAAGGATGGGTTCAAACATTGTAGATATGACTC
>N_2765
TGTAGATATGACTCTTGTAGCGCGCGAGATTTTCAGGACGC
>N_2766
CTTGTAGCGCGCGAGATTTTCAGGACGCAAAAACCAGTCGA
>N_2767
AGATTTTCAGGACGCAAAAACCAGTCGATGGTCTTAGCGAG
>N_2768
GATGGTCTTAGCGAGTCCCTCTCGCAATGTGTGGGCGGGTG
>N_2769
GGGTGTAAAATCCGTCAGACCATGAATCAGCGAATTATCAC
>N_2770
ACCATGAATCAGCGAATTATCACACCAGAGGCGGAAAACTT
>N_2771
ATCACACCAGAGGCGGAAAACTTCAGATTTTCCTGGACGCA
>N_2772
TTTTCCTGGACGCAGCCGTTCTTCATCGGTGAGGAATTCAA
>N_2773
TTCTTCATCGGTGAGGAATTCAACATCGCTTCCCATAATTT
>N_2774
AGGAATTCAACATCGCTTCCCATAATTTCACGGATCAAATT
>N_2775
ATAATTTCACGGATCAAATTCAGCGTATCGCCAATTGAAAT
>N_2776
CGTATCGCCAATTGAAATTTCAAAATTAGATCCGATATTAA
>N_2777
AAAATTAGATCCGATATTAACGGTTTTTCCGATGGCGTCAT
>N_2778
ATTAACGGTTTTTCCGATGGCGTCATCACACTGAGCCAGGG
>N_2779
GTCATCACACTGAGCCAGGGCAATGAAGCCATCGCAAGTAT
>N_2780
CCAGGGCAATGAAGCCATCGCAAGTATCAGCCACATAGTTG
>N_2781
GCCATCGCAAGTATCAGCCACATAGTTGAAATCGCGGGTTG
>N_2782
TAGTTGAAATCGCGGGTTGGCGTGACATCGCCAAGCTTGAT
>N_2783
GTTGGCGTGACATCGCCAAGCTTGATGGCCTTCTGGCCGGA
>N_2784
CAAGCTTGATGGCCTTCTGGCCGGAAGCAATCTGGGTGATG
>N_2785
TGGGTGATGATGGTCGGGATCACGGCCCGCGCTGATTGGCG
>N_2786
TCACGGCCCGCGCTGATTGGCGAGGGCCGTAGGTGTTGAAC
>N_2787
GGCCGTAGGTGTTGAACGGGCGTGCGACAACCAGAGGCAAA
>N_2788
TGCGACAACCAGAGGCAAATCGAAAGAGTTGTAAAAACTCA
>N_2789
AAAGAGTTGTAAAAACTCATCGCCATTGCATCTGCTCCCAT
>N_2790
ATCGCCATTGCATCTGCTCCCATTTTGCTGGCACTGTAAGG
>N_2791
ATTTTGCTGGCACTGTAAGGCGATTGGGGCTGCAAAGGATG
>N_2792
GATTGGGGCTGCAAAGGATGCTTTTCATCGATCGGGACATA
>N_2793
ATGCTTTTCATCGATCGGGACATATTGCGCCGTGCCGTAAA
>N_2794
TCGGGACATATTGCGCCGTGCCGTAAACTTCGCTGGTCGAG
>N_2795
GTGCCGTAAACTTCGCTGGTCGAGGTGTGTATGACCCGCTG
>N_2796
GCTGGTCGAGGTGTGTATGACCCGCTGGCAACCGTTGTCCA
>N_2797
GCCTGACAGATGTTCAAAGTCCCCCGGACATTGGTATCAAG
>N_2798
GGACATTGGTATCAAGATAACTCTCTGGCGCGACATACGAG
>N_2799
AAGATAACTCTCTGGCGCGACATACGAGAAGGGAATGGCGA
>N_2800
GACATACGAGAAGGGAATGGCGATCAGGGCGGCGAGATGAA
>N_2801
ATCAGGGCGGCGAGATGAAACACAATATCGACGTCTTTAGT
>N_2802
ATGAAACACAATATCGACGTCTTTAGTGATGTGCCTGCAGA
>N_2803
TCGACGTCTTTAGTGATGTGCCTGCAGAAATGGGCATCGCG
>N_2804
GATGTGCCTGCAGAAATGGGCATCGCGCACATCCCCACTAA
>N_2805
AAATGGGCATCGCGCACATCCCCACTAACAACCTCTATCCG
>N_2806
CACATCCCCACTAACAACCTCTATCCGGTCAAGGCAATCAA
>N_2807
CTCTATCCGGTCAAGGCAATCAATGGCCTCCAGCCATCCCC
>N_2808
GGCAATCAATGGCCTCCAGCCATCCCCATGAGTTGAATGAG
>N_2809
ATGAGTTGAATGAGTTATAACAACTCAGGGCTTTAACCCTG
>N_2810
ATAACAACTCAGGGCTTTAACCCTGGCGCCTCTTTCAACGA
>N_2811
TTTAACCCTGGCGCCTCTTTCAACGAGCATTTCTGTCAGAT
>N_2812
GCATTTCTGTCAGATGAGAACCGATAAAACCGTCGGCACCA
>N_2813
ATAAAACCGTCGGCACCAGTCACCAGAATTTTTTTATCCCT
>N_2814
TATCCCTGATCAACAAAGAGCCCTCCTCCAAGAACCGCTCA
>N_2815
AAAGAGCCCTCCTCCAAGAACCGCTCAAGCCCAAATTACCC
>N_2816
AAGCCCAAATTACCCGCAGTCTGAAATTAATTCTTCGATAG
>N_2817
GCAGTCTGAAATTAATTCTTCGATAGCATAATTTTCTGGAT
>N_2818
TTCTTCGATAGCATAATTTTCTGGATCCTGTTCCAGGGCCA
>N_2819
TAATTTTCTGGATCCTGTTCCAGGGCCATCTGAAAAACCTG
>N_2820
CACCCATGGAGAGATAAAGTCGCCCAAGCTTAATCAAGACA
>N_2821
TAAAGTCGCCCAAGCTTAATCAAGACACCAAGATCAGAGGG
>N_2822
CACCAAGATCAGAGGGGACGCGCTCCAGGTAGTCGACATAT
>N_2823
TGATTTTGTCCAAGTAAGCGCAAAAGATCTGCATATTGGGG
>N_2824
AAAAGATCTGCATATTGGGGCTTATACACAAAAATTGCGCC
>N_2825
AATTGCGCCGGCAAGGCATTCAAGGGCAAGTTTTGCGTATT
>N_2826
GCATTCAAGGGCAAGTTTTGCGTATTCCAACTGCCCTGACT
>N_2827
AGTTTTGCGTATTCCAACTGCCCTGACTGCAGGGAGATTGA
>N_2828
AGGGAGATTGAAGCGATCCGCCGAAGGGCATCTTCGGTTAA
>N_2829
GATCCGCCGAAGGGCATCTTCGGTTAAAGCATTGAAGCTTT
>N_2830
CTTCGGTTAAAGCATTGAAGCTTTCACCGATCAACTCCTGG
>N_2831
TTGAAGCTTTCACCGATCAACTCCTGGTAACACTCTAACGC
>N_2832
GATCAACTCCTGGTAACACTCTAACGCCAAATCAGGGTTAT
>N_2833
ATCAGGGTTATCATTGATTTCTGCCAGATACCCTTGGATAA
>N_2834
CAGATACCCTTGGATAAGGGCCCTTAAAGAAGGCGCCTCTT
>N_2835
CCTTAAAGAAGGCGCCTCTTCCTGATTCTCATGTTTGGAAA
>N_2836
ATTCTCATGTTTGGAAAGCGCATCTGAAATGCGGGCAAGTC
>N_2837
TGAAATGCGGGCAAGTCCGGCCTTGTCCCCATTTTTATACA
>N_2838
GCCTTGTCCCCATTTTTATACAGGCGCACGGCCTTACCACG
>N_2839
TATACAGGCGCACGGCCTTACCACGAAGTGGCCCCAGACTT
>N_2840
GGCCTTACCACGAAGTGGCCCCAGACTTCTCATCTGTCGAG
>N_2841
AGTGGCCCCAGACTTCTCATCTGTCGAGTGCGTTTGGCCTG
>N_2842
ATCTGTCGAGTGCGTTTGGCCTGAACCGTTTCTACGGCATT
>N_2843
TTTGGCCTGAACCGTTTCTACGGCATTCATATCTTTGTCAA
>N_2844
TACGGCATTCATATCTTTGTCAAATTGGGCCTTTAAGTTTT
>N_2845
AAATTGGGCCTTTAAGTTTTCCGTGGAAGAATCCAGGTCAT
>N_2846
AAGTTTTCCGTGGAAGAATCCAGGTCATCATCCTTTAAGTC
>N_2847
CAGGTCATCATCCTTTAAGTCAGGATAACGATCACGCCAGA
>N_2848
TTAAGTCAGGATAACGATCACGCCAGACATAAAATCTCCCC
>N_2849
TCACGCCAGACATAAAATCTCCCCGGCTGTCCATCATTCAG
>N_2850
CTCCCCGGCTGTCCATCATTCAGCCATTGCTCACATAATGA
>N_2851
CATCATTCAGCCATTGCTCACATAATGAACCAAAATCATTG
>N_2852
CTCACATAATGAACCAAAATCATTGAGAGACGATTCTTCCG
>N_2853
ATCATTGAGAGACGATTCTTCCGATTCTCGAATTGAGATTC
>N_2854
CCGATTCTCGAATTGAGATTCGACTAATTGAAGATTTGACG
>N_2855
TCGACTAATTGAAGATTTGACGGCGTTCAAAAGGCGAGAGG
>N_2856
ATTTGACGGCGTTCAAAAGGCGAGAGGCACTGTTTTTATAC
>N_2857
AGAGGCACTGTTTTTATACGCACTATAGTAGGTATCCGCCG
>N_2858
ATACGCACTATAGTAGGTATCCGCCGTTTTCTCGATCTCTT
>N_2859
GTATCCGCCGTTTTCTCGATCTCTTCATCGCTCCATTCTTT
>N_2860
TTCATCGCTCCATTCTTTTTCGTTATCTAAACGAGTCACCT
>N_2861
TTCGTTATCTAAACGAGTCACCTGGATAAAATCTTCTATTC
>N_2862
CCTGGATAAAATCTTCTATTCCAAACTTCTTTACCAACGAA
>N_2863
TCTATTCCAAACTTCTTTACCAACGAAATCAATTCTGAAAA
>N_2864
CTTTACCAACGAAATCAATTCTGAAAATTCCTGATTCAATC
>N_2865
AATTCTGAAAATTCCTGATTCAATCTTTTTTCAATTTTATC
>N_2866
CAATCTTTTTTCAATTTTATCCATGCGCAATTTGTATTTAA
>N_2867
ATTTAAAATTGGCTTTTTTGCCACTTCGACCAAAAAGACCT
>N_2868
GCCACTTCGACCAAAAAGACCTTTATTGCAATAAAGCGCTT
>N_2869
TGCCAGGTCCTTTATTTTTTCCAGATCGTTCTGGACACACT
>N_2870
TTTTTCCAGATCGTTCTGGACACACTCTAATTCTTGTAGAA
>N_2871
ACACTCTAATTCTTGTAGAACTGACTGATAGTGAGCGGTTC
>N_2872
GTGAGCGGTTCTTGTTTCTACATCTTCTTCGGGAAGAAAAT
>N_2873
ATCTTCTTCGGGAAGAAAATCGAACACTCCAGGAAGCATGG
>N_2874
AACACTCCAGGAAGCATGGGCCGGTCAAGGGGTTCATACTC
>N_2875
CATGGGCCGGTCAAGGGGTTCATACTCAAGATTTTCCACAG
>N_2876
GGGTTCATACTCAAGATTTTCCACAGGGAGAAACTCGATAT
>N_2877
CTGGATTGATAATTCTGCAACCTGCATCCCTTGCAAGGGCT
>N_2878
TGCAAGGGCTGCCTGCTGATCCAATATCTCCATTGCCTTGA
>N_2879
CTGATCCAATATCTCCATTGCCTTGAAATAATCAGGGCCTG
>N_2880
GAAATAATCAGGGCCTGTTTCGGCGTGCCACCCCCCATTGG
>N_2881
TGTTTCGGCGTGCCACCCCCCATTGGTTTCAACCGTTAGGA
>N_2882
CACCCCCCATTGGTTTCAACCGTTAGGACATTGTCAAGCTT
>N_2883
ATTGTCAAGCTTCGGGCCTGCGGCACTTTCATTGCTCCCAC
>N_2884
CCTGCGGCACTTTCATTGCTCCCACTTGCATGAGTCATCCC
>N_2885
TTGCTCCCACTTGCATGAGTCATCCCTTCCTTGTTAAAGCA
>N_2886
TCATCCCTTCCTTGTTAAAGCATAGGTCAACGCCAGCAAGA
>N_2887
CAAGAACAACCTGAGAAAAACCCATCTGTACCGCTAATGAC
>N_2888
AGAAAAACCCATCTGTACCGCTAATGACAAAGCCGTGTTCG
>N_2889
TGACAAAGCCGTGTTCGTCACTGTAGGGCCAGGGGTATCGA
>N_2890
CACTGTAGGGCCAGGGGTATCGAGATTTTCCGGGTTGGCTT
>N_2891
ATCGAGATTTTCCGGGTTGGCTTTGGTCCCCCATGGATACC
>N_2892
GGTCCCCCATGGATACCGCGCGCCGACATAGACAGAACGGC
>N_2893
ACATAGACAGAACGGCCGCGCCATTGGCCTAGCAGCTTGGG
>N_2894
CCGCGCCATTGGCCTAGCAGCTTGGGAGAAACATGATAGGA
>N_2895
AGAAACATGATAGGAATGAACAAAAAGGGATTTATCCCAAA
>N_2896
GAACAAAAAGGGATTTATCCCAAAAATTCAACATCTCTTTA
>N_2897
TTATCCCAAAAATTCAACATCTCTTTACTGACATCGAAGCT
>N_2898
CAACATCTCTTTACTGACATCGAAGCTGACATCGTGGGGAT
>N_2899
GAAGCTGACATCGTGGGGATCGACGGAAAAGATCAGGTGAG
>N_2900
GTGAGGAGTGAGACCGAACTCCAAAAGACGTCTGCTGATAC
>N_2901
CGAACTCCAAAAGACGTCTGCTGATACGGGACACAGCAAAA
>N_2902
ACGTCTGCTGATACGGGACACAGCAAAAACAGCCAGCTCAT
>N_2903
CACAGCAAAAACAGCCAGCTCATCTTGATGATCGCGGACCC
>N_2904
TGATCGCGGACCCATGGAAGCAACTCATCCAAAGAAGGGCC
>N_2905
GCAACTCATCCAAAGAAGGGCCGCCGCCAAGAATTACAGCT
>N_2906
ACAGCTGTTTTCCCGCAGTACCTATCCTTCAGGTGGATTGC
>N_2907
ATACGGTTCTCACCCAGGTTCTCAAGCTGCCGCAAAATGAA
>N_2908
AAGCTGCCGCAAAATGAAGTCCTTACACCCCAAACCACCGC
>N_2909
TGAAGTCCTTACACCCCAAACCACCGCGCACAGCCCACTCT
>N_2910
CCCCAAACCACCGCGCACAGCCCACTCTATGGCCTGTAGCT
>N_2911
GCCCACTCTATGGCCTGTAGCTGCTCACTGAGATGATTGGA
>N_2912
TGCTCACTGAGATGATTGGACAGTTCACGATAGCCCGGCAA
>N_2913
GATTGGACAGTTCACGATAGCCCGGCAAATAGGAATCCATC
>N_2914
ATCGCCGCAAGGGATTCACGCAGAAAAACAGCGCCAAGGAA
>N_2915
GCGCCAAGGAAAAGGTAGTTCTGGAGTTGAAAATCCTCGGC
>N_2916
ATCCTCGGCCTGCGTCCAGGCCTCTTCCAGCGAAACCACCC
>N_2917
CGAAACCACCCTTATTCGTTCGGGAAGATCTTGAAGTTTCC
>N_2918
GCAACTCTACAAAAAGATATCGAGTCCCATCTGGGAAGTGT
>N_2919
CCATCTGGGAAGTGTTGTTTCTGTATATGCTGTAAGAGAAG
>N_2920
TGTATATGCTGTAAGAGAAGCCCTGAGTCGGTTCCCACGAC
>N_2921
AAGCCCTGAGTCGGTTCCCACGACCACAAAAAGGCGGTTAG
>N_2922
TTCCCACGACCACAAAAAGGCGGTTAGATTGAAACAGATCC
>N_2923
AAAAGGCGGTTAGATTGAAACAGATCCTCACCGAAATATTT
>N_2924
ACCGAAATATTTTTGATAGACCGCAGTAGAACCAACCTGAT
>N_2925
ATAGACCGCAGTAGAACCAACCTGATCAAACGCACTGCGAT
>N_2926
ATCAAACGCACTGCGATTGACCTCATACAAATACCGATCAC
>N_2927
GACCTCATACAAATACCGATCACCAAACCGATTAGTGATAA
>N_2928
ACCGATTAGTGATAAAAGGGCCTAAACTTTCCACACCAGAT
>N_2929
AAAAGGGCCTAAACTTTCCACACCAGATGTCGACATTCCGT
>N_2930
CTTTCCACACCAGATGTCGACATTCCGTCTCCCTAGGGGTC
>N_2931
GTCTCCCTAGGGGTCAGAATCAAATCAGTCCAACCTAAAGA
>N_2932
AAATCAGTCCAACCTAAAGACATTTTTTTGACTCACAATGG
>N_2933
CTAAAGACATTTTTTTGACTCACAATGGGCTTTTACTTGTG
>N_2934
TGACTCACAATGGGCTTTTACTTGTGATTCCTAAGCGTGAT
>N_2935
AGAGGGGCCAAGATTGTGGTCCCCCGGTGAGGAGTGAGGCG
>N_2936
AAACGCTTGAACCACCCGTTCACTTCGTTCTCTAGAGATCA
>N_2937
TCTCTAGAGATCACAGAGGGCACAAAGAAAACATGGGAGAA
>N_2938
GGGAGAAGGGAAGGAGGAAGCAAAAAAAGATTGTCAAAAAG
>N_2939
AGGAAGCAAAAAAAGATTGTCAAAAAGATTCTCTCTGTGGC
>N_2940
GATTGTCAAAAAGATTCTCTCTGTGGCTTTTCCTCTGTGTT
>N_2941
TTCTCTCTGTGGCTTTTCCTCTGTGTTCTCAGTGTGCTCTA
>N_2942
TCCTCTGTGTTCTCAGTGTGCTCTATGGTTCAAGCTTTTGG
>N_2943
AGTGTGCTCTATGGTTCAAGCTTTTGGCCTAAGGGCTTTGC
>N_2944
CTTTTGGCCTAAGGGCTTTGCCTTTAAGCAGCATCATGCTA
>N_2945
GCTTTGCCTTTAAGCAGCATCATGCTATTGTTACATGTAAC
>N_2946
CATGCTATTGTTACATGTAACAATAAAGGAGGACCAAATGC
>N_2947
ATGTAACAATAAAGGAGGACCAAATGCCCTGTCATGCGAAA
>N_2948
GCCCTGTCATGCGAAAACATCCAAAGATCGAGTAAAAACCC
>N_2949
TCCAAAGATCGAGTAAAAACCCACCGCCGCAGGATGCGTGC
>N_2950
GCGTGCAGCCGGCCTCAAGGCTGTCCAAATCTGGGTTCCGG
>N_2951
AGGCTGTCCAAATCTGGGTTCCGGATACTCGTATTCCGGGA
>N_2952
GGTTCCGGATACTCGTATTCCGGGATTTTCCGAAGAATGCC
>N_2953
CGAAGAATGCCGCCGGCAGTCACGAATCATCCGTAATGATC
>N_2954
CACGAATCATCCGTAATGATCCCGAAGAGGTGCGTGAGTTG
>N_2955
AAGAGGTGCGTGAGTTGGAGCAGCTTGCTGAAATGGCCGAC
>N_2956
GCTGAAATGGCCGACTGGAGCGAAGAATGAAACGAGGGGAT
>N_2957
GAAGAATGAAACGAGGGGATCTCGTATTGGTTGCGCCGCCG
>N_2958
AGGGGATCTCGTATTGGTTGCGCCGCCGGGGGCTTATGGCA
>N_2959
GCGCCGCCGGGGGCTTATGGCAAACCTCGACCGGCACTGAT
>N_2960
AAACCTCGACCGGCACTGATCATCCAATCTGATCTGTTTGC
>N_2961
CATCCAATCTGATCTGTTTGCCGAACATCCCAGCGTCACGA
>N_2962
CTGTTTGCCGAACATCCCAGCGTCACGATCTGCCTGCTGAG
>N_2963
AGCAGTCATCTGCAGCAGACCCCCCTCTTCCGCTACCAGGT
>N_2964
CAGACCCCCCTCTTCCGCTACCAGGTTGAACCCCACACTGA
>N_2965
CTACCAGGTTGAACCCCACACTGAAAACGGCTTGTCTGTTC
>N_2966
TGAAAACGGCTTGTCTGTTCCATCACAAGTCCAGGTTGACA
>N_2967
CCAGGTTGACAAGATCATGACTCTTCCGAGAACCAAATTGG
>N_2968
TTCCGAGAACCAAATTGGGACAAAAAATCGGACGGCTTCAG
>N_2969
AAATCGGACGGCTTCAGGACCGCCAGCTTCAGGAGATCACA
>N_2970
CCGCCAGCTTCAGGAGATCACAAGGTTGATTGCATTGTGGG
>N_2971
TTGATTGCATTGTGGGTTGGCTTGGCGGGGTAAGGAGTTTG
>N_2972
TGGCGGGGTAAGGAGTTTGTCGGACAGAAAGCTGGAAGAGC
>N_2973
GAAAGCTGGAAGAGCAAGGGCCTTGAACCGCCCGTTCGCTG
>N_2974
GCCCGTTCGCTGCGCTCACTCGAGATCACGGAGGACACAGA
>N_2975
TCACGGAGGACACAGAGAAACCAGGGAGAAGTGAAGAAGGA
>N_2976
TCTCAGTGTACTCTGTGGTTCAAGCTTTTGAATTTAAAATT
>N_2977
AGCTTTTGAATTTAAAATTTCTCCGCGAACCCGGGACCTCA
>N_2978
CCGCGAACCCGGGACCTCAGCGGTGAAGATTTTCCCTTTTC
>N_2979
CTCAGCGGTGAAGATTTTCCCTTTTCCCTTTGATGCTTTAT
>N_2980
TTTCCCTTTTCCCTTTGATGCTTTATACTCGAATCACTACA
>N_2981
TTGATGCTTTATACTCGAATCACTACAATGCACTCAGCCCC
>N_2982
TCGAATCACTACAATGCACTCAGCCCCAGCTGTTGATTCCC
>N_2983
CTCAGCCCCAGCTGTTGATTCCCATTTTATTCGGACTTACC
>N_2984
CCCATTTTATTCGGACTTACCTTTTCTGATTATTTGGCACC
>N_2985
TACCTTTTCTGATTATTTGGCACCATTTGCGAGTTTGTCAC
>N_2986
GGCACCATTTGCGAGTTTGTCACCTTATTCGGACTTTTGGC
>N_2987
AGTTTGTCACCTTATTCGGACTTTTGGCGAACGGGGGCAAC
>N_2988
CTTTTGGCGAACGGGGGCAACTCGGGTTGCCCCCGACGTTT
>N_2989
GGGGCAACTCGGGTTGCCCCCGACGTTTAGATTATTCGGGA
>N_2990
ACGTTTAGATTATTCGGGATCGTTGATGGCTCTTGACGGTC
>N_2991
CGTTGATGGCTCTTGACGGTCCTCTGGTTTCGACAAATTCG
>N_2992
TGACGGTCCTCTGGTTTCGACAAATTCGCCATACACCTGCT
>N_2993
TTCGACAAATTCGCCATACACCTGCTGTTCCTTATTGATCT
>N_2994
GCTGTTCCTTATTGATCTTGCGCAGGCTGACCAGGAGCAGA
>N_2995
CAGGCTGACCAGGAGCAGATCAAGAACGATTCGCCCCATCA
>N_2996
AGATCAAGAACGATTCGCCCCATCAGATCGGTCAGCTCATC
>N_2997
GTCAGCTCATCGAGCTTTTGCTCCAGATCTTCCTCTTCATA
>N_2998
CTTTTGCTCCAGATCTTCCTCTTCATAGATATTCATTGCGC
>N_2999
TCTTCCTCTTCATAGATATTCATTGCGCTCTCCCTTTTTAG
>N_3000
AGATATTCATTGCGCTCTCCCTTTTTAGAACAGTTCTGTCG
>N_3001
TCTCCCTTTTTAGAACAGTTCTGTCGCCGCCCGGCGCACAT
>N_3002
CGCCGCCCGGCGCACATGCTCGGCAGACACGACGGACTCTT
>N_3003
TTGTGCTTTTGCCGCGGCAACCAGCGCACCTCTGGCGAGAT
>N_3004
GGCAACCAGCGCACCTCTGGCGAGATGATTGGCTTTGCGGA
>N_3005
TGGCGAGATGATTGGCTTTGCGGAACAGACCTCCAGAGCCC
>N_3006
TGCGGAACAGACCTCCAGAGCCCTGGTGAATAGCGGTAACC
>N_3007
GCGGCGTCATCAAAGAGCATCTGCTTGACGCCGGCGATCTT
>N_3008
GAGCATCTGCTTGACGCCGGCGATCTTTAGGTGATGGAGCA
>N_3009
GCGATCTTTAGGTGATGGAGCAGGTACTCTTGCATGGTGTT
>N_3010
AGGTACTCTTGCATGGTGTTCTGGTCGATGCCACTGAGGTG
>N_3011
GCGGGCAACCACGCGTGAGGCCAGGGGCTGGCTGTTACGAT
>N_3012
AGGCCAGGGGCTGGCTGTTACGATAGCTGAGGTTGTCGATC
>N_3013
GTTACGATAGCTGAGGTTGTCGATCAAGTTGGCCTGTCCCG
>N_3014
GCCAGGATGATCGGCAGAAACGGTTTGGAATCCTGTTCAAA
>N_3015
AAACGGTTTGGAATCCTGTTCAAACTGGGTGAGGGTGTGCA
>N_3016
GGTGAGGGTGTGCAGTTCGGCAAACACCTCCAGTCGGAGCA
>N_3017
GTTCGGCAAACACCTCCAGTCGGAGCAAAGAAGCTTCATCG
>N_3018
AGCAAAGAAGCTTCATCGATCATCAGGGCCAGTTTCATCTT
>N_3019
ATCATCAGGGCCAGTTTCATCTTCTTGCCCAGGGTCAGATC
>N_3020
TTCATCTTCTTGCCCAGGGTCAGATCCAGCACCTCCTGTTT
>N_3021
TCCAGCACCTCCTGTTTGATCCGGCGGGTCATTTTGGCGCG
>N_3022
TCATTTTGGCGCGGGACGCTCCGGCGTTTTCGACTCCCAGC
>N_3023
ACGCTCCGGCGTTTTCGACTCCCAGCTCAGCCAGAATCTGA
>N_3024
ACTCCCAGCTCAGCCAGAATCTGACGATAGAGTTCGAGAAT
>N_3025
CAGAATCTGACGATAGAGTTCGAGAATGGAGCCGGAGGTGG
>N_3026
GAGCCGGAGGTGGCGGTGACCGAGAGAACCCTGTACTCCGA
>N_3027
GTGACCGAGAGAACCCTGTACTCCGAAGGATGGAAATCCCC
>N_3028
CTCCGAAGGATGGAAATCCCCGATGACGTAGCGCAGCGCCG
>N_3029
GGATTTGCCGCTGCCGATTTCACCAGTGATCAGAGCGAGGG
>N_3030
AGTGATCAGAGCGAGGGCTCCCAGGCTGATGGCATAGTGGA
>N_3031
ATAGTGGATGCGGTCGCAGACGGCGGTGAGGGTTCTGGTCA
>N_3032
ACGGCGGTGAGGGTTCTGGTCACCAGAATCTCCTGACGGGG
>N_3033
CTGACGGGGGATATCGGCGGCAAAGGGCTCTTTGTGCAGCC
>N_3034
GCGGCAAAGGGCTCTTTGTGCAGCCCGAAACAATGGCGATA
>N_3035
TGTGCAGCCCGAAACAATGGCGATAGTTCTCTGGCATTACG
>N_3036
GCGATAGTTCTCTGGCATTACGCGTCCTCCCACAACTCGCC
>N_3037
CATTACGCGTCCTCCCACAACTCGCCGCTTTGCGTGATGGC
>N_3038
CTCGCCGCTTTGCGTGATGGCTTTCTCAACAGGAGTCCCTC
>N_3039
ATGGCTTTCTCAACAGGAGTCCCTCCGTCAGAGCGGGCCTC
>N_3040
TTCGACCTGGCCGTTTCGATCCCGCTTGACCCGACTGTTAA
>N_3041
TTCGATCCCGCTTGACCCGACTGTTAACCTGTAGATCGATC
>N_3042
CGTAGGATTGTCCGGAGAAACGCACCTCCACCTGCTCGGGG
>N_3043
GAAACGCACCTCCACCTGCTCGGGGCTTTGTTCGTGGTAGA
>N_3044
GGGCTTTGTTCGTGGTAGAGCAGTTCGACCCGTTTGCCGAT
>N_3045
TCGAACAGGCGCTTGTCGAGCACCACGGAGCGATCCTTGTT
>N_3046
CTTGTTGACACGGCGGCGTGCTGTTTTGCGGAAGGAATCCG
>N_3047
GCTGTTTTGCGGAAGGAATCCGTCAGGTTGTGTGGCGCGGC
>N_3048
GGCGCGGCGCGCAGACAGTGCATGTGGGCGGTAAAACGCTG
>N_3049
AAACGCTGTAAGGGACTTTGCCCGGTGGAGCTATGACGACG
>N_3050
CCGGTGGAGCTATGACGACGCTGATGATAAGTCTGTTCCAG
>N_3051
TAAGTCTGTTCCAGCCACCGCTCGAACGCCCCATTGATCTG
>N_3052
CGCTCGAACGCCCCATTGATCTGCTCCAGCGTCTGCCCGGT
>N_3053
AGCGTCTGCCCGGTAAACCCCGGCAGGAACTGGGTGCGCAC
>N_3054
ACCCCGGCAGGAACTGGGTGCGCACGGTGCGGAAGAAGCGT
>N_3055
TGCGCACGGTGCGGAAGAAGCGTTCGATCTTGCCCTTGCCC
>N_3056
GAAGAAGCGTTCGATCTTGCCCTTGCCCTGGGGCTGATAGG
>N_3057
TTGCCCTGGGGCTGATAGGGCTTGGCATGGATCAGGGCGAT
>N_3058
GGCATGGATCAGGGCGATGCCCAGGGCGGCACAGGTATACT
>N_3059
CCCAGGGCGGCACAGGTATACTCCAGCTGACGGGAACGGAA
>N_3060
TATACTCCAGCTGACGGGAACGGAAGGCCGAGCCGTTGTCG
>N_3061
GAAGGCCGAGCCGTTGTCGACATAGAGTTTGCGCGGGATAC
>N_3062
TTGTCGACATAGAGTTTGCGCGGGATACCTCGTTTGCCTAG
>N_3063
GATACCTCGTTTGCCTAGGGCACTCTGGAAGGCTTCCATGA
>N_3064
AGGGCACTCTGGAAGGCTTCCATGAAGGGGGCCAGGGCTTC
>N_3065
TTCCATGAAGGGGGCCAGGGCTTCCGATGGATAAAACGCCG
>N_3066
GCTTCCGATGGATAAAACGCCGCATGAGGAATAAGCCGGGA
>N_3067
AGGAATAAGCCGGGAATGATCATCGATGAAGGCGATCAGAT
>N_3068
CGATGAAGGCGATCAGATAACTCTTGCGCTGCTTGTTGCCA
>N_3069
TTGCGCTGCTTGTTGCCAACCGTTACGTGCGGGCCGTGCAT
>N_3070
ACCGTTACGTGCGGGCCGTGCATGACATCGGACTGCCACAG
>N_3071
TTGGGCAGTTCGGCTTCGAACTTGCGCCGGTCGGCGGCCGC
>N_3072
TGCTCTGTCATCAGATTGTGCTGATGTAAAAACCGGTACAC
>N_3073
TGCTGATGTAAAAACCGGTACACCGTGCTCTGGCTGACAGA
>N_3074
ACCGTGCTCTGGCTGACAGACCGATCAGAGCTCACAAGCCA
>N_3075
TCCGGAACCGGCATTTTGGGCAACTGGCGACGCAGTTCCTG
>N_3076
CAGTTCCTGCAGTGCCAGGCCGGTCTCTTCATCGATCGCCC
>N_3077
CGGTCTCTTCATCGATCGCCCGCACACTCCCGCAATCGGTA
>N_3078
GCACACTCCCGCAATCGGTACGATCCTGTGGATACAGCGAT
>N_3079
GTACGATCCTGTGGATACAGCGATTCAAGACGGCGGCCGTA
>N_3080
TTCAAGACGGCGGCCGTATCCCGTGTATCTCTGGATCCAGC
>N_3081
TATCCCGTGTATCTCTGGATCCAGCGGGTAATGGTGCTACG
>N_3082
GGATCCAGCGGGTAATGGTGCTACGGCTAATCCGAGTCCGT
>N_3083
GTCCTGAATGCGGAATCTGCCACTTGCGAGCGCACTTCTCC
>N_3084
CCACTTGCGAGCGCACTTCTCCCTGAGCAGGGCCTCCCGCT
>N_3085
GAGCAGGGCCTCCCGCTCACCTCGATCCAGTCGGGTGGCGC
>N_3086
CTCGATCCAGTCGGGTGGCGCCGACAAAATCGGCAATCACA
>N_3087
ATCACACCGTAGCGGAAGACCGCCACCGCTTGCTTCTGTTC
>N_3088
AAGACCGCCACCGCTTGCTTCTGTTCTTCGGTCATCGTTTC
>N_3089
TGCTTCTGTTCTTCGGTCATCGTTTCCTCCTTGATAAGGGT
>N_3090
TCCTCCTTGATAAGGGTTTGCAGGCACCCTAAACCAAGAGG
>N_3091
GGTTTGCAGGCACCCTAAACCAAGAGGAAAAACGGATCACC
>N_3092
CCAAGAGGAAAAACGGATCACCGGCCGACGTCACTGGGGTG
>N_3093
GCCGACGTCACTGGGGTGGTCGCTGTGCAGTGACCTTCCCG
>N_3094
GGGTGGTCGCTGTGCAGTGACCTTCCCGGTTTAACTGACCC
>N_3095
CAGTGACCTTCCCGGTTTAACTGACCCGGGCCACGGGAACC
>N_3096
GGTTTAACTGACCCGGGCCACGGGAACCCGGCCCTGACGCA
>N_3097
ACCCGGCCCTGACGCAGCAGCGCATCGAACCCCGCCAATAG
>N_3098
CAACGGTTGGTCAGATGCGCCTGAACCTGTCGGCGCAGATT
>N_3099
AACCTGTCGGCGCAGATTGGCCAACCAATGCCGCAAGCGCG
>N_3100
GAAAAATGGGAGTCAGGTCGCAAAGTGATGACGCAACCGCA
>N_3101
GTCGCAAAGTGATGACGCAACCGCACGCCGGGCAACGATAA
>N_3102
ACTTCATCAGCAGGGCTTGGCCATATCCCTCAAAATAGCGG
>N_3103
GGCCATATCCCTCAAAATAGCGGGCGACGTAGCCATGTCCC
>N_3104
AAAATAGCGGGCGACGTAGCCATGTCCCCAGACCCGCCAGT
>N_3105
ACGTAGCCATGTCCCCAGACCCGCCAGTTGCTGCAACGCGG
>N_3106
GCGGCCTTGGCCAGGGATAGCTCCGACCCATTTCAAGAATT
>N_3107
GGGATAGCTCCGACCCATTTCAAGAATTTGCTTGAGTTCAA
>N_3108
AAGAATTTGCTTGAGTTCAACAATCACCGGCCATATCATTA
>N_3109
CACCGGCCATATCATTAAAGCTCCATGTAGGTCAGGGGTGT
>N_3110
GGGCGGAGAGTTCGTCAAAACTCTCCGCCCGCTTTCTATCG
>N_3111
CAAAACTCTCCGCCCGCTTTCTATCGACGGTGTCAAAAAAG
>N_3112
CCGCTTTCTATCGACGGTGTCAAAAAAGAGCCTTCCGCAAC
>N_3113
CGGTGTCAAAAAAGAGCCTTCCGCAACAAGCTCATAGTCTC
>N_3114
TTCCGCAACAAGCTCATAGTCTCTGACAATCTCTACAAAAT
>N_3115
ATAGTCTCTGACAATCTCTACAAAATGGTCAACTCAAACTG
>N_3116
TCTCTACAAAATGGTCAACTCAAACTGACAATTTCATGCCC
>N_3117
CTCAAACTGACAATTTCATGCCCTCTCCAATTCATTTTTCG
>N_3118
GCCCTCTCCAATTCATTTTTCGTGGCAATTAACACCAGCTG
>N_3119
ATTTTTCGTGGCAATTAACACCAGCTGACTCTCATGCACGC
>N_3120
AACACCAGCTGACTCTCATGCACGCTCAACCGGAGAATTCA
>N_3121
GAGAATTCAAAATGACCCGACTGGCCAAACTTCCCATCGGC
>N_3122
TTATGCCTATGTCGACAAGACTCCTTTGGTGCACACCCTGA
>N_3123
GACAAGACTCCTTTGGTGCACACCCTGATCGAAGAGGGGAA
>N_3124
GAAGAGGGGAATTACTATTTCCTTGCCCGCCCGCGCCGTTT
>N_3125
TATTTCCTTGCCCGCCCGCGCCGTTTCGGAAAGAGCCTGCT
>N_3126
TGCAGGCACTCTTCGAAGGGCGCAAGGAGCTTTTTACCGGG
>N_3127
GCAAGGAGCTTTTTACCGGGCTCGATATCGAGGACAAGTGG
>N_3128
GACAAGTGGGACTGGGGCATCCAGTACCCGGTCATCAAGAT
>N_3129
GCAGCCTGGAGGATATGAAGCAGGATGTCGGAAACATCCTT
>N_3130
AAGCAGGATGTCGGAAACATCCTTGAGGAGAACCAGCGGCG
>N_3131
CAGCGGCGATTGGGCCTTTCCTGCAAAAATCCGCAGGATAT
>N_3132
GCCTTTCCTGCAAAAATCCGCAGGATATCGGCGGATGTTTC
>N_3133
TCGGCGGATGTTTCAAGCAGCTGATCTGGGAAGCCCAACAG
>N_3134
AAATACGGTCAAAAAGTCGTCATCCTTGTGGACGAATACGA
>N_3135
GACAAGCTCATCGTCGACAACCTCGATCAGATCGAAGTCGC
>N_3136
AACCTCGATCAGATCGAAGTCGCCAAACAGGGACGCGAGGT
>N_3137
CCAAACAGGGACGCGAGGTCCTCAAAGACCTCTACTCCATC
>N_3138
GGTCCTCAAAGACCTCTACTCCATCATCAAGGACAGCGACG
>N_3139
TCCATCATCAAGGACAGCGACGAATACATCAGGTTCGCGTT
>N_3140
AGCGACGAATACATCAGGTTCGCGTTTCTCACCGGGGTGAG
>N_3141
TTCAGCAAGGTCTCCGTTTTCAGTGGGCTCAACAACCTGGA
>N_3142
GTTTTCAGTGGGCTCAACAACCTGGAGGATATCAGCCTTAA
>N_3143
TGGAGGATATCAGCCTTAATCCCGACTATGCCACCTTGTGC
>N_3144
CCGACATGGAGCGAGTGCGCCAGTGGTACAACGGCTACAAC
>N_3145
CGCCAGTGGTACAACGGCTACAACTTCCTGGGGGATCGGGT
>N_3146
GCTACAACTTCCTGGGGGATCGGGTCTACAATCCTTTTGAC
>N_3147
ACAATCCTTTTGACATTCTGCTATTCATAAAAAACAATAAA
>N_3148
ATTCTGCTATTCATAAAAAACAATAAAGTTTTTGACAACTA
>N_3149
CCACCGGCACGCCGACTTTTCTGATCAAGCTGATCCGGAAG
>N_3150
ACTTTTCTGATCAAGCTGATCCGGAAGAATAATTATTATAT
>N_3151
GGAAGAATAATTATTATATTCCCAAGCTGGACAATTTGCGT
>N_3152
AAGCTGGACAATTTGCGTGTCAGCAAAGGCTTGATCGACAG
>N_3153
ACAGCTATGATATCGAGGACCTCGAACTTGAGCCGCTCCTT
>N_3154
AACTTGAGCCGCTCCTTTTTCAAGCCGGCTATCTGACCATT
>N_3155
TTTTCAAGCCGGCTATCTGACCATTCGCGCAGTCGAACAGA
>N_3156
TGACCATTCGCGCAGTCGAACAGATGCGACGGGGCGGGTAT
>N_3157
GTCGAACAGATGCGACGGGGCGGGTATCAGTATGTACTGGA
>N_3158
GGGGCGGGTATCAGTATGTACTGGACTTTCCCAACAAAGAG
>N_3159
TATGTACTGGACTTTCCCAACAAAGAGGTGCTGCTTTCTTT
>N_3160
CAACAAAGAGGTGCTGCTTTCTTTCACCGATATGATCATCA
>N_3161
TCTTTCACCGATATGATCATCAATTACCTGACCGATCATAA
>N_3162
TCATCAATTACCTGACCGATCATAAAGAGCAGAGAGGACGG
>N_3163
ATCATAAAGAGCAGAGAGGACGGTTTCAGGACGAACTCTAC
>N_3164
GAGGACGGTTTCAGGACGAACTCTACCTCATGCTGGAAGAG
>N_3165
CCTTGCCTCTCTGTTCGCCTCGATCCCCTACAACAACTACG
>N_3166
GCCTCGATCCCCTACAACAACTACGTCAACAACACCATCGG
>N_3167
AACTACGTCAACAACACCATCGGCAGCTATGAAGGATATTA
>N_3168
AGCTATGAAGGATATTATGCCAGCGTCATCTACGCCTACCT
>N_3169
AGCCTGGGGCTGGACTTGACCGCGGAGGATGTAACCAGCAA
>N_3170
TTGACCGCGGAGGATGTAACCAGCAAAGGGCGCATCGACCT
>N_3171
CCAGCAAAGGGCGCATCGACCTGACCGTGAAACTGGGAAAC
>N_3172
CTGACCGTGAAACTGGGAAACCGCATCTACATCATCGAATT
>N_3173
GGAAACCGCATCTACATCATCGAATTCAAGGTCGACGGCGA
>N_3174
GCGAGGGGCGCGCCCTGGAACAGATCAAGGCACGTGGCTAT
>N_3175
GAACAGATCAAGGCACGTGGCTATCATCACAAGTTTCAGGG
>N_3176
GTGGCTATCATCACAAGTTTCAGGGAACGGGGAAGGATATC
>N_3177
CAGGGAACGGGGAAGGATATCTACCTGATCGGTATCGATTT
>N_3178
GTATCGATTTCGATTCGGAGCAACGCAATATTGCCGGGTTT
>N_3179
GGGTTGAAGAAAAGCTTGAACCGCCCGTTCGCTGCACTCAC
>N_3180
CTTGAACCGCCCGTTCGCTGCACTCACTCGAAGACGCGGAG
>N_3181
TCACTCGAAGACGCGGAGATCGCGGAGAAAGGCTTTAAGGG
>N_3182
TCTGTGGTTCAGGATTTTGACTTTAAGATTACTCCGCGTAC
>N_3183
CTGGCCAAACTTCCCATCGGCATTCAGACTTTCAGCGAGAT
>N_3184
CCTCTGATTCGAACCCTGATCGATGAGGGGAAATACTACTT
>N_3185
CAAACCCGATACCCGGTCATCAAGATCAGCTTCGGCGGCGT
>N_3186
TGCGGCTATACTCAGCATGACCTGGAGACGGTGTTTGCAGA
>N_3187
GAGACGGTGTTTGCAGAGCACCTGCGCGGCGCCGACATGGA
>N_3188
AAAAACAATAAAGTTTTTGACAACTACTGGTTTGCCACCGG
>N_3189
ATGATATCGAGGACATTGAGCTGGAACCGATTTTGTTTCAG
>N_3190
TTTTGTTTCAGTCCGGATATCTGAGTATCAACCACGTTGAG
>N_3191
GGATATCTGAGTATCAACCACGTTGAGCAGACCGATTTCGG
>N_3192
GATTTCGGCACCGAGTACAGCCTGAAATTTCCCAACCGCGA
>N_3193
TACAGCCTGAAATTTCCCAACCGCGAAGTCGCCATCTCTTT
>N_3194
CAACCGCGAAGTCGCCATCTCTTTTAACGACGTGATCGTTC
>N_3195
ATCTCTTTTAACGACGTGATCGTTCGCTACCTGACCGGTTC
>N_3196
CGCTACCTGACCGGTTCCGGCAATAACCTGCCGACAAAAAA
>N_3197
TTCCGGCAATAACCTGCCGACAAAAAAGGAACTGTTGACCA
>N_3198
ACAAAAAAGGAACTGTTGACCAGTCTGAAGCAGGGCGATCT
>N_3199
TTGACCAGTCTGAAGCAGGGCGATCTGCAGCAGTTTGAAAA
>N_3200
CAGTTTGAAAATACGCTGACCGGCGTGTTCGCCTCAATCCC
>N_3201
CGTGGTCTATGCCTACCTGGCAAGCCTGGGGCTGGATCTGA
>N_3202
TACATCATTGAATTCAAGGTCGACGGCGAGGGGCGCGCCCT
>N_3203
CACTACAATGAAATCAGCCCCAGCCGACTCTCATACGCGCT
>N_3204
CGACTCTCATACGCGCTCAACCGGAGGATTTAAAATGACCC
>N_3205
GGGCTCAACAACCTCAAGGACATCAGCCTCGACAGCCGCTA
>N_3206
CAGCCTCGACAGCCGCTACGCCACTCTGTGCGGCTACACCC
>N_3207
TACGCCACTCTGTGCGGCTACACCCAACATGACCTGGAAAC
>N_3208
ACAATCCTTTCGACATCCTGCTGTTTATCGATAGTGGACAG
>N_3209
AGTGGACAGATTTTCAAAAACTACTGGTTCACCACCGGCAC
>N_3210
CAGAAGGGCAACTACTATATCCCGCGTCTAAATAGTTTACG
>N_3211
AGTTTACGCGTGTCGGAAAGCCTGATCGACAGCTACAACAT
>N_3212
AGGACATCGAGCTTGAACCTCTTCTGTTCCAAGCCGGCTAT
>N_3213
GTCGGCGCAGTCACCATGTACATCCTGAACTTCCCAAACCT
>N_3214
CATGTACATCCTGAACTTCCCAAACCTTGAAACCCGTTACT
>N_3215
AACTTCCCAAACCTTGAAACCCGTTACTCCTTCAATGATTT
>N_3216
ATGATTTCCTGCTCAGTCACCTGACCGGCCAGGACGCGGAA
>N_3217
ATTTCAGACCCAGATTTACTCCGCTCTGTCCGGTGCTGATC
>N_3218
ATTCGAGCGAGCTCTGACCTCCCTGTTCGCCTCAATCCCCT
>N_3219
AGGATGTGACCAGCAAAGGCCGCATCGATCTAACCATTAAG
>N_3220
AAGGATATCTACCTGATCGGCATCGATTTCGATTCGGAGCA
>N_3221
TTCGATATTCTGCTTTTTATCGACAGCGGGCAGATTTTCGA
>N_3222
TCAAGGTTGATGGCGAGGGGCGCGCCCTGGAGCAGATCAAA
>N_3223
GCGGAGATCGCGGAGAAAGGCTTTAAGGAGTTTGGAGAAAA
>N_3224
GACTTTAAACTTCCTACGCGCACTCCGCGACCTCAGCGGTG
>N_3225
CGCGACCTCAGCGGTGAATGCTTTTCTCAGGAACGATACAC
>N_3226
TGCTTTTCTCAGGAACGATACACTTCATCGTGACTGCCGAC
>N_3227
GATACACTTCATCGTGACTGCCGACATGCACCGGGATAATT
>N_3228
GACATGCACCGGGATAATTTCTTTGTCCTGGATGATCAATT
>N_3229
ATTTCTTTGTCCTGGATGATCAATTCAAGGGTGATACGGTA
>N_3230
TGATCAATTCAAGGGTGATACGGTAGCTGATATTAATCGAG
>N_3231
ATACGGTAGCTGATATTAATCGAGACAGAATGCAGGCTGCT
>N_3232
TAATCGAGACAGAATGCAGGCTGCTCAACGCACCCTGCAGC
>N_3233
CTGCTCAACGCACCCTGCAGCCGGTGCATTCGAAGTGAGGG
>N_3234
AAGTGAGGGATGAAAAGGATCAAGCTCCAATAGCTTCAGTG
>N_3235
AAAGGATCAAGCTCCAATAGCTTCAGTGTCTTTTCGTATTG
>N_3236
TTCGTATTGAGGGAGAAGTTCTGGGTGCTTGCGCAGAAATT
>N_3237
CGCAGAAATTTTGCGGCCCGCTTGTTATACGCGGGGGTATA
>N_3238
ACGCGGGGGTATAGAGGATGCGGAAATTCATGGATCCATTT
>N_3239
GGATGCGGAAATTCATGGATCCATTTTCCGCAGTCGGTCGA
>N_3240
ATGGATCCATTTTCCGCAGTCGGTCGATATGCTCTTCAACA
>N_3241
CCGCAGTCGGTCGATATGCTCTTCAACACTTTCGGTAACGG
>N_3242
AACGGCTTGACCTCCGTCAACTTCGCGACGAGCCTCGTAAA
>N_3243
CCGTCAACTTCGCGACGAGCCTCGTAAAGCGCGGCTTCCAA
>N_3244
ACGAGCCTCGTAAAGCGCGGCTTCCAATTCGCAAACACGCA
>N_3245
CGCGGCTTCCAATTCGCAAACACGCAGGCGATTGTAAGCCT
>N_3246
ACACGCAGGCGATTGTAAGCCTCCATATCCATTACGACATA
>N_3247
GTAAGCCTCCATATCCATTACGACATAACGCTCTTTGCCGC
>N_3248
ACATAACGCTCTTTGCCGCGCACGGAAATAATGGCCTCGTC
>N_3249
GCCGCGCACGGAAATAATGGCCTCGTCGCCCTCTGCCAAAG
>N_3250
CAAAGCCGATTCAATGGACGCGACACCTCTTGTCTTCAACT
>N_3251
ATCGCAGCACTCCCGATCCGCAGCTTTTCGCTCTATTGTTA
>N_3252
TTTTCGCTCTATTGTTAGTACGATTAAGAATACTATTAAAA
>N_3253
CTATTAAAAAGCAAATTGAGCAAGGGCGGGGACAATAATCT
>N_3254
GCAAGGGCGGGGACAATAATCTGCAAGGCAAATTTGTTCTA
>N_3255
ATCTGCAAGGCAAATTTGTTCTAATTGCATCCAGCAGCCGA
>N_3256
TTTGTTCTAATTGCATCCAGCAGCCGAGCGCCTGCTCCTTG
>N_3257
CCAGCAGCCGAGCGCCTGCTCCTTGTATTATCGGTCATTCG
>N_3258
CTGCTCCTTGTATTATCGGTCATTCGCAGGTAGTCGAAGAC
>N_3259
GACGGCGCGGGGGTTCATGGCGAGCATCCTCATTTTCTGCG
>N_3260
TCATTTTCTGCGCAACGCTGCCGACGCTTTTTGATTTAATC
>N_3261
TGATTTAATCAGACCGACCGCGAAGCGTCGGAGCCGGGTGA
>N_3262
CGACCGCGAAGCGTCGGAGCCGGGTGATGTTTTCCGGCCCA
>N_3263
TCGGAGCCGGGTGATGTTTTCCGGCCCATGGCCGGTGCGTA
>N_3264
GCCCATGGCCGGTGCGTATCCGGCTTCGGTCTTCGTCGTAA
>N_3265
GCGTATCCGGCTTCGGTCTTCGTCGTAATTCCAGTCAATGA
>N_3266
GTCTTCGTCGTAATTCCAGTCAATGATGTAGTGGCAGCTGT
>N_3267
AGTGGCAGCTGTTTTCTATGCACCAGTGGTTGCGATTAGTC
>N_3268
CACCAGTGGTTGCGATTAGTCTTGAGGATGCGCTGGGCGTC
>N_3269
GCGGTGTGTGGCTGGTGATTCCGTAAACGGTTTCGGTTGAG
>N_3270
GTAAACGGTTTCGGTTGAGACTTTCCCGCTCTTTTTGTTGA
>N_3271
GACCATGAAAGCCTGACCGACGTGAGGAAAGTCGAGATAGT
>N_3272
GAGATAGTCGTTGAGCTCGGCGGTGACCCAGATCCTCCGCG
>N_3273
CCGGCCATGGTCGGAGTCGACGGTGACAGCGTGAGGTTCTT
>N_3274
ATGAAAATACAGGGTGAGGTCTTCGAGAAGCCGGGGCTGAT
>N_3275
AGGTCTTCGAGAAGCCGGGGCTGATTGCCTTTGACGGTGAA
>N_3276
GTGAAATGGTAATGGGCCTGCCTGTCTTCGACCAGGTAGCG
>N_3277
CCAGGTAGCGGGCCAATCGGCGTTGCGTCAATAGGGCGTCG
>N_3278
GTCGGCGCTGATGGTCTTGCCTTCGATGCTGATCGCCTCGA
>N_3279
TCGATGCTGATCGCCTCGAGCAAGGGGATGGCCATTTTGAT
>N_3280
ATGGCCATTTTGATTTCGTTCGTTTGCTTGACCTCGTCGCT
>N_3281
TCGCTGCCATCGTCTATCGGCAGGAGGCCGACTTTTTTTGG
>N_3282
CCGACTTTTTTTGGGTGTGGCAGGTTTTGGTCTCGTGGCCG
>N_3283
TTTGGTCTCGTGGCCGATCGCGCTCATGATATGCGTCTTGC
>N_3284
ATATGCGTCTTGCGGCCTTGCTCGTCGGTGGCGTTGCACAT
>N_3285
TCTTGCCGTCAATGGCGAGGCTTTCATCCGCGCCTGCGTAA
>N_3286
GGCGAGGCTTTCATCCGCGCCTGCGTAAGCCTCGTTCCAAC
>N_3287
AAGCTGCGGTCGAGATGATCCGGATCGACCCTGATGAGGAT
>N_3288
CGACCCTGATGAGGATATCGCGGATGATGTATTCGCTCGGG
>N_3289
TATCGCGGATGATGTATTCGCTCGGGACAAGGTACTGCCCT
>N_3290
CCCTTGTTTTTTACGGCATCCGAAGCGCTCGCGCGCCTTGG
>N_3291
AAACGGTGGACAGCCGGTGGCGTTTCCCTGCGGCGCGGCGC
>N_3292
TCAACAACATTTTCACGTCTCCTGGACAATAGGGCGCCCCA
>N_3293
GCGGGACAAGAGCGATTGGGCATTGGACTGCAGCGCACGAA
>N_3294
TTGGGCATTGGACTGCAGCGCACGAACAAACACCATCTTCG
>N_3295
AGCGCACGAACAAACACCATCTTCGGGGACTGTGCGAGGTT
>N_3296
CACCATCTTCGGGGACTGTGCGAGGTTGCTATAACCTTGAC
>N_3297
ACTGTGCGAGGTTGCTATAACCTTGACGGGTTCGGCGAAAT
>N_3298
TATAACCTTGACGGGTTCGGCGAAATCCCTTGGTCTGACCC
>N_3299
GTTCGGCGAAATCCCTTGGTCTGACCCAGGCATAGCCAATT
>N_3300
CCCAGGCATAGCCAATTGGCCGCCTTGTAAACCGTGCCTTG
>N_3301
TGTAAACCGTGCCTTGATAGCGCTGCGGATCGACAAAGGTC
>N_3302
TTGATAGCGCTGCGGATCGACAAAGGTCTCCATCAGCACAA
>N_3303
GGATCGACAAAGGTCTCCATCAGCACAAGCGGATGGCCAAA
>N_3304
GGATGGCCAAAGCGCTCCAGCCAGTCGCGCTGGATTCTTTG
>N_3305
ACAGCGCCAAGACGCGCGAGCCCAGATTGGGCAAATGCCAC
>N_3306
GTCATATTGGCGCCGATGATCCCAGCCAATCCACTGGTCGC
>N_3307
AACGGCGCACTTCAAGGCCGCAGCGGAAAAGCTCAGCAAAG
>N_3308
AAAAGCTCAGCAAAGCGACCCACTGCTGGCGCAATATGGCA
>N_3309
CCACTGCTGGCGCAATATGGCAACGTACCAGAGGGTTTCGC
>N_3310
CAACGTACCAGAGGGTTTCGCCGATCTTGGGCAGATCTCCC
>N_3311
TTCGCCGATCTTGGGCAGATCTCCCAGATAATGATGCGCTT
>N_3312
CCCAGATAATGATGCGCTTGCATTGTCTCCCGATATCGGTC
>N_3313
CTTGCATTGTCTCCCGATATCGGTCCTCCTCGAGGGCTGAA
>N_3314
ATATCGGTCCTCCTCGAGGGCTGAAACGGGTCGTACATGGA
>N_3315
ATGGATTTCTTTCAGATTCACGACAGGGTCTCCAAGGGCAA
>N_3316
ACGAACCCTTTATACCCCATCGGAGAACAAATGACCAGAAC
>N_3317
ACCAGAACTTTATGCTGGGGCAAGGCTTAGAGCGTGTTCCC
>N_3318
GGCAAGGCTTAGAGCGTGTTCCCGGGAGGGAACAAATTCGC
>N_3319
ACTCGAGAGCGCGGAGGACGCGGAGAACGCTTTTCCTCGAA
>N_3320
ACACCCTCCAATCCGTATTACAATGTATTCAACACCCCTCT
>N_3321
GTATTACAATGTATTCAACACCCCTCTCAGGAGAAAATCCA
>N_3322
TCTCAGGAGAAAATCCATGCCCAAAACCGCGACCCTTACCG
>N_3323
CCCTTACCGTGCGTGTCAAGCCAGACACTAAAGAGCGCTTG
>N_3324
TCAAGCCAGACACTAAAGAGCGCTTGGATGCGCTGACGCGT
>N_3325
AGAGCGCTTGGATGCGCTGACGCGTGTGACACACCGCTCCA
>N_3326
GACGCGTGTGACACACCGCTCCAGGTCCTTCATGATTGAAG
>N_3327
GTCCTTCATGATTGAAGAGGCACTGGAACAATATCTCGAAA
>N_3328
AAGAGGCACTGGAACAATATCTCGAAATCAACGAATGGCAG
>N_3329
GAAATCAACGAATGGCAGACCCAGGGGATCGAAGCGGCACT
>N_3330
CGAGGCCGACAGCCCTGACGCTCAATGGATTGATCACGAGG
>N_3331
GACGCTCAATGGATTGATCACGAGGCGGTTATGGCGGAAAG
>N_3332
TGATCACGAGGCGGTTATGGCGGAAAGGCAGAAGAAAGGTG
>N_3333
AAAGGCAGAAGAAAGGTGCGCATTAGATGGCTGCGGCGGGC
>N_3334
GGTGCGTGATCTTGATGCAGCAGAGGAGTTTATCGCGCAGG
>N_3335
AAGATCGCGTTGACGATCGTCAAGGCAGTATCCCAGCTAAA
>N_3336
TCGTCAAGGCAGTATCCCAGCTAAAAGATCAGCCTGGAGCT
>N_3337
GCTAAAAGATCAGCCTGGAGCTGGTCGAGCCGGCCGAGTAC
>N_3338
GTACCCGGCACGCGTGAACTCGTCATTGCCGAGACACCCTA
>N_3339
ATTGCCGAGACACCCTACATCGTTCCGTATCGCGTCAAGAA
>N_3340
TACATCGTTCCGTATCGCGTCAAGAACGATGTCGTTGAAAT
>N_3341
ACGATGTCGTTGAAATTTTGCGGGTGTATCATTCCTCGCGT
>N_3342
AATTTTGCGGGTGTATCATTCCTCGCGTAAATGGCCGGATG
>N_3343
CTCGCGTAAATGGCCGGATGCTTTTTGATTTCCCTCCGTGT
>N_3344
GGATGCTTTTTGATTTCCCTCCGTGTCCTCAGTGCTCTCCG
>N_3345
GTGAATGGCTCTTTACCGCCCGACCACATCCACCTTGGTGC
>N_3346
ACATCCACCTTGGTGCGCAGCTGGCGCCGCTGTTCGGAGAA
>N_3347
GCGCAGCTGGCGCCGCTGTTCGGAGAAGCAGTAGGAGATGA
>N_3348
GAAGCAGTAGGAGATGACCACTTCCTGATCTTCGTCTTCGA
>N_3349
GACCACTTCCTGATCTTCGTCTTCGATGTCGGTGAAATGGA
>N_3350
TGGAGAGCCACGCCCCAGTGCTTTTCGCCGCGGGGGGTGCT
>N_3351
GCCGCGGGGGGTGCTGCGTACCACGCGGCCGACGCAGCGCA
>N_3352
GTACCACGCGGCCGACGCAGCGCACAACAGTGCGGGGGGGG
>N_3353
GCACAACAGTGCGGGGGGGGCCGGGAACGGAGAGTTCGAGT
>N_3354
ACGGAGAGTTCGAGTCCGAGCTGCTGACCGATGGCGGGATT
>N_3355
ACCGATGGCGGGATTGAATTCGGCGACAAAGAATATTCCAC
>N_3356
ATTCGGCGACAAAGAATATTCCACCGCCGCTGAGATTCACT
>N_3357
TCCACCGCCGCTGAGATTCACTCTTTCGGAAGGGGATTGGA
>N_3358
GGAAGGGGATTGGAGAATTTCAGGGCGTCCATTATCGTCTT
>N_3359
AATTTCAGGGCGTCCATTATCGTCTTCGACATGACGCCAGT
>N_3360
CATTATCGTCTTCGACATGACGCCAGTAGCGCACCGGGAGA
>N_3361
ACATGACGCCAGTAGCGCACCGGGAGATCGACGTCGATGCG
>N_3362
CCGGGAGATCGACGTCGATGCGAAAGTGTTCGCGCTTCTGC
>N_3363
ATGCGAAAGTGTTCGCGCTTCTGCGGATGCTCGTAGGCCTC
>N_3364
CTTCTGCGGATGCTCGTAGGCCTCAGTGACCTCAAGCACCA
>N_3365
GGCCTCAGTGACCTCAAGCACCAGTTGGCGGTCATTGACGA
>N_3366
CACCAGTTGGCGGTCATTGACGATCTGCTTGACCACGCCAT
>N_3367
GACGATCTGCTTGACCACGCCATGCAGAGCCACCGTTGGGC
>N_3368
CATGCAGAGCCACCGTTGGGCCGGCAACCTGGATGGAGAGC
>N_3369
GGATGGAGAGCTTGAATTCACCGTCCTGATCGATATTGTTG
>N_3370
ATCGATATTGTTGGGGAGAACATCGGGAAGAAAGTTGACTT
>N_3371
AACATCGGGAAGAAAGTTGACTTTGATCAGCGTCGCGGCAA
>N_3372
CGTCGCGGCAACCGGCATCGCCACCCCTTCAAAGGGGAGTG
>N_3373
CCCCTTCAAAGGGGAGTGAGCCCGTCCCTTTGGTGGGGAGA
>N_3374
CCTTTGGTGGGGAGATAGACCTTGATCGATTTTTTCCCCCC
>N_3375
CCCCCCCAAGTGTTGGAGGGCGTCCTGGGGAGAAATGCGTT
>N_3376
GTCCTGGGGAGAAATGCGTTCCATGAGAAAATTCGGAAAAA
>N_3377
AAAAAAGTGTTTAGAAAATGCTTGTCAGAATCGACCCCTTG
>N_3378
AAAATGCTTGTCAGAATCGACCCCTTGCCCTGATCCTGCCC
>N_3379
CCTTGCCCTGATCCTGCCCCCGATAACCGCTCATGGCTGCT
>N_3380
AACCGCTCATGGCTGCTTTGCCGATACGGGCCTGGGTAAGC
>N_3381
CCGATACGGGCCTGGGTAAGCTCTTCGGAAATGACCGACAT
>N_3382
GGTAAGCTCTTCGGAAATGACCGACATCATGCCACGAATTT
>N_3383
AAATGACCGACATCATGCCACGAATTTTTTCGGATAGCAAC
>N_3384
CGAATTTTTTCGGATAGCAACTGGTTGTGTTCCCGTACCCG
>N_3385
ATAGCAACTGGTTGTGTTCCCGTACCCGCGCCATAATCCGT
>N_3386
GCGCCATAATCCGTGTGCGTCTCTCCAGGACCGCCTCAAGG
>N_3387
GCGTCTCTCCAGGACCGCCTCAAGGGTTGCATCTTTGCAAT
>N_3388
CCTCAAGGGTTGCATCTTTGCAATTTAGAGCACAGACGCCC
>N_3389
TTTGCAATTTAGAGCACAGACGCCCCGTTCCACATCGGCAT
>N_3390
TTCCACATCGGCATCGATCTCCGCGGCCTGCTGCTGGCGTT
>N_3391
TCTTCAGCAAAGAGGCTGATCTGCTCGGAATCCACTTTGCC
>N_3392
GCTGATCTGCTCGGAATCCACTTTGCCGAGAGTTTCACCAA
>N_3393
ACCAAAGCGCTCCAGTGCGTCAAGAATGTCGCGGTACTGGC
>N_3394
GCGTCAAGAATGTCGCGGTACTGGCTGATGGAAAGATCAAC
>N_3395
GTACTGGCTGATGGAAAGATCAACGGTTTTGTAAACTTCAT
>N_3396
AAGATCAACGGTTTTGTAAACTTCATCCAGGGAGACGTTTT
>N_3397
GTAAACTTCATCCAGGGAGACGTTTTTATCGAAACTGCACT
>N_3398
GGGAGACGTTTTTATCGAAACTGCACTCACCCGACATCAGC
>N_3399
TCGAAACTGCACTCACCCGACATCAGCCGACCGCCACAGAG
>N_3400
CACCCGACATCAGCCGACCGCCACAGAGGGATTGGAGGAAG
>N_3401
ACAGAGGGATTGGAGGAAGGCTGGGAGGCCCGTTCTTTGCG
>N_3402
TGGGAGGCCCGTTCTTTGCGCACGATTTCTGCAGCCTCCAC
>N_3403
CCCAGGCTTCGCGCAGCTCACGCAAAATTGAGATGACCGGC
>N_3404
TGAGATGACCGGCGCCAGAACAGTAGCATCGTTGCGCGCAT
>N_3405
CCAGAACAGTAGCATCGTTGCGCGCATTGGCACGCGGAATT
>N_3406
GCACGCGGAATTTCGCGCATCATGAAGTCATAGAGCGAGGC
>N_3407
CGCATCATGAAGTCATAGAGCGAGGCAAGATTGGCCGCAAC
>N_3408
ATAGAGCGAGGCAAGATTGGCCGCAACTTCTCCACCGATCT
>N_3409
ATTGGCCGCAACTTCTCCACCGATCTCATGATCCAGGGTGG
>N_3410
TCTCCACCGATCTCATGATCCAGGGTGGCGTTAAGTTCAGA
>N_3411
GTTAAGTTCAGAAATAATTGCCAGGGTCTTGTCGATATTTT
>N_3412
GTCGATATTTTTAATTTTAACGGCGTAGTCGCCGCTTCCCA
>N_3413
TTTTAACGGCGTAGTCGCCGCTTCCCATGGCTTCGGAAGCC
>N_3414
CTCCAGAAAGCGGATGGCGCCGTCATAGAGCATGATCAGAA
>N_3415
GCGCCGTCATAGAGCATGATCAGAATCTGTTCGGGCGAGGC
>N_3416
TTCGGGCGAGGCAGTCTGAACCTGGGTGTTCTGGTAGTTTT
>N_3417
CTGGTAGTTTTTAAGATAAGCATTCATCGGTTACTGTCCCC
>N_3418
AAGCATTCATCGGTTACTGTCCCCCTGCCAGATGAGTTAGA
>N_3419
GTAACTGGGAAAGGTAGCTGCTGGTGGCGTTCATGGAACTG
>N_3420
TGCTGGTGGCGTTCATGGAACTGACCAACTGTTCCATCGCA
>N_3421
CAAAGTCTCTTCACGCTGTTCCAGACGCGCCTCCTGGCGCT
>N_3422
TCCAGACGCGCCTCCTGGCGCTCAATCTGCGAATCCAAACG
>N_3423
TGCGAATCCAAACGACGCAACCCGCTGTCGGTGGCCGTTTT
>N_3424
GGTGACACTTTTAAGGTAGTCCACGAGCTTAGCGGAGAGCC
>N_3425
TCCACGAGCTTAGCGGAGAGCCCTTCAGTAGCAGCACTACC
>N_3426
GGAGAGCCCTTCAGTAGCAGCACTACCGGCAAACAAGCCGA
>N_3427
GACGACCCCATCCAGGTCATCGCTGATAGCGCCTTTAAGAA
>N_3428
GCTGATAGCGCCTTTAAGAACAGCACCATCAACTTTAAGGG
>N_3429
CACCATCAACTTTAAGGGTGCCGTCTTTTTGCGTTGAGACT
>N_3430
GTTGAGACTCCCAGTTGGGTCAACGCCTGGATGCTATTGTC
>N_3431
CAACGCCTGGATGCTATTGTCACCGCCTAACGCAGATCCAA
>N_3432
GATTGCAGGCGCCGCAAGGGCATGTGCAGGCCGGAGTCACG
>N_3433
GGGCATGTGCAGGCCGGAGTCACGCCCCCAACTGGAATCGC
>N_3434
GTCACGCCCCCAACTGGAATCGCTCTGGTCTGAAATAAAGC
>N_3435
CGCTCTGGTCTGAAATAAAGCTTACGACCTCATTGTAGGAC
>N_3436
CTTACGACCTCATTGTAGGACGTGACGAAATCCTTCACTTT
>N_3437
TAGGACGTGACGAAATCCTTCACTTTCTTCTCGACCGCATC
>N_3438
CACTTTCTTCTCGACCGCATCTACATCCAGATCGACCTGCA
>N_3439
TCTACATCCAGATCGACCTGCACACCGGTCGTTTCAGCTGC
>N_3440
CACACCGGTCGTTTCAGCTGCATCGGCATGAGGTTTAAGAA
>N_3441
GGCATGAGGTTTAAGAAGATCAATGGTAACGCCGGGAATGG
>N_3442
GGTAACGCCGGGAATGGCCTCGGTAATACTGTTGCTGTTTC
>N_3443
CGGTAATACTGTTGCTGTTTCGATAGATGTCGATGCCATCG
>N_3444
TCGATAGATGTCGATGCCATCGACTTTGATATGAGCCTGAG
>N_3445
CCTTCCTGCGTCTGTGTAAACAGGGGCGAGGCGTAGGTTCC
>N_3446
ACAGGGGCGAGGCGTAGGTTCCCCCTGTTAGGGAGGCCGTT
>N_3447
GTTCCCGCGTCATCGGCAGTCAGCACCAGGCGATAGGGATT
>N_3448
GGGATTGTCTGGATCACCGTCATTGATGATGCTGGCGCTGA
>N_3449
TGATCGCATCACGGATGCCGCCGAGGGAGTTGTTGGTCTCA
>N_3450
CCGCCGAGGGAGTTGTTGGTCTCATCGAGCGTGATATCCAC
>N_3451
GTCAGGCTCAGGGTTCCGGTCCCGAACTCACCAGCGCTGAT
>N_3452
CTCACCAGCGCTGATGTCGGCAAACCCCTGGCTGACCTCCT
>N_3453
GTCGGCAAACCCCTGGCTGACCTCCTTCTCGCGGCGGGCCA
>N_3454
CCTTCTCGCGGCGGGCCAGGCTGACGACGTTGATATTGTAA
>N_3455
GACGTTGATATTGTAATCACCCTGTTCCGCAGAAGACGAGG
>N_3456
TCACCCTGTTCCGCAGAAGACGAGGCACTAACGGAAAAATA
>N_3457
ACTAACGGAAAAATAGTCTTCCGAAGCGGCCACGGCTTTAT
>N_3458
AGCGGCCACGGCTTTATTTGCTGCGATTTTATCGAACGATG
>N_3459
TGCCAGCCCCTCCGCCTTTTCCAGCAGCCCTTTAAGCTTGC
>N_3460
TTTTCCAGCAGCCCTTTAAGCTTGCTGTCAAATTTGGTAAA
>N_3461
GCTGTCAAATTTGGTAAAGGCATCAAGACGGCTTTTGAGAT
>N_3462
CAAGACGGCTTTTGAGATAGCTTTGCTCGCGCTGCAACCGC
>N_3463
TCGATCGGCTTGCGCTCAATCTTGAGTAACTGTGTAATGAG
>N_3464
TTGAGTAACTGTGTAATGAGCTCGTTGGTATCGAGGCCGGT
>N_3465
GAGCTCGTTGGTATCGAGGCCGGTCGCTAATCCACCGATTT
>N_3466
CGAGGCCGGTCGCTAATCCACCGATTTGAATGGCCATGAAG
>N_3467
TAATCCACCGATTTGAATGGCCATGAAGACTCTCCTTGCTT
>N_3468
GAATGGCCATGAAGACTCTCCTTGCTTGCGCGCGAAAGTTT
>N_3469
AAGTTTTCCAAGACAGAGGGCAAAACCCCCAGCCGGATTTG
>N_3470
CAGAGGGCAAAACCCCCAGCCGGATTTGGGACTCTTATCGG
>N_3471
GCCGGATTTGGGACTCTTATCGGCTCGCAACCAGAAAGAGT
>N_3472
AGTTTAGAGAAAATTTTCATCTTCAGGCAGCAGGCAGCGGA
>N_3473
GCAGCGGAGTTCGGGTTTGCCAGGAAGTTTTTTCCAGAATC
>N_3474
CAGGAAGTTTTTTCCAGAATCACCTGTAATGCACGATTTGT
>N_3475
CCAGAATCACCTGTAATGCACGATTTGTCTTTGGTGCAAAG
>N_3476
TGCACGATTTGTCTTTGGTGCAAAGAGAATGGGAGCGGCCA
>N_3477
TGGTGCAAAGAGAATGGGAGCGGCCAGATTGAGGGTGATCT
>N_3478
GCGGCCAGATTGAGGGTGATCTTGCGGTCGGGAGGCACGGT
>N_3479
GTGATCTTGCGGTCGGGAGGCACGGTGACCACAGCCAGTAG
>N_3480
TGACCACAGCCAGTAGCAGGCAGTCATCCTCGTCGCCGATC
>N_3481
CTCGCCGGCATCGGGCGTGACGGCATAATCGAGGAAAAAAC
>N_3482
CGGCATAATCGAGGAAAAAACCGCATGGATCGGTGAGGACA
>N_3483
AGCCAAGGCCGCGTCCTCCACGCTCTGAATCCAGAACAGAG
>N_3484
TCCACGCTCTGAATCCAGAACAGAGGGCCGGGTTTTGTCTG
>N_3485
AACAGAGGGCCGGGTTTTGTCTGCGGCATGACGATAAAATG
>N_3486
GGCATGACGATAAAATGGTGCAGATGGGGAAAGCCGACAAG
>N_3487
AATGGTGCAGATGGGGAAAGCCGACAAGACCTTCGGGAAAT
>N_3488
GGGAAAGCCGACAAGACCTTCGGGAAATTTCAGCGTCTGCT
>N_3489
AGACCTTCGGGAAATTTCAGCGTCTGCTCGGGATCGTATTC
>N_3490
CGTCTGCTCGGGATCGTATTCGATGTCGCCGAAGCGGGTAC
>N_3491
CGATGTCGCCGAAGCGGGTACCGGTCAAAGTTTTCATTTTT
>N_3492
AAGTTTTCATTTTTTTTCGACACCTTTCAGGCTCTCGCTCA
>N_3493
TTCGACACCTTTCAGGCTCTCGCTCAAGGCATCCAGGTCGG
>N_3494
GTCGGGTTCCATTGAGCGGCCTCCTGGTTCTCACGGCAGAT
>N_3495
TGCGGTCGAAGACCTCCTGCCGATAGATTTTCTTGTCGGCG
>N_3496
CCGATAGATTTTCTTGTCGGCGGGGGCTTCGATTCCCAGTC
>N_3497
GGCTTCGATTCCCAGTCGCACCGCGCCGCCTTTGACTTCAA
>N_3498
CACGGTCACACGGATGTCATCACCGATGAGAAATCCTTCTT
>N_3499
ATCACCGATGAGAAATCCTTCTTCGGACTTGCGGGTCAATA
>N_3500
CCTTCTTCGGACTTGCGGGTCAATACCAGCATTGCTTCGCC
>N_3501
GCGGGTCAATACCAGCATTGCTTCGCCCTCCCTGGCTTGTG
>N_3502
CCCTGGCTTGTGTCGTATCGCTGTCCTTCCCTGGACTGCAA
>N_3503
CTTCCCTGGACTGCAATCATCGTGCGCAAAAGATGCCTTGT
>N_3504
CGCAAAAGATGCCTTGTCAACGCATATAGTCGAGAATCGAC
>N_3505
TATAGTCGAGAATCGACAGGCGCGAAACGCGCGAGGTAATA
>N_3506
CGAAACGCGCGAGGTAATATCGAGAGCCGCTTTGAAGGCAG
>N_3507
ATCGAGAGCCGCTTTGAAGGCAGTCTCCTGCATGGTCATAT
>N_3508
GTCATATTGGTGATCGTTTCCACCAGGTCGGCATCTTCGTA
>N_3509
CGTTTCCACCAGGTCGGCATCTTCGTAGCGCGACAGCATAG
>N_3510
GCATCTTCGTAGCGCGACAGCATAGCCTCCATGTCGATACG
>N_3511
CGACAGCATAGCCTCCATGTCGATACGGACATCCTCCATGT
>N_3512
CATGTCGATACGGACATCCTCCATGTTGAGCTTGGCGCTGT
>N_3513
GGCGCTGTCCACCCGCTGGGCCAGGTTGCCCATCCGTGAAC
>N_3514
GCCCGGTCCAGATCATCCATCTCGGCAAGAGCTGCGGCCGC
>N_3515
AAGAGCTGCGGCCGCATCCCCCACATCAAGGGCCGAAACCA
>N_3516
CCCCACATCAAGGGCCGAAACCATGTTGTCGAACAACTGCC
>N_3517
GTCGAACAACTGCCACATATCCTTTCCAGTGCCGGGATCTC
>N_3518
ATCCTTTCCAGTGCCGGGATCTCCAAACACCTCCTCGCCGG
>N_3519
ATCTCCAAACACCTCCTCGCCGGTGAGATTGACCTTGACCT
>N_3520
GCCGGTGAGATTGACCTTGACCTTTTCACCTGGGCCGATTT
>N_3521
CCTTGACCTTTTCACCTGGGCCGATTTCAAGTTCAAAAGCC
>N_3522
GATTTCAAGTTCAAAAGCCTCATTATCTCCAGCATATGCGA
>N_3523
CTCATTATCTCCAGCATATGCGACAGGATCACCTGAGTAGG
>N_3524
ACCTGAGTAGGGAGGAGTATCCTCCTTGAAGCCAGAGAAAA
>N_3525
AGCCAGAGAAAAGATATTTTCCGTCCACACTCGAATTCGCC
>N_3526
CACACTCGAATTCGCCAGAGCCAGCAGTTCATCCTTCATCA
>N_3527
GCCAGAGCCAGCAGTTCATCCTTCATCAACTGCATCTGGTT
>N_3528
TCATCCTTCATCAACTGCATCTGGTTCCCTAGAGTTTTGAG
>N_3529
CCCTAGAGTTTTGAGGTCAGCTTCAGAAAGGCTGCCGTTGC
>N_3530
CGCTCCAGATGGGTGTCGAGCACATCGAGCCGCTCCCCGGC
>N_3531
CCCGGCAATGCCCATGGTGTCGAGAAAACGGTCGGAGGCGC
>N_3532
GTCGAGAAAACGGTCGGAGGCGCGAATCTGACCCCGCGCGT
>N_3533
ATCTGACCCCGCGCGTTAAGCATGGGGCGGATGGCGGACGG
>N_3534
GCGGATGGCGGACGGGTCGTCGGAAGGCTTGGTCACCTTCT
>N_3535
AGCCGAGTGTTGGACTGGGTCATATTGGCGAGCAGGCTGCG
>N_3536
GTATGTGGTGGTCAGTGTGGCGCGCATGGCTTACCTCTTGA
>N_3537
GTGGCGCGCATGGCTTACCTCTTGAGACTCAGCAGGGATTC
>N_3538
CAGCAGGGATTCCATCAGTTCATCGACGACGGCCAGAAATT
>N_3539
ACGACGGCCAGAAATTTGGCCGAGGCCTCAAAGCCTTTCTG
>N_3540
ATTTGGCCGAGGCCTCAAAGCCTTTCTGGTACTGCATCAGG
>N_3541
TCAAAGCCTTTCTGGTACTGCATCAGGTCGACCATTTCCTC
>N_3542
ATCAGGTCGACCATTTCCTCCTCCAGCGACACGCCCACCGT
>N_3543
CGACACGCCCACCGTGGCATCGCGCATATTGCGGATCTGCA
>N_3544
GCGCGCGGGCGGCCTCGATTCCGACCTTGGAAGTAATCTTG
>N_3545
AAGTAATCTTGGAGAAATAGCCGGTGAAGGAATCATTACCG
>N_3546
GAAATAGCCGGTGAAGGAATCATTACCGTCCATCACCGTGA
>N_3547
GCCAAAGCAGCAAGGTTAAGCGCGTTGCGATTATCGCCAAT
>N_3548
GTTAAGCGCGTTGCGATTATCGCCAATGCCGGTGTTGCCTT
>N_3549
TTTTCCGGCGGCAACCTTGGCTGTATCTGTTATCGCAACAG
>N_3550
ACCTTGGCTGTATCTGTTATCGCAACAGCCATAGCCTTGGC
>N_3551
CGCAACAGCCATAGCCTTGGCGTAGCCATTTTCAGGATCAG
>N_3552
GGCGTAGCCATTTTCAGGATCAGGGCCTACAGAGATTTGGA
>N_3553
TTTGGAAAAAATCCAGCCCCCCGGCACCATCAAGGTCGAAA
>N_3554
CCCCCCGGCACCATCAAGGTCGAAACCGTCCGTATGTATCT
>N_3555
TCGAAACCGTCCGTATGTATCTCATTGACCTCTTTAGCCAG
>N_3556
TATCTCATTGACCTCTTTAGCCAGCGTAAAGGCCAGATGAT
>N_3557
CAGCGTAAAGGCCAGATGATCAAGCTCTGCCATCCTCTCCG
>N_3558
AGATGATCAAGCTCTGCCATCCTCTCCGGAATCACTTCGTC
>N_3559
CCTCTCCGGAATCACTTCGTCGCGCACGCTCATCAACCCCC
>N_3560
ACTTCGTCGCGCACGCTCATCAACCCCCGGAACTCACCACC
>N_3561
CCCCGGAACTCACCACCGACCATATGGCTCTTGAGTTCCGT
>N_3562
ACCATATGGCTCTTGAGTTCCGTAGTGGAATTGGGTCCGGT
>N_3563
GTAGTGGAATTGGGTCCGGTCCGCAATACCAACTGCAGGTT
>N_3564
TACCAACTGCAGGTTGAGATCGGCATCGAGCTGCGGCTCAA
>N_3565
ATCGCCGAAGTATCCTGCACCAGCGGCTGCCCGCCAGGCAA
>N_3566
CCAGGCAACTGCAGCGAGACCTTGCCGTTCTCTTCGTAGTA
>N_3567
CGAGACCTTGCCGTTCTCTTCGTAGTAGGTCGCTCCAAGTT
>N_3568
TCTCTTCGTAGTAGGTCGCTCCAAGTTCGCGCGAGACCTGC
>N_3569
GTCGCTGTTGGCCGATTGGCCGGAAATCTCCACCGTCGAAA
>N_3570
AGGTTGAGGTCGGCAATCTCCTGCAAGACCGGATTGATGGC
>N_3571
GATGGCAGTGATCTTTGATTCAATGGACGCGTTGATATTGC
>N_3572
CAATGGACGCGTTGATATTGCGCTGCGCACTTCTAAGACTG
>N_3573
AAGACTGGTGACAGCGTCGTCAAAGGAGCGCGCCAGCAGAT
>N_3574
CCGGCAGGGTTGGCGGAGAGCTGTTTCCAGGAGTCAAAAAA
>N_3575
CGAGAGGTTGTTTTCAGCGACGCTGAAGATGCGCTCCAGCT
>N_3576
GAAGATGCGCTCCAGCTCGGCCATAGGAGCCGCACGGGAGC
>N_3577
GCTCGGCCATAGGAGCCGCACGGGAGCTCTCTTCACCGAGT
>N_3578
AGCCGCACGGGAGCTCTCTTCACCGAGTTGTCCGCTCTTGT
>N_3579
ACCGAGTTGTCCGCTCTTGTCATGGATCTGCCGAGTCAAAA
>N_3580
CTGCCGAGTCAAAAAAACGTCGTGCTCGCGGGCGATATTGT
>N_3581
CGATATTGTTGATATTGACGCCCTGGCCGATAAAAAAGCCG
>N_3582
GCGCAATTCCAGGGAAGGCACCGGCTGGAACACGGCCTTCT
>N_3583
GGCTGGAACACGGCCTTCTGCCGCGAATAGCCGGGAGTATT
>N_3584
CGAATAGCCGGGAGTATTGACATTGGCGATATTGTTGCCGG
>N_3585
CGATCTCCACCGCCTTCTGGCTGGTGCGAAGGCTCGTTTTC
>N_3586
AGCCATGGCTTAAATCCTCCCCGCCAGCAGTTTACCGCCAG
>N_3587
GCCGGCGGCGGGATCTGCTTCTCGAAAAAAGCCACCGTATC
>N_3588
GCACCAGGCGCAGCCCCGACCAGAACAGGAACGCGTTGCGG
>N_3589
CGCGTTGCGGCGGTTCTCAGCACGAACCTCTTCCGCAAGCT
>N_3590
ACGAACCTCTTCCGCAAGCTCCCTGCATTCAAGGCTTTCAC
>N_3591
CAAGCTCCCTGCATTCAAGGCTTTCACAGGGAGGAGCTTCC
>N_3592
GGAGCTTCCGCCAGAATCTCCATCAGTTCTTCCTTGCGGCG
>N_3593
TCTCCATCAGTTCTTCCTTGCGGCGGGCTGTTTCGGAAAGG
>N_3594
GCGGGCTGTTTCGGAAAGGGCTTCCATATCAAAATCCCGCG
>N_3595
AAGGGCTTCCATATCAAAATCCCGCGCTGCGCGACGCTCCT
>N_3596
AGGTCCCGCAGCTGCAGCAACTGCTCATGGACAAACTCTTC
>N_3597
TCCTGAGAAACGAATTTGAGCAGGCTGGCCGCCACCTTGTG
>N_3598
AGGCTGGCCGCCACCTTGTGCATATCCGGATTGTAAGTGCC
>N_3599
TGCGCCTTGATGGACGCCACCTTTTCAGCACGCTGCGCATC
>N_3600
ATCCGCCGGGCTGGAGGCTTCGCGAGCTTTGTTCACCCCCT
>N_3601
GAGGCTTCGCGAGCTTTGTTCACCCCCTGCAGAACGGAAGA
>N_3602
AATCGACCTTGTCGCCCTGGCGTGGGCCGGCCGATTTTCCC
>N_3603
TGGGCCGGCCGATTTTCCCGCTTCGTTTTTGTGCGTGGCGC
>N_3604
CGCGTTGTGATGGGCGGCGGCACCATCTGATTGCCGAATAT
>N_3605
CGGCGGCACCATCTGATTGCCGAATATTTTTTTAATGGACA
>N_3606
AATATTTTTTTAATGGACATCGCAATGCTCCCTTGGTTTCT
>N_3607
TCGCAATGCTCCCTTGGTTTCTTTCACTTGGAATACTTATC
>N_3608
GGTTTCTTTCACTTGGAATACTTATCGGCAGGGTGCGGGGG
>N_3609
GAATACTTATCGGCAGGGTGCGGGGGATCTTTAGGGAAAAA
>N_3610
GGTGGGAGAAAGGCTTTGAACCACAGAGGGCACGGAGAACT
>N_3611
GGAAAAGCCACAGAGAGAATCTTTTTGTAAAACTCTGAGTC
>N_3612
GAGAATCTTTTTGTAAAACTCTGAGTCCTCTGTGATCTCTA
>N_3613
AACTCTGAGTCCTCTGTGATCTCTAGAGAACGAAGTGAACG
>N_3614
TCTCTAGAGAACGAAGTGAACGGGTGGTTCAGGGCTTTTTG
>N_3615
GGTGGTTCAGGGCTTTTTGTCTTCCACCGGCCCCTGCAGGT
>N_3616
TTTTTGTCTTCCACCGGCCCCTGCAGGTGACGGTAGAGCGC
>N_3617
CGCTTCGGCGATGCCGATGCCCTGGGTGGCGGAGGCTTTCT
>N_3618
GATGCCCTGGGTGGCGGAGGCTTTCTGGGCCACTTCCCAGT
>N_3619
GGAGGCTTTCTGGGCCACTTCCCAGTCCATCATTTCCTGGA
>N_3620
CTGGAACATCTGCTGTCCGCCGTTTGGGGGGAGCAAGCCAT
>N_3621
CGCCGTTTGGGGGGAGCAAGCCATCGGTCGGTACGCTCTTG
>N_3622
ATCTCCTTGAACATGGAATTCACAAACAGTGCTTCAAACTG
>N_3623
GGAATTCACAAACAGTGCTTCAAACTGCTGACAGGCTTCCT
>N_3624
TTCAAACTGCTGACAGGCTTCCTTGAGCTTCTGCGGGTCGT
>N_3625
GCGGGTCGTTTTTCTGCGCGCCGGTTGCGGATTTCTTCTGT
>N_3626
TGCGCGCCGGTTGCGGATTTCTTCTGTTCCAGAGCGCGGGA
>N_3627
CTGTTCCAGAGCGCGGGAGGCGAGCAGTTGCGGGTCGATTT
>N_3628
GGAGGCGAGCAGTTGCGGGTCGATTTTCATTTCCATGGGGA
>N_3629
TTTCATTTCCATGGGGAAAACCTTTGCAGTTATTCACCACA
>N_3630
GGAAAACCTTTGCAGTTATTCACCACAGAGCACACAGAGAA
>N_3631
CACAGAGCACACAGAGAACACGAAGAAAAATCTGAGCAAAA
>N_3632
AACACGAAGAAAAATCTGAGCAAAAAATCTAAAACAGTAAA
>N_3633
TCTGAGCAAAAAATCTAAAACAGTAAATAAAATTTTTTGGA
>N_3634
AATAAAATTTTTTGGATTTTCCTAGATTCGGTTTTTCCTCT
>N_3635
TTTCCTAGATTCGGTTTTTCCTCTGTGCCCTCTGTGGTCTC
>N_3636
CCTCTGTGGTCTCTGTGGTTCAGGATTTCTAGAGATTTACA
>N_3637
TCTAGAGATTTACAGGATCACCAACTCAGCATGCAGCGCCC
>N_3638
CGCCCCGCTGGCTTTAATCGCCTGGAAGATGGCGATCAGGT
>N_3639
CAGGTCGCGGGGGGTGGCGCCGATGGCATTGAGGCCGCGGG
>N_3640
GATGGCATTGAGGCCGCGGGCGATTTCGCCGATACTTACGC
>N_3641
ACTTACGCCCCGGTCGACCACCACCAGGTTGCCGATTTCTT
>N_3642
CACCACCAGGTTGCCGATTTCTTCGGTCACCTCTATCTCGG
>N_3643
CTCCGGCACGACCACGGTATCCCCTTCAGCCAGCGGATTAG
>N_3644
CAGCCAGCGGATTAGGCTGGCTGACCCGGGCCGATTCACTT
>N_3645
GGCTGACCCGGGCCGATTCACTTATGACCAGATTGAGGTTG
>N_3646
ATTGAGGTTGCCGTGGGAAACCGCCACGGTAGCGATGCGCA
>N_3647
ACGGTAGCGATGCGCACGTCCTCACCCATGACGATGGTGCC
>N_3648
CTCACCCATGACGATGGTGCCGGTTTTTTCGTTGATAACGA
>N_3649
GCCGGTTTTTTCGTTGATAACGATACGGGCCACGGTATCCG
>N_3650
AACGATACGGGCCACGGTATCCGGGCGCACTTCAAGTTCTT
>N_3651
ATCCGGGCGCACTTCAAGTTCTTCCAGAGCCGCGATAAAAT
>N_3652
GATAAAATCAATTTTGTGGTCATGATAAAACTCGGGGATGC
>N_3653
CGGGGATGCTGACTTGAAGGCTGGAACCGTCAACGGAGCGG
>N_3654
GGCTGGAACCGTCAACGGAGCGGGCAATATCGCCGCCGAAG
>N_3655
CGGAGCGGGCAATATCGCCGCCGAAGCGCTCATTGACTACC
>N_3656
GCCGAAGCGCTCATTGACTACCCGGCTGATGCGGGAGATGG
>N_3657
TGAAATCCGCCTGCTGGATGCGATAGGTCAATTGATTGCCG
>N_3658
AGGTCAATTGATTGCCGACTCCAAAATCAAATTGCACTTCG
>N_3659
AAATTGCACTTCGCGCTCCACCAAGGCTCCGTCAGGCACTC
>N_3660
TCCACCAAGGCTCCGTCAGGCACTCGACCCGCCGTGGGGTG
>N_3661
GTGGGGTGATTTTTCTGCACCGTCGCCGCCTTGCCGCCAAA
>N_3662
TGGCACCCACCACGACCGGCCCCTGGGCCACGGCATATACC
>N_3663
GACCGGCCCCTGGGCCACGGCATATACCTGCCCGTCCGGAC
>N_3664
ATATACCTGCCCGTCCGGACCTTTCAGTGGCGTCATGAGCA
>N_3665
GCAGCGTGCCGCCGACCAGGCTGTCCGCATCACCAATGGAA
>N_3666
GACCAGGCTGTCCGCATCACCAATGGAAGAGACCAACGCAT
>N_3667
GCATCACCAATGGAAGAGACCAACGCATCAATGCCAGTGCC
>N_3668
CCAACGCATCAATGCCAGTGCCCGCCTTGGCAAAGGGGGGC
>N_3669
CCCGCCTTGGCAAAGGGGGGCAGTTCGGCGGTGACCATCAC
>N_3670
GGGGGGCAGTTCGGCGGTGACCATCACCGCCGCCACATTAT
>N_3671
GGTGACCATCACCGCCGCCACATTATCCACCTTGATCTGTC
>N_3672
GCCACATTATCCACCTTGATCTGTCCCGGTTCGACCGCCAC
>N_3673
GTCCCGGTTCGACCGCCACACCGAGACGCTCCAGCATATTG
>N_3674
GAGACGCTCCAGCATATTGGCCAGCGACTGAATCGTGAACT
>N_3675
CGGTGCTCTGGCTGTCACCGCTGCCGTTGAGCCCCACCACC
>N_3676
GTTGAGCCCCACCACCAGCCCGTAGCCGACCAGCTGGTTGT
>N_3677
ACCAGCCCGTAGCCGACCAGCTGGTTGTTGCGCACCCCTTC
>N_3678
GACCAGCTGGTTGTTGCGCACCCCTTCGATCTTGGCGATGT
>N_3679
ATGTCCTTGATCCGCGCCGCCTGAGCCGATGTCGCAAACAA
>N_3680
GCCTGAGCCGATGTCGCAAACAAGATAACAAGAGCCACCAA
>N_3681
GCAAACAAGATAACAAGAGCCACCAAAATCATTAGGGGTTT
>N_3682
AGGGGTTTAAATATTTTATGCTTTGTGTTTTCCATTCATTT
>N_3683
TTTGTGTTTTCCATTCATTTCACCCGTAGCCCGTTCCAGGG
>N_3684
CATTTCACCCGTAGCCCGTTCCAGGGAGCGTCGATTTTGTG
>N_3685
TTGTGCGAGATCAAGGAAGCCGAGAGCCGACAAGCGAGGCG
>N_3686
CCGAGAGCCGACAAGCGAGGCGTATTGCAATACGTCGAGCG
>N_3687
CGAGGCGTATTGCAATACGTCGAGCGCAGCCGGTACGAAGG
>N_3688
GAGCGCAGCCGGTACGAAGGCTGACGCGGAGCTCGTGCAAA
>N_3689
CGGCGCTCCCCTCATTATCCCAGTAGCCCGTTCCCAGGAGC
>N_3690
GCGTCGATTTTGTGCAAGGTCAAGGAAACCGAGAAATCCCG
>N_3691
GGTCAAGGAAACCGAGAAATCCCGCGGAGGCGTACTGAAAG
>N_3692
CGTACTGAAAGTACGTCGCACAAGGGATTTCGAAGGTTGAC
>N_3693
CAAGGGATTTCGAAGGTTGACGCGGAGATTGCGCAAAAGCG
>N_3694
ATTGCGCAAAAGCGGCGCTCCTCTAAAATGGCCAGACGTTG
>N_3695
GACGTTGTCTAGTATTCTCACCAGCCAGCCCTGCTTCTGCT
>N_3696
CTTCTGCTTGTCGCTGATCACCCCTTTGCCGGTATAGACGA
>N_3697
CCTTTGCCGGTATAGACGATCTGCGCGTCAAGCACCTGGCT
>N_3698
AAGCACCTGGCTCGAATCGACCACGTTGTTGGACGACACAT
>N_3699
CCGGAGAGGCGGATCAGCTGCTGCTCATTGTTGACGGTGAC
>N_3700
CAGCTGCTGCTCATTGTTGACGGTGACGCTTTTGTGTCCAT
>N_3701
CAGGTTGCCGTTGGGCAGCACATCCACAACGCGAGTCGTAA
>N_3702
AGCACATCCACAACGCGAGTCGTAATCGTGGCCACCAGATC
>N_3703
TCGTGGCCACCAGATCCTCCCGGCGCGAGGTGCTGCCGGAA
>N_3704
GCGCGAGGTGCTGCCGGAACCGGAAAATTGGTTGTCATAGC
>N_3705
GGAACCGGAAAATTGGTTGTCATAGCGGGTTCCGATCAGGT
>N_3706
GCGGGTTCCGATCAGGTTGCCGGGATCGATACTGCTGTTGA
>N_3707
GGTTGCCGGGATCGATACTGCTGTTGATGGTGGCGATCTGC
>N_3708
ATGGTGGCGATCTGCTTTTCCAGGCCGAACAGGTTGTTGAT
>N_3709
GTTGTTGATTCCCGCCGAGGCCGAACTGCTGCGCCCAGTTG
>N_3710
GCCGAGGCCGAACTGCTGCGCCCAGTTGAGGTGCTGGCCTC
>N_3711
TTGAGGTGCTGGCCTCCTTGCTTGCGCTGGCGCGCTCGAAG
>N_3712
CGCTCGAAGATGGCGACCGTCAAAATATCGCCGATGCGCTG
>N_3713
CCGTCAAAATATCGCCGATGCGCTGCGCCTTACGGTCATTA
>N_3714
GATGCGCTGCGCCTTACGGTCATTAAACAAAGATCCTCGGC
>N_3715
GGTCATTAAACAAAGATCCTCGGCTTTCGGTCCACAAGGAG
>N_3716
GGCTTTCGGTCCACAAGGAGCCGTTTGTCGCGGGCCTCTCT
>N_3717
GTTTGTCGCGGGCCTCTCTGCGACAATTTCAACCTCCTGAG
>N_3718
AATTTCAACCTCCTGAGGGGCAAAGGCCTCTTCCTGCATCT
>N_3719
TGAGGGGCAAAGGCCTCTTCCTGCATCTGGGGTCGGGTATG
>N_3720
CCTCTTCCTGCATCTGGGGTCGGGTATGGCCCGCGCAGCCG
>N_3721
CTGGGGTCGGGTATGGCCCGCGCAGCCGACTGCAAACATCA
>N_3722
CGCTGAAATCACTGTCCATCCAATCGTTTTCATCATCAAAG
>N_3723
GTCCATCCAATCGTTTTCATCATCAAAGCTCCACCTGCACG
>N_3724
CACGACGCCGGGAGCCGTGACCCGGCAGAGAATATCTTTCT
>N_3725
CGTGACCCGGCAGAGAATATCTTTCTGAGAGGAGGCGTTGC
>N_3726
AATATCTTTCTGAGAGGAGGCGTTGCGGATTGTCACAACAT
>N_3727
GGAGGCGTTGCGGATTGTCACAACATCGTTCTTGGCACCGT
>N_3728
TGTCACAACATCGTTCTTGGCACCGTCCTCACGGGCAACGC
>N_3729
CGGGCAACGCCGGTGGCAGTCAGTTCCATGGCCCCACTGCG
>N_3730
TCAGTTCCATGGCCCCACTGCGCACCACAATGGAGACACGG
>N_3731
ACTGCGCACCACAATGGAGACACGGTCCCCGCGATGGACCA
>N_3732
CCCAACTGCGGTCGATTGTGCGCCCCATACGGATCGAGCGT
>N_3733
CGTTTGAGCTCCTTGCCGATCAATTCCTGCGAGTCGAGGCA
>N_3734
GCCGATCAATTCCTGCGAGTCGAGGCAGGGGTTGCGCTCCT
>N_3735
CATTTCAACCATATTGATATCATGCTCACCCAGCCTCACCC
>N_3736
TTGATATCATGCTCACCCAGCCTCACCCCCCGCCGCAGATC
>N_3737
CACCCAGCCTCACCCCCCGCCGCAGATCGCCCGCCGCAACG
>N_3738
CCAGGGCTTCGATTTCGGCGCGAAAGGAGCGGTTTTCCACC
>N_3739
GCGCGAAAGGAGCGGTTTTCCACCACCCGGTCGTCGACACG
>N_3740
GTTTTCCACCACCCGGTCGTCGACACGAAAGATGAACGTGA
>N_3741
ACACGAAAGATGAACGTGAACCGGCGGCTGTTGAGAATGCC
>N_3742
ACCGGCGGCTGTTGAGAATGCCGGGATCGGAGGGAATGATC
>N_3743
GAATGATCTCATGTGTCATCCGTCCGGCAGGCAACTCAAAA
>N_3744
CAACTCAAAAGACCGATGAACGTCCAGGGAGCGGATACGGA
>N_3745
TGTCGGCCTGCGGCAGCAGCCCGGCATTCTCAGCCAGATAA
>N_3746
GGCATTCTCAGCCAGATAATCCTCAAGCATGTCGTGAATTT
>N_3747
AAGCATGTCGTGAATTTCAGCACTGCCCACAGTCTGAAAAT
>N_3748
ATTTCAGCACTGCCCACAGTCTGAAAATCCTCCGACGCGAA
>N_3749
CTCCGACGCGAACGCGGCGCCTGCCGTCAGGAGCAGGGCCG
>N_3750
GTCAGGAGCAGGGCCGTCAGCAGCAAAAAAACGTATTTTCC
>N_3751
GCAGCAAAAAAACGTATTTTCCAGTATTTGTCATCATGTTG
>N_3752
TATTTTCCAGTATTTGTCATCATGTTGCCTGTATTTTGCAA
>N_3753
TGCCTGTATTTTGCAAATGTCGAGCCGAGTTGAGTTGGACA
>N_3754
TCGAGCCGAGTTGAGTTGGACATTATTTAAAATCTTCTCCC
>N_3755
AGTTGGACATTATTTAAAATCTTCTCCCCCACCCCAACCCT
>N_3756
CTGGAACGGCTAGCCTTGCCCCTCCCCCCAGCGGGGGAGGC
>N_3757
GGGAGGCTGGGAGGGGGGAGCGATTAAAAACGAGACAAAAA
>N_3758
GGGAGCGATTAAAAACGAGACAAAAAAACGGCGCGGGAATT
>N_3759
CTGTTCAACAAATTCATCCGCGCCATTTTTATGACTTTCCC
>N_3760
CATCCGCGCCATTTTTATGACTTTCCCAGGACTGGTCTCTT
>N_3761
GACTTTCCCAGGACTGGTCTCTTAAGCCAGGTTATTGACCA
>N_3762
TCTTAAGCCAGGTTATTGACCATCTGCAGCATTTCATCCGA
>N_3763
ATTGACCATCTGCAGCATTTCATCCGATGTCTGAATGGCCT
>N_3764
TTCATCCGATGTCTGAATGGCCTTGGAGTTGATCTCGTAGG
>N_3765
TGAATGGCCTTGGAGTTGATCTCGTAGGCGCGCTGGGTCGT
>N_3766
TAGGCGCGCTGGGTCGTGATCATCCCCACCATCTCTTCCAT
>N_3767
CGTGATCATCCCCACCATCTCTTCCATGATGTTGACGTTGG
>N_3768
CATCTCTTCCATGATGTTGACGTTGGACCCTTCCAGAAAAC
>N_3769
GTTGGACCCTTCCAGAAAACCCTGGGCAAGAGCGCCGAAGC
>N_3770
GGGGATGCCGTCGACGGGCGCACCCGAGGCCGGGGTTTCCA
>N_3771
GGTGCCGATCTGATTGGGCTCGGCCTCGCCGTCCAGATAAA
>N_3772
TTGGGCTCGGCCTCGCCGTCCAGATAAACGTTGACCGCGCC
>N_3773
CCGTCCAGATAAACGTTGACCGCGCCGTCTTCGGTAATGGA
>N_3774
CCGTCTTCGGTAATGGACAGCCGCGTTGCGTTTTCCGGGAT
>N_3775
CGTTGCGTTTTCCGGGATCACGATCTGCGGCTCCAGAGGGT
>N_3776
GTCGGAGGTCACCATGCGGCCGGTGCCGTCCTTCTTGAAGG
>N_3777
GGTGTACGATTCTTCGCCGTCGGGCATCATCACACGGAAAA
>N_3778
TCACACGGAAAAAGCCGTTGCCTTCGATGGCGATATCGAGA
>N_3779
TCGAGATCGTTGCCGGTCTGCTGCAGATCGCCGGTAGTAAA
>N_3780
GGGCACTTCGTCGCCGTTGACTGATTCGGTGCCGGCCGCAC
>N_3781
CTGACCTGATAGAGCAGGTCCTGAAAATCGGCGCGGCTTTT
>N_3782
GGTCCTGAAAATCGGCGCGGCTTTTCTTGAAACCGGCCGTA
>N_3783
GCGGCTTTTCTTGAAACCGGCCGTATTAACGTTGGCCAGGT
>N_3784
ACCGGCCGTATTAACGTTGGCCAGGTTGTTGGAAATCACAT
>N_3785
TTGGCCAGGTTGTTGGAAATCACATCCATATTGAGTTGCTG
>N_3786
ATCACATCCATATTGAGTTGCTGGGCGGTCATGCCGGTTGC
>N_3787
TCATGCCGGTTGCGGCGGTCCACAGTGATCTGATCATATCC
>N_3788
CATATCCTTGGTTCTCCTTGCATCATCCGGATGCGTCTCCC
>N_3789
CCGGATGCGTCTCCCGCGAGCCGCTCCGGTGGTTGAATTAT
>N_3790
GCTCCGGTGGTTGAATTATCCTACGCGCCCCAGTTCCGCGG
>N_3791
TCCTACGCGCCCCAGTTCCGCGGCCTTGCCCATCTCTTTGT
>N_3792
AGTTCCGCGGCCTTGCCCATCTCTTTGTAGGACTTGATGGC
>N_3793
CTTTGTAGGACTTGATGGCGCGGGTCAGGGCTTCAAAATTG
>N_3794
AAATTGCGCTGCGCATCGATCATCATCGCCATCTCCTCAAG
>N_3795
CATCTCCTCAAGGGGATTGACATTGGAGGATTCAAGCTGTC
>N_3796
TTGACATTGGAGGATTCAAGCTGTCCCTGGGCGAGTTCGGG
>N_3797
GGATTGGCAACGCGCGCTTCCCCGGCGGGTTCGGCGGCGGC
>N_3798
GGCGGCGGCGAACAACCCGTCGCCGCGCTTTTCAAGCTGTT
>N_3799
CCGTCGCCGCGCTTTTCAAGCTGTTGAGGATCAAGCACTTC
>N_3800
AAGCTGTTGAGGATCAAGCACTTCAAAAACAGCGATTTCAC
>N_3801
ACAGCGATTTCACCGACGATCGCCTCATCATCCCAGATCCG
>N_3802
TCGCCTCATCATCCCAGATCCGGCCGCTTTCATCGATGACC
>N_3803
CCGGCCGCTTTCATCGATGACCACATCGGCATCCGGCAGAT
>N_3804
ACATCGGCATCCGGCAGATTCACAGGGCCGTTGGCCCCCAC
>N_3805
CAGATTCACAGGGCCGTTGGCCCCCACCACCGGATAGCCTG
>N_3806
CACCACCGGATAGCCTGCAGCAGTCACCAGGGTGCCGTCTG
>N_3807
AGTCACCAGGGTGCCGTCTGCATTGAGGCGGAAACTGCCCT
>N_3808
TGCATTGAGGCGGAAACTGCCCTGGCGGGTGTAGGCCTCCC
>N_3809
ACTGCCCTGGCGGGTGTAGGCCTCCCCTTCGGGCGTTTGCA
>N_3810
GTGTAGGCCTCCCCTTCGGGCGTTTGCACCTTGAAAAACCC
>N_3811
CGTTTGCACCTTGAAAAACCCGGGGCCGTTGATGGCCAGAT
>N_3812
AAACCCGGGGCCGTTGATGGCCAGATCGAGATTGTTGCCGG
>N_3813
GGCCAGATCGAGATTGTTGCCGGTGGTCTGAAAGGTGCCGG
>N_3814
AAAGGTGCCGGTGCCGTGATCGGTATAGCGCATGCCGACAC
>N_3815
TATAGCGCATGCCGACACGGCTGTGATTGACGCCGCGCGCC
>N_3816
CAGACTCTGCTGGCGGGCATCGCTGATGAGAGATTCAAAAT
>N_3817
GGCATCGCTGATGAGAGATTCAAAATTGAGGCGATCTTTCT
>N_3818
TCAAAATTGAGGCGATCTTTCTTGAAACCGACGGTATGGAC
>N_3819
CTTGAAACCGACGGTATGGACGTTGGCCAGATTGTTGCTGA
>N_3820
GGACGTTGGCCAGATTGTTGCTGACCACCTCAAGAAGCTGC
>N_3821
CCACCTCAAGAAGCTGCATGCGACTGCGGGCCCCGGAGAGG
>N_3822
CGGAGAGGGCGCTGTAGATTCCTGAACTCATCCCTGCGGTG
>N_3823
GTAGATTCCTGAACTCATCCCTGCGGTGTCTCCCTTGAATT
>N_3824
CTCATCCCTGCGGTGTCTCCCTTGAATTGTTTCTATCTTTT
>N_3825
TTGAATTGTTTCTATCTTTTCTCGCTCGCCTTACCTTTCGG
>N_3826
ATCTTTTCTCGCTCGCCTTACCTTTCGGATCAGGCAGCGGG
>N_3827
GCCTTACCTTTCGGATCAGGCAGCGGGAAACTTTAGCTCTT
>N_3828
CAGGCAGCGGGAAACTTTAGCTCTTTTTGCGCGCCACTTCC
>N_3829
ACTTTAGCTCTTTTTGCGCGCCACTTCCGCAAGTTTCACCA
>N_3830
AAGTTTCACCAATTGCTGCGCCTCTGCGGGAGAGACCTGAA
>N_3831
TGCGGGAGAGACCTGAAGGACTTCGGCGATCTCGTCGGCAC
>N_3832
GATAGCGCTCCGGCGCCTTTCCATCCCCAAGACTGTTGCCG
>N_3833
TGCGGAAACAGACGCTTCGGCATCAGCCACCTGTTCCGGGG
>N_3834
CACCTGTTCCGGGGAGGGGGCCTGCTGCCGAGAAGTCTCTT
>N_3835
CTGCTGCCGAGAAGTCTCTTCCCCCTGATCTTTCAAAACAG
>N_3836
GTCTCTTCCCCCTGATCTTTCAAAACAGGGGCTGCGGCTGC
>N_3837
ATCTTTCAAAACAGGGGCTGCGGCTGCCATGCGGCGCCACA
>N_3838
GCGTCCAGTTCCCCTCTCACCTTGCGCAGGTTGAGGTAGAC
>N_3839
CTTGCGCAGGTTGAGGTAGACAACGATCAGCGTCACGCCGA
>N_3840
AAAATTGAAGGTGGAAATGGCCATGGTTCGCCTTGGAATCA
>N_3841
GCCATGGTTCGCCTTGGAATCAGGTTCAGGAGCGCGGCGAC
>N_3842
AATCAGGTTCAGGAGCGCGGCGACCGTGTCAGACGGCTGCT
>N_3843
GCGACCGTGTCAGACGGCTGCTCATGCGGGATTTGAGCCGG
>N_3844
ATGCGGGATTTGAGCCGGGCCAGGGCCTGGCTGTGGAGTTG
>N_3845
GAGTTGCGAAACGCGCCCTTCGGTGACGCCGAGAACCTCTG
>N_3846
AGAACCTCTGCAATCTCTTTCTGGGTCAACTCCTCGTAATA
>N_3847
CTCTTTCTGGGTCAACTCCTCGTAATAGTAGAGGGCGATCA
>N_3848
CTCCTCGTAATAGTAGAGGGCGATCACCAGCCGCTCCTTCT
>N_3849
AGCCGCTCCTTCTCGGAGAGCCTTTCGAGCAGACCCGCCAG
>N_3850
TCGAGCAGACCCGCCAGTTCCTCGGTGAGCTGCAGTCGCTC
>N_3851
TCGACATTTTCCTGCGGAGTCGGCATCTCAGGATCGCTGAG
>N_3852
CGGAGTCGGCATCTCAGGATCGCTGAGGTTGTCAAGAAAGC
>N_3853
CGACCCTCCTCGTGCTCGTCCAGGGTCTGATGCAGGCTGAC
>N_3854
CAGGGTCTGATGCAGGCTGACGCAGCCGAGGTGACTGACCT
>N_3855
GGGCGCGGTATTCTTCGAGACCCAGCTCCATCTCTTCTGCG
>N_3856
TTCGAGACCCAGCTCCATCTCTTCTGCGATCTCGAACTCTT
>N_3857
ATCTCGAACTCTTCCGGCGGCCGCCCCAGTTGCTGCTCAAG
>N_3858
AAACCAGTCGGACTTGCGTGCTTCATCGAGCATGGCGCCGC
>N_3859
GCCGCGCATGCGGTGTTCGGCGAAAGTCTTGAACAAAATTC
>N_3860
GGCGTCGTAGCGGTTGGCGGCGTCGATCAGCCCCATCATGG
>N_3861
CCCCATCATGGCCGCGCTGGCGAGTTCGTCGCGGGTCATGG
>N_3862
TCGCGGGTCATGGTCGACGGCACCTGAGTGATCATGCGCTC
>N_3863
ACGGCACCTGAGTGATCATGCGCTCCACCAGGAAATTGACC
>N_3864
TCCACCAGGAAATTGACCAGCGGCAGATGATCCTGGATCAG
>N_3865
AGATGATCCTGGATCAGCCGCTCCCGCAGATCGGGCGCGGA
>N_3866
TCCCGCAGATCGGGCGCGGACACATAATAGGTTTCGGGAGG
>N_3867
TAATAGGTTTCGGGAGGGTTCATGGTCACCGTGCCCTCTCA
>N_3868
AGGGTTCATGGTCACCGTGCCCTCTCAGGCCCCCTGGCCGA
>N_3869
ACCGTGCCCTCTCAGGCCCCCTGGCCGAATGACAGCAGACG
>N_3870
CAGGTTGCGGGCGATGGTTTCAAACGCGGCGCTGGCCTTGG
>N_3871
CTGGCCTTGGTGCGGGGAAACAGGTCCACCATCACTCGCTG
>N_3872
TCGCTGGCGGCGTACCGCTTCGCGCATGCGCTTATCCTGCG
>N_3873
CGCTTCGCGCATGCGCTTATCCTGCGGTACGCAACCCAGAT
>N_3874
GCTTATCCTGCGGTACGCAACCCAGATAATCGATAGAGATA
>N_3875
CAGATAATCGATAGAGATATCGAGATAGCGGTTCGACACCA
>N_3876
ATATCGAGATAGCGGTTCGACACCATGGTCAGCTTGCGGTA
>N_3877
CTTGCGGTACACGTCGAGTGCTTCGCCGGCGTCGCGCACCG
>N_3878
AGTGCTTCGCCGGCGTCGCGCACCGAATTGACGATGAGGTT
>N_3879
GATGAGGTTGAAGCGCTTTTCGTGATACTGCACCGACAAGA
>N_3880
TTTTCGTGATACTGCACCGACAAGAGCTTCATCAGGGCATA
>N_3881
CGACAAGAGCTTCATCAGGGCATAGGCGTCGGTTATGGCGG
>N_3882
TAGGCGTCGGTTATGGCGGTCGGTTCCGGGGTGGTCACCAC
>N_3883
GTCACCACCAGAATGTCCTGCGCCGCCACGTTGAAATAGGT
>N_3884
TCGAGATCGTCGAGAAATTTCATCTTCTGTTCCGAACTCAG
>N_3885
CTCAGGCGCGTAACGGTCTGCATCCCCGAGCCGGCAGGCAG
>N_3886
AGAATTTTGATGCCGCCCGGCCCCTCCACCATGATCTCGAG
>N_3887
TGCGGTGTCAGGCCGAAAACCACATCGATATTGGCCAGGCC
>N_3888
AGATCGGCGTCGATGATGAGCACTTTTTTGTCCATCTGCGC
>N_3889
CATCTGCGCCAGCGCCAGAGCGACGTTGGAGACCACCGCGG
>N_3890
CAGAGCGACGTTGGAGACCACCGCGGTCTTTCCGACTCCAC
>N_3891
GCCTGCCGATCAGCCTCAAGCGTGGCGGAAGCATCGGCGGC
>N_3892
AAGCGTGGCGGAAGCATCGGCGGCCGTACCGCTGAACCGAT
>N_3893
TCGGCGGCCGTACCGCTGAACCGATCGCTCATGGAGCGCAG
>N_3894
CATGGAGCGCAGGGTTCCTGCCTGATCCAATCGTTGCTGCA
>N_3895
GCTGCAACATTTCCATAAATCCTTTCCCCTCGCCCTTTTAT
>N_3896
CATAAATCCTTTCCCCTCGCCCTTTTATCCCATGATCATGC
>N_3897
CCTTTTATCCCATGATCATGCGGGCGATCTTCTTTGAATCC
>N_3898
GCGGGCGATCTTCTTTGAATCCGCCACCAAAATGTCTTCCG
>N_3899
TGAATCCGCCACCAAAATGTCTTCCGGCACCCGTTGCCCGT
>N_3900
TGTCTTCCGGCACCCGTTGCCCGTTGGTCAGATAAGCAATC
>N_3901
TTGCCCGTTGGTCAGATAAGCAATCGGGAAGTTGTGCCGCA
>N_3902
TAAGCAATCGGGAAGTTGTGCCGCAGATGCACGTTGAACAG
>N_3903
GCCTGCGAGCACTCATCGATCTTGGTGAAAATCAGGTTGTG
>N_3904
GTGAAAATCAGGTTGTGGATCGCCACCCGGCCGAAGCGCGT
>N_3905
TCGTCACGGGTTGCGGCCGACAGCACCAGGTGGTTCTCCGT
>N_3906
TATCCGCCAGCTCGTTCAGGCTGGTCTCGTCGCGCGGGCTG
>N_3907
TTCAGGCTGGTCTCGTCGCGCGGGCTGCGCCCGGCGGTGTC
>N_3908
GTGTCGATCAGAATCAGATCCTTGTCGCGGTGACGGTTGAG
>N_3909
GTCGCGGTGACGGTTGAGCACGCCGCGCATCTGCTTGGGTG
>N_3910
TTGAGCACGCCGCGCATCTGCTTGGGTGAAACCACCACTTC
>N_3911
CATCTGCTTGGGTGAAACCACCACTTCCACCGGCACATTCA
>N_3912
GCCGTAAACCTTGAGTTGTTCCACCGCCGCGATACGGAAGG
>N_3913
GCGATACGGAAGGTGTCGATCGTCACCATGGCCACGCTTTT
>N_3914
TCACCATGGCCACGCTTTTGCCGCCGTGCAGCAGATGGTCG
>N_3915
AGCTTGGCGATGGTTGTCGTCTTACCGACTCCGGTGGGACC
>N_3916
ACCCGGATCAGGTCGCCGATCACGTCGGCAAAGATGGCGCG
>N_3917
ACGTCGGCAAAGATGGCGCGCATCACCTCTGGGTCGCGCCT
>N_3918
GGGCATCGGACGCGCGCTGGCAGGCGAAACGTACGATGGTT
>N_3919
CTCCTCGTTCCCCTTTGTCCCGTTCGCGCCAGACCGTGCGC
>N_3920
CGCCAGACCGTGCGCGGCGGCGAGACGGGGCTGCTGCAGCG
>N_3921
GGCTGCTGCAGCGAGTTCGTCTCCAGCGGTCCCCGGCGACC
>N_3922
GGTCCCCGGCGACCCGCTGACGGGAGTCCGCGCCTCGTTGA
>N_3923
TCCGCGCCTCGTTGATGAAGCCGCGCATCATGCTTTTAAGT
>N_3924
GCGCATCATGCTTTTAAGTTCATCGATCTCACCGCGCAGCG
>N_3925
TAAGTTCATCGATCTCACCGCGCAGCGTGTCAAATTCCCGC
>N_3926
TGTCAAATTCCCGCGGGTCACGCCGGGGCGTCGCTTCGGGC
>N_3927
GGGCGTCGCTTCGGGCACCGCTCTCTGAGTTGCAGCGGCGC
>N_3928
AGTTGCAGCGGCGCGGTTTTCAGCCCAGATCTCGTCGTAAC
>N_3929
GTTTTCAGCCCAGATCTCGTCGTAACTCAGTTCATCTTCGA
>N_3930
CGCCCGCCGCGGGAAGAAGCCAAAGCCTTCTTTTCGCGCAT
>N_3931
AAGCCAAAGCCTTCTTTTCGCGCATCGCCACCGGTGTCGTC
>N_3932
TCGCGCATCGCCACCGGTGTCGTCGTCCCGACGCTTCTGGC
>N_3933
GTGTCGTCGTCCCGACGCTTCTGGCCGCCTCGCCGGAGGGT
>N_3934
CCGGAGGGTTCAACGGCGGCCGTCACCTCGAGGATCGGCTT
>N_3935
CCCAGCACGCCAAGCCCTCCCTTGCGGATGGTGCGTGTCGA
>N_3936
GCCCTCCCTTGCGGATGGTGCGTGTCGACAGTATCAGCGCG
>N_3937
CAGTATCAGCGCGTCGGGTCCCAGGGTTTCCTTGACCTTCT
>N_3938
GGGTCCCAGGGTTTCCTTGACCTTCTTCAGCGCCGAAGCCA
>N_3939
TCCTTGACCTTCTTCAGCGCCGAAGCCATATTTTCCGATTC
>N_3940
CGAAGCCATATTTTCCGATTCAAAGACCTTAACCAGCATTA
>N_3941
AAGACCTTAACCAGCATTAGCCTTCACCGTTCCGACCGAGC
>N_3942
TTAGCCTTCACCGTTCCGACCGAGCGGATCTTGAGATCCGG
>N_3943
GATCTTGAGATCCGGGGCCACTTCGTTATGGGAGATCACCA
>N_3944
GCCACTTCGTTATGGGAGATCACCATGAGATTGGGCAGATA
>N_3945
GAGATCACCATGAGATTGGGCAGATAACGCTCGGTCAACCT
>N_3946
TTGGGCAGATAACGCTCGGTCAACCTTTTGACGTGAGCACG
>N_3947
CTTTTGACGTGAGCACGAATCGCAGGCGGACACAGCAACAC
>N_3948
CGCAGGCGGACACAGCAACACCGGGTCTCCTCCAGCGTATT
>N_3949
CAACACCGGGTCTCCTCCAGCGTATTGCTGGATCGTCTCGC
>N_3950
AGCGTATTGCTGGATCGTCTCGCCCAGCGCACTCAGAATAT
>N_3951
ATCGTCTCGCCCAGCGCACTCAGAATATTCTGGGCGCTGGG
>N_3952
CGCACTCAGAATATTCTGGGCGCTGGGGGGATCAAGCGCCA
>N_3953
TAGCTGCCCTGACCGCTTTGCTGAACGGCATCCTGAATGCG
>N_3954
GAAGGTCAGCACCGGCAGCACGCCGTCATCGGTCACGTAGT
>N_3955
GTCATCGGTCACGTAGTTGGCGCAGATGGCACGCGACAAGT
>N_3956
TGGCACGCGACAAGTTGCGGCGTACATGCTCTGTCAGCATC
>N_3957
CGGCGTACATGCTCTGTCAGCATCTCGGGGTCCTGTCCGGC
>N_3958
GGAGCCCAGTCGGCCAGGGTCTCGAGAATGGTCCGCATATC
>N_3959
CCAGGGTCTCGAGAATGGTCCGCATATCGCGGATCGAAACA
>N_3960
CGGATCGAAACATTTTCACGCAGCAGATTCTGCAGCACGCG
>N_3961
AGATTCTGCAGCACGCGCATCACCGTTCCTAAGCTCAGCAA
>N_3962
TCAGGGACCAGTTCCTCCACCAGCTTCGGGTGGCTCTTGGC
>N_3963
CCTCCACCAGCTTCGGGTGGCTCTTGGCGAAGTTATCCAGC
>N_3964
GTGGCTCTTGGCGAAGTTATCCAGCAAATTCTGTACCTCTT
>N_3965
ATCCAGCAAATTCTGTACCTCTTGCCGTCCCAAAAGCTCGT
>N_3966
ACCTCTTGCCGTCCCAAAAGCTCGTGAGCGTGTCTTTTTAT
>N_3967
CCAAAAGCTCGTGAGCGTGTCTTTTTATGATTTCGCTGATG
>N_3968
AGCGTGTCTTTTTATGATTTCGCTGATGTGAGTGGCCATCA
>N_3969
ATGTGAGTGGCCATCACCGTCGTGCAATCGACCACCGTGTA
>N_3970
ACCGTCGTGCAATCGACCACCGTGTAGCCGGCGATCTGGGC
>N_3971
GCGATCTGGGCCCGGTCGCGCTTCTCGTCGGAGATCCACAC
>N_3972
TCGCGCTTCTCGTCGGAGATCCACACTGCAGGCAGACCGAA
>N_3973
AGATCCACACTGCAGGCAGACCGAAGGCCGGTTCCGTCGTC
>N_3974
AGGCAGACCGAAGGCCGGTTCCGTCGTCTGCACTCCTTTGA
>N_3975
CTGCACTCCTTTGAGATTTTCGGTGGCGGTGCCCGGATTCA
>N_3976
TTCGCCGCTGGCGATGGTGACGCCTTTGAGAAGGATGTTGT
>N_3977
AGAAGGATGTTGTATTCGTTCGGCTTGAGTTGCAGGTTGTC
>N_3978
GGGGGAACGATGAAGCCCATCTCCAGGGCAAACTGTTTGCG
>N_3979
CAGATCGCCCTCCTGATTGGCATCGACCAGCGGAATCAGGC
>N_3980
TTGGCATCGACCAGCGGAATCAGGCCATAGCCCACTTCGAG
>N_3981
TCGAGTTCAAGCAGATCAATCGCCAGCATCTCTTCGTAGTT
>N_3982
ATCAATCGCCAGCATCTCTTCGTAGTTTTCCGGCTCGGCGG
>N_3983
ATCTCTTCGTAGTTTTCCGGCTCGGCGGGCAGGGCCTCCAT
>N_3984
GGGCAGGGCCTCCATCTCCTCATGCTCTTCACGTTCACGCT
>N_3985
CTGCACCCGGTAGGCCACAGCCCCAACCGCGACCGAGAGGA
>N_3986
GCCACAGCCCCAACCGCGACCGAGAGGATAAAGAACGGGAT
>N_3987
CCTGGGATCAGGGCGAAGAGCAGCAGAATTCCCGACACGAC
>N_3988
ACCCACAGCGCTCGCGGATGCATACTGAACTGCCCCTTGAG
>N_3989
GGATGCATACTGAACTGCCCCTTGAGTTCGCTGCCGAAATC
>N_3990
ACTGCCCCTTGAGTTCGCTGCCGAAATCGCCCAGCCCCGCC
>N_3991
GGCGGTGGAGATGACCAGGGCGGGGATCTGTCCCACCAGGC
>N_3992
TCCCACCAGGCCGTCGCCGACAGTCAGGATGGTGTAGTTGG
>N_3993
GCCGCTTCGGCCATGGGCATCCCCTTTTGGAGCACACCGAT
>N_3994
GGGCATCCCCTTTTGGAGCACACCGATGACGAAACCCGCAC
>N_3995
GGAGCACACCGATGACGAAACCCGCACCGATATTGATCAGG
>N_3996
AAACCCGCACCGATATTGATCAGGGTAATGATGATGCCGGC
>N_3997
CTTGCTGGCACCGTCCATGGCACCGTAGAAATCGGCTTCCT
>N_3998
GGCACCGTAGAAATCGGCTTCCTGAGTGATTTCCTTGCGGC
>N_3999
CTTGCGGCGGCTGCGGGCATCCTCTTCGCTGATGAGCCCGG
>N_4000
GATGAGCCCGGAGTTGAGGTCGGCGTCGATGGCCATCTGCT
>N_4001
ATCGAGGGTAAAGCGCGCCGCGACCTCTGCCACACGCCCCG
>N_4002
GCGACCTCTGCCACACGCCCCGCGCCCTTGGTGATGACCAT
>N_4003
ATGACCATGAAGTTGATCACCACCAGGATGGCGAAGATGAC
>N_4004
CACCAGGATGGCGAAGATGACAATCCCCACCACGTAATTGC
>N_4005
CAATCCCCACCACGTAATTGCCCCCCACTACGAACTGGCCG
>N_4006
ACTACGAACTGGCCGAAAGACTGAATCACGCTTCCCGCCGC
>N_4007
CGAAAGACTGAATCACGCTTCCCGCCGCCCCCGGTCCCTGG
>N_4008
CTTCCCGCCGCCCCCGGTCCCTGGTCGCCGTTGAGCAGAAT
>N_4009
GGTGGTGGCCAGCAGAATCGCTGGAAATCCGGCAAAATCCA
>N_4010
CGCTGGAAATCCGGCAAAATCCAGGGGACGCACCGTGTAGA
>N_4011
GGGACGCACCGTGTAGAGGCCGATGATGAGGATCAGCAGCG
>N_4012
TAGAGGCCGATGATGAGGATCAGCAGCGCCACTGTGATGTT
>N_4013
AGCAGCGCCACTGTGATGTTCATCGACAGAAAGATATCAAG
>N_4014
CGGCAGCGGAATGATCATCACCATCAGGATGGAGACCAGCC
>N_4015
ATCACCATCAGGATGGAGACCAGCCCGAGAGCCACGATCAC
>N_4016
GAGCCACGATCACGTCGCTGCGAATGACCGATTGTCTGAAA
>N_4017
CGCTGCGAATGACCGATTGTCTGAAATTGAAATTTTTCAGT
>N_4018
ATTGAAATTTTTCAGTGCATCCTGAATCACTGTTTGCGTCC
>N_4019
TCCTGAATCACTGTTTGCGTCCTTTGAGGCTGTAGACATAA
>N_4020
GCGTCCTTTGAGGCTGTAGACATAAGCCAGAATTTCGGCAA
>N_4021
GTAGACATAAGCCAGAATTTCGGCAACCGCGCGGAACATCT
>N_4022
GGCAACCGCGCGGAACATCTCCTCGGGAATCGGCTGCCCTA
>N_4023
TAGCTCCACCTCGTACAAGGCCCGTGCCACCGGCACGTTTT
>N_4024
TACAAGGCCCGTGCCACCGGCACGTTTTCCACCAGCGGAAC
>N_4025
CACGTTTTCCACCAGCGGAACATTATTTTCGGTGGCGATTT
>N_4026
GATTTCCCGAATTTTCATGGCCACGGCATCCGCCCCCTTGG
>N_4027
ATCCGCCCCCTTGGCCACCACAACCGGCGCGTCCATCTCGC
>N_4028
CAACCGGCGCGTCCATCTCGCCTCGCTTATAGGAGAGGGCC
>N_4029
GCCTCGCTTATAGGAGAGGGCCACCGAGAGGTGAGTCGGGT
>N_4030
AGGGCCACCGAGAGGTGAGTCGGGTTGGTCACCACGACATC
>N_4031
CGCTTGCGCGCCATCTGCATCTGGATGGAACGGATTTTTGA
>N_4032
TTTTGACTTGATGTGAGGATCGCCTTCCGTCTCCTTGTGCT
>N_4033
TGAGGATCGCCTTCCGTCTCCTTGTGCTCCTCCTTGGTTTC
>N_4034
CTTGTGCTCCTCCTTGGTTTCCTGCTTGGTCATCTTCATCT
>N_4035
TTGGTTTCCTGCTTGGTCATCTTCATCTTCTCTTCCATCTC
>N_4036
GGTCATCTTCATCTTCTCTTCCATCTCGTAGCGCGTGAAAG
>N_4037
TTCTCTTCCATCTCGTAGCGCGTGAAAGCGTAATCGATGAC
>N_4038
GTAGCGCGTGAAAGCGTAATCGATGACGGCCAGCAGAATAA
>N_4039
GCGTAATCGATGACGGCCAGCAGAATAAGGATGAAGCAGGT
>N_4040
ATAAGGATGAAGCAGGTTTTCACCAGGATCCAGAACGCCAC
>N_4041
GGCGATGAAGTTGATGGTTTCCACCAGCTCCATGTCCATCA
>N_4042
GGTTTCCACCAGCTCCATGTCCATCAGGTACATGGAGTTTT
>N_4043
GTACATGGAGTTTTCAAATTCACCGGCGACAGTGCGATAGG
>N_4044
CAAATTCACCGGCGACAGTGCGATAGGCCACAAAACCCACC
>N_4045
CACAAAACCCACCAGAAGCACCTTGGCGAGCGACTTGAGAA
>N_4046
GGCGAGCGACTTGAGAAGGTCGATGATCATGCGCTTGGAAA
>N_4047
AGAAGGTCGATGATCATGCGCTTGGAAACAAACTTCTTCAT
>N_4048
ATGCGCTTGGAAACAAACTTCTTCATGCCGCTGATGGGATT
>N_4049
TTGATCTTGCTGAGCTTGGGCTCCATCGGCTTGAGGGTAAA
>N_4050
GGCTTGAGGGTAAACAACCACCCGATCTGCGCAATGGAAGC
>N_4051
GATCTGCGCAATGGAAGCGACAAACCCCATCACCAGCGCCA
>N_4052
GCGACAAACCCCATCACCAGCGCCAGCAGAAAAAGCGGGGC
>N_4053
AGGGCGATCTTCTGCATCAGCATGGTCATCAGCATCATCAC
>N_4054
ATCATCACCGAAGACGGTGTCACTTCGAACTCGGCCGAACG
>N_4055
GCCGAACGGCGCCAGATCGTCGCCAGAATCTCGTTGAGACT
>N_4056
TTGAGACTGCGCCAGAAAGGCGGTGCATAGAAAAACCACAG
>N_4057
AAAGGCGGTGCATAGAAAAACCACAGAATCATGGCGGTGGT
>N_4058
CATCAGCAGGGCGGTGTTGACCTCGCGACTCTGTGCCACTT
>N_4059
GACCTCGCGACTCTGTGCCACTTCGCCTTTTTTGCGGAAAT
>N_4060
GTGCCACTTCGCCTTTTTTGCGGAAATCCTCCCGTCGTTTG
>N_4061
TTTTGCGGAAATCCTCCCGTCGTTTGGCTGTGGCTTTTTCT
>N_4062
CTCCCGTCGTTTGGCTGTGGCTTTTTCTGTTTTTTCCTGTC
>N_4063
TTTTTCTGTTTTTTCCTGTCCGCCCGCATCTTCCGCCATGG
>N_4064
TCCTGTCCGCCCGCATCTTCCGCCATGGGTTCTCCTACAAC
>N_4065
CATCTTCCGCCATGGGTTCTCCTACAACAGCTCGAACAGCG
>N_4066
TACAACAGCTCGAACAGCGTCATGAACTGTTCGGGAAGTTT
>N_4067
TGTTCGGGAAGTTTTTGAAACTCACGTGCCAGAATCGTGGC
>N_4068
ACTCATGGTCAGGCCGATGACGATGAAGGCAATGCCGATAT
>N_4069
GATGACGATGAAGGCAATGCCGATATTGAGGGGGAATGACA
>N_4070
CCGATATTGAGGGGGAATGACAGAAAAAACACGTTGAGTTG
>N_4071
GAGTTGCGGAAAAACACGCGCCATCACCCCCAGCACCAAGC
>N_4072
AAGCTCGAGAGGATCAGGATCGCCAGAACCGGCGCACTGAG
>N_4073
GCCAGAACCGGCGCACTGAGCTTGACCCCAAGCACGAAAAT
>N_4074
ACTGAGCTTGACCCCAAGCACGAAAATAGTGACCGACAGGT
>N_4075
CCAAGCACGAAAATAGTGACCGACAGGTCAACGATATAGGT
>N_4076
TACCGCTGACGTCTGCTGTACCGGGGGCCAGAAGTTCAAAG
>N_4077
TGTACCGGGGGCCAGAAGTTCAAAGCTTTCGGCAATCGCGC
>N_4078
AGTTCAAAGCTTTCGGCAATCGCGCGCAGGAAGAGGTGATG
>N_4079
CAGGAAGAGGTGATGCATATCCAGCGAAAGAAAGATCAGGA
>N_4080
ATATCCAGCGAAAGAAAGATCAGGATCGCCACAACGTTCTG
>N_4081
AAAGATCAGGATCGCCACAACGTTCTGGAACTGAGGCACCA
>N_4082
ACGTTCTGGAACTGAGGCACCACCGAGATCTGTCTCTGGGT
>N_4083
CTGTCTCTGGGTCTGGGGATCGAAGATATTGGCCGCGGCGA
>N_4084
TGGGGATCGAAGATATTGGCCGCGGCGAAGCCCATTTTATA
>N_4085
CGGCGAAGCCCATTTTATAACTGACCACGGTTCCGCCGAGA
>N_4086
TTTATAACTGACCACGGTTCCGCCGAGAATGACCGCGCTGA
>N_4087
GCTGAAGACAAACTGCGCGACAAAGGCCAGCATCAACCCCA
>N_4088
CAGCATCAACCCCACCAGCGCCTCGCGCGCCATGAGCAGTG
>N_4089
AGCGCCTCGCGCGCCATGAGCAGTGCCAGTACAAAGGGATC
>N_4090
TCAAAGGCGATGGCGGGAATCGTCGCTTCCACGACGGGGAA
>N_4091
CGCTTCCACGACGGGGAAGACCAGAATGGCAAGCATCACCG
>N_4092
GGGAAGACCAGAATGGCAAGCATCACCGCCAGCCCGACCCG
>N_4093
CCGCCAGCCCGACCCGAATGCGAACCGGAACCTGCCCCCCG
>N_4094
TGCGAACCGGAACCTGCCCCCCGCTGAACACCGGCATGACG
>N_4095
TGCCCCCCGCTGAACACCGGCATGACGGCGATCAGAGAACC
>N_4096
GATCAGAGAACCGACACGCGCCAGGCAGATGAGGAATGCCT
>N_4097
GCCAGGCAGATGAGGAATGCCTGGAATTTTTCCATGGAGAA
>N_4098
TGGAATTTTTCCATGGAGAACAGGGTCAGATCCACAGGGGA
>N_4099
GGAGAACAGGGTCAGATCCACAGGGGAGGTGTCCTTTTACC
>N_4100
ACAGGGGAGGTGTCCTTTTACCCGCCCAGAGTGGGAATGGT
>N_4101
GTGGGAATGGTGTCGTAGATCGACTGAGTGAAGGAGATCAT
>N_4102
ATCGACTGAGTGAAGGAGATCATGACCTTGATCATCCAGGG
>N_4103
AGATCATGACCTTGATCATCCAGGGCGCGAAAATCAACAAA
>N_4104
ATCATCCAGGGCGCGAAAATCAACAAAGTCACCAGCACCGC
>N_4105
AATCAACAAAGTCACCAGCACCGCGACAATTTTGGGGATGA
>N_4106
ACAATTTTGGGGATGAAGGTCATGGTCTGCTCATTAATCTG
>N_4107
GTCATGGTCTGCTCATTAATCTGGGTGGCGGCCTGAAAAAT
>N_4108
GCGACAATCAGCAGTGGCGCCGTCAGGGTCAGGACGGTTTC
>N_4109
CGCGCGGCGGCCGATATCGACAACAAATTCGGGCGTCATGC
>N_4110
AATTCGGGCGTCATGCACGTCTCCTTATTGAGTTTGTCTCA
>N_4111
CGTCTCCTTATTGAGTTTGTCTCATCTTAAAAAGGGACTGT
>N_4112
TGTCTCATCTTAAAAAGGGACTGTCCCAGTCTTTCGGGGCC
>N_4113
AAGGGACTGTCCCAGTCTTTCGGGGCCGGTGTACGCAGATC
>N_4114
AGTCTTTCGGGGCCGGTGTACGCAGATCAGCCGAAACTTCG
>N_4115
ATCCGACAACCAGCTCCCAGCCGTCCACCAGCACAAAAAGC
>N_4116
CTCCCAGCCGTCCACCAGCACAAAAAGCAGCAGTTTGAACG
>N_4117
ACAAAAAGCAGCAGTTTGAACGGCAGAGAAATGATAATGGG
>N_4118
AGAGAAATGATAATGGGCGGCAGCATCATCATCCCCATCCC
>N_4119
TGGGCGGCAGCATCATCATCCCCATCCCCATGAGGACCGAG
>N_4120
CATCCCCATCCCCATGAGGACCGAGGCGATGACCATGTCGA
>N_4121
ACGGGATATAGACCAGAAAACCGATTTGAAAGGCGCGTTTG
>N_4122
TTGAAAGGCGCGTTTGAGTTCCGACAGCATAAACGCGGGGA
>N_4123
TTGAGTTCCGACAGCATAAACGCGGGGATCAGAGTCAGTGT
>N_4124
ATAAACGCGGGGATCAGAGTCAGTGTCGGGATATCGTCACG
>N_4125
CAGAGTCAGTGTCGGGATATCGTCACGGGTTTCGGGCTGAT
>N_4126
ATCATTGCCCGAGATGCTGACCAGCAGCGCCAGGTCGCTTT
>N_4127
CGCCAGGTCGCTTTCGCCGACCTGTCTGAACATGAACTCGC
>N_4128
CTCGCGCATGGGCACAACTGCCCGCTCCACGGCGGAATTGA
>N_4129
CTCCACGGCGGAATTGAAGGCAATCTCTTCATTGAGGTAGG
>N_4130
TCATTGAGGTAGGGCTGCAGCGCATCATTGTTGATCTGGTT
>N_4131
ATCTGGTTGAAAACAGGCGCCATGATGAAGAACGTCAGAAA
>N_4132
ATGATGAAGAACGTCAGAAACAGAGCCAGCCCCAGGATGAC
>N_4133
CCCAGGATGACTTGGTTGGGCGGCGCCTGCTGAGTTCCCAT
>N_4134
CCATGGCGTTGCGCACAAAGCCCAGCACGATGACGATGCGA
>N_4135
CACAAAGCCCAGCACGATGACGATGCGAGTGAAACTGGTGG
>N_4136
ATGCGAGTGAAACTGGTGGTCATCAACAGGATCGCCGGTGC
>N_4137
AACAGGATCGCCGGTGCGACCGACAGAACTGTGAAAACGAA
>N_4138
AAAACGAACAGGATGCGCAGCGCAGTGGCCACCTCCTGAGG
>N_4139
CACCTCCTGAGGGCTGTCGGCCTCGGTCACTCCGAAGGTAA
>N_4140
CGGTCACTCCGAAGGTAATGCTCGGCATCCCCTGCGCCTGA
>N_4141
CCCCTGCGCCTGAGCCACCACCGGACAAAGCAGCAGCAGAG
>N_4142
GGACAAAGCAGCAGCAGAGCCACAACGGCAAGAATGCGCTT
>N_4143
GGCAAGAATGCGCTTCATTGCGGCGCCTCCATCTCGCTGCG
>N_4144
GGTCGCACAACATCTCGATGCGATCAGCACTGACGCCGAGC
>N_4145
ACTGACGCCGAGCAGTAACTCCCGTTCACGCACCCTCACCA
>N_4146
TCCCGTTCACGCACCCTCACCAGAAACAGCCCCTTACGGGG
>N_4147
TCACCAGAAACAGCCCCTTACGGGGCCCGAGCCCGCGGGTT
>N_4148
CCCCTTACGGGGCCCGAGCCCGCGGGTTTCCACCACCTTGA
>N_4149
GGGTTTCCACCACCTTGATGCGCCCTTCACGCTGACCGGGA
>N_4150
GATGCGCCCTTCACGCTGACCGGGAATCATTTTCAGCCCCC
>N_4151
TGACCGGGAATCATTTTCAGCCCCCGCCGCGACAAGGCATA
>N_4152
AGCACCTTGAAGCTGGCGGCCAGCATATCGCCGCCGCCCGC
>N_4153
GCCGCCGCCCGCTTCAGTTGCGGCCTGTACCGAGGTCGGTA
>N_4154
ACCGAGGTCGGTATGCTGAGCATCAGGAGAAGGGAAGGTTT
>N_4155
ATCAGGAGAAGGGAAGGTTTCTTCATGACGAGCGCCTATCC
>N_4156
CTTCATGACGAGCGCCTATCCCAGCTTTTCCAGGCGTTCGG
>N_4157
CAGCTTTTCCAGGCGTTCGGCGGGGCTGACCACGTCGGTCA
>N_4158
CACGTCGGTCAAACGCAGACCGAACTTGTCGTTGACCATCA
>N_4159
CCGAACTTGTCGTTGACCATCACCGCTTCGCCCCGTGCAAT
>N_4160
CTTCGCCCCGTGCAATCAGACGCTGGTTGACATAAACGTCG
>N_4161
CAGACGCTGGTTGACATAAACGTCGAGGGGTTCCCCCGCTA
>N_4162
ACATAAACGTCGAGGGGTTCCCCCGCTAGTTTGTCCAACTC
>N_4163
GGGTTCCCCCGCTAGTTTGTCCAACTCCACCACAAACCCCT
>N_4164
TTGTCCAACTCCACCACAAACCCCTCACGCATCTGCAGCAG
>N_4165
ACAAACCCCTCACGCATCTGCAGCAGATCCTTGATCAGGAT
>N_4166
ATCAGGATGCGCGAGCGGCCCACTTCCACCGACACCTGCAG
>N_4167
GCGGCCCACTTCCACCGACACCTGCAGGGGCACATCCAGCA
>N_4168
CGACACCTGCAGGGGCACATCCAGCAGGAAATCGAGATTTT
>N_4169
AGCAGGAAATCGAGATTTTTCATTTCTTCGCCTGCCGCGTT
>N_4170
GGCACCGCCATTGGCATTGCCTGCGGGCTGACCGTTTTCGG
>N_4171
GCCTGCGGGCTGACCGTTTTCGGCGACATTCCCGTTTTTAC
>N_4172
CGGCGACATTCCCGTTTTTACCGTTGCTCATATTTGATCTC
>N_4173
TACCGTTGCTCATATTTGATCTCCCTCAGACCTTGCCCGTA
>N_4174
CTTGCCCGTAATGCGGACGGCCTTGTGACCGCTCTGCAATC
>N_4175
CCTTGTGACCGCTCTGCAATCCCGGCAGGGCTAAAAATTTG
>N_4176
GGCTAAAAATTTGTGTTTGTCCTCGACAAAGATCTTAAGCG
>N_4177
TCCTCGACAAAGATCTTAAGCGGCGAATTGGGATCACACCC
>N_4178
CTTAAGCGGCGAATTGGGATCACACCCCAGGTCAATAATGT
>N_4179
CCCCAGGTCAATAATGTCGCCGATCTCGAGATTGAGAATCT
>N_4180
CCGATCTCGAGATTGAGAATCTCCCGCACCATCAATTCGAC
>N_4181
CTCCCGCACCATCAATTCGACGTCTCCCAGATGGGCCGACA
>N_4182
CTGTCTCCCCCACTTCTTCCCCGATGCGCTGTGCCCACAGG
>N_4183
TTCTTCCCCGATGCGCTGTGCCCACAGGGTTTCGCGGCGCC
>N_4184
GCCCCGGGGTGCCGATGGTGCGCTCCTTGAGCTTCTCCCGC
>N_4185
GGTGCGCTCCTTGAGCTTCTCCCGCAGCGGATCGAGGGTGG
>N_4186
GAGGGTGGTGTGGGGGATGGCCAGAATCATCTTGCCCTTGA
>N_4187
GGATGGCCAGAATCATCTTGCCCTTGAGATTATCCACCGTG
>N_4188
CTTGAGATTATCCACCGTGACGGAAAATGTGGTGATGTGCA
>N_4189
ATCCGGTGGCACGATGGACACCATGCGAGGGTTGACTTCGA
>N_4190
CACCATGCGAGGGTTGACTTCGACCCGCAGGAGGGAGCATT
>N_4191
CTTCGACCCGCAGGAGGGAGCATTCAAGTTTTTCCACCGGC
>N_4192
GGAGCATTCAAGTTTTTCCACCGGCGCGAACGCTTTCTGCA
>N_4193
CTGCAGATCCGGGCAGGTATCGGCAATAATCCCCTTGACCA
>N_4194
ATCGGCAATAATCCCCTTGACCACATTGATTTCAATGGCGG
>N_4195
ACATTGATTTCAATGGCGGTCATCATCCGGTCAAAGATGGT
>N_4196
GTCAAAGATGGTGAACTTGCCGCCGGTGTTGCCGCCCAGCA
>N_4197
ATCTCCAGCATGGAATAGGACAGCTGCTCGTCGAACAGCAC
>N_4198
TCCATGCGGATCACCCCGATCAGCCCGTTTTTCGGCAGCTT
>N_4199
ATCAGCCCGTTTTTCGGCAGCTTGTTGAGGAAAGGTTCGTA
>N_4200
CAGCTTGTTGAGGAAAGGTTCGTATTCCTCTGTTTCCATGT
>N_4201
GGTTCGTATTCCTCTGTTTCCATGTCGGCCCGCTTGACCGA
>N_4202
ACCGACACCGAGGTCTGCAGCCGGTTGGTGAGGGACATGCC
>N_4203
GCCGGTTGGTGAGGGACATGCCGTAATTGCGCGCGAACATG
>N_4204
ATGCCGTAATTGCGCGCGAACATGTCGAGCAGAATGTCGAT
>N_4205
GTCCCCTTCGGGATCGGTCTCGATCTCACCGTCCTGCACTG
>N_4206
GGCCAGCAGCTCGGCAATCTCTTCTTTTGACAGGATGCGTT
>N_4207
TCTCTTCTTTTGACAGGATGCGTTCCACGCAATACCTCGTT
>N_4208
CACGCAATACCTCGTTGGTTCAACCGGCGTTATCCATGACA
>N_4209
GTTGGTTCAACCGGCGTTATCCATGACAGACAGGGGCGGAT
>N_4210
ACAGACAGGGGCGGATCGAGCCTGCTATTGAACGACAAATT
>N_4211
TCGAGCCTGCTATTGAACGACAAATTCAGTGAAATAGATTC
>N_4212
CAAATTCAGTGAAATAGATTCTTTTGACCCGCGTGTTCTTG
>N_4213
ATTCTTTTGACCCGCGTGTTCTTGAGAATTTCGTTGATCCG
>N_4214
TCTTGAGAATTTCGTTGATCCGCCCCAGCATTTCGGCGCGC
>N_4215
TTGCCCTGCAGGTCGCGCAGCTCGTCATAGGTCTTGTTGCC
>N_4216
GCTCGTCATAGGTCTTGTTGCCCGCCACCAGCAACACCGCA
>N_4217
CGGCATGCGCTTGCTGATTTCCCCGGTATCCTCCCCCTCAA
>N_4218
GATTTCCCCGGTATCCTCCCCCTCAACCTCCAGGGTCATGG
>N_4219
CTCAACCTCCAGGGTCATGGCGGCCTTGAGGTAGCGCGTCC
>N_4220
GCGGCCTTGAGGTAGCGCGTCCCGTCATCATCAAGGATATT
>N_4221
GTCATCATCAAGGATATTGACGATAAACGGCTCGATATCCA
>N_4222
GACGATAAACGGCTCGATATCCACCATGGGTCCGATAACTG
>N_4223
CACCATGGGTCCGATAACTGCGCTTGTGCCTGTGCCTGCGG
>N_4224
CTGCCCACCGGCGCCAGGGTCGCCCCTGACTGGCTGGTACC
>N_4225
AGAATGATTGCGATGACAACCATCATCAGCATCTTGTTATT
>N_4226
GCATCTTGTTATTGTTTTTTCCGGATTCCTGGGCTTCGCCC
>N_4227
GATTCCTGGGCTTCGCCCTTCTTCTTTTCCGCCATGATTTT
>N_4228
TTTCCGCCATGATTTTTAATCTCCAGAATCTTTCTAAAAGG
>N_4229
TTTTAATCTCCAGAATCTTTCTAAAAGGGGAGCTGTTCCCG
>N_4230
TTTCTAAAAGGGGAGCTGTTCCCGCGCATCGATTAGATAGG
>N_4231
ATCGATTAGATAGGGGAGTTCCTCGCGGGTCGAGCTGGTGC
>N_4232
GGAGTTCCTCGCGGGTCGAGCTGGTGCTTTCCAGTACAAAT
>N_4233
CGAGCTGGTGCTTTCCAGTACAAATTCCACCCTGCGATTAA
>N_4234
CCCTGCGATTAAGACTGCGGCCTTCGTCCGTGTCGTTGGGG
>N_4235
ACTGCGGCCTTCGTCCGTGTCGTTGGGGCCAAGGGGGCGCT
>N_4236
GGGGCCAAGGGGGCGCTGCGCGCCGTACCCCACCGCCGAAA
>N_4237
GAAAGGCGCTCGATATCCACCAGTTCTTCCTGTATGAAAAA
>N_4238
AGGACACTTACGGCGCGCATCACGGAGAGATCCCAGTTGGA
>N_4239
GAGAGATCCCAGTTGGACATCCCCTCGCTGCGAACGGGAGT
>N_4240
GGACATCCCCTCGCTGCGAACGGGAGTATCGTCGGTGTGTC
>N_4241
AGTATCGTCGGTGTGTCCTTCGATGCGCAGATTAAAAGGCA
>N_4242
ATGGCCGCCACCTTGCGCAGCACGGGATAGGCTTCGGTTCG
>N_4243
GGGATAGGCTTCGGTTCGCACCGTGGTGCTGCCGGGGGCGA
>N_4244
GGGGGCGAACAGCACCGCGTCATTGACCCGCAGCACCACCG
>N_4245
TGACCCGCAGCACCACCGCGCCGCGATCTTTGACCAGGGTG
>N_4246
CGCTGCAACTGCACAATAAGCCGCTTGTACACGCGTGAGGT
>N_4247
CAATAAGCCGCTTGTACACGCGTGAGGTGTAATCGTCCATA
>N_4248
GTACACGCGTGAGGTGTAATCGTCCATAATGGGAAGAAATT
>N_4249
CATAATGGGAAGAAATTCCACCACCCGCGGCTGGTCCACCG
>N_4250
ACCACCCGCGGCTGGTCCACCGAGGTTTCCGTCTGGCTGCT
>N_4251
GTTTCCGTCTGGCTGCTCAACACCCCGAACGCCCCCTTGAG
>N_4252
TGCTCAACACCCCGAACGCCCCCTTGAGGGAACCCATCACT
>N_4253
GAACGCCCCCTTGAGGGAACCCATCACTTCCTTGAACTTCA
>N_4254
CTTCATCTTGTCGAGCTGAGCCATGGACAACAGCAGAACAA
>N_4255
AACAGCAGAACAAAAAATGTCAGCAGAAGGGTGACCATGTC
>N_4256
AAATGTCAGCAGAAGGGTGACCATGTCGCTGTAGGTCACCA
>N_4257
GTGACCATGTCGCTGTAGGTCACCATCCACAAAGGAGCGCC
>N_4258
CAAAGGAGCGCCCGCCGCGGCTTTTTTCTTCTTTTTTTTCG
>N_4259
TTTTCTTCTTTTTTTTCGGTCCGCCGTTGTTCTCTTCAGAC
>N_4260
TTTCGGTCCGCCGTTGTTCTCTTCAGACACGGTCTACCCCT
>N_4261
TTGTTCTCTTCAGACACGGTCTACCCCTTTTTCTTGTTGAA
>N_4262
TTTCTTGTTGAAGAAACTGGCCCGATACTTGGGTGCGACAA
>N_4263
ACTGGCCCGATACTTGGGTGCGACAAAGGCGTGCAGCTTCT
>N_4264
TTGGGTGCGACAAAGGCGTGCAGCTTCTGCTCCATGATGCG
>N_4265
GCAGCTTCTGCTCCATGATGCGTGGATTTTCCCCGGCGAGA
>N_4266
GATGCGTGGATTTTCCCCGGCGAGAATCGACTTCATCCCTT
>N_4267
TCCCCGGCGAGAATCGACTTCATCCCTTCGGAGATCAGAGT
>N_4268
CCTTCGGAGATCAGAGTTTTCTTGAGAATCTCTGACTGGCT
>N_4269
GCTGCGATTTCTGAGCTTTCCGGAAACCGGCAGAAAGAAGA
>N_4270
ACCGCGCCATAGAAGGTCGTCAGCAAAGCCATAGCCATCGC
>N_4271
AAGCCATAGCCATCGCGGGGCCGATGGTGGAGGGATCATTC
>N_4272
GGGGCCGATGGTGGAGGGATCATTCATGGTCTGCAGCATCT
>N_4273
GAGGGATCATTCATGGTCTGCAGCATCTGCACAAGACCGAT
>N_4274
CTGCAGCATCTGCACAAGACCGATCAGAGTCCCGATCATCC
>N_4275
ATCAGAGTCCCGATCATCCCCATGGCTGGAGCGTAAGTGCC
>N_4276
TGGAGCGTAAGTGCCCATGGCCACAAAAATGTCCGCTCCCT
>N_4277
TGGCCACAAAAATGTCCGCTCCCTCCTCGTGGCGCTCCATG
>N_4278
CGCTCCCTCCTCGTGGCGCTCCATGATGTATTCGATCTCCC
>N_4279
GATGTATTCGATCTCCCGGTCGAGCATCTCCTTCATGGCCT
>N_4280
GGCTCTTGTCCGTCAACCGCCATCTGCACCCCTTTGATGAA
>N_4281
CCTTTGATGAAAAAGGGATCCTTGATCTCAGAAATCACCGA
>N_4282
ATCTCAGAAATCACCGACTGCAGGGAGAGAATCCCCTCCTT
>N_4283
TGCAGGGAGAGAATCCCCTCCTTGCGCGCCTTGTTGGAGTA
>N_4284
TGCGCGCCTTGTTGGAGTAACGGATCAAGGCGTCGATGGTG
>N_4285
GATCAAGGCGTCGATGGTGTCGGAGGGCTTCTCCTCTTTGT
>N_4286
CTCCTCTTTGTGGAAAAAAGCCTTTTTCAAGACCCCGAACG
>N_4287
AAAAAAGCCTTTTTCAAGACCCCGAACGCCCGGGAGACCTC
>N_4288
GACCCCGAACGCCCGGGAGACCTCCTTGAAGGGATAGTGCA
>N_4289
ACCTCCTTGAAGGGATAGTGCACCAGCGTTGCGCCGAGGGT
>N_4290
GATAGTGCACCAGCGTTGCGCCGAGGGTTCCACCGCTTACG
>N_4291
TTGCGCCGAGGGTTCCACCGCTTACGACAATAAGGGCAGCA
>N_4292
ACCGCTTACGACAATAAGGGCAGCAAAATCGATGAAAATCG
>N_4293
TGATCGCCATGATCATCAGTCCAAACGCAGCGATAATGCCG
>N_4294
AAACGCAGCGATAATGCCGACAATGGTAGAAAGGTCCATGT
>N_4295
GCCGACAATGGTAGAAAGGTCCATGTGGGAAAACCTCGAGT
>N_4296
GAAAGGTCCATGTGGGAAAACCTCGAGTTGGTCGTTTTCAC
>N_4297
CATCTCAGGCGCCCGGCAGTCATTGATTGAGCAAATGCTGT
>N_4298
TGATTATTTTTTAAAGAGATCAAAAACAGAGGGCGGACGCA
>N_4299
AAGAGATCAAAAACAGAGGGCGGACGCAGTCCGCCCCTACA
>N_4300
CAGAGGGCGGACGCAGTCCGCCCCTACAATCGCCGTCCCCC
>N_4301
CGCCCCTACAATCGCCGTCCCCCGTAGGGGCGCATTGCATG
>N_4302
CGCATTGCATGCGCCCAGACCCAGGCCAGAATAACCACCAC
>N_4303
CAGACCCAGGCCAGAATAACCACCACCAGTAGGGGCGAGGC
>N_4304
ATAACCACCACCAGTAGGGGCGAGGCGCTGCCTCGCCCGGG
>N_4305
TGCCTCGCCCGGGCGACCCACCGGGTCGCCCCTACGGGAAA
>N_4306
GACCCACCGGGTCGCCCCTACGGGAAAATATTTCCACAACC
>N_4307
CGAATGGACCCAGGGGCAACCATGCCGCCCCATCACCGCCC
>N_4308
GCAACCATGCCGCCCCATCACCGCCCGCAGGTGTCAAAAAA
>N_4309
CCATCACCGCCCGCAGGTGTCAAAAAAAGGGCCGTCCCTTC
>N_4310
GGTGTCAAAAAAAGGGCCGTCCCTTCGGGAACGGCCCTCTA
>N_4311
TCGGGAACGGCCCTCTATGTCAACTCCTTGACTCCTGCTTA
>N_4312
TCTATGTCAACTCCTTGACTCCTGCTTAACGCTTGAGGTTT
>N_4313
GCTTAACGCTTGAGGTTTATCAGTTCGGCCAGCAGCTCGTC
>N_4314
TTTATCAGTTCGGCCAGCAGCTCGTCGGTCGTGGTAATAAT
>N_4315
TCGTCGGTCGTGGTAATAATCTTCGAGTTGGCCTGGAAGCC
>N_4316
CTGGGTGGTGATCATCTTGACGAACTCCTGCGCCAGGTCGA
>N_4317
TGCGCCAGGTCGACGTTGGACTGCTCCAGGGCATTGGTGAA
>N_4318
GGGCATTGGTGAAGATCTTGCCCAGCTCAGAACCCGGTACG
>N_4319
CAGAACCCGGTACGCCAGTGCGAATATCGCCCGAAGCGTCA
>N_4320
AGTGCGAATATCGCCCGAAGCGTCAGTCGCCTCATAAAGGT
>N_4321
TCATAAAGGTTGCTGCCCGCCTTAGCCAATCCACCGGGGTT
>N_4322
GCCCGCCTTAGCCAATCCACCGGGGTTAGGAAACTTGGCCA
>N_4323
ACCGGGGTTAGGAAACTTGGCCAGGGCGATCTGGCTGACTT
>N_4324
ACTTGGCCAGGGCGATCTGGCTGACTTTCATCCGCTCACCG
>N_4325
CTGGCTGACTTTCATCCGCTCACCGTTGGAATAGTTGGCGG
>N_4326
CCACCAATAGCAATTTTGACCAGCGAACCGGCCCCATAACC
>N_4327
CGGCCCCATAACCGTCCTGGCCCTGGGAGATGACGATAGAA
>N_4328
AGATGACGATAGAATCACTGCTATATTGGGTCGTATTAAAA
>N_4329
GGTCGTATTAAAAGAGAGGTCGATATTCTGAATATCTGCAC
>N_4330
GAGGTCGATATTCTGAATATCTGCACCATTGTCCCATTCCA
>N_4331
TGAATATCTGCACCATTGTCCCATTCCAGGGCACCGGGGAT
>N_4332
ATTGTCCCATTCCAGGGCACCGGGGATAGTCGCGCCTGTTG
>N_4333
GGCACCGGGGATAGTCGCGCCTGTTGCTCCCGCAAGCAGCT
>N_4334
TGCTCCCGCAAGCAGCTTCCCATTGATGTCAAACTGCAGAG
>N_4335
TTCCCATTGATGTCAAACTGCAGAGTCCCGCTACCTACTAG
>N_4336
CAAACTGCAGAGTCCCGCTACCTACTAGCTCAAGAGCCCCT
>N_4337
CAAGAGCCCCTGGAGTCCCGCCAACAAGTTCGCCCCCATCG
>N_4338
AGTCCCGCCAACAAGTTCGCCCCCATCGACTACCGTATTCC
>N_4339
AGTTCGCCCCCATCGACTACCGTATTCCAATCCCACTCATT
>N_4340
CGACTACCGTATTCCAATCCCACTCATTAGGGTTAGCATCA
>N_4341
ATCCCACTCATTAGGGTTAGCATCAGACTTGGTAAAATAGG
>N_4342
TCAGACTTGGTAAAATAGGTCGTGACGAGATGAGTATTCCC
>N_4343
TCGTGACGAGATGAGTATTCCCTAACGAGTCATAAACCCGT
>N_4344
TTCCCTAACGAGTCATAAACCCGTGTGGAATTAGCATAATT
>N_4345
ATAAACCCGTGTGGAATTAGCATAATTTGAGCTTCCAACGG
>N_4346
GAGCTTCCAACGGGGTCGGTCACATCAAATCCCCCCACAAT
>N_4347
GTCGGTCACATCAAATCCCCCCACAATGCCTTCAGCATTGG
>N_4348
TCCCCCCACAATGCCTTCAGCATTGGAGTCAAGATTTGTGG
>N_4349
TGTGGTCATGTTTATATTGGCGGTCTGCCGCGCCGGGATCA
>N_4350
GCGGTCTGCCGCGCCGGGATCAGAGTGCCAATATCTACCTG
>N_4351
CGGGATCAGAGTGCCAATATCTACCTGAATATCGGTGGGAT
>N_4352
TACCTGAATATCGGTGGGATCCCCCGCGGACAGGGTGCCAT
>N_4353
GATCCCCCGCGGACAGGGTGCCATCATCCTGGAATGCCTTA
>N_4354
GGTGCCATCATCCTGGAATGCCTTACCCTGTACGCGCAACC
>N_4355
CTTCCGGATTGACAAGGTAACCGTTTTCATTGAAACGGAAG
>N_4356
GGTAACCGTTTTCATTGAAACGGAAGGCCCCCGCACGGGTA
>N_4357
ATTGAAACGGAAGGCCCCCGCACGGGTATAAAAGGTTTCCT
>N_4358
CGCACGGGTATAAAAGGTTTCCTGTGAATCATCTGGCTTTA
>N_4359
GTTTCCTGTGAATCATCTGGCTTTACAATGAAAAAACCATC
>N_4360
TGGCTTTACAATGAAAAAACCATCCCCCTCGATAGCCAGGT
>N_4361
ATCCCCCTCGATAGCCAGGTCGGTATTCGATTCAGTATTCT
>N_4362
GGTATTCGATTCAGTATTCTCAAAAGTTCCTTGACTGAAGA
>N_4363
TATTCTCAAAAGTTCCTTGACTGAAGATATTATCGACGATG
>N_4364
TCCTTGACTGAAGATATTATCGACGATGGAAAGCTGAACAC
>N_4365
GACAACAGGTCGGAAAAAACCGTACGGCTCGACTTGAAGCC
>N_4366
ACGGCTCGACTTGAAGCCGACGGTATTGGTGTTGGCGATAT
>N_4367
TGGTGTTGGCGATATTGTTGCCGAGTACGCTCATGGCGTTG
>N_4368
GTTGCCGTTGGTGTTGAGGCCGGATACGCCGGTGTAGAGTG
>N_4369
GGATACGCCGGTGTAGAGTGCGCTGTTGATACCCATGTGCT
>N_4370
GCGCTGTTGATACCCATGTGCTTTATCCTCCGTGGTGAGGG
>N_4371
TCCGTGGTGAGGGGCCGCCTCTGTCGGTCGGCGGCCCGCGA
>N_4372
CTCTGTCGGTCGGCGGCCCGCGAACCTCCTCGGTGAGGACC
>N_4373
GCGAACCTCCTCGGTGAGGACCGGTTCGGTTGGTTATTATC
>N_4374
CCGGTTCGGTTGGTTATTATCGGCTTTGGGCTTTGGGCTTT
>N_4375
TATCGGCTTTGGGCTTTGGGCTTTGGGCTTATGCCTTCAGC
>N_4376
CTTTGGGCTTTGGGCTTATGCCTTCAGCCTTATGCCTTCAG
>N_4377
TTATGCCTTCAGCCTTATGCCTTCAGCCTGCTATTATGCGA
>N_4378
GCCTTCAGCCTGCTATTATGCGATCACTGCGCTGTCGATGT
>N_4379
CTGGTCGACGACGGTGACGACGGTGTTGTTCTTGACGCTGA
>N_4380
GACGACGGTGTTGTTCTTGACGCTGACCACCAGGGCGTTGT
>N_4381
GCTGACCACCAGGGCGTTGTCGTCGAGCATGACCAGTGAAT
>N_4382
GTCGAGCATGACCAGTGAATCGCGGCCGCCTTTGCTCTGCA
>N_4383
AAGCTGATGCCGCGGCTTTCCATGCGGGCTTGGGCGTGGCG
>N_4384
GCTTTCCATGCGGGCTTGGGCGTGGCGGGAGAACTGCAGTT
>N_4385
TCACCCTTGCCCTTGAGCTGCCCCTGGAAAACCTCGTCAAA
>N_4386
TCAAAGGACGGCCCGGATGGCCGCTTTGCGCCCTGCGCCCC
>N_4387
TTTGCGCCCTGCGCCCCCGGCGGCGGGGTCTGCCGCACCGG
>N_4388
CGGCGGCGGGGTCTGCCGCACCGGCGGAGCGACCGGGGGAT
>N_4389
TGCCGCACCGGCGGAGCGACCGGGGGATTATAGATCCCGAA
>N_4390
GACCGGGGGATTATAGATCCCGAATTTATCCGTCATCGTCA
>N_4391
TCATCGTCACATCTCCCTGACGCTGGCGATGTGGCCGAGCT
>N_4392
AAATTCGCCCGCGTCGGATACCAGCCAGTGGCCGTCTCCGC
>N_4393
GGATACCAGCCAGTGGCCGTCTCCGCGCATGTCCACGCCGC
>N_4394
TGTCCACGCCGCGAATGGTGCTTTTCACCAGCGCCTCGGAC
>N_4395
CGCCTCGGACGACAGGGTTTCATCCTGAGCGTTGAGAGCCT
>N_4396
CTGAGCGTTGAGAGCCTTGACCACCAGCTGATAATCCCCTT
>N_4397
CACCAGCTGATAATCCCCTTCAGGCAGAAGCTTGTCGTCAA
>N_4398
GCAGAAGCTTGTCGTCAAGACCGATACCGTCCCAGTCGATG
>N_4399
GTCCCAGTCGATGAAATGCTCTCCTGCGGCAGTTTTCTGCA
>N_4400
GTTTTCTGCACCGGGATTGACGCCTTGTTGACGCCGTTGCC
>N_4401
ACATGCAGGCTGACATCGGACGCTTCACTTTCAAGCCGATA
>N_4402
TCGGACGCTTCACTTTCAAGCCGATATCCCAATTTCATCGG
>N_4403
ATCCCAATTTCATCGGATCACCGCTGAAGCGGAATTTTCCG
>N_4404
GAATTTTCCGTTGTCGGCGACGACTTCCTTGCCGATCAGGG
>N_4405
GCGACGACTTCCTTGCCGATCAGGGAGAGCGCGGAGAGTCG
>N_4406
TCAGGGAGAGCGCGGAGAGTCGCTCCATTTCTCCGGAGCTG
>N_4407
GTCGCTCCATTTCTCCGGAGCTGGTCACGACTTCTCCCAGG
>N_4408
GAGCTGGTCACGACTTCTCCCAGGTTTTTGTTGACTTCAAA
>N_4409
TTCTCCCAGGTTTTTGTTGACTTCAAAAAGCTGCTCCAGCG
>N_4410
TTGTTGACTTCAAAAAGCTGCTCCAGCGAACTGAATTGGGC
>N_4411
TCCAGCGAACTGAATTGGGCCAACTGCGCGGTGAACTCGGT
>N_4412
ATCCTCAGGGTTCATCGGATCCTGATTCTGCAGCTGGGTCA
>N_4413
ATCGGATCCTGATTCTGCAGCTGGGTCACGAGCAGAAGAAG
>N_4414
CACGAGCAGAAGAAGGAAATCCTCCTTACCCATGGTGCCGG
>N_4415
ATCCTCCTTACCCATGGTGCCGGCGCCCATGGCCTGGGCAA
>N_4416
ATGGTGCCGGCGCCCATGGCCTGGGCAAAAGAGCCGGAAGC
>N_4417
CTGGGCAAAAGAGCCGGAAGCAGCGGCTGCTGCGTTGGTTG
>N_4418
GTTGTATCGGTTATGGCGGACATGAAGATGTCACCTCCCTT
>N_4419
TGGCGGACATGAAGATGTCACCTCCCTTGCTTAAATGTGGA
>N_4420
CTCCCTTGCTTAAATGTGGACACTGATACCCTGGCCTGCGC
>N_4421
TGATACCCTGGCCTGCGCTCCTGGCGGAGAGAGCCGCCTGC
>N_4422
GGAGAGAGCCGCCTGCCGTTCGTGTTCAACCACCGCTTCAG
>N_4423
TGCCGTTCGTGTTCAACCACCGCTTCAGAAACCACGGGGCC
>N_4424
CGCTTCAGAAACCACGGGGCCCTGACTGAAACGACGCCCGT
>N_4425
CGGGGCCCTGACTGAAACGACGCCCGTGCTGTTGCTCCTGC
>N_4426
TGCTGTTGCTCCTGCGATCCCTGGCCAAACAGGGTGTCGCG
>N_4427
CTGGCGGGAGTCGAGACTGACCTCCACATCGTCGAGCTGCA
>N_4428
TTTTCCATCACCAGCTCCAGCCTGAGTTCACCAAGCTCTTC
>N_4429
TCCAGCCTGAGTTCACCAAGCTCTTCAGGGTGAAGGCGCAG
>N_4430
GGCGCAGTGTCATCTGGCTGCGGTCTCCGTTGGCCTGCAGG
>N_4431
CTGCAGGTTGATACTGCGGGCCACCTGATCGAGCAGTTGGT
>N_4432
AGCAGTTGGTTTTCCTGCATCAGCAGCCCCGAAGGTGTCTG
>N_4433
ATCAGCAGCCCCGAAGGTGTCTGAAACATTCCCGGCGCGGC
>N_4434
GGACTGCTCATGGTGGTGGACCGCGTACTGTCGAGGGTGAA
>N_4435
TTCATTGCCGGCAGAGGTTGCTGAAGGCAGCGCGGATTCCC
>N_4436
TGCTGAAGGCAGCGCGGATTCCCGCGGGAAAAAACCTTCAA
>N_4437
GGATTCCCGCGGGAAAAAACCTTCAAAATCCCGTTGACCGG
>N_4438
AACCTTCAAAATCCCGTTGACCGGCATCGCCCATACTGCCG
>N_4439
GTTGACCGGCATCGCCCATACTGCCGCCGCCCAATGCGGCC
>N_4440
TTCTGGCCTTCTGCCCGAGGCTGAAAACCGAACAATTCACT
>N_4441
AACCGAACAATTCACTGAAGCGGCTTTCCAGGTTTGCCGAA
>N_4442
GAAGCGGCTTTCCAGGTTTGCCGAACTGCGTCCTGTACTTA
>N_4443
TTGCCGAACTGCGTCCTGTACTTACTGAGCGTAATGAAGCC
>N_4444
ACTTACTGAGCGTAATGAAGCCGCCTGGGAGTCATCCAGTA
>N_4445
TGGGAGTCATCCAGTACCTGCTGGGTGGTGCGCACCGATGC
>N_4446
CACCGATGCCAAAACGCTCTCATCGGCCTGGCCGCGCCCAC
>N_4447
CCGCGCCCACGCCGTAAAGCCTGGGTCAGCAAAGCTTCGAG
>N_4448
GCTTCGAGTTCTGTGCGGGCCGGCATTTCCCGCCGCGCAAC
>N_4449
TGCGGGCCGGCATTTCCCGCCGCGCAACAGCAGGTTCCGTT
>N_4450
CCGCCGCGCAACAGCAGGTTCCGTTTCAACGGAACGTTTCT
>N_4451
CAGGTTCCGTTTCAACGGAACGTTTCTGCACCTCCACGTCA
>N_4452
GGAACGTTTCTGCACCTCCACGTCAAGATCCTGGCCCTGTC
>N_4453
TCCACGTCAAGATCCTGGCCCTGTCCCTGTTGAGATTCCCT
>N_4454
CCCTGTCCCTGTTGAGATTCCCTGAAAGCCTGTTGAGACTG
>N_4455
GCCTGTTGAGACTGTGCCTGCTGAGGTTGTACCTGCTGAGG
>N_4456
CTGTACCTGCTGAGGCTGTACCTGTTGAGGCTGTAGCTGTC
>N_4457
CCTGTTGAGGCTGTAGCTGTCCCTGCTGAGCCTGACCTTGC
>N_4458
TGCTGAGCCTGACCTTGCCGCTCTCCAGCCAGGAATTCGCC
>N_4459
CTCTCCAGCCAGGAATTCGCCGGCTTTCTGCGAAATCGGGG
>N_4460
GGCTTTCTGCGAAATCGGGGCATTTTCCGCCTTCACCTCCG
>N_4461
TTCCGCCTTCACCTCCGCCGCTACAGCGAAGTTTTCCAGCA
>N_4462
CCGTGTCAAAACGCCTGTCACTCCAAGCGTTTTCGAGCTGC
>N_4463
CCCTGCAGCCACTGCAGAAACTGCTGCTGCTTTTGCGGTTG
>N_4464
AGAAACTGCTGCTGCTTTTGCGGTTGGTCCAGCCCCAGAGC
>N_4465
TTTTGCGGTTGGTCCAGCCCCAGAGCGTCGAAGAGTGCCGC
>N_4466
GGCTTCTCCGGAAGGGGGTTCATTCCAGCCCAGTTGCTGCA
>N_4467
GCGCCCGAGCCGTCACCGATCACAGATCCCTGCCCCGCACT
>N_4468
ACCGATCACAGATCCCTGCCCCGCACTGCGGGGCGCAAACA
>N_4469
CCCTGCCCCGCACTGCGGGGCGCAAACATTTGCGCAAAGTC
>N_4470
GCGGGGCGCAAACATTTGCGCAAAGTCGATTCCAAGCATGT
>N_4471
AAGTCGATTCCAAGCATGTTCATCTCTTTTTCACCTCCTTT
>N_4472
ACCTCCTTTCGCTTTATTTTCGAGGGATTTACCCCTCACGC
>N_4473
TTATTTTCGAGGGATTTACCCCTCACGCCCCACCAGCTATT
>N_4474
TACCCCTCACGCCCCACCAGCTATTCCGCCAGTGAGGAATA
>N_4475
CGCCAGTGAGGAATAAGAAACTGTCAGATCTGCCGCCGTTT
>N_4476
TAAGAAACTGTCAGATCTGCCGCCGTTTCACGCTCCATCTC
>N_4477
CGCCGTTTCACGCTCCATCTCTTGCAGGATCTTGCCGGCGG
>N_4478
TCGCATCCCTTCGAGAATGGCCACCGCAAGATCCTTTTCCA
>N_4479
AGAATGGCCACCGCAAGATCCTTTTCCAGGGAGGCGATGAC
>N_4480
AAGATCCTTTTCCAGGGAGGCGATGACTTCAGCAGCTTTGA
>N_4481
GGAGGCGATGACTTCAGCAGCTTTGAAGGGGTCCATCTTTT
>N_4482
TTTGAAGGGGTCCATCTTTTCGTACATTTTGCTCAGCTCTT
>N_4483
TTTTCGTACATTTTGCTCAGCTCTTTGGCTTTACGGACCTC
>N_4484
TGCTCAGCTCTTTGGCTTTACGGACCTCAGTTTCGTCTTTT
>N_4485
GGCTTTACGGACCTCAGTTTCGTCTTTTTCGGTCAGCATCT
>N_4486
CAGGTCAGCGAGTTTCTTATCGACCTCCTCGCGCAGAGTCT
>N_4487
TTCTTATCGACCTCCTCGCGCAGAGTCTTTAGCTCCATTTC
>N_4488
CTCGCGCAGAGTCTTTAGCTCCATTTCACGTTGGGCAACTT
>N_4489
CTCCATTTCACGTTGGGCAACTTTTTGCTCACGCTCCTGAA
>N_4490
TGGGCAACTTTTTGCTCACGCTCCTGAAGAAGCTGCCGCGC
>N_4491
CCGGCGTTCTTCCACCGTCGCAGCACTGACAGCCGTAGAGT
>N_4492
AGAAACAGAATTCGCTTGGTCATCAGAATCTCCGGTGAAAC
>N_4493
GTGAAACTGAACCGCAATCTCGTCCAGCACCGCCGTTTCGC
>N_4494
CGTCCAGCACCGCCGTTTCGCGACGCTTGAGTTCCTGTTGA
>N_4495
TTTGTCCCTTGCGGCGTCAGCCAGGGTTTCGCGCTTGCGCA
>N_4496
TGCCAGGTGAGCCAGCTGCTCGATCTTGGAACTGATGCGGT
>N_4497
GCTCGATCTTGGAACTGATGCGGTGGTGATAGAGCAGCAGT
>N_4498
ATGCGGTGGTGATAGAGCAGCAGTTCGTCGGTACTCACCCC
>N_4499
TCGTCGGTACTCACCCCCTGCTGTTGCCGCGCTTCAAGGTC
>N_4500
CGCGCTTCAAGGTCGCGATACAAGGCGCCGAGATCCTGTTC
>N_4501
GCCGAGATCCTGTTCCTTCACCTGGATTTCCTCCATCAACT
>N_4502
TCCTTCACCTGGATTTCCTCCATCAACTCGGCCTCTTTCTG
>N_4503
GAGATCCTGTTTCGCCTGATCTTCCAGGGTCTGACGGTAGT
>N_4504
GGTCTGACGGTAGTTGAGAACGGGCTGAAGCTTGAACTGGT
>N_4505
GCTTGAACTGGTTTTTCATCCTGCACCTCATCTGAAAGCAG
>N_4506
AAAGTCGAAAAATCAGCGTACTCTTTGCTCCGCCGACAGCG
>N_4507
CAGCGTACTCTTTGCTCCGCCGACAGCGGGGGAGCAATCTC
>N_4508
CTCCGCCGACAGCGGGGGAGCAATCTCGCTATGCTCCTCCC
>N_4509
GGGGGAGCAATCTCGCTATGCTCCTCCCCCCAGCGGGGGGA
>N_4510
GGTTGGGAGGGGGGGGAAGCCTGTCTCAAAGCACTCCGGAG
>N_4511
AAGCCTGTCTCAAAGCACTCCGGAGCTGCTGCCCCTACAGC
>N_4512
CCCACCCTAGCCCTCCCCCGCTGGGAGGGGATCAATCATTG
>N_4513
GGGAGGGGATCAATCATTGGCTTTCTTGGCGCTCTTAGCGA
>N_4514
GTGGCGAATTAAAGATTTTCCAATGCATTCACCGTTCCAAA
>N_4515
GAGGACCAGGCCGGCCATATCTTCCACCGCGTCTTCGAGGG
>N_4516
CATATCTTCCACCGCGTCTTCGAGGGCGACCTTTTCGTCCA
>N_4517
GTCTTCGAGGGCGACCTTTTCGTCCATGCCCTGGCGCAGAA
>N_4518
TTTTCGTCCATGCCCTGGCGCAGAAAATCGGTGACGGCATC
>N_4519
GATGCGGGTCAGGGTGTAGTCGATCTTGGGGTTGCTGCCCT
>N_4520
TGTAGTCGATCTTGGGGTTGCTGCCCTTGGCGTAGGCTCCG
>N_4521
TGCTGCCCTTGGCGTAGGCTCCGATATTGATGAGGTCTTCG
>N_4522
GGCTCCGATATTGATGAGGTCTTCGGCTTCCTTGTAGGTGG
>N_4523
CTTGTAGGTGGCGAGAATTTCGCGGATCTGGCCGGCGTACT
>N_4524
TCGCGGATCTGGCCGGCGTACTTGGTATGCTCGGCAGAGAC
>N_4525
TCGGCAGAGACGATGTCACGCATGACGCGGCTGGCCGAGGT
>N_4526
GCTGGCCGAGGTGAGAATGTCAATGGCGGGGTAATGGTTTT
>N_4527
GGGGTAATGGTTTTTGGCGGCAAGATCGCGCGACAGCACAA
>N_4528
GGCAAGATCGCGCGACAGCACAATGTGTCCATCGAGGATGG
>N_4529
TGTGTCCATCGAGGATGGAGCGTACCGAGTCGGCGATGGGT
>N_4530
GATGGAGCGTACCGAGTCGGCGATGGGTTCGTTCATATCAT
>N_4531
GATGGGTTCGTTCATATCATCGCCTTCCACCAACACGGTGT
>N_4532
ATATCATCGCCTTCCACCAACACGGTGTAGAGCCCGGTAAT
>N_4533
CACCAACACGGTGTAGAGCCCGGTAATGCTGCCCTGGTTGC
>N_4534
TAGAGCCCGGTAATGCTGCCCTGGTTGCGGAATGAGCCGGC
>N_4535
CTGGTTGCGGAATGAGCCGGCTCGTTCCAGAAGTTTGGGGA
>N_4536
CAGAAGTTTGGGGAGGGTGGCGAATACCGACGGGGTGTATC
>N_4537
AATACCGACGGGGTGTATCCCTTGGTGGTGGGAGGTTCGCC
>N_4538
GCGAAGCGGGTGACCGAGTCCATCATCATCAGCACGTTGGC
>N_4539
CATCATCATCAGCACGTTGGCGCCACGGTTGCAGAAATACT
>N_4540
GCCACGGTTGCAGAAATACTCGGCGACAGTGGTGGCGACAA
>N_4541
ATACTCGGCGACAGTGGTGGCGACAAAAGCACCGCGCATGC
>N_4542
GCGCAGCAGCGGCGACTGGTCGGACGTTGCGACCACAACGA
>N_4543
ACCACAACGACGGAGCGGGCCAGTCCCTCCGGTCCCAGGTC
>N_4544
GTCCCTCCGGTCCCAGGTCGCGCTCCATGAACTCCATCACC
>N_4545
TCGGCGCGGGCGTGTTTGGCCATGGTGCCCAGCAGCACGCT
>N_4546
GCTTTTGCCGACACCGGACCCGGCCATGATTCCCATCCGCT
>N_4547
TCGAGAGGTTCTTCGATCTTCTTGCGGTGCATGGGCCCGGG
>N_4548
ATCTTCTTGCGGTGCATGGGCCCGGGGGGAAGACTGTAGAG
>N_4549
GCATGGGCCCGGGGGGAAGACTGTAGAGGGGCAGCTCGCGC
>N_4550
GGAAGACTGTAGAGGGGCAGCTCGCGCTCGGCAGAGAGGGG
>N_4551
AGATCACCCAGCGGCATGAGCAGCGCCTGAGAATCCCTGAA
>N_4552
CTGAGAATCCCTGAATCCGACGATTTCCGCCGGCACCGGCT
>N_4553
TTTCCGCCGGCACCGGCTCACCGCCTCCCAGAGGGGAGAGC
>N_4554
CTCCCAGAGGGGAGAGCTCGCACAGGGTACCCACTGAAGCT
>N_4555
GCACAGGGTACCCACTGAAGCTTCCGGGCAGTAACCTTCGA
>N_4556
CTGAAGCTTCCGGGCAGTAACCTTCGACAACCAGCCCGACG
>N_4557
AGTAACCTTCGACAACCAGCCCGACGATACGGGTGACCTTG
>N_4558
AGCCCGACGATACGGGTGACCTTGCCGAGCACCCGCACCGA
>N_4559
GAGGGTGGCGTCGACCTGGCCGAGCTGACTCTCCACCACGC
>N_4560
AGCTGACTCTCCACCACGCACCCGCCGCGGGTAATGGCGGG
>N_4561
GGTAATGGCGGGGTCCGTTTCAAGGCGGATATTTTTCAGCC
>N_4562
GTTTCAAGGCGGATATTTTTCAGCCCGCTGATGGCCGCCAT
>N_4563
ATTTTTCAGCCCGCTGATGGCCGCCATAAATAGCGGCTTAT
>N_4564
ATGGCCGCCATAAATAGCGGCTTATTGTCGGTGACCACCGC
>N_4565
CTTATTGTCGGTGACCACCGCCAGATCGTCGGGATGCACCC
>N_4566
ATCGTCGGGATGCACCCTGACCTGGTATTCATCGGTCTTGA
>N_4567
CTGACCTGGTATTCATCGGTCTTGAGTGCATGGTGCATGGC
>N_4568
TCGGTCTTGAGTGCATGGTGCATGGCCTGCTTCAGTGTTTC
>N_4569
CATGGCCTGCTTCAGTGTTTCGAGCACGAATTCGGGACGGG
>N_4570
GGCACTGACCAGGTTGGCTCCAGCCTCGGCCAGCGCCTCTT
>N_4571
GGCCCGCGCCACCATGCTCTCCTGCACGAAAGGGGAACCCC
>N_4572
TCTCCTGCACGAAAGGGGAACCCCCGTTTTCACCGCCGGCA
>N_4573
AGGGGAACCCCCGTTTTCACCGCCGGCATCCTGTTCGGCAA
>N_4574
CGCCTTGAGCTGGCAGGTATCATCGATACGGAAGACCCTAG
>N_4575
GGTATCATCGATACGGAAGACCCTAGACAAGGGCATCCTCC
>N_4576
AGACCCTAGACAAGGGCATCCTCCCCGCCGCGGCCCGGGAT
>N_4577
CCGCGGCCCGGGATGACCAGCTGGCCCTCCTCTTCGAGCTT
>N_4578
GACCAGCTGGCCCTCCTCTTCGAGCTTGAGCGCGACCTGCA
>N_4579
CCTCGGAAACCCGCACCGGGCCCATGGCTTCGAGATCCTCC
>N_4580
GATGTTGTTGAAAATCTTGTCCTTGACGTCGTCGGAAGCGG
>N_4581
GTCCTTGACGTCGTCGGAAGCGGTTTTGAGTGCCATGGTGA
>N_4582
ATTGTCGAGCTGCACCAGGTCGTCGAAGGTGAACATCTTCT
>N_4583
ACCAGGTCGTCGAAGGTGAACATCTTCTTGCGGATGGTTTC
>N_4584
GCGGATGGTTTCCGCCATCTCCGGGTCGGTCGCCTCGATGG
>N_4585
GTCGGTCGCCTCGATGGAGGCGAGAATGGCCCGGTCGCCCC
>N_4586
TTGTCGATGCCGCCCACCTGCTTCTGCTCTTTGCTGACCAC
>N_4587
ATCCTCGATCTGAGCGATGACTTCCGGAGAGACCCGGTCGA
>N_4588
GACTTCCGGAGAGACCCGGTCGATACAGGCGATGCGGTACA
>N_4589
ATGCGGTACATGACATCGGCCTGCAGGTCTTCGGGAAGTTG
>N_4590
GTCTTCGGGAAGTTGAGACACGATCCGTCCGGCATGCTCCG
>N_4591
GGCGATAGTCTGGGGGTGCTCGCTTTCCAGCAGGCTGGCCA
>N_4592
GATCGAGCAGGCTCTCGGCCCTTTCGTCGTCGCCCGAACCA
>N_4593
CTCGGCCCTTTCGTCGTCGCCCGAACCACTAATGGCGCGGC
>N_4594
CCGAACCACTAATGGCGCGGCGCACGAAATCGTGGCCGTTG
>N_4595
CACGAAATCGTGGCCGTTGACAAACAGGCCGACGCTTTTGG
>N_4596
AGGCCGACGCTTTTGGCCTGCACACGGCGGCACTCTTCCAT
>N_4597
CTCTTCCATCACCTCGCGGGCGATATCGGCCGGGACATGAT
>N_4598
TTCGAGATCTTCGAGTTCGGCGAAAATAGCGGCGGTGGCTT
>N_4599
AAAATAGCGGCGGTGGCTTCCTCGCCGAGGCACAGCAGCAG
>N_4600
GAGGCACAGCAGCAGAATCGCTGCCTTTTCCACGCCGGATA
>N_4601
ACGCCGGATAATTTGGAATACTGCATCACATCAACCTGCCG
>N_4602
GAATACTGCATCACATCAACCTGCCGGAGGGTCTGTTTACA
>N_4603
CCGGAGGGTCTGTTTACAATCAATTTTCCTTGAGCCAGGTC
>N_4604
TACAATCAATTTTCCTTGAGCCAGGTCTTGATCACCTGCGC
>N_4605
CAGGTCTTGATCACCTGCGCCGGGGTCGCCTTTCCGTTAAG
>N_4606
ACTTCGCGGCGCATGGCCCGCATGGGATCCTTGCCTTTGGC
>N_4607
CATGGGATCCTTGCCTTTGGCTCCAGGCAGCATAGGAGTTT
>N_4608
TCCAGGCAGCATAGGAGTTTCATCCTCCATTTCCGACTCAA
>N_4609
GGAGTTTCATCCTCCATTTCCGACTCAAGCTCTTCGACGGT
>N_4610
CATTTCCGACTCAAGCTCTTCGACGGTCTTGTAATGCTCGA
>N_4611
GACGGTCTTGTAATGCTCGACCATCTGCGCCTCTTCCTTGA
>N_4612
GCGCCTCTTCCTTGATCGAGCGCACCATGGGGCGTATCAGC
>N_4613
CGCACCATGGGGCGTATCAGCAGGAAGTAGAGCAGCGCTCC
>N_4614
AAGTAGAGCAGCGCTCCACCCAGAGCCAGCAGGGCGTATTT
>N_4615
TCCACCCAGAGCCAGCAGGGCGTATTTGATCAGCGGCCAGT
>N_4616
AGGGCGTATTTGATCAGCGGCCAGTACTGCCAGAGCAGATC
>N_4617
AGCAGATCGATGGGGCCGGTCTCCTCCACGGGGACGTCGAT
>N_4618
GGTCTCCTCCACGGGGACGTCGATCATGCCGTTCTCGAAGG
>N_4619
ATCATGCCGTTCTCGAAGGGCATCGAAACCACCTCGATCTG
>N_4620
TTCCAGGTCAAGTCCCAGGGCGCTGGCCACCATGTTGCGGA
>N_4621
ATCGTTGTCATTGCGGGGAACCGTGGCAGGCCCTTCGGCAG
>N_4622
TTTTTCACCGACCAGTACAGCGACAGACAAATTCTTGACAC
>N_4623
CGACAGACAAATTCTTGACACCGCCGACGGCCCCGACCGTG
>N_4624
ACTGATGACCTTGCTGATTTCGTAATTGACGGTCTCTTCAC
>N_4625
CTGATTTCGTAATTGACGGTCTCTTCACTGCGGCTGGAGTT
>N_4626
TGACGGTCTCTTCACTGCGGCTGGAGTTGTTGCCGCCGCCA
>N_4627
GCGGCTGGAGTTGTTGCCGCCGCCAAACCCCATCTCGCCGC
>N_4628
GCCGCCGCCAAACCCCATCTCGCCGCCATCGAGGTTGGCTT
>N_4629
GCCGGGGACGCCGCCCACAGCCGCCGAATCACTCTGTTCTT
>N_4630
AGCCGCCGAATCACTCTGTTCTTCGGTCACCTGTTCACTGC
>N_4631
CTGTTCTTCGGTCACCTGTTCACTGCGCACGGCGGAACGGT
>N_4632
CACGGCGGAACGGTCGGGGTCAAAAATCTCTTCGGTCTTTT
>N_4633
GGGTCAAAAATCTCTTCGGTCTTTTCCACCTGAGAAAAATC
>N_4634
GGTGATTTTCACCATGGAACCGCCGGGGCCCAGGGCACGGT
>N_4635
GGGCCCAGGGCACGGTCCAGCAGCGCCTGCGCGCGCTCTTC
>N_4636
GGTCCAGCAGCGCCTGCGCGCGCTCTTCCAGGCGCCTTTCC
>N_4637
CTCTTCCAGGCGCCTTTCCACCTGTTGCTGATAATCGAGCA
>N_4638
TGTTGCTGATAATCGAGCATCCCCGGCGTCATGGGGCCGTT
>N_4639
CATGGGGCCGTTGAACCCTTCGTCGCGTCGCTGGGTCAGGG
>N_4640
GCTGGAATCGATGACGGTGACGTTTTCGGGATTCATCCCTT
>N_4641
ACGGTGACGTTTTCGGGATTCATCCCTTCAATACTGCTCGC
>N_4642
ATCCCTTCAATACTGCTCGCCACCAGGTGCACAATCCCTTG
>N_4643
AGGTGCACAATCCCTTGAACCTGGTTGTCGCTGGGAGTACG
>N_4644
TGGTTGTCGCTGGGAGTACGCCCTGCTGCCAGCCTCAAAAT
>N_4645
AATGACTGAAGCGCTGGCTTCTTTCTGCTGTTCGCGAAACA
>N_4646
CAGGCGCTTTTCCGGCAAAGCCAGGTGCACCCGCGCCCCTT
>N_4647
CAGGTGCACCCGCGCCCCTTCCACCAGGGAGAGGTTGGAAA
>N_4648
GTACGCGCCAGCTCGCCCTGCAGTGCACGCTGATAGTTAAC
>N_4649
GTTAACCTTCTGGGCAAAGTCGGTCATGCCGAAGCTCTGCT
>N_4650
CTTGTCGAAAAGCTCAAACCCGATGCCGCCGCCCTGGGGAA
>N_4651
TGCCGCCGCCCTGGGGAATCCCTGAAGCGGCCAGCTCAAGA
>N_4652
GGAATCCCTGAAGCGGCCAGCTCAAGACGGACTTCATACAC
>N_4653
GGCCAGCTCAAGACGGACTTCATACACCTTATCGGCGGGCA
>N_4654
TCATACACCTTATCGGCGGGCATGTAGATGGATTTGCCGTT
>N_4655
CGGGCATGTAGATGGATTTGCCGTTATCCTCAATACGGTAG
>N_4656
ATTTGCCGTTATCCTCAATACGGTAGGGCAGATTGTTCTCC
>N_4657
ATACGGTAGGGCAGATTGTTCTCCTTGAGCCACCCCACCAC
>N_4658
GATTGTTCTCCTTGAGCCACCCCACCACCGCCCCTGCATCA
>N_4659
CCACCACCGCCCCTGCATCACTCGGATCGAGGTTGGAGTAA
>N_4660
CGAGGTTGGAGTAAAGCAGGCGGTAATCGGCATCGCGCGCC
>N_4661
CTCAGCTTGCGCTTGAGCGGCCACTGCTGAATGACTTCAAG
>N_4662
CACTGCTGAATGACTTCAAGCAGGTTTTTCGGCGGTTGTGG
>N_4663
CGGTTGTGGTTTCTTTTTTTCTTCTTCGGCCATCGGCCAGA
>N_4664
TTTTTTTCTTCTTCGGCCATCGGCCAGATACCTCATGTCAA
>N_4665
ATCGGCCAGATACCTCATGTCAAAAATGTGGGATCGCTTCG
>N_4666
TCGCGCGCTAGACTGTCGGACGGTGGTCCTCATTACACCTG
>N_4667
GGACGGTGGTCCTCATTACACCTGCATGCGCATGACTTCCT
>N_4668
TTACACCTGCATGCGCATGACTTCCTGGTAGGCGTCGGTGA
>N_4669
TTCCTGGTAGGCGTCGGTGACCTTGTTGCGCATCTGCACCA
>N_4670
ATCATCACCTCGTGAAGGTTCTTGGCCTGGCCGGTATGCAG
>N_4671
CAGACGCTCCACCTGCCGGTCCGCCTCGACCTGGGCGTTAT
>N_4672
CTCGACCTGGGCGTTATTGACCTTCTGCATGGTGTCCTTGA
>N_4673
TTCTGCATGGTGTCCTTGAGCATTTCGCCGAAGCCGGGGCC
>N_4674
CATTTCGCCGAAGCCGGGGCCGCTGTTTTTCTGCGGCTCAA
>N_4675
TTCTGCGGCTCAAGGGCGGGCTGGTTGAGATTCCTGAGATG
>N_4676
GGGCGGGCTGGTTGAGATTCCTGAGATGGGTCAGCAGTGTG
>N_4677
AGCAGTGTGATGTCGTTGGGCATAATGGGATCACTTTCCTA
>N_4678
CGTTGGGCATAATGGGATCACTTTCCTATTTCAAGGGCCTT
>N_4679
CACTTTCCTATTTCAAGGGCCTTGAGCGCCATGCGCTTGGC
>N_4680
GCGCTTGGCCGATTGCACCACGGTGACGTTGGCTTCGTAGG
>N_4681
CACCACGGTGACGTTGGCTTCGTAGGCACTGGTCGCCGACA
>N_4682
ACTGGTCGCCGACATCATATCGACGATCTCGTCCATCACGT
>N_4683
ATATCGACGATCTCGTCCATCACGTTGATGTTGGGCATGGC
>N_4684
CACGTTGATGTTGGGCATGGCCACATACCCCTGCGGATCGG
>N_4685
GGCGTCGGGGTGGGCGGGGTCATAGACCATGCGGGGCGCCC
>N_4686
CTGCACCTGCACCCCCTGAACCGCCCCCTTGAGGTTGCTGT
>N_4687
GAACCGCCCCCTTGAGGTTGCTGTCCAGTTGTTTTTCAAAA
>N_4688
GTTGCTGTCCAGTTGTTTTTCAAAAGCCGTGCCTACCGGAC
>N_4689
TTTTCAAAAGCCGTGCCTACCGGACGGAAAACCACATTTTT
>N_4690
GGACGGAAAACCACATTTTTCTTTTTATAGGGTCCGCCTTC
>N_4691
CATTTTTCTTTTTATAGGGTCCGCCTTCCGGGGTGCTGGTC
>N_4692
CCGCCTTCCGGGGTGCTGGTCGTCTCCACATTGGCCAGGTT
>N_4693
GCTGGTCGTCTCCACATTGGCCAGGTTCGAGCTGATGGTAT
>N_4694
TTTCATGCTGGTAAAGATATCCATGGCCTGCTCCTCCTTAA
>N_4695
GCTCCTCCTTAACGGCCGTCCTGGGCCGCGTACTTGAGAAG
>N_4696
GGGCCGCGTACTTGAGAAGGCCCATCTTTTTGTTGAGCATC
>N_4697
ATCTTTTTGTTGAGCATCTGCGCTGCGGCCTCGAAGAGAAT
>N_4698
GCTGCGGCCTCGAAGAGAATCTGGTTTTCCGCCAGTCCGAT
>N_4699
TTTTCCGCCAGTCCGATCATCTCCTGGTCGAGATTGACATT
>N_4700
TTGACATTGTTGCCGTCACCCAGACCCGAGCGGTCGGGGGT
>N_4701
GAGCGGTCGGGGGTGCGCATCACTTTGCCCTGCACCTGGTC
>N_4702
TGCTGCGGGTGCGTGGTGGCCATCCCCTGGCCATCGCGGCC
>N_4703
AGACGCGCCGGTGCGTATCCCGGGGTCTGGGCATTGGCGAT
>N_4704
TCCCGGGGTCTGGGCATTGGCGATATTGGAGGCAATGACAT
>N_4705
AGATCCATGACCTTCTGCAGCAATTGACCCGTTTTGTCGAA
>N_4706
GACCCGTTTTGTCGAAAATTCCCAGTGTCGACATATAAAAA
>N_4707
AGTGTCGACATATAAAAACTCCTTTGACCGGAAAAACCGAC
>N_4708
AACTCCTTTGACCGGAAAAACCGACACGCATTTTGATCCCA
>N_4709
AAACCGACACGCATTTTGATCCCACCGTGTGTCGATATTTT
>N_4710
AAGGGAGAGTGACATCAGTTCGAGCATCTCCCGTGCCATCT
>N_4711
AGTTCGAGCATCTCCCGTGCCATCTTTTGCCACTGCTCACT
>N_4712
CCATCTTTTGCCACTGCTCACTATTGGCCTCATCGACCAGT
>N_4713
CTGCTCACTATTGGCCTCATCGACCAGTCGCTGAAAAAGGT
>N_4714
TGAAAAAGGTTAAGCGCCTGCTCTTTGCGTCCCTGCTGCTG
>N_4715
TCTTTGCGTCCCTGCTGCTGCATGATCTGCCCGATTCGATA
>N_4716
TACAGGGCCTGGTCGGCGGTCTCCTCCACGGCAACAAGCTG
>N_4717
GGCGGTCTCCTCCACGGCAACAAGCTGTTGGAAATAGGGCA
>N_4718
CTGTTGGAAATAGGGCAGCGCTTCCCCGGGACGGTTGGACC
>N_4719
CAGCAGCAGATCCCCCGCATCATCTTCAAGATCGAGTTCCG
>N_4720
TTCAAGATCGAGTTCCGGGGCCAGACGCATAAGAGCGCTGG
>N_4721
AGACGCATAAGAGCGCTGGCCGCATCCTCATAACGGTTGAC
>N_4722
CATAACGGTTGACCTCAAAGCAGAGGCGACCGGCCCACAGA
>N_4723
CAAAGCAGAGGCGACCGGCCCACAGATCAAGTTCGGGAGAG
>N_4724
TTCGGGAGAGGCGGGGCGACCGGTGGCAGAGAGGAGGTCGG
>N_4725
GAGAGGAGGTCGGCGGCCTGCTCCCGGCGATTCAGTTCCAT
>N_4726
CCGGGCTTCGAAAAGCAGAACCGAAGCGCGATCCTCTCCTT
>N_4727
AGCAGAACCGAAGCGCGATCCTCTCCTTCGGGATATTCCCG
>N_4728
TTCCCGGGCGTACTGCCGGGCGTATTCGACTGCCAGACCGT
>N_4729
GGGCGTATTCGACTGCCAGACCGTGCTGGCCGCTGAGAAAG
>N_4730
GGCCGCTGAGAAAGAGAATTCGCACCAGCGGAAGATACAAA
>N_4731
ACCAGCGGAAGATACAAACCCCGCTCGCGCCCCGGCACCCG
>N_4732
AAACCCCGCTCGCGCCCCGGCACCCGGTTGTTGTCCAGCAT
>N_4733
AGAGGCGCGCTGCAAAAGAGCCATGTCGCCATAGGCGCCCG
>N_4734
GAGCCATGTCGCCATAGGCGCCCGCCAACCGTTCCAGAAAA
>N_4735
ACCGTTCCAGAAAATCCCAGCTGATGCGACGATCAAGCAGA
>N_4736
GCGCTCCACCATCACCAGAGCCTGCAGATAGTCTTCGTCGG
>N_4737
AGATAGTCTTCGTCGGCAATCATGTCCTCAATGACCCCGGG
>N_4738
ATGTCCTCAATGACCCCGGGCAGGATCTCGCCCAGCAGCGC
>N_4739
CTCGCCCAGCAGCGCTTCGGCATGGGGACGCAGATCTCCAC
>N_4740
TTCGGCATGGGGACGCAGATCTCCACTGAAATGGTTGCGGA
>N_4741
GAAATGGTTGCGGACAAAATCTTCCAGCACCGTCACGCAGC
>N_4742
ATCGCGATTGAGGTACAGAGCCAGGGCCTGCTTAAAGCGCG
>N_4743
GGCCTGCTTAAAGCGCGCCTCTTCCCGCAGGGCCCGCTCGG
>N_4744
GCCTCTTCCCGCAGGGCCCGCTCGGAGAGATTCTCCGCATG
>N_4745
ACGCTGCCCGCCTCGACTTTCGGGAAAAGCCACCAGGATCC
>N_4746
CCAGGATCCGGTCAAGCAGGCGGCGTGCCCCTTCGATATCG
>N_4747
CCCCTTCGATATCGTCCCGCCGCAAAGCAGCCTGCACCTGG
>N_4748
CAAAGCAGCCTGCACCTGGGCAAAATAAGCGAGCCCTTCAT
>N_4749
ACCTGGGCAAAATAAGCGAGCCCTTCATCCGGATGACCGCT
>N_4750
GAGCCCTTCATCCGGATGACCGCTGATCAGCTGCGCCAGTC
>N_4751
CTCCTCGGCTTTCAGGTAAGCACCGCCGCGGTAAAGAGCCC
>N_4752
AGCACCGCCGCGGTAAAGAGCCCGGGCGAAATGCTCCAGTG
>N_4753
AGAGCCCGGGCGAAATGCTCCAGTGCATTCGGGTCACGCAA
>N_4754
CATTCGGGTCACGCAAAGGGCCATACTGCTCCTCCATCTCC
>N_4755
GGGCCATACTGCTCCTCCATCTCCGCAAAAATTTCTGCAGC
>N_4756
CTCCGCAAAAATTTCTGCAGCCTCTTTATTACGTTCCAATC
>N_4757
GCAGCCTCTTTATTACGTTCCAATCCGGACAAACTGCAGGC
>N_4758
GGACAAACTGCAGGCATACCCGAGGCGCCGCAGAGCATCTG
>N_4759
CCCGAGGCGCCGCAGAGCATCTGTCGTTCCGCTCAGATTGA
>N_4760
CCGCTCAGATTGAACGAAGACAGGGTTTCATGGGCCTGATC
>N_4761
CGAAGACAGGGTTTCATGGGCCTGATCATATTTACCCTGCG
>N_4762
ATGGGCCTGATCATATTTACCCTGCGCCAGAAGCAATTCTC
>N_4763
TATTTACCCTGCGCCAGAAGCAATTCTCCCCGCAACAACAA
>N_4764
AGCAATTCTCCCCGCAACAACAACAGGCGCGGGAGAAGAAA
>N_4765
CTGAGACAACGCCTGCTCCACCTCGTAAAGCCCCAGATAGG
>N_4766
GTAAAGCCCCAGATAGGGGTCGCCATTGACGGCATGGCAGT
>N_4767
TCTCAGGCGTTGTGCGCTGTCCGGGTAGTTTTCCACGAAGC
>N_4768
CACGAAGCGGCGCAGGGTGGCGCCGGCTGCTTTGGGGCGAC
>N_4769
ATCGCGCAGCAGGGCCTCGGCATAAAACACCAGGAAAGCCT
>N_4770
ATAAAACACCAGGAAAGCCTCGCGCACCGCACCTTCAAGAG
>N_4771
CGCACCTTCAAGAGGTTTATCCAGCAGCGTCGCGGCACTCT
>N_4772
GGCACTCTGGCGCGCCTTCGCCCAATCCCCTGCGTCCGCCT
>N_4773
TTCGCCCAATCCCCTGCGTCCGCCTCTGCTCGCGCCTCATT
>N_4774
GCGTCCGCCTCTGCTCGCGCCTCATTTAATGCAGGCGGCAG
>N_4775
TTTAATGCAGGCGGCAGAGCCTTGTCGTCCACCCCGGCGGG
>N_4776
CTCGAAGGAAAAAGGCGTCTCCCATTCCTTGAAAAACCTTC
>N_4777
ATTCCTTGAAAAACCTTCGCCAATCTTCACTGTAGGGCGAA
>N_4778
TCACTGTAGGGCGAACCGGTCGATTTGGTCACCGTCGCGCC
>N_4779
CGATTTGGTCACCGTCGCGCCGTCCGCCCCAGCCTGAGAAA
>N_4780
AGAAAAGCCCGTAGTCTGGTCGACAATGGCAAGACGCTGCC
>N_4781
CCTCCCCCGTTCCGACCAGTCGACATGCAGCTGGACCTGCC
>N_4782
CAGCTGGACCTGCCCTTGGCCTGAATCATACCGGACCCGGG
>N_4783
GGGCATCGGTTGGCGGACGGCGAAACAGAAAGGACACCATC
>N_4784
CGAAACAGAAAGGACACCATCAGACCTTCGCGCCGGCTGAT
>N_4785
AGACCTTCGCGCCGGCTGATCAGTAGAGTGCGAATGAGACT
>N_4786
TCAGTAGAGTGCGAATGAGACTTTCATCTTCGGGCAACTGG
>N_4787
AACTGGCGGAAGCCAGCGGCCACTTCAGTGCCTGCAAGCAT
>N_4788
AGCGGCCACTTCAGTGCCTGCAAGCATCACATCGACTCGCT
>N_4789
GCAAGCATCACATCGACTCGCTGCCCCGAAACAACAACCTC
>N_4790
CCGAAACAACAACCTCTGGTCGAACCGGCCCGGAAAGATCC
>N_4791
TCGAACCGGCCCGGAAAGATCCATAAAGATGCGGGCCTGCT
>N_4792
AGATCCATAAAGATGCGGGCCTGCTGGCGGCTCTGCTCTTT
>N_4793
CGGGCCTGCTGGCGGCTCTGCTCTTTCTGCATCCCCCTCAG
>N_4794
TCTTTCTGCATCCCCCTCAGCATGACCTCTTGCGCAGCTGC
>N_4795
CATGACCTCTTGCGCAGCTGCCGTGACAGGCAGCATAGTCA
>N_4796
ATAGTCAACCAGATCAACAGCCAGATCAGAACTCGAAATTG
>N_4797
AGAACTCGAAATTGTTTTTTCAAAAAATCCACCCCCGAACA
>N_4798
TTTTTCAAAAAATCCACCCCCGAACACCTTCTCGCTAAAGA
>N_4799
CACCCCCGAACACCTTCTCGCTAAAGAAATCCTTTTCACTT
>N_4800
CTCGCTAAAGAAATCCTTTTCACTTTTCATGATGCAGTGAT
>N_4801
CGCCAACCCGCCCTCAGAATCGACGGAAGCGAGTCAGCTGG
>N_4802
AGCTGGGAAAGAATTAAAAGCGAATTCCATGCCAACCCATA
>N_4803
AAAGCGAATTCCATGCCAACCCATAATCAAGAAAAAAACCG
>N_4804
ACCCATAATCAAGAAAAAAACCGCCACCTGTCGGCATTTTG
>N_4805
ATTTTGACAGCCACCAGGATCGGAATTTTGAATCCGTGTGG
>N_4806
CCAGGATCGGAATTTTGAATCCGTGTGGAGTGACGGGTGAA
>N_4807
TTTGAATCCGTGTGGAGTGACGGGTGAAGAGAAAGGGCAGG
>N_4808
TGACGGGTGAAGAGAAAGGGCAGGTTTTCACTGGCAGATCT
>N_4809
TTTTCACTGGCAGATCTGCTCCTCACGCCTCACACCTCACA
>N_4810
GCCTCACACCTCACACCTCACCTCCCCTATTGGCCCGTTTT
>N_4811
CCTCACCTCCCCTATTGGCCCGTTTTCTGCTTTCATCGACG
>N_4812
ATTGGCCCGTTTTCTGCTTTCATCGACGTGCATAGCACATG
>N_4813
TTTCATCGACGTGCATAGCACATGACAGCATTGTAAAAAAT
>N_4814
AAAATAGTAATTAGGTATTGCTAATTATAAAAAATTTTATT
>N_4815
ATTATAAAAAATTTTATTAACCTGAAGCCGCAACCTTTCGA
>N_4816
GCAACCTTTCGAATCTCTGCCGGGGCAAGGCCCCTTCAACC
>N_4817
CTGCCGGGGCAAGGCCCCTTCAACCCGTCGGCGCCTGCGCG
>N_4818
TCAACCCGTCGGCGCCTGCGCGCCGACGTATGCAAGGAAGC
>N_4819
CGCCGACGTATGCAAGGAAGCCGCACATGAGCAACATAAGC
>N_4820
CCGCACATGAGCAACATAAGCGACGATCAGATTGAAATTCT
>N_4821
TTTGTCACCGAAAGCCGGGACATGATCGAACAGCTCGAACC
>N_4822
CGGGACATGATCGAACAGCTCGAACCGACCATTATCGAGTT
>N_4823
CAGCTCGAACCGACCATTATCGAGTTGGGGCAGAGCTGCCA
>N_4824
GGCAGAGCTGCCACGACGCCCAGTGCTGGGAAACCCTTGGA
>N_4825
GGGAAACCCTTGGATGCCCGCAAACCGACTGCGCGCGCCAT
>N_4826
TGGCTGCAGATGGGGAATATCGGCGATGGCAACGGCAGCTG
>N_4827
CAGCTGCATCTACACCGAATCGAAACAGGACTGTCTGCAGT
>N_4828
TGCCGGGTGTTCCAGATGATCAACGGCGACGGCCCCACCAT
>N_4829
ATCAACGGCGACGGCCCCACCATGAACGCCATCTTCCGCCT
>N_4830
TTTCATTCCATGAAGGGCAGCGCCGGGTTTCTGGAACTCAA
>N_4831
TGGAACTCAACCACATTACCCGCGCGGCTCATACGGCGGAA
>N_4832
ATGGAAGCAGAGCATGTCAACCTGCTGTGCTCCGCCTGCGA
>N_4833
TTTCTCCGACGAGGGGATGGCCGAAGACGCCGAGAAAATCT
>N_4834
TCGCGCCTTGAAGCCGCAATCAGCGAAGCGAAACAAAGCGC
>N_4835
ACAACCAGGTGCCTGTCCCCCGGCTCCTCAACAGGAAGCGC
>N_4836
CGGCTCCTCAACAGGAAGCGCCCCCCGCTGATACGCAGGAG
>N_4837
CCCCGCTGATACGCAGGAGGCGCAAGACGAGGAAGTCCTCG
>N_4838
GAGGCGCAAGACGAGGAAGTCCTCGATTTCGAACTCAACAT
>N_4839
AGGAAGTCCTCGATTTCGAACTCAACATCACCCCCGAAATG
>N_4840
TTCGAACTCAACATCACCCCCGAAATGCTGGAGAAGTTCGT
>N_4841
GATGAACTGCTGCAGAACGCCGAGCAGGATCTGCTCAAATG
>N_4842
CTCAAATGGGAGGAGATCCGCGACAATCCTGATATCATCGG
>N_4843
ATCCGCGACAATCCTGATATCATCGGCGCCCTGTTCCGCAA
>N_4844
ATATCATCGGCGCCCTGTTCCGCAACATTCACAGCTTCAAG
>N_4845
AAGGGCAACTGCGGCTTTTTCGGCTTCGCCGAGATGGAGCG
>N_4846
GCTTCGCCGAGATGGAGCGACTCTCGCACCAGATGGAGACC
>N_4847
GAGACCATTCTCGATGCGGTCAAATCCGGCCGGGATTTCGG
>N_4848
CGATCTGCAGAAAGGGGGCGCAGGCAGCGTTGCCGACCTCG
>N_4849
TGGAGGAGCTGGGCGCCATTCTGGAAAGCGGCATCGACCTG
>N_4850
CACCCGAGCGCAAAGAGGAACCTGCCGAAGAAACCCCACCG
>N_4851
CGAAGAAACCCCACCGGCGCCGCCCGAGCCGAGCGGCACAG
>N_4852
AGCCGAGCGGCACAGCACCGCCGGCGGAGGAGAAAAAAACG
>N_4853
GCCGGCGGAGGAGAAAAAAACGCCCGAAGCAGCAAAACCTG
>N_4854
CGAAGCAGCAAAACCTGCGGCAAAGCCCGCCCCGGAAGCGA
>N_4855
GGCAAAGCCCGCCCCGGAAGCGAAAGCCCAGCCCCAGCAGG
>N_4856
CGCGTCGACCTGGAAAAGCTCGACAACCTGATCAACCTCAT
>N_4857
AGAACATGCTGATCCGCAATCCCGATCTCGACGGGCTTGAG
>N_4858
CTGGAGAACTTCCAGAAAGCCGGCCAGCACATGAGCAAGCT
>N_4859
GCTGCGCATGATCCCGGTTTCGGGCCTGTTCCGGCGCATGA
>N_4860
GACATCTCGCTCAAAGCCGGCAAGAAAGTGGAACTCAAACT
>N_4861
AAGCCGGCAAGAAAGTGGAACTCAAACTCTCCGGCGAAGAG
>N_4862
GTGGAACTCAAACTCTCCGGCGAAGAGACCGAGATGGACAA
>N_4863
ACCGAGATGGACAAGACGGTCATCGAGACCATCACCGATCC
>N_4864
TCCTGCGCAATTCCTGCGATCACGGTATTGAGCCGCCGGAA
>N_4865
AAAAGGCGTGGTGCGCCTGTCAGCCTGCCATGAAGAGGGCG
>N_4866
TCAGCCTGCCATGAAGAGGGCGAGGTGTGGATCACCATCGA
>N_4867
AGAGGGCGAGGTGTGGATCACCATCGAGGACGACGGACGCG
>N_4868
GAGGACGACGGACGCGGACTCGATCGGGACAAACTTCTGGC
>N_4869
GGACAAACTTCTGGCCAAGGCGATCAGTAAAGGCCTGGTGG
>N_4870
GCCAAGGCGATCAGTAAAGGCCTGGTGGAGGGCGACGGCTC
>N_4871
AAAGGCCTGGTGGAGGGCGACGGCTCCGACATGTCGGACAG
>N_4872
GGGCGACGGCTCCGACATGTCGGACAGGGCGATCTACAACC
>N_4873
GACATGTCGGACAGGGCGATCTACAACCTGATTTTCGCCCC
>N_4874
GCGATCTACAACCTGATTTTCGCCCCCGGCTTTTCTACCGC
>N_4875
GATTTTCGCCCCCGGCTTTTCTACCGCCGACAAGATCACCG
>N_4876
ATGGACGTGGTGCGCCAGAACCTGGACAAAATCAAGGGACG
>N_4877
ACCTGGACAAAATCAAGGGACGGGTCGAGGTCAACAGCAAG
>N_4878
GGACGGGTCGAGGTCAACAGCAAGCCCGGCAAAGGCACGCG
>N_4879
CTGGTGCGCACCGGACAGACCAAGGCGATTCTGCCGACGCT
>N_4880
CGATCTGCGAAGCGTTCAGGCCACGGGGAGATGCCCTGACC
>N_4881
GGAGATGCCCTGACCATTACCCCGGATGGCGACACCCTGAT
>N_4882
CATTACCCCGGATGGCGACACCCTGATCCGGGTGAGGGAGA
>N_4883
ATCCGGGTGAGGGAGAGCTTCTACCCCGTACTTCGCCTTTA
>N_4884
AGCTTCTACCCCGTACTTCGCCTTTACGAAGTTCTGGGCAA
>N_4885
CGCCTTTACGAAGTTCTGGGCAAGCAGCCCGATTCGGAACA
>N_4886
GCAAGCAGCCCGATTCGGAACAGATCACAGATGGCATCCTG
>N_4887
ATCACAGATGGCATCCTGATCACCCTGGAGAACCAGGACAA
>N_4888
ATCACCCTGGAGAACCAGGACAACCGCCTGTGCCTGCTGGT
>N_4889
GCCTGCTGGTGGATGAAATTCTCGGCCAGCAGCAGACGGTC
>N_4890
CTCGGCCAGCAGCAGACGGTCATCAAGGGTCTTTCCGACTA
>N_4891
GTCATCAAGGGTCTTTCCGACTACATCGGCTCGGTACGCGC
>N_4892
GCCGTTTCGGGCTGCACCATCATGGGCAACGGCGAAGTCTG
>N_4893
TGATTCTCGATGTAGGCAGTCTTATGGAGATCAGTCACGGC
>N_4894
GCAGTCTTATGGAGATCAGTCACGGCGAAAGTCTGGCCGGG
>N_4895
CAGTCACGGCGAAAGTCTGGCCGGGGCCTGAAAGCAGACGT
>N_4896
GTCTGGCCGGGGCCTGAAAGCAGACGTCGGACATGTAGCTG
>N_4897
AGACGTCGGACATGTAGCTGCGGCAACTTGAGGTTCTCCTC
>N_4898
AGCTGCGGCAACTTGAGGTTCTCCTCTTTATCAATAAAGTC
>N_4899
TCCTCTTTATCAATAAAGTCCGGAAATCAATGAGCGATCAC
>N_4900
TCCGGAAATCAATGAGCGATCACTCTCCCTGCGCCCCGGTA
>N_4901
ACTCTCCCTGCGCCCCGGTACGGTCGAAAGACGCCGCCCCT
>N_4902
GAAGAATTCAATCTGCTGCGCCGGCTGATCAAAAGCCGCTT
>N_4903
ATCAAAAGCCGCTTCGGCATCAACCTCACTGACCAGAAGCG
>N_4904
AACCTCACTGACCAGAAGCGCTCGCTGGTGGTGGGGCGGCT
>N_4905
TGGTGGGGCGGCTGCAGAAGCTGCTGCGCGGCGAGGGGTTC
>N_4906
CTGCTGCGCGGCGAGGGGTTCGTTAATTTCAAGCAGTACTA
>N_4907
AGGGGTTCGTTAATTTCAAGCAGTACTACGAATACCTGGTC
>N_4908
TTCAAGCAGTACTACGAATACCTGGTCAACGATAAAAGCGA
>N_4909
CGGGGTCTGAGCGAGCTGATCAATCGCATCTCGACCAACCA
>N_4910
TCGACCAACCACACGTATTTCAACCGGGAAAAGGCTCATTT
>N_4911
AACCGGGAAAAGGCTCATTTCGATTTTTTTCAGCAGACCGC
>N_4912
AACAACCGCGACCTGCGCATCTGGTGCGCGGGCTGCTCGTC
>N_4913
GTCGGGAGAAGAGCCCTACACCCTGCAGATGCTGATGATGG
>N_4914
ATGCTGATGATGGAACATTTCGGCAGCGAGTATTCGAAATG
>N_4915
TATTCGAAATGGGACGCCGGCATCCTGGCGACCGACATCTC
>N_4916
GGCATCCTGGCGACCGACATCTCCGAGCGGGTGCTCTCCAT
>N_4917
GACATCTCCGAGCGGGTGCTCTCCATCGCCCGCGCCGGCAT
>N_4918
CGCTGCAGAATAAATATTTCCGCAAGCTGCCCGACGGCAAT
>N_4919
AAGCTGCCCGACGGCAATTGCCAGGTCACTGAAGCGGTGCG
>N_4920
GAAGCGGTGCGCAAAGAGATCGTTTACCGGCGCTTCAACCT
>N_4921
GAGATCGTTTACCGGCGCTTCAACCTGATGAACGAGAAATT
>N_4922
AACCTGATGAACGAGAAATTCCCGTTCAAGAAACCGTTTCA
>N_4923
AGAAATTCCCGTTCAAGAAACCGTTTCACATGGTCTTCTGT
>N_4924
AAACCGTTTCACATGGTCTTCTGTCGTAACGTCATGATTTA
>N_4925
GATTTACTTCGATCAGCAGACACGCGAGGGGCTGGTGCAGA
>N_4926
AGACACGCGAGGGGCTGGTGCAGAGATTCAATCAATCCACT
>N_4927
GGTGCAGAGATTCAATCAATCCACTGTCAACGGGGGGTATC
>N_4928
CCACTGTCAACGGGGGGTATCTGTTCATCGGGCATTCGGAA
>N_4929
GTATCTGTTCATCGGGCATTCGGAAACCCTCGGCCGCAATC
>N_4930
CCCTCGGCCGCAATCACGCACTGTACCGCTATGTGATGCCC
>N_4931
CACTGTACCGCTATGTGATGCCCGCCGTTTTCCAGAAAGGG
>N_4932
CGCCGTTTTCCAGAAAGGGGCCTGAGAACCCATGGCGATAA
>N_4933
AGGGGCCTGAGAACCCATGGCGATAAGAAAAGTCCGTGTTC
>N_4934
CGTCGGCTCCGCAGCCGATCCCTACCAGGCGCGCGACAAGA
>N_4935
ATCGTCGCCCTCAAGCCCGACGTCCTCACCCTCGATGTCGA
>N_4936
CACCCTCGATGTCGAGATGCCGCGCATGGACGGGGTGGAGT
>N_4937
TGATGCCGCAGCACCCCATGCCGGTAGTGATGGTCAGCTCG
>N_4938
ATGCCGGTAGTGATGGTCAGCTCGCTGACCCAGAAGGGCAA
>N_4939
GGTGGATTTCGTCGCCAAGCCGACCTCCGACGTGGCGCGCG
>N_4940
AGGCAATGATGCTGGAGTTGCGGGTCAAGGTCAAAATCGCC
>N_4941
GTCAAAATCGCCTCGACCGCCAACGTCGAGCACTGGAAAAA
>N_4942
AAACCGCCCGCCCGCAGGCGCTCCCCGCCCCGCCGTGGTTT
>N_4943
TCCCCGCCCCGCCGTGGTTTCCAGCGGCGCGCTGGCTGAAT
>N_4944
GAATCGACCGACAAGGTTATCGCCATCGGAGCCTCAACAGG
>N_4945
CTCAACAGGCGGCACCGAAGCGATCAAGAAAGTGATCACCC
>N_4946
GAAGCGATCAAGAAAGTGATCACCCGTTTTCCCGCCACCTC
>N_4947
AGTGATCACCCGTTTTCCCGCCACCTCACCCGGAGTCGTGA
>N_4948
CACCCGGAGTCGTGATCGTACAGCACATGCCGGCCGGCTTT
>N_4949
GAACGCCTCAACCAGCTGTGCGCCATGGAGGTCAAGGAGGC
>N_4950
GAGGTCAAGGAGGCCGAACACGGCGACCGCGTCATGTCGGG
>N_4951
ATGTCGGGACGGATTCTGGTCGCACCCGGGGAAAAACAGAT
>N_4952
TGGTCGCACCCGGGGAAAAACAGATGCGGGTGATTCGCTCT
>N_4953
AAAAACAGATGCGGGTGATTCGCTCTGGCGGATTCTACCAG
>N_4954
TCTACCAGGTGCTGTGCGAGCCGGGGGAAAAGGTCAGCGGC
>N_4955
GGGGAAAAGGTCAGCGGCCACTGCCCGTCGGTGGACGTGAT
>N_4956
GTGATGATGCACTCGGTGGCCAAGCATGTCGGCCGCAACGC
>N_4957
ATGCTCACCGGCATGGGCGCCGATGGTGCCGACGGCATGAG
>N_4958
GCCACCTCGGTGGTCTTCGGCATGCCCAAAGTGGCCTTTGA
>N_4959
TGCCCAAAGTGGCCTTTGAACGCGGCGGAGCCGAACGACTG
>N_4960
ACATCGGGCCGGCCCTGCTGCGGCTGGTAACAGAGAAGCGC
>N_4961
CGCGCATGAGTCTACTTGTTCTCGGCATCGGCGACCTGGGC
>N_4962
CCACTAAAAACCGCGACGACCTGGTGAAGACCTACGCCCTA
>N_4963
CGACCTGGTGAAGACCTACGCCCTAGGTTCCTGCGTGGCGG
>N_4964
GGTTCCTGCGTGGCGGTCGTCATGCTCGACCCCAAAACGCG
>N_4965
TGCTGCGCGAGATGGCCAAGCACGGCTGCGACCCCTCAGGG
>N_4966
ACGGCTGCGACCCCTCAGGGCGCGGCTTTATCGTGAAAATG
>N_4967
CGGCTTTATCGTGAAAATGGCGGGCGGCGCGCGGGTCATGG
>N_4968
ATGGCGGGCGGCGCGCGGGTCATGGACCCCAACGACACCTT
>N_4969
CGGGTCATGGACCCCAACGACACCTTCAACATCGGCAAGCG
>N_4970
AACGACACCTTCAACATCGGCAAGCGCAACCATCTTGCGGC
>N_4971
CAAGCGCAACCATCTTGCGGCGCGCAAGGCTCTCTGGGCGC
>N_4972
CTGGGCGCTCGGCCTGGGCGCAGTAGCCGAGGATGTGGGCG
>N_4973
GCAGTAGCCGAGGATGTGGGCGGCAATTTCAGCCGCACTGT
>N_4974
ATGTGGGCGGCAATTTCAGCCGCACTGTCACCGTTACGGTG
>N_4975
CGCAACGGCGAGGTGATGCTCTCCTCGCCGGGCCGCCCGAA
>N_4976
CATTCACCTGGAGAAAAACGCCATCGATTTCTATAAAAAGA
>N_4977
TCGATTTCTATAAAAAGATGCAGTCCGGCTGCGAAGGCGCG
>N_4978
TCCGGCTGCGAAGGCGCGCCCATGGCGTCGATTTTCGAAAA
>N_4979
GCGCCCATGGCGTCGATTTTCGAAAAGCTGCTCAACGACGA
>N_4980
ATTTTCGAAAAGCTGCTCAACGACGAAACCCGCCATCTTCA
>N_4981
ACGAAACCCGCCATCTTCAGCAGCTTGAAGATTTGTATGAA
>N_4982
GTATGAAAAAATCTTTATGACTGAAAACTAGCTGCGTAGAA
>N_4983
TTATGACTGAAAACTAGCTGCGTAGAATGTCAGGAAATTCT
>N_4984
GCGTAGAATGTCAGGAAATTCTGGATAATGATGTTTTTTTT
>N_4985
ATGATGTTTTTTTTTGGTTTCTTCAAGCCGCCGCAGGGATC
>N_4986
TTGGTTTCTTCAAGCCGCCGCAGGGATCTTCTTGCGGCGGT
>N_4987
GCGGCGGTTTTCTTTTTAGTCTCATGGTGTGAAAAAGCTAG
>N_4988
AGTCTCATGGTGTGAAAAAGCTAGTTTAATACCATATTTTT
>N_4989
CATATTTTTTAATTTTTTCGCAGACTTTCCAGTTTTGAAAA
>N_4990
ACAGTGTTATATAAATAATACAGGCAATAGAGTTGCTGCAG
>N_4991
TACAGGCAATAGAGTTGCTGCAGGTTGACAAACAGATCATA
>N_4992
CTGCAGGTTGACAAACAGATCATAGGGGGAAGAAATGACAC
>N_4993
ATCATAGGGGGAAGAAATGACACCTTCAGAGTTCGTGATGG
>N_4994
CTTCAGAGTTCGTGATGGGTCTGTTCGCCTTGTTTGTTGCG
>N_4995
TTGCGCTGTTTTCACTGGGGCGCGGATTGTCGGAGGAGGAA
>N_4996
GGATTGTCGGAGGAGGAATTCTACCGGCTGACCAAGCTCAA
>N_4997
TTCTACCGGCTGACCAAGCTCAAGAAGGCCCTGGGGCGCAC
>N_4998
AGAAGGCCCTGGGGCGCACTCACGGGATCCTCTGTTTTTTC
>N_4999
ACGGGATCCTCTGTTTTTTCCTGACCGATGTCGCCCTGCCA
>N_5000
CTGCCACTGGTGGTCGGCATCATGTACCTGAGCAAGAGTGC
>N_5001
CATGTACCTGAGCAAGAGTGCCGCGGATTCGGGTGTTCTCT
>N_5002
GTGCCGCGGATTCGGGTGTTCTCTACATGGTACCCTGAGCC
>N_5003
GGTGTTCTCTACATGGTACCCTGAGCCTACGCCGTAACCGC
>N_5004
CCTACGCCGTAACCGCTCTGCAAAGATCTGAATAATCCTTA
>N_5005
TCTGCAAAGATCTGAATAATCCTTAAAGGAATCGGTGCTTT
>N_5006
AATCCTTAAAGGAATCGGTGCTTTTCTCTGATCCCCTCCCT
>N_5007
CCTCCCTCCCTCTGTGTTTTCTATATAGCCCCCGATTTACC
>N_5008
TCTATATAGCCCCCGATTTACCCGTACATGTCTTCCCCGCC
>N_5009
GATTTACCCGTACATGTCTTCCCCGCCTTATTTCTGGTCTT
>N_5010
ATGTCTTCCCCGCCTTATTTCTGGTCTTGCGTCTTTTAATC
>N_5011
CTGGTCTTGCGTCTTTTAATCAATACCGCTCTCGGGTAGGA
>N_5012
CGGGTAGGATTGAAGTTTATCAACCCCCTGTTGGAAACAGA
>N_5013
TATCAACCCCCTGTTGGAAACAGATATTATGAAACTTGGTA
>N_5014
TGGAAACAGATATTATGAAACTTGGTAAAATTCTCAAGCAG
>N_5015
AACTTGGTAAAATTCTCAAGCAGATCGGCGAGGAGATGGCT
>N_5016
GATCGGCGAGGAGATGGCTTCGCGGGAGGAGCGGGGCAGGG
>N_5017
GCTTCGCGGGAGGAGCGGGGCAGGGTGGCCGGCTACATCCC
>N_5018
CGCTGGCTGACGGACGGGTGCTCAGCGTGGGGGACGCGGAT
>N_5019
CGGGTGCTCAGCGTGGGGGACGCGGATGAGCCTTTTTCCAT
>N_5020
GGACGCGGATGAGCCTTTTTCCATCCAGAGCGTTTCCAAAG
>N_5021
TTTTCCATCCAGAGCGTTTCCAAAGTATTTACCCTGGCCCT
>N_5022
GCGTTTCCAAAGTATTTACCCTGGCCCTGGCCCTCGGGCGT
>N_5023
TTTACCCTGGCCCTGGCCCTCGGGCGTTACGGAAATCAGCT
>N_5024
GTTACGGAAATCAGCTCTGGCGTCGCGTGGGACGTGAACCG
>N_5025
GCGTCGCGTGGGACGTGAACCGTCCGGGAGGTCGTTCAACT
>N_5026
CCGTCCGGGAGGTCGTTCAACTCGATCCTGCAGCTCGAACA
>N_5027
CGTTCAACTCGATCCTGCAGCTCGAACAGGAGAACGGCATC
>N_5028
CAGCTCGAACAGGAGAACGGCATCCCGCGCAACCCCTTTAT
>N_5029
AACGGCATCCCGCGCAACCCCTTTATCAACGCCGGGGCCAT
>N_5030
CCCCTTTATCAACGCCGGGGCCATTGTGGTCACCGATGCCA
>N_5031
TTGTGGTCACCGATGCCATCCTGGCCGGCAGCACTCCGCGT
>N_5032
GCAGCACTCCGCGTGAAGCGCTTGCGACCCTGATGACCTTT
>N_5033
TGCTTGATACGCCGGATGCCCTGCAGGAAGAAAAACAGAGC
>N_5034
AAGAAAAACAGAGCGCCGAGCAGGAACTGGCCGAGGTGGAG
>N_5035
TGCCGGAAGCCGAAAAGAAACTGCGTGAACTCGGCGAAGAG
>N_5036
AAGCCGCCATGCAGGGTGCCCTTGCCGACTTGGAGCATCTT
>N_5037
AGGAAGAACTTGAGCAGTTGCGGGAACGGGAGAAGACGCTG
>N_5038
GGGAGAAGACGCTGACCTTTCGTGCGCAGTCGTTGAAGCTC
>N_5039
CAGTCGTTGAAGCTCGGGTTCGATCTGCTCGATGAGGCCGT
>N_5040
GATGAGGCCGTGACCGAGTTCCGCCAGTCCTATCTGCAGAA
>N_5041
ATTTTGCCGCCGATATCGGTCATTATCTTTCCAAGACCACG
>N_5042
GGTCATTATCTTTCCAAGACCACGGCGGGCCGTTATGCCGA
>N_5043
GCCGAAGCGCGTCTTGATGACGACTTCAACCTCTTCATCAA
>N_5044
GACGACTTCAACCTCTTCATCAAAACCCGCTCCGGCCAGTG
>N_5045
GTGGAGTCGTTCAGCCGCGGCACGGCCGACGCGGTCTATTT
>N_5046
TCCGTGCGGCTGGCTCTGACCCGGCATCTGTCGCGCGGGCG
>N_5047
CCCGGCATCTGTCGCGCGGGCGCAATCTGCCGTTTCTCCTC
>N_5048
CTCGACGATCCGCTGGTCAACCTAGATGCCACACGGCTTTC
>N_5049
TGCCACACGGCTTTCCGAAGCGTTCGATACCCTGGAAAAGA
>N_5050
TTCGATACCCTGGAAAAGATCAGTGCCGAGCATCAGGTGAT
>N_5051
AAAAGATCAGTGCCGAGCATCAGGTGATCCTGCTCTCTCAC
>N_5052
GAGCATCAGGTGATCCTGCTCTCTCACGACGAACGGCTGCT
>N_5053
TGCTCTCTCACGACGAACGGCTGCTCAAGCGTGCAGCCCGG
>N_5054
GGATCGCTGGCATGTGGTGACGCTGGATAAGATCAAAGCCG
>N_5055
ACGCTGGATAAGATCAAAGCCGCCCAGGTGAATGAATCACC
>N_5056
AGAAAGAGGAACTGCAGCAGCTGTTTCTGCTGTGACCGCAG
>N_5057
AGCTGTTTCTGCTGTGACCGCAGAGAAAGGAGTGCGATATG
>N_5058
TGACCGCAGAGAAAGGAGTGCGATATGAGTGAAGATTGCCT
>N_5059
GCGATATGAGTGAAGATTGCCTTTTCTGTAAAATCGCCGCC
>N_5060
TGCCTTTTCTGTAAAATCGCCGCCGGAGAGATCCAGGCCAA
>N_5061
ATCCAGGCCAAAGAGGTCTACCGTGACGATCAGGTGGTTGC
>N_5062
CCGTGACGATCAGGTGGTTGCCTTCGAGGACATCAATCCCC
>N_5063
GTGGTTGCCTTCGAGGACATCAATCCCCAGGCGCCTTTTCA
>N_5064
AGGACATCAATCCCCAGGCGCCTTTTCATTTCCTGATCGTC
>N_5065
GCGCCTTTTCATTTCCTGATCGTCCCCCTCAAACACATCCG
>N_5066
CTGACCACCGCCGACGACGACTTGATCGGCCATATCTACCA
>N_5067
GACGACTTGATCGGCCATATCTACCAGGTGGCCGGCAAAAT
>N_5068
AAAATCGCCCACGATCTGGACTTTTCCGAAGACGGGTTCCG
>N_5069
GACTTTTCCGAAGACGGGTTCCGGGTGGTCAACAACTGCAA
>N_5070
AACAACTGCAATGAAGGCGCCGGTCAGTCGGTGTGGCACCT
>N_5071
GCGGACGCGATCTGACCTGGCCTCCGGGTTGATTTCTGTGT
>N_5072
TTGATTTCTGTGTATACCAGCCATCTTCAAGTATACAAATC
>N_5073
CCATCTTCAAGTATACAAATCGATAGCCGTTGACAGCCTTT
>N_5074
TACAAATCGATAGCCGTTGACAGCCTTTAGTGATCCTGATT
>N_5075
CGTTGACAGCCTTTAGTGATCCTGATTTAATACCGGGCTGA
>N_5076
GATCCTGATTTAATACCGGGCTGAACTGATCGAAAACACTC
>N_5077
ACTGATCGAAAACACTCAAGCCGCGCCTGTTGCGGCGCTTA
>N_5078
AAGCCGCGCCTGTTGCGGCGCTTATTCTTTTCACCTTTTTC
>N_5079
TGCGGCGCTTATTCTTTTCACCTTTTTCTGGGAGGAATTCA
>N_5080
ATTCATGAATCCTTTGGCCGCTGAACTCAACGAAATGCTCA
>N_5081
CCGCTGAACTCAACGAAATGCTCAGCCAGCACAATGCCAAT
>N_5082
ATGCTCAGCCAGCACAATGCCAATGTGCTTGAATCACTGTC
>N_5083
CAATGCCAATGTGCTTGAATCACTGTCCGATCTTGGGAAAA
>N_5084
CTGTCCGATCTTGGGAAAAACCTGTTTTTCCCCAAGGGAAT
>N_5085
TCCCCAAGGGAATTTTGACTCAGTCGGCCGAAGCCAAGGAA
>N_5086
AAGGAAAAGGCGCACAAGTTCAACGCCACCATCGGGATCGC
>N_5087
CGCCACCATCGGGATCGCCACCGAGAAGAACGGTCCCATGT
>N_5088
GCCACCGAGAAGAACGGTCCCATGTATCTGCCCTGCATCCA
>N_5089
CTGCATCCACGAAAAGCTCTCCGCTTTCGATCCCAAGGATA
>N_5090
AAGCTCTCCGCTTTCGATCCCAAGGATATCTTCCCCTACGC
>N_5091
TCGATCCCAAGGATATCTTCCCCTACGCGCCGCCGGCCGGC
>N_5092
AGTTGTGGCGCGACAAGATGCTGGAGGAAAACCCGAGCCTG
>N_5093
AGGGCAAGCATTTCAGCATGCCTGTTGTGACCAATGCCCTG
>N_5094
ATGCCTGTTGTGACCAATGCCCTGACTCACGGGCTGTCTAT
>N_5095
CCAATGCCCTGACTCACGGGCTGTCTATCGTAGCCGACCTG
>N_5096
TTCATGGATCCAGGCGATCACGTCGTTTCTCCCGACATGAT
>N_5097
GATCACGTCGTTTCTCCCGACATGATGTGGGGCAACTACAA
>N_5098
ATGATGTGGGGCAACTACAACCTGACCTTTGCCACCCGTCG
>N_5099
CTACAACCTGACCTTTGCCACCCGTCGCGGGGCGATTGTCA
>N_5100
GGGGCGATTGTCAAGAAGTTCCCGACCTTCACCGTGGCCGG
>N_5101
TGATGTCGATGCCTTCAAAGCCGTTCTGAGAAACAGCGCGG
>N_5102
TTCAAAGCCGTTCTGAGAAACAGCGCGGAAGAGAAGGGTAA
>N_5103
AGGGTAAGGCGGTTGTGCTGCTCAACTTCCCCAACAACCCC
>N_5104
GTGCTGCTCAACTTCCCCAACAACCCCAGCGGCTACACCCC
>N_5105
CCCAACAACCCCAGCGGCTACACCCCGACGGTGGAAGAGGG
>N_5106
ACGGTGGAAGAGGGCGACGCCATTGTGGCCGCCATCAAGGA
>N_5107
CTGCAACGTAGTTGCGGTGACCGACGACGCCTATTTCGGGC
>N_5108
GACGCCTATTTCGGGCTGTTCTACGAGGACTCCCTCAAGGA
>N_5109
TCCCTCAAGGAATCGCTGTTCGGCAAGCTGGCCAACATGCA
>N_5110
GTGCTGGCGGTGAAACTCGACGGCGCTACCAAGGAAGAGTA
>N_5111
GAGTACGTGTGGGGCTTCCGCACCGGCTTCATCACTTTCGC
>N_5112
ACCGGCTTCATCACTTTCGCCGATGGTCACGAGTACGAGAA
>N_5113
GATGGTCACGAGTACGAGAACTCCCCGGTTATGACCGCGCT
>N_5114
GAACTCCCCGGTTATGACCGCGCTCGAGAAAAAGACGCTGG
>N_5115
GACCGCGCTCGAGAAAAAGACGCTGGGCATCATCCGCGCCA
>N_5116
AAAAAGACGCTGGGCATCATCCGCGCCACCATCTCCAACTG
>N_5117
CATCTCCAACTGCCCCCATCCGTCGCAGACCTTCGTCATCG
>N_5118
CCCCATCCGTCGCAGACCTTCGTCATCGAAGCGCTCAAATC
>N_5119
AGACCTTCGTCATCGAAGCGCTCAAATCCTCCAAGTTCAAG
>N_5120
CAAATCCTCCAAGTTCAAGGCGGAGAAAGAGCAGAAGTTCA
>N_5121
GCGGAGAAAGAGCAGAAGTTCAAGGTGATGAAAGGGCGCGC
>N_5122
AGGTGATGAAAGGGCGCGCTCTGAAAGTCAAAGAGGTGCTC
>N_5123
CTCTGAAAGTCAAAGAGGTGCTCGATTCAGGCAAGTACGAC
>N_5124
GTGCTCGATTCAGGCAAGTACGACAAGGCCTGGGAATATTA
>N_5125
AAGGCCTGGGAATATTATCCCTTCAACTCCGGCTACTTCAT
>N_5126
CCCTTCAACTCCGGCTACTTCATGTGCCTGAAGCTCAAGAA
>N_5127
CTGAAGCTCAAGAACGTCGACGCGGAGAAGCTGCGCGTGCA
>N_5128
GTGCATCTGCTCGACAAGTACGGCGTCGGCACCATCTCCAT
>N_5129
CACCATCTCCATCGGCAAGACCGATCTGCGGATTGCCTTCT
>N_5130
CGATCTGCGGATTGCCTTCTCCTGCATCGAGGAGAAAGACA
>N_5131
GCCGAGCTGTTCGACCTGATCTACAAGGCCGTCGAGGATCT
>N_5132
CAAGGCCGTCGAGGATCTGTCCTGACCTGAATCATTTTGAG
>N_5133
GAGTCCAAAAAGGCCCGCTTCGGCGGGCCTTTTTTTGAACC
>N_5134
CTTTTTTTGAACCTTTGAAACTGTTCAGCGTGGGATCGCAT
>N_5135
ACATGGGAGATGCGATCCCGCGAGGTTAATAGAGATAAAAA
>N_5136
AATAGAGATAAAAATTTTTTCTCCGTGAAAAATTTAAAGTC
>N_5137
TGAAAAATTTAAAGTCTTTTCTCAGAAAACATTCCCTAATA
>N_5138
GTCTTTTCTCAGAAAACATTCCCTAATATCTGAATTCAGAA
>N_5139
CATTCCCTAATATCTGAATTCAGAAAGGTTATTCCTGAAGG
>N_5140
CTGAATTCAGAAAGGTTATTCCTGAAGGATTGGAATGTTTT
>N_5141
TTCTGGTCGGCGGGGCGGTGCGCGATCTGCTGCTCGAAAAG
>N_5142
GCGGTGCGCGATCTGCTGCTCGAAAAGTCTCCCTGCGATTT
>N_5143
GAAAAGTCTCCCTGCGATTTCGATCTCATCACTCCCGGGGA
>N_5144
CGATTTCGATCTCATCACTCCCGGGGACCCGACCGACCTGG
>N_5145
ACTCCCGGGGACCCGACCGACCTGGCGCAAGACTGGGCCAA
>N_5146
CATTGCGGAGGGCGCTGGTTCTGGCTCGATGAATCGCGCAG
>N_5147
TTCTGGCTCGATGAATCGCGCAGACAGAGCCGGGTGGTTCT
>N_5148
AGCCGGGTGGTTCTGCGCCGCGAAGACCGCCAGTGGTTTTT
>N_5149
CAGTGGTTTTTCGATTTCGCCCCCTATCGCGCGGCCAGCCT
>N_5150
CAGCCTGGAGGCGGATCTGTCTGAGCGTGACTTCACCATCA
>N_5151
GATCTGTCTGAGCGTGACTTCACCATCAACGCCATGGCAGT
>N_5152
CTTCACCATCAACGCCATGGCAGTCGCGCTTGCTCCTTCCT
>N_5153
TTGCTCCTTCCTCTGAAGATCATGAATCCATCTATGATCCT
>N_5154
ATCTATGATCCTTGTCATGGCCGCGAAGACCTTGCAAAGGG
>N_5155
TCATGGCCGCGAAGACCTTGCAAAGGGAATTCTTCGTACCT
>N_5156
ACCTTGCAAAGGGAATTCTTCGTACCTGTTCCGCTGAATCC
>N_5157
AATTCTTCGTACCTGTTCCGCTGAATCCTTTCAACAGGATC
>N_5158
GTTCCGCTGAATCCTTTCAACAGGATCCCTTGCGGGTGGTG
>N_5159
GTGCGCGCCGCGCGTTTTGCCTCCTGTCTAGGTTTGACGAT
>N_5160
TTTGACGATGGATGCGGCTTCCGCAGATCTCGCCGCCGAAT
>N_5161
CGCAGATCTCGCCGCCGAATCTGCCCCAAAGCTACAAGCGA
>N_5162
CCCAAAGCTACAAGCGATCGCACCGGAAAGAATCAAGACCG
>N_5163
AGAATCAAGACCGAACTTTTCACGCTTGTTTCATGCGAAAA
>N_5164
ACGCTTGTTTCATGCGAAAACCCCGTCACTGGGCTGCGCAT
>N_5165
CTGCGCATTCTTGGCCGGGTCGGCGCGATAGAGGTCATTTT
>N_5166
GCGCGATAGAGGTCATTTTTCAGGCAAACATTGACAGCGTT
>N_5167
ATTTTTCAGGCAAACATTGACAGCGTTCAGTGTGAGCAGGC
>N_5168
GCGTTCAGTGTGAGCAGGCGCTGGCCCGGGTTGAACATCTG
>N_5169
AGGCGCTGGCCCGGGTTGAACATCTGGACCGCCATCTGGTT
>N_5170
TGGACCGCCATCTGGTTGAGCATAGCGCTTTGGCGAAGCAA
>N_5171
AGCATAGCGCTTTGGCGAAGCAATCCCTGAGTGAAGCGGTT
>N_5172
GAAGCAATCCCTGAGTGAAGCGGTTGAATCGGGTCTGACGC
>N_5173
GTGAAGCGGTTGAATCGGGTCTGACGCGCCAGGGGTTGCTG
>N_5174
CCAGGGGTTGCTGCGGCTTGCTGCGCTGCTCCAGAAATTGA
>N_5175
GCGCTGCTCCAGAAATTGATCTCTGCGGATCAGGTCCCGCA
>N_5176
TCGCCACCGGCATCCGTCTGCAGTCACTGCTGCGGTTGAAT
>N_5177
TGCTGCGGTTGAATGCCGAGCAGTTCGGGAATGATCTGCTG
>N_5178
GTTCGGGAATGATCTGCTGACCAGAGTGGCCGGCACACCTC
>N_5179
AGTGGCCGGCACACCTCGTGCCTTGGCTCTCTGGGCATCTA
>N_5180
CGGCATCGCCTTGAAGAGGTCTGGCACGCCTGGGACCATCT
>N_5181
GAGGTCTGGCACGCCTGGGACCATCTGGCAGAAGACAATCG
>N_5182
TGGGACCATCTGGCAGAAGACAATCGAATTCTCCCGTTGCT
>N_5183
CAGAAGACAATCGAATTCTCCCGTTGCTTGACGGTCACCAG
>N_5184
TTCTCCCGTTGCTTGACGGTCACCAGGTGAGCGAGATGCTG
>N_5185
ATGCTGCCCGAAGGGAAGGGCAGAGAGGTGGGCGAGCTGCT
>N_5186
GCAGAGAGGTGGGCGAGCTGCTTGACGCCCTTAAACAGGCC
>N_5187
GCCCTTAAACAGGCCGAGATCGAAGGCCGAATCGAAAACGC
>N_5188
ATCGAAGGCCGAATCGAAAACGCTGAAGATGCGCGAAATTT
>N_5189
GCTGAAGATGCGCGAAATTTCTTGAAATTGCAGGTTCAAAA
>N_5190
ATTTCTTGAAATTGCAGGTTCAAAAAGAGATTGACAAAGAC
>N_5191
CAGGTTCAAAAAGAGATTGACAAAGACTAGCCGCGTTCCTA
>N_5192
AGATTGACAAAGACTAGCCGCGTTCCTATAATCCGGTTCCA
>N_5193
GCGTTCCTATAATCCGGTTCCACGTCAACAATGCGGGAATA
>N_5194
ATAACTCAGTGGTAGAGTGTCAGCTTCCCAAGCTGAAGGTC
>N_5195
CAAGCTGAAGGTCGCGGGTTCGAATCCCGTTTCCCGCTCCA
>N_5196
TTCGAATCCCGTTTCCCGCTCCAATACACAAAACAAAGGGG
>N_5197
TCCCGCTCCAATACACAAAACAAAGGGGTTAGGCTTTTCGG
>N_5198
CACAAAACAAAGGGGTTAGGCTTTTCGGCCTGACCCCTTTG
>N_5199
GTTAGGCTTTTCGGCCTGACCCCTTTGTTGTTCACGCTCAA
>N_5200
CCTGACCCCTTTGTTGTTCACGCTCAACAATTTTCAACCCA
>N_5201
TGTTCACGCTCAACAATTTTCAACCCACCCACTAATCCCCT
>N_5202
TTTCAACCCACCCACTAATCCCCTCAGCAAAAACGGACCTT
>N_5203
ACTAATCCCCTCAGCAAAAACGGACCTTGGCTAAGCGTTTA
>N_5204
AAAAACGGACCTTGGCTAAGCGTTTAACAGGATGCCTCCTG
>N_5205
GCTAAGCGTTTAACAGGATGCCTCCTGGTGTTGGACGGGAT
>N_5206
GGATGCCTCCTGGTGTTGGACGGGATCATGTCGAAAGGATG
>N_5207
GATCATGTCGAAAGGATGGGCAAGTACGGGCTACTCGGCTT
>N_5208
GGATGGGCAAGTACGGGCTACTCGGCTTGACATTCAATCCT
>N_5209
TACTCGGCTTGACATTCAATCCTGCGGAGTATATATATTTA
>N_5210
ATATATATTTAATATATATTCACATTGGGGAGACCGATCAT
>N_5211
ATATATTCACATTGGGGAGACCGATCATGAAAAAAGCAAAA
>N_5212
GCAAAAATTTTCCAGAATGGCCAAAGCCAGGCGGTTCGGTT
>N_5213
AAAGCCAGGCGGTTCGGTTACCTAAGGAGTTTCGCTTTAAC
>N_5214
CGGTTACCTAAGGAGTTTCGCTTTAACGACAAAGAGGTTTA
>N_5215
GAGGTTTATATAAAAAAAACCGGACATGTCGTCCACCTCAT
>N_5216
AAACCGGACATGTCGTCCACCTCATTCCGAAAACTGATTCA
>N_5217
CGTCCACCTCATTCCGAAAACTGATTCATGGGATATCCTCT
>N_5218
AAAACTGATTCATGGGATATCCTCTTTGACAGCCTGAAGAA
>N_5219
GGGATATCCTCTTTGACAGCCTGAAGAAGTTTTCCAAGGAT
>N_5220
GACAGCCTGAAGAAGTTTTCCAAGGATTTTATGGCGGAGCG
>N_5221
GTTTTCCAAGGATTTTATGGCGGAGCGGGTCCAGCCTGAGC
>N_5222
TTATGGCGGAGCGGGTCCAGCCTGAGCAAGACAGGCGGGAG
>N_5223
TCCAGCCTGAGCAAGACAGGCGGGAGAACTTCTGATGTTGA
>N_5224
TCTGATGTTGATGCTGGATACCAATATTTGCATTTACATCA
>N_5225
GATACCAATATTTGCATTTACATCATCAAGCAGAGGCCGCC
>N_5226
CATCATCAAGCAGAGGCCGCCGGAAGTGCTCAAGCGATTCC
>N_5227
CGGAAGTGCTCAAGCGATTCCTTGAGTATCAGGTCGGTGAC
>N_5228
CTTGAGTATCAGGTCGGTGACATTGCCATCTCTACGATCAC
>N_5229
CGGTGACATTGCCATCTCTACGATCACGCTGGCTGAATTGC
>N_5230
CGATCACGCTGGCTGAATTGCGCTATGGCGTTGCTAAAAGT
>N_5231
TGAATTGCGCTATGGCGTTGCTAAAAGTCACTATCCAGACA
>N_5232
GCTAAAAGTCACTATCCAGACAAGAATACCCAAGCTCTCGA
>N_5233
TCCAGACAAGAATACCCAAGCTCTCGATGATTTCATTCTTC
>N_5234
ACCCAAGCTCTCGATGATTTCATTCTTCCCTTGGAGATCCT
>N_5235
TTCATTCTTCCCTTGGAGATCCTTCCTTTCGATGAAGAAGC
>N_5236
CCTTCCTTTCGATGAAGAAGCGACACGATCCTATGGCGAAA
>N_5237
GCCCATGCCGTTTCGCAGGGCGTGACTTTAGTGACAAACAA
>N_5238
GCAGGGCGTGACTTTAGTGACAAACAACTCCAGGGAATTCG
>N_5239
ACAAACAACTCCAGGGAATTCGAGCGGGTTCCTGGACTGAA
>N_5240
GCGGGTTCCTGGACTGAAAGCTGTCAACTGGGCCGTTTAAC
>N_5241
CTGAAAGCTGTCAACTGGGCCGTTTAACTAGAGGATTGTAA
>N_5242
GTTTAACTAGAGGATTGTAACAGAAATGAATGCTGATGCCC
>N_5243
AACAGAAATGAATGCTGATGCCCTGCTGTTGATATTTTATG
>N_5244
TTATGTGTTGTTGAGTATTACGCCTCCCTATATCGATAAAG
>N_5245
AGTATTACGCCTCCCTATATCGATAAAGCAACATCTCTTTT
>N_5246
CTATATCGATAAAGCAACATCTCTTTTCCGAATTATCTAAA
>N_5247
ACATCTCTTTTCCGAATTATCTAAACGAACTAACCGCACGG
>N_5248
GAATTATCTAAACGAACTAACCGCACGGGACACTAGCGAAT
>N_5249
CTAACCGCACGGGACACTAGCGAATCCGGGAAATCCGCTTG
>N_5250
ACTAGCGAATCCGGGAAATCCGCTTGATTTATCCTTCCCCA
>N_5251
GGAAATCCGCTTGATTTATCCTTCCCCAACTCTTATTTTAT
>N_5252
ATTTTATGAATTATGGTTTTCCTAAAATAAAGACGAATCTT
>N_5253
TGGTTTTCCTAAAATAAAGACGAATCTTATTTTATGTTGGA
>N_5254
TATTTTATGTTGGAGGCAGGCAGGGTGAAGCGTGAACTTCA
>N_5255
GTGAAGCGTGAACTTCAAGGCAGATACGTGCCCATATCGAC
>N_5256
CAGATACGTGCCCATATCGACGGTGGGTGAGAAGGCCCAGG
>N_5257
ATCGACGGTGGGTGAGAAGGCCCAGGCCTTTGTCCCCGCGC
>N_5258
GAGAAGGCCCAGGCCTTTGTCCCCGCGCCACTGCCACCGCG
>N_5259
CCACCGCGGCCGCCCATTGACTGGACCCCGGAGCTCCGAAG
>N_5260
TGGACCCCGGAGCTCCGAAGCAAGTTCGATCAGGCACTGCT
>N_5261
GAAGCAAGTTCGATCAGGCACTGCTGGCACTCGGGCGGCTG
>N_5262
GCACTCGGGCGGCTGGACAGCGTCTCGACCCTGCTGCCGGA
>N_5263
CTGCCGGACACCTCGCTGTTCCTCTACATGTACGTGCGAAA
