# Supplementary material for: EnDeep4mC predicts DNA N4-methylcytosine sites using a dual-adaptive feature encoding framework in deep ensembles
Source: Genome Res. 2026 Mar;36(3):589–99. doi: 10.1101/gr.280977.125 (PMC12951953; doi:10.1101/gr.280977.125)
Supplement: Supplement 1 [file Supplemental_Code.zip › Supplemental_Code/EnDeep4mC-main/data/4mC/4mC_G.subterraneus2/test_pos.txt]

>P_1
GGGAGCACCAGCGCCTTGAGCCTTTTGGGCGACTTGAGATC
>P_2
TTTCCCTGGTGAAAGGCCCGCCGGGGGGGCGACGGGATCTG
>P_3
GTTATCGAATTTTCCGCCGGCATGCAGCACCGTCATGACTA
>P_4
CGCCTTGACCTGGAAATTCGCCGCAACAATGTTATTTACCG
>P_5
GATGGTGCAACCAAAAAACGCGGAACCAAAATTACCTTCTG
>P_6
GGTCTCAAACGAGAATTCCACCGTTTCGAAAATTTCGGCGT
>P_7
CGCCGCGCATCCTGTTTACCCTTGGAAACCTGCGTGCCCGC
>P_8
GCATGGCGGCGGCGGAATCGCCGTCGATTGAACCGAAATTG
>P_9
TGATGGTGATGATCCCTTTGCCGCCGCGGCTCTGCACCCGG
>P_10
AGGAAAATCCTCTCTTTTCCCAAGGGGCGGATTTTCTTTTG
>P_11
TTGATGTCCTGGAAAATTTGCAGGAAGATTCGCTCGACAGT
>P_12
TCTCCTCGAGGCTGCGGCCGCGGCCGAGTTCGATCCCCACC
>P_13
TAGAGGGGGTTAAAACGACCCTCGCAACCTACCGCCTGGCC
>P_14
GCCTGCCGTGGAGGTTTTCCCTCATACAGAATTTTGTACAT
>P_15
CATAACCACTCCTTAAAACCCTTCCCCTTTGAGATCACGCG
>P_16
CCTTTAGCGCAGGGTCCTTCCAGTGTGGGGCTGTTTAACGA
>P_17
CCGCTGCTCCCCTGAAAAATCCGATTTCAGCCCTTTAGCGC
>P_18
CGAGCTTCTCGGTGACGACGCGTTGGTCTGTCCGGTCATAG
>P_19
AGAATGGTCGCCACCAGAAGCTGCCAGGCGGATTCATGATG
>P_20
CGCCTTATTGCGGAAAAATCCGGTCGATCGAATCAACTCTT
>P_21
CAATTTTTTTATTTCCAACCCTTTTTACCAGCCGATGGATA
>P_22
AATAGAGCGCCTGCGTGCTGCCCATCCGGCCTTAAGCACAT
>P_23
TTCTGCAATTCATTCACACCCTCATGGAGAGGTGCCGGCAC
>P_24
TGGGGTGGCGCCACGAAATTCTGCAATTCATTCACACCCTC
>P_25
GTCCCGGCGGATGCCGCACCCTCAGGCAACGTGGACGGAGG
>P_26
AGGCGATCGAAATCCACCCACGGGAAAATCGTTATATCCGC
>P_27
GAATCGCTTCCTTGAATTTACGCGAGAATTTGCGCTCCGGA
>P_28
GCACGCAGGTTTTTAAGTGCCGCGCGGGCAATTGAGGGCAG
>P_29
GGGATCGGTCTCCACATCCTCGGCCACCCGGGCCATCAGCG
>P_30
CGCCTCCTTCGAACAGACCGCCAATCTGGCTACCCGCGCCG
>P_31
CTGCACGGCGGCGCGGGTAGCCAGATTGGCGGTCTGTTCGA
>P_32
TTGAATATCCATATTAGCTTCCATGAATATTAAACCACTTT
>P_33
CAGTGTTTTTGATGGCACTGCCCTTCAGGCGCGAACATTCT
>P_34
TTTTTTCGCCCAGAAAAAATCGAGGAAACGCTCTGAATCAG
>P_35
CTTGACCATTTCCTGATACCCTTCCCGAAACAGGGTGGTCA
>P_36
GATACCGGGCGCCACCACTGCCAGCGAGGCGCTGCCACTTT
>P_37
CAGATGCCCCGGTGGGAATGCCCGACGGGCAAGGCGACGAG
>P_38
GGCCGGTTTGACGCCGCCACCCTCGGCTATGGGCTGCTGTG
>P_39
CAGGATGTCATCGAAAAATACAGTGACCATCCCAAATCCGC
>P_40
ATCCCGTATCCGGCCAGAAGCGGTCGTTGAGGGTCGGGGCG
>P_41
ACCTGCACTACTACTCTCAGCCAACCCGGCGGCATAACAGC
>P_42
GATGCGGCACTCAGCCGACCCTTTATGCTGGGAGATGGCTG
>P_43
AATCAACCATGATCCTCACCCTCGGGCGTCGTTTCTGGTTT
>P_44
ACCGCAGCGGCGGTCAATGCCCCGGCGGCCATAAACACGCT
>P_45
CCGCCCTGATGAGCAAAACGCCCAAGAGAAACCATCTCCCG
>P_46
TCCGCACAGCGCTGTGCACCCTTCGCGAGCAGTTCGCTCAA
>P_47
CCTTTAAGACGGGTTACTCGCCCAGCTGGCGCGCCAGGTAT
>P_48
ATGGATGAATACCTGGCGCGCCAGCTGGGCGAGTAACCCGT
>P_49
GGTCGCAACTCTGTCCTGAGCAGTCACTTTGAAAGGAGAAA
>P_50
CACAGCGAGTCTGATCAAAGCGCTTTAGTCCATTTACTCTC
>P_51
CCAACAAGCCGGATTTAATTCTCATCCGTAAATGTTAACGG
>P_52
GACGGCACCATTGCGCTGCGCCTGTACGGCGACTGGAGTGC
>P_53
ACAGGTCCACCATGCGGAAGCGCGCGCGTCCGCTGAGCAGG
>P_54
CGCCGCTCTGGTACAACACGCCGAAGTGGCGCATGAACTGC
>P_55
CGGCGGCATGAAGAAACGCGCCGGGCTGGCCCGCGCCATGG
>P_56
ATCGGTTCCGTCACCGATATCCAGATCCAGGGGGATATGCA
>P_57
GACCATTCCGTCCACCACTGCCTTGCTGGCGCAGAAGCTGG
>P_58
AGTTCTTCCAGCTTCTGCGCCAGCAAGGCAGTGGTGGACGG
>P_59
TTTCGCCATCAGGTCGCGCGCGGCGGCGGCTGCCAGGTTCA
>P_60
TCAGGTTGTCCGCCAGCTCGCCGGTGGGGCCCTCCACGAAG
>P_61
GAGAAGCAGAGAAAAGATCGCTGCGCCAAAGTGGCGGGTGA
>P_62
CTGTGGCTCAAAGAGTTTCGCCTTTCCGGCTGGCCGCCTCC
>P_63
CCTGCCGGGGAGGCGGCCAGCCGGAAAGGCGAAACTCTTTG
>P_64
ACCAGGGCAGAGGCCGCCTGCCGGGGAGGCGGCCAGCCGGA
>P_65
CGACAGGCACCCCACATTGACGGAAAGCAGCAGATCGTAAC
>P_66
TCTCAACCTGACCATGAATGCCATGCAGGCCATAGGCGAGA
>P_67
TTTCATCGCCAGGATCGCACCCTTCGACACCACTGTTCTGA
>P_68
CGAGCGGCGTGAAGATATTGCCCTGCTGGCGCATCATTTTC
>P_69
TTGATCGTCAAAGGGCTGCGCCACACCGGCGGGCATAAAGG
>P_70
TGGCGCAAAATAAAAAAATACGATCTTTAATTTCTTGGCTC
>P_71
CGTGATGAACCTGGAAAAGTCGGAAAAATTCTACACGGAGG
>P_72
CCCATTTGCCAAACTTGGCGCGGGTCCACTCAAATTTGTGA
>P_73
TGCGGCTGGCGGGCGAACCGCAGTTCAAGAGGATTGCCGGC
>P_74
CAAATAGCCTGCCTAAAGACCCTTGGTAGGATATTCTCGGT
>P_75
CCAGAATTTATGCCAAGTTGCGCCCATGCCGAACAGTCATC
>P_76
TCTTTGAACGTACTGTAACCCTCCAGCACGGCGACGGCAAC
>P_77
CACCCGGGGGTGGGATCGCGCCATGCAGGCCGCCAAGAATC
>P_78
AACTCCCCTGGCCCACGACCCTCCCCGAACAGATTGCGGCC
>P_79
CGCGCAACGCCACTCCGGCGCGGTTGGTCGCCAGTTCGGGA
>P_80
CAGCAGTTGGTGAGTTTTTGCGACGCCATGATGGCTGGACA
>P_81
GCTTTGAGGCAATTGTCCAGCCATCATGGCGTCGCAAAAAC
>P_82
TCGGTTACCCTTTTCAATGTCGAAAAAATTTCCTCCCTGCT
>P_83
TCACCAAACCAAGCGTCACCCTTGCCTTCCTGGAAAAGCCC
>P_84
CCCGACTTGTTGACGAATTGCGGTTGCCTGAAGAAGTCGAC
>P_85
GTCGCTCCTGTTTCTGAGTGCCGGTTCAGTGATTCACGCCG
>P_86
GGCGCAGGCAACAAGAAGCGCCGCCATGGGGATCACCATTG
>P_87
CAGCCCGGCCAGAAAAATTGCGGCATCACTCACCCACCATC
>P_88
CTGACCACCCACGGGTTTTCCTTCCACTCCATATTGCTGAC
>P_89
GTTGCTGGACCTGCTGGTCGCGGTTTTTGTCATGGGGATTG
>P_90
CGCGCTGGCGATGGTTGTCGCCTCAACGGCAATCCAGAGCA
>P_91
CTTCCATGTATGCAGCGGCGCGAGCCCCATTTTGGTGCCGA
>P_92
CGGCGCCTCGCCGTAGGCATCGGGCTTCCATGTATGCAGCG
>P_93
GTCTCGAAAACCGGGGGTCGCCTCGGAGGCTTCACCCTGGG
>P_94
CGTGCCGAAGGCGGATCACGCGGGAAGGGTTCATGGTTGCA
>P_95
GGCGATCTGCTGCCGGTCGACCTCTACATTCCCGGCTGCCC
>P_96
AAACGTTATTTTATGTGATACCAAGGGGGTCATCTACAAGG
>P_97
CATTTTCTTCGGAGTCTCTGCCAAAGGGGCTCTGACCCAGG
>P_98
AGAGAAAGAACTTATTCGCGCCAAAATGGCAGATCTCCACA
>P_99
CGGTTCCATGTGGAGATCTGCCATTTTGGCGCGAATAAGTT
>P_100
GCTCCCAGGCTTCCGGATCGCGGAAAAAATTAGTCACCCCG
>P_101
CCAGAACGTCATCATGGACCCTCCCTTCACCAAGCTCGACA
>P_102
TCCCGCCGCCGGAAAAGGCGCAGTTTGAGATTGATGGGAGT
>P_103
CGACAAAAAGAGCCCATTACCCTCAGAGGACTCAAGGTCGG
>P_104
AGCCGCCGAAGAATAAAACGCGCGGCCCCGCCGGTGGACCT
>P_105
AGTTGGAGCAGGAAGTCGCGCGATTGCGTGAAGAGCTGCAT
>P_106
CAAAGGTGATCACCACCCCGCCGATGACGTCGTCAATGGTG
>P_107
ATCGACAAAAACAACAAACCCTTGGCGACGAGCGGCCGGCT
>P_108
AGATCCAGCAGCTCTCCGAGCGGCTGCAGGCGGAGAACGTT
>P_109
ACCGGGTGGCGCATCGAGGGCCCAAAAGGCGCGGCGCTCCT
>P_110
AACCTGCGCCGCTCCGAACGCAGTGCCCTCGTGGCCAGAGG
>P_111
TGCTGTTGCTGGGTGCGTTGCCGACCTGGCCCCACAGCAGG
>P_112
GGCGAAGTGAGCCGTCAATCCGTCGACCTGAGCGCCATCGC
>P_113
CCACGGCATCGGGTTGGCTACCGTAGAAAGGATTGTCAGGC
>P_114
GTAGAAAGGATTGTCAGGCGCCACGGCGGCAGGGTGTGGGC
>P_115
CGCGACGGCTTCACCCGGGGCCTGTGCGGCCAGTTCACCCA
>P_116
GCGTGACCTGGGTGAACTGGCCGCACAGGCCCCGGGTGAAG
>P_117
AGGCGCCTTGCGCCGGAAAACCGATGACGTAGTCATCCTGC
>P_118
CAAGATCTCGCGCACCATCGCCGACCTGGCCGGCCGCGAAA
>P_119
AGATCCTTGTGCTGCACGCGCGGCACCTCGATGTGCAGGTC
>P_120
GATTCTGCCCCGCGAAAATGCCCGCGAGGGCGCTATCGCTA
>P_121
AGAATTCCGGCTACGAATTTCCCGCGCGGCGCATCACCATC
>P_122
GATGAAGACGGAGATCAGTCCGTCGACAACATACCATCCGG
>P_123
GGTAGCAAACAGTTCGACACCCTTTTCTTCGCCTTCTGCCA
>P_124
AGCTGTTCCGCAAAATGGCGCTGGAAGGGGCCGAAATCCTC
>P_125
TCACCATTGTTTTGCTGACCCTCGGCCTGTTTTTCTTTGCC
>P_126
TCGTGCACGGCCACTACAGCCCCGGCGGCGGTTTTCAGGGG
>P_127
GACCCTGTGCATGTTCCTGGCCGTGCTGGCCATCGCCTACC
>P_128
GGCGAAGGACACCCCCATGGCGTCGACCCGCAGTTCAATGG
>P_129
TCCTTGAGACTGCGCATGTACCCGATGGAATAAATCGAGGT
>P_130
AGAAAGGAACTGACCGGAGTCGGCGCCACCATGGCCGCGGG
>P_131
AGCGGGCATGATGAAAAATCCGCGATAGACGATGGGGAAAA
>P_132
CCAACGGCAGCTACGGAACCCTTTCATTCATCGGTCTTGAC
>P_133
CCGCTGACAACTGAAAAAAGCACGATTCCGATGTCGGGGAT
>P_134
CTTCTACCGAGAAAAAATCGCAGTAGGGGCATTTACGCAGA
>P_135
CGTTATATCAGCTTCAAGCGCAGCCAGTGTAGACCCCGGCA
>P_136
TCTAATTTTTTCCATTTTCGCCGCCTTGACAAAGCAGGGGG
>P_137
TTGCCGGAGACAGAGCAATGCCGTGCCGGCGGGTAATGGCA
>P_138
AACACGGACGCAGTAAACTGCGGCGCCATGACGATGCCGGT
>P_139
GTGATTTTCGTCAGCGAAAGCGGCCTGGTGCAGAACAAGAT
>P_140
GTGACGGCACCATCGGCACCCTTGGCGTGATCGGCCCGACC
>P_141
TCTTGGACACGATAAAAAATCTCCTATTCGTTCTCTGATTC
>P_142
AACGCACAGAATGAAAAAAGCGGGAAGGCCTGATTTTCCTG
>P_143
GAGGGGGTGGTGCGGGAACCCTCCGCGTTTGCGATGACGAC
>P_144
AAGGATGCCGGCCTTTCACCCTCCGATGTCGACGAAGTTAT
>P_145
ATGGTCAAGGATGCGGAAAGCCATGCCGGCGAGGACAAGAA
>P_146
GATCTTCTCCTTGGTTTCAGCATCGACCTTGTCGCCGTGCT
>P_147
GTCCACGTCTTCAAATTCGGCGTCGACGACATTGTCATCCT
>P_148
TAATCACCACGTACAGGTCGCCGGGCGGGCCACCCTGGGAA
>P_149
AGTTGCGATCATGAAAAATACGGGAAAGATAGAGGTAGGCC
>P_150
GGCCTACCGGTCCGAAGAAGCGCGAGGCAAACCCGATCACC
>P_151
TCTGCGGGGGCGGCAGTAAGCCGCTAAGGCTGAAGGTTTTG
>P_152
GTTAAGTGCCAGGCTCATGGCAGCTTCGCGCGGACGGCCCG
>P_153
TGGTGTTCACCTCATCCATGCCGATGGGGCAGCGCAAACCG
>P_154
CCTCCTGGAGTCGTCGCCAGCGGGAATACAACGAGAAGATC
>P_155
GTCCCATTCTGGCCCACACCCTCGCCCTGTTCGAGAACTCC
>P_156
TATCGTGCACCTTGCGGAAGCCATAGCGGCTCACCACCTGT
>P_157
CGGGCGCGCAGCGTGTATGCCCCGTCGGCAAAGTCACCGGC
>P_158
CACAGGCTGTAGGTGACACCCTCCAGGGCATCGGACAGCGG
>P_159
GCAGGAGTTGAACGAAACGGCCCCGCGGGCCATGGCCGTGC
>P_160
CTTCGCGCCCCGGCCCGAGGCGGAAAAATTTGCGGGGCGGG
>P_161
AGGATTCTGAGCGAAGAGCACTGGGACGTTGTCATCCTGGG
>P_162
GCCCAAAAGGGAGGAGATTCCGTCGACGGTTTCTCTGGCGA
>P_163
GCCCCTGGCGCTGATAAATGCGGCTGAGCTGAAAATAGGGC
>P_164
CGCGCCGGAAGACTGCTGCGCCGAAATGGCCATGATTTCAT
>P_165
TGAATCGGGCAAGCGTTTTGCGGTTGTCGCCAACGAAGTCA
>P_166
CAAATATCTCGATATTTTTGCCCGGGAGGCGGCCGATCATC
>P_167
TTGCTGCGCCATGTCCACACCCTTAAAGGGGCCTCGCGGAT
>P_168
AATTTCGCGGGAAGAAAATCCGGGACGCAGGATCAGGTAAA
>P_169
CTGCACCACCAGAATAGAAGCCTGGGTGGCGGGGGAGAGAT
>P_170
CGGCACATCCCCCTCACGCGCCAAAGAGGCAGGAAACGGCG
>P_171
GGGGAGCCCTCCTGGGATTCCCCTTGGGGACAGGGGCGGCC
>P_172
GGAGTTGTTTCCGCAAAATGCGGTTGAGTATTTCGTCAGCT
>P_173
GACCGCTCACGCAAGCAGACCCTCGTCGACTACGGCTTCCG
>P_174
GTGGTGGAGCAGATTGTACGCCCCACCGGCCTGGTGGACCC
>P_175
CCCAGTTGACGCAGGTTCCGCCCAGCCGGCTCTGTTCCACC
>P_176
GTCTCCTTCGAGTTTGAATTCGAGGCCCGCGAAATTGAGCG
>P_177
GTTGCCGAACTGCTGCAAAACAGCACCCTGCTGATTGTCAC
>P_178
ATCGATCGAGAGTCCTCCGGCTGGATTTATGTATACGGCAT
>P_179
GGCCAAAGGCTGTTAAAATGCCGTATACATAAATCCAGCCG
>P_180
TTCATCGGCGTCATCAATCACAGGGAGGAAGAGTGACATGA
>P_181
GTCATATTATCCGCTGTCGACCTCGCGACACAACGGCCTCT
>P_182
CGGGTTGCTGCGCGTGAACACCGTCCACAGAAAATTGTTCA
>P_183
ACGCATTGAAATCGCTTACTCCCATGGGGGGAGCGAAGTAA
>P_184
AATTTTTATTCTTATAAGTGCCGGCATGGCTGTTGCCGCCG
>P_185
CAGATCATCGGCGGCAACAGCCATGCCGGCACTTATAAGAA
>P_186
CAAAGGCCCGGTGCAGGCATCGGTGGAAATGAACAACACGC
>P_187
GTTCGCTCGCATGAGTGACCCTTTTTGGTGACATTTTAACA
>P_188
TTCGATTGGGAGATTGAACCCTTCTATGAGCGCATGGTTCC
>P_189
TGGGGGCTCTGCTCAGTGCCCTTGTCACCTATGGTCGGGCG
>P_190
AAGGGGGCGCGACAAAAATGCGGTCAAGCCCGAACAGGGGA
>P_191
GGTGAAATTCGTTTTCCACCCTCAGATCGAGATTGGCGGTT
>P_192
CCCAGATCGGCTATATGCCGCAGCACTCCCATCTCGACCCC
>P_193
AAAATGGATGTCTTGATTTGCTGTAATGTCATGCTTAACTT
>P_194
ATCGCACCCTCGCCAAGGCGCAAGGCCATGGTGGCGCCAAT
>P_195
GGGAAGGGGATCTCAACACCCTCTTCACGGAACCGCCTGTC
>P_196
CGGGAAGAGAAATCCTGACCCTCTTTGCAGGGAGCAACAAA
>P_197
GCCCGACTCATATTTACCTGCCGCCCGGGCGTGCCATTGAC
>P_198
CGGGTCAATTGCGTCGAATGCCATATCGGCTCCGGAGCCAC
>P_199
CAATTCGTCAAACCTAAACCCTCCGGTGTTGTCTATGACTT
>P_200
GGTAAAAATAAAGCCGGTTGCCAGCAGGGCTTCGTCCGAAT
>P_201
CATCGTCCATTCGGACGAAGCCCTGCTGGCAACCGGCTTTA
>P_202
CAGGCGATGGAGCGCGGCAGCCACAGGGGCGCCACCGTACC
>P_203
GATGGACTGGTACGGTGGCGCCCCTGTGGCTGCCGCGCTCC
>P_204
CAACAGCAACGGTATTGACGCCGTTGCGGCTCATCATCTCC
>P_205
AATGACCAGGAGATGATGAGCCGCAACGGCGTCAATACCGT
>P_206
GACCGAATTTGCAAAAGTTTCGGCCGAGACAACATCCTCAT
>P_207
GCGTCCCGACGGGACGCACCCTTTTTTTTGCAATAAACCCG
>P_208
GCGTCCCGTCGGGACGCACCCTTTCGGGTTTTACGGGTTTA
>P_209
CGTTTCAAAAATGACACACCCTTTTTTATTTCTGCAGTGGC
>P_210
AGGTCCCGTGTCCAATTTCGCCGATGCGGCCCGCAGCGACG
>P_211
ATCAAGGTCGTTGTAATTTGCCGTCAGGGTATGTTTGGCAA
>P_212
GGGACACCAAAAGGAAAATCCCCCAGAGGAACAGGCCGAAA
>P_213
GGACAGATCCCAAGAAAACGCGCAAGAACGAAATTGTTGAC
>P_214
TACTTGCGCACGACTGCACCCTTGTCATGACTGTTGCAAAG
>P_215
TTTTCATGGTGGCCTTCACCCTCCTGACAGCAAAGCTGCCT
>P_216
ATGGGTGGGAAAAGTCGCGCCCCCCAGGCCGACAATGCCGC
>P_217
TCAGGCATTCCTTTTTTGAGCCATAATGGCGCCTTTCGCCT
>P_218
ACCGCTCCCAGAAGAGCAAGCCACCAGGGCGTCGATGGGGG
>P_219
ACCGAAGAGACGAATCAAAACAGTGACAACCCCGCACCCTG
>P_220
GACTGGCGCGTCAAAAAAGACGGCGGCGAGTTTGATGAAAT
>P_221
GAAGTTTTGGGTGCCGGCAGCCTGCTGGGCGTTTCTCTTTT
>P_222
CTGTTTTAACAGTGGAAATGCATGCGTAAATGTGCATACAG
>P_223
GGACCACGGGTACATAAATACGACCTCGAGATCAAACACGA
>P_224
ACAGGAAATGACCGATCAAGCTGTAGTAGAAAAGATCAAGG
>P_225
CGCATGAAGATCCGGCCACCCTCACTCCTCAACCTTCAGGC
>P_226
GGTATTGCTCATGGGAAACCCTCTTACGCTAGATTGTTAAC
>P_227
CTGGCCGCATTGCCGATACCCTCTCCAATCGCCTCGGAATC
>P_228
GACCGGCGCCATCCCACAGGCGCCAATACAGGCCACATGCT
>P_229
TGCCCTGACATATAAGAACCCTCAATTCTTCTGCTTTTTCG
>P_230
CGCGCAGGCGGTCGAGGATGCCTTCAGGGCTGAGTTTGAAA
>P_231
GCCGTGCTTTTCAAACTCAGCCCTGAAGGCATCCTCGACCG
>P_232
ATCTTGGTACCCTTGGTACCCTCGGTGCCGATGGACGAGTA
>P_233
TCGATGATCGCGACCTCACCCTTTTCCCATTTGATTGCATC
>P_234
ATCCACCATTCTGGAGGCGGCCGAGCAGGCAGGAATTCGTA
>P_235
GGAGACTGACGAGCGCAACCCTTTTATCGAGCGCAACATGA
>P_236
CTATTGCGGCAATGGATGCACGGTCACTCTTGGCGTACTCA
>P_237
AGCTTCCCCATGCGCAGACCCTTTTGTCCAAACCTGGAACC
>P_238
GCAACCGAAGGCGTCGAGGGCGTTGATGAGCTTAAGAAAGC
>P_239
CAGAATGGACAGGTTGGCGGCAGCGGTGCCAAGCTCTGCGC
>P_240
CCCTTTATCATAGCGGAACCCTTTCGACTCACGCCAAGGGG
>P_241
TTGACCGCAACCGTCTCACCCTCTTTCAGCGCAAGTTCAGC
>P_242
TCAAGCGTACCTGTTGAAATCAGCAAATAAGGTACGTCCTG
>P_243
GTCATCCTGATGCAATAACCCTTTGAGGAGACGAGGACACG
>P_244
CAGCACGACGGTTCAATACCCTCATGTTAAACTCAAGCCTT
>P_245
TCACCTTCCTGGTTTCGACCCTTGCGATCGCCGGTATTCCG
>P_246
ATTCCAGGGCCTGCACCGCGCAGTGTTCAATAAATGGTACG
>P_247
GCGGAGCACCCCGGAAAACCCTTTGATTACAAACCCTGTAC
>P_248
GCCGACGATGAGGAACAATGCGCCGGTGGAGATACCATGGT
>P_249
CCTCAATGCACGAGAAATTGCCCTGATGCTTCCACTTCTGC
>P_250
TGCCATCCACATAGCACCCGCCGTAGTAAAAAGAATCAACG
>P_251
TTCAAAATTGCCGCTGCACCCTTCCACATGTGGACCCCTGA
>P_252
GTTTTATTGTAAGCCCTTCGCCGTTCCGGCGAAGGGCTTTT
>P_253
AATATCCTGAAAGCTTGCCCCCCTTCCCCAGGCAAAAGCCG
>P_254
GTGCCGCTATCCGCTTTTTGCCTGGAAGTGATGGCGCCCGG
>P_255
GGCAGATAGTCTAGCGCGCCCGGCCGAGGGAAACAAGCCCC
>P_256
GCCCGCTGGCAAGGTGGGAGCCGTTGAGGCATGGGCGTTGG
>P_257
GCCGTTTTTCTTGTAATCCGCAACCTCGAGAATAGTATCGA
>P_258
GACCAGATCAATGAGTTCGTCACTGACGCCGTCGGGGTAGG
>P_259
CCACCGTTCCCAACAGCAGGCGGCTGCGCCGGACCTCGGAA
>P_260
AACAGTGGTGGCCCCCAGCGCCATGCTGGCCGACGCGCTGG
>P_261
GCCGTCTTCTATCTCAATCACCGTCTCACCGAGAGGCCCCG
>P_262
GGCCAGGCCACGGGCCAAAGCGGCCAGGGCCAGAATTCCTG
>P_263
CGTTGGCGATGATGCTCACCCTCTCTCCCTCCCTGACCCTG
>P_264
TCACTGACCTGCCCCAGACCCTCCTGCACCCGGCCGGAGTG
>P_265
TGAGGCTCTGGGCGCGGTGGCCATTGCGGCGATTCTGTGGC
>P_266
GCCGCCGCGCCACAGAATCGCCGCAATGGCCACCGCGCCCA
>P_267
GAGGTTGCGGCCGCGCTCAGCCACGCGGGCCTGAAACCCGC
>P_268
CGTTGCGGAAAGGGAGGAGGCCGCGCCGGCGTCGTCTTTTT
>P_269
TCGCCGCCGGCTCCATTCTGCCCCTGGGGCGTGGCGAGGAA
>P_270
TCGAGCAGTTCCTCGCCACGCCCCAGGGGCAGAATGGAGCC
>P_271
GGCACGGTACAGTTGGTCAGCAGCGAGATCGGTGAGGATCT
>P_272
GATGGTCTTCTTTAGATAATCCATGAAGCCCTGCCCATCCT
>P_273
TCCAAAGAACTCATTCCCGACCTCGACTGTGAACTGTCCTT
>P_274
AGAATAAGCATGCACCAAATCCTCGACAAAGTCTGGCACGC
>P_275
GGACGAGTACGAAATCACCACCATGTTCAACAGCGACAGCG
>P_276
GCACCCTCGCCGACAACCGCCCGAGCGGGCGGCGGAACAAC
>P_277
TGGACAAGACAGAGCCGACACCCTGACGCGGTCCACCCCCC
>P_278
GGATGTTGTCGAGGAGAATGCGCGAGAGTGCCAACACCTGC
>P_279
GTGGTGACCCGCACCCTGTCCAAAAGCTACAGCCTGGCCGG
>P_280
AAGTGACTGTAGACATGGCGCAGGCGCGCCACCTCCTCCGG
>P_281
CGCCAGTGCCGTATCGTTCGCCAGGTCGGCGAGAAAGGCAG
>P_282
TTTCGCGACGAAGAGGCGCGCCGGCGCGACAGCCCTCTTTT
>P_283
AATGACCTTGGCGGCAAACTCGGGATGAGTGTTGAGACCGG
>P_284
CCCAATGACCATGTGAATCTCGGCCAGTCAAGCAACGATGT
>P_285
ACCGGCCCCGAGATGAGAATCAGATTGCGGCTGCGCTGCCA
>P_286
GTCAACCGCAGATGCCGCAGCCGATATGGCTGAAAGATCAA
>P_287
GGGAGCTGTCCGGTCCCCGTCATGGAGTCTCTGTTTACCAT
>P_288
CCGCAAAATGACTTTTTATGCGGTGATTCGCTCCAGGCCGC
>P_289
TGGCGGCGCTCACTGCGCTTCGAATTCCGAAGTGAGCTGAA
>P_290
CCCTCACGGCGGCTCCGGCGCGGCCCCCCCTTCGTTCGCTG
>P_291
CTTGAAGCTCAAAGATAAAGCCGACACGGCGACCGTAGGCG
>P_292
TTTGAGAACGCCTACGGTCGCCGTGTCGGCTTTATCTTTGA
>P_293
AAGGCACCTACCCCGCCACCCTCACCGATATTCGATTCTTT
>P_294
TTCAATTTTGGCGCAATCTGCCTTGAATCTGCCAAATCCAG
>P_295
GGGCTATATCCTGGCGGACCCTCCTCCATCTTGGTGCCCTT
>P_296
CGTCCCCCGGTGGCGCACTGCCGTCGGGGCCCCTCACAGCT
>P_297
ATAACCGAAAATTGACCACCCTCGTTGGCCGAAAATTTCTT
>P_298
TCTACACGGCGCTGAAAGAGCGCGAAATTGGTGATATCACC
>P_299
AATTATGAGAATTTCTCCTGCGGCGACTAAGTCAGGGCATC
>P_300
GGGCAGGCACACTGAGTACCCTTCCAGCGACATGGACCAAA
>P_301
GCCGCCGAAGGGTCTCCACCCTTGCTGATCGCGCAAAAAAT
>P_302
GATCAGCAAGGGTGGAGACCCTTCGGCGGCCTGTTCAAACG
>P_303
CAATAATCCCCGGATTTATGCCCGTGCCGGCAAAAATATCG
>P_304
TGGAATACTCGGAGCGCACCCTCAATCATGATTGGTTTTAA
>P_305
TGGTTTTAAGGAGAATCTCGCAGTTCGGACTCGGGACTGAA
>P_306
GGTGTTTGGCTGCATAATCTCGTGACTTGAGGATTTTCTCT
>P_307
TTGCGGTAGCCGAGTTTACCCAGCAGGGCGGTCAGTTCATC
>P_308
AGACTGAATTCTGCAAGACCCTCTGTGCCCACCTGGGTCTC
>P_309
ATCATCACTGGACCCGCCGGCCAGCTTGGCAAAGCGGATGG
>P_310
TGAGTCGGCCTCGTCAAACACGAGAAAGGCTTCCTTGTCCC
>P_311
CTGGTGTTGAACCTTAAATACCGTAAACCAAACAACATTTA
>P_312
AACAATGACAATCTGAAAAGCGATTTCGAAGGCCTCAAAAA
>P_313
CCATGTCCGGATCGGTCACCCTCTGCCAGACATCAAAAAGC
>P_314
TGCACCGTGCAGATCTGACCCTCTGGAGAGATAAACATGCC
>P_315
AGCCCTGGGAGATTTGGACCCTCCTATTTACTATGACACAT
>P_316
ACACTGCGCACGGTACAGCGCGATCTCGAGAAACTCGGGCC
>P_317
ACAACGTCCTGACCGAAATGCAAATCCCTTTCTTCTCGCAA
>P_318
TTCGCGCAGACTTTCAGGCGCGATGACCTCCACCCGGGCCC
>P_319
TAAATATGCAGAGTGAAAACCAGGAGAGGAGGGGGCGATGA
>P_320
GACATGACCCCTCCAGCTTGCTCAACCGATCAAAATGCAAT
>P_321
GGGTCGAGCTTCTAACCACCCTTGAGAACTTTTTCCTGGTC
>P_322
TTTGACGCCTCTTCTTTAAGCCTTCGCGGCAAGCGCCATTA
>P_323
TTTTTGAAGATCTCTTCAAACCGGCCGCGGCAATCCCCTCC
>P_324
AGGTTGGCTCGTTCAACCCGCCATTCAGGCATCAGCAAAAA
>P_325
GTTGTCGAGGGCGTAGATCGCCATGCCGGCTTCCTTGTCAT
>P_326
GCGCAGCTTGTTGATCAACTCAAGGACACGGTCGCGGAAGA
>P_327
TCGAGCCGGCCGATGGAGCGCAGCTTGTTGATCAACTCAAG
>P_328
ACTTTTGTCCGTGCCTTGCGCGCCGATTTTCAGGCCCTCAA
>P_329
CGGGCGACAGGTTTAAAGAGCCTCTGTGGCAGCAGGCCTGG
>P_330
GGGAGGCTCCCAGTCAAACCCTTTCGTTCCTGGAAGATAGA
>P_331
CGGGATATCTTCACCGTCGGCCAACCGGGCCAACCATTTGG
>P_332
ATCTTTCAGACCGGCCAAGGCAGGAGCAGATAAAAAGCGGT
>P_333
AATCGTGTCTTCAAAAAGTACGCGCATCCTCGGATTGGCAG
>P_334
TGGTTGCTGCCGTCCCCAACCCTTGCCACCAAGATTGACCC
>P_335
GTTTCGTCCCTTCGTTCTCGCGTCGACCTCGATTGGTCAGG
>P_336
CATCCGATAGAGGGCCAACCCTTGCTTCAGCCGTTTGAGCT
>P_337
CAGCCAGTCAGCCAAATGCGCTGACTCATGGTTTCCGTTCT
>P_338
TCTATATCGTTTGTCTCACCCTCTAGGCGAGTATGTGCTCG
>P_339
TAGAGGCGCAAAAAGAATTGCAGGAAGAGATTAAAAAGCTC
>P_340
ATAAAGGAGGCGTGTGATGGCAAGAAGACGTTCACGCGGCC
>P_341
CCGGCATTGGGCTGATTTCGCCGATGTGGCTTTCTACGAAG
>P_342
GTCATCTTCTTCGTAGAAAGCCACATCGGCGAAATCAGCCC
>P_343
CTTAGAAGATCCTTTTTACCCTTTTTGAGATCTTCCTGAAC
>P_344
GAATTAAGGAGGTCGAAAAGCGGTTGAATGATTCTAATGTC
>P_345
TTTGTCTTGGACTCGATACCCTCAATTGAAGTGGGACAAGA
>P_346
CCCATTTTCGCCACTTGGGACGAGAAAACCGGAAAGCGGGA
>P_347
CGAACGCTTGGAAAGACGCGCCGCTATGGCGACTGAAGCGT
>P_348
GGTAAGGTTGTTCTCCATTGCCGCGGCGGCCTAGGACGAAC
>P_349
CTGGACCATTATCTGGGCTGCCTCCTGGGCGGAGCGGTCGG
>P_350
CTGCAAAAAGCTAGCTGAGGCGCGAAAATTTGCCATCATCA
>P_351
CAGCAAAAATGATTTTCACTCCCAAATGGAGCGTGACCTGA
>P_352
TACAGCCGGATGTTTCACCGCAGCAAAAATGATTTTCACTC
>P_353
TTTTTTACTGGAAAAAATAGCCAAGACATTTCAGGTCAGCC
>P_354
GATGTTCAGGGCCTGCGGAGCCTTCTTGGCGATGACCTTGA
>P_355
AGAACGATCGACTCGTTGCTCAGGAACTTTTAATTACAGAA
>P_356
TTGTATTCTCTGAGCAAGTTCCGATTTAGTAACTCCAGTTT
>P_357
CGGAACTTGCTCAGAGAATACAAAAAACAAAGGGCTATGTG
>P_358
TCCAATTCTGCTGATCCACCCTCTTGCGCCGCATTTTTATC
>P_359
GCTGCTTTTGAAGAATTTGGCCGTCGCAACGTAGGATACCA
>P_360
ACACTCTGAACGTATTCTCGCCAGAAAGGCCATACATGGTA
>P_361
ACACGGCGGCACATGGCCAGCGGTCGCCTAAGTACAGCAGC
>P_362
GAGAGATTTTGTGTGTTACTCTCGGGGGCAAAGGAGAGCGA
>P_363
GGGCTGGCCACCTATCCACGCCGGCGCGGCAACGTCCTTCT
>P_364
CCGTTGAAGATCGTTGTGCGCGCCGGTGGAAACATCGCAGA
>P_365
GTTCGAGGATGTCGCCGGTGCCGAAGAGGCCAAGGAGGAAC
>P_366
GGAAAAGCGGGTTTTTTTCTCCATGAATTATACCTCGACGG
>P_367
ACGCAGTCGTTTGCCATCGGCCGAATTGGCCGGGATCTGCA
>P_368
ATAAATATTCCATAAAATTTCTGCTCCGTTGTCCATCGCCA
>P_369
ACAACTGGAACCGGGAAATGCACGAAAATATCGCCCCCAAT
>P_370
CTCTGTTTTCTTCCTGATTTCATCCAGTTGTTCGTACATAG
>P_371
AGAGTGTTGAGAGCCATCTGCAAGGCCCTCCTGGCCTCCTC
>P_372
TGAGGGCAAGCTAGAGGAGGCCAGGAGGGCCTTGCAGATGG
>P_373
ATTGCAGAGACCAGAAAAGCCCTGAAGGCCCTTGACGAGAA
>P_374
AAGCATCTGCCTCCATGGCTCAGAAACTTTACGAACAAAAG
>P_375
TTGTTCGTAAAGTTTCTGAGCCATGGAGGCAGATGCTTCGC
>P_376
CTGAGATGGACAGTATTCTGCCTGTGAGGCATAATCAGGCT
>P_377
TTGAAAAAAGCCTGATTATGCCTCACAGGCAGAATACTGTC
>P_378
CCGAAAGTACCACCATCGCGCTGTGATGGTAGTCGTCGTTC
>P_379
GATTGAGCGGCCACCGGCGGCCGTCCGGGCGCTCTCGGCGA
>P_380
TCTCGAGATCGCCGAGAGCGCCCGGACGGCCGCCGGTGGCC
>P_381
GGCACACCCGACGATTTCCGCCGTTTCGTCGACAACGCCCA
>P_382
CGCGGTTTCAGCCCGAGGGGCCCGAGGGGCCCTCCCAGGCG
>P_383
TAACAGCCCCCGTCATTTCGCCCTCGCGGCTAGGGGCGAGA
>P_384
GACATGCCGGGCGCGAAACGCGAAAATCTCGATATCGACTT
>P_385
TCTGCTGCCCGGGCTGGAATCCAAGGAGGTCGAAATTAATG
>P_386
ATAAATATAGAAGGAAAAACCAGCAATAATTCATACATACT
>P_387
CTTCGGAGCCTCGATAATTTCAGCAATTACAAACACATAAA
>P_388
TGCTCTTTCATCTCTTTACCCTCTCCTCGAAAAAAAAGACT
>P_389
GGCAACAGAGGCGCGGCACCCTTGTTCCAAATCTTGAAAAA
>P_390
CCGAAAGATCCCCTTCAAGCCGGCCAGGCAGCTGTCGAAGA
>P_391
AACGGATCGCAGTGTAGTCACAGTTTCGATTCGCACCTTCT
>P_392
AGTGAGATTCTGGTAAGTTACTGGATAATCGCTGGTTGTCA
>P_393
TGGTGTGCGCATCAGCCACCCTCCCCATCGGGCTGCCCTTG
>P_394
GGGGACCAGGGCTGTTTCCGCGGAAACGACATACTGAGGGT
>P_395
CATAGGCTTCGCCGCTGACCCTCAGTATGTCGTTTCCGCGG
>P_396
TTGATGCGGGGGATCTCAAGCCCCATTGGCGCCGTCATCGC
>P_397
AATATCGACTTTTCAAAACGCCGCTTCGGCTTGACCGGAGA
>P_398
TGGGTGAATGATGCGATTTGCCGTCATTTGTTTGTCATTCT
>P_399
TTATCTGATCGCCGGAGGTGCCCCTCGGGCTGACAATGGTC
>P_400
AGCCGCGGCAAAGTCGTACCCTTTGCTACCGATACCGGTTA
>P_401
ACCTTTCGACATTGATCACCCTCTTCCTCAAGGAACTCAAA
>P_402
GTCATTGGGGTCGGAAATTTCGGTTTCCACATCGCGGACAC
>P_403
CATCATTCTGATTGGAATCGCCCTCTTCAGTTTGCTCATCG
>P_404
TACACCAACGTGTTTAAACGCACGATCCCGAATGAAGCGGT
>P_405
CCAGGGGGTTGGCCCGGTAGCCGACAAGGCTGTCGCTGAAC
>P_406
CCTCGACGCACTTTTCACCGCCACTTCGGCCCAGTGCGTCA
>P_407
GGTTCCAAGCCACGAAAACCCTCACGAAGCCCATCGTCTGG
>P_408
GCGGGTATTGGTTTTTTTCGCCAGAAAGGCTGCCGCACTGC
>P_409
AGGCATCGGCAGTGCGGCAGCCTTTCTGGCGAAAAAAACCA
>P_410
TATGGGCTTTCGGCTTGACCCTTTTTGCGGGTCTTGCAACA
>P_411
CGAAAATACGCCACGCGGAGCGGTCGTTGAATTGATGGGTG
>P_412
GTATATGAACAAGACGATCGCCGAGATGGCCGACTGGCTGG
>P_413
CTAACCTGAAAGCAAAAATACAAGAAAGGGAGTTAAGTCTA
>P_414
GTGCCGGCGAAGATGTGGCGCTGCAGATTGAGGCTGCCATA
>P_415
TCTTTGGGCTCTATCTCACCCTTGCGTGATTCTCTCTGCTC
>P_416
GACCTCTCTATCTGACCACGCCCCGTTGTGAAAATCCCCTG
>P_417
ATGTGCACCCGGTAAAAAACCGCGAAAATCTCACCATCCAC
>P_418
GCCGGCGGATTTATCCGCGGCAATGACAGGGTCGAGTATCC
>P_419
TGCCAATCAGGAAGTGATTGCCGAAGTGGCGGAAGGGGGGC
>P_420
CAGAATTTTAACGCGAAACCCTTGAACTGGTTCGGCGCCTG
>P_421
CATGGTGTCGGTTCCGATTGCCTACAAGGCCATGGAGATGA
>P_422
GATATTGGTATAGACGGTCGCGGTGCCGTCATTGTCGCCGA
>P_423
GGGGGTTTCCTTGTCGAACCCTTTGCGGATATTGGTATAGA
>P_424
GTGCTCTATTATGACTTCACCCTCGATGAGAAAACCGAGGG
>P_425
CAGGCTGCTTTATCCAAAAGCAGCCTGTCCCCTTTTTTTCT
>P_426
TGCGACACCTCTCTCATCACCCTCGATTTTCAGCCCTTCAA
>P_427
CGATTGTGATTCGTTTTTTTCCGGGAACAGCATGTTTACCT
>P_428
GATCTCGCCATGTACGCGTTCGGCCAGGATACGGGCGCTGG
>P_429
GTCAGCGCCAAGCTCAAGGGCGGCCACGCGGTTATCCACAT
>P_430
CTCAAGGACCTGTCTAAACGCGATGCCTGGAAAGACATCCA
>P_431
ATACATAAAATCTGAGATTTCGCTAATTTTTATAGACAGTC
>P_432
AACTCGAAGGGCTTGGCCGGCTGCAGATCGATTGTCTGTAT
>P_433
GAGCCGCCCAAGATGAGTTGCGTCAGAACCTTGGGGAGACT
>P_434
AAGACCTCCCCGCTCAGGCGCGGGCGTCAAGCAGATGGGTT
>P_435
TAGACAAAGGCGAGAATTTCCGCGACGGCGACATACAGATC
>P_436
GCGCGCTACAAGATCTTCATCATCGACGAAGTCCATATGCT
>P_437
TTCAACGCCTTGTTGAAGACCCTCGAAGAGCCGCCGCCGCA
>P_438
CTCCTGGCTTTTTTTCAACGCCTCGTTGGCAGCGGCCATCA
>P_439
GAGATGGGCAAGATCACCGGCGGCTTTAACCTGCCCGGCAT
>P_440
ATTGTCGAACTCAAGCAGCGCGTTGTCCTGTGCTCACGCTG
>P_441
GCCGTCGTGACCTGTAATTTCCTGAAAAATCAAAAAGTCCG
>P_442
CGGTTCTTAAAACCTTGTTGCAACCTCTCGCATGGACGTAC
>P_443
TCCTGTACGTTGTTGGAACACAGCATCCCCCAACCGGTCTG
>P_444
AAATTTGCCGACATCACCGGCCGTCAGTACAAGCTGGTGGA
>P_445
CCAGCTGATAAAGGGGCTCGCCGAGAGAGCCGGGCTCCTTG
>P_446
TATCCGGCGATCGTCGGCGGCCGCTATGGCCTCGGTTCCTA
>P_447
GGTGGGGAAAGTGCCGTCGGCAGGCATGGCCGAGATCGGAA
>P_448
GGAGAAGGGATATTCGAGACCCTCAAAGCGGTCGCCAAGCT
>P_449
TCAAAGGCATGATTTTCACCCTCAGAGTGAGAGGCATTCGG
>P_450
AGGATGCAGATTTTTTTACCCTCTTCAGCCTCACGGATTTG
>P_451
CCCTTCCGGTCATCGCGCAACCGCTCAGAAAAACAAAGATA
>P_452
ATAATGCGCTTTCAAAGACCCTCTGCTATGCGTTCCGGCAA
>P_453
TGTTATGACCTCTTTTCCTGCCGTGGAGGCAATGGTATTGA
>P_454
TTCTCGGCGGCGAGAAAATGCGCGAAGGGGCGGCCCATCAA
>P_455
AGTTTGCTGTGCGTCAAACGCGAAAAATTCAACAGGGTATC
>P_456
AACGCCTGGAAGTACACCGGCAAGAAGGAAGATCCGGTCAT
>P_457
CGCCAGGCCGAGACCGAACCCTTGAAACTCATGGCTGCCGG
>P_458
CGTCCGAGCTGCCAGAAACCCTTATACAGAAAGATCTCCGC
>P_459
ATCAGATTATTGACCAGACCCTCCCGCTCCTTGCACAGATC
>P_460
CGCAGATCACCACAATTACCCTCAGGGCACCCCCATATTTA
>P_461
CAGGTCGATTGTTTCCAGCGCCCGACGGGCGCGCGCTGTCA
>P_462
AACCAAAAAGCGCTCGCTTGCCATGATGGCCGGAATGTTCA
>P_463
GGGATCAATGCGATCAAGCGCTGCCGGACGGTCATCTACGC
>P_464
CCGTGACACCGGGGATAACGCAGTAGGCAATGCCGTGCTTG
>P_465
AACCCCCGTTATCACCACCGCCACCGAGGCCAACCGCTGCC
>P_466
AAAACATCGACATGAGTACCCTCCTCATGGTCGGCAACACC
>P_467
GCCATGGTCGTGGTCAAAGGCAGTAGTCCCAGTCCCTGGGC
>P_468
ATGTCGGCGGCGATACTGCGCCCGGTCACATCGGACTGGGG
>P_469
AGAACAACCGAGGTGAAACGCTCCAACAGGGAAGATAGCTC
>P_470
GCGGATGCCGAAATAGGTCGCTGTGCCGCCGAGGCGGGTAT
>P_471
ATTGAGGGCGCCGGCAAAAGCGGCCATGCTATGCGCCGAGT
>P_472
GCCAGCGCCTGTCGGGCACCCTCAAGATCACCGGCAACCAG
>P_473
TAGCACGGCATCCCGCCACCCTTTTTGTCGTCGATGAATCC
>P_474
CTGGGGTACGATCATTTACCCTCCAAGCGCAACCGCCGCCA
>P_475
CGCTGGCTTTTTTTGCGCTGCCCTTCGGGCTTTTTATCGGC
>P_476
ACGAACCTCTGAATAAATTTCTGTCGCGGCTCGCCACCTCG
>P_477
GGGATGCCTCCTACACCACCCTCGAGGAACAACTGCAGCTT
>P_478
TGGTAAACCTCGGCTTTACCCTCGTCATCTACATGGGAGTC
>P_479
CAGCAGATCAAGAAAAATCGCCCGCACGGCGGGGTTCTGTC
>P_480
CGATGCTGCACCTGAACATGCGGTTGGGTGAAGGCAGCGGT
>P_481
GCCGATCAGGTTATAGCCCTCGTCGACCAGATTTTTGACCA
>P_482
TGGGGGGCGCAGGCAATACCCTCTTCGACGACACCGTGATC
>P_483
CGGGCGCGACAGCCTGATTGCCCTGCTGGCGGGATCGGGCC
>P_484
ATGCACTGAAACGCTTCAACCCTCAGGAACTCAGGAAAATG
>P_485
GCTGAAGGTGGCAAGAAATACGGCCATTCCAAACGGTAAAC
>P_486
AGCAAAAGCGCCTGAAAAAGCAGGACCACCAAACCAACGGG
>P_487
TGTTGATGTGAGCCCATTTCCGGCTGAGGCAAAACAGAGTT
>P_488
CCATTCAGGGGCGCGTTTTGCCAGAAAGGCGCTGACGCCTT
>P_489
ACGGAGGATGCGGTTGAAGGCGTCAGCGCCTTTCTGGCAAA
>P_490
GTTAAAAAAACAATAAGACCCTTTTCCGATATCGCCAATTC
>P_491
TTTTTAACATCCCTGCGGGGCAGTGCAAGAGCTTCATTTGG
>P_492
CATTTTGTCGAGACGTGATGCTGTGACAACAAAGAGTAGCA
>P_493
GACCACGATGGAGTGGCCTGCCGCCCAGGCCGCCAACCCCA
>P_494
CCGGAAATTTCCCATCAGACCTACGATGCCATTCGTGAAAA
>P_495
CGTCAAGGTGACTCTCGGCCCTAAAGGGCGCAACGTGGTGA
>P_496
ACCGGACCAAATCAAAATCGCATTGCTGTGGAAAAGAGAAC
>P_497
TGAACAGATCCGCCTCGATGCCGCAGCGGCGGGTGACGTCA
>P_498
GCCAAACGCCTTCTGAACGCCGGCCAGGCAGACATCGGTGC
>P_499
GGTCAGGGTCTGCGAGCGCGCCCCTTCGGCGGCGAACAGGG
>P_500
GGGTCTATACCCAGCCTGATCGGCCTAAAGGGCGAGGCAAA
>P_501
GGGGCTGTTTTTTTGCCTCGCCCTTTAGGCCGATCAGGCTG
>P_502
AAAATCCACCACTAAAAAACCTTAGCCGAGTTGCGTGCCCG
>P_503
AGGGTATCGCGATCCAGCCGCAGCAGACGTCCAAGCCCGAT
>P_504
GCAGATGGCGATTTCTCGCTCCCGCGAGTACGAAGCCGACC
>P_505
CCAGATAATGGGGGTTGTTGCCGCACAGGCGGGCACCGCCG
>P_506
CCGTCATGATGGAATGGATGCCTTCTGGGCGGTGCGGATGA
>P_507
TTTTTTTATCATCCGCACCGCCCAGAAGGCATCCATTCCAT
>P_508
ATTTCGTGCCCAACATCACCCTCGGCGCCCCGGTGGTCAAA
>P_509
CGGCCACTCCGGTATCGACCCTTGACGTCATTCTTGAGGAT
>P_510
AGACTTCGCGCTTGCTGTAGCCGAAAAGTTTCTCCGCCCGG
>P_511
CGAAATCAATCGCGCCGGTGCCCGCCTGGCAAGGCAGGCGG
>P_512
AACCCGCGATGGGATTGATGCCGAGACGGCGGTTCCGGTTC
>P_513
AAACCGGATCAACTCCAGCGCGATGTCGACCTTACCAAAAG
>P_514
GGTGAACTGGACGGCAAACTCGGGATCAACTCCAGCGGCGG
>P_515
TCATTTTTTCACACTGGACCCTTGCATGGGAAAAATCCTGG
>P_516
TGTCTGCCTGCCAGTCTACCCTCACACCCCAGAAAGACCTG
>P_517
CATAAAGCTCGGTATTAACCCTTTGCATTGACCCGGCTTTT
>P_518
CCAGATCCTCAGCCTTGGCGCTGCCGTTGTTAAAACCTGCA
>P_519
CTGCTCAAGCGCACCGCCTCCGACTGGGAGTGGAAGCACAA
>P_520
TGGCGGGGATGACCGTATCGCATTCGAGAATGAATTCGCTG
>P_521
AAGAATATCACCCCTGAAACCTGGAACGAGGTACGCTGCAG
>P_522
CAGGGCGAGATTGGCAAGCGCCTGAACCTTGTCAGAGGCAC
>P_523
GCCTGAAGGCCTGCTGTTTGCGCCCTATCATTTCAGCGATC
>P_524
ATGAGCAGAGCTTGAACCTGCCGATCAGGCCTTGGAGACCT
>P_525
TCGATCATCTTCAAAAAACGCGATTCCCGCGCCAGATCCAT
>P_526
CCAGACGCCGCCCCCCGACGCGATAAACGTTGGTGGCTCCG
>P_527
ATTGATCTATCAGCTTAACGCGGCTGGTAGAAATAGCATGA
>P_528
TGGCGGGGTTTATCGACACCCTTCCCCCACGCCTCAAAGTC
>P_529
TGCCGGGTTTGATTTTGACCCTCCAGAAGATCGGGGAGAAA
>P_530
CAGGTTTATCCCCGGCCACGCGTTGCCCTGTTGGCCACCGG
>P_531
CCCTCCTCGAATTCCTCACCCTTGGGGCGGATATGCTGTCC
>P_532
GCACAATTGAATACGGTCGCCGTCGACCTCGGCCTCTTCCA
>P_533
TAACCGGCACAAGTTCATGCCCCATGGGCCCCAGAACCTCA
>P_534
TTCTTGCCGCCGTGTTTGCTCAGGAATTGAGTCAGGGCATC
>P_535
TCGGACGCGGCATAAAAAACCTCCTCATCAGGGATAGAGCG
>P_536
TCATGGGCAAAGAAATCGCGCATGTGCAGGTCGCACACCTC
>P_537
GCACCCATCTGGCCGAAACCCTCAAGCGGGTCGATCCTGAA
>P_538
CGAAAAGAGTGCTGCTGACCCTTGTGCTCAACCTCGATGAC
>P_539
GCCCTTGACGCCCACAGCCGCGGTGACCTGAACAAGGCGGA
>P_540
GTACGGTTGGAGCCCGCCCGCCCGGACGGCTATTGGGCCCG
>P_541
TTATGCGCGAAAGCTGGAGGCCGCCGGGGCCTCGGCCATCG
>P_542
CCGACAGTATAATCGGGACCCTCGGCCCTATCCCGACAGAG
>P_543
GAGAAGAAAGGATCCATTTCCACGTTCGGCAAAAAGCCTGA
>P_544
CCACCGAAAACGACCATACCCTCGACGATCTCTGTCAGCAG
>P_545
CGGCTACGTGGAGATTCATCCGGAGGATGCGCAAAAGTACA
>P_546
AGGAGTCGGCGCCGGCAAAGCCGATCTGGCCGGTGATCAGG
>P_547
GGTTATTAGCCCATACCCCGCGGGTGCGCTGATTGAGCCCC
>P_548
ACCACTCTACGGAACAAATACGGCAAGGACTCGGTGGCTTA
>P_549
CGTTTCTGCGGAACCGGCTGCGGCGTTTATGTGGGCGTGAA
>P_550
GACAACTTCGCCGGCATCCCCACCAACGAGAACTGCCGCTC
>P_551
GCAGTTGGGTTGGTCCGACCCTCTTTTCCCCAACCCTCTTT
>P_552
TCTAAATCTGCTTCTCAATGCCCTGGAGGCGTCGGAGAAGG
>P_553
TCACCACGCCGGGGCCCGGGCCAAGGAGGCGCTGGTGACGG
>P_554
CCCCGGAAACCATCCAGCGGCTGCAGCAGTATTCCTGGCCG
>P_555
CGGGAAAAGGAAACCATGCGCTGCATCAACTCCTCGATTGG
>P_556
GGGTCAGCAAAACCGTCGCCCCCATGGTACGCAGCAGGACG
>P_557
GTGATTGGCAAAGGGAACTTCGGAAAAAAACGCGTCCCCCC
>P_558
AAAAACGGCCCTTTTTGGCTCAGTCGGCGGAATTCCTCGTT
>P_559
CTGGAATACCATGCGCTATGCCGACTGGGCGCTGGGGGAGT
>P_560
CGATTATCTCCTCGAAGTCGCCCCCAGGGAGAAGCCCCGCC
>P_561
AAAAGCATTGACGGGATTGGCAGTAAAAACATAAAACACGA
>P_562
TTCTGACCCGCTGTGAATTCCGGCCAGGCATCGACCTCGTG
>P_563
TAAGGCGCCTGTCGGCATCGCCGCCCTGGCGGGAAAGCACC
>P_564
GGCCGGAATGCTCATCAGTGCGTCGACCCCTTTTTTCAACA
>P_565
GGTGGGATTACTCCTGAGCACCCGATTTCTGCTGCATCCCC
>P_566
GGCGATAGGTGTGGTTGACCCTCTTTTATGTCAGCCGTAAC
>P_567
AGACCCCCCACCATGACACCCTCAAGAGGGTATTGTCACAA
>P_568
GCCTCGTTGCGGGCAAGACCCTCCTCCTCCACGCTTTTATA
>P_569
CTCGATTCAGGTTGCAGAAGCCTGGGGAAGAATTTCAGCTC
>P_570
ATCGAGGATGCGATAAATGGCCGTTTGGGCGCTGCGGCGCG
>P_571
CAGCACGGCGCGCCGCAGCGCCCAAACGGCCATTTATCGCA
>P_572
TTCTTTGAGTTTGTCGATGACGGCCGGGTTGGCGTCCTTGA
>P_573
GGGCAAGCAGTGCCGCCACCCTTTCTACGACCGCAACTCGC
>P_574
CACGCGCTGAACAAGATACTCAAGGACATCGTCATCAAAAG
>P_575
GCATGGACTATAAAGACACCCTCAATCTGCCTGAAACCGAG
>P_576
ACGACCAGGAGATGGAAACCCTCCAGGAAATCGCCAAAATG
>P_577
GTACTGAGTCACAGGTGACACATTTGCGGCATGATTGGGTT
>P_578
TGAAAAACATCGCAAAATCACGGCTACCATTAAAAGGCACA
>P_579
GTCCCGCGTCTTAAATAAACCGGCCACGCAAAGTTTAAAAC
>P_580
ACCGGGGCCGCAAGATGTCGCCCGAGGCTCTTCCGACCCCG
>P_581
TGAACCCCCAGAAGAAAAAGCAGAAATCCGGCAATGACGAA
>P_582
GGCACATAAGCACCAAGTCCCAGCAGCAGAGAAACCACCGA
>P_583
GGCTGAAGAACCCGAAAAAGCGGCTTCGATGGGGAGAGCCT
>P_584
CTGCTGCCGGATGGGGGAAGCCGCATCGGCCTGGATTGGCT
>P_585
CAAGCAGCAGCCAATCCAGGCCGATGCGGCTTCCCCCATCC
>P_586
CGAGGGCAATGACGCCATAGCCCATCTGGCTGATGCTGGAA
>P_587
TTTCTGATGTATCGCAAACCCTCTGATCGTCCTTCGCCCGG
>P_588
TTTCAAAGTGGTTCTGGCGGCCGAAATGGCGAACACCCTGC
>P_589
GCGAAAAGATCACGATGACCCTTCGCAGCTTCTCAACTATC
>P_590
CGTGCGCCCCTCCTCCACGGCGTCGACAATGGAGGCGAAGT
>P_591
GCCGATGACCAGCCACAACCCTTTTTTCCAGGGTTCCCCAC
>P_592
GCCACTCCCAGCAGCTCACCCTTGGCTTTTTCATAAGGAAC
>P_593
TACCATTTCGGGGACATCAGCCTTGAGGGCGCCCCCGATTA
>P_594
GCATGAACTCGAACTTGAGGCCCTGCTGGCCGAACTGCGTC
>P_595
AGACGCACCAGCAGATTACCCTCACCGAGGATCTGGCCGAG
>P_596
GACATCCTCTGGTTCCAGGGCCCTTTTGGCAGCAGTCTCCA
>P_597
AGATGTTCAAGGTCGCCTCGCAGTTCTCCCGCCACGGCCAG
>P_598
GGGACGTTCGATGATGGACGCGTCAGCCTGAACTGGACACA
>P_599
AGGGCAAGCCGCCCCGATTGCGGGGATTCTGCGGCAAGACT
>P_600
AACTCCAGCCGGCACGAACCCTTCGAGTTTCTCTAGCAGAA
>P_601
ATCAGCGAAAAATCGCCCTGCCAGCGCGGCTCCTGCCAAGT
>P_602
GGCAACCGTACCGCTCTGCGCGTCCACAGTGAAAACCTGCC
>P_603
CTCCGCGCAGATTGGCCTCGCGGTCGCCTTTATTGGAGCCC
>P_604
ACTCCGCGCCCCTCTACCAGCCGACGTGGCGAGGAGATGGT
>P_605
GATCCTGCACCATCTCCTCGCCACGTCGGCTGGTAGAGGGG
>P_606
AGGTCTTACCATTTTATTCTCCCTAAAAAAACAAAAACCCG
>P_607
GCGACTTCGGGGTCTCGGTGCCCGACGGGCATGTGGTCTAC
>P_608
TTGCTGTTGTAGACCACATGCCCGTCGGGCACCGAGACCCC
>P_609
AACAGGTCGCGGAAAAAACTCCTGAAAAGATCCTGCTCGAA
>P_610
ATCGGCCATGCCGTCGGCGGCGATGATATTGAGCCCAGATT
>P_611
AGCACCTGCGTCGGGATTGGCGGCGACCCGGTCAATGGCAC
>P_612
GCCGGCACGACCGAAATACCCTTCATGTTCAATGAAATAAA
>P_613
GGGAAATTGACCGGTTTTCGCCCCGATGTGATTCACCTGCA
>P_614
CTGAATTTCGCGCGCATACCCTTCGCTCACCGTACACAGCT
>P_615
CACACCAATTGAGATTTACCCTTAAGAAATCCCGCCATTCA
>P_616
AAGGTTCGCAGGATGCGACCCTCAGCGATTAATTGCAGTTG
>P_617
CAACTTCGTCCATCACCAGGCTGTCGCGCTGAACCACGCCC
>P_618
GCTGCTCTTCATCAGGAATACGGCCAGGCGTCGAAATATCT
>P_619
GGGGTAAGCCACACCCCCTGCCGCCAGGGCATTCCCCAGCG
>P_620
TACGGCGGATCCTGATTCTTCAAGAGCGTTATTTTTACCCT
>P_621
TTCAAATCGTTGATGAAACGCAAAAGAGTGATGGCCATCAG
>P_622
GATGGTGGCCATATTCATGCCTGCCAGGCGGGCGGCTTCTT
>P_623
CCTTTGCAGAGATGCAAAACCTGTCCCGCTCCATTCTCAAG
>P_624
GATTCGCTCCGTGTTCTACCCTCTTTTTGGAGAGAAGATCT
>P_625
ATAAATCCACCCCATAAACCCTCCTCATTTATTGCGCTAAC
>P_626
GCCTTGTTAGGCATTTTGCTCGGTAAGCTTATCGGCAAGGT
>P_627
CCAGTTTAGGTTGTTCCTCGCCCTTGCGGCTTCAATTTGGT
>P_628
AGGTCCTGCGTCGCCAGTTTCGTCAATGAAAAATTCTCTAT
>P_629
GACGCTGCGGCAGGGGCTTGCCGTTAAGGCTCTCAAAGGTG
>P_630
ATATTCGGTTGCGTTTTCCACCGAGGGGGTGCAGCTCTCCC
>P_631
CCTCAGCCGGGGCGGTGGTGCCCTTTCGGCACTGCCGCGGG
>P_632
AGTTTGATGTGGAGATGACCCTTCCCGCGCCTCTCGAAATG
>P_633
CGTTGGGGGGCCAAATGCCGCCCTCACGGCGCCGAGTGGCG
>P_634
CGATGGCGCCGGCCGCCACCCTTCCGATGGTCTCCCGCGCA
>P_635
AAACGGGCTGACGCTGGGCACCCCCATCGGGCTGCTGGTGC
>P_636
AGGCTACGCCGCGACATACCCTCGACGCAGAGGCGCAGAGA
>P_637
GATGACCACCGGATTGTGAGCCCCCGAGGCGATGACGATGG
>P_638
GGTCGTGCTTCATCAGCGAGCCGGAACGCGCTCCGACCCGC
>P_639
GCATAAATTTTCTGCAGCAGCAGTTGGGTTGAAATACGCTG
>P_640
CAACAACCTGGTGCGCGACCCTTACAACATTGTCGGCGGAT
>P_641
GCTCTGGAGAAGGGGGCGTGCCGGAGCGGCTGCTCAAGAGC
>P_642
CACGTGGTCACCCCCCTACCCTTTGAAGAAGCAACTCGCCG
>P_643
AAAAAGAAAGCACCAAATACCAACAGAGGCACATTACTTGC
>P_644
GAAAAACAACGTAAAAAACCCTCTATTTGTGAATTAAAATT
>P_645
AACAATGCAGATCTGATACCCTCACGATATCCGAAGCCCAC
>P_646
AGCGGGTTGCGAAGTGGAGGCCTTGGCGGCAGCCCGGCTTC
>P_647
CAGTGCAGAGGCAATGATTACGGTTGCGGCGTTGATCAGTT
>P_648
CCTGCCGTCACCGGCGGCGGCCCTGCTGGCGGGCGTTTCCT
>P_649
CTTGTGGCGGCGCACCCAGGCCACCTGGGCCGGTGTGCGCA
>P_650
TTACTTCATGCGCACACCGGCCCAGGTGGCCTGGGTGCGCC
>P_651
CAGCAATCTGCCATGACACCCTTTTCCACCATCTTTCTGGA
>P_652
GGCCTCTGCCTCGACAAACGCCGCACCAAAGAAATCCTCGC
>P_653
ATCGAGCAGATCAAGAAGTGCGGCGATGTGCATCTCCTGGC
>P_654
GCAACATTGATCTCACGACCCTCGATGAACTCTTCCACCAG
>P_655
GGACGCGAGCCGAGCAATTACGTCGACCCGGACAAGCTTGA
>P_656
CATTCTCCCCTGACCATTTTCGGCAATTTCAAGCGGGAGAA
>P_657
TTCAATCTCTGCGTGATACCCTTTGAGTACCTCCCTGTCCG
>P_658
GCCAACTGCGGGAACACACCCTCTATGTCCGTAAAGAGGGG
>P_659
AATTCCTCCTTTATCATCAGCCGCATCGGCAGCGACCACAA
>P_660
GTTAGAATAGCACATTGCTGCCCCCAGGGCCTACCCTTGTC
>P_661
ATTCTCCTCTCCGGCAGGTGCCGTCGGGGCAGTAGCTCCGG
>P_662
TGCATTGATCCCGGCCGCCGCCTCCCGGGCCGCCACCGGCC
>P_663
CCTCGATAGGGGGCAGGACCCTTATCTCTTCCCCATCGTCC
>P_664
TGGGACGTGATACGCGCACCCTTGGTGCCGATGGGCTCCTT
>P_665
TAGAGTTCGATGGAATAGCGCAGCCTGGGCATGAAAGTATC
>P_666
TGGATTCAGGCTGCTCCACCCTCATGGACTTCCGCTACAAA
>P_667
TTGCGAAGCGCGCGTTGCCGCGGCCGCCAAGCCCCCCCTTG
>P_668
TAGTCGGCAATTTTGGGGCGCGCCGCCGAAACGGCGGAAAT
>P_669
GCCGGTGATGCCGAGCACCCCCTTGCCTGCCGAAACGGACC
>P_670
ACATAGGTATGACAGACACCCTTGTAGTGCTTGATCACGGG
>P_671
GGAAGAACACATGGTTCATGCCACGCCGGCGCTCGATTTTG
>P_672
CCGTCAGGCAGCGTGCAACCCTCGTGCTTTCATTGTCGAAA
>P_673
GAATACGGCGTGTGTCTTCGCTGTGGGGAAGAAATTTCACC
>P_674
GAATTCCGCCTCGGTGAAAGCGCGGGTGATCTCACGGGCAC
>P_675
CCTGAAGCCTTCCATGAGCGCCGAGAAGGTCACGGATGAAG
>P_676
TACCGGAATCCTTGAAGCTGCCGTTGAGGCGATGGAAACTG
>P_677
GCGATCAACAGTTTCCATCGCCTCAACGGCAGCTTCAAGGA
>P_678
CAGCTCAATGAAAGACAAACCCTTAGATCCTCCTTCTCAGT
>P_679
TGTGAACAGGAGGTGCGCCGCCGCACTGCTCAGCTCGAGGA
>P_680
ATGGCATCAAGCATGGCCCGCAGTTGGGAGCGCTCCTCCTC
>P_681
ACAATCATGATTTCACGACCCTCCACCTCGATGCTGCCGGT
>P_682
GAAATCGTCCGAAAGGCCTTCCAATAGCAGAACGTGTAGCT
>P_683
GGATTGGCCAGGGAGTTGCGCCAACGCGGCAGCGAAATCGC
>P_684
AAAAAGAAGATTTACTCACCCTCGGATATGATTCCACCCCC
>P_685
CGGAAGCCGGTGTCGTAACCCTCGACCTGTTCAATGCGGTC
>P_686
GCGATCAGGACGAGATGAAGCGCGCTCACGATTTCTACAAC
>P_687
ATCTACCCTTATCCTGAAAGCAGGAATTTCCCGATCAGAGA
>P_688
TCGCCAGCGCATGATCTACCCTTATCCTGAAAGCAGGAATT
>P_689
TGCAGAAGGATCGAGCAACCCTCTGGCAAAGTGCGGCGAAA
>P_690
TCCAAATGGACTGCCAAGCGCCTCACCGGCGCCAAAGTCAT
>P_691
GAGGAGTACAAAAACGCCCGCGCTGAAAAATCTGCGCGGGC
>P_692
ATGTGAATATGAAATTATATCTCGGGGGCTATTATACTGTG
>P_693
CGAGAATGGCGTCCATTTCGCCGGTCAGGCGATCGATTTCA
>P_694
TACATCAGGGACATGTGCCGCCGATCAGGCGGAATGGAGAT
>P_695
GAGGAATTGACGGTCTCCGGCGTTTCACCGTGCATCGATTT
>P_696
GGCGATGCGGTCGGCACCGACAATGACGCAGTCGATCTCGC
>P_697
GATCGGTACCTACACGGTGGCCGTCCTGGCTCGTGAACACG
>P_698
GGGGATGCCGTGTTCACGAGCCAGGACGGCCACCGTGTAGG
>P_699
CGGTGAAGCGCTCTCGAGGGCGTCAACGATTATGAGATCAA
>P_700
CAGAAGGTCTTCGGATTCAGCCGTATTGGCCAGTCGTTCCA
>P_701
GCCTTCCACGTTTTTGAACCCTTTTTCGGCCAGCAGGTCCT
>P_702
CGCGTAAAAGGAGTAGCGCGCCCGCAGGGCGGAGAGAAAAC
>P_703
TTTTCTCTCCGCCCTGCGGGCGCGCTACTCCTTTTACGCGC
>P_704
TCCTCGTTGCGATAGCGGCGCAGGGCCTCGAGCTTCTCCTC
>P_705
AAAAACCGGTTCCCGACACCCTCAGGAGTGAAATCTACCGC
>P_706
TCGGCAAAACTCAGAATACCCTTCTCCTCCAGGGCATCCAG
>P_707
CGCCGAGCGACGGCCTTTTGCGATTCAGGTGGAAGTATCGA
>P_708
CCTCTTTTCCGGGTTCGACCCTCCTGACCCGCCCCATGACT
>P_709
CGATTCAACCTTCAACCACCCTCCCGAGCGGGGCAAAAAAC
>P_710
GCCGCCTGGGTTGTTGCCGCCGGCTTGGCGCAACTGTTCGA
>P_711
ATTTTGCATTCACCCGCACCCTTCAGTATATTTGGGGCACT
>P_712
CGCTGTGACTGTTTTGACCGCGGAGATGGCCGATCCCCATG
>P_713
GCCTCGCGCAAGGAAAAATGCATCCGTGAAATCAACACCGG
>P_714
ATAGATACCGGTGTTGATTTCACGGATGCATTTTTCCTTGC
>P_715
CAGGTCGGGCGGGCCTGTACCCTCGGTCCCATGGCGCACCT
>P_716
GGGTGGGCGGCGCGCAAGCGCAGGAAAAAGTAAACTGATAG
>P_717
ATATTCAAGCCGCCTCAACCCTTCAAGAACAATGGGCGAAG
>P_718
GTTGGAGAGCTTGCCTTCGGCGCGACGGATCTCGATGTGCC
>P_719
CGCGAGCGGCCGGTGACCGGCCGCCTCGGCATCGGGCACAC
>P_720
GTGTCGGCCATGGCCCGCGGCTGCTCATAGATCTCCTTGAG
>P_721
ACCCTGACCGTGCTGATCAGCCAGAGCGGCGAAACCGCCGA
>P_722
GGGCGCCTGCCCCATTGATGCAGTTGAGGCAGAATGGACGT
>P_723
CCCGGAGTCTGCTCGATCCGCCGCAGTGTGCAATTGGTCTC
>P_724
ACATGGAGAAAGTCCCCACCCTTCACGCCGAACTCGACTGC
>P_725
GTCGACAACTGCCGGGACTGCCATAGCGGCCATGCCCCCCG
>P_726
GGGTCGCACTTCATCCATGGCTGCAAGGTTGATTTCCGCGG
>P_727
CGTGACTGCCACTCCCCACACACGCCCCTGGAAATGGACCT
>P_728
GCCTCACAGGATTGTAAAACCTGCCACGCACCTCAGGACAA
>P_729
GGACCGGACGCTGTGGGCGGCGCTCACGCCAATGTGGCCTG
>P_730
TTCATTTGACCTCCTCGAGGCCGCAGTGGCAGTCTGCGACC
>P_731
CATTGGACAACCCTTCAGCGCGCGAGTTGTTCAAAACGACA
>P_732
AGTGGATCAGCAGGAAAACGCGGGTTCAGAGGCTCCTAAAG
>P_733
CCGGTTGCGCAGGTTGAAGGCATCGCCGAACTTGTCACTGT
>P_734
TGTCAAGGTAGCATAGAACGCGGCGGCGCGCACTGTGGATA
>P_735
GTGCTTATCCACAGTGCGCGCCGCCGCGTTCTATGCTACCT
>P_736
GGAACGAAACCATCTCACGGCACGGATCGCGGGAGAGCTGG
>P_737
ACAGGGTGCGGACCTGCTTGCCATCGAGGCCGTTTTCGCCC
>P_738
GGGTTTCGCACACAAAATCGCTGCAGTTCGGCGGCTCTTCG
>P_739
TCAGGGGGTGCAGGTCGCCGCAGTCGAACAGAATCGCTTCT
>P_740
GGTAAAAGCGATCGAAAATGCGCGACAGATGTTCAGGGGCC
>P_741
TCAATCTCAACGACCTGATGCGCGATCTCTATCAGCAGGGC
>P_742
CTGAGGAATTCCGCGCCACCCTCGAATCCAACCTCGAGGAG
>P_743
GCCTGTTTCTTTACAGAAAGCGCCTGGAGAAACTGACGGTA
>P_744
GCAGCGGATAGTCGATGCCGCGCAGGTCGGCGGCGTTGGGG
>P_745
ATTGCTCCCCGTGGGCGCTGCCGGCCAGGCTCTGGGTCAGC
>P_746
GGCAACGTCCACCGCGTACCCTTCTTCTTCCAGACCGCGCT
>P_747
AAACTGAAGTAGCTTATTCGCAGTATGACAGAATTTATCAG
>P_748
CTCTCCATCTACCTTGCCCACAAGGGGTGGAAGGTCGCCAA
>P_749
GTCGATCCGTGAAAAATAACCCTCGTTGACGCCGTGCAGCA
>P_750
AATAAAAACCTTGACAAACCCTTAATGTTCAAGTCTAATTC
>P_751
ACGCGCACGTGGTTCTGACCCTCGACCCCGGCATGGCATTC
>P_752
GCACACATGCCACCACAAGGCTGTGTCTCGAATTCCTGGTT
>P_753
CCGTGTGGCGCGAAAAAACGCTGCAGCCAACAACCTGGCGG
>P_754
GAGACACCCAGCTCTGTACCCTTCTGCAAGATCAGGTCCAT
>P_755
TTCAGGACCAACCATGATCGCCACTTCGGCGGGCGGCGAAG
>P_756
GCTGTCGGGCAAGGAGTCGACATGAAGTGTCCAAAGTGCGG
>P_757
GAAGGAGGGCCCCAGCGACCCTTTTGACCAACCGGAGCCGG
>P_758
CCCGGAGCATGAGTGAAACGCAGGACGGGGGAGAACGGGTT
>P_759
TGCCGCAGGCCAGGGTTTCGCCGGAACCGCGTTCCCAGGTG
>P_760
CTCAACCACCTGCTCGGCGGCGACCTCGAGATGGAGTGGGC
>P_761
TGGTGAACACCACCTTGACGCCGGACAGGCTTTCCAGCGAC
>P_762
TCGTCACAGGCCGGGTAGCGCTGTGACGCCTCCTGGAGAGC
>P_763
AAAGTGCTTTCTTGATCAACCCTTCGAGCTGATTTTTGGGG
>P_764
ATGGCAAACGATAAAGTCATCCAATTGTCTGATGATTCGTT
>P_765
GAAACAACTGATGTAAATTTCAGTGACGATTTTTCTCAAAA
>P_766
GCGCCAATACCCACCCCAGGCCGAATTGGCCCACATTGCTC
>P_767
GAACACCAGAAAACAAAATCCGACAATCATAAAAATCGCTG
>P_768
CAAGGAGCGCCACAAGGAAGCCAAAAAGGCCGAGGCGATCA
>P_769
AGGCCGAGGTGGAAAAAACCCTCTCCAACCTCAAAGATCTC
>P_770
TCACCTCTGAAACGACAACCCTTTAAGGAGTATGACCAACA
>P_771
GCGATCCCGGCCTGATCACCCTCAGGGGGCGCGATTGCCTG
>P_772
AAAAGATAGGGGTCCCCACCCTTCAGGCGAACGACCGTTTT
>P_773
TCTCATTATTACCTATCACGCCAAGGAGGCCGCGCGCCTGC
>P_774
AGTGATTTTTTCAAGGATACCCTCGCCAACGGGTTGAGGGT
>P_775
GCATGGGAACGGTAAGCACCCTCAACCCGTTGGCGAGGGTA
>P_776
TTATTTTCCCTACCTGGAGTCGGAAACCCTGCAGAAACGCT
>P_777
ACCACGCCCAGCGCGCGACCCTCGTGCACCAGCGGGATGAG
>P_778
GCGCCACTTCCAGGTTGACCCTTTCCGAAGTGGTGGTGATG
>P_779
TGCAGAACGAAGTTGAACAGCAGCAGACCGTAAACGATTTC
>P_780
CCGACACCAGTACATACCAGCCGGCACGGCCACCGCGCCAC
>P_781
AAGCAGTTCGCCGGTCAGCACCACACCCATGATGTTCTGCC
>P_782
GCTGGCCAGTATCCTCTACCCTTCTTTGTTTCGCCCTTTAG
>P_783
TCAACAGCAAAATAAAAATGCGTTGATTGGTTATTTTGAGC
>P_784
CTTCCAGGATAATCCAGTCGCCGAGAGGGCAGATCAGATTG
>P_785
GCTGAACTCGTCCACGGCGACCGGCTTGCTGAACAGGTAGC
>P_786
AACGATAAACAATTGTGACCCTTCCACCTTCACCGCCGTAC
>P_787
ACAGCACCTCAAAACAACTGCCCGCTCCCGATCGACTGTGC
>P_788
AACAATATCCGGGCAGAACCCTTCTATCGTTCTGCGCACAT
>P_789
ACCCGGATCAACCATAGACCCTCTCCCCTTCTGCTGAGGAA
>P_790
ATGCCGAAACCGATACCGTACAGGAGCGTGAATACGATATC
>P_791
GCGGCTCCCACACCGATACCCATGTACGGGCGAAACGGGCT
>P_792
TGCCGGGAGCTCTCGAAAAGCTGCAGTGGGAAGACCCCACC
>P_793
CCCTGCGATCCCGAGGGACCCTTGTGCGCCCTGGCTTTCAA
>P_794
GCGATCCCCGGGACGGCACCCTCATCGAACTGCCCTGCGAT
>P_795
CTCACCCATTTGAATCACGACGTCGACCATGAGCGCCACTC
>P_796
CACGCCCAGCTCACGCATGGCCTCGATGGCGGCCGGAATAT
>P_797
AGACCATCCGCGTGAGCACCCTCAAATCCTCGGAAGAGGTG
>P_798
CTGTTCGATCTCTTTGATGGCAGCGTCGAATTCGGTCACCG
>P_799
GGGAAACGGTGCGCCACACCCTTGAGGTGCGCAACGAGCTG
>P_800
AGGCGGATCTAACCCATACCCTTAAAGTCCGCTCCAGCGAC
>P_801
CCTCAAGTTCCCAGATTTCGCGGTCGGCCCTGGAGGTAACG
>P_802
CAGGGCCAGCAGAATTTTTGCCCGAAGTCCGAGAAAGGTTT
>P_803
TGGAGAGGCGGCAGAACACCCTTTACTTACCCGGCAAATTT
>P_804
GACCCACTCTCGAATTCCATCCAGCAAGACACCATTTTGGG
>P_805
CACCTCCGACTGGCTCTACCCTCCCTACCAGACCGAGGAAG
>P_806
GAGCGCTACCTTGAATACAACGGCCACAATTTCCCCCAGCA
>P_807
GCCCTGTTTTTGGAGACACCCTCCAATCCCCTGTTCAAGAT
>P_808
CGCATAATCGTACGCGCCCGCGCGCCCCTCAAAATGATGGT
>P_809
TTCCTGCAGAATTCCACCGGCGGCATCCTTTCGCCCCAGGA
>P_810
ACAGGTCTCGCCCAGGGCTGCCAGGTCGGCCACTCCCAGCA
>P_811
CAATCCACTGCTGGGAGTGGCCGACCTGGCAGCCCTGGGCG
>P_812
GGTCATTCGCCAGAAGCTCGCAGGAGAAGAAATCAAGCCTG
>P_813
TATCAGATTTAATGCTAACCCTTAAACAAGCACTATAATCA
>P_814
GGCGCAGGCCGGGCAGGTGGCCGAGCTGGCCGACTCTTTTG
>P_815
GATCGTTCATGCGGTAGACGCCGTCAAGGCGAAGCTTATGA
>P_816
GTCGATTTTCATAAGCTTCGCCTTGACGGCGTCTACCGCAT
>P_817
CTGGGATTTGAAGAGATCCGCCCGATCCCCATCTCCGCTCT
>P_818
CGTCCCGTTTTAAAAATACCCTTCCTGCTTCTTCTTCTCCA
>P_819
CAGCATCTCCTGGATAATTTCCGGCAGGGTCGCTGCGGTGG
>P_820
ATCGTGCCTCTCTATTTCTCCAAGGAGCGGCCGGTGGTGGA
>P_821
AATTCGATCATCTCGCGAAACTTCCAGGTGGTATCCACATG
>P_822
ACGCGAAACCCGGCCGGGCGCCAGGCCCTTGCGGCAGGTGC
>P_823
CCGCACTATTTTCATTTACCCTTGGCGTTGAGCGCGGACGG
>P_824
TCGCGTCCGATCAGGCCACCCTCGGCTTCTTCCAAGGTGCG
>P_825
AGAGCGAAGTAGCGCTCACCCTCCTTGGGCGGCCGAATCTG
>P_826
GTGGTAGAAAGCAAGACTTGCCTTTTTGGCTCAATCAATTC
>P_827
GGGTCTGCCCGTACTTGCGGCGGAAACGTTCGACACGGCCG
>P_828
CACGAAACGGGCGTCTTCGGCAGGAATCCCGGCGTCAAGAA
>P_829
GAGCACACCCGCCGACAACCCTCTCGATGCCGGCATAGTCG
>P_830
AGGTGCAGATTGATGGGGCGCGCGCCAATGGCGCATCCCCC
>P_831
CGCCCTGTCGCCAGGGTCATCAGCGACATGAATTGCGCCTG
>P_832
CAACGATCGAACGCAAAACGCGCGAAACCGACATTTGTGTC
>P_833
TCTGTGTCGGCCTGCAGCTGCTGTTCAGTGAAAGTCACGAG
>P_834
CGATGTGGTGGCGCGCACCGCCGAGCGGGTGTTCATGCCAC
>P_835
CCCACTCCAGCACATCGATGCCGGTGGGGTTGCGCCCGCCA
>P_836
GGCGGGCGCAACCCCACCGGCATCGATGTGCTGGAGTGGGC
>P_837
CGATGTGCTGGAGTGGGCGTCGCGCATGGAAAACTACGGTG
>P_838
GTAAGGTTCATTACTTTTCGCGCTCCCGCCGCAAGCTTTGG
>P_839
ACATGCCCGGAAGTTTCACCCTTCATCCAAAGCTTGCGGCG
>P_840
CGCATCTATGACGAGCTGCGCCGCCGCTTCGGCATGTCGGG
>P_841
CCCTTGGGGTGTCGCTGCGGCGGTCGCCCCCTTTTCCGTTT
>P_842
TCCGTTTTCGGCCTTTCACCCTTAATCTTTTCAGGAAGGAT
>P_843
CAGGGGGTGGAGCGAACGCGCCAGTTCGGCTCCCGGAGCCG
>P_844
GCTCAAGATGCCGCGAACGCCGGTTGAGTTCTTCGAGAACC
>P_845
ACCGGCGTTAGGCGCCGAGGCCGAAGTGGCGCGAGTCAACG
>P_846
CTGTTCGCCGTTGACTCGCGCCACTTCGGCCTCGGCGCCTA
>P_847
GGTAAAGGCTTTCCACGATGCCGACCTGGCCCAGGGGGGCG
>P_848
TCCTATGTGACCCTCAAGCGCAGCGGCGCCAACTGGCAGGG
>P_849
CTGGGCCACCACATCTTCCGCCGCCCGGGCACGCCCCTGAA
>P_850
AGTTCGGAATCAATTCGAAACTGTTATTGGTTTCAAGATAT
>P_851
GCTCTGCCCTTATCTCAACTCTCACGGATCAAGGATCAAAG
>P_852
CACGCGGCCGCCCCAATTCACGCTCGCAGGTATTGACCTCG
>P_853
CCAGAAAGGTGAATTCCGCGCCAAGATGGCCAAGAGCGAAC
>P_854
GCAATGGACACCACCAGCCGCAGGTTGGCTTCCACCAGTTC
>P_855
GCGGTTGCACTCTCGGCAAGCCAAAGCTTGCGGTTATGTTT
>P_856
GGTTTTTTTGCCATATTTTGCGTTCGTGAAAAAAAAAGAGT
>P_857
GGTGTGGGCGCAGAAAATCGCTGTCCCGGCCTGAGCCGCCC
>P_858
GAACGTCCCCGTGCCTTCCGCACGAAAAGAGCACTGGTCAT
>P_859
CAGGGGAATCAGGTCATAAGCGGGCTCCTCATAGGGATGCG
>P_860
AGCGACCTGCCGGGCGAATGCGTCAAGGGGAAGCGCTTCAG
>P_861
GGCAATGCGCTGCTCAAGGTCGCGAACGTTTTTCTTGGCGG
>P_862
TGGTGAGCTCTTACCTCACCCTTTCACCCTTACCTGCTTCG
>P_863
CGTGAAGAAGACCCTTTATGCCAAGGGGATGATTTCGGGCG
>P_864
GGATCGGGCAATAGCACTTGCCGCATAGGCCGCAAGGCCCA
>P_865
TTTCTTCTTTTCATGACACCCTCTGTGTTTTAACTGGCCGG
>P_866
GGCAAACAACCGTTCAAAAGCTTCAAGATCACCACGAACTT
>P_867
GACCCTGACGGGATTATCGGCAGCAAGACCCTGATTCAACT
>P_868
GAAAATCAGATAAGAAAAGGCCGCAAGGGCAGGCCCCCGAT
>P_869
GTACTCAGATCGGGGGCCTGCCCTTGCGGCCTTTTCTTATC
>P_870
GTCAAAGCAGCTTGAAATTGCGCTCGCGCTGCGTTTTGTTA
>P_871
TTCGTTGCCCAGGTCAAACCCTTCAAAAAAACCATGCCAGT
>P_872
GCAGTAGGTCTCGCGCATCACAGCGACAATCTCCCGCAGGG
>P_873
TTTGTGCTGCTCCGAAAATTCGGTGCGGTTGCGCGTCCCCT
>P_874
TTTGGGATGAGGCTCAAACCCTTCAGGCAGCTGGAGGATGC
>P_875
CAAACCCTTTCTGCCGCTTGCCCAAGTGGCCGCCGAAGGGG
>P_876
GGCTGGTCATCTGGGAGGCCCAGTTCGGTGATTTCGTCAAC
>P_877
TGCGCCGCCAGCTCAAGCAGCCCTTCCGGCGACCGCTGATC
>P_878
GTGAAAACGATCAGCGGTCGCCGGAAGGGCTGCTTGAGCTG
>P_879
GTCTCACTTTCTCCGCGTCTCTCCGTTGAAAATTTCATTCA
>P_880
CCGGTGAGTAGATAAATCAACCCGGTCAGCCATTTGCCCAG
>P_881
TTTACCGCGCTGCTGCCGACCATGGCCGGAGCGGCGGATCG
>P_882
CATAGATGGCGGCGGTCAGGCCGGCGGGGCCTGAGCCGAGG
>P_883
GGTGCGGACAAGAGCAATTTCGAAAAAATTTAAAGATCGAT
>P_884
AGCAACAGAAAGCACGAAACCAAGAAGTCTATTAATCAGGA
>P_885
GGGAATTCCGACCTGGGCAGCGGCCAGGTCGTGCTCGGTGT
>P_886
GTATGAAAATGTTCGCGACCCTCTTCCAGTTCTTCTGCAAG
>P_887
TTTGAACTCCAGATACTCGCCCGTAGCGGGGTGAACAAAAC
>P_888
TCGATAGCACTCCCGACACCCTTATGGCGGGGATCGGTCCC
>P_889
GCCATGAGAATCGAACAGGGCCTTGACACAGTCGTGGAAGA
>P_890
CACGGCTCAACCTGCTGACCCTCACCTCACGCCGGGAGCAC
>P_891
AAATGTTGCTCAACATTCTGCAGGAATTGCCCCAGACCCGG
>P_892
GAGAGCGTTGCCATCGTCGGCGAAAACGGCGCCGGCAAAAC
>P_893
GTAAAGTGGCCAGGGCGGCGCGTTTTTTCTGCCCGTAGCTT
>P_894
CTATCCTGACGGTTCTCAGGCGCTGCGGCAGATCAACCTGA
>P_895
TACCCACCAGGCCAGCAGAGCCCATCCGGCCATCAGTCCCG
>P_896
TTGCCTCCCTGATTCACGTGCCGCTGGGGCCAACCAGTGTC
>P_897
GACAAGGAGAAAAAAAATCGCCAAGGCAGTCAATCGACGTT
>P_898
GAGATCGTCCCCCTGACCCGCCCCTATGGCCTGTGGAGCGG
>P_899
GGGACGATCTCTGTTTCGAGCCCAACCGGCTCATCCCACCC
>P_900
TGCAGCAAGGGTGGGATGAGCCGGTTGGGCTCGAAACAGAG
>P_901
TCTGGGTCGCCGAGACAACCCTCAAGCGTCCCGGAGACTAC
>P_902
ATGAACTTGGCTGCAAGCTTCAGGAAAGGGCCGCTGTCGGA
>P_903
TCAGAAAACCTGAAAATACCCTCATCTTTTCGCCCCGGTTC
>P_904
AAAGGATTCACCGGCGCCTACGGCAAGGTGCAGAGCGCCCC
>P_905
ATTTAGCATAGAGATGGACGCAGTCAAGGCAAAAAGCCCAA
>P_906
TCTACATATTGGGCTTTTTGCCTTGACTGCGTCCATCTCTA
>P_907
CTTGAGCATTTCAACAAACCCTTCCAGGCGGATGCGGCCGC
>P_908
CTTCATTACGGCACCCGACCCTCAGGCCCTGATCGAGGAGG
>P_909
TTGCCACTGGCCCGCAAATACGGTGCCGCTGTAATCGGCCT
>P_910
TGCACATGGTAGAGTTCACCCTTGTAGCGCACATTGTGATT
>P_911
CGGAAAATAGCCGCCATGAGCCAGGCAGGCATAGAGCGCCG
>P_912
GGGCCGCTTCGTCCAGAGCGCGGTTGATCGCCGAGATGTCA
>P_913
AGCCAACATGGTGGGAATGGCGGCAGGCCTGTCGGCCGGCG
>P_914
GGCATGAGGGGATTTTCACCCTTGGCGACCAGGAAGTGATC
>P_915
CTTGAGGAGCGCTCCTTCCGCCGCATCGGCGGTTCCAAGGA
>P_916
CGGTGATATCCTTGGAACCGCCGATGCGGCGGAAGGAGCGC
>P_917
CTTTTTTGTTTCTTTTTCTGCCCGCACGGCTCAATCGAGTC
>P_918
AACCCGCAGACTCGATTGAGCCGTGCGGGCAGAAAAAGAAA
>P_919
CGGGACAGACCTATTACCTGCAGGTGCAGGCGGTGGATGAA
>P_920
GGAATCCTGCTGAAAAAATTCGATGCTGCTGCGGCGCCGTT
>P_921
GATCTTGACGGGGATGGCCGCCGTGATCTGGTTGTTGCCGC
>P_922
GACAAGCGCCGCAAGAAAAGCAAAGCTCCCAAGAAAACCGA
>P_923
CTTTTACTGAGCGACTGACCCTCTTCTCGTGCGGGAGTTCC
>P_924
ATGCGGTTCCTGCCATGACCCTCATGTCAACTATGATTCCG
>P_925
CACAGGAAAACGCACAGACCCTTCTGGACAGCCGGATAAAA
>P_926
CTGAAAGGGTGTGTTTAGCACAGGAAAACGCACAGACCCTT
>P_927
TTTCCTGTGCTAAACACACCCTTTCAGGTGGAAAACGGAGT
>P_928
GGAGTGCCATAAAGACAACCCTCCTTCGGTCACCATGCTTG
>P_929
AAATACGCGACCACTCGGCGCCTGTGCACCGGCCGCTTCCT
>P_930
AATCGGGAGTCGCGGTTGTGCCGAGGCCGTCGGAATGACAG
>P_931
TGTGCAGCCCGGTCACTTCGCGGTTGTTGTGGCTGATGCCG
>P_932
AAGGGTTACCAGCGCATGAGCCTCGTGGGCGCCGCTGGTCG
>P_933
AGGCTCATGCGCTGGTAACCCTTCACACCGATGCAGAAGAT
>P_934
CCAGATTAGCCGCTGTTGAGCCACCGTGGCAGTTGTCGCAA
>P_935
GCATCCGGGTGTCATGGACCCTTCACTCCGCGTTGGGATAG
>P_936
TCCCGACGACCGGGTGGACCCTTGAAAATTCAGCCGGCCTT
>P_937
TGCCGTTGACTGTGAAAAAGCGATGGTTGCCATCAAGGCTT
>P_938
TGATGAGCTGCACGGGGCTGCCAGGAAGGCAGGCTGGTTGT
>P_939
GGAGACGGACCGTTCGAGGGCTGCAAGGGCCTGGTTCCCCT
>P_940
GCCGCGAAAAACAAGTCCGGCGAGCGCGGCCAGCAGCAGAA
>P_941
ACGGGGATAAAGTTCTGCAGCCACCGGGGCAACGGGCGGTT
>P_942
CGGCGTCAAGGTGCCTGACCCTCTGATGTACACCAGCCTCA
>P_943
GACATAAAAGCTTTTCAACACGAAGACACGAAGGAGTCACT
>P_944
ACTTCATCTTCCAGGGTTTGCCGCAGAGGCTGTTCAGCTTT
>P_945
GCGCCCAAAAAGCTGAACAGCCTCTGCGGCAAACCCTGGAA
>P_946
GCTGTTCAGCTTTTTGGGCGCCGAGGGGGCCCAGGGCCATG
>P_947
ATGGGGTTGTTCGAGCAGCGCCTGGAGGGCGCGGCGATCGC
>P_948
GACCAGGGTACCATTGAACCCTCCGCGGTGGTGCTGCGCGA
>P_949
GGTAAAGTCAGAAAATTGTGCCGGATCGGCCCAGATCAGGC
>P_950
CCTTTTTTTCTGCCTTAACCCTTATCTCCTCATGTCGCGAG
>P_951
ACAGAGTACGGAGAGAGACCCTCATTTTGGTTGGTCCTTCA
>P_952
TGAAAATCAGAAGTGAAAAGCGGCTTGTATTTTGCATTTTC
>P_953
CAGCGATATATCCGAAGCCGCCGGGGTGGCCGACGACGGCC
>P_954
GAGCCTCGGAGATAAGGCAGCCACTAAGGCACGAAGATCAC
>P_955
GTCCCTTAGTGATCTTCGTGCCTTAGTGGCTGCCTTATCTC
>P_956
GGTGCGCGACAGTCCCCAGGCGCGCTCCATCTCCTGACCCT
>P_957
CGGCGGCCGGGGCGTTCACCCTTTCGGAGAACAACCTTTAT
>P_958
ATCGTCTATATGCCGGATCGCCGCGACGGCGACAGCGTTTT
>P_959
CAGCCGGCTGCGGGAGCGACCCTCGAGGTCTACCTCAAGGA
>P_960
GACGCTACCGTCTTGATCTGCCGCCGGGGCGCTATTTTCTG
>P_961
GAATACGAACCAGGTTGAAGCCGACCTGGCTGAAAGACTCG
>P_962
GGCATCGAGGGGGAGATTACCTTTCAGGATGAGTTGCTCGA
>P_963
TCCCGCGCCGAAATCATCGACAGTCGCTTTGAAAAGCATGG
>P_964
AGAGCGCTGATTTCGAAGGGCGCGAAGGTTCGCGGGGGCTT
>P_965
CTGTTGTTTTTGTTTGTCAGCCCTGAGGGCGAGGCCGGTGT
>P_966
CTTCAAATACACCGGCCTCGCCCTCAGGGCTGACAAACAAA
>P_967
AGTTCAAGTCGGTAGAGACCCTCAGCATCAGTCGCCGCTGT
>P_968
AAAAGAGCGGGCATCTGACCCTTCTGCCCGGCACGCGCGTT
>P_969
TACAAGCCATTTACAACACCCTTATTTTTCATATCATTCCG
>P_970
AGCGGGCATGCCTACAACGGCGGTAACCCCAATTACTATGT
>P_971
TGGCGATGGGATGACCTACGCCTTCGAGGCCAACTGTACCG
>P_972
CGCGTCGACAAAAGCGTACCCTTCTGGCCCTCCACCGGAGT
>P_973
CAACCGCGTCATAGCTACCGCTGCCCATAAGGCCTGCTCCA
>P_974
ACATCGACGGCGCCTTCACCCTCGGCATCCGGATGGATGGG
>P_975
CCGCTGAAGGTGCCGCCCAGCCACTGGGGCGAAGCGACATA
>P_976
ACGCGCCCGGGGGCCACACCCTCAATCTGTGGCCGCGCGAG
>P_977
GGGATCATGGTGCGCCAGAGCCTTGCGGGCAACAGCCAGCA
>P_978
CCGATGGATGTCACCCTGAGCCTGGTGGGCGACAGCAATCT
>P_979
TCGGCGCGAGAGAGGACGTGCCGGAATGGCAGGAGAACACC
>P_980
ACCGTGGTGGTGTTCTCCTGCCATTCCGGCACGTCCTCTCT
>P_981
AGGTCTGTCATTCGCAGACCCTCTATCATCGCTACGACACC
>P_982
CATCGGCCAGCCCCCAGGGGCCGCCGTGGCTATCGTCGATG
>P_983
GCAATTCCAGCACACTTCCGCCTCGCTGGCCGCCCCGCTAT
>P_984
CGCGCCTCTTCGTCGACACCCAGCAGAACAAGGGCGGCTAT
>P_985
GCGGGGATCTGCGTCATGTGCCACGGCGGCAACGTCGACAA
>P_986
GGAAAAACGCCCGTGGTCGGCGCCGTGGTCAAAGCCTGGCC
>P_987
ATGTTGCCGCCGAAACGGCGCAAGACGGGCATTTTCGGCTG
>P_988
AAATCATGCTCAGATTCAGGCCGGCCACGCCCCCATCGGGC
>P_989
TGAATCTGAGCATGATTTCGCGCGAAGTCCCGCCGGCTCAC
>P_990
AAAAAGCCCGCCGCATCCGTCGGCGCCGCCCACCCCAGGCC
>P_991
CTCCACAAGAGCAAAAGACACGTCGACCACCTTCCCTTCCC
>P_992
GCCGCAGCTCTCCTTGTTTGCGCGACTGGGAGATTACAGGC
>P_993
GGCGACCGCCTGGCCGAGGGCAGTGAGGGCCTTGTCGGTTT
>P_994
GGCAGCCCCTGGCGCTGACCCTCTCCTACTCCACCCTGCAC
>P_995
GAACAGCCTCAAAGGGGGTGCCTCGCAGGCGGCCGACGTAA
>P_996
GTCAATCTGGCGTCCTGTACCCTTAAGACCATTCGTCGCAA
>P_997
CCGCCTATCCGCCGGATTCGCGCGACCCCCTTCACACGTGG
>P_998
TCCCGGGATCCCGGTAAACCCTTGGTCTGGGTCGGCTGCGT
>P_999
CCCTTGGTCTGGGTCGGCTGCGTGACCCTGGCCCTGGGACT
>P_1000
GCTGGCTTTTGAGCAATTGACGGCCAGGCTGAAGGGGCAGG
>P_1001
GAAGCAAGGGTGGCTCTACCCTTCAGACGAGGTGCCCCACT
>P_1002
GGAGCTGCATTGTTTCCTCGCCGGTTGGGCTTTGTGATAGC
>P_1003
CAGGTCGGGCTATCACAAAGCCCAACCGGCGAGGAAACAAT
>P_1004
TTTGCTGGTGCGCCTCGATTCCGGCCACGATGCCTGGGAGA
>P_1005
TTGTATTTACGCTTCAGTCGCCATAGCGGCGCGTCTTTCCA
>P_1006
CTCCATTCAAGACACTGACCCTCTGTAAAAAGATATCGTGA
>P_1007
ACCGCCCCCGCCAGCTGGCCCAGTTGAGCGAGATCATTGAA
>P_1008
TCGACGGCTTTCGTTTCACCCTCTATCCGCGAAAGGGCGGA
>P_1009
AGCAGAAACACCTGGAAAAGCATTAACGCCACATGTGAATT
>P_1010
ACTGCTCTCGAACCGAAATTCAAGAACTTCTAAATCAGCAA
>P_1011
TCCTAAAATTGTATTTGACTCCGATGACGGCGTCATAGAAA
>P_1012
TTCAAAGAAACCGCATCCCGCCAGGCGGGCAATGGCTGTTT
>P_1013
TTCACCTTCCCCGATGTGACCCTCAAAAACCTGGAAGTCTG
>P_1014
GCTGTCACCGGCGCCGCCGGCCGTATGGGCGGGCGCATTAT
>P_1015
GGCCCTCCCCCACCCCAACCCTCCCCCACCCCAACCCTCCC
>P_1016
TACAGTGAAGGCCAGCATCGCCATAAGGGCGAAAAGCAGGC
>P_1017
GCTGGATGCTTCGGTCAATGCCCGCCGGGCCACCGGTGGCA
>P_1018
GAACTGGTGCGCGGCAAAAGCGGCCGGGTGTACGGCAACCT
>P_1019
CCAATTTGTTGAAGAATTCACCGCCTCCATCGATTTCGATA
>P_1020
TTCGAAGACATCGATCAACCCTTCGACCTGGACGTCGATGC
>P_1021
GTGCCGAGGAAATAGCGACCCTCATAGATGGTGTTGGCGCG
>P_1022
TTTTTGCGGGCTTTCTGGCGCGAAGTGGTCGGCAAATTCCT
>P_1023
GTGTTGAGGATATGGGCACCCTCAGCTGCCTCGACCGGCCG
>P_1024
TCTTTGTTCACGATAAATCTCCCGAAAAGACATTTTGAACC
>P_1025
CATTTCGTCCAGGGGATGCGCGTCACCGACCGCGAAACCAT
>P_1026
CGTATGCTCAAGGCGATCGGCAAGGATTCCCATTTCGTCCA
>P_1027
GGACCTCCCCCACCCTAACCCTCCCGCTGGGGGAGGGGACG
>P_1028
CCTGACGCGGCAGTATTCCGCCCTGCTGGCAACGGAGGGGA
>P_1029
CAGATGTCAGCCGCGATCTTCATGGCCTTCTCGGCAATGTC
>P_1030
ACTGACATGGATGCCGCCGACATTGCCGAGAAGGCCATGAA
>P_1031
GTTGCGTGAAACATAGGAAGCTCCCATCAAAAAATGCGGCC
>P_1032
CGATAAGACAAAGAAAAATGCCGGGTTGCGAAGTGAAGCGA
>P_1033
ACCTGAAAAGCTCGATGATGCCCTCGCGGCTGCTGAAGGGA
>P_1034
TCACTCATAGCGGAAAAATGCGTGAAGTCAAACCGTAGCCG
>P_1035
CCGTGGCGGAACGCGCAGCGCCGTCCACCTTCATTTCAACC
>P_1036
CGGCCCGGGCTTCATTGACCCTTTCACCGTCTTTGATGATG
>P_1037
ATCCAAGGTAAATCCTTCGGCCTCGACAATGTCGGCGGTGA
>P_1038
CGGCATCATCGATTTTGTAGCCGAACTGGCCGGCAAGCGCT
>P_1039
AGATCTCCATATAGCGGTCGCAGTCGCAACCCACCGCGCAA
>P_1040
AGTTACGATTCGACAAATCACAAGAAAGGCACACACGGACC
>P_1041
CCTGGTGGTCGACTCGGTCGCGGCGCTGACTCCGCGCGCCG
>P_1042
GTTCTTTTTGCGATGAAGTGCCGTTCAGGCCGACCCGGTAC
>P_1043
CGCTCTTCCGGCGCGAAACCCTCCCGTCGAAGAGCGCCCTC
>P_1044
TGACTGATATCCGCAACGTGCCGCCGGGGCTCGGGCTGGCC
>P_1045
TCCCGCTCTTTTTGTTGACCCTTTCGCGTTCGACCATGAAA
>P_1046
TGCCCAAGATCGGCGAAACCCTCTGGTACGTTGCCATATTG
>P_1047
CAATCGCTCTTGTCCCGCCCCCTGCTTGGGGCGCCCTATTG
>P_1048
CGTCGGAACGGTCTTCATTGCCCTGTCGGCAGGCGACGCGG
>P_1049
GGGGTTACGATTGCCTTCGGCGTCGACCATCCCTTTGTTCA
>P_1050
GGCCGAAGATCTTGAGCACCCTTTCCCCCATAGGGGGGCGG
>P_1051
GTGGCAGTAGTCTTTGTACCCTTTTCCTGGACTGCGGCAAT
>P_1052
ACCACGCCGACGAGTTGGCGCAGCAGATTTATCAGCGCTAC
>P_1053
GGCACGCTCGAGATGCACGGCCCCTGGGGCTGCTGCCGCTA
>P_1054
TGACAAAGGCGCCATGCACCCTCTGCAGGGCGCCGGTGCCG
>P_1055
CTGGCCACCCAGCGGCCGTCCGTCGACGTCATCACCGGCCT
>P_1056
TTTCTGGAAGACGTCCGACTCGAAAATGTCCTTGAGCCATA
>P_1057
GTCTTTTAATCAGGGCGACCCTTCCTGGAACACCAGCATCA
>P_1058
GCCCAGCCCCATCGTGCGAGCCAACTGGGCGTGCTTGACCA
>P_1059
CCATTCCATCGTCGACGGCGCCGGACTGGCGATCCGTTCAC
>P_1060
GCGAATCCTTCACGATTTTTCCTGAAGGGACCCGTTCGCCG
>P_1061
AAGCAACGCCAGGGCTCTGGCCGCTTCGGCCCGCACCGCCG
>P_1062
ACAAACCGGGGCGACTGACCCTCGAAGAGTTCGAAAAAATT
>P_1063
GCAGAGCCTGCGCCTCTACCCTCGCACCCACCCGCTGATCG
>P_1064
CTTCCTTGAACGCAGCGACCCTTTTGTGCGCGCCCTTGAAC
>P_1065
GCGGAAGCGAGCCTCGGAACCCTTTTCGGCTAGATCGGCCA
>P_1066
ATTTAACACAGGGGAGCACCCTCAGCAACACCATCGAATCC
>P_1067
AGCAATTCCACCCGTAATTCCAAGAACCATTTTTTTTTCCT
>P_1068
GGGGGCGTTTTTATTGCGGCCGGCCAGGCGTTCAAACAGCT
>P_1069
AGGGGGCGTCGGGAAAAATCCGGTCGGGCTGCCTTGCAATC
>P_1070
CTGGTTCTGCCCGGCAATCGCGCGCCCTCCTTCACCGATTT
>P_1071
CCTGTTCTACGATTCCGGCACCATGCGCAATATTCATTTTT
>P_1072
TTTGAATTCAAATTCTGGCGCTGGCTTAAGCGTGTCAGGGA
>P_1073
CGGCAGGCAGCCTCTATACCCTTGAACTGGAAAAGATTTTC
>P_1074
GTGATTTCCGGCGCCCTCGGCGCGACCCGCAACCAGCAGCT
>P_1075
AAGCAATCGCGGCGCCGGCGCCGATGCGGCCAATGGGGCGA
>P_1076
CCCCGCCCTGATCATCTTCGCCACGCTGGCTTTTTTTCTCA
>P_1077
CGTAGGGCGGACTTTTTGCGCCGCCATCAATCTTAACAGAA
>P_1078
AAAAACGGGGGATGACCACCCTCGACCTCATGCGGCGACTG
>P_1079
GATGTCGAGAGTGACCGGGGCCGGGCGGGCCTGGCAGAAAT
>P_1080
TGGCAGAAATGAGGGTGTTCCGTGGCCCGCATGGCCACTTC
>P_1081
GGATTATGCCGTAGAAGTGGCCATGCGGGCCACGGAACACC
>P_1082
CAGCCGTTCGAGATCATCGGCGGCTTCAATTACCAGCCCGT
>P_1083
ATCATCGTGGAAGGCTCCGGCCACCCCGGCGTCGGTTCGGT
>P_1084
CCCAAACCCATTGTATTTCGCGGAATCGATATCGACAAGGA
>P_1085
CAGTACTCTCAGAAGCCGCGCCCAGGTGGCGCTGGAACGTA
>P_1086
CCAGGTTTTCTCCTGACAGACTGCAGAGTGCTTGTTTTCCT
>P_1087
GGATTCGAACAGGGCGGCGGCCTGGTCGGCGGGCAGAGATT
>P_1088
AATAGAAGGGGAGCATGAAGCCGATCTGGCTCCATCCCGCA
>P_1089
GTTTTATTGTTGAATTTTTGCGGCCACATTTCGAAGAAATC
>P_1090
CGCACCATGGGTTCCGGACCCTCTTCGATGATCGACATACG
>P_1091
CACCACCGCACCCACGATCGCAGTCTGCCCCACGCTTCCCT
>P_1092
AAATATGCCTCCACTGGCTTCGTGGAGAAGCGGATTTTCCC
>P_1093
AAACATCTTTGCTGCTGACCCTTTTAAACAATTACGGCATC
>P_1094
TCTTATATTTGCCAACGACCCTCCTTCAAACGGCAATTCCC
>P_1095
CATCTCTTTGGAGGTGGGCGCGGCTTTGCTCCCTTCGATGA
>P_1096
AAAGTGCAGATAATGACACCCTTCGCACTTTTTCCCCCATT
>P_1097
GGCAGGTCGATGATGGAACCCTTCTCGGACAGCAGTAGCGC
>P_1098
GAGTTGAACGGCAGATGCAGCGGGGATTCGAAAAAGTCGGG
>P_1099
ATGGTAGCTCTTCCCGCGTGCCTGCGCGGCGAAGCGTTGCG
>P_1100
TACATTAGCGTCGGAAAATTCAGGATATATTTCACGCGTGT
>P_1101
CGAACAGCGAAACTTGAACCCTTTCAGATCCTGTCCATCCT
>P_1102
CAAAGTTTTATTAACTCTTGCCCTGGTGGCGCTTTCAGCGT
>P_1103
GCGGCAAAGGGCATAAATTTCAGGAACGATCTCAATTGGGC
>P_1104
GCGACTGTCCTGATAGTTTGCAAGGAGGCTGTCTTCTGCCC
>P_1105
ACGAGCGGGTGTAAGTCGCGCGGCTGCGCGAGGCGAGCTGG
>P_1106
TGTCGTTGTCGGCCGTAGTGCCGTGTCGGCCGATCGTATTA
>P_1107
TCTGCGCTGGGAATATCACCCTCTGAATGGCAGGAAGTGCA
>P_1108
AGGGCTGATGTCACTGCATCCGAACGCTTCTGCATCTGGAG
>P_1109
CATTGTTTGTTGAATTTTCGCAGTTGTTCTGTAAAACAAAT
>P_1110
TGAACATTTTAATCTTCACCCTTCAGGACGCCAAGCCCAAT
>P_1111
ACTGCCCCCCCTTGCGATCGCGTAAATCCGACATCCCCCTG
>P_1112
TTCGCCTGTTGTCGGGGATTCCGTAAGGTCGGTTTTTGGAA
>P_1113
TTCCCCCCATTGGTCAATGGCATGCGAGGCGTTGATCAGAA
>P_1114
TCATCGAAACGAGAAAAACCCTTGAGGTTGAGGACGATTTT
>P_1115
ATCGCCCACGACATCAACAACCCCATCGGCTTTGTGAAGGG
>P_1116
CAATCATGGCATTCTGAAAGCGTTTTTGCTCGGCAATGAAT
>P_1117
CGGCACGCAAACCCGGGACCCTTCTACGTCCCCGAGAAGCT
>P_1118
TGTTTTTTGATAGGCAACCGCCAACCGGGCAACTCACTTCC
>P_1119
TCGCTATATCCATCTCAACCCTCTGCGTGCCGGGGTGGTGA
>P_1120
CCTTTTTGGATCTCCGCTCGCGCTGTTGCAGGGTCTGAAGC
>P_1121
GACAACCAGCTCGCCTCGCGCAGCCGCGCGACTTACACCCG
>P_1122
CGAGTTCAACCCAGTCAACCCGGGGACGTTGTTTACTCGTC
>P_1123
GCCGACGCTGCAGGAAGTTGCGGCGATGGGATACGAGGTTG
>P_1124
GGATGTTGGGGATCTGCGAGCCGAGGTGGCAGTGCAGCAGC
>P_1125
GCAGTCAAGCATGTCGTGCGCCTTGAGGGCATCGACAATAT
>P_1126
GGGTGGTTCAATGTTCTCACCCTTCAATATTCTCCCGCGCA
>P_1127
AGCTCGACATCCTGGAGACCCTCGAATATGGTCGCATGATG
>P_1128
CGCTACCGCATCGACGGTGTCTGCCAGGTGGTGCACAAAGT
>P_1129
AAATACCCCCTGGGTTTTTACGGCCTGCCTGCCAGTGTCGA
>P_1130
ACCGCGGATGATGCCGAATGCCGCAAGGGCCAGTTCACCAT
>P_1131
GCTGCATCCTGGTGGAAACCCTTTTTGTCGGCTGGTTTGCC
>P_1132
CACATGTTTGTCGCCGCACCCTCCTACCAGAACCAGGCGAT
>P_1133
TCATCATACGGATCTGCACGCCGGGCAGGCTGCAGGCCTCG
>P_1134
TGGCACCTGCTCTTCATTACCCTCTGCCTGGGGATCGTCAT
>P_1135
GATAAAGCCGAGGCGGCTGGCCCAGAGGGCGCGGCCCGTGG
>P_1136
GAACAATTCCACGGGCCGCGCCCTCTGGGCCAGCCGCCTCG
>P_1137
CGCGTCCGCATGATCCACAGCGTCGACCGTCTCTCGCTGGC
>P_1138
TCTTCATCCTCAAGCGGACCCTCATCCACGCAACTGGGGAT
>P_1139
AAGGGACCTCCTACGGCACCCTCGTGCTGTTCAACACGGAT
>P_1140
GGAACAGGCGTCTGTTTTCGCACAAACGAAAGAAAGCCACC
>P_1141
AGAATATCCCCGGCGTTCAGCGTTGTCAGGTTTTTGAAACG
>P_1142
ATCATAGAAATAGAGATGTTCATCGCCGGTGAGGCGGCGGA
>P_1143
GCTGCCAGGCGGCTTCACAGCCGGCGAGGCCGGCGCCGATA
>P_1144
TGCAGGAGTAGAAAATTTTGCCGTAGCGGCTTTTTTTCTCC
>P_1145
GAGCTGATGGAGAAAAAAAGCCGCTACGGCAAAATTTTCTA
>P_1146
TGAATACTGGACGATCGACGCCCTGCTGGCTCAACTGAAAA
>P_1147
TGCGCCATTGGTGCTGGGCGCGCGAAAAAAGAGATAGAACG
>P_1148
CGCGCGACATCATTGAGCTGCTGTGGCGGAAAAACTACCGT
>P_1149
GGGGTGCAACTGGTCTGCCGCGGAAACGACAATTACCCGGA
>P_1150
AGGGCGGACTGTTGTCCACCCTTTTTTAATGAGCTGTTGAG
>P_1151
AGAGATCTCCAGGAGAGACCCTTCCGGCGTCGGTCAGGTCG
>P_1152
CCTCCAGGCGGGCATCGTACCCTTGCAGCTGTTGATCCAGA
>P_1153
TTGACAAGCGGGGTAAAACCCTCTACTTTTTAGAAAAATCC
>P_1154
CGGGAACTGACCCTGGAGCGCATTGCCGCCGTCCGGCAGGG
>P_1155
CCTGCCCCAGCTGATCGGCGCCGGGGTGGACAGTCTCAAGA
>P_1156
ATGCGGCCGGCCTTAAAAGGCTTGGTCCGCATACCGGGGCC
>P_1157
TCGCTCTGCTGTGAAAGGGGCCGTTCCGGCCGCAGACCGGC
>P_1158
CTGGTTCAGCGCGACATGTGCCATCGCGGCCGACTGCAATT
>P_1159
CCAAAAAAATGGTAGATTTGCAGTGATCGTTGAAGTTTAAC
>P_1160
CAACTTCAGCCCGGCATTTTCGGCCAGGGTGCTGTTGGGCT
>P_1161
CTGGAAGGGGCTGCCAAGCGCATCGATGTGCTGGCCACAGC
>P_1162
CTGATGCGCAACATTGAAAACGGCCAGGTCTTCAAACGCGG
>P_1163
TCGGCAATGTCGTTGAAACCCTCTTCCCGCGCAACCTTGGC
>P_1164
AGAGGAGATTTGCATATACCCTTCCTTCTTGGCCTGGGCGG
>P_1165
CAACCGCTATACCTATTTCGCCGCCCAGGCCAAGAAGGAAG
>P_1166
CCGGTTTTCAGGTTGAAACGCACCAGATCGACTTTTTCGGC
>P_1167
AGATCGGTCGTCGGGAGACCCTCAAAGTCGATAATTTTTTT
>P_1168
TGCTGTGAGTCATCGTGGCCCCGGAATGCTTATTTTGCGGA
>P_1169
GGAAATTTTGGTATTGTCCGCCGCCTTGTCGGCCTTGACCG
>P_1170
GAAACCTATGAATCCAAGCACGGCTATCCGGTCAAGGCCGA
>P_1171
GGCCGAGACACCAGAATATGCCGCTGAGGCTGTTAGGGTTG
>P_1172
GCTCAGGCGGAAAAAAATCTCGTGACTGGAAATATGGCCGA
>P_1173
AGGTCAAGGTGATTGAAACCCTCGGCCAGGGCTTCGGCCTG
>P_1174
CCTGCAACAGGGTACCGACGCCGAGATGGCCCCCGGCCTCG
>P_1175
TTTATCGAGGACTTCGCACCCTTTCAGGAAAAGATCGCCTT
>P_1176
TAGCGCGAAGCAAAATTTTTCAGCAGCAGGGTCAGATTGTC
>P_1177
GGGAACTGGGGATCGACACCCTCTATGCCTCCCCCATCTTC
>P_1178
TCAATCATGCCCGCGAAACCCTTGGCTACCTGCGGGAACTG
>P_1179
AAGAAAATCGTGATACTGCGCCCCGAGGGCAGTCGGCATAG
>P_1180
GGGCCTATCTATGCCGACTGCCCTCGGGGCGCAGTATCACG
>P_1181
GGGGCTGCCAGCTCTTCTCGCCCAGCGGGCGTACAGCTCTT
>P_1182
ACCGCCGTTGACCTGGCCACCCTCGAAGTGCTGGCGGAGCA
>P_1183
CATGTGATTGTAGGCCTGTGCCAATGCGGCCCCGTGACCGG
>P_1184
AGCCACAGCACCCGCTGACCCTCCATTCCCCAGCCTTCGAG
>P_1185
TATTCTTCTCCCATGAAAAGCAGGGGGATGTATGGGGAAAG
>P_1186
TATTCCGAGTTTCGCAAGCGCCATCACGGCAACTCCAGCGC
>P_1187
CTGGAGTTGCCGTGATGGCGCTTGCGAAACTCGGAATAGCG
>P_1188
CTGACGGAGGAAAGTCTTGGCTATTACGCTGATTTCGGTCA
>P_1189
GGCCGGAGGAATTCTCCACCCTCTATCAGCGCTCAGTCTAT
>P_1190
AGCCGTTTGCGGACCTTGCTCGGAAAGGGGTTCGATCCCAC
>P_1191
GAATAGAGCCTGTCGAAAAGCGGCGTCGTAGATGGCATCGT
>P_1192
TCTGCAGGTAGTCGAGTTTGCCGATCAGGCCGCGAAAATCC
>P_1193
GTAGCTGGCTGAGAGGGTCGCTGCCAGGATAAAACGGATCA
>P_1194
CATCTTCCGTGTCGACAACCCTCACACCAAGGCTTTCGGTT
>P_1195
TGCACCGTGCCGTCGGGGCGCTGTCGGAACCACTGCTTGCG
>P_1196
GACTTCGAGACCATGTTCCGCCGCTTTGGCAATAAAGCCGC
>P_1197
GGATTTTCGCGGCTTTATTGCCAAAGCGGCGGAACATGGTC
>P_1198
GATGGAGCGTCACTACGACCCTCATCTGGCAACGCTGGCCG
>P_1199
AGAAGAGACTGGATGTCCTGCAGTCAGGGCGCCAGGGGCAG
>P_1200
GCAGGTCTAACCATTTTCAGCCGCACGGGCACAGTCGATAC
>P_1201
GGTGCAGCTGCTCTCTCTCGCCTTTCTGGCCGCTTCGTGGT
>P_1202
GGAAGACGGCTCCGTAGGTGCCATGGCGGCACGGTAGATGG
>P_1203
CAGAAAGCCGAAACCATCTACCGTGCCGCCATGGCACCTAC
>P_1204
AAGGTATATGGCAATCGCTGCCGCACCGGCGGCTCTTGTCG
>P_1205
TGCATTCAGGGCATTTCAGGCAGTCGCGATCGGTCAGTGCG
>P_1206
CGATCAGGTTCTGCATGGTGCCCATCGGGCAGATGGCACAC
>P_1207
GCAGTTGGCCTGTTCAATTGCCTGCACGGCCGATGTGTGCG
>P_1208
GCGCGAGCCGCACACATCGGCCGTGCAGGCAATTGAACAGG
>P_1209
CAAAAATCGCCCAGAAATTGCTGTCGAGGGCTTCAGCGTAA
>P_1210
TTCAGCGTAATAATAAAACGCATAAAAGGCCGTGAGATAAC
>P_1211
GGTGGGTGGCGGGTTCAGAGCCTTCGTGGCATTCGATGCAC
>P_1212
TTTGACTACCAGTCAAAACCCTTTACCCCCGATCAGATCGT
>P_1213
CATGAACCTGCTGATCAATGCCAGCCAGGCCATGGGAAACG
>P_1214
ACGACATCATGGAACAGACCCTCTCGCTGGTGGAACACCAC
>P_1215
AGTCAGCTACCTGCGACACCCTCTAATACCGTGGTGCGTCG
>P_1216
CAGAAGAACCGATTCCGCCACGAAAAAAAATGAACTCAAAT
>P_1217
ATGGCAGGTCAGACATTCCGCTTTAAGCTCCCCTTCAAGGG
>P_1218
CACCGACCAAGCACCAGACGCTGGCCTGTGTTTACTGCCAT
>P_1219
AAAGAAACGCCCAGCAAGCACGGCCAGGTCAATTGCTCTCT
>P_1220
CTGTGCGACGGGGCCCAGAGCCTTGATGGCCCCGCCTTTGA
>P_1221
TAAGTGATTCAAAGGCGGGGCCATCAAGGCTCTGGGCCCCG
>P_1222
TAGGCAATGGTTGACAATTTCAGTAAACTATAAATGGCGAT
>P_1223
GATCGGCACGGGCAATATTGCCGGTGTGGCGACGGCTATTT
>P_1224
GTCATTATCGGCGGGATTCGCCGTATCGGCAAGGTCACCGA
>P_1225
TTTCGTGCACAACGCCGACCCTCTGCACCTTGCCCGTTATT
>P_1226
CTCTAGAAACCGCCTCGACCCTCCGTCCCTCTCGAGAATCT
>P_1227
ATTCAACAGCGCGCTTGGCCCTTACAAGGGCGGCCTGCGCT
>P_1228
GCCGCCGCCGATGGGCAGGCCGGTGAGGCTGTTCTTGAAAA
>P_1229
CCGGTACATCGGTATGTTCGCCGATGTGGCGATAAAGTTCG
>P_1230
GAGCCACCCCAATCGAGACCCTTGCCGGTCAGCACGCCGAG
>P_1231
TGTCGGAGAGGGACAAGCGGCTGTAAGCTTCGGGTTCGACC
>P_1232
TGCAGCGGCTGCTCAAAACCCTTGAAAAAGCCTATGATTAC
>P_1233
GGGATTTGACATGACCGACGCGGAAAAAATACCCACCGGCC
>P_1234
TTTGACGTTTTTATGAAAAGCTGTCGTTCTCTTGCGCGGCG
>P_1235
GTTGGGCTCCAGGTATTTTGCGCCGACATGGTCAAGGATCA
>P_1236
ACCGGAAAACTATATTTCTGCGGTTTGAGGTTTTTTTCGGG
>P_1237
GTCGGCTGATCGAGATAACCCTCGTCGACACTGGTGTCGAG
>P_1238
GCATAAGAACAGGGCAGTCGCAGCAAAGGTCGCGCAGGGCG
>P_1239
GATGGCACTGCAAAAAAAAGCATCAAGGTTGACAATTCTCC
>P_1240
GACGACTACCTTCCCAAACCCTTCAACCTCGACGAGTTTCT
>P_1241
GCACCCCTGCCCGGGGCCGGCGCTCTCGATTCGGATCTTTC
>P_1242
GGTCTTCTGCGGCACCAATGCCTGGAAGGCCGACCGCATCA
>P_1243
CGAAAGCACCGGGGCAATTGCGGAAATTGTCGTGAATCTCT
>P_1244
GTGCTCTCGGTGTTGGCACCCTCCTTCTACGATTTGGACGC
>P_1245
GTACTGGGGCAGATAGCGGCCGGCCTGGCGCATCAGCCAAA
>P_1246
CAACTCCAGCATGGTCCCGGCGCCCTTGACGAAATGGATGA
>P_1247
CATGGTTGTGTCCATGTACCCTCATTACACCGGCGCCACCA
>P_1248
CGCGCCCCTACGGTGAATTACGGCTTACGCATCATACTCCC
>P_1249
ACCGGGTCGCCCCTACAACCCTTCTTTACGCAGTTTCTCCA
>P_1250
AAATCCGGCGGCAGAATCCGCCTCAAGGGCTACGGCGTCCC
>P_1251
GATGTGGGGGATATTTTCCGCGAGTTCGGCTTCGGCACCGA
>P_1252
CTCGCTGATTTCGGACGGCGCCGCCTCGGCCGCGAAGCGCT
>P_1253
GTTTATTGAGCGCTTCGCGGCCGAGGCGGCGCCGTCCGAAA
>P_1254
GGCGTGAGGGCTGCTCCACCCTTGGAACCCTGTGGGATTCC
>P_1255
GTGTGATGAAATTTCTGGCGCGCTGATTTGAGGTGAATAAT
>P_1256
AAGCCGATTATGACCTATTGCCGCGCCGGCAATCTGGCATC
>P_1257
GAGATCGACTGGTACGGCGGCGGCTTCAACTACTACTTCCG
>P_1258
AGCGCGGCAAGGCGACCACCCTTGATGAACTGATCGCCATG
>P_1259
TCACTGTAGACTTCGTCACCCTCTTCATCTGTAGCACTTAC
>P_1260
CCTTATTAAAACATTCAACGCAGAGACGCAGTAAAGCAAAT
>P_1261
TTCCGGCCCGGGATAAATTCCGTCGGTGGGCACCAGTCCGT
>P_1262
CCGGCGTCACCGGCGAAATACGCCCGCGTTGATTCAGGGCC
>P_1263
TGGAAGAATCTGGCAGAAGGCGTCGACGCCTCATCGCAGCC
>P_1264
CGGGTCGTGAACCTGCTGACCCTCGCCTCTTTTGTTCTGAT
>P_1265
CTCCCCCCGAAAGAAAACTGCGATGATGGTCAGAGTGACGA
>P_1266
CCCGCAGTTTTTGATAAATGCGTTGTCCTCATTTTCGTCGC
>P_1267
AGATTTGGTGGTGTTAATCTCGTGACGTTATTTCCGGGTTA
>P_1268
AGTAAACATTCCCGGGGATTCTGCCACATTGATCTCACGTG
>P_1269
CGGAAAATGTCTCTGAAATGCTGCACCAGCTTGAGGAGGCG
>P_1270
TTCACCAACGCGCGCAAATTCGAGAAGGAATATTTCCTCTC
>P_1271
TTCGTCAGAATTACGGCTAGCCTGTTGGGCATTATCCGTGT
>P_1272
GGCGTTGGAGCGTATCGTCGCCCAGACGGCGGAGGTGTCCG
>P_1273
TTGAAGCGTCCAGGCTGGCGCGGAGTACTGTTTTCCCTGTG
>P_1274
AGCAGGATTAATCGCTTACCCTTATAAACGAACTAAGCTTA
>P_1275
TGGGTGGGAATCTCAGGAACCCTTGCGCCGGAAAACATCCG
>P_1276
ATGAAGAGCTTGACAAAATTCTGCAGAGCCTTAAAACCGAG
>P_1277
TCTACAAGGTCGCCAAAACCCTCGGTGACCGCAATGTCAAC
>P_1278
TGTCCGTCTTTCTACGTACCCTCAAACCCGGCGGCGAAAAA
>P_1279
TCGGCAAGAGCCTGACGCGGCGCCCCTCCGCTAGGCAGTCC
>P_1280
GCGTTTATGAAGGGGGGATGCCCGAATGGCGCGATCAGGGC
>P_1281
ACGGGCAGGCCCTGATCGCGCCATTCGGGCATCCCCCCTTC
>P_1282
GTCGCCGCAACCAGATAATTCCAGGAATAAGGCAGAACCTG
>P_1283
TCGACATCAATTGCAAAATGCCGGGACAGCTGCGCGGCTGT
>P_1284
GCAAAACCTTGTTTGAAAAGCCCGCTTGGAGGTAGAACCCC
>P_1285
AGGCTGGCAGCAGCCATACCCTTGGCGCTGCCGATAACCAT
>P_1286
GTAGCCGAGCTGCCGCAACGCCTTGCAGGCCTGGGTTCCGG
>P_1287
CTTACTGGCGCGACGGCACCCTCGATCGCTACACCCCCTCT
>P_1288
TTACGTGGTGGTCAAGTTCGCCCGCTGGGCGTTTGAGAAAT
>P_1289
TGCACTCGGTCTCGAGGAAGCCTGGGAGGCGGTTCCCGTCA
>P_1290
CCTGGCCATGCCGCGTGTTGCGGTTGCGGCCATGTTGGGAG
>P_1291
CCCGCGACAGCGAGGAAGAGCAGGAAGAGGAAAAAACGCGC
>P_1292
AACCGATCGTTTATTTTTTACCACAAACAATAAACGACATC
>P_1293
CAGGTCAGCTGCGACAGTTGCGGGTGCGGCCAGGCCAGGTT
>P_1294
GCTGATAGTTTTGACCGCAGCCAACCTGGCCTGGCCGCACC
>P_1295
TAACCTGCAAAGTCATTTTCCCGTGGTGGAGACCTTCGACC
>P_1296
TTGAAGTAGCTGCGCAAACGCGCCCGCAGGTTTTTGGCCTT
>P_1297
GTAGTACTGCTTTAAAAACGCAGCCAGGAGTTCATCCTCGT
>P_1298
TCTGCCGGGGCGCAAAAATCCTGTGGTGCTGCGGCAGGGCA
>P_1299
TCTGCGTTGATGTCGGGGTGCCCCTGCGGCATCTGTCCGGC
>P_1300
ATGTCGAAGGTGCGGTCCAGCGAATCGCTGCGGAAATTGTG
>P_1301
GACGGCGGTTTTCTCGTCGGCCGGGATGGCCCAACAGGCCT
>P_1302
GCCAGTACCCCTGGTGTTCGCGAAAATTTTCAAACTCCTGC
>P_1303
GGCAGGAGTTTGAAAATTTTCGCGAACACCAGGGGTACTGG
>P_1304
AAATTTATGAAGATCACCCGCTGCAACGGCATTCTGCTACA
>P_1305
ATCCTTTTTCTGACCATCGGCGTTCTGTGCGTACGCAGCCA
>P_1306
GTGGCGCGAGGCCTTGCGTGCCTTGACGGCGCCGGCCATCT
>P_1307
GCCATTGCGCAACCAGTTTGCCTCCCTGGCCGTTTCCGTGC
>P_1308
CATTGCTCATGCCCCTATCGCCGGAACCGCCTGGGGGTTGG
>P_1309
GCTTAAATCGACAAAATTCGCATCAGAAAAAAAGACCGCCG
>P_1310
CGAAACATCTCGCCCGCACCCTCGCAATCATTGGCGGTAAT
>P_1311
CGGCTGCGAGTCATCAAATACCGCAACTATATCAACGAGCA
>P_1312
AGAAATTCGACATCATATTGCAAGTTTTAAATTTCTGCATG
>P_1313
AAAAGGAAACAAGATGGCAGCCGACGAGGCGGCCGCCGATG
>P_1314
CAAGCCGCTTGTCTCTGCTGCAGGGGAGGCATCATGGCATG
>P_1315
CATCCGGAATACTGCCGTAGCCGTGACGGCTTTTCTCCCCG
>P_1316
GCTGTCGGAAAACAAGCCGACCGAACAGCGAGTGGACACTG
>P_1317
CAAAATCGGCCCATTTCACCCTTGAAGCATGTTCAGCCAGA
>P_1318
CCATTTTTTCATTAAATGCACCGTCCTGCCAATCGACATAA
>P_1319
ATTTAATGAAAAAATGGGAGCCCTGTCGACATCGCGTATCG
>P_1320
CGCGCAGGGTGATTCCAAGACGCGAAAAATATTCTTCGATA
>P_1321
CCCATGTGGATTTTACCACCCTCCCTCTTGTCGGAGAGGAG
>P_1322
TGTTGAGTTTCGATTGCACCCTCCGGACAGAGTTCCTGGCA
>P_1323
TCCTTCGGCGTGGCGGTACCCTCCCTGCAGGGGAACTATTT
>P_1324
GGCCACTGTGCTGGCCCACCCTCTGGGATGGATTCCTGTCC
>P_1325
TCGACCGCTGTTTCAAGATGCAGCAGAACCTTGCAACCAAC
>P_1326
GCTTGTCGCCCATGCGGATGCGGCCTTCGTTGATCCCCTTG
>P_1327
CGGGAATACTCGCTAAAATGCTTTGGCAACAATCTTCTGCG
>P_1328
TACCTGGAATTGGGCAATCGCGACAAAGCCGTAGACGCCTT
>P_1329
ATCCGGGCTGGGAGCGCAGGCCGAGAGGGCGAGAATAAACG
>P_1330
CCTGCTCACGTTTATTCTCGCCCTCTCGGCCTGCGCTCCCA
>P_1331
GCCATGAACAAGATGCGTCGCGCCCTGGAACAAACCGGGCA
>P_1332
AAAATTGCCTACGAATACCGCGGTTACGGCCTCAAACTGCT
>P_1333
GGACAAATCTTTTCGGTGCGCCGCAAATTGTTACAAAGCTT
>P_1334
AAAAACGCCCTGGAGGCCGGCCGTAAAGGCGACAGGGTCAC
>P_1335
GGGCAACATGCTGAAAAACGCCCTGGAGGCCGGCCGTAAAG
>P_1336
ATTTCCTGCGACGGCAGACGCTGCACCAACTCGGTGCTGTC
>P_1337
CGGAGATCTGGAGCAGATTGCCGAAAAGGCGCGGGAGGTCT
>P_1338
GGACCGGGGAAAAATCACGGCCCAGCAGGCGATTTCCCCAG
>P_1339
CGACGCAGGCCTAGCCGAAGCTAAGCCGAGGAGGCGCAACG
>P_1340
CCAGAAGGTGGAAGGTCAGGCAATGCCGTCGCGGCCGATAC
>P_1341
GCTTTTGCCGTCGCCTATGGCGGAGACGAATACGTGGTAGT
>P_1342
CAGCTTTGCTCTGCATCCCGCCAGTGAGGCCCGGGTTCCCG
>P_1343
ATTGAAGTTCGACCCCAACCCTCCTTATACGGTCTTGCGCA
>P_1344
TGGTAATCAAGGGCGCAGCGCGCCAACTGCTCCAGCAGGCG
>P_1345
TGGCGAAGCCAATCCAGGCGCTGCCCCAGATCACGAAGGTC
>P_1346
GGCAGCGCCTGGATTGGCTTCGCCAGCGCCTCGGCGAAGTT
>P_1347
CTTTATAGACCGCTCACATGCCGGGAAGGCTTTCGACTTCA
>P_1348
TACCCTCTCGGCTGACACTGCCGGGCAGGCGGATTCCGATG
>P_1349
GAGGTCTTCGCGGAAATTTCCGGCTTCAATTTCCTCCTCAA
>P_1350
CGCGAAGACCTCTACTATCGCCTCAACGTGGTTTCGCTCGA
>P_1351
CTCCAGAAGGCGACAATTGCCTATTACGTTGTTTTTCCCGG
>P_1352
CAGGCTTGACGAGAAAATTCCAGGGATTTACATCCTACCAA
>P_1353
AGACGCATTGGGGCAGGCTGCCACACAGGCACCGCAACCGA
>P_1354
AGCCTGCATCGGTTGCGGTGCCTGTGTGGCAGCCTGCCCCA
>P_1355
CCCTAAGGAGTGGAGCTTTGCCGCATAGGCGTTGATGCCGT
>P_1356
CCTAACAGTTCTGTATCCGTCATCGTCAGGTAGTCGCGCTC
>P_1357
ATCGGCTATCGCTTTAAAAGCGGTCGGCTTGACGGCGAAAT
>P_1358
TACCTGCGCAAGGCCATCGGCTATCGCTTTAAAAGCGGTCG
>P_1359
CACCCGGAAACCGCAACCAGCCATTGAGGCGCAAGGGACAC
>P_1360
TCGGACAGGGCCTTTTCAATCCCCCAGCGGATCGCAAATGG
>P_1361
GCTACGCCATTTGCGATCCGCTGGGGGATTGAAAAGGCCCT
>P_1362
TCTTCCCCGCCTTTAAAACGCCGCCGCCGTCTCTGGTGGAT
>P_1363
TTGCGCCTGCCGTTTCGCAGCCTGAGAGGCCGCAAACGACG
>P_1364
GTTGAGATTCGAGAAAAAATCGGCAACGAAGAAAAAACGAT
>P_1365
AAAATCCTCTGACTGAAACCCTTTCCGGAGAACCAAAATCC
>P_1366
CTACCGGGAGATGAGCCAGGCGGGATTCAGCGACGAGGCCA
>P_1367
AATCCCGCCTGGCTCATCTCCCGGTAGAAGGATTTGCCTAC
>P_1368
CATCGAAAAATCCCCCTATGCCTCCAAGGCGCGCTGGCCCG
>P_1369
GGTCAGTTTGCCCTCTTTGGCGGAGACGACGCTGCCGGTAA
>P_1370
ACCTGCCGCCGGAAACAACCCTCCTGATTCCCTGGGTCAAG
>P_1371
AACGGACATCGCGGTCGATGCCGTAGTGCTTCTCCAGCGCT
>P_1372
AAAAACAGGCTAACCTCCGGCGCCACCAGGGGATGAATGGC
>P_1373
AGGGCTGGCCCGCACAGATTCCGGTCAGGGGGAAAACCTTT
>P_1374
ATTCTCCAGAGAGGAGATCGCTGGAGGGCTATCGGCGTCGT
>P_1375
AAGCGGCGGGTCAGATAGCGCGCGATCTCCCCTTCATGAAA
>P_1376
GGGAAGCGATCGGTCATCCGCTGACGGTGCGTGCGGCGGGC
>P_1377
ATTTTGTACGGAGTGACCCGCCTCGACGGCTGGGTCGCGGC
>P_1378
CCCTTTTTGCCGCGACCCAGCCGTCGAGGCGGGTCACTCCG
>P_1379
AAAAGGGACGAGATGCAGCGCCGTCACGACCTGTTCGTGGA
>P_1380
AGGAAGCGGGGGTGCTGACCCTCGGCGGCGAGGTGTTCGGC
>P_1381
CGGTGCTGGCGGTTAAATTGCAGGAACTTTTCGGTCTGGCT
>P_1382
AGTATCATAGCTGCCAGCCGCGGGTGCGCACCCAATTCCGC
>P_1383
CAGATCCACACGGCGAATCTCCGGAACATTATGCGCCCGCA
>P_1384
GTGGAAACCGTTCTGCGCCGCCACGAAGGCGACGTGCTGGT
>P_1385
AGCCGATCGTTTCTCCGACCCTTTCGCCCCGTTGCTGCGCC
>P_1386
GGGTGGCGTTGGCGAACTCACGGTAGCCTTTGCCTCCCGGG
>P_1387
GGTGGATGGCGCCGTCGATGCGCTCCCGGGAAAAGCCTTCG
>P_1388
AGAAACTGGTGCTGCAGACCCTCGAGGAGGTGGCACGCGAA
>P_1389
AGAAACCTTCCCCATCGACGCAGGGGAGGAAACCGCGCGCC
>P_1390
TTTCGCGGCTGATCATAGCGCTGTTCCGGGGGCACTGCCGA
>P_1391
GGAATTGTGATGATAGGTCACAGTAGGGAAGAGGGCGCGGT
>P_1392
GAGGGGTCGGACATGGCACCCTTCATCTCGTTGTAGACCAC
>P_1393
CATCTCGTTGTAGACCACCCCTTTGAATTCCAGGGGCGAGG
>P_1394
GAGCATATCATCGTATGCGGCCATTACGGCTGTGGCGGCGT
>P_1395
CCCAAGGCGATAGCCGCCGTCGGAGCGGCGGGACAGGGCGC
>P_1396
GGGCGCACATAGGAAAATTGCGGTATCATCTCATCCCTCCT
>P_1397
ATCCCCACCCTGAAAAAACGCGGCGTAGTGGTCGGCGTCGG
>P_1398
GCGTCAAAAAGGACGGCACCCTCACCGCCCTGGAGTTTACC
>P_1399
CATCATCGCCGCCCTGCTGGCCAAAAAGGCGGCACGCCCGG
>P_1400
CACGGTTGGAATCGGTGCAGCCTCCGTGGCTGTTTCGGGGA
>P_1401
TGTCCTTGAAAGTTCCGGCGCCCTCAAGGCAAAGGAAGCTT
>P_1402
AGCCGCCCGAGCAGCAACTGCAGCAGGGTGGTTTTGCCTGA
>P_1403
CGCCGACATATTCACCGACCCTCCCCTCGCCTTCAAGCACC
>P_1404
TCCAATTCTTCGATGCGTGCCGGCAGGGCTTCAAGCTCGCG
>P_1405
AATCCAATTGCTTCCTTACCCTTCCAGAGCCTCCAGCTCCT
>P_1406
CCCTGCTGATCCAGGTTGGCCTTGAGCTTGAAAAAGCGCGG
>P_1407
CCAAAAGCCTGCATCGGCTGCAGCAAGTGTACGCGCGCATG
>P_1408
TGATGAGGCCCAGCAGAGCGCCGTAGGGGCAGAGATAGCGG
>P_1409
GATAGCGGCACCAGAAGTTGCGGTACAGCAGAGAAAGGCCT
>P_1410
CTCACCCAGTTTCCAGCACCCTTCCGATAGCGTTCCCACCG
>P_1411
GCGCCGATGGGAAGAAAACCCTCGACCCCTGGCGGACGCGA
>P_1412
TGACGTAAATCAAAAAAATCCCGGCGTGGTGATTTCTGCGT
>P_1413
AACTATCTTCTCGAAAATCCCTGCCACCAAATTGATTAATC
>P_1414
TGGCGCAGCTCTCCAACAAGCGCTACCGGGCCGGGCTGGTC
>P_1415
GTTCAGGCCTGCAACATCAGCCTCCGCGGCATCCTTCTTTT
>P_1416
TTCCAGAAAGACAGACCAAACGGTCGCCTTTTTTGAAATAC
>P_1417
TGCAAATCGATGTTCAGGCGCAGGGCATTCCCGCGGAAGAT
>P_1418
CCCGGGCCGATGCCCCAGAACTGACTCGATGAGTCAAAGAA
>P_1419
GGTACTGACCAGCCTCACTGCCGAAGTGGCGCTGAACTACA
>P_1420
AAGACAAGCACCGCCGCACCCTTAATGGGGCGTAGTGTCAT
>P_1421
GGGCGGTCATCAGCACCGCTCGAAAGCGCAACTTCGCGCCT
>P_1422
GGGATACTCTTCCGGTCAGGCCATGGAGGCGATGAAAGAAC
>P_1423
TGACATCCTCCTGATTTTTGCGGAAGTTCTCTTTGGCTCTC
>P_1424
GACAAAACCCACGTTTTCCGCACGTCCGCTTAAGAGACTGT
>P_1425
GGCAAGAGCTATTTCAAGCGCGGCGATCTTATCAGCTCCTC
>P_1426
AGCCGATTCCCATGTAGCCGCCGCTGCGGCTGAAGATGGCG
>P_1427
CCTGCGCCGGTAAAGGCACCCTTGACGTGGCCGAACAACTC
>P_1428
CGCTTTCGGCAGCCTGGAAACTGCCGTGGGGGCACTACGGG
>P_1429
CTGATGGATCTGCTCCAGGGCCGCTTCGGCGCGCAGGTGCC
>P_1430
AAACTGATGGACAAAACCCGCCGCATCGGCAGCGGCGACTT
>P_1431
GTCTGTGGGGAGAATGAATACGGAAATTTTTTCATAAATTC
>P_1432
GCGCGTTGCCAGTGAAAACGCACGCTTCGGGCAGCCCGAAG
>P_1433
AATAACGGTACGTCATAGCGCCGTGTTCTTCTTCGCCCCCT
>P_1434
GATAGCCACCTGATGTCAATCAGTTTCGCCTTGGCGCACCA
>P_1435
ACTGATTGGGGACCATCCAGCCGCGCCGGCCGAAGGCGACA
>P_1436
CCACAGCAGTTTGCCGGACCCTCTTGCCACGGAGAAACCCG
>P_1437
CCATGCTCGATCCCTTCACCCTTGGCGACAAGGTCATCAGG
>P_1438
TCCGCGTTCCTCCTCGCGAGCCACAGAGGCGAGATGCGCCT
>P_1439
ATTACAGCAGGCGCATCTCGCCTCTGTGGCTCGCGAGGAGG
>P_1440
GAAGCCCAAGTGCAGACCACCCTCGGCCAGGATGAATCCAT
>P_1441
GCATCAGGATCATCAGGAAGCCGATGTGGCGCTTCTTCTCG
>P_1442
GGTGGAGCCTTCGAGCACCTCGGCCACCTTGGCTGCAGCCG
>P_1443
TGCCTATGTGGCGGCTGCAGCCAAGGTGGCCGAGGTGCTCG
>P_1444
TTGGGACTGATCAAAGAACCCTTCCGGCCAGTCTGAGATGG
>P_1445
GCTGGCGCGAGCGGATACAGCGGTTTTGGAGCATCCCTTAA
>P_1446
CTGAAGAGCCATGACGATGGCGTTTGCGTCCTCTTCGATGG
>P_1447
GTCCAGTTCAACAGCGTAAGCCAAACTGGCGCGTAGCTGAT
>P_1448
AGGCTCAGAAGCCTGAGCAACCGAAAGACAAACACTATCAT
>P_1449
ATCGAAGGCTTTCCCATCGGCAGCGATGAGGACATCCTAAA
>P_1450
AAGTCGGTCCATTCATAACCCTTGAGGCGGGCAATTAACTC
>P_1451
ACCGCTTCGGCGGTAGAGAGCCAGGACGCCGTCGGGCTGTG
>P_1452
CCAAGGGCTTCTTTGAATCGCTGCAGGCCTACTCCTCGCCG
>P_1453
TCGACAGCTATTGGGGTACCCTCAAGCAGAACGCTTCGTTC
>P_1454
CATGGTCCCGTTCCACGAAGCCACCACGGCCCGATTTCTCG
>P_1455
CTGTTGGCACTGTTGTTTTACGGTTATGCCACCGGCGTGTT
>P_1456
CAGGCGTTTCTCGCGGCGTGCCAGTTCGGCGGGAATGTCCA
>P_1457
TGCTGATCAAGAGTAAAAGTCATGTGCATGAAACACTACAA
>P_1458
CCATATTTTCATCGTGAACCCTCCCGCCACCAGGTCATCGA
>P_1459
AACCTTCCCCAGGTAGCTTTCGAAAAGAAAGAGGGGAAAAG
>P_1460
CCTCGCGCACCTGCTTGACGCTGTGGGGTTTCCCATGGGGT
>P_1461
GACGGATCGTCAGAAGTTTGCATCCGCTTTCGACCGGCTTT
>P_1462
ATCCTCAGTAACAAACAGCGCCTCGCGGGCCCCTTGTTTGC
>P_1463
TTGCGCGGTGCGCTCGAGGGCGCTCTCGATGCGTTTCCGAT
>P_1464
TATCCGATCATATTAAAATGCGGCTGCCTGTTGACCTATCG
>P_1465
CACAGCTCCTGTTTTGAAAACGGCCACCATAAAGACTGTAT
>P_1466
CTCTTATGCTACCGCTCCCGCCCTTATGGCGGTGGGCCTGT
>P_1467
GGTAGCATAAGAGGGAACTGCAGCGATTAAAGGAGTGAAAA
>P_1468
ATTTTTCACTCCTTTAATCGCTGCAGTTCCCTCTTATGCTA
>P_1469
CACGGTAACCTGTCTTGTTGCCGCTCTGGCCACCCTGCTGA
>P_1470
GCTGCAGGTGCTGGGACAAGCCTTGAACAGCAGCCCAACGC
>P_1471
AGAGGCGACCACCGGTTTTGCAAGCTCGCCGGGCTTGAGGC
>P_1472
AAATACCCCAGTGATCCACCCTCGCGCGCGGTGGCGTCATC
>P_1473
TGCCGGAACCGAGCACAACACAGGAAAGCGGATCCTCGGCG
>P_1474
GTAAATGGGTCCCCTGGGCGCGGAAATGGGAATGTAACGGA
>P_1475
ATCACCGAACAGCAGTTGCGCAGTGGGGAGTTTCGGGATTA
>P_1476
AGAGCGGCCTGGAGAAGAAGCTGGAATCCTATTTAAAGGGG
>P_1477
CGGGTTCGGGCTCCTGGACCCTCAATACCCGCAGTTCTTTG
>P_1478
AGGCTTTGACAGGGCAGTACCCTCCGGCTTCGACGTTCAAG
>P_1479
TTCTTCGAATACGCTTACGACACGGCCGTACTGGCCCACGA
>P_1480
GGACAGAAGGTGCTTTCACCCTCCACATCCGCAACATTGCC
>P_1481
ACGCGCTGGAAGTCGCAACCCTCTCAGCCGAAGGCCATGTT
>P_1482
TGAATGCCGCGCTGCTGTCGCGCTCACGTGTCTTTGTCCTT
>P_1483
TCTTCCCTGATTTTCTGGGGCCCGCCGGGCACGGGCAAAAC
>P_1484
ATCCTCGGCGTCAATCTCGGCAGCCTGGGATTTCTTACAGA
>P_1485
AATAGCGCGCAATTTCGTTGCCGTCGCGGCGCACCACCGCG
>P_1486
AATCGCGTGTTTCTCAACGGCGCCCTGGTCACTCTGGGGCA
>P_1487
CTGCCGGCAAAATCATCAAGCAGTTTCAGGTGATTTTCAGA
>P_1488
AGCCGGTCCAGATTCTCGCGCGCCCGCCGGAGATCTTCATA
>P_1489
GCCTGGAGGATGTCGCGGCGCAGCTGCGCAGTTATTCCGAG
>P_1490
TGAAGTGGAAAACCGTCTTGCCGTGCTGGCCGGGTTGAAGC
>P_1491
GCGCTTCAACCCGGCCAGCACGGCAAGACGGTTTTCCACTT
>P_1492
ACGAATATTTTCATAAATCTCGGAAAGCGAACGGGGCAGCA
>P_1493
GCCCGGGCATTGGGGCTGCGCCGTGTCTTCGCCCTGACTTA
>P_1494
TGAATTTTCCGTTGGCCAAACGAAAACCTTTCTTTTCGGGT
>P_1495
GCTTTTCCTGCTGTTTGGCGCGCTGGGGTTCCTGAGTTGGG
>P_1496
GCTGGAGAGACTCAAGTTCGCGGGAAAGCTCGCGCATGGCC
>P_1497
GATTTCAACAGGGCGAAACCCTCGATGACCTGCTCCCCGAA
>P_1498
TGAGGGTAAAACTCTTGTCGCCACGCTGGCCTGTTACCTCA
>P_1499
GACGATTACGTTCAGCGACCCTTCAATTTCGCCATCGTCGA
>P_1500
TTATACCGTGGACGAAAAAGCACGCTCCGCGACCCTGACGG
>P_1501
AAGCCGCCTATCCGCAGCTTCTGGAACGCTACGAAGCTCAG
>P_1502
TTTCTGAGCGTTTTCAATCGCCCTGGAGATAATACCATGCT
>P_1503
ATTGGGGTGAATCATCCCCGCCCCTTTGGCCAGACCGAGAA
>P_1504
AAATTTTTCCCGGAACCCCGCAGGCACAGGATTTTCAACAG
>P_1505
TTCGGCACCGGAATAGCCCACGGCCGCGATGATGCGTCCCC
>P_1506
TCAGGAAAGGTGGCGAAAGGCTGCTTCATCACCACGCCGGC
>P_1507
AAAGCTTTCTCCCCCAATTGCCCCTGCGGCTTGTATAGGCC
>P_1508
TTTTTAAGGGCCTATACAAGCCGCAGGGGCAATTGGGGGAG
>P_1509
GTCTATCAGCCCTTTATACCCTTTGTTGATACCGACGACCT
>P_1510
AACTGGGTGATGATGATCCGCGCCAGAGCGAAATAGATGAA
>P_1511
CGGAGTTTTATCCGCATTGCCCTTGGCGGGATGAAGGATGA
>P_1512
TGTCCCTGTTGACCGGACGGCCCGTGCGGCGGCGTGTCGCC
>P_1513
ACTCGCCGGTCAGGGCGACACGCCGCCGCACGGGCCGTCCG
>P_1514
CGTTCACCGCCTACATCACCCTCGGTGTGGGAGCGGTGAAC
>P_1515
TTTCCTGTTGCTGCCGACTGCCATGCTGGCGTTTTGTTTGT
>P_1516
ATTGAGGCGTTTTGGAAAGCCGGTCAGGCAATTCGATCAGG
>P_1517
AGAAAGTCGGATTGAAAAAGCCCTCCCAGGGGTTGCCGCTT
>P_1518
AGCAGGGACGGCCAGAAAGTCGGATTGAAAAAGCCCTCCCA
>P_1519
ACAAAGGGTCGGCGCGAACCCTCGCGAGCCCATTCGAAGCC
>P_1520
CGCGAGGGTTCGCGCCGACCCTTTGTCATCTATGACAGGCT
>P_1521
CATCGGGAACTACTCCTGCGCCAAATCGGCGAGAAAATCCG
>P_1522
AAGATGTTGCTCGGAGGAAGCCCCCATGGCACAGGGGTTTT
>P_1523
AAACCAGCCACCAGCGCCAGCACAGCCAGAACAAAACCAAG
>P_1524
GAGGGAGCAGGGGATCGATGCGGCACCCTACCACGCCGGGC
>P_1525
ATTATCGGCACCACGCAGCACGTCGACGACATGACCGACGC
>P_1526
GTGTTTCTATTTCCGGGACCCTTCTTTTTTGTATTTTGCTA
>P_1527
AGCCGGGGCAGGCGGTCACCCTTGTGGTTCGCGACTTTATT
>P_1528
ACCCGCACCCGGGTATTGGGCATGAAAATATAGAGGGCGGT
>P_1529
GCGAGATATTGAGTCGACTGCCGATCTGGCGGGCCATGCGC
>P_1530
TCACGCGCCTCATCGAAACGCTGCAGTTCCATGAGGACATT
>P_1531
CCCGACGCTCTCGATTCCCGCCTCAAGGGGATGATTTGTGC
>P_1532
TGGAGGGCGAATACGGCACCCTCTCCGAGATCGCCATCGCA
>P_1533
TCATTTCCCTGGTCACCTCCCGCGAGGATGCCATCTGCAGC
>P_1534
TGCCGCGCGGACTATCGAAACGGTAAACGTGCTTGACACTG
>P_1535
CGATGGTGCCGGTATCAAAGCCGCCATGGCCGGGGTCGAGC
>P_1536
CCGCTGAGCAGGCGTAACCGCGTAATCGCCATCACGGCTGA
>P_1537
ACAGCAGAGCCTGGAAGCTGCGGGGATTGAAACAAGCGGCA
>P_1538
GGGACTGCGGAAGAGGAACCCTTTACGGCAGAGGAGTTAGA
>P_1539
TGTCGAAGTCATAATTTATGCCTCCAGGGCCCGCTGCTGCA
>P_1540
GCAAAAACGCCTGCGACAACCAGGGTTGTAATTTTACGCAT
>P_1541
TCCCAGATCAGGTAGAGGCGCAGTTCAGCCAGGTTTATGGT
>P_1542
CGAAAATAACCGAGATATCGCCTAAAAGAGGAATTTCCATG
>P_1543
GTCCTGAAAGATCAGAATCGCCAGGGTGGTGCGGCCGTGGG
>P_1544
ACGGTTCCTGGTTGAGCCAGCAGGAACTTGATATCGAACAG
>P_1545
CTGGTGGGGCTGGGGTTGAGCCAGGTGGGCGAGTTCTCCTT
>P_1546
CCTCCTGTCTGCGCCCTTTGCCCTTTGGGCCTCCCCGCAAG
>P_1547
AAGAACTTCCTCGCGTATCGCATCGCCAAAAAAAATCGGCT
>P_1548
AAGCGGCCCAGGAGAAAGCTCAGGAAAAACAGGAAAAAGCC
>P_1549
CAGACCGACAATCTTAAACCCTTCGTCATAGATGCGGGCAA
>P_1550
TTTATGCACATAGTAGAACCCTTCGGCTTCGACCTTGCTCA
>P_1551
CGCGTCGGAACCATGGGTCGCGTTCTCGCCGATATTGCTGC
>P_1552
ATATACTCAAAGGTGATGCGCCCTCGGGGCGGCAGGGGGAA
>P_1553
GGCGGCTTGAACGGTGAACCCTCATAGGCATTGAAAGGGAT
>P_1554
CGGGTGGAGAAATTGGGACCCTCAATGCACAGGTAAGTGCC
>P_1555
AAAGTGGATCCAGGGGCCCGCTGCAACCCTGCCAGGTTGAT
>P_1556
ATCTCAATGAAGCGCATACCCTCGATACCCGCCTGAACGTT
>P_1557
TCATTCACCGTTGAAAAATTCAGCCTTGACCGTTTGCGGAC
>P_1558
ACTTCCGTCCGAGCCTCACCCTCAGTCTCCGTCACAGTACC
>P_1559
CCGCCATGCCAGCACAGACCCTTCACGCAGCTCATAATGCT
>P_1560
CATGTCAACGGTGCCCGAAGCCATTATGGCCTGTTATCGCG
>P_1561
GATATGGGGGACATAGAACCCTCTCAAGTCGACAGGCTCGT
>P_1562
GGGGTTGCGGATTTCATGCGCCATGCCGGCGGAGAGATGTC
>P_1563
GCGGCATTCAAGATCGGCGGCGGTTGCGTCATCCACCGAAA
>P_1564
TCCGCTGAAAGGCAATCCCGCCCAGAGGGCCTGGTTCGGGA
>P_1565
CGCGGTTTTGCGGGGGAACCCTTCAAGGTCACGGATTTTAT
>P_1566
CTGTTTTCCACTGAAAATTCCGAGAAGGAGTAGCTTGTGAT
>P_1567
AGTGGGGCACATCTCGCTGGCCGACCGGGCCGACGTTTTCG
>P_1568
GAAAAAACACAATACCGATGCCCTGAATCTTGAACTGGAGA
>P_1569
TCCTTCAATACCAACAAACGCCTCTTCAACTCACTGCTGCT
>P_1570
TCGACCGTGGCCTCGAAGCGCAGTTCCCAATACGCATGTTT
>P_1571
GTGCGCAATGGTATCGGCCGCCAGGTGGGCCAGGTAGCCGT
>P_1572
TGGGGTGCCGCCCTGAGACCCTCGAAGAGATCGCTGCTGAA
>P_1573
CTGGTTGAAAAAATAAAACGCCTGAAAATTGAAACCTGACA
>P_1574
CCAGGCGTAATTCTCCAGCGCCGTCATGGCCGCGGGGGAGA
>P_1575
GATGTCGATCTCCCCCGCGGCCATGACGGCGCTGGAGAATT
>P_1576
CTCAGAGAACGACGTGAAGACATCGCCCTTCTGGCGCGCAA
>P_1577
TTCGACTATATCACAAAACCCTTCAACTTTGAAAAACTCAA
>P_1578
GAGATCATGGAGAAAAAACCCTTTGAAATCATCATCACCGA
>P_1579
AACGCTGGCCGCAGATTTTGCCGTCATGGCGCCTGGGACCA
>P_1580
TTCCTTGGAGATGATATGTGCCGCATCGGCCAGCTTCTTCG
>P_1581
TTAATGGCAGTAAAAAAATTCAAAAAAATTATGGCCGCCAA
>P_1582
TTGCCTTTATAGGCCCGACGCCCGAAATTCAAAGACGCCTT
>P_1583
TCTCAATGAAATAAAAATCGCCGTTCTGGTCGAGAAGGAAC
>P_1584
AAACGACGCGCTTCCCTACCCTCATAAACTTCCCCTCTCAT
>P_1585
TCGGGTTGCCCGATGAGCCGCAGGAGAGTGATTATCAGGAA
>P_1586
CCGGCCCGCAGCCAGGCACCCTCGCTGGGCACCCCCAGGTA
>P_1587
GTTCGATATCGGCATAATGACTGCCACGTTCAAGATAAACT
>P_1588
GCATGCTCTGCATTCCGACCCTTCCGATTATGCTCGCCTGG
>P_1589
TATTCTGCCGTGAAAGTTTGCGGCCTCCCCATCTACATGGT
>P_1590
GCGAAGACGCCTGAAAAAATCAGCGGAGTACCAGGGCACGT
>P_1591
CGGGTACGCCAGCCGCTCAACCAAAGTAAAATACCCACAAA
>P_1592
TCTGCTGACTAATTTCGTCGCCGTTCCGGCTATTGCGCTGT
>P_1593
GGCTGTTTCGACGGTAAACCCTTCACGCCCCAGCAGGTCGG
>P_1594
GCATGGTCTTGTAGGATTTTCGGCCGAGGAGGTGCGCACCT
>P_1595
GCGAAACTGCTCAGAAAGTGCGTTCGTGATGCGGATATTCT
>P_1596
TTCAACGATATCCGTGGTTTCACCGATGGAGCGGCTGAAAA
>P_1597
AGTATATCGGGGTTTGTATACTGTATACACGTTTTGGTCCC
>P_1598
ACCGCGTGAACGAATCGACCCTCCGGGACCAAAACGTGTAT
>P_1599
TACCTTAACCACCTGCAAAGCGGGAACCTTCGCGCCCGGAA
>P_1600
CAAACTGCCCAATATCAGCGCATCCACTCCTCAGCTGCAGG
>P_1601
GTAGAGAGGGAGGTCATACCCTTTGGACCGCAACTCCTTGA
>P_1602
AATTTTATTTTCGGAAGACTCGCAAAATCATGCCGAATATA
>P_1603
CTGCTTGTGGTAACATTCCGCCGTTTTGAGAAAACCTAATT
>P_1604
CTTGTATGCAGTGCGAATTGCGCTGCCCTGATTTTGCCATC
>P_1605
TTCCATCTGAATGAATTTCCCTCCAACTTTGGGCAGTTCAA
>P_1606
GACGGACAGATCGGGCAACCCTTCCATCTCAAGGATGCGAC
>P_1607
GCTGGATTACTTCTTATACCCTTCCATCTCATCAAACTGCA
>P_1608
ACGAGGGCGGCCGTAAAATCCGCGCCCAGACCATCTCTCAC
>P_1609
GAACGGTGTGGCAATAGGCGCAGTTGCCTTGTTTCGAGCGG
>P_1610
CGGCCGTCGGGCCGTTGGGGCCGAAATGGCAGGCAGAGCAG
>P_1611
TTGGTTGACTGCTCTGCCTGCCATTTCGGCCCCAACGGCCC
>P_1612
GAGGGCGCCTGCCTCACCTGCCACACGGGCGCAGATTCCGC
>P_1613
ACCGGCAACTGTGCAGCCTGCCACGAGGGCATCGACTCGGT
>P_1614
ACAGGAGGCGCAGTTGTCGACCGCTTCTACTGCACCGCTGT
>P_1615
CGACACGGGGCTGACATACCCTTATGGCTTCTACAGCTGCT
>P_1616
AGTCCCCTTCGGTGGTAATGCCGCTGTGGCATTGCCCGCAC
>P_1617
GGACAGATTTCCGTCAAACCCTTTCGGTTACAAATCAAAAG
>P_1618
CAATAGGATTTCGTTAAATGCCGTAATTTGTCCATGACCTT
>P_1619
CACAGACGCCCCCCGAGCCACAGCACCCACATCCCGAGCAG
>P_1620
CTGCCCGCGCCAGCCACTCGCCCTGGGGGCCCGCGACAAAG
>P_1621
GGAAGCAGCTTTGTCGCGGGCCCCCAGGGCGAGTGGCTGGC
>P_1622
GCCTGTCGAGGTGAGGATTGCGGTTGGGCTCAAGCAGGCAG
>P_1623
AACGGCTGGGGCTTGAAATTCCCGAGCAACTTCGATAATCA
>P_1624
GATAACCGCAGGGGAAATCGCCGTAAAATCGATCTCCTCTC
>P_1625
CCATGTTTGACAAAAAAATGCCGTGCCCTGACAACCAGATG
>P_1626
GCCGTTAGCCGCAAGAAAACCAGCCACGACAATCAAAACAC
>P_1627
TTCGACTCTGCTGCTGAATACAGTTTTTGAGCATTGGCCCC
>P_1628
GGGCCCTGTTTGCAGGCACCCTCTATGCGTTTCTTCCCTTG
>P_1629
GACACTGCTCTTCGAATACCCTTCCGGCTATCTCAGCGACC
>P_1630
AGATCGTACTTACCACAACCCTTCTGGTATGTGCCGGTCTG
>P_1631
GGGTCACCACACGATCCACCCTCTCCTGTCGCAGAGATTCC
>P_1632
TGCCCGTCCGGGTGAGGACGCCTCGCAGGCCATTTTCGATC
>P_1633
GTAAAGGCGCCACGAACGTGCCCGAACAGCTCGCTTTCGAT
>P_1634
CGACAATTTTACCGGCCACCCTCTGAAAGGTCGTTTCGTCA
>P_1635
AAAGCGCCTGCCGGGCGGCCCGGTCGTTGTTGGCGATTTTG
>P_1636
TTTTGGCGGAGCCACTGCCGCGGTCAGGCCCAACGTGCTGA
>P_1637
ACGCCGATTACGAATTTACCCTCGCCAAAGAAGCTGATCCA
>P_1638
CCAAAGAAGCTGATCCAACCCTCAACAAATCGGTTATTTTT
>P_1639
TTCCGCCGGATTGAAAAAAGCACCGACAGCATTGCTATCGA
>P_1640
TAAAGCCGATCGACAACACCCTCATTGAGTGGATGGGCCTG
>P_1641
TGAACCAGAACGGTTTTACCCTTGTCGAGATGTTGGTGGCG
>P_1642
GGGTCAGGCCCCGCAATACCCTCGATCCTCATATTGACCGC
>P_1643
AACTTTTTGTCTGGTGACAGCAGCAATCACATGGGCCGGAA
>P_1644
GAAAATCAAACCCTGCAGCGCCGCCACCAATTCATTGGCGT
>P_1645
TGGTCGATTCTTCGCCGACCCTTTATGTGCACGATCATAAT
>P_1646
GCGTTCCAAGCGAACCGACCCTTATCTGGGCTTATACACCA
>P_1647
AATCAAACAGAAGGTCGAAGCCGGGAGGGCTACATGGGTGA
>P_1648
TCCTCGACCAGTTGCTGCGGCCTCAAGGGCCGACTCCATGG
>P_1649
TTTCCAGCAAAACGGAAACCCTCTGCCGGCTCCAAAAGAAT
>P_1650
TTCATCCCCGCTCGTTTCGCCCGCGAGGCCATGCACGGCGA
>P_1651
GCGGCGCCCGCACCGGCAAGCCTGAAGGGCGCATCGTGCGG
>P_1652
TTTGAAGAAGAGATCCACCGCCTGTTGGGCGAAAACCACCG
>P_1653
AGACGCGCCGGTGGTTTTCGCCCAACAGGCGGTGGATCTCT
>P_1654
GCTGCGGACGATGATAAACCCTCCTCATAACAACGGCTGTT
>P_1655
GACCTTCACCAGGGAATTCGCGGCCATGCGCCCGGAGCAGT
>P_1656
GCTACCGCGAATATCTGAGGCGCGAGCGATGAACGGGACAA
>P_1657
CAACATATCCCTGGGATTTTCAGGAACCGTCGACATTCCCG
>P_1658
GATCGTCGCCATGAGCGACCCTTCCAACATCTTCGCCATTG
>P_1659
GAACTTGATATCGTCAATGGCGAAGATGTTGGAAGGGTCGC
>P_1660
GGGTCAACTGCATGCCGACCCTCTTTGGGGAAAAGGTTGTC
>P_1661
ACTGCAACAAGACCGGCTATCGCGGCCGGGTTGGCTTGTAC
>P_1662
AAGAGTACCTGCCAGAAAAGCGGTCAGAAAAAACGCGACGA
>P_1663
AAACCGAGGGCCTCTCCGAGCCGGACCGGCGGTTGATGAGT
>P_1664
ACCACGATACTCATCAACCGCCGGTCCGGCTCGGAGAGGCC
>P_1665
CTGGGCACCATCGGCAACGGCGTCGACACCATACCCTTCAC
>P_1666
GATACGGTTGTGATCATGATCACCGCTTTTTCCTCCACGGA
>P_1667
TTTGGGATTCCCCCCTAACCCTCATCATCCGGCGATATACC
>P_1668
TTACCAAATGTTGCCCCACCCTCCTCTGCTTTCCTCCGCGT
>P_1669
TCAAGACCTTCAAACTGACCCTTTCAATCCCCGCCTTGATC
>P_1670
AACCAGTTTGGCCGCCGAAGCGCGATCACGGATTCCCCGGA
>P_1671
TATCCCGGTGGATCAACGTGCCATGTCGGCAGGGCACCGCA
>P_1672
AGGTTCTGTTGGCCCGGACCCTTTGTCTTTCGCACCTTCAA
>P_1673
AGGATTTATAAGGGTTTACACAAAAACGAGGTCTTCCTCTC
>P_1674
ACCTCGTTTTTGTGTAAACCCTTATAAATCCTTGACATTTG
>P_1675
TTAATAACAAAAAAATCACCCTTTCTTGGAATTCAGAATCA
>P_1676
CATCGCATCATCAAGACGCGCCCGCCTTGTCTTTCTAGCAA
>P_1677
TCCCATCGAGGTGATTGACCCTTTTGCCGCTGTTGCGGTCG
>P_1678
GTTCAGATTTGTGGAAAACCCTCCGGAAAATAAAGGACGTT
>P_1679
GAGGAGCAACCGGCTGAAAACAGTGACGTCAACCGGATCGT
>P_1680
AGTTGAGAACGGTGAATTTGCGAAGACGGGCGAGGCGGCAG
>P_1681
CAGAGTTTGTTGATGCCACCCTCGAACTTAAAGTAATCCCC
>P_1682
GAATATTTTATCGGGTTGACCCTCAAACGTGAAGGCAATGC
>P_1683
AAAAATAGATTCCGCAAAAGCGGTCAGTCGAAAGGCAGAGT
>P_1684
AATCCCGTATCGACATCACCCTCGATAAACTCACGACTCTT
>P_1685
AATGTACCCTTGAACCCAGGCGTCGACGGACCGAATATGTG
>P_1686
CCTCACGCACATATTCGGTCCGTCGACGCCTGGGTTCAAGG
>P_1687
GGCGTAGCGTTCATCAAACCCTCGATGAGAATATTCGGCGG
>P_1688
GAGATCGAGCTTTCCTTCAGCCAGCATGGCATTGAGCTGGG
>P_1689
CTGATGGACAGATCGGGAAGCAGCACATACTTCTGCCAGTG
>P_1690
GGATAACGGGACAACCAACCCTCCAAAATGGATTGAACCAC
>P_1691
GCACGAAAAAGGGCCATCCGCCCCAGAGCACCACCGGCGTG
>P_1692
CTGGCGGCTGAACATGTTCACCCTGATCGCCATTGGTACCG
>P_1693
TTTCCCGATGCCTTTCGGGGCCCGCAGGGCAATGTCGCCGT
>P_1694
GGGCGACGATCTCATTTTTACGGTCAGGGGAAACTTCAGCC
>P_1695
GGAGATATCCTATTAAGTTGCCGTAAATTCTGCATAAATTT
>P_1696
CTGAAGCCAGGAGGCTGACGCCGATCTGGCGAATTTTTTCA
>P_1697
GAGACCTGCTTTTTCTCCCGCCTCCCGGGCAAGCTGCAGCC
>P_1698
CTACGAAGGGCTGCAGCTTGCCCGGGAGGCGGGAGAAAAAG
>P_1699
AGACCTTGTCCGTCTGGGCGCCAAGGAGGCCAAAACGCTCC
>P_1700
GCAAATGTCATATAATCGAGCCTTTCCGGCATTTATGCAGG
>P_1701
ATACAGAGAAATCTTCCCGCCGGTGAGGCGATAAAGCCATT
>P_1702
CCGATAACTGGGGTGTCAGGCGGTTGCGGGAGGCACGATCC
>P_1703
CGCGATGGTCGACACGGTAGCCTGGGCGGCTTCCAACGGCG
>P_1704
GGAACGGTCGCCGTTGGAAGCCGCCCAGGCTACCGTGTCGA
>P_1705
TGGGGCTGCCGGTGGCGACCCTTAAACGCCCCAGGGCACAG
>P_1706
CAAAAAGGTCTTCAAAAAAGCGGTAGGCGGATTGTACAAGG
>P_1707
TTCAGGAAGGGTGGCAAACCCTTTGCACTATCTGCAGAGAA
>P_1708
CACAATGTGGTCTGGGATTTCAGTGACGAGGAAATCGACGA
>P_1709
GCCGCCGTCGATTCCACCGGCATGTGCATCTTCGTCGCATT
>P_1710
CCATCTCCATCTTCATTTCGCCGGCCGGGCCGATGGTGATC
>P_1711
CCCCATCACCGACGCCTGCGCCATCAAGGCCATCGAACTTG
>P_1712
TATGATCCATTCTGGAACAGCCGGTGGGGCATTTTGTACCG
>P_1713
CAAAAGCATCTTCCAGGGCGCGCGCATGAACCAGAACGATG
>P_1714
ACCGCTATCGCCCTTGAAACCAGTAAAGGGGAATTCGCCTT
>P_1715
GCCCGTGCCCTGGTCATCCGCCCCAAAGTCCTTTTATTGGA
>P_1716
CGACGAGGGGGTGATCAACGCCGGCTGGGCCGACCTGGCTC
>P_1717
ATCTTTGGTTTTGAGCAGCTCCGGGTCGACAATTGCGATGT
>P_1718
GCTGCTCAAAACCAAAGATGCCCTGCTGGCGGCCGCGACCG
>P_1719
CAATTACGCCATGTTGAAATCAGCAACGGACATCATGGGCC
>P_1720
TTATGAATATCTGGAGAAACCCTTCGATGATATCGATGAAA
>P_1721
TCCGGTCGCGCAGATCAACCCTTTCTCCCGGTCAACTGTGG
>P_1722
CACTGCACTTGAAACCGCAGCCGGACCGGCACTGGGGGGCT
>P_1723
GGAAGTTTTTAGCACTGCTGCCGAGGTCGCACGTCGCGACG
>P_1724
GCGTTAAAGCTTAAAAATCGCAGTCAGGAGGAGCGATGAGT
>P_1725
TCACCTAATACCCGGGTCCGCCTGTTCGGCAATCTGCACAC
>P_1726
TTTTGTAATTTTAGTGAACCCTTTTGGAGGGCTGGCGGGGA
>P_1727
AGTTATCGCGCAGCAACCGGCCCTGTCGACTTTTTCGTTTT
>P_1728
TTCTGACCGATTCGAGCACCCTCTACCCGGGAGAACGCAAG
>P_1729
CTCGCCATGGGCTGCTCAAGCCGTGAGGGCAAACTTGAACA
>P_1730
TGGAGTGCTGTTCAAGTTTGCCCTCACGGCTTGAGCAGCCC
>P_1731
CCGGATTTTCCTTCCACCGCCCCCGTGGCATACTCGGCCAT
>P_1732
CGGAGTGGCCGTAGCAGTCGCAGGAGGGAGAGACGTCGGTG
>P_1733
AGATGCGCACTCTGAGGATGCCCAGCAGGCAACGCCCCATG
>P_1734
GCGTCTTTGCGCTTGTCACCCTTAAGGACCGTCTTTTGCAG
>P_1735
GGCGCGGGCCTTGCGCTGTGCGATTTCAGCGGGTGTCGGTG
>P_1736
CTGAAGGCGTCGCGACCACCCTTTCAATCCACGAATCCGGC
>P_1737
GAATTTATTGCGCATACGCGCCGCAACGGCTGGGAGATTTC
>P_1738
CGGAGCGCCAGAGAAAAACTCGGAGTCAAGCCTCATAAGGT
>P_1739
CCCGCCGCCCTTGGCTTACCCTTCACGAACAGGAAAAGCCG
>P_1740
CGGAACTGGTGGAAACCTACCCTCTGCACAAAAAATAGCGG
>P_1741
GTTTCGCCATAAGATTTACCCTTTTCGACACACGATATCGC
>P_1742
TCTGAAGGTTATTTTGCACGCCGCTTCGGCGGAAAGATTGT
>P_1743
GGTGAACGACAATCTTTCCGCCGAAGCGGCGTGCAAAATAA
>P_1744
AGGGGCTCTTCACCCGCACCCTCAACCCTCTGGCCTGGGGG
>P_1745
AGCAGATAACCCTGCAACAGCAGCAGAAAGCTTTTCACGGT
>P_1746
CAACCGGAGCAGGTGCTTGGCTCTCTCGAGGAATTGTACTC
>P_1747
CTCGATCTCGCTCTGCATGGCGGAGACGGCAAGCAGGTACT
>P_1748
GGTGAAACAGCCCCCAGACGCCGTCGAATTCGAGCTCAGCC
>P_1749
GTATCAGTGCAGCCGGGCCGCCGGGGCGGCAGGGTTGGAGG
>P_1750
ACCCGTTTGCTGCTCGAGCGCTTCTCCGAATTGGAATCGTT
>P_1751
GAACCTGCGGCCCTGGATGGCTGGGACGCGCAATTGACGGA
>P_1752
AGAACCTGCCCCGGATTGAACAGTGACGTAAATTCGTTCCC
>P_1753
AAGTTCGAGCTTGATATTGGCGCGAAAATCACAGCGGTCGA
>P_1754
TCGGCCCCGTAAGGCAAACGCAGCAGGAAACGCGGCAGAAC
>P_1755
CAACCACAGACCTTGAATCGCGGCGCTCTGCTGATGAGTTC
>P_1756
ATAGAGCTTGAGGGCCAGGGCCGCATCGGCGTGGACATAGA
>P_1757
CGCCGGCGCATTTTCTGACCCTCGGCGGTCTGGAGGATTAT
>P_1758
TGCAGTCGCGGCGCGGGTCGCAGCAGATTGGAAAAACGCAG
>P_1759
TTCCCGATAGAGGCACGCCGCACATCGGCGGCGGGAAACGA
>P_1760
GAAGTATTTCGAACGCGATGCCGCCCTGGCGCGGCGTTTTC
>P_1761
TCGATCGCCTTGTCGGGCAGCTGCCTCCCGCAAATGTAGCG
>P_1762
GCATCCTGACCGAGGCGGTGCGTCAGCGCCCCTATGCCGTG
>P_1763
GTGGTGCAGTACGATGAGAGCGATTGGGATTTTCTCCTGCG
>P_1764
CGGTGATCTCAATGCCTCCGCCGCTCTGGCCAATGCGGATG
>P_1765
TCCAGAAAAGACACCAAACCCTCTCTGGTGTTCATGATAAC
>P_1766
TAGTCGCTGTAGCCGGGACCCTCGCGGGCACCTGGCTGGAG
>P_1767
CACCTGGCTGGAGGACGACCCTTTGGAGCGTTTTGCCAAAA
>P_1768
CGTCAGTGTACGTGGATACCCTTTCAGCCATCTGCTCCTTT
>P_1769
TTTTCCGCATCATGCCGTTGCCGTGGTGGCGTATGGCGAAA
>P_1770
GCCCGGTGAAGTGTTCGACCCTTACCGCGAGCGCGATGAGG
>P_1771
GCAGAGTTTGTAAAAATGTGCGGCGCCGCTCCTCATCGCGC
>P_1772
TGGCCCTGGTCTTCCTACTGCGAAAGCAGCGGGGAAAAGGA
>P_1773
GCTGAATTTGTAAATCAACCCTTGACGCAAGGGCAACAAAA
>P_1774
GACCGAACTGCCCGCACACCCTCTTTTGCCAGTCTTCTTCT
>P_1775
TTCGCCCCAGCGACGGTCAGCCAATTGAATTCGGCTTGTTA
>P_1776
CAGGGGAGCGACAGTTTACCCTCGTCATCAAGGCGGGATTC
>P_1777
GGCGGCGTTGAATAAATCCGCCGCAACCTCCTTACCCCAGG
>P_1778
ACGTGCTTGACTGATGAGTGCGAGAACTCAAAGCGGGCGCT
>P_1779
CTAAAAAGACACCAGCAGCACGGCGCCACGCTGCGGACAAT
>P_1780
CCTCTGCAGGGGGACAGATGCTGCCGCGCACTTATACGGAG
>P_1781
GAGATAATCAACGCACGGCGCTGCCGAAACAATGCCACCGC
>P_1782
TGCGCCCGCAGCTCTTTACCCTTTGGCGTGAACAGGGGCGG
>P_1783
AACAACGCTCTGCATTGCCGCCGGAGGGGCGGATGCTCTAC
>P_1784
AGCCTTGTTCTGCACTTCAGCCAGGGTGGCGTCCGGCGGAC
>P_1785
TGTTTTGAGGATAAAAAATGCAGGCGCCAAGGGCCAGAAAA
>P_1786
GAAATTTGACCGGATGGTCGCGATTTTCCCCCTGGGGGAAG
>P_1787
ATCGCGTTTTGCGCGATACCCTGGCGGGCGAAAAGTAAATC
>P_1788
ACTCGGGTTGTTTATCGGACCCTTTGCCGTGCTGGTTGTCG
>P_1789
TACAGAAGGGATGGAGGATACGATGACGGAGTCGAAGAAGA
>P_1790
ACATATTGAGACCAAAAACCCTTTCTCCGACCATGGCGGAC
>P_1791
TTTTTGTCGAGTGCCTTGCGCAGGAAAACGATCATGGCGGA
>P_1792
CAGTGCCATCGCCCGCTGACCCTCCGCCGGGAAAACCGACA
>P_1793
TGGTTTCCTGGCTTCTTTTACCAAAATTCCAGGCAAAGTAG
>P_1794
TTCAGGATCAACTGATTTTCCAGCAACCCAGAGTGCCTGGT
>P_1795
CCTATCCGAATACTGGACCTCTCTGAGGCGGCAGAAAAAAG
>P_1796
GGCGGTAAGAAACCTCTGCGCCGTTGCGGCCGTGCCCGAGC
>P_1797
CAGCATCGGCTCGGGCACGGCCGCAACGGCGCAGAGGTTTC
>P_1798
ATGCCCATGTCCGCCTGACCCTTGTTGATGCGGCGCAGATT
>P_1799
CCATCAGGACATGCTCGATGCCCGTGCGGCCATGAGTTCCC
>P_1800
CGGCCGAGTACGCCTTGACCCTCGCTCAACTGGCAGGTGCA
>P_1801
GAACCTGCGGCGCGTAAATTCCGGGGATGCAGATTTCGGCG
>P_1802
GACGGTTTATGTGTGACTCGCCTCCTGGGCTGCTGTCCCCT
>P_1803
TGCCTTACCGCTTGGCGACGCCCCAATAAAAAACACAACAA
>P_1804
CATAGTCAGCACACGCGACGCGCCTGCGGCATGAATAAGAT
>P_1805
CATTTCCATGTGACCTTACCCTCTCTTTGCTTTAATGGATT
>P_1806
CAGCTACATCAATGGTTTTGCCATGGGGGCATCTTCCATCG
>P_1807
AACAGAGCGATGGAAGATGCCCCCATGGCAAAACCATTGAT
>P_1808
TTTCTTTGCGTTGTCCCAGGCCCCACCGGCGTTGGACATGA
>P_1809
TGCATTGACTTCGGCGGGCGCCGAGTCGGCCAACTACCCTT
>P_1810
CGATCTCGATGGGGCTCACCCTTATGTGGCTTGTCTGCGAG
>P_1811
AAAATCTGAAGAAGGCGAAGCCGCCGAGGCCGCCGAGGCCT
>P_1812
GACACGCCTATCTGGCCACCCTTGTCGATTATGTTCCGACC
>P_1813
TTTCCCCATGGAGGGACGAGCGGCAATAATAACCAGATCGC
>P_1814
AAGCTGACTGATGCCGCAAGCCGATTGGGCGAGGCAAAAAT
>P_1815
AAGCTGCGAGGGTCAATCGGCGGAATGGAGGTTCAGGAGCT
>P_1816
CTCCATTCCGCCGATTGACCCTCGCAGCTTTGCCGTAATCA
>P_1817
GTAAGCGCCCCGCTTCATCGCCTCGATGGCATTTTTCATGG
>P_1818
CCATTAATTCTTCAATGATGCCGTTCAGGCGCTCTACCTCT
>P_1819
TCTCCGATTGGAGTCACATTCGAAAACTAAAACAAGCGCTT
>P_1820
CCATCGACTCAGCCTCTACCCTCCGGCAGAATTACCGGAAC
>P_1821
CGGGAGCGATGGGGGTATCTCCCTTGTACTTCATGCGGTAG
>P_1822
AAAAAGCTCTGTGGGACACCCTCAACAGCGGTCAGGTCATC
>P_1823
CTGGATAACACCGGACTGGGCGTCGACGTTCGGCCAGGGGT
>P_1824
ACATTAAAAAACGGGGCACCCTTTTCAGGGCACCCCGCCAA
>P_1825
GATTACTTCACCGCAAAATTCCGCAAGACATTATAAGCACC
>P_1826
CTCGGCAGAAGAGATGGCTGCGGCCATCTCCTACGCGGCGG
>P_1827
CAGCGGGCCGAAGATGAAACCCTCTGGCGGGCGTTGGAAAG
>P_1828
AGTCAGGTGTAAATGGAAAACTGGGATGTGATGTTGGCCGA
>P_1829
GCTGCGCGACTTCGGATTTTCCGAAGATGTTATTTTCAAGA
>P_1830
GCTGAATCAGGAGAAAATCGCCGTAGCATTCAATCACCACG
>P_1831
TGATGTGATCCTGATGGACCCTCCTTCCTTCTCGACGACCC
>P_1832
GGATGAACAGATCAGCAACCCTCCGGGAGAAAGCAATCGCA
>P_1833
TGGCGTCTTCCCAGCCGTAGCCGATATGGCAGCTGGTGCAG
>P_1834
TATTGTTTTTGTTAAAAATGCCTATTCGGCTGTTCGTCTTC
>P_1835
TTTGATCGGACCGGCCGAAACGGCGTTGACCCGAATACCTT
>P_1836
CATGACGCATGCTGATCCAACGGGGCCCTGGAGGCCCCGTT
>P_1837
TAGGGTTTATCCGCAAACTGCCCAAGAGTCTTCTGGGGGCC
>P_1838
AAGACTTCCGAAATCAGTCGCGAAACTGCCGAAGATATTGC
>P_1839
TGACCGCGCCTATAGTTGGGCCCATGCGGCCGGGCCGTGGC
>P_1840
CGTTCAGCGACCGGAATCTGCAGGAATTTTTCCAGAAACGG
>P_1841
CCATAAGGGTCAGACTGTCGCCGGGACGCAGCACATGATCA
>P_1842
GACAGAGCTGTTTGCAGCTGCGGCAGAAAAAATTCATTGAG
>P_1843
TGCAAACAGCTCTGTCCACCCTTTGTCCGTTTCTGAAAGAC
>P_1844
GAAAAACCACGCGGTCGATTCCGAGAGAGGAGGGATCGGCA
>P_1845
ACCGAAAAAGCCATCAAAACCCTCGAGTCCGGTTATCGCTT
>P_1846
GCACCCTGCTGTTCATGAAACGCGACTTCTCAAAAGCATTT
>P_1847
ACCTGAAGCCGAAGCCGCCGCCAAAAAGGCGACTTTGCCCC
>P_1848
CGCCTTTTTGGCGGCGGCTTCGGCTTCAGGTTCCCCACCCT
>P_1849
GTTTTCTGCTTTTTCAGCTGCCTTTCGGGCGGTTACTCTGG
>P_1850
AACCAGCACCAGAGTAACCGCCCGAAAGGCAGCTGAAAAAG
>P_1851
CAACTCTGCGGGTGAAGAACCCTTCGCGGACGAAACTGCCC
>P_1852
CGCCCCTGCGGCAGAAAACGCGTCGACGGAGCAGGCTCCCA
>P_1853
CTCCGTCGACGCGTTTTCTGCCGCAGGGGCGGCAGCCTCTT
>P_1854
GCATTGAGGGGCGCCTGCCACTGGAAGTGGCGGATTATCTC
>P_1855
GTTACCGTCGGCCGCATCAGCCAATTCGGCCTTCTGGAAAT
>P_1856
GAATTGGCTGATGCGGCCGACGGTAACGCGCGATTTGTCCT
>P_1857
ATCGAGGAAGAGTCCGAGCGCAAGAAACTCAAAAAAGCCAT
>P_1858
TAATAGAGGAACCTTCGCAGCAGCCATCGTATTCCGGAGGC
>P_1859
CGCTTTGGATAGGGCAAAGTCGGAAAAAGACAGTCTTTTTA
>P_1860
TGCTTCACCAGATCCTGGGGCTGTGTTATAAAAAAGGCCAT
>P_1861
CGTGCCATCTGCACCTGACCCTCATCGGCATCGACCTGCCC
>P_1862
TCTTTCCAACTACCCGTTCGCCGTCGTTCTGGTTTCCCATG
>P_1863
TTCATCAGCCGCTTTCGCTACCAGGCCAACAAGGCCTCCCT
>P_1864
CCGGCTCTGGACCAGGGAGGCCTTGTTGGCCTGGTAGCGAA
>P_1865
CAGAAAAAAGTCGGCGTCCTCTCCGGTGGAGAGCGCAACCG
>P_1866
CAAGATCTTTCTGTCGGCGGCGTTCCAGCCGTTTGGCTTCT
>P_1867
TTTCTCCGGCAGCTCCTTTGCCGAGGCGGCTCATCTGGGTC
>P_1868
CGTCAAATTCAATAAGGCCGCGCGCATGCTGGCCGGGTCCA
>P_1869
AGAATCACCAGTGCAGTCCCCATGAAGACATATCTTCGCCG
>P_1870
CGGAGCCTTCCTCCCGTACCCTTGAGGTCATCCGCATAATC
>P_1871
TAAAAACATACAACAAATCGCATGAAAAGCATTTGAACGGC
>P_1872
CTTTTCGAAGAGATGACGCGCCAGTGCGGCGCGCGGCCATT
>P_1873
CTGCAAAATGGGTTCAAACCCTTCGTTGAGGTACTGGTGAT
>P_1874
GTCCCCGGTGCGGTGATAGACTTAAATGCCATTAACATCTT
>P_1875
TTGTTGACGAAGGCGATGCGCGGCACCTCGAACTCGTCACA
>P_1876
GAGTAGACCCGTAGAAGAGTCAGCTTGCCGGTAAAAGGATC
>P_1877
TTCAGGGCAAATATAAAAAGCAGTCCGGTGGGCGCGGACAG
>P_1878
AGCACAAGCACAAGCAGAAGCGGGCGCACGGATCGTCCCTG
>P_1879
TTTTCTTCCACAGCGTTACCCTCCGCCGCATCCGTAATCGG
>P_1880
TGAAAGTGTTTGTTCCCCTGCCTCACGGGCGAGAAAAAGAA
>P_1881
GCCCATCAGCATTCTTCGCGCGCTGTTGACGATAACCTGCG
>P_1882
GCGATGAATTCAAAACCACCCTTTGCAGCGATAGCCGCGAA
>P_1883
GACGCATTGACCGATCGTGTCGCTAAGGGCCTTCTTCGCAT
>P_1884
CCCCATGCTGAACATTTACCCTTAAGTGGTACGAAGCCAAA
>P_1885
AAAGATCATCCCGGCAAACCCTCCGACGCGCGCTTGTATGG
>P_1886
AATAAAGTAGCGGCCGTCCGCGTCGACGCTGTCCCAGATAT
>P_1887
GGGGAGGATATCTGGGACAGCGTCGACGCGGACGGCCGCTA
>P_1888
AATTAAAAGTGGCATTTTTACAGTGTCGACTTCGACTGTCA
>P_1889
CTTCTACGGCCATATCTTTTCCGGGGCCGACAGTGCCGCGC
>P_1890
CTTTTCCGGGGCCGACAGTGCCGCGCCGGCCTACCTTGACG
>P_1891
CAAGGAACATTTCATGGGAGCCGCAGGGGCTCAGGTTTCGT
>P_1892
GCCGATGAACGAAACCTGAGCCCCTGCGGCTCCCATGAAAT
>P_1893
CTGATCCTTGAACCCTTTGGCAATAAAAGGATATTCGTCGA
>P_1894
CGTCGTTGGCGTATTCGATCCGGCCGCATCCATCCAGAAGA
>P_1895
AAAACGGTCCGATTGCCGCGCGCGCATGTTCATGGAAGGGG
>P_1896
CCATGAACATGCGCGCGCGGCAATCGGACCGTTTTGAGCAG
>P_1897
TTTCCGTCCTGCATGACCTGCCTGCGCGGCGATTCGAACTC
>P_1898
CGCGCGCTACGCTGAGACCGCCGTCGGGGCCTTGTGCGCGA
>P_1899
CGCAGAAACTCAAGAAAACGCGGCTTGAACAATCCGAGGGA
>P_1900
TGATGCGAATCACCTTGATGCCTGTGCGGCGTCCCAGACGC
>P_1901
CTGAGCGAGCGTCTGGGACGCCGCACAGGCATCAAGGTGAT
>P_1902
CTGCGGCAGTGGATCAAACGCTATGACCTGAATCATTTCGT
>P_1903
GATCATGAATCCCCCGGTCGCATTGCTGCTGCACTGGGGCG
>P_1904
ACCCCGGTGTTGCCCGCCATCAGGGCCGGTGCGGCAAAACG
>P_1905
CGGTTCCCGCAAGGTCGATGCAGTGATCGAAAATGACCTGA
>P_1906
TATCGCCGGGCGAAAAGTTGCCGCCAAGGCCGGTGAGATGC
>P_1907
TATGCAGCGCGCCTTGGCCGCCACCTGGGCCGATTCTTCCA
>P_1908
GAGCTTTGCCCCCTGAAACCCTTTTTGATGGGCTTCAGGGG
>P_1909
TGGAAAATCTTCGGCCGTCACGCGATCCCAGTCAATCGTCC
>P_1910
ATCCAGCAACGTCGAACACCCTCCCCACTCTGCATCGCCTT
>P_1911
GACCGGTACGCGACCCGGTGCCGAGATGGCTGCCGCCGCCG
>P_1912
CCAGAATCCGAGAGTAAACCCTTTAAAACTGACGTCCGCCC
>P_1913
TGGAGCAATATGCAGCTCAGCCATGGCGGCACCGACGCCCT
>P_1914
TGTGGTCAAAAAGAAAAATCCTAGCACAAGCCGGAGCTGAA
>P_1915
TGGGGGTGGTGGGAGCTACCCTCTTGTGGGTCGATCACACA
>P_1916
GTGGCGTAGTGCACAGTCGGCAGCGGTGGGTTCAGCAAGGC
>P_1917
CCCGGGCTGCAGGAGGTTGCCCCCGCGGCAGATCGAGACAA
>P_1918
AGGCTTCCCTCCTCGAGTTCCAGTGCCCTTTCGGCGATCTT
>P_1919
GGCCGATGCCCGGAAGATCGCCGAAAGGGCACTGGAACTCG
>P_1920
TCGTCCATGCGGCTGAAACCCTCGATGTATTCGGCCACCAC
>P_1921
CGTCTGCTTGATTCAATTCGCCGCAAAGAAGAGGAAAGCAA
>P_1922
CCCTGGAGGATATCAGCACCCTTATCCTGCAGTCTCATGAC
>P_1923
GGTTGGTTGTGAACGAAAAGCGACCATGGCATTTTAACGGA
>P_1924
CTGATTGAAAGCGGCGGTCGCGGCCCCCTGATCTCGAGCCA
>P_1925
GCGCAGCTCACTGAAAAAAGCGGGATAGGAGCAACCCAGGA
>P_1926
GGCGGGTGGTCTTTAAAAAACGGGAGAGGTGAGCAGGTGGA
>P_1927
CGATCATGCGGGACGCTACCCTCATGAATTTTCAGGCGGGC
>P_1928
TCCCTATGCTTCTCTCAACCCTCGCATGCGCATCGGCGATG
>P_1929
TCGGCGCCCATGAATTTACCCTCTACACCGTAATGGGTCAA
>P_1930
GCGCGGAAATCGCGAAAATCCGCCAATTCCCCAAACAGTTC
>P_1931
TTTTTTCGACCAGGCTCACCCTTGAAGAGCAATTTCCGGGC
>P_1932
GTCCTCTGTTTTTACTGACCCTCGTATTTTTTCTGCTCGAA
>P_1933
CGATTCGAGCAGAAAAAATACGAGGGTCAGTAAAAACAGAG
>P_1934
TGAGAGGCTGCGTTCCGGAGCCTGCCGGGCGGAAACTGAAA
>P_1935
ACGGAGTCGTTGTATCTACCCTCGGCCCAATAGACCGCGTT
>P_1936
GCAGTAGACGTTCGCTTGCCCGGCCGCGACCTCAGGGCTCT
>P_1937
CAGGCACTGTTGGCAAACCGCAGTCTGCCGTCCTTATCGAT
>P_1938
TCGAAAAATGTTTCGACCTGCGGCTTGGCTTTTGACAAAAC
>P_1939
ATCTGGTTTCCGGCGCTGATCATCGCCGTAGTGGCGGGGGT
>P_1940
TTAAACCTGGATTTGAGCTGCGTCGACTCGAACATGCTGAC
>P_1941
AAATACTTCTGCGACAAACGCAGGAAAGAGAAAAAGCCGCA
>P_1942
TGGTTGAAGTGGGTGTTGAGCCACAGCGGCTGATGCTTCTT
>P_1943
AAATTTCCCGCCGAGGAGCGCAGTAAACTGGAAGAGACTCT
>P_1944
CTGCTCGATGAAACCAAAACCCTTTGCGTCGTTAAACCATT
>P_1945
ACCTTTATAAAACAGGTGCGCCGTGAAGGCAAGGGGTTATT
>P_1946
TTTTCTTCAATAACCCCTTGCCTTCACGGCGCACCTGTTTT
>P_1947
CGGGCGGGCAAGGGGGGCCACGTTGCCATCCGGGCCGGTTT
>P_1948
TGACTGTCAATGACGGTACCCTCGACAGCGACCCGGATACC
>P_1949
GTGGTCTTTTGGTCGGCACCCTCAAGGGAGAGAACGGTTCC
>P_1950
TTCCGTCGCAGTGACGGTCGCCAGGCTGGCCGTACTTTCAA
>P_1951
CACCAGAGGCCATAATAACGCCCGAAGAGGTCGAGACCTCA
>P_1952
CGATCGAATCGTGATTCGCGCCGCATCATGAAAAAGGCCCG
>P_1953
CAGATTGAAGGGATGGGCCGCGGCGACGAGCGTGAGATCGA
>P_1954
AGGTCAAGGGAGCACTTCTGCTTGAAGCAGTGGCCCGTCAG
>P_1955
CGGAAATGACTGCTAAAATGCAGGAAGTAAGCGAAATGGTC
>P_1956
TTATGGATAGCGAGGCCGCGCGTAAATATGGTATCATTGAC
>P_1957
ATTTTGACTCACGAATTACCCTCCGAGTTGAGCTTTGAAAA
>P_1958
GTTGAGTTTGCTACAAAACCCTCGGATGTGGAGATCCAGAA
>P_1959
ATCATCTCTCAGCGGACCGGCAGCAAAAGCATGGGGTTCGG
>P_1960
TTTGCCCGACCGACAAAAAGCGGAACCACCATGTGCGGGAA
>P_1961
CCATGGAGAAGGGCAAGACCCTTTTTCTGGTGACTCAGAAA
>P_1962
CCCACGAACGTCTGGAAAAGCTGCTTGGTCTCATGGAGAAA
>P_1963
CACCGATTTCCGGGGGGACCCTTCCGCTGCGCTCCTCGAAG
>P_1964
TTCTTTTAGGCCACCGATAGCAAGGACCCTGCCCCGCAGGG
>P_1965
AGGTTTGACCAAGGCGGAAGCCGAGCGGGCTCTGAAAGCTT
>P_1966
TCGGTGAAAGCTTTCAGAGCCCGCTCGGCTTCCGCCTTGGT
>P_1967
CTTTGGTGAAGATCAAACTCCTCATCCTTTGATTAATCCGG
>P_1968
GGGGCAGGTTAATGGCGTGGCCCTGGGGGCACCTGCGGGCC
>P_1969
CAGCGCCAGGCCCGCAGGTGCCCCCAGGGCCACGCCATTAA
>P_1970
GAATTCTTTTGGGCGTCCAGCCGGACTGGCCATTGACCCTG
>P_1971
CCGATTGGCGGGCTTTAACCCTTGTGGCGGATTGTTTTTTG
>P_1972
TGGCGCCATAAGAGAGGCCGCCCCAAAGGGAAACAAGCAAG
>P_1973
AGTTGCGCACCAGAAGTCCGCGGAAACGGCTTCCGTGAGGC
>P_1974
AATCACAGTATAAAAACACCCTTTGCCAAGTGGCCGCGCAG
>P_1975
TAGAGATAAGGGAAATAATTCGGAAATTTTTCAAATGCGTC
>P_1976
CGCCCGAAGAAAGGAAGTCGCAGCAGAAGCCGATCGCGCAG
>P_1977
GTTTCTTTGACCAGCTGAAGCTTGAAATCCTCGGAAGCCTC
>P_1978
CTCGTTTCCGCCGCAAGATCCGCGAGCCCTACGGCATGGTT
>P_1979
GGGTGGTGGTTTTGCCGCTGCCGGTGGGGCCTGTGACCAGA
>P_1980
TTTCGCGAAAAGTGGATACGCCTTCGAGGACTTTTTCAACG
>P_1981
TTCCCGGGCTGAGAATTTCGCAGGAAGGGGTGCATGCCGTG
>P_1982
TGCTCTCTATGCTTTGTATGCCCTGCTGGCGGTGTTGCTGG
>P_1983
CCAGAAGACCAGCAACACCGCCAGCAGGGCATACAAAGCAT
>P_1984
AAAAAGTTCTTCAATCAAACCGGTCAGGTCGCTGTTGGCCG
>P_1985
TGAAGAACTTTTTAATATGGCCCACAGGGCGGGTCTGGAAA
>P_1986
GCGATCAATTTCCAGACCCGCCCTGTGGGCCATATTAAAAA
>P_1987
TCGGGTTCGAGTCGAAGACGCGGCAAACTATCCTCCCCCGA
>P_1988
GGGTTTGGGAGCGCCGCACCCTTTTCGGATAAGGGACGCAA
>P_1989
ATTATTATCGCCTCAAGCTGCAGGAAGCCCGCATGCAGGCC
>P_1990
TGCGGGATGTCTTCCAGATACTGTCTCAGCTTTCAGGGATC
>P_1991
CCATCCTGAGGCTTGCCACCCTCCATGGGGCTCTCCTGCCG
>P_1992
AAAGTTTGAATTTTTGCGAGCGCGCGAGGGGGATTTTCTCA
>P_1993
GTTCCGGGGGTTTTGGCACGCATCTCCAGGTTGAACAGCTC
>P_1994
TATCTCCGCTAAAGGCAGAGCCACAGCGGCCAGGACAGACA
>P_1995
CCGCCCTCGACCAGATCACCCTCAAGATCCCGAAAGGGGAT
>P_1996
CAGGCGCCGGAAAATCGACCCTTCTCAAGCTCCTTTATGCC
>P_1997
ATCCCCGCCGCATCGTCACCCTGGAGAACGGGCGTCTGACG
>P_1998
TTCTCTCCCCAGTCTCCGGCCCGTCAGGCCGAACAGTACGA
>P_1999
GTAGCGTCAAGGCCCGCACCCTTGAAGACGGGTACGGTTAT
>P_2000
CTCCTCCCGGAACGCAAACCCTTCGGCCTTTTCCGTCAGGG
>P_2001
GTTTTTAAGAATACGCCACCCTTTGAGAAGATCAAGAGCAC
>P_2002
GCTTCGAGATGGGTGAATTCCTCCTGCGACAAATCCTCGTT
>P_2003
TCCAGAAAAAGGCTGCGACGCCCGAAAGGCACACCGCGATC
>P_2004
TGGTCGTCGAAACCATGGAGCCCAAGGGGCTCGGCGGCCTG
>P_2005
GCCACCTGCAGGCCGCCGAGCCCCTTGGGCTCCATGGTTTC
>P_2006
ACAGATCCTCAAGGCTACCGCCGCCCCGGCCGACGATAAGG
>P_2007
CATAGCCGCGCTTGAGGACGCCGAGGGGGCTCAAGGCGTCC
>P_2008
AAACCAGTCATTGACGCACTCGCAAAAAATCTTGACCCGAC
>P_2009
GGTCGGGTCAAGATTTTTTGCGAGTGCGTCAATGACTGGTT
>P_2010
AGGAGATTGATTTCCCGACCCTCGAATATATCCACACCCAC
>P_2011
CTTTGAGGGGCTAGCAATCGCTTAAAGCCCCCAGTTTGACT
>P_2012
CGCAAAACGTTCGGCCAGCGCGGCCGTGTTATTCAAATGAT
>P_2013
GTTGACGGGGGTGGGGACAGCCGTGCGGGCTTTGTCGGCAA
>P_2014
GCGCCACCCTGAGAAAATTGCAGCAATACACGGTCGCGGTG
>P_2015
TGGAGGCGATTCACTGGAAGCCGGCCATTCGCTGGGTGGTG
>P_2016
AGATTTCTGGATGCCTGGCACTGTGACGAGGCACAAACCAC
>P_2017
CGCAAGCAGGGCATTGAGCGCCGTGGTGTAGGCAAAGGCCG
>P_2018
ACAGCGAGCCCGAGTTTGCGCCCCTGTGGCGGCTGCTGTGC
>P_2019
ACTTTTTCACTAAGAAAAATCAGGAGGGATAAACCATGACC
>P_2020
ACGTTGGCGGCGGGTGAGCGCGTCAAATCAATCAGTTCCGG
>P_2021
ACTGGCCGAAGCCAAAGTCGCCGTGGCGGCCTTGCAGCCGC
>P_2022
GATTTCGATGGCCAGTTTGGCGCCATTGTTGTTGTACTCTT
>P_2023
AGAGTACAACAACAATGGCGCCAAACTGGCCATCGAAATCA
>P_2024
GAACTCCGGCAGATAAAAATCGGGACGGATGGCATAGCCGT
>P_2025
GACGTCGCACAGCGCAGGCGCAGCAAGTCACTGATACTTGC
>P_2026
TTCGGCATACATGCAAAACCCTCCGAAATGCCCACCCTGTA
>P_2027
GCAGGCGCAGCCGCGTTTCGCGTTCGATATTGACAACGACA
>P_2028
ATCTCTTTAAATCCAAATTCCGCGAACCTACTTATTTCAGC
>P_2029
GATGGATTGCATGATTTACCCTTGTCGCCCCCCGTGCGGGG
>P_2030
TTGAAACACCTTGCCTTTAGCATCCATTTACTTTTTAGGGC
>P_2031
CCCCCGCACGGGGGGCGACGCCCTAAAAAGTAAATGGATGC
>P_2032
GATTGAAACAAACACCTACCCTTACAAGGCTATGCCTTGCC
>P_2033
GATTGAAACAAAAGCACCAGCCAGAAGGGCGTGCAAAGTAA
>P_2034
CCCCCGCACGGGGGGCGACCCTTTGTGGCCGAGATATTTGC
>P_2035
GTGCCCTCCCCTGTACATCGCGTAAACTCTCAAGCCATTCC
>P_2036
CACCAAGGGAACGGTGATCGCCCAAATTCCCCAGTCGGACC
>P_2037
GTGGGGGAGAAATGAACCTGCCAATGGGGCCTTGCGAGCCC
>P_2038
GGTATTTTTACTAGCATTTGCCCTCTTGGCGCCGTCAAGGG
>P_2039
GCCCAGAACCTCTTTCTGAGCAGGAAGGCACCGGTGCGCCC
>P_2040
GTGAAGGTCAGCATAAAATGCGCCCCCGGCATCTGGCGTTC
>P_2041
ACGGTTGCTGATACATCACCCTCCATGTTGACATACAAACC
>P_2042
AGAATCCAGAAACACAAACCCTCTTTCCGGCTTGGTTATCC
>P_2043
TGATCTTACTGGTTTTGACCCTTCAACTGCCATAATTTCAG
>P_2044
GGCAGTTGAAGGGTCAAAACCAGTAAGATCAAATGTAAGCT
>P_2045
TGGGCTTGAAGTTTATCACCCTCAGCCCGGAGTTGGTGACC
>P_2046
CATCAACGCCGGCACCTGCGCCATTGCGGCGTACAACCAGG
>P_2047
TCTTTGGCGGACTCCGCAAGCCAAGGGTGTAATCTGACCTG
>P_2048
GTCTCAGGTCAGATTACACCCTTGGCTTGCGGAGTCCGCCA
>P_2049
TACCAACCTCTTCTGAATCACCCTGATGGCCAAAACGTGCG
>P_2050
CGAGGGAATTGCCGAAATCGCGGTTGTTGTTTTTTTCAAGT
>P_2051
TCAGCCGCCCCACCTTTTTCCGGGAAGACCCGACCGCCGCG
>P_2052
CTTTTTATCTGACCGCGGCGCGTTTTTTCCTTCAGCCGTTT
>P_2053
GGAGGAATTGGCTGCTAAAGCCGGTATGGCCAGCCGGCCAT
>P_2054
TGACGCTGGTTATCGCGCTGCCCTCGGGGCTGGCCTTTTGC
>P_2055
TGTACGGAGGGGCGATCACCCTTGCCGCCTCCCTGGACCGC
>P_2056
AGGTAACCCATCAGCATAAGCGGAAAAACAATCGGCAGAGC
>P_2057
CTTCCAAAAACGGCGGAACCCTTGATGAAGGCACCGTTGCG
>P_2058
ACCCTGCTGTGGGGGTCGCGCGGAACCGGGAAGTCATCCCT
>P_2059
GACACCCCATTTCACCTCCGCCATTTCGGCGTTCGGCGTTG
>P_2060
GATCCAGATTGTCATGTACCCTTTCATGACTGGTCTGGTAG
>P_2061
CATCATGTTGCGGAGAAATGCAACTTCTGCTACCACCGCAT
>P_2062
CGGGCGCTTTGTAGGTTGCGCCCACCGGGCAGACCTGAACA
>P_2063
TCATTTAAACCCTCGTTTTACACGAACAGGAGCAGCCTGTG
>P_2064
ACAGCGCCTTCATTAGCGACCCTCTGACTCTGGAGCTCGGT
>P_2065
CGGAAAGAAGTTCGCAAACGCAGAAGGAATATCGCGGCGGC
>P_2066
CAACATTTTTGCTCCGATTGCGGTTGTAGAGCGAGTCGTCA
>P_2067
GAGTTGCCACCAAAAAAATTCGGTGCCTAATTTGAACAGGC
>P_2068
GCTCTGAAATTTTCAGAGCCCCCGCATAAATAAAAACAGCG
>P_2069
TTGATTTCGATATTGATCCGCGTCTGAGGAAACTCAACCAG
>P_2070
GGCAATACGGATTCCTTTTGCGCGAAAGGGAAATTGGCCTC
>P_2071
TATTTTCAGGATAGTGGGCGCTGTCACCCCGATGCCCGAAA
>P_2072
AGCTGTCTGCATGAAAAAAGCGTAAATGGTCACTCCTACGA
>P_2073
GCACTGCCGATGGTTGATCGCAAGAGGAGCCCCCGAATGGA
>P_2074
CTACATGACATCGCAACGCCCGGCGCCGTCCATAAATCACG
>P_2075
GGCAGGATTGACATTCAGGGCGGAAAAAATAAAGACCGAAT
>P_2076
ATTTTTTTGTCGTTGTAGCGCGCGACTGTCCCAGGATCAAA
>P_2077
GCAAGTTTTCGGCCTAAACCCTCACGGAGCACTCAAATGAA
>P_2078
CTTCACCTGATGGAGTACGGCGAAGACAAGGTCGTGGAAAA
>P_2079
TACGATTATATCACCAAACCCTTTGATACCGACGAGATCAA
>P_2080
TACCGGCAAGGAACTTCTGGCGCGCTCCATTCACTACAACT
>P_2081
TTTTTTGAACCACTTCAGCGCAGAGATGGGCCGGGCGATTG
>P_2082
CGCTATAAAATGGAAAAATACGGTCTGCATGAACGGACCGA
>P_2083
AACCTCCTCATCTTCCAGCGCATCCAGAGGGGACTTCCCCT
>P_2084
AGTTCCGTATGGGAGGAAAGCCATTCCGGCTCGATTTTGGT
>P_2085
ATGAGGCGTTGACCGCTCCGCCGGCCCGGCTACCCTCTCTT
>P_2086
AATCACTAAAGAGAGGGTAGCCGGGCCGGCGGAGCGGTCAA
>P_2087
GCTCCGCCGGCCCGGCTACCCTCTCTTTAGTGATTTGTATC
>P_2088
TTTGGGAAACCCGGAAAATTCAGGGATCTGCATCTCCTGTT
>P_2089
GAATTTTGTTCGCGGGGCGGCAGTGTGCCGATGACGCGTTT
>P_2090
TCAGACATGTGCCAGCCACCCTCTTTCAACGAGGTCATTGA
>P_2091
AACTGGTCCCTGTCGTTTCGCTGCAACTTCGTCTGTACTCA
>P_2092
ATCTCAAAAAGGTCTTCACGCAGCAGCGGCTCACCACCGCC
>P_2093
GAACAGGGCAATATTGATCGCCTCGGTGGCGTTGGCGGTAA
>P_2094
AGCGTCTCGAAGCAGGCACCCTTAACACCCCGGGCCTTGCC
>P_2095
GGGGGAGCGTTCCCCCCTGGCCGAGCTGGCCGCCAACCTGC
>P_2096
ATAGAAATCGCCAATAAACCCTCGGATCATCACACTGGCGG
>P_2097
GGTGACGGCAGGCAATTTTGCCAAGCTGGCACGGGAAAATT
>P_2098
AAGAAGCCGAGGATAAGATTCGCGAATTCCTCAAGGAAGAA
>P_2099
ATCACACCCACTTTGGCAAGCGGCCAGGGTTTAAAAGCAGA
>P_2100
CTTCGCATTGTGCTGGAGAGCCGTCTGGGCGATGAGAAAGG
>P_2101
TGCCGCGCCAGTACCGAACCCTTACGCATCCCCGCTATGCC
>P_2102
ATCTGGGGACCGTTTCACAACGGCGACGAAAGTGATGAATA
>P_2103
ACACACAGGTTGAGGTTTTCCAGGAGCGGCATCAGACAGTT
>P_2104
ATTCATCACGCGGCTCGAAACGCGCCTGAAAATAACGGAAA
>P_2105
GGATATCAACGCCCATTTCGCGGAAATGCCTTTTGACGCAT
>P_2106
CGCGACCTGATGGAAAAACTCGGTGTGTCACGCCTGCGCGC
>P_2107
GGCCTCCACCGCCAGGGATGCAGGGACCATGTTGACGCTGA
>P_2108
CCTGCTGGATGATGCCCGCGCGGTTGAGCAGGCCGGGGCTT
>P_2109
GTGAAACCCGCTCCGCCACCCTTATCGACGCCATCAGGTCG
>P_2110
TCGCGTGACCGCATCCTTCACGTCGACATTCAAGTGTTCGT
>P_2111
GGGGTCCACGGCAAAGAGCGCCGTGCCGGCCTCCACGTCAC
>P_2112
GCCCGGGTTCGGGAATTCCGCGCGCAGGGCAACGGTGCCCA
>P_2113
GCCTGGCGGGCCCTGAACCGCGGTGAGCACCGAACCCTGGT
>P_2114
GTGGACTGGACCGCAGGACCCTCGCAATTGCAGCGCTATAA
>P_2115
GAGCAGATTCTGACTCTCCGCACGGGTCAGCATGATGGCCG
>P_2116
GGCGACTTGGTGCTTGGGATCATTAACACCGTTAAACCGGG
>P_2117
TCCTGAAGCGGCTTTTTTTGCACGAAAATGGCGCAACAACG
>P_2118
CTTAGATGGGGCATTTTACCCTCAAAAAGCGGCATCTAAGG
>P_2119
CGAAATACTGGCCGGGAGTGCATTTTGCGTGAAAACGAGCT
>P_2120
CGGTCCTCCCAAAAGGCACCCTTGCGGGACTTTCTCTGATT
>P_2121
CAAAATCATAGTCGAGCACCCTCGCCATCTTGTGCAATAGC
>P_2122
GACACTCGGGCATCAATTTGCCGTCGAGGTATATGCTGCCG
>P_2123
CGTTCTTAAGAGTTTGAACCCTCCTGAGTCAGAAGTCGATA
>P_2124
CGACATCTTCCTTGACAACGCCCGCTACTGTATGGGCATCG
>P_2125
GGTCGCTTTGTCGAAAGACCCTCACGTCTAACAAAACGCTC
>P_2126
CAAAACATCTAGCAGAGCCGCAAGCGGCGGCGGCAAAAAGT
>P_2127
GTTGCATGGCAGAAGGGATGCTGCCGGGGGGGCCATTGTCT
>P_2128
GTGCACATGATTGCTGGTCACCGTGTAGTTGAGAAGGTTCA
>P_2129
GCTCTTGCCATGGGTTTTCCCCTCCCCGAAGGATTTCATGT
>P_2130
CTCCCCGAAGGATTTCATGTCATTGCAGCTAAAGAGTTCCA
>P_2131
ACAAATCCGTTGCTAACACGCCGTCAATGTTAAGAGTACTC
>P_2132
TATGAGCGAAAGCGAAATTCCTAGTCCGCCTACGGCTACCG
>P_2133
CGTTGCATGCCAACCAGAAGCCATTGCGGCTAATGGAGCGG
>P_2134
GTCATGCGGAGTGCATAACCCTTCAATTTTGTAGCACTGAC
>P_2135
TTGCGAGCCCCTTGACGGCGCCAAGAGGGCAAATGCTAGTA
>P_2136
TCATACCAATACATTTTACCCTTAGGTAATATCTCTTTCTC
>P_2137
TTACAATCCCCTAAAAATTTCGGGAATTATAATTGTCGCCG
>P_2138
GCTTTGAGCTATTACAACTGCGGCAAGCCCAGATTAGGTTA
>P_2139
AAATCGTTGTGCGCAAATTTCGAAAACAGGATGTCTTCGCT
>P_2140
GGACAAATCACCCGGCGACCCTCTCGAGTCCTTCCTGGGCG
>P_2141
GCTTCTGGCGGGACGAAATCCGTTTTGCCCTTTTCCCCCTT
>P_2142
AGCTATGGCCTTTTTACGGGCAGTCGGAGAAAGAGGGGCAC
>P_2143
GAGAACCGAAACGGGGTGCGCAGTTTCTCAACTCTTTCGCT
>P_2144
AACTGGACCCCGCTGTGGACCTTGTACGCGGCCAAATGGGA
>P_2145
CGCCATCAAAGAGTAATGCGCGTCAGAAAATAATCGGCCAC
>P_2146
TCTCTACCCCGCTCGGTTCGCCGTAGTCTGGAATGCACTCA
>P_2147
CCTTCAAGCCCGACCAGTCGCAGTTTTTCTCCAATGATGCG
>P_2148
TGGGGTCCGTGGTCAGCACCCTCTCCCCGTCCATGGATATC
>P_2149
CTGGGCGTCGTCGAAGGTTCCATCGACGGCAAGGTTGAAGA
>P_2150
AGGATGGACACGCCGACACCCTCCTGTCCGGCATCAGCCAT
>P_2151
CGCTGCAGGCATTGCCTGCGCCAAACTGGCCATCGATATGG
>P_2152
GAGTGGGGACGCCCGCCACCCTTGGCGGCGGCATTTCCCAG
>P_2153
GCCGTGCCGACCGTATTACCCTTGAGATGGAGGAGTATTCC
>P_2154
CTCGATTTTAGCCATCAGGCCATCGACGTGGTCGAAATCCC
>P_2155
GTGTTCACCCCAGGCAATCGCATTGGCATCGTTGATGACAC
>P_2156
CCACCCTGCCGGGCGTTTTTCAGCTACCTTGTTTTGGTATG
>P_2157
TCGCGATACTTGGCGAAATCCTGGAACGTCTTGTTCAACTC
>P_2158
CGAGAAATGCCCCCATCTCGCTGCAGCGGCAAAAGCCGTCC
>P_2159
CCAGGATGCGACAATGGATCCGGCCAGGACGATGATGCCTC
>P_2160
AATACGAGACCCTGGCAACCCTCATCCAGAGTACGATCATC
>P_2161
GGCATTTTCCATGCGCGGCGCAGAAATGGTAAAACAGGACC
>P_2162
ATAAGGTGCGCGCGGCCACCCTTTTGTTGTCATGCAAAAAC
>P_2163
CTCGTGAAAACGGTACGACCCTTAAGGAAGTGGGCGACCTG
>P_2164
CAATAGTCATGAAAATTTTCCATCGTCAGAAACAATAAACC
>P_2165
CCCACAGCAGGTAAAGAATGCGTTCAGAGATTTTTTCGGCG
>P_2166
CTTGACAAGCCCACTTCGCGCCTCATCGGCGCTTCACGCAG
>P_2167
GCTGGCGTCTGCGTGAAGCGCCGATGAGGCGCGAAGTGGGC
>P_2168
TGCAGGTGGTGCATCTCGCGCAGCACTTCGCTGACACCGCG
>P_2169
TCTACAGCATTACCCGCACCCTCAAGGACCTGGGCCTGTAC
>P_2170
CCCGCTATTTCCCGGTCACCCTCGCGGGTGGAACTGCTCAT
>P_2171
AAATTTTGAACAGTTGAGAGCGGCCCCCTGGGGATGAGTAG
>P_2172
TACCTCGACACCAATTACCGCGGCAAGGCAGAATTTGCATT
>P_2173
CCGCGGCAAGGCAGAATTTGCATTAAAGGCCCTGGAGAGTC
>P_2174
CGGTTACAACGAGGAGTCCGCCAAGCGGGCGGACAATGTTC
>P_2175
CAAGGGCAACGAGGCGGTTGCCATGGGGGCCCTCGAAGCGG
>P_2176
ATATCCCCGAGTTCATGTCGCGCGAGCTGCCCGAAGTGGGC
>P_2177
CCAACACGATCAGGCGATAGCCGCCGTGGCCGCCGCTTTTA
>P_2178
GCAGGAGATGTACGATTATGCCATGCTGGCTTTCGATCTTT
>P_2179
GCGATCGGAAAGATCGAAAGCCAGCATGGCATAATCGTACA
>P_2180
GCGCATGCGCGGATCAAAACCTGCCTCCCGGTATTGGGCGA
>P_2181
CTTGACCGCCATCTGCCGCGCCTCATGGGCGCAATGATCAA
>P_2182
CGCGTCGATGCGGTTCGGTGCCGCAGAGGCTATGAAGACCA
>P_2183
GGCGGCATTTGATCTGAATGCGGCTGCGGTAATGCCAGGGG
>P_2184
AACTTTTTCCAGCACGGACCCTTCGCTCAAAACACACTCCG
>P_2185
CGTGCTGGAAAAAGTTCAAGCGGTCGCGAAGCCCGTTCTCG
>P_2186
GAACAATTCGACCTCACCGACTTCTTCATTGAAGTGCGCTT
>P_2187
TCGCCGATGTGAAGCTCTCGCCCAAAGGGCCGCAGATCATT
>P_2188
CAATTCGGCGGCCTCTGCAGCCTCTGCGGCACGCGTTTCAC
>P_2189
GTTTCAGGCGGTTGTTCACCCTCAACGACAGGGGCCTCTTC
>P_2190
CTTGGATCCCCATTGAAAAACGGGAATGTCACGCGCCGTCG
>P_2191
GAAACCCGATAAAGCGACCGCCTCGCGGGCAAAAGTGTTGG
>P_2192
GGGAGAATCTTCCAGAATCGCAGCCTCGTCAAAAGCGACGT
>P_2193
CTCCCCTTTACTTTACAGCGCAGGGGAGCATCGATTACAGC
>P_2194
AAAAACTGAATCTGCTTCAGCCTCGTCGGCAACAACCACAG
>P_2195
CGGTATGCTGAGCTTCGGAGCCTGTCTGGCTCATCATTTCG
>P_2196
TAGCCATAGGATCGAGGGTGCCGGTATGGCCGACCCGCCGG
>P_2197
GGGTCGGCCATACCGGCACCCTCGATCCTATGGCTACGGGG
>P_2198
TCGCGCGCTTCGATCCGACGCGGCAAAAGGAAAAACGTGGA
>P_2199
TGTAAAGCGCTAAAGATGATCATGAAAAGACATTGAACACC
>P_2200
CCGAGACAGACCCCGACCTTCACTTTGAAGGCGGGATCTCT
>P_2201
CTGGGTTTCAAACATGTACCCTTTGGGGAACAGGGGGCGCA
>P_2202
GGCGCGAATTTTCATGGCCTCGAGGACTTTGTCGGCGCACA
>P_2203
GAATATGCATACGCCCGGAGCGCGCCTGCTCCAACGCCTGC
>P_2204
CTCGCGCTGTCCTGATATCGCTGGAACCAATACTCCCATGA
>P_2205
TGATAAATGTTTTTGACACCCTTCTTGTTGAAAATATCGCA
>P_2206
CGTTTCGCTGCCGGAAAAACCAGGAAGTCATAACGACCCCC
>P_2207
TGATTTTGGCTAGAAAAATACAGCAGAATGGTACAGGAGGA
>P_2208
GCGAGACGGGAAGAAAAACGCTTTTTCTCGATGGATGCGGA
>P_2209
AGCAAACTTGACAGCGCCTACGATGACGTCGTCTCGCTGCG
>P_2210
GGATTTAAGCGCGGCAAGCTCAGGCATGCTGATCTCTGCCA
>P_2211
GGGGCGGCGCTCGACGAACGCAGCCGCACCTTGAAGGTTCT
>P_2212
CTGACGGGAGTCAAGAATCGCCATCTCGTCTTCGAAGATCG
>P_2213
GAGATCCAGGCGGTGTGGAGCCGCCTCGGCAGCGCCGAAGT
>P_2214
TAGGGCAGAGGGAATAATCGCCGAAAAGATAAAGGGGAGCG
>P_2215
CGTCAGCGGGGGGAAAAGCGCCTAGATGGCTTTTTTCACCG
>P_2216
GGGGCCGGTATCGAGGCCTCCGTCGACGAAATGCACGGTGC
>P_2217
TGCCCTTGATCTCGAAATCGCGGATCAGGTTGAGAATGGTT
>P_2218
AATACTTACAAAGAAGCAGGCGTCGACATTGAAGCGGGCAA
>P_2219
ACGGATGAGTAAACGCAGCGCGTTCCACCGCCATGACCGCG
>P_2220
GCGCCCCAGGGGACCCAGCACCTCGACCCGGTCACCGCGGT
>P_2221
CATTCATCACGATTTACACCCTTCGCAATAACCATCTTCCA
>P_2222
ATCTGAAGAACCCGGTTATGCCGGCATCGGGCACTTTCGGT
>P_2223
CTGACCGGCATGGCGGTCGACGTCAACACCCGCAGGCCGCG
>P_2224
CGGGGGAGGACATGCCTTTGCCGCTTCGGCGACCGTGCGCG
>P_2225
ACATGGTCGACCGCGCGCCTCGCAGTGAAGGCGGACGCGAA
>P_2226
TTCAATCATGCTTGTTCCGGCCCTTATGGCCGTGACTTTTC
>P_2227
AAAAGGCGCGACGCAGGCTGCAGGAAGGGGTTCTTCTGGAT
>P_2228
GAGATACTGCGGTCGAGATGCGGGCTTTTTCCGCGCTTCTT
>P_2229
TTCAAGAAGCGCGGAAAAAGCCCGCATCTCGACCGCAGTAT
>P_2230
GCCGCACTGATGCTTTGACCCTTAAAGGGGTCTGCCTTAAA
>P_2231
CCCATCTGGGAGGCGATGCGCGTCAGAATCCATTCGGGGGT
>P_2232
TGCCGCGTCTGATCAACACCCTCTGCGATAATTGCCTCTTC
>P_2233
TCGCGCCGCAGAAATTTGCGCCGCGCCGGCGTGTTGAAAAA
>P_2234
TCCGGGGGCTGAATTGCAACCCTCTGCCTCGCCCCCTGTTG
>P_2235
GTGGAGCGGAAGCGCAAAGGCGGATTTTTTTCCTCTCTGAG
>P_2236
CTCGATTTCAAACCCGAAGGCAGCAAGCGTATCAAGCCCTT
>P_2237
GCTTGTACAACAGCAGATCGCCGTCGCTGTCGACCAGCACG
>P_2238
TGAATTCAGAGCGGCGCCCACAGTAAAGGTAATAATCAAGC
>P_2239
CTTAAGATAAAGCTCATCGGCGGCAAATACAAACCGGCGAC
>P_2240
AAAGCCTTGGCTGCAAGTTCCAGCAGAGTGCGACGGTGCCA
>P_2241
CTTTTTCACCGGCACCAACGCGATGACCCTGCAGGGGCAGT
>P_2242
AAAAACCCAAAAGACAAACCCTCTGTTTGATGTAAAAATAC
>P_2243
AAATTTTGCGACGGCTTCGGCGTCAAAGTCGACGTTGGTGA
>P_2244
TCGCTTGAATCCGCCGGCTGCGGTTCAGCAGTTTCGGCATT
>P_2245
ACACTTCAAAGGGGAAGGCGCGATTGAGAGAAAGATCGCGA
>P_2246
TGACTTGTTATCGTCTGCCGCAGCCGCCGCGGCAGGACCGG
>P_2247
CATTTTATCGATGGTGAAAACGTTGTCGACCAGGCGGTACG
>P_2248
ACAATTAAGAGGAACATCTCCGGCAAGGGGGATTTCGCCCT
>P_2249
AGCCCGCAGGGCACCATCGGCCTTGACGGCGGACTCGATCT
>P_2250
CAAGGGCAACTGGGTCCACCCTTCTTCATCGGCAAGAAAAC
>P_2251
GGAAGCAGTTTTTCGAAAACCTTCTTCTCGATTTCCTCCCG
>P_2252
TACCGTGCCGGACTTGACAGCCTCAATGGCACCGTTAAAGT
>P_2253
ATCCGAAAACTTTAACGGTGCCATTGAGGCTGTCAAGTCCG
>P_2254
CGCCTGCAACCGCCTGGGAGCCAAAAAGGCCACCCTGGTGC
>P_2255
GCCGCCTCGTAAGTAAGCGACCCCGTCTTATATACTGCAAA
>P_2256
CTTGAAGCCAAGGGGCTCAGCCCTGAAGGCGGACCCGCTCT
>P_2257
AACTCGATTCGTCCATCACCCTCCTGCAGAAAGCCATCGAT
>P_2258
AAAACCTCAGCCGTGAAACCCTCAAAGCCAAGACCTACCGT
>P_2259
TTTTGGCAGGACCTCGGGGGCCGCACTGGCTTCAATGGCGA
>P_2260
GTGCGGCCCCCGAGGTCCTGCCAAAATGGCTCGACTGGGCT
>P_2261
GGTGTCACAGCCCAGTCGAGCCATTTTGGCAGGACCTCGGG
>P_2262
GCAATCCGTCGCTTCCTGCGCAGTAAAGTTAAAGGAGATGG
>P_2263
CAGAGCCGATATTGTGCGTGCCCAGCAGGCCTTCCGGAAGA
>P_2264
ATGGGTGGCCCATACGCGACCCTCGATGGTTTTCGTGAAAA
>P_2265
GCGCGTCGATCCGGACAACCCTTGGCGAATTGTTGTTCAGG
>P_2266
CTTACATCGCTTTTTTCACCCTCATTCTGGTCATGCTCGGG
>P_2267
GGCTGGGTTGTGCGAGGGAGCCGCTGAGGCGAAGATTAAAA
>P_2268
CGGAATCTGCGTTGTTCTGGCGCTGTTGTGGTTCGGCGTAC
>P_2269
GGGCAGGTCAGAGATTTTCGCTGCCACCTGTTCCGGGAAGA
>P_2270
TCCAGGTAACGGAAAAAACCCTCATTCGCCGGAAGATTGAG
>P_2271
CATCGGCACGGGACATCGAGCCCTTTCGTGATCTGGAAGAT
>P_2272
ACAGACAGCGCGGATTCACCCTTCTTGAGGTGCTGATTGCC
>P_2273
CTTGCCGGCAGTGTGAAATACCTGTACAACGAATCGGCACT
>P_2274
AGTGTCAGCGCGGCTTTACCCTTATTGAAATCATGGTCGTC
>P_2275
TGGAAGATTTGGGCCAGACCCTCCCCTTTGCAACGCGCGCC
>P_2276
CCTCTCGGCAGATGGCAACCCTTCTGAGTGCAGGCATCTCC
>P_2277
GATGGTGGCACTGCGCGAGGCCGGCCTGGCCAAAGCCCTTG
>P_2278
GGTTTTGAAAAAAAGCGATTCGGCCACCATCAAGAATGCCG
>P_2279
TGCGCTCGAGCATAATCTCGCCGAGGCGGCGCTCGTCGTTT
>P_2280
GTAATCTGCGGGGTGAAGCGCAGAGTCAGGGCCGCATCCTG
>P_2281
CTGAAACCCTGGCGGAGACCCTCAACCAGATCCTGACCGGC
>P_2282
GAACGGTAAAGAAGAGAACCCTTACAACATCGAAGAAGTCG
>P_2283
AGCAGCCCGGGCAACCGTCGCGCTCTGGCTCTCAGGGGCGG
>P_2284
CATCGGCGAGTAACCTGACCCTTCTGTCGGGAGCTTCGAAG
>P_2285
AAATCGAGTGGGGTACGGCGCAGGTTCTCGAACAGACCCTC
>P_2286
CAGCAGGATATCGCCGGAAGCCTGTTCGGCGCCGGCATTCA
>P_2287
CATCCCTGGCGACAAATACCCTTGGCGAAGTGGGGCTCCGA
>P_2288
CATCCCCCATACGGATGATGCCCACCGGGCAGTCATTGACG
>P_2289
ACGAGGGAGAAATCCATACCCTTCTGGTACCAGAAGATTTT
>P_2290
TGCCCCTGACCTACAACACCCTCAACGCCATCGACACCCGT
>P_2291
TACTACAGTACCGGATCACCCTTCGAATATGAATGGATCAG
>P_2292
ATCCTTGATTACCTTTGACCCTCACCTCCTCTCCGGATCGA
>P_2293
CACCTTGCGATGAGTTTACCCTTTACGGAGAATGTGGGCTT
>P_2294
CATGTCAACAGCGCCGACGGCAGCAACACCAACGAAGGCGG
>P_2295
TGGGCAAGCTTTAGAGGCAGCCGCGACGGCTGGTGTCGACG
>P_2296
GGAGCTGCCGTCGACACCAGCCGTCGCGGCTGCCTCTAAAG
>P_2297
TTCCTATGCCTATCTGAAGTCGCAAACGATCAATCCCCCGG
>P_2298
TTTCAACCTCTCGGCCGACCCTCAGCGTATTTCTTCTCCCG
>P_2299
GCATTGTTGGTCACCACACCCTTGAGACCGGGCAATACGGG
>P_2300
TCATCCGGCATGCTGACTCACGTCGACGCGCACCAGGGGCG
>P_2301
GATGATCCGCCCCTGGTGCGCGTCGACGTGAGTCAGCATGC
>P_2302
TGTCTCGCTCTCCCGGTACCCTCCCGCCAGGGTGTAGAGGT
>P_2303
GCGCCAGTGACGGAGATCGGCCGGAAAATCATGGAAAATCT
>P_2304
AACGATTCGAGTTCGGTTTCCGCGAGCAGGCGAAACTCCCG
>P_2305
AATTTGTCGAAGTCCGCACCCTCTTCCAGCGCCTGCATGAA
>P_2306
CCCCGCATCCAGCGCCTCCGCCTTGCCGGCAATCCGGAAGA
>P_2307
TATGGGTTGGAGCGGTTCTGCCGATGCGGCTAAAAGAGGCT
>P_2308
TTCTGGAAGGAGGATTTACCCTTGTCGTGACAGGAGAGGCA
>P_2309
ATCCACCAGACCGGGTTTTTCGGCCGAATGGGCGCCGTGAC
>P_2310
GGCGAGAACCTGCATGAACCCTTTGCCGACAACGACTGCAT
>P_2311
TTTGGCCTCCCTGTCGGTTGCCTCCATGGCCGCTGCACAGG
>P_2312
CTGCACCCTGTGTCACGACCCTCATGCCTCCAATAACCGCA
>P_2313
CTCCCATCAAGCACCAACACCCTTTGCGAGAAGATGTCGAG
>P_2314
ACGGCCCAGTGCGGGAGTTGCCATCCGGGCCAGTTTTCCGA
>P_2315
TTGTCACAGCTCGGTTTACGCCGTATGGGCAAGAACTCCCA
>P_2316
GTGTCGGCTGGGAGTTCTTGCCCATACGGCGTAAACCGAGC
>P_2317
ATGGCCTGCTGTTCATCGCGCGCGACCCCTTCACCCCGGGA
>P_2318
GCCACCTGCTCCAGTTCACCCTCCTCAACTTCTCCCCCGGG
>P_2319
GTCCGGCAGAGCTTCCACGGCGTTTCTGACAAGGTTTATCA
>P_2320
GGCTCACGAAATCAACAATCCTCTCTCCATCATCAACACCT
>P_2321
AATGTCGACAAATCAGCCAGCCTTGCCGCCAGGGCCCTGAA
>P_2322
TTCATCGATGCCCATGACCACCAGCAGGCGGCGGATATGCT
>P_2323
CTGATTTTCCAACTCAAACCCTTTGATTGGACGACGATTTT
>P_2324
TTGGCTTTGCAATAAAAATGCCGCAAGATTTAAAATATGCA
>P_2325
GCCGCAAGATTTAAAATATGCAATAAAGGGATGATAGTGAA
>P_2326
GCACGATGACAAGGAATACACCCTGCGCAACCATAAGGGCC
>P_2327
GCTTGACAAATGGGGAAACCCTTGTAGGATTGCGCTATGCC
>P_2328
ACGATACATCAGGCACTACCCTTCAAATGATGTTCAATAAT
>P_2329
TTCTTGGTTCTGTTGTTACCCTTTTTTGTCGGCTGTCAGCG
>P_2330
CTCGAGCACCGCGGGGTACCCTTCTCCTTTTTCGGCGCCGG
>P_2331
CCCGACCTGGTGATCCTTTGCCATGGCGGCGCAGACATGAG
>P_2332
GCCGAACTGTCACTGTAACCCTCTTTCTCAAGGAGTGCTCC
>P_2333
GCAAAATGGACCGCGAGGCGCTGCAATCCGCCCTTGGCCTT
>P_2334
AGATAGGCGGCGGCCGAACGCGGAAACGCCTCTTCTCCATA
>P_2335
GGAGCGCTCTCGGGCATCGGCCCCGGCGGCCTTGTTGTAGG
>P_2336
GATTCGAGGCGTTTGTCCAGCAGTGCCATCTTGAGGCCGGC
>P_2337
GCCGCCAGCGAGCGCTGGCGCGAAGACGACAACGAGTATGA
>P_2338
GGTGTCGCGGGGTTCTGTCGCCGCTACGGCTTTCGGGATAA
>P_2339
GTAGAGGTTTATCCCGAAAGCCGTAGCGGCGACAGAACCCC
>P_2340
TCTCCAAGCTCGACTTCACCCTCGCGGAAATCCGTGACGGG
>P_2341
AATCCGGGTTGACGGGGACCCTCCCAGCCTTATCAAGAGGA
>P_2342
GCGATAACCGTAAAAAAAAGCAGGAACAAAAGGAGAGCCTG
>P_2343
TAAAAGGCATGGCGGAGCAGCCGTGCAGGCCGAAGACCCGC
>P_2344
TTAAACAAGAGATCATTACGCGCGAAAAAACTCAGGAAGAA
>P_2345
AGGGAAACGGCAAAGGCCGGCACAGCCAGATGAACGATATC
>P_2346
GCAGAGACGCATCGACCACCCTCGCCAGGGAAACGGCAAAG
>P_2347
CTTCAATAAAATTTGGTACGCCGTAAAGGCCGTTGCGATCC
>P_2348
TCAGCCGCTGAACATCGACGCAATCGAGACGCACACGCTGC
>P_2349
TAGCGCCCGGCCCATTTCTCCAGGGAGCGGGCGGGCACCGG
>P_2350
GGCGGCACCCCGACCCACCGCGCTATTGTCGCCCAGCCTGC
>P_2351
TTCAGGGAACAGACCCAGATCAGTGCCGAGCAGGCTGTGGA
>P_2352
CCCAAAAAACAGAGATTGCGCAGCATCCGCAATTTTCAGGA
>P_2353
CCGATATCTGGTAAAAGTCACGGCCGTTGCTGCTGCTTTTG
>P_2354
GGTGAAACCGGGCTGGATTTCTACCGCGACCGCGCACCCCG
>P_2355
GAGCGCCAGCTCTTCCAGCGCGGAAAGGCCTTCGTCATCGG
>P_2356
TCCAGAATGATCACCGTCGGCTGTGATATTGAAAGTTCCCG
>P_2357
TATTTGTCCACCAGCATGTTCGGTTCCACAACATTCATCAG
>P_2358
ACTGGTCTTTTTTCCGGGGGCGGCGACGCGGTCGGCGTTTT
>P_2359
GTTGTTCCTTTTCCTGCTTGCCGTCCGGGCTCTTGAGCGCC
>P_2360
TTGGCCATTTTGACGGAAACCGGATTGAATTCACGCAGGAA
>P_2361
GAAACCGGATTGAATTCACGCAGGAAAGTGCAGCAGCACAG
>P_2362
GCTGTGCGTCTGAACCCCCGCCTTTCAGGCAAAGGATCCGT
>P_2363
GGGGTTCAGACGCACAGCCGCAGCAGAAGATTGTCCATGAC
>P_2364
CCAGGGACTCCTGTTCAAAGCGGTCTTCAGCAGGGCCGTCG
>P_2365
GTGCGATCGCTTCAGCGATGCCACCCTGGCGTACCAGGGGC
>P_2366
TGCAGGTTTTCCCCATTTTTCTGCCTCATCATGGTTGTCCG
>P_2367
TTGGACAACTGGTTCGATCGCGGCTGTGGTACGGTGCCCTG
>P_2368
ATAAATCAATAAGAGAAATGCAGGATCACTCATGATGCCCC
>P_2369
GACTTGCCCACATTGGGGCGCCCGATGACGGCAATACGCGT
>P_2370
CAAGTTTCTGACTGACCCGGCCCTTGCGGCGGATACCAGCG
>P_2371
CATCAGCCTCCCATATTCCGCGGTAAAAGACTCAAGATCTT
>P_2372
CAGGTTTCAACCAAACCACCCTCATTTATTGTCTTTGTTTC
>P_2373
GGCAAAATCTATTTTTCCAACGGTCAGGTGATCAAAGCCTG
>P_2374
AAAGCCTGGAGCAACAACGACTATGACAATGTCGGAGATCT
>P_2375
CACCTGTGCAACTCTTTTTGCAACAATTCCTTTTCCAGGGC
>P_2376
TAAAAATGCTGCCGTTGAAGCGGTGGGGCGAAAATCATCGG
>P_2377
ATTTCCGGGCGTGGAGTCGGCATGGACGTGGTCAAGAGCAA
>P_2378
GGCATGATCGACATCGACAGCCGGGTTGGCGAGGGAACCAC
>P_2379
GGTGACAACTGAGACAGACCCTCTGGAACGACTGTTTGCTC
>P_2380
TCAACTCCGGCGCCGAGACCCTTGAAGTAGACTTCCTCCGT
>P_2381
CCCCGGGGGGCAAAAATCTGCAGTTCCGCAAAAGAGGGGCG
>P_2382
ATGGCGCAAGAGGCACGACCCTCATCAAGGAACGGGGGGGG
>P_2383
ATTGCATTTGTCGATTTTTGCTTAGCCATTCATATTGATGC
>P_2384
TTTTCAGGGGACAACTCCTGCCCCTCGGGCTGAATCACGAC
>P_2385
ATCCTGATCATAGGAAATGGCGCTGACCTGAAATCTCGTTA
>P_2386
ATCAGGATGATCGCATCGGGCAGTTTCGCGCAACCGTAGCG
>P_2387
CCGTAGCGATTGAAGCGACCCTCAGGTCCTTTGACGATGGG
>P_2388
TATTTTGTGGAAGGATTGATCGGCCAGGGCAAACAGTTCAG
>P_2389
CATAATCCGGTTCAGCAAATCGGTCAGAAGAAGCTTGCCTG
>P_2390
TTTAAATCTTGCGATGATTGCCGGTGCGGCCTGGCTGTCTC
>P_2391
GCTGTCTCCATTGTTCGACCCTCCCATTGTCGGGGTGGCCC
>P_2392
AGCTCATTACGGTGGTGACCCTCCCTGCGGCTCTCGGGCTT
>P_2393
GCAGGTGCCCCCATAAGGCACGGTTTCGGGCAAGAGCGTCA
>P_2394
TCATAACCCCAACAAGGTCGCGAAGCCGGTAAGGCGATGCG
>P_2395
CATTCTTCTTTGCACAGAGGCCGCAGGGGCAACGCCATGAC
>P_2396
ATCACACACAACCACATCGACCGAACCGTTGAAGATATCGC
>P_2397
ATGGCTGATTGAACAGAACCCTTTTCAATCTGAATGGGGTT
>P_2398
GGAGTTCCAGGTGAAAAAAGCGCGAATAATCGGAACGGGAT
>P_2399
ACAATGCACTTCGGATCTGGCCTCCGAGGCAGCTCGCAGAG
>P_2400
GGTGGGGGAAATGGGCAATGCCGGCCAGGCCAACTACTGCG
>P_2401
GCGGTTTATTTTGAGGTTTGCCAACCGGGCGATACGGTCCT
>P_2402
TCTCTGGCCCGCGAGCATCGCCCGAAGTTGATTGTCGTCGG
>P_2403
CCAGACTGACGAATTCAAAGCCTACGCGGCACAGGTCGTCA
>P_2404
GGCGTTTTTGACGACCTGTGCCGCGTAGGCTTTGAATTCGT
>P_2405
TATCCTTGACGATGACAGCGCCGACCTGGCGGCGAAGGCAG
>P_2406
TCAACATTGCCGGTGGAACCCTCTTCTGCACCAACACCCCC
>P_2407
ATTGTACGCATTGAAGGGTACGCGAAAAACAAACACGAGAT
>P_2408
GTGTTTGTTTTTCGCGTACCCTTCAATGCGTACAATCATGC
>P_2409
GCCGGCCAGGCTGCAAAAGGCGCTGATCTTTACGTCACCCT
>P_2410
GTGCGAAATCTTCGCTGGCGCCATTTCGGCGATGATATTCT
>P_2411
CTTCACACAGAATATCATCGCCGAAATGGCGCCAGCGAAGA
>P_2412
CGGAATCCGGAATTGACCCGCCCAGCAGGCGAGCCACATAT
>P_2413
GCGGCCATGGTCAGGTCACCCTCATTCTCGCGATCCTCATC
>P_2414
CTGGTGACGTATTCCATTCGCTGCGCTGTGATTGCGGTGAT
>P_2415
TCAAATATCTCAAGACCAAGCGCGAAAAAATGGGGCATCTG
>P_2416
AACCCCTTTGGACACCTCGGCACTGACATAGTCGAAGTGTG
>P_2417
CCAGAAGTTTGATTTCATAGCCAAACTGGCGCGCGAACTGG
>P_2418
AATGATTCCCATCAGCCACCCTCTGGCCGAGGTGCATGGTG
>P_2419
CCGCAAGATTAAACGCTTCGCCGTTGAGGCCGAAATCCCTG
>P_2420
TCAATGAGGATATGCGCACCCTCTCCTTTCTGCCCATCAAT
>P_2421
CCGTAGAAAGCCCCGTCACCCTCGTTGATTTCAAACGGCAG
>P_2422
GCTTCAAAATCCGCGAAGCGCAGCTTGAGAAAATCCCTTAC
>P_2423
ATGGAATATCAGTAATTTTTCGGCATGCCTGAATTCTCAGG
>P_2424
AGAGCGTGCGCCCCGGTACCCTTTAGCCAGCTTCAAGACTT
>P_2425
GGGAGAAAGTCGATGTGACCCTTCCCGGGAGGCAGCGCTTT
>P_2426
TGTTTGCTGCCGGTAAAGCGCTGCCTCCCGGGAAGGGTCAC
>P_2427
TTTTTCCCCTTCACGGAACCCTCCGCCGAGGTCGATATTCA
>P_2428
GGAAAAGGAACTCGGTCTGGCCGAAGAGGCCGAGGGCATTA
>P_2429
AAGGATCATAATGCCCTCGGCCTCTTCGGCCAGACCGAGTT
>P_2430
CAAAAATTCACCACTCTCGACGGCCAGGAGCGCATCCTCAA
>P_2431
TCTGGATCTCAGTGCGATTGCCGATGTGGCAGGCAATCCCG
>P_2432
ACACTAACCGCACGGAGACACTAGAAAAGGTATTTTACCAC
>P_2433
GATGACAAGATCAGAGGATACGGCAACCTCATCATTCTTAA
>P_2434
TCGACCCGCTTTTTTACTTGCCTTGAGGGCCCGGGGTTTTC
>P_2435
TCAAAATTAGCCGCGAGCTGCAGCAGAAGCTCAACCGGGAA
>P_2436
AAACGAGCCGCTTCTTCACCCTCTTCCATGATCTTGCGCAA
>P_2437
GGAGGGCAACCTTGGCGCCGCGGTCAGTCAAACTGCAGTAG
>P_2438
CTGGGGATATGATAGGAACCCTTTTGAAATAGTTGTCAAGC
>P_2439
GCCGCCGGCGGCATGAAACCCTCGTGGTTTTTCTGGTGGAT
>P_2440
GGATTGTCAAGGTCAAGCCGCGAAGACGCTGCGCACAAGGT
>P_2441
ACTGCAACTTCCTGCCGGTGCCCATCCGGCTTGCCGGCGAC
>P_2442
TATACCCACTTTTTGAATTGCGTGTGAATACTAACTCTAGA
>P_2443
CAGGGAGGAATCAAATTTTGCTTAAATTTGCACGTATTCAA
>P_2444
ATCCGAAACTTTCTCAAACCCTCTTTCAAGGCAATAAACGT
>P_2445
GGGGGACGGGTTTGACTTTGCCGCGTTGGCAGAGGATCTTC
>P_2446
GATCTCGATGAATTTGAGCGCGAAAACATCAGCCGCCAGTT
>P_2447
ATCTGCTATGTCTGAAAATTCCTGATTCGCTAAATAAGGTT
>P_2448
CAACTCGATCATAACAAAAGCTGCTATTGTTTTTACTGCCT
>P_2449
GCCTCCTCCCAGCAAAAAGGCAGTAAAAACAATAGCAGCTT
>P_2450
GCGCAAAGAGTTTATGATCGCCCCGTCGGCGAGGATATGAC
>P_2451
CATGAGATGTCATATCCTCGCCGACGGGGCGATCATAAACT
>P_2452
CTGCCCTTTTTCGGAAAATTCCCCATAAAAAACCTGGCACT
>P_2453
CAACCCCTCGTGCCTTCACGCCCGGAAGGCGAGCAGGAAAT
>P_2454
TATGCCGGATTTCCTGCTCGCCTTCCGGGCGTGAAGGCACG
>P_2455
TTTCAAGGGTATTGACCCCGCCGAGGCGGCTGTCGACAAAA
>P_2456
GGTGCTCGGCTCGGGGATCACGCCAACGCTGATGGAGGAAT
>P_2457
CGCCTCCTTCGCTGATGGCGCCCGTGTGGCCACCGTTGATG
>P_2458
ACATCAGGGTACAAACCACCCTCAAACTCAAAATAGCCCAT
>P_2459
CAGGAAAAAGAGATTGAGCGCATCGGTGGTAACCAGAAGAT
>P_2460
GGTGATTCGACTTCAACACCCTCACGTAAAAAGATGGCCTG
>P_2461
AGGGGTTTAAGAAAAAAACGCGAGTTGGGGATCTTCTTCAT
>P_2462
AAGGGGATTACCATCACACCCTCCATGAATGATCGAATCCG
>P_2463
CCCGGGATTTCATCAATACCCTTGTAAACAAATATGTTGAG
>P_2464
AAAGCCCCTGAAGCCGAACCCTCGCCGACTCAACATGCCGC
>P_2465
GCCAGTCACGGTTTTGGCCACCGTCGCGTTTCAACCCAGGA
>P_2466
CCGACCTCAAAAGCAAAACGCGGCCAGTCGGGAATGCCGTA
>P_2467
CACGAAGAAGAGACAAAAGGCAAGGCTCAAAAAAACAAAAC
>P_2468
AACTTCATGGTCTCCGTACCCTTTGCTGAACTCGGCGGTCC
>P_2469
ATCTTGCAGCCACACAAAAGCCTGTGGGGCTACTGATCAAT
>P_2470
TCGCCGAAATTGATCAGTAGCCCCACAGGCTTTTGTGTGGC
>P_2471
GAAGCGCACCTGTTCAAAACCCTTGTCCCCGAAGCCCGCAA
>P_2472
CTACCACGCCAACGTCGACGCCGTGACCTGGTTCTGCCGCG
>P_2473
ACTGGATTTCTGGAAAATTTCGGGAATTTACAGTCGAACCT
>P_2474
CATTCTCAACGCCATCCCTGCCTTGTGGGCCGGGCGCAAAC
>P_2475
CACGGAAAGCACGGTAGACACGGAAAAAAATTCAAAATCAG
>P_2476
GTGCTGAGCGGGAGCTTACTCGGTGAAGCTCATATTTTCCG
>P_2477
CCTCTTATGATGAGATTTTGCGGGAACTGGCCTTTGAACGC
>P_2478
AGGAACAAAAAATGAAAATCCTCGAAGTTGAAAAAATGAAT
>P_2479
AGTCTTTTGACCTCTTTGCGCCTTTGCGGCTTTGCGTGAGT
>P_2480
AAATCGGGAAAATCAAAATTCTTGTTTATGTTTTTCCTTCC
>P_2481
TAATTATGCCCACACGCACCCTCCCAACATTGCTCCTGCTC
>P_2482
CGGTCAGAGGATGATCCTCGCGCCAATCGGCGTTGTAGAGA
>P_2483
AAAGCGATAAGGTTTAGGCGCAGCGCCCATCACCTCTTCTT
>P_2484
TGCATCCGATGCCCGCCCCGCCCCTTGGGCGGATGAATATG
>P_2485
GGGGCAAAATGTCGGGAGTGCCTTGCTGGCAAATCAGATTC
>P_2486
GCCGAGATGAATCTGATTTGCCAGCAAGGCACTCCCGACAT
>P_2487
AAGATGATGAAAACGACACCCTCATCCAAACCGCCCTGTCG
>P_2488
CGCCGCTATGGCGACTGAAGCGTAAATACAACCGTCGGCCG
>P_2489
ATTCTCTTTCATAACTGACCCTTAAGTGTTTATTTCATTAA
>P_2490
ATCAGCGATTTTATAAATGGCTGCCATGGAGAATTTCAGTC
>P_2491
AGATATTTTATTGGAAAAGGCATTAGAGCAAATAAATTTAG
>P_2492
AGCATGTACTTCATGGCACCCTCAAGCCCATCGCGCTGGCG
>P_2493
TCGTAATACATAACAAATTGCCAATCAGGCCTTAACTCAGC
>P_2494
GTCAAAACCGCATCTGAGCGCAATAAACTGTTTCGGATGAC
>P_2495
GTCTGCTTCGGTTATAGAAGCACGGATGGCCTTTTTTGTCA
>P_2496
GGTGCACACGGCAAACCAGGCCCACAAGGCTAATATCCCAA
>P_2497
CAACCCGTCGGCCCATCACCCTCCCGGTTATAAAATGCAGG
>P_2498
GGGTTGGCGAAGAGCTCTCGCCAGATGGGCTCTTTCATCGG
>P_2499
CCCATCAGCCGATGAAAGAGCCCATCTGGCGAGAGCTCTTC
>P_2500
GGGGGGATCGACCGGGCACCCTCTGACTTTTTATTGCTCTC
>P_2501
ACTTTCGGGGCGACAGTCGGCTGCAGAGCCGGATTATCTTT
>P_2502
GAACATATAGTGGAAAAATGCCCCGTGGATCTTTTTACCGT
>P_2503
GGCGAATCCATTTTTCTACCCTTTTGTTCCTGTTGTGAATT
>P_2504
CAGGGCGACCCAACGGGTCGCCCCTACGGCGGGGCCTCGAT
>P_2505
GAAGCCTTTGCCCACCCGTGCCAAACCGGCGGCTTCCAGTT
>P_2506
TTCTCCAGAATCCCGAATCGCTGTGCCGTAATTTTTGGAAC
>P_2507
CGACTCTGATCAAGAATTTTCGTTGTCATTCTGCAGTCGCT
>P_2508
TTTCTCCTACCTCAACGACGCCTATGCGGCCTTCAGCATTC
>P_2509
GCTCTGCTCGAAACACTCCGCGAAGCCGCCATGGCGTAAAT
>P_2510
CATTTCGAACACTATTTACGCCATGGCGGCTTCGCGGAGTG
>P_2511
AGGACGAATTGAAAAAAACCCTCAAACGCCTCATTGTCGAC
>P_2512
TCGTCGGTTTCATGGATTCGCCCTCTTAGTGTTTCGCTGTC
>P_2513
TTCATTTGTCAGGCCTGACCCTCGATGTTCTTTTTTTTAAA
>P_2514
TGACGCCTCGGTGGGCTACCCTTAGTCAGTTTCTCCGGAAT
>P_2515
ATGCCCCAGTTGTCGAGATGCGTCAGAACAATTTCACCGTC
>P_2516
GATAGTTCCCGGCGAAAATTCGTTCTCAAGCACCTTGCGAA
>P_2517
CTGCACATGCACTGGCCACCCTTCACTACCTCGTTGAAAAA
>P_2518
AATCCGCATTAATTATCCCGCCGTACTGGCCGGGATCCTTT
>P_2519
ATACACCATGCCTGAAATCGCCCTGCCGAAGACAAACCAGA
>P_2520
AGGCTTTTTTCATGAATTTGCGGGCCTGGTGATTTTTGCCG
>P_2521
TAAAAAAGCGCCATACAGCGCCGCCAGGGAGACAGAAATGA
>P_2522
ATCAAGTATGAGGTCATCGGCGCTGGGGTCATTATCGGTTT
>P_2523
TGAAGTGACCCCCTATGATCCGCGCTCCCCGTATTCGGCCA
>P_2524
GGTAGCTATCGCGAATATTACGAGAAGATGTACGGGGGACG
>P_2525
GATCACATCGGGTTGCAGCTCAGTCAGAGTTTCCAGCACCT
>P_2526
CAGTCTCGACAAAGTTCTTGCCTCCGGGGCCATACAGCCAA
>P_2527
CGGGATCTCCTGCCGCGTCACCGTCCGGTATTTCTCTTTCG
>P_2528
TAAAAAAGGAATTATTCTCGCCGGCGGGGCCGGGACTCGTC
>P_2529
CGGATACAGACGAGTCCCGGCCCCGCCGGCGAGAATAATTC
>P_2530
TTTATTACCCGCTTGCCACCCTCATGGCGGCAGGCATCCGT
>P_2531
CCAGTCACTTCATCGGGACCCTTGAAGCACGCCAGGGACTC
>P_2532
CAGAAACCCATGGGCAAACCCTTCCGGGATCCAGAGCTGAC
>P_2533
GGACGATGCTTGCGAAAAAGCGATAAGGCTTCCTCACCGTC
>P_2534
GGTCGCAGCAACAATGCGAGCGTCGACCTCGATGTTCTCCC
>P_2535
AAACGCAGCAGGAACATCTGCGCCAACAGCATAATGTCCTC
>P_2536
ACGATGACCCCCGAATTAAGCCTCGACGGCATGACCCTCAA
>P_2537
AGCATATAGTAAATCGCACCCTTGCATGAATTGAGGGGGGT
>P_2538
GAATAATTCCATCGGCGTGGCCGGTGTGGCGTGGCGCAATC
>P_2539
GGAGGCTTCGGCTACAAAAGCGGGACTTCCTTTGCGTCACC
>P_2540
GCCGAAATAGATATCAAACCCTTGTGCGCCCAGGTCATCGG
>P_2541
CACACCATTGTCATCCGTCGCCGCAACAGTGAATGAGACAG
>P_2542
TTCTGCACGCGCGGTTGACCCTTCCGGCAACGAAGGGGTGT
>P_2543
TTCCGGCCCATTGAGCACGGCGCCGACATCGTCTGCTACAG
>P_2544
ATGGGAATCGATGTAAAATTCGTCGACACTTCAGACCTTTC
>P_2545
AGAGCCGGGCAATATTTACTCCCGCATCATGAACCCGACCA
>P_2546
AACGTATTGTCGATGACCAGCGGGACCTGCATGTCGCGGGC
>P_2547
ACAGTTAGCGCGAGCCTACCCTCGCCCAATCCAGGAGGAAT
>P_2548
CGCCGCGCGCTTCATGAAAACGCGGATGATTATTTTCGCAG
>P_2549
TCCCCAGTAAACGCGAAACCCTCCAGGGCTTAAGGCAGCTT
>P_2550
ATGGTCAAGCCGCTGATACCCTCTAAAGAATCCTGGTAACT
>P_2551
CTCTTCCACCACCGAGAACCCTTCCCCTTCGATATACTGCT
>P_2552
GCACTTTCCTCAGTTTTACCCTTGAGATGGAAATCGAAGGT
>P_2553
AGCGTGAGAAGCACGGACGGCCCGCAGGGCTGCGGACCCAC
>P_2554
GTCTTGACCTTATTGGAACCCTCTTTCTTCGCAGCAAACGG
>P_2555
GGGGAGGAGCTTGAGCTTAGCGTTAATCAGTAAAAGGGATG
>P_2556
TTTTTTTCGATGGACAATGTCTGGAACTCCTTTTTCATCCC
>P_2557
AGCCGTTTTTGAAATTTTCTCAGTCATAATGTATTGCTCCT
>P_2558
TTAGTGAAACGGCCGCAACCCTTTTGGCTGGGCATGATACG
>P_2559
GGATTACTACAAGGAAAACCCTTTGAGATACCGCTTCTACC
>P_2560
ATGGCACAGGAAAAAGCACCCTTGCATATCTGATCATGGGG
>P_2561
GGCAAAGATACTCATCCACCCTCAGGCCTTCGAATCGAACC
>P_2562
GGTTCTGTTAGCCCTCATCGCAGCACCCCTCTTATGATTAC
>P_2563
TCGACATGAATGTCCGCTCCCTTTCAGACGCAGATCTGATG
>P_2564
CAACAGTCTTGACCCCAAGGCGTCGACACCGTTCGATAACT
>P_2565
CAAAAACCGATTCATCCAGGCGTGAGCCCATCACGGCGTCG
>P_2566
TCAGGGTGTGCGCCGAGCTCCAACGGAGCGGTAATGGGCTG
>P_2567
GCTTATCCGCCGGATCGATACGGGTGCGGGCTCAGCCGGAG
>P_2568
GGATTCGGAGCCACCGATCGCTGGGCCGCGTTTTTTCGTTC
>P_2569
ATTTTTGCAGGCTCAACCGGCGTTCAGGCTGAAATATCCCA
>P_2570
AATCGAATCGTTGCCGCTGACATCGACCTCGGCCATGAACT
>P_2571
GGGTGACGACCTCGGTGACCCTCTCCCCTTTCCTTTGCCCC
>P_2572
AGCGCACTGTTTCCGAGGTGCCCGGCAGGCCTGTCGACAAC
>P_2573
AAAAATGCGGCCGGGCAACCCTCCCTTTTCCGCAAGGTTGG
>P_2574
CCATCCAGTCATGGTAAAACCCTTTCTTTAATCTAGATCCG
>P_2575
TCAACCGGCAGAGCAATACCCTCCTGGTGCAACCATACAAT
>P_2576
GCAATATCTGACCCTGGAGGCCCTCAAGGCCAACCAGCGGA
>P_2577
TGGTTGGCCTTGAGGGCCTCCAGGGTCAGATATTGCTCAAG
>P_2578
TCCGGTTGTTGTGGTCTGCCCTCGTGGGGGCGGAGGAGCTC
>P_2579
GCTCAACGCCTTGCCGCGTACCGTAACAAAGTAGCGCGCCA
>P_2580
TCGCCCCGGATCAGTGATGGCCGTTGGGGCAGGGGCGGTAC
>P_2581
CGGGTCAGGGGCACGGGACCCTCTTTGCTCTCAGATCGGGC
>P_2582
AGGACAGCCTCGACGAAGCACAGCTTCGCAAACTCGACTAC
>P_2583
AGGCCGGCAAAAGCAGCACCCTCAGGGCATTGTCCGCTCTC
>P_2584
GATTGAGGGCCTGCTCGCGGCGTTGGTGAAAATCGTCGGGC
>P_2585
CTCTTGACAGCGGACCGACGCCGCAGAAGGTTGCGCAGTTC
>P_2586
CCGTCCATGCGCGCAAGTTCCGTGCGCCCCCGACCGACCTG
>P_2587
TGCGCTTCGACTTCCGAAAGCATCGATGTCGCGAGAAAGTC
>P_2588
ATCCATATTGCGGTCAATTCCGTCGGCGTGGCCAAACAGGT
>P_2589
CCGAAATAATCGCGCAAATGCCGGACCGGCCGGACAACCAG
>P_2590
TGTGGTTTCTGGTTGTCCGGCCGGTCCGGCATTTGCGCGAT
>P_2591
AGTGCTAAAAAATTTATTTACACTAATCACAATTAAGCCAT
>P_2592
ACAATCGATCCGTCCTCACGCCGCAGCAGGTTCTCCAACAA
>P_2593
TGCATGAGGATGCGCGACGGCAGAAAAGTGATTTCGCGGGA
>P_2594
CGGAAAAATGGACCTGGTCGCCGACCTGGCGAGTGGCGCAT
>P_2595
TTATCTCGAGAGTCTGGGGGCGCGCTTCCGTTTTGAATCCG
>P_2596
GGAAAAACCCAGGAGACCTGCAGCCACGCTATAAAACAGCG
>P_2597
ACTTCGCCGCCGGTGAAACGCCGCAACGCTTCTCCAAGATT
>P_2598
AGTCAGGGACAAGAAAAAAACAGGAATGGACATTTGGAAGA
>P_2599
ATCTCGCGAGCCAGAAAACCCTCTGGGCAATGATGCTGCTC
>P_2600
ATATCACTGCTTTTCATGCTCAGCAGTGTATTGAAAAGGCT
>P_2601
TATTGAAAAGGCTTTTAAGGCAGTGTATGAAGAACATGGGA
>P_2602
AGATTCAATCCCATGTTCTTCATACACTGCCTTAAAAGCCT
>P_2603
CTTCTCCCTCACCCGCCACCCTTTCCGATGCGCCTCGGTGT
>P_2604
AGGCGCATCGGAAAGGGTGGCGGGTGAGGGAGAAGGAAGGC
>P_2605
GATCCTTTTCGGTTCTCAAGCCTGGGGGGCACCTACCGAAG
>P_2606
TCTTTGGAAACCCCCATACCCTCAAGACAGGCCAAAGCACG
>P_2607
CACTTCACGGCGCGTTTTTACTAGAACATCTTTGGAAACCC
>P_2608
TTTCCTTCAGCGACTTTGCTCTCTGGAGAGAGCGCAGCGAA
>P_2609
CGAATGCGCATCAACGGCCACCGCCCCGATATTTTGCTGTG
>P_2610
TTTATCATCTTTCTTGAATGCCTGAAGGTTCATCGAGTCAG
>P_2611
CTGATATTTGCGTGCAATCGCCCGGATGGCCTGCAGGTCTT
>P_2612
TGCCAAAGGAACATTTGCCGCCGGCAGCGATATCGATCTGG
>P_2613
AAGGATTTTTTGGAATTTCGCGGTCAGACTGGTATCTATGG
>P_2614
GATAAATCGTCACTCCAACCCTCTGAATATGATCAATTAAA
>P_2615
GCGTCTGAGACAAGTGAACCCTTTGGGTTGATAAAATGTGT
>P_2616
CTGTTCTGTATGAACTCGACCCTTTGCTGGGCTGCGTGATT
>P_2617
TGGGGACGATGCTCAGGCCGCAGGAAATATAATGGTTGATC
>P_2618
GGCCGGCACCGCCACAATTTCGGCCAGGCGGTCGAAGAGGG
>P_2619
CCGAAACGCTCTGCCAGACGCAGAGACAGCCAGCGCTGCAT
>P_2620
TTTCCGAAGCGGCAGCGACCCTCTCAAGCTGTACCAGTTCG
>P_2621
AACGGGATATCAGTCTCGTACTGGGCCGCGCCGGCATGCTC
>P_2622
CGCTGAACGAGCGTGAACCGCTGGAACTTGACGGACTCGAA
>P_2623
CCGCGTATCGTGGGCATGGGCCCGCTCGGCCAGATGATCTT
>P_2624
AAATCGATCACCATTACACCCTCGACACCAACTACCGGTCC
>P_2625
ACGGAGATGCTTGGATTTGACGGCCGGGAGCTTGAACATCT
>P_2626
AAACTCGTCACCATCCATCGCAGCAAGGGTTTGGAATATCC
>P_2627
CTGTTCTGGTCGTGAAAAAGCAGGCTGTCGTCGGAGCGCGG
>P_2628
AAACACCAGGTCGATGTACCCTTTGATAAAGCCCTGCACCG
>P_2629
GCAGAAGCGATGCGTCAACGCCGTGACGGCGGCAACCCGCT
>P_2630
TCCGTCTTCCCTGCGAATCGCCCTGGCGGCTCCCACCGGCA
>P_2631
CATCCACGACCACAAGGTCACAGTCGAGGGGGTTTTCCGCA
>P_2632
CCCTGTCGCGGGAAAAAAGCCCGCAAGGCCCCTCCTGCCTC
>P_2633
TATCACGAAATCACCCCCCGCTGGGCCGTCATGGCTGATGC
>P_2634
CCTGATGCAACTCCGGCCGGCCATGACGGCTACGCCAAGAT
>P_2635
AAAGCCAACGAAAAGGTGACCCTTGCTTTCGGATTCCAGGC
>P_2636
CTATAATGGCACGTATCTGGCAGCAATTTCCTTCTCACGCC
>P_2637
TGCGCTGAGATTGAAAAAATCGCGCTCCCCCACCTTGCCTT
>P_2638
TAAAGGGGCCTGAGTGCGCGCAGCAGGCCGAGATCAGCCAG
>P_2639
TGGAATTTCATGCAAGCACCCTTGCGCACCTCAGCAATTCA
>P_2640
GCCCTGGAGCGTGCCGGAATCTCCGGTGTTAAACTGGTGGG
>P_2641
TCCGCGGCCTTTTCGTCAGGCGCGCGAGGGAGTGCATGGCG
>P_2642
CGCAATGGGCGGAAACCATTCGGGAAGATAGAAATAACCGC
>P_2643
CGAGGAGAAACGGCAGATTGCGCCCGCGCGACAGATGCCGG
>P_2644
AGTTCAGCCCGGTATTAAATCAGGATCACTAAAGGCTGTCA
>P_2645
AATAAGCGCCGCAACAGGCGCGGCTTGAGTGTTTTCGATCA
>P_2646
GAGCATTTCGTTGAGTTCAGCGGCCAAAGGATTCATGAATT
>P_2647
ATGCTGGAGGAAAACCCGAGCCTGCAGGGCAAGCATTTCAG
>P_2648
AAGGAAGTGGCCGAAGGCGGCTGCAACGTAGTTGCGGTGAC
>P_2649
GGTTTTTTTTACCAGCGAGGCCGAGGTGGCGATGGGATGTT
>P_2650
GCCAAACCAGGGTCGGCCCGCCCTAAACTCAATGGGGTCAA
>P_2651
TCGAGCATTGCTTTAAAACCCTCGCCCCATATGATGAAAAC
>P_2652
CGCCTTCTGTCATTTTGTAGCCATAATGGCCCTTTGAAGGC
>P_2653
GAGGCTCCTCCAGATTGACCCTCAGTAACTGTTGTGGACGG
>P_2654
ACCTGGCGGGAACGCGTTTGCCCGGAAGGCAAAGGGTATCT
>P_2655
GGTGCGTGGCCGTAGCGATACCGAGGACGTGAAAATCTTCG
>P_2656
TCCTTTTTAGTCTGTCTTATCTCCCTATCTGAAAGCTGCCG
>P_2657
TGATTGTCGGCGGGTTGGCGCTGTTCCGGTTTTTTGAGAAA
>P_2658
GATATGACGGTGAAGGATCGCAGAAACCAGGAAGTATCCGT
>P_2659
CGGGAAAGATCCTGCCGACCCTTCTCCTCGCCGTAATTGGA
>P_2660
ACCGTCGATCTGAAAAATTACGTGGATCAAGTCTACCGCCA
>P_2661
CTTTCTGGGGAGGGGGCACGCCTTTACGGCGGACGATGGAA
>P_2662
CCGGCGGATTCCATCGTCCGCCGTAAAGGCGTGCCCCCTCC
>P_2663
GACGTGGCTGAAGGAAAAAGCACGCGGGATAAAAGAGACAT
>P_2664
GCGAAAGCAGAAACCGACCGCGCGACTCCGCCAACATGAGG
>P_2665
CGGCAACCGGACGGAAAAATCGGTGCCGTTGAAATTCTGGA
>P_2666
TGGTTTTCACGCACCACACCCTTTATGAACGTTATACTCAT
>P_2667
TCACTGGGGGCGATCACCAACTGGCAGAGGTTGGCGTAACG
>P_2668
AAACGCCAAAGGCGACATTGCCAATCAGGCGGACATAGATG
>P_2669
GAAAGCGCCGGCTGAAAGCGCAGGAAAAGCAATCGATTTGA
>P_2670
AAATCCAATCTGTCGGCACCCTCCGCAACAAATTAGCCGAT
>P_2671
CCGACCCCCATGAAGATCGGCAGAAACCTGATCTCCACCCC
>P_2672
GATTATTTTTGTCTTTGACCCTCGCTCTGTTCATCTGGGTG
>P_2673
CTCAAACAACAGGCGCAAGGCAGCAGAGGCACTCAGTCCCT
>P_2674
AGAGGTTTTGTGGGCGGATGCCTGTTTGGCAATACCGCATT
>P_2675
TCGGGCTTACGCCAACCACCCTCCGCTGCTCGAAGCCAACT
>P_2676
CATTTCTTCAAGGTCCGAACCCTTTTCCAGACATGCCTGCG
>P_2677
GGAAATCTTTCAGACTGCGGCGTTTTTGCATAATGTCGACT
>P_2678
GTGTTGTAGTCAAATTTTTCCGGTTTGGGGAAATCTTTCAG
>P_2679
GTCAGAGTCCTTTGGCTTTGCCAAAAGGGCTCATGGCAGAC
>P_2680
TAAATATGGTCTGCCATGAGCCCTTTTGGCAAAGCCAAAGG
>P_2681
GAACAACGGCCCCGGCTACCCTCTTTGGGGGTAGCCGGCAA
>P_2682
GGGGCTTTGAGAGGCGCCCCCAGAGGGGGCGTTGCCGGCTA
>P_2683
CATGGCGATCTTCATGGAAGCCTCACTGGCCTTTCTGGGTC
>P_2684
CCCCCATGCGCATAAAAAAGCGGTCGTACCATCCACCGTAC
>P_2685
GCTGCTCCTGCTGGTATTCGCCCTGCACCTGAAATGGCTGC
>P_2686
ATAGCTCACCCCGATGAGAGCCAGGGCGGCCAGCAGGTATG
>P_2687
AGTGGACTGTCTTCGAAACGCGCGTTATTGAAATTGGAGCC
>P_2688
GCGCGTTATTGAAATTGGAGCCGCCCCGGCCCGGCAGGATC
>P_2689
ACCGCGACCTGATCTCCACCCTCACCTTCGATCCGTCCGAT
>P_2690
TCGGAAGATTTATCTCTACCCTCTTCTTCCTCGCCTTCGTC
>P_2691
CCAGTAAGCTCCTGAAATTCCAAGAAGATGATCCGGTTCGC
>P_2692
GGTCAAAGTTGAAGGACCCGCCGTGCAGGCAGTTCAAGTTC
>P_2693
AAATTTTGTACGACCGACAGCCCAGTAGGCAGGCACTGCCG
>P_2694
ATATATCGACCGGCTTGATGCGTGTATATGGAGGCTTGCGG
>P_2695
CGAAATCAAAATGGCCATCCCCTTGCTCGAGGCGATCAGCA
>P_2696
AATAAAGTCGACAGTTAAAGCTTGTACTTGGCTCGACAAAA
>P_2697
AAATTTTCCTGAACAAAATTCAGTTTTTGATATTTTTATTA
>P_2698
CCAATCCATACCAGCAATTACATTGCCGTGGTGGCCGATAA
>P_2699
TCCTGGAACATGGCCAGCAGCGTCGACCCGCAGCGGCAGTT
>P_2700
TTTCTTGCCCGCTGATTACCCTCCATCCCCAAAGCCAAAGC
>P_2701
AAGTAGCCTTCTTTATGGCGCGGCTTGTATCCAAGGTTGGG
>P_2702
TTCTGCGTATGGGCGACACCCTTCAGTGGTTTAAGTACATT
>P_2703
CCAACCAGATCGATGGGGCGCAGCAGAAAGGTCGGCGGAAC
>P_2704
TTTTCTCCGCCCTGATGAAACGGGAATTCGAGCTGACCCTG
>P_2705
CGTCTGGCCTGCTTCGATTCCGTGTGCGATAATCATTTTTT
>P_2706
TCAAGAAGCTCGACTATGCGCAGTGATTGTCGGTTGTGCTC
>P_2707
AGGATCTGGTGGAATATACCCTCGCAAAACTTTCCGAACTG
>P_2708
AATATGTGTCGGACCGTCGGCGCTGATTATGCATTTATCGG
>P_2709
ATCAAGTTGCAAAGAGGATGCCCCAGAGGGGAAAGCTCACG
>P_2710
TGCCTTTCGATTTAAAGACCCTTCTTCCCTGAGTCGATTTC
>P_2711
GAAGCCACAAGAAGGCGACCCTCGGCAGCCCCCAACGCACA
>P_2712
ATCTATCCCCAAAGCCCGCGCGATCGTCTTGAATCGATCAA
>P_2713
TCGATTTATGGCTCAATACTCCCAAACGGCCTCTGGAAGCA
>P_2714
AATCGACGCCCGGAATCAGGCGGTACGCCACATCCATGTTG
>P_2715
ACATCCATGTTGTAATTCTGCAGAAAGACGACCTCAATTTT
>P_2716
TGGCTTTATCGCGTGAAAAGCCCGGCGGGCGGGGTTGTTCC
>P_2717
TAAACCTTTTTAACTTCCCACAGTTCCGGTTGTTTTTCAAG
>P_2718
AATCAGGTTGGAGTTATTCGCCCCATCGGCATCAATGCCGA
>P_2719
TTCCTGTATTTGTGCAGCGGCGGCCGTTCGACATTTTTTCT
>P_2720
GGTTTCTTTCAGGGTCGCAGCGGTTTCTTTCTGATGACGTA
>P_2721
GAGTTCGGGAAATGCACCAGCCGCTGAGGCTGTCGTCCAGC
>P_2722
CCGTAACCCGCACATGAAAGCGGCTGCGGCTTTCTGGCTGA
>P_2723
GGGTGATGGTTGCGGCGACGCCGTAAGTCGGGTCTTCGGTA
>P_2724
AAGAATTTCCGGCCCAGACCCTCAGTGATCCGCGCCTGACT
>P_2725
TCAAGATTCACCTCCAATCGCTGCTCCGGGATATCTTTCGG
>P_2726
TGCTGGACAGTCTGATGACCCTCTATCGCTACGAAATGGAT
>P_2727
GCCGGATTTGATGAACTGCCCATCGGTGGCAATTTTCATGG
>P_2728
TCAGAGGTGGCCTCCATCGGCGGCTTCGTCAAGCAGTACCA
>P_2729
GGCATATAGAGCAGGTCACCCTCGTAGAGGGGCGGCATGAA
>P_2730
CGGCACGCATGTGCCCATCGCCCAGGTGGCGGATATCGAGA
>P_2731
TGCCATCAAAAGCGAAAACGCGCGCCCCACCGCCTGGGTGT
>P_2732
AGTTGGAAGCCTCAACAACCCTCAACAAAGGAGAACAGAAA
>P_2733
ATATCGGCGCCGAAATGACCCTCCATCCCCATCATTTTGAT
>P_2734
CTGGGCTTGAATGCGCAACCCTTCGCGAAACTCCAGAAGGT
>P_2735
AAGCAGGTCACGGATTTCGGCCCGGCCGGCCTGCAGAAAAA
>P_2736
GCCGAAGCCGCCTACATCCGCAGCCGCGAAAACCTCGAAGT
>P_2737
GGAGCTTACGCATGATTCACCCTTCGATCCGGTCGATGAGA
>P_2738
TGGTGGGTGTGGTCCGGTCGCAGGAAAACCAGGGCAACGGC
>P_2739
GAAAAGTCCCAGGGTCATCACGTTGATGGGCAGAGTCAGGA
>P_2740
AATTATCTGAAATATTGATGCGATCGCGACGAAACTGCCGG
>P_2741
AGCTCCTTCCCAAAGAAAATCCGAGGCTGTCTGACGCCCGA
>P_2742
TCGATGATCCCCAAAACCCGCCATCGTGGCACCACTCATCC
>P_2743
ATTCACAGGGATACCCGAAACAGTAACGCCGAAATGCAGAT
>P_2744
CGATGTAAACCCCGCGGCTGCCGAAACGCGAAACCGGCTTG
>P_2745
CGTATGCCTGACCCCCAACCCTTTCACTTATGCCCTGCTGG
>P_2746
AAACGGTTGAGTTCGTCGCGCAGTTCACCGTGAACCGTTCG
>P_2747
TTCTTCCAGCTTGCGTGTTTCGCGGACGATGGATTCAATGA
>P_2748
ATTCCGGAGCAGGATAATCGCAGGCATTTCATTGAATCCAT
>P_2749
TCCAAGAGAGCGGGCGAACCCTCCGATGATCGTCAGGGGGT
>P_2750
TTGCTTGCCCAACTCAGACCCTTAAAGTAACATTTGAAGTA
>P_2751
ATCCATTCTCAAGAAAAATACGAGAAATTTAATGATGAGGT
>P_2752
GGTGATGGAACGGCCCGACGCTGTGGTATAGCTGTCTTCCA
>P_2753
GAATTCCTGGTCACGAAAAACGGTCAGCCCCTCTTTCAGGC
>P_2754
GCGGGACACCCTGGAGAACCCTCACCTTGACCGGGCCTTCA
>P_2755
AATTTTTATCGAGCTGTGTGCCAACCAGGCGCAGCTGGCTC
>P_2756
ATATTCGATCTAAGCTATTGCCAGGCAGGCATTATTCTATT
>P_2757
AGTGGGTTCGCGGAGCCGACCCTCGCAGCCTGGCGGCCGGG
>P_2758
AATTGCTTTCGGTCAGTCAGCCTCAAAGGCGGGCACTTGGT
>P_2759
GTTCGTTGGCGAACAGCTTGCCGGTCCGGCCGAAACCGACG
>P_2760
GGCCCCGACTGCTTTCGCTGCCCCTACGGCCTGCATCGCGA
>P_2761
TTGAAACCGGGGTGGAAAATCCCGCAGAAGAAGGCCTCGAT
>P_2762
TCACCACAATCTTGAAACGGCGCGCTCTTTTTTTCCGCAGA
>P_2763
CATGATGAGAGGATTGAGCGCAGAAGCGGCAATTCTCGCGG
>P_2764
TGACGATACACGCGATTTCGCCGCAAGTTCCTGAATCGTCA
>P_2765
CCCCTTCCCCGCTGCTGCACCCTTCGTCGAGAGTGTCGCAG
>P_2766
CCGAAAAGACGCGATAAAACCATGAGAAATGAATTCCGTTG
>P_2767
AGGAGCGACTTGAAGAAGCGCTCGAATTTGGTCGTCGGGCC
>P_2768
GATTTTTCGGGTAGGCGAAGCCTATCTGGCCAAGGGGTGGA
>P_2769
ATGTATAGTTTTTTTGACAGCGGTTTTAGGTGGTTAGCAGC
>P_2770
TGCTTGTTGACGCGCTCGCGCAGTTCTTTGCCGACCTTGAA
>P_2771
TTTTGTGTCAACATTCTGCGCTGCAGGGAGAAAATGTCATG
>P_2772
GAAGTTTTTATTGAAAAAAGCGCCCGGGTTATCGGTGATGT
>P_2773
ATTTTAATGGCCTTTTGACGCGGCCAGGATTCCCAAGTATC
>P_2774
CAAGACGCATTCCCTCAACCCTCTGACCCCAATGAGCGTAC
>P_2775
TTGATTTCGACCAGTGGACCCTCTCAGATGAAGGGAAAAAA
>P_2776
CAGTATCGCAGCATTCCACCCTCTGAAGTGCTTGAGATCCT
>P_2777
CTTTTACCTCATTCCTTACCCTTACGTTGGCTTCTACTATC
>P_2778
CTTTTTATCTTCGGCATGCGCACGATGTCGGAGGGCCTGCA
>P_2779
ATTCATCACCCCAGGGGATGCCGATCTGGTCATTCAGACCC
>P_2780
TGGGGATAAGCCCTATATCGCCCGCCATATCGCAAACACGC
>P_2781
TGGGCGGCGTATTGAGAACCCTCATGTCGATGAATTTCGGG
>P_2782
GGCAATGAGGCCATCGCTCGCGGGGCCTACGAAGCCGGCGT
>P_2783
TCGTTATCCCTCGATCGACGCGTCCTGGGCACCCAATGAAA
>P_2784
AGTGTCGAAGCGCTCACTCGCCTCAAAGGCAAGGCGGGTAA
>P_2785
GGCAATCCCAGAGGTGATGACACCGACCTTGTCGCTCCCCT
>P_2786
ACCCGTCTGATTTCCGAACCCTGCATCTGCGGGCGGACACA
>P_2787
CGTCGGGATTATGTTGGATTCGGTCAGAAATGTCAAGCAAA
>P_2788
CGATACGCCAGGGTCAATGGCATCAACTTCTTGATCAAACC
>P_2789
CGTACTGGTCAATCAAAACCCTCAAGGTCGATACGCCAGGG
>P_2790
ACGCGTTACAGCACACCACCCTCCTTTTCGTTGGAAATAAC
>P_2791
GTGGTAAAGGATGTAATCGGCCCGCTTGGCCTTGCCGCGGG
>P_2792
GTGCCGCGGCCGATAATCTGCTTGAAGATGGTCATCGACTG
>P_2793
TGATAGTGAAATAGAATTTGCCGTAATCCTCATTGATGCGG
>P_2794
TCGAGGACGGAAGGCACACCCTTCTCTTGCAGCAGCAGGGA
>P_2795
ACTACATGAAGAGCGGCACCCTCATCCGGCAGGTGGTCAAC
>P_2796
CGGCAACTACGTGAAGGCTACCGAGGACGAGCAGCTTCTAC
>P_2797
CTTCTACAGAAGTCGATTTCCGGCGTCGAGAAAAAGGCGCT
>P_2798
ACCTCGCTCATGCCGAATCGCGCTCCTGAACGGGGTCTCGC
>P_2799
GGGGCACCTTAGACAAGACCCTCAAGAGTTTGTCACGGAAA
>P_2800
AAAAGAAGGCGTGATGACAGCCTTCAAGGCGGGCGAAATCC
>P_2801
CACGAACCCTGTCTCTGACCCTCTACGGCGACCTTTCCGTT
>P_2802
TTTCTGGGGCTCGAAAATCGCGTTGAGGTCCCGCTGCAATT
>P_2803
CAATTCAAGGGCAAGGGCCACCGTCTGGCGCTTGATCTCTT
>P_2804
GCAGAGCGCAGGCTGAATCGCCGGAATGGATGCCTGCTTCC
>P_2805
TTTTCCAACGCCACTGCCAGCTTCAGAGGCGTCTGGCCGCC
>P_2806
CGACTACTCCGGTACCCAGGCCTGCAAGGCGCTGAAAGAAG
>P_2807
CCCTTGGCATGAACCTTCCGCCCCTTCGGCGGCACCAGGCG
>P_2808
TCGTAACCGCGCACCGCTTCCTCGGTCAGCGTGAAATGATG
>P_2809
GAGGAATCATGGTGCCGGGGCCGGCCAGGCGAACCTCAGCG
>P_2810
ATATGCAGCGGGGGAAATTGCACAGATTATCTTGACGACCA
>P_2811
CCCGCTGCCGATCCCAAGAGCGTTAAGGAAGAAATTGAGGA
>P_2812
GGGCGATAATCGAAAAATTGCGGATATGACTTCTTTTCATG
>P_2813
CCAGAACGTCCCCGAAATCGCCGTTTCTGGATTTGACAGAG
>P_2814
TGCGGCATCGGGGAACGCTGCCGCGAAGGCGAAGAACTCTA
>P_2815
TCTCCCGGTAGAGTTCTTCGCCTTCGCGGCAGCGTTCCCCG
>P_2816
ACTCTGGCCCTGGCAGTGCGCCTGTTCGGCAACATCATGAG
>P_2817
TGGCCCCGCTCATGATGTTGCCGAACAGGCGCACTGCCAGG
>P_2818
TCGCGAAAGCGCAGTGGACCCTTGCTGTCGCGGACCCGGCC
>P_2819
ACGACCAGCACGTCCTCGCCCTGCTCCATGAAATATTCCGC
>P_2820
CTTGTCATCCGGAACGGAGTCGAAAATTCCCTCGTTGACGG
>P_2821
TATCACAAGATCGGCGATCGCCTCGGAGGCTGTCTGTCGCA
>P_2822
AGTGATTGGACATGCAGACCCTTCAGGACATGGAACGCAAG
>P_2823
ATCCGGAACAGGAGAAGCTGCGAGAAGCCCTCTGCACCCTG
>P_2824
GCCGGCCGGACCATTGAAAACGAAGACCTGGTCAACCTGCC
>P_2825
GATGCCCCATGTGGACGAAGCGGCGTTGATCGAGAAAGGTG
>P_2826
AAAGCCTGTGCCTGAGATTGCGCTACCGGGGCCAATCCCTC
>P_2827
TTGGGGCTTGGGGCGTGAGGCGTGAGGCGAGAGGAGTGAGG
>P_2828
ATCCAAATACAGTAAATTTCCAGTAGACTTGAAAGGAGCTT
>P_2829
CTGCAGAAGATGAAAAAATTCGAGAACTGGAAGGATTCGGT
>P_2830
ACTGCAAACCACATCCGATGCCGGAACATGGGGTTCAAGAA
>P_2831
GGGCTGGGGTGCAGAATGCGCCCGATCCGCAGATCCTTCCC
>P_2832
GCACGAGCGCGAGGAAACCACCGTCTTAGCCCAACGCGTCG
>P_2833
CTGCTGCCGCCCACCGCACCCTTTTTCCAGCAGGAAGATCT
>P_2834
GGCGCGAGCCGAAGGGCACCCTCCGCCCTGCCCCGCCGGGG
>P_2835
GCACCCTCCGCCCTGCCCCGCCGGGGAGGCTTTCTCCGCTA
>P_2836
CCGATTGATCTTTCACCGCGCTGCCTCCCTTTTTATGAAGG
>P_2837
TGATTTTTCTCCTCACCCCTCACTTCTCATGTTTTTTGACC
>P_2838
TGCAGAATCCGCTCCTTACCCTCGGACGACAGCTTGTAGAC
>P_2839
CTGTTTTCACGTTTGTGCGGCAGCAGCTCGATCGGCCATGT
>P_2840
CTTTACGCGCTTCAGCATCGCGGCCAGGAAAGCTGCGGCAT
>P_2841
TATTCTTACATCTCCTCCAGCGGGGCCTGCCAGGCCGCCTT
>P_2842
TCGGCGGGATCGAAATCTTGCGGTCGCCGATCATGTAATCA
>P_2843
CGGCCGATTATAACGCCACCCTCAAACAGATGTTGGGGCGC
>P_2844
CAAGATTGAGGGCCAGCATGCCTTCACGGCTGATGCGCATC
>P_2845
GAAGCCCTGATGCGCATCAGCCGTGAAGGCATGCTGGCCCT
>P_2846
TCCCACCAGGTACTGCAGCGCCTCTTTGGCGGTGCGGCCGG
>P_2847
GGGAAGAGGGCAAGGATTTTCAGGAAGAGTTGTTGGCGGAT
>P_2848
CAGTATGGTGCAGCGCAATGCCATGAAGGTGTGGGAAGAGG
>P_2849
TGTATTTGGGGTTGGCCTTGCCCTTGGGGCGACCAAGATGG
>P_2850
CAACCCCAAATACAGTTTGGCCCCGGTGGCGCCACATCTTT
>P_2851
CAGGCGTGAAAGATGTGGCGCCACCGGGGCCAAACTGTATT
>P_2852
TTTGTTGCGATTCTCGGCGGCGCCAAGGTCAGCGACAAGAT
>P_2853
AGGATTCGAACTCAAAAACGCCCATGGGGCCGTTCCAGACT
>P_2854
TCTTCTGCATCGGCGAGACCCTTGAAGAACGCGACAGCGAA
>P_2855
CAGGCATGACGCTGCTGGAGCCCGGCTGGCCGGAAAAGTAG
>P_2856
GCTGAATACTAAAAAACCCGCCTGTTTGGCGGGTTCTTTAG
>P_2857
CCACGGGCAACGAGAATTGGCAGGAAGGCCGCGATATGGCT
>P_2858
GATGCACAAGGAGGCAATCTCATGAAAATTCTTAGCATCAT
>P_2859
TGAGCCAACATCACAAAATGCGTGTTGGGCGCGGCGAGCAT
>P_2860
GATTCACGCCCACTGGCTTGCCACCAGGGCGCGCGAGGCCG
>P_2861
TTCGACATGGCCTGCCGACGCGTCAACCGTATCGAGCGAAG
>P_2862
CTGTAGTATACGATCAATACCTTGTACATGTTTTGTTCCTC
>P_2863
TATTTTGTCTTCTTTGAAAGCATAGTCTATTAAATAGATCG
>P_2864
GATCTATTTAATAGACTATGCTTTCAAAGAAGACAAAATAC
>P_2865
TCTCCTGCAGCTGAAAAATGCAGGAATTCTTGGGAGCCGGA
>P_2866
ATATTCTTGATCATACGACCCTCAAGGAGGTCGTCGCACGA
>P_2867
ATCTTCTGCCTGGCTTTAACCGGCAAGAACCTATTTCGATA
>P_2868
CCTTAAGCAATGTGGCATCGCCCCTGTGGCGGTGATGCGGT
>P_2869
ATTACCGAAATTTGACCACCCTCGGCATCCCTTCGCTACTC
>P_2870
GGACGGGCAGGGGGCCAGCGCCGAACGGGCGTTGAAACGAC
>P_2871
GATCCGGATGATCTAGAACCCTTTGCGTTACAAGGATTGAA
>P_2872
GCCTCACGCAGATTTTGTGGCCCGAAAGGCCGAGTCATCAG
>P_2873
GAGCCCTGGGACCAGGATTACGTCGACATGGAGGTGCCGGG
>P_2874
CCGGTAAAGGCCATCGTTGGCTGCAACACCATGCCGACGAG
>P_2875
GCCGTTGATCTACTCGAAACCCTCAAGGCGGAAAAACTGCG
>P_2876
AAATGCGGCAATTCTCGCCGCCAAGGAGGCGGCGAACGAAA
>P_2877
CGCTCGTGACATCACCCGCGCCCGTAAGGCCGCCGACGAAG
>P_2878
GCCCAGCGCAGCGATGAAATCCGGTAGGGGCGAAAAATTTT
>P_2879
ATACGCAGAAAAACAAAACCCTTCCACCAACCGGACGCGGT
>P_2880
TGTCCGGGTTTCCGCCGCTGCCCGTCAGGCGCAGTTCAGGG
>P_2881
ACATCCCCGTGGGATGAGCGCCGTAGGGACACTCAACGATG
>P_2882
GTCCCGGAGGAATTTCTGCGCCGCAACGCGGATCAGAACAC
>P_2883
CTCAGTTGCAAAGAGTTTTGCCATGGAGGCCTCCTTGGCAA
>P_2884
GATCCCGATACGCCCCCCCGCCAGTTCGGCAACGGCAATCC
>P_2885
TCCGTTTTTATGTCCACACCCTTTTGTGAATGCCAGGCTGA
>P_2886
CTCCCCTCCCATCACCTTGGCTAGTTCGGCAATCACGGGTA
>P_2887
ATTGTACTCCCCGCAACCAGCCGCCTCGGCCAGGTAAACCG
>P_2888
TCAGTTGGGAGCGGAAAAAGCTGCCATCCTGATCGGTGATG
>P_2889
GTTGTTTCGAGGAGTTGACCCTCACGATATTCACACACCAG
>P_2890
CAGGAGACTGCGAAGAGACCCTCAGGGTCAGGGATCTCGCT
>P_2891
TCTCGCGATCGCGGCCTTCGCCCTTATGGCCTGGGGGGTGT
>P_2892
TTTACGCTTCTCCACAAAGGCGCCCATCCCCTCCTTTTGGT
>P_2893
GTTCAAGCCGTTGGCGATCGCGTTTTTGGCCGAGGCAATGG
>P_2894
ATGAAAGCTCACAATATTCCCATAGACAAGGTCAACGTCAA
>P_2895
GATTTTGACCGCCTGCCCTGCCTCAAGCCTGTTTTTCGCAA
>P_2896
CGGGCTTTTTCCAGAAAATACGGTGCCAACGACATGCTCTC
>P_2897
GTTGAGGCAAAACGAACACCCTTCGGGTCAATGGGGGGAAC
>P_2898
ATATCTCGCCGTTCAACCGGCAGCTGCGTTCCGTCAAGTCT
>P_2899
ACTACAGTCACGTATTCGCGCCATGCAGGCCCTGTTGAAGG
>P_2900
GGGTTTGATCTGTGCGCACCCTCCACGAGCGTATCCATGAC
>P_2901
GCGTTTGACAGCGTGACGCTCTACGGTGCCGATCCGGATTA
>P_2902
GGGAGCAGGTCCGCCGCACCCTTTAACTGATACAGGGATCG
>P_2903
ATTCAACCACCTCCAAAATGCGATAATTAACGACCGGCTGT
>P_2904
ATTTGCATTGACGGACAAATCCGTCGCATACAATATCTTCT
>P_2905
AAAAAATCGCCGATGAATTTCGCGACCTGGCGGTCAAAGCG
>P_2906
GCGTCGGAATGGATGCCACCCTTGTCGATCCGGTCAAACGT
>P_2907
TTTTGAACAGGTCGCGCAGGCCGTAAAATGATTTGACGTAC
>P_2908
CCTGGTGGAAACGGTCAAAGCCTACGCGGCGCACGAACGCG
>P_2909
GAGGGTCTCGCGTTCGTGCGCCGCGTAGGCTTTGACCGTTT
>P_2910
CTGCCCGGTTCAGGCGCAGGCCTTTCGGGCGGCGCCGTTCC
>P_2911
GAAATAAGGCGTGTTCTGCGCCCCGGCGGCCTGGCCCTGTA
>P_2912
CTCTTCTCCAAAAAAAGCCGCCTCTTTGGCGAAAATTCCAT
>P_2913
GCACTGGGATGGAATTTTCGCCAAAGAGGCGGCTTTTTTTG
>P_2914
TAAAAACCGACCAGAAAACGCACTGGGATGGAATTTTCGCC
>P_2915
ACCGTCGATAGAAAACCACCCTCATCATCAATGCATCGCGC
>P_2916
GGCAGTTTGCTGGCAATTCCCTCCTGGAAGTGGCGGGCGGT
>P_2917
TCCCGGTTTCGGCCCCCAGGCCATCAAGGCTTCCAACGGCA
>P_2918
ACCCCGCGTCAGGCAACTTTCGCTAATGGAGAGCCGGTGTG
>P_2919
GTGACTGGTGAACTCGTGCGCCAGATCGGCAATTTCCTCAG
>P_2920
CATCCCCGCTGAGGAAATTGCCGATCTGGCGCACGAGTTCA
>P_2921
ATTGAGGAAGTTGTCAACGGCGGAAACCTTTTCGGCGAGGG
>P_2922
ATCTATGGCAATGCTCCCGCCCCCGAGGCCCGCATCAATGA
>P_2923
CGGTAATTTTGAGAAATTTCCGTCGACTCTGTTTCATGACT
>P_2924
GCGGCTTGAAAATGCCTTTGCCGGGCTGGCGGAAGCCATCG
>P_2925
TACCGCATCCGCATTGGCAGCCGTGACGAGGTCGGTTTTCT
>P_2926
ACCCCCGAAGGGTTGTCCCGCCTGCAGGGCTACAGCTTCCC
>P_2927
GCACCGGCCCAAACCTCAGGCGGCAAGCCCCTCGCCATGGA
>P_2928
GTCAATTCAATCTACAGTCTCAGGAATTTATCATGTTCGCT
>P_2929
CCCAGTAAATCCTTGGCACCCTCAGTGAGAATACTGGTGAC
>P_2930
GGCGTGCTTGAGATCGACAGCGTCAATGTCGTTATTCATGG
>P_2931
ATTGGCAATCTCCGGGAACCCTCGCCCCTCGGTGGGGATGC
>P_2932
AACAAATCTTGCAGCAGGTGCCAAGCTGGCCGTAACTGCAC
>P_2933
CATAGATACACGTGGAAAAGCAGGAACTTGTGAAATGCCTC
>P_2934
CGTTCTTTGATAATCTGCGTCAGCTCATCTAAAATCGGCTT
>P_2935
AACACCTATTCCGTCGAAAGCCGCCTGATCGGCGAGAGCCT
>P_2936
AGGACCTCCTCGTTAAAAATCGGTTGAGGAGGCCAGCGTAG
>P_2937
GTCTTTTTTCATTGTGCCGGCCCCTGTGGCCCTCGTTTTAC
>P_2938
ACGAGGTCAAAGAAATTTTGCGTTACGGCGGAAAAATCCAT
>P_2939
GCTGCCGGGGATGTGAAAACCAGTGCAGGGTTTTGAAGCTG
>P_2940
TTCACCATAGCCGGTGGCCGCCGTTCTGGTGATCCGCGGGG
>P_2941
CGGAAAAATACCATGCCACCCTCTTTATCCAGGATAACCGC
>P_2942
ACCTCCGGCAGATCGAGAAGCGGCCTTGCCGTGTTGACGAA
>P_2943
AAGCGTTCCGCGACCTGACCCTCCTTTTGATTCTGGGAATA
>P_2944
CGATCACTTCTCCTTTGACCCTCAGAGAACGCAGACGATCA
>P_2945
ATTGCAGGCACTAGCTGAGGCAGGAATAGAAATCAGGTACG
>P_2946
CAAAAACGTAATAGGTGCCGCTGCCGGGGAGGCGTTGCAAG
>P_2947
TCAGAAGCGGCCTTTAAAAGCGCCAAGGAAGCGGTGTTCTA
>P_2948
ATTCGCTGATGAAATCAGCGCCGTCGGCACCTTTAAAGCCC
>P_2949
TGAGAGTGCACTGAAGACAGCCAGGGAGGCTTACCGCCTGG
>P_2950
AATACCTGCCTACCATTGCCCTGGAAGGGCGTTACGAATAT
>P_2951
TGATGGCCGAATGAAAAAAGCCTTAAGGATAACAGCTCGCA
>P_2952
GGTGATCCGGTTGGTAGAAGCGTTGCCGAAAAACCAGACCG
>P_2953
CCGCTCCCGCAAGTAATCCGCAGTCCGCAATCCGAAATCAT
>P_2954
GAGATCGAGACCGTAAAACGCACCCGGGAGCAGATCGCTTG
>P_2955
AGGTCTGCCGGGTGATGATGCCCCAGCGGCCCATCTTGCCC
>P_2956
CTGGCCCCGAACGAGATCAGCCTGAGCGGCGAGACCCGCAT
>P_2957
TCCTTGAATGCTGTGGTATGCCATGGCGGCCTCCTTAGAGA
>P_2958
AACCCGATTCTCTAAGGAGGCCGCCATGGCATACCACAGCA
>P_2959
CTGGAACGGGCATTGAGACGCAGAGCCGAGCGGAAGGTCTC
>P_2960
GTTCGATGGCCGGAATGGTGCCCTTGCGGCGATAGATTTCG
>P_2961
GAGGCGGTCGAAATCTATCGCCGCAAGGGCACCATTCCGGC
>P_2962
GCCGCCTCGGAGGCGATGCGCGGCCAGGCCCAAGCCTATCT
>P_2963
GTCGAGACCAAGACGGTCGGCGTCGACCCGCGCAAGAAGGA
>P_2964
ACCAGACGCCGCTTCTGACCCTCGAATATTTTACCGACACC
>P_2965
GGACCGATCCACATATTCCTCGAGGACGATGTCCACCTCGG
>P_2966
CTTCGCTATCGGAGTCGGCGCGGTTGTCTTGGGCCGCTCGA
>P_2967
CCGGTGCCGAGGGGCAAACCCTCTGGCAAAGGCTTTCCAGC
>P_2968
CGTCCGCACCCTGATGAGTGCCTACGCGGCGCTGGCCAGCG
>P_2969
CTGGTGGGTTCGCTCAGCGGCGGCGTCGGGCAGATGTCGGC
>P_2970
GCTGATGGCCACGAACCCGGCCTTGATGGCGGGAAGCATGA
>P_2971
ATGTCGGCGGGCATGGAGAGCCTCGAAGGCAATATCCAGTC
>P_2972
GAGAAGCTCACCATCTGCTTCCAATACTGGACCTAAACCGG
>P_2973
TCAAGTTCGAGGACATCACCCTCGAGAAAGGCACCCTGCAG
>P_2974
TGAAAGCTATCTGGCCTACGCCGCACGGGCGTTTTTCGACA
>P_2975
CAGGTTTCTGATCTCGATCACGGTAGTTCTCCTTTACGGTT
>P_2976
TACATGGATACCGAGAAACGCCGCACGGTGATCGACGCGCT
>P_2977
AGGAGGCCAATCCGGAGACCCTCAAGGGCTACATGGATACC
>P_2978
CAGCGGGGTTTCCGTCGATGCCTTGGCGGCGGGCTTGCCGC
>P_2979
ATTCCGCACTGGCTGATTTCCTACCGCGATCACGCCTATCC
>P_2980
CCGATTTTCAAGCCAAATCTCGGCAACTTCCAGGAAATTTC
>P_2981
CTCGCCTGCGATGTGTCCGGCAAGAGAGGCGACGAAGGTCT
>P_2982
TGGCCGCCGCGAGTTCCTTGCCCATCAGGCCGCTGTGGTCC
>P_2983
TTTATCTTCAACGACCTCGACCCCAGCGACGCGGTCGATTT
>P_2984
TACCACCTGGGAAGAACGCGCCCGTAAGGCCTGGGAATACT
>P_2985
GCCGGTGAACACGGAAAACCCTCCTATGGGGCCTTCAATGT
>P_2986
TCAAGGCGTACCGAGAAAAGCAGGAGAACATCGCCCGGCTG
>P_2987
CGAATGCACCGTGCATCAAGCCGCCGAGGCTTTCATCGGCT
>P_2988
CCGCAGGTAGCCGATGAAAGCCTCGGCGGCTTGATGCACGG
>P_2989
TGCGGTTCGGCTTATGCACACACATGCCAAGCGGATATCGA
>P_2990
ACCTCCGGCCGCAAGAAACGCGGAAAGAATTGCGGATAACA
>P_2991
GGGCCTTTCGGCTCCTCACCCTCGCGGGCGATCTTGGTGGT
>P_2992
GCCGATTTAGCCTCCAAACGCGCTCCCGCCGGTTCAGGGGT
>P_2993
CAGAAAGGTCTGGATTTACCCTCAACACGCAGCCGGACGCC
>P_2994
TTGCACTGCCGAAAGGTACCCTTGGGACTTTCGGCAATGCC
>P_2995
CGGAGACCGCCGGACGGACCCTCTTCAGGAGTTCGTCCAAC
>P_2996
GGCGCTTTCCGTCCCACCAGCCAGGACGGCCTGACGCCATT
>P_2997
CGACAGCGGCGGCAAGCCCGCCTTCTTGGCGAGATAGTCCC
>P_2998
CCACCTGGCAACGCTTGGCGCAGTTTTGGATGCCCCAATGG
>P_2999
GTCCTGAAGGTCGGGCGAACCCTTTTCCATCTCCACGGGCA
>P_3000
CACGTCCACCATCGAAAACTCGTCGACCACCAAGACGTCGG
>P_3001
GACGGCAAGGGTTTCTCGCGCAGCAAGGAGAATCCCATCGA
>P_3002
AGAAACCCTTGCCGTCATAGCCGAGCAGGCGGTGAATGGTG
>P_3003
TGGGCCACCCATCCCAAATACGGCCGTCAGTTCAAGGTCGA
>P_3004
GCCCACGACCCGAGCAGGACCACAGGCTGATTTTCCCGGGC
>P_3005
TACGAAAACCAATCCAGCAGCAACCTCGACCTGGCGCAGTT
>P_3006
TAGCGGGGCGTTTTCCCCAGCCTTGTCGGCAATCATCTTTT
>P_3007
CGCCACCTACGTTTACAGTGCCGATCAGGCCATCCCACGAG
>P_3008
CGATGATTTGGCAAATGACCCTCAGCGTGTTTGCTTGTGGG
>P_3009
ACCGAGACGAAGCTGACACCCTTCTCGTTGAAGAGGTCGAT
>P_3010
CAATTCGATGAAAAAATCGTCTGGAACTATTTTTGACGCCC
>P_3011
ATGTGAAACAGGCGCAAACCCTTTAGAAACAAGGGGAAAAA
>P_3012
TCACGTCTTCAGTTTCATCGCCCGCGTGGCTCTGAAGACGT
>P_3013
AAGGCCTACCATGATTACTTCATCGACGAAGTTTATGAAGC
>P_3014
GCCTCCGGCAATTGCCTACCCTCCGAAGGCAATAAAATGCG
>P_3015
AATTAGCACAGCGGGTCACCCTCGTCAAGAATGGCGTCCAG
>P_3016
GCGCTTGAGGCCTTAAGTCGCGGAGCCGCCACGGCAACCCT
>P_3017
CGACCTGATTTTCCTGGACCCTCCCTATGACCGGGGCCTGG
>P_3018
CTGCGCCAGCGGCTCTCCTCCGGTTAAACTGAGGGAGTGGT
>P_3019
AAGAGGAAGAATAAAACTCTCAGCATTCAAGGATTTTGCAT
>P_3020
AGCGGGAAACGGGATTCGAACCCGCGACTTCAACCTTGGCA
>P_3021
GGCACACGCCACAAATCAAGCGGGAATAACTCAGTGGTAGA
>P_3022
GCCCTGGGCCAGATTCGTGGCCGAATCGGCCATCTCCCGTT
>P_3023
CGGGAATCCGTAAGCTCACGCTGCCATTCCATCAACTGGCG
>P_3024
ATTCTGGTCAAGCTGTCAGACCGAGTCCACAATATGCGGAC
>P_3025
ACGGTAGGAACATCCATGCGCAGCTGCGCCAGGATATAAGC
>P_3026
TTCCGGAATTGTTTGACCCGCCCGGCAGGCTGGTTGGCTGC
>P_3027
GACAATCTTCAACAGTAACCCTTGCCATGAAAAACTCCTTG
>P_3028
AACCCTTGCCATGAAAAACTCCTTGAACGACTTGAAATATG
>P_3029
GGTTGAACAGGGCGCTTTTGCCGAATGGGCCGAGGTTCACG
>P_3030
TGTTTCTTTCACGACTCGGGCCCAGCGGGCCGGTGAAGAAG
>P_3031
GTGAAAGAAACAGAGTGCCGCAGGTGCGGGAAAAAGTCAAC
>P_3032
AGTAGTCAGACAAAGAGTCGCCCGAAGGGAGGTCTTTTCAT
>P_3033
TGTTCATCAGCCAGGATTCGCAGGAAAAGCTAGCCGCCGCG
>P_3034
ATCGAGCAATTACGCAATGGCTACGATGCCACAGGTGAACT
>P_3035
GTCACCATTTTCACACCACCCTCCTTACCGATATATTTTTA
>P_3036
GATAAAATCAACGGCTGCCGCCAGGTCGGCGAAACGGGTGA
>P_3037
CAGGTCTTGTTGAAAAAATTCTTCAACAATACCGTGAGGGG
>P_3038
GGTGCTGTCGGTTCTTGGGGCCGGCCTGGCGTGCGGGTTTT
>P_3039
TTGACCAACGTCGTCAAACGCCCGACCTCGGAGCATGGCCG
>P_3040
CCGGACGAAGAAGACGGGCGCGTTCGACCCGATCAGGCCGG
>P_3041
AAATTTTCCTCGCCGCGATGCAGTCGTTTTCCTGAGAGCCT
>P_3042
TTGTAAAGCACTGCTTGATGCAGGAATCACATCGCCGGATC
>P_3043
TTCCTTTTCAGCCAAGGAACCCTTTACGCCATAGATGGCGA
>P_3044
AGGATTTCTATCAACTGACCCTTTTTCGTCGCGACCAAGAC
>P_3045
TGCTGGTCGAAGTAATTTTTCAGTGGTGAATTATGCTGCCA
>P_3046
ACCACCTTTTTCGGATATGGCGAAAACGGAAAAATTCATAA
>P_3047
GTTTTGTGTGAAGCAATCAGCGGCCGGGAAGTGGTGTACGC
>P_3048
AAATATCGATCAGGATAACCCTCTGACATTTCTGACTAGAT
>P_3049
TCGAGCCACAGCTTTATACCCTCTCCAAAAAGATTCAATGT
>P_3050
CTCAAGTTGTTTGAAAAATGCGGCGGGGTCTGCGATCCCAG
>P_3051
GAAGAAATCCATCCCCTACCCTTGCGCCGCTCTAAGCAGCT
>P_3052
TCGATACCGTTGGAGAAATGCTTAAACTCTATGCCTTGGCC
>P_3053
CATCCAGTTCGGTTTGCATTCCAAGGGAATTAAACTGCCGC
>P_3054
GACCCGCGGGGGGCGCAAAGCCTTCAAGGCGCTTATGGATC
>P_3055
CCACAGAAGGGTGCTGTGCGCATCGATGGACAGGATATTTG
>P_3056
CCATCGATGCGCACAGCACCCTTCTGTGGGTCATAGAAACG
>P_3057
AGGAACAGGGTTGCGAAATACTGTTCCGTGGTGAAGAACTG
>P_3058
AATGTGACCATCAACGAACCCTTTTTTCAAGGGCACTTCCC
>P_3059
CATTCTTAACCCCCACCACCCTCTCACCTTTGACCAGTTCC
>P_3060
CTGCGCGGCTTTAAATCGCGCCATGTCGGCCCCATGGATGG
>P_3061
CTACGCCGATCGCGGCTACGCCTATGTCAATGTTGCACCGC
>P_3062
CCCTCGTGGGAGGCAACCGGCGGAAAAATCAGTTTACACCC
>P_3063
ATGATCGTCGCGTTCAGCCGCCCTCGTGGGAGGCAACCGGC
>P_3064
TCAAAACCTACCATAATACCCTCAAGATGGATCTGTTCCTG
>P_3065
TTTCCACCTCGAGAAACCCGCGCTCGCGCATAAAATCACGA
>P_3066
CACTTTTCCGGCAGCGGGCGCAGGGATTTGGTCAGGAGGCG
>P_3067
GCGAAAAGTTAAACGAACTGCGTGAAGGGGGGCACAACCCA
>P_3068
GTCCAAGAGGCGTACATTAGCCCTGCCGGCAGATCAAGTCA
>P_3069
TTTATCCTTGACTTGATCTGCCGGCAGGGCTAATGTACGCC
>P_3070
AAACCATAGGCATAATCACCCTCGACGGTGAAGGTCGCGCC
>P_3071
GGAATGACTCGGACAAGGCGCAGGAAAAACTCCGTGAGCGC
>P_3072
AAAGATACCTCCAGAGTTCGCGGGCTTTTTCTTCGATGGCG
>P_3073
TCCTGATGATTCCTGCCACCCTTTCATCTCTCAAGTTCTGG
>P_3074
TGACGATGGGCTGATTGCCGCTACTGTCATCTTCCAACGTT
>P_3075
AAGCCCCAGGGGTGGTTTTGCAAAAAAGAATCCTTGGGGCT
>P_3076
CCCCTCTGTGCGGCGGAATGCCCAGCGGGCACAGTGCCGTG
>P_3077
TACCATCAAGGATGTGGCCGCCGGGGCGGTCCTGATGGCCA
>P_3078
CGAGACTGCCGCACGTGATGCCGCTGAGGCTGGACAACCCT
>P_3079
AAAGGATCGAGAAGCGGACCCTCCGAAAGGTGGCGCAGAAG
>P_3080
GAAGGGGCGAGCTTATCGTGCTTGTTTGCTGAATTCCCCGT
>P_3081
CATGGTAATACGCAGCGACCCTCGCCAACAGAGGATTGGCG
>P_3082
CGTCCCGGGAAGCCACATCACCGGGGCTGTAATAATCGGGG
>P_3083
TCAACGGCTTTCAGGACACCCTTGCCGAGATAGCGGCTTTT
>P_3084
CCACCAGGAGGTGGGCGATGCAAGAGAGGAAAGACCGAGAG
>P_3085
ACCTCCACGCCGGAATTTTCCAGCAGAGCCATCAGTTCAGG
>P_3086
TTGAGTCCTTCCGTACAACCCTTCCTCCTATCGATGATCCT
>P_3087
GCGACGGGTTCCTTAAAATTCCCGGTCAGCTTATCGCCCTG
>P_3088
TCCTCTGCCTGAAACCAGCGCTCGAACCAGGTTCGGTGATC
>P_3089
CAGGAAAGGGGGATTAATGGCGGCGTCAGCATATCGAGCGG
>P_3090
GACGCGCATGTCTCATTTTGCGCGCGTCTTGCAGGCGTTGG
>P_3091
TGAGACATGCGCGTCAAACCCTTTCCCCAGAAAACAACCCG
>P_3092
TGCCGATCTTTTTGAACCACCCTTAGCCACAGATCCAGTGG
>P_3093
CCGACCACACGGGCACGGCGCGGACGAGTCACCACCCCGCA
>P_3094
CGCAGTGTTTTTTTGATTGACTGGGCCGCATAGGCATGAGT
>P_3095
AAACCTCACATTGTGAATTGCGGCAAGAGTCGCCGATAGAA
>P_3096
ATGCGGCTCAGAAATTCACCCTTCAGGGCTTTCCCAGCAGT
>P_3097
TTTTGGGCAGCGCTATCACCCTTTGCTGGACCATGAAGGTT
>P_3098
ATCAAGGAACTCAAGGTCGTCATCGACGAAGTCGTCCCGGA
>P_3099
ACATGAACCGGCCTTACACCCTCGATTACATCGAGCATATG
>P_3100
GAGGTAAGCCGTATGGTATGCCACCAGGGCATAAGCAGCAG
>P_3101
ATGGCGCGCCCGACATCACGCAGCACCCCTTTAGCCGCCAT
>P_3102
GATCCGCAATGGTGAAAACGCGGTTTGAGGTTTGAAAACAG
>P_3103
GGTGAAGGACACGATAATTGCAAGGGTGGACAGGATGACTG
>P_3104
TGGGAGCCTGGCCCATCACCCTCGATCCCATTTTCTCCGGT
>P_3105
AACCGCTTTCTGACTGCACCCTCGTCGTGGAATTCGGGGTT
>P_3106
TTATGAATGAAATTTCGACCCTCTGTGAGCGTCTTGGAGTC
>P_3107
CAGACCCACATAGCCGGTTCCTACCACAGTCAAATTCATGT
>P_3108
TCCTTATCAGCGAGGTCACCCTCAACCAGATCGCCATGCAG
>P_3109
GGCCTGAGACAGAAAAACAGCCTCAAAGGCCAACTGCCCTG
>P_3110
ATCTTCGTCCCACAGTGACGCCAGGCCGGCAGCCCCGACAA
>P_3111
TTGGTACCCCATGCCCTATGCCGACCTGGCCCGCATCAGCA
>P_3112
TGTTGGATCGCGACAAAATTCGCGAAGGACTGACGTTTGAC
>P_3113
CTTGCCGCTTCCGTTTTGCGCATGAAAAGCCGCGAAGAGTT
>P_3114
CGCCGTAAACGCTGGTTGCCCCGCCGCGCAGGCCGACTTCC
>P_3115
ACCGTGCAGGAGGAAGTCGGCCTGCGCGGCGGGGCAACCAG
>P_3116
GAATCTCCTCAAAATCAGCGCACCCGCGAAAGATCACGCCC
>P_3117
AATATAGAAATCGTCCCCCGCCGACATGGCCATGATGTCGG
>P_3118
GAGCTGCACCACCATTTCCGCAATCGTGAGCTTGAATCGGC
>P_3119
CCGTCGAGACCGGGCATTTCCAGATCGGAAATGACCAGGTC
>P_3120
GATCTGATCCTGCTCAATACCTGTTCAGTGCGTGACAAGGC
>P_3121
ACATTTCTTTCAATTAAACCCTTATTTTGGATGAATGGCGG
>P_3122
GTGCGGAAAAGACCGCTAAGCCAATCCGGCTCCGCCCCCCC
>P_3123
ACTCGAGGGGGGGGCGGAGCCGGATTGGCTTAGCGGTCTTT
>P_3124
TCTGTGGGCACTGCACATCGCCCCAAACGGAAAAATTCAGA
>P_3125
GCGGTTTGATTGGAAAAACCCTCCAATATTAGTTGAATTTA
>P_3126
GGATACGCCCCCTTCAAAGGCGCGATCCAGGGGCGTAAAAA
>P_3127
GCTTTTTGATCCAAAAAATGCAGGAAAAACAGATATTTATG
>P_3128
CTTATCGCCCGCAGAAAACCCTTGTTGTGGGTCAGTTTCTT
>P_3129
TTTCTCTTAGAGCCATAACCCTCCTCCTTTCTGTTGTTCTT
>P_3130
GACTGTCACGTTGCCTAAAGCCGAAGAGGCCAAGCCGAAGA
>P_3131
CTTTTCCCCCTTCTTCAACCCTTTTATTGCAAATGCAGACA
>P_3132
CCCCCTTTTCAAAGAGGTGGCCGAAATGGCCATTTCCTCTG
>P_3133
AAGCACCCCCCGGTAGAACCCTTTCTCCAGGTAGATCCCGT
>P_3134
CTACCCCGGAATCGATCACCCTTTCTTTTAGATGCGGCTTG
>P_3135
ATCACCCTTTCTTTTAGATGCGGCTTGTGTTTTTGAGACGT
>P_3136
GGCAGCGGGGACAGAAAAAGCTGGAACGCTGCCCGACCACT
>P_3137
AAGCCCTGCCTGAAATAAAGCCTCACTGGCGTAAATATTGC
>P_3138
CCCCATCTTATCGGACGCACCCTTCGTCAGGCCACGGTGCG
>P_3139
GAAAACAGAAAGCCACCACGCCGTTCCAAGAGTTTGCTTGC
>P_3140
GTGATCGCTTTTCTCGAACCCTCCATCTGGAACATCATGAT
>P_3141
GCCTTTCTCCGTTTCCAGCGCAGGACGGACGCGGCAGCCGG
>P_3142
AGGCGCGCGCCCAGAAAATCCATCAACAGAAGAGCAAGCCA
>P_3143
GCGCTCTCTCTTAAAAATCTCGGTTATATTCACGATACGGT
>P_3144
GCGATAGATTTTGTAAAATTCGAGAAGTCCGGGTAAATCCG
>P_3145
AATGTACGGGGGGAGGGTCGCCAGCAGGGCGCCCTCCACCG
>P_3146
GGTGACGAAAATACCGACCGCCATGAAGGCAATGATTTTAA
>P_3147
AATGGGTCAGGGCATCAAAGCCGCTGAGGCCGAAAAGTTCG
>P_3148
CAGGAGCAGGCAGAGAAATTCGTCGACGCATACGGCTATAA
>P_3149
TTCATTGAACTTTTCCGAAGCCTTGCAGGCCAGATCGGCAT
>P_3150
TCATAATAATCGCCACCGACCTGCCGCGCCGGCACGCACAT
>P_3151
TTGATCCTGGGCGTCAAACCCTCGGTTGAATTTATCGAAAT
>P_3152
CTGTCGAGGGCGCCACGACCCTTTTGATTTAAAAATCATTT
>P_3153
ACGACCAGAGTAAAAGCACCCTTTGCCATACCGCTTCAAGC
>P_3154
GAATATTGTGGCTCTTGCAGCAGCAAAGGAAAATGTGATGA
>P_3155
GCCCCCGGGCTCGGCTTCGGCCGCATGGGCAACTTTATAAA
>P_3156
CCATCTTCTTTACCGCGACCCTTATCTGCTGGCGATTAATA
>P_3157
TGGTCTGGCCGATTATGCCGCCATGTTGGCTGTCAATGACC
>P_3158
TAGTGTTGGCGCTGTTGAACCCTCCGATGACCAGGACCAGG
>P_3159
GGTAAGAAAAAATTTAATCCCGGCGTCGGGAAACACAACGC
>P_3160
TTCACACAGCTCTGCAAGTGCAGCTTCGTCTTCAGGGTCAA
>P_3161
TCAGGTCCGCGGGAGTTACCCTCGAACCTGTTCGAGCAGTT
>P_3162
GAATCCGGGAAAAGAAGTTGCCGTACAGGCCGTATCGCAGA
>P_3163
CAGATGGGTTCCCTGAATGGCCAGGGGGGCTTTTTCACCCT
>P_3164
ATCATTCCGTCTCTTAAGCCCGGCGCCATTCTGACCGATGG
>P_3165
ACATCGGCGTCGCGGCAACCCTCTGCTGCATCCTGGGTGAT
>P_3166
CTGTATCAACGGCTCTTGACCCTCCCTGACAGCAACGGTAA
>P_3167
GGCGGAACGCCGGTCGAGGTCTGGACCGACCGAAATACCTT
>P_3168
GCTTGGTGGTATCGATAAAGCGGTTGAGCGCCTTTGCCTTG
>P_3169
AAAGAGGTGACGAAAATACCCTTTTCGTTGCCTGAGAAAAT
>P_3170
TTGTCCCGGCCGGAGAGACCCTCACCATTGCCCCCGGAACA
>P_3171
CTCCAAAGCCTTGCTGTAAGCCTCGATGGCTTCCATGGGGC
>P_3172
CTCTAATCGCCCCATGGAAGCCATCGAGGCTTACAGCAAGG
>P_3173
CGGGCAATTGAATCAAAATGCGGTTGTTGGCCTGACGCTGC
>P_3174
CAATCTGGTCAAGGGAGCGGCCGGCCAGGCGGTTCAGAATA
>P_3175
ATGTTGCCCAAAAACAAGCTCGGTCGTCAGATGTTTCGCAA
>P_3176
GTTCGTCCGGATGAGATAAGCCGAACGGGCTCTCCCAGAAG
>P_3177
TATGGGAACTTCTGGGAGAGCCCGTTCGGCTTATCTCATCC
>P_3178
ACCGCCTTGCTGCTGGAACCCTTAAGGCAATGCGGCACTAT
>P_3179
GGTCGGTGGCCCCGTTGACGCCGAGCTGGCCGATGACGTAG
>P_3180
TTTGGCGCAGGGCGTGTACGCCAAGGACGTCATTCTCTACG
>P_3181
TGACGTACTGCCCTACGACACGCGCGTGGCCACCGAGCACA
>P_3182
AAGGCGACGATCTCGGTACACTGCCACAATGATCTCGGTCT
>P_3183
AGGGAAGCCCGCTTCGATGACGTCGACATTCAAACGCTCGA
>P_3184
AGTTCGGTAAAAACCGAACCCTCATTGGCCCTTGACGCGGG
>P_3185
CCTACTACTCCTCTTCATCGCTTTTAAAAACATGATTTTCT
>P_3186
GTTTTTTGAAGGAAGAGACCCTTAAGGTCAGCATTTTCATG
>P_3187
TGAAAGAAGTCTCGATGATGCCGGCACGGCCGCCGCCGTTG
>P_3188
TCGTTAACTGCTCTTCCACCCTTTGGGGCCACGCCCGATGA
>P_3189
CACCCCATGAAATACACACCCTCCACCTCCGTCATCAAGCC
>P_3190
CGTCGTCACCGGCAGCTGAGCCAGTTCGGCCAGTTCTCGCA
>P_3191
AGCCGATATGGTGGGTATCACCCGACCCATCACCAAGCACA
>P_3192
TCCGTAAGCTCTTTTAAACCCTCTAACCTTTTCTCGGGAGG
>P_3193
GGGTTCGCGATCCAGAAAAGCGGGAAGATTGACACCGAGCA
>P_3194
TCTGGCGGCCCTTTTTGCAACCGCTCCCTTGCTGAACTCTC
>P_3195
AGCGGCGCACGTCATGCTTGCGGTGCCCCTCAAGAGACTGA
>P_3196
CACCGGAAAGCACTTCCGGGCCCTGGGGGCCGAGACGACGA
>P_3197
ACTTGTTCAGGCCGAAATTCCCGTTTCCCCTGATTTCGCGA
>P_3198
CAGGTTGTTCTTGAAAATTCCCCGAACGATGTTGACGCCCT
>P_3199
AGAATCCGCTGCGACTCCGGCTGCCGGGGCCTGAAGTCTTT
>P_3200
TATTAGTCCAGTTCTTCACCCTTGTAAACCGCCAAATTGCC
>P_3201
TGGGAGCCGAGGGGATCATGCCGCCCTGGCTTGTCATGTGG
>P_3202
TTGGGCAGCCACATGACAAGCCAGGGCGGCATGATCCCCTC
>P_3203
AATGGCGTGTCCCTTTTTCGCTTTAACGAAGATTTCAGACT
>P_3204
ATGGCATTTATCGGCATACCCTTTGCCCTGCAGAGAAGGCG
>P_3205
CTTGTAGCCCTCCATGGCAGCCTGCAAGGCGCAGATAGGAT
>P_3206
GGAAATCGATCCTATCTGCGCCTTGCAGGCTGCCATGGAGG
>P_3207
GCCCCCATAATGATAACGACCCTCGTTGCAATCAGCAACTT
>P_3208
CCCCATTTACCGAAAAACTGCGGCTTATGGGCATTTCGGTC
>P_3209
CAGTTGGCATACGCCATCGGCGTCGCCGAACCGGTTTCGGT
>P_3210
GGCCTGCTGACCTTCCTGCGCCCCGACGGCAAGGCGCAGGT
>P_3211
CTGCTGCAGGAAAACCAACCCTTTGATGAAGATGTGGAAAT
>P_3212
GCGACCCTGAACCACGTCCACCAGCCGCACACCTTTGCCAT
>P_3213
CAAAGGGCGCCCACAATGACCCTTTGAACGCAAAAAACAGG
>P_3214
CCTGTTCGGCGGGACTCCTGCCAATCTGGCGATCTCTTTTT
>P_3215
GGCCGGTGATAATCAAGACCCTTTTATCTGTCATTCCAGGT
>P_3216
ATCTACAAAGTGACCAAGAGCATTGTCAAGTTTCAGCGTGA
>P_3217
GCCAAAGCTCTGGGGGTCAGCCTCGATGAGGTTTTTGAAGC
>P_3218
CACCGCGTCACCAACGGCCACAGCAAACCCGACCCGCCGCA
>P_3219
CGCCATGGCGTCACCCAGAGCCAGAGTGGCCGTGGTGCTGG
>P_3220
TGCTGGCGGTGGGGGCAAGGCCCAGAGGGCAGGCCTCTTCC
>P_3221
TCGGTCAAGGAAGAGGCCTGCCCTCTGGGCCTTGCCCCCAC
>P_3222
CCGGTAATGTGGGCAGCGCCCTGGGGCGGGCGGGTGATGTG
>P_3223
CGGTGAAACTGAAGAAATTACGCGGATTCTTCCCGTTATCA
>P_3224
GATGTCGTGATTGCTGTTTCCAACTCCGGTGAAACTGAAGA
>P_3225
CCCACCAGGAACGAGAATTCCGTCGACCCCGTCAAAAGTCT
>P_3226
GTCCATGCAGAAGATGGACCCTTATATCAACGTGGACCCCG
>P_3227
ATTTTGCGGGGCTTCCTACCCTTGCTGCAGAACGGCACGTA
>P_3228
GAAATTCAAGGAGAAAATCGCGCCGATACACATAAAGCCCG
>P_3229
GCGCCACACGCTCATAGACCCTCTGAATCATCGGCTTGCCG
>P_3230
TGTCAAGCCAACAAAAAACCCCCGCGTGCGGCAGGGGCGTC
>P_3231
TTGGCATTGCCCGCCCCACCCTTCACGTCGAAGATGTCCAT
>P_3232
TTATTGCGGCTATAAAAATCCGCTGCCGCCGAAGTTGCTCA
>P_3233
ATCAAAGCGAATCCGGTACCCTTGCCTGGACAGAGCGCCTT
>P_3234
GAGGGGAAAGTCGATAATCGCCCTTCAGGCAAGAGGCAACT
>P_3235
TTCAAAATCTCCTGGAGGCGCGCCAATCCCTGACGCCGCGC
>P_3236
AATCTTGAAACCGTGTCGCGCTGCGACCTCGTCCTGCATCT
>P_3237
CGTGACCATGGGCGCGATAGCCGGCTGGGCGTCCCACTCCT
>P_3238
ACTTTTTATGGCCATGGCCACGGCCGTGTCGGCCAGGGCGG
>P_3239
TGCGCATACCGCGTCACACCCTCATTTATCGGATGGAGAAA
>P_3240
TTTCGGCGCTGACTTACACCCTTGCGCTGTTTATTCTCGGG
>P_3241
AGATTGGCCTGGTTGCCACACGTGTCCGACATTTTCCGCGC
>P_3242
CACACGTGTCCGACATTTTCCGCGCTGGCGATTACGAGACG
>P_3243
TCCCATTGACGCCCTCAAAGCAGGAGAGGGCCCCGTCCTGG
>P_3244
ACGCATCCCACTGGTTATCGCCAAAGGGGCATTCGGCTCCG
>P_3245
ACCTGGGTCGCGGCTTTTTCCGGCCGTTCGATTCCGACGCC
>P_3246
TGCCGCATTGGTGTCGCGGGCCGTCTGGGCGAGACGGGCCA
>P_3247
GTGGATTTTGGCCCGTCTCGCCCAGACGGCCCGCGACACCA
>P_3248
GGCCCGAGCAGACGGAAACCCTCAAGAAATTTTATCCCACC
>P_3249
TTCGCCTCATCCTCGACACCCTCCTGGAAAGGGAAGGGGTC
>P_3250
ATCCTGCGCCATCTCAAGCGCCGTATCGCCATTATCCGCGA
>P_3251
ATGTTTCGTTTCTATAGTTTCAGAAAATACAAAAATTGCAT
>P_3252
GCGGCAAGCGGTTGAGTGCGCGGGATGTCGAAGCGCTTGCG
>P_3253
GAAGTTTCTTCAAGCGCACCCTCAATCCGTGTGAAACAGTA
>P_3254
CCACAGAATCAGAAAAACCGCCCTGTTGCGAACCGCCATGT
>P_3255
GCGCGCCATGAACGAAAATGCAGTCAGAGTGCATGAATAAG
>P_3256
GGAGAACCCTTTGCCGGCCGCCCATTTGGCCAGATCGGTGT
>P_3257
GAATTTTTCCGCAAGCTGAGCCTCAAAGGCCGCGAAGCTGA
>P_3258
CGCATCATCGAACTCGAAACCTACCGCCTGCTGGCGCAGCT
>P_3259
CTGAAACGGACCGCATCATCCTGGAACGACTCTCGCGCCTC
>P_3260
CACCCCCGCCGAAAAAAAGCCCGACCCATCAAAAAAAGCAA
>P_3261
CGGTCTGGGGTGGGGGCATGCCGAGGTCGGCGGTTTCCTGG
>P_3262
GGTGCTGATCCCTGGGGATGCCCAGGGGGCGCTGTTCAAGT
>P_3263
CCGCAGGTCTTTGTGCGGCGCGTCGACAATGATCTGGGTGT
>P_3264
TTTATTCAACTATAATTTTTCAGTTTTTAAAAAAAGCACAC
>P_3265
TATTGAGATTAAGCAGGGCGCGCTGCCAGTCGGCAGAAAGA
>P_3266
GCGGTACCGGAAAAACGACCCTGCTGGAAAAACTGATCACT
>P_3267
CCTCGATCCAGTGTTTGCCGCGCAGGGATGTCATTGCCAGC
>P_3268
GGACGGCAGGGTGAAATTTGCCGTGCTGCCGCAAAACATTC
>P_3269
TCATGGTCAAAGAGGGCAAGCCCTGGGGGCGTCATCTTGAG
>P_3270
CGATCAGACGGGTCAGAGCGCCGGCGAGGAAAGGGATGCCG
>P_3271
CCCAATCTTCTCGTTAAACCCTCTTCTTCTCAGCTATTTAT
>P_3272
CACGCCCCAGGCCAGAGCCGCCGACAGGGCCAAAAGCGGTG
>P_3273
CAGTGGGGCACCGCTTTTGGCCCTGTCGGCGGCTCTGGCCT
>P_3274
GTCTTCGTCATCGGATGTCGCAGTCAGAACAGAGAGGCCGA
>P_3275
CCAATCCATTTCAACAACTCCGCGAATTATTCTTTTTGGTC
>P_3276
GGGGGCATACGGTAAAATTGCGCGCTCCCCCCTCCCAACCT
>P_3277
GTAACGGTAGCGGCGATCGGCAGGATCGAACAATTCCCCCA
>P_3278
GCGCTGCAACCCACAAAACCCTTTCAATCTACGCCTCACGC
>P_3279
GGCGGTGTTGGAGACAAAGGCCGAGAGGGCCGCAGTCGCCA
>P_3280
GTTTATGGTGGCGACTGCGGCCCTCTCGGCCTTTGTCTCCA
>P_3281
CCAGGCGGCCATCAGCAGCGCCACAGCGGCCATTTTCTGAG
>P_3282
CAAGCAAATTGATAAAAATGCAGCACCTGAATTCTTGTGCC
>P_3283
CTATGGGACGGTAGAGAGTGCCGTCGAGGCGCTGAAGCTTG
>P_3284
TGAGCAGTTCGTTGACCAGGCCTTCAAGGCGCTCCATTTCG
>P_3285
AAACCGTTTGTTTGAAATTGCGTTCGCGAATAATCTCCTTG
>P_3286
CGGGTGGGTGATGATCCACCCTTCATGATCGAACATGAAGG
>P_3287
GTTTTCCCCTCTTATGAAAGCGGCAATTACGCCTTCATGTT
>P_3288
TTTTTATGAAGAGTCAAACGCGGCATGGCGTGATTATACCT
>P_3289
CCTCCTGCAGGTCGTGCCCGCGCGCTTTGCCAAACTCCGCC
>P_3290
CTGGTCACCGTCATACTCTGCCAGCCTGGCGCTGAGAAGCA
>P_3291
GCCATGTCAAAGTTTTTTTCCTGCCGGGAAGGCAGGCAGAA
>P_3292
CTCCAGAACCGTCAGAGTTGCGGCCAGGACCACAATCAGCA
>P_3293
ATTCTCAACCTTGAAAAATGCACGCTCCTCCGGCGCATGGT
>P_3294
TCCCAGTCCATGTGCACACCCTCCATTTCATCGACCGTATC
>P_3295
CGAGTGAAACCGAAAGATTGCGCCCATTGGGATTGACGATA
>P_3296
ACAATCCACCGCGCGACACCCTCCTCATTGTTCAAGCTGGT
>P_3297
GGGAGGCAGGAAACGATACCCTTCAAACCGGCCGACCAGCG
>P_3298
AAGACTCAACTTAAAATTTGCCGCATCAAACAGAAACGATC
>P_3299
GCCGTTATTCAGGCAGAAAGCAGCTTCGATCATCAGGCCGT
>P_3300
GGAACTGGGGGTCGACAACCCTTTTGATCCGGAACAGAACG
>P_3301
CAGAGTGTTGTAGAAAAATGCGGGAAATTTAATTGGGAGGA
>P_3302
AGTTTTAAGCAGGTTTTATGCCGGGCTTGATCTGGAGATCG
>P_3303
ACTGTACATCGCCAAATTTACTCCCACGCAGGAAAAGAGTC
>P_3304
TTCAATTAATTCAGCTGTTTCCCGTGCCGCCTTGGCGCTGC
>P_3305
GCATGAAAAGGGGGCGTTTACCGGGGCCGATAAAACAGCGG
>P_3306
TCCAGAGGGGCCATGTAGCGCAGTCGGTAAGAACCGGCGAT
>P_3307
TTCCCAGATGCAGGAAAATGCGGAAAACTATCAAATCGTTC
>P_3308
GTAGAAGTGACCGCGCGGCGCGTTGTAGTCCTTGGAGAAAC
>P_3309
TGCCAAAGCTCACCTTGAAGCCGCACGGGCCTGGGAACTTG
>P_3310
GGTGGCTCCAAGTTCCCAGGCCCGTGCGGCTTCAAGGTGAG
>P_3311
TTTTTGTTACATAAAAGAAGCCTGTCAGGCCGCGGCCGTCA
>P_3312
CATGCGAAAAGTAAAGAAAGCGGTCAGGACATCGTTGACGA
>P_3313
GGGAGCCGCTGTCGAAAGCTCAGAAACCTGATCCGCAGCCG
>P_3314
CGTTGAAAAACCCGAGCCGGCCATCGAGGCTAAAAAGGAAA
>P_3315
GTCCTGTTTTTCCTTTTTAGCCTCGATGGCCGGCTCGGGTT
>P_3316
GGCCGCGATATCAGACGACCCCTTGAGGGCGGCAAGAAGCG
>P_3317
ATTGTGCGTCCGTCCGAAAGCATCAGCGTCTTCATCGAGAT
>P_3318
TTTCGCACGCGGCGGCGACCCTCATGGAATTGCTCGGGGAA
>P_3319
GGAAAACCAGAAGCCCCAGGCCATTGCGGCCCAGAAACTGC
>P_3320
ACCGACGTCAGAAAATGACCCTTCCATGGATAACCCTGGAT
>P_3321
CCAATGCCTACCGCAAAAAACCGCCCCTCCCCTCCCCGTAA
>P_3322
GGGAGCGCATAGAGGGAACCCTTTTGCTCAGCGAACCCCTG
>P_3323
TGCCATTATCTTGAAAAAAACGGCTGCGATGTGACTTTTCT
>P_3324
AGTGGTAATGATATGATTACCCTTGTCTCGAAGAGCGGCCA
>P_3325
GTCTCATAATGGTTGCACTGCCGCTCAGGCTTCGGCTTTCT
>P_3326
TAAACGGAAGAAAGCCGAAGCCTGAGCGGCAGTGCAACCAT
>P_3327
TCCATGATCTTCGATAAACACGCCGATGTATTCATTCCCGT
>P_3328
GGGCTCCTCTGGGCAGCACCCTTTATGTGCAGGTCGAAGAC
>P_3329
TGGGACCTGCCCACCGCCCCCTGTTATGCCCTTTTTGAGAC
>P_3330
CAACCCTAAAAAACGGCACCCTCCCCTCTGCGCCTATAATG
>P_3331
CGCCTATAATGAAAAAAACCCTCTCCGTCGGAAAGGGTTAT
>P_3332
GAAATTGAGAGTTTGTTGCGCCAAAACGGCATCGAGTATTT
>P_3333
GCTGGGGAAATTTCTGGAAGCCATGGGGGCGACCTGGAATA
>P_3334
GGGGTGGCTTTTTCAGCGCGCCAATTGGGCATCAGGGCGAC
>P_3335
AACCTTCCCGAGGAGCAGCGCGCCGCCGGGGTGATCGCCGC
>P_3336
AGCAGGAAAGAGACATCCTTCATGGCCTGGTTGGCAAGCAC
>P_3337
TGATTTTGGCCTTGATGTTGCGGTCGGCCGAGCAGGAAACA
>P_3338
AAGGTCGAGTGCATCGACTTCCCCGAACTCGGCATGGAAGC
>P_3339
CTTCTCAACCTCAGGATTCACTTGTTCTGCGTTTTTCCGTC
>P_3340
CGGAGGGCGGTTTGTCTATGCCAATGCGGCGGCGCGCGAAC
>P_3341
GTCAACGCCATCGAAAATGGCGCGAAAACGGACTTCACTTT
>P_3342
TAGACCATCACATAAAAAAGCCCTGCCGTGAAAAGGATGAA
>P_3343
AAGGGCGTAAAGACTCGCTGCCTTGAGGGCTTGCGAACGGA
>P_3344
TGCATCAATCCGTTCGCAAGCCCTCAAGGCAGCGAGTCTTT
>P_3345
CCGAAATAAGCGATCTTGCTCCTGAAACAAGTCGGGGTATA
>P_3346
GCCGATAAGCGCCCCGGCGGCGTAGTGGCTGAGTTCAAGAA
>P_3347
TACTGGGTGCTTGAGATGCACGTCGACGGCTTCCGCTTCGA
>P_3348
CCTTTCTCTCTGGGACGGTTCAGCAGAAGAAATGATCATAC
>P_3349
AGAGGATCTCCTTGTAAAGTCAGATAATTCAATAAATAGTT
>P_3350
AGCCGCCGACCACAAATTTGCCATCAGGGCTCAATGTGGCT
>P_3351
AAAACCACAGCCACATTGAGCCCTGATGGCAAATTTGTGGT
>P_3352
TGTCCATAAGTGGGAAAATGCTTGAAAGTTTCGACGATTTT
>P_3353
GAGCGGCAGCCCGCCAGAAGCAGGAGCGAAAAAATAGCGAT
>P_3354
GAAACCAGACCATAGCCCCGCGGCTATCCTATAACGACAAG
>P_3355
GCCTCGCTCCAATAAAAAATCCCCGCTCGGGCCAGCAGGCG
>P_3356
GGAGCCCCCGTTGATCCCGCCTCCTATTAGTAAAATCCTTG
>P_3357
CATCCGCGATGTTCTCGATGCCGAGGCGGCTGTGTTTGAAA
>P_3358
GCAGCGGGTTTCAAACACAGCCGCCTCGGCATCGAGAACAT
>P_3359
GCCCCTATTGTGCCCATACCCTCGATATCCTGGCCGATGCC
>P_3360
AACGGCCCGGCGTCCATGTTCGGCCACACCCTGCTGCGCAT
>P_3361
GAATATTAAATCGAGAAACGCCCCCATGGCCTTTCCCTCGA
>P_3362
ATACGCGTATTCGCAGCAACCCTCGTGAGAATCGTTCCTGT
>P_3363
ATTTACCGTTTCAGCGCCGGCATAGGGACTGTTCTGCCTCT
>P_3364
TGTGAAAATGAGGTCTTCGGCGAAAATTTGCGGCCGGTGGA
>P_3365
TGATCCGCAATGCCGCACTGCCCGACGGGCAAAGCGGAATC
>P_3366
GTATCAGAAACAACAATCCGCCCCGCTGGCTGATTCTGATC
>P_3367
ACGAGGACTATCCCGCCACCCTCTCCCAACGCACCATTGAA
>P_3368
GGGGAAAAGCAATGAAAAATCACGAATCAAATTCAAGCAGT
>P_3369
TGCTCAAGTCCGGTAAAATCCGCGATCCGCAAGGGCCTCTT
>P_3370
GGAGCTGGTCGATGTTTCCGCCGCTTTGGCCGATACGACCC
>P_3371
CCGGGCAAGGGGAAAAGACCCTCCTTTCGGTCCGACACGAC
>P_3372
GAATAATAATAAATGGGCCGCCGTCAGGCGCGCCTGTTCGG
>P_3373
CTCCATGTGTTCACACCACCCTTTACCCCAGAAAGAAGCGG
>P_3374
CCTTGCTGCGTTTAGTGACCCTCGATATTGAAAAGACGACG
>P_3375
TCAGGTTGAGACCTGTTCCGCCGGCCTTGAGGGATAGTACA
>P_3376
TTCTTATCGGTCTTGAGACGCCGCAGGATATAGGGTTGCAC
>P_3377
GCTTGCTTTTTCCCGTGACCCTTCTGAGCCAGCAACAGGGA
>P_3378
GAAACCAAAGCCAGTTCAAACCGGTCTGTTGATAGGGTCTC
>P_3379
TTTTAAAAGAAGTTCAGGCTCTTGAAGAGAGCGGACTGGTT
>P_3380
GAGACGGGGAATATAGGTCGCCATGAAGGCAAACGGAAATT
>P_3381
CGACTCTGAATTTCCGTTTGCCTTCATGGCGACCTATATTC
>P_3382
GCCGTCACCAAATCTTGACGCTGCAACTCTGGCCGCCCTCC
>P_3383
TGCAGCAACTCTGTCAAAACCAGTCAACTGCCAAACGGCTT
>P_3384
AGGAAATGTCTTATAAATCGCTGGAACGGCAAAGCCTTTTC
>P_3385
TTTATGCAGCCTTGGTGGTGCCCGGGGGGCAGGCGTCATCC
>P_3386
AACGCGTTGGATGACGCCTGCCCCCCGGGCACCACCAAGGC
>P_3387
ATTGCACCGCCGGTAAAATGCGCGCCCGCCACCACCACATC
>P_3388
CGGCTTCATGGTGGCCTGAGCCACCTGGGCTGTCAGGTCAC
>P_3389
ATCTGCTCCAGGGACTTACCCTCCTCAATCATCTGCAGGAC
>P_3390
AGAGAGGGGGAATATTAACCCTTTTTTGCCCCCCTTCCCTG
>P_3391
AGAAAATAAAAAGCCGCACCCTTTTTGGAGGTCTGCGGCTT
>P_3392
GCCGCTGGCTCGTTGAAGGGCAGGCGCATTGATCCTAAAGG
>P_3393
TACACCAAATACGGGGTACGCCGCTACGGCTTCCACGGCAC
>P_3394
GATGGCTGGTGCCGTGGAAGCCGTAGCGGCGTACCCCGTAT
>P_3395
GGCCTCTTCATCGGTTAACCCTTTTTTCTTGCGCAATTCGA
>P_3396
GGACGATATGGCGCCGACAGCCCCTCCGGCTCCTTCCCCAC
>P_3397
ATAGTTGGCGTTGAGCACCGCCATCTCGGCCGTGCGACGCA
>P_3398
GGAAGGGCTGCGTCGCACGGCCGAGATGGCGGTGCTCAACG
>P_3399
AGGGGATTCTCCAGAAACTGCAGGAGCGTGACATCCTGGGT
>P_3400
TTGAGGGGAGCATCATGGCGCAGTGACGATGGAACCTCTTC
>P_3401
GCGCGGCCGATAAAATCACCCTTGTCCAATTTGACGATCCA
>P_3402
CACACCGTCGAGATCCACCCCTTTGGGCGGAGCGACTTCAG
>P_3403
GCCAAGGGACTTCTCAATGGCCCCTGCGGCGGTATGGAAGA
>P_3404
TTGTTTCTCGGCAATGTTCGCCGCCTCGGCCAGTACGAAGA
>P_3405
GGCCCGGATCAAGGACGAAACGGCAGAGCTGAAAAAATGTG
>P_3406
TGTAGGGATCGGGATTGACCCATGAGATCAGGGCGCTGGCA
>P_3407
CGGACCGCGCCTATGATTCGCACCAACAATCTCAAAGTCAA
>P_3408
GTGCATGGTGCGGACGCAGTCGCGGCCCTCTTTTTTGGCCA
>P_3409
CCGGGTGCGCTTCCTGTCTGCAGAATTGCCGCAGCGGGGTG
>P_3410
AGCAGATATTTCAGACGGCGCCAGGACGGCTTGACATTTCT
>P_3411
GACGCGGCAGAAATGTCAAGCCGTCCTGGCGCCGTCTGAAA
>P_3412
ACCGCCTGCGTGGGAAAAACCCTTGTGATCGGAACCACGCC
>P_3413
GAGCCAGGGCGGTCAAAACGCCGTCACGAGTCAGAAAAACC
>P_3414
GCGGTCCGGTTTTTCTGACTCGTGACGGCGTTTTGACCGCC
>P_3415
GAGCACATAGGCGCCATCGGCATCGGTGGGCTGGGATACGA
>P_3416
CATGCTGGCCGAGGCTTGCGCGCGCGAGGCGGGAGTGTCCT
>P_3417
TGAGATGGCTTGGATAAAAACAGTAAAAGGGAATCGACGCC
>P_3418
GGAGAGATTCCCCGCATCCGCCTGGAGGAGAAGCTCACCCC
>P_3419
GAGGCGAGAAAATATTTTTCCGGCAACTTGGTAAGAGGAAA
>P_3420
ATCTCCGCCAGGGGGAAAGTCGCGAAACGGCTTGGAATTGC
>P_3421
GCCATCTGCCCTGAGCTGATCGAGAACTACGACAGCGGTTC
>P_3422
CTCCTCTCGCCAAGTCACAACCGATTCCCAACCCGCCTCTG
>P_3423
GGAAAAACCGGGTCAAGATTCAGCGCCGAATCGGCATGATT
>P_3424
CTCGATCCCGCCATGAGTCGCAGTGTGCTGAAAAGCTTGAA
>P_3425
GGTCGGATGACGAGTTCACGCTGCAACCTTCTCCTGTCTTG
>P_3426
TGATGGGGCCGTCCGTTTCGCCGGCAAGGCGTTTCCACTGC
>P_3427
GCCAGCCGGAATTACGCACCCTTCAAGTGGGTCTATTCGCT
>P_3428
TTTCGTCAGCGAAAAATTTCCCCAAAACTCCACTGGTGTGA
>P_3429
TGGAAACCGCAGAGGGAACCCTTGCCGAAGGCGCTGCCCAG
>P_3430
TGATCTGGAAACCGGAGATACAGCAACAGCTCTTCAGGGCT
>P_3431
TGCGGTCAGCGACTTAAATTCTGGAACGACCCGTCTGAAAC
>P_3432
GTGTGCGAGTTTCCCCTCGGCGTCGACCTGATCCTGGTCTC
>P_3433
AAACAGGTCATGCTGTTTTCCATCCACAGCGAAAAAGGTTG
>P_3434
CCTGTTTTCGTTGAATGCCGCGCGCCAGAGGTGGTTGGCCA
>P_3435
GTTGAAAGATGAGGGGACCGCCATTCTGGCTATCTTTCACC
>P_3436
CTCCGGATGGTGAAAGATAGCCAGAATGGCGGTCCCCTCAT
>P_3437
TCGACTTACGTGGCCAAACCCTTATCCCCGGAATTGTTGAT
>P_3438
TTCGAGATTGATCGGAAACTCAGAAATTCTGACCCCGAGTG
>P_3439
ATAGCCCACGGTTAAAGACCCTCGATCCGTCAAGCCGGCGG
>P_3440
GCTGGCAAGGTTGGCACGCGCGGCCGGGTGCGAACCCTGGG
>P_3441
GGGTCAAGCTGGAGGTCACCCCCGATCCCTATTACCTGCTG
>P_3442
GTCTCGGTCTCTTTCCCGCGCATTCGGCCGGCTGACGGCGG
>P_3443
CCAAAACCCGCTTCGGGCCGCCGCAAGGGATTAAGGCACTG
>P_3444
GGGAAAACGGCCGAGTTATGCTGGGGTGTTTATGCTGGAGT
>P_3445
GCCTGCCGCGGCGACAAAACCATCCACGGGAAAAGAGGAGA
>P_3446
GCTCTACCACGCCATGAAAACCGGCAAGGGCGACCAGGTCA
>P_3447
TCGCTTTATGCCGCAAAGCGCATGAGACCGGGATGAAGCTT
>P_3448
GCAATTACGCAGAGCATGCGCGCGAGCTCGGCAATCCCGTT
>P_3449
CCCTCTTTCCGACTTCACCCCCCGTGATAAGGTGACCACGC
>P_3450
TGCGTGCGCAATAATTTCGGCGGGATCCAGAATCATCTGAT
>P_3451
ACGCATCGACGATCTTCACCCTTGAGGAGGGAGATATCATT
>P_3452
ATTTCCGCTTCCTTCTGCGGCAGAAACTCGTGCAGTGGCGG
>P_3453
GCAAAACCGCTTCCTTTTCGCCGATCAGGCCCTCTTTGACC
>P_3454
ACGCGCAGCTGATGAAAATTCAGCAGATCCTCGAAACTCAT
>P_3455
CAGCGCGAAAAGCTGGGTTTCCCGCTACTTAAAAAAGGCTG
>P_3456
GGAGGCGGTTGGGATTTTCGCCGTAGCGGCCGTCAGTGGGG
>P_3457
CTTCAAATCCTTTAAAATCGCCCGTCTGCGCCTGCCCTGGC
>P_3458
TCTTCTGCCCGCTGCAGCGCCTCGATGGCCTCCTGAACGCT
>P_3459
CTCTCTCCCCGGGACCAACCCTCGCGGCGACGATACCCCGG
>P_3460
CTACGAAACTCCGCAGAACGCCGTTCAGCCGGGCGGAGTCA
>P_3461
GAAATTAGCGTAAAACCACCCTCCAGGGCAAGAGTTCGCAT
>P_3462
ATACGATGCGAACTCTTGCCCTGGAGGGTGGTTTTACGCTA
>P_3463
CGAGCGGGCCTTCGAGCGTGCCGAAGCGGCACAGGATCCTG
>P_3464
CCCGGAGTCAAGGAAGGGCGCCAATTCGGCGCCACGCTCGG
>P_3465
CGACGCATTTTCGGGCCACCCTTGCGACCCGCCCCGAGGGG
>P_3466
CTCTCGCCCGATCTGAAGCGCCGTCACCTGGAAAGGATCGA
>P_3467
TTCAGGCTTGAAGTCACACCCTCTCTCTCCATCGGTGGTCG
>P_3468
CCAGTTCAGGGTCTCCAGTGCCAGAACGGCCTCGGGGGGTG
>P_3469
GACCAGCAGGTCGTACTTGGCGTTCTGGGCGATTTTGGGTT
>P_3470
GAGCCAAAAGCAACCGCAAGCCGGGAGGGCAACCAGGGCGT
>P_3471
GAAGGTGCGTGAGCAGAGTGCCGAGCCGGCCCATTACATCA
>P_3472
ATTCAACCAAGAAATGCTTGCCGGCAAGGCGTTTTATAACG
>P_3473
GCAGATCTCGCCGGGGTGCGCGCCAACGTCTATGTGGCGGT
>P_3474
TGAACACCGTTATCAGAACGCAGAGGGGTACCAGGCGTCGC
>P_3475
ATTTTCCCGGAAGCCAACCGCAAGGACTTCGAGGAGCTGCC
>P_3476
GTAGCGCATGGCATCACACCCTTTCCTTCCTGTCCACAAGG
>P_3477
TTTTTCATGCCATGCGCAATCCGTAGAAACTTCCAGAGAGA
>P_3478
GGCACACGTATTTACAACGGCGCGCCCGCTGAAGAAGGGCG
>P_3479
GGCTGGGTACCGTGTAGTAGCGGATCAGAATGTGGGGCAAT
>P_3480
TGCTTCGATTTCGCTTCACCCTCATTGCTTTTGGCTTTGTA
>P_3481
TTCACGTTCTGGTTGAAACTCGCGACCCCGAACTCCTGGAA
>P_3482
TCTGCGAAACATCAGAAACCCTTTAATTAAGCCGGCTGCTC
>P_3483
AGGAAAAACCGCAGAGTACCCTTTGTGTGAGGTTAAAGCAG
>P_3484
TCCCAGCCGGATCAAAAATACGGCAAGGCGGACAAGGAGAA
>P_3485
ATCCGCCTCATCGGCACGAGCACGATTGGGTTTTTGCATTT
>P_3486
CCCTCTTCGTGATAAAGTAGCAAACTTGTGCTTTCGGGCTT
>P_3487
GGTTTTGTGTCGGGAAAAAGCCCGAAAGCACAAGTTTGCTA
>P_3488
TCCGGCGGCCCAAACAGCCGCTAGGACTCTGTCCTATTCAA
>P_3489
ATGTCGTGCGTGATGATACCCTTCCCTTTGACCTCGGCAAA
>P_3490
CGCGCCATCGAGCTTGTTCTCTCCTATCTTCCCGGGCCCGT
>P_3491
AAAAGCTTCGGAAAAAGTGCCGGCCGGGCGAGGGGAGGCGG
>P_3492
GGAGCTGCGCATGCCGCTGGCCGTCACGGCCACAGATGTTG
>P_3493
GCGCACATACTTTGAAAATGCTAGGAGGACGTTTCTCCGGT
>P_3494
TTGAGCAGTTGGAGCAAACCCTTGCGTCTTCAAAGAAATGA
>P_3495
TCCCTGATTGACCAAAGCGGCCCCAAAGGCCGCTTTTTTTA
>P_3496
GTGCCGGGCGCACGAATCCGCAGTAAACTGGTCGTCGCATT
>P_3497
CAGGTCGTCGAAAACAACGACAGTGCCCATAAATTCGCCGT
>P_3498
TGCCCATGAAATTAAAAATCCGTTGACACCGATTCAACTCT
>P_3499
GAAGACAGCATCCGCTTCAGCCTTGACGGCATCCTGCAAGA
>P_3500
GTCGTCCTTGAAATACCACCCTTGTTGTTCTGGGTGTCTAA
>P_3501
CAACACCCGGCTGGCCTACCCTTCTCCGTCCCCCCATCGCA
>P_3502
GCCTTAGGGACCGACTAACCCTCAGCAGATTACCTTTACTG
>P_3503
AACTGAAACATCTAAGTACCCTCAGGAGAAGAAATCAATTG
>P_3504
TACCAAGATACTTTAAAACCCTTGCGAGCACCTTTTGTCAC
>P_3505
CTGAAGCCGGTGGGCTAACCCTTTAAGGGGAGCAGCCGTCC
>P_3506
GTCCCGCAACGAGCGCAACCCTCGTCCTTAGTTGCCAGCAT
>P_3507
CTACCACTCATGCCTTAAGGCACGAATCCGCAGCTTCGGTG
>P_3508
CTATTTCACTCTGCTTATCGCAGTTCTTTTCACCTTTCCCT
>P_3509
GGCACCGTCCGGCTTACCCGCCACGCCGGCCCGGACTTTTT
>P_3510
TTTTGATCCAGAAGCTCAAGCAGTTTCAGGATCTTGGGCAT
>P_3511
TTGGATATGAATGCTCAACCCTTACAAAATCTTGGAGAGAG
>P_3512
AATAAAGCAGGATGATGACCCTTTTTAAGCTTTTAGTGGAA
>P_3513
GTGCTTCCAGAAATATCGCCCGTCGACTCTCCTTTCAGACC
>P_3514
ACTCTCCTTTCAGACCGCCGCCAAAGACCAGGCCGGCATTG
>P_3515
TCCCCGGAGGCTGCCGATAGCCCGGACGGCTCCGGACAGAG
>P_3516
CGTTTCGCACCTGGCTGGAGCAGCAGGACAAAAAAGAGCGC
>P_3517
AACCTCCCCCTCGAAATTCGCCTTAAGCCCTCCCAGAGCCA
>P_3518
CCCCCTTGAGCGTGAATTCGCCCTGAGGTGGATCGAGACGG
>P_3519
GGCAATTGAAAAGAAAAAATCTGTGCCACGTTGAGCAGCGA
>P_3520
GCGCTTTTCCCCTACATACACGCTTGCAATCCCGCCGGTCT
>P_3521
CGCGACGGTAGAGATGCCAGCCGCAAGGGCTCCCGATGCGA
>P_3522
CGCGCAGCCAGGATGCGCCACAGGAATCCCAAGACCCGGAT
>P_3523
CATCTCAGAGACAGTGAACCCTTCAATATCCTGCCGGACCA
>P_3524
CGTAAAATTTCGGAGAAACGCGTCAGTTCGGTCCTCGTGTG
>P_3525
CAGCCGCAGAAAAGTTAGCGCCTCGAAGGCGGCGCGGATAT
>P_3526
AGAAATTTTCGTTCAATTTCCAGCGCCAATCAAACATCTCC
>P_3527
GGCGATTTCTTCCTCGATCCCTGGAATTATGTGTTTGACGA
>P_3528
TCCGATAATGCCCTGATCCGCGAGTACGTCGAAACCACCAT
>P_3529
CTGCTTGATGGGGACATCTGCCAGAGAGGAAAGCAAGGCGT
>P_3530
TGCTTCCCGAATAAGATTGGCGATTTCGAGAAAACAGGAGG
>P_3531
CCTTGACTTTGAAAAATTTGCGAAAATCCGGATCATACTGA
>P_3532
CTGGAGCATTTTAAAAACTGCAAGAAGGACATCTTGGGGCG
>P_3533
GAGCTCAAGAAGGATGTCGACCGCCTGGTGGAGCGTCTGAC
>P_3534
AGGCGGCCAAGAAAACAACCCTTTGTGAACGCTCTGTTTTA
>P_3535
GGGATGTTTGTGCTTAAATGCTGCAATTGCCGTCGCCACTG
>P_3536
GGATTTCTCCATCTTTACAGCGGCCAGGAGGCTGTCGGCGT
>P_3537
CACCATGTCGCGATAAATCGCAAGAAGTTGATGACCCGACA
>P_3538
TTTCATAATTCATCCTTTCGCCGGCTTGGCGAACCAACTCG
>P_3539
CCACTCCTGGTAAAAAAACGCGGAATTGAACGGGGGCGGCC
>P_3540
TTCGGACACCTCGGCGGTTGCCATGGCGGCAGCGCTCAAGG
>P_3541
TGGCCTGGTCTTCGGTCAAGCCGACCTGGCCAATCTCAGGC
>P_3542
TTCACCCTGCCTGAGATTGGCCAGGTCGGCTTGACCGAAGA
>P_3543
TTTATTCTCGGTCATCAGCGCGGCTACTTCCGAAACAGATG
>P_3544
GATATCCACTATTTCAAGGGCTCCGACCTGGTCTACTCCGG
>P_3545
TGCCAACCACGCTGCAAAAGCGATCGCGCAATGACATAGCC
>P_3546
TCCCAGCGCCTTTAAAAACGCCTCCTTGGCGGCAAATCGCG
>P_3547
TCTTGCCGCGCGATTTGCCGCCAAGGAGGCGTTTTTAAAGG
>P_3548
GGTCGATCAGCGCCGTTTTGCCCTGATGGAGAAAATCCCTG
>P_3549
GATCACGACCCCTGCATCGGCCCGCATGGAGGAGGTGATAA
>P_3550
ACGGTGTAGCCGACTTCGACCCTCCGCTCTCCGATGACAAA
>P_3551
CCTTCTGGAAAGTCAGAACGCTCGAAAAAAGAAATAGGTCG
>P_3552
CGGCCGCAATCCGTTTTTTTCCGGTCTCTCCTACCGGGAGG
>P_3553
GACAGCCTGGGCGATCCACCCTTATGTATGATTGATCTGTT
>P_3554
GTTCCGAACAGACGCTCGCACGGCTGAGGGCGGTCGAGAAT
>P_3555
GCCATTTCAGAGTCAAAACGCAGCCCACTGACATCGTTGAT
>P_3556
GAACGCCCTTCGGGATCTTGCCGCCGAGGCGGGAATATTTC
>P_3557
GACCCCAAGAAATATTCCCGCCTCGGCGGCAAGATCCCGAA
>P_3558
ATCTCTTTGAGCAGGTGCAACAGTGCCACTGAATCGCTCCC
>P_3559
GCAACAAGGACCCTGTCACCCTTTTGCAAAAGTTTTTTGTC
>P_3560
CATTTTTCATGGATTATGTGCCGGAATGACAAAGACCCTCC
>P_3561
GTGCCGGAATGACAAAGACCCTCCCCGGAGTCCGAGAAGGG
>P_3562
CACCAATCACCACAAAGACCCTTCTCGGACTCCGGGGAGGG
>P_3563
CTCTAACTTTTTTCGATACCCTCCCGAAGAGTGATGAGCCT
>P_3564
CTGACGAATTCCACCTGAACCCTTTTGCCGTTGCCCAACGT
>P_3565
GAGATTTTTGCGTGCCAAACCCTCCAGATAGAAATAATCGT
>P_3566
ACCAGAAATTTCATAAAACCCTCCCTGATTCAAAATCAGCA
>P_3567
ATACGGAATTTTTGGTGACCCTCTCATTGTCGGGTCTCGGC
>P_3568
CCGCAGGTAATGGTAGCTGGCGGATACGTCATTCCCCCTTC
>P_3569
AGTGATCTCGAAGTCACGCTCGGAAAATTTGCCCGCGGTCG
>P_3570
AACCGGGGGATTGCCTGGAACAAACTCGAGTCTTCCCGGCC
>P_3571
ATATTCGGAGCGCTGGAACCCTTCCGGAAGTTTCTGCCGGA
>P_3572
CCCCGCCGCCTTGAGCTTGGCCAGCGCGGCACTGGTTTTGG
>P_3573
TTCAAGGATTCGAAAAAATACAAGGACCGGATCAAAACCAC
>P_3574
AGCGGGCCCCCATCCCTACCCTCAGATGGTGCGTGATTTTC
>P_3575
CCGCAGATCTTGATACGTACCCTTGCTTCATTGCACCCGCT
>P_3576
GATCCACCTTCAGGCGGGTGCGGGGATCGTTGCAGACTCCA
>P_3577
GCGATGGCCATATCCATATTCCCCGAAAAAGAGAAATAACC
>P_3578
TTTTCGCCGATATGGAAACGCCGGTCTCTGCCTTCTATAAG
>P_3579
AAAAAAGGCAAGGGAAAAACCCTTGCCTTTATTAGTGCATA
>P_3580
TCCAGGTTGACACGGATACCCTCAGCGACACCTACGGAAAA
>P_3581
GCGGGTTGCCTGTGCGGGGTCAGAAAACCAAAACCAACGCG
>P_3582
ATACGTGCCAATGTCCGACCCTCCTAATCCTGTTAACCTTG
>P_3583
AGGGCTGTTCAGGGTAAACCCTCATTTGGTAAGGACGCTGA
>P_3584
GGAGTCTGCTCTTATGTGCGCCATTGAGGCGGCAGCGGCCG
>P_3585
ACCTCAACCAGCAAACCACCCTTGCGATAATAATCGACCAG
>P_3586
AGCGAAATGACCGCATCAAGCCCGAGAGACAATTCGTCCAA
>P_3587
AAATGTTAAACGGGTCAGCACGGTATCGAGATACTCCGCCG
>P_3588
TTCTTCTTCCCGGCCTCACCCTCCTTGGAAAGCTTCTCGAT
>P_3589
TGAAGAAAAGCGCTATCGGGCGCGATAAGTATTTCAGTAAG
>P_3590
TTCTAAAAAAGGAGATCACCCTTGCAGCGCAATGATCTGAA
>P_3591
TCCTTTGCCCTTGTAAGGCTCAGGCTCACGAAAAGAACGGA
>P_3592
ACGAAAAGAACGGATTTTTGCAGCCGTCGCACCGACAAGTT
>P_3593
ACTTTTTCCGGCAGATCGCGCTGCAACTTACCCTTGGGACC
>P_3594
AAAGCCTTGGGTGAAACACCCTTGAAGTCACGAACGCGGGG
>P_3595
TCCTTCTCGACAATTCCACCCTCGGACTGACCTGGGCGGGG
>P_3596
GGGTGTGCAGGGGCACGCGGCCCTCGCGATACCACTCGGTA
>P_3597
CGACCACCGGAACTTTTACCCTCACCACCACCGTGGGGGTG
>P_3598
CGCAATTGAGCATACTTACCCTCTTTAGCGGCAATCATGGC
>P_3599
ACCTGGTCACCGACATTGAGCCCGACCGGCGCGAGGATGTA
>P_3600
AGAAGCGCTACATCCTCGCGCCGGTCGGGCTCAATGTCGGT
>P_3601
CGCCGCCCGGGTGAGGTCGGCTTGAACTTCTTGATTCCCAT
>P_3602
GCGGTTTGAGTTGGAAAACGCCCTGATTCTCATCGATGAGG
>P_3603
TTAAGGACCTCGGCAAAACCCTTGGTGCTGATCTTATCAAG
>P_3604
CCAGGAATGGCACCCTTGATCAGTAGCAGGTTCTGCTCAGG
>P_3605
AACGGTGTATGACGTCCACCCTCTTCCTTGGTCAGAATGTA
>P_3606
CTTTAGCCATGGGAAGAACCCTCCTTAAATCAGCCCTTTGT
>P_3607
GTCAAAAACAACCACTTTTACGTCGACCATGGGGAACCCGG
>P_3608
CCCTGCAGTTGGGAAGGGTGCCGAAGAGGCCGCACAGAATG
>P_3609
TGTGCGGCCTCTTCGGCACCCTTCCCAACTGCAGGGATGTA
>P_3610
GGCCATATTGCCCGCGGCCGCCGGACTGGCGCACGAACTTA
>P_3611
CCAGCGATAATGGGCAAAAGCCTTGTTGGCTTCGGCCATGC
>P_3612
GGGTTTTGCCGGGGAAAAACCCGCTAACATTATCAATCGCC
>P_3613
CGCAGGAAGTCGATCTTACCCTCGATAGCCGCCTGGGTCAG
>P_3614
TACCAAGGCATCGCTGTCGACCGAATCTTTCATCTCCGCTG
>P_3615
GCCTTCGAGCATATCAATCGCGTCCTCGGCAAAAAGCAGGT
>P_3616
CTTGATGGTCGTGCAGAACCCTTTTTCTTCAAGCTTGTTGT
>P_3617
CGCTTGGCGACTTTCTTGCGCTTGGCCTCGCTGGCCGCATC
>P_3618
AAGAACCCGGGAGAGAACACCCTTGTTACCATGGCGACCGG
>P_3619
CCCCTTTGCGGGAGAAAACGCGGGCGCCGATCACCACACCC
>P_3620
AGGAGACAACTGCGTTTCACCCTTGGGAGTGATTTTCCCGA
>P_3621
CGAGTCCTCGAAATTATACCCTTCCCACGGCATGAAAGCGA
>P_3622
ATCGACGCCGGTACCGCTTTCATCGACCTCGTCCTCGTCGA
>P_3623
CCGCTGGCGTGAGTTTTACCCTTGTCATGGTCGAAAAACAC
>P_3624
GTGTCGAAATCAAACCAACCCTCCTGAATGCGGGCAACCAG
>P_3625
TCGTTCGTTTACCTTTATCACCAAGACTCCTCCTGCGGCCG
>P_3626
GATTAAATTGCAGATTCCTGCCGGTAAGGCTAACCCCTCAC
>P_3627
TGCCTGCCCTCCACGCTCAGCCCTGACGGCATGAGTGTGGA
>P_3628
AATAAACCTCCACACTCATGCCGTCAGGGCTGAGCGTGGAG
>P_3629
GTGTTTCCTGCTGCGCCACCCTCGGGGGGATTAAAAAATGC
>P_3630
CTCGCTGAACGTCAAAATCACGGCCGCGGGTCTTTGAGTTG
>P_3631
TCCACCTCATCACATCGGCGCGTTCGAGTTTGTGGCGGCGC
>P_3632
GGTTGTATCCGCAGCAGGTGCAGGGCCCAGGTGATAGTGAT
>P_3633
GCCTCCTCGATTTCCGCACCCAGAAGATCCTCGGTGCCAAG
>P_3634
CATGGTATGGCCAAGCTGAGCCCCCTTGGCGGCGATGTTGC
>P_3635
CAGGATCGCCCTGGCGATAGCCTGCTGGGCACCTTCACTGA
>P_3636
GCTTTGGATATACGGCCTGGCCGGCGAGGCGGACCAGTCCC
>P_3637
AGAGATGGTGCCGCGTCTGGCCCGCCTGGCCCAGGAAGCCG
>P_3638
TTTCCAAAGCGGCAGCTTCGCCTTTCAGGCCAAAAGCCTGG
>P_3639
CTCCCAGCGGTTTTGCCGGGCCGGTCGGGCTGGACCTGCGC
>P_3640
TGCTGCCAGCGCCCCGATTCCTGCCACAACTCCGCCGGCAC
>P_3641
GACACATTCAAGAGGTTTTGCCGTGAGGTGGGTTTATGCGT
>P_3642
GATTTCGCCGCTGTGCGACGCCCGGAGGTCAAATCGCTGGT
>P_3643
CTGTCCCGCGTCACCAAAGGCGGCGATATCGACCGAGTTGT
>P_3644
TTAAATCCTGGATGGAGAAGCGGGAGAAGGCTTACGGGCTG
>P_3645
CTTGGCGTTGGGCGCAAACCCTTCGATGCGACCGGTAACCC
>P_3646
CAGTCCCATGCTATATTTCGCCCGGGTGCCCTTTGCGACAG
>P_3647
CTACAATCAGCTGGAAAACCCTTGAGGCAGAGATCATGGGC
>P_3648
GGGTGGAACCATCAAAAGTGCGGTGGGGCTCGGAGTTCTGC
>P_3649
CAGTACCTCCGGCTCGCACCCTTTGCGTGGCGGGTTGACGC
>P_3650
TCACAGATCTGCCAGAATTCCTGTTCCGCCACCGCACCGCC
>P_3651
GTTCCAGCTGTAGGAGACTGCCGCAATGGCCAGAGTGAAAA
>P_3652
AGGACGGGCCGCCCCACACCCTCGATCCGGTGGATATCAAC
>P_3653
CGAAATGGCCCAGGGGATTGCCCGCGGGGCGTCCCGCGCTG
>P_3654
ATAAGCGGTCAGGTACCAGTCGTCGACAACCCGTGCGCGGT
>P_3655
TACGGACTGGATTCAAATGACGGCCAGGGTGTTCCATGATC
>P_3656
ATGACTGGCCCGGTAATGTGCGTGAACTCGAAAACGTCATT
>P_3657
CCAGTCATGCGCCTGCAGAGCCGCAATGGCTTGCGGATCAA
>P_3658
AAGAAGCAAATGACAGCACCCTTTTTCTGGATGAGATCGGC
>P_3659
CCGATTTTGAACTCAGCCTGCAGATGCAGCGCAGCATGCCG
>P_3660
TTTTTTGCTGATTTCTTATGCCGTAGCGGCACAGTCTCCGG
>P_3661
AAATTCGGCCTGCACGAAACCTCCAATTAGTTTTTGCCGCG
>P_3662
CAAGATCATAAGAACACCCCCCCATTCTCTACCACCCCAAT
>P_3663
GGAAATTTTTAGGGTTCACCCTTTTTCTGCAAAGTTGTTTC
>P_3664
GGCATACAGGAGGCCCTCAGCGGTGAGGATCTCAGCAATGT
>P_3665
AGGATTCGCCCTTTAAAACCCTTGTGAGATACGGCGCCAAA
>P_3666
TCGCCATTTTTTGTCCACGGCTGTAAAGTGCTCTGCCGCTT
>P_3667
CAGGATGCGTCGGGATTCCTCGGCCTCCCGGGCGCGGCTTT
>P_3668
GCCATCGACATCACCGAGCGCAAGGAGACGGAAAAAGCCCT
>P_3669
ATCGAGGATCTTCTCGATTTCAGTCGCATCGAAGCGCGTCG
>P_3670
GTCGACACCTCGGCCACGCGCCGTTATGGCGGCACCGGGCT
>P_3671
CCGGAATGGTGAAGAAAAAGCGGCTTCCTTCCCCCTCGGTG
>P_3672
CGCCGTCTATCTGGCGCTGGCCGCCCTGGCCCAGGGTAGAG
>P_3673
GAGACGATCCCTTCTCTACCCTGGGCCAGGGCGGCCAGCGC
>P_3674
TGCGCATGGACAAGCTGACCCTCGCCTCGCTGGAAGCCACG
>P_3675
GTCACCCCCAGAGAACAGTCCGTCGACGCGCTTGCGCGCCG
>P_3676
CGCCGAGACCTATCAAAATGCGGTGCAGCTCCTCAGGGATC
>P_3677
ATTTTTCAGTCTTTCTCCGGCAGTTTCCACGCAACCCGCTC
>P_3678
TTGCTTATCCTTTTAAAAATCAAAAGCTAAATTTTAACGCA
>P_3679
CTATAAGCGGCATGGCGACCCTCAACAAGCGCGCCGCTGAA
>P_3680
TGGGATAATTTAAGAATTTACGACAGGTTAGCGTAAACGGT
>P_3681
CCATTCTCTCAACCCTTGCGCCAAAATGGCACAACTGTTGC
>P_3682
ATCTTCTGGAAACGTCCCGGCGTCGACCCGAAGGAGATCAA
>P_3683
GCGCTACAAAGCCGCCAACCCTCCGGGGCAGGCGGAAAGCG
>P_3684
TTCCATCGGCTCGTAATGTTCCGGGAACGGACCGTCGGCCA
>P_3685
GCCCTGGCATTTCGGCTTTGCCGGTCTGGCCAAAGGCGATA
>P_3686
GTGAGGGGTACCAGAATCCGCCGGCCATGTCGGAACATACA
>P_3687
CGCTTCTGCATGATCGCCTGCCCCTTCGGCGTGCCTAAGTA
>P_3688
TCCACTCGTACTTAGGCACGCCGAAGGGGCAGGCGATCATG
>P_3689
GTTCCTGATATTCCTCGTCGCCCTGGCGGCTTTGGGTTCGG
>P_3690
TGGCGGCAGGTGCCTTCACCCTCGGCGTGGTGGCGCATGTT
>P_3691
ATCAACGCTGGAGGGTGAAGCTGTGCCCTCGTTTTCAGACG
>P_3692
AACGAGGGCACAGCTTCACCCTCCAGCGTTGATCCGCAGAC
>P_3693
CTCAACAGGCGGGGATCACCCTCATCGGCTATGTGCGCGGC
>P_3694
ATGTGGTGATTCCGCAGAGCCCCAACGGCCTCGAGCCGCTG
>P_3695
GGGCGTGCAGCGGCTCGAGGCCGTTGGGGCTCTGCGGAATC
>P_3696
ACGGAGGCTTCGGCCGGGCGCCCAAATTTCCCACCGCACAC
>P_3697
AGAAGATGGAATTTCCCACCCTCTGGGTGCTGACACGGGAA
>P_3698
TCTTCGCCCGACACGCCCGGCGGTTGCGACGAACTGGCGCA
>P_3699
CTACGTGGAGTCGGACTACGCCTGTTGGGCCCGCTATGCCG
>P_3700
TTCAGTTCCTTGATCAAAATCCCGTAGTTCTCGCCGAAAGA
>P_3701
AATCCCTTTATCCCCAAACCCTTTACCCCTTTTCAGTGGGC
>P_3702
AAAACGTGCGGCCGAGGCGGCCCAGAAGGCCATCAGCAGCC
>P_3703
CATGATCGCCTTGACGTCGGCAAAGTCGACGTTGATCAGGC
>P_3704
CGGCCGGAGAATGTAATCGGCGTCGACGTGGTGGTGACCTC
>P_3705
AAAGGGGGCGACTATGGACCCTTGCGGGACCTGGTGGCTGG
>P_3706
GGACAAAAGCAAGCGTCCTGCCATGGCGGCGGTTGCGATAC
>P_3707
GGAATATTGACAGCCCGACCCTCTGAAAAAGTGAAAAGAGA
>P_3708
GCTCCATCTGTGCAAAATTGCAGTGCCGCAAATCAATGCGG
>P_3709
GCGCAGGATGTTCTGGCACCCTTTGCCGACCGCATTGATTT
>P_3710
AAGATCGATATTTTCAGCCGCAGCAAATACGACGAGGTCAA
>P_3711
CGATCGCCAGATGCACCCGGCGCTTGCGGAAAGCCTGCAGC
>P_3712
AGCCTCCTCGAAGGTGGTCTCAGCCTCAATGGCCACCACCT
>P_3713
AGGTGCAAATCTGCGCCGAACCGGAAACTTAAAACACCAGC
>P_3714
CTGGATATAGAACGTGAGTTCCCTGACCTTGTCACGCCGGA
>P_3715
CACATCCCCGGCGCGCTCGACGATGACATGGTCGCCAACCC
>P_3716
CCCTGACAACCGCCCACGCTCAGTCGGCTTTAGTCACAAAC
>P_3717
AACCAGAAGGACGATTTCCCCACGAACCCGTTCCTTCTGAA
>P_3718
CTTCTGAAAATGTGCCGCAGCCTCTCCGGCACTGCCGCGAA
>P_3719
TTTGCGCGGGGGCAGAAACCCTTCAAAAGCAAAACGCTCAC
>P_3720
TCCGCGGGGAGATAAGGCCACGCTGCCGATCTTGGGGCCGT
>P_3721
ATCAATTTGACCGCAAGACCCTTCTGCGCTGGATGAAAAAT
>P_3722
GCGCCAGCTCGCTCAAATCCCCGGTCCCCACCACCAGTCCC
>P_3723
ATGGCCGGAGACCAGGTACCCTTCGGCACCGATCTGCTGTT
>P_3724
ACCAGCCCCAACACACGACCCTCTGCAAGAAAGGCCGCGCA
>P_3725
TTACCTGCGTCTTGGCGTAGCCTCTCCGGCGGTGCAGGTCG
>P_3726
GTAACCAAGGGAAGAAAAAGCAGGATTCATCAACACCTCCT
>P_3727
CCCACTCTCCCAGACTCCGGCGCTCGCGGCTCATGAACCCT
>P_3728
GGTTGTAAGTGGCGCCGAACCCTTCACTCCAATGCCCGATG
>P_3729
CGACGGTCTGCTGGAGTACCCTCAATACACCCGGCCGGCGG
>P_3730
TTCGGGTGATCGATGCCACCCTCGGTGAAATCGGTGTGCTG
>P_3731
ACGGCACCACGGTTGTGACCCTTGTTGCAGCCCCGGAAGAC
>P_3732
CTTTATAATCAACTCTTACCCTTCAAAAGCAGCGCAAAGCT
>P_3733
TGGGTTGTCAAGAAAAAACCCGGCGGCGGCGCTACTTGCTT
>P_3734
TTCATCGCGCAGGTCAGGGTCGGCCAGGCGTTCGGCAACCT
>P_3735
TGCGCAAATTTCATCTGGCGCCGAAGCGGCTGCGCTGCGTG
>P_3736
CGGGTGCTTGAGCCTCAATCCGTCGACGTTGTGGTGTGCAA
>P_3737
ATGGTGGAGCGTGCGCGGCGCAGTGTGTTGTTGAACGGACT
>P_3738
GATGGTTCCCAATAATCAAACGGTTTTGCAAAGTGGCATAG
>P_3739
TCGGATTTTGGGAGCAGACCCTTGTCGGGCGTATTGAAACT
>P_3740
TCATCATTCTCCTCAGCACCCTCGCCACTGAAATAAGATAG
>P_3741
AGGACATCCCGGTAGACACCCTCGTAATCTCCGCTGGCCGC
>P_3742
CTTAACGAGGAGTATTTAAGCAGGAACCCGATAACAGATGA
>P_3743
CAGGTGCCGCAGGCATTTTCCTCCTGCGTGATCAACGTCAA
>P_3744
GAGGCAATCTGCTGTGCGTGCACCAACTCCTCCACGGCCTG
>P_3745
GCCCGATGTCCCGATCCATGCCGTCCAGGCCAAGGAGATTG
>P_3746
CTCAAGAGCTATCGCAACGTCTGCGCCGTCCAGGCACGCTG
>P_3747
GCTCGCTGCCGGACGGGACCCTTTCGACTCGTCAGAGGCCA
>P_3748
TAGGAGTCGAACAGTGCACGCCAGATCCGGGAGTTTTTGCT
>P_3749
CGTGACAGCTTTTGCAGACGCGGCTTTTATCCGGGCGGTTG
>P_3750
ATGCCATACCGCTGTGGGCGCCGAGGTGGCCGATCCCGCGA
>P_3751
CAGGCGTATGCAGAAAAGCACGGCCTTCGGTTTTTCCCCGA
>P_3752
AAGATATTAAATATTTTATACGAGAAAAATCAATACAAGAT
>P_3753
GATTCTGTCTGTGGAAAATGCCGGCGTGGCAAAAGCCCTGC
>P_3754
CGCAAAGAAGACCTAAAACCCTTCTTACGGAGAATTTGCTC
>P_3755
CGGAAATTGGTCTCACGCGACACGGCCCCGTTGGCTGACTT
>P_3756
GCTCGATGAAATGAAGTCAGCCAACGGGGCCGTGTCGCGTG
>P_3757
TTGCCGACCGCCTGTTCACCCTCCTCCATGATCAGAAAACG
>P_3758
ACCTTTTTCAAGGTTTTGCGCTGCAGGGAAGTCCCGAAAGA
>P_3759
GTGGCGGGTAACTTCCGTGGCGGCCGGCCCGGCTTTCGAGG
>P_3760
CCGAACTCCCCCCTCCCACCCTCCCCCCGCTGGGGGGAGGG
>P_3761
TGACCATAGGAGACACCGCGCCCGGCGGGCAGCGTCTTGAT
>P_3762
TGACTCTCTACGGCGGCTACCCTTCCGGGCATTTTGCCCAC
>P_3763
TGTGCGGCGGGCATGTCAGGCGGAAAAGACGTGTCGTTGCC
>P_3764
AAGACATCGGAGCGGACACCCTTAAAACCGGCATGCTTTTT
>P_3765
GTTCTTGGAATAGAAAATTTCTGTCATCTCACGTTTCAGGC
>P_3766
TGAGACGGTGCTGGGGAGTGCCGGACGGGCTTGATATCGTC
>P_3767
CCGCACCTTCCATCTTGCCGCCGTAATTGTTGATCAGCTGG
>P_3768
CCCGAAAAGCAGACAACGATCAGTGATTGCATGACCACCCC
>P_3769
TCGACCTGTACACATTCACCCTTCGGTTCCGGCATGCATCA
>P_3770
CGCGGTCATTCTGTTATCACCCTTCGACACCTCGGCAAAAC
>P_3771
GGCAAAAGTTGCGGCGCCTGCCACAATGGCCGTGAAGCGTT
>P_3772
CCCTCCTGATCCTGAATTCGCAGCACCTCCGTCTCTCAGTA
>P_3773
AACCACAGTGAAAGGACAAGCGGCGATACTGAGAGACGGAG
>P_3774
CGAATCCATGGAATCCATCACAGGAACACGCTACCGGAGGA
>P_3775
AATTCCTGAAACGGGCGACTCCGCCGAATGGGCGCGCCCGC
>P_3776
AATCCTGATCTACAGGACACCCTCGAAGACCTTAACCAGGC
>P_3777
ACTTCCGCCTGGATCAGCCGCCCGAGCGGCCGCGCCCCGAA
>P_3778
CCCTTGTCTTCGCGAAGACCCTCCTGTGCCGCGTCAAGAGC
>P_3779
GAGGGGCGAGCCATCAACCGCCGCATCGATGTAATTATTAC
>P_3780
TTTTCAGGGATTGGGCGACGCCCTGCAGGCCCTGGGACATG
>P_3781
TGCGTATGCCTGCCGCGAAGCCCTGGCGGCCCCCGTTTTCG
>P_3782
GGGGGAAAATTACCCCCGGGCCCGTGCGGCTTCGGTGCGGC
>P_3783
GCGGCCGAAGCCTTTACCCCCGCCGACGATATCGACCCTGA
>P_3784
GGGGGGCGAAGTTAATGCCGCCGCCCTGGCCCGGGTTTCCG
>P_3785
CAACCTGCCCATGGGGGCTGCGCTGGTGGTAGCGGTGGCAG
>P_3786
AGAATCCATAGCGTCTGCGGCATGAGCGCCGCGCCCCCGAT
>P_3787
GACCAGAATGCCCGCCAACCCTCCAAGAGCCCCGGCCAGGG
>P_3788
CGAAGTGAGGTTTTTTATTGCCACTAAGGCGCTAAGACTCT
>P_3789
GTGCCTAAATCTGAAAAATTCTTGTTTTATATCAAATCAAA
>P_3790
ACCCCCTTTCCAGCCAATTCCGCGAGCAGTTGCGCCGCGAC
>P_3791
TGGTGATTCTTATGTTTCTGCCGCGAGGGCTGGTCAGCGGG
>P_3792
CAGGGGGCGATCCGTTTTTCCGGCCAGGACATCGCCGGACG
>P_3793
ATGCTGACCATTGAAAATCTCAGCGCTCATTACGGAACCGC
>P_3794
ATTTCAGGAGCGTGCTTTTGCCCGCTCCGTTAGCCCCCACC
>P_3795
GCTAACGGAGCGGGCAAAAGCACGCTCCTGAAATGCGTGAT
>P_3796
AAAAAAGAGACCGCTGCGCGCATGCAGGAGGTCTTTGCCCG
>P_3797
GCCTACCTTCTCGCCAACGGCCGCATCGTGGAACGGGGGGA
>P_3798
TTTATGCCTGCCTTTTCCACCGTCGACGAACTTGAGGCCCA
>P_3799
TGGAGGGCCCGCCGAAAATACATGAAAACACTTCTTGACAT
>P_3800
GAGCCGGGCAAACTGTCGCGCCCTCGCGCCCTCGCTGTAGA
>P_3801
TTGAATTTATCGACCAACCGCGGCAGGACTCGATAGGGGCT
>P_3802
TCCCCTGCAGGCCTACAACACAGCAGAAAACCTCAGGACCA
>P_3803
CAAAAAAGCGGCCCCCCACGCCGACCCGGGTTTCAGTGCTG
>P_3804
GATGATGATTCGGAAAAATGCGTGATGTGTTCTCATGGGCA
>P_3805
TCCGAATCATCATCACAACCCTCCTCGTCCTGGGCCTGAGC
>P_3806
CGACTGGCTTCTGCTTTCTTCCGAGGCCAAAGCCATGCAGC
>P_3807
GAGTTTTTTGAGATAGCTCGCGTTTTCGTCGAGCTGCATGG
>P_3808
CCTTGGGGAGGGCGATATCGCAGGACCGGTATTTTTCGGCC
>P_3809
TTCGAAATCGGCATCGGAACCCTCGTTGCGCTCCAGTACCT
>P_3810
ACATGAGTCCAGAGCGCAAGCCCATGTGGCGATGGCTTATG
>P_3811
GCCGGGATCATAAGCCATCGCCACATGGGCTTGCGCTCTGG
>P_3812
GCGTGCCAGATCTCTGCACCCTCCTGTTGAGCAGGGCAATT
>P_3813
ATGCCGACCTGCTGAAAACACCCGAGAAGGATCTGTGCTTT
>P_3814
CTTCAGGAAGAAGAGCAGACCCTCTGCGCAAGATGCCACAG
>P_3815
GCGGGGCGAAACTGCGAAAGCTGCCACAATTCGCCCAACGC
>P_3816
GCTTCCAAGCCTTCACCGACCCTTTGTTTCAGGCGACTGTT
>P_3817
CTGTTCGTCCTGTCACGACCCTCACGGGGCAAACCTCAAGA
>P_3818
GTGGCACAGGCTGCAATCTCCCTCGCGTACCGGGGAGTGGA
>P_3819
CACTGGCTGCAGCGTCCTTGCCGTACGGGCGGATGCAGGTA
>P_3820
TCATTCAATCACATTCACAGCCATCTCGGCATCGCCGGTGC
>P_3821
CAGATATACGTTCTGGACCGCCGCACAGGAGTCATCACCGC
>P_3822
CGTCATCTCTGCGACCGAACCCTCTTACCAAATGACAGGAA
>P_3823
GGCTGTGCGGGGACATACGGCTGCCACGGCACCCACAGCGA
>P_3824
GATGTTTTCTGCTTTTACTGCCACAGCGGCGCGTCATCGCT
>P_3825
TATAGGCTGCCATGGTTTCGCCCGCATCATCTCCCCACAGG
>P_3826
CATCCGCTTTATGCCGGACCCTCAGGCGGCCGTGAACCCGC
>P_3827
TAGAAAGTCTTGCGTGCTCCCCCGTTGGGGGCGGGGATGGT
>P_3828
GTGGCTTCCAGTCTAAGCGGCTCGGACAATGTCAGTTCAAC
>P_3829
CCAATTAAGGGCAAGTTGAGCGGGAAAGACAGAATTCGTTA
>P_3830
CGTTGAATTCGATGGCAGTGCCGTCCTGGCTGTTATGCATG
>P_3831
GCTCTTGCTTGCCGTCACTGCCATATTGGCGGCAATCTTGC
>P_3832
CCGGGCGGCATTGGGCAAAGCGGCACCCATTGTAATTACTG
>P_3833
CTCCCGGCTGGGACAACACCCTCGATGGCGCCGTCAACACC
>P_3834
GGAACAAGAGGCTTGAATGGCGCGCACGATGAGATATCAAA
>P_3835
GGGCGGGCGGTAACCGGACCCTTTTGTTTTGACCCAGAGAG
>P_3836
CGCAGACCCCCCAAACAGAGCCGGGCTGGCATCTCTATCGG
>P_3837
CACCCGGTTATCGTTCAATGCGGTCTCCAGCGAATCGAGGC
>P_3838
CGAGCTGCCCGATAGCGACCCTCAGAAAAAGGTAATTGAGG
>P_3839
CCATTCGATGGTGCAGGATGCCATCAAGGCACTCTCCCGCA
>P_3840
GCTTCAGCACCAATACCCTGCCCCAGTGGCGACTGGCCCAA
>P_3841
TCCATCTCACCCATGAAACCCTCGAAGGGATGGTCCGCCCC
>P_3842
TGACCTGGGCAAAGCGTTGGCGGAAAAAATCACTGAAGGGG
>P_3843
CGAAAGGTCACGGCCTCCCGCGGCAGGCCGGTATTGCCGTA
>P_3844
TTTTTCTTCGCGTCTTGGCGCCTTAGTGGCGCTCATTCTTA
>P_3845
GGCAATTTGTTCGGGAGTCACGGGATCGGGCTGGCGCGTTC
>P_3846
TCGGACAGTGTCGAGAACTTCCAGCATAATCAAGGCCTATA
>P_3847
GGCGCAATACGATTATCCCGCCATTATGGCAATGCCCTACA
>P_3848
CGAGGATGCAAATCCTGCAGCCCTGGAGGCTTACCGCCAAG
>P_3849
CACGCGCGGATCCTTCCCCCCTGCCCCCTCTGAGGCGAGGG
>P_3850
GTTCTCAGCAGGGTCGAACGCCCGTGCGGTCATAGCGGGCA
>P_3851
CTATATCAATCTTTGCAGCGCGAAGATGAGTTCCTGCCTGC
>P_3852
CGGCCGGAGGGCTGATTCTGCAGAGTTTTTCGAGGGATCAG
>P_3853
GATCAGGCTCAGGTCAATGGCGCGAAAACGGTTTAGCCATT
>P_3854
ATGGCGCGAAAACGGTTTAGCCATTCCGGCAGGCTGTGGAC
>P_3855
TCGGCTTTTTCCCCTTCACCCTCGGAGCGATACTCGGCGGC
>P_3856
AAGGTCTACCTGGTTAAAACCGGTCGCGTCTTCAAGGAGGA
>P_3857
TTCGCGTCCGGCGGCGAATGCGGGTGAGGCGAAGCTGCTCA
>P_3858
GATGGTGATACCGGCACCGGCCCAGATGGCATAGGCGATAC
>P_3859
AGCGTTGATACTGTCGAAAACGGCAACCTCATGGCTGAGGC
>P_3860
ACAAACGGCGTGAACAAACACGGTTGCCTCATTTTTGAGGC
>P_3861
GTGCCGGGCAAGGCCCAGTGCACGGATTACGAATTCGTCAC
>P_3862
CTTGCGCGGTGTGGGCCTTGCCCTGCCGGCAACGCCCGACA
>P_3863
GGTGCTCTGCAGGAAAAATACGGCAATCGCGAGCAGGTCTT
>P_3864
TCGTTTTACAAGCGCAGACCCTCATAGATGCGCAGCCAGTT
>P_3865
GCTCCTTTGAGCTGCAACCGCTGTGGTGCCGTATGGAAGAA
>P_3866
ATGAAACTTTCTACCAAAAGCCGCTACGGCGTACGGGCACT
>P_3867
GGAACGAGATTCATGTCACCCTCTGCGGCAAGAATGATCTC
>P_3868
AACAAACTCACCGGAACACGCAGCGCCGCCGTATGGGGCAA
>P_3869
GGCGTAGGCCATGCACTGCGCGCCAAAAATCCCAAAGTCCT
>P_3870
ACCCGGTAAGTGTCAAAACCCTTGTCCTTGAGGAAGTTTTC
>P_3871
TGAAATTGTCCCGATAAAAGCGATCGCGGGCTGAACTTTCC
>P_3872
GTGTGCGCCACATGCCGAGGCCGGATCGGCGCGCTCGCTCT
>P_3873
AACCTTCCAGCGGGTTTTTGCCTTGCCGGCCATGGTCGACC
>P_3874
GAACGCAGCACTTGCTGTACCCTCGTGAAAAAACAGCCTTG
>P_3875
AATGCTAACCGATTTTGCGGCGAAAAAAAACCGTCCCGGTA
>P_3876
AAAAAAGACGGGCTCCACGCCTTCAAGGTCGTTTTCTTCAC
>P_3877
TTTTCGGTCGCAGAAAAAATCAGCCTTTCTCCTGCCAGTGA
>P_3878
TGTTGTCAAACAGTCATACCCTCATAAAATGAAAAGGAGAA
>P_3879
AAAACAACTCGGCCTCGACCCTTGCGGGACGGATGGAATCT
>P_3880
TTTTCTTCAGGTAAAATTTCCTTAAAATGTATACGACACGT
>P_3881
GGCCACACCGGAATACTACCCTCTCTCCCTCAATGCCCTGA
>P_3882
AGCCGTTTTGGAAGAGATCGCCGCCTCCATGAACGAGATGG
>P_3883
CAACCTTGCGGCACGCAGCGCCAAGGCGGCGACTGAAACGT
>P_3884
TGCCAACGCCGGCGAAATCGCAGCGGAGACGGGAACCAGTC
>P_3885
GTTCATGATATTGGAAAAAGCCTTGGAGGCCAGTTGGTCGC
>P_3886
CGCGCGTACCGGGAAAATCGCGCTCGAATTCGAGGATATTG
>P_3887
CAGTCCATTTACGGCTGGCGCGGCGCCGATCTCGGCAATAT
>P_3888
CTGCATTCGATTTTTCCACCCTCAATCCGCGCCAGCTTGAG
>P_3889
AAGGATGGGTAGAAAAATTTCGAAAACGTGGTACCTTAGCA
>P_3890
GAAAAGCAAGTCTCTTGAAGCCTGTCGGGCGGGCGTGCTAA
>P_3891
TCAAGGACCAGGTGCGCACCCTCCTGGCAAAAAAGCGTGAA
>P_3892
GCACCCTCCTGGCAAAAAAGCGTGAAGGAGACAAGTCATGA
>P_3893
CCTTGTCGGCGAATACATCGCGGCAGGCCTCCAGGTAAGCG
>P_3894
GTGGTGACGATGGAGCCACCCTCGATGACCTTGTTGGGCCA
>P_3895
CGCAAGATGAGCGAAGACAGCGTCGACCATGAAGCCAGTTT
>P_3896
CATTCTTTCCGTGCAGAATGCCAACCCGGCGTTGGGGCGTA
>P_3897
GTATTCGCCTATTCCAATCGCTGCGGCGATCAGCGCGCGCT
>P_3898
GTTCTATGCGCCCATCCACACCGTCTTCACCTTCCGCGACT
>P_3899
TGGAATCAGAAAGGAGAATTCGGTTTGTCGTTTTTTATGGA
>P_3900
ATCCTGCTGTTGTTCAAACACGCCCACGTTCAGCTCTATCG
>P_3901
CAGCTCTACATCCTCATAAGCGAGGCCCATTTGTTCGGGGG
>P_3902
GAGACTGGCTTTTCCAAAACCTAAGGAGGAAAAATCATGAA
>P_3903
CCGTGCAGAAATGACGGGTACGGGGATCCTGAAAACCGCCT
>P_3904
CTGCCCGAGCAGGTCGGAGGCGAAGACGGCAAACTTGTGCG
>P_3905
TGCCCGTCGATGCTTTTACCCTTTTTTCAGCCACCACCCGC
>P_3906
ACAAGCTCTGCCCTGCGTTGCCATGAAGGCAGGGCATGTTA
>P_3907
CTTCAGGATAACATGCCCTGCCTTCATGGCAACGCAGGGCA
>P_3908
GCCTGCTACATTTCGCCTAGCCGGCGGGGCAGTGTGATCTG
>P_3909
TTAGAATCACCACGGTTTCGCGCGAGGACTGAAGCAGGTCG
>P_3910
CTCCATCCAGTATGCCTTTGCCAAAATAAAAGAGCCATGGG
>P_3911
TTTCGCGGTAGAGCGCAACCCTCAATGCCTGCATTTTCTAC
>P_3912
TCGCGGATTATCCCCAGATCCAGCTATGGAGTAACAGGCCG
>P_3913
TATTTCCAGTATTTCATCGGCATGAAACTGCGCTGCCTGCG
>P_3914
TGAATTTGTGCTGCTCGGCGCGGCCGCCGGGGTGATCAGCC
>P_3915
CGATGACCAACGCGGTCAAACCGAGGCCAAGGGAGAAGACC
>P_3916
TGATGATCGAGCGCATGACCCTCAACCTGACCCTGGTCGGG
>P_3917
CGGAACAGAAGATCCATCACCCTCTCGCCCGTTTCCAGGTC
>P_3918
GCCGTGGGGCTGCAGGAGCGCGTCGACCATTTCCCCGGCCA
>P_3919
CGGACGGCTCGCTGGAAACCCTCGACGAGGGGGGAGGATTG
>P_3920
AGAGTGTCGACTTTCGGCAGCCGCTGAGGCAGCAGATTTTT
>P_3921
AGATTCAGAAAAATCTGCTGCCTCAGCGGCTGCCGAAAGTC
>P_3922
AACAGGGGTACTTCGTGCGGCAGTGTGTCGATACCGCTTCT
>P_3923
CTGGCTCCACAGCCGATTCGCCGTTCCTCGAACTGGGGGGC
>P_3924
TTACCCCCGACGGCAGCACCCTCCCCCTGCTGGGCGAGCAG
>P_3925
CTGCTCAGTTGAATCGCACCCTTTGCCATTTTCTTGGGGAT
>P_3926
GGGATAGACGGTGGCATACGCCGAGGAGGCATAAGTTGTAC
>P_3927
CCTTTCCAGTACAACTTATGCCTCCTCGGCGTATGCCACCG
>P_3928
CCCCGCCTGCAGTCCAACCGCGTAGATGAACAGAGCCAGCC
>P_3929
TGCCGCAGGAGGTTCAGACCCTCGGGCTGGCTCTGTTCATC
>P_3930
TATGGATATCCCCATCATTGCCCTTACGGCCCATGCCATGC
>P_3931
GGAACAATCGATTTTGACAGCGCTCCCGGAAAAGGAACGAC
>P_3932
CACCAGAATCACCACCTCGCCACGGGGGGTGAATTTGACTG
>P_3933
CTCAAGAGGGCCATCGCCCACAGCAATCGCATGGCGGAACA
>P_3934
TGGCGGTGGCGGGGATGTTTCGGCAAAGGCATGCAGAACAG
>P_3935
CTTTTCAAGTCTCCCCCACCCTCATTCCTCCCCATCCCGGG
>P_3936
AGAGGGATATGTGCCGCACCCTTCATTTCGGCGATCGACTC
>P_3937
CTCGCCAAAGGCCGACAGAGCCCCAAAGGCCGCCGCTCACA
>P_3938
CGGAAGGGGAGAAAATTACCCTTGAGGCGCTGCCCGATGAC
>P_3939
GATGTTTTGTAGTAGGGGAGCCACTAAGGCTCTAAGAACGC
>P_3940
GTTTTTCCTCTTCCCCTTGACAGTGTCCCGTTTTTTACGGG
>P_3941
GGGAGACGGGAGAAAAAATTCTGTAGGGAAAGGAAGATACC
>P_3942
AAAAGCCTGTGCTTCCTCTGCCGGGACGGCCGGCGAGAAAA
>P_3943
TGCTCCTCTGTCTCCACACCCTCGGCAATGATCTCCATGTT
>P_3944
GAATTCCGGCAGCCCGATTTCATTGACCATGTCGATGCGGT
>P_3945
GGTTTCGAAGCGCTGCTGCGCTGGAATCACCCGGAGCACGG
>P_3946
CTCTTTGGCCCGGTACATAGCCGCATCGGCAAATTTGAGCA
>P_3947
AGAAAGTCTGCTCAAATTTGCCGATGCGGCTATGTACCGGG
>P_3948
TCAGCAAGCCTCGATTGTCGCCCAGTGGGCACTGGGTGCAA
>P_3949
ACCACCTTAAAGTCCTCGCGCGGGTTGGTCCGATCCACCAC
>P_3950
ACTATAGGGCCATGCAGCGGCGCCCTCGGCAGTCTGATAAC
>P_3951
ACAACGCTTTCTTACCCCGGCCCAGACGGCGGAGCAGATTG
>P_3952
GTTGGCTGCAATCTGCTCCGCCGTCTGGGCCGGGGTAAGAA
>P_3953
CTGGTGTGCCTGGCCGTGTTCATGGCCACCGCGGCCCGCGA
>P_3954
CCGCGGGGTGAATAGATACCCTTTCTTCCAATAATCCAAAA
>P_3955
TTTCGTTGGCTCTTCAAACGCAGCAGAAGATCGAAGATGTG
>P_3956
GGTCTATATCGGCGGTGGTGCCGGCATGGCGCCGCTGCGTT
>P_3957
TGTCCTTGTGGAAAAAATCGCCGAAGGGGCCGGAGATGGTG
>P_3958
GGACCTGATGACCAGGGATGCCGATGTGGCCCAGTTGTGGG
>P_3959
GTATTGAGAGAGGCGCGCGTCCCGCTCTTTTTTTGCCCGCA
>P_3960
ATTGGCCATGAAGAGAAACCCTCTTGCGGATATGAGCCTTG
>P_3961
AAGGCCGACATGTTCCAGCACGTCGACAGTCTGCTCGAAAC
>P_3962
CGTGGCGGATCAGGTAGATGCGGGTACGAGAGCCCATGAAA
>P_3963
AACAGCTGCCAAGGCTGCCGCTGGGATGACTCAAATTTCTT
>P_3964
AATTCCTGCCCGGCCTGGCGCAGTCGATCGCCCATTTCGTC
>P_3965
ATTATCGCTATGTCATGACCCTTGGCCCGGCAGGGGAGGGT
>P_3966
ATCGCCGTCGCCACTTCACGCGACAGAGGGCCCTCCAGGGC
>P_3967
AGCGGAAAGCCTGTCGGTTACAAGAACCTTCATTATCCTGT
>P_3968
TTCATTATCCTGTTCGCCACCCTTTTGAAATTGTCTAAAAC
>P_3969
ACTGCCTGAATCCTCCCAGGCCGTGCCGGCAATGTCGACAT
>P_3970
CTTAAAAACATCGGCGGCCGCCCTGCCGGCACCATAACGGC
>P_3971
GATAGATCCATAAGGTTTCGCCGTCCCTTTCTATTCCAGAA
>P_3972
TCAATGTTTATCCCGACACCCTCTCGAATCTACTCGGACCT
>P_3973
ACGCTGGTTCTTGAGACCAGCCTGCGCGGCATCAACAAAAG
>P_3974
TCGGCCTGAAAAGCGGCACCCTCCCGCCAACACGTCCCCAC
>P_3975
GCATTGTTTCACTGGAGAAGCAGTGGAATGAATTGCAGACG
>P_3976
TGCAGAAGTTCCTGATCACCCTCCAGCGCCTTAAGTGTTTC
>P_3977
TTCATTCAAGGGCCTGAAGGCTGTCCCCACATTTTACCGTA
>P_3978
CCTGCATATTTTGAAAAATACGGTAAAATGTGGGGACAGCC
>P_3979
ATGCCTTCATTCATGGGGCACCCCAATAAAAAGGCATCCGC
>P_3980
CTCTTTACCGCCATACTCTGCCGCAGAGGCGCATTGAAATC
>P_3981
GATGCTCTATTATTACGACCCTCTTTACCGCCATACTCTGC
>P_3982
TTGTTGTGGGACGAGTTGCGCCATGTCGGCCTTGAGGGGTA
>P_3983
CCGATATATAGTGCCGGTTCCTGTCGCGGGGTGGAGCAGTA
>P_3984
AGGTTCGTGAAGAGCGAACCCTCTGTTTCAATTACGAAAAA
>P_3985
TGGTAAAGCTCATCTTGTCGCTGCCGAGCAGGCACTGGGCC
>P_3986
CATGAAGGTGACGTAATTTCCGGGAATTTCAGTAGTCGGCA
>P_3987
TCCACTTCACGTGTCACACCCTTTCGGTTTTTTCAAATCTC
>P_3988
TTCTTCAATCATTTAAAACCCTTGAAGGAAAGTGTGCCATA
>P_3989
AAGCTCATCCTCGTCGACCTCTTCGCGGCGGGTAAAATTCT
>P_3990
AAGGCCTCACGCAGCGTCGGCAGGCTCATCAGAATGAGACC
>P_3991
GGCGGAGAGTTCGCCGAGAGCGGCCAGGCGCCCGGCCCGCA
>P_3992
TGTTTTTTCCGTAATATCGGCGGCCAACCGGATGACTCCCG
>P_3993
CATCGTTTTGTTCTCTCCTGCCATGAGGGTGGTCTGGGGCA
>P_3994
CCCATCGCTGCTCCCGATCGCCCCACCCAAGTCGTGGGGGC
>P_3995
ATGGCCCCCCCGGGGAAAAGCAGGATTCCCTCAAACCGTTC
>P_3996
ATCCCACTCCCCTTAAAAATCAGTAGTCGATTCCCGGCTGC
>P_3997
TTCTCATTATCCATATCGGGCCAGACCGGCCGGGACCTTTT
>P_3998
CTGAGGCGGCAAGCACCTCGCATTCGAGCAGTTCTCCCGAA
>P_3999
AGGGGAAAAACGGAAATTTGCGTTTCTGAACATCTCGCCTT
>P_4000
TCTCGACCTGCAGGGGCAGGCAAAGCGGGAGAAAATGCCAG
>P_4001
TCTTCCCGGGCGGCATCGCGCGATAGTTCTGCGCTGTGTAC
>P_4002
TGTGGCGGATATCACTGACCCTTACAACCTCAAGCAGACCT
>P_4003
AAACAGTCTCAAATGCCACCCTCCGTGCATCTCGCCACCTG
>P_4004
CCCGCAGATAGGGTTTATCGCGTTTTCGATGATCGTAGATG
>P_4005
TCAAAAGTCGTCAGATCACCCTCGCTGCGGCCCTCGCCATT
>P_4006
GTGCCGCCGTCGACGACTGCCTGAAGCAGGTCGGTGCCTTC
>P_4007
GCCGATCATGCTGCGAGTGTCGCGAGGAATGAGGAGGAGGA
>P_4008
GAAGCAATTCTGACGAGACCCTTCTCCGGCCCGAAGAATTT
>P_4009
CAGGAAATCAAAGAAGTCGCCCCCAAGGCCGCGCGCCATGC
>P_4010
GCGCAACGCGGCGGCAGTGGCCGCCCGGGCCAGTTCCTGGT
>P_4011
GCCGAGGAAGAAGCCAAACGCCTCAAGGATGATTATGTCAG
>P_4012
GTGGCACAGGAATTGAAAACCTTGAAGTCAGAATTTTGAAA
>P_4013
CCATTCCCTGAAATCGAACCCTTACGTCAAATCTTCGCGCC
>P_4014
TACCAGGCGGCGAATGGCAACCTGGCCGCGGCGGCGCGACT
>P_4015
GAAATGTTCAATCGCAAATACGGTCGCGTGATTCATCGCCT
>P_4016
TCTTCTAATTCTTCGAAATTCCTTGAATTTTCCTTTCAATC
>P_4017
CGAGCGGGGTGAATAAATTGCGGGAATTCAAGTATCATGCA
>P_4018
AGAAGCCATCTCTGTTGAAACTAAGTCGACTCTTCTGATTT
>P_4019
CTTGACTCAGCGGCGGTTCGCGATTTGGTCCGAAAGCTCTC
>P_4020
CGGGGATTTCCGAAAGGACCCTTGATTCGGCCTTTGCCGAA
>P_4021
AGAGGGAGGATCAGAATCACCCTTCAATTTTTCCCCAGTCG
>P_4022
GAAGTGTTTTCTGAGATTTCCTCTCCCCAGGTAGAAGTGCC
>P_4023
TTGTTCACATGGACTTTGTGCGTCAGCGACCTGCCGGCGAA
>P_4024
GGAAAATCAACGTTTCTGCGCTGTCTCAACCGGATGAACGA
>P_4025
GGATCGGTGATCTGGGTTTCCGTCGACTTCATTGTCATGTC
>P_4026
TGTGCGCGACGGTTCCCTGGCCCTGGGGGCAACCAAATTCC
>P_4027
ACCAGACCCGCCTTGAAATGCGAAAACTTGAATACCAGGGC
>P_4028
ACGGGGATCAGGGTCAGAAACTCCCATCCGCGTTCAATGCG
>P_4029
GTAATGCACCGTCCCGTCGGCACCAATGCTGAGCAGCGACT
>P_4030
CTCGTCTTCAGCCAGCGGATCGGTCACCCTGTATTTGGCGA
>P_4031
GCAGAAAATAACGGAAAACCCTCCGGCGGTAATCAACCAGC
>P_4032
AGTACAGGGCATTGAGTCCGCGGGAACGAATTGCATGGATC
>P_4033
GAACCGCAAAGGCGGCTACCCTCGCGATATCCAGACCTGGG
>P_4034
GAGGTGGATGCGATTTTTTCCAAGAACCGCAAAGGCGGCTA
>P_4035
TTTGAAATCCAGTCCTCTGGCCGCTGTGGCCCTGACCCTTA
>P_4036
ACGGTAGCCGACACCACGCACCGTCTCGATGCATTCGCCAT
>P_4037
AACATGCACTGCCAAGCCACCCTCAGAAACTATTCAGACGT
>P_4038
CTTGATGATCTTGGAGATATCGCTGCCGGCGCGGCTGATTT
>P_4039
ATGAATTAGTGGCGGACACCCTCCAAAATTAGTTACTTTTA
>P_4040
ATGAGTTCTGAAGCCGCACCCTTGCATCATAAATTTTTTAC
>P_4041
GCCGAATGTGATCGCCCCTGCCGGACAGGCCTCGGAACAGG
>P_4042
CGGCCTGCTTCTTCATGGCGCCAACGAGGCAGGACGATGCA
>P_4043
GGCCGTTTCGCGGAGAAGTTCGGTGACCCGGGCTGCGTGTA
>P_4044
AAGTTTTGAGTTTATGGCCGCCGGTCTGGCGGTAGACCTGG
>P_4045
TGGAGATTTTAGACGGCAGGCAGTCGGCCTCGACCCGCCCC
>P_4046
CCTCCAAGGGTTGATTTTTGCCTGAACCCCACCCTATAGTG
>P_4047
GAACAGCAGGCGGTTGTTGCCGGCCAGGCGGTTGTTCTTGG
>P_4048
GCAGGGCTCGAACACCTGCGCCATGATGGCCCGCGCACGGG
>P_4049
TTTTGCCTTTGAGGATTTCGCCGCACAGGCAGCCGGGGTGT
>P_4050
GACGACGTCATCATTCCCCGCCTGTCCGGCGTGGCGCAGAA
>P_4051
CGGTGGTAAATGCCAACCGCCCCCCCGGCGAAGTCAGCACC
>P_4052
ACCGGCAAAACAAACAGACCCTTTTGACGTCCTCATTACCT
>P_4053
TGGGCTTCCCACTTCGGTGACGGCTGGCTGCTGCGCTGGTT
>P_4054
GGCGCTGACCGGAAATGACGCCATGCTGGCGGTGGCGGAGC
>P_4055
GAGTTGCCCTCCCCGGCCCCCAGGCGGGCGTAAAAAAGCGG
>P_4056
ATCCTGTGAGCGTGCTGGTGCCGCGGTGGCAGAAAGAATTG
>P_4057
CCGGCGTTGTCCGCCGTCGACAGCAAGGGGAAGATGCGGCT
>P_4058
ACAGCTCCTTGCGCCTTCAGCCACTCCGGCACCGAAGGCCA
>P_4059
GCGGGCATCGAAATGCAACGCTGCAACGAGATTTAGGGGCT
>P_4060
CGGAATTTTCAGGTTGACCACGTTGATGCGGAAAAAGAGGT
>P_4061
TCATCCATGATCATTGAATCCTTCCACAGCATCCGATCCGA
>P_4062
TATTTCAGTTTTGATGAACCCTTTTCTGAAGATTCCGTTAT
>P_4063
AAACAAGAGACCGCGCGGCGCCTCTACGGCAGCAGCCCCCT
>P_4064
GGGGGGCAAGGGGGCTGCTGCCGTAGAGGCGCCGCGCGGTC
>P_4065
TATGATCCTAAAGTCAAAAGCTTTAACGGAGAGACGGAGAA
>P_4066
ACGCAGACCGAATAGGTCGGCAGTTCCGGAGTGCGCCCCAC
>P_4067
CCTCTCCATCCACCGGGCAGCCGGGAAGGCGGGCATCGACC
>P_4068
CTCGAACGCCACATGAAATGCGGACTGGGTAAATGCGGCAA
>P_4069
ATCGTTCCAGCGGAAACCCGCAGCCGAAAGGGCCTCGCACC
>P_4070
CCGGGGATACTGTCGGGGTGCGAGGCCCTTTCGGCTGCGGG
>P_4071
CGCAAGTTTTCGCCGCGTACCCTCGAAGTGTCCGCCAAACT
>P_4072
AGCCAGGAAACCCAGGGTCGCCAGACCGGCAAGCAGCGGCA
>P_4073
GAGTGAAATAAACGGAGGTGCCGGTCCCTGTTGCGCTGTCG
>P_4074
GGGCTCTCCATCGTCAAACACATTGTTGCCTCCCACGGCGG
>P_4075
ATGGCGACGGGGTGGTGACCCTTGATGAGCTTAAGGCGTTC
>P_4076
TATATGGGCTGCACTTCCTGCCACAGTGGCGTTTCCGATTC
>P_4077
CTGTCTCTTTTCAAAATACCCCTCAATAATCTTCTGTACTG
>P_4078
GCCCTGGCCGCCGGAGCGCGCGAAGACAGCAGTGGCATTGT
>P_4079
ATGTATGGAGCCAAAGATTGCGGCCGGGACACATTCAAGTT
>P_4080
GCATCTGGCTCATCATGACCCTCTGACGGGACTGCCTAACC
>P_4081
CATGGAGCACCTTAAAAGTGCCACCACGGCCTGGGAAGGGG
>P_4082
CCCGCTTTGTCTACCAGAGGCAGTTTCTCGAAAGCGGGTTG
>P_4083
GATCTTTTTTCTTTCTTTTGCCGTGGTGGAGTTTTTCGACT
>P_4084
GATTCAACAATCGCGGACTGCCGCTTGGGCTGGGCGGGTCG
>P_4085
AGTTGAATCGACCCGCCCAGCCCAAGCGGCAGTCCGCGATT
>P_4086
GAATTCACTGGACCCGAACCCTTCCTCCCGCATTCTGACTG
>P_4087
CTGCGAGGTCGATGGTGAAGCCGCACAGGCTGGACTCGGGA
>P_4088
CCCTTGCACCCCGGATCAACCCTTGTGACCGAAGATGGGAT
>P_4089
GTCATAAAAGCCACCCAGCGCCCGTCCGGCGCCAGTGGGCC
>P_4090
CTTCCCTCCGTTCCATCGAGCCACAGTGGCAGATTCTCCCC
>P_4091
GGAAATTCCACTTTGACCCGCAGCAGCGGCTCTGGCGCGCC
>P_4092
GGATTCAATTGGACAGATCGCAGCAAGGGATATCGGAGCGG
>P_4093
AGAGAAGAAGTGATCAAACACGGAAAGGAGGAGACCAGGCA
>P_4094
CTCGGAAAAACCAATGATCGCCGTCAGAGGGGTCTGCAATT
>P_4095
ATACTCCGTGCGGATGATCGCAGTTTGCCTATTCTAAAGAC
>P_4096
AAGCCGTGAAATCGTCCATGCCAATCCGGCCGCGGAGGACA
>P_4097
CGTCATCGCAAGGATCTGCGCCGGGGGAGTCTAAGGCTGAC
>P_4098
TTTGTATAGGCGGTGGTCAGCCCCAGGGGCATGCCGACCAA
>P_4099
CCGGCAAAACTTTCCGACTGCGGCAGCACGCGGGCGTAGCG
>P_4100
TCGCCGATAAAAAAAGTAGCCCGAAAGGCCGATCAATGCCA
>P_4101
ATGCAGGAGAAGCAATTCCCCGGAGACGGGGTGGTCACTGG
>P_4102
GCTGTTTTCCGGGACCAGCGCCGCAAGGGCTTCGCTCTCGC
>P_4103
GGTGCTTGCTGCTCATGACGCAGTAGGCGCCGCCGTAGGCT
>P_4104
AAAAACACGGCAACATCCCGCTGTGACCCTGTCCTTTGCAA
>P_4105
CGAACTTCTGGACCTGGGCGCCGAAGAGGCGACCTTCGATG
>P_4106
ACGAAGGGAAAGAGCAGACCCTCCCCGCGGAGCGTTGGGCC
>P_4107
GGCCGGGGGTTGCACTCACCCTCGCCCAGGGACGCATGAAC
>P_4108
CGACCTCGATTTTGCTTACCCTCTTGAGGGCATCGCCCGCT
>P_4109
TTTCCGGGCGCGACCGGCCCCGAAAAAGGGGGTGACGAAAG
>P_4110
CCCCCCCCCTCCTCCTCCTCCTCCACCACCACAGGCCGGCA
>P_4111
GCCGTACTTCCGCAGAAAACCCTCCAACTCCGCCCGTCCCC
>P_4112
GATATAGCCTGCCTTGCGCGCGCCGATTTTTTTGCTGGTGT
>P_4113
CCCAAAATAGCCCGCCGCCTCATTGACTTCGTCGTGAATTC
>P_4114
AAGGTCCGTTCGACCTCTACCCTCTGCAAACCGTGAACCTC
>P_4115
CGGCGGTGGCGGCCAAAGTGCTGACATTGTCTGCCGGAGAG
>P_4116
GGTCATCACCTGGCACATCTCGCGCAGGATGAAATCACCGA
>P_4117
GGTTGTAAACACCCGTCAAGCCATCAAGGTTGACCAGCGCC
>P_4118
GAAAATGGGAATGGAAAAAGCGCGAAATCTGGATGAGGCTT
>P_4119
CTATTCTACCCTGATGAAGGCGCGCTCCCATCGCGTGATTC
>P_4120
GAGGGTGCTCTTGTGAAAATCGGCTTGTTTAAATTCCTCTG
>P_4121
CCGATTTTCACAAGAGCACCCTCCGTAAAAGGGCCAGAACC
>P_4122
CGGATATTCGAATTATATCGCAGGGACAATGATCGCAAGGC
>P_4123
AAAGGTCGGGATGCCGTCCCCTTTGGCGACCTGCATCAGAC
>P_4124
GGTAGGGATGACCTGGATCGCCCTCGAAGTAAAGCACCGTG
>P_4125
TTATGGCGATGACCCAAACCCTCTGGGTGTGGGGGATGCTG
>P_4126
GATAAAAAAAGACTGCCAGGCCCGCCGGGCCGCCTCATCCG
>P_4127
TGGCGGGCAATTGTCGGTTGCAGCAGAAGTTTTCATGAATA
>P_4128
CATGGAAGTCTGGAAGCGTACCAAGGACGTGATTCATGCCG
>P_4129
AGTGCGCAGAAGTGAAAACCCTCACTGACTAGAACAAAAGG
>P_4130
GCGACGCTATCACGGCGGGGCCGGCCTGGCTTCGAGCATTG
>P_4131
GGCATCATCGGCGAGGCCACCCTCGATTTCATCCGTCAGTT
>P_4132
GAGGTACGGAATAACAAACGCGTCGGCGGGAGGATGTTTTT
>P_4133
AGCGACCAAAAGGAGGATCGCGCCCATGTACTTTCTCGTCA
>P_4134
GCGGATAATCCCATGTGGCGCGGGCGCCTGAGCGACTGGAA
>P_4135
GAGGGCAGCGCGGGCATGATCGTCGACCATCTCTGAGTAGA
>P_4136
GGCGACGATCTCCACCAACCCTTCTTTGATGAGATAGAGAT
>P_4137
GCCGTGCAGATTCATTTTCGCCATGGCGGCCACTGCCGGAG
>P_4138
TTACTTTCACTTCGAATAGGCTTAAATGCGTATTTGTTACA
>P_4139
TGGTGTCGGTGAAGGCAGCGCCTGTGTGGCGGTGCCGCTTT
>P_4140
CCCATAAATGTTCAAAATTTCGAGAAATAATCATTCCTGAA
>P_4141
CGTCAGAAGGTGGAAAAAATCCAAGAAAAAATTACGATTGA
>P_4142
CAGAATCCTGGGCGGCAAAGCCTTCACGGCTGCGGTTCTTG
>P_4143
CGTGAAATGGGTCTCGACGGCAGCTACGACGAAGCCCGCGC
>P_4144
TCGAGAACCCCGGCTTTTTCCAGCAGGGCGAACGCCTCTCG
>P_4145
CATGTGGTCCATAGCTTTGGCGTTCTCTCCGAAAACATCTG
>P_4146
CGCTTTATCAAGCTCTTTGCCGGAGAGGCCCAATCTGCCCA
>P_4147
GTCTGAGCAGGGGCACCATGCCTTCGCGGCTCATGACCGGT
>P_4148
TAAAAGCGCCCAACCGCTGGCCGAGGAGGCCATCGACGCTT
>P_4149
TGGCTATACCTTTTCCCAGGCAAAGCGGGTGATGTTTCGAG
>P_4150
TGGACGGTTTTGAACAGACCCTCAAGGCGCTGTTCGCCTCC
>P_4151
GGTCATGTTCCGTATAACCACAGAGGGTGGCGTAATCAGGG
>P_4152
TGAACCCTGATTACGCCACCCTCTGTGGTTATACGGAACAT
>P_4153
GTGACTGGGGGAAGCCTCAGCCAGAAAGGCGATATCAAGGT
>P_4154
GGAGAGTGACCTTGATATCGCCTTTCTGGCTGAGGCTTCCC
>P_4155
GTTCCAGGGTGTTCAAAACTCAGCAATTTATCAAGTAAGCA
>P_4156
GGCCCCGTTTCACTTGCAAGCAGCACAGGCTTTTCCGCACA
>P_4157
GACAATTATCGAGAATTTTTCCCGCTATGGGTTCCGAAATT
>P_4158
AAAAAAACTTTCCGTCAGTCCCGGTGCCACCATTCGCCAGG
>P_4159
GGCCTCAAGTATTTCCGCAGCCTCGGGGGCGCAATCGATGA
>P_4160
CTCCTCCCCCTTGCGAATAGCCTGTGCGGCCACAATACTTT
>P_4161
TGCCCGCAAAAGTATTGTGGCCGCACAGGCTATTCGCAAGG
>P_4162
GGCACGGCATTCGAGACACCCTTTGGTTACTCGGATCACAC
>P_4163
CGGCAGTTGGCAGAGGAATACCGTGCTGGATTTTCTGGGCT
>P_4164
ATGGAGCAACTGGATAAATTCGTTGCCAACAAGCGGCAGTT
>P_4165
GATGCATACCCTTGGGCACCCTTGCCGCATCGACGAGATCC
>P_4166
TAACGGCTGCCCACAAAATCCGCGACCCGCCTTTCGAAGTC
>P_4167
CAGGTAGTCGACATATAGATCGGCCGCGGCCTGATTTTGTC
>P_4168
GCTTATACACAAAAATTGCGCCGGCAAGGCATTCAAGGGCA
>P_4169
TGATGACCTGGATTCTTCCACGGAAAACTTAAAGGCCCAAT
>P_4170
TAGAACTGACTGATAGTGAGCGGTTCTTGTTTCTACATCTT
>P_4171
CTCGATATGCTCCATTTTAGCCGCGCCGGCGGCTGGATTGA
>P_4172
GTTCTGTCTATGTCGGCGCGCGGTATCCATGGGGGACCAAA
>P_4173
GATTCCTAAGCGTGATTTTGCAAGAGAGGGGCCAAGATTGT
>P_4174
TGAGCTGGGAGTCGAAAACGCCGGAGCGTCCCGCGCCAAAA
>P_4175
TGCAGAATCCGGGTCAATTCCGGAACCGGCATTTTGGGCAA
>P_4176
TCTCTCGGGAGGTGTGGATACGGGAAAAATGGGAGTCAGGT
>P_4177
ATCGAAGGATTCAGAGAAACCCTTGCCTCTCTGTTCGCCTC
>P_4178
CAGACCTTCGCCAAGATTCGCGAAGATGATTATGCCTATGT
>P_4179
TCGGCGTGCCGGTGGCGAACCAGTAGTTGTCGAAAATCTGC
>P_4180
ACGCTTTTCCTCGAAACACCCTCCAATCCGTATTACAATGT
>P_4181
CCATGCCCAAAACCGCGACCCTTACCGTGCGTGTCAAGCCA
>P_4182
ACCTTGATCGATTTTTTCCCCCCCAAGTGTTGGAGGGCGTC
>P_4183
TAAATTGCAAAGATGCAACCCTTGAGGCGGTCCTGGAGAGA
>P_4184
ATCGCAGTGAACTGGGCACGCAAAGTCTCTTCACGCTGTTC
>P_4185
CAACGCAAAAAGACGGCACCCTTAAAGTTGATGGTGCTGTT
>P_4186
TTTGATATGAGCCTGAGACCCTTCCTGCGTCTGTGTAAACA
>P_4187
CCCTGTTAGGGAGGCCGTTGCCTCAACGGCGGTTCCCGCGT
>P_4188
TGCTTGCGCGCGAAAGTTTTCCAAGACAGAGGGCAAAACCC
>P_4189
CGTGAGGTCATCGGCCAAAGCAGCAAGGTTAAGCGCGTTGC
>P_4190
GTTTCCAGGAGTCAAAAAAGCGGTCAATCTCTGTCGAGAGG
>P_4191
ACTTCCCAGTCCATCATTTCCTGGAACATCTGCTGTCCGCC
>P_4192
CATCTTCCAGGCGATTAAAGCCAGCGGGGCGCTGCATGCTG
>P_4193
TACGCCTCCGCGGGATTTCTCGGTTTCCTTGACCTTGCACA
>P_4194
AGGGCTGGCTGGTGAGAATACTAGACAACGTCTGGCCATTT
>P_4195
CTCCTGGGCCAGATCCATTTCAACCATATTGATATCATGCT
>P_4196
CGAAGCCCTGGCCCCGGTTGCCGTTGCGGCGGGCGATCTGC
>P_4197
CTGGGAGAGGGAGAAAAACGCTGGAACGGCTAGCCTTGCCC
>P_4198
GTCTTGGGGATGGAAAGGCGCCGGAGCGCTATCGCCATGTG
>P_4199
GGGTCTCGAAGAATACCGCGCCCTGCTGGCAGAGGTCAGTC
>P_4200
GGGCACGGTGACCATGAACCCTCCCGAAACCTATTATGTGT
>P_4201
GCAACCAGCCCGTCAAGACCCTCCTCGTTCCCCTTTGTCCC
>P_4202
TCATCTTCGAAGGACGGGCGCCTGCGCCCGCCGCGGGAAGA
>P_4203
GGGGTCCTGTCCGGCCGGAGCCCAGTCGGCCAGGGTCTCGA
>P_4204
GAAAATTCGGGAAATCGCCACCGAAAATAATGTTCCGCTGG
>P_4205
AGATCGGGTGGTTGTTTACCCTCAAGCCGATGGAGCCCAAG
>P_4206
TGTGGTTTTTCTATGCACCGCCTTTCTGGCGCAGTCTCAAC
>P_4207
GGTGACTTTGTTGATTTTCGCGCCCTGGATGATCAAGGTCA
>P_4208
GTCTCCCAGATGGGCCGACACCGTCACGCCTGTCTCCCCCA
>P_4209
TGGGGTACGGCGCGCAGCGCCCCCTTGGCCCCAACGACACG
>P_4210
TCAAGGAAGTGATGGGTTCCCTCAAGGGGGCGTTCGGGGTG
>P_4211
CCTACAGCGACATGGTCACCCTTCTGCTGACATTTTTTGTT
>P_4212
CTTACCCTGTACGCGCAACCCTTCCGGATTGACAAGGTAAC
>P_4213
GATCTATAATCCCCCGGTCGCTCCGCCGGTGCGGCAGACCC
>P_4214
GTGACGATGACGGATAAATTCGGGATCTATAATCCCCCGGT
>P_4215
CGTTCCAGAACTTCCTGCACCTGGGCCGTCTGGGCGTGGAT
>P_4216
CCTCATCTGAAAGCAGATAGCCACGAAGGCTCTAAGATCTC
>P_4217
GGCGTACTTGGTATGCTCGGCAGAGACGATGTCACGCATGA
>P_4218
CCCCGTCGGTATTCGCCACCCTCCCCAAACTTCTGGAACGA
>P_4219
GCGAGGTCAACAACGATACCCTCACCATGGCACTCAAAACC
>P_4220
AAATTGATTGTAAACAGACCCTCCGGCAGGTTGATGTGATG
>P_4221
CGGAAATGGAGGATGAAACTCCTATGCTGCCTGGAGCCAAA
>P_4222
AACCGTGGCAGGCCCTTCGGCAGCCGGCGGGGCCGGTTTTT
>P_4223
CTGTGCCTTGAGGGCGGAGGCGCCGACTTTCATGCTGGTAA
>P_4224
GCATCCTCGAACTGCAGACGCGCCGGTGCGTATCCCGGGGT
>P_4225
AGAGCATCTGTCGTTCCGCTCAGATTGAACGAAGACAGGGT
>P_4226
GACTATGCTGCCTGTCACGGCAGCTGCGCAAGAGGTCATGC
>P_4227
GGCAGAGATTCGAAAGGTTGCGGCTTCAGGTTAATAAAATT
>P_4228
CCCCTCGTCGGAGAAATTGGCATCGACGAAGTCGAGAGCGT
>P_4229
AACATTCACAGCTTCAAGGGCAACTGCGGCTTTTTCGGCTT
>P_4230
TCTGGTCAGTGAGGTTGATGCCGAAGCGGCTTTTGATCAGC
>P_4231
CTGCAGTAAAGGCCAAATCGCGGTTGAGGGGTACGGTACAG
>P_4232
TGGAAGGGGAACGCGAAACCCTCGGCATCGATCATCCCGAA
>P_4233
GGATCTTTTCGAATTCGAAGCCTGCCTGGCGCAGAGAGCGC
>P_4234
TCGAAAGGGTGATGTCCTTGCCGTTCTGGCTGAGGGCCATT
>P_4235
GGCTTTTTTCACGCAACTTTCCCGATCCCTCTGGCGGGATC
>P_4236
TTTGAGAACGCTGTCAACGACGGCTTTTTTCACGCAACTTT
>P_4237
TGGCGATCTCTTTGAAAACGCTGTCGAGGACATTGTCGACG
>P_4238
GACCCCGGTGGCAACGAACCCTTCGCTCCCGGGGAATACTA
>P_4239
CCATTTCGGCACGGTAACAGCCACAGCGGCGGCTCTGTAGA
>P_4240
CCGGGCCAGGCATAATTTTTCAATGCCGCCATGGCATCGGC
>P_4241
GACCGGGTTTGCCGCCGATGCCATGGCGGCATTGAAAAATT
>P_4242
GCACTCGCGGTTATGTTGCGCAAGGAGATCGACTGCCTCGT
>P_4243
TCGAGGTCCTGAAAAAAACGCAGTAACGCCGTAGGGCGAAC
>P_4244
CATCTTGTCGCCGTCCAGCGCAGCGTGGGATGAGCCGGGCA
>P_4245
GGTCTCTTCTCAAAGGCCCGCCATAGCGGCGCGGATCATCA
>P_4246
TCGGAATTCGGTGATATCCGCCCGATGGGCAGCTTCCGCGA
>P_4247
AATAAAAATCAGCCTGTACCCTTTTTCTCTTTTGCTTCTGC
>P_4248
ACGGAGTTGGGAAGGATGAGCGGCCGCACGCACGTTGCGGT
>P_4249
CCGCTGTCCCTGCCCGATTCCGTCGGCGATAAAATCGCGGT
>P_4250
CCCTACGCCGTTCTTTTTCACGTCGACAACCCCCTGCCCCT
>P_4251
CTCGAAAGATTTTAGAATTTCCCTGCCAAGGTTTTGGACAT
>P_4252
TCCTTGTAGACCTTCTCAAGCAGCAACTCACTCGGGACCTT
>P_4253
AGAACGGCAACAACGCGACCCTCTTCGTTCACGGCTTCAGC
>P_4254
CGACATTCATTCCGAAAATTCCCCAAGCCTGCATCTGACGA
>P_4255
GGATAATGGCGACTCAAACGCAGGCACAGGCGATCCTCTGC
>P_4256
AGGCGGGCGGCGTTAAAGATCGGTGACATGCGGTTCCCCCT
>P_4257
GTTTACTCGTTGCTTGAACCCTTTGCCAGTTGCACCTTGTT
>P_4258
TGCCGCCCATGCGTTCAAGGCGGAAAATTTTGTGATGGTGT
>P_4259
GTGGCGTGCGGTTTTTGACGCGCGCGTTCCGCGAGAATTAT
>P_4260
CAAGAAGCTCAGAGAAAACGCGCCACTGTTCTGGTGGTATT
>P_4261
CGGGACGCGAAGGTCAAAGGCGCGACTCACATTTTCGTGTG
>P_4262
TTGGTGCGCCGCAGAAAATGCCCAAGCGGGGTAATCGCCGA
>P_4263
GCTTCTGATCCCGTCCGACGCGCTCCTGGCGAAAGACAGGT
>P_4264
AACGCGAAGATCTTAAAAACCAGGGACGCGGGACGCAGTTT
>P_4265
TCCCGCAAAACATCTCCATGCCAATCCGGCGAAGGAACGCT
>P_4266
AACCGGAGAGCGTTCCTTCGCCGGATTGGCATGGAGATGTT
>P_4267
CGGTTTTTTTGTGATGAACGCAGTAGAGTCATAAATCCGGA
>P_4268
GTTCTCAAGGTCGGTGCCCGCCTTTTCGGCAAGGAGGCCAT
>P_4269
GGAAGACACCGCCAGTGACCCTCTAGCTGAATTCCGTCGCG
>P_4270
ACCGGCAGAATCAGAAAGCCCGAAAAAATTTATCTTTACAA
>P_4271
CGGGGTGAATGAGGCTCACCCTTTAAGGCATTAAACAAGTT
>P_4272
TTCAAGGGCTGTAGATTCACCCTTTTTCAGCAAAGCAGCAA
>P_4273
TCTTTCAGCAAATTGTGGTGCGGTGATGAGGGCTGAGCCAG
>P_4274
CAGAAAATATTCGGCGAACGCCGTGCTGCCTTTTTCGCCTT
>P_4275
GTGACCTTTGTCGGGTCACCCTTTGAGTGGTGACACTGTGG
>P_4276
CATACCTCCGTGCGCCGGCGCATTGCCGATCTTTTTCCTAA
>P_4277
GTATGAGCGCTTTCTTCGGGCGTTTGCGCAAGTCCTGCGCG
>P_4278
TGGGCACTGAGCGCGACACCCTCAGCGCTACAGAGTTGTCA
>P_4279
TGCGGCTCTCGATCCAGCCGCGGCGATGTTCAAAGTTCTTT
>P_4280
CGTGGTTGCTGTTATGCACCCTTCTATAATAGCGATTTTTG
>P_4281
CTATCCGGTTGTTGAAATCGCGTGTGAGCATAAGAGGCCGC
>P_4282
CTACCCCGAGCGCCTGGCTGCCATTGTGGCTGCGTTGAATC
>P_4283
CACTCGATCCGGCTTGTGCGCCAGCAAGGCCTTTTCAATCT
>P_4284
CCTTGATGCCAAATCTATAGCCGAGGCCATTGATTATCTGG
>P_4285
CAAAACCATGGGCTTTTACCCTTTTCCAGCCAGGAGAATTT
>P_4286
CGGATACGATCCAGTCGACCCTTAGAGGCGCCAACATCATA
>P_4287
GGCGTACAGAAATTGAGACCCTTTGCTTTTATCCTATCTTC
>P_4288
AGTGGAAGGCTTTAGGAAAGCCGTTGAGGCCTCTCTAAAAC
>P_4289
CACTTTTTTTACAAATTTTTCAAAGCCGCTAAGGCCATCCA
>P_4290
AGTGAAACCTTTAGAAGACCCTCGGCAGCCTTCTCTACCTG
>P_4291
CGCAACGGATTGTGAGCTTGCCCATGGGGCCGTACGTTGAG
>P_4292
TTTACTGATCTGCATACCCGCAGTTACGAAGAGATCCTTGC
>P_4293
TCGATATTCCAGGGGTTCAGCACCAAAGGCTTTTCACAGAT
>P_4294
AAGACGACAATGTCTTCACCCTCGATGTCAAAAATAACCCG
>P_4295
CCCCTCCTGAAGCCCCTGACCCTTGGGGTCGGACCAAGCCA
>P_4296
GTTTCCAGGACACATTCACCCTTCTCGCAGGGTCGGACCAA
>P_4297
ACATTCACCCCGAAGGCACCCTCGATTTTGCCTTAAAAGCC
>P_4298
CTTCGACCTGATAAATAATCCGGTAGTTGAATGCGAAAACT
>P_4299
TTCCTTCTTCTTCGGCTACCCTCAGGCTATGTTTGATTTTT
>P_4300
CCAGATGGCCCTCGGCGCCGCCGCGGTGGCGTCATTTTAGA
>P_4301
ATCCTGGTCCCCGAAAAGTACGAGCGCACCGATATCATGCG
>P_4302
CGTCAAAATAGCGGAAGGTGCCGGCCTCGCGCACCGCACCG
>P_4303
CGGCAGGTGGCGAAATATTTCAGTAACTTTGAAATCAACGT
>P_4304
AGGAGCGGAAAGAACGGGAGCCCTCGCGTGTTGAGACCCTT
>P_4305
GGTGCTCATAAGCTCAAATCCACAGTCAGAAATGCCAGATG
>P_4306
CTCGAGGCCCAGGGTCCACCCTTTGGGGAAATAAATGGATA
>P_4307
CGCCGGATTGGTTTCCTTTGCCAGCGAGGCCCGTTTAGGGA
>P_4308
GGTCTCTATGTGACCGAGCCCTTCAAGCTTGTCGAGGGCGG
>P_4309
GGAGTGAGGGAAAATACCGACTTATGCGTTGAAGATTACTC
>P_4310
CCTCCACCATTATTCTGGAGCCGGTAGGGCGCAACACCGCA
>P_4311
TCAAATTCATTGTGGAAACCCTTTTATCCTCGTCCGTAATG
>P_4312
ATGGGTACGCACCGCCTCCGCCGTCGCGGCACGATTCTCCG
>P_4313
AGGAGTGAGGAGGTAAAACCCTTTCTTTTCGCGCCTCACTC
>P_4314
ACGAGGGCCGATTCAGCACCCTCATTAGCTTAGTATACCAG
>P_4315
ATGCCGAATTTGCCGATATTCTTGTTCATCAATAAACCCCC
>P_4316
TGTCGAGGGGCTGGTGTTTGCCGATCGGGCCATGATCGAGG
>P_4317
CCCGGCGATATGGGGCGCTGCTCCTACGTGCTGGTGGGCAC
>P_4318
TTGTACGCCTCGGAGATTTCCTCCGCCATGGTGGCGCGCCC
>P_4319
CACCGCCCGGCTTCAGGCGTCCCCAACAATTCCTCACCCCT
>P_4320
CGCAGGCCCTCCTCACCACCCTTTATTTGAATTGTTTTGTG
>P_4321
ATAAAAGCCGACTCCGAGGGCGCCAAGGCGGGAGGCGACTT
>P_4322
TGCGCGGGTGGCGCAGGCGGCCCATCAGGCGCGAGAAGGTA
>P_4323
AGCTGGGACATGAAGCGCGGCAGCAGGCCCCGCTCCGCCTT
>P_4324
GGCAAAGGATTCGCCCACAGCCAGCGTGGCGCTGGTCATCA
>P_4325
GGCGGATCAAACGGCCGAACCCCTGCTTGAACTTGATGACC
>P_4326
GAAATCTGCTACCCTTTACCCTTGTCTGAATTGCTCGATTC
>P_4327
ACCTGCGGCAAGTTTTTATGCCCCCGAGGCAGCCGGCTGGT
>P_4328
CGTCAACGACCAGCCGGCTGCCTCGGGGGCATAAAAACTTG
>P_4329
TTCGAAACCGATGCGCAGCGCGCCGACCATGTCCTGTCCAA
>P_4330
GACCGCCGAGGGATAAAAGGCGCTGCCATGGAACCCTGCGG
>P_4331
GCACGATGGGAATGACCACCCTTTGTCCATCGGGTTTCCGG
>P_4332
CCCAATATGGATAAGTACCGCCCGCTGGGCGCGATGAAGGT
>P_4333
CCTTGTCAAGAATCTTTTGGCGCGATCAAGGTTTTCGAGCA
>P_4334
CAACGGCGACGGCAGTCTTGCCGGTCTGGCGGTCACCAATG
>P_4335
GCACCTTGACAATGTTCATGCCGGGGCGGCGTTTGAGATAC
>P_4336
CAATTCTTTGGTGATGGCTGCCTGGCGGGCCCGGTTATATT
>P_4337
TACTCCCGTGGCGGTAAAATCGGCCTTTTCGGCGGCGCCGG
>P_4338
CACGATGGTCGAAGAAAATCCGGCGATGCTCCATGCCCTTG
>P_4339
GCGACCGCATCCCCTCTGAGCGGGAACTTGCACAGATGCTT
>P_4340
GCATGACCAATGTATTCAAGCCGATTCGGCCCAAAAAGATT
>P_4341
GGGTTTAGCTGCCTCTGAAGCCAGTTTGGCCAGGAATTTAT
>P_4342
GGCGCAGACGGGAAGCGACCCTTTCGCTCAAGGACAAAAGC
>P_4343
TCCGTTTACTCGGGATTACCCTCTCAACTCTCGAACCCCTG
>P_4344
AGCGTAGCCTTCAAGGATTGCCTTGATGGCATAAAACTCCT
>P_4345
ACTGAAACCTCCCTCGCACCCTTTGTCCCTCCGGTCCTTCA
>P_4346
AGTTTATCTTCGCCTATACCCTTGCGTCCATGCTGCGCGGT
>P_4347
ATTGTCGATCTGGAAGTACGCCGTGCCGGCCTGGAGGAGAT
>P_4348
GCCGATGGTAAAAAAATTGTCGGTTACGATCTCCTGATGCA
>P_4349
CCGGAGAGATTTTCGGGCTGCTTGGCCCCAATGGCGCCGGT
>P_4350
TGCGCTGCTGGTGGCGTTTGCCCTGGGGGCGATGCTGACTC
>P_4351
AGAGCATCGCCTCCACATCGCCGCCAAGGCCGAATTCAATG
>P_4352
TTGAAGATCTGCGGAAAAACCAGGAAAAAACCGAAATAGGT
>P_4353
CCGCTGATCAGCAGTGAATACGGCTATCATATTTTCCGCGT
>P_4354
TCCACCCTGAGAATGAAAAGCCCTTCCGGTGTTTCGATCAG
>P_4355
GATGGGAAGCCCCAGGGTCACGTTGACACCGTCATCGAAGT
>P_4356
ACGCAGCGCTTATCAGGCAGCCCTGCGGGCATTCGTCAACG
>P_4357
AAAGTGCAGGGCACCACGCGCATCGACGGCGTCAAATGGCA
>P_4358
GTTTTCCCAAGGGACGATGGCGCCCTCACGCAGGGAGAGGT
>P_4359
ATGTTTGCGCCCTCCCTGCTCGAAAAAAAATTGCACCTTCT
>P_4360
CCATTTTTCAACACATTTCGCGATCACTCAAATCCAGACTC
>P_4361
GCACAGGCGCTGGTGAAAAACAGGAGAAGAGCAAGGGCCAG
>P_4362
AGCCGAGCAGGACGGCCACCCTCAGGTCGCCAAGCTGTTCC
>P_4363
ATGGGCGTGGATGGTTTCAGCCGCAGCGGCGGCACGGAACA
>P_4364
CTCAAGGAGGCGGTCGGCGGCGAAACCCATGAGTTTACCGA
>P_4365
CGCCCGAGATTGCAGAAACCCTCCCCTTCCGCCATGAGAAT
>P_4366
AGCCGCGTGCCCGCTTCACCCTCAAAACCGACAAGCCGGTC
>P_4367
ACCATATTGAGCTGAAAATCCGGGATCATCCGATACGCCAG
>P_4368
TATTCCGGGTTTTTCACCGCCAACGAGGCGGCGGTGGTGGC
>P_4369
GCCCCCGGTCACAGAAATTTCGGCCATTATATAGGAGGCTG
>P_4370
GCTGTAGGCTACCGCATTCGCGACAAGGTGTGGGAGCGCTC
>P_4371
GTTGATTGACACTGCAAGCGCGTTAATTCAACCCTCCCGAA
>P_4372
TTTGAAAAGTTGGAAAATTTCCGCAACGATCCTGAGCTGTT
>P_4373
CTGTTCATCGGTGGCGGCTGCCAATCTGGCGCCGGGGTTCG
>P_4374
CACTAGTGGCCCGTGCGGCGCAGGATCGCCATCATGGGGCA
>P_4375
TCCGAGGAGCGTCTGCGGCGCAATGCCGAAAAAGCGGCGGG
>P_4376
CTGTCCAGCCTGCTGGAACGCCCTGAGGTTGTCGCCATTGG
>P_4377
GGCCACAAAGGACTCGAAACCCTTGCGGCAGCCCGCGTGGC
>P_4378
TTTTTCTCCAGGAAAAATTCCTGCACCGGGATGATCTCTGC
>P_4379
AGAAAAACAGCGAACAGCTGCTGGAACCTCATTATGACTAC
>P_4380
GTTCTTGACTGCATCGATCACATCAGCGCAAAGCTGCACCT
>P_4381
TCGACCCGGCAAAAAAAATGCGCGACAAACCCCTCCACATC
>P_4382
AAAAACAGCTTGAATCTCTGCCGCCTTGGCCGGCCCAATCC
>P_4383
GCTTTTCGTTCATAACCACCCTTCCGGCGACCCTACTCCGA
>P_4384
CGCGGCTCGGAGTAGGGTCGCCGGAAGGGTGGTTATGAACG
>P_4385
TTTACTTCGCTCCCGAAGCGCAGCTACTGTTCCTGGGCGAG
>P_4386
ACCGCAAGATCTACGTCACCCTCAATACGCTGATCAAGGAA
>P_4387
TTGGACAATGGATTTGCCTGCCAGGCGGGCAAAATAATCGA
>P_4388
AAAATAATCGATCTCCACCGCCGTGAAGGCCTTGATGTGCA
>P_4389
ACCGCGGAACCGACCCTGCACATCAAGGCCTTCACGGCGGT
>P_4390
TCCTCCTTGTCTTTTTGGACCTAAGGAGGAGATTTTAAAAC
>P_4391
TCGGCGCCATGGCCCACACCCTCCTTCCTGAGCCGCGTCCC
>P_4392
CAGCGGCTGCTGACCCTGCCCCGCGACCAGATTCAATCCAG
>P_4393
CGAGGCGGCGTTGTCTTCAGCCACCTTGGCGATCTCTTCAA
>P_4394
TAATTTTCCGGACGAGACGGCCGATGTGGCCGGTTCGCTCT
>P_4395
AGCCACGCTTGAAAAAAATGCGCTCCGCCGGATTGTGCACC
>P_4396
CTTTCGGCCTGCCGCGATTACGGTGCCGTGCTGGCCGGTGG
>P_4397
CCAGCACGGCACCGTAATCGCGGCAGGCCGAAAGCACGCCT
>P_4398
CCGGTCAGGGTCAGGGCACCCTTGCCCTTCATGGTGTTAAC
>P_4399
TTCTCCCGGCCGACGAACAGCGGCAGAATCATATAGGGAAA
>P_4400
GTGGAAAGGCCGCCCCGTTGCTGTGATGTGATTCGTTCTGA
>P_4401
CACACCGCGTTCGGTACCGGCCACCTTGGCGGTATAGCCGC
>P_4402
GCCGATCAGCTTGCGCGAGGCATCGGTGGAGAGGGTGGTTT
>P_4403
ATGTTCTTGACGAAATGAGACTGCCAGGCGAACTCGGTGAT
>P_4404
TCGGTGCGCGGATGGGGCTGCGAAAAAAAATCTGAAAAGAT
>P_4405
GGTACTGGGTTTGGGCAATGCCCTGATGGCTGACGATGCGA
>P_4406
GCTGGTAGCGGCCGGGTCCGCCGACAGGGCGCTGACGATAT
>P_4407
CTTCTGCTCCACCATGGCCGCCACCCTGGCCCTCCCCGTGA
>P_4408
CTGATCGCAAGTTCAAAACGCTGTTTATCTTAGTTGCCGAA
>P_4409
TGTACAGTCGCCTTTAGTTTCGGCAACTAAGATAAACAGCG
>P_4410
TGCGCCCCTCGGTGGTGAAGCCGGGGCGGCTGAAGGTCACG
>P_4411
CATCCACAAACGGGACAAAGCCGAACAGGCTGACCGGAGAC
>P_4412
ATCGAAAGTGATTTCATCCACAGGAACGAAGGTGCGATCTT
>P_4413
CGCCCCCCTGAAGACCGGCGCCCATCTGGCGTTTGTGCTTT
>P_4414
GCGCCAAACTGGGCTACACCCTTAACGATTACGTCAGCTTT
>P_4415
GGTGCGGGTGGCGTTTTTTGCGGTTGGGGAAAGCCGGGTGG
>P_4416
ACCGCCTGGTCAACAATTTTCCCGATTCATGATTTGGTTTT
>P_4417
CAACCTCGATCACTCCCGCGCGGCGACGACCCTCCTCGACG
>P_4418
CGCAACAAGAAGATGGAACCCTTCATGCTGACCGTCAAGGA
>P_4419
GCAGGAGTTCATGAAAGACCCTCAGCAAGAACTTAACTCTT
>P_4420
TCTCACTGGAGTCGGCAAGGCCAATGCGGCGTCGGCCTGTA
>P_4421
GGGACCTGCCCCTCGAGCAGCGGCAGTCCGAGTTTTTCAAG
>P_4422
GTTGCAGGCTTCCTCGGCGGCCGAACAGGCAACCGGCAGGT
>P_4423
GGTGCCCTTGCGATCAAGCACCTCGGACATGGTCTTGAGGG
>P_4424
TACTCATTTTTGGTGAAGCGCCGTTTTTCTCATCAAACCTG
>P_4425
CTCCAGCACCTCGTCAGATGCGGGAGAATCAATGGAAAGCA
>P_4426
TCTCTCTGTCGGTTCAGACGCCGGAAGGGCAGCGCAGCATG
>P_4427
CGCCCGGTTGAGCAAAGCCGCCAGTCCGGCAACGGTGAGAG
>P_4428
ACAATCACGCCGTTTTTCATCCCCTCGAAATGTTCGGCGCC
>P_4429
ACGAACTCAAGGGGCGCACCCTCGGCATCATCGGCCTCGGC
>P_4430
TTCCTGAAGAGGCTGCAACCCTTCCGGGGAAATCTCATCGG
>P_4431
TGATTACAGCTTCTTGCCCGCCACTTTGGCGAATTCAGCCA
>P_4432
AGTACAAATTGGAAAAATTCCTGCACCACTGCTTGCCGCAT
>P_4433
TCGTTCTTCCACGGCAGGCGCCGGAACATATCGGGAGCCGG
>P_4434
ATGCCGATACGTTTAATTTGCGGGGGAAACTGCTAGCCTTT
>P_4435
GAGGTCAAGCGCGAGTACGGCTGCATCTATGTGCTCAAGGC
>P_4436
GACTCGAAGGTGATAATTTCCGGGAAAAGGTGCTTGTAGGT
>P_4437
CAGTATCCCAAAGGGAGACCCTTCGCCCTGGCCGCAAATAA
>P_4438
CTTGGTGAGATCGGGGGCCGCCGTCCCGGCAGCAGCAAGAA
>P_4439
TTCCAGGGTCACGGGTTTGCCGGTCGGGCGATAGCGGCCGC
>P_4440
TCAGCATCTGGGAAAAGTCGCCCCTGGGGCTGCTTTTTAAG
>P_4441
ATGCTGACCGAGGAATTTCGCGGCGGCGGCATGGACGCCCC
>P_4442
GACTATTTCGAGCAGATTGTCTAAGGAGATAAAAAACGATG
>P_4443
CGACAATGCCGTACATTTCGCGGTTGGAGGGGCTCCACCAG
>P_4444
ACCACCGGGTTGGCCAGAAACTGCCCCGACGTGACCGGGTC
>P_4445
ACCGTCGTTGCTTTGGTGAGCCGGTACGGCAGCCATCCGCG
>P_4446
CTTTGTCGAGGCGCGGATGGCTGCCGTACCGGCTCACCAAA
>P_4447
ATCGACCCAGACGCCCTGGGCGTCGACGTCGAAAACCTTGC
>P_4448
CGAGAAGACCCCTGCGATCGCAGCACTTAAGGGCGGCACCC
>P_4449
TCGACTACGAACACCAGACCCTCAACGCCGAGAACAACGGC
>P_4450
AATCAGAACCGTTTTTAAACCCTTTTTAAAATCCTCTGTAT
>P_4451
ACGTTGGGGTGGTCGCGACCCTTTAAAGCCGTTACAGGGCA
>P_4452
CAACCACGCCTTCATGGTGGCCGGCGCGGCCAAGGCGGACC
>P_4453
CTCCACCTTGCGGCGGATCACCTCGACCATGTCTTCGACCG
>P_4454
TGCGGAGAGAACCGCGTCCGCCGCTTCGGCCCAGGTCAGAC
>P_4455
CCTGAGAAAACGGCTCGACGCTGTGACGTCCCCAGCCGACT
>P_4456
AAAGGGGGCGGGCTCTGTCGCCTCAAGGGCGATCGTCTCGC
>P_4457
CGTCGACGGACTCAACAACGCGTTTCAGGTAATTATGGTTC
>P_4458
AGACGTGAGGTCGCAAAATGCGGCCTCACGTTTCGCTTAAG
>P_4459
TCACTCACGCAAAGAACACCCTTGAAGAGAAGGAGGCAACC
>P_4460
AACCGACTGGAAATGGGAAGCCGCCATGGCCGCGATCCGCC
>P_4461
ACGCCTTCATTGAACTTTCGCTGGAGCGCTACGGCGTCAAA
>P_4462
CGACTCGGGGCCTCTTTACCCTCAATCCTGCGAGAAGTGCG
>P_4463
TGCCTGACCTTTGCCGGACCCTCGGCCCAAGCCGGGGTAAG
>P_4464
CTTTTTTCCAGCCATAAAAACGAACTCCATAAATTCAGATT
>P_4465
CCAATTTGCCGCCGGCGGGGCCTCGCCGGCGGCTTGTTTTA
>P_4466
GGGTCAAATAAAACAAGCCGCCGGCGAGGCCCCGCCGGCGG
>P_4467
GCAGCCGTTTGCTGAGAGGGCCCGCAAGGCCAGAGGGGAGC
>P_4468
GTGCTCAAGCGCGGCATCGGCGTAGACGTTCTTCCACAACC
>P_4469
CGACGGCCACAGTTTCAAAGCCTACGTGGCGCACCCCAGCC
>P_4470
AAATCCGGCGGAAACTACGCCGCCCTGGCCCCGAAAACCGT
>P_4471
GCAATCTCCTCCTGGTCGACCTAAGTCAGACACACGTCCAG
>P_4472
CACTAAGAATGGATTCAACCCTCGTCGCAAAACGACTTCAA
>P_4473
TTTTTTAAGAGCATCAGCCGCTGCAAAGTGGTTTCGGTAGC
>P_4474
AAATCACGCAACAGAAAACGCTGCACTGGATAAATATGTCG
>P_4475
GTGCCAAATTGCAAAAATTTCGTTGGCGGTTAAACTTTTTC
>P_4476
TGAATTGGTGCGGCCTGACCCTTCAGCGGTGGTGCAATTCG
>P_4477
CGACACAACGGCGCTGAATGCCTGTCTGGCGCGAATTGCAC
>P_4478
GTCCATACAATAAAATATTGCCGTCTTTACTCCGTGTTCGA
>P_4479
CAGAAGGAGGGCCTGGCGAACCGCCCTCTTCAAACGGTAGT
>P_4480
TTAGCAGGTTTAGCAGAACCCTTGCCGTTGCGGCGCCCACT
>P_4481
CTTTAACGACCTAACGGCAGCGGTCGGACTGGATGAGGTCA
>P_4482
TTGGCAGTAACAATCTAAGACTTAGTCATGATGGAAATCAA
>P_4483
TTATCGGGCAGCGTTTTTGGCCTGACATAATAAAACCTCTC
>P_4484
TGGAGAACGTCTTGCTAAAGCCGACCTGGCGCTGAAGATCG
>P_4485
GCCCTCGACGACCGGGAACCCTTCTTTTATCCAGCGCTCGA
>P_4486
CTCGCTTTGTCACGGCCACCCTTCGGTGTTCCGACGGAGAG
>P_4487
CGGTTGGAAGTCAAGATCACCCATGAGAAGACGCAATACAC
>P_4488
ATCAGGGGGAGGAGTTGACCCTCTCCATCGGTGAGACAATC
>P_4489
CAGCCACTGGGCAGAAAACGCCCCCAGGAAAACCGGCAGAT
>P_4490
AGCCGCAACGATCCCACCACCCTCGCCTATTGGGCCGAGGA
>P_4491
TAGAGGTTTCTCTGATGACCCTCCATTTCCCCCGTTCAGAC
>P_4492
GGGTGAGAATTCCCACCAACCCTTCGATATTGTCCGAGACC
>P_4493
ACGAGGCCGAACAAAAATAACAGATGATTTTTCATCATAAG
>P_4494
TCGACGTAGGCCTGCAGCTGCGGGAAGGACATGAAAAATAC
>P_4495
CGCCCTGCTGCCTCACCGCACGGTGCAGCAGAATACGGAAT
>P_4496
ATTTGCGTGTTGCCCATACCCTCGATCACGGCCAGCTCGGT
>P_4497
GAGATGGTTTGCGATTTGCGCCCTGATTCTGTTCGCGCTGC
>P_4498
GAAATAAAACCATCAAGAAGCCGTTGTGGCAGGCGGTCTTT
>P_4499
GCAAATTGACCGCATATACCCTCAGTCCTGGCGGAAGGGGC
>P_4500
ACCCTTCCTGGAGAAATTGACCGAATGTAAATCGCTGCCGG
>P_4501
TCTTTCTGTACCGAAGAGCGCGGTTTTCGCATTACCCTGCT
>P_4502
GAGGCTCGGGTTATCGGACCCTCCCCCACCTATTCGACTCA
>P_4503
TGAGTTCTGCATGTTAGGCTCCCTGGCAACATTTAAGAGTG
>P_4504
AAAAGCCCAACAAAGAAACGCTGCAGGATCCGGAATTGAAA
>P_4505
GCCCTTCTCTCTCTCGAAAACGAGGAGGATATTCTGGAGGC
>P_4506
GTCCTCATTCGGACCAGCCGCGTAAATTCTTTGATGACGCC
>P_4507
CATCAAAAACCAGCTCAACCCTCGTCTCGAAATACACGGAA
>P_4508
CTGCCGCGGAAAAAAGAACCCTCCTGGTGGATATGGATCCC
>P_4509
CCGGGCTGTCTTTTGAGGTGCGCGAAAAATTGATGAAGACT
>P_4510
TGCGGCGGCCGGAGGTAACCCTTGATGATCTGATGTTCCTC
>P_4511
AAAAGGTCCGGCTGTTCGTGCCACCCGGGCTCAGGCCGACC
>P_4512
CAATGACGTCATACTTTTTGCCGTAATCGCTCAACATAAGG
>P_4513
ACCAGGCCCTTTCTCAGACCCTTGAGAAACTCGGTAAGACG
>P_4514
GGGGTTTCAGTTCTTATTCTCGGTAAACCCAATGTCGGTAA
>P_4515
TCGATCACCTCCATAACACCCTCAGCCTGGGTCAGATCAAT
>P_4516
AGCCTCACATGCAGAAACTGCGGGAAAAATATAAGGATGAC
>P_4517
GCCTGCTTGCTTTGAAATGGCATGAAGAACTTTTGCTCGTG
>P_4518
AAATTCGTCAACGAGTTCGGCAGCAATTGTCTCAATTGCAC
>P_4519
CTTCAAGAGGTGCTGCGAATCCATTGCTTATCATTGTGGGC
>P_4520
TGAAAAAAGACTTCCCTCTGCGGCCCATTGAATATTGCGCT
>P_4521
CCAGAGTTGTATCCAGATGGCAAGGCTTAGGTATTTCATGA
>P_4522
GGATCATGTCAACGAAAAAGCGGTTGCTCCCGATCCTGTCA
>P_4523
GTCGGCCGTCTCGAGCAGCACCATGAATTTCGGCCAATCCC
>P_4524
TGCCTTGATGCCCTTCGGTGCCGGCCACCCTATCCATGGCC
>P_4525
GCTTTTGGAGGAAGAAGCAGCGTCGACGCTGTGACCCTGGG
>P_4526
GAGGAGATGCGCTCGTCACTCGATAAAAGAAAATTGCTTGA
>P_4527
TTTTCCATAAGGTTTTCATACAAATGAAGACCTTTTTCATC
>P_4528
TATGACACCATTTTAAATTCCGGGACATGTTCCTCAGCCTC
>P_4529
TGGTAGCAGCACTTATGTGTCACAAATAGGCAACTTGAACG
>P_4530
CCATCAAACGTGAGCAGTTTCCGTGGATGCTCGAAGTCACC
>P_4531
CGTGGCCGACAGGATCTTGCCAGTAAAGCGCAACGACTCTC
>P_4532
AATACGGGCATGAAGCCGCGCCAGTTTGGCCTTGGCCTTGT
>P_4533
GTGTCAATTCCATGTGTCTGCCAAAAAATCTTTAAATAAGG
>P_4534
ATCGATTTTAGCTATGAGTGCCCCGCCGGCTATACCCGAAG
>P_4535
CTACGCCTCAGTGTCCCATGCCGGGAACCTACAGCGCTTCG
>P_4536
TCTACGGCATTCTCCGCCCACCAAGACAGTCCCCGAAGGAC
>P_4537
GTCTTGGTGGGCGGAGAATGCCGTAGACCTGTTTGTGGACA
>P_4538
CTGGCAAGAAGCTCCACACCCTTGGTCTTCATAAAAAACTG
>P_4539
ATGTGGCAGCTATGTGGCAACCGCTACATTTAACCACATGT
>P_4540
TCCCTTCCAAACGAACCCTGCCCGAGCGGCTACAGCTATTC
>P_4541
CACCAGTCTCGATAAATGCGCCAGCACGGCAAGCTACAATT
>P_4542
CGGTTGCGGGCACAAAATCGCCGTTTTGCGTACAGTCAGGG
>P_4543
ATGTATCGATTGATCTTTCGCCTATGGGGCCGCTGCCGGTC
>P_4544
CGATCACTTCAAAATCAAAACGGTCGGAGAATAAATCAACC
>P_4545
TGTGCTACCCACGCTTTACCCTCTTACCCGGCACGCTTGCG
>P_4546
CCCAGCACAATCTCTTCACCCTCACGGGTAAAGGTCAAAAT
>P_4547
AAACTGGGCGAGGTGGTTGGCGCTGATGTGATCTACAACGA
>P_4548
CCATTAAAGGGGTGATCTCGCGGTTTTCGTACATTCCCATC
>P_4549
GCAATCATTCAGTGGGAGACCCTTCGCGGGGAGCTACTCTC
>P_4550
AGGGCCTGGGATGAGCAGCGCTACTACGTCAAAATCATGCC
>P_4551
GAAAAAAGTTTCTACGATGGCAGCTACCCGGTCTATCGTTT
>P_4552
ATGACCGCCACAGACGATTCCGGCGATAGCGTGACGATTGA
>P_4553
CGAAACGGTCGGTCATATTTCGGCCGAGACCATAACCCGGT
>P_4554
ACCATATCCTGCAAACGACGCCGGAGCAGTGCGACCTGTTG
>P_4555
GGCCGGGGTTGAGAAAAACACCCGCAAGGCTAAACGCCTCA
>P_4556
GGGATTTGCGGATGCTTTTTCCAAAGCATCATAAAACCGGC
>P_4557
GCTTTTCTGCGCCAACTCTACTAATAAGTGAAAAACCTTAT
>P_4558
GAAAAACCTTATCAAAGACTCTGCAACAAAAAACTTCCTCG
>P_4559
CTCGAAATAGGGCGAAAATTCCGGTTTTTTCGAGGGTATCA
>P_4560
TAAAAAAAGCCATTGATACCCTCGAAAAAACCGGAATTTTC
>P_4561
TTTTATATCTTCTGTAAACCCTTACGGCCGCCCAACCCAGC
>P_4562
GGTCTCCCCCGTAATAAATACGCGGTTGCGGGATTTTTGAT
>P_4563
GACCCGAGAAGAAACCCCCACCACAACCAATGCGGTTTAGT
>P_4564
GATGCTGGGCAGATAAAAAACCTGAGCCTTGTTTTTGTGCT
>P_4565
TGAGATAGATGGCAAAAAGGCGGCTTTTCTCCCCGGACTCA
>P_4566
GCCACCTTCAACGCGAATTCCAGGGTGTGCCCTACGAGGTT
>P_4567
GGCAGAAAACTGCGTCCTTTCTTGAAGATGTTTCCCAGCGG
>P_4568
ATGTTTCCCAGCGGCAAAGTCGAAAAAAAACGGGATTGGGT
>P_4569
AGGAAAGATTTTCGATGACCCTCAAAAACGTGATTTCCAGG
>P_4570
GGACCTTATCCTGGAAATCACGTTTTTGAGGGTCATCGAAA
>P_4571
TTTTTCTGCGCTTTTTCGCGCTGTTTTTTGATTTTCTCTAA
>P_4572
GACGCTGACGCTTTGGACCTCGAAGAAAAGCTGATCTTTTT
>P_4573
GACAAAATGGAAAAAGACTACAGTGCGGTACTCGAAGCGGA
>P_4574
AGTTTTTTCCGCTTCGAGTACCGCACTGTAGTCTTTTTCCA
>P_4575
CCCGCCGCATCATTCTGCCACCGATTCTTGACTCCCAATCG
>P_4576
GAAGTCCAGGTAGTTGCGGTCAGCGAAACTACAGGTTTGAT
>P_4577
ACCTCAAGAAACATGACGTGCAAGGTGACAAACTTAAGCCT
>P_4578
GGTATTCCAGTCGAAAATCACGGTCAAAGGAATTGTTGCGC
>P_4579
GAATTTGAATGTTCCAAACACATCGTTGCCGAGAAATGAAA
>P_4580
CCTGTACCTTCAAGTGATAACGGGGACACAAATGGCGACGA
>P_4581
CTTCCCGCATCAACGAAAGTCAGCTTTTTATCGTCGTTGAC
>P_4582
GACTCCTGCTCGTTTTTTGCCTGTTCAAGAATCTGTTTGAT
>P_4583
CCTTTTTGATTATTAAATCGCATCTACAACTCCCTCTGGCG
>P_4584
GGTATTTTTTTGAGATTTCACGTTCGAGATTTGTGCCCAAC
>P_4585
GACGCATCAGGGAACCTAACCCTTTCCAGCAAAGATACCGC
>P_4586
CCTTTTTCAACCGCTTTTTGCAGCAGATATTTAAGGTCCAA
>P_4587
ATCTTCCATAATCTCAAAAGCATCTGCGGGGTTTTTCGCGT
>P_4588
GGAAGCGGCAAGTCTACGACCCTTGCGGCCATGGTAGATAA
>P_4589
AGCTTCATCAAATTGAATCTCACATGCTTTCAGGTCAAAGA
>P_4590
CTTTCAGGTCAAAGATCACACGGGATGCAAGTTATGGATAT
>P_4591
CGCGGACGGAAAGAAAAAAACCAAGGGAGTCATGATTGCCT
>P_4592
AAAAAACAGCGAGGAAAACTCCCGAGCTTTCATGGATAACC
>P_4593
GAACCTTTTTCTGGAAAATTCTCGAAAGGTTATCCATGAAA
>P_4594
GAATTTTCCAGAAAAAGGTTCCCAAAAAACATGTCGCCGAT
>P_4595
ACGTGTTTTTCCAGAAATTGCAGGATTTTTGTTATCGGCAT
>P_4596
CTGCAATTTCTGGAAAAACACGTCAACAATATGGTTGTTCA
>P_4597
ATGGCGGCAGAGAAGAAATTCCCGTCTATCGGATCGGTGTT
>P_4598
AAAATCTTCATTGATGAACACAGCACTCCGATTATGGTAAC
>P_4599
CGAGATTCAGAGCGATTTCGCCGAAACGACCTCCGATTGCT
>P_4600
TTCATGTTCCCTGGATTTTTCGGAATCGATAAACTGGGCGG
>P_4601
GTAAACTCCCTACGGTGCCCCTGCAAGAGGGCGAATCACTG
>P_4602
AGCCATCAGCGCGTTTGACACCAAAATACTGACCATCGAAG
>P_4603
ATTACGTCCGGGTCCTGGCGCAGAAATTCTCTCAAGGCCGA
>P_4604
CGCCTGAATGGAGATTTTTGCGGTTTCCGGATCTCGAGTCT
>P_4605
GTGTCCTGGTAAACAGGACCCTCTACGGAGAGGCTTGCTGC
>P_4606
GCTTGAAGCGTTCTGAATGACGTAAAACAAAAACCCCGACC
>P_4607
TCATGACCTTGTATTTTTTGCGCGAAAAATCGTAATCGAAA
>P_4608
GCCGTTTTGCATTTTTTTCGCGACAAAGACCTCTATCATCC
>P_4609
GCACAAGGAGTCTTTTTTTCCTCCTCCGTGCGTTCTCCCCA
>P_4610
GTTGGTCTTGCTGTTTACAGCCTTTGTGGCGGGAGGATGGT
>P_4611
ACGCTTTCTTTTTCAAACAACCTCCCGAATAAACCGTTTTT
>P_4612
GAAAGCGTGTATGATTTGCGCCATGAATTTACTTTTCTGGC
>P_4613
GGGCAACCATTGCTGGAACCCTTTTGGTAAAGACATTGTGT
>P_4614
GAATTCCTCGTTTTGAAACCCCGAGAATCTTCACCCATTCC
>P_4615
AAGGTATGGCCGTTTTGAAGCCCCAGCGGAAAGAGAAGGGG
>P_4616
GTTGTAGAACTGGATATATGCGTCGACCTCGTTGCCCTTAC
>P_4617
CAGGGCGTGCATCGGTCACCCTTTTCTTTGAGATATGCAGG
>P_4618
CACTAGCCCCGCACAAACATCGTGCGGGGCTTTTTCGTCTA
>P_4619
CTGTATGCAACTAAAAACCACGTTCACATTTCTGACTGCGC
>P_4620
TCTGGCCAGAACCAGAAAAGCCCCTCGATGACTCCGGATTT
>P_4621
GGCGTGGAAGAGGAAAAATCCGGAGTCATCGAGGGGCTTTT
>P_4622
CCTTTTCACCGCTTCTGAGGCAGCAGCCCGGCTGACACGCT
>P_4623
TGTTGTAGATCTCTTCAACCCTTTTCACCGCTTCTGAGGCA
>P_4624
CTATGCGTGTTTTTTGTCGACCACCTGTTGAATAAAGTCCT
>P_4625
CTGCTGCGATAAAGTTTTTACGGAAATACGTTGTTGTCATA
>P_4626
GGCCGCAAAGGCCAGAATTGCTGCTGCGATAAAGTTTTTAC
>P_4627
CTCTGCCGCCATAACGGGCGCGGAGATGGCCGCAAAGGCCA
>P_4628
CCCACCGCCATGAAGAACCTCCCGCCGGGGATGGTCGACCC
>P_4629
GGCCTCAACCATCTGAAACCCTTCCGAGGGAATCATCTGCA
>P_4630
TAGTTCTCACTCATAAGGGCCTGTGTGGCCTCTTCGGGATA
>P_4631
AAGCGCAGGGAGAAGTTCTGCGGCGACGTCTCGTTTATAGC
>P_4632
GTTGGCACAAAAAACCAAAGCCTATGGTGTCTTTTTCGAGA
>P_4633
GGCTCCTCAGTTTTTTCGCGCAGAAATATCGCTCGCTCGGG
>P_4634
AAAAACTGAGGAGCCTTTCGCAGGAGCCGGAAATCTGCGTC
>P_4635
TGACAAGGAACTTGAAAACGCGGCGATCTTGCGGCGCACCA
>P_4636
TGTCGGTAAAAAGAGTCATCCCAAGGTAGAGCTTGACCACG
>P_4637
GAGAATACCCACGAGCATGTCAGCTTCTTCCTCATAGTTTT
>P_4638
CAACTGCTCGGTAGGCGCAGCCATCGAGGCGAGAATACCCA
>P_4639
TTTACCTCCAAGGGAGAATACGGGCATTTCTTCAACGGCAA
>P_4640
CCTGCTGCAGATGCTTTTTGCCTTTGAGTTCTTCGAGTTCG
>P_4641
TGCTGCGCACTGTTCACACCCTTGCGGGACAGTATTCGGAG
>P_4642
TCTGGGGACAAAATAAAAATCTGGAGCGCTCAAAACACTTT
>P_4643
CGTTACGGTTTTTCATCTTGCAACGTCGAGATTTTCGTTCG
>P_4644
TTTGTCATCGACAAAAAAGACACATCCGTTGCATTGGGAGA
>P_4645
GGGACGGGTGCGTTCATCGGCGTAAAAGGCCACAAAGTCTC
>P_4646
GCACCCGTCCCTGGTTCGAACCGGGCACTTTGATGATAAAG
>P_4647
CGATATGCAGGAGCGTTATGCCGGTCTTTACTCCAGCGCGA
>P_4648
CACTCCATCCTCTTTAATCGCGCTGGAGTAAAGACCGGCAT
>P_4649
TAAATATTGCGATTATTTGGCACCCATGCTGATGAAGGCCA
>P_4650
GGGGCAAACGTCCGTTTTTGCCCGAGAGGCATTGATTCGTG
>P_4651
GGAAAAATCAAAAAAAATCGCGGAAGAATCTTTGGGGGAAG
>P_4652
TCCGAATCTGAACACAACGTCATCTTTGCTCTAAGCGGTTT
>P_4653
AAAGTACCGCGTCGAAAATGCGCCAACCCTAATGCTTGAAG
>P_4654
ACAAGGACCGCCTGATGTCTCATGAAATCCATAAAACGCTT
>P_4655
TATAGTGGAAAGTGGATTTTCCCGTGGAATCTTTTTCCGCA
>P_4656
TTTGTTGCAGTATTCGTCTACAAAAAGATCCATGATGACCA
>P_4657
CAGCAGTCATTCCAGCGCCACAGAAAATACGAGTAGTCTTC
>P_4658
TTCGGAGCAACGGAGACGACCCTCGAATTCTTAAGAGATTC
>P_4659
GGACCCACCCTCAAAAAATCCGGGATACAACTCTTCAACTT
>P_4660
GTCCAGCCATTATCGTTGCTCGGTTGGCTTTTAACGACTGC
>P_4661
CAACCGAGCAACGATAATGGCTGGACCGTAACTTTAGACCT
>P_4662
TAGATCAAGATCCACCCACCCTCTCTTGTAATCAGTTATTC
>P_4663
CCATGTAACATCACAAAACCCTTCGGGGTAATCACAGGAAT
>P_4664
GCCTGTTGGAGAAAGTGACCCTTCTACGCACTCTGTTCGGA
>P_4665
ACAACCGATGTCTACGATTGCGGCTACGGCGTCGGTATCCC
>P_4666
ACAACAATCCTGCCATCCCCCCAAGGCCATTTTGCAGGTAT
>P_4667
GACTATATTTCGTTGATTTCCGGGATGAACAAACTTGCCAG
>P_4668
ATTTCCATTGTTAGCTAAAGCCTCAGAAGCAATTTCACTGC
>P_4669
TTCATGAACAAGTTCTAAAACAGGTGGAAGTCAATATCCAC
>P_4670
GGTGGAAGTCAATATCCACCCAGGATCGGCAAAAAACCCCA
>P_4671
TTCTGACGATTGGAAGAACGCGGCAGAAGACTCCAGGCAGG
>P_4672
TTCAACCAAGGCGAAAGTTACTTTTTCGTAAAACCCGATTG
>P_4673
GAGATCGTGGGAAAATCACGCTTATTAGAATAAAAATAAAG
>P_4674
GCAAACGCCTTGGCGACAATCCTTCGAAGTTTGTCGTTTGC
>P_4675
GAAGATATGGCCGAAAATGGCAAGGAGGCAAACGACAAACT
>P_4676
CGCTCTACCGAGGCCGGAAGCGGGAGAGCCCAGGAACTTTA
>P_4677
CTCTCTCATCATGTTTATGGCGGCAAGGCGGCTCTTTGCTT
>P_4678
AGATCTGATTAAAGGTATTTCCGAGAAGGCCGGAGTCACCA
>P_4679
ATACCTTTAATCAGATCTTCCTTTGTCACAATTTTACTCCT
>P_4680
GTGTCATGGGGCCGAATCTGCCAAGGCAGTGATGCGAGAGA
>P_4681
TGACAATTTCATTGTGGACCCTCCCCCTAAAGAGCCTTGGC
>P_4682
CCGGGCAGATACGTTATTTGCGTTTTCTGCCCGGCGCCGTT
>P_4683
AACGGCTGGCTTGAAAAAGTCACCGACTCCAACGGCCGAGT
>P_4684
CTCGAATATTATGCCAACGGCTGGCTTGAAAAAGTCACCGA
>P_4685
ACCGGCGAGACGACCACCTTCAGCTATGACCCGAACGGACG
>P_4686
GTCGACCAGCTGGGCCACAGCCCCCTTGGCATTGAGGTGCG
>P_4687
GAGCGTGACGCACCTCAATGCCAAGGGGGCTGTGGCCCAGC
>P_4688
TTTCCAGAGCATGCCTGAGTCAGCGTGATATTCGAAGGTGT
>P_4689
TATTACGCCCGTAAAAAATGCGAACTCTCCGTTAAGTATCA
>P_4690
GGAAATTTGAGACCCATCGACGTAAACTCTTATTCTTCCCT
>P_4691
ACGAAGCTCTCTGCGAATGGCGCCGGCGAGAAAAAAGGCAA
>P_4692
TGTGACCCCGAGAGAGTGCGCGATTTCGGCTTCTTTGTGAG
>P_4693
TCAATGCGCCGCTGAGGGTACACGGCTTATCATTTCAACCG
>P_4694
GAAATGATAAGCCGTGTACCCTCAGCGGCGCATTGACGGAT
>P_4695
GGGCAACCCTTATCTTGACCCTTTGATCGCACGCCTGCTTT
>P_4696
TCAACGTCCTCTTTCTCTAACTTTTCTTCTCTTGAGACCCA
>P_4697
GTATTGGACGTTCGATGGGTCCCGAAGGGTAAGGGCAGGGT
>P_4698
TAAAAACACCCTGCCCTTACCCTTCGGGACCCATCGAACGT
>P_4699
GATGCTGACGAGCAAAAAACCGAAATCGATAATTCTGAGTC
>P_4700
CAGCATCATTGATATCAGAGCTGTTTTGCTCCTGTTCGGGC
>P_4701
TCGTGATCGATCTTAACGCGCCGGAAAAAGATAAAGAGCCC
>P_4702
CTCTTTATCTTTTTCCGGCGCGTTAAGATCGATCACGAAGA
>P_4703
ACCGACTTTTTCCCATCTTTCAAAAGCCATTTCTCTCTCCC
>P_4704
ATATTATTGCCAATAATTTGCTTTGCAAACGTAAAGAAAGG
>P_4705
GCCCCAAATCCTGTCTTTCTCCTAGCTTTTTATAACAACGA
>P_4706
TGGTCGATCAGGGCAAATCGCCGGCCACAGTAAAGTTGACT
>P_4707
GATTTGACGTTGTTGGCTCGCAGCAACTCCTCGCTGCTGTA
>P_4708
CGCCTTAATCCCGCACCATACATTAGAGAAAAAAGAGCCAG
>P_4709
CTAAAATGTTCAAAAGAAAACGACAGGATAAAATTTACAAC
>P_4710
TCAGACAAGCCAGAGAAAAGCAAACACCAAATAGGGGCCTA
>P_4711
GTAGCTTTGACCTTGAGTCGCCCTAAACTTTTCACACTGAC
>P_4712
CAATCATCGCTCCGGCAACCCTCTCTTCAGAAAAGATTGGG
>P_4713
GATCTCGACCGCTTTAAACGCATCAACGACTCTTTAGGGCA
>P_4714
TTTGCTCAAAAGTGCCGACGCCGCCATGTACCACGCCAAAA
>P_4715
TTATGTCGGGCAGAGGCCCGCTGTTCCAATAAAAAAGCTGC
>P_4716
ATCTGGGTGAGAAAAAAAAGCGCTGCTGATATTAATCGCCA
>P_4717
TGGTTTAATTTGCGTTAGCGCAGGGTGAGATGTCAGGTTTT
>P_4718
GCTCCGGACACCACAACCACCCTTGCCTACGGCACCGATCA
>P_4719
GCTGGTTGTCTGGTTTTTGGCGTCAGTCAGGGAAATGAGCT
>P_4720
GACTTGCGTTTTCTGCCCGGCGCCGGTGTATTGATCGTAGG
>P_4721
TTCTCTTTTTTCGGAGTATGCACTTGCCTCCTCAAGAGCGG
>P_4722
TTCGGGGAATCTTAACTCCACCAAACTCAAGGGGCGCTATG
>P_4723
TTCGCAACCAGTTCCAACTGCTGCAAGGTGGGAGTTTGCGC
>P_4724
TGTTTACCGCAAAACGAAAGCCGTAAATTGATTGATACTGA
>P_4725
TCGGCTAAATCCTGGCCGAACCGAAAGCTTCGGCTGAGTTG
>P_4726
CAAAAATCCTCTTTTTATCACCGGAGCGGCCGAAGAAGGTC
>P_4727
TTTACGACCTTCTTCGGCCGCTCCGGTGATAAAAAGAGGAT
>P_4728
AAGCTTGAGGTTGGTCCTTGCAACAATAGCCTTGCTTTGAA
>P_4729
GACGCAATGTCTGAAGGCTGCGATAAAATGTATTTTGAAGG
>P_4730
GACCGAGCGCATTCCCCCTGCTAGGCGCGCAGCGCCAGGAG
>P_4731
AAGGCACGAAGGAAAAACCGCGAAAATCAAAACCCCCTCGC
>P_4732
CAATCTCAAAACCGCTTCGGCGCGACGGACCCGGAACCGCT
>P_4733
TGAGCAGGACCGATTGCCGGCCCTTGCGGGATTTGATCTTC
>P_4734
GTTTTTTGTCCGCAGATCCTCGAAGACGAACAGCCGGGCCT
>P_4735
TGTTTCCACAAATCTTTATTCGGAAATTCCTTTTCCGGCAA
>P_4736
AGTGCTGCCCCTTAAAAATTCCGATAATGAAGAGGAGAGGC
>P_4737
CAGAAACTTTTTCCCCCAACCCTCACGCAGGGAATCTTTGC
>P_4738
ATCCACTAACATGAAGTCGACCGGGAGAGGAGAGATTTCAC
>P_4739
CTCAACCACCAGGTCGAAATCGGACTGGGAAATCTCCGGGG
>P_4740
GCACGTTTTGCTGCGTATCGCAAGAGGAACCAGGCGCAAAA
>P_4741
CTTTGAGGTGACAAGCGATGCGTTCTCTGAAATCGGCATTG
>P_4742
CCCTGGGCAGTCACCAGGCGCAGCAGGTCTACAAGCGCGGC
>P_4743
TACCTCTCCCACGAACATAGCAGTAATGTTTCGTGGATGAT
>P_4744
AACCCTTGCGGTTATTGCAGCCGCAATGGCCGGGACCTACT
>P_4745
CTATTTAGAGGCCGTCAAAACGGTTGTGACTCGGGCCCCGA
>P_4746
ACCGGCGGCAAGAAACGCTGCCAAGGAGGCATTATGTCGAT
>P_4747
ACTCCTGACGGAGTGTAGCGCAGTTCGGGGTCCTTACCGAG
>P_4748
CTTCCTGGAAACGTACCCACCTTCCAAGGGTTTCCAGGTCA
>P_4749
TCAATAATGACCTGGAAACCCTTGGAAGGTGGGTACGTTTC
>P_4750
GTTTAAGGCCCAGAGGGTCGCAGGGTTCAATAATGACCTGG
>P_4751
CCGGGAGGTCAAGGAGATCACCGCCTCTCCGGCAATGGCTG
>P_4752
GACTACCTTGTTAAATCTCTCCAAAGCACATTCCTCCTTTC
>P_4753
TGGGAACCCGTAGAAGTCGACCGATTCTTCGCCCTCATAGA
>P_4754
AAAATTTTCGCTACTGGCCGCAGCCGGGGTCTTGACGTCGA
>P_4755
CAAGGTTCTGTTTGAAGTCGCAGGAATTCGAAGCGGCTACC
>P_4756
TGCATAGACAGAGCCTAACCCTTTCGTTAGTCAACAGATGG
>P_4757
ACGGTGAAAAATGGGCCACTCCGAAACAAAAAGCTGAAGCA
>P_4758
ATACCTCCTTGCGGTGTACCCTCGGTTGTGGGGTTGAATTC
>P_4759
GTGTTAATCTTGGGAAACTTCCGGTTTAGCATCGTTTCAAG
>P_4760
CTTCAGCGATGTGGGTGACCCTTGATTTTTCCGCAGAAAGC
>P_4761
ACTTCCTTGGTTGGAACGTGCGGAAATACGATGGAACACTG
>P_4762
GGCCGCCACGACCAAAAAAGCGATGACGAACTTAATCCAGC
>P_4763
AGGAAAACAACTGGAAGCAGCCAAACAGGCCATTGACAAAG
>P_4764
CATGGTCAAGGACGAACTTTCCGAAGAATCTGCCTAAAGGA
>P_4765
CTTCGGCATTCTGGACGAAGCCAGCCTTTAGCATCCTGTTG
>P_4766
AAGGGGGAAGAAATCTTGGACGCTTGAACCATCCTTTGATT
>P_4767
TCGTCGCTATCGCCATCACCCTCCAGATAAAGTGCCAACAG
>P_4768
GGTAGGTCATTTTAGCGCTCCTTTCTTTTTCATTTTATAAG
>P_4769
ACCGGAAGAAAAAGCAAAAACAGCAATAACCCTTTCTTGCA
>P_4770
GTAATCCCCGAGTTTATTTTCGAGAAGCTTTTCCTTGCCTG
>P_4771
TTGCCCTTCGACTCTAAATACGCGAAGGACTTGAGTTCGAG
>P_4772
TGAGATTATGCAGGAGATTGCCGACATAATCTTTTACCTCT
>P_4773
AAACGTCAAATTCCCTGACCCTTCGCATTCAGGACAAACCA
>P_4774
GAGTTTCTGGAAAGGTCGACCCTTTTCCGCCGCACGCCTCG
>P_4775
GGTTATTGCTACCACGGCAACCAGACTCGCCAGAAATACGA
>P_4776
ATTTCTGGCGAGTCTGGTTGCCGTGGTAGCAATAACCATGC
>P_4777
TAACCATGCTTCCTTCTAAACGAGAAAAATAAACTCCCAAG
>P_4778
TGACATTTTCGCTGCTTGATCCAAAAGAAGCCCTTGTCGCA
>P_4779
GCATGATCGGCACAAAAGACCCTCGATAGGAACGCCTGTCG
>P_4780
AAAGGTGAGGTAGCTGGCCTCATCAATAAAAAGAACCAGCA
>P_4781
GGCCTCATCAATAAAAAGAACCAGCATAAATCGCGCATGGA
>P_4782
ATTGTGTTGTATCCGAAACCCTCCCCTACCCTTTGACCCTT
>P_4783
CCCTCCCCTACCCTTTGACCCTTGAGATTCGCTGCGAAGCG
>P_4784
TCTCTTTTGGCGGCCAGGGTCAGCGGATCCTCGCTGACGAT
>P_4785
AAGAACCGGGGTGAGTTTGCCGTGCTGGCCAAGTTTCCAAT
>P_4786
GAAGTCGGCGTGGTCAAAAGCGGAGATATTATTCCCTACGT
>P_4787
CGAGTATGGACCAAAATTTACGGATTCTTTTTCGGTCTCAA
>P_4788
AGAAACCTCTTTGGGATTCCCGGTTCGGGCTAATGCTTGAC
>P_4789
ACCAAAGGTCGGAGTTGGCGCAGGGTGTTAAAAACTTAAAG
>P_4790
AAAAAGGCCTGGGCTTCGCGCGCTCGGTCCTCAAACACCAC
>P_4791
AAAAAAGTGGTGTTTGAGGACCGAGCGCGCGAAGCCCAGGC
>P_4792
CAGAAAAACCCCTCTTTTTTCACGAACCCCTCGTGGGTTCC
>P_4793
GACTACATCGACCCCGAAAGCGAAAAGGCGATCCTTAAAAA
>P_4794
AAAGGCGATCCTTAAAAACGCCGTACCCGGCATCACTGATG
>P_4795
TTCAGCACCCGACGATCCTGCCATGAAGGCGGTCAAAAAAA
>P_4796
AAGATCTCCAAGATCGACAGCGTGTTCTCAAACTGGTTCTG
>P_4797
GGTGAACGTCCAGGAATACACAGATGACCTTCTCGAGAACT
>P_4798
TCCGGACGCAGTTTTTTGCGCCCGGTCCAGAGGTGAACGTC
>P_4799
AAAAGATAAGGCACCCCCCGCTTGGGGTGCGTTCAACAAAA
>P_4800
AATCATATATTCAATCCCCTCGCGAAGGTTGATTTTCGACC
>P_4801
CTCTTCCATTGCCTCCTGCGCTTCCTCGAGAATCGGTCGGC
>P_4802
ATCGGCCATCTTTTCGAGTTCTGCCATCAGGTGGGGCTGGA
>P_4803
TCAGAATCGCCGTCCTCACCCTCATCGGAGGGGTCGGGGTT
>P_4804
CGCCTTCTTGGTCGGAATTACCCGACCCTGATCCTTGACTC
>P_4805
GATCCCGGCTTGCCCAAGTTCTGCCACCGCCTTGTGTACGC
>P_4806
AGGCTCTCTTCGACATGTTGCAAAAAACCCTACTCAACAGG
>P_4807
CGAGGGGACCCTGATGACAACGGTCGTTGCCAGGGCGAAAT
>P_4808
GGTCGTTGCCAGGGCGAAATCAGGAAATATCTAATCTCCCA
>P_4809
TCCCGGGATGTTTTAGGTTACGGTTTTCATCCTATCCCGGT
>P_4810
CCTAAAACATCCCGGGAACGCCCCGGAGGAGGAAGACATGG
>P_4811
GGCCGCAAATATTGGTTTTGCCGAGAACGGCACGATCCCGC
>P_4812
AGGCCTCAATATCCATATCGCCGAGGAGGCCACCAAGGCCT
>P_4813
CGTAGCCTACAAGGTCGCCGCCGGCCCGGCGAAGCATCTCG
>P_4814
ATGATGGCCTCTCTTATAAGCAAGTAAAAAGGGCCATGCAG
>P_4815
CCCCCTTTACCAACATTACCCTCGATCTTTTCTGCCCTAGC
>P_4816
CATCATCACCTCGCAAAATGCGCGGTTGATCATGTCCATTT
>P_4817
TATCCGAGTTGATGAAATTGCTGAAATATGGAATACCGAAC
>P_4818
TGCCGGTCAGGGGGTTGGCGCCAAAGAGGCCGCCGCCCCGT
>P_4819
GGTGACTACGCCGATGCTGCCGGTCAGGGGGTTGGCGCCAA
>P_4820
CCTGTAACAAGTCGACTCGGCCGGGGTGGCCTCCAGGTTGT
>P_4821
GTTTATCGAAGGTGAAAATGCCCCAGACCTCGGGGCGCTGC
>P_4822
ATATCCGCGAAGGTCGCAGTCAGATTGCGGCATAGGAGAAG
>P_4823
GAAACCGGTGGGGCCATTTGCTCCTGCGGAAAATGGGGTGA
>P_4824
GTTCTTTCTGGTCGGTCAAGCCAAGGTAGCTGCCAACTTCC
>P_4825
GCTCCAGACCTCATTGAGCCCCCTGCGAAGCGTCTGATCGT
>P_4826
CCTCTGCGTGCCAGATAGAGCCGTGCTGGCTCTGCCTGGGG
>P_4827
GAAATCTTCCCCAAACTTTGCGTTGCCACCCCTACCTTCCC
>P_4828
TAATGCTCTCTTGTCTCAGGCTGTCTCTTGTTTTTTTGTCG
>P_4829
ACCGACTCAAAAAAATCTTTCCGGGAACAAATCTTAAAAAA
>P_4830
TTATTGCCGAAACCCATACCCTTAATGCCTTCGCTTATGAA
>P_4831
TCTATCCTCTCCTCCTTTACCCTTAAAACATCACTTTTTAT
>P_4832
GAATACGTCTTCTGGAAAAACACAAAAAAAGCCCGGCAATT
>P_4833
GAAAAAGGGCTTCCGTACTGCCGAAAAGGGCCTTTTTACTG
>P_4834
CGCATGTTCCACCACCTACCCTCCGGCCCCTATCGGAGACT
>P_4835
GCGGGAGAGAAAGAGTGCAGCCTGTTGGGCTGCGTTGGCTT
>P_4836
GGCGGCAATACCGGTGAGTGCGTGTGTTGGAGCCATCATGA
>P_4837
GAAGAGAGTGCGTAAAACCGCGATGCCGTGCGATAAAGAGC
>P_4838
ACAAAAAAGGCAAGAACCCACGTGAGCCCGTATTGAGGATG
>P_4839
GAGAACGAATTCGGAAGTCGCTGTTTCAATTTTGCATCAGG
>P_4840
CTGACGGTTGTCGGGGAACCCTCCTTTCTGGCCTCTGGAGA
>P_4841
CCGTAGCCTTTAGAAACTCGCGGATTAAAATCAAGGCAGGT
>P_4842
AGAACTGTGGACACAAAGTACGAGCGCGACATCAAGACCCT
>P_4843
GCTGTCCCTTCTGTAAAAACCTTGGAGACAAAAACAAGAAA
>P_4844
TCAAAACGGAGGTAGCTACCCTTCAAGGCATCGGCTGGCGA
>P_4845
GACCAGCCCCCCTATGACTGCCGAACAGGCGAAAATTGCTG
>P_4846
CCATATATACTAAACAAAAGCAAGGATAAACAAATCAAAGC
>P_4847
GTTCTCGGGGTCGATGTCGACCCACAATACAATTTCAGTTT
>P_4848
TGCCAACTTTCTATGATGCACGGAAAAATTTGAGCAAAGAT
>P_4849
GTGCACAACAGGATTCTGAGCGTGAAGGAAAAAAAAAGACC
>P_4850
GCATTGCGCCCTGATCAGAGCGGTTCCTTGAAAGCCTTGCG
>P_4851
GGCTGTTCTAGTTTCCGCAGCAGCAGAAACCATTTCCGTCG
>P_4852
CGATAATAAAAGCACCCACCCTTAGAAAAGGATGGATGCTT
>P_4853
AAAGGCAGGAACTTCAAGCTCCCGCATTTCATCCGGCGATA
>P_4854
GGCAGGCGCCAAGCAGGTCGCCGCCTAAGAGAAAAAGGCCG
>P_4855
TCCATCTTCAAGAAAGACCTCCCCGATGATATTGCCCTCTT
>P_4856
CATCTAAAACCCTGATAACCCTTACAGTAACCCCGGCAAAC
>P_4857
ATTTCTTTTAAGCTCTTATGCGAAAAAGGCAATCCAATGGC
>P_4858
GGCAACAGCGATGGATTTTGCGTCAAGGTCGAGGAGAAGAA
>P_4859
AGTGTGTAGCGGGGAAGCTTCAGGATCGCTTGTTTCTCAGG
>P_4860
CCCTCGGGTACAGAAGCACCCTTTCCGTCTCTAAAGCGAGG
>P_4861
GCCCAAATGGGCCCTCGGGCCTTCGAACCCTATTATCCAGA
>P_4862
CGAACCCTATTATCCAGAAACGCGAGCACAATCTACCCTCG
>P_4863
GAAACGCGAGCACAATCTACCCTCGAAAAAGGTCATTTTGA
>P_4864
CGGAAAACAGCATACCCGTCCTTATTTCATTTTTTACCTTC
>P_4865
GAATATAAGTCACCATTTTACATTTTTTGATTTTTTCCCAT
>P_4866
CTTTTTCGTATTCAAGAACCCTCTCCATTTCCCAATCCCTG
>P_4867
GCCAGGACTCTTTATGAAACCTTGAAAATAAAAAAGTCCTT
>P_4868
ACGCCAAGTGCGGCCAGACGCTCCAATCCTCTTTGAGCCTT
>P_4869
TTGCGCGCATCCGGCAAACCCTTACTGCCGGAGATCAGGTG
>P_4870
TCAGGTGCTGGTCGTCTACCCTCTGCGCGAGCAGGACGAAA
>P_4871
CTCCTGGAGCCGAACAAAAGCCTGAACTTTTAGGTGAGGCC
>P_4872
AACAGTAGATTCCAGAGACCCTTTATTTTTTGCAAAATTAT
>P_4873
GGGCGTGAAATGCTCCCCGGCCGTCTCGTTGGAGATCTCCG
>P_4874
ATCTTCGTCGAGGACGACGACGTGTTGTCCAAACCGGGGGT
>P_4875
GTCGGATCATAGATGGTCCGCACGACCCCCGGTTTGGACAA
>P_4876
CGTCGTCGGAGAGGGTGTTGCCGGCCACCATGTTGCTGATG
>P_4877
ACATGGTGGCCGGCAACACCCTCTCCGACGACGGTTTCCCT
>P_4878
CAGGTGGCGGTGAAAAAACACTTGTGGGTTGTGTTGTCCTT
>P_4879
TTTCGACAAGGACTACAGCGCCGTAACATCTAATTTCCTGG
>P_4880
AGATAACCGTTGAGTGGTATCAGTAAGCAATCCATTTGAAG
>P_4881
CTCTTTCATCAACTCGATGGCGTGTTGGGCTTCCTCGATCA
>P_4882
AACTTGGCCCATTTTCAGCACAAGAAAATTGACGGTACGTT
>P_4883
ACAGGGAATTTTCCAATACCCTTGAGAAGCTGATGAAAGAC
>P_4884
GGCAAGACCAACTCCATCGCCTGGTCGGCCCACTTTCTCGC
>P_4885
AAGGTCGGCGAGAAAGTGGGCCGACCAGGCGATGGAGTTGG
>P_4886
AAGATTGTGGTTTGCACAATCCAAACCTTCCCCTTTGCCTT
>P_4887
CCACGCCGAAAGCCAAAACCCTCGAACTCTTCGGCACCCGT
>P_4888
CAGATCGTCGTCGAGCATTTCCGAGAGAACGTCGCCGGCCT
>P_4889
ACGAACAGCAATCCCTGACCCTGGAAGGCGGGGAAAAGCTC
>P_4890
CACTCTTCCCACGGATGTTGCAAAGGATTTTCGTGATCTCC
>P_4891
GATTCCCTCTTGTTGAAAATCAGGAGAAATACCCGTCCTCG
>P_4892
AATTTAAAGGTCAACCTAAGCGCTAATGTGTTTTGTGCAAA
>P_4893
CACGCATTACAAAGAGTTTGCGATGCCAGAGGGGCCGGCGG
>P_4894
GCTATCGGTCCATGCAATTTCGGTTTCTTCTGCCATGTCTT
>P_4895
GTAGCAGTGATCGCAGCCGGCGCCAACCTTGGAACAGCCCC
>P_4896
GAGGGCGCAAAGAATCAACCCTTGATGAATCCTAAAGAATG
>P_4897
TCAAGGGTTGATTCTTTGCGCCCTCTGGCAGAAAAGATTTA
>P_4898
AAATTGCCTTCGAAAAATTCCAGTAAGCCCAGAGAATACCA
>P_4899
AGATCTGGAGCAATAAAAAGCCCAGTCAATAAAATCTTTCC
>P_4900
GGCCCTGGGATAAAAAACAGCAGGAGCGGGTACGTCGGGCC
>P_4901
GTACGTCGGGCCGAAAAGATCATGAAAAGGATAAATAACCT
>P_4902
TTATTTTAGGCCTATTGACTCCCTTTACAGGTTATTTATCC
>P_4903
TCAACAGCCTTCCTTGTTTACGGCAAACAAGGCTTTCTCCA
>P_4904
TAATCCCCGCAGCCCTGACCCTTGTTTTCTGGAGCACGCTA
>P_4905
TTGTCGTACAACCCCAACACCCTTCAGCTATCTTTGAGGAA
>P_4906
TGAGTTTGACAACAAAAATACACAAAGGAAACGTATGCCTA
>P_4907
TTTTATTTTATTTTGCAACCCTTTTTATTTAACTTCCATTC
>P_4908
AAAGCTGTGGATAATTTTTGCGAGGAGGGGGCTTACCGTGG
>P_4909
TGCAGGAGTGGGGTTATACCCTCCACGAGCAGGTTCTGAAC
>P_4910
TGAATTTTCCCTGACATTCGCAGCAAGTGTATTCAACTGAA
>P_4911
TCGTTGAGGACATTCTTGCTCGCGGTCAGGATTTTTGGCGA
>P_4912
CTTTCTCCGTCCCAAAAACGCGCGACAAAATACTCATCGAG
>P_4913
CCTCAATCATGATGATCGCCCGGTCGAAGGAAGACTTGAGG
>P_4914
TGGGATATGCGGACAAAACCCTCACTGTCCAGGGCGGACTA
>P_4915
TTATTTATTGCATAGTGACCCTTGTAAACAAAGGAGGCAGT
>P_4916
ATAATCGTTTGCAGCAAAACCCTCAAACAAAGTCTGTTGTC
>P_4917
GTGTAGCCTCCCAGCAAAGTCGAATTGAAAACTCCAACAGC
>P_4918
TGGGGATAACCCCGGATTACCTGACCAATAAAAAGGTAAGA
>P_4919
GATCTATAACCGTCTTTTTGCGATAAGGGAACATCAGTTTT
>P_4920
TGGTAGAATTCGCGTTGGATCATGTACGCTGTTTTGGTGCA
>P_4921
ACGCTGTTTTGGTGCAAACCCTTTAGAATTTGGGTGTCCAA
>P_4922
GCGTCAAGCTTCGGAAAATGCACGAACTGGAGGGCGAAGGG
>P_4923
AAAAGTTCTGCCACCATAAACGGCCAAAGAAAAATCAAGAT
>P_4924
TTATTTTCGGGATAAAAGTTCTGCCACCATAAACGGCCAAA
>P_4925
TATGGTGGCAGAACTTTTATCCCGAAAATAACACTTTGGCC
>P_4926
AAAATCCCTCCCGGGAACCTCCTTTAAATAAAGCAGAAAAA
>P_4927
TATGCAGAAGAGCACCAAACCTGCCACACCGAATTAGGCAC
>P_4928
GGCATTGCTTTCGATGAATGCCATATCGGCATGTTCGATAT
>P_4929
AGGTCTCAATATCGAACATGCCGATATGGCATTCATCGAAA
>P_4930
CTGAACTCTACCAATTCACACCGTAAAGCCCCGTCACTTCA
>P_4931
TACACGATCCTGGTCGAATGCAAGGCCACGCGGGCGGATTT
>P_4932
TTTGTCCGACAAAAAATCCGCCCGCGTGGCCTTGCATTCGA
>P_4933
CACGCGGGCGGATTTTTTGTCGGACAAAAACAAGAAATTCC
>P_4934
TGCCCCTGATCTATGACAACCCTTTTGACTCAACCGAAGAG
>P_4935
TTCCTCCTTTTTTGTGATTGCGGCGTATTTTCTTTGTCTTG
>P_4936
AGGTTGAAGCAAAACGAAGGCAGCTATCATCTTTTTCCGTA
>P_4937
CGGGTGGAAGCTGATCTCTCCCGGCAAGGTGAAAGTTGGTG
>P_4938
GTCACGGTCTTGACCTTACCCTCGATAGCGCGGGATTGGTG
>P_4939
GCCCGCAGTTCGACCTGTCGCGGCTTTGATCGGAGCGGCAT
>P_4940
GCGATTTGCCGATGCAGTCGCGCCAGGGACAGTCGGGCTTT
>P_4941
AAATGTCAGGCCACCTCTGTCACCTTGAGGCCGAAAACTAC
>P_4942
AGACTCGGGCTTTCCTGACCCTTACGCCTTTCTGACTTCCC
>P_4943
TCTTTTCGGAACACTCGAAGCGAGGCGGCGGCTTTTTGTGC
>P_4944
TTGATGGTTTTGAAAAAATTCTCGATCTCTATTGTCGCTAC
>P_4945
ATGGGTGGTGGCTCACAACGCCGTACTGGCAGAGGTGATCG
>P_4946
GAAGTTCGCGATCACCTCTGCCAGTACGGCGTTGTGAGCCA
>P_4947
TGTCCCCATTTGCCGCGAAGCGGTTTCCAGGTCTCTGTCAT
>P_4948
GACATGGAACGTCTTTCGCTCGTTGTTAAGCGCGAGCGTGA
>P_4949
AATGCTTTCTGGCTCCAACCCTTTTTCTTCCCGCAGCGCAT
>P_4950
GCCACAGAGCACTTAAAAACCCTTCTGACTCCCACGGTCGA
>P_4951
ATAGCGGGTGTAGACCCAGGCGTAGCCGTCGGCGACCATCT
>P_4952
GGAGGGACCGAGACCCGGTGCCGCCGTGGCAATGGCGTCAA
>P_4953
CGCGGCGGAAGCAAAAAACGCGGGATTTCGGTTGTGTCGGA
>P_4954
ACGAAAAGCCTACAAATTTGCACTGAACGTCTCTGCCGGAC
>P_4955
ACACCAGATGTTGCGTTTTGCCGGGACGTGCCGCTACGTCT
>P_4956
GAGTGGGCTTGCGTCTTAAGCCAAGGATGCTCCTTTTTCCA
>P_4957
CTGCTGCGCAAGACGCAGCGCTCGTTGGTGTTTTTGAAAGC
>P_4958
GCTCGAACAACTGGAAAAAGCAGAAACACAAAATTGCAAAA
>P_4959
TGCCGCCAGCAGCAGGAACCCTCCGAAGCGACTCAGTGGCA
>P_4960
GGATCATATCGCTGAAAAAGCGATTTCCATCAGACAACCCT
>P_4961
ACATGGCCAACAAGATTTCGCGGGAAGGTGCTAATACATGC
>P_4962
GCCCTGAAGTGAGCGGAATTCCAAGGATCGACGGCGGCGGC
>P_4963
GGAATTCCAAGGATCGACGGCGGCGGCCTGCCGATGGAGAG
>P_4964
CGAGCCCTTTACGGCGAAAGCTGGGATCCTGCCACGGATCG
>P_4965
TCATTTTTAAAAACCTCACCCTTGCACGGCAAATTTTTAAA
>P_4966
AAGATCGACCTTTCACGTTACGTTAAACCGGGGTGCAGCTA
>P_4967
ACTTGGGGGAACAGGGTTTTCAGCAAAATTGACATGCTGGC
>P_4968
CTGTTCCCCCAAGTCGATTTCACCTATGTCTTTACAGACAC
>P_4969
AAAAATCCACCGGGTCGTCTCAGAAAAGGGCGGCTTTTACG
>P_4970
AAAAATGGCTTAAAAAAATCCGTCCGCAGTCAAGCACTCAA
>P_4971
CAGCGCCCGGAAAGGAAATTCGGTGTGAATAAAGTCCTGGC
>P_4972
CTGGAACCCCAAATCGTTTGCCAAGGGAGCTTCTTATGAGA
>P_4973
CTTCATCTCGCCATTAAGCGCGGTTTGATTGATTCTTCTTG
>P_4974
AGGTTCCTGCCACCAGATCCCGGGAGAGCTTGGATCCATTG
>P_4975
ACGGCAAGGCGCAAATTGCGCCGCATTTCTTCCAGGCTCAT
>P_4976
TCGCCTCTGAGCCTCCCACCCTTCTTCAGGGGCGTTCCAGA
>P_4977
TTTGACCCGCCTGTGGCTTGCGAGTCGCAACCGGACACGAT
>P_4978
AGCAGGATATGGGGCATTTGCATCTGTTCTGAATTTGCCTC
>P_4979
CCATATCCTGCTTGAAGCTGCGGGAGTCAAGCAATACTACC
>P_4980
GGCTTATGGGCGCATCCTTGCACTTGCATTGATTGTGTTTC
>P_4981
TTCGAGTCCGAGGCAGGCGCCGGCGGGGCAAAACAAGGCGG
>P_4982
GACAAAATCTTCTCCGGAGGCTGCCAGGAGGTGTGCCAGGC
>P_4983
AACAAAGTAGTGTTCTGCAGCCTTTCTGGCTTTATCCTTTG
>P_4984
CAAAGCGGAGGTTAAAAATGCGTTGGCAAACCCTATCTATC
>P_4985
TGATAGCGATAGGAACAAATCGGCCGTGATCGTTGCCGCGG
>P_4986
GAAAAACTCCACGTTGCGCGCCGCAAGCCCGAATACGCCCG
>P_4987
GTTTAATCCAACTGAGTTTGCCTGCAAGGCCCTGGGCCTGG
>P_4988
AGCCCTGGGGTAAAAATCACCCGGTCAGCTGCACCTACTGT
>P_4989
CCTTTTTAAGGCTTAAATCTCCAAATTCAATGGTTCTGCCA
>P_4990
TACAGGGGGCACACCAGCCGCAGCAGACATTGGTCCCGGGG
>P_4991
CGGGCAAAGACCATGAAAGGCGGCTTGGGCGGTGTGAGCAG
>P_4992
AAAAAATCACTGCGTATAAACAGGACAAGGCTGGAGCCAAG
>P_4993
AAAAATTCCGGATTTCGGCACCGTCACCCCTTCGCTTCCCT
>P_4994
ATCTCTGCCATAGCGACCCGCAGTTTGCCGAAGACGCAGCC
>P_4995
GAAGACGCAGCCTTTATTCGCAAATTAAGCGACGGAGAACT
>P_4996
TGTGGCCAGCCCCCACAGTTCTCCGTCGCTTAATTTGCGAA
>P_4997
AAGAACCGATAAAGCCGCAACCAGTTTCGCTCAAATAACCA
>P_4998
CTTTGCCATGCCTTGATTTCCTTTCGATGTGTTTTTTGGTT
>P_4999
GAAGACACCTGGACCGATGGCAAGCGAATCTTCTCGGTCAA
>P_5000
AGATGCGCACACAGATTACGCGCGTACCTATTTTCCCGGCA
>P_5001
CAGGTGGTTATGTTCAAGCGCGTCGATGACGTTATTCAGTT
>P_5002
GCTTAAACACCGCGAAGGCGCCGGCGAGGCGCGCAAGAAAG
>P_5003
GTGGTATTGAAATCAAAGCGCGCGCCGGGAAGAACCATCTC
>P_5004
TTTGATTTCAATACCACAATCCACTCACCCTTGGCCAATCA
>P_5005
TGTGGGCCTGCTTGTAAAATCCCTTGAATCCCTGATCAACA
>P_5006
GGGCAGCCCAGGAGCGCCTGCCTCTGGGGCAGGTTTCCGGA
>P_5007
CCCTTTACAATGACTCGGCGCCACGAACTGGATCCTTTTGC
>P_5008
CAAAGTGCTTCAACCTGGCGCTAAGGGGTTTGAAAAAGGCA
>P_5009
TCTGGTGCAACAAAAAAGCACGATAAGGGCCACTGGAGGCC
>P_5010
AGTCTTTGTCGCCGACACACCAGGCTTGGGCTTTTTCAACC
>P_5011
CTCCCGAGGTGGGTCAATTCCTGCAGAAGCTCCTCCACCGA
>P_5012
TCGAAGCAGGACTGGAAAAGCCGGGAATAACTTACGCCATG
>P_5013
CGGCTTTTTTCTGAAAAATGCAAGAAATACAAAACGCCTTT
>P_5014
GTTGCGGCTTTGGAAACACCCTTCTTCAAATTAACGCAGTA
>P_5015
TTATTACAACCGGTCAAAACCGGTACTGCGTTAATTTGAAG
>P_5016
GTATGCAAGAATCACCAAAACCAATCATTTTCCAAAGCCGC
>P_5017
TTGCCCATTCCTGTCGCACCCTCGTTTAGAGATATTCGCTC
>P_5018
AAAATGGCCCAGGCTTTGGACGCGATTCTTAAAGGCAGAAA
>P_5019
CGTTCTTTCAGCGCTGATCTCGAAAAAAAACAACTTAAGCA
>P_5020
ACTTAAGCATCAATATCTCGCCCGTGCGGCGCTATCCAACT
>P_5021
CAGCAGAAAGTTGGATAGCGCCGCACGGGCGAGATATTGAT
>P_5022
CTGTTTCGAAGTCATCGGCGCGGTTCTCATCAAACTCATTT
>P_5023
TGTCCAAAAACAAAACGAACCCTTCGCCAATACCAGGCGCA
>P_5024
AAAAGGAAATTTTGCCTGAGCCGCCCTGGCTTGAAGGAAAA
>P_5025
CCAAAGATTCAGGCCATGCTCGCTGCCGCAAGAACCTTCAA
>P_5026
TCCGTCGAAACGGACGAACCCTCTCCGAACCGAGCCGCGAC
>P_5027
CATCCGCATTATATAAAAGTCGAAAATTTAAAGAACTTGAG
>P_5028
GGGCTAGAAGATTTGTTAATCGTGAAAAAATTGCGTCCTGG
>P_5029
ACGATTAACAAATCTTCTAGCCCCCTTTTTGACCAGGCCGA
>P_5030
AATCCTGCGCGTGGATTGTTCCAAAAAATCATCCAAATCAT
>P_5031
GCACAGTACGCCACTTTTTGCGGTTTGCCAGATTCCGTAAT
>P_5032
TTACGGAATCTGGCAAACCGCAAAAAGTGGCGTACTGTGCC
>P_5033
TGAAAAACAGCGAATTCAAGCCGAAAGAAGTACGCGGGGAG
>P_5034
GACATTGATGCCAGACCTCTCGCAAAGCCTTTTGTTTAAGC
>P_5035
CAGAGGTAGCGAGAGCGGCGCTGGCGTGGATATTCCAGGTC
>P_5036
AGTGGGTATTGATGTGGCCGCGAAAATTTTGAGGCTCTATG
>P_5037
ATAGAGCCTCAAAATTTTCGCGGCCACATCAATACCCACTT
>P_5038
CATCTGCCACCAATGTCGTACCTTGACTCCTTTTATCATCC
>P_5039
TTGACTCCTTTTATCATCCGCATTCGCGCCGATGGGCGCTT
>P_5040
ATGATCAATAACAGTTGGCGCCAAGGACAGATGTTTTCTCG
>P_5041
AGGGTATTGTTAAGAAAATACCCGAAGGAGGCTCGATGAAG
>P_5042
CATCTTATTTCACCCGGACCCTCTCTGGCTCTTCGCAGACA
>P_5043
CAGGCCGTAGATGTTGTGATCTACCACGACGAACAGGCTCA
>P_5044
ACCCCTACAGCAGTAATTTGCCGCAAACTCCTCACTATTCC
>P_5045
CAGAGCCCCCTTGTTTTTCACGCGAACCCTGACGGAGTGCA
>P_5046
GTCGAAGCCGAAATCAAATACGGTCGGCAGCGGAGCAGGAA
>P_5047
ATCTATGGAGAGGCTTGCTGCGGTTGGGGAGTCGCTAACCA
>P_5048
GGTTAGCGACTCCCCAACCGCAGCAAGCCTCTCCATAGATG
>P_5049
TGCCCGAATCGTGCCAGAAGCGGTAAGTGTAGATGCCTGGG
>P_5050
GACCTCTGCCGTCTCCGAAGCGGGAATGCTCACAGACGGGC
>P_5051
AAGACGATCCGGCCTATGCGCCGGAACTCGGAAAAGGCCGC
>P_5052
TCAAAAGGTTTCCGAAGAAGCCATGAAGGCTCTTGAGAAGG
>P_5053
TTGCGCAACCTTCTCAAGAGCCTTCATGGCTTCTTCGGAAA
>P_5054
CTGTTGCGGGGATTAATCCGCGGGCCCCGAAAAACTGCATC
>P_5055
GAACTTATATCCCGGCTAAGCCGGTTTCGCGAAAACTTGCT
>P_5056
GACCTAATCAACAACGAACCCTCTGTGTGCCCCTACAGCGG
>P_5057
ACAAGAATAGCCCGGCAAAACAGGAAATAGCCAATGTCCTC
>P_5058
CCGGGACTCTGGTTGAGATCCTGGGATATGAAAAAAGCTCA
>P_5059
ATTGAGCGTCTTGGAAAATTCAGTCGTGTTCTTGGCGCAGG
>P_5060
GGAGCGTGAACATATCAATGCCAAGGTCGTTGAAGAAATCG
>P_5061
CATTTGTTCAGGATGAACCTCGCGCTCGTTGTATTCTGCTT
>P_5062
AAATCGCTACCTCGAAAACTCCTTAACCAAATTCGGATGGT
>P_5063
AAAGGTTGTTATTGAAAAGACCGAAGGTGTTTTTTGGCTTA
>P_5064
CCCCGGTCAACGCCCCGTTTCCGATCTCGGTAAAGATGGCA
>P_5065
CTGAATTCCACTCTTTGTCGCGGTTGAAGAAAAAACCCTTT
>P_5066
CAAAAACGTAAACAAAAAGTCAAGAAAAAATATATAACAAG
>P_5067
ACGGGAGAGCGCACGTTTCACTACAAATGGCTTGCGCCCGT
>P_5068
CGGCACCAGCCCCGCCTACCCTCGCGCCAAAAAAGTTAAAG
>P_5069
CATCGTGAATTTTATGTCGACAAATGAAGTTCCCAGACCTC
>P_5070
TAAGCCGCCAAACCGCCAACCCTTAAAATCATCGTGAATTT
>P_5071
AGATAAAATAAAAATAAAAACAAGAAAGGACATGCAATGAA
>P_5072
CTTTTGGTCCTTCTTCCCTACACAAACGCTCAAGGGGCGAA
>P_5073
TGACCGAGATAGGAGACACCCTTTGGTATCTGTCTGCAATC
>P_5074
TGGATGTCGGAGAATGGGCCCAGGAAACTGTTGCGCGCTGC
>P_5075
AATCGAGATTTAGATCAAGGCATAAAATCTGAACGCGAACC
>P_5076
TTATGCCTTGATCTAAATCTCGATTTCACTCAAGCCCTTGT
>P_5077
CCGAGTTCCATGATTTTTTGCAGGAAGGATACATGGTCGCT
>P_5078
TCATCTCCCAAAGCTTTTCGCGTAAAAACATTTTCCCTCCT
>P_5079
GTTACACCCTTTGGCAGCGGCGGCTTTGCATTCTTCCCAGG
>P_5080
AATGATGAGTCACTCTATGTCAGAACTCGGGGAATTGATAC
>P_5081
AGAAAAGGGGCATAAATGTCCCGCTCCCGAGATTGCCGAAA
>P_5082
TTCGTAATTTTTTGAATACCCTTAAAGTTTTTAATGGAGAT
>P_5083
CCAACCAACACATGAAATCGCGATAGTGGGAGATTCGTAAT
>P_5084
AACAAAATTGAAAAAAAACGCCTTGCGCTCCAAGCTAAACT
>P_5085
ACCTGCTTGACAAGGTAACCCTCCTGCAAGTTCACCGCTTT
>P_5086
AACAACGAAAACGCCAAATTCAGAAACGATGATGTGATCTA
>P_5087
ATCATCGTTTCTGAATTTGGCGTTTTCGTTGTTGAAACAAA
>P_5088
CATTGTTGGGCCTAAATGAGCAGCAAGTACATTCTGTGATT
>P_5089
TTCCAAGGAAGATATATTGGCAGTCAAGAAAAAACATCCTG
>P_5090
TCCACCTCTGATGTTATTTCCGTTAAGCCTTCTATCAATAG
>P_5091
ACCTTAGTAATCCCCGGCTTCCAAAAAATATACAGATATTC
>P_5092
AAATCCATCTGAACAGGTTCCTTCGTATACGTATTGATTGA
>P_5093
AAGATTGGCGTTGTGGTCGACGTCGATGAAAGCTCGGGCAA
>P_5094
TATCTTAGAAAAAACGCAAACTTTCCTCTGAATAAACCTTT
>P_5095
TTTATTCAGAGGAAAGTTTGCGTTTTTTCTAAGATAGAATG
>P_5096
CGGTATTGCTTGAGGTTGGTCGTGTTGGATAAAAGGCCCAT
>P_5097
GCAAGGTGCCGGCCTCAACCCTTAAGCGCCATTGCGAAAAA
>P_5098
TTAGAAGATTCAGGCGCACCCTTTCGCGGATGGCTTCTTTC
>P_5099
CAATCGCATCGGTGCTTGCGCGGTTGAGCACTTTAAGGTTG
>P_5100
TCACTTTCAATCGTTCGGTGCAAAAGCCACAGCAAAAAACC
>P_5101
AAAGTTCTCTCTTCTGCCACCGTGTATCTGGAAGAGCAGGA
>P_5102
AAATGCCCGACCGTCAAACTCGAAAAGGATGTCGATGACGC
>P_5103
CACTTGTTCTCATCGAGGCGCTGGATTAAAAACTCCCGGAA
>P_5104
GAGATGAAACTTGAAAATTTCCTTGAGAATGGCCCTCTGCT
>P_5105
GTCGACGTTGGTTTTAAAATCGAGAAGGTCTTCTGGTGTAT
>P_5106
GACCTTCTCGATTTTAAAACCAACGTCGACATCGGCGCTCA
>P_5107
AACCCTGGGACCACTGAGTTCCGGGGCTGTCTTTCCCCTGC
>P_5108
CGGACTGTTCCTTGAGACATCCAAACTCGCTAACCACAAAT
>P_5109
AAACTCGCTAACCACAAATTCTCCCGCGCTGTTTTGCTCAA
>P_5110
GAGGATGGGTACTATTGGTGCCGTCAGGGTGAAGACGATTT
>P_5111
GTCGCGGTGCGTTCCACCGGCAGTTTCAATGTCACCACCGC
>P_5112
CGGCTTGGTTGCCAAAAATTCCCGGATCGGGCCGTTGCCTT
>P_5113
ATTTTCGGCTCCGCAGTACGCGCAGCGCCGACCCCATTTCT
>P_5114
AAACAGGATGCAGCCTAACTCAGAAGTCAATCACCCCACGG
>P_5115
TTATACGCGCTCAGGTAACACGCGCACCATCAACCGCTTTT
>P_5116
CGCGTATAAAACTCCTCAACCCTTTCTTCACGATACTTGCT
>P_5117
AATAAATAATGACGCAAACACGCTAATCGCTAAAAACAATT
>P_5118
ATCTCGAAGAGAGATTCGGGCGAGAAATTGTTTTTAGCGAT
>P_5119
GGCGAAACTTACGGATCGACCCTTCGAACACACATCGGGGA
>P_5120
GGCCTGCCGCATAATAAAGCCCCTGCGGCAAACAGGCATCA
>P_5121
ACGGGCATGATGCCTGTTTGCCGCAGGGGCTTTATTATGCG
>P_5122
TTCCAGAAGAATATTAATCGCGGCGTTGCGGTCCCGATCGT
>P_5123
TACTGTGGGCCGCTATTTCCCGTCGACCAAACTGTGCAGCT
>P_5124
TCGAAGGGCGTATTAAAACCCTCACGATCAAACGGGACGCT
>P_5125
TACAGGCGCAGTGGAAAACACATCAGCCTTTATACGATGCA
>P_5126
AGTTTCAAAAAAACGAATCGCCGCCTCATAGCAATTTCCTT
>P_5127
TCGCCGCCTCATAGCAATTTCCTTCAACACTGTATCCTCGC
>P_5128
GATTATGTGATTGATTTTTGCGGGATATAATGTTATAGTAA
>P_5129
ATACTCTTGTTCGGGAATCTCAGTCATAACATTGCTCCATC
>P_5130
AAACGCTTTCGTTCCTGTTGCCGTTACGGCATACCACCCCT
>P_5131
TTTCGTTTTCCATCGAAACCCTCTTTGAAAAAATATATTAT
>P_5132
AGGAATGGAAAGCGGGAGGCCCGGTTGAGAGAATCGATTGG
>P_5133
AAGGAGCTGGCCCCATTTCGCTCGAAAGGTGATCTTTATGC
>P_5134
GCGGCTCATACTGTGTTTCTCCCGAATTTTGAAATGGCCTG
>P_5135
TTTTTTGAGTTGTGGAATCACACAAACAGAGCGGATGCCGA
>P_5136
AAGCCGAAAAGATCGGCCTGCCTCCAACGCCTTCTTTCACC
>P_5137
GGGATCGGTGTAGTCAAATTCCCCGGTACGAAGGGCACGAG
>P_5138
ATAGCCGTTGCTGATTGTGGCCGTCAGGGTCAGCACCCTGC
>P_5139
GCTGTTGTCGCAACAAGACACAGAAACCTTGCCCTCTTGCT
>P_5140
CCACTTTCGCGGGTATTTTCCCCCGCAGCGTTTTTGACCAC
>P_5141
GCGCCTTTGCACCGAAAAGCCTGAAGGGCTTTATTTGATCA
>P_5142
CCTGGAGCCGCTTTATTGCGCGTGCGACAAGCGAGCCGAGG
>P_5143
AGGCGCGTTTTGGTAAAATGCGCGGGTGTACCCAGAAGATT
>P_5144
ATCCGCGCTCCAGCCTTTTTCCCTTCGAGAGTCAAAACGAT
>P_5145
CTCGGCAGAAAGGATGAGAACATGAAAGAGAATGCGCCGCA
>P_5146
TATTTTACACAGCCCTGTCGCGGGGAACCTTCATTGCGCCC
>P_5147
GATTCCTCCCCATGACCTCTCCTTGAATTTTGTGAACTGAT
>P_5148
AGAAAATAAAATAAGAAATACATTGGTGGGATTTTTTGTTT
>P_5149
TCACAAAAAACAAAAAATCCCACCAATGTATTTCTTATTTT
>P_5150
TCTTGTGTGAAAGTTTTACCCTTAAGGCACCGGGGCTTGAG
>P_5151
AAGATACATCCACTCAAAAGCTCCTTCGCCTTCCAGACAAA
>P_5152
TGAGGTGGCAGAGAGCTACCCTCTGATCTTTCAGGAATGGG
>P_5153
AGATCGACCTCGGTTCCAACCCTCGGTGCGTGAATACACGG
>P_5154
CGAATACGCTCTCACCGAACCATCTTCTGCAATCTCAACAA
>P_5155
ATCGAACTTGACCCAAAATCCCCTCTCCATGTGGAACGTTT
>P_5156
GAAATCTTCGAGAAGCTGCGCCGCAGAGGCAAATTCATACT
>P_5157
TTTTTTCTCATTCGTTTTTACCCCCATCTATTATTTCCCTG
>P_5158
AGGGAGTCGAACCAAATTTTCGGCTCTGTCTTTTTCGGCTT
>P_5159
TCGGCCAAGACGGGGGAGGCCAGCGACCAGAAACTGCAGGT
>P_5160
CGATCAGGTAGCCCAACTCGCAGCCATAGCTTATCCCCAGA
>P_5161
TGGGTCAAGGCCTCGCAAAGCGAGTCCGAGTGCGACAGAGA
>P_5162
CCCGGATCCTGTTCGAGTCGCAGTAGATAGCTGTTGTCGGA
>P_5163
TGCGGATTTCGCTTCCAAGACAGCCGAGATAAGAGACGTAC
>P_5164
CATCGGCGACATGAACGAGACGGCCAGGCTTCAGTGGAGAC
>P_5165
CATCGCGGCAAAAACCCCGGCGCCAATCTCCTGAACGACAA
>P_5166
CGGCGGGCGCTCCCTAAACCCTTATCGAAAAACTTTTTACG
>P_5167
GCTTGACCTTTGGGGCGAAGCGTCAGGATTTTAAACTTTGC
>P_5168
TCTTTAAGGTCAAAGGCACCCTCGCACAGCCCGACTCGCTC
>P_5169
TGAGCCCCTTTTGCCAAAGTCAGCGTCCCAAGCCCGACATA
>P_5170
CGCGGCGAGCGCTACGAAATCCCCGAAACTCAAAAACCGCA
>P_5171
GGGTTTCCCGGGACGCATCCCGGTAGAGCCTGATCAGGTTG
>P_5172
TTCGGCAACCTGATCAGGCTCTACCGGGATGCGTCCCGGGA
>P_5173
CATGGTTTTGAGTCTTGTGGCTGACTGGCTCGATGCAGACA
>P_5174
GTCGCTGGGCTGTGGCAAGACGAGAAGGGCCGCATGGTTTT
>P_5175
CCTTGACCACCCACTGGCTACCCAGAGCCGGGGTTGCAACC
>P_5176
TGTTGTAACGCATGCGGACCCTCTGATCGAGAACCCTGAGA
>P_5177
AGGGTCCGCATGCGTTACAACAATAAAAGGCTTGATGGCTC
>P_5178
ATATCTCATCTCTGCAAACCCTTTAACGACCTCCTCGAAGG
>P_5179
TCAGGCATGGTGGTCTATCGCGGCAAGGGTCGACAGGGAGC
>P_5180
ACGGTGTGGAGATGAAAAACCAAAAACAACCTGGTTAGCAA
>P_5181
TGCGTTCCATCCGCGAACCTCCTTTCCTAATGGTTTTTGAT
>P_5182
AAGTTCCCCCTTAGTCTTAGCCGGACATGCAAAAAAGACAT
>P_5183
ATCGGTGTATTTGGTGATATCGAAAAAAACGAGCCTCCATT
>P_5184
TTGCGCCACGACATCGTAAGCCACAAAGGCGCAATTGGGCT
>P_5185
TGCCTGTGAGCCCAATTGCGCCTTTGTGGCTTACGATGTCG
>P_5186
TTTAGCCGCATTGTGATTTGCGTTAAAATTAATATAAAAAA
>P_5187
GTGAGGGGTTTTCAAATTTGCGCGCATTGTAAGAGTTGAGA
>P_5188
CTTGACGAACGGGGCAATACCCTCGATTCGCTCAATTTTCT
>P_5189
AGCGAGCCCAGGCTAAATCACAGAAACGCTGCCTTGAGGCG
>P_5190
ATGCAGTCGAGAATTTCACCCTTTTTGAGAGACATCCAGCC
>P_5191
CCTCAAAAGCCCCGGCCCTGCGGTTGGGGCTTTTTTCTTTG
>P_5192
CTTTCTCTATGCCTGAAAAGCCGCAGAAAACCAACCACCCC
>P_5193
GTGCGGCGAGCCACTTGACGCAGCCTTTATCAAGGGCAGAG
>P_5194
TTGCTGAAGGAAAGATCAAGCAGTGAGGCATCCTGTGCCAC
>P_5195
AATACGCACAACAATATCTGCGGAAAAGCCAATTTGTCGTT
>P_5196
CACTTATATTGCTTTTAAAGCATAGCCGGACTTTGAAACAA
>P_5197
AGAGTTTTTGTTTCAAAGTCCGGCTATGCTTTAAAAGCAAT
>P_5198
TTATCTGGCGACCGGCCTTGCCAAGATAATTGCGGGTTACG
>P_5199
GTCTCCCAGGGCATAAATTCCTGGCGCGAGAGATTGCCCTG
>P_5200
GCGATATGGCCTTAAAATCGCAGCCATTGACCGGCGGTGGG
>P_5201
CTATTTTTGGAACAACTCCTCACAAAACGCCGGTCAAAAAG
>P_5202
TCAGAGCAACCAACTCGATACGGGCTTTCCGCAACCAGACC
>P_5203
GGCCAAATCGGTCAAATCTTCCGCCGATGCCTTTGCTTCCC
>P_5204
CCTTCGGGAACATGAAACTGCTTGGACTTGAATTTAATGAC
>P_5205
GGCATCACTTTCGTTCATCTCGCTTGAAATTGAACCGACCG
>P_5206
GACACAGATCAAGCCAAACCCTTTTTGATGACTCAATCCTC
>P_5207
GAGAAAAATCCAGGTCGCTTCCACTGATGTTGAATTGGATA
>P_5208
GCAAATCAGTATCCGAAAAGCAGTCGCGGCTCTGGGAGAGG
>P_5209
AAACGTGAAGACGGAAATTACCTTTAACCAATAGGCCTTTC
>P_5210
TGCCCTTCTGGGTTTTATCGCCGCAACGCCTCTTTTTCTTG
>P_5211
GAGGAATTTTTGAAAAAAAGCACTTTTTTAGTTATCGCTCA
>P_5212
AAATCCACCACAGCCTCAACCCTCCGAACATCCCTATTTGA
>P_5213
GTGCTATATTCGCCAAAGCGCGTTTTGGCCTCCGGCGCGGA
>P_5214
GTGAAAGTGCGACCTTGACCCTTAAGGACAATATTGACCGG
>P_5215
TAAAAAATCAATATAAAAAACTAAATAGCCTTTCTCATCGC
>P_5216
TGTGGGAGAAAAAGCAAAAGCTCTATCTCGATATTATCTGT
>P_5217
CATGAATACAGTGGGATTGTCATCGATGTTATATCGAGAAT
>P_5218
CAAGGGGCTACCCCGTAACGCCGATTCATGATCTGAACAAA
>P_5219
AATTTAGAGGATATTGCTTGCCGCCTCGGCAAGCTCAGACC
>P_5220
GGGTGAGAGGTCTGAGCTTGCCGAGGCGGCAAGCAATATCC
>P_5221
GGCAAGCTCAGACCTCTCACCCTTGGATAATGTGATATGAC
>P_5222
ACCTATGTGGTGGAAAAATTCAAGGACTCCTCTTTAGCGGG
>P_5223
CCCCTACCAGATCGACAACCCTTATGTCGATGCGGAGTCCA
>P_5224
CAAGTTCCCCCGGTAAAAATCCAAGGTCGCGACCCATGGGG
>P_5225
CGCGGTATCTCGAGACAGAGCGTCAGGGAGATTTTTGACCA
>P_5226
GTGAGCCGTGGGAACCAACCCTCTTTCGGAGACTATAAATT
>P_5227
CCTAATTTAAAGCGTGCAACCCTTCAAAAAAGGCGAAAATT
>P_5228
GGAATTTCACCATCAAACCGCCCGCGCCCTGTCCCGGAAAT
>P_5229
GATCTGGGTTTTGCCCAGTTCGTCGACATTCTCGCCCATCA
>P_5230
AAACGGTCGATCTTGACCAACCGACTGCCGTTTTTCCGGCA
>P_5231
GTGGGTTAACACCAGTATTTCCGAGGATGCCGCCCAGCCCG
>P_5232
GGGGTCTATGTAAACGAAAGCCGGGGACAGTATTTTGAGTG
>P_5233
GAATCCGAATCAGGCTGAGGCATCAGAAAAAATCCGGTTTG
>P_5234
CTGAGGCATCAGAAAAAATCCGGTTTGAAAGGGGACGCTCT
>P_5235
CATCACTACCTCTCCTTTCGCGTTAAAATTCTCTTCCGTCT
>P_5236
CGCCGGGACTGGCTGTTTTGCGCGGTTCAATAAAGGCGAGG
>P_5237
GCAGAAAAAAATCCCCTACCCTCGCCTTTATTGAACCGCGC
>P_5238
ATTTTTTTCTGCAGCAAACACAGGATTCGATAATTTTTTCG
>P_5239
GCAGAACTCTATGGTTTTTGCCGTGCCGGGACTTTGGGCGT
>P_5240
TGGTTTTTCTTCGTTAGCGACAGTGATTTTATCCTCTTCAC
>P_5241
ACAAACACCCAGGTTAAACGCGTTAGGTAGCAAATTGGGAC
>P_5242
TAGTCCGTGTCTTTGTTTTGCGATAAAAAGAAATGTCGGTC
>P_5243
GCATCTCTTTAGGATTCACCCTCTACAACGTCATCGACCAG
>P_5244
AGCGCGCCGAGGAGTATTTGCTGCAAAGCGTTGAGAACAAA
>P_5245
GGTGGAAAAACTGATTTAACCTGCCAGGAGGAATTTCAACC
>P_5246
TAAGGGCTCCCTGGGATGATCTGATATATAAAGATCTAAGC
>P_5247
AATATCATGTATAAAAAATACAGCAAATTACAAAAAAAAGA
>P_5248
TTGCCGAAGGAGTGGAAACGCTGGAGCAACTTGAATTTTTA
>P_5249
CGATTTGCGCGCTGATTTCGCGTGAGAAAAACTGAACATTC
>P_5250
ATCGGTAAAGATTACCGTGGCGCCAACCATACTATCCTCGT
>P_5251
TTGCAGATAGCGCCATCGCCCAGCTTAGAATAAAATACCGG
>P_5252
TCAATGCGCCGGCCATCAGGCCCTCCGGGCGCCCGTGATAT
>P_5253
GCGATGCAATATCACGGGCGCCCGGAGGGCCTGATGGCCGG
>P_5254
GCCTTTATTATGGAGCGATTCCCTGAGTGGTACAAAAATGC
>P_5255
CTGCCCGCAAGAGGTTGCTTCCAAAGTCAAAAAGCTCCCGC
>P_5256
GAAAACTTCCTTATAAAAAGCGTCTTGGGTCTCCAGAATCT
>P_5257
CATCGCGAAGCGATCGGGCGCCCAAACATGGAAAAATTCTG
>P_5258
AGATAAGATGCCCGTTGTAACGGTAAAGCTTACGATCGCCC
>P_5259
AGCATACATGTCCTCCTCCGCCGAAACGGCGACAGATCGAA
>P_5260
TTTGCTTTGATCTAGAAACCCTTCTGGAATTTAATGATCGC
>P_5261
GTAAGACGCAGAGTTGGTGGCGCTGACCTTGATGAGCTTTC
>P_5262
AACTTGAGCGGAAGCAGACGCTGCCGAAAAAATGACCACAA
>P_5263
CGCTGCCGAAAAAATGACCACAAAAAAAACGACTGAAACCA
