# Supplementary material for: EnDeep4mC predicts DNA N4-methylcytosine sites using a dual-adaptive feature encoding framework in deep ensembles
Source: Genome Res. 2026 Mar;36(3):589–99. doi: 10.1101/gr.280977.125 (PMC12951953; doi:10.1101/gr.280977.125)
Supplement: Supplement 1 [file Supplemental_Code.zip › Supplemental_Code/EnDeep4mC-main/data/4mC/4mC_G.subterraneus2/train_neg.txt]

AAAGAGGCGATTTCACAAGGCTGGTATCGGTCTTTGTCCTC
AGTTCACATTCCCTACTCTCCCCGAACAACGCACCATCGCC
AAGGTCAGAACATGCCCGCGCTCTCGCCCGCCAAGGTCGCG
GCAACAAAAGGCTTCTTGCCCGCATACATGTCGTGGCAGGA
TGTTGTTGAGTTTTTTGTAGCTCTGATCTTGATTTTTCTTT
TGCACAGCTCGGCCGCCCACCACACGCACCAGATCATTCGC
AACATCAAAAGGAGAAAAATCATGTCCAAACGACAGGACGC
CCGCTTCAGAAAATACGGAGCCTCGTTGATTATCTGCACAC
AGCTCGCAGTCCTGCTTGCTCCTGTGCGAATCTCCTTGCGT
GCCCCCGTGCGGCGCTGCTGCTCACCCCCACGGACTCCACA
GCCGGGATCTTCGACATCATCTACGGACACATGAAATTTGG
AGGATCACAAGGTCGCGGTGCTGTCCGTCACCGAGGGGGAG
CCGACGGCGCACATCAGGTTCATCAGAAAACGCCCGATTCG
GTAGAAGGCATGCTCGATGGCCTGCGATCGCATACCGCCTT
TCGCTCCTACCCAATCTTTTCTGAAGAGAGGGTTGCCGGAG
TCCTACGCCATCGCCAAGGCCGACCTGCTGATTAAGGGGCA
TCACCGTGGTCAAAGTGATTCTCACGGCGGTAGTGACCGGC
TGATTGGCAAGAAGATAAAACTTACTGCAGAGAACTCGAAA
TCGTCCTGGGCCTGGGTGAACGGTGTCCAGTACTTGGAGCC
TGATCGTCGGCAACCGGATCCTGCTGGATGACGGCCTGCTG
TCTGCCGGCTTCCATCGGGTCGAGTTTCTTCCACGGCCAGT
ATGTCCTCCGGCTTTCGGATCGATACCATGTGGATGAAATG
TCGCCGAAATAGTCATGTATCGCATGTTGTAATAAGCTGTA
TTTCCAGCACACCAACGTTGCGGGGGTTGGCGAAATGGTCC
TAAAGCGCACGTTGTAGAGGCTTTGCGCCTCAAACATACCG
CTTCATAACACTGTCTAAAACCGATCTTAAAACCTTTGTAA
GACTGGGAATGGATGCTTGTCATCGGACTGATCGCCGGCGC
CGGCTACATTGTTGATTATACCGTCTTGTTCGAAGAAAAAA
TTGTTGCCCTCCGTATTTCTCTTTCCCACACTTTGATGGCA
ATGGCGCGGTTTTTTGCGGCCGGCAGGACGGCATCGGCGGT
TTCCCGGCCACCGGACGTCCCAGCGACCGGGCGCGCCAGCT
TCTCTACCTCAAATCCTGGTCCCCTTACGCCGCAGGGGTCG
GGCCTCGCACAGCTCTCCTACATTCTCGGCGACAACGGCCG
CCCAAAGCGCAATTTCTTGCCGAACTGCTGGAACTGGACAG
TCTTCGAGCTAAAACAGGAGCACAATATGAATATAACCTTC
AATGATCTCGATTACATCGTCTGCGTGTGAGCGAGATGGAG
CTGTAGCTGGTGCCGAATTTCCAGAGATGAGGCAAGCTTTT
CGCTCGGCCTGCCCAAAGTGCGAAGCTCCGATCACTTGGAA
GCGGCTCGGGAATGGCCTCCCGTGAGTTCTCGACGCTGGGA
CGCCAGTTTGTCTGGCTCCACGCAGGAGATATACTTCTTCT
CGGGGATTACTAAGGTTGATCGTTCAAGATTAACAAAGGAA
CTGGGTTTGAAAATGGGGTGCATGTCGGAACTGATTAAGCC
AAGGGGGCGCTCGGCTTTTTCAAGCCAAAGCCTTAACATCC
GTCTGCTGCGGCTGGTGTGCCCCCTGTAAATCCAAATCGTT
GTGGCGGCAACAGGCCATGTCATGTCTACGATGGGCTACGA
CGAATAAGGTCAAAAAAAGGCTTTATTCGCCACCTTTAACT
GGCATTTTGTGGATTTTTGTCTCTGGCGATACCGATACGCG
AGAAGGTTGCCCTCTCCGGTCCGCAATCAGGGTTTCAGGAG
GCTCGGGCAGAACAAGGAGACGGTTGCCCAACTCAAAGAAC
CCGAGGCCAGTCCGGAAGATCTTTCCCTCTGTCTTGCCAAA
AGAAGCAGTCAGTCTATGTTCGGCTCGATGAAATCGAGGGG
GGTGCCTCAGCCGCCTTTTTCATGGTAATAGTTGAACGCTC
CCAGTCGCTGATGGCTTTTGCGGTTGGTATCGGCGCAGGCC
CGGGAGTCATGGGGGTGGCCCTGGCGCTGGCTCAGCACGAT
ATCGCCGCCGCCGGCGCCCCCGTGCACCAGATCAACACCGG
ATTCAGGATCCGCGATGGTACGACAGAACGTCCGCGATGAT
TGAAAAAGGGTACGGAGATTCAAAGGCCTGTTTTTCTCTTG
CCCCCGTATCGGAGTCAGTGCCGGGAGCCGAATACGAAAAA
ACCGCCGAGAGCATACCGGGCGGCGTTGACAACGGCGGCAT
GGAGGCAGTCGTGAAGAAGTCTTGATTAATGGTGCTGTTTT
CATGGAATTACCGGAAGTGACAACGGCGCCATAATTGTCCA
AAACACAATCAAAACCCTATCAGAATCGAAAATTCCTCAAA
AAAGGATGGTCGAGATAAGGCAGAGGAAAAAACTCATCATC
CGGCCATAAATCATCCAGACCATGAATCTGCCGCCCGCGAC
TAGGCTTTGGTTTTTTGTGCCAACCCATGTATGGGGCAGAC
CCAGACAGACCAGACAATGGCTAAGTGGGGTGCAGACCTGA
CCGAAGGGACCTGGATCGGTCTGGACGCCCTTTCGAGTCTT
CGCCTGGTGTACGAAACTTTCAAGGATGTGGACCTGAAGCC
CTTCGATCAGCTTCAAGGCTCTTAAAATTACATTGGATAGA
AGCATTTGAACCAGAAACGGCTCAAGTCCAGGATCGCCTAT
AATATGAATAGATATGTAAGCATAAGTGATGCAGCTAAGGC
ATTACTGGTCGCAACCTGCTCGATCTTGATATTTTCTCCGC
GAAGAAGCTCTGGGATATGGCCTCACTCCAGAGCAAGCTGA
ACGTTATCACCACTGATTTGCGGAGAAGAGGCATGTTCAGG
ATTTCCTGGCCAAGATGACTCCCAAGGAAAATTGGGACAGT
CCTGTGTGAAGCCCCTGGGACAAGTGTACCCGGATGGAAAC
ACCTGGAATATCCACGCCAGCGCCGCTCTCGCTACCTCTGG
CGTAGGACAGCAAAACAGGGCCGCCAAAAAGCCCATACCGA
CAGAGTCGATCGCGGCCTACCAGATCCTGCCCATACAGATG
ACCGGTGATCTGTCCCGCAACCGCTCGGTGGGGATCGAACT
ACTATTTTTATCCATTAAATCCCGACCATCTCCCTTCCTCG
TGAGGTGGGAGCAAAATTTACGACACCTTTGATACTTAACG
GACTTTGGAAACATCAATGACTGGCAGCGCGGCAACTATCT
GTAGGGGACAAATCCGGGGGCCAGATGCAGATGGACTCCTG
TCAGGTCCTTAAAAATATTGCCCAGACAGTAAAGGGAAGCG
CGAGAAGAGGGCGGGGCAAACAGTTTCATACCCCCTTTAAC
ATCGTGCCGCAAACCCAAAACAAAGGAGAAGAAAGACAGTG
TGGGAAATTGGCGAGACAAGCGCTCGCCAGCGGCTCTTGGC
CCAAAATAGCACCGGAGTGTCGTTCGTCAAAAACGGCCCGT
CAGATTGATGTCTTTTGTGACCAGAATGGTTGGCACCTGCT
GATAACGGGGACACAAATGGCGACGATGGATCTGGACTTTT
CGAAAAAGGGCGTTTCGCTGCCTTATTCAAAGAAAATGATG
AAAAACTGGCGGCCATCGGGCAGCTTTCCGCAGGGGTGGCG
GGACGCCACACCCAGCGCAGCTACCGTATCAGTCAGAATGC
GAAGGCTACATCCAGACCGACACCGAGTGCCGCACCTCGAC
AACAGAAAGGACAGCTCAGGCAACCTTCTGGACCCCTGGCG
CTGGCAGAAAAGATTTAAATCAGCTCTGCCCATGATGGAGA
CACTCGATAAAAGAAAATTGCTTGATGACGCCATGGCCTAT
AAAAGCAAAGATTGAAGATTCTGAAAAGCTTCTGGAACGAG
AAATGCTTGGCTGACCTGTTCCCTAAAATGCGTACCTCAAA
ACCATGCACGGCCAGGAACTCAACGACGAATCCTACGCCAT
ACCCGAATGGGTGTTGGATGCGGATATAGAAGGTTGCTTCG
AGTCCTTTGAACCTGTTGGGCGCAGGCACGCCGCCCTGCAC
ACTGCCCCTTCGGGGTCGGACAGATGAACCCCTGGCATGGG
CTTCTATACAGAAGACTGCGCATGGATCGGCTCAGCATATG
CAAAAGTTTCCCGTGATAAGCGCGGCACCGCCCGGTTGTGG
GGAGGACGATGATGATCAGTCACCAGGAGTGTGACCCCGAG
TACGACTCCTTCAGGAAGATCCATAGCTTGTGGAACCGAGT
TCGCCTCTACCGATATTTTGCAAAAGTTAATCGACCTCGAT
CCCTTTCTTGCATAAAGTCACAAAAAGGTTGCCTCGCTCAC
CGCCGTCACGGCTACCGCGCCAGGGGGCGTGCCTTCCCGCT
GCGTAACAAGCAGCATGTGGCAGTCATGTTTTTAGATCTCG
ATCGTGGATGACGTTGAGCCCGACCTGATCGGTCCCTTTGC
ACGGAAGCGAAACAGTTTTTCCCAGTTGGGAAAGAGAAATT
GAGAAGGACGCTGTACGGGTCATTGTCACGCTCGCGCTTAA
GGATGTTAGCAATCCAATGACAAGGTAGAAAACCACCCAAG
CTCGCTCAACCCCTCCACGGCCGAACTCGTCAACGCCCGAG
TTTGTGAAAGCCCTGACATGCCTTCGAAAAGGATTTGCCAG
CTCGTGGAGGTTCCATCGGTCGAGGGGCTCACTCGATAGCC
ATCATTTTGAACTCAAAAGCCTCTTCCCGATATTTCCGGAC
CCTTGGATAATGTGATATGACCCGCTAAAGAGGAGTCCTTG
CGCATGTATAAAAAAGAAATCCCGGTCAGCCATGACGCTTA
CGCTGTCGTTCTTCCCGATGCTGCAGTCCCGGGAAAATTCC
TTCATCTCCTCCAAGCCGTGCAACCGTATCGCTTTTTCTGA
GAGGTCTATGACGTGGAAGCCGCCATCGCGCACCCGACCGT
TTCCTACTCCAAAGAACGTGCCAGGTAACCGTAAAACTTTT
GGGCATTCCTCCAGCATCAGCAGGGCGGTTTCCAGCTCGGT
CCGGGTGAAGGAAAGCTTCCCATCGCTGACGCCGGAGTGTC
CCTGCCTCTGGGGCAGGTTTCCGGAATCTGGCAGGCCAGCC
CGCTGCGTAAAATAAAAGTTCACACCAAGCTAAAACCTAAA
AGGTTTACCGCTTTTACTGGCGGCACAAAAACTCCCTGATC
TCTCAGACGCAAGAGCTGTGCATGCAGATTCTTTCCCCGGA
CCGGTGGCCACCATCAGACACAGCGCCATGGCAATAAAAAG
TATGTGTCACAAATAGGCAACTTGAACGCAACTGGCGAAGT
GGAAACTTGCACGCACGGTTCTTAGGGGAGGATGAATCGGC
TCAATCCCAGCGCTCTGCTTCCAACATTCATACCGGCGGCG
AAAAACAACATGCTTAAGTTCAAAAAGTCCGAAAAAGGTTT
CTATACTGCTTACGACGGGACCTGCCTTGATTTTAATCCGC
ATAGCAAACGCGGGCGGTAACCGGACTCAACCATGCTGTTC
CTTACAGTAACCCCGGCAAACGCCGGGGATGAAGACAGGAT
CTTTTCATCGGAAGTGGTTACCAGATGGGGATAACCCCGGA
AAAGAATATATCATGGCGGCCATAACCCTTGCGGTTATTGC
GCCGATTCGTCTGCAGTTTGCAATAAGTTGTAATAACTTAT
GCAGTTCGCAAGGTACGCGCCGGGGACCGTATTCTTGAAAT
CAGCATGTGGTAGTAGTCAACGAAAACACCCCTCCTGAGTG
TCGAGCCGCTACTGGAAGATCTGGGGCCGCTGAACCTTGGC
CACCTTCAAACAGGTTTCATCACCACTACACCCGGCGATAG
CCAGGTTCATCACGCGGATGCAGGTGTGGATCATCTTGAAT
AACCGGTGCACCGGCGAGTGCTGTTCGCCATGCACGACCTA
AAAGGGACAGGATCTCAGGTCCTTAACTTTGTTGGTCGTGA
TTCCCTCATACCCGCTTCGACTATATGCTCTCCAATCCGCC
AAATCAGAAAACTCCTCGGGCTCTACAAAAATCCTCTTTTT
CTTTACTGGCAAGATCCTGTCGGCCACGGTCTACCGTGTGG
TTGCACGGCAAATTTTTAAACTTGCCCTCAAATCACCGAGT
CTGGTACCCGAAATTCTCTACCGTCTCGCCCGGACGCGCGG
CTTGGGCCGGGGATTTTGTTCCTGCTTCTTGTCGGGTTCGG
GAAAAGGTCTGCGACCAAAGCCAGCCCCAATTCCGTCTTTT
TGGTCTTTAGAATAGGCAAACTGCGATCATCCGCACGGAGT
AGAAAGTGTTGAAGTGTTGGCGTTCAAGAGGCGGGACGGAA
CGGCGCTATCCAACTTTCTGCTGCGGACCTTTCACGCTCAA
TAGCCATGTTTACCAGGAGCCAAATATAGAAAAACCCACTC
AGAGTCTATATCCCAAAAGCCAACGGGAAGAAACGACCATT
TTTCTGCTTACTCAAGATCTCGCGGTATTGCTTGAAACTCA
AAGACGGGTTACTCGCCCAGCTGGCGCGCCAGGTATTCATT
AGGATGCTTACGAGAAGATGCTGATTGAGAACGATCAGCGC
CCCTGCAGCAACTGGTGGAGCGGACCAATCGGCTGGTCGGC
CCCGGAATTTAAAATGGTGTCATATCCAATCAAAGGGGCAC
GCGCCACCCCCTGCCTGCTACGAGCAAAGCGCGCCGCGGAA
GGGGCGATTCCGATCTGCTGCTGGCGGATGCCCTGGGGCTC
GGACCGGCAAAAAATATCTGCGGCGGTTTCGCCGCCGGAGG
CCCAAAATCATCGAAGATGCCGCCACAGGGGATTTCATGGT
CAGCTCGCTCAAGAAGCGAGCTGAACGAGAGTGCGAGAAGG
CCTTGTCATTGAAGATAAACCATGCGCGCATGCTTGATTAA
GTCAAGCCCAGCTGCTGTAGCTGGTGCCGAATTTCCAGAGA
AGACCACGGGCGGCAGAAGACTCTTCTGGATCTTTGCGGCC
CCTCAACCATGCTTCAGGATCAGCTTGCGGTAGCCGGGAAA
GATAATGTCCCGTTTGAATTCGACCCGCCGGAGAAAAACGA
CAGATCGCCGCTCAAAAGAACAACCTGCGCATCTTTTTTGA
CCGGCGGCCGCGTACAGCTTCATGAGCTGCTGGCCGCCGGA
CCAGAGCCTTCGGCCGATGACGATAGAATCATCACGGATAT
TGTACCTACATGGGCCGGAGCAGGAAAGGATCTAAGCCTTT
GATGAAGACGGATACTGGAACTGCCAGAGCCATAGAAGCTT
ACTTGCCGCATTTACCCAGTCCGCATTTCATGTGGCGTTCG
CTTCACTCCCGCTTAGGTTACGACTCTTTCAGGCATCGCTA
GAAGGAGTTGACCCCGGCGACTATCAGATTTTTATGGCAAT
CACCCCCAAGCTCCACAGCTCAGACCACCACAGAGCCCCAT
GAGAGATGAACAGGGCCGAGCCCTTTACGGCGAAAGCTGGG
AACAGTGCTCGTATTGGTAGCCGTGGTGCTTCTCTACCAGG
AAAACAACCGCTCACCCAACCGTTTTATCGAGACGGCGCCC
ACCCTCTCCGACGACGGTTTCCCTCATACCCGCTTCGACTA
GCTTTTGGGGCCCTTTGATGCTCTTCCAGACAGCATAGGCA
TTTCTGTCTTTCCGAAATTGCTTCGCCGCTTTCTGCTTTTA
CATCTTGACACAAACAATCACTCCAGCAAATCTCCGCAGGG
TTCAGTTCTTCCTGGTCCTCCGCGCTGCTCGGTTTGAGGGC
CCACACCTCGGCAAGAGCATCCCTGACCTGACAAGCAGCAC
CTTGTCCGAACAAGACATTACCTCGAACATAATGGCGAATA
ACACCCTGGCCAAGCATCTTCAGACAGGCCTTGGTTATGAA
CAGCACTGCCGCCGCCCAGCCAAACATCTTTTTCACCATCA
GTACTGAAGAACTTCAGGCACCTTGTCGTTTTTGAAAAAGT
AAAGCCTTTCACGAAGCGAGCGCCTTTCGGCCCGGTACGGG
TCTTTTTCTGGCAATAAAGACTTTGAAAAGGCGGTGGATCA
CTTCGAACACACATCGGGGACCGTCCCATACGCTTACATGC
TCGGGGCGGCTCCGACCGGGCCAGTAACCTGACGCTTTCGT
CCCGACCTGCAGACTTGTGACAGGCTGAGAAAACCTGATCG
TCGGCTGCCATTTTGCTGTGCGATGAACGATAAATGTTTTT
CTTGTGACCGAAGATGGGATCTGGCTGCGCACTTTTTTTGA
AAGAAACCGTCGATCACGGGCTTAACTACGATGAATCGTTA
GCCAGTACGCCGAGTACGGTCGTGTCCTGCTCCAGCTCGAC
ACCCTGAAGCTAGATGTTTTCAACAGTAGATTCCAAATACC
TGTCAGATACGGATTTTTGACAGGGCCTATCCCCCTTTTTG
TATCAGCAGCGCTTTTTTTTCTCACCCAGATTTCATCAAGA
TCGAGCAGTACGCCGGCCGCCGAATCCGTTTCCACGACCTG
CCTTCCTGCGCCCAAACTCCCTTTGACGAACAAGGGGTCTT
ACGATCCCACCCCGGAGGGGCTGGCCTGCGGCACCTGCGAT
ACGCGTGACCGCCGATGACGCCGAAGCCCTGGGGCTGGTCG
TCTTTTCGAGAGTGCAATTGCCAGCATGGAATCACGATGCT
ACGAGGCCGGAGCCTCCTATCAGGCCTGGCTGCAGACGTTG
AAGGGTACGAATTTCCAAGTCGAATTCGGCTTGATACAGTA
AGGAGATGAACGTAATCCCTCTCCCCGTCCGTCTCGACCAG
GCAGGATTTTGAGTATGGACCCAACGCAGATCTCAACGACA
CCTTTAAGGAACAGTACGTTCAAGACAATGTAGAGGAGGCG
CAGAGCCGTTCTTCCTCTGTCATAAGGTCTGCCGAATCGCG
TAGAAATCACCATGTTTTGACCATAGAGGATCCGGTCGAAT
AACTGGCGCACCTTTGATTACCTGCACAAAAAGGAGCAGCG
AGCGGCTCCATCGGGATTGTCGAGAAATTCATCACCAACCA
CAGAAGAGTACCGCCGCTGCCCTGGTAGTCGAGACCCGCCA
ACCGCGGATAGCTCGGGCAACATAACCCTGTACCCGCAAGA
GAAGGCAGCCGGGATGATGCCGGTCTCCGAAATGCTGGAGA
CGAAACCGTCCGCGATAGTACGTTTCGAATCCGAGATAGTA
CCAGAGACACGTTGTTTTATCGGTGGCGTGCACACAGCCTT
AGGAAACTCCCCACCAGGGGCTCCTCTCTGTCAATTCTCAA
GACAGAGCAGAGAAGGGAAACGATAGCCGACCTTCGTCGCC
CATATAGCAGATTTTAATGACCTTACCTGGATGCGTCAGGG
AATATCCGTGGCGAAAATATCGATATCAGAGGCAAATTCTG
GTCAAAGGGCTGCGCCACACCGGCGGGCATAAAGGTAGAAC
TCGGCTTGCCCACCGGAGAACCGCTGCCGGTGTACTCATAG
CAAAAAAACAAGAAAAATTACTTAGTCCGTGTCTTTGTTTT
CTGGTCGCAAGCCCTTTTTTCACAATCGACGGGCAAAAAGT
GTCCGTCTGGCAACGGATCGCAATTCCCCTCCACCCAAGCG
TCCCACTTCAGATGTGTTGGCCGAGCAATTGACAAGGGCAG
GGAGCGTCACGAGGAATGGACACAGGATGCCAGGGAAGAAG
CCTCCTCCGAGCAAGGTAATCATGGCGGGAATTGCGGGACC
TACGAAAACCGCGAGATCACCCCTTTAATGGAGCCTCGACC
TTGCCGAAGCATTTGCTCAACAAGATCGGAAACTGGAGAGC
GTCAATGGTTGCGTAAACGGCATTTGGGGAGACGAACCCGA
GCTCCTCAAAATGAAAGTGGCAAGTTTCGGAATTACATCTG
TAGCTAAGCTTTCCCCGGAGCTGACCCAGGGTCAAGATGAC
GGTGGGTGTTCCACGAAAGGCGGCGCGGGTGACCATGGAGG
AAATTCAAGCCCCTTGGAAGCATGCAAGGTCATGAGTTTGA
TACGCAACGCTGATAGGCGACCTTCGAAAGAAGGGCGAGTT
TGGACTTCTGCCTGGAGAACCGATCCCAGAAAACAAGAAAA
TCCTTGTTTGCAGACGGCTCCGAGCAGGGCAAGTGTCTGGC
AGTGAGCGTATTTGTTGAAACAACCTGCATTATCATTTGCC
CATCTTCAGCAATGAGTATGCGCATAAATTCCGTTCCTTCT
CCGTGGTGGTCGGAGGGGAGCTGCAGGAAACCACCTACGGG
TGTATTGCTTTCAAGTTTTTCTTTAAATAGGACAGAAAAAA
GCGAGAAGGTGGAGACGGTTCTGGGCCTGGTCGTAATGATT
GGATCTTGATCTATATGTGTCCGCTATAGGATACGAGGTTT
CTCGATGAGGTAGACCAGATCGAACCCTCCAATCAGGTTGG
GAACAGGCGCATGAGCAGAACACCGAAAATGGTCATGATGA
TCGGCATCTCCATTGTCGACCGCAATTTCGTCGTTGAGCGG
AAAATCTCAACAAGAAAGGTCTTAAATTTTGAATCCCCAGC
AAAGTCTCGACACCGGGTTGCGGTTGCGCTGGGACGAGCCA
ACCGGCGAATACATAGGTACCCTGGAGTGCATTTCCCAGCC
ATCACTTTGCCGGAACTTTTCAAAGCCGACCCGCTTAAAGT
TTCTCTCCGGCGGTTCGGGACATTTTCGAGCGGTTCGATTT
GACGCTATGTCGAGGGCGAACCCGGGCCTCTGGTTGTCCGG
CAGCTCACTTTGAAAGCAGGCATCCGTTTCGACACCGGGTT
GCGACCGGGAGAGAGTTTTACCCCCAGATAAAGGAGCAGAA
GCTACCACCCGCGCAGGGGTCGCATGGCGTACAATACGCCC
ATCCACAGAGATTGTCGTTGCGACTAAAAAGGACCTGATTG
GTCAGAAATCAGGCCCGGGTCAGGTTGCCGCTGCATGGGCA
TCTAAATTGCCCCGCCGCTTCGGGGTGCTGTTCACTTTTGT
AACTCATCCCCCTCGATGCCCCGGAAAACAAGCACCGCTGC
ACAGGAGAAAAGATCGCAGGCAGCTTTGACTACTGGGAGCG
GGGGCAAGGCGATTGTCAACCTGCTCAATCTCGCCCCCGGC
ACAATACGCAACGAGAAATACAGGCGAACAGGGTGTCTATT
CGTTATTGAGAAAAGCGGAGCGAGCGAGAATTACAAGCTGG
CTCGATGTAGACGCACCACTCAGGCAGTCGCAACAAGACAT
ATCTTAAAACCTTTGTAAAACCTACCTCCTGTGAATAACTT
TGGAGAGCAACTGCTTTTAGCAATCTAGTAAAATAACGACT
ACGAGGGGCGTCCTCTCGGCCATGTTCTGACCTTCCGCGAA
CATACCATATCTACGCCTCACGCCGCCTGTATTTTGGCCCG
TTTGCTGCATGATCGAAAGGCCTATTGGTTAAAGGTAATTT
GGGCGTCGCGCCGAGCGTGGCCAGATAGACATGGGTGAAGA
GCACTCCTGGCGGGTTTCTTCCGGCAGATCCTCCTGGCCGA
GCTGCGCGCCGCAATTGTGACGTTCTGCTGGCCTTGACCCT
AGAAAAAGAGCCGGAACCTCCTTCGATTGTTGTAAAGCCGA
CGGCGCATGGGCAAGCTCGCCATCGTCGTGCCGCCTCACCA
CCATGCGTTACACCGAGGTGCGCATGGCACGGCTGGCTTCG
AAAATCCTTTTCAAATAAAACCATAAGGTAGAAATATAAAT
GCTATGCAGGGCTCCCGCCGCCAGATTGGAACAGTGCATCT
AACGCAACTGGCGAAGTTGGCAATTTGGACCCCGCCATTCC
TCTGCCGGACCCCGCCAGTTCAGGACTCAAGGCGGTTCGGG
GGATTTTCAGCAAGGGGGAACAATCATCGAAACTGATTTTC
GCAGGTCGTAGATAGTAAAGCTGCCGCTTATGGAATAAATG
CGGCAGAGATCATCAACAAGCCCACCATACAGCTTCTCAAT
GGTTCAAATGCTTCCGGTAGCGGCGGTAATACCGTTTGTGC
TCATAAATGGCAAGGAGATTCATACCGCAACCAGTATTGGG
TAGTCTTGACTGAGATTAATCTTTCAAAAGGACGCAAACAA
AACCCGCAAAACATTATGGGCCTCGTCTTTGCGGTCAGTGA
CGGGACAACCTTCAGCGGTGCTCCGCACGCCGGATTCAACA
TTGGCAGATAGCGAGATCACCTCCAACATCAATATGGACGA
AAGAAAAACAAACAAAAAATCTTTGCAAAATATTTTGGGAG
GCCGTACTGGCAGAGGTGATCGCGAACTTCCGGCAAGCAAC
AAATTTATGAATGAATTGATCAATTCCCTGCGTTATGCACA
GATGCGCGCAACGGTATCGGCTTCCCGCACACTGGCGTTGA
GCATAGTCTGCCTCCTTTCACTGATGTGTGTGATAAAGGCG
TATCCTTCAGGCCGCTTTGTCCTACTACGACAAAACCGGCA
TGAGCCGATATATTGTAGTTCCCAGGAGTTGGAAAAAATTG
GAAAAGGGGCAGATGTTTATCAACGATGCCGAAGTTGATTA
GAGTTTGAGATCGGAGCGGACAATGCCCTGCGGAATCCAGC
CCGTATTATCCCCCTATCAACCGTTACACAAATTCCGCTCA
CCAACGAGGTCTTTCCCGAACTGGCGACCAACCGCGCCGGG
GTGTAGGAATAAGTGGAGTTCGACGTGGTTTTTCGACTCAC
CTGCAGTGGGACGCAACCACCGGCTACTTTGCCTACCTGCT
ACATCAAAGATGTAGTAAGCCTCGCCCACATGACCGCGGGT
CAGTTGATGGTGAGAAAACGCTGATCGCGCCGCTCGCTTGA
CTGGAGTCCCCTACCAGATTCGTCGCAAGCTAAAGGATATG
AGCGTGTTCTCAAACTGGTTCTGAACCAGATTTTTCCGCCT
GAGAATAAAGCCAACGACCTCGAGGAGATTCTTCAAACCTA
CGCAATGGTTTTGGTCGGATCGTTTTGTTGAGCGGTTTGTT
GAAAATGAGTTTGATGAGAACCGCGCCGATGACTTCGAAAC
AAGGGATAGCACCCGGAGATCGGGCGGCACTACTGGAAAGG
TGCCGTGATTTCGCAAGTTTCTGTGTTGAACTGGGTGTAAA
AGAGGGAATCCCTGGTGAAACCCTGAAGCTAGATGTTTTCA
AAGATGCGCCCGGCCAAGGACGGCGGCAGCCGGTTCGGCAT
TAACCGAACAGCCAAAAGTGCCCGCTCCGGGCTTTTGTTTT
ATGGTGGTGGTCGCCAGTCGCAAGGAAGCCGTTCGCTGGCA
TCTGAAGAAGAAATTGAAGCCTTTCGCGCCAAACTCAAACT
GTCGCCTGGAAGATATGTCACGGGAAAATAATGCCTTGCGG
AACCATACCAACCGACTGATCACCCCCTTTGGTACGGCTAA
GGCAAAAGCCTCATCCGAAACAGCCGGTTGAATACAAGATA
ATCAGACGCTTCGCAGGGGGCTCAATGAGGTCTGGAGCAAC
GGGTCATAGCTGAAGGTGGTCGTCTCGCCGGTGACATGATC
CAGTTTCTTCGGATATGTGTCCTACGGACTCGCAGAAATAA
CTCCTGGCGCACCCATCTTGCGCGTCCTTACGGTAAAAAAA
CTTCGTGCAGCCCCATGCCGCGATTGGTCACTTCGAGGGGA
GGAGCTTCTGCAGGAATTGACCCACCTCGGGAGTCTGACTC
GAAAAAAGCCGGAGATCTTTCTGGACAAAGCTTCCAACCCT
TCACAGCGGAAGAGGACCGTCTCTGTCTCACCGCCACCGAA
GCCATGTACCCGGAGAATGGCAGCGACGGAGCCGCTTTGCT
ACCAACATATCTTCTGAGTACCGGCTGCAGCTCGCTAATGT
GGCGGGCTCAAAGACAATAACGGCGACGGTAACTTTCTCGA
ACAACCCCTTCGGGGGAGGTCACCGACGCCAGAGTGCCGTC
CAGTTTTTCTCCCTCAGAGACTTAATCCACCTTTCCTGATC
CACGCCTCCTCGGTTTTTTGCACAGGTCTCCGGGGTTGCGC
GCCTCTGTCATTCAAGTCCCCTCCCCCCGCTGGGGGGAGTA
CGTTTATGCGCCGCTCGGAACTTCTGGGCCTCTACCGCTGG
TCCCGATCAGCCTCCTTGATCTGATCAAAACTCACCGCGAT
CCAAGCAGGGGCGCGACCGACGCACCCAGGCTATTCTGCCG
TCGGATGAGGAAAAGAAGGACGCCCGCAAATGGTTCTCGCT
AGTAGCTATTATTACAAGGACCTTTTCCCAAGTGAAGTTGA
TTGGCAAGATCCTTGGAGCACAGCTTAGCGGAAGTGTTAGT
GATGTTCTTTATGCGGTGTTCAGCGCAGAGATCAAGCCTTT
GGAAAACCCAAGCTGTGGACCAGGGGAAACGCAAAGAGGGG
AAGTCATCAACACCCGCCTCCATAAAACCGTGCCGGTCCTG
TTCGCTGTTCGACTTTGTAACGATTTAGGGTTTAGTTGATC
TAGTAAAAGAGGGGAAAATTCGTAGGGAAACAGCCATCCAA
ATCTATTCTCACTCTCTGCGCCTCTCCGTTGGGATTTCAAG
AAAACGCGGCGATCTTGCGGCGCACCACCCGCCAGTCTCTG
GCCTCGATGTTTCCGAGGTTCTGTGCGGTGGGGATAACACA
CTGCTCCTGGCTCACCCCCGCGATATATTGCGTATCTTCAG
ATCGCGCTGCAATCCGATGTCGATCTGACCCTGGAAGAGAC
ACCATGGATCGGCTCGATTTCGAAAAAGTCGGACTCGATGT
GGCGGTGCGCTGGTATTTATCCCACAGGTATTTGTATTTAC
AGACAGCGTGAGAATAAAATCAAGAAGAAGATTGTCTCCGA
CCGGCAGCTCTGGAAGAAACCCAAAAGACGACAGGGAATAA
TCAGATATTGCCGGGCTTGTCGCTAAATTCAAGGAAAGCGA
AGGGTGCGGGGGATAAAATACTGCCCCGAATTGGATTTAAA
ATGGGTGGCGAACATCAGGGCGCAGTGCGAAGCTCAGGGCG
TTTTATCATTTGTTTGTCGTCAATACAGGGAAGGTCTGCAC
AGGAACCGCTCTGATCAGGGCGCAATGCCTGAACAGAATTG
TCAAGATCGACCGTTTCTTCCCGAGCAGCAAGACCTGTTCA
TCGTCTCCTTCGTGGAATATCTCAACCGTGCCAAAACCCCA
GTGAACCTCCCCGGGCGGCACCGGCTCCCAAGCCGGAGCCA
ATGCGGTCGGCTACCTGGACCTGCATCCTGAGCGGGGCAAT
AGGTTTTTGACGCCGTTGTACCAACCAGTGCTCCGCTTGAA
ATAATTAACGATAAAGGAAGCCTTACTTTCCTGGATTCTGA
TTTTTCCTCCTCCGTGCGTTCTCCCCAGATAATCTCCGGAA
ACTTTTTTCACAGAAATATTCCTCCTTTAAAATAAAAAGAA
CACGCCCAGGGCGGGAATTTCAATTTCCAGACCGGATCGCG
GAGGGTTGGTTCCCACGGCTCACAGGGTAAACCTAATTTAA
CAACCAGCAACAATAAAATGCTGGTCCGCATGGGTATCTAC
TTCAGCCCGGCGAGGATTTTCTTCAGAAGCTCCGGCTTGGT
TACGGCTACGACCTGATGGGCAATCGCGTCTCGGTCACCGA
ATGAGGCGCAGATGGTGGAACGCGCCGATCGAGCTTTATAT
GACCTCTACCCCGGCTTCGACAAGAAGCGCATCCGTTTTTG
AGCCATGCCCAGGATGGAGACGTAGCCGAAGCTATTTTGGT
AGGTTGTAGTCACCCATCATCCAAGCCGGCTGACCTATCAG
GAAAGACAGGATGTGTTTCTCAAGCCCTGCATGGTCGCTTA
CGCCCGACAAACTCGCTTCGCTGGGGTCGAAAAAAATCTGT
TGATTTTCACGTCCTACAAACAAAACAGTCCCGATCTCTAT
GCGGGGGTGGCGGCATCGCCCTCGCGTCCAAGCTGCATGTA
CACAAAACAGGTGGCGTGTGCGGCAGATCGGTATCCCGAAG
CTTGCAACGTCTGCTTACAACGTCATTCAGTGGAAAAGCTC
CTCCAGCACGGCGACGGCAACACCTCCCCCAACTATATCGC
CAGGCTGTGGCGACCTTCTTCTCTTCAACAGGACTTTCAGC
ATACTCTGCCGCGGGAGAGGCCTTCGGAGCCGGGAGGGACT
AGGCAAGCGTGCTGTTTAATCCAACTGAGTTTGCCTGCAAG
TTTAAGCCCCATGCCGGGGACAAAGGGGTTGATGCCCCATG
TACTTCCCTTTTTTAATATGCTTCAATCATGATAAAGACAC
AGAACTGGTGCTGCTGCATACCCGGGTGAAGGAAAGCTTCG
ACAACCCACGCCTCAAAAGGCTTCTGACTCCGCGTGAGCAT
ATAGTCGGTATCGGCATCGACTGGGGCGATCTTCTCGTAGA
GGCAATCTGCGGATTTATTTCGGCACCGGTCTTTTCCTGCA
CTCTACGAGGTCAAAATCCGCGGCAACGATCACGGCCGATT
CGACCGTGCCCTACTGCAGGCGGACAGCGGTTATCTGCAGT
GAGACGGATGATCAGAGAAACAATTTCATCAACTTCTATAC
GGTCAAAAACCTCGATGAGGCCCGCGAAGCCCTAAAAAAAA
ACCAAATCCCGCCGACATATCCGTGATCGAAACACCTTCAG
TGGTTTGGGGCCTTACTGGGCTGAGGCTGGGACTCCGGTTT
CTGAGCATATCTGAAAAATCCTGAGACTCTGCCCTCTCAAG
CTCTGCTTAAAAGTGCAGGGCTTGGCGTCGGGGCCGAAGTC
CTCCTCTATGCCGCCGACGCCGATGCTCAATCCTTTATGAA
GGCGGTGCCCTTAAAAACGTCATTGCGCTCGCCGCCGGGGC
GTGTCCGCGGGCAAATACAGCTTCATCGCCGAGTCGACCAT
CCTTGATCTTAAGGAATAATCCCGGAATCCTCCCGGGCGGT
CTTTTTCACCAGCTACACTCCGAGCCGCGCACCCTGTGGAG
CTACATTCCCGGCTGCCCGCCCCATCCCTACACGGCGCTCT
GAGCGAAACTTACCAGCTTGCGGCCTCGACTTCTTCACGAA
ATTGTCGATTGTCAGGCAATCAAAACAAAGCTGTTTCCGTT
AACTATGATGTCGATATCAACGGGTTGCAGTCCTCTTTGGC
AACCTCCCTCGCGATGCCGTCAGGGACATGTACTACTCAAT
ATCCGCACTCTTTGGCTTTTCTGACACCCCCTGAAGAATCC
CCCCCCAGGCTGTTATGCGCCGACGGGGTAGGATGAGCGTC
TTGCCTGAGGGTGCGGCATCCGCCGGGACCACTTCGATGGG
AGCTGGGTGCTATCGGATGGCACATTGAGAATGCTTGCATT
GCCTCTACCGCGATGATACGCTCGGCATCCACCGCGGACGC
TCACTTTGAGCCTATCATTACTGCCGTTCGCAACTGGCACC
TCGATGGGTCTGGGAAACGGCAACTACGGGTGCGAAGGCTT
TTTGAACCTTGAGGCGCTGACCCTGCGCGCCTGGCGGGAAA
CATGCAGGATCAGTAATGAACCTGTGTGAAGCCCCTGGGAC
AATGCTGCCGCGGGCCATTTCTCCCCTTGAACAGCAGAAGC
TTGAGGACCTGGTGCACAGGCTCCCGGAAGGATTTAGCATC
TCGAGCAGCTCCAGCCGCTTCGGGCTGGCAACCGCCTTGCG
GGGCATGGATGAAAAGGAGGCCGCTATATTATTAGCAGGGG
GATAGGCCTTAAACATTTTTCCCAAAGGTTTGTCAATCCCA
CGACTATCAGATTTTTATGGCAATAGCAGAGAGCCTTGGAT
TTGTTTCATCCCCGTCGGTCCCCGCCGCGGCCCACACGTTA
GTATGTAGACAATATCCCTTCTCGTCTTTGAAAAATTGTAA
TAAATCGGCACGGGGAAGGGCTGATAATTAACGATAAAGGA
ATTTCGGCCAATCCCTGGGGCGCTCGATCTCAAGCGAATTC
GTCAAAAACAAAATTCATTACTAGTTTAACTATTATGGGAA
TCGTTTTATGGATATGGCAGCCGGAACTTTCGACCCAAATG
TAGAGGGCTCAGGTGACCTGCATGAATGATTCAAGCTCCAG
TATTCGGTGACGAAATTAAACAGTGGCCGCGAATCACGTAG
GGATATCCTCCACCGTCAGGCCATGTTCTTCGAGGATCTGC
AACTACCTGATGGATGCAGGCGTTGGCGCAGACCCTTTCCA
GATGTGTTCGGGGTCTATGTCTACAGCCGAAACAAAATAAA
TCGGCCCGCACGGTTTCGTGCTACGCAATGTCGAACCTCTA
TGTTCCTGAAGCCAGCGTTGCTAGAGCTGTCGCGTCTGCAC
CTAAGATCAATCGGGTTTTACGAAAAAGTAACTTTCGCCTT
CATCTCCCCGATGTGATTGACGAATCGCTCTGGAGAATAAT
CGCGGAAAATACGAAGCGCCCGGTGCCCGCCCCAGAGACCC
CCACATTTTCCGCCTCATGGCATTCCCCGCCCCACAAAACG
GGCCAGGATAACAATATCGACATCGCCGGCCTTGGAGCGAA
GCCAGCGCATCGACTCTCAGCTGCCTTTACATTTTGATTCA
TTGAATATTCGAAATTTTTTCGTGCTTCGATCCATCGTTGC
CGGCATTTCGGCGTGAGGTGCGCGACCTGATCGAATGGACG
CGAATTCATTCCATCAGTGGCCGGCCGGGGCAGTGTCTCGC
CCCAACCGCAGCAAGCCTCTCCGTAGAGGGTCCTGTTTACC
TTTAACGAAAACAATTTTTGCTACGATTGGATTGAATCTCT
CGCTCACCTGGCTCTTCTTTCCATGCCGCCATATTCACATG
TTGTGCAAGGCTCGGGATGACTACATCGCTTCCAAAAAGAT
AACAGGGAAAGCCCTTCAGTCAAAGAACTTCCCCGGCAAGA
CACTCGATGTTTCATTTTGTCCATCTGTGGCTGGGCGTGAA
CGCCTCATGGCCGAGGGAGTCATTGAAATGCTTGAAGCAGT
CGAAGTGCTCTACGAAAGATCGACGGAGCGCTTTACCCTTA
CGTAATCGAGGTTCTTGAATCTGAGCGAATTGTCGATTGTC
GCAGCAACCGCGAGGAGACCCCCTTCAGGCTGTTCACCAGT
CGCCTGTGAAGTGAGTGGTGCAACAATGCCGCCAGCAGCAG
TTAAAATCTCACGCAAAAAGCCCGACGATCTTTCGCCGGGC
CACTGAATGATGCTTTCAACCTGTCTCGCAAGGCCGAGCTA
CTGAAAACGTCTCGATGTATCTGTATCTGCAAAAATATGCG
CGGTAGCCCGCAAAAACCGCCTTTTCCACCAGGGAGAGCCA
ACGATGATTTTAAGGGTTGGCGGTTTGGCGGCTTAAGAAAA
TTGCCCGCCAGCGAGAAGATCAGATTCTTTGACCCTGGCAT
GGACAGAGGCATTTGATTTTCGTTCGTTGAGAAAGTCGCGG
CGAATACAGGATGGTATAGGCTTAATAAAATAATATAAAAA
TCTCCCGGCTCCGGCAAGACCACCCTGCTCGAACGCACCCT
ATTTAAACGTGACTGTGGTGCCTGGCTTGGAGGCCTCGATC
CGTGCCAGACCGAAGCGCGGCAACACCCGATTGCCGTATAG
AATGCCAGTTCGAATCGGCTCAATCCTGAACATGTCGAAAC
GGGTCGGCATTGCGTGGGATCCCTTTGGTTATTAGCTTTTT
TTCTGGGCGATCCACCTGATCAACCAGCATGGCGAATCCAT
CCGGAAGAAGCCAATATTGGCTGAATGTCCTGTTAATACGC
ACAGTCTTCACCGCGGAGATCGCGGAGAACGCTGAGAGAAT
TCTTCGTGGCTAATCATATCCCCCACGAAGAGGTCCAATCG
CATCCAGCACTACGAAAATACCGGCTCAAGGGCTTCCTCGC
CGGTCAAAGAACTTCAGTGGCGAAGATTTGCAGACGTTGCC
CTCGGGGCCGATATTTTCGACGATTGCCAGCAGATCCGGCA
CCGGGGAAAGGAGGAATGTGCTTTGGAGAGATTTAACAAGG
AAAATCAGGGATAAAGGTTGCTGTTGGCCCCGGTCCAGCAG
GCGAAGATTTGCAGACGTTGCCCAGCTTCTGATCATCATTG
GATTCTTGACTATGAAGAATCTGTCAACGCCTGGCTTAAAC
GCCATGGCAATAAAAAGAGCCCCTTTTTTCATTTTTTTTCT
GAAATGGCTGTTGGAGTTTTCAATTCGACTTTGCTGGGAGG
GTGGAAAACCCCGGTCGGAACGTCCGGCAAAAAACCGGACT
CAGGGGCCAAGGCGGGTTTGCCCGGAACCGTTGGAAGCGAC
TAGCTGAAAGACCTGAGAGGCTTTCAGCTGAGGCTGGTCAG
GGCAGCTTGGCTGAACTTGACATAGAAAATGGCGCGATTGC
CAGCTGGAACAGAAGCTGAGCCCACAACTTTTTTCGACCTA
AGAAGTCTTTGCCGCAAGATCTGCTCCTCGCCACTTTTTAT
GCGCACCCGAAATATTGAAACAAAATATTGTCCGAAGTGTG
GGTCGGCACGTACAGCTTCACGAGCTTGCGTGAAATGACCA
GGCCGGAATTACATCATCCCCAAGCCGTTTGATCCCAGAGC
TCACCTTTATTTTTATATATCCTCTCACATAGTATATAAAA
AAACTTTCGAACAAAAGTCGCTCACCCTTTCCCTATGGGAA
TATCGCCCCCCACTTGTTTGCCTTGATGAGATTCACACCAA
GATGGTCCCCTTTACCGTGTCTATGGTAGGCTTAAATGTCG
AAAAACGGCAGTCGGTTGGTCAAGATCGACCGTTTCTTCCC
CGCCATGCCGATTCCTTCGTCCGAGATGCTCAATTCGAACC
GCGGAGAAGTAAGGATTTAGCAAAAGAGAGGTACGTTGCGG
CGCTTTGCAGGCGATTGCCACAATCGTTCTAACCGTTACGG
CACCAGATTGCGCCTGACCTCCTGCAGTTCGGCGACCCCGG
CTGGTGTCGCAAGCAGACTTCGAACCAGCACTGGATTTCAA
AAGCTTAGATCTTTATATATCAGATCATCCCAGGGAGCCCT
GCTGCTGGTTATGATTCAACCCCTGTGCGGGCGACATTGTG
GCGTCTTAACACTTATTCGGCGACACTTCTCTCGCCCGGTT
TGGCATGCAGCGGAAAAAATCATTTAAAGCAAGGATGTCGA
CTATTAGGGACTACTGCTAGCAGTAGAGCGGTTACGGGGCT
TCGAAGCCATCAAAAGAAAGCTGGTCGATCAGGGCAAATCG
AAAGAATGCGGCCACATGGTCTCACACCATGGAGAATGCGA
CATTCAACTCAATAGCCCGGCGATGCGTTTACCGTGCCCAT
CTCTAGGACCCAAAAAGATGCGTGTCCCATAGCGCCCCTTG
AAACTCAAGCCGGGCTCGTTCTCTTTCGCAGTCTGGAACTG
CTCTCCTGGGTAGGAAAGATCTACGCAAAGCTCTACCTTCT
ACGAACTGTTCGAGGGGAATCTGACCGAGGACGACAAGCTG
TAATTTGTGCATTGCAAGTTCTGATGGAGCACCAGGGTGTC
GGTGGCCGGTGATGATGTGGCCGTTTCTCTTCTGGAGAAAC
CAGCCTGATCATTTTATGTTCCCTGTCCAACCGAGACCTGC
ACCGGCACCGACGCTGAAACCCCGGAACGTCTTTTAACCGG
CCACTTTTTTCCGGTTGGCGCGAACCGGAAGGAGGAAACAA
AATCAATATCCGTACAATGACAATCAAACGCAATATTGCTT
GAAAGTGGGGTCGGCCAGCACAATTGTTCTCTGTCCCGTCT
TGCCATCTCGGTATTGAGATCCTCTTTGTTAATGCAAACGT
ATATATTTCTATTTATGAACCCAAGTTCGACCTGACGGGTT
AGTATCGAACTGCTCTTTTACTACACGCCGATCCGGGGACA
CTCATTCTGCTTTTTTTCTTCGGCGTCATTTTCGTCCTGGT
CATCTGTTGGAAAAAGGATACAGATTCACAAAGGCTGGATA
GCAAGCAGGGTGTTTTTGAACAGAAGGACAGGCTTCAGCCT
CCTCCACCGTGCTTCTCAAACCCAAAGTGCCTTACGCACCA
CTGTCGAATTTAAAGAAAAACGGAATTCTCGTGGATTCTAA
TGTTGCGGCTTTGGAAACAGCAAGAATTCTTGGTTAATGTG
GACCATGATAGCACCCATATCCACCGCGATCTGCGCGCCGA
AGGAGATGAAGCTTATCCTTCAGGCCGCTTTGTCCTACTAC
AAGAAACATCGCAGGTGGATCCTTACTGTTGGTATTCTCTG
GCCATGTCGTCCTCGGACAACGGGGTAAGACCAAAGGACAG
TCTTTAGCGCAACCATTTAACCCCTCTTTGTATCGGCGCAT
GACAGCCTGAAGGGAGTGAACCTGGCTCGCAACTACATCGA
AAACAAAGGGCTGCAAAAGACGATCATAGATCGCGACGTTT
GAAAGAGATGCTGAATTCAACTCGTCCGATGGATGCAAATT
GCAGACAGGTATCGGTTAGACAAGGCGATTATTTGAACCGC
AAGACTCGTTTAATTTTGGGCTGGACAAATTGACACTCGCT
GATAGAGCCGAAGAAGAAAACAAAAAGCTCCAGAAAGAATT
CGAAGGGCATCGTCAGGACGCCATCTTGCGATCGGAAGGGG
ACGGTTCAGATGGGAATGTACGAAAACCGCGAGATCACCCC
GCCATCGACGATGATGGCACCGTCGACAAACCAAGCGAAAA
TTGATGACCCACACCAAGTTCTTATGTGGAGTGCTGACGAA
TTTCCGAAGGCGAGATGGACCGTCTTTCTCAAACCAGAGAT
GAATATGACGCCGTGATTATCTCTCCCGGCCAGGATACGGT
AGATGTCAGCTGTTCGTAGTCGTAACTGCATTGCTCGTCAT
CTACCGATTTGCCCCCAAAGCTTCGACTGAGAAGCAGTCAG
GACAGATCAGTTGATAAGGACGGCCCTCTTTCTGTGCAGCC
TGGCGCGGGATTCGGAGGGACGGTCTGATCCAATCCGCGAC
AGCCTAAGCCGGAGCCTAAGCCGGAGCCTAAGCCGGAGCCG
CAAGGACATGACCTGATCCTCAACGGACCCGGCTACGAGGG
ATCAACGATGCGATTAGAATCATGGCGGAACTGACTCAGGA
GAACCCGATGGCGAAAATGACATTATTGTTCTGCGTGTAGC
GGATATCAGGAAAGTTATGTCACAACCGTTGATCCGCAAAA
TTCGTTGTTGAAACAAAAAACATGAAAGGCTGGATATTTGG
GCCAGGCGTATCCAAAGTATCGCAAGCGGCTTTCGCCGGCT
ATGATGGCAACGTAAACAGACCCTGTTCGGAATGTTTGGTG
CGTATGCAGCAGGCATTCCCCATGCTCTTTCTCGATACGAC
CAGGGATGAACTTAACGCAGCAATCAAGGTTTGTGAATCAA
TCCTCTGTACCCTGGCGACCCAATGACTGATGTTTGCTGGA
AGTCATTGAAATGCTTGAAGCAGTCCAGGTCAAGGAACATC
GCTGGGTGCGGCACGTTTGCCCAGAAGCATGGGAAAAAGGA
GAAATTATTGATCCGCCGACCAGCCCCGACCTTGAGGGCTC
GGCTGGAGAAAAAAATTGATCTTTAAAGAATATAAAAAATC
GCAATATGATAAATTTTTAACAATCATTCTGAGGGCAATCT
GCGGGATGCTGGAGAAGAAGCTTCGTGACACCAACGGCGAT
AGGAGTGGGGATTTTTGGGTCAACTGGGACAATTATCTTTC
CTGGGTGCGCCGTTTTTCCTCTATCTACTGCGTCGGCGGGG
CTTGCACCAGCTGTAGGCGCCAGCCTTGTCGCGATCGGCCA
ACAAGCAGCACCTTCCGGGTCGATAAGGCTGTCACGGTCGG
CAAAGACCTGAGAGAGAATTCGACAGGATCGGATCTGGGTT
AGATATGCGTATGACTAAAACAATCAAACAAGAACCGTTGT
TCTGCTTCTCCAGCGTGTAGCTCAACTGCATTTCCTGAGCC
TCAACCATGAACATAAATGTCGGAGAGATCTTTCAGGAACT
AATCGATAAAAAGCTTTCAGCTCGCAGTCCTGCTTGCTCCT
CGCAGTGCCTGCCCCGGGCCCATTCCCTGGCCGGGACCGGG
GCCAGAGGGAGTTGTAGATGCGATTTAATAATCAAAAAGGT
GAAAACCTGAAATTCAAGCACCGGTTCACCTCTGGCAGAGC
GAAAACGTCGGCAACCTGGTCTGCCCGGCCGCCTTCGACCT
ATCGAACTGTCCACCCGTTCCCTCGTTCGGTGGGCGGTCAA
AACGCATAGCGCAAATTGGACATCAGGCGTGACTGATTGAT
GATTTTATCCTCTTCACAAACACCCAGGTTAAACGCGTTAG
ATTGGCCTCGAAAGGATTGACGGTCGTGCGATTGAGACCCA
ATCTGTACCTGGTTAATGGACATGACTTCTCTCCTTATTGT
TTGAGGGGGATACTGAAGCGCAGATCCGTTCCGTCGAAAAA
TGCCGCCTTGAACACGAAGTCATCACAAACCCCCTGACAGG
GCACAGACCGGCTGGCCGGGCTGCAGTTCGAGCACCCATTG
CCGGGATCGAGATGATGGGTCTTGGAATTTGCTACGGCAGA
GTCTTTGTCCCGTGAAGAAGCGTTCTGTTGAATGTCCAGGT
AAAAATATGCAGTGAAAAATCTCACAATTCCAAGAGGAAAG
GGGGCGGTTGGCATTTACCACCGACTCCTATGTGGTCGATC
GCCAAATCGATCTGGTCGTGCAGATGCCGGTTACGTTTGTT
GAACGAATACTTGTTGCATACTGTTACCGTACTTTCTCCGC
TAATCCCGATGATGATATTCCCTTTTGAGAACCAAATATGG
GGAATGCGGGTAAAGGATGTCGGAGAAAGCGAATGCCACCC
TCAAGCCAAAGCCTTAACATCCTCCCGGCCCTGAAGTGAGC
TTCGGAAATTCCTTTTCCGGCAATGATTTGCCTTTATAGAA
CAAAACATTCCTGTTTTGAGCTACCTTGTCCTAAAAGGACG
GGGCACGAGCAAAAGTTCTTCATGCCATTTCAAAGCAAGCA
AGGGTCCACAATGAAATTGTCAGGAACACCAGCCTTGACAC
GCCATCATTGCGGCATCGATCCTTAAAAGAAACGGCTTCGA
GTCCCAAAGCCAGCCGCGCGCCATCTTCTGCGTACCGTCTA
GTTGGTAACAGCGGCTCAATCCGCCATCGGGGAGACGGTAC
GAGAAAAAAGGCAACTCCAACGCCTGCCAGATCTTTAAAAG
ATTATTCATAACAACAAGGTCGTCTATGTCGGCCTTGACTC
AAAGAAGATACCACGCCTCACTTGTTGATCGCATCATGGAG
TACTTCTGAAGGCGAAGCAACTCCCCCATATAGCCGTAGCG
TTGGATAATGCTGGCCGGTGCGGTTGAACTTGGTCCGGCCA
GAGGGCGATAAAGCCGAATGCGTTAAGCCAGTGCCAGATTC
GTAGACAGGTTTAGATAAGACTCTCGTCCCATCTTCCCATT
ACCATTGTTGCAAGAATATGCTCAAGAGGTGAGATAGAAAA
CTATCCGGGGCAGGACAAAGCGGTGGAGACCTTCAGCGACC
TTCAGTTAATGAAAAAGAATCTCTGAAAAAGGCATATCAAA
ACCCTTTAGAATTTGGGTGTCCAAAATCCATGATTGATTCC
ACTATTAAGAGATGTTATTGCTTTGCACTTTCCAATTATCA
TGGCATAACCGCAAAGGGGGCGGGGGAGACCCCGCCCCCTT
CGCAACGCAGGCCCAAGGTGCGTAAGCCAAAAAACACCTTC
CCATCATCGGCCCCAAGGCGCACACACTATTGCTCAAGCGG
CAGTCCTGACCATGGTCTTGCTGGGGTCGACCTATGCCGCC
TGAATCACCCGTGTTATCATCGGCTACGACATTGGAATCTG
AACTGTTTTGCCTGTCAATACTCTTCATAAAGAATTCAAAT
GGCTCCACGCAGGAGATATACTTCTTCTCCTCGACCTTGAC
TTCATCGCCCCAAGTTTCTCCAAGATTTACTTGGTCGGCTG
TTATAAGCAGTAGTACAAGGCAAGCTCTGCACAGCCTATCA
GATGGGTGCGGCCTAAATATCAATCCTTCAACTCGTTTCAA
AGCGGCGTTTTCCTCCCCCACGTCCAGGATCTCTGCCATAG
TTCACGGAACTTAAAGCCATCACCCATAGTGGCGAAATTCC
GCGTTGACTGCCACCAACAACAATATCAATGACCAAAAACT
GACGACATTCTGTCGATTGTCTGGGAAGCCGGATTACTGGA
TCCCCCGCGCCCTCAAAGAACAACTCGGGTACGTCCACGGA
TTCTTCCTCCTTGTAAGACGCTAAAAGTGGGAGGGCCCAAA
ACACCCCCTCGCAAGAAGGGCTTGATATCCCCTCTTGCCCT
ATCCTGATTACGAAGGAGCGCTCAAGCTTTTTATGAAAGAA
TTTCTGAAGTTGAAAACAAACTCCGCACAGAAAATTCTCTC
ATGACGCCGAAGCTGAAGAGCATGCTCTTTTCTATGAGCGC
TCAAAATGAAGCTTCGTGACCTTTTGGCCTGGCACACCTCC
GCTCCGGATATCGATGAAGGCGATGAGTACGTTTTCGTCGG
TCACCCGGTGGCCGTTTGCGCCGAAAACGGAGCCGGGCTGG
TGGGCCCGGAGTCGGTCAAGCACACAAAACAGGTGGCGTGT
AACCTTTGTATGAGGCGCAGCAGGATATCACCGACGACAAA
CGAGGTAACAGCAGCTGCAGCACCTCACACACTCGATTTTT
AATGCCGAGGTGACCGAGATCAAGGGCGACAGCAGCGGCAG
AAAATGCAGCGATAGCAGATCTTAAAGAAGACCGAGCACAG
TTCTAGAGTTCGATCTATGACAGAAATTAACAAAATTGAAA
CGGGTGCGCTGGCTGAGTCCCGACTACCAGAATCCCGGCGC
ACAACAGCAGATGTCTTTGACTATCTGAAAGGATCGCTTTT
GGCACCTGCTCTTTGAGGCGCCGCGCGGCCACGTAAGGATC
CTGCGCCGTCAATTAAATACCATCAAACGTGAGCAGTTTCC
ATCCAGGTTTACGTTTCGCGCCTCATCGTCAAGGCTTAAAA
CTTGTCGAGAAGATAGAGGGCATGCAGATCCAAACCAGACA
GTTCTTGGCGCAGGGTTTCACGTTCTTGTGCCTTTTTTGGA
TTGGCGCCGAAGCGCTTTTGCATAACCACCTTGACAGCTCG
AAGAAAGGACGCCCAGTATGCTGACCATTGTCGCCGACATG
ATCAACACCGCCGGCATCGGCACCTTCGAGCACGACCGGGA
TGTGTTTCATGCTGCTGATTCTGCTGATCGGGGTCTATATC
CCTCCCGGTGGCGGCCCTCCCGGTGGTGGTCCTCCCGGTGG
CAATGGCCAGAAGGGTTTTTCCTGTCCCCGCCTTGCCTACA
GTGAAAAAATCCTTCACCAACTTCAAGCTTCCCTACCTTTC
CGCGGTAGGCGTAAAGAGGGCTTTGGCACCAGGGGCATTTG
GAACGGCCTGAACGGCGTGCCCGCTCCAGTGCGTGCTCCAG
CTCAAATCCTTGAGCAAGTACGCAAATACCCAAACATGAGC
AAAAATCGTCTTCACCCTGACGGCACCAATAGTACCCATCC
GTCATCACCTCCATCGAAGTCTTCCCGGTAGCCGATTTCTG
CCGAAATCTTGCCTCCAATACCGGGTACACAGGCATCTCCA
GTGAGTTCCATGATCTGGATCGTACAGAGAAGATGTCAGCT
TGGAGACAACGAGCCAGCGACCAACCACATAAAAACAGTCA
TAATCGTCATGTTCTTATTGCATTTTTTGATGATCGATATC
TCTCTTGGAGGCTTTTTTTCCACAGGTCCTGATGGAGACAG
CTGCCTGTCGTATTTTTTGGCCCGGCCCGAGAAAATAAACA
AACGCCCCGGAGGAGGAAGACATGGAAAAGCATGAATTCCC
TCTCTGTATCCATTCACCGGCAATGTTCTGACCAATGCGTC
GAATACGGGCATTTCTTCAACGGCAAAAACAACGTCAAATT
GCAATAAAGCGGCTCCAGGTCACGGCACGACAGCAAGGGGA
CAACTCCCCGCCAGGGGTTGCGATCCCTGCACCCATTAAAA
GAAAACGTCCCGCTCGAAGTCGAGCATGTGGTTCCGAGAAG
CAAATCCCCCCTTGAACCGACTATTTACACGCAATCCCCTC
CCGTTCCCGCGCCTCTTCGACCTCTGAGTTTCCATAATTGT
GCCGGAAGAAGCACCTGTCGCACAGCCGCAGGAAGATACGG
CTCCATACTCTCTATTCTGGCCTTGTTGCGCAAATCCTCCA
AAGATCCCTGCCTGGAATGTCTGGGGACAGGAAAAACCCTG
AATCCAAAAAACCGTGACTGCTGGTGGCCACACGTTTCCGC
GAAAAGCCGGTGATCTCCTCCGCCGCCCGGTTGAACCAGGT
CGGGGTTTTTGTTTTAAATTCAGTGCCAGATCAGTTCGAAC
CTGGCCAGGGGAGGGATAGTCGTAATAGAGGGCTTTGGAGT
CCGAAAGCCCACTGGATTGACGCGGCCTGTGTGGGTGAGTC
TCGGTGGAGAAAGGCTTGATCAGGTAATCCAGAGCGCCGAG
CAGCACCTCTTGAAGCGCTGCTTAAAGCCAGAGATCTCGAT
AGTCTCACCTAGACAGGGTGCAACCGCAAAATATCCTCCCG
TCCCTCTCGTCCTGCTTCTTCTGAGCGCTGCGTTCGCTGCA
CCGCTCACCATCACCATCATCATGATCACACACACGATCAT
TCAGGGGATAAAGAGAATACCTCTCGCGCATTGCGAAAAAT
CTTTTCTGGCAGTACGGAGACGCACTTGCTTCCGGACATCT
GCGGTAGTCTCTTTAAACCACTTGACCACGTTTTTCGCACT
TTCCTTTGACCGATGAACAGCAGGTTGCAGTAGAAGGCATG
CATGCGGGTTTTGCCATCAGCAAACTCGACCAGCAGGAAGC
GAAAGAGCACCGGTGTGTAGCTACCCTGGAACCTACAGCGC
AAAAATCCCCTCTTTCCTGACTTTGCGGATCAACGGCAGTG
AACTCCCTGATCCGCATCACCACCCGCCTGGCTGTTATCAG
ACAGCCGCGATCGAGGAAATCTTCCCTCAATAAGGGAAATT
CAAGGGGTGGCTGCCGCCATCTTTGCAATCCAGAGTGGATA
TTGCTCCATCCGCGTGTTTGCATAAACCGACGCATACGCTC
CGGATGCTTCCGGCAAGCATCACCCCTGAGTATTTGAAAGT
TTGAACTGGCCAGCGAAGATCAAAAGGAGAACTGGCGTATT
GCAGGCAGATCCCCGGAAATCTCCGTTCCGCATAAAGCCTC
CACATCGAAGGAACCCTGACCGGCATGATTGCATGGTTGCT
GCAAAAAGTGGCGTACTGTGCCAATAAGCGAGCAGGGTGAG
CCCCGAAGGTCGGGTGTTGGCCACCGCGTCATCCTATCAGA
CGCTCGGTGGGGATCGAACTCGGCCGCGGCCGCAGCCTCGC
GATCCCTGAATGAATTCAGACATTCGACCAACGGGAGGATG
GACCGCAAGCGCTACCAGGACAGCTCCACGCCTGTCTGGAA
CCGGACTTAACCGATCAATTCTCGACCAGGGGTGGTACGAG
AGCCGGAGCCTAAGCCGGAGCCTAAGCCGGAAAAGGGCTAA
ATGGAAGCACACAGATAGATCACATCATCGTTTCTGAATTT
ATCGCTGCCGAGCTGTTGGTCTGTGCGACGAAATTATAGCC
TGACCCAGGGTCAAGATGACCATATCGACCTTTTCGATCAT
GCTCAGGCTTCGGTAGAAGGCCCAGGTATCTACACTTACCG
CCGTAGCCCAGAAAAGGCACCACGCCGAAGTTCAGCGCCTG
CGGACACAGCATGGTGCAGGCCCCGCACCCCAGACAGCGAC
AAGGTCTTGCGCTACGAAGTCAAAGACATCATTCCTCCGGT
TCGCATTGATCTGGATAAAACATTTGAGGAGCGTGAACATA
GCTAAATTCAAGGAAAGCGACCATGTATCCTTCCTGCAAAA
CTCAGCATCACTTAGAATTTCTTTAATTTCTTCAATGGTGT
CCGATAAGGACGGGCTGCCGCTAATCGACATGCAATTTTTT
AAGATGTTTCTCTGTCCTACCGAGACCTTGAAGCAGCCGAC
CCTCGAGAAAGGAAAACATTCGGCCATCCGGTTCAATCCCG
ACCCGGAAGCAACCAAAGGTCTTGCCGCCGACGATTGGGGG
AAAACGGGTGGAAATATTGACAATCAACGGGAAAAGATGTA
GGAGAACCGCTGCCGGTGTACTCATAGTCGTAATACAGGGC
TGACCCCGTTCCTTGTGAGGCCAGAGATTGAACCGAAACCC
CCGGCGCCCGCCGCATCTCCCCTCCCGGGGGGGCGGCCAGA
CGTCCCATGATGACTTTTTTCGAGGCTTTCTGGTATTGCCT
ATACAGTGGTTCCATATCTGCCCGGCGATACGCCGCTGCCG
CAACCCCGGCCCGGGGGAAGCATATATCATCTCCCGAGGTT
AAAAGATTCCACGGGAAAATCCACTTTCCACTATACCTACT
AGTTTCAAACTGGCCCTGGTCGGTCTGGCGGGATTCGAGGA
CGGTTTCTAACTGGGCTGAGCATTTACGTTATGCGTTGCCT
GCGTTGAGACATTTGTCGTGCTGTCTGTGATAGCTTTGCTC
GCCGCCGCCCCGGTCGTCACCGAAAAACTCCCCTGGCCCAA
CCGAATAATCGCCCCCTTCCCAGGCCGTGGTGGCACTTTTA
AGGCAGTCGGCCTCGACCCGCCCCCCTTCGGCCAGAATGAC
GAGGATCATTTCAGCCGGGTCCTCGATACGGTCGAGCACCC
CCGGTAAGAAACCTCTTCAGCCCGAAATCGAAGCCCGCAGT
AGCGCCGCTATAGTTTATGACGGCATGTCTCGCCCGCCCCT
TCATCGAAAAGATCGCCGACCTGGTCAAGGAGAAGAAGATC
TGACTGCGTAGCCTCAACCACAGGAAACCCCATAAAGAAAT
CAAGCAGGGACAGTTCCTGGCGCGTGCGCTTATGGCTGGGT
GCCCGCCGTCAGGCCTATTGCCAGACTCCTCCTTAAACGTG
ACCAGAAGGAGGTCGAAAATCAAAGGATGGTTCAAGCGTCC
GTATCAGAGCCATCTGCGGGCTTACCAGCATGGAAAAGCGC
TAGCTTGCGGGGATAAAGGGCAGGTCGTTGAGCATCTTTAC
ACTGCTGAGCGGGTTCTTGCCCATGCGTTAAAAAAGGGGAA
AACCCGAAAGCCCGTCTGACCATGCACGGCCAGGAACTCAA
ACAGACGGCATAAAAAGCATCTATATCTACGACCTGGCTCC
GCAAATCACCAACCAAATGGCTCAATGGGTGTATGAAAAAT
CAGGCCTTGGTTATGAAATCCCTTTGCGTGGCGCAAAACCC
ACCGTCTCCATCTTGGTGGTCCCTACGTGCAAGGTACTGGT
CTACACAAACGCTCAAGGGGCGAAAATTCTGGCCGAAAGGC
ATCTGCATGGCCTCTCACTTCAAAAACAGCTTACGAGTTGT
TCTCAAACAAAGGAGTGGGGCATGAAAAAAACAAGGCAGGA
TTTTCGTTCGTTGAGAAAGTCGCGGGCTTTTTGTAGAGCCT
ATAAAAACGCCATCATGGTTCCGTTCTCGGGGAAAAAATTC
GAATCCCTTATCCTTGGCAACGCCATGATTTCTGTATTCAC
CAAAGCGCAAAGAGCGGGAGCTTTTTGACTTTGGAAGCAAC
AGAAAGAGTCCCGATGCCGGCTATGAACACCAGAGACACGT
TAAGATCGACGTGATTTCAACCTTTGATTCCTGTCAGGACC
GGAATTTATGCCCTGGGAGACAGGGGAGAATAAAGCCATTG
TCGACCTGCGCCCGAAAGGTCTTTGTCCCGTGAAGAAGCGT
GACCGGGCCAAGCTCATTGACATGATCGAGCAGCGCGTAAT
GACCTTATCCTTGCCGAATGCTTTCTTTCGAGATACAACAG
TAAGTTTTTAACACCCTGCGCCAACTCCGACCTTTGGTCCG
AAGATCTCGGCTTCCAGCAGCGGTTCGGGGAGCGCGCCGCA
CTTTTCGATCATATCCTTGACCATGTGCTGCAAAGCAGGCG
AGAGACAATATTCCAGGGATCCCGCAGGACCCGAGCACTAT
TCCGGTACGGGGTCCCTGCCCTTGCGGGCCTTGTCCATTGA
AAAATAGGCGATAGTTTGGACACAAAAAAAGAAACCGCCCA
GTCTGATCAGGAGTTTATGTCTTGAGCTTTTTTATTCTTCT
GCCCTGAAGGTCGTAGAGGACATCAAGTGTCAGCCTCACTT
GAAAAATCTGCCCCCCCCACCATGGCTGTGACAAGTCCCGT
ACGATGACTGTCGAACCGGTCACTGTTTCTGTCTCTCCAAC
ATCGTTATTGCCAGCACCAACCTCCCTCGCGATGCCGTCAG
CTCTTCTTTGAAGAAAGAAGCGACTGAGCTTGTCGTTTTAG
TAAAGTCTTTTCCCAGGAGGCTTGTCGCACTGCGCTTCGAT
ATCGTTTTAAAAAAGATTGACTTTTTATTTAAAAAAGAGTA
CCCTCCCTCCGCCCGCTGTGCAATGAGCATATTGCCGTTAC
AGGGGAGTTATCGTTTCAACCGGGCTGAACTGCTGGAATGC
TCGACTTTTTAGCCGAAGAACTCAAAAAAGACAACGATCCC
ATGGCCGCTCCCCGGTGGTTCAGCTCGGCGGCGAAGACGGC
TGCTGCTTGCGCTGTTTTTTCTGCCGGTAGTCTCACCAGGG
GTGATCTCCTACGATCAATACACCGGCGCCGGGCAGAAAAC
CTCCGACATGACCTCCGGGGCAATCCCCCACAGCAGGTTGT
AAAAAACACATGGCAAAAAACTTTCTCCACACTTCTCTAAC
AGATTTCCGTGCAGAAAATTCTGTGCCTGTTCAGCAGAAGA
ATTGAGGCGGCAGGGCAGGGCATGACAAGCTCTCCGCTTTT
GATTCCGTTATTGTCATCTCCGACACCCGAGGCTTACACAA
GGCGTTCTAAACGATGTGTCCGCGGGCAAATACAGCTTCAT
AATATCTGACAAACTTACTTCGTAATCATTATAGCGTTTAT
ACCCCATCTCCTCGTGGCGCCGGTGCGCGGCTTCGAGGTCA
GAGGCCTCGATCAGTTGATTCTCCCCGTTCCAGGCAAGCGC
TCACGGACTTCGCTCGGCAGCATGGATTGTCGGATCAAGCC
GGCCTGCAACAGATGTTAGGCGAGCTTTATGCGCTAGAATC
TGCAAATTCTGTTCGTTGAGCTTACAGGAAGAAGAAAAGCA
TGAGGATAGAAAAAGGGAAGCTCTGATTGCTCATCAAAGGA
AGCCGGAGCCTAAGCCGGAGCCTAAGCCGGAGCCTAAGCCA
TGATCTGGGAATTGTGTTTGCGGCGGGGGTACTTGAATGAA
CCTGGGACCAGGCTTTTGTCCCAGAACTTGCAGAGGAGCCC
GACAATTCCTTCTTTAAGAGCCTGGCTGACGGTCATCGAAA
ACAACTTGAAGCAGTAGGTCCTGCGCATGGTTTCACCTCCT
CCCTCCGATGAGGGTGAGGACGGCGATTCTGATGAAAACGA
CCGGCCCCCGGCTCCCCAAACGACCCTCGGCGCCTGGGCCA
ACCTCCAACATCAATATGGACGACAATCGTGACGGAACCTT
GCAGCGGCCACAGAGCCCTTCGCTCCATGATATATTTTGAT
AGCACTGCTCTGTGGAATTTCAAACCGCGGCGGAAGCAAAA
CACGGCACGGCGATCATCGCCGCCGCCGGCATGCTCAACGG
CAGAAGACATCAGGGGTACGCAGGTAGGCTGCGTTGCGAAT
AGACTCGGGAAAAAAGGAGACCCAAAATGGATTTGTTTGAT
TGGGGTTGAGAAGAAAAGATCATAATCTACAGTCTTCACCG
AACACTCTCGACGGGAGAAACCATCATCGGCCCCAAGGCGC
GGTTTCTCTCAACCTTAAAACACTTGGGTTCTACCCTGAAG
TGCCAACATTGCCGTGGAGACTGTGCGCTTCGACACGCAGA
GAACCCCTTTTCCCGGCAGCCCCTTGAGAGGTTTGGGGGCT
GCCGCGTCAGGTCGTTGGGCCGAATGGAAATTGCTGGTCAA
TTGTCAACCCTTATAAGAGACGTTTTCTGCCGTAAGTGATT
GCGCCCTGATTCTCTTGTGGCTCTACAGCAGCAGCTTGCTG
GCAACAAGAATGCTTGAATACCATTTCCAGCGGGTTGCCGC
ACAATCCACTAGGGGAGTATCTAAAGAAAATTCGATTGGAA
CTTGACAAGAGTCTGAATGTCTTCTCCATTATGAGGATAAA
TTGTCTCCAGAACAACTGGACGGTCAAAGAGCTTCGCACCG
ACAAGATCCTCTTTGCTCATCTGCGTGGTTGAAGCATGTGC
AGATTTGAAGATAAAAAAAGCCGCTAAACAGAAAGCTTAGC
GCGTGAAAAACAAGGGGGCTCTGGACACTGAGTATATCGAA
CAGAGCATTGAATTCGGGAGCGAAGCGATGCAGGATACCCT
CCGCCTGCGCGATTAGCAATCGCATTTCAGACAAATTGATT
CACGGAGGAACGGTATATACCAGCAAAACATATCACGTTAC
AAGCTTTCAAAAACCGACTTCAATGCTGCCGCGGGCCATTC
CTGGTTGAAGGGAGCAACATCGGGCTGGCGCGTCTCAATTG
AGGGATAATACGGACAGGTTCGGGGGATGAAGCGGACGGGT
CAAACGGCAGCTGCGATTTGCCTACCAGGCGTTTAAGATCG
CAATTACAAGGGGCAGGTGACAACCATCACCGATGCTCTTT
CTCCAGTAAGACAAAGCCGGCAAAAAACCTCCTCCGAGCAA
CACCAAAAGCTCAACCTGCTCGGTAGGCTCACTCAATACGT
TGTGACGCGGACGAGTTCGACCGGGCGATGAAAGACGGTAT
ACCCGGGCGGCAAGCTTTTTCTCAATATGTTTCCTGAAAGC
CCGACACCGGTCGAGGCGAGCTGTTCGCGGGCGTTGAGCAG
TCGGCTCAGACGCTCCTGAACGATACCGCCTGAGCACACTT
GCAGCCGGGACGGCGCGGTTCGCCTACAACTGGGCGCTGGT
ATCTGCCGGAAAAATGGGGGCTGGTTATTGTCGGCAAAAAA
TGGTGCGTCTGGGATATGACCGCGTGGTCGCCTTTCTCGAT
CACAGGGCGATGTTCATTGTCCTTACAACGAAGGAGACGTT
AATTTCCTTCAACACTGTATCCTCGCCTTTTTACGTCTTCG
CTTTAATATTTCATTTCCCACTTCAGATGTGTTGGCCGAGC
AGGTCCTTAACTTTGTTGGTCGTGACGGGCAGTTGATGAAT
TCGTCAAGAAAATCCCCCACCTGTTCTTCCGTCAGGATGTC
TCCCGCAAGCGTGGGCTAAGCTCGGGCTTATGATCCTGGCC
GCCACGATCAAAAGGATGATCTGGAAAGACAAAAGCAAGTG
TTCGGAATCACGAACCGAGACCTCGCTGTAGACACGCACCA
CCAGCTGTTCTCCACCTCTTCGGTGATCCTGCCGGGATCGA
TGGGCTGCCGCCGATTCAGGCCATTTGACCACCGGCAACCC
CTTCCCCAGCCCTAAAGAACCAACCGCCCACCTTGTCCTTG
CACCTTCTTGCCGTTGATGACAAAGGGCTTTTCAAAAGACG
GATCCGGATTGCCGTACCACCACCTCAAGAACTTGACGCAA
CATGAACACCATCATCGTTCCGAACCTTATGAATTCCTATG
TATAAGGTGCTGACCGGGGACCGGGCATGAACGTCTCTTGC
GATATCGACGGCGCCGTATTCGAGAGCCTTGAGCGCGGTGT
AAAAAGGCTGCAGGACCAGGCTTACGCACCCTACAAAAAGG
TCGATTGCCGCCAAGGGCATCATTCAACCGCTTCTGGTGCG
AAAACAGTCCCGATCTCTACCGCAAGGAGATCTACTCCGGC
CCTGGGCATGGTCTCGGTGGCAGAAGGCGTAGAGACCCCGG
GGCTTATTCGGAGGTAGGTGCCTTTTTTTTCTGCTATAAAG
TTTTACAATAATTATGTTATCGGCCATTGGATTGCCTTTTT
GTGGACTTCACAAGTTGGAACCTAAGGAACTCAGAGGCTTC
TCCGTCAACCTGCATATTCTCTCCCTCTTCTTATCCCTTAA
AAGTGTCCGAAAAATACGGGCTGGACCCCTACCTTCTTTAC
GAACCAGGCCGCCGACTGGACCTGGATGATATAGGCCGCCG
CAGTAACCGAACGGCCTGTGCGCAGCACCTCCCGAAGCGGG
GATTCACCCAGGAGAAAGATCCCTGCCTGGAATGTCTGGGG
AAACATATCCTCATCCACAGCGATAGAGACCGGCAAAACCA
GTTAGCTTCGAACTGAAAAGCAAGCAGATAAAAGTTCCGGA
GTGGATACCTACCCAGAATACATGGTGAAATTTGCTGACGT
GGCCGAGGTGGTTTATGATGCCGGCATGCGTCTGCAGGCCC
TTCACGACCACCCCCTGGACCAAAGTTACAAAAAAATCCTG
CATACTGTTCGCGTTACGGTCTGGACTGCTTTTTTGAAAAA
AGGAGATTCTTCAAACCTACCGGCTTCACCATGCCGACCAA
GAAGCCATTCAGCTTCGCTTCGGGCCGCACCTCTTTGTCAT
CGATGCCCCCGCCTGGTGAGCGAAAAGGCGAAGGCCTTCGC
TGACAGGAAAAGTATGCAAGCCGGGAAAGGTCGGGAGGAGG
GATCTTCACCGACTCCCCAGCGGAAAAGCAGGGGATTGACT
TGGAGTGGCTGGGCGAGGTGCCGGCGCATTGGACTGAACAC
CCAAAAAAAGAAGAAGGATGCAAAAAGATTTTAAATCCAAT
CGCAGCTGACCGGGCTTAAACTCACAGGCGGCCCGGACGAT
TCTTTCCCTTTATGAGTATACTGTAGAAACTTTTGATTCAT
ATTGGCCCGAGGTTGAGCAACAGCAGCCCGGAAAGAATCAC
CTCATTGAGCAGAGCCGGGTCGATATCGTCCTCACCGACCC
GACCTTCAAGGGCAGATGGTCTTCGAGCGGCTCTCTACCGC
TCCTCAAATGTTATCGATATCCGAGGGATCACCCACACAAG
GAGATGAAAGTGGCAACTGGCAAGAAATCCGGTTTACCCCC
TTCGCGGGGTTGCCTTCGGACGTCCGGCGGTGGTGGTTGAA
CCAATCAAGGACATGTGGGCCTGCTTGTAAAATCCCTTGAA
ACGTTCTGGAGGATAAGGGACTGTGGGCCAAGGTTGAAATG
GCTCTGGTTGAAGATATGTGCCGGGTTTACCGAGAGAACAA
AAGCGGGCAGGGATGATCTTCTCCGGTGCAGGGTGCATCGC
GCTACCTTGTCCTAAAAGGACGCTGCGCCCGGTGTCGCAAA
GATGTGATCTACAACGAAGACCGCCACGGGCTGTGGACGGT
AAGAGGTAGCTTCCGTGTTGCAATTCATACAGCTCACCGGA
GTCAGAGGCCGGCCAAAAGGCCGCAAAGGAACTCAAAAAGA
ACCTCTCAACTTCATGGTCGCCGACCTGCTGAGCGAGCTGG
GCTTTATTCGCCACCTTTAACTTCTTCAGAGAAATGTATCC
GACTCAATATCCCGGTTTTCCGAGACTGCGGGTCGGAGGTC
TCTGGAAGAGGTGGTTAAGCCCGAGATTGAAAGTTTTCTCA
GAAAGTTGCCGCCACTACGACTGCAAGCACTGCTCTGTGGA
CGCCGCCCAACCAGAGCGGGCTCGGTTGAATCCTGCGGCCT
CCGCTGAAAGCCGGGTTGCTCGTATGACCGCGATAGAAGAC
CTATTTCGCCTTTGAAATACCGACTCAAAAAAATCTTTCCG
CCCGGCTGTGGCAGTTAAGGCAGTAGGAGTCGATCCACAAA
GCGCTCCCCAGCTTGAGTGGCCGTTTCAGATGGCCGCCAAG
GACAGCGGTCTGGCCTTTGTCATCATCCAGCACCTCGATCA
CCTTGAAGGAGGGGATGAAGCAATCGCTCTGGTTGAAGATA
GATGTGAATTTCAAATGGGTCTTTGATTATGTCGAAAAAAT
GTGGTTATGGCCTCAGTCTGCTCTTTGATGACCTTGTGGCG
ATGTTCACCACAAAGTTAGTCGAGCTAAGGGCGGTGGAGAT
CAAATTCACGTGCTTTTTCTCTCAGCTTTCCGACCAGCTTC
CGCACAGTCATTCCGGAGGGCCCCTTTCATGCATGAACTCG
TCTCTCCGTTGCCGAAAGCCCCGTTCATATTGACCCCCGCC
TGGCGCAGCAGGCGCCGGTGCTGCTGCTCGATGAGGCCACC
CACAAAAACACTGGCCGCTTCGCTGTCGTTCTTCCCGATGC
GCCTACGCCCGCGTTTCCAGCCACGATCAAAAGGATGATCT
CTTGGACTTCTATGGGTCGGCTTTGATTCCCGCAAGCAGGG
CCAGCCCCGAGTACAAGATGCTGCTGCAAGCCTACCGCAAT
ATTCTCGATACCCCGATCCACGGGAAGCGTGTTGGGATCAG
AGGACGGAATGGGTGTATGGCAGCCGGACAATGTCAGTCGG
AAGTGATTGTTTGATGTTTTCGAAGAAGGCTGGAGAAAAAA
CTGTTCCTTTCCAAAATGTTCTTATTGGCTGGCTTCTGTTC
ATTGAGAATGCTTGCATTGACTTTGCCAGCATTCTTGCCCC
AGATCAATTCGGATAGAAATCACCATGTTTTGACCATAGAG
ACCCACAGATCGGGTTTTTGCTTGAGGACCTGGTGCACAGG
TTTTCTCGCTGTTTTTTGTGCAGGGGGGATGGGCAGCCTCG
AAGTCGCTGATAATTTCAATCGTCACTTTTTTAAGCCGCCT
GAAGTTTTGCGATGGAGAGGCTGATCAAATTGCGCGGGATG
GTCGGTTGGGTGAAAAACACCGATCTCAACCCCAGGCAAAT
CTGAGACAACCAGGCGGATGCGACTACTGGCAACAGCCTGA
AAAATCAAAATAGACAAAAGCTTCGTGCATGGAATTACCGG
GGATCGTACAGAGAAGATGTCAGCTGTTCGTAGTCGTAACT
CTCTTGCAAAAGTGGATTTTCTGCAACCAGGAAAATTGAAG
GCATCATCCACATGCGGGCGCGCGCCCTGGTGGAAGTGGAG
GAGGTAGGGTGCGTAGGGAACTCGGTTGCCGAAGATGCGAA
TGTCCATCCGAAATATTTAACAGCGATCCATCGAGCAGACG
CGCCGCGTAAGCCCGGGGTTCCCAAGAATTCCACAGGCTTT
ATCAAAAGAAAAAAGAGGTTCGGCAACGATACTGGAAGCGC
GACTATCGCACCAAAGGGGTCACTCTCGCACAAAAAGCCGC
TTCTATCCCCGCCGCGATTCCGCGGCCGGGTACATGAACTT
GCAGCCCGTAGTACCAGTAGCCTCTTGCATTTGTCAGGACA
GTTCGTAGCCCCGCTCGATCCGTTCGATCACGTCCTGAACC
ACATTCACGCCGCTGGAAGGCTCCATCCCAATGCTGCGCGG
TCCTGTCCCCGCCTTGCCTACAAGGGAAACCAGATGGATCT
GGGAGGGCATCCCTTAAAAGCAAATCTTAAAATGTCAGCGA
CCTCGATCACAGGGGTCGAGCGTGGCTCACCCACATTGAGA
AAATTCGTTGACGAAATCTGCGAGCACTTAGGCAGCCACGG
CAACGTCAAGCTCGCTTCGGCCGGGATGATGTATGGCTGCG
AGCTTTATTGCGTTTGGCCTCATGGCGCAAAAGACATTACC
GCAATTCCCCTCCACCCAAGCGGCTACGCCCCCTCTGGAGG
ATCATCGTGGCCACTGCGGTCATCACGGTGATCTGCAATAC
TTTTTCAACAGGTTTTCCTCCTGAAAATCACGCTACCCTGA
ACTGGAAACACCAAGGTAGTCAGGCGCCGCCATGAAAAACA
TGAATAAAAACATTTTGTTGCCCTCCGTATTTCTCTTTCCC
ACCTGATAGTCTGGAGAGATCGTGGGAAAATCACGCTTATT
CTGTTATCGATCAGATCCGCCAGCTTGATCGTTTGGGCCTG
GCGATGCGCCGACTCTGGAGCAGGCCGATGAACCGGTGATA
AGGATCTCTCCCTATGGAAACGACAGCTCTTCAGGAAATTT
TCTCTCCAACTCAGAGCTACCGTATGAGGTTCGTCCAAGGT
CTACGGCAGCAGCCCCCTTGCCCCCCACCGGCGGCACCCAC
AAGACAGGCTGGAAGATATACAGGCCAAGGAGATCGAGCGT
ACCCCTTGCTCGTAGTAAACCGTCTCCATCTTGGTGGTCCC
CTTCGCTGCCCTGGGCTGCTCCGACAGCCAGCTGCAGATCC
GTGAAAACATTCCCGCAGGCCGAAATCTTCGTCCATGAAAT
TTAACGGAGAACAAAAATGCCTCAATTCAAATACGTTGCAC
TTCATTCTTTTCAGGCCGGTCATTCGAGTTTCAAAAGAGAG
TTTCAGCTTCTGCGGATCCACCCGATAAAGAAGGGATTCCG
GCCGCGTCTATGGTGGTGGACTTCACAAGTTGGAACCTAAG
CTGAAAATGAGGATAAGCCCCTCAATACCCGCATCGGTACA
CAGGGCCTTCGGGCCGGGATCGACATCGGCGAGATTCACCC
GCCTTGCGCACCCGGAACAACGAACCATTTTTCCGGGTTGG
ACAACATTAAACAAGCCACCCTGTCCCAGCCGGTTCCAACC
ATCTCGATGGTGTTTTCCAGCTCGCGCACGTTGCCCGGCCA
GCGGCTTCATGCCCGTATTGCGAATGTCCGCTCCGATGCCT
ATTTTCGAGCGGTTCGATTTCTATACCCAGATCGAACGGTT
TAAATCTCTCCTCGGTCATTCAAAATCTCGCACAAGCCCGC
ACCGCCACGCCCATCCCTCGCACCCAGGCACTTTTGCGTTA
CATAGATTTCTGGATGAAAGCGGTAGATCCCCTGGCTATAT
GCGTCTGCGCGGGGCAGAAACCATTTGCCCACCAGCGTGCT
TCGCCCATGCCGGTCATGATCACTCCGACCGCGTTGGCGCC
TCATAGGCATAAGAATGAAACAAGAGACCGCGCGGCGCCTC
GATTTTTAGCCTATTTCAATCACAGAATCCGGATAGCCTAG
TAACGATGAGAGCGGTACGCCAAGCTTTCAAAAACCGACTT
AGAAATCCCTACCTTGGGGTCTCTCCCTCGGAAGGGAGAGA
TTCATGGGCGCCGCATCTGCCGTGCCCCCACACCGCAATGT
CCCTTCAAGGCATCGGCTGGCGACATTGCCGGCTGCTGCAT
TTGCTCGCTCTGAAGGTGAGCGTCAAAGCACGATCAACCTG
GTATTCGTTCTTGATAACAACCGGCGACATTGTTAAGGCGG
CATCCACCCATCATCCCTTCCTGGGTGACGGATCCGGTTGT
AATCCTGCTGCGTGTTTCATCATTTTTCTCCTTTTCCCTGT
TTGCCGCTCTTCGCGGAGTGCTTAAGGCTGCATTTAATAAT
GCGTCCTGCGGCGGCGCGCCCCTGGGTGTTATCCGTCAATA
CTGAAGATGCCCCCAACTGGCGCACCTTTGATTACCTGCAC
GGCCACACGATCCTCTACGTCTACACCGCAGGCGGGATGCT
TATCTTCTTTTGACAAGGAGCGAATATCTCTAAACGAGGGT
CTCATGATTGTGAAGATTGGCCCAAGGACCTTCAGAGGCGT
GGGAGAACACAATGGCACAACTTGCCTCAATCTCTGCCGCC
CCCCAATATTGAAAAGTGGGCCTTTGTGTCTTGGGCCCTAT
AATGAGACGGCGAGAAGATGCCGCGCCGGTATCTCGTGACA
AGCAGGTTTACAACTGGGTACTTCGCACACTGCATGTCGCA
CACCTCTTCCACTCGTTTCTCAATGTCGTCAAGTGGGCCAA
ACCCGCAAATACCAGGATCGCGACGGAAACGATCGCTACAT
ACACTTGTGGGTTGTGTTGTCCTTTTCGACAAGGACTACAG
GCGGGACTCTCGGCGATCTGCTCTCTCCAGAGCCTTCGGCC
TCAAATTCATAGAAAAAGAACTGGTGAGTTCCGAATTCTTT
GCAGCCCTATTTCGATCTGGCCCGACTGTGGCACAAGGGGT
GGGGCAGGGTCGGTGCAGGACAAGGAAAAGGCGCTGCTGCG
CCGGAGGGAAGCGATCCATCCATGAGAGCTTGAACTTCTCC
ATGTGGACCTGAAGCCTTTACAGACGGTTGGCTTTCTCGAT
TCATCAACAAACGCGCAAAGCTTCATGATAACGTCAATTTT
TGGACATACCGGCCAGCGGACGAATATCCCATCCAGGAAGA
ACTCTTTTTACCGACAAGGACAATGAGGATGCAGCTGTTTC
CTTCAGGCGGCCCGGGGCATCGACCGGGGCGTGGCAATTCC
TTGAAAAAAAACAGGGTGAGCATTTCACCAACAACTGGAGC
AAGAAGACTGTTCTGCGCATCAGGTCTTTGTAGGCGGCGGA
CGCCGCCTGGATGATTTTTGCCGGGAAACGCAACAAACTCA
GAGGCGGTTGAGTACGGCTACAGGGTCAATGCGGCTGAGAC
TTGAGGGAATCCACCCCGATCAAACGAGCCAGAAAAGCGCG
CAACTGGAGGACGATATGACCCTGGATCATATCGCTGAAAA
TTTTCTGCTCCCACATTATGCTTGCCTGTGATCAGCGACTG
CACCCAAGGCCCCAGTATAGCAATTCCGGACTGGCAGGTCG
ACCGGGATTTCTCGAACGCACCGATCACCCAAGCTTCAAGC
CCGCCGGCCACCTTGGTGAACTGGTCGAACTGGCAGGAATC
TCCCTCCGGTCTCCATGGTGCAGGAGTGGGCCGCGCATCCC
GGGAAAGAAACGGCGACCTGCAAACGGCGGATATCGAGTTT
ATATCGAGATAGAGCTTTTGCTTTTTCTCCCACACCTGGCT
GTGTTCAGCCACCTCTATGCCGGTCGTGTAAACTTTCCATC
AAATCCTCCCCTGGATGAAACCAGAGGCTTCCTTGCGAGGT
TCCGTCACCGAGGGGGAGGACAAGCCGGTCAAATACCCCAA
TATCCCATCGGCACCCTGGTCGCCTTCTCCGGCGAGGTCAA
AAAGCCTAATGATTAGGTTTCTTATGTTGCGATACACGTTT
GCGTTAAAATTCTCTTCCGTCTGAAAATCGGACAACTAAAA
CCCTCTCGTCGCTTTTTCTGCTGCGCGGCAAGATGACAAAG
CTTTTTCAACGGTTCCGGAGCTGCGCAACCGGGATAGGATG
AGTAATTTCAACAAAGGTTTCAAGCAGATGGGGGCGGCCAT
GAAAGTGCCGGGATCCGGGGCGTGGGTGACGCATTAGAGAA
TCTGGCACAGGACCAAAAACCCGATCGGTCAGGCGCACGAA
TCCAAAGTGAATAAGATTTTCAAAACATTTTTTTATTGACA
AAGCCAGAGATTTTTATTGACTCCAATAAAACAAAAAAGAT
TCGATACGGGCTTTCCGCAACCAGACCAAGGGGCGCTGCTG
GCGCAAAGGCCAGCTTGTTTCGCTGCGTAAAATAAAAGTTC
ACGACTGCCATCAGATACTGCGAAGTGTTTGTTTACGGCGA
AATCCGCCCGGTTAAAAGTTCTATCACCTATGCAATTGCTT
GCCATCCTGGCCCCGGTGAGCGTCTTGGCTGTTGCCATTGT
GTCTATTTCAGCGATGCCACCTTGATTTTCGCCCGCAACGC
TGCCGGCCGTCAGTGCGGTACATCTGCTGCTGTCGACGCTC
AGCGCCATTTCCGCCGGCCTCGCCGACCTGGTCGCGCCGGC
CTTCTATCGCATTGCCGGGGCTTTGCGCTACATGTACGGAT
CGGGGGAAACAACGCCGTAGCCTGTTTCATAAGCCCACTGC
TGATTTTAATCCGCGAGTTTCTAAAGGCTACGGGCAAAAAC
CTCCCTTTTCTGGTCGTATTCAAAGGCCTTGATAATATCTA
TATTATTCTGCTTAAAACGGCAGTTATTGTACCTCAAAAAA
CGCGCTACCAGGTCAGCCGTCGCGACCTCGAAGCGCGTGTT
TGGGAACATCGAATTGAAGACTTTCTAGAGTTCGATCTATG
GATTTTCCCGATGAGGAGAGCCCCAGACCACGCTGGCCGTT
CACAATTCCAAGAGGAAAGGCTGTATGCAACTAAAAACCAC
TTTCCGACGCTATTGCGCAGCACGATGTTGCGCGGGCACTG
CTGCCAATACCCGAATCGAACCCGGTGATGAAAGCGCAGCG
TCGCAGCTGAGCTGCAACATCGAGGCGCATCCATCAAGAAA
CTGAGAATATGGCAGATGATCAGGACCTCCAGGACCTCGTA
CTTTCCCGGCGACCAAGAACCCTTCTTCTCCAGGGAGTACG
CGCAGCCACTTCCACCAGCTCGATCAGCTCAAGCCATTGCT
TGTTGGCCCGGAAGGAGAGTCAGCATAAATATCAGACGCCG
TTTTTCGGGTTTTCTCGGACCTTTTCTCCGCGCTCTCCGCG
TCTCTTGTGGCTGGACGATTCTGGGCAGCCTTGACAAAAAC
TCTCTTCCCGGCTGATGGGGCGCCAGGATGAAGAATCGGGG
CCACCCGGGCTTTTTTATTTCAAAGTCCGGGCCCTTCGCGC
ACCGCAACCACCCGGACTATCCGCAAAGTGCGGTCCTGATA
CCTTTGAAATCCTTCCTGCTCCGCTGCCGACCGTATTTGAT
CTGCGAAAAAGGGTAAGGAGCCGGCCCAGTCAAAACAAACT
AGGATGCTGAAAAAGAACTGCGGGAATTCTGCCAGACTGAG
AACACGCTCGAGGCTAAAGTCATTGACGTTGATTTTCAAAG
CGCGCTCCGGCGGCCAGGGCCGGGGCGGCACCTCCGAGAAC
ACAGGTCCTGATGGAGACAGCTCTACCTTATCGGACAACGT
GCGAGAAGTCTCAACCCCGTCGATTTATTTCGACACAACCA
ACTTCGCGACCTCACCGAAACCCTTGACCGGAATCGGCGCA
AAAGTCTCCCAGCCGAAAGACTGGGAAATTGGCGAGACAAG
ACGAAGGCCTGAATCAGCTGCCGCGGCATGCGCTCCACCGA
GAAAGTCGCATCCACAGAGACAAAAACACGGCCGTCTCCAT
GATAGAACTCAATATCTTTTCATCGGAAGTGGTTACCAGAT
CAAAAGATTGAAAACGGAGACCCCCGCGCTAACCACGCCGA
TTTCATTCTCGATATAACATCGATGACAATCCCACTGTATT
GACTTGCCTTCTTTGATGTTCTGACCGGGTTGCCGAACAGG
AAAGTGCGGTCCTGATAGACCATGATGGAAACACACTGTAC
AAGAAGAAAGGAAAGATTGACGTGTTTAAAAAAAAAAGAAG
ACCATGGCGATCCACCAGCACGGCATCCGCGGCCTGCTCCC
CCGAAACCCTTGACCGGAATCGGCGCATGGCACATGAGGCG
CTACGGAATCGAGATCTATCCTGTCTCCATTGATGGCAGCG
TCTCCCAGCGCCTGCGCGAGCTGGCATTTCTCAATGCCGGC
TTTAGCTATCAAGGGTGTTTCGACCATAACATAAAATCATT
CCGGTAAGCTTCGATGTGGTCGATGAGATAGGCTACTGGGA
GCCAGCAGCTGCGGCACGTACCCGACAAACCAGGCGTCTTA
CATGCCTCCAAAATTGAGATCAACACTGTTCTGGCCCGGGG
TTTTTCAGCGTATCGAGTTACGGTCCCGATCGCAGCGGATC
GGCGGCCGCACCACCCGTTTCGACTTCTTTTCTTTCCGCAG
GGAAAGGATCTAAGCCTTTTCGCTTTATTCTTAATCACTCT
TAACCCGGAAAATTGAAGGGCGTTTATTTCGTTTGTCAAGA
ATAGTGGCTTGAGCCGTGTGCGGGGAAACTTGCACGCACGG
GGTGAGAAATCCTCCGGATTCGCTGGTGCAATTTTCGCCAT
AAAGCGGCCCATGCTCACAGCTACGAAATGAATACTTCCTT
TTGGCACCAGGGGCATTTGTCTTTGGCGCTTTTTCGTGGGC
CAGCGTGCCCTTATCAGCCTCCTCCACCAGACCGCGGTGAT
CGGCACCAGGCACCCCCCCTCGCTATGCTCGGCATTGGCCA
ACCGAATGGCGTTGGGAAAACAACATTTCTTGATGCTATAG
AAAAGATCATAATCTACAGTCTTCACCGCGGAGATCGCGGA
CGGCGTCGATGGAAGGATTGCGGACGGTCAGCAAAAGATTG
TGTGGTGGCCTGGGTGCAGGCGACCCAGCCGAAAGCCTGGG
CCCCCTGGGCGACGAAATCACCCGGGTGCTGGTGGAGAACG
ACTGAGAAAAAACAGGGAGGCCTCGGCAGAAATTTTGCCTG
GACTTCCGAGCCGTCCGGATCGGTGGCGTAGGCAAAAGTGG
CCAGGGCTGGCGCCCTTAAACGGTTTGCTGCTCCCGAGCGA
GGATTGCGCATGATGCTCGTCCTCATGCACCTCTTCCCAGC
TGTCTTTGCTGAACTTCATCCGGCAACAAAAAAATTGAAAG
GACAGCGGTTACGAAGCGATCCATCTGTACGCCATAGACAA
AGGCTCTTTAGGGGGAGGGTCCACAATGAAATTGTCAGGAA
CCATCCGCGCAAAGTTTAACCAGCAGGGTAGGGTAGACCTC
CGGCTTCCTCTGGGCACCATCATCCACAGCGACCCGGTACT
GCGATTCCGGCGGTGGTCGGCTACAATCACTTCATTGCCAG
CAGGACGGCCTGTCCAAAGTCCATGGCGCCTACATGATGGG
ATCAAGGCGAACCCAACTTTCATGGGCGTTAAATACTCTTC
TCGAGACGGCGCCCTTGAAGCCAGGGTCGTACTATTATGGA
AAAAGGATGCGGTTTCCTTTCCAGCAGCGAACCTCGTGGTT
AGGTCGATCCCGTACTGGCGCAGTTTGCGATCGAGGGTCTT
CCAACGGAAAGGAGTTTTATCATGTTTAAAATTGAAGAAGG
TCGATGACCGACCCCGTCGCCTATGACAGCAACCAGGACGG
ATTCGGCCATCCGGTTCAATCCCGCTGATATACCGTCGGCG
ATGGCGATCATGCAGTTGGGCGATGCCTTTAAGAATTTCTT
ATAAAACTTACTGCAGAGAACTCGAAAGTCCAATACATAGA
GGAGCAAGTCTGTTTTGAGGCAAATTCAGAACAGATGCAAA
ATCAGATAATGGAAACCCTTCATCGCGTTCCAATCATGGCT
CTTTTTATTGCTCCAGATCTCTTCAGGAAAGAGCCAGCTTT
TCCAAGCGGAACAACTGGAACAAGGTGTGGGAAAACCGTGC
TCCCGACCATCTCCCTTCCTCGGGGATGGAGGCGTTCGTTC
TCGGCGCAGCAAGTTAATCGCGTACTCCGTGGGGCGCTGGC
GAAAGCCGGACTCAACCGGGCGATTCTGCATAGCGCCTGGG
GGTCAGGCACCGATCGAGATCGAACTGTCCACCCGTTCCCT
AAAATCAACCAAAAAGGGAACTTAGAAAAAGCTTGGCGTAA
CCAAGGACTGCTGTCTTCTTCTTTGTGACGACCCCGAAGGA
AGTGGCTACAACCGGCTGGGCGACATTCTGGACGCTTTTGG
GCTTATGCAGAACTTGATAGCTTGTTAAGGAGTGGGGATTT
TGTATCCTGCCCGGAATGTACAAACCCGTTAATCGGTCAGG
TCCCTGTGATTTGAGTGTTACATCTTCTTGTGTCCCGCGCC
CCATCGCCCGGCAAATCAACCGAATGGGTCGTGGTTACAGC
AGCCGCGACAAGGTACTGTGCTACCCACGCTTTACCCTCTT
TCAATCCGCCATCGGGGAGACGGTACAGCAAATCACCAACC
ACACCAGGTTCTGGTAAAGGCGCTGATCTTCGAATAAAGAT
GGCGCCAAAGTGAAAAAGAGCTTCGATGCCGACAAGCACAC
CAACTGGGACAATTATCTTTCTTCAACGATAGACAGCACAG
CCGGCCTCGGCCCTGCTGGGCGCCGCTTTTCTCATGATCGG
GCCCGGGCTCTCACAAACGCCTCATCCAAAATATTGCCGCA
GGGACATGGCAGATGCGTGTCGAAGCCGCACGTAACGAGGT
GCACTCTCTTCTTGCTGCGGCTCTTGGTTCCGTTGGAGTTT
ATTCTCAATAATGGGAGGAGCCTATGAAATGGTTTAACAGA
ATAGGCGCTGTCGGCCTCACCGTCGAACAGGCAGTCATCAA
TTTTCAACAATCGTTCGTCCCATGATGACTTTTTTCGAGGC
GCCTTGGCAGGAGATAATGTCTCTGCCGAGGCTTTTTCTTT
ACCGGCGCATAAGAACAAAGCTTGAAGGGATGTCATTCCAG
GACTCCCAATCGGGAGTTATCGGTGGCGAAGACGGGGTAAG
GATGTGGGGGACTATGGCTTCGAACTGCTGCGCACTGTTCA
GAGATTTTCATCCTGCAAAACATTGCCGCCACCCTGACCTT
TCGTCTCCTTCGTCCATCAACTTCTTGGTCTCGATACGACA
GGCGATCGTGGCGTGGGAGGCCCTCTTCAACCCCTCTTCTT
TTGTTGCCATCGATATGTGGCGACCCTACAAAGATGCAGTC
CCCTGATGACCGGGGAGGGGCTCCTCTCCTCCCCTCCTGCC
CGCAAAACGGCGATTTTGTGCCCGCAACCGATCTGTGCGAC
CAGCGGTGATTCGCCGCTACCCGTTCACCATTATTCTCAAA
ATATCAGCTGGGATGAATATCGCGAAGCTCAAAAGTTTTGG
ATGCGCACGGTCTGGAAGTTCTTGAATGGAATTAAGGTGGA
TGGAGGGCCCCACCGGCGAGCTGGCGGACAACCTGAACCAG
GCGAGATCAGCACCGAGGATCTGCTGGTGGCGCAAATGACC
AGGAAAAAACTCATCATCTTCCATTTGTTTGCGAAGTGAAA
TGTTTCATGCCGTAACCTTTCCCTGCCGTGCCATCTGCTGC
AATGGCAAGCCTGTCGGTGTCGAGTACGAGCACCACAAAAA
ACTGTCGAGGTTCCTGAAATCCTTGTTTCCTTGGGGTGATA
GGCCACAACTCTTGCGGCAACCGCATTTCTGGGCACTCATG
CTCGGTAGGCTCACTCAATACGTCACTGGATCTCTGCACGG
TCGCAAGACGACTGGAGAAGCAATGCCGGAGAGGGAGACTG
GGTTCCCAAAAAACATGTCGCCGATTTTCTGAAACAACTCA
CAGAAATAGCGTTGAAAAAGCTCCGATTTCAGCCTTTTTCA
GGCAGCAAGGCCAATCGCTGCCGAGCTGTTGGTCTGTGCGA
CACTACGATGCCGGCGGCGGCTGGATCTCGAAAAACGATCT
AGGATTATGAGCGTCTCCGGCATCTTTTCCTGGCTGTCATA
CGGCCAGATCAATCACCGATCTGGCCCAACTCCTGGGCATC
GCGTGCCGCTGCTGTCGCTGCATTCCATGCTCTTCGTCTGG
TACGCCTGGGTCTACACCCGCTATTGCTCAAAAAGCTTTTG
GCCTTGTCATGTTTGTTATACAGTGCTAATCTTGTGACAGG
CTCCGGGTTTTCACCCACGCCACTCCTGCGCGGAACCCGAA
GTGGATGCCAGTTTGATGTGCTTCCCTCGGGAATCCAGGGA
CGACGAAAGCAGCAGGATTGCTTACGTCAAAGTATTTGTTC
GAGAAGACTACTCGTATTTTCTGTGGCGCTGGAATGACTGC
CGGTACGCGGACGATTTTATCGTAACAGGGGAAGATAAGAC
CTCTTGGCAGGTGGCAGGCACGTTTCCAGGAAAAAACAGAA
TTCGCTGCTCTCCATCTTCGCACTGGTGCTTGTTCTGCGCC
TGCAATGGATTGAAAAATCGCTTAGCATCATGAGCGATGCG
ACTTCTTCAGAGAAATGTATCCTGTCAAAGATCGAATAGTG
TCCGACATCGAAAATGTGGGCTGGAGCGTCATCGGTGTATT
CGCTTTGCCAAAAAAGTCTACCTCATTCACCGCCGCGACGC
GACCCTCAAAAACGTGATTTCCAGGATAAGGTCCTGGGAGA
GTCACCCCCGACAGCAAGGACCTGATCACTATGTTCGTAAC
TTGCGCTGTCGATCCAGATGCGGCCGCCGTGGGAGGCAACA
CAAGGGAAGCTTTGACGATGCAGAGTTTGGCTTGAAAATTT
ACCCTCCTGGCTGTTGAGATCATCGTTAGACACAAACCCCC
TGGGAAATCGGTTTGGCCTGCAACGGCAGGGGCGGCTCCGA
CACCCGCTATTTTTCTGGTGCGCCCCGAGTCCATGGACTTT
TCTCTTGGCTTCTGTCAAGGCGACCATGTGTCGTTCGATGG
TGTGACCCTGGGTCACCAGGCGACCTCCAACCCGCAGTTGA
GCCAGTGCCTCCTGCGAAGTCTCCAGGCCGGCAATCCTCTC
CTTGGTTCCGTTGGAGTTTTCTGGCTTTTCCATCCTCAATA
ACTTGAAGTCAGCGCCGACACCAGGTTCTGGTAAAGGCGCT
AAGCGACAGCTCCCGGTGGACATGCCCGCAGACTGAACAGG
CCGGCACAAATCTCAATCAGCAGATGGTCGCCGACGGCTAC
AAGACGCTGAATGCGGTCGCCATCTCCATGGGGGTCACCGG
TCAAAAACTGGCGCTCGGGGCTATACCGAGACAATCGAGAT
TTGATCAATGCGCCGAATTGCTTTTTCAAGAGTCAGATCCT
CACAATCCACTCACCCTTGGCCAATCAAGGACATGTGGGCC
TGTGAGGCCAGAGATTGAACCGAAACCCGCTCCTAGCAGAA
AGCGCCGAGCTGAGTTTTTGCGAATGCAGGCACAGATGACG
CCGACAACCGTCGCTATGTCCGCTATATGGATGTCTGCTTG
GGTGTTCCCTTTTTAAGGTGCCGGGCTACCCCGGCGGTTCT
GGGGTGAATGCGTTCTTCGGCGTAAATCGCTTTGCGTGCAT
ACCGGCAAAAACGTCATCTACGACATTGTGTATAAGTACGA
CGTGCCCGGGGGCGGTTGTTCGTATGCGCGGCCTGCGGTTT
CATTGATCGGGAAAAAGTGGCTTCAGTCAACGCCGAAGTTC
AGCAAGCTTTATTCAAAAGGCATCAGTCTAAGCCATGCCCA
CCCTTCCCAGGCCGTGGTGGCACTTTTAAGGTGCTCCATGG
AAGCCCGAAAAGGGGTTGATCCAGGTCGAAACAGACGGCAT
ACTTCGCCCTCGATATCACGCGACCCGACTCCGACCGGGTT
CTGGTCGTGGGCGATGTTGCCGGTCATTACATTGAAGGTGG
CAATAGCAATGTTTATTGGACAAAAATTCACCTTCCTGACC
GTGCTGGTGGCGTTGTCGGGCTGCCTGCGCGGCATTCAGTC
CATCGGAAGCCAGGTCCTTGCCAAAGCCTGTACGCAGCTTT
TTAACATTAAGGACACAGATCGAACAAACTATATTAAAAAA
ACCTCGCGGGGTCGCAGCTTCCATGTCAAGGGATGGCGAAC
CTGAAGAACTACACCCCGTACAGCCTGGCTTTCAAGCTGGC
GAATCATGATCGATAGAAGTCAGTGTAAGCGAGGGCATTTG
AAGCAAAACACGCCCCAGGGCTACGGGCTAAGGCTTCCTTC
GTTTCTGGCCCGCTTGGGTGCAGCAGTCATTACCGAAGAGG
ATCTTGCGGCCAGTCTGCTTCTGATCGTCACATTGGTTGTT
CTGCGGAAGGGTTCCAGCACCTCGGAAACCAACTGGCGCAA
TTGCCTTCCGCGTCGCGCAGCACCGAGGCGCTCACCGAGAT
AAGGACCAAGAAGGAAAAAGCTACAAGTGCCCTCCGAGCTA
CGCAACAGGACAGGCATGGACAGGGCTTGATTTAGGAGACG
GTATCAGTGTTCCCGATGTCCCTGAAGGTGCGGACAAAGAG
CTCCGCCGGTTCCGGCAAGACCAACTCCATCGCCTGGTCGG
ATCAAAACCTTGAGAAGTGACTGATGAAACCTTGAAAATGT
TCGATACGATCTCGCTGTTTCGGGCATCCAGTAGTATCTCG
GAAAGTGTCGATAAGGATTCCGGATCACAGGCAACCAGCAC
CCAAGCTCAAATGGGAGGGGCAGACCCCTTTGACCATCAAG
CACGAGCTTGCGTGAAATGACCAGGTAATAGATCAGCCACA
GAGCACTTAGGCAGCCACGGCTGGCTGTATGCGCCCGGGGA
CAAAAAGCCTGACCCGAAAGCTTGGTGTCCACCTGTTTTTG
TCAGGGATGATCTGGCGAATCTGCCCTGCACCTTTATTGCG
TATTTTCAGACCGAAAAAGGCCGCACCTCGGAAAAAAAGGT
TCTACGATGAAAAAAGAGGTCCCTTAAGAGTTGATGCAGAG
ACGATGCGTCCGACAAGGATCAGGGAGATGACGGCGATGCC
CTGCCAGATACCGGCTCAACCGGCATCGCGCTCGATCTTGA
CACTTCCCCGACGCTCCCGACAAAATAGGCCCGATGCCAGA
AAGAGTTAGCAAATATCAAGCCTTTCGCCCGGCATATTGCC
ACGGTGGCAGTGGGTGAAAGCGAGCCTGTTGTAAGCAAGGT
TCAAACTCGAAGTACAGGCCCAGGATAGCGGGTCCATTACC
GGGATGTCTGAAAAGAGAATCAATCAGATTGACCAAATAAA
GGCAGGCATCCCTCTTCAAACTCCCCGAAGCGGTGCGCCAA
TCGCCGCTACTGGAAAAGTGCACAACGATGGAAATAACCGG
CCAAGGAGCGCCTCATCGCGCGTTTCCAGTTTTCCGACATG
CACTAAATAAATATATTATGCGCATTATGTTTAAAGATCCT
ATGAGCATTAAGGAAGATATCGGCTTCTGCTGGCAAACCAA
CGCTTCTTGTTCAAATAAATCCTGCGAAGACAAAGACTCCA
TCACCCACACAAGTTATTCACACGAGGGGAAAGTTACTCAA
CCCACGGTCGAAATAGAGGTCCTTGACCAGGATCGCTATGG
AGAACCTTCAACCCCAAAGGCTATTGCAGTTGTGGGACGGA
GCCTCGGCAACGCCCCGTGTCGGGGTACGAATTTATCCAGG
TGGTGTGCCCCATCCCTTGGCGGAGTCATGCTGAGAAGCTC
ATCAACAGTGAATGGACGGTCAATTATGCGTTCCTTTGCCT
CCATGAGCCCGGATACCAGACCCACACCAGCGTCGCACCGC
GGATGCCGATAACAAAAATCCTGCAATTTCTGGAAAAACAC
CACTGCATTCGCAGATGGATCTGTTTGCAACACAATAAAGT
GTTGGGCCGAATGGAAATTGCTGGTCAAGAAATTCCGCCTT
TTCCCCCAGCTTGCACTCTACGCAGACCGAATAGGTCGGCA
CGAAGTCAGCGCAACTGGATCCGTGGATCCATCCGGTTACG
TAAGCCTTTCTCAAATAAAACGTAAGGAGTATTTATGCCTG
AAGTAGATTTCCCCAGATATCAACTCAGCCGAAGCTTTCGG
AGATAGTCGACAAAAAAGGGCCGCACCATTGACATTGACAA
CGAGACTGGATTGTTTGTTTCAGGGGGACCCGCCATGCAAG
GAAAAGATGGTTCTTGTTGTCCTCGCCGCCCTGATTGGGGC
CACGCCTTTGACCGACAGCACTTCAGCCTAGTCGAGCAGTT
GGGTGCCGACGCTGTGGACCCGAAGCTATTATTGCGAAACG
CTTCTGCAACATTGCTCCTGCAGCTTATCCAGGCACCTACT
ATATAGGCATGGAGCCATTTCAAAAAATTGGAACCCAGTTG
TAGGTTACGACTCTTTCAGGCATCGCTATCAGCAGAGAGTG
CTGTGACCTTGTGGAGAAGGCTTTTCAGGAAACCTTCGGGG
GCGGCGTTAAAATAGAAATCCTTGACGAGATGATCAACCTG
TTTTGTCCATCTGCTGCCGGCCAGCGAATCTCACCACCATC
CCTCTGTCTTGAAAAGCTGCCAAAGATTCAGGCCATGCTCG
AGGGGGCGTCGTCGCGGATACTGCGCGCCGAGTTTTCCCTT
CTATGCCGATCTGCCTGAATCTGAACCCAGTCAAGATTTTT
AACAGCACATCAACCGAAGGCCGGTGACGAGACACCAGGGG
GCCCGGGCTGGCTGTCGACCCATATTTTTCCGCCGTGAGCG
CATCAGCCGGGAGTTTTCTACCATCAACACAGAGCGGTTGA
AGGTAGAAAACCACCCAAGCCAAGAAATTTGGATATTTGCT
GTTGGGGAAAGCGCAGAGGTCCTCGATTGTCTTAAGAAAGT
ACATTGAGGCCAGAACTGCGCGTGAGGCCATCGAATTTGCA
AGTTCCGGCACCTGGAGTATCGAGGAAGGACGATTAAACTT
GCTCCGGCCGTCTACCTTGACCCGATGCGATACAAAAAGTA
CGGCGGAGCCTACACTTTAACCATAAAGGTCCGATCTCATC
ATCTTTCACCACCATACCGTCCCACATAAACAAAGTCAATA
CACCCTTCTGACCGGTATGACGGTCGCAAGTACCGAAGACA
AACTCCTGGAAGCAAAATTTCCCCTGGGCTATTGATGGCGT
GTGCCGCGCAGGATTCTTCTCCCAAGGCTCTATATGAGCAA
GCAGCTTTATCCGCTGGATTCTATTTGTATGATCGTAGGAT
TTACTTAAATTACAAATAGTCAAGACAATTTCTTTTGCATA
GGCCCTCTGGAAATATGGGGCCACATTTATCTTGGATGGGT
TGTGATCAAAAGTGGTGGTGCGATTCTCGGCATCGGTGACC
TTTCCCACCGACGTTGGAGGCGTGGGATATGCGGACAAAAC
TCTACGGCACCGGCGTTGATCTGAACACCTCCGCCTGGCAC
GCGTTGGCGTTGAGTTTGTGCGGATTGAGACGGAACATAAA
GCGATACCATCGTCGGGATGCGAATCGGAAACGCCACTGTG
AAATCCCCAAAAGAGATGCCCCCTCCCAATCGAGGCGATGC
AACCTGGTGCAACCCTGCGGCAATGGCCAGAAGGGTTTTTC
AATCAGTAAGTGGAGATTTTCGTTCTCAAGCCCCCTGGCGC
TGCAACAAAACTTGTAGATACAGCACTTCCTTTTCCAACAC
GAAAAGGGCCTTTTTACTGTCGAATTTAAAGAAAAACGGAA
TCGAACAGAAGGTCAAAAACCTCTCGGCCTATCGGTAAGAA
AGCCGCGCCACCACCCTATTCCCAAAATGCCTTGTCATGTT
CTTGACTCCACGGGCTTTTTCTACGAACCGAAAAGATACCC
TTGCCCCTGGCAAAGCCGGTCCAGGAGATGGTCATGCCGCT
CCGTTCGATCACGTCCTGAACCGCCTGGGAACCCAGATTCT
TATTGACGTTGCCTTTTTTACCGATTGCGCCACCTCCCATG
AATAGACCGTCAAGCCTTGGCTGAAGAAATCAATATGCTCT
TTTGCCGACGTCGATGTGTTCGACATCGAACTTGCCACCAC
CCGAGAGCGTCCCGTTTGATCGTGAGGGTTTTAATACGCCC
GGAGCCTCGAACTCAGGGTTCTTTCCACTCCCGGACATACC
AATCGAAGTCGGAATGTATGCTGATTTTTTCCTTGTTTATA
CCTCCCTGGTCAGCACCCGGCCCTTGCCCGCCCAGGCCCGG
AAATCAAGGCATGGCAAAGGCACTAAAAAACATTGTAATCC
CGCGCGTCAGAAGCTTATCACGACCACGGGAATAATCGGTT
AGTTGCGACCCCATGCTGAACATTTACGAGTTGCGCAAGGT
TCCTGTCGTTTTCTTTTGAACATTTTAGAAATTTTCGACAA
TGTCGTTTTAGGGGAGATGACCTTGTTTCGCTGAATTTTCG
CCCTCCCAATCGAGGCGATGCAGCACTCCCCCAAAAAAACT
TAAAAATCATACTCCGGCACCTGTTTACAGTTCCCTCTCAG
CTCCATCCTTGCAAATAAGACCCGAGGAACGCGGACGCTTG
ACTACGGGTGCGAAGGCTTCCCCGAAGGCGTCAATTGCATG
AGGTCTCCAATGGAGAAGGTCGATGGAGATTCCAACTATAC
GGGGCGCCAGGATGAAGAATCGGGGGGCAGCCCGCCTTGAG
CGTGGCAACGCTAAAGATAACCGCGCTGGCGTAGCCGTTCC
TGGAGAGCCCGAGACCGGTGCCGGATACTGCGATATTGGAG
CGTTGGTATCGCCAAGGATACAAGGTTGCCGCAAGCTTGAT
TTCCAGCCCCCGAAAGAGGGCTGGAAGCCAGCTCTATCGCC
CACCCCTTCATCGGTACGCGCTGCACGCGCATCGTCATCCA
AACAAAGGAGGTTGTTGATGCAAAACATTGAAAAGATGAAT
CACCGTGCTCGGCAAGGCGTCGTCCTTCAGCACGATCATGT
CTGGAAGAAAAAAACAGGTGCCGGCGTATGTAAAAATCATA
TTCGCCATGGCCAACCCCGACCCGGAAATCACCCCGCCGGC
CTTGCAGAACCTGTCGATGGCGACTACTTCCCTGACCTCGT
TTAACAGCCACCTTCATTTTCTCATATCCGTCTTGTTGCCA
TCGATGAAATACATATCATTCGCAAGCCTCGCTGCGTCATT
CATCAAGATGCTTGAGATGGCGATTAAGGCTACCAATATTC
AAGATCGAGGTTACTGAAGCCAAGGTGATCAAAAGTGCCTT
CTTTGTTCGTGATTGCTTGGCGCAAAGTCCTGCCATGGCCG
CCATCATCGATGATCCGCGTCTGCAGATCGAAGAGTTGATG
CCCAAATCCGGGAAGCTATGCGCTCTGGCGGGGAGATTTTC
GGCAAAAGGATCCAAAGTTTCCTTTGAATAAGGCGGAAAAA
ATCCGCGGCCCGGTCCGTTCCCATACTGGTGCAGAAGCAGT
ATCAGGGCGATCCCGGTGGTCTTACTCCCCGGATCGAGTTT
ACGGCATGTCTCGCCCGCCCCTTTTCAGTGACAACGTTCGC
TATTGTCGCTACACTGGAGTCCAACTTGGACTCGATATCTT
AGCGATTTTTCCTTCAGGTACACTTTGGCAAAGCCGGGGTC
GCCAATCTCCTCGATTACTTCAGAAACCTGCCGGACAAGGG
TAGGGCTCAATCTCAAAAAGCTTGTCGGGCACGAAACCAAA
GTGAAAAAAGAGGGGTTTTTCTGCTTCGGGCCGAAAGGTTC
GGACCTCGATGAGGACGGCTCCCCCGATCTGCTGGTTGGCT
GATTGCAATTTTGGCGATAACCGACAACCTTCCTGATGTTG
CGTCGCGAGAAAAAGGCCATCTGGGTGGAGCTGCCGAACTC
GGAGCCTCCCTTTTTGATGTCCTCTATCTCAACATGGGACG
ACCAAGGAGCCCCGGACGATCAATATATTGAGACAACCAAA
TCTCGCACAAATGGATGGAGCAGGATGGTATCGCTGGATGG
TTTCCACGGTGATACGAGAACCGGGCAGGTTTGGGTTCGAG
CCTCGCACAGACTACCTTCTCTCACTGGATGCCGCCAAACA
ACTACGTTGATCTTTCCCAGCTGCCGGTCGCTAACCCCCAT
CAAGGCGGCCTCTCTATTGCCTCAGTGGAAAAAGGAGCATC
ATAAAAACTGGGCAGATTGGCTAAGAGGCGTAAGGACTCTC
TAATTAATCGCATAGCCGACCCCGATATCCTCAAGAATCTA
GAACACAGCGGCGGTGGCTTCCAGATTCTGGCGCGGGATTC
TCTATGTTATATGAATAAAGCGAGATCGTAGAATGGGTTTT
ACAGACGTAAGGGGTTAAGTCGGTGTGGTTGCCGACAAACC
TTATGGATAATATGGAGGAGCGTCACGAGGAATGGACACAG
TCGTTTTCAACCTCAAGGATCTTCTGGAGTAGAACCTTATA
GGGCAAATTTCAAAAGGTTACTATCTATCTCATACCAGCAG
TCCGACGACGACGGAAACTCCTTCTTCGTTGAAAAGGGCGC
AACCAGATATGGGATTTAATCCCGATGATGATATTCCCTTT
CAACATCTTTGTAGATGAAGCGGCAGAGATCATCAACAAGC
CATGATCTCGGCGGCGGTGACGGGGAAGATTGATGTGAGAG
TAAGGGTGCGCACTCCCATGCACTGGCTGTTTTCATCCAGA
AGAGCAGGTCTTTGCGTGAGCGCATTCGCTGTTTTGCTGCT
GTTACGCTTCGCACGATCATCGAGCGCCCTTACCAGGAGGT
GCCCGGATGGGGCAAGGGTTCTAGGCAGTTTTACCGACTGG
AGGGTCGCCAGACCGGCAAGCAGCGGCACCAGCAGCGTACT
ATCGGCACAATCAGGCCGGACTCCTCGGCGATGGCAATAAA
GAAGGCAACGACGTGTTGGACCTTAAATATCTGCTGCAAAA
AGCCCGCGATACAGCATGCCCGAGCTTTTGGCTTCCTTGAC
GGAAATTTCCTGAGAAGCATCCATCCTTTTCTAAGGGTGGG
GACCCTGCGCCGGCTCTCTGCTTTAAGGTTGCGGAAAAACA
AAAAGTTTTGGGATAACTGGCGCTGCCGAGACTGCAATCCT
TTCGGCCTGCGCATCGAAACCGGCGAAGTGGAAGGGCTCGA
CCCTCACTGTCCAGGGCGGACTAACTGCTCTGGCAATTACC
TCTACCCCTGGCTGGAGCGACACATTCTGAATCTCGGCTCC
CCCGAAAGATTCTTGCGGCCCAGACCGGCACCGATCTGCCC
TGTTGTGCGATTTTTGAGGGCAATATGATACGCGCACGATT
GTCGAGGAGGATGTTGTTATCGATTACGACGACGCTGATCC
CTCTCAAAACCATTGAAAAGCACCAAAAGGGTTTCTTCCCG
GGCATGAACTCTTTCTCCTGCAGCAGTCGCAGCAGCTTGGC
GCGCTCTCAAGCAATCCGTACTGCTTGATGCAATGGGAGCC
CGCATGAGTCGACCCATAATCGTTTGCAGCAAAACCCTCAA
ACGAAGCACTCGGCAGCGCCCATGATTTCGAAACAAGACGG
AGCCGCGCCCCGGCGGCCGCCTTGACCGTGTCGCAGATGCG
CCTCTTCTTCCTGCTTGCGTCCGAGTTCCTTCTGCGCGCGT
TACTTTCAAAAAATTATGATCACAGGTCGGGGGCAAACGTC
GAGATCCGGAGTGGTGCGTGCTATATTCGCCAAAGCGCGTT
ACCTGGGAGGTCAGCGAGGACGGAGGTAAGACTTGGAAACC
GTCGAAACTCTGCAGCGTGTCTTCGGGAAGGAGGTGACAAA
TTCGGAAAACATGAATAAAGCGAAAGTTCGCATCAACGTAC
CCAAAAAGATAAAAATATTGCCTTCGCCGGAGGGGGTAAAG
CCTCCCGCCAAAGACAAAAACTTCTCGGCCAAGACGGGGGA
CTCCAGCCCTTGGGAGAGGTCTTTAACGAAAACAATTTTTG
TCGAGCCGCCGGTGGAACACCCCGGCTGCCTGTGCGGCGAA
CTTTTCGTTGTACATGGCATCCGATCCGTGGCAGCTCAGGC
GACCTCGATAGATTTTTTATCCCACACCTTGCCGCTGCCGT
TGGAAATCAGTCCGAGTAGGCCTCCGTGACACGATTGAGGA
AAAGCCCCGTCACTTCAGGGCCGGGAGGATGTCAACAGAAA
CCTCCTCGCAAACCTTAAAGCAGGCGGTGGCCCCGGAGATC
ATTTTCTCAACGATGAGAAGCTGCCAGATACCGGCTCAACC
CAAGCTTACTTGATGCAAAACTTATTTTCTGCTCCCACATT
GAATCGCTCAACAGATTGATCCGCATCATAAACCGACTTGG
CCCAGATGAATTTTGGAGGGCTCTTTGACCGTGGCATCGTG
CGCGCAGCAGCCTTTTTCATCCCTTTCATTTCATCAGGACA
TTCAAAAAAATGGAGGGCTACAACCTCAATGGCGCGCCGCT
TATTGACCTTGTCGGGGAAGCGAATCTGGATGCCGGACAAA
ACGCTCATAAAAAGGATGTTCTTTATGCGGTGTTCAGCGCA
CCTTCGTCTTGCAACGCCTGCTGGAGGCGCGGATGAATCCC
ATTCAGGATCCCAATGTTTCCATCGATGGAGTTTTGAAGAT
CGCTACACACTTTTAGATTGCTGTAGCCAATATCGATTCCT
TTTGATCTCAACCAGGACCTCGATGAGGACGGCTCCCCCGA
TCAAGGCTGTTGTAGTAGAGCGAAAGGCTTGTTGCAAGAGG
ACACTACTTTGTTGAGTTGGCCGTGCGCGCACTGCGCCCCG
CGGGAAGGTGCTAATACATGCCGCAAAGGGAGTAACAAGGG
TTGCGGAATCAATGGAGGAGCTAAAACTTTGGACCAAAATG
TGATTTCGGAACGGGTTATTCCTCCTTGACATATCTGAAAG
GTCAATCATCAGGGCGATGCCTGTGTTAATGCTGTGGCCGG
ACACTGGTGGCCGTATGCACCTTCTTGCCGTTGATGACAAA
GACCTGGCCTACGCCGGCGACAGCGAAGGAATTCTGTGGAA
TTGACCAGGAACGCGAACACCTCACCGATACCACCTCCAAG
ACCCCTCGTTGCCTTGGTATCGATGAAATACATATCATTCG
CAGGTCCTTTTGCGCTGGATCGGCTGCCAACGGTTCATTTA
TCTTCTTCCTCAATGGCATCCCAGTCAGCACCGCCGAACTC
GCCGGTTGTCCTGGCCCTTGCTGAGAAAAACCACCAACTGC
TCTGCGGGCAGGCCAGTACGCACAGTCCGCAGCCTTCACAG
AGAAATACTTGGTGGTTGATCCATCCCAGCAGGGTGTGGAG
TCTTGACCTTATTTAGGGGGCTGACAATATTTTTTTCTGTT
ATCTTTTCCTGGCTGTCATCCTGACTCTGTTGTTTTTTACC
CCAAAGCAGTTCCCGCGCTTCAAGAAGAAAGGTGTTCATAA
GCAGCTGCTCCGGCACCGGACGCGATGCCACGGATTGTCCC
TACTTTTTTCGCTCAAAGAGCGCTACGGAATCGAGATCTAT
TACAGCACTTCCTTTTCCAACACAACCACAACAATCTGAAC
TCGCTTGAATAATGAATCGTCGAAGCGATCAGTTCCTTGCC
CTCTTATCCGGGGAGTTATTCGACCTCGCAGAACAAATGCG
ATTTTGGTTTCAATCAAGAGCTGCCGGTGACGCAGACCAAC
GACGAGCGAGACGACGAAGCCAAGCTGGTTCGACATGAGAC
CCTGGCGCGTGCGCTTATGGCTGGGTTTATGGATGGGTTCA
CGGATCGGGGCGTGGTTTCTCCTCGATGAGGTAGACCAGAT
GCCGGAATCTACCAGGTACGCGCCGAGGTGGAGAACTCAAA
GTATCCTCGCCTTTTTACGTCTTCGCGGGTCATACTAAAGC
GAGAATGTCGACGAACTGGGCAAAACCCAGATCTGAGGCCT
AAAACGAAAACCTCAATAAACGCATCGAAAAACAGCAGGAA
ATTTGTCGTTTCAGGCGTTTCACCAGAAACATCAGGGTCGT
GATCCGGTATAGGCACCGCGCTTGGCGCCAAAGATCTCGGC
CCGGAGCACACGGCAGGCGGCCATCGCCGTTACGACTTGGC
GTTGGGGATGGCGTATGAGGCCAAAGAAGCATTTTTTGAGT
TCGGCCACCATCCAGAATGTCGAAGAGATGCCCAAGGCTCT
TCGAAGTCGAGCATGTGGTTCCGAGAAGTCGGGGCGGCTCC
GGGAAGAAAAAGGGTTGGAGCCAGAAAGCATTCCTGCCCCT
ACCATATCCTGGAAGGTGTACCGCCCCTCGACCTCGCGCTT
GAAATGATTGACATATCCAACAAAAGGGGGACACTCCTATG
CATGGCGAATCCATTTGGTTCGATGACAGATGGACCAGGGA
TTCTTGGCATCAAAGGTGTGCCCTATGTGGTCTCGCACGAC
CACGTCATTCGGGAACTGGTCGACCACTTCTGCCCTTCCCT
GGTAGCTGGCCTGACTAAATCAACCAGCCTTTAAGTTTTTA
CCCAGTCATACCTTATGGAGCAGTTCACATTCCCTACTCTC
AGGACAGGTGCTGGCGGGCTCAGCCTGTCCACGCTTCCCCG
CTCCACCATGGCTTCGCGAGCTGCGGTATAAACCACATCCC
AATCGCGGCTCAAACAATTGCTTGGCGACAAGTGCCGTGAG
TCTGTATCTGCAAAAATATGCGCTCGATAAATCCCAAGTGT
AACCCGGTCAACCCCCAGGGCGGACACCGCAGCGCCTACCT
GACCAATGATATAATGATGTCCATGGCACGTCAAGCGTTCA
TCGTCGCTGCCGGTTTCGTGCAAAGGTTTGTAGTCGCGGTT
CAGTGCCAGATCAGTTCGAACGGGCAAATTTCAAAAGGTTA
CCTTGATGAACTGGCCGCATCGATTGCCGCCAAGGGCATCA
TCGCCAAGGCCTATGATTTTCTTATCACCCAATTCGAAAAT
CGCAAGGAAGCGGTTGATTTCGTCAACAGTCTCATTCGCGA
AGCGACAAGACCAAGGGGCCCTATACCAGCCTGCCAGTCGA
CGCAAAAAGAAAAACTGTTGCGTGTGCGCCCTCTGCGGGTT
GAGGTTTTGACCGTATCCATCACGGTTGCGCCCATCGTCTC
CTGAAAATGGCCGGGAAAATCTTTAAATAGGGCAGAAAATA
CCTTTACATTTTGATTCAACCGATTTTACGTTAACGGCACT
GCAGCTGCGGCGGTTACTGACCCCAGGAAAAGCGTGACGAT
TCAACGGCAAAAACCTGCGGCGACTCACTCCCGCCCGCACA
TAGTACAGCCCAATGCGCTGCTGCCTGGTCTCTTTGTCGAA
AACGATACCGCCTGAGCACACTTTCACTCGTCTTTGAAAGC
TTGATGTGGCCCGATCATTGCCTGCGATGTATCAAACCGAG
TCTTTGATGACCTTGTGGCGCGGTGCTCAGTCTCTCAGGCA
TCGCCGGCTGAAAGCTCTGTCCCTCGTCGGGACAACCTTCA
AGGACGAGGATTTCGTCGAGCGGCTCTTCATCGCCTCGACA
GTTCCCGCCTGGGGAAAAAACTTTTCTCCGGGAGGGATCAG
AACATTCTCCGGGGTGTGAACATTTTCAGAAAATATTTTTG
CAAAAGTATATTGCGGAAAACCTGCCCAAAACGGTTGTCAG
AATCATCCAGTCGGTCAAAGCGACAATCGAAAACGGAGAAA
GCTCGGCGAGCATATCGCCGCGTAAGCCCGGGGTTCCCAAG
TCTTTTCGTTACAGTCCCGGCACGCCAGCGTCAGATTGCTC
GCCTGACCTCCTGAGGATGTCCGACGCTGCCCTCGACAAAG
TCCGAGAATGCCTAGGGTGTCACTCAGGTAGCTGACCTGAC
CGATTTTACCCGTCATGATTCTGGTGGGCTGAACATCCGGA
CAGCCTGATTCGAGTCTGCGCGATACCGAGAACGTGCCTCT
TGACCCTTACGCCTTTCTGACTTCCCGGGACGGCAAAACAG
CAAAAATAGCCAGATCAAAGCCCACCTGCTTAAGAAGTCGG
CAAGGGCAAGCTGATGGAGTCGGAAGTCCTGGCCCAGCAAG
CTCCAATCTGCGGATACCATCTTTTCACAAATATTTTCAAG
ACAGACTTTGCAGGTTTAAGCAAGGCCAGATCAGCGTTAAA
ACGTGGTTTTTCGACTCACTCTTGATCCGTCGAGATAAAGG
CACCCAATTCGAAAATGTTCCTTTCTACCTACTCACGCAGG
GCGCCTCTCCGTTGGGATTTCAAGATTTTTCCGGCGGCAGA
ACAAAACCAGCCCTGCCGTTCAGAACAACGATGATTATGCG
CTCGCTCTGGGCCTTAATGTCGCTTCTCATTCTAAGGACAT
AAAATACAAAACATTGGACTCAGTGAACCAGTATTCCTCAA
CCCAGAGCCTTTTCCTTGGTCCTGATCAAGAGCGATTAGGA
ATCCAGCGCCTCGATGAGAACAAGTGGACTGATCTCGAGAT
ACAAATCTCGAACGTGAAATCTCAAAAAAATACCGAGCAAA
CTTGAAAAATACGATCTATCCGGGCACTTCCTGCCGCAAAA
ACATCTGCTCATCCCCAAAACAAAGTCCCGGCGTCTCGATG
AATACAGGCGAACAGGGTGTCTATTTTGATAGGCACAATGA
GCCATTCTTTGCAAGACGGGCCGGCTGCGCCACCCCCAAGC
AGCCCAAACCGGAGCCCAAACCGGAGCCCAAACCGGAACCG
TTTGCCGCCAACGACCCGGGCGGCAAGCTTTTTCTCAATAT
TTTTCGACAAATTCTATATGCCAATGCTCAGGCGTTATGCA
ATGGAATTAAGGTTGTTAGTCTAGCCCAAACCCTGCGGGCG
AAAAAAGAAATCGCCATCGACTGTTTCCTGCCGAACTTTAA
GCGCAGCCGAAAGAGCTTTTCGCTCTCCGTGAGCGACTCGA
ATCTTGCCACCCAACTTGACCAACACCAAAGAGGAGCCGGT
AGAAAAAATATATAAAAATGCGACCAAAAAGAATTAAACTT
CTGACCGGCCCCGCTCTTGGCAGGTGGCAGGCACGTTTCCA
ATATGACAGAGACCTGGAAACCGCTTCGCGGCAAATGGGGA
GGAAATGCACTCCAGGGTACCTATGTATTCGCCGGTAACGT
GCCAAGGTGATCAAAAGTGCCTTTCTTAAGGGCATTGGCGA
TTTACGGCAAACAAGGCTTTCTCCACCTGGTTATGCAGGGA
AGTGGCAAGTTTCGGAATTACATCTGGAGGCTCGGGGAAGT
GCCATTGAGTTCACCAAATGCTTTACAAACATCCTCGATAT
AACCTGGTTGCCAACCCTGTCGCACTTCATATTCTTAGCCT
CATAGGTTCAATTCTTTTGGCAGACCTGACGGCGGTAGCAG
GCTGCGTCCAGATGGTGAATCGAAATTCCTTGTCGCAATCG
GAGACACACCTGGCCGCTTTCAACCTGCTCGCGGTAGACAG
AAGCGTCTTGTTTTACAAGTCTTCCTCCGGGGAGACCTTTA
GTTGCGAATAGCACTGGCAACAAGGCGATCTTCCTGATCAA
CTCTCGCCCTGCTCGAAGTGCAATAAAGACGTGCTTCACGC
TCAACCGTGCCAAAACCCCGCTGCATCCTCAGCCGATCTAC
GTTTAGTTTATATGGAATGTCGCGCGTACCATTCAAATCAG
CAGCTCTTGACGCCGCAGCACAAAACAACAAAACCGATGAC
ACGGGGAAGATCTGCCCGTCCTTGACATCGCCAACAAGAGC
GCAGGGATCTGCCCGCAATGCAATCACCTCTCGGATCTCAG
GATATGACAGCAGAGATGGACAAAGGGAACGGCTTAGAGGG
CAATTGCCCCAGCGGTTATTCGTGGAGTGCCTCATTAGGCA
AATCCATCATGGGCACCTGTCGCGTAAAAATAGCGACGATG
AAACACCTCCCGGTGGTGGTCCTCCCGGTGGCGGACCTCCC
GGCTCGATGAAATCGAGGGGCTTAAGCTTAAAACAGCTCGC
GCGAAAACTATCTCAAAAAGCTCTCCCAGGCCGAAATTGTG
CTCCCAGTGAGGTTGTGCTTCTTTGCATCTGGGCTGACAAA
TAGTGCGCTTTTCTGCCAGCCGTGCCTTTCGCGCCCCGACA
GGAGCACAATATGAATATAACCTTCGGTTTGAACACCGCCC
TCCAAGTGGGGCGAAAACGGCAAATTTCCCGGCGTTGGCGT
ATCATATCCATCGTGAAGATCGTGTCGAGGAGTATGAATTT
ACATGAGGTCACGACTGCTGCAGATTGCCCGTATTCTTACG
GGCGGCGATATCTTTCGCATCTTCTATCGCATTGCCGGGGC
GGCGCCGAAGTCGGCGCAGACCTTGGCGAACACCTCCCGCA
TATAAGCGAGGGGATAATGACAACTGTTTTGCCTGTCAATA
CCGGTAGGTGCGGAGTAGAGCGTCTTGTCATACAATATCCT
GACGGAGCGCCGGAACAGACCGAAGCCCAGATCGCCGCCGA
GTCGGCCATGGCAACGCTTCCCGCCAGGGCGCTTCCCGCCT
TCAAACTTGACAAGGGAAGTCTTTTTCTCAGTATTGCTGGG
TGAAAGAAATAAAAGTAGGTCAGATCGCTCTTATCAACACC
ATGGCGTCCACCGCGTTGCGCACCGTAGCAAAGGCGCTCAT
AGCCGCCTTGCCGCCATAAACATGATGAGAGAGATTTTCAT
ATCCTGTCCGGCGATTTCGCCTGGCGATTTGTGCCCGGGGT
CAGAGCTTATCCTTGTCGATCACGACACGGTAGAGCAGGGC
CTGCTTGAAAACTTCTAAGACTATCTCACGCATCTCTTTTC
GATGCGTTTACCGTGCCCATCCACTCGTCCAACCGATTTAG
CGCTACTACAACCGCCTTAACAATGTCGCCGGTTGTTATCA
CTGGCCCGGCAGGATGTGCCCGACTCGGTGCGCAAGGCTTC
GCAGAACTTATCCAGATAGCCGAGCGGTGGCTTTTGGGCTC
GGTAATACAGGGGACGGCCTCAATGTGCAGACCGGCCTGAG
ATCCCTCCCAATGAGTTTATCCCGATTGCAGAGGAGTCTGG
TGGTCATTCTGGGCTGGGTCCAAGCGCTACGATTTTTGCGA
TTACACGAAAGCGAGAAATTCGATGGGTAAAAAAGAACGCC
AGGGTCAAGGTGGATAGATTCTGGAAAGAAAATATGGCTGA
TTAGTTTCATCCATAAAGGGCAGGACGTTTTTACGCGCATC
TGGAATAAAAAAGATTTTGTCGTCCCCTCTGAAGTCGACCT
AACGGCCGCTCTTTTTGGGGCGGCCTATCTCGAATTCGGCT
CAGGACGGAGACGATGACGGCCAGGACGATGCGTCCGACAA
TAAATAAAGTGTATAATAGTCTGGATTTATGATGAAAGAAA
GATGAAAGCCTAATAGATAGCACAGAAAACGAGGAAGAAGT
CGGATCGGGCCGTTGCCTTTCTTTTCGTTACAGTCCCGGCA
ATAATGAAAGGGATTATTTGCAAAGCCTGCGGGAGTCACCC
GACAGGGAACATGGAGAATTCCTTGCCGTCCTGCACGTCCT
GCCAAAGGATGAACTTGTTTCAGTTGTTATCAAGGCACAGC
GATACACGTTTATCCTCCCTCTGAAAGAGTCTCTCAGCGCC
AATATTCTGGATGGCTTGTGCATCCAATACCCGCCAGCTCT
CATTGACTGCCCCACTATTTCTTAGCATTCAGGATCACTCC
AGGTTCGATAAACGGCGCGGCGGCGGAAGCCGGCGAAGCAC
AGTTTTCAATTAACCGAAGTCTGTTCCTTTTTTCTGATAAG
CCAGGCAAGCGCCCATGTTCCATCGGTGACATTGCGAACCG
CCTGGCGATCAACCCGGAGACGATGGAGAAATATGAGGCCA
GGGCATCGACCTTGACGAAGCAGGATAGGGGGCGGGGCAAG
GCGATCTCAAGTAGGGATTACTCTTCTTGAGACTCTCATCG
ACAGAAATCAGTGTCGCGTGCAGCGGTCAAGACAAAAATGA
GCGAAGAGGTTTGATGTGACCGGCACCGACGCTGAAACCCC
TACCATCATGGGGACAGTTACCGGCAAAAACGTCATCTACG
CATAACGAAGGACAATGTTACGGTGGACATTGACGGGCTCT
GTATTTGCGGCGCAGGGGTTCTGGGATGGGGTGAATGCGTT
ACCTGAACATTTTGTTGATTCCTTTCTTTGGCGATTTGTTT
CTATCGTCAACGGGCAGCCGCAGATTCTCGACTTGCGCCGG
CTGCACACCCCGCTGTTATGCTCTACCAAGAGGTAGCAAAC
GGCAGAAGAAACCGAAATTGCATGGACCGATAGCACATTCA
CGCGACGCATTCCGCGCTTTCGACGCCGCCCGGCAGATCAC
ATCTTCTGTACTGCGAACAGCGCCGAAAAAAGCTGCGCAAC
TTGAACCAGGTAATGCGCATCTGCTGATCGACGGTGAAGAC
CGGCTATACCCGAAGCGGTTCACAGTGCAGTGCTACGCCTC
CGCTCCGGGTCGATGGGCAGCCACCAGATGGAGGTTGCCAA
TTCAAAAAAATCAACGATACCTATGGCCACCTCGTGGGCGA
TCTTCCATAATATATTTTTTCAAAGAGGGTTTCGATGGAAA
TGTTGTGATATTGAATGGTTCAGATGTCGCTTCAGGAACAG
ACCGAGTTGGGGATTGATATCAACACAATCGCAGATCTTGA
TCAAGAAATCCTGCACCATGCCCTACGGCATGATTCTCTGC
AGATCGCGCCGGAAAGGGATCTCCAGTAACACCGGCACGTT
GGTTTCCCCGGCGGCATCGACGGTCCCGACCTGATGATGCC
GGCGAAAGATCCGGTTATTACCTGCGATATCCCGGGGGTAA
AACAGAGTGCGTAGAAGGGTCACTTTCTCCAACAGGCTTTT
CTGAAATCTCCCACTGTGTCCGAAAAGGACAAGCAGATCGC
ACCATCACTGAAGGATTTTACGGCTATACTGCTTACGACGG
TCATGTAGAAGTTGGGTGTGCCATAAAGGGCATCAAGCACC
GTCGGGGCGCGGGAAGGCAACGAAACTGACCTGCATTGCCT
GAGGGTGCGACAGGAATGGGCAAAAGCCGTGCGATGGTCCA
GTCTTAAGAAAGTTTTGTTTCACGACCACCCCCTGGACCAA
CAATAGGAGAAAAAAATGGGCCTTTTATCCAACACGACCAA
TTACGGTGGACATTGACGGGCTCTTATATTTGCAGGTCGTA
ACCTTCTTCGCCATGGAGGACAGATGCTCCCCGGCATTTTT
ACAGAAAGGCTTAAGTTTGTCACCTTGCACGTCATGTTTCT
ATCATAGATCGCGACGTTTTCCTTTTCTCCCTCGATGCAGA
TCGATCCCCTTGGAAAGTATCCCTGAATTCATCAAAACCTT
CCAGGCCCAAGGGCTTTTTGCTCGCGGAGAATATCCCAATC
GGCGGCGTGATCGAGGCACCCATCGATATGTTCGCCTCCGG
TCACTGACATAGGGTTTGGGCGCGGCACATCCGGTGGCCAC
CTTTCAGGAGTCACAGTCAACGACCCGCCACCAAACCTAAC
CCAGATTCGAGGCGTTTTGTCGAAATGCTTCGCACTCGAGC
GGCCACCGCCCGAGCCTCGTCGCTGTCATGCATCTCTTCAA
CGCTCATCGCGGGCTTGGCGCTCAGAGATATCGGTAAAGAT
AAAACTCTGGTCTCCCTCGGCCCCGCACTCTGAAGGGTCAA
GGCGAGCGGGCGGTAAAATGCTTTTTATGGAGTCTCAAAAT
GCGGGGTGCCGGCGTCAGGACATTACTGGTCGCAACCTGCG
CTTTTTAGTTGTTCTGGGGTCATTAAGTGACCGGGCTATGT
ATCGCTGCTCCGCATTTTTGCGAAGATGCGCTGATCATTTC
CCGTAGAGGGTCCTGTTTACCAGGACACCGCCACAACAGCT
AAATCGGTCATCCCCCGATACCCCATTGCACTTCGCCAACC
AGTATCAGCTTCGCTATGCCCTCAGTGAATTAGGGGATGCA
ACGTTTGTGCCAATCGTCCCCGATGCGCCTTGCCGCCTTCC
ATCAACCGTTACACAAATTCCGCTCATCTCTCGGCTGGAAG
CGGGTAGAAAAGTCAAATGTCTTCCTTCGGGTTCCCAACCC
GGAAGTGGTATTGCTGTTGACCCCTATATCGTTGGCGCCGT
AAGCGGCTGGTCGATTACATCGAGCATCGATGTCTTACCGA
ACAGAGCCGAAAATTTGGTTCGACTCCCTCAAAAGCTTGGG
TCTTTCGCGCAAAGTTCTAGCCTCTGAACTCGCGCATGAAG
ACACGTTGGCATCGGTCACCCTGAGCGGACCGGTCGGGGCA
AAAGCAAGCAGATAAAAGTTCCGGACAAGAGAACGAATTCG
AATTAAACCAGCATCACAAACCTGATGGATGCTCCGGACAC
ATGGCTTAAAGCGCATACCTCGATTTTTCTGGTGCAGGGGT
CACAATTCTTTCTGCCACCGCGGCACCAGCACGCTCACAGG
TCCGAAAGGCGGGAAAGCGGCTTTTCTTTTCTAGAAAAATT
GAATCGGAGCTAAAAATTCTCTCGTCAATAAGGCCGCAGGA
TCGGGCTTCAGCCCCTTGAGCAGCAGACCGTCGATCAGGTG
CTACCGCGTGGCTGTTATTACTACCTGGCTTCCGTATCTTT
AGGAGGGAATGTATAAGGAGCAAATAGAAGCCGTTGGCGAT
TGGATATTTGCTGCCATCATCGCCATCCTATTTTTATTAGG
ACGCCACATAGATATAAACTCCTTGTAGTGATTCGTATGAT
TTCCTCCGAAGAATGTTTTTCGCCCATTTAAGATATTTCGA
AGCTCGGCGTTCAGGAGCTCCCCGGACGGCTTATCGTCGTG
CAGGTATGCCCAATGTCTTGCCTACGCTCAGAAAGTCATCT
CCACCACCCAAACCGGGAGTCCTTCATCGACCACCGTGTAC
AGGGTGAGTCGAATCCTCATCGGCATAAAACTTTCGGGCCA
GCGCCTACATCCCGGGGAGCCTGGCTATTCCCCTCGACATG
ATTGGACTTACATTCTTGTGCGCAAACGTGAAGCCATGGGA
TGGCGCGGCAATTGTAGTGGCCACGTCATTCGGGAACTGGT
AGTACGTGACCAACAGACCTCTCCGGTGCATAGACAGAGCC
TTCATTTTTTTCATTTCTTCCAACGCTTGTTTCAGATCCGC
GGACCATGATCGAGGTTCACCGTCGGCGGTTTCGCTGTAAA
CTGATTGGGGCCGGCGCAGGCTGGTATCTCAACGAAAACAA
CCCAAAAAGACCGCTTTGAACATCGATGACGATCCGAAGCT
CACAACCACAACAATCTGAACTTGGTAAAAAAGTCTCAGAT
TGCATGCCACCTACGATTTTCTGATTGGGCAATGGGACCAG
TGTTGAACTGGGTGTAAAAACTATTTCCTAATGTTGGCAGA
CATTCAAAATCTCGCACAAGCCCGCGGGGTGGGCCGTCTGA
CAGGCCGCGGGCATGGAACCCGGAGACAAACTTCACGCCCA
GGGTATTCTCGCCTCGATGGCTGCGCCTACCGAGCAGTTGA
AGGCGGTGGCAGAACTTGGGCAAGCCGGGATCGAGATGATG
GGCGTGCCCTTCCATACGGGCGAGATGATTGAGCTCGATTT
CTCCGCTTCGACAATCCCGACGGAAGCTCGAAGGACTGGAT
CGAAGATTTCTGGCGGGAAGCCAGGGAAATAATAGATGGGG
GACGACTCCGACGATGGGGACGGCAGCGGTGGTCAGAACGG
CTGTCCCTTTACCGAATCAACAGTGAATGGACGGTCAATTA
AGGTGAAACTCGCCCGCTGTCAAAACGTTTAAGCTCGATAA
TTAAATACGCGGCGCAGTTCCCACCTGATCTCTCTGTGATG
ACAGGGCTTGATTTAGGAGACGCCTTAAGCGATCTGGTTAT
TAAATAAGGGCGAAAAACGACCTTTGTTGTAATAAGCTGTA
CACGATGAGCCCTACCCCTTCGATCGACCGGATACTCATCA
GCCCTCCGAGCTATGTCCGGCGCTATCTTAAATAGTTCTGC
AACGTTTCCAACAGCAGCGGCCGATATCCCCAACGTTTGTG
GATTCATAGCATAGGTAAGGCGATTGGTATGGTGGTGATGA
AGCAGCGTTCCAATATAAACCTTGCTCATGAAAAATACCTC
GATTATGAGCCGTCGCTGTGCTCTTGTTATTCCGACATAAA
TCTTCGAAGCTCTTACGCTTCAGGATGATCTGCAGACTCAG
GAAAATATCCGCCGGCAAAGCCCTGGATCTCTACCCCGATA
TCAACCCCACCGTTGGTCAGCTTCCCCTTCTGGCGTAAAAG
ATCAGCTACAACAACCATGACCACGCCATTTACGGCTGTGA
CGACCCGCCTCGAAGAGGTGCTGCGCGACGCCGTGGGTGTG
TTCGACGAGCCCTCGGCGGGCCTTGATCCGATCAGCTCGCT
TCAGTATCGATCACCATGATCGGATCGGCAATCCCATCAAT
GCAGCCGAAAGGGCCTCGCACCCCGACAGTATCCCCGGGCC
AACGTCCTCGATTCGATGATCTCCCGACGAATGGAGTTGCG
AGCATAGCCGGACTTTGAAACAAAAACTCTTTTCCTGCGGA
CCGCGGCAATGATGAGGGAGCGATATTTTGCCGCATCCTTC
GATGGACAAAGAGGTTATGGCTGTGCTGAAGGCGGCAGAAG
TCAGCAACGCCCAAATGGGGCTGGTTTTCGAGGAGCTGATC
GGGTCTTTGTAGGACTCTGGCTCCGTGGTCAGCATGTATTT
CAAAGATGATCAACCAGGGGCCGCGCATCGCGCGGCCCTTC
CTTCGAGGGGATAATCGGCACAGACCGGCTGGCCGGGCTGC
CGAGTTTCACTCCTTCCAGGCAGACTACATCAAATTAATGC
ACTAAATCAACCAGCAAGAGCGTCGTCTTTGTACGACGCCG
GCATACGGTTTGTGATAATCCTATAGAGCATCAGACGTACC
GAAGAGGAAATGGTTGAAGTCTGGTTTGGCGCGGAGTTTTT
CCGAAGCTGAGCCCATCAGCCGGGAGGAGTTCGAAACCTGT
ATGAATGATTCAAGCTCCATCCTGATTGTTGAAGATGATTC
GCATAAAAATCGCGGGCCCACTCATCGATCGAAGGCGTCGC
GCGCCATTCTCGGCCTCGATCCCCTGTTTGTCGCCAACGAA
CGCGTGGCCGACAAAAACGACTCTGCCGAAAAGAACAAATT
AGGTGGACGAGTTGCTTTCACATGGCCGCGTCTATGGTGGT
TGTTCGAACAAGTCTGGTGGCTCTTCTTGCCACAATGTTTT
TTAAAATCATCACCTAAAAACCTGCACAAGCCCCGACCCGG
CCCGCTTCGGCGATTAGGTGCAAGAGGTAGCTTCCGTGTTG
GACGTTGCCCAGCTTCTGATCATCATTGTCCTTTTATTTTT
CGCCAGCTGATCTTCCATCTCCTTTTTGCTCACGGTTTTTT
GCAGATTGGTTTGATTGAAACCCAGCTGCAGCTTTATCGCA
TGCAGGTGGGCCCGCAGGGTCGGAGAAATCAGGCAGAACAA
CCTTGAATGGATTGGGAGGTCCTTTTATTTATCCAGGGACG
AAACCAAGACCTGCGCAGGTCAAAGCCAGCACCCAGGGGAT
CTGCTCCCGAGCGAAGTTGTCAGTCAGATTTCATCTTTTAT
GATTGACAAAAAATATAAAACAATATACACTTATATTGCTT
TAGATGGGCTTGAAACGATGCTAAACCGGAAGTTTCCCAAG
CTATCAACTCCCCGGCGATCCTCGAAAAGATCTCTATGTGG
CCCATTCCTGGTTGTGGTAACCCCCGCGGCTTTTTCTCTCT
AATATGCCCTGCGTGAAGATCCCGATGTTGTGTTGGTAGGG
GGTGGAGTCGCAGTAGCGGTCGCAGAGCACCACCGCTCCAC
AGTGGACCACTTCCACCAGGCGCGCGTAATTGGCCTCGAAA
CTTAACACCACCCACTGTTTCATGCCGTAACCTTTCCCTGC
GGTGAGCGAAAAGGCGAAGGCCTTCGCGCTCGATATTGATG
CATCCAGGAAGATGCTGTTGCCTTTCGTCTGGGCTCCTGGG
AAGGAGATGTATTTTGTTTTCGGGTCGCATTGTTCATCGGA
TCTGTTGACCCGCAGAAATTCGGCAATCCGCCGACTCCAGG
TTAGAAAAATCTTTCAATAACTGCTGGCAATGCCCCTTCTG
TAGTGGTAGCTCACCAGCAGCTCATCACCGCCGTCGACCTC
CCGCAGAAAACAATATTCATCAACATCTTCCTCTGTCCTTC
AAGCCGGCCACAAGGACCGGCAAAAAATATCTGCGGCGGTT
AGGCATCCCCTTCACCATTTCGCTGGCGATGGACGAGGTGG
ATTGCTCAAAGCATTATCAACGAAATCGGCCAGAGGTTTAA
CTTGGCAAGACCGTCTTTTACGCCTGAGAAAGAAAGGACGC
TCAATACAAGCCGAAAAAGACAGAGCCGAAAATTTGGTTCG
AGGAAAGATTATGAAAGTTACTCAAAAAAATGGACAAGTCG
GCTTTCTCCACCTGGTTATGCAGGGACATGCTGGGTGGTCG
CCAGAATCGCCCGAACGGGTCGTATTTAAACGTGACTGTGG
ACAGGGAAGGTCTGCACCGGCCCCGTATTCTGCTGGCCATT
CCGGCGACAGCGAAGGAATTCTGTGGAAATTCCACTTTGAC
TCACTTCTGTTCAGGCATTGCGCCCTGATCAGAGCGGTTCC
AATGCGCGCAAATTTGAAAACCCCTCACCGGAACGAAAAGC
TTACCCTGGGGAAAAAAGTCCGGAACAAGGAAAAAATCAAA
AGGTTTTTTGTGGATATTGTCGCCATTGCGTCACAGAAGGG
ATGGTGGGTGAGTGATGCCGCAATTTTTCTGGCCGGGCTGG
ATGTTTACAGGAAGTTTTAGCTATATAAACGCTGATCGTAT
GAACTCAAAAAGAAGGTAGGCATCCAGGCGGTTGGACTTCT
GAAGAAACTCCAGGGATAGGCGTTGGCAGACTGCTTTTGGC
GGACCCCAGCGCTACCAAAACTTCACAGCGCGAACGGGTCT
TCGCTCCCCGTCTCCGGGGTCTTTACCCTTTCCCTGGTGGG
CCCTCGATTCGCTCAATTTTCTTTCCGAAACCACAGGTGTT
TTAAGTTCCCGAATGAGTGTCAGATCAAGACCGCGACCATA
TGGTGAACTGGTCGAACTGGCAGGAATCCCAGGTGCGCACC
CTCTTGTCATAACCGCAGAACAGGATTCAGACACCGATAAG
CCGGCTGTGGCAGGAAGCAGCATGTTTGTTCCCACCGACAA
CTCGGCTATCACCCATTAAACCCCAAGGGGACATTGCTTCC
CCGAAGCGGGTCGGGAAAATCCTTCCTGACCAACGAAATAA
GGAGGGCCACTCACAGCGCTCCACCCCCAGAATGACATCAC
AAAACCTTGCCGCCTGCAAGCACATTCTCGACCTTCTGCGC
ACAATGTCGCCGGTTGTTATCAAGAACGAATACTTGTTGCA
ACTTACGAAGAATGTGTCAGCGACCCTCTGCCTCAGACAAC
CAGCTTCATCAAGGGATTTGCCGACTACCAACAACTTCTTG
AAACCCGGATCAAAAAGAGGCTGACCTGTCGCGGTGCGACT
CGACCTTGATCCGGCGCGGGCCGAGACCCTGACGCAACGAT
CGGTGGTCACAAAGAAATATCATGGCTTTGTTTTGGATACG
ATGATTTGCCTTTATAGAAGCTCTGAAGCCTAAGCGCCCGA
GGATCGCCAGATGATTATGGCTGTTGCCGCGGTGAGAATAG
AGAGCCTTGAGCGCGGTGTCCGAGCCGTCGTCCGTCAGGCT
CAGGAACCGATGGAGTCGGACGACGTGCTGATGTCGCTGGG
GACGGCGATTATGATCCTGGCGTCTCTGACCCTTCTGGGGC
TTGTGGTTCTTCTCCCCTTTCTCGACGGGCCGGGCGGTGCA
ACGCACCCTACAAAAAGGTTCGAAGAGCATTTTCCGACGCT
ATCTCCGTCTGAGTAAGACGCAAAGACATCCCGTCGAAAAG
TGGGTCGCAAACCCTGCCGCCATGGGGAGAAAAACAATCAG
CCAGACGGCACAAGACGCATCAACGATGCGATTAGAATCAT
TCCGCCGTAGCCGCCGGCGGCATGGTGAAACATGTCATCAC
TCGATTACGACGACGCTGATCCTGCTCCGGCCGACGAGGCT
CCCATTCTTGAGGGGTTGTACCAGCAGGTGCTGATTGATGT
GATGCCCGAGCCGCTGAAATCGGAACTCAAGCGGGTTAAAA
CACATGACGGGCGTTTCTGCCGATTTCCGAATTCTCTTTCT
CACTATCATTGTGGTGTTATCCGCCACCCGAGAATGGAAGA
TGTTTAAAAGGAAAATTTGACGAATACTCCTTTCTTGTAGC
TCGGAAAGCGTGTCGACCTTCGGCAGGGAGGCGGAAACGTG
GGAGGTGAGCAAGTCTTTGACCTTCACGACACTCCTTGTAT
GCTTGACCAGGTAATCGGTGCACCCCCCGTGATAGAAAGCC
CTGCCGCTCTTTCACTACAGCCTCAAACCCGACGGCATCCT
GGCGGGGGAGACCCCGCCCCCTTTGCTTTAACCTTAAAAGG
AGTCGAGCAGTTTGCATTCCCTGAGTTTCAGCAGCAGATTT
AATCCTCTCGGAGTCTGGTTCTAAGAGAATTTGATGAAAGA
AACGGGGAGCGAGGCGGCTGCACGACAGGCTTTGGGCAACT
GTCAAGATGGACAATATCGGCCCTGTCCGATCCTGAATAAT
CGGCTTCCAATAAAATTGAGCGACATGCTCCGCGAAGCGGT
ATCCAGATGGAGATGATGATCTCAGTCTCATCCGGGTTCGT
AATTTGCAATCTTTGAAACGCCTTTCAATACGCACAACAAT
TCTTCGATCCTCCCTTGAATCAACCACCCTCCCTGTCTGAG
TCTTATGACCCGGACGGAAACGGCGCCGTCGAATATGACGC
ATAATCTGTTCCGGGTTGAACCGCCGGCGGATCTCGGCCTT
CATCTTCCGCGGTGAGGAATCGGGTCAGGCACCGATCGAGA
GGCGCGTGCCGCATGACGTCCAAGGACCGAATACAGAGCCT
TCCCTCGGAAGGGAGAGAAACATGTCCAACGAAATGGTCGT
TGACCCGCTAAAGAGGAGTCCTTGAATTTTTCCACCACATA
TCCGTCAATCAGGATCCAGTCACTGTCATTGCGCAGGGCAA
TTCAACCGATTTTACGTTAACGGCACTTGAAGGTGACTGCG
CAGCAGAATCGGTGTGAGGACCAGGTATAGAAACGGAACTC
GGTTGAAGAAGCCTCCGAGACTTCGGTCGAGGTACCCGGTG
GATAAAGGGAATGAAAAAAACTCAAGAAAAAGGTTTTACTC
GATGCTTCGACCGTTCAGTTCGATTATGCCGACGCCTTGTT
GCACCCAGGCTATTCTGCCCCTCAAGGGCAAGATCCTCAAC
AACCTACCTCCTGTGAATAACTTTGCCTCAAGTTGACATCC
GCCGTTGACGCCGTAGGCTTCATCCAGCGCGAAGCAGGCCG
CCAACCTCTTGCAGAGCAGGCGGACCTTTCCCCCTTCCGGA
GAGGACCCCCAGCCAGGCGCCGGTGCCTCAGCCGCCTTTTT
TGCTCGCAGGGCTCTTTAAGCACCAGTCTCGATAAATGCGC
CCAACTATGACCATCTGCTGCTCGGCGACAAGATGTTTTTG
AGCTTGATCGTTTGGGCCTGCGGACTTGCTTTTGCCGTATG
AAATGCACGAGATACTGTGTCCTCGTCGTACTGGGACATGG
AGTGCGAAGCTCAGGGCGTTCCGTTCTTCTTCAAGCAGTGG
TTATGTCCCCCGTGTGGGGGCATAGCGTCTTTTTACAGGAG
ATGTTTAAAAACTATGTGGTCGACCAGGGGCAGGCACAAAA
TTTTCTGAAGAGAGGGTTGCCGGAGCGATGATTGTATTCAA
CGGTATACATTTTTGGACTCCCTTGAGTTGAAGGCGCAAGT
AGTCCCTGGCTGAAATCAGCCGGGTCGATCGATTCAAGTAC
ATAAATGAAAGAAAGGAGGACAGTGCCTATCGCGTAGCTAC
ATCAAAGATGCCGAAAGCCTCTCTAAGTGGGCCAAAGGCGC
ACCAGCGGAGCGGGGGTAGTCGTCGCGCAAAGGGATTTTCT
TGCGGCTTCACCGCCCCGGGCAATCGGCTCACCCAAGCCGA
CAGACCCTTTCCAGAAGATGCTTGATACCATCATGGGGACA
CTCCCTCGCACGGGTGAAGTCATTACCCCTCATCCCAACTT
CTCCTGACCCCTGGGCCATCCTTGAAGGAGGGGATGAAGCA
AGAATCGTGGCCAGATGTTCCAGGTGGCGGCAGGGACCGCC
AGGGCTTTGTCGGGTGGAAACCTGTTGATGAAAAAAACAAC
AAACGCAACCAGAAAATAAACCTTGAAGACCAGGCTGTTGA
TTCGGATCCATGGCAACCAGCGCGCCCTGGGCCAGCGGAGT
GAACTGTTCTTCAAGGCGTACCGGCTGCGGAAAGAAAAGAA
CCTGCGGGCCGCAGTTAAAGCGGCAATCCTTCGTGACGGCG
TCCTCCCGGCCGTGAACAGACCGGGATTTCAAGGATCAACG
CGCACTTTTGACTCAAGGTACTGGGGGCCCATTTCTTCGGA
GTGGCCTCTGGTTACGGGGACTTGAGTTCGGAGCGTGCCTA
GACTCCTCCTTAAACGTGATCAAAAAGGTTATCCACGCTTC
AAAAACTTTCGACTTGGAGACCTGCTTAAAGAACAGGGTTT
GATAAACCGGTTTTGTGGTGCCATGCCTTTACAAGCGAGGG
GGATGCCTTGTCTGTGTTGACATCCTCTACCGTTGAATTGG
AAAATACCATTTAGGGTTTCCAGTTAAAATCATCACCTAAA
ACTGCCGCGATGCCGGTGCGCACTCGATCCAGCAGGGTATG
TCAGTGAATGGCTGATTTATCTCGGGGCTTTCCAGGCCTTG
AAAAAAAGACCGTGCGAGAACGGGCGATCTATGAAGGGTTT
ACCTTTCTGGCCGTAGTCAACCATGAAGCGCCCGTGGCTTA
GCCAAAACCTGTCATGTAAACAATTTTGCTGCGCCCGGTCG
TGCTTTCTTTCGAGATACAACAGGTTCGTTGCTTTGTTCTT
CCTCGCTGTTGCTCCATCTGCTGCTGATCCTGCTGTTTGCA
ACATCCTGTTCGGAGATGTTCCGCAGCTGGTTGTTCAGATA
TGCAGATCCAAACCAGACAGCAGATCGAAGACGGCTCTTTA
GATATGGCCTCACTCCAGAGCAAGCTGATCTTTTTGCCGCA
TAGTCGCAAACGTCCAGTTACCTTCGGACCAGGGCCTGCCT
GTCTGTCACCACCACCCCATCGCCGATGGAACGCACGATGG
GGTGCGAAAACTGCTGGTGTCGCAAGCAGACTTCGAACCAG
ACACCATTACCGTCGAGCGACCCTTGCGCGACGAGAAAGGC
GGCGCGACTCAGGGGGAGGGCAGCCTACTGCATAAGAATGC
ACCCTGCTGCGGCACCTGATCGGCCTGCACCGCCCGGCTGC
GAAAACAACATTTCTTGATGCTATAGACTTTGTTCGTGATT
GTACAGCCGCATTGTGCGTGCCGACGGCAACCCCCGTGCGC
ATGTTGTCATTTATCGATTGCCACTTGGGAAAAACTGGGCA
CACATGCACGACCTTGGATTCCTGGGAAACTACTGTTGCGG
TGTGACGACCCCGAAGGAAACTCTTCAAAGCTCACCAAGGC
TTTTGGGACGGAGAAAGAAACTGCGTCGAGGGAATCAACGA
AAGATACAATTTTGCAAAAGCCTATCTTGGTCGGGGCCGAT
TTCCCCCGCAGCGTTTTTGACCACTCGCTCTTTAGGGATGA
ATATTTTGGGAAAGAATTTACGTCAAAAACAAAATTCATTA
GCCGTCCAGGCTCCAAGGTACTACCTTCTTGAAATCGTGGA
GAAGACTGCTTCTACGAGGTCGACCAACATACCGGCAGAAA
GATCATAAACTTCTCCAAATCCGCCGGAGACATGGGCGGCT
AGAGAGATCAATCGAAGGGACTTCCGGAAAACCATCATCAT
CTCTTCGATACGGTCCTGGTCGTCTCCGACCGCACGGTACT
CCCAAAGACCTCGAAAATATCGATGCAGGAATTGTAAGTTT
GCCGTTACGCAATTGAGGTTCCATGCAGTCACCGTCCATAC
AAAGCCTATAACCAGGGAAACCCCGTATTGACCGACCCCGA
TATAGCGTGATGTAAAATAGCCCTGCATCTCAAACAAAGGA
GGTATCCGGAATGCTGGGGGCCAAAGACCCTCGGCCCGAGC
CCCCGGCTTTTCGTACCCATCAACAAAAGTTCTATAACAAC
TACAATATTCGGATCAATGTCGAACGTGACAAATCCTGTAG
ACTCTATACCAATGTTGAGCCCCGCTACGTTCACCGAAGCC
AGTACCGCAATCAGCAAAAACCACGCAGTTGTTGTACTGGA
ACGATGCCGGCCGTATTGTGCAGTTCGATCGCGGCCCGGTA
TGCAACACGTTCTCTTGCAGCTCTGCATCGACGCGGGCTGG
CTCCTTCGATTGTTGTAAAGCCGAAAGAGAAGGAGCCGGTT
AAATCGCCTCCGGAATGGATCAAATCTCCTCTGGTAGAAAC
CCGAGGCCTTGCAGCGGTTGCGGCCATGATGATTACTATCG
ACGTATCTGCCCGGCACGGTCGATGAGAAGACGCTGGGCTA
TTTGGCTGATATAAAAGAATCAGGCAGAAAAAGTCTGCCGT
ACCCCAACCCTCCTGTATTGCTTTCAAGTTTTTCTTTAAAT
CGACGAGCTGACAATTGATGCCAAAACCACCATCGACGGCG
GGATTTTTTGAGGGTGGGTCCAATAGAGGCAATTCAGAAGA
TCATTGGTCTATGAATACATCAACCGAGTTACGACATGGAA
CTTCGTTCGCGAAAGTATTTCCCTGTACCTGTCTCCGACCC
GGCACATGAGGCGCTGATTTCCAATCTGCATATCTTTAACA
ATCCTGATAAACATCCAGTCCTTTACATACAACCTGAAATA
AGCAGGGCAATCTCTCGCGCCAGGAATTTATGCCCTGGGAG
GGCACAGCCGTGCTGGGGCTCGGCGACATCGGCGCCCTGGT
TTGAAGTCGATTTCCTCTCTCCTGCCGGGTCACTCTCATAA
CTGGCGGTAGTCGAAAAACTCCACCACGGCAAAAGAAAGAA
CGCAGTGAACCAGTTGCTTCCTCTCGTCTCTCATGGCGCAG
TCTTTCCGCAGCCGGCACGCCTTGAAGAACAGTTCGTAGCC
GGGAAGTTTGGGGGGAGTATCCTGCTGTTGAGAATCCGTTT
AAATTCTTGCGGCCTGCCTGCATATCTCAAAGAAAAGGGTG
ATAAAACCCATCGAATTTATCCGGGTAGAAAAGTCAAATGG
ACCGGCCTCTATCAAGGGGTCAAACGGCAGAACTCAGCTTT
CATCCTGACTGGAACAGATACAAACTCGCTGAGCACTTCGG
TTTTGTTGCACCAGAAGTATCGCTGGGTTGAAAAAGCCCAA
CCTCGATTGTTAAAAGTTGGCGACCTTCTGATGGAAAAATC
TTCTATGGAGTCATTGAGACCGAAAAAGAATCCGTAAATTT
GTCTATCGTTTCAAGGCCAACTGCGAGGACGCAGACGGGCG
CCGACCTGCTGATTAAGGGGCAGGACATCAGCAACATGGTG
TTCTTCAAATTAACGCAGTACCGGTTTTGACCGGTTGTAAT
CGCAGCACCGAGGCGCTCACCGAGATGGGGATTTCGCGATT
CGACCAACAATCACAGATGCCAGTTCCTGCTCAAACTCTGC
CACGCAACCACTTTTTGCGACTATCGCACCAAAGGGGTCAC
GCGCACCCCGGGAGGAGGAACTATGCAGCAAAAAGTTCTCG
TCTGCGCTATTTATTGTTGACAATCCAACACTAAATAAATA
GTGACAACGTTCGCGCGCTGCGTTACAGGATTCAGGCGAAG
CTCCTGCCGCAAAGCAGGAACAAAAGGAGAAGGCCGAAGCT
CGAATCGCGTTGGCGATGACCGGGCGCATATCAACCTTCTG
TGTTCATCCAAAGAAGAAAGCCATCGTTACCCAGCGTGAGG
ATCCGGATATGAGAAATGACCCGATCTGGGGGCAAACAGAT
AAAACAACCTGGTTAGCAAGCTTTGCCGAGAAGCGATCTTC
CAGGTCAAAACACTGGTCGGCCAGAATTCGAAGCGCCTGAA
TTCCCTTGGGGGAGTTTTGTCCTCTGTCTCTATGAGGAGGA
CATTACCTCGAACATAATGGCGAATACAGGATGGTATAGGC
GATTTTTCATGCAGGAAGAACAAGAATAGCCCGGCAAAACA
GCCGAAACCGAAGAGGAAGACGAAGAAGAGGTCGAGGAGGA
TTATTATCCCCGCACAGCTTCATTCGTTCGGAGCTGCAGGA
AAGGACCTGATTGTGAGGATCCCATTCGAAGTCCAAGATAC
CCTTTTATACTAAACCCCGGCGGGGAGGAAACTCCCCACCA
ATGAAAACCGTAACCTAAAACATCCCGGGAACGCCCCGGAG
GAGAAACGGGCCATCTTTTTCCGGCTGCTGATTCCCCTGCT
ACCCGATTTAGAAAGGTTGACCTTTTATACTAAACCCCGGC
GCCTTTACTCTGCGCCAGGGCATTGGGCGCCTGGTTAGAAA
AGTGGCCGCGAATCACGTAGCGCCTCCGAAGCGCAGGTTGG
GTGACGGGCAGTTGATGAATCTGTGTCTGTTTGACAGCTCC
TGAGATCGAATTCGCAGAAACCCAGCGCCACCTTCAACGCG
ACCCAACCGTTTTATCGAGACGGCGCCCTTGAAGCCAGGGT
TTGTTTCTGGTTATCGAGAACGAAGATGCGGTTCACGGTGT
GCGAAAAGGTTGCCGACTCGCTGAAAAAAGGCTTTGCAGCT
TTGCAGTCGGGAAATATCTGCTACAAATTGCTCAATAAGCT
CGAGTCCGTCCTTCTGAGATCCTGAAAAGAGAAGAATGCCC
CCTTCGCTATAAAATGCTTTCGAACAAAGCGGTGATTGATT
CCACCTGTATGGCCATCGCCCGCAGTGAGGGATTTACCCCA
AGTCCAACCTGGACAAAAAGCCAAAATTCTCACCCTGCAGG
TGCGAAATTCTCGATATGGTCAAGGTGTTGGTCTTAGCTGA
GGCGGCGGCACTCACAGCCACAGATGCCGAGGCCACCCGCA
CAACCCCCCGGCTCTCGCGTCAAGACGACCTCAATGCCTTT
GCCTGCTCTGGCGCCGGAATCCCTGGGAATTTCCCTCTGTT
GAGTCGGAATTCACCGGACGCGGCGTGTCCTACTGCGCCAG
CTCAAGCTTCACTACGAGCACCGCCTGCGCACGCCAGAGGC
GTGTTTGAAGTTGTTTAAATCTTTTCATTTTAATTGAATTT
ACATCCGCAGCATCTACCAACTGCGCCAAGGTGATGTGCCC
GATAAGGTCCTGGGAGAGTTCCCCCGGGGGATGGCGCCCGA
AACGGCAACAGGAACGAAAGCGTTTAACACCTGTGACTGTT
ATCAAAAAAAGCCACCTCTTCTTGGGCTAAACACACACCCT
GAGATCCTTACTCATGGAGTCCGCCTTTTGCCCGCCAGCGA
AATTTGGATCACAATGGAAACTATGGCCGGGAAGTGGGTAC
TTCAGCAGCAGATTTTTTTTCTCGATCGGCTTGACCAGGTA
TCGGTCGCCATGGCAGAAAGCTCTTTGCGCCACGACATCGT
GCGTACCGGTCGAACGGTATCTGCTCGATGCTATGAGGCGA
AGAGCAGAAAAACAAAGAGACCAGAAGGGCACGAGCAAAAG
ATATAATGTTATAGTAAAAACGGATTGAATGATTGTTTTAA
GCAGCGTGCTGGGGTATGCGCGTCTGCTGCTCAAAGACAAG
TTCAAGCCTTACTACGGGAACGCCGAACTGGAGAATGTGAC
AGGCTCTGGGCGGCTGGTCACGCAACGGATTTGGGCGCTTT
TCAAGCGGCGCTCGCTCTCTCGGACCTTGGCTTCCGCCTCC
GAAGAAGAGTACGGGGAGTCCTTCGAGGAGGTCGTTAAAGG
CCTTTCGTAGGGGCTGGATACCGGCGGCAATCCAGGATTGA
TGGTTAGACCACGAAATCGGCCATATTCGCAACTCGGATAT
TTAACTCCTTCGTTAAAGGGCTAAACGAGCAGGGAAAGGAT
CCTCTCTTTATCTATTTATTCTTCTGATCGTCTATGTACCT
GCACTGGAGAAAGCCCAGGCCGAACAGGATCTGCCGGATTC
CCTGAAAGATCAGAGGGTAGCTCTCTGCCACCTCAAGATAG
TCTGTCTCACCGCCACCGATCTCGAAGTCGGTATGCGAGCC
CTGAAAAGAAGGTTGTTTTTCTCGGTGTCGGCTTCGAGACC
GGCTCAAGGTCCATGAGATTCCCCAAGGGGGCCGCGCTTCT
GAAGGCAAACGCTTCGCGGTCATCGCCGACGAGGCCCATTC
TGCCGCCATGGGGAGAAAAACAATCAGCGCGATATTGACCA
GTAGCCATGCTGATAAGGCACAGTGGATCAAGGATATCCGG
TGCTGATGCCGATTCGCTGCCAGATGTGTGAAGCGCAATGG
AGGCCTCGGCAGAAATTTTGCCTGAATATGCCTACCTGATG
CAATACAGACACTGTTGGATCGATCCGGATTGCCGTACCAC
CGATGATCTGTGGGAGGTAACTCCCGCAACTTCGTGTTGAA
TCTGCTATAAAGGAATTATTCTCAACCCGCCTGCTTTCTGC
AACACGGCCGAATCGGGGATCTTCTCGCCCAGCATTCAAGG
TGTGGGACTTTCTGTTGCCGCAGAAGTTTATGCGGAAGCAA
TCTCAATCTGACAACCAAGGCTGTTTCGGCTATTGGAACTA
CCTCCACAGGGGTGAAGCCACCAGTTCCACGATGCGCTCCT
CGTATCTGTCCGACAACAACCTGGTGGCGGGACAACTGGCG
GCATCGGTACATCCGTCGGCCTCACGGACTTCATTGCCAAA
TAAGCGCAAAGGAGTAATGACAGAATATAACGAAATATATA
GAAAAACAGGGCTGAGTAGTCAGGAACCCACGACTAAAGTC
AGGCATGCGTGCGGTGGCCGCGGTGTGCGGCGTGGCGGAGC
GAGAATACCTCGGGGAAAAGCCAGAAATAGCGTTGAAAAAG
CTGTACGCCATAGACAAAAACTTTCAGGAGTCACAGTCAAC
TAAAAAGAAAATATTTTTTACAGTCTGCGCTATTTATTGTT
TTTCAAGCAGATGGGGGCGGCCATCAAGATCGATGGGAACA
GGGGATACAGAACATTGATTCCCAGTCATACCTTATGGAGC
GCGCGCTCCACCAGATTGAACAGTTCGCGGACGTTGCCTGA
ATTTTTGCCTGAACCCCACCCTATAGTGGGCCTTTCAAAAC
AATGAAGAGATCGACGCCCTCTCCACCCTCGGCATCTCGCC
TCGTTGCGCAACAACCGTGTCTGGGCCGACAAGGACTCCAA
CAAAAGCGGAGATATTATTCCCTACGTGAAGGAGGTCCACA
CATCAGGCAATCCTCGGTCTCCATGGCCTGTACGCCTGACA
ACCTACCCTCCGGCCCCTATCGGAGACTCAATTATCTGGTC
CTCGCAATTGTGATGTTTTTCTCGTTGGCTATGAACAACCA
AGTGCCAAAAAAGCATAGAGCCTCAAAATTTTCGCGGCCAC
GGACCTCAAGCGACTTCCGGCCGGGGAGATCCGGACGGCCA
ACAATGGAATGCCTGTTTTTCACCAAGGCTGCAGCAAAGAT
TGGACAGAAAAAGTTATATTCTTGGGCACTTCCGGGGAAAG
ACCTAGCCCACTGGAAGATGCCCCTTCCAGAAGAATATTAA
TGGGTTTATTGAGTTTTTTACTGCTCCCGAGTCCAGCCTGT
TGCGTCAGGATTTAAGATACCGGCAGGGATCCTTCAAGCTG
GGCTTTCAGCCAAATTGATGCCGGCTGCTGGAGACCTCGGG
AAATAAATCTAGAAAAGGGTCGTGATTATAGAGAGATCGAA
CCTCAAAATATCCACTCTCACAGCGACCAGAAAGGAAGTAG
GTCTTTTATTTCCAGTTGAGCAGAGCGCTCTCCTCTCCACT
TTGTCAGCACCTCTGAAGGACACGTCCGGGCCAAAGTCACC
GGCCAGATCAGCGTTAAAAACATCGGAGCGGCAGATGGCCA
GACGGTCGAATAATTCTTGTCACAAACAAAAGCGAGAATTC
CTGGCCCAGAAGTCAGAGATCGAGATTTCAGTTAATGAAAA
ATTGGAAAAGCACTCCTCACCAGTGCCTATCATTTCGCAAC
ATGGCGTCAAGGCAAAAGATCTTCGTCGCATCCAGACAAGG
AGACCTGCTTCAGTTCAAAACAGACCGGGCGCGTTTGAGTA
GGAGATTGAAAAAGTTTGTTCAGATCATGAATCGGCGTTAC
CCTGCCCTTGCGGGCCTTGTCCATTGAATCCAGGCATAGTC
TAATATACGCCTTGATGGTCCCCTTTACCGTGTCTATGGTA
CTTTTTATGTAATTTGAGATCGGACGCAGCCAGACAAGGCT
CTGCGCTTATTGAATTATCTCGTTGCGACACAGATACCACA
CGTATCTTTTTCCGTTTTTGCTCGCAGTCGGTATCGACAGT
TGGGTTCTTGCCTTTTTTGTCGGATTTGTGGCTCATCTTTT
TCCTGACCAACGAAATAATTCTGTCCTATCTCTCCATCGGT
ATAGCCCTGCAGCATCCGCGCAGCCTCTGCCGACAGCTTCT
TGATTGCACTTCTCGTTGCTCTCCCTTTGGTCGCAGCCGGA
AATAGAGAGAAAGGTGAGAGCAAAAAGCCCCAGATGGGTAA
ACTAACTGCTCTGGCAATTACCGACCTTCGCGAAAAACTGG
CCGAAGAAGACAGGCTGTTTCTTCTCGAAAAAGACACCATA
TACGGCAAGACGATATCGAGCATCAGCGGCGGTGCGCTCGA
GTCAACGACAAATACCCTGACCTTATGGAAAAATACTGCCC
TGGAGAGCGAAGGTTGTGTGCTTTTTCTTTGAGACTTCCCC
CAGGCCATCCAGCGCATCGGCAATATCCTGATCTGTTACAC
AGAAAGCTTAGCGGCAAAATCAACCAAAAAGGGAACTTAGA
GGCCCGCTTCTATACCCTGTCCTCCCTGTCCCTGGACCAAC
TGGGGTGATTTCGTCTCAACCATCGATCTTCTGAAGCAAGC
CCCTATCTTCTCTACGCGATCTCTTTGGTGGAAAGTGGCAG
GACCGCGTGGTCGCCTTTCTCGATCAGGGAATGCACGAGTG
CGGCAACAACAAAACAGTTTCGACACGTTCAACGCTTTCGG
CTGAATATCTTTCAGGATTGCCTGGAACGAATAAAGTGCAA
GGGATCACTCTGGATGAAAACGGAAATGCTGTTGCGAACAT
CTTCCCTCTGAATCTGATATCTATCCTCTCCTCCTTTACCC
ACTTTGCGTTGCCACCCCTACCTTCCCTACTACGAGGAAGG
GCGCTGTCTGAAATTATTGTCTCATCCCCTCAAGGGTTTGA
TTCATGCTCTGAAGCTTATGCAGAACTTGATAGCTTGTTAA
GCCTCAATGTGCAGACCGGCCTGAGGCAGCCAACGTTCATG
AATATCATTCATAATTGAGGCGAGACACACCTGGCCGCTTT
TCGGCAACGCCTAAAGGGTGCAGAGAAGGACGCTGTACGGG
ACTTTCGCCTTGGTTGAAAACAACCGGGTAATTGAGCATCT
CAGCGCGTAATCAAGGCAGGCAAAAAGGCCAAATCGGTCAA
GAATAGCCATCCGCTTTATGCAGCAGCCGGCAATGTCGCCA
GAGCAGTGCGATAGCGTCTGCGCGGGGCAGAAACCATTTGC
CGGGCTAAGGCTTCCTTCGGCGAAAGATCCGGTTATTACCT
GTGGCCCAGCGGATCGGTTTCGCTCTTGAGGTTTCCGTTGG
TCTGCGGAGGTAAGATGGGACTTGATGAACGAATGAAGGCA
TTGCAATGCCTACCTCTCCTCCTTGCGCCTCGCCGGACTGA
ATACAATTTCAGTTTAGGGGCAGCGGTTCCCACTGATGATG
ACATCAACCTGGTGAGAAAGCTTCTCGGGCACAGCAATATA
CGCATGTCAAACGCATTGCACAAAGGCTGGGATGGACTCGA
ACTTTCACCTTCTTCAGGAACGGACAAATGACATTCGTAGC
CGCAAATCCCCTTGCCGCAGCTTCGAATCGAGCACCGCCAG
CTGAACGGGAGGTCACCGGACTGAGCGGCGGCGAGCTGCAG
CGCGCTGCTCGGTTTGAGGGCATGATAAAAAATCCCCTCTT
ATTACCTCGAAAAAGGAGTGCGCGATGATTTTTAGAGCAGG
CATATAGGTTAAATAAAAAACCTTGTTTATTTATTTAGAAT
GATTGGTGCCGGGAGCAAGGCGTTTCGGAACTGGTGATCGG
AGGCTCCAGCACTGAGCGGCCGAAATTTCAATACCACAGCT
AACAAACCCTTCAGCACAAACCATGGCGTGGGCGGTAAAGG
GACGGTTCAAGTGATTTGTGCCGGCGAACAGCCGATAAGGT
TCATCGACCACCGTGTACGGCTACGACCTGATGGGCAATCG
GAGCAGAAAATCCGCGAGGGCATTGTGCGCCAGTACGAGGA
CGGCAATGACCGCAAGCGGTCAGCACCTTATATCCCGGCCG
GCGAATGAGACCAGCGCACGCAGCCTGGGCGAGGCTGTGAG
TCGGCCGCATACAGGATCCCCCCAGTGGTTTTACCTGCAAA
TCCTTCTCGATAAAGGTAGTCTGGCCAGGGGAGGGATAGTC
GGGCGGAAACCAACTCGAAGCGCGGTTCAATGCCAAGCTGT
AAATCGGTGCAGCTCAAGGACCGGGTGAGCGGCGAAGAGCG
ATATGCCGGAGTCCTTAAGGCTCTTGATGTTGCGGGGCTTA
GTCAAAGTCGCCCAGGAACTCGATCTGATGGTGGATGAAGA
TGCCGAACTTTAAGACCAAGCAGAAGAAGCTATGAAGACGG
CGAGATCAGGTTGCCGCAAACCAGGATCTGTCACAGGCCGG
GCACCTCGAGCCCGTCGAGGCCCGGCATCTTGGCGTCGAGA
GAGTACACCGCCAAGGGGAACCTGGTGGCGGTGGTGTCCAC
TCCGATCTCTGCGACGCTGCCTTTTACCGCCGTGGTCGCCT
GTTATTTTTCTCACCTTCTCCCTCTCGTCGCTTTTTCTGCT
AGTTGAGCTTCCGAGAAGAGCGATAAAGATTTTTACCGAAC
ACGGCAGGGATCAGGATGGCCGCTGCCAGGGCCAGGGCAAG
AAGGGCTATCAAGATGTCGTCTCTTCAGCACCCGACGATCC
GGCGATCGGCTCCTCCGTTTCGGGCTCCACAAGCCTTAAAG
CGCAGCGGATCAACCTCCGACGATCTGGAGAATTTCGTTCC
GCGCTTTGAGCGGATACGGTCTCGATATCTCAGCCATCACA
GACAAATTGACACTCGCTCTCACACCACCGGATGAGGAGCG
GTTGTTGACTCCTCGGTTGACGCATCAGGGAACCTAACCCT
GTTGGCTTTCTCGATGGAGACAGCACCAATCTGCATTGGTC
ATGAAATAAGGACGGGTATGCTGTTTTCCGGAAGAATGAAG
GATTCTTGATGCAAGGTGTTCGATACATTCAACTCAATAGC
AGCGTGACGATGATAAATGTCCAGGTTCCCCGTTCCATGAC
TGGTTCATCACCAAGATGGACTACATCGACCCCGAAAGCGA
CACGATGCAAGGGAATGGGTCCATACCCTGCTAGCACAAAG
AGCCGCCTGATCCCTTTAAACCAACCCGCCCTTGTCGGGCA
TTCCAGCTCGGTCAGCAGTTCGTAGGCTTCTTCGCGAAAGG
ATCGGCTACGACATTGGAATCTGGCGTTGAATTTCCCGCGC
GAGCTATGAGGATTTTGCAACGAGAATGATATCTGAACAAA
GATACTGTTCTCGCATATAACAGTACGTGACCAACAGACCT
CTTGTCATGCAGAACGTCGACCTGTGCGCAAGTCCCCTTGC
GCTCAGAAAGTCATCTCTCACAAGGAAACTTTTTTGACTTT
GTTGGGTTCAATGATGATGGCGAAGAATTTGAGCGCCACAG
AACCACGGTGGTGACACGGTCGGGATCGAGATCGAGATCCT
CATACTGCGCTACAGCAAGGCGGCCTCTCTATTGCCTCAGT
CCTTTCCTACGATGCGCTGGCGCGGGTTGTCTCCACCACCC
GATATACAGGCCAAGGAGATCGAGCGTTTGTGCTTTTTGAG
CTGCGACGCGCACGGCAAAGCCTGCATCGCAGGCCTCTGCA
CTGGCAATGCCCCTTCTGGTCGAGCAACGACGGGAAGATCC
ATCAGTTGATGAAGTTTTTTCGCTCCAACATCTGCTTTAAG
ACAATTTTAAGATAAAAATTCTTTCCTTTTTATATAGCATA
AAATGCAGCAAGATTGTGGACTGCCCCTCAGGAGGCTATCT
TGAGTAGGGAAAATCAGGATCTCCTTAAAACAATCCTGGAG
GGTGTATGAAAAATTTGGAGCCGCCGCCGTTAATACTTTTT
GGCGACGGCCGCCATCAATCCCAGCGCTCTGCTTCCAACAT
CGCCAGATGTGCCGGATGGACAAGTACGGCTTTCCCCGAAC
GGATGCTGTTTTGCACGTCGCGGGAAACGGGCGTCACCGCC
AGGGTTGATGATGGAATAGGCCTTGGGAAGGGTGTCCGGAG
CATGTGCGAGGCGATATGCACATGCACGACCTTGGATTCCT
TCTGGCCGAAGACGTGGAGGCATACTTCAAGCGCGAAGTCC
ACTCGCCTGCTTCAAATGGACGAAGCGCCTCTTTGGAGCAA
CCACGGGCCGCAAAAATCCCCCCTGTTCCCGCCGGCCTCTG
AAAGGCACAAAATTAAATATCCGGCTAGAGGACTTTACCCA
TGCAGCACAACCTTAAAGTGCTCAACCGCGCAAGCACCGAT
TTACCCATCGGCGCCGGGGTCTGGAAACCGACATAGACGGA
TGGTCGGAATCTTGCTGGTCCTGTTTATCTGGTGGCGCCGT
CTCAAATTCCAGAGGAATAGCACCAAAATGCTCGATATGGT
GGCGACTGGAGTGCCGGCCGCATTCCGGTCTCCCTCTGGGC
CGTAACCTATATGGATAAGGCTGTTAAAAGAATAGCCTGAT
GAAACAGCCATCCAACATGCCAAAAACCCAGAAGACATGCA
TCTATATTTAAGGGGATTATCTCACGTTGTAAATTAAAAGT
TTTGTCCATCTGTGGCTGGGCGTGAAGCGTAAAACCTGAGG
CCTGACCTTATGGAAAAATACTGCCCCGTAACGATAGGCGA
GCAAAAATTCCGATCAGTGCCTTGAACATCATCTTCTCTCC
CACATTTTCAGCCCCTTATGCAGACTTTGTGCATATAGGGT
CTGCGTGCTGAGTGATTTTTCTCAGCCTCTGCTGGATGGAG
CGCGCATCTGCTGAACCGTTCCCGCGCCTCTTCGACCTCTG
AGTACCACATCTTTCTGAGCCACCATACTTAAAAGAAATTG
CCCACCCGGGGCCAAGAGATCCGTCAAGTCGGTCAAGGCTG
CTGACGGCGGTAGCAGGAGACATCTACAACTATGGCGAGGG
GTCACCCTGTCCGAGAGTGACGACCAGGATGCTTACGAGAA
CTCAAGTCGCCCAAAAGGCTCAAGGCGCTGGTGCTCCCTCT
GCCGAAGGCATCGTGGAGACCATCTTTAGCGCAACCATTTA
TTCGGCGCGATGATGGTTCACATGGGAGACGCCGATACCTT
TCCCTGGCCCGGGAAGTGGGCGTTGACAACAAGACGGTTCG
CCAGAGTCAGCCTTAAATGGCTATCTCGCAAAGTTTAAAAT
ACGCGCATCATCACTCCTTCCAATATGGAAGATTTTGAGAT
AAGGAAATCTTCAACTACTACGAAAATCCCGTTACCAACGC
GGAGATGCGTGACCTTGAAACAATCTCCAATGCGCTGACCA
GGAAAATTCAGACTCGAATCCCTTGAGGTGTAGTCCGTCTG
TCACCGAAGTCTTGCCCGTCCCGCCTTTGCCGCTTAACACC
CTTTTCGGGATCGATTTTATCTCCGGATCAACCATTGAAGC
CTTGCCATGGCTTTGGAAGCCCGACATGAAAACGGGGTCCT
CCGGGTACTTCCTTCTAAAGCACAACCGAACCGATATTGCA
GCTTTAGGGATGAAGGTATGCCCAAAATTATGGCGGAAAAC
AACATTTTAGAAATTTTCGACAATTCCCCTCTTTGAAAATC
GTGGGGCGGGCGCGCATGAGCGTGTTTATGGCCGCCGGGGT
CAGCAGCCAGCGTCCATCGCCAGAAAAAGAGCCCACAGACG
CATTTAAAAATGTTACTTAACGCGAATTGGTAGAATTCGCG
TCTCGAATTTGTTTTTAAAACCGACGCATCAAACGCATTCT
TTCACAGCTTTTATCGGCGGCGCAATCATGGGCGTTGGTGC
ACGCGGCGGATATTAATTGCCTAACGCGATATTAACCGGCT
CGTCGCCCACATAGAGATAGCGCTTGGACGGCATCTTGAGC
GAAAGAAATAAGCAAAGGATCTCTCCCTATGGAAACGACAG
CGCAGCCTGGGCATTAAGGTCGCGCCGCATACAGCGCCAGC
CACGCGATCAAGAGGTGTGTCAATGGTTGCGTAAACGGCAT
AGTCATTTGGGGAAAGGAAACAGCATGGACAGCAAAAGAGC
TGAAAGATTTTCTTTTAGATCACCTGCAGTATGTCATGCCC
ATGCTCTTTCTCGATACGACCACACTCTATCAAAAAGAGAA
TAGTAACGCCAAAGAAAAAGCGATTGAACTGGCAATCGTGT
CCGGCAATCTGACTTATTTGCTGGCCTTTGTCGGCCTTGTG
CATTAATTTTGGGGTTCATTCAATGTGAAAAATTGTCTTGA
GGCTACACACCCGATGGGTTCGCTTTGCTTGCCGGGTAGAC
GTGGGTCTTTCGGACTGGTCCGAACGTGACTGCTACGAGGT
ACAACCCCTTTCCCCATGCTCACCGGCACGGGCCAGAATGC
ACGGGTCGAACCCCTTAGCTCTTAATTCTACAGGAAAGATT
TTCCTCAATGGAAACCTTCGCTATAAAATGCTTTCGAACAA
ATCTATCTCATACCAGCAGACAATGCCCATGTTTTTAAGAC
GAGTTTTCAATTCGACTTTGCTGGGAGGCTACACACCTGTT
AAGCCCCTCAATACCCGCATCGGTACATCCGTCGGCCTCAC
AAAATGCGGTCTGCCTGCTTCGCCTCGATGTGAATACTGAA
AAGTTTATCACCACCACAATCCCGAGGGACAACGGCTGGAA
CGTGCCAGGTAACCGTAAAACTTTTTATTAGAATATTTCCA
AGCGATCTGGTTATTACCCGCATCCCCTTTGCCGGCCGCGG
AAAATGCACCAAAAGTGCTACCTGCTCGCAGGGCTCTTTAA
CTCCTCGACACTCCACCTGCCAAGGTGAAGGGGGAACCCAA
GGCGGGAACGACGGCTTTCACCAGATCCCCGGTGCGAAAGC
TGCGGGAAGCCAAGAAAGGTCAAAATGTCGGTAAGAAATTC
ACCAGAAAGAACGGGAGGAACGGGCCAAGCGGCGCAACGAC
GGCGATGGAATCTGCCTGGGCGTATTATCGAGCGATGCGAA
GCAAACAGATTCAGTCCTTGCGGATGTCTTCAGTGGCGAAT
GATCATAACCACGAGGGGGACCGGCGCACTATCCGCGTGGA
CAAGCAGCGTGGCGTTAAGGCATTGCTCGCGGGTGAGATCC
GCTGGTCCAGGCCTGTCGTCCAGAAGTTGTTTTTCTCCTTG
CAGTGCGACAAGACGTTTATCTCTCTGCCGCCGGGACTGGC
GCGGTCAATACCGCCATGTTCCAGAATACCGAATGCCCCAT
TCGAAACAAGACGGCAGGTTCTTGAAGATGAGAAAGCGTTG
GCTGTCTCTTGTTTTTTTGTCGTTGTTCTCCGGGTGGGGTC
TCTGCGGGGCGATGATCCTTCTTTTTTCGGCGCGCAATGGA
GAAAAAGAGGAAGAAAAAAACTTTCGACTTGGAGACCTGCT
TACAAACATCCTCGATATGGCTCCTGACCCCTGGGCCATCC
GATGATATACGGCGCATGCTCTCCAGTGCCGGGGCGATCTC
CTCGACCAGGACGCCATCGACAAGGCCCGCCGGGGCTGGTT
GGTGTCATGTTTGAAAGGGTCTTGATTTTCATGTTGCTGGG
AAACTCATTTGTAAGCAAATCGAGTCAAACGCAGTGCCTTG
TCTGGCGGGGAGATTTTCGACAAATTCTATATGCCAATGCT
CTTTATTGCTTGCATCCAGACATCAAGATCTCCCTGGTCAA
GGCTGCGATCACTGCTACGCCGAGAGCCTGGACAAGCGCAC
TGCCTGACCGCAAGGGGAATCTGCGTATAATCATCAGTGAA
GTCCAAGCATCAGCGGCCTGCAACAGATGTTAGGCGAGCTT
CTGAATTCAGCGATCCTGCACAGGATGAAAGAGAATCTTGA
CGATAAAGAAGGGATTCCGGCGGAAAATCCAGGACAAAATC
ACATCGATGACGATCCGAAGCTCTTTGCGGCCGCTGTTTGA
GCACTGAACCGGTTTAGATACGTCTGAGCAGGTTTGGGTAG
TTGAAAACGTGCCGGAATACCAAAACACAACCTCGATGGCC
ACTTTTAAGCTTCGGGAAATCATCCCTAAGTACTCGTGACG
ATAAACAGGACCGGGCAAACCTGGTTGCCAACCCTGTCGCA
GGAGTGGCTGGGCGAGGTGCCGGAAGGGTGGAAAGTTGTTT
TTTTGAAGGGGATATTAACTCCTACACCTACCTCAACGAAG
CAACCGGGATAGGATGAAAACCGTAACCTAAAACATCCCGG
CCGATGATGGTCATGATTACCTTCGGTGTCATGTTTGAAAG
CGTCCGTCGCGATCTTCGATCCGTTTGATATAAGCCGGACC
TGGACTCGAGAACGGGATTGCCGTTTTCATCGATGGCAGTC
CCATTTCATCACCGAACAGACCGCGTTTCTGCGGGAAGTCC
TGCCGTTTACGGGGCGGGTCCGGCCATAAATCATCCAGACC
AAATGAGCAGCAAGTACATTCTGTGATTGTTTTTGTAGGTG
TCAGAACAACGATGATTATGCGGTCAGGATGACCAACATCC
CGCGCATGAAGGTAAATGGACCCGTTACCCCCAAGCCGATA
AGCAACACGGCTGGTGGATTCAATTGGACAGATCGCAGCAA
GGCTCTGTCGGCCGGGCTTGCGAACCTGGGACATAGAGTTC
ACAGACCCCTCATTGCAAGGCTGATATGCGGCCGTCTCTCC
ATGACAATATCCATCAGAATCAGGTCAAAACACTGGTCGGC
ATCGATACTTTCTCCGGTTGCGGGATTGCGCCCTTTTCGTG
ACCCACTTGCCCCAGAAATTCTGCTCACCCTGCTCGTTGTT
AAGAGGAAAGTGGATGATAACGGCACTCTAGTGACTTCTCC
ACCAGCCTTGACACCCTGGGCTTTGAGCTTGCCTCCTTCGG
CGCGTCAAAAAAGACTTGGACACCTATGTGGTTCCGTTTGA
ACCCTGTCTTCAGTGTCTGTCACCACCACCCCATCGCCGAT
CGATCTCGACATCTGGTGGTCTCAATCTGACAACCAAGGCT
TTCATTTCATCAGGACATGGCAGAGAGGACAGATTTCCGTG
GACCCTTGAGCCCTGGCAGGCGACCCAGGTGGTTATGTTCA
GGAAACAGGGCCTTCAGGTTCTCCCAGAGCATCGGACGGCT
TGGCTGACCTTCTCGGGGGTCATCATTCCCACCATGTGCAG
GAGGTCGGCAAGACTGTGAACTTGGATACCTCCTTAGACTC
AACGGTTTGTCTGGATAGAACTCAATATCTTTTCATCGGAA
CGGAGTGTATGGGCGAATGGCGGTCATAAATATGTTCAATC
TGGTATGGACACCATTGAGTCGCCTCGCCAGGTTCTCCTTG
ATCTTCTAAAACTCTAAAGCCCCAGCAAATATTACTGCTGG
AACTGAATCCCATGACGGAACCTGACCACAAACTGCTTGTG
GGCGCAGGCATGGGAGGAGGCTCGTTGGAGGGCATTGCGCC
GGCCAGACAGGGTACCTCGGCATGGGGGTTAACCATGTCAC
GCAAACTTCACGACCCCTTGCGGTATGAAGGATTTACAATT
TGGATCCTTTTGCCAAAGTGCTTCAACCTGGCGCTAAGGGG
ACGAAAAGGGGCCGCTCGTGCGGCGGCGCCTGATCGCCAAG
CCGTCTTTACCCGGCCGCCGCACAACTGGTCGTTCTTGATC
AGCGCTCCCTTTGTATGGTTCTAAAAGTCCAACTACGACAA
GCAACTGAATATTCAGCAAGCTTACAATCTGGATATCGATA
CCGCCCAGCAGTGGGAGGTCCAGGACGAATACACCCGTATG
GCAAAAAAGCCCGACTGTCCCTGGCGCGACTGCATCGGCAA
CTTGACTATCACAGCCAGGGCCGAAAAGGAAAAATCGAAGT
GGTTGCCCTCATCGCATTTTCTGACCTGCTTGAAAGCTCCA
ATGGGGGTTAACCATGTCATCCTGCAGAAGACCCTGGATCC
CAGGCCAAAACCACCTTTATCTCTCCAACTCAGAGCTACCG
CGTTGGGATCATAGCGAAAGCTTGTCGTCTGGTTCTTGGCG
ACCCCTTTCCTTTGCCATTTCACGGCGCTTTTCAGAATAAT
GCAAGCTGGTCCAGGCGATTCTCGCGGAAGGGCCGGGAGGC
CACGATGCAGCCGTTGGTAGCAGCACTTATGTGTCACAAAT
TCGTCGCGCAAAGGGATTTTCTCTATTTAACCCGCGATCTG
CCGTCGCCTATGACAGCAACCAGGACGGTCTGCTTGACCTG
CAAGCAGCTTCTTTATTCAACCGCCCCCCAGGATGTCCATG
AGAACATCCAGACGATGGAGCTGTCCCTGGTCGGCCGGATC
CCCTGTGTCGCCCGGCGCGTCTCATGGGTGTAGTCGAACCA
CCGAAGAGATCAACGCGGTGCTGCAGGCCGACCTGGAACTG
AACAGTGACAGGGACGCAGTCAGCGTCAAAAGCCTAATGAT
AGCAGCCCGGAAAGAATCACCAGCGGTACCAGGACCATCAT
CTTTTCAATTGCGGAGAGTGCATCATGAATCTCACGTATTT
CAAACACGGAAAGGAGGAGACCAGGCATCGGAGTTATCGAG
TAATCCTATAGAGCATCAGACGTACCAATTTTTACAAAATG
ATAACAAAAACCTTGTTGATCTTGCACAGTGCGAGACGATT
AAAAGATCCAGGGCAAATTTCTGCTCCCGGTTGCGGGGAGA
CGCCACCCGAGAATGGAAGACTTTCTTCGACATCAGCGAGA
GTAAAGGCGGTGTGGGATTTCTACCAGAAACGTCCCTCAGT
AGAGCCCCATCCTTTAAAGTCCGGCGGGGTTTACAGTCTGT
CGGTGCGGTTGAACTTGGTCCGGCCACCGGACCAGAACGAT
TAAAACAAAAAAGCGTTTTTCGGGTTTTCTCGGACCTTTTC
CAAAATACCAATCATCAAAACGTTTATCCTCTACAGCAATC
TTGTTTTATGGGAAGTGGAACAACTGCGGTGGCAGCCATTA
AGGCGGCAATCAAAATGGGGCATCTCTACGGGCAAAAATAC
ATATTCTCCCGTAGAATTCACCTTCAATGGAGGATGGGGCG
CGCCCCCTCTGGAGGGAGTACCCTTGCGAGGTTCTGATGGA
GAAAAATGATCAAAGAACACCCGGATTTTGTCGATGCCTAC
GAGAGCTTCGCCCGTATCCGCCAAAATCTCGCGAAACGCAG
AACCGCCGGCGGATCTCGGCCTTGAGGGAGCGATTCTCACT
CCGAATACGAAAAATAAATTCCTAAATCGTTTTAAAAAAGA
TGCAGGACATAGACGTAGTACTGCGTCTGCTCCGCGCTCTG
AGCGTCAGGGAGATTTTTGACCAGATCGGATTCCTGCGGGG
TCCCTGCCGGTTGGCGGTAACCTCTCAAGAAGCCAAGGATG
AGGTGTGACAGACCTCGAATCGTTCGAGCAATGGATCCAGC
GCCTGAACTTTTAGGTGAGGCCAAGCTGAAAAGAAACCATG
CGGGCAACAGTGTTTGGCAGCAATTCACTGAAGATTTTGAA
CTGTTACCGTACTTTCTCCGCTTACGCGGGTGATGTTTCCC
CGCGCCAGGGGGCGTGCCTTCCCGCTGAAATGGATTTTCAG
GGCGCAATTGGGCTCACAGGCATTATTCCCAGGTACTGGAA
TGGCCAGCGAATCGTTGGAGCTTAAGAGGAAGATCCTCGAG
GATCGGTCCGCTCTCGCACACGCAGATGTCGTTGATGCGGC
GGAAATGGAGCGTGAAGACTCCGATTACGCCCACACTGTCA
GAGAATGTGACCGACCCGGACATGATCTTCAACCTGCGAAG
GCCCCGTCAGCCAACTACAACGACCGCACTCTTCTCAATGT
TCTCTCTTGCCACCAGCGAACGCTTCAAGGACCGCAACGGT
ACCAGGACCATCATGATCACCAGATAGGCCGATTTCTGCAT
GACGATATCTAATGCTTGTGCGGGAAATGGAGCGTGAAGAC
TCCACCCTCGGCATCTCGCCCATTGAATTTCTCGTTCTTCC
GGATTGTCCCGTGTGCGGTTCGCAAAACCGTGCCCGGGGGC
GTGAGGTTCAAGAGCCCGTACTTTTTTCGCTCAAAGAGCGC
TAAATGAAAGATAGAAAAATCCCTCACGGGCCATTTCAAGC
CTGCAGGAAGGGACCTATCTCAGGGTGGGAGGGCGCGATCT
TCACGTTGTAAATTAAAAGTCAATATAAAAAATTAAATTGT
GGCCCAGGTCATGAGCCTGGCAAATCCATATTCCAGCACCG
TAAAATGCTTTTTATGGAGTCTCAAAATGTGCCTCGGCATT
ACGAGGGGCTGGAGAGGGTTCGCAAGAGGATCAGGAAGGGG
TGGGCACTCGTTTCTTTTTTCGGTATTCTCTCAGCCCCTCT
CTGCACCCAGTTGCCGGCCGCGCAATGGACCGACGCCATCG
TTGAAATCGTCAGCGAGGATCCGCTGACCCTGGCCGCCAAA
GGCCCCGAAGCTGAATATTACATTATTGCGAACTAAAAATT
CCGGAATCTGGCAGGCCAGCCAGTTGCACTTTGAGTTTATA
CGCGCTACCGGCTCATTCAACATCAAAACGGAGGTAGCTAC
CGTGGGCTTTCTGCCGGGGTCAATCGTGTTGTCTGCCCTTA
GACAATCGAAAACGGAGAAACTTTGGCTGAGGCGCTGGCAA
GGAGGCATTATGTCGATCAACAAAGTCATTCTGGTAGGAAA
TGGTGGGGCATGACCAGATTCTGAAAGAAATAAAAGTAGGT
GACGATCAGTCTTTCAGGGTCTCGCATTTTTCTGCGCAACG
GCGAAGCGCGCCTGTCCGCCCGTGAGGGGCTCAATATCAGC
CTCCTCCGTAAAAAGTTTTTCGATAAGGGTTTAGGGAGCGC
CGAGCCCAAACAAGTTGAGGCGGCAATCAAAATGGGGCATC
CATGTAATGGATATCTGATGCTCTATCCCAAACCGCTCCTC
TACGACATTGTGTATAAGTACGACAAGGAAAGTTGCGCCAA
CAAAAACAACAAACAAAGAACTTTTTTCACAGAAATATTCC
GGAGATAACAGCTTCTTCATCATGGACCGAAAAAAGATAGA
CTTAACCAAATTCGGATGGTCAAAAAAAGCCTGGGCGGGGA
CATGTTCGGCAGTTGGAAGGCGATTCCTGCTCCGGGCGGGC
TGAACTGGCAATCGTGTATGCGAAACCGCGCAATGATGGTG
GTCGAAAACAAATTGATAGTCGTCTCTTTGCAAACAAACCG
CGTTGTCCAGCTTGATTATTCGAGGGATAAATATCGACTGC
TTTTCTCAACTGGGTAATCCCCGCAGCCCTGACCCTTGTTT
CCGCAACCGCGTATTTATTACGGGGGAGACCACCACGACAG
GTGTGAACGAGAGGAGGATACTGTTCTCGCATATAACAGTA
TATCGGAAGCGGTGGCGGAACTCCCCTCGGGGAGGCGATGT
AATCAGCGGCACCTCGCCCTCGGCCAAAGCCGATGTCATCT
GCTGATGCTGCAGATGGATACTGAATCGCGTATGGTACTGG
TCTTCCCGCAGGGGGAAAACCATGCCTTCTCTCTCCGGGCT
TTACGCGCTTGATTACGACACGGGGCTTCAGGCGCGCGTCG
CTGGTGGAGCGCATGATCCCCGGCGGGCAGGTGATGACCAG
GGATGTCGCGAACAAAGGAGCGATCTATTTTGATTTTCCCG
CCGGGGTCCCTCTTTTGTGGCCCTGCGAGAAAAGATACAGG
TGGGTGACGCATTAGAGAAGCTGGCTGACTTCTATATGGAC
GAGGAATATCGAAACGCTTACGATACTCTGTTGGCTTCATA
GGTCACTCTTAGAGGGATAGCGCGGACCAGGGTAGGGGGAT
CGGCAGCCCGCAAATCGTTTCGTAAAGCTCGGGGTTGCCCT
CAAGGGGCTTGATCCCAATGCGAGGATGAAGGATTCCGGGG
AATATTACGCCACATAGTTTCTGGCACCCTACGACATTCGG
CTCTTCTTCGCACAAAAGTTCGTAGACCGGGTGAATCAGAT
AAAAGGGCCATGCAGCAGTTCATCTTCAATATGAACGTGCC
ACCTCATCCAGAGAGGTTTACGGCGGCAGGGACTATGGTCC
AATGATTGGTTTTGGTGATTCTTGCATACAATTGCCCCGTT
CCGTTATTCAGCGCTGCACACTCAAGACTATCGCCCCCTCC
TTTGCCGTCGAGTGCATAGTCTGGTCCCATTTTCCATTCAA
CTTGTTCCAGATTGTTGGGCCTCCCCCGCAGTGCCGCACCG
CCGCCTCTGGAAAGCAGTCGCGATCTGGCCCAACGCCTGCG
CCATTTAGGATTAAATAGGACACGTTTATTCTTTATTTGTT
AGGTCATGGTCCCCTGCCTTCTGATCTTCCTCGGTGCGATA
TGGCCTCGGGAAAATGGGGACTCAACTCAACCTCAATACAG
CGTGGCGCCACCCCAGGTTTCGCCCCAATCCCAATCCCAGT
CGGGACGGCAAAACAGAAATCAAATTGGTCCGAGAAACCGA
AAAATCCGCGAGATGGTGACCTTCGCCACCCAGAACGTCAG
CTTGTCATACCGGGGCTTATCCCACGGACTTGCGGCATTTG
AAGCGGTCAGCACCTTATATCCCGGCCGTGAACTGACCGGG
GCGCCTGCGTGCTGCCCATCCGGCCTTAAGCACATTCTCGA
GGGATGGAGAGGGCGCCCGGCAGATGCCCCGCCTGGTATTT
GCCGAAGCTGGTGATCGCATCGGGCGCCTGCGCCATCGCCA
CGGGTTGCAGTCCTCTTTGGCCGTCATTATTGCTCAGCGCC
TCTTTTGGGGGAAATTAATGCTCTCTTGTCTCAGGCTGTCT
AAATCGAGTAGAAAGGTTGTCTGCGGGTAAATCCCGCCTGT
CGCAAGATCTGCCCGGCGTACCCTTGAAATCAATCATCGAT
CACGCACTCACCGGTATTGCCGCCTATCTTGCTCTGGCCCA
ACCGAGTTGTCCCGGAACATCAACAGGATGCTAAAGGCTGG
CGAAAATCTCACTGAATCGGCACAAAAGGTTCTCAGTGCTC
AGAGACCAGGGTTTCATAGCCCATCTCTCGCATCACTGCCT
TTCGGAGATCTCCAACGAGACGGCCGGGGAGCATTTCACGC
AAAGCAGTTCAATAAAGCTGCGGATCAATTGCTTGCCGCCT
TCCCAAGCAGTGAACCATCCCCCCTCCACAGGGGTGAAGCC
CGTCATTTCGACTCAGTGATCGAAGAAGGCCCAGAAAGACA
AGGGCCATGGCCCGGGCTGGCCCAAAGGAAAACCGCGGCCT
TCTCCGGTGATAGAATTAATCGACGGTGGCGGCATAAACGG
TTCAAGCTTCCCTACCTTTCCTTGACTCCGACCTTCAGTAT
GTCAAAACGATCCGCTCTGTCATGAAACCTCCTTTGAATAA
CGCCCGAAACCGATTTATTGCCTTGACATCCTCCCGGCCGT
TTGAAAGTCTCCCGGTTGGGCAGACCCGTCAATATGTCGGA
ATGATTGCCTCCTCCAAAATCGATCTGGCAAACAAAATTGA
GCAGCGGCCGATATCCCCAACGTTTGTGCCAATCGTCCCCG
GGAGGCCGCTATATTATTAGCAGGGGAAAATGCTTCTGAAG
CGTGCGGAAATACGATGGAACACTGCTGATCAAGCCGGCGA
ACTGGGGTGCCGGGGCCAAGCGATAAGGCACGAGAGCTTGC
AGCGACGGAGCCGCTTTGCTCAAAAGTGCCGACGCCGCCAT
GCAATTAAGAGACTGGAAGGCAAAAACCGCCAGAACTCTGG
GCAGTTGCAGGGGTGCTTTTCGCTTTTTCGAACAACTCCCC
GCAAAAGACATTACCGAATACCTCAAAAGAGACAATATTCC
CTTGCGGACAAAATGTTCGGCCAGCGGCAGAATGTCGTCGC
CGTCTCTCATGGCGCAGCCTCCTGGGTGAAATCACAGTCAT
CTCTCTTCCCGCTATGGCGACAAGGGCACGGGTGCGCGCTT
GCGCTTTTTCGTGGGCGCTTCTCGATAAACCCGAAGCAATC
GACGCCCGCGCCTTCTGTGTCAAAGAAAACAAAAGCTGTCA
CTGCTGGGGAATAATCAGATCGCCTTTTACAGCCGTGAAAG
GAAATCCCCTTCGAAAAATGCACCGAGGGGATCACAACCGA
TGTCCGAAGTGTGGGATGGACTACCTTTTCTCGCTCACAAA
GCAAAACCCTCAAACAAAGTCTGTTGTCGCACCTCGACACT
GTCATGTAGCTATCCTGGGACTTATCACCTAAGCCATAATT
GACAATATCGTCCGCATGATCGGGGAGTTGTCGGCATGAGC
TCATGGCATTCCCCGCCCCACAAAACGACTGTTTCATAAAG
TTTTTGAGTTTCGGGGATTTCGTAGCGCTCGCCGCGATAAT
GATGCCGCCCGAGACGATGACAGCCGCGGGGATGGCGACGG
CGCCTCGGTCGATAGGGGGTCGGTAAACTGCGGGTCGCCGA
CATTAAAAGCTTGGTTTTACCTTTAAAAAGGCACTTATTTC
GGCTATGAAAAAGAAGAGGACCTTTTAGGGAAAGATATTCA
GTCCCCAATCTGGCCGCTGTCGTTATTGCCCCATGAATAAA
TTTCTCCACACTTCTCTAACCTCCAATCCGCAAAGATTTCT
CCACGGTCCCCGTCTCGAAACTGGTGAACAGCCTGAAGGGG
TCGAAAAGGCCAAACTCGAACTCAAGTCCTTCGCGTATTTA
GCAATTCCGGACTGGCAGGTCGTAGAAAAGATCTCTGAAGA
TATCGCGCAGCGCAGATCGCCGCCGAGGCCAAAGGACTCTC
TCCAAGATTTCTTCCCCCTTCGTCTGGTTTTGAGGAGGTTT
CCCGCCGGAGAAAGATAGTGCTCCGGTTTTCTCGAACCTCA
GCAGATGGACTGGGTTCAGGCCCAGGCTAAAGCAGAAGCCA
GAGCGCCCTTACCAGGAGGTCTTTGGTCCTATCCGCGACAA
ACATACCCTTGAAGATGAGGCGCAGATGGTGGAACGCGCCG
GCGAGAAGCGTCCGACCCAGCTTGGCGCTATCCGGTTTAGT
CAGTAGCCTCTTGCATTTGTCAGGACAGGCTCTGAGGGAAG
AGTATTTTTTGTAATTATTGCGATTGCGGTCGTCGCAATCT
TAAAAATAAGATTAAAATATCATGTTTTTTGTTTAAAAGGA
CGACCCGCCACCAAACCTAACGGTTATGGTGGGGGCTTGTG
CGGCCTGCTGCACCTATTATCTGTACCTACATGGGCCGGAG
ACCCGGCACGCTTGCGTTTTCGCAAAACGCTTATACGCCGA
TTTTTGTCCCGGTCGTGATGCGATCCGCACGACGGGCATTC
TCTCTCCTGCGTGCAATGCCCCGTTATTCAGCGCTGCACAC
ATTGTCCCGGTCGAGGATATCCACCTGCCGGTTGACCACAT
ACGGAATCGACCAGGCTGTGCACCTCGTCGGTGGAGAAAGG
AGTAAAATAAAGGGAATGATCAATGAAACACAAATTCATAT
ACGAAGATCTTCTTGGGGGTCGTGCTGTAGCTCTTTCCCCT
AGCAACGGGGTGTTGATCATCCATGATCATTGAATCCTTCC
ATCAAGCTCGACCAGGGTAACAGCCGGATATTCCTGCCCAA
ATCAGAACGATGCGGCGGTGCTGACTTCGCCGGGGGGGCGG
GTTGGTAAATGGGGATGGGGCAGCAACGGCAAATATAGAGA
GCATTGCTCGCGGGTGAGATCCAGTTCAAACAGCCGCACAA
CAACATCCCTATGGATAAGGCGATCCTTAGTAAGTGGCTGA
AGAAGGTGATGACGGTGCTGCCGGTGAAGGATTTCGTTCCG
TTTTTCTTTTCTTTTTATATCGATTGGGGTAGCGAAAAGCC
GGGAGGTCCTTTTATTTATCCAGGGACGCCTCAAGAAACTC
TACGAAAATCCCGTTACCAACGCTTACACGGAGTCGCTGAA
ACGGGGGCTCTCTACTGGTTCGATGATTCAAAGATCTTTTT
CCCGGGACTTGCTTAACCGACCCGGGTCTCGCACTCCCGGG
AACAGTCCTTCTGATTTTAGCGGAATGTATGGTGAGAGTTT
CAGGAAGAATTTTTTCATACCTTTAACGCTCTGTATGAATC
CCGATGCGCGTAACGACTTTCTTCACAAAACCAGTACCGCA
TTGGAGACCTGCTTAAAGAACAGGGTTTACTGTCTGATCGC
ACGATAGACTGGTTTTTTAACTCCTTCGTTAAAGGGCTAAA
AGGAGGCGGGTCCATGGAAGCCTTAATAGCATCGACCTGCT
GTCCTGGGCGAGGGTGTGGGCACCGGCATCCTTCATCTCCC
TTCTCAGTCGGCCCCAAATTCCACAATACCTGGCGAAAAAA
CATCCACGTCGCAGGTGAAGCTTCGGACGACATAAACTATT
TTCGCGAAAACTTGCTCGATCATATCAACGATCAAGACCTC
TTAGTGCGAGCATTGGCAACCAATTCTCCGAATCCGGAATT
GCCAAGGTCGTTGAAGAAATCGACAAAGCGGCCTTGACCTG
AACACGGCCGTCTCCATTGTCTTGATGCGAAATCTCAGCGT
CCCCCCACCGGCGGCACCCACACGGATTCGGGCTTCAGCCC
CGTTCCGATTGATGGAGCGGCACTGGAAACGGATTGCTGAT
ACGGCCTCCTCAAATTGGGGCCGTTTCTTTGTCTGTAATTC
GCCAGCCGAGCCCTGGTGGACGATCTTCAGGCCCGGCTGTT
GGGTGGAAGGGGTTGACAAGCTGGTTCCGGTGCTGCGCCAC
GACGACCTCAATGCCTTTTACCCGCAAGGCTTCAGCTACCT
CCGGCGCGAGGGTTGAAAATCTGCGCCTCGGTCGATAGGGG
GAAAACTCTGCAAGCACTGTCACGAAGAAAGGCCTCTGACC
GTGCCTTTTTTGGATAAGGTCGCATACAAGTATAGTCTTAA
AATTTACGACACCTTTGATACTTAACGGAGAGTTCGCATTT
TGACCATCGCAGAGACAGGGCATCTCGTTTTAGCCACTCTG
AGGTGCGCGCCTCGCAGCACCTGCAGATGTTGCGAGGTGTC
AAAGACCCGGCTGATGAGTTCCATATCATCAGGGCATTCCT
ACCTGCGGCGGTGTCAGATACAGATGCGCGTTCGGTTCCTC
ACGTCAGAGAGCAGGGCCTGCAAGGGCTAACCAGCGAAGTC
AGGAGAGCCTTTTCGTCGTTCTGCAGTTTTTCAAGGACAAT
CCAAGTTCTTATGTGGAGTGCTGACGAACTTGTTCCGATGA
CAGGATTTGATTGTCGGAAACCTTCTCCCGGAAAGCAGCCT
CATCGCCGCCGGCCACACGGCTGGGATCTGGGTCAGAAGAC
GCAGCGGCACCAGCAGCGTACTTTTTTCAACTCGTTTTAAA
TCATCAAGGGAATGCTCATCCCGCCGGAAAAGGCGAGATTC
CTCATAATCGAGGTCGGTGTCGTAATAATCCCTGAGAGTCG
AAATTGTCTCGGAGTATGGACGAGAGCTGTTCTCTTACATC
GGGGGAGATCTCATCGGCAGCAGCCGCAAGATGGTGGAACG
TTCCGAAAGTCGCAATAGTGCCCTAAAAGCCCGAAAATAAA
CCTCGCCTGGTGGCGAGGAACCCACGAGGGGTTCGTGAAAA
GCTGTGGGCGCGGCTGTTCTCCGTGATCGTCATCGTTCTCA
GAGGACGAGCAAAAATAAACCTAAAAACAATCTGAGCATTT
GGGATGAAAACCTTTCAGGCCCGGGACAGGTTGCAGGTCAC
CGTAAATCTTTGATTTAAAACGATTTTAGAAGAGTTTTTGA
AGCGGAGCGAGCGAGAATTACAAGCTGGCCTGGGGCTGGTT
CTCATCCGAAAACAGACACCCAAATGCAGCACGAAGAAGAT
TGAGTTCCATATCATCAGGGCATTCCTCCAGCATCAGCAGG
TGACTCTTCACCGGATATATCTTACCGATGAAGGGTTTAAA
CGAGTTTAACGTCAATTTATCAGCAAAGTTTTTACTGGATA
TCCGAAGCGATCTGTCATGGCACTCAAGCGCCCGTTTGTGT
ACCAATGTACGAACTACCTTCAGCATTGATATGAGGAAGGG
AAATGGCCTTGGGGGGATGGCAGGATTGTTGTGAAACCCCG
TTGTGTGGTTTTAATTTTTACACGAAAGCGAGAAATTCGAT
GCCACGCAATGCTTTAAAAACCGTATCTGTCCTGGTCCTGA
GCCGCCGGCACTGCCTGCAGCCAAAACACATGCAGGCGCCG
CCCGCACCTCAGGCGGCGTCCGCCAAACCCGCGGCAGAAAG
TGCACTCGGACAACCAAAAGCGCCGCTCGGAGTGTATGGGC
TAGCGAGGACAACGCCCGTTCACGACCTGCGCTCTCAAGCA
GCCAGCGCTTCGATGGCGATCTGGTCAAAGCCCTGCGCTAC
GGAACCTTCTCCCTGGTGGTCGAGGTTCCCCAGCACATGGT
GGAAAAACCGCCTCGCTAGACCCACCTCATGGCGAACGCCT
GCACAGGCTGATGATTATATCGTTCCGCAAAGCGTTATTGA
GCGAGTCTGGAGAATAAAAGCCCTGCTGGGGTGGCAACAGA
AAATCGTCTTGATGAAGTACCAATGTGGAATTTTAAGAGAA
GACTCTAAATCGGAGATGGGCCGTTAGGCCCATAGGGGGCA
ACCGCAAGGAAGTGGTGACGCGGCGCTGCATTTTCGATCTC
TCTTGTGCTGATCGGCTGTGCCATGTTCGGCAGTTGGAAGA
AGAAGATCAAATCCGAAGGCCTCGCACAGCTCTCCTACATT
GCTTAAAGCAGGGATTGAGGCCGGCCGGGAGGTCAAGGAGA
CTGATGGAGCAATGTTATGACTGAGATTCCCGAACAAGAGT
TGAGAGCTCTTCGCCTTTTTCGTTGATAAACCGCAGGCACT
CCTTATGAGACCATGGAGGTCTTGATAGGGGCGCCCAATTT
GCAGGAGGTGCTGCAGCAATCCTTCTTGTGTTTCTGCAATA
AAGAAGGTGATATGAAAGGGCAAGGCCTGAAATTCCAGGTC
GGCATGGGCTCGGACGGTACCCTGGGGCTGAAGGCGATCAG
AGACTCAGAATTATCGATTTCGGTTTTTTGCTCGTCAGCAT
AGTCACCGGCACAGCTTTGACCGGAGAATCCTTGGCGAAAA
CTGGTTGTCGTGGGTGTAAGCTATCCCAGTAGCGACGAGCG
TTCGATTTCAATACCGAGGTCAAGGTAGACCGCAAGGGGGT
TTTCTCTCTCCAAAATGGTGCATCTTTTGATGGACCATCTC
GACCATAACATAAAATCATTCAAAATATACGAAGATAATCT
AAGGACAGCAGTTTGTTGTTCGTGAATATCCGCCCGAAACC
AAACTTCATCAAAAACTCGGCCACCATCCAGAATGTCGAAG
GCTTAGGATGCTGACATACTCCGGGTCCTCCACCATGGCTT
ACAGATGCCGAGGCCACCCGCAACGATAAAGACGCCGCCCT
ACCAGAATATGCGCACCCTGCCTGGGTGGTATACCGACAAA
GTGCCTGGCTCAAAGTTAATCATCCTTATTCTTATCTTCCC
ACCTGCGTGCCCGCCTCGACCAGAACGGCCTCGAGATCCTA
GGCAGGGGCTCAGTGTTCATCTGCTGTGCGGCGGTGGCAGG
TTCGAATCGAAATCGGCGCCCTGTCCGGGGTCATCCCCGAA
TCAGCCCGTGCGAGGTGGGGCACACCCCGCAGATACGCTGC
ACCCCCCAGACGGAGAAAAACAGCCCTCCGAGTAAAAACTT
ACCTTTGATTCCTGTCAGGACCTGATTCTACCGGCTAAGGA
AAGATTCCCGACGCCCGACCCATCACCGCGTTCTGCGGCAG
CATTTATCTTGGAGCCAGGTCAACCCGATTTAGAAAGGTTG
GTTTAAATCGACCCCTGTATCAGTATCTTTTGAATCCGAAT
CCAAACCCCACACCTAAGTACAATCAAGGCCAAGCTCAAAT
TGAAAAGCTTCTGGAACGAGCAATTCGAAAAAGCCAAACTG
GAACTCACAGAAATAGAGATCATCACCCGCGCTCTTAAAGA
GCCTAGACATGCAAGCGAATCTGAATCCAGCTTCTGACCAT
GCCCTCTTTTACCTCCAGCTCGATTGAGGCGGCAGGGCAGG
GAACTGCTGGAACTGGACAGCGAAGGCTACATCCAGACCGC
ATGAATAAAACCCGTCCCCGCTGATGCGATTGGATCTGCAG
TTCGACAAGAACGTGGAAGACTGGTCGGAGAAAATTCAACC
GAAAGATCATCCTTGGTCGGCACGTACAGCTTCACGAGCTT
GAAGAGATGCCCAAGGCTCTCTTCGACATGTTGCAAAAAAC
CAAACCGAAGGTGTTGAATACGAAATCAATCTTGACGATTC
TTCCTCCTGGCAGGTTAAATCAGTTTTTCCACCGTGTGTTG
GAGTGCAATTGAGACAATTGCTGCCGAACTCGTTGACGAAT
CCCGACGGAAGCTCGAAGGACTGGATTATCCGGCGCACGTC
CTGCGGGACGACCTTCAAATCTACCGTGCAGTCGCGTTGCG
GCCGATTATGGGAATTTTGGCCTTCATCAGCATGGGTGCCA
GATTGCGAAACCACCAAAATCGACGCTCTGATCGAGGAAGC
GAGAGTATTCTGATGATTTTCAAGCCTGGGGTTCAGGACTA
TTGCTGAGTCTGCCTCAAGCCGTTCTCGATAAATGGCAAAG
TTTCCAGGTCATTATTGAACCCTGCGACCCTCTGGGCCTTA
AGGGTTTCAGATGGTTGAGGCCAACGGCAAGACTTTTCTTC
AGTCAAGGGACCTGATTGTTCCCGAAATAATTTAAACTTCT
ATGAGGGCGCGGCCCAACTTCGCCCGAAAGCAGAATAGGCG
AGGACTTCAGCGACGAACCTCTCGGCGTTTTTACCGGCGAT
TGACGCTGGCCGGAGATATCCGCGAAGGAGATGGCCCCGAA
GATGGTACTTCTCTATAAGCCGAGAGCAGCAAATACCAATT
ATCGTAAAGCAGAAACCAGGCTGCCCGCCCGAAACGCGCAT
AAAGCCACCAGGGCGCAGGCCAGCAGGAAGTGCGCACCGAC
GTCGTCATCCCCAGGTACTGCCAGTTCGCTGCCAGATAACA
CTTGATGCTTAGAATTCCAGCAAGATCCTCCATCTCATAAT
GTTTCCGCCGAGCGCCTGCGCCGGTACTTTGTCCAGGAGGT
TGCTGCAATCCATTCCATAGCTGTGCAAGCAGAGCATTGAA
CAGTGGAAGATTTGTGGATGCCAGTTTGATGTGCTTCCCTC
CCCTCACGGGCCATTTCAAGCTCCCAGAAATTCGTCTCGAC
AGTTGGATTAGCTGCAGGCGCTTTCTCTTTTTGCTTTTCTT
GTTCGCGTTCAGATTTTATGCCTTGATCTAAATCTCGATTT
GCATCCAATACCCGCCAGCTCTGGTATTTCTGCAGCTTTTT
CTTTTCGATTTGGATTAGATCTAACTTTAAGAAAATAAATC
CCCCTGGCTGCTGTTCCGTGCCATCCGCGAGGTGCGTATCT
AAATTCTCTCGATCAAAGAACTTACACCGCAGAAGACTTCC
GTCGCCAGCCGTTGGACAAACACTCTTCCCACGGATGTTGC
GCGGAGATTCTCGGCATCAGCCCGGTTTCGCTGTGGCGCAG
ACGGTAACTTTCTCGATGATCTGGTCGACACCGACTATCTC
CAATCGCCTATGTCTGAATTCAGCGATCCTGCACAGGATGA
CCTTGGTGGGGCAGAACAAGCATATTACGAATTTCTAGAGC
TCCAGGGAGGGGAAATGGGACCCCCCCCTGTGCCAAAGGAA
AGATCCTTTTTCGAGGAAATCAAGGGCGTTGGTCCTATCTT
GCATCTTTTCCTCTGGCAGGCCATCCAGCGCATCGGCAATA
CTCTATCTGGCACGCAGAGGCCTTAAGGTGCGAAATCTTCC
GACAGTATTCGGAGATTTTTCTGATTGCCGATCAATCCGTC
AACAAAGCTTGAAGGGATGTCATTCCAGCAGATACCATGTT
CGAAAAGGAAAAATCGAAGTCATCACCACCAAACCCTGCGC
CTGTCCTTTGCCGTCGAGGACGGAGCGCCGGAACAGACCGA
TTCTCCGGTTAAGGGGAGAACTGCCTAATCTGCTTTCCTCC
TCTATGTCCTCCTAAGAAATCCCGGGTAGAGACGCAAAAAT
AAACGACCTGCTCCACTCCGCCATGTTTGACGGCTTCATTG
TTCGAACCAGCACTGGATTTCAAGGAGTACCCGGCCTTTGT
AAGAGCACGCGGCCAAGGAACTTTTCTTCGCCATTGAGGAG
CGATCTTCCCATAAGTTCATCCCAGTCAAAGGCGTTGCCCA
TCGCCGATCAGATCCTGCGCCGTCTGACCGGCGAACCGGGT
GAAAAGGGCGCGAAACGATTCGGCCGCATACAGGATCCCCC
GAATCGCTCCATAATAAAGGCAACTCCATAGTTGACCGACG
CCTCTGCGTCTCTTTTCCATCGCGAAGCGATCGGGCGCCCA
CTGGCGCGCCGCGAGGACGTCATCATCGCCACTTTCGGCGA
GCAGCGGCGGCGGATGTGCGCATCGTCACCGGCGACACAAA
GCCTGGCGGGAAATCGGGTTCTGAAAAATGGAGGTTTCCTG
CTCCCCCGAGTTAGCTGATGCTCTGATTGGTGCAGCAACAG
AATCAAGGCCCCGAAAGAGGCCGTTGTTCCCGGTTTCGAGC
CAGCCGGAGAGGTTTATGGTCTTTCATCCGGCCTATCCTGA
AATCGCGCATGGAAAATATTCCCTGTGCGCTCAATATCGTT
TCCCTGTGCCCGACCCTGTGCCGCAGAACCTCTCTGCATTG
AAGCCCGGGGTAACCCTGCTCTGTCCGCAGGCAGATATATT
ACTTTGTAAAAGAAAAAAAGCTTAGATCTTTATATATCAGA
AGGGACATGTACTACTCAATCCATGGCAAACGCCCGCCGTC
TTTTCGAGCAGAAGACGATTCAGGCTTCTTCCATCTTCAAG
CCAGTACCGAATACCGTTATCGAGGGAGATGGGTTCTACAT
GGAAAGAGCGAGAAAGGAAACGCCCAGCCACTCAACGGGGC
CTTGCGGTATGAAGGATTTACAATTTCAAAGGATAAAGCCA
GCCATGGCCTGGTTGAAGATCTCGTATCTGCCCTTACTCAT
TTACTGCGGGGTCAGCGGGACTTTACAGATCAATGAAGACT
GGCAGGGGTTGCAGGATGTCCTGCTGGGACCGGGGAATCTC
CTGCCCGGTGTGCGTGACCCCGGTGGGCTATGTCGATCATG
CTTCCGACTCAGCCTCCCACCCGGCAGGAAGCCAGGTCTGG
GCTGCAGTCCCGGGAAAATTCCGGGTGCAATTTTTCGATAA
CGGAGTCATGCTGAGAAGCTCTCCTCGCGCCATTGGCGGAT
TGACACACGTTCTCCCGAAGCCTTTGCCGGCGCCTACATCC
GCTCGGTGACCATAATCGAGCGCTTGGCGCCGAAGCGCTTT
CGATAAATCCCAAGTGTTTGCCGATGTCGCCAAGTCGGTTG
GTCGAAGTCGTCAAAACTTTCGATGTTTTGGTTAGCGACTC
TTCTCCCGCACCGCTGTCTGCGCTGCCAACTGCTGATCGAG
ACACAGGCAACGCTTTCAAGCACAGGTATTGACGCCTTGTG
GGTGGCAGAAGGCGTAGAGACCCCGGAGCAGATTGCCTTCT
ACCACCCGCCTGGCTGTTATCAGTGTGGCCTTGGGGGCGGT
CGCGTCATTCCCTATAAGATCTTGAGTTTTGAGGAACTTGG
GATTATCAACCGCCCTGTTGCAGTCCAAAGTGAATAAGATT
TTATCACCGCTCAGGAAGATCCAAAGCAAAAAAAAGAAAAG
TGTTGAGCGGTTTGTTGAAGCCGTCAACAAGTTTTCTCCCC
GGCTGCCCCCACTGCCACACCTTGATGCAAAAGATGCCGGA
AGATTCTGATTCACCCGCGCCAGCAAACGCCACATAGATAT
TTACGATCAGGGCACAAAACCCCAAAAACATCCATACGACA
CGGGCCGTTTCGCGACAGCCCCGAGGCTCATAACGGCATCG
CGGCTTCGAGACCACCACCCCGACGGTCGCAGGTGCCGTGC
AGCCCAGCGACTTCTCCACGCCCCTCCATGCGGCTCTTGCG
CACTCATCGATCGAAGGCGTCGCCAGAATGTGGTCGACCCC
TCGGGATCGAGATCGAGATCCTTGAACAGGTGTGCCACATC
TTGAGCGCCATGGCGATGAACACAATGCCCAGCACTCCCAG
GTTAAACGCGAACAAAAAAACTGCTCATACAAAGGGTCCTA
AAGTCGCCCTGTGGTCGGTGCAAGCGTCAGACCGCGTGATG
GAAGGTAGTGTCTCAAATATCGCTGGCAGGATCGCTCATAG
AAACCCCCGAGGACCGTAATCACATGGGGCAGTTCGCGACC
GAATTGTAGAATGAAAAGGGCTTTTTTATGAAAAGCTATAA
GATCTTCCACATGAAGTTGGCCACTTTGTCGACGCTGGCCT
AGTTCCGCAAGAAGGGAGTGCGTGATCGATTCACCCTTACC
GGTCTTCCGCGGATCGGATTCAGTATGATCGATGCTCGTCC
CTCCCAAGGAGGGGTAGGGTCCTCGATCTGCCACAACCCCT
GTACTTGAATGAAGGATTTGCTCCTCTATGCCGCCGACGCC
TTTCTGTCCAATTCAATCACCAGCAACGTCCGTGAACTGGG
AGGAAAGTATGAATATGAAGCCGTTGGGTTCAATGATGATG
GACGGCATCCGTTTGGCGGTCGGAACCAAAAAGTTCCCTCT
TGTTGATCGCATCATGGAGTCTTACTACTACCTGGACAAAG
TCGTTCTGAGTCTGACAATGCTCTATATGGGCAATCTCTTC
AAGGGAGAGACCGAAGACCTCTCCTTCCCGTCCGAGCAAGA
GTTAGGCACGTAAAAAATATCGTGGCCGAAAAAGAAAATAG
ACCTTGAGGCCGAAAACTACCGGTTGAAAAGCCTGCTGGCC
TCCGCATTCGCGCCGATGGGCGCTTTGAAACCATGATCAAT
CTCTATATGGGCAATCTCTTCGAGAAAAAACACTCTCAGCT
AAAATCGAAAGGAATGGATTCGATATAAAGATTAACTTCCC
TTTCTCCGGAGCGTCAATCCCGACCAAGTTCACACGATAAG
AGCAGGAAGTGCGCACCGACCACAACCTTGAGTCCGCCCAG
CGAGCAGCGCCTGGATACAACATGGCTTGTTCTTTATCTCG
CGTGGGATTCTGGATTCAAACAGCAACGGCGGGTGCCAGCA
TAAAAAGAGAGGTGCAACATCACGCAGCCTGCTCCAGCCGC
TTGTGTCTTGGGCCCTATGTCTGGCCGTGATGTTTTTTGTC
GAAGGAGGCTCGATGAAGATCATGAAAGAAGATATTTTCCA
TGCCCGGAAAGCGGCATGAACAGAAGGATGTAAACTGTAGG
CCATGGATGGCGTAAAGTGCCCCTTTCATGGGAGTTGCGAC
CTTCGGCAGGGATTTGTGTGCGCCAGAAAGATTTTGAGGAA
AAAAGGCTCGATACCCGAGTCCTACACCGCCTGTCGGTAGA
CTTTTGTCCGGGTAAAAATCCCTAAAGACCGCTTCTAAGAG
ATCTCATCACCGAAAAATTCCTTACCATCAACCTGCACCCG
TTTGCAACACAATAAAGTGACGACAAAAAGGATGAAAAGCC
CTTTGCCGCGGCGAATTTTTCTTCCAGATTGGAGTAGAGCC
CCAGAACTCTGGTGAAAAAACGCTCGGAAAAACTTAGTTTC
GCTTTGTAAACTAGCGCAAGCTAGTGCCATCGATCATACGA
GAAAAACTGGCCGAAGAAAGCGGACGATCATCCGATCAAAT
GCAACGCGGCCGGGTGGTCACTACGCAACGCTGATAGGCGA
AAGAATTTCATCGCCAGGATCGCACCCTTCGACACCACTGG
ATAATCGTTGTTATAAAAAGCTAGGAGAAAGACAGGATTTG
AGCAGGACTTTCTTGATGGCCGCTCCCCGGTGGTTCAGCTC
CTCAAGGCGGTCTTGAGCGCCGAGGAGTTGATGGAACTGGA
TCCGGCCATAGTCATCACGGCGTGCCAGCAGGCCGAGCACC
ACTCACCCGACCTCACACGCCCAAACAAATTGATACGCGAA
CATCCAAGCCGAAAGGTTTTCTATGTCCGAGCGCGACACCG
CAACCGCGCAAGCACCGATGCGATTGTGGAGCAGATCAAGG
GAGATGTCGCTATGCAAGAACTGCAGATGGACTGGGTTCAG
TGGAATCTACAGCCTGAAATCAATCAAGCAATTGATCAAAA
ACAACGATGCAGCGTGTGTTCGTGCTGGACAACAACAAACA
GGCTTGCCCATGCCTCGATTCACCCAGGAGAAAGATCCCTG
GCCACCCGCTACGCCATTGGCAAGGCCCTCAAGACGCTGGA
GCCACAAAGGCTGTAAACAGCAAGACCAACCTGAACATTTT
GGGTAAACGAGTAGCGGAGGCTGAGGAACATGTCCCGGAAT
AGTGCTTTTTTTCAAAAATTCCTCCGTTGAGTCATTGCCTG
ATATTCCTGGGGCTTATTGTCATGTTTACCGTTATGTCGAT
GCTGCCCATATCCTTCTGGTCGGGCGGGCGCACCAAGTTTA
CCCGAAAGTCGACGGGGCAGCCGTAAGGCTATCCTACCGCG
ACAGTAAAGGAAAAGATTTTCCTTCGGGTCGCCATTGTCAC
TCGCCCGCAACGCCCAAAGTCCCGGCACGGCAAAAACCATA
GTTCCCACTGATGATGTTGGCCAATCGCTTTTCTCGGTTTT
GAAGAAACCCGAACCAGAAACCTCTTTGGGATTCCCGGTTC
GGAGTCACAACCATACGGGTCATCGCTCATTGGTCCGAGCG
GTGGCGTAGGCAAAAGTGGTCACGGTATCCGGGTCATCCAT
GGTTGATCGTTCAAGATTAACAAAGGAAGAATGGGTAAATT
GGAGTGCTGACGAACTTGTTCCGATGATGGTCATGATTACC
AAGGACCTGATCACTATGTTCGTAACGGAGAAAGAGGGTGA
AGGAGACGCCAATGCCCGAACTAAATGCCCCTTGTGAGCGC
TAATAATCAAAAAGGTTTGGCTTTACTGGAAGTTGTGATTG
CGAATCATCGAAATGGAGGTCGACTGACCATGTGCATCGAT
GGCGGCATGAAGAAACGCGCCGGGCTGGCCCGCGCCATGGC
ACAGGATTCGATAATTTTTTCGGAAGTTGACGAAAAAACAC
TTCGACAAGATCGCCGAACTCGAGCTTCAGAAAGAGTGGAG
GATAACATTGGCGAGGGAAACATCACCCGCGTAAGTGGAGA
TCCTCTATCTCAACATGGGACGAAAAGAAAAAATCAAAAGC
ACTGTGGCTCGCGCCACGACCGGGATCTGAATGCGGCCAGA
CTTTTGCGTTATGGGATTATCAAGGTCTGGAAACTCACCCG
AAAAAGGTGCTTGGCTCCCGCAAAAGGGGCTGAGCACCTTT
CGGCGGCATGTCGGTAAAGTCGTTGGAATCCACCACGGCAA
GAAGGGCCGGGAGGCAAATACCTCTTCCAGCACTCCGCCGG
TCGACAAGGACGCGGTTGATCCCTTTCAGGGGAACCAAGTC
TCGCAATCGAGCAGCATGACCTGTTTGTCGTCCAGGTTTTC
CACTACATCGTCCAGCAGCTCAAGGGGGCGTCGTCGCGGAT
GCCTGCAGCCATCAGCTTGTCCGACACCGACTGGCAAGTTT
ATCAACCAGGCGGGATTCGACGTTAAATTCTGTCCCCGACG
CCAAGGCCTTCTGGCTGCATCAGTATTCCACGGATGTTAAG
AGGCCGGCTGAGGTTTATACCTTGGCCGGCCTTTTTTTGTC
TTCGGTGGTAAAGACCATTCCACAATAATCCATGCCATCAA
AAAACAAGGGATTTGAAAAACCTTGCTCTGGGCAGTATGAA
TTCCAAGGTGCCTATGTATTCGCTTCCAACGTAGCCCCGTC
ACACAACCCTTTAAAAAGGACGTTTTTGAGCCCTTTTTCGA
GGACTCAGAAGATTTATAAACATTCAAACAAATTTCAGAAT
CCCAGGTCTCTGATTTGGTTCAAAATCTCGGTAATATCCCC
ACGGACAGGGGAGGGGATAACACGGACACAATAGAGGGATA
CTCCAGTAGCTTCAGGCAGGCATCCCTCTTCAAACTCCCCG
TTCTCAGGATCAAAAACCGGCAACAGCGTCACTTTACGTTT
AGGCTTTCGTCCAGTGGAATCGTATTTTCCCGGACAAGGTA
AGAAATGCGGATTAGAGATGCTGATAATGTGCGTGATCAGA
AAGCTCTAATTCGATAACATCGAAATGATCTCGATAATCGG
AAAGGGCTTTTCAAAAGACGCCATGATTTTACGGGCCACCT
CCGGCCTGCGAGCAGCGGCACAGGCAAAAGCATTGAATGAG
AAATCGATGAACTGGGTGAACACGAGATGGCGTGGGAGATT
CGCGGTGCGACTCGGTGGAGCAGTTTCTGGAATTTTCCCAG
TTCAAAGATATTTTTGAGGTCTACGACAAAAGGGAAAAAAG
CGAAGGGATAGAGTAGGAGGCATTGGCCCCCAGCATCTTGA
ACGCATTCCAGAAATTGGGGCACTTCACAGACAGCTTAGCC
ACGGCGGCATCGTGCAGAGGCCGTTTCAGCCCGGCGAGGAT
GCTTTGGAAACAGATGTTTACCTTTAAATAAGGGCGAAAAA
TTGCGCTGGGCGGTGCCTTGCGCCCATTTGCCAAACTTGGG
GGAGTTGAGCCACCGTGTGGCAGCGGAGATTGATGCCGTCT
TCGGACGCAGCCAGACAAGGCTTTTGTGCTTAGCCGCCAGC
GAATAAAGCCATTGCGCTGGCCGAAAGACTCAACGAGCGAT
AAGGTGTAGACGTTTTGCGCCGGGTCGGTGATAGAGGTAAT
ACACACTATTGCTCAAGCGGCTTCGGCGGCTATCGCGTAGC
GTTCTTGAAGAGATGCGTTTCTGGGTCATGGGCAATCAGCC
GAACGTGACAGGCTGTGGAACTTGATTCGGGAGACGCCTAG
GCATCAACGTACTCGCGCATCTCTTTGCGATGCCATTCATA
GCCCTTCCAGTAGTGCTGTTCGATCTCCGGGTGCCGCTTCC
GTTGATGCCGAGTTCACGCGCCACGGCGGTTTTATTGCCGC
TATGGACACCGAGCGCTATCCCATTGAGGGGCGGTGGACGC
CAGGACCATCAGGCGCAAAACGAAACCATCGAGAAAACAGC
GGAGAAAATGTTTATTATTACGAATTTTCCTACGAGACAAG
GCCACGAAAACATCGCTGAACTCACCCGGCTCAGGCTCTGC
AAGATGAGGACGTCTTCTGCCGGGTTAAAGTCGGGGGCGTG
CCTCTTTTTTAGTAACTATTCACCTCGCGGGGTCGCAGCTG
TGGTGGAATAGATATGTTTACAGGAAGTTTTAGCTATATAA
GAGCGCTTTACCCTTAAAGTCATCCTGTTCGATGAACAGGA
CGGCCATCTCGCTGAGCCTTCTTCTGGCCTTCAGCATGATT
TAAAGACCGCTTCTAAGAGGCAAAAATCATGATGGCTCCAA
GAACAAGTGATTGAAATAGGCTATTCTTCGAGCTAAAACAG
ACGTTCAAATCTGCAAATAACAACCCCGCAGGGGAGGCACA
CACGCCAAAAACAATGGCCGCAGACATTACAAGTTTTTCTC
CCGCCCTGTCGCAAAGATGTCGCGCAGGCGGGTAAAAATTT
TTTTAAATACTCATCAAAAGCAAATGTCTTTGCAGAGTATT
TTGCACCTTTCAGTACGGTGCTGATGCTGCAGATGGATACT
ATCAGACTCCTTCCATGTGGCAAGCCTTAAATGCCCGACCG
CTGACCCTGTGGGAAGATGTCTCTTATGACCCGGACGGAAA
CCGGGTTCTGGCCCTTGAAACACTTTGCCCCAACAATGCGA
TGCTCAAATCCGCCGGGAATCTAACGGATCCAGACTTAACT
TCGTGCTGGACAACAACAAACAACCCCTTTCCCCATGCTCA
GAAACGAAGGACCTGCCTCGCCAGTCTCAGATGCCCCGGTG
GAGCATTTCGCCGAAAGAAACGACTCGGCCGACTTCGAGGG
ATCTTTCCTGGCGAACTTGGCCCATTTTCAGCACAAGAAAA
ACTTTCGATGTTTTGGTTAGCGACTCCCCAACCGCAGCAAG
CACAAACTGCTTGTGGCCGCCATGGCGATCAACACCGCGTT
GACACAGGTCAAGATCCTCTCTGCGAAACTTTGCCCAGACA
AAAGCATCTGCGGGGTTTTTCGCGTCATTCCCTATAAGATC
TCTTGATGTTGCGGGGCTTACAGAGTCGATCGCGGCCTACC
GGCGCTCATGCGGTTGGCCGCATCGTGAGAATAGCTCTCGG
GTAACCCTCCTGCAAGTTCACCGCTTTGATCCAGAAGACGT
CCTAAACAGATCGCCCTGTCCAACCCTGCCTGGAGCGCGCT
CGACTCTCTGATCGGCGTTGCCACAACCGTCGGAAGCTTTA
TGAGTCATGCTCTGGGGCTTCGTACTATCGCGGAAGGTGTT
CCGGATTTTGTCGATGCCTACGCTCACCTGGCTCTTCTTTC
AGCGGCAAATGCCTGAGTGACAACGTGGTTTGCCCCTCGGG
TCTGCTGCGCGGCAAGATGACAAAGATTTTCCGCGGAGAGT
TCACCCACATTGAGATCACCCCAGATCAGATCAACCCCGTC
CAAAAAGCCTGCGGGAAAGACTATGTATAGCGAAGGACCTT
AGCACAAATCCTCAAAGAAACTCTCGAATCATCCCCTCATG
GTAAGGGCAGGGTGTTTTTACTCATATACTTCCTTTCGGTG
GATGAAAAGTGGAAGTGAAACTGAAATTATCTGACGAAAAA
AGAGTTCGTGGAATTTATACCGAAATAATCAATGGGACAAC
AGCAAAACTACCGGCGTTGCCCTGGTTCAGCAGAAGGACAA
AACGGCCTTGACCAGAGAGACCACATCCATGCCGGAGAGCC
TGCCTTTTGCGGGGTAAATTCCTTATCGCGCGCGGCGCTTT
TGCATCAGGCGGCGGCCCTGCTGGAGGTGCAACCATGAACC
AGTGGATACACGCTGCTTAGCGACTGGTCCAGTAGCCTGTC
CAGTTGTTATCAAGGCACAGCATAACTGTGTCTCCGACAGG
TCGATGTGTCTCCACTGAAGCCTGGCCGTCTCGTTCATGTC
CCTCTGCCTGCGCACGGGATCGAGACTGATGCTCCATACTC
TGGGTCGATGAGATTTTGGGCAGCGACTATCGCGACGATGA
GCATGAACGGCCCGAGATGGCCACGATCGATAAACTCACGG
CCTGTTCTTCGGCAGCATGGCCCAGGTCATGAGCCTGGCAA
CGGGAAACGCAACAAACTCGCATCCTCAGGCGATATCTCCC
CGTTATCTCTGGGTCAAAGGCCCCTGTATCCATTGCTCAAA
GACCAGAAAGGAAGTAGTGCCTATGTTCAAGTATGAAGCGG
TTTCTCGGATTCGTGATGGGCCTTTTGTTTGGTTTTTTTCT
ATGTTTGAGCATGGTGTCTCCTTTTTTCTGCAAGGGGCAAG
GGAAAAAAGCTAGCCGTTTTCCTTCAAGCCAGGGCGGCTCA
GGTCCGCAGAGTCTGTGGAGCAGTGGGTCGATGAGATTTTG
AAGGAGGCAATGGATGATGACTCTAAAAGAGATCAATGGCT
GCGAGAGACCGCTGATGGGGCTACGTTAGCGGCGAATACAT
GCTCTATCCGGCACACGGGGCCGGCTCGGTGTGCGGCTCGG
AACACCAGTGAAGTGGGAGACATAGAAACATCGATTGTTAA
GACAAATTCGAGAAGAAATACTTGGTGGTTGATCCATCCCA
CTACCCGAACGGGGTGGTTGCAGTCTACGGCTATGCGCCCG
GCTACAACAAAATAAAGAAACTGATCAAAGAGGGAAAGCTT
AGGAAGGGCACCCGGCGCCGCTGTATGCAAGCGCGGTCTTT
CGAATTGCTTTTTCAAGAGTCAGATCCTCAATTCTTTGACG
AGAAACCATTTGCCCACCAGCGTGCTGAGTAAAAAATTAAC
TACCGGGGGCTTCCCCGGAACAGGGGAAGGTCTCCAATGGA
ATTATTCCCAGGTACTGGAACGATGAACTTCAAAAGGCAGG
ATATCAAATCAAAGAAAACGCCAGTTCTAAGCGAGTCACAA
CTCAGCTCGGTTGCCCACGGCATGCTGGGGCAACTGAATAT
GCCTTTTGTTTGGTTTTTTTCTACAGAAAGGTCAGGTCACC
GGGTAGCCATGGAGGAGGATCTACGGCAAGCCGTTGAATAT
GTGAAATCTCAAAAAAATACCGAGCAAAACATCCTTGCGGC
CGCCAGGGCGCTTCCCGCCACGGCCATGCCGGTGGCGGCGC
CGCCAGCTTGTTAAGTTCCTCGGGGGGAACCAGCACAAAAT
CTTCTGCTTGCGCGGCTCGACAATAAGGATAATGCAGGGGC
AGGCCTTGATCAAGGGTGGTCACGATGAGGTCGGCTTGGCT
AGGCAGCCAGGCGTTTATGGCGCAGCTTGCAGAAAGTGTCG
GATTGTCAACAAGGATATAACCGCGCTGGTTCTGACCCTGA
GCCGTTCGAGTATGGCCAGACGGCCCGTGAAGGGGATGTCT
AGGATCCGGTCGAATTTGTTCATCCAAAGAAGAAAGCCATC
TAGCGGTTCGCAGTGTTTGTCTTCGCCTTCATGCTCTTATC
CTGCAGACTCAGTATACCGGCGGCACTGTGCTTCACGGTTT
TACTGTAGAAACTTTTGATTCATCAGGAAACTTGGTTTACG
GGAGGGGGTAAAGGCTGGATCGGCCTTCTCCGGCGGGGCGA
AAGTCATTGACGTTGATTTTCAAAGGGCTGAGTATGAATGG
CAGATTTCCAACGATGTTTTCTTAGGAGACCGTGACCGGCG
GTCAAGCTGAACCTGCCTGGCCGGATTGCCTGATTTTGGCA
CATATTCCCCAACCAATTGACCCCAATGAACACATCCTTGT
CGAAAAGCTTTGGGAGATGACCTGGGAAGAATGCAAAGCCG
CGTCTTTGAAAAATTGTAATCTCTGACTTCAAATCTATAAA
GGCAGGGTGTCGCAACGTGACGGTGGAAACAGCTCACTCTC
CATAGTGCTCTCTCCTCAATCGATGTGATGGACATTTTGTC
GCAACGGTGACTGCGGAGGTCGAAGTGGTTGAACCCGACCC
GGAGGCCTGGCACAGTGGAGCCGGCGCCTCGCTCAGCCTGT
TTTTTTTCGACAAACCAAATCTTGCAACCCAACAGATTGAC
GAGCTTGGTTCTCAGCTTGGCATGTTTGAGCCAGCCCGGGT
TCCTTTCTGTGGAAGAAATTCTCCTTGTTTTCGGGCAATTT
GAGAACCGCGCCGATGACTTCGAAACAGCTCACCACCTGTG
GCTCCCGGTGTCGCACTTGACGGAACTGGCCGCCCGGTTCA
CGCCAGGCTATGAGTTTGATCAGCCAAGCGGCAAATGCCTG
GGCAAATTTCCCGGCGTTGGCGTTGAGTTTGTGCGGATTGA
ATAAAAAGGTATTTGGGATTCAGTGTTGATCGGCAAATCGT
CTATCTTGGTGAGATATTGTCAAAGTATCTCCATCTAAAAC
ATCGGGGTCGCCGATTTTAGCGATGACGGTCGGGTTTTCCA
TTCACCATCGACCTCGCAGCCAAACCGCCCGATGGCTGGGG
CGCAGAAATAACTACGAGTCCAGAGTGTCGGTATGCGACTT
AATATGGAAGATTTTGAGATCGAATTCGCAGAAACCCAGCG
AAAGACTCTGCAACAAAAAACTTCCTCGAAATAGGGCGAAA
TTTGCGTGTCCGCACTGCGGCAAGGATGCCGAGGTCTGGAG
CAGGACTCTTTCTATGGGTTCATCTCCCGCATAGGGACTCA
ATCTACAGCGTCCAGAGTGTCGGCGGCAAAAGCACATCCGG
GGCAGCGGCTGCGGCAAGAGCACCCTGCTGCGGCACCTGAC
CTCCCATCCTCCCTACGGAGCCATGATCGATTATGGTTCTG
TTTCACCCAATTCTAAAGAACAAAACCGCCTTTCCCCTCCC
ACGAAAAAAGGATGTATTTGCGGGGTTGAGGCCCTTTTGCG
TGCAGCGTCCCGCACCACGTCCGGTACGGGGTCCCTGCCCT
AAGAAAACCTGATGAGAGAGCCCGTTCTGAGCAAAAACAAG
CACAACCGTCAACAGCAGGGCGGCAATCGAATCCCTGGGGG
CTCTCCTTTAACTCGTTTGCCGCATCGCGGGTAAAGGTTAC
AGCTGGCTGGAGATCATCGGCCGCTACCTCATCACCAAGCG
GGGTGGCCGGCACCGAAGGGCATCAAGGCAGCCAGGCGTTT
TTCCACTGCGCCTGTAGTATCTTTTATGCAAAGCGATGCAG
GGCCTCGTGCTGCCGCGCGGCAGCGATTGGGAAGCCGCGAC
TAAATCCTCCGGCAAAGTGACGAAAGTCGCTGATAATTTCA
CACCCTTTCCCTATGGGAAGCTTGAGCAAAATCAAAGATGC
CCTAACGGTTATGGTGGGGGCTTGTGAAAGCAAGTCCGCAA
TATTTCCCTTAAAAGGATGTCTGGTTTTTCTGGTTTTTCTT
ACCATCTGCACCCCGGAAGACCCGGTCGGCGCGTGCATGGT
GCTCGGGAGGTGCTCAAGGACATCCTGGTAGAAAAAAACAG
ACCTCTTGCGGTGAAGGCGACTTTTCTCATACCGGATCTCC
ATCCGGTATGGCAGGTAATACAGGGGACGGCCTCAATGTGC
GCTCTGGCGGTTCGTCCTGACGCCATTGTCGGCACCGGTCA
ATTCGATGGGTAAAAAAGAACGCCAGCGCTGGCAACAAAAC
TGGGCCCGGGTCCAGGCCACCATGATCGATTCACTTCTCTT
ACGGGTAATGATATTACGGGCAACGCGAGAAATTGTGTTGT
TCTCAGTTTGGCGACACACGCAAGCTTGAGGAGCAGCTTAA
GGCTTGGCATCAAACAGGATCAGAAACTAGGTGTTTGTGTA
CCTGATCGAGACCTGGATAGCGAACACTAGCGTTCGGGCCA
TTCATGGTTTTATTGCGGGTCGCGCCCATCATGTAGAAGTT
GCGATCCCATGCTGCCCCCTCTTTTATTGGTCTGGCCTTCT
TGCTCCCAGATATGTTCAGGCATATCGGAGTCTGACCCCTC
AAGATTCTCCATAACTTTTACTGAATAGCACAGATCAATGA
GGTGGCCGCTCCTGGATTATCGATGTGGGACGAAGCTACCA
CGGCTTCTTCTTTAATGGTTCTTTTTCTGGCAATAAAGACT
CAAGCCAGCCCGGGTTACATCCCAGGGCCTTGGCCAAAGCG
ATATATCCGGTTGATGTCCTCTATTCTTAATCAAAGCCCCA
AAGCCGAGAGCAGCAAATACCAATTACACCAGGATGGAAAG
TTTGCTGAACATGCTTTTAACCAGAGAGCCCAGCAGGATCA
TCTTGCCAACACCTCTACATCCTCCGGTTCCGGAGTAAATC
ACGCAAGGGAGTGAAAGGTTCCCACATAAAGTCTTTTCCCA
TCATGAGTCTTTGTTTGAAACCTCTTGTCTGATCAGGAGTT
GGGTATTTGACGATTCGGTGCGCTCGGCTATTCTACGGGAC
CCAACGCAAACGTAAGGAGGCTGCAGGCGCGTATCGTGAAG
ACGCAATGTCGAACCTCTACCATTTTACCCGTGCAAGGGGG
TGGAGCTTAAGAGGAAGATCCTCGAGGGCTACTTCGACCAG
GCTTTTGTTCCGATTGGAAACAATTGCAAAATGAAGCAAGA
ACCAAGGGCAGGTTTTCTTGCACAGGCATCACTGGGTCAGA
CGTGCAAAGGTTTGTAGTCGCGGTTGAGTTTTTGGAGCAAA
TAAAATTTGAGCGTACAGGGCGCATCATGAACCGCTTTGAG
CCTTGACCGTGTCGCAGATGCGTACTTTGGCTTCCTCCAGA
AGCGCTGGTCGCTGTTTGCCCAGTATGAATTGGAAGCCACG
ACCTTTCCTATGAAAGGCCCCTTCTACCTTTTATTTTGATT
TTCGCGCACCCCGGATAAAACTTTACCCGGCAGCGCACCGG
CGAACATCGAGATTCTGGAACTGTCATGCAGAACCGGCGAG
AACTGGGTAAGCCCGTATTTCTGCCTACTAATGGGCAAGGA
AAGCAAAGATAAGTCTGTGGCCTTCTGCAACATTGCTCCTG
TTATCAGAATCGCCGGTTTTCACGACGGCACAAGCCTTGAG
GGCTGATGGACTATGGATGGCTTCTCCCTTCTTTCATGGTG
AAGGATGGTTTTGGTATGAGCAGCCCGAAGTCCCCGAAGAA
GACAAGGATATCGCAGTGGGCCGCTACTACTCCTGGCGCAC
CCCATTTTTTCTCTAAATCTCCAGCCATAAAGCCTAAAACC
CTCAATATCAATCCCTCTGTCCTCTGCCTGCGCACGGGATC
GTTGCTTCCAGGTAGAGATTCTGCTGAATCTTGTCGATCAG
ACTCCCAGGGTCGAAAGGGGCGGGAATTTTTTTGAAAGCTC
TGGTTCGTCCGGCCGAAGGACTGATCATTATCAGCGGCGGA
TGAGATATCTGCAGGTAGGTCAGCGCCGTTGGTGGCTTCGG
CGGGCAGACATAAGAGCACACGCCGCAGTTATGGCAGTGAT
GGGCACATATACGGTTGTAGCACGTGCGAAAAATTACCAAG
GTGGAGCGGGCAGACCATCTCTTCGGTCAAGCAGCTCACCG
GGTGAATCGAAATTCCTTGTCGCAATCGGACTCCGGCAAAA
AGAAAGCGCGCCCCTGCCGGCCCGCTTCGGCAGAGGGGCAG
AAGGTCCTTTTCCTTCGGGTCAAGGTGATGATGCAGGGGGG
GCGCCTGCTGCGCCTTGGGTCCTGTTGTCCCGGTAATCAAC
AAAATATAAAGAATATGAAACAATAATCCCATGAAGACAGA
GCAGGCTACCATAAAGGTGGCTCAACAGATCCTCTGCTGGC
GAAGCTCTCCATGCTGGGGTCGATTTCGACCCCGAAACCCA
TTATAGATCACATTTATTTGCCTTTTAAGTTGCTTCTTGAC
CGGCACGAAAGGAGAATGAACCAGATCGATGAGGGCGCAGT
GGGATCAATCCCGAGCCGTTCATCCTGCGTAAGACCGGCCA
TAAACTTTCCATCAATAAAGCAAACAACGGGGATACAGAAC
TGCGGCAATTGTTTCGGCAACGCTTTTTTTGCCCGGCGCCG
AAGGAAAGACAGCTGATCCACCCCCCCAGGCTGTTATGCGA
TCGTTTTGCCCACAGGCTTACAGCCCCTGAGCGCGAAGTTT
ATCGCGGAAGGTGTTGAAGACATGAGCCAGGTTAATTTCTT
GAGCGAAGCGCACGCGATGGCGCACTGCTCCATGCACTGCA
AAAGGTTTATTTAAGGGATTCAAAAGAGGATGTCTGACATA
AACATTGAAAAAGGAGTTTTCAGTGAATTTGGGATCAAGAG
GATGAAAGTTCACAGTGACCCATAAATCAGGCCGCAAGCTC
TGTAGTCCGTCTGTCGTAGACGGACTCTCTTATCAATCAAC
CAACCCGAAAAGAAAAGAGGCAAAGATGGGATATCAGGAAA
CATGTGCAGGTCACGATAGTCGCGATTGCGATTGAACGCCT
GCATAAAACCTCCGTAAAAACTCCCGCCGCGAGGAGTTCGA
TGGACAAATTGATGGTAGGTCCTTCTCCAATCGTCCATTCT
GCAGGAGTCAACCATCTTGACTGCAGAGAAGGAAAAATTGT
TCTCTGACTCCCCGCCTGGTCAACGCGATCGTCTGGGACGC
GCGGTTCATGCCCTGGCCAACCTGGCCCGGCAGGATGTGCC
CCCGCTCCCGGGGCGATGGTCCGCTTCCGCGGAAGCTTCAG
GCATCCAGGCGGTTGGACTTCTGCCTGGAGAACCGATCCCA
ACGATGTGGATTGGGAAAATCAATCGGCTGCCCCCGCTCAA
CCGTTATGGCGGCAGAGCAGCTTCCCACCGCCATGAAGAAC
GCTACTCTCGACAGGTGATACGTACAACTACAAAAGCGATG
CACTCCGACCGCGTTGGCGCCGGCATAACGAGCGGTGGAGC
CGGTGCAGGGACTCGTTGACCGCTTTTGCGGCAACCGCCGG
CCGTTTTTCTCTCCTTTGCGCTGGGCTGGGCCGAGGTGCTA
TTTCGGCCTGAGCAATGATTCTTTTCTTCGTCTGTATCAGA
TAAATGTTGTCGTCTTAAGACTTCCGTCAACCTGCATATTC
GCCCGCAAGGCGTGATTGAGCCGCAAGATCTGCCGGAAAAA
TTTCCACCGTGTGTTGATAGCTCCAGCGGGTATCCAGAACA
AGTTATTCGACCTCGCAGAACAAATGCGTAGCCAATACCAG
GAATCGACATGGGAGTGGCCCGGTTCGCAACCCTGTCCGAC
GCCGGAGCTTAGCTTGTTTGCATGGTTGGCCGTACACATCT
ACCGTTGAAATAGGGATGGTCGCTCCGGACAGCGACGCATT
TGGCCACAATCCCGCTAGGACTTGGACTTCTATGGGTCGGC
GTGCCGGTTTCGGGCGGATTCAGCCAGCATGTCAATTTTGC
GCAGCCGGGAAGGCGGGCATCGACCTTGACGAAGCAGGATA
CTTCGCTTAAAGAGGAATATCCTGAGAAATTTAACGCTGTT
CGAAGAAAGGCCTCTGACCGCAGACGAAAAAGAGCTTTTTC
ATTGGAGAGTGATTGAGAGTCTAAAGGAGACACCGGGTCCC
CTCAAACATCTCTTTACCTTCATGATTGAGGCGTTGAGCCT
CAGCCGCCCCTTTTTATAGTCATCTAACGCAGCGGCCACAG
GCAAAAAACCATCATGGAGGCGATCGATGAAAAAAACACTG
ACAAAGGTCCCGATGCCTGGCAGGAGAGCCTTTTCGTCGTT
TTCAAGGATTATGACAAATTCGTCGCCGCCGATGCGCGCAA
CTTGTGTCTATGTGTGAATACATTTCAGGCTGGATTGCCCA
GGCAGAATAACCGTATTGTCCTCGAAGCAAAAAATCGATTT
CGATGTGTAAAGAATTTCTCCCAGCAATCGACATCGCCACG
GGGTGCAACCGCAAAATATCCTCCCGACTCACACCGCCCAA
AAATCAATCAAGCAATTGATCAAAAAGGCTGGATAAACACA
GATTGGCTCTCCCAAGGGAGCGGCCTATGAACTTTGAGGTT
CGTCTTTTTACAGGAGATGTCGCTATGCAAGAACTGCAGAT
CATTTAAAACAAATCGCGAGCATGTTAGGCACGTAAAAAAT
ATCGTGGTTGAGAAGAAATTCGAGAGCTTCCGGGGAGAAGC
CGTCGTATTTACCGGGGAGGCTGGCGGAGAAAATGTTTATT
CCATTTGATCAAGAACGTAACCCTACCAACAGAAGATGGAA
AAGAAACACTCGACCTTGGGCTTGTAGACCATGGTTTCAGT
TGCCTGCATCCGGGTGGTGTCGGTCCAGGGAGCGCTTCTGG
TTCCTTTTTATCGGTGCGGGCCATGCTGTCACTCCTGTGCG
TGAATGGAAGGTTTTTAGCACGCAAATCAAAAAGCCTGCGG
GCCGGACAACCTCTCTGTTTCGAGAAAATAATAGAAAAATC
AAAATGTCAGCGAAAATTTTCTTTCTGGCCTCGGTCGTCAC
CGCCGTGCCCTGCGTAGATCCAGAAGAAGCCGCAAGACCCG
TCGATTGGGACAGAATCGATCTAAGTGAGTGGATTGCAATT
GCGCGGGCGCGTGGCCAGAACAGGAGGGCAGGGGTGGTGCG
CAGGTGGTCAAGGTCTCAGACGGTGACACCATCACCGTTTT
GTGCAGGATCCGGCCACCGCCAAGTTCGACAGCATGCCCCG
AAAATGCGCCAACCCTAATGCTTGAAGAACATGATCAGGCC
TATTGCTGCAACGGAAGATTCGGAACTTAATCTGGTTTGCG
TTGTGTTTAACGCCGAAAAGCTCCAGGAGCGCTACCCTGAT
CTGTTCGCGCGAGATCAGTGCCCGTGGTGCCCATAACCAGC
ATCTGCAGGGGCCCAAGATCCGCGCCGGCCTGATGGCGGGG
GGCATCGGCGGTCAGTTTGGCGGACACTTCGAGGGTACGCG
GGCCGGCTGCGCCCTGTATGCCGTGATCTACCCCTGGCTGG
CGACAGAATTTATGCATCAGCCGCTCCTGGGTCGGCTTGTC
CCTCTGGCCGAAGTTAAGGGCGACTACAGCATGTCCGGCCG
TCGCACAGCCCGACTCGCTCCTTAAATGTTGTCCGACGAAG
CATCAGGATCACAGTCTTTTCCTGGGAGGATAAGTACGGGG
TCGATGGAAAGAGAAATTCACGTTGTAATAAGCTGTAAAGT
GGTACATCGAGGACCAGAAGCTGCGATGATCAAGGCGCGTC
GCGACAACGCCCTGGTCATTCTGCGTCGTGTCGGTGAGCGC
TTCTCTCCTTTCTCAAAAACCAAGGGCCATCTGAAGTGGCC
CGCGCTACCGACTCAATACGCCCGGCCCTCTGCTGCGAGAT
AATACTGACCATCGAAGATCCGGTGGAATATCAGCTCCCCG
ACGCTTCGGATCGTTTGCGGCAGGCCCAGCTCGGTGTAATT
AAATCGCTCTGAATCTCGGGCTTGTCAATGAGACTCAGATC
TACCACTTGATTTGGTGTACCAAATACCGTCGGCCGTTGTT
ATAGAGATATAATCATTGAGCGACTCCGCGCCGAACTCGCA
TCAGTTCCCAGTTCAGCTACCAGTGGACCGACCCGGTCGAT
ACAAAAAAACGGAGGAAAGACGATGGCAAAAGAGAGAGTTC
GGAGGTTCCGCAGTCATCAGCTGGGCCTCTCACGGCGACAA
ATTGACCGGCAAGACGTTATCATGGCAGTGAGAACAAAAAT
GCTTTCTTCGTCAAAGGAACCTTTGCCCCTAACGATGCCCA
CGCACCACCACCTTCGATCACAATTACAAGGGGCAGGTGAC
GCGCTCCATCGAGATGCTGGCCGGCGAACAGCTGCCGCGCA
CCCGAGGTCTGGGGCATTTTCACCTTCGATAAACCCCGCAG
ACCATGCGCTCCAGGACATACTGCTGGCGGACTTTGGCGCG
ACGCACTGCTGAGCGAATTTCACCGTATAGTCGATTTTTCC
TGTAAAAGCTCTTTGGGGGGCTTTATTGCTGCTTTGGCTGT
AAGTTCACACCAAGCTAAAACCTAAAAATCTCAACAAGAAA
TGCGGCCTGGGTGGTGGAGACAACCCGCGCCAGCGCATCGT
CTTTGGAAACGAGCCCCTCACAGGACAAGGGCGCCAGATCA
CCATGACTCCCGCCAAATTACGGAATCTGGCAAACCGCAAA
TAGGGAAGTGTTTAAGATAGCTCAAAGAACTGTAGCCCGTA
GCGCATAAAGGCCTCAAAATCTCAGGCGTCGAAACAAGACT
AAGATTCAAAAATCACCCGGCTGCGCAAGACCAGATCAATT
CGCAGGGAATCTTTGCCGCTCTAAGCGCACACTCGACCCAT
AACACGCTAATCGCTAAAAACAATTTCTCGCCCGAATCTCT
GAGGCGTTTTCTTGATCAGGCCGTAGATGTTGTGATCTACC
GGACTGCTTTTTTGAAAAATCGCCCAAGCTCAGACAGATTG
ATATCTACTTCACGACGTTTCTTGCGGTCATGGGTGCCGTA
CCCTATCGGAGATATGCAGTCAGCAATTAACGCCTTTAGTC
GGCCACCGCCGCGCGGTTTTCTTCCTTGGAGAGGCGGTAGT
AATCCAAACCTTCCCCTTTGCCTTGCGCGCCGTGCAGGAAT
CAATTCCCCTCTTTGAAAATCACCCATCAGACAAGCCAGAG
CCAAGGATAGCCGCCGACGGCGCACATCAGGTTCATCAGAA
CGGATGGTCATAGACGCGCTCCATCAGCGGTGCCAGATCCT
CCGGGTCCGTCGCGCCGAAGCGGTTTTGAGATTGTTGACCA
CTTCTGGAACGCGTTGCCGACCGCGCCATCAGCGCCTGGCG
AATCGGCGTTACGGGGTAGCCCCTTGACTCAAAGATCTCGG
TTGGTGACGAAAACAATATGCAGCCTAATCGAATAGACGGC
CTAAGCGCCCGATCAATAATCGGCAGATAATTACAGAACGC
AACCTTCTCCGAAAGAAGATCTGCAGCATGAAGCATGTTGA
ATCATGATTTTCCTCCCGATCCCAAATGTTGGTGCCCACGT
GCATGGTTGGCCGTACACATCTAAAAGATACTTGTTTAAAT
TTTTCCTGAGACATAATCCCCTCGCTCTATCATGTTATTTA
TTTCACTCGTCTTTGAAAGCCGCGCCAATTCACGCACACTG
TTAGCTACTTCCGCAGTCTGCTTGAAAAATACGATCTATCC
CTGGCCCTGACAGTCGCTGTCGATCAAAATGGGGTTCCTCG
TTGATGCCAGACAATAAAAACTCATTTGTAAGCAAATCGAG
TCTTCAGCAGATCCTCGAAACACCGGAGGAGATCTGCAACC
CTTGAAGCGGTCATGCTTTTCACTTCGGAAAACATGAATAA
CATGCGCGGATCGCGACTGACCATATCCTGGAAGGTGTACC
GGCGAAAAAAAAGGTTTATTCAGAGGAAAGTTTGCGTTTTT
TATTTCGGCACCGGTCTTTTCCTGCATGAGGAAGATCGCCA
AAATTGTAGAGAAAAAAATGCCCCGCCTAAAAAGCGGGGCG
TTTCGTTTGGCCGGAAAAAGCGCGTATCCGGCAGGAGGTAG
GTAGCTGCCGAAGATATTGACCTTGTCGGGGAAGCGAATCT
ATTGATGTGAGAGGGTATTGCCCGGCATGAGAAGAACTTTG
CTAAGGGCGGTGGAGATAACCAGGAGAATTTGGAAGTCTAT
CGGCTCTTGGCGGCTCTTGGCTTTGGGGGCGACGTCCTCGA
CCCTGCCCGAGCGGCTACAGCTATTCAAGCAGCTTGGGAAA
CTCGATCTTTTCTGCCCTAGCAATATGGCAGATGAGGCCGT
AGCGGACGCAAGGTGTTTTACCTCGATATCGAGTGCCCGGA
GTGCATAGGGGAAGATCGGTCCGCTCTCGCACACGCAGATG
ATCGTCAGACAAATCTGCAGCAACCTCTCACACATCTGCGG
CACGTTCTATGAGAATATTCCGCACCGCGATGATAAACGTT
ACATGCTCGATCTCACCCCTCTTGCGCAGCGGCTTGAAGAG
TGAGGCTGGTCAGGTTAGGGCTTGCAAACCATCGACTTTAG
TGTCGATGACCAGAAAGTGGCCTCGCTGAACGAGACCCTGA
GCGACCCTCTGGGCCTTAAACCCGGCATGGCAAGTCTGCTT
ATTGCCGGTTTTTATGCCGCCTCCAACCACGATTCAATCAA
CACGACGCCCTCAATGAAAGCATTGCAGCATGGCAAGACAG
ACAACGTATTTCCGTAAAAACTTTATCGCAGCAGCAATTCT
GCTTCTCATTCTAAGGACATCTCACTTTGTCTTTATTATTT
TGATCGTGTTCGGTTTGAGCCTGAGCTTCATCGCCATGGGC
GGATTATTCACAAAAAGTTACACTGACGGTTGTCGGGGAAC
GTTACACAAACATCTAATAGCCGACCCTTCATATTTCCAGA
GGCAGAGCTTCATAAAAAATCGGGCGGCTCACCCCCGTTGG
CATCTATCTATGGATGGCAACGAAGGCGAAATGGCCGAGCA
TTTCGTATCCACTTCCGGATCAATTCCAGCTGTACCGACGC
TCAGCGATCTGCCGGTGCCCCTGTCCGAGATCGAGCGCATC
GTTGTCTTTCTAGCTTTCTTCCTTCTATTCAGTATTGCAGA
CAACAAGAGCTTCAATCTCTCCTACTGCGGATTCGACCTAG
GAAATGCCAGAAAATGTGACCTATGGCGGTGGCTATGCGAG
CGAAAGAAATTCGTCAGATCCTTGATGCCAGACAATAAAAA
GATTCGAGCGTCACAGTTTTCTGTTCGGCGGTGATTTCTAG
CGCTCCGTAGGCGTTGAGATCGATCAGGACCAGGTCAAGCC
CTGGAGGGTGATGGCGATAGCGACGACTTATAGACAGTGTG
AGCGACCAGAAACTGCAGGTCACACCCCACGCTTTCTCAAA
TTTAACCGGCCACCGCAGAGCTTGGAACTGGGAGGGCATTC
TACCTCGCCATGATGTTGAACATGTGCCCCAATTGCATCAG
TGTCTCGAATTCATCGTTTCCCAGGATGGGTCGGAAGGGCA
ATTTCGCCTGGCGATTTGTGCCCGGGGTATGGGCTTCCCAC
CCTTCTTCTCTTCAACAGGACTTTCAGCGCCAGAATCAGAA
GCCACCGTTTTCAAGATCAACCCCACCGTTGGTCAGCTTCC
TTCAGATCCTCGATGCAGATCACATCGTATTTCCGGGACAG
GATCTGAGAGCCTTCCACATCCTGAACTGCGGCGCATCAAC
TGCGCAACGCTGAACTGGTACATCCAGCCTGGGCCGGCCGG
CGAGCCGGTATATGAATATACGGCAACCGTGGCTGATGCCG
TACGGGGGAGACCACCACGACAGGACCCTTCGGCGACCCCC
AATATTCAACAAGGATGGGACTGTCTCAGAGTATTTGCCGT
CGGGACAACAAGAAGAAGGTCGTGGGGATCATCTTTCCCCG
GATGCTCAATCCTTTATGAACTCTCTCTTGAATAAACTATG
CTTTTCTCAACGCCCTGTGGCTCAAAGAGTTTCGCCTTTCG
TGGAGATCGGGCCGATCCTGCAGACGCACCTGCGGCTCGAA
TCTGACGGGACCGTGGGCAGCGCCATAGGTTCAATTCTTTT
GTCGTTTTTCAAAAGAAAGTCGAAGGAGTTGACCCCGGCGA
AACCGAGTACGAGGTATAGCCGTCAACCGATCCCCAGAGAT
GGTTCTCCCAGAGCATCGGACGGCTCATTTCCCTGGTCACC
TGCGAACCGGCCACTCAATACGGGTAAATTCCAGAGCAAAA
CGCCTCTGCCCCATTGCCAACATTGCCGTGGAGACTGTGCG
CCAGATCCGGCCACGCTGGTCGTGGTCCCGCTTCTTGTTCA
TAAAGCCGAAAGAGAAGGAGCCGGTTCCAGAAGAAAAAGAG
ACAAGCGCATCAAAGATGACCTGCAAACCCCTGAGTGTCCC
GAGTTACGACATGGAAGAAGCTGTGTTTTTCAGCTTCATGT
CGTTAGGTAGCAAATTGGGACCGAGTGCAGTCAAATCCATT
TTCCCCTGGGCTATTGATGGCGTTGTTGTGGAGAAGTTTCA
GATATCCGCGAAGGAGATGGCCCCGAAGCTGAATATTACAT
GAAAAATCAGCCTCCGGGTTCTGCGCCAGATAACGCAGCAG
TTCTTTGTGAGCAGTGATGCCACAATCGGTTGAAATGATAA
TAATGCTGTCCGAATGACCCCAGAGACATCTGCCCCAGGGT
TTAAGAACATGCAAAACCTCCTTGAAGTTCAACAGGGCAAG
CACAGCCTCTTCGCCATTGACGGCAACATCACTGGAGCCGA
CGACATTGAAACAGTAGCAACTCGGACACAGCATGGTGCAG
GAAGAGGCCCTGTTTCTGACCCGCTTTGCCAAAAAAGTCTT
CTCGCCACTTTTTATGCTGGCAAAATAGACCTCGCAGATCT
GAAAATCCTATTTTTGTGACCGGACCCTGGAGCTTAACACC
CCGCGATCTGGTGCCCTCCACCCCGTCCGCCCTGGATGGGG
TTTGCGCGGTTCAATAAAGGCGAGGGTAGGGGATTTTTTTC
CGGATAAAGACGCCTTGTAACCGGAGCGCGTCACAGCGCTT
GTGCAAGAGCAATATGATTTCTGCATTATCGACTGCCCGCC
ATCGACACGTCCCTGGGAGACTCTTTCGGAAAATCAATCAC
CCAATCCTGCCCTTCTAGCGCGAGCGGTGTGGTGAAGAAAA
GGTCTGGCGGTAGACCTGGGCAATATAGAGCCGCTCCACAT
GTAATTGGCTGGATTAAGTTCGTCATCGCTTTTTTGGTCGT
TGGGCGGCATCATTACCGCCCTGCTGATTTTCTAAGAAAGG
TAGGGGCTGTCTTCTTTAAGCCAACGCCACAGGGTGGTGCG
TTTCTGGGCAATGCCGAAGCCGTCAGCGCCGCCGCCGATCG
CAGGAACTTAAAATTTAAATCAAACCATTTAGGATTAAATA
CGAAGACGACCTTGGTCTGGCTCTATTCGGAACCCCCAACG
AGCCAAGGCAAAGACTCTTGCCTTCAAACTTCACCGAGGAG
GGCGTGTCCTACTGCGCCACCTGCGACGGCGCCTTTTTCCC
CCTCGCCCTGATGATGATGGCGATGAACGACAGTAACCGAA
TCTGCGCTGCTGCAACAGAGCTCAATGGGAGATTCGCGCCC
AAATGCTGGCTTCGCTTATTCCGATCCTGAGCATGCTTACA
AGCTCTTGGAATGGTGGATGCGAAAGTTACTCCTGCCGAAA
CTTCGGGAAGCGCGAGGAAACGATTCTCGATACCCCGATCC
CTCCTTTTTCGTGCATAGTGCAGTCATTGGCAAATTGGTTT
TGCAGTTCGAGCACCCATTGCTTGAGTTTCTCCGCCACCAG
CCCGGACATACCTTTGAAAGCCTCTCTTTCGTACTCAGCGA
AAATTGAAGAACGAAAGGTTCGTGCTGCTGAAGAGAAAACA
ACCACACCTGAAACCGATAACAATGTCCAGCAGGACAGAAT
ATGACCTGCTGGCGGCCACGCGGCATTTCAAAATGGCGGCG
ACGGCTCGATGCTCTTTTTGCTGCATCTGGTCAGTAAGATG
CGCTTTCCGGTCAGATCCGGCAGCATTTCCCACCCTTTACA
GGAGTCCCCGCCAAGCGTGGCGGAAAGGTGAAAATAATTTT
CATTCAATGTGAAAAATTGTCTTGATCAAGGGTATTGTTAA
GCGGGGGTGGCGAATCGAAACGATGGAGGTGATGCCCGATC
AGGGATCCTTCAAGCTGTTGCAGTTGCAACGGCAGAGAGAG
TATTTCTGCCTACTAATGGGCAAGGAAGCCGCAAGGTAACC
GTGGACGAATTGAACATCTACAGTAGTTTCCAAAACATATG
TCCTGTGTGCGCGAAGATGGCGGCGTGATCGAGGCACCCAT
TGTAGCCGACTTCGATAGGACAAAGCTCTGTATTAGCGACG
CACCCGCACGGCATGCAGGTCGCAGGGATGCATACCGAAAA
CTTTTGATTCTCGGGAAGTTCAACAAGAACAGGAGAGCTCT
ACTGCCAGGTCTATGTGGATCTCGCTTATCGCGAAGGATGC
TGTCGCCCGGTTTGATGACCCCGGTCGAAGATAAAAATTAC
CTCCTTACTATCCAGGCTGTCCGAGTGCGACTCGATAAGCG
GTCTCGCAGGCAAATGTTTGCCTTTCTGCAGAAATTAGGTC
GAAAAGGCGTCCGAATAGGACAAGGACCGCCTGATGTCTCA
CGCAAGAAAATTGTGGAGTTCGATGAAGAGCGTGTCAGCCG
TCAAAGACGGAGTGTGGGAGCACAACAAGCGCGGAGCAAGG
CAATGCCTGAGCAAAGAGAGCAGGGCGCTGGTCGAACGTGT
ACCCGCACCGGCTCCTGGCGCAGCAGGCGCTGGTCGGCTTG
TACGTCTGTTTAATGGTTGCCCGTAGAGCCTGGGGCTGGGA
AATAGAAGCCGTTGGCGATCCAAGGATTGCACAATTAATCA
GGGATGAAAAAGAAATGAGGCGTGCAGTGGAAGATTTGTGG
TTTCAGCAATACGCTGGGATCGGTGTAGTCAAATTCCCCGG
ATCGACAAAGATCTGCACGCCGTTTCTGTTGGCCTCGACCA
AACTGATCAAAGAGGGAAAGCTTGAAGTTTCTTACACGGGA
GTGAAGGGGGGCGCAACTCCCATGACAAGGGGCACTTTTCC
GCTTAATCGTTGAGCAATATCTCAGAAAAGAGTCCAGATCT
CGTAACAGGGGAAGATAAGACGTTTCTGGAAGAGGTGGTTA
TTAAGGGTATGGAATTTGACCAGGTGAAAGTCTGCGATGAT
GGCCACGGTCTACCGTGTGGCCGACCGCTGGTTTGTCAGTA
AACATGCAAGAGGAGAATTTCTCATATTCTCCCGTAGAATT
TTTCTTCGACATCAGCGAGACATAAAACCCCGACGCCACGC
CCGCGGCACGTCTGCTTGAGCACTTCGGGTCTCCCCGAGAG
AAAGTGCGAAGAAAAAACATCTTTCGCACTTTGGGTTCGCG
CGGCGCTTTTCTGGGCCTGGCTCGATACTGCAGGCAGCTTG
CAGTATTCCTCAAGGATGTTCATTTTTTTCATTTCTTCCAA
AGAATAGCAGATAAATTAAACTTCACAAATAACAGTGCATG
CGTTGCATCACTGACGGCCACATCGGGCAGGATGTCGAACA
TATAAAGGCTGATGTGTTTTCCACTGCGCCTGTAGTATCTT
TCGCCCTGGCGATGCTCGGCCTGCTTTTCGTGGCTTATTCA
GGGATAAAACTTGCCTGGGACCGCTTTTGGGGCCCTTTGAT
ATCCTTAAAAGAAACGGCTTCGACCAGGTCGAAGACTGCCT
GTCGCCCGCGCGGCGATGGACTCCGGGGTGGCCCGCAGACG
GTGACGACCCCGCCCTGGTTCCCTGATGACCGGGGAGGGGC
TTGTTTGCCTTGATGAGATTCACACCAACGGGCAACGCCTG
TGTTCTTCCCCTTGCTTTTGCCCAAGACATCAAGAATATCC
TCTGAGCACCGGCAATATTACGGAAAAAGATGATAGCTGCC
GCGACCATGGGAGGAGGGTACTGATATGACCAGCACACATG
CCGAGGAACCGACTGGTATGCAGTTTCCGACCAAGACATAG
GCCGGCCACAGTAAAGTTGACTCTTGCCGCTCTTCGCGGAG
GCTTGAGGCCACAAAGCAGCCTCCTTCACTTAAATCCATGG
TTCAACCTGCTCGCGGTAGACAGGTTTAGATAAGACTCTCG
CATCTACCAGCTTGTAAGCGCCGGAGCCGAGGACTGCAGAT
GGCGATTCGGGGCGAAAAAGCCAGGCGCCGTCCCTACTACC
GACCAGCTGGTCGACATCTGCCTGGGGCCCAAGGTTTTGTT
CGAGGTTCGGGGAATGTTATCTGCCTCCTTCGGGCCTTTTT
TCAGGCCCTCCGCGGACGGACAAGAGGAGTCCATCCCTCTC
TTGCAGGCGGGTGATGTGAGCCGGATTCATCTCGACCAACT
CTTGAACTCAAACAGTTCAGCGAATTTCCGGGTCTGTATAA
AGCAGCACCATGAATTTCGGCCAATCCCTGGGGCGCTCGAT
GTCATGCCACGCTACCTTAGCGAAAAGCCGAAGCGTTGTCT
TGATTTCAACAAGGGACAGTCATCCTTTAATGGTTTTGAAT
AGAGAAAATTGAAGGAGAAACACACCCTGCCCCCGTACTTC
ATATCCTGATCTGTTACACGCAACACCTCATCAAGAGGCAT
ACGTCCTTATCCCACCGGGTCAGGAGAGAATGAAGCTGTCC
GCCGGAAAGCACATCAAGAACCATCCGAGCTTGATCTTTAG
CGCCGCGGTCTGTGCGCAAGCCCGGTGGGGGGATGCTGTTT
ATCCAATCCGCGACCTTCGCCGGCTGAAAGCTCTGTCCCTC
AACGAAGAGATGAAAGTGGCCGCGGTTCATGCCCTGGCCAC
TCAAAAACCTCATGCGTTCTCAGCCGCCTGTTTCTGTGCTG
TCGTGGGTTCCTGACCTTTTCTATGTCCTCCTAAGAAATCC
GAGAAACAGCGCCAATATTGCAGCACAAAGGCTTACCCACT
TCGTCTCTTTGCAAACAAACCGCGCACCGGGCACCTTTACG
GCGAAGAAGACTACCAAAGTCTCGATGGGCAGCCGGCGCTT
CTGGCCGAAGCTGACCTGATCGAGACCTGGATAGCGAACAC
GGAGTTTGCCAGAGGTCATTCAAGGGCAATCCGACAGGTTG
GGAAAAACTCCAAAGAAATGCTTTTATCCCCATTGAGCAGA
GGGATATTCGGTTTTCTCTACCTCAAATCCTGGTCCCCTTA
GAGACCAGGATGGTTAGCAGCGGCTACATTGTTGATTATAC
GTTGGAGTTGCCGTTGCTTGCGTTGTGGCATTCATCAAAAA
AGGTCGCATACAAGTATAGTCTTAAAGAAAAGGTCACAGAT
TACGAGATCAGCAAACTTTTCGTGGCAGGAGTTGGTTTGGC
CGCATGGCGTACAATACGCCCTGCGATCTCTGCGGTGCGAC
AAAGGCGTCGTTGGGTTGTTCGCTCATTTCAGGAATCCCAT
GAAGCCTCGATAATCCCAAGCAGTGAACCATCCCCCCTCCA
TTCTCTTTCCGCTGGGGCTTCAAAACGGCCATACCTTGATT
CGCTCTCTATTAAAAAATTTCCTGAATACTCGATTCTCGGA
AATCTGGTTTGCGAAATTGTCTCGGAGTATGGACGAGAGCT
TGACCAACACCAAAGAGGAGCCGGTCGAACAGAAGGTCAAA
AGGGGTGGAATGAAATACCTCGATGCCTTTCGCGACCGCGA
CTTTTGGTTTCTACGACGAGCGTGATGACATCTCGCTGATA
AAAGCACATCTCCCAAGGAACTTCCAAGAAGGGGTTAAGGC
GGTGATCGTAGGTGGTGAATCCGGGCCGCTTGCGAGACCGA
GCGAGGGCATTTGCCGGCGTCAAGGCGGGCAAGTGAGACGG
GGCGGTGAGCCCTATACCTGCAAAATGGCCTTGGGGGGATG
CGAAGATTCGAGGAAGTGGACCACTTCCACCAGGCGCGCGT
GCGAGATGAAGCGCCACATGCCGCCCCAGCCCGAAGAGGAA
TGGAATCTACTGTTGAAAGTCCCTTCCTGAAAAAACTATCA
CATCCTATTTTTATTAGGGGCTTTTTCGGATTTTCACGACC
TGACGATTTTACCCATAGTGCTCTCTCCTCAATCGATGTGA
TTGAAGAGGTAAAGATGGAGCCAACCAAAATACCAACAAAA
ACGCTTGTGCAAGCAGGGTGCGCCTTCTTTGAATTGTAGAA
TCCTCAATAACGACAAGCGGCAGAATAACCGTATTGTCCTC
GGCATGATTGCATGGTTGCGCCCCGTTGATGGAAGGCTGAC
CGCCGCGACAAAGGTGGATGCGTCGTATTCGGTGACGAAAT
GGGGATGCCCAAGACTATGACCGCGCCCGCGCTCTGTTCCC
GCCGCCGACTCGGGTATTACCTATCTGGCCTTCACCGCCAC
ATTGAACGCCTTAAGCTCATCAAGGGTCACCACCCCGTCGC
GAGATCAAGCCTTTGGAGATCATGCTCCCGGCTCAAAGCAG
TTCTGATTGGGCAATGGGACCAGGAAGGCGATCTTCAATTT
ATCATGAACCGCTTTGAGGGCGAGTGCATTGAGTGCGGCGA
CCAAGGACCGAATACAGAGCCTGCGGACCGGCATTGAATTT
CTTCTGCTGCCCTTCCGGGGCATACTTGCGGACAAAATGTT
GAAGCGAAGCGGATAAGCTTCTACTACTCGGCCTGGATCAA
CCTGGTCGTAATGATTGGGACCGGGTACTTCCTTCTAAAGC
GCAGATGCGTACTTTGGCTTCCTCCAGAAACTGTTTTGTGC
TTGAGCCACGGGCCAGCTATCAGGTCCTCGAAGATCCGCCG
ATCTTGAATGGCGGCAAGGACATTGAGAACCGCACATGGCC
AGCATGGAATCACGATGCTTCTCTCCCTTTTCTCTTAAATC
AGACAGCTACGAGCAGGCAACCTCACACCAGACAGCTTTTG
GGATGGAGGCGTTCGTTCGTCTAAAAAGTTCTTTTCAATAC
GAGTTGATATAGCAGTGAAGCCATCGAGCCAGATCCCCTTT
CCGTTCACGCAGAGGCGGCACCTCCAGCGTCACGACATTGA
TCGCCCGAAAGCAGAATAGGCGTCGAACATAGGCGCCGCGG
ATGTCACAACCGTTGATCCGCAAAAATTCGATTCACTCGTT
GAATGCTGGGCTTTGATCTGCCCGGTGGTTTCGACCTGCAG
TCGAGGGCAGACGCCTGCTGCGTGCAGCCTTTGCCGTTGGC
TGTTTAAACGTGTATAGCATCTTTTGCTTTGATTTGTTTAT
CGGTCACCTCGCGGCTGCTGCAACAGTACAAGGAAGCCCGG
AGACCTCCCTGGTGATGGTTCCCAAAGACCTCGAAAATATC
GCAGCAGTGGCAGTGATACTCCCCCGGTAAGCGGAAGTGGT
CTACGTCAAGAAGTTTGGGGCGGAGACTGTCGAGGTTCCTG
CCCGCGAAGAAGATGGAAAACACGCCCTGGTCATGGCCGCA
TTTCTTCAAAAAAATCGGTGCCGATATCGAACAGCTCCTAG
GGGCTGCGAGTTAAATCGATCAATGAAGCCTATCTTGTCAA
CGCCGGAAAACGTGCGCCTGCGCTGTCTTTCTCACTGGCAA
CGCAAAAGCATCTCACGATACTCCCAAGGAGGGGTAGGGTC
GAACCGTTAAATAATGGGGTCAAACACCCCGGAGGTGAAGT
AGCAAAAAACTGTAGTCAATCATCAGGGCGATGCCTGTGTT
CTCTGTCTCTATGAGGAGGACAAGATGGACAGAAAAAGTTA
ACGTGACTCAAACCACTGTGCCAGAAAGAAAAGTCTTTAGC
ATGAACGTGCCGACGCGGGTCGGTTTCCAGACCCCCTTTAC
AAAAGCCCTGATTGTCAGGACTTTTCTTTGGCTTTCAAATT
GGTTGCGGCCATGATGATTACTATCGTCACGGGGCGCAGAA
GAAAAGGATGTCGATGACGCCGAAGCTGAAGAGCATGCTCT
AGTGGGGTTGATGATATTCGCTGATCATTGTTTCAAAACGC
TTGGAAAAGGTCGGAAAAAACCATGCTGGCCATCACATTCG
TGGGATCTTTGTCTGGAGAACCTCTAAACAAAGGTGGGCGG
TTCTGCAACAGCGAGAAGCGCTCGTTTAGCGAAATTGACTA
ACTCGGACGACAAAGAGAAGCATCCGCAGGGTACTGAGAAG
TCAAGCATCGACCCTGTATACCTGATTGTCACCCCTCCCCA
AGGAAGGCAACGAAAGCCTACAGCCCTTGGTGCTATCGCAG
ACCTCTGGGGCTCGTTTGGGCGTTCAGGGGATAAAGAGAAT
ATTCACTGAAGATTTTGAAACGGTCGTTCGCCTTGCAGAAA
CAAAACATCTGCACTATGCTCAACATTGAACCACCTCCCCT
TATTTCTTGGGCTCTTTGCGCCATACCGAAGGCGATGCAAC
CACAAAAGGTTCTCAGTGCTCAAGACAGCTACGAGCAGGCA
GCCAGCTTTACACAAATCAACGAAGCACTCGGCAGCGCCCA
ATGGACCTGGGGAAAAACTCCTTTGCTCAAATCCGCCGGGA
AAAAAAGAGCCGGCAATCTTCTGGGTACACCCGCGCATTTT
AATAAAGCAAGCGATATCCACCTTGTTTATGGCGGCGATAT
GGAGCCCCAGTTGTACTCAACGCCGAATTTACCCATCGGCG
ATAAAACTGGAAGAAGAGTTCGATGACCTCTGGGGCTCGTT
GACCAAGCGAGCGTATTTATCGAGAACGGCATCGAAATCAA
CCGTGCTCGCCAAACACTGGCAAAACATCTGCACTATGCTC
CCCCAGGTTCCTCAGTCGCTCATCCTTGCTCCAGCCGATAA
GAAACCTCTGGAGCAGGAATCTTATGTTCCGTGGCGTAAAT
ATGGGTCTTTCTGGCCGGTCCGGTGGTCGCTCTGGTGGTGC
GAAAACAGCGGCGAGAAAATCCAGGCCAAAATCGATAGCTG
ACTTGGCGTCATCCTTCAGGCTAAGGCGGTAAAACCTGCAG
CGCGGAAGGTTCCTCCTGGGCCCTCCCTCGCACGGGTGAAG
ATTTGATATGGCAGGTAAAACAAAGCCCGGAGCCTTTATTC
CTTCGTTCCCAACAGATAGTCATTTGGGGAAAGGAAACAGC
ACCTTCAATGGAGGATGGGGCGTTATTATGCCAGTCATGCC
AACCAGGAGAATTTGGAAGTCTATCACCCCTTTTGCCACAT
ATACCTCGATTTTTCTGGTGCAGGGGTTTCGCTACCATATT
GGAACAGATTGTGGGGCAGGCATACCCCTTATTTTAAAAAC
GGCGGTTCTCTCAAGAGGAACTTCTTGACCACCGCCCACAA
GGCAACCGAAGAGAGTAGATCGATCAATCCGGTCTGCCCGG
CGGCCCTTCTCGTCTTGCCACAGCCCAGCGACTTCTCCACG
GTCGTTGATGCGGCACTTGCCGCATTTACCCAGTCCGCATT
ATCGAGGTCGAGGCGATCCTCGACATTGAAACAGTAGCAAC
TCCTTTCTTGAAGATGTTTCCCAGCGGCAAAGTCGAAAAAA
GAATCTTTCTCTGCTCCACGCTCTGCGGTCCGTCTAGGACA
GGTCAGAGCGCAAGTCGAAACTTGGCTTGGAGCACTATCCT
ACCCCCTAAAGGAGGGAATGCAAATGAACGCAAAAAGAAAA
ATGCAGTCAGTCAGACCTCCCTACTGGGACCGCACCCAGTA
AATGGAATTGACTGTTGAATCACCCGTGTTATCATCGGCTA
TTGCCCGGAACCGTTGGAAGCGACAGCATTCTGGCCAAGCC
CTCTGTTCCATGCGCCAGGCCAGAATCGCTTCCTTGAATTC
CTGGGCTTACTGGAATTTTTCGAAGGCAATTTTGTGAAAGC
ATCTTTTTATTGGCTTAAAACAAAAAAGCGTTTTTCGGGTT
GAAGCCGCCGGGTGTTGGAACGCCATCGTTGCCGAGGCCAA
TATAGTCTTAAAGAAAAGGTCACAGATATCCCAAGTCAGAC
GCAGCCAAACAGGCCATTGACAAAGACATGGACGTCAGTAT
TTTTTTAACTGGGCCATTGCCTATCCCGCATGGGCTGATGC
ATATTTCCAATGCCACCGGTCACAAGGAACTCTATTTGATT
CGGAGGTGTTGCGAAAGATCCTTGTCGGTTTGAAGCGACCG
TGAAAGATCTCGGGTTCTGGCTCGATCTTGGCAACGGACGC
GCCATGAGGCTGCAGAAGTTCCAGACCTGCAGCACGCTCAA
TGGCCTCCGCATTGCGCAGGCTTCATCTTCGTGGCGTGCTG
CGGCTAAGACTAAGGGGGAACTTTCAATGAAAAAAGGATTT
GAATTCCCCGGCAAAAATGGCCAGAGTTACAGGGAGGATGC
CGTTTATCCTCTACAGCAATCTCTCTCGTGTCTGTGACGGG
AAAAAGGTTTAAGGAGAGTTCACCCCTTGAAAAAGGTCAAA
CGGGGAGTTGTCGGCATGAGCTTCCCGCGTTACGAGAAATA
TGCGCAAGATTCAGCAACCGCTCCAGATCGTGCAACCCGGA
ACGACCCCTCTGGCGTGCGACCTACCCGGCCTGCTTTCCGC
GAACTGCTCCAGCGCACCACCGGGATGAAAACCTTTCAGGC
TCCGCCCGGAATGGAAGAATCTGGGTTCCCAGGCGGTTCAG
CCGAGGAACGCGGACGCTTGCTTTTCTGCTTACTCAAGATC
CGCGAATCACCGAAGAACGTCCCTGCAGCACACGCGACTTT
CTGGTACATCCAGCCTGGGCCGGCCGGCTTCGCCCGAAGTA
TATAAAAAAAACACTATCCGCCGCCGCATCGAACGGCGCAG
TAGCCTATAAGGATAAAAACCACTCTCGAACCTGCAAACTC
GATAAGTACAAGATTATGGACATGACTCTTGAGCAGGTCAA
GCCCGCTCCAGTGCGTGCTCCAGGCGGTCCTTGAACAGCAA
CCATCCGGTTACGATACTGTCGAAGATGTCGTCTCTATGGC
ATCGAGAGTGCCGCCGGCTTCGAAATTGACCCACACTATGG
CTGAATATGCCTACCTGATGCTCGATGAAGCTCATCTTTTC
TCCTTCTTCGTTGAAAAGGGCGCGGCTTTTTTCTACGAAAA
CCCACGACTAAAGTCGAGGGCTTGCAAGCCCTAACCTGACC
TTGCGCCAGCACTTTTTTGGCCAACCGCTCCTGCGGGACGA
CAGGAACTCTTCGGCCTTGACTACGGCTCGGGAGATAAGCA
CAGATACCTCGAAGGAGAGACTGTCCTCTTTATATGGACAC
ATCACCCCTTTCGACGGATGCCTCCAGCGCAAGAGGGCTTC
AAATTCTCGATCTCTATTGTCGCTACACTGGAGTCCAACTT
CACGGGAATAATCGGTTTGTCATTCCCGGGGCTTTTTCCTT
ATACGGGCGAGATGATTGAGCTCGATTTTCATATGATCCTA
AACGCCACAATTTTTCAAATCGCACCCACACGCAACGATGA
CATCAAGAAAGCACTCAGCACCCGCCGTGCCCTGCGTAGAT
GTGGTGCGCCTGCTGTGGGGCCCGTCCCACCGGCGCCTGCT
ACGTCGACCACAACGCCAATCTTTCGCAGCTCCTCGAATTT
GAGGCTCGGATCCGCTTTTACGGAGTTGATACACCTGAGAG
TGAAGAGTAAAATTGATAGGCACTTAAAATTTTATCTTCAA
TCGATGACATCTACCATCATCCGGTGGTCACAAAGAAATAT
TAAATGTCAGGCCTCCGAGACCTACAACTGCATCAACGGCT
ACAAGGAAAAAATCAAAGAGCTGGTTCGCTCTTTATCCGAA
CTCTCTTCCAAATTGGAAAGCGATAATCCGCTTGCGTCATT
TGTGGCCCTAACGGAATCAGCGAAGACCTGGGAGGATGGCC
ATGTTTCGTTTTTCGTTGATCTGCCATACCCTGAGAATATG
AAAAAAACAGCACTTTTAATCGTTTCATTTTCTACTTCCCT
TATTCTTCAGAAAGGAATTACAAAATGGTCTTAGTCAATCA
CAGGCATCAAGCCCGAAAAACAGTGGGTCGTTGTAATAAGC
ATTGCAGCGCCTGCTCTTTGCTCCATCCGCGTGTTTGCATA
TGGCCCGCAATGCCGATTACCTGAAAGAGAATCCTCAGATC
TTCATACCGGCGGCGGCAGCCAGGAAACCCAGGGTCGCCAG
CGGACGAAACAAAATACAACCTGAACGGTATCTTTTTTAAG
GCCATTGCGTCACAGAAGGGCGGGGTCGCCAAAACGACAAC
AGAGCACTGATCGAAAGAGTCCTCGATGAGGCGCCGGCACG
ACCCAAAGAAGAAAATAGACCGTCAAGCCTTGGCTGAAGAA
TGTATATCTCCGCAACAGATCCAACGTGGCTGGACGATGAA
TGAGGACCCGCGCTCGGATGCGCTTATGGGCGCAACCTTCC
AGGGATTATAGTTGTCGTTGCCGAGGTGATCGACTGAATAG
AAGCCTCGCTGCGTCATTAGCAACATTGAGCAGCGCACTAT
ATGTTCAAAAGATTTTGTTTCAACGCAATCTTCGACCTGCG
GCTGCGTCTTGCGCAGCAGTCGCTTTCACGCAAAGTTAAAC
GCTTTATAGAATATTTGAGGCGAGTATTTGTTACGGTGGCC
CCCGGCGCCGTTGTATTGATCGTAGGAGATCACTCGGCCGT
GCCACCTTGACATCGATCACCGCCTCGAGATCGGCGAGCTA
GTACCTCAAAAAAGTGAATACGTGATTGAGCGTCTTGGAAA
CCACAGAATCAAAGTAACAGCAATTCTCACGCAAGACAGCC
ACATCACCACCGTCTACCGGCGATTCGGGTCCTTCGCCCAG
GGGTCTGCTGGTAATCGATTCCGTAGTAGTCGAGAAATTTT
GCAAGCTCTGCACAGCCTATCAAGATTTAAGGCGCAGCCGG
GCGCTTTGCATAAATTGAATCAAAAAAAGCCACCTCTTCTT
CGAACCTGGGACATAGAGTTCTCGGGGTCGATGTCGACCCA
GCTTCCAAAGGGATTGAGACCGAAACCCTGCGCATGATGTC
ATGGATGCATTTCACGGCATCGGTGAAAGTGGCAGCGCCTT
AATTTACTTGCTTGCTCTTGCACCGGTGGCCGAGACCACTG
AAGGCCGCCCCTCCAAGGTGCGTGAACTCTCGCGCATTATT
CCGGCCCATTTGGCCTGCTGCTTGTCGAAAACGGCCTGCCC
CCCAATTTCCCCTGAATATTCTCCCGCGAAAACTTCATTAG
TTGCGCAAATCCTCCAGATACCAATCCGGAGGGAAGCGATC
TCAAGACTGTGCGTTCTCTGCTGCAACAAAAACGGGCGCAA
TTGCGTGACTTGTCATGAGTCGCTACCGAGAATATCCTACG
GCTGACCCCTTTCGAGAGGGCTCAGTCCTACCAACGCTATC
CACTCCGCCAATAATGTAGACGGCAATCGCCACCATGCCAA
GCACGACAGGCTTTGGGCAACTTGAACAACCTGATAACACT
CAGGCGGTTGCCGAGCAGATCGTGGCTCGGGTAGGCGATGC
GGCGCCGGCTGCCATCTCGACGCCCACATGGTCGGCCACGG
ACCCTACCCTACGTTGAAATCGGAGCAGGGCTGCTGGTTCT
GATGATGTGAAGAAAGTGAACTGGCATTCTTTTACAAAAAG
TTTTTTCTCGATCGGCTTGACCAGGTAATCGGTGCACCCCC
TCTCCGACACCCGAGGCTTACACAACGGTATTCCCTTCAAT
ATACTTCCTTCCTGAAGAAGCTTGCTGAGCATGAAGATAAA
AACCAATACGGCAGAAAGAACGATAGAAAGACTCGATTCTG
CCGCCGGGACAGGAATCGAACAAGTCAGAGCAGGAGCCGGA
ATGCTCTGAACGTCTCACTGCGACCAGAGAATTTCCGCAAA
TTCATTCGGTTGAAGAGATTCAGGACCTCGTGGTGAAGGCC
TTGAAAACCCCTCACCGGAACGAAAAGCAGCCCTTGATGAA
GACCTCGTTGACGCAGGTTTCATGAGCCGTGTGCCGCAAAC
GACCGATTTCTGCACCTTTCCGCCCGAGGCGAGGCAGAAGT
CTTTCTGGTCGATGACTGTTCGGCATGGGCGCAACTTGGCC
TCAGCGATCAGATTGAAAAACGGGTAGCCATGGAGGAGGAT
GAGCTACAAGGCCGAGGAAGCCGGAATTCAAACGTGCCTCG
TCGTCACCAGCAGTTTTTTGCCCTCAAGGGCCGGGAAATCT
GTTGAAGAACCGGAAAACGGCGTGCATCCGAAGGCATTGGA
AAACGGGGTGAAAAAGGATACGCGATTTGAGGTAAGAATTG
GTGTCGATGAAATCAAGCAGCTGTTCGATCTTCCACATGAA
CTGGGCAATATAGAGCCGCTCCACATCTTCGAGAGACACGG
TTCAACAACCGCACAAGAAGCAAGGGGTGGCTGCCGCCATC
ACGGGGACTTGAGTTCGGAGCGTGCCTACCTTCGTTCGGAG
CTGGCCGAAAACGGATATTTCAAGAAACTCGCCCGGTTCGA
GTAGAACAGCACCTGGCGTACCAGACCGCCGGAAAGATCAT
AAGAGGGTTTCGATGGAAAACGAAAAATCCTTATGTGAAAG
GGGTGACGCCAAGCTTTTTGCTGTTCTTGGACTTTTTCTGG
GCCTTGGCCTCCTCCTCTGTCCCGACAATGCGCAAAACAAT
TGGTTCGATGACAGATGGACCAGGGATGAAGCCGTAGAACA
CCTGATAAACACCCGTGCGGCCTTTGAAGCCTTCTACACCG
CCGGCGGTTTTGAGCGCCTGCTGCGCCTTGGGTCCTGTTGT
CGGCGGCCGCCCAAATTGTGCAACAGAACAAGGAGAGTTGA
GGGTGGACAAAGCGGCCCTTCGAAAACGCGAAGCCCGCGCA
TGCACCGGTGGCCGAGACCACTGCCGATCCGAATTCTTATG
CTGATTGGTGCAGCAACAGGCTATGGCGTTTTCTTCGCACT
AAGGCGGCCGCCGAACAGGCCAAGAACGCCCTGGATGCGCT
CTCTCGCCCGGTTCGTTGTCCTGAAACGAGAGCTGGTCCAG
CCGCGGCGAGGCTGGAGTAACTTCCGCAGAGAAGTTGAGCT
GCATTGATTCGTGGTCCAGTCGGGTCACCTGTTGAATCCCC
GTCGGAGAAAGCGAATGCCACCCTGTAATGGGGTGGATACG
CTCCCGCTTCAGCCGCTCCACCTCGCGCTCGCGGGTCAGGT
CCAAGGATTGCACAATTAATCATGCACGATGCAGCCGTTGG
TCACAGCGCTTTTATAGTGGCTTGAGCCGTGTGCGGGGAAA
TACATAGACCCCAGTTTCACCAACTGGGATAGGAAGAGGGG
GCTATTGTTGCAAGGACCAACCTCAAGCTTCTCAAAGAAGC
TTCGAGAATATAGTGATGCACATGCTGCCCCGTGCGAGACC
GCGGCAACCGCATTTCTGGGCACTCATGGCGTTCAATATGC
TCTGCAATCTCAACAACAATCTGCATAAAACCTCCGTAAAA
CCGCGGGCCCCGAAAAACTGCATCAGTCTCAAGGACCAAGA
ACGAAAATCGAAAGACCGAACCTGAGCATCTATTCCTGCCC
TGAGTCGCAAGGCGCTGGCGCGCCGGGCGGCAGTGGTGCCC
GGCGACCTTCGAAAGAAGGGCGAGTTTCACTCCTTCCAGGC
ACACTCTATCAAAAAGAGAACGACCCGCAATGGTTTTGGTC
AAGGTTTCGCAGATGGAAACCGGGCGCATCAAGCAGTACCT
TAATTGCCAACCGTCTCGCACTGACCTACCAAACCATTCGA
ATCTCGGTATAGCGAGAAACCGTGGCCTCATCCGAACTGCA
GCCATGGCCACGTAGCTCGGCTATCACCCATTAAACCCCAA
TGAACCCAGTCAAGATTTTTCATTTCTCACCTCCATTGAGT
AAATTAAAGAAAAATTAAAACATTCAGGATCCGCGATGGTA
CGGTTTTTGTCGGCGACGAGCTGACAATTGATGCCAAAACC
TGGTGCGCGTGTTACCTGAGCGCGTATAAAACTCCTCAACC
CAAAAGCATTGAATGAGGGGCAGAGCGCGGCACGCACCATG
ACTGATCACCCCCTTTGGTACGGCTAAGGTTCACACCGCTT
AAGGGTTTTAGGCAGTTTTACCAACTGGCGACAAGTCTCCT
GCCGCATCGTGAGAATAGCTCTCGGAACCGGCAGGCCCTGC
GAGAGCGATTCGGCACCTCTCAACTTCATGGTCGCCGACCT
CTGCCATCAGGTCGTGCGCGCTGGTGTACCAAGGAACTTAA
TACACAGGATATTGTGGAGGCTTACCAGGATGGTTTGAGTC
GCAATAAGGCGCGTCATCTGCTGGGGTGCGGATGTGCGCTC
GCTGAGGCTGAAAGGTATGGCTAACACATGTGAACTGTCGT
GGCGCCAGAAACAGGGTCTTCGGCGATCGGCTCCTCCGTTT
ACTTCCTTGATCGGAAATGTCTGGGCTGATGCCAAGAACCC
TGCGACCAAAAAGAATTAAACTTAGACCTCCGGTTTTCCTG
TCAAAATATACGAAGATAATCTCGATAGTAGCTATTATTAC
ATCCTGAGCATGCTTACAGGCGGGACTCTCGGCGATCTGCT
TTGCCACAGTCATTTTACGGCGCTGCTCCCAGGCATCAACC
GCCAACAAATTCCAGACCGGCTTCGATCAGCCTCTGCTCTG
TGGGGATGTATCTTGAAGATCACGAATATGCACTCTACGAG
GGAAGTGCAGCCCATATAGGCATGCAGAGTGGCTTCGAACT
CGCAAACCGCTGCAGACCTGCTGGATGTCACAACCGTCAAC
ACCGCGGTCACCCCTATTGGCCCCAACCTCAAAGGACGCAT
TTTGGGAGATATTTGATATGCGTATTTGGGCCTTCATTCTC
AAAATAACCAAAAACCAAGGCACCCGATTTTCGTTTTTCTG
GTGAATCTTGTATTTGATGTCTGCGATCCGATCGTTTTCGA
CATGAACCTTTTCCTTGGGACACTCCTGAAGAAGACCTTCC
TCGGCCATATCTTCCGGCATCCAGGCAAAAACAAAGGATGT
TCAGTTTACCGACCTGCCAACCGCTCAAAAACCAAGAGCTT
TAGCACGCGCACTCCTAAATCTGTAACAAAGAGATTATCAA
CCGCGCCGGAAGGTTACATGCAGCCCTGGCTGACCGCCGTG
GCCATCCGCGAAAGGGTGCGCCTGAATCTTCTAAGCAAGAC
TGTTTTGAGCCGCACAACGACATGGGTCTTTCTGGCCGGTT
CTCTCCTTCCTTCGGTAGTTCTTCGCCCTTTTCAATTGCGG
TGTTCGCATGTCGAGAAAGTCGCATCCACAGAGACAAAAAC
ACGAGATTTCGGAGAGTGGACAAATCCGTAACATCGATACC
GTTATACTGTGGATAGCGGTCAGTAAGGTTTTGAAATTAAA
AAATTGGAACCCAGTTGCTGCCTGACCGCAAGGGGAATCTG
TCAAAGCCACAAATAGATAACGAAGTTGGCAATTTGGACCC
ACAAGACTTTTTGAAAAAGTCCATCTTGCAGATCTTTTCCG
TTGTCTCTGCTTCCGCAGAACTGACTTAAATCCACCACAGC
TCCTGGGTTGTCGCCAAAAACTCTGGCTGCGAAGTAGAAAC
TGCAGATAAACCTCTACTGGCACGGCTCCCGGGTTGATACA
AAGTAAGGCTGTGGCTGATTCATATATCTCCCTTTAAAGTC
ACTCTCCATGGCGCTGTGCACATCAAACCTCACCTTATTCA
GCGACGGACAGGCCCGCTTCCCGGGCAAGAGTTTCCACCGG
TCGAATGTTTTGGGAATAATCTGTAAGAAAAACAAACAAAA
TGCTCCGGGGCGACTACAAGCAGTCCGAATACGGCAAGGTG
CCCGAAAACCATCCCATATTCTCTTTGCTTGAGGTTTGAAC
GCCGTCAGGCGTATGAATAGCCATCCGCTTTATGCAGCAGC
GATCTCGGTAAAGATGGCATCTTGAAGCCTTTGCCGCAGAT
ATGTTCGCCTCCGGCGAAGACGGAAAGGCCGGTGTGCGAGG
AGCCCTACATCCACTTCAGACTGGTGGGGCATGACCAGATT
GGCCCTTCCCGCCGGGGACTCAAATCATGCAGCGCCCGCGC
CCAGAAATTCGTCTCGACAACTTCCGGGCCGCGATTTACGA
AGCCTGCTGGTGGGGATGATCTTCGCCTTCGTGGGGGCGGC
TGCCTTGAAAAAATCAGGGACGAATACCGGGAAAGAAACGG
CACCTACGTCTGGATTTGTTCCAACCGCAAGCCCGACCACC
GTTCAGATGGATTTAATGATCAGGGAGTTAGAAACATCATA
CTGTTCTGCCAAACGGAGAGCAGGCGGAGGATTATTCACAA
GGCACAATCGACATGTTGTGCGGCATCTTGCCGCCGAACAC
ATATATTCATTCAGGAGAAGCCGCGCCACCACCCTATTCCC
CTTGATCAGGTAATCCAGAGCGCCGAGTTTCATGGCGTCCA
TGTGCTCATGATTCGAGGTTCAGACCGATCAAAAAGCGCGG
CTCTTTTGAGGCGTTAAGAACAAAGGTACTTTTCACGGAAG
AGTTTTCCCGGAAAGGGAATCGACTCACGCCTCCTCGGTTT
CGGCTGCCATCCTATCCGAACTGGTCGGAGATAAAGAACAT
TCATTCTCAACGACGATTTTCTTCTCGATTTGCGCGCTGAT
CCCCAGAAGTCGGGGTGTGACGTGCCGAAAAACCCTGAACT
GCCTACCAGGCGTTTAAGATCGCTTCCGCCGGCGATGACTG
ACTTCCGCAGAGAAGTTGAGCTGCGCGAACAGCAAGCACAC
GTGATAGAAAGCCTCCACCACATCATGGGGCTGATCCAGCG
TCTCTGCTTGACGGGCAGGGCAACCGCATTGGATTCTCTCA
CGTATGCCTAATATTTAAAGCCTTAAAGAATGGAAGTTAAA
CCCAGAGCCGGGGTTGCAACCTCGATTCGCACATCCAGATC
GAGTTCATGGGCCGAAAAGCCAGTTTAGGCTCCCCCGAAAA
ATCATGAATCTCACGTATTTCTGCGACAAGATCCTCTTTGC
ACTGCCCAGCTCCTCCCATACCGGATGGTCATAGACGCGCT
GCCATGGTTGAAAAGGAAACCGAACTGCTACCCAAGCATAA
GTGCGTCGGGAGAAGTTTGACTGTTGCAGCGTCCCGCACCA
GGACATGCGCTGAGCGGAACCATGCAGCTGGTGCTCAGCAG
TTACACACGATTTGGGTAAGCCTATCGCCGATATGGAGGTG
ACTCTTCCTGCAGTGTTGTTCTGGGCGGCACAGAGTTCTGG
CCGCGGCGATTCCACCACATCCAGGCGGCACTCTTTGATGG
TTTATGCCCCCCGAATCCGTCCAGAAATTCTGAGCACTGCT
ACAAGGTCCTGGAAGAAGATCCCAAACTGCTCATGTGGTAC
TATTAAAGAGGGAGTAAGAACTGTGGACACAAAGTACGAGC
CCCCACTTGCGGGGTTGTGTCTTTTCTGCCCGGCCATCAAG
CGGCTCCCGGGTTGATACACCAGAAGACCTTCTCGATTTTA
CGCTTCCGCGGAAGCTTCAGCAATCCCTGCTGTTCGAGCTT
TCTTTTTTTATCTGTTTGGACTGAAAGAAGCGGATAGACTC
GAAACAAAAACCTGAAGAACCGATAAAGCCGCAACCAGTTT
ACGTCGGGCGGGTAGCGGTTCGCGCTACCGGCTCATTCAAC
CATAAATCAGGCCGCAAGCTCTATGCACGCCTCTCCCTTCT
CGAAGATGTCGTCTCTATGGCAGTTAAAACAGCAAGAACCC
ATGCCATTGATTTTTTTAAGCTCTAATTCGATAACATCGAA
ACGAATTACGCTGTCAACCTCGCTGATCAAAGAAAGATAGC
GCGGAGCGATTGAAGTTGAACTATGGCTTGATCTTTCGGAT
GCTTCCCAGCTGCCCGTAATCATTGCTGCCCCAGGAGTAAA
TTTCGTAAGAGCAAGGAGGACGAGAGGGCTCTGATCGAAGC
ACAACCTTTCCTAATACCTGCAGGGCATTGTTATCGCTGAT
GAGTTCGTCTCGGGTTCAGACACAGCCTCGGTCGTAAAAGT
GGCTCTTCATCGCCTCGACGCACAGCAACGTGCTGTTCTTC
CCACGAGGAGGCTGCGCGGGCGTGCTTGGAACATTGAGGGA
TCATCATCGGACGTGCATTGCCCGATGTACGCGACGGCCTG
TCCTGGAAATGACTGACAGGCAATCCGGTCACCAGGCTATC
ACGTGGTCTTACCGGTGCCGCCCTTGCCGCTCACAATGCAC
ACTACCCGTCTGGATGAAAGCAAAAAGCAGTTCAATAAAGC
TCGTAGAGATCTCCTTCGACCCCGCGGAAGATTTGGACGTC
ACATGGGGTTGTAAAAAATGCCTGGCAACCGGCAAGGGTTC
ATGACGCAGATCCTGTGTATCGGCGTTCTCCTTTTTTCCAT
TATATTGGCGATTGTCGTTACCTGATCAACCAGGACAATAG
TGATCTCCCCGGAGTTTTTACTTGTCCGAACAAGACATTAC
CTGGGCTGAACGTCAGTGATCGAATGGCTGATTATGAGCCG
GGAGAATTTCGTTCCGCAGTCTCAATACGACGGGGTGGCGC
TCCGAAACAAAAAGCTGAAGCAATCACAAGAATGAAGCGTA
GAGATGACCTGGGAAGAATGCAAAGCCGCCGCTGCCAAAGG
AAGAGATCTACAACAAAAAACTTAAGAACATGCAAAACCTC
AATACCTGAGTCAGGTTCTGCTCGCCCGTGAACAGCTTGCC
ACAGTTTAAGTATAGGTTTTCATAAAAACGCCATCATGGTT
TAGCAAGCTTTGCCGAGAAGCGATCTTCCCATAAGTTCATC
TGGGACACTCCTGAAGAAGACCTTCCGGAAGGATAACAGGA
GCCTATTAGGTGGGGGTAAACAAGAGGACAGTTGTAATAAG
TTTATACGCAGCCGCTATGACGTTGAGTTCAACTACGACCG
TGGTTCGATGATTCAAAGATCTTTTTTATTCTGGGCGGTAC
CTGCTCACCCGCGAGCTGTTCGAGCTGGCCCCTCACGAAGA
GCAGGCTTCATAGAGTTTTTCGAGTGAATGAGATGCCTGCA
GTCTCATCCGGGTTCGTTGGCAGGGAAACCCATCAAACGAG
CTTGCAAACCAGATCCCTTTCAGCTTGAGACAGGTCCGTGG
CAAAGTCCTTGCCGCAGAAACCCGTGGCGCCATCGAGCTCT
ACGAAATCATCATGAACCAGCTTTTTCTTGAAGATTTCACC
GACGGCAACCTCGACCCGGACCTTCCGAGCTTTTGCTGGTA
GTGGTGATCGTGATCACCGGCTACGGCACCATTGAGTCGGT
GGAAACTGATGCTGCATTATCGCCAAGCACTGGGGAAAATA
ACTATAATTTACTTATAAAACAAAGGAGGTTGTTGATGCAA
CCCCCGCAGAGAAGTAAGGACGTATGAATTCGTCATCGAGG
GCCGACAACGGCCAGCTTATCGGCAAGACCGATCATATCAC
AAACTTCACAAATAACAGTGCATGGCGTGACATCAATGTCT
TTTTGTACCACTCAGGGAATCGCTCCATAATAAAGGCAACT
CATGGTATCGAGTGAAGGGACTTGTGCGGCGGAGTATAAGT
AGGAATTTTATCCAACAGCGCCACTTCTGCACTGCGTGCCT
TCCCATCTGAAGTTGAGGATCTGCAGAAGAACTACCAGCCT
TCCCTCGGACAGGGAGAGTGCATGTTTCCTCCGGGCTTTTT
AACTCGGCCGTGCAGTCAATCAATCGCATCATTGATGTTTT
GCCCATGCCCGCAGAGGAAGCTGAAGACTTCATGATTAACT
TTGGCCGGCAAGCATGTTATCGAGGTTTTCGGGTCCAAAGC
GGCCTCCTTGACGGTCAGGCCAAGGCGATGGTGGTGGTCGC
TTATGAGAAGCTCTGTGACGCCGACCGCAAGCGCTACCAGG
GTGGTACGACCAGGCGGTAACAAGAATGGGAGGCGAATAAT
TATTTGGGCCTTCATTCTCACCGTTTTTCTTTTGGCAGGGT
GGTGGGGTCTAACCTTTGGGCTCTCACTGCTCCTCGTTTGG
AAGAATCGGGGGGCAGCCCGCCTTGAGGGTCGGTCAGAATA
GACAGCCGTGCCGCCGCCAGCCTCATTGAGCAGAGCCGGGA
TGTTCGATATCAAGCGCGGTCTCGCAACTGGAGATAACAGC
CCGCGATAGTACGATGGCTTCAGAATAGATACATTCCACGC
GAAACAAAATAAAAAACTCTCAAAGTCTGCAAAGCGAGACC
TCAAACCCCGCCAGCTCCTCCATAAAAGAGGTGAACGATCA
TTTTCTTTTTGTACCAAAGACGATGCTCGCCTCTGCTCTGG
TAAAATTACATTGGATAGAGCCGAAGAAGAAAACAAAAAGC
GGCATCGACGAACTGAAGATCATCGGTGATTACCGGGCCAT
CATCGAAATCAACCCGGCGGCCCTTGGTAAATGCCGTATAA
ATGTCTGAACAGTTCTAAAACTGATCCCGCAACGGGGTCAT
ATCGATTACCTGCGTCATGCCCGCACCCTTGCCGGTTCCGC
CTCAATGTCGTCAAGTGGGCCAACCCCTCTATTGTCCAGCT
TCGGGTAGGACAGGGTGCTGCGGCGAGATCGTGCGTCGTAG
GCCGCCAGATTGGAACAGTGCATCTTTTCCTCTGGCAGGCC
GTCCTTCGCGTATTTAGAGTCGAAGGGCAAGGACGTTCTGG
CTCTTAAATCTCTACTTCTTCGTGAGCAAGTCGGCAGCAAG
TCCTCGCTGTGGTAGGTGTCCATCCACTCTTCGGCCGTAGG
GCAAAGCCCAGGTGAAATCCCAGGACCTTAAAAATCAGGCT
GAAGCTTCGGACGACATAAACTATTACGAGATAGCCTGCGA
GGGCCCCTTTCATGCATGAACTCGGCATCACCCGCAATATC
ATTGTCCCGGAAGGGGCTACCATCAACCGCTGGCCGAGAAG
GGATGGCGCGAAACAGTAGGCTGAATGTGTTGCCGGCAACA
GACTTCGGTACCGGCTTTGCCGATCTGCAGAAATGGATTGA
GCCAGATCTTCTTCTTGACCCGGCCCCCGCTTCCGTCCCGG
CGTGTCCCAAAAGGTAAATTCGCCGGGCGGCACACAGGAAG
GTTAAAGCTATGAATTTTTCCCGGATTTGCAGGGACGCAAT
TGATCCTCTCAATTTAAAATCTCACGCAAAAAGCCCGACGA
GGAACGGCACCACCTTGAGGCCACGGGCCGCAAAAATCCCC
TCCTATCCAGAAGAGTGCACCACAGTTACAACGGCTTATGG
ACAGCTCTTCAGGAAATTTTCGATTACCCCTCCCTCGCTCT
TGCTAACGACAAACGCTTTGCTTGCAGCGACTCACGTTATT
CCGCCTGCGCACGCCAGAGGCCCACATGATGAGCCTGGAAG
ACAAATTTCAGAATCCATTGCATCAGAACTATAAGCATGTA
ATTGTCGTTGTCTCCCTTGTCGTGAAGGGGGGCGCAACTCG
CCTAACACGACGGTTTCATACCATCGGGATCGAAGATCTGA
GACGTTGAGTTCAACTACGACCGGCAAGCCGATATTTTTGA
AGCGATGACGGTCGGGTTTTCCAGCACACCAACGTTGCGGG
ATCCTGCCGGGATCGAGATGCTCGAGTTTGAGATCGGAGCG
TTCGTCTGGAAGGTGAGGAACTTCGCGACCTCACCGAAACC
TCTGGCCTTCCCCAAGGTTTCGCGAAATGCCGATCAGAGAG
CATTATGGAGACCGCAAAAACTCTGGAAGTCCAGGTAGTTG
CTTTGCCGGCTGGAAAGGGACAGGATCTCAGGTCCTTAACT
TGTGTTCGTGTTGGTGTAGGCAACCTTCTCGATGTTTGCGA
ACTGGCAGCGCGGCAACTATCTCTGTTTTACCCTGCGTATC
GTTTTTTATCTGCCCAGCATCCCTTTTAAAAACAGAAGAGA
GACTCCATCTCAAAAACCTCCGAACCCATGGATGTCGGAGA
AACTTAGACCTCCGGTTTTCCTGCGTCCTATTGCGACAAGA
CAACCTGGCCTTGTAGAGGTCAAAACTGTCCCAGAGATTAA
GACACAGAGCTGAAGGTTGTCACGGACAATATCGTCCGCAT
GATGACGCCATGTGTAAAGGCAAGATTTTCCCCACCATCCC
CAAGTTTTCACAAAAAGACCCCTCACCGCAAGCAGACCCGC
CCGGCGGCAGATTAAAGATCCGGAATTCCGACAGGATATCC
TCCTCGATGGAAAGATCGGGCGCCTTGTCACTCGTCTGGAG
GCCGACGCCGCCATGTACCACGCCAAAAACAATGGCCGCAG
TTTGTATTTCTTGCATTTTTCAGAAAAAAGCCGGAGATCTT
TCTTTCAAATCAAACCTCCTCATGGCAGATCATTTTGAACT
AGCGAGGGGGTTTTGATTTTCGCGGTTTTTCCTTCGTGCCT
AATCGCATCATTGATGTTTTCCCCTCCCACCAGCAACCGCA
AAAGTTTGGTCAATTACCGGCTTGGCATCAAACAGGATCAG
ACATGGCCGAACAGCTGACTCTCCAGCAGGGTGTCGGTGAT
TTTTGGCAGTTCGTATAAGACCGTAAAGACCCAGGGATTGC
CGGATGGTGCGTGCCCTTTTCTCGCAATTGTGATGTTTTTC
CCCGACATAGCGCCGGTAAGCTGCGGTAACAACCTGCTCCT
ACTTTTACAACAAATTCTGGCCGCAGGATCAGGATATGCTC
GTTTCGCGTACCAAGCGGATCAATCCCCGCACCCCGGTCTC
AACAAAACGGATCTGCTGCCCTACCTCGACTTCGACGTGGA
TGCGAACACGCGGCTGAACCCCTCGCTTTTAAAGATAATCT
GTAGAGATAAAGCAGGCGCTCGCCGCGGCGGCTGCCGGTCT
GGCCGCGCCTACGACAATGACCTGGGGCAGGACCTGACCTC
AGATCGATGGGAACAATGGTCTTTAGAATAGGCAAACTGCG
GCCCAGCCAAACATCTTTTTCACCATCACTACCTCTCCTTT
CTTTTTGCTCGCCCTATAGTCGCACCCCCAAGATTGCGGCC
CCACGCTTTCTCAAAAAAAACAAAAGCTCGCTCCATATTGA
GAAGAAATTCCGCTCAATTGCTGGCACAAATACTGCCAGCA
GCTAATGTTGTGGTTGAAGGCGAGGCGGGGGAATATCTTTC
CTGACCAGAATTGAAAATGTCCCCTGCGGGCTCGTACCTGC
ATGAAAAGGAGTAAAAATGTCAACCTGGGGGCGATGCAGAT
GTTGAGTGATCAGGACCGGGCCAAGCTCATTGACATGATCG
AGCAGCATGACAAGGTGCTGCATTGGCCCGAGGTTGAGCAA
ATGGGGGCCGAAGATCACGGCCAGGATCATGTGTTGCTGAT
GAATAGACGGCATGACTTAGCGATTTTGTTGTTTGATTTCC
TCGCTCTTGACCTTCTCCATCGAAGGCTTAACCACCTCAAG
GGTGATAATATGATTGATAACGAACTGAATTGCCTTCTGGA
TCGGGATGGGAATACTTTCGCTGCTGGTCGCGGCCGTCTTC
TGTGCGCCCTCTGCGGGTTGCGTTGACTGGCACCAGATTGA
CATGCTCTTTTCTATGAGCGCATGCACTTAATCGAGTCGTT
CAGCATACGGGCCAGCGGACCGACCTCCATCACGTCACCCG
ACTTGAAATACCGGAAGGTACGTTTTCCGATGCGGATTCGG
CGATGCAATACCGAGAAGATCTAACCTCTACGAACGCAATG
AAATAACAACCAACCGGCTGCGGGATCACTTCCACGTTGCG
ACCTTGAGCTGAACATCTTCCTCAATGGAAACCTTCGCTAT
CGAGTTCAGCCGTAATGTAACGCCTAAGCGGTTATTGGGCA
AGTACGGACAAAAAAAGAGGCGGAGAAGTAAGGATTTAGCA
CAAGGCGTAGTAGGTGTGGACCTGGGTGTCTCGGCATTAGC
CAATACCGCCGATATCGCATCGATGGTTTCAACGGCCATGA
AGGATCCTTGACTCCAGACACTGAAAATCCTGCAGAGCATA
CAAGACCCTCCTCCTCCACGCTTTTATAGCCGCTCTTGCGG
CTCAGGACAGAGTTGCGACCCTGTAGATACCGTTCAGATCG
TGCCGGCAGCTCGGCATCCCCCAGCCGGAGCCGACCCGGCC
GTTTACCGGCGGGGCGGTTGCCTACTTTGAGGATCTGCGCG
AGACTCTCCCATAGCCCCCTCTTTGCAGGTTCGATAAACGG
CCGGGACCTGGCTCTTTTTTCTCTAATGTATGGTGCGGGAT
GCTCCAACATCTGCTTTAAGCCCGAAAAGGGGTTGATCCAG
CAGAGGATTAGGGATGTTTTCGTATACATTCGCACCGAACG
TCCACATCTCGGAATGGGAACTTTTCGCTTCTACCTTTGCC
CTCCAGGAAACCCACTACTTCAGTAATGGGAGGAATGGAGC
GGCCCCTGGCATGTGGGTCACCTGGTAAGTCGCGGCTATGG
GCGATGCTCTCGTTTTCCAACTTCGGCAGCACGCAGCATCG
TCAATGTCGTTGCGCGATATCTTTTGTCCAAATAAATCAAA
TGGCTTATCGATGGCAAAAGCTACGGAAGTTCCTCAAATCT
GATATGCGGATTGAGGGGTTCGAGGACTAGGACCATAGACC
CCCACATGACCGCGGGTGGCCAGCTTGCTGCCGACGATATC
ACGCCAACACAGAAGAAGATCTTGCCAACACCTCTACATCC
CCTGGGACCCGTCTGAGGATCTTCAGATCGAGCAGATGCTT
ATTTTCATCCTTTCGCAACACCCTGCTTGATGAGGTCGCGA
ATCCTCTTTGTTAATGCAAACGTAAGCTTTAACTCTGAAAT
TCTGACGATCCACGGGTGCGCCGCTTCCTGACCCGCGGCGA
GCAGGCGCTTTCTCTTTTTGCTTTTCTTTGTCTTTTGCTCG
ACAACAATATCGAAGCGGGACAACGACAAACAGTCCTTCTG
TGGCAGTGATTATGCCGATGCGTTTATAATGAGCAATTGGC
AGGGGACAAGGCGATGTTTGCACTGACAAGACGATTTTCCC
ATTTTTTGTTTTTTGTGAGACTTTGCGACACGAAAAAAGGC
CTTTGGCTTTCTTGAAGTGCCAGTCCTTTCGCTGGTTGGCG
CTCGATAACCTTTTGATAGACACACATTTTGATCTCAACCA
CAGCCTTCCAGTGAGCCAACCCTGGATCTTTTTTAAGCCTT
AACAGGTCTTCCTCAAAGGCCTGGCAAAAATTCAGGGAATA
TTACAGCTTCAAATGGATTGCTTACTGATACCACTCAACGG
TGTGTCCGGCTGTAATAACGCTCGACAATTCCTTCTTTAAG
CGAGAAAACAGCGCCGGTTTCCGGGGCGGTCGGTTTGATGT
CTATTCCTACAATGGTCGATCGAGTCAGCACGATGTTTTTT
AAAATATGACGCACTACAATCCGCCGGGTTTTTACCTTGTC
ACCCGACTGAAGTCCTTGGGCAAATACTGTTGCCCCGACTA
CGCAGAAACGTCAACCCGTCCATACGCGGCATTTCGACATC
TGGTAAGTCGCGGCTATGGTCTGATCCTGCCAGCCAAAGGA
CGACACGATTCATCATTCATCAAAGGATGGAGAAAAAATAT
TGACGAACCTGTCGAGGCGCCGGACTATGCCGCCTTTTCCT
ATCTCCTCGAAAAACCGCGGCGATTCCACCACATCCAGGCG
TTGGCTAAGAGGCGTAAGGACTCTCTCGCACTACATGTTCG
GAAAAAATCCATAAATAAGGCAGTATCTTGACCTTATTTAG
CTCTGGCCCAATGTCAGAAACATTCTACTGCGCCTGACCGA
ACGAACATCTGGCCTTCTGCCTCTACCGCGATGATACGCTC
GGTAGAGCCTGATCAGGTTGCCGAAATCGGAAAAAGCCTCC
CAGGGCGAAGAATTACGAATCATCGAAATGGAGGTCGACTG
AAAAGCGGTTGCTCCCGATCCTGTCAATACAGGCGCAGGCC
GCAGTCGCGTAGGGGCCGGTCGCGGCGCCAGCAAATTCGAC
CTCGTCCTCATGCACCTCTTCCCAGCCGGTCCACATGGGTT
CCGCTGTTCTCCTCCAGATACTTTGCAAACGCGGGATCTGA
AAAAAGAGCGATTTAAAATGCTGACAGAGCAGAGAAGGGAA
ATCAAATCCACCGGCACCGACTACTGTTGCGCAAGAAAAGG
AGTACGGTAACAGTATGCAACAAGTATTCGTTCTTGATAAC
GTCCGGGGTCATCCCCGAAGCGGTGGAATTCGCTTTCGAGG
CGCTCAGGCGATGTTGTAATCTACTGGACTGAGATGTTCCC
GCAACCGGGACAATCATTGGCCCGAAAGTCGACGGGGCAGC
AGTTCCGCGCCTTAATGGTTCTCTGCTTGACGGGCAGGGCA
TTCATCAACTCGGATATGGACCCGGAAGATGCCCGCAGTAT
ACTCCGGCCGCAAGACGTATCTGTCCGACAACAACCTGGTG
AATGCAAAGCTGTTCAGATTCCCGATCGGCATGGATCTGAT
GGAGAGTTTGTTGAAAATATCTTCACACCATCCAAAAATAG
GCTGGGTTTATGGATGGGTTCAGCGACGTGTTCTCGTCAAC
AACCATCACCGATGCTCTTTCTCAAAAGACCGCGCTTGCAT
TGATGGACCATCTCGTGAACCATTGTTGCAAGAATATGCTC
GACCCCGCGGAAGATTTGGACGTCTGTCCAGTAAACCAATA
AAGAAGCTTCGTGACACCAACGGCGATAAAGAGGTCGACGG
CGTTCCGAACCTTATGAATTCCTATGAGAGCTTTCTTCCCA
CCGCCGTCGCGAAATCTATGCTTCGCACCGGCTGATCGACT
GCTGTTGCCTTTCGTCTGGGCTCCTGGGTTGTCGCCAAAAA
ACAGAAACCTTGCCCTCTTGCTCAATCTTTGAAATCCAGCG
CGACAGAAGGGGTGGTAAAGCTGACTTGCGGTGTTTTGTCG
ATCGACCATATCAACATCCCCATCCTCCCCGAGGATGACGA
GACGTAGACGGCAAGCGGGTCCAGGGTAGACTGATTCATTT
GAAAAACACGGCATTATTTTCAGACAAGAGGTGGTCGAGGA
AAAAGCCGAGATCTTAGAATCTCGGCTTTTGTGTTTCTGTT
CGAGGGGATGGTGAAGTTTGCGAATATGATTCGTTCCATCT
GGAGATTGAATCGGCTCCGGCCGTCTACCTTGACCCGATGC
ATTCATTCTCCATCTTGTTCCAGATTGTTGGGCCTCCCCCG
CATTGAAAACGTTTGAGATACCTTACCGCCCCAATATTGAA
ACCTGGTAGGCAGATGTGGACTGCTCTTCTACCTCAAAAAA
GGATGATCGGGTGTTTAGCACCAAGAGGAAAGATACTGCTG
ATCTACAACTATGGCGAGGGCAAAATCTCGATGGTCAACAT
TAGCGGCTTATGGCGCTATGCAGGGCTCCCGCCGCCAGATT
GAGAACGCCAATATGGGTTACTCCGTACAAGGCCTCAATAT
CATTTTGACCCCACCACGCGCCAGCACATTCTGGGGGACCA
GGTCGATTCAACTTGAAGGACGCCACACCCAGCGCAGCTAC
ATTGGCCCAACTAAAAACCTCCCGTTTCACCTTGTTCTGGA
GAGCCTTGGTGGGAAAGAAGCGACTGCTGTTTGTCCCGTCC
GGCCACAATATTTTTTTTATCAATCCGGCTGTTTTCGGCCT
TTCACTGCCGAGGAATATGTCGAAAGTCTCGCCATGATCTA
GCATCTCCCGATAAGAGGGGCGTGGTCTACCCGGCAGGGAC
AAAAGCAACGGAGCAAATGGCTATTCCTACAATGGTCGATC
AATGCGGCATTGAGTATTTACGAAACAAACTGGGGCGACCC
TAGGCCCTGCGAACCTGATTCGCGGATGTTAGCAATCCAAT
AAGCTCCCACTCTTTCTGGTCGAGATTCACCAGATACTTGT
TTGAGGCCACCTGGAAATATCTGCTGATCTGTTCAGTGGGA
GAGCTGAGCGACATAGAAGGCGTCCTCCGCAGTCACCGGCA
TTTGTTGCCGATGAGATAAGCGCCCTTCTTACCGAGGGCGC
AGCCCGCCTCCGCTGAGATTCAAACATTGGCCAAGCGGCTT
TCTCGGCCAGGTCTGCCCGGCCTGCCTGCTGGTGGCCCTCT
CCGATGTGACCTTGTACGCGCTGTCCACCGACACCAATATC
CTCTTGGACTGGTGTGGATCCCCTGCGTCGGTCCCATGCTA
CGAAACGATTTCAGAATTGACCGCAACCACCCGGACTATCC
CGAAGTATCCCGGCAAGGTTCGAGTCATTGGGCCGGAAACG
AGCAGGCGCTGGTCGGCTTGCAGTCCCTGGCTGAAATCAGC
AGGCTATTGCAGTTGTGGGACGGATTTAAAAGATACAATTT
TTCGTCATGTTTGGAGTGTTCTTTCCCGGCGACCAAGAACC
CACAGTAGGTTTCAGGAAGTCGTACCAGGGCAGCCTCTCTT
ATGTCTGGGGACAGGAAAAACCCTGGTTTGTCCTGAATGCG
AGCCGGAGATCAAAAAAGAGCAAGGCCCCGCTCCGCTGTCT
ACCGGTATGGGGTGCTGGCTCATGATTTTGCGCAGAAACGT
GCCGGAGACTCCGAGGGGCGCATCTTCTCTTATCCCATCCC
TGGCAGTTGACAATCCGACACCTGAAAACGTCTCGATGTAT
TACGAAAACAACTGCCTGGCCCTGGCACATCCTCGCGCTTT
TCTTGATGGCGAAACGATCGCAAAAATCTACAACGAAATCT
TCTTCACAAAACCAGTACCGCAATCAGCAAAAACCACGCAG
GGTAAGATCCTTGACTGCATCACGGATATGAAGCCATCCCC
TTAACGAAGTATTGATTGATCCTGAAACAGGCGATGAAGAA
TCTTGCCACAATGTTTTTGGCCGCCTGCGGCGGCAGTGGCG
ACGGTGGCCCAATACCTGATCAGTCCCCGCTATGCAGAAGA
TTTTTCAGCTTGGCAATATGCTTCTGCATCGTATAAAGGCT
GGACTGTCTCAGAGTATTTGCCGTTATCGGCAAGGCTGGGA
GTGCGCTCTCCCGTGCGAGGCCCTTTCCAATATCCATGCCA
TTTCCATGGAACCGTCGGGGCGCGGGAAGGCAACGAAACTG
AAACGCCTCTTTGAGCCTCGCAGCCAATCGATAAAAAGCTT
CAGAAGACTTCCTGCAGGCCCATCCTGAACTGGGCACATTG
CCGGCTATCCCGACTGCCGCCCGGAGTATATCGCCTCCTTT
GGTACTCTCATCTTTGGTTTCTGGGCACTCGTTTCTTTTTT
TGGCAGAAGTCCAAGCAAAACAGCGGTCACCACGGGCAGCT
AACGGACCCGGCTACGAGGGCGAAGTGCTCTACGAAAGATC
ACTGGTACACAAATGACGGTCCTCAACAAAGTTCCGGCACC
ATCATGATGGCTCCAACACACGCACTCACCGGTATTGCCGC
CCCCGTTTTTTGAAGTTAGGCGACTGCCACAGTTCACAGGC
GTAAAGGCTTCTCCCGTGGACAGTCCCCACTACATCGTCCA
CAGAAATCCCAATGTATTTTCATCCAGTTCCAACCCGCTTT
TAAGATCGACATCAGGGGTTCGATCAACGACGAGGGAAGTT
GGTCAAACAAGCCATGGAAGCTCAAATGACAGCGGTGCGGC
GTCTGTGACGGGATAAAGGTCGGGTATTCCTCCGGGATGCC
GCCATCATGGGCTCTGTCGGCATGGTGAGTTGGGCACAAAT
CGCGCCAGACCTTGGCCGGTCGTCATCCCCAGGTACTGCCA
GACGGGAATTTCTTCTCTGCCGCCATCATCGAGCATATTGC
CGACGAAGTAAGAAGGGAGGCCCGTGGTCGCTGGGAATCGA
AGATCGCTGGGCAGATCTGACGTTTGGCGAGAAGGTGGAGA
GAATTCGGACTATGAACAGGCTTCAGAGCCAATCAAAGAGT
CCACCATGCCGCAGGAGGTTCCCGGCGGACCGTCGATAATG
GAAAACGCGAAGCCCGCGCACCTTGAACCGAGGTGCGCGGC
AAAGAGGATCGAGAGACCAACCGAAATAAGAATACGGCCGA
GTGCCCTCGGTCATTTATGACCAGGCGCCGAGTTTCGATGA
TGCCCCGTAACGATAGGCGACTCCCCCACCCAGGTCGAATT
ACGATGCTGCCAACCCAAATCCTTCTCCCAGGCGCACCCAA
GGCATCATGCCCGTTGGAAACATCGCGGCACCAGATAATGC
TTCATTGCGCCCAGGATCTTCTTCATTGTGGCCTCAAATAC
ATATTGTCCGTCGGTCAAAACGCCCGAGAGCCACAGCAGCG
CGACATCTACGATGAAGATACGGTACTGACCGATTACACCG
CGTCGCAGCGCCCGAAATGGCCTGAACGTACAGCCTCCAGG
ATCGTTGCCAAGTACGGTTTCTCTGGAATCTACAGCCTGAA
ATAGTTGACCGACGGGAAAGCCTGGGCATAAAAATCGCGGG
GCGATCAGAACCTCGCGGTTCGATGCCCGTAAAACGGCAGA
TTGTGTTGGTAGGGGAGATGCGTGACCTTGAAACAATCTCC
GAAAACGAGGAAGAAGTTATCAGGGAAGATTCCTGTGATTA
CGCTGATTTTGCGCCTGGTTCCTCTTGCGATACGCAGCAAA
AAATTGAAGAAGGATGGGTGCGCAGAATTATCGTGCTGTCT
GCTCTCGCTACCTCTGGTATCGCTACCAATGTCCTGAATGC
GGGTAGAAATGAAAAATTTTCTCAGATAATAGATCCAGAAT
TATATTCAGCGCACAATTGACATCGCCAGCGGTCAATACAA
AGTAACCTGACGCTTTCGTGCCGACCCTGCAACGAGAAGAA
CGGCGGTTCTTCTTCCCAATCAAGTCCTGGCCGAGCAGATC
ACCGTCGGAAGCTTTATGGTCGTTATATTCCTGGGGCTTAT
ATGATAACGTCAATTTTGAGCAAGCTTTATTCAAAAGGCAT
TACAAGGCATCGCAACGGGGCGGGTTGGTGGTCGTGGCTGA
AGGAGTTGGAAAAAATTGAACATTTCTGTTTGGTTCAAAAA
TTTTCGCTGTTGATTTTATTCGTGCAGGAAAAAAGCTCTAT
GGAGAGCTTCGGCCGGCTTCCTCTGGGCACCATCATCCACA
CGTCGAATACCAGCAGGGAACGCTCGCCGGGTACGAACTGC
GAACACCCCGGCTGCCTGTGCGGCGAAATCCTCAAAGGCAA
CGAGCTTTATGCGCTAGAATCAAAGTCTCGACACCGGGTTG
AAATCTGCGCAACGTGGTATCCGGAATGCTGGGGGCCAAAG
TATCTCCGTTTCGGTTCGCTCAACCGTTTCTCCCAGGTCGA
ATTTATTTCTTCCCTACGATCAATGTCTCCAAACATCTCGC
GGTGTCCATCCACTCTTCGGCCGTAGGGTTTTCCTTGAAGA
AACACTTCCCAGCGAAATTCCCAGCGCGTGCCCACGCTTTT
GTCGACATGGGCGGTCAACGCCACAATCGGTACGGCCGGAT
AGCAATGCTCAGAATGGAGGCCTCACAGAAATCAGTGTCGC
GGCGCGAGAGGCCTTCTATGCCGAGGCGATCAAAGAGCGCA
ATGATGATATGCAGCAGATGCCGCGCAACCTGAACCTGGCG
CTAATGGTTTTTGATTCTTTCGAGAATACCTCGGGGAAAAG
GAACTGCGCGACAGCCTCGGCACTACCCTGGTGGTGGTGAC
CTCAAGGTTTACATCAGAGCCGGCATCGCAATCCCGGCAGC
AACAAAGCGGTGATTGATTTCAACAAGGGACAGTCATCCTT
CATATCGATCCAAACGCCAACCAGAGCGTGGTTGATACAGG
GAGTTCGGCGCAACGGATTGCTGTGCTGGAAGCGCAAAAAG
AATATTGAAGGCAATGCTGCCGCAGGATATCTTTTTCACCC
AAACCTTGAAAATGTTAAGGCAAGAAGGGTGGTGTCATTGT
AGATATAGGAGTGTGATGGACAAAGAGGTTATGGCTGTGCT
CGTGTTCTGGTCCATTGAGACGACAAGCAATGCCCTGAGCA
CATATCCAATCAAAGGGGCACTGAACGCAATTATGGATAAT
GCCAGTATGACGCATGGAAGCAGGACAACAGCCTGCCCAAG
GAGCGCACCGCCGGCGTCGTCGCCACCATCAGCGGCGAGCA
CCCGCTGGGAACTTTTTCGGCGGGTTTTTAGTTTAATATAA
GCTAAACCTTGATGGTTATGCCGTTATAGTCGACGTCAAGA
ATGCCGATTGGTGGAGTGTTCTCAAAGAACCCTGAAGCCAT
TGGTTCAAAGGTGTTGTTGGCGAGTTTAACGTCAATTTATC
GACTCAGTGGCAGCTCAATGCTGTGCCTGAGCGCCGTAGGA
TGCCTGGTCTCTTTGTCGAGCCCCAGAAGCTGTCGCGCCGC
TGGGGTCGCAACTCCCATGTCAAGGGACACTTTTCGCCGTA
AAGTAATCGGGATAGCGCTCCGCCACCATCAGGACGTCGGG
GGTTTGTCAATCCCAGGAGGCGGGTCCATGGAAGCCTTAAT
AAGTTCGACGGCAAACCCGCCCTTTTCTACCAAACATCAGG
CCAAGATCCGCCGCTATAATCTCCATCTGTCCGTTCTTTTG
GTGAACCGCCCCATGGCATGCAGCGGAAAAAATCATTTAAA
GACGTTTTTGACCCATTGGGCGACAGCAGGAGATTGGAGTG
ATAGAAACCTTACTGCAAAGCCAGCGCATCGACTCTCAGCT
CATAGGCTTCTCACAAGCTGCCGCCCAGCAGTGGGAGGTCC
CTCAAGAACTTGACGCAATACTCGTCTTCCTCGATTGCGAA
TGCAGGACAAGGAAAAGGCGCTGCTGCGGGAAATCATCGCC
CCTATTCATCCGTCCGGCTCCACGGTCGGAATCGACATGGG
GGACTCGGCTCCGCCACCGCCAGCATGGCGTCATTTCCGGT
GTCGGCAGTTCCGGAGTGCGCCCCACCAGCAGCGCCTGCAG
TCACGGCGACAAAGAGATGGCAAAAATCATTATGAGCCTGA
TGTCCATATGCGCGAAATTTCGCGACGGGAAACAGGTGAAA
TGACGCCTACGAAACGGCGGCTTATCCTGTCGACAATGTGC
ACAATGACTCATGCCTTAGCCCCGGCTTTTCGTACCCATCA
CGCAAACTGAGCGTTGCACTCGACACACAGTATCTTTATCT
AGGAAAAGTTAAGGGTAAGGCCAATGACGCCCAAGCTGCTG
CTGGCACAGTGCGGAGAAGCCGATAGGGGGATTTGTCTGCA
CCTCCAGAAACTGTTTTGTGCCCAGGCGGGGCTTGGTGATG
ACTCGCAGCTGAGCGCATGACTGAAGAGAAAAGGGAACTTA
AAATGCGTAGCCAATACCAGCGGCACTATTTGTCCAAGCGG
GGACGATGAGCACCCGATCCCCGGCGATATGGACTTTTATG
AGTCCCTCGTCAACCGCGGACTGAGGGCCCAGATGCAGACC
CACATTAGCGCTTAGGTTGACCTTTAAATTGATCTCCCCGG
AAGCAATACCGCATTATTGACGGGCAGCTTTCCCGGGAGAG
GGAGAAGAGGCATGTTCAGGCGAACCAAGATCGTTGCAACC
GAAGCGGTGGAATTCGCTTTCGAGGCCTGCACACAGGGCAC
CAGCGGGTTGCCGTAAGCGTCATAGGAGGCATAAGTGGTCA
TTCCCTTAAGCCTGTTGTGTCTCAACTCTTACAATGCGCGC
CAACCTGGTGATGAAAAAAGCATCTCCTGGAGCCGAACAAA
AGATGGCCCTCGATTCGGGTCAACGGATCGATGACGATTTT
CACGCCCCAGACAACAGCCCCGGGAGATAAAGAACCTCCCA
AAAACCCAGACCTGGCACATCGCCTGGATGTTTCCCACCGA
GTATTCCCTTCAATGGAAGGCTGAAGAGGAAAGTGGATGAT
TTCTACGACGACTTTGAAATCGACCGGGTTATCGAGGTCTA
AGCCCCAAAGCCATCAGCATCGTTGTGGTATAAAACTGTCA
GCCCCCTGTCGCGACTTTACCCACAGATCGGGTTTTTGCTT
TTTGCGGCCGCTGTTTGAATCGTGCTCAAGATGGGCAAAGA
GCACAAGCCCGCGGGGTGGGCCGTCTGACACGCGTAATCAT
GATTGGCATTTTTGTTTTTTCGCTCCCCGTCTCCGGGGTCT
TCGTGTTGTCTGCCCTTAATCGCGCTTTTGAGTCCGGGGAG
AACCAGCAGGGTAGGGTAGACCTCCTCAAGATTGCGCAAGA
CTGGGGGGGCTGCTGGTCGGCGTGACCATGCTCGACCTCAC
ATGAATCTGTGTCTGTTTGACAGCTCCACCAATTACAACTG
CCCCATTTCTCCAGCAGATACTCCCGCAGTTCGTACCCGGC
CTCGATATGGACACCCCATTCCGGTAGGTGCGGAGTAGAGC
TGCTCAACGTGCGGGCCAAACTGCCTGATTCTCCCGACGAC
ACCACCGCGCGAACCGGTTCCGTCACTGCGGCCAGACCGTG
GATGGAGAGGTTGCGCATCACCGAACCGTAGAGCAGTGCGA
TTTTCTGGCCAGAATATATTCATATTTTTGAATATATCAAG
TCAACGCAGACTCACCAAAACTGCTGATAGGTGTGAACGAG
CGGGAGACTTGTTCAGGTTGCAACCCGCGGCGACGGGGTAA
GACTTCCGTCGGCGCCAGGGCGGCATGAGGGTCATGACAAT
GAGATGGAAAAACGGTTGATCGTCAAAGGGCTGCGCCACAG
GGGGTGGGAGCGCGGGTTGTCCACCAGGCCGCGGCAGCCGC
TGGCCGCCCCCAAAGGGGATCAGACGGTACGCATCACAATG
GGTGAAGTTGCAGCCTGCGTCCCGAAGCGATGCGATTGATA
GAAAGGACACTGGAGATCGACTTTACATCCTCGGCAAAGGT
GGTGAGCATTTCACCAACAACTGGAGCAAGGGAAAGCAGTT
TCAGATGAACACGGTTATTTCAGTTTTGATGAACCCTTTTC
GTCTTTCTCACTGGCAAAGGCTGGTCCAGGCCTGTCGTCCA
TCGGGTCAACGGATCGATGACGATTTTACCCATAGTGCTCT
AAAGGAAGTTAGATAAAAAGCTTCCTCAGTGCGCCAGTCGC
CTCCGAAGCGCAGGTTGGGGCAAGATTGGCCCAACTAAAAA
TTGGGCCTCCCCCGCAGTGCCGCACCGCGTCCGCGGCGCAG
TCAAGCAGACCGAAATGACGCAAGATAGCGTAGTCGGTTCC
CCGTCCACCAAGAACCTTGACCACCCACTGGCTACCCAGAG
TTCTCATAATTTTTCGGCTTCCACACATTGAGCTCGCCAGG
GGAGGACAGATGCTCCCCGGCATTTTTATACCGTGCCAGGG
CGGTCGAAGATAAAAATTATCTGGCAGTGATTATGCCGATC
GCGCAGACCGAGGAAGAAAACCTGATGAGAGAGCCCGTTCT
CGCGGTGGGATGCAGAATATCAACGTAACTGTTCCGCGCTG
ACCCCCTTTAACTTTTTTGGCGCGAGGGTAGGCGGGGCTGG
AATTGCTTGGCGACAAGTGCCGTGAGCGGGGGTGGCGAATC
AAGGATCAGGGAGATGACGGCGATGCCAACAACTCCCAGTC
GGCGATGAGTACGTTTTCGTCGGACAGTCCTTGTATCATTC
GGCACGGAGAGCTGAATCTGCTTGAACAGTGGCCGGGTTTT
GCAGGAGATTGGAGTGAGTACCATCCTCCCGCCACAAAGGC
TCTACCTTTGAATGCAAATGCTGGATTGTCAGAAGAGTTCG
TGTCAAGAGAAAAGTTAAGCCGCAAATTCGTGCAGGCCGAA
TGGCGTTGCAAAAACAGAGGCTTGATAGCGGAGAACCATAC
ACTTCCTTTCCGTTTCTAGGCAGATTTAAAAATATAACGCA
GGTGATCTTTATGCAAGAGACTGTCATGGCTCCCGGTGTCG
TTGACATATCTGAAAGACTTCCCGATCAGCAAAATCAAAAT
TTGGCAAATTGGTTTTATTCCCAGCATGGCACCGGCCAGAG
ATGAACGACCTCTATAACAACCCCAACGGGGTTGCCATTGC
CGGAGACAGGCGGATAATGCCGAATATCTTATGCTCCGTTA
CGCGACATCCGCGATGCCTTCGACACCGGGGAATACCAGAT
GCCAAAATCGATAGCTGGAGCTTTTTTGAGATGGTTCTTCC
CCTTCGGCGTCCCGGGAAGACTCCTACAATTGCCCGGGAGA
CGAATTGGACTAGACGCGGGCAAGGAAGCCGGTGAGCAAGG
CTGGCGACTGAAGCCTCTTCCCCCATGACGTTCATGGAGGT
TAGCCGTTCCGGTTAATTGACTTGATTATGTGACGGAGATG
TGCTTAATGGCCTGCCTCGGCCAAAGCCCTGTGACGCGGAC
TTCTCCCGACCATCAAAATCCAGGGGAGTTATCGTTTCAAA
ACCGTGGTCCCCTCCTTCAGCGGTCAAGCCTCCTATACACC
AACCCTTTCCAGCAAAGATACCGCGACACTGGTCTCCCTTG
TGTACCCCAGGTAGTGATAGCGGCTCACATACTCGTTCCAT
TCGGACAGATGAACCCCTGGCATGGGTGCCCGACCATATCG
CTGGAGCCCAGCGCCAGGGTCAGATCGCGCGCCAGCGGGCG
GTTGGCAAAGGCACACTGGACGGCCAGTTTCAGTTCTTCCT
TGTTTTCAAACGGGACAGATCCATACAACGACATGGCTATC
CTTGAACCGAGGTGCGCGGGCTTTTTTCGTTGCGTCTGACC
TATGCTCTACCAAGAGGTAGCAAACGGCCCAGGGGCAGCAG
GGGTTCTGCTGGCGCGCGCCCTGGCGCAGCAGGCGCCGGTC
AATGGCCTTCTCACAAGTTGCGAAATCTCGATATCACACGT
ATGCAGGAATTGTAAGTTTTCGCAAAATGCCTCTTTTAAAA
ATCATACTGCTGTTTTGAATCTCCGCTCTCCAGAATCATTC
GCGGGCATGTCCACCGGGAGCTGTCGCTTCGGGACCGGACC
TGGGCGTACTCGGCGCGGATCTGCTCAACCAGGTGCGGCTC
CAACGGTTTGTCGGCAACCGCACCGACTTAACCCCTTACGT
CTACCGCGTCGAGATTCCAGCCCGCCTGGTCGACCTGGACA
GCTGATGCTTTCTCCGATGCCGCCAACAAGGGACAGAGTTC
GATACGGCCGGGTGGCGAATCCGGCGCGACTCAGGGGGAGG
TTCCCGGTTCCCTTGCAGGGCTTACAGTGTGATTGTTCGAC
CACCAATTCCGATTCAGATTCAAAAGTTTTCCAGCAGAACT
GGGGGTGGAAGAGATTTTGGCCGAACTTGGCTTCATGTCCG
CACTGACAAGACGATTTTCCCTTCCGGCGCTTTTGCTGCTT
CGCATCGACATAAGGGTTGTCGATCTGGTAGGGGTCGCCGG
CCTGCATTGTCGGCGCAGGACCCCAGCGCTACCAAAACTTC
AGTGAATGCGGAAATCTCATCAAAACCGAACATGGCGCCCG
AGAAGCCCTCAGTAGAGAAGCCGAAGGTTCCGGCGGAACAG
CCAGCACCGCTTGTCGATGTCGCATGAGCAGGCCATTTCAA
GATTTTCTCTATTTAACCCGCGATCTGGTGCCCTCCACCCC
TACAGCCTGCGCTTGCTCAACGTCCTCTTTCTCTAACTTTT
TACTGCGTGTGCCCGATGAGCGCACCAAGCTGATTTTAAAA
CACGCCGGCCGCGACATCGACGGGACGATCAAGACCGTGAC
CAAGACAGCAGCGCAATATTCAATGGGCCGCAGAGGGAAGT
GCAGAGTCACCAGCCAGTTACGGGCCAAGCTCACGGGTCTT
GACCTCGCGCTTGAGGGCTTCAATCTGCGACAGGTCGCGAA
ATGGAGAGGGGATTTTGGGTCAAGTTCGATGTGCGGCAGGT
CTGGAGAAAACCTGACATCTCACCCTGCGCTAACGCAAATT
ATTCGGGTCCTTCGCCCAGGCCAGAGAAAAGGTCTTTCCGA
CCAACAACAATATCAATGACCAAAAACTAGAAGAAGTTTTT
TTTCGAGGACGGGTATTTCTCCTGATTTTCAACAAGAGGGA
ATGCGTTAAAAAAGGGGAAACCTCTTCCACCGACTTGCCGG
CACCACCTGTCCAGTTTTCTCGCCGGCAGGGACAACAAACC
TTTGTTCTTGACATAGGCGTCTTTTTCAACTATTCAATGAC
CGACGTAAACTCTTATTCTTCCCTTAATACTGTAGAGAGAT
TTATCGAAAAACTCAAGGGACTCTCTTTCCTCGATGGAAAG
CCGACCGATTCTCGAGGAAGCGCAGGAGGCAATGGAAGAGA
CCCGCGACGAGCCACCGTGCCCAACGGCTCGCCCCTTAGAG
AGGTCCTCGAAGATCCGCCGCGCATCCTGTTTACCCTTGGC
CAGCCCCAATTCCGTCTTTTCAGGCACAAGGAGATGGTCGG
TCAGGTGTTTCGACGAACACCTATGATACCATGAGGACAAT
TAAGGCAAGAAGGGTGGTGTCATTGTTTGAGAAAGAAAAAA
AGCCAACTGCACCGCATGGGCTGTGCGCAGCGTTCCAAGAG
AAAGAGCAGAAGCCGCCCTGCAGCAACACGGCTGGTGGATT
CAAAAACGCGCCACCTCCCTCAAATCACGACGTAATTTTCT
GGCCTTGAGGGAGCGATTCTCACTGACCAGGCGATTGCGCT
TGCTCCGGCAGCGCCTGATGCGGGCAGACATAAGAGCACAC
GAAACTACTTTTATGATTGGCAAGAAGATAAAACTTACTGC
GCCTGTCTGACCCTGACTTTCACCCCGGCTTTCTGGTTCCT
CCGAGCGCGGCCGGGAACGGCGCACGGCTCTCGAATTCGAA
CAAAAGGGGAAAATTTACCCCCTGAGAAACAGAAGGCGCCA
GTTGATGATGCGGGAAGAAACCCCCGCCCACTGCAAGGCCT
CCCGGTAAGAGCGCACCGCCCGGTCGAGAAGACGCCCGCGT
TCTACTATATTTTGAAAAGGCATATAGGTTAAATAAAAAAC
ACCCTGAGCCAGGTCAGTTCCCAGTTCAGCTACCAGTGGAC
TTTTCCTTCTCAAGCCGCACCATAAATCGGCACGGGGAAGG
AACCAAAAAACGCATAGAAACAACTCCTAAAATATTTTTAA
GCAAGGAAGCCGCAAGGTAACCTGTTGGGAATGCGGGTAAA
ACTTCTGCATGGCCGGTATCCTCCGGGATGTTTTTTTGTTG
CATAATATTCGAGCGTGTAGCCGATGGCGGGGTTGATTGCC
ATCGAAAAACAGCAGGAAGACCGCAAGAAAATTGTGGAGTT
TCTTCTTCGGTATTGTGGTGCAGAGCATATCTGCGGGTCTG
GTTTTGATGCCCAGCGCGTGCCCCATGGCAATAATAGTTTC
CTCCCTGTCCCTGGACCAATCGACACACAGAAATGCTGCGC
TCACCTTGCACGTCATGTTTCTTGAGGTGCGGCGCAACAAT
GTGAAGTTGAAGAGTTGTATCCCGGATTTTTTGAGGGTGGG
CAATCCGGTCACCAGGCTATCGACAACTTCGCGCTGGGTCG
CCGACAGCAGCCCCTCGATGCGTTGGGCAAGAAGAATCAAT
TCCACTTACCAAGGAGAGGACTCTTGGGGTCGCTGAGGGCA
AATCTCCGTTGCTGGAAAATCAGCGACGGAAATGGTTTCTG
AAAGACATCATTCCTCCGGTCTCGGTCAAACAAGCCATGGA
CGCCCGCTCTATCTCAGCGTCGGGTTGATTCTCGAGGAGGG
ATCATTTAAAGCAAGGATGTCGAAGCGTCCTCGATCAGCTC
CCCCAGGCTCTACGGGCAACCATTAAACAGACGTAAGGGGT
GCGGGGCTTGGTGATGATATCGACGGCGCCGTATTCGAGAG
TGATAGAGAAGATGGGAGTGCAAAGGCTTGATGAAGAAGCC
AATGATCAGGGAGTTAGAAACATCATACGGCACAGAGTAAC
CATCTTCGACGATATGTTGGCCCGGAAGGAGAGTCAGCATA
CGAATCCCTTGAGGTGTAGTCCGTCTGTCGTAGACGGACTC
ACCGGTGACATCCCTGTGCCCCTGTTCGCGCGAGATCAGTT
GTTTTGACAGGGAAATGGTTCTTGAAGAGATGCGTTTCTGG
CCAATCCTGGGGGCGAATTTCATCTACCCATATTTCTTCCT
AAAGTTACTCAACGCATTGCCGCTGACCAGTTCCTCGTTCG
TGATACCATGCTGGTTGAATCTATCCGGATGGGGGAAGAAA
GCAGGTCCGTCCCGAGCGAGCGATATTTCTGCGCGAAAAAA
GACAATCCTTCGAAGTTTGTCGTTTGCCTCCTTGCCATTTT
CTTTGCGAAAACGGGCAGGGCCATTTTCTGGTCTGGGGCGA
TCTAGCCCAAACCCTGCGGGCGCAAAATTATTAAAGAGGGA
CAAAGACTCCACCTGCTTCCCCAGGAGCATGAGGTCGGCAA
GACTCTCTGGTTGATGATGACGATGATGAAAACGCCGCTTA
AGTTGTGCGCGAAGAAGTATCGCTTCCCAGCTGCCCGTAAT
TATTTCGGCCGAGACCATAACCCGGTACATCGAGGACCAGA
GCCCAGGCCAGAGAAAAGGTCTTTCCGACACCCAAGGAGAA
CTTTGATGGACGCTTTCGACCGAAGCAATCCAAAGCAGTTC
GTCTCAGTCTGACAAGAAAACTGCCTAAAAACTTAGGGCTC
CGATAAACGCCTCCAATCTGCTTTTGCCCTACACGGGTATG
ATGTCCGCAGCAGCGAAAGGCACCGTGGAAAACCCCGGTCG
CGACAGGGAATAAAAAGTTTCAAGAAATCATCCAGTCGGTC
CTGAAGCAATACTGGATAATCTCATCCCGATCAGCCTCCTT
GCTTACGCGGGTGATGTTTCCCTCGCCAATGTTATCCAACG
GCAAACGTGCCGTTCATCTGCTCGTCAAGAAAATCCCCCAG
TGACCGGCTCTCGCGGGATTCGCGAAAGGGTCCTTCTGACA
CACTTACTGGAAAGGATGTTCAGTTTTTTATGAAGACCAAG
TGCCTTGCGCTCTTTGACCACAAAGGTCCCGATGCCTGGCA
TCACAAGGAAACTTTTTTGACTTTAGCCGCATTGTGATTTG
AACTGCAGTAAAGCAAAAAGCCCACAACGATACTCCTGTGA
CCTGGACATCCAGATCGTTGCAATGTTCCAGAGCATAGGTG
GAACAAAGAGGCTGTTTTGGCCTTGTCCAGGCCGTAAAGAT
AACAAACTATTGATAGAAGGCTTAACGGAAATAACATCAGA
CCTCGGAGCCGATCCCGCGACGAGCCACCGTGCCCAACGGC
ACTGGACCACTCTCCCGGTGCCAGAGCGAGTCGACGCCCGT
CGGGAGAAACACAGTATGAGCCGCCGCTACCTTGTCACCGC
ACGAAAGGGCTTGCCAGCAACAACCCCGCCAATAAAGGCTT
CGGTCTGGCAAGTCGCAGAGCAAATGATCGTGCGTGGCGCA
CGTGGCGGTGACCTCGATGTCCGGGTCCGAAGTGAGGATAT
GCCCGGTGTCGCGGTACCAGCTGTTCTCCACCTCTTCGGTG
GGATGCTCGGTTCCGTTAGGCCTGAAATCGCCTCCGGAATG
ATTGAAGAGGCCAACAAAGCCTATAACCAGGGAAACCCCGT
TTCTCAAGTTCGTCAATAGTCGCCACTATCATTGTGGTGTT
AACAAAACCGCCTTTCCCCTCCCCGTTAGGCAAGAACCTTT
GTTTTTACGCTGCTGATTGTCATGAACACCATCATCGTTCC
CCCGCGCCGGTCAAAATCCCCAAAAGAGATGCCCCCTCCCA
ATATGACACGGGCCTGGCGACAGCGTGAATAATTTGGGATT
CTGTTTGAGCCGAGCGAACCCCGCGGCCTGCGCCTGCCCAC
GTTTCCAGTTTTCCGACATCCAGGCTCAGGCCATTCTCGAC
TGTCTGATTGTTATTTTTTTCGGGCAGCCCGTGCTTTCGCC
GTCCTGCGTTAAATACTTCGCGCAACACCTCGCGTGCCCGA
CTCCGCTCTCCAGAATCATTCATGAACAAGTTCTAAAACAG
TAGTAAAAACGCTTTTGCGCCGCATCGGTCAGGACCATTGA
ACTAAACGATAAGGATGAAGCGGTCAAAGCCGCCTGATCCC
CTTCAGCAAGAAGTAAAACTCCTGTCGAGCAGAAGGATTAA
ACCAAGGTCGGCTACGAGATCCCCTTCAACCGGCACTTCTA
CAGTGAATTGACCGGCGCCGCCAACACCCTGAGCCAGGTCA
GGGCGGCGGCCTCTTTGGCGCCAACCCCCTGACCGGCAGCA
AATGTCACACAGAATTTTATCCCCCACCGTGAATAGGGGGA
CAAGGTTTGTGAATCAATGGCTGGGTTTGAAAATGGGGTGC
GCCGACAAACCGCTGGATAACATTGGCGAGGGAAACATCAC
CGGTCGAGGTACCCGGTGTGCAGGAGCCAGTCTCTGAAACC
TCCCAGCGATTGTCCAGAATCTGAAAATCATGGCTGACCTT
CATGGAAGTCATGCCTCCGACGTTCGCCTTGATTGTTTTCA
AAGCAGTCCAGGTCAAGGAACATCAAAGCCAAAGAACGGCC
GTCCTAATTGAAAGGGAGGGCAACCTCGGGCGAGGCGACGG
GATGACAATCCCACTGTATTCATGGTCTCTGTAGGGAGATT
CTGGACCCACAACCTGGTTGCGGCTCGAACCGAGGCAATGA
TACGCGCGTACCTATTTTCCCGGCAAACGGCCTGCGAGGGC
TTTAAAAAAAGCCGAAAAAGCACTGTCCATTTCCGACCCCC
AAAACCACGCAGTTGTTGTACTGGAGGATCTGGCCGTGAAG
ACATCCGCGACAAGACCAATCATCTGCTCGGGGTGATCGGT
TGTTGTTGTCGAGCTGGCATCGAAGGGAATGTCCCGACACG
TTTTTAACCCGCTTGAGTTCCGATTTCAGCGGCTCGGGCAT
ATTGGTAAGCGCAAGGCTTTCGTAATCCATTCCGATCGGGT
TCGCAAACTCCCGATCAGAACTCTGTTGACCCGCAGAAATT
TCCGACCACCCCCTCGGCGTCTCAACGGCTTATGCTCGCAG
ACCGGCAAGGGTTCACACTCCTCGAAGTCCTCTTCGCGATG
TTCGTATGATCTTTTATTTTCTGGCCAGAATATATTCATAT
CTTGATCTTTCCTTCAGCAACGACTCCTTGCTTAAATTTCT
AGGAATCCGAGAAAAGATGGCTTTGTATTTCAGGTAGAGCC
GGGGATCCACAAAAAGAAGACTCCTAAAAAAAACAGCACTT
ATCGAAAGACGTGATAAATCCTCCGGCAAAGTGACGAAAGT
CCTTTCATTTCAACATTGATCCTGCCGAGATGATGATTGGG
CATATTTTCGAGGCGCTGGACTTCGCCATCAAATCCTACTT
CCGTGGATGCTCGAAGTCACCAAAAATGCGCCACAAATGGC
ACTCCGACCACAAAAGCAAGCAGCGTTCCAATATAAACCTT
AAGAGTTCTTGCTGTGGGATCTTTGTCTGGAGAACCTCTAA
ACTCTCTCTCAAAGGGGGTACATCTTGACTCCACGGGCTTT
ATGGTTTTGAATATTTCCATCAAGACGATGTTTTTTTAATC
GGAAGCAGAACGGCGACGAGCCGATCAGATCGATGTGAATT
AAAGGAGCAGCGCGACAAGGCGGCCGGCAAAGGATTCATGA
TCGATAACCACCCCTGGCCGCCAAGGCTCTTTAGGGGGAGG
TCTATGTGTTCGAGCCGCCGCGCTCCCTGTCCGAAATCGAC
TCATGATTCCCTGGTGATTTCCTGCGTTGATAACGTAGCAT
GAGCAAAAAAGCGGCATTCCCTGCCGGTTGGCGGTAACCTC
AGCGATAGAGACCGGCAAAACCAGGGGCACCACTGTATTTG
CAGAGACCAATTTTTTGAAACAGTGCGTGAATGGAAAAAGA
ACCGGCAAAGAGCTGGTAGCCAAGTTCATCCATCAGTGGAC
CGTAAGCTTTACCGTTACAACGGGCATCTTATCTATAGGCA
TCTCGGGCTTGTCAATGAGACTCAGATCACCCAGGCGCTGG
CAAAACTCACCGCGATATTCCAGCATTGCTCCTTGTCTTTT
GGATGAAAAGATTTTCAATCCTGAAAATGAGGATAAGCCCC
ACCTGGTGCCCCCGCTTCTCCAGCACCGTGCGTGTCGCACG
AAAAGACTCTGCACTGATGTCTAAGTGGGACTCAGTATTTA
TTAGCGACCAAGCGACTGATCGCCTACATCGAGAAACAATC
CAGGTGCTGATTGATGTTAGCTTCGAACTGAAAAGCAAGCA
GTTATGGAGGTGTAAGATGGCCAAGGTTGTCGAAATATTCA
TATTAAGGGAAAAAATAAAGCAGGAGTCAACCATCTTGACT
CAGCTGCAGAAACTCCTCTCCATCCACCGGGCAGCCGGGAA
GAGAACGTGATGGAGCGCGCCATCATCGTCGCCGACGAGAG
ACACGCGCCGAGTTCTGTGGCAGATAAGCCCTGAAATTCTG
GTTGGAGTCGGTGACTTTTTCAAGCCAGCCGTTGGCATAAT
ATGGGTCCATACCCTGCTAGCACAAAGAACAGCACCCGAAT
ACAAAGGAAGCAAGTGGATCCTCCGGAAATATTTTGCTCAC
AAATCGGACAACTAAAAACCCTTGACATCCTCACGGCCCTG
GCGCGCCAGGTCATCGAAAACAGGCCGCGTGTCGAAAACCA
GGTGGTCGCTCTGGTGGTGCCGGTGTTGGCCTCGCTGCTGC
AGAACAACCAGGGTTTCAAACGAGTGCCGAAGACGGAGAAA
GCAGTTCACAGGAGTTGAGGCTAACAGAAGAGCGTGAAAAT
CAAGCAGGCCTTTGGTTTTTCTACCAAAGTGGCTGCGGACA
TTGAGCACCTGCCGATTATGCCTTTCACGTTCCGATTGATG
AGAGTCAATCACCCTGAAGACCTCCTCGACTTCACCACTAA
ACGCAGTCAGCGTCAAAAGCCTAATGATTAGGTTTCTTATG
GTTGATAAACCGCAGGCACTCCTGGCGGGTTTCTTCCGGCA
GCGGAGGCTGAGGAACATGTCCCGGAATTTAAAATGGTGTC
AGTGTTTTGCTCAAAAGCATCAAGGTCTGTGAGCGCATGGG
TCCCCGAAGTCTTTGACGATCTTTCTCTTGATCGCCGAAAG
TTTACAGCGGAGCTTTGGATCAGATCTATGAAGGTATTAGA
ACGGCATTGATTATGGGAATCAATCAATGGCTGATGGACTA
GTCGCACTTCATATTCTTAGCCTAGTTTAATTGTTTTTGCA
AAGCGGGGGAGGAAGAGGTTCTGCCTTTTGACGGGGCAAAT
CTCTCGCAGAACGCTCTCTTCACGGTCGGCCACGGCGCGGG
GTGCATGCTTCTTTGGATTACCGATGGCCATTTCTGCGATA
AATCGAGATGGGAGAAAAGGCTGTTTTTGTTTCGGACGCTG
ATCGAGAAGCCGTCCGACTACTACTCCCCGGCCAAAAACCT
GTCTGACCGGCGAACCGGGACCGTTCAACAGCAAGATCGCC
GTCCAAAACTTCGTAGGACGCCCTCGCACAGACTACCTTCT
GGCTTTTGGGCCTTTTTGTTCTCAACGCTTTGCAGCAAATA
GCAGGGGCGTGCGATCTCCTCGCCGTTGAAAAAGACCGGGA
GAGATCCTTGAACAGGTGTGCCACATCGCCGCGGGTCACCC
TCAAGACAATGTAGAGGAGGCGGGCAGAAAACTGCGTCCTT
CGTCCATCTTTTTGTAAAGGCTTCTCCCGTGGACAGTCCCC
CATCGGCGATGTCGGCCGCACTGATTTTTTCCCTGACCAGG
TTAGAGTCGAAGGGCAAGGACGTTCTGGAGGATAAGGGACT
AGAGACAGAAGAGGAAGAGGCATGGCTTAAAGCGCATACCT
GGTCATGTTCGGATAAAAAACAACCCCGGCCCGGGGGAAGC
GGGGTATCCGCTGGATGAGGCGATCAACGAGATTTTGCGCC
CAATGGAAAAGCAGGTTCATCTCGAAAGTCTTCAGGCAAAC
TCCCCAGGACGCAATTTTTTCACGATTAACAAATCTTCTAG
TTTATGGCTGACATTATTGGCAACGTCACACCCAAGAACGT
AAAGGAGTTTGAACAAATGGCGCCCCTTCTTGACTGCGATC
AACCCCCACATCTCGACAAACACCCCTTCATCGGTACGCGC
CATTGCCTATCCCGCATGGGCTGATGCTTTCTCCGATGCCG
AACTGCTCATACAAAGGGTCCTATTGTGCAAGCAAGGTCTT
TAGCAATATGGCAGATGAGGCCGTGGTGGTCGGAGGGGAGC
CAGGAGAGGGGACAGGTAATCTGACTTACACCATGGATATC
GCGCAAGTGGAAGAAAAAGGCCCACGACGCCTTCGACCCCC
GCCTATCGCGTAGCTACCATCAATTTCTGATTCCTTGGTTT
TGTTCCCGAAATAATTTAAACTTCTTTCCCAGCGGCTGACT
GGAGGCGCGCCTTAAAATGGCCCGCTTTCGTCTGGAAGGTG
CGGCCGGCGCAGGGGCTTTTCTCGAAGGCCTTTCGTCTTCA
TACAATTTACCGATGGAGTGCTTCAGGCCAGTCCTGCCAGG
GTTGCGTCCCGGTAGAAGACCCAGAGAACGATCCCGGCAAA
CTTCCTGAGATCAGCGCAACCATCGAGCCCAAGGTACTGCG
AGCTGTCCGTTCAGCGGCGCCAGGCGGTCGGAATCCTCGGG
TCAACATTGAACCACCTCCCCTTTTTATTGCCGAAACCCAT
TATTGCGAACTAAAAATTGACAGCGACGGAGTTAAATCATT
AGCCTCCTTTTGAAGTGAAACAATTATACAACAAAGAGAAT
ATGATGGCGAAGAATTTGAGCGCCACAGCTATGTCGATATT
CGGCTCAATCCTGAACATGTCGAAACCGTTTCCTGAATCGC
GGACACATGAAATTTGGGTACGTCCGAGTTGTGGTTGAAAA
TGAACTTTCAGGGCCCAAGGCGGTTTTTGTCGGCGACGAGC
CTGATTGTTGAAGATGATTCCACCATGCGCCACCTTATCCC
AGAACTGGCCAAGGCCCTGGCCGACGGCAAAAAGATTGTGG
TCGAGGAAAGTGGGGTGATTCCCGCTGGCGCGGCAATTGTA
CCGTAAAGACCCAGGGATTGCGCACCTGGGTCTCTAGTTCA
GAAAGCCCCGTTCATATTGACCCCCGCCGCATAAAGCTCGC
GCAGTGGCCAACAATCCCGCCACGACCTACAACCCCCTGTG
TTCTCGCCCGTGCTGGTAAGCACGGGGAAAGGGGTTGTTTC
TGTTTCGTCTCACAACAGATCTTCCAACCACACCTGAAACC
TCTGTTGTCGCACCTCGACACTCTTGATGGCGAAACGATCG
CTGGCTCAAGCAGCAGCCTGCACAACGAGAAGGCGCGCGGC
GGCTGGACAACTTCCTCATCCTTAGCGCCCACAAGACCATT
TGTCCTTACAACGAAGGAGACGTTCTTGATTCTTGCGAAGA
GGTGTTGGTCTTAGCTGAGGCTCCGGCAAAGAACGAGTGGA
AGGGCGAATTCTTTATCTGGCGTTCAATCGCAGCGTAAAAG
CAGCATCACTCGCACTGGCACAAGGAGAGGTTGAAGCACAG
ATGCCAAGGTCAACCCGTCGCGCTACTCAGGCGTTGCACCT
CATGACAGAAGAGAGAAAAACTCCCGGAAAAATAAAAAAGA
GTAGAAGCCCTGCAGCTTATCTGGCCGGATCGGCAAGGAAA
CGGTCGGGGGAGGAGATGTGCCAGACGGTGCGGCGCCGGCA
CCAGGCAAGTCGCCATCAGGCCTCACCACCCCGGCGACGGG
TCACGATACTTGCTCGTGGTCGTTTTCAACTCACAAAGAGC
CTGGGGAACCAGGGCCCTAACTACTTCAAAAAAACAAAAGG
TTTCTACCTACTCACGCAGGCTTAGCAGGTTGAAATTCCTC
GATGATTTTCAACTGCGTACCACCGTCGGCAATCTCAAAAG
TCCTATCTCTCCATCGGTGGCCGCTCCTGGATTATCGATGT
TGCCCGGCCATCAAGGAGGGCACAAGATGGCAACAAGAATG
TTTGATGAGAGCATGCGAGCCGCACAGCCTCTGCTTGGCAC
GATCGGATCGGCAATCCCATCAATGACGCTTTGCAGAAAGC
CGGGTTGCCGAACAGGGAGACTTTACAGGACCGCATGAAGC
TTGTGCATATAGGGTTGCTTCTTGCCTTCCTGGGGCCAGTT
TGGCAGTCATGTTTTTAGATCTCGACCGCTTTAAACGCATC
TGAACAGTTCGCGGACGTTGCCTGAATAATCGTGGTTGAGA
CCTGATGGCACCACGATTGACGAGCCGGTATATGAATATAC
GAATCAGCACACCGGCCCCGCTGGAAGCCACCTTTCTGGCC
AGGATCGATCTTGGAGGAAACCAGGACCCGGCGAATGACGT
ATGAAGCTGTCCTGGAATATCGCCACAGGCTGGCCGCGCCC
TCGAAAAAGGTCATTTTGAGCCCTTTTTCGAAGGTAAAAAA
CATCTCTCGGCTGGAAGATACAAAAACTAGATATTAACATT
CGGGTCAGGAGAGAATGAAGCTGTCCTGGAATATCGCCACA
ATGTCTGACGAATTGGAGGGCAAGGTCCATCTGCGCTATGC
GGGATCTGGCCAAAAAGTTTCTTGGCCAGCATAAACTCGAA
GAAGTTGATTATGGAAGGATCGACCCGGAAGTGGTTTCAAA
GATGAGCAAACCGACAGCATCACGCATTACAAAGAGTTTGC
CCGCCTTCCCTAAGGTGTGGCTTGCCAGGTTTTTCACCTGT
TGACACCCAGGAATTTCTGACAATTCTCAACGACATCAATC
TCCCAATTCTACGGATTATTCACAAGCAGCTGAACGGATTG
GGGAAATTTGAGGCGTAATGCTGTCCGAATGACCCCAGAGA
AAAACAGGTCGACTTAGAAACTAAAATAGTATCGCCTTTAG
GAAGACTGTATCGAGGACCTCTATGAAAATGCCAGGGTCAA
AAAGCTCGCTCCATATTGACCGCCAGAAAACCTCCGGCAAA
TGCTTCTCGCCGGTTTTATGCCTTATGAGACCATGGAGGTC
GCAAAAACGGGAACAAGTTTCCTCGTTGGCAGCCGGTGGTG
GCTAGAGGACTTTACCCAAGCCGAGCCAGAAGAGCGGCTTA
AAGAGGTTTCTTACCGGCTCCGACGAAACGACGGTCGAGAT
CGTCATGGCGCAACGATGGTCTTCTCAAGTTCGTCAATAGT
TGCGCCCAGGGGCTGGTACTCGCGGTTTTCCAGCACACGCA
CCAAAACTATGAGGAAGAAGCTGACATGCTCGTGGGTATTC
ATGCAAAAAGATTTTAAATCCAATTTCTTCAAGGTCATTCT
CTGTATGTTTTCATCCCAGCCGGATTCAGCCACCGAGAGAA
TTCAAAAACGCCCGCGAAGCCAAAGCCCTCGAAATCCTTCT
GCGTTGTTGTGGAGAAGTTTCATGACCTTCATGCCATGGTT
ACACTCTCCGGCTGGGTTTGCCTGGGGCTATCACGGAAGCG
GGGCTGGTGCTCATGCTGGCCGACCCGGAAGCAACCAAAGG
CACGACTTGAGACTCTCTCCCGGCGTTTGGCTGAACAGCAG
TTCAGACTGTTCACCAGTTTCGAGATCGGAACGGTGGGGGG
TCAGCTTGCTCACGGTAGATCAACGGATTATCGAGAATCAT
CCCTGAGTGTCCCAAGGCGACAGCGTTGGCCGAGCAGAAAA
GCTCTCCCGGGATCTGGTGGCAGGAACCTATTACATTTTCC
CCTCCTGAAGCAACCACTAGCCCCGCACAAACATCGTGCGG
TTAAAAACTTTAAGGGTATTCAAAAAATTACGAATCTCCCA
TCCAGAAATTCTGAGCACTGCTTCAGGGAATCATAAAGGTG
GACCTCCATCACGTCACCCGCGTAACGCGGTGACTTGCACC
CTCGCAGAACCTGGCGGCAGCGCATAGCATCGGTGTTTTGC
AGGACAAGCCGGTCAAATACCCCAACATGTTTCACGCCGCA
TTTGCTTTTGAGATAGAAGGCGTCAGCCGTTTTCGGTGCAA
ATGGCTTCCTTGTAATGCTGCTTTGTTCTTGACATAGGCGA
GGGTTTCTGACCCGTATCGCCGAGCTGATCGATCTGGCCAG
CGAGTTGCGCAAGGTGCTTGCAGGGAAGGGGAGGGAGGAGA
TCCAGCAGGACAGAATTGAGCGAAGAGTTAGGGATGAAAAC
AATATCAGACGCCGGAAGTTCTTGGCATCGACGAACTGAAG
TTCCCACGTCTATTGAAGGTCGCTGGACTCCTGGGTTTATT
AAAAAACAAGGCGAACTCTCCATCTATTCTCACTCTCTGCG
GCAGCTTATCCAGGCACCTACTCATTGAAAGTTGCGCCTGT
GAGCGCGCAGGAAAAGCTGGCTTCGCAAGATCTGACCACCC
AGGGAGAAATTTTTGAAGGGCCGAGTTCGTCTGAAGACCTG
AGTCCCTGGGTGTAGAGCACCTCTTCACCAAAACGGTTCTA
CGGCCAAGCAAAGGCGCTGGCTTTCAATCGGGCTTATCGCC
GCAAGCTCAGCCATCAGCTTCTCGACGACGTCATCATTCCC
TATGCCGACCTGATGGGTATCCTGGGGGGGCTGCTGGTCGC
AAGACTGGTCGGAGAAAATTCAACCGTACCTGAATCGATTT
AGAATGGGTAAATTGGGGTTCAAGAGGTGTATGGGAAATAC
ACAAACCCGGTCAATATTGTCCTTAAGGGTCAAGGTCGCAC
ACTAAAAAAGATGTAGTGTTCTTTGCCGACACCACGGTGAC
ACCCTCTCGAAAAACAAAGGCTTAATGCCTATTAGGTGGGG
CATCGCCACGAAAACGCCGCCACTACTTTGATTTTTGTTGT
GGGTCTTTTCTGAATGTTGTCATTTATCGATTGCCACTTGG
TCTTTCTGATGCCAACCGCACCTGGTTTCTGCTCACACCGC
AGCACTCCAGCGAAAATGTTCATCTTCACTGTCAACAAATC
GCAGGGGCCTGCGCTCAAGACGAAAGAACTGCCGAGGCGCA
TATACACCGATCTGGCGCTGCCGGCCCGTCACGCAAAGAAG
AAAGAAAAGATAAAAAGTAACGATGCTGAGAAATTTTTCCT
AGGCCGAACTGGTCGCGGGTCTGTTTCTCGGCTTCTGCCCC
TGTGTCGGATGTGCAATTAACGTCAGTTATCAAAGCGCACC
GGGTTCAGGACTACTTAGGGCTTCTCCTATAAGTGACGCGA
GCCATGATGCCAGACCTTCACCGCTGTTCTCCTCCAGATAC
CCGGCATCATGATATCGAGACAGATCAGTTGATAAGGACGG
GTTCGGCAGTCATAGGGGGGCTGGTCAACCTCGACTATCTC
CGGAGATGGCGGCTCTTGGGCGTAACCTTGAGGAGGCGCAG
GGCCCGTCACGCAAAGAAGGCCGGCAAGTTTTTGTCTAGAA
TATCCCTTTACTATCACCAGCATCAATATCCGTGGCGAAAA
TCTTACCGAGGGCGCATTGGCGCAAAAAGACTCATCCATTC
GACAGCCAGTGCCGGGCGGTCCGTCAATCAGGATCCAGTCA
CTCGAGAAAATCCCCCATGGCCATGATGACATCATAGCTCT
ATCAAGGCCACCGGGCGGGGCAGTCGCCAGATGTGCCGGAT
TTCTTTGCTGGCGGTAACATCGGCGATCTGGCGGTAAACGG
ATATCGGCATCACCATGGCACATCAGGCAATCCTCGGTCTC
GAACGCTCACGGGGATGGATCTCTTTGACCCGCCTGTGGCT
GCAGAACTCGAAAAGATGGCCGATGAGGCCGAGACCATCGA
GCCATGATGACATCATAGCTCTTGCTCAAAAAAACCGAATC
ACGGGCGGGTGACCGGCTATCAGTGGCTTATCGATGGCAAA
ATCTGTTGGAGAAGTGGCAGCGCCGTTGTGCGTACTGTGGA
CACCTGAGAAAGGATTTAGACATGAAACACACCGAATGTAT
ATGCCGGAAGAAATATCTTTCAGCACATGGACGAAGAACTT
CTCAAGACTATCGCCCCCTCCTGATATTGAGGTGATAGTCA
CGAAAAGAAAAAATCAAAAGCAGCTTCATCAAGGGATTTGC
GTTGGGCAAAGCGCCTGCAACGCCTCTGCCCCATTGCCAAC
CCTGCTCCACATCGAAATGACATTCGCTGCAATTGACCTTG
ATGCGATAAGGCAGTTGATTCGTGAGGACAAGCTTCATCAA
ATATATCAAGCAAAAAAAGGCGGTGCCGCATGGAGGAACGG
GGCCACGGTGTTGAACATTTCGACCTCGACGCCACCGACCT
AGTATATCCGTTGATTGAGGCGTCAATCCTGCCTTTATATG
CGGCTTACGGTCTTCCGGTTCATATCCGCGAAGGTCGCAGT
CTTCAGCACCTCCTCCACCTCTCCCATAAAGCCCCACACCA
CTCTCGGTAAAAAATTAAGTCATCGTCCTAAGTAAAAAGAG
CAGGTCTCGCTTTGCGACAGCACTTTGCAAATAATGCAAAG
TTTTAAGAGGCCAGCTACCTCTTATGTTCCTTAAAAGCGCA
ATGCAGATCCGTTCCATCGACGGCGACCTGGCTCAGTGTGA
GCTATGAAGACGGGTTGAGGCATTGAGGCCGCCACCGAAGA
AGCCTTGCGCTTTTAAGGAACATAAGAGGTAGCTGGCCTCT
GCAACATCACGCAGCCTGCTCCAGCCGCCCCTTTTTATAGT
GGAGGCCCTCTTCAACCCCTCTTCTTCCTGCTTGCGTCCGA
GAAAATATCTCGGCGTATGTCGGTGATGTGGATTGGCAGGT
CGCTTCAGGAACAGAGATTTCATCGATAACCGGAGTGTTGT
GAGTTCGCATTTTTTACGGGCGTAATAAGATCGACATCAGG
GCTTAATTTCGCGGCTCGGGCCGATGGACGCCAAGGCTTTG
AAACTAGCTTCAGATTATGTCGAAGTCGTCAAAACTTTCGA
GTCTTCTCGAACAGTTTACTCTTGGGTGCAATGAGCATTCT
TTGCCGGAGGCCTGATGATGCTCAACCGATATGCCCAGCAA
CGGGAAACTCGCCTCGGCAACGCCAGTCCTGACCATGGTCT
GCGATCCGTCTTGGTTTGGACGATCCTTTACCGAAGGTGGA
TCAGATCCGCTTTGAATTTTCGTGTCTCTCTCTGTGATCCG
GGGTAATCTCTTCCTCGAAGCAGGTCTCGCTTTGCGACAGC
GGAACAGCTAGAGAATGGTACTTACGTTGGCTCTCAGCGCG
ACCTTCTCGATCAGCACGACCAGCCTGTAGTTATCTCCTGT
CCCTGGATCAGGTTGCGCATCACGCGTCCGTTCAGAGGGAT
TAAGACTGATTTTTTACGGACAAAATACAAAACATTGGACT
AAAGCCACAGCAGGAGTGGACGGTGAAAAATGGGCCACTCC
CTTACTCCTAACGAAATTTACCACGGAGACTCCAGAAATCT
GGACAATCAAGAGGTGTTATCTCTGGAGGATCAGCTTACAC
TTAAGGCGAGAGGAAGTTGTCAAGCTTCAGGGGGAAAACTT
TTGGACTTTTTCTGGGATGGCAGGCTCTTTTGCCTATCTTC
CTCGACATTCTGGTCTGCCGCAACCTTCTGATCTATCTGAG
TGACCCCTCGCCATCTGAAGCAGGGTCGACCGCCACGAAAA
AGTCGAAACGGGTGGTGCGGCCGCCGTCTTTCCGCAAAAGC
CCTCTTTGACCTGGGTCGGACAGATCCATGCGGGGCTAGAG
CGAATACAAGCTGGCATGGGCAGGTGGAATGGTCATCGCCA
TCTCTCAGGGCCACGTTGAGCAATTCACCCGTTTGAGCGGC
CAAATGGGCCCGCTAGAGGGCCCAAATGGGCCCTCGCTTTA
CGTCACCGTCTTACAGAGAGCCGGAAAGTGGTTCGTCAGTA
GGAGGAAACCACCATGAAGGCCAACAAAAACGCCGCAGACG
AGGGCCGCCATGCTTGCATTCTGCTTGTCCCGAAGGGTCAA
ACGCTCAAAGCCTATCTCGACACCGGCAGGAAAGGTGAAAG
TACTCGAAAATTCGGGAAAACTTCCTTATAAAAAGCGTCTT
TCATGGCGGGAATTGCGGGACCTCCTCGCTTGACTCCTTCC
ATTCGAAATTTCCAGTTGAGCTTCCGAGAAGAGCGATAAAG
TCATAACTGGAGCGCTCTGGCAATGGCCCTGCGTGGCGAAT
GCCGGGCTACCCCGGCGGTTCTCGCCTTTCGGCGGTCATGT
GGTCAGGGGATCATGATTTGCTCCACCCGGGCTTTTTTATT
CTGCTCCGGCCGACGAGGCTCCGGCTTTTCCGGTCAACTGG
ACGGGCATTGATGGGGTTGTCCTCCACCAGTAGGATGCGCC
ACGTGCTGTTTCCCCTGATTCAGGGCGTACCTACCCCTTCG
CCTATGCCGAGCATATCTCGCAAACTCGCACCCCCAATCGC
TGAGATTAAAAGAAAAGCGGCCGTGTTTGGGCTGCCGATAA
CACGGCCATGGAAGAAGAGACGGATGATCAGAGAAACAATT
TTGCCTGGTTTTTTTCGAGTCGAAATACTGTACTGACATCC
CCAGAAGTGGGGGCACTGGTCAACACAAAGGCGCTTGCCGT
GTGGATGCGGGAGAATTTGCCCAAATACAGGGACCTGGCAG
GCCAGGCCGCCAACGACACACTCAACGTGGTCTTACCGGTG
GGGCATCACCAGACCGCCGGCGATAATCAGCGCACCGATAA
TTCATCACACGCCATAACGACTCCTTTGCTCTGAAATTTAA
TCCGTTCTGCGCGTCGGCTTCGGCTGCTTCTTCAGCCCCGC
GCAAAAAAGGCAAGCCGCGTCAGGTCGTTGGGCCGAATGGA
GGGGTAGCCCGGTAACTTAACAAGGGACAACGATGCAGCGT
TCACTTAGCTCTCGAATCTGCTCGATGTGTCTCCACTGAAG
CAACATCCAGCTTATTGTGACCGTGAAGGTTCCGACAAAAA
AGTATCCTGCTGTTGAGAATCCGTTTTCTGCGGTTGTTCCT
TCCGCTTGTTGAGATGGTAACGGCCGCTCTTTTTGGGGCGG
TCGAAACGATGGAGGTGATGCCCGATCACGTCCATCTTTTT
TCGTCTCCGACCGCACGGTACTCGATGCCCAGCTTCGGGAT
CGCAGAAGACTCTTCGTTTTCGCTGTCGGAATTAGACTCAG
GCGAGTGGGGCAGCATCATCCGTGGTGCTGTCGAACCCGTC
CATTCAGTCGCAAGGAACAACGGAAAAACCGCCTCGCTAGA
ATGTTTACCGTTATGTCGATCATCATACCAATGTACGAACT
CCCCAACAACCCCAAGGTGGCTATCAGCAGCAACCGCCCCA
ATGCTGGTCCGCATGGGTATCTACGATGTTTTGGTTCGCGT
CAACTGGGGCGACAGGGAAGCAGTTTCGCCAAGATCGCCAA
GCGATTTTGTTGTTTGATTTCCCATGCGGCTTAATGTATCA
AGGAGGCTGGCGATAATTACCCTGCTGCAGGGGAGGCTGCT
TCTTTTGAAGAAAAGATAAGCGATCTCGCTATCGCCGATCA
AAAATTCTCACCCTGCAGGTCGCGGTTGACGCTGAAGCGGA
CTTGGCCGGGGTGAAGGTTTCACTGCGGACCCATGCCATCG
GAGATGAACCAGGAGCAGATCGACGAGGTCACCCGGATTTT
GGCTTTCGTTTTGCGGTAAACAGTCTGGAAAAAGTAGATTT
TGAAGGAGGACTAAACGCCTCCTTTTGCCCGTCCTCTCGCT
ACCCTTGTAAACAAAGGAGGCAGTTATGATCTATCCAGTAC
TCCAGTGCCCCAGCGCTCCACGGGGCGCTTCGTGCAGCCCC
AATTTTCTCAGATAATAGATCCAGAATTGAAGAGGTAAAGA
ATTTTGAGTAAAGAGATATCCTCTTTCAAATCAAACCTCCT
AACCATAAAATCTTTTTCAACGCAGAGGCGCAGAGATTTTA
CCCAATGAACACATCCTTGTCATTGAAGATAAACCATGCGC
GGCCTTCATCAGCATGGGTGCCAAATAATCGCAATATTTAG
TCCGGTTTATGGAAGTTGGACAAGTTTGAAAGATGGGGGAA
GGCGCATTGACGGATAGCTTCTTCTGAAAGACCGTATCCTT
GAATGATCGTGAACGGAAACCGGCGATAGACCGCCGCCTTT
CCCAAGGGGACATTGCTTCCCTTGGGGGAGTTTTGTCCTCT
ACAAGCCCACCATACAGCTTCTCAATAAAGGTCGCGGAGCA
ATCGCTCATTGGTCCGAGCGCGGCCGGGAACGGCGCACGGC
AGGCCGCCCGCTCTTCAGCGCCGCTATAGTTTATGACGGCA
CTGTCAATGGTATTGGAGATCATGTGGCAGTCGGCGCACAT
ACAGTGGGTGACCAATCAGGCCTATGGGCCGCTTCTGAAGT
CCCCCTTCCGGAGAAAATTTCACGGCATTAGAGAGCAGGCC
CATCAAAAGGGCAGGACATGCCCGGCTCGCCTGTGAAGTGA
CAGATCCGCTCCTCGTTTGGCAATCCCATCATGAGAGATGA
TTGTCGGCACAACCGCCTTGCTGCACAGACTGTCTGGGTCG
GTTTCAAACTGGCTTAAGGTCCGCGGCAATGATGAGGGAGC
ATGGAGGAGGCGACACGGTGCTGGTCGTCGTAGGTGTATTT
GCTATGATCCCAACGGAAACCTCAAAAGCGAAACCGACCCG
TAGGATATGGGTAAAAGATGCAACATGGGAAAATTCACGGT
CGCATCTTTTTTGAAGATATCGAGCAGTACGCCGGCCGCCG
TTTGCTGGCTTCAAGGTAAACCTGATAGTCTGGAGAGATCG
TACGACACCATGCGGGAGGTCTTCTCCAACGTCTGCGCCGA
TCGACATGCAATTTTTTTTACTCCACACCAGTCTCTCGGAA
ATTCCCCGCTTCTAAATAAACATTCTCCGGGGTGTGAACAT
CTACTGTCAAGCGTGTTTGGCGCCAGAGAGGGCGCCGATCA
CGTTTCTCCCAGGTCGAGGACCGGGCACTGCCCCTTCGGGG
TTACGGCGCGCCAGATAAGACGGAGCAAGTGATGGTTTTAG
ATGGGGGATCAGGATCACATCAAGGAAAACCTCTTCGCCTA
TCAGAAAAGGGCGGCTTTTACGATCTGCTGGACCATTTCGG
GACATGCCCCTCCCGGGTATCAATCAAGGGCTGGTAGACCA
CGAGGTTTTCGGGTCCAAAGCGGATGAAATGGAGAAAGTTT
GCCGGGACCACTTCGATGGACCCGGCCCATTTGGCCTGCTC
CATCAAGACGCCGATTTGGGCGCTGGCGACAACCCCAAGGG
GGCGGCGTGGCCACCACCCTCAAAGAGATCGCGCTGCAATC
GGATTCTCGCAGGAATTTATCGCAATTCTTGAAAAAGCCGC
AGGATGCACAGAAAAAAAAGCTTGTTTAAATCGACCCCTGT
CTTGTGCGAGCTTGAACGATCTGCTCTCCTGCAGCAAATCC
TTGAAGATGGAGGTGGTGGGCCCTCAAAGCCACAAATAGAT
CTGAGGCGCGATTTCGAGAACTTCTTCCACCTGGTCGGCCA
ACGGCATTGGACAGAAGATTCTCCATAACTTTTACTGAATA
CTGCGAACTGGCCGAATTGACGGGTGCGGCGATCTACCATG
TTTGTCCGGGCCTATACCTTCCTTTCCCAGATTTTCGACTA
CATTGGCGAGCGCAAGGGCACAGCCCTGCTCAATCACTATG
AACGAGGGTCTGTGCAGATGCGCAGGTCCTTTTTATTTATC
CCAATCCCCACTTTCTCAAGCGCGTCAAAAAAGACTTGGAC
GCTGAAGAAAACAAACAGGACAAAAATAATCGCAGCAGAAT
TCGGAACGTCCGGCAAAAAACCGGACTTAACCGATCAATTC
AAAGGGCTGAGTATGAATGGCACACATCGAGAATGATCTAT
AAGCCGATAGGGGGATTTGTCTGCAAAACTCCAAGTCCCGC
ACAGATACAAACTCGCTGAGCACTTCGGATGTAGTGAACAA
AATCCTTTAGTGAGATAGAGCTTCTGCGCGGCAGTTGTAAT
GATGCGGATATAGAAGGTTGCTTCGACCATATAAGTCACCA
TCCTGGGGGTCGGAAGATATCACTCCTGGCGCGACCACCTT
GACCCGCAGTTTGCCGAAGACGCAGCCTTTATTCGCAAATT
AACAAACCGGCCGATTTTTCCCAATATCAGTCAATCGTGCC
CTAAAAGGGCCTGATTATGTCTTTTTTAAACACCGTGAGAA
AACAAGTGCCTTGCTGATTTCACCTCCCGCAGCTGCCCGTC
TTCTTGCCGAGTTCCAGCACCAGACGCCGCTCTTCTTCGTT
TGCAAACGTAAGCTTTAACTCTGAAATTCTGCGCAAGATTC
TTCAAGTCCGACATGCAGAGCTTTGTCCGGGCCTATACCTT
CTTCTCCTTAAGGGAGGAGGCCTCGTCTTCGAGAAGGCGGC
TCGCCCAGCATTCAAGGGAACTGGCTTCGCTTAAAGAGGAA
CTATGGCCGGGAAGTGGGTACTTTCTCCGGTGGAAATATCG
AAACAAAAACAGGAGAAAAACAACATGCTTAAGTTCAAAAA
ACCTGCCCAACCTTTCATTTCTCGGCAACGATGTGTTTGGA
CGGCTCCACTCAATCGCTGGCTGGAAACGGACAGTCCTCAG
CCGATATGGCGTTCTCCCATCCTCCCTACGGAGCCATGATC
AAGGCTGGATATAGGGTTAGCGATGTGGGCGCAGACTCGAT
TTAATGGTTTAGAGATAACGCCTGAATTTGCGAGAGAGAAT
GCCAACTCCGACCTTTGGTCCGAGAATGCCTAGGGTGTCAC
AGGTTACTCAGTATATGGAACAGGCGTTTAGCCTGCCCACA
TGCCCCGCAATCGCTGGACTCACACCGGGCATGTGATGATC
TAAAGGGCAGGACGTTTTTACGCGCATCATCACTCCTTCCA
GGACTCAGTGAACCAGTATTCCTCAAGGATGTTCATTTTTT
TTAAAAAAGAGTATTGTATTCTTATGAGCATTAAGGAAGAT
CGGAGGCTGGACGGCTGTGCCATGGGTGTGCCTTCTGCACC
ATTCAATGGCAGAGATCTTCCGATACCGATCCGGTAATGCT
GACCTGACCAAAGAACTGGGCCTTGGCCAGCAGCATCAGGA
TGAATCGTGCTCAAGATGGGCAAAGAAGCCAAACATCTGCT
CATCAACTGGCGAGCAAAACCTTTGCTCCTCAAAATGAAAG
CGGCTTAGCTGTTCGACCTCCGCCAGCTGGGTCTGCGCCAC
CAGCATGGACAGCAAAAGAGCAAGGATCAAAAAAGATATCG
ATCAACGGCTACGCCTGGAGCAGCGCGCTCAGTAAATGCAG
TGTCAAAGATCGAATAGTGTCGACCTATCATTGAGAGCAAA
CCCCCGGTTTTCGAGACAGCCCACTGCTGTGTATTTCTCCA
CACGCGGCATTTCAAAATGGCGGCGGCACTCACAGCCACAG
ATCAGTGTCTGCGATGCGACCTGGCTTATAAGCAGTAGTAC
CTTCGACAAAGCTTCATCGTCTGAACTATTCCAAGCCAGGC
AAGAGCACTGGCTATTTTTTCAATCTCAGCATCACTTAGAA
GTTTCATGTTGTCAGGATGGCAAATGTAGCAATGGAGAGCG
ACACCCGTATGCTCGAGAAGCTGATGGTTGAGATCGCAAAG
TTCCTGGTCAGACATTTTTTCCTTGTCATACCGGGGCTTAT
GGCGATAAAGCCGGATAATACTTTTTTGGTTGGTCTATCTT
CGCAACGAAGATTTTGTCATCGGTTCCTGCGAACTGGCCGA
TTTTTTTAAAACGATAATCACTCTCGCTGCGAAACACGAAA
TCAGTCGGGGGCAACGACAACGTAAACACCAGTGAAGTGGG
CAAGACCCGGAATTCAGTATCGATCACCATGATCGGATCGG
ATAGAAAGACTCGATTCTGACGATTGGAAGAACGCGGCAGA
CATCAAGATGACAGCCTAGACATGCAAGCGAATCTGAATCC
GCTGGACTATCCGGCACGCTCGAGGAGGCATTGGAAAGACA
GGAAAAGCTCAAGCCGATGACGGAGGTGGGGGCAGGGTCGG
CCAGGGATGCTTGATGGAGTCCGGCCGGACAACCTCTCTGT
GGCCAGCAGGCCGCCGAGGCCGGAGGGATTATAGTTGTCGT
GATGCCGGACAAAATGAGGGCGATAAAGCCGAATGCGTTAA
CACATGGCATTCATGTCGTACCCGGAGACTTCCGTCGGCGC
CCCTGGCGCTAAACAATATGCCCTTTGGCGCAGAAAGAGAT
CTGACCTCTGCGGAAGAGCACGCGGCCAAGGAACTTTTCTT
AACAGGGTTTACTGTCTGATCGCGACATTCAGATCATTGCG
GTCGTACCAATCGGGGTGAACAAAATGGTTCTGATCAAGGA
AAATACCCCTCAATAATCTTCTGTACTGCGAACAGCGCCGA
GTCGACAGCCACAGATATGACTAAAAAGGGCTTTGATATTC
CTCAATTCGAACCCGTCGCCCAACCTCTTGCAGAGCAGGCG
CTTCGACTATGAACTTGAATCTGTCCGGACCGCGGGAGGCT
CCTTTGGCCGCATGGACGGGCAATCCGGGATAGCTTCTCCG
GATGAAGAGCCGTATTTCACCAACAGCTCGCAGCTGCCGGT
CCCGCAAACTGGCACCGGCGCTGAATGCCGACTATCGGTTG
GTGGCTGTTAAAGAAAAGAGCCCCGCCGACCTCGATAGATT
CCACAGCAAGGTGGTGGAGGCGGATATCAACCAGATATGGG
CTTCCAGCCCCACCTGATGGCAGAACTCGAAAAGATGGCCG
CAACGGTTCGCCCCTGTTTACCGGCGGGGCCGGTTCCGGCG
TTTCGCAAGAGGATATATGGCCGGTTGCAAAGATAGTAACG
TGCTGCTTTTTCCTGAAGACCGCTGTACCTGCTCTGCTCAA
CTCTAAGTGGGCCAAAGGCGCAACCGGGACAATCATTGGCC
TCTCGGAAAACGATATAGCGCAACGCTATCCCACGCTCAAA
AGTTAATCGACCTCGATGTTCATCTGTCAATTGATGATTTC
GGCTTAAACAAAAGGCTTTGCGAGAGGTCTGGCATCAATGT
GCCGAACTGCAACGGATGGGCGAAGAGACTCTGCTTCAGGC
ATCTGTTGCGGCTTGCAAAACTGAATCTTTCTCTGCTCCAC
ATCTATTCCTGCCCGGATGACGATTGCATGGAAAAAGCAAC
CCGGGTCCGTCAGGAGGGGTCATTCCTCTGACACGGCTTGG
AGGTTCATCCTGAACAAATGCCGCCAAAAGAGATGACTCCG
CCAATCAGACTCAATACAAACGCACTCAAACGGACCCCTGC
TCAGAGAACGCATCGCTTGTCACCTCAAAGCCGCGCTTGTA
CTTCGCCTTCATGCTCTTATCCGGGGAGTTATTCGACCTCG
GAATTGCCTCCGACCGTCAACTTCTTCTGCATAACCGTCAT
AAGCCTTACTTTCCTGGATTCTGAATAAAAACATTTTGTTG
CCATCGACGGCGACCTGGCTCAGTGTGAAATTGACGGCGTG
CCGCCCGGTTCAGGTTTTGTCCAAGGGGCGGGTCCGGTTTC
TCCAGCAAATCTCCGCAGGGCATACGATCTGAGCACCGGCA
CGCGTCCAAGCTGCATGTAGCTACTGTCTCCAAAACTATAG
TTTCCACCTACAGAGTAGAGCTGACCGTCGCTACCTGAAAT
TCACTTTGTCTTTATTATTTCCAGCGCCTAAGCACCCGCAC
ACTGGGACCGCACCCAGTATCAAAAGGTGCTGGTTCCAATC
CCGGGGAGGCTTTGAGTTTTCCCGGAAAGGGAATCGACTCA
GGGAGGATGTCAACTTTTAACCTCAAGGAGGGAGAAATCCC
GGCAAGCCGGTCATGGAAGGCAAGGGTGTGCTGTTCAAGCC
TTGGGGACATTGCAAAGAGGCACAATGCTATCGCTCTTTGA
ACGCAGCTTCTTCTCCAATGCTCCGCCTGCGGTGTAGACGT
GTGCACCACAGTTACAACGGCTTATGGTTGGACTTACGAAG
GACGTTTACACCGAGCTGACCACCTGGACCCAAGGTTCGGT
TTCCGCACCGCGATGATAAACGTTTAGCGACCAAGCGACTG
TGGACACATGGATTGTTGGACTGACCCACAGGGCGATGTTC
TTCTCAAAGAACCCTGAAGCCATTCGCGACCGCATAGCGGT
GCACCAAGCTGATTTTAAAACCCAACGGCGAGGCGCTTGAT
GGCAGCATAGAAAAAGTGGGCTGACCTCGTGGGATGTCTGA
CCCCAAAAAAACTCTCATGCCCGCAGAAATAGAGCATGCCT
CCGGTTGAATACAAGATAAGCCCAGGGTTGTGGCAGTCGGT
GACCCCTGCCATCAGCTTTTCTGCCGGCTTCAACTTTCTTG
CCCGTTCCGGCGCGTTTATACGGTACGACCACGACATCGGC
ATTTTGCCAAGCGCGATAATCTGTTTACCGGCGGGGCGGTT
CTTCTCGGTATAGGACGCTCCGGCCGCCATCATCCAGGTCG
GCTGCCCGTATCGAATCCATCATGGGCACCTGTCGCGTAAA
TCAACCTGGTCGGCCTTTCCCCGGAAGAATTTCCCTTTTTT
GGTGATATGCAGCTCGGCGTCATCTTCTGCATCGCCCAAGA
TAGGGGACCTTCCCAACAGTCTTGAAAAGATTCCCGACGCC
TGAGGGCCCAGATGCAGACTCAGAGCCTGGTGACCGGGCAC
GGAAAGATTCCCCTTGCCTGCCGCGCCATCTCCGGATGCTT
ATCGCTTCCGCCGGCGATGACTGTGGGTCTCTCAACTCCGG
AAGAGCGATAAAGATTTTTACCGAACCAGGGGAGATTGTTC
AACCGGCTGGCGCAGTTTGCCAGTCCGCGTTGATTGATGGG
ACGGAAGGTGTGCAGAAGATCAAGCGTCAATCATACAGAAG
CTGGGGCCGCTGAACCTTGGCGGAATCCATTGGGTGATCGT
GATCATTCCGGACGTGATTACCTACCCGGCTGCAGTTGCAG
CTCTTAGATGACAGTCAAATCAACCATGATCGTTCCCCTTT
CCAAGTTCACACGATAAGAACTATCTTGGTGAGATATTGTC
AGGTCAGCGGCTATATCTGCCCGGCCCATGTCAGCGCTATC
CAGGACCAAAGCGTTGGGGCCTCCACCGTGCTTCTCAAACC
GGGCGAGAGCGTAACGAGATCGATCTGTCCAAGGTGATCCT
AGTGCAACAATGGGATAAAACACCTGTGGTTGCCTCTTTAC
GCCCCACAAAACGACTGTTTCATAAAGCAGGTCGCGGCATT
CTGGAAGACGGCGGCGAGATCAGCACCGAGGATCTGCTGGT
GCCGATATGGAGGCCTTTGACGGGAACTGGAAGGCGTCCGT
GCCATAATACCCCCAGACCTCCAGGCAACTTTTATGGACAA
GTGCGGCACCCACACCATGGCGATCCACCAGCACGGCATCC
GTGGGTCTCTCAACTCCGGTCTTGATAACAAGGTCGGCTCC
CAAATCCGTAACATCGATACCGGACGCCGCTTGAAACTCTA
CGGTCTATACCTTTGATGTACCGCTGCTGCCGCGCACCAAG
CGTGATATTGCATCGCCTGGCGTATGATCTTTTTTTCTTCC
CTAAATTCCTGGGAAGGGTACACACTGGCCCGCGACAAAAT
AGAAACAATTTCATCAACTTCTATACAGAAGACTGCGCATG
CGTGCGCAAAACAGATATGCCGATGGTGCCCTTTGTGGTTA
GTCCTCCGCGGCCGGATTGGCATGGACGATTTCACGGCTTT
CACCAGGTCGAAAACGGTCTCAATTTCGCGAGTGAATGCGG
GCCCACACCAGCATGAGCACCCAGGCCCTGAACAGCGAAAA
TCCCCAGAGTCCGGCTGGGACATGAATCTTTCGAGTCTTTG
GCCGGGATGTCTGCAAAGAACTAGGCGTTGAATATGTAGGG
GGTCAGGCAGTCATTGAGCCCCTTTTCGTTGTACATGGCAA
GAATTAACGGCCCCCGGGACCAATGTCTGCTGCGGCTGGTG
TTCAAAGGCCTTGATAATATCTACCAGGATTTGATTGTCGG
CGCCCTTGCCGCTCACAATGCACAGATTCACGTCGGACTCC
CACTCCAGCGGGTCGGAAAACATGTAGATTGCCCCATGCCG
AAAAACAATCTGAGCATTTTCCCTATCCTTTCTTGATGTCT
TGCGGCGAAATCCTCAAAGGCAAAACCACCCCCCGCAGCTG
GGCGGGTTGAGAAGGATTAGCTGAAAACCTCCTTCGCTTTT
TCATCCACGAAACATTACTGCTATGTTCGTGGGAGAGGTAG
GTTGCTTCGACCATATAAGTCACCAATGGCTGATCGCCAAC
AAGGGTGTGCTGTTCAAGCGCTTTGCCGACGTCGATGTGTC
GCAGCATACCCGGATTCTGGCCCGTCTTTACCCGGCCGCCT
ACGACTCCGCCCTCCAGCACCGCCTCAACCTTGAGATGGCC
AACGCCAAGGTCGGCGAGGACCGTTATTTTCGCCGGTTCTC
CAACAAGGGACAGAGTTCCGCTGAGAGTTTCATGCCGGACT
CCTGACGGCGTAGCTCCATTCCTCCCATTACTGAAGTAGTG
CGATCAGCGCGAGGGGCTGACCCCTTTCGAGAGGGCTCAGT
AATAAAAAATAAAGGGAATACTCAGTTTTCAATTAACCGAA
ACCCCGAAACCCGCGACGTGCTGGTCGAAACTCTGCAGCGT
AAGGTGGTCGAGGCGATGAACGATGAGTTCGCCGTCCGCAC
TAAAAAATAAAAAAGATTGACAAAAAAATAAATATAAACTA
AGCCCACCTGCTTAAGAAGTCGGACGTAGGGAAGATTGCTG
CAAGAGGAGTCCATCCCTCTCTCACTTCCTGGGGTCTTAAA
GCTGCGGGTATCGCGAAGCTCAAGATTGGTAAGCGCAAGGC
CCGTTCGCCCCGAAGCTGTACTCTATCCTGTTTGCCCATCT
GTGCTCCATGGGTCGCAGCACAAAACGCTTGAGAAAAAAGG
GCTGCCGCAGAAATTGAGGTCGAGAATCGCGCAGGAAAGTA
AAGATTCTTCTTGATGTTGACCTGGAATATCCACGCCAGCG
AACTATCACAAGGTAGCGGTCTCCAAAGAGATCTTTTCGAA
GTTACCGTGAGGATTCTGCCCCGGGCGCTGTCGCCGCACTC
CTGACGGAAGATCATGCCGGCGATCCTTTTGCGAAAGAGGC
GCTCCCCAGGGAACGGCCGGCAAAAGGTTCAGGACCCAGAT
TCGAAACACAGGACAAGCTGCGCGTGGCGCTGGCCCGCATA
CCGCCCAGAAGGTTCGGCGGCGGCTGGCTCTCTATGCAGGC
GAAAACAGCTCCTTTAAGTTCCTGCTCGGGCAGAACAAGGA
GTCGCCGACAATGCCGTTTTCATCCAGCAGCTTCTGCATCC
ATCAACGTGCTCTCTGTGATCTCAAGCTCAAGGCCGGCAGG
TTCATCTGACAAAGAGATATCGCTCGGACAGTGCTGACTTC
GAAGCGAAACGCAAAAAAGACGATCAGACGCTTCGCAGGGG
TCTGAACTTGGTAAAAAAGTCTCAGATAGGTTCAAACAATG
GAAAGTCCAACTGGTAGGAACCATCGCCGTTTTTCACCAGG
AGATCCTCGGTGTGGTGTTTCGGTTTCCCCTTCTTACTATT
ATCGGCCTTCTCCGGCGGGGCGAACTCAAAACCTGTTCCGC
ATTTCTGATTCCTTGGTTTTCGTGAAAGATTTTTGTTCTTC
CAGGGTGTGGAGGAGAAGATCTTGGATTTTCTGGGCGAGCA
TCGACGTACAGGATTTCAGCCAGCTCCGGACGATACTCTGC
ACCTTGGCCGATTTTGAGGTCAGAACGGGGAGCGAGGCGGC
GAGTCCAGAGTGTCGGTATGCGACTTTTAAGCTTCGGGAAA
TACTTTGGCCGCCCACTTGCCTCCCTGCAGTTTACCACCGA
CAGGTGGTCAAGCTCAAAGCCAAAGACATAGCCTGCTGCCT
ATGACGGATTCGTTTATTTTCCTCGTCTGGAGATTGACCAA
GCTGGCCGAGCTAGAAAGTGCCTTTCAACAATTCTCGGAAG
GAAACATTTGCACACATTGTCTCCCTCGGACAGGGAGAGTG
CGGCCAGAGGTTTAAGAAAACAGGCGTTTTCCCTGTGGCAG
ATCGGGAAAACTTCTTGTTTCGTATCCACTTCCGGATCAAT
GGCCTGGGGCTGGTTTATGGCTGACATTATTGGCAACGTCA
CGGGACTCAACTGCTTGATGCCTCTCAGACGCAAGAGCTGT
CCGACCGGCGGTGTCGTAGCCATAGCCCAGCGTCTTCTCAT
TTACATCCCAGGGCCTTGGCCAAAGCGATAATAACTGGGCG
GCTTCACCAGGTGGAGCCTGCTTTGAACCTTGAGGCGCTGA
GGCTTCAATCTGCGACAGGTCGCGAAAGGTCTCCACCCCGC
GGCCTTAAGCACATTCTCGGCTGGAGAGGCGCATAAACAGC
GGTAATGCGCTCGTTGGAGTCATAAGAGATAACCGTCGTTC
CACAACACAAAAAGGAGAAACAATGGAAAAGCAGGTTCATC
CGACATTATGGCGTCGATTACAGCCTGCGCTTGCTCAACGT
CACCCCGTCTCCAAGAGCAACCTCTGCGTCTCTTTTCCATC
AGTACCCGTATTCGGGAAGACGGAAGTTTTGCCATAAGAGA
GTTTTCGCGTGTTGCGCGCGCAAATTTGGCGTTGGAGTGGG
GTTCAATTCTTGGGATTGATCTGCAAAGCGAGTGGACGCTT
TATGATTAAGCAGATGGTGGCCGAAGCTGAGCCCATCAGCC
TGCACTTAATCGAGTCGTTTCTGCAACTGCACAAGAGCTTG
GGAGGAGCTAAAACTTTGGACCAAAATGCTTCTGGGGCATG
CGCCGGCTATGACCCCAGCGCAACCAGCGGAGCGGGGGTAG
TTTCGCAGCTCCTCGAATTTCTCTTCGATATCGCGCCCCGG
GCTACATGTACGGATTTAAACCTCAACTCTACTCCCGGGTT
ACCGCGACAGGTGAAAAAACCAGCGGTCAATTTCTGAAGAA
ACTGCCTCTGGTAGACAAAGCGGGTCGCCATGATGAAATCA
ATCCCACTGCCGTTTATGGGCCCGGAGTCGGTCAAGCACAC
TATGGGGCAGACGAAAAGGCCGGAGACCGTCTCAATGTTTT
CGAAACATCCCAGGGGGCGGCTCAAAACAAGGGATTTGAAA
CCGAACCAGGGGAGATTGTTCTTGATTGTTTTATGGGAAGT
ATCGCCGAACATGAAATTATCGTCGCGGTACAACATTGGGT
ATGAGCATGTTTAAGGTGTTCGCAGACATTGACATCACCAC
CGGCTGTTGTTGATGACGAACCCCAGGTTCCTCAGTCGCTC
CATTCTTGAAGCTGAGCACCCGATTACCCGAGAACAGATCT
TTCGCAACCCTGTCCGACGGCACAGCGATATCTGCGCAGAA
TCCCTTTTGAGAAAGAGTGTCGTTTCGGCAAAACCTTCTCC
GTCCGAAGTGAGGATATCGACCATGGTCTGGCGCACGACCG
CACAGGCAGAAAGAGATACTCACCACGATGCCGGCCGTATT
GTTTGCTCAGAATGTGGAGTCCATCTTTGCTGGGATATCAG
AGGGCGAATCACTGGTTTTGCGCCTTCTTGACCAAAACAGG
AGACCATACATCGTGGAAGGCAGGGGCCTGCGCTCAAGACG
AAAGCCTCTTCCCGATATTTCCGGACGGACTGTTCCTTGAG
CCTCCAATCCGCAAAGATTTCTTCATGGCGTTGAGCTTGGG
AGCAGGGGCTTGAGAGGAGGCTCCGCCTGGCCTTCAAACCA
CACGAAACCAAAAAGTTCAACTATCCTCTTCAGAAAGAATG
GACGGACACAACATGTTTGTCGTGGTCAGCAAGATTTCCAA
TTCCCATAAGAATGAACGATCTTGTTCAACTGCCGGGGGTG
CTTCTCTTATCCCATCCCGACGTTTAACGTCTCAAAGGATT
CAGCAAGCACAAAAACAAGGCTCAGGTTTTTTATCTGCCCA
AACCGGCGAGGGGATGCAGGCCTGGTATGAGTGGTTGATGG
TCTGAAAAATACAAAAAGGGCTATCAAGATGTCGTCTCTTC
GGACGTCATAAAAATAGTCGCTAAAACGATCTTCACAATAT
ACCAACAGCGGCACCGCTTTCTTCGTCAAAGGAACCTTTGC
CCGCCCCTTTTCAGTGACAACGTTCGCGCGCTGCGTTACAG
CGTATGTGCCCGGTCTATGGCTTTTCGTGTGGCGCGGTTGC
ACCAGCGTCGTGGAGGTGGGCATCAACCTGCCTCGCCTGCG
GCCGGATTACTGGATGTGGACGAATGAGCATGGAATATATC
GATGAACACAATGCCCAGCACTCCCAGGGTCGAAAGGGGCG
AGACCGGGCGCGTTTGAGTGCAAAAATAACCACAGCCCGGC
GAGGATGAAATCCCACGATACCCGCCTTTTGCCCGAGGACT
TTTGGACACAAAAAAAGAAACCGCCCATTTTTTAGGCAAAG
AACAACCCCGCCAATAAAGGCTTGGGGATGTGGGGAACCGA
GGGGCCTTCCTTTGGGAGAGCAAATGAACGATATCTATCAG
CATCCGAGCTTGATCTTTAGCTTGATCCAGGGCGTTGAGAC
GACATTATCGGGGTCGAACTCGGCGGTGCCCTTAAAAACGC
TTATCCCCGTGCCCTCAGTTCGCCACAGCGCGCAAATGATC
GCCGAGATCTGCGGCAAATACCTGCATAAAGGCAAGCAGGT
ACACCCAAGGAGAATTAATTCTGATCGGGGCTTTTTCGAGT
AAAAAGAAAAGGAAGAAGAGCCGCAGGAATTTTTTATCCCT
AGCATCGTTGTGGTATAAAACTGTCAACATAAATCACCTTT
TCAGGATCAGCTTGCGGTAGCCGGGAAACTCGCCTCGGCAA
CGTCCGTCCGCAAGGGCACCCCTGGCTCAAGCCGGTGCGCG
CCATTGAATCCAGGCATAGTCTGCCTCCTTTCACTGATGTG
AGACGTTCAGTTTACTGATGCGCTTGTGTCGTCGGCAGTCG
TTTTGGTGGAAGCCTTTCAACGGGCTCGCTCCGAGGCTGCG
CAAGCCAATCAGTCTGCGTTCGGGATCAAAGAACAAAGAGG
GGGAACTGGAAGGCGTCCGGCGGCGCTGAACGGGCCAACTC
TCGGTTTCTGGCTGTATCGGCGCAGTCGCCAGGCCCCGCGG
CGGCACGCTGACAGAACCTGCTCTTTCGCGCAAAGTTCTAG
ACAACTTCTTGAATATATTGCTGCAACGGAAGATTCGGAAC
GCGCGCAAGATGCTGGTTCTCAACCTGGTCAGCTCTCCCGG
ATCCGGGCCGGACCGGAAACCACGGTGGTGACACGGTCGGG
AATCTCGATACGATGATTGCCACAATCAAAGAGCAAGGCAT
GTCTCCGTGTTCTCCGCGATCTCGAGCGAGCCTTGGCGAGC
TCGCGACATTCAGATCATTGCGACAGAACAAAAAGCAATCG
GCCGAGCTGATCGATCTGGCCAGCGAATCGTTGGAGCTTAA
GGAAAAAAATGAGTTTTGTTCGAACAAGTCTGGTGGCTCTT
AGCTTCATCATAGGAGTAGACCCACTGGCCGCCGTCCTTCT
ATGCCTACAATATCTCTCAGCGCGTTCAGATCGTCGTCGAG
GCCGGACGGGGACACGTATACGTTTCACAACGTCCTCCAAG
GGCCTTGGGGTCTACAATGCCGAAGGCATCGTGGAGACCAT
GACAGCTCCACCAATTACAACTGCGTCATTGCCGCCCGAAG
CCCGCAGTGGGTGCACAATTCTTTCTGCCACCGCGGCACCA
TCAACGGCGGGCTTGTCAAGCTTCCTGCTGCTGCACACACC
ATGACAAGGGGCACTTTTCGCCATCCCTGGCCGTTTGATTC
TGTGAAAAAATAAGAAAAGTCGACGTGACTCAAACCACTGT
GACCGCACTCTTCTCAATGTCTATTTCAGCGATGCCACCTT
ACTGCATCACGGATATGAAGCCATCCCCCTTCGGAATCACG
TTTGCCACGCTACGAAATGGCCACCTTTATCGCAGGACTTA
CGGGTCGCAATCGAGGTTTACCCCGGCGAGAACATGATCTT
CTTGACATCGCCAACAAGAGCGTGGATGAAATCTTCGGTCG
GCCGTCCAGACGGATTTATACTTCACTTTTTTTACTGGGTC
ACTCCCATGACCTATGATATCGAAGCCATTCAGCTTCGCTT
GGTTTTGCCACCGATAAAGGCTTCCCGCAGGCGGTTTTCGG
GCTTCTGCCTGCCATCGGCGCGGTAGGCGTAAAGAGGGCTT
TCTCGTCCCATCTTCCCATTCCTGAAAGATCAGAGGGTAGC
TATCGGTGGCGTGCACACAGCCTTCGTGCCGGGGAAAACCG
CACGGCCGGGATATAAGGTGCCGGGCCGTCAGGCCCGTTGG
GTTTTTTGATGAAAAAGATACTGTTTTTTCTCGTCTTTTTC
GACAAGGCGGCCGTTATTGGCGTAGTGGTAGCTCACCAGCA
GCTTTTCCGGTCAACTGGTTCTAAATTGCCCCGCCGCTTCG
GAACAACCGAACCCCTTTGCCCGCCCTGCCGAAGAAAGATT
ACTCAGTTTCGCGTTATCACCGCTCAGGAAGATCCAAAGCA
TCATCCCGGATCTGGCCTGCCGCATAATAAAGCCCCTGCGG
AGTAAAAAAAAGCATGGGGTCGTAACACCCATGACAAGGGA
CTGGCCCAACTCCTGGGCATCTCAGCTTCGTACCTGAGTCA
GCAAACGCGGGATCTGAAAACCAATGCGGCGCACTGATTCT
GGCACATTGAAAGCCGATTACACTACCCGTCTGGATGAAAG
TTACCCTGCTGCAGGGGAGGCTGCTGGTAGCTTCCCTGCTG
TTGATCGTTTTCCCGGTCCGCTAGCCATGTGCCAGGCCCCT
TTTTGACGGGGCAAATGAATCACTTTCGGAGCCCGGCGCGA
GCTCTTGCGCCCCGCCGATTCGTCAAAACGAGTTCCCACAA
GAAACTTTAAAAAATTCCTCCGCAGCCGGATTCATGAGGAC
CTCCCTCTGAAAGAGTCTCTCAGCGCCGGGCTATCGTAACT
GCCGGTGCAGACCATATTATCAAAACGCTTGCGCTACCCAA
ACGCGGGATTTCGGTTGTGTCGGATGTGCAATTAACGTCAG
GCCCCGAATTGGATTTAAAACAAAAATCGCTGCTGCCCAGA
GATCAGTCTGGTCACATCTTCTTCACCCGCCAGCTTGTTAA
TCGGTATTCTCTCAGCCCCTCTTGAAATGAGTCGCTACAAC
ATCAGGTTTGTGATGCTGGTCACCCGGTCGAAATTTTGGGT
GGGAGACCCTTCGCGGGGAGCTACTCTCGACAGGTGATACG
GCCTTCGCCCGCCTGCTCAGCGGACGCGCGCGCTTCCGCAT
ATCAGGTTCTGAACAAGATGCAGGTCGATGAGTGGTATCTG
ATTGCAGGTAAGGAGCGCACCCAGGAAGAATTTTTTCATAC
CGGTGCGTCAGATAAATTTGCATAATCTAGTAAGACTGATT
GGCGGATTGTGTCCTGCAACCTCGCTGCGGATGAAATAACG
TGAAACCGGCCTCTGTGAAGCAGGAAATCAGCACTGAACCG
AACCGTTTCCTGAATCGCCTCCACTTCTTCAGGACCGATGG
CATAAACCGACGCATACGCTCTGCCAACTCCTCCACGCTTT
AGGCGATCCTTAGTAAGTGGCTGAAGGCTGGAGTAGTCTTT
ACACGGTCAGTGTTTTTGATCATGCGGGCAATAAGGTTGAT
GGCTTGATATCCCCTCTTGCCCTTCCTGCGACACACAGGCA
GCGAGATGGTCGGATAGTCGCTGTCCTCGAAGTTGCTCTGG
GGAGGTGCCGGTCCCTGTTGCGCTGTCGATCCAGATGCGGC
CGGGTATTCCTCCGGGATGCCGATAACAAAAATCCTGCAAT
CATAATGCCCAATGGCAAGTCGGCACTCCTCGGTATTTCAG
CTCATAAGGTCGAAGTAAGACAGACAAAGAACCAGAAGTGC
GAAAAGCGCCAGGCGGTAATCTCCCATGCCGTCACCAAGGG
CAGAATCCGCCAGATTCATGCCCTGCTCGGCAGCGAGCTTG
TGACGGCCGGGGAAATCCCGCCCGACAAACTCGCTTCGCTG
TCGCAACCTGCTGGTTGGCGCCAAGCATGACGCCCGAAGAG
CGGATATGTCGAAAATTATTCATAACAACAAGGTCGTCTAT
TTGGAAATACGTGTTTTTGGCGGATGGGACCGGGCGCAAGG
CATTGATTGCAGTTGGATTACTTACAGTATTTATTGTTATT
GTATTGACCGACCCCGAATTCGACCTTTTGGCCGAAACAGG
AAGGTTCGAAGAGCATTTTCCGACGCTATTGCGCAGCACGA
GTCTTTAAGTTCGGGAGCCTCGAACTCAGGGTTCTTTCCAC
GCGGTGATTCTTACCGATCACGGGGAGATCCATCTGGAACG
ACAGCGCGAACGGGTCTCCTCCAACCGCCTGACCTCCTGAG
ACCAATGCGGCGCACTGATTCTCAGCGCAGGACAAGCTTCC
GTGTTGTCCAAACCGGGGGTCGTGCGGACCATCTATGATCC
TCATGATCAACCTCGATTTCCACCAGGACCGACCGGCCCGC
TAGGGGCGGTCGGGAAAGGCCAGCATGGCAATGCCGTAGCC
AGCGCCGTATCAACTTGCATCGATAGGGATGATTCTCAGCA
CTGCCGGTGACGCAGACCAACATATCTTCTGAGTACCGGCT
CCTGCTTCAACGTGAAGGAGCGGTACTTGACGCTTTTGCGG
AGCAAGGCGGGATTCCTGTACCTTCAAGTGATAACGGGGAC
TCCCAGGGAGACTTTCTGATCTGGTGCGAGGAAAAAAACAG
TCGAAGGGGGGAAGATTTCGCTTCGCAGTGAAGGTCCTAAC
ATAGTTGTTGACAAAAAGAACCGCCAAATCTATTGGGGTGG
CGCATCGGCACCATGCAGGTCAATGAAGAGATCGACGCCCG
AAAATAGGGCATCCGGTCTACCTTCTTCAGGATCACCTGGC
GGCGTGCGGTGATGCGAATACGCTCTCACCGAACCATCTTC
ACTTGAACAACCTGATAACACTTCGCGTCCTTGATGGCGAG
CGGTGGTGACACCATGATGGCTGATGGTCCGATGACCATGG
GGCCACTTTGTCGACGCTGGCCTGTGCAGTGACCCCGCCGG
TCGATGAGGCCTGGGATCTTCTCAAGCGCGGCGATATCGCC
ATTGGGAAATGGAGAGGGTTCTTGAATACGAAAAAGAGTTC
AACCTTGAAAATAAAAAAGTCCTTTTCGATTTGGATTAGAT
GAAAAGCAGGGGATTGACTGCGCGGTACATCCGGGCCGGAC
TTGCCATCGTATTTCTGCTTCATCTTTTCGGCCACGACCGT
GCGGTTTTGAGATTGTTGACCAAAACCGAAATATCCAGCGC
CCCCGGTCACAGGGGATTGGCTCTCCCAAGGGAGCGGCCTA
AGGGGGGCGCTTTCTTGCTGCTCAACGAAAGCGAACGCTTT
GAAAATGCCGGGTTAATATGCCAGCATGTTTTCTTTTTAAA
GCGCTGCATCCAGATAATTTCCCGGTCGAAACAAGACAAAG
TTTATCGCCTCGAAGGGGAGCAGTTGATTGTCGAAGCACGG
CAGAAGGATTAAAATAAGAACTATCTGAGCTTTATCAGAAC
CAAAGAATTTCTCAAGAGATCGCCCAAATGACCCCGTATTC
TAGACCAGGAAGATCGCGATCACTATTCCGCCGAATCCTTC
AAATAACCTGTAAAGGGAGTCAATAGGCCTAAAATAAAGGT
ATGGAAGACATAAAACGTATCAGAAAAAAGCATGGGAAACC
GAATGCCATATCGGCATGTTCGATATTGAGACCTGTCAGCG
ATGCTGGGCTCTGCCCGCCGCATAAAGCAAAAGCTCGGCCC
AGTGTGATTATAATGTTGGACACATGGATTGTTGGACTGAC
CTGACTTTGCGGATCAACGGCAGTGACTGCTCGTTGGAGAC
AAGTTCGACAGCATGCCCCGCAGCGCCATTTCCGCCGGCCC
GTCCGATGGATGCAAATTTTCTTCTGAACACGGAGATACCC
CTCCCCTCTGGCGCGGGAAGCATCCAGCCACCTGCCGTTGG
CGCCACCGCGGTGACATCGACATAGTCCAGCGCCGCCAGTT
ATTTTTGAAGTCAAAAAAGACATCACCCGCCGCATCATTCT
GGCGCAAAGTCCTGCCATGGCCGTTGAGTCTCGCCATATAG
GGTGGTCGAGTCGACCATGGCGCGCCTGCGGCTGTCGCGCG
TCAAATCTACCGCGAGCAGGCAGACAACGGACAGGGGCTCG
CAGAGAGAAAAAAGGTTTTGCCACGCTACGAAATGGCCACC
AAACAGGTCGAATCCATCCGCGGCCCGGTCCGTTCCCATAC
TTGGCGACTTCGCTGAATTTCCTGAATCCTGCGCGTGGATT
TGCGGAATCCAGCGGCGCCGCTGAGTGAGGTCCGATTTGCT
CCTGGATCTCTACCCCGATACTTACGCCAGCGAATTCATTC
AAATCCGGTTTGAAAGGGGACGCTCTTCGAACTCAGATCGC
GAGAACAAAGACAATCAGTTCAAAATTCTTGCGGCCTGCCT
GCCATCCTCCGGCCTCAGGCCAACATCAAAAGGAGAAAAAA
ACACCGATAATCTGGGTGTTCTTGCAGAACCTGTCGATGGC
TACCAGGACACCCTCAAGGTCGCTTACGAGCGCCGGGAAAA
AAACGACCTCATTTTTCAGGCGCAAGTGCCGCCGGTGTTCG
CCATCCCGCCGGTCGGCAGGCGGCCATTATCGGCGAGGTCA
GGTTTTCCTGACGCGGAGATCTTCAACCTGCCCCCGCAGAC
AGGGGCGCGATGTGCGACGCCTGAGTCGCAAGGCGCTGGCG
GTGTTTAAAAAAAAAAGAAGCCAACTTCAGTTTTCGCTTTG
GTCGACTCAGCCTTTTCACACAATCGCGTCTCAGGGTCGCG
GAATATATCAGGAATTTTTACGGAGTCCCCGCCAAGCGTGG
CAAAAAATGTAAAATGGTGACTTATATTCGGACAAAATATT
ACGCGCCGAGGTGGAGAACTCAAAAACTGGCGCTCGGGGCT
CAGACGAGAATTTTTCCTTTCTCCATGATTCACCATCCCTG
ATGCCCTTGATGACGGTGATCGCGTGGTCAAGCTCTACCTT
CGATGACCTTCGAAGAAGATCTCGCGCATATTCTCGACATC
GGGTGTCTCGGCATTAGCAACACTCTCGACGGGAGAAACCA
CGGTTCCCTCTCCCAAAAAACTCATGGCCTATCCTTCGGAT
TGAGAGCGATTCCGAAGTCTCGTTGTCGGTGGGTGGGCAAG
AGTGGTATCTGGAGAACTGGCGAAAGGGCCCTGACACGCTT
GAGCGCATGGGCAAAAAAATCACTGCGTATAAACAGGACAA
CCGCAACCACCTCGAACGCGCTTTGCAGCGCGCGGGCGAAC
TTCTAGGGATGTTTTAATGACACTTCCTTTCCGTTTCTAGG
AGAGTGCCCCGTTGAAATGACCTTTTTCACCATCGACCAAG
TTAATGCCCTCTCCTCACGCCTTGACCTGGAAATTCGCCGG
TCCGCAGTGCAGGGTAATGCCAATGTTTTCATCTTCCCTGT
AGCCCTGGCTGACCGCCGTGCTTCTTGCCGCGGCCAACCTC
ATACCAACAAAAATTGATGACCCACACCAAGTTCTTATGTG
TTGAATGGAATTAAGGTGGACGAGTTGCTTTCACATGGCCG
ACTCCTGCGCGGAACCCGAACCAGGATTAAACCATTAGTCG
TGAATCAAACAAAGGGGGAGCCAGTGCAGATTGAAAACACA
GAACTTCTTGACTACAAATACGTTCTTTCAGCGCTGATCTC
GCCGGCTGCCTCCCGAAAGACCAAACCCTCCGGAGAGCACG
AGGGCCTTACACTTTTTGTACCGTTGAGGAATTTCTGAGCG
GCCATTGAGCAAGAGATCAACATTGTCGTAGATAGGCTGCA
TCCTGGCTATCGCAGCTCTGCAGGGAACCGGCCTGCGAGCA
CAAAAAAGACCTGCACCCTGCCTCTGGCCTCTCCCCCTTTC
CTCTTCGGGTTCTCGGTGCACTGGAACTTGCCCACCAGGAG
AGTGGATGCTGACGATGAGTCCATCGTCTATGTCACCCCCG
TAAAAGAGATCAATGGCTGGCTTAAACGCCTGGAGGTCGGA
GCATAGTCTGGTCCCATTTTCCATTCAAGAGCACTGGCTAT
GTCCATGAAATTGAGCCGTCCAAAGCGCAGCATCCGTCGCA
CGCGCTCGGTCCTCAAACACCACTTTTTTCCGGTTGGCGCG
ACTTGGACACCTATGTGGTTCCGTTTGAGGAAATTGCTGAG
GTTCAAAATGCCGGACAATGCGCGGCAGGGCATGCCCCGGC
TCGACGGCGGTGATGAGCTGCTGGTGAGCTACCACTACGCC
GAAACAACCCCAGAAGGGGGCATACGCCCCCGCCGGGGCCT
AAACCAGGACGGTAACTCGACTGCATTTTCACCGGTCAATG
GGCAGGGTTTGTTGGCGGACCAATACGCCATTCGGAAATCC
GTCGCAGAGCACCACCGCTCCACGCTCAAGAGCAGGCACAA
GTATCCTTCCTGCAAAAAATCATGGAACTCGGCCATTTCAG
CTTATGACTCAAGATATAGGCATGGAGCCATTTCAAAAAAT
AGGCATCAATTGCGCGATTACGATCAGGGCACAAAACCCCA
GCCTTCCACCACCGCCGGATCGTAAGGGATGGTGCCGACAA
TCTGCTCAAGGCCATAGAAACCATGTGCAAAGGGACCAATA
ACGCCTCCTCTGAAAATTAACGAAAAACAATTTTAAGATAA
AGAGCAGCAATCGCTGTTTTCTAAAGGAAAAGAACTTCTGG
TACTACATGCGCATCACTTTCGAGCGCTCGGATCAGGACAC
ATAGCCTGCGAGACTTACGGCCCGGATGGGGCAAGGGTTTT
ACGGTTGCCCGGCTTGGAGGCGATGAGTTTGTGGTTCTTCT
CAGTGGGCGCTGCTCGACTACCTTCTGCTCATTCAGAAATG
TGCTAGCAGTAGAGCGGTTACGGGGCTGAGGCTGAAAGGTA
TGGCTTGGGGAAGTGTGAATCATGATCGATAGAAGTCAGTG
TTCGGCGGCTATCGCGTAGCCTGTCGCGCAAGCAGAAAGGC
AGCAGAATGTGGCAAAATGACACTCGATGTTTCATTTTGTC
CAAGACATCGAGGATGTTTTCAACTTCACGCCTGTTGCAGA
TACTTCGGTCTTTATGGCGGCGGGCCCTTTCTGATGTCCTC
GGCACAGCAACATCTAAGTTCACTTTTGCCACAAAAGCAGT
CGAACTCGATCAACTCGCATCGCCAGTCGTCCAGAATTTCC
GGTCGGAAAACCTTGTATAACAGGAATGAAGGCTTGTATCC
GGCCTGCTGCATTATCGTCTCGGTGAAGCCTATTTTCGCCG
CTCTGTCCGGCATGTCAGAGCAACCAACTCGATACGGGCTT
TGCCACAAAAATGGCCCTGTCATTAAAAAACAAATCAAATC
TACTCTGTATGCCTACACTACCATGGGCATTGCCGAAAAAG
CACAAACAGATTGTCGTCACCTCGGATAAATTTCCTAAAGA
GACCATACAACTTCTTTTAGCGAAGTGCTCAAGGTCACGAG
ATCCCATCATGAGAGATGACCAGAAGAGCGGAAAAAACCTT
AAGTTTCCCTGGGATGAAGGCTTTGATGAGAGCATGCGAGC
CTCTGGCTGCGAAGTAGAAACGAGAGTCAGGGAGGTGTGTC
TATGATTGAAGCGTTTAGAGCTATTGCATCGAACGCGGCAG
AGCGTTTTTGCCATCTTTGCCGCCACGGGTTGTGTCCGTTT
ACTGCCTAATCTGCTTTCCTCCGGGCTTTTTTATTCAAAAA
ATATTGCCGACATCGATTTTCAACAACTCCACACCCCTCTG
ACGCCTCATCCAAAATATTGCCGCAAAGAATCGAAGAGAAC
GCACAGATATTGATTGCAACCAGCGTCGTGGAGGTGGGCAT
GGTTGAATCCTGCGGCCTCTCCCGTCGCGACGGCAGAGACT
TTCAGCTTTGTTTTTTTTGACAAAATCGGTCATCCCCCGAT
GGCTGTGTACGCTAAATCCCCCACGGCTGGAATTAGAGCGT
CGCCGCCGGAGGAGGTGGAGCGTGCGCGGCCGGCATGTAAG
GAAGCAGAATACAACGAGCGCGAGGTTCATCCTGAACAAAT
CAAAATCTCGGTAATATCCCCGCGGATATTCATCAACGTGC
ACCTCCGATCCAACCTCTGTCTCCTCAGCTCTCCTACGAGA
AACAAGGCGATCTTCCTGATCAATGTCTTCACTGGTGATTT
TGCCTAATTACTTTCGCCTTCAAAAGGAGGTTTTTTGTGGA
TGCTGCAAGGTGGGAGTTTGCGCATTCCGGAAATTCTGGAA
AGACAGATTATAAAGAAGTGCTTAAGAACATGAATGTATCC
AAAACGCTTCTTGCCACAATCGTCTCTCTATTATTAGGACT
GATGGAACGCACGATGGCATCGATGCGTTCCCGCCCGGACT
ATTTTTTTCTGTTATAGTTGCACCATATTCACCTTTATGAC
AGGATGCCGAGAGATTAATGCGGGGACCATTGAGCGCGGAG
CAAGAAGCCAGATGAGAAGTCAGTGCAGGGGAGTGCACAAC
TGTGGTTCACTTCTGCACAGCTGCGGCCATCTGCCCCTGCC
TCATCCGGCCTAAACAAATACCGCGAGGAAACGGTTTGTCT
TATGCCGATCGCAGCAGGAACGCACCCCTGCGTCACCAAAA
GCAACCGCTACATTTAACCACATGTGCTCAGTCTCCTTGAA
GGGGAGATCCATCTGGAACTCTACGAAGAGCAGGCGCCGCC
GCGAAGAATTTGAAAAAAATCCTTCATGTGCTTTCATCCGA
AGGACAGCAACCTCTGGGATCGACACAAGATCCTTCGCAGC
GAAAAACCGCCCTTTTTAAACGGTAGCCCCGGACCAATACA
AGCTTGATCTATCGGAATATCTGCGGGTCGAACCTTCAATG
TTTTAAAGCCTCGCAGATTGCCCATCTGGAACGGGAATCCC
GTGTAGCATCGATCCTGGGTCTTAACCTTAGCTACTTCCGC
CCTTAAGGGTCAAGGTCGCACTTTCACCTTCTTCAGGAACG
ATAATACTTTTTTGGTTGGTCTATCTTCGACCGAAAGAGAC
CGGATGCCGAAAAGGGGTATCATGACTGGGCTGCTAATCTG
CGAGCAAAACATCCTTGCGGCCAAATCAGCCTACATCCAGC
CAGCAAGGTTTCTTAAGCTTCCCCGCGCCGGTCAAAATCCC
TGCCCGTCGGTCGGATATACCGCGATGCCGATACTGGTGGT
CAATCCTTCGTGACGGCGGGCTCAAAGACAATAACGGCGAC
ACAGGCCGCGTGTCGAAAACCAGTACAGCCGCATTGTGCGT
GTGGGCTGAACATCCGGAAGCTCGCACGAGAAGTAGAGATA
GATCAACCAGGACAATAGTGCTCTGGATATGATTAAGCAGA
TGCTCCCATTCCAGCGGCGGCAGGGCTTGGAGAAAAAAGCG
TGGAGCAGCTTGTTCTCAACCTGACCATGAATGCCATGCAC
GCGATCCATCGAGCAGACGGCTATGCGTATTAAAGCTGTCC
TGGATATCCTGCTCGCCAGTCGCAACGGCAAGTCAATCCGA
TCTCAGCAAACAGGGAGAGACGTAAATCTTTGATTTAAAAC
AAAGTTGCCATTTTTTGTTTCCTCCGAAGAATGTTTTTCGC
AAAAGATGTCCCGCCGGTAGCGCGTCACGAAGACCAAGTGC
CTCAGCACCGATGGTGGTATCACGGCACAGGATCACGGCGC
TCAAGTCCCTTGAGCAGCGCCGCCCCCTGCCCGAAACACTC
ATGGCGAATTTGCCCGTGGGCGTGAAACGCTTGGTAAATTA
CGAGCTTTTTCGCTATCGCACCATGGCCACACGGCACGTTA
GTATTTCGCTGCCGGAATATCGATACTTTCTCCGGTTGCGG
CGGCTGACTGTTTGGTTGGTCGCTGGCTCGTTGTCTTCACT
TCAATGAAAAAAGGATTTGGCGTAACAGATATTTTAAAAAA
GATGATGGCCCCGCCGCTGCCAAGAATATAAATCCCGTCTC
CCTGTGCGCTCAATATCGTTCCCGCCTGGGGAAAAAACTTT
CTGCCGGACAAGGGAAGGGTCACGACCTTGGTCATGGATAT
ATCCCTGAGAGTCGGTGAAGCTTCCCCCTCCCGGCTGTGGC
CTCCGGCCCTGCTTCTGAAGCTTATCATCGATACCAGAAGG
GCGCACATAAAATATAAAGACGCAAAAGCCTTGACGTTGAT
GAGAGGGATTTAACAGTTAGCTTGAAATATCACCATAATTA
AGCAAGGGAAAGCAGTTGTTCGGCACCAACGGTTTTCGTTT
ACAGCGAAGCGGCAACAAGACTCGGGGCTTCTCAAATATTG
GGTCACCACCCCGTCGCCATCGGCATCGATCAGTCTGGTCA
GTTCTCGAGGCCAAGCAGGGCAGCGACAAACCCGGACCGGC
ATCTCCGGGTGCCGCTTCCGCAGCAACCGCGAGGAGACCCC
AATTAACGCCTTTAGTCTGTCATCAACAAACGCGCAAAGCT
GGGATATTGAGGAATTGGATCCGGGTAAATATATCCGGTTG
CAGGTCTTTCAGCTACGTTACCGGCGAATACATAGGTACCC
CATTTCAAAGGTCGTTGAGGCTCTTTACGCAACCATAGGGC
GAACAAACTATATTAAAAAACTTGACTTTATATTTAAAAAT
GACATCGGATAGAATTGCGGCTTCAGCGCGACAGAGCCCGC
AGGATTCAGACTTTGGGTGGCCACTCAGACCTTGGCCGATT
AATGGGACCCCCCCCTGTGCCAAAGGAATAACTGATTACAA
AGCAACCGGTTAGGCAGTCCCGTCAGAGGGTCATGATGAGC
CCGTCAGATCCAATAGCCATCACATGGTCCTGGCCGGCGGA
CATCTCCCGAAGAAAAATTTCGCTTTCCAAGGAAGATATAT
ATCCCCCCTGTTCCCGCCGGCCTCTGTCATTCAAGTCCCCT
GGTAGTCGAACCATAGAATTCCCCTTCTTTTTAAGCGCAAT
AAACCCCAAAAACATCCATACGACAATGCCACTGCTGTCTT
AACTGATACTCATTGCCGGGCTCAAGCCACCCGTCGCCCAC
TGGCGCTATCCGGTTTAGTGCGCCAGATCTTCTTCTTGACC
GTCCCAGGCGGTGTCGATGACAGGGAACATGGAGAATTCCT
TCCGCTCGGGCTTAAAAACTCCGTATGGGGTCAAGCCGCCC
GCCTGCATAAACCTCTTTTTCGATATTGAGATAATTTTGCA
AAACAAGATAGCGGTAACGACAGGGACGCACAGCGCCAAAG
ACGGAAGTTCCTCAAATCTACTCAGCTTGGCCGCCCCCAAA
CAGGAGGTCAGAAAATCGATCACGGAGCAGGCCCGGGTTCT
TTCCAGCAGCATGGATGTTGCCTGGACCGAAGACCCCGAGA
CCAGAATGCTCAAGGGAAAACCAATCTCCTTGAAGGCATTG
GAGATGGGGTTTGTGATGGCCAGCAGTGTCACCAAGGACTG
TCTTGAAAATAGAAGTGGTGCCTCCCAGAAGCCAGATATGA
CGAAGGCCGGTGACGAGACACCAGGGGGCCGTCCTTGATTT
GCAGCACGAACGACAGAATTCCCAACATCAGCAGCACGGAT
AGCGGCATTCATCAACAAGACCCGGAATTCAGTATCGATCA
AACGAAACAATTGATTTCAGCCGCCTCTTCGAGGGCATCGA
AAGAGCCTTGAAGTATGGAGCGCAATGGATTCATGGCCTGG
CTGACTCAGAACCATCCAACCACCAAACCCAACAGATATCC
TTGAAGTTCAACAGGGCAAGCAAGGTGATGTGTCAAGCCCT
CCCCTGGCATGGGTGCCCGACCATATCGTGGAGACGATATC
ATGCAAGGTCATGAGTTTGACCGCCTTGCTGTCCTGGGTGT
TGATCATTATCAGCGGCGGACAGACCGGAGCTGATCTTGGC
AGGTGTTAGTCGTTCGGGAGCCAACGCCCCGAACGCCGTCT
AGGATGGTATCGCTGGATGGCTTGTTCCAAGTGAATTCATG
CCTCGGCCAAAGCCCTGTGACGCGGACGAGTTCGACCGGGC
CAATCATGGGCGTTGGTGCCCGCTGGGCCAACGGCTGTACC
GCTGTGCAATGAGCATATTGCCGTTACGCAATTGAGGTTCC
GGTAAAAACGGCCTTTGCAGCAGCGGTACTGGCCACAACTC
CGGCTGGAAAAATTTCTGCCCTTTCTCGCCACCACTGGCTA
CACCAGGCGACCTACCGGGGCGATGATCTGTGGGAGGTAAC
AGTCTGCGATGATTTTATTACAGAAAGGAAGCTGTGGTCAG
CCAATGTAAAAAAAAGGGATCTGGCCAAAAAGTTTCTTGGC
GGACGCCAAGGCTTTGATAACCATATCGATCCAAACGCCAA
TTGAAGCCTTTCGCGCCAAACTCAAACTGAATCCCATGACG
TTTCGAGTCTCTTCTCGGGACGTCTCTGCGGGCAGACCTGA
CAAGCTTACAATCTGGATATCGATATTTCTGAAGTTGAAAA
GCCAGAAAGGCTGCAGAACACTACTTTGTTGAGTTGGCCGT
TGCAAAAAAGGCTACAGATTCAATCAATACGTATACGAAGG
ACCTTTTGGGGAGGGGAAAGCTGGAAAAACTTACGCCGCCC
GTGGCTTGCCAGGTTTTTCACCTGTACCCAGGGAAACACCA
TCGATTACCCCTCCCTCGCTCTGGGCCTTAATGTCGCTTCT
TTGCGGCCATATCCTCGGCTCGCTTGTCGCACGCGCAATAA
CAGGCCCTTATGAGTGAGAACTACGACCTTCTCCCTGTCAA
TGCACCGCCTGATTCCGGCGCCCGGGTACTGATATGATCCG
AAAAATAAAGTATATTGTGCCTTAGAGGAAAGAGGATGGAA
GGCAACCTTCTCGATGTTTGCGAAGGCAAGCAGCGCCCCGA
CGAGAAAATAATAGAAAAATCCTTTTGGGAGATATTTGATA
GGAGCCGCACAGGGTGCCTTCTCCGCCGTAGCCGCCGGCGT
TGCATCGGAACCGGCCGGGCCGAAGGCGGTCATGGCGATGG
TTCTGTGCAGCCTCGAAGGCCGTCACAGCCTCTTCGCCATT
GTATGGCTAACACATGTGAACTGTCGTGAGAAGCATCGTCA
GGGACCGGTCAGAATATCAACTAAACGATAAGGATGAAGCG
CTGCCGCAAAAACAAAAATTCTACAAAATGTTCAAAGATAT
TGAAGACCAAGGGTGTGGAGCTTCTTGCCAGATACTATTTG
CGCTGCACGGCGGCAAAGTTCTCTCTTCTGCCACCGTGTAT
CGCCAAAGGCCCTCGCGGCTCAAACTACTGCTTGATTCGCA
CAAACACGCGGAGAAAGAGGCTATCGAGAGAGTCTTGCGAG
TGGCACCATGAGATATTCAACTACTTCGACAGTCCTATTAC
TTTTTCCTCGGGACAAAAAGCACGGTAGTTACTGTTGTCCC
TTGCAGTTGGAAGAAGAGGGCCAAAACAAAAAAAGAAAGGG
GTTCGCTGCGGAAAGAATTACAGACGGGACCTTGTTTCTCC
GCACAACCCATCAAGACAACCTTGCTCTGAATCAGAAAATT
GGACATGGCTCCACCGGAAACGGTCCAACTCCACAACTCAC
GCGAGCAAGACATCTTTGTTCTCAACGTAGCCGGCAATCGA
ATTCTCTCCGAGGAGTTTGACACCCAGGAATTTCTGACAAT
CCCTATTGGTTTTCAGATTTCAAAAGTTTCCCGTGATAAGC
GCGGCAATATCCAGTGGGCGCTGGGTTCCTGATCCGTTTTT
GACTTGGTTGCGGCAATCAACATCAAAAGGGCAGGACATGC
CATGAGACTGCTGGAGAAAGCGGCGTCTTTATGTTGGACCT
GAACGCCGTCTTCGCTGAACCGGGAAACCCCCACTACAACA
CGGTAACAACCTGCTCCTTGCCGAAATCATCGATCAGGTGG
AAAGTCCCTTCCTGAAAAAACTATCATTCCATCAAAAAATG
CTTGCCGTCCTGCACGTCCTCGACTTTTTTCGGCTTGCCCA
CTAGAAGGGATTGTGGGGGGCCTTCCTTTGGGAGAGCAAAT
CGTCTCGCCCGGACGCGCGCCCTGCAGGGACATGCTGATGC
CCCATCGTCCTGAAAGGGGACATGCCTTTGATGCTTGACTC
CTTGCAAAAGCACGGTGAAACCGGCCTCTGTGAAGCAGGAA
ACGGTAGTTACTGTTGTCCCCCCGAACTTGCAGGAAGATGC
TTGGGAAAGAGAAATTTTTTCGGTGAATGGACCTGGGGAGA
CTCCGGTTGCTCCTTTTGTCCGTTTATGCGCCGCTCGGAAC
GAAGGGGAGGACCCCGGGGCCGATTTCGGGTTCGGCGGCAT
ATCAACGATCTTCCGGGAATCGGCGCAACAATCCAGCGGCG
CGCCTCATACTCTCCTTGAGCCTTTCGTAATTGTTCTTCCC
CTTTAAGCTACCTGGTTGCGCTTGAGAATATCCAGATTATC
CACCCTGACCTTGCCCCTGACCAGAGGATGGGGCTGATGCT
TCGTAGCAATCGAGATTTTCCCGATGAGGAGAGCCCCAGAC
CAACGCCACAATCGGTACGGCCGGATCGCATGCGGGGCAGG
CCCTGGCGCACTCCTCGGGACTTAAGGGAATCTACGGCTCA
TTAACCTTAATGGAGGAAGTCATGGCAAAGCCGACATTCGC
AGGCCCGCCAATCGGCGGGTCCATCCCAAGGGGGTAATTAC
TGACGAAATCCCTTCCCGAACGATAAGAAAGCGAGAGGTAT
TGACGGCTTCATTGGGCATGCCGAACACCACGCAGCTGGCT
GCCACAGGCTGGCCGCGCCCCGGAGTCACAACCATACGGGT
GCCCTGCGCTACTACAACGGCGGCTCCCCAGGGGTTCACAG
TACCTGGGATACATTGTGGCCACAATCCCGCTAGGACTTGG
CGCCTTGCGGCTTTGATGAGCGCCGAATCGTCCAACGATCC
GAGGATCTGCGGACAAAAAACATGACCCGTTCGGCCAAGGG
CGCTTCCAACGTAGCCCCGTCGACGATTTCTCGTCGGTGGC
AAGATGCGGTTCACGGTGTTCCCTTTTTAAGGTGCCGGGCT
GAGCAGACACAAGAAGAGATCTCTTGTGGCTGGACGATTCT
ATCGCTGACGCCGGAGTGTCCGCAAGTGCACCTGTTCGAGC
CAAATTTCTGCTCCCGGTTGCGGGGAGAAATCCCCCAGAAA
GAGCGACACATTCTGAATCTCGGCTCCTTCGGCGAAATCAC
CTGCGCAACCCGCTGGCCGACCCTTATATTCTCGGGGTGTG
GTTTTTGATCGCTTGTCGGACGCACTGGAGAAAGCCCAGGT
CCACCATCTCTTCCAGATCGCGGTGTGTCGCCGCGACAAAG
TTGGTGGCTTCGGTACTGGTCGCAAGACGACTGGAGAAGCA
TGCGGCAGGGCTACCGAGTGCTTTCCGAAGGCGAGATGGAC
CTACCAACAGAAGATGGAAGCACACAGATAGATCACATCAT
GATATGGATGCGGTCAACGGCAAACTCAAGCCGGGCTCGTT
CAATAACTTTGAATTTATTGCTGAACGCATAGCGCAAATTG
TGCGGAAGTCGCTGGATGATCGCGGTACGCTCGATGTCCTG
AGAACTATTTCTGGTCCAATCGCGGGTTTTTCCGGATCTCA
GGGCGGAGAACCTGTGGGAGCAGGCCGCTTATGACAGGTAT
GAGAAAATCAAAAAACAGCGCGAAAAAGCGCAGAAAAATAT
GTTCCAGGTGGCGGCAGGGACCGCCAGCAACGGGGTGTTGA
ATCAACCTGCACCCGGATAGCGTCAGCAACGCCCAAATGGG
ACAGGAGCAATCTCCCCGTCCAGTTGCGCCAGCACTTTTTT
GCGCCGATGTAGAGGTGATGCTTGAGAGCGATTCCGAAGTC
ATCTTCCGCCGATGCCTTTGCTTCCCCCGCGCCCTCAAAGA
CTGAGTCAAAACTAAGAGAGCTTTACGACGAGGGGACCCTG
CAGGCCAGGCGGTTGACATGCCCGTATGTGATCGCATCGAA
TAGCATTCAGGATCACTCCACTGAAATTTCGTAGGATTCCA
GCTCGCGGTTTTTCCTTATCCATGCTGTAGCTTGTCGGTGG
ATCAGCAGGGCGGTTTCCAGCTCGGTCAGCAGTTCGTAGGC
TTCTTCGTGTCAAGAAAAAGCCCTACATCCACTTCAGACTG
TTCGGTCGGCAAGCTGATTACCCTGGCATTTATAATCGTCG
TTCTGGAGCAGGAATGGATTCTGCCGGACCCCGCCAGTTCA
AGATTTTGCGCCGCAGAAATCGGCAGCAGGATGGATCCAGC
GCTCCATACGGGCTACCGTGCGGGAACTCAGGACTGCCCCA
AAGTATCAGATCAGCGAATGCCAACGCTGCTTTGAGGTCAA
ACGTCAACAATATGGTTGTTCAGGAAAGAGTTCGTGGAATT
CTTCGCCAACCGAAAATGCTCTGGTCATCGTCCCCAACAAT
CTTTAAAGAATATAAAAAATCATTCAGAGCGGCGGTCAAAG
TGATGTCGGTTTTCTGCCGACCGCATCGTTTTGCGGCCGCG
ATCCGCAGGGTACTGAGAAGCCCTCAGTAGAGAAGCCGAAG
CCACTGCTGCCGCAAGGAGGCTGAGTTCGTCTCGGGTTCAG
GGCGAACATGTCGATCTCTTCCCGGCTGATGGGGCGCCAGG
CAGTAATGGGAGGAATGGAGCTACGCCGTCAGGCGTATGAA
CAAAGACCGGCTTCGTTAATCGCTTGGGAAATGCAATCAAG
TACTTAAAAGAAATTGTTTACCCTGCCGGTTAAAAGGTTGG
CGTAACGAGGTAGAAAAAATCAAGTTGGCTCTGCCAGATGA
GGTTTTCTTCCTTGGAGAGGCGGTAGTCCCCCTCGTAACGG
CGCCCGATGGCTGGGGTTTTCACTCCATCCGGCACTTTCAC
GATGGCACAAAAAAAGCCGGCCACAAGGACCGGCAAAAAAT
TCCCCCGACTCAGATTGGCGCATGGTTCTAACAAAGGAGCA
AGGGAACCGTCTCATCAAGACATCCTGATAAACATCCAGTC
GTGATTGTTTTTGTAGGTGACAGCACATTTAAAACAGAAAT
GCGTTCTCCCCAGATAATCTCCGGAAGCCTTTGATTTTGAG
CAATGCTATCGCTCTTTGAGCATACGCGCCCAATCGCCGAT
TCTGTCACCACCCTGCGCCGCTGGGAAGCAGCGGGCAAGTT
GGGAAACCCCCACTACAACACCGATAGGTGTTTAGTGGCGG
GTGCTGACCCGTGAGGTTTTCGGGGAGATCGTCCGAGAAGC
CAAAAAAACAGGAGGCCAAACATCTTGACACAAACAATCAC
ATGTTCTCGCCATGGCTCAGCAACCGCCTCAGTCCACGGGT
GCGCGCAACGTGGAGTTTTTCTCGGATCTCAGCTTTACCGG
ATTGGCAACGAACTAAAAAACGACCTCATTTTTCAGGCGCA
CGCAGATTCTGCAGGCCTCGCTGACAGAGCCCCTTCTCAAA
TCGGGGGCATTTGCCGTTTGCGCGTAACCCCTCCGCTTGAA
AAAAAGCCCATACCGAAAGGCGTATCCTGCCGCTGTATGTT
AATCATCAGCACGCCCATGTCTCTCCCACCTTTCTGTCCCT
GTGGACTGCCCCTCAGGAGGCTATCTGGACGGTTCAAGTGA
ATCTCTTTGGTGGAAAGTGGCAGGGTGGGGGAGGACGGCCT
AAGCAATCACAAGAATGAAGCGTAGGGGCTACAAGCCCCAA
GAGATTATGTCCGGTATGAACATGGTTGTAGAGGGGGTTAG
TTCAGAGGGACCTCCGGCAACTCATCCCCCTCGATGCCCCG
AAACCGGGGCAGGGTGTAAGCCAGAACCGCAGGGGAAATCC
TTCGGGCCGCACCTCTTTGTCATCCGGCATAGTGTTTTGCT
ATGGTGAGGAAGTTGTTATTCGTATGCAGCTGGAGAAGATC
CTCTATCTTTTTTCTGGATTCACAACGGCAATGCTTGTGAT
GCTCAAACATCCAGTCGTACCAATCGGGGTGAACAAAATGG
TTGCCGGATGCGCCAAAAAACCGGCGACTGAGGATTACGAT
CCGATCCCATGACGGCAAGACAAGACTTTTTGAAAAAGTCC
TAGGAGGCTTTCTGCTGTTTCGAGAAAGGGGACAAGGCGAT
AAAAAGGGGTGATGGAGTTTCTTACGTGGAACAAGTTTCTC
GTCGCGCGTACCATTCAAATCAGCTCATACAAGCCCATCCA
GTGGAACGAAGCTTGTTGTACCACTTCGACATCCGCAGCAT
GGTGATATTATCTCACCCGACGAATTTGACCGCTTGCTGGA
AAGGGCACGAGTCAGCATGGCATGAAAACTCTGGTCTCCCT
GGGAGAGCTGCTGAAGATGCCGGAGAAATCTCTACGGAAAA
ACACTGAAAATCCTGCAGAGCATACATGTCCTCCTCCGCCG
TTTAGGCCACGACGTTGAATCTTAGGCCCTGCGAACCTGAT
AACTGAATTGCCTTCTGGATCTTGACAGAGAAACGTTCCAC
ATCGCCGCAGCCCCCCTCCCCCGCTCCTGCCGCAAAGCAGG
TGCTGTTCACTTTTGTTGAACGCACCCCAAGCGGGGGGTGC
CTGCGATATCCCGGGGGTAACGGTCGAGACAGGACAGATTC
CCAGATACTGCCTGCCAGTTCCTGCTTGAAGGCCTTCCCGG
GAGATAAGAGACGTACTCAACCCGCTTCCAGCCAATCTGAA
TGATTTTCAAGCCTGGGGTTCAGGACTACTTAGGGCTTCTC
AAGTCGGCGCATTACATTGTCACCTCCCTGCACAAGATCGA
ATGGCAGGAATCAAGAAACTCTCGAATGTTTTGGGAATAAT
ACAGCTTTCATGTCCCAAAGCTTGAACTTTCAGGGCCCAAG
GATTTCTTCATGGCGTTGAGCTTGGGCCGGGGATTTTGTTC
CTCTCTCCTGCCGGGTCACTCTCATAACTTTGGGTGATATA
GATCCGGACGAGATCATCCGCACCGTCAAGCTACTGGAGCG
CGGGCCAACTCGTCATTGAACTCTTTGAGATTGGTTGGGTT
GAGCAGCAAGACATACTCGGCCTGCGGCTCGGCGCTGAACG
CCCCGCTGGAAGCCACCTTTCTGGCCAATGCGAACACGCGG
CCCGGCGCCAATCTCCTGAACGACAACCCCAACAGGATGTC
GATCAGGCCGTGGCCTGGGTCGAAGGTGTGACAGACCCGCA
AAAGCACAGCGGCGAATTGCCGATCTGTATTTCGATCGATG
ACTGTGCCAGTATTAAAGGGCCAGCAGGGACTACTGCCTAT
CTTTGGGATTCAGCGAAGGGCGCTGGTTTGAGCGAAAAGCG
TACCGATGAAGGGTTTAAAGCGCCGGTTCCCTCTCCCAAAA
TGGGAAGCCGCGACACGCCACCTGGTGCGTCTGGGATATGA
ATATCCTATCGCTCTGTGGACGAGTCTGAATATCTGTATAT
CGGTCATGATCCTCGTTGATCGCTCCGGGTCGATGGGCAGC
GCGCAAGTCCCCTTGCGAATCGCGTTGGCGATGACCGGGCG
AAGTAGTTGAAGAAGTAGAACAGCACCTGGCGTACCAGACC
GATGCACTAGACCAACCAGTCATTTTCGAAAATGACCCGGC
CGCTGATCCCATCCAAGAGACTGTCGACAAAATCTAAAGTC
CCCCGCCACCGTAGCTCCGGCGTTGGCAAAGGCACACTGGA
CGCATCGCGGGTAAAGGTTACCGCGGCGAGGCTGGAGTAAC
CGGGCACAGCAATATAGAAACTACGTCCAAGTACGACAAGA
AAGTGGCCGCTCGGGTTTTACGGTGCGACTGCCAAGGGACG
CTGGATGCGCTGGTGCTGTTCAAGTCCGACATGCAGAGCTT
CAGGGCAACCGCATTGGATTCTCTCAGTTTGGCGACACACG
GGTAAAATGCTCAAATCCTACCTGCTTGACAAGGTAACCCT
GAGGTTTCGGGCCTCCAGATCGCCGAACATGAAATTATCGT
CCGCTCGCCGCCCACCAGATCGAGGTCGAGGCGATCCTCGA
ATGAGCAAAAAAACCAAGATCATTGACGTCGGCATGCTGCA
CACGCAAGGTGACCTGGGATCATATCCATCGTGAAGATCGT
TTTTCGACTTTTATATAATGCGGATGTGAAGCTGTCGCCTT
CCAGATGCCAGAATTCGGTGCGATTCGTTACTTCCATTGCT
TTTTGCAGGACCAGGATAGCCGCGAGAGGATTTTTGGAGCG
ATCCTGGGAGACCATCAAGGCGGCACACGTCTCGACAAAGA
GGCCGTCAGGCCCGTTGGTTCTCGATGTATTGACGGATAAC
GCAGACGTTGGAGAAGACCTCCCGCATGGTGTCGTAATGAG
TGTCGACCTATCATTGAGAGCAAATTCGCTTTTCACGGAAG
GATACGCATAGGAGGTGGTGCGCCCCTCGCCGTCGACCAGC
GTGCCTTTCGCGCCCCGACCCTCAACGACCGCTTCTGGCCC
CTTGTCGAAATAAATAATGACGTTACGGCAGAAGATCACGT
AGCCGGCCGCTTGCATTTAGCCGCGGAGCAATATTGAAGGC
CTGTTTTTTCTCGTCTTTTTCTTGATTCTCATCCAGCCTTC
CGAAACATCCGCCGGTCAAGCAGGACTTTCTTGATGGCCGC
TGCCCTCGACAAAGAGAGTGCCTTTTTCGGTCAACCGCCAC
AATCCAATGGATCTTAGAGGCCCGATTCGAGACTGATGAAG
GCAAGGTTGTTGATATCAAGCTGTGCGAAGAGGATTCGGAG
GTCGTTGGAATCCACCACGGCAAACCGGGGCAGGGTGTAAG
GCGGCCGGCGACGGGTGCGTCGGGAGAAGTTTGACTGTTGC
TCTCCATTCCGGCAATATTTCATCCACGCCCTGTCCAGCGC
TTCCCTGGTGAAAGGCCCGCCGGGGGGGCGACGGGATCTGT
CCCGAATGTCACAAGACCGACCTCGTAGGCTTCGGGAAGCG
GGAACGCATCCCCTGAACTTCGAACAGAACCCCGACCGCAA
CGCTTTTATAGCCGCTCTTGCGGTTGGCGATCGTGGCGTGG
TCTCAGCGTGGAGCGAATAACAGACTCGGCATAGAGATGAT
ATATTGCTCCCGGCGGGGTTCTTCTCAGGCTCTACGATGAA
AATCTCAGGCTGGAAAAGATCACCTTCGACAAAATATGGGC
ACAGTGTCGCACGGAAAAAGCTTGTGGTGTAAAAATCAATG
GAGCGATAACTAAAAAAGTGCTTTTTTTCAAAAATTCCTCC
CTCTACTAATAAGTGAAAAACCTTATCAAAGACTCTGCAAC
CGCTCCACATCTTCGAGAGACACGGGCGCGTCGGGAGGAAC
CCGTTGCCGACAGGGCAGGGCGAGCGGCGGTTCTTCTTCCC
GTCCTTACGGTAAAAAAATTCGGGCCGTCGCCCAGAATTTA
CGCCGGAGGTCGGAAAAGGTCGCGTGTTTATCATGCTTGAA
AGGGCAGCAAGGAGCACCCGCGGTGGAGCCCCGATGGACGA
AAAAAGCCCGGCAATTTAGCCGGGCATTACAAAGAAGAAGG
TTTGCGAGTCGGTCAGATCGCGTGGCCGACAAAAACGACTC
TATATTGCAGAAGGGCTGACCGGGAGAAATATTACGCCACA
ATCTCTGAATCAAACCAGGGCTTCACGGTTCATTCGCTCAA
AGAACTTACTGGCGTGAAAGCGGCTATCAACTCATGGAGGA
CTGAAGCGGAAGAGATGTATCAGCAGATGCGCGCAAGCTTA
TGTGCCACATCGCCGCGGGTCACCCCCCAACTGTTGTCCCC
TTTAGCTACTCTGTGGGATTCAGCCGGATGGGAAAACCGGA
AATGTGGCGTTCGGAGGATACTTTGGCGCGGCCTTGACAGT
AACCGAAAACATGGCCGGAGCTTAGCTTGTTTGCATGGTTG
TTTGAAACCTCTTGTCTGATCAGGAGTTTATGTCTTGAGCT
CACAATGCACAGATTCACGTCGGACTCCTTAGCCAGGAGAG
CCGGAACGCCTCGATCTGGTCTTCTTCCTCAATGGCATCCC
ACGACATTGAGGCGATAGAACAGATCCTCGCGGAAATTGCC
CTCAAGAGCAGGCACAATGACTTCTTCGACATGCTGGGCTC
GTAGTCACAGGCTCCCTCCTCGCAAACCTTAAAGCAGGCGG
GCCAGCATCGATGTTCAGATCATGAAGACCGCCTGCCGCGT
GACAGTGCTGACTTCTTGAGCAAAGGTTTGACATCCAGGCA
TCCAGTCGGTAAACAATCCCCCCGGTCTCAAGAGACTCAAG
GCCGACTTCACACTGCTCGACGTGCGCAAACCCGAAGAGAT
GAGTTCTACACCTATGAGAGCAACCCCTACGGACGTGCGCC
CAAGACATTCTCGATGCCTTCAAGCCTTACTACGGGAACGC
CTGCCCATTGTTTCCCTGATCAGCCTGCTGGTGGGGATGAC
TCTGCCAAAAGCTTCTCTTTCTCTCTCCTGGGTAGGAAAGA
AGATCGTAGAATGGGTTTTTCACAAATCGTCAGTCAAATAG
TTCCTGTTTCGGGGGGCTCTCGACGTGCATGCCCGGGCGAC
TTTCCGGCATCCAGGCGGTGCAGACCCTCTCCCGCCTCAAC
ACCCCTTTTGCCACATTCAGCATCACCACGGATAAAGACGC
GGTGCGTCGGATCTGCATATCACAATAAACAACCCTCCGCG
ATGTCTTGAGCTTTTTTATTCTTCTCTATCTTTTTTCTGGA
AAAAAGTCCGAAAAAGGTTTCACTCTGATCGAAATGGTTAT
GGGAATAACTTACGCCATGGCCATGCAGTCAGTCAGACCTC
TTTATATCTGTTAAAAAAATCAGGCCGCAATACCGTAACCT
TGCCGGGAGAAAGGAGTTTCCACCCGGCCTGCTTCAACGTG
CTGGACCCCTACCTTCTTTACTCTGTGGCCCTAACGGAATC
GGCTTCAGTGCGGTGGGTTTCCAAGTGGGGCGAAAACGGCA
CGGCGCACGGCTCTCGAATTCGAAAGAAACAGTTTATTTTA
CTCAACCCCAAGCCGGGGAGCTTTCCCCGGTCACAGGGGAT
AGCACCCTACTGAAGAGGCCCGGTTTCGCGGCAATCCTGCA
GCAAGACCACCCTGCTCGAACGCACCCTGCGCGAACTCGGC
CCAGATCCCCTTTGATGGTTCTGCGAACCGGCCACTCAATA
ACCCGTTGTCCGAAGAGGCGCGCAAAGCAGAGGAATTTCTT
CGGAGATACGCGGGTCAAGACGCTCTCTATTAAAAAATTTC
GGCGGGCAGGTGATGACCACCACCAAGGTGGAAAACTACCC
CCGGGCGCTGTCGCCGCACTCGATATCGCAAGCGGGGAGAA
TTACCCATATTTTTGAAACGCATCGCAACGAAGATTTTGTC
GGTGGAACGCGCCGATCGAGCTTTATATCTGTTAAAAAAAT
CTCATCGACGATGTTCAATTCATTGCAGGTAAGGAGCGCAT
TGCAACCGCTTCGACCAGGGCAAACAGCTTCAGCAGGAACT
CGCACCCCAAGCGGGGGGTGCCTTATCTTTTCGGAGGGCAC
AAAGACATTGTGTTGTGGGGCGAGCAGGCAGGAATTGATCG
AGAACGCTTTTGAGCATTTGCGCGGGATCGCTGTTGCGAAG
CCTTCACAGCGCCCGCTCACCTCGATGATGCGTGAGTCGGG
AGAAGGCCGAAGCCCGCGCCCATGTTCTGGAAGGCCTCAAA
CTTTTCATCTCAAAGACAATCTGTCGCCCGGTTTGATGACG
GCTCGCGAAGCAAAATTGGTCTCAAAGATGAAAAGCCAAAG
AGTCTCTGCCGTCTGCCCGTCGGTCGGATATACCGCGATGC
CACTGACCTACCAAACCATTCGAATCATAGACCTCCACCGA
CCCAACTCACGAAGGTACTTCAGAGGTCTGGGAACTTCATT
ACCCGCAGCGGGTTGAAAGACTTTTTGCCTTCTATCAAAAC
AAGCGAGGGGGAAATAAGAACCTTCGCTGTTCGACTTTGTA
GAAGATGCGCTGATCATTTCCGCTTCCAAAGGGATTGAGAC
CATTGGGCATCCCAACGATGCTGGACAGGGCAATGCAAGCA
TCATCCTTTCTCCGAACCTCCGCTCACATCTTCATCTTCTA
GCCAGGACCCGGACGTAATTCTCGTAGGCGAGACTCGAGAT
TGTTCCGGGAGTTTTTAATCCAGCGCCTCGATGAGAACAAG
TCCATGACTTTTTCGGTATACATTTTTGGACTCCCTTGAGT
GGGTGGAGTGGAAGAAGGTGCAGAAGGTTGTTACCGACGAA
ACCACCGACTCCTATGTGGTCGATCCGATCTTCTTTGCTGG
TAGAGGTCCTTGACCAGGATCGCTATGGGCGCCTCGTCGGG
CATGGGTGCCGTAATCGGGTCTTTTCTGAATGTTGTCATTT
TTTTTGAATCGCTGTTGCAACGTATCATCGTCTTTCGTTAC
AACTGACAGACCTTGCCGCACCGCCCGCAGTGGGTGCACAA
GCCATTGAAGCCTGGATCGCCGACAACGGCGAGTGGGGCAG
ACCGACGAAAATAAAAAGGACAGTGTTTTGCACAAAACAAT
ACGCCTTTATCGCCACCGCACCCGCTCCGGTTGCTCCTTTT
CCGGGTCCGTCTATGGGCTGCGGTATTGGCCCCAGCAGGAA
TGGAGCCGCCGCCGTTAATACTTTTTTCAGCGGAGTTGGAG
GATCGCGCCATGCAGGCCGCCAAGAATCAGGCCGAGCGCTG
GGCCTCACGGACTTCATTGCCAAAAAAATTCAGAGCGATGA
ACAAGCGCACTGGGGGAGACCATTGGGGGCCGGACAAAACG
GCCAATACCAGGCGCACATTCGAGAAGCTGACCGCTGCAGG
AGCATCAAGGTCTGTGAGCGCATGGGCAAAAAAATCACTGC
GGGGAGCTTAAAAAGCGCATCGATGAACAGGCCGACTTCAC
CACTGAGGCCGGCACGGAAGCCTCCAATGAACTGCTTAATT
ACTCAAGCGCCCGTTTGTGTCGAACTCGTATGTTTGCCCGT
CAAAAACCCAGTTTAAAAAGCCTACAGAGACAAGATCTCCT
CGCAGACATTACAAGTTTTTCTCCAAGGATATCAGCGATCA
ATCATCAGCACCGCAGGCATCAATTGCGCGATTACGATCAG
GAAGAATGGATCCCTATTCTCAACATCAAGGACGTGCTTGG
TGTTTGCCCGTCGCGAAAGTCCAACTGGTAGGAACCATCGC
CGGCGATCCCTGATATTCTTCAAGAGGAACACCGCTATCGC
TGTTTTCTAAAGGAAAAGAACTTCTGGAAGCTGGCTTGTCT
CGACGATTTCTCGTCGGTGGCTGTGCCTGGTCAACCTGGGC
CCACCCTTCCGGTGCGAGAGCTTTTAATTGCCACAGTCATT
CTTAAAACAATCCTGGAGTACAACCCCCACAGCATCAAGGA
GGCTGTTCGTCTTCGAGGATCTGCGGACAAAAAACATGACC
GGTTAAATAAAAAAGGTTGACTTTTTATATTATTTATTGCA
TGTAGAAAAATAGGGGATTGCCGTGATTTCGCAAGTTTCTG
GATCACCACATCTTCCGATCCGGTATGGCAGGTAATACAGG
CGGGATCGGAAAACCCTTGGCATAAGCCCCAATCTGCTTTG
GGCCAACAAACACGATTGTTCAGTTCAGCCTTTGGACCTCT
CTGGCTGACTTCTATATGGACATGGCCGCAAACATCTTTCC
AGCTGGCCAGCCCGCGACCTCCGGATTATTGATGGGGAGTT
CAAAGCATTCTTCAGGGTGGCAAGTCTGTTCCTTTCCAAAA
ACGATGCTGAGAAATTTTTCCTTTCTCATAATAAACTGTCT
GAAAGCCTGCCCCTGTTGAGCCAAGATCAGAAGGTACGACT
CAGGGCCTTTACCCATACAGCAAGGCTTACCTCGCTGACGT
CGCTTGCGCTACCCAAAGATCGCTTAGATATTCATCCACCC
ATGATGTTTCTGGAGAAGATCAAATCCGAAGGCCTCGCACA
ACGGTGATCGGGAGCCTGATCTTCGGCGTAGGCTTTGCGCT
CGAGACGCGCTTCGATACCCCGGTGATCGAAACCGATGGCG
CATGGGGTTCACTGGACCGACACCCTGAGCTTTTCTAGTTG
GAACATGTTGGGGTTGACATCAAAGATGTAGTAAGCCTCGC
ACCCGCAAGGCTTCAGCTACCTTGAGAATAAGTGTCGATTT
CATTTTTCCCAAAGGTTTGTCAATCCCAGGAGGCGGGTCCA
ATCATGAAAAGGATAAATAACCTGTAAAGGGAGTCAATAGG
ACCAAAAATACGGTGCGGCTCAAGGATTTCTGGGTCGGCCG
CGGATTTTATCTTGCCTCAACCATGCTTCAGGATCAGCTTG
CCCTGGGACAATCGCCATGTCTGTATGCCGGAAGAGGACGA
AACCAAAAGCAATAAATAGTCAGGGGCTTTGAAATGACGAT
CTTGCACCAAGAGAAGAATACGTCTTCTGGAAAAACACAAA
GCGTGCCAGCAGGCCGAGCACCAGGGAGCGCAGCGTAATCA
AGCCAAAAGAGTAAAAAAAACCAATTTTTTTATCTATTTCA
GAGAATCTGCCACTGTGGCTCGATGGAACGGAGGGAAGCAC
CCGCCAGTCTCTGGAAACATCAGGCATCAGGGATATTGAGG
CGTAGATGGCCCCGACGTGGCCCCAAGTAGCTTGGCCATAC
CAGACAAAGAACCAGAAGTGCGTATGGGAAAAGACTCTGCA
GAACAACGGCCCCTCATTGGCCTGCATAACCACTCGTCCAT
TCCATAAAACCGTGCCGGTCCTGGGGGTCGACATGGGCGGT
CTCCACGATGCCCGCACCCACTTTACGCAAAGCAACCACGG
AATGCTCCTCCGCAGTTAAACGAGATGCTGCTTGCAGGAGG
CTGGCCGTTTGACTGGCGCCCTCCATGGCGCCAGACACCCC
CAGGTTGGTTTCAACCCGATCGCGGAAGGTTCCTCCTGGGC
TAGCCTAACACTGAGATAGACTTCGCGCCGATCCTGGATGC
CGAGATCTGGCGATCGTGAGCCCAGGGGGGGCGCGCTATTA
CGCTTCTTTCAGGTGTTTGACCTGTGCATAGGGGAAGATCG
GGCCCAGGTATCTACACTTACCGCTTCTGGCACGATTCGGG
CGTGAAAAATATCCGCTATCCCATCGTGGTAAGCGACAAGG
GGCGCTGAACGGGCCAACTACCAACTCTTCCTTGCAGAACC
TAAGAAATTCTGGGGTTGTACAAAGTTTCCTCAATGCAGAG
AACCAGAGAATATTGATAAACTCGATGAGATCCAGGCCCGT
GGCCCACGACGCCTTCGACCCCCTCTGGAAAGAGAAAGCCC
ATGAATAAAACAGTTTGGGACAACATTAAACAAGCCACCCT
ATGATCGATTCACTTCTCTTCGCCCTGATTTTAATGTCAAC
GACAGGGCATCTCGTTTTAGCCACTCTGCACACCAACTCGG
GTTGCCGAGGTCGTGGACAGCGTGACCCACTCGGATTCCAG
GTAGAGGGTGTTATTGAAATCGGAGGGCACAGTTTAAGTAT
GGCACGTTTCCAGGAAAAAACAGAACTTCGCGTTTTGGTGG
GTTTTCAGTGAATTTGGGATCAAGAGTTTTATCATTTGTTT
GAGAGTTGACATCCTCCCAGCCCTGAAGTGAGCGGGATTCC
ACGGGGAAACCCGTATTTGTCCATCCGGCACATCTGGCGGC
AACAAGGGCACTGCGTCCCTCGATCCATTGCTGCCGCAAGT
GTCCACCATCTCCTTGGTGACTGCGATTTCGCCGTTGCGCA
TTGCCGCCGAACACCGCGGTCGCTTCGTGGGCCAGGCGGCG
AACGATCCCGGCAAAAGTAGCCACTCCGCCAATAATGTAGA
CTGAAACTCGACCCGGGCAGCAAAACTACCGGCGTTGCCCT
CCGTTCGCGCGGCATCTCTTCTACGACAAAGGAATTCGGAG
TTCAGGCGAAGGGAATGGGGCCGGCCCAGGCGGTGGCCGGG
GCTCGAGAAGCATCAGCGGACAATTATCCAGCGTATGCAGC
GGTAGAAATATAAATTAAAACTCTTGACAAAAAATAAAAAT
TCTTCGAGATCGAATACTCTCTGGCGAAACTTACGGATCGA
GCCGTCTATGCCCATAAAAACGGTCTGGAGCAAGTCTGTTT
TATACCGAGACAATCGAGATCAACAGCTTTCATGTCCCAAA
AAAAAATCGGGCGGCTCACCCCCGTTGGTGAACCGCCCCAT
ACTATCACGCGCTGGACGGCCAGGCGGTCAATATCCTGCTG
CAGGACGCCGCGAAATAGGACGGCGACCAGAGCCCGCCCTT
GCTACCCGTTCACCATTATTCTCAAAGACCGCACTGGCGGA
TGCTGAAGCGCCAGGTTTCTCTTTTGAAGAAAAGATAAGCG
CCGTGGGATCATGTCTTCTTCGGAGAGAGAAGACAGGGCCA
GAAAATTCGTAGGGAAACAGCCATCCAACATGCCAAAAACC
TCACAACTCAACCGCGTTGACTGGAACCCGCTGGAAAAAGA
CGTCAAATCGGGCCGAGGTTCCCGTCTGCCGCGTGGCCGTG
ACTTGATGAACGAATGAAGGCAGCCGGGATGATGCCGGTCT
CCGGGCCGTCTCGACAGCAACCGTCGTGATGGGACACAGAC
TGTTGCCCAAGCCATGCAGCCTGTTGACTGCGTAGCCTCAA
AGAGCCTATCCCTGAAGAAACTCCAGGGATAGGCGTTGGCA
CGGGTTTTCCTGGGGCCAGACAGAAATAGAGCGAGCTACAG
ATTCATATTTTTGAATATATCAAGCAAAAAAAGGCGGTGCC
GCCCCCGCTTCCGTCCCGGGCTTTGTGACCAGTGAAATACT
GTAGCCCGTACCGAAGTCGTCTATCGATAAGGAGACGCCCA
GCATGGTCGGCATCTTTTTTCTCAAGCGCAAAGGGCTGGCT
ACGCAGTGAGCCACCTACGCCTGCCCGAAGATGTCGACCGG
TTCTCCAGCACCGTGCGTGTCGCACGGGCATTGATGGGGTT
TGTTGGACTGACCCACAGGGCGATGTTCATTGTCCTTACAA
CTGGCAGAGTTGAGGAAATTCTACAAAAGCCAGGTTTTTGA
CAATCTTTGCTGCCCATTGACCGTGGTCCCCTCCTTCAGCG
GATGGATATTGCACCCCATACCTATCCGGGGCAGGACAAAC
CCTGTGGTTGCCTCTTTACCCAATGCGTATCTTGTGGCAGG
AACTGGTCGGAGATAAAGAACATCTGTTGGAAAAAGGATAC
CGCTGATCATTGTTTCAAAACGCGCCACAGGGCAGCTTACG
AAACACAATCAATGCAAGTGCAAGGATGCGCCCATAAGCCT
GCCGGGAGGATGTCAATTGTCTTGTGCAAGGCTCGGGATGA
AGAAGGCTTAACGGAAATAACATCAGAGGTGGAAAATACCA
CGGTAGCGCGTCACGAAGACCAAGTGCGCGTGAATCTGGAA
AGACCTCCCCGATGATATTGCCCTCTTGATCCGCGCCATAA
GCTCCTGCCCCGGCAAGTCGCGCAAGGAACTCAAGGAGGTC
CATACTCGCCCTGATTGTTGCAATAAGCTGTTAAAGTATTG
GGCGATGCACTTTTCATCGGCGATGTCGGCCGCACTGATTT
TGGCTTGTTCCAAGTGAATTCATGGGCGTAAACTACGGTAA
GCTTCGGCATCGTGCCGCTACTTCCCATGCCCATGGGGTTC
GTCACCCGAGGCCTTTTCGACGTGCGCATAAAACCCAGCAG
CACGCGAAGAGATGGGTAGGCTCTTGCCCGCCCCGGTCTCT
CCTGAAAAAATGGCGGCCGACATTGAGGAGGCCAAAGCAAA
TCTCAGAGCTGGAGCAGGTGCTTGACAGTATGAAGGCCGCG
ACGATGTTTTTTGGCGAAAGCGGCTCCATCGGGATTGTCGA
ACCCCGTCCACCTGTCCGCGCAGGGTACGACCCACTGCATG
AATAAAATATGCGCCTGCTGCTGGAGAGATCCCCTTTGACC
ACGATCCTGTCTTATCAAGACCATAAAAAGGAGGAAACAAT
GCCGCCAACGCCAAGCTGATCGAGGAGTCCGATGGTGTATT
GGGGGCCGATGACATTGTGACCTTTACTCGCCTGCTTCAAA
CCAACCCGGTCGCCCTGTCGCTGGAGCCTGCGAACGATGAT
GAAGCAGAAAGTGTTTTGAGCGCTCCAGATTTTTATTTTGT
CGATTTGTTCCTATCGCTATCAAACCGGGCGTATTCGGGCT
TCTCTGGCGGGCTGGTGGAACTGGCCATAGCCCGCAACAAT
CCCGTCGGTCACCCAGGCATCATCCAAGATCCCTCTGCGAG
AACCCCATAAAGAAATTTTTCTGGACTGCAGGCTGTTGGGG
GAACCGGGCAGGTTTGGGTTCGAGGTCATCTTATTTCACCC
GGTTCGCTCTTTATCCGAATCTGAACACAACGTCATCTTTG
CTGGATGGAGCGTTGAAGCTCCGGATATCGATGAAGGCGAT
AAGGAGGTGAATAAATGAGGCGGGGCCTCAAATTCGCAGCA
ATGGCATCGATGCGTTCCCGCCCGGACTGCACCTCGGTCAG
AGAAAGATCCTGATTGTGGCCACAGACGGCGATCCCAACTG
GCCGTGCGCACCGCTCTCGCCCGCCAAACCGTGCCCATCGG
AGCAGCACGGATAGCTTGTGCTTGGTCTTCTTCGCGGTTCT
ATGTGCCCATGTTCAAGTATCAGATCAGCGAATGCCAACGC
CGGCTTTTGCCGTCATGTGCCCAAGAATCTGCATAAACGAC
ACGTCCTCGACTTTTTTCGGCTTGCCCACCGGAGAACCGCT
CCAATATCAGTCAATCGTGCCGCAAACCCAAAACAAAGGAG
CCTCTATCGAAGGTTTTGGGCCGATTCAAACGGATCTGCTC
TGGAAATTCTCAAGATCATTCGCGCCGAACTGATCGAGGTG
ACCCTGATCCGCGATCAGATCTTCGATTTCAATACCGAGGT
GCATATCTTTAACAGATATGCGCTGAAAGAATTCGGTGAAG
TTAAACTTGCCCTCAAATCACCGAGTCTCACCTAGACAGGG
GCGAAGTGAAACCAGGGATTCTTCACCAAATGCAAGCCAGC
GAAGGCGATCTTCAATTTGACGACCGCGGGATAGGCAAATG
AAGATGGTCTTGTCCACATACGACGATTTCATTCTCGATAT
ACATCTCCAGACTCTGCCGCCTTGAACACGAAGTCATCACA
GAGGGCTACTTCGACCAGGGCCTTTACCCATACAGCAAGGC
AACATCAAAGCCTTCAAGATCGACCTCGGTTCCAACCCTCG
CTGCATGAAGCCTGCCGCATCATAGAGATATTCCCATGTGC
ACAAAATGGTCTTAGTCAATCATTGCAAGGAGGATATTGCT
CCGGCGTGGTAGCGATAGGCCGCCCCGCCGATTCGTACCTT
GAACTCGTTGACGAATTTATCGCAACAGCTATTCGTTCAAT
GCCCTTACATACAATGACGGCCCTGGAATGCCATTGATTTT
AAGGCGGCAGCGGCGCAGGCCCACAGCGGCGATTCCGGAGG
GGGCGATGAAAGACGGTATGCTGGTCATTGACACACGTTCT
AAGGTGGCTATCAGCAGCAACCGCCCCAGAATAATCAGGGC
AGATCTCCTGTCCTTGAAGACTTTGTAAAAGAAAAAAAGCT
GTCGCCCTGGGGAACTGGAACAAGGAAATCTTCAACTACTA
GTCATGGCGGGCCTGATTCGCATCGCTGCTCCGCATTTTTG
CGCGACAAAATCTGGATCGACAAACGCAACCAGAAAATAAA
CCCCAACCGCTCAGAAGAGTCTATATCCCAAAAGCCAACGG
GGATGCGTATTGACGGAGAGCTTTGCAATGCCGGGACTCAA
GAGATAGGAAAATATTTTTTCAAGAAAACGGGGTGAAAAAG
AAGAACGGGCAGCTCTCGAACAAGATAATTGGTGAAACTTA
AGCACTTCAGCCTAGTCGAGCAGTTTGCATTCCCTGAGTTT
GCGGGAAGAATGGCGGGAGTCTAGCACCATCGTCGCCAGAC
AAATAAATTCTGCATCTTTTCTCTCCTTTGTTATTGAAAGG
TCATAAGTGTGAATTATATTCATGTGGCAGCTATGTGGCAA
GTCCATCTTTGCTGGGATATCAGCTGGGATGAATATCGCGA
CGCTCCGATCAAAGCCGCGACAGGTCGAACTGCGGGCTTCG
AAATAGGTGAAAGATTGAAACGACAGACAAATAGGGGGATA
TGGCGGGAGCGTTTATAACACATTCTTGCAAAAGGAGGCAG
CAGTACGCACAGTCCGCAGCCTTCACAGGCCAGGCGGTTGA
GGCGATGGCGCCATTGCCGCCATCATGGTGGAAAAATACCA
GCCCAGAAAGACAGAAGGCTCAGGCTCCTCCCAGAAACTTT
GGCTTTGCCGCAAGCCAGGACTTTATTCACACCGAATTTCC
ATTTTCACCGTTCGGCAAGACTCCGGCCGCAAGACGTATCT
GTCGTCGTAGGTGTATTTGACGATCTGGCCTTCGGGGTCGA
CCGACTATCTCGACCGCGCACCGAAATCACTGCCTGGAGCG
TCTGAAGCTTATCATCGATACCAGAAGGAGGTCGAAAATCA
GGGTCGAAAAAAATCTGTGACCACAGCGAACTCTCCGTTTT
GCCAAAGCTGCGGGCTTAGTCGTACTTCGACATTTTTCCCC
CGGGGCAAGGTCTTTTCTATCCCCTCCACCTCACGGCCATA
TTGGATCCGGGTAAATATATCCGGTTGATGTCCTCTATTCT
ACGTCCATCTTTTTAGGGGACCTTCCCAACAGTCTTGAAAA
GCAGCCTCCTTCACTTAAATCCATGGTGAAAGACAGGATGT
TGCTGGTGGTGACCAGTCTGCTCTTTTTCGGTTGTGCGCTG
ACGAGCACGACTATCGGATTCACGCCTCGATCAATATCGCA
AAATGATGATCGAGCTTAAACTGGCCAAAGCCCTTAAATCC
AGGGTAGCCGATCGACTTTTCTGTACCGGCACGGAAAATCC
CCCTGACATTCACCCTGTTTCTTTTCCTCTTTTTGACCTCA
TGCAGCCGGAGAAGGTGCCGCTGATTCAGAAAAATATCATA
CTATGCGGGGGCGTTATGTCCCCCGTGTGGGGGCATAGCGT
GCATGCTTGATTAAAATAATCCCTCTCGTCCTGCTTCTTCT
TCAAGCACCGCTCCTTTTTCCACGTCAATCCTTTCCATGGA
CCCCTTTTGATATTGCAGAGCGGGCCAGGAACGATGTGTAA
CTCGAACCGAGGCAATGAAACAGGACTACATCAACAAGGTT
GTCCCCTGCGTTATCACCGGCTTTGAGCCCCTCGACATGCT
AGGCTTCGGCTGGACAATACCGAGCTTTTGAAACGGGGCGG
GGGGTGGATACGGATTGAAACATTGTCCGGCCCGAAAGGGA
TTGTCTTGATATGTGAATTGCTTCAGCAAGAAGTAAAACTC
GAAGCACGCAGCCAGTGGAGCTGAAACTCGACCCGGGCAGC
ACAGCCATGGAGATGCTGGCCTTCCTGGGTGAGGCGACCGG
TTTCTTGGCTCCCAGGCCGTCTTGTTTCGAGAGGATTTTAA
CTGTCGATCAAAATGGGGTTCCTCGTAGCTGTAATGAAAAC
TCCTCCCGACTCACACCGCCCAATTTCCCCTGAATATTCTC
ATTCATGGAAAAAGCATGGACCTTGGCTTGGGGAAGTGTGA
TTGTGGCCCGGTCTTTCCTGCAGATTCTGACCAATCTCAAA
TGCAGTGCTCTTTGCCAATTCGCCAGTTTGTCTGGCTCCAC
CAACAAAAGTTCTATAACAACCTTATATCTTCTTTTGACAA
GGCGTCTTCCACAAAGAGGCCAGCGCCGCAGTCACCGAAGT
GAAAGACGCAGCTTTTCGGTCTTGCTGTCACCCAGGCGGTC
CATGAGGTCACCTGCGACATCGTTGACCGACGCGGCTTTGA
GGAGGCCCGGTTGAGAGAATCGATTGGCTCAAGTTTTTCGT
CAGATTCCGCCTGTGAAGGGCAATGTTCCTGGGATGTTCGA
TTATCGGAATTTTTAAGGGGCAGCACTCCATCCTCTACGGC
TTTGAGCCAGCCCGGGTGATCGATGTGACCCGCGTGCCGTG
GAAACAGACCGCCCGCTTGCCTGTAAAAATTCAGGGGATAA
TCGAAATCGGACTGGGAAATCTCCGGGGTCATATCAAAGGC
CGGATACAGATGAAATCCGCCGAGTTTGAAAAAGCCGAAGT
TCTCCATCACCCGCGATGGCCAGATAGCGGTGGGACGTTCG
CCACAAACATCGATGCTACTCGAAAATTCGGGAAAACTTCC
GACTACTGGCAACAGCCTGACGCCACTCTTTGTTGCGGGCG
AAACTTTGCCCAGACATTGACCATCTCGCCACCGTCCAAAA
GACATGAGCCAGGTTAATTTCTTGTGCAAGCATAAATGTAA
TTCCTCGTCTGGAGATTGACCAACAGTGGCTTTATAGAATA
CTGAAGAATCCATCAAGAAACACTCGACCTTGGGCTTGTAG
GCACATGGACGAAGAACTTTCCGGTGTTGGGGATGGCGTAT
GGCATCACCTCGAAAGAAGGCCATACCTTCGCGGTGGAAAC
TTGTCCGGCCCGAAAGGGAGCAGACTTCCGACTGGTCACTA
CCAGATACTATTTGATGGGTCTGGTATAAATCATAAGTGTG
GAGGGGCAGAGCGCGGCACGCACCATGGTCGAACAGTTGAT
CTCAAAATCCTCAGCCTTTACATCCTTGATATACCTTGCGC
GCAGGGGATATGGCAGGTTGCACACATCATGCGCCCCCGCG
CGGCGCAACAATTCCTTTGACCGTGATTTTCGACTGGAATA
GAAGTTTTGGACCTTAAGGTCCAAAACTTCGTAGGACGCCC
GGCGACTACTTCCCTGACCTCGTTGACGCAGGTTTCATGAG
TTCATGTGCTTTCATCCGAACAGAGTGCGTAGAAGGGTCAC
TCCTTATGTGAAAGCTGTAACGACCCACTAGAGGGACTGGA
TACAACAGCCGGGCGGCCCTCATAACACGGGGGTTGGCCGA
CAGAAGAACTACCAGCCTATCGGCGCTGAGTCGGTGGTGGG
TGCAATAAAGACGTGCTTCACGCAACCACTTTTTGCGACTA
TGTCCTCCTCCCTGACGATTCTTGCGGGTCAGAAACCGCAT
GCATTGGAGACGAACTCCCGCTTCAGCCGCTCCACCTCGCG
GTCTCACACCATGGAGAATGCGATGAGAAAACGGCTGCGAA
ATATGTTTCCTGAAAGCATTCTCTCCGAGGAGTTTGACACC
AGCTTTCTTCGCTGGGAGATCGTCTGATTGTCCAAAAACAA
TTACTTCGTAATCATTATAGCGTTTATTGTCGGACAAAATT
GCCGCAAACCTGGATTTTGTCGGCGAGGACGTAGACGGCAA
TGGGACGGATTTAAAAGATACAATTTTGCAAAAGCCTATCT
CCCGGCATTTTTATACCGTGCCAGGGGGCCGACCATGAAGT
ATCATACAGAAGCAGAATATCTGCTCGTGATGATTTTGCAA
GGGCAGATTGCTTGCCCTTTCGTAGGGGCTGGATACCGGCG
ATCCTGCCAGCCAAAGGAGGCAAGCGTGCTGTTTAATCCAA
CAGATGGGGCAAGGTGAAGGCCTTGCAACGTCTGCTTACAA
GCAGAGCGCTCTCCTCTCCACTCGTTGATTCCCAGGCTAAA
TCCGCATTTCATGTGGCGTTCGAGGTTGAGATAGAGTTGAT
CACTCGATAGCCAGAGGTGCCGGCTGGTCTTTTCCACCACG
AATGATCCCCGGGTTGAGAACTTGCCGGTTCACAGGACAAA
TCCAGCTCGCGCACGTTGCCCGGCCAATGATAGCCCTGCAG
CTTCTTCAGGACCGATGGTTCTCCCGCAGTGAACCAGTTGC
TTTGACCAGGTGAAAGTCTGCGATGATTTTATTACAGAAAG
GCCTCCGCAGGAGGTGTAAGCATGTTCGAGATCGTATTTCT
GGCTTGAATTCGCTGTTTTTCATCTCCTCCCTCCCGCTTCA
AAACACATAGAGTCTTTGTGCGACAAACATCGCATCGAGGT
GCAGGAGTGGGCCGCGCATCCCTACTTCGGTCTTTATGGCG
CGCCCAGCCACTCAACGGGGCGAGTCGGAATCTTATTGTCC
GAGGTTGAGATAGAGTTGATCTTCACCGACTCCCCAGCGGA
CTCGGCAAAACCAATATTTGCGGCCATCAAGAAGGCCGTTA
TATTTTAGGAGAGAGAAATGCAAACGCCACCCTCTCAGATA
CAGCATGGAAAAGCGCAGATCGAAACACAGGACAAGCTGCG
GGAACAAGGTGTGGGAAAACCGTGCCTGCCACATATACCAT
GGTCCAGGGAGCGCTTCTGGCGTTGTTGCCCCTGACCACCC
GTGGGACGAGGCGGTTGAGTCGAAGATCATCAAATATTCTT
CCGATGCTCTTTTCATATAACCTCCTTTTTGCTAAATATTA
TGAGAAGGCAGTGCCGGTTGCCGGGGGCGATCAGGGCGCGT
CGCAGGCGGGTAAAAATTTGCCGGCCCTCGAAAAAACCGAG
TCTGATCGAAATGGTTATTGCAGCCGTGCTGGTCCTGATGG
CGCGCTATCGAGGGTAAGGTCAAGACCGTGACCATTGGCCG
GGGTCCAGGGTAGACTGATTCATTTTGACCCCACCACGCGC
AAAATCGAATTCATTTTGTTCCTGTGCGGTTACTTCGATAG
CCATGAACTCAGCCGGTGAACAAAAGAAGTGCCAACGTGCA
TTCCAATCGCGCGATGCACTCCCTATTTAGGCGGCAGGCAG
CCAACGGGCAACGCCTGAGACAACCAGGCGGATGCGACTAC
TCGAATCGGGACAATGGCATCTGTCCTTTGCCGTCGAGGAC
AGAACCTTGGCTTCAGCATACATGTCACGCTGCACATCACG
AAAAATTTCTTCCAGAGTGGCTCTTTTATCTGACGCACCGT
GGGCTGGGTGTAATTTTGTGCATGCTTCTTTGGATTACCGA
ACCCCCACAGCATCAAGGAACTCGAAGTAATCACGGGCAGA
GCGGCCAACCTGCGTGTAGCCGAGCAGTACGTGGGTGAGTT
TGAACATGGAAGACAAAAAACGCAACTGGGCAAAACCCTTT
GAGCGATTAGGATGGAGGGGCGATGGTACTTCTCTATAAGC
ACCGCTCCTTCACGTTGAAGCAGGCCGGGTGGAAGCTGATC
TGCCTGGAACGAATAAAGTGCAACTTGTTGCCATCGATATG
CCCCCCTTCGGCCAGAATGACCGCCATCTCGATGGTGTTTT
AGACAAATAGGGGGATAATACGGACGGGTCTTTCGATATCC
ATATCGCCGGGGGTGAAGACCGGGGCGCGACCTTTATCGTG
CGATTAAGGCTACCAATATTCCCCGTGGATACCTTGACCTG
TCAAAGTCTGCAAAGCGAGACCAGGATGGTTAGCAGCGGCT
CATCTTTCGCACTTTGGGTTCGCGAAACAGGCAAGGAAAAG
GACAAGATCCCCAACAAGGTCCTGGAAGAAGATCCCAAACT
TCGGGCGAGGCGACGGAAAACGTGTGTTCTACCCAGATGAA
GAGAAAAAAGCGCCGCATCGCAATCCGCCCGGTTAAAAGTT
GAAGCCCAAGCCCTTTGTAACCATACTCATATCCCTTGACA
TGTTCCAGCGGCGAAGAGGCCTATTCGCTGGCGATCGTCTC
CTCCAGGCAACTTTTATGGACAAGGCTCATCTTCTCGATTT
GGTGTACCGCCCCTCGACCTCGCGCTTGAGGGCTTCAATCT
GCGAATGACGTTGATAAAATCGGGGTGTTTGAACTGATTGC
CGAGCGGTGGCTTTTGGGCTCAAAAGGCTGCTCATTCGCCT
GTCCGCAAAAGCCTGATCAGCTCAAAAATTCTTGGCATCAA
GAACAAAGGGGTGGAATTGGCCCTTGACGACTTCGGTACCG
TTATGCTTGATGTCTTTTTGCGACAACGGGGCGAAAAAATC
CAGAGGGGCCGGCGGTTTAGCGGACCAGAGACAGCGGTTAC
CGGTCAGCAGCAGGAAAAAACAGAGTGGCACAACATCGTGG
CCCTTGCCTACGGCACCGATCAGGCGGCGCAAACGACCACC
TTTCGTATCGCCTGAATCGGCCACAATATTTTTTTTATCAA
CGGCATACGCGGTGAGCGGCCTGCCGGTGAGCATTTCCACG
CTTTCTCTTTAGCTGTGAAACAGAACCATCTCGATCATGTT
TTAAGAACAAAGGTACTTTTCACGGAAGGTGTGCAGAAGAT
GTCTGGTCGGCGCTGTGGGACAAGGAAAGCGTGTTTCCGAA
TAGGCGTTGAATATGTAGGGCTCGACCTGCACAGGGGGCAG
CCTCAGCTCTCCTACGAGATCTCGTTATCATGGCCGTTATC
TCTGAAGCCTCATATAAGAACACCTATGAATTAAACGTCGA
CCCTATACCAGCCTGCCAGTCGACTCTCTGGTTGATGATGA
GAAGTCAGTGTAAGCGAGGGCATTTGCCGGCGTCAAGGCGG
ACCTTGTTTCGCTGAATTTTCGCCGATCCCATGACGGCAAG
CGCGCTTAAATCGGTGTGCCCTCAAATGGACCTGGGGAAAA
TTTTGCTGAAAATGGAGGGGCAACCGAAGAGAGTAGATCGA
GACCCGCAGCTCAAACACCGCACCGGTACCCTGGCCATGGA
GACAACAAACTCTTAAGTGGCAAACTGATCACGGATGTCTC
TAAACAAAAAGGAGGAATGACCGCATGGAAGCAAGTATTGC
GTTATCGGCCATTGGATTGCCTTTTTCGCATAAGAGCTTAA
GTTCAGTTTTTTATGAAGACCAAGGGTGTGGAGCTTCTTGC
TTTCATGTTGCTGGGTTGGGCGGCCGTAAGGGTTTACAGAA
TTTCTATCCCCTCCACCTCACGGCCATAAGCGCTGTAAGCC
TCATCTCCCGCATAGGGACTCAAGGCAAGTGTTAAAACAGA
GATACCAAGGGGGTCATCTACAAGGGACGCACCGAGGGAAT
TTGATTTTTTTCGCGGCCGGCTGTCTTCTGACTTCCATCGT
AGGCACAAAAGCTTGGTGTGCAAAAAACACCCGCTATTTTT
GCATGCCAACCTCCCATAGGCAGAAAACACCACCGAGGCCA
CAGGAACTTGAGGATGGTTTCTATGGAGTCATTGAGACCGA
ACGCTGAAACAGCAGGCCTTCCTCCTAAGATCAATCGGGTT
CGGCGGTAATACCGTTTGTGCAGGGCGATACAGTGGTTCCA
GGGACTGCTCCTGGTGGAGGCGGTTGAGTACGGCTACAGGG
TTAGATATGGGGGAGAAGAGCTTTTGGTCCTTCTTCCCTAC
AGCCAGCACCCAGGGGATGACTCCCCCGGGGTGCTCCATGA
GGCACCCTGGGAGATCACGGCATGGCGGTCCTCGCCGGGCG
CAGGAAAAAACCGCTGCCAGCAACAACGTGCCTGCCGCACT
ATTGAGCGCGGAGGGATTATCGGAGTTGCCGAGGTCGTGGA
CCAGGCGCTGGCTAAGCAGGCAGGCATGCAGTATTTCGATC
CCCCTATAACCTTGGCCGGCCAGTCAGGCAAGGGAAGAACC
AGAGATCTTCTTCGGGAGATCTGCATGAAAGAGTTGACGGT
GCTAAAAAGGCTCTGAAGGTCGCTCCGAAGATCATCGTCTC
CGGTTACGTTTGTTCTTGTACAACTTGAAGCAGTAGGTCCT
GGAGAATCCTTGGCGAAAATCTTGATAAAGAGCTTATCCCC
GAGCAAGCGGCCCGCAAAGGCGTGAGCATCACGGACTTCGC
CCCTACAGCGGAGGATTTTTCATGCAGGAAGAACAAGAATA
TTTCACCTTGTTCTGGAAAACAGGTCGACTTAGAAACTAAA
ATCATGGATCTTTTTGTAGACGAATACTGCAACAAAGACGG
GGGGTCCAACGGATGGATTTCGAAAGAGATGCTGAATTCAA
GTCGACCACTTCTGCCCTTCCCTCTTTGTCGATGTCTGCGA
ACGCAAAGAGGGGAATATTGCTACTCCCTTCCAAACGAACC
TGTCGTGCTGTCTGTGATAGCTTTGCTCAAATTCATAGAAA
GGGATGCATACCGAAAATAACCCGGGGACTCGCCGCACGTT
GTTGTAACACGGCTAATCGGCTATCTAATCTATGTTATATG
CTTCTGGGGCTCGCCTCCGTCTCTGGCGGGCTGGTGGAACT
ACGATCGCAAAAATCTACAACGAAATCTCCCCGCACCAGGC
TAGATCAAAGCAAAAATCGACAATGACAAGATCTTTCGTTC
GACCAACCGAAATAAGAATACGGCCGATACCCCTTGGAAAG
GCATCAAAGACTAAGTGCCTCAAGCAGCCAGACAGACCAGA
ACTGCCAAGGGACGTGTAGACACCATTCAATTGAGCAGAGG
AGGCTCGAGCACATGACCACCGGTATGGGGTGCTGGCTCAT
GCCGCCCAGATCAAGCAGGCCGCGGGCATGGAACCCGGAGA
AAATGGCGACCATCAACACTCATGGAAAACCTGAAATTCAA
AGAATGCGGGAGGAAGGGTTCGGGTCCAGTGAATTCTCGCC
ATACCCGGCTTTGCTCTTCACTCTCGTTCTTCCCCTGCCCC
ATGGACCAAACGCCGTGAGGCTATTAGGGACTACTGCTAGC
GTGGAACTGGCCATAGCCCGCAACAATGCAGCACATAACCA
CTCGCTTATCGCGAAGGATGCAAAATTACCCATATTTTTGA
TCTCAGCATTCTGGCGTTCTCGGTGCAAAGCATTCTTCAGG
GGGACCGGCAAATAACAAAGCGAGAACGGAGACGTTTATGA
AAAGAGATCTTTTCGAAGATCGACAGCTTCGTATGGCAAAA
TGTTTCCATGGGCTTTCCTACTCCAAAGAACGTGCCAGGTA
GACAGTAAATTCTTACTTTACGTGTTCAGCCACCTCTATGC
TTGCAAAAGCGTATGCCGCTCTCGCCAAATACCTCAGTGAA
GTAGAGCTGACACTGAAGATCGTCAGCACACTGGAGAAGTG
ACGCCTCTCCTCTTCATTATCGGAATTTTTAAGGGGCAGCA
TCCCGACGACAACCCCAGGGCCTGGGATGAGCAGCGCTACT
GGGCGGTGGCCGGAGTGATGCCGCTGCTGGAAAAGATCGCG
CCCAAATATCCCGTCTCGAACCAATACGGCAGAAAGAACGA
GTGAGCGAGATGGAGAAAAACACAATCAAAACCCTATCAGA
CTGAGGGTCGGCCAAAAGATCCAGGGCAAATTTCTGCTCCC
AAAGCTTGTGGTGTAAAAATCAATGGCCTGTCAGGGCTTTA
GGGGGAAACCTCTCCCAGAGCCGCGACTGCTTTTCGGATAC
GTCCACCTGTTTTTGGTTGCCATGCTTGTGTCTATGTGTGA
ACCACCACCTTTTCAGTGGTCTGGATCATGGCGCGGTTTTT
GCGCGGGATGCTTGCAGCGGCTCCCTGGCCTTATGTATGGC
CCAAAGCCGGTCTGCTTTATCTCATCACCGAAAAATTCCTT
TGTGTGCTTTTTCTTTGAGACTTCCCCAGAGTCCGGCTGGG
GTGTGAAATTGACGGCGTGACGCGCGAGGCGAGCCTGATGC
AGATGACGAGAAAGAGTGGTCATTTCCTTGCCGCAAATCAT
GGAGTACCCGGCCTTTGTCCCGGATTACCTGCTTGGCACTT
CCGCCGCCTGGTTTGGTGATCGCCTGACGAAAATTCAGAGG
GAATTTTCGTAATATCGCGGCGGAGGAACTGGCACCTTCTT
TTTTCCTACGAGACAAGAAGCCCAACAGGAGAAAAGATCGC
GCACACGAGTCTTGCCAGAGCCGGGTACTGCTGCTACACAG
ACTTTTTGGCCCCCCGGCAACAGTAATCGTCAATGACGCCT
AGATCATTCGCGGTTTTTTTCAGGCGCAACGCACGGCTCAC
CAGCTCCAGGCAGCAAAGCGCAAAGAGCGGGAGCTTTTTGA
CTCTGTTTTACCCTGCGTATCGACCAGCGCAAGGTGCCGGC
AGCACGCCGATCACCGCCGCCAGCCTCTCTTCATGAAGAGC
ATCCGTTTTCTGCGGTTGTTCCTTTTTATCGGTGCGGGCCA
AAGGAAGCAGACATCCTGATCGCAGGGCTGCCCTGCGTGGA
ACTCAAGGCAAGTGTTAAAACAGACCCCTCATTGCAAGGCT
TTGCCTTCTCCCAAATCAAGCAGGTTTACAACTGGGTACTT
CGTGAATAATTTGGGATTTGCTACTTGATCCAGACGCGCAA
AGAGTCTGGCAAACATCGTTCGGCTGATTCAGATGCAGACC
GGATGCTTTTCGTTGCAAATCATGCCATGCCCCCGTATCGG
AAGAAAGGGGGGAAGCCATGCTGGAGAAAATCCACCGAAAC
CTGGCCGTGAAGAATATGTCCGCAGCAGCGAAAGGCACCGT
GGGGTAGCGATTATCGAAGCCGCAGGGATCTGCCCGCAATG
AGGTTGAGATCTTCAAAGAACAGAAAGTCGTACTCATCCGA
ACTGGCCAAAGCCCTTAAATCCGTGCAAGAGCAATATGATT
ATCGAGGAAGGACGATTAAACTTAACCGGCGACAGCTTTGA
ACCATTCTATTCACCGAAGACTTCAACCATTCCCGGTCGCT
TTTGGCAGCTGCGTTGATGACGCAACGGCCAAATATCTCGA
TCATAGGCGTTGCGACCCCGCACCGGCAAAACAAACAGACC
TCCAGACCAAGGCGCTTGAACTGGCAGAACAGATGGGCAAG
CGATCTAAGTGAGTGGATTGCAATTTTGGCGATAACCGACA
TCTGTGCCATGCCGCAGAAACCACCCGGCGGTTGCGCCCAT
GGAAAAAAGCTCTATGCCATCGATTTCAACATTGCGCCAGG
ATCATCCCCGCCTCAGCGATCGCGACGGTGACGGCGCAGCA
CGTGAACTGACCGGGTTTTACGGCGCGCCAGATAAGACGGA
CGTACTTCGACATTTTTCCCCACATCATCCTCCCGCCAAAG
TGTGTCCCCGAACTTAAAAACGGAACAAGTGATTGAAATAG
TAAGGCTGTTAAAAGAATAGCCTGATATTGTATATATAAAA
TTGCACTCGACACACAGTATCTTTATCTCAGGCTTCCCCCA
ACAGCAAGGGGAAGATGCGGCTGGCGCTCTGCCTTCGACCG
AACCCCTCCGCTTGAAATGGCGATGGAGATTGCACCGGAGA
CGCCCCGGGTCCGTCTCAACCATCTTGCGTACTTCATCGAC
TTTCTCCGGAGGACTGAATTCAAAACCATGACTACCCGTCA
GGCGCAATACCCAGGGGGTACGCCTGATGGTCCTGGAACCG
CGCATAAGGGAAGGAAAAGGCATGGTCAAGCTCGATTGTCC
CACAAAATGCTCCTGGGATGCACTCCGTCAGGGTTCGCGTG
AGAAGGGCCTTCTGGTGGAGCGGCGCTCCACTGAAGATGGT
AAAAAGTCCATCTTGCAGATCTTTTCCGCCAGCGTCTGCTC
CCAAATCGATGATGAGTCTTCAGCAACATGGATTGAGAAAA
TCAAGGCCTACTACACAGAGCTTCCTGAGATCAGCGCAACC
CGTGGCGCCAACCATACTATCCTCGTTATACAGAGGATAAA
GACGGCAGCGGTGGTCAGAACGGAGGTTTTGACCAGGATGT
TCTGAAGCAAGCCCTCGAGCCGTATCCCTTTACTATCACCA
CGACGCCTTGTTTCTCAGCTCGGTTGCCCACGGCATGCTGG
GTCCTTGTTGGTGGCGGCGACAAACCGCACATCGGCATGAC
CCAACCCTGCCTGGAGCGCGCTTAAGTACAATAGCAATGTT
CAGCCGGTGGTGATCGAGAACCTGACTTCGGGCGGCTGGAC
CGGCCCACACGTTAGCTGCTCCGAACATCAGCAATGTCGTC
GAGAAAGCTGTCATTTAGGCCACGACGTTGAATCTTAGGCC
ATAAAAAATGTAGGTAAAAACAGACACTTATAGGCCGAAAA
TTCTGGATCATCTTTTCCGTCGAAACGGACGAACCCTCTCC
GCCTTTGGCTGGCTGTGGTCCCGTGCGCGCTCTCTCGATCG
CCCGCGAAAACTTCATTAGGCTGTTAAATTAACTTCTTTTT
TGCTCTGGATTGGGCGGTAGCGATTACAAACAAAATGAACC
GCAAATTAAGCGACGGAGAACTGTGGGGGCTGGCCACACTG
GGCGCGAATCGGTCTATGTCCGCAACATGGGGTTGTAAAAA
TTTGCCGGTTCCGGTGTTTGCGCGAAGCCCAAGCCCTTTGT
CGTCTCCTTCAGCCCTTCGTCGGCCCAGTATCAAAAATCCC
GCTGCGGGAGTCAAGCAATACTACCGATTTGCCCCCAAAGC
GGATTCGATATAAAGATTAACTTCCCTGGATGCCGGCAATT
TGCTTTTGTCCCAGGCGAATCGAACTGCGAAATTCTCGATA
ACGCGCCACAGGGCAGCTTACGCCCTCACTGGAGAACAGGT
TGTCTGCGAAGGCTCAGGTACAAGCCGGGATGTCTGCAAAG
TGGTGGTCGCCATTTTTACGCAAAACGGACTCCCCGCGTAC
CAATGTCTCCAAACATCTCGCATCCCTCGCCGCAATTAAGA
GCACAGATCAATGAAAATGGCGACCATCAACACTCATGGAA
TATCCCCCTTTTTGAAGGGGCAGGGTTTTTTCTTTGCACAA
GTTATCGCCTGTGGCGGTAGCGACTTCGAGAAGGTTGCACG
ACTGTCTCCAAAACTATAGACATTGCCGTCAGTCCCCAGAA
GAATGGTCATCGCCATACCGCCCCGCAACACAAGTCGCACA
TTGAGGAATGGGTGAAGATTCTCGGGGTTTCAAAACGAGGA
ACGGATATGTTCTACAACACCGGCATTTCCACCTACGTCTG
TACGAGCGCGACATCAAGACCCTGAACAGACGATATCTAAT
AGGTACTACCTTCTTGAAATCGTGGATGACGTTGAGCCCGA
CGGCGGACCGTCGATAATGACAGTTCCCGCCCCCGCCTGCC
CTGCTGGCAATGGCTGCCGACAGGCCGGCCCGGTCGCAACG
GCTACAACCTCAATGGCGCGCCGCTGCTTAATGGCCTGCCT
GCGATTCGTTACTTCCATTGCTCGCAGCCTGGGCATGGTCT
CGCCGGATGAAATGCGGGAGCTTGAAGTTCCTGCCTTTATC
TCCCATCCGGGCAAGGAGAACGTCTTCATCGTCGATTTCGT
ACTTCCTGAGCCTACCAGGGCATGCAGGATCAGTAATGAAC
CGATATTTTGCCGCATCCTTCGCAGCGGCGTTGTTCGCCGG
CACTTTATTTCACCACCTTTCTTTTTCTTTTACTATACAAC
GTGATGAAAGCGCAGCGATTCACGCTCAAAGCGTCCCTCCT
TCCTACCAGGTCGAGCTGGGCGATAATGTCCCGTTTGAATT
GACGCTATGCGCCTGACGGGCGAGAGATCGCTCTGACCCTG
AACCGTCTCGGAAATGATTTCTGCCGACCGATTCTCGAGGA
CTTCACCGACGAACAATCTTCTTTTCTTGCTCTCGTAGAGA
GCCGGCACATCCCAAATTAACTCCGACCACAAAAGCAAGCA
CCTGACGGCACCAATAGTACCCATCCTCTTTGACCTGGGTC
GTGAGACTGAACGAAATTGGCGCCCTGGATCAGGTTGCGCA
GTCCTCAAGCCGCTCTACCACGAAAAGGGGTGATCCCATGC
GGCTCAAGCCACCCGTCGCCCACATAGAGATAGCGCTTGGA
TCCCGGCGTGTTGCAAAGGTCAAACTGCAACTCGGTCTCGT
ATACCATGTGGATGAAATGTCGCCCAACCGTTGAAATAGGG
CTCTGGATGCCGACAATGGCCGTTTTGAATTATTACATCAA
AAAGGACATGCAATGAAAAACGTCCAGGAAATGCAAAAACA
GCCGCAGAAAACCAACCACCCCTCGATGCCTTATACTACCC
GAAGTGGCCTTGGATCTTTGCTCGCGCCTTTTCGCCTGATG
TTGGAGACCAGAATAATCGTCATGTTCTTATTGCATTTTTT
GTTCTGAAAAATGGAGGTTTCCTGGTTTGAAGTCGATTTCC
CACTATCGGCCACGCCACCGCGTACAGTCAGCTCATCGAGC
TTTCATCACTGCTTGAGGTTCCCCCCGCTTCGGCGATTAGG
AAGACCAAGGACGACGTTCTCAGGGAATATGAGGACAAGAA
GTGGAGCTTCTTGCCAGATACTATTTGATGGGTCTGGTATA
AAAGGATCTCACTTTATTGGCGAAAGCACGTTTACCTGGGG
CAATGAGGATTCCAGCAACCCGGCTCCCAATAATGGTGCCT
TTGCGCCGACTGATCGGTGCCGACGCTTCGGATCGTTTGCG
GAACGTCCAGCGGCGGAGATCTCCCGGCAGGCCGCCGTCAC
ACCGGTACCCTGGCCATGGCCCGCAAAGGCGATCAGGTGAC
AAAAACCTTGGAGACAAAAACAAGAAAAACAGGGCTGAGTA
GGAAGAAGGATCTCGGCTTTCGGAAAAGTTGCGCTCACTGC
GCTGTGATGAGTGATGGATACGACGCCTGCCTGTCGTATTT
GTAGAGCGAAAGGCTTGTTGCAAGAGGCCCGCCCTTGGCGG
GCCATTTCAGTGTCCTTGAGCATATCAGTTTCACCTTTGGG
TTTCCCGCGCCGAAGAGGTCCGGTGAAAATCTTCAGTTTCA
AGAACGGAGACGTTTATGAGCGACTGGAAAAAATTTACCGG
GATTTTTCAACTGGCTGGAACTTCTCTGGCCCAATGTCAGA
TTTTTCGAGGGTATCAATGGCTTTTTTTAAAACGATAATCA
CCCTAACTACTTCAAAAAAACAAAAGGAGGTTTTATGGAAG
GCACATAAAAATTCAAGTTGCTCCAGCGTTTCCACTCCTTC
GCCGAAGACCGGCAGGAGCGCAGCATCGGTGTCATTCTCTG
TGACCGACGCGGCTTTGAGGCAACGGTGACTGCGGAGGTCG
CGATGGAGATTCCAACTATACGTTGTCCAAAGTGCGAAGAA
TGGCAGGATCGCTCATAGACCGTGCGCAGCCTTTGCGAGAC
GAAGCCTTTGCCGGCGCCTACATCCCGGGGAGCCTGGCTAT
AGCGATGTTGCGAATGGTGGCCGAAATCTTCAACAACCGCC
AAGGGATATCGGAGCGGGTGCTCAATCAGGCAATCGTTATC
GCAACACGTTCTCGCTGTGACCTTGACCTTCCGAACAATCT
TCAGAAAAAAGCATGGGAAACCTTTTAAGGCTGTTGTTGTC
AACGTCAATGCCGGCCTGGGCGAAACCGATGCGCGGACGCA
CCGGGATAGCCGCTGGTTTGCTTTTTTAACCCGCTTGAGTT
ATCATGCGGTGGCGCTGGCGCGCCGCGAGGACGTCATCATC
ATGCCGAAGAGTTTAAAAAACTCTCCGGCCCTGCTTCTGAA
CCGGCCGAGTCGACTTGTTACAGGTTGGCTAAAAAGGCTCT
GCCGTCATCGTCGCCGTGGCCGACAAGATCCCCAACAAGGT
AAGGGACACTTTTCGCCGTCCCTGGCCGTTTGACTGGCGCC
TTCCGGTCGGCGTGATAGAGCTTATATTTGAACGCTTGACG
CGCCGCTCGCCAGCGCCTCGCGCACCGGGCAATGGGTAAAG
GTTTTTGCAACATTTATTTGCTTCCATTAACAGATTTTCTG
GGCAATAAGGTTGATTTATTCTCCGACCGTTTTGATTTTGA
TTTATACTTCACTTTTTTTACTGGGTCGGATTCCTGCCAGA
ACATTCCTCACGCTGTTTTGCGCAAGGTCGCATAAGGGAAG
TGCGCCAAGGTCTGGCTGGGCAATCACTCATGGGCAGACGA
ATTTGCAATCCGCCTTATGTCCGACACCACCACATGGACGC
AGATGCCGTCGAAAGAAAAACAAAATAACCAAAAACCAAGG
CCAAATCAGCCTACATCCAGCACTACGAAAATACCGGCTCA
TCCTCCGCCGCCCGGTTGAACCAGGTAATGCGCATCTGCTG
TAGATCAGGCTCAAGGATATCTCGATCTACTTGGCTACCAT
AAAGCCGTGGCACTTTTGAACGCGGCCGATTATATGGGCAA
GTCGAGAAATTCATCACCAACCAGGGTTCTCTATCCGATGA
CCACCAGCATCAGGTGGGGGCGGTCCTTTCCTTGAAGATGG
CAGCCAACGTTCATGACTGTCAATGGTATTGGAGATCATGT
CATCTCGCTGATATCCTATCCAGAAGAGTGCACCACAGTTA
TCTGCCCGTGACGTTTACAACCTCACAGACTTCGATGGAGA
GAGAAGACGCTGGGCTATGGCTACGACACCGCCGGTCGGCT
ACATGGAGAGACGGCAGATACCTCGAAGGAGAGACTGTCCT
TGTCTCTCCCACCTTTCTGTCCCTTTACCGAATCAACAGTG
AAACGAGTTCCCACAACGGTCACAGGAGCAATCTCCCCGTC
GGCGGTCCTTGAACAGCAACCGGTTAGGCAGTCCCGTCAGA
GGTACCGGTTCCCTGAGCCGCGCATGCAGTATACCGCCGGG
ATGACGATGGAAATTTGGAGCATCGGAGATGCGGAGTATCT
CGAATCCGGGGATGATCGTGCGGATTTCGCTTCCAAGACAG
TTCAAGAAGCGCAATGTCTTCATCCGTTAAATCTTCTCCAT
TGAAGACCATTCTCCGCAGTCACCACCTGGTGCCCCCGCTT
TCGCGGTTTTTCCTTCGTGCCTTGGGATTCGATATAACGCT
AACAGGATGTCCGGCCCTGGCGAAACCTTTGAAATCGGCCG
GAGTCGAAATACTGTACTGACATCCTATCTTGGGTCCGTCA
CTGCGTCAGCAAAAGCTCTACTCCCAAAGAAGCCGATTCCA
GAAGTCAGTGCAGGGGAGTGCACAACAGGATTCTGAGCGTG
TCCTGGTCGTAGCAAGATATCGATGAAAAAGTATATCCGTT
TGGCACCCTACGACATTCGGCAACGTAGATCAGGCTCAAGG
GTCCCGGAACAGGTAATGATCCACCGTGCGCGCCCCGTACA
CAGTTGCGGGATCTATTCACCTCGCGGGGTCGCAGCTTCCA
GCTTATGCTCGCAGCAGCGGCATGATTGAAACGGCGATTCG
AGCCCCTACCATGTGTGAAGCAGCGGTAGGGGCTTCTATTT
TGCTTGATCTGCAGGCAGACCGTCTGAAGTATTTTCTCTCC
TAAGAGAATAAAAAGAGAGGCTTGCTGTCGAAAAAGGGCGT
ATCTTCTGCATCGCCCAAGACCACGGGCGGCAGAAGACTCT
TGCGCATTATGTTTAAAGATCCTGAAGAAAAGAACGCATGG
GATTTAGGGTTTAGTTGATCCTCTCAATTTAAAATCTCACG
GGTCGCATTGTTCATCGGAACCAGGCACCTCGAGAAAGGAA
CGGATCGCCTTCTCTATTTTCTCGACCGTAACTTTCGCATC
ACTCCTTCCACCTTCTGCTTCTCAAAATCCTCAGCCTTTAC
ATCGATAATTCTGTGGTCATCGATGGTATGGACACCATTGA
GCTCTCTCGGACCTTGGCTTCCGCCTCCACCCGCGCGGTAA
AATGACCCGGCAGATTCTAGCGACAACGAAACAATTGATTT
AAGGGAGGTGTAGGTTTTGTCAGGGTTTTTCGAAAAGATGG
AGATTCTCGACTTGCGCCGCCTGCTCGATCTGTTCATCGAC
ACCGCGTCCAAGAAGGACTGCGAACAAAAAAAACAGGGCAA
AATATTTCCAACTAGTTACACAAACATCTAATAGCCGACCC
ATCGTGCGGGGCTTTTTCGTCTAAATAAGGGCAAAAAAAGG
AAACATTTCAAGGAGCTGTTCTTGCTGAGACTTGGTGATTC
AAGTTGCCTATGGAGGGAATCATGAAGTCTCTCGAAAAGGC
TGTCCACCGAGTTGGACAAGCGGAAAATTGAACTGATCAGT
CATCACGGTACGCACAGCGTCCTACCAGGTCGAGCTGGGCG
TCAGTTCGATTATGCCGACGCCTTGTTTCTCAGCTCGGTTG
AAATGCAAACGCCACCCTCTCAGATATTCAACCAGAAAGGT
ACGACTCCTTGCTTAAATTTCTCCAGCCCTTGGGAGAGGTC
ATGGCCGCCATCAGCTTTGTCTGAAGCCTCATATAAGAACA
ATCGCCACAGCGTTTATCGGCATTTTGTGGATTTTTGTCTC
CGCCACGTCGAAGGACAGTACGCAGAGTCCACAACCGGTGG
GGGCTTTTTTGCGTCCGCCGCTCTTTTTCAGTTTCCGGGAT
ATACCTGACTCTAACATGGTCCTCCCAGGGAAACCCTTCCA
CCAATCGGCTGCGGGTTGTTCGTGAGGTTTATCTTTCTCAC
GGGGACCGTATTCTTGAAATCAAATTTGTCGAGGAGCGTTC
CGCCTTTTTGCCATCTATCTCAAAGATAAACACGGCAGTGT
ATGATGCCCCTGCTTTGCCTCTATGCCGACCTGATGGGTAC
GCTTGACGTGCCATGGACATCATTATATCATTGGTCTATGA
ATAAAATCGGGGTGTTTGAACTGATTGCTTGAAACATTAAC
ATTTACCCAACCAGCTTATGCGGGCAGCCCGTAGTACCAGT
GGCAGTGGCGGCAGTGGCGGCAGCAGTGGCAGTGATACTCC
GGAAACCAACTGGCGCAAGTCGCATGTTTCGGGGTGAAGTT
CATGATTTCTGTATTCACAGCTTGGCAGAAGTCCAAGCAAA
GCCTTTGAAGCCTTCTACACCGATAATCTGGGTGTTCTTGC
AGAAGTCTTGATTAATGGTGCTGTTTTTCTCGCTGTTTTTT
CGTTATCGGCAAGGCTGGGACACTTCCTGGAAACGTACCCA
ATATGGTGGTCACCGTCTCTCACAGCGGCTATATCAAGCGG
GCCTATCATTTCGCAACAGGCGTGGCTTACGCAGCTCCAGG
TTTCAGGAAACCTTCGGGGGCATTTGCCGTTTGCGCGTAAC
AAAAAACCAGCGGTCAATTTCTGAAGAAGACAGATGTTTCG
GTCATTACATTGAAGGTGGACTCACCCAGAGCCGCCAGTTT
GGCAGCGGCAGACGGGCCATCATTGCGGCATCGATCCTTAA
TCAGCATGTACCGGATAGAACTCTCCAATCTGCGGATACCA
ATTCTTGAACAGGCAAAAAACGAGCAGGAGTCGTCATTGTC
GCCTCGTCGCTGTCATGCATCTCTTCAAGGATTATGACAAA
ACGGACGGGTCTTTCGATATCCCAATGTCACACAGAATTTT
GTTTATTGTCGGACAAAATTCCAACCCGGTCGCCCTGTCGC
AAGCTGGCAAAAACCGTTGTCGTACAACCCCAACACCCTTC
CCTTGACCGGCATAAAGGATCTAAAGACCAAAGAAGAATAA
CCTGTAAATCCAAATCGTTTCTGGCCCGCTTGGGTGCAGCA
GGAACAGACTTTTATACACGCGAGAAAGGAACCTACCAAGA
AAATGTCGCCGAAACCATGGCTAAACCATTCACAACAGCTT
TTTGATCAATCGACATTTTTCAAACTCCTCTCGGTAAAAAA
GAAAAAGAGTTCGCTGTGATCAGGACAGACTTTGCAGGTTT
TAGAAGGCCAAGTCCTTGAGCAAGGCTCCAGCACTGAGCGG
CTCCCGGGCTTTTCTTTTTTCTCCGGAAAGTGCGACCGGAG
CATCATCATGATCACACACACGATCATAACCACGAGGGGGA
CACAAACAAGTGAACGTGGTCAGGCATAACCTCCATATTCT
CACGAAAGAACCTATAGAACCCCCTAAAGGAGGGAATGCAA
GACGCGACCGTCGCCATCGTCGGCGGGGGGGACACGGCTGT
GACTCAACCGAAGAGAGAAGCGCTGCATCCAGATAATTTCC
GTGAGATCCAGTTCAAACAGCCGCACAAAAGCGGTATACGG
CATTATTGTTCTGCGTGTAGCCGACTTCGATAGGACAAAGC
ATATTCCCGCAGGCGTGTAGCATCGATCCTGGGTCTTAACC
TTTTTCCGCGATCCGGAAGCCTGGGAGCTGCTGCGCACCGT
TTGGCCCGGGAATCAAGTTTCATCACATTCCTCACGCTGTT
GACATCCAAAAAGAAAAAGACTCAGTTTCGCGTTATCACCG
GCGCTTCGCAGAACAAGTGTCTTGCCAGCTACAATTCCATC
GGACACGAGGCAGAAGTAAGCCGCACTATGGCTTCTCCGGC
CGAAAGGGTCCTTCTGACAGCTTCACTGGTGTTCCCCGATT
AAAAGAGCTTCTCTTATTTTCTCCTGGACATCCAGATCGTT
AAGGTCGTCTGTTTGATTGTCAAAACGGACAGAAACACGGT
AAACCGCCTCCGGCAGCTACCCGGTGGAAGCGGTTTCGCTG
CCAGAACGATACCGGCAGGCCCAGGGATTTCAGCGCACCGC
TGAAGGCCGGCCTGATGCCGCTGCACATCTGGTTGCCCGGA
CGGATATGTGCGCTCAAGCACTTTTGCGGCCATATCCTCGG
CTTTATCAGCGACACCTTTACTCCATCGACATCTACGATGA
GATGATAAAGGAGGTGAGGGCTACCGCAGGAGATCGCATTC
TACCGAAGGTGGAGGTAAAACCATGACTGTTGCGGGGATTA
CAGCTCGGCGGAAGGAATTTCTTCCAGATCGCCGCTCAAAA
GTTGCAGAGCGGTATCTTTGCCGATCACGTCGTCCGTGGTA
CTCCCGCAGTTCGTACCCGGCGAGCGTTCCTTGTTGGTATT
ACATTTCGACCTCGACGCCACCGACCTCCTGATGATCGAAA
AGCTGCACTTGCGACACTGGCGGTGCTTAATGGCGTATTTA
CCCTGCGGGGCGCTGGTTCACTTCGCCGTCAGCAATATGGA
CAGCACCTTGATTAAGGAAGCATTGTCTTTGGGGTGCCTGT
ATCGCGGGCAAGGTCTTTTTCACCAGCTACACTCCGAGCCG
GCTCCACGGGGCGCTTCGTGCAGCCCCATGCCGCGATTGGT
GGGGAGACGGTACAGCAAATCACCAACCAAATGGCTCAATG
CTTCAGGCGCGCGTCGCTTCCAGCACAGTCCTGCGAACGTC
ACCTGTTGAAGCAGGTGCAGCAGGAAGCCGCCGGGTGTTGG
TTGTGGCTGTCTCATCCGGACTGCCAAATCTGCTGGAAGGG
AACGATCTGCTCTCCTGCAGCAAATCCCACATTCCAGGTTC
CCCCGTCATGGCAAGACAGACAAACCCGGTCAATATTGTCC
TGAGGCGTTGCGGGAGAAGGCGACGGCGGAGCCTACACTTT
CACGGAGATACCCCAAGATTCTTTCTCAGAAAAAAAACCTG
CGTAAGACCGGCCAGGCTTTCTACAACGTCTCCCCCTTCGA
GGTGTCTTTTCACAAAAACTCGTTCCTGCCGCCAACGGATC
CTTGCCCACGCGCTCGTTTGCAAGGGAACCCCACCCAAAAT
AGCGGTAAAACAATCGAGTTCAGCCGTAATGTAACGCCTAA
ACCAGAAGAGCGGAAAAAACCTTCGGTAGTCGAACCATAGA
AGGGGGATGATCATGGAACGCATCCCCTGAACTTCGAACAG
GAGACCTTTGTTAAAAGCGGCACAACCGTAAAGACCTCGGT
TTCGCCACCCAGAACGTCATCATGGACCCTCCCTTCACCAC
GCCGATCCCCCAGAGTGTTGCGTCCCGGTAGAAGACCCAGA
CGTATGCAGCTGGAGAAGATCCTATAAGACATTACCACGGC
CAGAGATGAGGCAAGCTTTTCGGGAGGGGTCGGCATTGCGT
GACGGCACAAGCCTTGAGGACATTCTTTACAAAGCACATCT
AATCAAAAAGGGGATGAAAACCATGATTCAGTGCGGTCTGC
CCATTATTCAGGGGTTGCTGCGCTTCGCCCGCCAGTCCAAA
GCAATTTGGACCCCGCCATTCCGAAATCTCCTGCATCACCA
CCAGGATAGCGGGTCCATTACCGTGCGCACAGCGTCCTACC
CCAAATCTATTGGGGTGGGACCCTTTATAGCTTCGATGATG
CCTGACCAGGCCGAAAAAGTCGCCGGACTGCTCTATGACAG
ACAGGATGCCAGGGAAGAAGCTCTGGGATATGGCCTCACTC
GCCGATGGGAGGCGTGTACCCCAGGTAGTGATAGCGGCTCA
CGCTAAAATGACCTACCACACCTTCTTCGCCATCCTGGCCC
AGCCGCCGCTACCTTGTCACCGCAAATGTTTCGTTTTTCGT
GATGGGAAGATTGTCAAAGGCAAACTCCCGATTTTGCAGTT
GCAAGGCCCCGCTCCGCTGTCTGCAGCGTGGATGCGGGAGA
CCGGCGCGGATCATGCGGGTCGCGGTGGTCCCGTCCATTTC
ATGGCCGCAAACATCTTTCCCATCATTGAAATTGATGCCGG
TTGAGCCTTTCGTAATTGTTCTTCCCCTTGCTTTTGCCCAA
GAGCCGCAGGAATTTTTTATCCCTGCCGGTTCAATTCTTAG
TTTTCAGAATAATTTTTTGCCGCCAGAGGTTGAGAGCGAGG
GAAAGTCCAATACATAGAGTCTATGTAGATGCTATAGCCAC
TTTTTGCTCGCAGTCGGTATCGACAGTGTGGCGCATCGGGA
TCCGTTCACGACGCCATCGACCAGTACCGCTTCGACCGCAA
TTTTGCGAGGTGATGATGGCCGGAGACTCCGAGGGGCGCAT
TGGGATTCGGCACCTACATTCTCACCGCCGGTATGCTCTCG
TCTGCACCGGGCGGTTTTTTCAGCGTATCGAGTTACGGTCC
TTCAGGTGCATCGTCATGGACACTCCAGTAAGACAAAGCCG
TGCTGCTGCGGAAACTAGAACAGCCGCGATCGAGGAAATCT
TCCAAACTGCCCTTGAAACTCCGCAGGACTGCTGCGATCCC
TGAGCGGCGGCGAGCTGCAGCGGGTTCTGCTGGCGCGCGCC
AAAGGAGAAATCATGAATATCGAAAAGGTCTGCGACCAAAG
CGTATTGCGGCAAACAGTCACACCTGACCTCATCCAGAGAG
GGTCTGGTCGGAGACAACCACACCCAGCGCCTGCTCGGTCG
GCGGCCATTGAAGTAAATAACCTGACCATGGCCTACGGCGA
CCCCATCTGGCAGCAACCGTCTCTACGCGGTGCGGCAATTG
GCCGACAACCGTGGTGTGATCATCTCCTGCCGCAATCTTAA
TGCCTGTGTTAATGCTGTGGCCGGATCAGGGAAAACATCTA
CTCAGCCGCCTGTTTCTGTGCTGCCTGAGCAAGAAATTCGC
TCGTTGATTCCCAGGCTAAACAAAATATCAAACGAACCCTG
GCCCCGCGCCACCTCTTTTTCCAGGTCCTTGTTGGTGGCGG
CAGACAAAAAATTTGTGGGTCTTTGATGGACGAATCTGGCT
TTGATCCCTTTCAGGGGAACCAAGTCCGCAATTGTGCCTAT
GCATACATGTCGTGGCAGGACAGACAACTTACCCGCCCAAG
ACAGACCCTTTTGACGTCCTCATTACCTCGAAAAAGGAGTG
CCCGCAGCTGGATCGGAAAGCGTCTGATGTTTTTATCGGTG
AAAATTCGATTGGAAAAAGACATAGGGTTGCGCGAGTTGTG
AACAGCCCTCCGAGTAAAAACTTAAGCCAGACCTTATCGAA
GAGACACCAGACGGGATTTTCACGGGAATCAACGGGCGTAA
AATCACCAGCGGTACCAGGACCATCATGATCACCAGATAGG
GGACCGAAAAAAGATAGAGGCTTACAATTTACCGATGGAGT
TTTGCTTTTTTCATCTCATCCAGATCCGCTCCTCGTTTGGC
TATATACCAGCAAAACATATCACGTTACTTGTCCGTCAGGG
CGCAGGCGGTTTTCGGGGTGCAGCAGAATATGCAGATTGGC
CCATTGACATTGACAAGGTGCGGCCCTTCTCTTTTTTCGGA
GAAAAGTACGCCTTCTCTCCCCGGGACTTGCTTAACCGACC
TGCAGGAAGGAAAAAAAGAGCTTGATTTTGCTTTTGAGATA
ATCGACATAGTCCAGCGCCGCCAGTTGGTAGAAATGCAGGA
GGCTCAAGCCGTGCCAGGGCCTGAAATTCCTTCACCGTGCT
ATCAGGTGAACAAGGCAAGGCTCATCGAAAAGATCGCCGAT
GAGGCCGTCGGTTACGAACTCGCCGGTGGACTCGAGAACGG
CAGGGGAGATCTTCGGTGTTCTCGGTTCCAACGGCTGCGGG
ACTGGGTCAGACTCCTGAAACAATGCCAGCCTCTTCAAGAA
TCTGAGCGCTGCGTTCGCTGCAGGGGCTCAAGACCCCCTGT
GGGTGCCAGCACCCGTCTTACATCACCTAGCCCACTGGAAG
GTCAATGCAATTGTGGCGGGCGCAATCCTCGTCGTACTTGT
GCCGGAGAACCAAGGCCCATCAGCGGGCAGCCCGGTATGCC
GGATGCACTCCGTCAGGGTTCGCGTGAAAAACAAGGGGGCT
TGTGCGGCGGAGTATAAGTACGGGGTTTGAAAGCTTTTTAC
TCGATATTGCATCGAGGGATCACTTCTGTTCAGGCATTGCG
GTGCTGCCGTCGTAGGGATGCACCGGCCCGGTGTCGCGGTA
CTTGAAGTTCCTGCCTTTATCCGCAGAAAACAATATTCATC
CCATCGTCGCGGCCTATTATCTGCCGATTATGGGAATTTTG
TACTGCGATATTGGAGTGGTCGGCGCGATAGAATTTGTCGA
TGCCGCAGTTAGGATGAATGCCCTCTCTCGTGGGCTAGAAG
CAGGGCCCGCAGATGCAGAACTTCTCCCATCTATGTTTTGA
CGCGTGACGGACTATGAAGACTGTGGGGACCATTATTTTGT
AATCTCGATTTCACTCAAGCCCTTGTGTTTAACGCCGAAAA
GCCGCTTGGGCTGGGCGGGTCGATTCAACTTGAAGGACGCC
CCTGATCCTCAATGGAGAATCCCTTATCCTTGGCAACGCCA
ATTCTACCGGCTAAGGATGTCTCTGCCTGGCTCCGTGAGCA
CGCAATGCGCTCCAGAGAAACGACCTGCTCCACTCCGCCAT
AGAGGTGAGATAGAAAAAAACGAGGAATTCATTGCGATCTC
CTGCATCCTCAAGTCAGGGGCCGATCTCAAAGGTAAGACCC
GAAACGCCAAATCTTTTAACCTCTCAGATCGATGTCCCCGC
CAAGAGGTGTATGGGAAATACCATCTGTTCGTAGCAACGCA
CTTTTTCGGCAGCAAAAAGTCTTCTCGAACAGTTTACTCTT
CCGCCGCTTCGAGGTTGCCCCTGGCAAAGCCGGTCCAGGAG
CTTGCTCCTGTGCGAATCTCCTTGCGTATGGCACAGGAACT
TTTTCAGCAAAAAGAGGTGGCTGTTAAAGAAAAGAGCCCCG
AACTGATCCCGCAACGGGGTCATCCACAACGGATGACCCCG
GCGCGAGAAGCGGTTTGTGACGGTTCCGTTCAAACAGATGG
TCGCTGGAAATGATAAAAAACAAAAACAACGAGGAGACTTT
AGAGTTAGCCATGATCCATTCTCCTTTTTTCAGTTATCCAA
AGCAGTTTCGCCAAGATCGCCAAGAAATTAGGGGTCTCCAG
TGTTTAGTGGCGGGAGAGTTCATGGGCCGAAAAGCCAGTTT
GGGTGAGTTCGGGAAACTGGCCAAAGAATCGAACACCCTGA
TGTTTTTTCTCCAGCCCGGGCTTCACGCACCCGGGTTTTCT
TCCGAGGGGCGCTGCGCCACCGTCGGCGCGTAGAGATAAAG
GCCTGGGTCAGCCACTGGGCCTTGAAATCCCCCCCCTGAAA
TCGTTGATGAGCAGCAAAAGCTCAGCCGCGAGCAACGAGAG
CCTTCCCTGTTTTTAAGAGCCAGGAGGAGGTCAAGCGGACC
TCTGGTTTTGAGGAGGTTTTCCATGAGATGCACAACCCATC
ATGAAAAAAACAAGGCAGGACGTGATTGATTTTCTGCGAAC
CAAGCGCAATCTCTGCCTCTCTACTGCCTCCCTGTCTCACG
CGTCTGGAGACGGGCCTTGCCGCCCTGCCCCAGAACGGCCC
CCGTAACCTTGTGAGGGGTCCATGAATCAACAAGCCTTATC
GCCGAGGCGATCAAAGAGCGCATTGATGCGCTTGATTCCAA
TTGCACCGGAGAATCTGCAGCACAACCTTAAAGTGCTCAAC
AGTTGTTGAAAAAAGACGGTCCGCTAAGCGAGGCGGAAAAA
AAAAAAGACCCCCAGCGGGTCCTTGGCAAAAGAGCCTTGAA
GCAATGGCTGGGGTAATTTTCAAGGCTTCCTTGATCGACCC
CAACCTGAAGGCAAAAACAACAAACCGGCCGATTTTTCCCA
TTTTTTCTGATAAGGGAGGGCATCGTTCTAATTGTTTTTCG
GAGCGAAAGACGTTCCATGTCTCGCGCCTGGTGTACGAAAC
GCGGACCTCCCGGTGGTGGTCGCTGGAAATGATAAAAAACA
CGAAGGTGCAGGGGTATTCCCCCAGCTTGCACTCTACGCAG
ACTTACGTTGGCTCTCAGCGCGGCGGCACTCTGGGCTATGC
CGTTGGTGCTACACTTGGGACAGCTATATTTGACCCGGTTT
TTGACTTTCCTGTCCGGCCCCTCCTTTGCCAAGGAGGTGGG
TGATGCTTGTCGTAGAAAAACTCTCTGATCAAATTTCCTGA
CAGGCCAGTCCTGCCAGGATCACGTTATATTCCAAGTGACG
ACGGAAAATCCGCCTGCTTGCCTTGCTGCGTCCAGATGGTG
AACGATATGATGAGTGGGGACGTCATAAAAATAGTCGCTAA
ACAATACCGAGCTTTTGAAACGGGGCGGCGGCCTCTTTGGC
GCCGGACTTTCAAACGAGCCCGGGAACAGCTTATCGAAGGA
TGACTCTGTTGTTTTTTACCCTGCTGCGCACCTTTGATCTC
CCCCGCCGGGGCCTCTGTGCCCTCTTCTCTTTTTCAAGGAG
AGGCCGCTTCATGAACCATTCCTTCCTGGTCAGACATTTTT
ATCATCATGATTGAGGGTGACATCTTTGCTACCCGCTCCAA
CCCGAAGCAATCCGGGCAGACAAAGCCACTTTCGCGGGTAT
ACCTGCCGGTTGACCACATCCTCGCCGCTCGCCAGCGCCTC
CGCAACACCTCATCAAGAGGCATCCCCTTCACCATTTCGCT
GTCGCCCAGAATTTAAAAGACCTTACCTTGTCGGTAGAAAA
CATGGGGTTGAACTTGGCCTCGGGCGTCGCATGATGCGGGT
GATGCAGACGCATGGTATGTCGCCTCATTTATCGAAACCGG
GCGACCAGAGCCCGCCCTTCCAGTAGTGCTGTTCGATCTCC
TTCTCCCCCGCATCCTTTGGCCAGGTTCTGCAGGCCACTTT
TGACGCGGGTGACCTCGGTTCGAATCGAAATCGGCGCCCTG
ACCTCCCCCAACTATATCGACCTCTACAAACGCGGCTGCTC
CGCATGGGAGCTTTCAGGATCACTGACATAGGGTTTGGGCG
CATTGCCTCCGGACCCGAAGCGTGACAGAAAGTGCAGTCCC
AAAGGCCCGCCGCAAATAGACATATCGCTCCTTGCCGGAAA
TTCCCTACGTCGCAAAGGCGCTGGGGGAAAAATCAGGGATA
GTCGCGGTACAACATTGGGTCGCTGTTGGCGACATGGACGA
ACGGGGTCTTCAACAAAAACCGGGGGCATCTGAAAAAATTC
GGCATCCACATCAGCATCGACGCACACCCCCGGCGTCTTCC
TTCAGACACCGATAAGGAAGCGCCCAAAGTTGAAGAATGGA
TTCCTCTGACACGGCTTGGGCAAAGCCCGCGGCGCACCTCC
AGGTACGTTGCGGCAGCGGGCATCGAAATGCAACGCTGCAA
GATTCGGCCGAGCGATATTTCGGCACCGTATGCAAGATGGA
TAAAAAGGGAAGAGTTGAATCCTAAACAGATCGCCCTGTCC
CAGACCACGCTGGCCGTTAGCAAAAACAACAAACAAAGAAC
CAGGCGGTGGCCCCGGAGATCTTGGCAAGATCCTTGGAGCA
CTTAAAGAGATCATGGATATCCCGGTCTTTCACGACGATCG
ATTTCAACATTGCGCCAGGGCTGGCGCCCTTAAACGGTTTG
TAAGCAACATGAAAAATTCTCCGCCCAGGTTTTACGAAAAA
CAGCCGGAGCCGACCCGGCCCGACGACAACGAAAACGGCTC
TGGGTGGAGCTGCCGAACTGCGGGTCTGCGGTGCCGACGGC
ACCAATATCCGGCTTGAAGACCCGCAGTATACCTGGAGTCT
CGGTTATCGTCTCAGCAGGACTGATTAATCACTTCCACATT
CGGGACCCGACCCGCGGCGGCGTGGCCACCACCCTCAAAGA
AGGGGTTTCGCTACCATATTCCCCAACCAATTGACCCCAAT
CCCCCTTCGACATGAAGAAGCTCATGGGGGATCAGGATCAC
TTTCTTTTTGCAAAAGGAGGCAATGGATGATGACTCTAAAA
AGGGCACCCACCTTGATGAACATGTTGGGGTTGACATCAAA
CCACAATGGAACCTGCACCACCCGAACCGTGGAATGAACCC
ACCTTCCCTGGCACATGTTACGTCACCAGCATATCGAAGCC
AAGCTCATTTCCCTGACTGACGCCAAAAACCAGACAACCAG
CCACCGGCGCCGGCTTCGACCTCAGAATCCCCGCCCTGAGA
GGGCAAGCAAGGTGATGTGTCAAGCCCTCGAAGCGCTTCAT
GCATTCGGGGTGATCGCCAACGATCAGAATACGCTTTCCGG
CAAAAGCCCCCTCTCGCTCTCGATGAAGTAGCGTTGGAAAC
TAAATCCTCCCGTGTGTCAGCGCCGGGCGTCGAAGGAATCG
GATGATAAAGACAAGAGCCCCGCGATAGGTCAAAAGATCCT
CCGTTCCCTCGTTCGGTGGGCGGTCAATACCGCCATGTTCC
TTGTGATGGGAAAAATTTGGCAACACGGCCGAATCGGGGAT
GAGGGCGAGTGCATTGAGTGCGGCGAGCCACTTGACGCAGC
ACGCGCCTGGATACCTGTCTCTTTTCAAAATACCCCTCAAT
TGAAAATTTCAAGGAATGATCTTTTCTGGGATCGATATTGG
CCCTGAACAGCGAAAAGGTGCGGCAGGGGTTGCAGGATGTC
AATTCTCGCCATAGAAGATTCGCAAGCAGGGTGTTTTTGAA
CATGAATCTGCCGCCCGCGACCTGCAGGAAAGGATGAAAAG
CGACGGTGCGCATATCATTGCAGGAGCTAATCACCCCATGT
TGAGCCGTTATAGTCCGCCACCGCGGTGACATCGACATAGT
AACGAAATGGCCGAGATAGACCATACATCGTGGAAGGCAGG
TGCCATGACTTTAATGTCCTCCTCCCTGACGATTCTTGCGG
ATGCCAGCCTCTTCAAGAAACATACTGGGCTGAACGTCAGT
CTTCATGGCCTTAGCGTCTTCTCGAAGAGTGAGCGTATTTG
CTGCTAGATTGAGAAATAAACTAGCTTCAGATTATGTCGAA
ACCCCTGGCGCAGTCCCTATCAGAGTCAGGACAGCACTTCT
CATAAGTGATGCAGCTAAGGCGCTGGGTGTGTCTGTCACCA
GTCAATACATCGAGAACCAACGGGCCTGACGGCCCGGCACC
CCCCTCGATGCCTTATACTACCCCGGCCAATAACAAAAACC
CGCATAGCATCGGTGTTTTGCTGGCGACCACGAAAACAAAA
GGGGCAAAATTGAAAAAAGGCCTGCTGGTTCTCAAAAATCA
TCTCTGTGATGGATGTGGTTCACTTCTGCACAGCTGCGGCC
GTTTTCTCAAAGAAAGAGGACTAAGGCTTTCTGCGGAAAAA
GTGAAAAAAGTTGATAACTCCTGAGTTGCAAAAAGTTTAAT
CGCAAAAATCTCCATTCAGGCGGCTTTGACAGGACACCTTC
CAGGATTTAGCCGATACAGCCATGAGAGTTTTAGAAATCAG
CACGAACTGGCAAGCATTTTCGCCATCGGCAGCAATTCGGC
GGCTTTGGGGGCGACGTCCTCGATGAGGACGAAGAAGGTGA
GAATTTGAAGTTTCATCGCGCCCCCGGCAGCAGGAAAATTT
GTCTCCTTTTTTGTGGTGTGCAAAACAAACACTTCGTCCCC
GAGAAAACGGTTATGGATATCGCCTCTACCGATATTTTGCA
AACGGTCAGATCCAGTTCTGCAGTCATGCCCTGCTTGACCC
AAACTTTCACACAAGATGATCTTGCCGTAAACCCACTTGCC
GGCAGCGCCATTCGATCGAGCTGCAGAAGGCCCGCGAATAG
GAGTTGCGCTGCGATAAGGTCGCAGCCGAGACTGTCGGTTA
CCTGACGACCGACAGGGTATCCGTTTTCTTCTCGGTGACAT
GCTTCTTGAATAGAAATTGTCTGCGGCGAGTAACCATGGAC
GTATGACGAGGAATCTGAAGCGGAAGAGATGTATCAGCAGA
TGGGAGCCCCAACCAGAAAACATGGACTCAGAAGATTTATA
ATTCGCTGCATGGGAAATGACTGCGTTGAGCAGCAGTCCAT
CCTCCGGTTCCGGAGTAAATCTCTCCTCGGTCATTCAAAAT
CAACGCATGCTTGATACGAACGGCTCTATCCCGATCAGGAC
TCCGAGTCTGACATTGCAGCCCTTGACGGATTTGGCCGCAA
GGAAAAATCAGCCGTGATTGCGGAACAGGCGCATGAGCAGA
AACCGGCACTCCCCGCTGATCGCACAGGGAGCGGATCTTCA
ATGGTCCAGGCCGCGCTCGACCTTCTCGATCAGCACGACCA
GAGAAGGTTGCGCAACAATTCGGGCTGAGCGTTGAGCAGGG
CTTGCTGCATTAATAAAACTCCGTCATGATTTCTGAAGACG
TCCCTCAATGCAGGTGGATACCTACCCAGAATACATGGTGA
TCGCGTCCTTGATGGCGAGACGCAAAAGTATATTGCGGAAA
GTCTTACGCAGCCTCCCCTTCCAGGCGATGCCCCCGCCTGG
TGGCCGAGTACCAGGAGGTGCTGGCCCTGATCGCGCGACTA
GTTTTTCTCGGTGTCGGCTTCGAGACCACCACCCCGACGGT
CCTTTGCTCTGAAATTTAAACTACTATACCATTGTTTAAAT
TGATTGCCACAATCAAAGAGCAAGGCATGACCTCTATCGAA
AAGGAGGGAAAATGTTTTTACGCGAAAAGCTTTGGGAGATG
CTCACAATTTCGTTGGGAATCGCTCTTGAGTCATTGGACCA
GAGTACCGAAATAACGTGTACTTCAACCCCAAGGTAAAAAT
ACGACCGCGGAATCATCGACCACCATGACTTTGATTTTTTT
GTCATCGAGGTGAAAAATTACATGCCGGTTTTCACGCTGTT
GACGCAAAACACGATATTGACTACCGATATATCTATCCTCT
AAACCACCTACGGGCAATACCAGGAGGAAATGGACATGATC
CGAGTTGGGCGACAATATTCCGTTTAAATTCGATCCGCCGG
AGTCATCGCCTGTGCCCGACCGGATATCGTCGCCCTTCAGA
AAGTGTTGCGGCTTTGGAAACCTGGCCGCAGGCATCAAGCC
GCCGACATAATCTTTTACCTCTGGCTGTTTTTGTCTTAACC
TTTCGGATACTGATTTGCTGCATGATCGAAAGGCCTATTGG
GAAAAATCATGGAAATTTTTCTAAACCCAGGGCGGGATAAA
ATCCCAAATGTTGGTGCCCACGTCCCGGCGTTGTCCGCCGT
TGGAGACCGATCCCGCCCTGCGCAAGGTGGTCTTTCATCCG
GATGAACGATAAATGTTTTTCTCCCACCACCCGCACGTTGT
AGCCATCCCCGGCGTTACACCTGGGGTGGCAGCTTTCCCGG
TTTCCGGAAGAATGAAGAGGCAAAATATTTTGAGAAAAATT
CGGCGGTACGTTTGTTGTTGCGGCACAGGCGGTCGCTGAAG
CTTGGGTTCTACCCTGAAGACGTTGAAAAACTCAAGAAATC
CATATATCTCCCTTTAAAGTCCGAGTAATGATCTCTATATT
TCCAATCCTTAGGGGTTGGTCTAACTATCACAAGGTAGCGG
CTATGCCGGTCGTAAATGGACAGACAAAAAACCACTCTACG
GGGCGGCTTGAAATAGTAGCCTTGAATTTCGTCGCATTTTC
ATGGAGACGATAGCCAGAGTCAAGGATCAGGGTCGGGTAAT
GGCTCCGTGGGCCTTTGCGACCGGCGGTTTTTTTGAAACAA
TCAGCCACCGAGAGAAGATTCTGAAAATCCCCCACCCCGCA
GAGAGCGATTCCAGGGTAAACGAAAGTGTGGCGCCTGCGCA
ATAGCCGACCCTTCATATTTCCAGAGAAAATCGTTGCAAAT
GGACGGTCAATTATGCGTTCCTTTGCCTTGTGTGGCATCAC
TCGTCTCTCTATTATTAGGACTGGCCGCCCCTTTCATCACT
TTGTCTATGTCGTAGGCGAACGCCAGTACCAGCGCAGCACG
ACAAGAAATTCCGAAAGAATCCACATCTCGGAATGGGAACT
AACGATCACCGCAACGATCACCGCCCGTGCTGCCGATCAAA
ACTGGCAGGAATCCCAGGTGCGCACCCGCTCGCCGCCCACC
GCAGATTGCCCGTATTCTTACGGACAATCCGGAGGCCGAAT
CAAACCGGCTGCGTCCCAAGCTTTTCGCAGCTGCTGATTCG
CCGCATGGAAGCAAGTATTGCTCAACTCAAAACCCCTGAAA
TTAAGGCAGTAGGAGTCGATCCACAAAGGGGTGGAATACTG
TGCCGGGTGGGAGAAAAGGGCATGTCCTCAGTGCGACAAGA
AACCCTGTACCCGCAAGATTCCTCTTCAACCATGAACATAA
GTCAAGGCGGGCAAGTGAGACGGCGAAAGGAAGTTAGATAA
ACAAAAAACCACTCTACGAGCTGGCCCTTCCCAATATCTCA
ACAACCAAAACCTTTGAGGTCTTAGCCGCGGATTCCCCAAC
CGTTTTCGGTGCAACATCTTCCATAATCTCAAAAGCATCTG
TACCGAGAACGTGCCTCTGGCCGAAGACGTGGAGGCATACT
TGCAGCAGCCACAGCTTCAGCACCTCCTCCACCTCTCCCAT
GAAATATCACCATAATTAGTCTAATCTGTACAATATGAATA
TCTGGCCTTAAACGACAATACGCTTCTCGTTGGGATCACAG
GGCCATATACGCAGCTCTCGCCTGGACGGGGACGACGATCC
ATTGCGGCAGCAACCTTGGGCAGCGTGGCCCCGGATATTGA
TCTGAGTTTCCATAATTGTTCAGCATGGGAGTGACGACCCC
GCTATTTAGTGGAAAAGGATCAGTTGATGAAGTTTTTTCGC
CTGGGTATTGAAATCAAGAGCTACGAGGATTTCTTCGAGAA
TCCTTGGGGTGATAGATATGCGTATGACTAAAACAATCAAA
CTTCCCCAGGAGCATGAGGTCGGCAAGACTGTGAACTTGGA
ACTGCCGTTCGCAACTGGCACCATGAGATATTCAACTACTT
GGCAGGCAGCGGTCGCGGTACTGGGGAGGGATCTTGTATTT
TTTTTTTCAGGCGCAACGCACGGCTCACCAGTTCACGGCGG
TCTTGCAACGTCGAGATTTTCGTTCGGGCTTGAGGCGCAAG
TCTAAAGGAGACACCGGGTCCCAATACCATCACTGAAGGAT
TTCCGGTTTTTCAAGGATGTCGCCGAAACCGGTGGGGCCAT
GTGAATCAGATCAAGGGGGTCAAGACTTGACGGCTCGATCT
GCAAAAAGTAACGAATCGCACCGAATTCTGGCATTTGGCCG
ATTGAAACAGGCGTATCGGACATATTGATTCGAGACGCCAT
CCCACTCTGGGTAAATATATCTTTTCCCGGTTCCCTTGCAG
GCGATGCGTATGTGGGGTGTCACCCGGGAACCACCGACCCG
AACAGAAAAAGAAAAGAAGGCTTCACCAACTACCTCTACGA
CTTTCAAAAGCCATTTCTCTCTCCCTTTCTTTACGTTTGCA
ACAAGGGCACAAGGCTGTTGCCATGATTGAACAAAAAAGAT
CGGTTGCCTTTGGCTTTGACCGCAACCACCTCGAACGCGCT
AGCCATCTTCTTGTCAGGGACAGTTTTACCCGCACTCTCGA
GCAGGAACAAAAGGAGAAGGCCGAAGCTGTTCCGGAGGTGG
CCACCGTGTATCTGGAAGAGCAGGAAAACCTCTGGAAATAT
CCGGGGCACACGACCCGACCCAAGGTCAAGGGTACGAATTT
ATGTGAAATATCGCCTCAAGCGGGCGGAACTTCGCGAGGGG
GCCCGAGGCGAGGCAGAAGCCGAGCGTGGGCGGCTATGCCC
GGTCACCCCCCAACTGTTGTCCCCCTGGGTCACGGCGAAGC
AACTTCGAACAGAACCCCGACCGCAAACCCGGCCAGCATCA
AATGCCGAATATCTTATGCTCCGTTATGAAAACGGCCTTGA
TGGGTTGCGGCTATCGGCATCTTTGTGGGCGGCATCATTAC
GTTGACCCCTATATCGTTGGCGCCGTATTTAACGAAGTATT
CTGATGGAGACCCGGTGGTGCATGAAAGCGGGTGCGATCGC
GAGCATGAAAATTCATTCGTCGCTCGCTACCCTGCTTCTGT
GGCAAGATTTTCCCCACCATCCCCAAAACCCAATACAAAAT
AAACTACTGCTTGATTCGCACCGACCCAAAGCCTGATCTTC
GAAGTGCGTATGGGAAAAGACTCTGCACTGATGTCTAAGTG
GCCTTGGTGACTCCGGCCTTCTCGGAAATACCTTTAATCAG
AATAATTAACTATGATAAATCATTTTCGCAAAAAGGTTAAG
TTTTTATGATTGAATTAGGGCCTTACACTTTTTGTACCGTT
AAAAGCGCGGCAAGTCCAGTCACTTCAAACCAAAAAGATTT
CTGCCGCTGAGCCCAAGGAGCTGGCCCCATTTCGCTCGAAA
ACTCCAAGAACCACTTTTACCGTCAACAACCCCTTTGGGGT
TGCTGCTGACCTTTTTCTTTCGCCAGATGCCGGAGCTGGTC
CGACCCAGGCGCAGTTTGACCGTAGATTTTGTGGAACCGGG
AATTTATCGCAACAGCTATTCGTTCAATCAGAAAAGCGGCC
TCACCGAGATGGGGATTTCGCGATTGTCCCGGTCGAGGATA
GGTCACGCAACGGATTTGGGCGCTTTGCCGCAAACCTGGAT
CCCTTTGTTCGGCATGATGGCCTCTCTTATAAGCAAGTAAA
TTTGCGCGAAAAATCGTAATCGAAAGACGTGATAAATCCTC
AGCAACACCAAGGAGCAATTCGCCAACTCGCCGGATCTCGC
GTGGTATCACGGCACAGGATCACGGCGCGCTCCACCAGATT
TTGCTACCCGCTCCAAAATTCACCCCAATGCCCTGGTAGGG
ATCGAGTTCAAAACGCCGCGCCGCAGCGGCATACGGAAACA
AATGGGCCGCAGAGGGAAGTCTTTTTTCAACAATCGTTCGT
TCTCGGAAAACCGGGGCTATCGCCACCTGCCCGAGGCGATA
ATCCTGAAAAGAGAAGAATGCCCGTTCGCGCGGCATCTCTT
CAGGCTGTTGAGCGAAAAATCCTCCCCTTGTACCAGGACAC
AGAGAAGGAAAAATTGTCGGCCGCACACAGCACAACGGTTG
TCCGTTTCGACACCGGGTTTCCGTTTTCCGACGGCATCCAC
ACCATGGCTCGCGACATGCTCGAAGAGCGGATTTTGTTCGC
AATGGCTGAGTCATTGGTGTCCTGGGGGATGTCGCGAACAA
TATGCACCCTTGCTAGTTGTCTTACGGCTTTCTTACGATTG
GCCAAAGCCCTGCCCCTCGGCGAGGCGATTCTGGAGCGGCC
AAGCTGGTCGACCTTCAAGACTTTTACAACAAATTCTGGCC
TTTTCCACGTCAATCCTTTCCATGGAACCGTCGGGGCGCGG
TACCTTGCGGCCCGATCAGGCCCGAAAGATTCTTGCGGCCC
TACCGCCCCGCAACACAAGTCGCACATGTCCGCAATGCGGT
CGCAGCCGACGCAGGCGGTGCGCTGGTATTTATCCCACAGG
CGTAGCCCCAACATTTCTTGCTGCTTTGCCGGCCTGTGTCC
CACGCGTAATCATCACCGACCTTGAGCTGAACATCTTCCTC
TTTCTCGATCAGGGAATGCACGAGTGGGAGACCAGCGGCCG
CTTGGGAGTCTGTCGCTGGGCGAATTGGACTAGACGCGGGC
GGTTTTGCCACCGAATGGGGCAGAACAGGGAAAGCCCTTCA
TGGTTGGCGATTTTCTTATGCACCCTTGCTAGTTGTCTTAC
TTGTCGGGGGAGATGGATGTCGTGGGGCTAAACCTTGATGG
CGTCAACGCCCGAGTAGGTACTGACGCGATGAAATTTACCA
GGTTACCTGGAGGTGTTTTCCATGATTCAGACGATTGCCAA
GGCAAGGCTAAAGAATTTGTCACTCGCCATGCTCCCTTGAT
GCCGATATGGAGGTGGTTGACTCAACGGGCAACCATTGCTG
AATCTCGATATCACACGTTGCAATAAGCTGTATTTATTACG
TGCTGACTTCGCCGGGGGGGCGGTTGGCATTTACCACCGAC
GAATGCGAGGAACAAGAGTTCGAATTAGGAGTTAAACGCGA
AATCACTCATGGGCAGACGACGAAACTCACCAGAACTCCGG
TCCAGGAGATGGTCATGCCGCTGGTCGGCACCAGCGAAGCC
GGAAGCTCTCCCGAAAAAAGCTCCTTGTTGAAAAAATCGTA
GACCAGCTGCTGGTCGATGACGTTGTAGAGGGTGAATCCTA
GCGGATCAATCCCCGCACCCCGGTCTCCCGAATGATTCTGG
CCCGGTAGCCGATTTCTGGGCGATCCACCTGATCAACCAGC
GGCCAGTAGCGAAAATTTTGCCCTGGTCGGCGACCAGCTCA
ATCAATCTTGACGATTCTACCACCAACAGCGGCACCGCTTT
AAACGGTTTGGCCAGAAAGTCATCAACACCCGCCTCCATAA
GACAGCCTGTTTGACAAGATCCTGCCCCTCGGTGATGAAGT
GGAGCGCCGCCACTGCTTCACTCCCGCTTAGGTTACGACTC
AACCAGGTTGCCGCCGAACTCAAAGATCAAGGGTTTGTTGT
AGCGCGCTTAAGTACAATAGCAATGTTTATTGGACAAAAAT
CTCCTGGTCGACCTTGTTTCCTATCCGCATTGCGGGCGTGC
GCCAAGATAATTGCGGGTTACGAGATCAACGCAGAGCTTAT
CCTAATTTTGGGAAAATTTACTTCGTTCCCAACAGATAGTC
CCGACATCATCCTCCTCGGCCACGGCAGCGGCGGCAAGCTC
TTTTTTCTTCTCCTTAATTTCTATTCTGTGTGCGCAATCGA
CGGTTCACAGGACAAAAGAGCTTCTCTTATTTTCTCCTGGA
CGCACCGTCCTGATCGGAGGCGCCGGACTGGGCGGAGATTT
GCGACAAAATATTTTAGAGTCCCCCCGGAGTAGCGCTGTTT
CCGCGGACATCACGAGAATGCTGACTTTAACGCCGCTGGGG
CAGCGCGACAGAGCCCGCGGCCTTGAAGGTAGTGTCTCAAA
TGGAATCGGCAGCCCGGGCTCCGGTGCGTCCCTGGCTGCGT
CGCTCGCAGATAGGTGTTTGCGAATTCTTCAGGGCTAAGTC
GGCAAAAAAACAGCCGAGCGCATCTCTCTTGTTTTGGATCA
AAGAAGTTTGTCGGACAGTACGACCAAGCCATTGAAGCCTG
GTGGCCCCAAGGTGTTAAAGCTATGAATTTTTCCCGGATTT
CCGAAGACAAAAAAGAGGCTCGGATCCGCTTTTACGGAGTT
GCCAAGTCCTGCATTAAGAGCAAGATCGGCCTCGATAACTA
CAATTTTCATAACGCTTATTCCCTCCGGCAGGGAAACCTCG
TCGATCAGCTCAAGCCATTGCTCTTCAAGATTGAGCACCGT
CATGCCAAAAACCCAGAAGACATGCAGTCCGAACTGCCGCA
TCGATTTATTTCGACACAACCAAGGCCCGGATGCTTCCGGC
GTGCGCGATGATTTTTAGAGCAGGTCTTTGCGTGAGCGCAT
GTTCCGCGCATCGTTGAGATCAACGGCGGGCTTGTCAAGCT
CAATACCAGGAGGAAATGGACATGATCAACCGCGCATTTTG
CAAATCGTCAGTCAAATAGTCAGTGCGCTTTGGCATCTTAA
CTTTGCTCTAAGCGGTTTGCCAGACGGCACAAGACGCATCA
CGGTCTACGATACCATCGTGCGCATGGCGCAGGATTTTTCG
AAGTATAAAACCGGCACCGCCAGGCGCGGCACCCGGGGGTG
CCCGTAGTCGATCTCCTGGTCCTCGTCCGCCGTGGTCAGCA
GCCTGCTGGTTCTCAAAAATCACGCTGAAACAGCAGGCCTT
CCTCCTGAGTCCCTTTCATGCTCTGAAGCTTATGCAGAACT
GACCGTATGGGTGAATTCGACTATTTTCTCAACGATGAGAA
AGATTCAAAGGCCTGTTTTTCTCTTGGCTTCTGTCAAGGCG
ACTCCTCACAAAACGCCGGTCAAAAAGGAAGTGCAACAATG
TTATCAATTCGCCCCATCATCGAGCGGTGCCAGGGCGTATA
TGAAACAGGCACTTCGACTTCAGCCGGTGCATCAAAAGTGA
AAGTTTGAAAGATGGGGGAACAAATGTCGCCGAAACCATGG
ATACATGTCACGCTGCACATCACGGCGGATCTGGCGGTAGT
GCACCGTCACCCCTTCGCTTCCCTGGACCGCATGGGCAAGG
GAACGTGACTGCTACGAGGTCATGTTCGGATAAAAAACAAC
TTAAGGTTGCGGAAAAACAACTGGTACCCGTGCTCGATGCG
ACATTCAACCCGTGGTGGGGCTGTTCCAAGGTTGGCGCCGG
TTTTTAAGCGCAATGTCAAACATCGCCGATAACATGAAAAT
GTTCGTTGAGGGGATAGTAGCGGCGGCGGCAGTTCGTCGCT
GACGTGCATGCCCGGGCGATCAACGAAGAGATGAAAGTGGC
AATTCTTCAATCTGCAAAAACTGGTTTTCTGTCTTTTGATC
GACAAAAAATACTCCTTCGACGCTCTTTTCGATGCCCTTGA
GCGGTAGTGCAATGGTTCTGCGGGAAGCCAAGAAAGGTCAA
GACTATGACCGCACGATGGACGACAAGCAACAAGGCCGTGT
GCAGGACCCGAGCACTATTGCTGAAATTCTGCTCGATCGCG
GGATTGCTGTCAGAGGCAGACCGTCCTATCGGCTCACGACA
GCTGGCAGTCCCTGGCGGTTCGAATGACAGCGGCCATCTCG
GTTGTCGATCTGGTAGGGGTCGCCGGTAAGGACAATTTTGG
CCCAAGGCGGCCAAGCACAACCACAGCAAGGTGGTGGAGGC
TCTTGCGTGAGAAAAAAGGACGGCTCGGTAGCTCCGGCTGT
CAGCTCAGACCACCACAGAGCCCCATCCTTTAAAGTCCGGC
GTTTCGGAACTGGTGATCGGCAACCCGGCCGGGGTTGAGAA
GGAGAGAATCTCCCCGAAAACAGGCCCATTCTTGAGGGGTT
AGATCTCCAATATTTTGGTTCAAATTATATGGGAATGCGAG
TCTGCGATTAAACAGGTGTACCGGGTTAAGCCAGTGTCGCA
GATGAGTCCATCGTCTATGTCACCCCCGACAGCAAGGACCT
ACCACGCTTGCTAGAGAGATCCTTACTCATGGAGTCCGCCT
GTGCCGGCGTATGTAAAAATCATACTCCGGCACCTGTTTAC
ACCCAGGAGATGGTCAAGAGCATGGGCAGAGACCCGATCAG
GGAATTTGTCGGGAGGTTGTCGGTGTTCTTACAGAGGTGTT
CGATTTATTCGGAAGTTGAACAAAGGCGCTGGATGGTGGGG
TTGCCTAACGCGATATTAACCGGCTTATCCGGTTGAACGCT
AAATGAACCCCTCCAAAAACCGAAACGATTTCAGAATTGAC
GGTCACGTTTGCGCCGACAACCGTAAGTCGCAAGCCGTTTT
CCTTCGCGCTCAATAAAAAACTTCGCGGATACCAATCATAA
AACTGCGGTTCGCCCGCCAGCCGCAGCAGCAGCTCACCCGG
AAAAGGGCATGTCCTCAGTGCGACAAGACGTTTATCTCTCT
CACCTCCAAATCCCACGGGCCATAATGCCCATACTCTGTCA
AAAGGAGAAAAAGATTGATTCATAGCATAGGTAAGGCGATT
AGATCCACCACTTTCAAGGGCTTTTCAACACAGAAAGCGCG
CAAGCAGCTGTTCGATCTTCCACATGAAGTTGGCCACTTTG
ATACTCGATTCTCGGAATGGCTCGTCGCTTTCTGACCGAAC
GCCCCCTTGGCATTGAGGTGCGTCACGCTCTGGTTGCCCGC
GCCTTCCTCGACCACGAAACCGGCAAGATCGACGCTTTGGT
GAGGTGCTCGGTAATGAGTTCGAATAAAAGAAGCGCATTTA
TTCTGAAAGACCGTATCCTTCTTCACGCGAAGGGATAGAGT
CAGCGCGAGAGCATAAGCAACATGAAAAATTCTCCGCCCAG
ATGGGCAGAGACCCGATCATCTTCGCCATGGCCAACCCCGC
TTTGTGACCAGAATGGTTGGCACCTGCTGCTCCTGGTCCAT
ACTGGGTCTGCGTGCGCTGGCCAATGCTTTTCACGGGCTGA
GACGAACAAGGGGTCTTAATCAACCAGTGGGCCGCTCAAGC
GGAGGCTACACACCTGTTTGCTCAGAATGTGGAGTCCATCT
GCAACCTCTTGCGGGCAGACCTCGAGCACATCTTTGCCGTC
GAATGTGCGCGGCATGATGGCAAACCGACACTTGGCCCGAT
ACCCAGAAGGGCAGAAGGCCCCTGCATGGTCTTGTAGAGAA
TATGTTCCGTGGCGTAAATACGTTACGTTTGAAGCCGGAAT
GAACCCGCTGGAAAAAGAAGCCAGAGATTTTTATTGACTCC
GAGATCGATACCCCTTCCGGCAAGAAGACCTCGCCCGGAGT
GCCACATCACTGTAATGACGCCCTTTGAGTATCTCCTCGAA
GAAAAAGGTGCCGGACGGTGCTTCGTCCAGGATTGTCCGCG
AGCTGCGCGTGGCGCTGGCCCGCATAAGCCACGAACTGCGA
TACGCGATGGACCGGGCCTTCGGATTCGGCTGTGACCCCGA
TACGGTACTGACCGATTACACCGAAGAAGCCCACAAGCGCT
TCGAAAGCCTTTCGGAGGGGCTGCTGGTGGTCGATGAGCAA
CGGGAATCGGCGCAACAATCCAGCGGCGCCATTTTTCCAAA
TTGTCCTCGAAGCAAAAAATCGATTTGGAATCATGCAGAAG
TCGCAAGCGCTAAACCGAAACCTTTCAAAAACCCCGCGCCC
GCAGCGACTCACGTTATTATCCCCGCACAGCTTCATTCGTT
ATCTGCTCGTGATGATTTTGCAATGGGCTACGCGACCGGGA
GCAGGTAGATGTATTGTTTGCGTGCCATGACTTTAATGTCC
GAGCAGCTTAAAAAAGCAGGCAACCAGACGGTCTACCTTTA
CTGATATGCGGCCGTCTCTCCTGCGTGCAATGCCCCGTTAT
ATACTCCCACGACTAAAGTTCGTGGGATTCTGGATTCAAAC
AAAGGGAACGGCTTAGAGGGCGAATCCCTCGATCTCGACAT
ATGCCAAAGCGCTCTGGCGGCCCATCGTCGCGGCCTATTAT
GATATTTCAAGAAACTCGCCCGGTTCGAATTCCAGCGGATG
TTTCGTTAGTCAACAGATGGCAACTGGGTAAGCCCGTATTT
TTTTGGGTGTCGTAGGTGTACTGCAGATGCGAATCCGCCGG
GACCCGCGTGCCGTGGTGTGCCCCATCCCTTGGCGGAGTCA
TGGGGACCATTATTTTGTTGCCGCCCACGGACATCTTGAGC
TGTCCAATACACAGGGACTGCATCAAAGACTAAGTGCCTCA
GTTTTCTGCTCAAAGATTCACCTCCAAATCCCACGGGCCAT
CATCAGGGACAGCCGACTGTCCCCGGAGTTGATATCTCGCT
TTCAGAAAGAGTGGAGCTGGCGAAACCTTGTCCGAATGGCG
CGTCACCAAGCTGACCCTGGCCGTTTCCGCCCCAGGCATAA
GCCATTCGCCTGAATTCCACCAGTCCCTCGTCAACCGCGGG
CAAAGCGTGGAAGAGGCTTTCGTCCAGTGGAATCGTATTTT
TACTGCCGACGACCCTGACCCCTCTGCTGGGCGCCGCCGTT
CGGAAACCTCAAAAGCGAAACCGACCCGCTGGGCCACACGA
GCTTTCTGGTTAGAAGAAGTCCTGAAAGAGGTCGGGCCTCC
GATAAAGGCGAAATACCTGACGCCTCGATTCTTGTCGGCAC
CGGATGGGAAAACCGGAGATCATCGTTGTGGGGCTCCCCTT
TCAAAAGGCTGCTCATTCGCCTTCACGGAACTTAAAGCCAT
CCATGCCTTCTCTCTCCGGGCTCTAAACCGCCCGGAATTCG
ATCGATCAATCCGGTCTGCCCGGACAACAAACTCTTAAGTG
CATCACGAGTCAACTGGATGCGCACCTTGTTGGCCCAATCA
TTACAGGAAGAAGAAAAGCACTCCAGCGAAAATGTTCATCT
AAAATTTGAGCAAAGATCTTCTGGCAGAGTTGAGGAAATTC
TTGCCTTTTTCGCATAAGAGCTTAAAAGAAATTTACCCAAC
TCTTCGCCCTGCTGTTGGCACTTTATCTGGAGGGTGATGGC
CGCGAGTTGTGCGACCTTATCGAAAAAGATCCTCGGTGTGG
GTCTTTGAACGTACTGTAACCCTCCAGCACGGCGACGGCAC
CGCATCACGGTCTTGCTCATCCTCAATATCAATCCCTCTGT
TTGCGCTTTGCGGGGATGCACATTGACACCTACACCCGGAT
ACAGAGATGGTGCGGGAGGGCTTCCGAAAGTCGCAATAGTG
GATCCTGAGCTGCAGGTCAGCGGCTATATCTGCCCGGCCCA
AATGAATACGAGGTTGATTGCGATACCTGCAACGGCGCCGG
TATCAGAGGCAAATTCTGGTCCTTTAAGGAACAGTACGTTC
GAGGTAAGACTTGGAAACCTCTGGAGCAGGAATCTTATGTT
GGTCGGTGATAGAGGTAATGCGCTCGTTGGAGTCATAAGAG
GGCAAAACCACCCCCCGCAGCTGCCCCCTGTTTGGCACCAT
CCATGTCGGGATCACCGATGCCCAGGGGAGGCTGGCGCGCT
AGGAAGAGGCGGATTTAATTCCTCCTGCACTTCTAGGCCTG
GACTGCGCGGTACATCCGGGCCGGACCGGAAACCACGGTGG
CGATCTGCGCGCCGAGCAGCCACTGCACATAAAAAGGCGTC
GCCCAGTTTTCACTGAGCAACCTTATGCTGGTTGCTTTTAA
ACCCAGCGTGAGGTTGGGGTCGACACGGACAGCTTTGCCTC
TTTGCTGCGCCCGGTCGTTACAAGGTTCGTGCAAACAATCC
ACATTGCCGCTAAGTCATTGCTTTTACTTGATTTATTTTTT
ATGGACTTTCTGCCCCTGGGCCAGACGACCATGGCTCGCGA
CAAGACTGGGGTTTGTTCTCCAGTCCCCGGCGTTTCGGGCT
GCGGCCTTGACCTGGGGGTGCAAGGTCTTGCGCTACGAAGT
TCCGATTACGCCCACACTGTCACTGGAGTCCCCTACCAGAT
AAATGGGGTGACGGGTTTGCCCTGCTCATGGCTAAAAACGG
CCCGATTTTCGTTTTTCTGACTTTTTTTCTCGTCGTACTTG
TTCGAAAACTTTCCCCATTTCTTCCGCTTTGGACCCGAAAA
AGCCCTTGGAGAAATAAGGGCTGTTGCAAAATGGTGCAGAG
CCGCCGCCGATATTTGGTGACGAAAACAATATGCAGCCTAA
AACCTCTTCCACCGACTTGCCGGCACATCCCAAATTAACTC
CCGGCTTATCCGGTTGAACGCTTTGTTGTGCGATTTTTGAG
TAACTCCAGGTCATGACGACCGAACAGGGTCGGTTCAGTCA
ACCACCGCCACCGCCCCCTGCTGATCGTGTTCGGTTTGAGG
AATCCGTCGCTGTCGGCAGACTCTATGTCGAACCGTTCAAG
TGGGGGGAGTAGTTATAAATCAGGATGATTCATTCTCCATC
AGCTCGGTGTAATTTGAAAGCTCGGTCACAACCCCTTCGGG
TCGCAGCGTAAAAGATGAAGCTGTTCGTAAATTTAGGGCGG
CACAGGCTTTGAATGCCGGACACGGGATATTCGGTTTTCTC
TTCGGTTGGCGACTGATCGTCCCCAGACCCCGCATCCGGAG
TCTTAGGAGACCGTGACCGGCGCAAGGTGCTGGTCATCGAT
TCAAAACATTTTTTTATTGACAACAAAAAAAGAATAGCAGA
TCCGGCCCCCTGAAGCGCCTCCTGACCCTGGGAATTTTCCA
GAGCCAGTGTGTCAAGGTCTCCTACGGGATTGTTTTGCACA
GCCGAGGGTAACATGACCGCCGCAAGGCGAGAACCACCGGG
GGACTAAGGCGCGTTCTCGGCGAGTGCTGGGCCAAAAAGGG
CTGCGATCTCTGCGGTGCGACCAGCTAAGGTCGTCTGTTTG
GACCATTTCCAAGGTTGTTACTTTGGCCGCCCACTTGCCTC
AAAATTTCCTCCCTGCTGGCCTGGTTTTCTATGGCGGCTCA
AAACTGATTTTCCAAACCGACGATGGAACGCTTCACCAGGT
TTGGGGTGCCTGTCATGGATCATGTTGATGATGCGGGAAGA
CAGCCATCCCGTAATGGATGCCATTGACCGGCAAGACGTTA
TTTTGGTCTGAATTCTGTTGCGCGAGCTTGGAGGATTCTTC
GACCGCAAGGGGGTGTTTTTCGGAGATACGCGGGTCAAGAC
CTGCCTTTTACCGCCGTGGTCGCCTCCGTTCTGCGCGTCGG
AAACGTGCCTCGTTGTCGAGCGAGGCACCAGTCGGGATTGT
CACAGTATCGCCTCGCCGATCCGGTAACGAACAAGCTTTTG
TTTCCGGGTCTGTATAAGACCGTCAACGACAAATACCCTGA
GGTGTACCAAATACCGTCGGCCGTTGTTGACCGGCGATATC
AGACGGCAATCGCCACCATGCCAAGCCCCATATTGGGAAGT
CACGGTTGCGCCCATCGTCTCCGCCGCTTTGTTGAGGTAGG
CCCCAATGCCCTGGTAGGGGCTTTAAGCTACCTGGTTGCGC
ACGGCACCGGCCGATCCCACCCGCACGGCCGTGTTCTGGCG
ACCCTGCCTGGGTGGTATACCGACAAAAACGGCAGCATAGA
TTTGGGAAGATGAAAAGGTTCTGGCCTACAAGGAAAAGCAT
TGCTCAGATCTCCGAGTGGTCGGCGCAGCAAGTTAATCGCG
TGACCACCAAAGGGTAACGGCAAAAGGATCCAAAGTTTCCT
AAAAGCCAATGACAAAAACGCAGAACAGTGAAGATAAATCC
GTCTTATTGGCAAAAACTTGCTTGTGGCATCGTAGCACAGT
CCGTCTTCCATGCGCACCGCCTGGAATCCTTCCGCTCGCAC
CTGCAGATCTTCTGCAGGGGCCTTCTTCTTTTCGTTCGCAA
AAAAAGGCCCGCAGCCTGTCCTTGAATCCTACGGCTTGATT
GCTCCAGAGCGCATCGATGGCGATTAGTGCCTGGGCGGAAA
GTCGCTGTTGGCGACATGGACGATGAACAATCTTCTATTGA
TCACCGCCCGTGCTGCCGATCAAAAACCTCATGCGTTCTCA
GAAAAGCACCAAAAGGGTTTCTTCCCGAGCAGTGCTGCGTC
TTGAGTCCGGGGAGAAAAGCCGCCTTTTTGCCATCTATCTC
CAATCCTCAGAAATTGAAATCTAAAAGGGCCTGATTATGTC
AGCAAAACCAACGCGTCCGACGCCTGAATTGGCGAAAAAAA
AGCAGAGCTGCGATAATTGACGGACAAGACCAGATGTTCAG
TACTCAACGCCGAATTTACCCATCGGCGCCGGGGTCTGGAA
AGATAGCGGTGGGACGTTCACGGGTGGAAGGGGTTGACAAC
GAATCTCGGCTTTTGTGTTTCTGTTTGCGAGTCGGTCAGAT
CAGGCATGCGGATATTTGTGCCCCAACTCACGAAGGTACTT
TAACGGAGAAAGAGGGTGATCAGACCAAGGCGTTGTCGCTA
AGCTTTCCGCAGGGGTGGCGCACGAACTCAACACCCCTCTC
GACGCGATGCCACGGATTGTCCCGGAAGGGGCTACCATCAA
GGCCGCACCCACCTGATTCTCGATGGGTGCGGCCTAAATAT
TATTGGCGAAAGCACGTTTACCTGGGGGGAGTGGCGCTCTA
GCAAGAGGATCAGGAAGGGGCTCGATCAAAAGACCAGGCTG
ACGGCTTATGGTTGGACTTACGAAGAATGTGTCAGCGACCC
TCCTTCGGGCCTTTTTTGTTCAAGGGCCCGATGATTCGCGC
ATCTCAGATCCCGAGCAAGACTCTTCGATCAGCTTCAAGGC
TAACTTTTCTTCTCTTGAGACCCATTTTTTCTCTAAATCTC
CCTGTTCGACATGCTCCCGTCACGCAAGAAGGCCAATCTCC
GGTCGCTGCGACGACTGCGGCCGGGAAAGTGAAATGGATCG
GATTTGCTGTCCAGATCGAACACACCGAAAGACATCATGTT
TGGCTGTTTTCATCCAGACTCTCCAGCACAACATCACGCAG
AGCTTCCACAGAAATTTTTTCATCACACGCCATAACGACTC
CTGTGTTCAGGCCGGGCAGCCGGAGAGGTTTATGGTCTTTC
GCGGAGAACAATATGGCTTACGACCCACAAATCAAATGCCC
CCAAACCCTTTTTGATGACTCAATCCTCGCATCTGCTGAAA
ATCAGGGCGCAATGCCTGAACAGAATTGATCCCTCGATGCA
CCCCAGCGCGAGCGTGCGCCCAGATTGCACCGCTCGTGGAG
TCTGATTGTGAATATTGATGCCGATCAAACTCTCAACCTCC
AAAGAAGAAGTTGAGAATGACTCTACCTCCTCTTTTGAGGA
GGTGAAATTCTCGACTGCATCCTCAAGTCAGGGGCCGATCT
AGCAGGCGACGCAGCAGATTCTGAACATCCACCTCGTCATC
CCTATTACCAACGCCTACACCGAATCGCTCAACAGATTGAT
GGTTGGTGGTCGTGGCTGATCGCTGGTTTCCGAGCAGCAAG
TCCTTGTTCGAGCTGATTCTCGACGCCGGGCCGGTAGTCAA
GCATCGTTCTAATTGTTTTTCGCTCCATTCGATCATAAACT
ATCAACCTTCTGGGTGTTTCCGGTATAGACAATCAGCCGCT
TTGATAAGAACTACCCGTGGCGCGAGAAGCGGTTTGTGACG
ACAATTGTTCTCTGTCCCGTCTCCCCTTGATCAATGCGCCG
AGCCACTGCACATAAAAAGGCGTCGCCAGCGAACCCAGGGT
CATAGCGGTCGGCGATTGGGCAGGAGAGCTTCTCTGCGCAC
CGCTTCTGGCACGATTCGGGCAGTGGATACACGCTGCTTAG
TGCTTCCATTAACAGATTTTCTGGGCTGAGAAGAGGATCGA
CGATTTCGTGTTGATTCATGCGGGTTTTGCCATCAGCAAAC
AACTGTGGGGGCTGGCCACACTGATGAAACAAAAACCTGAA
CTCCTGCCCCAGCGGCTATTCGTTTAACGGCTCGCAGTGCG
TGCGGTTTTTCCGCGCACCGCGACGGCAAGGCCGGTTTTAT
ATCCGGCAGCATTTCCCACCCTTTACAGGAAGGAGATGTAT
TCGTTTAACGGCTCGCAGTGCGAAAGAGCACCGGTGTGTAG
TGGCACAGGAACTCGCTCATCAAGGGAATGCTCATCCCGCC
TATTGGCTGGCTTCTGTTCTCTGCACTTTTTGGCCCCCCGG
GCAGTTCGTAGGCTTCTTCGCGAAAGGCGTCGTTGGGTTGT
GGATTACTCTTCTTGAGACTCTCATCGTTCTCGCCCTTATC
ACCCCTGGTAAAATGATGTTCAAAATGAAGATTGTTGACGC
AACGAGAAGGCGCGCGGCGCCGATGTGCGCATCGTCTATTC
GCCCTGCTCAATCACTATGGCAATCTCGATACGATGATTGC
ATCCAGACGCCGGTTCCGGTCGGCGTGATAGAGCTTATATT
TTCAGGTCAAGGCGGATCCGCTGGTGATTGCCAAAATCGAT
TCAAGCTCTTTGAGTGAGGACGAAAAAGCCAAGCGAGCCCA
TTCTCCCATCTATGTTTTGACGAAGGACAGGACGCAAGCCC
GATGCGATGCGCAACGTGAACAGGTCCACTCCCGGTCCCGA
ATCTGAAGTTCTGGCAGCTTCAGGGCCCGCAGATGCAGAAC
AACAAGATCAGCCTGATTATCCTGGATCGCGACGGCAACCT
ACGCTTGGTTTGGTGATATGCAAAAGGACCGGGTTGCGGGG
TGCACAGGTCTCCGGGGTTGCGCTCCCGGATGATCCATTAA
ATCTACGATGTTTTGGTTCGCGTTCAGATTTTATGCCTTGA
GCCGCCCGGCAGATCACTGTCGATATCGAGCCGCCGGTGGA
TGGTTCTGAACCAGATTTTTCCGCCTCCCACAACCCCGCCC
CTTGATTCTCATCCAGCCTTCTTTGGGATTCAGCGAAGGGC
CCCTGGCGCGCCAGGAACTGCTCGGGATGGGAATACTTTCG
TCTTGCAGAAGCTTACAGGTCTCACTCCGACAAGGATATCG
TGACAGGCATTGAAATTACGCGCCGTGCAACCGGCTCCAGC
CATTCTTCAAACACAAAAAGCCGAGATCTTAGAATCTCGGC
GCTGGATTGTCAGAAGAGTTCGATACAATATTCGGATCAAT
GTGGCAGTCGGCGCACATGGCATTCATGTCGTACCCGGAGA
TTAGAGTCCCCCCGGAGTAGCGCTGTTTATCGGCGTAGGGA
GGCTTGATGTTCTCAAGCCCCGGATTTATCCGTGGGGTGAT
CGTTGCAATGTTTGTAGGGACAGGAGCGCCGTATCAACTTG
AGAAGCGACTGCTGTTTGTCCCGTCCCCAATCTGGCCGCTG
GCCGCTTGAAACTCTATCGGCAACGCCTAAAGGGTGCAGAG
AAGAACACCTATGAATTAAACGTCGAAACAGTAAAAATAAT
CATCTTAAATCACCTTGGTTCAAAGGTGTTGTTGGCGAGTT
TAAAGCAAAAGCTCGGCCCTCGATACGATCTCGCTGTTTCG
GGCAGCGCACCGGGAAGGAGCAAAGTCATGATCGCATTCGG
AAAAAAGCCTGGGCGGGGATCGGCTTGCCATCAAGAAGTCT
GTTATTGCAGCCGTGCTGGTCCTGATGGCCGGTGCTGTGGT
GGTATTCCCTGCACTGGTTGCCATGGTGCAGGCCCCCGACG
GATCTTCGCTCAGAAGATATCGATGTCGATGCCGCCCAGTT
ATCCGCGTGGAAGAGGACATCCTCTCCAAGAACAACCGCCT
AGATCCATAGCTTGTGGAACCGAGTACGAGGTATAGCCGTC
TCCAGATCGCCTCGGCGGTTCTGGTGATACGTTTTTGGCCG
GCTCCAGATTTTTATTTTGTCCCCAGAAAAGAAGAAAGGAA
GAGATATCGCTCGGACAGTGCTGACTTCTTGAGCAAAGGTT
TCAACTCTACTCCCGGGTTGCCGCCCAGATCAAGCAGGCCG
TGAAAGGTGCGAATTGAGTTCAAAATAATCAAATCCGCACT
AAGATTGCGTTGCCGTAGGGCTAAAAAGGGAAGAGTTGAAT
ATAACGCCTTCCGCTTTCCGCAGGGGATCAAGCTCGACCAG
TCCGACAATTTTCAGTTACGCAGGGCCGCCATGCTTGCATT
ATTTTCAGACAAGAGGTGGTCGAGGAACAATCGGCTTTCTT
CGCGAACTTCCGGCAAGCAACGGGTCGAACCCCTTAGCTCT
TGAAAAAAGAAGTGATGATGCCTGAGTCCTGAACAAAAAGC
TTCGTAAAGCTCGGGGTTGCCCTCCGGGGACAGTCTGACTT
CGAGGATCAAACTCTTCTCGCGAACATTCCTGGTAAAAATC
AAAATCTCGCGAAACGCAGCCACTTCCACCAGCTCGATCAG
AGGCGGCCCGGACGATGTATCGATTGATCTTTCGCCTATGG
GGGATCGCCTTGCTGCAGGACTTCAAGCAAAAGCGATTTTT
CCCACGCTGCGGCTCCAAGCCATGCCTCGGCGCTGCTCTCG
CTAAGTAAAGGAAAAAGAGTCCCTATGCCGAGCATATCTCG
ACGCCCGCGTCGATTATTCTCAGCGTCGAATCGGGACAATG
CCCCGGTCTCCCGAATGATTCTGGCGATCTTTTCCGAATAC
GTGAGCAGCAGACTTTTGGCCACCTGCTGGGTGATGGTGCA
CCCCGAAGCGGTGCGCCAATCCAGGTGCTCACAAATGGTAA
GCAAGCGGTCTCTGGAGGGACCGAGACCCGGTGCCGCCGTG
GGACGGGCAATCCGGGATAGCTTCTCCGGTGATAGAATTAA
CTGGTGGCAGGAACCTATTACATTTTCCTCCTCACGCTCAG
CGCGAAGGCTTGCGCCTTTTCGCTCACCAGGCGGGGCATCG
CTTGCAACCCAACAGATTGACCTGCAAAGCCTCCATGCGGA
CGCAGCAGCATGAAAAAGATCCGCTCGGGCTTAAAAACTCC
TCCCCCCCCGGACCGGCGAGCCGCCAAAGCTTTTGAATTTA
GGCTATCGTCGCCCTGCCCACGGATATGTTCTACAACACCG
TTAAACTTAACCGGCGACAGCTTTGATATGACAGCAGAGAT
ATTATCGCAGATGAGGAAGGCGAAACATCCCAGGGGGCGGC
TTGTTCCGGCGGCACAGCTCCATGACTGGCCCGTTCGCATA
AATCACCCCATGTTGAAGGACTGGGATGGTGCGCCTGATCT
GGATCCCCCCAGTGGTTTTACCTGCAAACTCTTCTTTGAAG
AAAACTCCTGTTTTTATTGTCGAAGTTAGCATGGACAAATT
AGCTGGCTCTGGTTGAGTTTCTCGCCATTGAAATCGTCAGC
ATTAAGTGACCGGGCTATGTCACCTTCAAACAGGTTTCATC
ACAGTAATCGTCAATGACGCCTACGAAACGGCGGCTTATCC
CTCGTAGAGCAGGCCTTCGGCGTTATAGACATAGCGAATCG
GGGCGGCACAGAGTTCTGGGCCCTTCGCAATGATCTTGGCG
TCTCTACCGCCGGGATGTCTCGCAGGCAAATGTTTGCCTTT
CGCTCTGGAGAATAATAGCCCAAGGTCCTTTTCCTTCGGGT
GCCGCAGAAGAGGCGCAGGGCCGGGTGCGCTGGCTGAGTCC
CTCCAGGTCGCAGCGCGACTCAATATCCCGGTTTTCCGAGA
ATTACTGAAGTAGTGGGTTACCTGGAGGTGTTTTCCATGAT
ACCTTCTGCACTTTAAGTGTCAGGAAGCGAGAGAACTTCTG
GAAAATCCACCGAAACCGGGCGGTGCAGTTGTTTCTCGGAT
CGCGGTAATATCCCGGGAAGCCTCGATAATCCCAAGCAGTG
GTCGATTTCGACCCCGAAACCCATTTTCTCTTAAAGTGGGA
AGGTCGGGGAGCGCGCCTTCCATCTCCTCAAGTCCCTTGAG
AAACCCTTACTGCCGGAGATCAGGTGCTGGTCGTCTACCCT
TGTCGAACTCGTATGTTTGCCCGTCGCGAAAGTCCAACTGG
GGTTCTTGAAGATGAGAAAGCGTTGCTGAGCCAAATCGATG
ATAGAGCTTATATTTGAACGCTTGACGTGCCATGGACATCA
ACAGGCAGTCATCAAGCACCCGCACGGCATGCAGGTCGCAG
CAACCCCAAGGTAAAAATTGCCCGGTACGCGGACGATTTTA
GCCCTCCTCTGCCTATTATTCGATGACCGACCCCGTCGCCT
CCGAATAGAATCGGCTCTACCGGCCCCCGGCTCCCCAAACG
TTTCGGATCAGCTGTCAGCACTGGCTGAAAGTTTGGTCAAT
CCAGGGCCTGCCTATACTTTCGTTGTCTCTGCTTCCGCAGA
CAAATCAAACAGGAAGGATTCTCGCAGGAATTTATCGCAAT
TAGATCCCCTGGCTATATCTCCAGGCACCAAGCGCAGCCAG
AGTTCGTCGCTCCCAGAATGCTCTACCCCTCAAGGCGTCTA
TTAATCCAGCGATAAATCGTCTTTTCCGAAACACGCAACAT
ATCTTTTCCGCCAGCGTCTGCTCCTTTTTGCTGAGCAGATT
AGAGCTTAAAAGAAATTTACCCAACCAGCTTATGCGGGCAG
ACAGCCTCATCATGGGCTGTCACCACCTCGAATCCCACAAA
GAGCGATCTATTTTGATTTTCCCGATAGGGAAGTGTTTAAG
TGCCTCAGTGGAAAAAGGAGCATCCTTGGCTTAAGACGCAA
TGTAGATACCGTTCAGATCGCTGCTGCGGTCAGGGTGAATC
GATGGGTCGGAAGGGCAGTTCGTAGAACCTCACACTGATCA
GTTGATAGCAGCGTTTTTGTCCCGGTCGTGATGCGATCCGC
CGCTTTCACGCAAAGTTAAACGCTCGAACAACTGGAAAAAG
ATCAACGATCAAGACCTCAACGACGACGGTGGCCCCTTCGA
CGCCAAAGCTTTTGAATTTACCAAATCCCCCCTTGAACCGC
CTTCCTTTGTCACAATTTTACTCCTTTTTCGTGCATAGTGC
AGACCAAGCAGCGAGATGATCATCGCCGCTTTTGAATCCCA
TGCCAAAAGCTCTGGGCCTGCTTCCAGGCATGCGGATATTT
CTGAGCATCGCCTACCCGAGCCATGATCTTGTCGGCAACCG
CCTCGAAAATAAAGGAGTGACGATGAACCGGAAGGACGAAG
ACTTCTCTCCTTATTGTTATCTTCTGCGCCCAAAGGCGGCA
TTACTACATTCGTTGGAGAACAGCGCGAGAGCATAAGCAAC
GCTGGACAGGGCAATGCAAGCAATTTACTTGCTTGCTCTTG
CAGAGTCAATACCTACTTTGCAGGGGTAGCGATTATCGAAG
GAGCCAAAACGAATCGTAATCGAGGTTCTTGAATCTGAGCG
TACGATGCCGAGGCCTGTGGCGAATGTCCCCAGAAGTCGGG
AAGAGGTGTCTGCGCTTTTGCGCTGACATCGACTCAAAACG
TACGAGGATTTCTTCGAGAACCAGTAAAAAGAAAGGAGCTT
CACCAAGAGGAAAGATACTGCTGTCAATACAGCGGTCATGA
CCCGAAAATAACACTTTGGCCCAAAAAGGACCTCGATACGA
AAGAAGACTCCTAAAAAAAACAGCACTTTTAATCGTTTCAT
GCCGCCCGAAGAACATTGAGCGCATGGGAGCTTTCAGGATC
GTCGGAGAAAAAAACCATTGCAGAAAAACTCCAGCAGACCC
TCCAAGCGCTACGATTTTTGCGAAGAAGACTACCAAAGTCT
GATCTGCATGAAAGAGTTGACGGTGCCCTCGGTCATTTATG
TAGGAACCATCGCCGTTTTTCACCAGGCTCGAAAAATCGCC
TTCAGCGCCAGAATCAGAATCTTTCGATTTCTCACCTTCCT
CTGAAGCTCAAAAAGAGAAGCTTAAAGATGAAAAGATGCTC
TTGCGTTGAAAAAAGAAAATCATACTGCTGTTTTGAATCTC
AGGAAACAAAAATGGCAGATCGTAAAATCAAGATGTATCCC
CTTTTTCTGCGCCACAGCGTCAAAGCCCCGGAAACCGTGCG
GCGCATCAGGTCTTTGTAGGCGGCGGACAGTTTAAAGAAGA
TTTGCCTGCAAGGCCCTGGGCCTGGAACCGCAGGGCGAGCC
AAAGAGGGAACCTGGATGGGCAGCGGGTTTTCCTGGGGCCA
GACCGCAAAAAGGATAAAGGCGGATGCAGACGCATGGTATG
GGAACTGGTTCTTTCGGTCGCCATGGCAGAAAGCTCTTTGC
CGTTTTTGGCCGATACCGAACAGATGAATCGAGGCCGGGCG
TCGTTCAATCAGAAAAGCGGCCCATGCTCACAGCTACGAAA
TGGTTTTTGGTAGATATTGTCCTTAATATTATGGGAAAAAA
CAAATCTCCTCTGGTAGAAACCCCCGAGGGTCTGGTTGTCG
ACAAATTTCGATTCGTTGTTCATGTCATCGTCAGGACCGAC
AAATTCCTTATCGCGCGCGGCGCTTTTGACAACGCCAAGCA
GCGCGGGTTGTCTCCACCACCCAAACCGGGAGTCCTTCATC
AAATGTCCAGGTTCCCCGTTCCATGACAACCTCCCTCTTAA
ATTGCCGAAATTCTGTGGGTCTTAAGCCATGAAGCGGCGCA
TTTTATCCAACACGACCAACCTCAAGCAATACCGCATTATT
CTGGATGCGCACCTTGTTGGCCCAATCATATTGCCGCGGCG
AAGAAGACTATGAAAAACATCTACAAATTCGGGTCGGAAAA
TTGCCGCTGCATGGGCATATCTGCATGGCCTCTCACTTCAA
ATTCTGGGAGATGTAAAGAACGTCACCGTCTTACAGAGAGC
TTGCACAGGCATCACTGGGTCAGACTCCTGAAACAATGCCA
CGGAACTCCCCTCGGGGAGGCGATGTGGTGGGCCGGCTATC
CTATCCCAAACCGCTCCTCGCACATGCAGCTGCAAAGGATC
GATGCTATGAGGCGATTGATCAAAGACGGAGTGTGGGAGCA
TCCAAAATCCATGATTGATTCCCTTTATGTGTCCCCGAACT
CCTATAAGACATTACCACGGCACGCCAATAGGCCGGAACTA
CTTTTTAGTAGAGGTGTTTTCTTCAAAAACAGGATCCTTGA
CGGGCGCAATCCTCGTCGTACTTGTTGCGCTGGAATTTTCC
GCCGGATTGCCTGATTTTGGCAAGATGGCGACGTGGCGTTT
ATAACACGGCTTGGCATAGCCAAGGGAGCCAGTCCCGACAG
GCCCGACATGAAAACGGGGTCCTGTTTAGCCGCTACGGCGG
CCCCGACGGCGCACCTGTGACTCTTCACCGGATATATCTTA
AATCAAATTGGTCCGAGAAACCGATGACGCAGATCCTGTGT
GTCATCCTTGACCTGGAGAACCTTTTGCTCCTCAAAATACC
AGGGTGCCGCCGCCGGATTTCCCTTTGCCGTGCGGGAGATC
AGAATATCAACGTAACTGTTCCGCGCTGGGTCACGTCTCTA
TGGAAAGACAAAAGCAAGTGCTGGAGATCATCACGGTCTTT
CAACATCTTCCTCTGTCCTTCTTTTGGATGGCAAAAAAGAA
CTTCGCAAAGAATCGGGGTGCGGTCTTTTAAACAGATAATA
CCTGCTACGAGCAAAGCGCGCCGCGGAAATCTCCCGCAAGC
ATGAAGCCGCCCCTTCGGGGCATATGACGAAAACTGAACAG
GAGACCCTTCGCGCGATAATCTCAAGGGAAATCAAGCGGCC
GAGCGTTCCTTGTTGGTATTCGACGCCGGAAATATCCGGGT
AGGCGTCGCCAGAATGTGGTCGACCCCTTCTGTCACCCGAG
CCGGAAAATACGTCAGAAAACGGCACGGCGGGATCGTGCCG
AAAAGTCCGACCCTGCAGGACAAAATGGAAAAAGACTACAG
CGGTCGAGCATATGGGACTTCTGGCGATCGGCGTCAGTATT
GTCATTTTCGTCCTGGTTATCTGCTACCTCTCTGCTCGTAT
CCTAGAATTTAAGAATTCATCTGACAAAGAGATATCGCTCG
AGGTTATGTTGGTGGAAGGACAGACCAATCTGATTGAAGTG
AAGGCCGCGTGTTTATCATGCTTGAAGCCTACTGATCAGGA
GCGAAAAAAACCCTGGATCGCCTTTTGTGCGAAAGAGATCG
CGACCCGCTTAAAGTCAATGCAATTGTGGCGGGCGCAATCC
ACCGAAATTCGCGCTCCATTCTTGACTCCTTGCTCAACGGT
CCCTGTCGCCACCGCAACGTCAAAATAACAACCAACCGGCT
TCTTCCTCAAGATGTTTTTTCCACACCTCGGCAAGAGCATC
TCATCTCCTCCCTCCCGCTTCACGGCTTAAACAAAAGGCTT
GGAGGCAACAATGTGTTTGACGATGGAGAGCCCGAGACCGG
CAGCGGCACACCTGGGTAAACGAGTAGCGGAGGCTGAGGAA
TGAATGCCCTCTCTCGTGGGCTAGAAGGGATTGTGGGGGGC
GACGCCGTGCGCGGCGCCTGCGCCATTCTCGGCCTCGATCC
AACGACTTCAGTCGCCTTTACGCGCTTGATTACGACACGGG
GCTAAGTCGTGCAAACTCTTCCTCAAGATGTTTTTTCCACA
ATAGGGGCGCCCAATTTGCTCAAAACGCTTGCGGCGGCCGC
GCGGAATTTTGACATGAAAACTCGTCCCCTGCCCGGGCTGG
GGGTGGCAGCTTTCCCGGGTCCGTCAGGAGGGGTCATTCCT
AAAACACATCGAAAGGAAATCAAGGCATGGCAAAGGCACTA
GCAGCACCTCCCGAAGCGGGCAGGGATGATCTTCTCCGGTG
CCGTGACACGATTGAGGAGGCCATCTCCGAGGCTCGAAAAA
CTGCCGACCGTATTTGATTTCGGCTTCGACAAGACAAATCC
GCATGCAGAGTGGCTTCGAACTTGGCCCCATCGATAGCCAG
TCCTCGTCAACCTCGAACAACGGCCCCTCATTGGCCTGCAT
GGCAAGAACGACCTTCTATACATACTGTTCGCGTTACGGTC
ATCGATAACCGGAGTGTTGTCGAAAAAGGTCTGATGTTCAA
GTCGCCGGACTGCTCTATGACAGCCTGTTTGACAAGATCCT
CCAGGACACCGCCACAACAGCTCAGGCTTCGGTAGAAGGCC
TTGAGAAAAAAAACACTATCCCCGTCCTGGCCAATGTTCTG
TCGACAAATACATCAAGGCCCAGAAGTATCCCATCGGCACC
CAGCTCGACGAGTTGATTCTCGAACTGCGCGACAGCCTCGT
GTAGGCGGTCCTCTTGATGACGTTTACACCGAGCTGACCAC
CGCTTTCCTCAAGAAGGAAACCAGGCCCGCCAATCGGCGGG
TTTCATAAAGCAGGTCGCGGCATTCGGGGTGATCGCCAACG
TTTATGGAGGCTATTCCTATCCATGGAAAAAGGATTCGAGA
GAATCCTTATGCGCAAAGGTCGAGAACAAAGACAATCAGTT
GTAAGAAGGAAAAGAAGATGCCCAGAAAAAAAGATGAGATC
GTCTGCGATCCGATCGTTTTCGATCCGCAGGAAAATCACCA
GGACTGCCGCCGGAGAAAGGCAAGGGATATGCCACAAAAAT
CGAATCCCTGGGGGAAAGAGCAGAAGCCGCCCTGCAGCAAC
GCCTGCATGACCACTGCCGGCCCGCAAATATCGTAGGTGTC
CTATATCTACGACCTGGCTCCCCAAACGCGCACCATCATGG
CCGAGAACCGGCGCATGGGTCTTGATAAGAACTACCCGTGG
CAGATTGGAACGAAGCCCACCGGATTTAACCGTCACCGTAG
TGGCGCGCCAGGTATTCATCCATGCGCACGCGCGAGGTGGC
CAGAAACCACCCGGCGGTTGCGCCCATCGCCCTGTGTCGCC
CGAAGATAATCCGATAAAGGCTTCAGTGCGGTGGGTTTCCA
CGTTGTTCCCGGTTTCGAGCCGGATCCCAACGCTCCGGCTG
AAATCCTGGGCGATTTGGATCTGAAATCTCCCACTGTGTCC
ATTGCCGCCCGACTTCAAAACGAAATGGCCGAGATAGACCA
TTTGTACCGTTGAGGAATTTCTGAGCGAAGAAAACGCTCAT
CTTTTTGAGCAAAAAAGGAACGTCCTGATGGATGCGCTCAA
TACTTTCCCCGCGGCTGATGCGGCACGTGTCCTCCAGGTCA
CAGCAGGTTGTCGACAATCGCTGAGAGCTCTTCGCCTTTTT
ACCTATGTATTCGCCGGTAACGTAGCTGAAAGACCTGAGAG
TACATGGTGAAATTTGCTGACGTCGTATTTACCGGGGAGGC
CGAGCAACGACGGGAAGATCCATGCTTTTGTCCCAGGCGAA
AAATCCGCGCACCGGGACAGCAGACCATTCCGTTGGCGTTG
CTGGTGTTTTTTCTCGATCCCAATGGCGGACCCTGCCGCAG
TGCTAAGTTTTGATGAGTGGCTTGCTCGATAACGTTCAAAG
TCGCTCTTATCAGTATGCTACGCGCAGCTGGATGGGGGCCG
GCAGGGAGTTGTTGAGAGGACGAGCAAAAATAAACCTAAAA
GTGATCCTCAAAAAGAATTTCGTAGCTAAGCTTTCCCCGGA
GTCATTCCCGGGGCTTTTTCCTTCTCAAGCCGCACCATAAA
GTTACGAACGTGGAGTTCCTCTTGCTCCGCTGGCCGAAGAA
AGGGTTCTCGATCAGAGGGTCCGCATGCGTTACAACAATAA
GAGAAAAAGCGATACGGTTGCCCGGCTTGGAGGCGATGAGT
AATCATCCAAATCATCGCCTCGTTTTGTCATGTCCGTATTA
ACTCTTGGGGTCGCTGAGGGCATAGAAACCGCTCTTGCCGT
TTCCGCTTTGGACCCGAAAACATCGATAACATGCTTGCCGG
AAGAATCAGGCCGAGCGCTACGCCAAAGCCCTGCCCCTCGC
CTTTAATTTCAACCAGAGGACTTTGCGAATCATTGGCAAGG
GTCATCGACCCGCGTCGCGACTGCCAGGTCTATGTGGATCT
TCAGGCGCCGCCATGAAAAACAGGTGCAGCAAGTGACTCTG
ATCATGGAACTCGGCCATTTCAGTGTCCTTGAGCATATCAG
TCATGAGCGAGTTTACGATCCTGCGTGGAATCTTCGGCAGT
GCCAAGGTGAAAATGAATAACTGCGCTATGCGGCCACAACC
GGATCGGCAAGGAAAGTTTCCCTGGGATGAAGGCTTTGATG
GCATTGCGGGCCCCGCCGTTCGGGACATGAAACCATTCGAC
CACAGATATCCCAAGTCAGACCTGCATAACGAAGGACAATG
GGGCTCTTATATTTGCAGGTCGTAGATAGTAAAGCTGCCGC
AAAAAGGCCAGAGCAAAGTGCCCTGGCCCTCAGATGAAAGT
AGGGTGTCTATTTTGATAGGCACAATGACGCAATGACAAGA
CGTGCCGGTCTTCTTCCCGGCGGGAACGACGGCTTTCACCA
AGAGGAAAATCGGCCGGCGCCGAAACACTTCCCAGCGAAAT
TTTTCTGACCTGCTTGAAAGCTCCAAACTGCCCTTGAAACT
GAGCATCAAGCGGAGAAGATCTCCCAAATCCGGGAAGCTAT
TCACCAGATACTTGTTGGCCCAGTGACCTTCAGGGAGACTT
ATGCGTTGGGCAAGAAGAATCAATCAAACCGCGCTTAATGG
GCAGCTACCGCTCTTATGGACCCGCCCGTAGAAGCCCTGCA
GACCTGCAAACGGCGGATATCGAGTTTATCGACGACATTCT
GAGTACCTGGCGGAATTGAACCCGAAAGCCCGTCTGACCAT
GGATTCGCTGGTGCAATTTTCGCCATTTTCGTCACACTGTT
AATGAATCACTTTCGGAGCCCGGCGCGATTCGGCGCATCGA
GGCTCCCCTTGGAAATTGCTCAAAGCATTATCAACGAAATC
CCGAAGACGCACGTTTTGTTCTGCCCAATGCCGCGGAGACC
ATTTAACCGTCACCGTAGGACAGCAAAACAGGGCCGCCAAA
CCAAACTACAGGCTGATAAACAAGAAACGACGGAGGGTTGA
TTGACCCTCTTTTATGTCAGCCGTAACTGGAAAGGGGCAGC
GTGGCCGACCGCTGGTTTGTCAGTATTGCTGTGGACACCCA
TCCTGCTGGGACCGGGGAATCTCTATGAGGCGTTGCGGGAG
AGCACTTCGGATGTAGTGAACAAACTATTGATAGAAGGCTT
GAAGGCGTTGGCGTCGAGCGCAAGGAAGCGGTTGATTTCGT
CGTGGTCTACCCGGCAGGGACTTAACCTTAATGGAGGAAGT
TTGCAATCCAGAGTGGATAACGTACACAGTTGGGCAAAGCG
TTCTACTCTGCCCTGGCGGACTTCCACCAGAGTAAAAACGT
TAGAAAGAGCCCTTTTTCATCAAAAGGCCAGTCGGCAAGAA
TCCTGCCCAAGCTCGGCTGGCTGCGCTATCGCAACAGCCGG
CTGGCCGTGATGTTTTTTGTCGTGCGCAAAACAGATATGCC
AAAACGGACAGAAACACGGTCCGGCTTTGACCAGGAATGTC
TCGATGTATGCAGGAGCTGGCCGAGCTAGAAAGTGCCTTTC
ATCACGCGACCCGACTCCGACCGGGTTGTGCCGCTGTGGGA
GCATCTTCCCCTAAATTTTGCACAATCCCTTTTGAGAAAGA
CGTTTTCTTCTCGGTGACATCTACCTTCTGCACTTTAAGTG
TTCGTCTTCATGCAGGGTAACCGCTTATGAGATGATGGCCG
GACGCTGCCCTCGACAAAGGCAATATCGAGAGCTTCGCCCG
CGGCCTCTAAATAGCGGAGGCCACCCCCTTCCGGGGAGGCT
GGATCCTTACTGTTGGTATTCTCTGGGCTTACTGGAATTTT
ACCGACGGGGTGTGGGAGGGCGTTCTAAACGATGTGTCCGC
GATTGACCGCGGGCAGTGGGCATTGGCGGCGTAGAACCAAG
AGCAGCAAGACCTGTTCAGTCTGCGGGCATGTCCACCGGGA
TTACTCTTGGGTGCAATGAGCATTCTGTTTGTAGGAGGCTT
GCTTTGGAAACCTCGACGAGCAGTAGGCCCTGATTACCCAT
GTGACCCCGGTGGGCTATGTCGATCATGCGGTGGCGCTGGC
ACCTTCTACCCGGGAAAGATCATTATCGAGATCCACCCGGA
GCAAGGAGATCTACTCCGGGCGCGAAGCGCGCCTGTCCGCC
TCCTGAATAAACAGCCCCTTCCGTCTCTATCTCAACAGAGC
AAGTCGCTGTTTCAATTTTGCATCAGGGACAGCCGACTGTC
GCAAGCCATTTGTAGTGAAACGTGCGCTCTCCCGTGCGAGG
GCTGAGAGTTTCATGCCGGACTTTAATCGCATGGGAACCGC
ATGAGCCTACCACTTTGATGCTCAACGTGCGGGCCAAACTG
GCCGAAGCTTTCGGTTCGGCCAGGATTTAGCCGATACAGCC
GATCCTCCGGAAATATTTTGCTCACCATCAACTGGCGAGCA
AAATAGTCAGTGCGCTTTGGCATCTTAAATCACCTTGGTTC
TTCTTCTGGTACTCTCTGTCCTGATTTTTCTTGCCGGAAAA
AACATGTCCAACGAAATGGTCGTGGTGATGGTTGCTCTTGG
CTGGGGCCCAAGGTTTTGTTCTGCATCGAGCAGCCCGCGGA
TAAAACCCATAGTCTATAATCATTTCCTGTTGATCGGAGGT
CTACAGCAGCAGCTTGCTGACGGGAGAACAGGTCGCAGTCG
GTTCACCCCTTGAAAAAGGTCAAAATAGAGGTTTTTTCAGG
AACCAGACGGTCTACCTTTACGGGACGATCAGTCTTTCAGG
ACTATCTGGAAAACAAGATCCGCCACCAGACCCATCTTTTG
ATTGATGAGCGCCCCAACCTCGTCAAGATCAGACGCTATGT
GGGTTAAAGTCGGGGGCGTGCTTAAAGACCGCAAGGGGATC
GAGTTTCAAAAGAGAGAGACCAAGCAGAAGAACAGTTTCGT
GACTTTAATCGCATGGGAACCGCGGATAGCTCGGGCAACAT
TTGATTATCTGCACACAGTCCATGAACGACCTCTATAACAA
TGATATGACCAGCACACATGCCATTCTGAGGAAAATTGTCT
GATACGCGCACGATTTAAGGCAAACCCAGCAGACGACTATC
CAACCCGCACAACGGTTGGACAAAAATCGTCTTCACCCTGA
CCCAAGGGGGCCGCGCTTCGCGGGGCAAGGCGATTGTCAAC
ACTCTGGTTGAGATTGTGGTCGCAATCGCCCTGGTTCTTCT
GCGCCTTTTACACCGCAAACCGCTGCAGACCTGCTGGATGT
CGTTATCATGGCAGTGAGAACAAAAATTTTGAGCCCCAAGC
CACGATTCCCTGGAAAGATTCAAAAATCACCCGGCTGCGCA
AAGAACGCATGGATTAAATACCAACTGGGGCGACAGGGAAG
TAACGAGCGGTGGAGCGGAACAGCACATCAACCGAAGGCCG
GTGTGAACCGGCTTGCCGTCCAGAGCATGAAAGTCCACGGG
TGCGAGAATCCACACGCCAACACGCTCGAGGCTAAAGTCAT
TAGCGGCTGGGTGCCTGCGGCAGACCGGCCAGCATGGCGCG
CCGAGCCGATGCAGAACGCGCTGCATCAGGCGGCGGCCCTC
GCTGCGCCCGGTGTCGCAAACCTATATCCGTGCGCTATCCG
CCTGTCCAGCGCAGAGAGATCTGGCCCTTCACTGCGGACAG
CCGATGTGCGCGAGTGCTTTCTGGTGGCCTCTGGTTACGGG
GGGAGGCAGTGAAATTGCTTCTGAGGCTTTAGCTAACAATG
AACCGGTGATTACCGCCACCCAGATGCTCGAGAGCATGGTA
CTGGCCAAGCCTTTTGTCAGCGAGGCTTCCCGCATCAACGA
AATGCATGGTTAATGCAATACCCGGCTTTGCTCTTCACTCT
TGCACAGGATGAAAGAGAATCTTGAAAACATCCTCTTTTAT
CCTTGATGGTGTGCATGGCGCGAAAGACCCGGCTGATGAGT
CGTTCCTTTGCCTTGTGTGGCATCACGCGGTTTGCTGAACA
CCACTCATACTGGACTTCATCCATGTCCTGTGCTTCATCCA
ATCGTCCCCAACAATTGTAACACGGGTGCCGTTGGCTACAT
ACACACGCAAGCTTGAGGAGCAGCTTAAAAAAGCAGGCAAC
TGCTCCTGGTCCATCTTCGACGCCAAGGCTAAGATATGATT
AGCAAGATCGGCCTCGATAACTATTGCCGGTCGGAGAAAAA
AAGACCGACCGCCAGGTGCGCGACCTGCTCCACCATGCGAC
TTGTTGATCGTGCGCCCAATCCAGGTACGACTGGAGAAATC
GGTTTGAAATATGCGAGGGGCGTCGCGCCGAGCGTGGCCAG
ATCGCCAAGAAATTAGGGGTCTCCAGGGAAGCTCCCCGGCG
CGCGGTAATTGCAGGCTTGGCGCACCACCTGTCCAGTTTTC
GATTTCTCAGTCGGGAGGTGCTCGGTAATGAGTTCGAATAA
AAACGCGCACCATCATGGTGCTTGCAAGAAACGCAAAAGAG
GGATCTGATTAAGTGGGTGACTCACTGTGCCAGTATTAAAG
GCCTTCTGCATCCCCGCCCCCCACAATGGAACCTGCACCAC
AATATCTAATCTCCCAAAAGCCGGGGGAAGCGTCTTGTTTT
GTTGGGTTTGTGGTTGGGTTCTTCGCCCTGCTGTTGGCACT
GGGAGAGAGCGCATCTCTTCCCGCAGGGGGAAAACCATGCC
GCAAGAGCGTCGTCTTTGTACGACGCCGATAAAGAGGTGTC
ATCAACACCGATCCGATAGACGGGAATTTCTTCTCTGCCGC
AGCATCACCAGAAGGCGTTTCCGCTGTCAGAATTCTGTTTG
GCGCGGCAATCCCTCCACTTCAGGATGGAGAGGGATTTAAC
CGGCAAAAGCACATCCGGAGCAAAACCAACGCGTCCGACGC
CGCCGCGTGTTCTGCGGCTCCATGTGCGACTGGGCAGACAC
ACCGAGTGCCGCACCTCGATCCCTGGTGTGTTTGCCGCCGC
TGGTTTGCGGCAGGCATTGGCCTGGCTTTTCTCGAACTGGT
CCTACTTCATCGGAGTGAGGCTTGGTCGGGAAAAGATGGCG
GACATAAAACCCCGACGCCACGCTCTGCCCCAACAAAGACT
CTGACAGCTTCACTGGTGTTCCCCGATTCAGAAGGAGTTCG
GGATATCAAAACGGAAGTATCCCAAACCCCACACCTAAGTA
ACCCATAGTGGCGAAATTCCCGATGCCATCGGGTGGAAGAG
CGCACACAGCACAACGGTTGCAGATAGCGCCATCGCCCAGC
TTGTGCGAAATACCCTGAATCGTTCCGGCGGCGGTGGTGAC
TGGGTGGATCTTTGACCCGTCTTGCCTTGAAAAAATCAGGG
CCAGCAGATACCATGTTTTGCTTACAGCAAGCACAAAAACA
ACAAGAGAGGGTGGGTGGATCTTGATCTATATGTGTCCGCT
TGGTCAGCTTCCCCTTCTGGCGTAAAAGGTCAAGCTCTCGG
TCTGGGAAGAGGTGCTGGAGCGGGAAAGCTGGCTGGAGATC
GCAATATCCGCAGTCAGCGTCCAAGCCAGATACCCACTCTG
AAAAGTCATTGTCTTTTTTACCCTGGGGAAAAAAGTCCGGA
ACAAACCAGCAGGACGGAGGCCCCCTGTCGCGACTTTACCC
GGCTGACGGTCATCGAAAGACGTTTTCTGCTCAAAGATTCA
CAGGATGTCCTTATCCTAAACCCGCTCTTGCGCAAACAATC
TGCTCACAAATGGTAAATGCCAGTTCGAATCGGCTCAATCC
CAGGGTCGATCCAAAGAGGTCATGCGCATCCTCATCAACAA
TGTCGGTATCACAGTCGTTTCGAAAATCTTCATTGATGAAC
ACAAAAAGGCTATCGTGATCCCCGGATGAATAAAACCCGTC
GCCGGTAGCGCGAACCGCTACCCGCCCGACGTAAGTCCCTG
TTTACTGGAAGTTGTGATTGCCGCAGCCATTGTTGCCATCA
TTGCTTTTCTTTGTCTTTTGCTCGCTGATTTTGCGCCTGGT
ATCGAAGCGATTGAAGAAGGCATCATTCGCATGGACCGCAG
GCTCCAGATAACTATATGTGCAACTTAGGTCGTAGCAATAT
GCAGCGCTGCTTCATCCTGGCTTTTAAAGCCTCGCAGATTA
GCAGACTCGATGCGCCCTTTCTCATCATAGGCATAAGAATG
GCCTGTCGGTAGAGGATGATCGGGTGTTTAGCACCAAGAGG
GCTTCAAGAAGAAAGGTGTTCATAACGCCTTCCGCTTTCCG
ATGGCCGTTTTGAATTATTACATCAACTGGACTGTGCAACG
TTTAAGCGCGGGCTGGAAGGCCCTGCCGAGGAGCCGGTAGT
CAGTATTTATTGTTATTATTCTGCTTAAAACGGCAGTTATT
CGTTTGATGCCCTGGGTGATCGCGACAACGCCCTGGTCATG
TGATAGACACACATTTTGATCTCAACCAGGACCTCGATGAG
GCCTTCGGGAGAAAAAATGCCAAGGCATTGATTGTCAACAA
GAGGGGCAGACCCCTTTGACCATCAAGGATCTCAAGGCCCT
CTTCAATCGCCCATCGAGAGCGATTCGGCACCTCTCAACTT
GAGCTTTTTGACTTTGGAAGCAACCTCTTGCGGGCAGACCT
CGAAGGGTTTTGTGATGTTACATGGGTGTGTGATGAAATAG
TCGATTTGTGACAATACCCTCTTGAGGGTGTCATGGTGGGG
CTGACGGGCAGTGCCGAAGGCGGGACGCAGAAGGTTGCCCT
ACTTTTGCCACAAAAGCAGTCTTGGCATAACCGCAAAGGGG
GAATTTGCTACGGCAGAATTCAAAACTTCATCAAAAACTCG
TCAAAACAGATCTTTCGTGTCAAAGTGGCACAATCTAAATC
CCAAGCCGACCCTGACTGTACGCAAAACGGCGATTTTGTGC
TGTGGTGGGCCGGCTATCAGCTCCTTTCTCGTCGTGAGACG
CCCAAGATGCCTGAAGCAGACAAAAAACCCCGGGAATGCAC
CAATAAAAGGCTTGATGGCTCCGGCACTTTGCTCGACCACC
TGATCTCCGGTCCCGGCTGCCCGGTGTGCGTGACCCCGGTG
TCGCCAACGAAGGCAAACTGCTGGCGTTTGTCGCGCCCCAG
TCGGTCCCCGCCGCGGCCCACACGTTAGCTGCTCCGAACAT
ATTGTTCAGCATGGGAGTGACGACCCCGCCCTGGTTCCCTG
CGACACAAGATCCTTCGCAGCTCTACGATGTGGATTGGGAA
CGCATCGTCATCCACCTCGACAGGGTGAGTCGAATCCTCAT
ACAGTATGACCGCATTCCGGCCATCTACGCCGGGGAGCTTA
GGAATCCACCTCCATTTAAGCGTGAAGAAACACGGAACCAA
GGAAGTATGGTCTACAGATTCATCCGGCCTAAACAAATACC
AAGCACAAGACTGCAAAGAGCCTTCTGCATCCCCGCCCCCC
GTTGCGGATAATCAAAAAGACATTCCTGGTCGTAGCAAGAT
CCGGAATCCTCCCGGGCGGTCGCAGTACATTACGGAAATTT
GAGGTGAAAAACAGCCTGGGCGCAATGTTTGCCCGGCACAA
ATCGAAAAAGGCGCGCAGAACGCCGGTGCGATACTTCTCCA
GCCCAGCTTAGAATAAAATACCGGTTCTTTCGCAGGTTGAC
GCGAAATGGAAAACGGCAAACGCGGCATCGGCAAGGAAAAA
GCTCAAGGGCTTCCTCGCTTCAGGATCTGGTCTACCTGATC
TCATGTACTGCCATTTGTTCCGGCGGCACAGCTCCATGACT
GATATCCGAGGGATCACCCACACAAGTTATTCACACGAGGG
GGAATCTACGGCTCAATTTTCATCCTATTGACGTTGCCTTT
ACCCACAAGGCCATGCTGACCGAACTGCTCCAGCGCACCAG
GAGCGCGACACCGAAAAATACTGTCTCGAATTCATCGTTTC
AAAAGTTCCGGACAAGAGAACGAATTCGGAAGTCGCTGTTT
ACTCGTTTGCGACTGTGCGGCTAAATGTTGTCGTCTTAAGA
CGCGAACCGGAAGGAGGAAACAAAAATGGCAGATCGTAAAA
TTCAGGCGCAACACAGATCGCAAAATGACTCTCTCCGACAC
GCGTTTCCGTCAGGGTCCTGCTTGGCCAGAAGCACTCCTTC
TTGTTGCGCTGACTGTTTTCCTGAGACATAATCCCCTCGCT
GATGCCCCGCCTGGCAGGAACGCGACTACGCCGTCATCGTC
TGTGCCCTACGAGGTTGTGGCGGTAGGTTTTCCTGACGCGG
AAACCCAGATCTGAGGCCTTCCGGCCCCAAAGGGATTTCAT
ATGTGTGTGATAAAGGCGATCAGCACGCCGGCGTCTTAACA
GCCCGGAGAACTCAGCAGTGCTGACGCATGAAGCGATGACC
CCGCGGCAAGATCGGGATTACTCTGGCGCCGCAGGACCAAA
TCAGACCCAGTATGGAGAGGCCATCCTGGGGCCTGAAAGGA
GAAGCGCAATGGGTGGAAATCTACACCTTGACCGGCATAAA
TGTGCGACACGGAGCACACCCCGCAGATGCGCGCCGCAATG
GAAATTCAGGGGAATATATTCATTCAGGAGAAGCCGCGCCA
CGATACGGTCGAGCACCCGGCGGTTGCCTTTGGCTTTGACC
ATCAGATCATCCCAGGGAGCCCTTACATACAATGACGGCCC
AAGATGATCGTCGTAAAAAGCCCGTGGGATCATGTCTTCTT
ACGACCCTCGCAACCTACCGCCTGGCCTCCAAGCTGGGTGA
GGCATTACAAAGAAGAAGGGCCTTCTGGTGGAGCGGCGCTC
TACTGCGAAGTGTTTGTTTACGGCGAAGACGTTGAACCCGC
CCCCTCGCCCGCACAAGGGTCAAGGATCGCCAGATGATTAT
TCACCAAATTCTCGGGCAGTCGGTCATTTCAAAGGTCGTTG
AACTGGGTAGCGACAATCAGCGCGAAGAAGCCGAGAAAGAT
TGGTCCGATGACCATGGCCGCTCGGATCGGGGCGTGGTTTC
TGAGGGCATGATAAAAAATCCCCTCTTTCCTGACTTTGCGG
GTAAGAAGCCCTGAAGTCTGCGCTACTCTCTTGCAAAAGTG
ATCAACATCATCAACCTGACCAGAATTGAAAATGTCCCCTG
GATTGGCTTAGAAAATATGACAGAGACCTGGAAACCGCTTC
TCAACGGGAAAAGATGTAGTCTTGACTGAGATTAATCTTTC
GATGACGTCGTAAAGGAGATCTTTACCGGCGCAAACGTCAG
CTGCGGGCTTCGATTTCGGGCTGAAGAGGTTTCTTACCGGC
TTTACTGCTACTTCATGGGGCTCTCGCACAAATGGATGGAG
ACCAGAACCTAGAACATTAACATCCTGCTTGAAATGATTGA
ATCGGCCGGGGCGCTGGCCCCAGACCCAAATGCCGTGATCA
ATTAATCACTTCCACATTGCCGAAATTCTGTGGGTCTTAAG
GTTCTCAGGGAATATGAGGACAAGAAAAAGGCCGGGATCAA
GGTTTTCACTCCATCCGGCACTTTCACCTCTTGCGGTGAAG
ATTTTAGAAGAGTTTTTGAGCGATGTATGAAGAAAATATAC
GGCGATCAACACCGCGTTGACTGCCACCAACAACAATATCA
ATGGCATGGGTCAAAATAAGCGAGATCTGCGAAGATAATCC
GATGCTTCTCTCCCTTTTCTCTTAAATCTCTACTTCTTCGT
TCAATCTCGATCGGCAGGATCTTTTTGTCACTTCCCTGACT
AACTGTTCCGCGCTGGGTCACGTCTCTACTGTCAAGCGTGT
GAAGCTATTTTGGTTGAAAGCGCAAGACAGCAGCGCAATAT
TACTGGGAACCCGGCGATATCGACACGTCCCTGGGAGACTC
ACCGGCTTTGAGCCCCTCGACATGCTGCAGGGGATCGAGAT
GCTGCGGAATCTGCCGCGATCTCGCCTCTCGAGAAGATGTT
CTGATGTTGATGATCAAAGACTTAATATCGATGACCTGACA
GTGGACCGACCCGGTCGATGCTTCGACCGTTCAGTTCGATT
ATCCTGCACGGCGCGCTGCACCTGTTTGAGCCGAGCGAACG
TGTTCTCTTACATCAGAGAGCTTAAAGAAAAACAGGTCCAA
GAAGGGGATAAGTTTGAGATCATTGCAGGCGAAAGGCGCTA
CAGGATTAAACCATTAGTCGCAAACGTCCAGTTACCTTCGG
TCCCGGAAATACGATGTGATCTGCATCGAGGATCTGAACCT
TTGAAAGAAGCACTCCCCAACGCCGCTTTCTGGTTAGAAGA
GGCGCCTGGCAGACAAAGATCTGCGCAAGTGGAAGAAAAAG
TAAGTGGGACTCAGTATTTACGGTGGTTTTGTATAGAATTG
CCACCTATATCAAATGTGATCGCAACCTGCTGGTTGGCGCC
TTTTTCACACCTCCTGAAGTCGTCTCCTTCGTCCATCAACT
TTTAACAATCATTCTGAGGGCAATCTTTGCTGCCCATTGAC
TATGGACCCGCCCGTAGAAGCCCTGCAGCTTATCTGGCCGG
ATGAGAAAACGGCTGCGAAACTATATCGACCGGGCGAGAAA
CCTCGTAGCTGTAATGAAAACTGATGTTCCCTTATCGCAAA
ACCATTTCGCTGGCGATGGACGAGGTGGCGATTGCCGCACC
CTCCCCGGGACGGATGGAGGCAGCCTCTGACCCTGTGGGAA
AAAAACGAGCCTCCATTTAGCTACTCTGTGGGATTCAGCCG
TCATCGCCCTCGGGCTCGGCCTTGCCCTGCTCGGTCGCAGA
AGAGAAACAAGAGTGTGCGACACGGAGCACACCCCGCAGAT
TTTACATCCTCGGCAAAGGTCGGATAATACCCCTTTGCCAA
AGCATTCTGTTTGTAGGAGGCTTTCTGCTGTTTCGAGAAAG
ATCGAGGGGCAGGATCTGAACGCGCTTGTCGGGCTGGTGCT
TTGCTGACGGGAGAACAGGTCGCAGTCGCAATCGCAGTCGC
TCTCTAGGTTGTGGAGAAAACAAAAAGGCCTGTGTCCCAAA
GATAGGCCGCCCCGCCGATTCGTACCTTGCCGGGAGAAAGG
TATTGGCAGTCAAGAAAAAACATCCTGACTGGAACAGATAC
TTCTCAACCTGGTCAGCTCTCCCGGCTCCGGCAAGACCACC
GATGAAAAAATTTAGGGAAACCGTTGACCACAAACATCGAT
TCTCAGGCGTCGAAACAAGACTCGGTTTTGCCTGCGAGATC
AAAATGCACGAACTGGAGGGCGAAGGGTGAGTTGCGCCGGT
GGGGGCCAGATGCAGATGGACTCCTGGGAATTCGGCTGCAA
GTAGTATCTTTTATGCAAAGCGATGCAGTGGTTATAGATCT
GATCTTCAGGCCCGGCTGTTCGTCTTCGAGGATCTGCGGAC
GGCTTACACAACGGTATTCCCTTCAATGGAAGGCTGAAGAG
CTCTACAAACGCGGCTGCTTCGTTCTCGAGGCCAAGCAGGC
CTCAATCAGGCAATCGTTATCGCGGGCAAGGTCTTTTTCAC
GATTGGCTCAAGTTTTTCGTCAAGCAGTATCGGGAAGAAAA
AAAAAAAGGCGGAAAAAGAACTCGCAAAGATCTCCAAGATC
GCCGGTTGCAAAGATAGTAACGCCAAAGAAAAAGCGATTGA
ATTGCAGCTCTGGTGCTCGGCCTTGTTTTTTCCTGGCATTC
AAAACCCCGTCACTTCAGGACGGGGATATAAGGTGCTGACC
GTTGGCGTGCAGACGAATTGCGTAGCTATGGCCCCACCCGG
CTTGTGGCAGGCATGAAAAACTTAAAAGACCGCAAACAGCA
ACCTGTAAATTCTGCAACGGCGGGTACTCCTCTCCCACCAT
CGGGAAAACAAAAAGGTGAGCTATCAATCCCGCCTTATGCT
ATGTTCCAGAATACCGAATGCCCCATCGTTTACGCGATGGA
TTAATGCGGGGACCATTGAGCGCGGAGGGATTATCGGAGTT
CCAACGGATCTGGCCGGGTTCTGGCCCTTGAAACACTTTGC
TCTTCTCCTCGACCTTGACGCAAAATCCATCGCTGTTGCCG
ATCTTGTGCCGGCGGTTGATCCCAACCACGTCTTCCCGAAG
GAAGGACGAAGAAAAAGAAACGCCTTTTGAAGTTGTTTTGA
TGCGGACCTTTCACGCTCAACCACGTCCTTTCCCCCATCTG
ACCCCGAACTGCGCTACACTCCGTCAGGAGTCCCCGTGGCG
CGGCGGCAATCCAGGATTGACAAAAATCCTGCTATCCGGCA
AAGGGTCAAGATAAGGGTTGCCCGACATTATGGCGTCGATT
AGCGAGGTGATGCAGGTCGGCCTCGATGTTTCCGAGGTTCT
CCTATGGCGAGAAAGGGAAGCAGGGGCTTGAGAGGAGGCTC
CCACCAACGCCAGGTCGACGCCGGAAGCCGCCGCCACCATG
AGGAAAACGTCTGGCTGGGACAGGGTTTTTTGCTGTGGCTT
GCGGTAACAAGAATGGGAGGCGAATAATGATCGTTGGTATC
CAAGCCTGGTGGATTTTTGGCGATCAATATTGCAGATATTT
GCATGATTGAAACGGCGATTCGGGGCGAAAAAGCCAGGCGC
TGGAAAACATCGCATTGCGGCTGAACTGGCCCATAGAGATA
ATTTCACAGCAGCTCTGCCCCAGCGCCTCCTCGCGGGAAAA
TAACGGCACTCTAGTGACTTCTCCAATCACCACCCTTCTTG
CAAAAAACCCCGGGAATGCACAGACGGCGATTGGCCGTGCG
CGTTCGCCTTGCAGAAAAGGCGTCCGAATAGGACAAGGACC
TGAAGCCGATATCTTTAAAACAAGTCCTGCCCGAGACGTTC
GTAAACTGCTCGGGCATATGCTGCACAATGACGATACCGGG
CAGATCTGCGCCAAGTCGGGCCTGCACCGGCATATAGTTGA
CCGCCTCCAGTGGCGGTAAGCTTCACACTGTAGGGGCCACC
GTGATTTCCTGCGTTGATAACGTAGCATCCAGAAAGGAGAT
TCACAGCTACGAAATGAATACTTCCTTCCTGAAGAAGCTTG
GGGCACATCGGAGGGGAGTGCTTCCAGAAAAACCCGCAGCG
CCCAAAGAAGCCGATTCCAGCCGGCCGCTTGCATTTAGCCG
CTGAGCAGGTTTGGGTAGGTCTGATAGAACGGTGTCAATTC
TCTGCAATATTTTATATTTTCTATTTCGCCTTTGAAATACC
ACTCCGACCGGGTTGTGCCGCTGTGGGAGAACTCCCCTTTC
AGCAGTAGGCCCTGATTACCCATCGACCTGTTGTAATAAGC
CCCCTTCGATCGACCGGATACTCATCAACGAGAACATCCAG
CCGCAGGATATCTTTTTCACCCCTGCGGCCTGGCACAGTGC
AGCGTGGCCCCGGATATTGACGAACCCCGCAGCTGGATCGG
GCACAGCGCCAAAGGTTTTTCTGTGCCATGCCGCAGAAACC
TTTACCGACTGGCGACAAGTCACCTTTGTCGGAGACAAATT
GCCTGAATCCACGCAAAATACCGATATGGTCATTAAATTCA
GCTGGATGGAACCAATCTGGCACGTGTCGTTGGTCGTCTTC
GGCAACTCTCCGGCGGGGATCATGTCAACGAAAAAGCGGTT
CCACCCAGTTCCAAGCTCTGCGATCTGCGATTAAACAGGTG
CCATCGGGAGTTTCAGAGCGCGGCAATCAAAAAGGGGATGA
AAGGGGGACACTCCTATGAACAATCCACTAGGGGAGTATCT
CAGGTTTTCTGCCAGCCAGGCCGCCAACGACACACTCAACG
TCAAACGCAATATTGCTTGGCCGAAGACGACCTTGGTCTGG
CTATGTCGATATTGATGATGCTCAGATCTCCGAGTGGTCGG
ACGTTAAATTCTGTCCCCGACGGACACAGGTCAAGATCCTC
TCTATGGAATTCGGAGTTTACTTTCAAAAAATTATGATCAC
AAAGATAAACACGGCAGTGTCTCCTTTAGTTTCATCCATAA
CCGTGCAGAGACTCGGAATGCCCCAGAAAAAGGTAACCGCC
GATCTTGTATTTGTGAGATTCAAGAAGCGCAATGTCTTCAT
ACCAAAGAGCTTGGCCAGTGCCCGCGCTTCGTTTGGCTCAA
CAGATGCGCGCCGCAATGGGCGCCACATCACTGTAATGACG
CAGGTCAGAACTCAGCTCTCCTTTGTGCTAAAAGGTGTCTT
CATTTTCTCTTAAAGTGGGACGAGGCGGTTGAGTCGAAGAT
TTGGATCATAAAAAAGAGAGCTAAAGAAAGGAACTAATCTA
CTCGATGGAGAAGAAAAAGACGAAATGTTTGAATGGGTGGT
ATGCCCGTATGTGATCGCATCGAACCGACACAGCTCTCCGC
AGCGCCAACCGGGTGAACGACCTGTATCTACCGGGCACCGG
TAAAAACAGACACTTATAGGCCGAAAAGGATGGCGCGAAAC
CCTAAGGAACTCAGAGGCTTCCCGGCTGAAGGCCTCATCGC
CCAAACTCGGCATGGTGGCCCAGCCGCAGGAAAAGGAAAGG
GCGCTCCGCCACCATCAGGACGTCGGGCAGATAGCGGGTGT
TTTGAGATTGGTTGGGTTTGCGAAGTAAGGCTGTGGCTGAT
TGAAGTTCCCCTGCCGGAAGCGGCAGTCGATCATGTTTCAA
CACCGTGAATAGGGGGATAACACGGACACTGGAGTTAAACA
GGTGACAAAATAATGGTTATCGCTCACCTCCGCTTCGACAA
ATCTTGGATGGGTTGAGTTTCTTCGATATCCACGCATCACT
AAAACAACCGGGTAATTGAGCATCTCGAAATCATTTTCTGT
CCTGATGATCATCAACAAAACGGATCTGCTGCCCTACCTCG
TGCTCGATCTGTTCATCGATCACCGCAAGGAAGTGGTGACC
TCGAAAAAGCCGATCCGTTTCTTCATCGCTCGATCGCTTCT
CGCTCCTTTTCCTGCTTAAGCTCCGTGGACACTTTATCGAG
TTTATCCTTCAAACAAGCCGCACCCCTGCATTGATCCCTGA
GATCTCCGAGTGCCCCCTTGCACCCCGGATCAACCCTTGTG
CTCCTTTTTGCTAAATATTACAAAAACGTAAACAAAAAGTC
ATGCTGAGCGAGGGGCAAGACCACCGTCATCATGACATTCG
CTTGCCAAACAGGGTTTTTACGACGGCCTCAGTTTTCATCA
AATGCCAAGGCATTGATTGTCAACAAGGATATAACCGCGCT
GGATAACGTACACAGTTGGGCAAAGCGCCTGCAACGCCTCT
TCTGCACTCATCTCGATGGGCAGTTTATGGAATTCGGTGAA
TCAGGGCGTACCTACCCCTTCGCCTGCGGCGATAGGTGTGG
GTGTCCAGTACTTGGAGCCCCAGTTGTACTCAACGCCGAAT
ATTCACACCGAATTTCCTTTCCGGGCGCTGGGCATGGAGCG
CTGGAGCACCTGGCCGATATCGAGGGAAATTTCGATGTTGT
AGGGCTTCTCCTATAAGTGACGCGACTGAAGCTCAAAAAGA
CGGTCGCGGCTTTGACAGCGCCGGCGCTTGCCCTGATCGGG
TTCCGTTGCATGGTTTATTGCTCGAGACCTGCGCACCCGAA
CGAAAAAAGACCTCAGCCATCTGGATTGGAAACCCAGCCCA
TTCGGGTGTTGTTAGTGTTACGAGGAATTTAGCTGGCCAGC
CCAGGGGCATCGCACCGGCACCTTTCCCAAAGAGGCGCCGG
GATAGGCAACGCAACCGCGACTCTTCTGCAGAAACTCAATG
CCAAAATGCTCGATATGGTCCCGCGCAAACTCCTCGAACTC
TCCCCTTTGACCCCGGCGTGCAAGCCGACCAGACTTACATA
TTTTACTCAACCAGGACTGGCCAACAAACACGATTGTTCAG
TCACGCCGCCTGTATTTTGGCCCGGGAATCAAGTTTCATCA
CGTAATCTCGACAAAATATTCTTCGATTTCACCAACTTCAA
CTCCAGTGGCCCTTATCGTGCTTTTTTGTTGCACCAGAAGT
ACGGGGTGGATCTTCTCAAGCTGATTCAACTTTTCGAGGAC
AACACCTCCGCCTGGCACAGCAACATCTAAGTTCACTTTTG
TGTGCGAAGAGGATTCGGATCTGATGTTCATCACCGACCGC
TACCTACCCGGCTGCAGTTGCAGGGGTGCTTTTCGCTTTTT
TCGGACATATTGATTCGAGACGCCATGGAAAAAGCTGGCGA
AATGGTCGTGGTGATGGTTGCTCTTGGTTTCCTTCTCGCTT
CCCCTGCCCGAAACACTCGACCCCGTGCCCGCGCGCTTCCA
TTGCTCTTCAAGATTGAGCACCGTAAGTTGGCAGCCTTCGC
TCGTGCTGCTGAAGAGAAAACACGCCCTGTCGGATGAGGAA
GCCTAAGCACCCGCACTATGCGACTCTCAGCCATGGAAGAA
CTTTTTGCCGTGCCGCCGGACGGGGACACGTATACGTTTCA
TCCTCCGTTTTTGTTTTATCCTTCAAACAAGCCGCACCCCT
TTTGCTGCTCACAGCAGCATCACTCGCACTGGCACAAGGAG
GTTGAGCGCATCAAGGCAACCTTCTACCCGGGAAAGATCAT
CGAGATGACCGATGCTGAAGCCGTGGAAAGCGCCGTCACGA
TATATTGCCGCCAACGACGGCATGCTGCATGCGGTTCGTGC
TGAGTTCAAAATAATCAAATCCGCACTCTTTGGCTTTTCTG
CAGGACTTTTCTTTGGCTTTCAAATTTGCCCTGTATTGGAC
GTTTCTTATGTTGCGATACACGTTTATCCTCCCTCTGAAAG
TCACACCCCTTGCCCGTAATCTCGACAAAATATTCTTCGAT
TCGGCCAGGGTCAGATCCTTCACGTCCTTGTTGTAGTAGTT
GGTAAAGGGTGCTGCCCACGCTGCGGGTATCGCGAAGCTCA
TTGATACTTAACGGAGAGTTCGCATTTTTTACGGGCGTAAT
GCACTTTCCAATTATCAAGCCTGGTGGATTTTTGGCGATCA
TCCAGGTGCAAAGCCGGGAGCAGTTCATCGAGAGAAAATTG
CGCCCAAAGCCTCCAATCTGCTTCTGCCTGCCATCGGCGCG
AGACCGGCCTTGGTTTTTAACGGAGAACAAAAATGCCTCAA
ACATTGAGAACCGCACATGGCCAACAAGATTTCGCGGGAAG
ACTGGGCCTTGAAATCCCCCCCCTGAAACACCTTCTTGATC
AAGGGGAGGGAGGAGATTATCTGGGGAGAGTGAAATAAACG
GCACGACAGCAAGGGGAGAGCTGCTGAAGATGCCGGAGAAA
CATGTCATGTCTACGATGGGCTACGAGGTTACTCAGTATAT
TAAAACAGCGGCATCTCGATCTGCTTGCCGTCGCTTGCGAC
GATGGGGGCCACAGCAAGTGCTCAGCATGTGGTAGTAGTCA
CCCTCGCTCTCGCGGGGAGCCTGCTGCACGTCGCCAACCAG
ATTTGCGGCCATCAAGAAGGCCGTTATCGCCTGTGGCGGTA
GCGAGATCGAACCTGAGTATCTGGAGACATCGTTGCGCAAC
CAGTTCACGGCGGTCGCGGGCCAGTTCGGTAAGACTGGAAA
CCAAGAAGGGGCAGTACATCCAGCGCTACAAGGGGTTGGGG
AACCGCTTATGAGATGATGGCCGAAGCAGCCCGCGTGGCTC
TTTCGCTTCGCAGTGAAGGTCCTAACGACGAGGGGTGGTAT
AAGAAAATTGACGGTACGTTCGCTGCGGAAAGAATTACAGA
ATTGGAAAAACAGGCCGATGCTATTACGAAAGCACGACGAG
CTCGACCGTAACTTTCGCATCATGATCGGCCCCGATCTTCT
CTGGTATGAGTGGTTGATGGCTGGGGTTGAGAAGAAAAGAT
GGATACGAGCGCAGGCATAACCCCGCTCTCCAGGTGCAAAG
GAAACCAGCAAGATGGTTCGCATCTTACTGATTTTAATGAT
CAACCTCCCTCTTAAGAATGCATGGTTAATGCAATACCCGG
CAGGCGGTTCAGGACGTGATCGAACGGATCGAGCGGGGCTA
AAAGGCGAATCCGAGTGATCCTCAAAAAGAATTTCGTAGCT
CCACCGAGGCACGCCGGACCCTGGCCCGCAATGCCGATTAT
ACCGCCTGGTCGTCGGTCTGCTGGTGCTGCTCCTTCTCGCG
GATTGTTCCAAAAAATCATCCAAATCATCGCCTCGTTTTGT
GAATATCAGCTCCCCGGAATCTGTCAGGTTCAAGTCAACGC
ATCTCGAAATCATTTTCTGTCCTGACTGAAACATAGCCATG
GACAACGGAGCCGCCGGCAACCCGGTCAACCCCCAGGGCGG
AAGACCTTCCGGAAGGATAACAGGAGACGCCAATGCCCGAA
ACGGCGGCTCCCCAGGGGTTCACAGGTATGCCCAATGTCTT
AAGAGAATTTGATGAAAGAACATCCCATCAAACCTGGTCAA
TGACCGCAGACGAAAAAGAGCTTTTTCTGCGCCACAGCGTC
TGGACTGCAGGCTGTTGGGGCTCTCTGTATCCATTCACCGG
ACATTCTGACGACCAAGAGACTTGGCGTGGTACATGGCGGC
AAGAATACGAGAAATTTCTGCAGAACAACCAGGGTTTCAAA
GTGTTTGTGTAGAAAATGAGCTGCTTCAACGATATTCCAAA
AGACCAACCGCGGTACGGGACCCATCTGGACCCACAACCTG
AGATCCGGAACTTTATGAATCACTAGAGCGTCTTGAAGATT
AAGGCGAGGCGGGGGAATATCTTTCCCTTTATGAGTATACT
TCAGATCCAGAAAACTGATGCTGAAGCGCCAGGTTTCTCTT
GGCATGAGAAGAACTTTGAGCGAAAGGATAGTATCTTTCCT
GGAGTTAAACAACCGCTTGACCTTCCCTGTTTTTAAGAGCC
GGCCACGTAAGGATCTGAGGCCGTGGCGGTGACCTCGATGT
CAATTTTTCGATAAAAACGGCTTTTCCTCCCACGATACGAT
CAGACCGGAGCTGATCTTGGCGCCCTGGTTGCCGCGCAAAA
CGTGAGAAAAACTGAACATTCTGACGACCAAGAGACTTGGC
GAGGTGATTGCGGAGATAGGCGATCCTGGACTTGAGCCGTT
GCCCTGCTCATGGCTAAAAACGGCTGGAGCTTTCCCGATGC
CTTCTTGATCTTGAGGTTGACCATCATGGGATAGACCATGA
CTTTCGGCATGCGCACCGTGCAGGGCGAAGAATTACGAATC
CCGGTGGGATACACCGAGGACATCTTCGAAGCTCTTACGCT
TTTCGGACAAAAACGGAATACAGGACTCTTTCTATGGGTTC
GCGACCACGGAGAAAGGTTGCAGCTTCGGATCGAGCTTCAC
GCGCCGGGCGTCGAAGGAATCGTCTCTTACGATGTGCAAGT
TTGTAACCATACTCATATCCCTTGACAAGAGACTTGACCGC
ATCTGGCACGTGTCGTTGGTCGTCTTCTTGGCGCCAATGGT
GCCGAAGATGCGAATGGTTTCTCGCTGGGCGCGGATCGCCT
GCGCACTGCTCCATGCACTGCAGCAGACATTGCGCTTTGCG
GACCGGCGGTTTTTTTGAAACAATTTTTCTTCTGGTACTCT
TCTCCATCTATGCGGTCACTCCCGCCCAGAAGGTTCGGCGG
TCTTTCTTGAACCGGTCCAACTCCTCAATAACGACAAGCGG
AGGGAATCAACCGCGAAATTCTGCGGGTGTTCGTTACCGGA
ATCTCCAACAGTTACCATGTCGCTCTTGAGCCGATATATTG
AATGTTGACAGCGGATGGGACAAAAACACCCTGATCCGCGA
GGAAAATTCACGGTGGCATACCATATCCTATCGCTCTGTGG
GAGCTTCCTTTCCCTATCGTCGGCATCGGCGCCTCCGCCGG
ATGAAAGCATTGCAGCATGGCAAGACAGGCTGGAAGATATA
GGGATCGCCAGGGTCAGATTCTGATTCACCCGCGCCAGCAA
CTTTACCAACAATTTAAGATCGACGTGATTTCAACCTTTGA
CAGGAGCCGGAAATCTGCGTCTGCGCAACATCCAGCTTATT
CTAGAATCCACAATTAAAGGCATATTTTATGTTGTTTTGAA
AACGTGTAAGCCGGGGAGCACCCCGAGATCTTAAAGCTTTT
GTTGAGCAGCAGTCCATGACCAGCAGTGACTTTCAAAAAGC
GGCAGATATATTCCGTCTCGCGCGCCATCCAGGGGATCTCG
AAAAGAGAGAGTTCAGGTGTCCTTTCATTTCAACATTGATC
TCGTACTTGGACTTGTTTTTCTTTTTGTACCAAAGACGATG
GCAATGCAATGAAAATATGACAGGCTGCACGGTTTTTGGCG
TGGTTCTTCATGACAGCAGTCCTTTCTGGTCGATGACTGTA
TTTGCAAAGCAAATTATTGGCAATAATATTACTTAAATTAC
AGGACAAAGCTCTGTATTAGCGACGAAAAGCTCACCTATAG
GTCATTCGGGCATAGAAAGGCAGGGTTCGCCGGTTGTCCTG
GGCTACTTTGCCTACCTGCTCTACGGCACCGGCGTTGATCT
TCGCCGCAACACAGAAGGATCTGACAGAAGTCTCAGGCCTT
GTAGGCTTTTTTCTGTTTGACGAGGTACCAGGTGATCACCA
GCTCGAGGAGTGCGCCAGCGCTCCTGTTTACTCTCTGCTCG
CCTCTCTCACTTCCTGGGGTCTTAAAGGAAACGGTGGCCGA
GATCAAGACCGCGACCATAGCCCTGATAGGCTTCGGTGGAG
GCCAAAGCGTTTATCCGGTACTGCTTTGCACAATCGTTTTT
TCTCTCAGATCCCGACCATTCCGTCCACCACTGCCTTGCTT
CCCGTCCATACGCGGCATTTCGACATCGAGGGTGATGACGT
ACCTCCTTCGGCACTTGGTGCGCATACGGTTTGTGATAATC
GACGCTCTGATCGAGGAAGCCCAACACGCCATCGAGTTGAT
GTGACGGGATCATGGTGGCGCGCGGCGATCTCGGCGTGGAT
CCCAAAATTCTTCCGTTCGGCCCCTTTTTGTCCCTTGGCGG
GTTCGCCCTCCTCGCTTAAACCTCCATCCTTGCAAATAAGA
GCTTGAAGTGGCCGACTTGTCCGCACAGAGCAATGGCCTGA
TATTGTTTTGAGGTTTGATTCTAGGGATGTTTTAATGACAC
CTCCGTTCCGCATAAAGCCTCATAGATTTCTGGATGAAAGC
GATTGCGCCACCTCCCATGACAACGCCTTTTGTTTTTATGG
TTCTACAACGTCTCCCCCTTCGACATGAAGAAGCTCATGGG
CCGCAGGACTGCTGCGATCCCATCCTTGCTCCGACATGACC
TCACACCACCGGATGAGGAGCGCTATCCGACAGCGAATGCC
TTACACCGGCGGATGACCGCCATCTGTTGAAAACCCTGGGT
AGGACGGCCCTCTTTCTGTGCAGCCTCGAAGGCCGTCACAG
TCTATCAACTATGGTAAGCGCAAAGGAGTAATGACAGAATA
GGATGAAGCCGTAGAACAAGCCGCGGCTTACGGTCTTCCGG
CAAAAAGGACCTCGATACGACGCCCCAGATGCGCACGGTTC
GGCGGCTTTATCGCCGGGCGCAGAAGACTCTTCGTTTTCGC
ATCTGGGCTGGGTGCGTATGCGAGAGTCGTTGCGCTTTACT
CTCGTATTGACCCTGAAATACTCCCTTTTCTGGTCGTATTC
GGGTCACCGGCTACTACAAGCAAACCCGGAGGCCGACCGAT
ACGACAAAGAAAGAGATTGTCCTTATGCGAAAAATAGGTGA
ACCCGCTATTGCTCAAAAAGCTTTTGTTCCGATTGGAAACA
GAAGCGACATTTGTAGACTTCGCAACCATTTTGCGTGCGGG
CGAAAGCGAACGCTTTGAAACAGGGGATATGGCATGGGTCA
GCCCCATGATGTCTGCGGATCATTCTCAGCGTGGAGCGAAT
CAGACCGTCGATCAGGTGGACCGAAGATTCGAGGAAGTGGA
ATCAATCGTCTGCGGGGAGGCCGGACTTTCAAACGAGCCCG
GCTCTATCATGTTATTTATTCGGACACCGTTGTTCGAGACT
GGCTCGACCTGCACAGGGGGCAGGATTTCACACGAGACTTC
AAGTCTTTTTCTCAGTATTGCTGGGTCGGTCGGAAAACCTT
GCGCTATCCGACAGCGAATGCCGTGCGGCGATTCTTGATGC
CTAAAGCCTTACGCAGTTGACTATGACCGCACGATGGACGA
TGCAAAGCCTGCGGGAGTCACCCGTACAGCCTTACTTGCAT
CAGGGAACGCTCGCCGGGTACGAACTGCGGGAATATCTGTT
GTGGCGCAGAAGGATCAGAACGATGCGGCGGTGCTGACTTC
GCATAAACCCATAGCTCCTTCTGGCGTAATATGAGATAAAA
ACGATCTTTCTCGATGAAATCAACTCCATCTCCCCTGCCTG
TCTTAATCAAAGCCCCAAAGCGTCCTGGCGCGGCAATGTTG
TAATCGGGCGACGAAAGAGACACAAATCCCAAAAAAAGAAG
CACCTCCATTGAGTCAAATGCTAACATGGGTATAATAAAAA
CTTGTTCTTTTCCTCCAGGGCGTAGTTGAGGCATGCGCCGA
CCAGCCTCAGCTGAAAGCCCCACAGGTCTTTCAGCTACGTT
CAAGTTCTTTAAATTTTCGACTTTTATATAATGCGGATGTG
CCAACTTCTTTGAGCCGAGTCGCGTGATTGATTATTTGGAA
ACCGTGTCGTCAAGTCAGGACAATCTCGTTCCCATCCGGAT
GCAGATCGTCAATCGACGCCCGCGCCTTCTGTGTCAAAGAA
TTCGTGTCTCTCTCTGTGATCCGCTCAAGTTCTTTAAATTT
GATTGCCAGCAGATCCGGCACCTGAAACGGTTTGGCCAGAA
ATGTTATTATTTATTTGTTTCAAAGGAGACGTTATGCCAAA
ACTTGACATAGAAAATGGCGCGATTGCCACGTTCAACACCC
CCGCCGCCTTCGGTTGTTTTCTTTATAGAAGAACACGATTC
TCAAGCCAGGGCGGCTCAGGCAAAATTTCCTTTTAAATACT
GTCCCTTTTGTCGCCGCTACCCTACCCTACGTTGAAATCGG
GAGCGCTGCCTGTCGTGTCCCGAGTTCGTCAGCATTGTGGA
GCTGCCCAGAGGTATTTGAGCGATACGTGGCAGGGGCTTTT
AAGATCGATCACGAAGAGATCTTCTTCGGTATTGTGGTGCA
TCTTTTACTATACAACAAAACTTACAAAAAAACAAGAAAAA
TTCATCGGGCACGCAATCCACCCCGATCAGGATGGTCACTT
GAAACAATCCCTTTCCAGAACTTTTGCCAGTCTCGCGGAAG
CTTGATTATGACGCTCGGATCGAATTGGCGATTGTACCCGA
GCCCAACAACAAACAGGGGACATATTTCGCCAAGGCAGCCG
GCTTCGCCTTAAAAAGGAGGCCATCTTGCCCAACCGCCATC
TTGCAAGAAACGCAAAAGAGCCACAGGCTTTTGAAGTTGAA
CAAGACCGACTTCACCCAGTCCGTTCACGACGCCATCGACC
TGGTTCGATCTGCCCTGCATCCCTTGGGATGGGGAGGAAAC
CAGGCCTCCCAGGAAAAGGGCCTTGTATGTGGGAGTTGTCG
GATCACCCCTTTAATGGAGCCTCGACCTATGACCGACGGGG
AAAAATAAACTAACTGAATGCTGGGCCTAATTTTGGGAAAA
GAAGCGATGCGATTGATATCCAGCAGGTTGTCGACAATCGC
GAACGTCCCTGCAGCACACGCGACTTTTCCCGCGCCGAAGA
CAGGACCCTTCGGCGACCCCCGCAGAGAAGTAAGGACGTAT
ATAGAAGAGAAAAAGAAGGTCACACCGAGTTTTGACAGGGA
ATCCGGAGATGAGTTGTTTGCGGAATCCGAATCAGGCTGAG
AAGATCAATGGGAGCAAGATCGGAAACTGATGCTGCATTAT
GCGCTCCACCCCCAGAATGACATCACCTTCGCAGTCCAGAT
GCTAAGGGGTTTGAAAAAGGCATTCCTGAAGACCTTCTCCG
ACATGGAAAAGCATGAATTCCCGGCCTACGCCGGAAAATAC
AAAAGCTTCTCGAAAATAAACTCGGGGATTACCCTCGTTGT
CATCCAGCAGCTTCTGCATCCGCTCCTTTTCCTGCTTAAGC
GCCATCGGCAACGCGATCCTCAAGAAAAACAGCTCCATGCT
TGAAGCCGTCAACAAGTTTTCTCCCCGCCCGGTCAGAAATC
CGCTGGGTGGCTTTTATGACCTCAGGTTACCGTGAGGATTC
AGTCCCAACCAATCAATGGACCGGCGATGTCTTTATTTCAG
AAACTGAATTCTATGAAGGACTTTTTTTCTCCCCCGCATCC
ACCTTCGGTCTTTTCAATAACAACCTTTCCTAATACCTGCA
ACTATATGCTCTCCAATCCGCCTTTCGGGGTGGAGTGGAAG
CGACTATGCCGAGTCCTTGTCTGACTTTGTGGAACGAAGCT
CTGCGTTCGGGATCAAAGAACAAAGAGGCTGTTTTGGCCTT
GCGGTGATTCGCAAGTGTCACGCAGATAAGTTCGAGAAAAA
TGGATTACCGATGGCCATTTCTGCGATATGCAGGAGCGTTA
ACATCCCTGACCAGCAAAACCGTGCCTTCCTCCGGATCAAT
AATGAAGCCTTGAAAAACTGCTTCGATTTGGCCGTCAACGA
GTAAGGCTATCCTACCGCGACGGGAGACTTGTTCAGGTTGC
CGCAACCAGTATTGGGATTGCCATGTACCCGGAGAATGGCA
ACAATAATCGCGCAGTAGACCAGGAAGATCGCGATCACTAT
TACACCATGCGCCAGGCTATCGAAGAGGGTTTCATCCTCGA
AGGAGAAGAAAGACAGTGAACATGGAAGACAAAAAACGCAA
CAGCTGCGCGAATTCTGGAACGCCCCTGAAGAAGGGTGGGA
GGCATCATCATGGCGGGCCGCACCGGCGCCGCCTTCGCCGC
GCTGGCGACAACCCCAAGGGCGAGATTGTCACCGCGGTCAC
TTGATCTTGAAAGGATTGGGCATGGAAGACATAAAACGTAT
GTCCGACGAAGAATGTTGTCCACAATCCCTGCCTGAGCCCC
TGGATATGACTGTGCGGGGTCACTATGACCGGCGGCGCAAG
TCTGTTGATTCGGAAAAGGGCAGGCTCCTGTTGACGTTTCT
CGCTATAGGATACGAGGTTTCAGAGTATGGAGATGAAAGCC
TAAGGTATTGTTTGGGGATGCTTCGGCCGCGAATATAGGTC
CGCACTGATTTTTTCCCTGACCAGGCCGAAAAAGTCGCCGG
CCCAAGACATCAAGAATATCCCCTGCAGTCAGATACAGGGG
TTCACGCCCCGCGAAGTTATCCGGCTCATGGTCAACCTGAT
TATCTTTCTTCAACGATAGACAGCACAGACCCTATCGGAGA
ATGCTTCTGGGGCATGTTGGCCCAGAATCGCCCGAACGGGT
TCACCTCTCGGATCTCAGTACCCGTATTCGGGAAGACGGAA
TTGGTCTTCTTCGCGGTTCTCGGATCCGGTATCGCCGACAA
GGCGATCAGCACGCCGGCGTCTTAACACTTATTCGGCGACA
AGGTCCCTTAAGAGTTGATGCAGAGTGCCCCGTTGAAATGA
GCTTCCTTTTCGCGTTGAAGCCTATGAATACGGCTATTATC
TCCGGCCGAAGCGATGAGAGCAATGAGGATTCCAGCAACCC
GGTTCCCGGCTACATGGAGGCCGGAAAGACCTACACGATAA
GTGGCGCTCAACAATGAGCGCGCCGCAGAAGAGGCGCAGGG
ACGGCCAAACCGAAATACAGCGCCGAAAGATTTTTGAATCG
CCGAAGAAATAAAGAAATATCTCGACGAAGAGGTAACAGAA
ATTCGGTTATCGTAGAGCAGCTTGTAGCCGGTCTGCTTGAG
TGCCTGCGCGGCATTCAGTGCGGGCGCAGCGCCTCGGCCGC
CGGGGAGCGCGGTAGCGGGTCTTGCGAGCGCGTCGATTCCG
GGAAAATCAATCACCGAAGGCAAGCCCGAATTTGTCAGCGA
ATCAAGCGGCCCATGCCTTTCTCCGAATCCTTGATCAATAT
CATGTTCTTCGAGGATCTGCCGGTAGGGGTGGGAGCGCGGG
TCCTTGTCGTCATCGCAGGGCACGCCATTGAGCAAGAGATC
GCGCGTGGTGTAGCCGGAAGCTCCATCCGAATAGTAAAAAC
TAAAGTCGGCATGCTCTCGGCCACAGAATCAAAGTAACAGC
AAAAAACAGGGCAATGCCGCCAAAGCCTCAAGCTCTTTGAG
GCCATTCAGTTTTATCAGACCCTGACGGAAGATCATGCCGA
GGCGAAAGGCGCGCATCGATCATGAACATACGCCTTGGCTC
TTCAACAACTCCACACCCCTCTGCCTCGTTATCTCTGGGTC
GTTTCGATGAAATTGAGGAACTTTTCAACTCCTGGAAGCAA
CATAAATGGCACATAACAATCACATGCACTCGGACAACCAA
AGCAAAAAATCTGATGAAGACCTTTCCCTACGTCGCAAAGG
GCTTTTTCTCCCACACCTGGCTTGAGGCCACAAAGCAGCCT
GACGACAAGCTGGTTTATGTCAACAACGTCCTCAAGGGCAA
TTTCAGCGGAGTTGGAGGAGCGGGAGGCAGTGAAATTGCTT
TTTTCCCGGACAAGGTAAGACACTGCCACGGACAGATGCCT
TATTGAGATAATTTTGCAGGCAAACCATGTGTCCAACCCGC
AGTGGTCCCAGGGTTTGAGACAGGGTAGCCGATCGACTTTT
GTGGCCACAGGACAGTATATCTGGCCAGATTTTGAGATTCG
TGGAAACGGCACCGTGCGGTCGACCACCTGTTTGAGCCAAG
TGCTGAACATTTACGAGTTGCGCAAGGTGCTTGCAGGGAAG
GAGGGACAACGGCTGGAAGGCCTACCAAAGTCTGGAAGAAA
AATCACTGATCCGGTAGGAACGCTCACGGGGATGGATCTCT
GACAAGACGTTCCACGGCATCTTCCCCTAAATTTTGCACAA
TGTGCTTCTTTGCATCTGGGCTGACAAAGACCGGTCAGAGG
GGGTTTTGCACAGGGGATATCGTTGCGGCGCGTGTCCCAAA
CTTTGCGACACGAAAAAAGGCCAGAGCAAAGTGCCCTGGCC
AGAGCATGAAAGTCCACGGGCTTTTCCAGGAAGGCAAGGGC
CAAAATCAACTCGGGATGAACGGCAATGCTGGGATGTTTGC
TAGGAAACCTCGGTAAGGACCCCGAACTGCGCTACACTCCG
AGCCCTAAAAAAAATGATGGCCATGGCCACGTAGCTCGGCT
GAGGAACTGCCCGGCAAGATCATCGATTACCTGCGTCATGG
TTCTACGAACCGAAAAGATACCCGGTAAAAACGGCCTTTGC
ATCCAAGCCGGCTGACCTATCAGGCTGCGGGCAACAGTGTT
GGGAGAAATTGATAAGATTGCACGAAATCTTAGTAGTATGA
TACTACCAGTTTTCAAAAAGCCGGGGCCTGGCCCTGACAGT
GTCTTTTCGCAAAATCATTGCGGCTTTCTGCGCTTATTGAA
TGCTGCTGCCACTCCTGCACCCCGTCTTCCATGCGCACCGC
GCCTAAAAAGCGGGGCGATACAGAGGAGTCCTGCTGGGGAA
AACAGGATGCTAAAGGCTGGCTTCGTCCAGAATGCCGAAGA
GCTTTGCGCCTCAAACATACCGACCACTTCAGTACCATCGG
GGATAAAAACAAGAAAAAAACACATGGCAAAAAACTTTCTC
GCTGAGAAGAACAGGATCAACCTTCCCGAAGAAGTCATCCG
TCGAAGTCGAGGTGGCGATCCAGTACAACGATGGTTACGAG
GCCGGGCGGCAGTGGTGCCGCAGGGTGCCGCCGCCGGATTC
AAGCAAACACCAAATAGGGGCCTAAAATGGGTCTTTTTCGA
TTAGGGCATGACTTTGGTGACGAACTGCTAAAGAGTGTCGC
TTTTAAAATCTCTGCGGAAACAGGATGTCCTTATCCTAAAC
AGCCAGACCTTATCGAAGAGCTTCTGGCCTTCCCCAAGGTT
AAACTCGTCCCCTGCCCGGGCTGGCTGTCGACCCATATTTT
CGGGTGAAGAGGCCTGGTCGCGCAATCGGCGAGCCGAATTA
GTCATTGCGCAGGGCAAATTCACGTGCTTTTTCTCTCAGCT
AAAACTGCATCGTGTAATATCATCAGGTGATAATATGATTG
CCGGGCATAAAAGCTTTCTGCTTGGGAGCGTGGGCGGGGTG
AGACGCATCGAACAGGTACGCGGGCGCATGGAACGAAAAAG
GTATTTTCTACAGGTGAGAGCCCATTTCACGGGAATTTGTC
GTCTCTGCTGTACGCAGAGTCACCAGCCAGTTACGGGCCAA
GATAGATAAAAGTAAATTTACCGTCGCGAGAAAAAGGCCAT
GGAGGCCAAAGCAAATATCGCTCAATTCAAGGATGCACTAG
ACTCCCAAGGAAAATTGGGACAGTAAATTCTTACTTTACGT
CCCTTGTCGCAGCCTTTGAGCAAGGGCGAGGCAATTTCTCA
CGGTTCGGGCTAATGCTTGACACAAAAAGGTGCTTGGCTCC
ATCCTTAACTTCCCCGAATACAGGATTGCCAATATTGAGGA
CACGCTGGGGCAAAACCCTACGGAGTATCTGCTTCTCGCCG
CAAAGTCTTGACGTTGAGATCGGTAAAAAAGTCATTGTCTT
TCATTGCAAGGAGGATATTGCTTTGACATTTTCGCTGCTTG
CCGGGAGGGATCAGTTTTATCTTCTCTGGGTTTTGGCAGTT
TTATTTTCGGATGTCGTATTCGAAACTTTATTCTATCTCTT
GCCAAAGCTTACGGCTTTAGCTATATTGGCGATTGTCGTTA
CCGGGCCGCCCGAATCGCGGCCGAGAAGAAAAAGGACAAGG
AACAACGTGCTCTGTTTCCCCTTCCTGTTTCGGGGGGCTCC
TCGTAGCCGTAGCTGGTCGGCACCCCGTCGCGGGTTTTCTG
TTCCTGCCCCTCGTGTGCGGCCTAACCGACGAAAATAAAAA
CAGCACCAATCTGCATTGGTCGAATCTGTTTATCGAAAAAC
CTGATTTCCAATCTGCATATCTTTAACAGATATGCGCTGAA
CCAGAAACGTCCCTCAGTGGCACAGGATGCCTCACTGCTTG
TGGAATACCTGGGACGCCACCCGGAAGCGCTGCTGCGCGGG
ATCATCTTTGACCCCAAAGGCGACCATGCCCTGCGCGAAAA
CCAAAAGCTTGCGATAGAGCCCTTGGTCTGCAACCTGGTGC
CGGTGCTTGATGCCGGCGTTCTCAAACGGGGCGAGGTCGTG
TGCTCCGCCTGCGGTGTAGACGTAGAGGATCGTGTGGCCCA
AAAGAACCCGGCCTGGCCTACGAGTACACCGCCAAGGGGAA
CCCCAATCGCCGCGCGCTTTCGCGTCATCGACCCCAACGGG
GCGAAATACGCCGCTACATGCTGGAAAACGATCTGGTCGAG
GAAGTAGCGTTGGAAACAGCCGATGGGAGGCGTGTACCCCA
CCGTTCAGGGACTGCACCACCTGGTTTACGAAGTGGTGGAT
AACGTCGGACGCTATCTAAGCCTTAAACCAAAAAGAAAGGA
GAGCGCGCCTGGGAGAATTCCTTCCGCGGGAAGGATCGCGT
ACTGGTGCAGAAGCAGTGTTCATCGGGCACGCAATCCACCC
AACTTTGGCTGAGGCGCTGGCAACCTTTCCCGGCGTTTTTG
AGGGTGTCATGGTGGGGGGTCTCTTCGAGTTCGGGAAACAG
GGCGAAGTATCTCGAGCACCCCGCGATTACGACCCGCAGCT
CACACCCTCACCCTTGAAATCGCCGAAAACGGCGACACCAC
CAAATGGCGCCCCTTCTTGACTGCGATCCGTCTTGGTTTGG
GCTGTTGCGTGGTGGCAAGGCAGCGGTGATTCGCCGCTACC
GGAGAATTTCACGATTTTATCGAAGTCAGCGCAACTGGATC
TCACGGCTTTCGCAGTCAACCAGAATAATTCCCGCCTGAAC
ACCATCTGTTCGTAGCAACGCAGATCACGATTCGAAATTTC
CTTACTTGCATCGCCAGCAGCAATCCCAATTCTACGGATTA
CATGGCGCCTACATGATGGTCACTAAAAAAGATGTAGTGTC
GTTCGCGGTGATGCCCCAGCCCCTGACGGTGGCGGGACCGT
GATCAAAAGGCCAGGGATGGCGAAAAGTGTCCCTTGTCATA
GAAATACGGCATCGTAGAAACGCTGCCCGACGATCAGGGCG
CTTGGCCAAAGCGATAATAACTGGGCGTGTCGGCTCAGACG
TCTTCTTCGGAGAGAGAAGACAGGGCCAGATCATCAAAGGC
GCCCCGCCGCCTATCAGCCGCTGGTTGACGAACTCAATGTC
ACGCCGTGTCACACTTTGAACTCTCTCTCAAAGGGGGTACA
TCAAGAAAAGCTCAGCAATGCGGCTGCCATCCTATCCGAAC
TGATAGCTCCAGCGGGTATCCAGAACAAAAACCCAGTTTAA
AAATTTTCGCCCGCGCAGACCACACCAACCAATTCGACCAC
TGATTGCAATTGGCAGCGGGCTTTTTTTAAGCACTCTCATT
TGTGCCGCAGAACCTCTCTGCATTGTGGAGCGCGCAGGAAA
AGACCGGCACCGATCTGCCCCCGCAGATTCTTCACTACAAA
ACGCCCGGGGTCAAGACCGCCGATGATATACGGCGCATGCG
CCACATAAAAACAGTCACCCCAACGGAAAGGAGTTTTATCA
CTCCACCACAAACGCAGGATCCATTTTCTCCGGAGGACTGA
AACAAAAGCTTCCAGGATTTCACGAGAGCTGCGGTGATGGT
GGCTGGACCGTAACTTTAGACCTGAATGATCCAGGGAGGGG
AGAGCGTGAAAATCGGCAATCCTTTTTGCCGTGCCGCCGGA
AAGCTTGTTCTTCGACGGCACGAAAGGAGAATGAACCAGAT
AAAAGAACAACAGGTGGTGGCTTCCTCTCTGGGAGAAAAGA
ACTTGATAGCGTAAAGAAAGCCGTGGAGGACGCGACATGAT
CAAAAATGCGCTCACGAAGGCTCTTTTTGACGACAAGATCG
TTGCTGGAACAAGCCTCAAACTTGGGCTGGGTGTAATTTTG
CCCACTTTCTCGCCGACCTTCACGATGAAAACCACCAGAAG
GTTCTGCGGTGTGAGGAAAACATCTCCAACAGTTACCATGT
GTTGAGAACCGCAAGCACGGCCTGCCGCGTATTGAGCGCTT
AGCAATGCCGGAGAGGGAGACTGCGAAATCCTTTGCGAAGA
ACCTTCCTTTCCCAGATTTTCGACTACGGCAACACCGCCAT
AACAACCCCAACGGGGTTGCCATTGCGGAAAACAGCTCCTT
GATCGAACTGGACGGCAAGGCGGTCCGCAAGGCGACCGATA
GCATCGGAGTTATCGAGCAGCGGAATTTTGACATGAAAACT
TGTGCCCTGGGGCGTGGCGGCAACAGGCCATGTCATGTCTA
CAGAGGGCGCTGCGTTTTTGCCAACAATGCGGCAATCAAAA
CATGTCATCGTCAGGACCGACAATATCTGACAAACTTACTT
GGCCCATCCTGAACTGGGCACATTGAAAGCCGATTACACTA
GCCACAGCAGCGTCATAGAACGAATTACGCTGTCAACCTCG
TGCATCTGGTCAGTAAGATGCGCCCGGCCAAGGACGGCGGC
CCACGCAGGCCGCGTCGATCCAATGGGCTTTTGGATAATGC
AACTAAATAGCCTTTCTCATCGCAGGAGAAAACATTTCAAG
GTGCCTGGGCTCTGGAGCCTCGGACATTGAGGCCAGAACTG
ATCGCTATCAGCAGAGAGTGCCCCTGATCTATATTGCCGCC
GATGGCCTGGAGTGTCGGGGCCGGAGGACACGGGGGAGGAT
CGAACAAGTCAGAGCAGGAGCCGGAAAGCACCCGGGTCGCA
AAGGGCTCAAACCTAAACATCGACTTTTTAGCCGAAGAACT
GCGAAGGTGCAACTCTGGTTCGTCTGCAGAGACAATTCGAT
TGGATGAGATCGCCTCACGGCTAAAGCAGATCGACTGGGAT
GACGATCTGGCCTTCGGGGTCGATCTTGTACTGCATGAAGC
GTCTGCAGAGACAATTCGATCTTTTCGGGATCGATTTTATC
TGGGGCTGGTTTTCGAGGAGCTGATCCGGCGTTTTTCGGAG
ACATACTCCCACGACTAAAGCATTCAGTCGCAAGGAACAAC
CCCTTGCGCGACGAGAAAGGCCATGTCGTCCTCGGACAACG
GCTGCTGCGCTGGTTCACAGCTTTTATCGGCGGCGCAATCA
ACTTCTGGAAGCTGGCTTGTCTGCAACACCAGCAGTGATGG
CCTGGGACTTATCACCTAAGCCATAATTTGTGCATTGCAAG
AGGAGACCTTCAGGCCTTCCCTCTCCCTGTGCCCGACCCTG
GACGCAACGGCCAAATATCTCGAAGCTCTCCATGCTGGGGT
AATCTGCTCGCGGATCCACGCCTGATTGAGCCACGGACTCG
GAGACAGACGGTGCCCTGGTCGAAGGTGCAGGGGTATTCCC
AAGTCCCTGCCGTCGTGTTGCGAAACGGAGCCTACCGCTGG
AATACTGGAAAAAACGCTGGCCCTCCTCGCTGTGGTAGGTG
TTCGGCAGCACGCAGCATCCCTTGAGCATCAAGGTCAAAAC
ACACCTTGCCGCTGCCGTTGCAATATCCGCAGTCAGCGTCC
GGGTCGAACCTTCAATGTATCAGTAAGACGAGGTAGAAATT
GAGGGTCTTGCGGGCGATGCCGAGAATTTCCGAAGTTTTGA
AACCCGCGGCGACGGGGTAACGGGTAATGATATTACGGGCA
AGCCTGGCTTTCAAGCTGGCCCAGGACGGCAAGGAGCTCGA
ACCCTGATGATTGCAGAGGGCATAGAGACAGAAGAGGAAGA
GCTACGTGACGAACTTGAAGCCGAAAAACAGAGATATAGGA
GCCGATGCCTTGAAGGGTGGCTACCTCCGTTTTGATGTTGA
CCCATGCTGCTGGGCTATGTCGATGACCAGAAAGTGGCCTC
AGCATCCTTGGCTTAAGACGCAAGCCCACTCCCAGGCATTG
TGTCGAAGAATCGCGCAAAGCTATTCATTCGGTTGAAGAGA
AAACGGCGTGCATCCGAAGGCATTGGAAATCATCCTGCGCT
GCGCTGAGTCGGTGGTGGGTCTTTCGGACTGGTCCGAACGT
AGACCGCGGTGATTGGCCACCGCGCCGGTAAAAGCCCCCTT
CCTGTTCTTTCCGAAGAAGGCCGCCCGCTCTTCAGCGCCGC
ATGTTTCCTCCGGGCTTTTTCTTTTTCAAGAGAAAGTCCGG
TATTCTGTGTGCGCAATCGACAAGACGTTCCACGGCATCTT
CCGCGACTCTTCTGCAGAAACTCAATGCGGGGCAAATGTCC
GGAAGATCGCCAGGACGACACAACGCATGCCTTTTATTGCT
ACCGACTTAACCCCTTACGTCTGTTTAATGGTTGCCCGTAG
GAGCCGTCGTCCGTCAGGCTCGAGCACATGACCACCGGTAT
TGTTTGAACAAGTGCGCTACCTCAAGTCTTCCTTCGACCGG
GGCCTGGCGCAGAGATTCTTCCATGTGCTTGAGCTCAGTAA
CTGTATCCATTGCTCAAAGACAATTGTGACAGGCATTGAAA
AAAATAACCCGGGGACTCGCCGCACGTTCCGGCTCCAGCAG
AGTCAGGGGCTTTGAAATGACGATGGAAATTTGGAGCATCG
ACCCAGATCGAACGGTTATCCAAAGCCGGTCTGCTTTATCT
GCTGAGAATCTGGGAGTTTCCGTCGATGCGTTTGAGGACAT
AAGGTGCGTAAGCCAAAAAACACCTTCGGTCTTTTCAATAA
ACGGCCAGGATCATGTGTTGCTGATCCACTGCTGCCGCAAG
GGTGTGCGGCGTGGCGGAGGCGGGAGAGCGGCTGGCGAAAC
TTCTTTCTGGCCTCGGTCGTCACGGGGGCTCTCTACTGGTT
ACGGAGACGGTACGTGCGCACAGTCATTCCGGAGGGCCCCT
TTCCGTCAGATCCTCGCTGACGGCGGAGGGGTGGAATGAAA
ATTCTCGACCAGGGGTGGTACGAGCTTCGCCGGCAGCTCGA
GCAGAATTTAACCGCTGCGGCTGCGAGAATCCACACGCCAA
TAAGCTTCACACTGTAGGGGCCACCCTGGTCAATTTCAAGT
CGGTTCTTTCGCAGGTTGACCAAAGCCGCAAGCAAGAATCC
GTCTTGGCGGTCAACGCGGTCACAATTGCGGCAGCAACCTT
TCGCTTTTCCCTGAACTGGGCTGCGCTTACGACGCCAAGGA
ACCTTTTGGCCGAAACAGGGCTTAAGGTTGATACGCGAAAC
AATAATTTCCAGTTGTTGGGCCTTCTCCAGGAGAAGCTATT
GATAAAGACGCCGCCCTGTTCTTCGGCAGCATGGCCCAGGT
TGGAAAAAGTGCAAGTGGCTCGTGATGATATCGCCAATTTC
GCTGATCTTCGAATAAAGATCCGGCATCATGAATGTTTTTC
CCACTGCCGCGGCTGGTCAGCAGGGAGCCTTTAACGACAAA
ACACGCTTGAGCAGGAGTATCAAATCTACCGCGAGCAGGCA
TTTCTCCGCGCTCTCCGCGCCCTCCGCGGTTCAATCTTCCC
ATATACTTCCTTTCGGTGGACACTAAAATCCAGTGTATGCC
TTTCCTTGACGATGGCCAGGCCCAGGCCGGTGCCGCTGAAA
AAAGACCGCACTGGCGGAAGCACGCAGCCAGTGGAGCTGAA
ACAATTTTTTCGTTAGATTACGGCAACTTACGGATGCGTCA
TTGCGCGCCACAGTCAAAAGCTTGGGATCGCCTTGCTGCAG
CGCTCGATCTCAAGCGAATTCGGGCAAAGCGACTCTTTGTC
CCATGACGGGCAAAGGAAAGCTCTCTAGGTTGTGGAGAAAA
CTGCCGAGGCGCAGTGGAGACAGTGCGTGGCAGACATTGTG
AGCAATTATTGACCAAGTATCGGGAAAACTTCTTGTTTCGT
CAGCCATTAGTGAAGGAAGGCAATATATTGGTATTGAGAAA
TGTCTTTACAGACACCGAGGCCGAAGATCCGGAACTTTATG
CATCCCGCATCAGGGTTTTGCCGGATAACCCGCAAAACATT
TACTGCAACAAAGACGGATTCATGGATATGGACCTGATGTA
GGAAATGCAATCAAGCGTATCTGAATTCCACTCTTTGTCGC
GTTCCCGAAGAGATTGAAAACTACCTGATGGATGCAGGCGT
AAGTACCAAGCATCCGGCAGCATCTGCCTGCCCGGATAAAA
TTGCCGCCGGTGAGCTTGGTCGTTGGGCGGCCTACTCTTAG
ACGCAGCAAAACGTGCCCGCCGAGCGATGTTGCGAATGGTG
CCGACCGCAAACCCGGCCAGCATCATGACAGGGATCGCCAG
CCCTTCCTGGGTGACGGATCCGGTTGTGCTGCACCGCCCTC
GAAGGCAAGCCCGAATTTGTCAGCGACGAGGTGGGATTGAA
GGAGATCATTCGATCAAAAACGACGAAAGCCTTGGTAATTG
CTGCGATGTATCAAACCGAGCGTGCTTTGGCCGGGAAAATG
CGGTATGCTGGTCATTGACACACGTTCTCCCGAAGCCTTTG
GCTGGCTTCGCAAGATCTGACCACCCGCCGCATTTTCACCG
CTGCCTCAGACAACCCCCACCAGCGGTGAACTGCAGCAGTT
TCCGCCGAGTTTGAAAAAGCCGAAGTGTGCGAGGCGTGCGG
TCTGCGGAAAAATCAAGGGTCACCCACATCGCTGAAGGATT
AGGACTACATCAACAAGGTTCTGTTTGAAGTCGCAGGAATT
GGGGTTGAAGAAAAAAATCCCCAAGACCAACCGCGGTACGG
GCAACACCGCCATCGAGAAACGGGCCATCTTTTTCCGGCTG
GTTGTCCGGGCCCTTAGAAGCTACTTCGACAAGAACGTGGA
GCCGCCGATGGTGAAGTAATCGGGATAGCGCTCCGCCACCA
TCTGCCCGACATAAAGATGGCGATTAATATCAGCAGCGCTT
ATTGAATTTGGAGATTTAAGCCTTAAAAAGGTGATCGGAAG
GCCTTCGCAGCCGGTGAAATCGAAAAAGCCGATCCGTTTCT
CGATGTGATGGACATTTTGTCCATATGCGCGAAATTTCGCG
TTCGAGACGGGGACCGTGGGCGGATAGTTCACCAGCAGATG
GGGAGCCTGGCTATTCCCCTCGACATGCTGCCGGCCTATGC
AGGCAGCATTTTCGTATATGCCGGAGTCCTTAAGGCTCTTG
TTTCTGCCGATTTCCGAATTCTCTTTCTTGAACCGGTCCAA
TTTAAGGCAGTTTCCAAAATCCTGGATGAAAAGATTTTCAA
TTGGAGACCCCCAAAAAAATCAAAACAAACGATCATGTCCC
GCCCCAATCCCAATCCCAGTCCCGATAACGACCCATCATAC
GAAACCTTCGGGCAGTTTTTCACACCTCCTGAAGTCGTCTC
CCGCCCGAAACGCGCATCGACGGGACTGCCCGAATCATTTC
AAATCGCTTAGCATCATGAGCGATGCGCAAAAACAGCAACA
AGCGCCGTAACATCTAATTTCCTGGCCAAGATGACTCCCAA
GACAAGGGCGGTGAAGGTTTCGCAGATTGTTAAAGATATCT
ATTAAATTCCAGAAGGGTTTCTAGATCAAAGCAAAAATCGA
GCGAAACAGGCAAGGAAAAGCTTCTCGAAAATAAACTCGGG
ACTCGGCCTGGATCAAAGGGCATAAAAGCGATGAGCTGACC
TGGGTGCCGGATCTTGTTGTCGTTGATGAGCAGCAAAAGCT
CATTTTGATCTACGATGCGTCTCTTGGAGGCTTTTTTTCCA
GATTGGGGTAGCGAAAAGCCCTGATTGTCAGGACTTTTCTT
TGGGACGACCCGAAGTTGCGCTCGGAAGAGAGGATGTCAGT
TGACGGATCGCCAGGAGCTGCTCGATCATTTCCTCGAGCGG
GAGCAGGCGGACCTTTCCCCCTTCCGGAGAAAATTTCACGG
CGAGGAACCCACGAGGGGTTCGTGAAAAAAGAGGGGTTTTT
AGAATAAGTGTCGATTTGCCCGACCCCTCGCCACCTTCAAA
AATATAACCTTCGGTTTGAACACCGCCCCGCCGACCCAAGC
GTCAAGAATTTGCCCTTAATCAGGCTTGTCTTGATATGTGA
ATCTTCACTGTCAACAAATCCAAAGGAAGGCAACGAAAGCC
TAAAACAGCAAGAACCCTGGCTTATGCCAAGCTTGTCGAGA
AGAGGAAGGCGCTGGCCGTGCTTGCAAAAGCACGGTGAAAC
ATCTCCGCAATCACTTCATGCCTGCTCAGTTTTGATCGTCG
TTTAAAAAGGCACTTATTTCCGGCTTATTCGGAGGTAGGTG
CTGCAAAAAATGGAATTGGTCGATTGGGACAGAATCGATCT
TCTGATCGTCTATGTACCTACGAACAGTTTCTTCGGATATG
ATGGTTCCCATATCCGCACCCTGCTGCTGACCTTTTTCTTG
GTTTGGCGGCTTAAGAAAAACTTTTACACCCGACAATATCT
ATATCATCGATTACAACAACCTTTTCGAGAAGATGACTCAA
GCAACCCCTACGGACGTGCGCCTCTAAGCGTGCGGCTTTCA
CCTTTCATGTCTTCCCCGGTCAGGGGATCATGATTTGCTCC
TGCCCGTAAAACGGCAGAAACCATCAGTTTCATGACTGTTG
CGAAGAGTTAGGGATGAAAACTGATAAACAATACGCAACGA
TGACTGTTGCGGCGGCACTTCAAGAGGAGGACAAGGGCGGT
GAAATGACCTTTTTCACCATCGACCAAGAAAAAGAAGACTA
TCGCAGATTGTTAAAGATATCTCGGTCTGGCAAGTCGCAGA
AGGAAAATTGTCTCAAACCACGCAATGGTTGAGAAAAAAAT
CGGAGGCCGACCGATATGGACTGGGTGACGCCAGCTTTTAT
GGAGACAATAACGGGATATTCGGAGCAACGGAGACGACCCT
GCACTCTTTGATGGCGCCATCCACGGCATCCACCACCAGGT
CTATTGGTTAAAGGTAATTTCCGTCTTCACGTTTTGAAGGA
CAGCACAAAATCCCCGTAGGCTTTTTTCTGTTTGACGAGGT
TTGCTGTTGATGGGGTGTTCCGAGGATTCGACAACGCAGGG
TCGTAAAATTCAAAGCAAGGCTATTGTTGCAAGGACCAACC
GTGTGTTCTACCCAGATGAACCCGATCTCGGCTGGGATGCT
AAAGGGCTGCATCTCTTAAACCTCTTGACGTCCGGTCAAGA
AGCAGCAGCGCAACAAGAGTCTTGGAACTTTCGCCAAAAGG
GAGGAGTTCGAAACCTGTTGCGAATTGCCCGAAGGGCATGA
TGTTTGGGCTGCCGATAAACCGGGTTTTACACAAAAGCTGT
ATCTTGTCGATCAGCGCCTCCTTCTCCGCGGTACTTAAATC
GGCTCCGCATCTCTATTTTGCCAAGCGCGATAATCTGTTTA
ATCAACGACGAGGGAAGTTTCATCACTGCTTGAGGTTCCCC
TCAGGCATAACCTCCATATTCTCAATAATAATTTCCAGTTG
GAACGCATTGACGGCGACAGCGGTGAATCCGCAGGCATCCT
CTTGTGCGCAAACGTGAAGCCATGGGAATGGGTGACGCCAA
CGAACATTCCTGGTAAAAATCGTCATCGAGTCCAACTATGA
AGCAAATACTCCTCGGCGCGCTTGCCCCACAACTCCGAAAA
GGGGCGAGTCACTAAAAGAACGGCCCCTGACGCTTCGGGGG
AATCGATTTAAAGGTAAGGGCAACGAGGTCGACGCATATAT
TGGGCGAAGGAAGCGGTAAACTGCTCGGGCATATGCTGCAC
GACGAACTGCTAAAGAGTGTCGCCCGAACGCTTAAAAACAC
AGCAAAATGGCCCAGGAGGTCATCACCTCCATCGAAGTCTT
AACCAGTAAAAAGAAAGGAGCTTGCCATGGCTTTGGAAGCC
AAAATCCCTCCGGCTTTTGCCACGACGTTTTTGACCCATTG
CGTATCATCGTCTTTCGTTACCCCCAGGCCCAAGGGCTTTT
GGGTCGATCGATTCAAGTACCCGTCCGTCGCGATCTTCGAC
CTCGGTGCGTGAATACACGGCTCAACGACAACCGACTCTCC
GCAAAGACCGCACGCCTGAGCATATCTGAAAAATCCTGAGA
CTGCTTTGCACTCTGCCGAGCTTGAGCAATGCTCAGAATGG
GGGGGGATCTTCTGCGTCGTCTTTATCGCAGCGGCGCACGG
ACTTCCGACTGGTCACTAATCACGAAAGAACCTATAGAACC
GCCCCAGATGCGCACGGTTCCGGTATGTAGACAATATCCCT
GTGGCCGAAAAAGAAAATAGCAATGTCCCGAGTTGCCCAAA
ACGTATACGTTTCACAACGTCCTCCAAGGGTTGATTTTTGC
GCTTCACGCACCCGGGTTTTCTTTGTTCGGGCTGCGTGACC
AGATGCAAATGCCCCATATCCTGCTTGAAGCTGCGGGAGTC
GTTGTTACAGAGAATATTTCCGAGGGGGGCGCTTTCTTGCT
GAGAGATGGGGTAAATGTAACGTTTGTTGTGATATTGAATG
GGGCGAGACCTAACAGCAAACATCCCTGAGTCAAAACTAAG
CAGCCCCGGGAGATAAAGAACCTCCCAGCAGTCAGGGAACC
CAGTCGATACCCGTCAGATCCAGAAAACTGATGCTGAAGCG
AGCAGTTCCGCGCGATTGAACCGGTACTGTTCGTTGACCTC
TGGCGGCAAAAAACAAAAGCCGGCCGTTCCGTCCAAATCAA
CAGCAAGACCATCAAGCTATCCCTGGAGAGCAACTGCTTTT
AAAATTCAGAGCGATGACAGCTTTGACATTGAAACAGGCGT
GTGATGATGCAGGGGGGAAGCTCTCCCGAAAAAAGCTCCTT
TGCGAGGCCCTTTCCAATATCCATGCCAGTGAGCGCGGCGC
CCAGACCGTCCTTTTTGGAACGCTTTATTGCTTGCATCCAG
AAAATCAAGAAGAAGATTGTCTCCGACATCGAAAATGTGGG
CTTCCGGCTTCGACCCGGCACTCCAGCGGGTCGGAAAACAT
GGAGAAGTGGCTTGACGACCCACCCGAGCCGCCGGAAAACC
GCCCTTGGAGCGAGGCACCACATGTTCGATTTCGAGCGGGA
TGGACGTCTGTCCAGTAAACCAATACCTGACCGGAGACTTC
CGCCACTGTGGCAGGAAGTGCAGCCCATATAGGCATGCAGA
ACTGGAATTGACATCGATCACCAGATCATTCCGGACGTGAT
AACCGGTCTTGATGAAAAGACGATTAGAAATATCTTTCGTG
ACGAGGAATTCTGAAGCTGACGCTGGCCGGAGATATCCGCG
CACCAGAAACTGCTGGGTCGCAAACCCTGCCGCCATGGGGA
CAAAGGGATTTCATGCCGGTCAGGTTCAGATCCTCGATGCA
AGTTCCTCGTTCGCCCTCGACAGTTCGGCGGGCTGCGAGTT
AAATTATCTGACGAAAAAGACGCAACTGCTGGGTGGATCTT
TCTCCCTGCGCTTGCTTTCTCCGAAGAAGACAGGCTGTTTC
CCTTTTGTTTTTATGGTGATCGCAATCTTTATGTGGTTGTG
GAGCTCGATTTTCATATGATCCTAAAGTCAAAAGCTTTAAC
GTGACATCAATGTCTATGCACAACCACACAGGAGGGAAAAA
GGTGCACTGGAAAACCGGGACCGCTTCTTTCTTGTGGCTGT
ACCCTGAGCTTTTCTAGTTGCCCAGTTTTCACTGAGCAACC
CGCAAATATCGTAGGTGTCGCTTCGAAAATCTCCGTCTGAG
GGATAGACCATGAGAAAGGTCAGGGGGATGATCATGGAACG
TGGAATTTTAAGAGAAGTACCCCTCTTCCAGCAACCGAGCC
CTTGGGAAAAACTGGGCAAACGGGCGCTCGGCCTGCCCAAA
GCCTTTTGTGCGAAAGAGATCGCGACATTCTGGGGCAAGAC
ACGGAGAGACGGAGAAAAAACAAGGCGAACTCTCCATCTAT
GCGGAGGCGGCTACCAACAACAGCCCCAACAACCCCAAGGT
GCTTTTATTGCTCCCGGTTGCTGGCCGGGTGGCGGGCCTCC
AGTGCCTCATTAGGCAAATGCACCCGCAGCAGCAGCTGCCC
CTTAATGGCGTATTTATGGTCGCGTTGTCCAGCTTGATTAT
TCAGGACTGACCCGCCAGCTCAAGCTTCACTACGAGCACCG
CTTAAAAAGGTGATCGGAAGCAATTTTCTTGACGCCCATGA
TATACCTATCGCGAAATTATCAATTTCGCCGATGAGAATGT
TCCCGGCTGCGCGGCCAATTCCCGCGCGCGCTCCAGCGCCC
AATTTCGTCGCATTTTCTTGCACATAAAAATTCAAGTTGCT
GCTTTTTCGAACAACTCCCCCGAGTTAGCTGATGCTCTGAT
TAAAAGGTCAAGCTCTCGGGCCACATGACGGGCGTTTCTGC
ATGAGGCGGGGCCTCAAATTCGCAGCACTGGTCTTGTTGAG
GGGTCATGATGAGCCAGATGCTTCAAGCGGCGCTCGCTCTC
CCTCCTTTTTTGCCGAGATCCCCTTCTGGTGGGGCTGGACA
ACGCAAAGCAACCACGGTGGCCCAATACCTGATCAGTCCCC
AAAAGTGCAGTCCTCATGATCTAAGGCGCACCTATGCAACA
CCTGTTTTTTAAACAAAGAGCCCGAAGGCAACGACGTGTTG
GTCAGGCCGATGACCGTCATCTTGACCGCCGCTTCGAGGTT
TCGCTTTCGAGGCCTGCACACAGGGCACGCTTCTGGAAGAT
CGCCCAAATGACCCCGTATTCGGCGGTCAAATATGAGGACG
GCGGAGCAAGGCTCTGGATGCTCGATTCCCAGCTTTATTGC
GCCAAGGTTGTCGAAATATTCAACAAGGATGGGACTGTCTC
GCCGCTTTTCTCATGATCGCCGATGCCCTGTCGCGAACCCC
ACCAAGGGTATTGATGTTGTCATCAATCTCGATCGGCAGGA
CGGAAGTCATTTTGACGGGACCCGGTGTGTGGCTGAGCCGT
CATCAACACAGAGCGGTTGTCTGCTCTTAAGGAATAAGCCC
GTTCCCTTATCGCAAAAAGACGGTTATAGATCACATTTATT
TGGCAAGGCCCGGTGGATGTCTCTGCTGTACGCAGAGTCAC
GAGTTCTCGACGCTGGGATACGAGCGCAGGCATAACCCCGC
AATAGACGCCTCGGAGGAGACGATGACAGCTCAAGAGAAAA
GCCTCGAGATCGGCGAGCTACTGGTGCGCCTCAATCGTGAC
AACTAAATGCCCCTTGTGAGCGCACCCATAATGCCCAATGG
TACCCGCCCGACGTAAGTCCCTGCTTTCCTTCCCGCTACTA
ATGGCCACACGGCACGTTATCACCCAGCTTCCGATCTTTGC
TTGTGATCTACCACGACGAACAGGCTCATTGCGGAGAAGGA
AACTTCTTCTGCATAACCGTCATCCCGAGAAACGCCAAATC
CGAATACCAAAACAGAGTTGCCACTGCCGCGGCTGGTCAGC
AGCATCGGTGATGTTTGTCACCTGTCCCTTGTAATTGTGAT
CCAAGGGCCATCTGAAGTGGCCTTGGATCTTTGCTCGCGCC
GCCTTCGGAGCCGGGAGGGACTGCTCCTGGTGGAGGCGGTT
CAGCAGGCGCTATCCCACGACTGCTTAACTATGATGTCGAT
TGGGTCTTTTTCGAGAGTAGCTTTGACCTTGAGTCGCCCTA
ACCGACTAGACGTGTTGTAACACGGCTAATCGGCTATCTAA
GCGCTATGTCGACGCCTCGGCACAGGCTGATGATTATATCG
AGAGACACCTCGCCTGGGATCCTGACGACCGACAGGGTATC
GCATTGATTGGGTTTGGGAACATCGAATTGAAGACTTTCTA
CGGCGGAAGCCGGCGAAGCACATAAACAGGACCGGGCAAAC
CTTGCGAGCCAGAGACGAAGCGATCATGCAGGACCAGCAGC
AACCGGCAGCGGTAAAACAACGACTCTCTACTCCATGCTCT
TAGATTGCTGTAGCCAATATCGATTCCTACGACAAACATTT
AACCCCCTCCTTGCTGGTATCCGCCCTGGGGCTGCTGCCGA
AGGGCGACCCCGAAGAGTGGCAGCCGTTTTTCAAGCGCCTT
CCAGGGCCGGGGCGGCACCTCCGAGAACCGCCATCAACATT
GCCTGGCGGAGATCGAACGCCGCGTTCTCGGGCGTTCCGAC
GGGGAGATGAGAATTGACGTCCCTCACAATCTCAATGCCAA
AGATCTTGAGTTTTGAGGAACTTGGTCTTCCGCGGATCGGA
GGTCCCGACCTGATGATGCGCTTCCAGGAGCACTGCCAGGC
GACAAGGACTCCAAGTTTTACTGCGGGCCCATGCAGGATAT
GACAAAAAAATAAATATAAACTATAATTTACTTATAAAACA
TTTTTGCGTATTCGGATTGTCAAAACACTTTGCGGATCAAC
AGGATAAGTACGGGGCTCTGCATTCCGGAGACACGATTTAT
TGCTTGAAACTCATCCTCTCCAACAACAAAACTCCTGTTTT
ACCGACGCCAGAGTGCCGTCCGGATGATACGCATAGGAGGT
ATTGGACGAGGATGAATAGTCACACTCCCCGCCCAGCCAAA
GACCATCCATTCACGCTTGACTCCCTTAACGGCCATTCCAA
CTTTGTATTTCAGGTAGAGCCAGTAGCAAAGAATGACCAGG
CAGCCGTCGATCCTTGGAATCCCTGTCGCTTCAGGGCCGGG
AAACCGCATCCACCTGGATGCCGACGAAGTAAGAAGGGAGG
CCGCGTGAGCATGCTGCGGTCAAGGGAATCAACCCCAAGCT
GTTTTTGATGTGGTGATCATCGGCGGCGGCCCGGCGGGGCG
TTTGGAGGGCGAAATCGATACCGAGCACGCAAGGTGACCTG
CCTCCAGAGATCCACACCTTCAGATGAACACGGTTATTTCA
ACGCCACGGGTCACAGAAATCAGGCCCTCCGCGGACGGACA
CATGAAATACCTAAGCCTTGCCATCTGGATACAACTCTGGA
GTACGACAAGGAAAGTTGCGCCAAAGACCTGAGAGAGAATT
GGTACGAACTGCGGGAATATCTGTTGGAGAAGTGGCAGCGC
CTGTCCCCGGCTTTCGTTTACATAGACCCCAGTTTCACCAA
CTTATCCCACGGACTTGCGGCATTTGCTTTTTTCATCTCAT
TAGACTTCGCAACCATTTTGCGTGCGGGTTTCCCGGGACGC
CCGAACTGCGTTTACGTGATCCCGCCCAACAAGGACATGTG
CAGCGTGTGACGAAGATCTGCTCGGAATCCACCTCCATTTA
CCCTTGCCGCGATAGACCACCATGCCTGATCGTATTCGGGC
ATCAATGAAGCCTATCTTGTCAATACTTCGATCGATCTGCA
TGAGAGGCTTTCAGCTGAGGCTGGTCAGGTTAGGGCTTGCA
GGCCAATGACGCCCAAGCTGCTGTTCAAACTGGGGTGCCGG
AAGACATCATGTTGGTGGTTCCGCCGCCGATGGTGAAGTAA
AGGATTCCTTCCTTGGAAAGCCTCTGTTCCATGCGCCAGGG
AAATTCAGCGGCCTATCGACCAGACTTCCATTCCCCAGTTA
GAAAGGTTTTAGTTATAAGACAGTTATACTGTGGATAGCGG
GGCCAGGCCCAGGCCGGTGCCGCTGAAAGCCGGGTTGCTCG
ATCGCCAAGATCTCCCCCGACGTCGAATTGTCGGGGGAGAT
CTGGCTGCGATTTCAGTGGTCCCTGATATCGCGATGGCCGG
GGGCTTACAGTGTGATTGTTCGACTCCGACCTCCGGCACCT
CCGGGGACGGTTTCGCTTGGCGACTATATTTCGTTGATTTC
GGATCAATTGCAGGATATTGCCGGCTGCCTCCCGAAAGACC
AATTTCAATACCACAGCTATCCTCAAATTCCAGAGGAATAG
GGTCCTGTTGTCCCGGTAATCAACACCGCGACTCCGCGGCT
GCCCCACAACGCTTTCATGCCGACAAGGTTGAGATCTTCAA
CGTGGCAGGAGTTGGTTTGGCCGGCATTATGCAGAAAGGAC
TTTGGTGAATGAAGTTGAAACAATTGAGACACCAGACGGGA
GTTTGTTCCCACCGACAAGGCAAGCGCGGGCGTGCGCGGCA
CGGCAACGATACTGGAAGCGCTATCAGTTTACCGACCTGCC
GGCCCGGCGAGCATTTTGGGCAAGCTCGCCAATAACTTTGA
AGCAACGATCTGCCGCAGACCGTAACAGGTAGGGAGGTTGC
AAGAGATAACCGTCGTTCTTCCCGCCGGATCGATAATGGTG
CAAGAGAAAATTCTCCGTGCCGTTCAAATTCTCCTGGACGT
ACATGAAATTCTCCCTCTGGCCTTAAACGACAATACGCTTC
GAAATAAACGATCCTCTTTTCGCTGTTGATTTTATTCGTGC
CCAACGTCGACATCGGCGCTCAAATTCTTGCAGAAGCTTAC
AAGCAGGATAGGGGGCGGGGCAAGGTCTTTTCTATCCCCTC
CTGTCCTCTTTATATGGACACAAAATGCTCCTGGGATGCAC
GTAGTACTGCGTCTGCTCCGCGCTCTGCCCTCTATTGAACG
GGTAGTCTCACCAGGGCAGGCTTGGTCCGCAGAGTCTGTGG
CGGAAGAATTTCCCTTTTTTCCCACCGCCGACGATAATGAC
AATCAAACCGCGCTTAATGGCGAGATGAAGCGCCACATGCC
CTGCATCGTGACGAAATCGCCCAACGCATGCTTGATACGAA
GATCAAAAAGGCTGGATAAACACAAAGGGCGCCTTCGGGCG
TCAATACGTATACGAAGGAACCTGTTCAGATGGATTTAATG
TCGTCGCCAGATTGAAGATGCAAGGGTGCGCATCGAGGCTA
ATCAGCTCATACAAGCCCATCCAACCGAAAACATGGCCGGA
GGTTTTTGTCGACAATAAAGCGCTGTCTGAAATTATTGTCT
CACAATCTCGGCCGCCATTTCTAACAAAGTTGCCATTTTTT
GAGTTTTCCCTTACAAGAAGCCGGGTGCCGACGCTGTGGAC
TCGCGGTAGAACTTATCAATCGTCTGCGGGGAGGCCGGACT
AACTGGCGCTGCCGAGACTGCAATCCTGATTACGAAGGAGC
GCGGATCAATTGCTTGCCGCCTTCACGGCCATGGAAGAAGA
CTGCGTGCCTGGTCGGTAGGCTGTTCCAGCGGCGAAGAGGT
GACTTCGGCGCGGAGCTGATCGAAACGGACGGGGAGAAGGA
CTCTTTTGAGGAAGAAGAGTCAAGGGACCTGATTGTTCCCG
GCGCATTTTACCAAAACGCGCCTCATCCAGCTCGATTCCGA
GGCCACATCAATACCCACTTCAAGGACATCGCCATCTTCCG
ATAACTTTGCCTCAAGTTGACATCCTCCCGGCCGTGAACAG
CCGGGCTGCTGCCTCAGAAGCGGTGAAAAGGGTTGAAGAGA
AAGTTCCCTCTGGGCGAGATCCCGGTAAGAGCGCACCGCCC
GCTTGCGAGTCGCAACCGGACACGATTGATGCTTCCGTTTA
GTCGAATCCCTCTATGAGGGCGAAGAATCGGTCGACTTCTA
GCAATAGTATTGGGTATTGACCCGATAGGACTGTTCATTCT
CCCTCGAGCACCTTTTTCAGCTTCTGCGGATCCACCCGATA
GACATTCTCTGGTCTTACTGCGGGGTCAGCGGGACTTTACA
AATATTAGCTTTTTCGGTTTCCCTCTAGGACCCAAAAAGAT
GGACATGAAACCATTCGACGCCCAAAGAATCGAGATAGTCC
GTGTTACATCTTCTTGTGTCCCGCGCCCCCCGCCACCGTAG
AGTCTGGTGCGTCGGTACGGCTCCAGCCCGGTCAGGTAGCG
GCCTCCGGAGAAGATTTTGTCTTCGATCGTTTTGCCCCAAA
GGGGCAACTATCTCTTTGCTCTTTGCGAAAACGGGCAGGGC
GCAGACACAAACGCACCTGACGGAGAACGTGACAGGCTGTG
ACTGACATCCTATCTTGGGTCCGTCACACCCCTTGCCCGTA
ATACGCATCCCCAATCTGGGCTGGGTGCGTATGCGAGAGTC
GAAAGTGAAATGGATCGCTACACTTTCGCCTGCCCCTACTG
AGGCACGTCCAACGCCTGATCTCCATGTTCTGCAACAGCGA
GCTTGCGCTATATTGTGTTGCAATAATGCGGCTGCTCAAGA
GCCTGAATGTGTGGTGATGTCCGACGACGACGGAAACTCCT
GTCAGGATGACCAACATCCACGTCGCAGGTGAAGCTTCGGA
AGCAGGGCAGGGGAGAAGGACCAGGATTCAAGCTACACATG
CGAAAAGCTCACCTATAGAGCTATTTCTGAAAAAGATAGCC
CTTGGTTTACGGAAGTAGCACATGGAGAGACGGCAGATACC
AACAGAGGCCGCAAGAACAGCTTTGTCGACAGCCACAGATA
GCAGCGAACCTCGTGGTTGACCATCCATTCACGCTTGACTC
TACTTGATTTATTTTTTAATCGAGTCGGACTGGAAGAAAAA
GCCGCTTTCAGGCGGTGGCCCGTCATCAACTGGCTGTGCGA
CGCCCGAACAGCAGCAGGTCCTTTTGCGCTGGATCGGCTGC
CGGGAGTCTAGCACCATCGTCGCCAGACCGCAAGAGCCCGG
CGAAGAGAACCCTTCGATATCCTGCTGCATTGCCTTGCAAA
CCGGCAAGACCCATGTGTTACTGCCTTGATAACAATGGGGT
CTCTCGCTTTCCTCTTAACCCCTTACCGGGGGCTTCCCCGG
TTCCACAGCGCGGTGTTCGGCGTGCTGGTGGCGTTGTCGGG
AGAATTCCCAACATCAGCAGCACGGATAGCTTGTGCTTGGT
CGAGTCGGAATCTTATTGTCCAAAACCCCCCAGACGGAGAA
AAGCCCACTCCCAGGCATTGCAGCAAACCCTCAAATCGCTG
CCAGGTACGACTGGAGAAATCGTACTGAGTGTTGACCAGAT
TGGAAACGCTCACGTTTATGCGTGAGAACATCCAGGCCAAG
TTGTTCGCCGGGACATGGGGCTAACTGCTCAAGGCGTCTAT
AGAGAACTTCTGCATTTTTTCAATCTGCGCTGCTGCAACAG
ATTCCGAAAAATCCAGGGAACATGAAATTCTCCCTCTGGCC
TCTGGAGGCTCGGGGAAGTTCATATTACTCGTTACGACAGA
CTTGGTGATCAGGCTTGTTTCATCCCCGTCGGTCCCCGCCG
CAATCTTTATGTGGTTGTGTCTGGCCAATGTCCATAAACGA
TCTCACCGTTTTTCTTTTGGCAGGGTGCAGCACCATGCACA
CGCTCGTTTAGCGAAATTGACTATCTCTCAACAGTTAAAGA
GAACCCCTCTCTGGCGTGTTCTGGGTGCGCGGTTTGCGCCA
CATCGCGCTCGATCTTGAGGCGGGTATCCATGTTATTGATG
CGCAAGACAGCCCTCCTTTGCCGGAAGCAGGCCTAGAAGGC
GCAAAATGAAGCAAGATCCGCGGCAAGCGGTCTCTGGAGGG
TCTGTGTATTCCTGGACGTTCACCTCTGGACCGGGCGCAAA
AACCACCTTGACAGCTCGCGCCATCCAGGTTTTGCCGGTTC
GCACCTGTTTACAGTTCCCTCTCAGCAAACAGGGAGAGACG
TTCTGCGCAAGATTGAGTGCCCGTGCCAGACGTTCGGGAGG
CAATCTGCTTTTGCCCTACACGGGTATGGACACCGAGCGCT
CTGGGCGTGAAGCGTAAAACCTGAGGAGAAAGTGTTGAAGT
CTGATTCAGGGTGAGACGGGCACCGGCAAAGAGCTGGTAGT
GGTTCCTGATCCGTTTTTTTCGACAAACCAAATCTTGCAAC
GCCGAGAACGCCGATTTAAACGCCGCCGGAGTCGTCAAGCT
GTCAGCATCGGCGCCAGCTCCTTTTTACATACCCTTGAAGA
AAAACATTGAAAAGATGAATCGGGTTGTTTGTCAAAAGGTT
AAGGACGCCCGCAAATGGTTCTCGCTTTTCCCTGAACTGGG
CGGGCCGCAATTCAAAAGTTCCGCGCCTTAATGGTTCTCTG
CTTCCAAGAAGGGGTTAAGGCTCAAAGAGGATTGGAGCGTC
GCTTAGCGGAAGTGTTAGTGCGAGCATTGGCAACCAATTCT
GCACTAAAAAACATTGTAATCCACGGAGAGATCACCCTTCT
CACCGCCTCTCCGGCAATGGCTGGGGTAATTTTCAAGGCTT
GGGAAGCAATGCCCGAAGTGCGCCGTGTCGTTGGTTCAATT
GACGGTGGCCCCTTCGATAACGGCACCGACGGCTATCGATG
AAAGTCGCGGTAAAGTTCGGCAACGAAGCCGCCGTGACGGT
CAGTCGCATGCACCGCAAGGCGGAGGCGGCTACCAACAACA
TTGACGAGGTACCAGGTGATCACCACATCTTCCGATCCGGT
TTGCAAAAAACCCTACTCAACAGGGCGGCATAAGCCGCCCT
CGGTTTCGCTCTTGAGGTTTCCGTTGGGATCATAGCGAAAG
TTGCAGGAGGTCGCCTGCGTCAAGCTTCGGAAAATGCACGA
AAGGTCACCGACTCCAACGGCCGGGTGATCTCCTACGATCA
CAGAAGCAGATCATCATGGACACGCCGATCCACGGTAAGCG
AGGAGGTCTTTGGTCCTATCCGCGACAATGCGCCAGGATCT
AGACTTTGTGGCCTTTTACGCCGATGAACGCACCCGTCCCT
GGCTGGCTTCGTCCAGAATGCCGAAGAGTTTAAAAAACTCT
TATTTATTTAGAATGTGATACGATGACTTCACTTTCGTTAA
GCGTTGCCAAAGTTGGATATCTGGAGGGGTTGAAGAAAAAA
ACCCGACATTTTGCCGGGTACTGCCTCAAGGGAGAGACCGA
TGTAAAAGGAGGAGGTATAGCCGTTGCTGATTGTGGCCGTC
TGCCCGAAGATGTCGACCGCCAATACCTGAGTCAGGTTCTC
TTTCTACAGAAAGGTCAGGTCACCAAGTACGAAATCATCAT
AGGGCAAAGGGATAGAGCCGCTCCTTTCCTTCCCCTGCGGG
CTTCGTTTGGCTCAAGAAATCCCGGCGTGTTGCAAAGGTCA
AATTGAAAGACGCATTTAAGCTCAAAATACCAATCATCAAA
GGACAAGACCAGATGTTCAGCTTTGTTTTTTTTGACAAAAT
ACAAAAAGCCGAAAGAAAATCTCTGCTCCAGCGGATGGTGC
GCCGTAGACCTGTTTGTGGACAAGGAAACTACTTTTATGAT
GAAGAGGATTACGACTGGGCCGGGATCTTCGACATCATCTA
CACCTTCGACAAAATATGGGCGATCGCAATAGTATTGGGTA
CCTCGGAGCGTTGACCACCGCCGGCGCTTTCCTGTTTGCCT
GCCGAAAAACTCTCCAAAATCTACGGCCAAACCGAAATACA
ATTTGCATAATCTAGTAAGACTGATTTTTTACGGACAAAAT
TCCTGCCGCAATCTTAAGAGCGCTAACCCCCTCGGGCAAAA
TCGTGACTGGTACGATTGTGCTTTTGACCTTCAAGGGCAGA
CTTTTTTCTTTGAATAGGAGCAAAAAAGGCAACCTTTTCGG
ACCGTCATCCCGAGAAACGCCAAATCTTTTAACCTCTCAGA
CCCTAGCGTCCATCGTCTTTCAGGGTCTTGTAGCGTGATTG
GTTACCGGGACAACTCGGATCTTGAGCAGACCATCATCGAG
ACCATTGCGCTGCGCCTGTACGGCGACTGGAGTGCCGGCCC
CCGGCTGGTCTTTTCCACCACGTCGCACCCCTGGTTGCCAA
GTGATAGCTTTGCTCAAATTCATAGAAAAAGAACTGGTGAG
TCCCAGAACTTGCAGAGGAGCCCGAGCCTGTTCTTTCCGAA
GCGCTTTTGACAACGCCAAGCATCATCAGCACCGCAGGCAT
CCATCTTGCCCAACCGCCATCGTGCCGATGTGCGCGAGTGC
ATTACCCTGGCATTTATAATCGTCGGGGTTGTCGCGGGGAT
TCGTAGTCGTAACTGCATTGCTCGTCATAGCAGCTTTTGTA
CTTCGTTGATGGGAAAAACTCCGACTTTTGGCCCATCTTCA
GCGAAGCGATCGGCCGGTTGCAGATATTACCCTGCGTGCCT
TAAATGGGTTTAATTGGGTTCAAGTTTGTTTAGTTTAGTTT
GGCTCTCCGGTGGAAGAGGGCATAAGTCCCACCTCCTCCAT
GCAGGAAGATACGGTTGATACCGACACCGCGTCCAAGAAGG
TCACCCGCGTAACGCGGTGACTTGCACCAGCTGTAGGCGCC
CCCTGCGGTCGGCCCACTGGCGCCGGACGGGCGCTGGGTGG
CGGCCATCTACGCCGGGGAGCTTAAAAAGCGCATCGATGAA
TGAACGTCTCTGCCGGACAGCAACACCAGATGTTGCGTTTT
CTTTGCAGCGCGCGGGCGAACATGTCGATCTCTTCCCGGCT
TGCCGACTGCCAGCAGATAACCTCAATCAACCGGACAAGCT
CGCCGAAAAAAGCTGCGCAACAACAATAATCGCGCAGTAGA
CCGGAGACAAACTTCACGCCCAGGGCGGGAATTTCAATTTC
CCGGCGGGAAAGTTCAGGAACTTAAAATTTAAATCAAACCA
ACAGGCATCCGGCTGATCTCCGGTCCCGGCTGCCCGGTGTG
GATCAGACAAAATCGATTTTCATCAGGTGGGTGGAGCAACT
TGAGCCTTGGCGGGTGGCTGCTGCTGGGCCTTGTTGCCGGG
CCAACTACACCTATCTGCACCCCAAGAATCGCGACACCGGG
GTCCGGCCGCGCTTTTGGTTCTCTCGAAAATCAGAATTTAA
ATGGGATGAGGCGGTTGAGGCTGTTCCTGAAGCCAGCGTTG
CGTGTAGCTCAACTGCATTTCCTGAGCCGGGCCAGAAACAA
CTTTTACCGTCCTGACGACTCTGGCTACACACCCGATGGGT
GGCCGCAGGATCAGGATATGCTCTCTTCCAAATTGGAAAGC
TGGCAGAAGATGCGAAAAAGCCTGGGCAGTAAGCGCAAGGA
TTACAGGTCGCTTAAGGAAGCGATTGCTGCCGCAGAAATTG
CCGAACATCAGCAATGTCGTCAGTAATTTTATTTTCATGGC
CTACCTTATCGGACAACGTTCGTTGAGGGGATAGTAGCGGC
TTTAGAGGAAAAGTTGTGAACAGAGATGGTGCGGGAGGGCT
TGGATTGACCACGACAAGACCAAGGTCGGCTACGAGATCCC
GAAGCCAACTTCAGTTTTCGCTTTGCAGGCGATTGCCACAA
ACCACGTTTTTCGCACTCACCTTGTCATGCAGAACGTCGAC
GCTTCGCCTCGATGTGAATACTGAAAGGCGAATCCGAGTGA
CATTCCGATCGGGTGAGATCCGGAGTGGTGCGTGCTATATT
ATACCTCAGTCGATAAATGTCAGGCCTCCGAGACCTACAAC
GCCCGCGCCTTCAACGAGATCATGGAACGGCACAATGGCAA
CGCCTCTTTGGAGCAAGGAGCCTGTGCAGATCAAGGCCTAC
AAAGGTCTTAAATTTTGAATCCCCAGCAACCTTCCCAATCA
CATCCGGCCTATCCTGAAAACTCGGTGCGTATCGACCCGCT
GCAGCGGCATACGGAAACAACTAGGGCCGGAACGGTCCGAA
GGTTACGAGGCCGCCGAAGGCATTGATTGGGTTTGGGAACA
TACGCGGCGTCCGAGTAGGACAAGGACGCCCGTAACCTTGT
AGCTTGAGACAGGTCCGTGGCATTTTTGTACCACTCAGGGA
ATCCCAGAAAACAAGAAAAGCATCGACTGGCTCGATATCGT
ACCTTTTAGGGAAAGATATTCACGACACGATTCATCATTCA
TGCGTCCATAAAGGTTAGATCTTCTCGATATTGCATCGAGG
CCGCAAGATTTCTCTGTTCGCCCTCCTCGCTTAAACCTCCA
CGGCGGCTGCCAGGCCAAAGCTTACGGCTTTAGCTATATTG
GCACGCAGGTTTTTAAGTGCCGCGCGGGCAATTGAGGGCAG
AGCCCGCCTTGAGGGTCGGTCAGAATATCATTCATGGAAAA
AAATCGATCGTTACGGCGGTCTGCTCAAACGCCAGCCCTGG
GGGGATTACCCTCGTTGTGGCGCCAAGGATATTGACTTGTC
ATTCGGGAGAGAAGAAAAAGCTTCAGATGGAACCTCCTACT
GTGGGCTGGTGGCCGGAGCTCTCTCCCTGAGTCACAGCGTT
TCGATCACGACACGGTAGAGCAGGGCAATCTCTCGCGCCAG
GCTCCTCTTCGAGAAGCAGGCTATCAAGAAATCGCCCTCTC
CGGGACAAAAACGCTGCTATCAACATCGAGCGGGAAGGCCT
GGCTTCATGTCCGAGCACGGCCTGGCCGTCGAATCCCTCTA
TTCTGGTTCCTCAGTGATGACGGGCTGTGTACGCTAAATCC
GGTCGAGCGTGGCTCACCCACATTGAGATCACCCCAGATCA
TCCTATTGCGACAAGAAAACCAGCACAGACTTGAACCGTTA
GCGTTTCCGCTGTCAGAATTCTGTTTGTGGCCGCACGTTCT
CTCTTTATCGCACGGCATCGCGGTTTTACGCACTCTCTTCT
GGATTTGTGGCTCATCTTTTCGGGGATTGGAACACTAACTC
ACGGCAGAGGAGATCGGAAGCAAGCTTTCTTCGCTGGGAGA
GGCGTAAATCGCTTTGCGTGCATGCCCATCCCCTGATTGAA
AAAGCCCAAGCCTGGTGTGTCGGCGACAAAGACTCGGTGGA
ATCTCGATCTACTTGGCTACCATCTATGGGAGACTATGCCC
TGGGACGAAGCTACCAAAAGCTCTGCACTCATCTCGATGGG
TTGTTTCGAGAGGATTTTAGCGAAGTGGCGCGTCCGGCAGC
AGACATCTCTTTCGAGATGACCTGCTGCAAACGCAACAGCC
CTCCTGGGTGAAATCACAGTCATGCCACGCTACCTTAGCGA
GAAAAGCCCCTCGATGACTCCGGATTTTTCCTCTTCCACGC
ACCCCCGCAGCGCATTGTGTCACTGGTGCCCGCGGTGACTA
CGGAGCAGGCCCGGGTTCTTCGTGAAGATGATATTGCCGTC
TCCAGGGACGCCTCAAGAAACTCACGGAGGAACGGTATATA
GACGGAACGCCTGCCGGAGTCCGGGACCTGGCTCTTTTTTC
GGGGAATTAGTCGTTTAAAGCTTCGCGAATGTTTTTCAAGG
CGCCAAACCGTGCCCATCGGCGCCAAGGAACTCAAAAAACC
GCCCCGGGTCTCCGACGGCTCGATGCTCTTTTTGCTGCATC
TGAAAAAGGCATATCAAAAACATAAGCCCGGCACAAGATGG
TGCACAAACTGACCGCCGACCTAACACGACGGTTTCATACC
GGTGCCGCATGGAGGAACGGCACCACCTTGAGGCCACGGGC
TTCTAAAAGTCCAACTACGACAAAGAAAGAGATTGTCCTTA
AGGGCGATGACACAGCTAAGCCCCTACCATGTGTGAAGCAG
AACATTAAAATTGCTTATGACGGAGTGTGCGGGATGAAAAA
GCCTTGTATGTGGGAGTTGTCGCATACTCCTCATGCAGTGC
TATCGATGACCTGACAGGATCTGGATCTGAACTTAACTTTG
AAAATATCAAACGAACCCTGCTGTATTTCTTGGGCTCTTTG
CGCAGGCCCAGCTGCGGACCCGCAGGTCGAGTTTGTCGTTC
ACTCGAGCCACCCATTATGGCCGGAGCCTCCGGGTTTTCAC
AAAAGAGAAGAAAGTATTTTCTACAGGTGAGAGCCCATTTC
GCCAAACCCGCGGCAGAAAACTGGAATACCAATCTCAACCC
TTGATGCCATGCAGATGATTCCCTCGGAAGGGTTTCAGATG
GGGGCTGAGCACCTTTTTTGCTTTAAATAAGGCAGAAAAAA
GCTGGTGCTGGCCCGTCTTTCCGGCGGACTGTCCCTTAATT
GCCAGGGTTCGCTGGATGCACTGTTCGGCGGGGTTTTCGGG
CATCGCCGACGAGGCCCATTCCTCCCAGACCGGCGAAGCCG
TCGCTTTATTCTTAATCACTCTCAAGCGACAGCATGTAATG
AGCCGAAGGTTCCGGCGGAACAGGGGAAGAGTCACAAGGCT
GACCTGTTTCTAAAGGATCTCTCAAAAATGGCCCAGGCTTT
GACTCGGTGCGCAAGGCTTACGGCGGAGAGGAGATCAGCTC
TTATAAGCAAGTAAAAAGGGCCATGCAGCAGTTCATCTTCA
CGGGGTAATGGTGATATAGCCGTTGTTGATCGTGCGCCCAA
TACCCACCTTCCAAGGGTTTCCAGGTCATTATTGAACCCTG
GTTTCAAGCAGTTTTTCCAGCGAGTGGTCGCGCCCGACCGT
TGGAATCCTTCCGCTCGCAGCATCTCCACTGCCTCGGCGGC
CCAGATTGACTGGAAAAAAGCCAACGCAAACGTAAGGAGGC
TCAGTATGCTGACCCTGTATCAGAGCCATCTGCGGGCTTAC
GGTCTGGAGCAACAGTGTTGCGATCGACCACCCCCAGGCAG
CGCTCCTTGCCGGAAAGTATCCGCAGTCGTTTTTTAAACCC
CGAGGTGCCGGCGCATTGGACTGAACACGCGATCAAGAGGT
CGCAGCGCCAGGAGGCGGGTCAAGCGAGGGGGTTTTGATTT
ACATCAAACCTCACCTTATTCAAAGGTCTCTCAGGGCTTAT
GGTTCGTTGCTTTGTTCTTTCACCTCTCCTTCCTTCGGTAG
TCAAAATGTGCCTCGGCATTCCCATGCAGATCCGTTCCATC
TCGTTGATCTCCTGACGAATCGGAATAAAGAGACTGTTGCT
AGAAACCATGTGCAAAGGGACCAATACCCTGATGATTGCAG
TTGTTCCGCCATTTTGGTTTCAAAACCGGGGCCAGATTGCG
GCCGCTGCCAAAGGGTGTAACCTAAATTCCTGGGAAGGGTA
ACCACGGAGACTCCAGAAATCTATTAAATAGAATTGAGAAA
GCCGGGTGTCCTTCCTGCGGCGGCAACGGGGTGGACAAGCT
ATAAGCTGTATTTATTACGGCTTTGGAAACATGTGTGAAAT
TGCGCGCGCTTTAGCCACAGCAAACATTGATCATCCTGACG
ACTCTCGCACAAAAAGCCGCCGCCTCGCTTCGAGTGTTCCG
AAAAAGATGCGCTGCGCAGGCGCTGCGCCGAACTGGAAGCG
AAGATTTTGGGCAAAGAGATCTTCGCCTGCGCCAAGGTCTG
TACCCGCAGGCCGCTGTCTTCGTTTGGCGGAGAGCAGAAAA
TCTATCCGATGAGGAGATGGCCTTTATGGAGGCTATTCCTA
CTTTGAAAGCTCCTTTGAATCAACATCAAAGCCTTCAAGAT
TGCCTGCCGCACTTATGCGGCAGATCGAACATCAAGCAAGA
TGGGGGAAAGATTTTATTGACTGGGCTTTTTATTGCTCCAG
CAATTCTTAGCGGAACGCTTCTGACCGGCCTTGACGCGCCT
TCAAGGGGAAAATAAAAGAGCCACTCCAGGAGGAAAAATTT
TGCAAACCATCGACTTTAGTCGTGGGTTCCTGACCTTTTCT
GCTTCCACGTAATGGGCCACCGCCGCGCGGTTTTCTTCCTT
TCAAAAGTTTTCCAGCAGAACTTCTCACAACAGGCCCTGGA
GACGGCTATGCGTATTAAAGCTGTCCGTCTGGCAACGGATC
CGTTAATCGCTTGGGAAATGCAATCAAGCGTATCTGAATTC
CTCAAGCAGACCACGCATACCAGCGGACGCAAGGTGTTTTA
TTGTGTCCCGCGCCCCCCGCCACCGTAGCTCCGGCGTTGGC
ATGTCCCGCTCCCGAGATTGCCGAAAAACTCTCCAAAATCT
AAAAACAACGAGGAGACTTTCTTTGGAACCCGCACCCTGTT
ATATATTGCGTATCTTCAGGCGCAACACAGATCGCAAAATG
AGCCAGCACCAGCCCCAGCGCCATGTAGGGGCGGTCGGGAA
TTTTGAATGGGTTTTCTTGTCGTCGTAGGCCACCAGGTTGG
ATGACCACCGGAAAAAAGGCCGGGTGCATCCGCAGGCGCGA
CAATCGTCACTTTTTTAAGCCGCCTCATACTCTCCTTGAGC
CTGGATTCACAACGGCAATGCTTGTGATGGGAAAAATTTGG
CGATGTGCGCATCGTCTATTCGCCTCTCGACGCGGTGGCAC
GGCGAGGAGGCGGATCACGTCCTTATCCCACCGGGTCAGGA
GCATGGCACCGGCCAGAGACCAGGGTTTCATAGCCCATCTC
TACCCAAACGTGTGGATTGGCGTGACAGTTGAGAACCGCAA
GTGGTGACCAGCATCGTCAACATCATCGTGGCCACTGCGGG
CTGAGTAAACCCTGTCTCTCCGTTGCCGAAAGCCCCGTTCA
CGCTTACGATACTCTGTTGGCTTCATATCATGGGATGTTTT
CTACTGGACTGAGATGTTCCCCTCGGAAGAGATCTTCGAGG
ATCATTGTCCTTTTATTTTTCCTCGGGACAAAAAGCACGGT
TCGTTGCGCACAAGATCGCGCTTGCGCCCAACAACAAACAG
AAAAAAACCAATTTTTTTATCTATTTCAACGAATGGAATAA
TGTTGAATTGGATAGGGAAACTCGTATTGACCCTGAAATAC
ATGAGTTCGAATAAAAGAAGCGCATTTAGCTCGTTGATGGA
GATGAATTGGCTGAAGATATCGACCCCTGGGACAATCGCCA
CCGATAGATGACCCTAAATACTTTGATGATGATGGAGAATA
GTACCCGGCATCACTGATGTCCAGGTCGAGGGGATGGTGAA
TGGATCGATCACCAAAATGTCAGCGTCGATAAATTCTTCCT
CGGCCCAGTATCAAAAATCCCGCAACCGCGTATTTATTACG
GGTGAAAGTTGGTAATTGATCTCCCAGAGCCTTTTCCTTGG
CTCTCGCGCCGTGGTTAAGACAAGATTAAGAGTTGTCGTTG
TCATTGACATGATCGAGCAGCGCGTAATCAAGGCAGGCAAA
GGCAGAAGATCACGTGAAAACATTCCCGCAGGCCGAAATCT
AAACCGACGATGGAACGCTTCACCAGGTGGAGCCTGCTTTG
TGTTGCCTGGACCGAAGACCCCGAGAAACGATACTGCACGT
CATGCCTGATCGTATTCGGGCCAATCAGACTCAATACAAAC
GGCGGAGAGGAGATCAGCTTCGGCCGGAATTACATCATCCC
GTATCCTCGCATGGAAAAAGCAATTGCTGAAGAGATGGGGT
GGCTGGAGAGCCTGGTTGCGCCCGTCCATGTGGCAACCCTT
TTCACGTCGGACTCCTTAGCCAGGAGAGTAACCTGGTCTAG
GTGCGCGCCCCGTACAGAAGCATGATCCGGCCATAGTCATC
GATCTTTAAAAGGGAAAGGGCAGTCGTGTTGGTGAGGGTTG
CCTCCTGGGCCGGGCCAAAACCTGTCATGTAAACAATTTTG
AGTATCAAAAGGTGCTGGTTCCAATCCTGCCCTTCTAGCGC
AACAGGGTCGGTTCAGTCACCACCAACGCCAGGTCGACGCC
ACCCGATAGGACTGTTCATTCTCAGTCGGCCCCAAATTCCA
GCTGGGGTCGACCTATGCCGCCGTAAGTCTTTCCGGGCAAC
GCCGTATAGCGGCAGCGCGACGCGAATCCGTTTGACTGTGA
GCCTACAGAGACAAGATCTCCTGTCCTTGAAGACTTTGTAA
ACTCGAGAAACAGGCGAATTCTTGGCTTCGACAATGCCCAT
AGAAACAAGCGATCCTGAAGCTTCCCCGCTACACACTTTTA
GACACGACTGCGTTGGTTTTCGGGCAGATGCAGGCCTTCTA
TAGTCGCGATTGCGATTGAACGCCTTAAGCTCATCAAGGGT
TCATTAAATTCAAGTCCAAGCAGTTTCATGTTCCCGAAGGT
CCCATCTCTCGCATCACTGCCTTGGCAGATTCGGCCCCATG
TATGACTGCTGGGTTGAGTGCTGAGAACGAACGACTCAAAA
CCGACCCAAAGCCTGATCTTCTTTTTGCGGTCAACCAGAAT
AACCCGGAGATCCGTGGCGTCGAATACCAGCAGGGAACGCT
CTGGTTCAGCAGAAGGACAACGGCGCAGCGGTTATCTTCGC
TCCGACCAGGACGACGATCCCAAGGATGGGGATAGCTCCAA
GAAGAGCGGCTTAAGGCTAACCTGCTAATTTGCAATCCGCC
TGCGCGGACGCATGCCGATCCCCTGCACCACCAGGGAGGTA
GCGCCTACCGAGCAGTTGAGCGACTTTCAGTCTTCGGGACT
TTCTGGATGAATCCGGTGACCGGGTATTTGACGATTCGGTT
CAACTCTTCCTTGCAGAACTCTGCCGGCAGCTCGGCATCCC
GTGGTGGCACTTTTAAGGTGCTCCATGGGTCGCAGCACAAA
CCCTTGGCGGATTGAGTTGTCTTTTCTTCGACCCCGCCGCT
GGGTTGCGGTTGCGCTGGGACGAGCCAACTTCTTTGAGCCG
GGCGATATCGCCGACTTTATCGAGGCCGCGGTGCGCCGCTT
TCGGCGCTGCGCCCTTCAAGCCTGGCCTTGCCCAGATTGAG
GTCCCCGATGCGCCTTGCCGCCTTCCCTAAGGTGTGGCTTG
CCACAGGTCGCGATCCTCGACGTACTGAAGAACTTCAGGCA
CCTTACGCCGCAGGGGTCGGCATCGGAATCCTGAGCTGGTT
TGGAACCCTTTTGGTAAAGACATTGTGTTGTGGGGCGAGCA
CTCGTGACAAAGACCAAATGCACATGAAGCTGAAAAACACA
CGCCTTGCTAAGGAGTTGTTCAAGACCATGACGGGCAAAGG
TCTAAGGCGCACCTATGCAACAACGTTGATCGATAAGAAAG
TTTGGAATCATGCAGAAGAACATTGGTGTCCAGAATGTAAT
TTTTCTGGAAATTTTTAAGGCAAGATATTTCTCGCGTTCCC
ACCTTGATGAGCTTTCTTTGCTCAACAATATCAAAAACTTG
ATGCGGCACAAACCATCCAGCCGCTGGGCGAAGGAAGCGGT
GCCGCAAACTCCTCACTATTCCTTCCCCTCGCGACCCCAAC
GTGAGGACCAGGTATAGAAACGGAACTCTGACGATAGACTG
ACCTCTCAGATCGATGTCCCCGCGGCAGCCCGCAAATCGTT
AAATTCCCTCCGGGGAGAGTCTGTGACTTTTCCCGCAGGGG
TCGCCACCCATACCGGCACGCTGGCTCTCTTCGGCCTATTA
TGATCGTGAGGGTTTTAATACGCCCTTCGATCTCCTGGGAC
AAAAACACCAACGAGCGCTGCGTCTTGCGCAGCAGTCGCTT
TCATTTTCATGGTCACCGCGCCCATGATGGAGACCGGCGTA
GACACCGGGGAATACCAGATCCTCCTGGTCGCCAACAAATT
TTCGCCTTCCAGACAAATATCATTCATAATTGAGGCGAGAC
GGGCTGGCGCGTCTCAATTCCAACGGTCAGATCCAGTTCTC
TTGTATCATTCCACTGAGCGCGGTGCGCGAGTCAACGCTGA
ACATCTGGCGGCTACCCCGTCCCGATGCGACCACGGAGAAA
GGAAAGTTTGACGGGAAAAACTGCATCGTGTAATATCATCA
CAGCTGGTTGTTCAGATAAGCCTCCACCACCTGGGCCACGG
GCGCAGAGCGCGGGGCTGGACAACTTCCTCATCCTTAGCGC
GCCGGCACATTCTCCTTCGGCTACGACGCACGCAGCCGCCG
TGCGAGCGCGTCGATTCCGACGAAACATCCGCCGGTCAAGC
GGTATCCATGTTATTGATGTCCAAGGAACCTCTCAGATGGG
TAAACCGCCAAGAGTAGATGCTGGTTGTGGTGGAATAGATA
ACGGAAATGGACGGATTGATCAATGCCTACACGCACAACCG
CAGGCTTCGAGTTCATTTATCTTGGAGCCAGGTCAACCCGA
GGCATTGGGACCGGTTCTTTCTATTCAGCCTTGCGCGCTGT
CCAAGGCTGCAGCAAAGATACTGGAAAAGGAACCGCCACAT
GCCCCACACCACCCAAAGCCCTTCGTCTTGCAACGCCTGCT
TTTCCCCCATCAGCCCCAAACCCGCAACACTGGGCGAGATC
GCGAATGTCCGCTCCGATGCCTTGCACAAACTGACCGCCGA
TTCGATACCGTTTTCAGTGTCGATGACATCTACCATCATCC
GCGGCACCGAATCAGGAATTCAGGATCCCAATGTTTCCATC
GGTCTGGAAACCGACATAGACGGAATAGCCGTCGTGATCCT
CATTTCGCTCGAAAGGTGATCTTTATGCAAGAGACTGTCAT
CTTGTTGTTAAGAAGGTAGACTGCTTCCGGAACGCTTGTTT
TCCGAGTGCGACTCGATAAGCGTGGAACTCTCAAGCCAGGG
GTGTACTCATAGTCGTAATACAGGGCACCCACCTTGATGAA
TCGGAGAGATCTTTCAGGAACTGGATCAAAACCCCAACGAA
CTTGAAAAACACGTCCGATTCGAGACCCCTCGTTGCCTTGG
TCTGAGGTGATGATTTTATGCCACGCAATGCTTTAAAAACC
AGGACACCTTCTGTTCTCAACTCTTCATACCAACGATGCAG
CGGCCTGCCTCCAACGCCTTCTTTCACCCAATTCTAAAGAA
GATTGACCGGGTTGCGGGGTCGGTCCGACACATTGTTGAAG
TCCTCCACCAGTAGGATGCGCCGCGGTCTGTGCGCAAGCCC
CGCGGGATAGGCAAATGGAGCGAGCAGCGCCTGGATACAAC
TTTATTCGGACACCGTTGTTCGAGACTGGATTGTTTGTTTC
CTCGCCACCGTCCAAAAAGACCATGGCCGGCTGATACCTGA
AGAAACAGAATGTGCGCATCCGCCAGATCCCCTTCTGCCGC
AGCGAAACCGACCCGCTGGGCCACACGATCCTCTACGTCTA
GAACTGGTTGCCCCCGGCTTCATCTTGATTTTTTTCGCGGC
ATGTCCATAAACGAGTTTAACTGACAGGAGAAAAACTTTCA
CTAGAGGTTCTGGAGAGAACCCAGGATGGATTTGAAGTTGC
GCAAAAAGCGCAGATTCCTACTGCGGGTTATGCCCCGAAAG
ATTCTTTCCTTTTTATATAGCATACTCCGTTTAAAAAGAAA
CCGTCACCGATATCCAGATCCAGGGGGATATGCAGGAGATT
GCTGGGCGACATTCTGGACGCTTTTGGTTTCTACGACGAGC
CATTCGATGCCGGCTGCTGGCGTGCGGACTCAGGAGGCTGG
TCGATTTCGAAAAAGTCGGACTCGATGTGCAGGAACTCTTC
GCCAGGGCGAATTCCCGTGCCAGACCGAAGCGCGGCAACAC
AGGAACAGCAATGGTTTGATCAATCGACATTTTTCAAACTC
CGGCCCACCGCTGCCTCGAGCACTGCTTCCTCAATGATGTC
GAGGAACACCGCTATCGCCTCGATCTGAGTCCGGTCGTACA
GTTTACAGAAGATATAAAAACAGCCGTCCAGACGGATTTAT
AATTCGGCTTGATACAGTAACCTGTCTCGAACCGAGCGAAA
AGAGATGTCCGAGCAGGAATCTGCACCGATCCTGCAGTGGA
ATAAATCAGGATGATTCATTCTCCATCTTGTTCCAGATTGT
CAACCAATGCGGTTTAGTGGCGGGAGCGTTCATCGACATAA
GACCCCTTCACCGAGAAAAGCACGATCCTCAACCCCAACCT
GTGCCGCGCGGCAAGGGGGACAGGATCTTTATCAACACCGC
AAGGGCGCGGCTTTTTTCTACGAAAAAACTCTTTTTCATCT
TTATAGGCCGAAAAGGATGGCGCGAAACAGTAGGCTGAATG
TCCGACACATTGTTGAAGGTCAGGCCGCTGTTATTCCATTG
TGCGCGCTGTCGTGAGCCTTCCTCCAGAGACCTTTGTTAAA
GCTAAGGTTCACACCGCTTCCAGTGCTGCGATCGAAGTGGA
AAGCCACCAGTTCCACGATGCGCTCCTCGCCCTGATGATGA
AGAAAGGAGTCATCTTTCCTCGCAAAGGTATCTTCGAACTG
GGCACGGTGCGTTTTGACGGCACCGATTTCTGGGTCCTGCG
GGAGAAACACACCCTGCCCCCGTACTTCAAAAAAATGGAGG
ATTCTGGAAATGTGTGATATCTTCCCCAGCCCTAAAGAACC
GCTTGAGGCGCAAGAAGAGGCCTGCTTGCCCTACACACTGT
CACTATTCCGCCGAATCCTTCCATGATTCCCGGCACCGCAG
GACTCCCTTAACGGCCATTCCAAAAACTTCGGATCTCACAA
GACCAAATTGTGGATTTGAGCGTACCGCTTCGACAATCTGC
CACCCAGAGCCGCCAGTTTGCAGGTGTCGCGAGGCCAATCC
CCACCACCAGGTTGGCGTGCCCTTCCATACGGGCGAGATGA
AGATGCCCCGCCTGGTATTCCTCCGGCGGGCGCACGTCGAC
AAAATAAGGAAAAACAATGACTCATGCCTTAGCCCCGGCTT
AACCAAAACCCGAAAGCGATCATTAAATTCCAGAAGGGTTT
TGGTGACTGCCCAGGGTGATCTTGCGTGAGAAAAAAGGACG
CTCTTTACGCAACCATAGGGCTCAATCTCAAAAAGCTTGTC
AGAGCGCTCCTGCCGGGTCACCGGCTACTACAAGCAAACCC
AGTGACCTTCAGGGAGACTTCGGCGCAGTACGGGCATCTTG
CAGCCATCTGGATTGGAAACCCAGCCCAAGCGAGCTTGCCG
GTCAGGAGTCCCCGTGGCGACCTTCTCTCTTGCCACCAGCG
GGGAGGATGGCCTTATCAGACCGTGGCCGTGGACGCTCAAT
TGGTGCTGGCGCCGCAGGAGCCCTTGGTGGGGCAGAACAAG
ATCTGGCCCTTCACTGCGGACAGAGGCATTTGATTTTCGTT
TTCTGCAGCTTGTAAACTTCCTCTACACCATGCAGGGGGAG
CCCTGTTTGCGGGCTTCGGCCAGGTGCGCGCCTCGCAGCAG
CAACTCCGAATGTGCTTTTACCTCCTGAAGCAACCACTAGC
ACGGCTTTCTTACGATTGTTCGAGCCGCGTTTCTTGCTGGA
CTCTCGGCCCCGCTCGACCGCAGCACGCCGATCACCGCCGA
GAAGAGAAAAGCATCGAAGCCCTGGGAGGGCATCCCTTAAA
AAATAAACTCCCAAGGGAGGCTTGACTTCCCTTGGGGGGAG
AATGTATTTGGCATTTCTTTCATTGTGAACGAATATTTCAA
AGAGCATATCTGCGGGTCTGCTGGTAATCGATTCCGTAGTA
ATACCACCTCCAAGATGAAGCTGTGGGCGCGGCTGTTCTCC
CATGAAGCGCCCGTGGCTTACTACATGCGCATCACTTTCGA
GAATGCAAGACCTGCCAGCACAATTCCTCGCTGATGTCGTC
AGGATGGGGCTGATGCTGACCGGGCGGCAGAAGGACCATTC
TCGTTGAAGATCTTCAGGGGCTTTTGATTCTCGGGAAGTTC
CCGACCGAGGCATCCTGCATCGCCTTGATCTGGTCGCGAGC
GCGGAGAACGCTGAGAGAATCTAAGGTCTCCGTGTTCTCCG
GAAAAAAAATAAAAGAAATTCAGGGGAATATATTCATTCAG
CAACAGTCTTGAAAAGATTCCCGACGCCCGACCCATCACCG
ACGCCTGACGCCAAAGAGCGCACCTTTCTGGCCGTAGTCAA
TTTGATGATGATGGAGAATACGCCTGGGTTCGCATAGCAGA
AATGGAACATGGCAACACGGCAGCAACTGATGCTTTGAGCA
GGCAAAAAAAGGGGTTTATTCAAAGGTTTTTCTGGAAATTT
GCCGCCTTTCCTTCACGCAACAGCATTCTCGCCCGTGCTGG
ATCCTGTTTTGCCGCGACAACCCCTTGCTCGTAGTAAACCG
TCCAAGGTGTCGTGAAACTTCAAGCCAATCAGTCTGCGTTC
CTATTCAGTATTGCAGATGGCTATTGGTACAGGCAGGCGGT
CTTTTCGTTCGCAATTTTGTCTTTCGTATCGCCTGAATCGG
GTGGTTGAACCCGACCCCTTCGATATCGAGTTCTACACCTA
GTAGCAATATTTTGTTGATACCAGAGAGTCGTTAATATACG
TACTTCGATAGCGGCTATCTCGGTTACGAGGCCGCCGAAGG
AAAGGCTACGGGCAAAAACTCTATACCAATGTTGAGCCCCG
TGTTCGACGTCACCCGCCGGCGCATGCTCGACGGCCGGCGC
AAGCGGCACAACCGTAAAGACCTCGGTTGTCGTTTTTCAAA
TACCAATTTTTACAAAATGACGAACATTGCCGCTAAGTCAT
AAAAAATTCTGCATCCCCTACCTGATCCTGCAGCAGCACCC
ACAACCTGGTGGCGGGACAACTGGCGACGCTCTGGCAGACG
CTTAAATTGCGAGGCGCGGGCGATATGGGGCGAGACTCCAC
AGCCAACAGGCACAGGTCCACCATCTCCTTGGTGACTGCGA
GGCGAAGATGGAAAAGTTGCCATCGACGATGATGGCACCGT
TTCGGCAGAGGGGCAGGGTTCACCGTTGAGAAACAGAATGT
ATCTCCCTGTATGACACCTACGGCCAGACAGGGTACCTCGG
ACAACTTACCCGCCCAAGATCAAGGTAAAGGGTGCTGCCCA
GGGAAACAGGTGAAATTGGACTGCCGCCGGAGAAAGGCAAG
TAACGAACAAGCTTTTGAGGCTCATCCCGGATCTGGCCTGC
AGAATTGCCCAACTTACTGTCGGATCTCGAAAAAACGTCGG
TGGTTTGCTTTTCTGCTGTCCGACCACCCCCTCGGCGTCTC
ACCGCGCTTGCATACAGCGGCGCCGGGTGTCCTTCCTGCGG
AACCCTGGATCTTTTTTAAGCCTTTCTCAAATAAAACGTAA
GCAAGGATCAAAAAAGATATCGAAGACTGTATCGAGGACCT
AAAAAAACAGCAGCGGGCGGCAAGACAGTGGAGCCCAAAGC
TGGAATTCTCGTTTGAGACCCTCTCCCAGCGCCTGCGCGAG
TTTCTCTCTCCCTTTCTTTACGTTTGCAAAGCAAATTATTG
CAACGATCAGAATACGCTTTCCGGTCAGATCCGGCAGCATT
CCTTTATCGCAGGACTTACACACGATTTGGGTAAGCCTATC
GGTACTCGAAGCGGAAAAAACTCCGCCGCCTTCGGTTGTTT
GAAACTCCCGTACTTCTTGCCAAAAACGAAGCAGGCAATCG
CTACCGGAAAAGAAAGGATACTCTATGTCCCACTCAGCTTT
AAGTGCGGCCGGGAAGGAGGCGTCATGAAAGTATTTTTTGT
CCCGTCGATGTCGCGGCCGGCGTGGTAGCGATAGGCCGCCC
GTGATAGCGGCTCACATACTCGTTCCATAGATCGGCCGCAT
CGATAAATTCTTCCTCGCGCCCTGTCGCCACCGCAACGTCA
TATATTTGACCCGGTTTGATCCGTTGGTCTTTTTCTTGCCC
TTATTCATGACCGGTTCGTGCTTCTGAAACGTCGTGGCGAA
GATGGACGAGGTGGCGATTGCCGCACCGCAACCGTGAATCT
CAATCATGGCTAAAACAGTGCTCGTATTGGTAGCCGTGGTG
AGTCTATGTAGATGCTATAGCCACTTACTGGAAAGGATGTT
ATCCTTCAACTCGTTTCAAACGAAAAGACCACAGGCGGGTT
AACAGTGCATGGCGTGACATCAATGTCTATGCACAACCACA
CAAGTCCTGCCCGAGACGTTCTGAGAGGTTTTGACTTTTAT
GGGCTGTCACCACCTCGAATCCCACAAAAATCCACCCGCTC
TTTCTCAAACCAGAGATTGGCAGATAGGCAACGCAACCGCG
GCAGGTCCTTTTTATTTATCCGTTCCCCGCCCGGGGAAAGC
GAGATAGATATCGCCGAGAGCGTCCCGTTTGATCGTGAGGG
TGAAAACGGAAATGCTGTTGCGAACATAGATGAAAAAGGTC
CATGAACAGAAGGATGTAAACTGTAGGCACAGTGATGCTGG
AGTCATTTTCGAAAATGACCCGGCAGATTCTAGCGACAACG
GATGCCGGCAATTGAAATTTCCACAGGTCGCGATCCTCGAC
ATGGCGGTCATAAATATGTTCAATCCGCTTACTCCTAACGA
AAAAGCTAAAGGTTTATTCGCAGCGTTTTCAAAAAAACAGG
TTGAGTCTTTGCCCGAACTCCACGCACAAATTGCTGGGTGT
GGCTTCACCAACTACCTCTACGAGATCAGCAAACTTTTCGT
TAAGTACTCGTGACGAGTACCCCTTTAGTTGTTGGATGATA
AACGAGGTCGACGCATATATCCAGTTCTACAACAACGTAAT
TCACATGGGGCAGTTCGCGACCCCAACCACGCTTGCTAGAG
CTCTGGAGGATCAGCTTACACGAGAAATCCTATGTGGAACG
CGATGTATGAAGAAAATATACAGGGAATGACAGGAAAAGTA
ATGTGGACGCTGAAATTCAGCGCCGCATTTCTGAAAAATAC
ACTACATCGAAGCCAGAGACCAATTTTTTGAAACAGTGCGT
TCCGCCCCTGCCAGCCGAACCGGTCCGATCTCTGCGACGCT
TGACAGCGACGGAGTTAAATCATTGAAAACGTTTGAGATAC
CCTTATCTTCACGCTCTGCTCTCTGACCGGCCCCGCTCTTG
TTGAATCCCTGATCAACAAACAGGCTCTGGGCGGCTGGTCA
GAGGCACCAGTCGGGATTGTCCCGTGTGCGGTTCGCAAAAC
CTCGTTATACAGAGGATAAACCCTGTAGTCGGCGGGAAAAG
AATGAATGCGTTGGTCGATACTGCCGGAGAGTTTGTTGAAA
ACTGTCCCAGAGATTAAAATCGAAAGGAATGGATTCGATAT
CTCGTCCAACCGATTTAGAGCTGGATGGAACCAATCTGGCA
TTTGAACTGATTGCTTGAAACATTAACAGCCACCTTCATTT
AGTTGATTGTCGAAGCACGCCTGTTCGACGTCACCCGCCGC
TCTACCTGATTTATGTTGCTCTCGCCGTGATGGCGCTGCTA
TACAGCAGTGTGGCATTGAACCTCTGCTTTGCTTTAGCCGT
AGCAACCGCCCCAGAATAATCAGGGCGGCTACCAACAGCCC
AGCTTTTCGCTCTCCGTGAGCGACTCGACGTACAGGATTTC
TCTGGCAAACAAAATTGAGTCCCAGGGAGACTTTCTGATCT
CTTGACAGTTGTTGGTTATGCTTATTTGATCTACCAGATCT
ATAAACCCTGGCTCAAAAAACGCCACAATTTTTCAAATCGC
TGCGGATCCTTATCGGCAATCATCAGCACGCCCATGTCTCT
GCGATCCGTTGCAGCGCAAGCGGAACCGTTCAGCTCACTTT
GACACCATGAAAGATATTAGCCGGAAAGCACATCAAGAACC
GGCGCCATACCGAATTTGACCCGCAGATCAACCACCGGCGC
TCAAGCGCCTTTTGGCCTACCACAGTGTTGAGAACATCGGA
GATTTAGCAAAAGAGAGGTACGTTGCGGCAGCGGGCATCGA
AATTGTCCAGACCATTATTGCCATGAGTCATGCTCTGGGGC
TCGTTTTTGAAAAAGTATTGCCAGACCAAAATAGCACCGGA
AAGAGATTCCCCCAGCAATACCGGCGAGGCTTACCGTGTCG
TTGAGTCGCCTCGCCAGGTTCTCCTTGCGTCCCGGTTCCTG
CGCGGCGCCTTCACCGGGGCCGACAGCGACAAGAAGGGGCG
AGCTGTTCGTAAATTTAGGGCGGCAGGGTGTCGCAACGTGA
AGAAGCGTTCTGTTGAATGTCCAGGTGTAGGAATAAGTGGA
TCAGAGCGGTTCCTTGAAAGCCTTGCGCTTTTAAGGAACAT
AAGATGGCGATTAATATCAGCAGCGCTTTTTTTTCTCACCC
ACGTAGAGGATCGTGTGGCCCAGCGGATCGGTTTCGCTCTT
ATCTGATGAAGGTCCATCGTCTCGGCACCGGTGATTTTTAA
ATCGCCCGGTTCGATCAAAGCGAATGCAAGACCTGCCAGCA
TTGCGGTCATTGAAGAAACGCCGGCTTAGCTGTTCGACCTG
TCGTACACGATGTCTGGTATCCGCAATGGGATGCCGCCCGA
ACAAACTCAAGGTCCCAAAGCTCCTCCCTTGCCGGAGATTA
TTCTCTGCGCACTTTACGTTCGTCGCAAGCGCTAAACCGAA
CTGGACGGCCAGTTTCAGTTCTTCCTGGTCCTCCGCGCTGC
GACCTGGGCAGCCGCACCGTCACAGATCCCTGGGACCAGGC
TTTTTGAAGGGCGCATCTGCCAAGCCGACCCTGACTGTACG
ATGGTGGTCTTTTTCTTCAGCTTTGTCTTTGCTGAACTTCA
AAAGCGTCTGATGTTTTTATCGGTGCCGTTGCTCTTTATCG
CAGCCCGAAGAAGAGGAGGACATTGACCAGGAGGTTGAAGA
GGATCATAGGCACGGACCAGCATTTCGAGGTGGCGAGCCAT
ATCAAACGAGTCCGAGGTTTCGGGCCTCCAGATCGCCGAAC
GAGTACGTCAACCTCTCTATCTTCTAAAACTCTAAAGCCCC
CAGGTCAGAATCGATGCGCACCAGCCCGGAACTGCGGTCAC
TCCCACTACGGCCGCGCCATCGACAGCCAGATCACAAACGG
GCGGTGCCAGGGCGTATAAGCGTGTTTGCCTTGAAACCCTT
TGGCAAACCAAAACCAGAGACACGCTTGAGCAGGAGTATCA
TTAAAGTCCGGCGGGGTTTACAGTCTGTATCTGACTCAGAA
TTCGCCGCTTTCTGCTTTTACGACAATTGTGTGAGTTCCAT
CACCAACTCGCCGCCACGCGCAAGCTGGTCCAGGCGATTCT
CCAGCAGCAACTAATGGCATCGACCATATCAACATCCCCAT
GCCGATGAGGCCGAGACCATCGAGACCACCGAAGACGGGGT
TGGAGGGTTAATAGAAGAAGCAGCTTTATCCGCTGGATTCT
GAAATAGGTTGGGGTTTGAACTGGACCACTCTCCCGGTGCC
CGAACTCCACGCACAAATTGCTGGGTGTCCTGCGTTAAATA
GTCCCCAGAATGTAGGATGCCGCACCCAGCCCATCGTTGAA
CCATTGAGGGGCGGTGGACGCTGCCTGATGGCACCACGATT
CAAGAAAAACTCAATCCTAACGGGATCACTCTGGATGAAAA
ACCACAAGGACGAGGTGCGACGGGCCGGGTTTGTCTACCTG
CCATCAAGGATCTCAAGGCCCTGCCTTTCAGCACGATGAGC
AATCATAGACCTCCACCGAACATGGACCAGCGAACACTGCT
GGCCTATTCCGCAGCGATCTCTATTATCGGCTCAATGTGGA
CTCAAAGAACAAAAGCGCATCGATGTGGGGGACTATGGCTT
TCCTGACCCTGGGAATTTTCCAGAGGTTCCCAGCTCTGCGC
GCAGCGCCTGGGGCTGAAAGCCTACAGTCCAGGGCGTCGCA
TTTTCCTGCTTCTTTTTTATCCTTGCCCACGCGCTCGTTTG
CTTGAATTTCGTTATTTCGGCAGAAATGAAGCGGGGGAGGA
CGCGCCCTCCGCGGTTCAATCTTCCCAGGAGTCTTTCATGA
CCCGAACTTGCAGGAAGATGCCGTTATTGAGAAAAGCGGAG
GTGATGGGCGCCATCATGACCGGCATCATCATGGCGGGCCG
ACGGTAGCCCCGGACCAATACACGATATCCTTGCCTCAAAA
ATATGGGCTTTTTCGAGTTTCGTCGGCAATTGAACTACAAG
CTCCTGCCTCCGCCTCCTTGCAGTCCTCCGTTTTTGTTTTA
CAGGGGAGCAGCGGAAATGTCTTCGACCATCATCCGCATTT
TTTCTTTCCTGCGTTTTGTGCCTGGCTCAAAGTTAATCATC
GTGAAACGCTTGGTAAATTCCTGCAGCAGTACCCTGATCAC
GGGCTTATGATCCTGGCCGACGAAAAGGGGCCGCTCGTGCG
GAAATCATCGCCCAGGTAAACGAACTGTTCGAGGGGAATCT
GGCACTACTGGAAAGGCGGACTCTGGTTGCCGTCTTACTTC
GATCCTTATCAATTTTTTCACTCTGGGCAGCGCCAGGCTCT
TGATCGCACAGGGAGCGGATCTTCAATGCCATCTCGGTATT
GCTATCGTAACTCGACGCGCCTGGATACCTGTCTCTTTTCA
TTTGGCGATTTGTTTGACCACCAAAGGGTAACGGCAAAAGG
ACAAGGTCTCCGGCGGTCTGCACGGCGTCGGCATATCGGTT
TTTGGGTCAAGTTCGATGTGCGGCAGGTTGAGTCTTCAAGG
CCGGGTGATAATGGTTTTGACTTCATGCGGCGTAAGATTCT
GACATCAAGATCTCCCTGGTCAAGCATCGACCCTGTATACC
GCGGCCGAGAAGAAAAAGGACAAGGCGGCCGCCGAACAGGC
GAGTTCGACCGGCTGTGTTTCGCCGCCGGTGCGGTTTTTGA
GGACCATAGACCTAATTGGACGAGGATGAATAGTCACACTC
TCGGCGGTCAAATATGAGGACGTTACGCTTCGCACGATCAT
GGTGATACAAAAAGAATTGACAAAATATAAAGAATATGAAA
TGCCACGACCCTGAAGCGTTCGGAACTCGACCGCTGGGGCG
CTGGGCTCTCCCGCTTCCGGCCTCGGTAGAGCGCAGACACT
GACCTGCTCCCTGCTTGTGTCCTCCTGCAGATCTTCTGCAG
GAAGCAATTTTCTTGACGCCCATGAATTAACGGCCCCCGGG
GTGCGGTCTGCAAAAGGTGGCAGACCATACAACTTCTTTTA
TCCTTTCTCCCGGCAAGGTACGAATCGGCGGGGCGGCCTAT
ATACCAGCGGCACTATTTGTCCAAGCGGAAGTCATTTTGAC
AAAGTTTCTCGGGTTATAAGCGAGGGGATAATGACAACTGT
GACCGGGAGAGGAGAGATTTCACCGGACTTCATGGCAAAGA
AACACAAAGGCGCTTGCCGTCTATGCCCATAAAAACGGTCT
AGAGACCCCGGAGCAGATTGCCTTCTTGCGGCAGTGCCAGT
TAACAACCCCGCAGGGGAGGCACAATCCCCACTTGCGGGGT
CCGGTGACGGCGCCAGGCAACAGTCGCATGCACCGCAAGGC
TTAATTTTTAGCAGTGTTGACAGGTCCGCCCCGTAGTCGAT
TTGCACTTTGAGTTTATAAGCGAAAGGCTGCCCTTTACAAT
GCGGCGCAGGTTGAGAGCTTCCACGTAATGGGCCACCGCCG
ACTGACGCGATGAAATTTACCAGCCATCCCGTAATGGATGC
TTGAACAGAAGGACAGGCTTCAGCCTGCTTGAGGTGCTTAT
CTACGAAGCCCGGGTCCGTTCCGACATGGCTCACAAAGCCA
ATCAATGCCTACACGCACAACCGAGAGCACATGCAGAAAAT
TCAGTGGATCTCCGACAGACCCATGCTGAGCGAGGGGCAAG
TCGACCATCGCAGACCTTGACGGGCACATCCCTTTTAACAG
GAGCGACTGGAAAAAATTTACCGGGAAAGAACCCCTCTCTG
ATGGCGACCCAGAGGACAAGCAGGGTCAGCAGGCCGGGGAT
ACCACACCAACCAATTCGACCACGCCTGGGTTTTTGATCCG
CTCAGCTCGGTCAGTTCAATCTCAGCGATCTGCCGGTGCCG
ACCTTTCTGGCCAATGCGAACACGCGGCTGAACCCCTCGCT
CTTGTCGCAGGCGAAGAAGGCCAAACCATAGGCTTCTCACA
CCTCTGCTGGCACACCCCAACAACCCACGCCTCAAAAGGCT
GGTGTTCGAGCCCTGCGACGCGACCTGGCGCGGCATCGGAG
GTAACGACCCACTAGAGGGACTGGAAGCAGAACGGCGACGA
TTCGCGGGTCATACTAAAGCCTCCTTTTGAAGTGAAACAAT
AATTCCAGAGCAAAAAGTTTCGCCATGCCCGGGTCGATCAT
GTCTCTTCGAGTTCGGGAAACAGGGCCTTCAGGTTCTCCCA
ATAAAGGCAAGCAGGTTTATCTGGAAGGCAAGATCCAGACC
GTCGAGAAAAGCGCCGCCCTCAAGGGGATCATGCGCTGGGT
TGCCTGCGCCCGAACGCCGCCGGCCCGCTTCTATACCCTGC
CAAGACCTGATCAACGACATCAGAACCCGACTGAAGTCCTT
TTCACCTGTACCCAGGGAAACACCAGAAAACGGCTGTTGTT
GGGTGAGTTGCGCCGGTCATCAAGGCTGGACCAACACTCAT
AACTCATGGAGGATAAATATCTCTGCCTGCCCCTGGCGCTA
AATCCTGCCTTTATATGTATCTGAGGTGGGAGCAAAATTTA
AAGCCCAGGGTTGTGGCAGTCGGTAAAGGCGGTGTGGGATT
AAGTCTTCCTCCGGGGAGACCTTTAAATAAGGCGTTTTTTC
TCTGGTTAATTCCGACTTGCCAATGCCTGTCGGTATCACAG
GTGGCTGGACGATGAATTGGCGTTCCACCTCGCCCCGGAAA
TTACTGGATAAAGAAAAATACCATTTGATCAAGAACGTAAC
CAGTTCTACAACAACGTAATCAAACCTGTTTTGCCCTCAAC
ACTGACAGGAGAAAAACTTTCAGACTGTTCACCAGTTTCGA
GGGTTCTTTCCACTCCCGGACATACCTTTGAAAGCCTCTCT
GCCGTACCGAGATCGTGGCCCGCACCGGTGAACTGTCGTTC
CACAAACCCCCTGACAGGGGCCGACAACCGTCGCTATGTCC
CTCTAAGCGCACACTCGACCCATCCAAGCAGTCGATTGGTG
ATCCCATCAAACCTGGTCAACGCTATACCTATCGCGAAATT
TCAATCATAAAATCAGGAAACCTATTCTTTTCAATCTGTTG
CCATCCACGGCATCCACCACCAGGTTGGCGTGCCCTTCCAT
AAACCAAGAGCTTATGCGTTCAAACCTTTGTATGAGGCGCA
AATTCTCCGCCCAGGTTTTACGAAAAATCGTTCCCGAAGAG
CTCTCAACCTCCTTAAATCCCAAGAGCTTGGCCGCGGCATG
TCGTCCCGATGCTTTTTAAACACATTGATCGGGAAAAAGTG
GAGGATTTTGATTTTATTAACAATGATTGGAAGCGTTTTGC
ACCCTTCATCGCGTTCCAATCATGGCTAAAACAGTGCTCGT
AGGGCGAGGCAATTTCTCAACCTGGACATACCGGCCAGCGG
ATTGACACCTACACCCGGATCGTTGCGACAGAACGAATGTC
AGACTCGGCATAGAGATGATCGGAAGACATCTCTTTCGAGA
AGAATCCGTAAATTTTGGTCCATACTCGACAAAAGTTGAAG
GCGGCAATCAAAATGCTGGGCTATGAAAAAGAAGAGGACCT
CCCATCAGGTCGTAGCCGTACACGGTGGTCGATGAAGGACT
TGTCTAGGGTTGTTTTGCGACAAAATATTTTAGAGTCCCCC
ACGGACTCGCTATCGTTTCGCGTACCAAGCGGATCAATCCC
AATTGAGAAAAATTCAATTGCTTTAAGTATATGGTCTCCGC
TATGGGAAGACAAATTTTAACAGAAAGGAGTTAGTCTATAT
TTGTAGCCGGTCTGCTTGAGCGTGATCGATTTATATTTGAT
AATTGTCTGCGGCGAGTAACCATGGACCTTGTTGTTAAGAA
GGGCTTTTCAACACAGAAAGCGCGCCCCTGCCGGCCCGCTT
GGGATGGATGGATTTAATGACCCGGGTCTTGTTGTGCGTAA
TTCAGGCACAAGGAGATGGTCGGCGCAACAGACGGTCGAAT
AACGGGATCTGATGCGGTTGCTGCCCCGCAATCGCTGGACG
GGGAATTCGGCTGCAATCTGCTCCTCGAGAAAATCCCCCAT
CCGCTGCTAAATTCTCGAGTCACACCCCCGATGCGGTCCTA
CTCAAAATACCGAAAAGAAACATAGCTTGCCCCGGCCCGGC
AATGAAACACAAATTCATATCTAAAGCGATCTTATTTTTAG
GGGTTTCCGTTTTCCGACGGCATCCACACCTGCGAGATCAT
AAGATGGCGACGTGGCGTTTCGCCTCGCGTTCAATCTCTTC
AGCAGGCGGTCAAAGAAAGACTCAGGGCAGCTACCGCTCTT
GAGAAAATCCGCACCGAAAACGGCAATCTCGTTTGGCCCTG
ATGATGGTTTTTGGGTGATACAAAAAGAATTGACAAAATAT
TCGCCGGTTCTCCCGCAAGTCCCCGGCGTTGTGCGGAGTGC
CCCCGCACCTCATGTGAGGCCGGTGCCCGTCTTGCGACTCG
CATGTCCTGTGCTTCATCCACTAACATGAAGTCGACCGGGA
CGAAATAATCAATGGGACAACTTTCTCTTTAGCTGTGAAAC
TTGCGCGAGCTTGGAGGATTCTTCGTTGATGGGAAAAACTC
TTTCGTGAAAGATTTTTGTTCTTCAACCCAAACAAAACAAA
GCCTTGCGCGCTGTTGTAGTCGCCGAGAGGATCGAGAGTGC
CGGCAGCGGGTATTTCCGGTCGAAGTTCGACGGCAAACCCG
AATTTTCCGGTTATTAAATACGCGGCGCAGTTCCCACCTGA
CCATTTCCAGCGGGTTGCCGCTGAAAAAGGGTACGGAGATT
ATCGACGGTGGCGGCATAAACGGCAGCGCCGATGTAGAGGT
CGAGAGTCAGGGAGGTGTGTCATGCACAGCCTTCTCTCTTT
GGCTGTTTCGGCTATTGGAACTAATGTCTGAACAGTTCTAA
AGGGGCACCACTGTATTTGGCTGAAGCTTGTTCTTCGACGG
CGCACCGTAGCAAAGGCGCTCATCATGACCACCGGCAGCTC
CGACTTTTCTCATACCGGATCTCCGAGTGCCCCCTTGCACC
CAATAATAAAGTATGTTGACCTAAATAAAAAATAAAGATAA
AAACCTGCTGGATCTGAGACCGGAGGACATGGCTCCACCGG
AAGGCGCTGCTGCGGGAAATCATCGCCCAGGTAAACGAACT
CACCCGGTCAGCTGCACCTACTGTGGCAGAACCATTGAATT
GGGCTGATCTGTCACCAAAACACAGACGAGGCCTTATTCAT
GAATGTACAAACCCGTTAATCGGTCAGGGCGCTGCCGGGTG
GCGTCGGGAGGAACAAATTCCGTGGCCTGCGCGTTGGAGAT
GCGAAGGACCTTTGAAAAAGCACTGCAGGGATTGGGAAATG
GCATCCAGACAAGGAATTGTCGGCCCCCTTTAGCGGCAATA
TCCCCAGCAACCTTCCCAATCAGCCGTCACGCTTCTGGCCT
TTTAAAACCCAACGGCGAGGCGCTTGATACCACAGGGGTTC
GATATCTTTATCATCATGGGCGGCAGCGGCTGCGGCAAGAG
GACCCAATGACTGATGTTTGCTGGAAAGCTTCAGCCGAATA
TGAGAATATCCAGATTATCCCCGTGCCCTCAGTTCGCCACA
AATATGCAGATTGGCGGCATCCACATCAGCATCGACGCACA
TTTCTCGATGCCGAAACCCGCACCATGATTGCAGCCGGCGG
CCAAAGCACCGCATGAGATTCTTGGCAAGACCGTCTTTTAC
TGTCGGCATGGTGAGTTGGGCACAAATCTCGAACGTGAAAT
GGTTCGCATAGCAGATGTTACAGCTTCAAATGGATTGCTTA
GGCGAGACTGGTTTTTTAGGCACCCATGGACCGATAGAGCC
CGGAGCGGCAGATGGCCAAACTACAGGCTGATAAACAAGAA
TTCCTCAACATCGTTGACCGCATGGGAAGGCGCTAGCCGTA
CAGATTGACCAAATAAAGTGCAATATGATAAATTTTTAACA
ACCAGGGAGCGCAGCGTAATCATCCCCATGCCGCCGGCGAC
GAAGCTTGGCAGGGGAAAGACAGCCCCGGAACTCAGTGGTC
TTCATCAAAAGGCCAGTCGGCAAGAAGTCAAAATGAAGCTT
CCAATTTCCCGGAGCATGGACAAAAAGCCATGAGCGAAGAG
TCGCCCCGGACACAAAGGCTCCGCATCTCTATTTTGCCAAG
CAAGGTAGTCGAAGTGGTGGCCGGTGATGATGTGGCCGTTT
GTCTCTTCCAGGTCAGCGAGCGCCGCCACCAGATTGCGCCT
TCGATTGGTGCGAGCAAGAACAGCCCATCCCGCATCAGGGT
GCAGCACGCTCAACGGTACACATCTCAAGTGGAAGATGATC
CCCAGATGGGTAAAAAAGTTCTGCTTCATCTGCCTTGCCAC
TCACCTATGCAATTGCTTTGCACGAGATCGGCCACATCCTG
CTACAGAACTTGCCTCAATTCAGGGCGAGTTCGAGGTGGCT
TAAAGCCCCAGCAAATATTACTGCTGGGGCTTTTCTGCGCC
TAGAGCGAGCTACAGAATTGCTTAAAAAAGACCCCCAGCGG
GTCCAGCCTGTGCGGCTTCACCATCGACCTCGCAGCCAAAC
GCGACAGAACTCTACACGATCTTCCGTCGCCCCTCGCCGGA
GCGTCTTCTCGAAGAGTGAGCGTATTTGTTGAAACAACCTG
GCTAACTGGAGAGAGGTTTACCGCTTTTACTGGCGGCACAA
AGAGGCTTGATAGCGGAGAACCATACTGCGCTACAGCAAGG
CCACCCTATAGTGGGCCTTTCAAAACGGAGACGGTACGTGC
GCGGGCGTAAAAAAGCGGCCCTGCGCTCGATTGTGCCTCAA
AAGGACCTGGCTGGAAGCTTCGATATCGGGCAGAACCTGCA
TGACTGAAGAGAAAAGGGAACTTAAAGAGGCCAGGGATCTG
GAGGACCAGGCCGAGAATCTCGCTACAGAACTTGCCTCAAT
TTTGAGGCGAGTATTTGTTACGGTGGCCTCGGGAAAATGGG
GAAGGCGGCAAGGTCAAGGTCGTGCCGATTTCCAGGATTTT
TGAAAAAAGGCTTTGCAGCTCTTGACGCCGCAGCACAAAAC
GCGCCTTCGGGCGCCCTTTTCTTTTGGGGGAAATTAATGCT
GAGGAATAATGGATAAGCGACAAGAAGACTTCTTCAGACAG
CGTGCTGAGTAAAAAATTAACAAAATAGAAACCCAGCAGCG
TTGACCCACACTATGGAAAACCCGCCAAAGCCTTTTGGAAA
ATTCCAAGTGCCCTATAAATCGCTACCTCGAAAACTCCTTA
TGGCGACCATTCTCTCCGCCCAGTGTACCGATGAGCGGGTG
AAAGAATATGTGGAGCAGATCGTCTCTGCGGCGATCAGCAC
GTCGTCTATCGATAAGGAGACGCCCAGGTCTCTGATTTGGT
TGCAAGCAAGGTCTTAGGCTCTTGCGTTGAAAAAAGAAAAT
TGTATCAGTATCTTTTGAATCCGAATTTATTTCTTCCCTAC
CTGCCGGAAGACTGGGGGGCCGGATACCCAAACGTGTGGAT
GCTATTTCTGAAAAAGATAGCCAACCTCGATTGTTAAAAGT
CCCGTCCATTTCGGGCATGACAATATCCATCAGAATCAGGT
GATTACCTGCTTGGCACTTACAGGTCGCTTAAGGAAGCGAT
GCAACACAGTATCTCCGTCACGGGCTTCCTGAACCGAGATG
CGAGGAGGGATTGCCGATCTCAGAGCTGGAGCAGGTGCTTG
ACAATTTCTCGCCCGAATCTCTCTTCGAGATCGAATACTCT
GGCTGAATGTCCTGTTAATACGCGGCGTCCGAGTAGGACAA
GGCAGATAATTAAGCTGCCGCAGGCTCCAGCCGATGTGACC
CGACCATCGCGCCGGTTATGCCGCTGTGATGAGTGATGGAT
AGGAAAAGTTCGCTAATCCGCGCCGTACCGAGATCGTGGCA
CTACTTTGATTTTTGTTGTGCCTTTTGCGGGGTAAATTCCT
TGCAGAACATCCCGATGCACCACGGGAAGACCTGGGCAGCC
GTTGGTCGCTGGCTCGTTGTCTTCACTTCTGCTGGAGACAA
GCTCGACAATAAGGATAATGCAGGGGCCAAGGCGGGTTTGC
GGAAATCGCGGCGCTGTTTGCTGCATGTCGCGACGGAACGC
CGGCAACCCGCGGCGTGCGCCTTCCACCACCGCCGGATCGT
TACCACTGTTACCGAAAAGTCGCTGAAGCCGATATCTTTAA
GGCCGCAAGCCGGATAAAAGCTGAACCCTGGTTGGAGTTGC
TTCAAAAATGCCGGCAACTTCAATCCTCAGAAATTGAAATC
CTTAAATCCATGGTGAAAGACAGGATGTGTTTCTCAAGCCC
TTTGAATAAAGAAAATATAGCAAAACAAAAATAAAAAGTAA
GCCTGATCGACATTGTAAGGCGCAAGTTTTCACAAAAAGAC
TCGCCCCAGGTCAGGCCGAACAGGGTGCGGGGGATAAAATA
GCCTTCTCCACCGGCAGACCCTGCTGCTGCCACTCCTGCAA
ACCTATGGCCACCTCGTGGGCGATCAGGTCCTTAAAAATAT
CGTCTCGCAAGAGACGGAAGCACAAGACTGCAAAGAGCCTT
TGAGTTGCACGGCTGAATACCAACCGGCCGAGCCCGCCGAG
ATAATGAAAAGCTCGACTCTCTGATCGGCGTTGCCACAACC
CAAAAGCCAACGGGAAGAAACGACCATTGGGCATCCCAACG
AAGGTCTCTCAGGGCTTATGCGCGCCAGTTCCTTGATTTTG
TGTTGGCCGTCCATTTCCGGCATCATGATATCGAGACAGAT
TGGTACTCGCGGTTTTCCAGCACACGCAGCAGCTTGACCTG
AAGCGAGCTGAACGAGAGTGCGAGAAGGTCGGGGTCCGATT
TAAGCGCTGTAAGCCAGCCGCTGCGGCTCGCAGAAATGGCT
TATGCTGCACAATGACGATACCGGGCACATCGGAGGGGAGT
CAGATCCTCAGAAACAAAATCAAGGCGATGGGAAATCGGTT
GTATGCGCATAAATTCCGTTCCTTCTCTTCAGCCCTCCTCG
AGGACATTCTTTACAAAGCACATCTCCCAAGGAACTTCCAA
GGATGCAAGTTATGGATATGCACCTGGTTTCTCTAGTAAAA
TATCTCAAAGAAAAGGGTGACCGATGCACGCCCTGAACTTC
CCGTTTCTTCATCGCTCGATCGCTTCTTTCAGGTGTTTGAC
TGAACCCTTTTCTGAAGATTCCGTTATTGTCATCTCCGACA
GATTTTTTCCTTGTTTATAACCGCATCTGCAATCCGCGCAG
AACATCAAGGACGTGCTTGGCAGCACGAAAATCGAAAGACC
GCTATGGGCGCCTCGTCGGGCTGGTTTATAATTCTGCCGGC
CTCGCGGTCAGGATTTTTGGCGAGATGAGCGGTTTCTCAAC
TTTGCGATGCCATTCATATTCCGGGATGATAAAGACAAGAG
AAGAGGACGGATGGATGTGTCAAAATTGGCCGGATATGTGC
GCCGCCGGTGTTCGCTGAAGCAATACTGGATAATCTCATCC
ATGGCCACGATCGATAAACTCACGGACTTTCTTGAGGGTCG
GCTGACCGGGAGAAATATTACGCCACATAGTTTCTGGCACC
AGGATAAATTGCCACTCCAACACTGGTGGCCGTATGCACCT
CTTAAAACATCACTTTTTATCTTCAACGTCCTCGATTCGAT
ACGCGAATCTGGTATAGCTTCGAGAAACCCGACCTGTTTGC
GGTTGACGAACTCAATGTCCCCTGCGTTATCACCGGCTTTG
TCGAATCGAGCACCGCCAGGCGTATCCAAAGTATCGCAAGC
TCTGGCCTTTGCGGCCATCTCCGCGCCCGTTATGGCGGCAG
CAGGGAAGCTCCCCGGCGTGCTCTTTGTCGTCCGTATCCTC
TGAAGACCTTCTCCGGAAATCCTGGCTCTGCCAACAGAAAA
CGCTTAATCCCGAAACCGATCAGTGCGAAATCGATTTTAGC
GGCCCTTTCCTCCTCCGAAGCCAAGTCCTGCATTAAGAGCA
CGCGCACCCTGTGGAGGCAACGACTTCAGTCGCCTTTACGC
TTGCGGCAGTGCCAGTGTGACCATTTCCAAGGTTGTTACTT
GGCCGGCATGTAAGTCCGGCCGCGCTTTTGGTTCTCTCGAA
CATCAGGGTCGTTTTCCCTTCTCACAACTCAACCGCGTTGA
AGCCGGAACCCAAGCCGGAACCCAAGCCGGAACCCAAGCCA
ACGGCGGCAGCCAGCCGTTTCTCCGTGTCCGGTTGTCGAAC
AGAAGTGCCAACGTGCAGTTCTCTACTATATTTTGAAAAGG
GAAAGGTCAGCAGGCCGGCGCAAACTGAGCGTTGCACTCGA
CGAGACACCAGGGGGCCGTCCTTGATTTCCACATAATAGCG
AACGAAGCCGCCGTGACGGTCATTGAGGAAATTGATTGGAA
AAAAAGCGGTTGATGGTGCGCGTGTTACCTGAGCGCGTATA
TCAGGAGTTGTATATAAAAACCCGCTGGGAACTTTTTCGGC
TACGGCGAAGACGTTGAACCCGCTCAATGTCGTGTTGACGA
CACTGCTGTGTATTTCTCCTCTGTGTTTCATGCTGCTGATC
ATTTCCAGAGAAAATCGTTGCAAATTGCAACAAAAAAACAA
CGCATGGTTTCGTAGTGTGCCGGGGAAAAGATGTCCCGCCG
GTCGGTCACTTTCGATTTATCCAGGTTTACGTTTCGCGCCT
CATGCCGCGATTGGTCACTTCGAGGGGATAATCGGCACAGA
AGAGGCAGGTGAAATCCGTGCAGAGACTCGGAATGCCCCAG
ACCTCACACACTCGATTTTTCGTTTGATAAGGCCAGCCCTG
GAAAACACCCCTCCTGAGTGCGAGGTGGAAAAAAGTTTCTA
CAAGTTTGCCTCTCTTCTGACGCTTCTTGAGCAGTGGGGGG
GCCATAAAGGGCATCAAGCACCGCTCCTTTTTCCACGTCAA
TCGTAGAACCTCACACTGATCAAAGGATAAAACTGGAAGAA
GCTTGGTCGGGAAAAGATGGCGAAAGAAATTCGTCAGATCC
TTTCAAGATTTTTCCGGCGGCAGATTAAAGATCCGGAATTC
GCACTGCCAAGGGCTGAGTTCGCAATTTTCATAACGCTTAT
GAAGGCCGGCAAGTTTTTGTCTAGAATCCACAATTAAAGGC
ATCAGCAGGAGATGAAACGCCGCCTGGCGGAGATCGAACGG
TCTCTGCGGGCAGACCTGATCTTTCACCAACCCCGTATCTT
GGGCGGCTGCAGACGGCAATCAACCCCGCGATTGGCTACAC
AAGGGAAGCGTTCGAGATTTCGACCTGGTGTTTAGATATGG
TAACTGCTCAAGGCGTCTATCATATCCTTGAAAAACGCTAT
TCCAGAATCTGCGCAACGATCTGTACCTGGTTAATGGACAT
GCAATCCCTTTGCCGAAAATCTGATTCTTGACTATGAAGAA
TGGCGCAAAAGAGTAAAAAGCCCGCCAAAGTGTGCATGGTC
CCACCCGGGCCTCTTCTACTCTGCCCTGGCGGACTTCCACC
TATTTTCATCCAGTTCCAACCCGCTTTCGAGAAACTGCCTC
CCTTTTATTGCTTGATCGAACAACCGAACCCCTTTGCCCGC
TCCTCGACTTCACCACTAATCTGCAGGTTGCAGCACAAATC
CAGGATTACCCGCGGGCGATCACTTTTTACCATGAGCTGCG
GATGTGCTTCCCTCGGGAATCCAGGGAGTTTGCGCAAGTAT
TTTTCCTTTCTCATAATAAACTGTCTTATTGGCAAAAACTT
GTGCCTACCTTCGTTCGGAGCTGATCTCCTGTGTGCGCGAA
GGACGTTTCGACCTGCACAGCCAGACGGTGCAGGGACTCGT
CCTGAGTCCTGAACAAAAAGCGCGGCAATCCCTCCACTTCA
AACCTGGCTCGCAACTACATCGAAGCCAGAGACCAATTTTT
CCGGTGCCCGTCTTGCGACTCGTTGCACCCAGAGTCAGCCT
GCAATGGTTGAGAAAAAAATCAAAGACCTCCGCACTGAAAA
ACCAAGGTGGAAAACTACCCCGGTTTCCCCGGCGGCATCGC
AATGGCCTCCTGCAGATCCACCACTTTCAAGGGCTTTTCAA
TCAACGGGCTCGCTCCGAGGCTGCGCGCCGCAATTGTGACG
GGCGCCGGCCACGGTGGCGGCAAAGAGTTGATTCAGGCTCT
TAAAGGTGACAGGCTCAAGCCCCGGTGCCTTAAGGGTAAAA
TAGGGAATTTCATGCGTCAGCACTGAGAACTCAGGAATAAA
ACTCCGGCACCGAAGGCCAGCGCCAGGAGGGCCACTCACAG
AGTTCCTCGGGGGGAACCAGCACAAAATCCCCGTAGGCTTT
AGACAAGGCGATTATTTGAACCGCTTTTAGAAGAAAAGGTT
GAAATCGTACTGAGTGTTGACCAGATACTTCTGAAGGCGAA
ACAAGGGAAACCAGATGGATCTGAGGGTCGGCCAAAAGATC
CCTATCGGAGACTCAATTATCTGGTCGACTCACGATGAGCG
GAACTGCAGCAGTTCCTGTTCAATCGCCTCGGCAGTGAATT
GCACAGGGCACCTCCAGGGCCCGCAGCGCATCAAGGGCTAA
CCCCCTCTGGAAAGAGAAAGCCCGGCGAGAAGAGTGCGGCA
CGCTGGATCGTCTCCAGCGACACTTCCCCGACGCTCCCGAC
AAAGACCATGACGGATTTGACCAACCCGCTGCTGCTCGCGA
CCAGAATCTGAAAATCATGGCTGACCTTCTCGGGGGTCATC
TCGGTGATTACCGGGCCATGCTCACCAACATCAAGGAATTG
CCTCAACTTGCCTTTGGCAGCGTATGAGGCGGGCGACAAGG
CTGAGAAAAACCACCAACTGCTTGAAGCGGTCATGCTTTTC
CGGAGAACGCAGAGGAAAATCTGAGAAAATCTTTTTATTGG
TGGCCCGCATAAGCCACGAACTGCGAAGCGCCGGCTATGAC
GAGGGCTACAGACAAAGAAACGGCCTCCTCAAATTGGGGCC
ACGACCCTCGGCGCCTGGGCCAAGACCTGATCAACGACATC
TGTAGCGAGGTTTTTATGAACGACTCCCTTATCTCTGCCTG
ACATCATAGTTCATTGGAAGCAGTTCACAGGAGTTGAGGCT
CCAAGGGGCGGGTCCGGTTTCTCACCAAGGTTGAACTGGAA
GAACAATCTTTTCCTGGAAGCTTGAACAAGACCGAGCGCAT
GATTCTTCCATGTGCTTGAGCTCAGTAATTTCAACAAAGGT
TTGACTCCGACCTTCAGTATCTGCTCCGAGCATGGCTATCT
ATTGGCAACCCGCCATTTTGCAAACTTCACGACCCCTTGCG
CATACAGCCTACGCACCGGGCACATATACGGTTGTAGCACG
CACCACTGTCAGCAAGGTGTCTGCGTCAAATTACGCTCTGC
CTTTAAGATGGCTTTAGAGACCATGTGCCCTACATGTAGTG
CTTCAGTCAACGCCGAAGTTCTTTCCCTGCGGGCCGCAGTT
TGGCTTGCAGACCAACTGGGCATTGCTTTCGATGAATGCCA
GCAAGGATGCGCCCATAAGCCTTGAGGAAGAAATTCTGCTC
TATGACCAGGCGCCGAGTTTCGATGAAATTGAGGAACTTTT
CGGTAGGGGCTTCTATTTTACACAGCCCTGTCGCGGGGAAC
CACTCCGCCATGTTTGACGGCTTCATTGGGCATGCCGAACA
GAACGCCGTTTTCAGATAGTCGAGAAGCGGCGGGGAGAGTA
CCATACAACGACATGGCTATCATGCTGACCAAATTGTGGAT
CTCGATGAAGCTCATCTTTTCGAGAGTGCAATTGCCAGCAT
CCTATGGGGCCGCTGCCGGTCTATACCTTTGATGTACCGCT
TAAAGAGATGCCATAGGCATCGGAGTAGGGGACAAATCCGG
AGTTGTTGGATGATATAGTGCGGACTATTAACGGGGGATGA
CTTGAGATAGCCCCAGATGTCTGCATCGAGCCAGTCAGCCA
GAGGGCAAAATCTCGATGGTCAACATCTTTGTAGATGAAGC
TGTGAGACGGCCGGCCCGGTCTACGATGCCGAGGCCTGTGG
CAATGATCTTGGCGCTGTTACGCTGGCCGCTACAAAACAGC
CGCCCCTTTCATCACTTTTGCTGAAAATGGAGGGGCAACCG
TCCCTCTTTGTCGATGTCTGCGAAGGCTCAGGTACAAGCCG
TCTTGGTCGGGGCCGATTTTCACAGTCCCAACCAATCAATG
GATAAGAAAGGCGACATCAACCTGGTGAGAAAGCTTCTCGG
CGCCTGGCCTTCAAACCAGCCGCGCTGACGAAGCTCTCTGC
CAGGCAAAAACAAAGGATGTCGCTTCAGGTGCATCGTCATG
TTGACGTTTTCAACTTCGCACAATGAATACGAGGTTGATTG
AAGGTGCAGAAGGTTGTTACCGACGAACATGAGAAGAAGGG
CCGTTGTTGACCGGCGATATCGAATCGCGGCTCAAACAATT
GTTGCGGCTTTGGAAACAGTCAATCCTTTAGTGAGATAGAG
CGTAGCCTTCGGTTGGATGGCCATGAACAACATCGTCAATG
AGGAGAGGTTGAAGCACAGGCTTTGAATGCCGGACACGGGA
GGCGAAAAAATCATTGTGGGCGATCAGTATCAATCAATTTA
CGAAAGCTATCTGCAGGCGGCTGCGCGTATCTCTGCCGACA
TCCCTTCGGGGCGCTACCGGCGCCGATCTCCTTCGAGGGAT
GTTTTCGCAAAACGCTTATACGCCGAGATTGCAGGGACAAA
GCTTTGTCGGAATGTTTTATCGATGATAGTGAGAATAACCA
AGCTGTTTCCAACGCCAGAACTTACTGGCGTGAAAGCGGCT
GCAAATGTAGCAATGGAGAGCGCCAGAAAGGCCGTCAGGGC
TTGGCGCCCAGGTGCTGCCGCGCATCATTTTGAGGTGAGAC
AGAGCCCAGCAGGATCAGGCCGGGAATCAACTGGGTAGCGA
GAACTGGCAGAACAGATGGGCAAGGACCAGAACAAGGATAC
TTCGGAAGTTGACGAAAAAACACAGGGGCTTGCAGCCCAGC
CGATAACGTTCAAAGAAAAGCTAAAGGTTTATTCGCAGCGT
AAGGTGTCTGCGTCAAATTACGCTCTGCTTAAAAGTGCAGG
TTCCGTTCCTTCTCTTCAGCCCTCCTCGGGGCCGATATTTT
ATAAACTATGGCCATAAAATCGAATTCATTTTGTTCCTGTG
ATTACAGCAGCGAGGAGTTGCTGCGAGCCAACAACGTCAAA
TGGAACACTAACTCCGGGGTCCCTCTTTTGTGGCCCTGCGA
GCAGATCAGTCTCCCTGAGACAATCATGAAAACGGTGGCAG
GGAAGGGTGGAAAGTTGTTTCCATCAAGTTCTTGTCTCCTG
TAGGGGCTTTTTCGGATTTTCACGACCGACTAGACGTGTTG
GTCACAACCGTTTTGACGGCCTCTAAATAGCGGAGGCCACC
CGACCCGGTACTTGTGGGAGCGCCGCCACTGCTTCACTCCC
TGAGAGAAACGGTGACAGAGCCGTTCTTCCTCTGTCATAAG
CTCTTGACAGCCAAACAACCCCCGCTGTATTGAAACGAACT
ATGTATGGCTCGAACCGGGTCAGGCGACAGAACTCTACACG
TATGGTACTGGGAGAGATTACCTGGGAGGTCAGCGAGGACG
GAGAACAGGGCACCTTGTTACCCAGACCGTCCTTTTTGGAA
GATTGAATGATTGTTTTAATCACCTGATGGAGCAATGTTAT
TTAATATTATGGGAAAAAATCAAAAAATGTAAAATGGTGAC
CCTCAAAGGCGCTCCTCGGGCTCGCAATTCTACATCTGTCC
TTCCTGGGAAACTACTGTTGCGGCTGGGATCTGAAGGCTCT
GTCATGATCGCATTCGGCTTCTTCTTTAATGGTTCTTTTTC
AAACAGCGTCCCCCCTTCGGCCTGCTCCAATCTCCCGGAAC
CCCGGCTTGTCTTTAAGCATCTGCGAGATGGTCGGATAGTC
GGAAAAATTCTGCCGGCGTGCCCACTTTGGGGCGATCGTAA
GCTCAACCTGCGCAGTTTGGCGGAACACGGCAATTTTTTTT
TTGGCTTCCGCCTCCACCCGCGCGGTAATATCCCGGGAAGC
GGCCTTGACTCTCTCTCTGACGGGACCGTGGGCAGCGCCAT
ACGAGTGGGAGACCAGCGGCCGACAGTATGACCGCATTCCG
TCAGCGGGCAGCCCGGTATGCCCTCTACGAAGCCCGGGTCC
ACGCAGAAGATCTGATAAGGCTCGACACCCTCTGGTTCGAT
TCGTTGCGACACAGATACCACAGAGTTACGCCTCCTCTGAA
AATTGCTTTAAGTATATGGTCTCCGCCTTATTTCGTTGGAA
CCCTTGTCATGGGAGTTGCGCCCCCTGCCGGACAGTGACGA
CATCCCCGATGCTGCCCTGTCACAGTATGACGAGGAATCTG
GTCGGATCGTCATCGTAAGGCCTGATCGATACGGGCTGACT
GATGCCGCCACAGGGGATTTCATGGTGGAACTCGATATCGC
CAAGAGACTGTCGACAAAATCTAAAGTCGGCATGCTCTCGG
GTGTGATCCTCGATAATCTGCACGTTGTCCTCAAGCCAATT
AGCCCGAGATTGAAAGTTTTCTCAAAGAAAGAGGACTAAGG
CCCTCGCGATGCCAGGAGAGCAATTCGTCCCGGAACAGGTA
GGGAAGAATACTTCGAAAGGCGCCTTGCTAAGGAGTTGTTC
AAAAAGACAGTGAAAAATTTCTTCCACAAACCCGGCTCAAG
TATCTCAGGCTTCCCCCAAACGTTGGTGCTACACTTGGGAC
AGCTGTGCTGCCTTTTCCTTCTCACGCACATCGATCGTCAG
GTGAGGGTGAAGAGATTGTGCTGGGCGAGGGATCTTCAACC
GAAAGTGGTTCGTCAGTATTCAGACAGAACGAGAGGTTGCC
TGGAAGGCTCCATCCCAATGCTGCGCGGGTTTTTCGCCCAC
GAGACCGTCTCAATGTTTTACTCAACCAGGACTGGCCAACA
TGCAGCAGGTCGTTTTGCTGCAGACCATCTATCAGATTTCC
CAGGTGGTCGACAAAAAACACGCATAGAATGCAAATCAAAA
GGCTGAGCATTTACGTTATGCGTTGCCTGATCTGATAAACA
ATTGATTTTAAGAGAAATTTCGCTCATAGACTTAACCCTCC
CTCGGTTTCGCCATTGTTTTCCTTGCAGCGACCATGGGAGG
GGAAGCCGAGGAAACCATCGCCCTGTTCCGTCAGATCCTCG
AGTGCGCCGTGTCGTTGGTTCAATTCTTGGGATTGATCTGC
GGTAATTCCGACCAAGAAGGCGGTGACGACTCCGACGATGG
CTCGATCTTGGCAACGGACGCGATCAGGGGCAGGCTATTTT
GTCCAAGCAGTTTCATGTTCCCGAAGGTTTCACTGCCGAGG
AGGATCAGATATTTGATGTCCATCCGAAATATTTAACAGCG
CTATCTTGCTCTGGCCCAGGCATTCCCCCAGGTCTTGGCGG
AACAATTCCATCTCTGCCGCCCCTATTGGTTTTCAGATTTC
GCTTCCTTGCGAGGTATTTACGAAATGAACCCCTCCAAAAA
CCGTTTATCCGGAACAACAGCAGATGTCTTTGACTATCTGA
GAACACCACGCAGCTGGCTTCGTCCTGGGCGAGGGTGTGGG
TGTTCGCGGGCGTTGAGCACCTTGAGCAGGTATTCCCGGTC
TTCTAAACGAGAAAAATAAACTCCCAAGGGAGGCTTGACTT
TGGAAAGGGGCAGCAATCTGCTCGCGGATCCACGCCTGATT
TTCACACGAGGGGAAAGTTACTCAACGCATTGCCGCTGACC
TGCAACACCAGCAGTGATGGCGTACCAGTGGTTGGTAAATG
CGTGAGAACATCGAGCCATGCTGATACGAAAAGCCTACAAA
CGATCTATTGCCGATATGGGCTTTTTCGAGTTTCGTCGGCA
TCAAGAGGCGGGACGGAAATCACTCACTGTCCGGCAGGTCG
AAGAATTTTAGTAATGTGGACGCTGAAATTCAGCGCCGCAT
TGGATAAGTTTCATGTCTTACGGATGGCCAACGAGGGGCTG
TTTGTCGTCCCCTCTGAAGTCGACCTGTTTCTAAAGGATCT
TCGAAAAAAAACAACTTAAGCATCAATATCTCGCCCGTGCG
AAGACCCTTCAACTTAAAAGCGACTTTCGTGACTGGTACGA
ATCGTCACATTGGTTGTTATCACTGGAATTGACATCGATCA
TCAACATTGTCGTAGATAGGCTGCATCCAGGGGGCAAGCTT
TTTTGCAAAAAATAAAGGGTCTCTGGAATCTACTGTTGAAA
TGGTCGGAATGCACGAGGCTCTTTTGAACCTTGGCATCGAA
GAACGTGACAAATCCTGTAGCATACCAGGGACAATCAAGAG
ACAAGTTTAGCGACAAGGTTCCTGAAGCCGCGCTGCCTAAG
CTTCATTGTGGCCTCAAATACGCCTTCGGGCGAAAGGCGCG
TGCTTCAATCATGATAAAGACACGCCCTGTATCCGGCTCCA
TCATGCCCGCAGAAATAGAGCATGCCTCCAAAATTGAGATC
CCCTCGCTTTTAAAGATAATCTGTTCCGGGTTGAACCGCCG
CCGAACGTGGGAGAAGTTGTCTGTCGCGACTGCGGCTCTTG
CGATAGCGACGACTTATAGACAGTGTGTCTTGTCGATTTCC
GCTGTCGCGCCCGAGCGTTTCTGGGCTTTTGTGCTGCTTTT
CTCAGCCATGGAAGAATGGACGATTGGCTTGGTTGGGGAAA
TGTGCAGTGACCCCGCCGGGCACAATCGACATGTTGTGCGG
AGGATCAGGGTCGGGTAATTCCGACCAAGAAGGCGGTGACG
TACCTGATTGTCACCCCTCCCCAGGACGCAATTTTTTCACG
GGTATTGGCCCCAGCAGGAACATCCCGCCAACGGTCGTAAC
CAATCTGTTGGAGAAGGAAGCAAAGATAGAAACTCTGGCAA
TCCTCAGACGATCAGCAAGGCGGGATTCCTGTACCTTCAAG
CAGAGCGCCCTGGAAAAGGTCGTCATCCTGTTGCGGAACAT
CCGGCTTTGACCAGGAATGTCACTTCCTGAGCCTACCAGGG
CAGGCAAACTGGCCGATTGCCAGGAGAAGGATCCTGCTCTC
AACTACGTCCCGAGATGTTTCGGGCCGAGGAAGCTGCGGCG
ATGCGAAATCTCAGCGTAGGCCCCCAGGCAGGGAGTTGTTG
TTCTAAAAGTTAATTTGTGACAAAATCCTTTTCAAATAAAA
GACGACAACGAAAACGGCTACGTCTTTGAACGTACTGTAAC
CAATTCAAATACGTTGCACGCACCGCGGACGGAAAGAAAAA
ACATGCCGCAAAGGGAGTAACAAGGGATGAGTGGCGGGACG
TCACCACCAATTCACGTTCGCCCTCCTCTGCCTATTATTCG
TATACTACCCCGGCCAATAACAAAAACCTTGTTGATCTTGC
CGCCTCAACCTTGAGATGGCCCTCGATTCGGGTCAACGGAT
GGTGCCTATACCATTTTCGGCCAGGTTAAGGAAGGGATGGT
AAGGGCATAAAAGCGATGAGCTGACCGCCACCTGGCAGCGC
TTTATCGTGCCTGCAGAGGGCGACACGCGCCGAGTTCTGTG
AACGAGCAATTCGAAAAAGCCAAACTGGACGATTTTTCAAC
CAAAGGAATTCGGAGCGAGGCCGAGAGTTGCAACCTGGTGT
ATCTGTAACAAAGAGATTATCAACCGCCCTGTTGCAGTCCA
CCGATTCAAACGGATCTGCTCAACACGCAGATTGGTTTGAT
GGTTTCCCCTTCTTACTATTCGCAAATTGAAACGGGGAACA
CGCTGGCCGCTACAAAACAGCTAAAGTCTTCCGGTAAAATC
GCATCGATGTCTTACCGAGACTTTCATGTCCCTGGCCCGGG
TCATCTGCTGGTGAACTATCCGCCCACGGTCCCCGTCTCGA
TCAGTCACCAGGAGTGTGACCCCGAGAGAGTGCGCGATTTC
ACCCCAGGCAAATTTTTCAGCAAAAAGAGGTGGCTGTTAAA
GGCAGGACGTGATTGATTTTCTGCGAACATTTTGGCTGGGG
GTTATTGATCGTTTGACCGACTTTTTCCCATCTTTCAAAAG
ATCTTACTGATTTTAATGATCTCGATTACATCGTCTGCGTG
CCTTTCTGCAGAAATTAGGTCTTCGCACCCCGCGCCATGGC
TGATTCAGAAAAATATCATCCGCGCCTGCAACGCCGCCGGC
GGGATCCCTTTGGTTATTAGCTTTTTAAGTCATGCAAATAT
GAGTGGACGCTTAGCGAAAACTATCTCAAAAAGCTCTCCCA
TTCCTCCTGCACTTCTAGGCCTGCTGCCGAATCTGCATTAT
GGTCTGTGCCTGGGGGTTCCCTGGCCTTGGGTCTCGATCCT
TTGTGGCGGACCCGCAGGAGCTGGAGCAGCTTGTTCTCAAG
ATTCATGAGGACGACCCTGTCTTCAGTGTCTGTCACCACCA
TATCAAAACGCCGGAAGATACCTTGCGGCCCGATCAGGCCC
GCCATAATGTTCGAGTACCACATCTTTCTGAGCCACCATAC
CACCATATTCACCTTTATGACATTGCGTCCATAAAGGTTAG
AACGAGGAATTCATTGCGATCTCATCGACCATCTCCCCGAT
GAAAGTGCCTTTCAACAATTCTCGGAAGCCGTCCAGGCTCC
CTTGTCGTAATCACTATCGGCATCGTCCTCGCAGAACAAAT
CCTGACCCCGGCGGAGTGCGCAGAGGTTGCCGCCGCGTGCA
CTCTACGGCAAGAATCCAGACATTGGGAAATTCAAGCCCCT
GTCAAAGAAGAGATGTGTGACCTCGATGGGGTCCGCAAAAG
ACTTTATCGAGCATATCATCCACGACCTTCTCAACGGCCTT
TGGTGCGCTGTGCAAAAAGACCATAGAGAAAACGGTATAGG
CACACTGATGTCGCGCTCGTCCATTACCTGGCCCAGTCTTT
AAATCCTGCGAAGACAAAGACTCCATAAAACCTCCTATGAA
CCAGGCCATTTTGTTGAAGGCGAATCCGGGGATGATCGTGC
GTCACGCTCGCGCTTAACAACGAGCGAAAGACGTTCCATGT
TACATTTCAGGCTGGATTGCCCACACATTTTCAGCCCCTTA
GGCAAGTCAACTTGCACAAACGACTCTTCGATCATGTATTG
TCAATTCCTGGTTGAAGAAGCAGAAGACATCAGGGGTACGC
GTGCTCAAGGTCACGAGGGTCGGCTAATGATCGATATCTAC
GTAACACCCATGACAAGGGCCACTTTTCGCCATCCCTGGCC
GCCAGCGGTTCTCCGGACTGCCCCACAGGTTACAGTTACTC
ATCAATATGCTCTATGTCGCCGCAACACGTTCTCGCTGTGA
CAGGGAGAAAAAAGTGGGGGCAAGATGCCACACTTTACGAA
TGTTAAATTAACTTCTTTTTCTGTAAAAAAAATTGACTTTT
TTGGGCAGTTCTCTGAGTGTCAAACTTGACAAGGGAAGTCT
AGCGGCGTCTTTATGTTGGACCTAATCAACAACGAACCCTC
CCGATCAGTCCCTTCCTTCTCACGCAAAAGCATCTCACGAT
GGAAAACGATCTGGTCGAGGCTATCGTCGCCCTGCCCACGG
GTTCTGTGCGGTGGGGATAACACAATCGGCAGACTCGATGC
TTTCCCCGGAACAAAAAAAACAGCTGCAGGAAGGAAAAAAA
ACCACATGTTCGATTTCGAGCGGGACATTTTCGGCTCCGCA
AAGCTGGACGCCGCCGGGTTCTACGACGACTTTGAAATCGA
AACCCCCTCGGGCAAAAGAGCCTTGGTGGGAAAGAAGCGAC
CATCGAGTTGCCTGGCGATGCTTTGTGCCTGCTGTTCGTCC
CAGGAGGCAATGGAAGAGATCTTCCAGCCCCACCTGATGGC
TTCCAACCCTTTTTACCAGCCGATGGATATTGCACCCCATT
AAAAAAACGGGATTGGGTTTCCCAAGCGGTTCAAATAGGAG
ACCATTCCCGGTCGCTTTTTCCACGGCCTTTGCGCCCCATA
GGGGGACAGCGAACTTGTGACAGCCCCTGCAGTTATGACGC
TCAATGTAACCGGCAAAGGTCATTATCCTGCGACACGCAAA
GCGCGACTGCATCGGCAAATCGCCGACCGGCGGCGGGAATT
AAATAATCGCAATATTTAGGCCGCACCCACCTGATTCTCGA
TGAAAAAAATCAAAATTCTACTGGCCCTCATTCCCGCGCTT
AACCACGTCTTCCCGAAGGACTTCCTTCGGGACATCCTCGC
AAAACAGGTGCAGCAAGTGACTCTGCATGTTCTCGCCATGG
GTACCCGTGCTCGATGCGTTCTGAAATATTCTGGATGGCTT
ATTGCTCTCCCGATTGGAGCCGCCCTTGGAGCGAGGCACCA
TTTGACCTCAAGCCTTTATGCCTTCACCGCACAGGTGGTCA
AAACGAAACCATCGAGAAAACAGCCATTGCGACTCAAGGGT
AAAATGCCGGTTCTTCGGCTCAAGCCGTGCCAGGGCCTGAA
GCTCATCTGCGTGGTTGAAGCATGTGCTGCCACAATCTCGG
GTCCGACACCACCACATGGACGCTGCCAAGAAGGCCGACCT
ACCAGGTAATAGATCAGCCACAGGCAGAAAGAGATACTCAC
AAGCATGGGAAAAAGGATGCCGAGAGATTAATGCGGGGACC
AAATACCCCAACATGTTTCACGCCGCAGACCTGATGATCAT
ACTCGCAACGGATTTGGTGCCGTAAAAAGCACAACCGTTGA
TTTGAGCGAAAGGATAGTATCTTTCCTGGCGAACTTGGCCC
ACACGGTGGTCGATGAAGGACTTGCGGCCTGGGTGGTGGAG
GACCACTACGGATCCCGAAGCGTTGTGTCGCGAGGGACTGT
AAATTCTCTCGTCAATAAGGCCGCAGGAATTATCGCCCCAG
TCAGCTAACCCCCGGGAGGGCCGGAAGTCTTAGGACTTTCC
CCATGCCCTACGGCATGATTCTCTGCACAGGCCCAACCGGC
TGGCTACCATCTATGGGAGACTATGCCCTGGGGGAAAGATT
AAAAATAAAAATGAATGTAGCCTTAGCTAAAAACAAAAGGA
GAGTTTGGCTTGAAAATTTCCTTCAAGGTGCCGGCTGCAGC
CTCAAAGCCGCGCTTGTAGACCTGCTGCGCCTGGTGACTGC
CATCGCGGCACCAGATAATGCCTGCATCTTCAAATTCAACC
ACGCCCTGTATCCGGCTCCACCACAAACGCAGGATCCATTT
AAACTATTTCCTAATGTTGGCAGACAGTAGTTATAATTGCC
GGATCGAATTGGCGATTGTACCCGAAGCAGCCAACATCATC
GTTTTGAGGTTTACTGCGACCGCAACGCACCGACTTCGGAT
TCACCGCGACAGCACCCGCACCATCCCCAAGGCGGCACGCA
AGGCCTACAACCCCGGGAAGCAGCAGGAGTACCGGGACCGG
TTTTTCTCGTTGGCTATGAACAACCAAAGGATGGTCGAGAT
CATGATGGAAACACACTGTACCGGTTCGACAAGGATTGGAC
AAACCACCATCGACGGCGAGCCGGTCGATGCAATCATTCAG
CACCTGTCGCGTAAAAATAGCGACGATGTGTCCGGCTGTAA
CCTTAAAAGCGCAAGGCTTTCAAGGAACCGCTCTGATCAGG
CGTTCCCCGCCCGGGGAAAGCACGAAAGGTTGCTCTTCTCC
CCCTGGAGTGCATTTCCCAGCCCCAGGCTCTACGGGCAACC
CAATCTCCCGGAACGATCTTCCACCGATCCGGTATAGGCAC
GAACAGCTTATCGAAGGAAACCTTGTCCGTTGTGTAATCCT
[truncated: 52,795 more chars]
