# Supplementary material for: EnDeep4mC predicts DNA N4-methylcytosine sites using a dual-adaptive feature encoding framework in deep ensembles
Source: Genome Res. 2026 Mar;36(3):589–99. doi: 10.1101/gr.280977.125 (PMC12951953; doi:10.1101/gr.280977.125)
Supplement: Supplement 1 [file Supplemental_Code.zip › Supplemental_Code/EnDeep4mC-main/data/4mC/4mC_G.subterraneus2/train_pos.txt]

ATCAAGCACGAAAACAACATCGAAAGCACCGTCATCAACTT
TGATCCTCGAAAAAGGACTGCGCGTCGATCAGATCCTGGTG
CCGCGTTCGATCGCCGAATGCCCCTCGCGGTCCCGCATCTG
GCGAGCCGTTAAACGAATAGCCGCTGGGGCAGGAGATGGAA
GACATCTACTATGGTCGCGGCGCCCTGGCGGGCATACATTC
GATGGATGCCGGACCTGCAACCAAGATCAAATTTTCCTGAA
GTCTATTACCTGACCCTGCGCGATGAGAGCATTATGGATGA
GACTACACTGAGTTGGTTGCCCTCGAGCTGCCCGAGGGCGG
AACGCTGAAGCCAACGCAGCCCAACAGGCTGCACTCTTTCT
CCCTGGCCCAGGAAGAAGTCCCCTGCACAAAAAAAGGCACA
GGGATTCGAGATGTGAAAGTCTGAAATAACTTCCGGCAGCC
GATCTGCTTGGGATCGGCCGCGAGAACCTGGTTCTGGTCGA
TTGTCCGGACACAACTCTGACGAAGGAAAAACCAGAATGGC
CCGGACAGAGTTCCTGGCAGCAGAAACAGGAAATGCAGTTA
CCACGGTCAGCCCGAGAAAGCGATAAAGCTGGCCCATCCAT
GCGTAGAGGAGAGATTCAATCCAATCGTAGCAAAAATTGTT
AAAGGAAACTTTCCGGCGGCCCCCCGATATCCTCCAGCACG
CAAGAGAATTGATCGCCAGGCGCCCGTCCTCGTCGGTAATA
TCGAAGGCTATATCTATGCTCAGGGGAGCCTCTGTCCGGCA
TTTGATCTGTCTTCCTCCTGCAAAAAAAACTTCATTCAGCG
ATCGGTGTAGAAGATATTTGCATTGAGCTCGGACATAAAAA
TGAGGGAGAAAGCCCGCGAGCCAGCAACTGCTCCACCTCAT
CTTGAACACGATGAAATTGTCGTCGACCTTGAACATCTTGC
TTGGTCAGACCAAATAAAATCCAAAAAACAAAATCAGAGTT
GATAGCTCAAAGAACTGTAGCCCGTACCGAAGTCGTCTATC
AAATCTCCCGCAAGCGGCTTCACGAAGATCTTCTTGGGGGT
CGAGGAGGGACTTGTGCTGGCATCGGCGTCTCCCCGCCGCC
AGGCGCGTACAGCTCTCCAGCCGCCTTTGTGGCAGGTGGCG
ACCTTTCAGGCACCTGTTCGCATCGCCGGGCACGAACTCTA
TTCAGTCCAGCAACGCCTCGCTGGAACGCATCTTCGACCTG
AATCGGACTGGGCCAGCTCGCCGGGGCGGTGCAGCTGAGGG
ACAGGTGTCACCGACAGCACCCTCGACTGTGCGGCCTGTCA
GTACGCGGCGAAAACTTGCGCAGCCGCGCCCCGGCGGCCGC
GACTTCCCGACCATTTTTGACGTCGACCACTGCGACGAACG
AGCGCCTTTTCCTTGTCCTGCACCGACCCTGCCCCCACCTC
GCCGTTAGGCCCATAGGGGGCAAATGTATACAGAAGAGGTA
ATCCATAAACATCACCGATGCTAACGCGGCCATTCTGATTT
GGAAACAACACCAATGACCACAGGCCTCCCTCCTTCGAACA
CGAAGTCGCCTGATCGACGGCGTAAGCGGGAGTTGAACAAA
TTTACGGTCAAAAAAGGGTCCGAAAAAGGCGAAAAAAAAGG
CAGCCGCTTTTCGAACTCACCCTTGACCCCGGCTCCGGCTT
TGTTTCGCATCTACAAAAAACCCGAGGAAAGCGACAACGAC
ACCACTGGCTCCACCGCACCCTTTATCGGGCTGTTCGGCAC
ACAGGTTACAGTTACTCAAGCAGCCTGGGAAAATGCACCAA
CAGGGGAGTATGAGGAAAATCACGCAATCCCTGGCCGATGG
TGCCGATGGGGCAGCGCAAACCGACCACTTCAGCGTTGTTC
CGATATGAGAAAAGTCGACCCGGTCGTTCAACACCTCGCGC
AAATTTCATTCATACATTCGCGATTTCGGGTTCGGAGAGAA
AGGATCAAAAGACAGAAAACCAGTTTTTGCAGATTGAAGAA
TCGAGGTAAAGCCTGCAACCCTTGAGAGACTAGAGGTTCTG
ATGTCATGAAACCCGCGAAACACAGACTTCGCTCAATTCCT
TCGACATCGACATAGGGGCGCAGCAGTTCTCCCGTCGTGTC
GCACGCCAGAGAAATCAGCGCCATCGCCCAACAGGTTGCCG
CAAGCTTCGTTCCACAAAGTCAGACAAGGACTCGGCATAGT
CTTTTTTATGGATTTTTTCGCCAAGGCCTATGATTTTCTTA
GTTGAAGGCTTCAGCCAGCACCGCATCGACCACATCATGGG
GAGAGCCTGCGATAGAGGCGCAGTTCTTCACCTACCACCCC
TTTTTCAGAATCCTGAACGGCGGCTGCGGAGTGTCAACCGA
TTCACCACTCTTGGCGTTCGCCCTAAGCTCCAGGATTTTCC
GTGGAGAACTGCTCGAAACGCAAACCCGCCTGTCAGGCTCC
AGGCCGGCAAACAGAAATTGCAGTAAATCAGACGACGACAA
CCGCGGCAAGGCAGAATTTGCATTAAAGGCCCTGGAGAGTC
GCTCGCGCCTCAGATATTCGCGGTAGCCGATAACCCGTTCA
GTCATCTGTGCCTGCATTCGCAAAAACTCAGCTCGGCGCTG
GTTTCGTCCCTTCGTTCTCGCGTCGACCTCGATTGGTCAGG
CCATGGGAAAACGAGGCAACCGCAAAGCATCACTCCCTGAA
TGATCTGTTTTTCGAAAATTCCCGGCGTATCGCTGTCAAAT
GAGGACGCCATCGCGCAGCACGTCAAGATCATCCGCGACCG
GGGCGAGCGCGATGCCATCGCCGATTCCGACCAGGGCAAAA
TCGGCCAGCTCGATTTTGAGCTGTTTCATCAACACGCGCAG
GGAACGGCGACGAAATTAGTCAGCAGACCGGCGGGAGCAAG
CAATCCCTACTGTTCAGATTCTGAAAATGGCCGGGAAAATC
ACAGGTTATCATGCTGGTGACGGCCGGCCAGGCGCGGGCAA
GTTCGGGGTCGAGGTAACGGCGCGCCACCTGCATGACGTCT
CCAGAATCCGAGAGTAAACCCTTTAAAACTGACGTCCGCCC
TCATCGAGGAGCAGAAGCCGCGGTTCGGTGACCAGCGCCCG
CGGAGTCGGCCCGGAATTCGCGCTGGCGGCTGAACCAGAAG
CAGGATGGCGTTGGAGCGCTCGGCGTTGAGCTGGCCGTATG
CTGGCTGACGGCGGATATCTCCGAGACCTTCGAGCGCATGG
ATCATCAGCTTTCTTGAAAACGGTAAAATTATCCTGTTCAA
CTGCACATCTGGTTGCCCGGCGCCCACGCTGCGGCTCCAAG
TTTGGTAATCTGGTAGGACCCCTAGCCCATTCAGTGCTCTA
CCGAGGTGATTCGCAAAATGCACGAAGGGCGTCCCAATATC
TTTTCAAAGAGTCGTAAATTCCGTTGGCGATCTTCCTCCCA
CGCGAGGATGCCATCTGCAGCACGAACGACAGAATTCCCAA
CGACACCGCAACCTGGCGCGCGTAGCCGGAAAAAACCTGCC
CGCATCGAAGTGACGAAAGCCGGACAGGCGCCGCGCTCATT
GAGGTAAGCGGTGGACAGACCGGAAATTCCAGCTCCAAGAA
ATTCTGGTCAAGCTGTCAGACCGAGTCCACAATATGCGGAC
CACTTTCCGCGAGGCCGATGCCGAGGATCTGCCCTTCCCCG
CGGAGGCTGAAAATCGCTCTCCGAAAAGAACGCGCACCGGG
GTTTGCCAGCGACAACTACGCCGGGATCTGCCCTGAAGCCT
GCCCCTGATCTATGACAACCCTTTTGACTCAACCGAAGAGA
CTACCCTTCAGACGAGGTGCCCCACTGGCAGGCAAAGAATC
ATTTCGTGAACAAAAGCTTCCTCATAGATACTTTCAAGCAA
ACGTAATCAAACCTGTTTTGCCCTCAACGGAAATGGACGGA
TGCTCATTTGACTGAAAAACCAATTGAGCATTTCATGGCCG
TTTTTGATATCAGCGCCGAACCCCATGCTTTTGCTGCCGGT
CCCGCAGCATTAAGCCGCGGCGCTTGCGGGAAGCGAAGAGG
GTCGACGGACCGAATATGTGCGTGAGGCGTCCAATGTCTGT
TCCGCCACGGAATCCGGCGGCAAGGTTCAAATCAAAGACGA
CGTTGTTTGACCTGCTACCCCCAAAGCACCATCGGCACCCG
CGAGGCCGGAGTCCCTCGTGCCGGTTATGCGGTTTTTCACC
AATTCAAAGAAAATGCGCTGCAGCGCTTCAAAGGCATCCTC
GAACGTCGCGCCTTTTTTGGCCGCCTTGAGCATGTTGTACT
ACCCGCCGTCATCTCACGACCCTCGTCACATTTTTGCCAAT
GTGGCCGAGCGTATCAGCGGCGTCGACGAGGTGCGCCTGTT
TGAAACGGGCGCCATGGAGACACCGAGAAAAAGCGCCCCCT
ACAGCATCGTGCCGCATCGGCGCTTGAATTTCATCGTCGAC
GATCTTGTCGGGGAGCTGCTCAAACGTCAGATATTCTCCGA
AAAAATCGTAATCCTCGGGACGGCCGAGCAGGCGGCCGACG
GCCAGGGGTCGGTCGGCGGTCAGCACCTCGGCGTCGTAGGC
CATCAACGTGTCGGGGCCTACCGCAAAGCCATGGTGGACCG
GTCCACGCCTGTGACCATGACCGTGAATTTGGGCCCTTCAG
GAAAAAGCCTCCTGCTCACCCTTGTTGCACGCCTTGAGATA
CGCCAGGACAACAAAGCTTCCCGTTAATTTCATCGAAACAT
CCATATCCGAGGGGGTCAGGCCCTCGCGACCGTCCATAAGG
CACCGCATGCAATGGGAAGGCAGAAACCTCAACTCCCGGCT
TCGTCGCTATCGCCATCACCCTCCAGATAAAGTGCCAACAG
ATACTGAGATGCAAAGTCGGCTCCAGGGCTGCAAGGGCTTC
CCCCCATGCGCATAAAAAAGCGGTCGTACCATCCACCGTAC
TTCAGCATCTGCTGGGTCGGCACGAACTCGGTGAAGATCAG
GAAGGCTCCGTGGATCTCGCCCGGTTGGCGGGATTGAGACC
CCGCAATTCCGTGACCTGAGCCGGCCTATCGATCTGGTGGT
ACCCCGGGAAGGCCTTCAAGCAGGAACTGGCAGGCAGTATC
GTAGGAATCGATATTGGCTACAGCAATCTAAAAGTGTGTAG
TTTTTACCTTGTCAGCATGACGCCTGAATGTGTGGTGATGT
AGAGGGCATACCGGGCTGCCCGCTGATGGGCCTTGGTTCTC
ATCCATGCTCGCAGCACGCGCCGAGAGCAGCCTTTTATCCC
GTGTTGATCCAGGGAGAGAGCGGCACCGGCAAGGAGGTCAT
GGTCGTCGCGCACGCCGTCGCTGCCGGTTCGGCTGTACCGG
GGTGATCAGTACGGTGCCCTCCAGAGGCAGAGGAGAATTCG
GCTCACGCACGACCCCCATGCCGGCCAGCTCAACCAGCATC
CTTCGGGGCGGTAGCGGATGCGGGCGCGGCGCGCCTGGAAA
TAAAAAGGAGCTGAGAACCGCCCTCCAGTCACAAAAAGAAC
ACTGCTGGCCCGAATCGAACCCTTCGGGTTTATCCTTGTGA
GCTTGATCCGGACAACGTTGCCGAGGCCATCTCCGTCGTTC
GATTCCCTTGAGATCAAGCGCAAGCAACTCGAGCGCTTCAC
AATATTCAGGCCCGATCCCGCCAGCAGGGCAATCAGGCTGT
TCAGTCATCGGCGAAGACGTCGCAGAAAAACGCTCCTGTAC
CCTCCTGTGTTCAGGTCTGCCCGGTGGGCGCAACCTACAAA
TCAGGGGTGAAAACAGACGACAACTGCAGGAAATCGGGCGT
CAAAAGTATCAACATCGATACCAAGACCCAAATACCTGTCG
CCGAAAAAAGGTCAAGTGGTCAGCGCCCCGCCTGTGGTATG
ATTGTCGTAAGCGGTGGAACCCTCGGCGCAACGCTGGTGCA
TCATAGCCCATGAGAAAACGCGGAGCCTTGATGCTGACATC
CGCCTTGACCTGGAAATTCGCCGCAACAATGTTATTTACCG
CAGAAACTTGCGCCAGTTGGCATGGGTCGAGTTCAAAAACC
GTCAAACGCTGGAGCGCATTCAGGAGCGCATCAAATCCACC
ACCCTGTATCTGATTAAATCCGGAGCGGTGCGGATCACCAA
TGAATTTTCCGTTGGCCAAACGAAAACCTTTCTTTTCGGGT
GGTATTCCAGTCGAAAATCACGGTCAAAGGAATTGTTGCGC
ATTAGGAAATAGTTTTTACACCCAGTTCAACACAGAAACTT
CCGGATTTTTTGTAATCGCTCCACCACCGCATCAGGGTGCG
ACCGGCTACGGCGATTCCCCCTACAACGCCTTTTCGGCCTT
GTTGATGCAATCGCGGAAATCCAAAGAACAATGAAAATTTT
TAATCCTCGCGAATGTCGACCCACCGGCAGCAGCGGCTGTT
TTCATCGTCGCCGTTTTTTCCTGCTTCTTTTTTATCCTTGC
TTTCCATCGTAATCCCGTTCCTCTCCTGACATGAAATCGCC
AAAATAGAGATCCTTGCGCCCCCCCTCCAGGTCAAAGCGCA
AGCGTCACGAGCAGCAGGTGCGGGAACGTGAGTTGCGCCGT
CAAGGAGTTTCTCGGCGAAGCCGAGGAGATACTCGAGAACC
GAACTGGGGTTTGATCTCGGCGGAGAAAAATCGGGACTGGT
CGCCATCGACAACCCCCATGCCCTGCCCTATGTTTCCATTG
GCGCTGTTCCATGACATCGGCGTTTTGCTGAAAAATATGAA
TTTTACTAGATTGCTAAAAGCAGTTGCTCTCCAGGGATAGC
CATAAAACGGCCAAGTGCCCCGAAAACCATCCCATATTCTC
CCGCAGGGGCCGACCGTCGACCATAAAACCCGGGTCGTCGC
GTGTTCGTCAGCTTCAACATCGAAAAGGATGTGGCGATCAT
CTCGCCTGCTTCGCGGGGCACATCGGCGGCCGCCCCCAGGG
GACCGCACCCGCCCCATGCGCGTCAGCCGCATGCGCCTCAA
TAAACAACTGCTGCAGCGCGCGGAACATCCCCAGGGCACTG
AGTTTTTCTGGCGGCGTCTGCTGTCATTCGGCCAGGGGGCC
TCAGCTTTGGCCGCCTGACGCAGCCAGGAGAGGATAAGATC
ACAGGATCTCGAGCAGCTCACCCCCGAGTCGCTTTTTCGTC
CTCAAAGCCGGTGCACGGGGCTACGTGGTGAAGGATTCAGT
TGCCCCGGTTTGAGTTCTGTCAGCGCGACAACCCCCACCTC
AATCTGCGAAGGGCTTTGAGCAGCCGGGCGATGTCATCGAA
ACCCAGGGCTGAAGAAGATGCGGCCTGGGGAGAGATCAGCT
ATGATACCTTCATGGAGATCCGCGAAGAGTTGGCCGGGGAC
TATTTGCCAATCCTGCAACCCTTGTCAGCTTCAACAAGCTC
CGCCCGACGCCCAGCAGAACCAGCAGACCGCGGCCGATCGC
AAACTCGACAATCAGAATCGCGTTTTTCGCCGAGAGCCCTA
GTAGGTGCCTGGATAAGCTGCAGGAGCAATGTTGCAGAAGG
GAATCGCAGTCGCTGAGCAGCCCCTGTGTTAGATGCCATGC
CCTCAGCATCTTTTTGCGTACCCTGACCCTGAGTCTCTATC
GCATCTTACGCTTGATGTGACAGTCGATACCCGTCAGATCC
CGGTCGCCGCTGTAAGACGGCGCAGAAACCTGTGATTCTTC
GCGGGCACCAAGTTCCGCGGCGATTTCGAGGAGCGTCTCAA
GCAACCCTGACCGTCAATCGCCCCAAGGTGATGAATGCGCT
GCAGAAGCTGTGAGAAAATTCCGATTCGGAGTGGGAGCTGA
ATCAACGAGGAGGAGCTGGCCCGGCTGCGGCAAAGCGATAC
CATCTTCCGCGTTCTTGTTGCGGGAAGTCAGCGTCAGACCC
CCTGAGCCATTTCTGCGAGCCGCAGCGGCTGGCTTACAGCG
TTTCCCCAGGCGGTCAGAAACAAGTCCGAGAGCGCCAGGTC
GGTGAGGCAGCAGGGCGAAGCGTTGGAACACCATGCCGAAC
TTCATCCGGTTGAGACAGCGCAGAAACGTTGATTTTCCGCA
GGCAAGGGCGGCATGCGTCACAGCTTCGGGTGATTTGTTCA
GGCGACTACGACACCCTGCGCGATGCCCTTGAAAAGCTGCG
CGATTGCCACGTTCAACACCCTCATTTTTAAAAACCTCACC
AGTGCGTCGACCCCTTTTTTCAACACCTCTTCACTGTCATC
TGAAATTGCGCTGCCCATGGCCCGCATGACCTATGCGGAAG
CGGTTTTGGTTTTCTGCAGACCGAATTCCTGGGCGCGACGA
TCTATTTTGTACTGATGTTTCTGCTATCCTTTTATATGGGC
GAGGAGGAGTTATACCGAAGCAGGAGATGGTTTGGCGTGCT
AGCAGTGATGCTGAAAGTGGCAGTTTTGGAAAATATTGATG
GATTCAATCGCTCCAAATCGCCCCTCGCCCCTCGTCCCTCA
GCAATTCGGCCTGAAAATCGCGGATATCCACATCGGGAGCG
TCCTTCGCAAGGAAAAAATTCCCCTGGTGGCGCAGGATCTG
AGCAGTCTGATATTGCGTCCCATTAGTGCATAACGCAGGGC
GAAATCATTCTTGTTCCCCTCAAAAGCCGCAGCCGCCGTGT
GCCATCTCGGCCGTGCGACGCAGCCCTTCCGCGCCCATGGC
GGCGCGAATATGACACAGCGCCACTGTCGCCGGTCTGGCGG
GCAAGCAGTTCGAGGAGACCCGCGACCTCGATTTTGCTTAC
GGAGATTCGCTGGAAAAAATCCGCTGGGGCGCTTCATCGAG
TCGAGGAAGTGGCCTTTGCCCCGGCCGGTTCGATGTTCGAC
CCAGGGCGGCGTAGTTTCCGCCGGATTTTTTGTAATCGCTC
TTCTTTGGCTTTCTTGCGCGCCTCGCCGGCGCCTTCGCGGT
GAACTCTTTGATGTTATTTCCGGGTTCGAGGCCTTGAGCGA
GTGAGGGGACGCTGGGTCGACTTCTGGTTGATGACGAACTG
TTCCTCGACCTGGAAATCCTCCGGTACCTCCTTGATGTGGC
GCCTTGTTCAGCATCATCTCCTCCAGTGCCTCGGCTCGTGT
GCTGATTCGTTATTTGAAGACAAAAACAAAGGTTCTGGGCC
GATGGCGTTATCCTCGGCAGCCCGAACTATATCTTTTCAGT
ACCGATGATGAATTGGCAGACCGCGTCCTGCGTGGACACAT
ACGGGATGGAGCTGGGTCCGCGCGAATACCTGAAACTGGTC
AAGACGCGGGACAAAGCACCCTTGACGGGGCATTGCCGACA
GATGGAGATGCTCGGCCAGTCAGCCGGAGAGCACCCCGATC
AGCCGGAAGATCTTGAATTGCGTCCGCCTGTCGTGACTGTC
AAGGGGGGCGCAAGCACCCGCAGCAGGAATTCCTCAAGGTC
GGCTTATCGATAAAAAAGCGCAGAACCCATCCCTGGCCTTC
GTAGCTGGCGCGGACAAAGTCGCTGACACTGGTGCCCGCCC
GACAAGCGCGCGGCATTTTCCCCCTCCACTTAAACACTTCA
GTCGGTTCATGGCAAATAAACCTTGACTTTTCTTGTTTCAG
CTCAATGCCCTGGAATCGGCCCGGTCGGCGGGAGCGGTGGT
GCCGCTTCTGGTGGCATTGGCGCTGACCAGCTTTTTCAGCC
CTGTGGAACCGCCGCCAGTGCACCAAGTTCAACGGCGTCTC
TGCATCAACTTCTTGTCCTGCGAGAAGTCTCAACCCCGTCG
CCTTGCGCAGGCTTTCAGCGCGGCGTTTAAACCCGTTAGTT
GCAGCTCTCCATGTTCGGCGCGGAAATCTATGTCGCCAGCC
GTCGCCACATGGCGATAGCGCTCCGGCGCCTTTCCATCCCC
TTTGGACGAGGTTATCGACACCGTCAGAAAAAGCCTGCGTG
AAATTGTTGAGTCACCCCGGCAACTACGAGGATTTTCTGCG
GCGAAAATTAGAGACTTGACCGGCGTCAACATTAACACCAT
AACACAAATCGCTCGGTTGACAGAACTCGGAGCAAAGCCTT
AATTAGCATAATTTGAGCTTCCAACGGGGTCGGTCACATCA
TCGAGTCCTTCGCGGCTCACCATTTAAGTCCCTATCGTCTA
CCAACTCGAATTTTTGTGCCCTGGGTTGGAGAAGTTGACGG
CCCTCTTTGCAACCGTTCAGCATGGGGTCATCACTCCCACG
TTTCGTGGCGATCATGGTTTCTGGAACGCCTACCCCATGTA
TGTTTTCGCTGCCACAATCGCAGTGGCCGCATCGCCTTGAC
AAGATGTTCTGCCGAATTCGCAGCTACTTGTCTACATGCCG
AGCCCAGACCCTGAAAAAACCATTGACCAGATATTCTCGCT
CCGTCGACCTTGAGGGTCGACAGCGTCACACCCGAGTCGGC
GAAGCGAAAATTTATCATGTCAGCGGCTTTGATGAAGGGGA
AAAGGCATCGCGGGGTTGGTCAGCACGCAAAAGCACCAGAT
AGGGGGCGGCCTACGTGCTGCTGCAACCTGAATCGGCGGCC
ATGGCCGGCTGCGTGATGATCGGCCAGTCGGTCATCAATAT
GTATTCGCATTTATATTTTTCAAGGCGGGTATGACATGAAA
ACTTATGTTCTCCATGGAAACCTCCCCCGTTAAAAGTAGTG
CAAGAAGAGTTGAATACCATCAGTAAAGCAGTAGTCTAACA
ATTGTCTGGATTTGAAAAATCCCCAGTAAGGTCTAATTTCC
GTGTTGACATGCTGATCCTTCCACCAGAGTGGCAAGCTCTT
TTCGGGTCAAGGGGGCAGCGCTGCCTGCGCTCGATCGCGTA
GAACGCATGCGGCCGCGCAGCATTGACGAGGTCGTCGGGCA
CACGTTCACATTTCTGACTGCGCTTTACTTGCTTTCGCTGT
ACTGGACCACGAATCAATGCCTCTCGGGCAAAAACGGACGT
AAATTCCCAAGAAAAAGACTCGAAAAAAAAGGCGACCCATT
GAACTTAACTCTTTTGAGTACCCCGTCGGCTTCCAACCCTG
TCGCGGACATCCGTCACACGCTGCTCCATGGTTTTGGCCGC
CGCCCTACAAGATGTTCACCCTCGACCAGGAGAATGACGAG
GCACATTTAAAACAGAAATGCCAGAAAATGTGACCTATGGC
CCGGATTCTGCTGCCCTTTGCCTATAACGCCGAGATCTACG
GAGCTGGGCGAATTCGAGTTCGCGCGTTTCCGGAATGAGGA
CCGCGTTCGCCTTAAAAAGGCATCAGCAAGTAGGAGTTAGC
ATCCCGGAAAGCGATCGGCACCAAAAACCGATTTACCTGAA
TGGATCCACCCGCGGGAACACCGCCGAAAGCAGCACAGGAG
GTCTGTCTCGCAGTCAAGCTCCCTTATGCCTTTACACTCTT
TGCCGGCATCGTGATCACCGCCTCGCACAACCCTCCCCAGT
GATATCAACACGGTAGAGCGCATGGAGATCATCCGCGACCT
CGCCTTAATCCCGCACCATACATTAGAGAAAAAAGAGCCAG
TGAGTTTCTGATCGAAGTCGCGATCGACCTTCTTGCGCAGA
TAACGACGAGGGGTGGTATGCCGTAACGGCAACAGGAACGA
CCCATCATCTCCAGCAGCCCCTGAACGGTCCCGTCCTCACC
AGTTTTATGCAAGCGAGGTACCAAAAGAAAACCCGCAGACT
ACGGGCGGCAATCTTAAATTCGGCTTCCCGCTCTCAGATGA
CACTCAGTCATTGACTTTGCCGCGCAGGCTTTTTATCTGAC
AATTCACCGGGCCCAGCACTCCCAGAAGCCCGGCCGCGCAT
ATTACGTCCGGGTCCTGGCGCAGAAATTCTCTCAAGGCCGA
TTTTTCGGATCTTCGAACTGCAGTAGAGGATGATCAAGCGG
CCTGATCCATCAGAACGCCACGCGGGTCCTCGATAGCGGGT
GCCGATGGGCAATGTAATCGCAGGTATCCCCAAAATCCATC
CGATATGGCTGTTATGCCGCCGGGTTGGCTGAGAGTAGTAG
CAGTGCGATGCCGTGGTCCCCTTCGAAGAGACCGAGGAAAG
TGATTTGCTCAGGAGCCCAGCAGTGCCTCCATTTCGGGTCA
GAATGCCGTGGCCGACATCTCATCCATAGCCTCTATCCATT
GCTCCAGCAGGGTTGTGATTCCCGTCGCGACGGATTCCACC
ACCTCCTTCCCGAAGACACGCTGCAGAGTTTCGACCAGCAC
CTCTTAAGACGCGAAGAAAACACAAAAAATTCTGAGAAAAA
ATAATTTACCGAATAAGCGGCGGCGATTTTTCCCAGCCGGA
GCGGTTGCGGGCCTGGCTTTCGCCGGCGAAAGCGGTCAGGA
GCCAACACCTGCCCCGGCTACATCTCGGGCGAAACCCTCAT
TTTAAAATCCTGACGCTTCGCCCCAAAGGTCAAGCTGAACC
GAACAGGCCTTCACGCTCATCAAATTTCGAACCATGCGCAA
GGCAGGCCGTTGGCCGCCGGCACCAGCGAGATCCGGCGGCC
GGCGGGTGGTTGAAAAATCACAGTATCGTCGCCGTTGATGC
TCCGCAGAGCAGACCGGCGGCAACCCTGACGAAAAGGTGTA
AACGGCAACGATCTCATCGGCAGTCAACTGCTCGAGCAGTG
AACACACCCACCTTGACCACCGCGACGCCGTGCAGAAAGGA
ATTCTCAAATTTGTCGGTCGCCCGCAGGAGTTCTGCCTGCG
AACTGCTTGAAATTGAAAACCTGCACATCTCTTTTTTTACC
AGATAAAACCTCTTGGCCAGCGCGCTTTTTCCAAAGCTGCC
CAGGTTGGCGTAGAAATACCCGAAAAAACCTGTCAGCAGGA
CTTTGACCGGCGAGGCGCCCCATGTTGCCGCCGAAACGGCG
GAATTCCTCACCCGCAAACTCTCTGACGACATCGAAGCCGA
GTACCATTTCTCGCCATAGGCATGAACCAGTTCATCATACT
CCCGTTTTCGTTGGGCGAGACAGTGTCGAAGACAGTGAATG
TCTCCGGACGCACCATGACCCCGTCGATTTCACGGCTCATC
ATCAAGACCGCCGGAAAACGCGGCCTGGTGCGCATCACCGA
AAAAGGAAATTTTGCCTGAGCCGCCCTGGCTTGAAGGAAAA
TTTGGCGATGGATGTTTTCGCCGGCTTGATCAGCAGTGTTC
GGCGCTACCAAGGAAGAGTACGTGTGGGGCTTCCGCACCGG
GGTCCCGTATTCATGAGCCGCCTCCCGCACCCTCATCCTCT
GATGTTGTCATCATAGCCGGCGCGAATTTCTTCTTCGGTCA
TCATTTTGGTTCGAAACTTGCCTGAAAAGCTACACGTCTTG
ATCGAAGTGCCCCTGAATTCCGTCAGCGAGGTCGTTTTTCT
ACGGTAAATCACCGTCCGCTCAGAAAGCCCCTTGGCCCGGG
TCTTACGTTCATATTTCACGCGGCAGCCATCCTAACCTACG
AGCACCCCGTTATGCTTAACCGCGCACCCACACTGCACCGT
ATCGAGTTGGGAATTGAAATCCGGGAATTTCACCAGATGCT
GATTTCTGCATCGTGAAATCCGCGAGAAGGGCGGAGCATAC
GCGCGTCGCCTGCTCAACCACAAGGTCTTCCTGAAAACTCG
GTTGCCCCACAAATAAAACCCTTTTTTATTTGTGGCCCGGT
GAGTTCTGCTCTGCTCCTACCCTTGACCCGCATCGTACCCT
CCGCAACAGGTCCGGGTCAGCGTCGACCAGGATTCCCGGGG
GCAGAAGATTGCAATTCCTGCCAGCAGGATAAAATATCGGT
CAGCGGTCGTCCAAGAAACGCGGCAATCCGCTCGGGCAGGG
ACTGACGCGTCCCTGGTCAGCCGCGCCACTCTCAAGGGCAC
GCTGGCCTCGTTAAATCAACCAGCCAAAAATCCCTCCGGGG
CGGTTGACTGCGCTTTTACTCAGCCTCTCCGGCGTCCCGTC
ATATCAGCCCTGAAGATGGTCGTCAAGATAATCTGTGCAAT
CCGCGACGCGCTGGAGCGGGCCCGCGAAACCATTCTGCGCA
AAAAGGACTCCTTGAAATTTCCCTGCGTGAAGTTGAGCAAG
GCCCAGGGCGTGGATGCCGACCACGTCCTTGAGCAGGCAGA
CCGTTCAGCCATCTCGATGCCGCGACGGCGCAGACCGTATG
GAGCGCCTGCGCAGCAAAGGCAGTGATGCGCGCGCCCTGGC
AACAGATCGGGTCCCAAAGCCCCTGCACAAGAAAACCCCTG
GCGACTCATGACGCTCGGTCCCGAGAATGTAAAGGCCTCCG
GGTTGATTTAACGAGGCCAGCTACCTCTCCCACGAACATAG
AAATCCACCCGCTCCGATCTCGAACAGATAAAATCTCATTC
AGATGGGAGAATTTCTCAGTCAGCTTGCGCCCGCCAACCCG
TCTCACCGCCGAAATGATCACCATGCTCAACGAAGGGATCG
GCTGTCGAGGAGAATCGGGTCGACAAAAAAACAGCGCATCA
TTTTCCATAAGGTTTTCATACAAATGAAGACCTTTTTCATC
TCCCACCGCTTCATGGCGCGCAGGATCAAAAGGTTCGCCGA
TCCATGTCCCTGGAGCAGCTCCGGGAAAAATGGCTCGACCT
TCGACACCGGAATCTTCATTCAGCATTTTGAACCGGCCCTG
CCTCCCTGGCGCCAGACACCCTTGTCAGGGGAGAGCTGCAC
GAACGCTGCCGCAGAAGAGGCGGAGGAAAAGGGCTCCGCTC
AAGATACGGATGTCCATCGGCTGCACTACCTTTGGCCCATG
TGAAGCCGAGCAGAAAATTGCAAACACGCCATTGTATAGAC
GATGAACCCTGAGGATCCCACCGAGTTCACCGCGCAGTTGG
AAAAATAATTTTTCAGCAACCCTTTTGCTAAATGGACAGAT
CTCCGTTCATCTTCGACCCGCACGACCCCTTCGCTTCAGCT
GTACTGGCCTATTCCAGCATCAGCCAGATGGGCTATGGCGT
GGATCGAAAGCTAGCATGACCCCCGCTACTTGTCAACCAGA
GGAGGCCGGAAAGACCTACACGATAAACGCCTCCAATCTGC
GCCGAAGCCGAACCAGAAAGCGGCAGTCAGCGCTCCCTGCC
TGTGCGCAGATGCGCTGGGTCAGCTCCATATCCCCGCCTGC
AGCCGTATGTCGCTGAGTCGCCATCGCCTCAAAATACGACC
CAGTGTGCTGGCCTGTCCCGCGTTGTCGGCGTTGAGCTGGG
GTGGCCGTAATCCATCACCGCCCAGGCCAGCACTTTTTCGC
ATGGGCACCAATCAAAAATTCAAGGGTCGTAAAAAACTCAA
ATGCCCGAGCATGACTTCGGCGTCAACCAGGTTTTTCGGGC
GCGCCACAAGCACATGGAACCCTTTCTGGTCGAATTCGAGG
GGTTTCAGCGAGAAAATGTTCCAGCAGCAAAGGGATATCCC
GGGCTCCGGTGCGTCCCTGGCTGCGGAGCGTTATTTTCGGG
AAATCCGGCGACCTCGAACGCCCACAGGAAAAGAGGAACCA
TGTCCAGCCGAAGCCTGCAGCACATACTGCGGGCATCTTCC
TACGGTCACGGGGATGACCGCCGGAAACTCGCGGTGAAAGC
GCAACGGCAACGATCAACTGCGGCCTCTTTTCGACGATAAT
AGGGGACCACCGTGGTGATTCGGCTTCCCGCCGTGACCGGT
AGGGCTACCGCAGGAGATCGCATTCGGATAGAAAAGGGGCA
GGGCGTTGTCCTGGAAAAGACGTTGATGACGATGACTCCCG
CTTGGTGGATGCTTACGGCGCAGATCGTTCGGAGCCCTCCC
TCCAGGTGACCGTCATTCGGCGCTACCCGGACTTTTCCCCC
CGCCAAAGCTTTTGAATTTACCAAATCCCCCCTTGAACCGA
TGCTGCAAGTGGAATCAAGTCAGCTGTTAAAGTGCCCATAC
GACCAGAACGCAGAAAATGACCGAGCGCACATGGTTTTCAA
GCCTTCCAGCGGATCGACAGCGATATCCGCATCATGGCCTC
GGCAGATGACCCGATCGGGACCGAGGGGGGAACTCATCAGC
CACGCGATTCACACTGCTGTCGCTCAAAGCCTTTTTCGCTT
AAGAAAGCGACCCGATGGCGCGGCTTGTCGACCTTCTGCTC
GGAATAACGGCCCGGCGACACTGTTTAGCCGCCTTAAGCAG
GAATTTAACGGTCAGTGATGCGTTGATGTCCCAGGCGGTGT
AAGGATTTTTTGGAATTTCGCGGTCAGACTGGTATCTATGG
AAAAGGAAGCGGAACCGCGACCCAACGTCTTTTTTCCACCC
GAAGGTCAATGATTGCGGTCCCATTGCAAAACTCAACTCCT
TGAAAACGCTGCACCGGATCCAGGGGAAACCCGTCGCCGCG
TTTCCAGGAAGGCGGACCGCCCCCGAGGCCGAGCACAAAGG
GCGTCCACCGCCACATCGAGCCCGTAACGTTTTTCAACCTC
ATCCCACCAGCAGTGAAATCCGTGCGCCATAAAGAATGCGC
GGGCGCAAGATCAGCCAGAACCAAGGCACCGAGTTCTACAT
GATTTTCGTTGATCTTCTTGCCTTCCTCTTCATTTTCCTCT
TGAAGGATTATTTTAAAATTCGGAGTCAAGTTGATGAATCA
ATGCCGGGGGTAAAAAAAAACACAAAAATAGATCTGTCCCC
AAAAGCCGCCTTGGCATCAGCCAGTTTTGCGGCGAGCTCGA
GGAGTTCCAGGTGAAAAAAGCGCGAATAATCGGAACGGGAT
TGTGTGAGCCATGGTATCTCCTCCTCAGATGATTTTCGATG
TTCGGCCAGGAAAGGCAGGGCTGCCCAGGTGGCGGCCATGC
AAAAAAATCGGGTTTTTATGCAGTGACCGTGAAAAGGTGGC
GCACGCGAACGCGGCGCCGACCCACGGCAGGAGGTTTTATC
ATCCAGAAGGTTGCCTTGAGCCAGTCTCCTGCTGAGGAGCG
GAAATGGTGGCCAAGAGCCGCCTTGAACTTGAAGGTCACCT
CGAAAAGATGAGCCACAAATCCGACAAAAAAGGCAAGAACC
GCCGAAGCGATTGCAGCCGGCGAAAAAGCGACGCAGGATGC
GAACGGCGCCGTTCAGAAACCCTCCGGATTGCGATAAGCCT
TACCGGGGAATTTGACTACACCGATCCCAGCGTATTGCTGA
CCGCGCCCGCAATACGCGCTCGTTGCCCTTGATCACCACCG
CCTGCAGAAAGATAGAACTTCCCCGAATCCTTGAAGAGTGG
GCCCCACCCACCGCTTCGGCCCCATGGGCCGCAAGGAGCGC
AGCAGAAACACCTGGAAAAGCATTAACGCCACATGTGAATT
TTCTTCTTCGGTTGCGAGCGCCCCACCGCCCAAATCGACCT
TGAAATGCCCGGGAGTCTGCCCCACCGGCGCGCTTGACCCG
GGCAAATTCAGACACCGCAGCGGCCACACCCAGGTCGTTTT
ATCAGCATCATGAAAAAAACCAGCAAATAGGTAAAATACAG
GCCTTTGACCGTTTCCCCGGCGTCGATGGTCTTCTTTAGAT
CGGCGACGAAAGGAAAACGTCCCTCGACTTTGCGGCCATAA
ACGGTGCAGACCAGCTTTTACCGGCAGATCTCTCGGAGCGC
GCCCATGACCGTCGCAAAAGCGAAAACGAGATTGTTGCCGG
CGGGCGGCAGAGTGGTAAAGCCGATCTGGTTATTGAGCACG
CTTACGGAGAGGATATCCCACAGTTGAGTCATGATGACGGC
CTGCTGGCCCAGGGGGTGCGCCGCGATCTCTATATGGCCCC
TGCCGCCTGATTGAGGCTGGCGACGGCCTTTTCCCGGTGGC
CGGCTCCTTCAAGGGGCCTGCCGTGAAACTGGAAAAGGACG
GGGGCAATGACATAGAGCGCCCCAAGGTTCTGCATGCGCTC
GTCATTCCCAACCAGTCGAGCCCCCATTTCGAAGGCCTTCG
AGCGGGCAGCGCCGGTTCGCCGTCCAGTGTTTTTATCCCTT
CCACCGTTTGTCTAAAAATACAGCGTCTTAATCAACCATAA
CCGACCACGTTGGACACCAGCCGGTCGCGTTGGGCGTCGTT
GGGAGTAACGCAGCTGGATTCCGGGAACTTCAAAATGGAAA
AACCATGGCGGCCACGATCTCCACCAGGAAGAATACCCACT
ATATGTTTCTTGATAAAGGTCAGCGCCTCATCGACAGCGAC
TTATGAAGATTGGCGACAACCGGGCCGATATCGCTCTGCAG
CAGTTCTTCACCTACCACCCCACAGGGATCATCCGCGACGG
AATATCAGAACAAAAAAAGGCAGACTCAGCCCGCCTCGGGT
ATTTCACAAACCTCAAACCGCAAGAGAAGATGAAAATGGCG
GTCATGTTCGATGCCGGCGGCATTTCTCTCAAACCGGCGGA
GAATCTCTACCTGGAAGCAACCGAAAAGGGTTTTTTCTTCA
ATCCCGCGACGCTTCAGATGCGGCACCCCGCCGAGAGCTCT
AAGCGATTCAACCCAGATTGCCGTATTGACGATTCCTTCCC
CGCATTCGTTCCACGCATCACCGAGGCCTGCGCGGCACTGG
CCGAATAGGAAGTATGCGGCCCCCGTTCGAATACAATGATC
GTCAGGGGAATCACCTTGCGCAATCGCATTTTTGAACAGAG
ATCACGTTGATGATGATTCGCAGAAACTATGGCAAAAAAGA
TCGCGCACCTGCGCCGGATGCCGATCCTTATGTCGAAGTCG
GGTGTCTTTATCATAATCGACCGATTTGATGAATTGACGAA
ACGCCCAACCTCGGGCGGCGCGGCCAGACCGGCATCGCCGT
CAGTTTATCGACATCGGATGCCGGAACCGGGACGAGGCGCA
TATGGCCGCCATGATATATTCTTTCATTTTTCCTCCTCTCC
TCAAAACCTACCATAATACCCTCAAGATGGATCTGTTCCTG
GACCCTCAGGGCTCTGTCTGCCGTTCTGCCCGAGTTTGACA
CATGATTCCTCGATACCGCACCATCGTCTATGCCACCGACC
CGGGATTTCCCGAAGACGCGCAGGATCTGGAGGAATTGCTG
CTGTCCCACCGGATGAAAGGCAGAAAAAAACAGGACAAAAG
ATCCGCCGCTACTACCAGCGCCGTGGTCTGCGCGCGGACGA
GGCCAAAAGCAAGAGCATGGCAAGCGAGGAGATTCACCTCA
CCGCAAGCCCGAGGAGATCACCGCCAAGGAGATCATTCTTG
GCCATGGTTGCCCTGATCGGCAGCCGGGAAGCCCCTCAACG
AGAGATACAATCATCTTCTGCATGCATTCTTTCCTTTCACG
ACTTTCCAGCGTTCCGAAAGCCGGAAATACAATTTTCCCCT
CATCTCCTACAACAAGGCCGCCGGGGCCGATGCCCGAGAGC
GCCGGACGCCGATCCCGGCGCCGCCTACCACAACCCTGCCG
CGTCAGATAGATGGCTACACCGGCCAGCAGCGTCCAGGTGA
TTAAATCATAGCTCCCGACGCGCCCACCAACGATCCCGCCG
AAATATGCCTCCACTGGCTTCGTGGAGAAGCGGATTTTCCC
GTTGCAGCAACGATCAATTCCGGGAGGCTGAAACCGCGTTC
AACTTTCGGTTCTTTGCAACCGGAAACTCCAACTTCGGGGG
TCCAAGGGCAAAGGACGAACCCTTTATACCCCATCGGAGAA
CCCGAAGCGGGAAAAATCGGCAGAGATGGAAAGATCGCGCT
GGAGAAAGATCTGCTTCTCGCCGAAGCGACGCCCGACCTCC
TTTCCCGAACTCGAAGAGACCCCCCACCATGACACCCTCAA
CATCTCACTCTTTATAATGTCAGAAAAAGTCAACGACATTC
AAACATCATCACTTCGCGCACGCCAACAGACCTGCCGGCCT
ACGAATCTCGCCCGATAATTCCGTCAGAAAGCGGGCCAGAT
TGCAGCATAACGATCTCGCGCAGGCTCAACGTCTCAGCCAG
GTCATCCGAAATTTTCATGACCACCTTCGAACCAGCCTGGG
CCGCGTGCTTTACAACCGTGCCTCCGTCGACCCCGACGGTC
ATTGGGGACGGGACAAACAGCAGTCGCTTCTTTCCCACCAA
GGCGTGTGATGAAAAAATTTCTGTGGAAGCTTGTCCTGCGC
GGCGCTCGGCGGTAAAGCAGCGATCGGCCCCGCCGGAAGCC
AAGCTGCGAGGAGTGAAGCGCGGGCCATCAGAAAGCCTCCT
CAGGTTTCACGGGGACTCCTCCGTCAGGATCAACACCTCCT
GACGGGAATTTCAAGATACTCGGAAAGCCGTTCAAGGAGTT
CTTAAGCCGGACAGCGCATACGAAGATGCCTATCTAGAGTT
GGCTGCGGGTCCTCGCCGATCTTGGCCCCCGAGGCGTAATC
CGGGAATATTCGAGTCTTCGCCCTGTTTTACTTTTTCACCG
CAGGTCAAGACCCGCCGCCGCAGCATTTATAAAGTTGTGTC
AAAAAGCTCCCGGCATCTCGCAGCAGCTCCGCAAGACGCGC
CGCGGCTGGATCGAGAGCCGCATTTGCGAACTCTCCTCGAT
GTAAAATGGCAAAGGCGAGCCAGAGGCCGAGGAAGCCGGCG
CTGTTTTAAAATGAAATTCTCAGAATCAATTTTTCATTCGC
GCTGGGGTGCGCCACGTAGGCTTTGAAACTGTGGCCGTCGA
GGCGCCAACCCCCTGACCGGCAGCATCGGCGTAGTCACCCT
GCCGCCGCCTATCTCAACGACTGGGCAGATAACGAGAAGGG
AGAATGATGAGGAAAAAAAGCTGCAGGAACGTTTCGGCAAA
TCCCCCGCCCTGGAGATCGCCCGGTTCGATCAAAGCGAATG
TCTGGAACGGGTCGCGCTTGCCGGCCGGATCATAAACATAA
TGATGGGGCAGGGGCAGAAGCAGGGACGCGAGACGCGGGAC
AACGGCGCAGGCAAGACCACCCTTCTTCGCCTGTTGGCGGG
CCCATCGGAGAACAAATGACCAGAACTTTATGCTGGGGCAA
GCAGATTCGGCCCCATGACACACAAAGACAGCCCAGTTTTT
TCAAACAGCAACGGCGGGTGCCAGCACCCGTCTTACATCAC
TGTGGAATTGACCGGTTATGCCAAGGACAACCGCTGATCCC
CGATTGCTCGGCGCCTTGGCCCCCGCGGCCTCATTGACGTC
GGGGGAGTGGATGAAGTCAGCCTTGAATTTCGGAGAATCCA
GGAGTTCAGGGAGGCTATAACACAAATGAAAAATCGGAACA
TGACGTCTCAAAAACCACCGCCGAGGACACGGAAAAAATCG
AGAAAGGATTTCACTCATGACCCAAGCCAAAATGGGCGACC
CAGGGCAAGGAAGTGATGCGCCGCAAGTACAAGGCCCAGCG
ACGGGATTCTTCCCTTCGCCCCGGTTGAAGGAGGCCAGGCC
GGAGCCATGACAGTCTCTTGCATAAAGATCACCTTTCGAGC
GTGGTGGACAGCTACGGCAGCCGCGAAGGCGGATTCGTCAG
TCTTCAAAACCGGTGGGGGGCGTATCCCGTCCCCGGTGGGT
GACCTGAAGGCGCCCGATCTCGGAATGACTTTTAAGAAGAT
GCTCGGCGCGGTAGAACATGCGGAAAACTTTCTTGCGCTCC
CCGTACCTCAAGGTCATCGCCAAGAAGGCTCCGCAGGCCCT
CGGTGAGGAAGTGAGTTGCCCGGTTGGCGGTTGCCTATCAA
CAAGTTCATGTACCCGGCCGCGGAATCGCGGCGGGGATAGA
CGCTGCATACAGAAAAAATTCTTGAACCACAGAGCGCACAG
TGATCACCACCGCAGGATCGCGCGGTTTGGTATTGGCCACC
TATCCTATATGGAAAAACTGCGGGTTATCCCACCTTGTCGA
TCCTTCAGACACCGCCTGTGCCCTGGTCGCCCTCGACGCCC
CTTTCAGAAAAAGCAAATCGCGCAATCGGGAACGAGGGGTC
CTGCGTCCGATGTGGACACGCAGGACATGCCGACTTGGTTG
TCAGCGCTCACACTCTCAACCTGCCCAAGGGGCGCTGCGAA
ACCTTCCCGTCGTGACTAGGCAGCGACGAACTGTCCCTTGA
CCATCGATCCGTGGCAAGTCCTGCCCATGCTGAACGGGGAT
AAAATTGTCACCGTGTCGCGCACGCCGGGAGTGTAGGCCAG
CTTTTTGAGGATGTTCCCACCGCAAAAGGGCCTCAACCCCG
TAGAGCAGCCGCAGCCAATGCAGTTCATCGATTTTGGTCAG
GTAAAAAGATGGCGTTCAGGCGTGTCATGCAAATAGACGTC
GTAGTGCGCCTGCCCAACGGCGTCTTTAACCCCTATACCGG
CCATTATCCCCAATGCCCTGCCTATCATTATGAATCTTGGC
TATGGGCCAGTCGCATGAGCCAGAAAGGCAACGCGGCCAAA
CACGGCCATCAAAATAAAATCGGCTTTAAAAACCGGCACTC
GCCCGGGAGCGCCTGCGGCGCACCCTGGAGAATATGCTCAA
CCGGAATCATTGATGCGGGCCTCGGGGGCGGGAGCATTGCC
ATGAGCTGATGGATCGCATGCGGCGCCAGGCGGAGCGCTTC
TTAAAGTTAAGGACCAAAACCATTAATTTTTTTTGCAGTGC
ACGGCCCATCGAAGCGGATGCGCGAATCGACCAGGCAGGGA
CCCTCGAATGCGCCAAATGTCACGAAAGCGTCTTTACCACC
CGCATCCAGGCTGAACAAGACCGCCAGCAAATCCTCCGGCG
CCTCCCGTTCGGCCATTTCGCGCCATTCATCACGCGGCTCG
GCGCCCAGAAGTGCAGTCTCCCCAAGGTTCTGACGCAACTC
ATTTTATCGAGCAGGCGATTCCTGAAACCCACGTTCCCAAC
AGGGAGGAGTGGCGTACCAGCGAGGATCTTGAAAACCATGT
AGCCGGCGACAGTGGAGATTCCGTAAGTAGCAAGCTTCTCT
GACTACAGGCATAACCGGCGCGGATCCGGTTGATCAGCCAC
GGGAAGAGGGCAAGGATTTTCAGGAAGAGTTGTTGGCGGAT
GAAATCATGGTTGAAATCGGCGAAAATGTCCGGGGCCGTGA
GACGGAACTGGACAAAACCGCCGTAACGCGTCAGGCCTGCG
CAGCGGGTGCTGTGGCTGCGCCGCCACCATGAGAAAGATGA
CGCCTCTCCGTTGAAAAATTCAATGCCTTTTAAACGCCTCC
TAATCTGATAGTTTTTGCCGCTGTTTTTGGTTTCGGCGGCT
CCAGAACGATGTCGACATCGCCGGATTCAGCAATCTTCAAA
GAAAGGTTTCAGAGATTACTCCCCCTCCTTTGTATTTTTTT
GGCCCTGATGGCCGTGCCCGCCGCACTGGTCGCCTCCACCG
GATGAAGTGCATCTGCCGCGCCGCATCATCGAAGTTCTCGC
GCTCATCAATCCACCCAGTTCAAACGTTCCTTGACGGAAAC
GCAGCAGAAAAAACAGATATCGGATAAAACCCCTCATAAGC
CTCAAACATTTTCAGCATCACCCCGAACTGCACCCTGAAAT
CGGATGAAAAATCTTAAATACTTGGTCACATTAAACTATGG
TCCTGCACCACGACCAGCGGCGCCACGGTGTTGGAAATCTG
TCGCTCATGAGCTGAAAAATCCACTGGTCTGCGTCGGCGGC
AACCTGAGTTCCTCGATCCGCGCCGGCGACAGGGAGGCGCC
GCGTGCCCGCCAGACGAAAGCGAACACCCTCAGAATCGCAA
TCTGCCGGATCTGAGTTTCTCCGAGGACCAGGCCTTTGATT
GTGGAGGAAAAGCACATTGCCGCCCTGGCTCAATTGGCAGC
CGCGAGGATGTCGTCAATGCCATCCAGGCGAAAAGAGAAAT
GGCAGAAAGACAAAGGCGTCCTTGTACGCTATGTGATGGGC
TGCACCCTGGCGCTGAAGCGCGATTTCGTGGAGCACCTGCG
TCGATTATGGATACCAGGCGCAGGAGTTGTTTTCTCCGCTG
CCATATCATGGCGCTGTGCGCCGTCGATCTGATCAAACGCA
GAGACTGCCTGATCCAAGGTCGGCAAAATTTCGGGGAAGAC
GGATATGTCAAGGTAAAAGGCTGTTTCGCGGGAGGTTTGGC
CACTAAAATCCAGTGTATGCCTCGACGGCACTAAAGTCGGC
CCTTTGTGGGGGCAAGTTTCCTATGTTTCGCCGCCGGCACC
TGGTCCAAAGGTGAATCAGGCGTCAGCAGAGTCGCTTCGAA
TTTGATTTAAATAATTATCGCAGCATGCTCGCTGACCGCCT
AAGACTATGATCTGTGGCTGCGGCTTGCCCGTCGAGGGGTA
CACAGAGGGCACGGAGAACTCAGAGGAAAAGCCACAGAGAG
GGCGACGGCAGAGATTATGGCCGTCGCGGTATTGAGCGGGA
TCATGTTCAGAGAATCCTTGCCGATAAGGTCGCGCAAAAGG
GAAAAGGGCGCCCGAAGGCGCCCTTTGTGTTTATCCAGCCT
GCTTTTTCCTGATGCTGCCGCAGCAGAACGATTTGGTTCGG
TAGAGTTTTTCGCCGACCTGCGCCAATACAGTTTTCTGCAG
CCGGCGGCTCTTGTCGCGCGCTATGCCGGCATGGCCGTCCA
TTGCCGGAGCCATCGGCATCCGTCTCGAATCAGGCTGCAGA
GCTCCGGCTTGGGCTCCGCCCTTGCGGGCGCAATAAATTCA
ACCGGAAAACTATATTTCTGCGGTTTGAGGTTTTTTTCGGG
GGGGGAGACAGCGGAAAAAACGGTCGCCGCCGCCCTGACCC
AGGAAAGACCGCCCGCAAAACACCACTGACAAAGGGGCTCC
TTGCTGCCCCCAGGGCCTACCCTTGTCGCGGTTTGGCGGTG
CTGAAAATCAAAACACAGGCCGGCCAGGCGGCAGGATTGAG
GATGCGGTTCGTGGCAGTCGCTGCAGTCTTCCGCCGTCATT
ACCCTGCGCGAGGACCAAGGCAGCTATTATTTCGACCCCTC
TCCGCAAAGTCGCTTTGATGCATCAGAAGCGGCCTTTAAAA
CCACCCGTGAAATCATTTCGCGGCAAAAACTAATTGGAGGT
GAAATGTGCTGAAGCAGCTGCGCGATGAGTACGACCTGCCT
AAAATATGTGTTTTTCTCTACTATGGGCTGATTTTGGGCTG
TGGATCGGTGAGGACAAAAGCCAAGGCCGCGTCCTCCACGC
CAGTGCCGGTTATGCCGAAGCCACGGTCAGTGAGGGCCTGC
CCTGGCCAAGACCCCGCATGCCATGCTCTCACGCGCCCTTG
GGGTCCCTTTTGTCATGCGTCAGCGAATAAACAGGCGCGCC
TAAACTCTTTGGAATATTTGCTGCTCATATATTTACTGTCG
TCGATGACAAGGATGTGCAGCGGTTCAGTCATGCAGCCCCC
GACGAAGAGCCGCCGAACTGCAGCGATTTTGTGTGCGAAAC
ATGCGAACCCCTGACGTCAGCGCGCGGGCGAAATCCCGGGA
CGTGTAGTGCGTTATAAACGCCGCCGCATCGACCGCATTCT
GCGGGCCGCGGGGAAATCCGCGGCCTTTTTCATTTCTGCCC
CAGAATATCCGGCTTGACCGCACGGATCAGCTCCAGAGGAG
TCACCTGGCGCTTTGAATTCCGTTTTGCCGTGGGCTCCATT
GATATTTAGGCCGCACCCATCGAGAATCAGGTGGGTGCGGC
TCGGCATAGAGCTTTACTTTCCGAATCACCTCCGATACGGC
AATCATGTGCTCGAGCAGATCCGCAGGCGCTTCGGTGCCTG
TGTGCCAGGCCAAAAGGTCACGAAGCTTCATTTTGACTTCT
TACACCGGTTTCGAGTTAGGCAACTACGACCTGTGTTTTGC
GAAAAGGTTAAGCACAGATGCCGTCGAAAGAAAAACAAAAT
ATATAACGGGGGGATTTAGGCGCCAGCGAAAGGCGTCGGTT
GAGAATACCCACGAGCATGTCAGCTTCTTCCTCATAGTTTT
CATCGCCTGCGGCATTTTTCCGGTTTTTCTCGGCTCGGCCC
CGCCACAACGGAAACGGTTGCGAAAACGATCAGAAGCCAGG
CGACAGCCCTACTCAAATCGCACTGTTGCAGGATGCCCTCG
AATGCTAACCGATTTTGCGGCGAAAAAAAACCGTCCCGGTA
ATCAGCCGTTGCGGTCAGAGCAACCATGGGTACCTGGGGAA
GCCAGAAGGGGTTTTATCCTCGCGACTCATTTTTGCGGCTG
CCGGGATTCGTCAAATTCCTCAAGAACCATGTCCACCAGAG
GTGTAGGCGCAGGGCAGCGGCGCGATCCACAGTCCCTTGCG
GCCGCCGCCAAGAATTACAGCTGTTTTCCCGCAGTACCTAT
GCAGGATTCACTTACGTGACCCTCGACCTGCAGGGTTACCG
ATCGTGGACGCCAGCTTCTCCAGAAAACAGGATCGCGTCCA
GACATGTCGCCCCCGGCGGGCATGGCCGAGGAGGCCGTGGT
CGACCTCGATCTTTTTCATGCCGGCTTCGCGCATTTCGTAG
CCTTGCGCTGACATTGACAGCGATTCGCTGCGGCGGGAGTC
AAGCGCGGCGGCAGAAAATCCGGCAGCTCGATCCCCAGAAT
ACCCAGCAGGGCAACGACCGCGGGACTCTCCTCTGAACCGG
CGGTTTGCGCTTTTTTACAGCGGCGATATGAAATGATTAGA
TGACGCAAAAAGACTCATTCCTGGGTTCTCCGCTGTGAAGC
CACCTTTGTTGATAATAGCGCTGTTTTCCAGAAATCCGAGT
CGAGAACAAGATGTTCTACGCCAACGATGAAGCCGCCCAGG
ATTAAATCAAAAAGCGTCGGCAGCGTTGCGCAGAAAATGAG
GAGATTTTGCGATGGAACGACCGAGGGAGGTTTTGCCGACA
GAGCTTCCGCAGCAACGCAACCAGCCATGCAGACCAAAAGT
ATGCGGAAAGCTTGCGCTGCCCGATTGGCGTTCTTTTGGGT
GAAATCAAGGATCTTCTCGGCGTGACCTGCAAAGTGCGGCT
GGCTCATGTGATCGCCGAATCCAGCAATCCCAATGAAGCAC
GTGACCGGCTCGGTCACGGCCGGCACCCATTACAAGCACGT
CCGAGGTGACTGACCTCTGCCAGCAGGGCGCGGTATTCTTC
GGCCTTGTTGATGACGATGGCGTCGGCGATCTCCATGACCC
GCAATTCGGACAGAACGGTGCAGTAGTTTTTTTCATCATCC
GCTCCTCTCCCAGCAGACGGCATTCGTTCTCATCAAGAGTC
CGAGTGGTTGGGGCTGCAGACCGCGCCGTTTCCAGAGTCGC
CGGGGAAGCTGCGTCGATTGCCATCGGGGTGATCCTCGCTC
AACAATCCACGCGCAGGATTCAGGAAATTCAGCGAAGTCGC
AACAACTGGGACAAGTATGTCGACAAGGTGATTCTTCGTCC
CTGCCCGTGATGGCGGGCCACGGCGTCGAGAAAATGCGAGG
GGCTGAGATCGACAAACGAACTAACGGGTTTAAACGCCGCG
GGTATCACCCGACCCATCACCAAGCACAACTTTCTGGTGCG
GAATCGCGGTGCGTGAAACCCTTGCTCTTCTTCGTTGTGCG
TTTCATTTTTCCTGAATCCCCCCCATTAAACGATGACCTTC
CGGAGCGGCAAAACGAACAACCCCCCGGTATTTCCTGCCTT
AAAAAATTTGTGCTTTGCTGCGGGAACGTCAGGATTTCCGG
GCGCGGTGCAGCGCATCCGCCCCAAGGCCATGACGGTGGTC
GGAAAGGTCTGATTTGAGCGCATTCTGACAATCAGCCGGAT
TTATCTGAATACTTAAATTTCAAGCGAGGAAAAAATGGAAT
TGAACGTGAAGAAACACAATCAGAAAGAAATCGATCGCCGC
GCCTGGGGGTTAAAAAATTTCTCGACTACTACGGAATCGAT
GCAGGACGATCTGAAAAAGTCCTTTGACGTCTACAGTAAAA
AACTCATGTTTGTCACCTGCCCGCGATAAAGGCGGGCGGTG
GGTTCATCTCCTTGCGCTTACTGCCCAGGCTTTTTCGCATC
GGTGTGGATCATTGACCGCACGGGCAACGAGCGGGTCCTGA
CGTGATTGGCCGATGGCTGTCAGCCTTCGGCCCGCGAGGGA
CACCGTCAACCCGGTGAACGCCGGCAATTTTACATTTGCCT
ATGGCAGGGGCAGAAAAATCCGCTCTCCAGGGCATTGACCA
TTTGTCAATGGCCTGTTTGGCTGCTTCCAGTTGTTTTCCTC
CACAAACAGGCGCAGCAGTGCACCGAATGCCACCAGCCCCA
GCGCGTGCCGGCGAGATTCTCGGGAGGACAAAATGATTGAA
CGACATGACAGTGGCGGAACCCTTTTCGTAAAGTTTGAAAC
GACGGCGGAGCAGATTGCAGCCAACGGCGAGCGCGTCCTGC
TGAAAGAGAAAAAAATCATGCAGCAGATAAGGGCCGATGGT
AAGTGGTGAGGAGACTCAATCCAATCCTTAGGGGTTGGTCT
TCGGCGTAGCCGGTTGAAAACCGAACGTCAGAAAAATGCCG
AAGCGTGAAGGCAGCACCCTCGGTTACGAAATTGCCGGCAA
GGCAGATCGTACCGGAAATCCGGCCGCTGCTGATGCTGCGG
ATCCGAATGCGGACTCGATGCCTGCAAGGCCATTTCGCGCG
TGTTTACCGCAAAACGAAAGCCGTAAATTGATTGATACTGA
GGAAAAGCGGGTTTTTTTCTCCATGAATTATACCTCGACGG
GCGATTCCGGCCTGCGCCGACTGTCATGCCGCAGCCGACAA
CTCGCAGACCCTGACCTGCGCCTGCAATGATGAGCGCACCG
GAGGATAGCTGATCCAGTGGCGCAGCTTGCGCCCCCCCATG
ATGGCGTCCACGGAGGGATACAGAAATTTTACAAAGTGGAT
CTCTTCAGATTGGCTGGAAGCGGGTTGAGTACGTCTCTTAT
AAAAGCCGGAGGGATTTTTGCGTCTCTACCCGGGATTTCTT
CGCAATCGATGATGCTTTCGCAAAAAATTCAAGCTGGACGG
AGGATATCCGCCGTCAGGCCCTGAACGTGTTTCGCATGAAG
ATCTGGGGACCGTTTCACAACGGCGACGAAAGTGATGAATA
AGCCCTCTTTTCAAGGTGCTCGGAAACGCCGTGATGCTCGA
ATGTCGGTGAAAAACTCTGGCAAGGATCGCATTTGATTGGC
TTTTCCATCCTCAATACGGGCTCACGTGGGTTCTTGCCTTT
TCGCAGCCTCCTTGAAGGCGCGGTCAGCGATGCTTTCGCCG
TGGAAACTCAGGATCGGAGACTACCGGGTTGTTTTCCGGGT
CATCCGCCTTATCGTATTCTCCGTCAGCCGGTCGCCACTGG
CGATAAGTGATGCGCCCGCGCGTCAGATCGTACGGGGAGAG
AGGGGCCACACCGATTTACGCAGCAGGATCATTTCGCGGCG
TGTTTTTCTTACAGATTATTCCCAAAACATTCGAGAGTTTC
CCTCCATCTGTGACGCACTCCGGAAGGAGCGATGAAGCGGC
ACTGATATGATCCGAAAATTCCCACGTCTATTGAAGGTCGC
ATTCTGCCGAAGCGGCAACGCAGAAGACTCTCCCGTCCGCC
AAAAGCGGCATCTTTGGATCCGTTGAAAAACTGCGGAATCC
TAGTGCAAAGGGTTTGCCACCCTTCCTGAATTTCCGTAAAC
CGGCACCAACTTTAATTTTGCAGCCTTAATTCCAGTTGCTG
ATTGAGGCATTTTTGTTCTCCGTTAAAAACCAAGGCCGGTC
GCCGACGGCCTGTCAGCTTGCCGTAGTTCGCCCAGTTGCCT
GGCCGGTTTGAAAAGATTGGCCGCATCGCCGAGCCCCGCTT
CGGAGAACCTCTACCAGATGCGTCAGGCGATCGACGCCTAT
CGGTCAGCGCCAGGAAAAAACCGGGCGCGAACAGGTTGCCG
TGCTCGCCATCCATGGCTCGCACCGCAAGGGCATCGCTACG
GCAAAAAGCCCCATGTCACCCTGCAGCGCGTAAACCTGGTC
CGCTGCGGTGCAGGTAGACTCCGAAGCGCCCGTTTTTCTCG
GAGGCAAGGAAGGCTACGTGCTTAAGCAGTATATCAGCCCT
GCGGGCCAGTGTGTACCCTTCCCAGGAATTTAGGTTACACC
AGGAGGACATTTCAATATGGCAGCAAAAGAAATCAAATTCG
ATCAAGGACGATACCCAAATCACCAATATTCTCTGGCCCAT
AGTAGGGGCGGATGCGCACGCGCAGAAGCTTCTGATGCAGC
ATCAACCCCCTCTCCGGTTACCGCCGAAACAGCGAAAGTTT
GAAAAACGAATAGATTTTATCAGCAACCTATCCATTTCGCC
TTTGAAATCCAGTCCTCTGGCCGCTGTGGCCCTGACCCTTA
CTTCCGGATGGTGAACTGGCCCTTGCGGCATTCGGCATCAT
CGTGTGCGGAAAACGTTTGGCAAAGTCGAGCAGATAATCCA
TACCGATGACCTCGTCGCTGCGGCCGACAGTATTTTCCTGC
GACCCGAATCCCGCGCACCGCGCCCCAGGGTTTTAAGGTTT
CAGGAAAACACACAAACCCACAGGGATTTATTGCGGACCGT
GAGGATGTCCTTTCCATCTACAACAAGGAAAAGCCCGAGGG
GCCAGCCCCCTAAATAAGGTCAAATTGCTGCCTTATTTATG
TCACCGCTCTCCCCGAATTTCTTGAACCCCATGTTCCGGCA
GCGCGGGCTTGGGCCGCGCACGCCGACGGTCTTTTCCTCCC
TTAATCATCCTTATTCTTATCTTCCCTCTGAATCTGATATC
CGGCATTTGCGCCCAAAATGCGTCCAGGGCCTGCGCGATTG
CTCCCGCTTCCTGCCGTTCGCCCCGAAGCTGTACTCTATCC
TGGATCGCGCCGCTGCCCTGCGCCTACACCCTGCTGCACGC
AGGATATGAGGAAACGCGCGCCGCTGTGGCGCAGGTGCTTG
CAATTACACCCATCATCCCGCAACCTCGGGCCTCGGTCCCA
GGGAAAGCCGACAATGATATCCGAGGTCAGGCGAATATCGG
GCGGAATTGTTCCAGCATTGCCTGTCGCGCCGGGTGCTGAT
GAGAACCGGATCGATATCCCCAGCGGCGGCACGGGCGGTGA
GGCGCATTTTTTGATCATCTCCAATGCCTATGCCGACTTTC
TTGATCAGGAGCCTGGGGTGCAAAGCCGGTGTTTCCATCAA
ACTGGAACAAACAGGCACCGCCGCCGCGGCTGTCCGAAGAG
GCAGATTGAAAGCCTTGAAACCGAGGTGACCACCGCCCGCG
ATAGTGAGTGGTGTAATATGCCTTTTCATGACATACATTGA
GATCGTGATGATGGGATTCTCCCGCCACCGTTTCATAGCGG
ATGCGTGTGCCGGAGATTGCCCGCGCGCATCCCAACGGCTA
CAGATCCACGCCGGCGGGCGCGGCAAGGGTGGCGGCATCAA
TCTTCTGTTCCGAACTCAGGCGCGTAACGGTCTGCATCCCC
AAAAGGCGGCAGCCGCACGGCGTCGTCGGGTTCATCCTTGA
CGCAGCGTTTCCTGCTGACGCGTTCGCGCACCCTGCCACAG
CTCACCAGGCGGGGCATCGCCTGGAAGGGGAGGCCGCGTAA
CATATAGGGACCGAAAAACGCATAGCAGGTGAATACGATGG
GTGCGGCGCGCGGCCATTTGCGGCCGGAGGAGAGAAAAAGA
AAGCCGATCGCTGCAGTCCTCCACCGATCCGGCACTCATGG
CAGATTTTCGGTTCCACCCACCGTCGGGATGTCAAAGCGGA
CAAAATCAAAAGGAAAAATGCGCCCCAGCGTTCAACAGGAA
GAACGGCTCGGGATTGATCCCGGCCTTTTTCTTGTCCTCAT
TGCCTTACCGCTTGGCGACGCCCCAATAAAAAACACAACAA
AGCATACATGTCCTCCTCCGCCGAAACGGCGACAGATCGAA
CCTCGATTCGCTGGAGACCGCATTGAACGATAACCGGGTGG
TGCCTGCCGGGAGAGCGGCCCACATCTTACCTGATGCAGGC
GATAGGACGCCGTAATCAGGCTGCACCCCTCGATTTCACGA
GGGTGATCGCCATCAAAAATCGTGAAGTGACCAGCGAGGAT
CACAGCAGGACCGGCACCTGCCAGTCGGGGCTGCGCGGCTG
AGGCCGCCCATGTAGGGGCGCAAAGCCGCGGGGACCGTCAC
GATTCCAGAACCGGAACCGCCGTCTCGGCATCAATCCCATC
CTCCTCTTCGGCGGTGATCTCCACCGGCGTCAGCAAAACGC
GGCGATCCCTCGCAGCATACCGGCCTCTATGGCTTTGACGA
AGGAGCATGTCTACATGACCCTTAATCTGGCGAAGAAAAGA
TTTCGCGAAGAGGCTCGCAACCCCGTGATTCATATCATGGA
CCCGCCTGCCCTTTCGCGTACCGACCGAACCGGTGCTTGAA
AGCTGTGTGCCACAAATCCGCAGCGCCGATTGGGGGAAACG
GCGGGCCTCATCGTCCTCGGCGAAAAGGCTCAGGTCGCATT
CCCTAATAAAAATAGGATGGCGATGATGGCAGCAAATATCC
TATGACCCCACCGGCAAAAGCGGTGGAAACCCGCACCCGGG
GCGCTTCACCGTGCCATCGGCATTGATGTTGAGCTTCACGC
CCGCTGGAACTTGACGGACTCGAAAATTTCCGCCTGATGAA
TTCCATGTGTAGCTTGAATCCTGGTCCTTCTCCCCTGCCCT
GTAATGGGCGCTGCCATCCGCCTCGACGAAAAACAGAATCG
GCACTCTCCTGCGCTGATAGCGCGCTTACAAAAGTGAATCG
CTTGCGCGGCAGGCAGCCGGCACGCGCGACGCGATCAAAAA
ATTGATGAAAAGAGTGCCCGCCGTAAAATCGCCGCACAGAT
CAATCAAAACAAAGCTGTTTCCGTTGGAGAACAAAGGGGTG
TGAACCCCCAGAAGAAAAAGCAGAAATCCGGCAATGACGAA
CGTTGGTGACACTGACCACGCGGTGTCCCTGAGCGACCAGG
TACGACATCCTTGTCGACCACCATGCGCATGCTGGAGACGA
AAAAGGCTACTCCGAAAAGACCCAGGATATAACCGATGCCG
GCATTCTCCTCCGCCAGAAGCAGGGTCTCAACCGACTCCCC
AGATAATTACAGAACGCCTGCACGCAGCAAGGTTTCTTAAG
AAAATTGCCGAAGCTGATGCCGCGCAGGCCTTTCTGGGCAT
GCCATCAGCAGCAGGGAAGCCAGAAACAGTAAAAGAATAAG
CGAAGACCACGGTCTTGCCCCAGTCGTAATCATTGTCCAGG
GGTTTGCGATACATCAGAAACAGAAAACGCACCATGATCAG
TGTTTTTTTGCCCAGAGTTCCGGATGCGTTTCGAGGGAGCC
ATTGTGTTGTATCCGAAACCCTCCCCTACCCTTTGACCCTT
GCTCGGGCAATCGGAATTTTCCCGTGCCAGCTTGGCAAAAT
CCCGAGCAGCGCGGAAACTTCCGAACCCGCCTGGGTAAAAC
TGCCCCGACACACTTCCCCGCCATGGTGGCGGGTGTCGAGG
TACAACATCGCAGAATAATGCGCTAATCGGGTAGCCGGGGG
AAGGCAATTTTTCTAAATAACAATTCTATACAAAACCACCG
CACAAACAGCGACGAGGACGCGTTGGCAAAAGAGTTGTTGA
AGATCGTACTTACCACAACCCTTCTGGTATGTGCCGGTCTG
ATTGTTCGCCGTTATCGCAGCGGCCTGGAGTATCGCAGTCG
CACGATCGGCACACCGGCCGCCTTGGCATGGTTGATCGCTT
CGATCAGCCTGGAAAAACTGCGGCATGAACCGTCGATCGTG
GTAGTTTTCCATGCGCGACGCCCACTCCAGCACATCGATGC
GGAGGAGGGGGCCGCTGCTCCGGGTGAGGTAATAAACCTCG
TGCCGATCCCCTTGATGGAGCGTGGATCGTAAGCGGGGATC
TGATACTGCAGGGGCAAAAGCGCCAATACCCGCGTCTGGCC
CTCCCGAAAACCGATTTTTGCAAAAAAGCCAGGCTTGTAAG
GTCGAAACAGAGCTCGATGGCGCCACGGGTTTCTGCGGCAA
CGCCAGCATCGGGTCGGTCTCGGGATTCCATTCATCGTAAT
GCCCTGGATGACCACTATCGCATTACGCCTCAGGGGCGCGC
CCCGGCCGCCTCGATGGCCGCGTTGAGGGCCAGCAGGTTGG
GCCCCCGATGAAGCGGGAATCCTTGGCCAACCGCTTCATCG
GCCGGTGAGGATGATTCGTGCCGGCAAGTCGAGAAGTTCGG
TGGGGAATTCAACCCCACAACCGAGGGTACACCGCAAGGAG
CGATTTCGCCGATACTTACGCCCCGGTCGACCACCACCAGG
ATGGTGAAACGCAGCTCGAGCGGGTTCTCGGCGCTCGAGGC
CAGCCAGACTCGGTAATCGACCTGAAGCACCAAAGGCCGTC
ACGATGACGGCATCCACACCCTGGTGCTCGAGGTCGGCCAG
CGGGAGAAAATCCTTGACCCCCTTGGGGAGCATGGTCTCGG
AACCGCACATCGGCATGACGCACGCGGGTCGCACCCACCGG
GAGGTTAAAACCATCGATGCCTCACCGCTGCTGGGCTATCT
CTGGCCAAAGGAAACGATCGCGTTTTTGGCCTTTTCCAGGT
GCGGCAACAGCTGAAAGATGCGGTGAAAGGCCTTTTCGGCC
CCTGGTCGTAGGTCCAACTTCCGGTGAGGTCCTCGTTAAAG
GATTTCTGCACCGTGGCGCGCGGCTTCAAGGTCGAAGCCAT
AGGCCGGTAAAGATGGCCGACAGCCAGAACTGCAGGGGCAG
ACCATGTCGGCAACGTGCCCCGGCTACGCGATATCGATACG
CCGAAAGTACCACCATCGCGCTGTGATGGTAGTCGTCGTTC
GACGTTGCCGTTGCTTCGTGCCAGTTCCGGCAAAACCAGCA
GGAAAGTGCTTCAGATAGCTCAGCGACGAATAACCGGTTCC
CAACTTCCCGTTGGCGAAGCCCCCGCGGCGGGAGCTATCCT
GGGGACCGTCACCGAAACCGCCGGCCGCACGCCTGCCATCG
TTGCAAATCGGCAAAAAAGGCTGCAAATCGACTATTTTAAG
AGTATCGTGCAAATCCGGATCGCAGCCTTCTCGGACAGATG
GGTTTACTGCGACCGCAACGCACCGACTTCGGAATGTCCCG
CGGTTCGAGATCCGCTGCAGCACGCTCGAGGATTTTTCCGC
GACCCTGGATGGAGAAATCACCGGAGCGCAGGAACCGGTGC
CACCATACCCGAATACAAAGCGTTTTTGTGCAACATCGAAA
TAGGCGCCGGCCCGTAGTGCCCCCACGGCAGTTTCCAGGCT
CAGCGGCACCAGCACAAAAGCGCGCTCATGCAGCCGCGGAT
AAGGCTTCCCAGGGAAGCTGCGGGGCACACACGGGCCCAAT
AGAAGAGCTTCGCAAGAAATCGCCGACCCCGTCCGCAAGCT
ACTGCCTGGAGAGGACGGGTCAGAGTGCGGGCGAAAAATCC
GTATTTCTTCTCGAATTTGTCGCAGAACTCTATGGTTTTTG
CCCTCCATGAGAGTGTTGATCAGCGCGCAGGCATCCTCGTT
GCTGCGCAAGTTCAAAACTTCCCGAGTGTGGGGCGGAGGCA
GGGAAAAGAGAAAATCTTCACCGCTGAGGTCGCGGAGTACG
CCAGCTTGCGTACTTCGTCGCGAATACGGTATTTGCCCTCG
AGTAAACCTCAAAACAGTGACGCCCGACGACCTCTTCAACA
CACCAAGGGAACGGTGATCGCCCAAATTCCCCAGTCGGACC
GGGACAATATCTCCTTCTAGCCGCGCCGACCCTTAAGGGTT
GGCGAGGTTACCCTCGAGCGCTCTTTCGACGTCAGCTCGTT
CGCTTGATACCACAGGGGTTCCGTTTAAACTCAAACTGGGC
GTCACGCAACTCATCCGGTACATGGGTCAGGCGAGGGCCGT
AAGCCCTTCGATTGGATCATCCAATCCTTTTCCCTTGAGGA
CTGAGGCCGGCCAGATTGCGCTGCCGCAGCCAGGCGCCCGG
CCACGGGCTTGGCCCATTTGCGCGGATTCGGGGGCGGCTCC
GAGGAACAGGGCCTGGTCGACCGCGAGCAGTTGCTCGATAT
CACCGCGGGGGAGCTGGCCGCCGAGGGGGTGCAACTGGTCT
CTTGCTCTGGCGCTGGATCGCAGCAATGCGCATGCGCAATG
TTGCGCTGCTGCTTGGCCGACCGGATCTGCCTGCCGGAAAC
TCGAATGCAACCATTGCCAGCCAAAACATAAAAAGGCTCAA
CGGACCCGACGTTATCTCCACGTTCGAGCAGTTCCAGCCTC
GTCTTCATCGTCGATTTCGTCAACTCCCCTCAAGACATTCT
GGTTGGAACCGGAAAATTTTCCTCCAACAAAGCGATGATTG
CAGGTGTTTCAATGCGCCGACCGGTGTCGAGCACATACTCG
CATCTCGACGAAATCCGAGCCGCTGATGGAAAAAAAGGGGA
GACAAATTCGATTTTGGCTTCGGTCGCTTTATCGAGAGTCA
GACCCTCACGGGGCAAACCTCAAGAACCTTCTCCGTGGGCG
GTGCCTTTTTAAAGGTAAAACCAAGCTTTTAATGGCTTGGT
ATACATAAAATCTGAGATTTCGCTAATTTTTATAGACAGTC
CGGCATCGGCACCGAGCTTGCCATCAACGGCGCGGTCTGTC
CCCCTCGGCATAGGCGATTCCGGCGTTGATCACCGGCACTG
CCGGCGTTGACGGGAACTCGCCGGCCGTGTTGAGAGTATGG
TAGAGGGGGTTAAAACGACCCTCGCAACCTACCGCCTGGCC
ATTTATCTGCCGTCTGGCCGCAGATGAGTCGCCGAAACTGG
CGAGACGCGCCTTGCGGCGGCGAAGATTGTTCAGGGCGATC
TAAATCCCAGGGCGGGGATGCTCCCGCAGCCAATGGGCAAC
CGTCAACTGATTGAAGAGAGCGGGGATTTGGGCGAGCAGCA
GTGTGGTGAAGAAAAAAGAACGGGCAGCTCTCGAACAAGAT
GGGGCACGACGAACGCGCCGCCGTTCTTGCCTTTCCGCGCC
CACTTCCGCACAGATCAAAACCGGCTTCGCGCAGGGGCCCG
CCACTTTATGCCAAATTTTGCGTACTTGTTTCTAACGTGTC
TTGTCGAGTTGATACATGAGCCGTCTAACCTTGTTGGATGT
TCGTTGATCACCACGTAGCGCGCGACTTCCTGCAGGGTTTC
GAAACGCCACCGGCTGTCCACCGTTTTGGCCATTGCCGCCG
GCGAAAATCACAGCGGTCGACCAGGTGTTTCAGACCGCGCC
GGATTGTTGTGGTGAAAACTCGCGAAATTTGTCTGATCGGT
GCTGAGCACCCGCTTAAATTCGAAAACCCGCCACCGCCCTC
AAACAGAAATAAATAAATTCCATTAACCCCCAAAAGAAGGA
CATGGCACAACCGCAACCTGCATCAAGACTACAAAAACCAG
TGGCGGCCACCGGAATTACCCTGCTCGAGATTCTGCCGGTC
CACCCAACAAATATTCCATGCAAAAAACACACCTTAAATGC
TGCTTTGCGGATTCTCCGGCCCGGCAGGCCCTTTTTGAATT
GTTGCTTCATGTCATCCAGTCAGAAAGAAAAAAAGGCTCCT
AGAGCATCACCCCCTTCATGCCCGAGGGTATCGTTGACATC
TCGCACGCCGATGTGCTTCGCAGCTATATCGGCCTGCTTTG
AAGTGGCCAGCGCCGCAGGCCCCGGGGGCGTGTTGACCTCC
TGGGGGCACGGCAGATGCGGCGCCCATGAAAAATCATCACA
ATGATCTGATGAAGCGCGCGCAAGGACAGTTCAAGCCCATT
GATTGCGGTGTGTCCCGGCGCTAGGATTGCCCTTCGTGCTT
CAACATTTTTGCTCCGATTGCGGTTGTAGAGCGAGTCGTCA
GCGACCGAAGAACTGCGCGACCGCGTCCGCAGGCGATTGCG
TTGGCTTCAAGAAACGGACGCAGCAACTCTCCCAGACGCGC
CGGCGGGCAGATGCTGGGCGCGACAACCGACTATCACCTGC
AAAAAAGAGACCGCTGCGCGCATGCAGGAGGTCTTTGCCCG
AGCCGCTGCCCTTGCAGACGCGGCACCCCTGCCCTTTGCAG
TGGCCGGCATGGGGGTCGTGCGTGAGCGGCTGGTGGCCAAG
AGAAAAGTGATTTCAAGGGCCTGTTTCGCGAAATGAAGGGG
CCAAGGCACGAAGGAAAAACCGCGAAAATCAAAACCCCCTC
GTTGTTGAGTTCGTTGGAAGCCGAGGTCATAACCGGCCCCT
CGGGCAATGTGCGCGAACTCCAGAACGCTATGGAGCGGGCG
CCCGATTTATGTCGGGGATTCCGGGGTGGGCAAAACCGCCA
AAACGGATTTCCGACAGGGGCAGCACCTCGAAAGGGCCGTT
CCGCCCTGATGACGGCCACTCCCACGACGAGCACGAACTTG
TAAAGCAGATGCGTGCGACGCGCCGGGCTTCATCCACCCCC
AAAAGCTGAAAAGCGAGCTGCAGAAACGCTTTCCCGACGCT
CCCTACCTTGTCAAAAATCCCCCCTCAGCGCAATCCAAGAA
CTCTGGCCACCCGCGAATCGCGCTCCGAGCTCTCCCTCGCC
TCCCGCCCAAGCCCCTGGCGCACCGCACCGTCGGCCAACGC
CTTGGTCAAACCTGCTTTTTCCGCCATCGAGTTTACAAGAT
TGTCGAAGAAATTAGAATCGCATCAATCGATCAATCAGTGC
GATTGTCATGACCCTCATGCCGCCCTGGCGCCGACGGAAGT
TCTTGAACTCTTGGAAATTTCGGTTTTTTTGCCATATTTTG
ATCCAAAGAAAGAAATATTTCAAGGACCAAAAAAAAATCTC
CCAGGTACCCTCTTTTTCTTCATAGGACCATGAAGCGGCCA
CTGTCGGAGACACAGTTATGCTGTGCCTTGATAACAACTGA
TGCTCGCGGGCCTTGCGACGCTGTTCCTCCATGCAGGACTC
TTCCGTCATGATTTTTGCTGCTGTTTACTGTTTTTCACGCC
TCAGGGTGATCGGGATGCCGCGCGCGGCGGCGACAAAAGCA
TCATTTGCCTCGAGTGCTAACCGAGAACAACATAACAACCA
CCGGGCGCGCGGTTTCGGCTCCGAGGTCAAGCGGCGTATCA
ACTCCGATCGCCGGCCGGCCCCCGCGGTCAAGAAATTCGCT
TTGTTTTCCGGCGCAGACGGCGCAAACGGCGTGAGGCGCTC
TAACGGCCAGGGAGCCATTGCACCCATCATGATCTTTGCCG
GCGCATCCTCGCCAACTACACCGCGCCCTACGATGCCACCG
CTGGGCTGGAACGATTGCGGCTGCTCGAAACGCGTCACGTC
CTTTGCTCAGCTGCTCGATTCCAAGAATATGTTTGTGCCGA
TGGGCCTTGCCCCCGAGTGGCTGCTGGGTTACGAGGCTGTA
ATCGCGGACCTGTTGAACGTCAGCGCCAAAACCGTCGAAAC
AATTCAAAGGTCTGGCGCGTCCGGGTCAGACTCAAGACCCT
GACGGCTTCGAAGCGGGGTGCTGCAACGCCAAGATGAGACG
CGAATGCCCTCCCGCAATCACGGCGCCCGCCTCCGCCACCT
AATTGACCGAATGTAAATCGCTGCCGGGTGAGGTCGATAAA
TTGAAGACAGCCGCTTTGAGCGCTGCCGCTACGGTGCTGTT
ACGAAGCGCCACCTTCGATGCGCGCCATTGAATTGTCGGCC
TGTCGTTGACTCCGCTCGGGCAGCAGAAGGTACAGGGGCGG
AAATGATTATCACGATATCTCAGCAAGGGCATGGGTGGCAA
GATCAGTGGAGCGTAAGGCGCGTTGATCTCCTAGTAGAGCT
GCCTACATCACCCTGATGCGCGGTCTGCTCGATCTGACCGA
GGGGAAGCTTCACCGACTCTCAGGGATTATTACGACACCGA
CACAGCATCTTCATTATCGGCTGGGACATCGACAGTCGTAT
GGCCAACGGTAGATTGTCGACCACGAAAAAGCCCTCATCCT
ACCTATGTGGTGGAAAAATTCAAGGACTCCTCTTTAGCGGG
TACCAAAGGGTGTCTCCTATCTCGGTCAGGATTTTTTTGTA
GCGGTTTGCGGTGTAAAAGGCGCTCCGTTGAATCTTTCTTC
TTCGGCCGGGAGGTCGAGGTCAGCGAAACCGGTACGGTCAT
GTCCTCGTTCGCAGCATTTTCGGCAAAGATTTCTACGAGTT
GAGATAGCGAGTAACGCGAACGGCAACGATTGGACCAAGAA
CGCTTCCCTGACTGAAGTCCCGCCGCTGTCCAACGATCCGC
GTGCGCAGTTTTTTCATCGGCAGCGCCAGGGTTTCGGTGAC
GGCACGGCATTCGAGACACCCTTTGGTTACTCGGATCACAC
TCAACAGAATCAGCGCCAATCCACCGCTGGGGAAGTAGCCC
AGCAAGGCTGGGATTGTCGCCAGCCAGGCGAAGAGGCTTAA
CGGGTAGCGGCCGAGCAGCACCGCCAGGGCATGACGCGCCT
TACGCAAAGATCGACGAAAGCGAGCGCCTTCAACGTGCTCA
CGTGAACTGCGGTCATGAATCCCCCCTTTTTGAACGGCAGC
AATAGATACTCTTGCTATAGCTTTCTTATTTATTGCCGGGA
TGCGAAGGCACGAAAAAAGGCGACAAAAAGGTATTCGCCGA
GCAGTATGGTTCTCCGCTATCAAGCCTCTGTTTTTGCAACG
TTGCGTCGCATCGTGGTCGACCCCGGGCATGGCGGCAAGGA
TTTTGCTCCAAAAACTCAACCGCGACTACAAACCTTTGCAC
TGACACTCAGGAAAAAATTTCGGAACCCATAGCGGGAAAAA
ATGATTCACACTTCCCCAAGCCAAGGTCCATGCTTTTTCCA
GCGCGAGAGCAGGGCATAAACGGGAATCCCGGCCAGGGTGC
CAAGATCGACGTTCTGACGACCAAAAATCTTGAAGAGCTGA
GTCGATTGGTGGAAAAGACGCAATAGCTCCAGCAGAACCTG
TGAACGTCGCCGCCACGCCGCCGGAAACCCCGCAGGCCACC
CAGCTCCGGGCCGGCCACGCCGGCCAGGATGCCGCCGCTGC
TATGCACCCTTCTGTAATAGCGATTTTTGTAGGAAACAGGC
CCTTATTTCAAAGCGATTCGCTCGCTGGTCGATTTTGACGC
CGCCAAGGCCAAGAAGACCACCTTCATGGCCCGGATCGTCG
CAATGCGCGATACAATTCAGCGGTTTTGCGGTGAAAAAGGC
CAGCCCATCCGTCAGGTTGACCGCGTTTCCGGACCCGACCA
CATTTGATGATTGGAAAAAACTATTAAGAGATGTTATTGCT
GTGAAAGTAGAAAAAAACAACCAGAGCTCCGAAAAAACAAC
GAAGGTCTCGATCAGGTCGACCGCACGGGTGGCGTACTCGT
AGGGTCGAGCCAGCTTAGTGCATCGCTGTCATCTATCCCCC
ATCCGCGAAATCGAATTTTTCGTGCAGGCCCTGCAGTTGAT
CAGGGAATCTACCCAGATTTCCGCCGGGACGGCATTGGCAC
TTTCACGCCATCGACTGCGGCGCTCTCGATGTCATGAGCAA
AGCCACCGGCATCATTCACTCCAAGACAGAACAGATCAAGG
CTGAAGCACGCAGCAGACAACGGTCTGCAATAAAGTCGCGA
GAAGGGGGAGCCTCTGGAAGCTATTGAATATTTCCAGCAGT
TAAAGGTGAATATGGTGCAACTATAACAGAAAAAAATATTG
ACAATTTCAAAGGATAAAGCCAGAAAGGCTGCAGAACACTA
CTGGAAACCAATCATTTTCTCCAATCTTTTGCCGAGCGCTC
ACTATAAGCATGTAAAAACCCTTGAGTCATTGTTGGGCCTA
CGCGAAGCTGCGACCTTTATCAACAAGAAAGCCTGGTCTCT
TGCAACGACTCAGTTCTTCCCCCATTTCCGCACGAACCAAC
CAGTGGCCGAAGCCCTGAACCTCGAATATAAAGAGTACCGC
GCCTGGTTCACGTCAGCCGTCGTGTCATTGAATCGGGGCTC
TATTCTTGTCAGTGCGGATGCGGCTTTGCAGAAACATCCAG
CGGACAGGCCCGTTGCATATCTATTAATACAAAGCATCTCT
ATTCTGATTTTCGAGAGAACCAAAAGCGCGGCCGGACTTAC
TGCGGGAGAGCTGTCTCAGTCAGCTGGATTGCGATCAGCGC
GCCGACATTCATTGCCAGCACGGCCGCGAAAATAGCGCCGA
ATCAGGCCCGCCAGGAAGGCCCCGAGGGCGAAGGAGAGGCC
AAAGCACCGGGTGTTTCACGCTGCTTGATGAAATCGCGCCC
CCCGGGTCGACCTTCACCCGCAGGCGCACGCTGTTACGCTC
CCCCTCGACACCCTGCGCGGCAGTGCTGCCGACATCGAGCT
ATTTTAAACCCCTGAGCCAGCACCGGAAACTCGTCGAGTTC
AAAGGAGCAAAATATTGAAGCGTGAAGAAATAGAAACCTTA
TCTTGACCCAAGAGCGGGCGCCCTTTACCACGCGGTGACCG
AAAAGCCTGGGCAGTAAGCGCAAGGAGATGAACCAGGAGCA
TCTCAAACAATGACACCACCCTTCTTGCCTTAACATTTTCA
GGTCGTTGCCAGGGCGAAATCAGGAAATATCTAATCTCCCA
CGGACGGCACCAGCAAGCCGCGCGAAGTCTTCATCAACCGC
CATGGCCACGATCTGCGTTTCAGTGTACCGCGATTTTTTCA
CTCTAGCCTACTTGAGCCAGCAGCAATTGCTGACTGCGTTG
GGTAAAACTCCGCGCCCCCCCCCCTGAAACAAATGGCAGAC
GTCGCGGTTGAAGAAAAAACCCTTTTCGGTTGCTTCCAGGT
GATAATCAGTTCACAAAATTCAAGGAGAGGTCATGGGGAGG
AGGGGTGAGGGGTGAGGGGTCAGCGGCTGAGGGAGAACTCA
TAAAATGCCCGTCCCGGCAGCGGTGACACGGACTTCGGGGG
ACGACTAAACGATAGGATTCCTTCTCAGGGCCGCTGCACTG
CGATCCCGCGAGGTGAATAGCTACTACGTTTTTACATAAAA
GTTAATTTTCTATTGCAACTCAGAGTGAACCCCAGCCGCAG
GGCTTCAAAGCTTAATCGCACCATGGTCATCCATACCGAGG
GACCATGGCGACGCCCAGCACGGCCAATGAACGCCAAATGG
CGCAGTGCAGATCAACAATTCCGGGGATAAGGGTTTGGCCA
ACCGAATACCCCGGCAGCTACAGTCACTATCTCAGGGCGCG
CCGCCTCAGCTCCCTGCCACCAGTTATGGGAAAGCGTCAGA
CGCTCGTGATCGATCTCGACCCCGCCGAGGATCAACCGCCG
CTCAAAAGCCTTTAATATCGCGCGTGAAAAGTTGACGGAGA
TTGCTGGAAAGGGTTAGGTTCCCTGATGCGTCAACCGAGGA
GGGCAACCATTGCTGGAACCCTTTTGGTAAAGACATTGTGT
ATGAAATCCTTGCGTCTGACCCTCGTCTCAGAAACCTTCAT
CTACTCAAGGATGCGGGCTGCAGCCGTGTCATTCTCGGTCA
GGGGAATGCAGGGGATATTGCGGCGACGGTATCTGCAGCGA
TCAATGATGCCGAGACACGTCAGCTCGCCGGGGAACCCAAC
TCCCCGAAACTCAAAAACCGCAAACGCTCAAGATGCCGTCC
CCCGTGCCTGAAGTCACGACCTGGTCTCCCAATTGCACGTC
TCAGGCAGGCTTTTATGCAGCAGCACCCCGAAAGAGCGATC
GCTGGGCAATTTCGTTGAAACCAAGAAAGCGGTGCTGGCCG
GCGTGGGTTGTTGGGGTGTGCCAGCAGAGGATCTGTTGAGC
TGTTTGCCGGGATCGACAACCCTTTTGCCGCCACGCGCTAC
TGGTGTCGTTATCATGGGTTCCGGTGTAGGCAACGCTGTTG
CGTTTATCCTGAAAGCGAGTCAGCAGGTCGAGGCCTGAAAT
ATCGATGCTGAGATAATTCGCGATAGCCATGGCTTACCCAA
CTAGAAACGTCAGATAAACACCGAGGATGCCGATAAAAAGC
GTCGGGTGGAGGATCAGCAGCATTAAAGGGAGGGAGACCAG
CCACCTTGCGGCTTGGCAACCCTTTGTACCGGCCATTGTAG
GTGCATGCAGATTCTTTCCCCGGAACAAAAAAAACAGCTGC
GCGGTTTCTTCGGCGGTACGCCGATTTTTACCCACGAGCCC
TTCGGTGACGCCGAGAACCTCTGCAATCTCTTTCTGGGTCA
CGGGGTCTTCTCCCGTCATGCCAAGGATATCCCCCTGTCCG
ATGTTGACATTCATCGCCGGCGCCAGCAGAACCGGGGCCTT
GAGGCCGGTCTGCGACAGCGCATCGACGCCATGTTCGCCGG
TGTCATTCCATCTGAAAATTCTTTTTTCCATTCTTTTCTTT
GCGTGAGCACATCCCAGCAGCAGGATAGGGCCTTTTGCGCT
CGCTTTTTTATCGATAAGCCCGGCGGCGTGACTCTCGATGA
CTTTGATCCCTTCTTCACCACCAAAAAACAGGGCACCGGTC
CAAGGGTCCGCAGCCAGAAGCCGGCCTTCTGAATCGACGCC
ATCGAACTGCTGCGCGACTACCGCCGGGCCGAACAGGCCAT
GTGATCGTGATCACCGGCTACGGCACCATTGAGTCGGCGGT
TCTGCCGGCCCTGGATCAGGCGGAAAAAGCTCTGCATGAGC
AGGTGCAGGATCAGGCCAGTCAGATGATGGCTCACTTGCTG
GATGTTCCCGAGATGGGTACCCTCGAATGCGCCAAATGTCA
GGCAATCCTCAAACTGATTGCCGGCCTCGGCGGCGGTGTCG
GATCAGACCACCGTCAGCCGCGGCTATACGCTCAACATCGC
AAACGCCGCGAGGATCTGCGCGGCCGCCTTGATGAGCTTAA
AGTTGGCCCTGGCCGAAGCGCAACGCCGTGGAATCCGTGTC
CAAGACAGTGGAGCCCAAAGCGTGGAAGAGGCTTTCGTCCA
ACAGTTGAAGGGGTTCCAAACTACGGAGGCAATCCGATCGG
CAGTAAAGGGGGTGACGTGTCATATGGGAACTCCCTGAGGG
CACTTCACGGCGCGTTTTTACTAGAACATCTTTGGAAACCC
TCGGGCATGTCAAAATTTCACCGGCCATGCTCTATTCTCCT
AAGAAGCCGCCGAGATCAACCCTTCTGCTTTCTGTATTATC
TCTGGCGGTTGTGGAAATCTCGCTTGAAAAAACGCATTCTC
TCGCGTTTTGAGGCGCATGGCCGTCGTTTGCTGTTGGCCCT
TAAGTTGTAATAACTTATGGCTTTGAAAAATAGACAAAAAT
ACAGCACTTTGCAAATAATGCAAAGCTGTTCAGATTCCCGA
ACCGCGCCGAGAAGGAGTTTCAGAAGGTCGTTCGGCAGAAC
TAACCCGAATCAAAGGGGCCCTTGTACAGGATGACCCGGTT
ATCGACCTCTACAAACGCGGCTGCTTCGTTCTCGAGGCCAA
CAAATTGGCGGTGCGAGCCTCGGGCGAAGATCCTGATCGCG
AAGTGGCTCTACAAAAATTCCCCCTTTTTCTTTATAGGGCA
TAAAATAGTATCGCCTTTAGCCTATAAGGATAAAAACCACT
GAGTGGACAGTCGCATTGAGCCGATCCCGTGTGGCTCCCGG
ATTTTAATGGCCTTTTGACGCGGCCAGGATTCCCAAGTATC
AAGGCCGTGTTTAATATCGGCTACCACTTGATTTGGTGTAC
GCCCTGGTCAATCTGGGCTACAAAGAGAACCAGGCCCGCAA
GATTCTTGCAGCCTCCGTCACGGATCGACAGAAGGCCTGCG
TGAGCGATCTCGGGCAGTTTCAGCAAAATGCGAACCATCTC
AAAAAGGACACCTTTGAGGCCTCCAGTGGCCCTTATCGTGC
CCTTGAATCCCGCTTCGCGCCATCGTTATATCTTCAGCTCT
AAGCCGATCGTCTTTGAAAGCCCCATGCCTCTCAAACCGGT
TTCGCCTGTTGTCGGGGATTCCGTAAGGTCGGTTTTTGGAA
AAAATTACCCCAGCCATTGCCGGAGAGGCGGTGATCTCCTT
GGTCGACGAGGTGCTTGATTCCGAGGCTGCAAACGCTCTGG
GACACGCAGGGTGTTGGAGTCCGTCAGGTTGACCAGGTCGT
GGCGAGAAAGTCGTCGTGCGCGCCGATGTCTTCTGCGACGG
AGAACCTCCGTTGAAAAAAGCAGCCTGTATCAAAGGTGAAA
TTTTTGCGTAAAGGAAGCCGCGCCCCACCATCCTCTTGGAA
CCGGTTCCGCGCGACCCCCACAGCAGGGTGTTGTTGGCGGG
AACCATCCCCATCGGTATCGCCTATGCCATCTGGGCCGGTG
GCAGAAAAAAATCCCCTACCCTCGCCTTTATTGAACCGCGC
TTTGGCGTCAAGCCTTCTTTCCGTGAACGCGAGCTGCCGGG
CATTGAAGTCGCCCTGATCGCCTCAGCAACCTTTCTCGGCC
CCTGCAGCAAAGAGACCCATCCCTGGGTGGAAAAAAACCCC
CAGGCAAAGATGACTGCCAGCAGCAGAATCAACAGCGTGCT
TGAGTTTAATTAGGAAAATTCCACGGCCGGATGGTAACTCA
TGGAATAAATCAGCCCGTCGCAGTCGGCGCAGATCTCGGGG
CATCTCGGGGACGTCAGGCGCGGTATTTTCATCCACGGAGG
GAAGATATCCCAGATAAACGCATTGGGGAAGGGAAAGCTTT
ATCAGGCGTTCAAGCAACGCCTGGGTCAGCCGAGCCTCCTG
AATCCGGTATTGCTCTTCGGCAGCCATCCGGTTGTCGAGGG
CACTGGTGCTGCCCGATACGCCCATTCCCAGCGCCCGTATC
TTTCGGAAACAATCAGTCGCCCCGGGGGCACTTGAGGCAAG
AAGCGCGCGAACTGCTTGCGCGTGAGCCTTTCGACCTGGTT
GCAATATCCTCGGTTTCGAGCGGGACTACCCCGATACCACC
GGCCACGATGTTGTGCCACTCTGTTTTTTCCTGCTGCTGAC
CAGGGTGATCCCGGCAAAAGCCGTTTTTATCTGTCTCTTGA
GTCTCAGCTGTTGGGGGAAACGGTGATGCTGAAGGTGCCGC
GCGAACCTGTTCATTTCGCTCGTAAAGCCCCCACAGAGTCT
GCGGTACCCTCGGTCAAAGGCGCCACCGGGCGCTTTCTGGG
GCCAATTCAGGCGTCGGACGCGTTGGTTTTGCTCCGGATGT
TCGTAGCAGGCAGGGGGTGGCGCCATGGGCAAAGCGAGCCG
TGATCGAGCGCCTCCCTGCGCAACTGGTCACGCCGGGATTC
GGGGCATGCCTTGATAAATGCCAGGAATTGCGTGTTTTTAA
TCCCAAATCATCAAAAAAACCATTGATATTAAGGATATTTA
GATAGTCGCGAGGCGTCGGACCGAAGGCTGTCCCGCCGCCC
GCGACTTCATAGGATCCAATCGGATTGAGAAGGCGCCGCTC
GATCGCCGCTACCTTCAACGCGCCGATGGCGGGGATGCTGT
CAGCAAAAACCGCTTTTAATCCCTCAGAGATCTCTCTCAGC
CAGGGGTCAAGGCTTCGGCCCAGCGCCACAGTTTTTTCTCC
AGAGCATCTGTCGTTCCGCTCAGATTGAACGAAGACAGGGT
GCGGACCATCTCCTCGCCGCCGGTCACCTCTTCCCAGATGG
ACAGTCAAGCAGATTGTCAGCATTTGGCAAGCGATGGCCCC
CTGATTCACGCCGTTCGCGTCAGAACCCCACAGAAGCGACG
CGACTCGTTGGCGGCTTTGGCCTCGCGGGCCGCAGCAATTG
GGGAGCGAGCTCGGAAACTTCAAGGGGCGTTTCCCCCATAT
CCAGTTCTGGGATGGCCGCGCCAAGGACCTGGCGGAGCAGG
CCGTTTTTTCGTGCAATCCGCTGAATAAACATTCGCCCCCC
GGGTTGTCGAACTGCACGCGCAGTTCATCGAAGCGGCTCCA
AAAAACAACAACCGCGATTTCGGCAATTCCCTCGCGGGGCT
GCCTCAGTTCGTGGTTTCCGCCGCAATCTTTCTGACCTCCG
GCCGGGAAAGTAAAAAAAAGCATGGGGTCGTAACACCCATG
CCCTGGGGTCCGGGCAGCGCCTGCTGGGCATTCTTAACGAT
AAGTCGCGCAGTTCTAGTCGCGGCTTATAAAACTCATCGTT
AGAAAATAGCACTTATTCGACAGTAAGAAGCCCTGAAGTCT
CCCCCGGCAGCGGCTTCGGCCCCAGCGGCGAAGGCTATTTC
GGACAGTCCTACGATATCTACGGTTTCGATCAGCAGCAGGT
AACCTGCGGCTTGATATTTTCCCATTCATACTGGCGCATGG
GGAGCCCAAGCCGGAGCCCACGCCGGAGCCCAAGCCGGAGC
AGAGCAGGCGCAAAAAAATGCGATTCAAGGCGATAGTGCGT
CGTCATTTTGTCGCCATAAGCTGCACCAAAGGACTGGGCAC
TGATGAAACAGGCAGAAATTCGGTGAGCCCCTGCAGGGTTC
CCGGAGGCGAAGCCGAAAAGCAGCATCGAGATCAGACAGAA
CATGGCATGTACAGCATCCCCCCATTGCGGATCGAAACCGA
CTCGACAAAGCAGATGCAACCCTTGGAACCGTCAGTGCTAC
GAAGCGCCGTCTGAGCCCGGCGTTCTCGAGAAGGCCAAAGC
GCGGGCAATGCAAATTCAAGCGTTCCCAATTACCCTGCAGC
CCGGTGGCCAACGCGCGATCCGGCAAAGGCGGGGCACGGGC
TCTTCCGGGCGCGCGGTCAGCACATACATCTCTTCGGGGGC
AAAATCGGACCGATGGTGACCCTTGTTTTGGAAAGCCGTCC
CCAAGGCGGAGATTGAACACCGGGGAAAGGAGCGCTATGCC
CGGGGCTAGAAAGAGAAAAGCGGCAAGAACCGAGACCGCCA
GGGGGACATATCCGCGTGCGCCTTCGATATAGACCACCTGC
TGCGGGACGGTCGGAGGGGGCGGCGTTACGACAATCGGCAG
CTTCAGTAAAAGGTGTTTGGCCGTAAAAAAAGAGATGGGGG
GTACGGTTACCCTTTTCCAGCGGATGAACCCCCGTGGCGAT
TCAGCGCGTGGTGAGCAATCCGTTGCCGAGTTGGCCGAAGA
GATTCCTCCCCATGACCTCTCCTTGAATTTTGTGAACTGAT
CGGCAACCGTTCAATCTGCGCCCTGATGATCGAGAGCAACA
AGTGAGTACGCAGAGAAAAGCCAAAAAAATTCTGATTCTTT
AACGGTCGTACTCTTATCTCCGCGAAATTGTTGCGCTCAAT
CCATTCTCGAACTCTATCGTCAGATTCTGGCTGAGCTGGGA
AGCCAGGATTGCCTGGGACGCTATGCCCAAAACAAGCGCGA
GCCCGGCGCACCAACATTTCCTTGCACATGCGATAGGCGAC
AAGCAGTTCGCCGGTCAGCACCACACCCATGATGTTCTGCC
TGGCAACCGCAGAAGGTCGACCGCGAGGACGGCTGGAGGAA
TCTTTACAACACCAACCTAGCCAATGCCATCAACAAAACAC
GGCGTCACCCCGTGAACTCGCCGAGAATTATTCACTTCAGG
AAACGCACGGCTGACTGTCGCCCTGGGGTCTTTACGCGACC
CTCACCGTACCAGCCATGAGCATCGACATCCAGATCGTCAC
GGCTGAAGGAGGTTTAATGGCAGTAAAAAAATTCAAAAAAA
GAGGTGCGCACATGATTTTGCAAGCTTTGAACAGCTATTAC
AGGATGGTATTCTGCAGGCTCGGATTGCTGCGGATTTTGAG
AATTCTGCCGTAGCAAATTCCAAGACCCATCATCTCGATCC
GAATCCTGCACCCGGCTGCGCATCAGCTCTTCCTGCCAGAG
ACGCCTTGCCCCCCCCAAGGCGGCAAACCTCTCGATGCGCA
CTTTTTTACGCTGCCCCTTGCCGGGGCTGGTACAAACGGCG
ATCCGCAACACGGCGCGCTACATTCTCGGCAATCTTCACGA
GCCGATCAGCTGGATATTGGCGTTTTTGAGACAATTAGCAG
TCAGGGCTTTCACAAAATTGCCTTCGAAAAATTCCAGTAAG
TCTTCTCCAGGGGAACGAAGCGTGTGCGCACGGTGCAGTTT
ACGCCCGAGGTGCATCAGACCCTCTCCGACCTCTCGCTGGA
ATCTTTACCGGCGCAAACGTCAGAGAGCAGGGCCTGCAAGG
AAGTGGATTGAGCATCCAGGCGGAAAAAATAAGCAGGACAA
ATCCGGGATCATCCGATACGCCAGCCGATCCACGTCGACCA
CACCGCAGGGTCTCGTCAAGCAATTCCGGGGAAACCAGGGC
GCTACCTGCATACCCTCTCGCCGCGCGAGGAAGTCCAGGGC
AACAATGTCATCGTGCCTTGCAGAAACAGTAAACAATGCTT
GCGGGCGTTGGAAGTAAATGCGTTGGGGACGAACTCCCCCT
GGGTTCAAGCCCTTGAAAAACATTCGCGAAGCTTTAAACGA
CCGTAGCGCCTCAATGACTGCCGGCAACTCTACAAAAAGAT
ATTGCTGCCGATTTTGCCGCCCTTAAGGCTTATCATGCCGG
ATATGATGCAGGTGCAGCTGCGGGACCTGGTTGCCGAGGGC
TGGAGCAATCACAAAAGGCGCAGGCCCTGACTGAGCCACAC
AATCCTGATGAGAGAAAGGCCGGCAGGGCAGAGATTACCAC
AGGTGATGCCTTTGGCTTCGCCGTCAACAACAACCAGGTCC
AAACGCCCCTCCCCACGCGCCAGCAGATAATAATCTCCGCC
GTCACAAACCAAGAAAAATGCCGACAATGCCGGTCTCGCGG
ATGGGGAACAGGCGCTGCCGCAGAAAAAAATCGACCTGAAA
CTACCCGGAGAAATCTTCAGCAGAAATTCGCGCATGGCCAG
AGTGATGCCGAAAGGGGATGCCGAAAGGTCGTCGAGCGCCG
CGCACCATGCCAGGATATTCCGGGAGTTTTGATGATACGTA
GGGGCAGATGGCACAAATCGCAGCGTCCTTCGGTGAACGGC
AAAGCTACTCTCGAAAAAGACCCATTTTAGGCCCCTATTTG
ACCGAAATGTTGAAATTGGTCAGCACGCGCTGGTCGCGCTT
CCTGCCTGTGCCGCGCAACGCCCCCGCAAGCCGAAATCGAT
TTGACGTGGAATTTCAGGGGCAAAAGTCGAAAGATCCACTG
CTCCGCCTTCACGTGACAAGCGGTAGTTCTGTTCCAACACG
GGAAACTGCTCCCATGAACCCTGCAGCCTTGCCGCAGCGGC
GATGCAGGAGGGACGCGGGGCGTCAGCGGGAACCGTGGGCA
CGCTCATGACCGCCACCTCGCCTTGCCCGACTGGCGCACGT
GACGGCAGCCTCCAGAGTCACAAGAAGATAAACCGGCCAGA
TGCTACCGCCGTCAGGTCTGCCAAAAGAATTGAACCTATGG
CCCTGCGCGACACGGATCTCCCCCTGACCGATAAAATCGCG
GCGTAAGCTGCCCTGTGGCGCGTTTTGAAACAATGATCAGC
CGGAAGTTATTTCAGACTTTCACATCTCGAATCCCGCGCCA
GCCGAAGAGTACCAGGAATGCCGGGACCAGTTGGGCGACCA
TTTTTTATTTTATAAAAAGTCAAGTTTTTTTAAAATATCTG
GCAAACGCCCGAAGAAAGCGCTCATACCTCCGTGCGCCGGC
TCAGAAGGGTTGCCATGTCGCGCTCCTGCTTGAGCCGCAGC
GCGCGTTGAAATTGCCCGCGCGCTGGTGCTGGAGCCCTCTT
AACGTGTGATCGTATCGATGCCAGAACGTCCTTCGGACAGT
GCCGGGCGAAGTTAAGGGTACCATCAACATTGACGCGACGG
CCGTTTGCAGTGGTTTGACACCGAGGACGGCATCTATCTCG
ATCGCGCGCAAGGATTTCCGCGAAAACGACACCATGATGCG
GCCAGCAGTGTCACCAAGGACTGCTGTCTTCTTCTTTGTGA
ATCGATATCGGTGCCGGCCTCGAACGTCAGATCAATGGATG
GATATTGCCTAAACCTTTTGCCATGCTTTTCTTCCTCCTGA
AGGTGACGGAAGTGACCGCGCGTCAACTCGTGCGCAAGGAT
CAATAAGGACAAGACCGAGTCGAAAATTTTTCTCAGCCGCG
AGCTTCTCCAGTTCTTCACGCGGCCGCCCCAATTCACGCTC
CGATCAGGGTGGCTCCGGCACGGTTGACCGGAATGACCTGG
CCTTATTTTTCATATCATTCCGGGGACTTAGAATATGGCGA
TCGTCGGCCCCCTCGAAACGCTCGATCTTGACGGTCGTCCC
AATCGCTCTGTTCAAAAATGCGATTGCGCAAGGTGATTCCC
GCTCTAAACCGCCCGGAATTCGCACTCCCGGGCTTTTCTTT
GTGGACCTTCCCGGTGGTCGCGGCAAAGTCCCCATTACTCC
CGGCCGGGGGCGGGAGCGTGCCACGGTCCGTGATCTTCTCA
CTTTCCAGGAAAAGGAGTTGCAGGAAGGGACGACCGTGTTT
TTGTCGAGGCAGAGGCCGAGCGTCAGGGGATCGCTGCCGGT
CGCGGGTTCCGCGGGTCAGCCTGCCGCGGTATTCGGATAAG
GCTCCTTTCCCGCCGCCGCCCCCCGAACTCGGCGAAAAGCC
CATCTCCTCCTGGAATTCGCCGTAGACCGAATCCATGAGCT
CTCGCGGGAATAGCGGAACACGCCAAGGCGATCGAAATGGC
GAAGACCGGGCCGGTCCTCACGCGACAATCAAAAATATGAT
ACGGGAAAATATTTCCACAACCGAATGGACCCAGGGGCAAC
TCTGCCCGCTGGGGACCACCCTCGATGGCATGGGGCGTCTG
AATATTCATACAGAAAGACGCTGCACCCGACCGATGCCACT
GTTGAGCGTTTGCGCGCATGCCAGCCCTTGGGATCGCTGGG
GAGCCGCCAAGGGATCAACTCGAATTGTTCCGCCCCGGGAA
ATCAGTATATAATGAAAATTCATCAACAATAATTTTCCAAA
CGCCCGCGGCTGTCGAAAACCGCGATATCATGACGCTGGGT
GGCCGAGGGGATTGAGAAAACAGTTCAGGCTCTACTGAAGA
CCCGTGTTGGAATCGGCAGCCCGGGCTCCGGTGCGTCCCTG
ATCAGCGGAAGCGCGATTTTCAGGAAAAAAGCTTTAAGGCG
GACCGGCGTGTGGACATGGGCGGCTTCCTGCTTGCTGCTGT
CACCTACCTGTTTGCCTTGACCACCAAGCTTGGCGAGAATC
AAACGTAAAGCCAGGGTTCGCCGCAAAGTCCTGGGGGCCGC
ATGTGTACGACATTCTGACGCACGGCCGGCCAAGCAATGAA
CTGAACGTAGAAGAAACCGACTTCTTTGCACGGGACGAGTC
GCTTTGGTCGGCTTCACGCGCCCTTTTGCAGTCTCCTCTTC
CATCAAGCAGCTTAAAAAAGCGGCTGACCTCATCAACAAGG
AACTGTGCGTCAATGACTGCCCGGTGGGCATCATCCGTATG
CGCGCCGCAAGTGCCTCCCGCAGCTTGATCGGCTCAAGTTT
CCCTACGGATTTAGCGGATTCGCCCAGCACCGCAGCCAGGT
TCCACTTCGAGAGTGGTCAGCAGCCGCTGCGGGTCACGGGG
ACGGTTTCCGCTGTGCAAGGCGTTAGCTTCCCTGAGAGAAT
TTTTCCCCTTGAAATAAGGTCGAATTTTCGCCTTTTTTGAA
GCTGACCACCACGCCGATCTCGCGCTGAAGCGCATCCTCGA
CTCCTGCTGCTGGCAAAAAGCGAAGCCGGCGAACTGCCGAT
AGCGCGCGTCGGAGGGTTTGCCGGGATGATCTTTATCATTC
CGAAAATACGCCACGCGGAGCGGTCGTTGAATTGATGGGTG
AGCCAAAATCGAATTTGTCGCCGATGACGGCAACGTGACCG
GCGGAGATAAGCGTCAAGCGCAGCAAGGAGATCGAACTTCA
AGCAGGGTCAGGAAAAAAAGCCGTTTTTTTTCACTCACAGC
CGCCTGGCACAGATGGCCCGCGCCGCCGGCATCCACCTGAT
TGCCGGGAGATTTTCTATCGCATCCTTGATCAGAACCATTT
GATCATTAAAAAAAGGAGAGCTCCTTATATCAAAGTAAGTA
CAGAGACAGACGGTTGATCCCGGCGGCACGAAAATCCTGCA
CAATCGCAACGCCAGCGAGACCGAAATCAAAAAAGCCTACC
CGCGGCAGGCGCCCCAGAATCCGAGCCCCAGGGTCAACAGC
GCCCTGGGGTAAAAATCACCCGGTCAGCTGCACCTACTGTG
AGCAGGATACCCTTTAAATTCAAAAACACAATTCTTTCTGG
GCCCTGACGGGCGAATCGAGCTGTTTGGGGTCGATGGCGGG
GAACGGGATATGGGGCAGCCCTGGGATCAGGGCGAAGAGCA
GGCCCTATGGCCTGTACCGCCACGGCGGCAGCGAAGACCCG
GTGCGGCATCGCATCGCCTCCTATTCCCAGCAGAGCCAACG
GCCGCTCCCGGCCCCGTCAGCTGCCAGATGGAAGCGACCCA
TTTGGCGGGAGTCATGGTTTCGGAAATTTCAGGTTTTTTTG
GATCCCGGCCAGCGAAATTACAGCAACCTCTGTGGTGCCGC
ACCCTGTAAGCAGAAGAGCGCCGCGAGGACGATTAAGCCGA
AAGGAGACCTAAACAAATGACCAAAAAAATCAACCATATCG
CGAAACCGTAGAACAGGGCGCCGCCGTGCAGATGTGCTTTC
TTAGCCGCTACGGCGGAGTGCAGGAACTTGAGGATGGTTTC
AATTCCTCCGCTTTAAAAAGCGACAAGGCAAAGGCATTTAT
CAGGATCTTCTGCGCGCCCGCGCCAATCTCGATCGCAGCGA
GCCCGGGACTTTTCCAGGTGCAAAGACCCGATACGCACCTG
TCCCTCGGCTACCAGCATCGCGGCATCGAGCAGATGTTGCG
CGAAAACAACAGCGCAAAAGCTGAAATGCCGATCGCGATAG
CCAGCAGAGTGCAGAAAATGCCGGCCAGGCGGATGCGCTTG
AAAGATCGCCGCAGAAGGCACGCTCATCAGCGAACAGCCGC
TTTTGATAATTTTTTAAACTCGGCAATTTCCAGCTTGGTGC
GCACATTTTGACGGCATCGGCGGCCACATCAAGGAGGTACC
TGGCTGGCCTGAAACTGACGCGGCCGGAAGAATCTCTCTTT
ACTGGCGACAGCCAACGCGGCGAAAAAATCAATCAACGGTG
GGGCCCCGGCAAGACCTTCGCGGAAAGTCTCCCAGGAATCG
GGACCATCGCCGCAAATTGACCGAGGGGCTTAGCTGCGACG
CGCGACCAGGAAGCGCTCCGCCGTCAGGATCTCGTCGCCCA
TCCTACCACAGCGTCATCTGCCATGAGATTGCGCACGTGGA
CGCTCTGCTTCCTGTTCGGTCATGAAATCTGCATCAACCAT
ACATTTTCTCTATAAAAATTCAATAAATTTAATTTTTATAG
GCGGTGAGCGATTCCAGCAGCCCCAGCAACAGGCCGCCGAT
CGCAGCCGGTTCCGCAGAAACGGCACACCCCCTTCACCCAG
ATATTCTGCATCTTGATCTGCGGTTCGAATATTTCCAGGCA
GTAACCGCAGTCCCGTGGCCCAGTTGGGAGTCAGGGCTTTC
GGCGAACTCGACTGCGCCACCTGCCATGCAGGCAAGGCGCT
CGGGCAGTGATAGGGGCAATCCGCGACCACCTCCATATCGG
ACATCAGGATGTGCGCACCACCATGATCTACACTCACGTAC
GTAATTGCCATCGTATTCACCTGCTATGCGTTTTTCGGTCC
GACCAGCCTGTAGTTATCTCCTGTCCAAGCATCAGCGGCCT
CCACTGAAGCGACCATTGCTCCGGAAACCCAGGGCCAGGCG
CGCATTTTTATATATTTTTTCTTTCTTTTTTATTCTCTTTG
CCCGAGGACTTCCACTGGCGCCGGTCGATGTGCTGCTTGAG
CCAGCCATTGGGTCCAGATTCCGGGAGTTGTGCCAGCAGGT
TTGCCATTGGCCGGGAAACGCTTGAAATCCTCCACACCCCC
GCGCCGGCCACGGCATGCCGCTGGAACATACCCTGTGGATC
GATGTCCGATCGTGTCGACGCATCGGTAAAGAATCGGGTCG
TTCGACCTGGGGGTCAACTGCGGGCCCGGGGCGGCTGTGCG
GACAACGTTATCGCCGCAAGCCCCGCTACTCCCTGGTACCA
TTCCTCGCATTTCTGATAAGCGGTTTCGCTGACACACGGGA
GCTGAACACGGCCGTGGCATCAGCACATTGATGGAAGCGGT
TCCAGTACCGTCCGGGTTATCAACAGAGCAATTTTACTCAT
GCAGCCGCTTTCCCCAGGTACCCATGGTTGCTCTGACCGCA
CTTGATCCCCCGCAAGATTGCACAGAAATACAAAGTCGTAC
TGCGTTCAAAAAAGAAAACCCGGACGCGAAGCTCTCCGATG
CCAGGGGGCAGAGATTTTTGCACCAAAAGCGTCGCTCGATC
ATCATTTTCTTTGAATAAGGCAGCGAAACGCCCTTTTTCGA
GCCGCTCCCCTCCAGGATGCCCAGCAGGCAATGCAACAGGG
CCGTCGAGAAGACCACCAAGCGCGAGGGCACCGTCCACAAA
CTTGTTGTTGCCCATGCACGCCGTAGTATGATGCGCTGAAT
CAGGAAAAATGGCCCGGCGGCCCGCGCGGACGCGACTATTT
CACCGGCCGGAAATCGAAAACAGGAACGGGCGGGGCGTCAC
CTTTCTGTGGACGCGAAATTCCCGAGAATATCGAACAGCGA
AGATTGCCAACCTGCTGGCGCGGGAAAAGATCGACCTGCAC
CGGTTTTTCGAGACGACGAGCTGCAGCGGCTTTTCCCGATC
CTTGGCGCCGCGGTCCATCGCCCGTTCCACGTATTTGAAGG
ATGCCCTGACTTAGTCGCCGCAGGAGAAATTCTCATAATTT
GGTGGAGACCTTCGACCTTTCCACCAAAACCCGCCTCTGGG
AATTGTTCGATTCAGGCATCCTGCCCCAGGCCCGCCAGACG
TCGCTCGGGACAAGGTACTGCCCTTGTTTTTTACGGCATCC
CCGAAAGGCAGCTGAAAAAGCAGAAAACGCCGCAGAGCCCT
GCAATGAAGCGCATTCTTGCCGTTGTGGCTCTGCTGCTGCT
TTCACCGTCGGAGAACACCACCATGAATTTGGGTGCGTCTG
GGCAGCCGCCTGGGAAAGTGCGGGGAACTGCTGCTGGATAT
CCACAACCGAGGGTACACCGCAAGGAGGTATCATCTCCCCT
CCAGCCCATCAAGGGAATTGCCCCTTGCGCTGATGGCGGTT
GTCTGCTCGTCGATTTTCTGCCCCTGATAATAATAGCTTCG
CCCCCCATCCTGACCACCACCGCCGAGCTGACTGCCTTTCT
ATCCTCCCTCGAAGACAACGCCGTGTCAATCTGCCGCAACT
GGAGATGGGTTCTACATCAGCTACAACAACCATGACCACGC
CTCCCGGCAAGTGGAAAAAACGATTCATTTGTAAATCAGGG
CATGAGTCAACCTTTATGCTCATAAATACAGAATTGGGTAG
ACCACGCGCGGGGCTCCAGGCAGAAACGATTCCAGAGCCTG
TTCTGCTTCCGAGTGAATTTCGGTTACACTCACTCCCATGC
TTTTCCGCTTCAAGAATTTTCTCTACAAAACGATTCGCATC
ACGACGCGGTTCAGCAGCCGCGGCAATGGTAGCGTCACCAT
TCTGAGCGAACAAGGCTTGGCGCTCTTCGGGAGTGATCTGG
GGCGGCACTATCAGGAAATCCGTGAAAATCCGAACCACCGG
TGCACTTCGATCGCATGCGCCGGCATGGCGATCCACAGAAA
TTGTGCCAACTCCGTTCGCGCTTGAACTGCTCGATTTCGAA
GGCAGGCAGGAAGACGCCCGCCTGCTCGGCCAGCAGATCTA
ATAGATGCGTCGTCGCGCCGCAGCCACGGCATCAACCCACA
GAGGCTCTCTTACGCCACCCCCCGAGGCCGTTCTGGCACTG
CCCGCCGCACAAAAACACCACGTATACCTCCTCCAGAGGTC
CATAGCTTCTTGCCTAAAAGCAGTTGGTTTGCATGGAGCGT
CCAGCAGAGCATGCCATACGCGCCATGCGTCATAGTGAATC
GGGCTCAATGATTCCGGCGGCGCCCGCATCCAGGAAGGGAT
CTTTTGGTGGAGCAGAACGCCGCGCGGGCGCTCTCCGCGTC
TGAGCCGCTTCCGTGAAGCGCTGTTCCATCAAAAGCCGCTC
TCGACCTGGCCCGCAAAACGCCGCAACACGGGGCCCGCAAA
TCCTCACTATTCCTTCCCCTCGCGACCCCAACCCTCCTGTA
CGATTCCCATCCCAAATACGCCGACACCCGTCAGGCCCTCC
GATTCTGCTCACGAGTCCAGCGCGGATGATGCACCCGGAAG
CTAAGATAAACGAGTGTGACCGGCAAATACTGGCCCAACTC
TCGGGAACCTCCGTAAAAGCCAGGAAGTTGATCTCGTTTTC
AACGGCATTTAGTAAAATAACCGAATTCTCAGTCTAGCGGA
GGTCGGCGACCAGCTCACCGCCTATGACATCCTTGTGAGTG
GTTGTCATCGTCGACACCCGCCCTGATCTGGATATCCTGAC
CCTCGATTTGAAATCCGACTCCCACATCTATTACCGCTTCA
AACTGAAGAATTCAAAGATTCTGGAGCGGGAAACGGGACTC
AAAAAGCTCTTTTTCGTCTGCGGTCAGAGGCCTTTCTTCGT
ACGGTCATGGTAAAAAACCTCCTGAAGTATTTTTTTTGGCA
CAAAAAGGAAATTGTGATTTCGCAGATTTCAACGTCGTACG
GACGGATTGGCGCGGCTGCGCGAAGCCGAACTGCAGGACCT
GATCAGGGTGCGAATTTCCGCCGAGGTCAGCATCTTGTCAA
CGCCATTTCCGGACTAACCCCTGTCTTGCCATTCAGCAGCT
CTGTTTGTGAATTCCATGTTCAAGGAGATGCGCAAGAGCGT
AACAAGGGGCGCAGAAGGCGCCCCCGTGATTCGTTCGATTT
TTGCCGACAGCCCTCTGGCGCGCCAGGTTTACCTGGGTGAG
GGTAGACCTCGAGGGTCGCTCCCGCAGCCGGCTGGTCCTCG
CTGCATATTCTCGCCGAGCACCTTGCGCAGGTCGGTCGGCA
AACACCTTCGTTGCGAGACGCTTGAACCCCGCCATCAGTTC
GAAATCGGCCGGGCCGAATACGTTTCGGTCACGGATGAGGA
GCGGCCACGCCTTCTGCCGCCTGCTGTGCCCCGCGGGCGCC
CCCGGGATGACGCTCTTCCACCCTGAGAATGAAAAGCCCTT
CTTGGCCGCAGGTTTTTGACCCTTCGGGACAAGCAGAATGC
GACAAAGAGGAGATGCTCTGCAATTGCTGCTACGCCCTTGA
GGCATTACGCTGGCGCTTGCCAGCAGCGGTCTTTTGACCTT
CTCCGGTGCAGGGTGCATCGCTGTGATGAGAGAAACGGTGA
ACTCAACAGGGCGGCATAAGCCGCCCTTCTCTTAAGGGAGA
CCTTTGGGGCCGGAAGGCCTCAGATCTGGGTTTTGCCCAGT
GAAGGAGATCTCTACGAGAGCAAGAAAAGAAGATTGTTCGT
CAGCTATGCTCAGGCCAGGCCTCAAGGGCGAATTCTTTATC
GGGTGACCAGGATGAAAAAGCGTGCGTGACGGTAAGTGAAA
GACGCGGTAGAAACTCGACTCCGAGGCCAGGTAACACCCTT
GGCCAAACAGGGTGTCGCGCCCCCCCGACTGGCGGGAGTCG
CCGAGCACTTCAGCGGTGCGCGTTTGCGAGCCCCTTTCCCG
AATCGCGGCTGCTTCAAGACCTGCAACCGTGTCGAACAGGC
AAATCGGCAGCAGGATGGATCCAGCGACAAGACCAAGGGGC
ACAGACCGAAGCCCAGATCGCCGCCGAACTGCAACGGATGG
CCATCTTCGACCTCCACCGGCAGCAGCTGTTTGAGCAGCGG
GAGCGGTGTGTCACACGCGTCAGCGCATCCAAGCGCTCTTT
AAGTAGCTCAGCTTGAAAAGCGGTTGGAAAACGAACCGATC
GTCGACGTGAAAAAGAACGGCGTAGGGGGAATTGGTGAGGA
TAACCGCGTAATCGCCATCACGGCTGAGATAGACCGGAACC
GTCATAAAGCCTCCTCGGCGCGGAAAAAGCGACCCCATACG
GGCCTTGCCCTGCTCGGTCGCAGCTACCAGGTGCCGGAGCT
CATCCGACGGCGCCATCGCGCGATGTCGCCGTGATGACCGG
CTCGGTCGTCAGATGTTTCGCAAGCTCAAAGTCTACACCGG
GCCAACGGCAGTAGAGCGCACCCTGATCCCGCGTCAGGCCC
CCATAAGTTCCCGATGGGCGCCCTCATCGAGTTCGAGTCTG
AAATAGGACCATATGTCAAGCAGGAAAGGCACCCACCGTTG
CGCAATGGCGACAATATCCACAAAAAACCTCCTTTTGAAGG
CAGCGCCGCGACCGAGTCGACCACCAGGATATCGATAGCGC
ATTAGGGGTAGACTAAAACGCAAACACATAAAAATCAAGCA
TCCGGGTTTTCGTGCTCAACCCTCAGCTGACCGTCGGCTGC
CGCAGATCGATCAGGTGACGCAGCAGAATACGGCCACGGCC
GGTTTGAAGGGTATCGTTTCCTGCCTCCCTATGCCGCGCCC
TCTTCTTCGAGGATCGTCTGCGGCACCCCCCAGTAAGGTGC
CCGACACCCTGCTGGAGAGTCAGCTGTTCGGCCATGTCAAG
GAGGACTACCAATCCGAGAGCGCGCGCATGGCCCGCCAGAT
TAAAAAGTGCTCGTAACATCCATTCACCATAAAAAAGGCGC
TTCTTGATCTCTTCGATCGACTGAACGATGCTGCGCGTCCC
ACGGCAGGTTCGGATATTTCCCGGATCATAAAAACCATTGA
GTAGAAAGGATTGTCAGGCGCCACGGCGGCAGGGTGTGGGC
CGTCAGGATGCGGTGTTGCGCGGTTTGCCGGGAGAGATCCT
CACATTGATCTGGGACAGCACCCGCCGGCCACTGTCGCGTC
CATAGTTCCGACTTTACAAGCAGAGAAGTCGGAACTCCCAA
ACCTCGATATATCCTTCCGGCGCGACTTCAAGGGGCGACTC
GTGGCTGTCCGGCATCGGACCGGATTGCCCGGCGGTGACCG
TGGCGGTGTTCATGCAGGTGCCGGTGCGGGTGTTTGTGGGC
GGTCGCGTACGCGAAAAACGCAGCCTTTCCATCAAGATCCC
CCGTCAGGAAGGTGGTGGCGCCGGCAATTGCCTCGGTTCGC
GAAAAAGGGGCTACGGGCTGCTTTCGCGCAATGCCGGTGCC
CCGCAGAAACACAATAAAAACCGGCAATTTGTTCGGGAGTC
AGCTTTTCAAGGATTTGGCGCCCCAGCCTGATATTAACCCT
CATGGGCACTTACGCTCCAGCCATGGGGATGATCGGGACTC
GCGGGAAGGATCGCGTAACGCAAAAAGCGTTGCGTCCCATC
TTGTTTCCGGTCTGGTGCCGCGCAAGGCCGGCCTCTTTTTC
AATCACTAAAGAGAGGGTAGCCGGGCCGGCGGAGCGGTCAA
GCGGTAACGAGATTTCAGGTCAGCGCCATTTCCTATGATCA
CTTTTTTTGGAAATTGGAACCGAAGAAATACCCGCCGGCTT
ACGAGCTGGTGCCGCTCGAGCGCGACCCCAATCTGGCCTTC
CGAGAGCGTTGATCAACTCGCGGCCTTTCGCTTCATTCTCC
TTTTATATCTTCTGTAAACCCTTACGGCCGCCCAACCCAGC
ATCACTTCCACGGCCCTGCGCATTTTTTATCAGTTCAGCAA
GACAGGGCCACGAAATGGCGCGCCACCGCCTCGGTATCACC
TCGCGCCTTCCCAGCAGCCGCAGGGCTGCCGCCATGGGATC
ATGGCAGGGCTTGACGGCATCGAAAATAAAATCGATCCGGG
TGAAACTTTAGCTGGGTACACGTTGCGAATTTATCGGTTTT
ACGCCGGCATCCTGTTGAAGCAGGAAAAAACCGGCGGTAAA
ACCTTTTTTGGTTCGCATCACTGTCGGGCCTTAATCACAGG
GCAGATCTACCCGTACAGCGCGGCCCTCCCCGGTTCGCGCC
GCGAAACTATATCGACCGGGCGAGAAACCATAAAACGGCCA
CGGAACCAATGACAGATTTTCATTTAATTACAATACCTTGC
ATATTGGAGCGCATATAGCGCGAAAAGCCCGCCAATCCGCC
CGATCGCGAGAAGGTGACCTCAAAGCGTTTCAGGGCGGTTG
GACTTTCCCATGGTCAGCCGCGCCACCATTTACAAAACCGC
CGGCCGCGGGCCGGGTGAAACCAAGCTCGAGATTGATCGCC
AAGAAAGCGGCTTTTGGCCTCGTTGGCGTTGCGGGCCTGTT
CGATCAGGACCAGGTCAAGCCCTCCCGGCTGCGCGGCCAAT
CCCCTGAAATCCGAAAACCTCGCAGAAAAAAGAAAGGATTT
TTGTCTTACCGCAAAGCTGTCAAGGAAAAAAACAGTCTTCT
ACCCCTATAACCTTGGCCGGCCAGTCAGGCAAGGGAAGAAC
TGTCGTAGATGACGTTTTTGCCGGTAACTGTCCCCATGATG
TGGCGTTACTATCTTTGCAACCGGCCATATATCCTCTTGCG
GTCAGGTTGGATCCGTTCTGCTATTTTCCCAATCTTCTCGT
TCCGCATCAGCCCGGAGATTCTGCAGCGTCTCTCGGATGCC
CGAAGAGATTTTTTTCAAAACCAAAAATCTTTTCCCCCAGT
CCTTCATCGATGATCATTCCCGGCTTATTCCTCATGCGGCG
AATCACTACTACAGAAACAACCGATAGTCGGCATTCAGCGC
AGTAACTTTCATAATCTTTCCTGTAGAATTAAGAGCTAAGG
GAATTCGAGACAGTATTTTTCGGTGTCGCGCTCGGACATAG
GGGGAAAGATCCGGTCGACCCGCGCCTGCCGCACCCAGGGG
CGAGAGTGAGTCCGAAATCGCGCCGCAACTGGTTTTTGTAG
GTGAGAGACGACGATTCCGGCATTGCTTTCGGGCAGCGGCC
TGACGATGACTGTTTGCGGACGGTAGCCCGCAAAAACCGCC
GGATTTCATCGGCGGTCATACCGATGCCGTTGTCCTTGACG
TTCGAGTTCGGTCGTCTTCACGTTCGAGCTCGAGGATCAGA
CGCGACTCAAATCCCGCTATCAAGGCTCTTGCGCACCACCT
ACTCGATATCTTTGAAAACACCACGAGTAAGCCAAAACCTT
TTTATTATTACGCTGAAGCCCTCGACAGCAATTTCTGGGCG
TGTGTGTCGAGTGCAACGCTCAGTTTGCGCCGGCCTGCTGA
AATTTGCCGACCACTTCGCGCCAGAAAGCCCGCAAAAAGCC
TGAATCATCGGGCAAAACCACCCTGGCGCTGCACATTGTCG
GCCGGGGCGCGACGTGGCCGCGCGCCTGGAGAAAGACCTGC
CGGAACTTCTGGGCCTCTACCGCTGGAACCCCAAATCGTTT
GTGATCGAAGTGGGTGAAACCAAGGCAGGAGAAAAGCGGCA
GAGTCCGTGACCGAGGGGCACCCCGATAAAGTTGCCGACCA
CTGTTCGGTCAGTCTGTCGGCGTCGGCAGGTTTGAGGACGT
CCCACCCGGGCCATCGCCCCCCCCCACCTGAAAACCAATCC
AATTCCAACAATCGGTTTTACGGTTTCATCGGCGTCATCAA
GCAACTCGGACAAACTTATGCCCTTGATAGCTTCGACGGAT
ACGCCAATTTCGTGTTTCGCCTGGACGGCGCCCCCGGCTTT
AATCCCTCGACGGGATGTTGCGGCCGGGGGATATGGCGGGG
GCGATGCCTGCCTTGACCGCCCCCTTGGCGAGTTGAAAGGC
ATAATCCTTTCCAGAAACTACAAGTGTGTAGCTGTCATTTA
TCTGGACAAAGCTTCCAACCCTCTCGAAAAACAAAGGCTTA
CAGGATCATGATGATCATGACCGTCAGAAATGCATACAGAG
TTTATTTCGTGGGGCCGGCCCGGCTTTTCTTCGCAAAGGAT
CCGTGCCGACCGGATAGGCGCCGAGGTATGTGAGAAAGTGC
GAGACAGCCACATCAGGCCGCAGGAAGTTAGAGAAACCGCC
GCCCGAACTGCACAAGGAGCCCCTGAAATTTGAAAATGTCC
GTCGGCTCAAGACCTGGAATCACCGACTGCGCCAGCGCCTG
CCGCCGAAAAAACGCCGATGCCGGTCAGGATAAGCCAAAGG
CGCCACGGCGGAGGCGATTGCCTATGTCGGCGCTCGCCCCG
TCACATTTTTGCCAATTCCCCCCTTGACATTGTTTTCACGC
CCTTTCGGCCACGGCAAATACGAGACCCTGGCAACCCTCAT
CCGCCGCCGATCTGTTTACTCCCATCAATCTCAAACTGCGC
TTCCTGAATCCCCTTGTCGACTGCAGGGATATACTGCCTGG
GACTGTTCCACTCATCTACGCCGAGGTCGGCACCGATGCCG
AATTATCTGAAATATTGATGCGATCGCGACGAAACTGCCGG
CGGTCTGAGCAATGGAAAAACCAAGGCGGAACGCTCCCCAC
GGCTTGCTGGTTCGCACAGGCGCTGGTGAAAAACAGGAGAA
TTTTTTGCCGGAGGTCTGACCAGCCATCTCCCACAACCCGT
TGAATCGTGGGAGAAAAAAGCGAAAAACGGAATCTTGATGC
AATCTGGTGTTGAGGTGAAACGGCCATGGAAATGAAAGAAG
AGAGTTTTTGTTTCAAAGTCCGGCTATGCTTTAAAAGCAAT
TCCTCCGTTTGCTCTACCAGCTCCTGCAGAAAGGGCTTGGC
ATTGAACGTGAATTCCTCTCCTGACCCAGAAAATCCAAAAG
GAGGTCACCTTCGATATCGACGCCAACGGCATTCTGCATGT
CGCGCCCCTGGCTATGGCGGCGCAGAAGGTCAACCACTTTC
TCAAGGACCGCAACGGCCAGCAGCAGGAACGCACCGAGTGG
CCGCCGTCTCACCGAAGGTGCCGCGCCCACCCCAGATCTCT
GTGCGTTTGGCCGGGCTGCGCTCGAACTCCCGGCGCAAGCG
GACGAATGCCATACGAGGCACGCGGTACTTGTCAGCCTGAC
CTTTTCCAGCCCGAAAAGTTCCGCCATCAGTGCAGGATCCT
CAGGCTGCGGCAGCCGAAGGCATCGACCCCGAAATCCTGCG
AAAATAGATGATTACGACAGCGGAAAAGTTGGCAAAAAGAA
GCCAGCGCCGTGGTAAAACGCAGCCGCCCTTCCTGAAAATT
AGATCCATGTCGTGCTCGACCAGCAGCAGGGTATCCCCCTC
GCCATGCAACTGATCGCCGGCCGCACAGGACAGGAATATAA
TCGCCGGTCTATCACAAAAGCGCGGTGCTCTACGGCTATCA
ACATGGAGAAAAATTTTGCGCCGGTCTGGGTGGTGACCGCT
AAGCATGACAGTGCAAAAAGCTAACAAGGCATCCCACCTTA
AAAAGCACCCTGATCAACTGCATCAGCGGCATCCTGGCACC
CTTTTTAAGCGTGCCGCGCACGAAAAAAAAGCTCAGCGCAC
GTCAAAAAACGATTGTTTTCCGGGATGTCGAAGGCGCGTTC
ACGTGCTAAAAATGAGGTAACTTGGCAGGAAATCCGAGGGT
GAAGGTGACTGCGCCAAGTGCCAAAAAAGCATAGAGCCTCA
GAGCTCCCTCCCGAGAAACGCCCCAAGTACATCACCAACTA
GCGTTTCGGTCAGCGCGCCGCAGTTGACCGGCAGGAAACGC
TTGCCGCTCATATCGTAGAGCCCCAATGGGTTGGGAGGGAA
GTCATGACCGTACCCATGCCCGGCGGCGAGGTGAATCCTCA
ATCAGAACAAGTTAAAACAGCAAATTGAAACATTTTTAAAG
CATGAACAGGCTCAAGACTGCCGGCAACTCCGCGGGGCTGC
TCTCCCCATCAGATTTCCCACCTGGGTTGCTTTCTCTATGT
AAGAACAAAGCCCGTGACAACAAGGACTTCCGACACCGCAA
CCCCGAACGCCAGAAACGGCCCGAAGGGCAGCGCCAGCCTG
TTTCGGCAAATCCTTCGTCGCCAAAGATATGGGGATCGGGA
CCCGGAGTTAGTGTTCCAATCCCCGAAAAGATGAGCCACAA
CTTTTATGGGCTGAGCATAGCTTAAACGGAAAGTTCTATGC
GGCATAGAGGTGGCTGAACACGTAAAGTAAGAATTTACTGT
CGAGCATGAATTCCACAAAACCAAGAATTGCCGTCAAGGGA
GCCGCGCATCGGCAGGCTTGCCGACATAACGCCGGCCGTCG
CTGCTGGCGCCGGTGGCCAGCGGTTCCGCCGCGCCCGATGC
TTGGGCAGCGTTGGATAGCGCGGAGTGTTGAGTCCCAACTG
CCGCACTTGTCCGTCAAACACGTTCGCAACCGCCTGCCCTT
AACTCGCAGCAGCCCAATTGCAGCACCTGGTCGCGGCTCGG
CAGGTCTGTGGCGAACAGTTCCATCAACGTCTCCGGTCAGT
GCAGTTTCGAGGAGAAATATCTCGAACTTCCCCGCGAACTG
GCCGGGGTGAGGGAGATTGGCGTTGATCAATACGGCCCCGA
CGGGTCGGCTTTGAAAAGTTCCGGCAAAGTGATTTCGCCGA
TCGAGCAGGGCTTTGATGCGCGAAGCCGTCCAGCGCGGTCG
TCGTCGTGATGATGCGAAGTCAGCGAACGATATCCCCAGTG
CCGAATGAACCCCGAACGCGCGCGCCTCATAAGAAGCCGCA
ATCGACGTGCTGGTCTCCGGCGTCGGCACCGGCGGCACTAT
GCCAGATGTTCCAATACTTGCCGAGATCGAAAAAAACCGCC
ATGAAGCGTAGTTATGTACGCCAAATTAGGTAGAGCCATTG
CTCTGGTGGACGATTGCGCCCCCTTCAATTCAATTTGAGCT
GACCCCTGGTGGGACACCCACACCCCGCAGAACGGCTGGGG
TTGCCGCAGTTGATATACTGCATCTCCAGGTTTTTGGGGTG
GATCCGCTTGGTACGCGAAACGATAGCGAGTCCGTGGCTCA
CGGCGATGGCAATAAAATCACCCGGAGAAATCACCCCTTTC
GGCGTGAAATCCTTCATTCTCCAGCAATTCGGCCTTGTCGT
TCAGAAAAATACGCCTTGCGCATCGGCGTCGCCCACGACGA
CGCCACAACCTTCAAAAAACCCCAGTTGCGCGATAAAACAC
AATGGACATGGAAGCGTCGGCAGTCGTTTCAATCCCCGTTG
GATAAAGATGCAATCGAAATCCTGAAACTCCGCTTAACCTG
CGGTTGAAGCCCCGGCGGCACCGCAACAGGTTGAAAAAACC
CAGGCTACCAGGTCGAAGCACGGATTCCGCAGTTTTTCAAC
CATAGGGGGGCTGGCCCTGCCCCCAAGGGGGCGGGCTGAAG
CAGCCCTGAAGATCGAAAGGCTCCCCTTCGATTTTAATTCC
GCGTCTTCCGGAGAAAATCTCCCAGGACCTGGCGCGCATCC
CCTGCAGCGTTCTGCAATTGCGTGCGAGTCGCGTCACCAGC
TGCTGCTCGACCTGGTGATGCCGGCCATCTCCGGCGAGCAG
AGAGCTTCTCATAAGAAGCTCCCTTGGCAAACGATTTGGGG
AACGTTTTGTAGAAATGATACGGTTTTTAGTTCGCAGGTGA
GAGGAGGCCGCCACAAAATTCGGTTTCCTGCTTGAAGCGTT
CTGGATGATGTCACGCTGAGCGGCCTGGAAGAAAATCTTGG
GTCGCCATCGGTTTCGATCACCGGGGTATCGAAGCGCGTCT
TGGTGCGGTGCTTGTTGACGCCGTCGTAATTGCAGGTGATG
TGCGAATCTCCGGTCGACTGCTGTGATTATCCATTCGGCGC
GGTGGTATCTGCAGCAACTGCCGGAGTCGGCGCGCAACATC
ACAAGCGGGCGAAGGAATCGCTTAAGGAGGCTTTTTCCCAG
CCACGAAAGCGAAAGTCACTCCGAATTCGCCCACCGAGGGG
GGTTATTAGCCCATACCCCGCGGGTGCGCTGATTGAGCCCC
CAATTTCGTATTTGAGGATTCAGTCGAGTTCCGGGTCCGCG
TATTATGGAAGTGCAGATCACCGCAACAAGATTGGCAACCG
ATAGATAAGGCAAAAAAAGACCCAAAGAAGAAAATAGACCG
CTTTGCCATGCCTTGATTTCCTTTCGATGTGTTTTTTGGTT
CAGGAGAACTATCCGCAGAACGGCCGTGGAATTGAGAAGGA
TCTCCCAGGTTCTGCGGCGCCCCCGCTTCGACTCGACGCGA
GGAGTTTGCGAAGAACTCGGCTTTGGCTTGTTTTTGCTCAG
CAATCAGCAAGCTGACCTGCCGCGTCGGCACCGCGTAGCTC
GCGCTGTCCGGGTAGTTTTCCACGAAGCGGCGCAGGGTGGC
GACGCGACCGCCAACGCCCGCATCAACGCGCGTCTGCCCTA
CTCCATGCGGGCAGGCAACGCGGCGTTTCTAAGCGATTTCA
AGGTGGCGGACAAAAAGCAGCCTGTAGAGCCAGAACCTCCG
CGATCAAGACTTCTCCACAGCCGGTCAGGCGACGGTTGTAG
ACCGTCGGTGCGGAAAGCTCCGCGATCATGGAAGAAGAGTT
CGGGCCAGGATGTCCGCTGGCAACAGCGGCTTAACAACCTT
CACAGAATATTTGACATACTCCCACGACTAAAGCATTCAGT
CGAACCGATAATTAGGATTTCAGAAAAATTTTACAGAGGCG
GAGCCGGATGGCAACCGCTACCGGGTGCGCTATTACAAGGA
GACTACGAGAACCTGCGCGGCGTGCTGCCCAAGAGCGAATA
AGGTGACGTTCTCCGAGATGCCGGCCTCGGTGTCGATGATG
ATCGGAGTAGGGGACAAATCCGGGGGCCAGATGCAGATGGA
CGCGCTGCTGGCGATTGTCGCCGTCGTCCACAAGAAAGTAC
CAGGCCGAGGCGCTGAAGCTCAGGCCCCCCAACCAGCCGAA
TGGCGATGGGATGACCTACGCCTTCGAGGCCAACTGTACCG
CCTCCATGGCCCCGAAAACACTGCCGGGGGGAAAGGTCGGG
TAAATAATGGCATCAAACCGCCGCCGTTTGAGTAATAAAAA
CTCTGGAGATGGTGCGCCTGCTGGCACAGGTGGCGGATGGG
AGGATCAGCTTGTGAATCGGCAGGCCCATGGACCGTGCAAT
GCCAAGAGCCGCAGCGCCCCCCGGTTCCACTCTGAATTCGG
GCAGCATTTTTCTCCGCCGGCCGTGCTGGTCAACGACCAGG
AAGTGATTGAGGTTGTACTGCGGTGTCAGGCCGAAAACCAC
CTGCCCCTGCCCCTCTGGCACAGGACCAAAAACCCGATCGG
GGGTGGTTGCCAATGATGCGCGAAGTCTCTTTTCCACGAGC
GACGCTGACGTCCGACCCTTCTACGGAGTCACAGCACCGCA
GGCCTTGAGCACCCCCGCCGCAAAAAAGCCAAACAGAATGT
AGGGCCGACATATTCCGCAACCGAGGTCAGGAAAGCAATGA
TCAGTATCTGGTCCTCGATGCGGCGACGCGGCGCAACCTGG
CGGATTCAACCGCCCGTTGCCCCGGTGGCTGCAGAACTTTA
GCGCGGGAAGCTGCAATTCGCGCAGCCGCTCCTTCTCGGCA
CCGGGCGCTCAGCGAAGCATCTGCCTCCATGGCTCAGAAAC
TTCTGCTCACCTTGTGCACGCACGAAAGCGTGATCTCCACC
TTAGATCTTTTTGCAAATCTCAGCCAATCACATATACATCG
CGAAAAAGACCGCCCTGATCCGGCTTCAGGCTACCAGCCCG
TTTATTGCAAAGCCAACATTCCAACAGAAGAAATTTCTGGT
GAAAGCCCCTTTTTCGTGGCCGAAGAGTTCACTTTCCAACA
GGAGTGGCCGGTGAAAAAATCCCGGCTTGAATCAGGTGTTT
AGACCGAACATCCGAAGCGACATTTGTAGACTTCGCAACCA
TTGGAAAACGAACCGATCCGCGAAGTGGTGGTGGCGACCAA
GCCACCCACTTGAACAGCGCCCCCTGGGCATCCCCAGGGAT
CCGTCAATGAGTTGCGGTACCCTTCTGACCTGCCGGCTTAA
ATTATAACTGGCAAGAATTTCGAGAAGTCGCGCCGTTTCCA
GTGCCGGCATGCGAACAAAGCGGCTTCTGGTTCCATCCTGA
GTTCGATGGTGTGACCATCGCATTCGGTATCCGCAACGTGG
TCAATTCCGCCCCTCTTTTGCGGAACTGCAGATTTTTGCCC
GTTGCAGCGATGACGCGCCGCTGTGGCAGTAAAAGCAGAAA
CGATAAAGGCGACCAGGGTCCCGAAGCTCGCCACCCCGGCG
ATACTGATTATCGCGAAATCCAGGAAGGGCCCTTGAGTCGT
GAGAAGAAAAGGTCGCGCGGCGCCAGGGAGAAGATATCGAC
TTACGTTCCGCCTTGTCACGCACTGAACAGGTATTGAGCAG
GGTTGAATTATGACGGATTGCCGGAATAATTGAAGCGAAAA
GACCGAGGCCGTCGATCGTGCCCTGAACTATGCGTATCGTG
TCCAGTAAAGGTCAAAAGTTCCCTGCGTCAGCGGCACCGGA
CGGGTCAGGGGCACGGGACCCTCTTTGCTCTCAGATCGGGC
AACGACACGAAAAACACCCGCGCGCACCAAGGCCACCGAAA
TTTTTGTTCTCCGTTAAAAACCAAGGCCGGTCTGCGGCAGT
CAAAGCAAATCTTGCCCCCCCAACTAAACATTAATTCAGTA
GCTTCCGCGGTTGCCATCGACAATTGCGAACTGGTCGGCCT
TGTTTCAGGAAAGGATAAAGCAGCACCTGAAAAAATCAAGA
CTGATTTTGTTGAGCAGTTGCAGCAGTGTTCCTCCAACTGA
TGCCCTGTCTCTGCGATGGTCAGCGCATTGGAGATTGTTTC
ACTGCGGCTGACGGCGGAAGCGATAACGAAAATCACCGGAT
ACTCTCCAGTTTATATTTCGCTGAATAGTTGATTCTGTCTT
CCTCTCCAGCGCGGAAGCCGCAATCGCTTGGATGTAGGTGG
GCCCGGGAAGAAAAAATCCGCCGACTTGCCTTCTTTGATGT
TTCTTTTCTCGCCGGCCGTCCCGGCAGAGGAAGCACAGGCT
CGACCATGACGATTGCCTCTCGGAGTGTAGGTGGTGTGCCC
TGTTGCGGCAACACAGAATGCCGGGGCCAGCGCGGCACGTG
CAACATCGGCACAACTATCACAGCGCAGTTGATTGCGTTCA
TGGCTGTGGGGGAAAAAACGCCCGATCGCTGCTCAGAGCAA
GCGAAGGGTCCGCAAAAATGCCCGTCTGCTCTTTCTCTGCT
GCCCGTACCGATCGGCCAGCCGCGCAGGCATCCCCGAAAGT
ACATGAACCCACAGCCGATGCCGGCCTTGATGCTTTCGCGC
ACCTGGGGCAGATCATGGAGCAGCTGCCGGCGGATCATCTG
CTTGAAATCATTAAGAATTTCGGAGAAATGTGATGCTGGTT
GGGGTGCGCAGAACATCGTCCCCCTGGCGCTCTTTTTAAAT
AGTATCGTTGGCAATCGCCTCGGAAACAATACCGTAGCCCG
TTGACTCACGATATTTTCTGCAAAAACCGAGCGCGGAGGTG
AATTTTTATTCTTATAAGTGCCGGCATGGCTGTTGCCGCCG
CGCTCCACCGCAGTGACCGCCCAGGCGGCACTCTGCTCGCG
GGGTGATTCGGAGAGAATCGCCGCCGAGTTGAAAAAGCACG
TCTATTGCCGAGGTGTTACGCCCTTTCCTTGCGGGGCAGGG
GCAATTCTTACCTCAAATCGCGTATCCTTTTTCACCCCGTT
GGCGCGCTCACCCTGCTGAGCGCCCATGGCCTGCTGCTGGA
GACTTTCCGCGAAGGTCTTGCCGGGGCCCTGCTGGTGGCGG
CGATCTGAACCTCGGGCGAGCCGGTGTCACCCTCATGCGTC
GAGTGGGACACGCAGGTGCGCCGCACCCTGATGCACCCAAA
AAAACGGCAAGCAGAGGCCGCAGGGCTGGCGCTTCGCACAT
ACCACACGGAACTCGAGGCACGAAAACGGGAATTCGAGCAG
CAAAAGAGCGATCATAGGTGCGTTCGGCTTCAGTAGAAAAG
CGAACAGCTCCTAGCTCAGGCTCATCCGAAAACAGACACCC
ATGATGACGTCGAGTTTTTTCAGCTTTTCGATATCCGAGGC
CTTTTGTAATACAGCCGGCCCGAAAGAGGCTCCTGGCCGAA
CATCATTTCTCTTTTGATCGCGAAGGGGTCTCGATTCCGTT
GCTAAATTATCAAAACGGTTCAACGTCAGCCCGCAACTGTT
CTGAACAAACCCGGCATTCGCTGCAGGACTCTCGGGAGCGA
ACCTTAGTAATCCCCGGCTTCCAAAAAATATACAGATATTC
CTCCAGCCACACCCTCCCCCCGTGAGCCAGGACCACCTCGC
TCTACGTTAAAAGTATCGGCCGCGACGGCATTGCCTGACCT
CACTCGCTCTTTAGGGATGACCACCGGAAAAAAGGCCGGGT
ATAACCGCAAGGGTTATGGCCGCCATGATATATTCTTTCAT
AAATACGTGGGGTTCAAGCCCTTGAAAAACATTCGCGAAGC
CAGCAAAAAAGGCGCAATCTCGCGGATCGCCTGGTGCAGCA
CTTCGCCATAAAAAGTACGCCCCTGCGGCCGGCTGACCGAT
TTTCCGAGGGACCTCAAATACGGTTTTCCACGCTTTCTGGA
TCCAGCTCTTCGCGATAGCGCTGCGGCAGGCAGCCGCTGAC
ATTGGTCGGATTCAGAAATTCAAGGACACGCTGACGCCGGC
TTCAGGGCTCATTGAACTCACCGGGAACTCCATTCACGAGC
CCGACGCACTCTGCGTTTTTCTGCCATCCTCTGCGTCGGGT
CACCGGCGTTGGTAAAGATTCGACCGACAGCGCCGGGCACG
CGGCTTTACGCTAAAAGTTTCTGTGTCGTACTTTCCTGAGA
GCTCTGAATCAGAAAATTTTCGCCCGCGCAGACCACACCAA
GAATCAGCCAGAAAAGTGAGCCGGCCGTGTCGCTCCATGGC
TCGTTTTTTCCGTCAGGATACGGTTCTGAAAAACGCCCCCG
CGCGTCAATGTTGATGGTACCCTTAACTTCGCCCGGCAAGC
TTGGTGAGCTACTCTCGACGCGGAGACTCAACCAGTCAGGA
TTTCCTTTGAGTAAAGAAGGCAAGGTGTGATAATCTGCAAG
GGGTTCAACCGGAATATCGGCAGGCGCATAGAAAGGCAGCT
GTCGAATGGCACTGGGTGCGCGGCCACACCGGCCACCCTGA
CCGGGAGGGAACAAATTCGCCCTGCAATAATCTGAACCGCC
TCATCGTCGATAAAAATCTGCGGCACCGTGTGGCGACCGGA
AAATCGGCTCCCTCGCGGCGCGCCCATCGCAGAACCTCGGG
CCGCCCACGGACATCTTGAGCCGAGGCCTTGCAGCGGTTGC
GGCACCTGGAAATGGTGCCGCACCCGCGCCACCGGCATGCA
GAAGAAGGCGTTGCCAAGTGCGAGCGCCTGCTCAATGTTGA
GCGGCTTAATGTATCATAATCGTATGCAAACCGGCAATAAA
GACCAGCTGGTCAAAAAAATCGAGAAGATGAGCCTTGTCCA
GAGGCGTTCCGAAAGACCGTCAGCGAGCAGCAGACGGCCTG
GCCTTTGCGGTCGAGCAGTCCCAGTCCAGTGAAAGTGACGC
TTGGTGATCGGGTGGTAGCGCCGCATCGTGTAGCCGGATGA
GAATTTTTCGACGAGAAAAGCCCCAAGGCTCTCCGTACCCT
TCGATTGTAATTTTAAAATCCTGTAATTCTTGTTAATCCTG
ATTACCCTGGCCATCACCGGCATCGCCGGCCCTGACGGCGG
AAACTCTGGGACATGCGCCGCCCGCAGGACAATCAGCCACC
AATCCCTTCAGTTCAAGCGGCTGCGTCAGACCCTCGACCGG
GTGGCCGCCAGGTTTCTGCACGGCCACTCCCGTGATGACCT
CTTGGACTGGTTGCCTTCCGCAAGTTCGAGTGACTGGCGGA
AAACTTCCGTCTGATCGAGGCGCTCTTCCCAGTCATCCCCT
CTGTCCGGCCCGTGTTTTTCCTTCCCAGGCAAATTTAGCCA
AGTCGGCGAGCTTTTCACCGCCGAGAGCATGAATATCGATG
TTTCTCAACGTGATTTAACGCGACAGCCCCGTGTGACGCAC
ACCGAAAACCTGAAAATAACCGCGAAAAATTAGCACAGGGC
TAGGCCGCCGCCAGCAGAGTCCCAAAAGCCATGACCACGAC
CGCCTGGCAGCTGGCTCAATCCGGCCACGCGGTTCGCCTGT
GGCAAAGCCTGAGTGCCGCACAGGAGCGATATAAAGACTTC
CGCGATGTGCACGTTGCAAGCAGATTTTTTTTGCTACTCCT
ATCGCATCAACCTGCACCTGCAGGAAATTCTCGATCGTCAG
TTACTGGCGGCACAAAAACTCCCTGATCCGCATCACCACCC
TCCCCGGAGCCCGTGAACTCCCCCATCGCGCGGCGGAAAAT
CCGGACCGATCTGCTTCGCGCCATGAATTATTTTCAGAAGG
GACTCCACGCCCGGAAATTTCGCTGACCTTGTCGGCGGTGG
CTCACCCATCACCCAGTTGGCGCAGATTTTTCCGCCGCCAT
GAAGTGCTCAAGCAGACGTGCCGCGGCCAATGGCCCGACCC
TGATATAAATCGCCTCCGACCCTTCGTTGACCGTAAAATCG
GTCGTCAGCCGCACATTGGCCCCCCAGGCCGACATCCACAT
AAGCCGATGTCGGCAAAATCCGTTTTCACCACTTTGATGCG
GCGTAACCAAAGCTGCCAGTCAGCGTGACCTGCGGAAAGAA
CGAAATACTGGCCGGGAGTGCATTTTGCGTGAAAACGAGCT
CCCCATAATCAGCAAAAAGGCGAACAGGCGCTTTTTACCGA
CCTTAAAGCGGGTCAGCCAGCGGCCGCGGGCGTATCCCCGG
TCGTTTTCCTCGAAATAACGCTGGATATACTTCGCATCCGT
GAAGCCGGCACCGAAATCAACCACGGTCAGACAGATGCCGT
ATGGGCGCGACAGTAAACTGCAGTAAACTGGGCCAGAACCT
TCTCTTGTTTCATTCTTATGCCTATGATGAGAAAGGGCGCA
AGCCCGGGGTTGAGAATAACCCTTTTCTCAAGGAGGGGGCC
CAGAGGGTGTTGATCAGACGCGGCACCCCCCCGGAGAAGTG
CCACACGCCCGAGTACGTGACCGAGGCCAACAAGGCGCTGC
TTCCCCGCACACGGCTCAAGCCACTATAAAAGCGCTGTGAC
TTTCTTTTCTCCTCGAGCGGCAGCAACTTCAACGCACCGGT
GTCTCCTGCAGGACAGTTCGCAGAAAATCAACCTGCTGTTC
CGGCACGCCCGAGGAGATCGCACGCGTGGAGGCGTCACACA
GGATGGTGATGGGAAAAACGCTGAGCCGGTAGAAAAGGTCT
CTGGACAAAATTATCCTCAACGGTTTCGCGCAGCAGTGCCA
TCGTTTAAAGCGTTCAAATTCCCAGATGGCATACACCACGT
GCACGAGCAGGTGGAAAAATCGGTGAGGATGGGGGCCCGGG
CGCACTGGCTTTCAAAACCACGTCAGGGAATGTTTGCGGTT
TCCGTGACGGTGGAACGCAACGGCCAGGCGATGATCTTCAT
GAGAAGGAACGCCCCAAATACGGCCAGTCGCTGATGGCGCG
GCATCGTTGATAAACATCTGCCCCTTTTCTATCCGAATGCG
GAAAACGAATGGGACCTTTACGGCCGCGGCGTTTCGGTCTG
GACAGAACCTCACGCACTTCCTCCAGACTGATCGGCTCAGC
CAGGTCGATGCGCTGCTCGGCAGCGAAACCCTCTATTCCAT
ACGCAAAGGCCACAGTCTTACCAACGGGCATGTTGCGCAGT
GCTGCCCATGAAGCCGTAACCCTTTTAACCCACCAGGGGCT
GACCACTACGGATCCCGAAGCGTTGTGTCGCGAGGGACTGG
GAGGGGATTGAGTTCTTCACCCTCAGGAGCGCTCTTCTGCA
ATTGAGGGGGAGAACGAGCGCGGCTTCAAGCTATGGCCTTT
GTGGTGTTGCCAGCGCCGCGCGCGTACACCATCTTCTTCTC
GAAAACAAGGGTCAGGGCTGCGGGGATTACCCAGTTGAGAA
GAAAAGATAGGCCCCCGATGCAGTCTCGATCAGGCAGGAAA
CCACTTTTGCAAGAGAGTAGCGCAGACTTCAGGGCTTCTTA
CGCCGCGCCCCCTCAAATTCCGCGACCCGGTTCATCTCTAT
TTCAGGACCGTAAATGAGCGCGGCGCCTGTCCGGCTTTCGT
ACCCGCGCCTGTGCTCAACGCCTCGGCGGGAAATTTGAGGC
GTTTTTTTTCATCTTCGATGCGTTTTTGATCCCCATGTCCT
GGGATTCTGGTCTTCAGCCTCGGGCTCTCGCTTGGCGGTCC
GGCTACACCACGCGCAAAGGCGATTTTTCGAGCCTGGTGAA
CAGTTTGCCTATTCTAAAGACCATTGTTCCCATCGATCTTG
ATCGTCGAGATCAATTTCGACAGTCTGCCCTCCGGCGTCAA
GACCTCGCGCACCAGGGCGCCGGGCTGGCTGAAGTCGTCAT
ACTTCGGCGATCTCCAGCGCCTGCTCGCCGGTATCGGGCTG
GCGCGAGGGCTACAACCAGGCCCTGCGCGAGAAGAAGCGCC
CCTCAACCGGGCCCACGAAGCTGTTCTTAAAGCCAAGCGCC
AGATAACGGGGTGCGGCAGGCGCTGTTGTTCGATGATCGCC
TGACCCGCAGGGAGGTCCGGCGCCAGCAGGAACAAGATGAC
CATATCGCCTCGCACATGCGCGTCCTTAACATCCGTGGAAT
GATGGTGCAACCAAAAAACGCGGAACCAAAATTACCTTCTG
CGCCCGACATGGCTCCCCACCCTCACCGCGGTGAAACCAAC
AATCCTTGCTAGACTTTGCGCGGACACCTTCTTTTTCACGA
TCCGCGACCGCAGAAAAACGCCTTGATGGTTTGCGCAACAG
TCTAGCATCAATACTGAATTCCGTTGCAATGTTTGTAGGGA
CAGAAGATTCTCGACCACAGCGGCATCCCCTACCTGCGCAC
CCAAGCTCTGCCTAAACGTGCAGTGCCGACATGGCTGGAAC
GTCATCGAGGTTGGGGTCGACGTGTCGAACGCAACAGTTAT
CCATCCCCTTGGCAGAACCGCGCTTTGCCGACGGCGAACTC
GCGTTCTTGACGGGGTGGCGCGAATTGGAGATTTCCCGGCC
GCGATCAGCCAGGCTTTAAGCGGCAAGTATCGCGGCAACCT
TGTGGGGCATGTGGCAGGCGCTGCAATCCTGGGCGGTGATG
GGAGGATGCATCCTCAGGTGCCGTAACTGTCTTTGATTGCG
CGTTTGTATAGTTTAAAATTCTGTCGATTGAATCGACAGTC
TTGGAAGGCTGATGCTCTAGCCAACTGAGCTACTCCCGCCA
GCTTTTCCGGGTGAAAAATGCCCTGCGGCTCAACCTGCTGG
CTCTTCCGTGGAGGAAAAAGCGGTGATCATGATCACAACCG
ATGGCGGGATCTCGAAATCGCGCCAGGGGAACTTCTATAAT
GCGCCGAAAGGCAAAAAACGCATGTGTGGGCAATGAGTTAG
CCAGGAAAAGCAGAAAAACCCCGGTCACAAGAAAAAGGTCG
ACCTGCTGCAGGAGATCGCTCCCGAAACCAGGATTTTCGCC
CACATTTGAGGATAAAAATGCTCCACTTCTTTATTTTTATT
TCGCACTTCAAAGGTTGAAACCGATTTCGGCGATGTTCAGG
TCGTCGCGTTGGTGGGCCACCCGGTCAGCCACCTTGGGCCA
AGGTCCTGCAGGACCTTCAGCCGCTCGCGGGCTTCGCGGGT
GTTTCTTTTTCTTCGTCCTTCCGGTTCATCGTCACTCCTTT
CCTGGTTTGTCTATTTTGCGCCCCAGCAGTCTTTGAATTCT
GGCGCCAGAAGATGAACTCACAGAAATAGAGATCATCACCC
GAAAATGAAGTTCTCAAATCCTCGACCCCTGTCCTGGTCGA
GTTCATCTCTTGCAAAATCCCTGATAGCAATTTACTTTCCC
TCTCGTAAAGACAAAATATTCAATGTCAGTCATCGGCGAAG
ACAAAAATTGCATATAAAATCAAGTAAAAATGTCGAACTGT
ACCGCAACGAACGCTACGAGCGGTTCGGCAAATTTGCCGCA
GGTATACAGGGGTACTCCCGCCATTGCCAATCGACTGGCGC
CGCGGTGTGAGAGCCAAAGGCTGTCCCCAGATATCCAGACT
TGTTGCGGAACCGATGTCGACCACAAAAGACGGTCGGCTGA
CAGGGAGGGCGCCAATCAAACGGCCAGGGATGGCGAAAAGT
TCGCCGCCGTAGCGTGCAATCAAATCGTAATCACGCACCAC
CGGATCTCCAATGCGAACGGCTGCTCCGTCACCTGCCGGGA
CCCCTGATGACCGAAAACGGCACGTTCATTATTAACGGGAC
CATAGCTGTAGTCGATCTGCCCGCGCGGCGTATCTTTGCGA
CTTATTTTAAAAACACCGTTCCAAAATACACCATAAAACAT
TTACCCGCGAGCGCATCCGTCAGATCGAAGCGAAAAGCCTG
CCGTTTTCACAGCGAAAATCCCTTGCAGCCAGGCATCCCCC
GGAGATGGTGCGCCCGATGGCGTCGGTCCATTGCGCGGCCG
GGAGGGATAGGATCCCATGGCATTGCTGGCATCGGTGGGCG
AAGCGCGGCCAATCATGTCGCAAAGCTGCGCAAAGACCCCG
GAAGTCTGCGCTCGGCTCGGCAAGAAGATGGTCATCGGCTC
GTGGATTGAAACATCTCGCACAGCAAGGCATAATGCTCAGT
TGGACAAGACAGAGCCGACACCCTGACGCGGTCCACCCCCC
AGCGGTAAAATCGTGTGGCGCGGCGCCGACGCCCTGGTGCT
GGTCTCCAGATCGCGCATCTCCCCGACCAGAATAACGTCAG
GCTGCGGGCATGGCCGAACGCATCCGCAAGTGGTACGCGTA
AGTCGACGCCTTTTTCGTACCCTTCTCTGAGAAGATCGTCG
GCCTGTTGAAGTTTTATCAGCAACTTCGGATTTACGAGGAG
CAGGATATTCATCTCCAAATCAAGGATTTCATTATCGTCTT
ATGGTGCTGGTGAAAAAAACCTACTCCATTGAACACCCCAT
CCCTCGACCACACCGGCCATCCCATCGTCAGCAAGCTGCGC
GGTCATGCATCTGGAGATCTCCCTCGGCTACCAGCATCGCG
TCTGCGTGAACGGATCGAAGCGGCACAGGGCCTTTCGGCGT
GCTTCGTCCCCGAGAAAACGCGCGAACTCGTGAAACAGGGA
GAGAACGGTATAAGTGAGCCCGGCCGGCACGGGGTCCGTGT
GCGAATCTGATGGAAGAGCTCAAGAAGATCCGGCGGGTTCT
CTGCTGCCACGCGCAACTCCCAGCAGAGCGCCAAATCCCTG
GATGGAGCAAAGAGCAGGCGCTGCAATTTTTAATGGGTGCA
GATAGGAAATCGGCAAAAATCCGGGAATATCAATCCGGGGG
GAGCGATTAAAGACGTCTCGCTGCACATTAAAAAAGGCGAG
GTGATCCTCGGCCTGTTACTCCATAGCTGGATCTGGGGATA
CCGCCAGGGAGTGCCCGATGCGTTTTTCATTGCGGGCCAGT
TGGGCGCTTCGATCTTTACACGGTGCGTCCCGACGGCAGCG
GCAGGATCAGGTTGTCACGGCTTGGGCTGTATTTCCACATG
AGCCGAGGACTGCAGATAGTCGACAAAAAAGGGCCGCACCA
TCCAATTCTTCGGGGCCGATCCCGTACCCACTATCCTGAAC
AACCCCTCCAGAGAAAAATTCCGTATCTTGCAGTATTTATT
TGGCAGAACAGAAACAGATCCTGTTTACAAAATAAAAGCTA
CGAGTTGTCCATCCGTTCGGCTGTACGCCCCAAATAAGTCC
GATATTATTGGGATGGATCGCTGCCGCAGCCACCGGGTCGA
GGGCAAACCTGTTCATGAAGCCGACAACATCTTGAACTCTT
AGGTTGAAGCAAAACGAAGGCAGCTATCATCTTTTTCCGTA
TCCATGAAGTTCTGAAAACCCTTGGGGACAAGCTCTGTACG
GGATGCCCGCCGAGATTTCTCCCAGGACCGACGGCAGATTA
CGAAAAGGACAAGCAGATCGCCCGCAAGATGTGGGAAAAAT
AATATAGACAAGGACAATCGCAAGGCCATCCGCGGTGTACG
ATCGATCATTTTCGCGGATTCGAGGCCTGTTGGGCCATCCC
AAACCCAGAGTTGTCAGAAGCAGCAACGTTCACCCCTGCTG
CTGCAGCAGGTCGTTGATCTCCGCCAGCACCTGGATTTCAA
GTGGTCGATCCCCTCGGCGGCTCCTACTATGTGGAATCGCT
GGACCCCTCTTTGTTAGATGCCAAGGTTGGCGCGGGTTGCG
GGCCAACGCCCTGAAGTCGGCAGGCTTTGAACCGGACAGGA
GACCACTTCAGTACCATCGGCGCTGCGCCCTTCAAGCCTGG
TACGTGGCGCACCCCAGCCACGGCCGCCCCTTTCACCCCGA
TGCGCGCGACACTCCGGGAGCAGCAATTCAAACTTATGAGC
TTAAATAGGACAGAAAAAAGCCCTTTTTCAACAGGTTTTCC
TCAAAGTATACGAAAAAAAGCCCAAAAAACAATCATGCTCG
CTCACAGACCAGGTCGATTTCGCGAAACAGTGAAGGGAACA
CGGAAGATCCGTACAAAATCCGGATCGGCCGTAATCCCCAT
GGCACATCTTCCTCCTCGGGCCGAAAAAATTGAGAATAGGA
GGTTTTCAGAACGTCAGAGGCAGCTTCAAGGTCGGCTTTTT
TGCACGGCTGGGCCTGGATCCGGAAAATTTCCAGGAATTTG
GGATCATGGCCACACCATCACCCCGCAAACGCGATCCTTCG
AGCGCATGGCGCTCAAGGCCCTTGAAATAGGAAAGTGATCC
GCCCTCAAGTCGATGCAACGCTGACCCGCTGCCCCGCCCCG
CGGCTCTACGTCAAAGCCGGCGCCGATGTGCATGTCATCAT
AGGAGAAGCGCGGGATCGTGCGCAAAATTCTCGGACGCTGC
CCCGCGTGATCCTGCGCACTCCCATCGCCTTCAAAGACGTG
TCTAGTCGGTCGTGAAAATCCGAAAAAGCCCCTAATAAAAA
GCGCCTGCTTGCGGTCGATCCCGAGGCTTTTCGCCAGGCTG
CGGGGGCTTGTCGAACACGGCGTAGGGGTTGATGTTCCGCT
CGCTGCAACTTCACCTTGCGCGCCAGTTCCACCGTTTCATA
GCCCAGGGATCGCAGCACCTCGACTGCTTCCTCGGTCTGGT
CGGACTGCTTTTTATATTTGCCCTGAACCTTGGTGCGCCCG
TACATGTTCCTGGCCATGGGCGTCGGGGCCTTTACCGCCGG
GAAGGACAGGACGCAAGCCCCGTTATGCTTGATGTCTTTTT
ATTTTTACCAGGAATGTTCGCGAGAAGAGTTTGATCCTCGG
GCGCATTTCCACGCCCTCGGCGCGCATCGCCTGGGCAATGC
CGACAATCGCCTCAAAAGCACCGGCAACTGGCCGCGAAACA
CATCAATTGCTTTATCCATGCCGGAGCGTGTTTTTTTCAGG
ACACCTCAAAGGTTTCAACGCCCTCGTCTTCGCCCTGCCCG
GCAATGGTGATATCTGCCGCCCGGGCGGCCTCCGGATCGGA
GCTCTCCCGTCATCTGAAAGCCAAAGGGATTTCCCGTGTCG
ATGTCGCCATCCTGATATCCCGCAAGATCCTCCTCGCTGAG
GCGGGCGAGTTTCACCTGATCAGGAAAGGTGGATTAAGTCT
CGACTGCGCGGGTTGTCGCGCGGCCGATGCCCCGTGCGCCC
CAGAATACGGTCGTCGATCGCATCGATCCGCTGCCGCAACG
CCGCGATCGTCTCAAACTTGCCATTGACAAAGTCTGATGTT
GACGATTTGCTTGCCGGTGTCAAGGACCTCCTGGCCGCGTA
TGGAGAGCGTTACGGCAAATCCCTTGACCGGCCCGGTCCCG
TAAAAATATGTCCATGCAAACTGTAGTATACGATCAATACC
GATCAACGCACGGTAGGAGGCAAAAAGCGGACGATGCTCCT
GCGCGCTTACAAAAGTGAATCGAAAAAAACACCCCCGTGAC
GCTGATTGCAGTTCGTGCCGCCACTCGGATTCGTCCGCATC
ATTGCTGCGTCTAGGAAAACCCTTGGAAAGACAAGAGCTTC
CGGTTGCTGGCTTTGGTCAGCCGGTTCTGCCATTTGAGGGC
GGCAAGAGAGGCTTCTTTTGCAAAAAGTCTGGAAGTAAGAC
ATTCCAGGGATGAAGGAATTCGTCAATTTCTTCACGGTGGG
CGCCCGGAAGCCCGCGCCTCCAGATTCTGTTCATGGGTGAC
AATCATCGCCCCGATCTCCCCTCTCGGGCGTCACTATGTAT
TTGTCAACCTGCGCCATGGCCTCTTTGGCCTTTTCGTGCAG
CGCTCTGGCGCAAAAGAAAGCTTCTATCAGAAATAATAGCC
TTCCCACATCCGGGTTGACGCCGTAAACGCTGGTTGCCCCG
CAACCTGTGTCGCTGCGGCGCCTATGTTCATATTTTCGACG
GTGATTCAAGGCAGGCGACGCCGGTTTTTTCCAGGTAAGCG
TCAAAGTGCCCGGTTCGAACCAGGGACGGGTGCGTTCATCG
TCGTTGACCAGCACGGCCGGCGGAGAAAAATGCTGCAGGAG
TCGGCATAGTCTTGACGATGCGGTTCCAGCCGAAGTGGCCC
GACTATCTTTCCGATCGTGTCAGCTACTTTCTGGCTGGGAT
TCGATTCCTGTCGCCAGCTCCAGCGAGCGGTCGGGTGCGAG
TCGGACACAGGCCGGCAAAGCAGCAAGAAATGTTGGGGCTA
AAGCCGATGGAGCCCAAGCTCAGCAAGATCAATCCCATCAG
TATCAAACAGTGCCCGTACGCCGTAGCGGCTTTTGGTAGAA
TGAGGCGCTGAACTCCTTGTCTGTCGAGGCCCGAGCGCTTA
TCAGGATAGACCAGCCGCCCCGGCACCCCCGTTTCGATACG
TGCAGTTTTCCTTGAAAAAGCGGCTGACCTCGACGACGAAC
TGACGCACAGCAAACTTTGCCCGGAAACGGTCGATCTCAGC
GTGACCATGGAGGTCAAAGGCGTTGAAGATTCCGATCGCTC
TATCAGGCAAAGCTGGGGACCAGCTACGAGAAGGTGATGCG
TTTTTTTGTTCAATATATCTCGTTTTAAATTTTTTGTCAAT
CTGGGTTTCAAACATGTACCCTTTGGGGAACAGGGGGCGCA
GGTCGGGCGGTTGAGGCGGGCGGCCACATTGGCCATGGTGA
CTTAGAAGCGCCTGCGGTCACGATCTGTCAAACGCCCTCAT
ATCCCATCGTCAGCAAGCTGCGCGACTGCTACCTGGCTGCC
CAAGACCAATCTGGAAGCCGCCGAAGAGACTGCCCGCCAAC
GCGCGTTTTGGCCTCCGGCGCGGAAATTCCATCAAGATGAC
TCACCCTGCCTGCGGAAATGCGAAAAAAACTGGGGATACAG
AGAGGTATTCTCTTTATCCCCTGAACGCCCAAACGAGCCCC
CGATCGCGGCTGCTGTGAAGCGGGCTCCTGCAGAATAAGTT
CGAAGTAAATCTTGGTCTGACTGTTCAGCTCCTTCTCGGGT
AGATCAATATCGTCGAGACCCTCCATAACATCGGCCAGGGT
GAAATGCTCTCAGGGATTCGCGGCGACGTGGGGATCAAAAT
CGGCGCGATCCGCAACGTGTCCACCGATTTTCACTATGCGT
ACATTCTGTGCCAGCGTTTCCCGCTCTCGGGCCACAATGAA
CTGTGGGAATGACGCGCCGCCGCCATGGCATCGAGGGCGAT
GCCCCGACGGCAACCTGACGCCCTGCGGATTTATTCCCCTG
GAGGACCAACTCTGCGCCACCTTCTACGACATCACCCAGCT
AGAGCGGAAAAGAAGGATGCCGCGGAGGCTGATGTTGCAGG
GCTTGTGGAACCTCGCCGCACGGGGGCCTGATTCTGTCGCG
CTCGCCGTCTCATTACGACACCATGCGGGAGGTCTTCTCCA
CTACGGATTCAATGAATTTCCGTTCCGCTTTCAATCCTCGT
ATCGGTCAGGCCGTCAAGTTCGAAATCTTCAGGCAGGATGA
TTGTTAATAAAATCAAAATCCTCTTCATTGTTTCCTCCTTT
AAATTTCCCGCCGAGGAGCGCAGTAAACTGGAAGAGACTCT
GCCGTGGTCCTGAAAAAAAACCTGCAGATCAAAACCCATCT
TCTGGCTGGCCTGGAAGCCGCGCCGCCATGACGCGAAGACC
CGCGAATTTATCGAAGAATTCCGAAAACTTCAGGACGAAGT
CCTGATATTGAGGTGATAGTCAGGTTGATACTTGAAACAGG
CTCCAGAGAACCTGGATGCGCCGTCTGCATCTCCCCCTGAG
AAGAACACCAGTGGCGAAGGCGGCTTCCTGGACCGATACTG
AGAGTGTGTACCAATCACTCCTTCTAAGCAGTTTTTCGATG
CCCGCAGCGTGGGCAGCACCCTTTACCTTGATCTTGGGCGG
ACATGTCGTACCGAGTGTTGCATTGGCATCGTGACAGACAA
TTCCAGGTAACGGCTGCAAGCCTGCGCGCCGAAACGGATGA
TTCCAAACGGCTCAAAAAATCGGAAAGATCCAGGCGCCGAT
TGTTACGCCGGAGCAAAACGCATTGACTGGGTTAATCGCAC
TGTAGAGCGTGGAAACGCCACGGCCAAGCACCTTGGCGGCA
CCGCTGACCGTCAGCGTCGGCATCAGCTGCGCCTCGGGCGA
GCTGCCGATTGCCGTGGCCGCGGCCAACCTGTCGCTGAAAG
CTGTAGTCGGCGGGAAAAGACGTCCCGTCAGAACGATAAAG
ATATTTCGCGCTACATGGCGCGCGCCCTGAGGCTGCTGGAC
GTAGCCATGTCTGCCGGATTCAGTGTCAGAGTGCTGGGGTC
GGGTTGCTCATCACCGCCAACCCCATCACCCGAAAGCCGGT
GAAAGCGGTTAAGTAAAGCACCGCTGGTAAAAGCAAGTATC
CGACGTCACCCTGCAGCTGGCGCAGAAGCTCGCCCCCATGC
ACCGGCGGCAAGAAACGCTGCCAAGGAGGCATTATGTCGAT
AACCCATGCCAGGTTGTCAGCGCTCTGGCTGCGTAACTTGT
ATCGAGCGCTGAAAATCCGACCCCGTTGCGGGGGCAGGATT
GTCCACAAGAACGTTACGCGCCGGGTCAGCCGTTCCCCTCA
TCCGATCACTTTGATTTTCGCGGTTTGATCCAAACTGTCGT
AGTTTCTGAGGGTGGCTTGGCAGTGCATGTTCTTACTCTCT
CCACCCGTTCGCGCATCTCGCGTGCGGCTTTATTGGTAAAG
CGACGAAATTATAGCCCGAGCCAAAAGAGTAAAAAAAACCA
CCCAAGATGAAAACCAACCGCGGCGCCGCGAAACGTTTCCG
GAAAAGGTCAACAAGCGGCGCGAACTGGCCGAAAAGGTTCT
CTGCACCCGGTGATTGAAGGCATCGGCGACGAGCAACCGTT
TCTCAATGAAATAAAAATCGCCGTTCTGGTCGAGAAGGAAC
GCAAGCGCGCCAAAGAACTGCTGCATATCAAAAACGTCTCT
AAAAGATGGCCTGGCAGATACGGAAAAAATGGTCGTCGTCA
GCTTTCCACCGCACGCGCCACCAATGTCGTGCACTTTCTTC
GCCAAGTACCCGAAGTTCCGCAAGAAGGGAGTGCGTGATCG
CTGTACTGGTCGGTGAAAAACCGGCCCCGCCGGCTGCCGAA
GCTTTTGGACATCTCTCCGCCGGCATGGCGCATGAAATCCG
TTTGCCGGCAGCGTGAACGGCAACAGCGATGGATTTTGCGT
CCCCGGTTTGCGAAACGGCTCAGAAATTTCTCGACGGACAC
CACTTCGATGATGATGGAATCCTCCACCGAAAAAACAGACT
TCGACGTTATAAAGAAATTTCGCGCACCCAGATCCATGAAA
CCCCGCCCAGGCCGAAATTCCGGAAAAGAGCTCAGTGCCGG
GGAAGGCCAGCCCCACCGCGCCGCCGTAGCGTTTTAACGCA
CGTGCTCATCAGCCTCGATGCCGGCCACAACCCCAAACTTG
CCAGGGTTCGTTGTTCTTCACCCTGAACGAGAAAAAAGGCG
AAGCGTCCGAGAATGAAAGTCAGCGCAACAACTACCAGCGC
TCGGGAAGTCATTGAGAAAACCGGTTTTCAGGTTGAAACGC
TTGGGCTTCTGCGGCTTTTCCTCGATACTTAAAACCTTACC
GAACGGGGAGGTTTCATCTGCCCATTTATTGCATTTTGATC
CACCCTCATTTCTGCCAGGCCCGCCCGGCCCCGGTCACTCT
CTGCGAAGAAAAAAAGTGGCCCCAAGGTGTTAAAGCTATGA
GTTGTCCGGTCGGCACATGACGGCCGTGAACAAGAAGGTCG
TCCCCATTTTCCCGAGGCCACCGTAACAAATACTCGCCTCA
GCCGCTCGACATTGCGCATGCGGTTTTTGTAGCGCTCCTCG
TTCATTTCCCCGGGCAACGGCCGTCAGGCTCAGTGCCCGTT
AGTGGGTATTGATGTGGCCGCGAAAATTTTGAGGCTCTATG
CCGACGCATTTGAAAAATTTCCGAATTATTTCCCTTATCTC
ATTCTGTGTTGCCGCAACAGCCCCATCCGAAAGTGGGGTTT
GCGATGAGATCGGCCGCACCCAGCAAGGCAACAACAACGCT
CAGTCCGAAATCGGTGAAATCCCTTTTATCCTCTTTACCGC
AACAGCAGACACCCCAAAAGCCCCCTCTCGCTCTCGATGAA
GGGCCGGCAAGCAGCAGAGTCAGCGCCGCCCCCGGATCGAT
CGGGAGAACTGCAGTTCACCCTTGCCCTTGAGCTGCCCCTG
CAATCCGAACGCAATAAATGCACCAACAAACAGCCTCCTTT
GGCTCGCTCCAGGTACGCGGCAGCCATGATCTTGTCCTCGT
GGCATCAACAATATCATCTGCTGCAGCGACCCCCGGGAAGC
ACCTCTCTTTTGGGCCGACCCTTACCGATTGGGGGCCTGTC
TTTTGGTCTGCATTTCAAACCTTCTCCTTCACAGCACCCAG
TCCTGCTCGGCCGACCGCAACATCAAGGCCAAAATCACCAA
ATGGCCTGTTCGACTCTTCCCTGCAGAAGCGCAGCGGCGGT
CCCGTGCCTTGACCGGCTCGCCGTCAATCGTGAGAACCTTG
GGGTTTATCGCCGATGCAATCCAAAGTCACACTTCGACATC
GTTGCCAGTTCCGAAATTAACCCCTGAACGACTCCGCTCAT
AATTTTTTCGACAGTAATTTCAATAGTTTGTGAATTAAAAC
TGACCCATTGATCGAAAAAACCGGTCATGTCCTGCTCCCCG
TCCGACAGGACGGCTACCGACTGTGGGGCAACCGCACCCTG
TAATCTTGTCTTAACCACGGCGCGAGAGGTGGTCGAGCAAA
TGTCCCGCGTCTTAAATAAACCGGCCACGCAAAGTTTAAAA
GTTTTCTGCAAGGTCGAAAGCGTGCTCCAGCGCCAGCGGGG
GGCGGGGGAGTAGACGGCGCCGCCGGCGCAGGGTCCGAAAA
GCCTTGGTGCCCTCCGGAGTCAGAGCATTTTCTTCAGATCA
AGTAGAAAAAGCGTGGGTGCCGCGAAGGCGTTGAGGTCGAT
ATGAGTGAAACCGAATTTTACGGCGATATATTAAAAAACCG
GCGGTGATGGGAATCCGGCGCAGAAACGAGCCGAAATGACG
CACGCACAACCGGCACCGGCCGAGAGGGCAAAGAACAGCCA
GCAGCGTTTCAATGGAGAACCCTTCAAACCAGACATACAGG
GACTCCCATGATCGAAGTGGCGGAAAAATCTCTGGCGCACC
GCCCCGGTACCGTCCTCAAGCAGGAAGGGCACCGCACCGCT
GGGCCGAGGACGTCTATCTACAGTTCCGTATCAGCACCACC
CTTGAGCAATAGTGTGTGCGCCTTGGGGCCGATGATGGTTT
GACGGCAAGGAAAATCGTGGCGCCAGCTCGAAGGAAAAAGG
TGGGCGTCTTCAGGGATTACCAGGATTGTGAATTTTCCGTT
CAGAAAGCAGCCTATTATAGCGTTTCAACTTTTTTACGAAT
AAAGCCTCATCCAGATTTCGCGCTTTTTCCATTCCCATTTT
GATTCAAGCTACACATGGAACAGCAACTTTGCCTTCTCCCA
GGCGCGCTCTGTTGTTATCGCTGGAGTGGAGAGTCGCAACT
CAACGCAGCGCGCAAAAGCGCAATTGTATACATTTTCTTGC
AAAGAGGTTGCCACCGGCTACGAGTGCGGTATCTCCCTTGA
CTGCCTGCACTTCGGGGTCGCTGGAACCTTCGCACGTTATG
GCCTTTATTATGGAGCGATTCCCTGAGTGGTACAAAAATGC
GACTTCGGATTCTGATAAAGCTGCCTACCTCCTTTTTCATT
GTCCCCTGTGGATCGAATTGCAGTTCAAACGATTTCATCCG
TGCAGATCACACTGCCCCGCCGGCTAGGCGAAATGTAGCAG
CTTCACGGCGCTGCCTGAAGCCGGCCATTTCCCATTAAACC
TGATTCTTCGCCTGATTTTCCGCGCTTTTTCCCAAAGTCCC
GCAATAAAGCCGCGAAAATCCTCCAATGTGCCAAGATCCGG
TCGAAACCACCCTCATGCGCCTGGGCGGTCCTTTCGACACC
CCTGCCGCCGCAATGTTTCGCGCGCTTCGGCAAAGGTCTGC
TTTTATTTATTGACAAAATCCGTTTTGTCGTTTACCTGTGT
GTAGTTCACCCGGCCTTGCGCATCGGCAGTCCAGACCGGTT
GAGGGTCAGGACGGCAACGGCGGTTGCGCGCAAAGTTCTCA
GGCACCTTTGTGGAAAATGCCCGCGAGGCGGTGAACGAGCA
GGAATGCTGTGGTCGATCGGCAGTGAGGACAGAGCGGAATC
AGTCCCTCGCGGACAAAGCTCAGGATCTCGTTGCGGCGTGA
GTTGTCGGGCGCGGCCCGCGCCTGTTCTCCCTCGCACTGGT
GAATCCCCTCCACCACCCGGCGGAAAAAAACCGTATCGTAG
CATGGCGGCTCGCGGCTGGCCCCCCTGGCGGTCACCCCCGT
AGCAGGCATCGCAGAAATGACCGCCGCCTATACTCGGATCA
GGGGAGTTGGCGCCGGAGTACCGCTGCGACAGGGGGGAGTC
CCCCGCGCCCTTGGTGATGACCATGAAGTTGATCACCACCA
TCACTATCATCCCTTTATTGCATATTTTAAATCTTGCGGCA
AACGAAGCGCTGGAGAAGCGCGTCAGACCTCTTGCCGAGAG
AAAAAGCCCGGCAGCGTGCCCCCGAGGCAGATGGGGATCTG
TCGGCCCCCCATTCGGCAAGCCAGCGTTTGGCCAGCCAGCC
CATGCAGCTCGACGAAAACGCGAGCTATCTCAAAAAACTCG
GTTGCGGTGGTGCGCTTTACCCTCGATCCTTCGGGAGAACT
CTCGGCGACAATGTGCAGCGCCAGGGTGGTTTTGCCCGATG
GCAGGCCGTGGAAGCGGGTGCCGTCAGGCCGTCTGAGGGTA
CCCCCGCACGGGGGGCGACGCCCTAAAAAGTAAATGGATGC
TCCCGACCTTTTTCTGGATGCGCGAAACGGCCCTGCCCCAA
CAACTGGGCCTTGGCAAAGGCGTGTCCGAAGTCCACATCAA
TGGCGTTCACCCTGCATCCGCGCGCATGGTGTGCCATCTGC
TATTGAAAAGGCTTTTAAGGCAGTGTATGAAGAACATGGGA
CCTTTGTGCGCCGGGCGACCCTCTCCCGCCAGGCGGCGCCA
TACGGACAGAATTTCTACTACAAAAGATTGCAGAAACAGCC
CTCAAGTCGCCCAAAAGGCTCAAGGCGCTGGTGCTCCCTCG
AGGCCATGGAACTTCAGGTGCAGCAACTTGAAATTCTGGGG
AACCGACTGTTTCCACTACACAATAAACCAAAAAAGACCGC
GAATCCTGTCCATTTCAGCACCTTTTTCAATCTGGGTGCCG
GATCTGGAGCCGTTGATGACCCAATGCACTGATTTTCCCCT
CCGGATTCACGCAGAGAACGCGCCTCATCCTCAATCAAGCG
AAGGCCTACCATGATTACTTCATCGACGAAGTTTATGAAGC
GGTGGCGGCAGCGCTGATGGCCGGTTTCATCTATTCGGTCG
CGACGAGCGGGGAGAAAGCCCCCGCTCGTCGTATGACAGAA
TCGGGCGGCTCCGGCTGCGGCGGGATGTCGAGTTCGCGGGG
ATCGACGGTCGCTGCGGGTGCCAAGATCGACCGGCGCCAGA
GTGGGGTTGGACGAGACGGCCCGCATGGCCAGCCCCAACCC
ATTTTGTAAAGCAAAAAGTGCGGCCTCAATCTGGTGGGGGT
CCGGCGGCCCTTGGTAAATGCCGTATAAGCCCCCGAATCGA
GATCGCTGAGCGCCGCCACGCCGAAAAGGAATTGACCCGCC
GATGATGACGGGAATATTTACGTTGCAGAAAATCTCAATGC
AAGTGCTGGCGGTGGTGACGCGATAAAGGTCTTTTCGCCAC
TTCATGTGGCAGCGGATCATCCGGTCGAGGCTCTCGGCCGC
GAATTTCGGTGCTGACATATCAACACTCATAGAGAAGATCG
CGAGTTTGTCCGCCTTTTCCCGGTGCATCCCGATTACATCG
AGGGCAGAACCATCGCGGAACCAAACTCTATACGATTCAAT
ATATCCTCTTGCGAAAATCTCAGCTACCTCTTCTGTATACA
GGTTTTCAGGGTGCAATTTTCAAAAAACGACGCATTTCAGG
GGTGCGGCTATCCGGGGCCTCGGAAATCAGAACCTGAACAA
TTCTACGTTAAAAGTATCGGCCGCGACGGCATTGCCTGACC
CTGAAACGGCTCGTGGTGGGCGGCCTGGAGCGTGTGTTTGA
ATAATACGGACATGACAAAACGAGGCGATGATTTGGATGAT
CCACCGCACGGAATTTGAGGCCGCAGCGTTCAAAGATCCGG
AAGATGTTGCTCGGAGGAAGCCCCCATGGCACAGGGGTTTT
GACGAAAGAGGAAGGCGAGCCGGAATGGCCGTTGCGCGACA
CAAAGCGCAGGAGAAGGGATCCTTGAGAGGACAGAGAGAAA
CAGACCAAAAGAGGCCGCCTCGGCATGCCCGCGCTGGCTTT
AGATATTTTATTGGAAAAGGCATTAGAGCAAATAAATTTAG
ATCGAAAGTGATTTCATCCACAGGAACGAAGGTGCGATCTT
TCTTCGTTTAAATACTTAAGCATGTCTTTGTTTTTGAGAAC
GCCTGTTGGGCGATAAAACACGTTTGAGCATAGAACTTTCC
TCCAGTGCATGAGCTGTTTGCCGGTCAGGTAGTCAAACCCG
GGGATCAACCTGATTATTCGCGGCGACGATCACATCAACAA
ATTGGCTTCCGAAAGATCCCCGGTCGCGGCCAGATAGCCCA
TCTCGAAGGTGCGGATGCCGCGCTCGCACAGAATGACCCGC
GAAATCTCTACGGAAAAACCCGGCTTGTCTTTAAGCATCTG
CTTTTTTTCAACCTCGCAAGCCGGTCGCAAAGCACCGATGG
TATCCTGCAGAAGGAAATCACCGATTTTCTGGTGGCGCTTT
CCCTCGCCAATGTTATCCAGCGGTTTGTCGGCAACCACACC
CCTTCTTCAGATCGAAAATGCAGCGCCGCGTCACCACTTCC
CTGACTTTCCTTTTAAATCACCACTGTTTCTTTTATCCGGC
GAATTGCGACGGGGGAACAGCGGCAAAATCGAATAAATGGA
TTTGAGATCGAAGAAATCGACCGGTTCCGAACTCTGCGCCC
GAGCAGCAGCGGGAATTTTTCCCGTCGCGACACGTGAAACA
AAGCATAAATGTAATGAACTCCAAGGCTATCTTTTTGCCCG
AACGCGGACCAGGACAAAGGCGCCGATACCCCAGGCAGAGA
ACATGGCAGCCTTCTTCGCGCAGCCGTGCCGTCAACAGGTA
CGGTATAACTCCTCCTCCCGCTTGTTCGGGTTTCGTCCGTG
CCCGACGGCACCTGTATTCGCGATTACATTCATGTCGACGA
GTGGACCGCATCAACGTCCGCCGTCTGATGATGTTCATGGA
CAGGGGATATCCATCCACAGCAATAATCAGGTCACCGGGCT
ACGAAACCCTGCGCCGGCGGCGGGACATACTTTGATATTGA
CAGAAAACGGCTATTGTTGGCAACCAGCTTCAAGCGGTCAT
CCATGACTGAACCCAAGCCACAGGAAGAATCTTCCCCGCCT
CGCCAATGCGGTAAAAATTGCCGAGATAATTGGCCGTCATC
GAAGGCTCTGCGAATTTCTCCAGGAACTCTTTGATTGGCTC
TCTCGAAAGACAACTAAATTCAAGAAACGGGAAACTCGACT
CGCGACTGCTCCATTCAGCGCCGCCACCAGAAACTGATCGA
CAGATGGGTTCCCTGAATGGCCAGGGGGGCTTTTTCACCCT
GTTGGCTGCAATCTGCTCCGCCGTCTGGGCCGGGGTAAGAA
ATAAGTCGTGAGGAGTTGATCGGTTTTTTTGAAGATGCGCT
TGGCCACGGCCTGGGTCATGCCAGTCGCGGCTGCCAGATCA
AGCGCAAGGCACGAAAAGGGCGCAATCCCGCAACCGGAGAA
CCGAAGCCGGAGTCAGCGACCCGGTCACTTATCGTTGACAA
TAACGAACTGCTCGGAATGTCGCAGAAAGATCAATGGGAGC
AACGGCCGGCAAGAGATTTGCATTGCCACATGCACGGATCA
GACGGCCCTGCTCGGCGATGCGGCCGCGACGCAGTACCACG
CGAGGCGGGCACGCAGGTTTCCAAGGGTAAACAGGATGCGC
TACCTCGAATTCCGTCTCCCCTTGCTCGAGGGCGGCATAAA
CAGCGCGGCCGCCGACGCAGCGGGGCTGTCCAGGGGACTGA
GTATATTGAATTTCAGGTCGCGGTTGCTGCGGGCGTGCTGC
GAGAATGAATTTGACGAATTCCCTGACCAGCGGTGAAAGCT
GAGCGCGTCGGTTTCATCTGCGCCGAACAGCCGTTTCACGA
CTCGCCGATAAAAAAAGTAGCCCGAAAGGCCGATCAATGCC
TCAAGAGTCTCCCTTGTTTTCCGAGAGCAAGATTTCCAATG
GCCTCGTTTTTCGGGTAGGTCAGAGTGCCGGGGAAGGAGAT
AGGACAAAAGCAGAAAAAAGCACAAAGGCTGCGATTCGAAT
TGCCGATTTCAGCCTGTTTGCCGGCAGCGGTGACCATGATC
GCCGGTTATGACCTCGGCTTCCAACGAACTCAACAACCCCG
ACCAATTGAGCATTTCATGGCCGTCACGCACAACCGTCACC
GGCGCAGCCGGTTGTAAAAGCTGTCGATCACTTTCTTCTTG
TACAAAAACCAGTTGCGGCGCGATTTCGGACTCACTCTCGG
CTGAGTCACACTTTAAAATTCGTGATTAACTTCAAAAGGGG
TGGAACAGATGACGAAATAGCGGTCGGTGTCGATCACCTTG
CGGGACTTTTTTGAAACGGACTGCCAGGTCTATTTCGTGTT
GGTTGGGGGCGAGGTGATCGCCGGAACGGGATGAATGACGG
TAGATGACCTCGAAGCCGCGCACCGGCGCCACGAGGAGATG
GAAGCTTGGCCTCTGCTGCGCGCTGATCCACGATCCGGACC
GCACAGAACCTGACAGAACGCGCAGATGCGGGCCTTCAAGT
CTTGAATTTCCCCTGTGCAGCGGCCATGGAGGCAACCGACA
GCTTCGCTGGTTGATTTTTACGTCAAATTCAATAAGGCCGC
GGCAAACTGACCTGCCAGCGCTGTCACGACCCCCACAGCCG
GCCATGGCCTTATCCAGACGCTGCTTCGCTTCGAGGAAGGA
ATTGAGGCGAACAGGGAGGTCAGAGCTCGCTCGAATGCCGG
GAGTTCAACGATGCGGGTCGCCACGCGGCGCAGGAATGAAC
ATCTTCATCACCTCGCTCGGCTGCAGATTAAAAACCCCGAA
ATGCGATGAAACTTGACATTCCAACAGGAGAACTGATACTC
GCAGAAGCTGCTTGAAATTTCAGTGACCCAGGAAGGGCTTG
CCCGATTCCCGCGCGGCCGTCAGCACGAAACCGCCGCGGCG
CGCGAAAAAGTTGAAGCACGCTATCGCAGAGAAAAGTCTTG
GATTCCATCTTCGATAAGATCCGATCCAGCCTCTCGCCGCG
AAAAAGAAAACCCCCATTTGCTCCCCCCTCCATTGGCGCCG
CATATCAAGAGCTCTGCGAGCTGCCTCGGAGGCCAGATCCG
ACGATGGACTTGTAGCCGCGCACGAAAAAGGGCCATCCGCC
AAAAAAGTGGCTTGTCGAAGCAAAGATAAGTCTGTGGCCTT
AGGTCGAACACCTGATCGAGCAGGAACGTGATGTCCTCATC
TGATGTCAAGGAGTTTTATGCCATCAAGGCAATCCTTGAAG
ATAAACGAACTCGTCGCGCTCGGTGACCATCACCAGGCCGT
GCCAAGGATGTCGCTCTGCACCGTCAGCAGAAACTGCGCGA
CTGCTCTTCGATGTGCAAAACGGCAACCCCAACGGCGACCC
CAGGCGGCAGGACGCTGCAACCGCGAGGGACGGCTTCCGGA
TTGAACATGTGCCCCAATTGCATCAGATAATGGAAACCCTT
TACCGTCCTGGTGGGTCCTGCTCTGCAGGCGGATTATGTCG
GATTCTTGAGGACTCCGGCGCAGTCAGGCCACCCGACATGG
ACAGACCCCGATCGAGGCCCCGCCGTAGGGGCGACCCGTTG
ACGATCTTGGTGGTGGTTGACCCCGAATCCACACCTAAAAA
TCCTCATAGATGAAGGTCAGCCCCCATTCCTCCGCAAGCTG
GGTTTCTGGAACGCCTACCCCATGTATCAGAGGCTGGGCAT
CCAATCTCGGCGACATCACCCTTGAACTCGATGCCGAAAAA
TCGATGTCGAGCTGGTACGTCAGCTCGGCCTGATCCGGCCG
GGGATATTCCGTCTGGCGCGCGGGCGCCGACAGCGGGGCGA
TCAGTAGCGGCGAGCGAACGCGGAAGAGCCCAAACCAGAAC
ATCAGCAAGGGGATGATGTCCGGCAAACTGCCCATGTTCGT
AGAATTTTGCGATGATTGCGCATGTTGAAATAAATGCCCCG
TTACAGGAAGAATCAAAATTCAATAACTTGGATTAGGCATA
TAAAAATGGGTTGCTTTATGCGTTAACTTGTATAATGTTAA
AAAGTCATTCTGGTAGGAAACCTCGGTAAGGACCCCGAACT
GCCGGGGGAGGTTGAAGATGCAGGAAAAAAAGACTGAAATC
TCACGATTTCGTGTTGATTGCAAGGACTCATTTGGCGCGCG
CTCAGAATCAATTTTTCATTCGCACAATTGCGAAAAAGCCC
AGAAAACTGGATCCGGCGCGCACGCCCCTGGTGGGCAATCT
TTTTATTCGCGACTCAAGCACAGCCCTTACACCAACGTGTT
CAGGCCGCCTGCCGTGAATGCCATGGCGCCTATATGCACGA
AACCGGAATACGAATTCCTGCCTGCTCGGCCGCCTCCAGAA
AAGCTGCCGCTTTGGAAAGGCAACAAATGGTAGACGATCGT
AAACCAATAACACGAGCCGGCAGCGCCGACAAAGCAATCTC
ACGGCGCTGCGTTCCATCGGCGTTTCCAGCGAGGAAATCAA
CTCACCCGGCTGAAAACCAGCGGCGATGCTGAAGGCGAGGC
GGGGCGCCCTTTACCAGCGGCGCCCAGGCCAAGGCCGCACT
GCGGCATTGCAAGGCGCAGGCGCCCTGGAGATGGTCCTCAG
GGACCTGCAGGGAACCACCGCGGGAAAAAACAAGAGTCAGA
GGCCGATGATCCGGCTTCCACCGAAATGATCTTCTATGATG
CCGGCCAGACAGGTCAGAACCAACGTCAGGGTTACGGGAAC
CAGCTGTCGGAAGGGGCAGCCACCGAAAATGACGGAAACCC
TATCATGATCTGGTCTTGAGCCGGTTGCAGAATATCAAGGA
CGAGATCATCAGTCATTATGCTGGAACCTACAAACTTGAAG
CTAATCAAGAATTATCCCCTCGCAATGAAACGTCACCTGTC
GGTCCGTCACAACAAGATGGCATCGATGGTCGTCTGCGCTG
AAAAAGCATCCGGAATCTGGCGTTTTCACTCACCAGCTGCT
ACAGGAAGCGCTGAATTTTGCGGGCGCGGGCAACAATCAAC
CGGGCTGGAATTGTGGATTTCTGCCCTCATCGCCATGGCGG
AGTTTTCGCCCGTAGAGGCGCCCGCTAAACACGAGATGTGG
ATTGAACCCCTCAGAAGGTGCCAGTTCCTCCGCCGCGATAT
TTCTGTCAGACCGTCAAGACCCTTGCCGTGGATTTCCAGAA
ATAATTTTCGTTGTTTCACCCTCATGGATATCAAAACCCTT
GGTGGTCCGGGAGGAGAATCCCAAGGTTCATATTATTGCCC
CAGGTTCTCACTGAGAATCGCAAGGAGGGATGAGATGATAC
CTTTGTTTCAATCCACGCCCCCGCACGGGGGGCGACCTTGC
TATCTTCCCCCGCGTGAGCGCAGTTTTGAGACGCTGCGCGA
AGAGAATATATCGATGAAGGCTTGTATCAATGGGCGCCAGA
CGGAATATCTCGAAATCTTGCGGGCTTTTTACCGGGATGTG
CTGCTCGATCTCGACAATTTCAAGAATTACAACGACCTGTG
AAGTTCGGTATTCCATATTTCAGCAATTTCATCAACTCGGA
GAGAGCACCATATGACCGGTCAGCGCGGCCTTGACCCCGAT
CCCAGGAGCCCGCACGAATTCCGAGGCTGCCCACCAGCGGT
ACGACCAGCGCGATGCAGGTCAGAAGATAGAGGTCGCGTTC
TTACGACTGAAAATAACTGCCAGCAGAATTTCTCAATGGGA
GCCGGCGCTGAGCTCCAACTCCTTGAGAGTCTTAAACAGGT
GCGGATCGCGCGGATGACCTCCATCAGAAGCTCCATACGGG
GGTCGCAGTCGCTACGACGGCAACAAGCCCTACCCCCATCC
AATGTCTCAACCGGTCCGCCCAGCGTGGCGATTTCCTTGAC
GGCCACGCTTTTGAAGGAACCCTCGTCAATGCCAGCCTCGG
CAAAACCTACTCCATAAAAACCCGCAACAACAAAGTCAATG
TTTTGTTCTCAAGATTTCGCCTGCCACAACGAAACCTTGAT
CAGGGAACGGTCTTCCTCAGCGTGAAGGACTCGGATAAAAA
TCGCGATTGCCGTATTTTTCCTGCAGAGCACCGAGCACCAT
ATCTTCGGCCCCTTGATCCGCAAGGCGGCGGTGGCTAAATT
TGGGAGATGAAGATAAACCCCTTCTCTTTCCGCTGGGGCTT
CTGTCCGAAAGCCAGGAAAACCAAGGCATAGGCAAGATCAG
AATTCGAAGCGCAGTGAGCGCCGCCAGTGGCGGAAAAGCGG
ACCTGCGGCAGGGGTGCGATCAGCCTTTTTTAAGTAGCGGG
CTGATTGCCGCCACCAACCGCCCCGACGTGCTTGATCCTGC
CCTTTTTGAACGGCAGCAGCCGGCCGTCCGGCGAACGGGTC
AACATGATAAATTCCTGAGACTGTAGATTGAATTGACCCAG
ACGCGTTACAGCACACCACCCTCCTTTTCGTTGGAAATAAC
CCCTCACCGGCCGCAAAACACCGCAGCAGGAGGGCTATACC
GTGGCACAATCTAAATCAAACCAAGGAGATTAAAAGATGAA
CCGCCCGCCCCTCGTGCTCGCCAAGGTACAGCATGATGTGA
AACTTTTCCTCTAAATAACCCTCTTTTTCCCCCCTTATTTA
CGCATGCTTTTCCATCTCTTCCAACGACATATCTTCCAGAA
AACCCGCCTGTCACCCCTAGCCCCTGAATGGGCGGGGGCAC
CGCTACCCCCAGGCAAAGTGCCGTATAAATTTTCGCAGCGG
CCGCCACGCAGTAAAATTTCCTGCAACAGGCACAGAATAAG
CATGGACCCCGAAATTTTTTCCGAAAAGCTTGGCGGCCTGT
TGCCAATGCGGATGCGGTAACCTAAGTCTTTGCTCAGGCGG
CTGCGTCGTCTTTATCGCAGCGGCGCACGCATCAGCGTCGG
GTATTTCGGCCTGTTTCTCGCGCTCTGCCGAATCAAGCCAG
GGCAGGCGTGGTTGCCGACGCAGACACGAAAAGTGGTGCGC
GCAATCTTTCGGGCGGTTGCCGTTATGGCCTTGGGTGCGCC
TGGCTGAAACCCTCGGCATCCACAAGATCAGGGATATGGCG
CGGGTGTACTTGAAGGGGCGCCCCAGACCTCCATCGCGACC
CGTTTTTGGCCATGATGCCGCCGGGGCAGGAGGGCACGCCG
TTACAATCCCCTAAAAATTTCGGGAATTATAATTGTCGCCG
GATTCGCGAAGATGATTATGCCTATGTCGACAAGACTCCTT
AATCAGAAAATTCGAGCCGGCGCGCGATTTCGAAACCGAAG
AGCTCATGCACTGGATCGATCGCGAATTCCAGCCCGGCGGT
GTTCCGACAGGGCATTTTCCCCCACCGGCACCAGGCGCTCC
AAAAAATTCGGACAGAAAAGCAGTGGCCCGAGTAAAGGCCT
GAATCCTCCGCCGTCATCCGCGCCCGGGTGGAAGCCGCCCG
GAACTTCCCGACGACGACAGCTACTTCGCCTTCTTTCCCTT
AGTTGCGGGAAGAAGCGCGGCGCCAATGGAGGGGGGAGCAA
GGGAGTCCTCATCGCAGCTCCGTAAACCCCATGAATCTGCA
TTTTCTTGACTTTTTGTTTACGTTTTTGTAATATTTAGCAA
TACACCAACGTGTTTAAACGCACGATCCCGAATGAAGCGGT
ATTATTATCGCCTCAAGCTGCAGGAAGCCCGCATGCAGGCC
TCACTTCATTCTTTCTGCCGCGGTTGTTCCCGACGGCGTCG
ATGCCGACTATCGGTTGTTTCTGTAGTAGTGATTTGCGAAA
TTGCAGGTTTCCCTGAAACGCGGCAGCCTGACCTGGGAAGG
TTGCAGGTGATTTCAGGCTCCGGATTTTTTTTCCAATTCCG
CAGGCTCTCCAGCCATGCCCCCAGTTTCGCATACATGGTGG
ATGAAAAGCAATGGGCATCGCAGCAGTTTTCCGGCCATCCT
TTCCGCCCTACGGCGTTAGGCGTTTTTTTTGCGAAAACATC
GGCAATGGCGACGTCCCCGGCGTAGGGGGTGTTGAAGGTCA
TCGAAATCATCCATGCGGGCCGCATGGGCGACTGCTTCACC
AAAAAAACATCATCCCGACGCCGTCGGTTTCGGACGCGAGG
TAATGGTGCCTCCAACATTACCCTTAAAGGATCTCACTTTA
GTCTACATGCGTTTAGGACGCGCCAAGGTGCCCTGCGTGTT
GCGGATCGCTATGAGCGTAGCAGCATCATGCTCACCAGCAA
GAAGAAAGGTAGTCGAGATCCTCTCCCGTGAATTGGAGCTG
AGGGGAATTGTCGAAAATTTCTAAAATGTTCAAAAGAAAAC
GAGGATAAACAGGATCAGCGCCGCGACGATCAACAGCACAC
CAGATGGTCGATGAGATCCGCCGGCAATTCCGCGAGATTCC
CGCGAAGCCGGCGTGACAGGCAAATTGAAACCATTGCCTCG
GAAGGCGGCATCCATAAAAGCTGCCACATGCCCTTATCAAT
CTTTTTCCCGGCTATCGGCACGCTCATGCAAAATGCGCCCT
ACAAGAGGCTAAGGCAGAAGCCCAAAAAAAGGCGGAAAAAG
GCCCCATACATGGGTTGGCACAAAAAACCAAAGCCTATGGT
CATGGGGGGACGCCTCGATGCCACAAATGCCGTAACCCCGG
GGAAGAAAGTCTGCAGTACGCAGGAAAAATGAATTATCGCT
ATTCTCCGGTCAAGCCGAAGCGGCGTTTTGAAAAGTCGATA
CAGGGAGTTCCCATATGACACGTCACCCCCTTTACTGGTCC
ATGAATACCGCCATCTTCAGCCGCAGCGGCGGCTACATGGG
TCAAGCTTCCCAGGAATTTGCGCGAGCGGTTGAGTCTAATC
GGACTGATCCTGGTCACAGGCCCGACCGGCAGCGGCAAGTC
CGGCTACAAAACGATCGAGGCGTTCGTTCCAGGCGTCTTCA
ATCTCCTCCCTGGCACGGGGCGTTTTTTCGATCTCCAGATC
AGATTCATTCATCCGGTTGGCAAAAAAGCCATTGCAATGTT
GGCCGCACTGAAAGATTTTTCCCGTTGGCATTCCGATGCGG
AACCGCGTGCTGGAGATCGACCCCGGGAATGAACGCGCTCA
ACCGCCCGCCGCAACCAGGTCAGCGGCTGGGTGAAGAACCT
AGCCTGTAGAGCCAGAACCTCCGAAAAAAGAGGAGGCGAAG
GAGACCATCAAGGTTGAAAGCGCCAATATGCTGCCCGAGCT
ATAAAAAATAACACAAGATGCTTTTTAGCTGAATTTTGGCT
GGAGCGCGAAGAACTCGAGGCGCGAGCCAGCCGACTCAAGG
CTGCAGGAGCAGGCCGGGCGCATGTTCAAACCCCTGGCGTT
GCTCCTTTGGACGCTTCAAACGTTATGCTTGTCTGCCCGTC
AGTTCATCCAGGACACAGCCCATGAAACCTCCGCCGACCTG
GATAAACCTTGTCAGAAACGCCGTGGAAGCTCTGCCGGACG
GATCAAACGCAAAATCCGCCCCGGCACCGCCAATTTCGCCA
GATTACTGCGTGGCCTTCGGCGTACCGTTGATTTCTGGCAA
CACGCTTATACGCCCTGGCACCGCTCGATGATGGGGCGAAT
ACACCTGTACGTCTGCGGAGCTAGCATGATTTCTTTTAGAT
AGACTATGTTGCATTGCTCGCCGAGGGGGTGGTGCAGGGGT
AGTTGTACCAGATGCAGTTCCGGGAATAGGCGATGAAGAAA
TCGGAATGTTCAATTTCGCGCTATGGCAGACATACAAGGTA
GAAAAGAAATCCCCATGCCGCGGAAAACTGAATCTGCCTCA
CGGTCTCCCGTCAAAACACGCGTTGTCTCTGAATCGCAGCG
CCATCATTTACAAAATGAATCCACTGACATTCGCCATAGGC
AAGTGCCCAGACATTGGTTGCCGCCATAAAAAAGAAAACAG
GGTTTTGACGAACGCATCCGCACGCTGGTTGATTTCGAATA
TCGAAAAGACCTTCGAAGGTCCCATCGTCAACCCGGCGACC
TGCCTCTCCTGTCACGGCGCCCATTCGGCCGAAAAACCCGG
GACCATTCAGCCCCCCCCAGCGGGGGGGGGTGGGAGGGGGG
GGGCCGTCAACAGCAGAGCGCCCCAGGGGGAGATTCCCCCC
TCTTCCGCAAGCGGCACATGCTCCCCTGTTCGATGCTCTTG
ATGCCTGCAAGGCCATTTCGCGCGCACCGGGATTCAATGAA
TGCTTGCCTGTTGGGGGTTACGCCATGATGAAATTCGGTTT
AAGACTGCACTGTCAATTTTCCCTTTCAGTGAACTCGCTTG
GTCTGGCTCGAGTATCGCGACTACCGCAGCATTGCCGAGGC
CCCAGAGCAACTGCTGTTCGCGCGCCCGCTGGGTGATGGTT
GCTTTTTACGGCACCAAATCCGTTGCGAGTCAGACTCCCGA
GCGGTTTATTTTGAGGTTTGCCAACCGGGCGATACGGTCCT
GGCGTCGCCCCGCGGCAGTGCCGAAAGGGCACCACCGCCCC
CATAATTGGCCCACAAAAATCAGGATCCGTCATTTGACGGA
TTGATCGATGCCATAGTCGACAGCCACTTCTTCATCCTGGA
GATCAACATGTCCATAAAAACCCGCTTAGCATATTTTGTCG
CCTCGCCCGACACCGCTCACCGACCCTTTGGAGCAGGAGGA
CAGCGATTCGAAGAATTGCACGTTGGTGGTCACGACAAGCG
CCAGGCCCAGGGGTTGGGCGCCCCCATGCCGACGTAGTCTT
GACTGCGGCGCGCGCCTCTACCGAGGTCAGCGCATGCAGTT
GATCCCACCACGAATGTGAGCAGTATCGAAAAAATTACGGT
GTGGCGGCATGGTGCGGTCTCAGCAAGTTCCAGGCTCGGCT
AGATTTTGGATAGGGGGAGTCATGAGATTGATAATTGTCGT
GAGAATAGCGTACAAAAAAGCGTTGATCTTGAATATGTTCC
GTCCTTTACTTTTTTTCGTGCCTTGGTGGCAAATCTTATTT
TGCCCCCCACCATGCCGACGCAGCTGCGGTCGCCCAAAACC
CCAGTTGTACCTGCGCAGCACCTTTTTTGCATCGGCACTGT
GCCGACCTTGTTATCAAGACCGGAGTTGAGAGACCCACAGT
ATTGTTGGCCACGAAACCGACCACGTTGCCGCCCAGACGCC
ACGGCAATGACCGTGCTTCTCAGAAAATCACGGCGTTTCAT
CTTAAGGTCGATTTTTTTCACAGCATCCTTAATCTTTGCTG
GATTGTTCGTCGGTGAAGTGCCACACCGGCCGTCCGTAGTC
CCGCGCCGCGCCCATCCCCTCAAAGCTTGAGCCGGTGTCCA
CCAGCGGCGTTGCTGTGCTGCTTAAATGCTCACCTAACTGA
TTGGATTGGGTACAACAGAGCTTATTATTATCCTGGTGCTG
CTGATATCGGCGGCTTTGCGCCGCCAGCGGGTCTCGGGGTT
GCCGGCCGGCGGTGTTTTGCCCCGCCGGCCGGAAAGACATT
AACACCTCCGAGACAGCGAGCAGCAGGACCGTCCAGCGCAG
CCATCACCAAAATGTATACACTGGGACATGATTTTGTGCCG
CTATTTTTGGAACAACTCCTCACAAAACGCCGGTCAAAAAG
AGTCTGAACTCGATGAGTTGCTGGCTCAACGCGATCGCATC
GTCGATTGCGGGTCATAAATCTAAAATTGCCCCTCTTTGAA
GAAAGCTCGGGCGATCGTGTCGCTGCGGTTCTCGGGACAGT
ACCCGCATGCGGGACTGGCGCAAGGACCGTCACTACAAAAA
GGCACCGCAAGGGTCATGCGCTCCTGCGCCTCGGAGATCAG
TGGTTTTTCTTCGTTAGCGACAGTGATTTTATCCTCTTCAC
GGTGGATAGCTACGTTGAAGCGGTTCAGCTCAACGGCGATT
GAGGTCGTGATCCGAGGTCGCTGCAAATACGAGAAAGGCAT
GGCAAAGAACGAGTGGAGCGCGTCAAGGCCTCTTGCTCCCC
CGGTGTTCCATGCGACCATGCCTTGACTGATCACGCAGCCA
CTTGGTGCTGGGGGTGATGGCGCGTGTTTTTCCGCAACTCA
TCAAGCTCTGCTCATTTGTTCCACTCTCGAAATCGGCCCGA
AGCTTGTGCCGACGGGGTTGCCATTGTATCATCTTCGTGGT
GGAACTTACACGGTCAGTTCCATGTCCACCATTCTCAATGC
AAGAGCTGGACAAGGTCAGTCATCGCCCCTACGGCACAGGC
TCAGGTCGAAACCGTTATAGCCATATTTGGTCTTCGCCGAT
CGAGCGGTGCAATCTGGGCGCACGCTCGCGCTGGGGGGTCG
CCTCCCGGCGCACGAAAAGGCGGATTGCACACCACAACGTC
GGAGTGAGCAATCTTGAATCCGGAAATTACTCAGCAGCACT
GTCTCCATCACCGATAAATGCGTGGACTGGGAAACGACCGA
GCCGTCCGCCCCTATTTCCGCCAATTGCGAGAACTCTCCGA
GTTTTGCCAGCATTTAATCCCCCCTTTAATGATCCGCACAG
ACTTGCCGCTGCCGGTGGAGCCGGCCACCAGCAAGTGGGGC
CGCTGTCCCCAAAAGCGAAACCGGCACTTTGATCGCCATCA
GCAGGGTCATTTTCTTCTCGCCGTCAATAAGATGCAGGGTC
CCTTTTGAGCCCAAAAGCCACCGCTCGGCTATCTGGATAAG
AAATATTTCAAGCGTGAACGCGAAAAGCTGGAGCAATGGGC
GCGGCAGCCAGGATGCGGTGCCGGCCATCATGCAGTTGTGC
CACAGACGTCCTGCGCCAATCCACCGACGAAGATGCGCTTT
CCGGTGTGACCAGGATGTCGCAGGCGCCGTAGCGAACCGCC
ATCATTCAATGTGAAAAGTGCGGCACCCGTTTCCGCCTGCC
GGCACGCCCAAAGTGGATGTCGCGAAAAAACGTCTGAGGGA
AACGAAGCAATTGCTGCGGCCCGCGAGGCCAAAGCCGCCAA
CCCTCGGAACCCGCATGTCCCGCGAAGTGGCCCAGGCCGTG
ACTCGTCGATGTGCATGCCCCGCGAGAGGTAATATTCGACA
GAGAACCTCGGCGAGCATCTCCAATCCCTCGGCGTCAACCT
GTCTGGGAAAAAATATCCGGCGGAGTCAGCATCGCCCCCAG
AGTCGGCGAACAGGATGGTGCCGTTTTCGCCGAACTCAGGG
AACCTGCAGACGGCCTCCCACGCAGTTTCAGCGGGGCAGCC
TCGGTCACATCGAGCTTGGTCAGCACGACGATCTGGCTCTT
CGGGAATAAACAGAGCCTGCCCCAACGGCTGCCCTTCAAGC
CCACCGCCAGCAGCAGAACACCGAGTTCGAGCAGAGTGTCA
TGAAACGGTCGAGAATTTTACGCGCTACAACCGTTGCACCG
AAGAATGCCGGTCAGCGCGGCGCTGCCGTCTCGCCAGGTTT
GCCGACATGCAGAATGAACGCCCCATGGATCGCATCGTGTG
ATTCCTTTTTTTGCAACGGCCCTGCGGGCGGCGGGAACCGT
TTCAGGCACAGCTGCAGGCGCAGGAAAATAAAAAAAGCGAC
CAGAATCTGCCCCAGAAGCCCCCCCTTTTTAACTTCCGGTT
ACGAGGCGGGGAATATTGCGCGCCAATGTTGGGATGACATT
GCCTTGTGGTTCAGGCGCATCCGGTTCTGGCGGCCGTGAAA
ATTCGCCGCTGCTACAGCGGCTACGGAGGACTTTATGAAAC
ACCCTCGTCCGCACCCTGGCCGACCTCGAGCACCAGGGTGT
TTCCGGAAAATGGGCAAAGGCGAGAGCGGAGAACAGGAACC
CGTGGATGCACTGTGAAGACCCGGTTTCGCCGCTGAGCATT
CTGGAAATACTCGAAGGGCGCGGCATCATCTGTCAGGTCTC
TCCGGCATGATGGGCAAATTCATCAACGAGATCCCCCTGGT
TCAGGGTTGGAGGCGAAATGCCCGTAACGACGACAGGCCGC
GGTTGATGGAGCCCAGGTTGCAGGATTCGTAGGGGAGCAGC
CGTAGATTTATCATGCATATCTCCTTCTATTCATCACACAG
CCTTGCGGTTATGACTGTACCCCCCAAGGTAAAGCGCGCTC
ATTTTGTTCTCTTCGTCGACCACGAATTCGTTGACCGGGCA
ATTCCAAGCTGATCTCTTCCCTCAAGCGGGCGACCGCCTCC
GACTCGAGATCCGGAAACCGCAAAAATCTCCATTCAGGCGG
CGGCACCAAAAAACGCCCGGCCCCCGCGTTAAATGAAAGAT
ATCTCTGCCGCCACGAGTGGCGGATGTAAATACTGCCGGAC
ACCTTCACGTTGTTGTTTTTCCGCCGCCGGCGTGCCCGGCA
TGCTGACCCCTCTGGCTCCCCTTGTATTGTGTACTCTGCTC
CTGGAAGTCCAAAGGCGGTGCGGGAAAATTTCGAGGTGATT
CGGGTCTCGTTGCACCCATTCCCTGAAATCGAACCCTTACG
GGCGCTGGCCAATGAAAGTGCGCTCTTTGCCAAACAGCTGC
ACCTTTATCCCTGATTTTTCCCCCAGCGCCTTTGCGACGTA
TCTTCCTCGCCCTCCGGCCGCACGCCGGTCAGCACTTCACT
ACCGGTATGGGCGAACTTCACCTCGAGGTCGTCGTAGAGCG
AGCTATGATAGTTTTTTTTCCAAGGCCTATGGACAGGGCAG
CTCGTCATCACCCTTAACTGCAACTTCGGTTCTAAGGTTGC
GTTCTGTTGTTGAAAAATGCCCGCATGGCCCGCTTTGTCCA
GTCTTTGAGAAGTGCATCGGCAGGACATAGCGCGGGCGCAG
TCTTCCTTCAAGATTTTGCGCGGCTTGTCCTCAACCGCACT
TTCACTTTTCCCTGCAAAATCCGAAACCGGTACTTTGGGAC
AATTTCTCGCGCCAGCGTGCCGGGTTGGCGCCCAGGGAGTT
AGATTTGGTGGTGTTAATCTCGTGACGTTATTTCCGGGTTA
TCCTCAGGCGCCAATGAAATCATGGCCATTTCGGCGCAGCA
CCATTGAAAAAACCAAAAAGCCGACACATCCTTTGAGCATG
GAGTCAGGACGAGATAGCCGCCGCATTGCAGTCGGCACGCT
GACAGTGTTCAGGGGCGTGCCCGGGCGGCGGAAGATGTGGT
CTGGTTAAGGGTTTTGATATCCATGAGGGTGAAACAACGAA
CTGTGCATCAAAGCCGACGCCTGCCATCAGTAGAAAGCGGG
TAAACCCGCTCTTGCGCAAACAATCCTTTAAATAAGACAGA
GGTATCATTGCCGTTGAGCTCCAAAGCCTTGCTGTAAGCCT
AGGGAAGGATAACTGGCGAGCCAAGGCCAAGAACCTACCAG
TCGAAGCCTGAGGGCAGTTCCGGCTTGAAGCTCTCGAAAAC
ACTTAAGCATCAATATCTCGCCCGTGCGGCGCTATCCAACT
TTCGTCGACACCTTCAGCGTCCCTCTCGCTTTTTTCGAGGA
ATGCGCACCGCGGAAACCCGCAACGTCTCGATACGCGACAG
CCTGGTGGGGATGTTCCGAACCGGTGTAGACTTTGAGCTTG
AACAAAACAGAAAAATTTCCCCCAATGCATCATGAAACCTC
GCGGGAGGATGTTCAACTGGCAGCAGAGAGGGCCCTGGCCG
GGGGCAGTTGGGATCGCCGTCTGTGGCCACAATCAGGATCT
CCGAAGGCATTTGCTTTGCTCGTGCGAACATATCCTGGCCC
CAAGAATATAGGAAAATTCGCCGTTGATGATGTAGGAGCTG
CGCGGATTCTGGAATTGGCGCAGAGCCGGGGACTCAATGTC
TCACGCTGGGAGAATAACCGCTACCCTTCCATAAAACGTGA
GTGGTCCCGGCCGAAATCTCCTTCGTCGCGGACGTCGCACA
AAAAAGTGGTCGGCGAAGCGCTGTCCCGCCGCGGCGGGCGT
CCCCGCATAGCCTTGTCCGGCATCAAGGCGCACCCCGAAAC
CGGAATCCTGAGCTGGTTTGCTTTTCTGCTGTCCGACCACC
GCGCTGCGGGAATTCATCCTCGAAAAAATGGTGCCATCGCC
GTTGAAAAACAACACTTTGACGGAAAAAATTACAAAATCCG
ATGTGTCCGTTCGTCAACGACAGCAACTCGCCCATTACCCA
CAGAAAGGTGGCCCCCACCACCGTCAGAACCTGTTTGATCG
TGTCGCGATAGTCGGGGACACCGTCGCCGTCACTGTCAAGA
GGAGAAGAAGCGGTAGGCGACATCGATGGTGATCCCCTGCT
GAATGGAAGGATCGGACGTTCAGCAACAGTTAAAGGTGCTC
AGCAGATCCGCCAGCTGCTCCAGAAACCAGTCGTAGAGCGG
AGTTTTTGATGTGCCTGAAGCGGGAACTGATTTTTTCCAGC
GCTTTTGGTGAAGAAGAATACGGCTATTATCATCCGGCCTA
GGTCTTTCATATAAAATCCTCCTCGAATAATATCAGCCGGA
TAAAGGAGATCTACAACATGCAGAAAAGTTCAACATCCAGC
TTTCTCGCAATGTTCATAAACGGCACCCAGCAGGGCAACGA
CCTTTACGCGACAAACATGTCGTTGATGGAAAACCGACAGC
AAAAAACCTGATGAGATAATCCAGTATCTTAAAGAACAGTA
CGATTTCTATTTCTCGATCACAAAAGATCAGCAGTCGCGAC
CAGGCGATGTTGTAGTCTCTCGCCCCGGGGGTGAAGCGCAG
TCTGTCGCCGTATCCGACTCCAGACAGGGCTGGAGCGGGTG
AAAGATGGAGAGCCTTGAGCCCGTCCGGCCGGAGTTGCAAT
GATGGCCGGTGAAAAAATCTCCCAAACGCAGATGCAGATCA
AGCTGTTCCGGGTAAGAATCCTCCCATCCCTCGAGCCCAAC
TTCTACGGGTTCAAAATCGCCCAGCAGGCGGCGCACCGCCT
GTCAGCCGCATCTCGAGCCGCGCCCGCATGCGCGGGTCGTT
AACCCGCTGACGTCAAAATCCTTCAATTCAATACTGGCTTG
GCAGTCCGTTTCAAAAAAGTCCCGCAGCAGATCGCAGGCCC
CCTGCTCAAGCCAGCGGTCGCCGGTTTCTTGATGAGCAAGG
TTCTGCGGTCCCCCTTTACACGAAAATGAGTCATAATCAGT
CAGACACTCCTCATTCTCCGCCGTGACCTTCACATCTCCTG
CGGCTACCCCTTTTTGAGTACCGCCAGGACTTCTCGCAGCA
TGGCCTGCTTTGTTATTTTCCGGGGACTGGCAGCGCTCGTC
GGCGTTTCCCTTCAAAAATTCAGCAAGAGCCTGAGGCGACA
CTGGGAAAACGTGTCGTATACATTTTAAGGAAATTTTACCT
TCACTTTCAATCGTTCGGTGCAAAAGCCACAGCAAAAAACC
ATCGCCAGGCTTGGCAACACCTCGAAAAATGTCCGTCCGCC
TTCAAGATTGACGCACGCCACGGTCGGATTCACCACCACAA
ATCCAACGAGCTGTAAAGAGCGTTGATCTCCTCGGCGCCGA
CGAAACCTGCCCCGAAAATTCGGCCGACAACCATATCGCGC
GGGGCTGGCGGTCGGGCGCACGCTGGTGGCGATTCTCGAGA
ACAACATGCCGAGAAAATTGCCGGTCACGCGCAGCGTTTCC
GGACCCCATGGAGATCGAAGCCGGTCAGTATGATCTCTCCT
GGCAGGTTGATCAGCTGCACCCCCATCAACCCCACCAGCAT
GCCCTGGAGGAAAACCCAGACGCGGTCTTCATGGCTCACCC
CATCCGCCAGGCGAAAGGCGCCATTATGGCTCAAAAAAGGA
CCCGGCGACGAGATGAGCGGCGCCCCCTATCTGCGCGGCAC
TCCAGCAGCGGCTTCTCCAGCGGCAACCCCAGGGTGAAATA
TGAAATACTGCGGCAGAGCGCCGGTCGCGTCGATGCCGTGT
ACCCTGGATTGCCTGACCTGCCATGGCGGTGCGACCCTCTC
CGCAAGCAGATCGGCGAAGTCAGAAACTACGAAAAACTCAA
CCACCAGCTGCGGATAAACGCCGTCGTCACAGGCCGAAGGA
ATTCATGGTGCGGGTCAGCGCCCCCTTGAAACCCGCCATGT
GCTTTTGTCGCCGCCGCGCGCGGCATCCCGATCACCCTGAC
ATCATCAATAAGACCGACCACCGTTTTGCTGATATTGGGAT
TTCCTGGAGCCGCAGAACCTCGAAAAAATCGAGGCGATTTC
CGTGAAATCAGAAGAGTCGACTTAGTTTCAACAGAGATGGC
CGCACAACCGCACCGAATCTCCCCGCTCAAAACGCCCTTCG
CGTGGATTTTCTGACCGAAACCGGCCAGAGCGTCTGGCAGA
CATCGAAGCAGTGATACTCACAGTGCAAACCTCCAGATTTA
ACGGAACACGAAGAACAACACCAGGAAAATGACGACAAACG
TCCAAGAGCCAGCCCGACCGCCCCCAAGGCCACACTGATAA
GATTTACTCCGAATCAAACTCAAGAGAATGTTCTATCCGGA
TATCTTAGAAAAAACGCAAACTTTCCTCTGAATAAACCTTT
TCTGCGCCCGGCGATAAAGCCGCCGACTTTAGTGCCGTCGA
GGCATCGCGGCAGTCATCGACGTGCGCCCGCCGGAGGAATA
TGAGTACCATCCTCCCGCCACAAAGGCTGTAAACAGCAAGA
AGCGACTGTCGCCCAGCAGGCGATCGAGCGTGGCAAGGGCG
TTTTAAGTCCCTTGTGTCTACCAATTCCACCACCCGGGCCC
CACTGGTGCATAGAAAACAGCTGCCACTACATCATTGACTG
ATCGATCCGGAAAAAATTCGCCGCAAGGCTCTTGAACGTGG
ACAAAAAAGGACGTGGCGGGCAAGGACAAAGATCTGTAATA
ACGGGTGCGAAGGGAGTTGGCGTCAAGAATGAAAACCTGCT
CGACCCTCTTTTCCCCAACCCTCTTTTCCCCTCTTCAAATG
GGATCTAAGGGTTTGTCTTTCATTGAGCTGTCCTGTTGCGA
TGTCCATAAGTGGGAAAATGCTTGAAAGTTTCGACGATTTT
CGCGGGCCCTGGAATATGCGCGTTCCCTCGGTCTTGACCTT
AACAATTTCCCCATCATCCGCGAGACCCCCTATTTTCTGAC
TGTTTGCTGGCCACCAGCGTCAGCGGATACAGACGAGTCCC
GCTTGAATCGATCAAAAAAACCCGCTACGACTGGCTCGACC
CGTTGTGCATAACAAAAACTCCCTTGGACTCCAACGACCTT
GAGGCAATACACAGCTCATCCTATCACAACAATCCCGCCGC
TAATGAAAACCGGGTCGCAGCCGACCGATTTGAAGGCGCGT
GTAAAGATAAAATTTAGTTTCAGTAAAATAGAGACCTTCCG
GGATGCGCAATCCTCGCCCCCCGAGAAGAACTGAATTCGTC
GCCTTGATCCGATCAGCTCGCGTCAGCTCGACGAGTTGATT
GAGAGCGAAGACCATAAGTTCCGGCAACTCCTCACGGCGTG
GTGCTGGCCAATATCTGCGGCCCGTCGCGAGAGGCCGCCTA
TTTTGCCGCGCGCGTGGTCGCGGCCGGCGCTTTTGCCCAGG
CACTACCACGTCACCGCCAGCGGAATGACCCTGGCCGGCAA
TCAACGCCGACAAGATCGCGCAGCTGCGCAAATTCTTCCGC
TTTCAAAACCGAACAATTCACTTTCAAGCAGTTCGCGCGGG
CGCAGTTTTTCTCGAGGATTCCTCGGTTTCGGCACCGGTCG
ACTGCGCGCCATTAAAAATACAGCCCTGGGCGAAGCTCGGC
TAAAAAAGGAATTATTCTCGCCGGCGGGGCCGGGACTCGTC
AGTATTGAAGGGATGAATCCCGAAAACGTCACCGTCATCGA
GACGACGACGGCAATGTGACCCTCGTCGGCAATCCCCATAA
AGGAGACCCTGACCCAGTCGCCGTTTTCGATTCCCTTCCAA
CAACAACATGATCCGCAGCGCCGGAAACGCCTCTTTGAGCC
CATGGGGTATGTTCGCTTCACAGTCGGATCAATCACGCGGG
CCTGGCTTTTTTGCAAAAATCGGTTTTCGGGAGATTGAAAA
GCATTGCGCAGCATGTGGAGCAGGGCCGGCCGCAACGCCTC
TCGGGAGCTATCCTCGCGCGCTGCACGCCTCGCAACATCCG
CGCAGGTTGGCGATGGCGCGCTGTAGATCTTCCTCGATGCG
GGTGATTCCCCTGACTGGAGCGGCGTGGTTGTTCCAGCCAT
GCCCTTTGACATAAAATTGCCATTTACTGAAGCGATAACCG
ATGTGGTCACGGTCAAGATTCTTGAGGATATCGGGGTCGGC
GGTCCATCCACTATCTTTTCCGTTAAAAACCGTTCGTGTTC
CACTCTGGAAGAAATTTTTCCTCCTGGAGTGGCTCTTTTAT
TCACTCAGTCATTGACTTTGCCGCGCAGGCTTTTTATCTGA
GGTCGAACGGGGGATGAGCGCCGGCGACCTGGTCGATTTTC
TTGACCGAAGGGTTCAAACGCAGCGCCATGCCCAAAATCGA
CTTCCGGCGGAGGTTTTTTTCGGCCGGGTGGAACTTGCGGA
GCGACCACGGCGGTAAAAGGCAGCGTCGCAGAGATCGGACC
GCAGCCGTTTTGCTGCGTGCCGGATGGGCCGATGCGGCACG
CCAGGCACGAGTCGCAGCGCCTGCCAGGTGTATTCGGGCAG
TGAATCGAAATAAGATTTGCCACCAAGGCACGAAAAAAAGT
CGGTTTGCAAGTTGCTGATTCGTCAAACAAAAATGGTAAAA
GAACCTGTTTGATGTTTACGCCTTGATCTTCTTTTTGCTAG
GAGAATATCGTTAAGAATGCCCAGCAGGCGCTGCCCGGACC
GGCCAGGGAGCTGATCGATGCCGGTCGCGGGCGAGTCGGGG
GACGACGTGGCCTTTAAACTCTGGAATGAGTATGAAGTCGC
GCAGAAAATCCTGAAAATCACGGAAATTCCCACCTTTTTCA
AGAGATTGAGGCAAGTTGTGCCATTGTGTTCTCCCTTAAGA
GATGGCATAGAGCTTTTTTCCTGCACGAATAAAATCAACAG
AGCGCAAGCGCATCTCCTTCCTTGAGTTCATAATCCAGTGC
CTATCAACAGCTGCTCGAAGCGCTTTCGGAGCATTTCGCCT
CTATTGGCCAAAGGAGATCGCATGTTCACTGATATGCTGCG
TGGGAAGCCCAACAGAAATACGGTCAAAAAGTCGTCATCCT
GGCCGGGGTTCGCCCCAATCCAGAGTTTTCCCTTGAATTGG
GCCGCAGTCGCAGCCGTAGCCGCAGTCGCAGTCGCAGCCGT
TCCGACCTGGTGCGTGAAAGCGGCTTCAAGGTTTTTGCCGA
AGATGCGTGCCGTGACCGCTCTGCCTCTTATTTCACAGGCC
CGTTACCCCGCCCCCAGCCACCGTTGAGATCTTCCCTCGTG
CAGCAAAAGGAGTGCTTTTGCGAGACCCCTTAAACCCCATC
CCGGCGCAGACGCGCGGCGGCAGTCAGGGTATCGCTATAAC
CCATCAACAAACCTCGATCGCCCTTACACCTCGCCCGTGTC
TCACAACACGGCCACTGCAACCACCGGCAACTGTGCAGCCT
CATTGCCTCCATCCGTACAGCAGGGATCATCGGCGACCGAT
CCGGATTTCCTCGAGGAAATCCGGCCTGTCTTTTTCAGCGT
TTTTCATCTTCCCTGATTTGCAGTCGGGAAATATCTGCTAC
CGCGATGCCTCGTGGCGCCCCCGAGGATGTCAAAATCATTG
GGGGAAGAAGCCTATCGATTCGTGGATTTTCTGACCGAAAC
GCGGCTATCGCCACCAACTCCACACGCCTGATCGATAACAC
ATCCTGACCGGAGACGTTGGCGCTGGTGGTTACCAGCGGAT
CGGATTTCTCGATGATAAAGCGTTTCATAGAACTCACCCAC
TTGTTCCACCCTTTTTTTGACCGCCTTCATGGCAGGATCGT
AGGCAGGAGCAGATAAAAAGCGGTTGCTATGCATCACGCCC
GATTCAGGAGGTGCGAAACGCCTTTGCGACCTACGAGGCCA
CGTGCTCTCGCTCTCGGCACCCCCGGGCGTTTCCTCGACCG
ATTCCGCAAAAAAAAGCCCACCAGGAGGTGGGCGATGCAAG
CAGCAGACCCACAGCCGTCGCGGCGCCGATATAGAGCAGCG
CTCCTGCTCGGGGGAAAAATCGAAAATCTTGCGCGTCACAA
CGAATGAGACGGGGGGCGCCCTCCGCCATGAGTTGGTCGAT
GCAAGGACCTCCTTGAGTTCCTTGCGCGACTTGCCGGGGCA
AACGCCGTCGAGGCGATGTCCGGCAAAGGAGTCTTGCATCT
GAATGTATCTGCCACAACTGCTGCAACGTCAAGCTCGCTTC
GACAACCCTCTGGGCAGCCACTGGATCGGCCTCTCCGATCA
CTGCAGGCATCTCATTCACTCGAAAAACTCTATGAAGCCTG
GACCACATAAAGATTTCCGTCAGAATCAAACGTAAGGCCTT
TATTCATAGCCGAGACAGCACAGCAAACGACCGCATTGCCC
GTCATGGACCGCCTGACCTACGACAACCAGGTCTTCGGCGG
TCGTAATTTATTCGAAATCGCGCGATGCGAAATTATTGCAA
CTGGCGTTTTCGCCGAAAACCAGGAAAGGCGAAAGGGGCTT
CGGTGAAGCTCGATCCGAAGCTGCAACCTTTCTCCGTGGTC
TTTTGGGTGAAATTCAACTGCGTCAAAGTCTCTTTGGCTTG
AAAAAAGGCCGAAGCGAACCCGGCCACGTGAATTCCGTCAA
TTTCTGACCCAACGGAAAGGCAATCGAAACAAAACCGTTCT
CGCTTTCTTGCTGTGACAAACGGTGATCCGACTGCACTGAT
CACACCGGACGGGTGGAGTTCATGGACAACAAAATGGATCC
CCTCGCGCGAGGTCAGATTGCGATAGTAGATCGGGGTGCGG
CACCGGGATTCAATGAACTGCTTGAGGAACATACCATGCGC
GATTTGAACCTGTTTGAAAGCATTGGCAAGGATGCACCGGA
TGAAGGCCGAAACCAAAAAACTGCCCAAGAAACTTGAGGAC
CTGGAGGTGCAACCATGAACCCTTCCCGCGTGATCCGCCTT
GGGATTTCCCCGGCGCGAATCGCGATTTAAAAAAGGCGCGT
CGCAGGATAACCTGAAAAGGCGGTTGGCCTATTCCACCGTA
AAAAACGCCCGATCGCTGCTCAGAGCAAAACGGTTTTCAAG
AACCGATCGTTTATTTTTTACCACAAACAATAAACGACATC
ATCAATACACTGCGCACCGGCGCCCCGGTGGATGAAAAGAC
TACCCCGAGAGAGATCGTTTCCGAACTCGACCGCTACATCG
TAACAGGGACAACCTGAACGCCCTTTGGCATCCTCCGGAGA
GTATTTCGACCTGGAGATCACCGAGAAGGATATCAAATCGA
TCCCAGGTAGCTGAAACCCGCGAGCGCCTGCAGCGCGAAGG
CAATATCTGCACCAATTTCACGCTCTCCCGGTCCGCCGGTC
AATGCCGGCAAAAAGGAGAGCCGTCAGCAATTCAACGAAAG
GCAAAAAAAGGAATGCGAAACAGCTCCTTTTTGGCGACCCA
CCGATATCTTCCTTAATGCTCATAAGAATACAATACTCTTT
GATCAAAATGCGTCCCCACGCATCGTAGGCGTTTTTGCCGT
ATGATGGCCTCTCTTATAAGCAAGTAAAAAGGGCCATGCAG
CACGTGATCTGCACCCGGTGCAAAAAAATTATCGACTTTGA
CCAGGCTTGGGCTTTTTCAACCCAGCGATACTTCTGGTGCA
ATAGTTCGGTCTCAAAAAATCGGGCATCTCAAATCAGCTTC
TCAGGGGGTGTCAGAAAAGCCAAAGAGTGCGGATTTGATTA
CTTTTTCGACCTCCTGGAAGCCGCGCTCGACCCCTTCCAGG
GACGGAAAGTGGCCGGAGAGCACCATCAATCAAAAGGTCGA
AAGATGCGCGCCGCGGTCGACGTGCTGACCCTCACCGCCAC
CCGCCTCATCGAGGGTCGACCCGAACAGGGGGATCTCCTTG
ATCCGCGATCCTGACAGATGCCGCAGTTCATAAAGAGGGAA
GATGGGTGATATGCCAGATGCAGCCTGGGATGTAATGCCGA
GATGCCGAGTACGGCTTTTGCCTCGGTGGCAATCTGCGGGC
TGGGCCATCGCCATCAAATTCCCGCCGCGCCAGGCTGAAAC
GGGTGGCGCACAGTCCCATGCGGCAGGCGTGGTTGCCGACG
ATACCACCCTGTATGTGACCCTTGAACCCTGCACCATGTGC
ATGTTTCCCAGCGGCAAAGTCGAAAAAAAACGGGATTGGGT
AGACAGAATGCGTTATTCAGCCCTGATGACCGATCTGTACG
AGAGCGGCGCCAACATACAGCAGAACTATCCTGAAAGCCAC
CGGGCGCCATCACTTCCAGGCAAAAAGCGGATAGCGGCACG
ATCCGCCGGAGGAATTTATTCGCGGACTGCCGGATTTCCCG
CAGTCACGGCCCTTTCACCGCAGTCGCCATAAACACCGCTC
CATTACTCGTGCACGAATCTCTGCCACACTCCAGCCACCAG
CAAAGGAGTCTTGCATCTTTCAACCACAGTAAGAGGTGATA
CCGCTCCTGCAACGACTTCGCCGCGCCGCAAAACAGCAGAC
TGCAATCCTTGGATCGCCAACGGCTTCTATTTGCTCCTTAT
ACACTGGATTTTAGTGTCCACCGAAAGGAAGTATATGAGTA
GTACAAAAAGGAGGTCAGCACATGGAAGCTATTTCGTACAC
GGTGGCATCACAGGCCAAGGCAGCTTCAGCCAGATGTTTAG
CACATGGCCGGAAACTTCATCAGAAACCTGCGCAGCCGACA
GGCATCCTCCATGTTCTCCACCACCACCATCACTTCGGGCG
TAATCCCCTCGATCATGTCGCCGAAACGCACGCGACCTGCA
TGGCGAGTGGCCTACTCCCACAGCAATTGTTTCGGACGGCC
CCAGGTCAAAAAGCCCTCCACCAAATCGCCGCAGCCCCCCT
TATTACGGAATCCAGAAAAGCGGTGACTGACATGGAACCAC
GAGCTGCACAGTTTGGTCGACGGGAAATAGCGGCCCACAGT
CCTGCGTGAGCGGGTTCGTGCCCTTGAGGCTGAATTGGAAC
GAGAAATCCGTGATTTCCGCCTTCTCAAGGGGCTGATTCGT
GGTGGTAGACGGTCAGAAAGCCAAGGTTGCTCATGGCATGG
AACGGTGTATGACGTCCACCCTCTTCCTTGGTCAGAATGTA
GCACGACACCGCGACGCAGCCCCTCGATCACGCGATCATGG
CATGCGTGAGCGGGCACCGGCATCAACCCCTTCGTATTCAC
TGCTCGTTGTTGATTTCAAGCTCCCACTCTTTCTGGTCGAG
AATTCCGTCCTGTTTGTATGCATCAATTGGATTACGTACAC
ACAACCCCCATGTCGCGCGCCACGAAGGCCTTCTGCACCAG
AATTATTCATGTCATCCATTCCCGTCGTGGATCAGGAGGCC
GTCGAGGTCGGGATCGTCAACCCTGACCAGCAGATCCCCCG
AGGGTTACCTCCGGCCGCCGCAGCAACTCCTCGAGAGTTTG
TGGTGGCGTTGTCGGGCTGCCTGCGCGGCATTCAGTGCGGG
CCCATGGGCAGCCAGGACTGCCTTGAATGCCACCTTGACGC
TTTTCTTCAGGTAAAATTTCCTTAAAATGTATACGACACGT
CACGCCGCAATCGGCCATTTCGACCAGTTTCTTCCTCATGA
CCCTCCTCCCATGGTCGCTGCAAGGAAAACAATGGCGAAAC
GATAAAATCGCGGCACCAATCGCGCAGGCCCTGGACGCATT
GGCTATCTCGAGCGGCTGCGCCCCAAACTGCTGCTTGACAT
CAAACAGTGCCCCCATCTCTCCCACCGGAGTCAACTCTCCC
TTCACGAACGCAAAATATGGCAAAAAAACCGAAATTTCCAA
CATCAGCGACGAGAAGTCGACCGACTACGCGACGATCAAGA
GCAACGCAGCCTGTGGTTTGCGTTTTCATCAGCTTGAATAA
CCTATCAGAATCGAAAATTCCTCAAATGTTATCGATATCCG
TTTTGATGGGGAAATGGGGCCTTTAAGGCCGAAATGGCGGT
TCTTTAAAAGGAGTGAATATCGTGAAAATGCGTACACTACT
ACCTGTCAAGGTCAAATTTACCGTATGGCCTTTTTTTATAA
AGACCAAGTACTACAAGATCCCCGATTCCGAAAAGTACGTA
CAACGTCCTCGTTCTTGACACCGAGGTTTATTCAAATACCG
GGGCAAGGATAAAAAAGAAGCAGGAAAAAACGGCGACGATG
CCTGTAACAAGTCGACTCGGCCGGGGTGGCCTCCAGGTTGT
TCAAGCCGTGGCTCGAATGGCAGCAGGAATACGGAATTGAA
AACTCAAGCCCTCCTTTATACAGTGTAATCCATTTATTCGA
AGATCATGGCCTATGCCGGGCGCGCCATCCAGCTGGCGGAA
TCAGCTGGCCGAATATTTCGCCGTCACCCGCGCCGAGATTG
AAATGTGGGATCGCTTCGCGCGCTAGACTGTCGGACGGTGG
GAAGTTTCCCAAGATTAACACGGGAAAACAAAAAGGTGAGC
GGGAAAGGATGCGAAGCGTGCGTTCTCTCGCTTTCGAGTCA
GGTCATCGCATCGCGCTAGCCAGCCACCAGGGCGCCATGCA
ACAATCAGGAAAAGATAAAGCATTAAAAGGAAGAAGCTTCC
TGGGGCGCTTCCGTTTCTGGCGCTCCCTCGAATGTCAGGTA
CAACACAATTTCTCGCGTTGCCCGTAATATCATTACCCGTT
ACGGATGCTGGCGATCAACTCCCAGAACTGCCTGCGCGAGA
CTGGTCGAAAGAAAAGAAATCGGAAAGTGCGGCTTCGATGC
AAAAAAATCTTCAAGGTCGTCAAATTCTTCGTTCATGCATG
AAAAAAATCGACCTGAAAAGCAGCCGAAAGAGTGCGAACCA
GAACTTCCTCTTCAACGATTCCGGTGAGGTCGATGTGGTCA
TTTGGCTCGAAAATTTTGCTCTGCAACAAGTATCGAAAGGA
GCCCAGAAGTTCTCCGGCCGCGCTGTTGATGCGCAGAATAC
TGGTGATCTCGGTCTGCAGGCGCGAAACTTCAAGTTCTTTC
AAACGTTCCGCCCCTTCTTTCATTCTCACCAAAGGGCGACT
GTGACCAGCGTGGGAACAGGCGTTGACGAGAACACGTCGCT
TAAAAATTCTGATAGCTTTGCAATAAAAACTTTGATAGTTT
ATGCACCGCCACCTTGAGCCCGCGCTGGGGCTCGCCGTAGC
AACCATAAGCCAGCTCAGCCCGCCGATGAAAAGAAGGCTGA
CGGATTCGAACTTGTTCCGACCGAGGGCAAAATTGCCGCTT
GCAGTCGGTGCCGATGTCGGCAGTAGCAACGGGGTCGGTGC
CACAGGTTCCACCGTGCACCCTTCATTCGTATTCTTTTTTT
TCCCGGGTGGCGGACTCAACCGTCTGAAAATGGGAACCGCG
AGCCAAGGATGCTCCTTTTTCCACTGAGGCAATAGAGAGGC
CAGGGCGCCGTTGAGAAACACGCGATTTTTGCCGTTGCGGC
GGCCCAGAGTGCATTCTTGACGCTGACTCCCATCCCCTCGG
GATCGACCATACCCGGAAGTCCCCCAGCGACCTCCTTTCTA
GGCGCGCGAGAATCTCTTCGCCCTGCTCCTCATTGTCCACC
GATGACGACTTCAGCCAGCCCGGCGCCCTGGTGCGCGAGGT
GCGCGAAAACAAAAAGCGAACGGTAACCCAGCACCATGATA
CTCCAATAAGCCGCAAACGACGCGAAACCGGATTCTTGGAA
TTCCCCCTGCGGAAAAAATCCGAGATCTCCCCCCTGGTCCC
AGGCCGAAAAATTTTAAATTCCAGAGTCAGATCATGCCGCC
CCGCCGTTGTCGAAAAACGCCCGTGCGGCGTAGGCCAGATA
CGATGCCATCTTGCTCAAAGCCGACAAGGCTCGCGAAGTCT
GGCTTCTGCCTCGCCTCGGGCGGAAAGGTGCAGAAATCGGT
CGGAAAGAAGTTCGCAAACGCAGAAGGAATATCGCGGCGGC
CGCCAATGTGGTGATGTGTACCAATCTTGAAAATACTTCAA
AGGGATCGGGGACAAAGTCTCGGCGATGCTCAAGGAACTCT
AACGCCGCGGATCACGGTAGCGCAGGCAGATTTCGCCCTCA
CCGACGGCCAGCATCACCAGCAGCGACAGCCACTCCTGATC
CCTGACGGCCCCCTCCGCAGCCCCCCGTGCTGATAGACGCG
AGGCGGCGCACCGGCAGCCGCGCCAGCAGTTTGACCTTTTC
GTCACGACTTCATGAAAACGCCCGCCATGTCCTGGAATGCT
ATCGGCTGGCTCACCAACCGCCTCTATGACTGGGCGGATAT
CTCGGGCAGCCGGTCCCGACCCTCTCCGGGGGCGAAGCCCA
ATGCCGAATTTGCCGATATTCTTGTTCATCAATAAACCCCC
CCCATCGGCAAGGTCGCGTTCGTGTAATTGCCGCACCAGGG
GCATCCGGCGCTCAAGAGCCCGGACGGCAAGCAGGAAAAGG
GACCAGATCAATTTGGTCAGCGGCGGAGGCGAGAGTCTGGC
ACAGAATCGAACTGCCGACACGAGGATTTTCAGTCCACGGA
ATCGATCTGAACATGGTCCGCGCTGGTGCCGTCAGTCATCC
CGCTACCCTGAGGAGGATCGCCGCAGCCTCCAGGGGCTTGA
GCGGTATTCTGCTGGGTGACCTGGTCGATCTGACCAAGCCC
CACAACGCCCTGCGCCAGCGCGGCCTGAAAGATCAATTCAC
CTCAAGAGAAAAAAAGTTCGCGGGAAGAGGTGAAAAACAGC
TTTCAATGTCACCACCGCCGCCGGAACGATTCAGGGTATTT
AAAAAGGCCTTTGTGCGTCACTGGATTGCCATGGGGATGCT
GCGTCATGATCTTGTTCATACCGACATAACCAACCAGGCCG
TGGCGTTGCACATGGTCTTGCCGTCGATGGCGAGGCTTTCA
GTTCTGCGCAACCATGGCAGCCGGCAGCGATATCATCATTC
GCAGCAGCGTGCCTAAAGTGCGGGTGAAGCGGGCTGTCGCC
TTCATCGATCCGATGCAGGGCATTCATCACCATTTCGCCAA
AGACGTAGGCTTAGAGAGGGCATAAATTCTCCTGTGTTCAT
AAGGAAGGCTTCATCGATGCCGCGCAGGCTGTGCAGGCCTT
GTCCTTAAGGGTGACAAGCGCAAAGACGCCAAGACGGGCAA
CGCTTCCTCACCAATTCCCCCTACGCCGTTCTTTTTCACGT
AGTTGATCTTTGATTTTTGCCCCACCGCCGGTCAATGGCTG
ACCTTTTTCACTCCTATTTGCATGAGGTGCCATATAATGAC
GACCCCCAGCGCGATCAGCGCCGTCAGCACCGCCAGGGCAA
AGAGACACTGCCTCCCTCCACAATTGTCCATGATATTGAGC
TTACAGCGCACCATGAGCGGCAGTGAGGCGGCAACCAAATT
TGCGAATACCTCCAAAAAATCGATGGGGTCAAGCAGGTCAC
CCCTGGGATAGATCGCGAACCAGCCCCGAGATTTCCGATAG
CACTGAGTATATCGAAGCAACAAAAACCTTTGAAATCCTTC
CCAGCGTCTGATCGGTTATGCGGTTTTTGGAAAAATCAAAG
CCGAGCAGATTGACATGCCCCGTCTCGAGGTAGCTCCCCAT
CTGATCGAAAGACATCGCGGCGTTTTGTCCGAATTGCTCGA
CGCGCTTCTCGCACCCCGCGCCGGCAGAAATGCATGACAGT
TTCGGTTATTTTACTAAATGCCGTTTTGCAGTTTCAGCCCC
GCGAAGGAAGATATCAAGCGCATTGCTGATCAGACCCACGA
CGTCGTTCAGCGGGTGGAATCGTCCTTGAGCAGGGAGCCCT
CATATTCGCCAGGGTTTTGCCGTTTAGCGTGCCGCCGGTGA
AAAGCCATCGACAAAAATTGCGCCCTCCACGAATCGACCGG
GTGTGGACATAAAGAAATCCCCGCTCGCGAAAAAACTGGTG
TTTTTACTCTGGATACTTTCCTGGATAGCCATATCGGGGTT
TTAAATAAGGCAGTGAAACGCCCTTTTTCGGCAGCAAAAAG
GGCAGCCGCAGCGGGGCCGGCTGCCAGGCTCAAGACAAGGG
AGGCTGGGAACGTCAAAACCCGTCAACCACATGGCACAGAC
GCGGACCATCGCCCCGGGAGCGGGGCTGAAGAAGCAGCCGA
TTCTGGGACCAAAAACCCTGCGGGAACTCAACCAGAGCGTA
GATGCGCCCTTTGGGGAGGGCAAACGTGATCCAGTCGCTCA
ACATGATCACACCGTATTCGCCACGCTTGACCACCAGGGTT
CATTGATGCGTTGGTCTCTTCCATTGGTGATGCGGACAGCC
GGCGGATCCTAGCTGTTATTCCGGCAAGGGGAGGGAGCAAG
CGGCAAATCGAGCGAAACCACGTTGAGGCGATAGTAGAGGT
GGTCGCCCCTCACAAGCCGCCGGTCAGGCGTGCCCCCTCGC
TCCATACAGAACCGCCGGATCACTAAGACCTGCTTTCGCAC
GGCCCGTTGCACGGCCTTTTCTAGATTTTCTCTTTGAACCT
TCGCCCCAAACGGAAAAATTCAGAACCCGCGATATTATTTT
ATCACTGACGGCATCGCCGGCGAAAACATCGAGGGGCTGCA
AAAGAAACGGTTGTTTATCGCAGAAATCGAATTTCATGTTG
CGCTCATAGGAATAAAACGGCAGAAACTTGCGTGACTCCTT
ACCCTGATTCAGGTCAAAGGCAAGGCGCTGGCCCGCAACCT
ACCTGCTGGAGGCGCAGCTGCCCTTCGAGATAATCAAGGTG
TCAGATTGCGTGGTTTCACGCCAAAAGCCAGTGCAGGGCCG
GAGCGCACCGATATCATGCGCGAAGTCAAAGACCTGACCCA
ACGCGGCACCTTCAGCATCACCGTTTCCCCCAACAGCTGAG
TTGGTCATCCTGCCCGGCAGCAAGCACAGCCTCCACGATCT
CTCTCCGGCGGAATGGGCGGCGGCGCTGCTCGAGAAGGTGG
CAAGGAGCTTCTGCAGCAGACCGACCGCATCATCGGGCAGT
TGCTGTTCGCGCAATTCAAGCCGGCCCTGGCGATCAACCCG
GCCATGATCTTCGCTGATCGCCTTGACCAGGATGCGTGGCA
AAAGCTCAAAGGTCAGTCCGCGCTCTCGGCCGAATTCCTCC
TCATCATTCTCCTCAGCACCCTCGCCACTGAAATAAGATAG
TGTGCCACCTCGTCCTCGGTCAGCCCGCCTTCAGGACCAAC
GCTTTGAGCCCGAAATAGCGCGTCAGGTCGGAATCGGTAAT
GGGCCATTATCAACTTAACGCAGGAGGAACAGAATGAAGAT
GCCAGGCTGACAACGAGGCTCAGCGCAAGGACAGGCTTTGA
CGCATAGCTTTGAGCGTCGCCTGGTTGGCCTTGTTCTCGAG
ACCAGGCACGAGCCGCGAACCAGTTCAGCCATATCGGCGTC
ATTACAACGACCTGGCAGCGCTGCACCGCCAAATGGGCCAT
AAAAACTGAATCTGCTTCAGCCTCGTCGGCAACAACCACAG
AGGAGCAATGATTGGCGCACCCTTCGGCAATTTTGATGTAG
GTTTGACATAGTAGATGTCGCGGGTTTGCCGACGCAGGTGC
CCAAGTCGTAACCTGCCCATCAGCTTTAACCTGCCCAGCGC
TCATTGACTTCGTCGTAAGTCAGAAACCCCTTTTCGCGACC
CTGGTGGTGACGGCTTTCGGCGTCACCGCACGCATTGCCAA
AACAACGGCAATACCACCTGCGGAAAACACTCATGGGGCAA
AATAACCAGCCCCCATTTTTCCGGCAGATCTTGCGGCTCAA
CGCATATCCGTAGCCATTGGCCGTTTTGTCGCGGTGGTTGA
TCACAGGAGTTCAGGAGCAACCGAGCGATTTGAAGGCTTTT
ACTGCCGAAAAGAGAAACGCCCAGCAGGCTGCCGGCACCCA
ACCGGCAAATACTGGCCCAACTCAAATCTTTCGATGCCATA
CTCCCCTTCCCCGGCAAAAGCACGAATCAGGTTGTTGAGCA
GGCCACGGTGAATTCGCGTCCCGGCAGAAACTCCTCGATAA
CACGGCAACCTCAAGAAATACGGCATCAACCAGAAGGGGCA
TACTCACGCCTCAACGAAATCTACCGCGAAAAAATCCGCCC
AGAATTCCCAGCTTCTACCGCGATTTCGAGGGCGGCATGAA
TAACTCAGGCCAACAAGGCGCCGCAGTTCCAGGATCGAGAC
TATGGCCGCTCTTGAGGAGGCAAGTGCATACTCCGAAAAAA
AAACCATCCTTGGTTTCCACCCTTCGGGCAGCCTGCGGCTG
AAAAAAAAATGATGAAATCGCCGCCGTGTTCAGTGCACGGC
GTCAAAGACCCGGAGACCGGCGCCGACCCCTTCACCGAGAA
CTCTCCGGGGCCCGCAGTCGCATGCAGCTTCTTGAGGTGGT
GTATTGGAAGATGAGCAAGGCCACAAAAAGCCTGACCCGAA
CAGGTTCGAAACGGAAGCAGCGGGAAGTTTATCCCCGGCCA
GAGAATGTTGATGCGTTACGCGAAAAGATTAAGGAAGCCCA
TGATTGTCCTTGAAAAACTGCAGAACGACGAAAAGGCTCTC
AGTTGTCTTTTCTTCGACCCCGCCGCTATCCAATCCCTACT
GGTGATGCCGATAATGGCTGCCAAATCCGGGATCTGCTTGA
TGCCTTAGCCTTGAAAAATCCGGGCAAAATTATACCCCTTG
GGGTCCTGTCGTGGTGGTCTCCCCCGTAATAAATACGCGGT
ATGCTCGACCCGGATGCACGCCGACGCATCGACCATCACAC
GCCGAAATCACCTTTGTAGGCAACAAACGAGACCCGCGCTC
TAAACAGCTGTAAACAGATGCAACACAGTTTAACACGCTCT
GTTTGGTAATCTGGTAGGACCCCTAGCCCATTCAGTGCTCT
CGGCTTGACGCGTGAGCGCGCCGGTTTTGAAGTCCGAGACG
AAATCTTTTGAACATCAGACCTTTTTCGACAACACTCCGGT
TATGATTTACAAAAAAATTGCCATCTTGATCTGCTGCACCA
CGCCACCGCGGAGAACGCCACTGCCACCACGATCCCGGTCA
TCTGGCGGTAGAATTCTTCGCGGGAAAAAGAAAAACGATAT
GCCCTCCTTTATATTGGGCTCAAGCAGATAAACCGAGCTGC
CCGATGTCGTTGAGAAAGCGCAGCAGGGCAAACTGGTTGTC
CTCCGGATCAACCATTGAAGCCCTGGTTGCCGCAGGCCATG
TGCATATTTTGAAAAAAAACCGATAAAAACCTTTTTGTCCA
TTTTTTCAACGCCGTTAGCGCCGAGGACGCAGGGAACGCCT
ATGTGGGTAACGCCAAAATCCTCCAATAACTGATCGCAGCG
GTGAAATCCGTAATGGATCGCATGCCTGAAGATCTCGATAT
CGTATTTGTTACAAATTATGCGTCAAAGCAGAATTTTGTCA
CCCGCATGGCCTATGTGTCGCAGGAACCGGAACTGGGGGAA
GTGTCCTGCGCCGCAAAATCCGCTTCAAAGATTCTGAGGGG
AATAAATCCGAAAAAAAACCCTTCGTTTTCTACCTTCACCC
TTGAGGCCGAGCTGATCTGTCAGATAGCGTTTCTGCAGGGT
ATCTATGTCGGCAAAGAGCGCGGCCGGCACCACCTGCCACA
CGACAACGGCCCTGGAATCGCAAAAGAGCAGATGGAACAGA
CTTATGCCCAAAGCCTTAAGCCAAATGTTTTTTACGCAAAA
TGAATCTGGAAAACACAACTCCGAATGTGCTTTTACCTCCT
CAGCATTCAGTTCAATATTTCCCTTGGCGATGTCGACACCA
AACTACGAAGGCGTCATCACCACGTACCAGGAGCCCGACAG
TTTGATTTCAATACCACAATCCACTCACCCTTGGCCAATCA
ATTCTTCATTATATTCATCGCATCTTTTACCTTCCTCCCCC
TCAAAGGGCGACAGGTCACACTGCAATTTGACGGATCGCGC
GGCGACAACCATCGCCAGCGCGCCGCTGATCTATTTCAACC
AGCTCCTTCTGCCAAAGGCCCAGTTCCTCCCCGGAGCGGGC
AATGATCACCGCATCGTATTCGGAAATTTTGGTATTGTCCG
CCACGTCCCACAGCCGGCACCCTTCGCCGCGCTGTGCCACC
TGAATGGCAGCGGAGCATGGCTGCTTTTGAAAAAGCCCTGG
CCAGATCGCGGCGTCGCTGCCCCAGGAAAAAACGCAGGAGA
ATAATATCTCTTATTTGTAGCGCGCATTTTTTCTTTGTCAA
CAGAGATATCGTAGAACAGCCCGTTGATGGTAAAATCGCGC
GTCGAAGTCGCCCCGGCAAGCATTGACGCCTTCGATGGTGA
GCGCGGCGCATGATGCGACGCAGGACATAGCCGCGCCCTTC
GGGGGAGTTGTTCGAAAAAGCGAAAAGCACCCCTGCAACTG
CGGAGCGCTACGATAAGCTGCGGCGTCACCTGGATCAGCGC
CCCCGGAGGTCAGACAAATGCGAAAAGTCGAAGCGATTATC
AAAGGGGGGCAGAGAACACCCCCGAGCAGAGCGCACACAAA
AGCCTCGGAATCAAGCACCTCGTCGACCCGCTGCACTTCAA
CCGAACTCCCCCCTCCCACCCTCCCCCCGCTGGGGGGAGGG
CAATAATTTCATGATTTTGGCGGAAAAATAAGTGTTTATCC
CCGTCATGAGTCAGACGACCCAGAAACCCGGTTTCGACGCG
ACAAACAGGCACAAAAACAGCAGAAACAGAATTCGCTTGGT
TTTGCGGGCATTGGCAAGTTCCGTTCGGGTGCGAAGCAGGT
TCGTCATCGGGGATATCGAGCCCGCGGGCCACTCCCTGGGT
GACGAGATCCGCGATTTCTGCCGGGGACGTATCGCCAACTA
CCGCAGTTGACTACCACCAGCGGCCCTTCCCGCCGGGGACT
CGAAAAAAGAAAATCGAAACCCTCGGCATCCATAATTTCTG
CATTTTCAATGTTGTGGATTCCAGCCAGCTTCAACTCTGCT
GCAGGAGTTTGTCAAAATCGCCCTTGATAAAACCAACCAGG
AGCGGACCGTGGTGCCCATGCTCCTCTATGGTATGAACGCC
CACAATCCCCATGACAAAAACCGCGACCAGCAGGTCCAGCA
AAGCAGCGCCGGAACGGCGTCCCGCGCCTTGATCTTACCAA
ATCAGAACAATCCGCTGGCGCGGCCACTCTTTTTTGATGAT
TTATGAGATGGAGGATCTTGCTGGAATTCTAAGCATCAAGC
CTCTCCGTTCCGGTCCTCCGCGATAAGGACTCCGCCAGGCT
CCGGCCAAGGACGGCGGCAGCCGGTTCGGCATCGTTCTCAA
TGCAGCTTGGTCAATGCCGACTGCCGCATGGTCTTGACCCC
GGTCAAAGACAAAAATAATCCGGCGTTGAAGTGACTTGAAC
CCGAACCTTTCGGCCCGAAGCAGAAAAACCCCTCTTTTTTC
TTGATGTGCAGGGTCGGTTCCGCGGTGTGAATGGCGGCGAG
AGCCGAAGCGACCTTATTGACGCGCGTGGAGCAGTTTGATC
AAAATCGGATTTTATCTGTCCTTATAGCATAAATTCCCTAC
AAATTAACATTTATGCTGCGCGTCCTGGCATCATCATCGGC
TTCATGCTGGACGATCAGGGCTACTTCTCTTTTCTCAACGA
CTGGAAAATTTCGAACCTCCCAGTGAGGTTGTGCTTCTTTG
GTGATTCTTGCATACAATTGCCCCGTTGCAATAAGCTGTAT
CCCTGTTTTCTTCATGTCTGCATTCGATTTTTCCACCCTCA
CCCTGTCCGAGCAAGACATGCAATGGATTGAAAAATCGCTT
GCCAGATTGGTTTCAAAAAGCGAAAGGGAGTCATCGTCAAG
GCTCTGGCGGGGTGCGGAAGCGAGGAGGGGCTCGAGGCCGC
CGGTCGGCATGCTGCTGGCGCGCGATATCCTTCTGAATGAT
CCCCCCGCCAGGAGGCCGACCGGGTCGAAATCCTCTCAGGT
ACGCCTTCCAGGACCGTCTGCGCGACCTGGATATTTCCCTG
CAAATTTTTCCCATCACAAGCATTGCCGTTGTGAATCCAGA
AAGCCCCAGGGGTGGTTTTGCAAAAAAGAATCCTTGGGGCT
GTGCTTGACCGCATTCTCGGCGGCAATGTCATCGGTTCACA
CACCACCACCCCCTTGCCGGCGGCAAGACCGTCGGCCTTGA
CGGCGGCGCGTCTTTCAGCGCGCACTCCTTTCGGCACCGGA
GTCGGGCGGCAGGACATTACCTCCCATGTGGATTTTACCAC
CAGGAGGTGTGAAAAACTGCCCGAAGGTTTCATAAAGTCCT
AGAACCTGGCATGACGACCGCGGGCAAATTTTCCGAGCGTG
TCCTTTTGCCTCGCCCGCGACCCGCAGCTGGCTCGATGAAC
GTGGCGGTGGCGCGCAGCGGCGTCCTTGAAAAGTTCGGGGT
GACAACTGCGTGGCAAAAAGCCGAGGTTGGATTTGGAACAA
TGGAGAACAACCTGCGCCAGCGTCACCTCTCCCTGCGCGAT
GTGACGACAACCACCTTATCCTTAAACACGCGATTCTCCCT
AGAGGAGGTTGGGGTATGCGCCGTAGACTTCAAGAAAGGAT
ATAGAGCCCGAAACGGGAATCCCCGCTCCAAAAATCCTTGG
GGTAGGGGCGAAAAATTTTTCGCCCCTGCATTGTCGAGACA
GATAAATAGCCTGTTCGCGGCTTGGGACATAAAACTGCCGC
CTGTTTTTCGGTCTCTGACGCGATTTGGGCCGCGCTGATAT
CCTTTCCTTGATTTTCTTCCCTTAAATACTTTTCCCATCTC
CGACCACTTCCGCGCCGGGGCGCAATGCGCGTGGTCCCAGG
TGAACAGGTTGGAGGTTGACCCTTCAATAACCTCATCATCC
TTTGGAGAAGGAGCGCAGCACCACCAAATTGTCGCTGAGAT
AAAACACTCCTGCGGGGCCGCGCCCACCGGAAAAACCTGAG
CATCGAAATAAATCGATATACGATCGGGGTCAACTTCGGCA
CCGTGAACAAGAAGGTCGATCTGCAGCATTCGCAGGAGTTC
GCTGTGAAACATCAGCCAGGCGAAAAAAAACGACCCCACCA
ATCCCTCGACCGGGTTGCCGCCCTTCGCCCCCATCACCTGC
CCCTGTCGGCCCGGCAGATGCGCCAGCAGTTTTTCCCTTCT
CATTTTTATATCTGTTTCCGCACGTTCTCGTTATCTCCCGC
GATGCTTTTTGAAAAATTTTCGCGCCTGCCGCAGAAACTGC
GTACCGCCGCCGGTAGAACCCTCTTCCGCACCGTCGCCTTC
CGGAACGTAAGGTTTACGGTCATTTGGGACGTTTCAAGCCT
AGCAGGCATCCTGCAGATCGCATTCGCCGGCGGCGTCGCAT
ACCAAATATGGTAAAAAATACCATTTAGGGTTTCCAGTTAA
CGTTCGCCGATGGCAACCCGCCGAAAGAAGGTCTGCCATAA
ACATGCGAGTGGCAAAAATGCAAGGGAAAATATCGCGAAAG
TGCTTTCTTGTCATAACCGCCTCCTTTATATAATGGGCTCT
GTGAGAATAGCTAAAATCGACCGAAAGGACACTGGAGATCG
TTTTGCCGACCCCTGCACCACCGAAAAGACCCGCCTTGCCG
TACATACTGCACGCAAATCTCGGTTACGACAGGAAAGCCCC
GTTCGCGCGGCTATGTCCCGCGTGCAGTCTCTTTGTCTTCT
CCGTGGCCATGAGGAAATCTCCGAGGTCGTCCTGATCGATC
GCTTCCGGTAGGTCAGAGCACCGAGGTCAGCCAGCGACAGC
GGATCTGATAGTTCCCGCCGCCGCAAGCCGCAAGAAAAGCC
ATTTTTAACCACGACAGATACCAATTACCCTAAAGAACGCC
CTGATCGGTCAATCAAGAAGCATGAGCGAAAAACTGCGTCT
CGTGGATAAAACCGAGATTACCGCCGAAACCGGAGCCGGCA
CTGATCCCAGCATCGAGATGCCCGGTCGTCCAGAAGCGATT
AAGAGGGTGCAACCTTTGTGCAAATTTCAACCTCGCCCTTC
AAAACCGGGAAGATAAAATCCGCGGTCTTGAGCTGGGGGCC
GCGAGGTGGAGCGGCTGAAGCGGGAGTTCGTCTCCAATGCC
CGCCGACCACTCCAATATCGCAGTATCCGGCACCGGTCTCG
GGGCGCTGGAAGATTCCCGGCGTCAGTTGCTTGAACTCAAA
CGGGCGCCATGAATCAAACGCCTCAGCGGTCGACTGATCCA
ATGCCTCCTTGAGGGAAATGCCATGAATTTAATGCCCCGCC
GTCTGGCACAGCAGCCGCCACAGGGGCGCAAACTCGGGCTC
GTGTTCGGTCACGACACCCGCAGCGATTACCGTACCACCCG
CTTGTCCCAGGTGAAGTGACCCTTCTTTTTCATATAAGTCG
TCGATCGACAAGGGGGCCGACCGTTAAAGAACAAACCACCC
TTTCTGTATACGACTCAGAGCAGGATCTACTTTTGCGTGTC
GAAGCGAACATCCCGGGAAACAGGGTCAGAATATCGAAGGT
TGACCACCAAGGAAGTGGCGCAGCGCTATGATTTCAAGGGT
AGCGCGTCGATGACGTTATTCAGTTTCGCAATCCCTTTGCC
ATGACAGGAGGCGCAATTTCCTGCTGTGTAAGCATCTGAGT
CTTTTCCGGTAAATTATCCGCCGATTTAGCCGTGAACCGTA
GTAAACCGCAGCCAGAACCGCAAAAATGTAAGCCTGGATCA
GAAAGAGGACGGTCGCTGAGCCAGCGTGCGAAATCACTTTC
CGCGGCCTCAATGCCATCGGCGCCACCCCCCGCGACCTGAT
GTTGGGGCGCTCATCAATAGCAAGAAGTCCATTGACGATGT
CCCCTGCTTTGTCAAGGCGGCGAAAATGGAAAAAATTAGAG
GCTGCAACCGCCAGGAAATCCATCGACATGATTGAGATCGT
AAGGATCGGGGCTGTCAAGGCAAAAAATCCTCGCAGCGAAA
CTCGACTACCTCCAGCGACGCGCCATGGGGCGAGGCGTTGG
GAGTTTTTATCGGTTCAGCGCTGTCGGCCGTGCGGCTGGGA
CGAAGCCGCTCCATCAAGAGCGATAGTAAAAATAGCGTTTT
GGGAAAATCACGCTGGACGACAGCCTCAGCGGCTGGTGCAT
TCCAGCTATAAAATCAAAAACCCCTCCCCCGCTCAATCACT
AAGAATGAACGGGTTATCGGCTACCGCGAATATCTGAGGCG
CCGAGATTTGGCTTGAAAATCGGATTGCTATTCGCTATCTT
TCAGGTGCTGGTCGTCTACCCTCTGCGCGAGCAGGACGAAA
CGGGAAACGATCATCCGCCACTACAACCTGATAAAAAGCTT
GGACGGCCGGGGCAGCCGCACCGAGAACGAAGAGGACCTCT
CATGTTTTCGCCTTCCAGCGCGATTTTTTTGAAGTCTTCGA
ATCTTTATGGGCGCATGCACCCTTCCGGCAAGAAAAGCGAT
CTTGTTGGAGGCGGTCGCCGCGGCCAGCCCCTCACGGGCAC
AAAGAGCAGGCCGATGTGCGCGCGATCCTCGTCAACAAGAT
TCGAAGATGCGGAACCGGATCTCCTCTGGAACACCTGGCCC
ACCGGCGCACGCCGTGGAGGCCAGCAGCGATGAGAGCACCA
ATATTCACCAATCGCCATTCCTACCAGGACTCCTACCTGGT
CAGTGCCCCCACTTCTGGAGCAGCTTCAAAATCGGTGTAGA
CGGCACGACGATCTCGAACACAAGAAGTACCACGGCCATCC
TGACGCTGGACAAAAAATTCCAGCGCGCCGACTGGACCAAG
TCTTTTTCGTCAGATAATTTCAGTTTCACTTCCACTTTTCA
GGCGGAAGCGACAACCAGCGCCAGCAGCAGAACCACAACCA
ATATTACCCTGCGTGCCTATCTGGCAAAAAACCATCATGGA
GCTTTTTGTGACAATGGCGACCCGAAGGAAAATCTTTTCCT
ACTGTCTGCCGAGCCAGATTCCGGCTTCAATTGACGTCGAT
GGGAAAAGGTATAGCAAAATCCGGAACTTTAAATATCAAGT
CCCGACCGCGACGGCAAGCGCGTATATGACGCCCTTTACCA
CCATTTCGTCTTCGGAAAATCCGAAATAATGCGCCAGTTCA
AGAGCGGGAACTGGAACTTTCATCGGTGGACGATTTCGACG
GATCACCAGATCATCACCTTCCAACGCCATGCCGCGTACAC
GATTCGGCCCTTCCATTTCGCCTTTCTGGACCTGTCCGGCC
CCTGTGGCTGCCGGTCGACCCCGGCACCGACCTGGCGGTGT
GACCTCGGGTTTTTCCTTCTCGACCAGTTTCTTGGCGCTCT
GCCCGAGCCAGACCCCGCCGCAATCGGGGCATTGATCCATC
TCCACATGCCGCGTAGCAAACCGACTTCTTCCGAAGTCGGC
CACAGGGGGGGGTCCCATTTCCCCTCCCTGGATCATTCAGG
ACGTGGCGCGACCTGCTCCGCGGAGAAATAGCGGCGACAGT
CATCTCAAAGCAGAAAATGACCGCTCCCTGGTCATTCAGGC
CATCAGCTCTCCTCGAGATGCGCCAGCAGACTGCGGCGGAT
CGATGCAAGCCGGCTTGGTACCACCAAAACCCACGGAGTGA
GAAAATTTCCAGGAATTTGACCGTCGATTGCGGGAGACCCT
CGTTTTCCCGGAGTCGATCGCGACAGCGCCTTGCTGGTGGA
GAGCGCGACTACATGTACCGCACCTACGCCACCGACCCGCG
CTGTGCTGGCATGGCGGATACAGCAGCAGGCCGAACTCATC
GGCCAGGTGTACATTACCGCCGGGCGGGCCGAAGTAGGGGA
TTTCTTCAGACCGAGAAATTCAAGAATTTTGCTCATGTTGA
CAATTACTATGTCCCTTATTCCCTGGTCAGCAAAATGAAAG
GCTACCCCCAAAGAGGGTAGCCGGGGCCGTTGTTCCCACGT
ACGGAGCGACGCATCTCACGCCTGCAGGAACAGGTGGACGC
TCCATCAGCACAATCTTTTCCTGACCTTCGATACCGCCCAC
TCTAATCCCCATAAAATCGTCTCCATCGAATGAGAGAGAGG
GCCATGAGAGTTTTAGAAATCAGAAAACTCCTCGGGCTCTA
GTCAGCATCACTCTACCCTCCCGATTTAATACCAGGGCGTT
ACCATCTCGAACTGGTCACCCTCAAGGGCCAGGCGCAAATC
GGTGGCCGAGGCGGTGGCAGCAGGGATCGACGTCGTCACCT
GAATCCCTCATAATTATCGCCGGGCAGGCCGTAGATGATGT
AGGTCGGCGAGAAAGGCAGTCAGCTCGGCGGTGGTGGTCAG
AGGGTCTTGCCGGTACCCGGCGGGCCGACCAGAAGCACCCC
ACCGTTTGCATTGACCGCCGCCACCGGGAAAAGGCCGTCGC
GAACTGCTGCGACGCAAGCGCCGTGACGAACAAAACGATGA
GCCCTCTTCGCCGCTTTCGGCCGTAAGAACCTCGAACTCCC
GAAGAGATCCCTTGAAAAATCCCTGAAAGACAAAAAGCCTC
CGCCCGGTCGAGAAGACGCCCGCGTCGATTATTCTCAGCGT
CACTGTCCATGGCGCTCATGCGGGCTCCATGTTCCGAAGCC
GATCTTCAGCCCCGCCTTCTCCATGACCCTGGTGATGCGCT
CTCAGACATAGGATAAAACCCTTTCTCTGTTTTCAAACGGG
CTTTGCGGTAGGCCCCGACACGTTGATGAAGATGCCCCACG
TCTTCCAAAACGGCTGCTGCCCCGTTGGCATAGTAAACGCT
GAGTCTTAGTGGCTTAAACCCATGAAACGCCGCGTTATCTC
AAGGGATAAACTGCTGCGCTCCAACGACAACGCACGTAAGC
CGCACTATGAGGAGCTGCGCCGCATGGGCGAGGAGTTGGCC
ATGAGCCCCGCCTGGAAGCGCGAATTGTTGAGATCGTAGGT
TCATAGGCCAGTGTCGCAAGCGCAGGAATCACCTTGAAACC
TTCGGCGTCGCCAAAAGCTTCGGCCGCGAGCAGCAGCATCA
CCCTGTGAATCTGCCGGATGCCGATGTGGTCATCGATGAAA
AGATCGGGTGGTTGTTTACCCTCAAGCCGATGGAGCCCAAG
TAAGGGCAGCTAAATTTTTTCGCCAACAGCCATTTAAGCGA
CTTAACGAGGAGTATTTAAGCAGGAACCCGATAACAGATGA
CGCTCAGAATCTCTACCCTCCGAAAACAGTCAAGGCTGTGG
GAACGCAACCAGCAGCAAAGCGTGGAGGAGTTGGCAGAGCG
GAGCCCAAGCGCTATCAGGTCAGCGAACCACTCGCGCTCCT
ATGGATGAAAAGACCGCCCGCAAGTACGTGAAGGCGGGCAA
GACCGCGGCAAAGTCGAAAACGGCTGCGGGCGCCAAGAAGA
GTGTACGGCAAGGATCCCGCCGCGCAGGCGTTGGCCTGGCA
ACCTTCGGGGATTTTCGGTTCGGGCAGCGAGACGTCAATCA
CTACGGGCTGAATCCTCCCGCGGAAAAAACTGAGGAATAAT
AACTTCAAGATGATCCACACCTGCATCCGCGTGATGAACCT
ATCAGCCGTCAGCCTGGTGGCTGGGGGGTTGCTGGCCCTTT
AATATCGATAATCGGCGGTTCCACGGTTAGAAAACCTGCCA
ACAAATTAACTTTTAGAATCCACGAGAATTCCGTTTTTCTT
AATTTCTGCTCAGTCAGATGCAGGCGTGAAAAGCGGGGGGA
CAGGGGCGCAAAAAGAAAAGCCGTAAAGGGATGCTGTTTCT
CATCGGTGTTTTTCTCGAAGCCGTAATCCGCACGTTTAAAT
AGTTTGATGTGGAGATGACCCTTCCCGCGCCTCTCGAAATG
ATCGGGGATCAGCGTGCGCGCCAGTTCGGCGTGGGGATAGA
CGGGACGAGTCGATTCCCGGCATCGGCCGTATTCCGGAAAT
GGTTACACGGCGGTGAAATCCTGGGATATTCTGCGCTCGGT
CCGGCGTTGAGCTGATAGACCGTCGTCAGGTATTTCTGGCC
CCGGCCAGCAGGAAGCGCTGCAGCGAAAATTCAAAATGGGA
CCAGGCCGTCTTTGAGGCCGCCCGCCACCATATTGACCAGT
CGGTAGATACAGATGGCGAGCCGGTGGCAGGGGTGCACGCC
ACGAAGTACCCCTGTTCGCGCAGGGCCGAGCACATGGTGCG
CCGCCCAGGCCGATCAGGCGCGCGCGGAATTCCTTGTAGAA
GCTGAAGAACTCGGCCCCGACGTAATCCGTGAAATCTATCT
CAGAAAGCTTTTATGCCCGGCAGAAAAATTGTTCGCAGGTG
GCTCAGAGATCTCGGCACAGCAACAGAGGATGAAAAGAGCC
CAATCGGCCGACCTGGGGTGCCCTCCTGCTGTTCGCTGAAA
TACGACGCCATCGTCATCGCCTCGGGGGCTCACAATCCGGT
CATCGACACGAAGTGGCGAGCCGTGGGGCGCAAACAGGACG
GTCTTGCCTATCTTCACAACCCCGCAGAACTTTCAGATTGC
CAATGGGATGATCGGCCCACCCTTCCTCCGCAAGAGGAACA
GCGAGCGGATACCAGATCATCCAGTAGTAATAGCGTCCCAG
GTCCTCCTATCGTGAAAAAGCATCAATAGAACGTCCTGCCC
ATGACCACGCGCCTCTTCAACCAGCGCCTCGATGGTGTCGG
CTCGCGCTTGAGATGAAAGGCTCCAAAGCTGGAAATCCCCA
ACAGTGCCTCCGCCAGGGGGCGGAAAAATTCGGCTGGCAGC
CAGTAACAGCAGGGCCAGAGCGCGAGGGGAAAGTCGATAAT
GACGGCGTCGAGGTGGTGCGCGATCTGTCATTTCGCATCGC
AAAGTTCGAGATGGCAGAAGCCCTGCGCGACATCTACGACA
CCCCGCCCTGGTGCTTTTCGCCTTTGTCTTGAAAGCCGCCG
GGAAAAGCGAGAACCATTTGCGGGCGTCCTTCTTTTCCTCA
CAAACGCGCACCGGCCGCTGCCGCCTCAATGGCGCACATAA
GATCCCCATCTGGCACGCACCCTCAGCGTCTATGATCAGGC
ATTATGAGGCGATGCGCAGTCAGATCGACAACCTGCGTCAG
TTGCGGATTTCAAGAAGGCTCTGGAACGGGTCGCGCTTGCC
TATTATTTTCAAGGAAAAACCGGCTCCTCAAGCCAGGGCGC
GCGGTATTCTCCCTCCGTATCCGGTGTCAGATAGGTTGCGG
CGTCGGATCAGGTATTTTTCCCGAATGGCTCAAAGCCCCTG
GGGAGCCTTTAACGACAAAGCAAAAGATGAAGCTCTTAACC
CAGACCAGCATGAATCCTGGCACAAATCATCCCCTTGAGGC
TCAATTGACGTCGATGTAAGCGCGCTTAATATTGGCGACGT
AGGAGTTAGTCTATATTATGCAAAATATTTTGGGGAAATTG
CGGATGCAGTGGAATTTCCTCAGCAGCCGGGGGGGAGGCGT
CTGCATCGCTCGTTCACGTGCGTCAGTTGTTTCGAGAGCTC
TAGCAATGAGATCCGCTGTGCCGGTGGAATCCATGGCGTGC
GAAAGCGGTAATGACAACCACCGGAATGTCTTCACGCGCTT
CACGAAGCCTATGAACGCGGCACCAGCGTCTATTTCCCCGG
AACAAGACAAAGAAAATACGCCGCAATCACAAAAAAGGAGG
CACGCCGATCATGGAGAAGGCCCCCAGGGTAAAGGCCGCCA
CTCTTCATGTTTTACCCTCTCTCAACAGATGAAAAGAGCCG
CCAAAGCTTCGACTGAGAAGCAGTCAGTCTATGTTCGGCTC
AACGATACTGCCTTTCAGGTCAATGGAGCATTTTTATGGCG
CGCCAGGCGCTCGAAAAAACCCTCGCCGGCCACATGGTCGC
TGGCTTTGACGAGATCGACGCCCTGAACCTGCTGATGGTCC
GATGAACAGCGGGATGACCACCGAGGTCAGCATGAACAGGT
TTCGCCATCAACCTCACCGCCTGCTCCATCAAACGACTGCC
AAGCCTGATGCCAACCCGGACCGCGTCAAGCAGGAATTGAC
ATCACGGCATCAGGCTGCCGCGCCTCACTCTGTTGACTGTC
CCTCAACGTCGGGCACATCGCCTATCTCAACTGCGTTCCTT
AACGACACCGGCCTCTCTGGCGCCTACGAGAAAAACATCGG
GCGGCAAGGCGCGTGTGGTGCATGTGCTTGAACTGCTGATG
GCGCTGTTCAAGGGTGACTACAAGGACACCGTCAAGGAGCA
AAACTTGCGCATCCCCAGCACGCCCTGTCTATTTTCACTGA
ATCGGGCTGAACATTCAACTCCACGACTTCACAACCGGAAT
ACAATGCTGCCGGGGGTGCGCCCCAGCATCTTCTTGGCCTC
GCCCCTTGTCATGGGAGTTGCGCCCCCCTTCACGACAAGGG
GATCCCTACTGCCGAAACAACCCCGGTTGCGACACCATGGT
TGGCTGATGGCAAAAAGCGGCGTTCTGGATAAATCTGCGGG
GCCTCGGGCTTTATTGGACGCAGCATTTAACAGCAGGACGG
GATGTAACCGGTTTCACCCACGTTGACGCGCTTAAGGCCGT
GATGATCTGTGCGATGACCGCCGGCACGGTGAATTTCCTGT
TCCTGAGGCGATTAAAAAAGCGACAAAGTAGTCTGGCCGAT
CATTGAAAATGAAAAAATTTCTTCTTCTTATCCTTCTACTT
TCCACCGACATGGAGATCCGCAACTTCGGCCTGACCCGCAT
TGACTGCCAGCGGACCAACTCGCTTAAAGACCACAACATCG
CCCGCTTTGTCTACCAGAGGCAGTTTCTCGAAAGCGGGTTG
CGCATGCGCATTGCCAAGGGCAGCGGGACGACGGTGCATGA
TTCGAGGTGAATGCTTCCATCCAATCTATCGATATCATCAT
AAGGAAGAATTTCGCACCTGCGTCGATGATTTTTGCGGGTG
CTCAACGTGGCCGAGGTTGACAGCCTCTACAGTGCGCCCCT
GTTCAATTGCCGACGAAACTCGAAAAAGCCCATATCGGCAA
GTGGAGATCGATTATTTTGCCCGCCTGGCAGGCAAATCCAT
AAGATTCAGAATAATTCGAGCTAGGGTATACATTTTCAGCA
GTATCGCGGGAGGAACAGCGCAGAAAGTTTTTACCGATGGG
ACCGCTGAGGTTGTCCATGCCCCCATGGCCGATGGCGGCGA
CCGTTCAAAAGAGCATCGGGCGGCTTCGAAAACACTTTCGT
CGTCTTGCTCAGAGAGTCTCCGTCGACCACCTTGAGCTTGG
ACATGATCCATGACAGGCACCCCAAAGACAATGCTTCCTTA
GCCCTAGTTGTTTCCGTATGCCGCTGCGGCGCGGCGTTTTG
GTGTTTTGGTGACAGATCAGCCCTGACGGCCTTTCTGGCGC
CGTTCGTTGGCAGGTGTGCGCGGCCAGTCGCCCTGATCAAA
CCACACTCAGCGAAGAACAACGTGAAACCAGACTGGCCGAG
GTTTTGCGAGGCGATGGAAGCGATCGCGCGTGAGGCAAGCG
GATGGGGCCCCAGTTGTTGACCGGCAAGGTGTAGGCGAGGT
ACCGACGGTTACATCGAAATCCGTGAACGATCGGGCAGGCC
TCATTGTCGTAGAAATCACCCTTGTCCATGTGAGCCACACG
AAACACCTCATGACATCGGACCGCTCCTTGTCAGGATCGCG
CTGGGAGCAAACCGTCAGTTCCACCAACCATAATGTGTACA
CCTCGCGCAGAAAGGCGAAGCGGGATTCAAGTTCGGCGACG
AAATATACGCTCAAATCAGACTCCTTCCATGTGGCAAGCCT
GTTGGTGTGGTCTGCGCGGGCGAAAATTTTCTGATTCAGAG
GATGAGATTTAATTGCCCCGCATTGAACGTTGAAAAGATGA
GATCACTGAAAAAGCCAAACCCTTCCAGCAGTTGATGACCT
TCCAGCCAGAACTTCAATCTCGTTGATGTTGGTGCTGTCTT
GACGCGCATACCCCAGCACGCTGCCCAGAGGGGTGTTGAGT
ACCTGCGCAATGACCGGAGACTGTGCCGCTACGGCATAAGA
TCACCGAGGATCGCAACAAGCATCCGAGCAAATACGCCGTG
CCCAAAGACCAGGAGGGTCGCAAGGATAAAGACGCCGCCCA
ATTGAATTCGGCTTGTTACACGACAACGCTAAGGATTGGGC
CGTTTTATGATCGGATGAACCGGGGAAAAAATCCATAAATC
CGAAAATGCCCGTCTTGCGCCGTTTCGGCGGCAACATGGGG
TTTTCTTGACTTTTTGTTTACGTTTTTGTAATATTTAGCAA
CCACGCCGACAACACTGAGGCAGTCCGCCCGGTTTGGGGTC
CTATGCGCAATTGTTATATACTTATTTCCATATTTGCTTTT
CGCCAGGCCGGAAAGCGTGCCGTTCGGGCGACTGTCTTCGC
TCCGGGGACACCGGCTGCGGCGTTTCGGCCTTGGAGAGCCG
CCTTCAACTATCTGATCGGCCTGCGCGTGCTGCACACATCC
TCTGCGCGGGTTCTCAAAATCGCCAACTCTTCCTTTTATTC
AGAGGTCAACTCGAGATCTCCCCCCATTTTCTGCAGGATAT
CATGGGCGAGCTGATCGATACCCTGTTGAATTTTTCGCGTT
TCTGCATCCCGATTATCTCTCCACCCATTATGCCCAGGCGC
ATCTCATCAAGGTCACGCCGCAGCAGAAAGCGTACATCGTT
GTTAACGGAAACTCGTAAGTCAGAAGACCTGCCGTCGAAAC
TACGGTAATTCTTCCGATATCCAAATCAAAATTTTTGACGA
GGTCACAACGTGATCGCCCGCGATTTCAACCTCTCGGCCGA
ACCCGCACCATCCTCAAAAACGGCAAACTGGTCACGCCGCG
CGGGTGCTGGTGGAGAGCGCCTGCGATATCGCGGATGAATT
TTGCGGCCCTGGTCATTTTTCACGAAAATAAGAGCCGCCTT
ATACGACGGCCAACCTCGTTCTTAGTCATGGATTTCCCCTT
TGTCTGCGGAAACATGTCGACCGGCTGAATCTCGTTACAGC
GTATTCATTTCACAGGGCGACGTAAATTGATTTTTTTGTTA
GGGGGCATACGGTAAAATTGCGCGCTCCCCCCTCCCAACCT
GGATGATCCGGTGGCGGCCGCCGAGGCCATCGTCGAGGAAA
TCCGCGGGGACGCAAGGCCACGGCGCTGGCGTATCGCCATC
ACGCGGAGCTCGTGCAAAAGCGGCGCTCCCCTCATTATCCC
TAACTCCACATTATAGATCGCCGTAAACGAAACAGCACGGG
CTCAAAATGCGATTGCAGCGCTGCGCCAAGGCCCAGAATAT
TGCTCGGAGGAGGTTTTTTGCCGGCTTTGTCTTACTGGAGT
TTCAGGCACATCAAAAACTGCAAATTTCAACTGCAGCCAGC
CAGGGGCCCAGCTTCATAAGCCGGCAACGACTCTCTATTTC
AGGAGAAGGTATGACAACAACGTATTTCCGTAAAAACTTTA
GAACTGCGTGGCCTGGCTGGCGTTTTCGCCGAAAACCAGGA
GTTGCTGCCCGCCTGATCGACCGAGAGCACCGTGGAGTGAG
GATCGTCACCATCGGCATCGCCGTTTTCGCTTATTCCACCA
TTGATGGAAATATTCAAAACCATTAAAGGATGACTGTCCCT
GGATGACGTGACGTGTGTAGCGGGCATCCAGAAACCCCAGG
TGAGGCTCTGGGCGCGGTGGCCATTGCGGCGATTCTGTGGC
GTGAATTTATGAAAAAATTTCCGTATTCATTCTCCCCACAG
TTCAGGCCTTTCTGACCTCACGCAGCTTCAACCTGTTCATG
CTTCTTTATCAGGCAGAAAGCAGCCTATTATAGCGTTTCAA
CATCGGGATATCCTTTGATTCAAGCCCTATTTGAGCCAACC
GCTGCGCTGATCGAAAATCACCACCAGGATAACACGCCCAC
GAGCAAGGTTCAAAACGTCGCCCTTGAGGTCTGCACGGTAG
CCCCGCGCAGCATGGACGCCCCGGCCTTTTTGGCCATTCGA
GCTTCAGACGAAAGTTGACGCCGTCGCCGCCAGGGCATAGA
GAGATGGTGCGCGACGAACTCGAAAGAACCCAGGCCCTCGT
TAATCCAGTATCTTAAAGAACAGTAAAATAAAGGGAATGAT
TTGCAACGATCTTGGTTCGCCTGAACATGCCTCTTCTCCGC
CCGGTCCCCAACTCGTCAAGCAGCACCAGCGACCGATCACC
GCGTTAAATTTTTTCTACATCTATTAACCGCAAAATTAACC
AAAAGGAGGTTTTATGGAAGCAGAATACAACGAGCGCGAGG
ATCGAAACGGGCATTCTGACCCTCGATGGTCACCACCGCGT
GCCAGATCCGATCCAGCCAGCGGTTTTTCTCACCGAATGCC
CGCACTCACCCCTGCAGGTGCGATAAAAACCATCAGAGCCA
TCCTGTGCGGTGAAGATGCGCTGTGCCGGGATATCGAGCCG
TCTGATCCCCTCCCTCCCTCCCTCCCTCCCTCTGTGTTTTC
CTGCGGGGCTTCTGAAAAATCAGCCTCCGGGTTCTGCGCCA
TCTCGCCTGCTCTCCCCCTCCTACCGTCTCATTTTTCCTAA
CACCGAACAGCCGCTTGCGACCGGCCTCCATGCAAAGGTCT
ACCGCCAGACGTTCTAGAATCACAAGCTACTCCTTCTCGGA
GGGTGCACAGCAAGGCCAGCCCGGTGGGCAGCATCTTTTTG
GTGTTACGTACCATCCAGACCTGGAACGAATACAAAGAGGT
GCGCATAAATATGAAGTCGACCGTCCGGTGCGCGATGCGTT
GTTGAATTCCCCATTAAAGACTACTCCAGCCTTCAGCCACT
TGGTTTCCTGGCTTCTTTTACCAAAATTCCAGGCAAAGTAG
GGAGAGCTCGGAGCGCGATTCGCGGGTGGCCAGAGAACGCA
GTCAGGTCCATTTCCAGGGGCGTGTGTGGGGAGTGGCAGTC
TATTCATTTATCTTGAAATCCTTTCTTTGTAGATCAGCCTA
AACTTTCAAACGCTGGTGGCCACCAAGGCCGCTCGACTGAC
CGGATTCCCCCAAGAGACCGCAGAAACAGGGATTCATGGCG
ACAGGGGAAGAGTCACAAGGCTGCGAAAAAGGGTAAGGAGC
CCTGGATGGCGCATATGGCCCAGTGGGCCGCTATCTTTGGA
CAGAAAATCGGGCTTTTCACCGAAAAAAGCCTCCTCCCTGC
TCCTTTCAGTGGAGAGAAAACAGCAACGAATTCATCTCCCC
TAAAGACCGTGATGTTCTTTCCGCCGCCCTCTATCCCGTGG
TGGCTGGAGGCCATTGATTGCCTTGACCGGATAGAGGTTGT
ACGTTGACGTTTTCGCCGGACGCGAGGACATGGTCGAGACC
TGTTAATCGTGAAAAAATTGCGTCCTGGGGAGGGGTGACAA
TGGATCAACCCCTTTTCGGGCTTAAAGCAGATGTTGGAGCG
CAGGAGCAGGCAGAGAAATTCGTCGACGCATACGGCTATAA
GCTGTTTAGCGCATATTTTCCGGGGAATTCGGCGCCCTGCG
GGGACTGAAAGAGTCATCGTCAGCCAGCTGCATCGCTCCCC
GAAGTTTATGCGGAAGCAAACGATAGCGAGAAAGTGCTTGA
CACCATGCCCACCTGGCGAGCTGTCTTGCCGACAACGGCGT
CGGCCGACTGAGTCAAAATTCCCTTGGGGAAAAACAGGTTT
GTGGTGATTTTCGATCAGCGCAGCTCCCTCGGCCTGGTTCG
AGGCAAATTCAGAACAGATGCAAATGCCCCATATCCTGCTT
GACCGCATCCGCGCCCAGCGCGCGCATCTGACCGAAGCACT
TGTTTTTATTTTTATTTTATCTTTATTTTTTATTTAGGTCA
GCTATTCTTGGATTTTCGAGCCAAGATCTTATCCCAACGTT
GCCCCCAACATGAGCGTCGGCGTCAACGCCTGCTTCAAGCT
GCTCTCGATGCCATCTTGCTCAAAGCCGACAAGGCTCGCGA
TCGGTCCCCTTTATTACCGTCAGCGCAACCTTCCCCTGCCC
ATTTTCCAGCCCAAAATCAGCCCATAGTAGAGAAAAACACA
TCTTAAGAGAGCGCAGCGAACGGGCGTGAGATGATTTTGAA
CAGAATGTAATTTTTTTTCGCCATCAAAAACCTCTCGAATT
CACCCGCTGCTGTTCGCCGCCGGACAGGCGGTCGGGGAAGC
GCATCGACGGTATGGCCGCGCGCGATTACGGTCGGTCCCGC
GAGCGATCCGGCTCATGGGTCAGCACGCCGCGGATGCGAAA
CCGAGGTTCGAATCCTCGCGCCCCAGCCAATAAAACCCAGG
CGTTCAGACAGGTGTGAAGGCCGCAGGGACGAAGGTCATGA
CAGCTGCGCGATCTTGTCGGCGTTGAGGGCATTCTGGCTGT
ACCGCTTCGGTGTCATTGCACGCCTTGAATTCTATACGCCG
GGCCCGGGGGTAATTTTCCCCCAGACCCAGGCGGCGGCGAA
TCAGCTTTTCATTTCTTTTTCAGGAATTCCACCATGATTCG
CAGCGGACGGTTGCAATTTTCCCCGATACGCTGCTCGGTTA
CGGCAATTCGATCTGCTGACCCTCTTGCTCAAGTTCCACTT
GCGTATCGATGATATTGACGCGATGGTCTTTCCAGAAACAG
TCTGCGACCTAACTAGGTCGCGATTTCGCCCCCTCAGGTAA
CGCGTCTGCAAGGGCAGCGGCTGGCTCGAAATTCTCGGAAG
GCCTCCATGATGGTTTTTTGCCAGATAGGCACGCAGGGTAA
CAGTTTGAGGTATGCACTGTCAGCCCGCGCCCACGGGTGAT
TTTTTAAGGGCCTATACAAGCCGCAGGGGCAATTGGGGGAG
GTATGATAAGTACTCTGAACCCTTGGGGTTGGAGGGCAAGG
ATCATTTTTAATAGTACCCACTAAAGCGGCGAGTAGGCAAG
GATAGCAAGAATGATAGAAGCAGTGGTCGCCACATTCATTT
AATTTTTCCCGCTATGGGTTCCGAAATTTTTTCCTGAGTGT
GTGTGGCAGACCATCGATGGCTTCCGCGCCACCATGAAGAA
GAGCTGCTTCATCCCCTGCGCCGGCCACTCGAGCCATAAAC
GGCAACATCGCCTGCGATTCCTGCCACGGTACCAGCGCCAC
ACGCATTTTAGGGAACAGGTCAGCCAAGCATTTCCTTGGGG
CCCTCGTGGGAGGCAACCGGCGGAAAAATCAGTTTACACCC
AGAATGTTGCGCTCCATCCGCCGAAACGATTGGAGAGACAG
TTGGCGGCAAGAATCTTGCGCAGCAGATGCTCACGCACGAA
CGCCACAGACAAGGGCAACGCGCTGCCCCTGCTCCATGGCT
TGGCCTGCCGCATAATAAAGCCCCTGCGGCAAACAGGCATC
CTTCATACCGGGTTTGCCCGCAGTGTCAGGGGCATGGGCAG
TAATGATCAGGCGCAAAAGGCTCCACATACTCTGACGGATT
TTGTTGGTGAAGCGCGGCGGCAGGTTGGCGCTTTCGGCGTG
CAAAATGCTGAATGAAGATTCCGGTGTCGACCCGGTCGATG
TATCCCAAAGCTCAGACAAGCATCCATTGCAGCCCAAACCG
TGGCTCTTTTGCGTTTCTTGCAAGCACCATGATGGTGCGCG
TAACCATTCTCACCGTGCACCGCGTCCGAACAAAACGACCT
CTGGGGGAATACACCTTTGCCCGCCTGGCCCAAATGGAAGA
ACCTCGGTGCGCATGCGCCGCGCCACCAGGGAAACGATATT
ATTCGGCATCGGCGAAAAATCAGATCATACACTCGAGGAAG
ATGCACTGTGGACGCGAAAGCTCTATTTCTTCGGCCGCTTT
CACCACGACGTTTGAAATTGCGCCCCCCTTTGTGGATGGGA
TTGACGAACGGGGCAATACCCTCGATTCGCTCAATTTTCTT
GGCCAAACCGAAAAAAATCGCTGTGAACTTCGCCTGAGCGA
GCAATTCCCATTCGGAGCTGCCGCCCGATGATATGCCCGAG
ATCGTCTTCGTCAGAGATCGCAGCAAAAAGAAACCTGATTA
GGCAATGTAGAAGTAACCGACGGCGCCGAGGATGCTTCGGT
TGCGTTCACTCTCCCCGAAACAGCCACGGAGGCTGCACCGA
CATCGCGGATCATGTCGCCGCGAAATGTTTCCAGGTCGCGG
GGCCGTTGGATCGGGTTCGACCGGTTTCGCCCTGACCCGGT
GGTTGCCGGAGTCGATCTTGCCGGTCTTGACGAGGATGAGC
GTCAAGGGTGCTTTGTCCCGCGTCTTAAATAAACCGGCCAC
ATGTCATCAGGGCTCAAAATCAAAGGCTTCCGGAGATTATC
GGTCGGCCCCTGAAAACTCGCCGCTGCCGCCGAAGTTCTCC
ACCCGGATTATCCATGAAAGCGGAAAAATCAAGGGCGGTGT
CAATTTGATTTCTGTTTTGCCGTCCCGGGAAGTCAGAAAGG
CTAAATCAGCAAAAATTTAGCAGAAACACCTGGAAAAGCAT
ACCTGCTTGACAAGGTAACCCTCCTGCAAGTTCACCGCTTT
ACCGCCGCCATGATAGACCTCAGCGACTACGTCAGTGCCGC
CCATCGGATGCTGGATTTTCCTCGGCCACACTCTGGGTCTT
GGTCTCAAGGGCTTCACCGGCAATGCAGGCTTTTTCAGCCT
AACCTGGTCGGCAAGATCCGCGAACTGGAGCACGGCAGCTG
CATGACTCCCAGGTAGAGAGCCAGCCCCACGAGATAACTCA
CCGATTCACGCCTGCTGGCGCAGCTGCAAACCCTCTACCCC
AGAAGACAAAATACGGATTGCAGGCTCTTCTGCTTCTGGCC
AGAAAATAAAATAAGAAATACATTGGTGGGATTTTTTGTTT
CAAGTGTGTCACTAGTGCGGCATGAGGTCAATTGAAGATTG
GGGTGCGACAATTTCTGCTCCTATTGCATTGTGCCCCATGT
ATGGATATCGACAACGCCTACCGGGGTCAGCTCCCGAACCA
ACGCTGTGACGTTCCATGCGCAGGGGCAGGGTATGCAGGCC
CTGGGCCACCACATCTTCCGCCGCCCGGGCACGCCCCTGAA
CCACAACATGCAGCAGGCGGCGCGCGTTTCCGACTACACTG
GAAGGCCACTGCGATGAGCGCGGTTCCGATGAATACAACCT
GGATTTCACGATGCAGAAATCCAGATCTCAACAGCTTGCCC
CGAAGCGTTCGAGGTCGTCGCGCTCGAAAAGACCTTCGAAG
AACGCTTCACCAGAAGATCGCCCTTGACCAGACGCGCTCCG
TTCTCTCCTATTCAGAAAAGCGGTTGGCCGGAGCCGAACGC
CGGCAACAAGACCGAATCCGCCGCCCTGCTCGGAATCAGCC
CGGAGGGCGGTTTGTCTATGCCAATGCGGCGGCGCGCGAAC
CGCCCCGAGCTGTGAGGGGCCCCGACGGCAGTGCGCCACCG
GCAAAGAGATAGTTGCCCCGCCGAAACGAGCTGGATCTGTG
GAGGCAAGCCGGACATTTTCCTCTGCCAGGATATTGGCCAG
AGGCAGAACAGCAGCAGACTCAGAAAAAACCATCTCTTCAA
TTCACTGCGGAAGGAGCCGGCATAAACCACCATCAGATCTC
AAAGATTTTTTCCAGATACTCCGCCGGAATACCCGACCCGG
ACTGCCGACCCCGCGGGCCACCGCAAAAGCCTCTTCCACGG
CAAGATCGTCAACTCGGCGGCGTTTGGGCTGCTTTACGAGA
GCGGACAACGCCGCGCTTCTCAAAAGCCACACCCATCAACC
GATTTGCCCAGAAACAAACGCATTGAGGTCGCTTTGACCTA
CGGGATGGACCACTTCCAAGCAGCAGAAGAAAACAGAGCAG
CAGCCCCCGCAAGGACAAACCCTTCGTAGCGATAAACTGCG
CTTTGCACCGAATCGTTGCGCAAGGCGGATGATCCCGCCAT
GCCTCCGGCCCATAATGAGTCGGAGGCTTTTTTGCGTCCAG
ATTCCAGCATATAATTTTAACAACCTCGAGCAGCTGCAGGC
GGAACTGCAGGTACGCGGCACCCTTAGAGTCGAAGGCACTC
TTCAATCCCCGTTGAACCGTCGCGAAAAAACCCAAGGGGAT
CTCTGTGGCCTCTGTCAAGGCGGAAAAAACCGGCTCAGGGC
CACAAAGGCTGGGATGGACTCGTAAAAACGATCCTGTCGGC
CTTCCCCAAAGCCCAAAGCCCAAAAAAGGGCGAAGCCGCAG
TCCTTGGTGGTGAAAAACGGCTCGAACAATTGATCGAGATG
CAATTTCCAGACCTGAATCGCCCTGGGATTGATATCACTGT
CTTGGAACTGGGAGGGCATTCCAAGGTGCCTATGTATTCGC
AATTCGTCTTCGCTGCGCCGCGGGACATGAAAAACTTCGTG
CGACGCGCTTAAGGACAGCTCGTTTTCCCAGATCTCCGAAG
TCATAGAAAGGGGCATTGAGCGTCAGGCTGAAGGTGCACCT
ATATCCCCGGTGGAAAATGGCGTCGTTAAAAAACCCCCCGG
AAGCCTTTGCCATGAAAAATCCGATGGGGTTGAGCTTCCTC
GACACTACGGGGTCAACAATCAGCAGTCTGATATTGCGTCC
AAAGGGCGAGTTGAGGCATCCTGGATCGTTTTCGAAGTCGA
GGCGGTAATGCGGCCCGAAGCAATGTCGACCTTGGGCTGGT
ATTTCTTCCGCTTTGATTTGCATAATGACCTTTTCACCCCT
CCCTTGAGCCGTTCACGTACCAGCCGGGTCGCGATACCGAG
ATGCCAACACCATGACGACCCAGGATTGCAAAACCTGCCAT
CCGACCAGAGCAGGCCTTGGCAGCAGTGGGATTTTCACCGC
GGGAAAGCTGCGCCAGCAGGCGGTAGGTTTCGAGTTCGATG
ATGGCCGCTTATCCCACCCGCCTTGCGCGCGATCTCGGGTG
CCGCTATGACAACCAATTTTCCGGTTCCGGCAGCACCTCGC
GTCGCGGTCGATTGTCATGGCAACACCATGCACACGACAGG
TCGGATAACCGAAATAATAACGGCAACCCGCTTCGAGGGCC
GTTGATTTCTGGCAAGGATTCCATGAAAAATGATTACATGA
GCGCTCCGCCCACTCTTCGGCACGGATACAGTCGTCACCGT
TTTATTTCAGCACTTTTTGCCCCAGTTGCGCAAAAGGCCGG
ACCCTTCGCGGACGAAACTGCCCCGAAGCCTCCCCAAAAGA
AGGTTGGACACGGTGTTGGACCCCGAAAAAAATGAACCCAG
AAACAGGCGATGAAGAAATCCTCCAGAGATCCACACCTTCA
GCATCGCAGGAGCCGGTCAGCCCCTGGATTTCTATACGCCG
AGAGGATCTCCTTGTAAAGTCAGATAATTCAATAAATAGTT
GGTAAGAAAAAATTTAATCCCGGCGTCGGGAAACACAACGC
GTATTCAAGACCGTAAAACTCCATCGTCTCCCAAGTGACCC
GAGGGCAGCTGTGTAGAGCACCATGAACAGAAACAGGTCGC
GCCTGTCATCTTATTCCTCGCAAGGCAAAATAAGATCCCAG
ATCTTCTGCTGCGGCTCAAGCAGGAGCGCGACATGGCAACC
GTTTTGCAGGATGAAAATCTCTCTCATCATGTTTATGGCGG
ATGCCGGGCACCTCGTTATGCAGAAACTCGGCATTGCGCTC
GGCTTTGAGCAGATTCTCCGCCAGTTTTTCCCCCATGCGGT
GCCATGCCGACCCCTTGGCGCAGCAGCACCTCGTTACCGGT
GCAATATCCTGGAAGAAAATCAGCGACGATTAGATATCCCC
TCGATCACCCCGGCAAAGTTCCGGTCGAAGGTCACCTCAAA
TCTGGACGATGAAGAAAACACGCATGTCCAGAGCGTGCTGC
GGAGGTGACGCTGTCGTGCGCCGAGGGGGATCAGGGCAAGA
GAAGGATCTCTTTCATTGACCTGCCTCCTGATTCGAGCCGT
TGGCGGTGTCCCTGTATTTCCTGTTTCGACTCAAGAATATG
AGAACGCCCCAGAACAACAGCGGCAGGATCTTTTTGGCGAA
AGACCGGCATCAATGAACACCTGCCATGGCCCTGCCCTTCG
TATCGCGAAAGCCGGTCACACGCGCTTGAGAAGGACCAGAC
AGTACGACGAGAAAAAAAGTCAGAAAAACGAAAATCGGGTG
CGGGCCAACGAGGAATTCCGCCGACTGAGCCAAAAAGGGCC
GCTGCTTGAATAGCTGTAGCCGCTCGGGCAGGGTTCGTTTG
ATGAACACGTCATCCTCGCGCGTGCGGCACAGGATGTGCGC
AATCGTGCCAGCATGGCGCGCGCCAGTCTCGCCGAGAGCCC
TCCGCCTCCCCACAACTTCTCCATCAACCCCGTATGCCGAT
GATCTCCTTTGCCGTCCAGGCGGGCGAGGCCTGGTATATCC
CTGTAGTATACGATCAATACCTTGTACATGTTTTGTTCCTC
GCCCCAATGATTAAAATAGCCCCCTCCATCCTTTCCGCGGA
AGCTGCTTCTTCTATTAACCCTCCAACTAAGAAAACTCTGG
CGTATCATTGAGGATTGAACCCTTGCCGCAATTCGTCTTTT
GAATCTCCTTGCGTATGGCACAGGAACTCGCTCATCAAGGG
GGTGTTTTTCGAGATATTCGCCGTAGATGGTGAGTTTGACG
CGATCTGGCGAAGCATTAACCAGATACCTCTGCAGCGCAGC
ATTTTCAGCCCCGACAAATGCCCTTTTCAAAAAACTCTACT
CAGCCCTTCGACCACCTCATCTATCACTTCGTGCTCACCTA
TCTGTGGCTGACCGCAACTGCGTTGCTGGCGCTGGTCATCC
GCGGCCTCAATGCTCTGAGGCGCGATTTCGAGAACTTCTTC
TTTAAGATTTTCGCGTTCCGCGTCCCATCTCCTAAGGAGCC
GGTAAGCACCCGGAATTGCGCTGCACCAATACGCTTGATCT
GCCGCCAGAAAATTGAATTGCAGCAGAGCGAACAGCGCCTC
GCTTAAAATACCCGGATTTTCCGAAAACACGCCGCTGCGCT
GCAAACCAGGGCAGAATACTCACCAAGGGAATGGCCCGCAA
ACGTGATGATGGAGAAATAGCCCCGGTTGTTACGGATAAAA
CGGCGCAATTTCGATAATAGCATCCATTGCCTCGCCGTCCG
CGCAAAGCTCCGCCAGGAAGCGGTTCACATGATGTTCGGAG
GGGAAGAGCCGGCAAAGCGGCTGGGACCCCAGGACATGGAG
TGGAGGTGTTCTCGTTTGCGCGCCAAGACAAGGAGTTGCTT
GCACCTTAAAAAGGGAACACCGTGAACCGCATCTTCGTTCT
CATTTGCTTCTTCCAGCAACCCTTTTTGAGCCTGGGAAGCA
GAGCTGCAGGAGAAAAATCGCCGTCTTGAGGCGCTGGTCAA
CGCACCATGCTGGTCAAGAGCCCGAGCAAAAATTATTTCGA
AGTGCTAAAAAATTTATTTACACTAATCACAATTAAGCCAT
AGGCTGCACGCGAAATGCTGCGGGAAGTCTTCAAACCGATG
GATTGGGAGCGCGACGTTCTCGAAAAATTTTCACAACGGAT
GCATGAACAGGTTGAAGCTGCGTGAGGTCAGAAAGGCCTGA
GGAACACTACCCGGCCGAAGCGTTCGAGGTCGTCGCGCTCG
CTAACCAGCGAAGTCAGTCGCCTGAGAAAAGAAATCGCCAA
GCCCAGGCCGGCGCTGAGAGCGCCAAGGATGACAATGTCGT
GCGCTGCAGGTAGTCAAAGGCATCCCGAGGCTTCCGGAGGG
CTGATTGACCCTTCAGAGTGCGGGGCCGAGGGAGACCAGAG
TTTGGACAACCTGTTTAATGCCTTAAAGGGTGAGCCTCATT
TGTTCATGCTCCTCAATTTCCTCCCATCCGGTCCACATCGG
AAAATATTTTTAAATTAACCCGGAAAATTGAAGGGCGTTTA
GCCAAAAATGCCCAGGAAGCCCATGAGGCGATCCGCCCGAC
GCGTGAATTGTGGTAGAAAGCCCACACATAAAAACACAACT
GTAGATGGCTGGAAAATGGGCAGCCACCTCAAACAGACCGA
GCCAACAGCGCGGCACGCTCCACAAGGGGAGCGGACTGCGG
TTGCCGTAGAGGATGGAGTGCTGCCCCTTAAAAATTCCGAT
TGCATTTTGTGTGAAAAATGCGTCAAAGTCTGCAACGAGGT
TTCACCCAGAATCCGGTCGACAAGAATGGACTCCAGTTCGT
GGTCGGTTCCGGGGTGGTCACCACCAGAATGTCCTGCGCCG
AAGAGGCCGCCGCCCCGTTTCAAAAGCTCGGTATTGTCCAG
ATCAACCCCGCCATCGGCTACACGCTCGAATATTATGCCAA
GTGTTGAACCTGATCTCCGGCGGCTTTTCCAGAAGGCTCAT
TTGCGCGGCAGCGTACACAGCGTCGCCGATCTGGCCCTGGG
GAGAGTGAAAGTCAGGAAACCCTTGATGAGTTTTGCGAGGC
GCTTCATGAGCGACCTCTGTCAGCATGCGTACCGCAACCTT
CTCTGGAGAGATTTCTCCGGCAGTCGTTCCGTGGGGATCGC
CCGAAGCACCCCCCTTTACGCATTAAAGACGATTGCTTCCC
GTCGGGAATCGAGTAGTCGACCGTTTCCGGGTGGTGTTCGA
AAAGGGGTAATTCGGGAGTACCGAAATAACGTGTACTTCAA
GACTTCTCTGATTCCAATTTCCGCCGCAGCACGGCCTGTGC
CTGTGGGGGTCGTGACAGCGCTGGCAGGTCAGTTTGCCGGT
AAATAAAGATACAAAAATTTCCGTAGACAAGAGAAAAATTA
GGCGTTTTTCCGGTGGAACGCGCGGCCCCTGTATCGGCCAC
TGAAAGCGCCACCAGAAAATCGGTGATTTCCTTCTGCAGGA
GAAAGCATCGGGGTATCGCGCGGAGATATAATAGAGATCGA
GCAGGCATTATCTGGTGCCGCGATGTTTCCAACGGGCATGA
GCCGGACGCAAGCGTGAATTCAAGGACTTTCATCAGGAGGG
CTCAAACAAGGCCTCCACAGCGGCTTCATCCTCTCCGGTGC
ATTTCTTTTTTATACATGCGCCCCAGAAGGTCGCGAGCTAA
CCCATCACGTCACTTTGGCACCGAAACGCTAGCCCCCCGGA
CGGGAAAATCATCAGTCTTGCCCCTGAACGGTTCGATGCAG
TCAGATCGTGGATGAGATGGCTCGTGATTTTGACGTTGAAC
TCATCATGATTGGTGAGATTCGCGACGGTGAAACAGCGGAG
AAACAGGCCACCACCGCCGCCTCGTTGGCGGTGAAAAACCC
GTATCTGCCCCGGATTGAGCCCAGCGGGCGTGCCAGCCTGC
GCAGGAGGGCAGTCTTATTGCCTTGACCCATTCGGTTGACC
ACGGTTGACTCTTGTCGGAGCCTGTGGCATCGCCCTGGTGG
AATGGTGACCGAGGCCAGCGCAAAGATCACCACCAGCACGC
AAAAACGCTTCGCCCAGTTGCATCAGCCGCTCCACCAGGCG
GTCGTATCAACCAGGTCCAGCGGTTCAACGAAGGCAACGCC
CCCTGGGGTCAGTGTCTGCCCCCAGTGCAAGGAGCCCAAGC
GTCAGGGCATAGTGTTCTCGCAGGCACTCTACGTCCCGGAT
TTGGGGGCAGGGCCAGCCCCCCTATGGGGGGCGAACTACAA
GAACCCGCGATATTATTTTGCCTTTGTCCGTAAATTCAACT
CGCGAAAAAGGGATTTATTCCTCGGTTGATGAAGCGACCCT
GAATTCATGGGCGTAAACTACGGTAAAATGCTCAAATCCTA
TGCCGATGGGGAGGTTTTCGCCGGAAAACCCGCACGGGGTA
CTGGTCGAAAAAATATCACCCCGTAAAGCATTCCTAACTCA
GGTCGTCACAAAGAAGAAGACAGCAGTCCTTGGTGACACTG
TGCAAGGTTGTCTTTGTGACCAAGGATACCAATCTGCGCAT
ATGGCCGTCCTGCCAGAACGCGCCGACATGGTGAACCCGCT
GATGACCTGGCAGGAATTTCCTTCAAATGTGCAACCCGATT
CTCCCCGAAGGATTTCATGTCATTGCAGCTAAAGAGTTCCA
TCAGCAGCAGCACCAGCATGCCGGCATGAAACACCCGGGTG
TGTCCTGATGGAACACGCCGCCTATGGCGAGATCCCCGGTG
GGAACTGATGCTTCAGCTTGCCAAGGACGAAGCTGACCACG
ACCCTCAGCATCAGTCGCCGCTGTTCCGAAGGGTTCGCCGG
AAAATGGATGTCTTGATTTGCTGTAATGTCATGCTTAACTT
GCGGCGCCGTCTGCTCCCCGCCCAGGCCGATCAGGCGCGCG
CTGCAAATCCGGGAAAAATTCATAGCTTTAACACCTTGGGG
TCAGGTGGATTGCGGGAATACGGTTCTCACCCAGGTTCTCA
TGAACAGAAGCGCCGATACGCCGAGAGCGCCGGGAAGACCC
GCAACCCGGACAGCCAGACCCTGCCGCTGGATTTTGGCGAC
ATCGACCTGGTCGCCATGTGCGTCAACGACATTGTCGTTCA
TCAATACTCAGTATCTGAAGCATCAGCAGTCGTTAAAAGCC
GGCTGGATCGAATTTTACAACCGCTGGGGCATTCTGCCGCC
TTGGCCCTTGGTGAGATTCGCGGCTTTAAGGTTCGTTTCCA
GGGTCGCCCAGCGGGTGTGCCCGATGCCGAGGCGGCCGGTC
GAACTTGTCGCCTCCGTGCGCGAAAAGGGGATCATTCAACC
TCATTTACTTACCGGTCTTGCCGGCCTTGCGGATAATCCGT
CCAACAAATTTATACTCAAGCTGGAACGTAAAGAACCTTTC
ATGGGAGGCAACGGATGAAGCGCCTTTTTTTTCGACTAACC
ATCACCCTTTCTTTTAGATGCGGCTTGTGTTTTTGAGACGT
GGAAACCACCAGCTATTGAGCATGGGATTGATTTCCGCGAC
TGCGTAAAAAGATTCAGACCCTCGGTATCGATCTGAAAAAA
GCTTAATGCCAACGTCATATCTTGAATCACGAAATGCATAA
GGGGACACCCTAGGGTGACGCAAGGTTTCGCATACGGGGCT
AAGGACGCATCACTAAATTCCTTGAAAAACCCGGCTGGGGC
AGGGAGAAGCTGCGGGCAAGCCTACAATGAGCGGCGCCTCT
GTCTTCATCGGTGCATTTCGCGCCAATGAAAAGGGCGTACT
GACGAGTCATGTTGGATCCGCATGAAAATAGGTCGTAAACC
CTTGTCCAGTTCGGCAAAGACAGCGAGAATGGCTTCTTTGA
GGCTCGAGGTAGCGGTAGCGCAGGCGCACGCCGAGCAGGGT
GCGACCAGCGGCGTTGCCCACTGCCATGATGGCGACAACCA
AGTTTCATAATATCTGTTTCCAACAGGGGGTTGATAAACTT
CGATTGCGCCCTTCTACAATCAGTTCGCCTTCCTGCCGGTG
CCCAGAATGACGAATAACCGCCGGCGCATTTCAGGGGCGTT
ACCAATTTGAGGCCCAAAGCCCAAAGCCCAAAGCCCAAAGC
CGAAACGGTCGGTCATATTTCGGCCGAGACCATAACCCGGT
CAGCATGTCCCTGCAGGGCGCGCGTCCGGGCGAGACGGTAG
CTTGATGGACGGCAAAAACGCCTACGATGCGTGGGGACGCA
CGCTATATTCATCGAAACAGCGCCCGCGCGGACCGCAGGTT
TGCGAAAAGGGGGGTCAAGCCCCCCTTCGAAAAAAGGTTGT
TCGTAATACATAACAAATTGCCAATCAGGCCTTAACTCAGC
GTCGGCCTTCATGGGGTTGACCGGGCGGCCGCGCACATGCA
CGGACAGGGGTGGTCCTTCTCTTGAAAATAGAAGTGGTGCC
TATGATTCAGAAGGGCATCGCCCGGCGACTTCCCGAAAGTG
TTGGGAAGCACTGGTTTGCGCGTCACCCCCCTTGTCTTCGG
CCGGTAGAGTAATCACCGGCCGGGTGGGCGGTTCCTGCACT
TGTGCTTCTGCAGGGGCTGGCATTCGCGCTGAAGATCGTGG
CCCGAAGATGCCCACACACGCTGGGAGGGCATCTTCGGAAG
TTTGACAAACCAGGTGGCTCCGGAGCCGATATGGCATTCGA
GGACCAGCTACAGGAGAACCCCCTTAGAGCTGCACATTGCC
CTGGTCCAGCCTGAAACACGCATCGATTGTGAAAACGGGCG
GTGCGCAGCCTGGTTCTCTCCTTCTCCCTGCTCAACCTGAC
CCCGGCCGGCCAGCCCGAGCCCCGGCGGCACGTTGCGGATA
CTCCCTGGTGATCTGTATCACCGAGGGGGTGCCGGTGCTCG
CGAGCACCGATTGGAGATTGCCGTCGATACCGTACTGAAGC
TCTCCGGAAAGGGTTTCAGTCAGAGGATTTTTCAAGACGGC
GATGGAAGACGAAATCGGCGCCATGGCGGCAGTGATTGGTG
TGGGGGTTTCCTTGTCGAACCCTTTGCGGATATTGGTATAG
AACAGTTTCACTTTGAACGCCCCTCTTTCTATCAACGCCTG
CCGGTTCCGGAGTCAACGTGCGATCGGGGCCTGAAACCACT
CATCAGAATACCCAATAAGACCGAGTCCCGTCGATTTGCAC
GCATCCATGAATACAAGCGTCAGCTTCTCAATGTCTTACAC
AAGCCGTTTACCGGCGCGGGCGCGAAGATCTTTCCAGGTTT
GCGCCTTTTTCGACGTAACCCTTGAATCGGAGGCGGCGCGC
GGTTTTTTTGCCATATTTTGCGTTCGTGAAAAAAAAAGAGT
TTCGCTGGCGCAAACAGCAGCGGGAAGAGCACATTCATCCA
TAGAACGATTGTGGCAATCGCCTGCAAAGCGAAAACTGAAG
GTCTCCCCGAGAGGTTTTCGCCGCAACACAGAAGGATCTGA
CAGACCCACATAGCCGGTTCCTACCACAGTCAAATTCATGT
TGGGTGTCGAGCAGAAAGCGCTGCACTAGTTATCTCCCTCA
GTGACCAGCTCGGTCAATCGCATGGGGTTGCGCGGATAGGC
CAGTCCGCCTTCATAACGCGCATCGATGGTCAAACTCACGG
ATCCACCTTTCCGTCCCCTACTATCTGCTGCTTTTCAGTGT
TCGGGGCGCATTTTCTCGTTCCCGATCCCCACCTACAACCT
GACTCGAAGATCTCCATCGGCACGAACTTGGCCGGGTCGGG
CATGAAGGCGGCTACGTCGACGACGCGCACGATCGCGGCGG
AATAAAGTCGACAGTTAAAGCTTGTACTTGGCTCGACAAAA
GCCTCTGGACGGTCCATTTCCTGTCACCTCAAAATCGACAC
CCCTTGCCCAGGGTGTCGTGCGAGAAGTCCTGGTTCGCCCC
CCAAAACCTGTTGAATCGAGCAACAGAGTCATAATCCGGTC
GCCGAGCGTGCAGACCAACTCTGCGGGTGAAGAACCCTTCG
GACTTGAGCCGTTTCTGGTTCAAATGCTTCCGGTAGCGGCG
CGGTGGAAAAAAGGCGCAAGCGGCAACCCGTCAGGGCGACC
TTGAATAGTGACCCAAAAAACATCTTCTATCTGGAACCCGG
AATATGTGTCGGACCGTCGGCGCTGATTATGCATTTATCGG
CTCCCTCTAATGGAGGCAAGCCGGACTCGAACTTTCAACTA
TTTCCACACCGCTTCATAACCTTTGGCGCGGATCAGGCGGC
CAGGCGCTCATCCGTTTCGGCGCGCAGGCTTGCAGCCGTTA
CAGGGCGGAGCATAAAATTGCTTGAGCCGGAAAAGTTCACC
GCAATCCGACCACCTGTGTCCCGCAGCGCACCAGCAACAGC
CCCCTCAAAGACGCACGCGCCCCGCTGGCACATCAGTGATC
GCGTAATCACTCAAAAGGCGCCCGAAGAAAGGAAGTCGCAG
CACACCTTCTCCCGAAGTTACGGTGTCATTTTGCCGAGTTC
TAATCACCACATCTTCCACGCTGAAGGAGCAGGCCAGGGCA
GAAAAGAGAGCAGATCGATGCGCTGCCGTCGTTCGCGTTCG
GGCAGAGAAACTGCGCCTCGCCATCGCCGAGCATGATTTCA
CTTGATTCACGCGAGCCGGCCCGCATGGCGGTCGTCACCAA
ACCGCGCCCCGCATCTCCCCCTGAAAAAGAACATAGCCACC
CGGGCAGTTGTGCCAGGTCTCGGGGCCTTTGCAGCCCAGCT
CTTTATGATCGATACTTTTTCAAGGACGCAACGCCGGCCAA
CAAAATGGATTTGTTTGATTCAAAAGACACCCTGATTGAAG
TATGCCGTGGCCAACGGCGCCGGTCTGGCCTTCGGCTGCGA
ATCTTTTCCTGCAATGGCCGCCCGTACCGAATAATCGCCCC
TGTGGATCGCCATGCCGGCGCATGCGATCGAAGTGCATAAT
CGGCCAGAGCGCGACCCTTTCCTTGCGAGTGTACTCGGTTT
CGGCTGGGCAGCCCCCGCACCCTCAAGGTCAACGTGCGCAT
CCTTAAAAAGCCATCCAAAGCCGTCAGCAGGCGCGGGCTCG
GACAAAGCCGATCTGAAAATCAAGAGCCTTGCCGGTGCCGA
GCGCGCACTCCTGAAAAATTCAAGGAGAAGTACAACATCGA
TCGTTCAGGTTATAAAAAAACTGTAAAATCAAACAGAAGGT
GACTGGCTGACCATCCTCCCCTGGGGGCGTTTCAGCAAGGA
AAAAACAGCGCGCGTTGCAGCGGCCGTTGATAAACAGGCAT
CCGTTGATCTACTCGAAACCCTCAAGGCGGAAAAACTGCGG
CTTCGTCAAAGCCGAAGAATCCAAGAATCTGCTGCGCCAAA
AGGGCACGAGGTGTCGAATCCTTTGGCAATCTCCCAGGGTA
TGCGGTTCTCAACTGTCACGCCAATCCACACGTTTGGGTAT
GTGCCCTCTGGGGTGAAATGCTTTTCAGTATTTTTGCCTAT
CATGGGTCTCTTATTCTGTGCCTGTTGCAGGAAATTTTACT
GATTTGCCGTTTTGGAGAGCCTGCATCGCCTTTTTGGCCGT
TTAAAGCCATTTCACCGCAACTGCCGGATCGGCGCGGCAGA
CGTCAACAAGACGGAGTCCGCGGTGCGTATCACGCACATCC
TCTTTCGACAAGATCGCCTGCGTCAATGGACAATTCCTCGA
CCGGTGGAAGGGGAGGGGGCCAGCGCTTATGTGATCAGCCT
TCAGGTGGAAATCGTTGATACTACCGTGGCCAAGAACGATT
GGCCCATTTTTGGCAAAACGCTCCAAAGGGTCGTCCTCCAG
CACAGGCCTGGCTGGAAAAGCGCGCCCGAACCAATCGCGAA
GCCGCTTGAGTTGTCGGCGGCGCTGGCGCAGAGCAGCGACG
CGCGCAATACCCGTATCCTGCGTCAACAGCACACGAGCTTT
AAGCAGAGCCGGATGAAGTCCAAGGATCACCACTACGCCAT
ATCGCGCCATTGGCGATCAACTGACCTGTGTTTTTGTTGAC
CCCATACGGAGTTTTTAAGCCCGAGCGGATCTTTTTCATGC
CCCGCAAGAATCATGACCTGCAGGAGCAGGTCATGCTCGAC
TCTTGCCGCAGCCGCTGCCGCCCATGATGATAAAGATATCC
AAGCTCGACCCCGGAGAAAGCCCTGAGCAGTGTATCGAGCG
TCAAAGAGTCGCCAACGCAACCGCGTGGACGTCATGCCTTG
AAGACCAAATATGGCTATAACGGTTTCGACCTGACCTTGGA
TGCGCGGGTGGGGGTGAAAGCCTTGAGAATAGCGCACCGGC
TTTTATGTCCGAGCTCAATGCAAATATCTTCTACACCGATT
CTGATCTTAGCAGGAAGTCGCGGGTGGACAAAAAGGTTTTT
CACCTGTAGGGTAGAGAGTCCAACCTCTATGAGTTTGAGTA
ATCGCACGGCGGGAAAAATCCAACGTCAGTGAACTCCTGCG
CATACAGGCCCGGCAAAGGCCGGAGCGGCCATCAGCACCAT
TTGCTGCCCCCGGGAGAGATCATGTACTTTCCGCGGTTCTC
TCGTCAGGATGATTGAAGTGCGTATTGAGAAAAAGCGGGTG
AACCAGGGTTGCAAAAAATGCCGCTCGATGTTCACAAAATT
AGGTCCTGCGTCGCCAGTTTCGTCAATGAAAAATTCTCTAT
GCACTTATGCTACCAGAACACCGAAGCGGCCGCAATTGCAA
TTTAAATTCTACAAGGGATCCCCGTTTCTTGAATTCTTTAA
AACCGGATTAAAGGCCCAAGCATCCATCTGCTAAAGCAGGC
ATTTGCGGGCAATCTGGAACCGGCGGACCTGATCGATACGT
CAGAATCGGAAGATAATGCTCGCTGCCGGTATATCGCGTGA
GAATAAAACTTGAATGTGTCCCGGCCGCAATCTTTGGCTCC
AATTGAAAACTATCTTTACGCCACCAGTCAGCTGGCGCAGA
CAACACCTGGTTGTCAAACACAAGGTGCTCGAGAGTCCCCC
ATCACCTTGAGGTAAACTTCCGTTTTGCCGCTACCGGTGAC
TCCTCCTCCAGCGCAAAGCGCAGCTTCAGGCGCATATCGAG
ACCGGCTGAAGTCGAAGTGCCTGTTTCAAGTATCAACCTGA
CAGAATTCCTGCAAACATCACCAGGTCAGCATAATCGCCGC
TCCGCTGCCGGTGGTACGCGCCGAGGCCATTCTGAAAGAGG
GACTTCCCGGGCGGCATGTTCGGTCAGTACCCGCACGCCTT
ACCAGCAGCGTGTTGCTGGTCAGCGAAGTGCTCAGCACCAT
ACGCTCTTCTAAATACAATTCATCTATTTCTTCGAGCCATA
TGGGGATCTTGCTCTGGAGACCCTTGCCGACATCGTAATTA
TGATGCGGCACCGAGAAATTCAAGGACGGCACGGTTGCTGA
GAAAGTCGTCAAGAAAAGTCCAAAAAAAGAAAAGGGCTAAG
AGATCGAAAACCTGAAAAAGCGCGGTTATCTCAAGGATGAT
TGGGCGGAGCTTCTCACGTGCTGTTTCCCCTGATTCAGGGC
CCGGCAAAAATGTTCATCTGCGCGAGCGAAATACCCTCAAG
ACCCGCATCTACCTGATCCGCCACGGTCAGGTCGAAGGATT
CCGCATCAACCCGGGCCTCGCCGACCGAGGCATCCTGCATC
CTGCTGATTGCCGTTTTCCGCCGATCCTTGCACCTGCCCGG
CTACCCTGGCGAACATGGCACTAGATGGGCTTGAAACGATG
ACATCGACAAGACGACGCGTCAGATAACCGGAGTTAGCGGT
TCACCGTGCTTTTGCAAGCACGGCCAGCGCCTTCCTCTCCA
TCAGCCTGGTAGCCGGTGACCCTTTCGCATTCCTTGTTCCA
ATCTGGCGCGGCCGGGCCGGCAGCAGATCCGCCAGCTGCTC
CGGATTTCATACACCACAGGCAGTTCCAGTTTGCGCCCGGC
TACCTCTTTTGCAGCTTTATCCCGAGGCGGAGGCGCTGATC
TGAATTCAGTACGGAAAACGCCGCATCAGGGGAGGCATTTG
CGTTGCCGACCGGGAAAAATCGGACACACGTTCCGCAGAGA
GCTGTGGGCGTCAAGGGCAGCCAGCATCGCCTTTTCCACAG
TTGGTTTTTTTCGTCAGTGCCCGCAGGGCTTCGTCAGAACA
CGCAAATTTGACTTCAGCCGCAAAGATGATTTTTTCGCCGC
AAAGGAATGAGCTTAAGTTCCTTGGTACACCAGCGCGCACG
TTTTTTTCTTCAACGTCTACCCTTTGTAACCTGGGTTACTC
TGGCACTGCGGATCCGGTGACAACAGAGGAGGAGGCTCTCC
GACCCGGTAGATCCTAAAATCACAAGATTTTTCATAACAAC
CATGGCAAAGCCGACATTCGCAATCGTTCTTCCCTGTGTTC
TTTATTCAGAGGAAAGTTTGCGTTTTTTCTAAGATAGAATG
GTCGAGGTCCTGAAAAAACGCCGTAACGCCGTAGGGCGGAA
TAAGGGCTCCCTGGGATGATCTGATATATAAAGATCTAAGC
GCCATCAGCGGCAGATCCACCATGGAGGCTTCATCCACGAC
ATCGCCATTTTCCCCGCCACCCTCGAGGTGACGGAAGTGAC
GCTCGAAGACATTTTCACCCCGGAGGAAAACGAAAAATGAG
GAAAAACGCATCGATGACAGCGCGCTGGATCAACTTGAAGC
GGAGCAGGGACTGAGTCAGGCTGTAAATGGAAAAAATGTCC
TGATTCGCGAGGAGCGGACGCATTGGTCAGAACATTGCCGG
AAACCTGAAATCGTGCGCAGCTACTTCGTCAAAAAAGTATT
GTCAACAGCTTGGTGATGACCTGTGCCGCACTGGCCTACAA
CAGCATACTTGATTCCTTTGCCCTTGTAAGGCTCAGGCTCA
CGGAGATCTCAATGATCCTTCCATGCTTCCCGATCTCCCTG
TGTGACCGCCGAGGAATCGGCGCGCCAGGTCAAACTGAGAG
TCTGTACAAATGGTAAATTTCAAGAAAAATCAGCGACGGAG
GCCGACATTAAGCTCGATGGCCGAGGCCCCGGCGGCCTCCA
ATTTTGGCCGTGGCAAACTGCAGAATCACCCATTGGGGGAC
AATTGTTCTCAGCCGCTGCCCGGAAAAATCACCCAGGCGCC
TGAGATCGCAGTCCGCGGAGCCGGTGGGGAAATTGTCGCCC
ACGGTCAGCTGAATTTCGACCACGAGAACCTGACCCGCATC
CTGCTGATCCGAAAAAGTTACGAGAGAGCACGTCGGGAAAG
TGTGCTACCCACGCTTTACCCTCTTACCCGGCACGCTTGCG
GGTTTGCCAAATGGTTGGCCCGGTTGGCCGACGGTGAAGAT
CGCATTCCTACGAAGCCAGGCAGCAACGCCAGGAACTCGAA
GGTGCCATGTCCGAAAAAAGCGGAAGTTACGTGCGGTCCCC
CAGTGAAAACGTCGGCATCACCATGAAGGTGAGCCGCACCC
GGCATGCCTCTGCTCGATCGCGCGGCCCTATCTACGGTCCG
CCCTTCACCCAGGCCGACGGCAGCCACACCCGCAAATACGG
GCAGGGCCATTGCCAGAGCGCTCCAGTTATGAAAGGAGGGA
GAGAACTTTATCGCCAATGACGGAAAAAATATCCAGCTTGA
CCCCTGAAACAGGCGTACCACCACCAGGCTGGCGAAATTGG
ATGACCACCATCCATGCCTACACCAACGATCAGCGCATCCT
ACTGGGAGTGGCGCTTTGCGCCGCCGTGCTGATGACGTCTG
GTGAACTATCTGAAAAAACACCTGCGCCCCTGTATCGTCAT
CGGCCGTTTTTGTCCCGCACCCTCTTGCCGGTCACCCACCA
TGTATACCCTGCAGCAGGAGCGCGAGAGTCTTCTGGCCGAG
GATCGTTCAGGACGTGAGTGCCGGCCGAAAGAAAATAGGGA
GTCTCCGGCGGTATGATCACCCTCGAGAAAGCCCGTGTCAT
AATCTTGAGAAAGGCATCCGCCGCCTCGTTCTGCCCGCGCA
CGTACGAACAGCCCGGCCAGCGTCAGGATCATCACCGCCCC
TCAATGATTGTCCTCGTCAGCCAGTAGAAAACCGAATCGAA
GCGGACGGGGTAGAAACACCCTGCACCTCTCCAAAACCCCA
ATCTGATAAGGCTCGACACCCTCTGGTTCGATCTGCCCTGC
GCACTTTTTTTGATCCCCGTCAGAAAAAAGGAGACCTTCAG
CCATGCGCGCCACCTTTTCGCCGAAATCAGGATAGTCAACC
AGACGGGAGATAGCCTGCGCCGCCAGGGCACGATAGGCTTC
GACGGCAACAAGCCCTACCCCCATCCCCACGTGATCTGCAC
GGTTTCAGCCCGGTGGTTCGCATGGGGTTGTTCGAGCAGCG
CGGCCACGCACCAACATTCCCTGAGTGAAATCCTCGCCGAC
GACGGGGTTGGCCGTGGCTGCAGCAAGACTCATAATCCCGG
ATTCATCATAATGCAGATCGCCCTCGTCACCTGAATAAGAC
GAAGCCATGCTCAATGGCGGCTATCGGAAGATTTCACCGTT
AGCCGCGTTGGAGTTAAATTCGAAAAAATCATTCAACAACC
GACATCTTTCACATTCAGCCCGAAAAAAATCCCACCTTTAC
GATGAGAAAGGCGGCGTCAGCACCTGGTTCGGAGTGCGTGA
GCCGTAACTGTCTTTGATTGCGTTTGCGGTTTTTGGGAGAC
TTTCAACAGATGGCGGTCATCCGCCGGTGTAAAAGCGCCGG
GCACGGTAATGTTTAACGGCCGAAAAGGCCTTTCACCGCAT
GCCGATGCGTCCTAAAGCTTCACCCAAAGGAACCGGTCCGC
AGATGGTGGCCGAGTTCGTGCGTGAGGCCGCTCTTGATCCC
GGCGTTGATATAGGGCAGCACGGTGAACCCTTCTTTTACCA
CCACCAGGAAAATTTTGTTGCATATAAACAGCAATTCCTTC
TATTTCTACGCCTTCGGGCGCCTGCGCCGCGAGACCGGCTG
TCGACCTTCAATCCAGTTTCCTCCAGCGCCTCGCGTTCAGC
GGAACTGCGGACAAAACAGGCGGCCGCCAGCAGCAGAAGGG
TCAACAACCGGTGCGATGCGCCGCAGCCGTGGCGGGAGCAG
TGCTTCACCTTCGGGAGTCACGGCCGGGATATATGTGCCGA
AGTCGCAGCGCAGCCATGCGCCCCAAACAAAAGCCCGCTGC
TCTGAAGGCAGGATATCCTGCACAACCAGGAATTCGACTTT
AAAGGCGACAGGGTCACGCTCGGATTCAAGCGGCAGGGGCA
GTCGACATCGATGGTGGCAGCGGCCAGCTCAAGGGGGCGGT
GCCATCCTGCATGGCGGCGGCGGCGGCGTGAACACGGCCGG
GAAACGAACCCTGGAAAAAACCGGTAGTTCCAGAACAAAAT
GGGCAAGGCGTAAAGAGCCGCGCTGCCGCGATGATTCACGC
GCGCAGAATACTGACCATCTCCCAGGCCCGCTCCGTCGGCT
GGAAACAATCGAACATATCACCGAAATTCTTCAAGAACTGA
CGTCATAGACCTCCGACCCGCAGTCTCGGAAAACCGGGATA
GCCCCCGGCCAAGAAAAATTCGGGCCCAAGACCTACCTTCG
ACGCCTTCGGCTTCGAAGCGCTCACGGACGAAATCCGCGAC
GTCACGATGTAGGCGATATTCCAGGGCTGTACGTCGGCTCT
AATCTGGTATTTAAGCTGATCAAAAAGAATCCCCCTCCCTG
ACCACTCTACGGAACAAATACGGCAAGGACTCGGTGGCTTA
GCGGCAGCGGCCCTGCTTGGCTGCATCCTGGTGGAAACCCT
AAAGCTGAAGAAAAAGACCACCATGAAAGAAGGGAGAAGCC
GCCGGACTGATGTCCAACTCCTGCAACGTCAAAAAAATATG
CTGCACAAGCACTTTTACCGCTCCAAATACGATTACCGCCA
TGAACATGATTGGAAGTGACCACATAGTTGAGAATGCAGAG
ACCGAACCGATCCTGGCCTGCCCCAATGACCCGGACGATGT
TCTTCTCCCTTAAACATCTCCTTTTATGGTCAAAATGGACC
GCAACTCGGCAAGAATCCGGCGTTCTTCCACCGTCGCAGCA
GTTGGGATTGACCCGTAGCGCGATGCCGGCCTTTTTGCCCA
AAAAATCGTTTACCGGCCGCCTGCGCGACCTGCTGACCCAC
TCGCCGATCGATCCGGTTCGCCGAGAACGGCTTTTTCCGTT
GGAGCACGCTTTCGACCTTGCAGAAAACACCTCCCCCGCGA
CCCCATATACAAGTAAAGAGCTGTATTTTCCGGGCCTGCGA
GACGTTGAAAACGATAATGGCGAAAAAACCGACGATCGCAA
GCGCTGGTGTTCGTCATGATCCAATGGCATGAAGTGTTCGG
CTGGCTGCCGGCTGCACTATCGTTATGAAACCGAGCGAGAT
CTTTGCCAACGCCGGAGCTACGGTGGCGGGGGGCGCGGGAC
GGCTTGCTGACAGCGCGCGCCCGTCGGGCGCTGGAAACAAT
GTGCGGTTGAACAGCTCGCGCCCGAAATGATCCTCCAGCCA
CAATCATCCGCGCGAAATCACCCCAGAAGCGACCCAGGCGG
AACCGAGACAAGCCGAATTGCAGGCGGGCGATGTCGGCAGC
ACGACATCGCCGACAAGGCACTGGAGCGGCTGGAGGTCGAC
ACTGCAAGACCCGGTCGACCCTTTATCGCGCCGGTATGTGG
TCCTTGTGGCCGCAGTGGCGCTTCTGCAAAAAGCACGCAAG
GAATAATTGAAGCGAAAAGGCTGTGTCATAATTGGCCCACA
GATTTGACGTTGTTGGCTCGCAGCAACTCCTCGCTGCTGTA
AACTCAAGTCCTTTTCTCTGCCAAGAGGAAATTACCCGCCC
GTGTTCTTCAGCACCCACAGCTCCGGCGGTTCATAGGCCGG
GCTGCTACCGCAGGCCGCTGCCCGGATTCTCGAAGATGAAG
CTGAACTCTACCAATTCACACCGTAAAGCCCCGTCACTTCA
ATGATCGATATTGTCGATGCCCTCAAGGCGCACGACATGCT
ACGGGCATGATGCCTGTTTGCCGCAGGGGCTTTATTATGCG
CAGCCGCCTGCTGTTGGGAACGGTGGTGGAAATCACCGCCC
ACGCGGCGTTTCGCTCGATGCCAACTTCGAACACCTCAACC
CCAACACCCATATTTTCAAGCAGAATGATTACCCCACCGGC
GCACGGGCGAGATATTGATGCTTAAGTTGTTTTTTTTCGAG
GTGGCAATGCAAATCTCTTGCCGGCCGTTCCAGCGGCGAGC
GAGCCCCAGGTTGTCAAAGCCCGCCCGGCGCGCCAGCGTAC
TGGAGCGGCTGGCGCAACTTCAGAAGCGGATCGAGGAAACA
GACATCCTATATTTTGAGTCCGCGATAGGTTTTCCCGGCTA
TCGAACGAATATGTCACGAGCGGTCGGTTGCTGCAGGTAGT
TTTCATGAAGACTCCCGATGCCGTCTGTCGCCAGATCAAGG
GATAAAAGCGAATAACGATTCCGGTCAAGGAGTGCCAATGG
CCAAAATGCGGCTGGGGGTTCCGGTCTATCTCAGCCGTGAT
TGAACTGGGCGTTATTCCCGCCGAGGCCGTCAAAGTGATTC
CGCAATGCCGCCGAAGGAGGCAAGCTCAAAGCCCAGGGTGT
ACGGTTGATGGTGCTCGGCGCGTCGTTGGTGTGCAGGGTTG
TGCCAAGGTGAAGGGGGAACCCAAAAAGACCGCTTTGAACA
CGGCTGCGTCAGGTTCAATTCAGGACGGGCCGCTTCGAGCA
CTGTCTCCCGACACTTTTCGCAAGACACGCCTTGATCTGCT
GGATAAAGTACTGGAAAATACGGTGTTGAATACTCTCGGTC
TTCTTGAGATTGTTCTGGCGCGCGCCATGAACGAAAATGCA
GACTCTCTTATCAATCAACCCGAAAAGAAAAGAGGCAAAGA
AAAAGTTCAGTCATTTCAATCCCTTAATTCTGCTTGTGGCT
GGCACAAGTTCGCCACGAACCGCGATGCACGCACCGGTCCC
AAAGAGGCGATCACGTCACCCTTTTCATTGGTCACCTCGCC
CAGATCGTGATGCTCGACGCCCGTCAGGTCGACCCCCTGTA
CCGTCATCCCAGGAAATCCGCAAGGGGGTCGATTATGCCCA
CGATCTCTTCTCCGCGCGCGCTGTCAGCCGTCCAGACACAG
AAGAATTCCACAGGCTTTAGCCGTGGGAGTACGTCAACCTC
GGCCGGGTTCGGAATCAACGCGGCGCCGTTTTTTCCCAGGG
ATTGACGATCCCGAGACGCTCTGCCACATTGGCGGCAGCCA
CAGCGGGCAAGAAACAGTTCCAGCAGGGTGCTTTTTTGACC
GCGCGTTGACGCCAATGGACCCGGTAGATCCTAAAATCACA
GTCCACGGTAATGAGCGACACAGCCTCTCCGCCCGGTCTGG
CCACGCAATGCGAAACTCAGCCGCGTCGGACTCCCACTCAC
TATCTGCCCTTCGGAAATTTCGACAGCGCCTTCATTAGCGA
TGAGGTGGCAGAGAGCTACCCTCTGATCTTTCAGGAATGGG
TGCTGTTTTTGTTTTCCCTGCCGTGCGGGCCCTGATCCGCT
GCGGAATGCACGGTTGTCAGCCTTGAATCAGGTGAAATTGC
GGACAGCAGAAAACAGAAGACCCCGTCCAGAATCAGAACCG
TCGCCCGGCCGGTAAAAATCCCGAATGCACGATTCCTGGCG
GGGGAAGGCCGAGATCGCCGCCGCCCCGATCATGCAGAAAA
CCCACTGACGGCCGCTACGGCGAAAATCCCAACCGCCTCCA
ATAAATCCGTGGTTTTTTTACCGTTTTTAGTCATAAATTAG
AGCCAGCAGCAGAAAAATCTCCAACGGTTCGACACCCACGA
CGCACAGACACTTGGAATGGCAAGAACGACCTTCTATACAT
TTTTGTCATCGACATAATCGCCGTTGAGCTGAACCGCTTCA
TGCGGGCCGTCCGCGCGAAGCTGCCATGAGCCTGGCACTTA
CTCTCCTCTGGCAACACTCACTACGGGGCGCTCTGCATGAC
TACCTTCTCAAAGGAAAGCTCAGCCGTGACGATGCGGAGCG
GCGGTCACTGTTTGAAAATGCAGAAAATCACTTTCCCCTGA
CAATAAATAATATAAAAAGTCAACCTTTTTTATTTAACCTT
GTTAAAGCATAGGTCAACGCCAGCAAGAACAACCTGAGAAA
CTGCTCCACCGCGTCGAGAGCCGTCAGCATGATCACCGGCG
CCGGCCATCAACTTTCGCGACGTCAACCTGGTGGGCTACCT
TCTGGCACATCCAGGAGAACCCTCAAGGCGGCTATGTCCTT
ACCCGTTCGGCCAAGGGAACCGTCGACAAGCCGGGGCGCAA
GAAATTCCGCCTTCTGCCATCAACAAAAAAACCTCCGAAGC
CAGATAGAACAGGCTGAGCGCAAAAATGATCCAGAACGCGG
GGTGTCACAGCCCAGTCGAGCCATTTTGGCAGGACCTCGGG
ATGCGGCGATGCACCTAGTGCGTGTGAGGAGATTGGGTCTT
AAGTGCTGGGGTTTCGAGCGCTGCGACGCGCCCTATGATGT
CGCCTCTTCACCGAAAAGCTCGGCTTTGCTGAGCTGTGCCT
CCGGAGAGCTAAAAAAGATGCAGTTACTTTTTTCCCGTTAT
GGAACTCTGTCCGGAGGGTGCAATCGAAACTCAACAGGGAT
TTCTACCGTAGGCCCGTTTCCGGTGAGCGTATAAAGTATGG
GAGCAGGAAAGGCACCAACGCAAGAAAGATCATCAGCACAA
GAGCCGGCGCAAGTGCATCGCGGAAAGCCCCCTTTTCCCGA
CCCCATGGCGACCATGTACGCCGGCCGCCCCTGGACGGTAC
CCACTTCCGCAACACACAACCCTTCATTTTCGCCAACGAAG
CAGAAGTACCAAAATCGAGCCGGAATGGCTTTCCTCCCATA
GGCCAGGGCGGCCTTACCTTCCAGCAGGCGCGAAGAGGTGC
CTCACTGGAGAAGATCTTCTCCCTGTCCGAGTCTGACATTG
ACAAAGGCAAAATAATATCGCGGGTTCTGAATTTTTCCGTT
TTTTCTCGAGGAGCAGATTGCAGCCGAATTCCCAGGAGTCC
GACCTTGCGCGCGCCGTAGCCGGACAGGCGGTGACCCTGAC
TAAAATATTTTGTCGCAAAACAACCCTAGACAACGCTTCGG
GCCGAGCTTGCGCGGCTCGGCTCCGGTGGCAATGATCACCG
TTTCCAGGGAATGACCCGCGCGGTTCCGGAAATAAAGCCCC
CGCTGGTTGGGCCTGAGAGACAGAGAAAAAAATGATTATCG
TCTGCCCGATCACCGAATCTCCCAGAATCATGGCCGGAATG
CCGAAAACCGAGAGGGAAGTCAGAAAAACAAAGCAAAGAAT
TTCATTTGCCATTGAGCGCGCGGCCCTGCATGAGCAGCTTC
TATTTGATCACCAGTCCGCGCAGGCGCTCGGAGAGCAGCAG
AAGGAAGTCAAAGCTTTCGGCGGAAAAATCGATGGCGTCGG
ATCAGCAACTTGCACTGAACCCTTCGCTTCGCAAGCGAAAG
TATTGCCCACCTCGGCGCCACGCCAACGGTAGATGGACTGA
ACAAGATCCGGTTATTTCCGCCAAAATCCTGCATATCGCCA
CACTGCCTTGACGGTGTCACCCTTCTTGAAGACTTCGGAGG
TTCCACAACCGCACGATTCCCTTGCGGGTGGTGACTCTCTG
CCCAAGAGCACACCCATGGGCCACAGCCGGGTGAAGGAGTC
GTAACCGGGACGAAAAAGCCCCGGTTGGATCCATTGCGACG
AGCAGGGGCAGAAGCAGAACCAGGAGTAATTTTCTTGTCAT
AAAAGAATGCAGAATGTAGCCTGAGCCTGAAAAAAATATTT
CCAGATCAGATAGAACATCGCCCCGAACGCCAGAAACGGCC
GAGCATCGGTCAGCCGGCCGCAGGGGCGTACTTTTTATGGC
AAGGAAGTCCATGAAATTTACCGAACTAGATCTGCCAGCTG
GAAGCCGCCCGGCCAGATCGCGCGGCTTCTGAGTGACTTCG
GGCGAAGTGCTGGTGACCGGCGCTACCGGCGGGGTGGGAAG
GTCGCAACCCGTGAATCTTTCATGGATCTTGAAAAACTCGG
GAAATCGGCATAGGCCGAAGCGAAAAGGTAGTTCTCCAGGT
TGGGTCTATCTGCCGGAAAACAACCAGGTGATTCAGTCCGA
TTCTTTGTGCAGGAAATTGACCGGCAAGCCCGCAGCGAGGC
CGACGGGCATATCGAGGCTGCGGGAGTTTATCTCAAGCCCG
TGCAGCACCTCGATCATGGCCCGATCGGCAAACACCAGCCC
TGCCAGGGCGAGGATTTTCTCGGGAGGCATTTTTCTGAAAT
GCCAACGGCAAGGCGATCCGCGAGTTTGGCCTGATCTGTTC
AAATTTCTGGAAAAATCCTGCGCCATAAACCTCACCCGTCA
CTCGCCGCGTGCGAAACTCTCCTTGAGAACCTCCTCGTCGG
TAAAGATCTGCTGAAAAAAACCGTGAGCAAAAAGGAGATGG
AATTGGTCGAAGATAAAATCCGTGACCTTGAAGGGTTCCCC
GTGCCGTTGCCTCTCCCCCCCTTCGAAGAACAAATGCGCAT
GCCAGCATCTCGAGAGAAAGCCGGTCGGGATAACCATCGTC
TGAAAGACAACTCCCCAGCGCTTGAGGAGCAAATGGAGCCC
AAAAAGAATTTCCCCTCCCCCAGCGGGGGAGGGTCAGGGTG
CATTCCTCCAACGTGCCGCGCAGCGCCCTGGCCATCGAGGA
AACCCGCGATGGGATTGATGCCGAGACGGCGGTTCCGGTTC
AACTTCGGATAAAGTCGTGTCAGTTTGATTCAAAAAAGTAA
ACCTGGTGCAGATGCAGATTCAGGTGGCACAGGGCTACAAG
GTGTAATAATCGGGTGCATACCAGTCGGCCACCCACTCGGA
AGCGATCTGTAAGAAACACGCAGCGGGGCCGTTTCCTGCCA
TAATTGGTGAAACTTAAAGGCGTTTTGTATTTCTTGCATTT
TTGCCCTCCTGCGCCAGGCGCTGCAGGGCGGTTTTCACATC
AGTTCGCCCACCTCTTTGAGCCGTTTGGTGATGTCGAGATC
CGCACTTACAGTTTCTTCTCCCCCGTGACGGAAGCTACCAC
AAAAAATGTGCGGCGCCGTTCCCCCGGTAGGAGACGGCGCC
GGCTGGGTACCGTGTAGTAGCGGATCAGAATGTGGGGCAAT
AGGACATCCTCGACCGTCAGCGGCTCGAAATAAAGCTTGTC
CATGCTGAACAGTTACAAATCCGATTTATTGCACCATAAAT
GCAGCTACCAGTTCACCAAGCAGGAACATGCAGCCGCCTTC
GGCGTACTTGGTATGCTCGGCAGAGACGATGTCACGCATGA
GCCCGTTTGATGGAAGCCCGCGAACGGGAGATTTTTTCGGA
CGTGCTCGGCTTTCGCATCACGGAAAAGCCGGGGTTTCAGG
GTCGGAACCGCCATCTTCGGCGCCCGCGAAACACCCTGAAC
GATCGGCGGTTATGTCAATGCCGCGACTGATGTGGAGACCA
TAAGATTGATCTCTGCAACTCCCTGCGACACCAGGCGCCGG
CAGCGCATGGAAGAGCTCACCCGTCAGCGCAGCGAGGCGGC
CGCCAATATGGTGTTTACCTCCGATGTGATGCACGGCGGCG
ACCTTCCTGTGTAGTGAGCACAGTCGCGCCACACGTTTAGA
CGGTCGGCCTGGTTTCCCTGCCGGGGATGATGACCGGCGTG
TGCATTCGAGCAAATGTATACGATGTCTATTCGCTTTACAG
CGCCCTGCCATCTGCTTGAGCAATTGCAACTCAACACCCGT
CAGCGACCGCCCTTCGGCAGCCGTCAGGTTGCTCTCAATCC
GACCCTGGCTTCAAGGGCGCCGTCTCGATAAAACGGTTGGG
CAAAAGGCCGCAAAGGAACTCAAAAAGAAGGTAGGCATCCA
TACAATTTCAAAGGATAAAGCCAGAAAGGCTGCAGAACACT
AAGATCGTCATCATCATCACCCTTGCGCGCTATTTCAGTGA
TGCGACGTGGTGGAAAAGACCAGCCGGCACCTCTGGCTATC
GCAATAAATTCAGTTGCTCTCGGCAGTCCCGAACCGACCGC
TTCTTCACTGGAAACCGAGGCCCTGATGCGCACTGTCCGCA
TTTTTCGCCTTTTTCGGACCCTTTTTTGACCGTAAATGCCG
GAACGGATCAGTAAAAATTTCGGCGGACTGCCCGCCCTGCA
GCGGTGCCGACCCCCAGGCGCGCGTTGGAGCGGGGGCAGAG
CAGATTTCACTCTTGATGAGCAGCAGCAAGCGGCGTACTGC
GGCTCCGATTCTTCGGAGCCCCCGTTGATCCCGCCTCCTAT
TAAAGCGATCTTATTTTTAGCCCTTGTTCTACCTTTGAATG
TGCCCGCGGCGATCGGCAGACTGAAATAAAAGGTGCTGCCG
CGAACCCTATTATCCAGAAACGCGAGCACAATCTACCCTCG
TTAAGTGATGCAACGTGATACTAGGATACCCCTAAACGCCC
TCCCGGCGCCGCCGTGACGACTGAACATCTTGATCTGAGCC
GGTCGCCGCGGTCTGGCGCGCCGCAACGGCGGCGGCGGACG
TGCATCAACCGAATGAGCCCCCCGTCAACCTCGGCCCCGTA
TGCAGACATACCGTCTGTCCCTGATTGACCAAAGCGGCCCC
CCTACGAGCATCCGCAGAAGCGCGAACACTTTCGCATCGAC
CGGTTGACACTCCGCAGCCGCCGTTCAGGATTCTGAAAAAT
TCGCGATCGAGCTTGAGACGCTGCAACTGCACAATAAGCCG
GCATGATTCCCCCCCCGCCGCCGGTAATGACCATGTAGTTG
CGGAAAAACGGGATGAAAATCGGTTTGCAGCTCATGCCGGG
TACTCATTTTTGGTGAAGCGCCGTTTTTCTCATCAAACCTG
GAGGCGGCCTGAATGCGTCGCAGAAAAGCCAACCCCTGAGT
ATGTCGCTGGTCGGCGGCGGCGGCTATGCGGAATATGCCGT
ATCGACCTGCCCTCAATTGCCCGCGCGGCACTTAAAAACCT
GGTAAAAGCAGATAAACGGTCAGCGCACCACGGAAGAGCTG
TGCGAAGCCACGGCCTCAATCGAGAGTGAAAAAGAAAGTTG
CAGTCCGCAGAAGGCTTATGCCGCGGATGACACGTCGAGTC
CCTTGTTCGCTTTGCGCGAACTATAGAATGCATTATTGGGT
TCAGGAAATTCAAGAATTTGCCAAAACGGCCGGGGTCACGA
ACCCGGCCAGGTCGTATTCGCCCTCGTTGTAGAAGCCCGGC
CAGTTGTTCTCAAGAAAAGGCGCATGCACATAACGCTGTCC
CTATTGACATTAATTTATCACCAATTTACTATTTTTACAGT
GTCGCTTAAATGGCTGTTGGCGAAAAAATTTAGCTGCCCTT
CAACGTGTCGGTCGCCGGTGCCCTTTCGCTGTTTGAGGTGG
CTCAAACACATCCGCACCACCCTCGACCTGACCACCGCCGA
CTGAAGAGCTTTTTTTCGCGCCGACTCGACATCAGGCGCAT
CCTGGACCAGCATTTCCCGACCCAGGTCGTGAATGGGCGTT
GGGCTGACACTGGATGACCTCAAGAAACACCACGCCACCTA
GCCACCGGGAGGACCACCACCGGGAGGACCACCACCGGGAG
GACGTACCTGGTGGTGGACCCTCTCGGAAACGCCTTGATGG
GCCCGGCGGAGAGTACGAAACGATCGCGGTCGCACCAGTCG
TACTATAAGTATCTTTAAAACCCATAGTCTATAATCATTTC
CCAGCTTGAACCTGCGCAAGCAGCGCCCTTATTTTTCCTGC
GCATTTCCGCACCTCAGGTTCCCGTCGTGACCAACGTTGAG
GCGTGCCCCGAACCATCACCCTTGAACTGGAGGGAGAACAG
CAAAAGGCCATTAAAATCTTCGGAAATTTCTCACCTTAAGG
AACAGCCAGTCTGCTGGTGGCGCGCTGGGCGATCTGCCCAA
ACAAACAAAATGAACCCTAGCGTCCATCGTCTTTCAGGGTC
CTGGCGAACTTTGACATTCTCCCATCCTTCATCCACTACAC
GGCCACGAGACCAAAACCTGCCACACCCAAAAAAAGTCGGC
GATCTTACGCTGCCGGACTCCTGAGAGCGGCACCACCATTT
GGCTCTCGTCTGCTTCCCAACCAAGGTAATATAAAGGCAGT
AATATGTTTGTGCCGAAATGCCATGAAACCCTCCATTCGAG
CGAACGAAATCATAAAACTTCTCGGTGTACATCCTTCCTTT
GTGCGTGCGCACAATTTGCGCGATTGGGCGCAGGGTCGCCA
TTCTTCTCCGAACTGGGTTACATCCACAGTGTTTTTCCCTT
CGCCTGCCTTAAAAAGCAGCCCCAGGGGCGACTTTTCCCAG
CTATCCTTCCCCGCAACACGCATCAGATCAAAAAAACATCA
GGAGAAAGCCAACGGCGAAGCCATGCGCAATACGCAGAGTT
AAGACATCCTGGGTCAGACGCGGATCGGAGGGGATCAGGTA
TACAGAAGGGATGGAGGATACGATGACGGAGTCGAAGAAGA
CTGGAGTCCTGCCCCAAATGCGGCCATTTCCCGTGCAGAGG
AACGCCAAGGATTTTTGGAGCGGGGATTCCCGTTTCGGGCT
TTCTGGGAGTTGATCGCCAGCATCCGTCGTTCCCGGCCCGG
TGTCTGGTTCAGATAAAAATCGGGTTGGTGAGCACCGGCTT
CACAGGCTGGCCCAGTTTCACAGCACCTGTCGCCCAGGAAA
AAGCTGTACCAGCCGCAGTACAAAGCCGCTTCAGGGGCCTC
TTCTGGAAAAGCGAAGAATTCCGCATCTACCTGTTTCTGGT
GGTTCACTGTCCACCACGGCCGCCCTGGCGATCTGCGTCTT
CGCTCATCCAAAACCTTGACCCCTTGCAAATAAAATATGCG
CGATACCCTGTTGAATTTTTCGCGTTTGACGCACAGCAAAC
TGCTTGGCCGGGATTTTTTCCATCAACGAGCTAAATGCGCT
ACCTTCTGGGCGGAGAGTTTCCGCAAGCACTACCCCAACGT
GTGTCCCTGCTTTGCGTTTCCACGAATTCCATTTCCAGCAG
TATTTTTATCTTTTTGGAAGCGATGTAGTCATCCCGAGCCT
AACTTGCGATCAAACTGAACCCGGCCGGCCACATTCTCGGC
CGCACACAGGCCAGCGCCGGCAAGAAAGACGAAGCCAAGCG
TGGGAAAAATGCACATCACGCCCCGGATGGTCGTTCAGCTG
ATTTGCAAAGAATAAACGAACCATTGCTGACATCCTTTCCT
ATGGGCCTAACGGCCCATCTCCGATTTAGAGTCTAACCCAT
CCGCTGATCTCCATGGATTACGCGGCGCAGCTGCATTTCAA
CCACTCATGCCTATGCGGCCCAGTCAATCAAAAAAACACTG
CCGGATGATTTTGAGCGGCGCGCCCTGGAAAATTTCTCCCA
GAATCAACCACCCTCCCTGTCTGAGTTTGACAACAAAAATA
CTTGAAGAAACGGGGCGCAACCGAACCCCTGCGCAGCTTCC
GAGCGCGGCATCGACCGTGTCAAGGATCGCTCTTTCGGGGT
CATCAGACGCCGCGCAAGAACCTTCATGATTGCAAGCGGCC
GCTGCGTTTGCTTTTGGCCGCGTTGCCTTTCTGGCTCATGC
CGCCGCCAAGAAACGCGAGGCGGCGTTGCACATGGTCAAAT
TCGGCCTGTGCAACATCGCACCAGATTCGGAGACCTGGACA
GTTGTAGGCAATTTCATCAGCCGGATCGATGATTTGAGCCT
GGTTTGGTTGAAACCTGGGTCATGTAAAAGATCTTGAGTCT
ATGCTGTCGCTCCATCCGTTCCAATTCAGCCTCAAGGGCAC
TCGTTGTCGGTGCTGAATTCCTGTGCCATCAGCTGTGCCGC
GGTCTTTTCAATGTTGTCGACAGTTTGGGATGGCATGCGGG
ACCATTCCGGCCATCGAACGCGATTTTAACACACTCGGCTG
AGTACGCTATCAAGTCAGTTCCGAGGTTGAGAATTTGTGTG
AGCCGGCCAAGGTGTTCCAGCACCGCGTTTTTCAGGGATGC
TTTCGCCATCAGCACTGTTTCCGGCCACGAAGGGGGGGCCA
GACCCCCGGAAGAAATAACACCGTTTAAAATTGTTTTCACT
TGAACACCACCTGGCCGTCACGCTCGACCACCACCCGTGCG
GGATGCCGCCAAACATATCGCCATGATGTCCAAGGGACGGG
TGTTTTTTTAATCCGCGCGTCAGAAGCTTATCACGACCACG
TTTCGCCGCGCAGATACTGGCCTATAACAATAAAGGCCGCC
AACGAAGGGCGCACCACGCGCATCAACGTCAACTTCGGCTA
ATGGGCGATGGCACGCAGCGCCCGCAGGATGTCGTCAAGCC
TAGATTCAGGTTGTAATAAGCTGTAAAGTGTTGCGGCTTTG
GGGTCTGGAATTTGGTTGCCCCCAGGGCCAGGGAACCGTCG
CGCCCTACCAGGTGGAACCCCGCGATCAGAATCAGCACGCC
CTCTGCGCCAATTCCAGAATCCGCGCCCCTTCGTCCCCGGG
AGCATGGGCGATTTGAATGCCTGCAATTTCAAACACCATCT
GCTCCACTGAAGATGGTGTGCGTGTTTTGGATGGCTGGCAG
GAACAACCTCCCTCTCCCAGCGGGAGAGGGCTGGGGTGAGG
TCCTTGAACCAATCCGACATCAACCGGCCCTCCGCAGATCG
TCACTCCATACGCCTGACCCCTCATAAATATAACAAGGGGG
CATTCTCTGGAGGAGCTGCGCGAAGCCGCTTTTGACCAGGC
CTCGCTGGGTAGGTTGCCCGCCTTCACGTACTTGCGGGCGG
CGGATAAGGGTCAGAAAATTCAGTGCGCTGAGAAATCCCCT
CTGCATAAGCGCGACATTCTCGAAAAACGGCCGCCGCTTTT
ACTGAATAGAAGGAAGAAAGCTAGAAAGACAACAACTCCGT
GGAGGAGCGATAAAAAAGCGCTGAAACTCCCTGAATCACAT
AAATTACCCGCTGAGCGTGTCGCAGAAATCATTGGCTACCA
CCGACCACCGGGACCTCGAGCAGGCGCGCGCTTTTCAGCAC
TCCGTTGGCCGTTGCAATCTCCGGAAGATACTCAGCACTTA
GAAACCGGTGGGGCCATTTGCTCCTGCGGAAAATGGGGTGA
TTTTATACGGGAAAGATTTCCATCAAGGTAAAAAACAACGA
GGCGGCGTGAGATTGCGGCGCGGCTTCTCAAATCGAGCTGG
GTTTCGCGGGTGGAAGATTTCGACCCTGAGAATTTGCCGCT
TGCAGGAGTAGAAAATTTTGCCGTAGCGGCTTTTTTTCTCC
TGAATCCATTGAATACAACACGCGCATGGAACAACTTCTGC
GATGGTCGAAACCTCCGATTCCGATACATCGAAGTATCGTT
TCGCCGGAGGAACAAAAGCCCCATCGGCCATCTTTGATTTC
TGAGATCTCCGGCGCGATCGCCACGACGCCGCTCCCTTTTC
TTCCTGAGCAACCAGTAACCCCCCCGGTTTTATCTGTCATC
CCCTACGTGAAGGAGGTCCACACCCCCTCGCAAGAAGGGCT
AAGAACGGATGAACCAAACTCACCCCGAACCGATCCCCGCA
CTGGGCCTCAAAAAGCGAATCCAGCAAGCTCCGGTCGAGCT
GATCTCCACTCCCCATTTCTCCCTTAGAATCTTTTCCGCGA
AAAATTTCCATGATTTTTCCCTGATCCCACATTCTTGCCAG
CTGTATAAAAACACATTCCTCAAGAAAAAAAAGTGGCTCAA
CCAGAACTCGCCGGCCGTTACCGGCAAGCTTCTCGGCAGCA
ATCGGCCCGGCCATCGAAAACGGCTTCTACTACGACTTTTA
TCAATGCGATGATGTTGTTGCGGTAAGTAGCAGTTTGCAGG
CTTTATTCTGGTGCTGATCGCCGAGGTCAGTCTGCCCCTGT
AAGAAGGGAGCCGCCTCGAGCGGGCCTTCACTTCAAAGATC
TGTCGAATAAGTGCTATTTTCTGCCCTATTTAAAGATTTTC
ATTTCATCGACATAGAAAAACGCTACCGAATAGAATCGGCT
CTCTTCACCAAGCTCAACCGCGGTCGCCGCGAGCGTTTTCT
TTTTGTTAAATGATTATTTCCAGCAAGTTGAGTCGCAACGA
ATTGATGGTCGTGCTTTTACCGGCGCCATTGGGGCCAAGCA
GAAGTATACCGGGAAAAATTCGGAACCGCGCAGGGGGTTCC
CTCGATTGGCTCAAAAACAACCGTGAGAAGCTGCAGAATAA
TTCGGCTTCAGGTTCCCCACCCTTCGAAGTCTCTTTCTTCG
CATCGCCTGACAGAAGGTCTCTGCAAGCTTGGCGCCTTCAT
TTCGCCTTGACGGCGTCTACCGCATGAACGATCAGGACGAA
GCGGCGAAGAAGGCAACTATCAGCAGTAGAAATGCGCCAAG
GAGGCCGGCATCCATGCGGGCATCCATCTCGGCCTGGTCGA
GCGGCGGTGAAGGGGTATTCCGTTTACTTGATAGACTCGGC
TATCTTTTTCATCAAAAAACCCTTCTTGAAAAATTTAAAAA
AAACAGGATGGCCAGAAACGCACCGCCGGTAATTTGGGAAA
TGCATTCACCGTTCCAAAATCCGCCGTTCTCTCTCAGCGCA
CTCGTTGGTGTTTTTGAAAGCTGTTCTGCGCAGATATCGCT
CCACATCGAGGCCAAGATCCCACAGCAGGTAAAGAATGCGT
CATCCCGAGCATATAAAGCGCCCGAGTGTATTCAGGATTTA
CCAGTTTTCGTCATCGATGGCGCGCGCGGTCTCTTCGGGCA
GGAAACCATACTTGGCGTCGCCGAAATAGTCATGTATCGCA
CCGGGATGGCTTGCACCAGGCGCTCTCGCACGCCGAGAAGT
AGGTTTCTCGTTGATCTTGGCAACTACGTCGTTCAATGTTC
TGCCCGCAAAAGTATTGTGGCCGCACAGGCTATTCGCAAGG
GGCACACGCCACAAATCAAGCGGGAATAACTCAGTGGTAGA
AGCCAAGCGACCCCTGCAACCCTCTGAGGTCGATGTAGAAG
CTGACGGCTTTCCCTCCGACCCTCCAGGAAATTTACACTTT
CTGTTCTTTTTCTTCTAAACCTGCAACGAACTGTTCAGCAT
AGTACAGAAAATGGCAATTCCGGCTTACATGTGGATCAAGG
CAGGGCTTCGCTGAGTTCCTCCACCTGCTCGAAGAAAGAAT
TGTGTGCCACCAACGTCGCACTGGAACGCGCGGTAAGCGAG
TGCTGCTTTTTGTTTTTTTTCACTCATAAATAACCTCCGTG
ATCTTGAAGTTTCCCCTCTGCCCGTAGCGCCTCAATGACTG
GGCGATATTGGCGGCAAATGCAAACGCGGCATTGCCCCACA
TGTTCGAACATTTTGACCGCCTGCTCGAGATCGTCAAACCC
GCGCTTGTATGGACGAGGTGCGGGCTTCCATAATACGTGTC
TTTTATGCGTAAAATTACAACCCTGGTTGTCGCAGGCGTTT
GAACCTCTCCCCCCGATGCTCCAAGGGCATTGTGTCGACCC
TTGATCCAGAAGGAGTGCAGCCCCTCGATATCCTTGCGATA
CATTCAGTAAAGAAATCAATCCAGCAACGACGGAAAAAGCA
GATGGAAAAGCCAGAAAACTCCAACGGAACCAAGAGCCGCA
CTTTGCTCGACCACCTCTCGCGCCGTGGTTAAGACAAGATT
CAGCGGCTCCTTTTCAAGCGCGGCGGCCACCTTTTCTTCCA
GTATCGAGTTCGAAGGTGGACCGAACCTCGATTTCACCTTC
AAAAACTCTTCCTTGGAAAGCGCGGCCATGTTCGGTTCGGA
TAGGGGGGCTGGCCCTGCCCCCAAGGGGGCGGGCTGGAGTT
TTCAAGAAAAATGCCTGCCACTGGAATGATCAGGGCGCTTA
GGATGAGCTGGGTGACACCTCGCGCGCGCCGCGCTGGGCCA
CCCAGGAAGGATTTTTGACCCTTGGCAGAAAACGACGGCAT
CCGACGCTGATATCCATCTGCCCTTTCAATGCACTGACCAC
CGACTGCGGGCTCATGTTCCCTGAGAGCTACATGCTGGGCA
CTATTATCTCACGCGCAAATCCGTGAATTTCTCTGCTCTGG
TGTTCAAGACGCTGTGTGGTCAGCGCCAGGTCTTTAAGCAT
GAACCCCGCTGCTGTGAGCGCACCACCCCGTCAAATAAGCG
AGGAAAGATTTTCGATGACCCTCAAAAACGTGATTTCCAGG
CGGTACGACCACGACATCGGCGGTAGTCTCTTTAAACCACT
TCAAGCAGCTTGGGAAAATGCACCAAAAGCTCAACCTGCTC
GGCAGAGAAGCATCAAGTTTCCGTGATTGATGCCGGTACGG
TCTGCGCACCAGTCGCAATGCAAAAAAAGCCGAAAACTGGA
CGGACACGCGGCGTATCAACCACAAAAACACCCTTGTCGAC
TATTTGCATGACTTAAAAAGCTAATAACCAAAGGGATCCCA
TAAAAACATACAACAAATCGCATGAAAAGCATTTGAACGGC
CGCGGATATCTCGTATGATTCGGAAATGGGACGGGCCTATA
TTTTCTTGTCCTCATATTCCCTGAGAACGTCGTCCTTGGTC
AAAAACGTTGTCACGCAAAGCCGCAAAGGCGAAAAGAGAAA
GTCCACGACACCCCGGCCGCCCGGCTGGCCTACAAGCTGAT
GGATCTGCAGGAGGTCGATTCGTAAAGGATGCGTGTCGCTG
TTGTCAGTTGGAGGCTTTTGCCGGCACAAATAAAGGGATCA
TGGCGGCGCGAAGTATTGCTCGCCCTTCCGGGGACCGGCAG
AGGGCGTCATTGAAAATACGCCGTGTTGTTTCCACTGTTTT
TTTCAGCATGAAAATTGTATCAGAACAAGTTAAAACAGCAA
TTCGTAATTTTTTGAATACCCTTAAAGTTTTTAATGGAGAT
CGATCAGGTTGGTGCCGAGCCTGCCTCCGAATATGGTCTGG
GAAACCCTGGAGTTCATGCGCGGCAAGCTCGAAAGCTACCA
TTATCGGCGAACGCATCAACCCCACTGGCAAAAAAGGTTAT
CCTCAACCCCGTGCAGCAACCAAAGGACGATGGCAATGGTA
GGAAGGGAACTGCCGTCACGCACGCTCTGCCCCACGTAGGA
TTCGCAGTCCTTCTTGGACGCGGTGTCGGTATCAACCGTAT
CAGCGGCTTTGAGAGCCTCACCGAAGGGCAGCGTGAGGGGC
TGTCGGCCCGGTCTTCATAGCCGTTTTGGGAATATTCGCGG
TGGCCAGGTATTGCCGAAACCCTCGCATTAGTGGTGCTGGG
CCTCGGCCTTGATCGGACCGCGGCTTTTCAGCTTATGATTT
ACCAGCACCTTGCCGAAACGCGGACCCTGATAATCGGGATC
ACCCGCCAGCCCAGGTAAGTCAGATGATCGTCGCGATGAAC
GCCACGGTCTGGCTACGAACCCTTGTGGGCCCCCTGGACTT
CGCGAAACAGGTCCGGGAGACGCGGCAAAATCGAGGATTTT
GCCGGCGCAGCCGTTGCCCGCATTGACCACCACCTTCACCG
GAAAAGTTCGTCAAAAATCTCCAGATCCGGATGACGGACAC
GCCTCAAAAACTGGATCGTGCGCAAATCGGATGAACACAGG
CGACAAGGCTCGCTCACTGGCGGAAAAAGCACAGGGCGGCC
CTATATTGCGCCTTTTCGCACCGTCATGGTCCCCGCCCCGG
AGCGGCACAACCGTAAAGACCTCGGTTGTCGTTTTTCAAAA
TCGTGAGTCATGGTTGAACTCCTCTTTTGTTCAGGTTCTGA
AGGTCTCAATATCGAACATGCCGATATGGCATTCATCGAAA
CGCAATGGGTCGTGTTACGCCAGCAGCTTATTCGGGCTATC
GGGAAACTGAAGAAAAATTGCTGGAACATTTCGATGCCCAA
GACGACGGGTAATCTTCGAGCCCCCATTCCTTTGCCAGCGC
TCAGTTCCGCCCTTTCGCGCCTGCTTGTAGTTGCGGAGCGT
GTCTTGTTACGCTTAAGGCGCGGGTTGTCAGTGGCTTTGAA
TGCAGCATCCTGCTGCAGCACCGCGGACGCCACATCCTCAT
CCAGAATCCCCTCGGCGACGCGCCCGGGAGTCAACTCACCG
GAAGAGCGAACAGAAAAAAGCCGAGGATGCCCCTCTGCCCA
CCAAGGCCGCGCCACCCCCACAACCGATGAACGGCACCGTG
TGCGTGGCAGACATTGTGCGCCATGAACTCAGCCGGTGAAC
GCCTGGGCGGTGATGGATTACGGCCACCATGCGGAGAATCT
CTTTTTGCCGTTATGCACCGCGAAGGTGTGCCCAACGAATT
CCGGGCACAAGTCGATCACGCGCTCACTTTCAGAAGCGGGG
CTGCCCAATCATCATCTCGGCAGGATCAATGTTGAAATGAA
GCGGGATTTTGCCGCCGCCGCCGGGCGCATCAATCACGTAG
GGCAAACTGCGGCAGAAAGGCAAGAAAGAAGATCGACACCT
TTTTACGGCGATTTGATGCGCAGCCTCTCAAAACCCGTCGA
CCCTGTTCCGGGAGGCGAAGCAGGCATGGTTCATCGAGCGG
TAACATTTCGGCCTTAAAAGCCCCATTTCCCCATCAAAATC
CCTTCCCATTCGCCAAGACCCTTGAAGGCCTGGTACTGAAG
CGCGGCGCGGCAGGTTGACACCGGCCGAAGGCTGAGGAGCC
CCCGAGCTTTCATGGATAACCTTTCGAGAATTTTCCAGAAA
CCCATTCGCGCAGCATCTTGCCCTGGGTGGCGGTTTTACTG
ATTCTATGTCCACGCCGATGCGGCCCTGGCCCTCAAGCTCT
GCCGATTTTGCAGCCAACCGCGTAAGTTTCATGTCAGGGTC
TGGTGGTGGAACACGATCCCCAGGTGATGTGGGGCGCGGAC
AGCTCGATAACCACCCCTGGCCGCCAAGGCTCTTTAGGGGG
ACAGCCACCAAGGTCGGCTGCGAACGCGGCGAGTGCGGCGC
CTCAAAGAAGAGGGCTTGATCCAATTTTCATCGCCTAATAA
AGCTCAGGCCCCCCAACCAGCCGAAGCGCTCACTCCAGACC
AAGATCGAAAAAATCAAGCGCGGAGATGACCTTCCGCCCGG
TTTTTTACTGCTCCCGAGTCCAGCCTGTGCGGCTTCACCAT
TGATTTGTACTCTATCGAACCCCGTCCATAAAAAACAGCGC
GGTAAAAATCTGGATCACGCCCCCCAGCGCATTGGTTCCAT
GTCTTTCCAACGATAAGATGCTTGAACATCCTGAGGGGTGA
GTCGATCTCAATGGAAGGGTCAGCGCTTTTGATCCATGACA
GGCGACGCCTTTGAAGAAACCCTTCTGAACGACCCCGAGCG
TTCTCCGGGGCCTGCCAGGGCCGCCCGAAGATCAAATCCCG
TCCTTCAATACCAACAAACGCCTCTTCAACTCACTGCTGCT
ATGGGTTGCCTGAAACTGGGCAAAGTCAGTCTCGATGGTAC
TTTTGCCGGTCAGGGCGGCTCAGAAAAAAGAGGCGCTGCGG
GCGCAGGGTTGTAAACCACGCCGAGAACCACCTCCCCGCGG
AAATACAGGGGAGAATAGCGCATCACCCCGGTCTTGTCGAT
TAGCCGGAGATAATGTTAAACGGGGAGGATGATTCCAGTGT
CATCACACTTGGAAGCGATCCTGCCTGGTTGGCCGCTGCAG
TGTGAGGGGGGCGACCCGGCCCGGCCGGCGAAAGAATCAGA
AATAACTCATCTGATTCGCGCCGGTTTCTAACAAAATTTCT
ATACGCGAGGAGGATGTGCGCCTTGTCATTCTCGATGACCG
TACAGGTGCGCAGCGATGCTCGCGAAAAATTCTATGCCTTG
CGGCAAGGAAGGGGTCATCACCGTCGAAGAAGCCAAGTCGA
TGGCTTCTTTCTGCTGTTCGCGAAACAGGCGCTTTTCCGGC
TTGAGACCAATCCCCGCATTCAGGTGGAACATACCGTCACG
GTAAAACGCGAATCACCCGACCCTTGTAAATGTTTCCCACA
GCAGCAAGGGTTTGGAATATCCCATCGTCTTCTGCCCCTTC
GAGATCGACTGGTACGGCGGCGGCTTCAACTACTACTTCCG
CGCCGATGTATTTCTTCAAACGGTAGGCTTCGATCTCAAGG
CGGCTGCGGCAGGCATCCGGCAGAAACAACAAGCAGTACGA
CGTATCCTCACCCTTTGGAGCGGTTTCCTCTTCAACCTCCA
ATATTTTTCATAGAAAGTTCCCTCTTTATGAACTGCGGCAT
GGGTGAGCGGTTGTTTTTTTCATCAACAGGTTTCCACCCGA
TAAAAATACCCTCGGATTTCCTGCCAAGTTACCTCATTTTT
GAGCACCACCGCACTGATCACCGAGAGAGAGCAGAGAAAGA
ATTTGACAAAGATATGAATGCCGTAGAAACGGTTCAGGCCA
TAACGCGCCAGGGGATGGCCCGTAATGAAAAATCCAAGCGC
GTCGCGGCACATCCGCTGATCAGTAAAAGGATCGCTGCACC
GCGTTCCGCTAAGAATTGAACCGGCAGGGATAAAAAATTCC
GGGATGCAGACCGTTACGCGCCTGAGTTCGGAACAGAAGAT
AAATATTCGAGTCCACCGCGCTAGAACCTCCTCATCGCCCC
CATAACCGGCGCGATGGTCGCCGTTGAGGATGTAGAAGGCC
CTCGCTTTGCGAGGCCTTGACCCATGCCTGAATCTCAGCCC
GGTGTCAGCGTGGACAAGCGCTTTGTCTACTATCTGCTGGC
TTCCTCGATGGTTTTGCGCGCCGGGGTCAGCACCTTCTCGA
CATGCCCGAACGGGCAATGGCGTCAAAATCGACCAGCGAGC
ATGGCCTGCAGGGCTGTTTCCGCGAGAGGGGCGCGCCCCAG
TGACAATGGCTCTTGCTTCACTTGGGGACAAAAAAAACTGA
GGCGATGGAACCTTCCAGGGCATAAACGGGCTTCTCTTTAC
CTCGATCTGCGGATTGATCACCGGTCCCTGGAAAACGGCCA
CTCTACTTTTTAGAAAAATCCCCAGTTTAAAATTCCTTCAT
CCTCAAACGTGAAGGCAATGCCGGCAAGGGGCGCTACCTGC
AAAGTACCGCGTCGAAAATGCGCCAACCCTAATGCTTGAAG
ATGATTCCAGAACCGCAGCACCCGAATTCCCTGTTCATTGA
TTCAACGACGGTGCGGTGCGCATATTTCTTGAAATTGCGCA
CCGCGCCCGTGGCGCAATTGCAAGAACTCAAAGATCCTCCT
CGGCCGGTGATTTCAAAGCGCAGCTTGTCAGCGCAGGGCGC
GTAACTTATGTAACTTTTCCCCCATACCCAATTGCCCATAT
GGTCCGATGCCGGACAGCCACCGTCAGGCCCGGGACTATCT
ATAAAAAATCGCAGGAAAACCAAAAAAGGGGTTGACTCCTC
ATGGTGCGCGAGTCGGTGCGCGAGAAGACCTTGAACGAGAT
GATCACTGACGCGGAATTTCCATGCGGGGTTCTCACCGTCG
ACGGAGCCTGGTTCCGGCGGCGTTTCGGCATCGACAACGAG
GGGGATGGCTTGTTTTTGAACGGCAGGCTTCTCGGTGCCGT
CAGTGTGGAGCCCAGAATCGCCTTGCCCTTGGCCCGTTCGC
CGCTTCGCCTACGGCAAGCGCATTCACGACAACTGTGAGCG
CGGCTACCCTGTTCTCGACCCTCAACCAGCATCTGGGCTCT
AGAAGCAAAACGCTTCCAATCATTGTTAATAAAATCAAAAT
CAGAAAAAGTCAACTTGCCTCCAAGGCCGTCTTTAAATAAG
GATCTGAGCTGGGACGATTTCGAAAAAGAGGACGACAGCGA
GGGCCATCTTTTTGAAGGCGCCCGCGCGCTCAACCGCCTGC
TCCGTCATCAAGCTCAACCTCGGCGAAAAAACGCTGATAGC
ATAGGGGTCGTACTTGACCACAGTTTTGGACCGCGGCTCAG
AGCCGCCCCACATGGCCGCACCGGGCGAAGGACGATCAGAG
AGAGAAGTCGCGACCCGGCACGAGAAACTTGGCGCATTGAC
GGTAGCGGGACAGAATCTCGCGATAAAGCTTGGAGGCGTGT
TATTTTCAGCGGGTTTACAGCGCGGATTTTGAAATGGTGGG
ACCGCCCGAGGGGCAGCCGCCGGTGTGGCAGCTCACATAGC
GCGAGATCCTGCTCCGGGGTCAGAGCTTCTTCGGTAATCTC
TGATCCGACGATTCCAAAAGCCAAGGCTCTGAACCGCTTAC
CCTGGACCGGACCCTTGTTGCCGGTGGCATCCAGGGCGTTG
GGATCTGTTGCGGATCAGCTCCGAAGTTATCGAGGTTCCGC
GCTCCCTGGACCATGGTCGGCGTCAAGGATTTCAAATGGTA
TTCTGTAACGGGCCTCATCGCGTTTGAGCTTAAGACCAACC
GACCTGAATGTTGACCACGGCGGGAGAAACCTTTTTAGCGA
GACATGCTTAAGTATTTAAACGAAGAAGAGCGGCGTCTGGT
AAATTCAGCCGCAGCCATCCCGGTGCCGACAGTAACGACCT
GTGGTAAGGTTTCGTGAAAGCAGGGTTGAAGCGGAAGATAT
CAACATGGTCGGCTTCCAGACCAAACTCAAACATCCCGAGC
GCGATGATTCACGCCCAGCTCCGAAGATTTGAGCGTGGCGA
CCACCGGCGGCCGTGTCCGCCTGAAACTTCAATGCGAATCG
TTAAATTACAAATTAAAGTACCAATTCCACACATCAATCTG
GGTGTCTGCGAAAGCGATCTCCCATCGATAAACTTCAAAAG
CGGGACCGAGACAGGGGGCGCTGCCCTGAAAGAATGGTTCA
TCTGCTTTTACACCGTCATGCAGCACCCCGAAAACCCGGGG
GTTTCGCCTGGTGCGCGACTCGGGGCCTCTTTACCCTCAAT
GCTTTCACAGGGAGGAGCTTCCGCCAGAATCTCCATCAGTT
CCTTTTGGCCTCTTTTTCCTCGGCCAGCCGCTCTCCTAGCC
TATCCTCAAATGTGAAAATCCATGCCGGACTTCCTCCTAGA
GCCCAATCGGAACCGCCGACCGGGACAAATGAAATTTCTCA
CGCCATGCGCTGAATGGATTCGGCAATTCCCAGGCACTGCT
AGGGCGCAAACATCTTTACGCGAAGCCGTTCGAGGGGGTGA
ATGCTGGGTCAGGCGTCGCTCGGCTTCCTTGATCATCTCCT
GTGCGGGACAAGCTCGGTTCCGGCGTTGCGATTCTCGCCTG
AAGGCCTATGCTCTGGATCGCAAGGACCCTGCGCCCCATCT
TTTCGACCTTTTTGGAAACGCCGAGAAAGGGACAGATCCCA
GGCGGGAAACGAGAGATCCGCCGCGGTGCGCAGGCCCACCA
CTATTTCATCGCGAAAAATGCGGCCGGGCAACCCTCCCTTT
ACGTGTTGCGATCGGTCTGGCGCGCTTCGGGGCTGGGCCAC
TGAACGTAGACCTCGAAAAGCGGTCGCGGCGCGGGCATGTC
GACGACAAAACTACCGAACCCACGAATTTCAATACGGTCGC
CGGCAGAAGTTCGGGGGAAACCGGCGTATCGCAGATATCGT
AAGAGCTTCGAGGGGCTAAGCGCGCTTGTCGAGGCGGCCTT
GGGGCCGAAATAAAGCGCCCCGTCCCGGCGCACTCGGCGCA
AAAAAAAGGCTGCCCGAAGGCAGCCTTTTTTTATTGGGCGG
TTCTCCGGCATCAGAAAGCTCATCTTTTCTCAAGTACTGGT
GACAATTTCAAGGGAAATTTCAGAAATCCGGAGAAAAGATC
TCACCCCCGCCGAAAAAAAGCCCGACCCATCAAAAAAAGCA
CGTGCCGACCGCATGAAGGGCGTAACCGGTGAAAACCTGTT
CTTGAAGCAGAAAGAAAAAGCGGGATCGGTCCGCTTCGTCA
GTATTACAGGTCACTGGATGCGAGGCTTTAGTCAAACGGGT
GCCGCCTGGGGCGCATGCTGCAGTCAGTTTATGAGATCAAG
ACTGAGCGACATTCTCGCCCCCCATTTTCGCCACTTGGGAC
CGGAAGATCGATAGACGGGGCCCCGGTCAGAATTTTCAGCG
GATTCCTAAGCGTGATTTTGCAAGAGAGGGGCCAAGATTGT
AAGGGCTTTTTTATGAAAAGCTATAAACGAGACGTCGCCGC
GTTTCACTGAAAAAATTAAGCCCGAAGTATACGGAAATGGA
CCAGCGACAAAACCATTACCCGCGATGGGGCGCGTAAGTCC
GTGGTCAAGGGGGTCGGCGGCGCCATGGACAAGGATATCGC
GGAGGGCAGGGGTGGGGGAGCGTTTACGAACCCCTCACAAA
TGGAACTTGAGCAAGAGGGTCAGCAGATCGAATTGCCGCCC
TGAACCGCCTCCAGAAAACGCCCATCTATATCGTTTGTCTC
ATATCCCGTAGATTCGAGGTCAGCGAGAAGCAGCTGCGCGT
CAAAGCCCTTAGGCCAAAAGCTTGAACCATAGAGCACACTG
GTTCGCTCATGAACAGGTAGCGGGGATCGGGGGCGATGGAG
CAACAAGAAAGAAAAAGACGCAGTTCGCACCTACCTCGGAC
TCGTTTTTATGTCGGAGATACCGGCGGGTTTCTCTGGCGCA
ATAGGCATCATCGGTCCCAACGGTTCAGGCAAAACCACCCT
CAGATTTCAGTCTTTTTTTCCTGCATCTTCAACCTCCCCCG
TTCAAAACAACTTCAAAAGGCGTTTCTTTTTCTTCGTCCTT
GAAGTGGGAGGTCATTAATGCCATCGATGATGCGCTCAAGC
CAGGTCAGCTACAACCTGCGCCGCAACGAAAACCGTCCCGA
GCGATCCCGCCGACAAGACGCAGCATCCCCCACACCCAGAG
CAAAGTGCTTCAACCTGGCGCTAAGGGGTTTGAAAAAGGCA
AAATCGGCTCTCCCTTGGCGCGCTCTTCACGCACCGTCTCC
ACAGCTGCTCGCGAATTTCGCCCTTCACCGTGTCGAAGCGG
CTCAATGAGCAAACGCGCGTCAGCTTTGCTCTGCATCCCGC
TTTGATCGTGGCTCAGAAAGCGGACTTTGTTTTTGCCGGAC
CCGAATACATCCTCATGGTCCGTCTCGACGATATTCTTGAA
GCGCTGCGGTCGAGCGATGGCGTCAGGAAAATTTCGACGTT
TGCGTCTGCAAGATTTTTTCCTCCTTTGTCATCCTTGTTCT
GTTTTTGAGACAATTAGCAGCGCGCACGGAAAGCTCAAGTT
ATCCTTGGGCTCGTCCAGCACCACCAGAATAGTCAACCGGG
CTTTGAGCGAATACCTGGCGCAAAAGCTGGACCAGCCGGTT
GGTCTTGACATAGATCGACTCGAAAAAAGCCAGCAGAAACG
GAGCTTTTCGAAATAGTTGGCAAAACGCTTGACGCGGTACT
CCCGCCGCCGCTCGCGGCGCCCGGCCACAAAAAAGGCTACT
GACTCCGCCGCAGATCACAACGGCTTCAGGATTAAGGACGT
GGCGAAAATCTCCCGAAAAACCGGGATCAGGTTGCCTCGCT
CGAAGCCATGCCAGGAAATCCAGCGGCGCACACCAATGCCG
GCCGAACCCTGTCTCGAAATCGAAAAAAATCCCAACGACGC
CTCTGTGGGCTCTGTGATCTCGGTGGTTCAAAATCTTGAAT
CCGCGGGGTGAATAGATACCCTTTCTTCCAATAATCCAAAA
TTGACTTCAGTTTCGGTCGCCCGGTTGAGCAAAGCCGCCAG
CGTCGGCTTCGCCCTCGGCACCACGGTCGAAAAGCACAACT
CGGTAGGTGTCCGCCTTGGACTGCCACCATTTTGTGCGGAT
TTTTGCGGGTACAGTCCTCACAGAGATGGTCAGGACCACCG
ACGCGGCTACAGTCGGTCGGCGTTCTTTGAAAAATGCCTGT
ATAGTGTTTTTTTTATACAGCGAAAAATCCTGGCCGGTTTT
TCGCGCCAGCCGTGACAGCGCCCCGCCGTGTTTCTGCAGGC
TGAAAATCACTATGTCAGAACCGACAGCCAGGTGCGCGAGC
TTCTCAACGAAGTCTATCAGCACGAAACCTTCAACAGCGAC
ATTGCAGTAGAGCTTTCGCTCAGCAACCACGCGCGCAACAC
AAGGTTCAGGTTCGGAAAAACGTTCTTTGAGATTTGGGTTG
GTGGCTTCCAGATTCTGGCGCGGGATTCGGAGGGACGGTCT
TGATGGCCGGATTGAAAGTACGGCCAGCCTGGCGACCGTCA
CTTCGCATCCGCAACTTTTTCCATGAGAGCCTGAGCGCGTT
CGGGAAGACGTGGTTGGGATCAACCGCCGGCACAAGATGCG
CCGCATACGGCGGACACAAACGAGGCTCTTTCACGGTGATC
AGGCTTGCAAAAGAGCGAGCCGAAAAAGAAGCGAAACGCAA
AGATAAAATAAAAATAAAAACAAGAAAGGACATGCAATGAA
CTGCATGCCGGCGGAAAATTCGATAACGACTCCTACAAGGT
GGCCGTTTCTTTGTCTGTAGCCCTCTAGAAAATACTTGCGC
TAAATGCGTCGAAACTGCCCCCCTTCCCAGATCTCCACGCG
CCGTGTGACGTAAATGTCGACGTTTTGGCGCTGCTCGCCTT
TCGATCGATGTGCTTTTCGCCGGGCTGGCTCACGAACAGCC
GAAATTTGACCGGATGGTCGCGATTTTCCCCCTGGGGGAAG
CTTCCCAACCGCAGGAGTCGCGCGCTGCTGAAGCCGCGTTC
TGATTGGTCGGTTCGTCAAGCAGCAGTAGATTGGGACGCCG
AGAGGCGTTTTCTGGTGGCGCTGTGGGGGATTGAAACCCAC
TGGTCCGGGCAATGGCCACGCCGTTCTGTTTCGCCAGGGTC
TGTAAGAATTTTCGATCGCTCGGGAATCTCAGCAACGCGAC
ACCGCCATCGTAAACCCGACCAGCAACCATGAGCGGTGCAT
CCAAGCCGTGGAGCACCTTTCCGATTTCAGCCTCCATGGTG
TGCCTCTCGCCTTTTGAACGCCGTCAAATCTTCAATTAGTC
CACGATCTGCGAGCCGATTTCGGCCAGGTAATGGGGAAAGC
ATGGCCAGGGGGAAAAGGCGCGGCTTTCTGAACAGGGACCA
GTTGGGACTGTGAAAATCGGCCCCGACCAAGATAGGCTTTT
GTCGTCGGAATAACTGAGCGCCTCGTTGAGGAATTCTTCCA
ATCGGGGAAACGAAGAATTCCAACAACGCCAACGGCAAAGA
GCTCAATAAGCTGGGCGGCGCCGAGGCCATCGGACCTATTC
AGGTGAGGCTATCGATGGGGCCCCAGTTGTTGACCGGCAAG
CACCCCTCTTTAACATCAATCCAAAAAAGCTCGCGCCCCTG
AGACTCGGGCTTTCCTGACCCTTACGCCTTTCTGACTTCCC
GTGCTGACGCATGAAATTCCCTACGCCGATAAACAGCGCTA
GAGCAGCAAAACAGCGAATGCGCTCACGCAAAGACCTGCTC
TGGACGCAGGAACTGGTCAGCTACTCCAACTATTTTGTCTA
CACGGACAGGTCTGGAACGGCACGGATCTGCTGTTTGACTG
ACCGTTGGTCATTCCCGGCGCCTTGCCGCCATCAATGACCG
ATACGCTGGCGGATAAGGTGCGGCCTCTCACCTTCGACAAA
AAAGTGAATGCCCGATTGCGCGTTGGCGTCGTACGCCTGCC
ATTCCGTGACGCCCAAGCGGCGCGACGTCACGGGAGAATCC
TTTCGCACCAAACAGAATTGCGGCGTCGTAATCTCCTCTCT
GGGCCTGGCGCAAACTTTCTCTGGCGCATTTCAACCCCTGG
CTGAAGTCGAGCGGCAATATCGCGCCCCGACTTTTCGCTCA
TCCTTCTATATTTATTTTTACTCCATCTTTATTTTCATCTA
GCGTTTCGCGGTTTGTCAATCACAAACTTCAAATCACCGCC
GTTGCCGTGCCTGAAATCCACACGAACGCCGGTTCCCCACC
TGAGCTTGGCGGCGGCTTCGCCGGTCTGGGAGGAATGGGCC
CCCTTACCCCGCCGCAGGCGCAGCAAGCCGAGCAGGTGCGG
AACCCAGCGCTGCAGACCACCTGGAACGTCCATTTCTGTAA
CACATTCGAGAAGCTGACCGCTGCAGGAAAAAAGCCCGTCT
GCTGTGGGAAACCGAGGTTCCGGCGATCATCTTCCGTTCGG
ATGATTCCCCTTCCTGAAGGCAGTCGTCTCTTCACCCTGCC
GGAATAATTTCATAAATTTTCATCTTCTCAAGGGACGCAGG
CCCATGGGACCGATGACGCGCCCGAGAAGTTCCTCGCCCAC
AGACGATTGATAAGTTCTACCGCGAAGGAAAACTTTCGATG
ATCGGGTCAACCTGGTGACGCGGGCTCAGGCTTTCGAGCGT
GTTCCCGCCGAAAAAATCCACATGTATCACTTTCCCATGAC
TTTATTCCCATCAATTGCGGCGCCATCCCCGAAAACCTGCT
TGACATAATAAAACCTCTCCCCATTCTCTAAAAAAACCGGC
CGAGAATATCGTTAAGAATGCCCAGCAGGCGCTGCCCGGAC
GTGCTGCGGCTGCTGGTCCCCTCCGAAAAATCATTTTTTTC
GGCCATCTCCAGGTTCGAATCCGGCAGGACCAGGGCGAATT
TGCAGGAATTATAAATTTTTCAGGAAAGATAGATTCGGATG
AGAACAGTGGTCACAATCATCCCTGCTTCTGGTTTTTCTTG
AAACGGCGCGTGTGGAAAGTCGGTTGACGGAATACCTTGCC
GAATCTATCGAATAAGGATACCAAACTATACGCAACGGCAG
TCCAAAGGGAGCGTTCGCGCCTCAAATGTGGTGCCGTTCGA
CCAGCGACGGGTCGAGAGCACCAGCCTTTTTCTGCAGGCCG
GCGAGCGGACCGCCACCAATCCAGAATCGAAAGCGACCGGC
AATTTGTCTCTAAATTTATGCGGTTGGGGGCCGCGTGAACG
TGGCTTGTTTTTGCTCAGAACGGGCTCTCTCATCAGGTTTT
GTTTCAGCAGGTATCAGGCGCTGGATCAGAGCCTGTGCCGG
TACGGTGCCGAAATATCGCTCGGCCGAATCCAGCAGTTTCT
AGCGCCTTTGCACCGAAAAGCCTGAAGGGCTTTATTTGATC
TTTGAATTGCCCGATAATCGCACCAACAGACCCCGATCGAG
ATATTATTTTCATACATTAACCGAAATAGAAAATCATGCAA
GGACCATCACCTTTCATTTGCGTGAAGGGGTGCGCTGGCAC
TCTCCTCCTGCTCCAACTTCCGGGATTTCCAGGCGCGCCGC
CATAATCTTGATCCTTTTTCCGTCAGCGGGGATCATGGCCA
TTTTGCCTGCTGTGCGCAGGCTGTGGCGTTTCTTCCGTTTC
AAATCGGCGTGCCCTCCTGCCCCGGCGGCATCATGGCCAAA
AGGACCTTGACCTCATCACGCGGCGCCACCCCCAGCTCTTT
GGTGGCGCCCAAAGCAACTGCTGCAACAGGGATCTCGATTC
GTGACAGCAGCAATAAAAATCGAAAAAGAAAGGTCATCATG
CGTGACGGCCGCTTTTGCCGCCGCAGCCTATGCAGGCATTC
CTGGGGGATGCCGGTGCGCTCGGCCAGTTGCGCCTGGGTCA
CTTAAAAATTTCCAGAAAAACCTTTGAATAAACCCCTTTTT
AGGTCGACTTTTCACAGTGGCGCATGCTCGGCGCCGAATCC
GAGATTGTCGCTTACGGTTCCTATAGTTTTATCGAGCGCGG
ACCCAGTAAGGCACTTCACGCCGAACCCGGTTGAAAAACCC
CAGATTCCTGCATATGCGCGCGCGATTTACGTACCTGTTGA
GCAGCATGCTCACGCGGAGTCAGAAGCCTTTTGAGGCGTGG
ACTTTGAAGCTGAAGTGAAGCCGGCAACGAGCGGTGTTTAT
TTCGACGAACACCTATGATACCATGAGGACAAAAGGCCAGC
ACCTGTCCGTCGAGCTCAAGCCCCTGGCGGTCCCAGGCCAG
GCTGAGCAGGCTGAATGAAACCGGCAAGAAACTTGAACCGT
CTCGAAATTGGCAGAAATTTCGGCGTTGCGCAGAAACGCCA
GGCCTTTATGTCATCGTGCACGGCCACTACAGCCCCGGCGG
TCGCCGACGAAGGGCATGTCCGTCTGGAAAACATGACCGGC
TCTTCGGGCCTGTAATCTCCCAGTCGCGCAAACAAGGAGAG
CGCGCGGTGCCACCGGTGGCCCGGCGGGCATTGACCGAAGC
CCGGCACATTCATGATCTCGCCGTAAACCTTGAGTTGTTCC
TCTTCGGTGCGCCATTCGATCAGATCCTGCTGCTCCTCGTC
CACCTCGGCCAGGTCAGTTGCAGCAACCACAGACCTTGAAT
AAAATCCAGGATGCAAGATCCTTTTTCGAGGAAATCAAGGG
GAATGACCCAGATCAGTTCCCGGAAAAATCCCGCCTGCAGT
GGTCACGACGCAGCAATTCGCGCAAATTTCTGAGGTCTTTA
GTCAAGGCCGAGCCGATGCGCATCGCCGCCGCACGCGGCTT
CTCATGAAATCCATAAAACGCTTCTTGCCACAATCGTCTCT
GCCCGTGCGTGCCGTAAAGACAACGTCCCCGCTGAACGCGC
CGGCAAAAGCCTCCAACTGACAAAAAAAATCGCGCTGTGGC
CTGCTTATGGAGGGGTTGCGCCGGCAGGATGAGCGACAGCT
TCCGGCGCGAGCTCGAAAAGCCGATTTTAGATGAGCTGACG
CGCGGGCGGAACTCAGTCTGCCGCAACTACCTGAACGCTAC
CTCCTCGTCGAGCTGCATCACGATGACGCCGTCTTGCGCTG
GCTGCGGCTTGTCGCTCCGGCGCCCGTGGCCCAGACCAGTG
CATAAAGGAGATTTTGGTCGCTAGCATGGCGTTGGCGGTGT
CCACCCCGTTGTTCAAAAAACGGTTTTCGAGAACATTTAAT
CGGGGGGAACTGCGTTGAACCGGTTGAACCAGCCCCGTCTC
CAACGCTGAGACCTGTGAAGCCTGCAGCGAAAAAAACTGCA
GATATCCAACTTTGGCAACGCCCATGATGCCCAGCTTGTCA
CTTGGTCGCCACGGCAACAGCCCTTTACCACAAAAGCTCGC
CGGTTGCCGTGAACCTCGGCCCATTCGGCAAAAGCGCCCTG
ACTGCTCGCCCCGGCACTGGCGCAGAAACTCGACAGCAAAG
AGAGTCCTGCCCGCGATACTCCGTGAGCAGAAAGAGAACGA
ATGGCCATCATAAAATTCCGCCGTGCCGGTCAACGGCGAGA
TCGGTTTTGTTAAAAACCAGCTGCCGCGGCAAAGTGCCAAG
GTGGGGAAAATGCCCAGATACATCAAGTTAGGTTTTTGCTT
AACAGTAGTTTCCCAGGAATCCAAGGTCGTGCATGTGCATA
ACACCATTGACATAGCGGCTCAGTTTCAGCGCCAGTATGGT
TGTGGCAACCAGGCCAATCTCGGATTGGCGTCGCAGAAATA
TGGGAGGAAAAGACCGTCGGCGTGCGCGGCCCAAGCCCGCG
CCCACCGCGAACAGCGGCTGCTACAACGCACACGGCAGCAT
TAACCTACCGTTTTTGCCGACGCTTTTTGCACCGGGGCGAC
CGATCAATACATTGAGACAACCAAAACCTTTGAGGTCTTAG
GCAGATCATGACCCTGGGTACCGGGGGCATGTTTATCCAAT
GCCGGTATTGCCTACTTTTCCGAAGACCGCGTCGACGGGGA
GATGATGCGCTCTGACTTCTCCAGGGCTTCCGGCGCAATCT
TTGCCGGCGTTCTGCTTGCGCTGCTCATGTCCAACGCCGGT
AAATGACCCTGACTCTCCTGCCGGTCTCCGTCGAGGAGATC
GAACGTGCCGCAGGCTGAGCCGCTCGGGCGAATCCCAGACC
GCCACCCCGGAGTCCATCGCCGCGCGGGCGACCGCAGGTGC
ATTTTGGGCTGGAAAATTCTCGCCATAGCCCTCTTCGGACT
TGCTGCAAACCCCTTTGAACCCTTGGCAGCACAGCCTTCTG
GCCCATTCAGCATTGGTCATCAGATGCCAGCCGGCCCCCTT
CCTCCTGGACAAAGTACCGGCGCAGGCGCTCGGCGGAAACA
CGTGGCTGTTCCGGCTCACTCGGTTTGTCGAATATCCAGAA
AAGCGCCATAGGGTGATCCGCCGCTAATTTCGCCGATACCC
GACAGGCCGTATTTTTCCGCCACCTTCATCAGCATCTCCCC
GGTTTCGAAGCGCTGCTGCGCTGGAATCACCCGGAGCACGG
AAAATCTTCATTGATGAACACAGCACTCCGATTATGGTAAC
CATTGCAGCGGTGCCTGGCGCGTGTCAAAGCTAAAACGCCT
CCCAGTTTCAGGACGAGGGGCGCATGGTCGCTATGGCCGGC
AGTTTTGCTCTGCGGAACCGCAAGGTGTCAGCACAGACCAT
ACAAATCAATAAACAAAATTCAGTAAAAAAGCCGCTCAAAC
GCGGACGGATTTTTTTAAGCCATTTTTTAAAAGGAATGAGC
GATCTGGAACTGGAAGGTACCCTTGTGCCGGCTTCCGGACG
GCGGCGATATTCATTCAGAGCCGTCAGGCTGTTGGCGCCCT
CCGGGTTATTGGGGAAAATTCCGTTGAGGTCGCCGGGCGCT
CAGAAGTGAACCACATCCATCACAGAGAGATCAGGTGGGAA
TTCGATGAAGGCGACCCCTGCACCACCCCGCATGTGGAGGA
CCCACCCATGCCTGGCAAAGCGAGGACGCTGAAATTTACAT
CTGGAATTCAGTAAGTACTGCCGGTTTTGTCGCAAGCATAC
CAACAGATTGGTCTGAAAAGCGATTTCGTCAATGGTCTTCA
CAAGGATCGCATTTGATTGGCTGTCAACAACATTTTCACGT
TGTCTTCGTGGCCGGCAGCGCGGTATTCAATTCAGAGGACT
GCGCGTCATCTCCAGATATTCAAAGATGCACCGCTAGATGT
GTGGTTCAGAACCCCTCACCCTTGCCCTGCTCAATGTGGAT
GCGCTGACGTTTGAAGGCGACCGCGTCCACCAGGCCCGTAT
AATGCGCTGGTCTTGACAATCAGCACTTTCACGATCGTGCT
TTCTTCGGGAGCCTTTTTTGCGTGAAGCACAAAGAGATGAC
ATGCGTCCTTCCACCATGCGCCCCGGTGGTGGGATCAGTCC
TCCTGGTGATCTCCTTCAGCCCCATTTACCTCGGCATGCAG
CGCCCATGCACACCTGCGCGCCCTCAAGGGGATCGGCAGCA
TCAAGCGTTTTGTGCTGCGACCCATGGAGCACCTTAAAAGT
TCTCCGGAGTAGGAGTCGCGCTGTATCGCGAACCTCATTAG
GGATATGGGCTTTGATGCCGCCCTTTTCCATCACCAGCTCC
TTCGAGAAGATTATGTTTCTCCTTGATGATTTTATCCGCCT
CACCATGTACGCCGACCTCACAGCGCCAGGTGTTATGGGCG
GCACTTGAACTGACCGAAAGCGTTCTTTTTCAGGATATCGC
GTCTGCACCAGGCGCTGGCGCAGGCGCGGCGTCAGAAAGCC
CTTTTTTTTAAAAATCGACACGTTGGTATGCACGTTGCTCA
CCTTTCCTGGATATTTTAAGCCACCCGTAATCAATTCGGCA
TTCAACCATGGCATGAAGGTCATGAAACTTCTCCACAACAA
GTGCCGAGGAAATAGCGACCCTCATAGATGGTGTTGGCGCG
GTTTTTCCTCTTCCCCTTGACAGTGTCCCGTTTTTTACGGG
GGGCGCTCTCTGCCCACCCACAGCAGAGGCAGCAGGCCGAT
CATCCGGTATTCCATGCATTCCAATGTAGAACCTTTGGGGA
TGTGCCTGCCCCTGGTCGACCACATAGTTTTTAAACATCCC
CCGCAACCCGATGCAGGTCGCGATGGGCTTTGAAGATCTCC
ACCGAATTTTCGGAGCAGCACAAATGGCTGATTCTGCAGCA
CGATTTTGGCGATGGGGAAACCGGTCGCCTTGGACGCAAGC
CTTCCAGGGTCGACAGAGAGCGGTAGAAGGATTCGTCGGGA
TGTCGGCGATTTTAAAATCACGGTATCGGACAGAAGCCCGG
GAATACCGAGAAAAAATCGTCGCCCTCGTCATACCCGGCGT
GATACTGCGCGCCGAGTTTTCCCTTACAAGAAGCCGGGTGC
GAGATTATCGAGGATGTGCGCAGCCGTGGCGATGAGGCATT
TGACCGACCCACATCAGGGTCAGCGCCCCGCTCAAAGTCGC
CGATATCGACGAAATTCACACGCGCTCCTTCTGCCGGTGCC
ATAACAAGCATCAACCACCACCAGGCGGATAAAAAATCACT
ACTGTCACCAGAACCACCCCCCGGCAGAGGATGCGATTCCG
AACAGAGACACAGCGAAATGCCCCTCGCAACATGAAATTCG
CACTGCCAGCTTCGGAATTGCGGGATTTCCCGAAGACGCGC
CGATCACTTCCTTCAGCCCGCCCCCGTCCGTCTCCGACATG
TGACGCCTTCGGTCAAACCGCGATTTTCCCGCATCCCGTCA
CTGCGACCAGAGAATTTCCGCAAAGAACGCGGCGTTTTTGC
TCGCCTGTAGTAGAGAAGAGCGATCATCCCTTTATAGCTCC
CACGCTGACCAAGATCGGCGCGCGCATCGTGGAGCAGACCT
TTTTATAAATATGAGATTTGCATGAGGCGAGAAAATATTTT
AAGGGGGAAGAAATCTTGGACGCTTGAACCATCCTTTGATT
CTGAAGAGCTTCTGTCAGTGCCGGAACGAACTGCATGACAT
TACCAGATGCCGGAGTACCGCGAAAAAATCGTCGGTCTGGT
CATCCAGGTGTACAGAGTTTCGGGTTCGCGAAACATGTGCA
CGCTGGGCTTCTCATAGAAGCGGCGACGCTTCATGTCGCGG
GGGCACGGTGACCATGAACCCTCCCGAAACCTATTATGTGT
CCAGGGGCGCGGACACAAAACCCTGCGCGACATAGAGCCCG
CTTCCTTTCCCTATCGTCGGCATCGGCGCCTCCGCCGGGGG
TGCTTCCCTTCGGGGCGCTACCGGCGCCGATCTCCTTCGAG
AGCAAAAAAATCAGGAAGCCCTTGAAGCATCTCTTGACGGC
CGTCAAGGTGACTCTCGGCCCTAAAGGGCGCAACGTGGTGA
GATTCACCCGCACCCTGGCGCGCCATCGCGAAAATGTCCAT
ACCGCGGTCTCGATGATTTCCGCAAAGGCCTTATCGGTAAT
CGTCGAGGGATTGAATCGATCCGAGGTCGTTAACCGCCAGC
ATTCATTATGCCGGAAGTCACGGGTTCGACATTGCCGACCC
GTTCACCAGCCGTATCGGCGCGGCACGCGACGGGGATGACC
AGGGCTGGCTGGTGAGAATACTAGACAACGTCTGGCCATTT
CCTTCACTGGCGCGCTTGCGCGACAACACGATGGACGCTGA
TGATTGGGCGCGGTGATGACCTCGACCACATCGCCGTTGTG
TTCAAGAAAACGGTCGACGGCAGCCTTGTCATACCCCAGAA
CACTCCATCCTCTTTAATCGCGCTGGAGTAAAGACCGGCAT
AACTGCAGGGGCAGCAGCGGCGTGTACCACAGGGCGTGCAA
TGCACCGGGTTGGGGCTGGCCATGCGGGCCGTCTCGTCCAA
CCGATGTCCGCCGCAGTCAGCCGGCCGCAGTAGTGCGTTCT
CCTACATCATCGGAGGTCAGCAGATGACTGCCGACCATCTC
AAACGTCTGGCGGAAGAGTCCCTCGAATGCTTCGATGGCGC
GCCGGCGCCTCGGGAATGCTCGGTTTTTCCGGGGATGTGGC
CTGATTCACGTTTCCGAAATCAGCAAGGATAAGATCGATTC
ATACCCTGCCCCTTCAAGCGCTGCTCTGCGGACCTGGAAAT
TGGTGATGACACCCCAATTGCAGCAAGCCATCAAGCTTCTG
GGTTATCAAACTCTTCATCGCCGTAAGATCTGATTCATCCA
TGTTGATGTGAGCCCATTTCCGGCTGAGGCAAAACAGAGTT
TCTTCTATCGTCTGCAAGCGCAGTGTCTTGATCAGGCGGCC
GAACACGCCCAGGGCAATACCCTTGGCAATTTCATCCGGAG
ACAGAGATACACCAGAACCACCACGCCCAACCCTTTGGCCA
GTTTCGTTCAACTCCTGCCGCACGCAATCCTCGAGCACGCC
CCCGCACTCCAGTTACCTTCCTCCCATGACCAAAGAGGACT
CGTGTCTTCGCCCTGACTTACAAGCCTGGCTTTTTTGCAAA
ATCAGGTCGCGCACCTCACGCCGAAATGCCGCCAGGCTTAC
GATTGGATTTCTCTTTTCGCCTGGATGGCATTGACGACATC
TCTTTAAATGGCACAAAAAGCAGAAATTCAAAAAGGCGGGG
GTGGTCTCTTCAATAAAAAGCGTCAAAAAGGCTTTGGCCCC
GAATCCTCAACTTTTTGCCCCGAAAAAATTTAGAATCTGGT
TGTTCCCGATCATCAAAATGCAGACGCTCAGAGCCGATGAT
GTCAGCGATCCCGGTCCCCCCTCATTGCCCTCATGCCAGAA
GCGTCGATTACGTAATGGCGCAGCAGGCCCTTGAGCACCTC
ACCCCCAGTAATTGCGCAATCCCTTGTCGACCAGATGCTTA
GATCTGGAAAAAAACGGGCCCGTGCGAGGCAACTGGGCGAA
GATGATATCTCCTTATCCTGCGGGGTTGAGCAGAGTCCAGC
TCAAAGAACTGAAACGAGTTCAGGATTCCGCTAAACGCACA
GAGATCTCTGGTGGAAATCACGGGCGAACCCCAGTCCGTAG
GTCGACACCCATCACTTTAGCGATCTCTTCGATTTCCGCTT
GCGGACCGTAGATAGGGCCGCGCGATCGAGCAGAGGCATGC
TCCACCTTAAAAACCTTATTCAAGCAAAAACCCAATCCGCC
GAATCCGGTCTGACCTGCGGCGTTGATTTCAAAGTGGGCTA
GCTCTGATCACTGGTGAAATCGGCAGCGGCAAATCCACGGC
TGGTTCACGTACTTGGCCAGCATGGGGCGCTTTTTGTCGCT
GAGGGACGCATTGTCGAAACCCTTTCCGGGGAGGACGGCTC
ATAACTCTGACGGAGGATCCCCCCGTCTTGCGGTCCTTCCA
TTTTGTCGTTTACCTGTGTCCTTATAGCAACTTTTTGCCAA
ATGGCATCCGGCCCCCGAAACGAAAAAATAAAAGACGCTGC
ACAATTGCACAGAGCAAATGCAGGAACTTGCGCCAGTTGGC
GCTTTCCTGCTGCCTTCTTCCTGGGATGACATGACCTGCGT
GACGCTCCCTGAAAATCAATCCAACAAATGCTGGGACCTTC
CAGCGCACAACGAAGAAGAGCAAGGGTTTCACGCACCGCGA
CATGGCGGAAGGTTGAGATGCAACCATCTGCACCCGGGGCT
GGAGGAGGAAAAAAAGACTCCTTGTGCAAAGAAAAAACCCT
CGGGTTGAAATACTCGATTTCCGTCAACAGCTTCACCTCAG
AAATCCATCCATCCCCATGTCAGCGAACCCGGCACGATTGA
CGGGCGCGGTCCGTCGAACTCGCAGAAATAAATACCCTGCC
TTGCGGTGACAAGGTAGCGGCGGCTCATACTGTGTTTCTCC
GCGTCGCCGATCAAATGACCCTCACTCATCCAACCGACAAC
GCGGATTGCCAAAAAAAATACTTCAGGAGGTTTTTTACCAT
GACGCTTCTGCAAAACCCAACACCCCTCTTTAACATCAATC
GGGGGCCGAAACCGGGAAGACCGAGTTTTTTCCCGATTTCG
AAAGGTTGAGTCAGAAACCGCTCAAGGCGGCGAGCGCGGAA
GGGCAGCTTCGGAAAATCCGCCGGAGCCCCTTCCAGCCGTT
ACCGACGAGATCCCTGAGCGCGCCAAGGTTGTGCGTGTGCT
AAAATGACCAGGGCCGCAAGCTGCGGTGACATTTTTGCGTC
AGATTATGGATTTGCTCAATCCAAAGCAACTGACCGGCGAA
ACTTATAAGAATAAAAATTGCTGCAAAAGCTGTCTTTCGAA
GCCTGTACGAAATGAAGCCGCAGCAGTTCTCCCCCGCCCAC
TGACCTTCGAGATCGAACTGCTTGAAGTTAAAAAAGACCCC
AAGATCTCCGCGACGTCGCGCAGTGAAAAGCTCAGCCGGTT
CTGCAAGTGAGTCACAACTGCCGCGAATGTGGTCGCTGCGA
GCACCTCATTCCGGAAGGAGCGTTGTGTCTCTACACGGCGC
CCAATACCTCCTTCTATCGCCAGTGGTCAGAAATCAAGCAT
GGTCAATCCCAGGCTGAACGCAAAAAATGCCGGTAGCCAGG
TTCTTGCCGTTATTGTCGGTCAGCGATCCATGGTCCATGAC
GCCGATATCCCGGTTTATGGCGCCGATGCCAAACCCCTGGC
TCGGGGATCCGAATGGCGCGCAGTCAGTTCGAAGATTTCCG
GCCCTCGCCAAGATGGGTAGCCAGCGTTTTTGAAAGGAAGT
GCAAACGACAGCCTCAAATGCCCTGTTCGTTTCTTCATCCC
TCCACATGGCAGTATGTTCACTTTTTAATCATTTTCAACCC
CCGCTGGTGATTGCCAAAATCGAGAAACCGGAAGCGGTTGA
AGGGCCGCAACGGTTTCGCGCAGGGATTGTTCCTCACCGGG
GGGTGAGAGGTCTGAGCTTGCCGAGGCGGCAAGCAATATCC
CGCATGTTGCCGAGAATACGCTGCAGGGGAGTGCCTTCCTG
GTTGATGACACAACGAAAACCTGCTCGAGAATACTCCTCCG
AATAAGCGTTATGAAAATTGCGAACTCAGCCCTTGGCAGTG
CGCCTCGTCGACAAACGCGGCCAGGGCGTATTTTGCGTCCT
CGGCGGCGGCATTACCCTCTCCAACAGCCATGAAGCGCTGC
AGGAGAAAACCTTCTAAACGCTTGAACCACCCGTTCACTTC
AATGAACCGGGAAAAATCATCGAAGATGCGGTTCTCGCCAA
AACTTCACGCAGGGAAATTTCAAGGAGTCCTTTTCCTTCCA
AGATCTGAACATGTATGTCGCTGCCATGGACTCCTCTACTT
AAGCTGGCGCCCCACATCCGCGCCATGGTGGAAAATATCGC
TGGCACCGGGATGAAAATCGCGTGAGACCAGTTTGTAAGGC
GACTTTTTCCAGAATTGAACCGGCCAGGCGGTTCACCACCT
CGCCTGCCCCTGCTGCCCCCCTTGCACCTCCCCCGCTTTTC
GTTTAGCGGACCAGAGACAGCGGTTACGAAGCGATCCATCT
ATTCCCCCTTCCATCATTCGCACCGAATTCGAGGCGCATAT
AAACGCGACAGATCCAACAACCAGAATACTCATAAAAACAA
TTTGTGCTGCAATATTGGCGCTGTTTCTCTACAAGACCATG
CCGGTTCAAGAAAGAGAATTCGGAAATCGGCAGAAACGCCC
CCTCGGGAAAATCCATGTCCCTGCCTCCTGAAAATTAATTT
ATCATGACCGCCGCCGAGTCCGGCGCCACGATGACGACCCA
TTCAGTGGACTTGAGAAAACCGGCCAGCGGCTCGAGCAGTT
CGCCAGATGATCGGCCGCCTCCCGGGCAAAAATATCGAGAT
AAACAGGACAAGGCTGGAGCCAAGAAAAATTCCGGATTTCG
AACGTCGGGGGCAATTTTCCCAAACATTCAATAAAACAAGG
CCTGGGCTGGCTGCTGGACGCCCGCTTCGACAATCTCACGA
AAATATTATCTAGATATTAGCGGGAAGTTGATGATCGGGTC
GAAAAACACGGCGGCAAAAGCGGCACATTCATCCGTGCACG
ATGCGCAAACATGGTATCCGCAGCCAATAAAAATAGAACTC
TCTGTGAATGGATGAACTGGCGCAGCCCTAACGGCAAGCTC
CCGGAGCGGCCGAAGAAGGTCGTAAAATTCAAAGCAAGGCT
CACCGATGACAACACGCAAACTCACCATACGTTTACCGGAA
ATCGTTTGGGTCCCAAAGTACCGGTTTCGGATTTTGCAGGG
CCGGTGCAACCGGCGCAAATCGCGCTCCATCTGCGCGTGAC
GTGGTAATGATATGATTACCCTTGTCTCGAAGAGCGGCCAC
CCGCAGTTTTTCAACGGATCCAAAGATGCCGCTTTTTTAGG
CGGTGGGCAAGGACCAGAAGCAGCACGTCGAAGTGGCGCGC
GCACAATGCGAGTGTCGCCCCAAATCGCTTCCCCTAAGGGC
GTCGGCTACGATATCAACTGCGGGGTCCGACTGCTGCGCAG
AGCCGTTTCTGGAAAAATTCCTGCAGATTCCGGTCGCTGAA
CCGGCAAAGGCGACAAAACTCAGCAGATGTACACCCGCTCG
GCTTTTACAACACAATGTCGCCCGCACAGGGGTTGAATCAT
GCGGGTGCAGGTTGGAAACGCGCGAGATGAGAATGGGGATC
AATCTGCAATTTAATCTGACCTACAACCTTTTTGGCCATCG
TCATAATGAGCCCATTTTTCCTCTGGCGCGGTAGCCGTAGG
GCAGGCACGCCGGTAAAATCCTGCATGAGGATGCGCGACGG
GCGGGCGATATTAACCGCACCCTCTTTCTTTTCCGACTTCT
CCTCAAGGTTGCCGATTTCGCCCGAATCGTGCGTTTCGAAA
AAATTTGCTGTGAAGTGTCGCCAAAAGAATACGCATGAGCG
AAGGGGCGACTCGCAGGCCGCCCCCGTTCAATTCCGCGTTT
CCTTGTCCTTGGTGATTTCGCGCGAAATCGACGGGTGGCTG
ATCATGGACGTCCTTCATCACCAAGCGAATCCCGCAACTCG
GAAGAATTTCAGAAAACGTGCGCGAATGTCGTTGCCGGTCA
TAGCTTCTCGACGGTGAATGCATCCTTCGACATCGGCTCGC
CGGAAGATCTGATTTATCTGCTGACCCGCGAAGTCTTTGAA
CACCGCCATGGTATCCTGCGCCTTGAGGGCCTGCCGCATAA
GGTCAGCGACAATTAAAATTCCCGTTTCTTGAGAGCTGTTG
ATCCCGGTTCTCAACGGAAGCGACAGAGCTGGAAGGTTCTG
AAGTTGCAGGAAACCTGTGACTGCAAGGTTGTCTTTGTGAC
TCCGGGGATCGCGTTGACTTCAAGGCAATAAAAATCGTTTT
GCGCGTGAAACGGAAAAATACATCGATGAAATCATCGATGA
GTGTTCCCCTCGTTTGAGCCCTCCTACCTGAACCTGGCAAA
CGCTGTTGAAGATGATCTTGCGCGTACATCTTGAACACGTT
TTCCCGCAGCAATCCCAGCACCGTCTGGTAGACGCACACAT
ATCTCTTCCAGGCTTTTGCGCACCACCTCGCGGCTGTCATA
CTCGATTTGACCAACTATCGCTCCTTCGAAAATCTGGCGGG
GCGCCGAGCAAGGCGTCCTCCGGCAAGACCCCGCCCAAGAC
TACGGTCGACTTTAAAAATACCGTGATCATCATGACCAGCA
CGTTCAACGCTCAGCGCATGCTGCAGGGACTTGCGATGCTT
AATGAAAGGGATGAAAAAGGCTGCTGCGCGGATTGCAGATG
GCAGTCAAGCAGCTCGAATTCAAGGTGTCGCAGCCGCCGGA
ATTGCCGCCAGACGATGAGGCATGGGCCGACAAATGCGCTT
GCGACAGAAAAATTTCCTCGCGATGAGGTCTATTCTCTAAC
AGACCCCTATGGAACAAAAGCATCAGCTTCTCCTTGATACG
GTACGCGCCACCGGCGACCGCTTCAAGGTCATCGACGGTGA
GCCGCACACGCTCCGGAGTGCCAGGAGAAGCAATAATGGAG
AATATTGTCCTGGGTCAGAACCGAGGCGCGTTCGATGATGT
TGCGGGTCAAAGCCCACGCGCAATGCTCCCCAGTGGCGGCC
TGAGTTCTGCATGTTAGGCTCCCTGGCAACATTTAAGAGTG
ATGTATAGTTTTTTTGACAGCGGTTTTAGGTGGTTAGCAGC
GGAAAAGGAGGTCAACACGCCCCCGGGGCCTGCGGCGCTGG
GTTAAAATTGTTGAGAATTACGGTTGCACTTCGGGGCGATC
GAGACGCGACGCAGAACAAACGGGAAAATTTGATCGAAAGC
GCATTAAGCGGACGCCCCGGCCACGAACCCTACGCTCCGAC
TCGTTTTTGCCACGCAATTTCAGCTTCTGACGCTCGCAGGT
CTGCGTGTCATCGAGCCCGCCCCGCAGGCTGCCCTGCCTGT
GCGGGAGGGGTCAGCAAAATCCCGAGAACCAGTGCGGCCAG
AGATCAATGGCCGCAACACGCGCTGCGGCGATACGTGCATC
AGCCGCGACTTCTTCCTCGCCCCGCTGGCGAACCTGAAGCA
GCCCGGGCCAACACCAACCCCAAGAAGATTTACTGCGCCGA
CTGATTTTTATGTTTGACCGCCGTTTACTGTTCAACTTTGA
CAGACGAAATGCATCCGTCACAAATCGCAAAAGTGACGGGC
CACCGGGACCCAGTCCGATACCGCAGATCATTTTTGATGTC
CGGTGAGTGAATCCTGGACCCGCGAGCCGTCATCCATCACC
GGGTTTTCTCCCTCGATCCCCCACAGCTCTTTGAGGCGCCC
GCCGGCGCCTGCCTCGGACTCGAAGACCTGATAGAAAGAGC
CGGCGTCGGCTGTGATCGCGCCCTGCTGTTTATGATCAATG
CGTGCCGCTCCGCTGCGCCGCGCCAGCACCAGAGGGATCAC
TGGAAGATTACAACCGCCGCCCCCATTCGGCCCTGCCGCGC
ATTCGGCCACGCCCATGGATCCGCTGGGATTGGATCCACCC
CGGGGCGCACTTCCTCGACGCGGAAAATATGATAGCCGTAT
GCGGTTACTTCCGTCCCGATCCGGTTCTGGCTGCCAAGGCA
ATAAAGCCTTTTGTTTGCCACTAAGACTCGAAGTTCACCAA
AACAGCAGGCGGAGAAAGAGCGGCTGGAGAAAATCCGGGCT
AACATCCGCCTTACGCGCCACTGCCGCCTTGGCCGCATCGA
TGGCGTTCTTTTTTACCCATCGAATTTCTCGCTTTCGTGTA
TGGTCAAAAAACTTGAATCGCAGCAGGCCCGGGCGTATACT
TCCAGATGCAGGTCGGATTGCAGCAATCCCTTTCGATGTCC
GCGGCCGAGCCGATTAAAATCGGTGCCTTTTTCGATCTGTC
ATATCCACCGCCAGCATGCGCAAGGTGTTGATGCACAAAGT
CCAGGCGGTGGAGGAATGCGCCGAATTGATTGCGGTCCTCA
TTATCGATCCTTCCATCCGGCAATAAAGTCCCCGCAAGGTA
TTAAGAGTAGCGAAGGGATGCCGAGGGTGGTCAAATTTCGG
ATGTCAAAGTTTTTTTCCTGCCGGGAAGGCAGGCAGAAAGA
AAAATCCGCTCAGCAGTGCGCTGCACTCTTCCTGCAGCACC
AGAATCGCCAGTGGCAGCAGCGGGGACTGCCGCGAATGCGG
CACCGTCTCGATGCATTCGCCATGGCGGCCGAGTTTCTTGC
GCTGCTCAAGCAGTTTTTCCCTGTTATCCATCATCCCCCCT
TCCTTAGTTGCAGAATTTATCAGCTATTTAATTCAAGAGTG
TCCTTGAGGAGAACCAGCGGCGATTGGGCCTTTCCTGCAAA
TTATAAAAGATAGAATGCCACGCGCAACTCTATGATTGCCA
GCCAGCGCAGTTCGTTTTCACCACCTGTTTCGACGCCTGGG
CGCGCCGGACGCGTTGTCCGCGTAGCCGATCAGGAGATCGT
ACTGGGGATCGCTTGTCACCCAGAAGCGCATCCGCAAAGCG
CGGCAGCGCATGGACCACATCCCCCAATGCGCTGGTCTTGA
GCCCGGAATCATGCGGCATTCTGGGATGGTGAAATTCTCTC
ATGCGCTCCTGCACCAGCTTCAGCAGGCGGGACTGTTCCAG
AGTATTCTGGAACAGAATCGCGTCGGCGACGAAAGGGTGCA
ATCTCCTTGGCGATAAAATCCGGCAGATCCTGTTCGGCCTG
CGATCTGCGGCATAAAACTGCCCGAAGGTCTCCAGGAGAGC
TGCGGGCGTTTTTTTATTTACGGTCGAAAAATTCATCGGCT
ATTGACCCGCAGTTCCAAATCATCGACCGGGTCGACACCGG
CCTGCTCAATCTTGTCGAAGCGAAAATCACTCATGGAAAAA
TGCGATGCTAAGGCAGTGTTCGAAGAAAAAAGACCGAGACC
GGTGCAGAACCTGCAACAAGCGGTGGGCAAGATCGTCAAGC
CACAGGGGCAGAGGAATCCCCAGCAAAGATGCTTTAATGAC
GTTGGAAAAGGGTCTCAACACGCGAGGGCTCCCGTTCTTTC
GCGCGGCGACGCAACGCACGCCAAGGTCGAGTTCTTCGTCG
AACCTCATTCGCGTGGAGCGCCCCAAAGTCGTTCAGGATAT
CATACCAACGATGCAGCAGGCGCTATCCCACGACTGCTTAA
CATCGCCTTCCTGGAAATATCCCCTCTTTTCGCGGTAGCAG
GGTTTTGTCGAACGAAAAATCGAGCGTATGCGGTGGCGAGG
ATCAGTTGCAGGCCGATGATCTGCCCCGTTTCGAGGCGCGT
TTCGACTCTGCTGCTGAATACAGTTTTTGAGCATTGGCCCC
GAGCCACAAACGCGCCGTTTCCACCAACATTTCGGCGCCCT
ACTTTGAGACTAATTTCAATCCAGTGCTGATTCATGGCCTT
GTTTTTGGCATGTTGGATGGCTGTTTCCCTACGAATTTTCC
GAGATTTTCACCCGTATTCTCGGAAAATACCTGGTGCCGCA
GGCATCGGCCTCTCCAACGGCGCTCCTGTTATGTCGCAGAT
TGCTGACGGATTCCCTTCTCCTTTATCTCGTTTTTCGTCTT
CCGACGGACGAACAGTTTGGCTTTTTTTTGTGTTTCGCCAT
ACCCTCTGCACAAAAAATAGCGGCCCTGGAATCAACAACTT
CACGCAAAACGCTACAATCGCCGCTCGCGATGATGGCTCGG
TGAAGAACGTAGCCATCCCACCGTTCTGAAAAAATTCAAGG
CGAACTCGTCCTGAAATCGCCTTGATTGGCACTTTGCGGGC
GAATCGCGATTTAAAAAAGGCGCGTTCTCTCAGCGAAAATC
TCGCGCGCCATGCGCAGCGCCGTTTTGGCAATGCGTGCGGT
GTTTTGGACAGTCCCTGGCGCATCCGTTCAAAAAGACTGAC
GCAGGCTGGCGCTTTTGCCGCGGCAACTCCCCAGGGGGCTC
GGAGAAGCTTGATTTCATGGCAGCAGACTTTTCCGCCTCCG
CCCGCAGTTTTTGATAAATGCGTTGTCCTCATTTTCGTCGC
CCCGAAGCCTGGGAGCAGGTCAGAATCCCCCGCGTCAGATC
TATTTTAAAAACACACAACACAAAAAGGAGAAACAATGGAA
CCGAAGAAAAATTCAACTCCCGGCCACCGAATTTCCCCATG
GGGTTGATTGATAGAAAATGCCAGGGTCAGTTTGTCGTGTC
TGGGTGATGTCCTTAAAAATCCCATGTTCATCGAATCTCAC
CGGCCGCTGCGTTTGAACGGCTGAAATAGGAGTCGGTCACT
GTGAGCCGTGGGAACCAACCCTCTTTCGGAGACTATAAATT
TTCTCATGGGCATGAAAAAGCCGATCCATGTTCTGCAGCGC
AAATTAACTTTTAGAATCCACGAGAATTCCGTTTTTCTTTA
AAAAAGGATGAATACAGCCGCGGCGACGTGGCCACGGGCTT
GTCTTTCCGTGCCATGATGTCAAGAAGTGTTTTCATGTATT
TGCCCAAGAAAACCGGCCTGCTGCACCTATTATCTGTACCT
ACAACTCCCCCGTGGCAATCCTGGGTTGCTCCTATCCCGCT
AAGCACCAGCAGGGCCGCCTCGAAAATTTCTTCTTCACCGA
GATATGGAGCTGACCCAGCGCATCTGCGCACAGCAAAAAAA
AATTGAAATTCTCGGGATTTCCAATTTTGGAGACGGCCATG
TTCACGTTCATCGCTCGACTCTCCCGGGGGAAACTTGCTAT
TGAGGGCAAGCTAGAGGAGGCCAGGAGGGCCTTGCAGATGG
GCCTGGTCCGATGGTCAGTCCAGTTTTATGGTTAATTCTCT
CCGGGATGTCGCCGATGGCCCGTTGACAAAGAAGCTTCGGG
GACAGACTCTGAGCATTTTGCAGCCGAGCATCACCAGAAGG
ATACTGCTGATCAAAACCGGCCCGGATGGCAACGTGGCCCC
GGTCAGAGGCACATACCCTTCCCCCATTTCCTGTTCCTCGG
AGATCGTGCAGGACCATTGACCGAAGTGACGCGGTGGTGAC
TGCATTCGCGGAACCACCCGCGTTTTCGGGATATTCGGGGA
CGGCGCGAGCCCTTCGATCGCGCCAAAATCATCGCGGGGAT
GCAACAGCTCAATGCTGTCGCTGTCTGCCGCTTTTGAACCC
GCAGGTGAAGCGCTTTATTGCAATAAAGGTCTTTTTGGTCG
GTCAGGGGACGAAAAAAGCGCCCAAGAAAAAACACTGCACC
GTCCTGAGTGCCCTACTGGCCCCGTTGCTGATTTTTGCAGG
CACGATTTACGCGCTGGTCGCCCTGGGATTCTGCGTGGTGC
TAAACATTATCCTTGATTTCCTCACTCCTCACTCCTCACGA
CACCAAAAATCTGGCCCGCACCCTGGGAGTCAAAAACGTCA
GGCATGCGCCATGCGCCGCGCATCGGCAGGCTTGCCGACAT
CCTCTGTACTTTTTATAACGCAGAGGCGACGTGCAGGTCGA
CTGCCACCGCCTTGTGTACGCCGGCGGGGCAGTTGGGATCG
GCCTCGCTGTAGGAGATGCGCGGGTGGGGGTGAAAGCCTTG
AGAAAGTCGCCGATTTTGATCGGCTTGGTGATGCGGCCGTC
CCGTGTCGGAGACATCCTGGCAGAAGAAAATCAGCTCGATC
TTCCCGCCCGGATTTGAGCGCGCCTGGCCGATTGATGAGAT
GTCGACCCTGCTTCAGATGGCGAGGGGTCAGACTCCGATAT
CGCACTGATTTTGAGCGGCGCCCAGATTCGCTTTCCTGAGT
CATCCACTGGTAAACTGAAGCCGAGGCCACCAGGCCGAAAA
GAACATTTTCGCAAAAACGGCGTCAACCCCGATATGCTCAA
ATAGTAGGTCCCGGCCATTGCGGCTGCAATAACCGCAAGGG
TATTCTCTGGCCAGGCGGGTCAGCAGGTGCAGGTCGCTCTC
CCGGGTGCAGAGAAAAGCACCCTTAAGGTTGGTATCGAGAA
TTTCCCGAATTTTCGAGTAGCATCGATGTTTGTGGTCAACG
TCTGGCCGTGAAGCTGATTGCCGGTTTGGGCAACCCTGGTG
ATTTAAACGAAGAAGAGCGGCGTCTGGTGCTGGAACTCGGC
CATGCTACTTAAAGCTTATGCCACGAACAGCACGCCTCGAC
GAGCATGACTGACATTATTGCCGGTCGAAGGTTTTTTGCCG
CATTTTCTTCGGAGTCTCTGCCAAAGGGGCTCTGACCCAGG
AGCCCCTCCGGAAATTTCCGCGGTATCACCAATGAAGGATT
ATTTCCAGGTGCCGCAAAAGCCGGTCGAAGAATGCATCCAA
CTCCGGCCAGCCGGACAGCACATTTTCGGGGTCGGGCAGCC
CGATCCTGCAGACGCACCTGCGGCTCGACGGACGTCACCTG
GCCGATGAGAAAGACGGTGGCGCGGGCGTGGTCGGCAATGA
CGGTGGTCGGGTCGGTTGCGCTGTGACACAGGGTGCAGTCG
CGATATGGTTGATGTCATCGCTGCCGTGACATTTACCGCAG
AAGGATAATGCCGTGATGCGCTCCAAAAACTTTCAATTCGA
TGGGGGGAGGAGCAAATTCTCCGTAAGAAGGGTTTTAGGTC
TTCTGCGGCTTTTCGAAATTCTCGAATTCCCCGACGGCCCG
TCGTAGTCGCTGCTCGCCTCCACAGCTGCGGCAAGACGGTG
TGTGGTCTTTCGTAGAAAGGCTGCCCAATAGAAAGGCCGCA
TGGTAGAATTCGCGTTGGATCATGTACGCTGTTTTGGTGCA
TGATGTGCGCCTTGTGAACGCCCTCGCTCACGGCGTCGACG
GGGTGAATTTCGCTGATCTGCAGAAACCCCAGGCGTTCCCC
CGCAATCACCGTAAGAATTCCTAGTTCAAGAGCGGACCTTC
GGGTTTATGAGGTTGCAAATCCGTTTTGTCGCTATAGAGCA
TCGAAAAAGTCGGTTGGTCGCAGTCTCAACCAGGGCGCGGG
GGAATTGCTGCAAGATTCCGCGCCCACTCCCGGAACAGGTT
CCTGGATCTCATCGAAAAAGCAATAAACCTTCTCGGCATTC
GGTCGGAATGTCCAAAAAAACCAAAATCGATGAAGTACAGC
AGGCCGCCATTGGTTGCCAGCAGCAGAATGAAACGTTTCAT
CTGGTACCTTATTTTAAAATCCGCAAGGTCCACAAAGGAGT
TCAGTGACCTGCTGGAAAAGCGCGACAACATCGAAAAGGAA
TCGCCCAGCAGGTCGAAGAGCTTGTCCAGGTTGCGGGCCAG
CTCGAGGGGAGCGTGCGCACCCTCGACCGCATCCGGGTGGG
TCATATTATATCGGTCAGAGCCGATGTCGTCGGTATGCCCG
TGCTGCAGATAACTAGTCCTCGAAAACAATACGCCGCAACC
CAAGGCGACCAAGGCCACCACCCAGGAAATGGTCGGCACCT
GCCATCGACCAACTCTTTTTCCCCGAGCGCCTGCCCACGCC
GATGAACGGCATTGATTTCGCCCGCGCCCTGTGGGACAAGC
TCTTTTTTGACTGAAAAAATCCGGTCGCCGCAGGTCCCCTG
TTCGTAGTAATTGAACGCGGCCCTGCTGGCATCAATGCCAG
CGAGGACGTATTAAAAAAGGCTGCAGAGGAGATAGCTTCCG
AGATCCTCCAACCCTGCCGCCCCGGCGGCCCGGCTGCACTG
TTTTGCCATGGCTTTCAAACCGGTCAGCGTATTTACCGAGT
CTCGGACTCGAAGGGAATCGCGTCGGTGCGCGGCAGATCAT
TACCTGGCAAATATCCTGTCCATCGATGCGCACAGCACCCT
AGTGCAGACAGTGAAAATTGCAGCCGGCGGTCGCAACGGAG
ACCCCGATGGAGTCTCGCCGCGTCAACCCGCCTGCTCTTCC
AAAGCTGGAAATCCCCACCACCACAAGCATAACGCTGAAAA
CAAATTTCAACTGCAGCCAGCCCTCGTCATCCCGGCTTCGC
GTTTTCTTCGAACCGATCCCCCCATTCCACCACGGTCACCC
ATTTTCTGACTTTACCTGTGCGCGCTCCTGTCATATCGATG
CCTGTTTCCCGTGCCATCCGCGAAAAGGATCTGGTCGCGGC
GCGACCAGTATTGTGATGGCCGCCAGGGTCGTTATAACCGC
GGCGCGGTCGATATCGCCCGCAGCTTCGGGGTGAGCGACAT
GGACTTTGGAGTCAAAAATGCGTCATCTTCGATTCAACTCG
ATGAAAGCAGGAGGCCAAATCGGCCAGGGCCGGATAGATGC
TTCCCGGGCGGCTTTTAAAACAAGATCAACATCGAGAGGCT
GGAAAACTGCCACAGGTCGGCAGCGCCCTCGGCAAGGGACT
GCGCACACCCCGTCCGGTGTCGCTGATGGTGATCCGTATAC
TCTCGAGAAATGGGCAGCGGCGGCATCCCCATCGCTCACAA
ACTTTAACACGTGGGGCACGCGAAGCCCTGGTCAATCACCA
GGTTTACTCACTGGCGGGCGCGCCTATTATCTCACGAGCCC
AACATAGACTGACTGCTTCTCAGTCGAAGCTTTGGGGGCAA
GTTGAAGACTGCGAAGGCTGCAGCCGCATCGTCGAAGGAAC
TCCGGCGTCTGATATTTATGCTGACTCTCCTTCCGGGCCAA
CGGCGGCATAAAAGGCTGCGCGCGCATCCGAACTCATGTTT
GCCCGCCCGGGAGGTGGGCGCGCTGATTCGCAAGATGGAGG
CCTGTACCTTCAAGTGATAACGGGGACACAAATGGCGACGA
CGGCTGAAAGCGCGGGCAATCCACCAGCACGATCATGTCGC
CCAAAAGAGACCAGAGGCACCCCGGGAGCCGGCCGCTGCTC
CAGGAAAAAGAGATTGAGCGCATCGGTGGTAACCAGAAGAT
GACTATGCACCGGTTTTTAACGGTATCACTAAAAATTACGG
GCGATTATTTCCGAGATCGACGGCCAGGTTTCATTCGGCAA
ACTGACCCTGCGCCCTTGCCCGCGAAAAATTGTTGTTGCGC
GGCCTCTCCACCCTCACTCTCGGATTGAAAAATACCATGGG
TGAGGGTAAAACTCTTGTCGCCACGCTGGCCTGTTACCTCA
CACTTCGCCGGAAAAAATCGCCATGGTCAAGCAGAACAACC
GGAGATCCTTCAGCAGATCTCCAATGCAATCATTCTGTCTG
ATCCGGGTCAGAGATAATCGCCCCAAAGGAACCCAATTCAT
CCCCCTGTTTGGTGTAGACCCAAAAAGTGGCACCCAACCAC
ATATCGATTCCTACGACAAACATTTTTCTTCCTCCTTGTAA
GGCACCATCGATCCCAAGCCCGGCTTCCACACGGTGAAGAT
CACGGCAGGGAAAACAAAAACAGCAATAAAGGCGGCGGCAA
GAGAGAAAATCAAAAACTATCTTTTGGGTTTAAAACCTAAA
TTATTGAGCCCCGCCGAGCGCACGGCCTGTTTGACGGCATT
AGGACGCGATCTAAGATATGCGGTTTTGGGCCTTTTTGATT
ATCTCAGCGCAAAGACCAAACGGCCGGCTTTGACCCTGGTG
CTGCAGCTGGTATGATTTTGCGTGCGCCATTGTCGAATTGG
ACCCGCTTATCCTGAAAAAGCGGGCGCCTCAGATTGAACCC
TTTTCGATTACTGCCGGACGCGCCACTTCGCTAAAATCCTC
CGGAGGGCGTGCCGTTGTAGCCCGTCGCAAGAATATTTTTA
ATTGGGATCATATTCGATTGCAGCAACCTTGGCCGGCACTT
CCCCGCGTGCCACGGAAACGCGCGAAGTTTCCCCTTACGAA
GGAGGATATCGGGGGGCCGCCGGAAAGTTTCCTTTTTGTCG
ATGGCCAATCTATACCAGATCCCCGAATACCGAGAAAAAAT
GTGGTTTCCGAGGCGGTCGCCCGAGAGCTGTTGGCTCTCGA
GGGGTTTGGACGTGAGCAGGCTGCACCCCTGTTGACCGCTT
AGACTACATCAAATTAATGCCAAAGGATGAACTTGTTTCAG
CGCGCTGTTTGATTCTTTGACGGTTTTTGACAACGTCGCCC
TTGCCGGCGAAAACCAGCTGCAGCTTTCCGTTTCCAATGTC
TTCCCCGAGGCCAAATTGCGCGATGTGGAAGGTCTGGTCAA
GTCTTCATTGACATGCTGCACAGTTTCGAGAAAATCGGCGA
GGAGACGGTGGAGAAGGTCGCCCGCTGCCCTGCGGCCAACA
CCACATATCCATGTACAGCGCGAGTCCAGTCTCGCCAAATT
TGAAAACTGAACTGATAGAGCATCAGTAGCTTTTGATCTTG
TATGCAGAAAATGCATATTGCAAATTCAGACAAACCGGTCG
CACTTTGGCCTCGCGTACCGCCTTGATGGCGTAGTCGCGGA
ACTGAATTCCCCAACGCAAACGCCCCTGGGGATAATCCCTG
CGATCGGTGCCGCCATCTTCCGGGAAAAGCACGCCGAGATA
AGCAGGATTAATCGCTTACCCTTATAAACGAACTAAGCTTA
TTTTTCGCCGATGCGAAATGCGGGAGTCGGCGCAACCGGCG
ATACAGGGCAAATTTGAAAGCCAAAGAAAAGTCCTGACAAT
CCCACAGGTATTTGTATTTACGAAAAAACCGGTGCCGCTGC
CGCCGGTCGATCTCATGGCGCAAAGCCGCAATCTTGGCAAG
CGCCACCAGGCGAGGATGTCCCGAAGGAAGTCCTTCGGGAA
GCCAACGACATCTTCGTCAGCAGTGAACAATCGAAATCGGC
TCCAGAATCTTTGAATTCTTCAGTTGCAGTTGAAATGAGCC
GTCGACCGGTCTCCTGAATGCCATGCTTTTTCTGGCGCGTT
AAGCTTGTCGCAGTTGAAGGCAGCAAGCCTGTCGAGGCACG
CCCGGGCTCGTTTGAAAGTCCGGCCTCCCCGCAGACGATTG
CGCTCAGCCTCAGGAGGAAGCAGAAGAAGATCCCTTTGATC
GCGGTGCTGTTCTACTACACCCTCAAGAGCCGCCTGGCCCA
AAAGCCTCTTTGCGCTCAAGCTGTTTCATGTGTTCTTTCTC
CGCCTGCGCCAGAAAAAGTTCGGCATGGTGTTCCAACGCTT
CCTTAAGCTCACCGAAAAAGCGCTCAAAACGTTCCATCATC
CCGTCAAGTTCAAGCTCAAGCTCCAACTCAACATCGCCCCC
GAATGGCGGATTCATCGAGACAATCGATCAGCCCTCGAAAA
GAAAAACATTGCCAGCATCGCCGGCGCCGGACCGTTGATCG
GGAACCACTGTATCGCCCTGCACAAACGGTATTACCGCCGC
CCCGGATGGTGCTTGCGCGACTGACCGTGACCTCAAGGCGC
GGCATTCTGGAAATCCACGGCAAGGGTCTTGACGGTCTGAC
GTATCCCACCACCAGAAATTCATCTTCACCGAATTGATCCT
CGATAATAAAAGCACCCACCCTTAGAAAAGGATGGATGCTT
ATTCCGTAGCGCTCTTTGAGCGAAAAAAGTACGGGCTCTTG
CGCAAGGAGGATGGCAAAGCCCGAGAGGCTTTTGAAAAAGC
CGATCCTTTCGCTGCGCAAGCGCGCCCTGGGAGTGCCGGAA
AGTAGTGCTGCACAAAATCGCGGGCCACCTGGTCGAGACGT
GGCAGACGTTTGTGTGCAAACCGAGCAGGGACGCGACGTTT
CCGTTACCGCATTTTTTTCACTTTCTGTTAAAAAACGAACA
GAGCCCTTTTTGGCCCAGCACTCGCCGAGAACGCGCCTTAG
CGGGTTCAAGGATCTCAGGACGGTAGCTTGCGGATTCGCAC
CGGCGGGGACGCTCATTTCTCCCATGGAATCTTTTTCGATG
GTGCCCGGTGGTGGTCAAGCCCGGCGACACCCGTCGCGCGC
CCCGCACCGGATAAAATTTCCGCGCCCCCTGATGCACCAGG
CAGGTCGGATACCTTGTCCACCCCGAGAACAATCTCCTTCA
GGACTTACCAACGGCATTGGCAGCCTCCGCATTCCCGCAGG
GGTTGCCCTCCTTGCTTGATCCGGTCATTACAGAGGTCGCA
GACCGGGTTTTACGGTGCGCCAGGTAATGAAAAATGCAAAT
AGCACCACCTTTGCGCCGCGCAGGCGCGCCGCACGCGCAAT
GTACTGGCTGCTGTACGCCACTGTCGAAGGCCGCGACCGGT
ATATTCTCCAGGGTGCGCCGCAGGCGCTCCCGGGCCGTTCG
TGCGCTTGCGCGCCGCCCACCCTTCGATGATTTTCTGCTCG
CAGTCTTCACGCAGATAAACCGCCGGCTTCTGCCCCAGTGC
GATGTTAACTTTTGTCGCACCCTTTGCGGCACTCTTACAAC
CTGGTTGGCGCCGATGATGACCGCGTGGCGGCAACGATTGA
TGTCGTTGAAAAAGACGACGCCGTCGAAGGAGTCTTTGATC
GGCACGGTAGTTATACGAATCGATAAAGCGGTGTATGCCGC
GAGAAAAATTAAAAAAATGGCAGGAATCAAGAAACTCTCGA
GTGTAGCCTCCCAGCAAAGTCGAATTGAAAACTCCAACAGC
GTGGATCGTCAGATTCATCCCGCAGCTTTTTTGGATCGCCG
TCCTCCCCCGTGTCCTCCGGCCCCGACACTCCAGGCCATCA
TTGTTGCACAGCGGGAAATCCGAGATCTGTTCGCCACGCAG
GACTTCGGCTCCATCTATTTCCAAAATCGCCTCCCCTCTTG
CTTGAAGTTCAGGATGCTTACAAATATGATTCTTCCCCTAT
GTCCAGTTGATGTAATAATTCAAAACGGCCATTGTCGGCAT
TCCTCGATGCGATGACGGCGCCAATGGGGCTTGAGATCCCC
GAGGGCATCGGGGTCATCGGCGCAGCACTCCGCCATCATAC
GCGCGAGAGACCCTGCTGATCGAAAAAATCGTACAGATTGC
CCGGCAAGCGGCGAAGTCGACAGCCGCGTTCTCATCCCCTA
GATAAAAAGCAAAACCAGTGCCGAGAGAAGACCGGCCAGAT
CCTGCCTTTTCTGCTCTTGTCAACACAATTTCAAAATTACG
GTTGTTGACCTCGCGCAGCACCATCTGCAGGGAGCGATTGT
TGCTCATAGATCTCCTTGAGCATGAAGTGGCGATAGCCGCC
CAAGAGCGTCCTGGAAATTCCGCGCTTCGGCTGCATCAACG
AGGCGGCGCTGGCCGAGCCCCGGCGTCAGGTGTAGACGCAG
TTCGTCGCCTCGCCCCGTCACGCCGACGGCCTCATCGTCAC
GACCAGGTCGCCCCCGTTCGCCTGTGCGCCCCCCTTGCCCC
GTCCTTCATCTTTTTCAGCGCGTAAGAGGCGAAGCCATTGG
CCGCCTTCAACCGCCTGGTCCAGCAGCAGCGTGTCGCACTT
TTTTTTTCAAAGTATTTACGCAGCCGCACCACGAAATTGTC
CTAGAGATCCTCCAGAATCTCGTAACGCCCGGCCAGGGCCG
GTCGCGGATCATCTTGATCGCCTTCTTGGCGGCTTCGCCGT
TATTGTAGAAGATTCACATGCATAAGCAGCGTTTTGCCGCT
ATGGGTGATGGCTTTAAGTTCCGTGAAGGCGAATGAGCAGC
AACGAGGCACGTTTGAATTCCGGCTTCCTCGGCCTTGTAGC
CATTGATTGTGTTTCCACATCATGCGAGCTGTTTTAAGCTT
AAGCACAACGCCTCGGCGTTCCGTTAGTGTCTTTGTCGCCG
GCGACCGGCGACGCATCGAGCAGCTTACCACCGAAGTGACC
GGGCTGGCCCAAAGGAAAACCGCGGCCTCGCCCGCCGCGCT
TTGCAAGAGAGTAGCGCAGACTTCAGGGCTTCTTACTGTCG
GGCGGGTGATCTCCTGCCCCCGAAAAAAAATCTGGCCGCCA
TGCGGTGATGAGGGCTGAGCCAGGAAAAACGTTGTCACGCA
TTTTCCGCAAAATAAGCATTCCGGGGCCACGATGACTCACA
TGCACCATCCTTGTCGAGAGCAGTTTTGTCATAGAAGTCGC
GCTCTTGGTGCAAAAGTCCTCGACGACCAGGGGCATGAGCG
TCGGCCAGGTCGACGCCACCCTCGACAGTCGATTGGAAGAG
ACCGGCACCAGCGGATCACCCTTATTTGATAAAAAAGAACG
TTTGACGCAGTTGAATTTCACCCAAAAAGGCCAAAACCTGC
ATTCCAGGTCAAAAAGCCCTCCACCAAATCGCCGCAGCCCC
AGTTAAAAGCTCGCGACCCGCAGGGCCCCCTTAAGATCGTT
AACCCTTGCGGTTATTGCAGCCGCAATGGCCGGGACCTACT
GTCACGGGACATGCCCATGGCGTTGCTGGCGCTGTCAAGAA
TCTCCCCTTCAGCAGGTTCGCCGGTCAGGTGGTTGACGACA
ACGTTTCCTGCAACTTCTGCCGCCCGGGCGCAGAGACCCGC
CCTGATCGTCTGTCCCCTGGCGTTTCTCATCAATATTGTGG
GCGCGGTTGTCGAACGGGAGCCGGCAGGGTATGACATTGAT
CCTGCAGCACGGTGGCAATACGTTCGAGTCCCATGCCGGTG
TGTGCGGACAGTATTGGCCGCCGCCGACCCACAACCGGAGC
CTGCTCAATAAAAACAATCCCGTTGTGAAGAAAATCCGCGC
AGGAGAGATCTTAACCATGGCAGGACATAGTAAATGGGCGA
CATAAATCTGCCTTTGGCAGCGTTCACCTGGATTTTTAGGC
GGCGAGCATAAAACGCACGGCAGTCAGGGACAAGAAAAAAA
GTTCTGATGGGAAAAACAGTCGAAAACCCCAAGACGCACGT
GTATTACTACATAAATTTTTCGGCTTTGAATAACCTCGCAG
ATATTGATGTAAAGAAGGCGCCCCAGGGGGTACTTGCCTTG
CATGCAGAAACTCCCGTGTGCTGTAATCCCGTATGATCTCT
CATCATCGACGATGAGAATGCGTCCCTTCATTGCGTGGCCT
GAAGGTTCTCACAGTTGGTGCCGTCGCGTTCATAGAGATAG
GTCGGACTCTTCCCCCCGCGCCGTCACCATGATAATGGGGA
AGTGATTGCATGACCACCCCCTTTTCCGGTAAATTATCCGC
GAGTATTGGGGTTGTCGGGGCTGCCGGCCTGGCGTCACTGT
CAAGATAGCGTAGTCGGTTCCGGTAAGATCCTTGACTGCAT
TCATCGTTGACATAAATTCGCAGGGCCTGAAAAACACGGGT
CTCTTCTACGGCTTCAGCCGCGGCTGGGGCACCCATTACAT
TTTCTGCTGTGCGGTCAGGGCGCGCACCTGCAGCAGGGAGT
GAGCGGGAGTTGTCCCAAGTCAGAAAGTCACGCACGAAACG
GGGTGAGCCGGAAGAAATTGCGGCCACCAATTTCAATCCAT
ATGCGCAAAGCCTGGTCCCGCATCTGGAGGAAGAGGGCGAA
CTTGAAATTGTCACGGATCGCCCTGATGACATCCTCCGGAC
TTATCTCGAGAGTCTGGGGGCGCGCTTCCGTTTTGAATCCG
AACCTCATCGACAGAAGCCGCAGCCAGAGCCCCGACATCCG
AGAAAAAACACGTTGAGTTGCGGAAAAACACGCGCCATCAC
AAGCCCTTCCTGAAGCGCCGCGGCCGCCTTAAAATCAAATT
CCGCAACAGTTCAGTAAAGGCAGCTTCCGGAAGTGGCCGTC
ATCGTGCCTCTCTATTTCTCCAAGGAGCGGCCGGTGGTGGA
TCTGCCGGCATTCATTGACACAGTGACACACTAGTGGCACA
GCGGTCGCCGAACAGGCACGCCGCGAAGGCGCGCCGCTGCG
GGATGCATGGCAAGAAAAATCCCGGCGCGCCCGAGGTGTGG
TCGGGCTTCCAAAGCCATGGCAAGCTCCTTTCTTTTTACTG
CCGTTCTGCTCCCGCCACGGCTGCGGCGCATCGCACCGGTT
CAAGCCTCCGCAGTTGGCCGCCGTGGAGGGAACATCCGAAG
CCTGATCGGCTCCATCGAAACCAACGCTTACCCCGTAAAAA
AATGCGCCCTTTGGCCATATCCGGTTCCGCTCAAGCAACGG
TGGACGAACGATGGTTCCGGCGTTTCAAGCAACGGTGACGC
TTTTGGGCATACCTTCATCCCTAAAGCATAAAATATCTGCA
AGCTTGATCAGCTCCTTGCGCGCCACCCCGAGATATTTGCG
GGGCAGCCCAGGAGCGCCTGCCTCTGGGGCAGGTTTCCGGA
TCTTTACCGCTTTTTTGATTCCGGTAAAGCCTTCATGCGCC
CCCCGGCTCCCCAAACGACCCTCGGCGCCTGGGCCAAGACC
CAGCGAACTGGCGATCATGACCGGGGCTGTGGACGCCATGG
GTGACAGCCGGCGCAGTAGTCCCGGCCGCGGTATTTGGCCG
GCCAGCTACAATTCCATCTCCTGCCCCAGCGGCTATTCGTT
CGCAGATAAATGTTCTCGGGCGGCTTTGCGGCGCAGCTCGT
GCGGATAAAAATCGTAAATGCGATAATCGCCCTGCCGGAGC
GGAAATAGACGCTGGTGCCGCGTTCATAGGCTTCGTGGTCG
TACCGCGAAGAGCGGGCCCGCCGCAGACTCTCAGGAGGTCA
CCAGGCGCCGTCCCTACTACCAGAAGTTCGCACCTGAAATC
CTCGGTGTACTTGAGTTCCTCGGGAAAATCCATGTCCCTGC
GTGAGGAATTGTTGGGGACGCCTGAAGCCGGGCGGTGAGGA
ATTTCGCGCCACCTGGAGCGCATTGCCGATCTGGCCACCAA
AATAACCGCAAGGGTTATGGCCGCCATGATATATTCTTTCA
TTGGCCAGGCCGGCCTCGCGCAGTGCCACCATCCCCGCCCG
ATCCGCGTCGATGAGTTATGCAAGAAATTTTTGCGTCTTTT
CGCGGCCCGGTCAGTGGCGACCTCGCATTTTCTCGACGCCG
TCATCGGTCAGAGACTCGAGCCCGCGGGTAATCGTAATGAA
GCATGCGCCTGTTCCCCGGGCGTCGCGAAATCGGCCATGGT
CCGATGCAACAACCAAAATGCTCGATCTCTATCACGAGCAC
CCCGTCAGACCGGGCTGCTGCAGGATCTCAATATCCGCTTC
GCGTAGCATACTGATAAGAGCGATCGGAATCTTCAACGCCT
GCTGAATACTAAAAAACCCGCCTGTTTGGCGGGTTCTTTAG
CTTCACCCTGAAAAATTAAACCTTGATTTTCACCGCTGAGA
GGCGCCCTGCTCCACAGATACGGCGCCGTGACGCTTGCTGA
TGCATAATATAGACTAACTCCTTTCTGTTAAAATTTGTCTT
AATGAGGTTGACAGTTTGCACCACAATAAATAAAATATTTC
AAGAAGACTTCTTCAGACAGCGTGAGAATAAAATCAAGAAG
ATCCCTTGAAGAAATCAGTGCCTCCCTGCATGAATTGACGT
GCTTGTGCGATATCGTGTGTCGAAAAGGGTAAATCTTATGG
TGACCTTGTCCAGCTCTTCGCGCCAGAGGGAATCGACGACG
TGCACACCGCAACCTTCTCTCTGCAATAAACATTGATTCGT
TGCCGGTGATGATCCCGCCGCTGCGCGAGCGGCGTGAAGAT
CGGGCGGCCTCCTCAAAGCGCATCTGCTCACTGGCCTGCCG
AATGAATCGCCCGACAACCCCCAATGGATCACCGCACCCGC
CCTTCTCCGTCCCCCCATCGCAGTCACTACAGGTACAGGAA
GGATAATAGGGTTCGAAGGCCCGAGGGCCCATTTGGGCCCT
CCTTACTTCAGGGAAGCCAACGGCCATGCTCTGAACAATCC
CAACTGCGCCTATTGCCACACCGTTCCGGACTGGGCGAAGG
GGTATCGTGCCGGTATCGATCGGCGCCGTAATTTTAACAAA
CTGCGCTGCTCTCCATGCCGCTTCTGACCGCAATTTTTGAT
CGTTGTCAGTTGTCAGTTGTCAGTTGTCAGTTGTCAGGCAA
CGAAGGGTCAGGGAATTTGACGTTTTCAACTTCGCACAATG
AGATGCCGCGGGGGGCTTTTCGTTTATTAAATAATTCAGCG
TGCGGGGGATTGGGAACCCGCAAATATTTTGATCCCGAGCT
GCTTCATGCGCTTGTATTTGCCGCAATTACATTCGTAGTCC
CCGGCTTCCATGTCGAAAGGCAGGCACAGATGCCCCACGTC
AGTCATTACCGAAGAGGGCGCCTATAGCATTCTTTCTGATG
CAGCCCCGCATCGCCTGTTTCCCCCGGTGGGGCCGGTACCA
CCCTCCCACGCCGACTATACCTACCAGATGAAATACGGCAT
CTGGCAGTGGTTCTGACTTGCCTGGGCGTCGTCATGGTCTA
TTCGCAACCAGTTCCAACTGCTGCAAGGTGGGAGTTTGCGC
TCGGTGGTGGGCGGCACGGTCCGCCATGTCGGCATCCCCAG
GCGCCCCACAAAAAAAGCCACAGCGGCCAGAAATGCGCGGT
TACGGGGTATGTTCTCGACCCTCACACCGCGGTGGGCGTTC
ATTCTGTCTTTCCCGCTCAACTTGCCCTTAATTGGCCCACT
TAGGCAGGTTGTGCGTCTGGCGCTCCTGTACCATCTGGAGG
CACTGGAGCCCCCGCAAAGTCAAGGAGATGTCCCGCAAGCA
CATATAAGTTTTTGAAAACTCTAGGATTGTTTCGGGGTGGA
CACCTCGGGCATGAAATTTTCGGTTTTCTTGGGAGCTTTGC
GCGAGTCGGCGTTGACCCAGCAGGTAAAGTGTCAAAACCGC
GCTTTATCCCGAGGCGGAGGCGCTGATCGTCGACAGCAGCG
CTGCCCGGCTCGAAAAAAACCGTGCGCTTCGGATATCTCGA
ATGGGCATCGATGAAGTCCGCCATATCGCGGTCACCAGCGC
CGACCTATTCAACGAAAATGCGCGGAGGTTACCTGCGTTTT
CGAAAGGCTCCAGGGCCGCTCCGAAACGACGACGACTGCCC
GCCGATTTTCTGAAACAACTCAAGGTTTACATCAGAGCCGG
AGGAACTTTTTTCAAAAACACCCTTGACAAGTTCGAGTTGC
AACTCAAAACCCCTGAAATTCCCTTAAGCCTGTTGTGTCTC
ACCGAGGATCAGGCTCTTTTCCCGCAGCTCCGCAAGTTTTG
TGAGGTGCAGGATGAAAAACCAGTTCAAGCTTCAGCCCGTT
AGCACCGGCATGGATTCACGCGGCCACAATGTCGAGGGGTT
AAATTCCCGCAAAGGACCGGCGGGAACGGGAAAGCCGTTGC
CAGGCTGAAGAAGATAAAACCGAGAAAGACCGCTTCTTCAT
GGCGCCAGCCTGGCCGGGCGCGAAAAGATGATCGGCGCGCT
AAGATCATGAAAAAAAGCGACCGCCCACGCGCTCCGCGCGC
CTGGGCGGCATAGAAGCTCGCACGCGGCGCGTGGCAGGCAA
ATCCCCGTCACCTCCCCCCCCCTCCTCCTCCTCCTCCACCA
ATCGCATCGCCAAAAAAAATCGGCTCTCCCTTGGCGCGCTC
CCATCACACTCCACCCATCACAGCCTTTAAACCGGAAACTC
GCGATTCTCTCCGAGAATATCAGCAACATGATTGCCGCCGG
CGCCGGCGTGCTTGAGGACGCCTCGGATATCGAAAAGCTGA
CCTCGGCAATGCCATCCGCACCGACCGGGTGCACCACGCTT
GGGTTTCGCCCTGTTGAAATCGTTCTTTGAATTCAGGGGTT
CCGCTTCATTCGGGATCGTGCGTTTAAACACGTTGGTGTAA
TGCCGACGAAATGCTCCATGCCGTGCTGACGGAAGAACCCC
TAGATAAAAATATAGTAATGCCTGGGGCGGCTTTTTGCCGC
AGTGAGGCCCGGGTTCCCGACGAGAAATACCGGCTGCCGTA
TGAAGTCAGCTTCAGATCGACCGAAATGCCCATAAGCCGCA
GTCTTTCGTGTGGCGATCTCCAGCAGTCGCATCGTTTCGGT
CTGTTGTTGACCACGAGTTGCAGGGTATGTTTGCGGGCCTC
GCAGGACGACCCCGGTCGAACTTGAATTTATCCAGGTTGAA
CACCGACGCCCCCCTGATAGCGGTTCGTCATGCGGTCGATA
GCTTCGACAAGAAGCGCATCCGTTTTTGCGAACCTGGCCTC
ATCGTCCTGACATCCACCGGCGCCCCCGACTACATCCTGCA
TCTTCCTCCCTCTGAAAATGCACCCCGAGGCGGATGAGAAA
TTTTACTGTGGCCCATGTCGCGGCCGAGGAATATTTCGCCT
CGAAGAGTACGTGTCTCACGCAGCAGGGTCAGATGCCCCTT
ATGAACTCGGGGATATCGCTCTGGGGCGTGATCGGATAACC
AGGGAATGCGGTTTCACAGGCGCTCGTGACCGAAATAGATG
CGCTGCATCATCCCGGAGCACAACTTCGACATTGAGCAGTT
GCCGTTGCTGAAAAACTCCGCCGCGCCGCACTCGTCCGTTT
CACGGAGAGTATCGATTTTTCCGTTGCATGGTTTATTGCTC
ACTGCATGAGTTGCTCGAGGCGGTGGAATCGCTGCTGGGCA
ACATTACGGCTTTTTGAGAGCTGTTTCAATTCTTTTTCAGT
GTGTTCACGGCGCCCGGGAGCACAATCTCAAAGGGGTCAAC
GTCCGGGGCCTGTTTTTCTACCTCTACCTGTTTATCGACCT
ACCTTTCGGCACTTTCGGCGCTTGCATCACAAATCCAACAA
GGGCCGCCAGGTATTTAAAGCTGTTTCTCCGTTTTATCCGG
TCGGGTTCTCAAGATGACGCCCCCAGGGCTTGCCCTCTTTG
CTGGCCGCGATGCTGAAGCGCGTAAAGACCGAGATAGGTCA
GGCGTCATCGGCGGCAATCGCGGGGTGCTGCATCGCAGTCT
ATCGGATGCGCCGAATGTCACAGTAACCCGGCTTTTGCCGG
TCCTTCCCGGGCTGAGCCGACCCACTCTCGAATTCCATCCA
GGATGAGATCGTGTAAAATACCGAGTAACTTCGGGCATTGC
GCCTCGTTGCATACCACCAGCGGTGCCGTCAGATCAGCCAG
TGCGTGGGGCAGGTCGGCCGCGGCCAGCATGGCGTCGATGT
CAAAACTTGCCCTTGAATGCCTTGCCGGCGCAATTTTTGTG
CATCGAAGCCCCCGCTTTTGCCGTCGCCTATGGCGGAGACG
CCACCAGGCGCAGTTCGTCGCGGCCAAAAGGTTTGGTCAGG
CTTGGTGCCGACATGGAACGCGTCAGGGAATGAAAACCGTC
ACTGGCAGGTCAGAACGCAGCCGTCTCTTTATTTCAGCAAA
GAGCGAGCGTCTGCAAACCGCCGCCCTGGAAATCTATCGGC
GGAAAAAGCTTCGATCAAAGCGGTGCCGATCGCTCCAGCCC
CAGGAAATAGCCAATGTCCTCGAAAAAAGACCTCAGCCATC
GTGGACATCGAGCCGCTCGGCCGGCAGATCGAACAACCAAT
ATCGAGGAGGTCTTCAAGGGCGCGCTGGAGCTGGGCGGGAC
GTGCCTACACCGAAGACACCCTTGTCCAGCAGACCACCGCC
CGCCTACATTGAAAAAGAAACGGGAAAAAAATGGATTAGTG
GATCCGTTGTGAAAATTTTTCGAGAACGTCGCGCTCCCAAT
TTAACAAGTGTGACATGAGGCATATTTGCTTCGCTGAGGCC
CAAAGTCAGTCTCGATGGTACCAAGATCAAGGCCAATGCCT
AGGCTCTCTTCCTCGATACGCTCCATCTCTTCAATGGAGGT
CTTCGGCCGCGAATATAGGTCAGAGCCTCAATTTCCATCCA
CGTACCCCAAATCTTAAATGCCGAAATGGAAAACCGATCAC
GCGATGGTAAAGGCATTGCTCGCGCCGGGCACGCCGTAGTG
ACGACTCCCTCGGGCTTTTCCTTGTTGTAGATGGAAAGGAC
GCTGCTTTCAAAAAAAAATTCAAAGACAATTCAAAACCTGG
TGAGCGCCGGCATCGCCACCCTCACCCTGCTCAAGGAAGAG
CGTAGAGGGTGATACCGAGGCAGGAACCGAGTCCATGGGTC
AATACGGCTGAAACAAGATACGGAAAATCCATCCATCCGGC
CCAATGACCCTGCGGCATTACCCAGGCCGGAAAGTTCGCCG
CGTGTTCTTGAAATCGATCTCGCGCCCCTCCCCGTCACGCA
GTCTACACGCCGGAGGAGTTCCAAAAATTACGGCACAGCGA
CAAACCATTTCAGTAAAAATCAGAGCAATCAGCGCACAAGG
TTCTGGCAGATGGCGTTTGGCAGCAAAGCGGTTCTCAGTGC
ACCACACCTATCGCGATCGGCATCGTGGAGAAAATCGGCGG
CCGGCGAGACCCTCGATCAGCGAGATCTCGATGTTTGGCTG
TGATTAAAGCCCCTGCACGGCGTCCGGGTCAGGTTGAGCAG
ACGCCGGCAGTCTGGTGGCCCCGGAAATTCTCGATCACTGT
GCCACCAGCCTCGATCAGAGCGTCAACCTCTCCGATCCCCT
TTGGCACCGTCTTGATACCTCTGAAAACAGCAGCAGGCAAG
CCTTTGCAACGCGATAAAATCAAGAATTTTACTTATAAAGA
TGACGGCCGCGATACCCCTCCCCGCAGCGGGGCGGACTACC
GAATTCGAGGAGGGAGAAACCCTTCTTTCACCCGGGACCCC
ATGAGCTGCGCTACGAAATTCAGGAATCCACGATCTACGTG
GCCGCCGGAAACAGCCGAGACCATTGCTTCAATCCAGAAAC
CAGGGACTGGTCCGCCTCGCCGGCCAGGCCGTATATCCAAA
GCCTGAACAGGTGATCAAGACCCTCAGCAGCATCCCTGCCT
GTCGACATTATCTTCAGCAGCGCGCGTCGTGACCATGAAGG
TGTTCTCCCGATTTTCTAAGCAAAAAATGGGCCTTTTCACG
CTTGCGCCGCATCGTCCGCCCCCCCGGCAATGCGCACCTTC
CATGGATTTCGAGCCAGTCGCCCGGGCGGGGTGCGGCTTCA
CCGGAACAGGGCGGGTTCTGCCCTGGTAATCTTTTTCATGG
GATCCGCACACTGTCACCCGCAGCACCCGTGCCGTCGGTGC
GCTGACAGTCCCCCCAGAAGCAGAAGCGCTGCGGTCAGAAA
ACCATCGAAAAGAACGAAACCAGCAACAGCACCACCGGCAA
ATCAACGTCGACTTTGCCGACGTCAAGGCGATCATGAGCGA
GCACCCGCCGGCCACTGTCGCGTCGACCCACTTCCACGGCT
GGAGAAGGTGCTGCCTTTTCCGGGAGAGCTGTCGACTTCGA
ATCTGGGGGCCGGCGATTCGCGCTGGCGCGCGGATCTGTCG
GTAGCCGCGGCTTTCAACGGCATCCATGACGAAGGCGGGTG
AGCGTGATCCCTTCCCAGGGCAACTATCTCTTTGCCTCGCC
CGCAAACGCGATCCTTCGTTCAGCAATGGATCGACCATACC
GGCCTGCGCGACCTGTTGACCCTCAGCGGCGTAACTCCTGA
CGAACCCAATGCCAGCCCCGCCATGAAGGTCGCAGTGACGA
ACGATCATTCTCAAAAACCGCACCGGCGGCGAAACACAGCC
CGAGCAAAAAGATCCTGGCGCATTGTCGCGGATAGGACCAA
CGTGACCGATCTGGGCCACGCCCGCAATGTCATTATTGCCC
CGATTTGCGCCAGAACTCCACGGAGAAAAGAGCGGCCATCG
AAAATTCCATGTTAAAATTACAGCGCATCATACAACTGATG
GAGGAGTTCACGCGCGATTTCGTGTTCCCCATGTTCCGCGC
CCCTGAGCGATTGGGAAGCTCAGGCGAAGAAGGAGAAGAAG
CAGGCAGTGCCAGAAATGTGCCGGTAACAAAGAAGCCGCTC
ACAATCGATTTTGATTGATCCTGTTCATCCTGTAAATCCCG
CGTGCAGGACAATGGGAAAGCCGGGAATGCGGCGCTCGATC
CCGCTGAAAACAGTCAGTCCCAGCACCAACCCGTTCCGGAG
GAAACTCTCGAGATCGAAGGCGTCACCGAACTCGGGCCCAT
ATGGTGTTTGAAATTGCAGGCATTCAAATCGCCCATGCTTA
GTTGCTGCCCTGTTCACGCTCGCCGAAATCCAACTCCAGCA
GAATTGGTCTGTCCTTAACGCATGTTTAGGTTAATTATATT
GGGCAGCGCTGCCCAGGGCACAAGAGAAATCAGCCGGTCCC
TGTATCAGCGCCAGCACCACCCCTTGACCAAACATACTCAG
GGAATGGGCGCGGCCTGAAGCCCCATGGTTTCAATGGTTTC
TACGGCCGCCGCAAAGGAATCGGCCAGGCCCCTCAGCTTCT
CATTTTGTCGAGACGCGGCGCGTGCCCTTCACTGGCGACAT
TTACCAGCCTCAGTTTGACACGAAAAAAGGATGTATTTGCG
GGGAAGAAATGTCCTCGGCGCCGCCTTTGCAAAACACTACT
TCCCGGCAGCAGATTGAATGCGAAAACAAACACCATGGCCA
GGAATAAACGGCATGTCGCGCCGGTCGCTGTTGTAGTGAAT
TGATTGTTGATTGAACTTCGCGTAAGCGAGCCTCAAGTGCC
TAAAATATCGTTATAAAATTCTTGAACATAAGTCACGACAT
CATTTTTTGTTCTTTGTCGACTGCCATTGCCCCCCCGCCCA
ATCAAGCACTTAGGCCGATCCTTGGATCGGCCTTTTTGCGT
GCTCGAAAATCCAAGAATAGCAGGAATTCCAGGCCTTGACA
CGGTAAGAACATTGTCTGCACCCTGCTGGAAAATCACGGCT
ATCAGATCATGCAGAAACCGCTTGAAGATCTCAACCGCACC
TCATCCCGTCCTGCGCGGTACCGCTCAGAATCCCGATGTCT
GAATCAAACAGGCCTAATCTCTGCCCCAGGCCCCGGCGCAC
GCAGCATCATTTCCAATTCACACATCTACTCGCTCTCCCTG
CAACGACGTGCGTCTTGATACCGAGGACGACCAACTGCTCA
GTTGGGATAAGATCTTGGCTCGAAAATCCAAGAATAGCAGG
TTTGAACTCCAGATACTCGCCCGTAGCGGGGTGAACAAAAC
GCATCGCGGAGTTGCACAAGCGCCGGAACGAAATCGACGCC
CACTTCGGCCTGGTTGCGTACCGTGCAGCCGCTCAGTTGTG
GTTGAAGAAGCTGGTCGACGCCGCCCACCAGGCCGACCTCG
GGCTCAGCTTCAGCAGCGCCCCCGCCATGTTGAGGGTGGTG
CTCCTCGCGAAGCAGACATTCCAATAAAATTTTCGATCCGG
CTTCGGGCCCAAGGACCGCGCCGTGCAGCCAGTCGCTGCGC
CGCCGGCGAGGAAAGGGATGCCGAGGTAAATAAAGACGCTT
AGCTCCTGCGCCTCCTCGGGCGTCAGATCCTCGATCCCTTT
GTCTTGATCTGGTCAAAACTCTTGAAATCGATGCCGATCAC
GTGGACGGATCCCGATCCCGCCCCTGATGCACAAGAACCGT
CCGGCGGGGATTTCTACTGGCTGACCCGCGAATATTCCCAA
ATCGAGAATTTTTTCAAAACCATCAACACGGCCCGAAGGAT
TTAGGAACCATGCCGAAAGGCGTCAGGGTAAACATGGGCGG
AAATCCTGGCCGGTTTTGTTCCGCAACAGGATGACGACCTT
CGTTGCCCCACAAATAAAACCCTTTTTTATTTGTGGCCCGG
GAGCACGCAGAATGCCGGCGCAGGGGAGCTCGAACTGGAGC
TTTCCCCTAGCCCGGATTTTCAGTAACTCCGGCGAACCCCG
TCACCCAGCGCCATGATCAGCAGCAGAAGGGAGATGGGGTG
GGTGACCGCGAAACGGTGCGCCGCATTGACTTTGCTGACGG
CAAACCAGTTGCCGTTGACGCGGTCTGTCAATCGCAGTGCT
CGACGGGAGGCTGAAAAAAACGCCCGTGAACTTCTGCAGGA
GGGCATACCCAGCTGTTTCGCTGCTTCGGGCGCCTGCCCAA
CTTTGTCCACCATACCGGCACGCAGCGGATTGGCTTCAATA
CGTGAACAATGATGGGTATTCCGATCTTTATGTGGTCAACG
CATCCCGATAAAATTGGAGCCGCCGCGCACACCGTTGAACA
TCCGGCCTCATGCTGTGGTTCCCCGAATTCTTCGGCACATT
AGGGAGAAGACCGCGCTGCCCGCGGGGGAACCGGGGCGGTG
CGCCGAAACCATAAACAACACACGAAAATGTGAGTCGCGCC
GCTCCTCTGCTCCCGCTCCGCCGTAAACTTCTCGCCAGATC
CAATCCTGGGAACCAAATTTCGCTCATGCCTTTTTTGCCAT
CGCATCATAATCTTTCAACGCAGCAGCCCTATCCGCGGCCA
TTGCCAAGTGGCCGCGCAGGCCGGGAATTAGGTTTTCCTTT
CGCGCAGGGGCGGCCATCGGCGTCAGCGGCGACCGTGAAGA
GCTCTCCAAGGGAAAGAATTCCGAAACATGGATGGTCGCCG
CCGCGAAAATATCGAAACCGCCGTGAGCCGCATCAAGGAAA
TAAACCTCCCCAGGACATCACTAGCATAGATATCGACATGC
GGAGCAGAAAATAAGTTTTGCATCAAGTAAGCTTGCGCGCA
GCGATGGCAACCGCGCCACACGAAAAGCCATAGACCGGGCA
GAAGCTCTGCCAGAGGTGAACCGGTGCTTGAATTTCAGGTT
TCAATATCGAACGCGAAACGCGGCTGCGCCTGCCCATTCAC
GAAAACGCCGCACCGCGACGCAATCGGATAAATATTCGTGG
CGCCACCTACGTTTACAGTGCCGATCAGGCCATCCCACGAG
TTCTTGAGGATAACCCCGCACATCGCCGGGCTCAGGGTCAA
TCAAAATATTGGGTCATCAGCCCTTCGAGTTGCTGCGGGTC
GTTGCTCAGTGAAAACTGGGCAACTAGAAAAGCTCAGGGTG
GCTGCCGCCACCGTCGATGGCATCAATCACGATCAGCTTGT
CCCAAGGCCCTGCGCCAGTTCCCGTAGCCGTTCCTGCGGAC
GTACGAAGCGGTGACCGGTACCCCCATGCCGAGCACCAGCG
CTTTCGGCAGGCGGAAAACGCGCTGCGCCGCAGAAACCGCG
GAGATTTATAACTAGAAACGCCGCAAACACCGGGATGCCGA
GAAGGTTTGGATTGTGCAAACCACAATCTTTTTGCCGTCGG
GTCCCGCTCTCCCTTCATAGCGCTTCCTTCCCCAAAGCCCA
GCTTTGAGGAACCCGATCCGCGTCTGTTCTCGTTCAACAGC
TTTAAAAATATTTCAAAAGGCAAGCGTTCGCAAAGATTTTG
GGCGCTTTTGTCCCTCAGTCCTCCGACCGAGGTGCGCTGCG
GTCAGGGCTTTCAAATTGGCCGCTCGGGCGTCATCTCCATC
CCAACAACGAGAAGGCCGCCCTCGTCAATGCGAAGGCGGCC
ATAGGCCCTTTTTAAAGACTCAGCCTTTTAGATTATGACTC
TTTTGTGTTCCCTTGATGCGCACGCGGGTCTCGCCCGCCGC
TCAATGATACCATATTTACGCGCGGCCTCGCTATCCATAAA
AACAATGTCTCCACAGGAATCGGAAAAAAAAGCTTTAGGGC
TGCCAATCAGGAAGTGATTGCCGAAGTGGCGGAAGGGGGGC
CCACAGGTCCAGGCAATAATCGGAAAATTCACCCGCCCCGG
ACAGACGGCGATCCCAACTGCCCCGCCGGCGTACACAAGGC
GTGAAAAAACAGCCTTGATTCCCGCACCTTTAATGAATATA
CCATCCGTAAAAGGCTTGCGCTCCAATCCGCCGCGCACCTT
CCTGGTCGAGCACAACGGCGCGCTCACAGAGATCGTAGGCA
GGTGGCGACCATCATGTACGCCATGGGAACCACCCAGCATA
CCGAGCTGCCGATCCGACCACGAAAAGGCCCTGCACCAGGC
GCTCTCACCGACGTTGCCGGCGATCGCTTTTTCTACGATGA
TTTTTGAGAAGGGGCTCTGTCAGCGAGGCCTGCAGAATCTG
TTACCTTTGTCGGAAACCCGCACATTCGGCTTTCCGTGCAC
CTTTGAACAGAAAATCGCCTCGGAAAAGGAGGTTTTTCGCG
GCATGGCGCCGGAGCAGGTCCAGCGGATGTTCGAAGTCTTC
TGGGGGATCGGGTCTACAACCCTTTTGACATTCTGCTATTC
TATCAGACCCTGGCCGGACGCTTCCACAGCTACGCCGGATA
GTGCATTGCTATTCTGGTTGCCTTTCCAAATACAGAACCAT
CAATGCGGACGTCCATTTCGCGGGAAATCTCTGAATAGAAC
AGGTTATTTCCATTTTGTAGCGGAAAAAACTTTTGAGGTGA
AGGATGAGGATCGCCACCAGCGTCAGCCCCAGAATCCATAG
ATCTTCGGGCTGTTCGTGAGCCAGCCCGGCGAAAAGCACAT
AATCATCGACCGGGTCGACACCGGAATCTTCATTCAGCATT
AACGATGTCTTCACGGGTTACCAATCCTTTGGTCAGGGCGC
CTGCTGGCCACCCTGGTCGGCTGCGTCGGGTTCGCCTGGCT
CGGCGAGCACTTGGAAAGTGCGATCGGCCAGCGTTGCCAGA
AGCAAATCCTGCCTCACTTGCAATAAGATCGTATCGCAGAA
AGAAGTTGATGGTGTGAGTGCCGGCCGAGGGAATGGAGATC
ATTTGGGCGGCCGCCGCAAGCGTTTTGAGCAAATTGGGCGC
CTGATACCAGAACTCGCGGGCGGCTTCGAGAGGATCCTGGT
TCCACCAGCCGGTTTTCAAGCCGCACCAGAATTCCCCCTCC
GGCTCGCATGGGGCATCTGGCGTTGCCGCTGATTCCGCTAC
GAAATCGGTTTAAATTGTACCTGTTCCATGATCAAATCCAT
TCCTTCAGCACGATCATGTACTGCCATTTGTTCCGGCGGCA
TATCAATGGTTGGGAAAAGCCGGTGCGGCCAAAGGTATTCG
CCAGGCATAAAGCTTGCCGTCAGATCCAATAGCCATCACAT
ACCCGCGCGCACCAAGGCCACCGAAAAAAAGGCCGAGGCTG
ATTTCCTGGGAGCGAATTGGCGGAAACGGGTCGAACATATT
GAAATTCACACCGCTCTGAGCCGTCATAAGCGCACCCCAGC
CCTGAGCATGTCGCTGAAGACCCTGCACCTTCTTCGGAACA
GAAGCAACTCCCCCATATAGCCGTAGCGCTCAGGGTCGGTT
AGGTATGCCCAAAATTATGGCGGAAAACATCTCCCGAAGAA
CAGGCCAATACCACCAACGCCGCGGCGGCCCAGTTGTGGGG
GTTCTCGGTTCCAACGGCTGCGGCAAGTCGACCCTGCTGCG
GGGAGGTTCCCCGCCAGATGCTGCATTCCTGGCGATTGCAG
GAAAATCGTCCGGTTTGACACCGAAATGCTCCGGCGAACCC
ACCCCACCTCTTTCGATGGCCCCGGCGGCAACTACGGCATG
ATAATAAGTAAAAAATTGCCCGAAAACAAGGAGAATTTCTT
CTGAGGAATTCCGCGCCACCCTCGAATCCAACCTCGAGGAG
TATTTAACCTTTGTCACCGACGTCTCTCCCTCCTGCGACTG
GACAAAATGGCAGGAATTCGCTCTGACAGATTATTACCGTC
TCTCGGCCCACACCCTGCCGCCGTGGCGCCTGACAATCCTT
CTGTTGGCCAGCAATGTCGACGTTAACCAGAATGACCATCG
GCAGCCAGACTCTGCAACTGCACGAAGACCTGGCGCGCTTC
TATACTCGTCAGTAAAGACTCGAGAAATTAGCTTTTGATTG
ACAACCACTTTTCCGAAGCGCCGTTTGTATTCCGTTGTGAG
CAGAGAGGCATAAACCTCGGCGGGAAGACGGCATTTGCCGA
GAGAAATTTTGTGTAAACCGCAGGAGAACTCCATAGATGTC
CGCTGCGCTCTCTTAAGACGCGAAGACGCTAAGAAAACACG
TTATCTGCCCATTGACCCGCCTGGGTCAGGGTTTCGCTCAA
AAGCGGGATCGATCGTCAAACCGAGACTTGATGCGCAGGGA
CGCCGGGAGGAAGCAGGTCGCGCCACAGAGCCAGCAGCGGG
CTGGACGTAAAGATTGGTTTCCTTCAGCATCTCCAGGGCAT
AAAAGAGATTGCATGAAAAGCAGTCGTAACCCCGGCATGAG
AATGATCAGAGCATAAAGTGCAGCATTGGGGCATTCTGCCC
CCTGCGTTTATCGAAAAACTCAGTGACGCTTTGGAACTTCG
ATTGACCAGCGACTGGAAAGCACATCTGCACGGCGGCGCCC
GGATCAGCAGCCCGCCGATGCCGGCCACGAAGGGAAATGGA
GCTTCTGCCGGAGGAAGCTCCGCCGGAGTGGAGCGTCGATG
GAAAAACGCGAGCTTGAAGCCCTGCCGGCACGCATCGAAGA
CGCGGCTTCGCCGTGGTAGCCGACGAAATCGGCGAGTTGGC
GGGGTTTTCTGATCAAACTGCGCTCTCTCGGCATATTGGAC
TGGATTCAGCGGAGGGATCCCCGTCGGAAGAAAAAGTCCCG
GACTCAGCTCCGTTGGGGCCCCCATACTCTCAACACGGCCG
CATCCCCAGGTGATCCTGGCCGGTCGAAGAATCAATGACGG
TCGAAGTCATCACCACCAAACCCTGCGCGACCAGCCGCGAC
CTATCGTGTGCGGCATTACCCGTAAATTCAATATCGCCCGT
CTGATTTCTTTCATGGCTTTCGGAGTGTTTTTCGCCTATTT
AAAGTGGCAAATTTACCACGCAGCAATTCAGCTTTTCAAGG
GATGAGGAGTTTGATCTTCACCAAAGATAAAACGGGAGAGC
GCACGGCTCACCAGCAGCCGCGGGCCCAGAGTGAAAGCCTG
TTGGATTCGCGGGAAAAGGCCCAGCCGGCCGGTTTACAACC
CAAGTCGACGCTGATTTCCGCCGTTTCGGCGGCGCGCCCCA
GTGTGTGGTGCGACCAACCACAAGACGGGCGACCTGGTTGC
AAAGCAATGAATACCTTTCGCGCGATCCCGGGTATTCCGCC
TTCGGCGGAGCGGAATGTGCCGTTGTGGCAGGTGCTCAAAG
TGGGTCTGCACAAAGCAGGCCCCTGCGGCGATCTTCTTCTC
TGGTGTTCGTCGTGAACCGGCAGTTTCTTGTATTTCCCTTG
TTCGCCCTGATGAGTTTTTCCTCCTACGCCCTGGTGGTGCA
AAAGCTGCAGCTGGTTTTCGCCGGCAAATCCCATCCCCATG
CGGAATTGCTCGAGAAAATGCAGCCGTCCCTTGCGGACCTG
CTGTGCCGGGTCCTCGGCGCCCGAGGAGAAGGACGCGCCCA
CGACTCGTCATAGCTCGATCCGTCGGCGGCCTTGTAGCCGT
AATATAGATTTTTGCCTCGCCCAATCGGCTTGCGGCATCAG
GTTACGGAGAGAACCCCCATCAAAAAGCCGCATTCTATGTG
TGAAGAAATCGACCTCGAAACGGTCGAAGAAATCGCACGTA
ACCCCGACGGATGGCAATCTCCCATCACCAAATTTTTCAGT
CCCCGCCGCCCATCAGACAGCAGTGTGCCGTCTGGGGGATT
ATGCGTCGCAGATAACGGCGCTTAAAGGAGAAAAGATCCCC
GATAAACGAGGTTGCCATGGCTAGAACTCCCGTTGTCGATC
GGTGCCGGGGCAGATTTTCACCGAACGCACACAGAGACCGA
TTGCCCAGATTGAGAAGATGCGAAAAAGCACGCACCTCCTG
TTCTGCGTGCTTCACCTTCGCAGCAGAATTTCGCTACGTTC
CAGCACGGCATCCTCCTCCACCGGGTCGACCTGTTTGGCCA
AAGACCTGTTCGATGACAGCCCGCAGGGCCGCGATAACCAC
CGCCCATACTCATTCGGCCTCCGCGACACGGGCGAAATCGG
CACCGGCCCGCAGAACAGCACCCGGAATCCTCTGCGGCAGC
GGAAAAAGGATTTGCAAATTCAGGCACAAAGTAGGGTCCTT
ACGCCCTTTGAGTATCTCCTCGAAAAACCGCGGCGATTCCA
GCCGCGTGCCGCTGATTGAGCAGAAAAAGCGTGTGGCGGAT
CGCATCCGCCCGCGCACCGGCTGCTCCATCGTCGCGCTCGA
CATCCACCGGCAGCTGGCCGCGGAAAGAAAGACCTTCGGCG
GACGCGGGCATCGATGTGAGCCGGCGGGACTTCGCGCGAAA
TGGAATGGGCGTCGATTTCCCCGATTTCATAAAATTTGTCG
TTCAGAAAAGCTGCATTATTCTAACAAATCCAAGGGGGGGT
GGGCCCGTCGCAACGACATTCCGATCGAGCGGTTCGACCCA
GTCCCAGGATAGCTACATGACGGCTCAGCCACACACCGGGT
AAATGTAGCAATGGAGAGCGCCAGAAAGGCCGTCAGGGCTG
GTTGTAGAACTGGATATATGCGTCGACCTCGTTGCCCTTAC
AATCGATCCCAATTTCCGCGCCCTGCGCGAGACTCTTCTTG
GAAAGAAAACCGTGGTGCACCCTTCCGGGATATGGCCGCGG
GCCCTGTCCCTTGACGCGTGCGGTTTCTTCCTGAACAAGGC
CCAGACGCTGCACCAGCCGGCGCAGATCCAGATCATGCAGG
CAGGCCGAAACCATCATTCCCGCGGTCAGGGAAATGCGTCG
GAACTCGACTTAACTTAAACCCTTAGCGAGTGATTCTGGCT
GTACTTGGTCAGGGTGAACTCGCACTCCATTTTTTCCATGC
GGTGGAGCTGGTACGGCAGGCGCAGGATCTTCCTCAAGAGA
GACGGATGAAAACAACGGTACCGGCCCTGATGGTCAGGGTG
GCCTCGATCGCTACATCAGTCAGATCGCCCTGACCACCGAG
TCTGTGATCGGCTTCAACAGCCGCCTTGACGAGATGCAGGC
TGTTGGTGAATGCTCGAAAACCTTGATCGCGCCAAAAGATT
GCCGCTGGGATTTCCAGACGCAGTTCATCGCAGATTCGCCG
GGCAGATGGGTGAGAAAATTCTCGGTCTCCTTCTTGAACTT
GACGGTTGGATCGACATGGGCGTGCTCGAGGATTGCGTGCG
CATCGACCTCAACGCCTTCGCGGCACCCACGCTTTTTCTAC
AACCCGAAAATTTCCACCTGCGGGGTGAAAAAAATCGGGTT
CAACTGCTCGGTAGGCGCAGCCATCGAGGCGAGAATACCCA
GAAAAAGGACAAGGCGGCCGCCGAACAGGCCAAGAACGCCC
GCACTTGTCCGCAATACCTGCAGCCACCACATTCTTGGCAA
TCCTGTGGCTTGGGTTCAGTCATGGGTCTCTTATTCTGTGC
CTCTTCAGCATCTTCCTCCGCTTCAAAGTCAAACGCCTGCC
GCAGACGCCAAAGCGCCGCGCTAGGACCTCACGCCGGTAGG
CGCTTTCGTGGGGACCGAGTCGCGGCTGCTGACCCTGTTTG
CATCAATATCGGCACGACCACCGAGGAGGTGGCCAAAGCTC
CTGAACCTCGAACAGTTTGCCGGACTGGCAAATTCGCTTGC
GCGGCGGCGCAAAAAGCCCTCCACCAGTGAAGCCACCGGCA
TCCATGAACGCCATGTTTTCCAGGGTGGTGGTGACCGCCTG
TTTTACCGCATCGACAAAAGCCGGGAGCAGGAAAGCGGCGC
TTCCGTCCATGGACGAGAAGCGGTGTTGAACATTCCGGCCA
TGCGGGATGTCTTCCAGATACTGTCTCAGCTTTCAGGGATC
TTCTCCGCAATCGCCGATTCCGGAGAAGCCCCCGAGCTTGC
ATCCCGGACATCTCTATCTGCGTGAGGACACCAGCTTAGGC
GGTCTGATCAAGCGCATCGCCAAGAAAAGTGAAATCGGCAA
TGCACGCCTTCATCAAACGTCAGGTGCTCGGCCTGATCGCG
CAGGGAGAGAACAAAAAGAACCAAAAAAATGAAAAAGAGAA
CCAGATAACCGCCCGTTCCGCCACAGCCGACCAAGTAAATC
TTCATGGTCGTAGCGACGCACCACGCTCTCTTTGGAGCAGA
TGGTGCGTTGTGGTATGGCACGGTTGAGATGACTTGAAGCC
GCTGGTTTCCGCCGAACCTCCCGCCGCCACGACTTTTCCAT
CATTTCCGCTACTTGGCAAGCCCAGATGTGTCAACAGCGAC
TGCCCTTTGAGCAAGCGGCGCCGGAATGTGGTGTTTGGCGT
GTAGATCAAATAAGCATAACCAACAACTGTCAAGGCCGCGC
CGCCAGGGAGCCCGTGTGACCCTCTCCGACCGCAGGGACGA
CTCCGCCTACCCTGATCCGGCGAAAAAGTGGGAAGCAGGCC
AGGAAAAACCGCAGAGTACCCTTTGTGTGAGGTTAAAGCAG
TTTTCGGCCATTTAAAAGTCCCCGGTTGAAAAAAGGTTGGA
AGCGAAAAAAACTGCATTTCCGGCAAGCCCTTGTGGCGCAA
GATAGATTGCAATCCAAACGCAGAAACGAATCATCAATACA
TATTCGGTGCAGGTCTCGGGCAAGAGAGGCTTGAGGTGCAG
AAACCTGGCGCCTCTCAGAACTCCTATGCGATACACCTCTT
GCATGTTCTGAGAAATGCAACCAAATTCGGCCGAAAAAGGC
CAGGGAATCTAAGAATTTTTCCAATTGAACCTGTAATAACC
TGTGCCGGCAGCGATTTCCGCCTGCGCCTCTCCCCCCTGAC
GCCGAAACGGCGGAAATCAGCGTCGACTTGCCCGCATTGGG
CGGACTAGACAAGCATTGCGCAGCATGGAAAAAGAGCAGAC
CCGTTGTCCAATTCCACCCGCAGAGATCCGAGTCGTCCACG
GAGTGGATCGAAAAAATAAACCAAGAGAATTCGAGGTGATA
TTTTTCGATCTTCGCTTGCTCGGCTTCGGCGCGGGCCTTGC
GCCGCGCATTCCCTGTGAGCCCGGGGTCAGAACCAGTTCGG
CCCAGTGAAGAGACAGCCAGCCACCCGATTGACCAAATTGA
CTGAACAGGCCGCAAAGACCCTTCAACTTAAAAGCGACTTT
CGGTAATCCAAAGAAGCATGCACAAAATTACACCCAGCCCA
GCGGCATCGGCCCCGACGGCCCCCACGGCAAAAGACAAGAG
CAGGAACAGGGTGCCTGAAACCGGCAGGACGCTTAATGCGC
TCGAAGCCCGCTTGAAAATACGATTTCTCGGTTCACACCCG
TGGAACCCCGGCTTTTCCTGCCGGTGTTGCCGTTGATGAAA
CCTTCGGACGGCTGCCGACGCGCGGTTTTCTCACCGGCCCG
AACCGATCGGATTCAACAAACTGCTTGCTTTCCTCGAACAC
AGATTGCCAGCGCAGAGAATCAGCAGAAATGAGATATGACC
TCTCCCTTCTCCGAAATCGTCACCAGCAGTTTTTTGCCCTC
CCAGGCAAGCACCATCTGTCCAACGATTAGAGCCATCGGCG
CTGGACTGGGTGATTGGTGTCAGCGTGCCGTTCTCTCAGAT
ACGGCGCAGCCAGACAAACGCAATGGGGAAAAGGGCCAGAA
ATGCCGTGGCCATGAAAATTCGGGAAATCGCCACCGAAAAT
TCGACGAGGACCGCAAGAGACTTGGTCTCTATATTTCAATG
CTTCAGCGGACGCCAAAGCTCCAAAAATCCTCTCGCGGCTA
CAGTGATCTCGAGATTGTTGCCGGAGTGGAGTTGTCCAGTC
ATGACAATCCCTTAATAGCGCAATCACGGACAACTGTCAAT
GCACTTGGAGCAGGTAAAATCGTGCGCCCTGCCGCTGGGAC
TTATAAAAAAAGACGGCCGGCGCGAGCCCTTCGATCGCGCC
AAGGAGCCCGGCTCTCTCGGCGAGCCCCTTTATCAGCTGGT
GTAACCCAGCCGGATTTCCCCCCGTTCCAGAGCCTCTCCGT
CCCGCCGCTCACGGCGGGACCCTTTTTCTCGACGAAATCGC
TGAAGATGCCCTGGGCAAGTCGAAGATGCCCTCCACCCCCG
GGCCGGCGCGAGGGGATCGCCGCTCAGGCGGTGGTTTTGCT
GCTCACGGGTCTTGTCCAGGCAAGTCGCCATCAGGCCTCAC
GCGTTGCGGGAGAAGTGAAGCATGTCTGGTAAATTCTCCGC
GCGGCCGCATGAAGAAGACGCGGCAAGATACTTTGAAGATC
AGGAGCATTTTCGATTTCGTCAGCGAAAAATTTCCCCAAAA
CGCGCCGGATCCAGAAAGATCATGGATTTTCACCTGACGGT
GCCGGCCACGAAGACATCGGCGCCGGCGGCGGCAATCTCGG
CCTCGCTGGAGGGGTATTTGCCGCTAACCTTCCAGATGGGT
TCGAGATTCCCCGAGCAATTCCATGAGGGTCGCCGCCGCGT
CTGAGCCACACCAAGAGACCCTTTAGGAGCAAACCCCATGA
CCAAATCAAGCGTCGCGTTACAACAGAGAAGAAAATCAAAA
TTTTTGTGAACAATAAAATTCCACTCCTGCAAAAACTCTAT
AACGACAAAAGTAAGCTCGGCGCCAATGCCATCCTTGGCGT
CTGGCCGACTCCCTCACCGGCGGAACCGAGAGAAAGGAGGC
TGATACCAGTTAATCAATTCCTGCATCCTTTTTCGATGCTC
AAGGGCTGCAATGTCAGACTCGGACAGGGAGAAGATCTTCT
CGTTCAGCGACCGGAATCTGCAGGAATTTTTCCAGAAACGG
GGCATGAGCTGGACGACCCCCGCCGATGTGCGTGCCCAGGT
CGCCAGCTCTTCTGCCGCCGCGATAGCTCCCCCCATTCCTT
GAGCATCTGTTTCTGCGACTCAAATTGCGCCCCCTGCTGCA
ACCTCGGCTGCCTGAAATCTCGGTTTTGCTTTCGATTGGAT
GCTGGACAAACGCCTCGAATCCCTGGATGAAGAGCTTCAGC
GGGAGGGGAGTGTGCCGGCGCGGTCGGCCTGATTGCCTTCT
CCAAGGGAGAATACGAAAAGCTGCAGGTGTTCGGAACCGAT
CAGACGCTGCCTGATTTCCTCAAGCACTTCCCGCCGCGCCT
CACCACCGGCCTGCGTCTCTCCGTGGACCGCACCCGCCCCA
TATCGCGCCATACCCCATTGCAGAAAAGACCGGAGATCGGT
CGCCTGTTCGATCCATTTTTCCGTGGCGAGAATGCGCGTGA
GAGATGCGCAGGAGATGCTGCGGGCGCGGCTCGATTCGGTC
TGGTGACCGGTCACGAAAAGCCCGAAAAAAAAATGTCGTCC
GACGCCCAGTGCTGGGAAACCCTTGGATGCCCGCAAACCGA
TCGGACGCCCGCATATTGCACGCGCCCTCATCGAGGCCGGA
TGAGGAAGCAGTGCTCGAGGCAGCGGTGGGCCGGGTTGGAC
CTGTCCGCTGATTGTCTCTTCCACCGCTTCACTGACCTGCC
TTTAATCCTCGGGCAGCACCCTCTGTGATAACTACTCGTGG
AAATGTGCAACGAAAAAACACAATAAAAACAATAGCTTATC
ATGACTTTTTTTCAAGGGAGCGACCTGACATGATTCGGCTT
CGCTGCTTGACTATGCGCCCCGAATGGGGCGAGAGACTCTG
TGTGGGGCAGGCGTACGACGCCAACGCGCAATCGGGCATTC
CACGTCCTGCCATCGCAGGGCATCGGCATCCGCTCTTATCT
GCTCATTACCCCGATATCCACGGAGAACCGGCGCTTCTGCT
CGTCTCTTGAATTCTACTCCCTGGGAGTGGAAGAACTTCTG
GGTATGCAGCAGCACCAGTTCTCCTTTCCAGTCGCGGGCCA
GGTGCGCAGTTCGTGAGCGGCATCGGCAGAAAACTGGCGGG
TAATGACACATCGAAACCAGCATTCAACCCAAAGGAGCGCA
GGGATTTGCGGATGCTTTTTCCAAAGCATCATAAAACCGGC
GCAATATCAATTAATCTCCACAGTCGTTCCCTGAAGGCGGA
GCTACAATCGCACTTTTGGCCGTCTCGACAGTGGAGAACTG
CTGTTATGGACTAATCGGCGCCAATGGTGCCGGCAAGTCGA
CATGGCAGCATCGGCAAAAGCGAAAACCAGCACCCCTTGGA
TTCTCCCTCCGAAGGGGATTCGGAAAAGGTCACTTTGCCGC
TGGCCGCAGCTTCAATTTTCCTGGTTGCAGAAAATCCACTT
GCTTATGAAACAGGCTACGGCGTTGTTTCCCCCGAAGCGTC
TCGCTCAGTTGAGAAGTGCCCTTGGGATTAAAGATGATGCG
TCACCATCAATTCTAACCCCCCCCTGACGCACCAGGCGGCG
CTTAGAGGAAATATCCGAGACGGCCAGATCGATTCCGGATT
ATCTTCAGGGCTGATATAGTCCGAAAAATTTAACTCACCGA
GGAAGTTGATGCGCTTCAAGCCGATTTCCGTCGTTCCGGGG
CATTCTCGTGATGTCCGCGGCGCCTATGTTCGACGCCTATT
GTGAGTGGCGCCAAGAATCGCGTTGGAGAAGGCAAGCCCCG
ATTCCGACGCCTTCGATTCCCAGCAGAGGAGCGCCGCCGAC
ATGCCGTTGACCCGTTATCTCGAAAAGGAATTGGGTGTGCG
CTGCTTTCCGATTACATCCGCAGCAAGACCAATCAGTTGTT
AACAAAGTAGTGTTCTGCAGCCTTTCTGGCTTTATCCTTTG
TTCGACCAAATTTTTGCTCTCCAAGGGAAAGAATTCCGAAA
CGGCAGTGACGATGAAGCCGCCGCCGTTCTGGGAAAAGGTT
AACGGTCAGATGCTTTGAAACCGTCGAGATATCCGCCCCGG
ACTCCGGGGAACAAAAAAGCCGGTTCGGCCTCCAGGCGGGT
TTTTCTGATTGAACGAATAGCTGTTGCGATAAATTCGTCAA
CCGATAATACAAGGAGCAGGCGCTCGGCTGCTGGATGCAAT
TCGATGCCGACAAGCACACCCTCACCCTTGAAATCGCCGAA
TCGCCTTTATCGAGTACGTGCAGAAGTTTTTCGCTCCCCTG
GGCCAAGCGCGCGGAAGACTCCCTCAAAGGATTTCTCACCC
AGAGCAGATACAGGTAGATTCCGGAAAAATTGACGTGGTGC
AATCACATCGTAGGGGGGCGCCATGACGTTATTGAGATCAG
TAATAAGCTGTAAAGTGTTGCGGCTTTGGAAACGAGCCCCT
TTGTGGACCGCGCTGCGCCGCCGCCCCTTTGGCCGCATTCC
GAGCTTTTCTCCCGACTCCTCCAGTGACTTGCGGACCTCAT
GGAGCTTTCCCGATGCCCTGCAGGAAGTTGGCAGCTACCTT
CGCAGGGTTCGATCAAACTCCCCCTCAGCTTCAGCACGGCT
GCAACGGCATCGGGGATTTTCGCGGCCTGATCGGCAAACTC
GGGCGGATGAAGGGATTTTACGGCCATTTCGGCGTGCTGGT
CAAAACTGACGAAAAGGATACCGAGGCCGACAATCGCTACA
AAAGTTTCCTTTGAATAAGGCGGAAAAAACGGTTTATTCGG
ATGATGGGCATTTTGACAATCTTGAAATCCCCTTTGGGCTC
CGGCGAGTTTGATGAAATTACCGGAGCCACGATTTCTCCCC
GCATAGCCGAGCAGAAAACGCTCGGCTGTTTCACGACCGTA
TCGATACTCTTTTATTTCAGCAAGGATTTTATCTTCATGCT
GAATCAAGCAGTAGTTTGAGCCGCGAGGGCCTTTGGCGACA
TCAACGCGGCGTCACGATCGCCGTCGTGGCCGGCGTAGTGG
TTTGTAACGATTCAGCACAACCCTTTTATCGCCATATCACC
GAATACACACATCCGAAGCACAAGGACTATCATCTGCGTGA
GAGTCATCCACCACCAGCACCCGGCCTCGCCGCATCCGTTC
TTATAGGTACCGCGGCCGGTCAGCCAGGACAGGAACCATTT
CCCGCCCCATCCCTACACGGCGCTCGACGGCCTGCTGCGTC
AGAACCACCGGTTCGATGTGCCAATAGAACGCCAGGCCCGC
GGGGTCGCCGGTCAGTGCGGCGGCAAAAAGATCGGCGTCAT
CGAATAGTGAACCTATTTGTCGAAAATTTTCGGGAATATGG
CAGGATAACATCGAGCTGCGCGCCCACGACGAAGTGCGGAT
AAACAAAAAACAAAGGGAATCTCCTTATTCATTTTGATTAC
AGGCGAGATCGAGCAGCAGGCGGCCACCGATATCCGCATGA
CGGATGAACGCAACGGGAGGCCGCCTCTGTGGGTTTGTCTT
GTCGGCCAGAATTCGAAGCGCCTGAAGACCATTCTCCGCAG
TCCTGGTGCATCAGGGGGCGCGGAAATTTTATCCGGTGCGG
ACATTGCGATCGAAATGGAGCCCGAGAAAAAAAATCTGCAT
TAATGCAGAGCCAGGTCGGCCCAGCCGGCGTTGATCACCCC
ACCGATTTTGTCAAAAAAAACAAAGCTGAACATCTGGTCTT
GCCCCTGCTCAAGGCGGACGCACTGCCCTTCCTTCAGATCA
CAAATAACCCAAGTCTTTGGCAAGAATAATCTGTGTATCCA
CTGGTGAATTACAATATCTTCCGTGACAACGATGTGGCGCT
GTGTCAGCAGCAGGGCAAGACGAGAAAAAACAGCCATGAAC
TCAAATTCCTGGAAATTTTCCGGATCCAGGCCCAGCCGTGC
AAAAACGGAACAGAAAAAAACCGGCAATTGCCGCAGTCCAG
CGTCCCTTCACCATAAAAAGCAAAAGCGAACAGGCCGCCGG
CGGAGAGAGAATATCTAAGACGCAGAGAAAACCCTTTAATT
CTGATTCTCGACATTTTTGCCCGGCGGGCTCATACCCTGGA
CTGATCCCTGTGCTGCTGCGCACCACCCTGAAAAACGACTC
CCCGGGAGGGAACAAATTCGCCCTGGGGATACTTGAAAGTT
GGGCCACTCCCATGTCGATTCCGACCGTGGAGCCGGACGGA
CTCCCGCTCTTCAAGCTTCGCAAGAATTCTGTCAAGCTCTC
GGATGAATTGGCGGCCGAATCCGTGCGCAACAAATTGTGTG
TTTCACTCTGCCTGAGAGCGCTGTGGTCAAAAACGGCAATA
CGCCAGTCATCCTGTCCACCCTTGCAATTATCGTGTCCTTC
TGAGCTCTTTTCCGGAATTTCGGCCTGGGCGGGGGGATCGC
AAAAAAAGAAACCACAACCGCCGAAAAACCTGCTTGAAGTC
CTCAAGCTGGTGCAGCATTTCAGAGACATTTTCCGAGATTT
AGAGGTCCTATGATTGAACGCAGTCAATGGTGCAGTGTCTT
CGCTCATCAGCCGCACCCCACTGCCCCAGCCTCAGCATATA
TGCTGGATGGCATCACGCAGCAGGCGCGTCTTGTCCTTGTC
AAAGGAGGGTTCCCCGACAACCGTCAGTGTAACTTTTTGTG
TATGAATATCTGGAGAAACCCTTCGATGATATCGATGAAAT
CTGCTCTGAACGGGAGTTCGCAGGAAACCTCAAGTTCGTTC
AAGTCTTGCTTTCTACCACGCCCAGCCGACAAATGCAAATC
GCGCGGCACCGGCAAGTCCTCCGCGGTCAAAAGCCTGCTGC
CAACCCGGCGGACGCAAACCCTTCATCATGGTTGCGGAAGG
TCGACCAGGCAGGAAAAAATCATCCGCGTGAAAAATGCCAG
CGGGTGCAACGCCTGTGAAGCCGATCTCAACGTGCTTGGAA
CTGAAACACCGCATAACCTACCGATTTAAAACAAATTCCAT
CAGATCCTTCTGTGTTGCGGCGAAAACCTCTCGGGGAGACC
TAGGGTGACGCAAGGTTTCGCATACGGGGCTTTCACCCACT
AGGAGATTGATTTCCCGACCCTCGAATATATCCACACCCAC
GTCGCGTTGCGACTTGTTAGCGAATACAGGCAGGGCCCGTC
TTGCGAAGCGGAGTGAAACGCCCTTTCACGATAACTGGCAA
GTACCTGCCGCCGGCGGGCGCCCTGTTTATCGATGGGGTCG
CAGCGACCACCATGATTTTGCGGACACCTCCAATACGGACT
GCAAACCTGAGGAACGTTTACGTGGGGGCATCAAATGACCT
CCATAAATCGAGGCGATTTGCCCTCAAACAACAGGCGCAAG
AGGAGAATCCTGACTTCACCCTCAGATTCGGTTCGATATCT
GCCGAAAGCCTTAAAAAACTCGGCAGCAATCTGGCAGAGGT
AAGCTCCACCCATTGAAGCGCGCGATCCCCGGGACGGCACC
TGAGGGATCATGGGGTGGGTCAGCAGGCGCTGCTCGCCCCG
GAAGTCTATGGAAACTCGACCGTCGACTGTCCCGGCCTTGG
CACGAAGTGGCGGCCGTCGGCAAGAACTGCGCAGACTGTCA
AGCGATATCGGTAAAACTTGCGCGCACACCCAGATCACACC
AGCGCCACACGGGCAATCCCCCCCGCAGCTCGAAGTATTCG
GAACCGACCCTGTTCACCGGCTGCAGCAACGACATGAAGAT
GATGGAAGCCGCCGTCGCGGCCGCCGCCGAATATTTGATGA
ACTGCGCCGGACTCCAACACCCGAAAGCCCTTCTTCCTGGC
CAGGTCTTGTTGAAAAAATTCTTCAACAATACCGTGAGGGG
GTTACACAGTCCAAATTCTCCGGGATCCCTTTTGCCTCACA
TATCAGAGCGATCCCTCCGGCAATCGCAGCTATATTTTCGT
GTTCCTTTGTTCTTGCCAACCCTTTTGAAAAAATCCTTCGT
CCGGAATTTTCCCGGGACTGCAGCATCGGGAAGAACGACAG
GAGCCTGGGTGGAGGAAGACCCTCGCCGCGAACTGCCCGAT
CGAAGCCCCTCCAGTTCGAACCAGTAACTTTCGTCCTCGTC
CATTAAACATTCCGACTCGTCAAGTTAGAAAAAATTTAATC
GAAACGCTTGGAGGCTTTTTCGGAAAACAGGTGGCGCACAG
CTTCTTGCCTGAGCAATAAACTTGTCAAGCTACGAAGCAAT
AGGAAGGCAAACTGCATTTTCGGTTGAAGCACGCCAAGATG
GCGTAATTCAATGGAAAATGCAGCACTCCTTAGGAAGACAA
TTCTTTTCTCACCGTGATGTCGCGAAAAACGGCCAGCTTGC
GGTCGACCTTTCCAGAAACTCCCGTACTTCTTGCCAAAAAC
AACAGATGGGCAAGCCCTGGCGTCAGCTCGATACGCCCGCC
CGAACCCGGCATGAGGACAGCTGCCCCAGCGGCGCAGATCG
CCTGGGCGCCCCAGACATGGCGCCCCAGCCGATTTTCCCGA
TAATCCACGGAGAGATCACCCTTCTGACCGGTATGACGGTC
AAAATACAGGCGGCGTGAGGCGTAGATATGGTATGGGCGTG
CTGCATAAATGGAGACGGAACAGGAGCAATTTGACCTACAC
GCGGTGCGCTGGCTTGGCTTCCAATGGGGAGAGCATCTCTA
AAGAAAATCATAGGCCTTGGCGAAAAAATCCATAAAAAAGA
GAAAACATCATGAACTTCAGCATGTTCAGCGATTTGCGCAC
GTCAATACCACGATTGCGCACAGAGCCGCGGTAATCACACG
CTGCAGAAGATGAAAAAATTCGAGAACTGGAAGGATTCGGT
AAACCAACCAGGTCAATTTGCGTGTTGCCCATACCCTCGAT
ACGACACCCTGCGTGAAGTGCGAAAACTCGAAGAGCAGGCA
GTTCGTAGTCTGGTGACGCGCCCGGTCTTCAAAACCGGTGG
CGACCAGCCCCTTGCCGGTGCCGGTCTCGCCGAGCAGCAGC
GCCCTGAATTGAGGCAAGTTCTGTAGCGAGATTCTCGGCCT
CCAGGCATGCAATCAGAAATCAAATCGCAACCCCGTAATGG
CGAAGGGATCATTCAGCGCACAGTGCGGGCCATCAAGGACG
ACCACCGGCACCCTCAACTGCGGTGACCCGATCTGGGTGAC
GGCAAGACGCTGCCCCCTCCCCCGTTCCGACCAGTCGACAT
TACTTTTTCATCGAGATGTACGGTCATGGTAAAAAACCTCC
CCCGGAGCCTTTATTCGACACAGCAACAAAAGGCTTCTTGC
AATACGCAATCTAGGATTCTCGCAAAGACCGCTGAATTAAA
GCGGCGGCATCTGTCTCGAACCGAACGTCTACTTCAAGGTC
ATCTCTCCGCCGGCATGGCGCATGAAATCCGCAACCCCCTC
CGGAATTATTGCTGGAAAACCGCGATCTGCCCGATGAGACC
GATCCCGCAGAGCTTGATACCGACAAAGTGGTTTTTGGTGC
AATCCGCTTCTCCACGAAGCCAGTGGAGGCATATTTCATCA
GCCCTTCATCCCTCTTTGTCCGCGGGTGGAATATGACTTTC
CGGAACATGTTAAAAAAATGCCCTGTTGAGCAAGGTTGGCG
GCGCCTCATCCCAGGAGACGCGCTTGAAGTTGCCGTCCGCC
ATCGATCTTTCCCTGTGCGACAAGGGGTGCGTCGTCGAAGG
CTCAGGCGCCTCCCCGTGAACGGCTTCAGGTTGACGACGGG
GAACGGCGAAATATAGGAGGCGCCGGCTTTGGCTGCAAGCA
GGCAGCTGGCCTCCAAAATGCGCTTTCTTGCCGCGCCGTGG
TTGAAAAAGGCCGTGGATCGCCTCGCCACCCTGGCCGAGAC
TCTGTATGGCCCCGCATTTGCGGTTTCCGCCGCCAGCGACA
GTGGCCTCCGCGCACGTCATCGAAAAGTTTTTCCCCGAAGC
TGTCGTGGACAAGGTCGGAGCCGGGGTTGCCTTGGAGGCCG
ATTGAGAAAATAAAAAAGAACAAAGGGCGTTACCGCCACCA
AGGTTCTCCTCCAGCTCGGGCAGTCCGAAAAAAATAATGTT
TTCAAAAAGATCGGCAAAGGCATCCTGACCATCGACTGCTT
TCAGGTCGGCGTATTCCAGTCGCAGGCTGGCACGCCCGCTG
ACCGAAAACGATTTAAAGCGCTTGCGCCAGTACCGGGATCG
AATATCAAGCGGGAAGAACTCAGTGAAATGGAGCGGCGCTA
CGCTCTGTTTGGACGCCGGCCCCGCAACAAAAAAGTTGGCC
CTTACGTGGAACAAGTTTCTCAAAAAAATCTCACTCAAAGA
TTTTCCGAAGACCGCGTCGACGGGGAGGATGACCAGTGGAT
GACCACGTTGTTGGACGACACATCGGTGGGACGCACGATGC
GTGCAGATAGGTGTAGTTGGCGCCGGCGGCCAGCAGCTCAT
TTTCGCACTCTGAATTTTTTCACCAACGTCTTTCCGGAGCA
GAAATTATCGCTTGTTCTCTCCGGGAAACCATAGAAGAGAG
TGGCCCGGGATCTCAAGCCGCTGCTTCATAACGGTTACCGG
ACACCGTCGAGGTCTCCTGGCAGGAGAGCGCCCCCCCAGCG
TCAGGTCGAGATAGAACTGGCGGTTGTCAGCATTAAAGGAG
TTTCCGAGTATCTTGAAATTCCCGTCGAGGATCTTGCTCGT
CCGCTGTTGAAGAGAAACAGCACCGTCAGCAGAACGATCAA
CTCCTGGACAATAGGGCGCCCCAAGCAGGGGGCGGGACAAG
TGTTTTCTTTTTAAATTTTTCAAGAAGGGTTTTTTGATGAA
TGATGCCGAGGCGGCAGCCGCGATGACCCAGCATGGGGTTG
GCAGGGGCGTTTGATTTGAGCCCCAGTCGGCCTCGGACCTT
AGAGGGGACAGGCATTTGGGCGTGTTGCCACAGAGCACTTA
GTGCCGTTGGCTACATGGCACTGCATCCACTCATACTGGAC
GTTGTCTTGGTCCGACCCTGCGAGAAGGGTGAATGTGTCCT
GTCTGTGGGGAGAATGAATACGGAAATTTTTTCATAAATTC
CAGGCGCGCCACCAAACCGGCACAGAATGCGGCGGGTACGC
CCGACCAGAAAATAAAAAACCAGCAGGGGGATCCCGAAAAT
AATCCGCTCAAGATCGATCGCCGCCCCATGTGGGCCATTCT
GATATCGGGGTTGAAGATTCCGGAAACCATGCCGCGCACGA
AACCACGGTGGAGAAAAAAGCGGGGTTTGTTTTGCGCCCCG
GATGTTTGATCTGGCGTTTGCGGGCCCCGTGTTGCGGCGTT
CGTGCGGGAAGAAAAAGTTGCGGGCTTTACGAGAGCTGGAT
TTCTGGAAGATGATTAAGCGCCGTGCCCTGGAGGCCGGTAT
GTTGAGATCGGCTTCACAGGCGTTGCACCCGCCGGCGGAGA
GGTGGGGTGCCTGGGCAGTCCTGGATAGTTGACCCAGCTGA
CGACAATTTTACCGGCCACCCTCTGAAAGGTCGTTTCGTCA
ACGATCTCTTCGGACAGCCGCGGCGGCGGTGCCTGTTTGTT
TTCTATTTCCCACTGGGTAGCTGTCTGCTTCTTTCATTGGT
GCGGAGATCTCGCCGTTCGCCTGCAGGGCGCGCACCAGACG
CGCCGCTGGAGACCAGGGTGCCGAGGGGGCTGGTACTCCAT
CGGAATAATTAGATATGGCCCTTGAAATACGCCAACAATTA
CAGGTATTCGCCGTAAAATCCGTTGACTACATCCTGAAAAG
TTCAAGGTGCGCGGGCTTCGCGTTTTCGAAGGGCCGCTTTG
CGCCGGAACCTTCGGCTTCTCTACTGAGGGCTTCTCAGTAC
CAAGACCTTCGGGTGCGGCGCCGCCATCGCCACTTCGTCGA
TGTGAGATTTTTTTTTGGTCCTTGAAATATTTCTTTCTTTG
GGCAAGTGTTTCGGCCAGGGCTTGGACTTTCGGCTGGCCGA
AGCGGTTGATCCCACTGCAACCGCTCGAGCTGAGAACCACC
GAGGGTGTTCTCGATATCGGCTCCAATGCGGTCGAGCTTGT
ACGGTCTCTTCGAACAGATGCGGAGTAAAATTGAGGACCTG
TCTTTGAATGCCGCGTCCTGCAAAAAGTGATACCCGACAAG
CGCCCAGGGCGACCCGTCCGCATTGAGCAGCAGCAAGCGGT
CAATTATTTTACACAGGCAACGTTAACAATGATTTTCAGTG
ATGGGGTGTTTAAATACTTGCCTTAGTTTATTGTTTTTGTT
GAAAAGGAAAAGCCCGAAGGCGTCATCGTGCAGTTCGGCGG
ATCAACACTCAGCCGGTGCGCGGCGACCTGTTCTATCTCAA
ACTGCTCAGGCGGGAAATACCCTCGGTGTAGATGCTGTCGA
CTGCTGGCCATTCTTGAGACCCTCGGTTTGCCTCTGCGGAA
TCTCGGGAAAATGTGCGCAACCCACCGTGATCATTGCAATT
ACAACCGGGCGCTTATGTCGCGGACGTTGTCGGAGGATGTT
CAACTGCCTGACATCCTTAACCTTTGTGCTCAAAAATATGT
CGCCACAGTCAGGGTTTCCCCCTCGGCCAGAATCGTGCCGC
TCCTGGAGAAATAAGGCAGACCGAAAAGGGGAACTGTCGAA
GGTGTCGTCAAGGTGCAGGCCGCCCTGGCGGGAACTCTCGA
CCTCTCCGCTAAGAACCTCACTTCTCTTCTAATTCTTCGAA
GGATGTCAATCCGCAAGAAGCTGTTCAGGGGAATCTTCCGC
ACTGGCTCAGGTAGTCAAGTCAAATATTTTTCTATTTGGGT
CCAATTGCTCATTATAAACGCATCGGCATAATCACTGCCAG
ATTGCCAGTCCGAGTTGATGCGGTTGTTATCTGATTTAGTT
CACAGTGTCGAACCTTGTCGCTGCCCTCTCGAAGTTGAATG
GCTGGCATTGGCAACCGCCACAGCCTCTTCGGCATCGGCGA
CGCTCCAAATCCTTTTACGCCCGCGAGGCCATCCTCGAACA
GAAGTGTTTCGCTGCGATCGCGAGACACTTCCGGGCACGAC
CAACCGAGCAACGATAATGGCTGGACCGTAACTTTAGACCT
AAGGCTCATCGAAAAGATCGCCGACCTGGTCAAGGAGAAGA
TGGCACTCACCAACCTGGAGCGTTTTCTCTCCGCCCTGCGG
TCGTCAGCCGGGGAGCATTGCGGCCGGGACGCTCCCGCAGC
CTTACGAATTGTGTTGCATTCATTTGAACGCTCGTGATACA
GTGCCATCAGCTGTGCCGCGCCCCGAATGCCGCCAAGCGGG
CTGGGAGTGCCGGAAAGTGTCGCCCTTGAACAATCTGCTGA
GAGACGGGGAATATAGGTCGCCATGAAGGCAAACGGAAATT
AGCACGCGATCACGATCTTTCAAATGGCGGTTCAGGGAGGG
AAGGGTCCGGGAACCGGCGTCAGCCGATACGAACCGGCTTC
GCGGGTTTCCACCGCTTTTGCCGGTGGGGTCATAGGTGGCT
AGCTGCTGCGGCAGAAATTCCTGGATCACCTCCAACTCCCG
TCCGGGAGCTGCGCAATGTGCTGGAACGGGTTTATGTCGAA
CAGGGCAAGTGTCTGGCCCCCAAGTGCTTTGAAAAAAAACA
CTGGCCGGCATGCTCAAGCGCATCGATGACAACACCATCTC
CTCGCAATTTTTCTCGGCACCCTTCTGCTCTCCACGCCCCT
ATCTGCGATTCTTTTTTACGCGCCATGGTTATATCCTTAAG
CGCTGCTGTGCGGCAAAGCCCGGAAATTATGCAGCAGCTGC
GGCGGTTTTTTCTCCGTCTCCTTCAACCTTATGAAAACGGT
CCTTTGTGGGAACGAATTTACGTCACTGTTCAATCCGGGGC
TGACCAGGCTTATGCCGTGTCGCAGCGCCAGGCCGGAGCGC
ATGGGCGAAAGCTTCCTTTGCCTTGAGGGCGCCGGAACTTT
GGACAGCTCCCGCGAAAGAGCGGCTTCATCCTGAGAGCGGT
ATAGGCGTCGAACATAGGCGCCGCGGACATCACGAGAATGC
ACCACTCGCTGGAAAAACTGCTTGAAACCGACCCTGAGCGC
CGTCATGACTACTTCAGCCGCCGTTTTTTTCATCCCGGGGT
ACGCTTGATGACGAAATCCGCGTCGATGAGTTATGCAAGAA
TTATTTATTTGTTTTTTCAGCGAAAAAATCACCTCCCTTTG
AGCCATGCAGACCAAAAGTACCCAGAGCGCAGGCAGTCCGA
AAATTTGCGCGCGCAACACGCGAAAACTTCATGGTCGGCCC
GCTGGCTTTGTGAGCCATGTCGGAACGGACCCGGGCTTCGT
CTCGGCCACTCTCGGATCGGCTTTTTTGCGTACTGACGGCT
AGACTCGGGCTGGGATTTTCCGGCAAAGACAGCTTCAGGTC
GCAAGCTGCGCAGAGAAGCTCCCTCGGGCAGAAGTTGCTCC
GCGTACCGAGCCGATGTAGTCGGAAAGACCCTTGATGACCG
CACACCGGCATCTCATCCGACCCCTGTTGGACGGCAAGAGC
GCGAAAACCGTGATCAGGATCAAACGGGCTGCTTTCATGAA
TTGATGCCGAGACGGCGGTTCCGGTTCTGGAATCCGCCGGG
CCGCTGGTGGGGTGGGTTCGCACCAGCAGCACGTCCCTGCC
AATAAACAGGGGGAAAATTTCGATAAAATAAGATTGCATCC
CGCTGCTACCAGATGGCCGGCGTCACTCCCCTCGACCGGGT
GCCGACGGCGGCCTCAAAACCGGTACGGACATCGTCAAGGC
GGTCTGAAACTCATGGAACGCTCCCATCGCGAAAATAACAC
TGAGTGAAACTCAGGAAATTCAAGAATTTGCCAAAACGGCC
AGCCTGTTGGTCAGATCCTGCGCGATTCTCCATTCTGCGGG
CCGCAGCCGCAAAAATGAGTCGCGAGGATAAAACCCCTTCT
CGTACCCGTTAACTGCGGCGCCCTCGCAGAAGGGGTGTTGG
AAAACGCAAACCACAGGCTGCGTTGCCGCTGCCAAGGCCGG
CGCAGACTTGATGGCTTCGGCATCAACTCCCGTCAGCTTTG
GGGAGCCGAGCAGCCAGTTTCCAAAAGCAAACTCTTTGCCA
TCAATTCTTTTTGTATCACCCAAAAACCATCATTTTCTTTG
CGATGGCCTTGGTCATGCCCCCCAGGTCCTCGATCTCCTTG
GTGCAGTCCTCAGGCGCGACCTGCAGGGTGAACTTCTTGCC
GTGGACACCATGACCCAAGGCAACGAGAAGGTGCGCCAGGA
GCGCAGGTGGCGAAAAAAATCGGCAATGCGCGAAAGATCCA
TGGTGAGAGGGCTTGTATGCCAGATCGGCCAGCCCCACCTG
GGAGTGGTTCAATATAGACACAAAAAGCTGCATCGAGATTG
TCCGATGTCTTCAAGAACCGCGGAGATCTGTTCGACGACAA
CCCGCCGGAAATACCGATGACCGCCTTGGCGGCACCGGTGT
ATGCTCATAAATCTCAATCCCCCATGGCTGTCAGCAGCGTT
ACTGCAAGCTGGCGACGAATCTCGCCCGATAATTCCGTCAG
GTTGGTCTTGCTGTTTACAGCCTTTGTGGCGGGAGGATGGT
ATAAAAAAATGACATTTCCACACAAATGTATTTTACAAAGC
TGGCCGTTTTGCTGCGCAACCTGGGGGATGAATTCAGCTCT
CCAGGGCTGCATGTAACCTTCCGGCGCGGCAGCAACCGTCC
ATAGCCGGTCAAAATTTGACCCTTCGGCATGCGGGCCTGGA
GTAGACCTGGCGGGAATCAGCGGAAATGATTTCACCACCGA
TCGACCATCCCCTTGACCAGCGTCAGGCCCAGCCCGACGCC
TTCGATGAATTCCCCTGGTGCGGCAAGTCAGGGGAAGGGGA
CGAGGCTCTTCCGACCCCGCCGGCCGCCGGGCTCATCATGC
CAGAAGATATCGACCCTCGGCGGAAACGTGGCGGAAAATGC
GACCGCTGATCGTTTTCACCCCCAAAAGCCTGCTGCGTCAT
CTCACCGAGCAGTCGTTCCGCTTCCGCGGTTGCCATCGACA
TTCCGGGGCGAGGTGGAACGCCAATTCATCGTCCAGCCACG
CGCTTAAGGCTGAAATAGAGCAGGAAGAATATCAGCAGCAG
GACAGATGACCCAGATCGTGCCAAGGCCATCATTATGCAGG
ATGCCTTTCGGTGAAAATGCCGCGCAACAGGTTGGCCCCGC
CGGATCGACATCCAGCGACTCCACCAGCCATTCGCTGCGGG
TGGGAGACCGCGGAGGGAAGCGCCCCTGGCGGATCGGCATC
ATCAGTTCGTTCTCCTCCGGCGAAAACGAGCAGGTGCAGTA
CTTTTCGAGCCGTATTTCTCCACAAAAAAAACAGGTACCGG
GGTCAAGAAGCCCCTGGGCGCGTTCGTTCTGCTCTCCGGTC
CAAAGGTGGAATTGTTGTGGCCATCAGCAATGAACTCAAGC
ATCGTTGTTTATCGCACTCACCGAGGCGGTCAGTGGGGCAC
TCTTCCACAGAGACAATCGTCAGATCGCCGGGATGCTCATA
CGACGCCAGATCAGCAAGCTCGAAGTCGATCCTTTCCAGGT
AGCGCCTCGGCTCCCCGAAGCAAGAGCGCGGTTTCGGCAGA
AATCGACCCGCAACTGCTCGCCTCCCGCGCTCTGGAACAGA
ATCGAGCCAATGGTCAATGTCGGAAAAAAAGATGTCATCAT
AGGTGCATATCCATAACTTGCATCCCGTGTGATCTTTGACC
CCGCCGTATTACACCGCCTGCCCGAACCCGTGGATCGCCGA
TCAGCAGAAAAAGAAGGCTGCCAAAAACAAGGAAAAGCCGG
CAACGCCACCCAGGATGTCACGCTCCTGCAGTTTCTGGAGA
CCTGGGCGAATTTGCCGAAGCCCTGCGCAGCGCACAATACA
ATCTCGGAAGAAATCCGCCGCCTCACCGGCGATGAACATCT
CTCTACGTTCCAGTATAGAGCACCGAAAAATGCAGCAGGAG
GCCTGCCAGATTCCGGAAACCTGCCCCAGAGGCAGGCGCTC
ATGTTTCACTGAACAGGCCGCGGTGGCCGCCCACAAAAGGG
AGCAGAAACTCAAGGAATTCCAGCGCTTCACAAAGGACATC
GCGTCGGCGTGATGAAACCCCTTGAAACCGGGGTGGAAAAT
GGCTGCGACACCGAATTCGCCCAAGGCCGGGACGGCAAGGA
GTAAAGAAACAGGCTCAACGCAGCCATCAAAACCAGGGCGA
GATTCAGGCATGTCCAGAGGCATGAAACCCAGAGCACCCGC
CCGCCGCGGCGGTGCTGCCCCCCTTCGACCGCATCATCCTC
AGCCCCGGGCGGCAGGGAACCCCCGATGCTCACGGCGCGCC
CAAGAAGGGAAGGGTGAGCGCCAAGGCCATGGCAAATGTCA
GAGCTTAAGGCGTTCAATCGCAATCGCGACTATCGTGACCT
GCAGATCTCGCCGGGGTGCGCGCCAACGTCTATGTGGCGGT
ATACGTCACAACCCTGCTCGCGCCAGTGCTCCAGAGTCTCG
TTAAAGGGGGTGTCCAATTGCGTCAGGACAATGTGTCCGCT
CCAGGCGAAGGGGCAGAAGACGATGGGATATTCCAAACCCT
GCTCGTTTCAATCCACGCCCCCGCACGGGGGGCGACACAAA
GCGATCTGCGTCGCGTGGTGCGGGATCTCGCCCGTGATGAA
CTATACCTACTTTGCTTTTCCTCTGCTGGTCATCATGGATC
CGCCATTCCCATGCCGAGTGCCGTTTCGACCTTTTTGGAAA
CGGTGATGTGCGCGAGTTTTCCTTTAAAACCTACATGGGGC
GTCGATTTTCAGCTGTTCCGCCAGATCCTCCCGGATCCCCT
GGCGCAGCCCAGAGCATCACCATGAGTCAGATGGCAGGTGT
CCGATGAAAACTGAGGCCGTCGTAAAAACCCTGTTTGGCAA
GGGAAGCACCCGGATCACCACCAATTCACGTTCGCCCTCCT
CGTCGCGTCCGGGGCAAAGTCGCCTTTTTGGCGGCGGCTTC
GCCTTTGAAAAATCAGGTTTCCGGGTTAAAAAAGGGATTGA
TGGACGCTCCTCTTCGGGCACGTTTGCGCCGTTCATGACCT
CAGATCTCAACCGTGGCAAACTGGTATTGACCGATTTCGGC
ATCAAGCATTCTTCCATCGTCAGCTAATGCAGTGAACACCA
AAGCGCGTCGTGGTGGTCGACGTTTCCCACAGCAAGATGGG
TGGCAAGAAAGAAGAATCCGCGAAAACGTGCAGGGGTTTTT
GCAGGGAGTCGAGGTAAAAACGGTACCCTTTCTCCGTCGGG
CGGGAATATGGGCCGATTTGCCGGTTTCGCAGTAGATTCTT
GCGCCAGGTAATGAAAAATGCAAATTCTGTTCGTTGAGCTT
GCCTCGCAGCCCGATATCTCCTGGGATGTCGTTGTGCTGGA
GCGCTTGAACTGCTCGATTTCGAAAAAAAGAGTGTCGATAT
CAAAGGACGAGCATGGCAAGCCGACTTATATGAAAAAGAAG
TGGAAAACCAACCTGAAAAGCGAGCCGTTTTACTTCGGCTC
CGCCCAGGTAATTGACGGCGCGCTCGATGGAGGTGATCTCG
TCACTGGTCCCCTCCATGTGCTATGCCGCAGTGGCGGCCGG
GCTGAGCTTGCCGTAACCCACCGAGGCCAGCAGTTCATCCA
TGACCAGGCTGTAGCCTCTGCACCATTTTGCAACAGCCCTT
GTCTCGTCTCGATAGGTAAACTGCCCCACCGGCGATACCAC
CCCTGATGGGCGCGTTTGTGCCGGCAGTAACAGAGCCCGAT
GGTTCCGTTGCCGGCCTGTCCAATGCCGACATGGCGCGCCT
CGATGATCACAATTATTCCACAAATTTACAGCACTTCAACA
GGCGACAGACCCCGGTCAGGCAACCAACAAGGTCGAACCAG
GTTTTAAATTTTTTGTCAATCTTTTTTATATACAAATGCCT
TTGAAAAAGTGAGCTCCGCCCCCCTTGAGCGTGAATTCGCC
GTGCAGGGTGTCGGGAGGCGCTCGAATATCAAAACTGGAGC
CGCTGCTGACCCCCGACAAGCTGTATAATTTTCTCGTTGAA
GAAAAACAACGTAAAAAACCCTCTATTTGTGAATTAAAATT
TCAGAACGCCGAGACCGGGACCGATTTCAACAACGCGGTCG
AAAACTCGATGCCGTACACGCCGTAAACCACGCGCATGATG
GGGCGATCTGACTGATGTAGCGATCGAGGCTTACCCCCTTG
GAAATTGTTATGCAGAATCTCGCCGACCCCAATCTCTCCGT
GTCTTTTTTGAGTTCTTCGGCTAAAAAGTCGATGTTTAGGT
CGCCATTGTGGGTGGAACCGCCCGAGGGGCAGCCGCCGGTG
AGCTTATTGACATCAAGGCGCTTCTTGCCCGCATTAAAGAA
GTCGATTCCGTCATCGAGCGCAATCGCCTGGTCAGTGAGAA
ACCGGCAGACGTTGAAAAATCCCGTCGCCCTGTTGCGCGAT
GCGAAGGGAATCGCGGCCGACAGCAGGTTGGGGTCGGCGGA
GGCGGAAAATGCTGGTTGCGCCATGACGATAAAAAAAGTCG
TTCCTGCATCAGTTGAAACGCGCGCCGCTGGTCTTTAAATG
AAAAGGCTTTGATTAGATTGCATTTCCTGTGTCGCACGACC
CCTTTTTTACGCCGTGCCGTCATGTCAAACCTTTCTTGCGG
GTCACAGGCCCCACCGGCAGCGGCAAAACCACCACCCTTTA
GCAGAAGCCAAGCTTGAGACCCTTCGCGCGATAATCTCAAG
TTGTTTTTTTCGATAAGAAGCAGTGTGTATTCCATTCCCTC
CCTACCACAAAAAGTAAAATCCATTCTTTTTGCTTGACTTG
GCACTGCTCGGGAAGAAACCCTTTTGGTGCTTTTCAATGGT
GCCTCTTCGTCGCGAAACTCCAGCAGCAGCTCGAGCACCGC
CGCGGTTACAACAAAAGCTGCAGAAACATGGTGGCTGTCCC
AGCACTACACCCAATTCATCCACCGGCTCGTGGGTGAAGAA
TACTACGAAGGCTCCATGCGCCCCAAGGAATACAAGAGCCT
GCATGGGCAGGTGGAATGGTCATCGCCATACCGCCCCGCAA
GCTCAACGGCGTGCTGCGCGCCCTTGACCGTGAAAAGGCAC
CACCTGATAAATCATCGCAACCAAATCCATCGCCTTTTGCC
GTGTGATCAGGATGCTTCTGCGCGCTTCCCATTTTTCAGCA
AAACTGGTAGTAAAGAATTGCGTCCCTGCAAATCCGGGAAA
ACCCGGAACACGGGAAAATGCTGCTTCCAGCTCTCGGCCCA
AGCTGCATATAAAAACACCTCGCCTGAAAAAAATGGTGAAC
TCATGACCTTGTATTTTTTGCGCGAAAAATCGTAATCGAAA
AGCCTCATGAAAGAAGAGATCGGCTTCCCTTATATCCTGCT
CCATCGGCGTAAATAACAGCCCGAGGCTTCCCAGCGGCCCC
CACCCCGGCGTCATCAATGACCAAGGAACTTCCTCCATATA
CTCGCAAAAATTATCCACAGCTTTTGTGTAAAACCCGGTTT
GAGTGCTGGGCCAAAAAGGGCTCAAACCTAAACATCGACTT
TGTTCTGGCGCGTGGTGCCGCCCTGGGGACGATATTCCCCG
AATACGACATTGTCGAGTCGCGGCAGGACCCCCTTAATCCC
CTGCCCAGCAGGGCTGCTCGCAGTGCCATTCCAACAACAAC
AGCGGTTCGATCCCGCTTAGCTCCACCATAAAAAACAAGCA
GCCCAGGAGGAGCGCCGCGCCTTTTGGGCCCTCGATGCGCC
GTCCAGGGCCCCTGGAACGGCAGCCACCGCTTCCACCAGCT
ATTATTCAAGATTTCGATGCCGGGATGTGATAAAATCGCAC
GAAGATTTCCTCGATCGCGGCTGTTCTAGTTTCCGCAGCAG
ATTATGAACACGGCGTGGCGCCCCAGACCCACCTCCCCGAC
GGACACCCCGGAAACCATTGCCACCAGGCTTCTCGATCAAC
ACCCGAGATAATAAGTCAATCCAAAAGACACCGCCAATTGA
CTCTGATCCCCGCGTTTATGCTGTCGGAACTCAAACGCGCC
CGGTTTGCCAGCCTGGAGCGCACCTCGAAAAGCCCCTCTCC
AAAGTTCCATGATCAACTGCCTGCTCAACCGTCGCGGGCTG
CAGGCGTGCCTTGAGAATTTCCGATTTCAGCGCGAATCCCT
AGTTAAAAGCGGTGAAAAGGCAAAGGTTCATTACACGGGAA
CCGCGGGCGAAGACACCTTCCAGAAACGACATTTCGGCGGT
GATATTTTAAAATCATGTTTCCGTAAGCTCTTTTAAACCCT
TTGCGATGACGCAGAATACGCAGAAATTCATTGAAACGCTG
TTTCTGCTTGCGGGACATCTCCTTGACTTTGCGGGGGCTCC
CCCGAAACCACCGACACCCGCTGAAATCGCACAGCGCAAGG
GGCCATTTCCACGGCAATCGCGGCTCCGGTCGGCGTTACCA
GGAGGAGATGGGACTTTCCGCCGCATTCCCCAACGGCGCCA
CCCCAGTCGTTCGAGCAGTCCCGAATCAAGAATTCTCAGCT
CCATCAGGGCCATCGCGGCGCGGCTTTGAGCGTTAGCGGTC
CGCCGAGGAGACGGCTCACGCCATCGCCGAGCTGTCTGAGC
ATCATCCGCACGGAGTATCTCCGTTTCGGTTCGCTCAACCG
CCGCCAGGGTCCCGGAAACGCGGCGGTGAAAAGTCACCAGC
AGCAATTGAACAAAATTTTTCAGTGGTTCAACCGTCATGAC
AGGCCGCCGGCCCCCGCCGTCAGCTGCCACTGCCCCTGGTC
GCCTGGGGCTTCTGGTTTTCCTGGAACATCAAGGGCGTGTG
GCAGATGCACTCTGAGAGAGCATCCAGGGGATGGGGAGCGG
CGCTGCGAACCGCATCTTCACTGACTCCCGCAAGCAGAAGA
TGAGTCGGTCTGGCGTCAGGCCGGCCACTACCGGGTGCCGC
TTGTTGTCGCGTTTGACAGTCAGCCAGCGCTGCTGAAAATC
TGGGCCAGTTCTTCGGTCAGCGGTTGCACGGTCAGTCCCAG
CCCGCGCTTCGCTTTTGTCGCCGACAGCATCCGCCGGGTGA
ATGCTTTGAGTGAAATGGACCGCGAGTTGAACATTCGCCTG
CGAGGGGCAATTGTTTGTTCCCCTGCGGGGCGAGAATTTCG
GATTTCCACTTTTCCTTTGGCGCTCATTACCTGTCGTCTCC
TCGATCCTGGAACTGCGGCGCCTTGTTGGCCTGAGTTATCC
GGCTTCTTATTGACTGATGGCTGCTATGCCATGGGCCCCCT
CACACGTCCCAACACTTTTGCCCGCGAGGCGGTCGCTTTAT
GGAGGACTGAGGGACAAAAGCGCCACCCCGTAATGGGTCTT
AGGCGGCGGCTCGCGCGACACGGGATCTCGGTACCAGCAGC
CGTCAAGTCGCGCATGCACGCGCTGGAGCAGTTCCGGGTCT
ATCTTTTTTTTCGCAAAGCGCCCTTTCAGGGGAGCTATGCT
AACGGCGCACGCATCGAACGCATCAACTGGCTTGGGGATCT
CAGACGCACAGATAATTCGCCATCGAGAACCCCGGCTTTTT
TAAAAATCCAAGGTCGCGACCCATGGGGAAAACTGGGCGCG
CGGCACCAGCCCCGCCTACCCTCGCGCCAAAAAAGTTAAAG
AAGAATCCCCTGTGAAATCTCCGGCAGCAGGTCAAACCCGC
ACCGTCGTTTCTATGGTCAGCAACTCCCCGCCGACTTCGGT
TCTTATAGCCCACAAAAATTCCTTTAGTGTCTGATTTAATC
GGCTTCGATCTTGGAAAAATCAAGGATGTCATTGATGATGG
ATGCAGCGCGGTGCCTTTCGCGCGGGAATGAATGCGGCTCC
CTCATTTTCACAAGCCCATTCCACCGCCCAGAAAGGGTTGC
AGAATACAAAAAACAAAGGGCTATGTGTCTCAGGTACTGAG
GGGAAAACCGCCATCAACCACCGTCTCGGTAAAAACCTGGT
AAGCGGGCCTGCTCTCCATGCTTTCCTACCGCGATCCCCAT
CAGCCGCGGGGAAAGTATCGCTGACCACTAGAAAAGCGCTG
TCAGAACCGGATCGTCGAACCAGGAAAGTGTCGAATAGGCC
GCCGCCGAAGGGCAGATGATCAGGGCCGCGCTGGCATTTGC
GATATCGGCGTCCACTTCCGCGGAGATAATCAACGCACGGC
GCGCAAGTCGAGGAACAGTTCGCGATCACGCCCCAGGGCTT
GCGGTCGAGCTTGGTGACCACGAAAACATCCTCATCCCGGA
GCAGTTCGGGAAACGTCTGGCGGAAGAGTCCCTCGAATGCT
CCCGACCCCGATGGAGTTCGCGCTTTACTATGACTGCTGAT
CCGTCGGCCAGGGTTTTAAGCAGGTACAAAACCCCCATGTA
AGTGGAAGGCTTTAGGAAAGCCGTTGAGGCCTCTCTAAAAC
TGCCACAAGCTGATCCACGCCTTGGCGGTCCCGTAGATCGG
CCGGCAATAAAAACAAAAACCATCAGCGAAACCGCCAGACC
GTATGCGCCACTCGCCAGGTCGGCGACCAGGTCCATTTTTC
AAACTCGATCCAAAAAAAATCACGAACAGCAATAGAATAAG
AGCGGGAGGTTCCGCGTCTGCCGCCGCCCTTACCACGGGTT
TTGTTCACTTCTTTCGGCCGCATTTCCATCAAACAGGCACG
TTCAGGAAGGGTGGCAAACCCTTTGCACTATCTGCAGAGAA
CCGCGTCCCTGATCGCGCACCAGCAGGCAGTACCGCCCGCC
TCAGGTCGGCAAGGTGAAAACGATCGAGCTTGAAGATCACC
CAGGAAGCTTTGGATTATCACAGCAGCGGACGAAAGGGAAA
GCACAGCTCGTCCAGGGCCGCAGCAACCGCCACTTCGCTCT
CCATCGCCGTTGGTGTCACGCAGCTTCTTCTCCAATGCTCC
CATTGGACGGCTGCAGCACGCCGGAGGGGTGGTTGTGCAGC
GGCGACGAACCGGGGCTGCGCCCGTCGAGGTAACGCGAATA
CTTCAACATGGACATCATCGCCGCCTATATGGCGCGCGCCG
AACGGTAACTGAGCATAGCCCCCTCCGCCCTTAAACATCTC
ATCCTGTTCATCCTGTAAATCCCGTCGCTTTAGGGTTTTGA
TTGAAATAATAATAAAACTTCCGGTTTGGGTGGAACATTGA
CCACCCCCCCCCTCGCAACGCAAAAAACAACCGGTTTTCAA
GTAACCTCTTATTTCCAGGGCGCCAAGGTTCGATTGAGAAT
CTCAAGCCGTCTCGAACCCTCCCCCGTGATTTTATCTATGT
GAAATTGATTGGAAACTTGGCCAGCACGGCAAACTCACCCC
CAGGGCACATCGAGAAAAACCACAATACCAGTATTGCGCAT
GGCAAGCCGCTGCGCAGTTTCGGTTAAAATCATACCTGAAG
ACGCGCGGCTCCCAGAGCGGCGCCAGGGGGCCGAACCCGGC
CCCTTGGGGACAGGGGCGGCCGGGCTGGCATATCGAGTGTT
GCAGCAGCGGGTCAAAGCGACCGAAGAAATGATGGCCAGTT
ACGCACTCGGCTGCGACTGGCAAGTTCGGCTTTTCTCAAGC
TGCGGAAGTGGCAAAAAATACAAAAAATGCTGCGGAAAATA
AGAAAGGAAAACACCAGCTTCCACCAATCAAGCCATATTCA
CAAAAAAGCCATCGAATTCGCTGCAGATCCGGATCTACCGC
AATCCTCACTGCGTGATTTTCGTGGAGGATGTGGATCAGTT
TCCAGGCTTTGATCACCTGACCGTTGGAAAAATAGATTTTG
CAGATCGAGGTCGAGCGGGTCAGAAGTTTCCTTAAAGGCAA
TCATCTTCCAATACCTCTCGCTTTCTTATCGTTCGGGAAGG
TGATCCTAAAGGATTAAAAGCGAAAAAACGTTATAAAAGAT
CTGATATGCGCCAACCTGCGCTTTGTCGTTAAAATTGCCTA
CAGGATTGTCGTGGAAAAATCGCGGATAATCGGCTGCCCCG
GCTGTTGACGAGATCAAGCGCGGTATCCGTAAGGGCACTCT
TTTATCGGGGTCAGGAATGGCCCGCCCCTGATCGGCGATGA
ACCGGCTGGCGGTGAGAAAGCGCGAGGATCTTCTGCTCGAA
TGAATTGAAGTCCGTGAGCGCGTTTTTGAAAATCCTCCGGA
CAGCAGTTCGTCGTCCAGGGCATCTATTTGTTTTCGTATCT
CAAATTTGATTTCAAGAATACGGTCCCCGGCGCGTACCTTG
GAGATTGTTGGGCCGAATCGCAAGAGCACGGATATGGGCTG
GCCCTCCGCGGCGTAGGACACGGAAAAATTCGCGCAAAGCC
CAGGTTCGCCAGGTCTTGTGCCTCGAGGAGAAAAAACGCAT
GCCGACCGGGCCATCGATGTCAGCAGCTCCCGGTCGGGAAG
TCAGTTTGGGCTTCTGGTCGCCAAGGACTTTTGAAATCAGT
GCGACCGGCCGATTTTGCCGCGATGATGAAAAAACTGGCTG
CGTCAATGAGTTGCGGTACCCTTCTGACCTGCCGGCTTAAA
TTGAGAGTGATACGCCAGGCCGTCTCGATCACAGGCGACTT
GATCCTGGCTGTGTTTTCAGCATCTCTGAACTTGAGGCGTT
CGCCCAGGCATTGGAAAACGCCTCGCCAACACGGGTGATGC
CACTTATATTGCTTTTAAAGCATAGCCGGACTTTGAAACAA
ATTATCTGGGGTATTATGTGCCCGGTTGCTCGCGTATGGGG
CTTTTCATAAACCCGGGCACCCTCGGCTTCCATCTTCATGG
GCTGATTCACAAGGATATCGCCGAAACCTTCGTACCCCGCA
AGAGCAAGGGCCAGAAATTTCTTGAGCATAAATTCAGACCT
GCGGCCAGTTCCGTCAGATCCTCCGGCGACAGATCCACCCC
TGTGTCAAAGAAAACAAAAGCTGTCATCCCGCCGGGACAGG
GTCGCATTCGTGACATCGGACACCAGCTTTTCCCCTTTACC
CCCTGGTAAACCTGGATTCGCTGCTTGTCGCCTTCGGAGAT
CTCCCAGCTGGAAGGCTACTCCACCGGCGGCACCCTGCATA
GACCTCGCATTTTCTCGACGCCGTGGCCCGCCATCACGGGC
TCCCTGATCTACGAAGATTTCGATCCGGAACAGGAGAAGCT
GAACAATCTTCTATTGAACACTTGTTCCGCCATTTTGGTTT
GAGGCATGGGCCGACAAATGCGCTTCGGGGGTCTGATCGTT
CAAATCCCGATGCTTTTTTGCAAGGTTGTTGAGGAAGTCGC
CAGCGAAAACCGCTTCCAGGCTTAAGGATCTTTTTCTCCTC
TGTTCGAACGCGACCACGCGCCCGTCGCGTTTGCGGATGAA
CGGCAGAGGTTCATCAAAATCATTGAGGTTGAGATTGGCCG
TGGGATATCAGCAGATTTCGCGTTTCTTCTGCCGGCCAGAA
CCACCGTCGAGCCCAGAATCCGTGTTTTTGATTTCAGCGGA
CCGGTTTCGGTCAGAAAATCCACGAATCGATAGGCTTCTTC
CCTGCGAACCTTTCCGATCGCGCTGGGGAAAAATCCGGTCG
CCCCCAGCGTCATCCCACTCCGACCAAGCGAAGAGACCGCG
TTCTCGCCTTCTGCTTTGAGCCGGGAGCATGATCTCCAAAG
TTGATAAATGTTTCAAAATCCGGCAGATCGGAGCCTTCATA
CTGGATCTGGGAAAAAGCCTCCTTAAGCGATTCCTTCGCCC
CGGGCCGAATAGGCATTGGTCAGCGTCTCCTGCGTGGTGAA
GAAATCGATTTCGCGACCGGCATCAATTTCAATGATGGGAA
GCGCTGGTCAACGCCAGCGGCGCCCTCAAGGCCTGCGCCAC
GATGTAGACGAAAAAAAACCCGTCTACTGAAAAAAAGGGCT
TGCCGGCACGGGCATAAATCCGGGGATTATTGCGATGGCGT
GCGGGTCTGTCTATCGAAATCCATGAATTACTTGCGTGTCG
AGAGGAAAACCAAGAAAGCGCGTCTCGGTCAGCACAGAGCG
GACTTGCGGATCTCAGTCAGCACCTTGATTAAGGAAGCATT
TGTCGAGTTCGGTGTCTGCACCGCGAATCTGGAGATCGATC
TGCCGCACCGACTGGGATTTCAGCACCACCATATTCCCCGC
GCTGGGCGATATACGGAGCGCCGGCAGCGGCAATATCGGAG
CTGCATCACCGTTTCGAGATCGTGAAAACGGAACAGAAACC
ACCAGGCTGGCGAAATTGGGCGCGAGGAAGAAAAACACCTC
TTGCGCCACGACATCGTAAGCCACAAAGGCGCAATTGGGCT
CCAAAGGAGTATTGCCATGACCGCAGCCCGTACTCTGACCG
CAGCGCTTTTGCGGAGAGCGCATAAAAGTCAAGACCTTTGA
CGTCGGCCACATTTTTGTCGCGAAAATCCTCTTCCACCAGC
TTCAGCATGTGAAACACAAGCCGTGCCGCTGTTTTGCGGCC
AGTAAGCGGACAACCAGAATCCAAAAAAAAAATCCAACACC
ATATCGTGCATTCCTTTCCGCCGCATTGTACAAAAAAAGCC
GATGAATTCGCCATGGGCAGCTCCAACGAAAATTCGGCGTA
CATGGGTCTGTTTGAAACCGCGATCGCTGACGCTGTGGCAT
GATCTATGACAACCAGTTTGCCCTGCTGCGCTTTCTCAACG
CTTGATGGAGTTTTTGCCAGCGGCGATGCGGAAATCGGTCC
GTGCCTTCAACCAGCAATTGCAGGGTTTCACGTTCGCGGGG
GTTACACCCTTTGGCAGCGGCGGCTTTGCATTCTTCCCAGG
ACTGCCGCGGCCCCGATAGACGCAAAAATTTCAACAATCGG
CCTTGTCCTCGATGAAATCGCCGAGGGAGGAATCCTCCTCC
CTGTTCGCGGGCGTTGAGCACCTTGAGCAGGTATTCCCGGT
AAGGTCAATCTCCTGAAAATCGAGGATTATTTCTTTAAGCA
CACCGGCGAACAGACGAACACCGTCGAGAATCTGTTCCGGA
GGAGGCATCAAGGCGCCCTTCTATTGTATTTCCCATGAACC
GATGTGGGGAACCGATATTTCCCTTAAAAGGATGTCTGGTT
TGAACCAGAACGGTTTTACCCTTGTCGAGATGTTGGTGGCG
AAATCCCTGATAGCAATTTACTTTCCCCGTAAAACAGAACT
CCATCTGCCTCGGGGGCACGCTGCCGGGCTTTTTCCGGCGC
GTAATTTTGGTCAGCAGGCTCAGATTTCGGAATGGCGACAT
ACAGGAAAAAACAGAAAAAGCCACAGCCAAACGACGGGAGG
GCTACCGCAACAGGCTGCTGCTGACTCGCGCTGGAACGCCC
CTCAGGCGTTTTGTCATGGCCCCTGCGGCAAAGGCCATGCA
GGGTCAGTTCAAGTACGGCGCTGTTTTCCTGCGGATCGACC
AAATATTCTGGCCAGTGTTTCCGTTGGTGGAACCTTTGTTT
CTTCGTCGATGCCAATTTCTCCGACGAGGGGATGGCCGAAG
CGCAGCGGCGAAAAAAAACGCCGACCGCGTCGCCGCCCCCG
CAGAGGCAGTTTCTCGAAAGCGGGTTGGAACTGGATGAAAA
ACAAAGGCTTACCCACTGAGCGATAACTAAAAAAGTGCTTT
CCATTAAAGGGGTGATCTCGCGGTTTTCGTACATTCCCATC
CATCATCACCTCGCAAAATGCGCGGTTGATCATGTCCATTT
GGGCTTGCCAGCATTCGCCTCAAAAAAGACATTCCGGAGCG
ACCGAAATGCCCATAAGCCGCAGTTTTTCGGTAAATGGGGC
CGGGGTCCTCCCCTTCACGGCGCTGCCGCCCCTTGACCATT
TCCGCCCCCTCAGGGCGGTTCCGGTCGGCTTGAATTTGCCT
GCATGTGCTAGTCTTCCGCGCTTACACTAAATGACAGGACA
GCGTCCGACAGTCCCTCCCGCGGAGCGGCGGATCTGCCGGA
AGTGAACCTCCTTAGAAACACAGGAATACTTAAGCAATTCT
CGGCGGCCACGCCCGCGGCGCGCTCCGCCGCTACCTCCTCC
ATTTTCCGCCGTATGAGCCGCGCGGGTAATGTGGTTGAGTT
GCCTGGAGCGCCTGGAATTGCCGCAACTGGTCAAATTGCTT
TTCGTAGCGGTTCTCCAGTTCCGGGTCGACATATTGTGACT
ACATTTCTGTTTGGCCGCGGCGTTAAAATAGAAATCCTTGA
AAGGCACTCGGCATTACCTGCCCCGAATGCGGCGAAGGGGA
TCCCCGATGCTGTAATTTTGCCCTGACTCCTCTGCAGTAGT
ACAAAATTAATTGCACCGCGCAGCCTTGTCAATTAAATTAG
ATCGTCGGCGATGCGGATCTCGTTCGGCAGGGAACCTGAAT
TCCTGCGTGTCCACATCGGACGCAGAGAAAAACGGCTTGCG
TGCGGGAGGCAAATTTATACCCTTTGACGCGGGGAGGCTTC
ATTTCACAGGGGATTCTTGGCCGTGTCGTCCATCGCGGCAA
GCAAACAGTCATCGTCACCACCCCGAATTTCGAATACAACC
CGATCCCCAGCGTTCCGCCGCACGGCCGTCGAACAGGTCGA
ATCTTGAGAACATCCACCCGCAACTGACGGGCGGTATCGTT
ATTGATGTTTCGCAAAAAAGCATCAATAATTGAGTGCATCC
AAGACCCTGCACAGCACCGACCAAAAAACCAGAAGCGGTGC
GCTCTCCAGACATTCGACGACGTTTACGATCTCCCGCTTCC
CACTTTCTCGCTATCGTTTGCTTCCGCATAAACTTCTGCGG
AAGGCCGCAGCGGAAAAGCTCAGCAAAGCGACCCACTGCTG
GAGACCTCCTTAAGAACCCGCAGGGCTCTTAGAGTAATGTC
AAAAACGTCGTGGCAAAAGCCGGAGGGATTTTTGCGTCTCT
CCGCTGTCACGCATCATGATCGCGCTCAACCAGAACCTGGT
TTTACCGAGAAGGGCTGGCGCGAATTTGTGCGTCCGGAGAT
CTTTCAGCCGGCGAAGGTCGCGGATTGGATCAGACCGTCCC
TGCAAAGTCAAGAAAAATGGCGGCTTCCCCAGTCTTCCCCT
TCGTTTGCAAGGGAACCCCACCCAAAATTCTTCCGTTCGGC
CCGGTGTTTCTTATTGAATACCCTGCCGAACTTGCAGCCCT
AGTGAAATACTGAGTGACGCCCGCGAACAGGACGTCTCGCA
CCGATGAGATGGATGAAACCCTTGAGCAGATGGCGGCCAAC
TACGGGCAGAAAAAACGCGCCGCCCTGGCCACTTTACTGGC
TGGAAGAAGTCATGAAAAAGCATCTGCGTCTTCTGCCGCTG
ATGCGGCGGTAAGCCTTGTGCTCTGGCGTATCTCACCCATC
AAGAGCTCATGCTTTGGGTGCCGTCAGAGGGAGAAGAAAAT
AACCAGCAAAATATCCTGCCCCCCGAAATTAAAAAAGACTA
CAGCAACGAAATTCTTGACGCGCCCTGGCGCCAGGAGCCGC
CCCGGTGTCTCGCCTGTCCGCCCGACCCTGTTCCCGCAGGA
TCCTCGAGCCCCTGCCCGCGCGCCACACGGAAAACCGAGGA
AACAGGATCAGTTGGACATACCGCATACACCTCTCCTTCAC
ATACCGAGCTGACGGTGCGTCAGAACCTGGAGCTGCACGCC
AAGAGACGACATCTTGATAGCCCTTTTTGTATTTTTCAGAA
CCTGGCCCAGGCGCGCCAATCCCTGAATACGCTGGATCAGA
GGCAGACTGTCACGCGGGTCCTGCCGCACAAATTCCGGGTG
TGGAGAGGGTGTGACGAATACGGTTCGTCTCTCCCCGACCC
CCCGTTATGCGCTGTTGCAGCGAGAACCTTCCAGCGCTTGC
CGGCTTAATGCTGCGGGAAGCGATTATTCTGTTTCTGACCG
ATACAACGGCCACAATTTCCCCCAGCATTTTGACACCAACA
ATGGAGGTGCCAGAAAAATACGTGGTCTTTAAACCCCTAAC
TAAAGTGGTCAGCCTGTCCGCCCTTGACGACTTGCGCGCCC
CTCCTCACCAACCGAAAGTCCCCCGAGCGCATAACCGTCAA
CGTTTCGACTTCTTTTCTTTCCGCAGCCGGCACGCCTTGAA
AGGGGTCGAAGTGATTTACGCAGTGCCGGGCGAGGAGAACC
GCCATCCACCTGATACCGCGCCCTGGGGTTGTCAGGATCAA
GGCTGGGCGATGACAGGACCCTTCTCGAGTCGCTCCCCCTT
TCTGGGGCAGGTCAGTGAAGCGGTGGAAGAGACAATCAGCG
CGACAACCGCAGGCGCCCGACCCTTAAATTTCGCTTTCGGT
GCCACCCGGTCTTCATGGCGCGCCATATAGTCGAGCAGCAT
GTGCAGGGGGTTGGATTTCGCCCTTTTGTTTATCAGATCGC
CGCGATATAACTGTCGCCATCCACGGTCAGGTTGATGCTGG
GGGCACAAGTACAAAAAATGCTGCAGCAATGCGCCCCCTTT
ATTGCGCCCATAAGCCGGTGCAGCACCTGAGTTTCGGGCAG
ACCATGGTTTCCAGAGATTGCGTCAATTTATATTTCCACGA
ATCCAAAGTGGATCAAATCGCCTTCTTTCCCTCATCGAAGA
AGTCTGGACCGAGCGTTTGACCGCTTCTTGCAAATTGATTT
GAAAAATGTTGAAATCTACACCAAAAGCTACTGCCCTTACT
GTCCACCGCAGGCCATGACCCTTGATTCAAAGCGGGTGCGC
GAAGGGCAGGGCGCCGAACACTCCAGTGCCCGCATCGAGCG
CACCCAGGCCACCACATCCGCCGGGAACAGAGCGCGGGCGC
TCAGGACGTCCCGAAAACAGCCGTAGTCATGGAACAGGTTT
CATGGCTGCTTTTGAAAAAGCCCTGGAGATCAACCCCGAAG
AGCCGGCAGGATAGAATTTACGCAGCCAGCCCTTCTCGTTA
CGAGCCGCGGCGCCATCAACCCTTTGAGCAGGGCCATCGTC
AACAACAGGCCGCCCACCATCAGGGCCATCGCGGCGCGGCT
AGCACCGACGGCAAAAACAACCGCCTCGAGAAAGGAATAAT
TCGGCCACGCTGATTTTCTGCGGCACCTGGTACTGCTTGAG
GCCCTTCGAACCAGCGATCGCCCTGGGTGTCAAAAAGCGAA
AAAACGCCCTCACGCAAAGCCGCCAAGGCGCAAAGAGAAGC
CTCCCCTCCATGGGAGATCTCATCCACCTTTCCGTCCCCTA
GGGGGTGGTGTCACCGCCCACGTCGACCTTGGTCCACTTGG
GCGACCGCCGCCGCGGAAGACGTCAGCTACATGTTTTTCAA
ATTTTTCAGTCTTTCTCCGGCAGTTTCCACGCAACCCGCTC
GTCCATCAGAGCGACGAACGCCGTCACTTTTTTATTCGCCG
AGGGTTTGTTGTCCTTGAAGCAGAAAGTGTTTTGAGCGCTC
AGGAATTCACGTTCAATTTCCGAAAAAATCTCCCGTTCGCG
GCAATCCACTCCCAGAACGACGCAGCCATGGAAAATGCCCT
CAAACAATGACACCACCCTTCTTGCCTTAACATTTTCAAGG
GGATGCCGTGGGGCTTTCGGCCCTGATGACCACGACCCTGG
GTGTTAATCTTGGGAAACTTCCGGTTTAGCATCGTTTCAAG
CGGCGGGTATTTCTTCGGTTCCAATTTCCAAAAAAAGTTCG
ATGCCCCTTCAAGGTCTCCACCGCCTCTCCGGCGACCAGTA
TCTTTTTCCATTTTGTCCTGCAGGGTCGGACTTTTGTGCAT
TTTCATCTTTTATCCAACCCCTACAGCAGTAATTTGCCGCA
AAAATCCCTCCCGGGAACCTCCTTTAAATAAAGCAGAAAAA
AACGTCGGAGGCATGACTTCCATGGGGTTGATGCGTGTGCC
CGCCGCTGTTTTTGTAAATTCCCAGGCCCAGCACCACATCA
CTGAGTTATCTTTGTATTGGCTTGAGTCAGGGCTTCCCGTG
AAGGTGCATTCGCAAAAACTCAGAGGATGGCTAAGCAAAAA
CTGCTTCTGGCTGGTCCAGTCAGCGCGAAAGAAGCCCGCAG
AGCGACCTCAGGGTGTCGGTCAGCGCATTCTGAGCCTGCAA
GGAAATGGTATTCAAGCATTCTTGTTGCCATCTTGTGCCCT
CGCCACCAGGAACAGATATGCAAATATCACCGCCAGGGCGA
CCGAGAAACTTCAGCCGAAGCATTAAACGGGAAAATCCTTT
AGCACCGGCCAGGGCCGCGGCAATGATGAACAACAGCGCGG
GGCAATACCGCCATTGACTGCGTCCGCGTCGCCCTGCGTGA
TTCAACGATATCCGTGGTTTCACCGATGGAGCGGCTGAAAA
CGCCGAGCAATTTGAAAATGCCCGTGCGCAGATGAGGTACT
CCGCTGGGTGGCTGAAGCTGCGGAAATGCGCTCCGTTTCAA
AATGTGGAAAAGCGTTTTTTCCCTGCCGACCAGGCGATTTC
GCATCATGGTGTCGTTTTCGCGGAAATCCTTGCGCGCGATT
TCAGGTTTTTCAACCGAACTCGGTAAGTAGAGTAGTCAGCG
TTCATCGGCGTCATCAATCACAGGGAGGAAGAGTGACATGA
TTCAAGTTCGGCCTTTTTCCCCGGTTGACATACTGACCCCT
AAAAGATTTGATTTCCAAGGCGCTTGCGATCACAGGCGGCA
TCTTAGTGGCGTAATAATTTCTAGAATGTAAACCGCATCTC
TTATGGGTGTTGGCAGGCGGCGTCAACTGATTTTCCCTGAG
GCAAGCTTTTCATCAAGTTCCCCCGGTAAAAATCCAAGGTC
TTTCAGGGGGAGAAGTGCAGCGCATCAACCTGGCCACCGCT
CCACGAAGCCGGTAAGGCTGCGTTCTTCGCGCGGCAGTTCC
TGATGTCAACGCCCCAGCTGCGATAAATGCGGGATTCGGCA
CACTTCGTCCCCGCTGAATCCAGCGCAGGGTTTCAGGAAGA
CTGCGGGATATTGTCGTTTTCCCGCACATGGTGGTTCCGCT
AGAACCGGCAGCAGGTCACGCATGTTGCTGATCTTCTTGTC
GGCGACCTTTCTGAGAACATCCACTCGATCACCTACGATGA
GTCGTTGTAATGGCGCTTGCCGCGAAGGCTTAAAGAAGAGG
GCTCCCGGGTTGAAAATCCGCATTTTCACCACCAGCGGCAG
CCCCCTCTAGAGCGTTCGCGCTGCACCTGGACCGCATAGTC
CCCCATCGGAGAACAAATGACCAGAACTTTATGCTGGGGCA
ATCGCCAGAGAAACCGTCGACGGAATCTCCTCCCTTTTGGG
TGATTGCCGATAAGGATCCGCAAGGACGCAGGCAGCTGGCC
GGAAGAGGTGCGCAATCTCGCCGGCCGCAGCGCCAAGGCGG
ACCGTCTCTGCAAACGTTTGCCCTGCGCAAAAAACAGCGCT
CCATCGCATCGAGAATATCGCCCAGATAATCTTGAACCACG
TGAAAATATTGCGTAAAATGCCCATGAAGAAGATCCGGTGC
GGAACGCTAGCAGAAAATGGCGCGAAAAGCAAATCGGCAAC
GCAATCAATTCAAGCTTCTCCCCCTGCTGGCGTACAAGCTC
CCTGCATATTTTGAAAAATACGGTAAAATGTGGGGACAGCC
CAGACCGTGCAGAACTGATTCCGGAATACTTAAAAGCTCGT
TGTCCTGTCAAAAAACAACACGGAACACCAGGCGACAAAAA
CGTTTCGCACCTGGCTGGAGCAGCAGGACAAAAAAGAGCGC
ACGGCCACCGGAATGCCCGTCAGCGGCCCAGCCTGCCCTTC
ACATATCATCAGCGAGTATGCCTTCAGCGGCATCCAGGTTC
CAGCATTAACACAGGCATCGCCCTGATGATTGACTACAGTT
CAGAACCAGGCTGAGCGAGGCGCCGGCTCCACTGTGCCAGG
CAGTAACTTCTTTAAGAACACCGCGATAGTCAGCAACGGAT
ACCCGCGTTACGCGGATGCTCAGCCACGTCCTCCTCGGGGT
GTGGTTCCCGCACTTCGCTGCCATCAACGCATAACCCCACG
TCAAGGTCGGACCACATAGTCAGCTTGTTTTGGGCATACGA
AAATCATAGATGAGACGCGACGCAGAACAAACGGGAAAATT
TTTTTCGCCACCGGAGCAATCCGGTTTTGCTTCAATAGATA
GGCGCCAATAACCACAAAAACCGAGCGAATGGAAGATTCAA
AGCTGCAGAGCCCCTTTTTCCTTGGAGATGATATGTGCCGC
TTGATCGGTATCCCGACCTGCCTGAAGGAGATCTGACCCGC
GCGAGTTGACCCCGGAGTCGCGCGAAGCCTGTCTGCGTCTG
GGCAAGATGGGGATCGGCGGCAGCCGCATCGTCAGCCGCAA
TGATGATCGATCGTCAGGAGCAGCGCCCCCTGGAGCTGGAA
TGATAGTGAAGAGTAAATTCCTCCTTCTCCAAGGCTTGGGC
GGCCCATGGCATGCAGGATGCTGCCGCGCAGGTGAGGATTT
TGACGACCAGCCGATTGGAGCCGGGGAGGATAGAACCGGCA
ATAACTCTCTGGAATAATGTCGAAAAATCAAATTAACACCT
GAAAAGATCTCTATGTGGTGCCGGTTTCGGGCGGATTCAGC
GGGCGGTGGCCGCAAAGATCCAGAAGAGTCTTCTGCCGCCC
TGATGGTTGCAAACAAGGCGCATTTTTTTTATAACGGTTGA
TGGCCGCCTGTCCTTCGATGCCGCGAATGTTGTCCAGGGCA
CAATCACAACATCGAAATTTCCCTCGATATCGGCCAGGTGC
GAATAACTTCGAGGTTTTCGCGGCTGCGGATGTAGGCGGCT
TCACCCCTTGTAAGCACTGCCCGCCAGGCGAATGCGGCGCA
CAGGTTCTGGGTCACATCGGCGTCAACCCGCTCGAAGGTCA
AAATTTGATAATAACTTAGGCTGGAACAAAAAAACTGTCAC
CCTGTACAAACTCAACAAAACCGCTTAAAACGAATAAAAAC
GATCACCGGTCCCTGGAAAACGGCCACCTGCGTATTGAGAA
GGCAAGGTCTACCTCTATACCTGCAACCCGGATGTGGCCAC
TCCCAGATTGCCGAGCAGACCGGCGATAAAAGCCTCCTCCG
ACCGGAGATCGGTCCGGCGGCAGGAAAAACCGGCCGCCGGA
AATCACCCATGTAGCCCTCCCGGCTTCGACCTTCTGTTTGA
ATGGACGAATCTGGCTGCCGCAAAAACAAAAATTCTACAAA
GATGTGTATGCCGCAGAGCACAACCACGCCTTCATGGTGGC
TTTCGTAAAACCCGATTGATCTTAGGAGGAAGGCCTGCTGT
ATCCTTGTCGCCGGGAAATTCAAAAACTATTACGTCATTAC
GGTGGTGGTCGCTGCCGATGCCCTGGGTGGTGAATTTACCC
TCAGGAAAAACAGGAAAAAGCCTTGATGAAGAAAGAAAAAG
TGTTGGCATCGCCGTCATCTCCCTGATCCTTGTCGGACGCA
TCAGAAAGGTGCGCAGGTCACCGGCCTCGTCGTTGTGCTCG
GTTTTGCTGAAATAAAGAGACGGCTGCGTTCTGACCTGCCA
CTCTTCGATGGTATCGATAGCGTAAACAATTCTCTCGGGAA
GCCGTAGGCGATGGTGATCTCGTTTGCGTTCATGTCGCGAA
GTTTCTCCGACGGTCAGAAGCCTCAACAGCCGGTTCAGTTC
CGGATATCGCCATGTTTCTGCAGCCCAGTGAAAAACGCGAC
CTTCATGCAAAGGAGAAATACGTGCGCGTCATTATTGCTGG
AATTCCGCCGCCCGTCGCTCCAGCAACCGACAAAGGATGAA
GCCCAGCGGACCGCCGGCACCGGCCAGGTGGTTGATTCGGT
ACATATCACGGATTCAAATTCGAGAAATACGCCCATCGTTA
CTGCGAGGTCGATGGTGAAGCCGCACAGGCTGGACTCGGGA
AGGAGGTACCGGAGGATTTCCAGGTCGAGGAAATCCCCCTT
AGGTTTTCCCCTCCTTGATTCCGGCAGTAATCGTGGCGACA
CAGATATTTGCGCCCGGAAGCCCGCGCCTCCAGATTCTGTT
ATCAGCGAAGAGATCGGCTTCAAGCTCGAGAACGCCACCAT
GGAATCCTCTACCTCTACCTCAATCAGATCTACCTCGGTCA
CCTTGGGTACCCCCCTCAATCCCTGGTAATCAAAAACCTGG
GCATTGTGAAGCATTAAGTGCATTAGACGTAGAAACCATTC
CGGTACGCACGGTCAGATCGCGATCGGCGTGATCAAGGCAA
GTCATCGCCGTTGGCAACGGCAAGAAGACCGAAGACGGCAA
CTCGCATCGGTGCGACTCGGCAACCGCGGCCAGTGGGGTGA
TGCCGATGTGCGGTTTGTCGCCGCCACCAACAAGGACCTGG
CTAAATTACCCGCAAAAAAGCGGGACAATTGTCAGGATCAG
AGATGCCCGCCCCGTAAACTCCTGAAGTACTCATCGATACG
GATTTTCGAAAAGTGCGGCTCCAAGACATTTGTCGGCGGGA
ACGCATTGAAATCGCTTACTCCCATGGGGGGAGCGAAGTAA
GACGGACTCGCCTTCGGAATCTCCTATCTGAGCGATCTGGC
TCCCGTGATGAAGAAACCTTCAATGCTTCCATCCGCCAGTT
CACCCCGCGATTACGACCCGCAGCGGTGCCACGACCCTGAA
AGGGTGGTTTTCCCAACCCCCCCCTTGCCGGTGATCACGAC
GAGAACGGCTATAAAAAACGCGTCAATCTTGAACTTCTCGC
CCGAACTATATCTTTTCAGTCAGCGCCCAACTCAAGGCATT
GAGACCGATCATGAAAAAAGCAAAAATTTTCCAGAATGGCC
ATCCTTCGCTTTATGCCACGCGGCTTGGCAGGGATTCTTTA
GGTGTTCCAGTATCTCGAAGCGGTCGCGCCGTCCTCACAAC
CAAGTCATGTGTCCTCACTGCAAAAAGCGCCTGCACCTGAA
AGGTTCCCCTGGAATATTTTCGTGTATTCAATAAAGCCATC
AGAAAGTCTGCTCAAATTTGCCGATGCGGCTATGTACCGGG
CCTGCCTGCGGTTATGAATTCGACACCCCCGTTTCCCACGA
CATGGGGGTGACCACAGCACCGGCCATCAGGACCAGCACGG
TCTGGCTGCGCCGTGCCTGGCGCATCTTTAAACAGGGGGAT
GCCACGGCCTCGGAGTCGACCTCCTGCGGGCTGAAGCGGTA
CGGCCACAATGTCCAAAACGCAGAGGCGGTGACTGACCGCC
ATCGTTGCGGCCGTTCATGGCGTCGATGCGGTACTGGAACT
CTTTCCCGGCTGACGAAGCACCAAAGACCAGGTCATTAAGC
TTGTGCAGACCTTTATGCCCCAACGCCTGCAAGACGCGCGC
GAGTCATCAATGATTCGACACCGCCCAGACTTTCGGCGAAT
TGACCAGCGTGCGGCCTTTGCCGAGACCCTGCAGAAAAATT
CTCGGTGGTATTCTCCGCCGCCAGCCCGGCCAGCACCAGCG
CCTCTCCTGACATGAAATCGCCCTGTACGCCTTAACCCGGG
AAATTTCTCGCGCCAGCGTGCCGGGTTGGCGCCCAGGGAGT
CTGACTCACGGCATCGAATCCTATGTTTCGCTGGCGGCGAC
TGACCACGATGATGCAGGTGCGGTCGTTGTATTCCAGGGGG
CGTCCGCTGATATTGAGCCCCTCACGGGCGGACAGGCGCGC
ATTTTGTGAACTGATTATCTCATAAATTATATAAAAATACA
AAGGGTGGTTTTGAATTCATCGCGACGGTAAAAACCGCGGG
GATCAGTCGTGCGGTCCTGACGCAGACTCCCTTTGCCCGCA
GTTGGAACTGCGCCCACAGGCGGCCTCCGGTAAACGAGGGG
TCTTCCAGCATTCGCCGAAGCATCAAAATGTATTCGAGGAC
GCTGGATCAGACAGCACCGGCGCCAGCGGCGACAGGTCCGT
TGCGACGTCTTCGCCGATGACTGACATTGAATATTTTGTCT
CACCTCATAACCACACAGAGCGGCCGTTGCCGGGTTGGTGC
TTTTTCAATAATAAAATGAACCTCATCATTAAATTTCTCGT
ACCGTCGACTCGGCAGGTGGCGCGAAAAATCCTCGATTTTG
CCACCGATTGCGCGGGCTGCCACATGGGCGTCAACAGCGGC
CCTTGAAAAGAGGGCTGTCGCGCCGGCGCGCCTCTTCGTCG
CACAATTTGACAAGGGATTGCTGCAACTCGATGCTGGATCA
TCGGAATGACCCAGCAGCCCCCGCTCGTGATCGATCTCGAC
CACATCGACATTCACGGTAACCGAATATTGCCCTTGAGGAT
TTCAAACACCGCTGGAACGCCAAGCAAAAATGTCGGTTTGA
GCTATGGAGCGCGAGCTGCGCAAGCTCGAGATGGCGCGTAT
CGAGTAGGTTCGGCGAGTGCCTTTATCTCTTCGACAGTCAC
TGTGGTCAAAAAGAAAAATCCTAGCACAAGCCGGAGCTGAA
TCCTGGCCGATCGGAGTGTCCTCAAATGAAAAGATGGGATT
GTATGATTTTGAGTGTCCTGCGTCAGCGTGGATTTCTGCCT
GCCCATTGAATATTGCGCTGCTGTCTTGCGCTTTCAACCAA
CCTGAAAACGACTATAAGTCCCCAAACGGAAACCTGTCAAG
TTTTTCCCGGGTAAAAGTTTCAGGGACGCACAGTAAACGAC
GCCTATTTTTATCTGGGACGCGCCTACCTGGAATTGGGCAA
TTCTCCGCCCTGACCGATGCCCGCAAGGCCTGTTCGACCTG
AAAAGGATGGTCAGGAGGAACCACCAGCAGGATTTCATCGG
GTATTTCATACTGCCCAGAGCAAGGTTTTTCAAATCCCTTG
GGCCCGGCCATCCGCTGGGACGCCCGACCATCGGCACCCGC
GAAAAAATCAGTGCGGCCGACATCGCCGATGAAAAGTGCAT
GAAATCGCTCTTCTTACAGCCAGGAAGGCTCAACATCTGGA
AAAATCGTATCGAACAATCGCCCGAAACATTGTCTGAGGCT
GGGCGCTCGCGTGGCTGATACCAAGGACTTCCGACAATTCT
GGATATTCAGACCCCAACCACAGCACCCAGCAGTTCGCCAT
GGCAATTAAATCTCATCAATCGGCCAGGCGCGCTCAAATCC
CGCTACGGCAAATTCCTCGCCTGCTCGGCCTACCCCGACTG
CCGGCATCAACATTGATGTGCCGGCCATTCAGGCGCTGGTC
TCCTATCTTCGAGGCTTTTGCCGAGGACCTGGCGGCAGGGA
AGAAAAGACTTTAAATTTTTCACGGAGAAAAAATTTTTATC
CGCCACCCGCGAGAATGATTCCTTTGTCGACAATATCGGCC
CGTCCCGAGAAATTCCATGGCGACAAGCTTGTCATTCGTGA
GCGGTGGCCAAACAGGTCGACCCGGTGGAGGAGGATGCCGT
AAGCACTTCGCCTCACGCGGCGCCATGGATATCGAAGGGTT
GATCTCGGCAGTGGGCCAGGCATAGTTGATGTCGCCGCGCA
CATGGTGGGTGAAGATGCCGCCCAGCTGCTGCGCGGTGTCG
GAGGAACACGGCGTCCACGACGGCCAGTTCCAGCCCTTCGC
GCGTATAAAACTCCTCAACCCTTTCTTCACGATACTTGCTC
TGGGTCCGGCATAGTAAACGCGCTCTATTCTTCCCCGGAGT
GCCGCCGGTCAGAACAAAATCGCCCAGGCTGTATTCGAAAT
CCGAGAACTGTGGAGCAGGCCTGCCAGGTCGCGCTGGAAGG
ATGAAACGTCAGAGTGTTCCCCGGGCGCAGGATATCGAGGG
AGATGTTCTCCGCGTTTTACCAGGGGAGGCAGATTGCCGCA
CAAGGGGCCCGATAACGTTACCAAAGGGGAAGAGGTAGCCG
TGGTCTTCGTTGAGGTGTACCTGGACCGCTTCTTCAGCAAC
GACAATGGCATTGACCGTTTCCGAGAGAGCTTCGCGGACCT
GCTTCCTCGAACTTCAACAGCGCCTCAAGTTCGTCACGCAG
TTTAGTTTTTGTTTTAAAAACAATAGCTTATGGAGGATATC
CGCCGAAAGAATGATGTGAGCCGGCCATGAAGATTTCGCTC
AAAAATTGCCGCTCTTGCCGCAGGAAACGAAGGACCTGCCT
ATGTTGGCCACGAGAGTGCGCGTCAACCCCTGGACGGAACG
TTCTTGGTTAATGTGAGGCGCGTAGATTCAGGTTGTAATAA
GGTTTCTCTCTCAAGGGGTTCCGGTCGCGCGCCGGCAGCTT
ATGGCAGGTCAGACATTCCGCTTTAAGCTCCCCTTCAAGGG
TTAGTGGCCGCTAAAATTGTCAGCACCTCTGAAGGACACGT
TCGGGCGGCTCGCTTAATACCTCAGTCGATAAATGTCAGGC
TTTGGGGGAAGATGTTCTCTCCCAAAGTCTTGACGTTGAGA
TTTATCGGCGTAGGGAATTTCATGCGTCAGCACTGATGGCG
TCGTCAGCCGCAAGGAGGCGCTGAAACGTTTCCCCATGCTC
GCTTTTCCTAGTATTAAACTCTTGAACAATAAAAATATGAA
AAGGTCACATCGGCTGGAGCCTGCGGCAGCTTAATTATCTG
CCGCGATGGCGAAGTGCACGCTGACTCGCCACGCGGGGCCC
AGACGATGTCGACACCGCCGCCGAGGCCGGCAATCAGTTTG
GGCACATAAGCACCAAGTCCCAGCAGCAGAGAAACCACCGA
CATCGAAAAATCCCCCTATGCCTCCAAGGCGCGCTGGCCCG
ACAGATCGTTCAGGATTCCTCCGTTCACCGGGTGGAGCATC
CCTCTTCCAGAATCACGCGGCGCTCGGTCTCGAAATCATGC
GCGAAGTTCGACTCCCCAGTCAGCGGGTTTTTGGCCTTCCC
AGCCTGCAGGTCAATGAAAGCGATTTTGAGTTTCTCTCCCG
CAGATAGGCGGTAAAAATCACCCTGCCGCCGGCGCCGACGC
GTGATCAGCCGCCCAAGCGCCACGCTGGCCGTCGGGTCACA
CATCGTCGCCGAACTTGAATCCCGCTTCGCCTTTCTGCGCG
AGTCTTTTTGTAAACCAGCCCCCGCTCCAGCATTTCAAGGA
ATTCTGGTACAGGGCGTAGTCATTGGAGCTGAAGCCCAGCT
TGGCAGGATTCTTTGCCTGCCAGTGGGGCACCTCGTCTGAA
CTGGTCGCTCTTGCAAGCCTCAGAAAAATCTGCCGATACGG
TGGCGGCCGCCTGGGAGAGCCAGCGCCCGGCGACCTCAACG
TGAAGTCATTGCCACCGATGCCGAGGGAATGATTCGAGAGG
GTTGTGTCACCCATGCCTGGCTGGCGATTAACCCGAAACGG
TTGCGTTCCAGTTCAAAAATCGGCTTTTCAAAATCAAGGTA
TGAGCAGTTCGTGCGGCCGGCCCTGCTGCGCATGATGGGGC
CGCAACCCCCGCGATGCAACCCTCTTTGCGGTGGGTGAAGT
TAAATTGACGTGTTGTTTCGCATCCATTTGGTTACGCCGAT
AATCCGACCACCATCAGCTACAAGCGCCTGGTGCCTGGCTT
CGACTGCAGCGTGAACTTCGCACCAACGTCTCACTTCGGGT
CCCCCTGCTGCTGGGCAGCGCCCAGCCCTCCTTTTTCCGCC
GGTCTACACGACTGAGAAATCCCTCAGCGAGCACGGCGACA
GACACACATCCATGCCATCGCGGCCGGGCAGCATCAGATCG
CCCTGGGATGAGCTGGCGAGCCCCCAGGGTCTGGGCAAATG
GCCGTGAGAATCAAGCGGCGCACGTCATGCTTGCGGTGCCC
GATGCCGCCCGGGAAGATGTCAAAACTTTCTTTCTGACACT
TCTCGCGTTCCCCCCGAAAACCAAAAATATGCAGTGAAAAA
GGCAGCGGCAAAACCACCACCCTTTATGCGGCCCTCACGGA
GCGCCCATGATGGAGACCGGCGTCGATGTCAATCTGCCTGA
TTCAACCCCGGCGGCATATGCAAGTTCGATCCCCTCGGCCA
TGGCCGCCCGCAAGAACAAGCGGCAGGTCGAGATGAGTGAT
TGGTGTTGGAGTTTTCAGCGCGGAAAGTCGGCCCGAAGGTG
AAACTGATAATTAATCCTATCTAACACCTTCAGGCGGGGCG
CGGGTGGATTCGCACAACTGCAAATAAGCCGGCCGGGATAC
TCAGGAGTCCGCAAGCGCCGCAACAACGCCATCATATCTCC
CGAAAAACGATCTGCAAAAGCGGCTCAAGGGACGTTTCGAC
ACTTTTTTGTGATGTGGACTCCCGAACCCGGACGGACGATT
AAATTCCGCCGAAAAAAACGCCCTTCTTTAAAACCGGAAAA
AGTTCGATCCCCTCCGTTGCCAGCAGGGCGGAATACTGCCG
GGGGCCGGTAAAGCTGAGATCCGAGAAAAACTCCACGTTGC
CGTCGGTCATGTCAAATCCCCTTGCGAGGGCGGTCATGGTT
ATCGTAAAATCAAGATGTATCCCGTCACCGAAACATTCGGA
CGGGGAGCACATACCGCCCGCCGCGCTCGGTGATGAGGTGC
AGCGCAGATAGGGCCAAAAGCGTGAACCAGAAAAAGACTTA
ATCTGTTTCTGTTCTGCCAACGTCAATATAAATAACCACAC
CGTTTTTTCTGTTGAACAAGCCGGCCATGGGTCTGATCTCC
TTATCCTGCACAAAATGGCGCTGCAATCCCGTGGCCTGCTG
GATGCCAGCCTCGCCGGCAACCGCCCGCGCCAGCAGGGTCT
ATCCGCGATTGCCCACGCCTCCGGAAGATTTCCCTTCGACG
CCGTCTCCCTCTACCGCGCCCAGCGCCGCGGCGGCAAGGGC
CCTTGAGCCATACTGTTTCACGCTCGCGGTTGGGGATCTCG
TGTACGCATCATTTCCGCAACCAACAAGAATCTGATGCAGT
GCGGAGATTGTTGTGTTTTGCGTGAGTCCGAAGAGGGTTAT
GTCCCGGCATGCGTGAAATGCTTGCTCCCACTGCGACGCTG
GCCGCGAGTTGATCAACGCTCTCGGTTGCAAAGGATGCCAT
ACTTTATAAGTCGCGGGAACCCCCTGCGCGGTTCCGAATTT
TGACGAATTCCACCTGAACCCTTTTGCCGTTGCCCAACGTG
CCCCAAAAATTACAGAGACCCTTGACGGCACAGGTAGTTAT
TGTGCAACTCAGGCAAAAGACGCTTGGCAATGGGGACCGGG
GCAAAGGCGATCAGGTGAACCCTCAAAGGCGCTCCTCGGGC
ACAGCGAGGACCACGGCTCCCTTGAGGCATTGATTACGGCA
GTGTGCTCATAAAAACAAAACAGAAAAATTTCCCCCAATGC
CTGCCCCTGCTTCAGGGCCGCAATGCGGCGGATGTCGAGGC
CGTCGGCGGGTTGAATGATGCGCGGTACGGGTTTGAGGTAG
TTAGTGAAACGCGACAACCGCTGTGCCAAAAGGTGGGGAGG
GGTAGCGCAGGCAGATTTCGCCCTCAAAAACAAGATCGATG
GTTGCTGCGTCAGGCTTTCGCCCATTGCGCAAAATTCCCCA
GGTTTGGCACGCAAAAATCTCGGCATGGTCAAGGAGGATGA
CCCGTCATGCACCACCAGGGCGTAGGAGGAAAAACTCATCA
TCGCCGACCGGTTGCAGATTCAGTATGTGTGCTAGGTCTCA
AGAAACTTTTTCCCCCAACCCTCACGCAGGGAATCTTTGCC
GTCATGAAGCTGCCGGTGAGCCGGCCATCAATGAGCTGCAC
CCCCCCCATGAATCGGACCCCTTTTCATCTTCAGTGCGGTG
TCAAAAAAGGAAATCCGCTGCCGGGGATGTGAAAACCAGTG
TTGACCCTGCCGCCAATGAGCAGGAGCGTGAACAGCTGCAT
TGCTTCCCGAATAAGATTGGCGATTTCGAGAAAACAGGAGG
AAGGAGACGCCGTCCTGATGCAGCAATTCGGCAAAGGTGCG
CCCGTCAGCGGGGTGGAAGACGCGGCCTATTATTATTCGTC
ACGACACCGGGTTTCTGAGTCAGAAAATAACCGATCGCCAA
GAAAAAGTGGCTCTTGAGCGCGTAAAAAAGATAGTTTTGTA
CACTGAACGCTTCAAAACAACGGGAACGCTCCAAAAACAAA
ACCTCGGCCCGGATGCGGGTCAGATCTCCTTCAGGCAGGTC
CACCTTGTTCGATGTCGATTCCGGCAATGAAGTCACCTATA
GGGGGATTCATGATCGCTCGCATCTGCAGGCCTGCCACAGT
CAAGGCGTTTTATAACGGCGCGCTGATTCTCTTTGACGACG
GAATTGTCGGCCCCCTTTAGCGGCAATACAGAAAGCCAGGT
TCCAATACCGGGTACACAGGCATCTCCATCGTCCAAACGCG
TCCCACCAGGTACTGCAGCGCCTCTTTGGCGGTGCGGCCGG
CCGGGGGCATGCCCCAGCTCCGGGGGTACGGGGCGTGGTAC
ATACCGCCGCCCACGGACTGCATAGCCAGGATTGTCTGGGG
AGCCGCCCCGAGAGAGATCACCACAACTTCGCAGCGGCCCT
AAATTTCGCGTTCAGCCTTCCAGCGCCTGCGCCATGTGTTC
GCATGCTTGAGCGCAAACTGCAGAAGCTGTCCAAGGACGCT
GCAATCCTGCGGTGGCAACCCCCGGCAACATCAGCAACTCC
AAAAAGATCCTCACCGACCGCCGCAAGCGCCTTGCCCATGC
GAGGGCGTCGGTCTGTCTCGCATTCAGCTGTTCGAACGTCA
TGGGCGGCGTATTGAGAACCCTCATGTCGATGAATTTCGGG
GCTACGGCCCCGAATATCTTCAGCAACACGGTGCCAAGGTC
CCATCCTGAACGACTTTGTGCCCAACGTCAGCAAGCTGACC
ACCAACAGAATGTTCTGCACCCCGTTACTCATCACAGACTC
CAGCGGCTCCCACGAACATGCCGCAAACTTCTCGGCCAATC
GCCGTAAAGGCCGTTGCGATCCGTCAGCGCCAACGACCTGA
GCATACCGTCGTTTCAACGCCCGTTCGGCGCTGGCCCCCTG
TGTCCATAAACCTTTCGCCGCGCCAGTTCCATTCTTCCGAT
CAGGGCACTATTCACTTTTGCGGCCGAGGCTTCTGAACAGG
GCTGTACCCGCTCAGGGAAGCGCCATTGCCGTCAGCTATCT
ACTCTCTGCGTGTTCTTTACCCTCTGCGCCTCTCCGTTAAT
ATACCGAATAACAGAAAAATCAGGGTCAGCCAAGGCGACGT
CGGAAGTGCTTCTCTGGCTCCGGCCGGGATCGAGCGGCCCA
AAGCTTGCTTCCGATCTCCTCTGCCGTCTCGTAAGAGGTGG
GAGATTCTGCTCGGTTTTTTCGGCCAGCCCACCTATGGCAT
ACCTCGGCCACGTTGAGACTCAGAGTCAGGGTTTTCCCCGT
GAGGCGTAGGCGAAGCCGCGCACGCCCCCCTCCAGCAGGGC
AGCAGCGAGACCGATTATGGCGGTAACGAACTGCGCCTGGG
CATCACTGGGACCGCACAGCCCACCGAGAATCGACAGAAAT
CGGCAGCTGTTTCCGGCTCGCCTATGACGAGCTCAAAGAGC
CGCATCAAGCAGTACCTGAGCTACAAGGCCGAGGAAGCCGG
TTCCTTTTTTGCTCAAAAAGCACAAACGCTCGATCTCCTTG
GGGGCCCGCATGGGTAACGGCTGCAATATCAAGCACCTGCT
CACGGCGCCAGATTTAATCTCGCCAAGTCTCCGCTTGGCCA
CACCCAGGAGGTGTCGCCTGCCCAGGTCATTCGTCAGCAGG
CGCCGACACCGCAGCCGAAGCAGTGATAGATGCGGCGCGGC
AAAGGTGTCACACTTGTCAACCCTTATAAGAGACGTTTTCT
CGTAGCGATAGGTTTCACCGCGATAGTTCTTCAGTTCAACC
CCAACCTGAATAAATATATTCCGGGGATGCGCGATTCGTTC
CCCGGGCCGATGCCCCAGAACTGACTCGATGAGTCAAAGAA
TGATGCACTCGCAAAAATTTCGTATTACAAGGCCTGGTTGT
CCACAGCACTTGGTGTCGCGCGGCGTCACCACGTCAAAGCC
TGTATCAACGGCTCTTGACCCTCCCTGACAGCAACGGTAAA
AACAGAGACGGCGGGGTTCGCCGTTGTCGCCATTTTAGAGT
AAAAATCCAAGAAAAAATTACGATTGAGGAGATTTTGACGC
ATGCCAGAACACGGAAATCCCGCGCAAGGCCTGCCGCCAAT
AAACGGGGCCGTTTATAGCACAGGGACTCGACCAACGCCCT
GCCATGGTGTTTAAAACCATCAGTGATCCTTTTACCGGCAA
CAAGGGGGTATGCGCGAAAGCCAATTTCCTCGACCTGGTGG
CGCCATTGACGATTTCGGCACAGGTTATTCATCTCTTGCGC
GACCGCGTGCTTGGCGTTGTCGCGAAAATACTCGCCCATGG
GGTGAAGGTGGTGGTCAACGCCCCACCCTGCAAGGCACCGT
ACCCCTCACCCCTCACCCCTCACCCCTCACCCCTCACCCCT
TTTGTGAGAGCCCGGGCCAACAATCTGCTCAGCAAAAAGGA
TTTACTGCTCCCGAGTCCAGCCTGTGCGGCTTCACCATCGA
TGACACGAATGTGCCTGTCGCCCAAATTCTTCGGAAGCCAG
CCTACGGGGCCGATACCGCGCGTTTGTTCATTCTTTTTGCC
GGCGATCAGCTCCATTGTCGCCGCGCTGGATATCCCCGCCC
CGCCAGTTTTCTGCCGATGCCGCTCACGAACTGCGCACCCC
TGCCTGGGGGTGGTCGATCGCAACACTGTTGCTCCAGACCT
AACGTCTTCCGGGTGAAGTGCAGTCCCGCAGTCGGTGCAGC
AGCAGGGCGTCCCGCATGCGCGGTTTGTCCTCGGGGTAAAG
CCGGTCAACCAGGTCATCGGCATGAACCACTTTCTTCTGAG
CGAAAGTTCGCCGGTGCGATCTGCCTCAAGCAAGTCGTTTC
CTGCTGCACTCCACCCAGGGCAATCGCGGCCTTGGGCATGC
GATCTATAACCGTCTTTTTGCGATAAGGGAACATCAGTTTT
TCCGGCGGAGTCAGCATCGCCCCCAGGGCAAACGCCACCAG
TCCTTGGGGGGAAGCTTTGCCGCGCTGGCGCAGAATGAAAC
CCGCCTGCGAAAGGATTCCGCGATCGACCCGGGATCGTTCC
AAAAGTAGACATTCTTATCTCCCCGCGCGTCGCTGCGTGAC
TCCCAGGGAAACTTTCCTTGCCGATCCGGCCAGATAAGCTG
ATCTCTGCCATAGCGACCCGCAGTTTGCCGAAGACGCAGCC
GAATACGTCTTCTGGAAAAACACAAAAAAAGCCCGGCAATT
GGTTTCCTTCTTGAGGAAAGCGAGAAGGAAACCAAGAGCAA
TCCCAGGTCCGGTCCCGAAGCGACAGCTCCCGGTGGACATG
CGATACCCGGGGCCAGCTCCCCGGCCACGCGGGCCACCAGG
CTTGTGGCGGGCCGGATAAGCCCGCCTGGCTGGTCAATGAT
GTTCGATCTCGCAGGCAAAACCGAGTCTTGTTTCGACGCCT
GGTGGCTTCGAGGAAAAAGGCGAAGATTCCCTCGATCGCCA
TGAAGCCTGTAATGCGGGCGCGGCTCAGCCCCTGCACCAGA
CCCAGGCCATCAATGAAAAGCGCCATCGCCCGATAGTGTGG
CCTGCTCGTCTTCGAAAATGCGCAGCCCCGCCGTTTTCTGC
AATCTGAGGTTTTTTCAGCCCCCCGTCTTCGGTCTGCACAT
AGGGAGATATTCCAGGTCGCCCCCATGGCTTCCAGAAATTT
TCTTCCCAACTCCATCAACGCCGCCTCGACTTCTTTATGCG
GAGGAGATCAAGGAACATCTCGCCGCGCAGGGTTACACCCG
ATCTCTTCGACAAGTTCCCGCAGCCTTGCGAATTTGCCACT
GGCCTGCTCCTCGAGAAAATCAGCCAGGCGGTGCATGGCCT
TACCCGGCACGCCACAAAACCCTCTCGGAATTGCGCAAGTC
GAAAGTGCGCTGTCATTTTCCTTGCGCAGGTTCCCGGCGCG
GTCAAGCGTCACACCATGAGCGGAGACTCTTCTCTGCACTG
CCGGCCAGCGAAAGATAAGTCGTCAGCGCTGCACCCTTGGT
AGAAGTCCTTCTGCCGAAAGCAGTAGCGCAGCTCGGTCTCG
GGAACTGCCCACTGCGGAAGCGCGTTACTCGGACTGGACCG
GGCGGGCGCTTGGGTGGCGACATGTTTTCTCGTTTTTGTCC
GCCTGCCTCCCATGATTTTCCTTCAGAATCTGTTATAAGTA
TGTCGCCTTGAGAACCTGAGCGGTTTCTTTCAGGGTCGCAG
GATCCTGGTCGAATGCAAGGCCACGCGGGCGGATTTTTTGT
AATTTGGCCCATGAAAAATACAGCACTTAAAATGGCTATCG
GTGCCGACCACATGGCATTCCTTCAGCAGCTTATCGAAGAA
CCGCGAGCATGCCGGAGAATCCGGAGTTCTTCGCAGCATCT
CAAATTCACTGGCTAAAGCACCGAGAATGTCACGCCGGGTG
GATCGGTATCCCGAAGAGGCCACACAGGCCCTTATGAGTGA
CCGGAATGGTGAAGAAAAAGCGGCTTCCTTCCCCCTCGGTG
CACCTTGGAGTCGAAGGTCCCCCAGTTCAGGACCTCCAGGC
CGTAAACTCTCAAGCCATTCCTTAAACGGTATGCTTCCGTC
CGCATTGGCTGTTCCGACCCCTGGAATGACCTCGCAGCGCT
ACTGACCAACGTAGCTCGTGCCAGCCTCGAAGAACTGCTCG
TGGCTGTGTATGTCCAAGCGCTGGGTGCTATCAGAACCCAC
ACTCCGGCAGCCCTCAAGCGCATCCACCGCACATTGGACCA
CGAGCACGAGCGTGATTTTTCAGTGGTGCGGGCCGCCCTGG
GTCAGAAGCGAACCCGGCGGCGTCCCACAAAAAAAAGCCTC
TGGCGCAGCTGCCGCAGCCGCTGCAGAATAAATATTTCCGC
CACTGTAGAGGATCTTGCCGCTGGCGTGAGTTTTACCCTTG
ATAGACAAACCGCCCTCCGGCATTGACAAGAATCGCATCGG
GCCTTCGGCAATCCCGGCAGCGGCAAGACCCATCTGCTGTG
GGCCAGCCCGTCGACATGACCCCCGTTTGGCTGATGCGCCA
ACAGATCGCTGCCCGCTGAGCAAGCCCTATTTTGAGCCTCT
TTGGGGAAGAGCTGCAGGGTCAGAATGCCGGCTCCGGTTTC
GATAAATGCGGGATTCGGCACGGGTGGAGAAATTGGGACCC
CAGGACCCCCTTGAGATAATCCGACAGAAGGATAACCTGAA
ATGTGGATGAGATCACTGCGCGGCTTGCCCCTCTCTCTCCG
ATCGACCCAGACGCCCTGGGCGTCGACGTCGAAAACCTTGC
TCTAATGGGCGAATTCGGTCCGGTAAAATCCATGGAGCTCA
TGAACCGCTTCGGGTATAGCCGGCGGGGCACTCATAGCTAA
GCACCGTGTAAAGATCGAAGCGCCCATCCTTCAAACGGCTG
CAGGCTTGACGAGAAAATTCCAGGGATTTACATCCTACCAA
AAAACCTTGCGTGCTTTTTGCAGAAGCGCCACTGCGGCCAC
AACCGATCAGACAAATTTCGCGAGTTTTCACCACAACAATC
TCTCGATGCCGGTCAAAAAGCGGCCGATATGCGAAATAAAG
CAGGCGTTTCTGGCGGATTACCGCAACACCACAGAAAAGAT
TTCCTCAAGTTCCGGGCGCGCTCCGATCACCCAATCGCCAC
TGCAAGGAGCCCAAGCAGCCCCATCGGGTGTGCGGCACCTG
TGGCGTGCGGTGAATGAGTGCCGCAATGGGAAACGGGATTT
TCCGCCCGTTTCTGTCAGTTCCATTTCCAGAAGACGGGCTT
GAAGAAGAATGTGCCGGCGGCGCTGGCAATCGTTTCCAGCC
TTTCGGAGACAATAGAATCGCCAAAATTAAACCCTGCACTG
ATTTCCGGCAAAATAGCATTCATAAGAGGTAAAAGGCCAGA
AGGACTGCGAACAAAAAAAACAGGGCAATGCCGCCAAAGCC
TCGCTTGCGGACGAAATTTTCAAGAAAAACACACTCTGAGG
TTTACCATCCTGGTGATGTTCAGCCTCAAGGGCGATCTTAT
AATGGCATGGCGATCGGCTACATACGAGGCTTTTTTATGTC
CGATTTCACCAACTTCAAACCAGGACGGTAACTCGACTGCA
TATGGTGGCAGAACTTTTATCCCGAAAATAACACTTTGGCC
GGCAACCTGCTGATGATCTCCCGGCCACGCGAAATCTCCGA
CCTGAACGCCAGAGCGATTGCCGGCTTGAAAAGCGAAACAA
CGGGATGGTGTTCTGATCCGCGTTGCGGCGCAGAAATTCCT
GACCGGACAGAAGAAAAATACAAAAAACCCGTTTTAAACCA
GGAGACATAATTGCCTTTGCCGCTGGGGCGAACCTTGACCG
CTGAATCGGTATCTGAGGAGCGAAAATAATGTTCAAACGGA
TCACGTTGATGGGTTCACTCCCGGAAAGGAAGCGGACATCG
CGGGGGCATGGCATGATTTGCAACGAAAAGCATCCCAGCCG
TTTGAACGCATGGTTGACCGCGGCATGTCAGATTTTCGTAA
AGTGGGGGCGTTGCCGATGGCATAGATGGCTTCGGGGTAAC
TGGGAACCCGTAGAAGTCGACCGATTCTTCGCCCTCATAGA
GATTTTTATAGATTTGAAGTCAGAGATTACAATTTTTCAAA
GAGATTTTCGCTGAGAAGTTCCGTGTCATGAGTCAAACTGG
GAAAAACAATTAGAACGATGCCCTCCCTTATCAGAAAAAAG
ATTTTTTGCCTGAATTGTGCCTGCAGTAACCATTTTCCGAT
GGCAATGCGCTGGAAAAAATCAGTTCCCGCTTCAGGCACAT
GGTGCCGTATGGAAGAAAAGCGGGACCACCTACTGCTGGAG
GTGATGTGCTGAGTAAATTCCATCAAATGGCGATGATCGAG
AAGGCAAACCTTGGGCACGTCAGCGAGAATCGGTCCCGGCT
GGGGACGCCGCCGGAAGCTGCAGCCGTGACCCTCGATGCGC
GGGGAAATCCACCGGGGCCACCGGCAGGACCGATTCCCGCC
GCCATGACCGAGGACCGGACCTACCGCAAGAAGATGTCAGA
CCGCCTGGAAAAGATGATTGCCGACAAGGCTGGGGAAAACG
TTGTCAAATGAGTCAAAAAGCGAGATCAGTGTATCCCGTTC
CGAGGAAGAAATCGCCGACGCGCCCTACGGCGTCGCGGGGG
GTTGGCTCCTGGAGCGTCCTCCGTTAAAACTCAGGGTTGCA
TTTTCAGCCACTTCCAGCGGCGCGGTGCATAAACGGGTGAC
CCCGCAATCGGAGGGCAACTCGCAATGCCGTTTTCAAACCA
GATATTTTCATTCACATCGGCGCTGACGTTGAGCACCCGCT
CATGCTTTCTCGAACTGCCCCCCTTCGAGAATATAGTGATG
AGTCGGCAGGGGATTTGGCGCGGCAGGAGGCCCGATAGTTC
GTCTTGTCCTTGTCCTCCATCAGTTCGCGGGTGCGCGCCGT
AGCGCCGAGACGAGCCGAGGCGGCCAGGGCGGCGGTGATGC
TCTGCGGCCGGTGGGGTGCGCCCGGGCGGGTTTTTGCTGCC
GTCACAGTCGATGACCAGGACGGCCACCATGGCTTTCTGAC
GGCAGCCAGGGTGCGGCAAGCAAAAACACTCTCTGATCACT
TTTCTCACCCGGGTCATCGCCCAGGCGGCGGTGGATCAGGG
AAGGATCTTTCGCAACACCTCCGGCCGATCCGCCAGAAACT
CGCGGAGCGCGCAGAAAAATCCCTGGAATATCTCGAGGACG
CAAGTTCGTCTCGGAAAAAACCGGCCCCGACGGCCGCTATC
GTGGCCAGCCGTGAAAAATCCATGCTTTCAGTGGTTCAATT
GCCGTGAAAAATGCTCGCCCCCCAGTCCCAACGTCCGATCG
TGTCGTACAACCCCAACACCCTTCAGCTATCTTTGAGGAAA
CGGCTTCGCTGGAGATTTCGCTAAGCCCCGATCTACGGGAC
TGCGGCCTATGCCGGGGCCGCAGTTGCAGGCTCTGACCCCT
TCCGTGACCAGATCGATGGCCCCCTTGAAGCCGACATCGAG
GCTCACCGACCTGCTTTTTGCCGAGGACGCGATTGATATGC
TGTGCCCCATGTTGATTGCGCCAAGGATGATGCTTTCCAAT
GCCTGCAAGCCGCTTTCAACCCTTATGACTGCTGCTTTGTA
TCATCCTCAACCTTCAGACTCAGGCTCAGATCTTGGAGGAT
GAAGTATTTTCCTAAAAAAGCGGCATCTTTGGATCCGTTGA
GAGAAGAGATGACACGCGCGCGGCCGTCTTCTATCTCAATC
TTTCGGTTAGACTGAAGTTTCCGATAGAAGCTGCGCTTTCA
GATACATCCGGCTCAAAGCGCCGCGCCGCCCGGTAATGCGC
CTCCGCGTCAGGAAAACCTACCGCCACAACCTCGTAGGGCA
GCGGACGAGTCACTGCAAATCGGATCAATATGCCCAGGCAG
TAAATACGTTACGTTTGAAGCCGGAATCTACCAGGTACGCG
CGATCGCCCCGTTTTTCTCGCGCCAGTCCGGGTGACGGGAG
ACATCGTCTTCACTCAGATTCCGGTTGAGGCGGATCACCAG
GATCGACGGAGCGCTTTACCCTTAAAGTCATCCTGTTCGAT
TGTCTGATTGTCTGAAAAAGCATGTCATTGAATTCATTCCA
ATTGGTCATGCCGATGATGTCAACGCCCCAGCTGCGATAAA
GCGAAACTTACGGATCGACCCTTCGAACACACATCGGGGAC
ACCGAATTCTGGCATCTGGCCGGCAAGCATGTTATCGATGT
TATGACACCATTTTAAATTCCGGGACATGTTCCTCAGCCTC
GGTGCAGCTCAATCCGTTCGCCCTTGCGCACCAGCCGCTTG
TCCAAATTCTGATGATTTTGCCCTACTCAACAACAAGCAAG
GAAATCTTCGAGAAGCTGCGCCGCAGAGGCAAATTCATACT
TTTTTACCGGCGAGATCAAGCCGGTCACGCGCGGAGAATGC
TCTTTCTATCGTTCTTTCTGCCGTATTGGTTCGAGACGGGA
GGATTTGGCCTCAACACCTGCGGCCATTTTAAAGCGCTGCT
GCAATCGGAATTTTCCCGTGCCAGCTTGGCAAAATTGCCTG
CACAACCTGGAACTGGTCGACCGAATCAAGCATCTGGCCTA
GGTCGTGGCAAAGCTTCTCACGCGGATCATAACGCAGCTCA
CAATTCAATAAACCAAAAAACCCTAACATTTCGGCCTTAAA
ATGAGTTCTGAAGCCGCACCCTTGCATCATAAATTTTTTAC
AGGGAATGCAGCTCGAAAAGCTCCCTTTCGTGATCCAGTAC
GTCAAACTGCTTCCGGGTGCCCCCCTGCGCGAACAGGCTCC
GCTCTCCATCGGCATTCTGGCATCGCTGTTCACCGCGGTTT
CCCGAAATGGACGGGACCACCGCGACCCGCATGATCCGCGC
TATGGCGCCGTGAGAAATCCCTGGAATCTCGAATGCGTCCC
AGGGTCTTTAAATCGAAAGGCAAGGAATTGATCAGAGAAAA
GCAGTACATTACGGAAATTTCGATGTCCCAGTTGGACTTTA
GCCTGTCGGTGGCTCCGACCCTTGATCCATCCATTTCCCGC
GCCTTGACAAAGAAAAAATGCGCGCTACAAATAAGAGATAT
CTGTGGCGTGTCGGCCGCCACTGCGGCGACCGTATCGCCTT
CTGATACTCTCGGACCGGCGCTTGTACCTGCAGAGATTCTG
CCGGTTCAGTCCGAACGCGGCTGCCTCTCCTGTCACGGCGC
CGGCATATCTAATTTGCATACGAAGCCATGTTTTCGTTGGG
GTATTGGACGTTCGATGGGTCCCGAAGGGTAAGGGCAGGGT
TAAAACACAACATGCCATGGCAAATATTGAGTTTATGCCCA
CGTTGTTTGAGATCAAAAACCGGCAGGATCACACCGCGCAG
TGCTGCCATGTCCCGGTCTGCCAATCGAAGTGCTCCCGCGG
GGCAAAAGCCGTGTAACACACCGCAACACACACCAGCAGGA
CGCCTTGGCGGCGGCCAGCACCCCGATAAGCCCAACCACCA
TTCAAGCATTTCAATGACTCCCTCGGCCATGAGGCGGGTGA
GGCGGTCACCACGCCATCGCCACCAATAGCAATTTTGACCA
GGGAGGACCTGGCTGAAGTGCGCTCCCTCGCAGTGGCAGAA
TAGCTTCTCTGAAATCAAAACCAAAATACAAGAAGGGCGGT
TCGGCCAGCAGGGCAATATCCGGTTTGCGTTCGCGCAGAGG
CCGCTTTGACCGCCCCTGGCCCCAACGGCCCATCTATGGCC
CGACCATGGCCGAGCCGATTCACGACAAGATAAAACGATCC
CTGAACATGAAATCCACCTTCCCGAATCCTTATCACAACAA
CACAGGGCCGCGCCGCCGAGCAGCAGCGTCATGATGACCCA
CCGGCAGCCGCCGCAGTGAGCTCAAATACATTTTCGATACA
CATACCAAGGACCGTATCGCCCGGTTGGCAAACCTCAAAAT
CGGTGCAGGAGGAGCAGTTGCAGTTCCGGACGTAGCGCGCG
CTCCTATTCAAAGAAAAAAGCCCCAACCGCAGGGCCGGGGC
CATGAATGGCGTCGAGGGTTCCCTGCGGTACGACCATGGCG
CGATGACGTTGGGGTTGCCGCCCGAGCGGCAGAGCTGGAAG
TGCACCCACCTGCGCAAATTCAAGGGCCGTGATTTCAACGG
CGCAACATTGTAAATGCCCCCCATTTTTCCGCTCAGAGCTT
CCGTAGCGGCAGCGATAGTCCAGCGCCAGCGAGGCGGCATG
CACGCACCAGCGGATAGGAACCAAGGTCACAGAAAAGCGCC
TTCGATCAAGCAATAAAAGGCATGCGTTGTGTCGTCCTGGC
GAACTGGCGACCAACCGCGCCGGAGTGGCGTTGCGCGGCAT
CGCTCGATGAACTCAAACTCCCCCAGTCCGCCAGGACTCAT
TCCAGGTTTGCGGCAAAGCGCCCAAATCCGTTGCGTGACCA
AGTTTCTGCAGGAGGCGGACCTGTATGTCGACGGAATGGAG
TTTTTGATTTTCTCTCTGCGCCTCTGCGCTAAGTCCTCTGC
CGGTCAGCAGCAGAAAAACGCGCCCCATCCCGTCAAGGCCG
CCAGTCGGGTCCCGGCGAAACGGTCGTTCCAGCCCCGCCCC
CGTCTCGCAGGATCGCATCTCCCATGTCAAGGGTGTTTGGC
GAGGGTATGCAGGTAGCGACCCTTCGAATCCAGAACGAGCA
AGGGCGACTACCCGCAGGCGCTGGAATGGGGAGCACGCGCT
GCTTTTCTGTCCAGAGAAAGCGGCATCACTTCTGCGCAACT
TCCCAGCTTCTTGTCTTCGGCATCGATGCGCGCCTGCAGCC
TAAGCGATCTGGCCCTGCGCCAGCAGACCGACAATTACACC
ATTTATGAGGCGCGTGTCGGCGCCGATGTGCGGGCGAGTTT
CACCACTGACAAAGGGGCTCCCAAAATCGATCTCGATGACG
ACATCAAATATCATGAAGCGCGCCAGTCCCAGGAGAAAGAT
ACAGCACTTCAACAATAAATCCAAAGAAAGAAATATTTCAA
ATCTGCTTTTTTTCGTTTTACTTATCTGGCAAAAAGGGGAC
CTGTCTCAAGCCGAAGAGCCCGCGAGAGGAAAGCTGACTCT
GACTTTCCAGTTTTGAAAAACAGTGTTATATAAATAATACA
TTTGCCGGCCTCACCAGCGGCACGATTTACGCGCTGGTCGC
TAGTGCGCGCGGAGATTTCGCCGCCGCATTGAGGACAGTGA
CACCGCACCGGAGATTCTGACCGAGGCGGTATCTTCCATCT
GCCACCGATCAGGGCAAGCGCCGGCGCTGTCAAAGCCGCGA
AAATCCCGACCCGGTTGTCGCGAAAATGGTTATCTCTGATG
CGTACCCGCCGCATTCTGTGCCGGTTTGGTGGCGCGCCTGT
GGATCAACAAACTGTGGCTGCGGCGTTTCGAACGACAGATC
CAAGGCCACACCGCTCGGTGCGGTGGCCCAGTTCGCTGCGG
ATTTCAGGAGCGTGCTTTTGCCCGCTCCGTTAGCCCCCACC
CTTGGGCGGGGATGAGTTTGCCGTGGTGTTGCGGGAGATCA
TGCCCAAATACATCAATTCGCCGGAGTCGCCGGTCTATCAC
GATGATGCGCCCCTCGCGCACCGCGGTCAGCTCCGGCCAGC
TACACCCTCGAACATGCACGCTACCGCAGCGATATTGAGCG
CTCCCACTACGCCAAAAACTCCGCAAGAGACAACAATCTGC
GAAAAAAGAGAAGCTGAAAGCAAAGATGAAAATATTTCATA
CCCACCACCGCCACCCTGCGCAGCCAGACGGACATGCCTGA
CCGCTCCCAGCAGCATCAAGCAGCAGATCCACCAGGTGGTC
GGAATCCATGCACGTCGAATCGGCCGAATACTCCATGCAGC
CGATGTCTGGGCGATGCACCCCCGCAATCCCCTGGAGGTGC
GATTTCCCCTCGTGAGCCGACCAGCAAGAAATCTGCGAAAA
ATAGCAGAAAAAAAAGGCACCTACCTCCGAATAAGCCGGAA
GTGCCTGGCTGTCACTTGTGCCGGCAATTCTTTTATCGGGA
GACACCCTTCGCACTTTTTCCCCCATTCTCCCGGCAGTCGC
GAAAATTACCCCAGCCATTGCCGGAGAGGCGGTGATCTCCT
CACCAGGTTCCAGGTGTAGCCGGCCAGGCGGTGGGAAAGGT
GAAAAAAGTCCGGCCACGCGCGACAACACGCCGAACTCGTT
GGAATGAAGCCGGAACACGCCGATAGGATCTTTGATCCCTT
GCCAAGACTTTTGGCCCAATCGGAAATCGCCTTGTACCCGC
TGCAGGGCAATACCAGCTCGCGGCAGCAGCATCGGGACAAT
CGCGGGCATGGCTTAAATCTCGCGACGCCGGGCGAAAGCAG
CATCTGGAACATCGTATTTCCTCCCGCGGCAAATCAGATCA
ACCGATGACGATGGGTCCGGCGCCGATAATCAGAATCTTTT
AAATATCCGATGGAATTGTACCCCCAGTAATTGCGCAATCC
TTTTATATGGGCAAAAAAGTCGGAGCGGATTACAGCAGGAC
CTTTTTTCCGCCAGTGTGCGCGAAGACGTTGCCTTCGGGCC
TCTGTGTGCGAAAAAGATCTCCGTCAGTTTTATTCACAACC
GCCCAGTCGCGATTGGCAGCCGGGCTGGCCGGGCTGGGGTG
CGTTTGCGGTTTTTGAGTTTCGGGGATTTCGTAGCGCTCGC
AACTGAATCGCGAAGACAACCCTTCGCGAACGGATCAATCA
CAGCGCAACGCCATCCGGAGCAGGAACCCTGAAGACATCTC
GCTGGTCATACTCCGATACTCCGCTCAACCCCCGCAAGGCC
TGAGATTATGCAGGAGATTGCCGACATAATCTTTTACCTCT
CTCCTGAATAGCGGGCTGATCGTGAAAATAAAATAAACTTA
TCGTATAAAATATTTAATATCTTGAAGTGAGAAAAGGTTCA
AATAACGACATCAGCAGCCGCAGTTATGACCCGGAGGCCGT
TATTGCTGATGGCATAGAATCCAAAAAATTCGGCTGATTTG
TGGACAATGTGAGGATAGTTCCAAAAAACGGCCCTTTTTGG
GTTGCTTGAACAACCGAAAACGGCTTCTGATCTCTTCGTAC
CAGCCGGCTTAGCGTTCATCCCGGAAGAAGAGGCGGGCGGA
ATGAAATACAGGAAAAAATCCAGGATGCAAGATCCTTTTTC
TCGCGAGATCCTCCATCACTCCGAAAAAATTGGGGTAGCCG
CGGTCAAGATGATAGATCCGCCGAATCTCGGTGGTATTCTC
CGCTCTCGACATTCAGTACGCGAAAAAACTCGGCGTCAAGA
GGAACTGCTCTCGTGCCAGGCAGGGGCGTTTGATTTGAGCC
CATAATGGGCCATGTTGCCGCAGTGGCCGCCATGGGGGTAA
GAGTTTCACAGGGTAAAACGCGAGAGGTTCATTTTCTCTCA
CGCGAAAGCATCGAAAAAATCTACAGCACCTATCCGGATAA
TGGCGTATCGAGATCGACTGCTTCAATCCGGCCTTTTGCGC
CCGTCAACTTCGGCGACCGGCGTAAAAAGAAAATGCTGTGA
TAATTGATCGTTTAAAAAACCGACTAAGACAATTACGGCCT
GTGCTGGACCATCTTTCGCGCCGTACTGCCGATCAGCGCAC
GAGCGTGGTCATGATCAACGCATCTTCGCGCTTTTCCGACG
TTCCACCATGTCGATCAGGTCAAACGGGGTGCTTTCCAGCG
CTTTGCAGTGTCGGCAAAAGCAGGATAGAGACAGCATCAAA
TGGAAATCACGGATTTAAACCTTGAGTACCTTCATCGTGAT
GAGTTCTTCCTCGTATTCACCGGCAAAGGGATCAAAGGGTT
CTGTCGGATACCATCTTTTCCTTCAATACCAACAAACGCCT
GGTCAGATAAAAAGCCTGCGCGGCAAAGTCAATGACTGAGT
ACGATTCTTTTGTAAAAAGGCTGTGATTTCACGTTGGCAGC
AGTTCCGTATGGGAGGAAAGCCATTCCGGCTCGATTTTGGT
GATGTCGGCATTCTGAATGGCGGCATCGGGATCAAGAACAA
TGAGAAGGATTCGGGCTGATCCGGTGTGCCGTTGAACTGGT
CTCGTGGGCAATCTCGCCGGCAGTCAGCCCCGCACACCCCT
ACCTGGCTGTTCAGATATTTCAGCCTCTGCTTGCGGTGCGG
TCCTGCATCAGGATGATCAGCGCTCCTGGCCTTTTGCCGTT
TCTACATATTGGGCTTTTTGCCTTGACTGCGTCCATCTCTA
GGAGGGGAGCCGCTAAGACGCTAAGACGCAAAGAAGACCTA
TGTGGATGAAATACGGCGCACCCTTGACCGCATGCGACAGG
ACGCAGAACGAAATCAACGGCAAGGACGCCGAAATGCTGGT
CGGGGGTAACCAGCACGCCGCGACTGGCCGGGTCTGCCGAT
GGTGACAGACCAGCAGGACGCGCCAGCCCTCATTACGCCAC
ACCAGAGCGGCACACAAAATCCAAACTGGTTATTTACACGG
GGCCATGTCCATATAGAAGTCAGCCAGCTTCTCTAATGCGT
CCATCTTGAGCTTGGTGCCGCGCGTCATCAGGAAATCGATT
GTCTGGGCGAACAAAACCTTCAGCCTTAGCGGCTTACTGCC
GCGACGAGCGCGAACAGACCCTCAACCAGCTGTTGTCTGAA
CTTATCCATTTTTTTCATGGCTGTTACCTCCACCCAGATAG
AAGCGCGAAACCCTGGCTGACGCCGCAAGGGACAAAAAGCT
TTCTATCTTTGCTTCCTTCTCCAACAGATTGAAAAGAATAG
GGCCACTTTCGCGGATGTTTCCGGTCGCGAGAAAACCATGC
GGCCAAAAATGCCCAGGAAGCCCATGAGGCGATCCGCCCGA
GGTATTTTTACTAGCATTTGCCCTCTTGGCGCCGTCAAGGG
AACAAGATGAGCAAGAGCCTCGGCAACTACATCGGCATCAC
GATGAGCGCCATAATGCACACCCAAAATGAGCACAGCGAGT
GACAGCCCGCTATGCCAAAGCTATAGTTTCCCCAAATTGTG
TTTCATCGCGCCCCCGGCAGCAGGAAAATTCGCCGGCTAAA
TCCAGGGCCATCTGAAAAACCTGCCTGGCCACATCAGAAAC
ATGGGAGTTGCGGTCCCATGCTGAACAGTTACAAATCCGAT
ACCCGGCCGCAGAAATGACTCACCTCAAGGGCGTCAGCGGT
GCTTTTTCACCCGGGAACGCCCCAACGCCGCCGACCTGCGC
GTGTCTGCCGTTGCAGCCGACAGCCACAAAAACACCGAAGT
TCGGCACATCCCAACGTCACCCGGTAAGTAAGAACCATGAG
TCAATTCCAGCAGCGTCAGGCGATCGCGGTCAAAACGCTTC
CGGAAAACGCTATGGGAAAACGGTCGCGCTGCACCCGGAGA
TCCTTTGGGCAGCATAGGTTCCATTACAGCGATGTTCCTTT
AAGATGTGCTCGAGGTCTGCCCGCAAGAGGTTGCTTCCAAA
TTACCAGGGCCCGTTGAATGCATTTTCGCTCAGCCGCAGCA
GTCGCGGGCCAGTGTGTACCCTTCCCAGGAATTTAGGTTAC
TTAAAGGTGCTTTTGACCGTCAGCGTCCTCGCCGATTGACG
TTGATGATGGAGCGGGTTTTCCCCGAGCGTGCATCCACCCA
GTGTTTCTCAAGGCTCTGCGCCCCGATGTGAAAATTATTGG
CGAATCAAGGTGGACGTTGGCAACAACGAGAATCTTTTGTT
TCAGAAAACCTCGCTTGAAACTCCAATTGCGACGGAGGGGG
CCAGAGCAATCGGGTGTCTGCAAGGAGGCGTCATGGGCGGT
TTGCGCGGGATCTCAAATCACTGGAATTCAGTCCGCCGGTG
GTGATCAAGGAAATCGTTTTCCGGGCATCCAAGAGGGTGCA
TTGAGATAGGTCGGAAAGTTCTCCACCGCGAAATAAACATC
GATCTGATCCTGCTCAATACCTGTTCAGTGCGTGACAAGGC
AAGAGGAGTAATGGAAATGGCATGGCGATGAACGGCATGGA
ATCGACAGTGTCGAAGAAACCCTTGTGCCGGTCTCCTGCAT
GGCGGAAGCGACCCGGCCGACCCCGAAAAGATCTTTCCTGC
ATAGCGCGAACCGGGCTTGGCGCGCCGTGCTCGCTGGAACC
CCCGCCGCGAAAAGCTTTTTCCCCCAACAGGGTATGGATCA
GATGCCGACCATGCCGGTCACTACCGCCGTGAGAATCACTT
TTTTCGTGATCTCCAAGTCGCCCTGGGGAACTGGAACAAGG
CGTCTACGACTCCAAAAAAGCCGGCAGCATGACCACCTCTC
GGATAAAACCTTTTCGAGCGCGTCGCCGGTGTGGGCATAGT
GCAGAGCAGAAAGCGGCAGGCGTCAGCCCAGATTTTATCCG
CTCTCTGCATTGACGCCAGGCGGGCGGCATTTTCAGCGGCC
CACCGTATAGTCGATTTTTCCAAGGACCTCGGAGCCGATCC
AGTAATCGATTTATTCAGCGCGCTGAGGATAAAAGGCTCAT
GCACAGGAAGAGAATGCCGACCGAATCATGATCTTCGTCAA
GGACCGTAGGAGATATACAGCGGTTCCCATTTCCCGGCGCG
AGCCAGAGATCTCGATTTTGCAACGGCTTCAGTCGGGGGCA
CATGGTTTGCCCCTTTGACGCTATCGCCTTCAAGGAGACCC
TCCGCACCTGTAGCCAGGCGCTGCAAGGTGCCGATGTCGTC
TAAAATGCCCCATCTAAGCTCGTTTTCACGCAAAATGCACT
AGTTACGGCAAGGAGAGTGTCTGTTGGGTCGAATCGGGATC
ACTCTTCCACGGTAAGCCCCCTCCTCGCAAAAATTATCCAC
CCAGTTTGACGACCTAAAATCCAACGGTGGTGCCTCGGATC
TTGCAGAACGAGCAGATCGGCAGCAACCCGCTGAGCACCTT
GTGGAGTTACCCTGGTAAACCCTTTTGCACCTGAAATAGAT
CGTAGGCGTGACAGACCGCGCCGTTGATGGCAAGCTCGGTG
TTTTCCTGGTTGCAGAAAATCCACTTTTGCAAGAGAGTAGC
GACAGCTGACGGGCCAAACGCAAATGGGCACTTCGTCTGGC
CAGTCGAACATGCGCAATTTCCGGTAGAAAAGGAAAACAAG
GCTGTCGCCAGTTATTGATGCGCCGTCTGGCAATTTAAAAC
TTCCCCTTTCCCGTGACATTCCCCGAAGGGCGCTATTTGAA
ATCCCCTTAAATCGTCGCCCCCCGTGCGGGGGCGTGGATTG
CCCGGCGCATTGTTGCGCAGCGGGAGCAGGAACCGCTCGTT
AGATCGGTATCCCGAAGAGGCCACACAGGCCCTTATGAGTG
GATCGTGCTTGCGCCGGCAACGGTTCTGACTCTGACCAGTC
CAGCACCAGGAAAATACCAACGGCCAGGTCGCGCGTATTGG
ACTGATTCTGTACGATGGTGCAGCAACCTGTCAAGCGAGCC
GAACTCGTTGTTGATCAGCGCGTAGCCCTTGCCGTAGCCCA
GTTTACGGCGTACCGGATCGCAAGTATGGAGAGCAGGTGAT
AGCCAAAGGATGGTTGCAAGCAAAAAGCGCCCCTTCAGTTT
TCTGGAAAAAATCTTTGAACCCTTTTTTACGACGCGCCCTA
AATCGTCGGCGTAAAAAGCGCCCTGAAATTGATTCATCCCG
GTCAGGCAGCGTCCGCCCCGCGGTGTGACGACAAAGGTATT
ATGCCTCAAAAACTCGAAGTCTATAAGTGCGAAATGTGCGG
TGTGTTCATCGGAAAAAATTCCCGCTTCGGCACAGGCCTTT
GTGCTATATTCGCCAAAGCGCGTTTTGGCCTCCGGCGCGGA
GGCTGAGCATCCGCGTAACGCGGGTGCGGGTGAAATGCCGT
TCAAAGAGCCCTCCAAAATTCATCTGGGCAAAATCAAGGAA
AGCATTCAACGCCTCAAGTTCAGAGATGCTGAAAACACAGC
AACTGAAACATCTAAGTACCCTCAGGAGAAGAAATCAATTG
ACAGGGTCAAGATTCAAACGCCGTTCCAAACCAGACGATTT
GGGTGCTCAAGGCCTTTCTCCCCGAGGAGGCCGTGGCGCGG
GAAACCTTTTTAGCGACCGACCGAAAGGCCTCACCGGTGCT
TCCTATAGTTTTATCGAGCGCGGTTTCGATACCAAGGTTGC
GTGGATGCCGGCCATTTCGCCAGCGAACGTGTCATGGTGGC
AACCTCCTTCGGCTTTTCTGCCGTAAACCTTCTTCAGCCCG
CTTTCTCTTCTGGAATTGCCCGGAAAGCGGCATGAACAGAA
CCAAGGCAGTGCTCCCCTCTCCGGCAACCTTGTTTTTTCTC
AATACCCGAAAAGGAGGCTTCCTATGTTCATCGTCACCCGC
GAAACCCGATAAAGCGACCGCCTCGCGGGCAAAAGTGTTGG
GGAAAAATCGGTAGCAATTGCAAAAAAGGCTACAGATTCAA
TCGCCATTTATCCTGACCTTCCCGTCGTGACTAGGCAGCGA
CTTGTCCCAACGGTGAAAGGCGATGACCTTGCGCGCTTCGT
ATCGCCGATTCCGACCAGGGCAAAAGCTTTCGTGCCTTCTG
CGGACACACCACGCCGAGGGCGTCGATGAGATCGAAGGTCT
CCCTCCTCTCTCGGAATCGACCGCGTGGTTTTTCATCCGTC
CGCACCCGGCCAATATAAAGCCGCATAGGGGGAGCAGGAAG
TGGCAGAGTTCGCTGCGGAGCGGGAAAAAGATTTCGACCCC
CCTTGTGGGGGACTCCGCCGCTACTTCTCTATTCCCTTTCG
GCAAAGAAACGGGACTGATTCAAATTGTTTTACCCTGACGT
GTGGATGAACTCGAAATTCGCAATCGCGAACTGAGCCGCGA
CTCCGCCGACTGGCCTAGCCCAAACGCCTTACTTTACACTC
TCATGAACTCAGACGCGGAGCGGTCTCTGCCAACGGCCAGG
TTACCGAAAACGCTATCGAGCCTTGCTCGATGTGGCCGAAA
GTGATTCGCCGCGGGAAAAGCTCCTCTCCGCCCACCAGCTG
CTGTCGCAGATCTTCATCAACTGCCCCGATCCCTGGCCCAA
GGATATGGACCCGCGCAGAACGTCCTGGGTGTTTACACCCT
TTTCGGTGGACACTAAAATCCAGTGTATGCCTCGACGGCAC
AACGATCACGTTGAATCCGGCATCAACAAAATGGACCTCGC
CCCCTGCGTAATCGCAGACGCGATGTGGGGCTGGGCAGGAT
GCCGCCAGTTGGTAGAAATGCAGGATGTGAGACTGAACGAA
AGCTCTATTTCCTCATCGGGCTGCCCGGTGAGGCGGACGAG
ATCCCCCTGTTCGGGTCGACCCTCGATGAGGCGGGCGGGGC
ATTATTGAAATGATCTGTCTCGGAATGGCCCATGTCGATAC
ATCGTGATGCTGTCATCGGCCAGCAGCAGTTTTTTGCTCAT
TGGGCAAGAGCGCCGAAGCCCTCCTGGCCGGGGATGCCGTC
CCGTAACCGAGTCGGCATAGCCGGTGATGGTATAATCCATA
TAAAAATCTATGTGATTTTGCCGTTAAAGGGCCCGACTGCA
GCCAACGAAAGAAAGAAATACGAGAAAAAAAACAAGTGACC
GTGGAGTCAAGATGTACCCCCTTTGAGAGAGAGTTCAAAGT
AAGCGGAATTTCGTCTGACGCCGTCACTCCTTGTCGGCGAA
TGCAGCAAACCCTCAAATCGCTGGATCGTGCTTTGATGGAC
CTTTGACCCCAAGGGCAAATCCGATGATGAAATCATGCGTT
AGGGCGTGGCTCTTGAAAAGCAAGGGAGTGCCGGCCTGGTC
CCTGAATACGGCGGAGTGTGCCTTAAGGAGATGATCGAACA
GGCGCTGCACGCACCCATCACCGTTTTGAAGAAAACTCAGA
TGGCGCGTAGCTGGGGAATGCCGATGGTGGCCGCATCCGCC
TCGATATTGAGACCTGTCAGCGTGTGACGAAGATCTGCTCG
AATATCATGATGGCGCTGAGCGGCTTCACCCTGGTGGCAGT
CGGACGTTGTAGTGCTCCGCCTCGATAAAGGTGCCGTCTTT
CGCACCATTGAAGGGATCCTCCGAAAAGATTTGGGGTTTGA
CCCTTTGCGCAGGATCTCTGCCGGCAGCATCTCGATGGCAT
CGGCGGCGCCGGATCGACCCCGCAGCTTTCCGAGGACCTGT
AACTGATATAGAGAATTTTTCATTGACGAAACTGGCGACGC
ATTCTAAGCCTGGGAGTCTGCAGTGAATTCGGGCTTGCCAG
ATCAGACGGCACCCTGGGTTCTAGCCAAAGATCCGGCCGAC
TTTTGTCGCCCCTGGCTGCCCCCACTGCCACACCTTGATGC
CAGGAACTGGATCAAAACCCCAACGAAGAATCCCATGACTC
CAGGGAAATCATGGCTCATGCCCATGGATAATTCATCCATG
GAAATCGGCGAAAACTGCACCCTTTATCACGGCGTGACCCT
CGGGTTCTCGGGCACGTCGACCGACGCCTGGCTGAAAACCG
GCCGCATTGCTGGAAAAGCTCATTGCCTATGAGGCGGTGCA
GCATGGGGTCGGTGAAAACGCCGCCGATTCTTTGACGGATT
CATAGGGGCGCTGCGAGGCGCGGATGCGGCGCGTGGTTTCC
CCGTTGAGCCCTCGCTCAACCGGGAAGAATTCCCCGTGAAA
GCCTATGGCAACGAAGAGATCCACCAGGACGCCCTGGATTT
GGCCTGGACCTACATTCGTGCCATGGGCGCGGAAGGGCTGC
CTCTCGAATCATTCCCTCGGCATCGGTGGCAATGACTTCAG
CTCATTGTTGTCGTAACCAGCACCGAATACCGCGACCAACA
GCCACGATAGCCGCCAGGGTCAGCAGGTCGCCGAGAGCGGA
GGGGCTCTGGTTGTGTTCCTCAGAAAAAAATAGCGGACTCA
AAAAAAGAGATGAGGTCGCCCCCATCTCTTTTTTTACGGCC
GTCCTATCTGCAGAATTTTGCCGCCGATATCGGTCATTATC
CAATGGCAACAGCCAAGACGCTCACCGGGGCCAGGATGGCG
AACCTCCCGTTCAAGGGAAGCGGAAAAACTTGGTTGCGGGG
CTGTGTCACCATGCAGCTGCCCAAAGGAGTATTGCCATGAC
TTTCTGGTCCACGGAAAGCACGGAAAAATTCAAAATCATCT
GAACTGGTGAGTTCCGAATTCTTTTTGTAGTTGTTTCCACA
GATTTTCTCAATGCGTCGTTCCACCACTTTTTTGACGACAA
AGTATAGAAATCTCAACAACCCTTAACCCCCGAAAGAAAGG
GCGCGCGGCACGCACAATTGCAAGATCGCTGCGATGCCCCT
AGCATGAAAAAAAGAATCATCAGCAAGATGATGCGGGTTTG
GGCAATGTAGAGAGCAGCATCCAATCGAGCGGCTCGTCAAC
GCTTAAGCATTCATGCAACTCCTTGATTTTTTGGAGATATT
CCACTTTGCCGAGAGTTTCACCAAAGCGCTCCAGTGCGTCA
CACCGTGAGAAATAAAACCGCCAATGTGGTTGAAAAGGAAA
GGTGGTGGCGACCAATTTTTCGGTTGAAGGCGAGGCGACGG
ACCAACCCAGGTATTTGAAACTAGGCTCAAAGAACCGTTTT
GGTCCAGATCACCGTTGACACAGGAAATCACCACCTCGGTG
TAATCGGCCGCAAGAAAACGCTGGAGATGGTTTTGACGGGA
AGATTCTGCATCTGCTGGCCCAGTAACTCAAAGCCCCGGCC
GCTCATGTCTATGCCGATTTCAGCGATGATTTTCAGGGCAG
CATCTGAACCAGAATGTAGCCGGGGAAAAATTTGCGCTGGG
CCTGACAGGATCAACCGATTCCGATTTCAAGCACTTATGCT
TAAAAAAATACCGGTTCTTTCCAAGGCTGAAATCAAGCGTA
GCCGAAGGGGATCGCGAAGCCCCGCAGGCCACCGAGGAGGA
TTCGCGCTCGCCCTGCAGCACGTGGACCGAAACCGCCGGCT
TATTAGTCCAGTTCTTCACCCTTGTAAACCGCCAAATTGCC
CGTGCGGGTTTTGTTAAGACCTCCTACCTGGTTTTGGGTCC
ACTCGCTTTCAGGATAAACGCCCACAAACCCTGACAGTCAT
TGCAGGCCGACACAGATTCCCAGCAGCGGCTTGCCGGCTTC
CATCTGTCCGACAGCGCCGGCCGCATCGCCAAAGGCGACCT
AGCCAGGCAGACCAAGAAGACCGAAGTCACCATCTCCAAGG
GATCGCGGCGCAGCTCCAACCCTTCGCGCCGGGCGTAGCTC
GCCGGCTTTCTGAAATTGCCCGTCGACATTCGAGGTGACCA
TCAAAACGGAAGCGCGCCCCCAGACTCTCGAGATAAGGGCG
TTTAGCCGCATTGTGATTTGCGTTAAAATTAATATAAAAAA
ATGCGCACCCCCTTGCGAAGCAGCTTGGTTTCGTAGATGGA
TCGACCAACTGAGGATCCAGCGGTTGATACTGAGAAGCTTG
CCACAAGCAGTTCATTCAAGCCAGATTTTTTTGTATACGAA
ACCATGAGAATGTTTTGCGGCAGCACGGCAAATTTCACCCT
AGGTTCCTGGGAGATATCTGCCGTCATGACGCAAGTGCCCT
CCAGTCCCCGCCCAAAAGCACGAAAAGGGGCAAATCCAAAA
ACTTCCTACCTGCAATCGCGCCTTCGAGCTGAAGGGACAGG
CGCGCGCGAAGTATAGAGTCCGGCAGTCAGCCCCGCCGGGC
AAGGCTTCCGCTACAACGCGCGGGATCTGGCTCTGATGCGC
GGAGGGCGGCGATTATCTCGCCCGCACCCTGCGCATGCGCT
TTAAGAACTATTCCAACAAGCGGGAACTGGATGAACTCGAG
AGGAACAGTATCCGGTCCGGCGGAAAATTCAGGCGCACGGC
CTGCTGTTCAATGGTGGATTCCATCGTCAGGTCGAGGAGAA
ATCGTGTCCGGACGCTCCGACCGCCAGGTTGAAGCCATCGC
CGATCAAGCCCCATTCAAAGCGCGATCTCAATCGCTCTTCC
CCTTGGCCCAAAAGTGGTTGCCCCAATAGGGTTTCTTCCGC
CTGTCGGTCTCTATATCAAACAGAAAATCGGGCTTTTCACC
CCTGTGCATTTCTCAGCTCGCCCGCTCCAACGAAAACGCCC
ATGGGCCCCGCGTGGCGAGTCAGCGTGCACTTCGCCATCGC
GACGATGGGATATTCCAAACCCTTGCTGCGATGGATGGTGA
TCATTCCAGGGCTTTCTGCGCAGCCACTTTCAGCTGGACCT
TGATCAGCCATTTTATCGACCGTCAGGCGTAAAAAAACCGC
ACACTATCGATTAGGACTCTCCCATCTTAGAAATACAGACC
CAGAAGCCCGGTGCCCGAAACCATGGCTGAAGCGAGGAAAA
GCGACACTCGCATTGTGCTGCCGGGAGAGATGCAGGGCAGC
TCTCCGATCTGGCGAAAATGCCCCACTTGCTGGTGGCCGGC
TCGAGGGCGGCATAAATTTTCTGCAGCAGCAGTTGGGTTGA
CCGGCTTTAGCAGCCAATTCCTCCTGCGTCATGCCAAAATA
CCCGTTCGTAGGCTGAACGGCTGTCAAGCACATTCCACAAA
CCGAGGATCGCGATACAGGGCGTTTTTCCCTTCGCCCCGCG
CACGGCAAACAGCGCGAATTCAAGCAGAAAAGCATTGCCTT
CAGCAGATGGCGGTAACCCTCGGTTGCGTCGATCAGCCCCA
GAGGTCCGGCGAAGGTGACGCGCTGCCCCGCAGAGCAGTCC
GCAGGAAGCGGGAACAACCGCAATCGCAGCGTGGTCGCCGT
AGGCTTACAGCCCCTGAGCGCGAAGTTTTGGCCGAAGATCA
GTTTAAGGCCCAGAGGGTCGCAGGGTTCAATAATGACCTGG
CCGGAAAAGGATGTCTAGCGCGATGCCTCGTGGCGCCCCCG
TCCCCGCGCCATGATCGAAACCAACGTGCGGACGGAGATCG
GTTGCCGTGGAACTTGAAATCCAAAGATGATTTAGGCAAAC
GCCGAGAATCAAGGTTGACGCCGTCGCAGCCATGGGGGCCG
CATCTCTACGGGCAAAAATACAGAACCAAGTTTATCACCAC
CGCCTGCATTACGAAAAATGCAAATGCGGCCGCACCATGGT
TGGTTCTTGGCCCGCAGCTGCGGTTTGTGGTAGGTTTCCGA
GCGCCCGGCCACAAAAAAGGCTACTCCGAAAAGACCCAGGA
CAGTAAGGTTTCTATTTCTTCACGCTTCAATATTTTGCTCC
TGTCGAATCATGCAAAACCTCGTAAAAGGGGCGGAAGGAAT
AGCCCACGGATACGGTCCGTCAGATTCTCAGCGCACGCGGG
TTGAGCTCGAAGTTGCCCGACAGCCCGCCTACAGTGATCGC
ACCAAGCGCCTGGGACAGCTCGGCCCACTGAAAAAGGGAGC
CGCGATGCCGAGGCGTCCGGCGCTGGTAGGGACAACCAGGG
ACCTGGAGTTCATGCACGAGCCGCAGCGCCTCCTCCCTGCT
TCATCGATCAGCTGACCGCGCAGGGCGGTATCGCTGCGGGC
CCGACGCCGATGAAAAAAAACGGGATCAGAAAGCCGAACCC
AATAAACGTAAAAGAAAATTCTGCATCAAACCCCTCACTTG
GGTGGGAAGGCTTAAATAAGCTTGTACTTCTTCAGCACGCC
AGGCCGAAACCAGAAATTTTCCTTGCCATTTAAAGCCTAAA
CGTAATATGAGATAAAACCACCGACAAGGAGCTTTCTCTAT
CGCCGTTCTGGACGATCGCGCGAATCCGACGAAACAGCCCG
AGCGCCAGACCGAGAATAAGCAGTAATTCCGGCATACCGAT
GCCTGCCGAACGAGAAAATCCTGCAGCAGGTTCTTTTTCCA
ATGATCTTCGGAGCGACCTTCAGAGCCTTTTTAGCCAACCT
GTGATCTTAACATTGCCGAACCCCGCGCTTTGATCGGATTT
CCAAAAGCAGGCCGCCAGCGCGCTGGCAGAAATGGGCCTCG
CCACCTCCCAGAGGAGACCACCGAAAGGTACGCAATGACGG
GTCGTGAAAATCCGAAAAAGCCCCTAATAAAAATAGGATGG
GCGCCCGCCTTGGCAACGCGCTGGCTCACCTCGATCGAACT
TAAAGATCTCTTTAAAAAATCCGTCGGCTTTTTTTACACAA
AATGCACAGCGAAGAAGTCTCATGCGAGGAATGCCACGGCG
GGCAGCGTCTCGTCCATGCTCAGATCCTTGAGCACCTCGAC
CCTACGCATTCCGCAAGCCGCGTCTCGAGCGAAAAGATCAC
TTTGTCCGACAAAAAATCCGCCCGCGTGGCCTTGCATTCGA
TACATACGCCGTGAGTTCCACGGTGTCAGCCTGTGGAGAGG
CGAGGACCTGCCATGTTCTTCAAAAAAACCGCCGTTTGCGC
AACGTTACCGCCAGAACGCTCAGCAATTGGGGCATTAACAA
TTCAAACCGCAGAGAACCTTCAGCCAGTCGATCGAACCACA
GAGGTTTATTGTCCTAAATGCAAGAAGAATGAGGAGTGCGG
AACAGGGGGTGCGGTTCACCCCGAAAGTGGCGGTGGTGATC
GCCTCCCGAAAGACCAAACCCTCCGGAGAGCACGGTCACCC
ATGGATGGCGAGCATCAATACGGCCTCAAGTATCCCGGCCC
CGAACTGCCCGCCCCGACCGCGGAGGACCGATGATGCGCGG
GTGGAAACATCGCAGAAAACCAGCATCTCTGCGACCCGGCC
AAAACGGTCCTGGCGAAATCCGCTGATGGCCTCGAAATCGC
AGGTTTTGCCGGTACGCAGCCACCGCCTGGCATTCTCCTCG
TCTTGGGCTAAACACACACCCTTGCACCAAGAGAAGAATAC
GTTTATTCAAGCAGCAGCTGCGCGCTATCCTGCGTGCCTCG
CGCCGCCCGCTGTCCCTCGTCAGCTGTTGCCAAGTTCCCGT
CCCGGCACGACGGAAATTTTCGAAATCACCCACCAGGAATT
TGTCGCGTTCTGGGATTTTGCCCGTCGCGCGCCATTTAATT
GAAGAAGTCGGTCCCGGCGTCAGCGGGTGGGAAAAAGGCGA
CCCATGGCCACCACCAGCCCCAGCATCCCCCCAAGCAGGAT
GGTACAGGTCAGCACAAGGTCACCCATGCCGGCCAGTCCGG
CAATCATTCAGTGGGAGACCCTTCGCGGGGAGCTACTCTCG
GGCCAGCTCAACGCCGAGCGCTCCAACGCCATCCTGGTGTG
TAGCGGGTGACGTCGTCACGCTGGCTCAGAAATTCGCTCCC
CGAACTGGCGCAGATGCTGACCGAAAAAGACGAAACTGAGG
GCAGCTGCGGTCGCCCAAAACCGAATCGTATCCCTCGCAGT
GCCGGGCTGGCGCAAAAAAGCGTTGCCGGCGGTGTCGATGT
GCGGCCTTGCCGGTGGGAGCCGCCAGGGCGATTCGCAGGGA
AGGATAGCTGAAATCAAGATCGCGAACCTCGATCAGCGCCT
AACAGCCGAATCAGGGCATGCCGCACTTGACCGCATAAAGG
CAAACTCTTAAGAACGGTGTCAGCTACCCGCGCCCGCTCCT
AGACCGCGCATCAGCCGCAGCAGGGTCGACTTGCCGCAGCC
GATCAAATCGATCGTGCTGCCCGTGAGGCCGGGGGGACCGT
GCGCGCATCTATCGGGAAATCGGATTGGTTTCGTCCGCGTC
TAAGTATTCGCTTTCGACCGCCTTGGCAAAAAAAACAGGGC
ATCTCTGTTCACAACTTTTCCTCTAAATAACCCTCTTTTTC
GACAGCGTGCGCGAGAATCTCGAAAACTTCATGAGCGTCAT
TCGACCGTGGCCTCGAAGCGCAGTTCCCAATACGCATGTTT
TTTTTATTGATGAAAAAGTACCACTGGATATAAGAAGATCC
GAAACGCTCCGCGATCCTGACCGAAGTAGCCAAAAAGCTCA
CGCTTATAGACATCATCAAGCTGTTTGTCTTTCTGCTGCCC
TAACCTGCAAAGTCATTTTCCCGTGGTGGAGACCTTCGACC
AGCAGTAGACCGAGAGCATGCCGAGGTCGTGAATGTGGAAA
AAGAAGACTACGAAGAAATCCTCGAATGGCATTACAAGCAG
TCATGGTAGTCAATCGGCGGCAGCGATGTCAAACAAATTAA
GTGATAGTTTATTGTAAAAGCTTGCAATTAAAAATATTGTC
CTTGGTTCCCCAATTGGATTCCTGCAGCAATGAAACCGCTG
GGCTTGGGGGTATCTACCGTCAGCGGCCGCAAGCGGGTGCC
CTCAAACCCGAGAAACAGATCGGTCGCGACCTGCTCGATTA
GAGATGGACTGCATCGACTGCCACAACCGCCCGACTCATAT
CGCAGCGAGCGCCTTTATTCCTTCTCCGATCTGGAGAGTGT
TGCCATTTACTGATGAATCCCCCCAGCGGCGGCAGCCCGAT
ATCTCCTCGGCTTTAAGCTGCATCAGAGAGCGAACCTTGAG
CCGTCGCCGCAGCCGAACCGCCTGCTCGAAGGGGGAGAGAC
GGCCCAAGGACCTTCAGAGGCGTTTTCTTGATCAGGCCGTA
GGTAAAGGCTGAAGCCAGAGCGGTCGCCATGGTGATGCCGG
ACAAGTTCAATACCTACGCCCTCGAACTACTTGATCGCATC
GATATCAAAATTTTAATTCACAAATAGAGGGTTTTTTACGT
CCAGACGCTCTGGCCGGTTTCGGTCAGAAAATCCACGAATC
TCGCGGGGTTACAGTAATTGCCGGTCACGCAGAAACGTCTG
TAACAAGTCTTTTATAGTGTCAGATCAATTTTGAAGGCAAC
TTCTTTCTCAGAAAAAAAACCTGATGAGATAATCCAGTATC
TTGTGTCCACAGTTCTTACTCCCTCTTTAATAATTTTGCGC
GCTCGCAGATCCCCAACATCCGCGATATCCGTTCCGCCGTC
CAAAATGCCCTTTGAAGAAGCCGAGGATAAGATTCGCGAAT
CGGAACTGCAGATTTTTGCCCCCCGGGGCAATCAGTGCCCG
TGGACACCCCGATCAGGTATCCAGGGCCGAGAACCTTGCGC
CACCCCTCACGAAAAAAACGCCCTCGTTTTTTTCCTTCTGG
TGACCCTGAGGGTCTCTTCGCAGTCTCCTGTTTTTATGCCA
AGGATTCTGAGCGAAGAGCACTGGGACGTTGTCATCCTGGG
CGCTGTGGATAATGAAACCGCCTTTGGAGCCGACGGGGACA
CGCACCCCCAAGATTGCGGCCACAGCAAGAAAAAGCCCCCG
CCCGGCGGGCCGACCAGAAGCACCCCTTTCGGCATGCGTCC
TCAGCTAATGCAGTGAACACCAAATGCTCTTCCATCTCGAA
ACCATCGTCTTCTGGTTCAGCCGCCAGCGCGAATTCCGGGC
CTGTGGCGGTCATTGCTCGGCAGTGTCTCCTTTAAAATGCT
TTTCCTTTTTTGAAAAACCACTTCCCATCACCAATTTCTCA
CCGGATTTTTGGCGAGTTCACCGAGGCCCGACTGGCGACTG
AGAGGCGCTGAATGGGGTTGCCGGGAATATCCTGCCGAACG
AGCTGAAGCGATAGTTTGTGCCACGCGTCTGAACATGTCCT
ACGCAGCGCCGTCTCATGAGCGGCCACGCAGTAGTTGCAGC
TTTCATCACCGAGCTGGTCACCGAAATGCCGCGCTCCTGCT
CCGAGGCGTATCGCAAAATGCAGAAAATGGCCATGGACAAG
GCAGAGACATGGTCCCCATGCCGGTCGAACGTTCCTCCAGC
TGATTCCGTGAGATGTCTTCCCGCTTTCCGGTTTTCTCGTC
CCCGGCTACAGTGTCGGTTTCCTCGAACAGGAGCCGCATCT
TTCCTGTGTTGTGCTCGGTTCCGGCAAGGTGCTCGACGAAC
ATGCAAGTCCTGTGTGGACTCCGGTTTTTCTTCGGTCATGA
GCTAAACACACACCCTTGCACCAAGAGAAGAATACGTCTTC
CATTCAGCTTGGGAATATCGCGGGCCTTCACCTGGGGGTGG
CTTCAACGCGGCGTCGGCACCCTCGGCCTTGGGGGAACCGA
GGCATTACAACCTGAGTGGTCGCAAGACGCAGGCCGCCAGC
CTGGGAAACATAGCGCGAATCCGTCAGAAAAAAAACACTCT
GAATTGGAGAACTTCGGCGGCAGCGGCGAGTTTTCAGGGGC
ACCTGCCATGGCGGTGCGACCCTCTCCGTGATTGGCGGGAA
TGGCAAGAAGAGCCACCAGACTTGTTCGAACAAAACTCATT
GCGTGCATCAGGTCAACGCGCGGCCTGGTAATGTTGAGCCG
TTCATAAAATTTGTCGAACACGCGAAGATGCTCTCCCGGCT
AAGTCGCGCAGCCAGTGCGTCAGATAACCGGCGAAAAGGCC
TTGAAACACCTTGCCTTTAGCATCCATTTACTTTTTAGGGC
TGCAGTTCATTGATCTGCCCCCCATTCACCGCGAAGCGATC
ATGCGCAGTCCGCTGAAATGCCCCTGGCGCACCAGCTTGAG
ACGGACTTCGATCTTATCGCCCGGCAGGCCTATGATCCGCT
GGTTTCCCTTTTCGTGATCGCCCTGTGGAAACAGCACCTCA
TCATGCCCGCTTCATCACCTCCACCAGGAATTCGGCCACGC
GAACCCTGACCCGCAAAGCACGCGAAACCCGGCCGGGCGCC
GGCAGAACCGCGATACCGCTCGGGATGCGGCGCGATTGCAG
ATTATGGACAGGTTGAAGAGCGAAGACGTCATCCGTCGCAT
AGTTCGCCGCTCTCATATGCCTGCAGAAGGTCTTTTTCGAA
CAATCTTTAACAAACCGCAACCCTTAGAAACCAGTCATAAC
CGCTGCTCGGCCAGCGCGGTCAGATGTTGCGCAGTCCCCAC
CCGGCAGAAGCAGTCCTACGCCGAGATAGCTGAACACCAGA
CCTTTTTCAACCGCTTTTTGCAGCAGATATTTAAGGTCCAA
CCTCATCCTCGCGCAGCCAGCCCTCAATCAGCTTGCGGGCG
ACTTCAAGACCGCGGCGGCGCAGCAGATCAATGACGGCCTC
CGAAAATCGAGGAGAGTTCGCAAATGCGGCTCTCGATCCAG
CGCCGGGGAGCAGGGTTATGCCATCGATAACGGCTACGGCA
TCCGGAACCGTTGAAAAAGCCGGAAAAAACGCCTTATTTAA
TTATTCAAATAAGCAAAAACCTAACTTGATGTATCTGGGCA
ACTTGTTCAGGCCGAAATTCCCGTTTCCCCTGATTTCGCGA
CGGATATCACCGACATCATCCGTCAACTGCATCAGGTGGTC
GGCGGTGGGGCGCTCGCAACCGAAGAAGAAACCGTTTTGCG
CGTGTCCTCAGGAACGACCGCGTAAAGGGAAAAACCAAGCA
CAGGATGATGCGGTCCGTTTCAGCGCTCTCCTCGGTGGGGG
TTTCCGGCTGGGAAAAATCGCCGCCGCTTATTCGGTAAATT
TCTAAGATCTCTAAGAAAGTCGAAAAATCAGCGTACTCTTT
GGCGGGTGGTCTTTAAAAAACGGGAGAGGTGAGCAGGTGGA
TGGCTGATTCTGCTTTTTGCCTCCGCCGGTGTTTTTCATCA
TTCGTCGTTGATTGTGTGAGCCATGGTATCTCCTCCTCAGA
GCCCCTTTAAAAAAATAAAACGGCATTTTAAAATGTTTGGA
CTGCCGCTCGACGGAAAGTCCTCGAATCCTCATTTCGTGAA
GGTAGGTCATTTTAGCGCTCCTTTCTTTTTCATTTTATAAG
GGTGATAAAAACTTTCGAGACCGGCAACTCAAGAGACGAGA
CAATGAGGATGTTGACCTCGCAATCGCGGATAATGGCGATA
CGCTCTTGGCCATCTTGGCGCGGAATTCACCTTTCTGGACA
CTGGGGCAGCTTGGAAAACGCCCGTTCAACGATGTCGGCGA
TTTCCCGGCTTCCCCGAGGGCATCGACGGCAATGAGCTGAT
TCGGTCAGCAGCGCCACATCCTGGGGCGTGTTGTCGAATTC
TTTGTTCCGTCCCGGGAAATCGATAGGTTGAAAAACGAGAG
CGTTACCGACCAGAAATTCGCGATAGATAAGCTGCTCGCCA
GGCGAGATTCGCCTGCAGGACATAGACGTAGTACTGCGTCT
GGCTGGAAGCGGGTTGAGTACGTCTCTTATCTCGGCTGTCT
AGGACATCCAGGAAGAACTTCAGCAAAAGGATGCAGATGCG
GATTGCCACCTACATCCAAGCGATTGCGGCTTCCGCGCTGG
TTTTTTAAATGCGTGAAAAGCGTTTTTGATGTTATAGCGCT
TTGAGGCTTTTATCGCAACGCTCCCGCAGCCGCGTCTACCT
TCCACCTCTGATGTTATTTCCGTTAAGCCTTCTATCAATAG
CGTTCCCTTCAAACAGGGCGCCGAACTGCTGCTGTACGGGA
AGCTATGCGCGCATTTTCCGCCAGAACATGTTCAATGGGGG
GTAGAGCCACCCTTGCTTCGCTTCCACTCGTGCCCACGACC
GTTTTTTGCTGTGGCTTTTGCACCGAACGATTGAAAGTGAT
CAGAATTTCGACCTGTGAAGCCGCGCTTTCGGCCATTTCAC
CCTTGCTTGCCCCAATCGGCCAGGAACTTTTCAATGCCGAT
AGTCTCGAACTCGACGGATCCGGGAAACATGAAATCGAGAG
ATACCATCCCTCCTGGTTGCCGGGCAGGCCACTGTCCCCCC
GAAAAATCAAATTAACACCTCCAAAAATCCCACTATAGCTC
TTCTCCACCGCCGACAAGGTCAGCGAAATTTCCGGGCGTGG
CACCATCAGGACCCCGATTGCCGGTCGCGCCGGCCGGGCCG
ACTGCGAGGCAAATCTGATCCCCCGCGAGATCCCTTTCCGG
TCCTTTAGCCAGAACCCCAGCGGCCACTGCAAAAACAGCCC
TTCGGCATCGCGTATCACGGCAGTTATCCCTTATTTCGGCT
GCCACAACGCCTCTTCACGCCCGATTTCCTGCCCCTCGTTC
AGAAATGGGTCAAGGAATTGCGGCAGGAGGCCAAAATAGAG
TTGTCGCTGCCGCAGATAAGCCAGAGCTTCGTCAAAAGCGT
CGTCTGCTGCCTGATGTTCGCGTTTTCGATGATCATCGCCG
GGCGGCATCATCGTCACCAGCCACTCGAACAGATGAGATCA
TTCGGCATTTTTGAGCAGCGCCTCGACGTCCTGGCCATCAT
ATGGAATATCAGTAATTTTTCGGCATGCCTGAATTCTCAGG
CCGCGCAGAACGTCACATCGCCGTAGGTGGTCTCGGCGGCC
TCTCTCGGGAGGTGTGGATACGGGAAAAATGGGAGTCAGGT
TGCTGCGCTTCGCCATGAAGCATCAGCAGGCCAAGACCTGC
CAACAGGGCGGTGCCCACAGCACTGCGGTCGGCTGTTACTC
GCTGCCAAGAATATAAATCCCGTCTCGTGTGAAATCCCCTC
TCGGAAACAATACCGTAGCCCGGCTTGGTCACCACCACATC
AAACTCTGCGCATCGCAGACCACACGTCAGAAGCTGCTGCT
ATTGCCGTAGTCGACTCAGGCGTTGACGGCAGCCACCCCGA
TTTTTCTGCCTTATTTAAAGCAAAAAAGGTGCTCAGCCCCT
ATCAGCTCGGCGATACGGGTCAGAAACCCGTCCTTGTCGCC
CGTGTGCCATCTTCAACAGCCTGGCGGGCGACTTCGATAAT
TTGATGCGACACAAGAGCATCAGCACCAAGGATTTCCGGGA
GAATGTGCTGAAATAATAAACAAAAAGGGGCCACAGAATGA
GTGGCCGACGCCATCGAGCGCATGAAGATGGTTGCGCTGCC
GGCAATGACAAGGCCACCGACCGTCGTGCCGAGAAACAGCA
ATCAACTTTCATCCGCCGGCCTGGATGGCTTTTGAATTCAA
GAGTTCCGACACCAGATAGGCGTTCAGCGCGAAGATCTCCA
GTCGATCAGATCCCGTCGCCCCCCCGGCGGGCCTTTCACCA
ACTTTTACCTCTACTTCTTGCCGCCGTTTGATTGTCCAAGA
AGCAGCGTATGGAAAACCGACTGGAACGTCAACTGCCAGGC
TGCAAAATGGACGGGGATTTCAGTTGAATACACTTGCTGCG
TCCTGATCGAATGTCTCAAGCAGGAAGGGGTCGACACCATT
TCGTGAGAACCTTGTATTCGCCCTGGTCTTCGAGCCCTTCC
CCGCACCAAGGTTACCGCGGCTCGAATCCACAGTCCCAATT
CAAATCCGACAATAAAACCACCATGAACCTGTAATCCGGCC
TTCCTCGTTTCTCCCTTTCACATAAACCTTATCCGGCTGGT
GACCTTGACCTCGAATGCCGCGAAGAAACGATCCGTAGAAA
TGGAGGGATCCCGCAACCAGCGTTGGTACAGAGCATCGATC
TTTTGGCGCATCCGGCAAAACCAAGAAATGCTGCCATAACC
GATTTTCTTCAGGGCGCCGACATTGATGATGGCAAACAGAA
TGCCGGTCAGGGGGTTGGCGCCAAAGAGGCCGCCGCCCCGT
CGAGTATGGACCAAAATTTACGGATTCTTTTTCGGTCTCAA
CATCGCTGCTTTTCCGAAGACCACGAAGACTGCCCCCTTTT
ATTTGTCGACATAAAATTCACGATGATTTTAAGGGTTGGCG
CTCCTGCAACGTGGTGCGATCGGTCAGGGCGAATACGTCCA
CGAACGATCTGCGCCGTAAGCATCCACCAAGGGAATCAGCA
GGGATTTCAAATTGCGGAGTCGGACAAGAATTTCCGTAAGG
GGTTTTCTGATGGCGCTGCCCCAAGGATTCATCCGCCTTCA
GAAAGGCTTCCACCAAAACGCGAAGTTCTGTTTTTTCCTGG
TGTCGGCAAAACCGAAATCGCCCGCCGCCTGGCCAAGCTTG
GCAATTCCCGCAGATTTCTGCGAATTCGGCGTTTTCAGACA
CCCTTAAAGTGCTCGACACCCTGCCCCGCGATCGGCACCGG
GTACGGTTGCCGATGGATTCCTGCCCCTGCTTCAGGGCCGC
GATGTCGGAATCCCCGGATGCCGCCACCCGCCTTGCTGCGT
CAGATCGCCCCGCACGACCTCGAAAACCGCGCGCTGCTCTG
CAAAGAGCTTCCCGGGATTGCGGCTTTGAACGACAAATAGA
CAGGGCGAAGCGGAAAATCTCTCCCACGCTGTGTTCTTCTT
AAATTGAAGCCGGAAATTTCCGCGAAGACCTCTACTATCGC
CTTGCGCTGGTTGGCGAATCCGGCTGTGGTAAATCCATCAC
AAGCAGGAGAATGCATGACACGAAAACTGCTCAAGAAACGC
GCGCCCTGTCCTATCAACTGCCAGTTCTGCTCCTTTTCGTC
TTTTCTCCAGGAAAAGATCGCGGCCGGACCCCGAGCGGTAG
GACCGCCGCGAACCGATTGGCGTTATCACCATTCAGACCGT
ATCGCGCAAAGTCAAAAACACGCTCCAGCATTGCGCACGAT
GCGGGAAATCCGGCAGTCCGCGAATAAATTCCTCCGGCGGA
GACAGGGCCGGCCGGAGGCTCCCTCTCAATAAGTACATAAT
GCAATGTTGACGACCAGCCCCGGCAGTTCCGAACCCGCCAT
TCTCCGCTTTGACCGGCGAGCCGGTCGAGGCCTCCGTGGCG
CCGAGTGAAAATGATAAAATCTAGGTCAGTAAAATTTTAAA
GCGCACCTCTTCCGCTACGACAGCAAACCCTTTACCATGCA
GTCGTAAAGACAGACCGCAACCGCCTGCGCCAGATTCATCG
GAACACGTAACGACCTGAACCCTTAGACACTGGACAACAAG
GAATCTCGTTCGACAGGACCCTCGGCATATCCCGCACAGGC
CTTCGGCCTGCCCGGCAACCCGGCCGCATCCGCATCCACCT
CTGCCATCAAAGAGATCGAACAGAGCGCTGAACGCACCAAC
ATTATTTTCGGTGGCGATTTCCCGAATTTTCATGGCCACGG
GCCAAAAAAACCTGAAATTTCCGAAACCATGACTCCCGCCA
TTCACCAAAGAGCGCGACGACAAGCATTTCATCATCATCGA
TCCTTTGGAAATGCCCTAGTCACCTGATAAATCATCGCAAC
AGGGGCGACCCGCTGGGTCGCCCTGTTACCGTCATCCATCC
TTTGGTTTTCGGGGGGAACGCGAGAAATATCTTGCCTTAAA
CCCATCTCAGGCTTGTTCACCCTCTCGGCCCGCTTAGGAAT
CCTGGCGCTGGGGGCGGTCTCGGGAGTCATGGGGGTGGCCC
GGTCAGATGGTGAGCATCGCCCGTAAGGCCATAGCCGGCAA
GCGGCGCGCGTTTCCGACTACACTGCCTTTTTCTTCGAAGG
GTAGCCGTTTTTAACCAGCGCTGGAATCATGAAGCCGCCGA
CCACCGTCTTGTTGAACTCACCGAACTCAAGCGGTTTGGCC
CTGCACCGCAAAGGGGAAGACCCCGTCGTAACCCCAGTTGC
AAGCGGGCAAAATCGATCCCCTGGTGGGGCGTGCCAATGAG
GCTGCTTTTGAAGAATTTGGCCGTCGCAACGTAGGATACCA
ACCCATGGGCAGAAAAACCGCCAGAAAAGCCATAAACGGGG
CTCGCGCAACCCGACGGTGACGGCCAATATCTCGGGCGAAA
CAGGGTTTTCACGTTTTCCCCTGTAGTAAACATTCCCGGGG
GAGGATCAACAGGTTTTCACCGGTTACGCCCTTCATGCGGT
ACCTGGTGCAAGGGCGGTTTCGGAAAATAAAATACCGATGC
CTGCGGTCAGCAAAAGATTTCAGGAAGGGGTCGAGGTCGGG
TTAAGCCGATCGAGGTGGAGCCGTAGCGAAAGCGAGTCTGA
GAAGCGAATGCGGGTCTCGCCGCTCAGGCTGATCTCGTTCG
ATCCAGTTCCTCGGCTACCGCATCAACGAAAAAAGCCCCCT
CAGGCACTCATACTCAGCGGCAAGTGCGTCAAGGGTCGTAC
GCTTGCCCACCCACCGACAACGAGACTTCGGAATCGCTCTC
CGCGGCGACCTTGTGTGCCTCGGAAAAATCATCGGTGGCGG
GGCTGAATTGAGAGTTAATGCCAAAGATTTGATGAAAGACG
GTAGTCAATCCCTTTAGAGACGCCGGCTTCCATCTCGGCCC
CGGGCCGATGGTGATCAGTCCTGTTTTCTTGTTGAAGCGTG
ATTCATCAGGCGGAAATTTTCGAGTCCGTCAAGTTCCAGCG
GCCATGCCGATGCGATCGCGCGGGTTGGATTTGAGGACGTA
GGCCATGCCGGGGGAGAACTCATAGGAACCGAGGCCATAGC
ATGTCGAAGAGAGCCTTGGGCATCTCTTCGACATTCTGGAT
ATCGAAACCAACGCTTACCCCGTAAAAAGCGCAAAAGACAA
TGTGGATACGGGAGGATTTCCTGGACAATGATTACGACTGG
CCTGGTCGACGCGGGCAACACCGTGTTGCTCATCGAACACA
TTTTCTGCGTTGTTGGCGCCCCCCTTTTCGGCGGCCAGCTG
GAAGCCGAACTGCCGACCCTCGTCCGCACCCTGGCCGACCT
TCGACCAGCATCGCCAGTCGCGGGAAATAACCGGTATCTTC
TGACGGCCCCTCTGGCCTTGCCGATGGCATCGAGTTCATCG
GTGGTTTACAACCCTGCGCACCAGGAATTGTTCGTTGCGGA
CCGTGCGCGTAGGCAAATTCCAGCAACTCGGGCGCAGGGGC
CAGTTGGACCCACTCTCCTTCCGATTGAAGCGCAAAGTCGT
AAGCATTATCCCAAAAAAGGCTGGATGTCTCTCAAAAAGGG
AATTTTTCCGCACTGAAAACCATAAAATTCGTCCGGCGCAA
CGGGCAACGCAAAACCTGCCCCGTCGACCTGGTGCCAGAGC
CCGACTCCAAAATCAAATTGCACTTCGCGCTCCACCAAGGC
GGGCTACTTTGACTTTATCGCTAAGCCGGTCAACCCGGTGC
ACTTTTTTGTGTAACATCTGCATAAATCGCCTCCTTTAGGC
AAGTTCTGGTCATTTGTTCTCCGATGGGGTATAAAGGGTTC
CTGCTGGTGGCGGTCGATGTCAGCGACTCCACCAATATTCA
TCCACCGAGGTTGAAAAACTCGGTTTCGAGCAGGCCCGCAC
TGCTCGCCATTGCGCTTGCGCGCCACCAGGTAGTAGGAACC
CAGGAGAGATCAACCCATGACGCAGGAAGAACGCACGGACC
CGCGGGACCAAGATCGGCACCCTCAAACGCTCCGGCGAACT
GCTTCGCTCACGATCAGGTGCGGCAACCACAACTTCGGCCA
CTGGGTGCTGCTTAGCCCTTCATTCCGTGCATCGGAGAGGA
CAAGATCCCACACTATATCGCCAATGTGGTGATGTGTACCA
CGTCACCGGCGTTTCCGGTTCCGGCAAATCGTCGCTGGCCT
CAAGGCAATGCAGGGAAGCCCGCGCATTGCCGACGAGAAGA
GCCTGTGACAGTGCCTCGAGCAGGGTCTCAATCGCCTCAAC
AGGGATCTGGTAGATGGATTCCAGCTCCAGGGGGCGCTGCT
CAGGCAATAACTGCCGACAGCGGCCACCAGCGACCCGAAAT
GGCAGAGCACGGCCTGCATCCCGAGGACTATCATTCTGAGC
GCTGCATGGGATCGATCATGCCATGTTCAGCCATCTTTTCG
GCCCGGCGCTGCTAAAGCCGCCGCCCCGGTCGTCACCGAAA
TACCGGAGGAACGATGACCGCCAGCCTTCATGAAAATGAGG
CGACACGCATCCCCTTGGTCCAGTTGAGGGAATCGAACACG
TTCGCGCAAGGTTTCTCCACCCTCTTGCGGTACAACGGTGC
TCGTCTGTCTCGATCTGAGACAACGCCTGCTCCACCTCGTA
CCATCACGCGCGAGACCACCCTTCCGGTGCGAGAGCTTTTA
CTCATTTTTCAATCTTCACACCGGCGAGAAGCTGGAAAACG
TACTTCCCCATCTTCGAACACCACCCGGAAACGGTCGACTA
GATAGCACTGTGAAAAAATTCAGGACAGTCGTGGCCAACGC
CCTTGATTTATGATTTAGCTCGCGACCTTCTGGGGCGCATG
AGGGCGCGACATTGCTGTCGCGCCCTTGTTGTTTGTCCTTT
CCCATTGCGACCAGAGATCGCCGGTAGGACCGCGCTGTTCG
CCTTTGAGGAGCCTTTTTTACGTTAAGGAATAAGTCGACGA
GACAAGTTCAAGCAATTCGGCGGATACGATCAGAAAGACGG
CAGAGCCTCGTTCCAGGACTCGACCATTTCCTGCGGCAGAC
CGCCAGGATCTGTTGCCAACCCTTTTCATCACGCCCCGGGT
TCTCCCCGATTTCTCAAGCGCCGCAGCAGTGACCAGAGTCG
GGAATCAGGTTCCCTTCTACCTTGAAAAGTATAATTTTCTA
ACTTTTCTTCCTCCCCGCCGCGCGGGAGATAGGGCCGCCCA
TCCGTGGTTTCAAAAACAAGCCGCGAAACCTGCGCAACCGT
GAACCACGGGTGCCGGAAACCCCGCAACGACCTCTTCTGAC
CCTCACTGGAGAACAGGTCGCCGTCAAGCCCGGGGTAACCC
CCTGTTGCGCGGCATTTTCACCGAAAGGCATCAAACCGGCA
CTGCGGGATCTGCGAAACCTCGATCGCGAAAAGGTGGCCAT
TACGGTGCTGCAGGCGATCGCCCGCGTGCTGCGGCAGACGG
TGCGCTGACTTCGATAAAATCGTGAAATTCTCCAGAGGCCA
CGGGTTCGCACATTGTACCGCGGAATATTTTCGTCGGCGGT
TGCCCCAGCCAAAATGTTCGCAGAAAATCAATCACGTCCTG
ATCCCAAGGGCTGGCATGCGCGCAAACGCTCAACCCTGGCC
AACTCGGATGTGCGCGGTCGCGTCAAGATCAAATCCGCCGA
GATCTACTGCGCCCTGGTCGCCGGGAACGACTTTGATCTCG
GGTCGGCGTGATCGGCGATTCCACGTTCCTGCACACCGGCG
TACTCCTGCTTTTCGACCTGCAGTTCCACCACGAATTTGCC
CATCCCCTTTTATGTCGCCGCGCCCATTTCCACCATCGACC
GCAGCAGGAGCGTAAAATCACCCAAACCTTCGTCGCCCTGG
GCGTCGTGCGGATTTGAGTTCGATCGCAACATCCTGGGGAC
AGGGATCGACGATCTTGTAGCGCGCCAGCCTCCCCTGGGCA
GATTTCAGTCATCATTCCCGCCCTCAACGAAAAAGCGCATG
CTTTCTCAAAACATCCATCCCGGCCAGGATCGGGTGATCCC
TTTGCCTAGTATTTTTGTTGCCAAAAAATTTGCTGAATCAC
CAGTGCGATATCGAGTTCCACCATGAAATCCCCTGTGGCGG
CCGCCGTCTTTCCGCAAAAGCGTCAAGTACCGCTCCTTCAC
TTGAGCGAGATGGTCAGAAGCTGGATTCAGATTCGCTTGCA
CAGGATGAAGCGAGAACGCGCATTGCCACGGATCTGACCGC
GGTGCCAGCAAGTTCGTGCGCGGCGACGCCATTGCCGGCAT
GGCTGGGGGCAAGGGGGGCGCTGAAACGGGGCGCCGCACCA
GCTTGAGACCGACAAGATTTCCCTTGAACTCAACGCCGATG
GGCTGTGTGAGCGCTGGGGACAGCGTCCCGACGTGCAGCCG
CGGTCAAGGTCTGCGCCACGCCCTGATGGCAGGTTGCACAG
GGTGACGGCGTCAATAATCTCGGCGTCGACGGTTTTCCGGT
TTCAAATCTCTCCTAATACTCTGAAATAAAACATAAAAGCC
ATCATGACTTTGTCGCGCAACGGCCATTCCGGCTCGCCTTC
TGAAAAACGAGAGAAAAAGGCTGCAGGACCAGGCTTACGCA
ACCATCGGCCGCGTCATGGTCTACAAGGTCATTTACATGCT
TGGAGGATCTGGATCAACAGCTGCAAGGGTACGATGCCCGC
GCCTTCATCACATTGGAAAGCGTTTTGAGCACCTCGCGTTT
GTCATGCGGAGTGCATAACCCTTCAATTTTGTAGCACTGAC
GTCCCACTGGGAGTAGCGTTCAGCTCCGGAAAAAGCTTCCA
TGGACCTTACACTTTTCTTCCAGGAACAACAAAAGCTCCTC
GGCGGGCTGCGGTATGCAGCCACTGAACAAGCTCTTTTTCG
TGAGCTTGGTCAGATCGAGCCCCACGACCCCTTTCATGGTG
GCTCCCGGCGATTTACCAGGCAGCGCACCCGGCCAATGGTG
CCTCGACACCGAAAATAAAGCCGGCGGTGGGAAAATCCGGT
AGGATTTGCCATCGGTTCTGCTGCCTTGACCGCTTTGGCGC
GTCCCGAGTTGCCCAAAATGCGGTAGTGCAATGGTTCTGCG
TCGCCCGGGAGATGGGCATTCCCAGAACCACCCTCTACGAC
GCTGGGGCGTGAAGGGTTTACCGTCGAAACAGCCGAATCAG
CGAAACTGCCTCAACAATTTCAGATCCAAACTGCATTAGCC
GCGTTTCCGGCAACCCGACCCAGCAGCAAACCTCGTAGCAT
AACAAGAAAAAAACACATGGCAAAAAACTTTCTCCACACTT
CGGATTTTTCCTGGTTTTCGCCGCGATCATGAATTTTATCC
GATTCCAGTCTCCAGGATCGCCGGATTTTTCGCCCTGGCCC
GGAACCACGGTCAAAGCTGCCGAGCAGGCGGAATACACACA
CAGAATACAGGAAGTTACCTCAATAGTATCATTGAGCGGAC
CTGATTGCACTTAAAAAAAGCGGCATAAAAAGCATCGAAGA
AAAAGCCTCCTGGTACTCCTCCAATTCTGGCTCAATATAAT
TTGCGAACGGCGGTGATTCGCCCCAATATCAAATTGGATGA
GCGTTTCAAAGCGATATGCGCGGAGATCACGACGGTCTGCT
GGCACATCGATCAGGCCATGCCCATAGCTGTTATCGGGCTC
GCACCTGGTGCTGGTCGCCGCGTTCGACCCCGGCCTCAAGC
GCAGCAAGCCCGAAAAAAGCCCCGGCGGCAATGAATTTGAC
GTTTCGAAAGACAGCTTTTGCAGCAATTTTTATTCTTATAA
GCAGGGTGGCGAGGAAATTGCGTTGCTGGCGTGCGCGCATA
AGCAGACATACCAAAATCTGCTGCGACAACACTATGTCCTA
GCGTAATATAAGGGATTTTTCATCGTTTTCGAATGGCCTCC
GTAATCCACGGAGAGATCACCCTTCTGACCGGTATGACGGT
CGCGGCAAGGTCCAGCCCCTCGTCGACCCGTACCACAACAA
CCCAATCCTGCGGAAATTCGCGCTATGGCCTTTATGGACAT
GAAATAGCGGCGACAGTCGGCCGTCGCATCCAGGCTGAACA
CGGGCGGAAGTGGTTGGATCCTTTTTCGAGGCCCACGTCAA
CCAGGTCCCGGTAAAAAAGACGCAAAAATTTCTTGCATAAC
CTGTGCCGGAACAAACCCGACAAAGGACGACACCCGCTTGT
GGGGGGCGACTGTCCTGCTGCAACTTACTGTTTTTGAATCT
GGAAAAGGTTCCCGCGCCACCCTCGCCGAACTGCACATTGC
AACTCCCAGCCGGTCAGAGGCCGGCCGAATAGCTGTGACCC
TTCTTGACGGACTGGAAATGCGGGTTGGGTGTTTCGGCTTG
TTACATTTTTTTCAATAAGACTGTCAAGAGGTCTTACCATT
GAGGGCGACGTAATCGAGGTCCCAGGTTTTAAGCAGCGGCA
ATCGGGCTGCTTGCCGCAGACGCCGATTTTGGTGCAGCCGG
AAAGACGATTCTGACGACCCCTGGAACCGCGACCGTCTCAA
TATGATAAGTACTCTGAACCCTTGGGGTTGGAGGGCAAGGC
GTCCGGCCCGAAAATCCGCGCTGCAATCCATTTGGAATCAG
AAATCCCCCCTCAGCGCAATCCAAGAATCAGCAGGTTGACC
GTTTCTGACAAGATCGGCCGCGCCAACACCCTGATCATCAT
GAGCCCACCGAAGCCCTGCGCGCACTGTAGATTTACAACGT
CGTGAAGGGTATGGTGTCGACGCCGTTGCCGATGGTGCCCA
CTCCATTGCGGGGGGATGTGCAGGAATTATAAATTTTTCAG
GCTCCTCTAAAATGGCCAGACGTTGTCTAGTATTCTCACCA
TCGGGATGTCAAAGCGGATGCGGGCTCCCTTGAGGGTGCGG
GGCCCAGACCAGTGGAGCAACCCCGAGGATAAAGGTTAGGG
GAGGTGGAACAGTTGCGTTACCGCAGGGGTAAAACGGCGCA
GAATCGACAGGTCATAAAAGCCCGACCCGCTTACATCCGTG
TTTCGTTGGGATTTTTATACCCTTTTCGTGCCGCGCGCTAT
TCTTGCCGTCATGGGATCGGCGAAAATTCAGCGAAACAAGG
AAATTCCCCGGTACGAAGGGCACGAGTCAGCATGGCATGAA
CTGTTTTCGGTTATGACCCGCGAAACTGCTATACGGGGCGC
TAACGCAGCGAGGAACAGGGCGCCGGTGATTCCGGCACCGA
GACGACGGCTGCTGCTGGCGCTGCAACAACGAGGTTGTTCA
AACCGGCACCGAAAGATGCCCCCTTGCCAAGATTCATCAGC
CAAGTATGGCATTGACCGCACCGCAGGTTCGGCACATATCC
CCCGAAACATGCGACTTGCGCCAGTTGGTTTCCGAGGTGCT
AGAAACCTGGCTGTTCTACGCCAATTCCACCCGCTTCAGCT
AAACCTCCGCCGGAAGCCGACCGAAATGCCGGGGACTCTCC
GGTCTGTTTCGGTGACCACACCGAAAAGCTGCCCATCCTCC
TTTCTGCGGATGATTGGGCGCGTCAAACTCTTCCCGCTTCT
CGGCGTCACTGTCGCCGATCCGGAAAAATTCAAAACCGCTG
ATGGTTGGGCATGTAAATCACAGCGCCCTCAGGGGAGGCTT
CAGTTGATGAGGGCTGGCAACCAAGGTCGCAAGCTCACGTT
ACGACGGTGATCAACGAAATCACCCAGAAAACCAACCTGCT
CAGGAGAATCGATATGTACACCGAAAAAGTCATGGACCACT
GAGCCCCTGAGTATGCTGTGCGTAGATGACGAAGTTCACAT
TTGTAAGATTTGCCCGCATTCTATCTTAGAAAAAACGCAAA
CTCACGCAGGCAGAGCTGGTCGCCGTGACGCTCAATTTCGC
AGCCGCACTCAGCAGAAACCCTCGGTCATGGGTGACGTCAT
CATCGTCTTCTTGCCTTCCTCGAAAAGTACTTCCACCTTGC
GACAGGTGAGGTTGCAACCGCCGTAAAAAACGAGGGAAGCG
GGTCCCTCGGAAAGAAAACGCCGAAAAAAATCATCAGCAAA
GCTGCGACACCACATTTTACCCCCGACCTCGCTGGCATCTA
TTATTATGTTTTTTAAATTGCTAAAACATTCTCCAACATCA
GGAAGCTTGATTCAAATTTCCGTTTTTCAAATGAGCCATAC
CCGGTTTTCACGCTGTTCGACGTGTATGAGGGCGCGGCCCA
CGTCAGGATACCCTCGGCAGCGTTAAGCCGGTGGCCCTGCG
CGGCTTTTTTCTGAAAAATGCAAGAAATACAAAACGCCTTT
CAGGGCCTGTCTGTCGACTGCGGCGTCTCTTTTCAACCCGG
ACCTTATCGTCATGGGAACTCATGGCCGCACGGGCATCGAG
TTATAATATTTTTTTAATTACGTAAATAGGGAGAAAGCAAT
GAGGTGATCAGACCGCCGCGCAGCAGAAACCACAGCCCGCC
AAAGAATACGGTGCCTGGTGCTGGGCCAAAAAGAATGCGGC
CTCGGCAACACCTGCACCCGCAGCTGCGCCTTCTGCAATGT
ATGGGAGTTGCGATCCCATGCTGGACAGTTACAAAACGTAT
AAGCTCATCCTCGTCGACCTCTTCGCGGCGGGTAAAATTCT
CGAGTTCGATCCCCACCGAGCGGTTGCGGGACAGATCACCG
CCGCTATCGTGAAACCGACTCCGACAGCGTGCGCGAGAATC
TTTTTTTAAAATATCTGTTACGCCAAATCCTTTTTTCATTG
AGCAGCGCCGCCATCTGGCGCGGCAGACCGATCTTCACGTA
ATATTTTTCCCAAGAAAAAGCATCTAAGGCCAATACGCGCG
GCGCATGGTGTGCCATCTGCCCGATGGGCACCATGCAGAAC
GCAAAAATCAGCTTCTGCCGCGCGTTTTCAATCATTTTGTC
GTAGTACTGCTTTAAAAACGCAGCCAGGAGTTCATCCTCGT
GGGAAAGTTTTCGAAAAAATCCATAAATAAGGCAGCAATTT
AACATCTTCCCCCAAAGATTCTTCCGCGATTTTTTTTGATT
TCAACGGCGGTCTCGAGACGCAGGCCCGAACGAAAAAGCAG
CAGGGCATCCGCCAGCAATTCCCTTAAATAGGCGGGCCTGT
TCCATCTGCGCCGATCCGCACCTTTTTCGGAAACCTACCAC
GATTGCCAGTGGATAGCGGGCGGCAACGCGATCAAGGGCAT
TCAGCCGACATCAAAAAAACCCTCGAGCGCGCCGCCGAAGG
TTGCACAAAGTCGCAAAACGCGGACGGGCATCGGATCTCTA
CGAACTGATTACAGAAAAAGCAGCAGGCTGACCGCCATCAC
CACCCGGAGTACGCCTTTTTCCGTTTCCGCCTTTTGAGGGG
AGCTGGCGCAGCTCATTGCGCGCGACTATTTCTCACTTGCC
CTCTTTATCGAACAGGTCGACCGCATTAACAGTGTGGCCAA
ATCAGCTCATGGCCTTCACGCATCGCCTCTTCATAAGGCCC
CGACTTGGGCAGGCGAATCTCAAGAACCCCTTTGCGGTAGC
GTGACCGGGGTCGAAACCTGCAACCGGAGGAGCTTCGGATT
AAGGACCGGGGGTCAGAGCCCCCGGTCACAGAAATTTCGGC
CGTCCAACTGTCCATCGCCCCCAATGGCGGCGGAATGCCCT
GTGCTGAGTGGTAAAAAATTCGCTTTAAGGATGTTGAACGT
CCCAAGGCTGCGCACGATCTCGGCCACCATGGCGAACATCA
AGGATTCAACACCCTCAACCCTCACCATCGCCACCGGGCAA
AATATGGGGCAGTTCTCACGCGGCACCTATACCGATTACGA
AGTTCGAACAGCGCTTTGAGCGCGGGCAGGTTCCATTCCTT
ATTCTGTCCAGGAGAAAAAGCAGCGATTCTTTTCCTTTCTC
AGTGTTTGCAATCTCACAGCCGGGTTGGCAGTCGCGCGCAG
AATTCTTCTTCAACATCTCGCGCGCCAGGGAGATCGCCAGG
CCAACGGATGAAGGTTCAAACGGTCGCCCGGTTCTGATGCT
AAACCGTGATCGTCACAACGCAGGATTTTTCCCTCCTCGCT
GAAGGCGTAATCATTGCCCGCCGCATTGTGCCCATGACAGC
GGGGCAAAGATCCAATCGGCCCCTTCGGCTTCGGCCATCTG
CCATGGTAATCCTCCTTAAGCCTTGGTCGTCCACTCGGCGG
TGGAAGTCGCCGAGCTGCTGCGGCGCCAGCCCAAACCGGTT
GAATGTTTTTCAGATAGAACCTGGCATGACGACCGCGGGCA
GGCGGGGAAGCCTGAATTTCCGGAACCGGCGCGTCGTTGAT
AGGCGGTTCAATGTTCTGTCCAAGGTTTTCTCGCTGCTCAA
CCAGTTTCATCTCCCGCGCGCGGTCAGCCTGCTGCGTTTTC
CTTGTGCCCGGGCAGAGGGTCAGAATCCACGGGCGGCGCGG
AGGCGCTCGGCTGCTGGATGCAATTAGAACAAATTTGCCTT
CCTGCTGGGTGATGGTGCTGCCCCCCTGAACGATTCCGCCG
AGGACCTCCTCGTTAAAAATCGGTTGAGGAGGCCAGCGTAG
ATTCAGGTGGAAGTATCGACCGGGGGGCGCAATTTTACCAG
GTGATACGCGAAGGTATCCGCCGCATCCTCGAAAATAGTGG
ACCTGCCACTCGGTGCACAGCTCCAACAACATGTTCCTGCT
CGCAGATAGGAGCCGCAACGCTGAACCGCCTCGGGAAAGAG
CCATTCGAGGGAGAAACGGTCAGCGCATCGATCTGTCCAAA
AGCAGAAGCTTTTTCTCTTTCATGGCCCATCGGGCCAGCCC
GAATGTCTCGAGGGAACAGACCGAGTCAACAAAATCGTCCT
GGGTTTTCCGGTTCGAGAAGCAGCAGAATTTTAAGCAGGCG
CGACTGCCAGGCCTGGAACACCCTGGTCGAGGAAAAGACCG
CCGCACCTGCTGGGCGTCTTCAGGGATTACCAGGATTGTGA
GGCACCAGCACCAACATGAACGCCAACGAGGTGATCGCCAA
TCCGCCTCCCTTGCGGAAGGCAGTTTCGGCATGTACGAGCC
CAAAGGCACAGAGCCCGATGCCAAGGTCAACCCGTCGCGCT
GTGAAGGGACGGGGCGGAGGCTGCTGCGGGCGGCTCAGGCC
GGCATGGCCGCCGCCTCCCCCTGGACATGGTCAGGCAACTC
GGCGTCCTGCGGGACCCCCGCTTCTATTTCATCCTTCCCGC
ATCCCCCGCTCCCTGTCGACCCTTGCCGCGATAGACCACCA
TGTCAATCGCTCTTTCAATGCCATCACGGTCGATGGCGATA
GAGAGTTCTTTCGAGGATGGCAGCTTTGGTGAATTCAGTTT
GCAGAATTCACGGACAAATTCAGACACAAGCAACGGAATAT
GCCTCATCGGCCAGTTGAAGCAGCAACTCCAGCGTCTGATC
GACCACTTTTTCTCCGCAACCCTTTTCTTCGGAAGCATTCA
TCCAGAATGAAGGCGTATCGCGATAAACTTCACGAAGCCAA
GACCATTCCCTCCGAAAGCACCGGCCGGGTCATGGGCGGCC
GGGTTGACTTGGCTTTTGCGCTGAACGTATCATTGAGGATT
TGGAGCGCATCGACAAGACCCTGCTCGACTCCTATATCGCG
CCACGTCCTGTGAGGCGGCGCCGTCATAGAAGAAAATCGTG
TTTTCTGCCGCAGAAAATCGCCGGCCCCATTTATCGAATAG
ATTGGTGTTGGCTGGGAAAACGTGTCGTATACATTTTAAGG
AAGAGCCCGCGAGAGGAAAGCTGACTCTTGAAACCTTAATC
TTCTGCGTATGGGCGACACCCTTCAGTGGTTTAAGTACATT
CCCAGGTCAACCCCGACACCCTCACCCCTGAAATCATCGAC
AAGAAATCCCCCGCCTGCAGCGGCCCCCTCAGATGCTCGCC
GTTCGCTGACCGTTGAAGCGCTGCGTTTCGATGGCCCGATT
TTCTTCGTAGGCGAGCAGCACCCTGTTGCGGATTTTCAGGG
GATCAGGCGTTCCGCGGGTTCGGCCTGTACCCATTCGGGTT
GGCAAAGAAAATGGGAAAAGCCACCATGGCCGCGCCGATCC
GTTTCCAGCACCGGCGATGCCGAGATGGCTGTGAATGTGAT
AGCCTGCCCGATACGGTCGGCGGAACCAACAAACAGGCACA
CTTTTTTTGCCTCGGTTTTCCTGGGACGTCCCCGGCGTTTG
TCGGTCTTGGACAGATCGATCAGGGCCGACAGGGCAGGCAC
ATCCGGATGGGTCCGAACCACCGCCGCCTGGGCTGTCGACC
TGTCCTGGTCGCGCTGGCCGCGGCCGAAGAAATGGAGATGA
GACGGAGGTATTGAAGAAACCCTTCGCGACTTCGGTGATAA
AGGAAGCCACCAACCAGGCGCGCGAAGTCATCACCGGGCAA
GGTCGAGGAACAGGAAATCGCCGATTATTATGCCACTCACC
GTCTGATTTTATGAAATTTTCAGTCGGGTGCCCGGGATAGC
ATTTCGGCGCCAGATATCTGCAGCAACTCTGTCAAAACCAG
CGAAGGCGCAGAAGTGGGGGCCGAGCTGGCGGAAAGCCCCC
GCCTTTATCTCTTCGACAGTCACTTTTTCCCCTTTCATCCC
ATGTGGCAGCTATGTGGCAACCGCTACATTTAACCACATGT
GCAGAGATTCACGACAATTTCCGCAATTGCCCCGGTGCTTT
GAAGTTTTTATCCTCCGACCCTGCTGGCTGACCTCAAGCCG
GCCGATGCACATCCGCAACGCACCGACCTCCCTGATGAAAG
CCCCTCTTTGCGGTAGAATTCCGTCAACGCCACCTGGACCG
CGGTGCCGGTGACGAAAACACCGGGACAAAGATCAATGTTT
TGCGCAAAAGGGAGAACTATCGGATTGCTTTCGATTATTTT
TGACGGATATCAAGGAAATTCAGATGTATCTCGCCAACGAC
AGCATCGCTGACCGCGCCTTCAAGGAGGCTGCGATCAGGGC
AGAGTACCGCCCGTAACCCGCGGCTTCCCCCCTCTCCCAGC
AGGCGCTCAATGTGGAAAACCAGGAGCGCAACCCCACTTCG
TGAGCCATACAATTGTTCCGCGGCAAGAGCGACATAAACAG
AACAAATTCGAGCAGGAAGTCACGAAGGAGGCGGAAGCCGT
ATGACGCGCGGCACCAAGCTCAAGATGGTTTCCGGAGGCTG
GTTTCCACCACCGGGGCCCGCGCCACCATGCTCTCCTGCAC
TTGTTTCACTTCGGATGCTGCGGGTCGGATTACGGCTGAAT
CGTGGTGGGGATTATTCATTCCAAGGATATTCTCAAATTTG
GGGAAACCACTTTGCGTCGACTGAAAGAGGTTTTTCCTCTT
CCGAATTGCAGAAAAACACGCGATCGCCGAAGCTGTTGCTG
GCTTCGAGATGGGTGAATTCCTCCTGCGACAAATCCTCGTT
GAAACTTTTTATGCAACTTACAAGCCATTTACAACACCCTT
AGTTTGCGGTTGAGGCCTCGCCGGAGCACCCCATCCTGGTC
GTCAGCGACCTTGAGCAGCCCCGCCGCAATGGCCAGCAGGG
GCTGACTTCATGGAGAAATTCCGGGAATTCCTTAAGGAGGA
CGGTTGGTGGCAATGCTCGTCAGATTGAAAAAGCCGCCCGC
GCTCAACCTCAAGCGCACCACCCTGCTGGAAAAAATCAAAA
GCGGGCACCTTGTCGAGGTGCAGCAACTGGTGGGCGCCGAG
GCGCAAAACAATGCCGATTTCAGAGAACGCATCGCTTGTCA
GCTTGAAAGGTTCTCATCTGCGTAAATCCGCCTTTATCCGC
GCTTGCCGTTGTTGGCCTGTCGCTCAAGCTCCAGCAGTCGG
AACTTCTGGTGCCGCTATCTCTGCCCCTACGGCGCTCTGCT
AGTTGAGAACAAAAAGAGCTCCGAAAAATACCCGACATCGC
TGCTGCTGGACCGGGGCCAACAGCAACCTTTATCCCTGATT
GATGCGCTGCGGCAATTTCGCTGCTTTGAAAAGAGAGCAGA
CGACCCGAAGTCACCGGGCGCATTCGGGCCAAAAACATCAT
CTGGCGCGCAACTTCGGCACCCTCGAGGCCCTGACACAGGC
AGAACAAAAGAGGCGAGGGTCAGCAGGTTCACGACCCGCTG
CCGCGCCCCTCGTTCCGCGTCCCGTTTTAAAAATACCCTTC
TTTGACGGATTGTTTTTGAGCCATGGATGATTTCTCCTTAA
ACGGTCGTCGGCTCCAATCGCGATTACATCCTCGGCAAAGG
TGTGCTCGCCGACAAGTCCGCCAAAGTTGCCGCAGTCACGG
AGGAGATGGGCAAGAGCCAGCGGGAATATTTCCTGCGCGAG
CTCAGGCCGTTTTTTCCGCGCAGTGAGGCCATAGAGCGCAA
TCATTACGGTATTGCCGCCCCAGGCGAAACTGCTGGCGGTG
ATGGTGGCGATCAGGGTCAGCACCTTCATAATTTCATTCAT
AGGGGATCAAGCCTGTCTCGCCACGCTCCTTCAATTTTTGG
TGCGCTCCGGCGCAAACAACCCTTCGCTCTCCAATCGTTCT
TACCCTCCTCCGGCAAAACGCCGCCTTCGTCTGCCTATTGC
CAAACAGAGTGAGCCGGAGCCTGCCAGGCCTTTCGACCTGG
TCTCCCGCCGGCGAGACCCTCGGCGGCGTGGCTCGCAAGAC
ATGACGCCGAAGAAAAAAAGCAGAATGAGAGTGCTTAAAAA
CATGCTCGAAATGTATTTGGCATTTCTTTCATTGTGAACGA
ATGAAGGCAGCAAGAATGGTCAGCGGATGCCCCAGCGCCAC
TTTTTCATTAACTGAAATCTCGATCTCTGACTTCTGGGCCA
CTGATCCGCCGGGTCAAGCACCGTCTGATCAAACAGCCGAA
GTCCTTTGCCCAGTCAATCACGTTGACGCCTGGAACGATCA
CTGAGCAGAAATTCGCCAACCCTTCGGCTCCGCCCCGTTTC
CATGCCCGCAAACAAGGGGCCCGCGAGGCGCTGTTTGTTAC
AGGCGGGGACAGGAAAAACCCTTCTGGCCATTGCCGCAGGG
TGCTTCAGGAGAAACTGGAGCGAGAAGCATTTAAACCTTAC
CGTTGCCGGAGCCGAGATCACAGGAACTTTTTTCAAGACGC
CATATTACGAATTTCTAGAGCACCAAGAAAAACTCAATCCT
TGCGTCGGGATGGTCGGAAACCGCCGCCCCCACCAGGCCGA
ACCGACAGAAAATGATGCGCCAGCAGGGCAATATCTTCACG
AAGCACAATGGAAAGAAACACGGTATTTCGGTCCTTGATTT
CTATCGCAAGGAAAGTTCCGCCGGACTAGACGAGATCATCA
CTACTTTGTGCCTGAATTTGCAAATCCTTTTTCCGGAAACA
ATCTTTTCTCTTTCCAACCGCAGTTGCCCGAAGGTGACCTT
AAGGGCACCGGCGACCGACACGTTGAGGGAGCCGACCCCAC
AATTTTTTTAATCGGGAAGGCTGCCACAGGTTCCGGTTGTT
CGGGGATCGTCTTCAACCTCCCCCAGCACCTCAGGCCGTCT
AAAAATCGCTGCGCGTCGCCCGCGCCAACCGACCACCAGGC
TCAGCAATTTATCAAGTAAGCAAATACGTTCATTGTCTGCT
AAAATGGATCTATTTGAACACAGCAGACAGGAATCCCCCGA
GTGATAGCGCAGGAAAAGTTCGAGGGTTTCTTTCGGGACGG
GCAGGCAGCAAGGCTGAGCGCTGCGATAAAAAGAAGGATCC
GGGGTGGCTTTTTCAGCGCGCCAATTGGGCATCAGGGCGAC
TGTTTGCTGTGGCTAAAGCGCGCGCAGGATCTTTTGACCTA
ACTTCTGCTTGAGCAGGCGCCCCAGCGCGCGGGGGATATCA
ATTGCACATGGTGGGAGAAACGGCCATAGGGGACATTGAAT
CCTGTCTCAATTTCTACGGACCGCCCGGCATTATCGAACAC
GCTCCTCGCGGCTCTGTTCCCGCAGATTTTTGCGGGTCATC
GTTGAGTGCGCTCATCAGTCCAGCCATGGCTTAAATCCTCC
CATGGCCGGATTCTCGAGCGCGTCGGGGCGACTGACGTCAT
GTCGGCTCCCAGGGTCAGGCCGCCGACGCCATCGATTTTTC
AACCGCGAATTCAAAAAATTCACGGACAACACCATCACCGA
GTCCCATTTCGGCTTCGAGGCCGGCAATGAAATCCTCGGCA
CGCCGCGTTTGGAAAAAACGCGGCGGCCTCTGGCTCTTAGA
GGTACGCGGCATGAATATCGCTTCCAATCTAATGAACTGGC
CAACATCATGGCGAGGTATTCGGAAAAGATCGCCAGAATCA
ATCGCTCTCCACGTTGTTGACCGAAACAGTAATGCCGGTGA
AATGGGGAAGTTCTCCAGCGCGCGGGCGGTCTGGGCGCCGT
TGGCGGCGGTGGTTGAAGGGCTGTGTTATCAATCAATGCCC
CCACGCTGCCGGCGCCGAATCCCATGACCCCCTTGAGGACA
GATCAGAAGGATAAAAACCGCCAGGGTCAACAGTCCCAGGG
TATGATCCTAAAGTCAAAAGCTTTAACGGAGAGACGGAGAA
GTCACGTCCCGGCTCGATTCCTAAAGCGGTCAGAACCAGGC
CGGCAAGACCGATCATGTCACCGGCGAGACGACCACCTTCA
GAGATGCTTACCGATGTCAGCCGGCCTGGCGATGGCAACCG
GCATAGAGCAGGTTCTCTCGCAGGGATCCGGAAAAAAGCCG
CGCCATGAGCCCGTTCGAAACGGCCTCGGTGAGTGCGCAAC
GCGCTTCGGATCGGCAAGAGCTCCAGCGAGGTATTTGAGTT
GCAGGATATCGAGCACTTCGCCGTTTTTGCGGGTATGGATC
GTAGATGGCGGCTTGTGTCGCATGATGAGAGGATTGAGCGC
AGTTCATGAGCTGGGATAAGCCGATTCTGACAGATAGCGGC
TTTTAGAAACACATATATTGCTTTAGGCCGCAGAAGCAACT
CGGTTATAAACCTACTCGACCTCTGGCGCTGCAAAACGCTG
CAATCCCGCCTCCCCTCGCCCGGCCGGCACTTTTTCCGAAG
GCCTGATCCAATCGTTGCTGCAACATTTCCATAAATCCTTT
GCGATACGCCGGGGAGTCAACTGCAGCGGGAAAACGTCCCC
CGCGTGACGGAGCGACACAACCCCTAATGAATCTCAATCTT
TTTAAGCAGTTCTTCGTTGGCGTTTTTCATAAGTGGACCCA
TCCAACAGAATCGCCGCCTGCGGTTCACGCCCCAGTCCGCC
ACTTTAAGTTGAGATTCATCCTGACTTATGAATTATTGTTA
AAACGCGAGCACAATCTACCCTCGAAAAAGGTCATTTTGAG
TTGATCCCCGTGATCCCGCGCGCCGAAATGCTGGCTGAATT
GATACGACCTGATGAAGTTCCTGCATAAGTTATTCGCCTTT
AAGTTCGAGCTGACCGTGGGCGTGCCGCGCGAAAAGGTCGA
TCGTGGCGGAGTTTGAAAATCCGGTCATGCTCTACTCCATC
TTATTTATTGCATAGTGACCCTTGTAAACAAAGGAGGCAGT
TAAAGGTGAATATGGTGCAACTATAACAGAAAAATTTATTG
ATCGCCGACTGCACGCGCTGCCACAAAAGCGGCGATCATCC
CCATAATCCGCTATCAATTGCAAGGGCGCCCTTTTTATATA
CCCATGGACTGATTTTGCAACCAACTGTGATTCACTCTCGC
CATGGCGGCTATTTTCCGCCCGAGGACCTCAAGACCCTGCG
CTCGGTGGAGATATGGCCGGCGGAAAAATCTTCCATGTAGA
GCGGCGCCCGTCCAGCACCACGTAGCCGCTGCGTGGGCCGT
CGAAAGCCGGGTGTTAAGAGCTATGGCCCGCAGGACGCGGT
TGAGGCACCCTTGCCAGCCCCTGGTCAGGGGCGATATTTGG
CCCTTTCTGCTCAACCTGTGCAGCAAAAAGATCGGCCAGCT
GCTCCCCTTCGATTTTAATTCCCTGCGTCTCTGGATGCGCA
CCCAGGGCGACATGAATGCGCTGCAGTTCCGCTTCCGCACG
TGCGTCGGTTTATGCAAACACGCGGATGGAGCAAAGAGCAG
AAGGCGCCTGTATTGCACGGCGCCTTTTTAGTCTCTCCACA
GACAGTGATCCTGATCGTCACCATGGTCCTGACGGATTTCA
GCTATGTGAACGGGGTGCCCCCCGTCGACCTGGATGCTGCC
TCGCGCCGGCAGGGAAAAAACCGAACTCTTCACCCGCGAGC
CGAAAAAGAAAATCGGTTCGCCGCGCCGTTGTTCGGTGCGC
GGGATATCGCAGGTAATAACCGGATCTTTCGCCGAAGGAAG
CAATTGCGCTTTACAAAAATCTGACTCATTATTCGGCAGGT
GCAATAAATGCACCAACAAACAGCCTCCTTTCTCTGGGACT
CATCTCTGAGCGGAAATGCACGGCCACGATAGGAGCGGCCC
TTTCTCTATGTCTGAGAAAACTAAAACTTTGAAATCAGAAC
GAGTGATGAGATCGAAATCGCAGGGAGACTTTTCGAGCAGC
CAGTTGTCCGTTGTGAATACCATGTTGAGTAAAAAAGAGGC
GAAATGACTCACCTCAAGGGCGTCAGCGGTACTGTCGGTCT
AGTTCGACCAGAATTCCCCGCAGCCACATGATGATGGCAAA
TAAGGCTCCTTGGCGGCCAGCGATTCAAGCTTTAGCTTCGG
CTGGCACCAAGTGGAATTTTCTCAAATTCTTTCCAGGACTT
AAATTTTCCTGAACAAAATTCAGTTTTTGATATTTTTATTA
AGGACTGCTGGCTGCTGATGCGTTCCCTCAAGACCCTGTCC
ACCAGCGGCATGACCATCTCCTGGACCGGCTTTGCCAGGGG
TTTGGAAAAGATCTTGAAAGCCCACGTGTGCAGATTCAAAA
AAAAATAGTTGGGATTACCGCGCTCGCGCCCGATGGCACGG
TGACCTTTTCGCTCACCAGGCGGCCGTCAGCACGGCCGGTG
CAGGAGCTTTCAAAAAAATTCCCGCCCCTTTCGACCCTGGG
AGTCAATGCAGGAGATGCTGCTGCGATGACGTTTGCCCTCT
ACCGACCAGGCGCGAATTTCCTCCAAGGGAAGATTTGCGGT
CGGCTTCCCGGAAACGTTCGCGGCCGTCGGGAGTCAAAAAA
CCACCTGACGTGCGTGGCCGCGAGAAGATCCTGCAGGTTCA
AAAGCTGCATCGGCAGAAGACCGAACAGGAAGAATCCCTCG
ATCCCGGATTTTGCTCATGTCGGAGAAAAAAACCATCAGCC
AACAGATACTGGCTGTAACGCATAAACCCACCTCACGGCAA
TCTGCAGTACACCTACGACACCCAAAATTTCGACCGGGTGA
TTGGCTTTGCAATAAAAATGCCGCAAGATTTAAAATATGCA
GGCTTTGTGCAGTACGACCGCGCCGCCGGCCAGTTGCACAT
CCGCGGTCAAGAAATTCGCTCAGAAAAATCCCCACAAAATG
GGATCGGTCAGCAAAAAAACCACAGCGGTCATCGCCGGCGA
GGGCGAAAAATCGAAGCCCACAAAGTAGCAAAAACAGGGGA
CCAGCAGACCCGCAGATATGCTCTGCACCACAATACCGAAG
TTGATCGGCATTTCGACCCGCACGGTAGAAGAAGCCCTGAA
AAAGGGGGGATTCATGACCGCAGTTCACGCCCAGGTTCCAA
GCTGCTTTCATGCCGCTTGTCCCCGATGCTTCCAGAGGCCG
CGCATTACGCCTCAGGGGCGCGCCATGGCGGAATTGGGTGC
ATCAACCGTTTTTCCATCTCCTCCAGCGACATCAGCACGTC
GCCGGAGTGGCGTTGCGCGGCATGCGCTACCGCGAGGATCT
CAACAAGCCTTATCTTCTTTCATTTGGTCGGTCGCCGATCT
TGGCCGCACGTGGAAAGGCACATAGACCGCGTCGATCCGGG
ATGGTCAAGCCGCTGATACCCTCTAAAGAATCCTGGTAACT
TTCCACGCGACCCGAACTTTCCCCGAAGACATCAAAGCGAA
AGTAAATGGCAATTTTATGTCAAAGGGCAGATCGATGCGCA
CCGGAGGAGCGTGCATTTTTCAAGGTTGAGAATTTTCAAGG
TGAAGACATCGCCCTTCTGGCGCGCAATTTTCTGCAGAAAT
TTTCACCAGGATCCAGAACGCCACATAGGCGATGAAGTTGA
TGTTCGCCGCCGAAGGGGCGCGCTCGCAGACCCTGACCTGC
TCGTAAAGTTGCGGCTCAAACGGGAAAATAGCCGCCAGACG
CAATCACCGGGTCGCAGTGACCGAAGGGGTGCTGCAGGAAG
GGCATGGTATTCCAGAACCCCGACAGTCAGCTTTTTTCCGC
GACATAAAAGCTTTTCAACACGAAGACACGAAGGAGTCACT
GACTGCAGGGAAGGTGTCACCCTCAGAATCTCCGGCTATAT
GGCGGCGGCAAGGATAAAGGCGCTGAGGATGAAAAATACCG
GGGCGCGGCGGGAAGATAAGCCGGTGTTTCTGTCCATCGGC
AGTTATCCACGCACAGCCCGCAGTTGTGGCACATGGGGTTG
GGGGGCACATGTTGCGGCGGCGGCCGGTCTGCGGGTCGGTA
GGGAGCAACCGAACAGGCGGCATCCCTTGAAGAAATCAGTG
AAAGAATGACCAGGGTCGCACCGGAAAGAGCGAGAAAGGAA
GTCGTTGTTTTTCAGAATCGCCGTCAGCTTCTCCATGTACG
ACCAGGGGCCGGCGCCGGCGCCCCCATCCGGATTGAGGATA
GGAACATGGAGATAAAAACCCCCATAACCGGCAAAGCCGTC
AAAATACGATTTGAGATTTGCAAAGAATAAACGAACCATTG
ACCAAATAGCAAGACAGCTGCACGGGTCAGAATCGGCTGGC
GCAGTTACGACTACGAACAGCTGACATCTTCTCTGTACGAT
TGCTGACGGGGTTTGAGTTCCAGCAGTCGCTCGCGCAGCCA
GAACTGGCCGATCCCCGAGGCTGCAAGGGTTTTGATCGGAC
ATCACCCATTGGGGGACATTCGTGGCCCAGATGGCGACATG
CCTGGGAAAAAAATCTGATTCCCGAAATTGAAAAAGCCATT
ATCAGCAGGGTGCTGTTTTGCAGCAGTTCGGCAACCCGCCA
CCCAGAACCCCAATGACAAGCAGGAACTCGACCCGGCCCTT
CGGGTGCCGCGGCTTCAGTACGGTTATTTCAATCGAACCCG
GTCGGAGAGGTCGAAAGTTTCCCCCATCTTGCGCTCCATCT
GAAGGGATGACCTCCCGCGGCGAAATCGATGTCATTCGCGC
GATTTCGTCGGCTACCACGGCGAAGCCGCGTCCGTGCTCAC
CAACCTTGTCGGCATGAAAGCGTTGTGGGGCCGCAAGGTCT
GGAGGGACCGAGACCCGGTGCCGCCGTGGCAATGGCGTCAA
CCACGCACCGCATGAGCCCGCGGAAATCAACCTTGCAGCCA
GAGGTTCGGATGCTTGATAACAGCAATGTAGCGCCGGGCAA
CTGAGGTTCTGGCTGGACAACCCTGCGCAACTTGATGCTCC
TCTTTTCTCTGGGAATTGCTCTTGGCTCACACCCGGCTCCT
GATACGACCGTCACCTTCGGCATCCACGGCAAAACGCGCGA
CGCCCCATCGATGAAAAACGCCTTGAGGATGAACTGCACCT
GTCCTTCTCCACATAGAATGCGGCTTTTTGATGGGGGTTCT
CTGCGCTGAGAATCAGTGCGCCGCATTGGTTTTCAGATCCC
GTGCTCCCTCGTCAGATCGCCATGTACCTGTCGCGCCAGCT
GGGATCGACGCCCATCATCACCACGCGGCGCCCGCCTATTT
GCGCAGCCGACTGCAAACATCAGCAGCGCTGAAATCACTGT
AATGAGGGAGAAAAAAAAAGCAAAAAAAAGAAAAAAATCGA
GGCAGCGGCCACTAGGAACCCTTCACCGCCCAATAAAAAAA
AGGCCTGAATAATGAGTTTGCCGCGGTCAGTGGGCAGCTCC
ATGCCGGTCGCGGCAATGCGCCGTCGCGAGCTGCCTTTTCG
CCTGGAGATGCTGAAGGAAACCAATCTTTACGTCCAGGATG
GCAACCGAAATTGCGACCTCCGGGTACGAAGGTGGCAATAT
AGAACCGCTTCGTAAAACCTCTGCAACCCGGTCGCAAAGCG
AGTCATGCAGACAAGCAACACAGCGTTTCTGAACAAAGAAT
CGATGGCGAACAGTAAATCGCCCTCTTCAAACAGACCTCCC
AGTTCGCGGTCGAGTTCCTGCAGTTGCGGCGCAATGCGCTT
CATGGGGACGGGGTGAGCCGCGCCCTCCTTTTCATGCTCCG
TATACCGCATCTATTTCCTTCACACGGAAGGCGTGCTTATG
CCCCAGCGTAATTTGGCGCGCAGCACCTCGAAATAATTTTT
GGCGCTTCCGGCGGGGGTCGCCCCACAGGCGGACCAGCGCA
AAAAACCCGCGCTACGGCTACGGCAAGAACCTCAACCCCTG
GCCGAACACGAATAAAGCCACCCCGAAAAGAGCGATACTCT
GTGGAGGTGGAGAGCCGCCGCGGGCGTTGCGAGTTCCCCGC
TTTGGAGACATTTCCCCCGGCGTCCTCGAGATATTTTTTGA
TTTTCCGTTATTTTCAGGCGCGTTTCGAGCCGCGTGATGAA
TGCAGATTATCAGGGGGGCGCGTTTACTCACCAATTCGATC
TTCCGTCGAGGGAGAGAAAGCGTTTTTCCGACTTCTGACCT
CGCCGCTTCTCAAAGGATGTCAGCCGCCACTGCTGAAAGGC
GATAGACGCGAGAACATTCTCCGCCTCATCGAGTCTCCCCG
TGATCCGGTCGGCATCATCACAGATCGCGATCTACGCCGCA
GAGATGGCTCTCGCCCAGCCCAAAGCCGCTTTCCAGCACAT
CCGCAACAAAATCGACAACTCCGAGTTCAAGGGCTTCATGG
GTTGTGGTAAAAAAATTGTTCCTAGAATCATTACTTATCGA
GCCCCATATCCCTCAAAAGGCTATAAAGAGAACAGGGCACC
CGGAATCATCATCCCCGACACCGCCAAGGAAAAGCCCCAGG
CGCCCAGTGTGCCCAAGAAGCCGTCAGTACGCAAAAAAGCC
ACTTTGTAGCTGCAGAGACACAAGTATTTTTCGGGTACTGA
TACCTTGAACCTAAGGCCTACCAAGAACTTTCCGAAAAGAT
CCGTACCTACCTGGCTTTTGCCAAAAAAGCCGAGCAGGACG
TGCCGGGCTGTGGCGGTTGACCGAAAAAGGCACTCTCTTTG
ATTCCGGAAGAGGTGTTCAGCCACAACAATTTCCCCATCAT
CCTCGAATGGGACGCAAAGACCGAGCGGCACGAGTTGCGTC
GATCGACGGAATCGGTTTTCCGGCTATCATAAGACCTTCCT
CGGCCCTCAGGAAAATTTTTCCGAAGTGCGCGCCGCCCTGG
GCCCGCATTGAAAAAATTTTCAGGCTCCCACTCTACCAGCG
GCGCGGGGCGACCAGCACCGCATCTGCGGTTTCGACCACAA
GGGAAAGGCTATAGTATTCGCGGGCGCTGTATGCTCCCACC
CCGCGGATCAGATCCTTCAGCGTGAGTTCCGACAGTTGATC
TTTCCCTGCCGTGCCATCTGCTGCAATCCATTCCATAGCTG
CCGGTATTCCTCGATACGCGCTGGCCTGGTGAAGAGCGTCC
GATGGCGATTAGTGCCTGGGCGGAAACCAACTCGAAGCGCG
TGGCGGGTCGACAGAACCGACTGAACCTTCTCAGCGGCCTT
GGCCGATCGAGCTGCTGCCGCACAAACGTGAAAACAGGGAT
ACTGTTTATCCGGCATAAACCCTCCTCAAAGAAAGACTCAG
CTCCAACCGTGAAAATGCCGCGGTGTTGATGATGGCGACCG
CGGCCAAAAAGCGACAGTTGCCAAGGTCGTTGAGTCGTGCA
GCAGGCTCGATCAGCAAAATCGGCACGCCCCACTGAGCCCG
ACCATGCTCGCCGCCAGCAGCAGCAACCAGCCGCCCCACAT
AAACGCAGCGCTTCAACGGTCAGCGAACCCGTATCCTGAAG
TGCGCTGATCATTTCCGCTTCCAAAGGGATTGAGACCGAAA
CTGATTTTTACGGTGCTCACCCTCACCGCCACCGCCAACAT
TCTGTTCGAGCCGGTTTTCGCCGATATCGGTGACGAGCAGA
TTTAAGCATGTCAATCATCGCGAAAACCTCCGGCTATCAAT
GCGTTCACTGGCGAAAATCGCAAAAAACAGTCGCCGGCGAA
AGAATAATCGCTTCCCGCAGCATTAAGCCGCGGCGCTTGCG
TTTTCCTCTCTGAGATATCTCGGCCAATATCACAACAGCTA
ATCAATGTTGTCTATCGCCGCAAAGATGGTAATTACGGCCT
AGGCTGGACGTATCATTCGGCCGTAAGAGAAACGCAGCCTG
CTGAGCTGTCATAATACGATCGGCCGACACGGCACTACGGC
GCCGGGTACAGCCTCGGCGCCGCCCAGGCCCCTTTTGTCGC
CGGGCATGTTGCGCAGTTGGCGAGAAAATACAAGGCCAAGC
GGCCAAACCGCTGGTCGACGCCGTGACCCATTACCGTGAAG
CCCGGGGTTTTCTAGACTTTCCAAACCATCGAAAACCATTC
GGTTGCAAGATTTGGTTTGTCGAAAAAAACGGATCAGGAAC
CCGATATCCATGGTGTAAGTCAGATTACCTGTCCCCTCTCC
GTAATACTGCGCACCGCCTCCGGCCAGGATAACAATATCGA
AGTGTCGATATTGGGAGGATCCACCGACAATTCGCCATTGG
GCGGGTTTTTTGTTTTCCTCCTGCTATATTTTTCAGGTTGG
TCCGCGCTCCAGCGCACGCTCGGAAACAACCTCCGGGTCGG
ACTTCAATCTGCTCCGAAATCAGCATTAATTCAATCAACAC
AGCCCGCATTCCGATGACGCCTGCTCTTATATCTCCCCATG
GTAAGCCAAAACCTTCGACTCCAAGAACCACTTTTACCGTC
CGCCAGTCCGTAAAAGGGCACCTTGTTGATAAAATCAACGA
ACTTATTACATCGGGAAATTCCCCTCGCGGGCCAATAAGCG
AGATTGGGCAAATGCCACTGCGGCAGGATCAGAAAACGGCT
AATAGCCGTATTCTTCTTCACCAAAAGCATTTATGAAGGTG
TTCCCAGAGGCTGATCTACTCCCATTCCAATGCTCCTTTTT
GCAGGGTTCCCCATAAAAAGCGCTGGCGTTTCTCTCCGCCG
AAGGATGCGATAGAAAATCTCCCGGCACTGCTCCTGGCTCA
GTTGTCGATAACCTCGAGCGCGCCGTCGAGCACGCTCGCCA
TGAAGATGTTTCACAGATCGCAGCAGAGCAAAAAAGTAAGG
AAAATTTAAATTTTTTTCCGCGTTTTCCGTGATTTCCGTGG
TCCAGCTCACGGAACGGCGCCAGCGTCAGCGATTCGCCCCG
TAAATCGGCTTAGAATTTTACCGACCAGCCGGCTTCGCTCG
CAGGAGTACCACCAGGGCATCAGCTAAACTTTACGCCATCC
CGAACGGCCATGGCCACGAGCATTGATAGAGGAATTATGAA
CCACTCCCGCCTGTATCTTGCGTTTCTTATCCTGCTGACAG
TTTGTGGTAGAGCGCAAAAACCGGTTCAAGACCCTGGGGGG
GGCTCGACGTAAAACAGGGTCAGCAGATCCGCATTGAGAAA
ATGGTTGGATCGCCGTTTTCCGGGAAGTCGTAATCGATGTC
CATAGCCCCAGGGCTTGCCGCCAACGGTGAGCAGCGCTTCG
GAGGTCGGGAACCGGATCCGCGGGATTCTGTGCCGCGGCGG
GGTCAAGGCCTTCGAAGACGCGGTGATTAAGATGCAGCCGG
ACAACCAGATGCTCGGCACCCTCACTCTCTACAGCGACAAC
AATTTACTGTCCCAATTTTCCTTGGGAGTCATCTTGGCCAG
CGTGGCCGACAACCCGAGAGCGGCAGCTCCCATGATTCTGC
GAGATCCACCCGGACGAAGCCGCCAAGGCCCGTCGCGAATC
GGAGCCAGTATCGTAACAAACAAGGACCTTTGTCCGGCTCC
ATGCTGCCCCGTGCGAGACCCTCCAGGCTCTCCGGTGGAAG
GAGGAGGCGATCACTCAACTCAAGCATTTCCTCGCTGACTT
GTTATATTGACGGGTTGCCGCGCCAGTACCGAACCCTTACG
CCCTACGTCATGATCGGCGGCATCAAATTTTTCTCCCGCAT
GCTGGCGTAATCGTCAGACGCTTGCGGGAGCGGCGGGAGCG
TCCACCAAACGCATGCCGCGCTGCCACTCCCATACGTTTCC
TCGGCGGGCAGGGAACCCTTCTTGCCAGTGAAATTCTCTCT
GCGTGCGGGTTCATGGATTTCCGTGGTCAGAATCAACGGCA
CAGCCAGACGTGCATAGGCACCGGTCGCGGCAAACAGCAGA
GCATAGAAAAAAGCCGGTAACGAAAAAAAGAGCCCGCAAAC
CGGGAGCCGCTCTGAAAATCCGGGCCGTCGCCGCGACACAA
TCCCACGGCAGCCGTGGCAGCGTCACCGGCAACGTATTCAG
TCATTGCCGAGTCCAAGTTCCAGGGCCATTTCGGAGAGCTT
CTGGTAAGTAGCAAGGTCGACCCAGCCTTCATTGTAGTGAC
CGTAGTCGTCCCAGGGTTGGCGGTCTGTATTTTGGTATGTT
CGAATTCTTCAGGGCTAAGTCGTGCAAACTCTTCCTCAAGA
AGTGCATGGGAGTGCGCACCCTTAAGGATGGACGAGTGGTT
GGCTCCAAAAAAGAGATCGCCAGATTGGCAGGAGTCCCGCC
TTGAAAGCCGCCGCCATTACCAAAAAATGGGGCAAGCGTCT
AGCGCGTTCGCCGCATGGTTCAGGCTCAAACACTGGTCGAA
TTACAGCCCACGTAAAATCACCGTTTCCACCTGCGGCCTGA
GAGTATCTGCGCCAGTTTTTCATCGTCGAGCAGTTTTTCGT
TTTCCCCCAGGGCATAGTCTCCCATAGATGGTAGCCAAGTA
CGATCCGACCCGGAAGGCCGCCCATGACAACCTGCCCGCGC
TGGGTTTGAATTCGAAATCGCGCTCGCCGTCACGCGACAGG
CAGGTCACGCACACGGCTCGCACCAACCCCGACGAACATCT
GATCAACTCTATAAAAAAAGCTGTGCCTATGAAACTCCCGG
CAATAAACGTTATATCGAAGCCTTAAAATCTCACGAAAACA
GCGGCCGATGAGAAAAAACACCATGAAATGTTTCAGACGCT
GTTCGGGTTTCTGTTGTATACTATAAAGAGGAATTACACAC
AACCGCGAAGACGGCCAGCCCCGGCGGCAGGCCAAACGCCT
GGTTGAGGCAAGATAAAATCCGTCGAAGCTATCAAGGGCAT
TAAGCCTGAGCGGCATCGAGCAGCTCAGGCCTCCAGGAAGA
AGACACCGAGAAAAAGCGCCCCCTTGGCCAGGCCATGGTGA
AAATGCGCGCCGAGGCCCAGCAGCAGATCGACGAGTTCCGT
ACCCGGATCAACCATAGACCCTCTCCCCTTCTGCTGAGGAA
CCTTCCAGGGAGAGTGATGGCCCTCTGGTTGTTGCTCTAAA
GTTTTTCAAGGTGCAAACGCCCGAAGGGGAGGCCTACACCC
GTCGATTTCTTTTCCATCGGCACCAATGATCTCATCCAGTA
GACCTACCTCGACCGCGCCGCGGTGACCTACTCCAACCAGG
TGACCGTCACCGAAAAATTGCGCCGGCATGGTGTGGTCGGC
CGGCACTGCAGCTGATGACGCCCGCCCTCATCGCGAATGGT
CCAAGAGGAGCGTCCAGCCTCCCGAATCTGATTTTTCTCCA
TAGGCCCGATGCCAGAAAACCGGCTTCCAATAAAATTGAGC
TCCGGAAAGCTCAGAAATCGCAGCCAGTCAGAGATTCTCAA
AGCGTAGCCTTCAAGGATTGCCTTGATGGCATAAAACTCCT
TGGATATGATGTAGTGCCCCCGGTGTCCCCCTTTGCCGCCG
TCTCTGGGACTCAACATCTGCATTGGCGGTCAAGTTCCGCT
AAGAAATCTGGCAGTGCCTGCCGGGAGAGCGGCCCACATCT
GATTGCCTATCATGTCATTCCTCCTCCGGGCCCAGGCTGAT
TGCCTTTCGATTTAAAGACCCTTCTTCCCTGAGTCGATTTC
ATGGATTTATCTGGGGAGGCCTCCGATGAATATGTCCAGCG
TACGCTTGAAAATAATCCCACACTTTCCGCCGCCGGGCATG
GCCATGGGGCTGGGCGGGTGCTGTCACGCCACGCCGCCAGG
CGGGTCCACCCTGATTCTGCCCCTGCGGCAAGGCTACACCA
TACCTGAACGAAAAAAATCGCCTTGGCACTGCAGGAGCACT
TGCAGGATCGAGTTGAACGACCTCCCGGACGGTTCACGTCC
CTCCCCTTTACTTTACAGCGCAGGGGAGCATCGATTACAGC
TCCTCGTATTTTGAAAAATTCAGGTACTGAACGGACTTCAG
CGCAATTCTTGAAAAAGCCGCCTACAACAAGATCAGCCTGA
GATTAACTCAGGATTGCAAGCAGGAGGGGGATTGCAAGAAA
GGTTTTACAAACCATCAAATCCCTGCTTGGCCCAATCCGAA
GACGGCCCCCCCTACGCCAACGGCCACACGCATATCGGCCA
CATCTTCGACTTGCCCAGGGCATCTTCAGGGCATCTTCGTA
GCGCCTGCCGCAGATCAATGCCGGGAACAAGCAGGTTGAGA
GTTCGGGCATAACTTGACCGCTGCAGAGAGAAAAAAGGTTT
GGTCGAAGCCGCCCGCATCGCCCGCGGCAACATTAAGAATA
CCTCTGGCTATCGAGTGAGCCCCTCGACCGATGGAACCTCC
GACCGGCAGTAGCGGGCTCTCCGAAAAGAATAATCCCGAGA
TATAAGCTGCACCCGATCCCCCCGTGATGCCAGATGCCGCA
GCGCTGAGTGCTGGAAATCTCCCAGCCGTTGCGGCGCGTAT
CGCTACTTCGACCCGCTCGACAACAACGACTTCTGGCTTCC
GTCGACCCGCTGGACTCCACCAGCCGGATTCTCGATCCCCA
CCAGTCGTGCAGGTGAATCACATCGGGGCGAAAACCGGTCA
TGTGCTGCGCGTAGAGTCTCCAGAAGATTTCATCGGCCAAC
CCAGCGCCGCCTGGGTCAACCGGTTAAGTCCTTCCACCCCC
CTTCTTGCCGACACAGACCGCATCGTCGGCATTCTGGAGAA
GACCATGAGAGCATCATGCGCGAACTCTATGTAGAATCACC
CTCTTGCGAACCCTCTCCAGCCCCTCGTTGGCCATCCGTAA
GACCTGCAGAAAACGGTTCGCTACTTCAGAACCGCTTACAA
GTGCCATGGCATTGCTCCCGCGGGAAATCGTGGCAAGGTGG
CGCACCGCGCGCAGGCCGCGCAGGAAAAGATCGATGAAGCG
GAAAAACCTCTTTCAGTCGACGCAAAGTGGTTTCCCGCCCA
CTGGTTCTCCAGGCGAAACTCGAGGGCCCGCGCGACCGGCT
GCGGTATCGCCATCGTCTTCCGGCCGCGGCGGAATCTCGAC
TGCTGAGACCAGGAAAGCCCCCCCTTCCACAGCACGCGCCC
CCGGTTACCTTTTTACTCGACAGCAAGCGGGAGTTCTGATG
CTTGAACGGCACAGCTGATGCAACCTCATTAAGCGTAGAAA
TATACGTTCGGCATGACGTGCCCCCGTGTTGAAGTAGTTTT
GTAGCACTCATTACCGGAGGCGGCAGGGGAATCGGCAAGGC
CACCGCGTTCATTTTTTTCGCGCGACCTGGCGGCACTGCTG
CCAACCCGGCCGGGAAGCCCCCCATTCCTCAACGCCAGGGG
GTGGTTGAATCTCTGCGACGCGCCAAAAGCTCCGGGCTGTT
CCACAAGACCATTCCCGGCCCCATGGCGGTGCTGGCGTCCG
CAGCCACTTGGCAAAAAAACCGCCGCTGGGCGGCAGTCCTA
CGTAGAGAGTGAAAGCCATGCGCCCGTGGGTTTCCGGCGTG
CGGGAGCGATGGGGGTATCTCCCTTGTACTTCATGCGGTAG
TTTGGCGGAGACGACGCTGCCGGTAAGGCGATCGCCGTTTT
ACCTCTTCGGCGGCAAGTCTCCGAAAAATATGCGCTTCCGG
ACCCGGAACTCGACTGAATCCTCAAATACGAAATTGATCGC
GCTGTTGGGGAAACCGGGCGCCGTGTCGGTATTGAATCCCC
GTGGGCGCCTATTATAAAGGCGGCTTCAGCCCGGTAAAAAT
CTCCAGCAGCGCCACCAATTCCCTGAGCGTTCCCCGTGGCC
TGGTGTCTTTTTAGCTCGAGCCAAAAAGGGAAAACTGACGG
GTTTGTCGATATAGCGGCGGCTGCAGGCGTCCATGCACAGG
TTAGGCCGGAATAAGCGAAGCGTTTCCGGCAACCCGACCCA
CGAGCATTCCCTGCAGAAAGCGGCTGCGTTCATTGATCATA
GGAAAGATCGGCAAGGATCGCAAGAACCCGGCTGCCGCGTT
AGAAGATGGAATTTCCCACCCTCTGGGTGCTGACACGGGAA
ACGGTCACCACCCTGATCGGCAGGATTTTCGAAAAGTGCGG
AGTTCAAAACAGACCGGGCGCGTTTGAGTGCAAAAATAACC
TGCGACAGTTCATACCACAACCGTCTTGGATAATCGGGGCG
GACTATCTTCAATTGATGCGCGGCAACAATCCCGAGAGCCG
TGTACGGTCATGGTAAAAAACCTCCTGAAGTATTTTTTTTG
TCATCGCTGCCGCGCAACGGCGCCACCAGGCTGAAAAGCGT
CCATCGCCAAAGCGGATGATCCGGTGGCGGCCGCCGAGGCC
GTGACATAGAGATAGAAAACCATCTCCACATCTTCTGCCCG
GGGGTCAAAAGTTACAGTTTCCCCTCCCCACAAAATAGTCC
GTCAGTATGGATGCCGCCGCCGTTCAGGCCGCTTTTTTCTC
CAGCAGAAAGTTGGATAGCGCCGCACGGGCGAGATATTGAT
GCTTTTTGTACCGGGGCGCGCGTCGGCGAGGAAATCACCTC
GCTGGCGTCTATTTCGGCCGCAGCCGTTATCCCCTTCCTGA
TGGAGGATTTCAGTAAAATGCAGAGCCGCGACAAAACCGGC
GCACACCGTCAAAAACATCGCCGTGGCATTCCTGAAAGGAA
CTGTATAAAGTGGTCGGGCGCGGAACCAGCATCATGGCGGA
GGTCTGTGGCGCATACGGCGCACGAAATTGACGAGATCCTT
TTCGCGGAGTCCATAACGCGCGCGAGGAGTTGCCCGAAGAT
GTCTAAATACCAAGACCCCGCCGTAGTTACCTGTGACGAGG
AGAGTTGACGACTGGTTTGGCCCGAGTCTTTGCAGGAGATC
GGTGATGGGGCTGTTTTTTGCCCTGCTGCCCTGGCTGCCCC
TGAGCCCCTTTTGCCAAAGTCAGCGTCCCAAGCCCGACATA
CTATGCGGAATATGCCGTGGCCTATGCCGATCACCTGATGC
CTCAGCATCGTTTTTTATCTCCTTAGACAATCTGCTCGAAA
GATGACGGGAATTTTAAGCGCTTGTTTTAGTTTTCGAATGT
TAGCGAATGGCGCGAATGAGCTCTTCCTTGGTCAACCGGCG
TTAACCTTTTCTTCTAAAAGCGGTTCAAATAATCGCCTTGT
GCCCAGGATGTCGTTGCCCGCCTCGGTGGTGATCATGACCA
AGTTCGCCGTCGGCAAAGCGCGGTTCTGCCAAGGGGATGGC
CACCACTCTGGATGATAACGCAGCTTAAAATTTACGCTTAT
GCTGTGTTTTCATTGCTTGGCCGGCCGTGCGTCAGAATGTC
CCAACCGAAAGAGCCGAACACCGCACCGATCTTGCCCCCCG
CAATATCCGCTTTTATTTGGCAAGAAATGCGAACGGCATGG
ACGAAGCCATTGGCATCAAGCAGGCGATTCGTTTCGAGTGG
TCCCAGCAGTGGCAGCAGAGCGCCCATGGTTATTCCATGAT
CCCGCCGAGAGCTCTCGTCGCGTTGGTTTTCTCCGTTCACA
AGAAAGCCTACCTGTCCCGTCAGATCGGCGAGGGGGGCGTG
ACCTCGATCAGTTTGATTTCCTTGTCCGCGACTTCCCAAAC
GATCAGATGCAGATGCTCGGCTCCCGCGGAGATGAAGGCGG
GAAGTGCTGATGCTCAGCGGCTACGACGTTAAAAAGGCCGA
ATCAGTATGGTAACCGTCGACGCCGCAGCCGATGTCGACAA
ATGGTCAACAATCCCAACGGCGGAAAACTGGCTTTACGGTC
GCAGCCGACAACTTTTAAATCCTTCAATCTCGAGTCTTGAT
CGAGAAAATTCTGCCCGGCGCGCGTGCAGTAGATTTCAATA
CACCCCAACATCCGGATTTACGAAAACCATATTGCAGTGGA
ATGCAGTCGAGAATTTCACCCTTTTTGAGAGACATCCAGCC
TCGATGCGGCAGAGAAAAAACCGATGCCGACCGACGACAAA
TTAACGCTGCCGAAATATTTCAGGAGCAGCTTACGCCGCGC
TCAAAATTGGGCAAGTCGAGCAGTTTCGTGATAGTCTTTTT
TTGCCACCCGATCAAAAAGCCCCAGCAGCCCAAGCACTCCT
CGAATTTACCTTCACCCACACCAATTCCCTGCTCTATGTCA
TGGTCGGGCGTTGGGTGGGGCGTGACGCTTTTCGGCAGTTC
GCAAAAAGCGTCGGCAAAAACGGTAGGTTATCTGATAGACC
GGAGTTCGAACTGCTCGAAGCGGTGCGCCACAGCGAACATG
AAGAATGGCAGCAGCAGTTGCGCCAATTCGTCAACACCACT
GCCGAAGGCACCGCCATCATCTGCCACAACGTCAAACGCGA
ACAACCGCGCTGTTCAAAACCCTTTTCACGGCTTTGTCCAT
CTGGTTTATGGGGTTTTGCGCCGCCGCGGGCGCATCGATTT
AAAAATGCAAGGGAAAATATCGCGAAAGCCGGTCACACGCG
GCGGGGCGGGTCATACTAGTCTGCAGCATTTTCTGCCAGGT
CCGGAAATTTCCCATCAGACCTACGATGCCATTCGTGAAAA
CTGGTCCAAGCCTCATCGCGCTGCAGGGCATTAGTGCGCAA
TTTTTCCCTCCGGGGTGGAGCCCTGGATGAGTTTCGCAATC
CCAGCCCCTGGTGGTAATAGCGGTTTTGGGCCTCCTCGGTC
CTCTCGGCGTCAAGCAGGCTCAGGCGTGGAGGGCCGCCATC
AGACTCCTTGAACGTATTTGCGGTTTGATTGGAAAAACCCT
GAACGACGCGAGATCGTCGACTGCTTCGCAGCAGGATTGCG
CCACATCGACCAGCTCGAAGCCGAGATCGTCGAGAACGGGC
CCGCAGCAAGGAGCAGGGCCCGGGCGGCTTTGCTTTGTACT
ACGTTCTTTGAGCTTTTCATCCTTGAATTCGACCGCGGTGC
AGCCTCCTACAAAGTCATCGCCCTCGATGCCGGTCACGTCT
AATTGAACCTGTAATAACCGCATTCACTCTCCAGAATCCGG
GGCAATAAAAGCGGCATACTCGTTGGCATCCAAAATGACTT
CCAGCAGGCGCGAAGAGGTGCCCTCGTTGTCAAACTCAAAC
TCCTGATCGCGCTTGAGCAGCGGCATGCAATTGTCCCGCCC
GTGAGTGCAGGAACATTGACCCTTCTGCTTTACCTGCTTAC
GCTGAATCCCCAGCGAAATCCGGACCGCAAGCACCGCACCA
AGCGCGGAGGTTCGGTAGCGCTGCCGTGGCAGTCCTCGCAG
GAGTCAAAAAAATATTTCAGCCCATAGGGGGTGAGACCTCT
GCGCGGAAATCGCGAAAATCCGCCAATTCCCCAAACAGTTC
GGCGAATATCTCGAAAAACACCCGCCCCAATGGGAGGTGCG
CAATTCTACTTCCCCGATTTCCCCGATTTTTCTCCCATGGA
AAGATTGTTGACGCTCAAACCGGCTGCGTCCCAAGCTTTTC
CTCAAGCGCTACGCAAAATACGAGGCGCTGATCATCGACGA
CCTGGTCGACGCTTTGCGCGCGGCCATCGCCTTTCCCGGCA
TGCATCAAACATCTCTCTCGCCTATGGCAAGAGAGTGATCT
GCGCTGGAATGGGGAGCACGCGCTCTGGCGGTTGATGACCT
GCCTGTGGCCATATCTTTTGCCGGGGCTGTTCTTGCATTCA
CATCGATGTGGCGGCCTACGCCGTTATGAGCAATCACTACC
CCGTCTTCGGGCGAAAAAAGCGTAGGCGCTATCCTCGTTGA
TGAACATCTCATAGAAATCGCCCAAACGGAAAAAGAGAATC
GTTCCCGCACCCAGCCTGTCCGTCGACGGCCGGACGCTGCT
CCTGTTCGCCTTTGCCGACGCGCTCCTGCTTGAAAAACACC
AAAAAAATGACCTTAAAGATCTTGAAAATCCTGGTGAACGC
TCGATGCCGTTTTGGCGCAACAAACTCTCAATTTCTGCCTG
ATTGAGCTGACGCTGAGTTGCAGCATCAAGGTCAGAGCCGA
TCCTTCCGGTTCGCGCCAACCGGAAAAAAGTGGTGTTTGAG
TCGATCTCAGATGGATCGCCCGGGAAATCATCCTTCAGCAT
GGGGTCCAGATTGGAGGAGTCGGATGGCAGGGGGTCGGAGG
TTACCTTTTGGGACACGCGCCGCAACGATATCCCCTGTGCA
CTGCTTTCGGCGCTTTTAAGCGATTTCGCCTTTTCCACGCT
ACCCTAGCTGTCAGCCGCATCTACCTCGACAATTTTCAGCA
TCCGGGGTCATTCCAGCGCGCTGCAAGGTCTCGTAAAACTT
GACTGACCGCCGACGTTGCCCCCCATGCCCGTGATGACCGG
CAGAAACTTTTAGCGTAAAGCCGGCCATTGTCAAGAAGCCC
TTCCCATTCCGTGGAGGACGCCCTGCGCGGCATCGGGCCCC
AACGATGCTCCAACTCGACGCTGCCGACCAGCAGATGCTTG
CATAATAACCTCTGTTTAAACCAAAGACTTCATCCTACTGC
CGTCACCTGCGCAGTTGGTACCGTCTCAACGCGCCACTCAA
TGCGGGATCTGCCCGAAATTCCCGAAGATATCCGCAAGGTG
GATTGGGCGCAGGTGGGGGGCGGCGTCGGCAACTTCCTCTG
TCGCAGAATCAGGTTGAACTCGGAATCGGGCTTAAGCTCTG
GTGAAAGTGCGACCTTGACCCTTAAGGACAATATTGACCGG
GGCGGCTTTTTCAAGAATTGCGATAAATTCCTGCGAGAATC
GGTTGCGAATAAGGTGCGCGCGGCCACCCTTTTGTTGTCAT
GTTCCTCCCCCTGCATTTCACCACGAGCTTCGGTGAAATCA
TGATCGCTGCATCGAAAATGCATCCACAACAGCGCGTCTCG
GCGTGAGGCGGAAGTCCCCGCGGCGTCCTTGTATCGGGCAC
GAATTTTATGGTTTTCAGTGCGGAAAAATTTTACTTTTGTG
AATCGAACAGCCGTTTTCCCCAAGAAGTATACAAACGGCGT
TTCGCCGGTGCGGCCTTCGGCGCTCTCCCCCTGCTTGACAT
GTGTCTTTTTCATTCTTGATCAGCTTCTTCTCAATTGCCTT
CGCAAAGAGATGCGCGAGTACGTTGATGCGAACTTTCGCTT
GTATCGGCTGCTGCTGGCCGCGTTGGCCGTCAATCTGGCGT
CGAAACATGATTTGCGCTCTCCTTGAATACAACTCCAACGA
GACCCGTACTCGATTTTTTCCTCTCCCATGGTGCAGACCGC
GCATATCGACGGATCCTTGACGGTTGAGGACAACGGACGTG
AAAGACGACGCAGAAGATCCCCCCCGCTGCCACCGCCGCAC
ACCAGTGGCGATTTCGCTGCCGCGTTGGCGCAACTCCCTGG
TTGCAAGCGGCCCTTCGATGCCGGGATGTCGCTTGAGGACC
AGGAGGTTGAACAAAAGCTGCGGGAAACCTCCCATGAACTT
GAATCCTGCCGCCGCCGGCGCTGCAGCAGAAACTGTCCCTG
CGACCTTGATGCGGCAAAACCCTTCGTGCTTATGGTAGTGG
AATTTTTAATTGTCAACTGTCAAGACGGATGCTTTTTGTCA
GCATGTTGCGGTTCTCGATGCCATGAATTTCCGGGTTGAAA
GACCCTTTGCCGCTGCCCCCCGGAGAGCTCATGGGGGCGGC
TATTTTTTCGGATCTCAACCCGCGAGTCACGGAAATTGATC
GCAGGACTTTGGGGTTGATTCCCTTGACCTGAGATTGGGGC
TCTTGACGATGCGGTTCCAGCCGAAGTGGCCCGAAGCGATC
CTGGGTTGTACGAAACAGTTCTGCAATTTTCAAGCCCAATA
GCTGAACGGGGCATTTAAATCTCCTACCGATAGCATGGATT
TGTACATGCAGACCCGGGCGCGCGGTTTCGGCTCCGAGGTC
GCGGGCTTTTTACTCTTTTGCGCCAGAATCAATTTGTCTGA
TGCTGCGCCAGGGCGCGCGCCAGCAGAACCCGCTGCAGCTC
CGTAGAACTCGGACACGTTGCTGTCTCCTTTTTTGTGGTGT
AAACTCCATCTCGGCCATGACCGAGATTTCCACGACCATCA
AATGCTGACCTTAAGGGTCTCTTCCTTCAAAAAACGCTCTT
CGCGATCACTACCTGGCACGCCCTTTCAATCACGAGCAGTT
GGTGGTTTTCTTCGGGTTGACCTCCCTTCTGCATTACCGCC
AAAATCGTTGGAGTTGTATTCAAGGAGAGCGCAAATCATGT
CCCGGGTACAAGGTGCTCGCCTCCTACGGTCACGTGCGCGC
CCTTGCGTAGAGAGCGCAGCCCCAGCGGCAGGTAGTCGTAG
AAAAGATAAGGCACCCCCCGCTTGGGGTGCGTTCAACAAAA
TATGCAGGAGCAGTGGCGCTCAGGCTTCTGCATATTTTGAA
GCTTAACAACCTTAAAAAGGCGTTCGCTCAACTCGAAAAGT
GCCCTTATCAAGACCTGCAACCACCGATATCAGTGCCGCAG
CGGCTCGCTCTGTCCGGAGCCGTCCGGGCTATCGGCAGCCT
GTTATAGACATAGCGAATCGCGTTTCCGTCAGGGTCCTGCT
AATCGGACTCCGGCAAAATGCGGTCTGCCTGCTTCGCCTCG
CAGCAGGTTTCGGGCTCAATCCCGCGGGAAAGAATTTCGCC
TGCCGCAACGGTCAACTGCACCGGGGTCAGCAGGCCGCTGG
CCGTAGGTCCCCGAGCAAGTCAGCTGCTGGGTCCAGCTTGC
AAAGACTGACAGAGATTCCGCCATCGCGCAACAGGGCGACG
AAAGTGCAACACACGAAATTCGGTGAAGGTGAGATCGACCG
GCTTCGGTCATGATAAAAATCCCCCAAAAACCTGAAGCCGG
ACTGGATTGGGAAAAATTCACATAAACCCGATCAAACTGCT
TCGTGACAGTCGAGGCAGGCCCGCGCGGCCGCGGCATTGCC
CTGACCGCAACTGTCGTCGACAGCAGGGTCAGTAGAGCGCC
AGATTGGCCGGGGTAAAAACCTCGTCCGGCGTCCCCAGCGC
CTGAGCGGCGAAGTCATGAGCCATGCGAATGGCGTTCTTGA
GGCGGCAATATCATCAATTCCGAAAAAAATCTCAAAAAAGC
GAAGTCAACCGCCGCATCCGCGAAAACGAAGCGGTCGCCAG
GGCGTCGGCAATATTTACGCCAGTGAGGCTTTATTTCAGGC
GCGGCCTTTACGGCGTCTCTCTGGGCCGTTGCTTTTTCGGC
TACAAACCCTGGCTGAATTACGAGAAGTCGGGCGGCAGCGC
AAGGGAATCGAAAACGGCGACTGGGTCAGGGTCTCCTCCGA
ACAGACAACAGGATAGCACGCGCACTCCTAAATCTGTAACA
GGTCGTTTTCAATTTCACCGCCGGAACGCGCTTGGTTGATA
TTTTCTGGCTCGGCGAAGCCCGCAAACGCTTCGGAATGAAA
AACCAACAGAATGTTCTGCACCCCGTTACTCATCACAGACT
TTTTTGAGGAACACCAGCTGCTGGAGAGGGAACTTGACGAA
ATTGACGGACCACACCAGCGCCGCAACGCCTGCAGTAACGG
TGGAGGTCTGTTCCGCAAAGCCAATCATCTCGCCAGAGGTG
ACCTGCGAGATCATGTGGCGCCACGGGCGGTACGTTTTGAG
TTTGTCTTTGAGGAGGTAAGCGGTAAAATCCATCTGCAGAT
ATGCAAACCGGCAATAAATTCCGCATCTACCCGACGCCCGA
CCAGTGATGGTCGACAACGCCCATGCGGCCGAGAAAAAACA
GTGGAGCATCTGGCCAGCTTCCGTGCCATGCCCAACCTGGT
GCATATGGACACTGGTTGGCCCCAGCGGCACGTGAATCAGG
CTCGGCCGCGACATGGGCCACAGTAAAAACTACAGCGAAGC
GCCGGGGACTGGAGAACAAACCCCAGTCTTGACAGAAGATG
AACTCGACCGCTGGGGCGGCCCCCTGGGCGACGAAATCACC
TAAAGAAGTGGTGCGCAAAGCGGTTGAGGAGGTGCAATGGC
GAGGCACACCGCGACAAAAGCCCGCTTGATCAGACGGAAAA
GGTGCGGGCGATGCGCAGCACCTCGCCGTTGAAATAGGTAT
ACCAGCAGGATATTATCGTGCTCTTCAGTGGTTTTGACGTA
ACCCGCTCTACCTCATCGAGCGTTGCCGGGGTGTCCTCCAC
CGCTGAAGAAACAGCGCCTGCGGAAAAGTAAAGATGAGCGC
GGTCGAAGCTTACGAGTTTGCCCATTCCGGCAATATGGACG
ACCAGCGCCGACATCTGAAGCAGCGAACGAAACATGCGGGA
GCCTCCAGCACTATCGCCAGCAGCAGAAACTTCCCGGTGAA
ATAGAGCCTCAAAATTTTCGCGGCCACATCAATACCCACTT
GCCACCGCCGTTGCGCGCCTCAAGGAGGCGGGAGCGGTGAT
AAACGTTATTTTATGTGATACCAAGGGGGTCATCTACAAGG
GGCGCCGCGAGTTGGAATTGCGGCTCATCACCAGGCTAATG
TGGAATTCTCGTTTGAGACCCTCTCCCAGCGCCTGCGCGAG
CTCAAGGGGCGGCTTGCCAGCATCGATGTTCAGATCATGAA
TTTGGCGGCGAAAAAACGCTCCGTGATGTTGGGATACTTGG
GCCTTCGGCACCGCCCATCGCGCTCACGCCTCCACCGAGGG
AAGCGTAGTCGGATTCCGGGCGGCCGTCCTCCATCTCGTAG
GATCCTCAAGAAGCATCAGCCGCTGTGGCTCAACACCCACT
CCTGGTGAAGGTTGAAACTTCCAAGGCATTTACCCCCATGG
GCTGCGCGCGACTGCCAACCCGGCTGTGAGATTGCAAACAC
AACTCGACGATGCGGATATCCTTGAAGAGGAGGCTGGTCCT
GGTGAAGCCGACATTCATTGCCAGCACGGCCGCGAAAATAG
GGGAAGGTTTTCATAAACCGCGCCGATGTCGGGCAGACCGT
CAGAAACTCTCCTCAAAAAGCTTGAATAATTCGCGGACCTC
TTTTTTGAGTTGTGGAATCACACAAACAGAGCGGATGCCGA
AAAAAGGTGGCGATCATCGGCGGCGGTCCCGGAGGTCTTTC
AGTTCACGCGCCCGGCGCAGCAGCAGATCGAATTTGAGGCG
TTCCCTGTGCTCTAATTTTTCAGTTTCCTATCCGCGCCATT
CATGCGTAAATACGTTTTTGCCCCAATGACCAATCAGAACG
CCGATTTCATCCAGGAAAAGCGTTCCCCCGTCGGCAGACTT
TTTGATCTCGGTGGTGGTGGCGTAAACGATGTCGCGGCGGC
TGACGGCGATGCCAACAACTCCCAGTCTCAGTCAAACGGCA
AACCGGTCACGCCCTGGTCGCAGCCTTCACCCCCGGCGCGG
AAAATTTTCAAGGATAAAGACCAGCCCTTTGCGGTGGTCGG
GACAGTTATGCTGCACGTCTCAGCAACCTCAGCGGAGCAGA
TCGAGGACCGGGCACTGCCCCTTCGGGGTCGGACAGATGAA
AGTCAGCTCCGCACAGTCGGCCGTCTCGAGCAGCACCATGA
CTCCTATGCCGGAATAAACGCCGCCTTGAAGGAAGTGCGCA
AACGCCGACAGCGGGCTGCGCGGCCCTGCTGATTTCGCCGC
GCGTTCCGTTCTTCTTCAAGCAGTGGGGAGGCCGCCGCGAC
ATCGAAGAAGGCTTTGACTGCGCCACATGCCATTCCGGCAT
ACCTTCACCGGCATGGGTTGCCAATCCTGCGGGCTTGTCCA
GGCGCCATTTCAGCGAAAAGCAGGAGCAGGTGGAGCGCGGC
GGATGAGAGGCAAGCCCTGCCGGCTTGGCCACCGCCAGCAG
TCGCCCCGCAGACGTTTGCGCAGCTGCGCGATATCGGTCCC
CAGCTGTCCTGTGGATTCACCGGCTTGGGCGCACACCAGTT
TCGCCTTCTGTGGAATAATGCCGGCCATCCCACGAAAGGAA
TCGACCAGCTCGCACAGCACCCGGCCGCAGAAATGACTCAC
ATCGGCATATCTGTTTTGCGCACGACAAAAAACATCACGGC
AACGACCTGATGCCAGTCGACGTTGCCTCTTTTGCGATGAC
TTTCTGGGAGCTTGAAATGGCCCGTGAGGGATTTTTCTATC
CGCGCCGAGATCAAAAACATCAACTCCTTCCGTTTCATCAA
AAACTGCTTGAACCCAACTCCCCCGAATACACCGTCACTCG
CATGGCCCGTGACGAGGATGCCGGTTTTGGGTTTTTTCGGA
AAAGCGAAGGAGGTTTTCAGCTAATCCTTCTCAACCCGCCC
CCGGAGCTGCCCACTGACCGCGGCAAACTCATTATTCAGGC
ATCGAGCGCAACATCACTCACGCAAAGAACACCCTTGAAGA
AGCAGATCCTGGATGAGACCCTCCAGGTAGGCCGACTCCTC
GGATTGTTTTGCACAAAACACATTAGCGCTTAGGTTGACCT
CGCCCCCCACTGTTCGATCGCGGCAAGGTCCTTGTCGAGAT
AACACCTCAAGCAGATCGCGCGGCCGGGTATCAGTTGGGGC
CTTCCGGAACGCTTGTTTTGCCCTCGACAAAGAGAGTGCCT
GGCCCCTCTATATCCACCGCCAGCAGTTTCGCCTGGGGCGG
TCGGAGAAACCTGTTTTTTCCGCGACCTCAACCAGTTCGAA
AAACTACCCGCCAACTTGCGCGGGATCTCAAATCACTGGAA
GCACAGCACGAAAAACAGCACCACGACCAGGGCGAACTTGT
ACCCAGCATCAGGCCGCCTTCGGTGAAGGCGTAAAAATCGA
CGACTATCCGCGTTCCAGCACCGCCTACTTCAAAACCGTGC
CTTTGCCTGTTCCGCCATTGCCCCGGCCGAAGTGGCCCGGG
CGCCACGCACAAAAACGAAGCGGGAAAATCGGCCGGCCCAC
CCATATCCTTCCGTTTTTTGCCGGTGGAGCCTGGTTTGGCG
TACAGTTTCCCATGACGGGGCGTGTTGTCCCTGAAATGAGG
AGCCCGCAGATAGAAGAATGCCCCGAATAGTTCTTGCTGCC
CTCGGATTCAGGATTGGAGTCTGCAACGATCCCCGCACCCG
GGTGTTTGGCTGCATAATCTCGTGACTTGAGGATTTTCTCT
GCCCAGCGCAGCGATGAAATCCGGTAGGGGCGAAAAATTTT
TACGCGGCGGGAACAATTCCCCCCTTGCGCTGCTGGAGCCG
GTCAGGCCCGGCAAAACGAGCCGAAAAGATTCCAGGCTTCC
GATTGCGATCACCATAAAAACAAAAGGCGTTGTCATGGGAG
TTTTCAACCCAGGACCATGCCGCGGCGGCAATTGCTGCCCA
GACTCTCTCCACCCACGCCCCTGATGCTGTTTTAAGCTCGG
GCTTCGCCGCCCAGAAAACGCAAAAGTTTTTCCCACCCATA
TTCTTGGGGGCCAGCATCAGCCCCCCGTTCATCGCCTTGAC
CGTGAAGATGAAGTCAAACCCTCCCTCGGGGCTGAAAAAGC
GAATGAAAGCCTGCTGTTCGCGGTTGAGGAGCGGATCGCCG
GATCGGGCCTACTCGTTTCGCAGTATCCGGGGGATTGACTC
GATCCCGCGCATTTCAATACCATCGGCGTCAAACTGGCCAA
TCCGCAGCCCCTGCACATTGCCAAGGCAGTCCAGCAGTTCA
ACTGTCATAGGCATCAATCTCGCGCGGTTTTGAGGATGGCA
AAGAAAAAATATATAACAAGCAAGAAGGGGTTTAATTTTTA
GCAGAAAAGCGCCACCTTGCCTCTTCTGGGCACTTCCGGTC
ACATTGCCGAACACCGCCGGCCGCAGAGCGGGAAGATCCTG
TGTCCGCCGCCATGAAACTGCGTTTCCAGCATCAGGGCCAT
AAAATCTCCCCTATTCAAAGCTACTCTTCATCGAAAAGCTG
TTGAGAGGTACTCCCAGCTGCAGGAGCTTTTTCACCAGCGC
TCCGGGCTGTCCGTCAATCGCGGCAAGTATGGCATTGACCG
ATTCTGAATAAAACCATCGGCGGAAAAGAGAAGAAGATGGT
ATATAGCGCAGCGATTGAAGCTGGAGCGGGCGCGTATCTTT
AGAATTCCTCGTTTTGAAACCCCGAGAATCTTCACCCATTC
GGACGGCCTGGTGCGCCCGGCGCCTTATGCCGTTTACGGGG
AACGAGTCTTTTTTAAAATGCACCCGTTCAGCATGGGGTTC
TATTCCCGCACTGCACGACGCAGGATCCCTTCCCCGGCGCC
GCGGGGTACGTCGATATTTTCCTTGAAAGATTCCACGGCGA
CTCTTGCCCGCGAACTTGCCCAGGAGAGCCGCAATCTCAGG
TCCCGCAGGATTGACGCCCCCCCATGAATCGGACCCCTTTT
AAATTTCTTCGCCCGCGCCCCACAGCGGTGCGGCGGCGAAA
CACCCCCGAAGTTGGAGTTTCCGGTTGCAAAGAACCGAAAG
CAGGCGCTGGGCTACGAATCCTCCAACACCATGGTGTCGGT
CGGAACCGATCTGGTAGACGCGCCGGTGGTTTTCGCCCAAC
ATCCTTATCAGTAGCGCTTTCAGTAAATATCGCAAGGAACT
CTGGTCTTCAGAAATGGAATCCAAAATTGCAAAATCACCGG
CATTTCCCCCAAGGAGATGCCTGGATTGCTGCACGGCGTCA
GGAATGGACCACTGAAAAAGCGGTCGCCATCGGTTCCTACT
AACATCTCCTCGGGAATCGGCTGCCCTAGCTCCACCTCGTA
CTTTTTTTCCCCATGATCCGCGTCAGTTCGCTCAGATTGTA
TTGTCAAGAAAGCTGCGACCCTCCTCGTGCTCGTCCAGGGT
CTTCATACAGCAGAAACTGGCGTTCACTGGACGGTTCGGCC
TCCAGGGTGGTAGAGAAAATCCGTTCCTGCTCGGTTTCCAG
GTATTCTCACCAGACGAATCCTTAAGCAAGCGACCCTCGCC
AACCCCCGGGACAGGGAAAACAGCACCGCTCCGAGCACGCC
TTGGAAAAAATATCTTCGCGCAGTTTGGCGGCCTTTTTTTC
GGTAGCATAAGAGGGAACTGCAGCGATTAAAGGAGTGAAAA
CAACGCCCGCTACCAGCTGACAGAAGAAGTTTCGTTCGGGG
TGATTGACTTCTGAGTTAGGCTGCATCCTGTTTTGCCGCGA
GGCGGCCGAAATGGCGAACACCCTGCACCTCCCACTCCCAG
TTTAAGCATGGCGGCTCCCGCCTCCAACACCGTTTCGGCCA
CAGGAAGGCACCGGTGCGCCCAACGTGCTAAAAATGAGGTA
AGCACCGTAGGCGAGCTGAGCGTGGCCCAACAGGCGCTTGC
CCCATGGGTCCAAAAATTATCATGAAATACCTAAGCCTTGC
ATTATCGGCCTCGGTGTCACCTCCGCCGACGCCAACCAGGA
GTAATTTCGGTGGGCTGAGGCAGGCCCTCGGATTCGCCGCG
GGGCGCCGTCGCGCAAGCCGCCGTAGCGGCGGTAGAAGGAG
AGTGTCCGCCAAACTGACCGCCGATGCCGTCCTGCCGGCCG
TTTCTCTTGCTGACCCCCATCAGTTGTTACAAAAACGCGAC
AGGCATGTTCATGATGTTCGCCTGCACCTCGCCTGGAACCG
TTGCCGCGGCCGCCAAGCCCCCCCTTGAGAAGCAGGCGCTT
CTCCCCCTGTATGTCGACCCCAAATCGGGCGGACAGGTGAC
GAAATTCCACTTGTTAAGCACCGCAGCGCCCACCAATGCGT
ACATTCGTCTGCCTGTTGCACAGTCTGTATAAAAAAAAGGC
ATCGAACCCCGCCAATAGCCCCCATCGCCAACGGTTGGTCA
TGCATAGACAGAGCCTAACCCTTTCGTTAGTCAACAGATGG
ATCGCGCATTCTGCACAGCACCATCATAAACCTCGAAAACG
CCTGGCTGTTCGCCTTTTCGCCGCAGAGATAGAGCCCACCT
GGTCGACTTCCGGAAACATGCCGAATGGGAAAACAGCCTCT
ACCTTAGCGAAAAGCCGAAGCGTTGTCTAGGGTTGTTTTGC
CAGGGTCGAAATCTTCCACCCGCGAAACTTCCGTGCGCTGG
TCTTTGCCCTGCAGGAGAACCCCCGGGGCACGGCGGCGGAG
TGAACACTTGTATAAAGCCACTAAGTTTCGAAGACTCCGAG
GATGGGAAGCCCCAGGGTCACGTTGACACCGTCATCGAAGT
ACCATGTTGCGTAAAAAACCCTCCCCTTTGACATCAATATG
CATAAACTTTCGTGGCGCCGCGCTGCAGCAGGCAATCGGTA
GTGGATCTTATCGAAAACCACGTTGCCGCGGGCACAAGCCG
GCTATGGACCGCTTGAAAACCTAATTCAAAAAAAAACAGAA
AATGATAAGCAATGGATTCGCAGCACCTCTTGAAGCGCTGC
CAGCAGCTTGACAAAGTGTTCGGCCTCTTCGAACTGATCCA
CAGTTGCAGTATGAAATTTCCGCCCTGGAAACTCAGGTGCG
GATGCCATTCGTGAAAAACTCGATGACTGGGTCGCGAGTTT
ATGGCGATCAGCATGTGAAGCGGTGCCTCCTTGGGGCGCAG
GCCAGGCGTCGAAATATCTTCTGCTTCCCTTTCATGGCGAT
ATCCCAAGAGACGCAATGCGCTGGAACATGTTGAATTCCTT
GACAGTATTGCTGGTTATGGCAGCATTTCTTGGTTTTGCCG
CAATAGACTCACAGGTTTTGCAGTAAGACTGGTAGACCTCG
GTGAAATCGTCGATTTTTTGCGCGAGCAGTATCCCGACAGT
CTTGAAAACGTCATCGAGCGCTGCGTGGTGCTAGGAGGCTC
ACTCTCTGGCTGATTGCTAGCCGCCCGGAAGTCTACGGCGA
GGCCGGAAGGGGTTTGAGATCCTTGCGCACGAGTTGACGCG
ACGCATTGTTGGTTTGACCGCCGACGCGCGCCAGGAGCTTC
GTAGTGATTCGAGTATAAAGCATCAAAGGGAAAAGGGAAAA
TTACCTTGTCCGGGAAAATACGATTCCACTGGACGAAAGCC
CGCTCCCGCTGTACAAAAACCTATGACAAAAAATGATAAAA
AGTTTCACTCAATAAACATCCTCCCGCACCTTCCTTTTCCA
TCCCGGACGCGATGAAAATTCAAGTTTCCCCCGGTGCTCAC
GAAAGGGTCAACAAAAAGAGCGGGAAAGTCTCAACCGAAAC
AGCCGATATGGTGGGTATCACCCGACCCATCACCAAGCACA
AGAAAGGTCGCGGTCACCGTCAGCGTTTCCCAGAAAAGGAA
GCCTTGATCTTAAACCTTCGCTCCTTCGTGTTTTATGTTTT
GAAAAACCCGGCCCGCCGCCCGCCCTACCTCTCCCGTCGCC
CGCTTCCGCTCTGCAATGAGCAACCTGAAAGGGCAGGGGAA
TCCGGGGCCACGATGACTCACAGCAACCCGCGCCTTGAACA
AAAGCGCTTTCCATCACAACCTCGCCGGACCAGTGAACCGC
TTTCTTCGATGAGCGCCTTGCGTCTTAGTTCAAACTGCTCC
AACATCCCCCAGGCCTGCGCCACCAAGGCCGCCACGAAGGC
GTGCAGTCGCGCGATAAAATCGGTCACCAGCTGCACATAAT
TGATGCTGGCCTTTGTCGCGCAGTTTGTCTTCAGCGCGGTC
GCGAGCGTGACGGTCTTATCCTTAAACAACAATTGCAAGCC
CTGCTGGCCTCGGTGGGTTACGGCAAGCTCAGCCCCGGTCA
GGACAGGCCAGCACACTGGCCGGGCAGGCACGCGACAGCGC
GTCGTCGAGAATGCAGTCGACCTCTTTGCGCCATTGGTGCT
CAATATCTACTTGGGTTATGCGGTTCGGCTTATGCACACAC
TTCTTCTATAAAGAAAACAACCGAAGGCGGCGGAGTTTTTT
CAGCAGGCCGATAGCAATCGCGAGAAAGGAAGAGGGCCCGA
CTGGTGCCCACCTACAACGACCCGAGAGATGATGAGGCAAT
AAGTACCTCGAACCGGCGGCCGGCAAGGCCAACTGGAACAT
GATGACCTCGCAGCGGATCTCCGGACGCACCATGACCCCGT
AGCGCGACAACACCCAGACCCTCGAAGCGCGTGACAAAATC
CAAACATGCCAAGCTGAGAACCAAGCTCTGGAACCCCATTG
TGCGCATCCATATTCGCTTTCCGCAAGACCTTCCCGATGTC
CAGTTGATCATGCCAAAAAGCGATAATAACAGGTTCTTGAT
GCCGACTCCGGAGTCGAAAACCCCGATGGCACGTTCTGAAA
GCATCGACCATCACACCTCCCCCATGGCGGTATTCGTCGAG
CTGATCAAGCCCAATGTCCGCGAATTCAGGGATCTGGTCGG
TTGGAGGAGTGGTTGTTCCGCCGCCCGCTCGGGCGGTTGTC
TCGAGAAGCGCGGAGGCAAGCCCGTACTTGTTTTTGAGGTT
GCCTGCATCGGAATAATGCCCAGCGCCAGCGCGGCCACCGC
CAGCAGTGACTTTCAAAAAGCCGTGGCACTTTTGAACGCGG
GGTGCGGAGCACGTTGAACGCCGTCTGCATGAAACCCAGCA
GTCAGCATCCACTTCGATCGCAGCACTGGAAGCGGTGTGAA
GGCAGCGGCCTTGCAAAACTCGGATTCAGCATGGAGGTTAT
AGGAGCGCCGCCGACTTCGGCATAATCGACCTTTTTCTTGA
CTTATGGAGGTGATTGTCGACGCGCTGGGCAAAATTGGCGA
ATATCCTGATGGTCGGCCCGCCCGGCAGCGGCAAGACCATG
CTTGTTCAGTGCCTGATTTCCGGTGAAGCTGATACGCCCTT
CTCCATGTATTCACGCGCCGCCACGTCGCCCAGGCCGTGAT
ATGCGGCGGGCCGGAGTGACCCTCGATCTTGGGGGACATGA
AAGGAAAACCTAATTCCCGGCCTGCGCGGCCACTTGGCAAA
ATCCATTCCTGCCGCTTTTTCCCTTTTTCTTTTTACTCCCC
CCGGAGTCCCTTAGAAAATCCTCCAGTTCCTTCAATCCGGA
GCAAGGTGGTGGAGTACCTGCGGGAGAGGTATGTTTTCGAT
TCGGAACAAGTTCGTCAGCACTCCACATAAGAACTTGGTGT
GGGATGTTCGAAGACCCCACCCTCGATAACCTTTTGATAGA
ATGCAATCGCCGAAAAATCGCCGGAAATAGAAGGCAATCGT
CGTGGTCCGCGACAGGTCGACCGCCTCGAACAAGTGCCAGG
CCAGGGTCGTTTTCCCGAGCCCGGGCGGCCCATAGAACAGC
CTGGTGGGGATGTTCCGAACCGGTGTAGACTTTGAGCTTGC
GGCGCGTCGCTGCTCCAGGTCAGCGAGTTTCTTATCGACCT
GGTATGGCTCATTTGAAAAACGGAAATTTGAATCAAGCTTC
CAGGGTGTACTGAAAAAAAGCGAAGATGGTCAGCGTTTCTT
TTCTTCTCAGACTGGAATCACGCGCTCCGTTCAGGTTCATG
CAGAGAAACCACCGAAAGCGCCAACGGCGGCCACTTCATCA
CCGAAGCTATTATTGCGAAACGGTCGGTCATATTTCGGCCG
GCTGGGCAGAAAGCCAAAATCAAGGACGAAAGAATCCAGAA
GCGCGTCGTACTGGGAAAATCAGTCACGACGAAGAGAGAAA
TGCTTGCCCTTTTTGAGGCGCGTTTCACTGCACAGGGTGCA
GAGAGCATCTGCTTGGGGCTCAGTTCAGGAGAATCAGCAGC
AGCGTGTTCTGACGCTCTTGCCCGAAACCGTGCCTTATGGG
GTTGGTGGCGCTGCGGGACACAATAAATGATGCGCTCGCAA
AACTTCAAAGTCATGAATCGCGGCTGAACCGTTCATGGCCA
GCATGATGTGCCCGATCTCCCCCATTCCTCCTTTTTTACCG
CCCAAGCTTTATTTTGATTGCAAAAAACATCAGAGCTGATG
CTGCTCTTTAAGCAGCGCGACCACCCCTTCGGCCCGATAAT
TACCGGAAGCCCGATTGGCGCAATCGCTCAGCCTTCTTCTT
TTTGGGTACGGGTGAAGTTACGGGGATGAGTCGCCCGGTTC
AAAGTGTCCCTTGTCATAGGCGTTGCGACCCCGCACCGGCA
GCTTGTACTTCTTCAGCACGCCCTTGAGCGTTTCGAGCTTG
ATCCCTTCAAACCCCAGTTGCAGACAGATGTAATACAGCTC
GCGGGTACTCCTTCTGCAAGCCGCACTCGGCCTCCTACGCC
GCCGATTCCTCAAGATTTCGCAGCAAAAGAAGGGGGCTTGA
ACAATCAGCCACCGCAGATGCAAGAACTTCCCCTGATTCGC
CTGCGCCAGCCGGTTATTTCCATCGTTGTGCACTTTTCCAG
GGGTGCTTCTGCATCCACAGCGTCACCGGCCCTGACGAATA
GGCCTGATGTCGACCCAGCGCGAAGTTGTCGATAGCCTGGT
CGTACCGCCGCCGGTAGAACCCTCTTCCGCACCGTCGCCTT
GACCTCTTCAGAGCTGACCTCGAATTTCCCCGCGATGCATG
ATGCCACTGAAGCGGCAAAACAAGCACTTGAAGATGCAGGC
TATCGGCTTCTGCTGGCAAACCAAAACCAGAGACACGCTTG
GCAACGCTTTCATAAAAAGCCTCCGTCAGGTTCTGATGTTA
CCCGTGCTGAAAAAGTGGTTCAAAAAAAGCCTTCTTCCTCA
CCCAAACAGCTCGATTCGCCCGTCAGGGCACAACACCAGTA
GGGCGGTCACTGCGGTGGAGCGGGTGAGGGAGATCGTGATC
GGGCAGCCTCTAGCCGCAAGCGGGATTTTGATCCCCAGAGC
CCGGCACGTTGCGTTTATAACGGTTTTTTAAAAATGGGTTG
AACCAAGGCCAACCTGGCGACCGAACTGCTGGAAGGCGCGG
TTCTTCACCAAAAAATTGTCCAACGAAAAGTTTGTCGCCAA
GCGCCATACCATGGGGCGCGCGGTGACATGCCATTCAACAG
GGTCAAAACCTCTCTTCGCTCCAAGGCCGGCGATGTCGATA
GAAAAATTGCTTGAGAAATACGAATCCTCCTTGACCCTGCT
TCACCCACCAGTTTGAGACGCGGCTGCACCGTTTCGCGCTG
TCCGAATATCTGCTCGAGCACGGGATGGTCGATATGATCGT
GGCCTCCTGCCGCGCCAAATCCCCTGCCGACTTCATCGCTA
CGCCCTCGAGGTTTTTGCCGCCAAGGATGGTGATAAATTCG
AGAAAGTGTCGCCGGTAAAGCTGCCATGAACATGGGAGAGG
CATTATCCGTATTGAAATATCAATAAATACATTTCGGACAT
TCCCAGGCGATGCGCTGCAACCGAAGAAATCCCAGGTCGAA
CCTCCATGATGGTTTTTTGCCAGATAGGCACGCAGGGTAAT
GACTGATCAGCGAGGAGCAGCGGGATCAGGCCCTGGAGCTG
CACGTGTGAAGGGGGTCGCGCGAATCCGGCGGATAGGCGGT
CGGATCTGGGGCTCGAGTTCCAGCCGCAGCCGCCTTATGAA
AAGAATCTTTTTCTCCCGTGCCTTGAATGTCTCGAACAACG
TCTATGTTCTGAACGATCCGCCGTCGGACTGGGAAGGCGAA
TTTGTGAGGATCGGAAACCGCAAAAAGGATCTTCTTGGGCA
ATGAGTGGCCATGCAGGTTTCCCGCGACGCCACCCCGGGCA
TCCTTAGAGAATCGGGTTTTCCGTGCCGGTCAGGCGCAGCT
GGGCTCGGGAACCAGTTTCTCGGCCACATACGCCAGGTCGA
CATCGGGGTCAAGGTCAACGCTGTCTACATGTCCCAGTTCC
ACCGATGATCTGGTGGGAGGCACCAAAGCTTACGCGCGGCG
AAATGACGCTTTGGGTTTACCGCGAACCTTATCTTGTGATA
TCTGTGGTGATATTCAGGTTCCGGCAACTTGCCAAGTTCAT
TGAAGTGACCCCCTATGATCCGCGCTCCCCGTATTCGGCCA
AAGGATAGCACAAAATAATCCGGCTGAATGCGAGTAGGTGA
TTCTTACCGGTCTGAATCAGCGTCAGGGTCTCCATCGCCTC
GTAGAGAGGGAGGTCATACCCTTTGGACCGCAACTCCTTGA
CGGCGTGGCGCGTGAGGTCGCTGCCATCTGCGGCAAACCCA
GCTGCGAGCAGGTTGCGGAGCGGTCAGCCCGTCGCTGAATC
TGGTGATCCGCGGGGCAAAGCCGGCAGAAACAAACTTTTTT
CAATGCAAATATCTTCTACACCGATTTTGAAGCTGCTCCAG
GTTGGGGGCTCTCTCTTTCGCCGTACCCGGCAAAACCGGAT
CGCTTTGATCTGCTCCAGGGCGCGCCCCTCGCCATCAACCT
TTCAAGCGCCAGTTCAAGGGCAAAAGATTGGACAACGCCGA
GGACCGGGCGCAAAAAACTGCGTCCGGAAGATCTGAAGGTG
CGGACGGCTCGCTGGAAACCCTCGACGAGGGGGGAGGATTG
AATCCACCACAGCCTCAACCCTCCGAACATCCCTATTTGAT
CTGCGTATTCGCGACCTGCGCGATTACGACGAAGAGGACCC
ACCGTTCGGACGGCTCGCGGCTGCCATTGAGATTGGGGACA
CGGCCACGGTCAGGTTGCCGCGGTTACGGCCAAAGTCGAAT
TGCAGGACTTCAAGCAAAAGCGATTTTTCCTTCAGGTACAC
GGCGGAAAGGCCCGCGTAGCCCCCTTGCGATGCACGCACAA
GTCGATATCGCCAGCGAATTCCGCTACCGCGATCCCATCGT
GGCCGAGCGCACCGGCATCCCCCAGCGGCATATCAGCGAAA
TACAATTCTGAGTAGAAATGCAGCCGTAATGAATCCTGTCA
CTTAATGGACAATCGCGATTCCACTGCACTTGAAACCGCAG
CCTCCGACCGAGGTGCGCTGCGGCTTTCCTGACGATAGTGA
TCCAGCAATATGTTAAAAAACCAAAAGGCCGTCTGAACTTT
GTCAGCGTCAGCTGGACCGGCGTCACCGTCAAGACCGAGAT
GCGCGGGATCTCCAGAATGGCGGAAAAATTTCTGTTCGAAT
GCGCCATCCCCTATCTGCTGCCCGCACTGGGATTTCCCCCC
GGATCTTCTCTCCTTCTGCGCTGCACTCGACATCAAGCGAT
GACTTTCTCCAGGCCATTAGCGGAAAAATCCTCGAGCGTGC
GGCCAGGGCCTCAAGTTCGGCGTCGGTGAGCTTTTCTCCCA
ATCAAAAAAAGCAACACAACCGCCGAAATGATCATCACCGG
ATCGGGAGTCTTCATGAAAACTAGGCCTCCTTCGACCGACT
CGCCAGGGATTTGAAACACCCTTCATCTGTGATGGAGAGGA
GCCTGAGTGCTTAAATCAGACAAACGTATTGAAATGATCAT
AGAGACAGCAAGAATAGCGCCAGAAAGGCAGCCACCACCGC
GATCATTTCATTCACATCGCCTCCTACGGCAAAACCTTCGC
TCCAACATCACGCATGAGCGCATCAGTGACGAATCGGCACA
CGGAATCGTGCCGCTTTTATCCCTGCGTAAAATTCTGCAGC
TGAAATTGGCAATCCCCACCCCCGTGATTCCTGCGCACCGG
AACCTCGATCGCCGCACCTGCTGGGGGATGTTTCTGCTGTG
AGCGAAGCGAGTTTGTCGGGCGGGATTTCCCCGGCCGTCAC
TCGCCAGAGACAAAAATCCACAAAATGCCGATAAACGCTGT
ACCTGTTCGAGTCCATGATGCGTTGGTGCGAACGGGCCAAG
ACGGAGACCGGAGAGATCACCTCCATTTCTCATATACTGGG
ATGAACGAAAGCCTGGTAGACTACGTCGCCCTGGATCTCAA
CGAGTCGGTGATTGTCTGTGCCGGCTTCGAGTTTCCCGCGA
GCCGAATTCGCAGAAATCTGCGGGAATTGCGGAATTACCTT
CACCATGGTATAAATGGTGGCGCTGCCGCCCAGAACGACAA
CGTTTTGCCAGGGCATGAACCCTTAGATAGGTTCCATGACT
TATTCTTCTCCCATGAAAAGCAGGGGGATGTATGGGGAAAG
GGTATTCTCCGCCGCCAGCCCGGCCAGCACCAGCGATGCGC
TCTGTCTCTCCAACACAACCCTTTAAAAAGGACGTTTTTGA
ACCAAAACCCCTGAGTTCGGCGAAAACGGCACCATCCTGTT
CACCCCAAGCCCAGAAAATCCAGCACGGTATTCCTCTGCCA
CTGGAACCCCAAATCGTTTGCCAAGGGAGCTTCTTATGAGA
CGCGCTAACCACGCCGAATACCAAAACAGAGTTGCCACTGC
GACCTGCGCCTGGTTGACCTCATCGATGCGTTTTGCGAACC
TCCCGATATCCCGAGAATCGCAAAAATGATCCCGCCCAGAG
CGGATCCGCAATATCCATTGCAGAAAAAACGTCATAGCTTT
CGGTCTTCATCCGTTCCGAGCGCGGTCAGCATCAGGATCAG
GGCCGTCGCGGGTGCGCAGCCCGGCCAACTCCTCGCCCATG
ACAGTCTGATTTTGATTTTTCCCGTCGTTTATTATTTTGCC
GGAGGCAGACAATGCAAATGCCGTTGTCAGCACAGGACTCT
GAGCGTGACGCACCTCAATGCCAAGGGGGCTGTGGCCCAGC
CGGTATTGCTTGAGGTTGGTCGTGTTGGATAAAAGGCCCAT
CAATACGCTGCCCCGGGAACCCTCAGTACCAAGGCCGCTCC
CTTGACGCCGAGTTTTTTCGCGTACTGAATGTCGAGAGCGT
AAAGAGCGAGGGGAAAATTACGGTTGAGGATATTTTGACGC
GCGCTCAAGGAGTTCTCCCGCCGTCAGGTCGATTCGGCAGT
GGTCGTACTCCCGCAGAACGCGGGTCATCACCTGGCACATC
AGTCTGCCGGTCAGCATAAGCAGCAGAAGAATCAACAGAAT
CAGCGCTACACCGACCCGCGCCCTGCGCAACGGAATCGATG
AGGCCGGCTCCTGAAAGGAACCGGCCTCGAAACAGCCTTAG
CCTTCGGGTCGCCATTGTCACAAAAAGCCGAAAGAAAATCT
GACGGTGAGGCCTTTCAGAACGGTTCTGCTGAAAACTATGA
CAGCTTGGTGATGACCTGTGCCGCACTGGCCTACAACATCC
AATGCTGCGGCTGACCGAACCGCTTGAAATCCCGGTCCTGG
CGGTTTAGCATCGTTTCAAGCCCATCTAGTGCCATGTTCGC
ATTGGGAGCCGGTGAAACAACCCATAAGATCTCGGTCTGTC
AACATCACCTTTGCCAAGCACGGTTACAGCTACAGCGGCAC
TGCGGGTACCCATGAAAAAGCACCCTACTGAAGAGGCCCGG
GGAAAGAATCTGGCGCAGCACCGGAACCAGCTTGTCAACCC
CTCCGCAACGGGCAAACAACCCGGATCCGCACGTATGAATA
CTGCAGGACCTGGTGATGGCCGCTGCCAACGAGGCGTTGAA
ACTCAAGCACGGGTTCCGCCCCTCGCCTCACAGGAGGAGGG
CGACGCTTGGTCGCGTCGCCCCCCGTGCGGGGGCGTGGATT
TCGACCAGCAGCTTGCCGCGCGGTTTTTTAGTGAAGGCAAT
ACAGTGAAGATGAACATTTTCGCTGGAGTGCTTTTCTTCTT
GGACAGGCGACGATAGGCTTCGGGTGCGGGCATGTCTGGGC
CTGAAGGAGTCCATCAAGTGCGGCAACGAACCGGTCTACCG
AGAAGGGTCACGGGAAAAAGCAAGCTCCCAGCCTGCTGGTT
GCGGCCCCTTCCCACATACGCCATGAAAGCGCCCCGATGGA
CGACACAACGGCGCTGAATGCCTGTCTGGCGCGAATTGCAC
TTACAGGAAAATCGGCAAGACGGCTAAAATGAAGGGCTTTC
CATCGGGGTGGTAACATCTGCCTCCGGTGCAGCGATTCACG
GCCCCTGTCGCAGAAGGTTGCAGCCCTGCCTTATCTCGGGG
GATGTAGCGATCGTTTCCGTCGCGATCCTGGTATTTGCGGG
CGAACCGGTGACTCAGCACCCTTAATGGCTCGACAGCATTC
CACATTTGCCTTCTTCCATACCGCCGCAGGGGCCATTGAGA
TGCACCTGAAATTCGGGCGGCGCTATTCAGCGAGAGATGGC
GCCTCATAGAATTATAAACGCACCGGCACACCCTGGTCGCG
TGTGGCGCGGTTGCCATCGCCAGGCCGGCTGACATCGGTAA
ACCGCCACTTCGCCGGCAACCCTCATTTCGAAGGGCTGCCC
CCAGGTCATGGCAGAAGCCACCGTCAGAACAAAGGTGACCG
GGGAATCTCTTCAAAAAATTCCGGGGTCAGTTCTGAAGCGC
ATTTTAAATAGAAGAAAATGCGATTTTACAGTCGGTTGTCT
CCGGCTTTCGGTGACAAACTCCTGGAGAATTTCAATCTGAT
GCAGCAGCAAAAGCCCGAATCCGGCGCGGTACCCGGTCGGA
CGCTTCGACTCGACGCGACTCGAAATCATCAAACGTCGGAT
ATTCACCATCCCTGTCATCACCGGAACATCATAGTTCATTG
CCTTGATTTTGCCGGCGAACCCTTCGGAACAGCGGCGACTG
TCCTCGGGATCAGCAGTATGCCCATTTCATCACCGAACAGA
GTCGACCGCGTCCGTATGCGCGGGTTGCCGGTCACCGCCCC
TGGACTTTGTCACGCTGGCTCTCGAATGCGGTGAGATCAAC
CAGCGAAAGCAAGTAAAGCGCAGTCAGAAATGTGAACGTGG
TCCGCGGCCCGGGTTCCACCCTTAGAACTTTCCCGACAGGG
GGCGAAATCGATGTCATTCGCGCCAGGGTCGCCCTGGAGGA
CCGGACTCCTGCAACATCCGCCGCATGCTGCGGTAATCGTC
GAACCCACAAACCTCAATGGCAGCCTTTCGAGAAGGTCGCG
CCGCCCACCGGCAGATGCTGCGGGTGCGTGGTGGCCATCCC
AACTTTTTATTAGAATATTTCCAACTAGTTACACAAACATC
CTTGAAAATTTTGAAGTCGACCAATTCTGGACCACGTCTAC
CGGCTTTCCGTGCACAAGTTCCAACGAAGTAGACAAAAAAT
CCGCACGCAATCCTCGAGCACGCCCATGTCGATCCAACCGT
GGATTTTTTCCAGCGAATCTCCCAGAGTGTCAAGATCCTGA
CTCGATCGTTTCGCGGCTCACCACCATGCTTTCGCCGCCGA
GGAGTCTAGAACTCCAGTTGCGTTTTGGCAGCAGCACTGTC
TTGCAGCGCCCCTTTGAGACCGGCCTGGGAGAGTTCGTTGT
CACACAGTGTATCGAAATCACCACGGGAAAGGCTGAGCAGG
AGCGCCCATATCCACCGCATCAACAAGAAGCAGGCGCGCGA
CACCAGGGCGGCAAATTGCTCGGCACCGCCATCGGGCTGGT
CAGGTTGTCCTTGATGTGCACGGGGGGAACGATGAAGCCCA
CCAGGAAGCCTGTTTCGACCCCCCAGCGCGAGCGTGCGCCC
GACCATGGATGTCGGTCGCGCCGTAAACGAGGCAAAGTCCG
TTCAGGCCCTCAAAAAAGCGCAGAAGAGTGAAAATCTCGAG
AATGCCGGCGACGGGATCATCAGCTTTCTTGAAAACGGTAA
GACTTGCGTTTTCTGCCCGGCGCCGGTGTATTGATCGTAGG
CTGCCGGACTCTATACTTCGCGCGCGCGGCTCGAAACGCTG
CAATGCTGCGCGGCCGCATGCGTTCGGCAAGTGGGGCATCG
AGCGATCCAGGTGACAACCACGGCCATTACCTGACATTCGA
ACTTGTCCTGCTGAATAACGCCCTTGAGAAAGATCCCAATT
AGCAGTGCCAGGGGTGTCCGCTGATCTCCATGGATTACGCG
AAAGACTATCGCAGATACTCCCGGATCCCCCCCGGCAGCTC
GATCGCCGCAGGAAAATCCGCATCCATCGAGAAAAAGCGTT
ACAATTATCGCGAAGTTACGCCGTGAACCTGATATCAACAG
AAAAAGCATCAAAATAAGCGCTGCACTCAAGATAGCGAGGT
GACAGCGCGATCGAAAACTGCAAGAAGGCGGTCGCCTCCGG
GACTGCGTTCTGGAAAAGACCAAGGACGACGTTCTCAGGGA
GCCACCTGGATAATGAAGGGCAGCAAGGGAAGAAACGCATA
AGGATGCCGTCAGCCAGTCGCGGAAACAGGGGCTGATCGAA
GCCCATGAGAACACATCACGCATTTTTCCGAATCATCATCA
CAGGAGCGCATTTTCTGAACCTGTTCTGCTTCACCGGGGCA
CGGTGGATCAGTTGAAATTTCTGCACGGAGAAGCCGCCGAT
TTTCTCAGCCAGACCAAAAACAACGTCTCGATCCTGGAACT
AGAGCCTGCTCATCGTGACGCCGGAGTATGGACCGCGGGTT
CGAACACCTGATCCGTTGGTCGCTGGAGCAGAATCTCAACA
ATCATCCCAGTCGTAATACACCGTCAGGTTCGGGGAGAGAA
TTCGGGGTCATACTCATAAGCGGCATACATCAACTGCAGGT
GTAGTTCTCACTCATAAGGGCCTGTGTGGCCTCTTCGGGAT
TCCTCGTAGGCGGGAAAAATCTCCACCACATCGCCCCGCAC
CTGGATCGCTTCGTATTCCGCTGCGATATTGTAGCGAATGG
CCGCCCACCAGGGCAAAAATCAGCGTCCAGGCCATCGGCTT
CTCTAAATAACCCTCTTTTTCCCCCCTTATTTAAACGAACT
GCTCTGCGTACCGTCAATCCCTCCCCCTACATGTTTTACCT
GATTTTGAGATTGAACTGACCCTCGCCGGCCAGTTTGAGCG
GGTTTTCCTTCAATACGGAGCAGGAGCAGGCCATCATCGCC
TCATCGGGGAGTGGCAGATGCCCCCGGGAGAATTGCCGGTG
ATCAAAGGGTTCAGCATTCGCGCTCTCAACAGCCGGGCCCG
GGCGGCATTGCGGTCCGGCGCCGCAACAGCTTCAACCCGGG
GGATGTGTTTTGAAATGCTGCGCCAACGCCTCCACCATGGC
TGAGCGATGGTATTGGGCGGCTCCCATTCTTCTCGATTCCC
TTGAGGCCTCCCGCATGCGGCTGTGTCGAACCGAAAAAAAA
TTCCACCAGTCCGATGCAAACCGGGATGTTGTATTCACGCC
GTCTGCGCCCAGGTCATCGGCAATGACGCGGCGATCACTGT
AACCAGTGCCGCCACGTTCTCCACCAGCACCCGGGTGATTT
AGCCCAGGCTGACCTCACAGCGAAAAAAACTGCTGCGCCAC
AACGTTCGCCATATTCGGCGCGATTAAGAGAAACATGATGA
GACCAGGGTGTCGATTATCTCGAAATGAAAAACGCCGACTC
TTAAGGTCATTTTTCCCGTGCTGTTTCGTTTACGGCGATCT
CCTTTTTGGCTCGATCGTCTCAGTGCCCCCACGCAGACAGC
TCTGCACTGGTAGGAAAAAGCTGCCACAGGCCGGGAAACTT
GCTCCGTTGCGCTGACCGCACGAGGCTCTCTTACGCCACCC
AGGTCGCCATTGAGAACGCGCATCAAAGTGGTTTTGCCGGC
GTTTATCAAGGCTTCAAGAGCGTGTTAAACTGTGTTGCATC
CAGGTGAGGATACTGGTCGCCGGAGAGGCGGTGGAGACCTT
GCTGCCCGAACCGAAAATCCCCGAAGGTTATCACCCCGTCG
CACCGTCAGCAGAAACTGCGCGAAGCCGAGCTGGCCAAGAC
AGGATATGGCCTCTGTTTCACTAATCCATTTTTTTCCCGTT
TGCTGCCGAGTTTTTTAAGGCTTTCGGCAAAAGAGACCGTG
GGATCCGATCCCGTGTGGGCCGGGCAGGCTGGTGGGGTGTA
TTGTTTGACGGAAAATTCCCCAGTTCTCCCTTTTTTGCATC
TTACCTTTCGCCAAAACAATCCAAGAACATAAGCAGGTCTT
AATGGATGACGATATTGGCGCCATGCTCAAAGGGGCGGCAC
ACACAGCGCATGGCAGGCGCCGTATTTATAGTAGGGCTTCC
ACCGCCATCTGCGTCTGGCGCATCCACTCGATCTGACGTCG
CGATACTATTCTCGAGGTTGCGGATTACAAGAAAAACGGCA
TGGGGCACCTCCCGCTTTGCCCGCCTGGCCAACAATATCTT
TCGTTCGGAACCAGAGGGCGCCGTCTTTTTCATAGGTCAGT
TTAGATAAAACCAGGAAATTCAAGGAGAATCCATGCCCTAC
ATGAAGGCGCCGCGCAATCTCGGGCGCAATTATACCGAATC
GAGGATCTGGATTTCACAGGCGGAGGCGACTTTGCCAGAGC
CAAAGTCAGGAATTCGAACGCCTCGGCGTGCTGGGCGACTG
GATCGATGCATTGATCGCAACCAAGGCCAACCTGGCGACCG
GCGCCTTTGCGCTTGAACAGCCAGTCGAAGCCGATCTTGGG
CAGCGTTAATCAGCACGATCCTCCCGCCTCATTCTCGCCCG
CTGCACTACGGCGTGCCCGGCGCGAGCAATGCCTTTACCAT
CGTCAGGGTGAGCCTGAAAGCTGGAATGTGGACCGCTTGCT
CGGTCTACCGGGGCGCGATTCCCGGCTGTTCAGCGCCAGTT
AAGCCCTGACCTAGCTCAGCCTGCAATCCGATCCCTGCCGC
ACCCAGCTCCAGGCGTCCCGCCACTCATCCCTTGTTACTCC
TATCGCAGCAGCAATTCTGGCCTTTGCGGCCATCTCCGCGC
GCCGGGGTTTTCAGGAATTTCTGCAACCTCAACCCGCCCGT
CAGCTCCGGGTCGAGAGCCACATTGGCCTGCATTTCGCCAT
GATTCTCAGCGCAGGACAAGCTTCCACAGAAATTTTTTCAT
ATCTTTTTGCGGCTGCCCCCCGTCTCGACGTCGAGGGCGAT
GCTTGACTTTAATGCACAAGCCTGTCGCGAACTGAGCGCCG
TTCGAAGCGCCTCGCCCCCCCCCAGGCGCCGCTCGAAATCC
TGATGAGGCCGCTTTGTTCGCGGCCGACCTGTTCCGCATGT
GTAGTTGCCATCAAAATAGACCACGCGGCTGTCCCCCTCGA
CGCGCGCGCTCGTGGTGGCGCCGTTTTGGGTTCCTCTTTTG
GGCAAACAGAACGAAAATCGCCGCCAGCGTCAGAAAAATGA
GTCTGGGCCGAACCACCCGGCGCCGCTGCCCTGCTCAAAGT
GCCTCAAGGCGCTCATCGCCCCCGGTTTTCTTGAGGCCTTT
TTTGGCGGCGGCAACAACTCCAGCCGCAGTGAAGAGACCGT
GAGAGGCTGATCAAATTGCGCGGGATGCTTTGTCGGAATGT
AGGCCCGCGCACTGCTCTACCGCAAGTTTTTTCCCGTTTAC
CATGATTCGCTGGGGCTCAGCGGCGCCAGCAATCGCATGGA
AAATTGATTGGAAACTTGGCCAGCACGGCAAACTCACCCCG
CGGGATGTCATGATCTTTCGCCCAGATGATAAAGTCGGCGA
GGGGATTATCCTGGTGATCGCCCTGCTGACTCTGCCCGTCG
CATCATGGGTGGGGAAAATTCAGAGATTCAACCAGATACGG
CAGGGTCTCCTCCGGAGTCGCCCAGGGGTCATGCACCAGCA
GAGCTGATGAAGGGGCAGTGCGCGCTGGCTGCGACCCGCGA
CGTCTGAAGGGTAGAGCCACCCTTGCTTCGCTTCCACTCGT
AGCTCCCCTTCGATGTAACGCTTCTTCTCGCGCCGGGGGCG
GGGCTTGTCCTCGGTGCCGCCGTCAGGGCCGGCGATGCCGG
AGGGCGGTCAGGTTGGAGCGCAGCAGGACATGGGGGGCGCA
TAACTCAACCTTGAAAAACTCGCCCATCTCTTCAACAGCAA
AGTACGTGCATGAGATCAAGCGCGAGAGTAAACGCTGCAAG
GTAGGCGCGTCAAGGCCGGTCAGAAGCGTTCCGCTAAGAAT
AACCGTTGGCGATCCCAGTACTTCTATCCTTGATCGCCTGA
AGCCTCACATGCAGAAACTGCGGGAAAAATATAAGGATGAC
AGGCATTTATCGAAAAAATGCAGCAGAACTTTGAACAGTCC
ATACGTTTGAACCTGCGCCGCGTCAGTTGACAAAGCTGGCC
GGTGATCGAGTGGATGTTCTCAGAAAGGTCGCCCTCTTTGC
TGAAGGAAAAGTGATTGAACCCTTGCCTAATGCCATGTTCA
ACGGCCGACGGTATTTGGTACACCAAATCAAGTGGTAGCCG
GGCTAGCGGCATGGTCGCCGCCATGAGAAGGAACTTGATCT
CGCAAGACGCATATCATGAGCGCGATCGGCCACGAGACCAA
TAGCGGGGCGTTTTCCCCAGCCTTGTCGGCAATCATCTTTT
TATCGTTGCGATGGACGTCTCGGATTTCCCCGCCCAGACCC
GAGCCCGACGATCAGTTCACCGCCAAGGTGATCACCGCCCA
AACCACCGTGCCGTCGAGGTCGTTGACGCCGAAGGCCAGCG
CTGGAAGGCTGTGCTCAGGCCGCGCAGGCGGTTAAAGACGA
TTGTCTCTGTGGAAGAAAACCAGAGAAGGACCACATGCTGA
AAATTTATGCGGTTGGGGGCCGCGTGAACGTCTTCTTGCCA
TGGCCAGCCATCTTGGTCGCCCCAAGGGCAAGGCCAACCCC
GCGGGGTGCACTAGGAGGTGCCCGGAACGAACGAATGCAAT
CGTTTGAACCGAGTCAAACGCGACAGATCCAACAACCAGAA
CTTAACACCCCGGGCCTTGCCGGCCTGGCAGCAGGACTCCG
GTCGGCCTGTTTTCCGACCTCAAAAGCAAAACGCGGCCAGT
GATCAGAAAAGCGCCGAGCGCTGCCTGTCGTGTCCCGAGTT
TGGACGAGGTCCAGGAATTGCGTTCCAGCGGATTCGCCTTT
CATGGTGGTGGGACACCAGGCGGCGGAGGTCGAAAGCGCTC
TCTGCGTACAGCAGAGACATCCACCGGGCCTTGCCACGGAT
AGCCGCTGACCGGCAACTGGCGCTCCACCGCGAAGCTTATG
GACCCACAAATCAAATGCCCCGGTTGCGGTATCAGTGTTCC
GACGAAATGGCCTGCCGCCGCTGCCATGTGATCGGTGGTCG
GGCAGGAACTGCTCATGAAGCTGTTCCGCGTCCAACTGGCA
CCTATTTTGCCTTGAAAATTCCCCTGATTTTCTCCCAGGTC
TGATCAGGTTGTGAATTTTTCGAGATTCAATCCCATGTTCT
GTCCATGCAGAAGATGGACCCTTATATCAACGTGGACCCCG
GAAACCTGAATTGATAGGATCCAGTCGGGACCTCCCTTTTT
CTCGGAAAATATGTGGCTCGCCTGCTGGGCGGGTCAATTCC
ACAACCTCCATGTCGCGGCCCTGCTGAGCGCCAACGCCGAT
GCAGGCGACCGCGCCCTATGCCAGCCATCTGATCTTTTTGT
AGTGCCGAAATCCGCGCCGCCGCCCAGGCACGCATCGACAG
ATAATCCGCTGCGTCAAAAGCCGGTCGAAAGCGGATGCAAA
CCCCTACATGGCAAAAAATTCCCCGGGTGTCAGGGCAGGGA
TCGCCCAGCAGGGCATCGTCCCCCAGCGTCATCCCACTCCG
GGCAGGGACTTTCCTGATTGCCGCCGCCATGACCCGCGGCG
AGCCCCGGGATATCGGCCATCACAAAACTTTTAAAGCCGCC
CGCGACGTCCGGGAAATCCGCGGTAAGTCCCGGCAGGCTCA
GGCTGGACCAACCGCAAAAGCAGCAGCAGTTTCTGCAGTGG
TTTCCCCTCCCACCAGCAACCGCAGGTCAGAACTCAGCTCT
CAGCATGACCCAGAAATCCCCCCCGATCACGACAAATATCA
CGAGAGCGACGGTCCACTCTCGACCAAAAAACGTCTGACTG
CTGCAAATCCAATGGGGCACCCTTTGTCTTGGTGCAGCGAT
TTCGCGGCCCCCGTTGTTCCCGCGGCCCCGCAGAACCGCAA
TTGAGTCATGCGGACGAAAGCGGCCGCAGACGGGTGGAGAC
AGCATGACGTCGACAAAAGGCGTCACATTGATCTGGGACAG
CTGACCCAGGTCGCCCGCCGCCCTCTACGCTTAAAAATGGC
CAGCGGCGATGGTGCCGACGCCGTCGCTTGAAACCAGCTTG
GAAACTACGTCCAAGTACGACAAGAGGGATGAAAAAGAAAT
GTTGCCGGCGAAAATATTTTCGGTGAGATGATGGAAACCGT
CTGGGGGTGGGTACTGGGGCCGGTCGGAATGCTGCTTTCGG
GGTGAGTGAATACGGAATCTCGCAGGGCCAGATCTTGTCCG
GCCAGTCTGGACAAGAAAACCAGTGAACGTGTTGTGTGTTT
GCGTCTTGAAGGCGTCGATTCCCTTTTACTGTTTTTATCCA
GATGAATGTTAAAAAAACCGCTGCAGCCATCGCCTGCGCTG
GCGCACCCTGCTTGCACAAGCGTTGGCCGGCAGCAGGATGC
AAAAACACCCTGCCCTTACCCTTCGGGACCCATCGAACGTC
ATTCACCTCTACGACACCACCCTTCGTGACGGCACGCAAGC
GATGTTATCAAGGAAATTTCCGCCATCGTCAACGGCCCCAT
GTATTTTACCACCCATACCCCCCCAATTAGAAGGATCAAAA
GGGGCTGGCAATAAATTTTTCTGTTATAGTTGCACCATATT
CTCATCCAGAGATTGACTGGCGCGGCCCTGCAAATGCGTTG
CTGGCTGGGCCGCAGGTAGTCAAAACCGACTTTAAAGGTGA
AATGGATCAAGCAGGGGATGCCGGCTTATCGCATGGGACGC
CACCGATTTTGAAGCTGCTCCAGAAGTGGGGGCACTGGTCA
GGTCAGGGTGTCAATAATCTCTATTTGCCCCAAAAGTCCCG
CCTCCGGATGGCAATGGGCACAGGGATTGACGAGGCGAAGC
TTGAAGTAGAAACCCACACCCTGTGGGTGTGGTGATGTGGA
CTGCTCACCCTTGTTGCACGCCTTGAGATAGCCCCAGATGT
CTGGTTCTGATCATTTTCGGCGCCGGAAAACTGCCACAGGT
TGCTCGAGCCCGACATCACGCTGGAGGGCTGGTGGACCTCG
CACCTGCTGGCCCGCGAAACCGACAAGGCCCTCACTGCCCT
GCCGCTGTTGGTGGTAGAATCGTCAAGATTGATTTCGTATT
TGCCTTTAAGAATTTCTTTGCCGGTCGCGCCAAGTACCCGA
CCCGCCGCCCTTGGCTTACCCTTCACGAACAGGAAAAGCCG
CGTTCTGGTCGTAATAATTGCCGTCTTCACAAAGAAAGGCG
TGCCGGAGGTGGTCGTGCACCCTTCGACCTCTGAACAGATC
GCCATTGACCGCCGCAATCACCGGCTTACTGCAACGCTCAA
GCGCAGTCACCTTCAAGTGCCGTTAACGTAAAATCGGTTGA
TTCTCCCATGCCTTTGGCCGCATCCGCGCCATCCTCGAACC
AGAGCGGCCTGGAGAAGAAGCTGGAATCCTATTTAAAGGGG
AGCCGCACTCCCCACGCCAGCAGCAACAGGAGAATGATGAC
CCCTCCTAGCCTCCATAAAGCTTTGTCACATTTTCCCGGGG
TGTGGCGTCTACCTGACCAGCGCGACCCAGGAAGGCACTCC
CTGGCGACAGAAAATAACATCCAATAATGGGTGAATGATGC
GCGCCTGTTCATGACCCACCCTCCCCTGGAGGAGCGGATCG
AAAACCTCATCGGTATCGGTCGTCAGCAGGGAAAACAGCCG
ACCTTGTCGACATACTTGTCCCAGTTGTTATAAAGACGCTC
AAACCCCGCTGCATCCTCAGCCGATCTATTTCAAAGGAGAG
GGGGCGGTGGAAGGAAAATCCGGCAAATCCCTCTATTTAAC
ATAAGCCGAACCGCATAACCCAAGTAGATATTGACACGTTC
TGGGAGATTGAGGACAGGACCGCGGCACAACTTCAGCCCGC
TGATCTTTCGCTTCGACGGACCGGATGTTTTCGACGTGGAT
CAATCCCTGGCCCGGAATTTCCCGAAAGATGTATCGGATGC
CACATCCACCGGCGGTGAAACGGCCACCTCACCCCCGGTGG
TTGACACATCACCTTGCTTGCCCTGTTGAACTTCAAGGAGG
AATTTCTCGCAACAAATCTTCTGTTTTCATGTGTGCATCTC
TCCATGATACAGTTTTCTCTCGAAATATCTTAAATGGGCGA
TGCTGCTGCTCAACCGTCTGCAACAGTGGCAGAAGGTGCTG
TCGATGCCATTCACGATCCCCCCGTGCTACTCTATGTGCGC
CCACGTCGCACCCCTGGTTGCCAATCTCTTGCCAGCTCTCC
ACGCCTCTTGCCTCAAGTGCCCCCGGGGCGACTGATTGTTT
TTACCTCACGCCGCAAATCACCTTCAACCTTGAATTCACGG
AGATATGAATGCCGTAGAAACGGTTCAGGCCAAACGCACTC
GGACTGCGCCGCATCGGCATCGGTTCGCTGCTCGGGCTGGG
CTCACGCCGTGCAGTTTCGGCAGCCACCGGATCATAGGCCA
CGGTCTCCCGGTTGGAGCGTCAGCGTGTCCTCGCCATGATT
CTGCAGTTCCCCGAGGGGCGCGAACTCAAAGTCATGGGGCG
CCACAAAATTGATTTTATCGCGGCTCTGGAAGAACTTGAAG
GAAACCTGGTCAATGCGGTTCCGGCAGCAAGTAGCGCCATC
TTAAAGTGCCCATACCAGGCCTCCTTAAGGTTTTCTGAATG
CGTCAGTTTTATTCACAACCCTTGGAGGTGTCATCATGGCA
TTGCAGGGCAACAGCAAAAGCGGCCTCTTCACGCTTTTCTC
ATTTTCAACTTCGAAGGCGGCTGCTACGCCAAGTGCATCAA
TACTCCATGCTCTCAGCCATCAGCGCGTTTGACACCAAAAT
CTCTATCTCAACAGAGCACGCAACCATTCTATTCACCGAAG
ACTCCGATCGGCCAGGATATCGTCTTTTTTTCTACGGCCAA
CTCTTATCCTCGGCTCAGGCCCCGCCGGCCTGACCGCCGCC
TGACGAGCCGCAAGAGGACGCGGAAAAGCCCTGATGGCCTC
ACCACAAAAAGCCGCGTTGCCCATGAGGCCATTCTTGCCGG
TCATTGACAGCGGAAAAATACAGTGGCGTGCCGACCTTCTA
ACGGGTTCTCCATTTGCAACCACCCGCCCTTCGACACCGGT
CAGATCCTGGTGGGCGAAAACGGCCTCGATGGCAAGCAGGT
CGCTCGGCGGCGCTGCGCGCCTGTCCGGCCACCTGGTCGGC
AGTCCTTTCATACCAACACGCCGAAACGTGAAATCAGTTTG
CTTTTCAGTTATTCGCCGAGCCCATGACCGCGCATTGGCCG
AACCTTTTTTATTTAACCTTCTACCCTTTTCATTTTTTCAA
AAAACCTCCGAAGCGAAACCCAGATGATGGCCTCCGCATTG
GTTCCTCCGCCGCGATATTACGAAAATTCAAGTATTTGAGA
GCACAGCCGGACAACACCAGCAGCAGGCAGCAGAAGGCGGA
TTCGAGAAACTCGGCGAGGTCCCGCTTGAGCAGCGCCGAGG
GAAGATTCTTCCCCTGTGCTCGGAGAAGGACTTGATTCATT
AGGCGCGTTTTGGTAAAATGCGCGGGTGTACCCAGAAGATT
AAAAAACCGACGATCGCAAGCGCCAGCGCAGTGGTGGCCAC
TAGCTACGATGCGTTGGTTGCCCATACAACGATTGTGTTTG
CATGGAACTGATGAAGATGACCGGAAAAATCGCCTGCCAGC
ACGAGGTCAAAGAAATTTTGCGTTACGGCGGAAAAATCCAT
ACGCGCCCATCAGGGACGTGCCTGCAATGCAGAGATGGATA
AAAAAGGGCTTCCGTACTGCCGAAAAGGGCCTTTTTACTGT
TTCCGGTTCATCGCCGCCCGCGGGTTGCCATTCTTTCCACC
GTCCATCTTCTGTGCCAGTACCGTCAGTTTCTCCAGGCGCT
GTTGCCTCAGGCACCTTATCCTGGGTTGCCGATGATTTTCG
GGATTCGGAGCCACCGATCGCTGGGCCGCGTTTTTTCGTTC
CGTAAAATTCTCGACCGTTTCAACGAACCATTCGTCATAAA
ACCCCAGTGCCCCGAACGCACTGCCGCGGTGATTGGCCAAC
GCCTGATGGCCAACCTGGCACGGTTGGCGGACAATTACTCC
ACCACTAACGCAGGATAAAGCCCCCAATAGGAGAAAGACAG
ACGGAGTTCGCATCCATAACCGGAAAAAAGTAGGCTCTACA
TCCGGAGGGGGAGGATTCGGCGCCGGTGTATGTTCGCATCT
ATACCGATCTGCAGCAGGGTCAGTTGTTAACCGAGGACAAG
AAATGCTTGCCCTGCAGGCTCGGGTTTTCCTCCAGCATCTT
GCAGGCGGCAGCACATGGAGCGCGCATCCTCGGGGCTCATA
CTTCATCAGGGTGTTGAAGGCGTCTACGGCTTTGTCGCGAT
CCTGAACTGCCACGAGGACGCAGCCACAGACGTCATGAAAA
GGCACCTACCTCCGAATAAGCCGGAAATAAGTGCCTTTTTA
AAGCACCACGGCTACCAATACGAGCACTGTTTTAGCCATGA
TGAAGCAAAACCGGATTGCTCCGGTGGCGAAAAACCGACTC
GGGGCTTGCCTTCTCCAACGCGATTCTTGGCGCCACTCACG
CATTACGTTAAAGAAAAACGCCCTGATATCCCTGTCATTTT
AGAAAACAGCCATTGCGACTCAAGGGTTTATCGAGCGCATC
CGCCTCATAGACCACCGATGCCGGGATTTTGATGTCAGCAA
GCCTGCCATCAGCAGGTCTACAAGGAGGTGAAAAACCAGGG
GTTCTACGCCAACGATGAAGCCGCCCAGGCCACCTATCTCA
GCTTTTGTCCTGATGGCCGGCGGCTGCGCGCTGCCCCCTTC
TCTTTTTGACGACAAGATCGCAGTCGGAGAATCCGCGATTT
CTTTTATGTCTGTCATCTCTCAGTGATACACATTATCCGGC
ACGTAAAAAAATGGAGCGAGCCAAGGATGAGATGATCTCGG
GATTTTTGGGATGAAGTCGACCACATACTCGGCGCCCCGGT
GGGTTTATGCGTGGCGTAACCCTTAAGGGTCGGCGCGGCTA
CGCGGTAAAAAGCTTTCAAACCCCGTACTTATACTCCGCCG
GAAAAATCATGTCCAAACGACAGGACGCTCTTGACTATCAC
CTGGCTGTGATAGTCAAGAGCGTCCTGTCGTTTGGACATGA
CCTCATCAACTGAATTTTCTCGCTGTCGGTTTTCTGCGACT
ACCGGGCGGCCGAATTGATTCGCGAAACGGCAGGCGGCGCA
TTGGAAACGAAGGTTGCATGCCGGGGACGCCAGTTGGCCTC
ACGGGTCGGTTCTATGGCAGCAGGAGTATTCCTTTGTGCCT
CCATTGCAGTCGGTTCAAGGCGTTGCATCTGAAAGGAGGCG
TATCGTTATCAACGAAAAAACCGGCACCATCGTCATGGGTG
GCCGAAAAGCATCGCCAACACAAGGGGTTGAAAAAGCAGCC
TTGAAACGGCCGATACGAATCGTGAAGTCAGGGTCGCCAAA
GCGGGTGATTTTCCCGAGCCCTTGGAGAATATGGCGGGCGT
CGAGCTGTTTTAAGCTTAAGCCCCTCGATTTCATCGAGCCG
GCAGGAAACTGCTGGGTCTGCCACGAATCATCTCCTTCTTC
GTCCAGGGGATCAAATGCCACAGAAAATTTCCCGTTCGGGT
GCGGTTGATGTCAGTCCTGACGTCGTCGGGTCGCGGTTGCT
CTGCGCATCCAAATCAAGACCATCAGCAATAAATGAGCGAT
CTTCATCCCAGGGAAACTTTCCTTGCCGATCCGGCCAGATA
TTTCCACCACATAAAAAATGCGCTTTCGCTTCTCCTCCCAG
TGTTGTCAAACAGTCATACCCTCATAAAATGAAAAGGAGAA
GATATGGAATAGAAAATAGCCGTGTCGGCCGTCTGGGGGTC
TGCCTTCGGTTCGGGAAATTCGCTTTCGGACCAGATCATAC
AAAGCCGAAGATCATCGACGCCGCCGTCACCTGGGGAAGGT
TTCATCGCTGCGCCCCGATTCCATAAGCATTTCGGCCCATT
ACTGCGCCATTCGGTGGAATCCATCGATACGTTTGAAAATC
TTGCCCACATAGAGCTGTACCCTCTGGATATAATGCGTCGC
ATCAGGATGATGGTGAAAAGCGAGGAGAAAAAAGAGCCGCC
CTGAGCAAAACCCCGATGCTCAAGGCCCAGCATCCCGGCTA
GCCACCAGCGCGCGAACCGGCGGACTGGATGGAGGAAGAGT
CTGCCCGGCTTTGGATTGTGCAGTCTCGATGATTTCGCGCA
GAGTTCGCTGATTTGGAAGGCGGCTTCCCAGGCATCGTTGA
AGTTCGTTGCGGATGCGCCACAGGTAATCATAGGCATCTTC
GAAAGGATACTTCCCGCCCTCCGAAATAATTCACCACTCGG
TTTTCCGCCCTGTCCGAAAGCATGAAGGACCTCATGAATTT
TGCATCACCCCGCCTGTTGCCAGGACTTGACGCTTTCAGGG
GGTCGGCTATACCGTCCCCTCGGAATTTTTTGAGATCATTG
GCTGGAAGCCTTCATCAAGTCAAAGGAACTACCGATGCCGC
GGGCGCCTCAACATCTGCTCCAAAGAGAGCGTGGTGCGTCG
CACGATTCTCGACAGTGTCGCCGATGGTGTCTTCACCGTCG
AAAGTGCACGACATTGGTGGCGCGTGCGGTGGAAAGCTCCC
CGCCTCGTTCCACTCAAAAGCATCTCCGCCGTATTTGAGGA
ATCCCCCTGCAGGGCATGAGCGGTCAGGGCGATGATGGGAA
TGAGCCCTACATTGTGAAATCCCATTACCTCTGCCTGACGA
GATTACTCATTTTGCCGCTACTATTGAGTGGTTTCGCCGAA
TCTCCCGGGTAGTGTTTTTGCAGTAACACATACTATTGGGG
AACTTCCTGAAGGCGATTTCCACGACCCCGATTATCCCGTC
AGAGGATTGCTCCATAATTCCTCTGACCTGATCCACCAGGG
GCCGCTGCGCTTGAGGGTCACATAGGAGGACACCACCTCCT
GTTTCGCCCGCCTTGAGTTGCGGGAAATGAACTTTCATCCC
TGAAAGCGCCCAGCTGCTCGCCGGGCTCTCCTGTTCGGTGC
GGCAGCCGGCATCACTGGCTCCAATTTCGCCATCGCTGACA
AGACCAACAGCATGCTCAAGCCGGTAACCGTTATGAAGCAG
ATAACCATGATTCAGACTTTCCGCCACAAGGGCCTCAGGCA
TGTAATTACTGTACTGGCCGCCGGGAATTTCGTGGAAATAA
ATCGAAAAAAGTGTCGAGCCCTTCGTAGTTGAGGGGCAGCA
GACCTTCCCGACTTCAAACCCTTCAAAAGTCTGCCTGCGCA
CAACTCGTTTTAAAGACTCTCCCATAGCCCCCTCTTTGCAG
TCGACCTGCCGTTTCAAATCCGGGAGCTTACGCTGAACAAT
GAGGAGCGATGATGCGTGCGCCGCGATCACTTAGCTCTCGA
ACCGGAAACTCGTCGAGTTCCAGTCCCACACCATGACCGAC
GATCCGGACTCAATTCATACCCTCAACAACAAAGGCAGCGT
TGATGAAGGTTGCTCCACCCCGCAAAGGGGGCGATTAACCA
ATGTGCTCGCGATCGGCGCGCACGGTGGGAAAACCTGCCGG
CGCAGGGCGTCCAGCTCATCCAGGGCCTTCACGGCCTTTTC
GTCAGTCACCTCGGCTGCGTCAGCCTGCATCAGACCCTGGA
AAAGGTGAAACTGATATGCTCAAGGACACTGAAATGGCCGA
AAAAAAATTAAAGAAAATCGCCCAGGCGTCCGAAAATCCCT
CTGCTCCACGTTGGCCAGCGCATCGTCGCGGACTCCATCGA
CAGCCAATAAAAATAGAACTCTGTTCACCTCAAAAGTCTCA
GTGCCCAGATCGCGATAGTGCCGGTGGAGGGATCCATTTTG
TCGAAAAAGTGGTAAAGCCCCCCATGAATCCGACGGCCAAT
GTCATCGCCCTCCATCTTGGCGTAGCCGTCATGGCCGGCCG
GGGCACCAGTGCCCCTTGATCAGCAAATAGGGTCTTGCGTT
CAACGGCACCATCTACAACGCCGATTATCTGTTCCGCCGAC
GTGCCTTTTGCATAATGAGTCAGCGAGTTATTCTCAGCAGC
CCCGGCAGAATCGCGAACACCCTCAAAATCCTGATTTTACC
TTAGCACATCGCCCGGGGAGCCACAAGAACAAAGCAGCACG
CTCTCCGCCTTCGGCGACCGCGAAAATATCGAAACCGCCGT
CCCGATCAGAGAAAGGAGTACCCATGAATATCCGCAAAAAA
TGCGTCAAGGCCTGCAAGTACGAAAACGACATCCCCCAGGA
TTTTCTGCAGAAGAAGAACCCTCATCTCCGGTTCCGGTCGG
TTGCTGCGCCTGCAGGGGCGCGAAGACATCAACGTCGTGCA
ATAGAGGTGACCGAAGAAATCGGCAACCTGGTGGTGGTCGA
AACCGCGCTGCTGATGATCTCCGCAGCGTTTTCACTGGGAC
CACCAGCAGCCGTTGGTCGACCGAGGGCGCACGCGCCATGG
AAATAATGACGGTTTTCATTCCCTGACGCGTTCCATGTCGG
GGGTCTGCACCGCCTGGATGCCGGAAAGGCGCTTGTCGACG
CAAGAAAAAGCTAAAGAACGCCGAGGCCGGCAAGGTCGGAC
GGCAACGACTACCAAAAATACCGTGGCGCAACCCTGTTGAC
CGTTCGAGGCAGTCGACTTCCAGGGTCAGGGTGCCGCCCTG
TCAGGCAGCTGATGAAAAAGCATCAGAAAAAAACAAAAAAA
CGGTAACCGTTATGAAGCAGCGGCTTGAGATCCCGGGCCAG
TGCGGCATCTGTCAGGATCGCGGATACGAAAAGACGACATA
TCAAAAGCTAAATTTTAACGCAAAGACGCAGAGAGGCAAAG
GAGGGGCGAGCCATCAACCGCCGCATCGATGTAATTATTAC
CTCAGGGTCCACGAACGTTTCCAACAGCAGCGGCCGATATC
CATCAGGCCGCCGATAATTGCGGTGATGCGGGGACCGAGAG
AAAACGAAAACAGATACTAGCCAAGCGTTTCGCGGTTTGTC
GAGCAAAGCTATCTCAAAAGCCGTCTTGATGCCTTTACCAA
AGCTGCTGAAATTTTTCAAACGGTGAGGATGCCGCTAAGAC
TCCACCAGTCCCTCACGCGCCGTCCAGGCGGCAACCCTCCA
CGCTGCGACAAGGAGCTGTCCTACGGCGAGAAGAAGGTGCT
AGGTTGATTTGGCGGGATTGCAGAAAATCGACATGCTCGGC
GCACATCCAGGTAATGGTCGCGGAAACTGCTGTTCTGCTCC
GTTTGGAACATTCAAATTCGCCATGCCTGTCTCTCTTCTGC
ATATCAGCCGGCGACAGATTCATCAACAGTGTGCGCGGGCC
ATTGGCCCGTGGAGGCGAACCTGCTATTATGTGAGCGTTTG
GACAAGGACGGCACCAAAGACGGCTACGATATCGCCCTGAC
GGTTTTCTCCTTCCACCCGGCCCCAGTATTCCCAATTGCCC
CGCAAAAACCGTAATAGTCGCGCCACAAACCGGGAGCTCCG
ATGGAAATCGCAGTCAAAAACAGTGCCGTCCCAGGAGACGC
CAGGGCAGCGCCTCCAGCAGCACATTAGCCTTCGCGATAAG
CAGATTACCCAGGGGGTTCGCATAGCCTGATTTTTGGTAGC
TCGAGGGTGCCGAAGTTGCGCGCCAGAATCCGGGCGGTATG
CTGAAATGTACAGACTCACCCCCAAGGGCGGTGTGCAGTAG
CAGTTCAACACAGAAACTTGCGAAATCACGGCAATCCCCTA
CCTTCGCCCCTGAAAAAACACCAAGCCTTGTAGGACGAAAT
TGCCCGTGGAGGTTTGTAAGCACCTGCCGGGCCGCGTCAAG
AGGTCCTCCTCTCTCAAAAGCAGCTGGGTTGCATAGGAGAT
AATCAATTGCGGATCTCTACCCTTCAACTTGCTGGAAACAG
GGTCGGGTAATTTCAGAAGACGCAGGGAATTGGCGATGGAT
TGCATGCGCTGGGGGAAATGCTTGAAAAACGCCTGCGTGAG
CTGAAAGTTTTTCAATTTTTCAAGATCGGGCGTTTCATGGA
GATGATGATCAGGTGAACCGCGGAAAAAAGGATGCCGATTG
[truncated: 44,562 more chars]
