# Supplementary material for: EnDeep4mC predicts DNA N4-methylcytosine sites using a dual-adaptive feature encoding framework in deep ensembles
Source: Genome Res. 2026 Mar;36(3):589–99. doi: 10.1101/gr.280977.125 (PMC12951953; doi:10.1101/gr.280977.125)
Supplement: Supplement 1 [file Supplemental_Code.zip › Supplemental_Code/EnDeep4mC-main/data/4mC/4mC_Klebsiella_pneumoniae/test_neg.txt]

>N_1
GGTAAAGCGTCAGTACGGCACCGCGTAACGGCAGCTCGACCAGCCCGTCAGCATCATCAAGCTCAATGTCGAGCTGGTCAGCTTCGAATCCGCGATTGTCTGTCATGGTCAGGCTCATCAACCGATTACTGATGTTGCCGGTAATATCTTTGCTGTCGAGCATCAGCATAAAATCGGGCGTCAGTACGCCACCCGCATTCAGATTCAGCATATCGAGCATCA
>N_2
GCTATGTGCCTAACCTACTTCGTTCAGTTACGTATTGCTAAGGTTAATCCGATTCTGCTTCTTTCTACCTGCAGCACCTATGAAAGCGTGACTGATATCGCTTATCGCTGCGGCTTCGGCGACAGTAACCACTTTTCGACGCTTTTTCACCGGGAGTTCGACTGGTCGCCGCGCGATATCCGTCAGGGGCGCGACGCCATTCTTGAGTAGTTGAGAAGAGTCAACGTATTGCAGACTAAAAACGCGAATAATGCGCCGTTATCCGCGTTTCTGGAGTGTGAGCCGTGGCCGGTCTGATTTTACGTAAAGAGGAGTTTTTCCCTTCCGCCACACAGGCAGTGGCGGTGGCAGACCGCTACCCGCAAAATAGGTGCTGCAGGTAGAAAGAAGCAGAATCGGATTAACCTTAGCAATACG
>N_3
CTATGCCGCGGCTCGCGCCGCTAATAAGAGCTATTCCCATACCTTCCTCCAAAAAAATAAAGGCGCCGCAGCGCCTTTAAAAGTTTAGCTAAAACGCAAACTTACTGGTATTCGCTCATCGGCACCGCAGGAGCAGAACAGGTTGCGGTCACGA
>N_4
ATGTGCCTACACTTCGTAACAAACTAGGTTGCATTGCTAAGGTTAATCCAATTCTGTTTCTTCTACCTGCAGCACCTTACCACGTGACCGTTTTCCAGTTCTACGCGGAACATAGTGTTAGGCAACGTTTCAAGTACGGTGCCCTGCATTTCAATATTGTCTTCTTTGGCCATCTAGTCCTCTGGGGTATCACTACCGTAGTTTTGAACCGGCAAGATAATGCCGAAGTTCATCATGTAAGTAAAGTTTTACGTATCTACCCTGAATCATTCACCTTGCCGCAAGGCGCATAGTAGCAGCGGCTACGGAAATATAGGTGCTGCAGGTAGAAGGAGCCGGAATCGGATTAATTGGTCCGA
>N_5
TACAGCGTCTAATTTTGCTAAATAGAGGGTATGTCGTGTTGTGGCGCGAGATGCCCGGGATATTTTGTTGCCGTGGAAAGTTTCAGCCCATCTCAGGATGGGCTTTTTTCTCCACCAACACGCTTGAATCTCGCCAAAGCTTTTGGATAAAAAGCTATACA
>N_6
ATCAAAAAGCGGACAAATTATACGGTGACGCCCCGTGATTTCAAACAATAAGTAGCAAAATAGTGAATAAATGTTTAATTATTTTCCAACAGAAACTTTCCGTGCATTTCAGCGTTCTGTGAGCGGTCATACAAAACTGCAAATAACGAGGAAACACGGCGGAGAGATTAAAGCGTGCATACAAATCACATAATAAACATTTCAAGCGCCCTTTAATGAATCAAGGACATAAAACACTATTTTTCATGCTTTTGATATTCAAGATAAAAAGTGAGGACATTATCTAAAACAACCTCACATACAATAAAAACCTTTTATTGACATTTATAATAAAAATTTAACATCACTATGCTGTTCATCATTGTCGATTTTTAGCACCCTGATATTTTCAAAGTTGACTATTTTGTCAGTGAATCA
>N_7
AGCTGGCGGCGGGATATGCTGCACCAATTTGAATACCATGGCCACCGGCGAGGAGGTTTATAATCTCCTGCAACGTGAAACCGAAGCGCTGGAATATGATTACTACACGCTTTGTGTGCGCCACCCGGTGCCTTTCACCCGCCCCCGCGTTACGTTCCAGTCGACTTACCCCCGCGCATGGATGTCGCACTATCAGGCAGAAAA
>N_8
CATATCTAACATGTACTTGGTTCGTTACGTATTGCTAAGGTTAATCCGATTCTGCTTCTTTCTACCTGCAGCACCTACATTCGTCTGATTCAAAATGAGAAATTAGAATGTATTTTATTTTGCGTTCGCCGCAACTCTTGCAACTTAGGAATGGTAGTTTGCGCTTGTGATACGGCTCCGGTCTGAATGAGAACAGGCTCATTTGTCATCAATAAGTATTGGTGCATTGAAAGCTTAATCGGCTCCATTACCTCTGTAAATTGGTATAAATCTTTGATAATCTCTGTCATTGTCAAAACACCTTTCTATTTATAGTCTAACCTAAATTCCACGTGTGTTTTTTCTGCACTTTCAAAAATCACTATAGGTGCTGCAGGTAGAAAGAAGCAGAATCGGATTAAACCTAAGCAAT
>N_9
GTGAGCGGCGAAGTGGCGAAAGTTCGCGCTCATATGCCGGAAATTCTCCAGTGGCAGCGCGAGCGTCTGGTCGCCAAGCTGGAAGATGCGGAAGTGCAGCTGGAAAATAACCGCCTTGAGCAAGAGCTGGTGCTGATGGCGCAGCGTATCGACGTTGCCGAAGAACTGGACCGTCTCGAAGCGCACGTTAAAGAGACCTATAACATTCTGAAGAAGAAAGAAGCTGTGGGTCGCCGTCTCGACTTTATGATGCAGGAGTTCAACCGTGAAA
>N_10
TTTTTATGTCCGTGCCATGTTTGTTCTTCGTTCAGTTACGTATTGCTAAGGTTAATCCGATTCTGCTTCTTTCTACCTGCAGCACCTCTATGGGTCAGCTTCAGACCTTGTAAAAACGCCTCATCATGCGACACCACCAGCATCGCGCCGGGAAACGCCGCCAGCGCGCTTTCAATAGCCTGCGTCGATGCTAAATCAAGATGGTTGGTTGGCTCATCCAACAAAAGCAGCTGGGCAGGCTCGCGTCGCCAGAGCAGGTGCTGCAGGTAGAAAGAGAGCAGAATCGGATTAACCTTAGCAATCT
>N_11
ATACACTTTCAATGCAAATTGCGAGAAACCCTTAGCCTTCGGGAGAAAGCGCTGCCGAACGGCGTGGCAATTTATCTAAACGTCCGCTCAGGACCACCAACAGCAAAGCGACCAGCACAATCATCGCGCCAATCCACGGCGTCTGCGCCAGACCGTACCGCTCGACCGTCTGTCCGCCGACGATGGACCCCAGAGCAATA
>N_12
GTTATGTGACACCTTGGTTCGTTACGTATTGCTAAGGTTAATCCGATTCTGCTTCTTTCTACCTGCAGCACCTATCCCAGCCTGCTGCTTCATGCCTGTTTCCCTGCAAAAATTTTCCGGTAGACGAATGTAAAAAGCCCCGCAACGTGTTGGGGGCTCATCCGTTCCGGGACGCGAAGAAGCATCCAGCAACGATGCTGATGAATTTACGGTTTTCGGGCCTTTAACTTCGAACTTGACTTTACCGTCAGTCAAAGCGAACAGAGTGTGGTCACGGCCGCAACCAACGTTGGTACCAGCGTGGAATTTAGTACCACGTTGACGAACGATGATGCTACCTGCCAGAACTGCTTCACCGCCGAAACGTTTTACGCCCAGACGTTTAGCTTCTGAATCGCGACCGTTACGAGTCGAGCCGCCAGCCTTTTTATGAGGTGCTGCGGGTAAAAGAAGCAGAAATAGATAACCTTAGCGATAAATTGGCTCTTCCTAATTTCTTCG
>N_13
ATGTCATACCTGACCGCTTAGGATTCGGTAACCCTAAGGTTAATCCGATTCTGCTTCTTTCTACCTGCAGCACCTTATAAGCTGGATGACAAAATGATGCAGACAATTCAGCGCGAGCTGTCCATGCGTCAGCAGCAGGGGCATTCAGAGACGCATTTGCCGCTAAACGCCGTTCCGGAAAAGGCTTGAGGAGATGCGAAATATGACCCCTTCTGAATACCAGAATCCTATCTTATGCGCCGATTATTCCGACCCGGATAGGTGCTGCAGGTGAGAAAGAAGCAGAATGGATTAACCTTTTCAGCGATACG
>N_14
GACCATCGTGCTCCATAAGATAATGGCAGCTGGCAGAGCCGATGGTCGTGGCTCTCTTTTTCTCCATGCTTTTCCTGATGGTTACGCAAATGCAGCCGGCATATATATCATCTTTTTATCGGTGAGGGGCGAAATTTTCCGCCGTTGCTAACCCTTAGGGATTAGCGAAAATGGCCAA
>N_15
GATGATGCTTGCGCCGCTCTTCCTGAACAGATTTTCAGCCTGCGGCAACGGGTCAAAGGTTGCTTCCGGGCTGACTGTTTCAGTTGTCAGGGCCAAGCCGTCGATTTGCTGAACGTTAAACACGGTGAAAGTTTTAAGCATCGGGATATGGTCAATTTCTCCTGCGTCGTTTTCCTTCTCCAGCGTGGTGTAGAAAATGGCCGTCGTACCATGTTCGCCCTTGCGAACCTGTCCACCTGCTGTCTGAGACTGTTTGTAGGTCATCCAGCGGGAATCACTGAAACCCTGTTTTGACGCACTGCACCACAGCAACATGATATTCATGCCGCTGTAGGGTACGCCAGTGGCATAATTGGATGGCAGACCAGACATGCCCGATACGCGCTGCCACGGGCAGGACCACGGTTTTACACCGGCTTCCAGTGCTGTGATGATGTTGTCGGTAATGGTCTGATAAATATCTGTTCTGGTTTTAGAAAATTTCGTTTTTGAGGAGCCTGACGGGTCCAGCGGGGATACGCTGGTCGTCGCTGCGGCGTTAGGGGCTCTAGTCTGGGTATGCAGGGAAATCTTCATGGTTTTTTCTCCGTCAGTGTGTGATTTTCGTCTTCGTATCGCCTGACGGTTCGCTTCCGGCATCGTTCCGGCCAGCAAGGGCGCAGCATGCGTGCCATTTACCCTTGCGGGACGGGTTGTGTTGGGAAAAGATTAACCGGAAGCAGATACGGAGAACGAAAAGCGCACGAGAAAAAACTTGCCCCTGCATAGCCGGGCGTAGTGCCCCTTGCTATGCAGCGGTGAAAAGGGTTTGAACTTGAATGAATAACTGCACCGTAGCAATACGCATGCAATCAAAACCATCATAATTTATTGATTTAAAAGATTTTTCAAACCACTCCTTGAGAGTGAAAATTCTGATTGATTAGTGAAACAATTGGTTAGAGAATA
>N_16
GATTACTCCTGCTCGATAGCGAAACGTTCATGACTCCCCAACACGCGAAAAAGGTAACGTTGCTCGCATCAACACAATCATATTCCTGAATAAAGGAAGCGAGGGTTACCATGATAACGTCAAATAAAAATTACTTTATCAGCTGTCTGTTTTTCCTGTTCTTCTTTATAGGTTGGGGATGCTGCTACCCTTATTTATCCCTGTGGTTGACGGAAACCATCGGTATA
>N_17
GTGCGTCTCTTCGTTCAGTTACGTATTGCTAAGGTTAATCCGATTCTGCTTCTTTCTACCTGCAGCACCTTGTTCGTCGAAACGCATACCGTAGCGGCCCAACACCTCGTTCCATGCCTGCCGATGGGTCGGCTCGGTATCGAGAATGGTGCCATCCATATCAAAAATCAGTCCTGCGTAACCTTCGTACATTGTCTTCTCACCAACCGGTTTGGGAATGATTACTGTAACGCAAAAGCCCGCCGTTGTCGCGGCCAGCGGCGCAGACAGCAAAGGCGCCCTCAGGCGCCCCCAAAAATTCGGAGGTTGCTGCGGGTAGAAAGACGAAATCGGATTAACCTTAGCAAT
>N_18
CTGGTCTCGCCCTGCAGGGCTGGGAAGTCAAATCCCTGCGTGCAGGCAAAGCCAACATCGGCGATAGCTATGTCATCCTGAAGGATGGCGAAGCCTTCCTGTTCGGCGCCAACTTTACGCCCATGGCCGTGGCTTCCACCCACTATGTCTGCGACCCGACGCGCACCCGTAAGCTGCTGCTCAACCAGCGTGAGCTGGACACGCTGTACGGCCGCATTAACCGCGAAGGTTACACCATCGTCGCCCTGTCGCTGTACTGGAA
>N_19
GAGAATAGTAGCTTGATGCCGTAGGCTGCGCGTAGTCGCCGTCTATCAGCAAAGTCTTTAGGCCAGCGTCGGCCAAAAATCCAGAAAGGTTAGCCGCGTGAGTAGATTTACCCTCACCGCCTTTAGTTGAAATGATTGATATAACTTGCATAATGTCACCTGTTGCAGTTTCGCTTTACAAATGACATTCATAAGCTTGTCGTCAAAACTCAGGGATTGAAAATCCCACTGTACTGGTTCGATTCCGAGTCCGGCACCACTATTTAAAGAACCCGCCCAAAAGGCGGATTTGCTTTTCTGA
>N_20
ATATCGCGCATCGTACGCGCCCGGCGCACCCACCACAGCATGGTGGCGAACATCACCCAGTAAACGGAGGCCGTCGCCACACCGCAGCCGACGCCGCCCAGCTCGGGCATGCCGAAATGACCATAGATAAAAATATAGTTCACCGGAATGTTGACCAGTAATCCAATAAAGCCCATGACCATCCCGGGCTTGGTTTTTGCCAGCCCTTCACA
>N_21
GTCACTCATTTACTTATCCTTCAGGGCATCCAGCGCCATATTGAGTTGCGGTCTCTTGACCACCGGCTGGCCAAGGAAGCTCAGCAGCGGGGTTTGTGTGGCCTGATTCACCAACTGGGTTACCTGCTCAACGCTCGGCTCGGCGCGCTCTTGAGCCACCCGGGGCGCCTGCCACAGCGCGGCGGCCGGAGTCAGGTTGTTATCGAGACCGCTCGCCGAGGTGGTGACCAGTTCGACCGGCACCCGCGGGTCGGCGTCCGGGTTGGCGGCGCGCGCGCAGGGCCTGCACGCGCTCGCTCACCGCTTTATCCAGCGCCGGGTTGCTGGCGGCGAGGTTGCTGCCGCCAGAGGCCG
>N_22
ATCCGTGGAACTGGTTTGGCGCTTCCACCGAGGTGACCGAGCAGGGAGTGGGTAAACTGACAGCTTCCACGCCGCTCAATGAACAGGCGATTAGCGATGCGCTGGGCAGCGACTACCGTTTACGCAGCGGAATGAAGACCGATAAGGGCAATATCGTCCACA
>N_23
TGTGTCCTGTACTTCGTTCAGTTACGTATTGCTAAGGTTAATCCGATTCTGCTTCTTTCTACCTGCAGCACCTTGGGAGAAAAACGCTATGTTTCTGTGCAGCAGCGGGAAAATGGCAAGCCTTCAGACTAATAAATGCGACAGTTACGATATTTTATACATATAAATAAGATTTATGTGTTAGTTTTCTGTATTTATAATAATGATTATCAATCAGGAGTTATATGCACAGCTATGAGGACAATGATTTAGCTGGCGGCGGGATATGCTGCACCAATTTCAGTCCATGGCCACCGGCGAGGAGGTTTATAATCAGGTGTGCCGGTAGAAAGAAGCAGAATCGGATTAACCTTAGCAATAC
>N_24
CTATCTGACGCCTTCGTTCCGTTACGTATTGCTAAGGTTAATCCGATTCTGCTTCTTTCTACCTGCAGCACCTGAAACATCATCAGCGCGCCAAAGCCGCCGACGTAGCGCTTCGATAATCCACTGAGCTGCAGATGTTTACGGGTGCGCAGCGTGGATTCCGCGACATAGAGCATAGTCACCGTCGTCAGGCTGCCCACCAGCACCAGCCAGAACAGCAGCGGTAAGAAGCCCGCTTTGCTCGACGCATAGGCGATAGAGAGGACAGGTGCTGCAGGTAGAAAAAGCAGAATCGGATTAACCTAACAA
>N_25
GTCGAGGATGAGGATGCGATGTTTATGAATGTTTTCCGTCATTGACGCTAATTCCGAGGCAAGTGAAACAGAGTAAATAAATCGCCCGACGCAAGGTCGGGCGAAGAAATCAGGAGCCCAGACGGTAGTTCGGGGACTCTTTGGTGATGGTCACGTCGTGAACGTGGCTTTCCTGAATGCCCGCACCGCTGATGCGTACGAATTCAGCTTTGGTACGCAGCAGGTCAATGGTACCACAGCCGGTCAGACCCATACAGGAACGCAGA
>N_26
TCTCCCCGCTGTACAAACAGCGGATACGCCTGCGCGACGGCTGGCCGTGCGACGGCGACGAACAGGCGGTACGCGCTTGGCCGGTGAAAGTAGAAAACGGCAAAGTGTGGGTGGGCAACCAGCAGCTGCTGGCCCGCGCGGAGGCCTCCTGATGAAGACCATCCGAACGACCTGCCCCTACTGCGGCGTAGGCTA
>N_27
CTGGGCGCCAATCGCCTTCCGGCGCGGACGCTGCCGGTGACGGTCACCGCCGCGATGCGGTCGTCATTGATAATCTGCGAAACGCCGTCATTGGTGGCGTTCGCCCAACCAAATACACCATCCGGCAGGCCGGCGGCGGCAAAAAGTTCGCCCAGCAGACGGGCGCTGCCCATCACGTTCGGGGCATGCTTCAGCAGATAGCTGTTGCCGGCCAGCAGGA
>N_28
CCGATGACTCTGGGGCCATTGTGCCAGATATAAAACACAACAGCGAAAAAGCAATAATCAGCTTTTTCCATAACGGGGCCTTCTGCCGTTCATCACTTTCATCGACGTAAAAAACGGCATCGTCAGCCCCGCTAATAACGCCAGTATCAGTTGTTGCTGTTGCACAAAAGCGAGCAGTGCCAGCATCCCGTTCACTATCGGCGACAGTGAAGCGGTAAGCTTATTTAAAATCATCGTGCCTCCTTCGTCAGCGATTCGCCCCATGACATCGCCCCATCAGTTCGCCCAC
>N_29
CTGCTTTCGCACCTGCTCGCGCCGTCACGCTCGCAGTCAAGCTAGCTTATGCCATTGCACTAACCTCCTGATGTCCGACAAGAGGATTAGCTAACCTTCGTGCTCCTCCGTTACGCTTTGGGAGGAGACCGCCCCCAGTCAAACTACCCACCAGACACTGTCCGCAACCCCGGTCAGGGGCCAACGTTAGAACATCAAACATTAAAGGGTGGTATA
>N_30
TATCTAGTACTTCGTTCAGTTACGTATTGCTAAGGTTAATCCGATTCTGCTTCTTTCTACCTGCAGCACCTAAAAGAAGAGTTGCTTTTGCTGGGTCTTTACCAGCAGGAATCAGTTTGCTGGAAACTTTTAGAAAGCAGCCTTGGTTAGGGTTTGAGGTTAAAGGTATATATGAAGACTCCTTTTCAGGTACTTATGATTTAGAACTTTATGCTGGAAAAATTTCTGATTTAATAAATGAGGCAAGAAAAGGAACTATTGACCGTATTTACATTGCAATGCATATGAGAGATGAGGTTGCTATAAAAAATATGGTTTCACAATTAACAGATACTACTTGTTCTGTTCTTTATATACCTGATGTATTTACTTTTAATAAGGTGCTGCAGGTAAAAAGAGCAGAAATAGGATTAACCTTAGCAATA
>N_31
ATCTGCTTCATAAGTACGGCATACATCCTGTATTCTTGTCCTCCGCTAATTTTAACAACAGAGCGCGGCTATCACTAAGCTTTTTATGCATCGCAAAAATAAAAAAACAGGAAACGGCTTTAAATCGTGACAAATATATGCTTAAGGCTTTGTTTATTAGGAACTTTCGCATATCAATATACCGTTATCTCACTTTCCCCACCAGATTTTACATTAATGGAAAACATCCCTTAGATTACCACGGCTAAAAATAGTACCTGCATCATCATTATATTCTTTAATTTATCCAGATATGTTTTTTAATGCCCACAGGGAAGTTATATGACTAATTTTTTGTTCAATATAAAAAATCACTATTTGCGAGTCGCTAT
>N_32
GTTCATCACCCACCGGGGGCAGGAAGCGGTGGCGCAGCGGCTGGTGGATTTTTACCATCGGCCGCGCTGGCGCAAATTGCCGGCGCTCCTCTGGCGCGCGCTGCGGGGCTAAGGTGAGAGCAAAAAAAAGGCGGAACCGCGGTTCCGCCCTGCGGGATTAACGGCCCGCTTTCAGCTTCTGGTAATACTCTTCATAAATGGCGCTGGCGCTGCCGACGTCATTCTGCCATTCGCCTTTCTCAATGGTTGCA
>N_33
TTTTTTTAGTTGTACTTCGTTCAGTTACGTATTGCTAAGGTTAATCCGATTCTGCTTCTTCTACCTGCAGCACCTCTCGCTGGAGGGTCGTTCTGGCGAAATGAGTTAATTAAAAATAATTCTCATTTGCGTACATAATTCAGCAGACGATAACGGCGGAAAGTACCAAAAGGTAAACACCTCCGCCAATGCAATTTGCAAATATGTTACCGAATTCTCTTTTATTGCCGGTTTTGCCAGCGTGACAAGCGTTTGCCATAAAACGTCGATGTAAAAATATTATTATTTATCAGAGCATTACGATAATTTCATCAGCCAGCATAGGTGCTGCAGGTAGAAAGAAGCAGAATCGGATTAACCTTTAGAGCAAT
>N_34
TCGGCGCTCATGACGCTGTTCCTGCAAAAAGGATGGATAACGCGCGCGCCGGGATATCGGGAAGTACAAGTGACGGATAGCGGCAGAGCGGCGCTGTCCCGGCTGTTTAATCTGAAAGTGCGCGGATAGCCTGAGTTAGGCTACAGCACATTTTCGCCGAACGGCCCCGGTTTAGCCGGTCGGGCCATCAGA
>N_35
GTTGTGAATTATCTTTAATGTTTCTTTTAAGTTTAAACAGTATCGATTCTTGGCAAAATCATTAACCAAGGGGATGTTATTGAACTCGATTCCGTTGCGACTCCAGATTGCTCTATACACTTTTCCGCCAGAAAACGGGTCTCGCCTGTATGCATATTGTACAGCACTTGAGACTTTACACCTAACTGATGATA
>N_36
TGTAGCGTCAGGTCACGCGGTTCGCCCGTGGTCAGAAAGCGCGCTTCGATGGCGCTTAAAATGGACTCCGCCGCGCCGATAAGCGTCATCCCGACGGTGCAGACGGTGTCGCCGCTGGCGACCGCGCCGCCTCATGGGCGTCGATAAATTTGCTGCTCACTTTTTATCCTCCGTTGATAGCGTGATGATGGATTCTGCGAGACGCGTTTTGAGCTGCTGTTTGCTCACTTTGCCGTTGTGGGTACGCGGTAAAGCACGGGTGAAAATAATGCGCGCCGGTAGCTTAAAACGGGCGATTTTGACCTTCAGCCGGTCGAGATTGTCTCGCTGGTCAGGTGATGCTGGCCATCCGGCACGATAAACGCCACGGGCTCTTCGCCGTAGACCGGGCTGGGGGTCGGGGG
>N_37
GAAAATGGGGGCGCCGGAGGACGCTGCCACCGAACTGGGGTCCGCTGAGCTCGCTGGCCCATCTTGAGCGCGTTAGCGCGGCGGTGGAAGCCGCAAGGGCGCTGCCGCAAATTAAAGTGGTCACCGGCGGCAGTCGGGCTGACGGCGCGGGCTATTACTTCCAGCCGACGCTGCTCGCCGGCGCCCGGCAGGAAGACGCTATTGTCCAGCGCGAAGTGTTTGGTCCA
>N_38
ACGGCGTTAGCCAGATGGCGTCGACCCCAAGCTTTTTTGCAGATAGTCGAGGCGGGCGGTGACGCCGCGCAGGTCGCCGGTACCGCTGCCGGTGGTATCCTGAAAACTCTTCGGATAGATTTGATAAATAACGCCGTTTTGCCACCAGTGGGGGAGATGATTCATAGTACTTTCCTGCTGCAACGAGGGCGCCAAAGGCGCCCCGAGAAGAAGAAGTTAGACAATCTGCAAGGTGCCCTGACGGTACTTGCGCTGATACACCACGCTGGTGAGGATAATCGGCACCACCACCGCGATAGCCATCGCCATGGCGTACACCTGCCGGTGGGCACTTCAGGTCGGAGA
>N_39
GCTAGGGCTGGATTTGTAGCGTTTCAACTTTCAGCGCCAGTCCGCAGCTGCGATAGTTGCTCAGGCCCGTGACTTGTTTCAGACCGCGACCGCGATATTTCCAGCCATCACCGGCAACCTGAGACTACCGAGATTCTTTCCCCACTCGCCCCATACACCAGATTCGCGATTGCTCGCTGATTAGCTGGCTGCGTTGCCGTTCTGCCGAGTGCGGCGGCCTGCTCGGCGGTGATACGGTGTTTACCGAACGTCAGCACGACAAGGTTATCTGCTGCATAGTTCAGATTTTCCCACCAGCCGGGTAAAGCCTCA
>N_40
CATCTCTGTGTCCTCGTCATAGCTACAAAACCCCACTTCGATGGTCCTTTAAGCCCCTTCGAAGCCCCTTCTAATCCCAGCCCTGTTTCATGGGCGATATAGAGAATTGGCAGGTAATACAAACCGAGCATGTTTGCGTGTGGCGAGGTCATGAGATAAAACGAGACCACCTGCGCTTCAGCGCCTTCCGCAGTTCCCGACCTGTTTTCCCCAGCCAGAATTGCA
>N_41
TTATGTTTTTGTACTTCGTTCAGTTACGTATTGCTAAGGTTAATCCGATTCTGCTTCTTTCTACCTGCAGCACCTATATCGGTATCCATGAAACCATCAATGCGCTGTACGGCAACCAGCATATGTACGACAGCGAGGCGCTGCGTGAGAAAGGCGTGGCCATCGTCCAGCTCCTGCGCGACGCTGCTGTCGATTTGTGGAAGGAAGAAACCGGCTACGGCTTTAGCCTGTACAGCACGCCGAGCGAAAACCTGTGCAATCGCTTCTGCCGTCTCGACACCGCCGAGTTTGGCGTGGTGGAAGGGGTAACCGACAAAGGTTACTACACCAACAGCTTCCAAGGTGCTGCAGGTAGAAAGAAGCAGAATCAGATAACCTTAGCAAT
>N_42
TATCGTCTACTTCGTTCAGTTACGTATTGCTAAGGTTAATCCGATTCTGCTTCTTTCTACCTGCAGCACCTGTGCGGCTGGCAAAACGGCTGGCGGCCATGCTGCCGCTTACCTGTTACACCAGCGAAGCGCTGCAGGAAGAGGGGTTTATCCCCTTCAACGGCGGCTTTGCCAGCGCTGCCCGCGAGGCGTTCGGCGGCAGCTTCTCGGCGTTGATTTTTATCGGCGCCACCGGGATTGCCGTGCGGGTGCTGGCCCCACTGGTGAATGACAAGCTCAGCGACCCGGCGGTGGTGGTGATTGATGAGCGCGCCCGGCACGTCATCAGCTTGCTCTCCGGCCATGCCGGGGGGGCCAATGCGCTAACCCGCTATCTCGCCGGGATAGGTGCTGCAGGTAGAAAGAAATCGGATTAACCTTAGCGATAC
>N_43
TATTAGACACCCTATGGAATAAGGCTAAAGTGTAGGGAAAACGCTACATGACATGGATAATTCTACATATGTAAAAGATGAGGGAATGACTGCTCAATTTTGTGTATGGCTTGGAATATTCGCACTTATGATTCTAGCGGGCTTTGTTTGATGCATTAGAAGTAATGATTCTACTATTAGGAATAACTGCACCTATTTTCATATTCTGCCTTATGTATGGTTTCCTCCGCCCCATGTTCAATAACTGGTTGCAAAATATATTTGCAGGAATATTAACAATTCTATTTGCCGCTCTCTCATTGAGAATTGTAGTGAATTACTTGAATCTCGTTCTTAATAAGGCGACGAAGGTAGCAGACAGTTCAACAATTGTTGAACA
>N_44
TGTTTTTCTTGTTATTTCGTTCAGTTACGTATTGCTAAGGTTAATCCGATTCTGCTTCACCTGCAGCACCTATGTTAAAATATTCAACTTCCAGTCCCGCCTCATTTATTCTGTACATTTTTAGCGTTGCCAATCTTAATGTTCGACCTTCACAAAGAGCCCTAAATAGCAAAGGTGTTGTTCTGTCAAACTCTTTTTGAATTTTAACCGGTGTATGAAGACGGGTTCCCGTCAGCTTTCCTGTATTATTATCGGTAGGTAACCAAACATGATGATTCACTGCGCGCAATTCGATGGAGGACCCGTGCGTGTGGGCATCAGGCAAGAACCTATAATAGGCAAATCATTCTCATCAGTTAACCATAAATATGCTGGATTTGACATTACCCCTCCTCTTTCATATCAGTTTTTAACTTTAAACCAAACGACAACGTGAAACCCAATGATTAATAAAACAAAAAGTCCTATTAAGTTAATGGCAATGTCAGGAAAAAGAGAGACTGCAATCATGCTAAATATAATGATTAATAATACAATACCCCATCCCCATAAAAAAAGAATGAATTCTTCTTTTAACCATCTTTTCAAGAAATCCATCCAAGGTGCTGCAGGTAGAAAGAAGCAGAATCGGATTAACCTTAGCAATACGTAGTTTGGCTACCTTGGTTC
>N_45
TTATCTACCTCTACTTCGTTCAGTTACGTATTGCTAAGGTTAATCCGATTCTGCTTCTTTCTACCTGCAGCACCTGAACCGCTATGGCGCGCTGATGCAGACTATCTCCGGCGTGCACTATAACTTTTACTACCGATGGCCTTCTGGCAGGCAAAATGTGGTGTGGAAGATGCCAGAGTGGTAAAGAGGCCATTTCGGCGGGCTATTTCCGCTCAATTCGTAACTACTATCGCTTTGGCTGGGTAATCCCCTATCTGTTTGGCGCCTCGCCGGCGATTTGCTCCTCATTCCTGCAAGGCAAACCGACAACGCTGCCCTTTGAGGAAACGGGCAACAGGTGCTGCAGGTAGAAAGAAGCAGAATCGGATTAACCTTAGCAAT
>N_46
GGCTGAAACCGGCAACAAACAATTCTTCCAGTTCATCGGGCGTGATATCTTCAATCAGATTTAACTGGTATTGCTGTTTTCGCAGGTCGATTAAGGCAAAGGGTTTGCCTGCATCCTCGCAGGCTTTGCGGTAAAGATGCGGTGCCCATTCATCATCCTTGGGGTCCATAACAAACACA
>N_47
TCGCCGGTAGCGCCGGGCTGTTCGAGCTGGTGCAGAACATGACGCCGAGCAGCAGCTTTTTTTTCCGCATTTTTTCGCCGCGGCGCAAAAGCGCATCAATCGACGTTAACGACGTCGAAATGTGTGGCGCCAGTTGCGTCGGCCACCCGGCGGTGGTTGAATACCGCCCGGTCTAAAAGGAGAGTTTAACATGAGTTGGATATCGACCAGATTGCCCTGCATCAGTTAATCAAACGTGATGAACAAAATCTGGAGCTGGTGCTGCGCGAGTCACTGCTGGAGCCGAACGCA
>N_48
TGTTATGCGTACTTCGTTCCGTTACGTATTGCTAAGGTTAATCCGATTCTGCTTCTTTCTACCTGCAGCACCTAACTCGCTTCGAGAGCCTCGACCCTGCGCCAGCGCTTCCCACCGCGCCGGTGGCGGTGTCTGACTCGGAACTTCCCGGCACTCTGGTCAGCGAAGAGGATGCGGCGAAGGCTGAGCCAGTGCCAGACCTAAAACGTAGACCAAAGGCTGAACCGCTGGCTCCGCCTTCACCTGCAAAGCGGCCCGCGCCGGTGGCGGCGTCTACTCCGGCAACCGCGCCGCGCTGGAAGCCGTTTATCGCCGGAATGGTTACCATGCTGGCGGTAACGGGTATCGCCGTCGGCGGATGGCTGGCGCTGCGTCAGAGGTGCTGCAGGTAGAAAGAAGCAGAATCAGATTAACCTTAGGGC
>N_49
GCGCGGCGCGCGCGATGTCTATCGCGTCGCCAGCCGTCATCGGAATGCCGGCAGAAAGTGTGGCCGTCATGTCATCAGTCAGCTTGCCGGCGGTAATGTCGGTCTGAATCAGCCCCGGGGTGATGCAGTTAACGCGGACGTTATCCGGGCCAACCAGCGCGCCATCGCCCGCGCCAGACCCAGCACCCCGGCTTTTGCCGCGCTGTAGTGCGGTCCGCCAAAGATACA
>N_50
ATTGACCAACGAAAGCGAGAGCGAACCATAGCCAAACAGCGTCTGCGACAACGATGCGTCAAACCGGCCTTTCGTTCTGCCGTTCTGCGTACAGCAGTCGCGCTGTGTGGAAGAGTTATCGACAAAGTCCTGAAACGAATAATATCCCGAGGTGGAGTAGCGATAACCGGCCACGGAAAAGCTGGTGCCCGTCTGCAGAAAGCTTTTACTGAAGCGGACGCGATACGATTGCCCTTGCTCTTTACTGGTTGACAAGGCCGTATCGCTGGTTTTCACGTCGGCCCACGACTGAGA
>N_51
TATGTACTTCGTTCAGTTACGTATTGCTAAGGTTAATCCGATTCTGCTTCTTTCTACCTGCAGCACCTCCCGGGTTAATGCGGCAATATGAAGGAAGTTTAGCAGGGGGCGGTCTGAAAGAATATGGTCGTGTCAGTCAGGCTGATGAAGCAGAAAGTCGGTAAAAAAGGGCTTACGGCATCCATTTTACGTCAAAACATATGCCATGCAGTTGCGTGCATAGGCATGCATTAGGATAAAATTTATCGGGCGCGTTTCCGGCAGTTTTCCGGGGGGGTTGTTGCCTGTTTTATCCCGTAGCCGCCGGAAACGCCCTGACCGTCTGAGCGGTGCGCGTAATGACGCGTTATGGTAAATCCACTTACTGTCTGCCTTCATAGCCATCGAGATAAACAGCTGAAATGGTGTCAGCCAGTAGCCTTGATAGGTGCTGCAGGTACAAAGACAGAATCGGATTAACCTTAGCAAT
>N_52
AATAGCTTTAAACAGGAGCTGTTCACCTTTGGCACTCCATGGAATATCAGGGCCATTCCCGATAACTCCAATTATTAGATAGCTACCATTAGTGATAGTTTCACAATTCTTCCTCAGAGGTTAACTTTGTTTTAGGGCGACTGCCCTGCTGCGTAACATCGTTGCTGCTCCATAACATCAAACATCGACCCACGGCGTAACGCGCTTGCTGCTTGGATGCCCGAGGCATAGACTGTACAAAAAAACAGTCATAACAAGCCATGAAAACCGCCACTGCGCCCCTATCTCATCTGCGCAAGGCAGAACA
>N_53
ATGTCCTGTACTTCGTTCAGTTACGTATTGCTAATAAACTGCTTCTTTCTACCTGCAGCACCTATTCCCGAACGATTTCCGTCGTGACCATACCTCTGACCAACTGCACGCTGACTTCGATGGCAAAGAAAACGAAGAGCTGGAAGCGCTGAACGTTGAAGTGGCCGTTGCTGGCCGCATGATGACCCGTCGTATCATGGGTAAAGCCTCCTTCGTGACCCTGCAGGACGTAGGCGGCCGCATCCAAGGTGCTGCAGGTAAAGAAGCAGAATCGGATTAACCTTAGCAATAC
>N_54
GTGCGCGAACTGCTGCTCAACAATCAGGATGCGAAGCCAGACTTCGTTGTTGACGGCAACGACGCAGAAGAAACCGAACAGGATTTCTGATATCGTCTGCAAGACTGACAGGGCTGCTTAGGCAGCCCTTTTGCTTTGTGAGATTATCGAGGTGCCTGTGACTGAACCTTCATCACGCCGCTCCGGCTACA
>N_55
AGCACGATGTAAATCCCCTCGAAAACGGCGCCCTGTTTATCGTCGCCAAAAAGCTCCACCTGCATTTGCACGCGGGCTTTACGCCCGCGTGCCAGTCAGTAGAAATAGCCGCTCAGAGAACCGAGGTCGGCGATGGCGCTGGGGCGGCCGCTAATAGGCTGGCTGTAGCGGATATA
>N_56
CCGGACGCCAACAGTGAAACGCTAATTCGCGAAGCGCTGCGCGCTGCGTTGTGAGGTAAGGGATGATTGAAGCAGACCGGCTGGTATCGGCAGACAGCAGCGGCTTTGAAGAGGCCGCTGACCGCGCCATCCGCCCAAAATTGCTGGCAGAGTATGTCGGCCAGCCGCAGGTGCA
>N_57
ATGTTTCTCATGGCGTTATTTCCTTACGCAAAACATAACGCCATGCTGTGACAAATCCTCCGGGCGTATGCGGTGTGTTGAAGATATAAAAGTACTTACAATAATTTTTTATTATTTTAAAGTGAATTATTTACGACGCATCGAACGCTTATCGTTAAAAGTAAATTTCTGCCGCCTCCTGTCTTTCAGATAGGAAATAAAACTATACAGAGATACTGAAGAAAAAAATTCATGAGCAATAAAACTAACCACGTTTGCATGGCCATCGTTTTTA
>N_58
TGTGCTGACTCCTTGGGCATTAACTGTACTTCGTTCAGTTACCTGTATTGCTAAGGTTAATCCGATTCTGCTTCTTTCTACCTGCAGCACCTGCATCCTCGTGTAGCCGCTCGCACATGTCGGCCGGGGTATCCATATCCAGCTCATTCAGTTTATCGAGCAATAGCAGCGACTGCTCCTTAATAAATTTAGCCATATTGAGGGCTGTTTTTTCCTGTTTTGTCATGATTCTTTCCTTCCGGGCATGGTGTGCGCCTGTCAGGTATACTGTCTCAAAAATAGCGGGGTGAGACAATGGCGTGGGTGACGGTGAGACAGGCGACGGAACTGACAGGTGCTGCAGGTCAGAAAGAAGCAGAAATAGATAACCTAGCAAT
>N_59
AATGAGAAAAAGAATTAAAGGTAAGGAGACGCTCATGAAACCACGGCAGCAAACTGTGTCTTATCGCCATGATAACAGCGACGACAACTCTGACTGCCTGTGCTCCTCCGGAAGGGCAGCGTCGAACAGCATACCGGCATTACGTATATGCTTCAAATGACGGTTTTAATCCCAATTTTTCACCCAGAAAGCTGACACGACACAAATGATGGTGCCTTTTTTCCGGCAGTTCTGGGATATGGGCGCAAAGGATAAAGCGACCGGAGAATCACGGAGTGCGATGTGCAGCAACGCATTCAGCAGTTTCACAGTCAGGAATTTTTGCGAAGCTCTCAGTCCAAGGCACAACACGATTCCATCGATTACCGCAGCAAAGACCTCACACCGAAAAAATCAAGGCTACTA
>N_60
AGTACTCGGCGTGGCGAAAGATTCCACAGAAATGACGGCTTTGAAAAAAACAGGCCCGACAGCTCGGCGACAATACTGCCGCCTCTGCTGATGATGCCGCCAGTGCGCAGATTATTATCGCGAAAGGTGGCGGTGATGCCGCAGCTATAGCAGCCATGACGCCAGTAACATTGAATCTGTCACTTTCGAACAGAAAAACAATGGAGGAAAACGCGCAGCTGCTAATGGGGACAAAAGCCGCTTTTCAGCTCTCTAATGACGCGGCCGCGCATATTGGTGATGTTCTTTCAGCCACGATGAACAAAACCACCGCTGATTTTCAGGGGTTGAGTGACTCATTAAGTTACCTTGCCCCTGTGGCGAAAAATGCCGGGGTGAGTCTTGAGCAAGCCGCGGCGATTACTGGCACACTTCATGATAACAACATCAGGAGTGGGAAATGGCTGGTACCGGCGGTGCGGCTGTTATTACGAGATTACAGGCGCCAACAGGCAAGGCATACGATGCCCTCAAGGAGCTGGGTGTCAAAACCTCCGATAGAAAAGGCAATACGCGCCCGTTATTTACCATTCTGAAAGAAATGCAGGCCAGCTTTGAGCGGAACAAGCTCGGCACTGGTCAGAGAGCAGAATACGTTAAAACGATATTCGGCGAGGAGGCAATGAAGTCTGCCAGTGTACTGATGGCGGCGGCAGCCAGTGGAAAGCTCGATAAACTCACCGCTACGATAAAGGCCTCAGATGGTAAAACAGAGGAGTTGGTCAAGGTTATGCAGGATAACCTCGGCGGTGACTTCAAA
>N_61
CTGTAAGTTGTTCCTTCGTTCAGTTACGTATTGCTAAGGTTAATCCGATTCTGCTTCTTTCTCCTCCAGCGCCTCCAGCATCTGTATGCCCCGCTGCGCACGGTGGAGGCCGTGCCCGGTATTTCTCCTGTCTCCCTTAAGCCTGCCGTCATCACCTCTCTGCTGCCCTCGGAACCTGTTCGAAACCAAAACGCTCGCCGCATGGGCCGCGAGCGGATACAGCGTGGTCGCCGTCCGGCTGAAGAACCAGAGCGATAAGCCAGTGGTGCTTGACCCTCACCACAGGGGCGTTTTTACAGCGCCACATTTCAACACCGTTGGTTAGGTGCGCAGGGGACGCCGGAGGATACCACTCTGCTGTATCTGGTTTTCACAGGGCGGCCTGAAAACGCCTTCTTGCCCAGTGCGGTGATGGCGAAAAAGGGAGGTCGATGATGCAGGTGAAGTCAAACACGTTGTTAAAGATGGCGGTGCCCGCCTGTCTGTTTATCGCCATTGCCATTGGGGTGAAGTAGGTGCTGCAGGTGTAGAAAGAAGCAGAATCGGATTAACCTTAGCAATACG
>N_62
ATGTCCTCTACTTGGTTCAGTTGGTGTTGCTAAGGTTAATCCGATTCTGCTTCTTTCTACCTGCAGCACCTCTGACAGGTCATGTATTCGCAGATTTCATCCATCACCTGCGCAGTGGTCAGTTCCCGCTGACCGGCATCGCGGCGGCGGGCATTAATCAGGGCTTTGTACTGTCGCAGGATATCGCGGCTTTGTGGTGCAAGTTTCATAGGTGCTGCAGGTAGAAAGAAGCAGAATCGGATTAACCTTTAGCAA
>N_63
CTATATAATTGTACTTCGTTCAGTTACGTATTGCTAAGGTTAATCCAGTCTCTCTCTTTCTACCTGCAGCACCTGATGGCTCTGAAGCAAAGCTCAACAGCGACACTCTGGTCATTGCAGACCATAACAAAGCGCTGGCGATGGGGGCAATCTCGGCGGGGAACACTCCGGCGTTAACGGCGCCGAAACCCAGAACGTGCTGCTGGAATGCGCGTTCTTCAGCCCGCTGTCCATTACCGGCCGCGCGCGCCGTCATGGCCTGCACACCGATAGGTGCTGCAGGTAGAAAGAAGCAGATGGATGAGCTACGCGAAT
>N_64
TGATTTGCCTGTACTTCGTTCAGTTACGTATTGCTAAGGTTAATCCGATTCTGCTTCTTTCTACCTGCAGCACCTTGGAAAATCCGGTTTTGCCCAAAGGACGTGTCATCATGCCGAGTACTCCTTAGCTTATATTCTGCTTCCCTCAGGTAACCACAGGGGTCAGGAGAGGAGGTCGATTGGATAATCAGAAAAGGAATCTTACGGCGGGCGCTCCACGCCCGCAGGTACACTCTGACATTATGTCCCGGAATAAACATCAAAGCTAAAATATTTGCCAGCTAATTTTTTATAGGTGCCGTCGGCAAGAATCTTCGCAATCGCGCCGTTAATTTCCTGACGCAGCGCCTCATCGTCTTTACGCAAACCTATCGCCGCCCGGCGCACCAAACAGCGAGGTGCTGCAGGTAAGAAGACAGAAATCGGATTAACCTTAGCGATA
>N_65
CTTCGCTATCGAGGCAGTCCACCAGCACCACGTCCGGGCGGTTAATATTCAGAGGAAAACGCGCGCCGATGATTAGCACGTTATCGCACAGCCCGCAGGTCAACTCCTCCAGAGAGTTCATCACGCCGTTGCTGGTGTTGGCGAAGCGCAGCAGCAGGTGTTTCTGGTA
>N_66
TTTTGCTGTACTTCGTTCAGTTACGTATTGCTAAGGTTAATCCGATTCTGCTTCTTTCTACCTGCAGCACCTCAACCGGCGCGATTTATCGTCAGTTTTCAATCACCATCGTCTCCGCCATGGCGCTCTCCGTGCTGGTTGCGCTGGTACTGACGCCGGCGCTCTGCGCCACGTTGTTGAAGCCAGCCTCAGCTGAACACCATGAGAAAAAAGGATTTTTCGGCTGGTTTAACGCCCGCTTCGACCAGAGCGTTAACCACTATACCAACAGCGTCAGCGGTATTTTACGTGGAACAGGTGCTGCAGGTAGAAAGAAGCAGAATCTTAGCAA
>N_67
GGTTAGTCAGACAATAGGCAGAGGATACATTAATTATAGGCTACCTGATGATTAATGGGAATGGCGGGAAATGTAAATCAACAGCGAATAAGTACGCTTTATCCGCTACTGATTTACCGGGAGAACATTTAGCATTGATGGAGAGCGGCAATACGCTGATTCATAGTGCGGGAGTTATCAATACCCAGTTTTTGCATGATAA
>N_68
TCTTAACGCAACGTCTGACGGCGAAATCCGCGTTTTCTACGACTACATTCACGCTCTGCAGCAGTCTGTTTTTAAAGACAACCTGAAGCGCGTGATGGACATCATTCAGCTCTATTCCATTTTCAGCGGGGTACATTGACGATAGGAATAACCTTCGACTTTTGAGCCGCTCTACGAAATGAGCGCTAAAGAGCGGGCGGAAATTCGCAAAGTAGACGCGGACACAGACGCTGTCTATCGGGGCGCCAGCGTGCTCTGGCAACGAAGTCCGTGAAAAAATTGCCGGTGACCCGGATTCGCCCTATCACTCTCTGGACCTGAATGATGACCTCGAAATCGAAGACGACTACGACGAAGAGGAAGAAGCAGACCCT
>N_69
CAGTTGCGGGTGCGCAGCTGGCCCTCGATGTAGACCTGTGCGCCTTTACGCAGGTATTCACCCGCCACTTCCGCGAGCTTGCCGAACATGACAACACGGTGCCACTCGGTGTTTTCGCGCATCTCTCCCGTCTGCTTGTCAAGCCATGTTTCAGACGTGGCCAGCGTCAGATTGACCACTGCGCCCCCGTTGGGCATGTAACGCACTTCCGGGTCCTGTCCCAGATA
>N_70
ACTGTTACTTGCGCCTTCGTTCAGTTACGTATAAGGTTAATCCGATTCTGCTTCTTTCTACCTGCAGCACCTCTGGATAACCAGCCTACATGCTTAAACCGGGACAACCGTCGCCCGGCTAACATAGCCTTCTCCGTCCCCCCTTCGCAGTAACACCAAGTACAGGAATATTAACCTGTTTCCCATCGACTACGCCTTTCGGCCTCGCCTTAGGGGTCGACTCACCCTGCCCCGATTAACGTTGGACAGGAACCCTTGGTCTTCCGGCGAGCGGGCTTTTCACCCGCTTTATCGTTACTTATGTCAGCATTCGCACTTCTGATACCTCCAGCAACCCTCACAGGTCACCTTCGCAGGCTTACAGAACGCTCCCCTACCCAACAACACATAGTGTCGCTGCCGCAGCTTCGGTGCATGGTTTAGCCCCGTTACATCTTCCGCGCAGAGGTGCTGCAGGTAGAAAGAAGCAGAATCGGATTAACCTTAGCAAT
>N_71
GAGGTGCACTACCAGTCGTTCTCCCGCATGGCGGCCTTTTTGGCCGCGACATGCAGGCGCATCGCCACGACCGCTATTTCCAGATGCACTACCTTGATACCGGACAGATTGAGCTGCAGCTTGATA
>N_72
AAGATGAAGCCCCACAAAAAATAAGAGAGATAATAAGAGATGAATATCTTAGAGATACATCAGTTCTTATCCTTCTTGTTGGAACTGAAACAAAAAACAGAAAACACGTAGATTGGGAACTTTACTCTAGCATGAGAGATAGTACCATTAACAAAAAATCAGGAATTTTAGTCGTCAATCTCCCGTCAACAAATACTACGTACATTCGTTCAACACATGGAACTAATGAAAAATCAGAAGTTCATCCTACCGTAACTGAATGGTTTTCTATTGATAAGCGCTCAACTTATGAGGAAAGGTTCCCATATATA
>N_73
GTGATAGGGCGAATCCGGGTCACCGGCAATTTTTTCACGGACTTCGTTGCCAGAGAGCACGCTGGCGCCCACATAGACAGCGTCTGTGTCCGCGTCTACTTTGCGAATTTCCGCTCTTTAGCGCTCATTTCGTAGAGCGGCTCAAAGTCGAAGGTTATTCCATCGTCAATGTCGCCAAACTCAGA
>N_74
ATGTGTGCTGGTTGCCTTTGGTTCGTTACGTATTGCTAAGGTTAATCCGATTCTGCTTCTTTCTACCTGCAGCACCTGTGGTGAGTAGCGTGCGGGGAAAACGGCTCACCAGCTGCCGGAGAAGCGGAGCCGGGATAGCCGCGGCCTCATCGACTATCAGCCACGCCGCCTTTTCTTTCGACGCCAGCAGCGCATCGGGCGCCATAAAGCGCAACGTCTCCCCGGCAAAGCTGGCCAGCACCTCGACAGCGCTACGCGTTGGGGCGGTGACGATGGCCTCGCCCCCAAGCTGGCGCAAGAGCATGCCCGCCAGCGCGGACTTCCCCCGTCCACGCTCCGCCGTCACCGCCGCGATACCGGGCGGCAGGCGTATCAGTTGCTCAAGGATTGCCGCCTGCTCGGCCTGCGGGCGGCCATCGGCGGGATGCCAGTCTGGACGCGGGGCGGCCAGCGGGAAACGTGGCCGGTCCGACTGCCGCCAGAGCAACACCTCCCAGATGGCGATAAACAGGTGCTGCAGGTAGAAAGAAGCAGAATCGGATTAACCTTAGCAA
>N_75
GTTGTTGAACTCCTTGAGTTGAAATGTGAAAGCGAACACCACCAATTTAACAACATACCTGAGCATGGGGCTACGGTTGTTATTTGAAATCATCCGACGGTTATCGATGGACTTAGCTTAATACATACGGTCTCCCGAGTCAGGAGTGATATAAAAATAATA
>N_76
GACCAAAGAACTCACTCACCAGCGACGGGAAGACGGTAATGGTGCCGCCGAAGTTAAAGGCGACGCAGGCGATGGCGGCGAAGAAGGTCAAGGCATTCAGCGGGGCGAACAGCAGCGCGGCCATCCCCACCAGCGACACA
>N_77
TATGTCTCCTGTACTTCGTTCAGTTACGTATTGCTAAGGTTAATCCGATTCTGCTTCTTTCTACCTGCAGCACCTAACTGGAGGCGGAAAGCATCCATATTATTCGTGAGGTGGCCGCCGAATTTTCTAACCCGGTAATGATGTACTCAATCGGGAAAGATTCCAGCGTAATGCTGCATCTGGCGCGCAAAGCGTTTTATCCGGGAACCCTGCCGTTCCCGCTGCTGCACGTCGATACCGGCTGGAAATTCCGTGAGATGTATGAGTTCCGCGACCGGACCGCCAAAGCCTACGGCTGTGAGCTGCTGGTGCATAAAAACCCGGAAGGGGTGGCGATGGGCATCAACCCGTTTGTCCACGGCAGCGCCAAGCATACCGATATCATGAAAACCGAAGGCCTGAAGCAGGCGCTGAACAAATACAGGTGCTGCAGGTAGAAAGAAGCAGAATCGGATTAACCTTAGCAAT
>N_78
CTATGTTTATTGCCGTAACTCGTTCCGTTACGTATTGCTAAGGTTAATCCGATTCTGCTCTTTCTACCTGCAGCACCTATCAGCATACCCGCTTAAAGAATATGCGGAAGTGAGACTAGCATATCTATATGCGGAAGGGAAATAATGATAAGCAAGAAGGAATAAGCGCGATATAAGGGAGCGGCCTTTGCCGCCCCCAAGTGAAGGTGTTACCGCTATTTCCAGCTGGCGTGTCTATCGCGATAGCAATCGACCCACATGGCGGTGGCGCCGCAGATAGCCACCGGAAGGATGGGTCTGCGGGTCAAAGAAGCAGAATCGGATTAACCTTAGCGA
>N_79
GGTGAACGGATAGAGTTTGTCCTGAACGCTTTGTCCGGGGTGATTTCCGCCAGCAGGCCCGACTGCGCGTAGCCGCCGAAACGGTCATGCGCCCAGAAGATGATGTCCGGGCCGTCGCCGGTCGCCGCAACCTGCGGAAATTTCTCTTCCAGCTTGTCCGGGTGTTCTACGGAAACTTTAATGCCGGTGTCTTTTTCAAACTTTTTACCCACTTCAGCGAGGCCGTTGTAGCCTTTGTCGCCGTTAATCCAGATAACCAGCTTACCTTCTTCAATTTTA
>N_80
GTTATGTACCGTCTCTTCGTTCAGTTACGTATTGCTAAGGTTAATCCGATTCTGCTTCTTCTACCTGCAGCACCTGTACTGGCAGGCACTGCGCGGGCGTCTGCTGACACGACCTCATCCTATCCCCGGCGTGTCGCTGATGGCGGTGACGGTCGAGACGGGCGGGAAGCTGGCGGCGCAGTCGGACCGCCGCGTAAATATTGTGGCCACGCGGGCCTACGACTCAGGAACGGCCAGAACCATTTCGGGAGCGCTGCTGCATGTCGCGAACTCTCTTGGGCTGGAAATGGATGTCGACACCATCAACGCGCTGGAGTCCGCGTACTGGACGCCACGGGGCGAGTATTTCGATTTCGCCACAGGTGCTGCAGGTAGAAAGAGAGCAGAATCGGATTAACCTTAGCAAT
>N_81
AATAGCTTTAAACAGGAGCTGTTCACCTTTGGCACTCCATGGAATATCAGGGCCATTCCCGATAACTCCAATTATTAGATAGCTACCATTAGTGATAGTTTCACAATTCTTCCTCAGAGGTTAACTTTGTTTTAGGGCGACTGCCCTGCTGCGTAACATCGTTGCTGCTCCATAACATCAAACATCGACCCACGGCGTAACGCGCTTGCTGCTTGGATGCCCGAGGCATAGACTGTACAAAAAAACAGTCATAACAAGCCATGAAAACCGCCACTGCGCCCCTATCTCATCTGCGCAAGGCAGAACA
>N_82
GGAAGAGCGTTTATTTGAGGACTGGGATGCGCTGGTCAGTAATCCCATCGCCGCTTCAAGACTCTGCAGGAATTACAGCCGCCAGTGCGACAGGAAATGTCGCACTGCCGCGTTCATTATCGACAACTGGTGTCGGCAGACAAGCCCGGTCTGGTACTCGATATCGCGCCGCTTTCGGAAAATGATTTA
>N_83
TGTGTTATGTGGTTAGCCTTCGTTCAGTTACGTATTGCTAAGGTTAATCCGATTCTGCTTCTTTCTACCTGCAGCACCTCCCTTGAACCCTTGGTTCAAGGTGAATGGGTCTGGATTCATCGACGCAGTGCTCGCGGGCCGTTTTCTGGCGTTTGCATCATGCGCTCATGGCGTCCAGCGCGTTCTCAGCGCATCAGCCACTCCGGGCGATAGACGAGGTACTGCTGCATTTTCTTGGCGCTATGCTGCGTCTGGTGCAGAGGTGCTGCAGGTAGAAAGAAGCAGAATCAAGGAATTAACCTTAGCAATA
>N_84
GTTGTTCTGTTCCCACCATGCTTCAAAATTTTGTTGCTCTTGGTGGTACGCAAATGCTTTTGTCGAATGGGTGTCCCGGGCTTTATAGCCCTCCCACATTGCCGACATCATGACAAACCACAGGTCCCCAGAACCATCCTTCTTTTTATCGAAAAACCAGTCGATGAATTCATGGGACATCCCGTGCTTGTCAGCCAACTCGTAACGTTTATCCATAAAAATTCCCCTCCTCTTTCTGCTGATGCTGTTCTTCTTTAGTAACGAAA
>N_85
GCGTATCCTGCGCGGGCTATCCCCGGCGGTCGGGCTGAACTCGGCATCAGCCAGTCCGCGGTGTCACAGCTGGAAGCGCTGGACTCCCGTCCGCAGAAGCGCACCCGCGAAAAACTGGCGGCGATTTACGGCTGTACA
>N_86
CTGTCCGGCTCATCAAGACTGGCGAGGGGAGAAATTGTCAACCGGGGCTTCGGGCCAGAAACATCGAGTTCGACAGCCTCATTTTCGCAAAGACGTGCAGCAACCTGTCTGTAACGACTATCAAGCTGATGACCCAGAGATTTTATTGCTTCCTGCGGGTCTGTCGGGTGCCCCAAAGAACGATAAACCTTAATCCGGTTTGCCTGCCAGTCAGCACCCTGTAGTAATCTTGCACGAGGAA
>N_87
TATTGCGTGCTTCTCGTTCAGTTACGTATTGCTAAGGTTAATCCGATTCTGCTTCTTTCTACCTGCAGCACCTGTGCTTAATTACATCTTCATGGCTGGAAATAAAGCCGGTTCCGCTGCAGCTGTGACACGTTGCGCTGGTGGCCGCCGAACGTGAGTACTCCGCAAAAGCAAATTGTGCCAGCGTCAACATGCAGGTGCCGAGCTTGTCACCGGCGGCTTTGCGGACATTTTTAGGAGCGTTTTTGATGGCAAACTGCGCCAGCGCCTGAATTGCAAGCTGTTCAAGGTGCTGCAGGTAGAAAGAAGCAGAATCGGATTAACCTTAGCAAT
>N_88
ATGTGTGCTGGTTGCCTTTGGTTCGTTACGTATTGCTAAGGTTAATCCGATTCTGCTTCTTTCTACCTGCAGCACCTGTGGTGAGTAGCGTGCGGGGAAAACGGCTCACCAGCTGCCGGAGAAGCGGAGCCGGGATAGCCGCGGCCTCATCGACTATCAGCCACGCCGCCTTTTCTTTCGACGCCAGCAGCGCATCGGGCGCCATAAAGCGCAACGTCTCCCCGGCAAAGCTGGCCAGCACCTCGACAGCGCTACGCGTTGGGGCGGTGACGATGGCCTCGCCCCCAAGCTGGCGCAAGAGCATGCCCGCCAGCGCGGACTTCCCCCGTCCACGCTCCGCCGTCACCGCCGCGATACCGGGCGGCAGGCGTATCAGTTGCTCAAGGATTGCCGCCTGCTCGGCCTGCGGGCGGCCATCGGCGGGATGCCAGTCTGGACGCGGGGCGGCCAGCGGGAAACGTGGCCGGTCCGACTGCCGCCAGAGCAACACCTCCCAGATGGCGATAAACAGGTGCTGCAGGTAGAAAGAAGCAGAATCGGATTAACCTTAGCAA
>N_89
GGGGGCGCCGCTGGAGATGCTCCTGCGACCGAAAAATAGCTTTGTACAGACCTTTTTTGGCCGCAGCGAGCTGGGCGTGCGCCTGCTGTCGCTGCGCGAGGTAGGGGACTATTTGCGTCCCGACGAACGGCTGGCGGGCGAGGGGCTGACCGTCACCATGACCCTGCGGGAAGCGCTGTCGCAGTTTGTCGCCCGGCGCTGCGAGACA
>N_90
CCATGAGGAAATATATCATGCGGTAGAAAAATTTGGTGACGCCGCGCGGAGCGCGTTCGGCGCGCAGGTTTTGACTGCGTCGAAATTCATGCCGGTCACTCCTATTTAATTAGCCAGTTTTTATCGCCGCTGTTTAATAAGCGCACTGATGAATTTGGCGGCAGCGTCGAAAATCGCACTCGGATACTGAGTCTGATTGTCGATAAGGTTCGCGCTGCGTGGGGCCGCGTTTTCCGGTCAGTCTGCGCATCAGCGCCGACGACTTCCTCAAGGGCGGCAATACCA
>N_91
AATGCGTTCTAATGGGTAAGAGTCAACATCAAAGATATTTTTACTCACCGGTTGAAGGGGAATATCAACAATAGCTGCCCCGATACAAATAACCTCGATATTCTCCATATTGTCATTCCGCTTTACCGTCAGAGCCAAACAGTTTGATTTTCTCCATAGCGCGCACTTTAACCGCTTTGCGGACCTCGCGCTCAACGTGCAGGAAAGGCTGATA
>N_92
ACTCGACGACCGCCCCGTTGTCATGGCTGCCTTTCTGGCAGTTGCCGAAGGCTTTGCTGTACAGGTCGCTAAACGGTGTGCCGATTTTCACGCCGCTGGCGGTTTTGATATCCGCATCACGCACGTCAATCCGGCTGATAGCACCGTTGTCGCCATTGATGGTCAGCGCCACGCTGTTGTTTTTCAGCGCTTCAAAGTAGTGGACGATATTA
>N_93
ATCTCGGCAACCGAACGCCACTACCGCATCAAAAAGTGGGAATCCAGCGCCTCATCCATCGACGAATCGCCGAATGTCATCTTCGACTACTTCATGCGCGAAATGTCCGACAGCCATGACGGTCTGTTCCTCAACGCGCAAAAGCTTAACGACAAAGCTATCCTGCTGAGCTCTATCAACTCGCCGCTCTACATCTGCACGCTGAAGTCCGGCAGCACGCTTAACTAACCCGTCCCCCCTGAACCGCCGCGAGGAAAATGCGCCCTCGCTCACGCTCCATTATTGCCCCCTCTTTCCACGATGCTAAAAGCGCACGTTTTGCATTTAGCTTCGTCGCCAAAACATGAGCATACCCACAATTATCACGTA
>N_94
GTCACGCGTCTCAGCTTATTTTTTGTGCGACGAGGTGCGAGAAATAAGGAAAGAGAATTGACTCCGGAGTGTACAATTATTACAATCCGGCCTCTTTAATCACCCACGCTGAGGCGTAAGTCGTTCGAAGTTCGTTCGGGTCTACGCAAAAGTCAGTGAATTTATTCAAGTTTAGGTAGAAATCGCCATA
>N_95
TTATTCTCATCCACCTCGCTCCTCTGATGCTTTCACGATATCTCATGGTATTCCGACGCGTGAGTCGGAATACCATGGTAGTGTTAATTTATGACAAAACTATTCCTGTGCGGCGCAAGGAATATATTCATTATAATAATCGCTGTGCATAGCAAACCGCATTGGCGGTAAATACTTCCAAAGAGCTCCGGAATTATATGCCGAATGCCATCATCGATACCGCCGGGTATCA
>N_96
ACGTCATCGCCGGCGCCGGACACTGGGTCCATGCTGAGAAACCCGAGGCGGTGTTACGCGCCATCCGCCGCTATCTGACGAGCATCGCCGCCTGATTGGCTAAAATATGCCCGACCGCGCCGCAGAATGCCCACGGTCGTTGGCGCAGCCGTTCGCCTGATGTATGATGGCGCGCTATCTGCGCCGGCTAGACCCCGGCAGCTTGTTCCCGAAGTCACTCAGAATCATGGCAAAAGAACAAACGGACCGTACGACATTAGATTTGTTCGCAAACGAGCGTCGCCCGGGAAGACCGAAAACCAATCCGCTGTCGCGCGATGAACAACA
>N_97
ATATACATGTACTTCGTTCAGTTACGTATTGCTAAGGTTAATCCGATTCTGCTTCTTTCTACCTGCAGCACCTATTGTTCACTTTACAGGCAATATAGCCGCAGAACGACGCGAGGAACGCAGCATGTTAACTATTCGACAGGCATGTCCCGAGGACGCGCCCCAGCTTAGCGCGATGGGCTATGCCAGCTATCATCACCACTTTGCTCATCTCTGGCGCGATGCCGATGAACTGGCGTTATTTCTTAAATATGCCGAAGATGCGCTACGTCGGAGTCTTGCGGATGCGACCCAACACTGGCTCATCGCCGAAGCCCCCTCTCCTGTTGGTTTCGCTAAATATAGCTATCAAGGTGCTGCAGGTAGAAAGAAGCAATCGGATTAACCTTAGCAAT
>N_98
GTTTTCCAGCCGCGCCGCTCAATCGACATACGCTTTCATCAGTCCGCCCAGCCACTCCATAAACAGATTTACCCGGCGGGAGAGATTGCGCCGGTGGGTTGAATAGAGCGAGACCGGCAGCGGCTCGGCGCGGTACTGGGGCAGGATACCAATCAGGTCGCCGGCGCGTAACGCCTCGCGCACGCCGGTGCGTCAGCACCTGAATAATCCCCAGCCCGGCGATACAGGCTGCCTGATAGGTTTCCGTACTGTTGACCGTCAATATGCCGCGAGTTACCCAA
>N_99
TGTGGCAAGCGACAGTTGCGTATTGCTAAGGTTAACCAAACCCAACAACCTAGATGTTGTGGCCCCACTTCGTTCAGTTACGTATTGCTAAGGTTAATCCGATTCTGCTTCTTTCTACCTGCAGCACCTCGGCACTGGCGTCGGCGGTCGTCTGACCCGCGAAGACGTTGAGAAACATCTGGCGAAAGCCCCGGCGCCGGCAGAAGCCAAAGCGCCAGCCGCCGCCCCGGCAGCCGCGCCGGCGCCGCAGCTGGGCCGCCCATTCAGAAAACAGGTGCTGCAGGTAGAAAGAAGCAGAATCGGATTAACCTTAGCAAT
>N_100
TTGTGTCGTCTACTGGTTCGTTGCGTATTGCTAAGGTTAATCCGATTCTGCTTCTTTCTACCTGCAGCACCTACGTCAAAATTGACAGTACTGCAGGTCGTCAGAAGCGGCGATGTTTGCCGGCAGAGGAAAAGCCCCTACGAAAGGGGCTTTTTTTTTGCTTATCAGAACAGGCTGCTGAGGGGGTTTGACACCGAGTTAACGGCTTTGGTCGCGCTGGTCTTTAGGTCATCCAGCACATCACTGACCGACGACGTCTGGAGCTTCTCGCGAAAATCCGCATCAGCGCGACTAAGGCTAATCGTGAACTCAATCTTTTTGGGGTTGCCATAGGTGCTGCAGGTAGAAAGAAGCAGAATCGGATTAACCTTAGCAAT
>N_101
ATGCCTGCCCGGCGCTCCACTTCCGCTTTGAAGGTTCCGATACCGACGCGCTCAAGGGTGTACTTGGTTTTCGCATTCTTACGGTCGGTACGGTTGCCCCAGTCGCGCTGGGTGGTCACAACCGCTTCCGCCACCGCCAGCGTATGCTCCAGCGGCAGATAACCGAATTCGCTCA
>N_102
TACTTCACTCATTAATGAATGGCTTTGTTTTATTCTTGCGATTTCAATGACCATTCCGGGGTGCTATAGTTTTCTATCGTTATAACAGCGACCGGAAAAATTATAACTGGCACAGAGCTCTATACTTACCACCCTGTGCCTTTTATTTCAGCTACGATTATTTACAGGTGCCGCCCACTCCTGAACCACAATTACTTCCGGAGATTTACCGCTACCACCGCCATTTCCATTTCCGTGAGAAAAACA
>N_103
ATGTTTTTGGCCTCCTTACTCGTTCAGTTACATATGCTCAGGTTAATCCGATTCTGCTTCTTTCTACCTGCAGCACCTATTGATATCCAGCCGCTGCGCCGCCGTAACCTGCCAGCCGTCATCCCGCGAGGTGGGGGCATAATCAATACATAGCGCGGAGGCAGGCATTGCCAGCTGCTGGCTCATGGCGCTGGCTACCCACGTCGCTCCACCGCTGCCCGCAGGGCAAACTGGGGATACGGAAGACGCTTTTGCAGTGTGAGGTGCTGCAGGTAGAAAGACAGAATCGGATTAACCTTAGCAAT
>N_104
CTGTACATTCGCGACCTCGGGCCGCTTTGCGAAGGTTCGCCATACTCACCCCCACATCCTGTTGCGCCACGGAGGATTCTGGCCGCGGCGGTTTTTTGTCCTCCACCAGCTGCGCGCTGACGGTCCATGTCATAAAGTCAGGGTTTAAGCTTCGTTCGACCTTTACGCCCCGCTGACGATATA
>N_105
TGGCGGCGGCAGTAGCGTCCGTGGTGATTGCGTTCAGCTTTCACCACGGAGGCCAGCTTACTCTTTCCCGCCCCATGCGGAAAAGGCGCAGCCCCGGAGGAACAACGAGCACGCCCCAGCGTGTGAGAGGAAAAGGCGGCACCCCAGTGCGGTCTTTTCCGGTGTTGCCGGCCCCCGTCAGAGTTCGCCATAGCGAGCGGCTGACCACCCGCAAAATCAGGAGCAGCTTTGCTGCTTCGC
>N_106
GCGCTTACCGGGGCTACGAATCGCGGCCCGGACAAGGTGTTTACGCCACGAGCCGGGACGAGCGTCAGGCGCCGCCGCCGGTAATTTCACCGGCAGCCGCACGACGTTTGCCGACGCTACAGGCCGCGGCAAAGGCGATAATGACCATCACCGCCACGCAGCCAAGGGTCCATTCGCCCATCTGCGCGAAGAAATGCTGATAGGCGGCAATCGCCGTATCGCTGATTTGCGATTCGGTGGTTTGCTGGGCGACCGCGCCCGCCAGCCAGTTGGCCACCGCGCCGGTGGCCAGCATATAAATA
>N_107
GGCTCATACTCAAAGCGACGCGCGTAGTTACGACACTGGCAGGTTTTGATATTGAGCTGACGACAGGCGACGTTGGTGAAGTCCACAATCTCGTCAGTGTCTTCATCCATCAGCTTGTGCAGGCAGCACTGGCCGCAGCCGTCACACAGCGATTCCCACTCCGCGTCGCTCATGTCATCCAGTGTTTTTTGTTGCCAGAAAGGTTGTTCGCTCATCGGAGTGTCCGTCGTTGCCAGTTAAGGGTGCACCTTATAACA
>N_108
GTGAACTCAATCCTGCGCGGCATACCGTCGCGGAAAAACTTCCGTTTTAGTCTGATTCAGTCCCTCAATCACATACATGCCGTAAATCGTGCCGCTGCCTTCAATCAGGGGCCACGCCTTCCCCTGCTCTGCCATCAGCTCCAGCGCCAGCAACGACAACCGGCCGCCGGTCACTTCCGGCATGAGGACGCCGGAGAGCGTA
>N_109
ATGTTTTTGGCCTCCTTACTCGTTCAGTTACATATGCTCAGGTTAATCCGATTCTGCTTCTTTCTACCTGCAGCACCTATTGATATCCAGCCGCTGCGCCGCCGTAACCTGCCAGCCGTCATCCCGCGAGGTGGGGGCATAATCAATACATAGCGCGGAGGCAGGCATTGCCAGCTGCTGGCTCATGGCGCTGGCTACCCACGTCGCTCCACCGCTGCCCGCAGGGCAAACTGGGGATACGGAAGACGCTTTTGCAGTGTGAGGTGCTGCAGGTAGAAAGACAGAATCGGATTAACCTTAGCAAT
>N_110
CTATGTTTATTGCCGTAACTCGTTCCGTTACGTATTGCTAAGGTTAATCCGATTCTGCTCTTTCTACCTGCAGCACCTATCAGCATACCCGCTTAAAGAATATGCGGAAGTGAGACTAGCATATCTATATGCGGAAGGGAAATAATGATAAGCAAGAAGGAATAAGCGCGATATAAGGGAGCGGCCTTTGCCGCCCCCAAGTGAAGGTGTTACCGCTATTTCCAGCTGGCGTGTCTATCGCGATAGCAATCGACCCACATGGCGGTGGCGCCGCAGATAGCCACCGGAAGGATGGGTCTGCGGGTCAAAGAAGCAGAATCGGATTAACCTTAGCGA
>N_111
AATTCACAGCAATAATCTATTTTAATATCAAGAGGATTATAGCCCAGTGTTTTGGGATATTCAGAAAACAGTGCCCAAATTAAAGGTTATTCACTCCCTGCCCCTCAGCCATCTTCCAGAACTGTCCGGGCTGGATGTGATTATTTTGTCACTGGAAAACTATCATGATA
>N_112
AATGACAATCCGCAGAACGCGGCGGCGCAAAACCTCTATTACGTGCTGCGCGAGCAAATAAATCCGCCGAGGCGCAGGCGATGTTGCAGACGCTCCCCGCAGAGCCTGCGGCAAAAACTGCAGCCGCGGGTGGTGGCCGGTGCTGCCGGGCGATGCCCTCGCCGGTCGA
>N_113
TTTTTATATTTTTCATCACCTGAGGTGTTGAAGGGTATGCACCTACAATTAAATACATGAGTCGGGAGAATGTTGACTACCGTATTTGGGTACCGTGCCAAGAAATAAGTATCACCGCCAGAGTTATATTTTACGGAAAGTGATTTCTGTCCTTTGCCTTTACACGAGCAGCTAACCTTAGCTTCTACAGAAGCATGCGCCCGGGACAAAACTGCGTACCAGCTCTTTTTAAATTCGTCTTTTGTCTGGAAGTCTCTTGAGTACCTTTTACTGTCATA
>N_114
ATGGACTGGATGGAGCAGGAGCAGGAACGTGGTATCACCATCACTTCCGCTGCGACTACTGCATTCTGGTCTGGTATGGCCAAACAGTATGAACCGCACCGCGTAAACATCATCGACACCCCGGGGCACGTTGACTTCACTATCGAAGTAGAACGTTCCATGCGTGTTCTTGATGGTGCGGTAATGGTTTACTGCGCAGTTGGTGGTGTTCAGCCGCAGTCTGAAACCGTATGGCGTCAGGCAAACAAATAA
>N_115
ATAAACGGCTTGAGCATCGCCAAATCGAAGCGGTTGAGATTCACCCCGCGCCCGTCCGCTGGCGCCCGCGTCAATGGTTTCAGGCACGCAGAGCTCGGCGTTCGGGTTGGTCCAGCAGTGTGGCCCGATGCTGATTTTCTGCTCCAGATTGCGATAGTCCAGCGCAATGCTGCGCGTCAGCGCTACCGGCCCCACCGGCGTCTGGAAGCGGGTATCGCTCAGCGAGCCCTTCCAGA
>N_116
GCCTCATCCAAAATCAGTACCTGCGGGGTGTCCACCAGCAGTCTATGGCCTCACGGTCGCAGCAGTCCAGCGCGAACGTTACCCGCAGTTTTTCGCCGTTGTCGCAGCCGAACTCGAAGCCATCTGAACACCAGCGCATATCGCTTTCTGCCACCGCTATCTTGCCCTTATGTTCACGCTTCGGTCGCTCTGGTTTGTCATGCAACAACAACAGGTTATGCTCGCTCATTATCCTGTAGAGCCGTTTGGCGTTCACAGGTGA
>N_117
TCAATGCGGCATCAAACTGCACAGCGGCAACTTCAGCGCTATAGGCAAGATTCTTCAGGAGCAGCTCTCTAGCGGGAAATGTCTGCGCCTGCAGGTCAAAGAGTGGCGTGATAAACGCAGCCTGAGCCAGAACGCGCTCAGTCACATGTGGTACGCGGAAATTAGCAAAAATGCTCATTAACTCAGGACGTACCGACGCAACTCCCGAGTGGGTTAAGCGCAATCTCAAAAAGACCTATCTCGGCTGCGAGGAGGTGACCTACACCGACTTCATCACCGGTGAGAAAACCACAATCTGGGAACCCCGACATACCGCCGACCTTGATACCGGCGAAATGCACATCTTCCTGA
>N_118
ATGGAGAGAATCAAACTGTTTGGCTCTGACGGTAAAGCGGAATGACAATATGGAGAATATCGAGGTTATTTGTATCGGGGCAGCTATTGTTGATGTCCCTTCAACCGGTGAGTAAAAATATCTTTGATGTTGACTCTTTACCCATTAGAACGCATTGCCATGACCACGGGAGGGGATGCGATTAATGAAGCGACAATTATTA
>N_119
TGATGCGGAATGGACTATTACCACCCTGACGCATACTGTCAGCCCGGATAACGGTTTACGACCAGTCTGGAGCTTGAAGTGAAGATTGATGATTTCGAAATGGAATGATTCTTCGCAATGGAGAACTTTTAAGTTTTCAAAATGGAATAATGCGGTATCATTATTGTGAATTTAGCAAAAATGGGGAGAACTCGAAAAAATGATGATTTCCCCACTGTGTGGAAGTGCCGCCCATACTCGCAGCAGTTTTCAGGTATCTTCATTGACCAAAGAGCGTTACAACCAGTGCCAGAACATTAACTGCAGCCATACTTTTGTTACCCATGAAACTTTTGTTCGTTCGATTGCAACGCCAAAAGAGTCAAATCCGGTTCAGCCGCATCCAATGAAATCAGGACAGGTGGCGCTCTCTCTTTGACGCTGCCGCCATTTTGTCGCCATCGTTAAAAAAAGTGCTTCTAACATCATGATTTTAAACGGTATAAATTTCAGGCAACAAAAAACCCATCAACCTTGAACCGAAGTGGCGGGGTTGATGGGCTCCACGAAAATGGGGATATCAAAGAAAAGCAGTGGCATTACTTATGACTGATGCCCTGAGAAAAAGTTCTGCCTGTGACGGCTTTTTTCTCAAAAAATTATTGA
>N_120
CTTTTCGCCGTGTAATTGCACGATTTTCTCAATTTTCACCGTTTTCAGGGGTTGCACAGGGAGATAAAAGCCACCAAAGTCTTCTTATGCTCCCGTATTTTGAGGTCTATATGTGTCACTACGCCCCTACAAAGCATTTTTCCCACAAATCGGTCTTCGCGTCATGATTGACGCATCCAGCGTCGTCATCGGCAATGTCAGAATTGCCGATGACGTCAGCGTCTGGCCTCTTATCGGTGGCCATTCGCGGCGACGTCAACTATGTATCGATAGGTCAACGCAGCAATATTCAGGACGGATGGATTCTCATGTGACCCATAAGTCCTCTTATAAGCCGGAGGGAAATCCGCTCAATCATTCGGTGAGGATGTAACTGTTGGTCATAAAGTGATGCTGCACGGCTGCACTATCGGCAACCGCGTACTGGTTGGCATGGGTTCAATCTTATTAGATGGTGTCGTCGTTGGCGACGACGTCATGATAGGTGCGGGAAGA
>N_121
GTGATGACGCCCGGTTTTACGAAATCAAAAATTTTAGACATGTTACTTAGTCCTGTATCTGTATCTTCGACCGTTGAAGAAGGTTGGCGAGCCCTTAAGCGCGCTGAAAAAACAGGCGGGTTTCCCCGCCTGAACTTGAATTACTGCTTAGCGCGCTCTTCGAGCATCGCTACTGCCGGCAGGACTTTGCCTTCGACGAATTCAAGGAATGCGCCGCCGCCAGTGGAGATGTA
>N_122
GCGGCAGAGGTTCCCCCCTGCCCTGTGATTTATCGTGCCTTTCCCCCCTGAAGAATGAAATGGCCGCCAATATAGACGGCGCACTGACAGGTCATGTATTCGCAGATTTCATCCATCACCTGCGCAGTGGTCAGTTCCCGCTGACCGGCATCGCGGCGGCGGGCATTAATCAGA
>N_123
GCTCACCGGCGGCTGCGCGCTCCAGTAAAAACGAGGTAGCGGAAGTCCAGTTCGTCGCCCGCCTTCACCGCCTTTTCCGGCTGCCAGAAGCAGACGATATTATCCAGCGTTTCGCCGGTAGTTGGCGGATATTCCATCAGGCTGACCGCCCCTTTGCCCCACTGGTTACGCGGCTCAACCCACAGGCTGGA
>N_124
ATTCCGGATTACCGCGGCCTGTCCACGATGGAAGGTCATTTGATTCTCGCTGATTTTCAGGAGCTATTTACTATGCGTAACTTCAATCTTTCCCCGCTATATCGTTCAGCCATTGGTTTCGACCGCCTGTTCAACCTGCTGGAAAACAATCAAAGCCAGAGCAACGGCGGCTACCCTCCGTATAACGTCGAGCTGGTAGACGAAAACCACTATCGCATCGCTATCGCGGTGGCTGGCTTTGCTGAAAGCGAGAA
>N_125
CTGCTCCTCAAGCACGGCCCCAACAGTGAAGTAGCTGATTGTCATCAGCGCATTGACGGCGTCCCCGGCCGAAAAACCCGCCTCGCAGAGGAAGCGAAGCTGCGCGTCGGCCGTTTCCATCTGCGGTGCGCCCGGTCGCGTGCCGGCATGGATGCGCGCGCGCCATCGCGGTAGGCGAGCAGCGCCTGCCTGAAGCTGCGGCATCCCAATCAGAAATGAGCGCCAGTCGTCGTCGGCTCTCGGCACCGAATGCGTATGATTCTCCGCCAGCATGGCTTCGGCCAGTGCGTCGAGCAGCGCCCGCTTGTTCCTGAAGA
>N_126
CGGTGGCGTGGATGGTCTCCTGCGCCGCCGGTGACGCCAGATACGTCAGCAGCGCCTTGCCTTCCTGCGGGTGGTCGGCGCTGATGGTCACCGCCCCGGCAAAGCGGGTGATGTACTGCAGGTTATCCGGCAGTTCGCCGACGAAGGTTACGCCGGGCACCGGCAGCAGTTCGCTCACCTGCTGAAAACCAATCGCATACCGTCCCTTGGCCACTTCCGAGGCCACCGGAATGCGCTCCACCATCTGCGCTTTACTCTA
>N_127
ATCTGCTCGTAGGCAGTGGCATGCCGCAGCGGGTTGTTTCCCGCTGCGCGGTTTCAATGGCCGAGACCCGCATCATGTGACGCTGTGCGGGGCTCGTCATCGGTTAGCCCTCCGGTTGCGCGGCAGAGAAATCGCCCAACTTGATATTTTCAATGAAGCATCCGGCGGCGTAGGTTTCGACCACATAATCGATGTTCATCGATTCGTAGTTTTCCACCA
>N_128
CGGGACATACCGGCCGCCCGCAGAAGGTCCCGCAGAGCGTGTTCATGCCTTAGTTCACTGATTATCAGGGCTTTTTGCCATTTTTTTCGCTCTGAACCAAGGCTTTCAACTTTTTTGATAGGCATTCTCTCCAGCAGATAACGCAGTTCGGCCCTGAGCTCTTCGGGGGAGAGTTTTTCCAGCTCTTTATCTGTCAGTGGTGGGATATTTTTTGGCTTTGTCATTTGTCCGGGCCGTCCGCATTGCATGTTTAAAAGACCTTCCGCTCCGGCATCGTTGTACACGTCGAGCCAGCGCCGGACAAGTATTTCTGCGGAGAGATTAAACCGGGCAGCCGCTTCACGCATCGTCAGGCGGTCACTGATAACCGCCCGGACGACCACGAGTTTAAATTCATCGGAATAATGATTATTTTTTA
>N_129
GTCGGAAACATCATTCCCGCCCAGCACAATCAGCGAGCCATGGCCGGCGCCGCCTTTGGTGTCGCGAGGAAGCTCAATGCTGACCACTTCGGTGTTGGTGGCTTTGACCGCTTCATCGGCAGGACCATGAGTGTCAGACCGGCGCCGGTGCGGGCGCCGAGGATGCCGATAGAGCGATAGCGTTTTTCGAGCTTCATCGCCTCCAGCAACGCGGCATCCACGTTGGCGATA
>N_130
TGTGGCACTTCGTTCAGTTACGTATTGCTAAGGTTAATCCGATTCTGCTTCTTTCTACCTGCAGCACCTCCTCCCGCTATCTGTCGGAGAACGTCAAACAGCGCTATCACCAGTGCACGAATATTGAGTGCTCGGCGACGTTTCGCACCACTGAAGCCATTGACGAGGTTATCCGGCCCCCGGCGGAGAAAGCGCCCGCCTGTCGCGGACCCGGTCACACCCCCGGCACCCCGTAAAGTGCAGGGCTGCTACAGCTCGCCATACCGTCATTAATCAGGGGAGAACTAGGTGCTGCAGGTAGAAGAAGCAAGATGGGGACGACTTAGGCATTGGCTTTGTCGTCTTG
>N_131
CTATGCTGCTGGCCTTCGTTCAGTTACGTATTGCTAAGGTTAAAGGTTTATCTAACTTACTTCGTTCAGTTACGTATTGCTAAGGTTAATCCGATTCTGCTTCTTTCTACCTGCAGCACCTGCCTATGCGCTGCTGATTGAGCTCGTTCGCGCCCAGCGCGTGCCGCAATATGAAGGCGAAATTTCCGGCCTGCTGGCGATGTACGACGAAGCCGTTAAACACTTTAAAGAGAAAGAGACCGAGCGTTCAGCATGGACATCGTGGTGCGAGAAAAGCGTGACGCCTGCGGAAGCCGCGCAGGCGTTGGCTGGATAGCGGCTTGGGTCATCAGCTGCCGCGGTAGGTAGAGTATCCGTACTGACTGAGCAGCAGCGGGATATGCAGTTTTTGATTTTGCTTTGTGACATTGAAAATAACCGGAATCACCGGGAAGAACGTATTCATATTTTGGCTTTTAAAATAAGGTGCTGCAGGTCAAGAGAGCAGAATCGGATTAACCTT
>N_132
TTGATATTGATAGTAGTGTAATTAACGTAGAAGGTCATCAAGAAGGTGCGTCAAAAGGATATAATCCTAAGAAACTGGGAAACCGATGCTACAATATCCAATTTGCATTTTGCGACGAATTAAAAGCATATGTTACCGGATTTGTAAGAAGTGGCAATACTTACACTGCAAACGGTGCTGCGGAAATA
>N_133
CTGTGCCTGTTCTTCGTTCAGTTACGTATTGCTAAGGTTAATCCGATTCTGCTTCTTTCTACCTGCAGCACCTATCCGGCAGGCAATCTGGATTATCGTCACGCTGTTAAATATGTCGCGGTAGGGATACCCGTTACCGGATACCCCCCGCACAGAATCCCGGCGTGCGCGATTTACGCACCGGGCTCCTGCCTCGGGTGTCTGGCGGTGAACCGCTCCACAGGCCATGGATGAAGAACCCGAACCCTTGGTAGCCATGCGGCTAGGTGCTGCAGGTAAAAAAAAGCAGAATCGGATTAACCTTAGCAAT
>N_134
ATAACACGATAAAATGAAATGCTGTTTTATATTTGAGGTTAGCAATGATTATTGGCAATATCCACCATCTGCAGCCATGGCTGCCTGCCCGCGCTGCGCGAGGCTATCGAACACGTTATCGCTCAGGTCAGCGAGGCGACGCCGCTGGGTAAACACGATATCGACGGCGACAACCTGTTTTATCTGATTTCTGAAGACACCACCGAGCCGCAGGCCGCGCGCCGCGCGGAATACCATGCTCGCTATCTCGATATCCAGATTA
>N_135
TTATGTAACGTTTACTTCGTTCAGTTACGTATTGCTAAGGTTAATCCGATTCTGCTTCTTTCTACCTGCAGCACCTAGCGTAAGGTTTAGCGCCTGACGCAGCGGTCAGAGCGTCGATAAAATGGTCGCTCAATATTGTTCGGTCCTAAGGTAATAAAATGAAGTTGACGCCAGTGTTTATTAAGCGCTGTCATCTTGTCGCCGCCGTTATGTGGGTGGGTCTGGCGATACCCTCGTTAATCTGGTGGAAAGACAGCGTACTGTGGGTCATTCTCATCAGTATTTATGCCAATATTGTTGGCCATTTATCCGGATACGGTGCTGCAGGTAAGAAAGCAGAATCGGATTAACCTTGAGCAAT
>N_136
GTATCATCAAAGTAGGTGAAGAAGTTGAAATCGTTGGTATCAAAGAAACCGCGAAAACCACCTGTACTGGCGTTGAAATGTTCCGCAAACTGCTGGACGAAGGCCGTGCTGGTGGAGACGTAGGTGTTCTGCTGCGTGGTATCAAACGTGAAGAAATCGAACGTGGTCAGGTACTGGCTAAGCCGGGCACCATCAACCCGCACACCAAGTA
>N_137
TATGTCCTGTACTTCGTTCAGTTACGTATTGCTAAGGTTAATCCGATTCTGCTTCTTACCTGCAGCACCTGAATCGCTGCCGCTGGACTCCAATAGCATCCGAACACCGAAGAAGCGCGTCTGAAATACCGCTACCTCGACCTGCGTCGTCCGGAGATGGCGCAGCGCCTGAAAACCCGCGCGAAAATTACCAGCTTTGTGCGCCGCTTTATGGACGACCATGGCTTCCTCGACATCGAAACCCCGATGCTGACTAAAGCCACCCCGGAAGGCGCCCGCGATTACCTCGTGCCTTCCCGCGTGCACAAAGGTAAATTCTACGCGCTGCCGCAGTCGCCGCAGCTGTTCAAACAGCTGCTGATAGGTGCTGCAGGTAGAAAGAAGCAGAATCGGATTAACCTTAGCAAT
>N_138
GTCAACCGGGTACTGTTCCCCTACTTCGCCGGCTTCAGCCAGCTGCTGCGCGACGGGGCGGACTTCCGCAAAGTCGACAAAGTGATGGAGAAACAGTTTGGCTGGCCAATAGGCCTATCTGCTGGACGTGGTCGGCATCGATACCGCGCACCATGCTCAGGCGGTCATGGCGGCGGGCTTCCCGCAGCGGATGCAGAAAGATTATCGCGACGCCATCGACGCCCTGTTTGACA
>N_139
CTGTTACTATGTCTGTACTTCGTTCAGTTACGTATTGCTAAGGTTAATCCGATTCTGCTTCTTTCTACCTGCAGCACCTGCTTTGGCGTGGTGGAGTTTGATGATAACTTCCGTGCGCTATCGCTGGAAGAGAAGCCGAAGCAGCCGAAGTCGAACTGGGCGGTCACCGGTCTCTATTTCTACGATGGCAAGGTGACGAGGTATGCCAAACGGGTCAAACCATCCGAGCGCGGCGAGCTGGAAATCATGCCATCAACCAGATGTATCTGGAGGATGGCGCATTGACCGTCGAACTGCTTGGACGCGGCTTTGCAGATGGTGCTGCAGGTCAAGAGAGCAGAAATAGGATTAACCTTGACAATAC
>N_140
ACTTTATCGCCCATACCCATCACTGGCAGCCGAGCGGCGGCGACGCCGCCTGCGTTTGGCTGAGCGATACCGGCGAGCAGGTGAATTTACTGGTGGTGGAGCCGGGCGATAACGCCGCGCTCTGTCTGTTGGCTCAGCCGGGTCTCACCCTTGCCGGCCGCGTCATGCAGCTGGGCGATGTCATAAAAATCATGAATGACAGACA
>N_141
ACTCCAAATCGACGCTTTCGACATTAAAGAGGCGCGAACGGGCGACAGTTTCAACATTGAGAATGGTGGGTTTTTGTAATGATTTGCTCATTGTCATCGGTCTATGCTGTGATTAAGCAGTCATTGTGCGATACGCAACACGCTTTCGGCAATCCAAATTGCTACTTATTTACAGAGTTGTAACCTTTTCCCTGCAGGGGAGAAAGTAATAAAGATAAAAAAGTCAATAGCTTGAATTCGCTTTGAGAATTTACCGATTTCTGCGCTTTAACGTTTTTGGTAAGCTTGTGCGCTGCTGCATA
>N_142
TTATTCTCATCCACCTCGCTCCTCTGATGCTTTCACGATATCTCATGGTATTCCGACGCGTGAGTCGGAATACCATGGTAGTGTTAATTTATGACAAAACTATTCCTGTGCGGCGCAAGGAATATATTCATTATAATAATCGCTGTGCATAGCAAACCGCATTGGCGGTAAATACTTCCAAAGAGCTCCGGAATTATATGCCGAATGCCATCATCGATACCGCCGGGTATCA
>N_143
TTGTTGACATTGTATGTCTAAAACCGTGACCTGTAGCACGTCCTTTGTAACCAAGTAACTCAATCACTTGTGAAACACTTTCTTTTGAAATTGGTTTGCTACGATTGTTCCTGCCAATAAAAATATAGGGATAATGGCCGGTGATGGGTTTTAGCTGTTTAAAGAGGTCTACCACCTAAGTAGACAAAGGTACAATATGTGGTCTGCGCATTTTCATACGTTCCGCTGGTATCTCCCATATA
>N_144
CTGCGAGTAAAAGACCTGTGGAATATTATGATGTACGCCATCCCTTATGCGCAAATCGCTGTTGGGGTGGGGTTCTTTGTTGCCGGAGTGACATTAGCAATCCGCAATTTTTTCAGTTATCACCTTAAGACCCTTTTTATTCTGAGAAATGACAGAGTTAAAAAGAATGCTGTGCGTAATGGAAAGCAGTAGAATTAAACTTCTGTCACTTTTCTGCGGTGCCGCGCTTGGCCTGTCATTTAGCGCCGCCGCCGATGTGAATGGCGACATGAATAACTTCTTCAATAAGCTCGGGTTTA
>N_145
TTTTTTACGCTAACAACTGCATAGCGTTAAGGTTAATCCGATTCTGCTTCTTCTACCTGCAGCACCTGAATTTGCCGCGAACGGCTAATACGTTTTGTTATATGCTTTTCTGTCCCGTGAAAATCTTACGCCATCATCCTGATGTGCTAGCACTATAAGAAAGTTCTTAAGGTCATCGTCAGTCTCATTCCTCTCATTTCTCTCAGAAAATGAGAAAAATTAACACTTACGAGTTTTTTATATCCCGCGCGGCCGCCGACGCGCCCCGTAGTTCAGGAAATAAAGGCCAGTCCCTTACCAAAGATTGCGCGAACGGGCAGAGGTGCTGCAGGTAGGAAGAAGACAGGAATCAGATAACCTTAGCAAT
>N_146
GACTATGGCAAATATCAGGTTCTTCGCCTCCGAACTCAGGGCCGATACGATATCAAAGATATTGACGGGCTGTACAGCGCCATGAGCTCTGAATACAAGCGTCTACCGCATCTGTATAACCAGCTGTGGGCCATATTTGCCGGTGTAGAAAACAAAAATGATACTGAGCAGTTACGTGCGGTACTGGTGCCTAAAATGGAAGAACGTGACGGAGAGATAGTGAATATCCGGTTGCAGAAAAACCCGTGATGATTTCTTCGAGGCGTTAACGGCCTTTGCCGGATGCCTGAAAGTGGCACTGCAGTCCGCCACCTTCTTCACCGACAAGAGCTTTACGGAACAGAGCCGAAACCTCTATAAAGAAACCGTAAAACAGATGTCCAGCCTGCGCCGAGTGGCGATGCAGGTAAGTGGAGAGCAGGTCAATTATGACGACTACGCTGAGCAGGTGAAAAAATTGCTGGATAAGCATGTCACCGGCGTTGAGGTTCGTGAACCGGATGGCGTGTATGAAGTCGGTAAAATGGGCAAGAGCGAAAAACCCGAAGAGTGGGATAACAATAAAACCCGCAATGAAACCGACATCATTAAAACCCGCGTGACGAAGATGATTGAGCAGGAATTTCGTGATGACCCGTATGCTCAGGAGGCATTTTCAAAACTCCTGCGTATA
>N_147
CATAAAAAACGGCAGCGCCGTCGCTGCCGTTTATCGCGTTCAGGCGGTCATCAGTATTCGGAATTGACGATTACTTCCTCGCCCAGCGCGCCGGCAGCATCGGCAACGGCTTATAGGAGGAGTTGGCGGCCCGCAGCACGCGGATGCCACGGGCGCCCGCTTCGCGGGCGGCGGTGATATCGTTATCCGAATCGCCGTAGAAAACCTTTATCTGCTTCGCCTGCAGCCACTTGGGTCTTGGTGTTTGTCGCAAGGCTTATCCGCGGCAACCGCCGGATTCATCTGGCAGCCGGGATA
>N_148
GGCTGATGGCTTCCTTCATCCCTGTCTCCCCGGCGCAGAATCGAAATATCTGAACATATTGATTCCTTTTTAGATAAAAATAACATTCACAGCCGTCTTAATTTCATTATCGCCAGACCACTGTTTTCTCATACACCGCAATCACACCA
>N_149
GTCGAGGATGAGGATGCGATGTTTATGAATGTTTTCCGTCATTGACGCTAATTCCGAGGCAAGTGAAACAGAGTAAATAAATCGCCCGACGCAAGGTCGGGCGAAGAAATCAGGAGCCCAGACGGTAGTTCGGGGACTCTTTGGTGATGGTCACGTCGTGAACGTGGCTTTCCTGAATGCCCGCACCGCTGATGCGTACGAATTCAGCTTTGGTACGCAGCAGGTCAATGGTACCACAGCCGGTCAGACCCATACAGGAACGCAGA
>N_150
ATTTTTTGTAACCTACTTTGGTTTGCCGTTGCGTATTGCTAAGGTTAATCCGATTCTGCTTCTTTCTACCTGCAGCACCTAATACCATCATCCCCTGAGCAAATTCAACGATATCGCCGCTCAGACGCTGGTGCGCTTCCCCCAGCGTCTGCATTTGTCGCCGCATCGCCGGGCGGCGCCAGTAATAAAACGGCACCAGCAGAGGGGAAGTCAGCAACATCACCAGCCCCAGCCGCCAGTCTATCCACAATGTCGCCAGCGACGCCGTCAGCGGCGTGACAATGGTGAGCAGCAAAATATTGGCTATCGCAATAACATAATTGAGGTTTTCATCCACGCTGCCCAGCAGCAAGGCAGGTGCTGCAGGTAGAAAGAAGCAGAATCGGATTAACCTTAGCAAT
>N_151
GTAACCGGCTCAAAAAACGAGCGTACCAGCACTGCGAAATACGTCATCTTTTCGCTAAAAAGCGTTAACTAACCGTCATTAAATTGCAGCATTTTGCTTACAAAAAGCAGTGTGAGTTCAATCTGAATCATTCATTGGTGAATGCAAACAAGAGCATGATGATAGCGAGATAAACAATAGGGGCTAAGAATATTAAATATGCAGCTTTAGTGGCAGGGTTGCAGCATTGTTTTGAACGGGCCGTCCATATTCACAATTTTAACAAAAACAGCTTTTGATAAAGTCCATACGCAATATACCAAAATCGGCGCCATTTCCTCTACTGGTCAAACCGCATCCAACGATGCCCGTGAAGAGCTGATTAAAAAAACAAATGAACAAGGGGGGCGTCATTGTCCCGTCCTTCGGTAATACGGATAAAAAAATGCACGTCGCCACTCGCATCTATAAGAAGAAATAATTACCCTTATCTTTCAAGAGCCATTTCCCTATTTTACGGGGTAATATTTCTTGTTCACGGGAAAATTAAGTTTATTTTTATACTGCCCTGCCTTTTAGCGCCTGACGGAATTCTGTCATCCCCGTGCCGATTTCCCGCCCTAAGGCTGTAGCCACATCAAGGTTACTTGCCTTCTTTTGCGTCAAGTACAATCCGCACGCTATACGCTATGCTTTAACGGAAACTGAAAACGTAGTTCGCTTATAAGGAAATCATCATGCGCTACAAACTTTTTGCTGTACTTCTCCCTTGCGCGCTGGCGCTCAGCGCCTGA
>N_152
ATCATTGATATGGCTATGAACGGCGTCGGTTGCCGTGCCACCGCACGACTAATGGGCGTGGGCCTCAACACCATTTTGCGCCATTTAAAAAACTCAGGCCGCAGTCAGTAACCTCCCGGATACAGCCGGGCAGTGATGTCATTGTCTGTGCGGAGATGGACGAGCAATGGGGCTACGTCGGTGCAAAATCACGTCAGCGCTGGCTGTTTTACGCGTATGACAGGATACGCAGGGCGGTGGTAGCCCACGTTTTCGGTGAACGCACTATGGCCACACTGGAGCGTCTTCTGAGCCTGCTGTCAGTTTTTGACGTGGTGGTATGGATGACGGACA
>N_153
GTTATTTTTATATGCATCTTACTTCGTTCAGTTACGTATTGCTAAGGTTAATCCGATTCTGCTTCTTTCTACCTGCAGCACCTATTTTGAGCTGATTTGGTTGTGGGTTTTTAGGGAAATATCTTTATGTACTTATTTGCGTACATGTTCTATGCTAAGCCCCAACAAATGGGGGTTAACAACATGCATGCAATCAATTTTACTGATGCCCGTAAACATTTTGCCGAGACGATGAAGCGCGTCACTGATGATGCTGAACCGGTACGTGTCATGCGCCGTGATGCGCCTGATATAGGTGCTGCAGGTAGAAAGAAGCAGAATCGGATTAACCTTAGCAAT
>N_154
CTTTCATGATGGCAACGTCGGCGGCGCTGCGCTGCTGCGTCAGCCTGAACGGCTGGCCCGACGCGATGGGCGGCAGCTGGTCGGTATCCCCGCTGGGCACCGCCCGTCCACCGCCGGCGGCGATGAGGGAGTGGGCTTTTGCCATATCGGCCAGCCCCACCATCGAGCTCTCGTCGAGCAGGAACGGGGTTGG
>N_155
ACTTCCCAGTCATCGCTGGTTATTATGCTGATATTAAACGGTGTGAGCAGAGCCAGCAGCGCACTGCAGGTTGCATCGGTCCGTGGCCCAAAAGTATAGGCCAGCACACCACCTGTTTTCGTGTTGTACGCGTACCAGAGCCAGTGCTACCGGGCTTTGCTGCCGACCTCCATTGCTCGTGGAGTTCGCAGATGAGCGCCACATCGGCATA
>N_156
TTTTTATGCATGTACTTCGTTCAGTTACGTATTGCTAAGGTTAATCCGATTCTGCTTCTTTCTACCTGCAGCACCTGTTAGCAGAAAACAAATAGCAAACAGAGGGCTCATTGACCACTTTTACCTTCGGAGCCCTATATCAAGCCCACATATTCATTTTCGACTCTAAAATGTGCATATAATGTAATGATTGTTTTAGACTTCCGCCATTTAACCTCAAGACCGCCAGCTGTAACTGAGTTTTATGAGTTAACCCATGGATTTCTACAGTTCCAAAATGGCTTGTATGCTATGATTTTCACTTTCTGTTTTAGCAAGTATTTGAAATCTCATCAATAAAAATCAAGGCAGTGGCAAAGAAATTAACCATCTTCTAAGTGTTAATGCCCGCACCTCGCTCAGAGCAGACCAGCCCGCCAAAATTCTGGCCGTTATGTGCAATATGCGGACATTGTTATATCTGACATGAAAAGCTCATTCCGCTATATAGGCATTAAGTCGGTGATGAGTTAGATATCTCTAGTTGATTGAAATCTAGGGTTGTTAGGGCTACAACAGTAGCCCTGTACAAATGACTGGAGTTCAGACCTCTGATGAAATTGAACACTAATCATTGGAACTTATTCTTCATTAACATTTAAAAAATGAGTGAATAGATTGTCTAATTTTGTTAATTTAAAAATATTATCTGAATCATTATCGATGATATGCAAGAGTGATATCATGGATGATTGCCTTTCAGCGCTTAAGGTCAATTCTCTAAGGTAGTTATAATCTGTGGAATACTCGAGGTGCTGCAGGTAGAAAGAAGCAATCAGATAACCTTTAGCAAT
>N_157
GTTTTGCTGACCTTCGTTCAGTTACGTATTGCTAAGGTTAATCCGATTCTGCTTCTTTCTACCTGCAGCACCTATCGAGAAAAACGTGGTTCGTAGCCGCGTACTGGCCGGCGAGCCGCGTATCGATGGCCGTGAAAAGAATATAATCCGTGGTCTGGACGTTCGTACCGGCGTTCTGCCGCGTACTCACGGTTCCGCGCTGTTCACCCATGGCGAAACGCAGGCGCTGGTTACCGCGACTCTGGGTACCGCACGCGATGCGCAGAACATCGACGAACTGATGGGCGAGCACACCGACTCCTTCCTGTTCCACTACAAAGGTGCTGCAGGTAAGAAAGCGAATCGGATTAACCTTCACGAAAT
>N_158
AAATAACCGGTGAGCGGCACTGCTGGGCGGTGCTTAATACGGCGCTATCGCCTTCTGAAAAATGCAGGATGTCTTCCTCCGGAACTGGAGCAACGCAAAGAAGCGTTGGCTCTGGCAGACTTACTGAATGGCGTCCGTCAGGACGTATCCGCGTCATGCCGAACTTAGCAAACGCCTA
>N_159
TGTTATGTTATCCCTGCTTCGTTCAGTTACGTATTGCTAAGGTTAATCCGATTCTGCTTCTTTCTACCTGCAGCACCTGTGCTATCTGGCGATGCGGTTTTACCTTTTTGGGAGTATAGTTGACTGCCGTCAGCGCGTGGTATCGTGTGCCTCTCATGTACGATGGTGGATGACAGAAACAATGTTGACCTTGCTGCAGGATAAAATGGATACCCCGCTGGGGCCGTTGTGGGTGCTTTGCGAAGGTGCTGCAGGTAAGAAAGAAGCAGAATCGGATTAACCTTAGCAAT
>N_160
GGTCATCGCGCTGCCCATATGGTTATTCAGTCCGACGGCGTGAGGACTTTCATAAGCCTCGCGAATAATGCGCTCCAATCTCCTCGCTGCTCATTTCGGGACGCAGGGTGTCTTTTTCCAGCGGCTGTTTGCTGAGCGGCGCCATTGGCAGGTGGATGAGCACTTCATGGCCCTGATTATGCGCTTTAGTGGCCATTTCCCGGGCGTGCGGCGCGTTCGGCAGCACGGCGACGGAGATAGTTGCCGGCAGCGCCAGCACCTGATTCTCGGTCTGCGGGCGGTAGCCAAAATCGTCAATAACAATGGAGAGTTTGCCAGCGAACGCTGGCGCGCCAGAGCCAGCGAACCGGCTACGGCAAGA
>N_161
ATGAGGTTTCACACCGGCAAGGGATAATGCGCCGGTCTGCGGTTACGAAGCAGACTCGCTACCTGCTGGCAGGAAAGCTCGAGGTTTCTTTACGATACGGCAAAAGCAACATGATAAATTACACTATCTCCTTAATTTCTCCACGATTGCCGGAGAGGCTGGCGCTAAAGTGGCACAGGCTGTGCAATAACAAGAAAATGTGCATATGAGGTTTTTATTCTGATGGCA
>N_162
ATGAGCCGCGATACCGGCAGAGCTATTACGGAATCTGACCACCTGCGTCAGTCGGTGCGTGACATTTTGCTGACCCCGCAAGGGAGCCGGCTTGCGCGCCGGGAGTATGGTTCCCTGCTTTCAGCGCTCATTGACCAGCCGCAAAACCCGGCGCTGCGCCTGCAAATCATGGCTGCGGTGTATGTGGCGCTGCGGCGCTGGGAGCCGCGGCTGCAACTGGACA
>N_163
TATGTGTCTGTACTTCGTTCAGTTACGTATTGCTAAGGTTAATCCGATTCTGCTTCTTTCTACCTGCAGCACCTATGCAACAGCACAAAACTGGTGTATTGCTTATCAAACTAATAATTCAATCAACATACGCCCTGTGGTAGATATTATGGAAAACCTATTTTTCTTAGTGGTCGCTGCCATACTACTTGCTGTTTCCGTTTATTTCTTAATTTCTTATTTAAAAGAAAGAAAGAAAACGAAACTGACGTTTAATAGGTGCTGCAGGTAGAAAGAAGCAGAATCGGATTAACCTTAGCAAT
>N_164
TTCATGACATCAACGCCTTCAGTTATTTTATCGAAAATTCCCAGAACTTCGTAAGCACCTTCGATAACCCTTCCAACAATATCACCTTTATGAGGTACACGAATCTCACCAAACGACGTACCGCACACAAGGCCATTTGTGCATACAAAACGGAACATA
>N_165
GTTCACGGGCTCCAGCGGGCGCTTCGGCTTGCAAGACTTCACGCCGTGGAACGGATTACGCGGCTTCTGCTGCTGCGGCGGCGTTTGTTGCGCGGGCGGCTCGGCATAGTTTGGCGTCGAGTTGTCGACCTGCGGCTCGTTGAGCAGGCTGCTCGGGCGCACCAGCGTGATATCCGGCGGCAGGTTATAGACCATCTGCTGCAGCACCCGCACCGTTGTCGGGATGCGGATGGCCAATGGCTATCGCCGAACCGTTGCGCCGCGCCAGA
>N_166
GCCAGCACATCTTGACATTCTGTTCAGTGGCCGAGGCACCACCAGCGTTTCTTCATTCACATGGCCAGAGCCGGAAACGCCAACGATAACGCAGACAATCCCGCCCGGATAAAAGGGTTTAACCTGAACATTCCAAATCTCCATGAGGTGTACAACCAAACAAACAAGTGCTGCTCACACGCGCTGGCGACTTGCCGCTCTGCTGCGGCGGCATGCTCGCGCTGTTTTCTCGTCGATGTGGCTGGTCGCCCGGTGTCAGTCTGTACAAGCGGCAGAA
>N_167
ACCTGCTGCCGCCTATTGTTTCTTTTTCGCTGAGATTTGTCATCATCCGCCGACAAAGTTTTACCCATTTCGCTATGGCTGTTATGCTTTCGCACGCTTTTATCTTGATGTTTATCACCCAAAAAGGAACAACGATGGCAACCCCAACTTTTGACACTATCGAAGCGCAGGCAAGTA
>N_168
GCTTAAAAGACTAAGTATTGGCCAGATTGATAAGTTGTTTTGGTGGTTCGTGCCGCGAAGCGACATAAAAAAAGCCGCCCCGAGGGGCGGCCCAGACCGCTGACAAAATGCAATCGTCGGGATTGCCCGGCGGCGCTACGCTTGCGCGGGCCTACAGAGAACTGCATAACTTATTGATATTGCTGTCTTTCGTAGGCCGGGTAAGGCGAAAGCCGCCGCCCGGGCCAAAGGCGCTCACA
>N_169
GTGCGTCCAGTGCATCGTGCTGGCTTCGCCCGGGTCTGAACCCGTATGAGAACCCCATAAAGTCGTTTTCATAGACTGCGTTCAGGATTTTCACCAGCGCATATGGACAATCTTGTCCTCCAGCGAGGCGATGCCGAGCGGGCGTTGTTTTCCATCCGCTTTTGGGATGTAGTGACGCCTCCGCCCTGTAGCTGCCCTGATGTAGCCTCCGGTGTAAATATGTTATGTTGTTCTTCATGTTTCCGGCGTAGTCCATCCACCTGATGCCATCCACTCCGGCGGCCGCTTCCTGCTCAGGGAGAGGAATGCGGCTTCCAGTGCTTCGACTGTCAGCAGGTGGAACAATGCTGTAAACCGTTCTTTCTTCCGCTGCTTCGCAGCTTCCCGCACGCGTGACA
>N_170
GTTCGACCTTTACGCCCCGCTGACGATATCTCGCTACCAATTCGTCGGCCTGCTGCGTTGTGCATTCGAGATGGTGAAACCATGAGTGTTTCATCGGCATCACCCCGCGAAGCTTAAAAGCTGGTTGGCGGCGTTCTCAGCA
>N_171
TGTCATCGAACTGATGGGAGAAGCTGTAGCCCACCATCTTCTGGCGGCGGGAGATTTTATTATCGGACTCGCCTTCGTTGAAATCGGTCGGCAGCTTGTGCGCCTTACCGTTGGCGTCGTAATACGGCACCACGGTGCCTTCGCGCGGCAGCCAGCCGTAGTAGCCCGCATCCGGGTCGTTGGAAGTTGCTCAGGAAGGTGAAGTCGGTTTTATCATCCAGACGCCAGCTAAAGGAGGGCGCCGCCGCGTAGCGAGTCGATTTCGCCATCTGCTGCTGGGCATCCTGACTGCGGCCAAGGCCGGTCAGGCGATACGACCAAACGCCGGCATCATCAATGGCGTCGCTAAAGTCAAACCCGGTCTGCCACAGATTGTCGGTGCCCATCTTAAACTGCACTTCTTTCAGA
>N_172
GGCGATGAAGGACGTGCTAATCTGCGAAAAGCGTCGGTAAGGTGATATGAACCGTTATAACCGGCGATGTCCGAATGGGGAAACCCAGTGCAATTCGTTGCACTATCGTTAACTGAATACATAGGTTAACGAGGCGAACTTGGGGGAACTGAAACGTCTAGTACCCCGAGGAAAAGAAATCAACCGAGATTCCCCCAGTAGCGGCGAGCGAACGGAGAAGACCCAGAGTCTGAATCAGCTTGTGTGTTAGTGGAACGGTCTGGAAAGTCCGACGGTACAGGGTGATAGTCCCGTACACCAAAATGCACAGGCTGTCAACTCGAAGAGTAGGGCGGGACACGTGGTATCCTGTCTGAATATGGGGGGAGTACGTTGATTTCTTTTCCTCGGGGTACTTAGATGTTTCAGTTCCCCCGGTTCGCCTCGTTAACCTATGTATTCAGTTAACGATAGTGCAACGAATTGCACTGGGTTTCCCCGTCGGACATCGCCGGTTATAACGGTTCATATACCACCTTACCGACGCTTTTGGGGTTCGCGTCCTTCATCGCCA
>N_173
GGCTCTTCGAAAATTCGGATGATGACATTTCGGGTTATAATCATATCAATCTGGAACACCTCCCTCCGGAGCTAAAACAGGTTGCTCTCCAGATGGTGCAAAAGAAGAATCATTGCAATAGTGATACTGCAGAGAAAAAACTGGCAGAATTAATCCAGCAACTCGATTTTGATATAACTGCAGCAGAACTGTCAGCATATCTTTTA
>N_174
GTACAGATGGGGCCAGTAAGTTTCTGGACGACTCTCGCTCATGTGATTGTTCACCAGTAAAAACAATGTATTCAACTATAGCGGTTTTTGCCGACGGCGGCATCGGCTAGCATCTTGTTGAGCCCATCATTATTCCCTAACGATAAGGAGCACCTGCATGCCATTACTGACATTTGACCTGATTGAAGGCCGTACGGAACAGGAGGTCAAAACCCTGCTGGATGCCGCCCATCGCGCCGTGCTACGCGCCTTCGAGGTACCAGAACGCGACCGTTACCAA
>N_175
GCCTGCCCGGCCTGAAAGTGGTTTTTGAACATATCACCACCAAAGACGCCGCCGAGTACGTGCGTGACGGTAACGAACTGCTGGCTGCTACCATCACCCCGCAGCATCTGATGTTCAACCGCAACCATATGCTGGTGGGCGGCATTCGCCCTCACCTGTACTGTCTGCCGGTACTTAAACGCAATATTCATCAGCAGGCTCTGCGGGAAGGTCGCCAGCGGCTTCAGCCGCGCCTTCCTCGGCACCGACTCCGCACCGCACGCCCGCCACCGTAAGGAAGCCAGCTGTGGCTGCGCCGGCTGCTTA
>N_176
CCGCAACGCGCCTGCACCGACGCTGACCATAACTAACCCCGAAAACGGACACGCGCACCTGCTGTACGCGCTGGAAAACTCGATACGCACCGCGCCGGACGGCAAAATAAAACCGTTACGCTACGCCGCCTCCGTGGAGAATGCGCTGCGTCAACGAAGGCTGACGCTGGATATTCGGGGCTCATCTGCAAAAATCCGAACCACAACCACA
>N_177
AACCACTTTAACGACGTGGCGACGACCCGGAGATGGTGTACATTTAACAACTGCCATTGTATTACTCCTCCGACTTACTCAGCGCCGCCAACGAAGTCCAGATTCTGGCCTTCTTTCAGGGTGACGTAAGCTTTTCCCAGTCGCTACGACGACCGATACGCTGTCCGTGACGTTTAACTTTCCCA
>N_178
GATGGTGGTAATCCGAACAGCGGTTCGGGCTAGGAATTACATGAACACACCTGTCTTAATTCGCCATCTTGCGTGCCTGCCCTTCTTCCTGAACATCTTTCACTGGCGTCCCTTGGTGAAATCTGAGCTGCCAACATTTCTGATGATTTGTACAAATATGGCTCCTCTGCCAAATTGACGAACGAAGCGTCTTTTTGAATCGACAACCTCGCTGCGGTACGTGAGCAACGCGCAGTCCTTGGTTAGTAAAGCCAACTGAAAGCTGTAAGCATTGATGACCTCCACGTCCTCGTTAATTAATGCTGCTACGGTCTGCGTTTTATCGTAACGCTCTCCCACAGTGGCCTATCTCCAGAGATTCGTCATTGTCCTCTTCTAAGCATCAACCGATTTAGCCATTAACAGCCCTATCAGCTGTTGAAAACTTTAGATTGAACCAGATGAAAATAGATATTATGGTAAATAAAACAGCAACGAAAAAAGCCGCTATAATCAGCGCCGCAGCGGCGGCACCACTTTACGACACCAGCGGCACCAGCAATGCACAAAGCCCATAGCCAAGCGTATGACTGGTAGCAATCCAGCCCGCACCCGTGCCGTCTGTCAGTTTATCATTCAGTAGAAGCTGATAAGCAGGTGTTA
>N_179
ACTCTGGCGTCGGCTTCACCTCTTTTGTTCTGACCTCCGGCACCGCATTTGCCTCCTTCTTCGTCGGCGACAGCGCGATGGCGTTTGGTTCCTTCCTGACCGGACAGTCAAACTGGGAAACCTTTGTGACCGCCGGAAAGGAAAACTGGGGAAGCTTTGTTAACACCGCCGGCAACAGCTGGAATACTTTCGTGAATAACGCGGCCAGCGACTGGAACACCTTA
>N_180
CGTCATCATAAAGCGCTGCACGAGCTGGATTTTGACCCCTACGGCTTCGAATGGCTGGTGGTCGACGACCATGAGCGCTCGGTGTTTGTCTTTGTACGCCGTGACCGGGCGGGCAACGAGATTATCGTCGCCAGCAACTTCACGCCGGTGCCGCGCCACGACTACCGCTTCGGCATTAACCAGCCGGGCCGCTGGCGCGAGGCGCTAAATACCGACTCCATGCACTATCACGGCAGCAATCAGGGCAATGGCGGCGTGGTGGAAAGCGACGCTATCGCCAGTCATGGCCGCGAGCATTCGCTGTGGCT
>N_181
GTGGGAGATGGAGGGCGTGCCGGTTGAGTCGTTTTCCACGCGCAGTCAGGAACTCCGGGGAACCGCGACCGATGCCTCCCTGAAGTCACGGGATGTGGCCGCGCTCGATACCCGCAAGTCGAAAGAAGCCATCGAATCCGGCAGAGAAGATA
>N_182
CCTCCCGAAGGTTAAGCTACCTACTTCTTTTGCAACCCACTCCCATGGTGTGACGGGCGGTGTGTACAAGGCCCGGGAACGTATTCACCGTAGCATTCTAATCTACGATTACTAGCGATTCCGACTTCATGGAGTCGAGTTGCAGACTCCAATCCGGACTACGACATACTTTATGAGGTCCGCTTGCTCTCGCGAGGTCGCTTCTCTTTGTATATGCCATTGTAGCACGTGTGTAA
>N_183
ACGCTGCGGTAGCGCACATTGTCTTTACGCTGGCCGCGCTTTTGCTGATTCTCACCGCCACCGTCAGCCAGCCCGCCTAATGCGCTGCGGCTCAGCATCGCGACCTCACGCCACGGGTTATCGCCCGGCTGGCGATAGGCCGACACCACCACCTGCGATAAAGCGACATACTTTTACCGACGTCTTGACGCTGCAACCAAACGGGGTACACAGCAGCCAGTAACAAACACCCACTACCCGATAGTCAATGCAGTCCGGGCACGCGGCGCTGGCGACAAGTTGGGGCGTGGTCAGCGAGGCGGATGCGGGTACA
>N_184
GAATGACCAAAAACAGGCATCAGGCGGTAATGTATAAAGAGGAAAGCACCCATTGTGATTATATTTTATGGTCGTCACTTCTGTTAGTTTTTTTATGACATCTAATGCTGTGTTTTTAGGTAGTCTGGAAATTTGTTTTTCTACGCGTTCTTTCCAACTCATCGTTTCGAAAATTTGAAAAAGCTCCTCTGAAAATCTTACTATAATACCATGGTTAGTTTTTCTTTGCCCCACAATTGGGGGCAAGAAAAACTAACCATGTTGTATAGTAAGATTTTCAGAGGAGCTTTTTCAAATTTTCAAAACGATGAGTTGGAAAGAACGCATAGGAATTTTCCAGACTACCTAAAAACACAGCATTAGATGTCATGACAGGACGACCATAAAATATAATCACAATGGTGTTTTGCCTCTTTATACATTACCGCCTAATGCCTGTTTTGTTATTCA
>N_185
ACAATGGTTATGTTGACGCTTCGTTACGTATTGCTAAGGTTAATCCGATTCTGCTTCTTTCTACCTGCAGCACCTCCAACGCCGCCGATGAAGAATCTTCTCAGGTACATGCGCAGGGTCTGGTTATTCGCGACCTGCCGCTGATTTCCAGCAACTTCCGCAGTACTGAAGACCTCTCTTCTTATCTGAAGCGCCATAACATCGTGGCGATTGCCGATATCGATACCCGCAGACTTGACGCGTCTGCTGCGTGAGAAAAGGTGCTGCAGGTCAAGAAAGCAGAATCGGATTAACCTTAGCAAT
>N_186
GTGCCTGTACTTGGTTAAATGTTGTTCCTCGCCTGTACTTCGTTCAGTTACGTATTGCTAAGGTTAATCCGATTCTGCTTCTTTCTACCTGCAGCACCTATACGGCAGCCAGTTTCGCCAGTAAAGTTGACGGGAGGGTATGGTCTGCGATTGTCATTTTCAGTCATGCAGAACAATCCTCTAGGCACCGAAGATACTTGCTCGGTAATTTCGACACCGAGACATCAACAAACTTACATAAAACTCTGTCAATGGCGCTTTTAATGCACCATTTGCAGAACTTTATAATTATGCCTGCTTGCCAATTACAGGGACAATCCGGATACACTTCTTAGTGAGCCAGCCCCAGCGCAAAAGCACGGGTGCTGCAAGAGAGTAGAAAGAAGCAGAATCGGATTAACCTTAGCAAT
>N_187
CCCTCCGCCCCACATTTTGCAGTTTTATTTATTTTTAGCGATTGACCGCTGGTCTTCGCCTTTTAAAACGTCAAAGAGGATATGCACATGCGTACGTTTAGTGGCAAACGTCATACGCTGGCGCTGGCTATTGCCGCCGTCCGCGATGTCGGGCTGGGTTGTGGCTCCACAGGCCAGCGCAGCAGGCTTTATCGATGATTCAACCTTAACCGGCGGTATCTATTACTGGCAGCGTAGCATAGACCGTAAAATCAGCCCAACAGCAACAGAAGCCAACACCACCACA
>N_188
ATGTCTGGTTTCTTCGTTCAGTTACGTATTGCTAAGGTTAATCCGATTCTGCTTCTTTCTACCTGCAGCACCTGTTGTTTATCCAGCCCTGCCACTCGGTTTCTGCTGGCGTCCAGCGCGCGGGTCTCCCGGCGGCATACACCATGAGACAGGGGACCGGAACGCTTTTCGCCCGGCGTATGCTCAGTCAGTAAACGCAGCAGATGCGCGATGTTGTCGAGCCACGTTTCTGCCGCTTGCAGCGTCAGGTTTTGCGACACCATACCGGCCGTTTTAGCGAGGCTGATAAAGTCGGCAAAGGTGCTGAGTAAAGAAGCAGAATCGGATTAACCCTTTGACAATGGTA
>N_189
ATGAAGCGAAACTGGGGGCTGGCGAGGCGGGCTCTATCACTTTGCCGAAGGGCCAGCTGAAAAACCTGAAAGCCAGCTATACCTTAAATCAGCCGCAGCTTACCGCGCCGCTGGAGAAGGGGCAGGTGGTCGGGACTATCGACTTTAAGCTAAATGATAAAACCATTGAACAGCGTCCGCTGATTGTCATA
>N_190
TGTGTTATGTGGTTAGCCTTCGTTCAGTTACGTATTGCTAAGGTTAATCCGATTCTGCTTCTTTCTACCTGCAGCACCTCCCTTGAACCCTTGGTTCAAGGTGAATGGGTCTGGATTCATCGACGCAGTGCTCGCGGGCCGTTTTCTGGCGTTTGCATCATGCGCTCATGGCGTCCAGCGCGTTCTCAGCGCATCAGCCACTCCGGGCGATAGACGAGGTACTGCTGCATTTTCTTGGCGCTATGCTGCGTCTGGTGCAGAGGTGCTGCAGGTAGAAAGAAGCAGAATCAAGGAATTAACCTTAGCAATA
>N_191
CTATTTTTTTAGCCTCTTCGTTCAGTTACGTATTGCTAAGGTTAATCCGATTCTGCTTCTTTCTACCTGCAGCACCTGTATACCTGCCTGAACAAATTGCGCGGCATCATGAAGCAACATATCAACCGACAGGCGAAACACACCCGGCATCGACGGCACTTCCTGCCGCAGGTTTTGCCCCTCAATAATGAATACAGGTAAAATCAGGTCGTTTACGGTCGCTGATTTTCAGCGACCAGACGGCGACTGAAAGAATGGGTACGAGAGCGACGCAGTCGTCGCGCCGGGAAAGAAGCGGAATAATAATACTCACAAAATGTACCTTTTCTTCTGCGTTCTCAGGGAGAAGTTAAGCCTGAGCAAAATAAATACGTGGCTAGCGACAGAATTCCAGTGGCAGAGGTGCTGCAGGTAGAAAGAAGCAGAATCGGATTAACCTTAGCAATCCA
>N_192
TCATGCACCGGGCGACAATCCTCGGCGATAAGCCGTATTACCGGGCGGGGTAAGGCTTGTAGCCGGTTAAGGCATCAGCCGCGAGCCGCGGAGAACGTTCCGCTGCTTTCCCGGAGGCGGCGCCTGACGCGCCTTTTCCGGGCTACCGAATCGTCGGAAACGGTGAACCATAGCCCGGCTAAGGCGCAACGCGCGCCGCAAGCCGGGAAAAAGCGTTTATA
>N_193
TCATTATCCTGTACTTCGTTCAGTTACGTATTGCTAAGGTTAATCCAATTCTGCTTCTTGAGCCTGCAGCACCTATTACGCATACCTAACTCCAGCGCACGGTGGCGCCAGACGGTCACGTCATGATAAATCTCAGGTTCAGCAGCCAGCAGCGTCTGACGCAGCTGATTAAGCTCATGGGCGTCGAACTGGCTGAGCGAAGGATGGTAAGGTGCTGCAGGTAGAAAGAAGCAGAATGGATAAACTTAGCGAT
>N_194
TCCTGATTTTTATCCTGAGGGGCTGCCTTTCGGTTTGCGCATGGATTGATAAGCCTCGTCACTGATAAGGTCTTTCTTCCATTTGTACAGGACCGGGACGCTGACGCCTATGCTTTGTGCAACTTTACGCGCGGTTCCACGTCGGTTACAGAGCTCCCGGA
>N_195
GCATAACGGCCGTTTCGCTGTCAGGGTCGCAGCCGACGCCAAACACGGCTTCGGTGGGATAGGCGATGACATGTTCATTTTTAGGACCGCCACGGCATGGGCTCCTTCAAGAACCTGTGCGACAAGCGCGGCGACACCACCAGCTTCGACGAATACTGGAAGAAAGTTCCACGGCCGAGCTGTATCACTTTATCGGCAAAGACATTGTCTACTTCCACAGCATTCTCGCCGGCGATGCTGGAAGGCAGCAACTTCCGTAAGCCGACTAACCTGTTCGTACACGGCTACGTGACGGTTAACGA
>N_196
TCTCTTGAACGCCTTCCGCGGTGAAACGGCAGAACTTGCGACGGAAATAACGTGCCATATGGCTAGTCTCCAGAATCTATCAATTCAATCTGCTCGGCATGCAGAACCATTTTGCTCAAGCCGTTCTTTGCCTTATGGCAAGAGATGAACCCTCGAACGGTTACTGCGCTACCGACCGTTATACTGTGAGTAATGGCCA
>N_197
CCAGAAGGGCAGAAAAATACCGTAGCTAAAAAAGTAGGTGAAATAACTGTTCGTGGCGACTTCCAACTCCATGAACATTCCGGCGCCGCTGCTGGACCGTATGGAAGTGATTCGTCTCTCCGGCTATACCGAAGATGAAAAACTGAACATCGCCAAACGTCATCTGCTGCCGGGACAAATCGAACGTAACGCGCTGAAGAAAGGCGAGCTGACCGTCGACGATAGCGCCATTATCGGCATTATTCGTTACTACACGCGGGAAGCGGCTA
>N_198
AGCGAGTATTGTTGTGGTCAAATTTAAATGGACACTTTCCAATCGGGTGTTTTCCCCCCCGACAAGGAACATGAAGAGATGACCGACAGACAACCGACACAACCAAGAATCGCCGAACCTTTAATCCAGCGTTCAAGTTACAGGA
>N_199
TTATGGCTTACCGGCGTCAACACGCCGATGCGCGTCCGCGGCCTGCATGTCCCAGAATCAAGCGGTTGAGCAGGCGCACGCCGGGCAGCGCATTGCGCTGAATATTGTCGGCGATGCGCAAAAAGAGGCAGTGCACCGCGGCGACTGGCTGCTCTCCTCACCACCGCCGGAGCCAGCAGAACGGGTGATTGTCGAGCTGCAGT
>N_200
GTTGAGCAGGCTATCCAGAACCGCTCCGGTATGCCGGTGCGTCTGAACTAAGTTGTGCTGACAAGAAAACGGCGGGCCTGATGCCCGCCGTTTTTTTATCGGCATTTTCCCTCGAGGCGGCTAACGCTCGCCCGGGCTACCAAACCCTACCACA
>N_201
TAAAAATGGTTCAGAAATGTCAGTTAAATCGATTGCGGTATCATTATCAAGTCAGCTTTCAAAAAAAATATTGGGTAAAAATGTTGCGATGTTTATGTAGGCATTAGCAACTATATAAAAGATAAACACATTGAAGCCAGTTTTTGAAAAGTACAGAAAAATACACTATATAATTCAGTGAAATCTAATGTTATTCTTGATA
>N_202
CTGTAAAATATACATGGTCCAATCGTCGTACATCTTTATATGCATAGGTGATGATATTATCATAAGCAATGGTTTCAATCTTCCCCCAAGCTTCACTAACAACATTACCAAATGCATGGATTCCAAAACCCAATTACTTTCATTTGGAAGTACGACCCAAGCATGGTCACCATAAAAAGGCTTGACATCATTATAATATCCCTCTAATTGCATTAAGCCTTGTGAATTATATAATCTATAGGAATAACGTCTTTTTAACCAAAACAGGTCACCATA
>N_203
ATGGTACCTCGTTCAGTTACGTATTGCTAAGGTTAATCCGATTCTGCTTCTTTCTACCTGCAGCACCTATATTGCTTACCGAGATAATAATGGCTTTCTCCGCTGACATACTGACGCGGAACAATGTGTGTCTGTTGCTCCCTGAAATCACGCAGTTGCTGGTATATGCAGCACCCTGTTTTTTTGAGCGCGAGCAACAGCTCGTGCTCCGGTGTTTCTGGAGGTACAGAGACAATAACCCGGCAGTCCGGATGCACCTTGATGAGCACCCTGCCCTTTACGACCTGACGCGGAACACACTGTACGACGATGACCTCATCACCATAGACAATGCGTAACAGGTGCTGCAGGTAGAAGAAGCAGAATCGGATTAACCTTAGCAATAC
>N_204
GTCACGCGTCTCAGCTTATTTTTTGTGCGACGAGGTGCGAGAAATAAGGAAAGAGAATTGACTCCGGAGTGTACAATTATTACAATCCGGCCTCTTTAATCACCCACGCTGAGGCGTAAGTCGTTCGAAGTTCGTTCGGGTCTACGCAAAAGTCAGTGAATTTATTCAAGTTTAGGTAGAAATCGCCATA
>N_205
GGAACCTATGCGCTGGGTAAGGCGGTGTCCGGCGGGATGCAGGAAACCACCAACTGGGTACGCCAGCGCTACGGCCAGACGTTTGACGCTATCTATGTGCCACCCGGCCTGCGCGTGGCGGTACATATCACCCGCCAACTGCCGATTGACTATGAAGAGCAGGGCCGCAGGGTCAAATACGATGCGGCCGTCGGCCCGCAGCAGCATCTGGATTAAAGGAACGAGGTGAATGATGCCCAGAATATATTTACTGCTGGCCGCGCTATGGCTGGCCGGATGCAGTACGTCAAAAGAGCAATTACA
>N_206
GTTGTGAATTATCTTTAATGTTTCTTTTAAGTTTAAACAGTATCGATTCTTGGCAAAATCATTAACCAAGGGGATGTTATTGAACTCGATTCCGTTGCGACTCCAGATTGCTCTATACACTTTTCCGCCAGAAAACGGGTCTCGCCTGTATGCATATTGTACAGCACTTGAGACTTTACACCTAACTGATGATA
>N_207
TGATAGCGGACTGAGCGCCAAAGATATTAAGACGTTGTTTTTCGGTCGCGATGACCGCAAAGCGGTGAACCGCCCCGAGGAGAGTCCGTGGGACGCGATTGGCCAGCTGGAAACCGCCAGCGGCAATCTGTGTACGGCGACGCTCATCTCTCCGCATCTGGCGCTGACCGCGGGCA
>N_208
GGTTTTGTTCTTCGTTCAGTTACGTATTGCTAAGGTTAATCCGATTCTGCTTCTTTCTACCTGCAGCACCTGTGGATGCAATTTTCTGTTGTTTGGGTTTCGCAAGAAATAACCCAAAAAATTGGATTAAATAAAATCAAGAATTATCTAGAAAGTTTTGATTATGGAAATCAAGACTTCTCTGGAGATAAAGAAAGAAACAACGGATTAACAGAAGCATGGCTCGAAAGTAGCTTAAAAATTTCACCAGAAGAACAAATTCAATTCCTGCGTAAAATTATTAATCACAATCTCCCAGTTAAAAACTCAGCCATAGAAAACACCATAGAGAACATGTATCTACAAATCTGGATAATAGTACAAAACTGTATGGGAAAACTGGTGCAGGATTCACAGCAAATAGAACCTTACAAAACGGATGGTTTAGGTGCTGCAGTTGAGAAAGAAGCAGAATCGGATTAACCTTAGCA
>N_209
TCTCACATAGAGAGTGTTGTTTCCCTGATGCCACATCGCGCTGAGGGGGAGCCCTTCGACATGCTTTTTCGGCGTCAGCGCAAGGTATTTCACGCCGTCGGCATTCATGTCTTTATAGGACGCTGGCACGAGCAATGCCGAGTCCTGCGGCAACAAAACTCAGGATAGTCTGCTTCTTCTTCTTTCAGCATACTGCGCGATGACAGGCATGCTGCCCCCCTCTTTGAAAATATTCATTGTCAGGTCATGGCTGTGACGCCGGGTGCGTCTTTCCGGCAAGATAACAGGCTCGTGCCGAAAGTCATCGATACTGACTTCATCATAACTGACCAGCCGGTGATA
>N_210
GTTTATGTTGACTTCGTTCAGTTACGTATTGCTAAGGTTAATCCGATTCTGCTTCTTCTTCCTGCAGCACCTGTCTGCTCATGCTCAAGGGAAAAACCAAACACCGTACGGAAGAACATCACCCAGTTATCGCGGCTGTCGGCCTCCATTCCCAGCGCCGATGAATCGATACCGAGATAGTCCTCGCGCACCGTCACAGGTGCTGCAGGTAGAAAGAAGCAGAATCGGATTAACCTTAGCAATGGTTGTGTTATCTGCGTGCCTTCG
>N_211
GTTCACGCGCTTGGGCATCAACGCTGTCATTCTTGCCGTCCGTCTGCGCAAGGCAACCGGGATGCCCGAAACACGTCTTACAGGTCATGATGAATGGTCTGCAGTTCCAGTGTTTCGTAAAGTCTGGAGGCGCGAAAGAGCCCTGCGCGCTA
>N_212
TGCTTGCTGGCACTTCGTTCAGTTACGTATTGCTAAGGTTAATCCGATTCTGCTTCTTTCTACCTGCAGCACCTGTTTGCACCCCAACACCTGTAATCTTAGAAATAGATGCATGAGAAAACCCAACCGCATACAGATTAAAGATAGCCCAGTCAGACTTTGCTGAACGCTGAATTCTTTCGATATATCTTTGCATCTTTATAGAAAAGTCATTGTATTCCATTGAAGGATAGGTGCTGCAGGTAGAAAGAAGCAGAATCGGATTAACCTTAGCAAT
>N_213
GGAAAATAATGGCTAGTTCGGGCGATTAAGGAAAATACCCAGCTCAGGATGAACCTGAAAAAAAACCGATAAATAGCGAGAAATATTATGAAGGAATTAATGCTGTTAATTCCTCTGGGCAGCGCTTTGCTCTTAACCGGGTGCGCGGGCACAGAGACTGAATTTCAATGTAATGCCACGACGTCGGATACCTGTATGACGATGGAGCAGGCAAATGAAAAAGCGAAGCTGAAGGAGGAACGCAGTGATGCAAAGCCGGCTGCGGCCGAGTTGCACAACTGGCTGAGGGTAATTTCGGAACCACGTCAGTTAATCCGTACCCGTTGCCGCCTCAACCCAACCTGAACCGGGCCAGAGTGGCAGCGGAGAGAGAACGAGCACGTGCAGTGTACCTAAATAATCCAACGGCAAAGAATGAGGCAATATATTTCGAAACCGGGAAAAGGCTCCAGTCTTTGCCGGTAGTGAAAATGTCTTTACCAGTCAGTGGCGTCAACGTTTACGA
>N_214
TATGTGTGTGTTTGATTTTCTTTTCTTGCTCATTTTACGTATGTGCTAAGGTTAATCCGATTCTGCTTCTTTCTACCTGCAGCACCTATTTACAGCGATATATCACTAGTTTTCTACCGTCTTCAAACTGCCTTAATATTCGCACTCCTCTATTGCGCTAATTAGCTTCTTTACATGGTTCTAATTCTTGTGGGCGCAATGGTCTCTAACATAGCCGGGCCATTCTTCGCTATACTCTTGGAGGTGCGTCAAACATACCATTTTAGCGGCACAGAATCTTTATTGTATTCTTTAAACGAGGATAAGGCTATTTGCTGTCCTATATTGATTTTCATGGTCTTGCCATGATGGCGAGCTTCACGAATAACCATCATATTCGACAGTTGCCGCCAGAATGTTGCAGTAAGATAATAAATCTTACTGTTTGCTCCCGTAATATGAATTGGTACCGATGTCTGCATAGGTGCTGCAGGTAGAAAGAAGCAGAATCGGATTAACCTTCGAGCGATAC
>N_215
GTAACCGGTGGGGAAATCCTCGTGCAAGATTACTACAGGGTGCTGACTGGCAGGCAAACCGGATTAAGGTTTATCGTTCTTTGGGGCACCCGACAGACCCGCAGGAAGCAATAAAATCTCTGGGTCATCAGCTTGATAGTCGTTACAGACAGGTTGCTGCACGTCTTTGCGAAAATGAGGCTGTCGAACTCGATGTTTCTGGCCCGAAGCA
>N_216
CTCACTCATGCCCCCGGCCAGCAACATGACACTCCCTTTTCAGGCTGTCGTGGTGGAGGCGCATCATTGCCATCAACCGCAGGCGTTCTATGCGCAGCTTCGTCAACAGGGGCTCACCGCTATCCATTTTATTCCGCAGCTGGCGGCCGGCGACGCCGCGCTTTGGGGAGAGTTTCTCTGCGCAGTCTTTCACCGCTGGGCGCGGGAGAAATATGGGCGCAA
>N_217
TATAGGTAAAAACATTAGAAATAGTAATATATCAAAAATACAAAAAATGATGAAGACTTTCTCATCTAAAGTAATTGATAAATCTGACACTATGTTTGATTATTTTTCTAAAACATCAAATAAGCAAATAAAAATAATATCAAACTTCCCTTTGGAATGGACTAATGTAAATGGCCTACCGTTGATGATAAGGCATAACACAAGTCGTATATTCAACACCCGGGATTTATAAAACAAAACATTTGTCTCAATAATAACGAAGTTTCAATAA
>N_218
TGCGCCAGAGGGAGCCGGAGGCGTTTTATCAGCGTCTGAGCCAGTGTAAAAACGTCCGCCAGCCGGTGAACGTGGTGAGCCACTTCGCGCGCGCCGATGAGCCGACCTGCGGCGCCACCGAACGCCAGCTGGATATCTTCACCACCTTTACCGAAGGCAAACCGGGGCTTCGCTCTATCGCCGCCTCGGGCGGCATA
>N_219
GGCTTCATCAAAGGACAGGCGCGGCAGGCGGCATATAGTCGTTGAACAGGCGCTGCGGGCTCATGTCGACCGTATTGTACTCTTTCCCGCCCTCCACCGCGCCGTAGGCGGCGAAATGCTTGACGCTGGTCATCACCGAATAGCGGTCCGCCGGA
>N_220
ATTCCGCTTTCGCAGATGGTTAATTCGGTCGTCGTGCGCAACGAGGTACGGGAGTATCAGCCGCACCCCTCCGCCACCGCTTCTGCGTGACGTCTATAAAGTCCGCGAAGGAGAGAAAGGATGAGTACCGCAATCCTTGCGCCCGGCTCACGCGGCCGGCGCTTATCAAAACGGCTACA
>N_221
ATTAAGTGTTCGCTCTGTCTCTGAAAAAACCAAACCGTCTTTTATGTCCCGCGTTTTCAATAAAAGAAAGCCCTGAAAGTCGCTAAAGTTGCGCTGCCGGTTGCTGCTGTGGCGGCGTTCTTCCCGGATGCTGCGATGGCCACCACCACGGCAACCGACCTGATGAAGTCCGGGGATGCGACCGTTAAAGGCACGTTTGGTA
>N_222
GACTACGGCTTAGGCCGTAACTGCACGTTGTTCGACAAAACCCGTAAGTGGGCATATCGCGCCATCCGTCAGGGCTGAGTATGAGCAGTGGCTGCAAGCCTGCTACGAACGCGCTTGCGCATACAACCTGCAATTTGCACGGCCTCTGGATGAAAATGAGGTAAGAGGGATAAGCAGCAGCGCATTGCTAAATGGACATCAAATAAATTTTCACCTGAAGAATTCAGTAAATTTGTTGATATTACTCATTCCTCTGAAATTCAATAGAAAGAGAGGGAAAAAGTCAGGACAGTCAAGGAGGAAAGGAAGCCTAGAGGAAATAAAACCTTGGGTAGCTATGGGAATAAGCAGGCGGAAGTATTTTTATATAAAAATGGTGAAATAAGATGAAAACCTTCGTAACTCTTTGGACTATAGTTTTTAGCATTTGTCCAGTGATGTGTACTGTTGATATATCTAATTACATTCCGTCTGTTTACACAGTTTTTAGTAAGAATAGACCTCTTGTAACTGGCGCCCTTTCTATTCTTTTGATATCTGTTTTTATTTA
>N_223
ATTATATAAAGCTAACTCAAAATGAAATGCTGATTAACAAACTGGATTGACCGGTAGGGATGGAACAATGGAAAGACAGCAAGAAATTGGCCAGCAATTTGGTTTTTTGATAGTTCTTCTTTTAATTGTGTTAACTGGGTATTTTTTTTGTGCAGTATATTGAAGATTCTAGCGATATA
>N_224
ATGTGTGCTGGTTGCCTTTGGTTCGTTACGTATTGCTAAGGTTAATCCGATTCTGCTTCTTTCTACCTGCAGCACCTGTGGTGAGTAGCGTGCGGGGAAAACGGCTCACCAGCTGCCGGAGAAGCGGAGCCGGGATAGCCGCGGCCTCATCGACTATCAGCCACGCCGCCTTTTCTTTCGACGCCAGCAGCGCATCGGGCGCCATAAAGCGCAACGTCTCCCCGGCAAAGCTGGCCAGCACCTCGACAGCGCTACGCGTTGGGGCGGTGACGATGGCCTCGCCCCCAAGCTGGCGCAAGAGCATGCCCGCCAGCGCGGACTTCCCCCGTCCACGCTCCGCCGTCACCGCCGCGATACCGGGCGGCAGGCGTATCAGTTGCTCAAGGATTGCCGCCTGCTCGGCCTGCGGGCGGCCATCGGCGGGATGCCAGTCTGGACGCGGGGCGGCCAGCGGGAAACGTGGCCGGTCCGACTGCCGCCAGAGCAACACCTCCCAGATGGCGATAAACAGGTGCTGCAGGTAGAAAGAAGCAGAATCGGATTAACCTTAGCAA
>N_225
ATTGTCTTTATATTTCCCATATTCATCACCAATCAGCCTTTCAATAAATTTATTTATATTAACACCATGCAATTTAACCAGCTCTTTAAGCTCTCTACGGGTTTTTATAGAAATTTCAGTATTAAGATTCAGAGTTTTTCTTTTTCTATATCGTCGCCCGCGCTGCTGAAACGCTTTTTTCATGTTATCCAGAAGTAATTTTTTATCCTGACAATCAATTTTATTCCCCCGTATAACCCAGCAATCAATTGCCCCCATGATTGCAATATATTTCTCATTTGCATCTGCGGGCTTAAACCAAAAAAGGATGTTATCATTGACATCCTTCCTTTTTAATAAATAATCCCACGCCCATTCAATACCCTCAA
>N_226
ATCGTGCCTTTCGTTCAGTTACGTATTGCTAAGGTTAATCCGATTCTGCTTCTTTCTACCTGCAGCACCTGTTCTGTACACCGTTCTGGTGGCAGGACTGGCCATCACCCGATTCTTTACGAAAGCTATGTGTCCGCACCAAATATGGCTGATGACATTGCCAACGGCCGCAGCCTGACGAACCGGTGTGTGGAAACCTCCCGGACCGGTCATGTAGTGCAGCTCTGAAATCCGCAGGCGATGAGTCAGGTGCCTGCGGTTAGAAAGAAGCAGAATCGGATTAACCTTAGCAAT
>N_227
ATGGCGTTTTTACCGCGGGCATATTTGGCCGTCACCGTGCAGTAGGCGGCCCAGATGACCGACAAAGGCCAGCAGATAGCTAAGCGGGCTGGAAATGACGTTACTGATAATCTCATCGGGCTGTAGCCCATGCTCACCGCCCAACACCCAGCCAACGCCCAGCAGGGCGAGAATCAA
>N_228
AGCTTCTGTACGCTGGCCTTGGTGTCGTCAAAAGTGACGACGGCCTCACGCGCTTCTCGAAGCCGGTAATGACTCCAATTTACTGATAGTGTTTTATGTTCAGATAGTGCCCGATGACTTTGTCATGCAGCTCCACCGATTTTGAGAACGACAGGGACTTCCTGCCCAGCCTTGCCAGATGCTGTCTCAGATTCAGGTTGTGTCGCTCAATA
>N_229
CGTCAGCGAAAAATCACTCCGGGTCAGCGCCAGCGCTTCGTTAATTCAGGGCGCCAGTCTTCCACAGGGTGGCCAGCAGCATCTTGCGGTGCAAATCGGGCACGTAGTGGAGCAGGGCGCTCACTTCCGGCGCCAGCAGGTACTTAGGCAGCTCGTCCTGAACGAGCGCCATCTGTCGCAGGGCCAGCGCGGCCGGGTAA
>N_230
GTAATTCCTCTGGTGATGGGCATTATCTCGGATATGAACGGCGGCAATATGCAAATCGCCTTTATCGCTCCGCTCCTGTGCTTTGTGTATGTCGCTTTCTACGGCTTCTGGTGCGTGCGTAAGGGGGTATAACATGCGCGAACTTATCAACACGATTGCTCATATTGGCTATCAGGTCAGTGACTTAACGCGTTCGCTTGCCTTCTATGAACCGCTGGGCTTTCAGCGCCAA
>N_231
TTTTAACATTTGCTACTCGTTGAGTTACGTATTGCTAAGGTTAATCCGATTCTGCTTCTTTCTACCTGCAGCACCTAAATGCGGTGCCGGAGGTCAGAACAAAAGAGGTGAAGCCGACGCCAGAGTTGGCGACAAAGCTGGCGAAGCCGCGCCGAACAGATTAAAGCCACCGGAGATATACTCCATTTCGTTCAGTGTTAACTCTTTCATTGCAATTCCTTGTAGTGATTATTTCCCAAAGGGGCAAGAGCCCCGGCGAAAGGTAGCATCGCAGGACCGTGCGGCGCGAGTGATGCCCGATGCGTACTGGCTCAATTTTTCCTCATTTTTTGATATAGGTGCTGCAGGTAGAAAGAAGCAGAATCGGATTAACCTTAGCAA
>N_232
GTGGAAATAGCCCTTTGCAAACTTAATTTAACATTTGACAAACAATTTATTTGCATACACAGTCGATGGGGTGGACATTATATTTAACGGTCTAGGTGCAGGACCAAAACCCAACCAACGGCGGTGAATCGTGGAAACCAATATCGTAGAAGTTGAGAATTTTGTTCAGCAAACGGAAGAGACGGGTTAGCGCGTTCGCGAAAGAAGTGAAGCGCTACCTCGAAACCA
>N_233
CTGACGGCGAAGTAGACGCCTGACGTACCCAGCGACAGCATCGCCTGACCGGCATCGGCCATGCCGACCCCGACCGCGCCCGCGGCGTTGTCGCCCCCGCCGCCCACCACCAGCGCCGGCGGCATATTCCACGCCTGCGCCACCTCAGGTCGCAGTTGCCCGGTGACAA
>N_234
ATTTTGCGATAATCGTCTGCGGTCGTCAGCAGCCCGGCTTCCAGCGCCAGCTTTTCCGCATGGGTCAGCACTTCATAAATCCCACCGCGCGCTTTGATTGAGCCGGAGATTGGCAGATGGCTGTCTTTTTCAGCAGCAGTTCGCCGCTAATTGGCTGGCCGAATTTTTGCTCAAGGCTGCGTTTCATTGCCGGAATGGCAACCACTTCTGATTCGATAATCCCGCCGCTCGCGGCGGTTTCAGGGAAGGCTGCCGCCAGATAGGGCGCGAAGCGCTGAAA
>N_235
GTTATCCCCTGTTCTTCGTTCAGTTACGTATTGCTAAGGTTAATCCGATTCTGCTTCTTTCTACCTGCAGCACCTGACACATCGTCCAGCGCCTTGTGGCGGCCATAGTATTTGCTGACCCCGGTCATAGAGATATGGCCATTATGAGAGCTGGGCATGAACGGCCTCCTGCGGCTGTGGTTGACGTGCGGGTTGATTCAGACGGCTGCTGCGGGCGCTGTTTACCGCCGAGCGGCGCTCGCTGCGCGCCGGCCCCGTTCCACCAGATAGGTGCTGCAGGTAAGAGAGCAGAATCGGATTAACCTTAAGCAAT
>N_236
ATCATGACGCATCACCCCGAGCTGAACAGCGTCGCCTGTCTGATGGGGTCGGGCTATTTTCGTTCCCTGTCGCAAACCCTGTTCCCCTCGCCTGATTTTGATGTTGATAGCCTCAACGAATGGGATGTCAGCCATCAGCTGGCGTCCTTTGCCCGGCGGCCGCTGTTGCTCTGGCATGGCGATGCCGATGACGTGGTGCCGCCGGAAGAAACCTTTCGACTAGAACAGGCGCTCCGGCAGGCTGACCTTGCCGCCAGA
>N_237
AAGGTTAATCCAGTCTGCTTCTTTCTACCTGCAGCACCTCATCATCGCTCACCGTCGAGCCCCTCCCCCCGCGAGTAATCCTTTGATTCTAATACTGCAAGCGCCACACTCCGCAGGCAGAGCCGCTCGCTGCTGAAGTACTGTCTTTGATGCGGTAATTTTGCCGTCGGCGATTTATAAGCGCACA
>N_238
CTAAACGGTTCTTTGGCTTCGACGGCACGAATGCTGCGGGCGACACGCTGTGGAGAGGCTTGTGGCGTCAACGCTGTCTGATTTGTGGCTTTTTTATAATCAGGGTTAGTACAAAGTCTGAAATAACAAGAAACATCTGGAAACGATGGAGATTTTCTCTGAAAATATGCTGCGCAAGA
>N_239
AGTGCGAACAGGTGCTGAAGGCGGCGCGCAAGGCGCTGGCGGCCCTGCGCGTTTCGGTCGAAGAAGCGTAATAAAGTGTCCTTCACCCTCTCCCTCTGAGAGGGTGAGGATAACGCTCACACCTGCGGTAACAGGCCGATAAAGCTGCGCTTCTGCCGCGGCTGCGACATCATCTCCTCCAGCTTTTCGACGCAGGCTAAATAGTGCGGCGTCTTCTTATGCGCCAGCACCGCCTCATCGTCTTTATAGGCTTCGTAGATAAAAAAGCGGGTTTTCA
>N_240
GTTATGTCTAACCTACTTCGTTCAGTTACGTATTGCTAAGGTTAATCCGGTTCCTGTACTCTCTACCTGCAGCACCTGTTTCCGATGAATCGCTCCCTCTTGCGCTCTCCTGTTCCAACCCTGCCGTTTCCCGGATACCTGTTCCGCCTTTCTCCCTTGCGGGAAGTGTGGCGCTTTCTCATAGCTCACACTCTGGTATCTCGGCTCGGTGTAGGTCGTTCGCTCCAAGCTGGGCTGTAAGCAAGAACCCCCCGTTCAGCCCGACTGCTGCGCCTTATCCGGTAACAGGTGCTGGGGTCAAGAAGCAGAATCGGATTAACCTTAGCAATACGT
>N_241
CATTGCGAGGGTACAACTGAGGGTGAGCTGACTCCGCCCCGGTAGGTCTTATAGCCACAAGCTTTTTCAGCCGCTCATTTTCATCCTCCAGTTGCCGCAGACGACGCAATTCAAGTTCAGTTACGCCCAGAGCAGCGAATTTATTTATCATAAAAATGGCTTCAGAAATGCCCATCTTTCGGCAGACTTCCCCGACACA
>N_242
CTTCGGCGCCGAGGAAAATATTCTCACACGGTGAGATGTTTCACCAGCGCCAGCTCCTGATGAATAATGGCGATGCCTTTGCGTTCGGTATCGCGAATATGGTTTGCCTGCAGCGTTTCACCGGCGAAAAATAATCTCGCCCTCATAGCTTCCGTGCGGATAGATACCGCACAGCCCCTATCAGCGTCGATTTCCCCGACCCATTTTCACCGCATAACGAGACCACCTCGCCTGCGTTCAGGCGCAGA
>N_243
GTGGTCGTCGACCAGTTCCAGCAGAAGCTGCAGAGCAAGGTCATCCTGATGCGCCGCCACGAGGAAAAACTGGCCGCCATCCCCCCCAACGGCGCCACCTCCAGCTAACCGGCAACGATTCACATCTTCCGCCGGA
>N_244
ACTGCAGGTTTCGCAGCCGGTTTGCCCCCCTTAGCCTGCAGCCATTTTCCGGCCTCAACGTCGGTGGTCCAGCGCTTAAATTCATACTGTCTGAACAGCGCCAGCAAATCGTCTGCCGCCGGCGGCTGCACCTCCAGCTCTTCGCAGGTGAGCTCCAGCTCGACGTCGGTTTTGATGGTCGCCAGCTGATAAGAGAGATAAGCCACGTCCTTGTTCTGCTCGAGCTTCGCCGCCATCGTTTTCGCGCCGCGGAAGCTCGGCTCGCGATACTTCTCCGGTTCCGCATACAGCGTATCAAGGCCGCCGAGGCCTTGCA
>N_245
GCTCGCAAGAAGCCTAAAATGATTCATTATGCGGGTGAGAACAAACCATGGAATACCGAAAAAGTCGATTTTTATGACGACTTTATTGAGAACATCGCTAACACTCCATGGGAAATGGAAATCTATAAACGACAGATGTCGTTAGCGGCTTCGATTGGTTTAACCCATAGCGAGCCGCAACAACAAATCTTGTTCCAGACCAAAATCAAGAACGTACTGATGCCTTATGTTAATAAATATGCACCAATAGGCACGCCAAGAAGAAACATGATGACTAAATATTATTACAAAGTACGCCGTGCTATTCTTGGATAATAAAAGAGACAACAGATGAAAAGACGGCAAAAAAATATTAATAGTAA
>N_246
ATCGCCTGCTGTTCATCTTCGCAGGCGGTTAGGACGCGCTTGCCGTTGCGCCAACGTTCTGCGGCAATGTCACACACCAGCTGCTCGACGGCGCTCAGGCCGTCAACAGTGACGTCGTCTCCAGAAGATAGAACGTTGCGTTTTTCATATATGGGGCTTCTTGTTGTGGATTTAAATGCAAAGCCGGGCGGCGCTACGCTTACCCGGCCTACAGTGTGCTGCCGTTTGTAAGCCGGGTAAGGCATCGCCGCCACCCGGCATGTCACA
>N_247
TTCTTTTGTTTGTACTTCGTTCAGTTACGTATTGCTAAGGTTAATCCGATTAGCACTCTTTACCTGCAGCACCTTTACGCATCTCATTGAGCGACATCTCGCCGCTCAATGTCCGGGAAGCCTGATTGGCATAGACCACCCTTTCGTTAAAAGGATGAACTACCCATATCGGGGTGCTTAAGACCTCAAAAACAGCCAGCTCTTTTAATAACATACAGGCCCCAAACCGACCCACTGCCGGCGCGGAACGGCACTTAACGCTGTGCAGCCCCAACGCTGGTTTAGGTGCTGCAGGTAGAAAGAAGCAGAATCGGATTAACCTTAAGCAA
>N_248
ATGGGGTCAGGTGGGACCACCGCGCTAGTGCCGGCAAATTCTGTTTATCAACACGTTTCACCAACGTATCGATTAATCTGTATCAGAGCTGAAAATTCTCTCAATCCGCCAAAACATCTTCGGCGTTGTAAGGTTAAGCCTCACGGTTCATTAGTACCGGTTAGCTGAACGCATCGCTGCGCTTACACACCCGGCCTATCAACGTCGTCGTCTTCAACGTTCCTTCAGGAGACTTAAAGTCTCAGGAGGAACTCATCTCGGGGCAAGTTTCGTGCTTA
>N_249
CCTAAACAGGCCCGGCGTGCAGGTTAACTGGCGGGCCAACATCGGAAGCCGCTAGTATACATATTTGTATGATAAATAAAATAAGCAAAATCTAAACGATTTGGCAATTCATGCGATTACACCTCGCCGGCTGACGAGGTGGCATAAATAATAAGCACGAGCACTTTTGCGGGCGGAAAATATTATTGCGGAACGCTGAATGTAGGGTATATCTGACTTTCCAGATAGCAGAGCAATAGCCAAATTTCATCGCTGAAAATAAACCATATGCTCCCGAGCAGAATGACCGCCAGAATAATCAGCAGAAAAATTTCGGTTTTACTCATTATGCAAGCGACTATCCGGTGGCCTTCGGGGACCCTGATAGA
>N_250
TTTGTCGGCGTGCCTAACCGTCGTCTTGCTAAGGTTAATCCGATTCTGCTTCTTTCTACCTGCAGCGCCTCTTCGCGCCATCGCCAGCGCCGGGATGCCGATGCTGGTCAAGCAACTCGTTCTCCAAAATTTTCTCGCTGTACGGGGAGCGCGTCGGCGGTCTGCGTGGTCTGTGAAGACAGCGAAACCGCGGGCCGCGTATTATGCGGGGGGAGACTGAAGGCCACCGTGCGCCGCAACTACTCCCAGCCCGCCGAGCTTTGGCGCCAGTAGGTGCTGCGGGTCGAAAGAAGCAGAATCGGATTAACCTTTAGCGAT
>N_251
TACTCAGGCACATGGCGCTGAGTAAAATCGGCTGCAGGAACGGCAGTACCACGCCGTTGATTTCCGCACAGTCGCCGAGCGCATAAATCGCCGGGTCGCTGGTTTGCAGCTGGCTATTGACCACAATACCGCGGTTAATCTGCAGTCCGGCGTGGCGCGCCAGCGACGTTTCCGGGCGCAGGCCGGCGGCGGCCACCACCGCATCGACGGTTATCGCGCGCTA
>N_252
GAACGGCTGCTGCAGGGGGAGAAAGGGCTCCGCTTCGCCCCGCTGGCCCTGAAAGATTTCCACCGTCAGCCGATTGTTGGCCTCTACTGCCGCGCCCATCGCCATTGATGCGTCTGGAGAAGATGCTCCGCGACAGCGGCGTCACCGTTTACGAAGGCGATATCCGCCCGCCGGAGCGCTATCTGATGGAGCGCTTTATCACCGCCCCGGTGTGGGTGGAAGA
>N_253
TTATGGCTTACCGGCGTCAACACGCCGATGCGCGTCCGCGGCCTGCATGTCCCAGAATCAAGCGGTTGAGCAGGCGCACGCCGGGCAGCGCATTGCGCTGAATATTGTCGGCGATGCGCAAAAAGAGGCAGTGCACCGCGGCGACTGGCTGCTCTCCTCACCACCGCCGGAGCCAGCAGAACGGGTGATTGTCGAGCTGCAGT
>N_254
CTATATTCCCTGTACTTCGTTCAGTTACGTATTGCTAAGGTTAATCCGATTCTGCTTCTTCTACCTGCAGCACCTGATACAGAAAAAGCCCCGGCATTTGCCGAGGCTTTAAATTTTTTTTCAACGGTGAACATACAGAATGCCATACGTTAGAACAAATTAACACGAATTCGGGAAAAGTAAATATCTCACCGCGTTATTTGTTTGAGTTGCGCCTCTGCCCACGCCTCCTCTATATCGAATTTAGTGATGGAAAAATACATCGAAGAACGGTTTAACCGATTTCTTCCAAGTATCCAAAGTGATGGCGTCCGTTATCTAGGTGCTGCAGGTAGAAAGAAGCAGAATCGGATTAACCTTAGCAAT
>N_255
ATGATGCCTCCACTAAACAAAACGAAGTAAAAGTTGCAATAACAGGAGTCTATATAACCCAATTCGCTGTTAAAATGCGCAATGCTCACGCAATATAGTTAAGGGAGTTAAGTGTATGCAGCGTACTGGCTTTGATAACGCCCGGGTCCGGCAGGCCAATAAGTCGATTTTTCTTTCCCATCTGTGGCGGGAAAAGCAGCA
>N_256
GAAGCCGCGTCGGTCACAATCTGGTAGCCGCGCGCTTGCGCCTGCTCGCGCAGGGTTTTGCCCTGCCACTCGCCCGCCGTCGCCGTTTCGGCAAAGGTCTTCGCGCCGCCGCCCGGGTGACGTCCGGTAGGGCGTTCAGCAGCTGTTCGGTAATGGAGCCTTTGCCCGTTTCCAGCGCATTGCTGGGGCATTTTTCGCTGGTGACCGTCGGGCCATAGCATTTACGCGATGTCACATGCGCTACA
>N_257
GTGTCGGCCTTCGTTGCGGTTCGTATTGCTAAGGTTAATCCGATTCTGCTTCTTTCTACCTGCAGCACCTAGCACCGGCGGCGGCGTTTCGCGCTCAGGCGGTAAAAAAAATGCTGAACGTCATGGCGCAGTTCAGGACAGGGGAGTGATGACGCCAGCGTTGCTGGCCGTCAAAACGGCGATGCTTTCAAGAACGGTCCATGCAGAAGCTATCGGAAGGGATGTGCGCGTAAACGTTCATAATACAGATATTTCATTAGCCGGTGAGCAACTTTCACTTTCTCCTTTTGAGAACTTCTATTCGTCGTTAATGCAACTTATAGCCAACATGCCGGTGTAGCGACAGCGGCGCTTATGAATGCGTACAGCGGTTGAAGTTCCGGATACGGCGATAAGGATTTGGCGTTGCGCCTGAGGCATGGCTTCGCTCCCTAATAAAAGGCAGCACCAATGGGTGTGCCGGTAAAGAAGCAGAATCAGATAACCTTCACAAT
>N_258
ATAGTTGTTACAAATGCTTCCCGCGGCGTAAGAACATCCGCGCTCAGCATGCAAGATGAGTATGGCCTGACCCTAAAGGAGGGCGAGGCATATGTACAAACATTCAACCAACCGTGATGTCCGCTACGCGGAACGCGAGCTTCACTTTGTGATTCCCTCCACTGTACAGGGAATTACACATTTGGCTATCTTTTTCTCATCCTCAATGCAAAAAGACGCTAACAGGCCTCTCATA
>N_259
GTAAAAGCAATCGATGGTGATGTTAAACTCAATAAGGCATTGTGGTTAATTGCGGAGAAATTCCGCACTCTTAAAGGCTAATTATAAGCGCCGGGCAGCTGTCCGGCGTTTTGATGGTGGGAATACTTATGTTTGAATTTAAAGCTGTCTGTATCAGTATTTCACATATGGAAGAAGGTGATATCAGAGTTCTTCAGGTGCTTTCATCAACAACCAATTATCTAACTTGCGATAGTTACTTAGAGTGGATACATGATACACCTTATGGTTGTGTTATAAGGATGTATGATTTCAAACGCCATCTTCTGGCGCTAAAAAGAGGTGGGGTGTCAAAATTTTTACGCAAAACTCTTATACTAATGCACCGGGAGGGTGGGTATCTGCTTTTTCATA
>N_260
TACTTCACTCATTAATGAATGGCTTTGTTTTATTCTTGCGATTTCAATGACCATTCCGGGGTGCTATAGTTTTCTATCGTTATAACAGCGACCGGAAAAATTATAACTGGCACAGAGCTCTATACTTACCACCCTGTGCCTTTTATTTCAGCTACGATTATTTACAGGTGCCGCCCACTCCTGAACCACAATTACTTCCGGAGATTTACCGCTACCACCGCCATTTCCATTTCCGTGAGAAAAACA
>N_261
GTGTTATGTCCTGTTACTTCGTTCAGTTACGTATTGCTAAGGTTAATCCGATTCTGCTTCTTTCTCATAAGCACCTGACGTTGCTCGGTGAACGCAAAATAAAATCTAACTTCTCATTTTGAATCAGACGAATGTGGCGGACTTGCTTTGGTTCTCAAAGAACGTGCAGCTGTCGCCGTTTGTCCGAAACCACAGCAAGACAACTGATGGGGTTTGGTATTACTAACAATGTGCTTATTAAAAAGCCGAATGAAAATATTTGCCGGAGATGATTTTGAATTTCAAACTATCAGTTACCCATCTGAAATGCATATGTGGGAAGGACTTTTATTTTTTGAAAAGAAACGTGGTATTTTCTTTAGCAGCGACCTCATGTTCGGCATGGGTGAGAATAGGTGCTGCAGGTACAAAGAAGCAGAATCGGATTAACCCTTAGCAATA
>N_262
GGCAACGAAACCACTGGAAGGCTGGCATAGCCAAAAACGTCCTCTACCGCCCCCACCACTTCTCGCTCCTGTGGTGGATATAATGTTCCCGGGCGACCGGTGAAACCTCTATCTTTATTTGCGCGCTATCGGTAGTAACAATGACACGCATCTCATCTGAACGATTAGCTTGTAATACAGCGCTCATACCTGCCTGTTGTTCAGATTGGCGGCAATACGTGCAAGCGCATCCCGTATATGAGGTAAAGCGATA
>N_263
GTTCGGCCATTATCATTTAACTGTTGTTTAAGTCGCCCCTGCCACACTCCGAGCCAGACGGGAATAGCTTGCGGGAGAGGCGGTGTCGTTAATTATCTCGCTCATAGAGAGCGCACAGGACCACTATCCATGGGTATTGCTGATTGTTTTTCTGCTTACCTTCACTAAATCCTGCGCATTGGTCTCGCTGGCAATCCCCGGCACCTCCGGCCTGCTGCTGCTGGGGACATTCGCTTCCGCCAGCCTCGGGACATTTCCTGTTAATGTGGTCCAGCGCCAGCCTCGGCGCCATCGGCCGGTCTGGCTATCGTGGCGGCTGGGCATTCGCTACCGTCATCGCCTCACCCATCTACGCTGGCTGACCGCCGAGCGTCTGGCCCGCAGCCGCCTCTTCTTTCAGCGCTATGGCCCGTGGGCTATCTTTTTCAGA
>N_264
CCTAAACAGGCCCGGCGTGCAGGTTAACTGGCGGGCCAACATCGGAAGCCGCTAGTATACATATTTGTATGATAAATAAAATAAGCAAAATCTAAACGATTTGGCAATTCATGCGATTACACCTCGCCGGCTGACGAGGTGGCATAAATAATAAGCACGAGCACTTTTGCGGGCGGAAAATATTATTGCGGAACGCTGAATGTAGGGTATATCTGACTTTCCAGATAGCAGAGCAATAGCCAAATTTCATCGCTGAAAATAAACCATATGCTCCCGAGCAGAATGACCGCCAGAATAATCAGCAGAAAAATTTCGGTTTTACTCATTATGCAAGCGACTATCCGGTGGCCTTCGGGGACCCTGATAGA
>N_265
TGTTTGTTGCTTCGTTCAGTTACGTATTGCTAAGGTTAATCCGATTCTGCTTCTTTCTACCTGCAGCACCTGCCCGGAAGCTGGGTCATACCTGCAACCAAAAGGTCACGGGACCATCATTGACCAAAGAAACCTGCATATCCGCAGCGAATCTTCCGGTCTGGGTGTGCATTTCCTGCTGGCGACAGCGGGCGACGAAATACTCATACAGCGCCTCAGCGCGGTCAGGGGCAAGGTGCTGCAGGTAGAAAGAAGCAGAATCGGATTAACCTTAGCAAT
>N_266
GTGTTATTCCCTGTTACTTCGTTCAGTTACGTATTGCTAAGGTTAATCCGATTCTGCTTCTTTCTACCTGCAGCACCTCTATTCCACAGTGGATATTACTGGAGCCGCGTATCTTTGCGTGGATGGACCGTTTCTGTGCGGATTACAGCGGCGGAATCTGGAATTTTTACACGCTCAGTAACGACGGCGCTTTTATGGTGCCGGATACTGACAGCGATGTGCAATGGCAACTCTTTAACAGCATGAACGGCAATAACACGCAAATGAGTGCAGAGGCCGCCGGAATTGCCGTCTGTCTTATCGAGTACAGCCATCATGCCTGCCGTACCGGATGCGATGCCATGACAGCGCACTTTTATCGTCTGCGTGAGTATGCTCTGCACCATCAGGAATGCTCCGCCATCATGCGCATTATTGACTGAGGAATAGGTATGACTTTCAACTTATCACTACCGCAGGAGGTGCTGCAGGTAGAAAGAAGCAGAATCGGATTAACCTTAGCGAA
>N_267
TGTTTTTACCGCCTGTACTTCGTTCAGTTACGTATTGCTAAGGTTAATCCGATTCTGCTTTCTTCTACCTGCAGCACCTATATCTCGACAACTTTCTCTCTTCAGAATAAGTAAACCCTCATCATGTGCAAGGTTTTGGACATGGTGAGGTTAATTATGTTTCTCATGAAGCCTCTTGTTGTTATTTTTATTTAGCATTCAGGAGGCTTTAAATAACAGTTAATAACACGTTCTCCTTCTTCTAACTCACTGTAATTCAACGATGTTTATCTTTTTATGACACCCTGTTGTCATTTTTATATGTTAAGCGAAAAAGGTCAAAATATCATTTGTCTGATGTTTGTTTTTATATCACTTTATCTTTAGACTATCTCGTACAAATCAGTAATCTTGTTGGCAGTTGGTCGGGTCAATTAATGGTTCTGTATCATAATCTGTACCTCCCAAATAAACTTAGGAGAAAAACAACCATGAGTTCTGCCCAAGAAATGGGCTATTTGCCTGTACCGGTGTCGTCGCCGGTAATATGATGGGGAGCGGGATTGCATTATTACCTAGGTGCTGCAGGTAGAAAGAAGCAGAATCGGATTAACCTTAGCAAT
>N_268
CTGACAATACGGTGATGGCCCTCACGGCGGAACAGAATGCCGCCACTGGCGTGGGAGTGCAGTTAAATTTGAATGGCAAAGCACTGCCGTTAAATACCGATATCAGCCTCTATACTTCGAGCCGCGCGACGGTGACCAACAGCGGCGCGGATGCCAGCTACAGCTATTTCACCAACCCCGACAGCCCCGGAGGCGCAGCGGCCATGCAGACGCTCA
>N_269
TCTTCATTTTTAATACCTTTACTTCGTTCAGTTACGTATTGCTAAGGTTAATCCGATTCTGCTTCTTTCTACCTGCAGCACCTGAGCTTCGTGACCGATTTTTACCAACGTCAGGGGCGCACCGTGCCTCCTTTGAACGTTGATTAATTTTAATAATGAGGGAATTTCAATGAGCTTTTTTATTTCTGATGCGGTAGCGGCAACGGGTGCACCGGCGCAGGGCAGCCCGATAGGTGCTGCAGGTAGAAAGAAGCAGAATCGGATTAACCTTAGCAAT
>N_270
GACCAAAGAACAGCAGCAGGATGTTACTACCCAAAGTCGTCATGTTTTTTCTGCTCATCGGTTGAGGTTTTGGCATTAAACGAAATGACCGGCAACAGCTCTTCGGTATTGGAGAACATTTTCTTCTCAATAACCGTGCGCAGTTTCTCATAGCTGGTCCAGTTCGGAA
>N_271
TCCCACTCCATTTTTTCTTCCTCTTAGTACAACGGCGACGCAGGCAAAAAAAGCTCGGTCAGCAGCAGGGGTTTGCCGCTCAGCCGCAGGCGGGAACGACGCCCCCACAGCGCTGCATCGCGACCAATTTCAATAAAATCGCGGGTTAATGTCGACGACGTAAACAGGTATCGGCCCAGCGGAGTTTGCCCGAGCTGCTGTAGCGCCAGA
>N_272
CGTCATTAACGCCGCCAAAGCCGCCGGAGTGAAATTCATCGCGTATACCAGCCTGCTGCATGCCGACACTTCGCCGCTGGGTCTGGCCGCAGAGCATATCGAAACCGAGCAGATGCTGGCCGACTCTGGTATCGCTTACGCCCTGCTGCGTAACGGCTGGTACACCGAAAACTATCTGGCCAGCGCGCCGCCGGCGCTGGAGCATGGCGTGTTTATCGGCGCCGCCGGCGAGGGTAAAATCA
>N_273
GGTACACTGACGGCTGATTGTCTCCGGCCGAAAAACTGATGTTGAAAAAATTATCCTTAATTATCCCGCTACTGGCGCTTATCGCGCTGCTGGTCTGGTGGTTCACCCCGCATTACACCGAGGAAGATGAAGCTTACTGGGCGGTATTTTGA
>N_274
CTGCGAGTAAAAGACCTGTGGAATATTATGATGTACGCCATCCCTTATGCGCAAATCGCTGTTGGGGTGGGGTTCTTTGTTGCCGGAGTGACATTAGCAATCCGCAATTTTTTCAGTTATCACCTTAAGACCCTTTTTATTCTGAGAAATGACAGAGTTAAAAAGAATGCTGTGCGTAATGGAAAGCAGTAGAATTAAACTTCTGTCACTTTTCTGCGGTGCCGCGCTTGGCCTGTCATTTAGCGCCGCCGCCGATGTGAATGGCGACATGAATAACTTCTTCAATAAGCTCGGGTTTA
>N_275
ATCGAGCAGCGTGGTTTTCCCGGCCCCGGTGGCGCCGGTAATGGCGAACAGGCCATTGCTGGCGAACGGCTCGGCGGTAAAGTCTATCTTCCATTCCCCTTTCGGGACTTGAGGTTTTTCAGACGCAGACTGAGATTTAGATGCGTTTCGTCCTCCGCGGTGAGCATA
>N_276
GAGAATAAACGCGTATTGCATGAAGTGTGCCCATGGTGGCGCGGCCAGACCGTACAAGACCGCTGCTACGGTATGTTCACCGATGAGCAAAAGGCGCTGCTCGCCACCGGCATTATTAAGGCGGAAGGCAATATCGACCTCCGGGGATGCTCACCTCGCGGTCAACTACCCTGCTGCTGGAGAAAGGGCTCGACGGGATGCGTGCGAAAGTCGCCGAACGCCGCTCGCGTATCAATTTGACGGTACTAGAAGACCTGCATGGCGAGCAGA
>N_277
GTTAACGTCACCGCTGACAGCCCGTCGATTGACTTAATTATTTACGGTCTGGAGAAAACAATTCGCGGTAATCATGAGCGTGCGCGAATGACGTTTATCGACTTTTTGTATTCTTGGCACGAAAGGTTATTCAAACAGGTTAAAAGAAAACCGCGCCCCAACCACTAATTAACCAGCGTTAAAAAATAACGGCATTCATTTTGCCGA
>N_278
TATTTTTGACCTTTACTTCGTTCAGTTACGTATTGCTAAGGTTAATCCGATTCTGCTTCTTTCTACCTGCAGCACCTGTACACCCTCTCCTTTTTCCGTATATAGAAGTCATACCATCGTTCGTAGGCGGCAACATTGATAGATTCAGATGCTTCCAGAAGCCGGGGGATATAATAAACCAGTTCTTCAAAGGCAATACTGCCTTGAGGGATATCAGAACGGCTCAGGCGACAAAGAAGGTTAATCGTGGCTCGAAGGTGATGCCACTGCTGTGCCGGGGAGGATGGGAGGGCGTTCATGCTTATCGGAAGTTCATGAGGAATAGGTGCTGCAGGTAGAAAGAAGCAGAATCGGATTAACCTTAGCAAT
>N_279
ACTTGAGCACAAACAGGGTACCGGCGAAGCTGATGCCGGTCAGGCGTTTGCCGTTACACCATTCGCCGTAGTCGACGGTGTCGGACATCATTACCCACTGGATTGGCGTCACCAGCTGGTGCAGTACGCCAATGACGAAGATAAAGACAAACATGGTGATTTCGGCGTCCATCGGTACGAAGAACATCGCCACGCTGGCGCCAGA
>N_280
ATGTACATGTTGGAAATCTTTTGTGTATTGCTTCGGCCGATTACGTATTGCTAAGGTTAATCCGATTCTGCTTCTTTCTACCTGCAGCACCTATATGACAAAACCCATGATGGTTTTCAGCGTGCCTGAAATAACGTCTGAAATTCCTTTTTTTTGCAACAGCAGACCAATCAGTGAAAATAAACCAACCAGTATCGCCGGTGTTCCTAGCACATCATAAATAAGAAAATGAAGCATGTTAAACTCCACGAATCAGATAGCCGTTGCTTAAATGTTTTCTAGGTGCTGCAGGTCAAGAAGCAGAATCGGATTAACCTTAGCAATACG
>N_281
TGGACCACCAGCGGGCATTAATTCATAAGCACGAATGGCATTTCTCACTTCCTGAATATCCTTAGCCGACGAACTGCTGGATATCGTACAGGGCGATAAAGAGTAAGAGCTGTTGTGCCGGGTGA
>N_282
GTTGGAGTAGACTTTTTCCAGTTTGTTGAAAATCACTTCAGCCATGATATTTCCCTCTTAACCTTTGATTCCGCTGCTGGTCACGCCCTGCACGAAGTAGCGTTCAGCAGGAAGAAGACAATGATGGACGGCAGAATGGAGATGCTCGCCATTGCCAGAATTTCGTTCCACGGCGCGCCTTCCGTGACGTCGATAGACATTTTTAGCGCCAGCGCGATA
>N_283
AACCGGCAAATATAAACTTACCGCCATCTACTCCCGCAGCCTCGAACAGGCGCAAGCCTTCGCCAAAGACTATCCGGTCGAGCATCTGTTTACCTCGCTCGATGAACTGGCACAGAGCCCTGACGTTGACGCGGTCTATATTGCCAGCCCGAACTCGCTGCACTTTCCGCAGACCCGGCTGTTCCTGAGCCATAAGAAGCACGTCATTTGCGAAAAGCCGCTGGCGTCGAACCTGCAGGAAGTCGAGGCGGCGATAGCGCTGGCGAAAGAAAATAACGTGGTGCTGTTTGAAGCCTTTAAAACCGCCAGTCTGCCTAACTTTCTCCTACTA
>N_284
GTATTTGCTCCATGCAGTCTTCGGCCATTTTCACGTGCTGGACAAAACCGCTCTTGCCGATATATTCCGGCATTTTGACGATACTCATATTTTCCAGCACCGACAGCACCAGAAACAGGCCCGACTTTTTCCGGTCTTCGGTTAATAATGCCATCCCCTTTTCAATCGCCACGGAGGGGGAATCGATGGTCACCGGCGCCCCGTCAATCAGCACTTCGCCGCTGTCGAAGCGCTCCATA
>N_285
GTCTCCAGCAGCAAGACATCGTCTAATTCAGTGACGTTGTCACTTCTGACGGTAACGGATTCAGCACCTATCATTACCGGCGGCAGCGCCGCGTCCGGCAGTGTCTCAGCGGGCCAGCGATAGACGCCGTGGCCGCTCTTTTTACCTAGCCGCCCGGCCAGCGCCAGCTCTTGCTGGAGGAGCGATGGCAGGTAGCGGCGGTCCTGCCAGAAGGCGTTAAACACCGAAA
>N_286
TATCTTCTGCTGATTGTTCCTTCGTTCAGTTACGTATTGCTAAGGCTAATCCGATTCTGCTTCTTTCTACCTGCAGCACCTAGGCGGTCACAGCCAGCCAGTTAGAGAATTTCACCAACGTTTCAGGAAGCTTGCGCCCATCACGACGGTTTCATAGCCGTGCTGCTTGTAATACTCGTAGATTTCGCTGACGGAAACCACGCCCCAAAATATCTGCCGGTGCGTACTCTTTCTTGTCGGTGTAGGTGCTGCAGGTAGAAAGAAGCAGAATCCGGATTAACCTTTAGCAA
>N_287
TTATGTTTATGTAACCTACTTGGTTCAGTCGTATTGCTAAGGTTAAATCCGATTTCTCTCTTCTACCTGCAGCACCTATGGATATGGCACAACAGCGCAGACAGGCAGAACGCGGAGCGCCTTATCAACGACTCGCCGCGGCAGCTGTATCGCTACGCCATCTCGTTTTACATGCGAGGAATGTGACGCACCAATCCCGGAGGAACGCCGTATTGCCATCAAGGGCGTTGCACTATGCGTCACCTGTAAGGAAATCGCAGAGCTTAAAGGTAAACACTCATAACGGAGGTGCTGTATAAGCCTTCGCATCAAAATCGGCGACAAATGGATTATAAACAGGTGCTGCAGAAGAAGCAGAATCGGATTAACCTTAGCAA
>N_288
TATGTCGGCCTTCGTTCAGTTGCGTATTGCTAAGGTTAATCCGATTCTGCTTCTTTCTACCTGCAGCACCTGAAATCGCTGACAATAATTTAATAAAAACAAACAACTACTCTTAGCGTAAAATAAATCCACCCACACTCCGCCAGCTACCGCCTGAAAACCGCGGCCGACCAGTCCTGCCTGCGATTTTTTCCCATTCTCAGCCAATGTCGAAATTTGTGACATAGAGCAAATTCAAGAGCATAAACTTCGGACATAACTTGCAATAAATTTCATAATCACCGACCTTATTAGATATTAATTACGAAGCGCAAAAAAAATCGCAACCTCTCTCTTGCACAGCGAAATGTAGAACTATGTTGATTCCGTCCAAATTAAGTCGTCCGGTCCGCCTTGAACACACTGTGGTTCGTGAGCGCTTACTGGCGAAACTTTCCGGCGCGAACAATTATCGTCTCGTGCTAATCACCAGTCCTGCCGGGTACAGGTGCTGCAGGTAGAAAGAAGCAGAATCGGATTAACCTTAGCAATA
>N_289
GACTATGGCAAATATCAGGTTCTTCGCCTCCGAACTCAGGGCCGATACGATATCAAAGATATTGACGGGCTGTACAGCGCCATGAGCTCTGAATACAAGCGTCTACCGCATCTGTATAACCAGCTGTGGGCCATATTTGCCGGTGTAGAAAACAAAAATGATACTGAGCAGTTACGTGCGGTACTGGTGCCTAAAATGGAAGAACGTGACGGAGAGATAGTGAATATCCGGTTGCAGAAAAACCCGTGATGATTTCTTCGAGGCGTTAACGGCCTTTGCCGGATGCCTGAAAGTGGCACTGCAGTCCGCCACCTTCTTCACCGACAAGAGCTTTACGGAACAGAGCCGAAACCTCTATAAAGAAACCGTAAAACAGATGTCCAGCCTGCGCCGAGTGGCGATGCAGGTAAGTGGAGAGCAGGTCAATTATGACGACTACGCTGAGCAGGTGAAAAAATTGCTGGATAAGCATGTCACCGGCGTTGAGGTTCGTGAACCGGATGGCGTGTATGAAGTCGGTAAAATGGGCAAGAGCGAAAAACCCGAAGAGTGGGATAACAATAAAACCCGCAATGAAACCGACATCATTAAAACCCGCGTGACGAAGATGATTGAGCAGGAATTTCGTGATGACCCGTATGCTCAGGAGGCATTTTCAAAACTCCTGCGTATA
>N_290
CTTTACCCAAATACTGCATAGACTCCCCAACTGTTTATAGCAGATTTAAGCTCGAATATGACCACACGTACCCGGCACTCGCGCCTCGGTCAATTGTGGGACATAGCCTATAATTTGCTTTATCATACTCGTCATTCAACAGGGTGCCTAACGCTCGGGCTCGAAACGGGCAGGATTAACACTAGCGTGATAATGTTGAGTAAGTTAGGCTCTGACCGTTTGCAAGCCGCTGTCACAAGATA
>N_291
GTACTCGGAGGGCACGGCAGCGTCTGTTCGTAGGCCTCACGCAGTTCAGGGCTGTTTTTAACCGAATTCAGATGGCTGACAGGCGAGAAGATGCGTCCCAGCACATCGTCCACTTCCGCCAGCGGCTGGCAAAGATTTTCCCAGCTATACGGCGCGCCATGCGCCACCGCGCTTTCCACCGCGGCCCGGCAATCCTCCAGCGCTTTGGTGACCGAGATGTTGCTCAGCCCGGCATCCTGCACTTTCTTGCGCAGTACCCCGGCGCCCATGGCGCTGGAACCCGTCCCGGCGTCGCAGGCGACGATGATTTTACGCACATGGCTCAGGTCGTTGGTGACATTGCCGGCCGCCAGCGGGCTGGCGCCTTTGGATTCCGCTTTCATGTCATGCATACGACGCGTTGCGGCTTCGATATCGTCTTCTTCTTTGACTTTGCTGGTCA
>N_292
ATAATAACCGCCGGCAGTACGGGAGCAGGCCTGCCCAACACAACAACGACAACAGAGGAATGCCCATGGTTGTCTCATCCATACCGTCATCTTCCCCGGCGGAAAGCGCTATGGCTGGGTAGAGAAGATGGTAACAAGGTCCCGCACCCGTTTTTGCTGTTTTATCTATCTCATCGCCGTGCTAATAGCTGCCACGGCAATCCTCTCCGCCCTCAACGTTGGGGTACAAAACCCAACTGACGGTTCGCGGGTGGTAGTAAAAACCTGCTCAGCGTGGAGGTTGCGCTGGTTTTTGCCGGAACGTGATTAAAAACA
>N_293
GATGCCCATCGCATCGGCAATAAGCTTCTCGCCTTTCGGCCACGGGCGGAGCAGCGCGTTTGCCAGCGTGGAGCTAGACAGGCCTGCACTTCGTGAAACGGCGGCAAGTGATGTTCCTTTCTTTTTGAGCCCGGCGATGATGTCCGCCGGATGCCAGTCTTGTAAGTCCATGTTCTTCGTTCCGTAACGTTATCGAGTTACA
>N_294
GTCCGCCGCAAATCCGTCTTAAGGCTGGAAATTCGGCCCGATGACATCAATGGCATCAGTGCAGATGCAGTCTACGCCCCAGCCCACTGCGGCGGCGCGCTGGCGTTATTAAGCCCCGTGTACACCAGAATGTGCAGGCCGCCTGTCAGGCTCGCCACCCGCGCCGCATCCAGCAGTTTGTGATTGAGGTGAATCGACACGCAGCCCAACCGGGTGGTCAATTCGCGCGCCCCAGAGTGCATCGCGCCACTCATCCAGCAGCAGCCCGCGCCGCTGGGCGCGGCTTGCTGCGCCGCCTCCAGA
>N_295
TCTTTTGTACTTCGTTCAGTTACGTATTGCTAAGGTTAATCCGATTCTGCTTCTTTCTACCTGCAGCACCTCTTTCATTTTCCACCACCTCTTCCTGTGTTCCACCCGGCACCCAATGCTGCGCCTGCTGATAGTGTTGCCAGAGCCGTTGATACAGGCCGCCCTGCGCCAACAGTTGCGTATGGTTCCCCATTTCCCTGAGCTGTCCGTCGGAAAACAGCAATATCACATCGGCCTGAGTCACCATTGAGAGACGATGCGCGACCATGATGACCGTCCGGCCACGCATGGCCGCCGCGAGCGCAGGTGCTGCAGGTAAGAAGAGCAGAATCGGATTAACCTTAGCAATACG
>N_296
ATTGCCCAGCCAGCGCCCTTGCACATAGCTCAGCCAGCAGCCGAGGCTGGCGGCGGCGGTCAGAATGGCGATAGTGGGCACAAAGTCCATGACGCCTTTAGCAATCAGCGCGCCGGCGAGCAGCAGCAGGCTGTATTCTCCCGGTAAAAAGGAGGCGGGCAGCAGCCCATTTTGCAGAAACAGGGTCGCGAACATAACCAGATATACAACGCCCACAACGTGAGGGTTCGCCAATGCGGCAAAATCATGTTGCCACAGCGCGGCGACAATCTCTTGAAAGTCCATGGTTGTCATTCAAGAGATTGA
>N_297
CGTCTTCTGCATCTACTTCGTTCAGTTACGTATTGCTAAGGTTAATCCGATTCTGCTTCTTTCTACCTGCAGCACCTGTTAGCTCTTTCTCCGACAGGGCAGTCAGTTCCTGACCGTCAACCTGTACGCTGCCCTCGGTCGGGCGCTCCAGCAGGTTCACGCAGCGAATCAGCGTACTTTTACCGGCGCCGGAGGCACCGATGACGCCGTAAATCTGTCCGGCAGGGACATGCAGGCTGACGTTAGGTGCTGCAGGTAGAAAGAAGCAGAATCGGATTAACCTTTACTAAGCAA
>N_298
GTTATGTGACACCTTGGTTCGTTACGTATTGCTAAGGTTAATCCGATTCTGCTTCTTTCTACCTGCAGCACCTATCCCAGCCTGCTGCTTCATGCCTGTTTCCCTGCAAAAATTTTCCGGTAGACGAATGTAAAAAGCCCCGCAACGTGTTGGGGGCTCATCCGTTCCGGGACGCGAAGAAGCATCCAGCAACGATGCTGATGAATTTACGGTTTTCGGGCCTTTAACTTCGAACTTGACTTTACCGTCAGTCAAAGCGAACAGAGTGTGGTCACGGCCGCAACCAACGTTGGTACCAGCGTGGAATTTAGTACCACGTTGACGAACGATGATGCTACCTGCCAGAACTGCTTCACCGCCGAAACGTTTTACGCCCAGACGTTTAGCTTCTGAATCGCGACCGTTACGAGTCGAGCCGCCAGCCTTTTTATGAGGTGCTGCGGGTAAAAGAAGCAGAAATAGATAACCTTAGCGATAAATTGGCTCTTCCTAATTTCTTCG
>N_299
GATAACCGTGGAGGTTGGGTTCGTTGAGGGACCAGCGCGCAAATCACGCCCAGCGGCACGCCCACGTCCATCACTTTACCGGGTCGTCATGAATGATGCCAACGGTCTTCATATCTTTGATGGCGTCGTAGACGCGCAGCGAGGCGAAGCGGTTTTTCAGCACTTTGTCCA
>N_300
ATTTTTTTGTAACCGCTTGGACCATTTACGTATTGCTAAGGTTAATCCGATTCTGCTTCTTTCTACCTGCAGCACCTACTTCGGGCGGTTAATTTCAGCGTTTATTCGCTTCTTTCCGGAATAACACCACGGCTATTTTTTAGCAAAAAAACACCCGACAAAAGTGGGTGATTGCGCTATAATCATACCCACTTTCGGCTCTCAGCCGCTGTTTAAAGGACCAACGTCCTGTTTTTCGACGACATAGTGGAGCATAATGTATGCAACTGCCACACTGCCCAAAATGCGATTCGACTTACACTTATGAAGATAGCGGCATGTACATCTGCCCGGAATGTGCCCATGAGTGGAACCCTAGGTGCTGCAGTTCAAAAGACGAATCGGATTAACCTTAGCAAT
>N_301
GTACTCGGAGGGCACGGCAGCGTCTGTTCGTAGGCCTCACGCAGTTCAGGGCTGTTTTTAACCGAATTCAGATGGCTGACAGGCGAGAAGATGCGTCCCAGCACATCGTCCACTTCCGCCAGCGGCTGGCAAAGATTTTCCCAGCTATACGGCGCGCCATGCGCCACCGCGCTTTCCACCGCGGCCCGGCAATCCTCCAGCGCTTTGGTGACCGAGATGTTGCTCAGCCCGGCATCCTGCACTTTCTTGCGCAGTACCCCGGCGCCCATGGCGCTGGAACCCGTCCCGGCGTCGCAGGCGACGATGATTTTACGCACATGGCTCAGGTCGTTGGTGACATTGCCGGCCGCCAGCGGGCTGGCGCCTTTGGATTCCGCTTTCATGTCATGCATACGACGCGTTGCGGCTTCGATATCGTCTTCTTCTTTGACTTTGCTGGTCA
>N_302
GTGCTTTCCCTGCTTCGTTCAGTTACCGTATTGCTAAGGTTAATCCGATTCTGCTTCTTTCTACCTGCAGCACCTTAGCGCCTCGATATCGAAAAACAGCGCGTTCGGCACATGGCCAGCACAGTATGCAGGCCATACCCGCAGGGCCTCCTGCCCGGCGGGCGCCATGCGGGCGTCGATAATCTGAATTTCCGGGTCATCAATATGTACTGCCAGCCAGTCGGCAGCGACAAAAAACGAGGTGGACATAGGAGGTGCTGCAGGTAGAAAGAAGCAGAATCGGATTAACCTTAGCAAT
>N_303
CGGTGGCGTGGATGGTCTCCTGCGCCGCCGGTGACGCCAGATACGTCAGCAGCGCCTTGCCTTCCTGCGGGTGGTCGGCGCTGATGGTCACCGCCCCGGCAAAGCGGGTGATGTACTGCAGGTTATCCGGCAGTTCGCCGACGAAGGTTACGCCGGGCACCGGCAGCAGTTCGCTCACCTGCTGAAAACCAATCGCATACCGTCCCTTGGCCACTTCCGAGGCCACCGGAATGCGCTCCACCATCTGCGCTTTACTCTA
>N_304
CTGGCCACACCCATGCAATGAATCTACGAGCGGTTAAAGGGAGTGCGAAGCCACCTTCATGGGGGGGTAGGTGGGGGTTTTCATGCTTGAGGTCAAACTTTCTAAATTTTGTGTAGCAATAAAGTTTGGCTGCCATATTCATCCGGGGGCTGGCGTACAATTGAAAAAAACAAAGCGAGTAGACA
>N_305
GTTATGTACCGTCTCTTCGTTCAGTTACGTATTGCTAAGGTTAATCCGATTCTGCTTCTTCTACCTGCAGCACCTGTACTGGCAGGCACTGCGCGGGCGTCTGCTGACACGACCTCATCCTATCCCCGGCGTGTCGCTGATGGCGGTGACGGTCGAGACGGGCGGGAAGCTGGCGGCGCAGTCGGACCGCCGCGTAAATATTGTGGCCACGCGGGCCTACGACTCAGGAACGGCCAGAACCATTTCGGGAGCGCTGCTGCATGTCGCGAACTCTCTTGGGCTGGAAATGGATGTCGACACCATCAACGCGCTGGAGTCCGCGTACTGGACGCCACGGGGCGAGTATTTCGATTTCGCCACAGGTGCTGCAGGTAGAAAGAGAGCAGAATCGGATTAACCTTAGCAAT
>N_306
AGTAACGTTTTCATTTTCAGTCTCCTTATCGCCGCCCCGCAGGGCGGCGTCTCCGTTATCAGGCGGCGCAGGCCGGGTTGTTATGGTCGGTGACGTCGCCGGCATCAGCGTCGGTATCGTTCTGACTTGTTGCCAGACTGAGTTCAGACTTTGCGGCAGGCTGTTTCTGATTGTCAGCACTGGTCATCCATTCCGGAACCCAACGGATTTTTGAGAGGAAGTGCTCTGCATGTTCAGCGGCATCCTTTTTCTTCATCTTCGCGGCGTCCTGTGCTGCGCCAGCCAGTCCGGCCTGAGAGAGTGCCTGTACAATGTGTGGCAGCTTCATGTGCGAGAAAAGGTTATCAGCCGTCGGTTTCCACCAGTCACGAAGGTCAAACTGAATGGCGTTTTCCACCCCATCCAGCGAACTCTGGTGTTTACGACCAGATTCATCCTTGCCCTGTACACCATCTATGGAGCAGGCGGTGCAGAAAGCCATCAGTGCCATCAGGGTTGCGCCATCGAGCGTAAAGAAGGTGGTCATATCCTTTCGCCAGTTTTCCGGCAGCAGGGCTTCAAGACGTTCTTTTTCTGACTGGATGGCCTGAAACGCAACGCTGTTTTCACCGTCAGGTGCTTCACGGGTCAGCGCGTAATGCGACACACTCACGCTAATGCAGAACGGCTCTTTGACGGACGTTGTGGTATGGAAAACCGAGTTACACATTTTCCAGA
>N_307
CTGGGCGTCCACATTTACGGCTCGGTCAGGGATGGACCGACGGAACCTTCTTTTGACAGCGTCAGTTTTATCGGCGGCAGGCTGGCTACCGATGTGCGCATGCTGCCGGGCTCTCGCCGCGGTTTTGCGCCGTCGGTCAGCGGCGTGGCGCGCACCAACGCCCGCGTAACGGTCACCCAGAACGGCGCTCTGTTTCTGAGGCAACGGTTCCGCCGGGCAAATTCACCA
>N_308
GTGCTCTGGTGGCACTGGGCCAGCGCCCGGACTATGCCCGTATCGCCCGTCACGTTATCAACATCGACGAGCTGTTTATCGACTACGCCCGCGTCTTCCTGCCCGGCCACGACCGACAGGCATGGGACAACGTGGTGCGGATTGCCGGTGGCATCACCGAAAAGAATACGCCACGTAACCTTCAGGGGCGGGACAGCTACGTTGTCGCGCTGGAGCAGTACA
>N_309
TATCTCGTACTTCGTTCAGTTACGTATTGCTAAGGTTAATCCGATTCTGCTTCTTTCTACCTGCAGCACCTAGCTGGGCCAGACCTTCACGTTCAATTTCCAGCACCTGACGGCCTGCCTGTTGAAAGTCAAAATCCGTGGGCAAATCTATTTGCGACATGATGTTATCCCGAATCATTCAACGAAGAGCGGTGCTGTCCAAAACAGCATCGCCAACCAAACCACAAAGCCGCCGACCAGAGGTGCTGCAGCAAGAGCAGAATCGGATTAACCTTAGCAATA
>N_310
GTACTGGAAGCTGCACGGTGGGCGTGGAGGCGGTCAGCAACCGGGCGGATATGCTATCTGACAATCTGCTGGCGCTGGGCGCGCAGTATGGCTGGCAGCTGGCGGGGATGATGCTGATGGGCGCGGCGCTGCTGCGCAGCGGCTGGCTGAAGGGGCAGTTTAGCCTGCGTCACTACCGGCGTACCGGCGCGCTGCTGGTGGCGGCCGGCATGGCGGTCAATCTGCCGGCAATATTCGCCCAA
>N_311
GAGCATTGCGGCACGGAATCACGCAGCCAGAGCACTTCCTGAATGTAGCGATGGGTATAGGCGATGCGGCGGAGCGTAAGCAGATGTTCAGGGCTACAGGAGGCGGCGGTGTGTGCGTCAGCCTCTCGTAACGCTTCCCGGCCTCTGGTCGGCAACCTGCAGCGTCCGAACGACGATACGGTTGGAATAGTCATCCAGTTAGCGATAGAACTGCATTTTGGCCTGCCGCGCCACCTGCCAGATGCTGAGTGAAATGGGCAGGATGATGGCCAGTATCAGCACTCCTGTAAACAGCGCCATCAGATGCCGGGTCCTCATGCCTGTGTCCTTATCGTTCGCCGGGTA
>N_312
TTTTTATGTATGGTACTTCGTTCAGTTACGTATTGCTAAGGTTAATCCGATTCTGCTTCTTTCTACCTGCAGCACCTATTTTTTTGTTTACTTATAGTCATTGCGACACCGAGGCTAAAAGAGAATCAATCACAAAGGGCTGTAGCGGCTTCTATCAACGGTGAAATTGAAATCTTAACACCGTCATAATCAGGGCTATCCTTCCAGACGTCATCCAAGTTAGAGCCTTCCATTTTTCCTGATTTAACCGCATCTTTTGCCATGCCATTAAGTGGATATCTATCATCTGTATCCTTGTCATACACAAAAGCATACATTTTATTAACACATGATACTTTTGCATTCTCAAAGGTTAGAGGCCAATCCTACCAAAATCCCCGGCATTTAAATAGGTGCTGCAGGTAAAAAGACAATCGGATTAACCTTAGCAAT
>N_313
ATCGCCGCTGGATATTCCGGCGATACAGGGCGTCGATGAGCAAGGCCAGCCGGCGGAACGCCATCCGAGCGACGATGAGCCGTTGTCGGCGCTGGCGTTGAACTTGAAGTTTCCGACCCCTACGTCGGCCAGCTGACCTTTATCCGCGTCTACTCCGGGACGCTGAAGAAAGGCGATGCGGTGTGGAACCCGGTGAAGGGTAAGAAAGAGCGCATCGGGCGTCGTGCTGATGCAGGCCAACGACCGTCACGAAGTTA
>N_314
ATGTACGTACTTCGTTCAGTTACGTATTGCTAAGGTTAATCCGATTCTGCTTCTTTCTACCTGCAGCACCTATGCTTTTTGCAAAGCTCCCCGACGGAATGTACGGCAATGACTTCGTTTTTTTTCCTTTGTCGTAACTGAACGTTTTACGCTGTATCTGGTTTGGTACCGGTACAGACTGGTAGCTGACCTGCGGCGGCGGTGTCATACCATTCCCCGGATAGAATGCCGTCGGAGGCGGTACCGCGGCGCCGGTTTGCGGCGGATAACTGGCTGGCTGCGGCTCCCCTTCCGGACCGGGTGGCGGTGACGGAGGAGTCGGCGCGGGCTCGCCACCAGAGACAGCCGGTTTCACGCCCAGCGACTTCAGCTGATTCTAGGTGCTGCAGGTAGAAAGAAGCAGAATCGGATTAACCTTAGCAATA
>N_315
ATGTTTTTTAGTCTGCTTTCGTTCAGTTACGTATTGCTAAGGTTAATCCGATTCTGCTTCTTTCTACCTGCAGCACCTCTCCCGCTGCGCTGTCGTGGCTGACCAATGGCTTTATGCTGACTTTCGGCAGCTTTTTGTCAGCAGGGGTGACGGCGGATGCCATCGACAGAAAACGTATTTTTATCGCCGGCGCCGCGCTGTTGTGCCTGAGCAGCCTGCTGTTTTGTCTGACGCACAATCTCTTCCTGTCAGGCGTGTTGAGGTGCTGCAGGTAAAGAAGCAGGAATCGGATAGGCACCCACAATA
>N_316
ATGACCGAAACATCGCCCATCGGCACCATCAACACACCGTTGAGCAAACATGACGCGCTCCCGGCACAGGAGCAGCAAAAGCAGTGCGCCGGTCAGGGGCGGCCCATTTTCGGCATCGAACTGCAGGTGGTGGACGTGGATA
>N_317
CGGAAGACCGAATGACAATTTTGAGTTCTGCGCTGTTACGGCCTTACGTTCTCAGTTTACCGACTACGCGGTAACCGGACGTAAAACGCTGCTACCCGACAATATCACCGTTGATGGAATGACGGCTATTAACGTCCAGCCAACACAGAACGCTGTCATGTGCGGCATCAAATTACCTGCCGACCTGTATCAGAACACTGTA
>N_318
GCTTCTGTCAATCCACTCCCGGCGCTCACTCTTGCTCATCGTGCAACGGAACACCTAATCCACCGCCAGCGCCACATTGTCGAAACAA
>N_319
TCCACACCATATAGCTGCGCTTGAGCTCCACCGGAATGGTGTCGACCACCACAATGCTGAGCTGAGGCATTTTGCTGGTGGCCGGGTAAAGGTAAATAGCCACCGAGTGGGTCATCTCAGAGTCGTCGCCCTGTTCGCGGATAGCGTCCAGCTGTTCCTGAATCTCATGGTTATTGCGCAACAGCATACTGCTGCTGTCGACATCGGCTTCAATCTCATGGAAGCCATTGCGTTTCAGCCATTCCGGTTGAATGCGTTTCGCCAGCCATGGAACATCACGCTGCGCCCACAGCAGTTTGCCCTGCTCATCGTAGATAAGGGTCACCGTCGGGCTTTCCATATTCAGGTTTA
>N_320
AGCAGGCGCTGAATTTCCGGTAACATATACGCAATTTGTGGCCCTAATAATACTACGTCGGCTTCCGGCCCTTTTTCGCCCGCGAGGGTTTCGGGATAGGCTTCAATAATGACCGGTTTTCATATTTTTCCGCCTGCGCCCGCATTTTGAGAAAACCCCACAGTGACGTGGACATA
>N_321
TTGTGTAGCGTATTTACTGGTTCGTTACGTATTGCTAAGGTTAATCCGATTCTGCTTCTTTCTACCTGCAGCACCTGACCTCAAACGTTTTGCGATACTCGGATACCTTACATGTCACCGGCTCGCCGAGATAGGTTGCGCCCGCCGGGGTGAATGTAAACTCTCCCAGTAGCATCGTCAGCTCCCCCAGCTCCGGGCAGGATTGCTGATGACGCATAATATCCGGGCGGGTATCGTTATTCACCGCCCGGGCGATGTCGCTGTATGCCAGCTTGTCGGCAAAGGCATTAGCACAAAACTGCAGTTCGCTTTGCGCCATATGCGCGGCCTGCCCCTTCAGCTCGGCATGCTGTGCCAGCAGCAGCTGGCGAACCTCGCCGGCCCGGCTGTAGCCAATCGCCGTATAGCCGGCCTTATTGCTGAGGTTGACGCTGGCGCCAGCCGCAAGCAGCGCCTCGACATTGGCTTAGGTGCTGCAGGTAGAAAGAAGCAGAATCGGATTAACCTTCGATGCTATGAGCCATGAGCCATGTCCTCTACTTG
>N_322
GTGCGTCACTTGGTTCAGTTACGTATTGCTAAGGTTAATCCGATTCTGCTTCTTTCTACCTGCAGCACCTATAGCGGGCAATTTCATACGGTTTCTCATAACTGCATTCTTCCAGCACAATAAAGGCTCCCGGTTCACTGGTCAGCAATTCGAAACCAAGACCTGCGGCTTTTGTATTCCTTAGCTGGTAATATGCAGTGAGTGTCATAATTGATTCCTTAAATAATACCGATACAAAGATATTTCTACAGGCATTGTTGAGTCTGTGAAATTGCTGATAGTTCAGAGTGCCTGTAAGTAATAATAACTTATTCAAGTGGCGCGTGGAACTTGGTAAATAAGGTGCTGCAGGTAAGAAAGCAGAATCGGATTAACCTTAGCAAT
>N_323
TTTAACTTACTTCGTTCAGTTACGTATTGCTAAGGTTAATCCGATTCTGCTTCTTTCTACCTGCAGCACCTGTAGCGAAAGCGCTCCGCGCCTTGCTCAATCACGCCGATGCCGAAGGCTTCGTGGGTATGGGGTTCAAAGGCGTAGCGGGATATATGGGCGTGGTAAAGCTCCACCCCCGGGCAGCTGTTCGAGATGGCGAAAGCGCGCGCGGTCTTTTTCATCACTAAATTGGAGTGGTACGCCCTGCATGCCTGCCTCCCGACGGTTATCCCTTCAATATGGGAGAGGAACCGCCGGGACGCAACCGCAAAAGCTGAGAGGGGCGGTTACAAAGAATGCCTTTCACGCTTTCAGCAAGGGAGGTGGTCGGGCGGCCAATGAGCGTACTCAGGGTGCGGCTGTGGTCAACAGAGGTGCTGCAGTTAAAGAAGCAGAATCGGATTAACCTTAGCGATA
>N_324
ACCGGCATGGCCGGTGCTGGCATTTATTTTTTGCCGAACAGCAGGCCTACCACCGGCGGGCAGGTTTGTCCTCCGGCAGTTCAGGTACCGGCACGTTAAAATAGCGGCTGTTATATTCCCGCATCAGCTCCGCTTTCAGCTTCTCGTTCACCGCGCTTTCCCCGTGCCGCTCACTCACCACGTCAATCATCGCGTTAATCTGCTCCGGTGAGCACTTCCCGGCATCAACCACCTGCACACCGTTCTCGATGGCGAACCGCTCCACCTTGCGATAGAGGTAATCACA
>N_325
CGTCTTCTTGGTGCTTGGTTCAGTTACGTATTGCTAAGGTTAATCCGATTCTGCTTCTTTCTACCTGCAGCACCTAGCATCATTGATAACAATCCGCCGGATGGATGGCGTTTTGTCATCTACTATCGAAATGGTCTGGTGATGTGAGTCGTCCGCTGGCCTGCAATCTCCGCAGGTGATTGTGAACGATACCCGGCAGGCTTTCGGTGAGTTAAGGTGCTGCAGGTAGAAAGAAGCAGAATCGGATTAACCTTAGCAA
>N_326
CCTTCGCGCGCGTTAAAGGCGTCAACTTGCGGCTGGCTGCGCTTATCATTCCACAGCAACGCCCTTCGTTGGCGTCCATCTCATTAATGATGGCGTCGTAGTCGCTGCTCTTAACCACGATGGCGACATCTTTATGGTTCTTCGCCGCGGAGCGCACCATAGTCGGGCCGCCGATATCGATGTTTTCCACCGCGTCTTCCAGCGAA
>N_327
ATTCTGGACCTTGGCGACGTTCCCGCACAGAAACTGGCTGAAATCCTGAAGAACGCCAAAACCATCCTGTGGAACGGCCCGGTTGGCGTATTCGAATTCCCTAACTTCCGTAAAGGGACTGAAATCGTGGCTAACGCTATCA
>N_328
TCTTTAATTTGTCCTTTAGTATGCTGATAGCGACTCATAGTTACTCCGGTATATGTATAAACTCGGCGCGAGTGTAAATCCGCGCGTTTAAAAAATCAACGTCCGCCATTGCCGTTGCTGGCCCCTTGTTCAAGGGCCTCAAGGATAGAACAGTAAACGCTGCTGTGGGCAGTGCCGCAACAGGCATCGTTGAGCCGCTGCAGAGAGCGA
>N_329
GATGATGCTTGCGCCGCTCTTCCTGAACAGATTTTCAGCCTGCGGCAACGGGTCAAAGGTTGCTTCCGGGCTGACTGTTTCAGTTGTCAGGGCCAAGCCGTCGATTTGCTGAACGTTAAACACGGTGAAAGTTTTAAGCATCGGGATATGGTCAATTTCTCCTGCGTCGTTTTCCTTCTCCAGCGTGGTGTAGAAAATGGCCGTCGTACCATGTTCGCCCTTGCGAACCTGTCCACCTGCTGTCTGAGACTGTTTGTAGGTCATCCAGCGGGAATCACTGAAACCCTGTTTTGACGCACTGCACCACAGCAACATGATATTCATGCCGCTGTAGGGTACGCCAGTGGCATAATTGGATGGCAGACCAGACATGCCCGATACGCGCTGCCACGGGCAGGACCACGGTTTTACACCGGCTTCCAGTGCTGTGATGATGTTGTCGGTAATGGTCTGATAAATATCTGTTCTGGTTTTAGAAAATTTCGTTTTTGAGGAGCCTGACGGGTCCAGCGGGGATACGCTGGTCGTCGCTGCGGCGTTAGGGGCTCTAGTCTGGGTATGCAGGGAAATCTTCATGGTTTTTTCTCCGTCAGTGTGTGATTTTCGTCTTCGTATCGCCTGACGGTTCGCTTCCGGCATCGTTCCGGCCAGCAAGGGCGCAGCATGCGTGCCATTTACCCTTGCGGGACGGGTTGTGTTGGGAAAAGATTAACCGGAAGCAGATACGGAGAACGAAAAGCGCACGAGAAAAAACTTGCCCCTGCATAGCCGGGCGTAGTGCCCCTTGCTATGCAGCGGTGAAAAGGGTTTGAACTTGAATGAATAACTGCACCGTAGCAATACGCATGCAATCAAAACCATCATAATTTATTGATTTAAAAGATTTTTCAAACCACTCCTTGAGAGTGAAAATTCTGATTGATTAGTGAAACAATTGGTTAGAGAATA
>N_330
AAATGCCGGCCTTTGAATGGGTTCATGTGCAGCTCCATCAGCAAAAGGGGATGATAAGTTTATCACCACCGACTATTTGCAACAGTGCCCGGGTTTTTGATGCGCGTCAGCGCATGGGAGGCGCCATGCGCCTGAGACCCCCGCAGCGAAGCGAGGACAAAAAGCATTACGGCTTCAGCCGTAATAATCCCCCACACTGCTAAGCCCAGAACAAACCCGCTAAAAACGATACAGAAGCTGCTGTACGCGGTCGGAGTGGTCCCGACAA
>N_331
ATGTCATTTGTACTTCGTTCAGTTACGTATGCTAAGGTTAATCCGATTCTGCTTCTTTCTACCTGCAGCACCTCCGGGTCATGACGTCGGCAATGCTGGCATCGCGCATATCAACGCCGGTATCGAAGACCCGGCGCAGGTCACCGTCGGTAAAAATACCGATGATGTTCATATCGTCATCGCAGATAGCGGTCATGCCTAAATTTTTACGCGTGATTTCCAGCAGCGCATCGCGCAGGGTCGCCTGCAGACCGACGTGCGGGATTTCATCACCGGTATGCATAATATCATTGACCCGCAGCAACAGCTTACGGCCGAGTGCGCCGCCCGGATGCGACAGGGCGAAATCCTCAGCGGTAAAGCCGCGGGCTTCCAGCAGGGCGACAGGTGCTGCAGGTAGAAAGAAGCAGAATCGGATTAACCTTAGCAAT
>N_332
TATGTTAACACTTCGTTCAGTTACGTATTGCTAAGGTTAATCCGTTCTGCTTCTTTCTACCTGCAGCACCTGTTTAAGCGTTTCTTTATTACAGGTACAGACACCTCTGTCGGGAAGACAGTGGTTTCCCGTGCGCTGTTGCAGGCACTTGCTGCCAGAGGCAAAAGCGTGGCCGGGTATAAGCCTGTGGCGAAGGGCAGCAAAGAGACGCCGGACGGTTTACGTAACAAAGAAGGTGCTGCAGGTAAAAAACAGAATCGGATTAACACTTAA
>N_333
ATCGATACCCGTGACGATAACGTCGTAACCGTTGTTTCGGGTCACCAATGAGTTGCTGTCCCTTCCGAAAACGCCAGCGTGTCGAGGAATGCCGCAACGTTGGGATGTGTCTTAATGACTGCCATCGTTTTCCCTTTTTTTAATCTTGCGCTGGATAGCAAGCTCTACCGCCTGATAACCGGCGATACCCAGCATGGAGCCAAATCCGCACACGGCCGCGGTTGGCAGGTCTGGAAA
>N_334
GCGCCGTACTATTCGCGCCGCGATGGTGACGGTAGCGAAAGCGAAATAACGCTTGCTGCCTTGCTCAACGGCTGCCTGCGGGTGGCCGTTTTTTGTGTCATCGCTCCCGGCGCGAGATAAAAAAACGGCGGGCCGCAGCCCGCCGTGATATTAATTCCTTCGCTAGCGCTACTCCGCGACA
>N_335
ATCTTTTTGGTGCTTGGTTCGTTACGTATTGCTAAGGTTAATCCGATTCTGCTTCTTTCTACCTGCAGCACCTATACCACCGACTCGATTAGTTAGAACTACTTTCCCCGCGAAAATCGCTTCTACAACTACACGACCGAAAGGCTCTTGCCATTTTATAGGTAATACTATTATATCGACTTTTTGCATAAAATCATCGACAGGACAATAGCCTAATAATTCAACATTTGAGTCAAGTGCTAACTGCTTCAAAGAAGCGCTATTTTTGTCAAACTCTCCTGCAGCAATAAACTTTTTTGTTTTATTTAACTGTGCCAACTTACAAAATTGGTCAAAGCCTTTTTCGTAAGTCGACCGCCGATAAAGCCTAAACAGGTGCTGCAGGTAGAAAGAAGCAGAATCGGATTAACCTTAGCAAT
>N_336
CTCTATTGCTGAATAACGAATCCGACGCTGTCCCGGAACACAAAGCCAGATACATCCGGGTCATATTCTGCATTCATTGCATTGCTCTGTATCGCGTTAAGGCCGAATGCCGCAAGGCGAAATCCCGCTTATTCAGCGTCAGTAGGGGGTCACCAATCATCAGTAGATATGAGCGATGAGATGTAAGCCATCACTGCTGTGATA
>N_337
TATCTTTTGTTTGTACTTGGTTACCGACGTATTGCTAAGGTTAATCCGATTCTGCTTCTTTCTACCTGCAGCACCTATGCGCCGACTTTTTGCAGAACGGACAGTGCATCATGGCAGCAGCCCCCCGCGCTTTCAGGTCAGCCTCGCGCTGACGGATTTTCTCCTGCCAGACCTTACGCTCGCCGGGCGTGCTGGCGGCGTCGTGGTCCATATGCGGGAGGGTGACGGCCGGGAAGCCGGTCAGGGAGAGCACCGGCTCATCCGCTGGCGTGACAGAGAAGGCGCTCACTTTCCCGGTCAGGAAGGTGACCACCTGCTGCATAACCTCCTTCTCCGGCTCGATGTACCCCTGATAGGTGCTGCAGGTAGAAGAAGCAGAATCGGATTAACCTTAGCA
>N_338
GCGCCTTTCGTTTCGGGTACAGTATTGCTAAGGTTAATCCGATTCTGCTTCTTTCTACCTGCAGCACCTGTCAGCATCGGCGTAGCTGAGCATCATGACGGCGAAACGGTTGAACAACTGTTTTCCCGCATCAATAAAGCGCTGTATGCGGCAAAAAATGACGGGCGTAATCGGGTCTCGCGCATGCCTTTTGACAGCTCTGAGCGACGGCGCAGTAGAGATGGCGCCGCCTGAATAAGCCCCCGCCTGTAGTGGTTAGCCTGCGTTAAGGTGGCAAACAAGGTATGGTGCGTTTTCTCGTTCTTCAGGAAGTGGGACTGGCTGAGGGGTCAATCCTGACACCACACCCGCTCGCCGTTCACCCACGTCTCGCTGATATTGCGTTCATCAAGGTGCTGCACAGGTAAGCAGAATCGGATTAACCTTAGCAAT
>N_339
TTTTTATTTGTATTTCGTTCAGTTACGTATTGCTAAGGTTAATCCGATTCTGCTTCTTTCTACCTGCAGCACCTAAAGGCGGCGTCAGGCTCCAGCGAAAAGGCCTTTTTCTCCCCCTCTTTCAAACCGAGAAGCTGTTGCTCCAGCCCTTCAGACAAAGAGGTGTCGCCGAGGCGAAACAGCGCCGGTTTGCCGTTGCTGCGGGTGGACTCGGCAGTGGAGCCGTCGTCCAGTTTCAGAGTGAAGAGGTGCAGCAGGTAGAAAGAAGCAGAATCGGATTAACCTTAGCAATA
>N_340
GGTACAGCAAGAGAGAAAGATATGGACGAAGAACAAAAAATTTATTTAGAAACTTTAAAAGAGTTAAACACAAGAAGTATTAGCACCAAGAAGAATAACAATCACTTTTATATACATTCTTTTGTTGGCCACTGCCCTAGTATTAACCGGAATCTTCGCAATCAAATCAAAAAACAACAACCCAATAACAAATTTCATATCAAGCATGATTGATGGAAATAATGAACTATATCAAGCAACCACTATTCTAAATAACTACACAAAAGCCTTAGAGGCCTTTTTCAATACAAAAACACAAAACCTACATGACAAAAATAATAGCGTTAGCGATGCCAACACCGCTAGAAATGATAGATTCAAGTTACAACCTGATGATTTAATTTACCTCAAAAAAGACAAGTCAGAAAAAATAGCCGATTCAATAGCCTCTATATTAATTAGCTTTTCCGTTCTTTTATTTATAGAGGCTATTGAATCGGCTATTTTTTCTGACTTGTCTTTTTTGAGGTAAATTAAATCATCAGGTTGTAACTTGAATCTATCATTTCTAGCGGTGTTGGCATCGCTAACGCTATTATTTTTGTCATGTAGGTTTTGTGTTTTTGTATTGAAAAAAGGCCTCTAAGGCTTTTGTGTAGTTATTTAGAATAGTCGTTGTTTTTGATATAGTTCATTATTTCCATCAATCATGCTTGATATGAAATTTGTTATTGGGTTGTTGTTTTTTGATTTGATTGCGAAGATTCCGGTTAATACTAGGGCAGTGGCCAACAAAAGAATGTATATAAAAGTGATTGTTATTCTTCTTGTGCTAATACTTCTTGTGTTTAACTCTTTTAAAGTTTCTAAATAAATTTTTTGTTCTTCGTCCATATCTTTCTCTCTTGCTGTACCA
>N_341
ATGTTTTGATGTTGTGCTGGCTTGGTGTCGTGGCGAAGCCTGAGTGCGTGCTTAAGAAAATGCCGTAAAGGGGGAGCAGGCGCAAGGGTTTTCAGCCAGAAAAGAAAAAACGCAACCGTGATTGTTGAACGGTCCTTGTTTGAACGGCTTTATTGAGGAATTCGTCGCCATTTTACTAGATGGGGTAATTCTGATGGCCGCTAGAAATGAAAAACCACA
>N_342
AAATCACCGCGTTAACGTCCTCATCCGGCAGCGCGGCCAGCGTATCGGCAATTTTCGGCAGTACGCTTTCCAGCACTGCACCAGAGTTACCCGCAGCGGCCTGCGCTTTCAGCGTGGAAAATTCACTAACGAGCCCGGCCAGCACCGGCAGCAGCTTACGGCTGACCTTCAGTTGCTGGAATACGTTGAAGTTTGGCGGTTCGGTAATTAACCCCTTTGATTTCAAATTCCATCTGTTAAAACA
>N_343
TGTGTTGTCATTCTTCTTCGTTCAGTTACGTATTGCTAAGGTTAATCCGATTCTGCTTCTTTCTACCTGCAGCACCTCTCTTTCAGGCTGGCGAGATAGGCGTATTTCTCGACGTTATCGCCATCACGGTAGGTCTTGACGATTTTCTTAATGTTTTCTTCGCTAAGCTGGTTCTGGTTTTTACCTGCCTTAGGTGCTGCAGGTAGAAAGAAGCAGAATCGGATTAACCTTTAGGCA
>N_344
GAAAAAACTCGGCTTGCAGGAAAAATAATTCTGCTCTCTCAGCAAAAGGCCGGGTAAACCGGCCTTTTTTTCTTCTCTCTCCTCATCTATACCATGCGGTACAATCCCCGCTTTCTTCATCCTCAAGGGACAAAAAATGGACAAACGCTTTGTTCAGA
>N_345
CTTTGTAACCTTGGTTCGTCGCGTATTGCTAAGGTTAATCCGATTCTGCTTCTTTCTCCCATTGCAGCACCTCTGTAGCTTTGATGCGCTTAGGTCTGTTTCTACCTTCCTTAAAACGAAAAGGAAAGGACACAGAAAATATCAGTATTGATGCGAGTAGCGAACTTCAAAGCTTAGAGTTGGCAAGAGCCGAAGGTTATACAGACATCCGTATTACCGGCCCACGACTTTCGATGGAGACTGACTTCAAGGTGTGGGTTGGCATCATTCTCGCGTTTTGGAATACTGGCTTAAACAGCAGCACCATTGAACTTCCATTCAGCGAGTTTGCTACATTCTGCGGGTTTAGCTCAAAGGACAAAGATAAAGGACTCAGAACGCGCTTAGGTGCTACAGGTCAAAGAAGCAGAATCGGATTAACCTTAGCAAT
>N_346
GTTCGGCGCTTCCGGCCGAAGCGGAACTCTGTGAGGAGTTTGAAACCTCGCGCAACATCATTCGTGAAGTGTTTCGTTCCCTGATGGCGAAGCGGCTGATTGAAATGAAGCGCTATCGCGGCGCGTTTGTCGCTCCCAGAAACCAGTGGAACTA
>N_347
GAAGAATTTGCGATAACGTTAAATCATGTCCGCTGAAGTGCGGGTGCTCATCCTCGCGTTCTTCACCAGCGCAGACCTGATAACCTTCAGCAGCGGGCTTCAGTGGCCAAGTTGTGTCACCAGAAATGCTAACCAGCGTTCCACCACGGCCTGCCAGCGCGGCTGGATAGCGAGTGAGTTCATCAGGGGGAGA
>N_348
AAGGTGCAGCTCATATTCTACCGCCCAGTCCGCCGGGATATTATCGACATGACCATGATGCGCTTTTTCACTGCTGGCCTACGAGCGCGCGCTGCCGCTGCTGCTGGAGAAGGCGCGCCACAATGGCATTGCGGCGCTGGCAATTAATCGCTGCGTTCATTTTTCCGCGCTGTTTGCCGATATTGAGCCGTTGACCGAGGCGCCAACGATACCGA
>N_349
ATTACCGATACGAACTTTATGAAATGGGAGCTCGCGCTTTCCGCATTGATGATGCAAATCCTAAAATAATCCGTAAATTCTTCGAAAACCTTTGGAATGGCGGTGTAACACCAATTCAAACGCCAAATATGCAAGATGGTACAAAGCGAAGAGGCCGAACCATTGATAAGTATGATGTCACTGGTAGCAACTGTACCACTCACTCAGTCGAGGGGCTCAAGTTTGCTGGCTCAAAGGTATTCGAACACGGTTACACATCCACGACAACACAGCTACCAATCGACATAGAAGAAGATTTTACTATTCCGGTTTCACTGCAAAGATATCTTGAATCAAAGAGTGCAGACTTCTCATCAATCCTCGTTGTCGAAATA
>N_350
CAGGGCGCTTCATAGCGCAGAGAATAGTAGCTTGATGCCGTAGGCTGCGCGTAGTCGCCGTCTATCAGCAAAGTCTTTAGGCCAGCGTCGGCCAAAAATCCAGAAAGGTTAGCCGCGTGAGTAGATTTCCCCCTCACCGCCTTTAGTTGAAATGATTGATATAACTTGCATAATGTCACCTGTTGCAGTTTCGCTTTACAAATGACATTCATAAGCTTGTCGTCAAAACTCAGGGATTGAAAATCCCCGTGTCCTTGGTTCGATTCCGAGTCCGGCACCACTATTTAAAGAACCCGCCCAAAAGGCGGGTTTTTGCTTTTCTGTAGCCGGACTCA
>N_351
TATCTGTACTTCGTTCAGTTACGTATTGCTAAGGTTAATCCGATTCTGCTTCTTTCTACCTGCAGCACCTCTAATCGTGATACTCTTCACAGGCAAGGAATAAATAATTCCTTATACTGCGCGCCACTGAGAATAACGAGGTTTCTATGAGTATCGACCTGAGCAAACTGCTGACCGAGCGACGTAACGCCAACAGCGCCAACATTGACACCCTCTCCACCCTCGAGATGCTGACGGTGATAGACCAGAACCAGCAGGTGCAGGTGCTGCAGGTAGAAAGAAGCAGAATCGGATTAACCTTAGCAATACG
>N_352
CTACGTCGGCGTAACGCGCGCCATGCAGAAGCTGACGCTGACCTATGCGGAAACCCGCCGTCTGTACGGGAAAGAGGTTTATCACCGCCCGTCGCGCTTTATCGGCGAGCTGCCGCAGGAGTGCGTAGAAGAAGTGCGTCTGCGAGCCACGGTGAGCCGCCCGGTAAACCATCAGCGACTGGGCGCGCCGATTGCCGAGAGCGATACCGGCTACAAGTTAGGCCAGCGCGTACA
>N_353
TGTTTTTCTTGTTATTTCGTTCAGTTACGTATTGCTAAGGTTAATCCGATTCTGCTTCACCTGCAGCACCTATGTTAAAATATTCAACTTCCAGTCCCGCCTCATTTATTCTGTACATTTTTAGCGTTGCCAATCTTAATGTTCGACCTTCACAAAGAGCCCTAAATAGCAAAGGTGTTGTTCTGTCAAACTCTTTTTGAATTTTAACCGGTGTATGAAGACGGGTTCCCGTCAGCTTTCCTGTATTATTATCGGTAGGTAACCAAACATGATGATTCACTGCGCGCAATTCGATGGAGGACCCGTGCGTGTGGGCATCAGGCAAGAACCTATAATAGGCAAATCATTCTCATCAGTTAACCATAAATATGCTGGATTTGACATTACCCCTCCTCTTTCATATCAGTTTTTAACTTTAAACCAAACGACAACGTGAAACCCAATGATTAATAAAACAAAAAGTCCTATTAAGTTAATGGCAATGTCAGGAAAAAGAGAGACTGCAATCATGCTAAATATAATGATTAATAATACAATACCCCATCCCCATAAAAAAAGAATGAATTCTTCTTTTAACCATCTTTTCAAGAAATCCATCCAAGGTGCTGCAGGTAGAAAGAAGCAGAATCGGATTAACCTTAGCAATACGTAGTTTGGCTACCTTGGTTC
>N_354
GCTGTGCGTGACACCTTCGACAGTTGTTAAGGTTAATCCGATTCTGCTTCTTTCTACCTGCAGCACCTCAGGCTTTTCGCCAGCGAGCCGGGTCCGGCGGTGTAAACGGTCAGCGCATGGGCGCTGGAGAGCATCATGGCGGAGAGAGCCATCGCGAGTACCACTCCTTTCTTAACGGTCATAACGGTGTTCATGCAATTTCCCCTGAGGTTGGCGTAACGGCGCGGACAGCGGCCACGCGGCCCGCGGATAAATAGACAATCTGGTCGGCTAACAGCTCGGCTTCACGTCGGTCATGGGTGACATACAGGGCGGTGATAGGTGCTGCAGGTAGAAAGAAGCAGAATCGGATTAACCTCAAGCAATATTG
>N_355
ATGTCTGTACTTCGTTCAGTTACGTATTGCTAAGGTTAATCCGATTCTGCTTCTTTCTCCTCCAGCGCCTTTACCTTAACTCGATGGGCCAGTATCCGGACAACACCAACGACCGGAACTCGTTCAGTGCGAATGACTTCACCTTCAACTACGGTTAGAATTATAACAAGCTTGACCGCGGCTTCTTCCCAACGGAAGGTTCGCACGTCAACCTGAACGGTAAGGTGACCATTCCGGGCTCAGACAACGAGTACTACAAAGCGACGCTAGGTGCTGCAGGTAGAAAGAAGCAGAATCGGATTAACCTTAGCAATACG
>N_356
CTTTATGTCCTGTACTTCGTTCAGTTACGTATTGCTGGTTAATCCGATTCTGCTTCTTTCTACCTGCAGCACCTATAATAGTGATTGCTTCGCTGCTGTTAACCGGCTGTAGCCACATGGCAAATGATGCATGGTCCGGTCAGGACAAAGCCCAGCATTTTCTGGCCTCAGCGATGCTCTCTGCCGCTGGCAATGAATATGCGCAACATCAGGGTTACAGCCGGGACCGCAGCGCCGCTATCGGCCTGATGTTTTCCGTAGCCTTGGCGCCTCAAAAGAGCTTTGGGACAGCCGCCCGGCTGGGAGCGGCTGGAGCTGGAAGGATTTTGCCGTACCGGGATGTCGCCGGCGCGACCACCGGCTACGCTGTATGGCAGTTGGCTCATCGGTGGCGCACAGACGCAACCCCTTCCCTTTGCGATGCAACATCAGGAGGTGTGCGGGTCAAAGAAGCAGAATCAGATTAACACTTACGCGATA
>N_357
CGGGCTAAATCGCGACTGACGCCAGCGGCGTTAATGTCCTGAATGATGCGGGAATAGCGCCCGCCGGATGCTGCGCCCTCGCCGTTCTGTGCGGCGATAACAGAGGCGTGCTCCTGAGTCTGAATCTGCGGCGCCATCAGCCGCGCACCCAGATAGCCCGCCCGGCGCTCGCCGCAGTCATCGCCAGACCA
>N_358
TGCGCCAGAGGGAGCCGGAGGCGTTTTATCAGCGTCTGAGCCAGTGTAAAAACGTCCGCCAGCCGGTGAACGTGGTGAGCCACTTCGCGCGCGCCGATGAGCCGACCTGCGGCGCCACCGAACGCCAGCTGGATATCTTCACCACCTTTACCGAAGGCAAACCGGGGCTTCGCTCTATCGCCGCCTCGGGCGGCATA
>N_359
ATGTTGCTGCATCTACTGGTTCCGTTACGTCTGTAAAGGTTAATCCGATTCTGCTTCTTTCTACCTGCAGCACCTATATGGTTGAGCGAGTCGGTGAAGGTTTGTTCAGCGATGTCTTTATCTGCTATATCGTCCCACATCGACAGTTTTTCAAGGGTTGCCGCCTCTTTTGTGCCGCGATATTGCTCTAAAAGTTGCCCGGTTGTCAAGACAGGCTGCGCCAGACAGCTCTTCACCAGTTCGTTGAACAGGCTCAGTCCCGGCATTTTGCGCGAGTCCAGTCCCTCCAGCGGCGGGACTAACAGCACCAAATCCGGGTTTTGCACCAGCAGAGGTGCTGCAGGTAGAAAGAAGCAGAATCGGATTAACCTTAGCAATA
>N_360
CTGTTTATCACATTTCTGCCGGCCATTCTGGTACCCATGCTGGAGAGCTACGGCTTTACGGGCGTCACCTTCAGCGATTCAGACGTCATCAGCTCCGTCTGGTCTTCAGGCCACGCCTTTAATAACTGGCTCTTTGTCGCCTTGTTTATTGTGTTTGTCGCCGCACTGGCATGGTTTGTAAACGGTAAATCCGCTAAGCCGAAAGA
>N_361
ATGGGCCGCAAAACTAAAAATGAAACAGAAAAAAAAGGGCAATACGCTTCATGCTGACCTCAGAATAAAAATACAAGCGGCGGACATTGCCGCTTTATTATTGTTTATTAACTGCCCCATCGCGGGGCAGTTTTATTTTCTGACGGAATTACTGGTAAGTAATTTCGTAAGTCGCGTAGCTGTTAACCACACCGGTGGTTACCGTGGTCGGCGCGCTGGTGGCGTAGCCA
>N_362
GTATCGATGAGCTGTGGGCCGCGAATGTCGAAGTGATTAAAAAAGCGATTGAGCAATCAGGTATCGACGCCAGCCAGATAAAAGGAGTGGCCGTCACCGGTCATGGTAACGGTCTGTATCTGGTCGACGAAGAAGGTCACCCGGTGCGTAACGGCATTATATCCACCGATAGCCGGGCAAAAGAGTACGTTGAGAGATGGCAACGCTCACCAGAATTCCTTACA
>N_363
GTTCATCAGATTTCACATCCACCAGCCTGAAGCGCCACCACTCCTTACCGCAGCTGATGATACAGATATCAAACTCGGCTTTAACCACCGGCAGATACGTGTGTTCATTCAGTTCCAGCAAAAGCGAATATGCCTGTGGCATATACCGTCCATCGAATGACCCCGCCCAACGATATGTTGGGCGGGGTCATTCGAATGACATATCATGCCACAGGCATATTCGCTTTTGCTGGAACTAAATGAGCACGTGGTTAAAGCCGAGTTTGATATCTGTATCATCAGCTGCGGTAAGGAGTGGTGGCGCTTCAGGCTGGTGGATGTGAAAGTGATGAACA
>N_364
CTTCTCAATTAATGACTCGGCCAATATCTGAACCGAAACCTCGGCACCACCTATTTTATATGGATAATATAACGTGTTTACTAAAATAATATTCATGAAATACCCATGTCGTTTATTGATTATATTTAATAGCTCTTATATATTTGCACATAGCTATTTACCATATCGCTTTTCCTGAATTTATTAGATGCGAATTCACGGCATGCTTCTTTTTTTTCATTCCAAAAATGGATAGTATGTGAATCCATTATCTCAACAACTTTATTAGCGTCTTCGAAGTTAACAAGCATACCTGTTAAGCCATCTGAAATAACTTCTGGTAAAGAAGCCACATTATTTGCTATTACTGGCACTCCATATAATTGCGCCTCTACCGCAACTAATCCAAACGATA
>N_365
ATGTCCTGTTACTTCGTTCAGTTGCGTATTGCTAAGGTTAATCCGATTCTGCTTCTTTTTCTACCTGCAGCACCTATTCTCTTGCCTGCGCACGAAGAGTACGGATGTTCTTCAAAATTTTAAGTGCTTCGCTCATTGTAGTAATCTCAAACTTATATTGTGGGGTGGTTTGTTGAACTAATAATAGAGCGATAAAATGCGTTGTGCAATAGGGGGGAATGTAAGGAATTCAAAATTACTGGTTATTTGTCGCGAGAATTAATTAATTTAAGTTAAAATTCCCGTGCCGCTTCACATCTTTCATCGCTTATAGCGATGAGGCGAAGGCAAGCTAAAACATTGAGACGGTATGCTTTTTGAGAGGTTGCAGTGAGAGAAATGATAGGTGCTGCAGGTAGAAAGAAGCAGAATCGGATTAACCTTAGCAAT
>N_366
GTGCTGACCAACGGCGGTCTGGTCGGTCGCGTGACCAAAGTAGCGGAAACTGGCTACATTGCTATCGCGCTGAACGATACCACTGAAGTGGTTATCAAACGTGACTTCGTTGCTGCCGTTCTGCCGAAAGGCACCATGAAGGCGCTGTAATCTAACTTTTCCCAAAGGGAACTGCCGTGTTAAACCGTTATCA
>N_367
CTCCGCTTCAAAGGCTTTTTTGACCGCCGGGCCGGGGCCCCAGTCGGCAGAGAAGGAGTCATAGGTATAGACGGTAAGAACAGGCTTAGCCAAAGCGGGCATGGCGACCAGCGCCAGCAGCGGGAGTAATTTTTTCAACACTTTGCACCTCAGAAAAAAGGGGTGGCAAAGGATTTTGAGTGAGCCTCAAA
>N_368
GGCTCATACTCAAAGCGACGCGCGTAGTTACGACACTGGCAGGTTTTGATATTGAGCTGACGACAGGCGACGTTGGTGAAGTCCACAATCTCGTCAGTGTCTTCATCCATCAGCTTGTGCAGGCAGCACTGGCCGCAGCCGTCACACAGCGATTCCCACTCCGCGTCGCTCATGTCATCCAGTGTTTTTTGTTGCCAGAAAGGTTGTTCGCTCATCGGAGTGTCCGTCGTTGCCAGTTAAGGGTGCACCTTATAACA
>N_369
ATGTTTATGTATTGGTTCGGTTGCGTATTGCTAAGGTTAATCCGATTCTGCTTCTTTCTACCTGCAGCACCTATCGTACAGCGGCGTATGCGCGGGTGGCAGGCCGCACGCCTTCCCCCATCGAATACCCTCCTCGGTCACCTGCGGCGGGGTAAATGCCGCGCCCGGCTCGGGGAAAAAAACCTCTGGTATGGTCGTCAAAGCCGTGAGAGGCGAAGCCTTCCAGCGCCTCGCCTCCCAGCACGATACGCTGGAAACACCCGCGCCTGCGCGCGCTCCACGCGCGGCGCCGTCGCTCACAGGAAACAGGTGCTGCAGGTAGAAAGAAGCAGAATGGGATTAACCTTAGCAA
>N_370
AGCACGTAGCTGAGCGTGCCGCCATGGGGATTGTTGCCAAACCCTTAGATGCAACCCAAATGGCCGCGCTGGTAGAACTGCTGAAAAACCCGCCTGCGGGCGAAGAAGAATTCCTGTTAGACCTGCTGATTAACCGTGTACCGCCGGGCGTCGACGAAGCCGCCTATGTTAAAA
>N_371
CTTTTTATGTAACCTACTTCGTTCAGTTGCGTATTGCTAAGGTTAATCCGATTCTGCTTCTTTCTACCTGCAGCACCCTTTGAATACCATGCTGAATCAATATCACAGCTGCGTTCCCGGTCAGCAGCTCTGGCGTACCGAACCAGCGTCTGAATACTCATTCGCGAAGCGTTCTTCTCCATACGTGAGATGGTCGGCGCTTTGATGCCCATACGTTCTGCAACCTGTGCCGACGCAAACAGGCACATTTTTATTTTGCTTTTTACAGGTGCTGCAGGTAAGAAAGCAGAATCGGATTAACCTTAGCAATACG
>N_372
ATGCCGTAAAAACAGAGCCTGCGCGTTTCTGGCGGGTTTTCGGGTGGTTTGTTGCCTTGTTTACCGGTTTCCCGTCAGAAACGCCCTGAGGGCATCTCAGGCGGTGCTGATAACGGATGTTATGGTAAATCAAGTGAATGGCAGGTACAAAAGCCGGGAGACTAGTTTAGACTTCTGAAGATATTTTATTTTTCTTGGAAGA
>N_373
GCTTAAAAGACTAAGTATTGGCCAGATTGATAAGTTGTTTTGGTGGTTCGTGCCGCGAAGCGACATAAAAAAAGCCGCCCCGAGGGGCGGCCCAGACCGCTGACAAAATGCAATCGTCGGGATTGCCCGGCGGCGCTACGCTTGCGCGGGCCTACAGAGAACTGCATAACTTATTGATATTGCTGTCTTTCGTAGGCCGGGTAAGGCGAAAGCCGCCGCCCGGGCCAAAGGCGCTCACA
>N_374
CGGCAGCTGAAAAAGCGGGCTGCCGAAAAAGCCGCTGAGAAAGCAGCCGCGCGCAAAAAGCGGCCGCTGAGAAGGCCTGTTTGAAAAAGGTATTGCCCGCAAGCTGGATTTCTCTTTCTCCGGCACCCAGAGCCTGCGCATTTCGCAACTACTGGAAGATGGCCTGCTCGAAATCGGCGCCATCCAACCCCTCTCTGCTGCGGACAGCGCTGCGGGTTGGCGTAA
>N_375
CTATATAATTGTACTTCGTTCAGTTACGTATTGCTAAGGTTAATCCAGTCTCTCTCTTTCTACCTGCAGCACCTGATGGCTCTGAAGCAAAGCTCAACAGCGACACTCTGGTCATTGCAGACCATAACAAAGCGCTGGCGATGGGGGCAATCTCGGCGGGGAACACTCCGGCGTTAACGGCGCCGAAACCCAGAACGTGCTGCTGGAATGCGCGTTCTTCAGCCCGCTGTCCATTACCGGCCGCGCGCGCCGTCATGGCCTGCACACCGATAGGTGCTGCAGGTAGAAAGAAGCAGATGGATGAGCTACGCGAAT
>N_376
ACCACCCGCGCCGCCGTCAGGCTCTCCTGATTGGTGCTCAGGTAGGTCGTCACGATAAATTTACCGTGTCCCGGTCCGACGGCGTGCAGCACGCCATAGAGAAAGGCCCCCACCAGCAGCCAGATACCGCCGCTGTACTGATGGTTATTCAGCAACAGAAGGTACATCACCAGATAGCGATGCAGGGTAATTTGGGTGGCGAGACACCACTGGAGAAAGTCACCCCAGTGGCTGTGCAAGGTGATAGCGGCGGCCAGCAGTAGAAGGCCGCCGCACCCGGCCGCCAGCAGGCGCCAGTCGCGGAGCGCAATCGGAGTCGTCATCGTTATA
>N_377
GATTGCCTTTTTCCTGCCGTCAATTCTTGCCCAGTTCCTCGGGGCTGGCGTCTTCGAAACTATTTCGGCATCGCTGGGGCTGAACGCCCTGTTTGCTTTTACCGGTGGGCTGCTCGGTATGCATCTGGCGTGGAAATATCCTTCGCGTCATGTGGCGATA
>N_378
TACCAATCTCAGCGCGGTCATCAAAAAATAACCCCCCCGGCATCAGGCCGGGGAAACCCGCCGCGCTGCGGCGGGTCCCGCTTTACTCATCGATACCGCATTCGCACGGCAGATGGCGGCCGATAAGCTTGCGATACAAAAACA
>N_379
GGCTGCACGGCTGACGGGTAAGAGCCGGACAACGCTGCACAGGTTAATCAAAACAGGTGAACTGTCCACTTGTAGCGGTGAACGAAATACAAAAATGGTCGATATATCAGAGCTTTTACGTGTTTTCGGACCGTTTGACCAACCGAAGAATGAACACCTTACTCGACAAGTACCTGAACAGCGTGATACAGCGCCTGCTGACCAGAGTGAACATGTCATTCGTCAACTGAAACAGCAGATTGAACACCTTAACATATTGATTTTATCGAAGGATTCGCACATTGACAGCCTGAAACAGA
>N_380
TGTTATGTCGTCCTTCGTTCAGTTACGTATTGCTCAAGTTTAATCCGATTCTGCTTCTTTCTACCTGCAGCACCTGTATATTTCAGACCTGCCCGGTATTGTGCTATATGACACTATACCATTCACTGAATATTCAGCTGAATTACTGAGCACTTATTCAGTTAAGGAGTCAATTTCATGCTTCCATCCCTGAATCATATTATATTAACCGTTGCTCTTCAGGCGCTACGGGAAGGAAATATTCATCACTGCGAAACTATGGGATTCACTTACGATGAAATGAATTTGCTCAGGTGCTGCAGGTAGAAAGAAGCAGAAATCAGATAACCTTAGCAATAC
>N_381
ATAATCCCTCACTCCGTTGTCATAAATTTAAAGCACGCAAACAACCGTTCACCATCCAGCTCTTGCCGTTTTGCGGGCCTCGCCGGTCTGTGGGTTCACGATTTCATCCACCGACAGGATTGCCCGCTGCACCCTGACCTGCGTCGCCCGGTCCGGGCAGATGTACCAGATTTCATCGATGCCGTTAGCTTTGCGGTTGAAA
>N_382
ATGCTGAATGCCTCCGGCGTAAAGGCTACATCGTTTAGCCAGAACCGGGCATTTTACCGTCCATCCACCGATGAGATTGTATTACCAGCAGTCGGTCAGTTTTTTTCTGATGCTGATTATTGGGCGACATTGTTGCATGAGA
>N_383
ACGTCGATTGCGACAGCACGATGCTGGTGCAGTTCGCGGTAATGGGCGCGGTGCTGGCGGAAGAAGTGGTCGGCATTGCCAACCCCCGCGTCGCTTTGTTGAACATCGGCGAAGAAGAGATGAAAGGCCTCGGCAGCATCCGCGATGCTGCCGCAGTGCTCAAAACGCTGCCTCCCTCAACTACATCGGCTATCTTGAAGCCAATGAACTGTTGACCGGAAAAACCGATGTA
>N_384
TGCCTGTTATCATCTACTTCGTTCAGTTACATATGCTAAGGTTAATCCGATTCTGCTTCTTTCTACCTGCAGCACCTGATATCAACCGCCTCTTCAGCCTGCCAGCCAAAACGGTGGGAACGGGAGGCCGGGTTACCAAAGGTCCCGTCCATGGTCAGGAACTGCATCATTTTCTCGGCAACACGCGGGTCCACCGGCGTGGTTGCGGAGTAATCGAGGTAAATCGGTAATTTCACTGCTCTTTAAACTCCGTACATCACTCAATGCAAGGAATCAGGCAACCGGCTTGATGTACGACCGAGTACACGGAATGTCAGGTGCTGCAGGTAGAAAGAAGCAGAATCGGATTAACCTTAGCAA
>N_385
GTTATGTATAACTTACTTCGTTCAGTTACGTATTGCTAAGGTTAATCCGATTCTGCTTCTTCTTCTACCTGCAGCACCTATGCAAGAGGTGAGCAACGTCAATCCCGCTTAGCTCCACCAAATTCTGCACCCAGCGGATTTGGTTCGTAAAGAAGTCCTGTGGGGCTATAGCTCAGCTGGGAGAGCGCTTGCATGGCATGCAAGAGGTGAGCAGAGTTGAATCCCGCTTAGCTCCACCAAAATTCAGAACCCTCGCTTCGGCGGGGGTTTTTGTTTTTAGCGGGTTTCATGTAAAGCACTTTCTGGTTACGTCAGTTAATCTCCAGCAATTAAAATCGAAAGTAATTTCAGACTTTTTCCTGATAATTCGCCTTGCCTGCCCTAAATAAGCAACATAACATTTCCCCATTAAACGTGATAGGTGCTGCAGGTAGAAAGAAGCAAATCGGATTAACCTTAGCAATA
>N_386
GCCAACGCAGCCCCTCTTCCGGCAGCAGCCTGAAAGCCAGCATGGCGCTGTGGCCATATACCTTTTCCGGCTGAGTTTCTGGCACAAAGCGGAAGCGGTAGGGTTTATCCAGAACGCCTGCAACCGGCGACCAGACCTGCCCGTTCTCCTGTTCAACGTGGAGATGCGCCAAATTGTCCAACACGCTAAACATGGTCGCCCAGACAATAACCGCAGACCACGCAGCCCCCTGCGTCGCCTAATCTCAGGGTCAGCACCCGGCGGCAACATGTAGCTTTTTGACAGTTTCACCGCGTTTGCCAGCGTTTTAAGAAAACAATCGACCATCCCACCGGGGTACGCATACGCCCCCTGCTCCGCTACCGGAAACTGCTGCATTAGTAGTACACACTGCTCCAGAGGAGTCAGGTAATACTGCTGATACAGGTTTCTGGGCAGAGAAGAGTAAA
>N_387
CTGGCCGGCGCCCAGAATAATAATCTTCATCTGCAGTAACCCATTAGTTCCGACGTTTGATTAGCTTAGCGTAAAAGAAGCCATCACCTTCTTCCACGCCCGGCAGATTTTGCTGCCCGGGGCTCGCCGGCGTGCCGGTTGCGTGGAGTTTCTCATCCGGAGTTCGCGCGAGGAAGGCGGCAATTTGCTGACTGTTCTCTTCCGGCAGAATA
>N_388
TCGTACTGTAAAGTCTGCCTTTGGTTCAGTTGCGTATTGCTAAGGTTAATCCGATTCTGCTTCTTTCTCCTGCAGCACCTGTAAACGCGCGTTGGGGACGGTAAACTGTGACCCCGACGGCGGTAAAGCGCAGAACATTCCACTTATAGTGGCGGCAGAGGTTAAATAGTCCTGATGAATATAAGGATATGCATCAGGCCGCTGATTTTGCCGAGATGCGCTTTTTCTGTCGTAAATGGAGGTTGTTATGAGCAGTTCGCTAACAGGTGCTGCGGGTCAAAGAAGCAGAATCGGATTAACCTTAGCAA
>N_389
GTGCTGCAGCTGCAGCGAGGTGATGGCGCCGTTTTGGTAATCCACCCATAGCGGCTTGTTCACGGCCTGATAGTCCTGAAAATCTTCGGCGGTAAAGGTCACGCTGTAGTCGAGAAACATCCGCTGCAAGCCGCTGAAAGAATCAAACGTAAACAGCGTTTCATCGGCATCAAAATCCAGTCCCATTTCATCGTATCACCTTGTGTTACATACTGATTGGCAGAGCCATAATAATGGCGTCTTCGCGTCCGTCAGCCGTAGGATAGTAGTA
>N_390
ATGCCTGTACTTCGTTCAGTTACGTATTGCTAAGGTTAATCCGATTCTGCTTCTTTCTACACCTGCAGCACCTACCACGCTGTCGCGAATATCCAGCAGCGACAGCTTAAGCTCGACATCTTTGCCGTCTGCCCGTTGTTCGAGATTCCATTTATTTTCGCCCCAGCGAAAGCCGATGGAGCCGTTCGGCGCCACCAGTTCGCCGTCGCTGTTATAAGCCACGGTTTTCCCATTCCGGGTTATTACTTTCTTCCGAGACCGTCAAGCAGGTCGGAAACACGCAGCATACGGCCCGGCGTATAGCTGCCGTCAGTCGCGCGGCTCGAGTATCACCAGCATCGGCATGTCGGTGTAGGTCCGGCAGAGGTGCTGCAGGTAGAAAGAAGCAGAATCGATAACCTTTAACGG
>N_391
TGGCGTACATCATAATACTCCACAGGTCTTTTACTCGCAGGTCACCGCTGGCTATCCAGTCATCCACGCAAAGATTAAATAAAAATCTCATTATCCATAACAGCAGAGCACCTGCAGTGAGAAACACAATGAATAATTCCAGATAGATTTCCAGACGCCTTTCCCGGTGGATAAATTCCGGCTTCAGTTGTTCTATTTTTTCTGCTGCTGTCTGCCCGGGTGCTTTTAAACTTGCTGGAAATAAAAACGCATACAGTCCCGTCGAACGTATATATTTGTTCATGGCTATTTTCCTTAATCACTTGCTAAGACCA
>N_392
ACCACCGGCAGTCAGCAGGCCCGTGACCAGCGCCTGAAGTTTGGCGTTAATGCCGCTTACCACGTCTTTCACGTTTGCAGGTGTCAGCGGGGTGAATTTCCCCGCTATGCTCGCCGCCCTCCAGCAGCTGCCGCCGCGCAGCATTGTGTGCTTCACCCTTGCTGCCGCTGCACTCTA
>N_393
GCTGAAATCGCCGTTGAGCTGGGTAACGATAAGCAGCCGAAGGCCGATACCACGCTGAATAACGGCTTGAAAAGACGTCCCTTCGCGCCTGTTAACGCCAATTGGAGTAATAAAAGAGAATATCGACGCCACGGTGATTAAAGACGGTTTCCATAAAAAA
>N_394
GAGCCGGCGCCGTCCAACATTCGCTCAATGCCCGCCAGCGCAGGCAGAACCTGAAAAATGCCTTTCAGCTTAAATTGCCGTGCAGGGACTCCATATCGCTCTGGTGGATGATGTCGTCACGACCGGCAGCACCGTCGCCGAGATATCCCGCCTGCTTTTGCGAAACGGCGCCGCGACGGTTCAGGTATGGTGTTTGTGCCGTACCTTGTAGA
>N_395
TATGCCCTGTACTTCGTTCAGTTACGTATTGCTAAGGTTAATCCGATTCTGCTTCTTCTACCTGCAGCACCTATTTCGACCAGCAGACGCCCGACAGCCAGCTTGCCGACTTTATCAGCCTCGCTAAAACGGCCGGTATGGTGTCGCAAAAACCTGACGCTGCAAGCGGCAGAAACGTGGCTCGACAACATCGCGCATCTGCTGCGTTTACTGACTGAGCATACGCCGGGCGAAAGCGTTCCGGTCCCCTGTCTCATGGTGTATGCCGCCGGGAGACCCGCGCGCTGGACGCCAGCAGAAACCGAGTGGCAGGGCTGGATAAACAACGCCGACGACGCTGTGATTGAAGCCAGCCACTGGCAAATCATGATGGAAGCCCCCCACGTTCAGGCTTGTGCGCAACACATTACGCGCTGGCTTTGCGCAACCTCAATGCAACCGGAGAACACGTTATAGGTGCTGCAGGTAGAAAGAAGCAGAATCGGATTAACCTTAGCAAT
>N_396
GTGATGACGCCCGGTTTTACGAAATCAAAAATTTTAGACATGTTACTTAGTCCTGTATCTGTATCTTCGACCGTTGAAGAAGGTTGGCGAGCCCTTAAGCGCGCTGAAAAAACAGGCGGGTTTCCCCGCCTGAACTTGAATTACTGCTTAGCGCGCTCTTCGAGCATCGCTACTGCCGGCAGGACTTTGCCTTCGACGAATTCAAGGAATGCGCCGCCGCCAGTGGAGATGTA
>N_397
GTCGCCAGAATGCGCCAGATACGGCGGCCGAACAGCGACAGAAGACGTAACAGGAAGAAGGTGACAAATACCGTGGCAACCAGTTCAACAACACCGGAAAGCCCTTTCCAGAAAGTGAAACCTTGAGCATAACCATCGAAACGCCGGAAAAAAACGGCGACGTTCATAAACCAGCCGATGTACAGCGCCAGCCAAAAACTAA
>N_398
GATGCCCGTGAAGAGCTGATTAAAAAAACAAATGAACAAGGGGGGCGTCATTGTCCCGTCCTTCGGTAATACGGATAAAAAAATGCACGTCGCCACTCGCATCTATAAGAAGAAATAATTACCCTTATCTTTCAAGAGCCATTTCCCTATTTTACGGGGTAATATTTCTTGTTCACGGGAAAATTAAGTTTATTTTTATACTGCCCTGCCTTTTAGCGCCTGACGGAATTCTGTCATCCCCGTGCCGATA
>N_399
ACTTGACGTTTCAGTTTGTAAATTACCTTGGTGATTTATAAATTCACGACTGTTTGTATCTTTTTTTATTCATTTAACCACCATGGCGGTGGGTAACAGCTAAGGAGAGTTTTAAGTGATTAATTTAAATGGAAATTCATCATCTTCTCGTCAGGTAACCTTTATTACCCACCCGTCTATTCAAAGCAAAGCCTTTGCA
>N_400
ATGTCCTGTACTTCGTTCAGTTACGTATTGCTAATAAACTGCTTCTTTCTACCTGCAGCACCTATTCCCGAACGATTTCCGTCGTGACCATACCTCTGACCAACTGCACGCTGACTTCGATGGCAAAGAAAACGAAGAGCTGGAAGCGCTGAACGTTGAAGTGGCCGTTGCTGGCCGCATGATGACCCGTCGTATCATGGGTAAAGCCTCCTTCGTGACCCTGCAGGACGTAGGCGGCCGCATCCAAGGTGCTGCAGGTAAAGAAGCAGAATCGGATTAACCTTAGCAATAC
>N_401
AACCACTTTAACGACGTGGCGACGACCCGGAGATGGTGTACATTTAACAACTGCCATTGTATTACTCCTCCGACTTACTCAGCGCCGCCAACGAAGTCCAGATTCTGGCCTTCTTTCAGGGTGACGTAAGCTTTTCCCAGTCGCTACGACGACCGATACGCTGTCCGTGACGTTTAACTTTCCCA
>N_402
AGACATATTCGGCAAAATAATCATTTAGTGCGAAATTATTTATTAACATTTGCGCAAACTTCTTTAACAAATCTATCATGTCTCGATTTCACCAAATGGTTCACTCGAAATCTAATCAAGCGACAAAATACAGTTTTATGAAGGTTAAAACCACTTCATTCAAAAATGATTCAAAAGCAACATGTTTCATTTGGTTCACAGTGAGGGGGGGGGG
>N_403
ATGTAAACCTCATGGTCGCGTATCTTTCCGCATCAGGTGCGGCCTTTACCGAGCGCAATAAGCGGCCGGGAAAGCGAAACGGAGGATTCAGGAGGGTAGTCCCCTCTGGCCTGAACCTTACCATCAGTTGTTATGTTGAAAGTCGGTATCCATTCCGTATAAGCCGATGTCATAAGCACCGGTAATGCATTCCGTCGGTTTATATGTTGCGACGGCAGAAAGATAACTTGTCATACAACTTTAAAAGTTGAGAGCTGA
>N_404
GAATGTTTTCCCGGTCTTTTTTGCCCGTGACGGCAGGGAATGATTTTTGTTACCAGAGAGATGAGGGGGCTGCCTGCTGGCGAAACGACGAAAAGCGTCTATGCTTAACTATTGAATAGCTTAGTAAAGAATTTGACGTTGCAACAAAGGGAGAGGTTATGGGATTCTGGAGAATCGTTTTCACTATCATTCTGCCGCCGCTGGGTGTGCTGGGAAAAGGCTTCGCTAACATATTCTCAATATCATTTTGACCCA
>N_405
GAGAATAGTAGCTTGATGCCGTAGGCTGCGCGTAGTCGCCGTCTATCAGCAAAGTCTTTAGGCCAGCGTCGGCCAAAAATCCAGAAAGGTTAGCCGCGTGAGTAGATTTACCCTCACCGCCTTTAGTTGAAATGATTGATATAACTTGCATAATGTCACCTGTTGCAGTTTCGCTTTACAAATGACATTCATAAGCTTGTCGTCAAAACTCAGGGATTGAAAATCCCACTGTACTGGTTCGATTCCGAGTCCGGCACCACTATTTAAAGAACCCGCCCAAAAGGCGGATTTGCTTTTCTGA
>N_406
ACTGTCCTGTACTTCGTTCAGTTACGTATTGCTAAGGTTAATCCGATTCTGCTTCTTTCTACCTGCAGCACCTGATGGCAATCGGGAAAACAAGGAGAATGAGCAGCGGCCATGCCCACAGGCTGTTATCGCCAGCGACCAGCGCCGCCAGCGCCGGGACGGCGAAGACGCCGGTACCCAGCAATGAGGTGGAAAGCAACCCAACTCCCTGTCCCAGCCCTAACTCCTGTTTTAAACCACTCATGATTCAATCCTGCGCCAGTGAAAAAAAAGAGAGTATCACAATCGCTTTTCCTTATGACCGATTGCCTGACATGGCCGCTTTTTGTGCGCCAGCGCAAAGGTAAAAATTTTTTTTAATTTTGCCCTTGAAGCCGGAAATAGGTGCTGCAGGTAGAAAGAAGCAGAATCGGATAAACCTCAGCAA
>N_407
ACTCTGGCGTCGGCTTCACCTCTTTTGTTCTGACCTCCGGCACCGCATTTGCCTCCTTCTTCGTCGGCGACAGCGCGATGGCGTTTGGTTCCTTCCTGACCGGACAGTCAAACTGGGAAACCTTTGTGACCGCCGGAAAGGAAAACTGGGGAAGCTTTGTTAACACCGCCGGCAACAGCTGGAATACTTTCGTGAATAACGCGGCCAGCGACTGGAACACCTTA
>N_408
ATGGCGGTACGTTAGTTCTCCACACAACGGAAAGAGCACTGAAGCACTGGAAACTCACTTGACTAACACAGTGCTTTTTCCTGTTGTGTGCCGGGCTTCCACCGGCTCCCATCTGTTTTTAAAGCCACTCAGATATCGTCTGGGCTGCGCCGTCTACTTCCGGCTGTCACA
>N_409
TCCTGTTTTTATTGTACTTGGTTCGTTCCGTATTGCTAAGGTTAATCCGATTCTGCTTCTTCTTCTACCTGCAGCACCTCAGGCGACGACGATATAACTCTTACTGTGGCGAAATCGGTCCGGCACCGGAAAATTTACTCGCCCGGGATTTTAGTTCCTGCAGGCCAAATGAGAAGTGGCTGACCGATATTACGGAGTTCCAGCTTCCGGCTGGAAAAGTCTATCTGTCGCCGGTTATCGACAGGTGCTGCAGGTAGAAAGAAGCAGAATCGGATTAACCTTAGCAATACGT
>N_410
CGGGCTAAATCGCGACTGACGCCAGCGGCGTTAATGTCCTGAATGATGCGGGAATAGCGCCCGCCGGATGCTGCGCCCTCGCCGTTCTGTGCGGCGATAACAGAGGCGTGCTCCTGAGTCTGAATCTGCGGCGCCATCAGCCGCGCACCCAGATAGCCCGCCCGGCGCTCGCCGCAGTCATCGCCAGACCA
>N_411
TCTGACAACGATTAATCGTTGATGCACTGCTAAAAAGCCGGTCAGGTTTCCTGACCGGCTTTTTTTATTGTCTATTTTTCGCCGCTTTCCCGGCCCTTAATTACATTTACGACATATTAAATCTTCATTTTCTTAGCAATTAATTCATGCAAAATATCTATTAGAAGCCTTTTTCTAAAACCTTTCTTTATGTATGGGTAAAACTTCTACTCATA
>N_412
ATGTGTACTTGGTTCAGTTACGTATTGCTAATCCGATTCTGCTTCTTTCTACCTGCAGCACCTCTTGTCAAAGCCTGATTCAAAGAATTGCGTTCGACTGCTGACAATTTCAGCAATCGCCACCCATGCGCTGTTTTTCACCATGTTGCACCGTTGTAGTGCGAATGTACCCCTAATGGGGCATACCACAATCTGCTTACCGGGCAAATAAAAACCGAATTGCTATCACTATCCCTTATAACGCTGCCTGCGGCGGGCGACAGCCGAGGAAATGCAAAGCTGGCAAGCAAATTGCAAAAGCCAGTGCATCATAGGTGCTGCAGGTAGAAAGAAGCAGAATCGGATTAACCTTAGAGCAAT
>N_413
AGCCAACTGCGGGCTGATTGAGGTGAATGGCGAGAAAATTCCCCTCGCTCAAGTTTGCCGTCGCGGTGGCGATGGCCGTCGGCTTCTGCTCCTTCCTGTTCAACCCGCAGATTATCTTCCTGAAGTTTCTCAACGGAGTCATGTGACCACTCGCGTACTTCTACTTCAATCCCGTTATCCCTA
>N_414
ATGTAACACCTCATTCAGGTACCCTATTGTTAGGGCAATAGGATTGCTGCTTCTTTCTACCTGCAGCACCTGTAATGATAATGAAAGTGCATTCGAAAATGGGACCGGCAGGAATTATGTCGGGAGAACGCAATCATTGACGACCTTCCCATACAAGGAAATGTTCTCCGAGCGAGAGTTTATGAGTTATCAGCTTGAGCATTGTTCTGACGGTTCAGTCAACCTCGACCAACCTAATAGTACATGTAGCAGTGCTATGGGGTCATATGGAAATGAGATATCTATAAGTACCCATGATATTAATCCTGCGAGTGGGCTTCCTATGATTGAAAATGTAGACGTTGCAGGAAACGTGTATGGTATAAATCGGAATCATTAACAAATGATAAAGCTAATTTGACTACTAAAACTCAGCAGGGAGAGTGGCTGGTTTTAAAAAATGCCCCCTCAAATTTGGCCTATCAATTATAGTGGTTAGTTGGTAGGCTAAAAATACACATGCGAAATTATTAGTGTATTAATTTTAATAAATTTCCACTCAAATAAAAAGTTGGATATAGTAACAGGTGCTGCAGGTAGAAGAGAGCAGAATCGGATTAACCTTAGCAA
>N_415
TGTTGCCTGTTTTATCCCGTAGCCGCCGGAAACGCCCTGAGCCCGTCTGAGCGGTGCGCGTAATGACGCGTTATGGTAAATCCACTTACTGCTGCCTTTCATAGCCATCGAGATAAACAGCTGAAATGGTGTCAGCCAGTAGCCTTGATTTTTTCGGTGTGAGGTCTTTGCTGCGGTAATCGGTACCCGCAAATTGTGTTGTGCCTTA
>N_416
TTTTATCTACATGTACTTGGTTAATTTGACCTGCTAAGGTTAATCCGATTCTGCTTCTTTCTACCTGCAGCACCTATGACGCGTTATGGTAAATCCACTTACTGTCTGCCTTCATAGCCATCGAGATAAACAGCTGAAATGGTGTCAGCCAGTAGCCTTGATTTTTTCGGTGTGAGGTCTTTGCTGCGGTAATCGGTACCCGCAAATTGTGTTGTGCCTTGGAGTGAGTTTAAAAATTCCTGACTGTGAAACAGGTGCTGCAGGTAGAAAGAAGCAGAATCGGATTAACCTTAGCAATA
>N_417
GCGTGGCTTCGGCCATACTCTGGGTAACGCACTGCGCCGTATTCTGCTCTCATCGATGCCGGGTTGCGCGGTGACCGAGGTTGAGATTGATGGTGTACTGCACGAGTACAGCACCAAAGAAGGCGTTCAGGAAGACATCCTTGAAATCCTGCTCAACCTGAAAGGGCTGGCGGTGAGAGTTCAGGGTAAAGATGAAGTCATA
>N_418
CATTTTTATTGCTGGCCTTTCGTTCAGTTACGTATTGCTAAGGTTAATCCGATTCTGCTTCTTTCTACCTGCAGCACCTGTGGGAAAGGCGCCCCCCATTTAACCCAGCATTTCGCGTTGTAAAAAGGCGTCAAGACCCGAAATCCCCGGGAGCTTACATCAGTAAGTGCCGGGGTTGAGGGCCGCAGACAACGCATTTGCAGCGTGAAGGCGCCCCCCCATTTAACCCAGCATTTCGCGTTGCAAAAAGGCGTCAAGAGGTGCTGCAGGTGTAAAAGAAGCAGAATCGGATTAACCTTTAGCAAT
>N_419
GTTGACCCAGAGACTAACGGCGCCACTGATGGCCATCGTCACTTCAATGCTGGGGGTTTTGTAATGTCGGGTATCAAAAAGGCGAAAGCCGCGGTGCTGACGCCAACGGCTTTCTGGTCAGAAAAACGAAGAGGTAATTGCGAGGTAAGTATGTCAGGAACAAAGACTGAGGTAAACGCCCAAGCGACCCATCAAATGCTCCTTTTGCGGAGCGAGAAATATTGAGGTTGCAGGCGTTCTCATTA
>N_420
ATGAATGAGCTGATGGCGCATCATACCGGCCAGTCTCTTGAGCAGATTGAGCGTGACACCGAGCGTGACCGCTTCCTGTCTGCTGCGGAAGCCGTGGAGTACGGGCTGGTCGACTCTCCTTTGACCCATCGTAATTGATGCCCAAGGCGCAAGGGTGCCGCTTTACGCTTCATCCTTCTCGCCACGTCTGTGCGAGCGGTTGGCTTTTATTCGGCCGCTCTGGCAGGCTTGCGGCCGGTGGCTTCGCTACCGGCTCGATGTAGCGCGAAGGATTTTGTGTATATACTAATGAAGGGCGGCACAACGCTATATGGCGGCTTGCGCCTGAGAATGGCATTTGCGTCGTCGTGTGCGGCACAAAGAACTTAAAAAGAGGTTTGGACTCATGACAGATAAACA
>N_421
GTATCTGAATTGCTATCCTGCGCCCAGCCGGAAAATGCCGTGACGGATAAGGCCGTCATCAGCGAAGCTTTTTTAATCATTGTAAAAGCATCCGAAACAGAAAAAGGATGCCGCAGGTTTTATCAGTTGCTCGCGACGATAAAACCCAGTGCGACGTATTCCGGCAGGTCTTCGGGCTTGGAGGCTGTTTCAAGAAATAATGACTTCCCACGGCTAGCCGCAGTGTCTGCACCGAGTGCACTCATTTCTCACCTTCCTTACCGCTGCGCGTCAGCCCCCATTTTCCACTGGGTTCCCTTTTAACTCACAGGACCGGTAGGCGAATGCTACAATCAGAACCATATAGATGTCCAGACTGCTAATTATATTTCCCA
>N_422
ACTGCCAGAATCCGTGGCGTAATAAAGACAACCAGTTCGCGACGTTCATTATCTTTCCCGTCACGACGAAACAGACGTCCCAGTACCGGGATATCGCCAAGCAGCGGGACGCTGTCGCGGGCGGTTTGTTTTCTGCGGAAAAGATGCCGCCCAACGCTAAAGTACGCCGCTGCGAACA
>N_423
TTATCATAACTTACTTCGTTCAGTTACGTATTGCTAAGGTTAATCCGATTACTGTTGTTTCTCCTGCAGCGCCTGCACTGAATTCCGCCACTTTCCAGCCATGCCAGAAAGTAGCAGAAACCCGGGTCTGAAGCTCATCGCCTTCAAAACCATGCCACTTTAACATTAGTTGAACCATCATCGCAGTAAATATTCATCATTATGCTCCGTCAATTACACTCAATTTGATACATATTATAAGAGCAAAATGAAAAAATAAAAAGCCTTATTTCTCATTATGAGTAAAACTGATGAATCAAAATGATATTAATGAGCATAGGTGCTGCAGGTAGAAAGAAGCAGAATCGGATTAACCTTAGCAA
>N_424
GTGATAGCGAGTAGGCGTTCATGAATCCCGCAGGGGATGTGATTATTTTAGCAGAACGGCCGCCGTTAGCTGGAAACGACAAGGGCGTAAAAAACATAACAATGCCGACAAATAGTTTTCTCCCATTTTATCGCTTACTATTAATGTGTTTTTATCTTTAATTTAACTATGGAGATAATATCAGCAAAGTGTGTCTTAATGATAAATCGAAAATAATGATGATGTTTTTATTTTATTTCTCCCCATCTGTTTTGTTGTAACCA
>N_425
TCTATCGCATGCGGCGGTCCGAGCTAAGTAAGTGAACAACTTTACGCTCAATTTTAGGCAGACAGACAAAAGAGTCCCTTCCCCTGCTTTTTTTACCAAATAGCCTTTTCGGCTACAGCTCTTTCACTGCGTTGCGCATGTGAATCAGCTGATATTGTAGAGTTCAGCTGAGCTCAATCTCGGTGGGATTTTCTCTCCTTCAGCGAGTTTCCCGGAAATATCGCTGAGGATTTATCTTTAAGCTGCCTGTAACGATACGGAAGTATTCTGTTCAGTCCAAAATTCGA
>N_426
GTTTCTTCATTAGATGCTGGCTCTCGTAACCTGAGGTGTATAAGGAAAAATGTCCTGAATAACCTGATGTTATTGAATTTTTGCACAGGTAATAACGTGGGGACTGGTTTAAATTGTTCCTGCGGAAGCGCAGGCGCGACGGGCGCCCGGAGAATATTTTAATCGCAGCGAGGCTTAATCGCGTTTTGCGCCTCCGCGCAGTAAACCGGATA
>N_427
TATCATGTACTCGTTCAGTTACGTATTGCTAAGGTTAATCCGATTCTGCTTCTTTCTACCTGCAGCACCTGAAAAAGCCGAGCACAATCAGAATCGCGGCAGGCACTTCCATAATGACGGCGATAATCGCCGCCGGGTCGGCATCGGCGCGCCGGAGGCGGCCATGTACTGCACCGTACCGTCAAAGCCCAGCAGTTTGGGGTAACCAAAAAGAATAAACAGAATCACCACGGCGATGCGGGCGATAAGCAACAGAGAGCGGGAAGCGCCAAAATCAAAATAGCGGAGTGTGTTCATAATCAGCTCGTTATGAGAGACGTGTAGATTAAACGTAATACACAAATTTGCGCTCCGCCACGTTCGTTATGACTAAACCAGCGTCTGCAATTGCTCCTCAACGTACAGATGACCCTTCCTCCCCATCAGCTGCTGGGCGCGTGTCAGCTGGCCAAAGCCAATTTGAGTGCGCTCGCGGCGTATCCCGGTGGTCAAAGGGGTTGACAGGTGCTGAGTGCAAAAAAGCAAATCGGATTAACCTTAGCA
>N_428
TTGGCAATCTGGGCGTAAGCGTGATGCAGATGGTCGCCCCGGCGGTCATCTTCCTGCCGCTCTTCACCTTTCTCGGCGTCCATGGCGTCACCCAGCCCGATGGTTCGACAATCACCCTGAGTAATGCGGCGCTCGTCTGGGTACCGCTGCTGCTGCTCGCCACCGTCGCGGCATGGTTCGGCATGAACGATATCGCCGGTTCAAAGGCCTCGATTCGCAATCAGCTTCCCGTGCTCAAGCGACCGCATATGTGGCTTGTGACCTTTCTGTATCTGGCGACGTTTGGCTCGTTCATCGGCTTTTCCGCCGGCTTTGCCATGCTGGCGAAAACCCAGTTTCA
>N_429
TAGCTATGTGCAAATATATAAGAGCTATTAAATATAATCAATAAACGACATGGGTATTTCATGAATATTATTTTAGTAAACACGTTATATTATCCATATAAAATAGGTGGTGCCGAGGTTTCGGTTCAGATATTGGCCGAGTCATTAATTGAGAAGGGGCATTCGGTGACGAGTCGTTAGTATTCATGAGCATAATGAGCGTAAAGATACAGAACATAACGGTGA
>N_430
TATTTTCGGCAACTAAAGCGATGACCGGCCACTCGCTGGGCGCGGCGGGCGTACAGGAAGCCATCTACTCCCTGCTGATGCTGGAGCACGGCTTTATCGCGCCGAGCATCAACGTTGAAGAGCTCAACGAGCAGGCTGCCGGCCTGAACATCGTCACCAAACCGACGGACGCTAAGCTGACCACCGTAATGTCCAACAGCTTCGGCTTCGGCGGCACCAACGCCACGCTGGTGATGCGTAAATACAACGCCTAATCAGCATGTGATGCGCAAAGGGGAA
>N_431
ATATCGCTTTCTCCCTCGTGTTGGCCCGGCAACAGTTTCATGTGCGCGGTGGCGCCGGGCAGACGCTGCAGGTTGGCCATCCCTTGCTCAAGGTCGCTTAAGCGCAGGATAGTACCGGAAGAGGTGGGTAGGGAATTCCACAGGCGGGTAATATGCACGAGCCATAGGCACGTCGATAGCGCCCACTTTGCCATAGTGCAGCGTGAAA
>N_432
CGGGACATACCGGCCGCCCGCAGAAGGTCCCGCAGAGCGTGTTCATGCCTTAGTTCACTGATTATCAGGGCTTTTTGCCATTTTTTTCGCTCTGAACCAAGGCTTTCAACTTTTTTGATAGGCATTCTCTCCAGCAGATAACGCAGTTCGGCCCTGAGCTCTTCGGGGGAGAGTTTTTCCAGCTCTTTATCTGTCAGTGGTGGGATATTTTTTGGCTTTGTCATTTGTCCGGGCCGTCCGCATTGCATGTTTAAAAGACCTTCCGCTCCGGCATCGTTGTACACGTCGAGCCAGCGCCGGACAAGTATTTCTGCGGAGAGATTAAACCGGGCAGCCGCTTCACGCATCGTCAGGCGGTCACTGATAACCGCCCGGACGACCACGAGTTTAAATTCATCGGAATAATGATTATTTTTTA
>N_433
GGGGAAGTGTGGCTGGGCAGCGTCGCGGCACTGCTGGAAGGATTAGGCTTCGGCGAGCGCTTCGTACGCACCGCGCTGTTTCGCCTCAATAAAGAAGAGTGGCTTGATGTTGTCCGCATCGGCCGGCGCAGCTTCTATCGCCTGAGTGATAAAGGGCTGCGCCTGACCCGGCGCGCGGAGCATAAAATTTATCGCGCCAGTGCCCCGGAATA
>N_434
TGTTTGTTGCTTCGTTCAGTTACGTATTGCTAAGGTTAATCCGATTCTGCTTCTTTCTACCTGCAGCACCTGCCCGGAAGCTGGGTCATACCTGCAACCAAAAGGTCACGGGACCATCATTGACCAAAGAAACCTGCATATCCGCAGCGAATCTTCCGGTCTGGGTGTGCATTTCCTGCTGGCGACAGCGGGCGACGAAATACTCATACAGCGCCTCAGCGCGGTCAGGGGCAAGGTGCTGCAGGTAGAAAGAAGCAGAATCGGATTAACCTTAGCAAT
>N_435
ATTTTTTTAGTGTTCCTTGGTTCAGTTACGTATTGCTAAGGTTAATCCGATTCTGCTTCTTTCTACCTGCAGCACCTGTGTCGATTCCGGGTCTCCCGTCTCTGCAGGTGAGCGTACCTAAAGGTGTTCCGGCCGCGAAAGCCCCGCCAAAAGGCATTATTGCTGAAAAAGGTGATTCACGTCCGGCTGGTTTTACGGCCGGTGGTAACTCCCGTGAGGCCGTTATTCGTTTCCCGAAAGAGAGCGGACAGAAACCGGTCTATAGGTGCTGCAGGTAGAAAGAAGCAGAATCGGATTAACCTTAGCAATA
>N_436
GTTGACCCAGAGACTAACGGCGCCACTGATGGCCATCGTCACTTCAATGCTGGGGGTTTTGTAATGTCGGGTATCAAAAAGGCGAAAGCCGCGGTGCTGACGCCAACGGCTTTCTGGTCAGAAAAACGAAGAGGTAATTGCGAGGTAAGTATGTCAGGAACAAAGACTGAGGTAAACGCCCAAGCGACCCATCAAATGCTCCTTTTGCGGAGCGAGAAATATTGAGGTTGCAGGCGTTCTCATTA
>N_437
ATACCGGACGTTAGGGATTGCGGAAGTTGGTGCGCAGGAGGCATGGCTGAGGCTACGCGTAAATAATGCTTCTTTATCGCTGAGCGTATTGCTGGCGCTGGAGGGGGCGATTGCCGGGGTACATGCCGCCGCGCTCCCGACGCCACGGCGTCAGGAGCTTCTCGAATGGGCGGCTACCCGGTAGCGGAAAAGCCTTGTTATTCGGTTTGGGCGTGGACCCGTTGCTA
>N_438
ACGCGCAGCAGCCGGTAGTGCCGAAAGACCATCAAATCCGCGAACTGGTTAATGGGTTACGAGCGATATTGCGATTGAATATCATGGGACACAGCAACTTCGTGAACGCATTGCGCAGGTTGTACGCGCCGCCATGCTCAACGGAGGTAAGTCATGAAATTCGAAGAATGGTTATCGCAACAAAACGGCGTCATTGAGGTTGATTGCGGCTGTGTTACCTCTGAAGCTTTTTATCACA
>N_439
TATGTATTCGTTCAGTTACGTATTGCTAAGGTTAATCCGATTCTGCTTCTTTACTACCTGCAGCACCTGCGACAAACTTACCCAACAAGCGATTGATTGTCGGTATATCAACTGACACCACCACACTTAACTGAACTCGATTTTGCAAGTTAAAGGGAGTTACAGCATGTTAGATTTTCGTGTTTCGTCACATGCACACTTTGATGATGCATGCAGAAAATTCGCGGCCACACATAACGTGAAAGAGCTGGCGGATAAAGCCGGTATCAAGCCGCATACGCTTTACAACAAACTCAACCCGGAACAACCGCACCAGTTAACGCCGCGCGAAATCTGGACGCTGACAGACCTGACCGAAGACTCGACCCTTGTCGATGGTTTTCAGGTGCTGCAGGTAGAAAGAAGCAGAATCGGATTAACCTTAGCAAT
>N_440
TGGATAAAAACCTCAAACCGATTAAGCAGCAGAGCGTTGCGCAGAAGCCGTAAAAGAATACGGCATCATCTGGAAGTTATGGTCAAAGGGGGTTTTGTCTAGAATAGAGCTAATAATCTTATCAACTCCTGAATACGACTCTGGAACTTTATGGCAGTTTTGCAAGTGTTACATATTCCGGACGAGCGCCTTCGCAAAGTCGCCGAGCCGCCGATTAAAGGCGCGGAAACCCAA
>N_441
ATTATGTCCTGTACTTCGTTCAGTTACGTATTGCTAAGGTTAATCCGATTCTGCTTCTTTACCTGCAGCACCTATTTTCCGGCCAGCGCGCATTTCAGGCGAATAAAAAACCGACCATCTATTTCTGGCGGATTGCCGATAACGGCGGTCTACCGCTGCCGGGCGAATATTGCCTTAATGATTACCTTTGGCGATATTTATCTTGGCGGAGTACAGGCGATGCGCTTCAGCGTCAGCGGGCTCTGTATTCAGGTCAAATCACCCACCTGCAAGATTACTGACAACAGTGAAACATTAACGTCTTCCTCGGACGGCATAACAAAACCGCATTTACCGGGCTCAACAGCACCACCGCCCCGGTTCCTTTTAACATCAACCTGACGAACTGTGAAAATAGGTGCTGCAGGTAGAAAGAAGCAGAATCGGATTAACCTTAGCAATACAT
>N_442
ACTTACTGGCAGAATCTCGCGGCGGTCAAAGCCTTCGCTGGCGAAGACTATCACGTCGCGGTCACCTATCCGGACGACGACGCATTCGAACTCCTCTCCGACCCCTATGTGTTTCAGCATGAAGTCGAGGCCGTGTCGCCGCTGTAGGCTGATGACCGGGCAGGTGGAAGATTGGCCAGCAGCAGGCGGTTGCTGGCTGCGCGAGAGCGACGTCTACCTTGTATGGACAGCCAA
>N_443
ATGTCATTTGTACTTCGTTCAGTTACGTATGCTAAGGTTAATCCGATTCTGCTTCTTTCTACCTGCAGCACCTCCGGGTCATGACGTCGGCAATGCTGGCATCGCGCATATCAACGCCGGTATCGAAGACCCGGCGCAGGTCACCGTCGGTAAAAATACCGATGATGTTCATATCGTCATCGCAGATAGCGGTCATGCCTAAATTTTTACGCGTGATTTCCAGCAGCGCATCGCGCAGGGTCGCCTGCAGACCGACGTGCGGGATTTCATCACCGGTATGCATAATATCATTGACCCGCAGCAACAGCTTACGGCCGAGTGCGCCGCCCGGATGCGACAGGGCGAAATCCTCAGCGGTAAAGCCGCGGGCTTCCAGCAGGGCGACAGGTGCTGCAGGTAGAAAGAAGCAGAATCGGATTAACCTTAGCAAT
>N_444
AGCACGTAGCTGAGCGTGCCGCCATGGGGATTGTTGCCAAACCCTTAGATGCAACCCAAATGGCCGCGCTGGTAGAACTGCTGAAAAACCCGCCTGCGGGCGAAGAAGAATTCCTGTTAGACCTGCTGATTAACCGTGTACCGCCGGGCGTCGACGAAGCCGCCTATGTTAAAA
>N_445
GTGGTGTTTATGTAAACTGTACTTCGTTCAGTTACGTATTGCTAAGGTTAATCCGATTCTGCTTCTTTCTACCTGCAGCACCTGTACCGGTACCAAACGGAATTACAGCGTAAAACGTTCAGTTACGACAAAGGAAAAAAAACGAAGTCATTGCCGTACATTCCGTCGGGGAGCTTTGCAAAAAGCATGCTTATCGAGGGGGCAGATGCCAACGCGTCTGTTACCGGGAATGAATCAACTGTACCGATGCAGTTGCGTATCACCGGTCGCGTGGAAATAGGTGCTGCAGGTAGAAAGAAGCAGAATCGGATTAACCTTAGCAA
>N_446
CTATCGTGTCTTTCGTTCAGTTACGTATTGCTAAGGTTAATCCGATTCTGCTTCTTTCTACCTGCAGCACCTATTCCGTAACGATACGTCAGCAGGTGATGGCGCGCGCATCGGCCATTTCAATCGTAAAGGCATGGTGAACAACAAATTCAACCATTTCATTATGAGTAAACTGGCAGAAGCGGGCATCCCTACCCAGATGGAAGCGCTGCTCTCCGATACCGAATGTCTGGTGAAAAAACTGGATATGGTGCCGGTAGAGTGCGTGGTGCGTAACCGTGCGGCAGGCTCGCTGGTAAAACGTTTAGGCATTGAAGAAGGTATCGAGCTGAATCCGCCGCTGTTCGACAGGTGCTGCAGGTAAAAACGAGAATGGATGACCTTAGCA
>N_447
AAATAACCGGTGAGCGGCACTGCTGGGCGGTGCTTAATACGGCGCTATCGCCTTCTGAAAAATGCAGGATGTCTTCCTCCGGAACTGGAGCAACGCAAAGAAGCGTTGGCTCTGGCAGACTTACTGAATGGCGTCCGTCAGGACGTATCCGCGTCATGCCGAACTTAGCAAACGCCTA
>N_448
TTTTTTACGCTAACAACTGCATAGCGTTAAGGTTAATCCGATTCTGCTTCTTCTACCTGCAGCACCTGAATTTGCCGCGAACGGCTAATACGTTTTGTTATATGCTTTTCTGTCCCGTGAAAATCTTACGCCATCATCCTGATGTGCTAGCACTATAAGAAAGTTCTTAAGGTCATCGTCAGTCTCATTCCTCTCATTTCTCTCAGAAAATGAGAAAAATTAACACTTACGAGTTTTTTATATCCCGCGCGGCCGCCGACGCGCCCCGTAGTTCAGGAAATAAAGGCCAGTCCCTTACCAAAGATTGCGCGAACGGGCAGAGGTGCTGCAGGTAGGAAGAAGACAGGAATCAGATAACCTTAGCAAT
>N_449
CTGGCCACACCCATGCAATGAATCTACGAGCGGTTAAAGGGAGTGCGAAGCCACCTTCATGGGGGGGTAGGTGGGGGTTTTCATGCTTGAGGTCAAACTTTCTAAATTTTGTGTAGCAATAAAGTTTGGCTGCCATATTCATCCGGGGGCTGGCGTACAATTGAAAAAAACAAAGCGAGTAGACA
>N_450
GTTTTTTGCTAGTCTACTTCGTTCAGTTACGTATTGCTAAGGTTAATCCGATTCTGCTTCTTTCTACCTGCAGCACCTCAGGCTGAACGAAAATCTCACGGCCGGAAGCGGGATACTGCACGGCGGGATGCATCACGGCAGCGTCATGACATCGAGACGCGCGTGCGTCAGCAACTGACCCGCGAATACGCCACCGGCCGCTTCAGGGGCGATAAAGAAGCGCTGAAGCGTGAGGTTGAGCGCCGTGTGCAGGAGCGCATGCTGCTGTCGCGCGGAAACAACTACACGCGGCTGGCCACTGCCCCCCTATAACATTCCTTCTTTAAAAAATCCGGCCGGCGCCGGAGGCTTTGGCACAGGTGCTCAGTAAAAAACAGAATCGGATTAACCTTAGCAAT
>N_451
GTGGAAAGATTACCATGACCCACAGCTTAATAATCTGATTCAGCGAGCGTTGGCCAACGCGCCGGATATGCAGATTGCCGAACAGCGCATCAGGCTTGCCGAAGCGCAGGCGCGAATGTCGCAGGCGAATCTTGGCCCGGAGATGGATTTCTCCGCCCGATATTGAACGCCAGCGCATGTCGGCCGAAGGCCTGATGGGACCGTTTGTACCGACACCGACGGCAATACCA
>N_452
CTGCATTCCTCACTATAATTCCAGTCTTGCTGGCGTCAACGCGGCCTTAAATGTTATAGCCACGTCACTTGTGAGCGGCCAATTTGTGTTATCCACATATAACTGCAAGGAGTATTTCATTAGGCTACAACCGTGATACACACGAACCGCCATCCCCGTCGGACTTCAAGGCACGTGGTTCCCTTTAAACACCAGCTCTGTACCTCTTTAAAGATGGCTCATAAATCCTGTAAACACATAACCTGTTCATCGCCTGCCCTGTCGACCGGCTGCGGAGGAGTGCCCGCCCTTGCAGCGACCTGACGGTAGCGCCGGTTCGGCGACGTCGGAGAGAGTTCCATCGCTGCGCGACGGGCCCCCGACCGGAGAACCAGTCGTACAGCATTCAAATGAAAATTCATCATAAAACCGGCGCGGGTTTGCCGAGCCGGGAGCCCCTCCCCACCACTGAAAAGCGCCGCCGCCCCCGGCCGAAGGCCGGGAGTAGTGTCCGCTTTTAATGATGGGTGTTGTAACTATTCTTCTTCATCGCTGTAGGTGGAGCTGTGGTCGGTCCCCATCACGCTTCGTAAGCGGCCCTGCGGCCCGCTAACGCGGAGATACGCCGACTGCGGCTAACGCCTTGTCGGGACCACTCCGACCGCGTACAGCAGCTTCTGCTATCGTTTTTAGCGGTTTTGTTA
>N_453
AGGAAGCAGACGTATACCAGCGGAATCGATTTGCGCAGGCCGCCCATCTTGAAGATGTTCTGTTCGTGATGGCAGGCCAGAATGACCGAACCAGACGACAGGAACAGCAGCGCTTTAAAGAACGCGTGAGTCATCAGGTGGAAAATCGCCGCGTCCCATGCCTGCACGCCCAGCGCGAGGAACATGTAGCCAATCTGGCTCATGGTAGAGTAGGCGAGAACGCGTTTGATATCGGTCTGCACCA
>N_454
CCCGCCGTGGAACACGAAGTTCAGGCTGTTGTGCGGCAGGTTGTGTTTGTTGGAAACATATTCCTGAGAGTCGCGCAGGATGGTCGGCCGAAAGCGCGCTGCATGGCTATAACAGCAGCGTGACGAGTGTCGCCGGGGCAATCTCCTGCGCTA
>N_455
ATCATCGTTGATAAATTCCAGAACACCAACGTGCCGGGCATCTACGCGGTGGGCGATAATACCGGCGCCGTTGAGCTGACGCCGGTCGCCGTGGCCGCAGGCCGTCGTCTCTCCGAGCGCCTGTTTAACAACAAACCGGAAGAGCATCTGGACTACAGCAACATCCCGACCGTGGTCTTCAGCCATCCGCCAATCGGCACCGTCGGCTTAACCGAGCCGCAGGCGCGCGAGCAGTACGGCGACGACGCCGTGAAGGTCTACAAATCTTCCTTCACTGCGATGTATACCGCCGTGACCA
>N_456
CTCGGGCATCCAAGCAGCAAGCGCGTTACGCCGTGGGTCGATGTTTGATGTTATGGAGCAGCAACGATGTTACGCAGCAGGGCAGTCGCCCTAAAACAAAGTTAACCTCTGAGGAAGAATTGTGAAACTATCACTAATGGTAGCTATATCGAAGAATGGAGTTATCGGGAATGGCCCTGATATTCCATGGAGTGCCAAAGGTGAACAGCTCCTGTTTAAAGCTATTACCTATAACCAATGGCTGTTGGTTGGACGCAAGACTTTTGAATCAATGGGAGCATTACCCAACCGAAAGTATGCGGA
>N_457
TGTGTTATGTGGTTAGCCTTCGTTCAGTTACGTATTGCTAAGGTTAATCCGATTCTGCTTCTTTCTACCTGCAGCACCTCCCTTGAACCCTTGGTTCAAGGTGAATGGGTCTGGATTCATCGACGCAGTGCTCGCGGGCCGTTTTCTGGCGTTTGCATCATGCGCTCATGGCGTCCAGCGCGTTCTCAGCGCATCAGCCACTCCGGGCGATAGACGAGGTACTGCTGCATTTTCTTGGCGCTATGCTGCGTCTGGTGCAGAGGTGCTGCAGGTAGAAAGAAGCAGAATCAAGGAATTAACCTTAGCAATA
>N_458
TCTGACAACGATTAATCGTTGATGCACTGCTAAAAAGCCGGTCAGGTTTCCTGACCGGCTTTTTTTATTGTCTATTTTTCGCCGCTTTCCCGGCCCTTAATTACATTTACGACATATTAAATCTTCATTTTCTTAGCAATTAATTCATGCAAAATATCTATTAGAAGCCTTTTTCTAAAACCTTTCTTTATGTATGGGTAAAACTTCTACTCATA
>N_459
CTGATGCTGGTCCGTCCGCAGACCCCGGGTCCGCTGCGGTTCGCGGCATTTGCCAGCGGCTGCAGCTACCGCGCGCTGGGAGAACGCTGGCTGGCGGAACAGCAGGCGGCCGTCGAGGTGCATGAGGTCAATTCCTATCACAGCATGCTTGCCTGCGTGGCGTCCGGGCGCTACGCCTGCCTGCTGCCGCAGAGCGTGCTGTCGCTGATGACGCTTCCCGAAAACTGCCTTAGCGAACCGCTGTGCGAGGCGACCACCCAGCTTATCTGGCGCAGCGGCTTGAGCGCCCCCGCCCTGAGCGAGTGGA
>N_460
GGTTTTCAAAGCGGAGCTATTGAGGCTGCCAACCTAACAAATGTCCATATAACATCACTTGCAGAATTGAGTTTATCTGCCAGTAAAGATATATATTCCATGCGATTGCGCGAGCTCTAACCAAGTTGAAATCTGTAATGAACGTTATTGGAATATACCTAAAGATGAGAGAATTAAGTATGGTCTTCGACCTGAAGTTGGAGCAATTAACTATTCAGA
>N_461
ATTGACTTGTTGTTTTTGTGGTTATTCGATTGAGTTCACATTTTGAGCTGATTTGGTTGTGGGTTTTTAGGGAAATATCTTTATGTACTTATTTGCGTACATGTTCTATGCTAAGCCCCAACAAATGGGGGTTAACAACATGCATGCAATCAATTTTACTGATGCCCGTAAACATTTTGCCGAGACGATGAAGCGCGTCACTGATGATGCTGAACCGGTACA
>N_462
CTGACAATACGGTGATGGCCCTCACGGCGGAACAGAATGCCGCCACTGGCGTGGGAGTGCAGTTAAATTTGAATGGCAAAGCACTGCCGTTAAATACCGATATCAGCCTCTATACTTCGAGCCGCGCGACGGTGACCAACAGCGGCGCGGATGCCAGCTACAGCTATTTCACCAACCCCGACAGCCCCGGAGGCGCAGCGGCCATGCAGACGCTCA
>N_463
ATGTCATTTGTACTTCGTTCAGTTACGTATGCTAAGGTTAATCCGATTCTGCTTCTTTCTACCTGCAGCACCTCCGGGTCATGACGTCGGCAATGCTGGCATCGCGCATATCAACGCCGGTATCGAAGACCCGGCGCAGGTCACCGTCGGTAAAAATACCGATGATGTTCATATCGTCATCGCAGATAGCGGTCATGCCTAAATTTTTACGCGTGATTTCCAGCAGCGCATCGCGCAGGGTCGCCTGCAGACCGACGTGCGGGATTTCATCACCGGTATGCATAATATCATTGACCCGCAGCAACAGCTTACGGCCGAGTGCGCCGCCCGGATGCGACAGGGCGAAATCCTCAGCGGTAAAGCCGCGGGCTTCCAGCAGGGCGACAGGTGCTGCAGGTAGAAAGAAGCAGAATCGGATTAACCTTAGCAAT
>N_464
TGGTAATGTGAGTTTTAAAAATATTTTTTCTCTATTTTGCGTGTATGGCTCTGGAGGAAGTATATTATCAAGTTTGATATCTAAAGGAGTCCGGTGAAGCAGGGATTGAAGCATTATCATTATTTGAAAAATCGAATTCAACAGGCATGTGTGTAAATAAGCCTCGTTGCGCAGATAAATTGCTGTTTCAGAGTATGGAGGGATGATGAATTTTAATTTTAATCACGAGTTGAGATTTAACCACGA
>N_465
TTTTTTTAACGTGTCTTCAAAGAGGTTCGTTACGTATTGCTAAGGTTAATCCGATTCTGCTTCTTTCTACCTGCAGCACCTTTGATAATAAAAATCATTATTTTCTAATAGATGGAGAAAAATACAAGCCAGATATGTTCCCACCACATGGAAGACGTCGACAACCGATAAAATCGGACCAGACTTCTTTATCTACGGGATAAGAATGTTCTCCGCCGGGAATAAAAATTTGATTTGTCCAGATAGCGTTGGTTCCTTCAAAAGGGAAATTAATGGAACAAACTATGATTTAATCACTTCCTCTGATAATGAAGATAACGCAAAAAAACTAAAAGATATGACCAAGATTGTGTCGTTTTAGACAGCGACAATGCACAACAATGGGATACTTTTTTCGAAAATAACGTTCAAAACAAAGGATAAGAATTGTCTGCCTGTAGCCAGAATTATTATTCTGGCTTTACTCTTTTCGGCTACGATTCAGTTTTAAAACCCTGATAAAGAGCCAACACGGCTACCAGCAACTTCATCATCAACGGTATAAAAATAGCACTCTGGCACATCCAGCACTTTTGCAAAACTACAAACCAGCTCAAATGAAAGCTTGTGCGTTCCGCTTTCATAATGGGACAAACGTGAATATGCCGTAGCCTCTTCAATCCCAGCCATTACACCTAACTTTTCCTGAGTTAGCCCAGCGCGTAATACACAGTATGCAGGTAGAAAGAAGCAGAATCGGATTAACCTTAGCAAT
>N_466
TGCTGTTGGCCTTCGTTCAGTTACGTATTGCTAAGGTTAATCCGATTCTGCTTCTTTCTACCTGCAGCACCTACATATCTTGTTGATGCACAGCTATCTCATCTCCAGCCAACGACCTTTATCTTTCATCAGCCGAATCATAGCAAGCAATTTAAGACTATCGTCTGGTTATTGGCAAGGCTTGCTTCAAAGTGCTCCTGCTTCTGTTGCGGCTGGAAGTTACTCAAGCGCGAGTTCTTGCTGTGGCTGATAAGGCAAAGGTTAGGTGCTGCAGGTAGAAAGAAGCAGAATGGGTGACACCGAG
>N_467
ATCATGACGCATCACCCCGAGCTGAACAGCGTCGCCTGTCTGATGGGGTCGGGCTATTTTCGTTCCCTGTCGCAAACCCTGTTCCCCTCGCCTGATTTTGATGTTGATAGCCTCAACGAATGGGATGTCAGCCATCAGCTGGCGTCCTTTGCCCGGCGGCCGCTGTTGCTCTGGCATGGCGATGCCGATGACGTGGTGCCGCCGGAAGAAACCTTTCGACTAGAACAGGCGCTCCGGCAGGCTGACCTTGCCGCCAGA
>N_468
CTACGTCGGCGTAACGCGCGCCATGCAGAAGCTGACGCTGACCTATGCGGAAACCCGCCGTCTGTACGGGAAAGAGGTTTATCACCGCCCGTCGCGCTTTATCGGCGAGCTGCCGCAGGAGTGCGTAGAAGAAGTGCGTCTGCGAGCCACGGTGAGCCGCCCGGTAAACCATCAGCGACTGGGCGCGCCGATTGCCGAGAGCGATACCGGCTACAAGTTAGGCCAGCGCGTACA
>N_469
ACTCATAAGGATACAAAATTTCACCTGATAGCTCAAGGAATCCATGCCCATCATAATCATGGCCACCGTGCATATCAAATATTACAAGAGCGAATTTAAATGAATTCAAAGAATCCACTAGCTCATTTTTATTTGTGACATCTTTAAATATTACTTCCATTTCAAAGTTCGGGATGTAAGACCCTTTTTTAGAAACTTTTTCATTTACA
>N_470
GAAGCCCAGCCCGATGGCCGCGCCGAAGCTGGCGAGGGCTGGAAAGCAGGCGGCGCAGCCCATCGCGGAAACGACGCTGCCGAGCGCGCCGGTTTTATCGGCAATGCGTGTCATCAGTCCCATGAAGCGGCTCTCGCTGTTGTCGTTGGCTTGCTGGCTCACTGCTTGACGCTCAAGCGGTAGCCGGCGTCTGCGGTGGCCTTGGTCAGCTTCTGTACGCTGGCCTTGGTGTCGTCAAAAGTGACGACGGCCTCGCGCTTCTCGAAGCCGGTAATGACA
>N_471
GTATCGCGCGCCCACAGGCGACGCGGCAGAAGAGGCCGCCCGCGCGGCGCAGTGCCTTGAGTTTATTTCCCGTCTTCCGCAAGGCTGGCTGACACCAATGGGAGAGATGGGCGGCCAGCTATCGGGCGGCGAGCGCCGCGGATTTCCGTGCCAGCGTTATTGAAAAACGCGCCGGTCGTCATTCTCGATGAACCGACTGCCGCGCTGGATA
>N_472
TCTTTTTCCCTAACTGGTTCGTTTCTTTAACTGTACTTGGTTCAGTTACGTATTGCTAAGGTTAATCCGATTCTGCTTCTTTCTACCTGCAGCACCTGTTACACCCGCAGCTTTTGCAATTGTTGCCAACGAGGTAGATGATACGCCTTGCTGCGAAAACAGACGCAGAGCAACATCCAGAATCAGTTGCCGGGTTTCACGTGCCTGTTGTTTGGTTTTTCGTGCCATAGGTTAATGACTTTACAGAGGTTACGTTTACATACATTTGTGAATGTATGTACCATAGCATGACCATAATAGAAAGACTGTAGTGGGTTTGTGGTTGTTTGAGCCACTGAACATTTTGAAATTGGACACTCGAGGTTTACATATGAACAAAAACAGAAGGTGCTGCAGGTAGAAAGACAGAAATAGGATAAACCTAGGCA
>N_473
TTATGTTTATGTAACCTACTTGGTTCAGTCGTATTGCTAAGGTTAAATCCGATTTCTCTCTTCTACCTGCAGCACCTATGGATATGGCACAACAGCGCAGACAGGCAGAACGCGGAGCGCCTTATCAACGACTCGCCGCGGCAGCTGTATCGCTACGCCATCTCGTTTTACATGCGAGGAATGTGACGCACCAATCCCGGAGGAACGCCGTATTGCCATCAAGGGCGTTGCACTATGCGTCACCTGTAAGGAAATCGCAGAGCTTAAAGGTAAACACTCATAACGGAGGTGCTGTATAAGCCTTCGCATCAAAATCGGCGACAAATGGATTATAAACAGGTGCTGCAGAAGAAGCAGAATCGGATTAACCTTAGCAA
>N_474
ATGTCTGGTTTCTTCGTTCAGTTACGTATTGCTAAGGTTAATCCGATTCTGCTTCTTTCTACCTGCAGCACCTGTTGTTTATCCAGCCCTGCCACTCGGTTTCTGCTGGCGTCCAGCGCGCGGGTCTCCCGGCGGCATACACCATGAGACAGGGGACCGGAACGCTTTTCGCCCGGCGTATGCTCAGTCAGTAAACGCAGCAGATGCGCGATGTTGTCGAGCCACGTTTCTGCCGCTTGCAGCGTCAGGTTTTGCGACACCATACCGGCCGTTTTAGCGAGGCTGATAAAGTCGGCAAAGGTGCTGAGTAAAGAAGCAGAATCGGATTAACCCTTTGACAATGGTA
>N_475
CTTAGCGCGGCATCTGAATCTGGCTGTGAAACCCCTCCTTGCGTTCTGACAGGAAATAAACAGATTGATTATAAATAAAAAAAATCCACAGAAAAAATGCTTTTTTTGCTATTGAGAATTTTATAGAAATCATCTTAAATATTACCTAAAAAATTGTAACCCCAACTAAATATAAGTCACACCGCCATTTTAAAATAAATTCCACCTGACTTGTTTATTTATATCAGTAGGTTAAAGAAATCAACTTGAACACTACCATTGGAGTGGAGTCAATTTAATTATCTTAAAACGCAGGCCATAATTTTATCCATATTTATCGGTTGCCGTATTGGGTATAAATTACCCATTCATTTATAGACAGGAGATATGTTTATTAGTTTGCAATAGGTTGATTCACCTGCAGTGCCAGTCAGCTAAATGGGTCATCCTCATCCTTTAACTCACCGTCAAAGGGGCGGTCGTGTTGTGCAATGGATTCTTGATGAACATATGGCGAAATAGAAATGGAAAATCCACCTATTCAAATACGTTATTGTTTAATCGCAACACGAAACTCTCGCTATCAATCGGCTTGCTTTTGCTCTTCCCGGCGCTGGTTCAGGAGCGTCACTCTATGACCAGCAAATCTTGCAAGCGCGCCAAGGTAGTA
>N_476
ATCTTTCTTAAAGACAACTTTATAAATATCGTCTTTTTCAGAGTTTTTTGTGCTCAGTGCTAGTTTATCATTAAAAGCAACGATAAAAGATGATGCCTGAGGCCAAAACTGGATTCGGGATTAGTTCCTTGAGCATTGGGTTGTTATCAAATATAACTTGGATATTCTTTGGTAAGTCTGACATACCCATTCCTTCTTGAGTTTTGGCGTTCATTGGGCCGAAAAAA
>N_477
AGGCCACCCAGTGACCAGAAAAGCACTGAGCTGGTTTTACGGCCGGTGGTAACTCCCGTGAGGCCGTTATTCGTTTCCCGAAAGAGAGCGGACAGAAACCGGTCTATGTGTCGGTGACGTGCTTACTCCGGCACAGGTAAAACAGCGTCTGGAGGAAGAAAAGCGTCGCCAGCAGGCATGGGACGCTGCTA
>N_478
ATTTTTATGTAAGCTTCTTCGTTCAGTTACGTATTGCTAAGGTTAATCCGATTCTGCTTCTTTCTACCTGCAGCACCTATGTAAACAAGGGCTGATGAGCCCTTTTTATTGCCTCGAGAAATGCAAAAACTTGCACAATTTTGCACAATTTATTTGATGCTTCAATCATCCTCCTGCGTCAGCGCTGGCGGGGTCTGGGCGCCATGCACAAAGTGCACAAAAAGAGGCATGTTTAGCGCGCAGGCGAGGCGGGGGAGCAAGCGCGCGCTTTGGGGGTAGGGAGGGGGCGGCATACTGCGCCAAAAGCCGCCTGCCGGAGGTGCTGCAGGTAGAAAGAAGCAGAATCGGATTAACCTTAGCAATA
>N_479
GCTGTGCGTGACACCTTCGACAGTTGTTAAGGTTAATCCGATTCTGCTTCTTTCTACCTGCAGCACCTCAGGCTTTTCGCCAGCGAGCCGGGTCCGGCGGTGTAAACGGTCAGCGCATGGGCGCTGGAGAGCATCATGGCGGAGAGAGCCATCGCGAGTACCACTCCTTTCTTAACGGTCATAACGGTGTTCATGCAATTTCCCCTGAGGTTGGCGTAACGGCGCGGACAGCGGCCACGCGGCCCGCGGATAAATAGACAATCTGGTCGGCTAACAGCTCGGCTTCACGTCGGTCATGGGTGACATACAGGGCGGTGATAGGTGCTGCAGGTAGAAAGAAGCAGAATCGGATTAACCTCAAGCAATATTG
>N_480
TCGCTTGGCGCCCGTTACGTATTGCTAAGGTTAATCCGATTCTGCTTCTTTCTACCTGCAGCACCTGTTGCCGGCCTTTGAAGCGGGGCTGCTGGACAAAGACTGCGTGGTGGTGGTCCGTCATCAGGGGCCAAAAGCGAACGGGATGCCGAGAATTACATAAACTTATGCCGCCACTTGGTGTATTATTGGACCGCCGTTTCAAAATAGCGCTGGTGACCGATGGCCGACTCTCTGGCGCCTCCGGTAAAGTCCCGTCAGCCATTAACGTCACGCCTGAAGCGTATGATGGCGGCTTGCTGGCGAAAGTGCGCGATGGCAAATGTATTCGCGTGAACGGACAAACGGGGGAACTGACAGGTGCTGCAGGTAGAAAGAAGCAGAATCGGATTAACCTTAGCA
>N_481
ATTCACGGCGGCGGTTGGGATACTTGATGTTCCGCACCATGAAAACGAAATCGCCCAGTCCACCTGCGCCCACGACGGTGAATACGTCAACTACTGGATGCACTCCGGTATGGTGATGGTTGACCGCGAGAATGTCGAAATCGCTGGGTAATTTCTTTACCGTCCGCGACGTGCTGAAGTATTACGATGCGGAGACGATTCGCTACTTCCTGATGTCCGGCCACTATCGCAGCCAGCTGAACTACA
>N_482
TATCTTTTGTCAGCGCTTGGTAATGGTACGTATTGCTAAGGTTAATCCGATTCTGCTTCTTTCTACCTGCAGCACCTTGTACAGAAAGCTGCGTTCTCAGCAGTTCGATTTCATCTTCTTTCATCCGTAGCTGGGCGTTGTCTTTATCCGCCTGCAGGCGATAGGCTGCCACTATCGCCGCCATCTCTGGTGGCTCATTTTTTGGCGCGGCGTCGTTAGCGGGGCCATGCGGCGCTTTATCCACGGCGGCCAGCCGGGTGAGGTGCTGCAGGTAGAAAGAAGCAGAATCGGATTAACCTTAGCAATTAGT
>N_483
AACCGGCAAATATAAACTTACCGCCATCTACTCCCGCAGCCTCGAACAGGCGCAAGCCTTCGCCAAAGACTATCCGGTCGAGCATCTGTTTACCTCGCTCGATGAACTGGCACAGAGCCCTGACGTTGACGCGGTCTATATTGCCAGCCCGAACTCGCTGCACTTTCCGCAGACCCGGCTGTTCCTGAGCCATAAGAAGCACGTCATTTGCGAAAAGCCGCTGGCGTCGAACCTGCAGGAAGTCGAGGCGGCGATAGCGCTGGCGAAAGAAAATAACGTGGTGCTGTTTGAAGCCTTTAAAACCGCCAGTCTGCCTAACTTTCTCCTACTA
>N_484
ATAATTGATACCTTAGCTATTGATGAATGTCTGCCGGACAGCCCACCTGTCCGGCCTTCTTCTTACTGCTTACTTCGTTTTGCGTACTCCGTAGTCCCGGATGTAGCGGTTCATCATGTCCTCGCCGCCCGGTTCAAAATTCCAGACGCGCCAAATCATGCTGCCGTCATCCTATGATGGGCGGTTAATCGAGATTGAATTTGAACAATCGGCAGCCCCCTTGCAATTGTTCGCTCTGA
>N_485
GTTGGGCGCTGTTGACCCTTTATTTCCAGCAACTTTAAAAGCACCCGGGCAGACAGCAGCAGAAAAAATAAACAACTGAAGCCGGAATTTATCCACCGGGAAAGGCGTCTGGAAATCTATCTGGAATTATTCATTGTGTTTCTCACTGCAGGTGCTCTGCTGTTATGGATAATGAGATTTTTATTTAATCTTTGCGTGGATGACTGGATAGCCAGCGGTGACCTGCGAGTAAAAGACCTGTGGAATATTATGATGTACGCCATCCCTTATGCGCAAATCGCTGTTGAGTGGGTTCTTTGTTA
>N_486
CGATAACCGGTGCTAGGTCATCGGCGAGCGCGGCACCGGGAAAGAGCTTATCGCTAACCGTCTCCACTACCTCTCCAGCCGCTGGCAGGGGCCGTTTATCTCGTTGAACTGCACGGCGCTGAACGATAATCTGCTCGACTCGGAGCTGTTCGGCCACGAAGCCGGCTTTCACCGGGGCCAGCAGAGCGCCATCCCGGCGCTTCGAGCGCA
>N_487
GCCTCTCTGGCGAACCATTTGGTTTTAAAGATACGCATTGCTGACATCCTGTCGTTAAAAGTATAGCACATAGTGCTATATTAAATTCTCCTGAGATTTGTTAAAGCGATAGCAAGCATCGTTTTTTTAAACATGCGAGCAGCTACGCATCCTCTTATGAAAAGCGAGAAGAGTTGCGAAAACGTTAAGTACGTCACATACAAAATGTTACACTGCGCAGCTTTCCGA
>N_488
CCGCGAAATGACCGGCGATTAGCGCATTAATCACGTCTCTATCAATATGATTAGACATGCTTTCATCCTGTTGTAAGTGTCGCTCATTCCTGTAACTGGCGACTTTTTTTGACCTGAACGGCGCAGTGCTCTCAGCATCCTCCTGCTCCGTCCCACCTTCAGGTAAGGAATTCCTTACTTAAAGCATAGCCAAGGCTGAGTTACCTCCGTGGGGAAAAATCTAACATCCGCGTTTACTCA
>N_489
TTATCATCTACTCGTTCAGTTACGTATTGCTAAGGTTAATCCGATTCTGCTTCTTTACCTGCAGCACCTGTTACCTGCTGCTACCCTGCATCGGCACCTTCGTGTTTTGTAACCCAATGACGTTAAGCCTCGGTCGGTTTATGCCAGAGAAGTACAAGCCCAGCTATTACGCGGCGGCGTCGTATAGCTGCCACTCAATGAACGGACTGTTTCCACATCAACCCCGGCGAGCTGTTCGTCTATCTCGGCATCGCCAACGGCCTCACTACCCTCGGCCTACCGCTCGGTCCGCTGGCGGTGAGCTACCTGCTGGTCGGGCTGGTGACTAACTTCTTCCGCGGCTGGGTCACCGACCTGACCACCTCGATTTTCGAGAGAAAAATGGCGATAGGTGCTGCAGGTAGAAAGAAGCAGAATCGGATTAACCTTAGCAA
>N_490
TTTTTTAGTCTACTTCGTTCAGTTACGTATTGTTAAGGTTAATCCGATTCTGCTTCTTTCTACCTGCAGCACCTAAAAATTACGCTGCCTTGTTTTTCATGTCAAGTCTGTAAATTTGCGTTTTTGTGAAAATAATAAAAAAACAGCCACTCACACCATGCGCAATCCCCTCCAGATGCAACAAAAACCAGCACAAACGGCGCCGTTCTCCGGCCTCAGTATGTTTTACTGAAATCATTATATGAGATACCAGAAAGCCCCCTCCGGGACAAACGAAACGGGGGGTCTGGTTCGGGTTGTTCGGTCACTGAACACGGTCAGAAACTGATGATAAGGATAAGAAGTACTGGGAGGGCCAGAAAGAAGCAGAATCGGATTAACCTTGAGCAAT
>N_491
CTACAGACAGTCGGAGCCGGACGAGTAGGCCGGGTAAGGCGCAGCCGCCACCCGGCATAAACGCAGCTCCGTGCCTGATGCCATCGCCCGGCGGCGCTGCGCTTACCGGGCCTACAGACAGTCGGAGCCGGACGAGTAGGCCGGGTAAGGCGCAGCCGCCACCCGGCAATAAAGCGGCTCCGTGCCTGATGGCATCGCCCGGA
>N_492
TTAATCTCTCCGCAGAAATACTTGTCCGGCGCTGGCTCGACGTGTACAACGATGCCGGAGCGGAAGGTCTTTTAAACATGCAATGCGGACGGCCCGGACAAATGACAAAGCCAAAAAATATCCGCCGCTGACAGATAAAGAGCTGGAAAAACTCTCCCCCGAAGAGCTCAGGGCCGAACTGCGTTATCTGCGGGCAGAGAATGCCTATCTAAAAAAGTTGAAAGCCTTGGTTCAGAGCGAAAAAAATGGCAAAAAGCCCTGATAATCAGTGAACTAAGGCATGAACACGCTCTGCGGGACCTTCTGCGGCGGCCGGTATGTCCCGTAGCACGTGGTATTACAATATGAATGCACTGAAGCAAGGGGACAGGTATGCCAGTCTCGAACATCA
>N_493
CTGCTGGGATAACAGCCCAATGGAGCGCTTCTTCAGGAGTCTGAAGAACGAATGGGTGCCGGCGACGGGCTACCGTTCAGCGATGCAGCTCACGCAATAACGGACTATATCGTTGGATATTACAGCGCACTAAGACCGCACGAATATAATGGTGGGTTACCGCCAAACGAATCAGAAAACCGATACTGGAAAAACTCTAACGCGGTGGCCAGTTTTTGTTGACCACTTCATACCGCAGGAGGCATGATGGAGAGCATTAATAATCAAGTGCAGTCGGTACGCCAGTTGCTGGCCATTCCCCAACTGGCCAA
>N_494
CATCACCAGCGTGGCGTTGGTGCCGCCGAAGCCGAAGCTGTTCGACATTACGGTGGTCAGCTTAGCGTCCGTCGGTTTGGTGACGATGTTCAGGCCGGCAGCCTGCTCGTCGAGCTCTTCAACGTTGATGCTCGGCGCGATAAAGCCGTGCTCCAGCATCAGCAGGAGTAAGTGGCTTCCTGTACGCCCGCCGCGCCCAGCGAGTGGCCGGTCATCGCTTTAGTTGCCGAAATAGCCGGGCTGTTGTCGCCGAATACTTCGCGGATGGCGCCCAA
>N_495
ATTGACCAACGAAAGCGAGAGCGAACCATAGCCAAACAGCGTCTGCGACAACGATGCGTCAAACCGGCCTTTCGTTCTGCCGTTCTGCGTACAGCAGTCGCGCTGTGTGGAAGAGTTATCGACAAAGTCCTGAAACGAATAATATCCCGAGGTGGAGTAGCGATAACCGGCCACGGAAAAGCTGGTGCCCGTCTGCAGAAAGCTTTTACTGAAGCGGACGCGATACGATTGCCCTTGCTCTTTACTGGTTGACAAGGCCGTATCGCTGGTTTTCACGTCGGCCCACGACTGAGA
>N_496
GTTTTTCATCTACTCGTTCAGTTACGGTATTGCTAAGGTTAATCCGATTCTGCTTCTTTCTACCTGCAGCACCTGTATACCACAAGCGACAGAAAAAAAAGGTGTGCTTAATTTCTGTTCTCTCATCTGTGCTGTGAATGTTTTCATGCTTCGGATAATACGTAATAGCCGTCGGCAAGCCAATAATTTCCCCAATCTATTTAGCTCGTTAATAATTGTTACATATTTTGCTTCGTATTTATGCGCTACGTAATCTGTTGTGTTTTTTGTGCCTTCTGTATGAGTATAGGTGCTGCAGGTAGAAAGAAGCAGAATCGGATTAACCTTAGCAATAC
>N_497
CCAGTCCCGTGTTCAGGTCCAGCAGGACGCCTTGCTTGTGGTTGACAGACAAATGAGTTACATGCGCCAAGCAGGTCTCTGCCCGCATGATGACCCGCTACCAGAATAACTATCATTTTGGGGGGAATCTGTAATGCTGGAGATATGCCATTGCTGGCGGCGACTGGTTACA
>N_498
ATATCGCGCATCGTACGCGCCCGGCGCACCCACCACAGCATGGTGGCGAACATCACCCAGTAAACGGAGGCCGTCGCCACACCGCAGCCGACGCCGCCCAGCTCGGGCATGCCGAAATGACCATAGATAAAAATATAGTTCACCGGAATGTTGACCAGTAATCCAATAAAGCCCATGACCATCCCGGGCTTGGTTTTTGCCAGCCCTTCACA
>N_499
GTCACAAAACCACCGGCGACTCTCGTCGCCGGTGTGAGGGTCAGTGCGAGCCGCATACCTCGCGCACTGCGGGTGACGCATCAGCCTCATTTCGCGAAACTGGCAGGTCATCGCATCGTAAGTGACCATTTTTCCGCTGGCACGGGTGCCGTAGCCGCTCAGCAGCTTAATCGCCTCCATCGCCTGCAGCGAACCGATGGTGCCCACCAGCGGGGCCATTACCCCCGGCTTCGACGCAGGTGAGGGCATTTTCGCCGAACAGACGGCTCAGGCAGCGGTAGCA
>N_500
CTGGCCAAGGCCGAACGGGTTGCCGACGGCGACGGCGAAGTCGCCGACGCGAAGTTTATCAGAGTCAGCAATGGCGATTTGCGTCAGGTGGTCTGGCTTAATCAGCTGCAGCAAGAGCGATATCGCTCTGTTCATCGCTCCCGACCAGTTTGGCATCGAACTCACGGCCATCGTTCAA
>N_501
ATCATGCAGCCCATATCCCAGTGAAGCGCACAGCGGAACCAGCGCCTCATCAAGGGGGGTGCCTGCGGTAATCAGCATCAGCGTTTTTGGTAAATACGCCTGCAGGTTCATCTTTAGCGCCTGTTCCAGCGTGGCGCGTAAAAATGAGGACTCTCCCACCACCACATCCGGCTGCTGGCGACACAGGGCAATGAGCAGCGCGTTGAAGGCATGAGCGGGATAAAAACGACCAGTGCAGACCACA
>N_502
CTCACACCATGCGCAATCCCCTCCAGATGCAACAAAAACCAGCACAAACGGCGCCGTTCTCCGGCCTCAGTATGTTTTACTGAAATCATTATATGAGATACCAGAAAGCCCCCTCCGGGACAGGAAAAGAAACGGGGGGTCTGGTTCGGGTTGTTCGGTCACTGAACACGGTCAGAAACTGATGATAAGATAGCCTGCGGATATATAACTCAATGAGAAAAAAGAATTAAAGGTAAGGAGACGCTCATA
>N_503
CTATCTAACTCGTTCAGTTACGTATTGCTAAGGTTAATCCGATTCTGCTTCTTTCTACCTGCAGCACCTCCAGCGCGCCACCGCCGCAAGCTGGATGGCGTGAACGTGCTGCTGCGGCCGGTCAGCGCCGAGTCGCTGGAGAATCTGGTGACCACCTCAACCGCGCCCTTTGTGATACGCGAAACCTCACGGGCCGCGCAGGCGCTGAACAGCCCGGCTCCCGGCGGTTTTCTTATCGCCAGCGATGAGGGCAGCGTACTGGTCAATCAGCCGTGGCCGGCGGTGAGTCTGTATGATTATCCGGCCCATGAGCAGTGGGGCGAACTGCGGCGGCTGGCCGGTATGCTCATGCATACCCCCTTCCATGCCGAAGGTATCGTTACCAACCTGTTTACTGACGCCAACGGCACGCAGCATATCAACCTGCATCAGTCCCCGACCGCAGCGGCCTGTGGCGTTATCTGGGCATCACCCTGCTGCTGCTGTCAATGGTGGGGTGCATGGCTTACCACGCCGTGCAGGCCCTGCGTCGTTATCAACGCCATCGTCAGCGTATGGAAGAGATTCAGAAATATTACGAAAGCTGCCTTAATCCGGTTTTGCTCCCCTCATCTGACTCGCAAGATTAATTTTCCCGGCGACAGGGTGTGATAGGTGCTGCAGGTAGAAAGAAGCAGAATCGGATTAACCTTAGCAAT
>N_504
TTTTTATTGTAGCGTCTTCGAGTTTCAGTTACGTATTGCTAAGGTTAATCCGATTCTGCTTCTTTCTACCTGCAGCACCTATCAAAGGTCGGATGGTAAAAAATAATCTCCATAGGGGCTCCTGATAGCAGACGCCTTTGGCCGATTAACGCTGGCGTCTTATTTTACTCATTGTTTTCTATTGGTTTGCCAGCATAACAAATTTCCCCCCGAGCGAAAAGGGAAAAGCTGCTCTGGCAACAAAAAAAACGGATTTCGCACGTTTAAGGAGCAAGTTGCTCGAAGTTTGTCTAAACGCGCCTTTTTTTCAAAAAGTTGATTGACGGGCGATACGTATTTCCCTACATTAGCGCCCGTTCCCGACAACAACGGGAAAGACAATATGGTGAGGTGTGTCAGGTGCTGCAGGTAGAAAGAAGCAGAATCGGATTAACCTTAGCAAT
>N_505
GTTTGCGCGGCCAGCGGAAGCGCGGGAGCCTGCGACCCGCTTCAGCATCACGCCATCGCGTGAGCCTGCGGCCTCCAGCGGCAAACCGGGCGGCGCGAGCTGGCCGCATGCGCAGCCGGGTTACCAGAAGCAGCAGGGAGCGCTTTATCGTCAACTGCTCGACACGCCAACAGCACAAGCCAGCGTTGCAGCCTCCGGCGGCGGCAGAA
>N_506
GCAAATTGTGGATGTGCCGGATTTTGAAACCCTGCTGACTGAGCGCAAGGCTGAATTTGTCGCGTTATTTCCGGCAGAAAAGACGGAGGCCGTGGCCCGCACCTTAACGCTTGAGTCTGAGCCGA
>N_507
ATTGCCGGCGGCGCCGACTCCTCCTCTGTCCTGCCCATTGGGGTCAGTAAAACGCTGGCCCGCACGCTAGTGGATGCCAATAAGGCACGCACGCTGAGCCAAAAGCTGAAGCTGTTTTCCCGTCTGCGGCCACGCGACCTGCTGCCGGTCCCCCCGGCGGTGGCTGAATATTCAACCGGATA
>N_508
CTGTAATCTATTGTTAGTTATTCTACAATAAACTGACCAAGTCATCTTGTTTCCTCTCCTTCGTTGTTTTTCCAGCTCTAATAAACCAAATGCTTATCTTTTAAGAATTTGCCATATTTATACTTTTGTATACCTATAATAAGCTACTTCTGGCCTCAGAATATATCTGGGTGTTTAATAACAGGGTTTTAATTAAAGGATATTAATATGTTGCTTCCTGTGATTATGGCTGGCGGTACCGGCAGTCGTCTCTGGCCGATGTCTCGCGAGCTTTACCCGAAACATCCTTCCGTCTGTTGGCAGAACTCCATGCTGCAGGAAACCATCACA
>N_509
CGGCCGCCGCGCTGTGGCAGGTGCCCGGGTGGCTCAAGCGCGCCAGCTGAGCGTTGAGCAGGTAACCCAGTTGGTCAATCAGGCCACACAAACCCCGCTGCTGAGCTTCCTTGGCCAGCCGGTGGTCAATATACTGCAACTCAATATGGCGCTGGATGCCCTGAAGGATAAGTAAATGAGTGACGAGCCGCTGCGCCCGGACCCTGACCGCCTGCTGCAGCACACCGCCGCCCCGCATCGCGGCAAACTGAAAGTGTTCTTTGGCGCCA
>N_510
TGTTGTGCGCTTGGTTCAGTTACGTATTGCTAAGGTTAATCCGATTCTGCTTCTTTCTACCTGCAGCACCTATTGAATCCATGGTACGCGACGTGCTGAGCCGGATGAACAGCCTACAGGACGGGATAACGCCCGCGCCAGCCGCGCCAACAAACGACACCGTTCGCCAGCCAAAAGTTAGCGACTACCCGTTAGCGACCCGCCATAGGTGCTGCGGGTCAAAGAAGCAGAATCGGATTAACCTTAGC
>N_511
ATTATCGATGTCAAAAAATGGGAGATAAAATCAGGCCACAGGGCGCTATATTCACTCCATGAAGCGGTGCAGCGCATCAGTATCCGCAACCGGCTGAATGACTTTATGCAGGCGCACGGGACAGAGCTCGCCGCCACGCTCGCCCCGGAGCTGATGGGACTCAGTCAGCAGCCCGCACTCCTGACCGGCCATGCGCTCGACCGTTCGGCGCATTACCTGCGCGAAGCGCTGTCCGTGTGGCTGAGTACCGGTGAAGAAATTAATTATTCGGCAGAAGACAGCGATATTTTAACGGCCATCGGATTCAGGCCTGACGCGGCTTCGCGGGTGGATAATCAGGAAAAATACACCCCCGCACAGAGCCTGATTTATA
>N_512
GTTCTGGGAATTTTCGATAAAATAACTGAAGGCGTTGATGTCATGAAGTCTATTGCCTTAACCAAGGAAGAACAGCGTCTGTTTGGACAAGCTGCATTAACCTACCGATATGAAGATGAAAATAAATCTCCGGTCAGTATTGAACAGATAATTCATCCGCGCCGTTATGAAGATAAAAAAGATGACATCTGGACTACAA
>N_513
GTGCCTGTACTTCGTTCAGTTACGTATTGCTAAGGTTAATCCGATTCTGCTTCTTTCTACCTGCAGCACCTAAGTCTTGAGCAATTCCGTATCCACACCGTTCTCCACAAAATTATTTGTCGTGATGATTTAAATGTTTTGTTTGACGCTCTGTCAAGCGTAACTAATACCACGCCATAAATAGCTCGCCAAAGAATCAGGAGCGTGTAGGATGGCGGAAAGCTTTACGACGACTAATCGTTTTTTCGACAATAAAAATTATCCACGCGGGTTCTCCCGTCACGGTGATTTCACCATCAAAGAGGCGCAACTGCTGGAACGTCATGGTTATAGGTGCTGCAGATAAAGCAGAATCGGATTAACCTTAGCAAT
>N_514
TATGAAAATGAAATCAATCAAGAGCTCTTCAATCAATAGCAGCAACTCTTCCAGATTGCCCTTGCGGGGGTAGGTTTGTAGCTCCTGCAAACCCAAAGTGTCCGAGTTGCAAGACCGAGTACGTGCACAAATGGGATGCAGTGTGAAAAGGTTGAATGTACCTTTTATGCCAATCTTGGATGGTTCCTA
>N_515
TATGCCCTCTACTTCGTTCAGTTACGTATTGCTAAGGTTAATCCGATTCTGCTTCTTTCTACCTGCAGCACCTATTTGAAAATTGCTCTTTTTGAATCTAGGTGATTTTTTACACTCTTTTTGTAAAGTGTAGCACTCTCATTGAAAAGTATATTCACTACACCAAGGCTAAGTTTCTCAACCTTAACCGAATACTTTTTAAGTAAGTAGAGGGATACCATCAGCCAAATAAAAACAGATATCAAAAGAATAGAAAGGGCGCCAGTTACAAGAGGTCTATTCTTACTAAAAACTGTGTAAACAGACGGAATGTAAGAATAGACCTCTTGTAACTCGGCGCCTTGCTATTCTTTTGATATCTGTTTTATTTTGGCTGATGGTATCCCTCTACTTACTTAAAAAGTATTCGTAAGGTTGATTTTGGTGGAGTGAATATATTTTTCCAAATGAGAGTGCTACACTTTACAAAAAGAGTGTAAAAAATCACCTAGATTCAAAAAGAGCAATTTTCAAATAGGTGCTGCAGGGCGTAAAGAAGCAGAAATAGATAACCTTAGCAA
>N_516
TTGTTTTGCAGTATCTCGTTCAGTTGCGTATTGCTAAGGTTAATCCGATTCTGCTTCTTTCTACCTGCAGCACCTAAGGGCGCACCTTGTTGGCCATTTTGCAGGATGACAAGCTTGATGGTGAGCAGACGGTGGAGGAGGAGAGCGCAGGCTCCGAGCGCTTTAACAGCGTCATCAACTTCTCCAACTTCTTGCTCCGTGCTGCGACTCCTGAGCCGCGACCCGGGTGATACGAGAGATTCCTGATAATAAACAACTGGTCAATGAGTTTGAGCTGCGAGTGATAAGAGGTGCTGCATCAAGAGCAGAATCGGATTAACCTTAGCAATAC
>N_517
ATGGCCTGTATGAAGCGCAGCAGGATAACCCCCGAACCACCGCGTTTGCTGGTTGTACGAAGGGTATATGGACGTCGTGGCGCTGGCGCAGTTGCGACGTTCCTGCCGTGGCCTCGCTTGGGTACCTCGACCACGGCCAACAGCATATCCAGCTGCTGTTCCGGGTGACGAATAACA
>N_518
TACGCCACGGATGCATACGGTTTCCTCACCATACTGGTTAAACTCGGCGCGCGGTTCATACAGCGTGCGCACCTGCAAATCATCACGACGGACAAACGGGCCACCTTGCGCATTAACATAACCAGCCCAATCACCGGCGTCGGCGGCATCATGAACGGCGGCAAACTCGACGCTCAGGCCGTGCGCGGTCTCGGTATCAGCAAGACGACGTAACA
>N_519
TTTTTTTAGTTGTACTTCGTTCAGTTACGTATTGCTAAGGTTAATCCGATTCTGCTTCTTCTACCTGCAGCACCTCTCGCTGGAGGGTCGTTCTGGCGAAATGAGTTAATTAAAAATAATTCTCATTTGCGTACATAATTCAGCAGACGATAACGGCGGAAAGTACCAAAAGGTAAACACCTCCGCCAATGCAATTTGCAAATATGTTACCGAATTCTCTTTTATTGCCGGTTTTGCCAGCGTGACAAGCGTTTGCCATAAAACGTCGATGTAAAAATATTATTATTTATCAGAGCATTACGATAATTTCATCAGCCAGCATAGGTGCTGCAGGTAGAAAGAAGCAGAATCGGATTAACCTTTAGAGCAAT
>N_520
GAAAACGTCTCAAACCAGCATGGTTTCTATATTGGAACTGTGAGCTGAATCGGGTCAACATTTATTTAACCTTTCTTATATTTGTTGAACGAGGAAGTGGTATATGAATCATTCTGCTGAATGCACCTGCGAAGAGAGTCTATGCGAAACCCTGCGGGCGTTTTCCGCGCAGCATCCCGAGAGCGTGCTCTATCAGACATCGCTCATGAGCGCCCTGCTGAGCGGGGTTTACGAAGGCAGCACCACCATCGCGGACCTGCTGAAACACGGCGATTTCAGGCCTCGGCACCTTTAATGAGCTGGACGGGGAGCTAATCGCCTTCAGCAGTCAGGTCTATCAGCTGCGCCGACGGCAGCGCGCGCAAAGCCCAGCCGGAGCAGAAAACGCCGTTCGCGGTGATA
>N_521
CGGGCAGCTGCTCCACGGCAAAACGATGCCGCAGCTGCTGGAAGAGTTTGTGGATGCCATTGTAGCCTTCGCCAACGGTAAACCGACCTGTAATGAGCAGAATGACTTCCGCGAGCTGGCCATCTTTAAAAGCGGTGTTACCCTGTAAAGGCGTATTTGCGTTGGCGCCCAGAGGCTTGGTTTGTGTATCGGCCTGATAGCGTAGCGCCATCA
>N_522
ATTTATACCCGATACGGCAACCGATAAATATGGATAAATTATGGCCTGCGTTTTAAGATAATTCTGTAAAATCGACTTCATTCGAACGGAAGTGTTCAAGTTGATTTCTTTAACCTACTGATATAAATAAAAAAGAAAGTCAGGTGGAATTTTGTTTCAAAATGGCGGTGTGACTTATATTTAGTTGGGGTTAGAGTTTTTTAGGTAATACTTAAGATGATTTCTGACAAAAATTCTCAATAGCAAAAAAAGCATCTTTTCTGTGGATTTTTTTTATTTATAATCAATCTGTTTATTTCCTGTCAGAACGCAAGGA
>N_523
CCCGGACTCGGAATCGAACCAAGGACACGGGGATTTTCAATCCCCTGCTCTACCGACTGAGCTATCGTGCCAACATCCATACAGCAGCAAACCGGGGTTTCATCAGCGCTACATTTACTCATCGTAGACCTTTGGCTTTATCTGGGTCGCGCTGGCGGTGTTTATCGTCGATGCGCTGTATACCCAA
>N_524
ATGTTTCTCATGGCGTTATTTCCTTACGCAAAACATAACGCCATGCTGTGACAAATCCTCCGGGCGTATGCGGTGTGTTGAAGATATAAAAGTACTTACAATAATTTTTTATTATTTTAAAGTGAATTATTTACGACGCATCGAACGCTTATCGTTAAAAGTAAATTTCTGCCGCCTCCTGTCTTTCAGATAGGAAATAAAACTATACAGAGATACTGAAGAAAAAAATTCATGAGCAATAAAACTAACCACGTTTGCATGGCCATCGTTTTTA
>N_525
GTGTTATTCCCTGTTACTTCGTTCAGTTACGTATTGCTAAGGTTAATCCGATTCTGCTTCTTTCTACCTGCAGCACCTCTATTCCACAGTGGATATTACTGGAGCCGCGTATCTTTGCGTGGATGGACCGTTTCTGTGCGGATTACAGCGGCGGAATCTGGAATTTTTACACGCTCAGTAACGACGGCGCTTTTATGGTGCCGGATACTGACAGCGATGTGCAATGGCAACTCTTTAACAGCATGAACGGCAATAACACGCAAATGAGTGCAGAGGCCGCCGGAATTGCCGTCTGTCTTATCGAGTACAGCCATCATGCCTGCCGTACCGGATGCGATGCCATGACAGCGCACTTTTATCGTCTGCGTGAGTATGCTCTGCACCATCAGGAATGCTCCGCCATCATGCGCATTATTGACTGAGGAATAGGTATGACTTTCAACTTATCACTACCGCAGGAGGTGCTGCAGGTAGAAAGAAGCAGAATCGGATTAACCTTAGCGAA
>N_526
TAAGGTTGCCTGCAAAATTCACCGCACAGGTGGAGAACAGCCCAGTTAGTCACGACAAGCCATAAAAATTAAAATGAATTGACGACGCCGTGCAAATCACATTTTATCGCCGCTATGAACGCTGTGTTCCGGAAACGGCAAAACGGGGAGGGGATGAATAAACCTGCATGTTCTAAGTAATAATTTGTTGCTATGTTGAACGCGAAGGATGATAATTGCTAACAGGAAGCTAATATTACTAAAGGGAAATTTAGATGCCTTCAATTCTCGCAAGGTTGTCAGTTTGTATTATTCTGTCATTGTTTATGGTTTCTTGTTCGGGAAGTTTTGATAAAACTTCCCGAACAAGAAACCATAAACAATGACAGAATAATACAAACTAACAAGCCTGCGAGAATTGAAGGCATCTAACCCCTTAGTAATATTAGCTTCCTGTTAGCTATTCGGGTGGCTCAACATAGCGAGCGATTACTTAGAACATGCAGGTTATTCATCCCCTCCCCGTTTTCGGTTTCCGAACACAGCGTTCATAGCGGCGATGAAATATTGATTTGCACGGCGTCGTCAATTCATTTTAATTTTATGGCTTGTCAGTGACTAACTGGGCTGTTTTCACCTGTGCAGTAATTTTGCAGGCAACCTTAA
>N_527
TTAATCTCTCCGCAGAAATACTTGTCCGGCGCTGGCTCGACGTGTACAACGATGCCGGAGCGGAAGGTCTTTTAAACATGCAATGCGGACGGCCCGGACAAATGACAAAGCCAAAAAATATCCGCCGCTGACAGATAAAGAGCTGGAAAAACTCTCCCCCGAAGAGCTCAGGGCCGAACTGCGTTATCTGCGGGCAGAGAATGCCTATCTAAAAAAGTTGAAAGCCTTGGTTCAGAGCGAAAAAAATGGCAAAAAGCCCTGATAATCAGTGAACTAAGGCATGAACACGCTCTGCGGGACCTTCTGCGGCGGCCGGTATGTCCCGTAGCACGTGGTATTACAATATGAATGCACTGAAGCAAGGGGACAGGTATGCCAGTCTCGAACATCA
>N_528
TGCTTGCTGGCACTTCGTTCAGTTACGTATTGCTAAGGTTAATCCGATTCTGCTTCTTTCTACCTGCAGCACCTGTTTGCACCCCAACACCTGTAATCTTAGAAATAGATGCATGAGAAAACCCAACCGCATACAGATTAAAGATAGCCCAGTCAGACTTTGCTGAACGCTGAATTCTTTCGATATATCTTTGCATCTTTATAGAAAAGTCATTGTATTCCATTGAAGGATAGGTGCTGCAGGTAGAAAGAAGCAGAATCGGATTAACCTTAGCAAT
>N_529
TATCTAACCTACTTCGTTCAGTTACGTATTGCTAAGGTTAATCCGATTCTGCTTCTTTCTACCTGCAGCACCTATATGGAAATGGTCCGCCAGTACCAGACGACGAGGGTATGTCCCTGTTTGATTCGGAGGACGAGGAATTTGAAACACATTCCTATTCTTTCGCGGGCCTGTCTGACCTGCTTAGCGAGTTTAAAGAGGATATCGCGGGTGCTGTTGGCATTCCTCTTGTCCGCCTGTTCCGCCCAGTCACCGAAGGGTTTTTCAACCGGTGACGCTGACCTCGCTAACTACTACGACGACGTGGGAATTCTTCAGAGGTGCTGCAGGTAAAAAGCAGAATCGGATTAACCTTAGCGATACAT
>N_530
TGTAGCGTCAGGTCACGCGGTTCGCCCGTGGTCAGAAAGCGCGCTTCGATGGCGCTTAAAATGGACTCCGCCGCGCCGATAAGCGTCATCCCGACGGTGCAGACGGTGTCGCCGCTGGCGACCGCGCCGCCTCATGGGCGTCGATAAATTTGCTGCTCACTTTTTATCCTCCGTTGATAGCGTGATGATGGATTCTGCGAGACGCGTTTTGAGCTGCTGTTTGCTCACTTTGCCGTTGTGGGTACGCGGTAAAGCACGGGTGAAAATAATGCGCGCCGGTAGCTTAAAACGGGCGATTTTGACCTTCAGCCGGTCGAGATTGTCTCGCTGGTCAGGTGATGCTGGCCATCCGGCACGATAAACGCCACGGGCTCTTCGCCGTAGACCGGGCTGGGGGTCGGGGG
>N_531
GTTATGTACCGTCTCTTCGTTCAGTTACGTATTGCTAAGGTTAATCCGATTCTGCTTCTTCTACCTGCAGCACCTGTACTGGCAGGCACTGCGCGGGCGTCTGCTGACACGACCTCATCCTATCCCCGGCGTGTCGCTGATGGCGGTGACGGTCGAGACGGGCGGGAAGCTGGCGGCGCAGTCGGACCGCCGCGTAAATATTGTGGCCACGCGGGCCTACGACTCAGGAACGGCCAGAACCATTTCGGGAGCGCTGCTGCATGTCGCGAACTCTCTTGGGCTGGAAATGGATGTCGACACCATCAACGCGCTGGAGTCCGCGTACTGGACGCCACGGGGCGAGTATTTCGATTTCGCCACAGGTGCTGCAGGTAGAAAGAGAGCAGAATCGGATTAACCTTAGCAAT
>N_532
GTATTTGCGGAATGTCCCGAGGCTGATGGGGATTAATCATAGAGAAATTTTACCTTTCCAGTCGCGCCAAACAGCTGGCGCCGCGTAAATCCATATACTGATAATAATATCAATAATTTTGCCGGGCTGATTTTGCACAGAAAACACGTGGGCGCATATGAAAAAAATGTGATAAAAAGTTGAATA
>N_533
AATATCGCCTTTACCTTCATTAAGCGCGATAAAGAGATTGTCCCGACTGACCGGCACAAAAACGATATGCAGCTTCAGGTGGCGCTGTTTGAGCTTTTTATCCTTCGCTAGCTGTTTATTCAGCTCGTTTTCCAGCGCGATAAAAATGTCGTGCGTCGCCCCGCGCTAGATATTATCAATAAAAAGAAGGTCTTGCTGTAGGTGA
>N_534
GTTATGCATCTGCTTCGTTCAGTTACGTATTGCTAAGGTTAATCCGATTCTGCTTCTTTCTACCTGCAGCACCTAGCTTCGCAAACATCTCGCGCTTAATCCGGCCTTGCTTTGCCCTGACGGGCGGGCGCTTACGCGGGGCAAATGGCGAACCGTCCGGCGCTTTTTGCGATTTAATGCGCTGTTGTTGCCGCTGGCGCAGTTTCTTCGCAATATCGGCGGTCATCCGACGCCGCCCGGCGGGAGAAAGGGCCGCTATCAACCCGGCGAGCTTGTCCTCAAAGGGTTTGAAGTCATTCATCCCATTTACTCACAGGTGCTGCAGGTAGAAAGAAGCAGAATCGGATTAACCTTAGCAAT
>N_535
GTCGGAAACATCATTCCCGCCCAGCACAATCAGCGAGCCATGGCCGGCGCCGCCTTTGGTGTCGCGAGGAAGCTCAATGCTGACCACTTCGGTGTTGGTGGCTTTGACCGCTTCATCGGCAGGACCATGAGTGTCAGACCGGCGCCGGTGCGGGCGCCGAGGATGCCGATAGAGCGATAGCGTTTTTCGAGCTTCATCGCCTCCAGCAACGCGGCATCCACGTTGGCGATA
>N_536
TTATGTTCATGTCTCTTCGTTCAGTTACGTATTGCTAAGGTTAATCCGATTCTGCTTCTTTCTACCTGCAGCACCTAGCGTCGTTCAGTCGCCGGTCTTCTACGGCCATGCGCAGATGGTGAGCTTCGAAGCGATGCGCCCGCTGGCGGCGGAGGAGGCGCGCGACGCTTTTACCCGCGGCGAGGATATCGAACTTTCTGAAGAGGGCGAATTCCCGACTCAGGTTGGTGATGCCTCAGGCAATGCCCGCCTCTCCATCGGCTGCGTGCATAACGATTACGGTATAGGTGCTGCAGGTAGAAAGAAGCAGAATCGGATTAACCTTAGCGATGTG
>N_537
ACAGCGCCTGCTGACCAGAGTGAACATGTCATTCGTCAACTGAAACAGCAGATTGAACACCTTAACATATTGATTTTATCGAAGGATTCGCACATTGACAGCCTGAAACAGGCCATGCTCCA
>N_538
ATCGAGCAGCGTGGTTTTCCCGGCCCCGGTGGCGCCGGTAATGGCGAACAGGCCATTGCTGGCGAACGGCTCGGCGGTAAAGTCTATCTTCCATTCCCCTTTCGGGACTTGAGGTTTTTCAGACGCAGACTGAGATTTAGATGCGTTTCGTCCTCCGCGGTGAGCATA
>N_539
TGGTTTCCAGCGTGCGGCAGGTGGTGCCTTTGCCATTGGTGCCCGCAACGGTAAAAACGAACGGCGCCGGTTTAACGATATCCATCTGCCCGGCGACCTCGCTGACGCGCGCCAGCCCAAGGTCGATGGTTTTACTGTGCAGATGTTCCAGATAAGAAAGCCGCGTAGGCAGAGGGGCGACGTGGCCTGAGGAATAGGATATTCTTTTCCATGATGCCCGTAAGAATTGACAGG
>N_540
ATTACGTCTACTTGGTTCCAGTTGCGTATTGCTAAGGTTAATCCGATTCTGCTTCTTTCTACCTGCAGCACCTATGCGACGGGCTATGTATCCGTCAGCGCTGTGGGGAATGAAAACGTCGTCGGTCGCTGTCCGGGTCATGCACGACCGACCGGACAAAGCAAGAAGGGGTTACCTTTCGGTAACCCCTTCTTTTATATGGCGGAAGCGCAGAGATTGAACTCTGGAACCCTTTCGGGTCGCCGGTTTTCAAGACCGGTGCCTTCAACCACTCGCCCCGGTGTGAGGCGCACAGGTGCTGCAGGTCAAGAAGCAGAATCGGATTAACCTTAGCAA
>N_541
TCTGCGAGAATCGGAGCACGACCGGAACAATCGCTCCCCCCCTGCAGCCGCCTGCTGATAACACCGGGGAGTAGTTTACACATCATTGGTACGTGATTAAAGCCGCAACAGCATAAATGATGGCGGAATGCGGAGAAAACAAGAGGGCCACGGATAAAAAGCAGAATATAAGCGATGTGGCGCGGTAATATTGGCCAATGGCGCCGGACGATATTATTGGGACATAAATGAGACGTGGAGATA
>N_542
AAGGTGCAGCTCATATTCTACCGCCCAGTCCGCCGGGATATTATCGACATGACCATGATGCGCTTTTTCACTGCTGGCCTACGAGCGCGCGCTGCCGCTGCTGCTGGAGAAGGCGCGCCACAATGGCATTGCGGCGCTGGCAATTAATCGCTGCGTTCATTTTTCCGCGCTGTTTGCCGATATTGAGCCGTTGACCGAGGCGCCAACGATACCGA
>N_543
TTTAACTTACTTCGTTCAGTTACGTATTGCTAAGGTTAATCCGATTCTGCTTCTTTCTACCTGCAGCACCTGTAGCGAAAGCGCTCCGCGCCTTGCTCAATCACGCCGATGCCGAAGGCTTCGTGGGTATGGGGTTCAAAGGCGTAGCGGGATATATGGGCGTGGTAAAGCTCCACCCCCGGGCAGCTGTTCGAGATGGCGAAAGCGCGCGCGGTCTTTTTCATCACTAAATTGGAGTGGTACGCCCTGCATGCCTGCCTCCCGACGGTTATCCCTTCAATATGGGAGAGGAACCGCCGGGACGCAACCGCAAAAGCTGAGAGGGGCGGTTACAAAGAATGCCTTTCACGCTTTCAGCAAGGGAGGTGGTCGGGCGGCCAATGAGCGTACTCAGGGTGCGGCTGTGGTCAACAGAGGTGCTGCAGTTAAAGAAGCAGAATCGGATTAACCTTAGCGATA
>N_544
ACACCGTTTATCAATAGGTTGTGTTGCATAGCATTATCCTGTTTCATGGTTTTATTTCCCGTTTCCGGCGTCGTTATCGCCGTCGCGGGTGAGCCACAAGGCCCCTAAGATTGGTATCGTCGTTACCAGCATCACCAACAGCGCGACAACGTTGGTGACGGGCACATCA
>N_545
TATGCAGCCTTCGTTCAGTTACCGTATTGCTAAGGTTAATCCGATTCTGCTTCTTTCTACCTGCAGCACCTCAGGTGCTTCCGGGACAGGGAAAACGACGCTATTGAAGGTACTGTGCGGATTATTCCCGGCAAGTGAAGGAAATATACTTGTAGATGGTATTGACATAAAAGAATTGGGTATTAACAACTATCAAAAATTAATCGCCTGCGTTTTACAGGATGACAGGCTTTTCTCCGGAACATTAAGGGATAATATCTGTTCCTTTTCTACTCAAATTGATGATAACTGGCTGATTGAGTGTGCCAGATTTGCACAGATACACGATGATATAGAAAGAATGCCGATGGGTTATGATACATTAATCGGAGAGCTGGTGAAGGTTTATCAGGTGGACAAAAACAGCGTATTTTTATCGCGAGGAGGTGCTGCAGGTAGAAAGAAGCAGAATCGGATTAACCTTAGCAAT
>N_546
TGGTTGTGCTGATTTACTCGTTCAGTTACCGTATTGCTAAGGTTAATCCGATTCTGCTTCTTCTACCTGCAGCACCTCCATTTGTTATAGATGGTCTGGTCAGTGCCATCTTTCACTTTTTCCAGCGCAGCGTTAAATTTCTGCTGCAGGTCGGTGTTGACGTACGGCAATGCCCAGCCCGGTGCCGAAATAGGCTTTGTCGGTCACTTTATCGCCCACGGCCGCCAGCTTCGGATTGCTCTTCAGCCATTCGGTCACCACGGCGGTGTCGCCGAAGACCGCGTCGAATCGACCGTTCTGCAGGTCCAGCTTCGCATTCTGGTAGCTGTCGTAAGGCACGGTAGTGATTTCTGGATGTTTATCGGTGATGAATTTCTGGTGGGTGGTGCCGTTCTGCACGCCCACTTTTTTGCCCTTAGGTGCTGCAGGTAGAAGAAGCAGAATCGGATTAACCTTAGCAA
>N_547
GTTCATCAGATTTCACATCCACCAGCCTGAAGCGCCACCACTCCTTACCGCAGCTGATGATACAGATATCAAACTCGGCTTTAACCACCGGCAGATACGTGTGTTCATTCAGTTCCAGCAAAAGCGAATATGCCTGTGGCATATACCGTCCATCGAATGACCCCGCCCAACGATATGTTGGGCGGGGTCATTCGAATGACATATCATGCCACAGGCATATTCGCTTTTGCTGGAACTAAATGAGCACGTGGTTAAAGCCGAGTTTGATATCTGTATCATCAGCTGCGGTAAGGAGTGGTGGCGCTTCAGGCTGGTGGATGTGAAAGTGATGAACA
>N_548
GGATATCCCTCATCCGCCGTGTGTTCGGCTGGATTTATTACCTGCCGCTTCAGGGAAAGGAAATATCTCCCCTGCCCGCGAGAGTTTCGAAGTCAGATGGTATTTTTTGGTCAAGGGATGTTTATCATAAAGCGAAAGAGTCAGGGGGAGGTAACACCTTGGCCCTAAATAATATCTGAATTCAACCCAAGGTAGCTTTATTGCTCTCGGTCATCACATGTAGAAGGAATATTCCATAAGCGACCCTTTTATTATTTTCCTGTTGAATATTAATTAGCGAATTAATCCCTCCATCGTCAGGAATATTTATATTTACCTTAAATATAAATAATAATAAAAATATCACCGCAATCGATATACCCTCAGTAGCAATGAGTACGAGTCCCCGGCAACTGCCAGATGCCCGGAGGAGTGCCCCGCCCCCACCCA
>N_549
TGGGCAAGACCTGTGAAATCGAGCTGGAAGCCCACGGTGAATTCGAAGCCACCTCTGCCCTGCACAGCTATTTCAACGTCGGCGATATCGCGGCGGTGAAGGTGAGCGGTCTTGGCGAGCGCTATATCGATAAAGTGAACAATGCCGAAGAAGGCGTTCTGAGCAACGGCGTGCAGACCA
>N_550
TAGCCGGACTTTGGCGCACACTTCAAGAGCAACCGCGTGTTTAGCTAAACAAATCCTCTGCGAACTCCCAGTTACCAATGGCTGCTGCCAGTGGCGTTTTGCGTGCTTTTCCGGGTTGGACTCAAGTGAACAGTTACCGGATAAGGCGCAGCAGTCGGGCTGAACGGGGGGTTCTTGCTTACAGCCCAGCTTGGAGCGAACGACCTACACCGAGCCGAGATACCAGAGTGTGAGCTATGAGAAAGCGCCACACTTCCCGCAAGGGAGAAA
>N_551
ATGACGGGGTTTTATTTTGCGTTGAAAGGAGATAATGGAGCGAACATGGCGTAATTTTCGCCGGAGGCGGTGCTGCGCACTTTGCTCCGGGGTACGGTTTTGTAGCCCCGGTAAGCGCAGCGCCACCGGGGAGACATACCGGCACGCTGGCCGGACGACAGAAACGCAAAAAGCCATCCGGCAGGATGGGCTCTTCACTTGTTTGATA
>N_552
TTCTAACACGTTCAGTTATTGCTAAGGTTAATCCGATTTCTGCTTCTTTCTACCTGCAGCACCTATTGACCGGAGAAACAATCGTCGTTTGCTGGACATCCACAGCGCCTTATCCCGTTCAAGACTTTGCCGCGGCCACCATTGAGCGCTGCTTGCTAATCTCATCCTGCCGGGCAGGGAGTGTAGTGCTTTGAGTTGATTAATTAACTAGGTGTACAGCCCATAAAGAAGCAGAATCGGATTAACCTTAGC
>N_553
CTATGCTAACCTACTCGAAAAAAGAGTTCAGTTACGTATTGCTAAGGTTAATCCGATTCTGCTTCTTTACTACCTGCAGCACCTATTATTACAAATTTACGATTTAATAGACATATTAATGTAACAGTTTTACGATGTCCGATAATTTATAACATTTCGTACGGTTGGAAAAATGTTACTAAATGCCCGTCAGGCAGGGAGGCCGATATGCCCGTTGACTTTCTGACCACTGAGCAGACTGAAAGCTATGGCAGATTCACCGGTGAACCGGATGAGCTTCAGCTGGCACGATATTTTCACCTTAGGTGCTGCAGGTGAAAAGAAGCAGAATCGGATTAACCTTAGCA
>N_554
AACACTATCATTAACTCGTTCCGTTACGTATTGCTAAGGTTAATCCGATTCTGCTTCTTTCTACCTGCAGCACCTATGTCACCACCAGAGACGCTACAATTAATGATTGGCAAAATTTAGTCCTTTTTCTGATTTTTAGTGAAGGCTTTTTATGTTAGTAGCGGCGAGGAAAGCGTAAACCGTGACAACATCAGCCACAATGGCTAATTTTGAAAAAATAGATGATGATTTTATTTTCTCATCTTTCTCTTTTTGGTTTAAATCTGCAGACTCAACTTCTTTCTTAAGTGAATCAAACTCACTTTGATTTTCATAGAGGGTTTTTAATAGAGTGTCGTACAATTCCTTTGAGTTGTATTCAAGAAATCCGACGCGGCATTTTTCAACACGAGCGTTAAGGAAGGTTGACGATGAATCTGATGGCAAAACGAAACCAGTGTCACAACCTGTGACAGTAAGTCCAGAATAGTTTGGCATTGCAGCCCTCTCTATTTAGGTATAGGTGCTGCAGGTAGAAAAAGAACTGGATTAACCTTAGCAA
>N_555
TGCGTCAGCTGATACTGACACTGACCCCTCAGATGCGCTTGCCACACGGCCAACCAGACCAGAAGCCTTTTCGCCATTTACGCCTGAATTCAGCGCCGCAATGTGCGCAACCAGCATGTTCAGGAAAAGAGCCCGGATAGAGATATCTTTTACCGGGCTGCTGTCCGTGTTATTAGAGTAAATCGTTGCCTCCGTGAAGTACGCATTAAGTAGCGTTTCACTTACGGCATCGAACTCCGGATAACA
>N_556
ATGTCATACCTGACCGCTTAGGATTCGGTAACCCTAAGGTTAATCCGATTCTGCTTCTTTCTACCTGCAGCACCTTATAAGCTGGATGACAAAATGATGCAGACAATTCAGCGCGAGCTGTCCATGCGTCAGCAGCAGGGGCATTCAGAGACGCATTTGCCGCTAAACGCCGTTCCGGAAAAGGCTTGAGGAGATGCGAAATATGACCCCTTCTGAATACCAGAATCCTATCTTATGCGCCGATTATTCCGACCCGGATAGGTGCTGCAGGTGAGAAAGAAGCAGAATGGATTAACCTTTTCAGCGATACG
>N_557
GTGTTATCTCTACTTGGTTCAGTTACATTGCTAAGGTTAATCCGATTCTGCTTCTTTCTACCTGCAGCACCTACTTTTCGTGCGCTCATTATACATAGCCAAATGAATTTTTTGTTGCAGCGCCACATTTCCTTTGACGTTCGTCGCCGGCTTTGTCTCCATGATAACTATAAATCTGGTATAGACCAAATGGTGAGACAAATGACTTCACGAAATTACCTGCTGCTGACCCCCGGCCCGTTAACCACCTCCCGTACGGTGAAAGAGGCGATAGGTGCTGCAGGTACAAGAGCAAATCGGATTAACCTTAGCAAT
>N_558
GACAATATCGAGGTGAGGCGTTTAACTGCAGGAAATCATCATCGACGAACAAACCTGTCTGCTCTTATGGCATAAGCCCCGGCCTTTAGTGGGCATCAGGGCTCTTTCTGCTGAATTCATCGTGATGACCACTTTGCCAGTATGTTGCTGGCTTTCAAAATATCGCCATGCTTCTTTCAACAGCATGTTCAAACTCGAATACCCTGTCTATAACCGGCTGAAGCTGACTTTTTACCAGCGCCCGATTCATAGCGACAAAATCCTCGCGGCTGCCAACACTGAAAGGTCTTACAGTTGCGCCACTTTTGAACAAAGTCATAAAATCGACTGATGCACTTCCCTGTGCAACAAAGCCCAGCAGAGCAATTTCCCCTCCCGGCGCTGCGGAGAGTAAAGACTGATTTAAGGTTCCCGGCCCGCCAATTTCCACAATACGGTCAACCCCCCTGCCTTGTGTCAGTTCCCGGACTTTTACTGACCATTCAGGATAATGTCGGTAATTGATA
>N_559
GTTTAAAGGTGGTGAATACTCAAAAGACTTCGGTGATGATGGTTCTGTCATTGAAAGTCTGGGGATGCCTTTAAAGGATAATATTAATAATGGTTGGTTTGATGTTGAAAAATCATGGGTTTCGATATTACAGCCACACTTTTAAAAATGTAATCGATATTAGTAAATTTGATTACTTTGTATCCTTTGTTTACCGGGATGGTAACTGGTAAGCAAAAGTTATCAAGGATGATTTGAAATACAGACTTCAAGTGTGTTCAGGGATGAATA
>N_560
ATGTCCTGTACTTCGTTCAGTTACGTATTGCTAATAAACTGCTTCTTTCTACCTGCAGCACCTATTCCCGAACGATTTCCGTCGTGACCATACCTCTGACCAACTGCACGCTGACTTCGATGGCAAAGAAAACGAAGAGCTGGAAGCGCTGAACGTTGAAGTGGCCGTTGCTGGCCGCATGATGACCCGTCGTATCATGGGTAAAGCCTCCTTCGTGACCCTGCAGGACGTAGGCGGCCGCATCCAAGGTGCTGCAGGTAAAGAAGCAGAATCGGATTAACCTTAGCAATAC
>N_561
ACCGAAGTTGTTGGTCAGTTACCGGCAGGCAGGTCTTCTGGCTTAGCCTCGTTCTCGCCCGCCCTTCCCAATCTTTCAATCAGTGGTTTTTGCGGGGTCGTCAGCATCACAGCAGCGGGGGCTGCGGGGGGGATTTACACCCCCTTCCCTGACACCAAACTGGTGTCGAACCTGTCGGTTTGTTTCGCCGATGCGCCCTGCATCGACGGGTATTACTTTATGTTTTCTA
>N_562
ACGATATCCGGGTCGGAATAATCGGCGCATAAGATAGGATTCTGGTATTCAGAAGGGGTCATATTTCGCATCTCCTCAAGCCTTTTCCGGAACGGCGTTTAGCGGCAAATGCGTCTCTGAATGCCCCTGCTGCTGACGCATGGACAGCTCGCGCTGAATTGTCTGCATCATTTTGTCATCCAGCTTATAGAAACGCGCCAGCCACCACAGA
>N_563
GTCTATCATCACTTCGTTCAGTTACGTATTGCTAAGGTTAATCCGATTCTGCTTCTTTCTACCTGCAGCACCTGTGGTTGTTTTTGCTCGGAGGGAACTTATCACCCTTGCTCACATGGCAATCATGTTCAGAACCAGCGTATGAGTTGTCGGTATCATGATATTGACCGTAAGTACCTGTTTTTGGACATTCTTGCCCAGACCAATGTTTTGCCATTTACTTTTCCTTTGCTCGTTTTAGGAGCTAAGCTCCTAGCGGTACGAAATTGTGCCGCACTTCATAAATGTAATTGCTTGAAATTATGCTTCAATGTATTGACAGGTGCTGCAGGTAGAAAGAAGCAGAATCGGATTAACCTTAGCAATA
>N_564
TGTGAATGATTGTTTCACACTCGCCGGAAACGGTAAACCACTCTGTTCGCACACTGAGAACGGATAACATTTGAATAACTCACAGTAATTGCCAGAGTTATAAACAATGAAAGCGCGTGACAGCCGATTTTATTCACTTTTTCTGTGGATAGAGTTGTGAAGAAGTACGGAATTAACCC
>N_565
TTATCTCATCGTTACTCGTTCAGTTGCGTATTGCTAAGGTTAATCCGATTCTGCTTCTTTCTACCTGCAGCACCTAATCGGCACCGTCGGCTTAACCGAGCCGCAGGCGCGCGAGCAGTACGGCGACGACGCCGTGAAGGTCTACAAATCTTCCTTCACTGCGATGTATACCGCCGTGACCTCTCACCGTCAGCCGTGCCGCATGAAGCTGGTGTGCGTCGGCCCGGAAGAGAAGATTGTCGGCATCCACGGCATCGGCTTCGGGATGGATGAGAGGTGCTGCAGGTCAAGAAAGCAGAATCGGATTAACCTTGAGCAATACGTA
>N_566
GTGCGAGAAGGCGTGGGCCAAAGCGCGAGCGACAGGGGCCCGTCAGCGCGCCGGCCTCCACGCGCTGAGATTTTGGCGGGCCATAGCTGGCCCGCCCGGCGTCAGAGGACTACAATACCTCCTCTAACACCCATACGCTCACGCTCCCCCCGTTACATGTAAAGGTCGCGCAGCCTTCGCCATCGGTTTCGACAATCTCTTCCCGGTTACCGAGAAAATCCCACCAGCGTTTGTTGCCATAGTTTTCACCCACGTTCAA
>N_567
TTGATATTAACGACGACGTCGCCGCCCCGTACATTGCCACCGGCGCGCGGCCGAAAAGTGGCCGTCCTGCGCGAGCAGGGGGTGAACTCCCACGTTGAAATGGCGGCCGCCTTCCATCGTGCCGGCTTTGACGCCATCGACGTGCATATGAGCGACCTGCTGGCCGGCCGGACCGGTCTGGGCGATTA
>N_568
GACACTGGATGCGACAATCACCGGGCTAATCAGCATGGCGGCAATTCCGAGGCGGGTGGAGAACAGCTGCCACGGCTGCATTCGCGCATCTGGCGAAAAGTGAATTAACGAATTAGCGACCAGCAGTATTTCGCCGATGCCAGTGAGAAAAGTCAGCAGACAGGTCAGCGGCAGCGGATAGCGTACAGCGCACCAAATCAAAGCCGGTAACGGGAAGGTAATGCTGCCCGCGCCGCCTACCGCCAAGCCAAGCGCAATTGACAGGACCAGCGCCAGCACCGGCAGCAGCTGGCGAAAGCGAAAACCGCTTAATA
>N_569
TGTTATGTGAGCACCTTCGGCTCGGTTCGTATTGCTAAGGTTAATCCGATTCTGCTTCTTTCTACCTGCAGCACCTATCAGCCCCATAATCGCCAGCGAGCTGACAGATTTACCGGAGCCGGACTCTCCGACGATACCGACCACTTCACCCTGCTTCACGCTATAGCTGATGCGGTCTACGGCGCGGAACGGCGCCTTTTCATCGCCGAAATGCACCGATAATTTATCTACAAGGTGCTGCAGCAAAAAGAAGCAGAATCGGATTAACCTTAGCAATAC
>N_570
ATCAGCGGCGCGAAAATCGCCACCACCAGCAGCATAAAGATAATTCCTCCGCCGATGGCCGTGAGCGGATTGCGCGCCATTTTGCCGATAAACCCGACGGCCCGCGCCGCCGCGCGTTGCAGCCGCTGACGGCCTTCGCCTGCACCACCCGAAAGCGGCGAATCCAGAGAAACGGTCATGATTTTGTCCTCGGGTCAAAGAATTGATACAGCATA
>N_571
ATGTTTTTGGCCTCCTTACTCGTTCAGTTACATATGCTCAGGTTAATCCGATTCTGCTTCTTTCTACCTGCAGCACCTATTGATATCCAGCCGCTGCGCCGCCGTAACCTGCCAGCCGTCATCCCGCGAGGTGGGGGCATAATCAATACATAGCGCGGAGGCAGGCATTGCCAGCTGCTGGCTCATGGCGCTGGCTACCCACGTCGCTCCACCGCTGCCCGCAGGGCAAACTGGGGATACGGAAGACGCTTTTGCAGTGTGAGGTGCTGCAGGTAGAAAGACAGAATCGGATTAACCTTAGCAAT
>N_572
TGTTATGTGAGCACCTTCGGCTCGGTTCGTATTGCTAAGGTTAATCCGATTCTGCTTCTTTCTACCTGCAGCACCTATCAGCCCCATAATCGCCAGCGAGCTGACAGATTTACCGGAGCCGGACTCTCCGACGATACCGACCACTTCACCCTGCTTCACGCTATAGCTGATGCGGTCTACGGCGCGGAACGGCGCCTTTTCATCGCCGAAATGCACCGATAATTTATCTACAAGGTGCTGCAGCAAAAAGAAGCAGAATCGGATTAACCTTAGCAATAC
>N_573
CCTGAATTTAACGAAACGGCCTATGCGATTACCCACATCGTATGGGTCAGGCTGCAATTTTCAACCATCAGCCCCCGCTAAGTCACGATAAAAACACAACTTTACATTTTGTAGCATCTTGCTGACAGCGGCAGCGCAGGTTGACATTTTGTTAGATGAGCTGAATGGCGATGACAAAA
>N_574
GGAACCTTAAATCAGTCTTTACTCTCCGCAGCGCCGGGAGGGGAAATTGCTCTGCTGGGCTTTGTTGCACAGGGAAGTGCATCAGTCGATTTTATGACTTTGTTGGAACTTGGGCGCAACTGTAAGACCTTTCAGTGTTGGCAGCCGCGAGGATTTTGGCTATAAATAGGGCACTGGTGAAAAAGTCAGCTTCAGCCGGTTATAGACAGGGTATA
>N_575
GTAGTACTTCGTTCAGTTACGTATTGCTAAGGTTAATCCGATTCTGCTTCTTTCTACCTGCAGCACCTATGTTCATCAACTATTTCGGCGACAAGAATAACGGTAGCTGCAAAGCCGCTCACCGCCACGCAGCTCCCATCCCCACGGGGGTGCGCAGTGCTGCGCGCGGGAACGGCGGCCCGTCTGCGGGACGCGGCGCCGTACTGCGCGTTAGCAGCCACGCGGCCGGTTACGGGGGACACTCCGCCATACGACCAGCGACCCGCTGAGCTGCACAATCCACAGATAACACAAGCTACATACATGTCGATATGGGAATCGGCCCACCTTGCCGGGCGCCGGTGCCGTGTGGAAATCCGCCCACCTTGCCGCGCGCCGGTGCAGGTGCTGCAGGTAGAAAGAAGCAGAATCGGATTAACCTTAGCGATA
>N_576
CGGCAGCTGAAAAAGCGGGCTGCCGAAAAAGCCGCTGAGAAAGCAGCCGCGCGCAAAAAGCGGCCGCTGAGAAGGCCTGTTTGAAAAAGGTATTGCCCGCAAGCTGGATTTCTCTTTCTCCGGCACCCAGAGCCTGCGCATTTCGCAACTACTGGAAGATGGCCTGCTCGAAATCGGCGCCATCCAACCCCTCTCTGCTGCGGACAGCGCTGCGGGTTGGCGTAA
>N_577
ATGAACGTATTACGCAGAAAGTGGCAGGGGCTGCCGCGCGGCGTGGTGGTGTGCATCACGGCGCTGGTGATTTATGTCCCGCTGTTATTTATTGTGGTGCAGGTTTGTTCTTCGGCACCGTTCTTTTCCGCTCCAAATCGTGGAGTCTGGAAGCCTTCGCCTTTATTTTTACCGACCCGGATTTTTATCTGGCATTAAGGTCAGGTTTTATTCTGGCCTTTGGCCTGA
>N_578
CATCTCTGTGTCCTCGTCATAGCTACAAAACCCCACTTCGATGGTCCTTTAAGCCCCTTCGAAGCCCCTTCTAATCCCAGCCCTGTTTCATGGGCGATATAGAGAATTGGCAGGTAATACAAACCGAGCATGTTTGCGTGTGGCGAGGTCATGAGATAAAACGAGACCACCTGCGCTTCAGCGCCTTCCGCAGTTCCCGACCTGTTTTCCCCAGCCAGAATTGCA
>N_579
AGGTTATCGCCAGCCATAGCGCGCCGCTGAGTATTCAGCGGCCTCATCCGCACTGGTCAGAACAAGCGCCGGAGCTATGGTGGGAGGCGACGGAGTACCTGATGGCCACGCTACGGGAAAAATGCGCCCAGCATTGGCCGGCCATTAAGGCGATTGGCCTCTCCGGGCAGATGCACGGCGCGGTGTTGCTGGATGCAGAGGGGGAAGCAATCCGTCCGGCCATTCTGTGGAACGACACCCGCTGCGCCGCAGAGTGCGCCGAGCTGGAGGCGATGGCGCCGGAGCTGCATCAGGTGGCGGGCAAA
>N_580
ATTGCCGGCGGCGCCGACTCCTCCTCTGTCCTGCCCATTGGGGTCAGTAAAACGCTGGCCCGCACGCTAGTGGATGCCAATAAGGCACGCACGCTGAGCCAAAAGCTGAAGCTGTTTTCCCGTCTGCGGCCACGCGACCTGCTGCCGGTCCCCCCGGCGGTGGCTGAATATTCAACCGGATA
>N_581
GAAAAAACTCGGCTTGCAGGAAAAATAATTCTGCTCTCTCAGCAAAAGGCCGGGTAAACCGGCCTTTTTTTCTTCTCTCTCCTCATCTATACCATGCGGTACAATCCCCGCTTTCTTCATCCTCAAGGGACAAAAAATGGACAAACGCTTTGTTCAGA
>N_582
ATGTCCTGTCTTTCGTTCAGTTACGTATTGCTAAGGTTAATCCGATTCTGCTTCTTCTACCTGCAGCACCTATCTGACCGAGCATCCGGACATCGCCAAAATCTCCTTCACCGGCGGCGTCGCCAGCGGCAAAAAAGTGATGGCCAACTCGGCCGCTTCATCACTGAAAGAGGTCACCATGGAGCTGGGCGGCAAATCGCCGCTGATTATCGCCGATGATGCCGACCTCGACCTCGCCGCCGATATTGCCATGATGGCCAACTTCTACAGCTCCGGTCAGGTGTGCACCAACGGCACAGGTGCTGCAGGTAGAAGAAGCAGAATGGCTGACA
>N_583
CTATTTCCCTGTACTCGTTCAGTTACGTATTGCTAAGGTTAATCCGATTCTGCTTCTTTCTACCTGCAGCACCTATAGGTAATAATAGCAAAGGGAGGTGTTAATATGCCTCCCTGCATAACTTTGCTCGTTAATCAGGAGTATTTCTCTGCAACTAAAATAAGCATGAAGTATTGATAAAAATATTACATTTTCCTCGTGATTAACGCTTTGATTAACCTTAAAGGTCTTGTAACTTTCCATGACAATGATGAAATAAGGGCTGAATAACGTTGAGCAGCGTTATTTAATTCATTTTGTAGTTTAGTTAATTGCTCTTGCTGTTTCTGATATTCAGTCTCTAAATATGCATTTCGCTGGACCAACCTATCAATACGTTCTTTTTAGGTGCTGCAGGTAGAAAAAGCAAATCGGATTAACCTTAGCAATACG
>N_584
GTTATGCGTGCCTTTGGTTCGTTACGTATTGCTAAGGTTAATCCGATTCTGCTTCTTTCTACCTGCAGCACCTGAAACCAACGCAGAACACCAATGATAATGACGAAATCGCTGGTGACCGCATGGCGCAGGGCGTTTCACGCGGCACAGTGGATGTCGGCGGAGATGTCGGCACGCGGTTTCGCTGGAATCAGCATGATGATTTTCTGGCGAGCTGCTTTGGTGCGGAATGGGTGGATAACGTTCTGACCATGGGCAATGGCCGCATCACGTTCTCAGTGGCTTCCTATGCCGAAGATGTGGGTATCGCCCAAATCGCCCGCGGCTAGGTGCTGGGGGTTAAAGAAGCAGAATCGGATTAACCTTTAAGCAATA
>N_585
ATCTTTTTAATTTTACTTCGTTCAGTTACGTATCGCTAAGGTTAATCCGATTCTGCTTCTTTCTACCTGCAGCACCTAATCAATAACTTACTTTCAATTTGCAGGAATCCTTTCTAAGATTGTCATTTGTATTGGCGTACAAATTTCAACTAAATGAGATGCCCATGTCCTCTTGTAGAGAGAGATGGAGAGTAGCCCATCCTGAACTAAAAGTGAGTACCTTCAGGGGCGGGGCCCAAGAGGTAAGATACGAGCGACGGGTGGTTCAGGCGCTTTAGCATGGACGTAAGTGAACCGTATTGATGCTCGTTTTATGGCTGAGGTGCGTTAATAAGCCCGTTTCCAGAGGTGCTGCAGGTAGAAAGAAGCGGGAGTGACAGC
>N_586
ATCGATACCCGTGACGATAACGTCGTAACCGTTGTTTCGGGTCACCAATGAGTTGCTGTCCCTTCCGAAAACGCCAGCGTGTCGAGGAATGCCGCAACGTTGGGATGTGTCTTAATGACTGCCATCGTTTTCCCTTTTTTTAATCTTGCGCTGGATAGCAAGCTCTACCGCCTGATAACCGGCGATACCCAGCATGGAGCCAAATCCGCACACGGCCGCGGTTGGCAGGTCTGGAAA
>N_587
ATGTTATGTGCATCTTTACTTCGTTCAGTTACGTATTGTAAAGGTTAATCCGATTCTGCTTCTTTCTACCTGCAGCACCTTGGCGCTTTCGCGCCGCTGAGCGCGAGGACTATTTGTCAACAGTGTGTTAATATTGATGTAAATTTATTGTGAAGCCTTTTGCTTCCGGGGAAACCAAGTGAATACACAACAACTCTCTATCGTGCTGTGGAACACGGTGTAGGTGCTGCAGGTAAAGAAGCAGAATCGGATTAACTCTTATATCGTAAGCT
>N_588
GTCGGCGGTACATGCGTTTTGTCACGTGCTGCCGAACCTGTGGCACCAGATGAGCGTCATGCTGAGCGCCGCCAGCTGTTTGCAGTGGTTCTGCCGCCTGACCGGCACCACGGAGGTGGCGCTGCTGGCGGAGATTGCCGAGCTAAGCGAGGAGGATAAAGCCAACGCGCCGTTCTA
>N_589
ACCACGCGATATCAAACGATGGAGTACCGTCGCTGCGGCCGCAGCGGTCTGCAGCTACCGGCTATTTCCCTTGGCCTGTGGCATAACTTTGGCGATGAAACGCGAGTGGAAACCAGCCGGCAGATGCTCCTGCACGCTTTTGACCTCGGTAGGCCAACCCATTCAATTTGGCCAACAACTATA
>N_590
AGCGAGTATTGTTGTGGTCAAATTTAAATGGACACTTTCCAATCGGGTGTTTTCCCCCCCGACAAGGAACATGAAGAGATGACCGACAGACAACCGACACAACCAAGAATCGCCGAACCTTTAATCCAGCGTTCAAGTTACAGGA
>N_591
CCGCAATGGCGGCAATGGACAATCTGGCTAAGCACTTACCACCGGGGTTCGCCGGGGAGTGGGCGGGAAGTTCGTTACAGGAAAAAGAGTCTGCATCACAGCTTCCGGGTCTTATTGTGCTCTCGGTACTGGTGGTATTCATGGTGCTGGCTGCTCTATACGCTTGGTCAGTTCCCTTCGCGGTCATGCTCGTTGTTCCTCTGGGGCTGCTCGGCGCTGTGCTGGCCGTATCCGTTACGAATATCACGAATGACGTCTTTTTCAAAGTA
>N_592
GTGTGCGTTACTTCGTTCAGTTACGTATTGCTAAGGTTAATCCGATTCTGCTTCTTTCTACCTGCAGCACCTATGCGGTGAACGTGGGTTACGACGTGCAGAATGCCAAGCGAGAAGCCTCTGGAAGTCTCGACCTTCGGTCAGCTGAAGCAGACCGCTGCGCTGCCGACCAGTCGCGATACGCAGACCGGTGGCCTGTCCACGATGCATACTTTCCGTGGCGCCGCGTTCTCCACTGCGGATTCGAAATACGAGAAATATAAATTCGATACCATTCTGGATAACGAAAACCTGAACGTCAGCACCAAAAACGGTTGGGTTGCCATGCTGCAGCAGTACAGGTGCTGCAGGTAGAAAGAAGCAGAATCGGATTAACCTTAGCAATA
>N_593
TATGTCTCCTGTACTTCGTTCAGTTACGTATTGCTAAGGTTAATCCGATTCTGCTTCTTTCTACCTGCAGCACCTAACTGGAGGCGGAAAGCATCCATATTATTCGTGAGGTGGCCGCCGAATTTTCTAACCCGGTAATGATGTACTCAATCGGGAAAGATTCCAGCGTAATGCTGCATCTGGCGCGCAAAGCGTTTTATCCGGGAACCCTGCCGTTCCCGCTGCTGCACGTCGATACCGGCTGGAAATTCCGTGAGATGTATGAGTTCCGCGACCGGACCGCCAAAGCCTACGGCTGTGAGCTGCTGGTGCATAAAAACCCGGAAGGGGTGGCGATGGGCATCAACCCGTTTGTCCACGGCAGCGCCAAGCATACCGATATCATGAAAACCGAAGGCCTGAAGCAGGCGCTGAACAAATACAGGTGCTGCAGGTAGAAAGAAGCAGAATCGGATTAACCTTAGCAAT
>N_594
GTGTTATGTACGTTTCTTCAGCGTTTCAACTTCTCGTATTGCTAAGGTTAATCCGATTCTGCTTCTTTCTACCTGCAGCACCTGTCCCTCAGCTACGGAAACATCATCCAGAAGCCTGAAACCAGAAATATGGGATTAACACCAGAGTCTTATGAAACCTATCAAATTGTAGAGTCTGGCGAAGTTGTATTTAGGTTCACCAATCTGCAAAACGACAAACGTAGCTTGCGTTGCCAAGGTTACGCAAAGAGGAATCATTACCTCTGCGTATATGGCCGTGAAACCGCACAGTATTGGTTCTACATATTTTGCATGGTTGATGCGTTCATATGACCTTTGTAAAGTCTTTTAAGGTGCTGCAGGTAAAGACGAAATCGGATTAACCTTCACGAA
>N_595
ATCAACGTTATCTCTGCTCTCACTGCCGTAAAACATGGCAGCTCACCTTCACTTATGCCGCTTCTCAGCCCGGTACGCACCAGAAAATCATTGATATGGCCATGAATGGTGTTGGATGCCGGGCAACCGCCCGCATTATGGGCGTTGGCCTGTACGACACGATTTACGTCACTTAAAAAACTCAGA
>N_596
GAATACCGGGTGATGTTGGTGGCTGACAGTTCCAGACTGGCTTTAATCAACCCAAACTGGTCGCCATGTATGTAGACAAGAAAATCGCTAACCATGTGGAGATTGTGCAGACCTTCTCCCGTCTCAACCGGACGGCGCCCGGTAAGGATGAGGTCTTTATCATCGACTTTGTGAACGACCCGGAGAACGTCAGGCCTTTACCACCTATGACAAGGGTGCTCACATCGACGAAGTGCAAGACCTCAATGTGGTCTACGACGAAATCAAGGAGCGCTTCAAGAGCACGGCCTGTACGACGAGAAGGACTTGGCTGCGTTCAAGA
>N_597
ATATAGAGCACGTTATCCCCGTCGAGCGTGGCCGCCGAACAGGATTCGCCGAGCGCTTTCCAAGATTATCCAGCGCCGTCTGCGCCACCTTGGCCAGCGGCGTGCCTGCCAGATAGGCGTGGCCGACGGCCAGCACCCGGGGGAGCAGTTCATAGCTACGGCCATCCGGACTGTGCACCATGCCCAGCGCGGCGAGGGTATACAAACAGCGGCGTACCA
>N_598
AGCCAGTTATTGCTGAAATTACAACAGCATTCACTATCTTGTTGAGCAGATTAAAGATTTGGAATCCCAGTTGAAACGAAAGTTGGACGAAGATGAGATTGGACAGCGCTTGCTGAGCATTCCCTGCGTCGGAACACTGACAGCGAGTACTATTTCAACTGAGATTGGCGACGGGAAGCAGTACGCCAGCAGTCGTGACTTTGCGGCGGCAACAGGGCTGGTACCCCGACAGTACAGCACGGGAGGTCGGA
>N_599
GTTTCTGTTTGTCGCCTTTCGTTCAGTTACGTATTGCTAAGGTTAATCCGATTCTGCTTCTTTTTTCTACCTGCAGCACCTACACACCCCCGATGGTTCAAGTAAGACACAAGCCGGTCGTCTATGATTTAGGTTCGTCTGGAGGGGGATTTGCTGCTGAATGCATCTACTATACTGAAAAGAAACTCAGGAAAAAGAGACGTCACAAAGGGTTTTCAGCATCATCAGTTAGGTGTAAAGTCTCAAGTGCTGTACAATATCATACAGGCGAGACCCGTTTTCTGGCGGAAAAGTGTATAGAGCAATCTGGAGTCGCAACGGAATCGAGTTCAATAACATCCCCTTGGTTAATGATTTTGCCAAGAATCGATACTAGGTGCTGCAGGTAAGAAGAGCAGAATCGGATTAACCTTAGCAATA
>N_600
CCTGAAAGATGTAGCAAAACTGGCGAATCTATCTCTGATGACCGTCTCACGGGCGCTGAACACCCCGGAGCGGCTGAAGCCTGAGACACTGGCCCGCGTGCAGGCCGCCATCGCCGAAACCAACTACGTCCCCGACCTGTCGGCGAAGAAGAA
>N_601
ATGTTTATGTAACCTCCTTTGGTTCGTTACGTATTGCTAAGGTTAATCCGATTCTGCTTCTTTCTACCTGCAGCACCTGTCAGCTCTGTTTGGCCGCGGTTGACCAAACGGCGACGACGTGCGGACGCTAGAGAATAGATTCAGTATAGCGGGGAGAAAGCCGATGACCGACGGGCGACTAGCCGTACCCGTCGGGTGTGATAGGGGGAGCGTGTTTCGATTATTGTGACAGTGTCACTTTATGATAGTCCATATTCTGCAGGAGGTGCTGCAGGTAGAAAGAAGCAGAATCGGATTAACCTTAGCAATA
>N_602
TGTCATATCCACCAGCAGTTCGAACTTGCTCCATTATAAATATTCGAAAGCCTCCTCAAAGCCCCCTTTTCAAACATGCAACAAAGCGACTTTCCCGCGCCCTAAAAAAAGTGTCTTATATCGGCATTGTATTCGGGTCTGGAACTATGTTTAGTGCGAGTTTTTGTTACCAGTGCTTTTGGTGGGTCTTTAGCAACAAGATTCAGGTAATCGGGTATTCATAAACAACCAGAAATTATGTGGCGCATTAATGAGACTATTTCGGTGAGTTCCGTTGATGAAAAGTACCTTTTGTGCTGAATGCCGACCGGGATATCAGGGGGAGTCGCCGTATCCGGGAGGGCCCGGAACAGCGACGTCCTGACAGATATACATTAACATGCTTTACAATCGAGCCCGGTCTATCAAGAGCACTGTATGCTGATGTTGATACTTCCATCCACTAACTGCAGGTTTTTTTTACCTCTTGGCCTGCATAACAGCATCACTACGGCGAGAATGAGGCATGGTCGGTGACAATTAAAGTTACTTTCTCTTAAATCAATTCAATACGAATCTGAAATTACTGTTGCTGTATACAGCAAGTGCAATCTTATTTTTTTCTTCATCAGACCAGCCTGCCATTTGCTCATTGAGCGGCGTTGACCTTACGATGATGTTTCTCGCTATGTTCAGAGGTTTCACGTCTTTACAGGAACCAGCGAGGATAAGGGCTTTACCGTCGTCCAATTTTTCATTGAATCTATCTCATTTTACAAATGATACTATTTTCATAATCATCTCCATTTATCTGAATGCCTGTCATATAAACATATCGTTATTGTGCAACGACTTCCTCCCGGTCAGCGTACGCTATCCAATGAAATCAACCAGAACCCTACGGGCAATGCTTTGCTCTGGCAAATA
>N_603
TGTGCTGACTCCTTGGGCATTAACTGTACTTCGTTCAGTTACCTGTATTGCTAAGGTTAATCCGATTCTGCTTCTTTCTACCTGCAGCACCTGCATCCTCGTGTAGCCGCTCGCACATGTCGGCCGGGGTATCCATATCCAGCTCATTCAGTTTATCGAGCAATAGCAGCGACTGCTCCTTAATAAATTTAGCCATATTGAGGGCTGTTTTTTCCTGTTTTGTCATGATTCTTTCCTTCCGGGCATGGTGTGCGCCTGTCAGGTATACTGTCTCAAAAATAGCGGGGTGAGACAATGGCGTGGGTGACGGTGAGACAGGCGACGGAACTGACAGGTGCTGCAGGTCAGAAAGAAGCAGAAATAGATAACCTAGCAAT
>N_604
GCTGTCCCCGCGCTTCACATGCATCGCAATCAGCTGGCGCGCCACCTCTTTCGGCATGCTGAATTCATCCCAGCCATTGTTCATTTTTTCCCAGAACTGCGGGTTTTTCAGGTAATCCTCGCTGCCGGGAGAGAAGGTTTTTGCCCGCGCCAGAAACCCGAGCTGGAGAAGAGGACGGTGTCATCGATATCAAAGCCGACGGCCATCGGCGGCCGCCCCAGCAGGCTGTTCTCAATTTGCGCCACA
>N_605
CGTTGAACTCGCTCATATTATGGCCGCTAACCCTCACTTTCTGCAATCCATTCAGGTATTTTCGCTTCAAGCTCCAGCTGCGTTTTAAATCCACCGTCGTCGAAATAAGTGGGTGGCCTTCGCAATTATCCAGTCCTGATTATTAATATCCGTCTTAAAGCCCGATACCGTGCCGTGCATTTCCGGGTACAAATCTGCGCGGCCATAAGCGAGCA
>N_606
GTCGATGTTTTGGCTCAATATTAAAGGAATCCGGCAACAGAATATGTACCTGATAAAAATGTCGTACAGTTTGCGATTAATTCGAAAATTGATTTATCGACCCGCTGCGTTAAAAGGTAATACACCGGAAGCGTACGCTGAAAAATTACAGTGGGGGAAAGAGGGGACGTCGGTGACGGTAAAAAATAACTCACCGCTGTATATGAATTTCTCACAGGTTAGCCTTAACGGTAAAAATATTTCTGGCGCATGGTTTGCTGCCCCGTTTTCCACCTTTTAAAAATACCCGTGCAGAGA
>N_607
GCGCGCGTGCCGCGCTGGCCCCGAAGGGGTGAGCCGCTGTGCGGCGAATAATCGAACGCAGTTCGATGGAGAGTCCGGCTACAGAAAAGCAAAAACCCGCCTTTTGGGCGGGTTCTTTAAATAGTGGTGCCGGACTCGGAATCGAACCAAGGACACGGGGATTTTCAATCCCTGAGTTTTGACGACAAGCTTATGAATGTCATTTGTAAAGCGAAACTGCAACAGGTGACATTATA
>N_608
TATGTCAGCCCTTGGTTCAGTTACGTATTGCTAAGGTTAATCCGATTCTGCTTCTTTCTACCTGCAGCACCTAGTGCTGCATCTGTGGACCGGTCTGGGCTACTATGCCCGGGCGCGCAACTTACATAAAGCCGCGCAGCAAGTCGCCACACTGCACGGCGGCGAATTCCCCGGACCTTTGACGAAGTGGCGGCGCTGCCCAGCGTCGGGCGCTCGACAGGCGGGGGCGATTTTATCCCTTTCGCTCGGTGAGCATTATCCGATTCTCGACGGCAACGTGAAGCGCGTGCTCGCCCGCTGCTATGCTGTCAGCGGCTGGCCGGGGAAAAAAGAGGTGGAAAAACGGCTGTGGGACATCAGCGAAGAGGTCACAGGTGCTGCAGGTAGAAAGAAGCAGAATCGGATTAACCTTAGCAAT
>N_609
ATGTTGCTGCATCTACTGGTTCCGTTACGTCTGTAAAGGTTAATCCGATTCTGCTTCTTTCTACCTGCAGCACCTATATGGTTGAGCGAGTCGGTGAAGGTTTGTTCAGCGATGTCTTTATCTGCTATATCGTCCCACATCGACAGTTTTTCAAGGGTTGCCGCCTCTTTTGTGCCGCGATATTGCTCTAAAAGTTGCCCGGTTGTCAAGACAGGCTGCGCCAGACAGCTCTTCACCAGTTCGTTGAACAGGCTCAGTCCCGGCATTTTGCGCGAGTCCAGTCCCTCCAGCGGCGGGACTAACAGCACCAAATCCGGGTTTTGCACCAGCAGAGGTGCTGCAGGTAGAAAGAAGCAGAATCGGATTAACCTTAGCAATA
>N_610
GTTATCTAACTGTACTTCGTTCAGTTACGTATTGCTAAGGTTAATCCGATTCTGCTTCTTCTACCTGCAGCACCTGAAATGAGTGCGCTTGCCCCGAAATAAGTGCGGGGCAAGTCTGTTAATGGATTAACCGGGAAAATGCTAATGTCTGTTACCACAGAAAACGCCCCTGTTCGCAGGGGCAAACCACGCTGCAGGAAAACAGGGCGGGCGAGGGCGTTTACGCCTCGCTGTTTGAAAAAATTAATCTCACCCCGGCGTCTCGCCTCGGGGATATCAACGACTTTCTGAGCGATGCCGCGCTCTCCGAGGCGCCGGCGGCGGAACGTCTCACCGCGGCGATGCAGGTGTTTATGGAACGCATCCGCCAGAGGTGCTGCAGGTAGAAAGAAGCAGAATCGGATTAACCTTAGCAATACAT
>N_611
ATGATGCCAGCCATCATCATGAAAATGGATGCACTGCGTATCCACGGCAACCGCGCCGCGCACGGTGGACGTATTAAAGCTAAAGATACCTATTGGCTGCTCAAGGAAGCGTATTTACTGGGGGTTTGGCTCTATGTTCGTTATGCCCATGGTAATGTTGATAACTGCCCCAAATTTTCTCTTCCTCCGTTAACACAATCTTCAGGTCGTGCAGATGATAAACGTCTGGAAGATGCAATCAGA
>N_612
GTTGACCCAGAGACTAACGGCGCCACTGATGGCCATCGTCACTTCAATGCTGGGGGTTTTGTAATGTCGGGTATCAAAAAGGCGAAAGCCGCGGTGCTGACGCCAACGGCTTTCTGGTCAGAAAAACGAAGAGGTAATTGCGAGGTAAGTATGTCAGGAACAAAGACTGAGGTAAACGCCCAAGCGACCCATCAAATGCTCCTTTTGCGGAGCGAGAAATATTGAGGTTGCAGGCGTTCTCATTA
>N_613
TTCATCTTCATATTTACTTCGTTCAGTTACGTATTGCTAAGGTTAATCCGATTCTGCTTCTTTCTACCTGCAGCACCTGTGCGTCAGCCGGTTTTGAGAGGCGTTTTCCAGATTCGAGTGTAATTCAAATGTAATGCTATGCTGCATTACAAAATTCCGCTTTTCTGGAGGCATAATGGCCACGCTCAATGTTCGACTGGACGATAAACTCAAAAAAGAGGCTTATGCCGTGCTGGAGAAACTCGATATGACACCAACGGAGGCGGTACGCCTGCTGTTTTGCCAATACATTGCGGAAAATGGCCGCATGCCGGTGAAAAGTATGACCATCAGTGATGGCGAAGCGGCGTTATTACGCACCGTTCGCGAACGGCTGGAAAACCCACGGCCGGAGGTGCTGCAGGTAAGAAAGCGAATCGGATTAACCTTAGCAATACGTAATCTCCTTGTTCTTCGTT
>N_614
GTAAAAGCAATCGATGGTGATGTTAAACTCAATAAGGCATTGTGGTTAATTGCGGAGAAATTCCGCACTCTTAAAGGCTAATTATAAGCGCCGGGCAGCTGTCCGGCGTTTTGATGGTGGGAATACTTATGTTTGAATTTAAAGCTGTCTGTATCAGTATTTCACATATGGAAGAAGGTGATATCAGAGTTCTTCAGGTGCTTTCATCAACAACCAATTATCTAACTTGCGATAGTTACTTAGAGTGGATACATGATACACCTTATGGTTGTGTTATAAGGATGTATGATTTCAAACGCCATCTTCTGGCGCTAAAAAGAGGTGGGGTGTCAAAATTTTTACGCAAAACTCTTATACTAATGCACCGGGAGGGTGGGTATCTGCTTTTTCATA
>N_615
ATGATTACCCGCGAGCGTGAAAGCCGCCCAACGCCGCCGCCGCTGCCGATTGGCAAACGTCATACCTCACGCGGGTAAGGGGCAATCATGAACGAGTATATTGCCGTCGATTGGGGCTCCACCCAGCTGCGGGCATGGCGGATGCGTGATGGCGAATGCATCGACAAGCTGAAACTGCCCTGCGGCGTCACGCGTCTGAACGGGCAGCGCGCCGAAGCCATCTCAGCAGCAGCTGGCGCCGTGGCGCGGCGACCCCCA
>N_616
ATGTGTGGGCGCCCCTTCGTTCAGTTACGTATTGCTAAGGCTAATCCGATTCTGCTTCTTTCTACCTGCAGCACCTGTTTACAAATCAGCCTCACTTTATACCCTGCCAGCGACGAAAACACAGTGAGAACTTTGCGCAATAGCTCGCATTTTAGAAGCACTTATCGCCCCTTGCGCTACAGCCGCCGCTTCCGCGAAATGTTACACTTGCGCCGGTTCATCATCAGAGTAAGAAAGGATGCTTCTCTTCCGTCCTGAGTGCTACTGGCGCCGTTTCGCCCTTTCTTCTCTGCCATTCTGTGAATAAGCTGGCCCTGACCTGCGTCGGGGTTGAGGTTACGGATACCTGCTAACGATATGATTAAAATCACGAAAGGGCTGGATTTGCCCATAGCTGGCATGCCATTACAGCAGATTTCTCCCGCGCCAGCGGTGAAGCGCGTCGCGCTACTCGGCGAAGAGTAGGTGCTGCAGGTAGAAAGAAGCAGAATCGGATTAACCTTAGCAAT
>N_617
ATTTTTATGTCCTGTACCTTTAAATTTCCAGTTACGTATTGCTAAGGTTAATCAGTTTGCCTTTCTGCTACCTGCAGCACCTGTCGCCCCTATGCGGAAGCAGTCGGCGTACAGGGTGAGAAAATAAACCGCTGCGCGCCGGGTGGCGAAGCGGTGATGTTAAAAATCGCCGCCTTGCTGAACGTCGACCCGCAGCCTGTCGACGGCGATGCACAGGAAGCGGAGCCGGCCCGCATGCTCGCGGTAATTGACGAGCCGAACTGCATTGGCTGTACCAAGTGTATCCAAGCCTGTCCGGTGGATGCCATCGTTGGGGCGACCCGCGCCATGCATACCGTGATGAGCGACCTGTGCACCGGCTGCAATTTGTGCGTCGCCCCCTGCCCGACCCAGTGCATTTCACAGGTGCTGCAGGTAGAAAGAAGCAGAATCGGATTAAGCCTCACGAA
>N_618
GTTGTGTGCCTGTAGCTCGTTCGTCTTTTTGTTGGTACTTCGTTCAGTTACGTATTGCTAAGGTTAATCCGATTCTGCTTCTTTCTACCTGCAGCACCTGTTTTCCGACAACTTCATGATTACATATCTTGCGGTTTTGATTATTTTTGCTGCAAGAAATACATACTTCAAACGAAAGGTCTTTATTTGCTGTCTGTATTCTGAAGAATTCCAAGGAATCAAACTTGAACAACAAAAATAGGTTATATGAAAGCATCATCATTTGAAACACGGCTTCATTCGCCCAAAATGACTTTCACCAAGAGATGACCCACCGAGGTGCTGCAGGTCAAGAGAGCAGAATCGGATTAACCTTAGCAATACGC
>N_619
AGGAAGCAGACGTATACCAGCGGAATCGATTTGCGCAGGCCGCCCATCTTGAAGATGTTCTGTTCGTGATGGCAGGCCAGAATGACCGAACCAGACGACAGGAACAGCAGCGCTTTAAAGAACGCGTGAGTCATCAGGTGGAAAATCGCCGCGTCCCATGCCTGCACGCCCAGCGCGAGGAACATGTAGCCAATCTGGCTCATGGTAGAGTAGGCGAGAACGCGTTTGATATCGGTCTGCACCA
>N_620
GGAGCGATTCAATGGTACGAAAAACTATTTGTCTCAGTTCTTCTGACAACATTAAGTTCTCAGGGTTCGAAATTTCTTTCAACGCCCCGCCGCTTTCGAAGTTTTCCGCCTCGTTGGCGTCAACATCGCTGGACGGCGGAGACGGCGCCCCTGAGCAACCAGATAATTCTTCGCCGTGTTGACGGCGATA
>N_621
ACGCCGAAAGACTTCACGCGGCGCAGGGTGTCGAGCAGTTCGCCGTTGGCGATAATGCCCATGCCCAAACGGAAGAAAAACTACGTCGGGACGCGGTTGAATTCGAAGCAACTCGCCA
>N_622
GTTCGACCTTTACGCCCCGCTGACGATATCTCGCTACCAATTCGTCGGCCTGCTGCGTTGTGCATTCGAGATGGTGAAACCATGAGTGTTTCATCGGCATCACCCCGCGAAGCTTAAAAGCTGGTTGGCGGCGTTCTCAGCA
>N_623
TTCCCTGTACTTCGTTCAGTTACGTATTGCTAAGGTTAATCCGATTCTGCTTCTTTCTACCTGCAGCACCTGAAAATAATGGCTAGTTCGGGCAATTAAGGAAAATACCCAGCTCAGGATGAACCTGAAAAAAAACCGATAGAATCACGAGAAATATTATGAAGGAATTAATGCTGTTAATTCCTCTGGGCAGCGCTTTGCTCTTAACCGGGTGCGCGGGCACAGAGACTGAATTTCAATGTAATGCCACGACGTCGGATACCTGTATGACGATGGAGCAGGCAAATGAAAAAGCGAAGCTGAAGGAGGAACGCAGTGATGCAAAGCCGGCTGCGGCCGGGTTGCCACAACTGGCTGAGGGTAATTTCGGAACCGCGTCAATTAATCCGTACCCGTTGCCACCTCAACCCAACCTGAACCGGGCCAGAGGTGCTGCAGGTAAAGAAGCAAAATCAGGTAAGACAGAAATCTG
>N_624
GCTTCGATGAGTTTAAAACGGTGGCGATGGAGTGCGTCAGCCGGTTTTGAGAGGCGTTTTCCAATTTCGAGTGAAATTCAAATGTAATGCTATGCTGCATTACAAAATTCCCCTTTCTGGAGGCATAATGGCCACGCTCAATGTTCGACTGGACGATAAACTCAAAAAAGAGGCTTATGCCGTGCTGGAGAAACTCGATATGACACCAACGGAGGCGGTACA
>N_625
GGAAACCGCTATGGTGGTGGTTGACCGCTTCACCGGCGAAGTGCGGGCGATGGTCGGCGGCGCGGAGCCGCAGTTCGCCGGTTATAACCGCGCGATGCAGGCCCGCCAATCGATTGGTTCTCTGGCCAAGCCGGCGACCTATCTGACCGCGCTGAGTCAGCCGAATCAGTATCA
>N_626
CTGCTGGGATAACAGCCCAATGGAGCGCTTCTTCAGGAGTCTGAAGAACGAATGGGTGCCGGCGACGGGCTACCGTTCAGCGATGCAGCTCACGCAATAACGGACTATATCGTTGGATATTACAGCGCACTAAGACCGCACGAATATAATGGTGGGTTACCGCCAAACGAATCAGAAAACCGATACTGGAAAAACTCTAACGCGGTGGCCAGTTTTTGTTGACCACTTCATACCGCAGGAGGCATGATGGAGAGCATTAATAATCAAGTGCAGTCGGTACGCCAGTTGCTGGCCATTCCCCAACTGGCCAA
>N_627
GTCACTCATTTACTTATCCTTCAGGGCATCCAGCGCCATATTGAGTTGCGGTCTCTTGACCACCGGCTGGCCAAGGAAGCTCAGCAGCGGGGTTTGTGTGGCCTGATTCACCAACTGGGTTACCTGCTCAACGCTCGGCTCGGCGCGCTCTTGAGCCACCCGGGGCGCCTGCCACAGCGCGGCGGCCGGAGTCAGGTTGTTATCGAGACCGCTCGCCGAGGTGGTGACCAGTTCGACCGGCACCCGCGGGTCGGCGTCCGGGTTGGCGGCGCGCGCGCAGGGCCTGCACGCGCTCGCTCACCGCTTTATCCAGCGCCGGGTTGCTGGCGGCGAGGTTGCTGCCGCCAGAGGCCG
>N_628
GGCTTCATCAAAGGACAGGCGCGGCAGGCGGCATATAGTCGTTGAACAGGCGCTGCGGGCTCATGTCGACCGTATTGTACTCTTTCCCGCCCTCCACCGCGCCGTAGGCGGCGAAATGCTTGACGCTGGTCATCACCGAATAGCGGTCCGCCGGA
>N_629
CGTTTTTGCTGTACTTCGTTCAGTTACGTATTGCTAAGGTTAATCCGATTCTGCTTCTCTTCTACCTGCAGCACCTCTACCAGACGCTGACCACCCGCCATCCGTCGGCGGAATCGCGCCGCTATCTGTACAAAAGTCATACGGCGCAGAAAAGCTACCGCCGTAAATAGCCCTCCTCCCGACTCCGGCCTCAGCCCCGCGCTGAGGCCGCGCTTATTCTCCGCCATACTCTGTAATATCTTTCGGTTTTCTGCGGCAGTTAACAGAAGCATTAAGGTGTGCACGAGTGAGAAAGAAGCAGAATCGGATTTAACCTTTAGCA
>N_630
GGTGAATAACGATACCCGCCCGGATATTATGCGTCATCAGCAATCCTGCCCGGAGCTGGGGAGGCTGACGATGCTACTGGGAGAGTTTCCTTCACCCCGGCGGGCGCAACCTATCTCGGCGAGCCGGTGACATGTAAGGTATCCGAGTATCGCAGAACGTTTGAGGTCAACTGCCGCTAAAAGCGTTGAGCAACCGGCGATTCGCTGCTCAGGCTGCTGAGTTTCTCGCCGGTTGAGCGATTTTTTGA
>N_631
GTCGATGGCGCATCAAACCGACGAATACTGCCTGCTCAGCCGACTGGCGGAGGCCGAACAGCTATACGGTGACATCATTCGCGACTGGATGGCATCACCGCCCGCGACGAAAGTAAAAAATGAGTGACACTGTCACTGAAAGCGCGTGCCATGCAATTCAGCGTTTGAATAATATCGCGGAATAACAGAGGATAACCGCCTCCAGTACACCGAGAATGCCGGTATCACCACCAGCAAGGAGGCTTAGCATGTCCGTGAAAACCAACGCTGTGCTCGTTTGCACCCTCTCTTA
>N_632
ATTTGCGGTATCACCTTCAAACCCCAGCAGGTGACCAACAATAATCATATGACCGGTACTGGAAACAGGTAAAAACTCTGTCAAACCCTCAACCACACCCAATATTGCCGCCACCAGCAGCGAGTGTATATCGCTCATCCAATTAAACCCA
>N_633
CTGATGCTGGTCCGTCCGCAGACCCCGGGTCCGCTGCGGTTCGCGGCATTTGCCAGCGGCTGCAGCTACCGCGCGCTGGGAGAACGCTGGCTGGCGGAACAGCAGGCGGCCGTCGAGGTGCATGAGGTCAATTCCTATCACAGCATGCTTGCCTGCGTGGCGTCCGGGCGCTACGCCTGCCTGCTGCCGCAGAGCGTGCTGTCGCTGATGACGCTTCCCGAAAACTGCCTTAGCGAACCGCTGTGCGAGGCGACCACCCAGCTTATCTGGCGCAGCGGCTTGAGCGCCCCCGCCCTGAGCGAGTGGA
>N_634
GTTAATCCCATATTTCTGGTTTCAGGCTTCTGGATGATGTTTCCGTAGCTGAGGGACAGTATATTGGTTTCAGCTAGGCCCACATTCTTTCGGTTCAGTTCTGACACCAACGCGAAGAAGGGTTTAACCTCCCAGTGCTCCGGCACCTGCCCAATCCACTCAACGCCGGAATCCTTCATCTTCACGTTGGGGTCTAGGCCCTTGGTGACCGCATGGGTAATCAGCGCCA
>N_635
GCGCGTCCGGTGTCCGTCTTGTAGGTGCCGGGGAAATTGCGCCTCCTCGCTCACTCGGTCGCTACGCTCCGGCCGTGAGACTGCGGCGGGCGCTGCGGACACATGCAAAGTTACCCACAGATTCCGTGAATAAGCAGGGGACTAACATGTGAGGCAAAACGGCAAGGCCACGCAGGTGGCGTTTTTCCATAGGCTCCGCCCTCCTGACTGAGTTCACATAAACAGACGCTTTTTCA
>N_636
GTCCTCGGTTTTCAGGCGGTTTACTTCACGCGCCATATCGAACAGCACCGAATAGGCTTCCGGGGTGTTGAAGTCGTCGTCCATCGCCTCGATAAAGCGTGCTTCGAAGGCTTCGCCCCGCCGCGTCGACGGATTTGTCCGTCCCGCGCAGCGCGGTGTACAGACGCTCCAGCGCCGAACGCGCCTGCTTGAGGTTCTCTTCGCTGTAGTTCAGCTGGCTGCGATAGTGGCCGGACATCAGGAAGTAGCGAATCGTCTCCGCATCGTAATCTTTCAGCACGTCGCGGACGGTAAAGAAATTACCCAGCGATTTCGACATCTTCTCGCGGTCAACCATCACCATACCGGAGTGCATCCAGTAGTTGACGTATTCACCGTCGTGGGCGCAGGTCGGACTGGGCGATTTCGTTTTCATGGTGCGGGAACATCGAATACCGAACCGCCGCCGTGAATATCGAAGTGGTTGCCAAGCTGCTTGCAGTTCATCGCCGAGCTGCGGTATCA
>N_637
TCTTAACGCAACGTCTGACGGCGAAATCCGCGTTTTCTACGACTACATTCACGCTCTGCAGCAGTCTGTTTTTAAAGACAACCTGAAGCGCGTGATGGACATCATTCAGCTCTATTCCATTTTCAGCGGGGTACATTGACGATAGGAATAACCTTCGACTTTTGAGCCGCTCTACGAAATGAGCGCTAAAGAGCGGGCGGAAATTCGCAAAGTAGACGCGGACACAGACGCTGTCTATCGGGGCGCCAGCGTGCTCTGGCAACGAAGTCCGTGAAAAAATTGCCGGTGACCCGGATTCGCCCTATCACTCTCTGGACCTGAATGATGACCTCGAAATCGAAGACGACTACGACGAAGAGGAAGAAGCAGACCCT
>N_638
TATGTCGGATGGGTCTTCTGAATCCTTCGTGATAATGACATCGCCTTTTTTCAGAGTGAACTGCTCAATCTCGTGGGCGCTGGCAATCCTCTGCATGAAAGGCATATCATCACTGATGAACTCGTTGTAATAGACATCCGTGTAGTTACAAAGCTCAACCGTCTGCTGGTCTTCGTAGCTCTTCTTGTCAACGCCACTATTAGAGTAACGCCCGACATGACGTAACCTTTTCACCTCCCAATGCTCCGGCACCTGCCCAATCCACTCAACGCCTGAATCTTTGTATGAGGTATACGCTTTGTACTGACTCATTCGCTGGCCACCTCCGCCAGTAGCGCGGCAATCTCGGCTTCTACCTGCTTCAGGTCTTCATCAATATCATGCAGCTTGCGCGA
>N_639
TATCTTGGCTTGTTACTTCGTTCAGTTACGTATTGCTAAGGTTAATCCGATTCTGCTTCTTTCTACCTGCAGCACCTACCCATTATACAAAAGGTACGCAGTCACACCCGAAGGTGCTCCCACTGCTTCTTCCGCTACACGTTTCAGGTTCTTTTTCACTCCCCTCGCCGGGGTTCTTTTCGCCTTTCCCTCACGGTACTGGTTCACTATCGGTCAGTCAGGAGTATTTAGCCTTGGAGGATGGTCCCCCCATATTCAGACAGGATACCACGTGTCCCGCCCTACTCTTCGAGTTCACAACCTGTGCATTTTGGTGTACGGGACTATCACCCTGTACCGTCGGACTTTCCAGACCGTTCCACTAACACACAAGGTGCTGCAGGTAGAAAGAAGCAGAATCGGATTAACCTTAGCAAT
>N_640
TGTTATGTCCCTGTTCTTGGTTCGGTTGGTATTGCTAAGGTTAATCCGATTCTGCTTCTTTCTACCTGCAGCACCTCCATCTGATAGCGCCAGCGCTCTTTTGGGATGATGGGGACGGATACTCATAGCAGACCGCCTTGTCCTTCCCGATGCTCTCCCGAGCAGTTTCTCCCTGCCGGTGAAGCTTGTACGCCATGCGCTCGCTGACAAGTAACGAGGACTGCAGCGGACTGGACTCGTTGCTTACCCAGCCGCTAAACGGGTACATAGGTGCTGCAGGTGCAAAGAGCGGAATCGGATTAACCTTAGCAA
>N_641
ATTCCGCTTTCGCAGATGGTTAATTCGGTCGTCGTGCGCAACGAGGTACGGGAGTATCAGCCGCACCCCTCCGCCACCGCTTCTGCGTGACGTCTATAAAGTCCGCGAAGGAGAGAAAGGATGAGTACCGCAATCCTTGCGCCCGGCTCACGCGGCCGGCGCTTATCAAAACGGCTACA
>N_642
GACGAAGGCCGTGCTGGTGAGAACGTAGGTGTTCTGCTGCGTGGTATCAAACGTGAAGAAATCGAACGTGGTCAGGTACTGGCTAAGCCGGGCACCATCAACCCGCACACCAAGTTCGAATCTGAAGTGTACATCCTGTCCAAAGACGAAGGCGGCCGTCACACTCCGTTCTTCAAAGGCTACCGTCCGCAGTTCTACTTCCGTACA
>N_643
ATTTTTTATGAGCACATATCACACCGCGCAAAAGCGACGTTATTCGTCGTCTGGCTTGCGCTGACCCGGTGTGATTCTATAAATGATAAAAAGAATAGTTATCATTTGCCTTAATATTTACATAGAAAAGTTAACCTTAAAACAACTTTCTTCACTTCGATTTACATAATTCACATTTTTTGAACGATAAAGCGGGAATATAGGGAAAGTGCTGCAGAATA
>N_644
GTTGACCACTGATATATAAGACCCGCTCTTCATGAAGTTGTCTATTATTCTTGCTGGCATATATGGGAACCTTTCCTCATAAGTTGAGCGCTTATCAATAGAAAACCATTCAGTTACGGTAGGATGAACTTCTGATTTTTCATTAGTTCCATGTGTTGAACGAATGTACGTAGTATTTGTTGACGGGAGATTGACGACTAAAATA
>N_645
GTAGCTCTTCTGAGCGTCCGCTTCGAGGAAGCCAAAGCCCTTTTCCGTGCCCTTAACGACCCCTTCCCGCGCGCAGCATATGGGAATGCAGTTGCTGTTTAAGCTGCGCTAGCGGCGCGGGTTATCCTGAAACATAATTAGGTATTTTCGTGGCTAAAAGAGCGGCTGACATTTTTACGCGAATATGCCTGCCGCAGCAAGCGCTGTTTCAGCAATTTACA
>N_646
AGTTCATCTTGAACGAGCGCCATCTGGCGCAGGGCCAGCGCGGCGGGATAGTCAATGGCCACCGGCATTTGCGCCGGCTGCTGCGGGTGAGAATATGATAAGAGGCCGCTCATTGGTTTGACATTCCATCAGGTATCACTAATTGATTCCACTCCCTGTTGCGGGTAGCTTCAGCAGCGCGCAGGGCTCTTTCGCGCCTCCAGACTTTACGAAACACGGAAACTGCAGACCATTCATCATGACCTGTAAGACGTGTTTCGGGCATCCGGTTGCCTTCGCCAACAGGACGGCAAGAATGACAGCGTTGATGCCCAAGCGCGTGAACTGATACTGCCGTTCCCTGAAATAGTCCTTATGCCAAGGAGGATTGGAGTATTCGGCGGCATATGCAATTGCCCTGTGGA
>N_647
GAATTTGCTGGGTTCGTTTGCGATGACGGCGGTCGCCTTCTGGCTTTTCTCGCAGGCGGCCAGCCGCTAAAAGCGAAGGAGACAGGCAAAAAAAAAACCCGCCTATTAGCGGGTTTTTATATTCTACTGACGCGTTGCTTACAGAGCGATGACGTTTGCAGCAGAAGGGCCTTTGGCACCGTTAGTGATTTCGAACTCTACGCGCTGACCTTCAGCCAGAGTTTTGAAACCGTTGGACTGGATTGCAGAGAAGTGTACGAATACATCTTTGCTGCCATCTTCCGGAGTAATGAACCCAATCCTTTGGACTCATTAAACCACTTAACGTTACCTTTAATCTTAGACATCAAAATTACCTTTATATGAAAAAA
>N_648
GTTTCTGTTTGTCGCCTTTCGTTCAGTTACGTATTGCTAAGGTTAATCCGATTCTGCTTCTTTTTTCTACCTGCAGCACCTACACACCCCCGATGGTTCAAGTAAGACACAAGCCGGTCGTCTATGATTTAGGTTCGTCTGGAGGGGGATTTGCTGCTGAATGCATCTACTATACTGAAAAGAAACTCAGGAAAAAGAGACGTCACAAAGGGTTTTCAGCATCATCAGTTAGGTGTAAAGTCTCAAGTGCTGTACAATATCATACAGGCGAGACCCGTTTTCTGGCGGAAAAGTGTATAGAGCAATCTGGAGTCGCAACGGAATCGAGTTCAATAACATCCCCTTGGTTAATGATTTTGCCAAGAATCGATACTAGGTGCTGCAGGTAAGAAGAGCAGAATCGGATTAACCTTAGCAATA
>N_649
ATGTTTTAACCTACTTCGTCAGTTGCGTATTGTTGAATTCAGTTCATTCTGCTTCTTTCTACCTGCAGCACCTATGAAGTCTGCAGTGTACTGATGGCGGCGGCAGCCAGTGGAAAGCTCGATAAACTCACCGCTACGATAAAGGCCTCAGATGGTAAAACAGAGGAGTTGGTCAAGGTTATGCAGGATAACCTCGGCGGTGACTTCAAAGAGTTTCAGTCTGCTTATGAGGCTGTGGGTACTGACCTCTACGACCAGCAAGATAGCTCGTTGCGTCAGCTCACTCAGACAGCAACGCGATACGTGTTAAAGCTCGATAGGTGCTGCAGGTAGAAAGAAGCAGAATCGGATTAACCTTCACAAATAC
>N_650
GGGGTAACGAAATGGACAAACTGGATGCCATGCAGGTCTATGTTGCGGTCGTGGATGCCCACAGCTTCGCCCGCGCGGCGGAGGTGCTCGGGCAGCCGCGCTCCACGGTATCGCGGGTGGTGAAGGAGCTGGAAGCCTTGCTCGGGGCGCAGCTTCTCCAGCGCACCACCCGCAAGCTCAGCGTGACGGCGGAGGGTCGCCGGTATTAA
>N_651
CTCCGGCGACGTCAAGGCCCGCGCTATTCCGGCAGGTAATCTGCTGCTCATCGCTCAGGGGCGCAGCGTACAGGTTGATGTGGCCGCCGGGGCGGAAGCCATCATGAAAGCGGTTGACGGCTGCGGCAAACTGGACAACGTCGCGGGAGAAGCGGGCACCAATATCGGCGGCATGCTTGAGCACGTGCGCCAGACCATGGCGGAGCTTACCAATAAA
>N_652
CTCTTTATCGTCAAAGCGGAAACGGTCAGCGCCGCCGCACACCGGGCAGGCCTGATGGCGGTTTTTTATCACTTTCATTCCCAGCGCAGGGAGAATGCGCGGCCGGTGACCGCACGCCTGTTTTACGGTGTCCGTTACGTTCATTTTCATGGTTTTCTCCCTCAGTGCAGTACAGGCGATGTCAGATGGCGGGCGCAGAGCTCATCCATCACGGCGAGCCCGAGGAAGGACAGCGACGGGGCGGCTTTCAGCGGCCCGGCCTGCATCAAATCTTCCAGCAGCGCACAGGCAATCAGGCGGCCTTTTTCCTCGCCGA
>N_653
GTCTTATGACCGAACGTAGTGAGCGAATGCGCGAGGAAGCGGAAAGTCATTTGTTGCCTGCATTTTGCACGGTCACTCCTGTGTTTCATCGCCCTTCTGAAAAACACATCACTTCTGGACCAGTATGTCGTAAGCTGGCCCCTGTTTCCTTGAGACTGAATGTATTAAAGGATGATAACTGATGACCAGAGTGTCTATTAGTGAGGCTGCACGGCTGACGGGTAAGAGCCGGACAACGCTGCACAGGTTAATCAAAACAGGTGAACTGTCCACTTGTAGCGA
>N_654
TTGTACGTGCCGCCAACGACGGTAACTTCCCGAAAGTGTATGGCGAAGTTGATAACAACGGTATTCCGAAAAAAGGCCTGCTGCTGGCCGCAGTGAAAATGACCGCGCTGATGGTGCTGATTACCCTGATGAACTCCGCCGGTGGTAAAGCCTCTGACCTGTTCGGCGAACTGACCGGTATCGCGGTACTGCTGACCATGCTGCCTTACTTCTACTCCTGTGTTGACCTGATTCGTTTCGAAGGCATCAACATCCGTAACTTCGTTAGCCTGATTTGTTCGGTACTGGGTTGCGTGTTCTGCTTCATCGCGCTGATGGGCGCAAGCTCCTTCGAACTGGCCGGCACCTTCATCGTTAGCCTGATTATCCTGATGTTCTACGGTCGCAAAATGCACAGCAGCCAGAACGAACACATACGGATAACAACACCACCGCTAACGCGCACTAATCAGCAACCCGTTTTCCTGAGGCTCCTTCCATCACCTGTCATCACGCGACGGGAGGGGCTTTCACATCTGGAGATTTGACTATGAACGTTATTGCAATCATGAATCACATGGGGGTTTACTTCAAAGAAGAACCCATCCGTGAACTGCATCGTGCT
>N_655
TGCCTGTTATCATCTACTTCGTTCAGTTACATATGCTAAGGTTAATCCGATTCTGCTTCTTTCTACCTGCAGCACCTGATATCAACCGCCTCTTCAGCCTGCCAGCCAAAACGGTGGGAACGGGAGGCCGGGTTACCAAAGGTCCCGTCCATGGTCAGGAACTGCATCATTTTCTCGGCAACACGCGGGTCCACCGGCGTGGTTGCGGAGTAATCGAGGTAAATCGGTAATTTCACTGCTCTTTAAACTCCGTACATCACTCAATGCAAGGAATCAGGCAACCGGCTTGATGTACGACCGAGTACACGGAATGTCAGGTGCTGCAGGTAGAAAGAAGCAGAATCGGATTAACCTTAGCAA
>N_656
GAATTTGCTGGGTTCGTTTGCGATGACGGCGGTCGCCTTCTGGCTTTTCTCGCAGGCGGCCAGCCGCTAAAAGCGAAGGAGACAGGCAAAAAAAAAACCCGCCTATTAGCGGGTTTTTATATTCTACTGACGCGTTGCTTACAGAGCGATGACGTTTGCAGCAGAAGGGCCTTTGGCACCGTTAGTGATTTCGAACTCTACGCGCTGACCTTCAGCCAGAGTTTTGAAACCGTTGGACTGGATTGCAGAGAAGTGTACGAATACATCTTTGCTGCCATCTTCCGGAGTAATGAACCCAATCCTTTGGACTCATTAAACCACTTAACGTTACCTTTAATCTTAGACATCAAAATTACCTTTATATGAAAAAA
>N_657
GCTCCCTGAACCAGCGCCGGGAAGAGCAAAAGCAAGCCGATTGATAGCGAGAGTTTCGTGTTGCGATTAAACAATAACGTATTTGAATAAGGTGATATTTCCATTTTCTATTTGCCATATGTTCATCAAGAATCCATTGCACAACACGACCGTCCTTTGACGGTGAGTTAAAGGATGAGGATGGTCCCATTTAGCTGACTGGCACTGCAGGTGAATGACCTATTGCAAACTAATAAACATATCTCCTGTTGATAAATGAATGGGTAATTTATACCCGATACGGCAACCGATAAATATGGATAAATTATGGCCTGCGTTTTAAGATAATTCTGTAAAATCGACTTCATTCGAACGGAAGTGTTCAAGTTGATTTCTTTAACCA
>N_658
ATGCCACCCTCGTAATGAGAAAAATTATCAGTCACCGGCTGATAGTAATGAAGGGTTGGCTATCCGGCCTTCAATTTTTGACCGCGAAATTCGTAAATCCTGCCGCTTTTTCAAGAATCAGCCGGAAAGATGCGGAACTGCGGAGGCCATCACATCCCCCTCGCCATCCCCTAAAACCGCAAACTGTGATGTCCCTCACGGTCACCTTTGCTTA
>N_659
TCTGACAACGATTAATCGTTGATGCACTGCTAAAAAGCCGGTCAGGTTTCCTGACCGGCTTTTTTTATTGTCTATTTTTCGCCGCTTTCCCGGCCCTTAATTACATTTACGACATATTAAATCTTCATTTTCTTAGCAATTAATTCATGCAAAATATCTATTAGAAGCCTTTTTCTAAAACCTTTCTTTATGTATGGGTAAAACTTCTACTCATA
>N_660
TGTGTGTGCCTACACCTTCGTTCAGTTACGTATTGCTAAGGTTAATCCGATTCTGCTTCTTTCTACCTGCAGCACCTGTTCAAACTTGAACCAACTCTTGGCTGGCCAGTGAGTTTCTATGGGCAGATGGTTGGTGAGGATGAGTCTGGTTACCTACCATCGGCGAATATGTTCCTTGGCGGGATTGAAGGGCACAGGTGCTGCCAGTAGAAGAAGCAATCAGATTAACCTTCGCAATACT
>N_661
ATTTTTTTAGTGTTCCTTGGTTCAGTTACGTATTGCTAAGGTTAATCCGATTCTGCTTCTTTCTACCTGCAGCACCTGTGTCGATTCCGGGTCTCCCGTCTCTGCAGGTGAGCGTACCTAAAGGTGTTCCGGCCGCGAAAGCCCCGCCAAAAGGCATTATTGCTGAAAAAGGTGATTCACGTCCGGCTGGTTTTACGGCCGGTGGTAACTCCCGTGAGGCCGTTATTCGTTTCCCGAAAGAGAGCGGACAGAAACCGGTCTATAGGTGCTGCAGGTAGAAAGAAGCAGAATCGGATTAACCTTAGCAATA
>N_662
GCGTCGCTTTGACAATCGTCACCAGCCCGTTAATCGCGCCATAGCCCAGCACAAACCCGGCTGCGCATCCGGCAAAGGTCGTGCTGCTCAATCCAAGGAGAAAACAGAGCGGCATGGCGAGCGCAGTAAAACGCGTTAGCGTGAGTGAGGTGACCCGGGGACCGGCCAGCACTTCCCCCAGCCGGGCGCCGGTCTGGCCGAATCCCCACAGCATACCGACGGCAACCGGCAGACCAAAGTGGCTGATAAACA
>N_663
TCTTTTTCCTCTACTTCGTTCAGTTACGTATTGCTAAGGTTCTCCGATTCTGCTTCTTTCTACCTGCAGCACCTGTCTGCCGAAAGATGGGCATTTCTGAAGCCATTTTTATAATTAGAAGAGAAATTCGCTGCTCTGGGCGTAACTGAACTTGAATTGCGTCGTCTGCGGCAACTGGAGGATGAAAATCAGCGGCTGAAAAAGCTTGTGGCTATAAGACCTACCGGGGCGGAGTCAGCTCACAGGTGCTGCAGGTAGAAAGAAGCAGAATCGGATTAACCTTAGCAA
>N_664
ATCAGCAGCGACAACGGCCACATTCGCCTAGGTAATCTGCCGGAATATCTCTTTTCCGAGCGGCCGGGCGGGGATAGCCCACCGTCATCGCTGCTGCTTTTTAGCGCCATCGAAAAGGAAGCTATTATTCACGCCGCCCGGGTGACCAGCGGGCGGGTGCAGGAGATGTCGCAGCTGCTCAATATCGGCCGCACCACCCTGTGGCGCAAAATGAAGCAGTACGATATTGACGCCAGCCAGTTCAAGCGCAAGCATCAGGCCTAGTCTCTTCGATTCGCGCCATGGAGAACCGGGCATCCGACAGGCGATTGCTGTAGCGTTTGAGCGCGTCGCGCAGCGGATA
>N_665
GTACTTCGCCCTTTTCTTCGCCGCGCGTTTCGCCGTCTGATAGGAGATTTCGGTCATGTTGCCGTAGTTGCCGGTGAACTGGATGTTATCGAACGGCACCATTTGCGCCGCAGTCACTTTGTTCACTTCTTCGACCTTAGTGCCGTTCGGCAGAGTGACAGTGTAACGTCCACCTTTCGAAGACTGAGTCTCAAAGAAACGCCCAACGCCGGTACCCGAACCCACCGCGGCGGTGGTGGCAACGCCGGAATTTCAACGTTCTTCGCCGCTTCGCCGCCTTTTTGGCCAGCGCTGCGCGGCCAGCTTCAGAGTCAGCCGGGATAGCGTCCGGGCTCTGCAGCACGCGTTTTTCAGCATCTTTTTTGTAGATATAAGCGGTAATGCGCTGGTTGCCA
>N_666
GTCGATTGATGAAAAAACATCCTGATTATTCCCCTTAAGGCACATTCGCCAACCGGTACTACGTGTCGGTCAGAGCGTAGAGGATGTTGTTAAAGGCCGAATAGTCTGGGCCCGTGGGTTGCGCGCTGCGCGCGTCACTTGGTATCGCTAACGCTCTGACACAAGTGACGCCGCGCCTGCCGCTAAATGCCTGCCGTAGCAGATGCCAAATGTTCCAAATGGCATAGCAGACGACACGCAAACGTTGGCAACGATAGCTGGCTAAATGAATAAA
>N_667
GTTATCAGGGGTAACAAAGATAATATATCCCCGTCAAAATCTCGCGGATGGCCGATAGTGACTGCCATTCCTTCGAATGACGCCATGGCTCGCTCGCTGAACACCTCTTCTGGCATCCGGCGTACGATGACCTTCCCTCTGTCGTTTGGGACAAGCTCAGGCCGCTCTGTGGCGTCGTACTCCTGCTCACCAGTCCTTGCAATCGGGACGTCCTTAAACAGGACAGACCCATCAGCAAGTTGAAAGCGGGTATA
>N_668
CGCTGCACGTCGGGACGCGCCATCAGGTCTGGCAAATTGAAATCTTCGACGAACAGTCGCGGTTATGTTGTTCATCACGACTAACCACCGCGGTAATATAAGCCGCATGGCGGGAGGCGAATAGCCTCCCTTTTTTTCAAGGTAATAAGCGAGAGCCGGCCTGCCAGAGCCAGAGAGGTTGTCACAAAATCAGA
>N_669
TCTTGTAGCACCTCGTTCAGTTACGTATTGCTAAGGTTAATCCGATTCTGCTTCTTTCTACCTGCAGCACCTACTACACTGCCATCACCCATCCACTGACTGAATAAAAAAGGAGGCCCCCCATGCTGTATTGTGAAATGTTTATTGTTTCACATGCCTTAGGCAATTGCGCCAGCTCAAGCGTTATCGGTATCGTGCTGCGATAACTATGGCTTGAGCGAAGACCCTTCACGCAATCCCTTCTCTCCGGCTTACCGGGTTATCGTCAGCGAGTTTTGACGAGGCATTTGCATGCCTGTAACTCTTGAGTAAGTTGACTATGAGTACATAGGTGCTGCAGGTAGAAAGAAGCAGAATCGGATTAACCTTGGCGAAA
>N_670
GTTCACGCGCTTGGGCATCAACGCTGTCATTCTTGCCGTCCGTCTGCGCAAGGCAACCGGGATGCCCGAAACACGTCTTACAGGTCATGATGAATGGTCTGCAGTTCCAGTGTTTCGTAAAGTCTGGAGGCGCGAAAGAGCCCTGCGCGCTA
>N_671
ATCATGCAGCCCATATCCCAGTGAAGCGCACAGCGGAACCAGCGCCTCATCAAGGGGGGTGCCTGCGGTAATCAGCATCAGCGTTTTTGGTAAATACGCCTGCAGGTTCATCTTTAGCGCCTGTTCCAGCGTGGCGCGTAAAAATGAGGACTCTCCCACCACCACATCCGGCTGCTGGCGACACAGGGCAATGAGCAGCGCGTTGAAGGCATGAGCGGGATAAAAACGACCAGTGCAGACCACA
>N_672
GTGTCCCGCCCTACTCTTCGAGTTCACAGCCTGTGCATTTTGGTGTACGGGACTATCACCCTGTACCGTCGGACTTTCCAGACCGTTCCACTAACACACAAGCTGATTCAGACTCTCAGCTGCTCTCCGTTCGCTCGCCGCTACTGGGGGAATCTCGGTTGATTTCTTTTCCTCGGGGTACTTGGATGTTTCAGTTCCCCGGTTCGCCTCGTTAACCTATGTATTCAGTTAACGATAGTGCAACGAATTGCACA
>N_673
GGTAAGTGGACGGAAGCCAAAAAGTAATGGCGTTCGTTCGGGCAGGAAAGCGCGCTTTTCCTGCTCAGGCGACCGGCAGAGAGAGTGCAACTCTCTGCCGTGTCGTCTTCCCCCCTCTTTGCGTTAATTTCCTCCCTTTATAACCACCTATATTATTTTTCGTTAGCGTCTATACAGTGTTGATATAAATGATATAGTGGTTATAGTAG
>N_674
GACTATGGCAAATATCAGGTTCTTCGCCTCCGAACTCAGGGCCGATACGATATCAAAGATATTGACGGGCTGTACAGCGCCATGAGCTCTGAATACAAGCGTCTACCGCATCTGTATAACCAGCTGTGGGCCATATTTGCCGGTGTAGAAAACAAAAATGATACTGAGCAGTTACGTGCGGTACTGGTGCCTAAAATGGAAGAACGTGACGGAGAGATAGTGAATATCCGGTTGCAGAAAAACCCGTGATGATTTCTTCGAGGCGTTAACGGCCTTTGCCGGATGCCTGAAAGTGGCACTGCAGTCCGCCACCTTCTTCACCGACAAGAGCTTTACGGAACAGAGCCGAAACCTCTATAAAGAAACCGTAAAACAGATGTCCAGCCTGCGCCGAGTGGCGATGCAGGTAAGTGGAGAGCAGGTCAATTATGACGACTACGCTGAGCAGGTGAAAAAATTGCTGGATAAGCATGTCACCGGCGTTGAGGTTCGTGAACCGGATGGCGTGTATGAAGTCGGTAAAATGGGCAAGAGCGAAAAACCCGAAGAGTGGGATAACAATAAAACCCGCAATGAAACCGACATCATTAAAACCCGCGTGACGAAGATGATTGAGCAGGAATTTCGTGATGACCCGTATGCTCAGGAGGCATTTTCAAAACTCCTGCGTATA
>N_675
CGTTCTGGAGCGCCTTCGTTCAGTTACGTATTGCTAAGGTTAATCCGATTCTGCTTCTTTCTACCTGCAGCACCTGAGACCACACTACATCGCCGCCCAGCACAACGGCTAAAGCGCCAGTGACAATCGCCGTAATTTGCAGATTGCCGCCAAACCAAAGGGTGAACTGGCTAAAAGGGTGTCCATGCCGTTCGCTTTCCGGGATGTAATCAATCGACCACCTTCATTCATTCCAGCATAATTGCTCTTTGACTAGGTGCTGCAGGTAGAAGAAGCAGAATCGGATTAACCTTAGCAA
>N_676
TCTATCTGCTGACCCTGCTGCGCAAAGCCGGGCATCATCCGACGCCGGTGGCGCACGCCTGACCCTGCAACGCGCAGCGCATGTACGCATCATCTGCTGCAATCGCATAGGCTTACTGCTGCAGAGAGGACAAGTACGTTTTTCATGAGAATGAAACGGCGGGGCGGACACAGCTTCCCACGCCGTTGCCCGCAGGCCGGCATAAGCGCCCATCACCGGCCCGGGCGGGATTAGTACATTACTTTGTGACCAA
>N_677
GTACGGCGGCAGGCCTTCGGGGACCGGGACGAACAATAACAGCACGGCAACGATAATCGGCAGCGCCATCATCAGGAGAGGTTTTTTATTCGCAGTCGTTGGCTTGACTGCACCGGCAGGCGGTATGGTTGTCTTTTTCTCTTTCATAATGAGTATCTGCAAGTTGTTGAAAATAACGTTTACGCCAGCGTCTTGCTCAGTGGTTTCTTTAATTACAAAAGTTACTTTAGTTTTTATTTTGCGTTTCTGAGTATCGATA
>N_678
TTGCCCTCTACTTCGTTCAGTTACGTATTGCTAAGGTTAATCCGATTCTGCTTCTTTCTACCTGCAGCACCTATATCTCGGTTAGCTATTACTTCGTATTGTTTCATATTTTCGCTGGAGACTCCGCGCAGCCGGGCGCAGAAACAAGGACTCTATCGTCGGCTCTGCGCGCGGTTAGACGATGAGATGGCGGTCAGCCCGCAGGACGTGATGGTGGTTATCCAGTTTAACCAACAGGTGCTGCAGGTAGAAAGAAGCAGAATCGGATTAACCTTAGCAATACG
>N_679
TTTGTAGCGACCAGTACGTATTGCTAAGGTTAATCCGATTCTGCTTCCTTTCTACCTGCAGCACCTGATTGCCGCTTTCCAGTCCCGTGTTCAGGTCCAGCAGGACGCCTTGCTTGTGGTTGACAGACAAATGAGTTACATGCGCCAGCAGGTCTCTGCCCGCATGATGACCCGCTACCAGAATAACTATCATTTTGGGGGGAATCTGTAATGCTTGAGATATATGCCATTGCTGGCGGCGACTGGTTACGGGGCAACCTGAACGCGATTGCGGCGTTTATGGGGACCAGCACATGGTCGACTATAGAAAAGATGTGTATCGCCATCTCGGTACTCATTGTGGCGGGGAACTGGGTAAAAAAACACAACGTAATAGGTGCTGCAGGTAGAAAGAAGCAGAATCGGATTAACCTTAGCAAT
>N_680
CTGCAAAGCTGCTTCAGCAATTTCACCTGATTCATTACGCCTCCTCCCACTGTTTGTTAACCAGAATGGTCGAGAAATAGGGCAGCGGCTGGTCATCGCTGACCTCGCGCAGACGGCGCCAGCACTGCTCGCCCGGCAGGGTGGCCTCTGACATCATCAGCGCCGCATCCAGCAGCCCCGCCTGCGCCAGCAGCGCCTTAATGCGGGCGAAGCGGCCGTAGACTTTCATCAGCACCAGACTGTCATGCTGGCGCAGCGCCGCGGCAATGTCCGCTTCA
>N_681
ATTATGTCGTGTACTTCGTTCAGTTACGTATTGCTAAGGTTAATCCGATTCTGCTTCTTTCTACCTGCAGCACCTTTATACAATTGGTAAAAATAAGTTTATCCCATAGTATCTAACGAATCCCACACTCTGGCAAATTACCACCACCTCTACAGGAGGTGGTTCTATATAGACTTTTATCAACTTCATGACGAAAAACACCTATTTTATCCAAAAAGAAGACAATAGAGTCACAGAGGAATCAAAGAGCGACTCAATTGTCTTTGGACAGTCTGGTTGTGAGGTTAGAAAACAGTTACTCCTACACCATTAAATAGGGCGCAATGCTCGCTAATTTCTCCCGGGTTTCCGTCAGTTCGCGTTCCGGTGTAGATTGCGCGATGATTCCCGCCCCCGCTTGTATCCAGCAGCGCTGGCTGTCCTGAAATACGGAACGCAGAACTAGCGCCGCATCGAAGCACATATCGTCCAGCAGCAAGAATATGCGCCGGAATAAGCTCTCGCGGCGTCTTCTCAATTTGCATAATCGCGTTCAGGGCAGCGTTTTTAGGGATACCTGAGGCGGTAATCGACGGAAACAGCACGGTAAACAGGTGCTGCAGGTAGAAAGAAGCAAATCGGATTAACCTTAGCAATACGTA
>N_682
GCTGTCCCCGCGCTTCACATGCATCGCAATCAGCTGGCGCGCCACCTCTTTCGGCATGCTGAATTCATCCCAGCCATTGTTCATTTTTTCCCAGAACTGCGGGTTTTTCAGGTAATCCTCGCTGCCGGGAGAGAAGGTTTTTGCCCGCGCCAGAAACCCGAGCTGGAGAAGAGGACGGTGTCATCGATATCAAAGCCGACGGCCATCGGCGGCCGCCCCAGCAGGCTGTTCTCAATTTGCGCCACA
>N_683
TATAGGTAAAAACATTAGAAATAGTAATATATCAAAAATACAAAAAATGATGAAGACTTTCTCATCTAAAGTAATTGATAAATCTGACACTATGTTTGATTATTTTTCTAAAACATCAAATAAGCAAATAAAAATAATATCAAACTTCCCTTTGGAATGGACTAATGTAAATGGCCTACCGTTGATGATAAGGCATAACACAAGTCGTATATTCAACACCCGGGATTTATAAAACAAAACATTTGTCTCAATAATAACGAAGTTTCAATAA
>N_684
CCCTCCGCCCCACATTTTGCAGTTTTATTTATTTTTAGCGATTGACCGCTGGTCTTCGCCTTTTAAAACGTCAAAGAGGATATGCACATGCGTACGTTTAGTGGCAAACGTCATACGCTGGCGCTGGCTATTGCCGCCGTCCGCGATGTCGGGCTGGGTTGTGGCTCCACAGGCCAGCGCAGCAGGCTTTATCGATGATTCAACCTTAACCGGCGGTATCTATTACTGGCAGCGTAGCATAGACCGTAAAATCAGCCCAACAGCAACAGAAGCCAACACCACCACA
>N_685
CTCCACGATTTACCGCTGGGTTCAGCGTTATGCGCCTACTGAAATCGAAACGGCTGCGCTGGTACTGGCGTAACCCTTCCGAATCTTCCGTGGCACATGGATGAAACCTACGTGAAGGTCAATGGCCGCTGGGCGTATCTGTACCGGGCCGTCGACAGCCGGGGCCGCACTGTCGATTTTTATCTCA
>N_686
ATAGCGATTTCATTAATTTGTCCCCTGAATAAGCGAAGTGCGATGGCGGGGAAGTTTATCACTGCGAAAACGGGGCTTTTAGCGCACAAGTGTTGGTTATGTCAATGATATTATGAATGTATTTCCTATTTTAATCCGTTTTTTGTATGTATATTTCGCCGTCGTTTTTGCCATCCAACGACCTTGCTGGCAAGTCATCCGTAGCCCTGTGCA
>N_687
ATCGCCGCGCGCATTTGAGCGAGAAACGCTTCAGGGAAATAGACAGTATTTTCAGCCACGGGCAGACGCACCACAAAAAAAGGGTGCGCAGTTTAGCACAAACGCCCCGGCGCGTGACGCCGGGGCGTGCGGTTTACCCTCTCCCCGCGCCCGGCGTTGCCCGGGGCGGGGAGAAGGGGATTTACTGCGGCAGAGCGGTGCCCCACTCCCGCCACTCTTTCGGCTCGCTCTCCTGCAGCAGGAAATACTTA
>N_688
GGTGAATAACGATACCCGCCCGGATATTATGCGTCATCAGCAATCCTGCCCGGAGCTGGGGAGGCTGACGATGCTACTGGGAGAGTTTCCTTCACCCCGGCGGGCGCAACCTATCTCGGCGAGCCGGTGACATGTAAGGTATCCGAGTATCGCAGAACGTTTGAGGTCAACTGCCGCTAAAAGCGTTGAGCAACCGGCGATTCGCTGCTCAGGCTGCTGAGTTTCTCGCCGGTTGAGCGATTTTTTGA
>N_689
GCCGGCGGTGAGTAAAATTATTGGCGACATGGAGAGTTATTTTGGCAGCGAATTAATCGTCCGGCGAAATACCAGCATGTCGCTCACCGAGGCCGGGCAGGTATTTCTCAACTGGTCAGCAATCACCCGTGAAATGAAAAATATGGTCAATGAAATGAATGCTCTGACCAACAGCGCGGTGGTGAATGCTCCTTTCCGTTTTCCCTTCGCTGGTCGGGTTTACA
>N_690
AGGATATCGATACCATCGGCATTCCTATTCACTGGGGCTATGAGGGCGTGGCGAAAAAAGGCTTTATTGCCAATACCCTGACGCCGTTCGTCGGTGATGCGAATACGCAGACGCCGGAGTTCAAAGCTTTCCTTTGTGAACGTGGAAAAGGTGTAACGGAGACGACTTATGGCTTACCAATCGCAAGATATTATTCGTCGTTCCGCGACTAACGGTTTCACCCCCGCGCCTCAGGCGCGGGACCACCAGCAGGAGGTGGCGAAGCTTATCGACA
>N_691
GTTCATCGCCTGCCCTGTGGACCGGCTGCGGAGAGTGCCCGCCCTTGCAGCGACCTGACGGTCGCGCCGGTTCGGCAACATCAGAGAGAGCTCCCATCGCTGCGCGACGGGCCCCAACCGGAGAACCAAGTTAGTTACAGCATTCAAATGAAAATTCATCATAAAACCGGCGCCGGTTTGCCAGCCGGGAGCCCCTCCCCACCACTGAAAAGCGCCGCCGCCCCCGGCCGAAGGCCGGGAGTAGTGTCGCTTTTAATGATGGGTGTTGTAACTATTCTTCTTCATCGCTGTAGGTGGAGCTGTGGGTCAGTTGTTTAGTACACGCTCGTAAGCGGCCCTGCGGGCCCGCTAACGCGGAGATACA
>N_692
GCTTTTCGTGTCTTGGTTCGTTACGTATTGCTAAGGTTAATCCGATTCTGCTTCTTTCTACCTGCAGCACCTACATTTATGTGGTTATCGAACATCAGAGCTCGCCGGATGCGCAAGATGGCCTTCCGCCTGATGCGCTACGCCATCGCCGCGATGCAGCGCCATCTTGATGGCGGTCATACAAAACTGCCGCTGGTGGTGCCGATGCTCTTCTATCACGGAGCGACAGGTGCTGCAGGTAGAAAGCAGAATCAATAACCTTAGCAATAC
>N_693
TCGGCGCTGGTCATATCGCCGATAAGCGGCCCGGCCAACAGCTCAACCATTGCCGCCAGCGCCGAGCCCTTATGGCCGCCGAAAGTCAACATCGCGCCGTTCAGCACCTCTGCGGCATCGGTCGTTGGCTGTCAGTTCGCTGTACTGATTCCCAGCCTTCCGGTAGCGCTTTGCCGGCGCGCTGATGCAGCTGGATA
>N_694
CTCAACTGCTTCCGTTATAGTGACCCATGTTGACATATAATGAGTTATAAGCAATGGCTGATATTTTTTTGACATAATATTATCTCCTTCTACACAACAATTCGTTCCATTAAGGAAAAAGATTGGTGCCACAAGTATTTATTTATGATTAATCAGAGGGTTTATGACAGAGAAAAGGATGTATATTTGCTGAGTGAACATGTACAGGCCTATGGGGTGACTATTTTAATGAGTAAATGCCGAATGATTTTCGGGGTGATGATTATAACTTGAGGAAAAATCCCAGCGTGGTTTGAGTAGTGTACCTGAGTGATATTTGTGTTATGTATGCATTGATTGCAGAAGAATAAATATAGTTCAGGCTAGTATAGTTTGTGGTAGCTATGAGAATATATAATCTATTTTACCTATAAAATAATTTATATGTATGGGGTGGTTTTTTTGTGGCGAATTGGTTTTACTGAACCCTAACTTTTGATTTTTAAGTTTGCACTTATTGATATGTTAATATGATAAATGCTTTATATCAGTTTTA
>N_695
ATGACCGAAACATCGCCCATCGGCACCATCAACACACCGTTGAGCAAACATGACGCGCTCCCGGCACAGGAGCAGCAAAAGCAGTGCGCCGGTCAGGGGCGGCCCATTTTCGGCATCGAACTGCAGGTGGTGGACGTGGATA
>N_696
ATTTTTTTAGTGTTCCTTGGTTCAGTTACGTATTGCTAAGGTTAATCCGATTCTGCTTCTTTCTACCTGCAGCACCTGTGTCGATTCCGGGTCTCCCGTCTCTGCAGGTGAGCGTACCTAAAGGTGTTCCGGCCGCGAAAGCCCCGCCAAAAGGCATTATTGCTGAAAAAGGTGATTCACGTCCGGCTGGTTTTACGGCCGGTGGTAACTCCCGTGAGGCCGTTATTCGTTTCCCGAAAGAGAGCGGACAGAAACCGGTCTATAGGTGCTGCAGGTAGAAAGAAGCAGAATCGGATTAACCTTAGCAATA
>N_697
GTGTTTAATTCATTGGCAAAATTCTAGGAGTATGTATGTCGGAGGCTTTCTTGACAGTTTTCGTTGGTGGCGTTGTTTTTGCTGACGTTGTTAGTGTTTAGCGTCATACGAGTACGTAAATGGAAATGCGTCAAAGAAACACTAGCTATAGTATCTTTTGTATACTTACTTAACTTTATAAAAGGTTACCTGAAAATGAACACCAATGTACATAGTGTCCAAGAAAATTTTTATATATCATTGCAGGATTGTATAAATAAAGAAGAGAAAACAAAAAAAACATGCATTGAGTACA
>N_698
TAAATGATGAGGCGTAAACTCTTTTTATGTGATGTATATCACAAAAAAAGCGTTATAAACTGCACCTGCGTCAGGAAATCATCATGAAACTGTTCCATAAAATCATCGCTAAATTTAGCGTCCTGAGCTTCTAAGCTCCGCGCTATCTCGCCCGCTGACACGGCGTATCGCCCATCAAAACGACAACACTGGCGATGAGAAACCGGGAAAAGAAGGTCACCTGATAGGTGGCCTTTCGTTTTTTATGGATA
>N_699
GTTGAACTGGATGGCTTACCTGTTGCGCCAGCGGACTGGGCGACTCGAATCATCCAGCCTAAAAGCGATGTTAGGTTCTATCCGGTTCCCTTTGACCCCGTAACACTTGGCTGGATTGCAGTTGGCGTATCGGTCGCAACTGCGGCTTATTCCCTTTTCATGATGAGCAACATCGATAAGGGTGGCTATACCTCATCCACAGGGCGAAGCCTCGACCTGAATCCCGCTAAAGCAAACAGCGCGAAACTGGGTGATA
>N_700
GTCACAAAACCACCGGCGACTCTCGTCGCCGGTGTGAGGGTCAGTGCGAGCCGCATACCTCGCGCACTGCGGGTGACGCATCAGCCTCATTTCGCGAAACTGGCAGGTCATCGCATCGTAAGTGACCATTTTTCCGCTGGCACGGGTGCCGTAGCCGCTCAGCAGCTTAATCGCCTCCATCGCCTGCAGCGAACCGATGGTGCCCACCAGCGGGGCCATTACCCCCGGCTTCGACGCAGGTGAGGGCATTTTCGCCGAACAGACGGCTCAGGCAGCGGTAGCA
>N_701
ATGACCGACAAACTGCAGCTGGAGGATGGCGCCCAGCTGGTGGTGCCCCGGCGTTTCGTCGTGAAATTTATCGCGAGCTGGGGATTTCGCTCTATTCCAATGAAGCGGCGGAAGACGCAGGCCTGCGCTGGGCGGTCGTCGGGTAAATCACGGAGGTGAGCTGCAACTGCTGAGTCGGGTCACGACGCAGGGAAGTACAGTCCTGCACCTGCATCAGCTCGCTGACGAGCTGGCCGACATTGCGCATATGTTCAAGGCATTCGAGGTCACGGGCAGTAATCGTGGAGTGTCTCATGCACGCACCTCCGCCACCGGCAGACGCCCGGCAAACGAGAGGACGTAATCGCGAACGAGGGACTGGCGTGCAGCGTGTTCATCCCCGGCGACGGCGCGGAGCATACAGATGCGGGGCTGACGGTCTGCGCGACGAACAGCGGCAAACACAAAGACAAACTGCGGATGA
>N_702
GTTTTCGGCTTTTACCTGCATGGCCTCTGCCGCATGAAACATAGCACCGGTCAGGCTTCCAGCGCTGAATATCGTAGCCGCTGTACAAGCGGTCAGTGAAATGGCGCAGCAGGCCGGTGCGTCCGAGCGAGTGCTGCATCTTACTGACCGGGCCATTGGAAACCACGCACATCGGGACGCTTACCGCATCCAGCAGA
>N_703
TACCGGCTGGGAACGAATAATATCGCGCATCGGCCCAGCGTCGTACACCACCAGTATACGCAGCCGTTCACAAAGGTTTGCCAGCTGAGCCGGTACATCAGCATCAGCCCGCACAGCACCCAGAATAAAATAAACAGCACGTAGAAAATAATATTGGCAATCTGACCAAACATGCGAAAGCGCATATTGGCGCCGCCCTGCGTCATATCTTTGGCATTGAAACTCATGGCACTAATCCGTCAGTAAAGTATTAGGGTCGGAAGGACAAATAAATCAGCGGAAATACACCGGCACAAAAAAACAGA
>N_704
ATCATTGATATGGCTATGAACGGCGTCGGTTGCCGTGCCACCGCACGACTAATGGGCGTGGGCCTCAACACCATTTTGCGCCATTTAAAAAACTCAGGCCGCAGTCAGTAACCTCCCGGATACAGCCGGGCAGTGATGTCATTGTCTGTGCGGAGATGGACGAGCAATGGGGCTACGTCGGTGCAAAATCACGTCAGCGCTGGCTGTTTTACGCGTATGACAGGATACGCAGGGCGGTGGTAGCCCACGTTTTCGGTGAACGCACTATGGCCACACTGGAGCGTCTTCTGAGCCTGCTGTCAGTTTTTGACGTGGTGGTATGGATGACGGACA
>N_705
CCCAGCGGGCAGCCACCTGCGGGTCAAGGGTGGCGGAAACCTCGCAGCCTTCGACCAGCGTCGGCATTTCGGCTACGCGACAGGCCAGCACTTGTCCAGCAGAGCATCAGGACCAGTCGCGCTTCGCCACGTCCACCCACAGCGTCCCGGCGGCGTCCGGCATATCGGAGACTTTCTTCCCGGTCATCCGATAGCGCAGATAATCCTTCGGCAACAGCACGTGGCGGTGCGCTGAAAGTGCTGCGGCTCGTGACGGCGCACCCACAACAGTTTCGGCGCCGGTAAAGCCCGGCATCGCCA
>N_706
TGTTATGTACTTCGTTCAGTTACGTATTGCTAAGGTTAATCCGATTCTGCTTCTTTCTACCTGCAGCACCTATTCCCGCATTTTATCCGCCAGATGGAACTGATGCTCAGCACACTGGCGAACTTAATCCCCGTCATGCGCACAGCGTCACTCTCTACCACAACGCTTTCACCTGTGAAGCCGATACTCTGGGTCGTTGTGGTTACGTCTACATCGTTATTTATACCAACGTTAAACCTTTTTCACACGCGAGAAAAAAATGAAAACCTTACCTGCAACAATTCAGCGGGCAGCTAGCCCGTGCCCGTCTCCCGTGACGGTCTGGCAGATGCTGCTTACCCGTCTGCTGGAGCAACATTATGGCCTTACCCTGAATGACACGCCGTTCAGCATAGGTGCTGCAGGTAGAAAGAAGCAGAATCGGATTAACCTTAGCAATAC
>N_707
AGCACCTGCTGGCCGGCCGCCAGCGACAGCGACTCGGCGCTGCGTCCGCAGGCGCAGAAGCTTCGGCGGCAAAAAATCCAGATTGTGTTCCAGAACCCGTATGGTTCGCTGAACCCGCGTAAAAAAGTGGCTGGCGTGCAGCAAAGCGTTCTGGCTGGAATAATTCCCA
>N_708
GTTCAAAGCCAACAACGTCACTTTTATGCATTTAATTATAATATCATTTAACCATCTTTTACTGGCAACAGGAAGTACTTCAGTCATTGCTTTCTAAAAAAAAAAACCTGAAATACCAGCACAAACAGGGCAATGGGGGCGCTCAAAAAGCATGTTGACAAAATATACTAATCGCCGCTACAATTCATCTTCGATTTTACTATGTCCCAGTCTTCGGTACCAAATCCCAGCAGTATTTGCGTCTTTTGCTCAAAAAGAGTAAAATATGCCACGTTTCAGGCGCGGA
>N_709
GAAAATTAACCTGTAAGCTAATTTTTAGGGAGGGGTATGCGACCAGCTATGACACGGACCCAGCATTGACAAAAGGCTCTAAAATTGTATTTTTTAACTTTTACGTTCCTTTTTACATCAGTGCCTTAACATTTTTTCTATGTACTGAACGAAGGGATAATTTTGAGACAAGGATACAATTATATGAAAGTGAATTATCTGGCACCGTTATTATGTATTGGCGTGTTGGCGCTGACCGGTTGTGACGAATCCAAAGAAACCCTCCGAAAGTAATTTCAAAGAAGCCGCACAGCAGTATCTGGATACTGTATACTTGGCATGTTATATCAAAGCTAATTTCCCTTACAAAACAGATGGTTTCAACATTAACAACATGCCAGAAATATTGCATGCAATGGCAGAAAAAGGGTTGTTAACTGAAACAGAATTATCGCGTAAACATATTGATGCCACATGGGGGATTAAAGAACGAGATATAGTCGTTAACAGTTATGACCTGACGAAGGGAAAAAATACTACAAGCAAGATGCGGCTAAAAATATGCGAGGTGAGAATCTTGGTGGATTCTGCTTTGGAAAAGCAACAGTAACAGACGTCAGTAATTTCACTGAACCATCTGATGCAATGGGGCAGAAAATTTCCCGAGTGACTTTTACATATAAAGTTAGTGATATA
>N_710
TGTGTGGCCTTCGTTCAGTTAACGTATTGCTAAGGTTAATCCGATTCTGCTTCTTTCTACCTGCAGCACCTGTTTCATGGTTGCTGGAGAAACTGCGTCAGGAGCGCGGGGTTTTCCCGGTGATGGGGCTGGGTGACAGCCTGAGCGACCATCGGTTCATGAAACTCTGCAGCTGGTTTGGTCTTCCACGCCAGAGTCAGTTTGCCGAGGCCATATCACAGCGTATTTTTGGAGAGCAATAAGATGTCGCATTTTGCCCCGTTTTCTGGTTCCTATAAACCGGACGATGTTCACTTTTTGCTGAAACCCATTGTCATGGAGATGACACCGGTTGACCTAGGTGCTGCAGGTAGAAAGAAGCAGAATCGGATTAACCTTAGCAATACG
>N_711
GTTTGTCCTGCGCATCTTCCAGCGAGAGAAACCAGTGAATGTTCAGGCATTCATCCCGCAGACTGCCGTTAAATGATTCAATAAACGGATTATCCGTTGGTTTTCCGGGGCGGGATAAGTCCATTGTGACACCGTGTTCACACGCCCATTTATCCAGACTTTTCAAAATAAACTCGCTA
>N_712
ATCGCGTCCAGCTGCGGCTCACGCCCGCGGAAGCGTTTGAACAGCTCCATCGGCTCTTCGGAACCACCGCGGCTCAGGATATTGTCGAGGAACGACTGACCGGTTTCACGGTTGAAAATCCCCTCTTCTTCGAAGCGTGAGAAGGCGTCTGCCGCCAGCACGTCGGCCCACAGGTAGCTGTAGTAACCTGCCGCATAGCCGCCAGCGAAGATGTGGCTGAAGGCGTGCGGGAAA
>N_713
ACGGCCGTCTGAGCTAAGGTCTGATAAAACAAACAAAGGCGCAGAGTTCTGCGCCTTTTTTATGGAGCGCATTCAATGAAAAAACTGCAAATCGCCGTCGGGATAATTCGCAATCCGCAAGGCGAAATCTTTATTACCCAGCGCGCCA
>N_714
GCGCCGTACTATTCGCGCCGCGATGGTGACGGTAGCGAAAGCGAAATAACGCTTGCTGCCTTGCTCAACGGCTGCCTGCGGGTGGCCGTTTTTTGTGTCATCGCTCCCGGCGCGAGATAAAAAAACGGCGGGCCGCAGCCCGCCGTGATATTAATTCCTTCGCTAGCGCTACTCCGCGACA
>N_715
TACAGCGTCTAATTTTGCTAAATAGAGGGTATGTCGTGTTGTGGCGCGAGATGCCCGGGATATTTTGTTGCCGTGGAAAGTTTCAGCCCATCTCAGGATGGGCTTTTTTCTCCACCAACACGCTTGAATCTCGCCAAAGCTTTTGGATAAAAAGCTATACA
>N_716
ACTCTTCAGCGGTGATGTCTTTCCCGCCGGGCGGCTCAGACCGAAGTAAAGCGTGGTTTGCACCATGGACTTATCCGCCGGGCAGACGCCGGGCTTCGGCGCGCTGGTCGATGAACTTCCACCCGCCACGCAGCCGCTGAGTAACCCTGCCAGCACCAGCGCCATTGCACCCTGTCTGAACGTCATCTTTGCTATCCTCATTGTTATTAGTCAGGAAATATCAGCGGATTTTCAGATAATTAGCAAGGGTTATAATATTCCA
>N_717
GTGGTGTTTATGTAAACTGTACTTCGTTCAGTTACGTATTGCTAAGGTTAATCCGATTCTGCTTCTTTCTACCTGCAGCACCTGTACCGGTACCAAACGGAATTACAGCGTAAAACGTTCAGTTACGACAAAGGAAAAAAAACGAAGTCATTGCCGTACATTCCGTCGGGGAGCTTTGCAAAAAGCATGCTTATCGAGGGGGCAGATGCCAACGCGTCTGTTACCGGGAATGAATCAACTGTACCGATGCAGTTGCGTATCACCGGTCGCGTGGAAATAGGTGCTGCAGGTAGAAAGAAGCAGAATCGGATTAACCTTAGCAA
>N_718
GTATCATCAAAGTAGGTGAAGAAGTTGAAATCGTTGGTATCAAAGAAACCGCGAAAACCACCTGTACTGGCGTTGAAATGTTCCGCAAACTGCTGGACGAAGGCCGTGCTGGTGGAGACGTAGGTGTTCTGCTGCGTGGTATCAAACGTGAAGAAATCGAACGTGGTCAGGTACTGGCTAAGCCGGGCACCATCAACCCGCACACCAAGTA
>N_719
ACTCATAAGGATACAAAATTTCACCTGATAGCTCAAGGAATCCATGCCCATCATAATCATGGCCACCGTGCATATCAAATATTACAAGAGCGAATTTAAATGAATTCAAAGAATCCACTAGCTCATTTTTATTTGTGACATCTTTAAATATTACTTCCATTTCAAAGTTCGGGATGTAAGACCCTTTTTTAGAAACTTTTTCATTTACA
>N_720
ATGGCGCTGCGTGGCTATAAAGTGGCCGATGATAAAGTCTGGGCGCGTAAGCTGTTCGTCTTTTCTATCGTCGCCATCACCGCGCTGTCCGTGATGATGTCCGTTGACTTTATGGTGCCGGATTCACATAGTCTGCTGGCTTACGTGAGATAATTACGCACTCCAGTACGCTCTAAGGCCCCGTTTTTACGGGGCTTTTCTGTTCCCTCACCGGATTCTTTCGCATTTCATACTTCCCTCCCCTCCCCCGTCGCTTTCCCACTATCTTTCATATCAAAAAATGAGGAAAAATTGAGCCAGTACGCATCGGGCATCACA
>N_721
ATTTTTTGACGCACTTCGTTCAGTTACGTATTGCTAAGGTTAATCCGATTGTAACCTTCTACCTGCAGCACCTAGCTCAACATAAAGGCAAGCATTGCTTGTCCGCTATATAAAATAATATCTAAGGCGCGTTTTTCAAGACCCGAAATAAAAAAATTTTCTTCGCCAGCCTCAGTGAAAAATAAGCATGCCGGTGGCGAAGTTACCGCCCCGACGGCGGGGGCTGTGGCGCTTCTGAGTCCCATAACTGATGCTGTTTAACATTCAATAAACAGAAGCGACATGTATATATAACTTGTTTAAGGGGATAGGTGCTGCAGGATAGAAAGAAGCAGAATCGGATTAACCTTAGCAATA
>N_722
AAGTTCCGGCTTTTCCAATTTATAGGACTTTTTGCGCGATTTGCAGGATGGTATTTCTTCTTCAAGACTGCCAATTTTGTCGCTTGCCGGGAAGAAAATCAGACGGATACCATTTGAATGCTCCTTAAAAAAATGCCAGCAACGCCAATTTAGCCATGGTGGGAAAGATGTTAAGTATCAATTACCAAACGGAAAACATTATTGTCAATCATCTATTGCCAATTATGGTGTGCTGGTCTACCAATTATCCTCAAAAGTCATTTTCGATAAAAGTGTATAAAGGTGCCGAACTGGTATCTCTTATCGCAAGAGAGGGTAATAATACAATTGTCACTCTCGATGCAATATCGTTACAAAGCTTTACTTCTTATACCATAGAAGTCCTTACCCACGGTGACAATGGTGAGAACAACGTTTTCAGAAACAGTTTTACAACCAGTAATCTTGGCCATTTTTCTGGCCGCTGGGTAAGCGGTGGGCATCACTTCACTAATGATATTCATTACTATCGCGGTAAACGTAATGTGGTGATGAGAAAAAAAATTTATCTCGACGAAGACCTCCTCGATGCCTATATCAGTATTGTTGGTCTTGGTTTTTATAAATTGTATATCAACGGTAAAGAGGTCACACGCGGTGAGCTCAATACTGACTGGACAAATTATGCTAAAATTATTTATTATGATACTTACAATATAAAGCCGTTTATTAATCAGCCGAAAAATGAAGTCATTGTTGAGCTAGGGAAGGTGCGAATAAGCAGGTCATTTCTTCCCAAGCTGAC
>N_723
GACGCCGCTGCGCTTCACGGACGATAGCCTGCGCCAGCGGGTGGCTGGAGCCTTGCTCCACCGCCGCCGCCAGCGCCAGCAGCGCGTTGTCGTCAACTTCGGCCGTGGCAATAACCGAAGTCACCTGCGGCTGGCCGACGGTCAG
>N_724
TCAGCGCCTTTGCGCTCGACTGGTTTGTGTTCGGTAACGCGTATCTTGAGATGCGCCGTAACCGCCTGAGCGGCCCGATGGGCTTTCGTAACTCACTGGCGAAATACACCCGGCGTGGCTCTGACCTCGATACCA
>N_725
ATTACGTCTACTTGGTTCCAGTTGCGTATTGCTAAGGTTAATCCGATTCTGCTTCTTTCTACCTGCAGCACCTATGCGACGGGCTATGTATCCGTCAGCGCTGTGGGGAATGAAAACGTCGTCGGTCGCTGTCCGGGTCATGCACGACCGACCGGACAAAGCAAGAAGGGGTTACCTTTCGGTAACCCCTTCTTTTATATGGCGGAAGCGCAGAGATTGAACTCTGGAACCCTTTCGGGTCGCCGGTTTTCAAGACCGGTGCCTTCAACCACTCGCCCCGGTGTGAGGCGCACAGGTGCTGCAGGTCAAGAAGCAGAATCGGATTAACCTTAGCAA
>N_726
GTGATAGCGAGTAGGCGTTCATGAATCCCGCAGGGGATGTGATTATTTTAGCAGAACGGCCGCCGTTAGCTGGAAACGACAAGGGCGTAAAAAACATAACAATGCCGACAAATAGTTTTCTCCCATTTTATCGCTTACTATTAATGTGTTTTTATCTTTAATTTAACTATGGAGATAATATCAGCAAAGTGTGTCTTAATGATAAATCGAAAATAATGATGATGTTTTTATTTTATTTCTCCCCATCTGTTTTGTTGTAACCA
>N_727
GTCGCCGTCTATCAGCAAAGTCTTTAGGCCAGCGTCGGCCAAAAATCCAGAAAGGTTAGCCGCGTGAGTAGATTTACCCTCACCGCCTTTAGTTGAAATGATTCGATATAACTTGCATAATGTCACCTGTTGCAGTTTCGCTTTACAAATGACATTCATAAGCTTGTCGTCAAAACTCAGGGATTGAAAATCCCCGTGTCCTTGGTTCGATTCCGAGTCCCGGCACCACTATTTAAAGAACCCGCCCAAAAGGCGGGTTTTTGCTTTCTGTAGCCGGACTCTCCATCGAACTGGTTCGATA
>N_728
CCTTGCTATGTGGTTACTTCGTTCAGTTACGTATTGCTAAGGTTAATCCGATTCTGCTTCTTTCTGTACCTGCAGCACCTGTAACGGGGCTAAACCATGCACCGAAGCTGCGGCAGCGACACTATGTGTTGTTGGGTAGGGGAGCGTTCTGTAAGCCTGCGAAGGTGACCTGTGAGGGTTGCTGGAGGTATCAGAGGGTCAATGCTGACATAAGTAACGATAAAGCGGGTGAAAAGCCCGCTCGCCGGAAGACCAAGGGTTCCTGTCCAACGTTAATCGGGGCAGGGTGAGTCGACCCCTAAGGCGAGGCCGAAAGGCGTAGTCGATAGGTGCTGCAGGTAAAGAAGCAGAATCGGATTAACCTTAGCAAT
>N_729
GTTTGCTGCCGCGCTGGGTTCTGACATTGTGCTGCCGTGCGACGTTGCTGAAGATGAGAGCATCACCGCGCTGTTCACCGAGCTGGAAAAAGTCTGGCCAAAATTCGATGGTTTCGTCCACTCAATCGGTTTTGCCCCGGCTGACCAGTTAGACGGCGACTACGTTGACGTTGTCACTCGCGACGGCTTTAAAATCGCGCACGACATCAGCGCTTACAGCTTCGTGGCAATGGCCAAAGCCTGCCGCGGCATGCTGAACCCGGGTTCGGCTCTGTTGACGCTCTCCTACCTGA
>N_730
TTATCCTGACCATCCAGCAGCATACCCAGAGCGACGTCTGGCTGGCTGATGAGAGTCAGGCCGGGCGCGTCAGGGCTGAGCTGGCGCGTTTTCTCGAAAACCCGGCGGACCCGCGCTATCTGGCGGCGAGCTGGCAGTCCGGACAGACCAATAGCGGGTTGCGCTAA
>N_731
TCTTCTGCCCTGTACTTCGTTCAGTTACGTATTGCTAAGGTTAATCCGATTCTGCTTCTTTCTACCTGCAGCACCTCGACCGACTGCACTCTATGGGAATGACAGCATGATTATCAATAACGTAAAACTGGTTCTCGACGACGAGGTGGTCCACGGTTCGCTGGAAGTCCATGACGGTCGCATCCTCGCCTTCGCCGAAAGCCAGAGCCGGCTGCCGCAGGCGCTGGATGGGGAAGACGAGTGGCTGCTGCCGGGCCTTATCGAGCTGAGGTGCTGCAGGTAGAAAGAAGCAGAATCGGATTAACCTTAGCAATACGTTTTTTTAAACCTACTTG
>N_732
GCCAACGCAGCCCCTCTTCCGGCAGCAGCCTGAAAGCCAGCATGGCGCTGTGGCCATATACCTTTTCCGGCTGAGTTTCTGGCACAAAGCGGAAGCGGTAGGGTTTATCCAGAACGCCTGCAACCGGCGACCAGACCTGCCCGTTCTCCTGTTCAACGTGGAGATGCGCCAAATTGTCCAACACGCTAAACATGGTCGCCCAGACAATAACCGCAGACCACGCAGCCCCCTGCGTCGCCTAATCTCAGGGTCAGCACCCGGCGGCAACATGTAGCTTTTTGACAGTTTCACCGCGTTTGCCAGCGTTTTAAGAAAACAATCGACCATCCCACCGGGGTACGCATACGCCCCCTGCTCCGCTACCGGAAACTGCTGCATTAGTAGTACACACTGCTCCAGAGGAGTCAGGTAATACTGCTGATACAGGTTTCTGGGCAGAGAAGAGTAAA
>N_733
ATCTACAGCACATTTATACTCATAGTAACTATTTGCAATAATACAATCTGTCTGTTTTGCTAGAATACGCTCAATATATATATATGCTTTTTTCTTCCATTTTTTTGTGTCCATGATAAATGAAAAACAATGCGGCGTATATATAACTTTATATTTCTTTTTATTTATTAATTTAAATGCAAATAACGCCCTTACAATAAAACCGGCAAATGAACTATGTAAATGAATAACATCAAATTTATTATATTTTAATGTTTTAATGATTACTAAGAATAAAGATGATAAAGATGATATATTTCTACCTGTTCGTGAGAATAAAGTTTTTTGTGCGCAATATATTTCTTTTGATTGACTCTCAGGGCATATTACATGACTATCAATTTCATTGTTTTCCGTTAGATTATTTATAACTGTTGCAACACCACCTTTAACGGTTTCCGCGATATGGATGACGTTCATTATTATCCTTTTATTATATATTTAAAAAAGGGGATTCTTCGTCCCCTTCTTGAGTAACCTATTTTTTATCTGAATATGAATAATCGTAATAATTATATCCATACCCGTATTTATTACTTGCTTTTTTTACCACACCATTCAGAATACATCCTTTAATATTTACGCCACTATTTTGGAATCTCTTAACACTTATATCAATTTCTTTCGGTGTGTTTTCTTCAAATCTGGCCACCAACAAAGTAGTACCCACATAGTTTCCGATAAA
>N_734
GTGGTGTTTATGTAAACTGTACTTCGTTCAGTTACGTATTGCTAAGGTTAATCCGATTCTGCTTCTTTCTACCTGCAGCACCTGTACCGGTACCAAACGGAATTACAGCGTAAAACGTTCAGTTACGACAAAGGAAAAAAAACGAAGTCATTGCCGTACATTCCGTCGGGGAGCTTTGCAAAAAGCATGCTTATCGAGGGGGCAGATGCCAACGCGTCTGTTACCGGGAATGAATCAACTGTACCGATGCAGTTGCGTATCACCGGTCGCGTGGAAATAGGTGCTGCAGGTAGAAAGAAGCAGAATCGGATTAACCTTAGCAA
>N_735
AGTTATGCAGTTCTCTGTAGGCCCGCGCAAGCGTAGCGCCGCCGGGCAATCCCGACGATTGCATTTTGTCAGCGGTCTGGGCCGCCCCCTCAGCAGCTTTTGTTCTGTCGCTTCGCGGCACGAACCACCAAAACAACTTATCAATCTGGCCAATACTTAGTCTTTTAAGCAGGTGAGCTTTGTCGCTATGACGCACTTTTCATCCAAGGAGAAAGTAATGACAACGCATCGCAGTGAAAAAGACTCGATGGGCGCCATCGAGGTCCCGGCCGATAAACTCTGGGGCGCCCAGACCCAGCGCTCGCTGGAGCATA
>N_736
GGGTCTGGTTCAACTGGACAATTCCTTGCGCCATTCCGCGCTGATAGCCGCCCAGCGCGGTGACCGTCAGCACCATCAGCGCCATCGCCAGCACGGTCTCCGGCAGGCTAAACCCCCGCTGACGCTTCAGGGCATTTGACATAAGCTCGCCTCCCTGAGCGGGCAAAAATCGCTCCAGCCGTGGGCGGAAAAACGCACCTGCCCGCCGCGCACCTCGCCGGACTGCCAGACCTGCACCTCGCCGCTGGCGCTGCTGAGCGCACCAGTGAACCGTCGCCGAAGATACGCAGACAGGCGCGCCAGCCCTGCGGCGCCTGCTCCCGGCAGGCCAGCGCCACCTGCGCCGACCAGACCTGCTGTTTA
>N_737
GTCCAATGAAATCTGCATTAATCAGCCCGCTGCTGGCGGGTCTGCTGCTGTTAACCGGCTGTGCACAGCCAGCCGCACAGGCCGGAGGCGGCGGTGGCGGCACAATAAAAGCCATCAACCACACAAAATGGGCAATTAACCACTTCAGTGTCAACGGCCAGTCGGGCATCGATA
>N_738
TCTGTTTATAGTACTTCGTTCAGTTACGTATTGCTAAGGTTAATCCGATTCTGCTTCTTTCTACCTGCAGCACCTATGAAAATGAGGTAAGAGGGATAGCTAAGAGCATTGCTAAATGGACATCAAATAAATTTTCACCTGAAGAATTCAGTAAATTTGTTGATATTACTCATTCCTCTGAAATTCAATCAAAGAGAGGGAAAAAGTCAGGACAGTCAAGGAGGAAAGGAAGCCTAGAGGAAATAAAACCTTGGGTAGCTATGGGAATAAGCAGGCGGAAGTATTTTTATATAGCAGAAAAAATGGTGAAATAAGATGAAAACCTTCGTAACTCTTTGGACTATAGTTTTTTTAGCATTTATTGCCGTGATGTGTACTGTTGATATATCTAATTACATTCCGTCTGTTTACACAGTTTTTAGTAAGAATAGACCTCTTGTAACTGGCGCCCTTTCTATTCTTTTGATATCTGTTTTTATTTGGCTGATGGTATCCCTCTACTTACTTAAAAAGTATTCGGTTAAGGTGCTGCAGGTAGAAAGAAGCAGAATCGGATTAACCTTAGCAATA
>N_739
GTTCGGCGCTTCCGGCCGAAGCGGAACTCTGTGAGGAGTTTGAAACCTCGCGCAACATCATTCGTGAAGTGTTTCGTTCCCTGATGGCGAAGCGGCTGATTGAAATGAAGCGCTATCGCGGCGCGTTTGTCGCTCCCAGAAACCAGTGGAACTA
>N_740
GTTGTGTGCCTGTAGCTCGTTCGTCTTTTTGTTGGTACTTCGTTCAGTTACGTATTGCTAAGGTTAATCCGATTCTGCTTCTTTCTACCTGCAGCACCTGTTTTCCGACAACTTCATGATTACATATCTTGCGGTTTTGATTATTTTTGCTGCAAGAAATACATACTTCAAACGAAAGGTCTTTATTTGCTGTCTGTATTCTGAAGAATTCCAAGGAATCAAACTTGAACAACAAAAATAGGTTATATGAAAGCATCATCATTTGAAACACGGCTTCATTCGCCCAAAATGACTTTCACCAAGAGATGACCCACCGAGGTGCTGCAGGTCAAGAGAGCAGAATCGGATTAACCTTAGCAATACGC
>N_741
TGGTTTCCAGCGTGCGGCAGGTGGTGCCTTTGCCATTGGTGCCCGCAACGGTAAAAACGAACGGCGCCGGTTTAACGATATCCATCTGCCCGGCGACCTCGCTGACGCGCGCCAGCCCAAGGTCGATGGTTTTACTGTGCAGATGTTCCAGATAAGAAAGCCGCGTAGGCAGAGGGGCGACGTGGCCTGAGGAATAGGATATTCTTTTCCATGATGCCCGTAAGAATTGACAGG
>N_742
GTTCGACCTTTACGCCCCGCTGACGATATCTCGCTACCAATTCGTCGGCCTGCTGCGTTGTGCATTCGAGATGGTGAAACCATGAGTGTTTCATCGGCATCACCCCGCGAAGCTTAAAAGCTGGTTGGCGGCGTTCTCAGCA
>N_743
TTATGTTTATGTACACCCTGTACTTCGTTCAGTTACGTATTGCTAAGGTTAATCCGATTCTGCTTCTTTCTACCTGCAGCACCTATGGACGCAAATCACGTGAATAGTTATCCCGCTCCGCGGCGGCACGATGCGGCAGTACAGCAGGCCGCGCTTCTCCCCGTTGCCGACCGAGATATCGCGATTTTCGTAGTATTCAATGGGAAAGCGCGACAGCACGGCGTTGCCGTGGTGGCCTTCCGGATAAACCGCATTGCGCCCGTAGGCGTAGTCGCTCCACATGGTGTCGGCGAGAAATTCATAATGGGTCATATCCGGCCAGTTTTCGATAGGTGCTGCAGGTAGAAAGAAGCAGAATCGGATTAACCTTAGCAATAC
>N_744
GTGTTGGCATCCTGCGGAAATCGGGCGGCGTAAAGTCGCCGAAGAAGAATAATTTATTGCTATTTGTTCGCGAATCCATGCAGCAATGGCGGGCGTTCAGGGGGTATTTTAATTTCCAACTAAATGATAAAAAATTGCGAAAGCGCAGTGCTTATTTTTCAACAAATATCACATCACGCAAAATATCGCATAGCAAAAACAATTTAAAAAATCACCTCTTAAAATGTAAACA
>N_745
TCTCCCTGCCGCCGTGAAAAATGGCTGGCCGCAGACTGACTGGTGGAAAGATTACCATGACCCACAGCTTAATAATCTGATTCAGCGAGCGTCGGCCAACGCGCCGGATATGCAGATTGCCGAACAGCGCATCAGGCTTGCCGAAGCGCAGGCGCGAATGTCGCAGGCGAATCTTGGCCCGGAGATGGATTTCTCCGCCGATATTGAACGCCAGCGCATGTCGGCCGAAGGCCTGATGGGACCGTTTGCTACCGACACCGAC
>N_746
GTTATGTCGTCTACTTCGTTAGTTACGTATTGCTAAGGTTAATCCGATTCTGCTTCTTTCTACCTGCAGCACCTATGGCTCGTGATTCGCTTTACCCAGTGAGCGTTAAAGCTGGAAAACCAATCCTTGGAATGCTACCTACAGGATGGCAAAAGTTATCATTAGAAAAGTGCTTAAATATAGAGGCAAGAAAGGCATATATACAAGATAATCAAGAGTATGACTTAGTTACAGTAAAGCGCTCCAAGAGGTGGCGTAATAAGACGTGAGCATCTTAAAGGAAAAGATTTATCTCCGTAAAAAGTCAATTCTATATTAAAGAAAGGTGCTGCAGGTAGAAAGAAGCAGAATCGGATTAACCTTTAGCAAT
>N_747
ATGAGCCGCGATACCGGCAGAGCTATTACGGAATCTGACCACCTGCGTCAGTCGGTGCGTGACATTTTGCTGACCCCGCAAGGGAGCCGGCTTGCGCGCCGGGAGTATGGTTCCCTGCTTTCAGCGCTCATTGACCAGCCGCAAAACCCGGCGCTGCGCCTGCAAATCATGGCTGCGGTGTATGTGGCGCTGCGGCGCTGGGAGCCGCGGCTGCAACTGGACA
>N_748
CCTGAGGAGGTGAAACAAAAAGTCAATGCTTTCTTTGGTGCAATTGAGAGCGGCGCAAAGATGGCAGATAAAGCGAGCGCAAGAGGTTGGGGGTTGGGAAAACGCGATAAAGCTACTCATCGGCTTAAAGGTTGCGACATGGGTGATGGGAATCACAAAGGCTTTTACTGGATTGTTCGCCCTCACACCGCCTGCGTGGTTTGTCGCTGCCAGTGCTGTGGA
>N_749
GCTTCGATGAGTTTAAAACGGTGGCGATGGAGTGCGTCAGCCGGTTTTGAGAGGCGTTTTCCAATTTCGAGTGAAATTCAAATGTAATGCTATGCTGCATTACAAAATTCCCCTTTCTGGAGGCATAATGGCCACGCTCAATGTTCGACTGGACGATAAACTCAAAAAAGAGGCTTATGCCGTGCTGGAGAAACTCGATATGACACCAACGGAGGCGGTACA
>N_750
ATGTGACTTCGTTCAGTTACGTATTGCTAAGGTTAATCCGATTCTGCTTCTTTCTACCTGCAGCACCTTTTTGTGCTGACTGCGCTGATGTTTGGGAATTGAGTTCATGCAAACGAAAAAAACTGAAATCTGGGTAGGGATGTATTACTGGTGGCGCTGCTGGCGGCGCTGTTTGTCTGCCTGAAGGCGGCGAACGTCACCTCGCTACGCACCGAGCCGACTTATCGCCTTTATGCGACTTTCGATAACATCGGCGGCCTGAAGGCGCGCTCGCCGGTGCGCATCGGCGGCGTGGTAGTGGAGGTGCTGCAGGTAGGAAGAAAACAGAATCGGATTAACCTTAGCA
>N_751
CTGTGGCACCTCGTTCAGTTACGTATTGCTAGACTTAATCCGATTCTGCTTCTTTCTACCTGCAGCACCTCTATTTAATAGCAAGGGGCGCGGCCGCTGGCGTTCGGCCCGCTGCCGCCGGCGATGAACGGCCTGACCCAGCAGGTGAAAGCCTTCGAGCGGTTGACGATTGAAGCCGCGGTACACGGCTGTCGCGAAAGCGCACTGCTGGCGCTGGTGACCAACCCGCTGGTCGGTAACGTCACCGATGCCCGGCGCTGCTGGATGAAGTATTAACCATCGACCCGTCAATGGCTGACGCAATTTAACTGACCGCTATTTCCCCTCGGGAGCACACCATGTCGAATACAAGCTGGATTGAACGTTACGTCATGCCGGCGGCGCTGAGAATCGCCGGGCAAAAGCACGTCCTGTCGGTGCGCGACGGCATCATTCTCAATATGCCGTTTATGTTGATTGGCTCATTCTTCCTGATTTTCAGGTGCTGCAGGTCAAAGAGAGCAGAAATCGGATTAACCTTAGCGATACGAC
>N_752
AGTAACGTTTTCATTTTCAGTCTCCTTATCGCCGCCCCGCAGGGCGGCGTCTCCGTTATCAGGCGGCGCAGGCCGGGTTGTTATGGTCGGTGACGTCGCCGGCATCAGCGTCGGTATCGTTCTGACTTGTTGCCAGACTGAGTTCAGACTTTGCGGCAGGCTGTTTCTGATTGTCAGCACTGGTCATCCATTCCGGAACCCAACGGATTTTTGAGAGGAAGTGCTCTGCATGTTCAGCGGCATCCTTTTTCTTCATCTTCGCGGCGTCCTGTGCTGCGCCAGCCAGTCCGGCCTGAGAGAGTGCCTGTACAATGTGTGGCAGCTTCATGTGCGAGAAAAGGTTATCAGCCGTCGGTTTCCACCAGTCACGAAGGTCAAACTGAATGGCGTTTTCCACCCCATCCAGCGAACTCTGGTGTTTACGACCAGATTCATCCTTGCCCTGTACACCATCTATGGAGCAGGCGGTGCAGAAAGCCATCAGTGCCATCAGGGTTGCGCCATCGAGCGTAAAGAAGGTGGTCATATCCTTTCGCCAGTTTTCCGGCAGCAGGGCTTCAAGACGTTCTTTTTCTGACTGGATGGCCTGAAACGCAACGCTGTTTTCACCGTCAGGTGCTTCACGGGTCAGCGCGTAATGCGACACACTCACGCTAATGCAGAACGGCTCTTTGACGGACGTTGTGGTATGGAAAACCGAGTTACACATTTTCCAGA
>N_753
TTAATCTCTCCGCAGAAATACTTGTCCGGCGCTGGCTCGACGTGTACAACGATGCCGGAGCGGAAGGTCTTTTAAACATGCAATGCGGACGGCCCGGACAAATGACAAAGCCAAAAAATATCCGCCGCTGACAGATAAAGAGCTGGAAAAACTCTCCCCCGAAGAGCTCAGGGCCGAACTGCGTTATCTGCGGGCAGAGAATGCCTATCTAAAAAAGTTGAAAGCCTTGGTTCAGAGCGAAAAAAATGGCAAAAAGCCCTGATAATCAGTGAACTAAGGCATGAACACGCTCTGCGGGACCTTCTGCGGCGGCCGGTATGTCCCGTAGCACGTGGTATTACAATATGAATGCACTGAAGCAAGGGGACAGGTATGCCAGTCTCGAACATCA
>N_754
GTGCTGGCGACGGTCAGTAAAGCGATGACCGGAGTTTATATCCTCCACTATTCCGTGTTTCACCTGCTGGTGATGCTCATCCCTGTGCATTCGCTAGCCACCAAGTTGGGGGTAATAGCGCTGACCTTTGTCCTGTCGGTGCTCATTTCCCTTGCCGCGCTCTCCAGTACGCTGCTCAGGAAGGTGATTACCTTGTAACCGACAACGGGACGATTTAGCGGAAGCTCCACTGGATACTAATCACAAACACGCTGGGAATAATAATA
>N_755
ACTGCCAGAATCCGTGGCGTAATAAAGACAACCAGTTCGCGACGTTCATTATCTTTCCCGTCACGACGAAACAGACGTCCCAGTACCGGGATATCGCCAAGCAGCGGGACGCTGTCGCGGGCGGTTTGTTTTCTGCGGAAAAGATGCCGCCCAACGCTAAAGTACGCCGCTGCGAACA
>N_756
GTATGATGCACTGGCTTTTGCAATTTGCTTGCCAGCTTTGCATTTCCTCGGCTGTCGCCCGCCGCAGGCAGCGTTATAAGGGATAGTGATAGCAATTCGGTTTTTATTTGCCCGGTAAGCAGATTGTGGTATGCCCCATTAGGGGTACATTCGCACTACAACGGTGCAACATGGTGAAAAAAACAGCGCATGGGTGGCGATTGCTGAAATTGTCAGCAGTCGAACGCAATTCTTTGAATCAGGCTTTGACAAGA
>N_757
GTTCATCCAGATTCTGCCAGAAACCGACCGCCAGACCGGCCAGATAGGCCGCGCCCAGCGCCGTCACTTCGCGTACTTCCGGACGCTCGACACGGGTGCCGAGGATATCGGACTGGAACTGCATCAGGAAGTTGTTAGCCACCGCGCCGCCGTCTACGCGCAGGGCGTGCAGACGAATGCCGGAGTCAGCCTGCATCGCTTCCAGCACGTCGCGGGTCTGAAAGGCGATGGACTCCAGCGTCGCACGGATAATGTGGTTGGAGTTCACGCCGCGGGTGAGGCCGAAAATCGCGCCGCGGGCATACGGGTCCCAGTACGGTGCGCCAAGACCGGTGAACGCGGGTACCACGTATACGCCGTTGGTATCCTTCACTTTAGTGGCGAAGTACTCGGAGTCGAAGGCATCGCTGATGAGCTTCATA
>N_758
TCTTTATCTCAGCCAGTTACTGCTGAAATTACAACAGCATTATCACTATCTTGTTGAGCAGATTAAAAATATGGGAATCTCAGTTGAAACGAAAGTTGGACGAAGATGAGGTTGGACAGCGCTTGCTGTTGGTCTGCCCTGCGTTGGAACGCTAAGTACCAAGTACTATTTCAACTGAGATTGGCGACGGGAAGCAGTACGCCAGCAGCCGTGACTTTGCGGCGGCAACAGGGCTGGTACCCCGACAGTACAGCACGGGAGGTCGGACGACATTGTTAGA
>N_759
CAGCGCGGCAAACAGCGGCAGCAGGCGGCTGATGAACAGTCCCTCGTACTGGCTCAAGAAGCCCAGCCCGATGGCCGCGCCGAAGCTGGCGAGGGCTGGAAAGCAGGCGGCGCAGCCCATCGCGGAAACGACGCTGCCGAGCGCGCCGGTTTTATCGGCAATGCGTGTCATCAGTCCCATGAAGCGGCTCTCGCTGTTGTCGTTGGCTTGCTGGCTCACTGCTTGACGCTGGACGGATAGCCGGCGTCTGCGGTGGCCTA
>N_760
AATGTTTTTGCTGACCACTTCGTTCAGTTACGTATTGCTAAGGTTAATCCGATTCTGCTCTTTTCTACCTGCAGCGCCTGTTGGCCGGTTGCAGCCATTCGTCCGTCACATCCCCGGCAATCTGTCTGCCCTGACGGTCCTTAAAACCGACGAGGTAAGGCGGAATCGGTCACAATAAGGTCCACGGCACGGTCGGGGAATCCGCGCATCACATCAATACAGTTCCCGAGAATGAATCTGGACATGGCAGCACTCCTGTAGTCTGGAGCAGGCATCACCGCGATACCGTTCCCTGCCGCACGCTGCCTAGGTGCTGCAGGTAGAAAGAAGCAGAATCGGATTAACCTTGCAGCAAT
>N_761
TATGTCCTGTCTTTCGTTCAGTTACGTATTGCTAAGGTTAATCCGATTCTGCTTCTTTCTACCTGCAGCACCTGTGGGGGCTGACGCCGCATGGCGTGGCGTTCTCGTTCGACGAGGACGAACCGCTGGCGGATGTTATTCCGTTTCAGCCGTCAAGGGTGTCGGCAGCACATCTGCCGCACCGGCTGGCCGTGCAATCCCTGCGCCTTGATATGGAAGCCAGAGGGGCCACCGGCTGGCGCATTCTGCACCGTCTGAGTCTTAAAGGCATGAAAGTGCCGGAGGTGCTGCAGGTAGAAAGAAGCAGAATCGGATTAACCTTACAAGCAAT
>N_762
TCGGCGCTCATGACGCTGTTCCTGCAAAAAGGATGGATAACGCGCGCGCCGGGATATCGGGAAGTACAAGTGACGGATAGCGGCAGAGCGGCGCTGTCCCGGCTGTTTAATCTGAAAGTGCGCGGATAGCCTGAGTTAGGCTACAGCACATTTTCGCCGAACGGCCCCGGTTTAGCCGGTCGGGCCATCAGA
>N_763
TTATGTGTAGCCCTTACTCGTTCAGTTACGTATTGCTAAGGTTAATCCGATTCTGCTTCTTTCTACCTGCAGCACCTTACAAAGCCCTGATTAATGCCCGCCGCCGCGATGCCGGTCAGCGGGAACTGACCACTGCGCAGGTGATGGATGAAATCTGCGAATACATGACCTGTCAGTGCGCCGTCTATATTGGCGGCCATTTCATTCTTCAGGGGGGAAAGGCACGATAAATCACAGGGCAGGGGAACCTCTGCCGCTTCCGGCCGCGCGAAAACCCGGGCAGGCTGCGCCTGCCGGAGAGAGACGTCGCCGCGCCTCCGGCGCCGCGCACTCTCCTCAGGTGCTGCAGGTAGAAAACAATCGGATTAAGCCTTCACCAA
>N_764
TTTTGTTTTGTTGCTGTTCTTCGTTCAGTTACGTATTGCTAAGGTTAATCCGATTCTGCTTCTTTCTACCTGCAGCACCTTATTTCGTTTTTCATGACGCCTACGGTTACTTTGAAAAACACTACGGTTTGACCTCGCTGGGGCACTTTACCGTCAACCCTGAAATACAGCCCGGTGCGCAGCGTTTACACGAAATCAGAACACAACTGGTTGAGCAGAAAGCCACTTGCGTTTTTGCTGAGCCACAGTTCAGGCCAGCGGTTATCGAAGCTGTTGCCCGGGGCACGTCTGTAGGTGCTGCAGGTAGAAAGAAGCAGAATCGGATTAACCTTTCAGCAAT
>N_765
GAATTTGCTGGGTTCGTTTGCGATGACGGCGGTCGCCTTCTGGCTTTTCTCGCAGGCGGCCAGCCGCTAAAAGCGAAGGAGACAGGCAAAAAAAAAACCCGCCTATTAGCGGGTTTTTATATTCTACTGACGCGTTGCTTACAGAGCGATGACGTTTGCAGCAGAAGGGCCTTTGGCACCGTTAGTGATTTCGAACTCTACGCGCTGACCTTCAGCCAGAGTTTTGAAACCGTTGGACTGGATTGCAGAGAAGTGTACGAATACATCTTTGCTGCCATCTTCCGGAGTAATGAACCCAATCCTTTGGACTCATTAAACCACTTAACGTTACCTTTAATCTTAGACATCAAAATTACCTTTATATGAAAAAA
>N_766
GTTTTTAGTAAATTCAGACCTCTTGTAACTGGCGCCCTTTCTATTCTTTTGATATCTGTTTTTATTTGGCTGATGGTATCCCTCTACTTACTTAAAAAGTATTCGGTTAAGGTTGAGAAACTTAGCCTTGGTGGAGTGAATATACTTTTCAATGAGAGTGCTACACTTTACAAAAAGAGTGTAAAAATCACCTAGATTCAAAAAGAGCAATTTTCAAATTAAGAAAAAACGTTGATGCCTTTGATGAGGTTATTTCATCATATTATCAGACTTACCAATTTATTCGTGATGAAATGAAAATACTAAACCCTAAAAAGAATCGTGAGATTTATGATTTCAGCAATGAGATGCTCATGGTGTTAAATAGATTTCTAACTAACTACCAGAACAACTACAAGCGTTGGTATAAGTACATATCAGACAAAGATGAGGTTGA
>N_767
ATGTCTGGTTTCTTCGTTCAGTTACGTATTGCTAAGGTTAATCCGATTCTGCTTCTTTCTACCTGCAGCACCTGTTGTTTATCCAGCCCTGCCACTCGGTTTCTGCTGGCGTCCAGCGCGCGGGTCTCCCGGCGGCATACACCATGAGACAGGGGACCGGAACGCTTTTCGCCCGGCGTATGCTCAGTCAGTAAACGCAGCAGATGCGCGATGTTGTCGAGCCACGTTTCTGCCGCTTGCAGCGTCAGGTTTTGCGACACCATACCGGCCGTTTTAGCGAGGCTGATAAAGTCGGCAAAGGTGCTGAGTAAAGAAGCAGAATCGGATTAACCCTTTGACAATGGTA
>N_768
CCAGAAGGGCAGAAAAATACCGTAGCTAAAAAAGTAGGTGAAATAACTGTTCGTGGCGACTTCCAACTCCATGAACATTCCGGCGCCGCTGCTGGACCGTATGGAAGTGATTCGTCTCTCCGGCTATACCGAAGATGAAAAACTGAACATCGCCAAACGTCATCTGCTGCCGGGACAAATCGAACGTAACGCGCTGAAGAAAGGCGAGCTGACCGTCGACGATAGCGCCATTATCGGCATTATTCGTTACTACACGCGGGAAGCGGCTA
>N_769
TTATGTTCATGTCTCTTCGTTCAGTTACGTATTGCTAAGGTTAATCCGATTCTGCTTCTTTCTACCTGCAGCACCTAGCGTCGTTCAGTCGCCGGTCTTCTACGGCCATGCGCAGATGGTGAGCTTCGAAGCGATGCGCCCGCTGGCGGCGGAGGAGGCGCGCGACGCTTTTACCCGCGGCGAGGATATCGAACTTTCTGAAGAGGGCGAATTCCCGACTCAGGTTGGTGATGCCTCAGGCAATGCCCGCCTCTCCATCGGCTGCGTGCATAACGATTACGGTATAGGTGCTGCAGGTAGAAAGAAGCAGAATCGGATTAACCTTAGCGATGTG
>N_770
ATTAAGGCTTTCGCCTTCTAACGCCCACTTATCTACATATTCTTGATAGCTATGTTGAAAGTCGACAATTGATGTCTGCCAAGTTTGTAGCAAATCGACTATACGAGCGCTGTCAAACAATTGAATTTGTGTGTTATTCACACCGCTCCAGAGGGGTCTCATATATTTCTGCATAGCCACCTGCTCACGAACCTCTTTGTAGATGCGGCTAAGAATTCTACTATTTGGTCACGCAGCCGTAATTGGGTCACTTTATCCAACTGCTTCCCGGAAAGGTTTTCGATATGAAGTGCTGTTGCATCAATATCTAATTTGTGACGATAACGGGTTA
>N_771
TGTGCATACCTTCGTTCGACGTATTGCTAAGGTTAATCCGATTCTGCTTCTTTCTACCTGCAGCACCTCGTCACCGAGGTGCTGGTGGGCAGAACGGCACCCTGCAGATGCTCGGCGGCCGCCGTGAATCCGGAGTGCCTGAGAGCGCCGCGCAGCCGCAAAATCCTGCCACCCCGGCACAACCTGCTCAGGCCGCAGCTAAATCCCCGAAAGCGAAGGGCGGTAAGAAAGGCCGTCAGGATAGGTGCTGCAGGTAAAGAAGCAGAATCGGATTAACCTTAGCAATA
>N_772
TTTTTTGTAACAACTGGTTCGTTTCTTCTGTACTTCGTTCAGTTACGTATTGCTAAGGTTAATCCGATTCTGCTTCTTTCTACCTGCAGCACCTCTACAAAAACGCACTTGAAAAAATGAATGAGGAACATGAAATATTCGTGAATCGCTCAGTATCATTAGGTGATATAGATGAAGATGAAGCCCCACAAAAAATGAGATAATAAGAGATGAATATCTGAGAGATACTACATCAGTTCTTATCCTTCTTGTTGGAACAGGTGCTGCAGGTAGAAAGAAGCAGAATCGGATTAACCTTAGCAATAC
>N_773
GGAGCAGATTGCGGAGGCGATTTATAACGGCTTACGCAACTACTTTATGCAGCATCCGCTGCAGTCGGCGCCTCGCGGCGAGGCGGCGCAGACCGCCAGCGCCGCGGCGCCGGGCGGGATGTTGATTAACTAAGGAACAGGGGATGCCGATTCAGGTTCTGCCGCCGCAGCTCGCCAACCAGATTGCCGCCGGCGAGGTGGTGGAGCGGCCCGCGTCGGTGGTGAAAGAGCTGGTTGAGAACAGTCTTGATGCGGGCGCCACGCGGATTGACATTGATATCGAACGCGGCGGCGCGAAGCTCATTCGCATCCGCGATAACGGCAGCGGCATCAAAAAAGACGAGCTGGCGCTGA
>N_774
TATCCTGCTTCGTTCAGTTACGTATTGCTAAGGTTAATCCGATTCTGCTTCTTCTACCTGCAGCACCTTGTCCACAACCGCCCCGTTGAGCAACAGCGGCTCCTGCTCCGTAATCTCCAGCATCAGCTTCACCGCTTTACCCTCAAAGCCGCGCTGATAGTGCAGGCAGTCATCGATAAACGTCGGCGCGTTAATATGTGACACGCTGATATTCAGGCCAATATGAAACCCATCCGGTAGTTTACTAAAGAGTAGGTGCTGCAGGATAAAGAACAGAAATCGGATTAACCTTAGCAATA
>N_775
AGGAAGCAGACGTATACCAGCGGAATCGATTTGCGCAGGCCGCCCATCTTGAAGATGTTCTGTTCGTGATGGCAGGCCAGAATGACCGAACCAGACGACAGGAACAGCAGCGCTTTAAAGAACGCGTGAGTCATCAGGTGGAAAATCGCCGCGTCCCATGCCTGCACGCCCAGCGCGAGGAACATGTAGCCAATCTGGCTCATGGTAGAGTAGGCGAGAACGCGTTTGATATCGGTCTGCACCA
>N_776
GTGTGATACGCTTACAGGGTGAAACTTTGTTAATCAGGAGAGAGTCATGGACAGATATCCGCGTTCCGATTCAATAGTGCAGGGCCGTACCGGCCTGCAGACTTACATGGCGCAGGTGTACGGCTGGATGACGGTCGGCCTGCTGCTGACGGCGTTTATCGCGTGGTTTGCAGCGAATACTCCGGCGGTGATGATGTTCGTCTTTTCGAGCAAAATCACTTTCTTCGGGCTGATTATTGCCCAGCTGGCGCTGGTGTTTGTGCTGTCGGGAATGGTGCAGCGGCTGAGCGCCGGGATGGCCACCACGCTGTTTATGCTCTATTCGGCGCTGACCGGACTGACGCTATA
>N_777
GTTGACCCAGAGACTAACGGCGCCACTGATGGCCATCGTCACTTCAATGCTGGGGGTTTTGTAATGTCGGGTATCAAAAAGGCGAAAGCCGCGGTGCTGACGCCAACGGCTTTCTGGTCAGAAAAACGAAGAGGTAATTGCGAGGTAAGTATGTCAGGAACAAAGACTGAGGTAAACGCCCAAGCGACCCATCAAATGCTCCTTTTGCGGAGCGAGAAATATTGAGGTTGCAGGCGTTCTCATTA
>N_778
CCTGCCCTTGCAGCGGAAATTCAGAATTTTTCAGCGGTTTTACGGATAAAAAAAGCCGCTGGGGAAGCGGCTAGCAGAACAAAATGGAGCGAATATCATGCCCGATTAATACTGGCACACATAAGGGCAATAGGCAAATAACTCGAACAGACCAGCCGGAAATAAGCGAAGCGTGGAATATATTCAGCTAACGGAATATCACGCAGA
>N_779
TTTTTATATTTTTCATCACCTGAGGTGTTGAAGGGTATGCACCTACAATTAAATACATGAGTCGGGAGAATGTTGACTACCGTATTTGGGTACCGTGCCAAGAAATAAGTATCACCGCCAGAGTTATATTTTACGGAAAGTGATTTCTGTCCTTTGCCTTTACACGAGCAGCTAACCTTAGCTTCTACAGAAGCATGCGCCCGGGACAAAACTGCGTACCAGCTCTTTTTAAATTCGTCTTTTGTCTGGAAGTCTCTTGAGTACCTTTTACTGTCATA
>N_780
TACCAAATCTCCGCTAGTCAGATGAATCAATATACCGCGGTGCCCCATGCCAAAATTATTGGCGGACGCTTCACCTTTACGCCGTTTCAGTCATTAGAATTAGGTGCATCGCGCATTATGCAGTGGGGCGGGGAAGGTCGACCGCAATCATTCAGCAGTTTCTGGGATGGCTTCACTGGCCATGATAATACCGGGACAGATAACGAACCGGGTAACCAGCTGGCAGGGTTTGACTTTAAGTTCAAACTTGAACCAACTCTTGGCTGGCCAGTGAGTTTATGGGCAGATGGTTGGTGAGGATGAGTCTGGTTACCTACCGTCGGCGAATATGTTCCTTGGCGGGATTGAAGGGCACCACGGCTGGGGTAAGGATGCGGTTAACTGGTATGTGGAAGCACATGATACACGTACCGAATATGAGCCGGACCAATTACAGCTATACCCACCACATCTACAAAGATGGTTATTACCAACAAGGGTATCCACTGGGCGATGCGATGGGAGGGGATGGTGAGTTATTAGCAGGCAAGGTAGAACTGATTACTGAGAATAATA
>N_781
TTGTAGCGCTTCGTTCAGTTACGTGTATTGCTAAGGTTAATCCGATTCTGCTTCTTTCACCCTGCAGCACCTACTCTCCTCAATCCCGATGGCCATAAGCTGGAGCTGGTTGCTGGCAGTCTCGCCCAGCGTCTGGCCGCCTGCCGCAGACAGCCAAGGGGATAGTGCTTTTTTGATGAGTGACAGGGGCTGCTTTGCGTTGTTATAGATTTGATTATAAGTTGAGGTTAAATGTCTGCTGAGCACATTTTTTTGATGTAAAGTCACAAGCAAATTATTGGTTGCCCGAGTGAAACCAACATATAAGTCACTAAATCATGGCTGCAATCATCGCTATTACCCATTATGTTTGAACTATCTATCACTGCGACTGAATGAAACTCGAGACCTTTGCTACTAGGCAAAGATTGTAATGACAAAAAATCGCTTTGTGGTCAGTAGCGTTTTTTATCTTCCGAGCTTGCTATAAAGTAGTGCGGGATTTTTGAATCCCTTAACTCTTTTACTAATATTGCAGAAAGATGTGCAGTAGAGGGACATAATATAGCCATGTCATTCCAGCTAACACCAGTATGATGTTGTTGCTTTAGCCATTTAATTATATAGGTGCTGCAGGTAGAAAGAAGCAGAATCGGATTAACCTTACGCAATAC
>N_782
GTTTGTCCTGCGCATCTTCCAGCGAGAGAAACCAGTGAATGTTCAGGCATTCATCCCGCAGACTGCCGTTAAATGATTCAATAAACGGATTATCCGTTGGTTTTCCGGGGCGGGATAAGTCCATTGTGACACCGTGTTCACACGCCCATTTATCCAGACTTTTCAAAATAAACTCGCTA
>N_783
ATTCCTCGCCCGTTTTTTTCCCTTCATCCCTCTCAACGGACAGCTTTCAACCCAGACGACTTCAGGTGCATAGACGGTTTCGGTTTCTTCCATCACAGGTGACCGTGGACCTGTACGGGTTTCTGGCTGGCCGATGATACGGTCCGTGATGTTTTGCTTACTGAAAAGTTCTGCCCAGCAATGACCGCTTTGTCCACACCAAATGACGAATCTTTCCCTTCCCGTCATAGGTATATTTCGTACAAA
>N_784
ATGTTTTTCTGGGTACTTCGTTCAGTTACGTATTGCTAAGGTTAATCCGATTCTGCTTCTTCTACCTGCAGCACCTCTGCACCTGCCATTTATCACCTCGTCGTAACTGTTTTATAAAATTAGAACCGGTTTTTATTATAAATTCGCCGCCTCTGAGCCGCAATCATTCTTCTGCCACTTCGTTACAAATCTGCGACATACTGCGAATTAATCAATGCTAAACTCATCATTCAAAAAACCGTTTCATTTAAGACTCATATTCACCATGGATAAAAATTCTTCAGGTGCTGCAGGTAAAGAAGCAGAATCGGATTAACCTTAGCAATA
>N_785
TTTTTTTTGTATGTTCTTCGTTCAGTTACGTATTGCTAAGGTTAATCCGATTCTGCTTCTTTCTACCTGCAGCACCTCTGATTGTTTTTTCCGCCATGCGGAGAGAACGTGGCGGGGAGAAACGCCCCGCAAACCCTGTCTCAGCCGCCCTGAAGAGGCGAAAGGCAGTCTGGCGTTGAATGTTTTTTCAGCGCCATTTTTATTTCTGTAGGGCATGGAAATCCCTACGCAAACGTTTTCTTTTTCTGTTAGAATAGGTGCTGCAGGTAGAAAGAAGCAGAATCGGATTAACCTTAGCAAT
>N_786
TATGTGTCTGTACTTCGTTCAGTTACGTATTGCTAAGGTTAATCCGATTCTGCTTCTTTCTACCTGCAGCACCTATGCAACAGCACAAAACTGGTGTATTGCTTATCAAACTAATAATTCAATCAACATACGCCCTGTGGTAGATATTATGGAAAACCTATTTTTCTTAGTGGTCGCTGCCATACTACTTGCTGTTTCCGTTTATTTCTTAATTTCTTATTTAAAAGAAAGAAAGAAAACGAAACTGACGTTTAATAGGTGCTGCAGGTAGAAAGAAGCAGAATCGGATTAACCTTAGCAAT
>N_787
AAATAACCGGTGAGCGGCACTGCTGGGCGGTGCTTAATACGGCGCTATCGCCTTCTGAAAAATGCAGGATGTCTTCCTCCGGAACTGGAGCAACGCAAAGAAGCGTTGGCTCTGGCAGACTTACTGAATGGCGTCCGTCAGGACGTATCCGCGTCATGCCGAACTTAGCAAACGCCTA
>N_788
CCGTCATTTTTTTCAGCAGGTCGGTGACAAAGGCATCCCGCGCCTGCGGGGTCAGGGGGTGGTTAAAACAGTTCATCCGCCAGCGCCGGGGTTGCAGCGCCAGACTCACGGCAACACCTACAGTGCAGAGCCATTTCATTGTTATCTCGCTTTATCTCAGACGGGGATTCGGTAAAACATAATAAAAACCACAGGACTTGCCATATATATAAACAACACGCCCGCAGAATGCTGAAA
>N_789
GTTGCCCGTTATTAATCACGCCGGTTTGATGAAAAGATTAACATCTCTTCCCGGGTAATCTCCTACCCTTCTCGTCCGATGCCATATCGAGCTCTACGACTCGCTCTTCCAGACTGCAGTTCGCCAGTGCTTCTTTTATCCCTATTTCGTTTTGCAGGGATGTTTTGATAGCACCGCGATAGA
>N_790
CGGACGCACACCGGGCAGCCGGGACCATGAATAAATTCGATGTTCTCCGGCAACAGTTGGTCGAGCCCGAATTTAAAAATGGCATGGGTATGGCCGCCGCAGACCTCCATGATGCGCAGCGGTCGCGCGGCGGTGTGCGGCAGCAAACAGCACGCTGCTGAAGATGGGCCACCAGCTGCATCACCTGTTCGGGGGCGCGGTATTCATCTACGTAACGCATTATCGCTCCTCGCCGTACAGCAGCGCGCCGACGTCCGGCTCCACGTCAAACATATTTTGCAGCGCCTCGAGGGTGTCGCGGGCTTCGGCTTCATTAATGACGCTCATGGCGAAGCCGACATGCACCAGCACCCACTGGCCGAGCCGCGGCTGGCCCTGCTCATCAACGGCGCCGACCAGCGTCAGGTCGACGTCGCGCTGAATACCGCAAACTTCCACCTTCGCCAGCACGCCGTCGATGGCGCAAATTTGTCCCGGAATGCCTATGCACATCGCTGCGTCTCA
>N_791
GCTCACCGGCGGCTGCGCGCTCCAGTAAAAACGAGGTAGCGGAAGTCCAGTTCGTCGCCCGCCTTCACCGCCTTTTCCGGCTGCCAGAAGCAGACGATATTATCCAGCGTTTCGCCGGTAGTTGGCGGATATTCCATCAGGCTGACCGCCCCTTTGCCCCACTGGTTACGCGGCTCAACCCACAGGCTGGA
>N_792
CGGCGCGGTAGGCCACGCCGCCGGTTTTGTGCGACGTGGTCAGCGTCAGACACTCACGACCGGCAAAGCCCTTGCGGGTCAGGTAGGCGTTGCCGGTGGCCGGGCGCGTTTTTCTCCAGCAGTCTGACGGCCAGCGCGGCCGCTGCTTTGCGCTCGGCCTCCGTTCCGGCGTCTGCGGCCGCCATCACCGGGGCCACCGGCGGCAGATGGCGGCCGCAGACGCCGGAACGGAGGCCGACAAAGCAGCGGCCGCGCTGGCCGTCCAGACTGTCAACGCACCACGGCAACGCCTACCTGACCCGCAAGGGCTTTGCCGGTCGTGAGTGTCTGACGCTGACCACGTCGCGCGACAGTGGCCTACCGCGCC
>N_793
GTGCGTAGGTTGTCCATCATGGTGTAACAACGCTCCGCTGTAGATGACTTTAGCTCGCGCAGCATAGCACGTGATGGCCGCCGCGCGTGAGGACGTATTTTGACAAGAAAACAGGGTGATTGTCAGCCCACAAGTGGCGATAAACACACATAAAGTGGTCTGAAAAGACAATAAAAAAGGCACATCTCACGATA
>N_794
CTATACATCTACTTGGTTCGTTACGTATTGCTAAGGTTAATCCGATTCTGCTTCTTTCTACCTGCAGCACCTTACATTTTACGCTACATTTCTCTCACCCGGTCGCGCCCCGCTTAACAAAACGAGCTGACTGCCGCCGCCTTTGGCTGGCCGGTAAAAAAATGCGATAATATAAGACGTTGCTCACTGATACGGGTATGAAATGACTCATTTGCCTAAATTTTCTCCCGGCGCTGTTGCATCCGCGCTATTGGCTGCTGTGGCTGCTCCCAGATAAGGTCGTCCTGAGGTAGCAGGTGCTGCAGGTAGAAGAAGCAGAATCGGATTAACCTTAGCAAT
>N_795
ATGGAGTTTTTGCTCGACGCCGGTGTTTGATAACCACGGGCGGCTGTTCGGCTCTATCTCGCTTTGCTGTCTGGTCGAGCACCAGTCCAGCGCCGACCTCTCCCTGACGCTGGCCATCGCCCGCGAGGTGGGTAACTCCCTGCTTACCGACAGCCTGCTGGCGGAATCCAACCGCCACCTCAATCAGATGTACA
>N_796
CTAATGAATGGTTTCAGGATAAAGACATGCTTCATGTCGATTTAACGCCTGAAGAAATCGCCGGATACCTGATGGCAAAATCTGGCCGGTGGCTAAGCGATGCGCCGCAAATCGAGCTGAAGTATCCCGATACCTTCAAATTCGTAAGGTATATCAGCGCTCAGTTTGTAGATGTTAAAAGAATGGGATAGCGGCAAAATCACCGCTCA
>N_797
TTATGTCTGGTCACTTCGTTGAGTTACGTATTGCTAAGGTTAATCCGATTCTGCTTCTTTCTACCTGCAGCACCTCTTTCCGAGAGACGCCCGGCGCGGCTGGTATTTTTTGCCGTCAGTCCGTATAACTAGTCCCTGTTTTTTGACCCTAAAGATGAATTAAAAGCCATGATGAATGATTCGCTCTGCCGCATTATTGCGGGTGAACTTCAGGCCAGAGCCGAACAGGTAGAAGCTGCCGTTCGCCTGCTTGATGAAGGGAACACCGTGCCGTTTATTGCACGTTATCGTAAAGAAGTCACAGGTGCTGCAGGTAGAAAGAAGCAGAATCGGATTAACCTTAGCAAT
>N_798
ATCGCGTCCAGCTGCGGCTCACGCCCGCGGAAGCGTTTGAACAGCTCCATCGGCTCTTCGGAACCACCGCGGCTCAGGATATTGTCGAGGAACGACTGACCGGTTTCACGGTTGAAAATCCCCTCTTCTTCGAAGCGTGAGAAGGCGTCTGCCGCCAGCACGTCGGCCCACAGGTAGCTGTAGTAACCTGCCGCATAGCCGCCAGCGAAGATGTGGCTGAAGGCGTGCGGGAAA
>N_799
CCGTTGTCGATACCAAAGACGTCGATTTTTTTTCTACGGCAGAACAAAAAGCAAGCTATCTTAACGAGGCGGGAGAAGAGCTTAAACTATACCCATGCTTATCAACAGAGGAATTAAGTGGTTATGGTATTAAGGTAAAAGCAATCTCTTCATTAAAAACAAACGCTAATGGTTGCGTCATTATCAGTTCCATTCCAGAAGCCTCTGCTGATTTTAACTTTAACTTACAGAAACTTGAGTTGAGTGTTCCGCAGGCCGCAGTATCCTCGACGGTTCGTGGGTATGTTTCACCTGATGAATTTGACAATA
>N_800
ACCGGCATGGCCGGTGCTGGCATTTATTTTTTGCCGAACAGCAGGCCTACCACCGGCGGGCAGGTTTGTCCTCCGGCAGTTCAGGTACCGGCACGTTAAAATAGCGGCTGTTATATTCCCGCATCAGCTCCGCTTTCAGCTTCTCGTTCACCGCGCTTTCCCCGTGCCGCTCACTCACCACGTCAATCATCGCGTTAATCTGCTCCGGTGAGCACTTCCCGGCATCAACCACCTGCACACCGTTCTCGATGGCGAACCGCTCCACCTTGCGATAGAGGTAATCACA
>N_801
GTATCTGAATTGCTATCCTGCGCCCAGCCGGAAAATGCCGTGACGGATAAGGCCGTCATCAGCGAAGCTTTTTTAATCATTGTAAAAGCATCCGAAACAGAAAAAGGATGCCGCAGGTTTTATCAGTTGCTCGCGACGATAAAACCCAGTGCGACGTATTCCGGCAGGTCTTCGGGCTTGGAGGCTGTTTCAAGAAATAATGACTTCCCACGGCTAGCCGCAGTGTCTGCACCGAGTGCACTCATTTCTCACCTTCCTTACCGCTGCGCGTCAGCCCCCATTTTCCACTGGGTTCCCTTTTAACTCACAGGACCGGTAGGCGAATGCTACAATCAGAACCATATAGATGTCCAGACTGCTAATTATATTTCCCA
>N_802
ATTAGCGATGCGGATATCAAAAAAGCTATTTCATTAGGCATTTCGAAAATCAATATCCATACCGAACTGTGTCAGGCGGCAATGGCGGCGGTGCAGGAGAATCAGAATCAGCCTTTCCTGCACGTTGAGCGCGAGGTCCGCAAAGCGGTTAAAGTGCGCGCTATGGAGAAAATCAAACTGTTTGGCTCTGACGGTAAAGCGGAATGACAATATGGAGAATATCGAGGTTATTTGTATCGGGGCAGCTATTGTTGATATTCCCCTTCAACCGGTGAGTAAAAATATCTTTGATA
>N_803
ATGCCTGCCCGGCGCTCCACTTCCGCTTTGAAGGTTCCGATACCGACGCGCTCAAGGGTGTACTTGGTTTTCGCATTCTTACGGTCGGTACGGTTGCCCCAGTCGCGCTGGGTGGTCACAACCGCTTCCGCCACCGCCAGCGTATGCTCCAGCGGCAGATAACCGAATTCGCTCA
>N_804
GACATAGCAGAGCGAGACGAAATGGAGACATAGCAATCTTCCTTGATAACGAGTGACACTGCGCGGCACAGCATCGTTTCTGTGCCCTACAACCTGCGGCTTCCTGCCGTCACTCCACGCTACTGCAAAATAGCGGCAGCGTAAATGATTATTCCGGGCCACCCGGTCAACTGCCGGGATTAACAGCAACTTTTTCGTAAAATTTGCTGCGACAGTTATCTGGAAATA
>N_805
TTTCTAAACCGTTTGAAAACGTTCTAGCAGCTGGAACTCACGCCCAAAAAGGTTCTAACCTTTAGACCTTTTGGGAGAATATAGTCTCAAGGTAGGAACCATGTCAAATGAACATAGCTGAAAAAATTAGGGCAATACGCAAGGCGGAGGGGTTAACGCAAGTAA
>N_806
GTTATGTACCCGTTGCCGTTACGTATTGCTAAGGTTAATCCGATTCTGCTTTCTTCTACCTGCAGCACCTAACTCAACGGGTGATGGTTTTAAAAGGCAAAACAACGGATTAAGGAGATTCATCATGGCAGCACGTGGCGTTAACAAAGTCATTCTGGTTGGACATCTGGGACAGGACCCGGAAGTGCGTTACATGCCCAACGGGGGCGCAGTGGTCAATCTGACGCTGGCCACGTCTGAAACATGGCTTGACAAGCAGACGGGAGAGATGCGCGAAAACACCGAGTGGCACCGTGTTGTCATGTTCGGCAAGCTCGCGGAAGTAGGTGCTGCAGGTAGAAAGAAGCAGAATCGGATTAACCTTAGCAAT
>N_807
AATGACAATCCGCAGAACGCGGCGGCGCAAAACCTCTATTACGTGCTGCGCGAGCAAATAAATCCGCCGAGGCGCAGGCGATGTTGCAGACGCTCCCCGCAGAGCCTGCGGCAAAAACTGCAGCCGCGGGTGGTGGCCGGTGCTGCCGGGCGATGCCCTCGCCGGTCGA
>N_808
TTATAACATGTACTTCGTTCAGTTACGTATTGCTAATTTTTAATGGATTCTGCTTCTTTCTACCTGCAGCACCTGCGACCATCCCCAACAGGAGATGCGGCCAAAAATACCGTCTGCCAAACTGTCGCCAGCGCGTCAGCAATCCACTCACGTTCATTACCTTTCTTTGCTAGACCCGTCGTCGTTCAGGCTGTCTCTTTATTGATGTTTTTCGCAGGACAACCTGATGTCCACGGGGTAAAGCAACCCTGAGAAATAATTTTGCGCTCAAATACAGGTGCTGCAGGTAGAAAACGAATCGGATTAACCTTAGCAA
>N_809
GTCAACCGGGTACTGTTCCCCTACTTCGCCGGCTTCAGCCAGCTGCTGCGCGACGGGGCGGACTTCCGCAAAGTCGACAAAGTGATGGAGAAACAGTTTGGCTGGCCAATAGGCCTATCTGCTGGACGTGGTCGGCATCGATACCGCGCACCATGCTCAGGCGGTCATGGCGGCGGGCTTCCCGCAGCGGATGCAGAAAGATTATCGCGACGCCATCGACGCCCTGTTTGACA
>N_810
TTTAACTTACTTCGTTCAGTTACGTATTGCTAAGGTTAATCCGATTCTGCTTCTTTCTACCTGCAGCACCTGTAGCGAAAGCGCTCCGCGCCTTGCTCAATCACGCCGATGCCGAAGGCTTCGTGGGTATGGGGTTCAAAGGCGTAGCGGGATATATGGGCGTGGTAAAGCTCCACCCCCGGGCAGCTGTTCGAGATGGCGAAAGCGCGCGCGGTCTTTTTCATCACTAAATTGGAGTGGTACGCCCTGCATGCCTGCCTCCCGACGGTTATCCCTTCAATATGGGAGAGGAACCGCCGGGACGCAACCGCAAAAGCTGAGAGGGGCGGTTACAAAGAATGCCTTTCACGCTTTCAGCAAGGGAGGTGGTCGGGCGGCCAATGAGCGTACTCAGGGTGCGGCTGTGGTCAACAGAGGTGCTGCAGTTAAAGAAGCAGAATCGGATTAACCTTAGCGATA
>N_811
GTCGGTGCTGTTCCCGCGCGTGCGGGTGAATTCGTTCTGTAACATTGATTCGGCAGTCTTGTTGCCAGATGTCTGGGTGGGGCGCTCATGCCACCTGCGTCGCTGCGTGATTGACCGCGCCTGTGTTATCCCGGAAGGAATGGTGATTGGTGAGAATGCGGAAGAGGATGCACGCCGCTTCTATCGCTCAGAGGAAGGTATCGTGCTGGTGACCCGCGACATGCTGCGGAAATTAGGGCACAAACAGGAGCGCTAATGCAGGTCTTACATGTATGTTCTGAGA
>N_812
GTTATGTCTAACCTACTTCGTTCAGTTACGTATTGCTAAGGTTAATCCGGTTCCTGTACTCTCTACCTGCAGCACCTGTTTCCGATGAATCGCTCCCTCTTGCGCTCTCCTGTTCCAACCCTGCCGTTTCCCGGATACCTGTTCCGCCTTTCTCCCTTGCGGGAAGTGTGGCGCTTTCTCATAGCTCACACTCTGGTATCTCGGCTCGGTGTAGGTCGTTCGCTCCAAGCTGGGCTGTAAGCAAGAACCCCCCGTTCAGCCCGACTGCTGCGCCTTATCCGGTAACAGGTGCTGGGGTCAAGAAGCAGAATCGGATTAACCTTAGCAATACGT
>N_813
GTAACAATCTGACCATGACCGGGGACTACAGTAACCAGCATCTGGTGCCGATGAAGCAGGTGGTTGCCCCGCGAGATGAAGCGCGCGACGATTTCGCGGTCTTTGCCGACCTCAGCGAACGCTGGGAGGCGGGTGGCCGCGAACGCTTCACCGAAGGGAAGAGTGATTTGCAGA
>N_814
GCGAAGGAGCGGGGCCAAGGGGAACGCGGAACAGCCACACATGCGCCGGACACAGAGCCGGGAAAGCATGTCACAGAGGCTGTCACGCGTGCGGGAAGCTGCGAAGCAGCGGAAGAAACGGTTTACAGCATTGTTCCACCTGCTGACAGTCGAAGCACTGGAAGCATCCCTCTCCCTGAGCAGGAAAGCGGCCGCCGGAGTGGATGGCATCAGGTGGATGGACTACGCCGGAAACATA
>N_815
CTTTGAACGCAGAATTGCCGCAAAGATAAGCAATCGATAAGTAATTTAAGAAATTTGGTTGACGGGGTGGGCGGATTACGGTTTAATGCGCCCCGTTGCCCGGATAGCTCAGTCGGTAGAGCAGGGGATTGAAAATCCCCGTGTCCTTCGTTCGATTCCGAGTCCGGGCACCACTATTTAAAGAACCCGCCCAAAAGGCGGGTTTTTGCTTTTCTGCATCCGGACTCTTCATCGAACTCCGTTCGATTATTCGCCGCACAGCGGCTCACCCCTTCGGGGCCAGCGCGGCAAGCGCGCTGTATTAGAACGCCTGCGGCGTTAGTCCGAGTCCGGGCACCACTATTTAAAGAACCCGCCCAAAAGGCGGGTTTTTGCTTTTCTGCATCCGGACTCTTCATCGAACTCCGTTCGATTATTCGCCGCACAGCGGCTCACCCCTTCGGGGCCAGCGCGGCAAGCGCGCTGTTCAACGCCTGCGGCGTTAGTCCGAGTCCGGGCACCACTATTTAAAGAACCCGCCTAAAAGGCGGGTA
>N_816
ATGTTTTTTAGTCTGCTTTCGTTCAGTTACGTATTGCTAAGGTTAATCCGATTCTGCTTCTTTCTACCTGCAGCACCTCTCCCGCTGCGCTGTCGTGGCTGACCAATGGCTTTATGCTGACTTTCGGCAGCTTTTTGTCAGCAGGGGTGACGGCGGATGCCATCGACAGAAAACGTATTTTTATCGCCGGCGCCGCGCTGTTGTGCCTGAGCAGCCTGCTGTTTTGTCTGACGCACAATCTCTTCCTGTCAGGCGTGTTGAGGTGCTGCAGGTAAAGAAGCAGGAATCGGATAGGCACCCACAATA
>N_817
ACTGTCCTGTACTTCGTTCAGTTACGTATTGCTAAGGTTAATCCGATTCTGCTTCTTTCTACCTGCAGCACCTGATGGCAATCGGGAAAACAAGGAGAATGAGCAGCGGCCATGCCCACAGGCTGTTATCGCCAGCGACCAGCGCCGCCAGCGCCGGGACGGCGAAGACGCCGGTACCCAGCAATGAGGTGGAAAGCAACCCAACTCCCTGTCCCAGCCCTAACTCCTGTTTTAAACCACTCATGATTCAATCCTGCGCCAGTGAAAAAAAAGAGAGTATCACAATCGCTTTTCCTTATGACCGATTGCCTGACATGGCCGCTTTTTGTGCGCCAGCGCAAAGGTAAAAATTTTTTTTAATTTTGCCCTTGAAGCCGGAAATAGGTGCTGCAGGTAGAAAGAAGCAGAATCGGATAAACCTCAGCAA
>N_818
TTATCTCATCGTTACTCGTTCAGTTGCGTATTGCTAAGGTTAATCCGATTCTGCTTCTTTCTACCTGCAGCACCTAATCGGCACCGTCGGCTTAACCGAGCCGCAGGCGCGCGAGCAGTACGGCGACGACGCCGTGAAGGTCTACAAATCTTCCTTCACTGCGATGTATACCGCCGTGACCTCTCACCGTCAGCCGTGCCGCATGAAGCTGGTGTGCGTCGGCCCGGAAGAGAAGATTGTCGGCATCCACGGCATCGGCTTCGGGATGGATGAGAGGTGCTGCAGGTCAAGAAAGCAGAATCGGATTAACCTTGAGCAATACGTA
>N_819
GGCTCTTCGAAAATTCGGATGATGACATTTCGGGTTATAATCATATCAATCTGGAACACCTCCCTCCGGAGCTAAAACAGGTTGCTCTCCAGATGGTGCAAAAGAAGAATCATTGCAATAGTGATACTGCAGAGAAAAAACTGGCAGAATTAATCCAGCAACTCGATTTTGATATAACTGCAGCAGAACTGTCAGCATATCTTTTA
>N_820
CTTTACCCCACAAATTCCCACCAGAAGGAGTTTACGGAGCGGAGGAAAAGCTTGTCAAGCCAGCACGGATGCCAACGGAGCTCAAAAACCCATTATTTACAGCCGACATTAGCCCTGATGAAAAAATCATCAACAGGCGAGGCAAATTAACGTTATGAATACGTGTAAGAAAATAACCAACAAACTCGTAACAGTTATAAACAACAGAATATCTTCGGCGGGAAAATATAAAGTGTCAGTTTGCGACGCGAGCGGCATTTTAGGCCATTATGCCGGCCGTTAACAGTACCTGTTGCTGGCAGAGGGACTGGCCAGA
>N_821
GATGATGCTTGCGCCGCTCTTCCTGAACAGATTTTCAGCCTGCGGCAACGGGTCAAAGGTTGCTTCCGGGCTGACTGTTTCAGTTGTCAGGGCCAAGCCGTCGATTTGCTGAACGTTAAACACGGTGAAAGTTTTAAGCATCGGGATATGGTCAATTTCTCCTGCGTCGTTTTCCTTCTCCAGCGTGGTGTAGAAAATGGCCGTCGTACCATGTTCGCCCTTGCGAACCTGTCCACCTGCTGTCTGAGACTGTTTGTAGGTCATCCAGCGGGAATCACTGAAACCCTGTTTTGACGCACTGCACCACAGCAACATGATATTCATGCCGCTGTAGGGTACGCCAGTGGCATAATTGGATGGCAGACCAGACATGCCCGATACGCGCTGCCACGGGCAGGACCACGGTTTTACACCGGCTTCCAGTGCTGTGATGATGTTGTCGGTAATGGTCTGATAAATATCTGTTCTGGTTTTAGAAAATTTCGTTTTTGAGGAGCCTGACGGGTCCAGCGGGGATACGCTGGTCGTCGCTGCGGCGTTAGGGGCTCTAGTCTGGGTATGCAGGGAAATCTTCATGGTTTTTTCTCCGTCAGTGTGTGATTTTCGTCTTCGTATCGCCTGACGGTTCGCTTCCGGCATCGTTCCGGCCAGCAAGGGCGCAGCATGCGTGCCATTTACCCTTGCGGGACGGGTTGTGTTGGGAAAAGATTAACCGGAAGCAGATACGGAGAACGAAAAGCGCACGAGAAAAAACTTGCCCCTGCATAGCCGGGCGTAGTGCCCCTTGCTATGCAGCGGTGAAAAGGGTTTGAACTTGAATGAATAACTGCACCGTAGCAATACGCATGCAATCAAAACCATCATAATTTATTGATTTAAAAGATTTTTCAAACCACTCCTTGAGAGTGAAAATTCTGATTGATTAGTGAAACAATTGGTTAGAGAATA
>N_822
CGACCATCGCCTCGCTTTTTTCGGCAATGGAAAATGCTGACAAAACATCGACGCCGCGCGTGATAGTGAATTACTAATACCTTGTGTAAGGCTGTTAGGGAGGAGAAATAGCGTTGTTATTTAGCGCTTGCATTTAATGTCAGCACATCCTGATATAGCCCTATAAATCTACAGTGCAATAGAAA
>N_823
CTTTATGTCCTGTACTTCGTTCAGTTACGTATTGCTGGTTAATCCGATTCTGCTTCTTTCTACCTGCAGCACCTATAATAGTGATTGCTTCGCTGCTGTTAACCGGCTGTAGCCACATGGCAAATGATGCATGGTCCGGTCAGGACAAAGCCCAGCATTTTCTGGCCTCAGCGATGCTCTCTGCCGCTGGCAATGAATATGCGCAACATCAGGGTTACAGCCGGGACCGCAGCGCCGCTATCGGCCTGATGTTTTCCGTAGCCTTGGCGCCTCAAAAGAGCTTTGGGACAGCCGCCCGGCTGGGAGCGGCTGGAGCTGGAAGGATTTTGCCGTACCGGGATGTCGCCGGCGCGACCACCGGCTACGCTGTATGGCAGTTGGCTCATCGGTGGCGCACAGACGCAACCCCTTCCCTTTGCGATGCAACATCAGGAGGTGTGCGGGTCAAAGAAGCAGAATCAGATTAACACTTACGCGATA
>N_824
CACAGCCAGCCGTGGGCATCGCGACCAAAGGCCAGCGCCACGCTCACCGCCAGCAGCAGCAACGCGACGCCTGCGAGAACAAACCATTGCACATGATAGCGCTCAGGCTGCACATTATCGCCGCCGTTCATCACCGGGGCGCTGATGCTGCGCAACCGCGGCAGCAGCCACAGCAGCAGCGGCGCGCCAATCAGGGCGGTGACCGAGCCGGTGGAGACTTCCCGCGACA
>N_825
ATTCCCCTGTACTTCGTTCAGTTACGTATTGCTAAGGTTAATCCGATTCTGCTTCTTTCTACCTGCAGCACCTACCACCGCTGAGGCGGAGAGGAACCAGCCGGAGAGTGTCAGCAGGCCGATGCTGGCCAGCAGGGTCACAATGGCCAGCACGACGCCAAGCAGCAGCATCCATTTATGGCGTTTATAGAGCGCCAGATAGGGTAAAAGTGCGCGCATTTAAATCTCCTCCTGACGATGGGCCAGCAGCGCCGAGAAGACCCCACCAGCACGGGCCAGCGTGGCGTAAGGTGCTGCAGGTCAAGAAGCAGAATCGGATTAACCTTAGCAAT
>N_826
ACTTCCCAGTCATCGCTGGTTATTATGCTGATATTAAACGGTGTGAGCAGAGCCAGCAGCGCACTGCAGGTTGCATCGGTCCGTGGCCCAAAAGTATAGGCCAGCACACCACCTGTTTTCGTGTTGTACGCGTACCAGAGCCAGTGCTACCGGGCTTTGCTGCCGACCTCCATTGCTCGTGGAGTTCGCAGATGAGCGCCACATCGGCATA
>N_827
TTATGTGCCACCTTTATTTCGTTCAGTTACGTATTGCTAAGGTTAATCCGATTCTGCTTCTTTCTACCTGCAGCACCTATGATGTCCCTCTGGGATGCGCTCCGGATGAATATCGTAATCTCATTATCAGGAACTTGTTCGCACCTTCCTTAACCCAGAACCCGAAGCGGTCGCCGCAAAAAAGCACGAGACTACGGTCATCGCCAGCGGGGTGCATTTCGTCGGCAATATAGTCGCCAGCGGCCATGTCTATATCCACGGTCAGGTCACCGGCAACATTGAGGTGCTGCAGGTAGAAAGAAGCAGAATCGGATTAACCTTAGCAATACT
>N_828
CTATTTCCCTGTACTCGTTCAGTTACGTATTGCTAAGGTTAATCCGATTCTGCTTCTTTCTACCTGCAGCACCTATAGGTAATAATAGCAAAGGGAGGTGTTAATATGCCTCCCTGCATAACTTTGCTCGTTAATCAGGAGTATTTCTCTGCAACTAAAATAAGCATGAAGTATTGATAAAAATATTACATTTTCCTCGTGATTAACGCTTTGATTAACCTTAAAGGTCTTGTAACTTTCCATGACAATGATGAAATAAGGGCTGAATAACGTTGAGCAGCGTTATTTAATTCATTTTGTAGTTTAGTTAATTGCTCTTGCTGTTTCTGATATTCAGTCTCTAAATATGCATTTCGCTGGACCAACCTATCAATACGTTCTTTTTAGGTGCTGCAGGTAGAAAAAGCAAATCGGATTAACCTTAGCAATACG
>N_829
TTGTGTCGTCTACTGGTTCGTTGCGTATTGCTAAGGTTAATCCGATTCTGCTTCTTTCTACCTGCAGCACCTACGTCAAAATTGACAGTACTGCAGGTCGTCAGAAGCGGCGATGTTTGCCGGCAGAGGAAAAGCCCCTACGAAAGGGGCTTTTTTTTTGCTTATCAGAACAGGCTGCTGAGGGGGTTTGACACCGAGTTAACGGCTTTGGTCGCGCTGGTCTTTAGGTCATCCAGCACATCACTGACCGACGACGTCTGGAGCTTCTCGCGAAAATCCGCATCAGCGCGACTAAGGCTAATCGTGAACTCAATCTTTTTGGGGTTGCCATAGGTGCTGCAGGTAGAAAGAAGCAGAATCGGATTAACCTTAGCAAT
>N_830
TTATGTGCCACCTTTATTTCGTTCAGTTACGTATTGCTAAGGTTAATCCGATTCTGCTTCTTTCTACCTGCAGCACCTATGATGTCCCTCTGGGATGCGCTCCGGATGAATATCGTAATCTCATTATCAGGAACTTGTTCGCACCTTCCTTAACCCAGAACCCGAAGCGGTCGCCGCAAAAAAGCACGAGACTACGGTCATCGCCAGCGGGGTGCATTTCGTCGGCAATATAGTCGCCAGCGGCCATGTCTATATCCACGGTCAGGTCACCGGCAACATTGAGGTGCTGCAGGTAGAAAGAAGCAGAATCGGATTAACCTTAGCAATACT
>N_831
GGTGCTTGTGCGTAGCTTGCTTCGTTCAGTTACGTATTGCTAAGGTTAATCCGATTCTGCTTCTTTCTACCTGCAGCACCTGCCTCATGCGCCATGCCCTGCGCCTCGCCCACCACGGCGACCACCACATCGGATTGCTTCGCCGCCGCGACCGCTTCGTCAATCATTTCCTGCGGCGAGCGCGGGTCAACCTGCACTGCGTTCTCATACAGGTTAAGGAAATTGACAATACCTTTATCGTCAGTGACGTTCGCCCCTTTGGCGTAAATCACTTTGCCGTTATCGCCCAGCGCTTCTTTGATAGGTGCTGCAGGTAAGAAGCAGAATCGGATTAACCTTAGCAATAC
>N_832
GGTAAAGCGTCAGTACGGCACCGCGTAACGGCAGCTCGACCAGCCCGTCAGCATCATCAAGCTCAATGTCGAGCTGGTCAGCTTCGAATCCGCGATTGTCTGTCATGGTCAGGCTCATCAACCGATTACTGATGTTGCCGGTAATATCTTTGCTGTCGAGCATCAGCATAAAATCGGGCGTCAGTACGCCACCCGCATTCAGATTCAGCATATCGAGCATCA
>N_833
GTAACAATCTGACCATGACCGGGGACTACAGTAACCAGCATCTGGTGCCGATGAAGCAGGTGGTTGCCCCGCGAGATGAAGCGCGCGACGATTTCGCGGTCTTTGCCGACCTCAGCGAACGCTGGGAGGCGGGTGGCCGCGAACGCTTCACCGAAGGGAAGAGTGATTTGCAGA
>N_834
ATCAACTGTGACGTCTGCGTCGTCGGCGGCGGCTCCTTACCGGCCTCTCGTCTGCCCTGCATCTGGCCGAAATGGGCTACGACGTGGTGGTGCTGGAAGGGGCGCGCATCGGCTCAGCGGCCGCAACGGCGGTCAGCTGGTCAACTCCTATAGCCGCGATATCGACGTCATTGAAAAGAACTACGGCCCGGATGCGGCAAAAATGCTCGGCAGCATGATGTTCGAAGGCGGCGATATCATCCGCGAACGCATCA
>N_835
CAGCAGCGCATCAAGATGACGCGCTGCAAAATCGGGGTGCCGGCGAAAATGATACGTAGTGATTGTGACACGGTATTCCTTGTTATCAGGCACGGGAACGTAAAACAATCCAGTTTCTCTACCTCCAGACGAATGCGCTGTTGTTTGAGTGGTGACAGATAGTCAAA
>N_836
CTTTGTGGTTACTTGGTTCGTTACGTATTGCTAAGGTTAATCCGATTCTGCTTCTTTCTACCTGCAGCACCTACATATGCCATGCAGTTGCGTGCATAGGCATGCATTAGGATAAAATTTATCGGGCGCGTTTCCGGCAGTTTTCCGGGGGGGTTGTTGCCTGTTTTATCCCGTAGCCGCCGGAAACGCCCTGAGCCCGTCTGAGCGGTGCGCGTAATGACGCGTTATGGTAAATCCACTTACTGTCTGCCTTCATAGCCATCGAGATAAACAGCTGAAATGGTGTCAGCCAGTAGCCTTGATTTTTTCGGTGTGAGGTCTTTGCTGCGGTAATCAGGTGCTGCAGGTAGAAAGAGAGCAGATGGATTAACCTTAGCAA
>N_837
GCCAACGCAGCCCCTCTTCCGGCAGCAGCCTGAAAGCCAGCATGGCGCTGTGGCCATATACCTTTTCCGGCTGAGTTTCTGGCACAAAGCGGAAGCGGTAGGGTTTATCCAGAACGCCTGCAACCGGCGACCAGACCTGCCCGTTCTCCTGTTCAACGTGGAGATGCGCCAAATTGTCCAACACGCTAAACATGGTCGCCCAGACAATAACCGCAGACCACGCAGCCCCCTGCGTCGCCTAATCTCAGGGTCAGCACCCGGCGGCAACATGTAGCTTTTTGACAGTTTCACCGCGTTTGCCAGCGTTTTAAGAAAACAATCGACCATCCCACCGGGGTACGCATACGCCCCCTGCTCCGCTACCGGAAACTGCTGCATTAGTAGTACACACTGCTCCAGAGGAGTCAGGTAATACTGCTGATACAGGTTTCTGGGCAGAGAAGAGTAAA
>N_838
GTCAACCGGGTACTGTTCCCCTACTTCGCCGGCTTCAGCCAGCTGCTGCGCGACGGGGCGGACTTCCGCAAAGTCGACAAAGTGATGGAGAAACAGTTTGGCTGGCCAATAGGCCTATCTGCTGGACGTGGTCGGCATCGATACCGCGCACCATGCTCAGGCGGTCATGGCGGCGGGCTTCCCGCAGCGGATGCAGAAAGATTATCGCGACGCCATCGACGCCCTGTTTGACA
>N_839
ATTATGTACTTCGTTGAGTTACGTATTGCTAAGGTTAATCCGATTCTGCTTCTTTCTACCTGCAGCACCTATCATTTTTCCCCTTAAACTATCCAAAGAGTCAAGAGATGTGTCTGGGGACCAAATTATATCTCTATCTAGCTTATTAGCAAGCTGATGCAGCATTCCTTTCTTATGTACACTATCAAGTGTATCAAGAAGAGATGATAATTTAACCTTATCTTCATCTTCTATTTTTTTGTGTATTGCAGCTAAGAGTTGGTTTGCTGTATTATGATTTGCTATAGAGTCATGATACTGTGTTTGATATATCTCCCTTATTTTTCTATACAAAACACTTAAGGTTTCTCTATCTCAATCGCTAGTGAAAATATTTCTGGCCAATTCTGCATTATAATAATACTCCTTAGCATGTTTTGTATAGAAAAATAAGGGAGATATATCAAACACAGTATCATGACTCTATAGCAAATCATAATACAGCAAACCAACTCTTAGCTGCAATACACAAAAAAATAGAAGATGAAGATAAGGTTAAATTATCATCTCTTCTTGATACACTTGATAGTGTACATAAGAAAGGAATGCTGCATCAGCTTGCTAATAAGCTAGATGAATATAATTTGGTCCCCAGACACATCTCTTGACTCTTTGGATAGTTTAAGGGGGCAAAAATGATAGGTGCTGCAGGTAGAAAGAAGCAGAATCGGATTAACCTTAGCAAT
>N_840
CGTGTTATGCGTATTTCGTTCAGTTACGTATTGCTAAGGTTAATCCGATTCTGCTTCTTCTACCTGCAGCACCTAGGCGTAGGCGACATCATCGAGGTAGACGAAAGAAGCAATTCCGCGTGGTAAGGTCAAAAAAGGTGATGTGCTGAAGGCGGTAGTGGTGCGCGCCAAGAAGGGTGTTCGTCGCCCGGACGGTTCTGTCGCTCGATGGTAATGCATGCGTTATTCTGAACAATAACAGCGAGCAGCCTATCGGTCTGTTTGGGCCGGTAACTGGTAACTTCGTACCGAGAAGTTCATGAAAATTATCTCTCTGGCACCAGAAGTACTCTAAGGAGCGAATCATGGCAGCGAAAATCCGTCGTGATGACGAAGTTATCGTGTTAACCGGGGAAAGAAGGTGCTGCAGGTAAAGAAGCAGAATCGGATTAACCTTAGCAAT
>N_841
TCTTAACGCAACGTCTGACGGCGAAATCCGCGTTTTCTACGACTACATTCACGCTCTGCAGCAGTCTGTTTTTAAAGACAACCTGAAGCGCGTGATGGACATCATTCAGCTCTATTCCATTTTCAGCGGGGTACATTGACGATAGGAATAACCTTCGACTTTTGAGCCGCTCTACGAAATGAGCGCTAAAGAGCGGGCGGAAATTCGCAAAGTAGACGCGGACACAGACGCTGTCTATCGGGGCGCCAGCGTGCTCTGGCAACGAAGTCCGTGAAAAAATTGCCGGTGACCCGGATTCGCCCTATCACTCTCTGGACCTGAATGATGACCTCGAAATCGAAGACGACTACGACGAAGAGGAAGAAGCAGACCCT
>N_842
ATGTTTATGTATTGGTTCGGTTGCGTATTGCTAAGGTTAATCCGATTCTGCTTCTTTCTACCTGCAGCACCTATCGTACAGCGGCGTATGCGCGGGTGGCAGGCCGCACGCCTTCCCCCATCGAATACCCTCCTCGGTCACCTGCGGCGGGGTAAATGCCGCGCCCGGCTCGGGGAAAAAAACCTCTGGTATGGTCGTCAAAGCCGTGAGAGGCGAAGCCTTCCAGCGCCTCGCCTCCCAGCACGATACGCTGGAAACACCCGCGCCTGCGCGCGCTCCACGCGCGGCGCCGTCGCTCACAGGAAACAGGTGCTGCAGGTAGAAAGAAGCAGAATGGGATTAACCTTAGCAA
>N_843
GCGTATCCTGCGCGGGCTATCCCCGGCGGTCGGGCTGAACTCGGCATCAGCCAGTCCGCGGTGTCACAGCTGGAAGCGCTGGACTCCCGTCCGCAGAAGCGCACCCGCGAAAAACTGGCGGCGATTTACGGCTGTACA
>N_844
CGTTCTGGAGCGCCTTCGTTCAGTTACGTATTGCTAAGGTTAATCCGATTCTGCTTCTTTCTACCTGCAGCACCTGAGACCACACTACATCGCCGCCCAGCACAACGGCTAAAGCGCCAGTGACAATCGCCGTAATTTGCAGATTGCCGCCAAACCAAAGGGTGAACTGGCTAAAAGGGTGTCCATGCCGTTCGCTTTCCGGGATGTAATCAATCGACCACCTTCATTCATTCCAGCATAATTGCTCTTTGACTAGGTGCTGCAGGTAGAAGAAGCAGAATCGGATTAACCTTAGCAA
>N_845
CCTACATAAACAAAACCGCTAGATGAATCGCGCCCATGTTTATCGCGCTGAAGTCGCTCAATAGAATTTCTGTCAATGGCCGCCTGACGCATCTCTAATGATTGATGGCCTCTACGACGGCCATATTGCTTCCAATAAGCTGCGCATGACTTACTGCAAAACTGCGCCCAGCCTCTTTTTCTGTCAGCAACTCGGGCAAGGAATTTGTCCGGGCAGCACTTGCAGGTCACTTCAACAGTTTTTCCGGTCATGCTGCCACCTGCGCTTTTTTCTGGAGGAAGCTAAAGCCTTTCTGCGCTTCTTCTTCGGTGAGCTGTGA
>N_846
TTATGTAACGTACTTCGTTCAGTTACGTGTATTGCTAAGGTTAATCCGATTCTGCTTCTTTCTACCTGCAGCACCTGTTTGTCGCCTCGCTGGATGCCGACAGCGTCGCTGCCTGCCGCACGCTGCGGCGGGTATTCTGCAGCGGCGAAGCGCTGCCGGAGCGGAATTGTGCCGCGAGTGGGAGCACTTGACCGGCGCGCCGCTGCATAACCTGTACGGCCCGACGGAGGCGGCGGTGGACGTCAGCTGGTATCCGGCCTGCGGCCCTGAGCTGGCGGCCGTGACCGGCAGCAGCGTGCCGATTGGCTGGCCGGTGTGGAACACCGGGCTGCGCATTCTCGATAGGTGCTGCAGGTAGAGAAGAGACAGAAATCGGATTAACCTAGGCGAT
>N_847
GAGAATAGTAGCTTGATGCCGTAGGCTGCGCGTAGTCGCCGTCTATCAGCAAAGTCTTTAGGCCAGCGTCGGCCAAAAATCCAGAAAGGTTAGCCGCGTGAGTAGATTTACCCTCACCGCCTTTAGTTGAAATGATTGATATAACTTGCATAATGTCACCTGTTGCAGTTTCGCTTTACAAATGACATTCATAAGCTTGTCGTCAAAACTCAGGGATTGAAAATCCCACTGTACTGGTTCGATTCCGAGTCCGGCACCACTATTTAAAGAACCCGCCCAAAAGGCGGATTTGCTTTTCTGA
>N_848
TCGGTCCTTCGGCGCGGTGATGGCGTAGGAATTCGCATTTCAACGCCTGCGCCTGCTGGTTCATTACCGTAACGGTCATCGCGCCGTACGGGCAGGCCACCATCAGCTTTTGCAGCCGATGCAGCGCCGCTGGTCGACCCACCAGACGTCATTGTCGCGCTGAATCGCCCCGAGGGGCAAACGCTGGCGCAGGGCGCACTCGCACTGCCGACAGGCCATCGCCGTCGATATGTCACCGCTTTTCACCACC
>N_849
GGGTGCGCTTTTCCACTTCATCCAGCAGGATGACGGAATAAGGACGACGGCGCACCGCCTCGGTCAGGTAACCTCCCTCTTCATAGCCGACGTATCCGGAGGCGCGCCGACCAGACGCGAGACGGAGTGTTTCTCCATAAACTCGGACATATCGATACGCACCATCGCGTCGTCGCTGTCGAACATAAAGTTAGCCAGCGTTTTACACAA
>N_850
GTGGCCATCCCGGCGCTCAGCCGCTGCACCATTCCCGACAGCACAAACACCAGCGCCAGCTGGGCAATAATCAGCCCGAAGAAAGTGATTTTGCTCGAAAAGACGAACATCATCACCGCCGGAGTATTCGCTGCAAACCACGCGATAAACGCCGTCAGCAGCAGGCCGACCGTCATCCAGCCGTACACCTGCGCCATGTAAGTCTGCAGGCCGGTACGGCCCTGCACTATTGAATCGGAACGCGGATATCTGTCCATGACTCTCTCCTTGATTAACAAAGTTTCACCCTGTAAGCGTATA
>N_851
ATGAAGCGAAACTGGGGGCTGGCGAGGCGGGCTCTATCACTTTGCCGAAGGGCCAGCTGAAAAACCTGAAAGCCAGCTATACCTTAAATCAGCCGCAGCTTACCGCGCCGCTGGAGAAGGGGCAGGTGGTCGGGACTATCGACTTTAAGCTAAATGATAAAACCATTGAACAGCGTCCGCTGATTGTCATA
>N_852
TTCTAACACGTTCAGTTATTGCTAAGGTTAATCCGATTTCTGCTTCTTTCTACCTGCAGCACCTATTGACCGGAGAAACAATCGTCGTTTGCTGGACATCCACAGCGCCTTATCCCGTTCAAGACTTTGCCGCGGCCACCATTGAGCGCTGCTTGCTAATCTCATCCTGCCGGGCAGGGAGTGTAGTGCTTTGAGTTGATTAATTAACTAGGTGTACAGCCCATAAAGAAGCAGAATCGGATTAACCTTAGC
>N_853
GTTCGGCGCTTCCGGCCGAAGCGGAACTCTGTGAGGAGTTTGAAACCTCGCGCAACATCATTCGTGAAGTGTTTCGTTCCCTGATGGCGAAGCGGCTGATTGAAATGAAGCGCTATCGCGGCGCGTTTGTCGCTCCCAGAAACCAGTGGAACTA
>N_854
TATTTTTATTTTTACGCGTTACTTCGTTCAGTTACGTATTGCTAAGGTTAATCCGATTCTGCTTCTTTCTATCTGCAGCACCTCTTACTAAACACCTGACGGGCAAGCATGGCCCTTTCTTGCGCCACAATCACAACATTTTTACAGAATCTTACCTGCACAGGTTAGCGAAAGCTGGCATTATTTCTTGGCACACATAAAGTCAAAATTAAGAATTCGTTACGCTGCGTAGGGATAACCCAGCGAGGCAGGTGCTGCAGGTAGAAAGAAGCAGAATCGGATTAACCTTAGC
>N_855
TTGGCAATCTGGGCGTAAGCGTGATGCAGATGGTCGCCCCGGCGGTCATCTTCCTGCCGCTCTTCACCTTTCTCGGCGTCCATGGCGTCACCCAGCCCGATGGTTCGACAATCACCCTGAGTAATGCGGCGCTCGTCTGGGTACCGCTGCTGCTGCTCGCCACCGTCGCGGCATGGTTCGGCATGAACGATATCGCCGGTTCAAAGGCCTCGATTCGCAATCAGCTTCCCGTGCTCAAGCGACCGCATATGTGGCTTGTGACCTTTCTGTATCTGGCGACGTTTGGCTCGTTCATCGGCTTTTCCGCCGGCTTTGCCATGCTGGCGAAAACCCAGTTTCA
>N_856
CCGATGACTCTGGGGCCATTGTGCCAGATATAAAACACAACAGCGAAAAAGCAATAATCAGCTTTTTCCATAACGGGGCCTTCTGCCGTTCATCACTTTCATCGACGTAAAAAACGGCATCGTCAGCCCCGCTAATAACGCCAGTATCAGTTGTTGCTGTTGCACAAAAGCGAGCAGTGCCAGCATCCCGTTCACTATCGGCGACAGTGAAGCGGTAAGCTTATTTAAAATCATCGTGCCTCCTTCGTCAGCGATTCGCCCCATGACATCGCCCCATCAGTTCGCCCAC
>N_857
GTATGATGCACTGGCTTTTGCAATTTGCTTGCCAGCTTTGCATTTCCTCGGCTGTCGCCCGCCGCAGGCAGCGTTATAAGGGATAGTGATAGCAATTCGGTTTTTATTTGCCCGGTAAGCAGATTGTGGTATGCCCCATTAGGGGTACATTCGCACTACAACGGTGCAACATGGTGAAAAAAACAGCGCATGGGTGGCGATTGCTGAAATTGTCAGCAGTCGAACGCAATTCTTTGAATCAGGCTTTGACAAGA
>N_858
GGTGGTCCGGGTCAGGAAACCGAACAGAATCGCCAGACCGCCGCCGAACTCAAGGAGGATGGTCAGCGGCAGCAGCGCGCCCGGGACGCCCATGGCTTCCATATACTGCTGGGTTCCCGCATAACCGGTGATTTTGTACCATCCTGCAGTGATAAACAGAATCGGCATCAGAATACGCGCTACCAATACACCAACATCTTCTAATTTTTTCATTTGTTACTCCAGAAAACCCAAAGGGCGGCGGTTTTGTTTTTTTAGTGCAATCCCGCGTAGTTACGCGGTGTTGCTGTCGATGGAGAGGATAGA
>N_859
TGTAGCGTCAGGTCACGCGGTTCGCCCGTGGTCAGAAAGCGCGCTTCGATGGCGCTTAAAATGGACTCCGCCGCGCCGATAAGCGTCATCCCGACGGTGCAGACGGTGTCGCCGCTGGCGACCGCGCCGCCTCATGGGCGTCGATAAATTTGCTGCTCACTTTTTATCCTCCGTTGATAGCGTGATGATGGATTCTGCGAGACGCGTTTTGAGCTGCTGTTTGCTCACTTTGCCGTTGTGGGTACGCGGTAAAGCACGGGTGAAAATAATGCGCGCCGGTAGCTTAAAACGGGCGATTTTGACCTTCAGCCGGTCGAGATTGTCTCGCTGGTCAGGTGATGCTGGCCATCCGGCACGATAAACGCCACGGGCTCTTCGCCGTAGACCGGGCTGGGGGTCGGGGG
>N_860
AAGGTTAATCCAGTCTGCTTCTTTCTACCTGCAGCACCTCATCATCGCTCACCGTCGAGCCCCTCCCCCCGCGAGTAATCCTTTGATTCTAATACTGCAAGCGCCACACTCCGCAGGCAGAGCCGCTCGCTGCTGAAGTACTGTCTTTGATGCGGTAATTTTGCCGTCGGCGATTTATAAGCGCACA
>N_861
TGCCGGAAACCCTCTCATGGCTGTTTATGTTTATCTGCTGTGACAGCGCAGGCACAGCTGCTTGGCGACGCAGACCATATCTTCAGCGCTACGATAGCAAACTGGTTGTCGGCAACGGATAAAGGTTTTCGCAATGTCTCCTTCGAGCTGTGGCCA
>N_862
TTGTATTATTTAACGCTAAGTTTAATGACGTCGGTATAACTTATTTATAAATGAGACACCTGCACCCTACACATGGCGCGAACACTGAGAGGAAATAACCTATGTCTGGCAAGTATACCCCTGAGACATTGCTGCCCGCATTGAGGCTTTTTATTGAGGCAAGAAACAAGGCTAATGCCGCTGGCTTCCCTGATAACGGCGGCGCTATTCATTCAGTGGAACGCATCATTGATGTTCTTTGTATCCGCGTTAAATATGGGCTTACCCATGTCAATAATTTAAAAAAAATGCCGACCGCAGAATGCAGTATCGGAGCATACGAAGCCCGCCAACGTGGCGATGCACATTTATTACGCATTGAACACGTCATGCCGCAACGCGCGTTTGCAAAAAAGATAATTGATAA
>N_863
AAAACGTCGATTCCCTCTATCAACTGCAGGCGAAGAACTATCGCGTGGATAGCGAGCAAGGGGATTGAAGAGAAAACGCTGGCGCTGGTGCAGGGACTGTTTAGCGACCGGGAAGCGCACTGTTTTTCCGTTGATGAAGTGGTCAGCGCCGCCGGGCTCAGCAAAACCACCGCCCGTCGCTATCTGGAGCACGGCGTTGAGACCGGTTTTCTGGAAGTGGAGATGCTGTACGGAAAAATTGGCCATCCGCGGCGGCTGTATCGCCGCGCTAAGGTCAAAAGTTAAAACCCCTCGCCGGACGGGAGGGGCTGGAAACGTCAGAAGCCA
>N_864
ATACAGCGCCTTGTGCTGTGGCGATTTGGTATGGGTGATGTCGCGGATGGTCTTGAAGCGTGCTTCCTTGAACGCAGCCAAGTCCTTCTCGTCGTACAGGCCGTGCTCGTCCAAGCGCTCCTTAATCTCGTAGACCACATTGAGGTCTTGCACTTCGTCGATGTGAGCACCCTTGTCATAGGTGGTAAAGGCCTGACGCACGTTCTCCGGGTCGTTCACAAAGTCGATGATAAAGACCTCATCCTTACCGGGCGCCGTCCGGTTGAGACGGGAGAAGGTCTGCACAATCTCCACATGGTTAGCGATTTTCTTGTCTACATACAA
>N_865
ACGTCGATTGCGACAGCACGATGCTGGTGCAGTTCGCGGTAATGGGCGCGGTGCTGGCGGAAGAAGTGGTCGGCATTGCCAACCCCCGCGTCGCTTTGTTGAACATCGGCGAAGAAGAGATGAAAGGCCTCGGCAGCATCCGCGATGCTGCCGCAGTGCTCAAAACGCTGCCTCCCTCAACTACATCGGCTATCTTGAAGCCAATGAACTGTTGACCGGAAAAACCGATGTA
>N_866
TTTTTATGTGTGTACTTCGTTCAGTTACGTATTGCTAAGGTTAATCCGATTCTGCTCTTTTCTCACCTGCAGCACCTGTATGGCAAATATATTATTTTTACACCGTTATGTTCTGTATCTTTACGCTCATTATGCTCATGAATACTAACGACTGTTACCGAATGCCCCTTCTCAATTAATGACTCGGCCAATATCTGAACCGAAACCTCGGCACCACCTATTTTATATGGATAATATAACGTGTTTACTAAAATAATATTCATGAAATACCCATGTCGTTTATTGATTATATTTAATAGCTCTTATATATTTGCACATAGCTATTTACCATATCGCTTTTCCTGAATTTATTAGATGCGAATTCACGGCATGCTTCTTTTCATTCCAAAAATAGGTGCTGCAGGTAAGAAGACAGAAATCAGATTTAACCTTAGCGATACG
>N_867
GTACGGCGGCAGGCCTTCGGGGACCGGGACGAACAATAACAGCACGGCAACGATAATCGGCAGCGCCATCATCAGGAGAGGTTTTTTATTCGCAGTCGTTGGCTTGACTGCACCGGCAGGCGGTATGGTTGTCTTTTTCTCTTTCATAATGAGTATCTGCAAGTTGTTGAAAATAACGTTTACGCCAGCGTCTTGCTCAGTGGTTTCTTTAATTACAAAAGTTACTTTAGTTTTTATTTTGCGTTTCTGAGTATCGATA
>N_868
TTATCCTGACCATCCAGCAGCATACCCAGAGCGACGTCTGGCTGGCTGATGAGAGTCAGGCCGGGCGCGTCAGGGCTGAGCTGGCGCGTTTTCTCGAAAACCCGGCGGACCCGCGCTATCTGGCGGCGAGCTGGCAGTCCGGACAGACCAATAGCGGGTTGCGCTAA
>N_869
CTGCATTCCTCACTATAATTCCAGTCTTGCTGGCGTCAACGCGGCCTTAAATGTTATAGCCACGTCACTTGTGAGCGGCCAATTTGTGTTATCCACATATAACTGCAAGGAGTATTTCATTAGGCTACAACCGTGATACACACGAACCGCCATCCCCGTCGGACTTCAAGGCACGTGGTTCCCTTTAAACACCAGCTCTGTACCTCTTTAAAGATGGCTCATAAATCCTGTAAACACATAACCTGTTCATCGCCTGCCCTGTCGACCGGCTGCGGAGGAGTGCCCGCCCTTGCAGCGACCTGACGGTAGCGCCGGTTCGGCGACGTCGGAGAGAGTTCCATCGCTGCGCGACGGGCCCCCGACCGGAGAACCAGTCGTACAGCATTCAAATGAAAATTCATCATAAAACCGGCGCGGGTTTGCCGAGCCGGGAGCCCCTCCCCACCACTGAAAAGCGCCGCCGCCCCCGGCCGAAGGCCGGGAGTAGTGTCCGCTTTTAATGATGGGTGTTGTAACTATTCTTCTTCATCGCTGTAGGTGGAGCTGTGGTCGGTCCCCATCACGCTTCGTAAGCGGCCCTGCGGCCCGCTAACGCGGAGATACGCCGACTGCGGCTAACGCCTTGTCGGGACCACTCCGACCGCGTACAGCAGCTTCTGCTATCGTTTTTAGCGGTTTTGTTA
>N_870
AATTTTTATTTACATGTACTTCGTTCAGTTACGTATTGCTAAGGTTAATCCGATTCTGCTTCTTTCTACCTGCAGCACCTTGCCTGTGACTACCTCAGCCGGGAGTTCAGCTCACGGCGGCAGTTTTTTGACGACGCACCAACGGAAATTATCAGTCGGTCATGGAAACGGCTGGTGATTAACAAGGAAAAACGTACTCACCCGCAGGGGATACACGCTCTGCTTTCTCAGTAAACTGCAGGATAGTCTGAGGCGGAGGGATGTCTACGTTACCGGCAGTAACCGGTGGGGATGGCTCGTGCAAGATTTCTACAGGGTGCTGACTGGCAGGCAAACCGATTAAGGTTTATCGTTCTTTGGGGCACCCGGCAGGACCCGCAAGAGAGGAAGCAATAAAATCTCTAGGTGCTGCAGGTAGAAGAAGCAGATGGATTAACCTTAGCAA
>N_871
GGCTGAAACCGGCAACAAACAATTCTTCCAGTTCATCGGGCGTGATATCTTCAATCAGATTTAACTGGTATTGCTGTTTTCGCAGGTCGATTAAGGCAAAGGGTTTGCCTGCATCCTCGCAGGCTTTGCGGTAAAGATGCGGTGCCCATTCATCATCCTTGGGGTCCATAACAAACACA
>N_872
TGTGGCAAGCGACAGTTGCGTATTGCTAAGGTTAACCAAACCCAACAACCTAGATGTTGTGGCCCCACTTCGTTCAGTTACGTATTGCTAAGGTTAATCCGATTCTGCTTCTTTCTACCTGCAGCACCTCGGCACTGGCGTCGGCGGTCGTCTGACCCGCGAAGACGTTGAGAAACATCTGGCGAAAGCCCCGGCGCCGGCAGAAGCCAAAGCGCCAGCCGCCGCCCCGGCAGCCGCGCCGGCGCCGCAGCTGGGCCGCCCATTCAGAAAACAGGTGCTGCAGGTAGAAAGAAGCAGAATCGGATTAACCTTAGCAAT
>N_873
CTCATCGTTTCCGTCATACCATCGCGACAAAGCTGATGCGTACGCCGGAACGTAATCTGCAAACGGTGAAAACCTTGCTGGGGCACGTTAGTCTGGCGTCAACGCTGGAATATGTGGAGGTGAATATCGAAAGCCTGAAGGCGACGCTGGAGCAGGAGTTAAGATGGTGAAAAATGGCGCATATTGACAGTTTCACTAAAAACTGTAACATCGCCTGAAGCAAAAACCCTATTCAGGTGGGCTGAATAGGGTTTCGCACAGAGTGAACAAGTTCAACAGGTGATGACATTCATCGCTGTCTAAACTCTGTCCTCACATCTGATTTCGCCCCGCTATTTCATGCCTTGTACACATGAAGCTAGCCGAACGGTACTGTGTAAGTGGTGCCCGGACTCGGAATCGAACCAAGGACACGGGGATTTTCAATCCCCTGCTCTACCGACTGAGCTATCCGGGCAACGGGGCGCATTAAACCGTAATCGCCGCGCCTCGTCAACGAAATTTATCTGTTTTGCAGCAGACTGAACAATCTATCACCACATTGCGCTAAAAGCACGCGTTTTCAGGCAAAAAACAGCGTCCAGA
>N_874
GTGCTGGCGGATACCTTCTACGCCAACGTCGCGCTGGGCCGGGACATCAGTGAGGCGCAGGTTTGGGAAGCGCTGGAGGCGGTGCAGCTGGCGGCGGTGGCGCGCAGCATGAGCGATGGGCTGTACACCCAACTGGGCGAGCAGGGCAATAATCTCTCCGTCGGGCAGAAGCAGCTGCTGGCGCTGGCTCGCGTGCTGGTA
>N_875
GGTGAAAGCGGACATCCGCCTGCGAGGCGATATCCGGGTCTTCACTCTGGGTCGCTTCAAAGCACAGACGAATTTTTTCTTTATCGGCGTCGGTGGCGCGCATCGCCGCGTGCCACGCGGTGCTGGCTTCGATGGCGTGGCGAGCTTCGAGGATATCGAAGCTGTAGTCCGGGTCATCGGCCAGCAGGCGTGTTTTCAGCGGCTGGACGATGTTTTGCTCTGACCACGGCTCATA
>N_876
GAAAAAACTCGGCTTGCAGGAAAAATAATTCTGCTCTCTCAGCAAAAGGCCGGGTAAACCGGCCTTTTTTTCTTCTCTCTCCTCATCTATACCATGCGGTACAATCCCCGCTTTCTTCATCCTCAAGGGACAAAAAATGGACAAACGCTTTGTTCAGA
>N_877
ATCGCGCAGAAGGTGATGAACTTTAACCCGACGCGCTCCACGCCGGCGGTGATTAATAACGATGGCCTGAAACTATGTGCCAACCAACCGCTACGTGCTGTTTGGCCACCACTTTGCCGCGATTGCCGGCGCCGGCCCGCTGGTCAGCCCGGTACTGGCTGCGCAGATGGGCTATCTGCCGGGCACCCTGTGGCTGCTGGCCGGCGTGGTGCTGGCGGGCGCGGTACAGGACTTCATGGTGCTGTTTATCTCCTCGCGGCGTAACGGCGCCTCGCTGGGCGAGATGATTAAACAGGAGATGGA
>N_878
TTACAAAAAAAGCCCCAGAGGGCTTTTAGTTTAGACTTCTTGAAGATATTTTATTTTTCTTGGAAGTGGTGGTTGTTTTTGCTCGGAGGGAACTTATCACCCTTGCTCACATGGCAATCATATTCAGAACCAGCGTATGAGTTGTCGGTATCATGATATTGACCGTAAGTACCTGTTTGGACATTCTTGCCCAGACCAATGTTTTGCCATTTACTTTTCCTTTGCTCGTTTCAGGAGGCTAAGCTCCTAGCGGTACGAAATTGTGCCGCACTTCATAAATGTAATTGCTTGAAATTATGCTTCAATGTATTGACTTGTTGTTTTTGTGGTTATTCAATTAAGTTCACATTTTGAGCTGATTTGGTTGTGGGTTTTTAGGGAAATATA
>N_879
CTCGGGCATCCAAGCAGCAAGCGCGTTACGCCGTGGGTCGATGTTTGATGTTATGGAGCAGCAACGATGTTACGCAGCAGGGCAGTCGCCCTAAAACAAAGTTAACCTCTGAGGAAGAATTGTGAAACTATCACTAATGGTAGCTATATCGAAGAATGGAGTTATCGGGAATGGCCCTGATATTCCATGGAGTGCCAAAGGTGAACAGCTCCTGTTTAAAGCTATTACCTATAACCAATGGCTGTTGGTTGGACGCAAGACTTTTGAATCAATGGGAGCATTACCCAACCGAAAGTATGCGGA
>N_880
GTGAAGCGTTCCCGGGCGACGTATTCTACCTCCACTCTCGTCTGCTGGAGCGTGCTGCGCGTGTTAACGCCGAATACGTTGAAGCCTTCACCAAAGGTGAAGTGAAAGGGAAAACAGGTTCTCTGACCGCGCTGCCGATTATCGAAACGCAGGCGGGTGACGTTTCCGCATTCGTTCCGACCAACGTAATCTCTATA
>N_881
GTTTTCCAGCCGCGCCGCTCAATCGACATACGCTTTCATCAGTCCGCCCAGCCACTCCATAAACAGATTTACCCGGCGGGAGAGATTGCGCCGGTGGGTTGAATAGAGCGAGACCGGCAGCGGCTCGGCGCGGTACTGGGGCAGGATACCAATCAGGTCGCCGGCGCGTAACGCCTCGCGCACGCCGGTGCGTCAGCACCTGAATAATCCCCAGCCCGGCGATACAGGCTGCCTGATAGGTTTCCGTACTGTTGACCGTCAATATGCCGCGAGTTACCCAA
>N_882
GTGTTATGTACGTACTTCGTTCAGTTACGTATTGCTAAGGTTAATCCGATTCTGCTTCTTTCTACCTGCAGCACCTATCGCCTCCCGCAGTTCAGACGTCTGAGTGACCCGCCGGCAGCGCGAAGCAACGTCAGGGCGAAGGCTTCCGGCAGCCGCTGCCAGTCCACAGAGCGATGTCATTGTAGCGCTGCTCTGGACCATGAATCGCCCGTTCCACGGTATACCCTTCGTTATTCAGCAGCAGAATAAGCGGCTTTTGCTTATCACGCAGCATGGAGCCCATCTCCTGAATGGTCAGTTAGGTGCTGCAGGTAGAAAGAAGCAGAATCGGATTAACCTTAGCAAT
>N_883
ATTATGAACGTTTACGCGCACATCCCTTCCGAGGAGCCTTGCATGGAACTGCTTGAAGAGCATCGCTGTTTTGACGGCCAGCAACAACGCTGGCGTCATCACTCCCCTGTCCTGAACTGCGCCATGACGTTCAGCATTTTTTTACCGCCTGAGCGCGAAACGCCGCCGCCGGTGCTGTACTGGCTGTCGGGGCTGACCTGTAACGATGAGAACTTTACCACCAAGGCGGGTGCCCAGCGCATTGCCGCCGAGCTGGGCATCGCGCTGGTGATGCCGGATACCAGCCCGCGCGGTGACA
>N_884
TATTGCGTGCTTCTCGTTCAGTTACGTATTGCTAAGGTTAATCCGATTCTGCTTCTTTCTACCTGCAGCACCTGTGCTTAATTACATCTTCATGGCTGGAAATAAAGCCGGTTCCGCTGCAGCTGTGACACGTTGCGCTGGTGGCCGCCGAACGTGAGTACTCCGCAAAAGCAAATTGTGCCAGCGTCAACATGCAGGTGCCGAGCTTGTCACCGGCGGCTTTGCGGACATTTTTAGGAGCGTTTTTGATGGCAAACTGCGCCAGCGCCTGAATTGCAAGCTGTTCAAGGTGCTGCAGGTAGAAAGAAGCAGAATCGGATTAACCTTAGCAAT
>N_885
GTATGCATAGCCTTCGTTCAGTTACGTATTGCTAAGGTTAATCCGATTCTGCTTCTTTCTACCTGCAGCACCTAGCGTGAAAGGCATTCTGTAACCGCCCCTCTCAGCTTTTGCGGTTGCGTCCCGGCGGTTCCTCTCCCATCTGAAGGGATAACCGTCGGAGGCGCATGCAGCATCACTCCAATTTAGTGATGAAAAAGACCGCGCGCGCTTTCGCCATCTCGAACAGCTGCCCGGGGTGGAGCTTTACCACGCCCATATATCCCGCTACGCCTTTGAACCCCATACCCACGAAGCCTTCGGCATCGGCGTGATTGAGCAAGGCGCGGAGCGCTTTCGCTACCGCGGCAGTAGGTGCTGCAGGTAGAAAGAAGCGAATTCGGATTAACCTTAGCAAT
>N_886
GTTATTTTTATATGCATCTTACTTCGTTCAGTTACGTATTGCTAAGGTTAATCCGATTCTGCTTCTTTCTACCTGCAGCACCTATTTTGAGCTGATTTGGTTGTGGGTTTTTAGGGAAATATCTTTATGTACTTATTTGCGTACATGTTCTATGCTAAGCCCCAACAAATGGGGGTTAACAACATGCATGCAATCAATTTTACTGATGCCCGTAAACATTTTGCCGAGACGATGAAGCGCGTCACTGATGATGCTGAACCGGTACGTGTCATGCGCCGTGATGCGCCTGATATAGGTGCTGCAGGTAGAAAGAAGCAGAATCGGATTAACCTTAGCAAT
>N_887
ATGTTTTGATGTTGTGCTGGCTTGGTGTCGTGGCGAAGCCTGAGTGCGTGCTTAAGAAAATGCCGTAAAGGGGGAGCAGGCGCAAGGGTTTTCAGCCAGAAAAGAAAAAACGCAACCGTGATTGTTGAACGGTCCTTGTTTGAACGGCTTTATTGAGGAATTCGTCGCCATTTTACTAGATGGGGTAATTCTGATGGCCGCTAGAAATGAAAAACCACA
>N_888
CTGGATAAATATGACTATCAGTTCGAACTGGGTAAGGCGAAGCTGCTGGAGGACGGCAACGATGTGCTGATTATCTCCTCCGGGCTGATGACCATGCGCGCGCTGGAGGCGGCTGAAAAGCTGCGGGCCGATAATATCGGCGTGGCGGTTCTGCACGTGCCGACCATCAAACCGCTGGATGAGAAAGCGATTGAACAGGCGTCGAAGCCGGGCCGCCTGA
>N_889
CGGTCTGTTCCTCAACGCGCAAAAGCTTAACGACAAAGCTATCCTGCTGAGCTCTATCAACTCGCCGCTCTACATCTGCACGCTGAAGTCCGGCAGCACGCTTAACTAACCCGTCCCCCCTGAACCGCCGCGAGGAAAATGCGCCCTCGCTCACGCTCCATTATTGCCCCCTCTTTCCACGATGCTAAAAGCGCACGTTTTGCATTTAGCTTCGA
>N_890
ATGGTACCTCGTTCAGTTACGTATTGCTAAGGTTAATCCGATTCTGCTTCTTTCTACCTGCAGCACCTATATTGCTTACCGAGATAATAATGGCTTTCTCCGCTGACATACTGACGCGGAACAATGTGTGTCTGTTGCTCCCTGAAATCACGCAGTTGCTGGTATATGCAGCACCCTGTTTTTTTGAGCGCGAGCAACAGCTCGTGCTCCGGTGTTTCTGGAGGTACAGAGACAATAACCCGGCAGTCCGGATGCACCTTGATGAGCACCCTGCCCTTTACGACCTGACGCGGAACACACTGTACGACGATGACCTCATCACCATAGACAATGCGTAACAGGTGCTGCAGGTAGAAGAAGCAGAATCGGATTAACCTTAGCAATAC
>N_891
GTGAACCCGCTACCGTGCCGGGTAAATGGATTCCGGTAAGCGAGCGGATGCCGGAAGTTGGCGTTAAGGTCTTATGCTTCCCGGTTAAAGATGAGCCAATTCATGCAACCTTCAACGGTCAATTATGGCTGCAGGATATTTCATGGAGCGGAAGCGACGAGCCAATTGATAACGTCATTCCTACCAGCGTAACCCACTGGATGCCGCTGCCAGCCGCCCCGCAGGAGGTTAGTGATA
>N_892
TGGCGCTGACCGACGGCGAAAGCGGTAAAAACTACCTTTCTGACGCCTTTAAATTTGGCGGCGAGCAGAAGCTGGCGTCGAAAGAAACCGACGCCCTGCCGGAAGGCGAGCGCGCCAACCTGCGCGTGATTACCCAGAATCGCACCGCGCTGAACCAGCTGACCGCTGTGCTGCCGGATGACAGCAAAGTCATCATGAGCTCCCTGCGCCAGTTCTCCGGTACCCAGCCTCTGTATACCCTCGGCGAAGACGGGGTACTGACCAACAATCAGACCCACGTTAAATACCGCCCGAACAACGACGTCGGCTTCTACCAGTCAATTAACGCCGATGGCAGCTGGGGCAATGAGAAGCTGAGCCCGGGCTACACTGTGACTATCGGCTGGGACAACTTTACCCGCGTCTTCCACGATGAAGGAATTCAGAAACCGTTCA
>N_893
GATGATAATTATGCGCTTTGTTGTCCTGCTTCAAGGAAAGGCCGATGCTGGAAGACGTTGGCGTCCAAATCCCCGGCGTTGGTCGATTCGTTAGGCAGCAGCGAGCCGCTGAATCCCACCAGCTCGACCTCCAGACCGTACTTCTCTTTGGCCACCTTCTTCGCCACTTCCGCTACATCCTGCTCGGCGCCGTTAATCACGCCCACCTTAATGTGCTTCGCTTCATTACCCTTTTGGTCGCAGCCGACCAGCGCCAGACCCGCCAACATTACCGCGGCGGCGGCCCGTAAACGTAATA
>N_894
GATTGCCTTTTTCCTGCCGTCAATTCTTGCCCAGTTCCTCGGGGCTGGCGTCTTCGAAACTATTTCGGCATCGCTGGGGCTGAACGCCCTGTTTGCTTTTACCGGTGGGCTGCTCGGTATGCATCTGGCGTGGAAATATCCTTCGCGTCATGTGGCGATA
>N_895
GGACCGCAAAAACTTCTCCCGACTTCTGGACGAGGTCCGCGAGCACTTCCCGGATGCTTCGTATTATGCGGCGTCTGGAAGTTTAAGCCTGCTGCTTGGGGAAAGTCATAATAAACATGACCAGCCCCAGCAGGAGTTACTAGCTCATGCGGCACCGGACTAAGAGTGGAGGGCGGAGACTGGTAATATTTGCCGGTGAAGGCTGACTACCCTGTTGAGCATTATTTATCTTGAATTGATAATGTTGACAGGTACAAAAATCAGGAATAGAAAAACTTCTGAAACAGGTTGAATAAACAATCAACATTCAGGGAAAGGCTGTATATTCGTAAGAGCTGAATGTGCAGCATTACCCAGTTTTTTTGACTTATGATGGTTTTTAATTAACA
>N_896
CTGTCGGGTTTCGCCACTCCTGACTGATTCATGGTTGAGCCACCGGCTCCCACAGATGCACCGAAAAAGCGTCTGTTTATGTGAACTCAGTCAGGAGGGCGGAGCCTATGGAAAAACGCCACCTGCGTGGCCTTGCCGTTTTGCCTCACATGTTAGTCCCCTGCTTATTCACGGAATCTGTGGGTAACTTTGCATGTGTCCGCAGCGCCCGCCGCAGTCTCACGGCCGGAGCGTAGCGACCGAGA
>N_897
GCCCTGCTCCAGCACCCGCTCGATATCCCGCGTCGCCACCGGGCCCGGCCGTTTCGCATCGAGCGCTAGCACAATCAGCACCCGCCGCTGCACTGGCGACGGACGTCGGGATTTTTCCGCATCATTGTCCCTCATTCCTCTGAGAAATGAGCGTTTTTAGCCGTTTATAGTCTGCTTCGACCCGTGA
>N_898
TCTTTTGTACTTCGTTCAGTTACGTATTGCTAAGGTTAATCCGATTCTGCTTCTTTCTACCTGCAGCACCTCTTTCATTTTCCACCACCTCTTCCTGTGTTCCACCCGGCACCCAATGCTGCGCCTGCTGATAGTGTTGCCAGAGCCGTTGATACAGGCCGCCCTGCGCCAACAGTTGCGTATGGTTCCCCATTTCCCTGAGCTGTCCGTCGGAAAACAGCAATATCACATCGGCCTGAGTCACCATTGAGAGACGATGCGCGACCATGATGACCGTCCGGCCACGCATGGCCGCCGCGAGCGCAGGTGCTGCAGGTAAGAAGAGCAGAATCGGATTAACCTTAGCAATACG
>N_899
ATATTCGACGGCCACCAGCTTGTCGCCCTTAATGCCGCCGCTGGCGTTGATGTCTTTAATCGCCTGACGCGCGCCATTGAACTCCATGTCGCCCCACTGGGCCACTGGACCCGACATCGCGCCGACCACGGCGACCTTAATATCCTTGGCCATCGCCGCGTGCGACATCGCTAATGCGACAATGCCCGCGACGATGGTTTTCGCGTTCCTTTTCATGCTGCAGAACCCCGTTCGTGATGTGGTGTAAATGTTTTGTATTTTTATGGTTAAAAAGCATTCTGTGCTTTTATTAAACAACGCCATTTTTACCATTGAGTTTAATGGTTTAGCGCAGTTTTCACTAAAAAACAGATTAAAACCTCTATTTTTCAGTCGATTAAGCAAAGATAATATTCTGTATTTTGGTGAAGATAAACAAAAAAAAGTCCATCCTGCAGCATAAAATAACGATACATAAGGCGGAATAAAA
>N_900
GTCGCCGTCTATCAGCAAAGTCTTTAGGCCAGCGTCGGCCAAAAATCCAGAAAGGTTAGCCGCGTGAGTAGATTTACCCTCACCGCCTTTAGTTGAAATGATTCGATATAACTTGCATAATGTCACCTGTTGCAGTTTCGCTTTACAAATGACATTCATAAGCTTGTCGTCAAAACTCAGGGATTGAAAATCCCCGTGTCCTTGGTTCGATTCCGAGTCCCGGCACCACTATTTAAAGAACCCGCCCAAAAGGCGGGTTTTTGCTTTCTGTAGCCGGACTCTCCATCGAACTGGTTCGATA
>N_901
GTATGATGCACTGGCTTTTGCAATTTGCTTGCCAGCTTTGCATTTCCTCGGCTGTCGCCCGCCGCAGGCAGCGTTATAAGGGATAGTGATAGCAATTCGGTTTTTATTTGCCCGGTAAGCAGATTGTGGTATGCCCCATTAGGGGTACATTCGCACTACAACGGTGCAACATGGTGAAAAAAACAGCGCATGGGTGGCGATTGCTGAAATTGTCAGCAGTCGAACGCAATTCTTTGAATCAGGCTTTGACAAGA
>N_902
GAATTTGCTGGGTTCGTTTGCGATGACGGCGGTCGCCTTCTGGCTTTTCTCGCAGGCGGCCAGCCGCTAAAAGCGAAGGAGACAGGCAAAAAAAAAACCCGCCTATTAGCGGGTTTTTATATTCTACTGACGCGTTGCTTACAGAGCGATGACGTTTGCAGCAGAAGGGCCTTTGGCACCGTTAGTGATTTCGAACTCTACGCGCTGACCTTCAGCCAGAGTTTTGAAACCGTTGGACTGGATTGCAGAGAAGTGTACGAATACATCTTTGCTGCCATCTTCCGGAGTAATGAACCCAATCCTTTGGACTCATTAAACCACTTAACGTTACCTTTAATCTTAGACATCAAAATTACCTTTATATGAAAAAA
>N_903
CTTATCGTTGTTGTCGTGATTATGGACTTTATGGCTCAAGTGCAAACTCTTGATGATGTCCAGTCAGTATGAGTCTGCATTGAAGAAGGCGAACCTGAAAGGCTACGGCCGTTAAAACTGGTCGCCCGAGAAGTTACGGAGAGTAAAAATGAAAGTTCGTGCTTCCGTCAAGAAATTATGCCGTAACTGCAAAATCGTTAAGCGTGATGGTGTCATCCGTGTGATTTGCAGA
>N_904
GAGAATAAACGCGTATTGCATGAAGTGTGCCCATGGTGGCGCGGCCAGACCGTACAAGACCGCTGCTACGGTATGTTCACCGATGAGCAAAAGGCGCTGCTCGCCACCGGCATTATTAAGGCGGAAGGCAATATCGACCTCCGGGGATGCTCACCTCGCGGTCAACTACCCTGCTGCTGGAGAAAGGGCTCGACGGGATGCGTGCGAAAGTCGCCGAACGCCGCTCGCGTATCAATTTGACGGTACTAGAAGACCTGCATGGCGAGCAGA
>N_905
GTACGCTGCTTTGCTGCGCGCTTAACGTCCACACTCGCATAAATTAACAAAATTTGTTACTCTTTTGCTGAAGCCGCAAAGGTATTGTAGCCGCCTGACAACAGATGAAGATACGGGGATACCATGTTAGAACTCAATGCAAAAAACACGGCGCTGGTGGTAATCAATCTGCAGGAAGGCATTCTGCCTTCCGCCGGCGGCCCGCATCGGGCTGACGAGGA
>N_906
TATGTCTCCTGTACTTCGTTCAGTTACGTATTGCTAAGGTTAATCCGATTCTGCTTCTTTCTACCTGCAGCACCTAACTGGAGGCGGAAAGCATCCATATTATTCGTGAGGTGGCCGCCGAATTTTCTAACCCGGTAATGATGTACTCAATCGGGAAAGATTCCAGCGTAATGCTGCATCTGGCGCGCAAAGCGTTTTATCCGGGAACCCTGCCGTTCCCGCTGCTGCACGTCGATACCGGCTGGAAATTCCGTGAGATGTATGAGTTCCGCGACCGGACCGCCAAAGCCTACGGCTGTGAGCTGCTGGTGCATAAAAACCCGGAAGGGGTGGCGATGGGCATCAACCCGTTTGTCCACGGCAGCGCCAAGCATACCGATATCATGAAAACCGAAGGCCTGAAGCAGGCGCTGAACAAATACAGGTGCTGCAGGTAGAAAGAAGCAGAATCGGATTAACCTTAGCAAT
>N_907
TGTTCTTGGTTCCGTTCTTTATTGTATTGCTAAGGTTAATCCGATTCTGCTTCTTTTACCTGCAGCACCTCTATTGGTTATCACCAACTCTTCATTCTGGCGCACGTGGCCGATATGTTTCTGTGATGTTACATATTATCGATGAAGTGTTATTTGAGGACAATGCGTTTTATGTACAATCATGCAATCAAGGCCCGCTTTAAACGAAATCATGGCGAAGCGATGGCACATCGGGTAATCTGCGCGCTTCGCGCAGCGCAGGTAGGTGCTGCAGGTAAAGAAGCAATCGGATTAACCTTTAGCAAATGGC
>N_908
TGTTTTGTTCTTCGTTCAGTTGCGTATTGCTAAGGTTAATCCGATTCTGCTTCTTTCTACCTGCAGCACCTGTTCGCTAATGCGCATACCATGGCGAAAGGCCAGCAGAATGAGGCAGTAGTCCCGTTCGCCGGTAAGGCCCCTGACGAGCAGCCTGCATCATGGCCTGAACTTCTTTGGCGGTTGAAAAAACGACGTCGGTTCACAATAGTTGCTCCTGAAAATAGGTATGAATGACCGTCACAGCGAAACCATACGCCATGACGAGAAAGGTACTGTAATGCTAAAACGGTACAGGGTGAAGAAGGTGCTGCAGGTGAGAAAAAGCAGAATCGGATTAACCTTAGCAATACGT
>N_909
GCCATTTTTTTAGTGCTGCTGGTTCAGTTACGTATTGCTAAGGTTAATCCGATTCTGCTTCTTTCTACCTGCAGCACCTTCCGGGCCGACGAGGATGCGGGTAATTTTACCCTGTACCGGCGTCGAAGGCGACGTATAGACTTTGAAACCCGAGGCCCGCAGTTTACCGACAATCTCATTCACCTTATCGGCGTTCTTCAACGCGCCCAGCTGAACCACATAGGCTTTGCCGGTCGGCGCCGGCAGGGCCGCCTGCTGCTGCGATGGCTGTTGCTGCTGTGGCTTAGCCGGCGGCGGCGTTGGCGTCGCGGCCTGCTGTTGCGGCTGCGGTTTCAGGTGCTGCAGGTAGAAAGAAGCAGAATCGGATTAACCTTAGCAAT
>N_910
CCGGCAGGCCAATGCTGCCGCTGTGGTAGTCAATATCGTGCGGGTTAACGCTGACCAGCGGGGAACACTCTGTCAGGCCGTAGCCCTCCAGCAGATATTGCCCGGTCAGTTTTACCCAGCGCTCGGCCACCGCCTGCTGCACCGGCATCCCACCGCCGGCGGACAAATGCAGCGAGGAGAAATCAAGCTGCTGGAACTCTTTGTTGTTCAGCAAGGCGTTGAACAGGGTATTGAGCCCCGGTCATGGCGGTAAAAGGATACA
>N_911
CCTGCAGCGTCTGGAAGAAGCCGCCAAGCGTGACCACCGTAAAATCGGTAAGCAGCTCGACCTGTATCACATGCAGGAAGAGGCGCCGGGGATGGTGTTCTGGCACAATGACGGCTGGACCATCTTCCGTGAACTGGAAACGTTTGTTCGTTCTAAACTGAAAGAGTACCAGTATCAGGAAGTAAAAGGTCCGTTCATGATGGACCGTGTGCTGTGGGAAAAAACCGGCCACTGGGACAACTACAAAGATGCGATGTTCACA
>N_912
AATTCACAGCAATAATCTATTTTAATATCAAGAGGATTATAGCCCAGTGTTTTGGGATATTCAGAAAACAGTGCCCAAATTAAAGGTTATTCACTCCCTGCCCCTCAGCCATCTTCCAGAACTGTCCGGGCTGGATGTGATTATTTTGTCACTGGAAAACTATCATGATA
>N_913
ATGTGACTTCGTTCAGTTACGTATTGCTAAGGTTAATCCGATTCTGCTTCTTTCTACCTGCAGCACCTTTTTGTGCTGACTGCGCTGATGTTTGGGAATTGAGTTCATGCAAACGAAAAAAACTGAAATCTGGGTAGGGATGTATTACTGGTGGCGCTGCTGGCGGCGCTGTTTGTCTGCCTGAAGGCGGCGAACGTCACCTCGCTACGCACCGAGCCGACTTATCGCCTTTATGCGACTTTCGATAACATCGGCGGCCTGAAGGCGCGCTCGCCGGTGCGCATCGGCGGCGTGGTAGTGGAGGTGCTGCAGGTAGGAAGAAAACAGAATCGGATTAACCTTAGCA
>N_914
TTACTGACTGCGGCCTGAGTTTTTTAAATGGCGCAAAATGGTGTTGAGGCCCACGCCCATTAGTCGTGCGGTGGCACGGCAACCGACGCCGTTCATAGCCATATCAATGATTTTCTGGTGTGTACCGGGCTGAGAAGCGGCATAAGTGAAGGTGAGCTGCCATGTTTTACGGCAGTGAGAGCAGAGATAACGTTGATGCCCGGCAGTACTTTTGCCATTACGCATCACGCCTTCAGTAGCGGAACAGGAGGGACAGCAGACA
>N_915
AACGCTGTTTTCACCGTCAGGTGCTTCACGGGTCAGCGCGTAATGCGACACACTCACGCTAATGCAGAACGGCTCTTTGACGGACGTTGTGGTATGGAAAGCCAGTTACACATTTTCCAGACCATCAGCGCGACGGCTTTCTGCGGCTGCTGCAACAGGGCCGCCTGAACCGCCAGTGTGGTTTCGGAGA
>N_916
CTTCACTTTTTCCGCAACCTCAGAGCGTACCTGCTGCGCAATCGTTTTACCGTCAATAATTTTTGCTGCCATCAGAGAGAGGATTCCATCTGTATCTTTACGAAAAGGGGGATGAGGATATTTTGTCAGAAGCGGGCCTCGCTGTCAGTCCTCGTTTGCTGTTTTATCCTGTCTGAGGCTAATTTAGCCTGTTATGACCATGGTTATTACATGGTTATTGGTGCGTTGCGCCA
>N_917
GATATAAGCCGCTGCATTCTGCAACAACCCCAAATTGGTCGCCTTTCCAGAGCCCCAAAACGTGGATTAAGTATCTACTAACGCTGAGGACGGCATCGCTAACGCCAGCTTCAAACACCGACGTTACTCGACTTCTGTCACGCCCGGTCAGGGTCAATTCGCTGTAGCGCGCCACGTATTTAATTGCGTGGCCGTTAATTCGATAAGGCACGGTATCGGCGCCAGTATTGAGTTGACGATACCGCGCTGCAGCGCCGTCATGACCACCATCGGTTTCACCGCCGTTCGAACCCGGCTCAAACACGTCGGTAATCGCACGGTTACGCATAGTGCTCCCGGTGCAGGGCGAAGTTGTTCGGGTTATCAGGTGGGCTATTCTGGCCATCGCCAGCACTTCACCGA
>N_918
TGTGTTATAACGTTCTTCGTTCAGTTACGTATTGCTAAGGTTAATCCGGTCTGCTTCTTTCTACCTGCAGCACCTGTAATGAACAGAGAAGAGTCACTTTAGAGACGTCATGAACTTCTTCAGGTTTGTACCGAAGAAGAAGACAGTTGATAAATCGAAGGATGATGAGGCTGACGACGTCCAGCATGAAAAAACTGAAAGTTACAGCAATGATAAAATTCAGCGTCATAAGTCCATCCTGAATTTGTCAAAAGAAGCTCGAGCCTCCCAAAAAAGGGAAGAGACGGGTGCTAAACTATACAGTCAGTTAATTCAGCGTGACAAAAAATTAATCTTAAACAATGGATTATTGACGGTGATTGCTGGCCTTTTGGTAATTAAAGTGGTCTTTTTTTCCACAACTGAGGTCATTGCCATCCCTCCGGATATGACTGAGGAAGTTTCCGTTAGGAAGTAAGGCCAGTAAAGTCATATAAAGCGCGAATGGAGCTATTTATAACAACCGCATTGGGGGACATTAACCCTAAGAATGTTTCTTTCGTTGCCAGTTATATTCTTAAGATGTTTCCGGCATCTAAACAGAGCGAGTTAGAAGCAGAACTCAAAAAAGCCTCGGATTTAATGCTTGCCAGAAAAAGGTCATCAAACGTTTGTTCAGAGGACGTCAACTTTTTACCCAGTGATAATGTTCTTTATGTATCGGGTACTCGCAAAACTAAATTCCTAAACGTCTCTGATAAGGGTAGAAACAAAGCATCGATTTACGAGATGGTTTTGAGTGTGAAAAGTGGGCGACCTCAAATATGAGACCGGTGCTTCAGAGGTGCTGCAGGTAGAAAGAAGCAATGAGATAACCTTTAGCAATAC
>N_919
GTCGAGGTTTGACAACGGTTCGTCGAACAGGAATACCGCCGGGTCACGCACGATGGCGCGGCCCATCGCCACGCGCTGGCGCTGGCCGCCGGACAGTTCCCGCGGGCGGCGCTTGAGCAGACCATCCAGCTCAAGAATGCGCGCGACCA
>N_920
ACTCATAAGGATACAAAATTTCACCTGATAGCTCAAGGAATCCATGCCCATCATAATCATGGCCACCGTGCATATCAAATATTACAAGAGCGAATTTAAATGAATTCAAAGAATCCACTAGCTCATTTTTATTTGTGACATCTTTAAATATTACTTCCATTTCAAAGTTCGGGATGTAAGACCCTTTTTTAGAAACTTTTTCATTTACA
>N_921
GGGCCGATGAGGCGCCAGCCCCGCTGATGATTGTGCTGTGTATCGTCGCCACGCGTTTCTCCTTGGTAGTAATTGATTGAATTCAATCATTCATAAATCTTGCCACTCGTCTAATAGGGGAAAAGTTATAATTTATACGGCAACTTAATAACTTGAGCTTGCTCATAATTAATCAAATATGATTGAATATAATCAATTTAAGATTTTATCGACTACAAGGCAGATGAACGACCGCAATAACAGAGTGCTGGTGCTGGCA
>N_922
ATATCGTGATTAAGCTGGTGGAATGTAACGGCAAGCCGGTGGCGAAACTCTCCGACAGCCCGGGGAAAACTATCTGCCACGATAAGGCCTTCGTCCGCGCCCTGCGCGAAGCGTTCGACCTGCCGCCGATTAAAAAGGCAAGCTAAAAAACTTGGCCCGACGGCATTCTGCTATCGGGCCAATCAATATCACTCCTGCGGCAAACGGGCTCTGACGACCTCGGCAAAATACTCCGCGCCAGTTAGCAATATCTCATCATTAAAGTCGTAGCAGGCATTATGCAACGGTGTATTGCCCTGAGCATCTGAACTATCGCCGTTGCCTAAAATGAAACAGCCGGGGATTTTTTGCAGAAAAGCGCCAAAATCTTCCGAAATCATCATCTGTGCGACGTTGCCGTTCACCTTCTCAGCCCCTACCACGTTAATCGCAGCGGTGACCGCTACATCAACGCATTGCTGCCAGTTCACCGTTGGCGCAAATTCATGGGTATAGCTGAACTGGCACGTCGCACCGTGCATCGCGCAAATCGCTTCGCTAATGGTACGCATTCGTTCTTCGAGCAGCATCTGTACCTCCGGTGCAAAGCTGCGCGTATCCCCCTTTGATTTCGACGTGCGTCGGAATCGCATGCGGATGCCATCGGTGTGCAGTTCAGTACAGGAAATGACCGCA
>N_923
AACAAACTTTCTGACGCTGGTTGGACCATAACCTTCCACCTCGTCGAATTTTTGTGCAATGTATCCGTATCCGATGGCCCCACTTTCTTCAGCAAGTATAGGGAGGCACTCTTGAGCAAGCGCTTCCGGCCCATCCTCATAGTTACGAACGCAGTAATAAATATCATAAGAATCTTTTTA
>N_924
GACGCGGCACGCCGGAGGGGATTTACATGACCGGCTGCTGCTGGGGCGGGGAACTCACCTGCCTGCGCTGGGAAGATAAGCAGTACTTCACCCAGCCGTCAAACCGGCAGAAAAGCCTCGACGAAGGCGAAGCCGTCGCGTCCTGACTCTTCCCGGATAGCGAGCGCGTGCGCCTTATCCGGGCTACCTGCGGCGTCGTTTTGTCGGGTGGCGGCTAACGTCTTA
>N_925
TATTTTTGACCTTTACTTCGTTCAGTTACGTATTGCTAAGGTTAATCCGATTCTGCTTCTTTCTACCTGCAGCACCTGTACACCCTCTCCTTTTTCCGTATATAGAAGTCATACCATCGTTCGTAGGCGGCAACATTGATAGATTCAGATGCTTCCAGAAGCCGGGGGATATAATAAACCAGTTCTTCAAAGGCAATACTGCCTTGAGGGATATCAGAACGGCTCAGGCGACAAAGAAGGTTAATCGTGGCTCGAAGGTGATGCCACTGCTGTGCCGGGGAGGATGGGAGGGCGTTCATGCTTATCGGAAGTTCATGAGGAATAGGTGCTGCAGGTAGAAAGAAGCAGAATCGGATTAACCTTAGCAAT
>N_926
GGTGCTGGCGCTGCTCGGCAGCAGTGGTTGCGGAAAATCGCTGACCTGCGCCGCCGCGCTGGGCCTGCTGCCGCCCGGCGTCAGGCAAACCGCCGGCCGGGTGCTTCTCGACGGCATTCCGGTGCACGGCGAACAGCTGCGCGGGGCGACCATCGCCACCATCATGCAGAACCCGCGCAGCGCCTTTAACA
>N_927
GTCATTGCCTCAGTTCCCGCACGGGTCAGAATAGCGATGTATTTTTTTACGCTCATTTATTCTCCCTGCCCTACAGGCCGTTAATTACTGAAGCCATCCAGCAGTCATCAACTTCCCGCCATCGGCGTTCGGGTGCAAGTTATCGCCGGTATATGTTGCAATGTTAAGCAGATTTATTCCGGATTCATTAAACAAATCACATACCGGTACGCTGAACAGTGAGCACACCTCTTTGATGGCCTGAACGTACTGCGGCAGGGTAAATCCGGCAGAGTTAGCTGCTGGGTAAACA
>N_928
CCAACGGCGGCAACCCGACCCGCCGCGCGGCGGTGCTGGGCTCGATGCAGGGGAGCGTGGCCGGAGGCGTGGACGCGGTGGAAGAAATCCCGGTCGCACGAATTGTCGAGGCGCTGGAGAATCCGGGGGCGGAGTATCAGCACAACGGCATGGCGCGGCGCTTTCCCGATATTCGCTTTATCTGGTGGGCCGGCGGCGCCAACTTTACTCATCATCAGGACACCAACCGACTGATTCAGGCGTGGCAGAAACCGGAGCTTATCGTCATTTTCCGAATGCTTCTGGACCGCCA
>N_929
GTCGGAAACATCATTCCCGCCCAGCACAATCAGCGAGCCATGGCCGGCGCCGCCTTTGGTGTCGCGAGGAAGCTCAATGCTGACCACTTCGGTGTTGGTGGCTTTGACCGCTTCATCGGCAGGACCATGAGTGTCAGACCGGCGCCGGTGCGGGCGCCGAGGATGCCGATAGAGCGATAGCGTTTTTCGAGCTTCATCGCCTCCAGCAACGCGGCATCCACGTTGGCGATA
>N_930
GTCGCACATCGGCATGAAGGATGCCGATAAGCAGGAGTTTACCGGCGCGCGCAACGCCCGCTTCTCTATTTTCCCGGGTTCCGGCCTGTTTAAAAAGCCGCCGAAGTGGACGATGGTGGCCGAGCTGGTCGAGACCAGCCGCCTGTGGGGCCGCATCGCCGCGCACATTGAGCCGGAGTGGGTGGA
>N_931
CCGCGAAATGACCGGCGATTAGCGCATTAATCACGTCTCTATCAATATGATTAGACATGCTTTCATCCTGTTGTAAGTGTCGCTCATTCCTGTAACTGGCGACTTTTTTTGACCTGAACGGCGCAGTGCTCTCAGCATCCTCCTGCTCCGTCCCACCTTCAGGTAAGGAATTCCTTACTTAAAGCATAGCCAAGGCTGAGTTACCTCCGTGGGGAAAAATCTAACATCCGCGTTTACTCA
>N_932
CGATGGCCGTGGCCTTCAACGCGCCCCACCCGCCTGCCGGACCATCATAGGGGTGAACACCGGGAACCGCGCGTCTTTTATTGGTCATCTCTTTACTCCTGCTGCTCTGTTCTGGCTGTATTACTAGCCGAAAAAGGCGTACGACAACCCCGGCGACGAAGCGTGAATCGCATTA
>N_933
GTTGGAGTAGACTTTTTCCAGTTTGTTGAAAATCACTTCAGCCATGATATTTCCCTCTTAACCTTTGATTCCGCTGCTGGTCACGCCCTGCACGAAGTAGCGTTCAGCAGGAAGAAGACAATGATGGACGGCAGAATGGAGATGCTCGCCATTGCCAGAATTTCGTTCCACGGCGCGCCTTCCGTGACGTCGATAGACATTTTTAGCGCCAGCGCGATA
>N_934
TTTTTATGCATCTTTTGCTTCGTTCAGTTACGTATTGCTAAGGTTAATCCGATTCTGCTTCTTTCTACCTGCAGCACCTATAACAAATCGAATATTGTCGCCATCTTCCGGGAGCGAATATGGAAATCATTGAACCACGCCGTCTATATCAGCAGCTTGCCGCTGAGCTGAAGACGCGCATCGAACAAGGTGTCTACCTTGTAGGGGATAAGCTGCCCGCCGAGCGCTTCATCGCCGATGAAAAAAACGTCAGCCGCACCGTGGTTCGTGAAGCCATTATCATGCTGGAAGTGGAAGGGTATAGGTGCTGCAGGTAGAAAGAAGCAGAATCGGATTAACCTTAGCAA
>N_935
TTGGCAATCTGGGCGTAAGCGTGATGCAGATGGTCGCCCCGGCGGTCATCTTCCTGCCGCTCTTCACCTTTCTCGGCGTCCATGGCGTCACCCAGCCCGATGGTTCGACAATCACCCTGAGTAATGCGGCGCTCGTCTGGGTACCGCTGCTGCTGCTCGCCACCGTCGCGGCATGGTTCGGCATGAACGATATCGCCGGTTCAAAGGCCTCGATTCGCAATCAGCTTCCCGTGCTCAAGCGACCGCATATGTGGCTTGTGACCTTTCTGTATCTGGCGACGTTTGGCTCGTTCATCGGCTTTTCCGCCGGCTTTGCCATGCTGGCGAAAACCCAGTTTCA
>N_936
TTTTTTTAGTTGTACTTCGTTCAGTTACGTATTGCTAAGGTTAATCCGATTCTGCTTCTTCTACCTGCAGCACCTCTCGCTGGAGGGTCGTTCTGGCGAAATGAGTTAATTAAAAATAATTCTCATTTGCGTACATAATTCAGCAGACGATAACGGCGGAAAGTACCAAAAGGTAAACACCTCCGCCAATGCAATTTGCAAATATGTTACCGAATTCTCTTTTATTGCCGGTTTTGCCAGCGTGACAAGCGTTTGCCATAAAACGTCGATGTAAAAATATTATTATTTATCAGAGCATTACGATAATTTCATCAGCCAGCATAGGTGCTGCAGGTAGAAAGAAGCAGAATCGGATTAACCTTTAGAGCAAT
>N_937
CTTTATGTCCTGTACTTCGTTCAGTTACGTATTGCTGGTTAATCCGATTCTGCTTCTTTCTACCTGCAGCACCTATAATAGTGATTGCTTCGCTGCTGTTAACCGGCTGTAGCCACATGGCAAATGATGCATGGTCCGGTCAGGACAAAGCCCAGCATTTTCTGGCCTCAGCGATGCTCTCTGCCGCTGGCAATGAATATGCGCAACATCAGGGTTACAGCCGGGACCGCAGCGCCGCTATCGGCCTGATGTTTTCCGTAGCCTTGGCGCCTCAAAAGAGCTTTGGGACAGCCGCCCGGCTGGGAGCGGCTGGAGCTGGAAGGATTTTGCCGTACCGGGATGTCGCCGGCGCGACCACCGGCTACGCTGTATGGCAGTTGGCTCATCGGTGGCGCACAGACGCAACCCCTTCCCTTTGCGATGCAACATCAGGAGGTGTGCGGGTCAAAGAAGCAGAATCAGATTAACACTTACGCGATA
>N_938
GGTCTGCGTCAGGTCGACCTTATCGATAGCCTTATGCACCGCGCGTCGCAGCAGACGTTGAATGCGCGCGTCATCGGTCAGTTCGAGAAAACCGCTCATCACCTGCAGCAGGTGCTGGCCGACCCGTCGGGCGTTCTCCGGCTGGCTGAACCAGTTGCCGAGCATCAGGGCTGGCTGATAGCGGCGGATGAGCGCGACCAGCGACGGGGTATCAAGGAACTTTTCCTCGACAAAGCGGCCGAGGTTGTCGGCGATGCGGTCTTTATTGCGCGGAATAATCGCCGTATGGCGGGCGACAAAGGGCAGCGGAATACGGCGAAACAGAGCCACGACCGCAAACCAGTCGGCCAGCGCCCCGACCATCGCCGCTTCGGAAAA
>N_939
GCGCGCGTGCCGCGCTGGCCCCGAAGGGGTGAGCCGCTGTGCGGCGAATAATCGAACGCAGTTCGATGGAGAGTCCGGCTACAGAAAAGCAAAAACCCGCCTTTTGGGCGGGTTCTTTAAATAGTGGTGCCGGACTCGGAATCGAACCAAGGACACGGGGATTTTCAATCCCTGAGTTTTGACGACAAGCTTATGAATGTCATTTGTAAAGCGAAACTGCAACAGGTGACATTATA
>N_940
ATGTGCTGTTTTTGGTTCAGTTACGTATTGCTAAGGTTAATCCGATTCTGCTTCTTTCTACCTGCAGCACCTCGAGATGGTATTACGACAGCTCCTTCGGGAGCTGTTTTACGTGGTCGCTCAGAAAATCAATAAATGCCCTGATGCGAGTGCTGACCGCCCGGTCGCTGTAATAGACGGCACTGAAAGGCATTTCCACCGGTAAGCGCTTATCCGCCAGTAGCTCGACAAACTCTCCGCTGGCAATCTCTTTATCCACCATGTAATCCGACAGGCAGGCAATACCGTTGCCGGTCAGGCACAGCTGCTTGAGCGTTTCGCCGCTATTGGATGACACAGGTGCTGCAGGTAGAAAGAAGCAGAATCGGATTAACCTTAGCAAT
>N_941
TATACCCTAAATAATTCGATGCGCATGAAGGCGGCAAGTAAGCGAGTCCCAGACGCTTACAGAAGTAAGTGACTGGGGGAGAGAACGCAGCCAACGCACATGCAACTTGAATTATGACGGGTATTTTTAATGCGCTGATTTACCTTACAACGTCCCCTCGTTTTTACTCATGCAATATTCTTTATTACCTGCAGGGAAGGGCATAAGGCTGGCGACAACACGGTTTTTGGTACGGTGAAAGCATTTTGCCGGGGGGCGACTGGCGCCTTACCCGGCCTGAAAAATACGCCATATAAACCGCTGGCACGGCTTCCGTAGACCCGTACCAGCGAAGCGCCGCCGGGCGATTTCAGCACGCGGCGGAATATAAAGTCAGGTGCACAAGATAATATTAAAAAA
>N_942
TATGAAAATGAAATCAATCAAGAGCTCTTCAATCAATAGCAGCAACTCTTCCAGATTGCCCTTGCGGGGGTAGGTTTGTAGCTCCTGCAAACCCAAAGTGTCCGAGTTGCAAGACCGAGTACGTGCACAAATGGGATGCAGTGTGAAAAGGTTGAATGTACCTTTTATGCCAATCTTGGATGGTTCCTA
>N_943
GTTATGTCCTCTACTTCGTTCAGTTACGTATTGCTAAGGTTAATCCGATTCTGCTTCTTTCTACCTGCAGCACCTAGGATTTCTGTTGCGAAAACCGGGCGGCCCTGCTGCGCCTGTTAGCCGAAGGACAAACGCCTCTGGCACTGCCCGAACATTTCGACCAGCAGACGCCCGACAGCCAGCTTGCCGACTTTATCAGCCTCGCTAAAACGGCCGGTATGGTGTCGCAAAACCTGACGCTGCAAGCGGCAGAAACGTGGCTCGACAACATCGCGCATCTGCTGCGTTTACTGACTGAGCATACGCCGGGCGAAAGCGTTCCGGTCCCCTGTCTCATGGTGTATGCCGCCGGGAGACCCGCGCGCTGGACGCCAGCAGAAACCGAGTGGCAGGGCTGGATAAACAACGCCGACGACGCTGTGATTGAAGCCAGCCACTGGCCTTTAATCGTCAGGTGACGGCGTTTGGCGAACGCGCAGCCGAACAGATAGCAAAGCGTAAGAATCAGCATCACCCCGCCGATAATGCGCAGAGTGGTCTGGCTGATGAGGTGCTGCAGGTAGAAAGAAGCAGAATCGGATTAACCTTAAGCAA
>N_944
GGCGTGGAACTGCATCTGACTGGCGACGCCAACGACTACGTCGGGAAAGGCATGGCGGGCGGTCTGCTGGCCATTCGTCCGCCGGTCAGCTGTGGTTTCCGCGGCCGTAAAGCCAGTATTATCGGCAACACCTGCCTGTACGGCGCGACCGGTGGTCGTCTGTACGCCGCAGGCCGCGCGGGCGAGCGTTTCGCCGTGCGTAACTCCGGCGCCATCACCGGGTGGAAGGCATCGGCGACAACGGCTGCGAATATATGACCGGCGGCATCGTCTGCGTGCTCGGAAAAACCA
>N_945
ATACGCCGGGCCATGTGGTCTTTTTTGATGACGCCTCCCGACTGCTCATCCGGAGACGTGATTTTCAAAGGCGGGGTGGGACACAGCGATTTTCCGCGCGGCGACCATGGGCAGCTGATTGCGGCTATCAAGGAAAAGCTGTTGCCGCTGGGCGATGATGTGACCTTTATTCCCGGCCATGGTCCGCTGTCGACGCTGGGTGAGGAACGCCGTAATAACCCGTTTCTGCAGGATGATGCCGGTCTGGTAACAGACATGACGCGAACACATAAAAAAGGCCGCATTCGCGGCCTTTTTCTTTATACCAATACTATCGCTTACAGTACGGCGACGATGGCTTCGCACAGCGGCGCCATATTGTCAGGCGTCATCCCGGCCACGTTGATACGTCCGGAAGCTTCAGCATAGATGGCGAACTCTTCACGCAGGCGCAGCACCTGCTCTTTAGTCAGGCCGCTGAATGAGAACATGCCGTTCTGCTGGCTGATAAAGCTGAAGTCGCGGCTCGCGCCTTTCTCCTGCAGGGTATA
>N_946
GTCTTGTAGGTGCCGGGGATTGCGCCTCCTCGCTCACTCGGTCGCTACGCTCCGGCCGTGAGACTGCGGCGGGCGCTGCGGACACATGCAAAGTTACCCACAGATTCCGTGAATAAGCAGGGGACTAACATGTGAGGCAAAACGGCAAGGCCACGCAGGTGGCGTTTTTCCATAGGCTCCGCCCTCCTGACTGAGTTCACATAAACAGACGCTTTTTCGGTGCAA
>N_947
CATTCACTCCGCGTTCAGCCAGCATCTCCTGCAGCTCACGGTAACTGATGCCGTATTTGCCATACAGCGTACAGGCCCACAGAATGATGTGCTTTAGCGCTGAAAATGCCGGCCTTTGAATGGGTTCATGTGCAGCTCCATCAGCAAAAGGGGATGATAAGTTTATCACCACCGACTATTTGCAACAGTGCCGTCAAAAGTGCGTCTGCGTGTTGCTGCAGTGTGATTTAGTAGCACGCCCA
>N_948
CACAGCCAGCCGTGGGCATCGCGACCAAAGGCCAGCGCCACGCTCACCGCCAGCAGCAGCAACGCGACGCCTGCGAGAACAAACCATTGCACATGATAGCGCTCAGGCTGCACATTATCGCCGCCGTTCATCACCGGGGCGCTGATGCTGCGCAACCGCGGCAGCAGCCACAGCAGCAGCGGCGCGCCAATCAGGGCGGTGACCGAGCCGGTGGAGACTTCCCGCGACA
>N_949
GGCCAGATTCTGCTGGCGCAGCGTCCGCCCCACGCCGACCAGCCGGGGATGTGGGAGTTCGCCGGCGGCAAAGTGGAGCCGGGTGAAAGCCAGCCGCAGGCGCTGGTCCGCGAACTGCAGGAGGAGATGGGCATCATCGCCCGCCCGGCTTGCTATATCGCTCACCATCAGCGGGAGGTCA
>N_950
GTTAACGAGTTTCACCGATTACGGACTACGCGCGCTGATTTATATGGCGTCGCTGCCGGAAGGACGAATGACCAGTATCTCGGAAGTGACCGAGGTCTATGGCGTCTCCCGTAATCATATGGTTAAAATAATCAATCAGTTAAGTCGCATGGGCTACA
>N_951
TACCGGCTGGGAACGAATAATATCGCGCATCGGCCCAGCGTCGTACACCACCAGTATACGCAGCCGTTCACAAAGGTTTGCCAGCTGAGCCGGTACATCAGCATCAGCCCGCACAGCACCCAGAATAAAATAAACAGCACGTAGAAAATAATATTGGCAATCTGACCAAACATGCGAAAGCGCATATTGGCGCCGCCCTGCGTCATATCTTTGGCATTGAAACTCATGGCACTAATCCGTCAGTAAAGTATTAGGGTCGGAAGGACAAATAAATCAGCGGAAATACACCGGCACAAAAAAACAGA
>N_952
TTATATTCATACCTTTAACAGTCTCGTATTGCTAAGGTTAATCCGATTCTGCTTCTTTCTACCTGCAGCACCTGCTCTTCATGAAGTTGTCTATTATTCTTGCTGGCATATATGGGAACCTTTCCTCATAAGTTGAGCGCTTATCAATAGAAAACCATTCAGTTACGGTAGGATGAACTTCTGATTTTTCATTAGTTCCATGTGTTGAACGAATGTACGTCCCATTTGTTGACGGGAGATTGACGACTAAAATTCCTGATTTTTTGTTAATGGTACTATCTCTCATGCTAGAGTAAAGTTCCCAATCTACGTGTTTTCTGTTTTTTGTTTCAGTAGGTGCTGCAGGTAGAAAGAAGCAGAATCGGATTAACTCCTACAA
>N_953
TCTTTTTGTGACCGCTTCTTCGTTCAGTTACGTATTGCTAAGGTTAATCCGATTCTGCTTCTTTCTACCTGCAGCACCTCCAGAAAACCGCTGTGCCCACAAACAGCCACTGATACGCCAGCGTCAGCCAACACTCTACCGTCACCACCGGGTCAGACAGCAGCAGGCTGCGGGTGAATTCTTCAGAGAAATACCGGCTTTCCGTCTCCATGACCGCTTTGCTGTGCAGGGCTCCTTCTTCAGGCCAGAAGAAGAGGTGCTGCAGGTAGAAGAAAGCAGAATCGGATTAACCTTTGGCGAAT
>N_954
ATCCTGTTCTTCGTTCAGTTACGTATTGCTAAGGTTAATCCGATTCTGCTTCTTTCTACCTGCAGCACCTCTGGCGTCACTATCACGGTGACGACCGACGATGAAAACGGAGAAATGATGGAAATCCATCATTGCACTGGCGGTATATTCGCTATTTCAGGTAACCCTGAAAAATAAATGGAAATAATGCTTGCCGCCGGCTTATTTTGCGGATAAAAATTACTGGCTTAATAACCCGCTTCAGAGGTTATCCCTTTCATTCGAAATATGATGATAGCAATATGAAAAAAACTCAACACCGCACCAGAGCGGGCTTTTGCCGTGCGCCAAGGACAGGCCTGCTGTTATTTGCCTGAATGACACATAGCCGCTTAAAACATCAAATAATTAACATTCTCTCTGCAATAATATGACACGCAGTGGGAAGGTTGGCTTGCGAAATAAGCATGAAACTTTGATGCTTTACTAATAAATAACCCCACAGCGTCTTGCTAATTACTTATCAGGACTGGTTGGGTTATTTTATTCTGACAGGTGCTGCAGGTAAGAAGACGAAATCGGATTAAGCCTAGCAAT
>N_955
GTGTGCCTTCGTTCGTTTACTGTTTGTTCTTCGTTCAGTTACGTATTGCTAAGGTTAATCCGATTCTGCTTCTTTCTACCTGCAGCACCTCAGGAAGTCCGGCAGCTTGATGCCGGCCCAGCGGTTGTATACCGCCCCTGCCACCAGACCGGTAATGATACCGGCCAGCACGCCCATATTGATTTCCGGGTTGATGGTGACCATCGCTTTGGTCATCACGAAATACCCTACCGCACCGGCCAGCGCCGCAGCCGGCGTTATCCTTGGACCAGCTTGATAGGTGCTGCAGGTAGAAAGAAGCAGAATCGGATTAACCTTGCAGCAAT
>N_956
TCTTTTGGCGCCTTCGTTCATTACGTATTGCTAAGGTTAATCCGATTCTGCTTCTTTCTACCTGCAGCACCTGTGTTCCAGAGGGTTGCCAGCAGCATCTTGCGGTGCAAATCGGGCACATAATGGAGCAGGGCGCTGACTTCCGGTGCCAGCAGGTATTTCGGTAGTTCATCTTGAACGAGCGCCATCTGGCGCAGGGCCAGCGCGGCGGGATAGTCAATGGCCACCGGCATTTGCGCCGGCTGCTGCGGGTGAGAATATGATAAGAGGCCGCTCATTGGTTTGACATTCCATCAGGTATCACTAATTGATTCCACTCCCTGTTGCGGGTAGCTTCAGCAGCGCGCAGGGCTCTTTCGCGCCTCCAGACTTTACGAAACACGGAAACTGCAGACCATTCATCATGACCTGTAAGACGTGTTTTTGGGCATGCCGGTTGCCTTGCGCAGACGGACGGCAAGAATGACAGCGTTGATGCCCAAGCGCGTGAACTGATAGGTGCTGCAGGTAGAAAGAAGCAGAATCGGATTAACCTTAGCAATACG
>N_957
GTGTAAAGCAATAATTACGCAGAAAAAGCAGTGTACTCCACGCAGAACATTGTTTAGTGTAAACGTATACACATCCTGTTTTGTCGGCGGAGGAAGAGAGTGGTTTCCGGCAAGCACCACGCGATATCAAACGATGGAGTACCGTCGCTGCGGCCGCAGCGGTCTGCAGCTACCGGCTATTTCCCTTGGCCTGTGGCATAACTTTGGCGATGAAACGCGAGTGGAAACCAGCCGGCAGATGCA
>N_958
ATTAAGGCTTTCGCCTTCTAACGCCCACTTATCTACATATTCTTGATAGCTATGTTGAAAGTCGACAATTGATGTCTGCCAAGTTTGTAGCAAATCGACTATACGAGCGCTGTCAAACAATTGAATTTGTGTGTTATTCACACCGCTCCAGAGGGGTCTCATATATTTCTGCATAGCCACCTGCTCACGAACCTCTTTGTAGATGCGGCTAAGAATTCTACTATTTGGTCACGCAGCCGTAATTGGGTCACTTTATCCAACTGCTTCCCGGAAAGGTTTTCGATATGAAGTGCTGTTGCATCAATATCTAATTTGTGACGATAACGGGTTA
>N_959
GCCGCAGCTGGCGCCGCTTTTTTCACGCCGGGCGCTGGCGACCAGTCGTGATGAAAAGGTGGTGACGACTCTGGATGCCGGACTGCAGCGGCAACTGGAAGATGGCGCTGAACTGGAAATCGCGCCTGCCGCCGCGCAGTTCGCTGGCGATGGTCGTCGTCGACCACACGGATATGAAAGTTCGCGGCTGGGTGGGCTCGGCGGATATCACCGACGACAGA
>N_960
ATACAGTAGTCCCTTTTGTTGTAAGGGACGGTCTTTAATCTGGTTAAACGTTTCCCGGCCACTTAGGCCGATACTTACCGGGCCGGGTGGTGAAATTCGTTTTCATGCCGCAGTGGTGTCCGTCTGTACCTGTTGCATAAAAAACACAGAGTTATCTGACATATTTCCAGACATTACGGGAACCTTATCAAAGTACTGGTTCATTACAATCTCTGCGCGGCGATAATCTGCTGCGGCATAAAGCATTTCAAGCTCATTCCCTGTGAGCTTTTCTTCCATATGCCCCGACAACCTTTTCCAGCAGGCTGCCGTCATTTATTTACCGCAGTTTTCTGACGAATTCCATCTTGTTTGCCGGTTTGTTCATGTCTGACCTCTGGTGTACTGACTGTAAAAAAGGATTGCCACAGCAGGAGATGTGAGCAGGTTATTCATCCATGACATGGAGGCACGGGAACCTGAAAACAAGCCGGCTGGTGCATATTAAAATGTGCGGAGCTATTCTCCTCCGCACATACAGATTTAACGTCTGCGTTTCTCCAGTATCGACTGACAGTCAGTACAGGTTGTTACACCCGGCAGCGTCTGACGGCGTTTTTCCGGAATAGCCTTGCCGCAAAATCGACAGTGCTGCAGGGAAGGTGTCGGTGTGGGTCTTAA
>N_961
GGGCAACATGCCGCAAATCCGCACCATCGTCGATGAAGAGCTGGAGAGCGTGTGGACCGGCAAGAAAACCCCGCAGCAGGCGCTGGATTCCGCCGTGCAGCGCGGGAACCAGCTGCTGCGTCGCTTCGAGCAAGCGACCAAATCGTAATCTGTAACTTGCCCGGTGGCGCTGCGCTTACCGGGCCTACGATGTA
>N_962
GTGTAAAGCAATAATTACGCAGAAAAAGCAGTGTACTCCACGCAGAACATTGTTTAGTGTAAACGTATACACATCCTGTTTTGTCGGCGGAGGAAGAGAGTGGTTTCCGGCAAGCACCACGCGATATCAAACGATGGAGTACCGTCGCTGCGGCCGCAGCGGTCTGCAGCTACCGGCTATTTCCCTTGGCCTGTGGCATAACTTTGGCGATGAAACGCGAGTGGAAACCAGCCGGCAGATGCA
>N_963
CTAAACGGTTCTTTGGCTTCGACGGCACGAATGCTGCGGGCGACACGCTGTGGAGAGGCTTGTGGCGTCAACGCTGTCTGATTTGTGGCTTTTTTATAATCAGGGTTAGTACAAAGTCTGAAATAACAAGAAACATCTGGAAACGATGGAGATTTTCTCTGAAAATATGCTGCGCAAGA
>N_964
ATTGCCCAGCCAGCGCCCTTGCACATAGCTCAGCCAGCAGCCGAGGCTGGCGGCGGCGGTCAGAATGGCGATAGTGGGCACAAAGTCCATGACGCCTTTAGCAATCAGCGCGCCGGCGAGCAGCAGCAGGCTGTATTCTCCCGGTAAAAAGGAGGCGGGCAGCAGCCCATTTTGCAGAAACAGGGTCGCGAACATAACCAGATATACAACGCCCACAACGTGAGGGTTCGCCAATGCGGCAAAATCATGTTGCCACAGCGCGGCGACAATCTCTTGAAAGTCCATGGTTGTCATTCAAGAGATTGA
>N_965
GTGATAGGGCGAATCCGGGTCACCGGCAATTTTTTCACGGACTTCGTTGCCAGAGAGCACGCTGGCGCCCACATAGACAGCGTCTGTGTCCGCGTCTACTTTGCGAATTTCCGCTCTTTAGCGCTCATTTCGTAGAGCGGCTCAAAGTCGAAGGTTATTCCATCGTCAATGTCGCCAAACTCAGA
>N_966
TGCGAACACTTTTATTTTCATGGTCACGTTGGCTTCGCGCAGGGTGAATGCGTGGTTGAGCTTCGCCAGTTCGCGCTGAAAGTCCACGATGCGTACGATGCGGCGGCACGACAGATTAGACCTCAATGCTGTTTTTGAAAGCAGACGGGAAATGATAATAATCTTGCAATCCACTGACTCTTATGGGATTAATGGTGTCATTATCTCCCCTATTTGCTCGATAAGCTTAGCTATTGCGTCTGGTAATTGAGATTGAAATGATTCATCGAGAATCCGGTTGATTATGTAGCGAAATTTCACTTATACAATCACAGCAAAGCATAATA
>N_967
GTTAATCCCATATTTCTGGTTTCAGGCTTCTGGATGATGTTTCCGTAGCTGAGGGACAGTATATTGGTTTCAGCTAGGCCCACATTCTTTCGGTTCAGTTCTGACACCAACGCGAAGAAGGGTTTAACCTCCCAGTGCTCCGGCACCTGCCCAATCCACTCAACGCCGGAATCCTTCATCTTCACGTTGGGGTCTAGGCCCTTGGTGACCGCATGGGTAATCAGCGCCA
>N_968
TGTTTTTGCCTGTACTTCGTTCAGTTACGTATTGCTAAGGTTAATCCGATTCTGCTTCTTTTCTCCTGCCAGCACCTCGCGGCTGAACAAGCTGGATTCGCCTTTTGCTACGGCAGGTAACCGAATCTTCTACGAAGTGGCCGTTTTCATCGGTTGGAGTTCGCCTGAGCGATAACGTAGTTGCCTTCTTCGATAGCAGACAGGTAGTGAATTTCGTCAGTAACCACAGGTGCTAGGAGTAGAAAGAACAGGAATCGGATGAACCTAGCGAATGCA
>N_969
GGTGGCGCTCGAGGGAGCGCTGGACATGTATAAACTCGACGACCAGCCACTACCCCAACACCGAGCAGGGACTTGCGGCGCTGGTGACCGCTCCGGCCACCACACATGCCGCAACTACCAAAAGCAGGCTATATCCGCCGTCTGCCGCAGGACCCGTGGGGAAATGAGTATCAGCTGTTAAGCCCGGGTCAGCATGGCGCCATCGACGTCTTCAGCGTCAGCCGGGACAGGGATGCCCGACACCAATGACGATATCA
>N_970
AGGATACCACGTGTCCCGCCCTACTCTTCGAGTTCACAACCTGTGCATTTTGGTGTACGGGACTATCACCCTGTACCGTCGGACTTTCCAGACCGTTCCACTAACACACAAGCTGATTCAGACTCTGGGCTGCTCCCCGTTCGCTCGCCGCTACTGGGGGAATCTCGGTTGATTTCTTTTCCTCGGGGTACA
>N_971
GTCGCACATCGGCATGAAGGATGCCGATAAGCAGGAGTTTACCGGCGCGCGCAACGCCCGCTTCTCTATTTTCCCGGGTTCCGGCCTGTTTAAAAAGCCGCCGAAGTGGACGATGGTGGCCGAGCTGGTCGAGACCAGCCGCCTGTGGGGCCGCATCGCCGCGCACATTGAGCCGGAGTGGGTGGA
>N_972
GAGTATGTTGAAGTGCTGCCGCGCATAAGAGCCTTGAGCAGGTGGCGCAGGTTCTGGCCGGCGCCCGGGCCGTCGTCTCGGTCGATACCGGGCTGAGCCATCTGACCGCCGCGCTGGATAAACCGAGACTTTACGCTCTACGGCCCGACCGACCCGGGGCTGATTGGCGGATACGGTAAAAACCAGCACACTCTAATATCTAAAACAAAGAGACCGAAAGATATTAGTGCCACAACAATCATGCAGGCGATTCAGGAAGTGATTTAATGCGTAAACTCCATATTATCAACCTAGAAAAAATGGGA
>N_973
GGTCTGCGTCAGGTCGACCTTATCGATAGCCTTATGCACCGCGCGTCGCAGCAGACGTTGAATGCGCGCGTCATCGGTCAGTTCGAGAAAACCGCTCATCACCTGCAGCAGGTGCTGGCCGACCCGTCGGGCGTTCTCCGGCTGGCTGAACCAGTTGCCGAGCATCAGGGCTGGCTGATAGCGGCGGATGAGCGCGACCAGCGACGGGGTATCAAGGAACTTTTCCTCGACAAAGCGGCCGAGGTTGTCGGCGATGCGGTCTTTATTGCGCGGAATAATCGCCGTATGGCGGGCGACAAAGGGCAGCGGAATACGGCGAAACAGAGCCACGACCGCAAACCAGTCGGCCAGCGCCCCGACCATCGCCGCTTCGGAAAA
>N_974
ATTCACGGCGGCGGTTGGGATACTTGATGTTCCGCACCATGAAAACGAAATCGCCCAGTCCACCTGCGCCCACGACGGTGAATACGTCAACTACTGGATGCACTCCGGTATGGTGATGGTTGACCGCGAGAATGTCGAAATCGCTGGGTAATTTCTTTACCGTCCGCGACGTGCTGAAGTATTACGATGCGGAGACGATTCGCTACTTCCTGATGTCCGGCCACTATCGCAGCCAGCTGAACTACA
>N_975
TTCATGTTGACTTCGTTAAAGGTCGTCAGCATGGCGGTAGAGTTTTTCGCTTCCAGCAGACGTTCGGCTACGCGTTTACGCAGACGGTAATCGGGACGCGTTTTTCCGAACGGTGGCCCAGCTGCGGCGCCGGCGCGGCTGCCGGGGCGGCGGCTGGCGCTTTGGCTTCTGCCGGCGCCGGGGCTTTCGCCAGATGTTTCTCAACGTCTTCGCGGGTCAGACGACCGCCGACGCCAGTGCCTTTGATA
>N_976
GGTCGGTAAATAGGTGGAGGCATTGGATTTACGCTCACCGGCCAGACACGGAACGCCATGCTCATCCGACAGCCAGCCGATGCTGCCGCCGCTGCGGTTTTTGTTATCGCTGCCGTCGGTCGGTCCAGCCGGGCTGGGAACGGTACGAACCGTACCGTCGCTGAAACGAAGGTGATGCTTTGCACATCGCCCCGCACGCAGGAGAGCGTCCAGTCGCCGGTTGCCGTTCCTGAGACAATCGCCCCTTCCACGTCAGGCAACTGGATA
>N_977
GAGAGAGGTTGAGCGTCTCTAGGACCGATAACGAGAAGCTGTACCGCTGGCTGAGATACAACGGTGAAAAGGTTATCGATGAAATGACTTGTGAACTCGATGCACTGTCCGCCGTTCGCCAGACGAACAGGGATTCATACCGTCGCCAGCTTTACCTCTTCGACTGCCTGTCCCTGATGGTGTGGGCCGGGATGGAGGGCGCCGAAGACTCTACACGGGAAAAGGTCCGCAATAAAACCGATGCCCTCCGTCTTGTTCTCGCGGGAGAAAACTGACGAATGAAAGCCATATTTTTTTTAAA
>N_978
TGTTGTGCGCTTGGTTCAGTTACGTATTGCTAAGGTTAATCCGATTCTGCTTCTTTCTACCTGCAGCACCTATTGAATCCATGGTACGCGACGTGCTGAGCCGGATGAACAGCCTACAGGACGGGATAACGCCCGCGCCAGCCGCGCCAACAAACGACACCGTTCGCCAGCCAAAAGTTAGCGACTACCCGTTAGCGACCCGCCATAGGTGCTGCGGGTCAAAGAAGCAGAATCGGATTAACCTTAGC
>N_979
CTGACAATACGGTGATGGCCCTCACGGCGGAACAGAATGCCGCCACTGGCGTGGGAGTGCAGTTAAATTTGAATGGCAAAGCACTGCCGTTAAATACCGATATCAGCCTCTATACTTCGAGCCGCGCGACGGTGACCAACAGCGGCGCGGATGCCAGCTACAGCTATTTCACCAACCCCGACAGCCCCGGAGGCGCAGCGGCCATGCAGACGCTCA
>N_980
GTTGTGTACTCGGTCACGTTACGTAAAGCTAAGGTTAATCCGATTCTGCTTCTCTCTACCTGCAGCACCTGTGGTCCCGACAAGGCGTTAGCCGCAGTCGGGGCCGTATCTCCGCGTTAGCGGGCCGCAGGGCCGCCGAGCGTGTACTAAACAACTGACCACAGCTCCACCTACAGCGATGAAGAAGAATAGTTCAACACCATCATTAAAAGCGACACTACTCCCGGCCTTCGGCCGGGGGCGGCGGCGCTTTTCGTGGTGGGGAGGGGCTCCCGGCTGGCAAACCGGCGCCGGTTTTATGATGAATTTTCATTTGAATGCTGTAACTAACTTGGTTCTCCGGTTGGGGCCCGTCGCGCAGCGATGGGAGCTCTCTCTGATGTTGCCGAACCGGCGCGACCGTCAGGTCGCTGCAAGGGCGGGCACTCTCCGCAGCCGGTCCACAGAGGTGCTGCAGGTAGAAGAAGACAGGAATCGGATTAACCTTCACA
>N_981
TGTGTTGTGTGCACGTCTTCGTTCAGTTACGTATTGCTAAGGTTAATCCGATTCTGCTTCTTTCTACCTGCAGCACCTAATCTCCTTCAAAATCACTATTCACAGGTTAAAAACCCGAATCCGGTATTCACGCCGCGTGAAGGGAAAAAGACCCTGCCGTTCTGCCGTAAGCTGATGGCGAAAGCCGAAGGCTTCACGTCCCGTTTTGATTTTTCCATCCATGTGGCGTTTTTGCGTTCGCTGGGTAAGCGTCACCGGATGCCACCACAGGTGCTGCAGGTAGAAAGAAGCAGAATCAGATAACCTTAGCAAT
>N_982
GAATCGCCAGTGGTAAACGCCTCAACATTCTCACCTACGGCCTGCACAACGCCAGCCGCTTCATAACCAAGACGTGCCGGAAATTCCGGCTCAATAACATATTGGCCGTTGCGGTACATGATTTCTGCACGATTAAGACCGATAGCCTGCACGCGAATCTGAACTTCACCCGCTGCTGGTGCGGGCACCTCCATATCGACAATTTCCAAAACTTCCGGACCACCGGTGCGGTTAAAGGTAACAACTTTAGACATATTCAGCTCTCGTCAGTTATCAGCACATCTTTCGAATATTGTTGAAGACATGCCCGGTTTATTTACTGACAATCTACGCTGCTATAAACGTACCAAAAATAGCTGACAGGGAACTTCAGTATTAATTATCTGTTAACAAA
>N_983
CATAAAAAACGGCAGCGCCGTCGCTGCCGTTTATCGCGTTCAGGCGGTCATCAGTATTCGGAATTGACGATTACTTCCTCGCCCAGCGCGCCGGCAGCATCGGCAACGGCTTATAGGAGGAGTTGGCGGCCCGCAGCACGCGGATGCCACGGGCGCCCGCTTCGCGGGCGGCGGTGATATCGTTATCCGAATCGCCGTAGAAAACCTTTATCTGCTTCGCCTGCAGCCACTTGGGTCTTGGTGTTTGTCGCAAGGCTTATCCGCGGCAACCGCCGGATTCATCTGGCAGCCGGGATA
>N_984
GATACCGCTGAGGTGCTGCAATTTGATATCTCCGCCCGGGTGATGGCCGCCATTGAAAATGAGCCCGTTCGTCAGACGGCTCCGCTTATTCCTGAATCTCAGCCCGCACCGCATCAGTGGCGGCAGATGCCGTTCTGGAACAAGGTACGTCCGTGGGCCAGCTCCCTGACTCAAATGGGCGTTGCCGCCTGTGTATCGCTTGCGGTTATCGTCGGCGTCCGGCGCGCTATAATGGTCAGTCTGATTCCGCTA
>N_985
GTTTTTAGTCTATTCGTTCAGTTACGTATTGCTAAGGTTAATCCGATTCTGCTTCTTTCTACCTGCAGCACCTATATCGCCATATTTGCGGTTGTAAACAATCCGGCCATTTACCGTCTGTACCGGCTCCTGCGCCACCGGCGCCGGCTGCGGCTGAATGGTCTGGGTCTGCATCGGCTGAATCGGCTGCGCCTGAGGAGCGGACTTGACGCCGGAGGGTGGCGGCGTAATCAGCATGCCGGAGTTGGTGCTGGAAGAGGCGGCGCCGCCGGCAGAGCTAACCGGCGCAGGCGGATTATTGGTGTTGGTAGGTGCTGCAGGTAGAAAGAAGCAGAATCGGATTAACCTTAGCAATACGT
>N_986
TGTGCCTGACGCCTCGAACCGTACGTATTGCTAAGGTTAATCCGATTCTGCTTCTTTCTACCTGCAGCACCTCCACACGGCACCGGCGCCCGGTAAGGTGGCAGCTCCACACGGCACCGGCGCCCGGTAAGGTGGGGCGGATTTCCACACAGCACCGGCGCCCGGCAAGGTGGGCAGATTCCACACGGCACCGGCAGCGTATTGCGCTGGTGGCTCGGCATGAAGCTCAATCCTGTGCACCATGCTATCCCGATTGGGACTCTAACGGCCAACCTGTTAGGCGCCTTTGTGATAGGTGCTGCAGGTAAGAAAGCAGAATCGGATTAACCTTAGCGAT
>N_987
GATAACCGTGGAGGTTGGGTTCGTTGAGGGACCAGCGCGCAAATCACGCCCAGCGGCACGCCCACGTCCATCACTTTACCGGGTCGTCATGAATGATGCCAACGGTCTTCATATCTTTGATGGCGTCGTAGACGCGCAGCGAGGCGAAGCGGTTTTTCAGCACTTTGTCCA
>N_988
AATTTTTACCCACCCATAATGACAGTGAAAACAGAAATTGCAAGCTATCGCGATACTTATCCACCGGAAAAATCTGCACTTTATCCACAAGTGGATAATTGAGAACTGAACTTGACCTCTTTCCCATAGCTTGTTGATGCGTATCCCATAGCTTGTTGACACAAAACCCACTGATACGTGATTAATTTCCCATATTATGTTTACCAGTTGCCCATACAGGCCCCCTCTCAGGCCGCACTGTACGCGGCA
>N_989
TTTTTATGTGTGTACTTCGTTCAGTTACGTATTGCTAAGGTTAATCCGATTCTGCTCTTTTCTCACCTGCAGCACCTGTATGGCAAATATATTATTTTTACACCGTTATGTTCTGTATCTTTACGCTCATTATGCTCATGAATACTAACGACTGTTACCGAATGCCCCTTCTCAATTAATGACTCGGCCAATATCTGAACCGAAACCTCGGCACCACCTATTTTATATGGATAATATAACGTGTTTACTAAAATAATATTCATGAAATACCCATGTCGTTTATTGATTATATTTAATAGCTCTTATATATTTGCACATAGCTATTTACCATATCGCTTTTCCTGAATTTATTAGATGCGAATTCACGGCATGCTTCTTTTCATTCCAAAAATAGGTGCTGCAGGTAAGAAGACAGAAATCAGATTTAACCTTAGCGATACG
>N_990
TTATGTTTATGTAACCTACTTGGTTCAGTCGTATTGCTAAGGTTAAATCCGATTTCTCTCTTCTACCTGCAGCACCTATGGATATGGCACAACAGCGCAGACAGGCAGAACGCGGAGCGCCTTATCAACGACTCGCCGCGGCAGCTGTATCGCTACGCCATCTCGTTTTACATGCGAGGAATGTGACGCACCAATCCCGGAGGAACGCCGTATTGCCATCAAGGGCGTTGCACTATGCGTCACCTGTAAGGAAATCGCAGAGCTTAAAGGTAAACACTCATAACGGAGGTGCTGTATAAGCCTTCGCATCAAAATCGGCGACAAATGGATTATAAACAGGTGCTGCAGAAGAAGCAGAATCGGATTAACCTTAGCAA
>N_991
TGCCGGCCGCGTGCTTCAGCCGGTAACTGGACCTATCCAGTGGGAAACTGTCACCCCGGCAGACTACTCAGCGTAAAAAAATCAGCCCGGATAAGTCCGGGCTTTTTTATACCCGCAATACCCCGCGCTTCACACGCGCACATCACAACACAGAACCTTTCAGGATGACCCTTGAGGATACCGGTTTGGCTATCGGTGCCTTTCTGTGGGCCGGATTCCTGTGTGACAAGGTTCATCACA
>N_992
TCAGAAAAGAGGTTTTCGAAAAAGTAGGCGGATTTACTGAAGATTACGGTTTAGGTCATGAAGACTGGGAGTTTTTTGCCAAAATATCATTACAGGGATATAAATTGCAAATCGTCCCGGAACCTCTATTTTGGTATAGAGTTGCAAACTCCGGCATGTTGTTAAGTGGAAATAAGAGTAAAAATAACTACCGCAGTTTCCGTCCTTTTATGGATGAGAATGTTAAATATAACTATGCAATGGGGTTGATACCTTCCTACCTCGAGAAGATTCAAGAACTTGAGAGTGAAGTGAATCGCTTGCGGAGCATCAATGGTGGTCATTCTGTCAGTAACGAGTTACAACTTTTAAATAATAAGGTTGATGGTCTTATTTCTCAGCAAAGAGATGGCTGGA
>N_993
GATGAAGGCGCTCAGGACAAAAAAATGCGCGGTCAGCACGGAAATAACCGTCTTCATTTACACCCTCCCTCATCCCTCACCATTTCCGGTAACGCCATGAAGTACAGTTTATCTTTCATGGCTGGCTCCCGGCGGCAGGAGTTCGAGGGCGCATCAAGTATTTGCCGGGCCACCTGTGCGCAGTCACCGGTTTGTGCCACA
>N_994
GTTGATGTTCTATCGGCGCGACGGGTCAAGACACCACCATGATATCGCTGATGGCTTACTTCGCCATTGTGCTGGTTTATGCCAGCATCCCTTTCCGTTTCCTGTTTGGCTTGTACGAGTCATCCCACTGGCTGGTGGTACTGGCAAACATTCTTATCTGCGGCGCAGTTCTCGTTGCAGGGGGAATATAATAGCGCGTCTGGTTGATGCACTGAGGCACTAATA
>N_995
GGAAAATAATGGCTAGTTCGGGCGATTAAGGAAAATACCCAGCTCAGGATGAACCTGAAAAAAAACCGATAAATAGCGAGAAATATTATGAAGGAATTAATGCTGTTAATTCCTCTGGGCAGCGCTTTGCTCTTAACCGGGTGCGCGGGCACAGAGACTGAATTTCAATGTAATGCCACGACGTCGGATACCTGTATGACGATGGAGCAGGCAAATGAAAAAGCGAAGCTGAAGGAGGAACGCAGTGATGCAAAGCCGGCTGCGGCCGAGTTGCACAACTGGCTGAGGGTAATTTCGGAACCACGTCAGTTAATCCGTACCCGTTGCCGCCTCAACCCAACCTGAACCGGGCCAGAGTGGCAGCGGAGAGAGAACGAGCACGTGCAGTGTACCTAAATAATCCAACGGCAAAGAATGAGGCAATATATTTCGAAACCGGGAAAAGGCTCCAGTCTTTGCCGGTAGTGAAAATGTCTTTACCAGTCAGTGGCGTCAACGTTTACGA
>N_996
ATCAAAAAGCGGACAAATTATACGGTGACGCCCCGTGATTTCAAACAATAAGTAGCAAAATAGTGAATAAATGTTTAATTATTTTCCAACAGAAACTTTCCGTGCATTTCAGCGTTCTGTGAGCGGTCATACAAAACTGCAAATAACGAGGAAACACGGCGGAGAGATTAAAGCGTGCATACAAATCACATAATAAACATTTCAAGCGCCCTTTAATGAATCAAGGACATAAAACACTATTTTTCATGCTTTTGATATTCAAGATAAAAAGTGAGGACATTATCTAAAACAACCTCACATACAATAAAAACCTTTTATTGACATTTATAATAAAAATTTAACATCACTATGCTGTTCATCATTGTCGATTTTTAGCACCCTGATATTTTCAAAGTTGACTATTTTGTCAGTGAATCA
>N_997
TTATTTCACTTCGTTCAGTTGCGTATTGCTAAGGTTAATCCGATTCTGCTTCTTTCTACCTGCAGCACCTCATTTCACCGTCAGGGCATCACGGATTTCAGATGGGTTTTGCCGGCCGCCCGTGGCGCCATCCACCACCGGAAAGCTGTCGCGAACTAAAGCATGGACCTCTGCGGTAGTACGGCACGGTGGTTGCCCGGTGAGATTGGCGCTGGTCGAAACCAGTGGTTTTCCGTAGGCTTCGCACAATTCGATTACCAGCGGATGGTTAGTCACGCGTACCGCCAGTGAATCAAAACGTCCAGTCAGCCAGCGCGGCGTTTCAGGACGCGCCGGGAATACAAACGTCACCAGTCCGCCGAAGTAGGTGCTGCGGTTGAGAAAGAAGCAGAATCGGATTAACCTTAGCA
>N_998
GGTGTACGTGCCGCCAACGACGGTAACTTCCCGAAAGTGTATGGCGAAGTTGATAACAACGGTATTCCGAAAAAAGGCCTGCTGCTGGCCGCAGTGAAAATGACCGCGCTGATGGTGCTGATTACCCTGATGAACTCCGCCGGTGGTAAAGCCTCTGACCTGTTCGGCGGACTCACCGGTATCGCGGTACTGCTGACCATGCTGCCTTACTTCTACTCCTGTGTTGACCTGATTCGTTTCGAAGGCATCAACATCCGTAACTTCGTTAGCCTGATTTGTTCGGTACTA
>N_999
GGTGGCGGATATTTCTCTGCTGCAGTAAGCGTATCGGTAATAATAAAGACCTGCCTCAGGGCAAGTTTTTTTATACGTGAAATATAAATAGGTGAACCGTTAATAATTCTGCCATTGATATCTTCATTATTTGCATTCATCGATGAGAAATGTTTTAGGAATATATAAACATAATTCCGAGAGGTATTTACGCTGGTGGCGGGTGCTTGAGACTGTGTGTCTCAGGTATTGAAGCGGGAGACAGACAAGAAAAGCCCCACCA
>N_1000
GTGACTGTGCCAGAGCAAAGAGCCCGGCGTGTTCTGCGTTGCTAACGAAACGCCGTTCGCCGGTACCGCCAGCAACAAGGTGTATGTGGATAGTAAAGATAACCCGGCGCTGCTGGAGAAAGTGAACCAGTGGCTGGATAGCCAGACGGATTATCGAACGGAAATGGAAAATTCGCGGTTAACCGCGGCGGCGCGCCACCACCGGCAGATGTCCGGCGGTGGCTATCGTCCACGGTTAGCGCTGCCGGGGCGACAGCGCCTGTCGCGCCAGACCGCGAAAGTAGCAGGCGTAGCCGGTGATGAGACGCGGCGTATAGCCAAACGACTCGCTGCCTTCCTCCACCGTATTTTTTACCA
>N_1001
GTGTTATGTACGTACTTCGTTCAGTTACGTATTGCTAAGGTTAATCCGATTCTGCTTCTTTCTACCTGCAGCACCTATCGCCTCCCGCAGTTCAGACGTCTGAGTGACCCGCCGGCAGCGCGAAGCAACGTCAGGGCGAAGGCTTCCGGCAGCCGCTGCCAGTCCACAGAGCGATGTCATTGTAGCGCTGCTCTGGACCATGAATCGCCCGTTCCACGGTATACCCTTCGTTATTCAGCAGCAGAATAAGCGGCTTTTGCTTATCACGCAGCATGGAGCCCATCTCCTGAATGGTCAGTTAGGTGCTGCAGGTAGAAAGAAGCAGAATCGGATTAACCTTAGCAAT
>N_1002
AGCACCTGCTGGCCGGCCGCCAGCGACAGCGACTCGGCGCTGCGTCCGCAGGCGCAGAAGCTTCGGCGGCAAAAAATCCAGATTGTGTTCCAGAACCCGTATGGTTCGCTGAACCCGCGTAAAAAAGTGGCTGGCGTGCAGCAAAGCGTTCTGGCTGGAATAATTCCCA
>N_1003
GACTACGGCTTAGGCCGTAACTGCACGTTGTTCGACAAAACCCGTAAGTGGGCATATCGCGCCATCCGTCAGGGCTGAGTATGAGCAGTGGCTGCAAGCCTGCTACGAACGCGCTTGCGCATACAACCTGCAATTTGCACGGCCTCTGGATGAAAATGAGGTAAGAGGGATAAGCAGCAGCGCATTGCTAAATGGACATCAAATAAATTTTCACCTGAAGAATTCAGTAAATTTGTTGATATTACTCATTCCTCTGAAATTCAATAGAAAGAGAGGGAAAAAGTCAGGACAGTCAAGGAGGAAAGGAAGCCTAGAGGAAATAAAACCTTGGGTAGCTATGGGAATAAGCAGGCGGAAGTATTTTTATATAAAAATGGTGAAATAAGATGAAAACCTTCGTAACTCTTTGGACTATAGTTTTTAGCATTTGTCCAGTGATGTGTACTGTTGATATATCTAATTACATTCCGTCTGTTTACACAGTTTTTAGTAAGAATAGACCTCTTGTAACTGGCGCCCTTTCTATTCTTTTGATATCTGTTTTTATTTA
>N_1004
ATGATGAAAAGGGTGATGCGCTGAACGGAAGAATGATGGACAACGATATCAATCAGCTTATTGATGCATTGCTAAAAAAGCAGACCAGCCTCGGCCGGGTTTATTTCGCCGGCGAGACGCGCTCGCCTGCTGAGCCGGTGGTGCAGGTGGATTTTCCCGTCTGAATATCCTCCTCGATA
>N_1005
ATACAGCGCCTTGTGCTGTGGCGATTTGGTATGGGTGATGTCGCGGATGGTCTTGAAGCGTGCTTCCTTGAACGCAGCCAAGTCCTTCTCGTCGTACAGGCCGTGCTCGTCCAAGCGCTCCTTAATCTCGTAGACCACATTGAGGTCTTGCACTTCGTCGATGTGAGCACCCTTGTCATAGGTGGTAAAGGCCTGACGCACGTTCTCCGGGTCGTTCACAAAGTCGATGATAAAGACCTCATCCTTACCGGGCGCCGTCCGGTTGAGACGGGAGAAGGTCTGCACAATCTCCACATGGTTAGCGATTTTCTTGTCTACATACAA
>N_1006
ATGTTTTTGGCCTCCTTACTCGTTCAGTTACATATGCTCAGGTTAATCCGATTCTGCTTCTTTCTACCTGCAGCACCTATTGATATCCAGCCGCTGCGCCGCCGTAACCTGCCAGCCGTCATCCCGCGAGGTGGGGGCATAATCAATACATAGCGCGGAGGCAGGCATTGCCAGCTGCTGGCTCATGGCGCTGGCTACCCACGTCGCTCCACCGCTGCCCGCAGGGCAAACTGGGGATACGGAAGACGCTTTTGCAGTGTGAGGTGCTGCAGGTAGAAAGACAGAATCGGATTAACCTTAGCAAT
>N_1007
CAGCCGGGCGAGATGGCGTTTCTGACCGGCCATTCCGGCGCAGGGAAGAGTACA
>N_1008
ACCAACAGGACGACGACGCGAATGACAAACGACAGGACGGCGGTTTTTTCCGACACGTTCCCTGCTTCCCAGCCGCGATAGACGGTGACAAAGGCAAACGCGGCCCACAGAAACAGCACGGCGACCAGCGTGCCGATAAACAGCAGATTGAGGAGATTCGGGTCGGCGTTGTTGGTCGAGGCGCGAAACGCCTGCTCCTGTTCGTGGGTCATTGCTCCCCCTCGCGTTGGTACTGGCCGCTGATATCCTGCGGCAGTACCGGCTGAGCGCGGGAAGGCTCAAGATAGGTTGAGATGCCGCGTTTGATTTTCGCGATATCATCAGTGGCCTGCGGGA
>N_1009
TGTGGCAAGCGACAGTTGCGTATTGCTAAGGTTAACCAAACCCAACAACCTAGATGTTGTGGCCCCACTTCGTTCAGTTACGTATTGCTAAGGTTAATCCGATTCTGCTTCTTTCTACCTGCAGCACCTCGGCACTGGCGTCGGCGGTCGTCTGACCCGCGAAGACGTTGAGAAACATCTGGCGAAAGCCCCGGCGCCGGCAGAAGCCAAAGCGCCAGCCGCCGCCCCGGCAGCCGCGCCGGCGCCGCAGCTGGGCCGCCCATTCAGAAAACAGGTGCTGCAGGTAGAAAGAAGCAGAATCGGATTAACCTTAGCAAT
>N_1010
GAAGCCCAGCCCGATGGCCGCGCCGAAGCTGGCGAGGGCTGGAAAGCAGGCGGCGCAGCCCATCGCGGAAACGACGCTGCCGAGCGCGCCGGTTTTATCGGCAATGCGTGTCATCAGTCCCATGAAGCGGCTCTCGCTGTTGTCGTTGGCTTGCTGGCTCACTGCTTGACGCTCAAGCGGTAGCCGGCGTCTGCGGTGGCCTTGGTCAGCTTCTGTACGCTGGCCTTGGTGTCGTCAAAAGTGACGACGGCCTCGCGCTTCTCGAAGCCGGTAATGACA
>N_1011
GAAAATGGGGGCGCCGGAGGACGCTGCCACCGAACTGGGGTCCGCTGAGCTCGCTGGCCCATCTTGAGCGCGTTAGCGCGGCGGTGGAAGCCGCAAGGGCGCTGCCGCAAATTAAAGTGGTCACCGGCGGCAGTCGGGCTGACGGCGCGGGCTATTACTTCCAGCCGACGCTGCTCGCCGGCGCCCGGCAGGAAGACGCTATTGTCCAGCGCGAAGTGTTTGGTCCA
>N_1012
GCCAGCACATCTTGACATTCTGTTCAGTGGCCGAGGCACCACCAGCGTTTCTTCATTCACATGGCCAGAGCCGGAAACGCCAACGATAACGCAGACAATCCCGCCCGGATAAAAGGGTTTAACCTGAACATTCCAAATCTCCATGAGGTGTACAACCAAACAAACAAGTGCTGCTCACACGCGCTGGCGACTTGCCGCTCTGCTGCGGCGGCATGCTCGCGCTGTTTTCTCGTCGATGTGGCTGGTCGCCCGGTGTCAGTCTGTACAAGCGGCAGAA
>N_1013
TGTTCCTTGTCGGGGGGAAAACACAAATCAAAGTGTCCATTTAAATTTGACCACAACAATCTGCTTCCTCATATATATCTACATTCCCCCTACTCATTAATAAAGGATGGATGAAGATGCTGAGAGGTAAAAGAGCTGTAATTACCGGTGGTGGCACGGGATTGGTCAGGCGCTGAGCGTATGGTTAGCGCGAGAAGGCGTGGAGGTTGATTTTTGCGCGAGGCGCGCTGATGACATTA
>N_1014
TCATTTCTTTTTTTATCGTTGCTTTTAATGATAAACTAGCACTGAGCACAAAAAACTTCTAAAAAAGCAGTATTTATAAAGTTGTCTTTAAGAAAGATTCATCTCGAGATTTAATGGCCATTAATAGTGGCGAATTAAAGGGATTGCTCACTACTACTTGTATAGAGAAAGGTAAAATTAGTGATGTGGCAGGTTTAGAAAAAATAGAAATAGATAATAAAAATGAACTTATGCCCACATTGTTAGGCATAAGTCTTTATAGTTCTACTCAAGCCAGTCTATCCTATATATCTCAACTCTTTACTGATATAAGAAACCACCAAATTATCGAGGAACAAGCCAGATTTGAAAGAATTTCTGAAACAATAGA
>N_1015
GTGCTGCAGCTGCAGCGAGGTGATGGCGCCGTTTTGGTAATCCACCCATAGCGGCTTGTTCACGGCCTGATAGTCCTGAAAATCTTCGGCGGTAAAGGTCACGCTGTAGTCGAGAAACATCCGCTGCAAGCCGCTGAAAGAATCAAACGTAAACAGCGTTTCATCGGCATCAAAATCCAGTCCCATTTCATCGTATCACCTTGTGTTACATACTGATTGGCAGAGCCATAATAATGGCGTCTTCGCGTCCGTCAGCCGTAGGATAGTAGTA
>N_1016
CCGGCAGCCTACCGGCATTGATGAAAACCAGCGCGAATAAAAGCTGGGCGCCCGGCGATAAAGAGCGCTGGGATATTAACGGTCGTATTCTGCTGGGTTTCGATGGCAGACGGAATGGCGCCGACGGGCAATATGCCGGATTCAGCGTGCAGCCTCTGGCGGATATGGATGGCAAAATGAATCTTGATGATGCGGTATTTTTCTTCGGCCAGCAGATAACTGGAAAATAAAAATACGCTCAAGATTCATTTTGCCATCCATATCCGCCAGAGGCTGCACGCTGAATCCGGCATATTGCCCGTCGGCGCCATTCCGGTCTGCCATCGAAACCCAGCAGAATACGACCGTTAATATCCCAGCGCTCTTTATCGCCGGGCGCCCAGCTTTTATTCGCGCTGGTTTTGACCAACGTCAGGCTGCCGGA
>N_1017
CCACCTAACACTTTTTTGCTTTTATATGTCCAAACTTCAATGTTTAATGTATTCTATAAATTATCTGAGGGAAAGTATACGGAATTAGATAGCGTTAAAGTTTCTCACCCCCACCCTGTAATTAGAAACAAATTTGTGCACGCCCTGTATGTCTCTGTGATGAGTTGGGAACTGGGTAATGAGATATACCAAGATTATCGTCAATCTGTTAGCCGAGGTTTTGAATATTATACTGTAAAATCATCATTGTTAGCTGGAATGATATGGGCAATGAGACAATCTGATTACAGTCCGGATGCAATGCCCCAATA
>N_1018
AGGATATCGATACCATCGGCATTCCTATTCACTGGGGCTATGAGGGCGTGGCGAAAAAAGGCTTTATTGCCAATACCCTGACGCCGTTCGTCGGTGATGCGAATACGCAGACGCCGGAGTTCAAAGCTTTCCTTTGTGAACGTGGAAAAGGTGTAACGGAGACGACTTATGGCTTACCAATCGCAAGATATTATTCGTCGTTCCGCGACTAACGGTTTCACCCCCGCGCCTCAGGCGCGGGACCACCAGCAGGAGGTGGCGAAGCTTATCGACA
>N_1019
GTAACCGAGGCGCTTGAACAGCCGGCTGACGGTGGCTTTCGACACGCCGCTCAGCTGCGCCAGCTCGGCGCTGTTGTAGCTTATCAGGTCGTCAAAGTGGTCAAAGATGAAATCCGCCACCCGCTGCTCCTGCGGCGACAGCGAGGCGTATTGCCCTTTCAGTCGTTCATCGAGTTGTTGCATAGCGCCCCTGTAACTTTCGTTTCATCATCCATTCCTCATCATACTGTATCTGCTATGCCTTACACATAGCGTGCCAGTGGGAAAATTCTGGTCATCGTTTTTATGAATA
>N_1020
ACTGTCCTGTACTTCGTTCAGTTACGTATTGCTAAGGTTAATCCGATTCTGCTTCTTTCTACCTGCAGCACCTGATGGCAATCGGGAAAACAAGGAGAATGAGCAGCGGCCATGCCCACAGGCTGTTATCGCCAGCGACCAGCGCCGCCAGCGCCGGGACGGCGAAGACGCCGGTACCCAGCAATGAGGTGGAAAGCAACCCAACTCCCTGTCCCAGCCCTAACTCCTGTTTTAAACCACTCATGATTCAATCCTGCGCCAGTGAAAAAAAAGAGAGTATCACAATCGCTTTTCCTTATGACCGATTGCCTGACATGGCCGCTTTTTGTGCGCCAGCGCAAAGGTAAAAATTTTTTTTAATTTTGCCCTTGAAGCCGGAAATAGGTGCTGCAGGTAGAAAGAAGCAGAATCGGATAAACCTCAGCAA
>N_1021
TTTTTTTAACCTACTTCGTTCATTACGTATTGCTAAGGTTAATCCGATTCTGCTTCTTTCTACCTGCAGCACCTACTGAAACAGAATTATCGCGTAAACATATTGATGCCACATGGGGGATTAAAGAACGAGATATAGTCGTTAACAGTTATGACCTGACGGAAGAAGGGAAAAAATACTACAAGCAAGATGCGGCTAAAAATATGCGAGGTGAGAATCTTGGTGGATTCTGCTTTGGAAAAGCAACAGCAACAGACGTCAGTAATTTCACTGAACCATCTGATGCAATGGGGCAGAAAATTTCCCGAGTGACTTTTACATATAAAGTTAGTGATATACCTAGGTGCTGCAGGTAGAAAGAAGCAGAATCGGATTAACCTTAGCAAT
>N_1022
CCCTCCGCCCCACATTTTGCAGTTTTATTTATTTTTAGCGATTGACCGCTGGTCTTCGCCTTTTAAAACGTCAAAGAGGATATGCACATGCGTACGTTTAGTGGCAAACGTCATACGCTGGCGCTGGCTATTGCCGCCGTCCGCGATGTCGGGCTGGGTTGTGGCTCCACAGGCCAGCGCAGCAGGCTTTATCGATGATTCAACCTTAACCGGCGGTATCTATTACTGGCAGCGTAGCATAGACCGTAAAATCAGCCCAACAGCAACAGAAGCCAACACCACCACA
>N_1023
ATGACGAACCGCTGAGCGTGGTGTTAACGGGCGACGAGGCGCCGTCCCGCGGCGAACGGCTGTTCGTCGGGCTGCAAAACGCGCGTTTGTACAACGGTACCGAGCGTATCGAGCCGCGCGGCGAGCTTGCTCTGGCGGAGTCGGCCTGATAGCTTAAATCCATGTGCTTTTGCCGGGTGAGGCTCTGCTTACCCGGTCTGGAATTATGACGCGTCA
>N_1024
ATATAGAGCACGTTATCCCCGTCGAGCGTGGCCGCCGAACAGGATTCGCCGAGCGCTTTCCAAGATTATCCAGCGCCGTCTGCGCCACCTTGGCCAGCGGCGTGCCTGCCAGATAGGCGTGGCCGACGGCCAGCACCCGGGGGAGCAGTTCATAGCTACGGCCATCCGGACTGTGCACCATGCCCAGCGCGGCGAGGGTATACAAACAGCGGCGTACCA
>N_1025
GTTATCTACTGGTTCGTTACGTATTGCTAAGGTTAATCCGATTCTGCTTCTTTCTACCTGCAGCACCTGTTACACCGCCATCAATGGTCGCCGTACAGGTGGTATCGGAAACAATACCATTAAAGGTAATGGTGTTATCAGCCTGCGCAACGGTAGACAGCGCGCTGCAGGCAGAGAAAATCAGGGCACCCGCCAGAAATTTTTTACTCATCTTCATATTTATTCCCATATCCATTATAAACGACAATGAGTCCGTCAATTGCTTTATGCAGCGATATTAGAGAATGAAATTCAAGCAGCGCGGCGTCATGCATTTATTTACATGACATATGGTTTATGACAATTAATATTATTCATAAATAAACGACCAGCATTTGAATCCATTCAATAACCGAAGCTCGCGTAAAAATAATAACTAGCATGAGGTAAGAACTCAATTATTAATGTAAAAATTGATTTTTTGCGACATAACATCGCAACGCATGCGTGGCCATACTCAAAACCATAAAAATCAAATAGTTATAAAGTTATAAAATTCGCAAAGATAATTGGATATTTATATAATATTTGCCCCATAATTAAATACGGGCATACAGAGAAACATTTAGTTACAAAGTCAGTGCTGATATAAGAATTGGCTTAATCTTTTATGATGAACCGTTAAATGCATCAATAACAAAAACAGGGAAAGGTGCTGCAGGTAGAAAGAAGCAGAATCGGATTAACCTTAGCAATACG
>N_1026
ATGTGTTTGTAGCCTTCGTTCAGTTACGTATTGCTAAGGTTAATCCGATTCTGCTTCTTTCTACCTGCAGCACCTTAAATATCCAATTATCTTTGCGAATTTTATAACTTTATAACTATTTGATTTTTATGGTTTTGAGTATGGCCACGCATGCGTTGCGATGTTATGTCGCAAAAAATCAATTTTTACATTAATAATTGAGTTCTTACCTCATGCTAGTTATTATTTTTACGCGAGCTTGTATTATTGAATGGATTCAAATGCTGGTCGATTTATTTATGAATAATATTAATTGTCATAAACCATATGTCATGTAAATAAATGCATGACGCCGCGCTGCTTGAATTTCATTCTCTAATATCGCTGCATAAAGCAATTGACGGACTGATTGTCGTTTATAATGGATATGGGAATAAATATGAAGATGAGTAAAAAATTTCTGGCGGGTGAGGTGCTGCAAGGTAGAAAGACAATCGGATTAACCTTAGCAAT
>N_1027
TCCCACCAATGTGACCCAGAAGGTACAGTTTATCGTTGAGCACTTCACCAAAAACGTCGCCCACCGGCTGGATGGCAAGGCCAAGGCGATGGTCGTGACCAGCTCCCGCGCCGCTGCCATTCGCTACAAGAAGGCGTTTGACCGCTATATCGAGCAGCACAGCGAGTACGGCTTTATTCATTCACTGGTGGCCTTCTCCCGGCAAGATA
>N_1028
GACCTGCTGGCTCAATGCGCATCAGCGCGAGCTGCCGGCGGACCTCGAGCCGGACTGGACGGTGACCTCGTTAAGCGAACTGGAGCAGCTCCTGTGTAAACACTGATTGCCTCCCCCCCGTTGATGGGTAAAATAGCCGCAATTTTTCGTATTCCACATGCGTGGCCCATGGCCGCGTTTACTTAGAAGATTAATTATGACGTTGTCTCCTTATCTGCAAGAGGTGGCCAAACGCCGCACTTTTGCCATTATTTCTCACCCGGATA
>N_1029
TTTTTATGTGTGTACTTCGTTCAGTTACGTATTGCTAAGGTTAATCCGATTCTGCTCTTTTCTCACCTGCAGCACCTGTATGGCAAATATATTATTTTTACACCGTTATGTTCTGTATCTTTACGCTCATTATGCTCATGAATACTAACGACTGTTACCGAATGCCCCTTCTCAATTAATGACTCGGCCAATATCTGAACCGAAACCTCGGCACCACCTATTTTATATGGATAATATAACGTGTTTACTAAAATAATATTCATGAAATACCCATGTCGTTTATTGATTATATTTAATAGCTCTTATATATTTGCACATAGCTATTTACCATATCGCTTTTCCTGAATTTATTAGATGCGAATTCACGGCATGCTTCTTTTCATTCCAAAAATAGGTGCTGCAGGTAAGAAGACAGAAATCAGATTTAACCTTAGCGATACG
>N_1030
GTCGGCAGACAAGCCAGTCTGGTATCGATATCGCGCCGCTTTCGGAAAATGATTTGGCTTTCTATTGTCTGGATGTCACACGCGCAGGCGATAATGGCGTGTTGGCAGCATTATTGCTGCGCGCGTTGTTTAATGGTCTGCTGCAGGAGCAACA
>N_1031
CTGGATAAATATGACTATCAGTTCGAACTGGGTAAGGCGAAGCTGCTGGAGGACGGCAACGATGTGCTGATTATCTCCTCCGGGCTGATGACCATGCGCGCGCTGGAGGCGGCTGAAAAGCTGCGGGCCGATAATATCGGCGTGGCGGTTCTGCACGTGCCGACCATCAAACCGCTGGATGAGAAAGCGATTGAACAGGCGTCGAAGCCGGGCCGCCTGA
>N_1032
TATCTAGTACTTCGTTCAGTTACGTATTGCTAAGGTTAATCCGATTCTGCTTCTTTCTACCTGCAGCACCTAAAAGAAGAGTTGCTTTTGCTGGGTCTTTACCAGCAGGAATCAGTTTGCTGGAAACTTTTAGAAAGCAGCCTTGGTTAGGGTTTGAGGTTAAAGGTATATATGAAGACTCCTTTTCAGGTACTTATGATTTAGAACTTTATGCTGGAAAAATTTCTGATTTAATAAATGAGGCAAGAAAAGGAACTATTGACCGTATTTACATTGCAATGCATATGAGAGATGAGGTTGCTATAAAAAATATGGTTTCACAATTAACAGATACTACTTGTTCTGTTCTTTATATACCTGATGTATTTACTTTTAATAAGGTGCTGCAGGTAAAAAGAGCAGAAATAGGATTAACCTTAGCAATA
>N_1033
TATGAAAATGAAATCAATCAAGAGCTCTTCAATCAATAGCAGCAACTCTTCCAGATTGCCCTTGCGGGGGTAGGTTTGTAGCTCCTGCAAACCCAAAGTGTCCGAGTTGCAAGACCGAGTACGTGCACAAATGGGATGCAGTGTGAAAAGGTTGAATGTACCTTTTATGCCAATCTTGGATGGTTCCTA
>N_1034
GGTACAGCAAGAGAGAAAGATATGGACGAAGAACAAAAAATTTATTTAGAAACTTTAAAAGAGTTAAACACAAGAAGTATTAGCACCAAGAAGAATAACAATCACTTTTATATACATTCTTTTGTTGGCCACTGCCCTAGTATTAACCGGAATCTTCGCAATCAAATCAAAAAACAACAACCCAATAACAAATTTCATATCAAGCATGATTGATGGAAATAATGAACTATATCAAGCAACCACTATTCTAAATAACTACACAAAAGCCTTAGAGGCCTTTTTCAATACAAAAACACAAAACCTACATGACAAAAATAATAGCGTTAGCGATGCCAACACCGCTAGAAATGATAGATTCAAGTTACAACCTGATGATTTAATTTACCTCAAAAAAGACAAGTCAGAAAAAATAGCCGATTCAATAGCCTCTATATTAATTAGCTTTTCCGTTCTTTTATTTATAGAGGCTATTGAATCGGCTATTTTTTCTGACTTGTCTTTTTTGAGGTAAATTAAATCATCAGGTTGTAACTTGAATCTATCATTTCTAGCGGTGTTGGCATCGCTAACGCTATTATTTTTGTCATGTAGGTTTTGTGTTTTTGTATTGAAAAAAGGCCTCTAAGGCTTTTGTGTAGTTATTTAGAATAGTCGTTGTTTTTGATATAGTTCATTATTTCCATCAATCATGCTTGATATGAAATTTGTTATTGGGTTGTTGTTTTTTGATTTGATTGCGAAGATTCCGGTTAATACTAGGGCAGTGGCCAACAAAAGAATGTATATAAAAGTGATTGTTATTCTTCTTGTGCTAATACTTCTTGTGTTTAACTCTTTTAAAGTTTCTAAATAAATTTTTTGTTCTTCGTCCATATCTTTCTCTCTTGCTGTACCA
>N_1035
ATGTTTATGTAACCTCCTTTGGTTCGTTACGTATTGCTAAGGTTAATCCGATTCTGCTTCTTTCTACCTGCAGCACCTGTCAGCTCTGTTTGGCCGCGGTTGACCAAACGGCGACGACGTGCGGACGCTAGAGAATAGATTCAGTATAGCGGGGAGAAAGCCGATGACCGACGGGCGACTAGCCGTACCCGTCGGGTGTGATAGGGGGAGCGTGTTTCGATTATTGTGACAGTGTCACTTTATGATAGTCCATATTCTGCAGGAGGTGCTGCAGGTAGAAAGAAGCAGAATCGGATTAACCTTAGCAATA
>N_1036
TGGACCACCAGCGGGCATTAATTCATAAGCACGAATGGCATTTCTCACTTCCTGAATATCCTTAGCCGACGAACTGCTGGATATCGTACAGGGCGATAAAGAGTAAGAGCTGTTGTGCCGGGTGA
>N_1037
CTATCGTGGCCGCCATCACCTACACGGTGGGCACCCGTCCGTATGGATATATTGGTCTGGGTGATATCTCAGTACTCGTTTTCTTCGGCTGGCTGAGCGTCCTCGGCAGCTGGTATCTGCAAGCCCATAATGTGGAAGCGGCCATTTTTCTGCCGGCGACAGCCTGCGGTCTGCTGGCGACCGCCGTGCTGAACATCAATAATCTGCGCGATATCGACA
>N_1038
TTTTTTTAGTTGTACTTCGTTCAGTTACGTATTGCTAAGGTTAATCCGATTCTGCTTCTTCTACCTGCAGCACCTCTCGCTGGAGGGTCGTTCTGGCGAAATGAGTTAATTAAAAATAATTCTCATTTGCGTACATAATTCAGCAGACGATAACGGCGGAAAGTACCAAAAGGTAAACACCTCCGCCAATGCAATTTGCAAATATGTTACCGAATTCTCTTTTATTGCCGGTTTTGCCAGCGTGACAAGCGTTTGCCATAAAACGTCGATGTAAAAATATTATTATTTATCAGAGCATTACGATAATTTCATCAGCCAGCATAGGTGCTGCAGGTAGAAAGAAGCAGAATCGGATTAACCTTTAGAGCAAT
>N_1039
GCTATGTTTATGACCTACTTCGTTCAGTTACGTATTGCTAAGGTTAATCCGATTCTGCTTCTTTCTACCTGCAGCGCCTACGAAGCGTTGCTAAATCAGTGTCAGCATTTTCATATTATGGGGTCATCGCTATTCTCGTTCCGTATTATCGATGCGATGCGTAAAGCGATTGAAAACATTAAAGGCCGCAGCGGCGCGGTCTCGTTCGACCCAAATATTCGCAAAGAGATGCTGAACATCCCGGAGATGTCGCAGGCCTTTGAATATAGGTGCTGCAGGTAGAAAGAAGCGAATCGGATTAACCTTAGCAATA
>N_1040
TTTGTAACCTACTTCGTTCAGTTACGTATTGCTAAGGTTAATCCGATTCTGCTTCTTTCTACCTGCAGCACCTCTAATGACTATGTTTTTGTCGACCGCAAAGGGAATGACACACTTTACGTACGCCCTCTTGTTAATCGAACAAAATCAATCCGTCTTGGAGTAACTCAATCCACTGATAACGCTGCAGTCTCAACGGCTGATACACAACCTGCAGCGGAAAGTAACAGTACAGTTTCAGATACAGATAATACTGCTGATTCTGAAAATGATGAGACGACTTCCGGTGAGAATCAGCAGGTTCAGGAAAACACTAATAAAACAACCCTTAGAACAGATGCATCTGAACCTGAGACACAAGAACCTGATTCTAAAAAACCTGTTAAAACCCGCCGTAGAAAAGGTGAAGTGAGTCCTGATGAGTACATTTCCAGACTCCTGCATCAGTTCAAAAATAATGCCATTAATGCTAATGAACTGGCTTTAATCGATGGGGTCCTGTATGTATCAGAAACTCATATTCGCTCCATAGCGCCGCTTGAAGAGCCGCGCTTAATGGAGACGAGTATTTAAATCTTACTTTACAAGTCCAAGCTCTACGATGAAGAATTCAGCATTCCGTGCAATGACGGGAAACGGTATGTTCAGTTAACTGACGAAGTATCTCTTGTCCAGTTACAGCTGTAGGTAGAAAGAAGCGAATCGGATTAACCTTAGCA
>N_1041
CTTTACCCAAATACTGCATAGACTCCCCAACTGTTTATAGCAGATTTAAGCTCGAATATGACCACACGTACCCGGCACTCGCGCCTCGGTCAATTGTGGGACATAGCCTATAATTTGCTTTATCATACTCGTCATTCAACAGGGTGCCTAACGCTCGGGCTCGAAACGGGCAGGATTAACACTAGCGTGATAATGTTGAGTAAGTTAGGCTCTGACCGTTTGCAAGCCGCTGTCACAAGATA
>N_1042
TCTCCCTGCCGCCGTGAAAAATGGCTGGCCGCAGACTGACTGGTGGAAAGATTACCATGACCCACAGCTTAATAATCTGATTCAGCGAGCGTCGGCCAACGCGCCGGATATGCAGATTGCCGAACAGCGCATCAGGCTTGCCGAAGCGCAGGCGCGAATGTCGCAGGCGAATCTTGGCCCGGAGATGGATTTCTCCGCCGATATTGAACGCCAGCGCATGTCGGCCGAAGGCCTGATGGGACCGTTTGCTACCGACACCGAC
>N_1043
GTGCGCGCCTTTGGTTCGTTACGTATTGCTAAGGTTAATCCGATTCTGCTTCTTTCTACCTGCAGCACCTGTGCTTTAATACCGGGCGAGAAACCGGCAGGCGAATGCGCCGCAGAAGCATGGCGACGAACAGCGCCAGCGCGAAAAGGAGCCCCGGGACATGGGCTAACAGCACGCAATAGCCACACGCTTCGGCATGGTCCAGCGGCATTTCGTGTCCGGTATGCGTGGCGCCGTCTGGCTTCTGCGGAAGAAGAAGGCGTACAAAACCTAGGTGCTGCAGGTAGAAAGAAGCAGAATCGGATTAACCTTAGCAAT
>N_1044
TACTTCACTCATTAATGAATGGCTTTGTTTTATTCTTGCGATTTCAATGACCATTCCGGGGTGCTATAGTTTTCTATCGTTATAACAGCGACCGGAAAAATTATAACTGGCACAGAGCTCTATACTTACCACCCTGTGCCTTTTATTTCAGCTACGATTATTTACAGGTGCCGCCCACTCCTGAACCACAATTACTTCCGGAGATTTACCGCTACCACCGCCATTTCCATTTCCGTGAGAAAAACA
>N_1045
ATATGTCGTATCACCTCGTGGGCCTTTTAGGCTACGGGTTTATAATCTATAACCTTTTTGTCATGCAACTGATACCTGTAGGTGCGTTCGTAACACTGGTCTGGCAGTTAATCGCTAATATTTATTTTTTTAGGTACTTCTGCTTTTAGTGTATCGATACGGCTTTCGTTGCAGTCAGGACCGACCATAACCACGTATCA
>N_1046
TCTTCCGCCACCGGCAGCGCCTGCGGCGCCATGGCGAAGGAGAGATGACGAATAACGGTGCGAATGGCGTGCTGATGCCAGTAGTGAACGGTAAAGCTGGGCCGGCGATTCGTCTCCAGCAGCGCCAGCTGAGAGAGAAATTAACCTTGCTCGGATTGTGATA
>N_1047
CTTTGTGATATAACCATTATGCCTCAGTCATATCAGCGATAAACATTTCGCTGATATGACAGGCAGGGTGTGTACGAATAAATTTACTGTTGACTGTCCGCATCATAAAAACATACTGTGCTAAAAGCCCTTGTCTTACTTTATTGTCATTTCCCGGTTCGGGTAGTCTCTTATGCTTTTAGTGTGGTTATAGAAAGAGAAACATCATGATTATTTACGGATTGATGTTAATGGGATTGTGCATGTTCGCCGGGTTAATTGTCA
>N_1048
CTGTGCCTGTTCTTCGTTCAGTTACGTATTGCTAAGGTTAATCCGATTCTGCTTCTTTCTACCTGCAGCACCTATCCGGCAGGCAATCTGGATTATCGTCACGCTGTTAAATATGTCGCGGTAGGGATACCCGTTACCGGATACCCCCCGCACAGAATCCCGGCGTGCGCGATTTACGCACCGGGCTCCTGCCTCGGGTGTCTGGCGGTGAACCGCTCCACAGGCCATGGATGAAGAACCCGAACCCTTGGTAGCCATGCGGCTAGGTGCTGCAGGTAAAAAAAAGCAGAATCGGATTAACCTTAGCAAT
>N_1049
TTGCAGGTCAGCGGCGCTGCTGGCGCTATCGTCCGGCAGATGTTGATAGCTGCCGAGCAGCAGCTGCAGGGCGTTATTGGCCTGCGCCAGCTGGCCCTAAACGTGGCGATATCGGCGCGGGTGTTTTCAATCATGCCGCGCGCCTGCTCCAGCGCCAGCACGGTGGTGCTCCCGGTCAGCAGCTGTTTTTCAACGAAGGCGTAAGACTGCTGATAGTTCTGTAAGGTATCGTTGGCCACCTGCAGCTGCGCTGCCGCCAGCCGCTGGTTGAAGTAGCTTTGTGAAACGTTAGCAATCAACAGGATATGCACTGCGCGCCGTGCCTCTTCGCTGGCGAAGAAGTTCTGTCGGTCGGCCTCGCTGAGGTTTTTCAACCGGCCAAAGAAGTCGAGGTCATAGCTGAGATTCAGGCCGGCGGCATAATCGCTGCTGGTGGTGTCGCCTTTAAGCTTGCCGCCATAGGTGGTGCTGCCGTCACCGTTCAATA
>N_1050
CGTTTTTGCTGTACTTCGTTCAGTTACGTATTGCTAAGGTTAATCCGATTCTGCTTCTCTTCTACCTGCAGCACCTCTACCAGACGCTGACCACCCGCCATCCGTCGGCGGAATCGCGCCGCTATCTGTACAAAAGTCATACGGCGCAGAAAAGCTACCGCCGTAAATAGCCCTCCTCCCGACTCCGGCCTCAGCCCCGCGCTGAGGCCGCGCTTATTCTCCGCCATACTCTGTAATATCTTTCGGTTTTCTGCGGCAGTTAACAGAAGCATTAAGGTGTGCACGAGTGAGAAAGAAGCAGAATCGGATTTAACCTTTAGCA
>N_1051
ATGTTTCTCATGGCGTTATTTCCTTACGCAAAACATAACGCCATGCTGTGACAAATCCTCCGGGCGTATGCGGTGTGTTGAAGATATAAAAGTACTTACAATAATTTTTTATTATTTTAAAGTGAATTATTTACGACGCATCGAACGCTTATCGTTAAAAGTAAATTTCTGCCGCCTCCTGTCTTTCAGATAGGAAATAAAACTATACAGAGATACTGAAGAAAAAAATTCATGAGCAATAAAACTAACCACGTTTGCATGGCCATCGTTTTTA
>N_1052
ATGCCTGCACAGCTGGTGTGCGATGCGTTGAGCATGGCTATTTCGGTTCGCCAACCGGCACCGGGTTTATTGGTTCATTCGGACCGGGGCAGTCAATATGCCAGTGCTGAACACCGGCAATTACTTGAAAACCATGGTCTGGTACTCAGCATGAGCCGCAAGGGTAATTGCTGGGACAATGCCGTGATGGAGCGGTTCTTTCTGAATTTGAAAATGGAGCGTGTCTGGCAGACTCGGTATGCCAACCATACAGAAGCCAAACAAGACATCACA
>N_1053
CCGGTAAACGCCCCTTTTTCATGACCGAATAGCTCGGATTCCAGCAGTGACTCATTCAGCGCCGCGCAGTTGAGCGTGACCAACGGCTTGTCGCGACGCTCGCTGCAGGCGTGGATGGCGTGCGCCACCAGCTCCTTACCGGTTCCCGACTCCCCATAAATCAGCACCGTCGCGTCCGAAGGGGCCACCAGCGTAATATCGTTAAGAAGCGCCTGCATCGCCGGGCTGTCGCCAATCATGCCCCACCGTGAATCCGTCGCAACGCTGGGGTCGCTCTCGCTCTGCCGGGTGTGCGCCAATA
>N_1054
ATCAACGTTATCTCTGCTCTCACTGCCGTAAAACATGGCAGCTCACCTTCACTTATGCCGCTTCTCAGCCCGGTACGCACCAGAAAATCATTGATATGGCCATGAATGGTGTTGGATGCCGGGCAACCGCCCGCATTATGGGCGTTGGCCTGTACGACACGATTTACGTCACTTAAAAAACTCAGA
>N_1055
ATAACACGATAAAATGAAATGCTGTTTTATATTTGAGGTTAGCAATGATTATTGGCAATATCCACCATCTGCAGCCATGGCTGCCTGCCCGCGCTGCGCGAGGCTATCGAACACGTTATCGCTCAGGTCAGCGAGGCGACGCCGCTGGGTAAACACGATATCGACGGCGACAACCTGTTTTATCTGATTTCTGAAGACACCACCGAGCCGCAGGCCGCGCGCCGCGCGGAATACCATGCTCGCTATCTCGATATCCAGATTA
>N_1056
ACTTACCAGACAGAGGTGTAACGATGATACCACTCATTCGTTTCGCTAATCGTGCCGTTAAGGAAAATAACCCTGCAGCCGGAAACAAAAGTGATATCGTTATCGGTGATATAACAAAAAAACAACGCAACATCAGGAGTCGACAATGAGCACA
>N_1057
ATCTGGGCACATCTGATGGCATGAGGCCCGAAGGTCCCCCACTTTGGTCTTGCGACATTATGCGGTATTAGCTACCGTTTCCAGTAGTTATCCCCCTCCATCAGGCAGTTTCCCAGACATTACTCACCCGTCCGCCGCTCGTCACCCGAGAGCAAGCTCTCTGTGTTACCA
>N_1058
ACCACGCGATATCAAACGATGGAGTACCGTCGCTGCGGCCGCAGCGGTCTGCAGCTACCGGCTATTTCCCTTGGCCTGTGGCATAACTTTGGCGATGAAACGCGAGTGGAAACCAGCCGGCAGATGCTCCTGCACGCTTTTGACCTCGGTAGGCCAACCCATTCAATTTGGCCAACAACTATA
>N_1059
GTTTTCCAGCCGCGCCGCTCAATCGACATACGCTTTCATCAGTCCGCCCAGCCACTCCATAAACAGATTTACCCGGCGGGAGAGATTGCGCCGGTGGGTTGAATAGAGCGAGACCGGCAGCGGCTCGGCGCGGTACTGGGGCAGGATACCAATCAGGTCGCCGGCGCGTAACGCCTCGCGCACGCCGGTGCGTCAGCACCTGAATAATCCCCAGCCCGGCGATACAGGCTGCCTGATAGGTTTCCGTACTGTTGACCGTCAATATGCCGCGAGTTACCCAA
>N_1060
ATGAATGAGCTGATGGCGCATCATACCGGCCAGTCTCTTGAGCAGATTGAGCGTGACACCGAGCGTGACCGCTTCCTGTCTGCTGCGGAAGCCGTGGAGTACGGGCTGGTCGACTCTCCTTTGACCCATCGTAATTGATGCCCAAGGCGCAAGGGTGCCGCTTTACGCTTCATCCTTCTCGCCACGTCTGTGCGAGCGGTTGGCTTTTATTCGGCCGCTCTGGCAGGCTTGCGGCCGGTGGCTTCGCTACCGGCTCGATGTAGCGCGAAGGATTTTGTGTATATACTAATGAAGGGCGGCACAACGCTATATGGCGGCTTGCGCCTGAGAATGGCATTTGCGTCGTCGTGTGCGGCACAAAGAACTTAAAAAGAGGTTTGGACTCATGACAGATAAACA
>N_1061
TTTAACTTACTTCGTTCAGTTACGTATTGCTAAGGTTAATCCGATTCTGCTTCTTTCTACCTGCAGCACCTGTAGCGAAAGCGCTCCGCGCCTTGCTCAATCACGCCGATGCCGAAGGCTTCGTGGGTATGGGGTTCAAAGGCGTAGCGGGATATATGGGCGTGGTAAAGCTCCACCCCCGGGCAGCTGTTCGAGATGGCGAAAGCGCGCGCGGTCTTTTTCATCACTAAATTGGAGTGGTACGCCCTGCATGCCTGCCTCCCGACGGTTATCCCTTCAATATGGGAGAGGAACCGCCGGGACGCAACCGCAAAAGCTGAGAGGGGCGGTTACAAAGAATGCCTTTCACGCTTTCAGCAAGGGAGGTGGTCGGGCGGCCAATGAGCGTACTCAGGGTGCGGCTGTGGTCAACAGAGGTGCTGCAGTTAAAGAAGCAGAATCGGATTAACCTTAGCGATA
>N_1062
TTACCCGGCCTGCATTCGGCAATCTGTCTATATTGCTGAAAATCCCCGCAATCAAACGCGGGTTTCTTGCGCTTACCCGGCGGGTAAAGTAGCCTGAAGACTCCGTTGTCTATTATTGAGCCAAGTTCATGTTAAAGCGTGCGTTCTACAGCCTGTTAGTCCTGCTCGGCCTGCTGCTGTTGACCA
>N_1063
CTGTTTTTGCTGACGGAACGCCGCGCAAAATTGATTTTACGCTGACGCTCACCCGCGTGGATGTGAATCCCTTGCGGCGCTGTATGGCGATATCGGCGAACAGGCAAAATCACTGATTGGCAAGGCGGGAAATATGGCCTCGTCAGTGGCTGGCATGGTGGGGATTAGCTGATGCTCGATATGCTGAATCTGAATGCGGGTGGCGTACTGACGCCCGATTTTATGCTGATAA
>N_1064
TTATTCTCATCCACCTCGCTCCTCTGATGCTTTCACGATATCTCATGGTATTCCGACGCGTGAGTCGGAATACCATGGTAGTGTTAATTTATGACAAAACTATTCCTGTGCGGCGCAAGGAATATATTCATTATAATAATCGCTGTGCATAGCAAACCGCATTGGCGGTAAATACTTCCAAAGAGCTCCGGAATTATATGCCGAATGCCATCATCGATACCGCCGGGTATCA
>N_1065
TCTTTTTATGTCTGTTTACTTCGTTCAGTTACGTATTGCTAAGGTTAATCCGATTCTGCTTCTTTCTACCTGCAGCACCTTTATACCTCAGAACCCAAACTGAATTTTGAGGTGGTTAAACGCGTACGCGAGGCGGTATCCGTTCGCTGGTGCTGCACGGCGCGTCCGGTATTAGCGATGCGGATATCAAAAAAGCTATTTCATTAGGCATTTCGAAAATCAATATCCATACCGAACTGTGTCAGGCGGCAATGGCGGCGGTGCAGGAGAATCAGAATCAGCCTTTCCTGCACGTTGAGCGCGAGGTCCGCAAAGCGGTTAAAGTGCGCGCTATGGAGAAAATCAAACTGTTTGGCTCTGACGGTAAAGCGGAATAGGTGCTGCAGGTAGAAAGAAGCAGAATCGGATTAACCTTAGCAATAC
>N_1066
GCTTCTGTCAATCCACTCCCGGCGCTCACTCTTGCTCATCGTGCAACGGAACACCTAATCCACCGCCAGCGCCACATTGTCGAAACAA
>N_1067
CATCTCTGTGTCCTCGTCATAGCTACAAAACCCCACTTCGATGGTCCTTTAAGCCCCTTCGAAGCCCCTTCTAATCCCAGCCCTGTTTCATGGGCGATATAGAGAATTGGCAGGTAATACAAACCGAGCATGTTTGCGTGTGGCGAGGTCATGAGATAAAACGAGACCACCTGCGCTTCAGCGCCTTCCGCAGTTCCCGACCTGTTTTCCCCAGCCAGAATTGCA
>N_1068
TTTTTGATTCTACTTCGTTCAGTTACGTATTGCTAAGGTTAATCCGATTCTGCTTCTTTCTACCTGCAGCACCTATCAGAATAAATACCAGACTCGCGTCGTCTCTAACGCGAATAAAGTTAACCTCAAGTTCCCTGAAGCCCAGCCTGTTCTTGAAGACCAGCTGGCAAAATGAATCGCTAATATCCTGTAAGCGTTCTATTCCACGGCCCGGGTACTCCGGGCCAGAGTATCGGCATCACCTTTCCGGCGTGTCAGAATTCATTCGTCAAATAATCAGTTAATTCCACATCTAAACGGTGAACAGTTAGGTGCTGCAGGTAGAAAGAAGCAGAATCGGATTAACCTTAGCA
>N_1069
ATTGGCGCGTACTCGATGGTGCTCAGCATATCGGTTTTCAGTTTCTTCAGCAGACGCTGGTCGTCAGCGCTCACATCCGGCAGCTTCGCCACCTTGTGGTCGTGTCGGAGATGCAGAGCATCATGCGACGCAGCTGGCCGCGCTGTTCCGGTTTTAGCGACTCGTAGTTCTCAACGCCGGTCAGCATGGTTTTGACGCGGTCAAGGGCGTTGATGGTGTTCGCCGGATGGCAGTGGAACTCGCCATA
>N_1070
ACCACCACATCATCGTCATCGCAATTCATACAGCTCATGCGTTGCAGGACAATGTCGTCGGAATAGATGACCGGCACGTTAAGCAGAAGGTTCATCGCGTCGTGAGCGACCA
>N_1071
GATGATGCTTGCGCCGCTCTTCCTGAACAGATTTTCAGCCTGCGGCAACGGGTCAAAGGTTGCTTCCGGGCTGACTGTTTCAGTTGTCAGGGCCAAGCCGTCGATTTGCTGAACGTTAAACACGGTGAAAGTTTTAAGCATCGGGATATGGTCAATTTCTCCTGCGTCGTTTTCCTTCTCCAGCGTGGTGTAGAAAATGGCCGTCGTACCATGTTCGCCCTTGCGAACCTGTCCACCTGCTGTCTGAGACTGTTTGTAGGTCATCCAGCGGGAATCACTGAAACCCTGTTTTGACGCACTGCACCACAGCAACATGATATTCATGCCGCTGTAGGGTACGCCAGTGGCATAATTGGATGGCAGACCAGACATGCCCGATACGCGCTGCCACGGGCAGGACCACGGTTTTACACCGGCTTCCAGTGCTGTGATGATGTTGTCGGTAATGGTCTGATAAATATCTGTTCTGGTTTTAGAAAATTTCGTTTTTGAGGAGCCTGACGGGTCCAGCGGGGATACGCTGGTCGTCGCTGCGGCGTTAGGGGCTCTAGTCTGGGTATGCAGGGAAATCTTCATGGTTTTTTCTCCGTCAGTGTGTGATTTTCGTCTTCGTATCGCCTGACGGTTCGCTTCCGGCATCGTTCCGGCCAGCAAGGGCGCAGCATGCGTGCCATTTACCCTTGCGGGACGGGTTGTGTTGGGAAAAGATTAACCGGAAGCAGATACGGAGAACGAAAAGCGCACGAGAAAAAACTTGCCCCTGCATAGCCGGGCGTAGTGCCCCTTGCTATGCAGCGGTGAAAAGGGTTTGAACTTGAATGAATAACTGCACCGTAGCAATACGCATGCAATCAAAACCATCATAATTTATTGATTTAAAAGATTTTTCAAACCACTCCTTGAGAGTGAAAATTCTGATTGATTAGTGAAACAATTGGTTAGAGAATA
>N_1072
TGTCATATCCACCAGCAGTTCGAACTTGCTCCATTATAAATATTCGAAAGCCTCCTCAAAGCCCCCTTTTCAAACATGCAACAAAGCGACTTTCCCGCGCCCTAAAAAAAGTGTCTTATATCGGCATTGTATTCGGGTCTGGAACTATGTTTAGTGCGAGTTTTTGTTACCAGTGCTTTTGGTGGGTCTTTAGCAACAAGATTCAGGTAATCGGGTATTCATAAACAACCAGAAATTATGTGGCGCATTAATGAGACTATTTCGGTGAGTTCCGTTGATGAAAAGTACCTTTTGTGCTGAATGCCGACCGGGATATCAGGGGGAGTCGCCGTATCCGGGAGGGCCCGGAACAGCGACGTCCTGACAGATATACATTAACATGCTTTACAATCGAGCCCGGTCTATCAAGAGCACTGTATGCTGATGTTGATACTTCCATCCACTAACTGCAGGTTTTTTTTACCTCTTGGCCTGCATAACAGCATCACTACGGCGAGAATGAGGCATGGTCGGTGACAATTAAAGTTACTTTCTCTTAAATCAATTCAATACGAATCTGAAATTACTGTTGCTGTATACAGCAAGTGCAATCTTATTTTTTTCTTCATCAGACCAGCCTGCCATTTGCTCATTGAGCGGCGTTGACCTTACGATGATGTTTCTCGCTATGTTCAGAGGTTTCACGTCTTTACAGGAACCAGCGAGGATAAGGGCTTTACCGTCGTCCAATTTTTCATTGAATCTATCTCATTTTACAAATGATACTATTTTCATAATCATCTCCATTTATCTGAATGCCTGTCATATAAACATATCGTTATTGTGCAACGACTTCCTCCCGGTCAGCGTACGCTATCCAATGAAATCAACCAGAACCCTACGGGCAATGCTTTGCTCTGGCAAATA
>N_1073
CGCCTTTTTTTGTCCTCTACTTCGTTCAGTTACGTATTGCTAAGGTTAATCCGATTCTGCTTCTTTCTACCTGCAGCACCTCTGCTGTCTGAGACTGTTTGTAGGTCATCCAGCGGGAATCACTGAAACCCTGCTTTGACGCACTGCACCACAGCAACATGATATTCATGCCGCTGTAGGGTACGCCAGTGGCATAATTGGATGGCAGACCAGACATGCCCGATACGCGCTGCCACGGGCAGGACCACGGTTTTACACCGGCTTCCAGTGCTGTGATGATGTTGTCGGTAATGGTCTGATAAATATCTGTTCTGGTTTTAGAAAATTTCGTTTTTGAGGAGCCTGACGGGTCCAGCGGGGATACGCTGGTCGTCGCTGCGGCGTTAGGGGCTCTAGTCTGGGTATGCAGGGAAATCTTCATGGTTTTTTCTCCGTAGATTGTGATTTTCGTCTTCGTATCGCCTGACGGTTCGCTTTCCGGCATCGTTCCGGCCAGCAAGGGCGCAGCATGCGTGCCATTTACCCTTGCGGGACGGGTTGTGTTGGGAAAAGATTAACCGGAAGCAGATACGGAGAACGAAAAGCGCACAGGTGCTGCAGGTAGAAAAACAAGAAATAGGATTAACCTTAGCAATA
>N_1074
CCGTTGTCGATACCAAAGACGTCGATTTTTTTTCTACGGCAGAACAAAAAGCAAGCTATCTTAACGAGGCGGGAGAAGAGCTTAAACTATACCCATGCTTATCAACAGAGGAATTAAGTGGTTATGGTATTAAGGTAAAAGCAATCTCTTCATTAAAAACAAACGCTAATGGTTGCGTCATTATCAGTTCCATTCCAGAAGCCTCTGCTGATTTTAACTTTAACTTACAGAAACTTGAGTTGAGTGTTCCGCAGGCCGCAGTATCCTCGACGGTTCGTGGGTATGTTTCACCTGATGAATTTGACAATA
>N_1075
CCCTCGCTCAGCGCCTTTTTTTCCGCAGTTCCCGACCTGTTTTCCCCAGCCAGAATTGCGGTGCAACTGTTGCATAGTCACGCATAGATACCCCTGAACTTATGACGTTGGTTTATCGGTCTTGTCTGCGTGTTGAAAGACAATATCAACACACTGAAAGACACATTTTTGACAGATGGATACGCCGGGGCCGGCAATGAGAACGCCTGCAACCTCAATATTTCTCGCTCCGCAAAAGGAGCATTTATGGGTCGCTTGGGCGTTTACCTCAGTCTTTGTTCCTGACATACTTACCTCGCAATTACCTCTTCGTTTTTGCACCAGAAAGCCGTTGGTGTTACAGCA
>N_1076
ACGGCACCGGCGCGCGGCAAGGTGGGCGGATTCCCACACGGCACCGGCGCGCGGCAAGGTGGGCGGATTTCCACACAGCACCGGCGCCCGGCAAGGTGGGCGGATTCCCACACGGCACCGGCGCGCGGCAAGGTGGGCGGATTCCCACACGGCACCGGCGCGCGGCAAGGTGGGCGGATTTCCACACGGCACCGGCGCCCGGCAAGGTGGGGCCGATTCCCATATCGACATGTATGTAGCTTGTGTTATCTGTGGATTGTGCAGCTCAGCGGGTCGCTGGTCGTATGGCGGAGTGTCCCCCGTAACCGGCCGCGTGCGGCCGCTAACGCGCAGTACGGCGCCGCGTCCCGCAGACA
>N_1077
GATTACTCCTGCTCGATAGCGAAACGTTCATGACTCCCCAACACGCGAAAAAGGTAACGTTGCTCGCATCAACACAATCATATTCCTGAATAAAGGAAGCGAGGGTTACCATGATAACGTCAAATAAAAATTACTTTATCAGCTGTCTGTTTTTCCTGTTCTTCTTTATAGGTTGGGGATGCTGCTACCCTTATTTATCCCTGTGGTTGACGGAAACCATCGGTATA
>N_1078
ACTTTTCTTACGGCTACTTCGTTCAGTTACGTATTGCTAAGGTTAATCCGATTCTGCTCTTTTCTACCTGCAGCACCTGTGGCGAGTCGGGTATCGAATGGAAGTCTGGTTCTGAATCATTACTACATCACTACAGGATATTACCCTATGAACAAACACGTCGCTGCTATGCTGACGATGCTTATTATTCCGTCTGCTTTTGCACAAACACCTTTAACAGACAGCAAAACTATCGTTATTAAACCCAGCGCTCTGGCCGTCGAGATGGTGCCTGATATTGCCTATTCATTTACGCAAAATATCATGGGACGACCGCTCCAGTTAACGATGGATTTGCTCAAGCCTTATGCTGATAAACCGTTACCCGCAGTAGTATTTATTACCGGCGGCGGCTTTCTCGATGCGCCCAAATCAAAATTCATCGGTCAGCGGGTCGATATTGCCCGGGCCGGTTACGTCGTCGCCAGCATAGGTGCTGCAGGTAGAAAGAAGCAGAATCGGATTAACCTTAGCAATACGTA
>N_1079
TTATGTTTTTGTACTTCGTTCAGTTACGTATTGCTAAGGTTAATCCGATTCTGCTTCTTTCTACCTGCAGCACCTATATCGGTATCCATGAAACCATCAATGCGCTGTACGGCAACCAGCATATGTACGACAGCGAGGCGCTGCGTGAGAAAGGCGTGGCCATCGTCCAGCTCCTGCGCGACGCTGCTGTCGATTTGTGGAAGGAAGAAACCGGCTACGGCTTTAGCCTGTACAGCACGCCGAGCGAAAACCTGTGCAATCGCTTCTGCCGTCTCGACACCGCCGAGTTTGGCGTGGTGGAAGGGGTAACCGACAAAGGTTACTACACCAACAGCTTCCAAGGTGCTGCAGGTAGAAAGAAGCAGAATCAGATAACCTTAGCAAT
>N_1080
GTTCGCATGCGGCGCGGAACTCTGCTGGCTATCAACTATTCCGGACGAGGATACTGATAATGTCACACCGGAAAACTGCGTTTCCTTGCTATCGCCACGACCATGCTGGCATCCATGAGTTTTATTTCTGCCGCCAGCGCTGGCAGCGGCCTTGCGCTGTCGTTGCGGATTAAACGGCGCTGTTCTCGTCAGTAGATAAAGGCGCACAGGATGCGGCCAAAGCCAGTGGCAAGGGTTGGGTAGCTTTTAACTCTAACGATAATCCCGTGGCCCAAAGCAGCAATAAGAAAACTATATTCAGCAAGGCGTTAAAGGCATTCTGGTTGCA
>N_1081
ATGGGGTCAGGTGGGACCACCGCGCTAGTGCCGGCAAATTCTGTTTATCAACACGTTTCACCAACGTATCGATTAATCTGTATCAGAGCTGAAAATTCTCTCAATCCGCCAAAACATCTTCGGCGTTGTAAGGTTAAGCCTCACGGTTCATTAGTACCGGTTAGCTGAACGCATCGCTGCGCTTACACACCCGGCCTATCAACGTCGTCGTCTTCAACGTTCCTTCAGGAGACTTAAAGTCTCAGGAGGAACTCATCTCGGGGCAAGTTTCGTGCTTA
>N_1082
TTATGTTGTGTAAGTCTACTTCGTTCAGTTACGTATTGCTAAGGTTAATCCGATTCTGCTTCTTTCTACCTGCAGCACCTGAAACAGTTTCTTGCAATCGGCATGCTGCTGGTGCAGCCGCATCTGCTGCTGCTTGATGAGCCGGCGGCCGGCATGACCAATGCGAAACAGAGTATACGGCGGAGCTGTTTCGCACGCTGGCCGGACAGCACTCCCTGATGGTGGTGGAGCACGACATGGGATTTGTCGAGACCATCGCCGACCGGGTGACGGTCCTGCATCAGGAGGTGCTGCAGGTAGAAAGAAGCAGAATCGGATTAACCTTAGCAAT
>N_1083
TGTTATGCGTCACTGGTTCAGTTCAGTATTGCTAAGGTTAATCCGATTCTGTTTCTTCTACCTGCAGCACCTCCTTGCAGGTCACGGCAACATCGGGTGTTGTCAGAGACAACGGATAGGCACGCTTATTTTTTCAGCAAGAGGGAAAGGAATTGAAGGGGAAAATGTTTTGGTCAAAAAAATTAACGGACATACCCTTTCCCTTATTCATCGCGGATAGTGCTTTCAGTCTATGTCTGGTTGGCATGCAGCAGTTTGAATTCATTATAAAATTCAACATTTTCCCGCCGGGGTTTGTCGCGCCCGACAGACCGAGATACAAAATACGCCGGTGGTTTTCACGCCGACGAAAAAAACGCCGCCGCTTTCGCCAGCTCGAGGATGGAGGTGCTGCAGTAAAGAAGCAGAATCGGATTAACCTTCACGT
>N_1084
AAAAGAAAAACAACCTTTACCTTTTTCATATACCTTCCCTGTATTTAAAAACCCCGGTATTCATCCCTGAACACCGGAAGTCTGTATTTCAAATCATCCTTGATAACTTTTGCTTACCAGTTACCATCCCGGTAAACAAAGGATACAAAGTAATCAAATTTACTAATATCGATTACATTTTTAAAGTGTGGCTGTAATATCGAAACCCATCATTTTTCAACATCAAACCAACCATTATTAATATTATCCA
>N_1085
GATGGTGGTAATCCGAACAGCGGTTCGGGCTAGGAATTACATGAACACACCTGTCTTAATTCGCCATCTTGCGTGCCTGCCCTTCTTCCTGAACATCTTTCACTGGCGTCCCTTGGTGAAATCTGAGCTGCCAACATTTCTGATGATTTGTACAAATATGGCTCCTCTGCCAAATTGACGAACGAAGCGTCTTTTTGAATCGACAACCTCGCTGCGGTACGTGAGCAACGCGCAGTCCTTGGTTAGTAAAGCCAACTGAAAGCTGTAAGCATTGATGACCTCCACGTCCTCGTTAATTAATGCTGCTACGGTCTGCGTTTTATCGTAACGCTCTCCCACAGTGGCCTATCTCCAGAGATTCGTCATTGTCCTCTTCTAAGCATCAACCGATTTAGCCATTAACAGCCCTATCAGCTGTTGAAAACTTTAGATTGAACCAGATGAAAATAGATATTATGGTAAATAAAACAGCAACGAAAAAAGCCGCTATAATCAGCGCCGCAGCGGCGGCACCACTTTACGACACCAGCGGCACCAGCAATGCACAAAGCCCATAGCCAAGCGTATGACTGGTAGCAATCCAGCCCGCACCCGTGCCGTCTGTCAGTTTATCATTCAGTAGAAGCTGATAAGCAGGTGTTA
>N_1086
ATGGCGGAGCGTCACAGGGCAGGGCTGACGCGGGAATCATCGTCGGTTTCCGGGTGCAGCTGGCGCTGGACGGACTGCATCAGGGCGGTCGCTTTGCTGACAATGTCAGACTCCGGCAGCGGCAGAGGAGGGGCGTCGTTCCACACAATCTGTGAACAATCGAAAGGCAGGAACGGCGAATCCTCTTTGGCGGACCAACTGCCCGGCGTGCGGATATTACACATCCCGGTACCGGTCAGCGTATCGCCAATGCGCACATGGGCTTTTTCCAGCTGGCTGACGGTAGTA
>N_1087
GGCCTGCCTGAACGCCGCGCTGCTCTACTGGCAGCTGCGTAAACAGAAAATTTTCACCCCGCAGCCGGGCTGGTTGGCCTTCCTGCTGCGTCTGATTATTGCAGTGCTGGTTATGGCCGCGGCGCTGCTGGGCGTCATGCATCTCATGCCTGAGTGGTCGCTGGGGACGATGCCGTTCCGTCTGATGCGTTTGCTGGCGGTGGTTATCGCCGGGGTGGTAGCCTATTTCGCCACGCTGCTGGTGCTGGGCTTCCGCGTGAAAGAGTTTGTCCGTCGCACGGCGTAAGCGGTTGTGAGGGTAGAAAAACCCCGCTTCGCCTCAA
>N_1088
TTTGTAACCTACTTCGTTCAGTTACGTATTGCTAAGGTTAATCCGATTCTGCTTCTTTCTACCTGCAGCACCTCTAATGACTATGTTTTTGTCGACCGCAAAGGGAATGACACACTTTACGTACGCCCTCTTGTTAATCGAACAAAATCAATCCGTCTTGGAGTAACTCAATCCACTGATAACGCTGCAGTCTCAACGGCTGATACACAACCTGCAGCGGAAAGTAACAGTACAGTTTCAGATACAGATAATACTGCTGATTCTGAAAATGATGAGACGACTTCCGGTGAGAATCAGCAGGTTCAGGAAAACACTAATAAAACAACCCTTAGAACAGATGCATCTGAACCTGAGACACAAGAACCTGATTCTAAAAAACCTGTTAAAACCCGCCGTAGAAAAGGTGAAGTGAGTCCTGATGAGTACATTTCCAGACTCCTGCATCAGTTCAAAAATAATGCCATTAATGCTAATGAACTGGCTTTAATCGATGGGGTCCTGTATGTATCAGAAACTCATATTCGCTCCATAGCGCCGCTTGAAGAGCCGCGCTTAATGGAGACGAGTATTTAAATCTTACTTTACAAGTCCAAGCTCTACGATGAAGAATTCAGCATTCCGTGCAATGACGGGAAACGGTATGTTCAGTTAACTGACGAAGTATCTCTTGTCCAGTTACAGCTGTAGGTAGAAAGAAGCGAATCGGATTAACCTTAGCA
>N_1089
ACGGTATGATACGCGGCCTTTCGCCATATCCCGATACAGGGAACTTCGGGCTTTACCCGTCAGTTCCGTCGCCTGTCTCACCGTCACCCACGCCATTGTCTCACCCCGCTATTTTTGAGACAGTATACCTGACAGGCGCACACCATGCCCGGAAGGAAAGAATCATGACAAAACAGGAAAAAACAGCCCTCAATATGGCTAAATTTATTAAGGAGCAGTCGCTGCTATA
>N_1090
CTGTCATTGGTTTCGCTATGTGCAGTTAAGCGGTATTAATATTGAACAATTAAACAACGTTCAGGCGCTTTCAGTACATACAGTACTAAGGGAAAACGGGCCGAGTTTACGCCTCCAGTTATTTATAGTACGAAACGTCGTGAGAAGCTCATTTTTATGGCGGAAAAACGTCGCGCAACGCTTCGGTATTACATA
>N_1091
CTGGCACGGCTGGGACGGAAGTCGCTGTCGTTCTCAAAATCGGTGGAGCTGCATGACAAAGTCATCGGGCATTATCTGAACATAAAACACTATCAATAAGTTGGAGTCATTACCCACACCATCATGTTCTGAGTTTACGTCTTTTTTTATCTGACGGTCGGCATTCAGAATCTCAGGTGATTTTGCCCAGTCAGGTATATCACTAACTTTATATGTAAAAGTCACTCGGGAAATTTTCTGCCCCATTGCATCAGATGGTTCAGTGAAATTACTGACGTCTGTTACTGTTGCTTTTCCAAAGCAGAATCCACCAAGATTCTCACCTCGCATATTTTTAGCCGCATCTTGCTTGTAGTATTTTTTCCCTTCTTCCGTCAGGTCATAACTGTTAACGACTATATCTCGTTCTTTAATCCCCCATGTGGCATCAATATGTTTACGCGATAATTCTGTTTCAGTTAACAACCCTTTTTCA
>N_1092
TATGTCTGTACTTCGTTCAGTTACGTATTGCTAAGGTTAATCCGATTATTTTTCTCTTTCTACCTGCAGCACCTCAAAACCGGACATTGGCCCGGTGTCGAGGCCCAGCGCCCGGCAGGCAAAAATCAGATACGCCGCCTGCAGGGAGCTGTTGCGAAACGCGGTATTCTCCGCCAGCTGCGGGCTGGAGGTAAACCAGCTGCGGGCGTCACCGTGGGGAAACAGGGTCGGCAGCCGGTCGTAGGTGCTGCAGAAAGAAGCAGAATCGGATTAACCTTCACGATGC
>N_1093
ATGGCGACCGGCGCTGGCGCTGGCGTTCAGGTACGCATAATCCGTCCGCAGGCTACCGTTGGCCGCAACGCTGGCTTCATTTGGGTTCTCCCGCGGCATGTCGTAGCTGGCGGTCAAACCGTAGCTGAAGGCGTTTTTCTCGCCTGCGCTGCCGGTATAGCTGGACTGCAGCTGGCTGCCGTAGTTTTTATCGTGGTTAAAGCGGGTGGTCAGGCTGCCCGCCTGCCCGAACGGCAGCGAAAAGGAGACGCCCACCACCTGATTATTGCGGTGGTGGGCGTCTCCTTTTCGCTGCCGTTCGGGCAGGCGGGGCAGCCTGACCACCCGCTTTAACCACGATAAAAGCTACCGCAGCCAGCTGCGGGTAGGGAGACTATACCGGCAGCGCGGGCGAAAAACGCCTTCAGCACGGTTTGACCGCCAGCTGCACGTGCGGGAGACCCAGCGTTGCGGCCAACATCGGGAAACGCGATGCGTACCTGAACGCCAGCGCCAGCGCCAGTCGCCATA
>N_1094
ATAGTGCGTTCACCGAAAACGTGGGCTACCACCGCCCTGCGTATCCTGTCATACGCGTAAAACGGCCCACGCTGACGTGATTTTGCACCGACGTAGCCCCATTGCTCGTCCATCTCCGCACAGACAATGACATCACTGCCCGGCTGTATCCGGGAGGTTACTGACTGCGGCCTGAGTTTTTTAAATGGCGCAAAATGGTGTTGAGGCCCACGCCCATTAGTCGTGCGGTGGCACGGCAACCGACGCCGTTCATAGCCATATCAATGATTTTCTGGTGTGTACCGGGCTGAGAAGCGGCATAAGTGAAGGTGAGCTGCCATGTTTTACGGCAGTGAGAGCAGAGATAACGTTGATGCCCGGCAGTACTTTTGCCATTACGCATCACGCCTTCAGTAGCGGAACAGGAGGGACAGCAGACGGAGACTGAAGCCACGGGAGCACCTCAAAAACACCATTATACACTAAATCAGCAAGTTGGTAGCATCACCCCACGCCAAACTGATACGTTTCCAGCGTGTCGTTTATGGCTGACAGATGCCGGGTGCAGAAGTGCATTTTCTGTTGCCGGTAACTGTTTTCAAA
>N_1095
CTCCGGCGACGTCAAGGCCCGCGCTATTCCGGCAGGTAATCTGCTGCTCATCGCTCAGGGGCGCAGCGTACAGGTTGATGTGGCCGCCGGGGCGGAAGCCATCATGAAAGCGGTTGACGGCTGCGGCAAACTGGACAACGTCGCGGGAGAAGCGGGCACCAATATCGGCGGCATGCTTGAGCACGTGCGCCAGACCATGGCGGAGCTTACCAATAAA
>N_1096
GCGGCCGCGCCTCACCCGGCTGATGGATGAGTGCGGCCTGCTTTGTCACTTGGGCATTATCAATCAGGGTAACGCCTACTACATTCTGAAAATTGAGTCTCCCGCCACCATCAGCGTGCGCTCGCATGAGGGTAAGAGCCTGTCTCTTTACA
>N_1097
GTCGCCGCCGGGGAAGCGGACTTCGTTATCTGTTTCTACAACCCCCGCAGCCGCGGCCGCGAAGGACATCTGGCGCGCGCCTTTGCGCTGCTGGCGGCCAGTAAAAGCGCAGATACGCCGGTCGGCGTAGTCAAATCCGCCGGACGCAAAAAGCAGGAGAAATGGCTGACCA
>N_1098
GTTCTCAAATAAAACTCAGAATTGTCTCTTTTTCGTGCTCTTGCGCTGCTTTTTAACTCTTGCTACTCTTTTTGGGTCTTACATTTTTCTCTTATTTGTCTCAGTGATGGAGCAATGCAATGCGCATTTTTATCGATGATGGTTCAACCAATATCAAAATGCTGTGGGAGCAAGATGGCGAAACTTTCACA
>N_1099
GTCTCCCGCGGGCGCAAAATCAAAGAGGTAATGGGGACTGCTCCTCGGTAGCACCGCCGGCTGCTGGTTTTTCTTCGGGGTGATGGAAGACTACGCCATGCACCAGTTCGTTAACGGCGTGATTAACGTACCACAGGTGATGCGGACTCTTCGGCGGCGAAACCGCCGTCCAGCAGGTCCTGATGTCGCTGCCGGCAGGTAAGCTGTTCCTCGCCGCCTATCTGTTCGTGATGATTGTTTTCCTCGCCTCGCACATGGATGCGGTGGCCTACACCATGGCGGCGACCAGTA
>N_1100
TGCGTCAGCTGATACTGACACTGACCCCTCAGATGCGCTTGCCACACGGCCAACCAGACCAGAAGCCTTTTCGCCATTTACGCCTGAATTCAGCGCCGCAATGTGCGCAACCAGCATGTTCAGGAAAAGAGCCCGGATAGAGATATCTTTTACCGGGCTGCTGTCCGTGTTATTAGAGTAAATCGTTGCCTCCGTGAAGTACGCATTAAGTAGCGTTTCACTTACGGCATCGAACTCCGGATAACA
>N_1101
TTTTTATTTGTATTTCGTTCAGTTACGTATTGCTAAGGTTAATCCGATTCTGCTTCTTTCTACCTGCAGCACCTAAAGGCGGCGTCAGGCTCCAGCGAAAAGGCCTTTTTCTCCCCCTCTTTCAAACCGAGAAGCTGTTGCTCCAGCCCTTCAGACAAAGAGGTGTCGCCGAGGCGAAACAGCGCCGGTTTGCCGTTGCTGCGGGTGGACTCGGCAGTGGAGCCGTCGTCCAGTTTCAGAGTGAAGAGGTGCAGCAGGTAGAAAGAAGCAGAATCGGATTAACCTTAGCAATA
>N_1102
TGTGTTATGTAGCCTTCGTTCAGTTGCGTATTGCTAAGGTTAATCCGATTCTGCTTCTTTCTACCTGCAGCACCTATCGCCATGGTGCTCTCCGCAGTATTTGTCCCGATGGCCTTTTTCGGCGAGCTCAACCGGCGCGATTTTCCTCGTCAGTTTTCAATCACCATCGTCTCCGCCATGGCGCTCTCCGTGCTGGTTGCGCTGGTACTGACGCCGGCGCTCTGCGCCACGTTGTTGAAGCCAGCCTCAGCTGAACACCATAAAAAAGGATTTTTCGGCTGGTTTAACGCCCGCTTCGACCAGAGCGTTAACCACTATACCAACAGCGTCAGCGGTATTTTACGTGGAACAGGTGCTGCAGGTAGAAAGAAGCAGAATCGGATTAACCTTAAGCAATA
>N_1103
TTGATATTAACGACGACGTCGCCGCCCCGTACATTGCCACCGGCGCGCGGCCGAAAAGTGGCCGTCCTGCGCGAGCAGGGGGTGAACTCCCACGTTGAAATGGCGGCCGCCTTCCATCGTGCCGGCTTTGACGCCATCGACGTGCATATGAGCGACCTGCTGGCCGGCCGGACCGGTCTGGGCGATTA
>N_1104
GTGCTGCAGCTGCAGCGAGGTGATGGCGCCGTTTTGGTAATCCACCCATAGCGGCTTGTTCACGGCCTGATAGTCCTGAAAATCTTCGGCGGTAAAGGTCACGCTGTAGTCGAGAAACATCCGCTGCAAGCCGCTGAAAGAATCAAACGTAAACAGCGTTTCATCGGCATCAAAATCCAGTCCCATTTCATCGTATCACCTTGTGTTACATACTGATTGGCAGAGCCATAATAATGGCGTCTTCGCGTCCGTCAGCCGTAGGATAGTAGTA
>N_1105
CATCTCTGTGTCCTCGTCATAGCTACAAAACCCCACTTCGATGGTCCTTTAAGCCCCTTCGAAGCCCCTTCTAATCCCAGCCCTGTTTCATGGGCGATATAGAGAATTGGCAGGTAATACAAACCGAGCATGTTTGCGTGTGGCGAGGTCATGAGATAAAACGAGACCACCTGCGCTTCAGCGCCTTCCGCAGTTCCCGACCTGTTTTCCCCAGCCAGAATTGCA
>N_1106
CTTTTTATGTAACCTACTTCGTTCAGTTGCGTATTGCTAAGGTTAATCCGATTCTGCTTCTTTCTACCTGCAGCACCCTTTGAATACCATGCTGAATCAATATCACAGCTGCGTTCCCGGTCAGCAGCTCTGGCGTACCGAACCAGCGTCTGAATACTCATTCGCGAAGCGTTCTTCTCCATACGTGAGATGGTCGGCGCTTTGATGCCCATACGTTCTGCAACCTGTGCCGACGCAAACAGGCACATTTTTATTTTGCTTTTTACAGGTGCTGCAGGTAAGAAAGCAGAATCGGATTAACCTTAGCAATACG
>N_1107
GAGACAATCGCTGTCAGAAAGCCATCCAGCTCAGAGAAACAGAGCACAGAGTCATCATTGCCGTATTTCAGCAACACCTCTTCCAGCCAGTCGATTTCCCGGTCAATCAGCGGCCCGCTTTTTCGTCAGTTTCATTCGGCAACCGCCTCATCGACCTTAACACGACGTTTGCCAGTCGTAGCTGCTAGTGGGCTTTTTTCTCATCTCTCAGA
>N_1108
GACGAGCGCTTTTTTGCGCTCGGTAGTAAACGGATTCATATTGTGACCTTTTTATGCCCGTCATGCTTCAGGTGAATCAGCAATCGGCAGCGGAACATTAGGGTGAGGGAACCCAATTAAAAACGGCTGCATGATACTGCGTTGCCGGCGTAATGCAATGGTTGTTTTCGCGCAAACGTTAACCA
>N_1109
ATTGCCGTCACTTCGTTCAGTTACATATCTCGCCGGTTAATCCGATTCTGCTTCTTTCTACCTGCAGCACCTGTTAAAAACAAAAATGATACTGAGCAGTTACGTGCGGTACTGGTGCCTAAAATGGAAGAACGTGACGGAGAGATGGTCGATATCCGTCAGAAAACCCGTGATGATTTCTTCGAGGCGTTAACGGCCTTTGCCGGATGCCTGAAAGTGGCACTGCAGTCCGCCACCTTCTTCACCGACAAGAGCTTTACGGAACAAGACCGAAACCTCTATAAAGAAACCGTAAAACAGGTGCTGCAGGTAAGAAAGCAGAATCGGATTAACCTTAGCAAT
>N_1110
GGTCAGTTAGTCGTGTTCATCCCACAACGGTGTTTGCTAGTCGTCGTTTAAACCACTCAAAAGGGGATGCGTTATGGACGAATACTCGCCAAAAAGACATGATATTGCACAGCTACGCTTTCTCTGCGAAACGCTGTATCATA
>N_1111
CATTTTTATTGCTGGCCTTTCGTTCAGTTACGTATTGCTAAGGTTAATCCGATTCTGCTTCTTTCTACCTGCAGCACCTGTGGGAAAGGCGCCCCCCATTTAACCCAGCATTTCGCGTTGTAAAAAGGCGTCAAGACCCGAAATCCCCGGGAGCTTACATCAGTAAGTGCCGGGGTTGAGGGCCGCAGACAACGCATTTGCAGCGTGAAGGCGCCCCCCCATTTAACCCAGCATTTCGCGTTGCAAAAAGGCGTCAAGAGGTGCTGCAGGTGTAAAAGAAGCAGAATCGGATTAACCTTTAGCAAT
>N_1112
GCATAACGGCCGTTTCGCTGTCAGGGTCGCAGCCGACGCCAAACACGGCTTCGGTGGGATAGGCGATGACATGTTCATTTTTAGGACCGCCACGGCATGGGCTCCTTCAAGAACCTGTGCGACAAGCGCGGCGACACCACCAGCTTCGACGAATACTGGAAGAAAGTTCCACGGCCGAGCTGTATCACTTTATCGGCAAAGACATTGTCTACTTCCACAGCATTCTCGCCGGCGATGCTGGAAGGCAGCAACTTCCGTAAGCCGACTAACCTGTTCGTACACGGCTACGTGACGGTTAACGA
>N_1113
CATTACGCTCGGTTTACCTTTTATTCGTACCTCCGTCGACCACGGCACCGCACTGGAATTAGCAGGCAAGGGACCGCGGACGTCGGCAGTTTTATCACGGCGCTTAATCTCGCCATCAAAATGATTGTTAATACCCAATGAATAATCGAGTCCATCAGGGCCATTTAGCCCGTAAACGCTTCGGGCAGAACTA
>N_1114
TTATATTAACGTATTTTACTTCGTTCAGTTACGTATTGCTAAGGTTAATCCGATTCTGCTTCTTTCTACCTGCAGCACCTATTGAGTTCATCCATTTAAATGACAAGCAGCGCCGGCGCTTTGGCGCATTGATTTTATTGTTTGATGAAGCAGAGGAAGAGCTGGAGGGGAGTTGCGTTTTAATGCCCGACAAGCATAAAAAAGCCCCCGGCAGGCGGGGGCAAGTCGTCGAAATAAGACGACGAGGGTTTATTTGTACAGCTCACGGTGGCGTGCCAGCTATCGCCGGTACGTGCTTCAATAATACGGTAGCTGCTAGGTGCTGCAGGTAGAAAGAAGCAGAATCGGATTAACCTTAGCAAT
>N_1115
ACTTGACGTTTCAGTTTGTAAATTACCTTGGTGATTTATAAATTCACGACTGTTTGTATCTTTTTTTATTCATTTAACCACCATGGCGGTGGGTAACAGCTAAGGAGAGTTTTAAGTGATTAATTTAAATGGAAATTCATCATCTTCTCGTCAGGTAACCTTTATTACCCACCCGTCTATTCAAAGCAAAGCCTTTGCA
>N_1116
ATCTCGGCAACCGAACGCCACTACCGCATCAAAAAGTGGGAATCCAGCGCCTCATCCATCGACGAATCGCCGAATGTCATCTTCGACTACTTCATGCGCGAAATGTCCGACAGCCATGACGGTCTGTTCCTCAACGCGCAAAAGCTTAACGACAAAGCTATCCTGCTGAGCTCTATCAACTCGCCGCTCTACATCTGCACGCTGAAGTCCGGCAGCACGCTTAACTAACCCGTCCCCCCTGAACCGCCGCGAGGAAAATGCGCCCTCGCTCACGCTCCATTATTGCCCCCTCTTTCCACGATGCTAAAAGCGCACGTTTTGCATTTAGCTTCGTCGCCAAAACATGAGCATACCCACAATTATCACGTA
>N_1117
CTATCTAACTCGTTCAGTTACGTATTGCTAAGGTTAATCCGATTCTGCTTCTTTCTACCTGCAGCACCTCCAGCGCGCCACCGCCGCAAGCTGGATGGCGTGAACGTGCTGCTGCGGCCGGTCAGCGCCGAGTCGCTGGAGAATCTGGTGACCACCTCAACCGCGCCCTTTGTGATACGCGAAACCTCACGGGCCGCGCAGGCGCTGAACAGCCCGGCTCCCGGCGGTTTTCTTATCGCCAGCGATGAGGGCAGCGTACTGGTCAATCAGCCGTGGCCGGCGGTGAGTCTGTATGATTATCCGGCCCATGAGCAGTGGGGCGAACTGCGGCGGCTGGCCGGTATGCTCATGCATACCCCCTTCCATGCCGAAGGTATCGTTACCAACCTGTTTACTGACGCCAACGGCACGCAGCATATCAACCTGCATCAGTCCCCGACCGCAGCGGCCTGTGGCGTTATCTGGGCATCACCCTGCTGCTGCTGTCAATGGTGGGGTGCATGGCTTACCACGCCGTGCAGGCCCTGCGTCGTTATCAACGCCATCGTCAGCGTATGGAAGAGATTCAGAAATATTACGAAAGCTGCCTTAATCCGGTTTTGCTCCCCTCATCTGACTCGCAAGATTAATTTTCCCGGCGACAGGGTGTGATAGGTGCTGCAGGTAGAAAGAAGCAGAATCGGATTAACCTTAGCAAT
>N_1118
ATCAACTGTGACGTCTGCGTCGTCGGCGGCGGCTCCTTACCGGCCTCTCGTCTGCCCTGCATCTGGCCGAAATGGGCTACGACGTGGTGGTGCTGGAAGGGGCGCGCATCGGCTCAGCGGCCGCAACGGCGGTCAGCTGGTCAACTCCTATAGCCGCGATATCGACGTCATTGAAAAGAACTACGGCCCGGATGCGGCAAAAATGCTCGGCAGCATGATGTTCGAAGGCGGCGATATCATCCGCGAACGCATCA
>N_1119
CCATTGTTCCTGCGTGCCTTCGTTCAGTTACGTATTGCTAAGGTTAATCCGATTCTGCTTCTTTTCTCTGCAGCACCTGTTGGTCACCGTCGCGCGGCTCGAAGTATAGAGGCTGATATCAGTATGAACGGCAGTGCTTTGCCATTCAAATTTAACTGCACTCCCACGCCAGTGGCGGCATTCTGTTCCGCCGTGAGGGCCATCACCGTATTGTCAGGGTTATCCCCGCTTGCAGAAGCAGCCGCCACACGCATCGAAACGTTCGTTCCCGGCTCGCAGGAGAGGCTCAGAGACTGCCGCGCGCTACCCACCTTCGTCGCGGTATTAAACTCACTGGCATTGATGCTGCCCATGGAAAAACTGAGATTATTGCTACCGACAATACACCCCATCGGGATTAGGTGCTGCAGGTAGAAAGAAGCAGAATCGGATTAACCTTAGCAAT
>N_1120
TAAATGATGAGGCGTAAACTCTTTTTATGTGATGTATATCACAAAAAAAGCGTTATAAACTGCACCTGCGTCAGGAAATCATCATGAAACTGTTCCATAAAATCATCGCTAAATTTAGCGTCCTGAGCTTCTAAGCTCCGCGCTATCTCGCCCGCTGACACGGCGTATCGCCCATCAAAACGACAACACTGGCGATGAGAAACCGGGAAAAGAAGGTCACCTGATAGGTGGCCTTTCGTTTTTTATGGATA
>N_1121
GTTATCCATGTACTTCGTTCAGTTACGTATTGCTAAGGTTAATCCGATTCTGCTTCTTTCTACCTGCAGCACCTCTGCAGGATTATCCTGACATATTTATGAAGCTGAAAAAAACGGTGAATCGTTCAAGCAAATTATTTTTTCATTTTTCGGACTGTTCCCCCGATATTGCTAACTTGATGATTTTTAGGAATTCTGATGAAAAACGCTGGAAATAACGGCGACAAAAAGAAAATGAACTACCCTTTTCATAAAAAACAAAATAGCGTTTCAATTTTAACAAGAGACAAATCAAACAGGGATATGCTTAAATTTAATATCCGCTTTCAGGCAATTAAACTAGTTATCGGTGCTGCAGGTACGAGCAGAATCGGATTAACCTTAGCAAT
>N_1122
CTGGCTTGACGACGGCGCGATGGCTTCGGGGAATCCGGGCTTCGTTTTTTAACCGGGTACATTATGCAAGCATTGCTCGAACACTTTATTACCCAATCCACGGTCTACTCATTGTTAGCCGTGATGCTGGTGGCCTTTCTCGAGTCGCTGGCGCTGGTGGGGCTTATCTTTCCCCGGCACGGTGATGATGGCTGGCCTTGGGGCGCTCATCGGCGGCGGCGAAGTTAACTTCTGGCAGGCGTGGCTGGCGGGGATTGTA
>N_1123
GGTCTGCGTCAGGTCGACCTTATCGATAGCCTTATGCACCGCGCGTCGCAGCAGACGTTGAATGCGCGCGTCATCGGTCAGTTCGAGAAAACCGCTCATCACCTGCAGCAGGTGCTGGCCGACCCGTCGGGCGTTCTCCGGCTGGCTGAACCAGTTGCCGAGCATCAGGGCTGGCTGATAGCGGCGGATGAGCGCGACCAGCGACGGGGTATCAAGGAACTTTTCCTCGACAAAGCGGCCGAGGTTGTCGGCGATGCGGTCTTTATTGCGCGGAATAATCGCCGTATGGCGGGCGACAAAGGGCAGCGGAATACGGCGAAACAGAGCCACGACCGCAAACCAGTCGGCCAGCGCCCCGACCATCGCCGCTTCGGAAAA
>N_1124
CTTTACCCAAATACTGCATAGACTCCCCAACTGTTTATAGCAGATTTAAGCTCGAATATGACCACACGTACCCGGCACTCGCGCCTCGGTCAATTGTGGGACATAGCCTATAATTTGCTTTATCATACTCGTCATTCAACAGGGTGCCTAACGCTCGGGCTCGAAACGGGCAGGATTAACACTAGCGTGATAATGTTGAGTAAGTTAGGCTCTGACCGTTTGCAAGCCGCTGTCACAAGATA
>N_1125
CTCACACCATGCGCAATCCCCTCCAGATGCAACAAAAACCAGCACAAACGGCGCCGTTCTCCGGCCTCAGTATGTTTACTGAAATCATTATATGAGATACCAGAAAGCCCCCTCCGGGACAGGAAAAGAAACGGGGGGTCTGGTTCGGGTTTGTCGGTCACTGAACACGGTCAGAAACTGATGATAAGATAGCCTGCGGATATATAACTCAATGAGAAAAAAGAATTAAAGGTAAGA
>N_1126
ATGCATGCCTTGAACTTGGAGTTTCGTATTGCTAAGGTTAATCCGATTCTGCTCTCTTCTACCTGCAGCACCTCAACGCCGTTGTCGGCAAACCAGAGTTTCGCAAGCACGCGCCGCTGCTGGTTCGTCAACTCTATAACGTCGGCGTCCTGTCGATGCTGATTATCATTGTATCGGGCTTGTTTATCGGTATGGTGCTCGGGCTGCAGGGGTATCTAGTGTTAACCACCTACAGCGCAGAGACCAGTCTTGGCATGCTGGTGGCGCTGTCGCTGCTGCGTGAGCTGGGGCCGGTGGTCGCCGCGCTGCTGTTTGCCGGCCGCGCCGGGTCGGCGCTAGGTGTGCTGCAGGTAGAAAGAAGCAGAATCGGATTAACCTTTAGCAAT
>N_1127
GTGTTATGTACGTTTACTTGGTTCGTTACGTATTGCTAAGGTTAATCCGATTCTGCTTCTTTCTACCTGCAGCACCTGTGTTACGGTAATAAAAATGAGATTCATTATCAAGATGATAATAATCAATATCGGAGAAAAATAAAATAAACACTAACAATCAAAAGGTTACAACAAAACAGATGGGGAGAAATAAAATAAAAACATCATCATTATTTTCTATTTATCATTAAAAACACACATTTTCGCCATATTATCAGGTGCTGCAGGTAGAAAACAAATCGGATTAACCTTAGCAAT
>N_1128
GCGATATATACATCTACTTCGTTCAGTTACGTATTGCTAAGGTTAATCCGATTCTGCTTCTTTCTACCTGCAGCACCTAGCGGTTACGCTGACGAAACAGGCTGAATCACGCGGCAGAGTCTGCAGCTTGAGAACGGCATTCCAACAAATGTCGTCGGTTGCGTTCGCATCAGAGATGATAGCTTTCAGTTCAGCGCGTTTAGCGAAGAATTTATCAGCTAAAGCCACGCGCTTTACTTCGCGTGCTTTCATTGATTGCTTAGCCATTAAGTAACCCTACCTTAGGTGCTGCAGGTAGAAAGAAGCAGAAACCGGATTAACCTTAGCAAT
>N_1129
CGTCATTAACGCCGCCAAAGCCGCCGGAGTGAAATTCATCGCGTATACCAGCCTGCTGCATGCCGACACTTCGCCGCTGGGTCTGGCCGCAGAGCATATCGAAACCGAGCAGATGCTGGCCGACTCTGGTATCGCTTACGCCCTGCTGCGTAACGGCTGGTACACCGAAAACTATCTGGCCAGCGCGCCGCCGGCGCTGGAGCATGGCGTGTTTATCGGCGCCGCCGGCGAGGGTAAAATCA
>N_1130
TGGCGGGGCTTGGGGTGGCGCTGTTGCCGGATTTCAGCGCCCGGGAGGCCATTGGCCGCGGGCTGGTGCAGGAGCTGCTGCCGGCGTGGCAGCCGGTGGAGGTGTTTGCCGACCGGCTGTACGTCATTCGGCCCTATACTCCGCGCGTGTCGCGCGCGGTGGAAACCTTCAGCCGCTACCTGAAAGCGACCTTCAGCGAGCCA
>N_1131
TACCAATCTCAGCGCGGTCATCAAAAAATAACCCCCCCGGCATCAGGCCGGGGAAACCCGCCGCGCTGCGGCGGGTCCCGCTTTACTCATCGATACCGCATTCGCACGGCAGATGGCGGCCGATAAGCTTGCGATACAAAAACA
>N_1132
ATCGTGCCTTTCGTTCAGTTACGTATTGCTAAGGTTAATCCGATTCTGCTTCTTTCTACCTGCAGCACCTGTTCTGTACACCGTTCTGGTGGCAGGACTGGCCATCACCCGATTCTTTACGAAAGCTATGTGTCCGCACCAAATATGGCTGATGACATTGCCAACGGCCGCAGCCTGACGAACCGGTGTGTGGAAACCTCCCGGACCGGTCATGTAGTGCAGCTCTGAAATCCGCAGGCGATGAGTCAGGTGCCTGCGGTTAGAAAGAAGCAGAATCGGATTAACCTTAGCAAT
>N_1133
ATTTTCTGCCTCTTTGGCCAGTGCGAAAAATAGCTATGACCAGTACACGACGAGCAAAACACGTAGCCATGAGTATAGTGAAATGGCCTCACGACAGAAAGCATGAGCAGCCATGAACGAAAACCTGACTCAACAATTTGCTAATTTCGTACAGAAATTACCACAAAATGCTGAAGCTATTCTTACTGACACGTCTTCACCTGAAATCGCTGCCCAAAGGGAGCAACTGGCTCGTGAATTTGTGAAACAA
>N_1134
TTATGTGACGCCACTTCGTTCAGTTACGTATTGCTAAGGTTAATCCGATTCTGCTTCTTTCTACCTGCAGCACCTGAGGTGACATCAAACGTACCCGGCGTCGGGGGAGAGCGGCGCTACGGTTTTCCATGGGTTTGGTTTTCTGTAGTTTCAGGAGACGGCGCGGAGTTTACGCCTGCTGGCTAAAAATAAACAGTAGTATGGCACGAATAATTAAAAAGGCGTTTCAAAATATAGGGTTCAGCAAAAAGCTGACGTTCGAGGCGGTCGATAGCTAAGGCTTCAGCAAAAGTGTGCAGAGGTGCTGCAGGTAGAAAGAAGCAGAATCGGCTTAACCTTAGCAA
>N_1135
GCTTTGCTGGCACCCGTTCAGTTCGTATTGCTAAGGTTAATCCGATTCTGCTTCTTTCTACCTGCAGCACCTCTTCATCACCGGCGCATAGACAACGCCCAGCGTCGGCTTGCCGTTTTCAATCAGCGCGATATTGACGGTGAATTCGCCGTTACGCTTAATAAACTCTTTGGTGCCGTCCAGCGGGTCGACCAGCCAGTAGCGCTGCCAGAGGTGCTGCAGGTAGAAAGAAGCGAATCGGATTAACCTTAGCAATACG
>N_1136
GCTGGCTGAGTCTACTTCGTTCAGTTACGTATTGCTAAGGTTAATCCGATTCTGCTTCTTTCTACCTGCAGCACCTCGAGCTGTGGCTCAACGAACGGCGTTGCGATACGCTGCCGACAGAGCATCGGCGCATCGGCATTCTGTTTCAGACCGTTACTGTTCGACCATTTCAGCGTCGGGCAAAATTTACAGCTGGCGCTGCCGGAGAACGTGCGCGGCGAGGCGCGAAAAACCGCGGTGGAGGAAGGTGCTGCAGGTAGAAAGAAGCAGAATCGGATTAACCTTAGCAAT
>N_1137
GTAACAACGGAAGTGATGAGTCTGTCGGTGACCAAAGCAAAAAAGGCGTCACCAACGCCGTTAGCCCCGGTGCAACCGCAAGTCACCGGGGCCACCAGCTTTGGTTATGATGAGATGCTTAGCGAGCTGGAAGCCATTGTTGCCGAAGCGGAGAA
>N_1138
CCTTGTGCATTAACAATGCACAAGGTTTCAAGGAGGAAACATGCGTATTTTATCTCTTTTTTTGGTGGTGTTCGCTTTAACAGGCTGCTCCGGGACAACGATTGGCGGTAATGAAGATAAATTAACGCCAGCCTATCTGAAACAACATCTCATTGTCGGAAAAACCACCAAGGCCGAGGTTCGTCAGTATTTTGGTGCCCCGGATTCTGGTCATACGACGGTGACGA
>N_1139
ATATAACCTACTTCGTTCAGTTACGTATTGCTAAGGTTAATCCGATTCTGCTTCTTTCTACCTGCAGCACCTAATAAGTACATAAAGATATTTCCCTAAAAACCCACAACCAAATCAGCTCAAAATGTGAACTCAATCGAATAACCACAAAAACAACAAGTCAATACATTGAAGCATAATTTCAAGCAATTACATTTATGAAGTGCGGCACAATTTCGTACCGCTAGGAGCTTAGCTCCTAAAACGAGCAAAGGAAAAGTAAATGGCAAAACATTGGTCTGGGCAAGAATGTCCAAAAACAGGTACTTACGGTCAATATCATGATACCGACAACTCATACAGGTGCTGCAGGTAGAAAGAAGCAGAATCGGATTAACCTTAGCAAT
>N_1140
ATCGAGCAGCGTGGTTTTCCCGGCCCCGGTGGCGCCGGTAATGGCGAACAGGCCATTGCTGGCGAACGGCTCGGCGGTAAAGTCTATCTTCCATTCCCCTTTCGGGACTTGAGGTTTTTCAGACGCAGACTGAGATTTAGATGCGTTTCGTCCTCCGCGGTGAGCATA
>N_1141
TTATCATTACCACTTCGTTCAGTTACGTATTGCTAAGGTTAATCCGATTCTGCTTCTTTCTACCTGCAGCACCTAGGTTTTCACCGTAACACGCCACATCTTGCGAATATATGTGTAGAAACTGCCGGAAATCGTCGTGGTATTCACTCCAGAGCGATGAAAACGTTTCAGTTTGCTCATGGAAAACGGTGTAACAAGGGTGAACACTATCCCATATCACCGTCTTTCATTGCCATACGGAATTCCGGATGAGCATTCATCAGGCGGGCAAGAATGTGAATAAAGGCCGGATAAAACTTGTGCTTATTTTTCTTTACGGTCTTTAAAAAGGCCGTAATATCCAGCTGAACGGTCTGGTTATAGGTACATTGAGCAACTGACTGAAATAGGTGCTGCAGGTAAGAAAGACAGGAATCAGATAACCTTAGCAAT
>N_1142
CTTTGTGGTTACTTGGTTCGTTACGTATTGCTAAGGTTAATCCGATTCTGCTTCTTTCTACCTGCAGCACCTACATATGCCATGCAGTTGCGTGCATAGGCATGCATTAGGATAAAATTTATCGGGCGCGTTTCCGGCAGTTTTCCGGGGGGGTTGTTGCCTGTTTTATCCCGTAGCCGCCGGAAACGCCCTGAGCCCGTCTGAGCGGTGCGCGTAATGACGCGTTATGGTAAATCCACTTACTGTCTGCCTTCATAGCCATCGAGATAAACAGCTGAAATGGTGTCAGCCAGTAGCCTTGATTTTTTCGGTGTGAGGTCTTTGCTGCGGTAATCAGGTGCTGCAGGTAGAAAGAGAGCAGATGGATTAACCTTAGCAA
>N_1143
GTGGAAAGATTACCATGACCCACAGCTTAATAATCTGATTCAGCGAGCGTTGGCCAACGCGCCGGATATGCAGATTGCCGAACAGCGCATCAGGCTTGCCGAAGCGCAGGCGCGAATGTCGCAGGCGAATCTTGGCCCGGAGATGGATTTCTCCGCCCGATATTGAACGCCAGCGCATGTCGGCCGAAGGCCTGATGGGACCGTTTGTACCGACACCGACGGCAATACCA
>N_1144
CGCCACGCCGCAGCAGCTGTTGCCGCTGCTGGAGGAAGGAGGAGAAGGCCAATGGAGCATGAGCCGCTCCTGTCAGCATTGGTCCATGAGAGACACCAGATTGACCAATAGAGGAGCTGGCGCTGGCTGATGTGTTGACCGGTGTGCCGATGGCTGCGGATTATCCGTCGCTGAATCTTCGGCCAGTCGGTGATGGTCTACTGTTATCAATTAGCATCGCTAATGCAACAAACGGCGCCCGCCGCTGGGCGAGAACCATCATCAGCTGCAGGCCTTTTACCA
>N_1145
TTTTGTTTTGTTGCTGTTCTTCGTTCAGTTACGTATTGCTAAGGTTAATCCGATTCTGCTTCTTTCTACCTGCAGCACCTTATTTCGTTTTTCATGACGCCTACGGTTACTTTGAAAAACACTACGGTTTGACCTCGCTGGGGCACTTTACCGTCAACCCTGAAATACAGCCCGGTGCGCAGCGTTTACACGAAATCAGAACACAACTGGTTGAGCAGAAAGCCACTTGCGTTTTTGCTGAGCCACAGTTCAGGCCAGCGGTTATCGAAGCTGTTGCCCGGGGCACGTCTGTAGGTGCTGCAGGTAGAAAGAAGCAGAATCGGATTAACCTTTCAGCAAT
>N_1146
CTTAGGCCGTAACTGCACGTTGTTCGACAAAACCCGTAAGTGGGCATATCGCGCCATCCGTCAGGGCTGGCCTGAGTATGAGCAGTGGCTGCAAGCCTGCTACGAACGCGCTTGCGCATACAACCTGCAATTTGCACGGCCTCTGGATGAAAATGAGGTAAGAGGGATAGCTAAGAGCATTGCTAAATGGACATCAAATAAATTTTCACCTGAAGAATTCAGTAAATTTGTTGATATTACTCATTCCTCTGAAATTCAATCAAAGAGAA
>N_1147
CAGCGCGGCAAACAGCGGCAGCAGGCGGCTGATGAACAGTCCCTCGTACTGGCTCAAGAAGCCCAGCCCGATGGCCGCGCCGAAGCTGGCGAGGGCTGGAAAGCAGGCGGCGCAGCCCATCGCGGAAACGACGCTGCCGAGCGCGCCGGTTTTATCGGCAATGCGTGTCATCAGTCCCATGAAGCGGCTCTCGCTGTTGTCGTTGGCTTGCTGGCTCACTGCTTGACGCTGGACGGATAGCCGGCGTCTGCGGTGGCCTA
>N_1148
CTTTTTTTGCATGTACTTCGTTCAGTTACGTATTGCTAAGGTTAATCCGATTCTGCTTCTTTCTACCTGCAGCACCTCTTAAAATGCTGAAGGCTGCAGGTTACTCAGAAACTGAGATTGCTGGCGTTCTGGATGCCCTCGATAAGTTGCAGAGGGAAGGAAAACCGGAATCTGAAGTCGAATGCCGATTTTGAGGAGCTTTAATTCGGGAATCAGGCGTACAAAAGAGGGGGATGACTCTCTGGAAGAATAGTCCCCTTATCGAAAAGTAACTTTTATCGCTGTTGCTGCACTTTTAACTACACGTCCATTGTTGCCTCTCTACACGAAAACACAGTAACTATCTGATATTACAGCAAATAAACTTCATTCAAGACAAGTTCAATCAGAAACATTAACGGTCGTATGTTGTCATTCGCATCCGACCTCCAGCTCAAAACATTAACCGTCGTACGTTCCTATGGACGTGCAAAGCACGCAGATTGTCACTTTAATCTGAAAGAATTAACGGTTGTACGTTCACAGTATCAGAGGTGCTGCAGGTAGAAAGAAGCAGAATCGGATTAACCTTAGCAA
>N_1149
CATTACGCTCGGTTTACCTTTTATTCGTACCTCCGTCGACCACGGCACCGCACTGGAATTAGCAGGCAAGGGACCGCGGACGTCGGCAGTTTTATCACGGCGCTTAATCTCGCCATCAAAATGATTGTTAATACCCAATGAATAATCGAGTCCATCAGGGCCATTTAGCCCGTAAACGCTTCGGGCAGAACTA
>N_1150
ATCGTCTCTCGTTCAGTTACGTATTGCTAAGGTTAATCCGATTCTGCTTCTACCTGCAGCACCTGACCACTGTCGGCGCCAGCGTACCGCTGAGGGTCGCGGACATCGCGGGGGCGGCCAACAGCAGACAGCCTGAAATAAATAACGGGTTAATTTTTTTCATTATTTATTTCTCCAAAACGTGCCAGCCAGCTGACACCATCGACACGACTGAACTGAATGACATAGCTTTTAATTTCACTGTAGGGTTTGGAATCCCCAATCCACGTTTTCAGCTCACCCCGGATATCCACGCGGTTCTCTAGGTGCTGCAGGTAGAAAGAAGCAGAATCGGATTAACCTTCAGCAATACGT
>N_1151
GTTGATGTCATGAAGTCTATTGCCTTAACCAAGGAAGAACAGCGTCTGTTTGGACAAGCTGCATTAACCTACCGATATGAAGATGAAAATAAATCTCCGGTCAGTATTGAACAGATAATTCATCCGCGCCGTTATGAAGATAAAAAAGATGACATCTGGACTACATAA
>N_1152
ATGTGACTTCGTTCAGTTACGTATTGCTAAGGTTAATCCGATTCTGCTTCTTTCTACCTGCAGCACCTAGAACCTGCATTCTCAAGCGCACTCGATGCCTTCCAAAAAGCAGGTAATACTGTCATTGGCAATGACGTTTGAGATGGCTCTGAGGCAATGGTCATGCCCGGAATCAGAATCGGGCACGGTGCGGTGATAGGCAGCCGCTCGTTGGTGACAAAAGATGTGGGGCACTGTTGCAAAGTTAGCGATGAGGCAGCCTTTTGTCTTATTCAAAGGCCTTACATAGGTGCTGCAGGTAGAAAGAAGCAGAATCGGATTAACCTTTAGCAATACGTG
>N_1153
GTGTTATGTACGTTTACTTGGTTCGTTACGTATTGCTAAGGTTAATCCGATTCTGCTTCTTTCTACCTGCAGCACCTGTGTTACGGTAATAAAAATGAGATTCATTATCAAGATGATAATAATCAATATCGGAGAAAAATAAAATAAACACTAACAATCAAAAGGTTACAACAAAACAGATGGGGAGAAATAAAATAAAAACATCATCATTATTTTCTATTTATCATTAAAAACACACATTTTCGCCATATTATCAGGTGCTGCAGGTAGAAAACAAATCGGATTAACCTTAGCAAT
>N_1154
AAGCGCCTCGCGCCGGTGTTTATTGAAAACCGCATTATTCGTGCCACCCGCTATGCCATCCGCATCATGCCGCCAATCGCCATTTTTACCCTCTGCTGGCAGATAGCTCTTGGCGGCCAGCTGGGCCCGCCGTCGCTACCGCGCTGTTTGCGCTGAGCCTGCCGATGCAGGGACTCTGGTGGTTGGGTAAGCGTTCGGTGACGCCGCTGCCGCCA
>N_1155
TTATGTGCCACCTTTATTTCGTTCAGTTACGTATTGCTAAGGTTAATCCGATTCTGCTTCTTTCTACCTGCAGCACCTATGATGTCCCTCTGGGATGCGCTCCGGATGAATATCGTAATCTCATTATCAGGAACTTGTTCGCACCTTCCTTAACCCAGAACCCGAAGCGGTCGCCGCAAAAAAGCACGAGACTACGGTCATCGCCAGCGGGGTGCATTTCGTCGGCAATATAGTCGCCAGCGGCCATGTCTATATCCACGGTCAGGTCACCGGCAACATTGAGGTGCTGCAGGTAGAAAGAAGCAGAATCGGATTAACCTTAGCAATACT
>N_1156
TGTGAATGATTGTTTCACACTCGCCGGAAACGGTAAACCACTCTGTTCGCACACTGAGAACGGATAACATTTGAATAACTCACAGTAATTGCCAGAGTTATAAACAATGAAAGCGCGTGACAGCCGATTTTATTCACTTTTTCTGTGGATAGAGTTGTGAAGAAGTACGGAATTAACCC
>N_1157
ATCTCTACTCAACTCATCGTATTGCTAAGGTTAATGCGATTCTGCTTCTTTCTACCTGCAGCACCTGTTGCGTTTCAGGCCATCCAGTCAGAAAAAGAACGTCTTGAAGCCCTGCTGCCGGAAAACTGGCGAAAGGATATGACCACCTTCTTTACGCTCGATGGCGCAACCCTGATGGCACTGATGGCTTTCTGCACCGCCTGCTCCATAGATGGTGTACAGGGCAAGGATGAATCTGGTCGTAAACACCAGAGTTCGCTGGATGGGGTGGAAAACGCCAAGGTGCTGCAGGTAGAAAACAGAATCGGATTAACCTTAGCAATAC
>N_1158
CTGCTCAAGAATAACGTCAGGCAACGGCAGCGTGGCTGAGCGCGCTTCTCCGCGCTGGCTGGCGCTTTCGATGACCACCCAGCTAAAGGTGCTGTCATCGTCGATACCGGCTTCGATGGCTACCCAGAAATCGGCATTTGGCTGGGCAAGGCGCGCATTGGCGACGCGATTTCGTGCGCCAGCGCGCGTTTCCTCGCTGCCGAAGGGCTGTTCA
>N_1159
TGTTATGTCGTCCTTCGTTCAGTTACGTATTGCTCAAGTTTAATCCGATTCTGCTTCTTTCTACCTGCAGCACCTGTATATTTCAGACCTGCCCGGTATTGTGCTATATGACACTATACCATTCACTGAATATTCAGCTGAATTACTGAGCACTTATTCAGTTAAGGAGTCAATTTCATGCTTCCATCCCTGAATCATATTATATTAACCGTTGCTCTTCAGGCGCTACGGGAAGGAAATATTCATCACTGCGAAACTATGGGATTCACTTACGATGAAATGAATTTGCTCAGGTGCTGCAGGTAGAAAGAAGCAGAAATCAGATAACCTTAGCAATAC
>N_1160
GTTCACGGGCTCCAGCGGGCGCTTCGGCTTGCAAGACTTCACGCCGTGGAACGGATTACGCGGCTTCTGCTGCTGCGGCGGCGTTTGTTGCGCGGGCGGCTCGGCATAGTTTGGCGTCGAGTTGTCGACCTGCGGCTCGTTGAGCAGGCTGCTCGGGCGCACCAGCGTGATATCCGGCGGCAGGTTATAGACCATCTGCTGCAGCACCCGCACCGTTGTCGGGATGCGGATGGCCAATGGCTATCGCCGAACCGTTGCGCCGCGCCAGA
>N_1161
GTTTTGCTGACCTTCGTTCAGTTACGTATTGCTAAGGTTAATCCGATTCTGCTTCTTTCTACCTGCAGCACCTATCGAGAAAAACGTGGTTCGTAGCCGCGTACTGGCCGGCGAGCCGCGTATCGATGGCCGTGAAAAGAATATAATCCGTGGTCTGGACGTTCGTACCGGCGTTCTGCCGCGTACTCACGGTTCCGCGCTGTTCACCCATGGCGAAACGCAGGCGCTGGTTACCGCGACTCTGGGTACCGCACGCGATGCGCAGAACATCGACGAACTGATGGGCGAGCACACCGACTCCTTCCTGTTCCACTACAAAGGTGCTGCAGGTAAGAAAGCGAATCGGATTAACCTTCACGAAAT
>N_1162
CTGCTAAGCGCAGCGCGGGCAGGGACATTTCCGGTTGCGCCGTTATTTTGCCGGGTGGCGGCTGGCACCTTACCCGGCCTACCGGGGCCTCTCACAGGCTCACACCTCGTAGGCCCGGTAAGCGCAGCACCACCGGGCGATGCCATCAGGCACGGAGCCGCTTTATTGCCGGGTGGCGGCTGCGCCTTACCCA
>N_1163
ATGTACTTGGTTCGTTATCTCCTGTATTTCGTTCAGTTACGTATTGCTAAGGTTAATCCGATTCTGCTTCTTTCTACCTGCAGCACCTGAGCAGCACCAGAAAGGTAAAGCGCTCCTGAATGTAAGTGAAGAGCTGGCGCAATGGCGACCAGTTAAGCAGGATTTTCATTTCTATTCTCATTTGCCAGCCGAGAACCAGTCTATGTTTCGCAAGGTATTTCGGGCAGCATCCATACAGGCAATCATCCCCCTTTGTATATCAAATTTGCTGCCATATAAACCGAATCAAGTTAACAAAGTGTTAATGATAAAGCTCATTTAGACAAAAACAGGGAAGAAGCATACCGTTCGCCACAATACATCCGGAAGCGAAGTATCCAGTCACGGAAATATTTTTTCTGAAGCGTAAACGCGTTATTTTGTGGGAGGAGGGAGAGGGCCGCATCATTATTTTACCGGGAGGTGCTGCAGGTAGAAAGAAGCAGAATCGGATTAACCTT
>N_1164
ATGGAGTTTTTGCTCGACGCCGGTGTTTGATAACCACGGGCGGCTGTTCGGCTCTATCTCGCTTTGCTGTCTGGTCGAGCACCAGTCCAGCGCCGACCTCTCCCTGACGCTGGCCATCGCCCGCGAGGTGGGTAACTCCCTGCTTACCGACAGCCTGCTGGCGGAATCCAACCGCCACCTCAATCAGATGTACA
>N_1165
ATCTTTTGCTGTACTTCGTTCAGTTACCGTATTGCTAAGGTTAATCCGATTCTGCTTCTTTCTACCTGCAGCACCTATCGATGAGTTTGACCAGCTCATCGGCATGCTGGGCCAGCGTCCGATTCTCTGTACTACTGAGCGCCGCCGCCTCTGCCGCCAGCGTCAGCGCGGGCTGCTTCAGGGCGCTGCCGATGTGCTGCATAAAGGCGGCCCGTCCCTGCTGGTTTTTCTCATAGGTGCTGCAGGTAAGAAAGCAGAATCGGATTAACCTTAGCAATACGT
>N_1166
CCGCCAGCAAAATGGAAAACAGGGTCATAATGGCCAGCGACTGGCGCGCGGCCACCCTCGCCCGCCGCCAATCGCGCTTGCCGAGGCTAAAGGCCACCACCACCGTGGTGCCCAAATCGATGGCGGCAAAGAAGGACATGATGACCATGTTAAAGCTATCGGCCAGCCCCACCCCGGCCATGGCCTCTTTTCCAGCCAGCTGACAAGGAAGGTGCTCAACACCCCCATCA
>N_1167
GATTAAACCGGCGACCTGTTTACCCTGCGTTATCTACCTGTCGATGCCGTTTGCGGTATATCCCAATATTCTTCTGCTGCCTGCGGCGCTGCTGCTGGGGTTGGTGATTTCGTTGACGACCGGGGCGTTTAAGAAGTATTTGTGATTGTATTATTTAACGCTAAGTTTAATGAGCGTCGGTATAACTTATTTATAAATGAGACACCTGCACCCTACACATGGCGCGAACACTGAGAGGAAATAACCTATGTCTGGCAAGTATACCCCTGAGACATTGCTA
>N_1168
GATGTTGCTGATATGATTCGTGCTCTTGCCTTTAAGGTTGGATTAAAGTTCGTTAACGTGGACGTTAAGGCTACTCATCGAAATCCATATTTCGATGACAATGCAATAATTCAAATCTAAAAATTGCGGCGGCACATGATATCTCTGTTGACATAGATTTTTGGCACTGTAACAATTTATACAGGTAAAACA
>N_1169
AGTGTATACCCAACATCATTCGGGTTGCAGACGGCGCCCCCGGCCGCGTACCGGCGTACGTGGCCGGGATGAGTGGTAAGTCAGGCCATCGGCAACATCTTGAATGAAGGGGTATGACCGGGGTTAGAGCAGGAACATTATCTATGTTTGAAAAGCGTCACCGTATTACGCTGTTATTTAACGCCAACAAAGCTTATGACCA
>N_1170
GTTATGTGTGCTTCGTTCAGTTACGTATTGCTAAGGTTAATCCGATTCTGCTTCTTTCTACCTGCAGCACCTGTAAGCCGGACTCTATCACCGGTTTTTACCCGGTTGGGTTTGACGACATTTTTCTGGGAAGCGCCTCGGAGAATAGTATGGCGGCCAGCCCGGCTAGCCGCGATAGTCACGGCTTAGTAATCAAACTGCCGGTAGTAACGGCGGATATTGAGGTCGTGGCCGGTATAGTGTTCAAAGTAGGTGCTGCAGGTAGAAAGAAGCAGAATCGGATTAACCTTAGCAATACATTTTTTGTGTGTGTGTGTGTGTGTGTGTGTGTGTGTGTGTGTGTGT
>N_1171
GTCGCAGGCGGATAACCTGCCGTCAGGGGAAACCACTCTATATTGATGGGGGTCAGCACAATTTTTAATCGGGAATTGTTACGCATTTCAAACAATGTGGTTATTGTTAAATCTCAGCAATGGCGCATTTCTGTGAGATAGTGCACACTAACTTTTTGCCTGTAATTTACGGAATGAATGTTATGCAATGCCATTCATTCCAACATTAATGCATTTCATTCCCCGCTGATGGCAGTTCATGCCTTTTTCCCCCACTGGATGAGGGGCCTTCGCTATTGTGGCGGCAGTTAATTTATCAGGACAACTGCTATGAACGCTGCAAACCGTCAATCA
>N_1172
TCATCCCATTTTTCCCTAAGTTTCGACGGGCTAAGCACGTTTTTGCACCAGAACGAATCTTTGTTGGCGCGCTTGAAAAGCGAGCAAATTCTTTATGGGTTCGCCCGTCCTGCATCACCATCAGGCGCACCTCGTTCGCCCATGCGGTCCAGTTTGGTTCTTTAGGCCGAACTACCTCACCATCACTTTCAGCGGCCAGTTCGTACATGCTGATAATTTTCCCCCAAATGAACTCGGCGCAGGTTAAATCGTCCTGACTTCCCCACTGCCGCTTTGCAGCGCTGTACACCACCGCGTCAGGATGTCGTGACAGAAATTCATCAGCAGAGCCCTGTTGGTTATTTTTCCGGTTGCGAA
>N_1173
CATTGCCGCAGCGCCACAACAATGGGAAACACGGAGCGCCCCTTTTCAGTCAGGACATATTCCTTGTATGCGCTGCCATCCGATGCCGGTAAAATCTAGAAAATACCGATATCAACCAGATGCTTCAGCCGCGAGGCAAGGATATTTTTGGCCAGCCCCAAATTTTTTTGAAACTCGCTGAATCTCCGCACATCGTCAAATGCTTCGCGGATAATCA
>N_1174
ACCGTCAACAACCGTCAGGTTGACTGGACTCAGCTGGACCACATAATTAATGCGGCGATTGCCGCGCTGCCGCAGCTGGCGGGCATTAAAGACGCCGCGCCGGATGCGACCTTCCGCATCCGCGGCCAGAAGCTGGCGCGTGAACCGCACCGCTACAGCGGCCGCACGGCGATGCGCGCTAACATCAGCGTGCACGAGCCGCGTCA
>N_1175
GAAGGGCTCATAAGCCGGTATCAAGCCGCATACGCTTTACAACAAACTCAACCCGGAACAACCGCACCAGTTAACGCCGCGCGAAATCTGGACGCTGACAGACCTGACCGAAGACTCGACCCTTGTCGATGGTTTTCTGGCGCCATCCATTGTCTGCCATA
>N_1176
GTACGAAGCGCAAGGCGCGGTCCGCGGGGTGGAGATTGGTCCTCGGGGCAAAGAGAGACGCTGCACGCCCGACGCGGGGTGGTGCTGGCCGCAGGCGGCTTTGCCGCGGGCGTGCTGGCGGCGCGCTATCGGCCGCACACA
>N_1177
TTATGTAACGTACTTCGTTCAGTTACGTGTATTGCTAAGGTTAATCCGATTCTGCTTCTTTCTACCTGCAGCACCTGTTTGTCGCCTCGCTGGATGCCGACAGCGTCGCTGCCTGCCGCACGCTGCGGCGGGTATTCTGCAGCGGCGAAGCGCTGCCGGAGCGGAATTGTGCCGCGAGTGGGAGCACTTGACCGGCGCGCCGCTGCATAACCTGTACGGCCCGACGGAGGCGGCGGTGGACGTCAGCTGGTATCCGGCCTGCGGCCCTGAGCTGGCGGCCGTGACCGGCAGCAGCGTGCCGATTGGCTGGCCGGTGTGGAACACCGGGCTGCGCATTCTCGATAGGTGCTGCAGGTAGAGAAGAGACAGAAATCGGATTAACCTAGGCGAT
>N_1178
GTGCTGAACAGAAAAGTCAGGCACTGAGCGTGCGCGAAAGAGGTCAAAGGCGTCTCACACGTTAACGACAAGCTGACGGTCCATCATAAATCATCGAGCAACGGCAACACTGAAAGGCTATGCCGGGGATACCGCCATTACCAGCGAAGTGAAAGCCAAGCTGCTGGCGGATGACATTGTCCCTTCGCGCAATGTGAAAGTCGAAACCAACGCCGGCGCGGTACATCTGACCGGTACGGTGGCTGCCGCGGCGCAGGCGGAGCGTGCCGCAGAGATTGCGAAAGCGGA
>N_1179
GTTAATGTTTATGTAACCTACTTCGTTCAGTTACGTATTGCTAAGGTTAATCCGATTCTGCTTCTTTCTACCTGCAGCACCTGTCTGCGTCCAGACCACTTCCCAGACCCGGAGGTGATGGCGTCCGCGCCTGCGCCGCTGCCGTAGCTGGAGTGCCAGCCCAGACCCTGCGCTTCCAGCGGCGCGGCTTCCGGCTCGGCGCCGCTGGAAGCGCAGGGTCTGGGCTGGCACTCCAGCTACGGCCGCGGCGCAGGCGCGGACGCCGTGGGCCCTTCCCGGTCTGGAAGTGGTCTGGACGCAGACAGGTGCTGCAGGGTGAGAAAGAAGCAAATCAGATTAACCTTTAACAATGGTGCTTATGTACTAGGTGTGCCTGAGT
>N_1180
GTGTCGTGGCTGCAGGCAGTCAGCAACAGGATGCCCGCCAGCGCCAGAGGCCGGCGCCAGACAGACAAAGGGGCTTAATAGCCCCTTCGATAAAACTGTTCACTGCCGCGCGGTCTTACTTAACTGCGTCTTTTCAGTGCTTTGCCAGAAACAAATGCCGGCACGTCACTACAACAATTTCAATCTCTTTACCGGTCTGCGGGTTTGGGCCAGTACGCTAGCGCGGTGGATTCTCTAGCTTGAAGGAACTACAAACCAACCAGTA
>N_1181
ATGCATGCCTTCGTTCAGTTTCGTATTGCTAAGGTTAATCCGATTCTGCTTCTTTCTACCTGCAGCACCTATTCCATCGTTCGCCGCCGGGGTATTTACGGCCCGGTGCATGGCGGCCAGTCGTTCGGTTCCGGCCCGGTGGTACTGCGCCAGCATTTCGATGCCGATATAGCGGCGTCCGGCACGGTATGCAGCGACGCAGGTCGAACCGCTTCCGGCAAACGGGTCGAGAACAAGGTGCTGCAGGTAAAGAAGCGGAATCCGGTAACCTTAGCGAT
>N_1182
GTCCAATGAAATCTGCATTAATCAGCCCGCTGCTGGCGGGTCTGCTGCTGTTAACCGGCTGTGCACAGCCAGCCGCACAGGCCGGAGGCGGCGGTGGCGGCACAATAAAAGCCATCAACCACACAAAATGGGCAATTAACCACTTCAGTGTCAACGGCCAGTCGGGCATCGATA
>N_1183
CTTTATCTTTTAATGACATTTTCACTCCATAACATACGTCATATTAATTAACAGGATATATTTCCGTTATTGTGGTTCATCGAGGAAAAGAATCACCACCAAACCAATGGCGGCGCAGATACCAAAATACGGTTGAATCCGGAATTTGAAACTTCCGGTTTTATCAAGCAAGAAACCAGCCGCCATCGGCGCGACAAATCCACCGAGGTTGCCGCCGCTATTAATTATGGAAGAGGCGATTGGATAGGTTTTGCTATCCGAAACGGCCATACCGTACA
>N_1184
TTTGCGGTTCGCTTTTACCTCCGGCATGTTGGGCACCGGACGCGTGGCGCAGCCGTAGCGCATCCAGCGACGTTCATCCACTCCGCGCGCGGCAATGGACTTTGGCAGCCCGGGCCACGGCCATGCACGGTCAGAAAGTCGGCTTTATTCGCGGTGTCCTGCTGCAGA
>N_1185
ATGAGTTATAGCTTTGTTCAAAGTGAAAGCCACGGTTGCCCGTGGCTTTTTGTCGATGTGGTCACAGTGTGGACACTGTTTGATAAAAATCCTTTTCTATCAGTGGGCTGATGGCTTCCTTAGCGCACCATCCCTGTCTTCCCCCACATGATGTGGGGGTTTTTTTTGCCCTTTTTACGGTAAATCAACTCCTTCGCCTATA
>N_1186
ATGCCAGACGCATCCTCGCCAGCGGGCTAACGGTCGGCACAGTTCGTCGCACTGATTATAACCCCGGCGCCAGCGACGGCGATGCCATAGCGGCACGCCGACCAGAGCGTCTACTGGCGGCAAATCGTCACGCTGCAGAAGGCGCTGCAGCAGCAGACGCGCGAGGGCGGGGCCCAGCTCCGGGCGATGGTGAAACTTCAGCTGCTGCACCAGACCGCTCAGCGGCGGGCGATAGTCATTGACCGCCACCA
>N_1187
ATCACCAGCCCGCCAATGGTATCCACTTCTTCATCGCTAAAGTGCATGCTGTCGAAGGCCTGAAGTCTTCGATGGAGAGCAAGGCCCGCACCGTCCGTGTAGCGGCTTCGCTCGCGGAAATCGAACATCTTCTTCTTCGTCGTACTCGTCTTCAATTTCCCCGACGATGAGCTCAAGGATATCCTCGATGGTCACCAGACCGAGACGCCGCCGAATTCGTCAATGACAATCGCCATATGATAGCGCTGTGAGCGAAACTCTTTCAGCATGCGGTCGACCCGCTTGCTTTCCGGGACGACAACCGCCGGCCGTAACACTTTTTCCATGTTGAAGGCTTCGGCGTCGCTGCGCATGAACGGGGACAGAAGTCTGGCCATCAGAATCCCA
>N_1188
TTATGTCGTACATTGGTTATCATACCTGCTTCGTTCAGTTACGTATTGCTAAGGTTAATCCGATTCTGCTTCTTTCTACCTGCAGCACCTATACGCATAACTTCGACGCCGTCCGCTACGCGTGGATTGCCGACTACGACGATGCCGCCACCTTCCTCAATACTTTCCGTACCGGGGATAGCGAGAACACCAGTCAGTACAGCAACCCTGCTTACGATGAGGCCCTGCGCAATGCGGCGAAAGCCTCCGACGTGGCGACCGGGGCAAATACTATCAGCAGGCGAAATCTGCTGGCGCAGGATGTTCCCGCCATTCCGGTCTATCACTATGTACGTACCCATCTGGTGAAACCTTGGGTAGGGGGCTTCACGCCGGATAAGCTGGGGTATTACAGGTGCTGCAGGTAGAAAGAAGCAGAATCGGATTAACCTTAGCAAT
>N_1189
TATGTGTCTGTACTTCGTTCAGTTACGTATTGCTAAGGTTAATCCGATTCTGCTTCTTTCTACCTGCAGCACCTATGCAACAGCACAAAACTGGTGTATTGCTTATCAAACTAATAATTCAATCAACATACGCCCTGTGGTAGATATTATGGAAAACCTATTTTTCTTAGTGGTCGCTGCCATACTACTTGCTGTTTCCGTTTATTTCTTAATTTCTTATTTAAAAGAAAGAAAGAAAACGAAACTGACGTTTAATAGGTGCTGCAGGTAGAAAGAAGCAGAATCGGATTAACCTTAGCAAT
>N_1190
ATGATGCCTCCACTAAACAAAACGAAGTAAAAGTTGCAATAACAGGAGTCTATATAACCCAATTCGCTGTTAAAATGCGCAATGCTCACGCAATATAGTTAAGGGAGTTAAGTGTATGCAGCGTACTGGCTTTGATAACGCCCGGGTCCGGCAGGCCAATAAGTCGATTTTTCTTTCCCATCTGTGGCGGGAAAAGCAGCA
>N_1191
ACTCGACGACCGCCCCGTTGTCATGGCTGCCTTTCTGGCAGTTGCCGAAGGCTTTGCTGTACAGGTCGCTAAACGGTGTGCCGATTTTCACGCCGCTGGCGGTTTTGATATCCGCATCACGCACGTCAATCCGGCTGATAGCACCGTTGTCGCCATTGATGGTCAGCGCCACGCTGTTGTTTTTCAGCGCTTCAAAGTAGTGGACGATATTA
>N_1192
TGTGCCTGTACTTCGTTCAGTTACGTATTGCTAAGGTTAATCCGATTCTGCTTCTTTCTACCTGCAGCACCTTGGCTCGCTGGCTATCGCGCCGCTGGCGACGATGAGTCCGCCGCGCCGAGCGGCGCTGCTGCGTCGCTGGCTCGCCGGGCAGCAGGCCACCGGTAATGTACTGCTGCCGGGGCTGTGGATGGCGCTATGAGTGCCGTTGAAACCTGCGCTGACGGGCTGGTGTTGAGGCTGTACATTCAGCCTAAGGCCAGCCGCGATAGCATCGTGGGCGTACATAGGTGCTCAGTAGAAAAACAGAATCGGATTAACCTTAGCAATA
>N_1193
GTCGCAGGCGGATAACCTGCCGTCAGGGGAAACCACTCTATATTGATGGGGGTCAGCACAATTTTTAATCGGGAATTGTTACGCATTTCAAACAATGTGGTTATTGTTAAATCTCAGCAATGGCGCATTTCTGTGAGATAGTGCACACTAACTTTTTGCCTGTAATTTACGGAATGAATGTTATGCAATGCCATTCATTCCAACATTAATGCATTTCATTCCCCGCTGATGGCAGTTCATGCCTTTTTCCCCCACTGGATGAGGGGCCTTCGCTATTGTGGCGGCAGTTAATTTATCAGGACAACTGCTATGAACGCTGCAAACCGTCAATCA
>N_1194
CTGGGCGTCCACATTTACGGCTCGGTCAGGGATGGACCGACGGAACCTTCTTTTGACAGCGTCAGTTTTATCGGCGGCAGGCTGGCTACCGATGTGCGCATGCTGCCGGGCTCTCGCCGCGGTTTTGCGCCGTCGGTCAGCGGCGTGGCGCGCACCAACGCCCGCGTAACGGTCACCCAGAACGGCGCTCTGTTTCTGAGGCAACGGTTCCGCCGGGCAAATTCACCA
>N_1195
CTATCACATCGGCTACCAAACCAATGTTTTAACTGCTCAGACCAGAAATATCTGGAAGCTTTAGGCATCTTCTTGGAAGATAGACGAGCGCAAAGACGCACACAGCAATGATGTTATGTAGTATTTTCCCCTTGAGTGTACTGCTGAGGGGTAACCGCCGTATTGTACTGGCAAATATTTGTAAATAGTCTTCACCCCCACGCCTGTCACATCGGCCACACGCGACTGGACAGGCGGTTAGTCCGGTATGTTTCTCGCGCTACTACA
>N_1196
GTTGCGGATTGTCACCCAGCTTCACCAGTCCGCTGCCGTCGGAGAGTTCATAATCCTGCCAGCCGCTGTAGCCCAGCACCCAGTCGCCGGGTTGATAATCGGCATGATTTGAGCTGACCACGCAACTCACGGTCCCTCCCACCATCACCGCGCCAATGGCCACCGGCGGCGAATAGGACGGCGCGTCGCTCATGCGCCCGCGCATATACGGGTCGAGCGATAAATAAACGGTACGCAGCAGCACTTGACCA
>N_1197
ATGGGGTCAGGTGGGACCACCGCGCTAGTGCCGGCAAATTCTGTTTATCAACACGTTTCACCAACGTATCGATTAATCTGTATCAGAGCTGAAAATTCTCTCAATCCGCCAAAACATCTTCGGCGTTGTAAGGTTAAGCCTCACGGTTCATTAGTACCGGTTAGCTGAACGCATCGCTGCGCTTACACACCCGGCCTATCAACGTCGTCGTCTTCAACGTTCCTTCAGGAGACTTAAAGTCTCAGGAGGAACTCATCTCGGGGCAAGTTTCGTGCTTA
>N_1198
GTGTCGTGGCTGCAGGCAGTCAGCAACAGGATGCCCGCCAGCGCCAGAGGCCGGCGCCAGACAGACAAAGGGGCTTAATAGCCCCTTCGATAAAACTGTTCACTGCCGCGCGGTCTTACTTAACTGCGTCTTTTCAGTGCTTTGCCAGAAACAAATGCCGGCACGTCACTACAACAATTTCAATCTCTTTACCGGTCTGCGGGTTTGGGCCAGTACGCTAGCGCGGTGGATTCTCTAGCTTGAAGGAACTACAAACCAACCAGTA
>N_1199
GCTATGTGCCTAACCTACTTCGTTCAGTTACGTATTGCTAAGGTTAATCCGATTCTGCTTCTTTCTACCTGCAGCACCTATGAAAGCGTGACTGATATCGCTTATCGCTGCGGCTTCGGCGACAGTAACCACTTTTCGACGCTTTTTCACCGGGAGTTCGACTGGTCGCCGCGCGATATCCGTCAGGGGCGCGACGCCATTCTTGAGTAGTTGAGAAGAGTCAACGTATTGCAGACTAAAAACGCGAATAATGCGCCGTTATCCGCGTTTCTGGAGTGTGAGCCGTGGCCGGTCTGATTTTACGTAAAGAGGAGTTTTTCCCTTCCGCCACACAGGCAGTGGCGGTGGCAGACCGCTACCCGCAAAATAGGTGCTGCAGGTAGAAAGAAGCAGAATCGGATTAACCTTAGCAATACG
>N_1200
ATGAGACAGCAATCTCTACAGGCAATTGAGGCCGGGGCAACCAAGCGCCCACGTTATTTGTTCGAACTGGCAACTGCGCTCCATTGCGACCCTAAGTGGCTGCTTTATGGCGAGATGCCATCTCAATCTCAATAAGTTGCCGATTTTATCGGCCTTTCAAACACCACCAGAGGAAGTATCACAGATGGAGAATGCAATAGCCCGAAAGTTAGAGCCGCCAATCCTCAACCCAATTGAGATTGAAGGCATTTTGTTAAACCGGCTTTTATCCATTGGCCAAAAGGTTTTTGCGGAAATGCGAGGGGTTAGCGAGTCGACAATCAGTCGCCGCAAGAGCGAGGGATATTACGCAGAAATGGCGAAGGAAATATCAGCGCTGGGTTTGCAGGTTGTTCCGCCGGAGGCGGTGGTGATTTCCCGCCACTACCTGCAGTCAGTAGAAACGCTGGCAGATATCGGATTACGTGCAGAGCA
>N_1201
GGTGAAAGCCACTTTGATATCGGTTCGTTTCCCGGTTTCCCGGTGCTGGCGCAGCCTCTGCAGGCAACTGCGCTTTACTGCGGGATGAAATGGCTGCCGCCGTTCGCTATGCACTGCACCTTTATCTGCGATGATGAAACGCTGCAGGCGCAGGCCCGCCGCTATCGTCAACGCTTAATCGACTGGCAGGAGGCACACCAGAATGGATAGCCATACGCTGATACAGGCGTTGATTTACCTCGGCGCCGCGGCGCTGATTGTGCATCGCCGTCCGTCTGGGGCTGGGGTCAGTGCTGGGCTATCTCATCGCCGGCTGTATTATCGGCCCGTGGGCGCA
>N_1202
TGTGGCAAGCGACAGTTGCGTATTGCTAAGGTTAACCAAACCCAACAACCTAGATGTTGTGGCCCCACTTCGTTCAGTTACGTATTGCTAAGGTTAATCCGATTCTGCTTCTTTCTACCTGCAGCACCTCGGCACTGGCGTCGGCGGTCGTCTGACCCGCGAAGACGTTGAGAAACATCTGGCGAAAGCCCCGGCGCCGGCAGAAGCCAAAGCGCCAGCCGCCGCCCCGGCAGCCGCGCCGGCGCCGCAGCTGGGCCGCCCATTCAGAAAACAGGTGCTGCAGGTAGAAAGAAGCAGAATCGGATTAACCTTAGCAAT
>N_1203
CTCATCGTTTCCGTCATACCATCGCGACAAAGCTGATGCGTACGCCGGAACGTAATCTGCAAACGGTGAAAACCTTGCTGGGGCACGTTAGTCTGGCGTCAACGCTGGAATATGTGGAGGTGAATATCGAAAGCCTGAAGGCGACGCTGGAGCAGGAGTTAAGATGGTGAAAAATGGCGCATATTGACAGTTTCACTAAAAACTGTAACATCGCCTGAAGCAAAAACCCTATTCAGGTGGGCTGAATAGGGTTTCGCACAGAGTGAACAAGTTCAACAGGTGATGACATTCATCGCTGTCTAAACTCTGTCCTCACATCTGATTTCGCCCCGCTATTTCATGCCTTGTACACATGAAGCTAGCCGAACGGTACTGTGTAAGTGGTGCCCGGACTCGGAATCGAACCAAGGACACGGGGATTTTCAATCCCCTGCTCTACCGACTGAGCTATCCGGGCAACGGGGCGCATTAAACCGTAATCGCCGCGCCTCGTCAACGAAATTTATCTGTTTTGCAGCAGACTGAACAATCTATCACCACATTGCGCTAAAAGCACGCGTTTTCAGGCAAAAAACAGCGTCCAGA
>N_1204
TATGTTTTTAGCACTTCGTTCAGTTACGTATTGCTAAGGTTAATCCGATTCTGCTTCTTTCTACCTGCAGCACCTACTTAACGCAATATTTTGAAGAATAATTGCATTTAATAAATATCAAGAGGTGAATATGTTAGTGTCGATGAAGGACATGCTTCAGCATGCCCTGCGGGACGGCTACGCCGTCGGTCAGTTCAACATTAATAATCTGGAATGGGTCGGCGCATGTCACACACCGCCCAGCGGTGCCGCTCACCGGTTATTTTAGGTGCTGCAGGTAGAAAGAAGCAGAATCGATAACCTTAGCAAT
>N_1205
TTGTCTCACCCCGCTATTTTTGAGACAGTATACCTGACAGGCGCACACCATGCCCGGAAGAGGAAAGAATCATGACAAAACAGGAAAAAACAGCCCTCAATATGGCTAAATTTATTAAGGAGCAGTCGCTGCTATTGCTCGATAAACTGAATGAGCTGGATATGGATACCCCGGCCGACATGTGCGAGCGGCTACACGAGGATGCGGAAACACTCA
>N_1206
TCTTTTCCTCTACTTCGTTCAGTTACGTATTGCTAAGGTTAATCCGATTCTGCTTCTTTCTACCTGCAGCACCTGCTTAAAGGTCGCCGATGGCGAACTAGATAAGGTTGCCTGCAAAATTCACCGCACAAGTAAAACTAACCATCATGCACGACAAGCCATAAAATTAAAATGAATTGACGACGCCGTGCAAATCACATTTTATCCACCCCCGCTATGAACGCTGTGTTCCGGAAACGGCAAAACGGGGAGGGGATGAATAAACCTAGGTGCTGCAGGTAAAGAAGCAGAATCGGATTAACCTTGAC
>N_1207
CTAATGAATGGTTTCAGGATAAAGACATGCTTCATGTCGATTTAACGCCTGAAGAAATCGCCGGATACCTGATGGCAAAATCTGGCCGGTGGCTAAGCGATGCGCCGCAAATCGAGCTGAAGTATCCCGATACCTTCAAATTCGTAAGGTATATCAGCGCTCAGTTTGTAGATGTTAAAAGAATGGGATAGCGGCAAAATCACCGCTCA
>N_1208
ATTCCGATTTTAGTCCTGCAGCACGGCGGCAATCCGGCGGTAATGGCGGCGATTGGTATGTTTTCCGGCTACTGCGGCACGCTGATGACGCCGATGGCGGCGAACTTCAATATTGTCCCGGCGGCGCTGCTGGAACTGCCGGATAAAAAATGCGGTGATTGAGAACCAGATACCGACCGGTAA
>N_1209
ATCTTTTCGTCTACTCGTTTCAGTTACGTATTGCTAAGGTTAATCCGATTCTGCTTCTTTCTACCTGCAGCACCTATTTGGTCCCCAGACACATCTCTTGACTCTTTGGATAGTTTAAGGGGGCAAAAATGATTTCATTACCTTATATTCCTCTTGATGAAGATTTTAATTTGAATGTTGCTCTTCTGATTATTTTAATTCATACGCTAAGCAAGAATAGAAATGATAGGTGCTGCAGGTAAAGAAGCAGAATCGGATTAACCTTAGCAAT
>N_1210
CAGCTCATAGCTGTCCACGCCCCAGTTGTAGGTCAGTTCGATTACCGCGGTTTCGCTCTCTTCGCCGTAGCCGACAAAGGCGAGGGAGTACTTGTACTCCGGGTTTTCGCTGGTGCGCAGCAGCTTCATGCCCAACACGTTGGTATAGAAGTCGATAGAACGTTGCAGGTCGCCAACGCGCAGCATGGTGTGGAGTAAGCGCATAATGTCCCCTATGCAGTTTATTGATAAATCAGAACGTTGAGTATA
>N_1211
ATCCAGCACCCACTTCACTTTTCTCGCCTCCGGAAGCGTATTAATCAGCGCCAGCGTACCGCTAACGATATGTTGCAGACGCACCCGCGAAGGATGTCAGCAATATTTGCCAGCGCCAGCGGCCGCCGCGCTTTGGCGCCAGCGCCGGAACCGGACCGAGCACCCATAGCTTTTCGTCGGCCAGCGGGCTGGCCTGCAGCAGATTGCGCAGCTGTA
>N_1212
CTGACAATACGGTGATGGCCCTCACGGCGGAACAGAATGCCGCCACTGGCGTGGGAGTGCAGTTAAATTTGAATGGCAAAGCACTGCCGTTAAATACCGATATCAGCCTCTATACTTCGAGCCGCGCGACGGTGACCAACAGCGGCGCGGATGCCAGCTACAGCTATTTCACCAACCCCGACAGCCCCGGAGGCGCAGCGGCCATGCAGACGCTCA
>N_1213
TGTGTGGCCTTCGTTCAGTTAACGTATTGCTAAGGTTAATCCGATTCTGCTTCTTTCTACCTGCAGCACCTGTTTCATGGTTGCTGGAGAAACTGCGTCAGGAGCGCGGGGTTTTCCCGGTGATGGGGCTGGGTGACAGCCTGAGCGACCATCGGTTCATGAAACTCTGCAGCTGGTTTGGTCTTCCACGCCAGAGTCAGTTTGCCGAGGCCATATCACAGCGTATTTTTGGAGAGCAATAAGATGTCGCATTTTGCCCCGTTTTCTGGTTCCTATAAACCGGACGATGTTCACTTTTTGCTGAAACCCATTGTCATGGAGATGACACCGGTTGACCTAGGTGCTGCAGGTAGAAAGAAGCAGAATCGGATTAACCTTAGCAATACG
>N_1214
ATGCCTGCACAGCTGGTGTGCGATGCGTTGAGCATGGCTATTTCGGTTCGCCAACCGGCACCGGGTTTATTGGTTCATTCGGACCGGGGCAGTCAATATGCCAGTGCTGAACACCGGCAATTACTTGAAAACCATGGTCTGGTACTCAGCATGAGCCGCAAGGGTAATTGCTGGGACAATGCCGTGATGGAGCGGTTCTTTCTGAATTTGAAAATGGAGCGTGTCTGGCAGACTCGGTATGCCAACCATACAGAAGCCAAACAAGACATCACA
>N_1215
ATGGCGTTTTTACCGCGGGCATATTTGGCCGTCACCGTGCAGTAGGCGGCCCAGATGACCGACAAAGGCCAGCAGATAGCTAAGCGGGCTGGAAATGACGTTACTGATAATCTCATCGGGCTGTAGCCCATGCTCACCGCCCAACACCCAGCCAACGCCCAGCAGGGCGAGAATCAA
>N_1216
GTATTCGTTGCCATCGACGTAGGAGAAGTCGACGAAACGGCGGGTCAGGGTGACGGTATCGACGATATCGTCGCCTTTGAAGCGCTCTACTTTAGGGCCGGTGCGCACATCGGAGAAACGCATTTTATACAA
>N_1217
ATAGTGCGTTCACCGAAAACGTGGGCTACCACCGCCCTGCGTATCCTGTCATACGCGTAAAACGGCCCACGCTGACGTGATTTTGCACCGACGTAGCCCCATTGCTCGTCCATCTCCGCACAGACAATGACATCACTGCCCGGCTGTATCCGGGAGGTTACTGACTGCGGCCTGAGTTTTTTAAATGGCGCAAAATGGTGTTGAGGCCCACGCCCATTAGTCGTGCGGTGGCACGGCAACCGACGCCGTTCATAGCCATATCAATGATTTTCTGGTGTGTACCGGGCTGAGAAGCGGCATAAGTGAAGGTGAGCTGCCATGTTTTACGGCAGTGAGAGCAGAGATAACGTTGATGCCCGGCAGTACTTTTGCCATTACGCATCACGCCTTCAGTAGCGGAACAGGAGGGACAGCAGACGGAGACTGAAGCCACGGGAGCACCTCAAAAACACCATTATACACTAAATCAGCAAGTTGGTAGCATCACCCCACGCCAAACTGATACGTTTCCAGCGTGTCGTTTATGGCTGACAGATGCCGGGTGCAGAAGTGCATTTTCTGTTGCCGGTAACTGTTTTCAAA
>N_1218
TGATTTGCCTGTACTTCGTTCAGTTACGTATTGCTAAGGTTAATCCGATTCTGCTTCTTTCTACCTGCAGCACCTTGGAAAATCCGGTTTTGCCCAAAGGACGTGTCATCATGCCGAGTACTCCTTAGCTTATATTCTGCTTCCCTCAGGTAACCACAGGGGTCAGGAGAGGAGGTCGATTGGATAATCAGAAAAGGAATCTTACGGCGGGCGCTCCACGCCCGCAGGTACACTCTGACATTATGTCCCGGAATAAACATCAAAGCTAAAATATTTGCCAGCTAATTTTTTATAGGTGCCGTCGGCAAGAATCTTCGCAATCGCGCCGTTAATTTCCTGACGCAGCGCCTCATCGTCTTTACGCAAACCTATCGCCGCCCGGCGCACCAAACAGCGAGGTGCTGCAGGTAAGAAGACAGAAATCGGATTAACCTTAGCGATA
>N_1219
GACGTGGCCAGCGTCAGATTGACCACTGCGCCCCCGTTGGGCATGTAACGCACTTCCGGGTCCTGTCCCAGATGTCCAACCAGAATGACTTTGTTAACGCCACGTGCTGCCATGATGAATCTCCTTAATCCGTTGTTTTGCCTTTTAAAACCATCACCCGTTGAGTTGCCGGGGCCGCGGTTTTGACTTTGTGCGGGGACCTGCTGAAA
>N_1220
GTACAGATGGGGCCAGTAAGTTTCTGGACGACTCTCGCTCATGTGATTGTTCACCAGTAAAAACAATGTATTCAACTATAGCGGTTTTTGCCGACGGCGGCATCGGCTAGCATCTTGTTGAGCCCATCATTATTCCCTAACGATAAGGAGCACCTGCATGCCATTACTGACATTTGACCTGATTGAAGGCCGTACGGAACAGGAGGTCAAAACCCTGCTGGATGCCGCCCATCGCGCCGTGCTACGCGCCTTCGAGGTACCAGAACGCGACCGTTACCAA
>N_1221
ATCTAAATAACCGACCGCTTTAAGCTCGTCTATAGCCTTGTTAATCACTCGATTCTGCTGGTTATTGGGTGAGGTAAGCATTAGGCGACGTTTAATACGCGCGAACGATAGTGGTATTGGTCGCTCAGGAAGGCTCTCAATGAAAGTGTATAGGGCCTGTGCTGTCCCTTTGTTCGCAAGTTGCCGGATTATAAACATCTGCAGAAGCACCTGACGGTCGAATTGATAAAGCTCCCAAAGAGACTCATCGGCGGTAAGTTCCATGATA
>N_1222
ATATTTCGTAAACGTATACTGCGCGTTGACCATCGCCAGTAACCATCCCTGTTTACCGTCCAGCACCCCACCGCGCAATAGCAACGTCTTGAGGAACGCGCCCAGCGTATGGCTGAAAATCCCTGCCATCGAGGTCTTCTTGCCCTTCTGGTGACGCTCAAGCGCCCACGCGGCGGCATACGCCAGCTGTTTTA
>N_1223
GTGCGCGAACTGCTGCTCAACAATCAGGATGCGAAGCCAGACTTCGTTGTTGACGGCAACGACGCAGAAGAAACCGAACAGGATTTCTGATATCGTCTGCAAGACTGACAGGGCTGCTTAGGCAGCCCTTTTGCTTTGTGAGATTATCGAGGTGCCTGTGACTGAACCTTCATCACGCCGCTCCGGCTACA
>N_1224
TTGGGATGGCCAGTTGGGGAATGGCCAGCAACTGGCGTACCGACTGCACTTGATTATTAATGCTCTCCATCATGCCTCCTGCGGTATGAAGTGGTCAACAAAAACTGGCCACCGCGTTAGAGTTTTTCCAGTATCGGTTTTCTGATTCGTTTGGCGGTAACCCACCATTATATTCGTGCGGTCTTAGTGCGCTGTAATATCCAACGATATAGTCCGTTATTGCGTGAGCTGCATCGCTGAAGCTTACATAGCCCGTCGCCGGCACCCATTCGTTCTTCAGACTCCTGAAGAAGCGCTCCATTGGGCTGTTATCCCAGCAGTTTCCACGCCGACTCATACTCTGCGTCATCCCATGCGCCTTTAAACGTTCCTGATAGCTCCTCATCCTGA
>N_1225
CTTTGCCTGTTCTTCGTTCAGTTACGTATTGCTAAGGTTAATCCGATTCTGCTTCTTTCTACCTGCAGCACCTATGTCAATTCAGGAGGTACTGGTCAATGCCATGCGTCAATTTGGGTGGTTCCGATTTTTGGGGTTTCAGGATGTCACGAGCCCGGGAGAGGTTTAATGCGTAATTAGAGATAAATACTAAATATATTTGCTTTTTAAGCATTAATGCACTTGGCGCAATATTGTCAGTATATTTTTGCTTAAATTAAAAAAGTTAAGCGCTGGCAAAAAAAACCAGCGAAGCGCTGAAATAGCTCAATGACGGTATACTTCCCACATAAAAATGACGCATGAGTTATTCTCAGAATATTTCATGCGGGATGGCTGGTCCCGCGAAACACTTCCTGTTACATCATAACAGGTTGGTCACAGGAACTAATGAGCAGACACCAGAGGTGCTGCAGGTGGGAGAAAGAAGCAGAATCGGATTAACCGTGAAT
>N_1226
ATCGTACAGCGGCGTATAGTCGCGGGTGGCAGGCCGCACGCCTTCCCCAGTCAATCCCCTCCTCGGTCACCTGCGGCGGGGTAAATGCCGCGCCCGGCTCGGGGAAAAAAAGCTTGGTATGGTCGTCAAAGCCGTGAGAGGCGAAGCCTTCCAGCGCCTCGCCTCCAGCACGATACGCTGGAACGCCGCTGCCTGCGCGCTCCACGCGCAGCACCGTCAGCTCACGGAAACGCAGCTCATTGCGGACGCGCTTGCGGGTACTTGTCTGCTTTGGTTTTTGTCATCATCGATTGCCTTCGTGAACGGTAAATAGATATATCTAAACTTGATGCAAATGATAATGATTGCCAACTAAAAAGAATGCAAGTCTTTTTTTGATATAGTCAAAACAAACCGCATAGAAGTCCACATCCAGAAAACAATCACATATATATCGATTACCTTAAAAAATGAATCGCAACCAGCATTGCGAACATTCATTTTTTAGATATAAATTAGATATATCAAAAACAGCAGGAGGTAACCATA
>N_1227
TCATGTGCATACATTTGACTCAGTTCTCGTATTGCTAAGGTTAATCCGATTCTGCTTCTTTCTACCTGCAGCACCTCAGCGAATGAGTCAGTACAAAGCGTATACCTCATACAAAGATTCAGGCGTTGAGTGGATTGGGCAGGTGCCGGAGCATTGGGAGGTGAAAAGGTTACGTCATGTCGGGCGTTACTCTAATAGTGGCGTTGACAAGAAGAGCTACGAAGACCAGCAGACGGTTGAGCTTTGTAACTACACGGATGTCTATTACAACGAGTTCATCAGTGATGATATGCCTTTCATGCAGGCTACTGCCAGCGCCCACGAGATTGAGCAGAGGTGCTGCAGGTGAAAGAAGCAGAATCGGATTAACCTTAGCAAT
>N_1228
AATGACAATCCGCAGAACGCGGCGGCGCAAAACCTCTATTACGTGCTGCGCGAGCAAATAAATCCGCCGAGGCGCAGGCGATGTTGCAGACGCTCCCCGCAGAGCCTGCGGCAAAAACTGCAGCCGCGGGTGGTGGCCGGTGCTGCCGGGCGATGCCCTCGCCGGTCGA
>N_1229
GAGGACACCGGCGACGCGCTGTTGGCCAACGAGGCGGTGCGCAGCGCCTATCTCGGCGGTTAATTCATCGCAACCCGGCGTCGTTCACTTCGCCGGTTTGTAGCCCGGGCGAGGCGCTTGCGCCGACCCCGAAGTTCATGGCACGAATACATTTAAAAGAGCCTGTTGGCTCTTTTTTTGTACATGTATGTTGTACAATAAAAGAGTACAGCTTTGGAGGTTTTTATGAGAACGGTTAACTATAGCGAAGCCCGGCAAAATCTGGCCGATGTGCTGGAAAA
>N_1230
GTAACGGTCTGGAACAAGAGGGCCTGCCGTTCCCAAATACCGCCAGAGCGATGCGCTGTGGGAGTTTATGCAGGAAAAACAATCACTTGCGTGAGCGCCTCGGCGAGCGTTTCTGCCATGTTTTCCATGCCTGTAAGCATGATGAATTACTGCAGTTTGAGCGTCTTATCACAGAAACCGAAATTGAGTGGATGTTGAAAAACA
>N_1231
ATCGCGGATTTCGCCGCCGGAGCCGGTTGCCGCGCCCGGCCATGGAGAGATGGCCATCCAGTGGGTGGTTATGGGTTTCCACCTTCATCAGAATGTGCGCCGGCTCCTGATGGAAGTCGTAGCGCCCGGTCTGATGGTCGGCGAAATAGCGCA
>N_1232
TATCTTTTCTTCGTTCAGTTACGTATTGCTGGACATCCGATTCTGCTTCTTTCTACCTGCAGCACCTCAGCTCCTCGCGCTGTGGCGCTCCTTGGTAGCCGGCATCGGCTGAGACAAATTGCTCCTCTCCATGAAGCAGATTACCCAGCTGATTGAGGTCATGCTCGTTGGCCGCGGTGGTGACTAGGCTGTGGGTCAGGCCACTCTTGGCATCGACACCAATGTGGGCCTTCATGCCAAAGTGCCACTGATTGCCTTAGGTGCTGGCATAAGAAGCAGAATCGGATTAACCTTAGCAAT
>N_1233
TTTTTTTAACCTACTTCGTTCATTACGTATTGCTAAGGTTAATCCGATTCTGCTTCTTTCTACCTGCAGCACCTACTGAAACAGAATTATCGCGTAAACATATTGATGCCACATGGGGGATTAAAGAACGAGATATAGTCGTTAACAGTTATGACCTGACGGAAGAAGGGAAAAAATACTACAAGCAAGATGCGGCTAAAAATATGCGAGGTGAGAATCTTGGTGGATTCTGCTTTGGAAAAGCAACAGCAACAGACGTCAGTAATTTCACTGAACCATCTGATGCAATGGGGCAGAAAATTTCCCGAGTGACTTTTACATATAAAGTTAGTGATATACCTAGGTGCTGCAGGTAGAAAGAAGCAGAATCGGATTAACCTTAGCAAT
>N_1234
CACGAGGAAAACAGGCGTCAGGAACAACTGAACAGAGCTGTCAGGCTGGGGGCTCAATCGCACTGATGAACCGTTATTTCGGGGTTGGCTCCAAAGAAAAATTTGTGCACGCCGCCGGTTACTCGGTGTCTCCGTTTCCGAACGGGAGAACACCCATTCCGGATGAAGAAACCGATGCTGCAATCTGGCATCAGTGGCAAAAATATCGGGTCGAAAACATTGATTCCCCGGAGGCGCTGGACGCCATGATGCAGGTTACAGAAAACCTTTCATCGTGTACTGCCCCCA
>N_1235
ATCACGTCGCGTTTTGTCGGGTTGCCACTGGCCGCCCGGTCGAGCCAGCGCCAGAAGTTCAGGCGCGTGGGTTTTCAGTGTTTCCCCTTCCACTGGCGGGGTGAAATCCACGTCGCACAGGGTACAGCGAGTGCGATTTGCTGTGCGGGCTGAATATACCTGAGCGGGTATCGAGCACCCCGTTGCGAAAACCAATCAGACGGCGTGCCGGTGCCTCCTGCTGCGGAATAATCAGTTTCAGGGTCTCCACCACTGACGCAATCCTCCCCGATGAAAACGGGGCGCGCAGA
>N_1236
TGATAACGTTTAAGGGTAAACAGTTTTTTCTGGGAAAACTGTTCACACTGTTCACTTGGTGTTTTTATTATTTATTTTCATGACGTTAGCGAGTGAATACTTGGTGAACAGTGAACACTTACTGTTCACTCTGGCCGGTGAGCAGGTAAAAAAAGACCGGCAATGCCGGTCCGGGTAGGTTATGAAGCGGTGGGTTCATCACACTTCGGCAGCCAGTCGGCGTTGCTTTCCTCCCTGAGAGCGAGATTGGTCTGCATACCCTATTTGTGCGGCGCTTCTCATAATTCAGTCCGTACTCTTTCAGCATGGCTGAGAGCCCCTTGCCGAACATGGTCAGGCTGAGTGCGTTCCTGTAGCCGTA
>N_1237
TCCCACCAATGTGACCCAGAAGGTACAGTTTATCGTTGAGCACTTCACCAAAAACGTCGCCCACCGGCTGGATGGCAAGGCCAAGGCGATGGTCGTGACCAGCTCCCGCGCCGCTGCCATTCGCTACAAGAAGGCGTTTGACCGCTATATCGAGCAGCACAGCGAGTACGGCTTTATTCATTCACTGGTGGCCTTCTCCCGGCAAGATA
>N_1238
ATGTTATGTGCATCTTTACTTCGTTCAGTTACGTATTGTAAAGGTTAATCCGATTCTGCTTCTTTCTACCTGCAGCACCTTGGCGCTTTCGCGCCGCTGAGCGCGAGGACTATTTGTCAACAGTGTGTTAATATTGATGTAAATTTATTGTGAAGCCTTTTGCTTCCGGGGAAACCAAGTGAATACACAACAACTCTCTATCGTGCTGTGGAACACGGTGTAGGTGCTGCAGGTAAAGAAGCAGAATCGGATTAACTCTTATATCGTAAGCT
>N_1239
ATGTTTTGATGTTGTGCTGGCTTGGTGTCGTGGCGAAGCCTGAGTGCGTGCTTAAGAAAATGCCGTAAAGGGGGAGCAGGCGCAAGGGTTTTCAGCCAGAAAAGAAAAAACGCAACCGTGATTGTTGAACGGTCCTTGTTTGAACGGCTTTATTGAGGAATTCGTCGCCATTTTACTAGATGGGGTAATTCTGATGGCCGCTAGAAATGAAAAACCACA
>N_1240
CCAGTCCCGTGTTCAGGTCCAGCAGGACGCCTTGCTTGTGGTTGACAGACAAATGAGTTACATGCGCCAAGCAGGTCTCTGCCCGCATGATGACCCGCTACCAGAATAACTATCATTTTGGGGGGAATCTGTAATGCTGGAGATATGCCATTGCTGGCGGCGACTGGTTACA
>N_1241
GTCTCGCAGGGCCCGATAAAGTCCTGTGCGTAGTTGTTATGCTCTTCGATACCGGTGGGAACGGCAAAGATATTGGGGTCGAAGATAATATCTTCCGGCGGGAAGCCGACCTCTTCGGTGAGGATTTTGTAGGCGCGACGGCAAATCTCAATTTTACGTTCGCGGGTGTCGGCCTGACAACCTCGTCGAAAGCCATCACCACCACCGCGGCGCCGTAGCGGCGAACCAGTTTCGCATGGTGGATAA
>N_1242
GTAACCGGCTCAAAAAACGAGCGTACCAGCACTGCGAAATACGTCATCTTTTCGCTAAAAAGCGTTAACTAACCGTCATTAAATTGCAGCATTTTGCTTACAAAAAGCAGTGTGAGTTCAATCTGAATCATTCATTGGTGAATGCAAACAAGAGCATGATGATAGCGAGATAAACAATAGGGGCTAAGAATATTAAATATGCAGCTTTAGTGGCAGGGTTGCAGCATTGTTTTGAACGGGCCGTCCATATTCACAATTTTAACAAAAACAGCTTTTGATAAAGTCCATACGCAATATACCAAAATCGGCGCCATTTCCTCTACTGGTCAAACCGCATCCAACGATGCCCGTGAAGAGCTGATTAAAAAAACAAATGAACAAGGGGGGCGTCATTGTCCCGTCCTTCGGTAATACGGATAAAAAAATGCACGTCGCCACTCGCATCTATAAGAAGAAATAATTACCCTTATCTTTCAAGAGCCATTTCCCTATTTTACGGGGTAATATTTCTTGTTCACGGGAAAATTAAGTTTATTTTTATACTGCCCTGCCTTTTAGCGCCTGACGGAATTCTGTCATCCCCGTGCCGATTTCCCGCCCTAAGGCTGTAGCCACATCAAGGTTACTTGCCTTCTTTTGCGTCAAGTACAATCCGCACGCTATACGCTATGCTTTAACGGAAACTGAAAACGTAGTTCGCTTATAAGGAAATCATCATGCGCTACAAACTTTTTGCTGTACTTCTCCCTTGCGCGCTGGCGCTCAGCGCCTGA
>N_1243
TATCAGCGCTGACAGGGGAGATTGCTGCGGAGGGACTCGTGGCAGGGCCATGTTCCGCGCATAGCAAAAAGGCGCCTTTAGGGCGCCTTTTTACATTGGTGGGTCGTGCAGGATTCGAACCTGCGACCAATTGATTAAAAGTCAACTGCTCTACCAACTGAGCTAACGACCGAAGTGATGGTGATGGTCGTCATAAAGCAGTCAATACGCAGAAGAGAAGGCCCACCTTAGCACTTTA
>N_1244
GAGTATGTTGAAGTGCTGCCGCGCATAAGAGCCTTGAGCAGGTGGCGCAGGTTCTGGCCGGCGCCCGGGCCGTCGTCTCGGTCGATACCGGGCTGAGCCATCTGACCGCCGCGCTGGATAAACCGAGACTTTACGCTCTACGGCCCGACCGACCCGGGGCTGATTGGCGGATACGGTAAAAACCAGCACACTCTAATATCTAAAACAAAGAGACCGAAAGATATTAGTGCCACAACAATCATGCAGGCGATTCAGGAAGTGATTTAATGCGTAAACTCCATATTATCAACCTAGAAAAAATGGGA
>N_1245
ATCTTTTTAGTCTACTTCGTTCAGTTACGTATTGCTAAGGTTAATCCGATTCTGCTTCTTTCTACCTGCAGCACCTCCCTTTGCTAAGCAGGTTTGTCACGCGGACGTTGGGCCCGCAAACTGTTAACAGCAAGAGGGGTATGGGCGATGGCTATTAATCCTCCGGCACATAACGCCGCTCAGGCGGGCAGACCGCGTCTGCGTAAATCCCTCCAAACTCTGGCAAGTGGTGATGATGGGGCTGGCCTATCTGACGCCAATGACGGTGTTTGATACCTTCGGCATCGTCTCGGGCATCAGCAATGGCCACGTTCCGGCGTCTTATCTGCTGGCGCTGGCTGGCGTGCTGTTCACCGCCATCAGCTACGGCAAACTGGTGCGTCAGTTTCCGGAGGCCGGTTCCGCCTATACCTACGCGCAAAAATCCATCAGTCCGCACGTCGGCTTTATGAGGTGCTGCAGGTACAGAAAGCAGAATCGGATTAACCTTAGCAAT
>N_1246
ACTCGACGACCGCCCCGTTGTCATGGCTGCCTTTCTGGCAGTTGCCGAAGGCTTTGCTGTACAGGTCGCTAAACGGTGTGCCGATTTTCACGCCGCTGGCGGTTTTGATATCCGCATCACGCACGTCAATCCGGCTGATAGCACCGTTGTCGCCATTGATGGTCAGCGCCACGCTGTTGTTTTTCAGCGCTTCAAAGTAGTGGACGATATTA
>N_1247
GATGAAGGCGCTCAGGACAAAAAAATGCGCGGTCAGCACGGAAATAACCGTCTTCATTTACACCCTCCCTCATCCCTCACCATTTCCGGTAACGCCATGAAGTACAGTTTATCTTTCATGGCTGGCTCCCGGCGGCAGGAGTTCGAGGGCGCATCAAGTATTTGCCGGGCCACCTGTGCGCAGTCACCGGTTTGTGCCACA
>N_1248
TTGAGGGCGCGCTGGAGGAGCTGCGGCCGGTGCGCTGGTGGCGCGTGCTGCCGGTGAAATTCGTTGGCGGCATGGGGACCCTTGGCGCCGGGATGGTGCTGGGTCGTGAAGGACCGATGGTACAGCTTGGCGGCAACATTGGGCGCATGGTGCTGGACGTTTTTCCGCATGCGCAGTCCGGAAGCGCGGCATACGCTGTTGGCGACCGGTGCAGCGTCGGGGCTTTCGGCGGCCTTTAATGCGCCGCTGGCCGGTATTCTGTTTATCATCGAAGAGATA
>N_1249
TGGCCAAGGAAGCTCAGCAGCGGGGTTTGTGTGGCCTGATTCACCAACTGGGTTACCTACTCAACGCTCAGCTGGCGCGCTTGAGCCACCCGGGGCACCTGCCACAGCGCGGCGGCCGGAGTCAGGTTGTTATCGAGACCGCTCGCCGAGGTGGTGACCAGTTCAACCAGCACCCGCGGGTCGGCGTCCGGGTTGGCGGCGCGCAGGGCCTGCACGCGCTCGCTCACCGCA
>N_1250
ATTCCGATTTTAGTCCTGCAGCACGGCGGCAATCCGGCGGTAATGGCGGCGATTGGTATGTTTTCCGGCTACTGCGGCACGCTGATGACGCCGATGGCGGCGAACTTCAATATTGTCCCGGCGGCGCTGCTGGAACTGCCGGATAAAAAATGCGGTGATTGAGAACCAGATACCGACCGGTAA
>N_1251
GCGTCGCTTTGACAATCGTCACCAGCCCGTTAATCGCGCCATAGCCCAGCACAAACCCGGCTGCGCATCCGGCAAAGGTCGTGCTGCTCAATCCAAGGAGAAAACAGAGCGGCATGGCGAGCGCAGTAAAACGCGTTAGCGTGAGTGAGGTGACCCGGGGACCGGCCAGCACTTCCCCCAGCCGGGCGCCGGTCTGGCCGAATCCCCACAGCATACCGACGGCAACCGGCAGACCAAAGTGGCTGATAAACA
>N_1252
GCTGTCTGCGTACTTCGTTCAGTTACGTATTGCTAAGGTTAATCCGATTCTGCTTCTTTCTACCTGCAGCACCTCCCGCCACAACGGCACCGTGGATAGCCACGGACAGCAGCGTTGGCCACGGAAAGCGGCGAGGTCATCAGAAGGGTCATTGCGCTCATAGTCGTTTCTGTTGAAAAATGATGCTCCGATTTTAAATGCAAATAGCAATCATATTCAATAAGGCGTCTTAACCTGAGTCAATTTTTGCCGCCATTTGCAGAAAAAAGCTGCGTCGGCAGTGCTTTCCACAGGTGCTGCAGGTAGAAAGAAGCAGAATCGGATTAACCTTAGCAATACGTAATCGCTTGAAC
>N_1253
CGGCCGCCGCGCTGTGGCAGGTGCCCGGGTGGCTCAAGCGCGCCAGCTGAGCGTTGAGCAGGTAACCCAGTTGGTCAATCAGGCCACACAAACCCCGCTGCTGAGCTTCCTTGGCCAGCCGGTGGTCAATATACTGCAACTCAATATGGCGCTGGATGCCCTGAAGGATAAGTAAATGAGTGACGAGCCGCTGCGCCCGGACCCTGACCGCCTGCTGCAGCACACCGCCGCCCCGCATCGCGGCAAACTGAAAGTGTTCTTTGGCGCCA
>N_1254
CATTACGCTCGGTTTACCTTTTATTCGTACCTCCGTCGACCACGGCACCGCACTGGAATTAGCAGGCAAGGGACCGCGGACGTCGGCAGTTTTATCACGGCGCTTAATCTCGCCATCAAAATGATTGTTAATACCCAATGAATAATCGAGTCCATCAGGGCCATTTAGCCCGTAAACGCTTCGGGCAGAACTA
>N_1255
CGTTGAACTCGCTCATATTATGGCCGCTAACCCTCACTTTCTGCAATCCATTCAGGTATTTTCGCTTCAAGCTCCAGCTGCGTTTTAAATCCACCGTCGTCGAAATAAGTGGGTGGCCTTCGCAATTATCCAGTCCTGATTATTAATATCCGTCTTAAAGCCCGATACCGTGCCGTGCATTTCCGGGTACAAATCTGCGCGGCCATAAGCGAGCA
>N_1256
ATGTTAGCGTTTGAGACCGTCGTATTGCTAAGGTTAATCCGATTCTGCTTCTTTCTACCTGCAGCACCTATCTGATTCAGCTCGCTCACCCGGCGGGTAACGCGGAAGAAGTCCTTCATCATATGCTCAATCGGCTGGTTGCCGTCGCCTTCATAGCCTAGCCGGCGGGCCACGCTGAGCTGGCGGTCGAAAAGCAGACGGTTGTCATAGCGCGTGAGTTCGAGATGCAGCGCGAAACGGATGCGCCACAGCTGATGCAGACACTCATTGAGTTCATTGCGCTCGGCTTCGGTCAGAAAGCCGAAGCCGACCATCTCATCCATTGAGGTGGCGCCGAAATGGCGGCGAGCCACCCACTGTAGCGTATAGGTGCTGCAGGTAGAAAGAAGCAGAATCGGATTAACCTTAGCAAT
>N_1257
TGGTAATGTGAGTTTTAAAAATATTTTTTCTCTATTTTGCGTGTATGGCTCTGGAGGAAGTATATTATCAAGTTTGATATCTAAAGGAGTCCGGTGAAGCAGGGATTGAAGCATTATCATTATTTGAAAAATCGAATTCAACAGGCATGTGTGTAAATAAGCCTCGTTGCGCAGATAAATTGCTGTTTCAGAGTATGGAGGGATGATGAATTTTAATTTTAATCACGAGTTGAGATTTAACCACGA
>N_1258
TATCTATTCGTTCAGTTACGTATTGCTAAGGTTAATCCGATTCTGCTTCTTTCTACCTGCAGCACCTGTCGGCACTCAGGGCGTGAAATTCATAGGCACCGGTTGGCCCGGCAACACTCATACCCTCAAATGCCGCCGGTACGCGCTGACGTAAATCGCTGTCAGATTCCATGACCGCCGCCACCGGCGGGATTTGGGTATCGTCTGCCGGGGGTGATGACCAGAGGTGCTGCAGGTAGAAAGAAGCAGAATCGGATTAACCTTAGCAATA
>N_1259
TATACTGTAACGTATTCGTTCAGTTACGTATTGCTAAGGTTAATCCGATTCTGCTTCTTTCTACCTGCAGCACCTATATATTGCGGTTTTGATTATTTTTGCTGCAAGAAATACATACTTCAAACGAAAGGTCTTTATTTGCTGTCTGTATTCTGAAGAGTCCAAGGAATCAAACTTGAACAACAAAAATAGGTTATATGAAAGCATCATCATTTGAAACACGGCTTCATTCGCCCAAAATGACTTTAGCAAGAGATGACCCACCGCCATGTCGTATTTGGCTTCTTTGATATAGTTTTCAGCATTACCACGCTTTTCATAGTATATAACTACTTTTTCAGAAAGCAAGGTAGTATTTGTTACAAAGAAAAAGTAGTCGTATTCGGAACCTTCTAAAAGTGATAATTGTGCTCTTTCTTTTTTCTGGTTTCAGTACGCGAGATACGACAAATCTTCTTGTCTTTTTCCCATTTAACAGGTGCTGGAGTAAAGAAGCAGAATCGGATTAACCTTAGCAAT
>N_1260
CTGATGAAGCAGAAAGTCGGTAAAAAAGGGCTTACGGGCATTCATTTTACGTCAAAACATATGCCATGCAGTTGCGTGCATAGGCATGCATTAGGATAAAATTTATCGGGCGCGTTTCCGGCAGTTTTCCGGGGGGGTTGTTGCCTGTTTATCCCGTAGCCGCCGGAAACGCCCTGAGCCCGTCTGAGCGGTGAGCGTAATGACGCGTTATGGTAAATCCACTTACTGTCTGCCTTCATAGCCATCGAGATAAACAGCTGAAATGGTGTCAGCCAGTAGCCTTGATTTTTTCGGTGTGAGGTCTTTGCTGCGGTAATCGGTACCCGCAAATTGTGTTGTGCCTTGGAGTGCGTTTTAAAAATTCCTGACTGTGAAACTGCTGAATGCGTTGCTGCACATCACTCCGTGATTTTCCGGTCGCTTTATCCTTTGCGCCCATATCCCAGAACTGCCGGAAAAAAGGCACCATCATTCGTGTTGTGTCAGCTTTCTGGGTGGAAAAATTGGGATGCAAAACCGTCATCTGAAGCATATACGTAATGCCGGGTATGCTGTTCCACGCTGCCCTTTGGAGCACAGGCAGA
>N_1261
GTGGTTCTTTCCCGACCGCTGCTGCCAATCCACAGGTGATTTATGAAAACCAGAACAATAATTGCTCTTTTTCTCTCCGCCGCCTCTGTCTCTGCGCAAGCAGGCAACTGGATGGTGAAAAACGGATGGTGCCAGACCATGACGGAAGACGGTCAGGCGCTGGTTATGCTGAAAAAAGACACTATTGGTATCTTCGGCCAGTTGCAGGGTTGCCCCAACGGTCAGCAGGAACTGATGGGAAA
>N_1262
TAAGGTTGCCTGCAAAATTCACCGCACAGGTGGAGAACAGCCCAGTTAGTCACGACAAGCCATAAAAATTAAAATGAATTGACGACGCCGTGCAAATCACATTTTATCGCCGCTATGAACGCTGTGTTCCGGAAACGGCAAAACGGGGAGGGGATGAATAAACCTGCATGTTCTAAGTAATAATTTGTTGCTATGTTGAACGCGAAGGATGATAATTGCTAACAGGAAGCTAATATTACTAAAGGGAAATTTAGATGCCTTCAATTCTCGCAAGGTTGTCAGTTTGTATTATTCTGTCATTGTTTATGGTTTCTTGTTCGGGAAGTTTTGATAAAACTTCCCGAACAAGAAACCATAAACAATGACAGAATAATACAAACTAACAAGCCTGCGAGAATTGAAGGCATCTAACCCCTTAGTAATATTAGCTTCCTGTTAGCTATTCGGGTGGCTCAACATAGCGAGCGATTACTTAGAACATGCAGGTTATTCATCCCCTCCCCGTTTTCGGTTTCCGAACACAGCGTTCATAGCGGCGATGAAATATTGATTTGCACGGCGTCGTCAATTCATTTTAATTTTATGGCTTGTCAGTGACTAACTGGGCTGTTTTCACCTGTGCAGTAATTTTGCAGGCAACCTTAA
>N_1263
TATGCCCTGTACTTCGTTCAGTTACGTATTGCTAAGGTTAATCCGATTCTGCTTCTTCTACCTGCAGCACCTATTTCGACCAGCAGACGCCCGACAGCCAGCTTGCCGACTTTATCAGCCTCGCTAAAACGGCCGGTATGGTGTCGCAAAAACCTGACGCTGCAAGCGGCAGAAACGTGGCTCGACAACATCGCGCATCTGCTGCGTTTACTGACTGAGCATACGCCGGGCGAAAGCGTTCCGGTCCCCTGTCTCATGGTGTATGCCGCCGGGAGACCCGCGCGCTGGACGCCAGCAGAAACCGAGTGGCAGGGCTGGATAAACAACGCCGACGACGCTGTGATTGAAGCCAGCCACTGGCAAATCATGATGGAAGCCCCCCACGTTCAGGCTTGTGCGCAACACATTACGCGCTGGCTTTGCGCAACCTCAATGCAACCGGAGAACACGTTATAGGTGCTGCAGGTAGAAAGAAGCAGAATCGGATTAACCTTAGCAAT
>N_1264
TCTGCGAGAATCGGAGCACGACCGGAACAATCGCTCCCCCCCTGCAGCCGCCTGCTGATAACACCGGGGAGTAGTTTACACATCATTGGTACGTGATTAAAGCCGCAACAGCATAAATGATGGCGGAATGCGGAGAAAACAAGAGGGCCACGGATAAAAAGCAGAATATAAGCGATGTGGCGCGGTAATATTGGCCAATGGCGCCGGACGATATTATTGGGACATAAATGAGACGTGGAGATA
>N_1265
AGCACGATGTAAATCCCCTCGAAAACGGCGCCCTGTTTATCGTCGCCAAAAAGCTCCACCTGCATTTGCACGCGGGCTTTACGCCCGCGTGCCAGTCAGTAGAAATAGCCGCTCAGAGAACCGAGGTCGGCGATGGCGCTGGGGCGGCCGCTAATAGGCTGGCTGTAGCGGATATA
>N_1266
AGCCTGCATGTCCCTGCCGGACAGATTTACGGCGTCATCGGTGCCTCCGGCGCCGGTAAAAGTACGCTGATTCGCTGCGTGAACCTGCTGGAGCGCCCGACCGAGGGCAGCGTACAGGTTGACGGTCAGGAACTGACTGCCCTGTCGGAGAAAGAGCTAACCCGCGCTCGCCGTCAAATTGGCATGATTTTCCAGCATTTTAACCTGTTGGCCTCGCGGACCGTTTTCGGCAACGTGGCATA
>N_1267
TATACTGTAACGTATTCGTTCAGTTACGTATTGCTAAGGTTAATCCGATTCTGCTTCTTTCTACCTGCAGCACCTATATATTGCGGTTTTGATTATTTTTGCTGCAAGAAATACATACTTCAAACGAAAGGTCTTTATTTGCTGTCTGTATTCTGAAGAGTCCAAGGAATCAAACTTGAACAACAAAAATAGGTTATATGAAAGCATCATCATTTGAAACACGGCTTCATTCGCCCAAAATGACTTTAGCAAGAGATGACCCACCGCCATGTCGTATTTGGCTTCTTTGATATAGTTTTCAGCATTACCACGCTTTTCATAGTATATAACTACTTTTTCAGAAAGCAAGGTAGTATTTGTTACAAAGAAAAAGTAGTCGTATTCGGAACCTTCTAAAAGTGATAATTGTGCTCTTTCTTTTTTCTGGTTTCAGTACGCGAGATACGACAAATCTTCTTGTCTTTTTCCCATTTAACAGGTGCTGGAGTAAAGAAGCAGAATCGGATTAACCTTAGCAAT
>N_1268
ATTGCATGTTTAAAAGACCTTCCGCTCCGGCATCGTTGTACACGTCGAGCCAGCGCCGGACAAGTATTTCTGCGGAGAGATTAAACCGGGCAGCCGCTTCGCGCGTTCGTCAGGCGGTCACTGATAACCGCCCGGACGACCGCGAGTTTAAATTCATCGGAATAATGATTATTTTTTGCAGTCAGGCCTTCTGCACCGTGGAACTGCCATGCCCTGACCCAGCGACGGACAGATGTTCTTTCAATACCAAAAAGGTCGGCTGTACTCTGTTCTCCGTCTTTACGGACAAATAATGATTAACCACAGCCAGTTTTGTTTCAGGGGAATACTTTGGTTTAGCCATAAAATTGCACCTTACTCAGTTGGGTGTCCAACTTTTGGGGTGCAGTCCATGCGCTTGCGCGGGCCTACAGACAGTCAGAGCCGGATGCGTTGGCCGGGTAAGGCGCCAGCCGCCACCCA
>N_1269
TCCTGTTTTTATTGTACTTGGTTCGTTCCGTATTGCTAAGGTTAATCCGATTCTGCTTCTTCTTCTACCTGCAGCACCTCAGGCGACGACGATATAACTCTTACTGTGGCGAAATCGGTCCGGCACCGGAAAATTTACTCGCCCGGGATTTTAGTTCCTGCAGGCCAAATGAGAAGTGGCTGACCGATATTACGGAGTTCCAGCTTCCGGCTGGAAAAGTCTATCTGTCGCCGGTTATCGACAGGTGCTGCAGGTAGAAAGAAGCAGAATCGGATTAACCTTAGCAATACGT
>N_1270
TCGATATCGTGCCGCTCGCCACGCCGCTGGAGTTTAAGCGAGAAGGGCTGCAGAGCGGCGTGCTGGATAAGCTGCGGCGGGGGAAATACAGCCAGCAGGCGAGCCTCTCCCTGCTGCGCCAGCCGGTGGAACAGTGCCGGCAGATGCTCTTCGCCTTTATGGTGCAGGCGCAGAAAGAGA
>N_1271
TTGTGTCGTCTACTGGTTCGTTGCGTATTGCTAAGGTTAATCCGATTCTGCTTCTTTCTACCTGCAGCACCTACGTCAAAATTGACAGTACTGCAGGTCGTCAGAAGCGGCGATGTTTGCCGGCAGAGGAAAAGCCCCTACGAAAGGGGCTTTTTTTTTGCTTATCAGAACAGGCTGCTGAGGGGGTTTGACACCGAGTTAACGGCTTTGGTCGCGCTGGTCTTTAGGTCATCCAGCACATCACTGACCGACGACGTCTGGAGCTTCTCGCGAAAATCCGCATCAGCGCGACTAAGGCTAATCGTGAACTCAATCTTTTTGGGGTTGCCATAGGTGCTGCAGGTAGAAAGAAGCAGAATCGGATTAACCTTAGCAAT
>N_1272
TTAAGCAATCCCGCCGGGTCGAGGAGCTTCTTCACTCCCCACGACGTCGGGACGAATCACGCCCTGTTTGCCGTCCTCAACCTGCAGCACGTGGGGGTTGTTAATCTTGACGTCGTTGTCGCGAAATATCTGCATGATGGCGTTAAGACGTTCGGGCGTGGTATAGCGCACCAGCTGCAGACCGCTGGCGGTGAGATTGTCCTCGATATCGCGCAGGAATTGAATATGGGACATCACCTCCGGCGAAGTGCTGCTCCATCTGTAAAATTTGCTGCGGATAGCGCCACGATGAACA
>N_1273
AGCACGTAGCTGAGCGTGCCGCCATGGGGATTGTTGCCAAACCCTTAGATGCAACCCAAATGGCCGCGCTGGTAGAACTGCTGAAAAACCCGCCTGCGGGCGAAGAAGAATTCCTGTTAGACCTGCTGATTAACCGTGTACCGCCGGGCGTCGACGAAGCCGCCTATGTTAAAA
>N_1274
ATACAGCTCATCCTTAAAAGCAGGTGTACATGCTAAAACTGATGACCTTTAATTTCAATGTTAGGTTTACTCTGTCGGTTTCGCTAGTAAACTTATTCAGTGTCAATCAGGGCGCACGAGGGATGCCGTGGATAATGTATTTACTTTGGGTATTTCATCATGGGATGAAGTGTGCCATATGCCGGTCGGCGGAGTATGGTGGCTCAACGTCGACCGTTATGCCGATGCCGTCAGCCTGTTTAATCAGACGCTA
>N_1275
CTCTATTTCCGGCAGCGTGCGCGAAGCTTCATTCTTTAAAAAATGCTTTATGTCCTATGCGCTCACCGACGAGGTGTATGCCACCACCGTCAAAGAGATGGAAGGAAATAAAAAGGAAAAATATCTGTTTTATGGTTCGGCGATGATTACCTTCTGGGCAATTTGGGTGCTGGCTGATTTTCTTGGCGCGCTCAGGTCGGCGCCTCGTTTCCCCACATA
>N_1276
CCGCAATGGCGGCAATGGACAATCTGGCTAAGCACTTACCACCGGGGTTCGCCGGGGAGTGGGCGGGAAGTTCGTTACAGGAAAAAGAGTCTGCATCACAGCTTCCGGGTCTTATTGTGCTCTCGGTACTGGTGGTATTCATGGTGCTGGCTGCTCTATACGCTTGGTCAGTTCCCTTCGCGGTCATGCTCGTTGTTCCTCTGGGGCTGCTCGGCGCTGTGCTGGCCGTATCCGTTACGAATATCACGAATGACGTCTTTTTCAAAGTA
>N_1277
GGTTTTCAAAGCGGAGCTATTGAGGCTGCCAACCTAACAAATGTCCATATAACATCACTTGCAGAATTGAGTTTATCTGCCAGTAAAGATATATATTCCATGCGATTGCGCGAGCTCTAACCAAGTTGAAATCTGTAATGAACGTTATTGGAATATACCTAAAGATGAGAGAATTAAGTATGGTCTTCGACCTGAAGTTGGAGCAATTAACTATTCAGA
>N_1278
TATCTTTTCTTCGTTCAGTTACGTATTGCTGGACATCCGATTCTGCTTCTTTCTACCTGCAGCACCTCAGCTCCTCGCGCTGTGGCGCTCCTTGGTAGCCGGCATCGGCTGAGACAAATTGCTCCTCTCCATGAAGCAGATTACCCAGCTGATTGAGGTCATGCTCGTTGGCCGCGGTGGTGACTAGGCTGTGGGTCAGGCCACTCTTGGCATCGACACCAATGTGGGCCTTCATGCCAAAGTGCCACTGATTGCCTTAGGTGCTGGCATAAGAAGCAGAATCGGATTAACCTTAGCAAT
>N_1279
ATGGCGGATTACGCCACCCACTACCCGCATCAGCTTTCCGGCGGCCAGCAGCAGCGCGTGGCGATAGCCCGCGCGATTGCCGTGCGTCCTCGGGTGCTATTGCTTGATGAACCGCTGTCGGCGCTGGATGCGCAAATTCGCCATAACATGGTGGAAGAGATTGCCCGCCTGCATCGCGAACTGCCGGAGCTCACCATCCTCTA
>N_1280
[truncated: 1,870,883 more chars]
