# Supplementary material for: EnDeep4mC predicts DNA N4-methylcytosine sites using a dual-adaptive feature encoding framework in deep ensembles
Source: Genome Res. 2026 Mar;36(3):589–99. doi: 10.1101/gr.280977.125 (PMC12951953; doi:10.1101/gr.280977.125)
Supplement: Supplement 1 [file Supplemental_Code.zip › Supplemental_Code/EnDeep4mC-main/data/4mC/4mC_Klebsiella_pneumoniae/test_pos.txt]

>P_1
GTCCGTCATTACAAGCCAGGCGTAGCATCTCTCTTTCACTGAGGCGGGAGCTCTGTTTTGTCGTCGCATCGCAGCATGAAAAACCATCATTGCCCTATGGCGATGAGCAACGGGAATTTAGCGCAGAAGAAAAACGACAACGGCACCGCGTACGGTGCCGTTTGCCCTGCTCGCTTAGCTGTCAGGGAAGATAAACAGCAGGGCATGACGCTGCCGTTTCACCAGCCCCTTCCTGATAGCGAGGATCCGCATATTGCGGCGCGATTGGGCTTCCGGCCGGCGCGCTTTACGGCGATTCACCTGTCTCAGCATGCGCCAGCGCCCTACTTCCGTTCTACTACGCTTCATTGCAACGACTCTACGAGTGAAAACAGCCCCCATTATAAACCTCTGCCAGCAACAACTGCTGTCGCTGCGTTTTTATTTTGCCAGAAAAATACTGATGCGTAAACTCATCACATATCGTCATTCAAAAGGATTTTACATCTATGACAACCTTTTACACGGTGGTGAACTGGCTGGTCATTCTGGGGTACTGGCTGTTGATCGCCGGTGTAACATTACGAATTCTAATGAAACGCCGCGCTGTCCCGTCCGCCATA
>P_2
GATATCAACGCGCAGATCAGGAAAACGGTCGTCCTGAATGCCTTTACCGGCGCAGATGGCGGTACCCGGGCGCGTGCCGGCGCGCGAATTTATGGCAGCCGCTATATCGGACCCATTCAGGCGCTTGATGCACAGAACATGAACGTGCTTTCGGTCCAGATCTCTCTGGACGGAACCACCTGGTCTAGTGCGCTGACCATGGGGATTAAATCAGGAACCGACCCTCGATACGACAAACATCATAACGGAGGCGGTAAGTGAATAATGTCGACTGGACGATCTACGCGCAGTACGTGAACTCAACCAGCCTGCGGTCACTGATTCGACACCTTTAACGCTTCTGTAGCGCCAGAGGACTGGATAGACACGTTCTATGACCTCGTATTCAACATCGAGACCTGCGGCGATTACGGTCTGATGTGCTGGGGTAAAATCGTTGATGTAGAGCGTTTGCTGACTGTGACGCCATCCCAGCAGTTTCTGGGGTTTGGCGAAGCGACCAGCACCCCGGCAGAACTCACCGACCCGCAACCCTTTAACCAGGCGCCTTTCTATACCGGCGTGCAGGACACGAACACTGA
>P_3
TCAGCGCCGGGGCGGTGGCTTCTTTCGGGATCATCAACGCCACCGGCGTGAACAGCAGCATCAGCAGGAACATTACCGCCGCCGACAGGGCGGTGAGGCCGGTTTTGCCGCCCGCTTCCGCTGCCGCCGAAGATTCAATCAGCGCCGTCGCCGCCGGAATGCCCACCCACGGGCCGAGCGCGGCGGCAATCGAATCGACCATGAACGGGCGATTAATCTGCGGCATGTTGCCTTCTTCATCCAGCAGACCCGCCTCGCCGCCCACCGCCAGCGTTGTCCCCATGGTGAGAGAAACCAGGATGCAAAAAGACGAACAGGAACGGCAGGAAGGCGATGTTTAACGCCCCCAGCAGGTCAACCTGTCCCAGCACCGGCGCCAGCGAGTGGGGGGCATCGATAAAATGCGTCGGCAGTTTAGTCACGCCGAACGGGATACCCACCAGGGTGGCGCACAGAATGGCCCACAAAATGGCGCCCGGAACCTTACGCGCCTGCAGGGCTATCGCCAGGAACA
>P_4
AGTGAAAAACATCGAGACCTTCCACAACGCGCAACAGCTGCAGGCGGTGGATGTCGAAACGCTGCCGGGGGTGCGCTGCCAGCAGGTCACCCGCCCTATCGCCTCCGTCGGACTGTACATTCCCGGCGGCTCAGCGCCGCTGTTCTCCACGGTGCTGATGCTGGCGACGCCGGCGCGCATCGCCGGCTGTCGGCGGGTTGGGTCTCTGTTCCGCCGCCGCCGATTGCCGATGAGATCCTCTATGCCGCACAGCTGTGCGGCGTAAAAACCATCTTTAACGTCGGCGGCGCCCAGGCCATCA
>P_5
ATTTAGCCTATGGCGTTTTCGATACCAAAACCAACCTCTTTTTCTCGGTAAGTAACAATGTCAGACCGCGGAACTCCATGCGTTAATTCGCGAAGGCGATACCTTTTTAATCAGAATGGCCGGGTGTATACGATCGCCCGCTCCGCTATTCGCCCCCATCGCCGTCATTATGTCCACCTCGCGGGCCAGCTACTATCACAACTTTTGTGACCAGGCCAGTCTGACGCTGCCGCTGGGGATAATTTGCAGTATTTTACTGGTGCTGGTGTGGTCGCGCACCCGCCGACAGTATCACTCGCCGCGCAATATGCTGCAGCGGGCTCTGAGCTGCCGCCAGCTGCGCCTGCACTACCAGCCGATTATCGATATTAAAAATAACCGCTGCGTTGGGGCGGAAGCGCTGCTGCGCTGGCCTGGGTTTGACGGTCCGGTGATGAACCCGGCGGAGTA
>P_6
TTATCAAGCTGTCATGGATTGAGGCGGCTGTTGATGCCCACAAAATCCTGAATTTCGAGCCAAGCGGGCGTAAGCGTATTGGCTTCGACGTCGCCGATAGCGGCGCCGATAAGTGCGCTAACGTCTATCGTCACGGCTCCGTCGTGTATTGGGCGGATGAGTGGAAGGCGAAAGAAGACGAATTGCTGAAGAGCTGCCAGCATATCAGGCAGCACTGGAGCGCGATGCTGATATCGTCTACGACTCAATCGGCGTTGGGGCATCTGCTGGCGCGAAATTCTCAGAAATTAATGAGGATCGTAAGCGCGAAAACATGAATGA
>P_7
TTTTTTTATTGCCTGTACTTCGTTCAGTTACGTATTGCTAAGGTTAATCCGATTCTGCTTCTTTCTACCTGCAGCACCTATACAAAAATGGACGCGATACGCTGTCTAAAGCGATATATCTCCCGCGAAGTTTACACGTTACTGCGCAATCAAAACAGGCGGATCAACAGTATCCCGATAACAGCTTGACTCTTAGAAGGGCATCCAAGGCAGCCATTATACGAGCAGGCAGTTCCGGCAGTTACTTGTGGCGATACCGGATCAGGCAGAGTATGAGTCGGAGGTGCTGCAGGTAGAAAGAAGCAGAATCGGATTAACCTTTAGCAATACGTG
>P_8
TGTACAGACTGCCGTCGGCCATGCTGTCTCCGCTGGCACGCAGGTCATACGTCGCGCTCGGATGCCGTATGCAGTAATCATGGAGATAGGAATCGGACTCGACATAGTCAGCAGGGCTGGGAAAACCACAGCTGGCCAGATCGGCAAACAATGGATGGGCCTGTGGCGGGAGTTCTTTTCCGGTGCTGAAAAGTTGTAGTTTCATCTTTCCTCCTGACACTCTAATTTTACTGGTTATACATACAGTGTTCACCGGGGAAGCCA
>P_9
CTTCCCGGACGTGCGCCGGGCTGGTCATGCCGATCAGCAGCGCCTCGATAGCCAGCAGACCCCCCGGCAGCAGCGGATAGCACTTCAGCGCCATGGCGAGGGTAAAGATAAACTCAACCACCAGCAGCCAGCCGGCGACAAACGGCGCCACGGCGAACACCAGCGGATTTACGATTAAGAAAATGATTAATGCCAGCTTGTACCAGTCCGGCGACTGGCCAAGAAAATTGCGCCACAGCGCGCGGCCA
>P_10
AAGGTATTCCAGGGTTTGAGGGAGTGGTTCATAGTGGCTTCCTGATGCAAAATCGGCGTTAGTTTATCGTATCTGGCGGGGGAAGGCTTGTCTGATTACGGGGCAATGATATTGCGGGGCGTTACCGGTGGTGATGTGGTGTACCGGTGCGGGCTACAGAACGCGACAGGCCCGTAGCCCCGGTAAGCGCAGCGCCACCGGGTAGACATACCGGCACGCTGGCCGGACGACAGAAACGCAAAAAGCCATCCGACAGGATGGGCTCTTCACTTGTTTGATGCA
>P_11
TATCTGCCTGTACTTCGTTCAGTTACGTATTGCTAAGGTTAATCCGATTCTGCTTCTTTCTACCTGCAGCACCTATAACCCATTGACAGCGGAATCGCCCCCTCTCCCACGCCGCCGGCCATCATCGGCAGCACGATAGAATACCTGGAACGGCTCCATGCCCAGCGTGCCGACGCCGATGCCCACCAGCATGCCGACCACTTCGCCGCACAGCATCGGGAAGAAGATCTTCAGAAAGCCCTGAATCAGCGTGGTGCGGTTCATACTCATGATGCTGCCGACAATGATGCAGCAGATATAGAGATAGAGGATGTTAGTGGATTTATAGAATTTGGTCGTGGATTCAATAACCACGTCCAGCAGCAGACCATAGTGGACCAGCGCGGAAGGAATAAAGAGGTGCTGCAGGTAAAAAGAAGCAGAATCGGATTAACCTTAGCAATA
>P_12
GTGGTTGGCGTGGCGGTAGGGATCCAGTTCCTCGCCACCGTTCTGACCCGGGGGTACGCCGGACGTCTGGCAGACCAGTACGGCGCTAAACGCTCTGTCCTGCAGGGGATGCTGGCCTGCGCCCTGGCGGGCGCGGCATGGCTGGCCGCTGCGCTGCTGCCGCTGCCGGTGCTCGCCAGGCTCGGCCTGCTGCTGCTGGGCCGCTTGATCCTCGGGTTTGGCGAAAGCCAGCTGCTGACCGGAAACCTGAGCTGGGGGATGGGCCTGGTGGGACCGGCCCGTTCCGGCAAAGA
>P_13
GAGATGGCCCGCCTCAGCGGCCACTTCCTCGACCGCCTGCGCGGCATGGAAACCCTGCGTATTTTTCATCGCGGTCAGGCAGAAACCGATAATATTCGCGACGCCTCGCAGGATTTTCGCCAACGCACCATGGAAGTCCTGCGTCTGGCCTTCCTCTCCTCCGGGGTTCTGGAGTTTTCACCTCCCTCTCCATTGCGCTGGTAGCGGTGTATTTTGGCTTTTCTTACCTTGGCGAGCTGAACTTCGGCCACTATGGCGCGGGCGTCACGCTGATGGCGGGATTCCTGACGCTGATCCTCGCCCCGGAATTTTTACACCGTTACGTGGCACGATTCTACCATGCCAAAGCTCAGGCCGTA
>P_14
ACTACACACTACGAAAACGCCAACTTTCTTCGGGAACTGGCTGAAAGCCTGCCCCGCATACTGCCGGAAGGTGGCCCGGACAAAGCTGCGCTGTTGCAGCGACTGGCTAACGAAGAACTGGCCCAGGCAGAGTATGAAGATCAGGTTCGCGCCAAAGTGACCGCCGCCCGTGCTGACACGCGTCCGGGTATGACCACGGAACAACTCCGCCAGCGCCTGCATGGCCGTTATCAGGAACTGCGCGATGCCGTATGACGTGGAATGGAAGCAGGGAGCCATCGAGGATGTAACGACGCTGTTTGACTATATCGCGGAAAATTCATCCCTGTGGGATGCGCAGAACGTTACCGACCGGGTTCTCGCTGCGGCGGACAAACTGGCCGACTTCCCGCGACTCTATGAAGTGGACTCACGCTATGGCGAGGACGTTCGCCGGATCAGTCTGATGGGACAGCATGTCCTCTATGATGTTGATGACCAGACCAGAAAAGTCCGGGTTCTGGCCGTGGTCGGCCAGCGCCAGAATCCCCATATTGTTCTCTAATAACCGGTGACGGGGACGCAATTCATTGCGTGGCCGTCGCCGGTTGGACAAGCACAGCGCGTCAGCGTTTTCCACGGCCACCACCGGCGCGGTGTTCCGGCCGGGGTCTCTGCTGTCTCCGGTTTGTGTTCCAGCAGTCTCATA
>P_15
TTATGTCAGCCTGGTTCGTTACGTATTGCTAAGGTTAATCCGATTCTGCTTCTTTCTACCTGCAGCACCTGGTATTCGTCCCGGGCGTCTGGGGCCCTTACTATTCGGCGATGGTGCCGGGCTACTGGCTAAGTGAAGGCGGGCAAAGCGCCGCCGGCGCGGCTATCGACCAGCTGCTGAGCTTCCATCCGGCAGCGGCGGAAGCGCGCGAGCAAGCGAAAGCCGCAGGCGTCCCTCTACCGGTCTGGCTGGCGGATCGCGTTCTGACGCAAGTTGCTTCGCCTTCTGAAGCGGTAACGCTGGCCGCCGGTCTGCACGTCGTTCCGGAGTTTCTCGGTAATCGCGCGCCGCTTGCCGATCCCCACGCGAAAGCGCTGATTGCCGGACTGGGGATGGAGCGGGACCTGGATAACCTGACCGCGCTGTACGTTGCCGGCTTATGCGGGATTGGCTATGGTCTGCGACAAATCATTGACGCCCAGCGCGCCTGCGGAATTGAGAGTGAAAATATCGTCATCAGCGGCGGAGCCGGGCAGCATCCGCTGGTGCGTCAGCTGTTGGCCGACGCCTGCGGCGTTAGCGTCGTGAGCACCGCCAGCCGCGAGCCGGTGCTGTTAGGTTCCGCCATCCTCGGCGCGGTGGCGGGCAGAGTCGCGGCTTCGCTGCCGGAGGCCATGAAGCAGTTTACTCAGGTGGATGCCACCTATCACAGCGAGACGGCGTTTAGCCCGCTTCATCAGCGCAGGTATGCGGCCTATAAGGCGCTACAACAGGCCGGCAGGCTGATTCGCGAATAACATACCTCCTTATTTTATAACAATAATGCTCCGCTGCTATGCAGCGGAGACACTCATCTGCACAGGTGCTGCAGGTAGAAAGAAGCAGAATCGGATTAACCTTAGCAATACGTGGGAC
>P_16
GTTCTCCACTCCGGGCCATTCTGAAGCGTCAGGGTGTAACCCCGGCGCTGGTATTCCGTCTCCGGTGACACGGCAGGGCCAAACATCACCATTTTCGGGCTCATCCGGAAGGCCGGTGAGTGAGGACCAGGTTCCGGAGACCAGGGCCATCGCGGCGCAAAGGCGGACAGCGCTCAGCTGCCCGGCAAAGAACACCGGGATCGCGCCGGTAAACGGGCATCCACCTGGTATACCACCGCCCCGGCGGTGGCGGCATACGGTGCTGAACTCACCGCGCGGGGCTGTGAGATGGTGCTGATGGTTGCCATCGCCGCGATGTCGGTGCGATCGTCGCTGTGCAGATAGAAAGAATACTGGCCGTCCGGCACGTTTAGTCCTCTTTATTGTAAAGGGCAATCTCCTGGCCAGCGCCATCTGCGGATCACCTCTCGATACGGTCATGAGCCAGAGGCCAGGCCTGACGGATAGCTTCTTCTATGAGGGAAGCCCCTCCCCCGACCAGGAATACCCGGTTAACGTTCCTGAAGGCCGTCAGCTCACA
>P_17
CTCTGTTCGTTATTTCGTTCAGTTACGTATTGCTAAGGTTAATCCGATTCTGCTTCTTTCTACCTGCAGCACCTATCGACGTGTTCACCCGCTGCGTGCTCGGCATGGTCGTCACGCTGGAAGCGCCGTCTGCCGTTTCGGTTGGCCTGTGCCTCGTGCATGTCGCCTGCGACAAGCGCCCTTGGCTGGAAGGACTGAACGTGGAAATGGATTGGCAGATGAGCGGCAAGCCCTTGCTGCTCTACCTAGACAACGCGGCCGAGTTCAAGAGCGAGGCCCTGCGCCGGGGTTGCGAGCAGCATGGCATCCGGCTGGACTATCGCCCGCTGGGACAGCCGCACTATGGCGGCATCGTGGAACGGATCATCGGCACGGCGATGCAGATGATTCACGACGAACTGCCGGGAACGACCTTCTCCAACCCTGACCAGCGCGGCGACTACGATTCCGAAAACAAGGCCGCCCTGACGCTGCGCGAGCTAGAGCGCTGGCTCACATTGGAGGTGCTGCAGGTAGAAAGAAGCAGAATCGGATTAACCTTAGCAA
>P_18
ACTTCGACTGCTTCTGGATGAAGGCCTTCCAGTGGTGCGATTTTGAATGGGATCCGCAGACCTTCCCGGACCCGGAAGGGATGATCAAGCGCCTGAAGGCGAAAGGGCTGAAGGTCTGCGTGTGGATCAACCCGTACATCGGTCAGCGCTCGCCGGTGTTCAAGGAGCTGAAAGAGAAGGGCTACCTGCTGAAGCGCCCGGACGGTTCGCTGTGGCAGTGGGATAAGTGGCAGCCGGGGCTGGCGATTTATGACTTCACCAACCCGGAAGCCTGCCAGTGGTACGCCGACAAGTTAAAAGGTCTGGTAGCGATGGGGGTCGATTGCTTCAAGACCGACTTTGGCGAGCGTATCCCGACCGACGTCCAGTGGTTTGATGGTTCCGATCCGCAGAAAATGCACAACCACTATGTCTTCATCTATAACGAGCTGGTGTGGAAGGTGCTGAAAGAGACCGTCGGCGAGCAGGAGGCGGTGCTGTTCGCCCGCTCCA
>P_19
CCATGGCGATATTGGTGTCATGGGCCACCAGCAGCAGCCAGCGTACGTTCGGATCCGCCTCCGGTTTGACGCCATCGAGCATAGCGTTCAGCAGCACCGACCCGCGTTTTTGCGCGGTATACAACACATCGTTACTCAGATCGTAGTTTTCCGTTAACAGCGGCAGCAGGGCGGTGATCTGCCTGGCCTGGGTAGTGTTCCACGCCAGCTGGCTGAGAGGCAGGTTTTCACTCCAGCCGAGACGCAGCGTCTCCACCATATTGGCCATCACGCTCAGTCCGCTAATGGTGGTCTTCCCACTTTTGCTCTGCTCGACCTA
>P_20
GTTGGTGGCGTCGGTGTCAAAGCCGGGGATGATCTGGTCGTAGGCTTCCGCAATGATCTCCTCCGTCTCAATCCAGCGGGTTTTCTTTCCTTCCTGCTCAATGCGGCCGCCGAAGCGCACTTTATCTGGGTGTTGTGGCGCTCAAACTCCCACGGGTTACCGTACTCAGACCAGTAGTCAGGAGACTCTTTTTGTCGGCCATCGACAATATTCTGTTTAAACATCCCGTAGTCGTAGCGGATGCCGTAACCGCGTCCCGGCAGACCCAGCGCCGCCAGGGAGTCAAGGAAGCAAGCCGCCAGGCGGCCCAGACCGCCA
>P_21
ACGCAGGCGACGGCATCGCCGGGCTGCAGGTCGGTTACCGCCGCGCCGTCCAGCTCCACATAACCGCTGAATTGGTCCCCAGCGTAATAGGGTAGTAATGCGCCCCTTTGGCGAAAATGCGCGGGATATCGGAGCCGCATAACCCAGGAACTGACCACTTTGACCAGGACATCGTTTTCCGTTTGCAGCGTGGGGATAGGGCGTTCTTGACGCAGACGTTCCCCTCAGCATGGATTACCACTGATTTCATAACATTCTCCAGCTATAAGATTCAGGGGAGCGAACGCTCCCCTTTTAATCAAGACATGCCTGTACTTTGTTGCGA
>P_22
GGTTATGTAGTACCTTCGTTCAGTTGCGTATTGCTAAGGTTAATCCCATTCTGCTTCTTCTACCTGCAGCACACCTATGGCCGAGGTTAATCAGGCCGATAATCATCGCGCTGGCTTCGTAATAGAGATGGCGGGCTTCCATCGGGAACCACTGCGGCCACAGGTTGACGCTCATCGAGTACAGCCAGGCGACGCCGGTGCCGAGCGCCACCAGCGTATCCATGGTGGCGGTGCCGTTTTTCAGGCTTTTCCACGCGCTGCGGTAGAAGTGGTCGCCACGACCATGACGGCGAGGGTGACAAGGCCGATAACCAGCCACAGCGAACGGTTGTCGTCGCTGACCATCATGTTATCGCCGATCGTGCCCCAACCATCACCGGCACGCCGACCAGCAGGGCGACAATCGCCTTGCCAGCGAAAACAGGTGCTGCAGGTAGAAAGAAGCAGAATCGGATTAACCTTAGCAATA
>P_23
GGTGTGGAACTTCGGCCTGTTTACCATTGCCAAAGTGGGCTACCAGGCGCAGGTGATCCCGGCCCTGCTGGCTGGCCTGGCCTTAGGCTTTATCGAGACGCGCCTCAAGCGCATCGTGCCTGACTACCTACCTGGTGATTGTCCCGGTCTGCTCGCTGATCCTCGCGGTGTTCCTCGCGCACGCCATTATCGGTCCGTTCGGCCGCCTGATCGGCGACGGCGTGGCCTTCGCGGTACGCCATCTGTTAACCGGCAGCTTCGCGCCGATCGGCGCCGCGCTGTTCGGCTTCCTCTACGCGCCGCTGGTGATTACCGGTGTCCACCAGACCACCCTCGCTATCGATATGCAGATGATCCAGAGCATGGGCATCCCGGTGTA
>P_24
GTTATGCCCTCTACTTCGTTCAGTTACGTATTGCTAAGGTTAATCCGATTCTGCTTCTTTCTACCTGCAGCACCTCCGGGCAAACTGGAAGAGATAATTGGTATGAATAAAGCGACCGGTGCCTATCAGCTGGCGCTGGCTGAGGCGCGCCATGCCGGGCATCCGATTATCGCGATGGTCATCGGCCGCGCCATTAGCGGCGCGTTCCTCTGCCACGGTTTGCAAGCCGACCATATCCTGAGCCTGACATCGGAATTTGGCACCATGATCCACGTAATGCCGCTGAGCAGCATCGCGCGCATTACCCGCCAGGACGTGGAGCGTCTGAGCGAGCTTTCCCGCACTGATCCGGTCTTCGCGGCCGGACCGGAGTTCTTCTGGCAACTGGGCGGGGTGGAAGAACTGATCAAAATTCTCCTGAGTAGAAAGAAGCAGAAATAGGATTAACCTTAGCAATA
>P_25
TAGTGTTATCGTACTTCGTTCAGTTACGTATTGCTAAGGTTAATCCGATTCTGCTTCTTTCTACCTGCAGCACCTCCCAGCGATGAATCGTCGTATGGTCGACCGAAATGCCGCGTTCCGCCAGCATTTCCTCAAGGTCGCGATAGCTGATCGGATAGCGACAATACCAGCGCACCGCCCACAGGATCACATCACCCTGGAAATGGCGCCACTTGAAATCCGTCATCGTTCCGTCCGTCCAATCTCCGCCAAGCATGCTCAAGCTTCACGATTTTTGCAACAGAGCCCACACGAGTATTGAGCATAGTCGAGATTGGTGCAGATCACTTCTGATATTGAACTGTCAGGAGCTGGCTGCACAACAGCCATTACGCCCAATCAACTGGTGCAGTCGTCTTCTGAAAATGACGATCCAGTTAGGGTATAAGGTGCTGCAGGTAGAAAGAAGCAGAATCGGATTAACCTTAGCAAATG
>P_26
GGTAAATCGGTAATTTCATTGCTCTTAAACTCCGTACATCACTCAATGCAAGGAATCAGGCAACCGGCTTGATGTACGACCGAGTACACGGAATGTCGGCACATCCCGGCCTGATTCTGAAAGCTCTTTATAATCGTTGTCCGCCGTTTCGCGCCGCCTTGCCCTGTCCAGCAACCAGAAACGGGACGGGTCACTCAGGCGCGCAGTTTAACGTCAATCGCGTCCTGGGTGCGCGCATA
>P_27
GCCGCACCGGCTGGCAACGTCGCCACCGCAGCGCCCGCGGCTAAACCGCAGGCGGTAGCGAACGCGAAGACCGTTGAGTCGCTGGTTTCGCCGATTACCGGTGACGTGGTGGCCCTCGAGCAGGTGCCGGACGAAGCCTTCGCCAGCAAAGCCGTTGGCGACGGGATCGCGGTGAAA
>P_28
TTTTCTGTAACGTACTTCGTTCAGTTACGTATTGCTAAGGTTAATCCGATTCTGCTTCTTTCTACCTGCAGCACCTATATCCCACGCGCATCGCCGCCGCGCTGGCCTTCATGCCGTCATGGATCATCAGCATTCGTGCTTTATGCAAACGGTAGCTTTTCAGATACTGCAAAGGAGAAGTGCTGGTCACCGCTTTAAAATTATGGTGAAACGCTGACACACTCATATTCGCTTCCGCCGCCAGCCGATCGACGCTGAGGTTTTCGGTGTACTGGCTTTCGATATGCTTGAGCACGCGACTTATCAGGCTGAAGTGGGTCTGCCGGCTGACCAGCGCCAACAGCGCGCCGCCGCAGGGCCCCGTCAGCACATAATACAGAATTTCGCGGACGATTTGCTTGCCAAGGATCCATCCTCCAGCGGCCGCTCCATCACGTCAAGCAGCCGTTCGGCAGCGCACAGAATATCCTCCGAGAGTACCGCGGAGTTTATCCCGCTGGAGGCGACCGCGGGCTGAAACAGCGGATCTTCGCCAATATCCATCAGCAGCTCTTGCAGTTGCAGGATATCGACGTTCAGGCGCATAGGTGCTGCAGGTGCAAGAGAGCAAATAGGATAATCTTAGCAATA
>P_29
GATCGCCACGAGCACGAGCTGGTGACCCAGGCGATGAAGAGCGTGCTGGGCCCGCGCAGCAGTCAGCTGTCGCTACCGGAGTCGCCGCAGCTGATTACCACCCCGACGCTCTGGCATCTGGCGACGCCGATGGTCGGCACCGCGCTGGCGGAAGAAAACGCCATGTCGCTGGCCTGTCTGCTGCACCCAACGCCGGCGCTGAGCGGTTTCCCGCATCAGGCGGCGAAGCGCCTGATTGCTGAACTGGAACCCTTCGATCGCCAGCTGTTCGGCGGCATCGTCGGCTGGTGCGATGACGAAGGCAACGGCGAGTGGGTGGTGACTATCCGCTGCGCGCGTCTGCAGCAGCGTACGCTGCGCCTGTTTGCCGGCGCAGCGTACGCTGCTGCAGACGCGCGCAGCGGATAGTCACCACCCACTCGCCGGTTCCTTCGTCGTCGCAGCGACGATGCCGCCGACACTGGCGATCGAAGGGTTCCAGTTCGGCGCGATACGGCGCTTCGCCGCCTGATCGGCGTCGGGTGCAGCAGACAGGCTGTTCCTTCCGCCAGCGCGGTGCCTGCGATCGGCGTCGCCAAATGCGGGAGCCGGGGTGGTGATGAGCTGCGGCAGGGACTCCAGTAGCGACAGTAACTGCTGCGCGGGCCCGCGCGCTCTTCATCGCCAGCTTGGTCGCCCAGCTAGTGTCCGGTGATCA
>P_30
AGGTTTTTGTGTGTACTTCGTTGAGTTACGTATTGCTAAGTTTAATCCGATTCTGCTTCTTTCTACCTGCAGCACCTATCCTCGTAGCTAGTCTTTGTGACACGACAAGGATGCCGTCATTTTTCTGTCATCTCCCTTTTATAAAGTCTCCCTCGTTTTGTTTTTTTAAGTATTTTTTACATGGAGATGACAAAAGTGAAATTAAGCGCCCTGTTTATTGCCCTGATTCCTCTACTGGGCTCGCCGGTTATTCATGCAGAAACTACTGCTGCGCCGGTTCTGGAAAATCGCGCTGCGCAGGGAGATATCACCACTCCTGGCGGCGCGCGTCGTTTAACAGGCGATCAAACCGAAGCGCTGCGCGCCTCGTTAATCAATAAGCCAGCTAAAAACGTTATTTTGCTGATTGGCGATGGCATGGGTGATTCGGAAATTACCGCTGCGCGAAACTATGCCGAGGGGGCGGGCGGTTTCTTTAAAGGAATTGATGCTCTGCCGTTAACCGGGCAGAGGTGCTGCAGGTAGAAAGAAGCAGAATCGGATTAACCTTCAGCAAT
>P_31
CCAGCGAGCGTCTGCAGATTATGCTGGGTGGCCTGCGCGCGATACATCTGCTGGTTCATGGCGGGCACCACGGCAACCGGGGATGGGGTGGCAAGACAGATCGTCGACACCAGATCGTTGGCCATGCCGGCCGCCACGCGAGCGATTAAATCGGCGGTCGCTGGGGCGAGGATCA
>P_32
GCGTCCGATGCAGTCCAAAATCCTGTCGCTTTAAACAACACCCCGAGGCGATCGTTATCAATTTGCACCGCATGATACTGATTCACCAGCTCGCTATGCTGCCCGGCATCCAGTTTGCGCTGATCCATCACCACCAGATATTCCGCCGTCACCTCATGTTGTTCCACGACAAAGTTAACCCGCACGCCGGAAGCCTGTTGGTGAAAGCGTTCATAAAAGGTCTTATAACGCTGATATTCCTGAGGCACACCGTCACGGACAAAGCGGTAACTGTATTTCGCTGAGCTGGCGACAATACCGGACTCTGTGGGTTTCATCGCCACAATGGTATCCCGAGGCGGCAAGTTTGGCGTGCTGGTACATCCTGCGAGTATCGCAGGATGTACCAGCACGCCAAACTTGCCGCCTCGGATGCCGTTGTGCCGCGCAGAGTCCGGGTATTGTCGCCAGCTCAGCGAAATACAGTTACCGCTTTGTCCGTGATCTCAGGAATATCAGCGTTATGACCTTTTATGAACGCTTTCACCAACAGGCTTCCGGCGTGCGGGTTGACATGGAACAACATGAGGTGACGCGGAATATCTGGTGGTGATGGATCAGCACAAATTGGATGCCGAGCAGGTAGCGAGCTGGTGAATCAGTATCATGCGGTGCAAATTGATGACGAGGGTCAGCTGCGGGGGATTGTTTAAAGCAACAGGAGGATTTTGACTGCATCGGACGCA
>P_33
GTCTTTTCGCGTTGCTCGCCTGAGCGTCAGCGGAACCCGCCTGCTGCTGAGCGTGCTGCTGCTGAGCAATTTCCATCAGCTTCTGAGAAGCCTGCGCCAGCGCCTGCATTTTCGCTTCGATATCCGCTTTGTCTTCGCCTTTCAGAGAAGATTCCAGCGCGGTCAGCGCAGACTCAATGGCAGTTTTGTCGTCAGCCGGCAGTTTATCGCCTGCTTCTTCAACCTGCTTACGAGTGCTGTGCAGCAGATGGTCGCCCTGGTTGCGGGTCTGTACCAGCTCTTCGAACTTACGGTCAGATTCGGCGTTA
>P_34
TATGTCATTACCTTGGACTCGTCCTGGTATCATGCTTCCGTTAATCCGATTCTGCTTCTTTCTACCTGCAGCACCTTTGCCGAGTCCACCTGGAGTACGCTGGAGCCTGAAGAGGGCCAGTATAATTTCTACCATATCGACCGGGTGCTGGAGGCGATGCATGAGGCCGGCATTGCGGTCATCGTCGGGACGCCCACCTACGCGGTCCGGCCTGGCTGGCGGCGAAACATCCCGATATTCTGGTCACCACCGTCGCAGGTGCTGCAGGTAGAAAGAAGCAGAATCGGATTAACCTTAGCAATACGT
>P_35
ATGAAGCATGCACAAGCTGGCCTGGATAGGCCTGTTCGTCAATATTATTATCTGTTTGTCGCGCGAAATTTATTACTTGATGAAGGACAGCTGAACTTCCATAGTCGGGCGGACGGCGTATGGTCCTGGCTGGTGCTGGCCCTGTTTATTGTGGTGGTTCAGGCGATCAGCATAATGCTGTCAGGCCGCTACCCTTATCTGGCCATCGTCCTGGCGTTTGTTGGCGGCATCGTGATGGTGCCCGCCAGCGTGATCTTTCTGGTGGGTAGTCTGTTCAGCTTGCAAACGCGGATTAACGCCGGATTTACGCCCTGGCGATCAACCACGGCAGTGGGCGAGGCTGATAA
>P_36
ATTTTTCGACCAAAACTTCATCATCATGCTGAAAAGCCAACGCCAATGCACTCGCTAAATCACAACTTTCGCTGACTTTCGACATCCCGACGCTGGAGCCTTCACGGCTCGGCTTGATGATGACCGGCAGACCCAGCGCCGCAATTTGCTGTTCAACGTCGGTACGACAGCCCGGCGGCAAACTGGGCGCGGGTCAGCGCCACCCACGGCGCGACCGGTAATCCGGCGCCCTGCCACAGCCACTTGCTGCGCAGTTTATCCATTGAAATCGCCGAAGCCATCACGCCGCTGCCGGTATAAGGCAGCTGGATTAACTCCAGCAGCCCCTGCAGAGTGCCATCTTCCCCGCCGCGGCCGTGGAGGGCAATAAACGCTTTCTTAAAGCCCTGCTGGTTCGCTGGGTAATATCAACATCGCGCGGGTCGACCGGATGGGCGTCCACCCCGCCTTCACGCAGCCCGGCCAGCACCGCCGCGCCTGAATTCAGCGACACTTCACGTTCAGCGGAGGTTCCACCGAAAAGCACCGCGATTTTATCAGCCATGGCGCTCCTCCTCCGTTTTGCGGGATCAGTTTGATTTCAGCCAGGTGGCGGGCGATTTTACCGATGTTACCGGCGCCCTGCACCAGTACTAAATCGTTGCCGGTCAGGACTGACGCCAGCATCTCCGCGGCCTGGGCCGAATCGGGCCGCCGATCGGATCCACTTTCCGCGGCCGCGAATGGTGCGGCACAGCGAGCGGCTGTCGGCGCCCGGGATCGGCGCTTCGCCCGCCGGATAGACGTCCAGCATCAGCAGGGCATCCACCTGGGTCAGCACGTTGGCAAAATCATCATACAGATCGCGGGTACGGTTGTAAACGGTGCGGCTGGAATACCATCACCAGGTTTTTATCCGGCCAGCCGGCGCGCGCTGCTTTA
>P_37
AGTAAGGGATGACCCGTGCGGCGGATTTGCCAGATAAAAGCCATGCCGCTCAGCGCAGCGAGAGCCATCCAGCAAAGGCTGCCGATTGAGAAGTAGCGTTCTGTAGGCTGTTCGCCGCCATGATCGTCGAACCCAACAGCAGCGCCGACAATATGGCGCCCACGGTGTCGAAGGGCGCCTGCATACGGATCGCATCCCGCGGCAGCGCTCTGACCGCCAGCAGTAAGA
>P_38
CTATCTGGGCACGCGCTTCGTTTCAGTTACGTATTGCTAAGGTTAATCCGATTCTGCTTCTTTCTACCTGCAGCACCTCTGAGCTTGAGCTGGTGGAGTATCAGGTGGCGCGGGTCGCCACCTCTATGCCCTATATTCCCGGCTTTCTCTCGTTTCGCGAAACGCCTGCGCTGCTGGCGGCGTGGGAGCAGCTTTCGCAAAAACCGGACCTGCTCTTCGTTGACGGACACGGCATTTCTCATCCCCGGAGATTGCTGGGCGTCGCCAGCCATTTTGGCCTGATGATTGATGTGCCGACTATCGGAGTGGCGAAAAAACGCCTGTGCGGCAAAATCGGCGACCTGGGTGATGAGCCTGGCGCGCTGGCCCCGCTGATGGATAAAAATGAGCAACTGGCCTGGGTCTGGCGCAGCAAAGTGCGCTGCAACCCGCTGTTTATTAGCACCGGCCACGGGTAGGCATGGACAGCGCTCTAATGTGGGTTGAGCGCTGCATGCGAGGCTACCGTCTGCCCGAGCCGACGCGCTGGGCCGATGCGGTGGCGTCCCGTCGTCCGTCGTTTGTGCGTTGGCAAGCAAATCACAGCTGATTCAGGTACACTGCGCCTAATTTCTGACTTCGAGAATTCATCATGTTACAAAACCCGATTCACCTGCGCCTGGAGAAGCTGGAAAGCTGGCAGCATGTCACTTTTATGGCCAGGTGCTGCAGGTAGAAAGAAGCAGAATCGGATTAACCTTAGCAATA
>P_39
ATAAACGCATGGTGTTCCTGAAAGATCGTCTGGCCAAATATGAGCTGTCGGTCGTGGATTACTACACCGATCGTGGCGCATGGGTTGCCGTGGTTAACCGTGTGGAAGGGATGATGCGTAATTATCCGGATACCCAGGCCACCCGCGATGCCCTGCCGAAGATGGAAAACGCCTATCGTCAGATGCAAATGAACGCTCAGGCGGACAAAGTCGCGAAGATTATCGCCGCGAACAGCAAGAACACCTGAGCCTGACTCATCGATCGCAAACGGCAGCCACTGGCTGCCGTTTTTTTATACGTTTCCCGGCAAGCTGAAGCGGTTTAGCGCCGGGTTAACTCATCAAATATGGCCTGCTTTATCGGGTTCGACAAGTAAAATCTCACTTCTTCCTGCCCTGTCTCACAAAATGAATTTGTTGACAAAAAGTGACAATAAAATGTGATTTAGATCACACATTTTGACATTGGGAAGGGTCTGTTCATTCACCAAGACGGGAAAGACAAGAGGTAAAATTTATGACAATGAACATTACCAGTAAACAAATGGAAATTACCGGCGATCCGCCAGCATGTCGCAGACCGTCTCGCCAAACTGGATAAGTGGCAAACTCATTTAATCAACCCGCACATCATTCTGTCTAAGGAGCCGCAGGGTTTTATCGCTGATGCAACCATCAACA
>P_40
ATAAAATAAAAACTTAGGATCAAATGACCGGGCCCAAAGGTTAATTCATAAATGCCGGCAGCTTGCGTCATAGTCGGGAATCGCCGCTTCATGCTGCAGCGTCAGGCCGATGCTATCCAGGCCGTTGAGCATGCAGTGGCGGCGGAAATCGTCGATCTTAAAGCTGTAGGTTTTATCCCGGCTTTAACTACACTGCGCTTCCAGATCCACTTCAAACGTAATGCCCGGGTTGGCCTGCACCAGCTTGAACAGTTCATCGACCTGCTCGTCGCTCGTCAGGGTCACCGGCAGCAGCTGGTTATTGAAGCTGTTGCCGTAAAAGATATCGGCAAAGCTGGGGCGATAACGACCTTAAAGCCGTAATCGGTCAGCGCCCACGGCGCGTGCTCGCGCGAGAGCAGCCGAAGTTTTCCCGCGCCAGCAGTAA
>P_41
TATGCGTCGCTGGACTCAGCGTATTGCTAAGGTTAATCCGATTCTGCTTCTTTCTACCTGCAGCACCTGACTACCGCCTCCGTTCGTCTGGACGGCGCCAGCCTGCACTTCGCGCCGATGGAATTCCCGGCCGTCGCAGACTTCGCCTGCACCACCGCGCTGGTGGAAGCGGCGAAATCAATCGGCGCCACCACCCATATCGGCGTAACCGCTTCCTCGGATACCTTCTACCCGGGCCAGGAGCGTTACGACACCTCTGGCCGCGTGGTGAGCCGCTTCAAGGGCTCAATGGAAGAGTGGCAGGCAATGGGCGTGATGAACTATGAAATGGAATCCGCCACGCTGCTGACCATGTGCGCCAGCCAGGGCCTGCGCGCCGGGATAGGTGCTGCAGGTAAGAGAGCAGAATCGGATTAACCTTAGCAAT
>P_42
ATCGGAAAACGGCTGCGCTGGTACTGGCGTAACCCTTCCGAAATCTGCCGTGGCACATGGATGAAACCTACGTGAAGGTCAATGGCCGCTGGGCGTATCTGCTACCGGGCCGTCGACAGCCGGGGCCGCGCTGTCGATTTTTATCTCTCCTCCCGTCGTAACAGCAAAGCTGCATACCGGTTTCTGGGTAAAATCCTGCAACAACGTGAAGAAGTGGCAGATCCCGCGATTCATCAACACGGATAAAGCGCCCGCCTATGGTCGCGCGCTTGCTCTGCTCAAACGCGAAGGCCGGTGCCCGTCTGACGTTGAACACCGACAGATTAAGTACCGGAACAACGTGATTGAATGCGATCATGGCAAACTGAAACGGATAATCGGCGCCACGCTGGGATTTAAATCCATGAAGACGGCTTACGCCACCATCAAAGGTATTGAGGTGATGCGTGCACTACGCAAAGGCCAGGCCTCAGCATTTTATTATGGTGATCCCCTGGGCGAAATGCGCCTGGTAAGCAGAGTTTTTGAAATGTAAGGCCTTTGAATAAGACAAAAGGCTGCCTCATCGCTAACTTTGCAACAGA
>P_43
CACAAAGGCAATTCCAAAGGAGATGCTGCCGATCGTTGATAAGCCAATGATTCAGTACATCGTTGACGAAATCGTCGCCGCCGGGATCAAAGAGATTGTTCTGGTGACGCACTCCTCGAAGAACGCGGTGGAAAACCGCTTCGACACATCCTACGAGCTGGAAGCCCTGCTGGAACAGCGCGTGAAGCGCCAGCTGCTGGCGGAAGTGCAGGCCATTTGCCCGCCGGGCGTGACCATCATGAACGTGCGTCAGGCGCAGCCGCTGGGCCTGGGCCACTCCATCCTCTGCGCCCGCCCGGTAGTCGGCGACAACCCATTTGTGGTGGTCCTGCCGGATATCATCCTTGACGGCGGCACCGCTGACCCGCTGCGCTATAACCTCGCCGCTATGATCGCCCGCTTTAACA
>P_44
CCTGTTTCTTGTCTTCTACTTCGTTCAGTTACGTATTGCTAAGGTTAATCCGATTCTGCTTCTTTCTACCTGCAGCACCTCTTCAGCGCCAACTCCACCGCCGCCTGCAGTAAAATCGCCTGCGGCACCACCTCGTCCACCAGACCGGCCTTCAGCGCCTGCCGCGGCCGCAGCTGCTTGCCGGTGAGCATCATATCCAGCGCGGTGCTGACCCCGATCAGCCGCGGTAAACGCTGCGTCCCGCCGGAACCCGGCAGCAGGCCAAGCTGTACCTCCGGCAAGCCGAGTCGGGTTTTTTCGTCATCGCTACAGATACGGCCATGACAGGCCAGCGCCAGCTCCAGACCGCCGCCAAGGCAGGCGCCGTGGATAGCGGCAATCACCGGGATCGACAGGCCATGGATCTCAGCCATAATCTGCTGTCCCTGGCGCGCCAGCGCTTCCGCCTCCTGCGCGCTGCGGCAGCGGGCAATCATGTTGATATCAGCGCCGGCGATAAACTTATCCGCTTTGGCGGAGATAAATACTACGCCGCGCACTGACTTATCGTCACGTAACTGGCGTATCAATCCCCGTACCTGACTGCCAAATTCGGCTTTCAGGGTATTCATTTTTTCACCCGGGGCATCAATGGTGATCACCGCGATTTTGTCCGCACAGACCTCAAGCTTAAAAGCGGAAACAGTATCCATTATTCAGCCTCCACGATCATCGCCGCACCCAGACCACCTAGGTGCTGCAGGTAGAAAGAAGCAGAATCGGATTAACCTTAGCAATA
>P_45
GCCAGCAGATCGATAAGCGCATCGCCGAGGGGGTCGACCCGGAGCAGGCCAGCGCGCAACTGCTGGCGGAAAAGCAGCCCTCCGGGGAGTTTGTCACCCCGCAGCAGCTGGGCGAAATGGCGCTGTTTCTGTGCAGCGATGCCGCCGCCCAGGTGCGCGGCGCCGCATGGAACATGGATGGCGGCTGGGTGGCGCAGTAAGCCGCTGGCGCCGCAAAAATCAGAACATCGCCAGAAAGCGTTTCACCGTACGCGAGCGCTCGAAGCGCCGCCAGGCGATGGCGATATCGGTCTTCAGCGGCGCCCCGCTAAGCGGGTGATAGCTGACGTTCGGCTGCTGGATGCAGGTCATCGACTGCGGAACCAGCGCGAAGCCGAAGCCTGCATTGACCATGCTCAGCGACGATGAAATTTGCGACGACTGCCAGGCGCGCTCCATATCGATCCCGGCGCGCGGGCCGGAATTGTTATACACCAGCTCATACAGCCCGGGGGCCACCTCCCGCGGGAAGAGGATCGGCGCCACGTCGCGCAGCTGCTCCAGGGCAAGGGTCGGCTGCGTCGCCAGCGGATTATCGCGCGGCAGCGCGATAACCATCGGCTCCTCATCGATAATCCGCAGATTAAAGGCTTTACTGCTCTCGCACGGCAGGCGGACGAAGGCGATATCCAGCTCGGCCTCGCTCAGGGCGGTCATCAGATTGGCCATATTGTCTTCCAA
>P_46
GTTATCTCCTGTTCTTCGTTCAGTTACGTATTGCTAAGGTTAATCCGATTCTGCTTCTTTCTACCTGCAGCACCTATGGCGCTGACTACGTCCGCACCCACGCGCCTGGAGATCTGCGAAGCGCAATCACCTTCTCGGAAACCCTCGCGAAATTTCGCAGTCGCGACGCCAGAGACCGAGGGTTAGATCATGCCTAGCATTCACCTTCCGGCCGCCCGCTAGCGGACCCTGGTCAGGTTCCGCGAAGGTGGGCGCGGACCTGCTGCGGCTCGTCAGGATCAAACTGCACTATGAGGCGGCGGTTCATACCGCGCCAGGGGAGCGAATAGGTGCTGCAGGTACAGAGCGGAATCGGATTAACCTTAGCAA
>P_47
TATGTTTATGCCCTGTACTTCGTTCAGTTACGTATAAGGTTAATCCGATTCTGCTTCTTTCTACCTGCAGCACCTGTTTCGCGTCACCCCTTCCAGCTTACGCGCCATGTCGATCAGCGCTTTCACTTCTTCGTCCGCCTCGTAGATCTCCGGCAGCTGCGGCTCGGCCTCAAAGGCTTTCGCCAGCGTCATGCCCGGATCGGGCGGCACCAGCTTGGAGATACGATCGACAAATCCGTACGGGTGACCCAGCACGCGACCGACATCGCGGATGACCGCTTTCGCCGCCATGGTACCGAAGGTGATGATCTGCGATACCGCGTCGCGGCCGTACATATCCGCCACGTGCTCGATAACCTGGTCGCGTTTCTCCATGCAGAAGTCGACGTCGAAGTCGGGCATCGAGACACGTTCCGGGTTAAGGAAACGTTCGAACAGCAGGTCGAACAGGTGCTGCAGGTAGAAAGAAGCAGAATCGGATTAACCTTAGCAATACGT
>P_48
ATGTTTTATATGTCCTCCTTACTTCGTTCAGTTACGTATTGCTAAGGTTAATCCGATTCTGCTTCTTTCTACCTGCAGCACCTAGGGGGCTGAACGGCACATCGCCGCGGCGCACCGTCTCCGGCATGGTCAACAGCAGGCCGAGCCAGGCCACCAATCCCATGGCGGCGATAATGCCGAACAGCGCTTTCCAGTGGATGAAATGCATCAGCGCCGCGCCGGAGAGCGGGCCGACGATCGGCGCCACCAGCACGACGGAGGTGATCACTGCCATCAGCCTGATCGACCTTTTTTCCTCAAAGGCCTCCTGTACGGTGACGTAGCCGACGGTGGCAATAGAAGCAGTGCTGGTGCCCTGCACGAAGCGGGCAATCCAGGAGACTCGTCATGGAGGTGGTCAACCAGGTGCCAGCCAGTGCGAGGGTGAAAATCAGCGCGCCGGTGAGCAGCACCGGACGCCGTCCTATCCAGTCAGCAGCCCCAGCAGCCACTGTAGCGCCATGCCGCCGGCCATATACAGGCTCACCGAGGCCAGGTGCTGCATCAGAAAGAAGCAGAATCGGATTAACCTTAGCAAT
>P_49
TATTTAACAACAGACCGTCAGGAGCAAGTTTGATACGCAAGGTACATGTTTTGCCCGCATAGGACGATGCGTCATAAAACCTGCTTTTCAATCGCCGATTTTATCTGTCCGGCATAGTTGTTGATATCAGCCCCTGAGGCACTGTTTTTAGTATTACCACTCCCGGCAGCGGAGGCATTGTTTCCTTTGGCCCCACCGCCTGTTTTAGGCGCATTCTTACCAGAACTCAGATCGCCGAGCAGGTTGTCAACGCCGTCCGCTTCTTTCGCAGCCGCCGCTTTCTTCGCCGCCGCGGCTTTTGCTGCTGCCGCCTTGGCCGCTTTATCAGCTGCAGCCTTCTCTGCTGCAGCCGCTTTCGCTGCCGCCGCTTTTTCAGCGGCTGCGGCTTTCTCGGCGGCGGCCTTCTCAGCGGCCGCTTTTTGCGCGGCTGCTTTCTCAGCGGCTTTTTCGGCAGCCGCTTTTTCA
>P_50
GTCAGCAGCATCCACTCATCGTCAACCCACATGCCTTTCAGGTGGTAGCTGTTATCGTCATCCTTCCACAGGCGGACGATCAGCTGATCGGTATTGACATAATACTGCAGCCGGCTGAGGAAACGCCGCAGGTTGATCTCATACAGATAGGGAAGGGCGCCGATGATTTCAAACGGCTGATCTTCAGGAATGTAGAAATCGTTAGCCGTTTTATCGCCGACAATAATCTCCACCTGTTTTCCATCGCGCAGCAGCTGGATGATATTTCTTACCAGTACGGCAGGGAGGTTGAAGTAGGGTAATAAGTCGTCAGCTTGTGTTCGGCACAGGGCATCAGGTGAAAGATGGTTTTATTCAGCAGGCTCGATTTACCCAGGCCTACCAGCGGGGTGAA
>P_51
ATGGCTGAACGGAGAAGTGGAAATGACCGCTGATGTACAGCGCCGTCCAGCGCCTGGGTATCACAGCGCAGGCCGTTTTCCGTCGGGAAGATGCCGGGGTGGTCATCGCCGCCAGCGGCTGCTCCCAGCGGGCGAAGCAGGCGCTGCTCGCCGGTCGGGGTAGTTCTCATGCGGCCCCAACCCAGCCAGCTCACCGGCGCCTGCTGATCCGCCACCTGGAAGTGCAGGTTCCCGACCCGCGGCAGCGGCGGCAGGGTTTCCGCCTGTTCGCCGTCCACTGCCAACCGCAGGGTTCCGTCAGCAGTGAAGTGCATGCGCCAGTGGCTGACAATCGCTACCTTCTTCGCCGCGCAGGTAGTGCCAGCGGCAGTGACAGAGGGTTTCATTTGCCAGGCGCTGCGCATCGCACTGGACGCAGTGCGCCTCAAGATCGTACAGGCCGGCGCTTTTCCAGCGCTCCACCCAGGCGTTGGGGTCGATACGCTCTTACTTCGCTGACCCCGATGTCGTTGTGAGCGGCGCGCGAATAAACTGGTCACGCAGGGGGGTCAACAGCTGCTCCTGACCA
>P_52
GTAGTGATTTCCAGTACTCCTGAATAATTTCAATCGCAGGTCAGCCCTCTTCACGCCAACGGTATAGCGGCGTTCGAGCAGCAGCAGTACGCCATTAGAAACGGTGGTAAACACCAGATAAATCAGGCCGCAGACGATGGCGAAGTAGAACGGCTGCCAGGTGCTTTTCCGGCCAGCTGCGTGGCTTTGACCACATCCTCCAGCCC
>P_53
AATTGCTGTGCGTACCTGGTTCGTTACGTATTGCTAAGGTTAATCCGATTCTGCTTCTTTCTACCTGCAGCACCTCCCGACGCTGGTTGCGCCCTTTCCCACGGTGCTCTACGCCGACGTCTTCCGGCCGAATGAGGCGTGCCGGGAAGCTGCCTTTGCCCGGCGCGCTGCATACCGCCAGCTCCAGATCGGAATCGGCAGTCACCTCGACTTTATCCTGCGGCGGGACGTAGACCGACCACGGCGGGGTGCGTTCAAACGGCGACATCCGTTTACCGAGATTCGGGAAATCGGCATGCTGCGTTTTCACCGACGCCAGCCCAGCGACCAGCACCAGGCACAGCTCGCGATCGCCGCTCTCCAGCGTCACGGTCTGCCCTTTTTTCAACATCCAGACATCAAAGCCGATATAGCGCCAACCGGCGCTTTGCGGCGTAATATGCTGGATCTGTCCCTCTTTTCGCGATTTAGCCAGTAACGACATGGCGCTCTCCTTCGCCGATTAACCTAACGTCGGCATGCTGAATTCAGATACGGTCTGCTGCCCTGCCGGCCAGCGTACGGTGGCGGTCTTCATACGCGTGTAGAAGCGCACGCCGTCCGGCCCGTGGACGTTCAACGCGCCAAACAGGTGCTGCAGGTAGAAAGCAGAATCGGATTAACCTTAACGA
>P_54
GATGGATGCCTTCATTCAATATGGAATTGTCGCTGGCGTTCAGGCCATGCAGGATTCTGGCCTTGAAGTGACGGAAGAGAATGCAACCCGTATTGGCGCCGCTATCGGCTCCGTATGGGCGGTCTCGGCTTGATCGAAGAAAACCACAGTTCGCTGGTTAACGGCGGACCGCGCAGAATCAGCCCATTCTTCGTTCCTTCCACAATTGTTAACATGGTGGCCGGACATCTGACCATCATGTTTGGTATTACTTAGTAGCCGTTTTACTCTCTATCGCGACCGCGTGTACTTCAGGCGTGCACAACATCGGCCAGGCCGCGCGCATCATCGCCTATGGCGATGCCGATGCGATGGTGGCAGGCGGCGCGGAAAAAGCCAGTACCCCGCTTGGCGTGGGCGGCTTCGGCGCGGCGCGTGCGCTCTCCACGCGCAATGACAACCCGCAGGCGGCGAGCCGTCCA
>P_55
GATCCTGAGTCCGCCCTGCACAGCGCCTGCGTTGCCCTGCGCGCCGCCGGTACGTCGCTGCTTACCCGCGCGCAGCAGGCCGGGCTGGCACGGCCAGATCTCAGCGGAAGGTCAATACGATCGCCGCGCTTGCCTGGCTGCGGGAGCAACCGTCCCATGCCCCGCGCGCAGAGCGGATTTTAGCGGTGCTGGCCGACGCGATCCA
>P_56
TCGGCCACCGCGCTTAATTGATGCTCATAGCCTCGCGTCGCACACTAATCTCCACCAGGACAAACAAAACGATTTGTCGAATCAGGAGGTTATTAATGAATGCCGAACAAACGACGGGGCGGGTCTGGAACCGTCGCCGAACGGAAAAACAGCGGCGGCTGGCCGAGGCGAACATGCCAGGTAAGGTCATCCCGACTGACCAGTTGGTCAGCGTACTGGAAAACCTGCTCGCCCCCGGCGACCGGGTTGTGCTGGAAGGCAACAACCAGAAACAGGCCGATTTCCTCTCGCGCATGCTGGCGGAAGTTAATCCGCAAAAAATCCACGACCTGCATATGATTATGCCCAGCGTCGGGCGCAGCGAGCATCTGGACCTGTTTGAAAAAGGTATTGCCCGCAAGCTGGATTTCTCTTTCTCCGGCACCCAGAGCCTGCGCATTTCGCAACTACTGGAAGATGGCCTGCTCGAAATCGGCGCCATCCACA
>P_57
TATGTCTGTTCTTCGTTCAGTTACGTATTGCTAAGGTTAATCCGATTCTGCTTCTTCTACCTGCAGCACCTAGAATGTCCAAAAACAGGTACTTACGGTCAATATCATGATACCGACAACTGGTCTACGCTGGTTCTGAATATGATCGCCATGTGAGCAAGGGTGATAAGTTTCCTCCGAGCAAAAACAACCACCACTTCCAAGAAAAATAAAATATCTTCAGAAGTCTAAACTAAAAGCCCTCTGGGGCTTTTTTTGTACCTGCCATTCACTTGATTTACCATAACATCCGTTATCAGCACCGCCTGAGATGCCCTCAGCGTCTGACGGGAAACCGGTAAACAAGGCGACAAACCACCCGAAAACCCGCCAGAAACGCGCAGGCTCTGTTTTTACGGCATGCATGAGTATGCGCACAAGTGCATAGCGCGGAAATTGACACCATTCAGCCAGGGGAAGTCCTGTTTCCGGCGTTCTTCCCATCCGAAAACGGTGAACGGGGACGCAATTTATTGCGTGGCCGTGAAGCGTTGCCGGCGCAGCCGGAAAACCGGTTTTCAGCACGTTCAGGAATCGGTTCGTCCACGGCCGGCAATCACGTTATGGCAAGTCGCCGGACGACTCACCACACGATTCCCCGGCGACTCTTCACTAGAGTCGTACCCAGAGTCGCCACGTCTAAAAAACAACCAAACGGGGAGTCGGATCTAGAGTCGGGTCGTTATTAACTCATTGTTTTTATAGGCCTGAGTCGTTACCGACTCTATGACGACTCGCCGGGGACTCTATGACGACTCGTCATAGAGTCGGATCTATATAAATAAAATTTAAAAAACGAAATTTCAGTAAAGTAAGCTGCTGATATTAAATACAAATCTGCAAAATTAAAATTTTGCGTGGGGTGTGGGTATAGGTGCTGCAGGTAGAAAGAAGCAGAATCGGATTAACCTTAGCAAT
>P_58
GGATCGCCAGCACCCCGGCGAGCATAATCAGAATGGCGATCACCCAGGCAAAGACCGGGCGACGCACGAAGAAACGGGAGAACATCAGGCGTTGCCTCCGTTATTGTTGACGGCGACGGCCTTCACTGTCTGTCCGGGGGCCACTTTACCGGTGCCTTCGACAATA
>P_59
GTTATCTAATTGTACCTGGTTCGTTACGTATTGCTAAGGTTAATCCGATTCTGCTTCTTTCTACCTGCAGCACCTAATAAAGAGATCAAATTTAAAGCCTTCCTCGAGTTTTGCTGCCGAAGACCTCGGCGCCGACTACATCGCCACCGGGCACTATGTGCGCCGCGCCGATGTCGACGGTAAAAGCCAGCTGCTGCGCGGCCTCGACGGCAACAAAGATCAGAGCTACTTCCTCTACACCCTTAGCCACGAGCAGATTGCCCAGAGCCTGTTCCCGGTGGGTGAGCTGGAAAAACCGCAGGTGCGTAAGATCGCCGAAGAGCTGGATCTGATCACCGCGAAGAAAAAAGATTCCACCGGCATCTGCTTTATCGGCGAGCGTAAATTCCAGTGATTTCCTTGGCCGCTATCTGCCGGCGCAGCCGGGCAAAATCCTCACCGTCGACGGCGAGGAGATCGGTACTCATCAGGGGCTGATGTACCACACCCTGGGCCAGCGTAAAGGGCTGGGTATCGGCGGCACCAAAGAGGGTAGAGGTGCTGCAGGTAGAAAGAAGCAGAATCGGATTAACCTTAGCAATACG
>P_60
CTTTCTGGAAGTTTTCTTCACCCAGCAGGGTGTGCAACATGCGGATCACTCGGCACCCTTTTCATAGACCGTCAGGGTGTAGAAGTTGTTCATCTCGATAACCATATCCGAACGATCGGGTGCGCCATCGGGCTGGCGTCTTCGGCAAACTGCAGCCCGCGCATGGTGCGCACGTTGTTGATGCGGTTCACCGCCCGTGAGCCGAGGTCGGAACTGAACTCCTGATCGCGGAACACGGTCAGCCCCTCTTTCAGGCTGAGCTGGAACCAGTCACGACAGGTGACGCGGTTGCCGGTCCAGTTATGGAAATATTCATGACCAATCACGCGCTCAATATCGAGGTAGTCTTTATCGGTGGCGGTATCGGTACGAGCCAGAACATATTTGGAGTTAAAGACGTTGAGTCCTTTGTTCTCCATGGCACCCCATATTAAAGAAGTCGACGGCGACAATCATATAGATATCGAGGTCGTACTCGAGGCCAAAGCGCTCCTCATCCCACTTCATAGAGTTTTTCAGCGAGGTCATCGCCCAGGGCGCGCGATCGAGGTTGCCGCGATCGACGTACAGCTCCAGCGCCACTTCGCGGCCAGAGCGGGTGCGGAATGAATCGCGCAGGACGTCAAAATCACCGGCCACCAGCGCAAACAGATAGCACGGCTTCGGGAACGGATCCTGCCACTGTACCCAGTGACGACCGTTCTCCAGCTCCCA
>P_61
GTAACCCACGCGCGCAGCGCCGATTGGGCCATTGAACGGAATACCAGACAGCGACAGCGCAGCGGAAGCACCAATCATCGCGACGATGTCTGGGTTAACCTGCAGGATTGCAACGGAAACGACGGTGGCGATAACCTGAACTTCGTAACGAAGCCTTCCGGGAACAGCGGGCGAACCGGGCGGTCAATCAGACGCGCAATCAGGGTTTCGCCTTCGCTTGGACGGCCTTCACGACGGAAGAAACCACCCGGTCCCCCGGCAGCGTAGGTACGCTCCTGGTAGTTAACGGTCAGCGGGAAAAAGTAGCCGCCTGGCTTCGCTTCTGACCCACAACGGTAACGAATACCGCAGTGTCATCCATGCTAACCATCACAGCGGCCGTTGCCTGGCGCGCCATCATGCCGGTTTCCAGGGTCACGGTATGCTGGCCGTACCTGAAATTCCGGACAGATCGGATTAAGCGAAATTCTATCCTTTTTATCTATAAATCACGCCATATCCACGACATAGCGTCTATTGACCCGATCTTCTGCATCCTCGCGACTAATGACAACCTTTACCCGCCCCTGCGGATGAAGCCTCTCATTAGCCGCGCGAACCTCTGCATGAAGATCATTACTAGCAACAATACATGAGTTTTGAATGAATTGCTGCCGCCCGGTCGAAAAAAGGGGCCGTCAGGCCCCTTTTTCTGAAACTCGCAGAATTAGCAACGCAGACCCAGACGCTCAATCAGCACAAGGTAACGGGCAACATCTTTACGTTTCAGGTAGTCAGCAGTTTACGACGCTGAGAAACCATGCGCAGCAGACCACGACGGCTGTGGTGATCTTTTTTGTGCTCTGCAAAGTGGGCCCTGCCCAGTGAGTAATCTGTGCAGTAAGCAGTA
>P_62
CGGTAACTTTATCGCCTTCTTCGCGGTGTTTATGGTGCTGTTCCTGACCGCCGGGCTGGGGAGCGCCTCCACCTTCCGGGATTGATCTCCGTGATCTTCCGTAAGCTGACTATGGACCGCGTGAAGGCCCAGGGCGGCAGCGAAGCGCAGGCGATGCGCAGGGCGGCGACCGATACCGCGGCGGCGCTGGGCTTTATCTCCGCCATTGGCGCTATCGGCGGCTTCTTTATTCCGAAAGCGTTCGGTATCTCGCTGGATCTGACCGGCTCGCCGGCCGGGGCGATGAAAGTGTTCCTCGTGTTCTATATTGCCA
>P_63
GTCATCTACTCCGTTCAGTTACGTATTGCTAAGGTTAATCCGATTCTGCTTCTTTCTACCTGCAGCACCTGGCATCTTTGTTGAAGGTAAAGACTCTCCTTACGTGAACCTGATTGTGGCGCGTGAAGACAATAAAGATGCTGAGAATGTGAAAAAATTCGTTCAGGCTTACCAGAGCGATGAAGTTTACGAAGCAGCAAACAAGATCTTTAACGGCGGTGCCGTGAAAGGCTGGTAATCTTTTCTCACCGTAATATCATTCAGGACGGGCTCCACGCCCGTCTTGTGATTTATGTAAGCACCTGATTCAATAACGCCCTGTTTTTTATTCATTGAGGAAATACTATGCGTGCTTTACCGATCTGTTTGTTAGCACTCATGTTAAGCGGTTGTTCCATGCTAGCAGAATCTCCCGTTGAGCCTAGGTGCTGCAGGTAGAAGAAGCGAAATAGATAAGCTTAGCAATAC
>P_64
AATGGATGACGTTGAAAAATGGCTTTTGTTCCCTCCTTCATGGTGAAGGATTTGCCACTCCCTGGACAGGCAATGACCATCGTGTTTTTATCCATATTTTGTATAACACGCTCTTGTTCTTCTGTACTCGATGACATCTTAGCTCCTTCCTGTTCCGGCATAAATCATGTCACATTAGGAAAGAATTTTCTGAAATAGAGGCTGTTTTTCGTTTTTTATTCAGTATTTTGTATCATTGACTGCTCCGCCCAGAATGTACTGCACCTTTACTCAGTTAGAGAGTAAACTTTTCAGTACGTCAAAACAGGGCGAGGATTCCAACCCGCACGGGACGAGATTTCTAGGGAGCCTAACTGATAAAAGCACCTTTAAAAGCATGCTTTAGTGTGCTATAATTTAGGCTCTAAATAGGAGGTTTTTTTATGGCATTTCAGGTACTAACCACTACTGCAGCAAGCATCACAGAGCTTAAACGTGATCCTATGGGCACCTTCAATGCAGGAGAAGGTGCCCCGGTAGCCATACTGAATCGCAACGAACCCGCTTTTTACTGTGTACCGCCTGCTCTGTATGCTCAACTGATGGAGCTTCTTGAAGATCAGGAGCTGGGTCATATTGCTAATGAGCGAATTGGTGAGGCGGTAATCGAGA
>P_65
TATGTATATCTACTTCGTTCAGTTACGTATTGCTAAGGTTAATCCGATTCTGCTTCTTTCTACCTGCAGCACCTCTGAACGTCGTGGCGGAAAAAGCCGAAGCCAACAAGTGCAATCTCTGCTTCCACCGCGAGAGCGGTCCGGCCTGCATGGAAGTGTGCCCAACGCACGCCCTGGTGTGCGTTGACCGCAACAAACTTGAGCAGATGAATATCGAGAAACGTCACAGCCGTACGGCGCTGGCCTGGTAAGTCAAGGCATGAACGGGGTGCAAATCCGCATTCGCGGTAAAGTGCAGGGGGTGGGGTTCGCCTTTGTCTGGCAGCTGGCCCGGCGCAGGCCCGCTGCGGCGATGTCTGTAACGACGGCGACGGCGTACTGGTGCGGCTGGTCGGGGGCGACAACGGTTTTACTGCCGCTCTGGCTGACCACTGCCCGCCGCTGGCGCCAGATCGACAGTACCGCCTGCATTCCCTATCGCTGGGCGGCCACGCCGCAGGATTTCACCATCCGCGAGAGCGGGGCGGGAGCGATTCGAGCTCAGATTGTGCCCGATGCCGCGACCTAGGTGCTGCAGGTACGAAGACAGAAATGGATAGAGCAATACGTA
>P_66
GTTCCTTTGCGCGGGTTAATCAGCTCAGACTTAAAGCGCGGCCCCGTGTTATTGCCCAGCTCCTCGCGGTCTTCACGGATAAGCAAACTTACGCAACAATGCAGTAATGGCGCGGCGGTCTTTTTTGCGCATGAAACACAACAGGTGCCAGTGAACTGTGCCGTCGTGATGCGGCTCAGCCACCCGCACGCCATACCAGCGCAACCCGGCTTTGTGCATCGCCTTACGAAATGCAGCAAACATATCGACCAGATAATCGCTGCTTTGTCTTACCGTCGCGTTTTTCCAGGTCGGATTGGGTCTGCCGTTATTGAGCGTGGAATGGAAACGTGACGGACAGGTAATGGTGTAGAAAACGGCGCAGTCACCGCGCATTTCCGCGATAAGCTCCAGACCTTTAACACAGGCCATCATCTCATTGCGGCGATGCGCCGGGTTGCTGCAGCTGGCGTTTACCACATCTTCCATGTCCAGCGTGTCGCCGTCTTCGTTCACCAGTTCATGAGAACGGAAAAACTCCAGCGACTTACGGCGCTA
>P_67
TATCTATCGTTTCTTCGTTCAGTTACGTATTGCTAAGGTTAATCCGATTCTGCTTCTTTCTACCTGCAGCACCTATGCGGGAGCTGGCGCAGCAGCTGCGCCTCAACCAGCAGAAAAATATCAGGATGCAGCGCAACCCGGACGGGACGGCTTACGAGCCGCGTCGCGTGACGGCCAGAACGAAACAGGGCCGCATCCGTCGGCAGATGTTTGCAAAACTCCGCACAACAAAATACCTGAAAGCCGTCGCCAGCCAGGACTCGGCAAGCGTCGAGTTTGAGAGCCGTGTGCAGCGCATAGCCCGTGTGCATCACTATGGCTTGCGTAATCGGGTCAGCCGTAAAGGCCCTGTGATTACTTATCCGCATCGACGATTACTAGGAGCTAATCATCATGTCATTGAGTTAATTCACAATAGTTTATATAGATGGTTGTTTAATTAATTTTCATTTTTAAATTTACTTTTTGTTTGTGCTGCTATAGGTGCTGCAGGTAGAAAGAAGCAGAATCGGATTAACCTTAGCAATACAT
>P_68
ATACCGCAGTTGGTGGACGGGTAGAGTTTGTACCGCAGGCATCGACGAACGCCAGCGCCTTGCGCAGGGTTCCAGCCACCTCTTCCGGGGTTTCGATAGCATGGCTGGCGACATCGATCGCCCCGACCATCACCTTTTACCGCGGATCAACTCCAGCAGATCCATCGGCACGCGCGAGTTGTGGCACTCGAGATAATATCAAGGGACGATTTCTGCAGTTGCGGGAAAGCCTCTTCATACTGTCGCCACA
>P_69
AGTGTTATGTCATCTTACTTCGTTCAGTTACGTATTGCTAAGGTTAATCCGATTCTGCTTCTTTCTACCTGCAGCACCTGAAAACGGCGAGCGGTAAAATAGAGATCCACTCGCCGACCATCGCCGCTTTTGGTTACGCCGACTGTCCACCGCATCCGATGTGGGCTGGAGCCCGACGAGTGGCATGGCAACGCAGAGGCGGGGCGGCTCCGCAGCTGCTGTCGGCCCATCCGGCCCACCGTCTGCACAGTCAACTGAACCACACCGCGCTGCGCGAGCGCTATGCCGTGCCGCCGGGCGCGAACCGGTGACTATTCATCCGCAGGATGCGCAGGCGCGCGGGATTGTCGATGGCGATCTGGTGCGGGTGTGGAACGCCCGCGGTCGGTGCTGGCCGGCGCCGTGGTGACGGAGGGGATCCGCCCGGGGGTGATTTGCCTGCATGAAGGAGCGTGGCCCGACCTGGATCCGCAGGAGGTGCTGCAGGTAAAGAAGCAGAATCGGATTAACCTTAGCAA
>P_70
CTGCACGGCGATCTCGGCATGCTCGATAGCCGCGACGTGATGCTGTTTATCTCCTACTCCGGTAGCGCGAAAGAGCTGGATCTCATCGTGCCGCGGCTGGAAGAAAAAGGCATTCCGCTGCTGGCGATGACCGGCAAATCCACCTCGCCGCTGGCGCTGGCGGCGAAAGCGGTGCTGGATATCGCCGTGGAGCGCGAGGCCTGCCCGATGCCGTCTGGCACAACCTCCAGCACCGTCAACACGCTGATGCTGGGCGACGCGTTGGCGATGGCGGTGATGCAGGCGCGCGGTTTCAATGAAGAGGATTTCGCCCGTTCCACCCGGCGGGCGCCCTCGGCGCGCGGCTGCTGAACAAAGTGCATCACCTGATGCGCCGCGACGAAGAAGTGCCGCGGGTCAATGCCGAGGCCAACGTCATGGACGCCATGCTTGAACTAAGCCGAACCGGGCTCGGCCTGGTGGCGGTCTGCGATGAAGCCAACCGCGTGCAGGGCGTTTTCACCGACGGCGACCTGCGCCGCTGGCTGACTATGGCGGTACGCTCAACGATGGCGTCACTCGGGCGATGACCCGCAATGGCGTAACGCTGCAGGCGGA
>P_71
CTGTTTACTGGAGTACCTGCTGGCGCACGGCAGAGAACGTCTGGTCAGCGATGAAGAGTTAATGATTAACGTTTGGGAAAAAAATAATCTCCGCCCTTCCGCGCAGCGCCTATGGCAGGTTATTCAGAGCTTAAAGTCTCGCTTACACCAGGCTGGCGTGGAGAGCGCGTTAATCATCCGCGTTAAGTGCGCGGGGTATTATATTAATAACGTTTACGTAGCCGAAATTTATTCATACAAACCGCCGGGGATGATGAATTATATAAACACA
>P_72
GTTAATAAACAGCTTATCCGCCGCGCCGCGCGGCGCCACTTTAGTGTCGCCGGTGACGATGGCGATCCCTGCCGCCCGGGCGGTGTCGGCCATGCTGGCGACCACCGCTTCAGCGTCATGTCCAGCCCCTCTTCGAGAATAAAGCCGCAGGAAAGATAGCGCGGGATGGCGCCGCTGACCGCCACATCGTTGGCGGTACCGCAGACGGCCAGCTTGCCGATATTGCCGCCGGGAAAGAACAGCGGGTCAATCACGTAGCTGTCGGTGGAGAAGGCGAGGCGGTCCCCCTGGGCGGCGAGCGCCGCCAGATCGAGGCGCGCCTGATCCTCCTGCTCCGCCAGCCAGGGGTTGGCGAAGGCCTGCATAAACAGGTCGCCGATCAGCTGCTGCATTGCCTGTCCCCCGCTACCGTGGGCTAACTGGACGCTTTTCATACTTCATTTTCCTGACTGCGATATTGATACCAGGCGGCGCAGGCCCCTTCAGAGGAGACCATTAGCGCGCCAAAGGCGCTTTGCGGATTGCAGGTGCTGGCGAAGAGCGGGCACTGGTGCGGTTTACAGCGGCCGGTCAGCACCTCGCCGCAGCGGGCGCGCGGGTCGTCGCACACGCGCTGCGGCGCCGGGCGAAAATGCGCCTCGGCATCGAAGCGCTGATAGGCTGGCGTAAGCTGCACGCCG
>P_73
ACCACGCTGCCCGATTTCATGGAGTCGACCATTTCGCGGGTGATCAGCTTCGGCGCCGGTTTGCCCGGGATTAACGCCGTGGTGACAATGATATCGACCTCTTTCGCCTGCGCGGCGAACAGCGCCATTTCAGCCTTAATAAAGGCCTCAGACATCACCTTGGCGTAGCCATCGCCGCTGCCCGCTTCCTCTTTAAAATCCAGCTCGAGGAACTCGGCGCCCATACTCTGCACCTGCTCCTTCACA
>P_74
TATTTAGTCTACTTCGTTCAGTTACGTATTGCTAAGGTTAATCCGATTCTGCTTCTTTACCTGCAGCACCTATCTAACATGGCAGTGTCCTGGGTTGCGGTGAATCTTGTTCTTTTTAGCACGCAGAGGTGAATAATCAATGAACAACAATATAACAAATACGGGAATTTTTTTGAAGCAATCTGCGGTTAGCCTGCGAAGTAAATTTTCTGATTTCACGGGCAAGGCAAATTACAGATTCCCTTCGTACCGTTTTATTTAACGCAAACGCCATCCTTTGTTCCGCTAGCCGCGCCCCTGTCGCCCCGCGACCTGTCCACACCAGCGGCGCCTAACCCTGTGGATAACCTGGAGGCAGTTGCCTGGCAGCCGCAGCCCGGGCGGGCTACCGGCTGCCGTTCTTTGAACGGGGACATACCCCGCCGGGCAGCGCGCTAAGCACAAAATCACCACCCCGGCACAGGGAAGCGCCCACCCGCTTAATAATTCCACTTCGGCCGCGCCACCGTGTTTTTCTTCAGCAGGTCGCGGAACGCTTTCAGGTAGGGCTCATTGCTGCGCCCGCGCTTACAGATGGCCGAGAACAGCAACGAAAGCCAAACTCGTTGGGCAGCAGCACCACCGCAGGCGGTTCTCTTTGATCCACGGCCAGGCGTAATGCTCCGGCAGATAGCCAATATATTTCCCGAGAGGATCAGCAGCAGCTGGGCGTCGACGGTCTCGACGGTGGCGCTCCCTTTGCTGAAGCCCCGACGGCGGAGATCGCTGGTGTTCCAGTAGCTGCGGGTAGGTGCTGCAGGTAAGAGAGCAGAATCGGATTAACCTTAGCAATACGTA
>P_75
CAGGGCAAAACCTGGTAACGTCCATAGTGCAGCACTTCAAAGTTGAGCAGCGCCAGCCAGTCCAGCTGGCGCATCAGCGTAAACATACGGCTATTATAAGGCGTTCCTTTGCGCAGGACCGGCACCAGCTTACGCAACCCCATCAGGCTGACCGGATTAAACCCGGTCAGGATCATCCAGCCATCATCAATAAGTACACGATCGGCTTCCCGCAGCAGACGATGCGGATCGCTACACCACGGCAGGGTGTCGACAGCAGGCAGGCGTCAACA
>P_76
ATATCAGACCTTTCAACTCAGATAGCTTGTCCGCTCTCTGCCAGGAGCAGACGTGAAAATCAAAACCGATGGCAAGCTTACCGAGCATAACATTATGCTTGCGCTGCTGTGTAACGTGCTTCCAGCTTATCCAAAAAGCCAAAAAGTACTTGATTCATTTTCACTGTAATCGTGCGCCCGGAGCGCTTCGGCGTGTCAACGAAACGATATTCTGCTGCACGGCTCAGGTCTTTCTCAGAATAAAGCAGGAGATA
>P_77
GTGTTATGTCACTTCGTTCAGTTACGTATTGCTAAGGTTAATCCGATTTTGCTCTTTTCTACCTGCAGCACCTATCTTCTTCTGAGATGCCCGGTAGCGTGACGCTTACCGGGCGTATGTCTTAGACGCCGTAGGCTTCACGATAGGCGCGAACTGACGCCAGGTGTTCCGCCATCTCGGGTTTCTCTTCCAGATAAGTAATCAGCTCTTTCAGAGTGATGATTGAGATAACCTGGCAGCCGTAATCCCGCTCCACTTCCTGAATGGCGGAGATCTCGCCGCGGCCGCGTTCCTGACGATCCAGGGAGATCAGAACGCCCGCCAGCTGCGCGCCCTGGGCCTGGATAATCTCCATGGATTCGCGAATCGCCGTACCGGCGGTGATCACGTCATCCACCAGCATTACCCGGCCCTGCAGCGGGCTACCCACCAGATTGCCGCCTTCGCCATGGGTTTTTGCCTCTTTGCGGTTAAAGCAGTAAGGCAGATCGCGGTCATGATGCTCGGCTAACGCCACCGCGGTGGTGGTGGCGATTGGGATTCCTTTGTAGGCCGGGCCAAACAGCAGAGGTGCTGCAGGTAGAAAGAAGCAGAATCGGATTAACCTTAGCAATAC
>P_78
GCCGCCCATGTGGTGGGCGTGGAAGGGGTGCCGGCGCTGGTGGAGAAGGGGCGGGAAAACGCCTCCCGCAATGGTTTATCAAATGTCACTTTCTTCCATGAAAATCTGGAAGAAGACGTCACCCGTGGCACGGGCGAAGCACGGCTTTGATAAAGTGCTGCTGGACCCGGCCCGCGCCGGCGCGCCGGGCGTGATGCCGCATATAATAAAACTGGCACCGCGGCGGGTGGTGTATGTTTCCTGCAACCCGGCGACGCTAGCACGGGGCGGGGCGCGCCACAGGTGCAGAAACATACACCACCCGCAGCAGTGCCAGTATGCGGCATCACGCCCGGCGCGCCGGCGCGGGCCGGGTCCAGCGGCGCTTTATCGAGACCGTGCTTCGCCCAGGCCTGAGACAGTGTCTCCAGATTTTCATGGAAGAAAGTGAATTTGATAAACCATTGCGGGCGGCGTTTTCCCGCCCCTTCTCCACCACGCGCAGCCCTTCCACGCCCACCACAT
>P_79
ATTTGCTGTCGCGCGACGATTTGCCCGTCGCGTACTACCGCCCGGACCTCGCCGGCGCCAATGGCGAGGATTGCGCTTTGCGGTGGATTGATGATGGCGTCAAACTGCCGGACGCCGAGCATCCCCAGATTTGACAGGCTAAAGGTCCCGCCCTGGAACTCTTCCGGCTTCAGCGTGCCCGCTTTGGCTCTGGTCACCAGCGAGTGAATTTCGTTCGATATGTCA
>P_80
TCTTTTTGCTGACCTACTTCGTTCAGTTACGTATTGCTAAGGTTAATCCGATTCTGCTTCTTTCTACCTGCAGCACCTCTCAACCAGCTGGCACAGAGCGGAAGTCACCTCCGGCTGTACTCGGCGCAGGATGCGGCGCGCACGGAACGGAGAAGCTGTCGCGGCATACCGCGTTTAGCGTGGTCTCAGAGCAGCTGAAGTCCCGGAACAAGGATCTGGATGCGGCCATTGCGCAGCAGAAGGCCGGGCTGCATACCCCGGCAGAACAGGCCATTCACCTGGCCATCCCGCTGCTTGAGAGCCAGGACCTGACCTTCTCCCGGCCCCAGCTGCTGGCGACGGCAATGGAAACCGGGGGCGGGAAGGTTTCGATGGCGGACATCGACACGACCATCCAGGCACAAATCAGGTCGGGGCAGTTGCTGAATGTACCGGTGGCACCCGGGCGTGGCAATGACCTGCTGATATCCCGTCAGGCCTGGGACGCCGAGAAAAGCATCCTGACCCAGGGTGCTGGAAGGTAAAGACGCGGTGGCCCCCCTGATGGACCGCGTGCCGGACAGTCTGATAGGTGCTGCATAAAGAAGCAGAATCGGATTAACCTTAGCA
>P_81
GGCAGATCGTCAGGGCCAAAACAGGCCGCTTTAGAGGTGCCGCCGCGCATCCATAGACAGGGGATTCCGCGTTGCGCCATTTATTCCTCCACCTCGTCTGCGCGGTCGTAATACCGCAGGCCCTTTTCCGCCAGACGCGGACGCATAGCGTAAATATCCAGCCCCAACTCGCCATTGCGCATCCGCTCACGTTTCGCAAGCTCATTGCTCATGCGGTCTTCCGCTTTATGGAGCACATCACGGACCCGGGCGTGAGGCAA
>P_82
CTAGCCGAGCTGACCGAAACGGTGCTGTTTGGCGATATCTGGGCGCGTAGCGAGCTGTCGCCCCGCGAACGCAGCCTGATCACCCTTTCCGCCCTGACGGCGCAGGGCAAAACTGAACAGCTGCCGTGGCACATCGCGTTCGGCTATCAGAATGGCCTGAGCCGGGAAGAAATTGTCGAATTGTTTACCCATCTGGCGTTCTATGCCGGTTGA
>P_83
ACTTATCCTTCGGCAGGTGGAGGAGTAAGGCGTACAATTTGATATCCAGCGCCGTGCTCATCTGCTGATAGCGCAGGAGGACGCGGGTGAACAGCAGTCCCACCAGCATCGCCAGCGAGCGATAGCCCTGCGGCACGCTACCATAGCCAAAACGCAGGGTTTGCACCAGGGGTCAATCGCCATCGCCTCGTCCAACAGAATAAAAATGAAGCGCCAGGTCAGCAGGATCTGCTCCGTCAACA
>P_84
TGGCGGCGGCGAAAACGGCTGTATTCTGCACTACACCGAAAACGAATCTGAACTGCGCGACAGCAATTTAGTTCCTGATTGACGCCGGCTGCGAGTATCGCGGCTATGCCGGGGACATTACCCGCACCTTCCCGGTAAACGGTAAATTTACCAGCCGCAGCGCCGAGATCTACGACATTGTGCTCGAATCGCTGGAGACCGCGCTGAAACTCTATCGGCCGGGCACCTCAATCTGTCAGGTCAACCAGGAAGTGGTGCGCATTATGATTACCGGCCGCGTGCGGCTTAGGGGATCCTGAAAGGCGAGATTGACGAGCTTATCGCCAACAACGCCCACCGCCCGTACTTTATGCATGGCCTGAGCCACTGGCTGGGTCTGGATGTGCACGATGTCGGTAATTACGACACCGACCGTTCGCGCGTCCTGGAGCCGGGAATA
>P_85
GTGGCGATATCTTTGGTGCGCCGCTGGCCATTGAAGGTCTGATGGCCTTCTTCCTCGAATCCACCTTTGTAGGTCTGTTCTTCTTCGGTTGGGATCGTCTGGGCAAAGTTCAGCACATGGCCGTCACCTGGCTGGTTGCGCTGGGTTCCAACCTCTCCGCGCTGTGGATCCTTGTCGCCAACGGCTGGATGCAGAACCCTATCGCATCGGACTTCAACTTCGAAACCATGCGTATGGAGATGGTCAGCTTCTCTGAACTGGTGCTCGACCCGGTCGCCCAGA
>P_86
ATAGGCGGGTCATCGCAATCACCGCGCCCTTACTGGCGACATAGGCCATCAGCCGCGGCGCGCCCCACAGTGCGGTATCCGAAGCGACGTTGACGATCGCCGCCCCTTCGCGCAGCAGCGGTACCGCCGCGCGGGTCACCAACCAGGTGCCTTTAACGTTGACCGTCATTACCCGATCCCACAGATCCGGATCGTAATCGATCATATTTTACCGCCGACGCCGGTGGCCATCGCTGCGTTATTGACTAAGCCATCGATAGACCCCTGCGCGCCGATGGCGCTGAAGACCTGCTCGATCGATA
>P_87
TCTTTTGACCTCGTTCAGTTACGTATTGCTAAGGTTAATCCGATTCTGCTTCTTTCTACCTGCAGCACCTCTCATCATGAGGAGTCAGAGGGGGATTTTACGCAGAACGGCAGAAAAATTGACAGAAAAAGATATTTTGTATCCTTAATGATGCGATTTAGCATACAAAATGTTAATTACCTCGTTGCGCATATTCACGGTATAAATTTTTATGAGCAAACGCTGGCAAACGTTTGCTTTTTGGTCTACAGTCCGATAAAATTCCCGCTTTGCCACCTTGGGATTGCTTGTGATGTCCGTTAACACCGCAGAGTCAGAAAATGCGCAACCGGTTGCGCATAAACCAGCCAGCGAATTAATCTACCGCCTCGAAGATCGCCCGCCGCTACCGCAAACCCTGTTCGCCGCCTTCCAGCACCTGCTGGCGATGTTTGTCGCGGTGATCACCCCGGCGCTGTTAATCTGCCAGGCTCTCGGTCTCCCGGCGCAAGATACCCAACATATCATCAGCATGTCGCTGTTCGCCTCCGGCGTCGCCAGGTGCTGCAGGTAAAGAAGCAGAATCGGATTAACCTTAGCAA
>P_88
ATGTTCGCTCATCCCGGCGGTCGGGCTGCCATCCTGCGGTAGCCACGCCACTTTGCTGAATCCGGCGTGGCGGCACTGTTGTTGCCACTGAGCGGTGGTGAGGAATAACTCACCTTCGCGGGCGTCGAGATCCTGTAGCGGAAGAACCAGCGGGCCGAAAACGAAGTCAAACAGACGCATTGGCTGGGTA
>P_89
TCTTGGCCTTTCGTTCAGTTACGTATTGCTAAGGTTAATCCGATTCTGCTTCTTTCTACCTGCAGCACCTGGATAGTTCGCGGAGATTATGGGGGAAATCATCCCCCATATTAAGTATTCCCGGGATGCTCCCGGCGCAGCGCAGCGCCACAGCGCAGGCCGGGTCGGCGTCAGGTTCGTTTATACAGCGGCAGCCGGATTACTGTTAAACGCAGACCACCCAGCGGGCTGTCGTCGGCCTTCACCCAGCCGCGGTGCTGCTGAATAGCGGTTTCGACAATCGCCAGCCCCAGAGGTGCTGCAGGTAGAAAGAAGCAGAATCGGATTAACCTTAGCAAT
>P_90
GACTGTTGTCAGGCAAAGAGGCGCTTCGAATTGTGCCAGAAACAGGGAAATACCTTCGCGCAGATCTTCTGGCGAGGGCTGTTAAGCGTTTCGGTGAGGAGAACGCAGTTGATCCCACCCACGTTGTCCTAAACTACGGCTTTACCCAAAACCAGTGGCCTGCTGCTATGAGCGCACTGAAAATACTTTGCTCAGAGATGCCCATTGATCAGGACATTGTCCGCACTATGCTGATGGAAGATATAGATCAAGATTGCATAAATGATGATGACTTGGAGTTGTTAACAGCACTTTGCGGGGCGTGAGAAGTGATCGTTTTATCGGACAATGATGTCATTTTGAAGCTGGCCCAGTGCAATTTGTA
>P_91
CTTACAGGGAGCAGGTTATGCAACATCCGTCGAAACCGTTGGCGAAAACCCGTCAGGGAACGCTGGCCGGGAGCGCAGAACGGGGATTCATATCTGGCGCGGCATTCCGTACGCCGCGCCGCCCGTGGGCCCGCTGCGCTGGCGCGCGCCGCAGCCAGCCGCCCGCTGGCAGGGGGTACGTCCAGCCGAGACCTTTTCCGCCGCCAGCTGGCAGGACATTGACTACTGCCGCGAGCTCGGCAGCAGCAATCCTGGCGCCTTCAGCGAAGACTGCTTATATCTCAACGTCTGGGCCCCGGCCAGCGCAGCGCAGCCGCTGCCGGTGATGGTCTGGCTGCACGGCGGCGGGTTTCCATCGGCGCCGGCAGCCTGCCGCCTTACGGATGGCAAAGCGCTTAGCCGCGACGTGGTGGTGGTGACAGTTAACTACCGGCTGGGCCATCTCGGCTTTTTCTCCCATCCGGCGCTGGAAGAAGAGGCGGGCGAACGTCTCTATAATTTCGCGTTGCTCGATCAGATTGCCGCTCTGCAGTGGGTTGCGGAGAATATCCACGCCTTCGGCGGGGATGCCGCCAACGTCACGCTGTTTGGCGAATCCGCCGGGGCGCGCAGCGTGCTGTCGCTAATGGCCTCCCCGAAAGCGAAAGGGCTGTTTCATAAAGCGATTATTCAGAGCGGGTATACGCTACCCGATCTGCCGCGGGAAAAAGCGCTGGAAAAAGGGCGCCTGCTGGCGGAACACTTCGCCTTACCGCAAGCCAGCGCTGAGGAATTGCGGGCGATCCCCGCGGAGGCACTTCA
>P_92
CCTAAGCGCCATTCCGTTCAGTTACGTATTGCTAAGGTTAATCCGATTCTGCTTCTTTCTACCTGCAGCACCTATAGATCAGATCCTGGTTCTGGTAAGCCACCACGTCAACGCCCTGGCTGCGCCAGCGGTCGTTAGCATAGGCTTCCTGAGTAGAACCCTGCAGCACGCCGACGTGCTTGCCTTTCAGCGCCTCCAGCGTCGGCTGGATCGGCGACCCTTTGGCGGCGATCAGACGCGAGTCAGCGGCATATAGCTTGTCAGAGAAGGCGATCTCTTGCTGGCGCTTCTCGGTAATAGAGGTGCTGCAGGTAGAAAGAAGCAGAATCGGATTAACCTAAGCAATATCGTA
>P_93
CCCGGTTTTTCAACCTATCGTCGATAGTCGCTCACAGCTACAGGGGGTGGAGATCCTGATCCGCTGGCGCCACCGCCGCCAGGTTGTTCACCCCCAGACCTTCTACCGCACTTCCGCGCCGACTACACCTGGCTACTGCTTACGGCCTTTGTTCTGCAGGAGGCCGTGCAGAATCTAGTGGTTCTCCAGGCACCTTCTATTTTTCGGTCAACATACCCTCCTCACTCGCCGACAGTGACAGCCTGCTGCGGATGGTGGAAGCCGCTCGCCAGCAGCTTCGGCAGCCAGAGGGCGTGGCAAGGCTGGTGCTGGAATATGCTTGAAACTATCGATTTTCGCCATCAGAGCCGCTCCGCCGCCCACATAGCGCCCTTGCGACGTGCTGGCGTGCGCGTGATGCTGGACGACTGCTTTTCTCAGGGGAGCGTTATCTTTCCGGCGCGTCGACTGCACTTTCGAATGCGTATAAACTGGATATGAGCATA
>P_94
AGCAGCTTCCTGACGCTGCGCGGCATCCGTACCCTGGCGCTGCGGATGGAGCGCCGCACAGCGCGAACGCGCTGCAGCTCGCCGAATGGCTGGAACAGCAGCCGGAAGTGGAGCGAGTCTGGTTTCCCTGGCTGGCCTCGCACCCGCATCATCAGCTGGCGCGCCAGCAAATGGCCCTGCCCGGCGGCATGATTTCGGTGGTGGTGAAGGGCGATGAAGGTTACGCCGAGCGCATCATCAGCAAGCTGCGCTGGTTTACGCTTGCGGAGAGCCTGGGCGGCGTGGAGAGTCTGGTGAGCCAGCCCTTCAGCATGACCCATGCCTCGATCCCGCTGGAGAAACGCCTGGCGAACGGTATCACACCGCAGCTGATCCGCCTGTCGGTGGGGATCGAAGATCCTCACGATCTGATTGCCGACTGGCAGCAGGCGCTGCGGGCGGAGTGATTATTCCGACGCGCGGGTCGTTGTCAGCGCGTCGGCCATTCCCTGCTGAAGGTGGGCGATAAACTGCGTCAGCTTCGGCAGGGGCCGACGATCCTGGCGCCAGAGCAGATGCACAGGCCGCGGCTGCGGAGTCCACGCCTCCAGCACGCGCACCAGGCTGCCGCTGGCCAGCGCATCGGCCAGA
>P_95
CTGTGACTTCGTTCAGTTACGTATTGCTAAGGTTAATCCGATTCTGCTTCTTTCTACCTGCAGCACCTGAAGAACCGCATGCAGTCGGCTTCGCTGCCCGGCGGGTTGATGGTGTTAAAGCCAGCAGCTGCCGGGCGAGCTCAAGGGTCGCGGTCATCAGCGGCGTTCCGTCAGCCAGTCGAGGCAGTTAATCCACAGCTGGCGATAGCCGGGCCATTTGGCAAACTCTTCCGGCAGCCAGTGCGCCGACATGTCGCTGGTCCACACCAGCGAGCGACCCTGCTGATATTCGCGAACAGCCAACAGCGGATGACCGGTACCGGCCACGGTCGCCAGCAGTTTGCCTTCCGGGTGCATTTCAACTTCGTTATAGCCCAGCAGCCACGGCCATTCGCCCGGAATATCGTTAAACAGGGAGTAGCCTCCGTCACTTTCGGCATAGCAGCCTTCCGGGGTTTCAATGCGATCGTCCCAGGCCAGGCAGCGTACCGGCAGCACTTTCTCCACCTCGGTATGGCGGTAGCGCGCGCCGCCGTTGATTAGGTGCTGCAGGTAGAAAGAAGCAGAGATCAATTAACCTTAGCGATA
>P_96
TGTTATTTATTTGTCTTTCGTTCAGTTGCGTATTGCTAAGGTTAATCCGATTCTGCTTCTTTCTACCTGCAGCACCTCAGTAAGGAACCCTTGGTCTTACAGCAGATTGGCCTGCTGCTGGCGCTGCTCCGTAGAATCTGCCGCCTGCAGCAACGGGTCCACGCCCAAAACCGAATAACAAGGCTTTTCCGCTACCGGGTAGCCGCCCATTCAGACGCCTGACGCCGTGGCGTCGGGAGCGCAGCGACCTACCCGGCGATCCGCCTCCAGCGCCAGCAATACGCTCAGCGATAAAGAAGCGTTGTTTACGCGTAGCCTTCAGGCCATTGCTCCTGCGCACCAACTTCCGAGGTGCTGCAGGTAGAAAGAAGCAGAATCGGATTAACCTTTCGCGAT
>P_97
TGAACTTCTCGGCCGATGCGTTCATGCGTTAGATTAGCCGTGCGCGTACCTTCGGTTTTATGCGCGATATCGAATATCTGCAGTCCCGCGGCCTGTGCCTGGGCGGCAGCTTCGATTGTGCCATCGTTGTTGACGATTATCGCGTACTGAACGAAGACGGTCTGCGCTTTGAAGACGAATTTGTTCGCCACAAAATGCTGGATGCGATCGGTGACCTGTTTATGTGTGGTCACAACATTATCGGCGCATTCACGGCGTACAAATCGGGTCACGCGTTGAACAACAAACTGCTGCAGGCGGTTCTGGCAAAACAGGAAGCCTGGGAGTATGTGACCTTCGAAGACGACGCAAAACA
>P_98
ACATCAAAAATAAGTACCGCTACGGCCGCCCCTTTTCCCGGCCAATTCGTAGTACGTTAGTGGCCCCGGGGTTGCCTGAGCCGCTGTCGCGTGGGTCGGGCAGGCCAGCGAGGCGACATACCAGAATGGCGCTGGAAATGGAGCCGCAGAGGTAGGCGAGAAGGAGTACCAGTCCAGGCGCGATTGCACTCATAACGCTGTTCCGTTTTCTGAAAATGTCGTTGTCTCTTGATCTGTGGATAATACGCATAATTCGCCGGAAGTGGTATCCGGTTTAGCTAAAAAGCAGGCAGGGCGTGATGGATATTGTATTTATAGAGCAACA
>P_99
GGCTGGTCTTGGTGGCGAAATTATCTGCTACGTAGCCTAATCGGAGGAAAAAATGTCTCGTGTTGCTAAAGCACCGGTCGTTGTTCCTGCCGGCGTTGATGTAAAAATCAACGGTCAGGTTATTACGATCAAAGGTAAAAACGGCGAGCTGACTCGTACTCTCAACGATGCTGTTGAAGTTAAACATGCAGATAATGCACA
>P_100
AACACCGTAGGCCCGCGCAAGCGCAGCGCCGCCGGGCAAGCTGTACCAGGCTCCGTTCCCGTCGTTGTGCCGGATGACGGCTAACGCCTTATCCGGCCTACCTTCACCCCAGCTCTAAGGCTTGCGCCAGCGGGGGATTCCCGTCGCATCGCCTGAGTCCCCTCATCCACACGACGATACGTTTGTTTATTGCCTTACTGCCAAGCTGAATCGTTAAAGCTAAAAACAATATAGATCACATATCCTGGTGATAAATACGTATTACTTAGCAAAATAATACGACTTTCATCTCATTTAACATCATAAAAACGGCCACTTTCTCACCAGGTGAGGCGCTTCACATTTTTAATCACCCCCATGCCGGTAGATTTCACACGTCAATGACACAATCGATTCAGCAAAAAGGGAATAAAAATGAAAAAGACATTA
>P_101
GGTGCGCGATCGCTGGCAGGCGCTGCTGGGCTTTCCGCCACTGGGGGAGCAGGGACTGGACGTGGGCGGCCGGCAATTTATCTTCCGTGAAGGGGCTGCCAACCAGCTGACCGAACTGGTGTTCCGCGTCGCCAACCCGGCGCTTAAGGGGCCAGCGCTTTCGTGTCGGCAACGGCGTGTATCGCTTTACATAAAGGCTGACTCTAGCGTGCCGTGGCGCGCAGGGCTCCCGGCGGCTGGCCGGTGATGCGTTTGAAAGCCCGGCTGAAGGCCGCCAGCGACTGATACCCGAGGCTGAAGGCGACCGTTTCCAGCGCCTGGCCTTCATGGGTGATGTACTGCACCGCCAGCCGCATACGCAGCTCGGA
>P_102
ATGGATACCGTAACGGAAGCGCGTCTGGCTATTGCCCTGGCACAGGAAGGCGGCATCGGCTTTATTCACAAAAACATGTCCATCGAGCGCCAGGCGGAAGAAGTTCGTCGCGTGAAGAAACATGAGTCCGGCGTGGTCACCGACCCGCAGACCGTTCTGCCAACCACCACCCTGCGTGAAGTGAAAGAGCTGACCGAGCGCAACGGTTTCGCCGGCTACCCGGTGGTTACCGAAGAAAACGAGCTGGTTGGCATCATCACCGGCCGCGACGTGCGTTTCGTCACCGATCTGAACCAGCCGGTCAGCGTCTACATGACGCCGAAAGACGTCTGGTCACCGTTCGTGAAGGCGAAAGCCGTGAAGTGGTCTTCGCTAAGATGCACGAAAAACGCGTTGAGAAAGCGCTGGTCGTGGATGAGAGCTTCCACCTGCGCGGCATAATCACCGTCAAAGACTTCCAGAAAGCAGAACGTAAACCGAACGCCTGTAAAATTGAGCGGGCCGTCTGCGCGTAGGCGCGGCGGTCGGCGCTGGTGCCGGCAACGAAGAGCGCGTAGACGCGTTGGTAGCGGCAGGCGTTGACGTTCTGCTGATCGACA
>P_103
GCTTATCGTCTATTCGTTCAGTTACGTATTGCTAAGGTTAATCCGATTCTGCTTCTTTCTACCTGCAGCACCTGGACCTCAGGTTTACCACCAACCAAAAACACCGGTGTCCCTTCAGCGCCGGCGCGCTGCATTAACGCTTCCCAGAGAGATCGGCCCCGGCGACGCAGGAATACCTGGGCCTGCGGGTATTTTTTGCGCAGCGAACGCACCACGCTGATGCCATCGGCATATTTAAACTCCGCCGCCTCAATCAGCGCCCGTACCTCCATTATCCTCTACGGCCAGCATTTTCTCAGCATTAATGGCCACCAGCGTCCCCTCACGAGGGGGAGCACACGCCATCGGCAAACAAATAATCCAGAGCGTGCGGCATATCGCGCCAGCCTATAAGCTGCAGCCCTCTTAACAGGTACAACGGCGCGGAAATGGTCCCAGTCATAGGTGCCAGAGTAGAAAGAAGCAGAATCGGATTAACCTTAGCAATA
>P_104
TTGTGTTTATGTCGTTCCTTCGTTCAGTTTTATTTTACTTCGTTCAGTTACGTATTGCTAAGGTTAATCCGATTCTGCTTCTTTCTACCTGCAGCACCTGATCCCCGAGCTGGCCTGTGCGGTGCCGTTTTACGGTCGCCAGCCGCCGCTGAAGGAGGTCGATAAAATTAAAGCACCGCTGCTGCTGCACTATGCCGGCCTCGATAGCGGCATTAATGAAGGCTGGCCTGCCTATGAACAGGCGTTGAAGGAACACCATAAAGTCTACGAGGCCTATTTCTATCAGGGCATGAATCACGGCTTTCATAATGATTCCACGCCGCGCTACAATCGGGCTGCGGCTGATCTGGCCTGGCAACGCACGCTGGCATGGTTTGAGAAGTATTTACGCTAGCGCAACCGTCATAAATAGCGCTACCGCTCGCTCAAAAAAACGCTATATAATTTATTATATAACGATTGGGAGGGCGCGATGGAAAATCATTTTGGCAAAGGCTTAATGGCGGGGCTACAGGCATCCTATGCTGACACCGCCGCGCATGTACGCGGCGAATTTTTGCGCCGACTATAAACGCGGGTTTGTGCTCGGCTACTCGCACCGCATGTTTGAAAAAACCGGCGACCGCCAGCTCAGCGCCTGGGAAGCGGGGATCCTCACCCGTCGCTATGGCCTTGACAGAGATATGGTGATGGATTTCTTCAAAGAAAGGTGCTGCAAGTAAAAACAAGAAATCGGATTAACCTTAGCA
>P_105
GCAAAAAAGCTATCGACCGTACCACCCTGCTGCTGGGTCTGCTGCCGCCGTTCTATGTCGTCGCCGCGGTGCTGGTGCAGTTGTGGATCCATGGGATTATCCCGTTCCATATGGCGATCTCTTCCCTCTGGCAGTACGCGCTGATCGTCCACATCATTCAGTGCTGATCGTTGCCATCCTGCGAGTGCGTGCTGAAAACCGCCAGCTGGAGCAGAAGCAGCGCCTGGCGCGCGAACTGCAGTTGAGCGTGAAGCCAGCTTCCACCAGCGGCAGTTTATGGGCATGGTGGCGCACCGAATTCCGCACCA
>P_106
GTGATCCAGACACCGTGTCCCGGAACTGACACAGGCTTTAGTAAAAGCCGATAACACGAACACTATTAAGCTGGCCACAGTCATAGAGAGAATAGGTAGTGAACTGGGAGGTTAAGCCGACCAGGAATGGCATGACCTTGTAGTTAAATTCAATCTGCCAGGAACCCCGGCCTCGCTTCATTCCTGCTTCAGCCAGCCACGGACGTTTAACTTCTTCAAACTCACCTTCTTTTGGATAAAAGGTAACCGTTGATTCACCCAAGCATTTCCACCTTCACATCACGACTGGCGACAGACGTAGCGACATTGAAGTATTTGACGTAATCGGAAACGCTGATTTTGAAGAGCGGCAATACGTCAGAGTCATCTTCCTGGCTGTCATTAAAATAGGCCTGCATGAGGCATAACCACGGCGCACGTTTTGCCTGAAGAGGCAGGTAATATGCAGCTCAGTAATTCGTTAGATTGCTTTATACTGGCGCGTTTTTTAAACGTTTTAGTAGCTGGCAAGAGTGCTTGAGTATCCATTTCAATGCCTATGGGTAAATTTTTACCCACCCATAATGACAGTGAAAACAGAAATTGCAAGCTATCGCGATACTTATCCACCGGAAAAATCTGCACTTTATCCACAAGTGGATAATTGAGAACTGAACTTGACCTCTTTCCCATAGCTTGTTGATA
>P_107
TATGTTATGTCCTGTACTTCGTTCAGTTACGTATTGCTAAGGTTAATCCGATTCTGTTCTTTCTACCTGCAGCACCTAAGGGAACATTGGTTCCCGCTGGCTGGAGCTTTTCGCCCGTGAACAAACTACGCTGTCGGCGCGTACCGGTTTCGAGTTTATTCTCGCCGGCGTAGTCGACAGTAAACGCAGCCTGCTGAACTACGACGGGCTGGACGCCAGCCGGGCGCTGGCTTTCTTCAACGATGAAGCGGTGGAGCAGGATGAAGAGTCGCTGTTCCTGTGGATGCGCGCGCACCCGTATGATGATTTAGTGGTGCTGGACGTCACCGCCAGCGAACAGCTGGCCGACCAGTACCTTGATTTCGCCAGCCATGGCTTCCACGTCATTAGCGCCAACAAGCTGGCGGGCGCCAGCAGCAGTGATAAATATCGTCAGATCCACGACGCGTTTGAGAAGACGGGGCGCCACTGGCTATATAACGCCACCGTGGGCGCCGGTTTGCCGGTGAACCATACGGTACGCGAGTTTCTTGATCGACAGCGGCGATACTATTCTCGGCCTGAGCGGTATCTTCTCGGGAACGTTCTCCAGGTGCTGCAGGTAGAAAGAAGCAGAATCGGATTAACCTTAGCAATAC
>P_108
TGTTTTTACGGGTAAGGCTCAAACTCATTTTTATTATATGTACTTCGTTCAGTTACGTATTGCTAAGGTTAATCCGATTCTGCTTCTTTCTACCTGCAGCACCTGAAAGCGCCACACTTCCCGCAAGGGAGAAAGGCGGAACAGTTATCCGGGAAACGGCAGGGTTGGAACAGGAGAGCGCAAGAGGGAGCGATTCATCGGAAACAGTGATAATCTTTAAGTCCTGTCGGGTTTCGCCACTCCTGACTGATTCATGGTTGAGCCACCGGCTCCCACAGATGCACCGAAAAAGCGTCTGTTTATGTGAACTCAGTCAGGAGGGCGAGCCTATGGAAAAACGCCACCTGCGTGGCCTTGCCGTTTTGCCTCACATGTTAGTCCCCTGCTTATTCACGGAATCTGTGGGTAACTTTGCATGTGTCCGCAGCGCCCGCCGCAGTCTCACGGCCGGAGCGTAGCGACCGAGTGAGCGAGGAGGCGCAATTTCCCCGGCACCTACAAGACGGACACCGGACGCGCTGATGTGGCATATTGTCCCCTGATTAAGTCTTTATATTCCCTGATAATAAATTACCAGGATAAGGTGCTGCAGGTAGAAAGAAGCAGAATCGGATTAACCTTAGCAATA
>P_109
GGATCACCGGCAGATCGTAGCGCTTCGCCAGCCTCAGCTGCGCTTCCAGCAGCGCCTGCTGACGATCAAACTGCGGATCGTCGCGATAAAGATCGAGGCCAATCTCTCCCACCGCCACCAGTTTAGGCGGCCGCTGCGCCATCAAAGCTTCCAGCTGCGCCAGTCCCTCATCAGTATGCTCTTCGATGACGATCGGATGCATACCCAGCGCGGCGTACAGCGCTTCGTA
>P_110
GTTTTTCGTTTTTTATTCAGTATTTTGTATCATTGACTGCTCCCCGCCCAGGGGTACCTCACCCTTACTCAGTTGGAGTCCAACTTTTCAATGCATCAAAACAGGGCGAGGATTCCAACCCGCACGGGACGAGATTTCTAGGGAGCCTAACTGATAAAAGCGCCTTTAAAAGCACTCTTTAGTGTGCTATAATTTAGGCTCTAAATAGGAGGTTTTTTTATGGCATTTCGGGTCTAACCACTACTGCAGCAAGCATCACAGAGCTTAAACGTGATCCTATGGGCACCTTCAATGCAGGAGAAGGTGCCCCAGTCCCTCATGCTGAATCGCAACGAACCCGCTTTTTACTGTGTACCGCCTGCTCTGTATGCTCAACTGATGGAGCTTCTTGAAGATCAGGAGCTGGGTCATATTGCTGATGAGCGAATTGGTGAGGCGGTAATCGAGGTCAGTCTAGATGACCTATAAGCTGGCCTTTAATGAATGGACTCTGAAAAAATGGAAAAAATTGGGCCATACCATTGGGAACAATTCAAAAAGAAGCTCGCTGAGCGCCTGTTGAACCCACGGGTGCCCGCATCGCAACTCCATGGACCCAAAAGTTACATGCAAGATGAAGCTCCGTGGCGCAGGCTACCGACTGTGGTTTACAA
>P_111
GCTGCTTTGTGTTGACCTTCAATGCCAGACGTATTGCTAAGGTTAATCCGATTCTGCTTCTTTCTACCTGCAGCACCTGGTGTTTATTTTGATGAAGGCCGCGCCCAGCACGTTCTCGATTTCTATAACTTTGTTCCCCACGTGAAGGGGCATTTGACCGGCAAGCCCATCGAGCTGATGGACTGGCACGTTTTTATCCTGATAAATCTTTTTGGGTTTGTCGTCCCGCTGATAGATGAAATTACGTGTGAAGGAGTTCTGGATGACGACGGCGAACCCATGTTTGTACGGCGGTTTCGTACCGCTTATGACGAAGTAGCCCGTAAGAATGCAAAATCAACACTTTCATCTGGAATCGGCCTTTATATGGCTGGCGCTGATGGTGAGGGCGGCGCTGAGGTTTATTCCGCTGCAACCACCCGGGATCAGGCCCGCATTGTGTTTGATGATGCCAAACGCATGATTAAGCTGGCCCCGAAAACTCTGGGGCGGTTATTTGGCAGCAATAAGCTGAATATTCACCAGGAGCGGACAGGCTCTAAGTTTGAACCTGTAGCCAGTGAAGGTGCTGCAGGTAGAAAGAAGCAGATCGGATTAACCTAAGCAAT
>P_112
TAAAACACAGTATATGAATGAAATTTCTTTCAGTTTCATTCAAACAGTGATTTACATCACATATTATTACTCATCCTGAAGCTCATCCACATCGCGGCGATGGCGTCGCGGGTCAACGGCGCCATGGTGCGCCAGAACGGCGTGTGCGCATGGGCTTCGACTTTCCCAGCATCGTCCCGCACCACGGCAGGATATAGTCGGCAAACAGGAGCTCCAGCGTCTCGCTCTGGTCTTCTGCGGCATGATCCTCCAGCCAGGAGGCGGCCAGCAGCAGCGAGCCGAGATGATCCGCCGGACCTTCCCCTGTCGGGATGCCGTGTTCGCTCAGAAAAGCCCAAACTTCCGCTTCCGAGGAACCCTCCACA
>P_113
GGCGTCGAGCAAAACGTGATTGCTGACGCAATATAACAAAATTCTATCATTTCTGTTAAATCCTGGCTTGCGCATGCTTGTATAAGCAAGTATGTATCTACGTAAACAACGTTCATTGTCAGGAGAAACCCCCATGTAGCAAAGCGAATCGCCAGCTGGACGTCCGTCGCCAAGAGGCACAACACTGACCCGCGAAGAGCTGGCTGACCGAAGCCCCGCTGCGTATGTTAATGAATAACCTTTAATCCCGATGCCGCCGAAAACCCGCACGAGCTGGTGGTGTATGGCGGTATTGGTGGCGCAGCGCGCAACTGCGGGGAATGCTATGACGCTATCGTGAAGGCGCTGAAAAACCTGGAAAGCGATGAAACCCTGCTGGTGCAGTCCGGGAAGCCGGTGGGCGTATTCAAAACCCATGAAAACTCACCGCGTGTGTTCATCGCCAACTCCAACCTGGTGCCGCACTGGGCCACCTGGGAACACTTTAACGAGCTGGATGCCAAAGGGCTGGCGATGTCCCGCCATGACCGCCGGCAGCTCAATATACATCGGCAGGCGGGGA
>P_114
CTGGGATTTCTCCATCTGCTTTTTGACGCGGTTGCGAATGCGCTTCTCAACCTGCAGCAGATCGATTTCCGATTCCATCATCGCCATCAGATATTCCAGACGTTCGTTAACGTCGGACATCTCAAGCACAGACTGCTTGTCAGCCAGCTTCAGCGGCATGTGCGCCGCGATGGTATCCGCCAGGCGCGCCGGATCGTCGATGCTGTTCAGCGACGTCAGCACTTCCGGTGGGATCTTCTTGTTCAGCTTGATATAGCCTTCAAACTGGCTGATAGCTGTGCGAACCAGCACTTCCTGCTCGCGTTCGTCAATCGCCGGCGAGTCGAGATACTCCGCTTTCGCCGAGAAATGCTCGCCATTATCAGACAGCGCAGAAATGCGAGCACGCTGCAGCCCTTCGACCAGCACCTTCACGGTGCCATCCGGCAGCTCAGCATCTGCAAAATAGACGCCACGGTTCCAACGGTGAAAAGATCGTTTACACCCGGCTCATCCGTCGACGCTTCTTTCTGCGCAACCAGCATGATTTTTTTATCATGGTCCATGGCCGCTTCGAGGCAACGGATAGTTTTTCCCGCCCTACGAACAGGGGTATGACCATGTGCGGATAAACCACCACATCGCGCAATGGCAATACA
>P_115
TTAGCAATATATACTTCGTTCAGTTACGTATTGCTAAGGTTAATCCGATTCTGCTTCTTTCTACCTGCAGCACCTGTAATTCCCCTTTTTGATGAGCTTACCGGACGGCGCCAGCATGAAAAGAATAACAACAGCCAGGGTGCGGGAGTATGCCTTTGTTGCCCGTTACCGCCGGGCGGGCGGTGGCGCTGGCGACGGTGCCGACGATGATGTTTTGTCTCAGTCCGTTGAGCCGGGCGCTGGCGGACGACGACTATTTTGACCCGGCGGCGCTGGAGTTTGCTGACCCGCAGCGGCAAACCTCCGATCTGCACTACTTCGCCAAACCCGGCGGCCAGCGGCCAAGGGGACTTATCCTGTCACCGTGGTGGTTAATGACCAGGAGCTGGATCAGGCTGATATCACGTTTGTTGACGATGGCGGGCAGCTGCGCCCGGTGCTGACGCCCGGTCAGCTGGCGGAGTATGGCGTCAACGTCAGCGCGTTTCCCGCCTTTCAAGCGCTGCATGAAGGCGAAACCTTCACCCGGATCGAGAAGTTTATTAGGTGCTGCAGGTCAGAAAGAAGCAGAATCGGATTAACCTTAGCAATACGTA
>P_116
ATGATCGCCGCGCGCAAGCAGATGCCCGGATACGCTATTCTTCCAGCGTCGTCTGGTCATTGAAGGCGATACGGAGCTGGGGCTGTATGTAAAAAATTTGATGGACGCCATTGAGCTCGAGCAGATGCCAAAAGCGCTGCGCGTGATGTTGCTGCAACTGGCGGATTTTGTCGAAGCTGGACTGAAGAGCCCGCAGAAACCTGAACAGACATCGGTAGGTGAGGCATGCTGATTCGAGTGGAGATTGGGATTGATGCCTGGGAATCGACGCGCTGCTGCGTCGTACCTTCGGCCGCGATGCCGAAGCGCAGCTGGTGCACGATCTGCGTGAAGATGGACTGATCACGCTGGGGGTAGTGGCGACGGATGATGAAGGCCAGGTGATCGGCTACGTTGCCTTCAGCCCGGTGGCGGTGGAAGGTGAAGAGCTGCAGTGGGTCGGCCTGGCGCCGCTGGCGGTGATCGAACGCTACCGCGGACAGGGCATTA
>P_117
GGGCGCCTGCAGGGGGGCGGTTTCCCGCCCCCCTCAGGTGCGACTTGAACCTGAATCAGCGGAACTGTTTGGGACTACATCAAGTAGTTGCAACACAGCAACCATGAGTTTCAGGATCAAAATAATAATATCCATTCCGCCCATACGCGCGTCTCCTGTGGTTAAGGAGCACAATAAGCTGACGTACCTTTCCGCTGCCCGTTGCCAGCTTATCCCTGCCTGTCGCCGGCGGCGTCTGCCCTGGCCGATAGTTCGTCCTTTCCATGAACGGCTTCCCGGCCCGCCGCCTGCAACGACAGGGGTGCGCAGCGCTGAGCCACGCGTTGCCGCGCGGGCCAGTGACTGCACGTTGTTGACGTCAACACAGTGTGCTCTCTCAGGGGTTAAGA
>P_118
CGTCCGGCACCGGCAGCACCCGGGCGAGCAGCGTTTTCTCCCGCCAGTCCCGCCCGCCAGGCCGCCAGATCTTTGCTGCCGGTGGTCAGCAGGATCCGCTCGCCGAGGCGACGAGCCACCGCGCAGGCCTCGTTCAGATCGCCGACCACGTGAAGTAGCGGATGGCGCAGATCGCTCAGCTGCTCCGGCCTTTGATAGCGGCTGAGCAGAACCCCGACGCTGGCGCAGGCGCGCACAATATTCTGGCTGACCACCTCGGCGTAGGGGTCAAGGCATCGATCACCCAGCGGGTGCGCTGCGCTCTGAGCCACTCCGCCATCTGCTGCCACTCCATACGCCCGCAGCGTATCTGCCCGCGGATATCGCCGGCCAGCCGCTCGCCGGTAGGGGTCGCCACCGACAGGGTGTAGCGTACGTCGGCGGCGTCCAGCTGCTGGCAGATCGCCCGCGCATCGCTGGTGCCCCCGATAACCAGCACGTCGCCGTGATTCACAGCGCGTAGCCTCGCGGGGTGATCATA
>P_119
TTTGCTCAGATAACCGACAATCACCCGTAAACGCGCGTTGGGGACGGTAAACTGTGACCCCGACGGCGGTAAAGCGCAGAACATTCCACTTATAGTGGCGGCAGAGGTTAAATAGTCCTGATGAATATAAGGATATGCATCAGGCCGCTGATTTTGCCGAGATGCGCTTTTTCTGTCGTAGAATGGAGGATTATGAGCAGTTCGCTAACCACGTCAATGCAGGCTCGCTGGTCGCCGGAGACCACCCACATCGATCGCCTCGCCACCGCCGATATGCTGGCGATGCTGCATCAGGATGATAAGCAGATATCGGAAGGCGGTCGGCGCCTGTCTGCCGGATATCGCCCGGCTGATTGATATCGCCACCGCGACGATAAGCCGAGGAGAGCACCTGGTCATTATTGGCGCCGCGCTCGGGCCGGACGACCATTGAGGCGGTCAGCGACTATTCGCCGGAAGGTAAACACGCGCTGGTGGGGCTGATTGCTGGTGGGCAGACGGCGGCGATGGCCGAGCGGGAGACTGCGGCGAATAATTATGACCTGGGCGCCTTTGAGCTGCAGTCGCTGGACTTCAGCAACCGCGATATGCTGCTGGCGCTGACCGTCAGCGGCAAGACGCCATGGGTGTGGGGGGCGATGCGCCAC
>P_120
GTCGGACATGGTGTTTTTGTTGTGACGGACTCTCCCGGACTTCGAAAGACCAGTGCCCCGGTAATCATAAGTAATGACACTAAACCCCCTTTTATAAAGGTATTCAGCGAATCCTTTATAAAATCCCTGTACAACGGCCGTCGCCGGGTGAACGATCACCAATGCTTTGGCTTTGTGTCTTTGCCAGAGCGTGGCGGCGACAAAGCCGCCCTGGCTTACGGGGATGATGACAGGTTCCATGAGTCTCGCCTTGTGTGGTCATACCAGTTCAACCTGGATTTACTGTAGCTGCTGCGGCAGAAATCAGCGAATGTTTTCGAGACGATCTCAGTAAGAAAAACGTCCTGAAAGCATTGGCGACCAGAATCAGGAGCCCTCAGGCGGGGTGCCAACTCCCAGCCTGCCATTTAAATCCTTTCACAATCAATCAGCCTCTGCGCCAGGTGCCTTGTGTTCGGGGGGATAATGCCCGCTTTAGTTTCGTGTCGCCTTGCCGGAATACAGACTTTCCTGCCATACCATGGCAAATTTCCTGCACTTTGACGCTCATTGATTATACTTTGATGGCAGCTTGTGCTGCCTCAAGCAGTTGTCGCGATGGTGGATATCAAAACCAATATCCCGAACATTGGGTCAACGGGGCCGAGGAACATGTGTTCATGTAACAGTCGTGGAGGTATGGAAAGATGGGATTATTAAATTTTGTGAAAGAAGCGGGCGAGAAAATATGGGATGCCGTCTCCGGCGACAGTAAAGAAGATCGGGCTGAAAAGCTGAAAAAACATATCGATGGACTTAATCTGCCTGGCGCCGAAAAGA
>P_121
ATCTGTTCCTTCGTTCAGTTGCGTATTGCTAAGGTTAATCCGATTCTGCTTCTTTCTACCTGCAGCACCTCCGGCGATCCAGCTTACGTACCATGCTGATGCTCAACATTTTCGCGCCCGATAAGCGGGACAGGACATAGGTGCCGTTGGTGGTCGCCGCCTGCGGGACGAGAAAAGAGTAAAGACGCTGCCCTTGGGACCGTAATCCTGATCGGGCGCGAACCACACCGCTTCACCGGATTTTAAGGCATGCACCAGACCGGTCAGGTTGTTGCGATCGATCATCGCTTTGTTCGAACGCAGGCGACCGCGGGTTTGCACCCACTCCATCAGCGGGCTGTTGTGCGGCCGGTAGGTGGCCATCATTGGCCGACACAGCCCCATCGCGCGGCCGCCCAGCTCCAGCGACATAAAGTGCACGCCGACGACCATTACCCCTTTCCCACCGCTAAGCGCGTGATTAAGGTTGGCGAACCCCTCGACATCAAACCATTTTTTGACCCGCTCGTCGCTCCAGAACCAGGCCATGCCGGTTTCGATAAGCCCCATTCCCAGCGACATAAAGTTTTGAGATCGATCAGCGTCTCGCGCGCCGCTGGCGACATGTCCGGGAAGCAGAGTTCGATATTACGCCGGGCGATATGTTCGCAGCATTAAAGCGACGGGAAAGGCGACCAGCGCTGGTGCCGATAAAATGCAGCAGCGGATAAGGCAGTCGCCGGCTTGCCGTTGCCGCCGGCTCCGCTTCACCCGGCCCCATCCCTCCGGTCCGTGGCCTTATTACTGCGTCTGTCGCGTTGCGACATCTGCTTCCGCTTTTCTCCCGGAGGTGCTGCAGGTCAAGAAGCAGAATCGGATTAACCTTAGCGA
>P_122
TTTTTTTCATGTACTTCGTTCAGTTACGTATTGCTAAGGTTAATCCGATTCTGCTTCTTTCTACCTGCAGCACCTGGATAGTTAAGCCGTTCTGATGGACAGCGGGCGAAAATCAGGAGTTTGCCTTATTTCGTTCAACCTGTATTGAGATTATCTTTGCTATTTTAGGTGGCTTTTAAATCAAAGTGGTAATAGAAAAGTGTTGATGTTACGTCGTTTTTCATTGTTTTCTCTTGGTTTTTTAGGATGGTTATTCGTGTCCGGAAACGCCAGCGCGTCGTTTTCATCGACCCTTAGCGAAGGTTACCATACCTTAAGTAATAACGTAGCGCAGACCTGGAATGAGCCGGAGCACTATGATTTGTACGTTCCAGCCATCACCTGGCATGCGCGCTTTGCCTATGACAAGGAAAAAACCGATAAGTATAACGAACGTCCGTGGGGGGCAGGTTTCGGCGTCTCGCGCTGGGATGAGAAAGGGAACTAGGTGCTGCAGGTAGAAAGAAGCAGAATCGGATTAACCTTAGCAAT
>P_123
AGTACTGCTGCAGGGCTTTAAGCTGGATTTCCTGGCCGTCGCGGCGGGCGGAATTTTGCAGCTCCGGGCTGAAGACGGTGGCGGTCATGTCCGCCGCCGGTTTTGATCGTTTTCATTCAGCGGGATCGCCGCCAGCAGCCGGTAGCTTTGCATACGCAATGAACCGGCCTTGTTAATGGCGTGCGCGCTGCCCTGCACGCCGTTCACCAGGCGCGCGGAGATCGCCATA
>P_124
TATCTGGTTCTTCGTTCAGTTACGTATTGCTAAGGTTAATCCGATTCTGCTTCTTTCTACCTGCAGCACCTATCGCCGGGATATCCACACCCCATGCATGCGGAACGAGAAAAATCACCTTCTCATTATTGCGCTGCATCTCGTCGATGATCGCTTTCCCCTGCCAGTCGACGCGGGCAAGGATTTTGCTGCGGATCGCGCAGGCCCAGCTCGGCCATCATCACCATCGCCTGCGGCGCCGAGGCATACATGGCGTCGATAATCGCTTCCCGCTCGTACTCGCTTTTTTCCGGGAAGCAGTACAGCAAATTAATCTGCGCCCGGCGGCGCGAGCTTTTCGCCAGACGCCCTACCAGACGACCGAGTTTGCCGAGGAGCGGATCGCGAAAGGATGGCGGCGTCAGCGCAATACCGGCGAAGGCAAAGACCCCCAGCCAGGCGCCCCAGTAGCGCGGCAGTAAAAAGGATTTTTCAAACTTAGGGATAAACTCAATATTATTTTTTTTCGTTTCCATGCCCAATCCGCAGATCGACTGCTTAATCAAGATAATAGGTGCTGCAGGTAGAAAGAAGCAGAATCGGATTAACCTTAGCAATACGT
>P_125
CGAGAAGCGGCTGCGCCGCGTGATCCCTGACGCGCTGGACCTGATCCTCACTCCGTTCCTGACGGTGATTATCTCCGGCTTTATCGCCCTGCTGCTGATCGGCCCGGCCGGTCGCGCGCTCGGCGACGGCATTTCGTTTATCCTCAGCACGCTTATCAGCCACGCCGGCTGGCTGGCGGGCCTGCTGTTCGGCGGCCTATTCGGTGATCGTCATTACCGGTATCCATCACAGCTTCCATGCCATCGAAGCCGGACTGCTGGGCAACCCATCGATTGGCGTCAGACTTCCTGCTGCCGATCTGGGCGATGGCCAACGTCGCCCAGGGCGGCGCCTGCTTTGCGGTGTGGTTTAAAACCAAAGATGCCAAAATAAAAGCCATCACCCTGCCGTCGGCGTTTTCGGCGATGGGGATCACCGAGGCGGCAATCTTCGGGATTAACCTGCGCTTTGTGAAACCGTTTATCGCCGCGCTGGTGGGCGGTGCCGCCGGCGGCGCCTGGGTGGTGTCGATGCACGTCTACATGACCGCGATCCTTCTACGACGGCGATCCCGGGGATGGCTATCGTGCAGGCCAGCTCGCTGCTGAACTACATTATCGGAATGGCGATCGCCTTCGCCGTGGCCTTCGCGCTCTCTCTGACGCTGAAATACAAAACGGACGCTGAATAATGTCATTACCGTCACGTCTGCCTGCGATCCTGCAGGCCGTTATGCAGGGCCAGCA
>P_126
GTTGGTCAATGACGGCCCGAGCGAACCGCTGTTTACGCCGACGCCGGAAGTCCAGCCGCAGCAGCCGGCCCAGCGCTATCAACAACCGGCGGCCGCTCCGCAGCAGGGTTATCAACCTGCGCAGCATCAGCCGATACACCATCAGCCTGTGCCGCCGCAGCCGCAGTCCTATCCGACTGCGTCGCAGCCCGTGCAGCCGCAACAACCGGTTGCCCCTCAGGGGCATCAGCCTGCCGCCCCTGCGCCGCAGGAGAGCCTGATCCACCCGCTGCTGATGCGCAATGGCGATAGTCGACCGCTGCAAAAGCCGACCACGCCACTGCCGTCGCTGGATCTGCTTACCCCACCGCCCAGTGAAGTCGAGCCGGTGGATACCTTTGCTCTCGAGCAGATGGCACGCCTGGTGGAAGCGCGACTCGCCGATTTCA
>P_127
ACCAAAACGTTTCGGATCCGTGATCGGCTTCAGAATTACGGGTTAAAAAGGGATAAGATCAGGCGGTTTCACCCGGGAAAAATTCCGGCTGCCATAGCACCTGCAGCGTGGCGAGATCCTCCCCGGCGATTAAGCGACGCACCATATCGGCAATCTGCCTTCCACGCCCTGGCGCGTGGACTGGATCACCGCGGCGACATCGGTCTCAATGATGCTGTCCTGCGGCAGCCCGTCGTACACCACCAGGGCGACGCGGTTGTCGCCGGTTAAACGCCCCAGGTGAGCGAGCGCCATCGCGGCGCCATCGCCATGGGTGTTGCAGTCGGTGATAATCGCGGTAGGCGGCTCAGGCAGACGCAGCAGCTCCAGCGTGGCCTGATAGCCGCCGCGGCGCGTCGCCGGCACGCTACGCAGCCATGCATCGGATAACCCCGCCTCGCGCAGGGCATCGAGGTAGCCGTTACGCCGTTGCAAAATAAACGCCTGATTGTTGTTCTCGCCCAGCAGAGCGATACGCTGGTGGCCCTGTTGAATCAGATGGCGGGTGGCGCGGCAGGTGCCGGCATAGTTATCGAAATCAAACCAGGCGTA
>P_128
GTACTGTGGCCGGACAGCGCCCTGCAGCGCGATCTGGCGAAGAAACTGCCGCGGGAGGTCAGCGAGCGCATTCGCTTTGCCAAAGCGGAGCAGTTGCCTGGCCAGGCCTTCGACGCGGCAATCTGCCGCGGCCGATTCCGACCAGCTGCGCGAGCTGTGCGAGCAGGTGGCGGCGCGCGATGGGGCGATTGTCTCCGTGCAGGGCTTCGCCCGCGGCGAAACCAATCTGCTGCTGGAGCGGCTGTATATGGAGCGTTCGTCGCGTTCACGCCGCGGCGGCGGGCAGGAGGTAACGCCAACCTGATGACCATCAGCTGACGGACTACCGGATGCGTGCGCTGCGCTACCGGGGGCTACCTACCGCCGCCAAAGGGTAGCCGGATAAGGCGCGGTGCACCAGCCATCCGGGCAATCAGTCTGCGCTGCGATCAGCTAATGACAGCTGACGTCAGCTGTGTTTAATTAAGGCTTCCGGACGGGAGCCTTTTTTTATGGGAGCAGAACAATGAAACGCACGTTATTTGCCGTGATGGCCCTA
>P_129
TACGTACTTCGTTCAGTTACGTATTGCTAAGGTTAATCCGATTCTGCTTCTTTCTACCTGCAGCACCTCAGGTACTCGATCATCGCCCAGAGCATGGGTGAGCTGGCGCAAAATATCGAGATGCTCATTGTCCTGAGCCGCGATACCGACAATCAGATAGGCGGTTTGCTCCTCACCCCAGTCAACCCCCTGCGGACAAGCCAGCACCTTAACGCCCGTTTTAGCGCTGCGTCGCGACTGTGCGGCGTACCGTGGGGAATGGCAATGCCGTTGCCCAGATAGGTGCTGATTTGCCCCTCGCGCTCGCGCATGCCTTGTAGATAGTAGGTGCTGTTGAAGTAAAGAAGCAGAATCGGATTAACCTTGG
>P_130
GTTTTGTGCGTGCGCCGTTCAGTTACGTATTGCTAAGGTTAATCCGATTCTGCTTCTTCTCACCTGCAGCACCTAGCGCGTTGTGTCCTCCCCCTCACCCTAACTACCGGTGCCGCTCCGCCTTTCCCCCCCTCTCCCTTTGGGAGAGGGCCGGGGTGTGGGGCAACGCTTCGCCGTTCTTTGAATCCCATCACAATCACCGCACTCCCCTTTTCCCTTTTTCTCCACGATGGCTAAATTAGTAACTCATCCGACCACATAACAATAATTTTACATTGGAAGCCACTATGAGCCGCTATCCGTCGCTTTTCGCCCGCTTGAGCTGGGCTTCGCAACGCTCAAAAACCGCGTGTTGATGGGCTCAATGCACACCGGGCTGGAAGAGCTGCCGGACGGCGCGCAGCGGCTGGCGGCCTTTTACGCCGAGCGCGCCCGTCACGGCGTGGCGCTGATCGTCACCGGCGGCATCGCTCCGGCGCCCTCTGGCGTCACCATGGCCGGCGGCGCGGTACTCAACGACGCCAGCCATCTGGCGCATCATCGCCATATTACCGACGCGGTACATCAGGAAGGCGGCAAAATCGCTCTGCAGATCCTGCACACCGGCCGTTACAGCTACCAGCCCGCGCTGGTGGCCCCCTCGGCGCTACAGGCGCCGATCAACCGTTTTACCCCCCATGAACTGAGCCACGATGAGATCCTGACGCTGATCGATGATTTTGCCCACTGCGCCCAGCTGGCGCGCGAAGCGGGCTATGACGGCGTCGAGGTGATGGGCTCTGAGGGCTATCTGATTAACGAATTTCTCGCCGCGCGCACCAACCAAGGTGCTGCAGGTAGAAGAGAGCAATGCGATAACGATGCGATATC
>P_131
ATTTTTTGTATTGCCTGATGCCAGTTGCGTATTGTCACGGTTAATCCGATTCTGCTTCTTTCTACCTGCAGCACCTATCTCCTCCAGCGGCGAGCGATGAAACGCGCTGTAGCGCAGTTTCACCAGCACGGTATCGTCTTCATCCGGCGCCAGCGCGGCAATCACCTGCTGCTGCTCCGGCGAGCGGGTCAGACCCGGCCCCCACATATCATTCAGCAGGGCGCGGTTTTCATCGCTCTGCTCTTTCGGCTGGGCGGTGTAGTACACCGGAATGCCGTTCTGTTTGCAGAAGTCGCGCAGGGCGGCGATATTAGCCACCACTTTCTCCATCATCGCGCTGTTTTCGCCCCAGAAGTTGAGGAAATACTCCTGCATGTCGTCATCAGCAACACCAGGCGCGCGACGGCTCAAAGGCCCAGTTGACCTTGTTCGCCGGGATATCGCTGGCTTCCCGGCAGCGCATATGCCTGTAATTTAGGGATTGCCATTCTCTGTTCTCCTTCAGCCCAGCTTAGGTGCTGCAGGTAGAAAGAAGCAGAATCGGATTAACCTTAGCAATA
>P_132
GCTATGTTTATGGTCGCCTTCGTTCAGTTACGTATTGCTAAGGTTTAATCCGATTCTGCTTCTTTCTACCTGCAGCACCTCGGGATATCGTCAAAGCCGACGATGGCCGGCAGCGGGGCGGCGGCGTCCCGCAGGCCGTCCTGGGCGCCCAGCGCCAGCATATCGGTGGCGCAAAACAGCGCCTGCATCCCGGGGTTTTCAGCAACCAATTCTCTGGCAGCCTGGTAGCCGGCTTGATAGCCGCCGCTGTCGCAGAAGCGGCTGCTCACCGAGGTGCTGCAGGTAGAAAGAAGCAGAATGGCGACACA
>P_133
TTTTTTTGTTCTTCGTTCAGTTACGTATTGCTAAGGTTAATCCGATTCTGCTTCTTTCTACCTGCAGCACCTACCCCGCGCCGCAGCGAAAACGAAGCGGCACTGCTCTTTAACAATTTATCAGACAATCTGTGTGGGCACTCAAAGTGACATGGATTCTTAACGTCCTCGGACGAAAAATGAATACCAAGTCTCAAGAGTGAACACGTAATTCATTACGAAGTTTAATTCTTTGAGCATCAAACTTAAATTGAAGAGTTTGATCATCAGCTAGATTGAACGCTGGCGGCAGGCCTAACACATGCAAGTCGAGCGGTAGCACAGAGAGCTTGCTCTCGGGTGACGAGCGGCGGACGGGTGAGTAATGTCTGGGAAACTGCCTGATGGAGGGGGATAACTACTGGAAACGGTAAGCTATAATACCGCATAACGTCGCAAGACCAAAGTGGGGGACCTTCGGGCCTCATGCCATCAGATGTGCCCAGATGGGATTAGCTAGTAGGTGGGGTAACGGCTCACCTAGGCGACGATCCCAGGTGCTGCAGGTAAAGAAGCAGAATCGGATTAACCTTAGCAA
>P_134
ATTATGTAGCGTACTTCGTTCAGTTACGTATTGCTAAGGTTAATCCGATTCTGCTTCTTCTACCTGCAGCACCTACCACCTGTAACGCGCACGACGCCAGCAGATAGGGGGCGCTGACCAGCGCGGGCTGCGGGGCGAAGGGAGCATCACCAGGGCGATCAGCGCGGCCGAGCCGCTGACGCCGATCGCCGCGTACATTTTATCGCCGCTGGCTTTGACGATAGCGTTCCAGCTGGCGTGCAGCAGGGCGGCGAACAGCAAAATGCAGAATACGGTGAGGGTCATCGCAGACAGGTTCAACAGTGAAGGTCACCGGAATGTAACACGCGCCCGCGCTGCCTGCCAGCGGGGGGTTAAAGCGAACAAAACAGGCGATGCGTCACCCCGCGGTTCATCGTACACCGGGCGAAAACCAAGCCTTTCATAAAAGGGCCAGGCCTGCGCCGGGGCATGGGTGAGGTGCTGCAGGTAAGAGAGCAGAATCGGATTAACCTTAGCAATACG
>P_135
TGTGTTTGACCTTCGTTCAGACGTATTGCTAAGGTTGATCCGATTCTGCTTCTTTCTACCTGCAGCACCTGGCTGATTCTGACGCCGGGGTAAGGCATATGTGCCGGGTGGCTGGAGCAGCTCAAAGGGAAGGCGTGACCCTTGAGTTTATGAAACAGCACATTAGCTTAACAGAAGGAATTGGGCCAGAAATGAGATACCAAATAATCCAGGTTGCTGAGGCTTGCTGGAAAATGAGCAAGTACGGCGTTCCGGACGGCACCACGCAGATCAAGTCGATGTACTAGGCAAAGCCCACCGTGGGTACAGCTGTGCATCTCATCCCATTCTTTTTCAGGTGCTGCAGGTAGAAAGAAGCAGAATCGGATTAACCTTCAGCAATAC
>P_136
TATCCTGACGTACTTCGTTCAGTTACGTATTGCTAAGGTTAATCCGATTCTGCTTCTTTCTACCTGCAGCACCTATCAGCAGCGGCAGCCAGTCGTTGGCCGAGCCTCGGCAAAGGCCATCGCCAGGACAATGACGCCAATCAGCAGCAGCTGCGCGTCGCGCCACACCGGCAGACCTTTCGCCTCACCGTGGGCGACTTCGGCGGCATTTTTACCGGTGCCGTCGGGAATGGCGCGGATAGCAATGGCGATGGGCAGGATAGCCACCAGCGCAGCCGCCAGGATGTGCGGGGCGGCCGGCAGACCGAATCCGGTCACTGCCACAGGTGCTGCAGGTAGAAAGAAGCAGAATCGGATTAACCTGGATGCGT
>P_137
TGGAACGCGCCGATCGCGGCATGATGCGTGAGGCCATTCTGGCGGCGGCGCAACAGGCCTGGGACGAAGGCAGGCAGATGATCACCGGCGACCTTCAGTCGGCGTTTTATCAGTTTGCCCGCGATCCCGCCCGCCCCGCCGAACGGCAGGTACGCGCTCAGAATATGGGGGAGTCGCTCGGCGTGTTTAA
>P_138
CTGAAATAAAAGAACAGAAAGGAGGCGACGATCAGGATCGCTTCGCGCAGCCCGTCCGGGCGATTCAGAGCGTGTTCTTCAGGCGTTTCCCGACGGATCTGCCGCAACTCTACCTGCTCGCTCTCTTCGCCGCGAATGGAGGCCTGGGTGGCCGAAGCGCGTTCCAGGGCGTAGCTTTGCGCTTCCTGGCGATAGTCGCTCAGGCTATGACCGTTAAGGGTGATAACCAGCGGCAGGCTGTCGGTGGGGATCAGCTCGACGCTGTTTTCATCGTTGATATGCTGTTCCCAGAACGGCGGCAGATGAACTTCAACCGAATCGAGGAAATAGCGCCATTTATTCGGCGCATCGGTGGTGATCCCGTAGCGGGTGATGGCGCGTGTCACCGCATAGACGGTATCACTCTGTTCGTTCAGCGCCAGAGCGACAGGCGCGCTGGTCGCACCGGACGCCGGCACCTGCTGGGCGTGGCTCAACTCGGCAACATACTTCTCAATAGCCTGGCGCTCATCCGCAGGAAGCTGCCGCGTGGTAGCGTCGCTAAAGGCGTGCAGTAGGGGGAGTCGGCGGCGTCTGGCGTGAGCGCGATACCACCATCCGATGAGCAATACGCAGATTAGCAGAGCTGTAAGGAATATCAGAAAGGTGCCCATGCCCATCCCATCAAAGTTATTTTTTTCTTACGAAATCGTCGGTGAACGTGAAGACTAACGTCAAGCTGCAGTGTTAGCGGCGCACCTGCTTACAGGGTAGTGAATATGTCATGCAGCAGCGCACAAGCTTACCAAAAACGTTAAAGCGCAGAAATCGGTAAATTCTCAAAGCGAATTCAAGCTATTGACTTTTTTATCTTTATTACTTTCTCCCCTA
>P_139
AAAAGCACCAGACTATCAACTGAGGAGAATGACATGGCGGTAACGCAAACGGCCCAGGCATGCGACCTGGTCATTTTCGGCGCGAAGGGCGACCTGGCGCGGCGTAAATTGTTGCCTTCCCTGTATCAGCTTGAAAAA
>P_140
GTATCCTTGCTGGCCTGCATCGGAGACAGCAAGTCTTTGAACCATCCCCACACTGCTTTAATGGCATCACCCAAGGAGGAGAATACTGGCGCCATCGCTGAGAATGCATTCCTGAGCGGGGTTAATCCCTCCCATATCCCGCGAAGGAAACCACCAAAGAATGCTTTAATGGGCTCCAGAACTTCCAGATAACCAGCCCTGCAGCGGTAAACCCCAGCGCAATCACTCCCGGGGATGCCGAGTAGTGTTGCAAGAATGACGCGCAGGCCGGAAAGAACCAGGTTGAGTCTGGCGATACTGGAAGTTGCCGTGATCGAAGACAGGCCGATGTTTTGAATGGCAAGCCGCAACTTTGCAAAGGGGCCAACGTAGAAA
>P_141
TTATGTCCTGTACTTCGTTCAGTTACGTATTGCTAAGGTTAATCCGATTCTGCTTCTTTACCTGCAGCACCTATGCACGCCTTTGACCGCGACCGTATTGAAGGCGGGATCGTGGTGCGCATGGCGAAAGAAGGGAAAACCCTGGTCCTGCTCGATGGCTCTGAAGCAAAGCTCGACAGCGACACTCTGGTCATTGCAGACCATAACAAAGCGCTGGCGATGGGGGGGATCTTCGGCGGGGAACACTCCGGCGTTAACGACGAAACCCAGAACGTGCTGCTGGAATGCGCGTTCTTCAGCCCGCTGTCCATTACCGGCCGCGCGCGCCGTCATGGCCTGCACACCGATGCCTCTCACCGCTATGAGCGCGGCGTCGATCCGGCCCTGCAGTATAAAGCGCTGGAGTTGCAACCCGTCTGCTGATCGACCTCTGCGGCGGTGAAGCCGGCCCGGTCATTGACGTTACCAGCAAAGAGAATCTACCAACACGCGCCACCATTACGCTGCGTCGCAGCAAGCTGGATCGCCTGATTGGCCACCATATCGCTGACGCGCAGAGGTGCTGCAGGTAGAAAGAAGCAGAATCGGATTAACCTTAGCAAT
>P_142
GTCCCCAGCAGACCGACGGCGATAGCCGCAGGCTTAGAGACCAGCGCCAACAGTACGCCAAGCACCAGGCCGATTAAAATTTGTTTCACCAGGCTGCCTTGCGCCAGGCGGGAGAGCCACCCTGATGAGGGAGTGCGTGTTGTCATAATTCATTCCTTCCAGTGATGTAGCAAGCCATCCCAGCCACGTATTATTTTTTACGTTTATGTCAGGATGTAAGTAGATGTTTGCATAGTCGAGTATACGGAAAGAAAGACTGGCGGGAAGCGTAAAATACTGTGATTTTAATATGGATCTTATTTTTTAACTGCGTAGTAACATAATTGTGACATGAGCAGGTATTCTCGTTACGAGAACGTCTGCTATAGCTGATTACCGCGCCGCCAGCGAGGGCCGACGGCGCGGTAGCAGGATTTACTCTGGCAGTTTGCGCTGCTTCTCGTGCTGCCTGTTGACCCAGGCGTTAATCAGCAGCGTGGCGGCCAGGATGCCGCCCACCACGCCCAGCGAGATGGCAACCGGGATATGGTAGAAGTCGACGATCAGCATCTTCACGCCAATAAACACCAGAATCACCGACAGACCGTATTTGAGCATCGAGAAGCGCTGAGCGACCCCGCCAGCAGGAAGTACATGGCGCGCAGGCCGAGGATGGCGAACAGGTTCGAGGTCAGCACGATAAACGGATCGGTGGTGACA
>P_143
CGGTCGCCTGATACGGCACCGCTCGCCAGTTCGCCGAGTTCACTCATTGCGCGCATGACGTAGGATTGCAGCTTCTCTTTTGCCAGTTCGTTGACCGGCACGCATGGCAGACAATGGATCTGCGCCAGAAAACCATCGACAAGGGTCGAGTCTTCGGTCAGGTCTGTCAGCA
>P_144
TGTATAGTCTACTTCGTTCAGTTACGTATTGCTAAGGTTAATCCGATTCTGCTTCTTTTTCTACCTGCAGCACCTATTGCGGAATCGCTGATCGAATCCGAGCTCTTCGGCTACCAGCCGGGGGCGTTTACCGGCGCCAGCAAAAATGGCTATATCGGTAAAATCCGCGAGGCTGACGGCGGGGTGCTGTTTCTTGATGAGATCGGCGATATGCCGCTGGCGCTGCAGACCCGCCTCCTGCGCGTCCTGCAGGAGAAAGAGGTCGCTCCGCTGGGCGCCAGCCGCAGCGTGCCGGTGAATTTCGCCTTGATCTGCGCCACCCACCGCAACCTGACCCAGCGGGTCAGCGCCGGAGAATTCCGTGAAGATCTGCTGTGGCGCCTCCGGGAATACGCCCTGGCGCTGCCTCCGCTGCGCGAGTGGCCGGCGCTGGAAACCTTTATCGCCACCCTGTGGCACGACCTGGGCGGTGCTTCACGCCGGGTGACGCTTTCAAACGCGCTGCTGGTTCACCTCAGCCAGCTGCCGTGGCCGGGAAACGTACGCCAGCTGCAGAGCGTCCTGAAGGTAATGCTGGCTCTCGCCGATGAGGGCGACACGCTGACGCCCGACGCGCTGCCGGAGGCGTATCGCGCCGCGCCTGCGCCGTTGCCGCGCGGGGGATTGCAGGCCCATGATGAGCAGTTGATTGTCGATCCCCTGGCCAGGGTCAACGGCAACGTCAGCCGGGCGGCGCAGATACTGGGTATCGCCCGCAGCACGTTGTACCGCCGTGCCGCCCGTGCCGGACGGCCTCGTCGCTGAGGCTATGGCGTAAAGCGCGCCGGTAGGTGCTGCAGGTGAGAAAGAAGCAGAATCGGATTAACCTTAGC
>P_145
GTTTGCCATGAGCCTGACCACCACCTTCCTGATCCGCGGCGTGGGATTTGACGCTGGCGAAGTGGGAATGGTGAACAAAACCTTAGGCCTGTTCGCCACCATTCTCGGCGCCCTGTACGGCGGCGTCCTGATGCAGCGGCTGACGCTGTTTCGGGCACTGCTCATTTTCGGTTTGCTGCAGGGGGTCTCTAACGCCGGCTACTGGCTGCTA
>P_146
CTTCATCTTTTTCCGTGTACTTCGTTCAGTTACGTATTGCTAAGGTTAATCCGATTCTGCTTCTTTCTACCTGCAGCACCTGGTTGAGCCGGTACCTTTCAGCGGGAACAGCTGCAGTTCGCGACGGAATACGTCTTTTTGCGCATCGACATGGCTGACGTTCACTAAGCGGCAGACCGGCGCCGGCGCGGACCAACAGCGGCAGTTTTTCCAGCGGCGCGTCCAGCGTCACCCACTGGCCGCCGGCGAACCACTGATGGCTGTAGAAATCGTACCAACCGGCCTGATTATCCGGCAGCCATACAGGTGCTGCAGGTAGAAGAAGCAGAATCGGATTAACCTTCAC
>P_147
ATACACTTTCCGCTGCACCCTTCGCGCTACTCTTATCATGCGTATTGTGCAATACATTTTTTCGGTTTTGCCGCGTTCTATACAGTGCCATCTCAAGCCCTTTGGCTGTTACCGAAAAGCTGTATTCGCTGTCGAGGATTTCAGCAATTTCATGCCGCGTTAAGCCTGTGTCCAGCCAGTTCTCGATTTCATTTAGGCGCAATCTGACAGCAGCCGATAAGTTGCGGGGTTTCAGATCTGCTGGTTTATTCATAACCCCCTCCGTTGTATGAAAATGACTCTACAACACTCGTAAGAAGGGGTCAATCGAGTTTTGTAGTTTATCTGTAGTTTTATTGA
>P_148
CTCCAGGGCGTCGATTTCAAAGAGAGAGCGAGCGGCGCGGTCATGCCTTGCCATCAATCGCGCGCGGCCAGCGCCACCACTTTCCCGGTCTGCGGCCCCAGCCCGGTGGTCGGCTTAATTTCGATATTCGCCATCATGCCGTGACGACGGCAGCGCTCCGCCGCCTCGGAAGCAGCGGCAGCGGCTCGCCCTTTAAATTCACGGCTGAACCAGCTACCGGCATCGACCTTCAGCAGATCGTCCCACGCCAGCTCGCCCGCCACGCCCCAGCCATTGCTGGTGCGTTCGAGATTATCGTCATGCAGCAGAAAGATCTGCCCGTCCTTCGACAGCTTGGCGTCAAATTCAATCATCGTGTGCCCGTAGCGGGCGCCGACGTCGATAGCCGCCAGGGTGTTCTCCGGCGCCAGTTTACCGCCGCCGCGATGGGCGACGATGCGGGGATAAGGCCAGTTACTCATGCGCGTTTTCCTGTTTCACCATCAAAGAGGTGCAGATGTTCCAAAGGCAGATGCAGCCATAGCGTGCTGCCTGCCGCCGGGCGCTGCTGATA
>P_149
GCATGTGCGCCTTTCGTTCAGTTACGTATTGCTAAGGTTAATCCGATTCTGCTTCTTCTACCTGCAGCACCTGCAGAAGATGACGAAGAGCTGGGTGTTGTGACCGACGCAACGACGGTATAATACACACATGACAAGCCCCGGCAGCGGGGCTTTTGTATTTATAACAGGGTATAGACGTTAACAATGATCACCGGTGACTTAAAAAGTAAAATCGACGGGCTGTGGGAAGATTTCTGGGTAGGTGGTATCACAAACCCGCTGACCGTTATCGAACAGATCACCTACCTGATGTACTCTAGGATGCTGGATACCCAGGAACAACGGGACGAGAAGCGTAAGCAAATCGCAGGCGTTGATTTTAAACCACGCTTTGCGCCTGAGCAGCAGGAGTTCCGCTTCAGCCACTACAGCAACCTTGGCTCGGACGAGATAGGTGCTGCAGGTAAAGAAGCAAATCGGATTAACCTTAGCAATACGTA
>P_150
ACCGAGCTGCACTACCTGGCTAACCGGGCCAATATCACCGGTAAATTTGGTGACGCCGAATGTCTGAAGCTGGAAGAAGCATTCCCGCATTTTATCCGCCAGATGGAACTGATGCTGAGCACTGGCGAACTTAATCCCCGTCATGCGCACAGCGTCACTCTCTA
>P_151
GTTATCTTTGTTCTTCGTTCAGTTACGTATTGCTAAGGTTAATCCGATTCTGCTTCTTTCTACCTGCAGCACCTCAGCAGATTCCACCTGCGCCTGCTGGGTGAACTTCTCGGCTTCCTCGAAGCTGGCGTAGACCGTGGTCAGGTCGTCGGTTTTGTTATAGACGCTGTTATCCGAGTTGTCGGAATAGCGGATCACCTTGTTCACCCCGCTGTCGTTGGTGTGGCTCAGCACCAGCCCGCCCTGCCACGCTTCGAGACGCGCGTCGCTGTCCACGCCTTTGAGTCAAAGCCGTAGTTGGCGTACACCTCGACGTCGATCGGCCCGGCCTTGAGGTTGTGGGTTTTAGTGGTCAGCGCGTAGTGGCCGTTGTCGCCGGTGTCGGAGCTGCCGGTACAGGTGATGCGCGACGGGTTGGTCTCATCGGCCATCACTTCCGGGCTACAGGATTTCACCTGCGAGACCGCCGCCACGTCGAACTGCACGCCGCCGATATCAAAGTTCTTCACAGGTGCTGCAGGTAGAAAGAAGCAGAATCGGATTAACCTTAGCAAT
>P_152
TGGCCATCTATGATGACCTCCGGGCGAGCTGCGCGACGCGGTCGAAGACGTGATCCTCAACCGCCGCGATGACAGTACCGAACGGTTACTTGAGCTGGCGGAAAAATATCGCGGCAGCAAAGCGGACGACGGCGCGAATGCCCAGCAGGCGGAGTGGCGCACCTGGGAAGTGAAAAAACGCCTCGAATATTCGCTGGTGAAGGGCATTACCGAATTTATCGAACAGGACACCGAAGAAGCGCGTCAGCAGGCCGCCCGCCCGATTGAGGTCATTGAAGGGCCGCTGATGGACGGCATGAACGTGGTCGGCGATCA
>P_153
GGTTATTGTAATTACTAAGACTTCAGAATTTCTCGTATTGCTAAGGTTAATCCGATTCTGCTTCTTTCTACCTGCAGCACCTACAACAAGTTTGTGCTGCAATACGCGACCGATGCCATGACCTCCAACGGTAAAGGCGTACCGCAGGGCGGCAGCATTAACAACGATGGCTCCATGTGGCGTGTGCTTGACCACGGCGCGGTTTCTCTGGGCGGATGATTGGGACATGATGTACGTCGCCATGTATCAGGACGTCGATCTGGACAACAACAACGGTACTAAGTGGTGGACCGTCGGCGTGCGTCCTATGTACAAATGGACGCCGATCATGAGCACCCTGCTTGAAGTCGGTTACGACAACGTCAAGTCGCAGAAAACGGGCGACAGCAACAACCAGTACAAAATCACCCTGGCGCAACAGTGGCAAGCGGGCGATAGCATCTGGTCTCGTCCAGCCATTCGTCTGTTCGCAACCTATGCGAAGTGGGATGAGAAGTGGGGTTACACTGACAGCGGCGTGGCCATGCGCGATACCTCTGGTACCGGCATCAACACTTCCAGCCGCGGCGATAGCGATGAGTGGACCTTCGGCGCTCAGATGGAAATCTGGTGGTAATCCAACCCAAGTCATCATGAGTCAAAGAGGGGCATTAGCCCCTCTATTTTCGGCCCAGCGCGCTATTGCCTGGCTAACGCTCGGCCATAGGAATTGAGGTGATAAAGGTGCTGCAGGTAAGAAGCAGAATCGGATTAACCTTAGCAATA
>P_154
GTGTATGAGCCTGTCCAAGCTGGGCCTGCCGGGCAGCCGCTGCGGGATTATCATCGCCAACGAAAAAATCATCACCGCCATCAGCAACATGAACGGCATTATCAGCCTCGCCCCTGGCGGCATCGGGCCGGCAATGATGTGCGAAATGATTAAACGACAGGATCTGCTGCGCCTGTCAGAGACGGTGATCAAA
>P_155
TTATGTTGGCACTTCGTTCAGTTACGTATTGCTAAGGTTAATCCGATTCTGCTTCTTTCTACCTGCAGCACCTCTGATGCTTACGCTGTAACTCCCCCACCTGAGCAATCACCTCATCCGGCAATCGTTGGGCAATAAAGTCGGAGATCACCACGGCATCCGCATCCACCCACTGCGGGTTTTGCAAACGTTCAATAATGGCGCGAAAACAGCTGGCCAGATCGGTGCCGCCGCGAAAACGCTGGCTCCGGAAGCGGATCGCCTGCTCCAGTCCGCTCTCGCTGGTCAACTCGTAATGCACCACTTCGCTGGAAAACAGCATAATGAAGCAGCGACGGTTATCGGCCAGCGCGATGCGCATCAGGGCCAGACAAAAGGCCTTAGCGCACTGTTCGTTAAAACCGCCCATCGATCCTGACGTATCGACGCAGACAATGAACGGCCCGCGCGGTTGCTCATCAAAATCCTGCCGCGTTACCGGGCGTTCGGTAATTTTCTCGCGCCAGGCATCGCCGTGTAGCCGGTAGGTGAGCAGCTGTTTCTTCCACAGGTGCTGCAGGTAGAAAGAAGCAGAATCGGATTAACCTTAGC
>P_156
ATATCGTGGAAGCGCTGGTGCGCTGGATGGCGCCGATCATGTCCTTCACCGCAGATGAAATCTGGGGCTATCTGCCGGGCGAGCGTGAGAAATATGTCTTCACCGGCGAGTGGTATGAAGGTCTGTTCGGCCTGGCCGACGACGAAGCGATGAACGACGATTTCTGGGATGAGCTGCTGAAGGTGCGTGGCGAAGTCAACAAGGTGATCGAGCAGGCGCGTGCGGATAAGAAAGTCGGCGGCTCGCTGGAAGCGGCAGTCACGCTGTATGCTGATGCCGATCTGGCGGCTAAGCTCAATGCGCTGGGCGATGAATTGCGATTTGTCCTGTTGACCTCCGGGGCGAACGTCGCAGACTATGCGAGCGCGTCCGCTGATGCGCAGCAAAGCGAACTGCTCAAAGGGCTGAAAGTCGCATTGAGTAAAGCTGAAGGTGAGAAATGCCCGCGCTGCTGGCATTACAA
>P_157
GCTATGTTTATTACCTGTACTTCGTTCAGTTACGTATTGCTAAGGTTAATCCGATTCTGCTTCTTTCTACCTGCAGCACCTGTACGTCGACCACCTGATGGGCTACGTGGACCTGGCGAACTTTACCCGTCCGCTGAAGCTGGTGGTGAACTCCGGCAACGGGGCGGCGGGGCACGTGATTGATGAAGTGGAGAAACGCTTCGCGGCGGCCGGGGCGCCGGTGACCTTTATCAAGGTGCATCACCAGCCGGACGGCCATTTTCCGAACGGTATCCCGAACCCGCTGCTGCCGGAGTGCCGCCAGGACACCGCCGACGCGGTGCGTGTGCATCAGGCGGACATGGGGATCGCCTTTGACGGCGACTTCGACCGCTGTTTCCTGTTCGATGACAGGTGCTGCAGGTAGAAAGAAGCAGAATCGGATTAACCTTTAAGCAAT
>P_158
AAAAAGCGACGAAACGGTGTCGCTGTACCAAAACGCCGATACAGCTGCTCCGCCGCCAACCCTGGCAAAGCAGCCGAATGCACCACGGCCTACACCAACGCGGTAAAAGAGGCAGAGCGCACTGCGCCGAAGTATGCCACCCGCGAAGACTGCGTCGCCGAGTTTA
>P_159
GTTTCATGAAGGGTGCTGGGGTTTTATACAGGTGTTCGGCGCTAATGTTGCCCCGGATTGCGGCTTGTGCCTTATCCAGGCTACCAGATGGCGCAGAGCCCTGGCCCTGCTGCAAGCGCAGCGCGAGCAGGGTGATTATTGGCCGTAGTAGGCTTTGGCCCGTGCTTACGCAGATAGTGCTTATCCAGCAGGGTTTGCTGCATAGCCGGCAGCTGCGGCGCCAGCTGGCGGCAGAAAATCCCCATATAGGCTATCA
>P_160
GTACGATCCCTTCGTGCCGCGTGAATTTCTCTGTGCGCTGGCCGATAACCTGGCCCGACGGCAGATCCGCCTGAGCTGCTGGAGCGCCTCGCGTCGCGAAGCCGAGCAGGCGCTGAGCGATGGCGTGGCGGAGATGGCGATTTGTCAGGCTAACAACCGCACGCTGGGGAGCGAAATGGAGTGGCGGGCGCTCAGCACATGAGGATCTGCGTTTCTACGCGGCGGACAGCCTGTTCCACGACGCTCCGCGGCCGCTGACGCTATTGAATCTTTCGTTGACGCCGCAGTTAGTGATGCACCGGCGCAGTAATCAAATCGCCCGCCGGCTGCAGATTTCCCGGCCATACGCTGTATATGAATGAAATTACCCTGTTGCGCCATGCGCTGGAGCAGGGGAGGGGCTGGGGGTTTTTACCGGACCATTTGCGGCCAGGCGAGTGGCAGGGAGTCAGTGAAATCGCGACGGAGGTCGGCAGTCAGGGGCTGAACGTCACTATGGTGATGCTCTGGCTGCCCGGAATGAATAAGCATCGGATGCTTAGCGACATCGTGCACGAGGCGCCGGAGCTTTGGCAGCGCAGATAACAAAACGCCCCGGAGCCTGAGACCCCGGGGCGCTTGCCATACAACTTGCTATCGGCGATTACGCGCGAACGAAGTCGATGTGAGTCAGTTTCGGCTTGAACGCGTGGCGCTGAACAGCCTGAACTTTGACTTTTTCTTCTTTGCCATCAACAACGACGGTCAGAACTTCGCTGTAAAACTCAGCTTTGTCCTGCATGTTCCATACTTTGTCGTGGTCCAGTTCGATAGCAACCGGAGCA
>P_161
ATGGTGGAACGCGCCGCCGCGCTGACCGCCACCCCGGAAGTCGACAAAGTGGTGCTATCAAGGCTTATCGATATTACCACCCGCGACCGCGTCGACAGCGGCGCGCTGATGGAGCGACTGATCGCCCAGAACCCCGCCAGCTTTAACTTCCACGTGCCGCTCTCCGACGGCGGCGTGCTGCTGGGCGCCAGCCCGGAGCTGCTGCTGCGTAAAGAAGGACAGCACTTCAGCTCTCTGCCGCTGGCCGGCCCGTCGCCAGCCGGACGATGTGCTGGATCGGGAAGCAGGCAACAGGCTGTTGGCCTCCGGCAAAGATCGCCACGAGCACGAGCTGGTGACCCAGGCGATGAAGAGCGTGCTGGGCCCGCGCAGCAGTCA
>P_162
TCTCTATATTTAGATGTCTTAGAGTATATGATGCATAACTATCATATTTATAACTGATATTCTTTGCCGACAGTGAGACAGGGCACATGTCATTTTTTACCGGAATATCATCTTTAAATGGGGAAATTTCAGTAAGTGCTATATCCGAAACCCTTTCGTTATGAAGGCTCATGATCTGAAGTCTGAGTAAAAAATCTATAAATGATGCAATTCGATCAGAAAACTGACA
>P_163
ATGTGCGCCGCGATGGTATCCGCCAGGCGCGCCGGATCGTCGATGCTGTTCAGCGACGTCAGCACTTCCGGTGGGATCTTCTTGTTCAGCTTGATATAGCCTTCAAACTGGCTGATAGCTGTGCGAACCAGCACTTCCTGCTCGCGTTCGTCAATCGCCGGCGAGTCGAGATACTCCGCTTTCGCCGAGAAATGCTCGCCATTATCAGACAGA
>P_164
GGTTATGCTGTCCGGCAACGAGCTGACGCCGGAGCAGGAAGAACTCAAAAGTGCACTGGGAAATGACGACTGATCTGATAAAAAGGCCGCCTGGCGGCCTTTTTATTACTCAATAAGTGGATCAGGCGCTTAACGCTTTTTCCTTGTCAAAAGGAACACCGGCATACGTCAGCTCACTCAGCAGCTTGCGTTTCCATCCACCATGCTCATCAAGCTCGGTATAGAGTACGCCCGCGAGATCGGAAGGTATTTCGATATCTCCCTTCCTTTAGTACCAGCACTTTCCCGCGCCCAAGCTTACCCGCGAAATATCCCAGTTCATACAGGACATTCTGGCGTGCACGCAGTCGTGTGTTTTCAGATGCCAGGGCATTTCCACTGTCGTCGGGTGTCATCAGCACTATGGCAAAGCTGACATCTCCTGACTCCGCTTCAAATTTCTCGATTACAGTCCTTGAGCCATCAGGACGTTCAGAGAGAATGATTTCCTCCAGCCCTATCCGGGATATAAAGCGGGCAACAGACTGAAGGGCATCATTATCATGGCCGTGAACGATAAAAATTTTGCGCGAGACCTGACGTATTACA
>P_165
TCGATCGACCCGCAACGTGTCGCTAACACCTGAAGGCGCCGCCTTTTTAAATGAGGCCAAAACGGTCATTGCTGATTTCGATGCGCTACGGCAGCGATTTGCCGGAACGAATACGCCTGTTGCAGAAAAAACATTGCGGATCGGGGCTATCGACAGCGCAGCCAAAGGATTACTTCCTGAATTGCTTAATCTTTTCAGTCCAGGCGTTTCCTGAAGCAGATATTCATCTTACAGAAGATAAATCTCACAAACTTATCCCCCGACTCATTTCAGGGTCGCTGGATGTAGACTGTGCGCCCGCCGGAACACATTGATGCCACCCTGAAATGAGTCAGGGGGATAAGTTTGTGAGATTATCTTCTGTAAGATGAATATCTGTTGCGGAAAACGCCTGACGAAAAGATTAAGCAAATTCGGAAGTAATCCTTTGGCTGCGCTGTCGATAGCCCCGATCCGCAACGTTCTCTGCGACAGGCTATTTTTCCGGAATCGCTGCCGTAGCGCATCGAAATCAGCAATGACCGTTTTGGCCTCGTTAAAAAGGCGGCGCCTCCAGGTGTTAGCGACACAT
>P_166
GGTACATAAATGTTAGCCCAAAAAAATACAGGGCTTATTGAAAACATTTGTTATTCCCTTTCAAATTTTTTAATCAAGCAGTGATGCCCCTACTATCACTCTGCGTGAAGTTTACGCAACGAAATTAATAGGCTTTAAAAATGATGCTCAGCAACTTAACGCTGGCAGCGTAGTTAATATCCCTTTATGCCTGCCAGGTAAACCTTTGTCTACAGGGGGGTTATTTCCACGTGCTTTCAAGCGGCTACGGTCCTGAATATAGCAAGATGGGCTACGTTCGGTTCCGCA
>P_167
GAAACGCATTCAACCTAATTCTGGCGAACCCGCCGTTTACTGGTTCACTGGATGAGGAAGATATCGACGCCACGCTGTCGGCGATGGTGAAAACCAGAAACTGAACTGCTGTTCCTGGCGCGCATTCTGCAAATGCTGAAAGTTGGCGGACGCAGTGCCACTATCGTGCCGCAGGGCGTATTGTTTGGTTCCAGCAAAGCGCACCAGTCGCTGCGTAAAACGCTGGTGGAAGATAACCAACTGGAAGCGGTGATCAACCTGCCTTCCGGTGTATTTAAGCCTTACGCTGGCGTCGCAAATGGCGATCCTGATCTTTACCAAAGGCGGTCAGACGGATGAGGTCTGGTTCTACGATCTACAAAATGACGGCTACAGCCTGGATGATAAGCGTAAA
>P_168
GAATTTTTCCTGACTCGACCAATGCGTTTACATTATCGAATCAATAAGCGTTATCTAACAACCGGAACAAGACAACTCTGTGAACCTGTCGACGCGTTCAGCGCTAATCGCTGTTTTTCGCATCATTTGCCGCGACAAAAGTAAAAAGGCCACCTTTCAGGCGGCCCCGTTACCTGAAATACCCGAGGGTAGGTTCAGCGCCAGTCAGACTGGCTATGTGTTGCGCTCTACATTACCTTAATGTAACAGCATCCAGGATTACATCACCCACGCCAGCAAAGGGCAATCCGTCATTCTGCTGATCTTGCCTATGACTGTGATAGGTTCGACAATCGTTTTGCCCTTTCCTGCTCATTTACAAGGAATACTTATGTTAAAGCGTCA
>P_169
CATTTTTATGCGTGACCGCTTAAACAGTTGCGTATTGCTAAGGTTAATCCGATTCTGCTTCTTTCTACCTGCAGCACCTATAGGCCGTTTCGTTCACGTCATCCTGGATCAGGCGCGTAACGCAGTCCTCCTCATACGGGATCACCGGGTTATTACGGATATCGGCCACCGTCATATCGGAGAGCACCTGCTCGGCGGCCACGCGCTGCTGCAAACTCTCCGCCGCTACCCCCGCCAGCACATCCCCCGAACGCAGTTCGTTGGCTTTCGCCAGCACCTCTTTTACATCCTTAAACTGATAAACATTGCCGAACAATGTCGTCTTTAGTTTCATAAGTCGTTCCCTCAGAGAAATGCGAGTGATTTCACCGTCACCGGCACAACCGATCCGCCAAAAAGAGAGGTGCTGCAGGTAGAAAGACAAATCGGATTAACCTTAGCAATACGT
>P_170
GTGCCTTTTCCTGGGCCTCCGCCGCGGAAGTAGTCAAACTGGTTACCGAGCTTAATAAAGATACCAGCAAGTCGGCGCTGCCGGGCTCGATGGTGGCGAACGTGGTGGCCGATGAGCGCACCAACGCGGTACTGGTGAGCGGCGAACCAAACTCGCGCCAGCGCATCATCGCCATGATCAAACAGCTCGACCGCCAGCAGGCGGTACAGGGTAACACCAAAGTGATCTACCTGAAGTACGCCAAAGCCGCCGATCTGGTGGAGGTTCTGACCGGGATCAGCAGCTCGCTGCAGAGCGACAAGCAAAGCGCCAGGCCAGTGGCCGCGATCGACAAAAATATA
>P_171
TTATGTCATCTTCTTGACGATTACGTATTGCTTCTTTCTACCTGCAGCACCTAGATCGTACAGATGGATAGGCAAATCTTTCACCGCGCCGCCCGCCTGCGGACCGCGAATTTGCGCGCACCAGCCGTTGTTAACAAAGCTCTTCACCATATTAGATGCGAAGGAGAACGCCGCGCTGGTCCAGAGATATTTTTCGTAATCCGGGCCCTTCACCTGCTCGACATAGTTGAAGCTGCGCACCGGCACGGTGTCCGGACCGTACGGCAGACGACCCAGCACGCGCGGCATCACCAGGCCGATGTAGCGGGCATCGTCAGTTTCGCGAAACGCCTTCCAGCGGATATATTCCGCACGATCGAAGTAGTTGCCGATATCCTTAATGGCAGCCACCAGGTGCTGCAGGTAGAAAGAAGCAGAATCGGATTAACCTTAGCAATACG
>P_172
GACTCGGCCATGCCGGCGATGCAGGTATCGGCAATCACGCACTCCACCCGGGCGCCGCAGGCGTGGCGCAGTTTCTCGCTGATAAGCGCGGCGGTGGCTTTCGCCATGTTCATGGTTTGCGCTTCCAGTGACTCGCGGACCCCCATGCGACGACCATCGATTACCGGACGAATACCGATCA
>P_173
CTATGTTTATGTCCGTTACTTCGTTCAGTTACGTATTGCTAAGGTTAATCCGATTCTGCTTCTTTCTACCTGCAGCACCTCTGGCCGTGGATATCATTGTTTTCTGGGCAAGACTTTCCATTGAAATAACATCTCTCCGTCCGGAAGTATTCTGGAGTAGTGTAGTAAACGGCATCCTCTGGCCATGGCTCTTCCTGCTGATGCGTAAAGTGCGTCAGCAATTTGCAGTGCAATAAGGTTGATATGACAACTCTGTATCTCGCTTCTGGTTCCCCGCGTCGGCAGGAACTGCTGACTCAGCTTGGTCTCGCTTTCGAGCGTCTGGTTCCTGGTATCGAGGAGCAGCGCCAGCCGCAGGAGAGCGCCCAGGTGCTGCAGGTAGAAAGAAGCAGAGATCGGATTAACCTTAGCGATA
>P_174
GTACAAAAAAGATGGTAATGTTTCATAAAATCTCTTAGACCTTGCAGGAATGGTTTTGAAATGAATGGATCTTGTTTGTGTGGAACAATTGAATTTGAACTTACTCATAAACCAGCAGTGTTTTATCGTTGTCATTGCTCGCTTTGCAGAAAGCAGAGCGGTGTGGGTTACAATCTCGCCACACTAGTCAAAGACAGTGAGTTTCGCTGGATTAAAGGGGAAAACTGCATTGCTTCATGGTCTAAGCCAACGGGGTACCGTACAGATTTTTGCAATGTATGTGGCTCAACTGTGCCTAACAGTCTGCGAGACGTACCTTATGTCTGGGTTCCTGTTGGTTTAATTGACGAACGTCTTGAAATGGAATGTGCAGGAGACTTCTGCACTGATGATGCAATGCCCTGGGATGAAACCCGCTCACCTAGTTGTCACGCTGGACCTGTCGAGTCGCTAGCCTCGCTTTTAAAGTACCTGAAACTCAATTCCTGAGCGTCAGCATTTGGCACAAAGCAGACGTTAAAACCTACAGCATCGGAAAGCTTCTGAATGCCGCGTCAGCGGCATGGAGGCGCCAGATAAGGTTACATGTGTCTGTGGAGTCAAATGGCGCCGAAAGCCCGGCGTAGCCGGTTACCAGCCTATAAATTCTGCCA
>P_175
GATCGAAGATATCGAGAGCAAGGTTGACCGCGCGCAGGCCGAGAAGCTGGCCTCCAAGCTGAAGAAAGGCGACGGTTTCGACCTCACCGACTTCCTTGAGCAGCTGCGCCAGATGAAAAACATGGGCGGCATGGCCAGCCTGATGGGCAAGCTGCCGGGCATGGGGCAACCCGGACAACGTGAAAGCGCAGATGGACGACAAAGTGCTGGTGCGTATGGAAGCGATCATCAACTCGATGACCCTGAAAGAGCGCGCTAAGCCGGAAATCATCAAAGGCTCA
>P_176
GACGGAAAGCATGATCGGATGCAGACGGGTCTCGGGATCTTCAATCAACAGCAGCGGTCGCGCGTCGCGATCGAGGCGCACCGTCCCTTGCCTGCAGGAGGGTGGCAAACAGCCCCGGCAGGATCACCCGATGGCTGCGCCCGCCGGGCTTGTCGATCATCCGGTTGATAATATCCAGATAACGCCAACTGCGCTGTTCATCATGGGAGCGCCGCCGCATCAGGCGATGCCGCGTCTGAGCGCTGCTTTGCTCGGCAAAGTAATGCTCAAGCAGTTGCACCATGGCCGATAGCCCCTGACGGATCA
>P_177
GTTTATAACGTACTTCGTTCAGTTACGTATTGCTAAGGTTAATCCGATTCTGCTTCTTTCTACCTGCAGCACCTTGCTGCATGGCGCTGAGGTTGCGCACACTATCACCCATGCCAGTCAGCTGGGCATCAGCGTGGGCGAGGTGAACGTCAATCTGCAGAAACTGGTGCAGTTTAGCCGTACCGTATCGCAACAGCTCACCGCTGGGGTTGCGTACCTGTTGAAGAAAAATGGCGTGAGGGTGATTGATGGCACCGCGCGGCTGCGCGGCAAGGGGCAAATCACGGTCGAGGATGCCCGAGGGGAGGCGCGCGATTACCGGGCCGATCACGTGATCCAGGTGCTGTACGGGTCAAGAAGCAGAATCGGATTAACCTTAGCA
>P_178
ATCTTTATGTATCTTGCTTCCGTTCAGTTACGTATTGCTAAGGTTAATCCGATTCTGCTTCTTTCTACCTGCAGCACCTAGTCTGCTGATGATGGCCTCGACCTTTTTCTTCGGCCTCGTCGCGCTGGGGCTGATTTACGCCCTCGCCGCCCTGCAGGGGCGGGACAGCACGCTGGGGCTGATTCTGTCCGGGATCATTCTCAGCGGCTTCTTCGCCGCGCTGGTCAGCCTGATGCAGTACCTCGCCGACAGCGAAGAGACGTTACCGAACATCGTTTTCTGGCTGCTCGGCAGCTTCGCGACCGCCAGCTGGCATAAGGTACTGCTTATGTCCCTGCCCCTGGCGGTGGCTGCCGGGGCGCTGTGGAAGCTGCGCTGGCGTATCAACCTGCTGGCCCTGGAGGAACGCGATGCCCGCAGTCTTGGCATTCCGGTGGCCGCGCTGCGTCGCGGCGTGCTGGTTTGCTGCGCGGTGCTGGTGGCAGCCCAGGTGGCGGTCAGCGGCAGCATCGCCTGGATGGGTCTGGTGGTCAGGTGCTGCGAGTAGAAAGAAGCAGAATCGGATTAACCTTAGC
>P_179
CCTACGCATGTGAATGTCACGCCGGAAACGTTTAATGTTTGCCCAGCATCAGCAGCTACTCCGGTATGTATTACCCGCCTCGCAGAACAGCCTCAAAGGTCAGCTGGCTGAAGATGCGAAACGCATTAAAGACAATAACGTTGATTGCACCTTTTATATGACGTGGATGCATGCCCTGGCCGGCGGCGTGGATATGCGGGGTGAGCTGGAAACGTGAGTGGGGATTGCAAAACCCTAGTGAAATTAAAAGCTATGTCGTCCAGTTCAGTCGTGTCGATGGTGTCAGCTGGCTGGCACGTTTTGGAGAAATAAATAATGAAAAAAATTAACCCGTTATTTATTTCAGGCTGTCTGCTGCTTGGCCGCCCCGGCGATGTCCGCGACCCTCAGCGGTACGCTGGCGCCGACAGTGGTCCCCCTAACCAATGGTAGTAAGGCAAATATTGCCGTGAGTAACACCAACCGAAATATATTTCACAGTACCTGGCGATCGCGTCACGGCGATAAACAGCCTGGACGGTGGCCTGACAACCAGGAGCAGACCGACAGCGGCGGTACCATTCTGGCGACCGTCAGTAAAAAACCATTCACCTTCATTGTCGAAACCGAACGCGGGCTGAACTTCTCCATTGAGTGCCGTGCCCCGTGCGGGCTAGAGCGGACAATTCAGCTGGTCAGCGAGCTCGGCGGGTACCCCCATCCGCGAAAAGCCTGGGAAGAGTCGAACCCCTATGAATCGTTACTGGTTTCGCTGAATCGCGCCGTGCGTCAGGGCAGCGTACCCGATGAGTATCAGTCTGTCCCCGTCACTA
>P_180
ACCACGTTGCGGAAGTCCGGTTTCGGCCATTATTATCGGTCAGCGTCCCGTTATCCATCACCTGCAGCAGCAGGTTGAACCGTCCGGATGCGCTTTTTCGATCTCATCAAGCAGCAATACCGCGTGCGGATGTTTAATCACCGCATCGGTCAGCAGCCCGCCCTGATCGAAGCCGACGTA
>P_181
AACTGCGTAACGCCGACGCGTTAACCCTGCAGGCCCCGCCGCAGCGGATCACTCTGGCGCTTAACGGCTGTCCGGTTGATGACCAGGGATTCTGCCCGCTGGAGACCTTTAAAAAGGTGATCAACGAGGCGGCGAAATAACGAAAAAAACCCGGAGCACTCCGGGTTTTTTTAGCAGGTTAGGGTGAGCCCAGGTGGGGATAAACCTCCTAGACGTTTTTACGCTCAATCGTCTGTTCGCCCCAGAACAGGCTGTCTTTATCGGTTTTGGCAAAGGCCAGCGCCAGCACTTCGTCGCTGCCTTCCTCCCAGATTTGCTCCGCCAGTTTTTCATCGTAGTGGGCGACTTCGAAAATCGCCTCGGCAATTTCCGGCGAGGTGTTACGTAAACTTGCCCATTCGCCGACGCGATGTGCTTTTGCTTCTTGAGTTGGCATAGTGCTCCTCCTGCAGAAGATTAGCCGTGCAGTTTAACGGCCAGTTTGGCGACATGTTCACCCTGATAGCGGGCGATGGCTAACTCTTCCTCGCTCGGCTGCCGCGAGCCGTCGCCGCCGGCGATGGTGGTTGCGCCATAAGGGGTACCGCCGCGTACCTGGGAAATATCGAATAGCTCCTGGGCGCCATAGCCGATCGGGACGATGATCATGCCGTGGTGGGCCAGCGTCGTCCAGGTCGAGGTAATGGTTTGTTCCTGGCCGCCGCCGGTACCGGTTGAGCTAAATACGCTGGCGATTTTGCCATA
>P_182
GTGAGCAGCGCAGACGAGTGGTGCAGGTGGCGAAGGCGCATGCGGGGTCGATCCCGATGATGGTCGGCGTCGGCGCCATTGCGACTAACGAGGTGCTGCGCCTGGTGGAGGATGCTCAGGAGGCAGGGGCGGATGCGTTATTACTGCCGATGATGTCCTATCAGCCGCTTTCCGCGGAGGAGATCTTTA
>P_183
ATTGGTAACTGGGAGTTCGCAGAGGATTTGTTTAGCTAAACACGCGGTTGCTCTTCGAAGTGTCCAAAGTCCGGCTACGCTGGAAGGACAGATTTGGTTGCTGTGCTCTGCGAAAGCCAGTTAGCGGTTAAGCAGTTCCCCAACTGACTTAACCTTCGATCAAACCACCTCCCCAGGTGGTTTTTTCGTTTACAGGGCAAAAGATTACGCGCAGAGAAAAAGGATCTCAAA
>P_184
TCTGTTTGCCTCGCTTAGTGAATTAACATGCCGCCGTTGACGTCCAGGGGGATGCCGGTGGAGTAGGAGGAAAGATCGCTGCCGAGGAACAGCGCGGCGCGCGCGATGTCTATCGCGTCGCCAAGGCGGTTCATCGGAATGCCGGCAAGAATGTTGGCCGTCATGTCATCAGTCAGCTTGCCGGCGGTAATGTCGGTCTGAATCAGCCCCGGGGTGATGCAGTTAACGCGGACGTTATCCGGGCCAAGCTCGCGCGCCATCGCCCA
>P_185
AGATGGGCGAATTCGGCGGTACCGGTTAAGCGCAGCGCCTCCTCTACCGCCAGCTCATCGGCCTCGGACCACTGGCGCATCAGCCCCTGCCACGGGTAGCGCCCGCGCGAGTTCCGGCTCGAAAACGGTCAATCCTTGCCGGGGTCAACGGCGATTGCGGGAGGATGCCCAGCTGCCGCGAGACGGTCTTCGTCGGCATCTGGTGAATGGCTTTCCCGTCCAGACGCACGCAGCCGCCGAGCGGTTTCAGCATTCTGGCGATGGTCGGCAGCGTGGATTTGCCGGATCCGTTCGCA
>P_186
GTAATGTCGTCGCCTTCGTTCAGTTACGTATTGCTAAGGTTAATCCGATTCTGCTTCTTTAAAGCACTGCAGCACCTATGAAGGTTTTCTACGGCGATGCCACCCGGGTCGATCTGCTGGAGTCGGCCGGGGCCGAAAAGGCGGAAGTGCTGATCAATGCCATTGACGATCCGCACGTCAGCCTGGAGCTGGTGGCGAGGGTAAAAGAGCATTTTCCGCATCTGCAGATCATCTCCCGCGCCCGCGATGTCGATCATTACATTCAGCTGCGCCAGGCTGGCGTCGAGGCCCCGGAGCGTGAAACCTTCGAGGCGGCGCTGAAGTCCGGCCGAATGACGCTGGAGGCGCTGGGGCTCGGCGCCTATGAAGCGCGCGAGCGGGCCGATATTGTTCGTCGATTCAACCTGCAGATGGTCGAAGAGATGGTGGCGATGGCGGAAAACGATGCCGCGTCGCGGGTGGCGGTCTTCAAGCGGACCAGCGATATGCTGACCGGCATCATCAACGAAGATCGTCATCATCTGTCGCTGGTGCAGCGTCATAGGTGCTGCAGGTAGAAAGAAGCAGAATCGGATTAACCTTTAGCAAT
>P_187
ATGACGCTGCCGTGATGCGTCCCGCCGTGCAGTATCCCGCTTCCGGCCGTGAGATTTTCGTTCAGCCTGGTAGCTGCGAAAATGCTCACGCACAAACCGCCACGCTTTTGCGATCAGTTCGTCCATCTCCAGCGGTTTCAGTTGCTGTTTTTTGCGCTGCAGGTTTTCCCATTCCACACGGCTGCGGCGCGCGGCCACCACAGCCATTTCTGAAACGTCAAGCGCGGAAAACAGAGCCGGGGTGAAGGTGATATCGGTCGGGATATTACAGCCGATCTGTGGGTCATATTCCGTCTGATAGGTGATCAGCCCCAGCTCGGCCAGGAACTTCAGCGCCCGGGTGGCTCGGGTGATCGACAGGTTGCCGCTCCTGGACTCGGTGGCCAGTCCACATTCAATGGCCATATTGGTAATCGAGCGCTGCACGCGATTA
>P_188
GCGCTTTCTGCACGTCGGTACGGCGATGTCATGTTCGCCTGAACCGGATTCACTGGTCGCCGAAAGCGCGGAGTTTCGGGAACGCGCTGAGCACCTGGTGGAATATACCCACTCGAAGTCGACCATCGAGCAGCTGATGCAGCAGCAGTGCCCTACGCTACCGCTAGTTGCTTAACTAAGCGTTGTCCGATGGACTTTCCTGCTGTACGCGCTAAGCTTGCTGGCATGCGTCCCGTAAGGGCGATTTAAGTAACATGGAGAAACGACAGTGAAGTTAAAAGTCTTAGCCCTGGCGGCAACACTCGGATTGACCACGATGGCGGCACAGGCCAGCGAATTGCCGGATGGCCCGCACATTGTGACTTCAGGCACAGCAAGCGTTGCCGCGGTTCCGGACATCGCCACCCTGGCGATCGAAGTGAACGTGTCGGCAAAAGACGCCGCGTCGGCAAAAAAACAGGCTGACGATCGCGTTGCGCAATATCTCTCTTCCTCGAAAAGAGCGGTATTGCTAAAAAGGACATCAACTCGGCGAATCTGCGTACCCAGCCTGATTACGACTATCAGAACGGA
>P_189
TTATGTTGATGTACTTCGTTCAGTTACGTATTGCTAAGGTTAATCCGATTCTGCTTCTTTCTACCTGCAGCACCTGTTCAAGGGTAAACCGAGCCACTGTTTATTATTGATAGACATAATGACCTCGTTTTCAGGGTACAGGGTGGCCGCTCCGCGACGTGCAACGAAGCGGCGGTTATGATGAAAATCAGTGCTATCGATAGTGCAGATCGTTTAAATACAGGGCTTTAAACTGCGCGTAGCGTTGCATCAGGATGTGGTGGCGAATGGGATCCGCACGCCAGGTCTGCCAGACTTCCGGTTTTTCACACACCGCGGCAATAGGTGCTGCAGGTAGAAAGAAGCAGAATCGGATTAACCTTGGCCGAATGGTT
>P_190
TTATGTTTATGTAACCTACTTCGTTCAGTTACGTATGCTAAGGTTAAATCCAATTCTCTCTTCTCTTTCTACCTGCAGCACCTAAGATGGGCCACAAGGTCTATCTGGTCATTGGGAGGAATATATGCAATCGCTATCGTACTGGAAGAGGCCGAGCGCCTGAACGTGGTGCCGCGCCTTGGCGTACGTGCGCGTCTGGCCTCGCAGGGCTCCGGTAAATGGCAGTCCTCCGGCAGAAGTCCAAGTTCGGCCTCGCAGCGACCCAGGTGCTGCAGACTGGTCGAAATTCTGCGCGAGGCAGGCCATCTTGAGAGCCTGCAACTGCTGCACTTCCACAGGTGCTGCAGGTAGAAAGAAGCAGAATCGGATTAACCTTGAC
>P_191
ATTGCCCTCTCTTCGTTCAGTTACGTATTGCTAAGGTTAATCCGATTCTGCTTCTTTCTACCTGCAGCACCTCTGCGCGCCACCAAAGAGCTGGGGACGATCCGCGACGCCACCCTCTTCGCCATGACCCCGCCGTCGGTAGACGGTCTCGGGCAGAGCAACGGCTTCACCTTCGAGCTGATGGCCAGCGGCGGTACCGACCGCGACAGCCTGATGAAGCTGCGCAGCCAGCTGCTGGCGGCGGCCAACCAGAGCAGCGAACAGGTGCTGCAGGTAGAAAGAAGCAGAATCGGATTAACCTTAGCAAT
>P_192
TCTTTTGTGCTGTGCTTGGTTCGTTACGTATTGCTAAGGTTAATCCGATTCTGCTTCTTTCTACCTGCAGCACCTGTGGAGAGGTTTTCGCCGAACGCCGGCGCGCAGAACCGCTCGGCCTGCTGGGGAATCACGGATCCAGTCGCATAGTGTTTCGCGCGGATAATGACACAGCGCGCAGTACGCGAGAAGGCCCGCCGTGGATTTTCTTCTCCGCCTGCTGGTCCCCATCGAGACCGAGATCGCCGAGCTGCAATTCTCCGTCGACCTGGATTTTGTCGATCGCGCTGGGGCGACTGCCCGCGTAGTCCTTGATTTTGCCGACAAAGACATTCACCGGATAATGCATGGCTGCTCTCCTTGCTACAGATATAAAAAAGCGAGTCATCAGACTCGCTTCTCTTTTAGCGCAATGCAACCTTATTTTTTGGCGGCAAAACGCGCTGCAGCTTCGTCCCAGTTCACTACGTCCCAGAAGGCTTTGATGTAGTCCGGGCGGCGGTTCTGGAATTTGGGTCATAAGCGTGTTCCCGGACGTCCAGGCCGATAATCGGGAAGCCGGAAGCGCCGGAAATGGCTTCGCCCATCAGCGGGGAATCCTGGTTGGCGGTGGAAGCAACGGCCAGTTTGTCAGGTGCTGCAGGTAGAAAGAAGCAGAATCGGATTAACCTTAGCAATACG
>P_193
CTTCGTCTCCCGTCGCGCGCTCGACGTTGACGGCATGGGCGACAAAATCATCGACCAGCTGGTGGAGAAAGAGTACGTCCATACCCCGGCGGATCTGTTCCGGCTGACGGCGGGGAAACTGACCGGGCTGGATCGGATGGGGCCGAAGTCCGCGCAAAACGTAGTCAACGCCCTCGAGAAAGCCAAAGAGACGACCTTCGCACGTTTCCTCTACGCCTTAGGTATTCGCGAGGTAGGAGAAGCGACGGCGGCGGGCCTGGCGGCGCATTTCGGCACTCTCGAAGCCCTTGAGCAGGCTACCATTGAGGAGCTACAGAAAGTCCCTGATGTCGGCATCGTCGTCGCTTCTTCATTACCTTCAACTTCTTTGCCGAAGAGAGCAACCGCGATGTCATTGCGCAACTGCTGGCGGAGGGGGTTCGCTGGCCTGCGCCGGTGGTGGTGAAGGCGGAAGAGATTGATAGCCCGTTTGCAGGCAAAACCGTGGTCCTTACCGA
>P_194
TATCTGCGTGCATTCAGTCGAGTTACGTATTGCTAAGGTTAATCCGATTCTGCTTCTTTCTACCTGCAGCACCTATGTGTTTTGCGAGCTCGCGTACAGGCCGCGGCGCTGCGCGCGGCGCAACAGACCCAATTACAATGGAGCCAGCTATGAAACCACGTCGCAGTATGTTGTTCATCCCTGGCGCGGATGCCGCCATGTTCACGCCGTTCATTCGTCTACGGCGCTGATGCGGTGATGTTCAGCCTGGAAGATGCCGTTTCGCTGCGCGAGAAAGATACCGCTCGTCTGCTAATGTGTATCAGGCGCTGCAGCATCCACTGTATCAGGATATCGAAACCGTGGTGCGCATTAACCCGCTGAATACGCCGTTCGGTCTTGCCGACCTTGAAGCGGTAGTCCGCGCGGGCGTGGATATGGTGCGTCTGCAAAACCGACAGCAAAGAAGATATCCATGAGCTGGAAGCGCATGTTGAGCGGATTGAACGCGAGTGCGGCCGGGAAGTGGGCAGCACCAAGTTAATGGCGGCGATCGAGTCGGCGCTGGGCGTGGTGAACGCGGTGGAAATCGCCCGTGCCAGCCCGCGTCTGGCGATCGCGCTGGCGGCCTTCGATTACGTGATGGATATGGGCACCTCCCGCGGCGACGGTACTGAACTAGGTGCTGCAGGTAGAAAGAAGCAGAATCGGATTAACCTTAGCAAT
>P_195
GTGAAGGCTTCCATATGAGCATCAGCAGCAACCTGGTTAAGTTCATGCTGAAAGCTTATAACAGCAAGTGCCCCACTTCACGATTCACGATCTGCGCAGAACTGCGCACAAACTTTTCTGAGCTTACCAGCCGCATATTGCTGAGATAATGCTGGGGCATAAACTGCCCGGCGTATGGTCTGTATATGACAAGCATACGTATATAGAAGAAATGAGAGAA
>P_196
CCTTGCCGTTACTCATGACCAGGTCAACGTGATCATCTTCAGCAGGCAGCTCTTCGCTCAGGATGCGCAAGCTCCCCGACATCCCAAGATGGACGATGATCCAGCCGTCCGGCAGCTCCAGAAGCAGGTATTTGGCGCGGCGACGCACGCTGAGAACCGAAGCACTCAGGCGATAGATCTCTTCGGAAACCGGCCAGCGCAGCCGTCCGTTGCGCACGACGGCGTGCAGAATGGTTGCA
>P_197
CCTAAGGGATGAACATGGCGCACGACGAACAACGCTGGCTTTCGCCGAGACTGCAAAAAGCCGCTGCCCTGTAACCAGGAGACCGCCGCCAGCGAGTCGCCGCTGTGGCTGGGCATCGATTTGGGCACCTGCGACGTGGTGTCGATGGTGGTTGACCGTGACGGCCAGCCGGTTGCGGTATGCCTTGACTGGGCCGACGTGGTGCGCGACGGCATCGTCTGGGATTTCTTTGGCGCCGTCACCCTCGTGCGCCGACATCTTGCGACTCTCGAGCAGCAGCTGGGCTGCCGCTTCACCCATGCGGCGACCTCGTTTCCGCCCGGCACCGATCCGCGCATTTCGATCAATGTCCTGGAGTCCGCCGGGCTGGAGATCAGTCATGTGCTGGATGAGCCTACCGCGGTGGCCCAGAATGTCTGCAGCTCGATAACGCCGGGGTGGTGGATATCGGCGGCGGCACCACCGGGATCGCCATCGTTAAACAGGGCAGGGTGACGTATTCGGCGGATGAAGCCACCGGCGGCCACCATATCTCCCTGACTCTGGCCGGGAATCGCGGCATCGGGCTTGAGGAGGCGGAGCAGTACAAGCGCAGCCACGCCGGGAGATCTGGCCGGTGGTTAAGCCGGTGTACGAGAAGATGGCCGAAATTGTCGCCCGACATATTGCCGGACAAGGGATTGTCGATTTGTGGCTGGCAGGCGGCGCCTGTATGCAGCCGGGTGTGCATGAGCTGTTTCGTCAGCGCTTCCCGGC
>P_198
GATCACAAATACAGCAAATTTCATTATGAGAAAATGAAGGAATGACAATGACTGACCACTAAAGGATGCCTTCTGCCGCCTCGCTATCGTCCATAAATTGAACTCTCTCGCAGTTTCAACAGGTTATTGCTGCTAGTCTGGCAAGGCTGTTTTTTCGCCACGCCCTTTCCGTGGCGTGGTTATTTTTATGTCAAAGAGGAACCACTATGAAACGTTTGCCCTTGCTGGCAGCTTTGCCCTTGCTTTGCGCTTCCGCGCTCTCTGCCCAACCGCTGATGTTCCGTCGGCTATTTTAACGGCAGCGGCGATCCGCCGCCGGGCCGGGCGGTGATATCGATAAGCTGGACA
>P_199
GTAGAAGCTGGTCCGGAGAGCGCAAAAAAAAAGCCGACTCAACAAAGCCGGCGTCGTACGAATCAATTGTGCTATGCAGTAATTCAAAAAAGGAAGTAAGACAATATGGAGCGCAACGCCCATCGCTTGACGTTGCATTCACCTGCGAGAGAGATATTGCCCTGAATGGGTAGATGGTTTATTGATTTCGCTCAAACATTGCCGGGTTTTCCCGGCACTACAGCCGCTAAAAGGCGATTCTTTACAGCCATTTACTGCGATGTAACCACCACGCAACACCACCGATAAACAAGAAACATCAAGCAGAAAAGGCTAAACCCCAGATGCCAGCTGTTGCCAGGGATCCCGCCGAGGTTGACGCCGAACAGGCCGGTTAAAAAGGTGCTGGGTAGAAACACCATCGCCATCAATGACATGGTATAGA
>P_200
GACGCCGCCGGCAATATCCCGACCGCCGAACTGGTCCCGGCGCTGTGCTTCGCCATCATCTTTATTTTTGCCCGTTTCCGTTCACAAGCGGCGACGAACTAAACCTGTTATCCGCATAACCTAGAGGTATCTGTAATGAAAAAAATCAGCTTACCGAAGATCGGTATTCGTCCGGTAATCGATA
>P_201
TATTGTAGTCTCTACTTCGTTCAGTTACGTATTGCTAAGGTTGATCCGATTCTGCTTCTTTCTACCTTGCAGCACCTACTCTTTTTCTCCAGGATAAATGTAATGTTGTAACAGTTACGCCTATGCTGACGAAAAAAGGGGGAAAAGAGAAGTCCTGAGGCGGACGAGAAAGAGAATTCTGTCCGCATAAGCGCAAATATTGTTAAGAATTCAGCGCGTCGGCGACGGCCTCGCGGGCGCCGTGCGTCGCCAGCTGTTGCCAGGCGGCGCGGATCCCGGCGACAAACTGGGCGTTGTGCGGCAGGTCGCGGCCAAATATTTCCTCCAGCCCCAGCAGGGCGTCGACGCGCTGCTGCTCATCGCTCTCGGCCACCCGCTGCCGATCTTGTCGACCAGCGGATCGCGCACGTCGATCGTCTGACAGGTGCTGCAGGTAGAAAGAGAGCAGAATCGGATTAACCTTAGCGATATCGCTCGT
>P_202
TGCTGTTAACCTATTCGTTCAGTTACGTATTGTCTAAGGTTAATCCGATTCTGCTTCTTTCTACCTGCAGCACCTGTTTGTGCGGGCGCTGCCGCTGGCGAAAATACCCGGCGTCGGGAAGGTATCGGCAGCGAAGCTGGAAAATATGGGCCTGCGAACCTGTGGCGATGTGCAGAACAGCGATCTGGCCATGCTGCTTAAGCGCTTCGGTAAATTCGGGCGTATTCTGTGGGAGCGCAGCCACGGGATTGATGAGCGGGAAATTCATAACGATCGGCAGCGTAAATCGGTGGGCGTGGAGCGCACCTTAGCGGAAGATATACATGAATGGCCGGAGTGCGAAGCGATTATCGAAAACCTCTATCCCGAGCTGGAGAGGCGACTGGCGAAGGTCAAAACCTGATCTGCTGATCGCCCGCCAGGGCATTAAACTGAAATTCAATGATTTCCGACTGACCACCCAGGAGCACGTCTGGCCGCGGCTGAACAAAGAGGATCTGATCGCCACCGCGCACAAAGCCTGGGATGAGGTGCTGCAGGTAGAAAGAAGCAGAATCGGATTAACCTTTGAGCAATGCGTGGT
>P_203
TGATCACCTCATCCAGGGCGTTCAGCAGCCGCTGGCGCGGGGCGAAGCGGTCAACGGTAATATCCTTCATGCCGTCCGGCACCCAGATATTCATCACCGACGGCGTGCCCAGCTGTTCGCCAAAATAAGCGGATACGCGGCGGCTGGCTTTGCAGTGGTCGATCCAGAACTGGCGGATCTCATCGTTGGCGTGCAACAGGGTAAAGCCGTCCGGGCGCTCAGCGGATGCGAGAAGCAGGAGGGGTTGAAATCCAGCCCCAGTTTGTTGGCTTTCGCCCACGTAACCCAGTTTTTAAAGTGCTCCGGCTTAATCTCATTGCGCGCTACCGGCGCGTCGGATTCCAGGTAAATAGCGTGCAGATTGAGACGCTTTAG
>P_204
CTCTTCTAACTTACTTCGTTCAGTTACGTATTGCTAAGGTTAATCCGATTCTGCTTCTTTCTACCTGCAGCACCTGTAGACCATCCCATCCTGAGTGAGCTGGACCCGGCGGGTGGTGCGGTGCAGGAGCCGCACGCCAAGATGGCTTTCCAGGGCCTGAATCTGTCGCGAGACGCTACCCTTAGGTAGCGCCAGGGTCTCGGCGGCGCGGGAGAAGCTCTCCAGATCCGCTACGCGAATGAATAACTGCATTGCATGAATTTTATCAGGTGCTGCAGGTAGAAAGAAGCAGAATCGGATTAACCTTAGCA
>P_205
AGGCCCGAGGTTGTTCAATGTCGCCACCACGGAGGCGAAAGCAGAGAAGTCATCCACCCCGGTGGCGATAATCGCCAGCATACTAATGATAAAGACCAGCGCATAGGCGGAGAAGAATCCCCATACCGCTTCCAGAATACGTTCCGGCAGCGCGCGGTTACCTAATTTAATGCTATACACCGCATTCGGGTGCACCAGCCACTTCAGGCTCACGGTTGCCCTGCTTGAACAGCAACAGGATACGGATCACTTTTAATCCACCGCCCGTGGAGCCAGCGCAGCCGCCGATAAATGCGGAGCACAGCAACAGCACCGGAAGGAACAGCGGCCAGCGTGCAATGCTATCGGTGGTGAACCCCGCGGTGGTCGCCATCGACACCACCTGGAAAAACGCCTGGTTCAGCGTCAGGATCAACACCGAGCCGTACACGTTATGAAGCCATAGCACCAGCGTACAGACGATGACCAGCGTCAACTGGACGCCAATGAACATCCTAAATTCGGGGTCGCGCCAGTACACCTTCAGGCTGCGTCCGCTCAACAACGAAAAATGCAGACCGTAGTTACAGACCGGAGATCAGCAGAAATGGCAATGATGGAGTTGATCATCGGGCTGTTGAAATAGCCGACGCTGGCATCGTGAGTCGAGAAACCGCCGATGGCGATGGTGGCGAAACTGTGCCCGATCGCATCGAACGCCGGCATACCGGCAAACCAGAGCGCCATGCGCAGGCGATTGTGAGTAACACATAGATGAGCCACAATGTCTTCGCCGTCTCGGCAATACGCGGACGCATCTTGTTATCCTTCAGCGGGCCGGGCATTTCCGCGCGGTAGAGCTGCATCCCCCCGACGCCGAGGATAGGCAGAATCGCTACCGCCAGCACAATGATCCCCATGCCGCCGAACCACTGA
>P_206
CTGGTTTTTGATCTATTGGTTCGTTACGTATTGCTAAGGTTAATCCGATTCTGCTTTCTTCTACCTGCAGCACCTACTCTTCGGGTTTTTCGCTCTTGCCCATTTTACCGACTTCATACACGCCATCCGGTTCACGAACCTGACGCCCGGTGACATGCTTATCCAGCAATTTTTTCACCTGTACCACGTAGTCGTCATAATTGACCTGCTCTCCACTTACCTGCATCGCCCACTGGCGCAGGCTGGACATCTGTTTTACGGTTTCTTTATAGAGGTTTCGGTCTTGTTCCGTAAAGCTCTTGTCGGTGAAGAAGGTGGCGGACTGCAGTGCCACTTTCAGGCATCCGGCAAAGGCCGTTAACGCCTCGAAGAAATCGTCCTGGGTTTTCTGATGGATATCGACCATCTCTCCCGTCACGTTCTTCCATTTTAGGCACCAGTACCGCACGTAACTGCTCAGTATCATTTTTGTTTCTAACACCGGCGAATGGCCCACAGCTGGTTATACAGATGCGGTAGACGCTTGTATTTCAGAGACTGCATCAGGGCATCTGTACAGCCCGTCAATATCTTTGATATCGTATCCGCCCTGAGTTCGGGAGGCGAGGTCCTGATATTTGCCGATAGTCGTGTCCAGCTCAGCCAGAATACCGCGATAATCAATCAGCAGACCGAACTTTTTTAGTGGATGCAGTCGGTTCACCCGCGCAATCGCCTGGATAAGGTTGTGGGACTTAAGCGGCTTGTCGATATACAGCACGGTATTCTTCGGCTCATCAAACCCGGTGAGCAGTTTATCAACGACTATCAGCAATTTGAGCTTCTCATCGGTATCGAAACGACAGGTGCTGCATAGAAGAAAGCAGAATCGGATTAACCTTAGCAATA
>P_207
GCTTTGGAGAGAGAAAAAAAAAAAAAAAAAAAAGCCATTCTGCTTCTTTCTACCTGCAGCACCTGTCCGGGTTTGAGCCGCCAGCCATTGCAGATATTCCGGCTCTTCAGGGGCTTTCACCAGCATGAAGGAGGAGACTGCCGGCGTGTACAGCAGCTGCTCGAGCATAGAACAAACGCGGCTGCAGATCGCCCGAGAGGGAGGGGGCCGGATGGGAAAGTTCAGCTTGAGCAAACAGCGCCTGGTAAGCTTCCAGATCAGGCGCAAGGTCGGTTCGGGTCAGTTTCGTAATGGTCAAAGTCGCTGTTTTTTAGTTAGATGTAAAGCGCGCAATTATACCTGATGCCGCGACCAGCACACGGAGGATTATGGTTACCCTGATGATTACCCGGTCGCAGACTTCACGAATAATGATTTATATTCAGCACATCAGAAAAAAACTGATATCCTGAAATGAGTTACACGGTCACATTGAGATCGCAATGAAATATCAACAACTGGAAAATCTTGAAAGCGGCTGGAAATGGAAATATCTGGTAAAGAAGCACCGGGAAGGTGAGCTGATTACCCGCTACATTGAGGCCAGCGCTGCGCAAGCTGCGGTAGATGACTTGCTGACGCTCGAGAGAATGAACCTGTGCTGGTGCATGCCTGGATTGAGCAGCATATGAATCCGGCGCTGATGAACCGCATGAAGCAGACTATCCGCGCGCGACGGAAACGCCATTTTAACGCTGAGCATCAGCATACGCGTAAGAAGTCTATCGACCTTGAGTTTGTCGTTTGGCAGCGTCTTGCTAGGTGCTGCAGGTAGAAAGAAGCAGAATCGGATTAACCTTAGCAAT
>P_208
ACCCACCACCAACGAATGGCTCTATCAGGCGTTTCCCTGCCGGGATATGCACGAACAGGTCAGCCAGCTGGGTATACTTTCCGCCAGCCCATTTGAGAAATGGCTTGCTCATGAGCGGAACCCCGAGTTTTCTGGCAATGAGTAATCAACCCCTTCGAAGCTGGGAAATCGACACCTGGCGGGAGCTATTGAGTGGAACAAAAGTTTTAACGACAGCTCATCCTTCCCCTAAGTTTCGACGGGCTAAGCACGTTTTTGCACCAAAACGAATTTTGTTGGCGCGCTTGAAAAGCGGAAACTTGTTTATGGGTTCGCCCGTCCTGCATCACCATCAGGCGCACCTCATTCGCCCATGCGGTCCAGTTTGGTTCTTTCAGGCCGACTGCCTCTTCACCATCACTTTCAGCGGCCAGTTCGTACATGCTGATAATTTTCCCCCAAATGAACTCGGCGCAGGTTAA
>P_209
AATGTATTTGCCCGTTTTTCACCTGGGCGATGCCATTGGCGGGGCGGGAGTCAGAAACACTACGGCGCCGCGCAGGCGCCAGTGCAGCCGATTACAGGCTATTGAATACCCGGTTCTCTTGTTCCTGAACGCGGATAAAGGTCGTACGCTTGGTCAGCTCTTTCAGACGCGAGGCGCCAACGTAGGTGCAGGCAGAACGCAGACCGCCGGATACTCACGTGCGGTATTCTCCACTGGTCCACGCAAAGGCAGCTTAACGGTTTTGCCTTCCGCCGCGCGGTATTTCGCGACACCGCCCACATGGCGGGTCATCGCCGACTCGGAGCTCATGCCGTAGAACAGCATGAATTTCTCTCCGTTCTCTTCAACGATGGTTCCGCCGCTCTCTTCATGGCCCGCCAGCATGCCGCCAAGCATCACGAAATCAGCGCCGCCGCCGAAGGCTTTCGCCACATCGCCCGGCATGGTGCAACCGCCGTCGCTGATGATCTGGCCGCCAAGGCCGTGCGCCGCATCGGCACACTCAATCACGGCGGAGAGCTGCGGATAGCCGACCCCGGTCTTAACGCGGGTGGTGCAGACGATCCGGGCCGATGCCAACTTTGACGATATCGGCGCCGGAGAGGATCAGCTCTTCGCACATTTCACCGGTGACCACGTTCCCGGCGATGATAGTTTTTTGCGGCCAGGCTTCGCGCGCCTTCGCCACGAACTGTACAAAGTGCTCGGAGTAGCCGTTGGCGACGTCGATACACACAAAATTCAGCTGTGGGTTCTGAGAGAGGATCTGCTGGGTTTTTTCGAAATCCGCATCGGACGTGCCGGTGGAAACCATCACATGCTTGAGTACGTCTGCGGATGCGCCCTGGGTAAACGCCAGCCATTCTTCAGCGGTGTAGA
>P_210
GTTTTGCCGTACTTATCGGCGAGCTGGTGGATGACTTAGATCGAAGACGCCTTCGCCGCCCTGGGCCGGCACATTCCAGTTCGGTCTGGATCTTGTGGGTGGCGTTCCACGCGTGCAGCTGACGCTGCTGCATAAGTGGATGGAGTTCTATCTGATTGATCACCGGGGCGACGCCGGTTTCATCAATCAGCTTCTGCAGATGCGGTACCTGGAAATTACACACGCCAATGCTTTTGGTCAGCCCCTGCTGCTGCAGCTCGATCAACGCCTGCCAGGCCTCGACGTAATGGCCGATAGCCGGTACCGGCCAGTGGATTAAATAGAGATCCACATAGTCCAGCTTCAGTTTGCTGAGGCTCTCTTTCAGCGCCTCGTGCGGCCGTTTTTGATCGTCGTTCCACAGCTTAGTGGTGATGAAGAGCTCATCGCGGTTAACGCCAGCGCTGTGCAGCGCATTGCCGACGCCGGTCTCATTTTGGTACGCGGCGGCGGTGTCGAAAAGAGCGATAACCGACTTCCAGCGCCTTATGAATGGCGGAGACGACTTCCTCGTTCCAGCTTTCCACACGCCGAGACCCAGCTGCGGCATCAGGTTGCCGTCGTGCAGTTTTA
>P_211
CCGTCCTGCAGATTGGTAGCCATAAACTGTCTCGTAATCTTTATCGAACAGGTTGGCTATTTTGCACGAACTGTCAGGTGTGAGGTGACGGGATACGATAAACCGACATCCCAGAGGCTCAACCCACCCATATTGACGGTACGCGAGTTGTCGTAGTCATAATCGTAACGCTTGCCGATGTAGTGATACGTCACATCCCACCCCAGATCGTAGACCTGGCCGTTCAGCTCGTATTTCACCTGCTGCTTCGCCCGGCGATAGAGGATCTTATTGGTTTCATCATCGCGAGGGTCAACATACTGCAGCGTCAGATGGTGCTCCACCGGCCCGGTGGTTATATTCCCCGTCCACTCCAGCCCCTTAATCGTCGCCGACTTGACGTTGTA
>P_212
ATAGACCGCTTCGGAAACCCCGCCGTCCAGCAGACCAGCCAGACGCTCAAGGTCGTGGATAAAGGCGGCTATCGACGTTCCTCCGCCGCCGCAGGCTCCAGCAGACCGCCAATCAGCTCGGTGTGATAGCGGCGAAGCGACTGCTGAACCTGATGCGCAGCAAGGCGATCGCTCTGGCTAAGCTTAAGCCAGCTGATCAGCTGGTTGGTGGTGCTGCCAGCGGCGGAGACGACCATCATATCCCCCGCCTGCGAATACTCCTA
>P_213
GGCCCGGGCTGCCAAAGTCCATTGCCGCGCGCGGAGTGGATGAACGTCGCTGGATGCGCTACGGCTGCGCCACGCGTCCGGTGCCCAACATGCCGGAGGTAAAAGCGAACCGCAAATGCCAGGCGGCGGAGACCGGACTGTCGCTGGAGATGGCCAATAAACTTAATAATGTGATGCCGGGATCGGGCGGCACCTCCTGCCTGGAACGCTACGAATATA
>P_214
GGCTGTCTGGTACTTCGTTCAGTTACGTATTGCTAAGGTTAATCCGATTCTGCTTCTTTCTACCTGCAGCACCTGTCAGCCAATCGAAGCGGTATGTGACGCCGAATCGCTGCTGGTATGGTCCATTGCCGCTACCCCGAACATCGGCTCGCTGAAGGTCTGGGAATATGATGCTAAGGGAGGTGACTGGCGCAGCCTGGCAGATGCGCAGCAGCGCGCACGCGAACCGTCAGCCCGCCTGATCTTGCCGGCTTACCGTCGAAAAACCTTATCCCTGTGATTGACCAGTACTGCAGCATCGTCATCCAAAGGAGCAATCATGTCAGATAGGTGCTGCAGGTAGAAAGAAGCAGAATCGGATTAACCTTTAGCAATAC
>P_215
GCACTTCGCCTACCAGCTCGGGATCCAGCGCCGAGGTCGGTTCGTCAAACAGCATGATGTCCGGCTTCAGCGCCAGCGCCCAGGGCAATCGCCACGCGCTGCTGCTGGCCGCCGGAGAGCTGTCCGGGGTACTTGTGGGCATGGGCCAGCAGGCCGACGCGGTCGAGCAGCGCCAGGGCCTGCTCGCGGGCGACCGGCTGGTCCAGCAGCTGGTGATAGCGCGGGGCCAGCATCACGTTGTCGAGCACCGTGCGGTGGGGGAACAGGTTGAAGCTCTGGAAGACCATGCCGATGCGCCGCACCCCGGCGCGCATCTGGCGTTTGTCGACGATAGCTCCGCCCTTAAGATAGTCCTCGCCGTAGAGAATGATCTCCCCGCCATCAAGGCTTTCGAGGGCGTTGATGGTGCGGATCAGGGTGGTTTTGCCGGAGCCGGACGGGCCAATGATGCTGATCACCTCCCCGTTCTCCACCTGCAGATCGATGCCTTTCAGCACCTCATGCTGCCCCAGGATTTGCGAATGCCCCGCAGATCGAGCGCCGGCGGCGCGCCATTGACGGCCGGGGTGTTGCTCTCTTTCGCTCAGCGCCGGCAGGCTCTGGCGCAGCGCCTGGCATTCCGCCTCGCTGAGGGTTTGCCGGAACGCTACGCTGAATATCGAGACGATTTTCCAGCGCCCGGAACAGCCAGGTGAAGACGGTAACCACCATCACGTAGTACACCGCTACCGCCAGCAGGGTCTCCATCACAAGGAAATTCTGCGCATACAAGCGCTCGCCGGTGAGCAGCAGCTCGGGTAAGGAGACA
>P_216
ATGTAACCTACTCGTTCAGTTACGTATTGCTAAGGTTAATCCGATTCTGCTTCTTTCTACCTGCAGCACCTTGTATTTTCTGCGCTGTCTGCATCCCCCCGGCGGCGCGGTGGCGGCGGTCTACTCTCGTCGCCATGAAAAGGAATACGTACCGGCCTGATGGGCGAACGCTTCGGCGGTCAGGTGCTGGATACCGTGGATATCGAAAACTATATTTCGGTGCCGAAACCGAAGGCCAGAAGCTGGCAGGCGCGCTGAAAGCGCACGTCAATGACTATAACGTCGACGTGATCGACTCCCAGAGTGCGACCAAACTGACGCCGGCGGCGACAAGAGCAGGCTGCCTGCATCAAAATCAAAACCGCCTCCGGCGCGGTGCTCAAGGCGCGTAGCGTCATCATCGCCACCGGGGCGAAATAGGTGCTGCAGGTCAAGAAAGCAAATCGGATTAACCTTAGCA
>P_217
GTCACAAACGCGCGCTGATCGTGACTGACCGCTTCCTGTTCAACAACGGCTATGCCGATCAGATCACTTCCGTACTGAAAGCTGCGGGTGTTGAGACGGAAGTCTTCTTCGAAGTTGAAGCTGACCCGACGCTGACCATCGTACGTAAAGGTGCCGACCTGGCGAACTCCTTTAAACCAGACGTGATCATCGCCCTGGGCGGCGGTTCCCCGATGGATGCGGCGAAAATCATGTGGGTCATGTACGAACATCCGGAAACCCACTTCGAAGAACTGGCGCTGCGCTTTATGGATATCCGTAAACGTATCTACAAGTTCCCGAAAATGGGAGTCAAAGCCAAGATGGTGGCGATCACTACCACTTCCGGTACCGGTTCTGAAGTGACACGCATCGCCGTGGTGACCGATGACGCGACCGGTCAGAAATACCCGCTGGCAGACTACGCGCTGACCCCGGATATGGCCATTGTCGATGCCAACCTGGTGATGGATATGCCGAAATCGCTGTGTGCGTTCGGTGGTCTGGATGCGGTGACTCACGCCCTGGAAGCTTACGTTTCCGTACTGGCTTCTGAGTTCTCTGACGGCCAGGCGCTGCAGGCGCTGAAACTGCTGAAAGAGTACCTGCCGGCTTCCTATCACGAAGGTTCCAAGAACCCGGTTGCCCGTGAGCGCGTACACAGTGCCGCGACTATCGCCGGTATCGCGTTCGCTAACGCCTTCCTCGGCGTGTGTCACTCGATGGCGCACAAACTGGGTTCCCAGTTCCATATTCCGCACGGTCTGGCCAACGCCCTGCTGATCA
>P_218
GTCGAAAACGTATTTAAAGGTGGTGGCCGCATAGACCAGATAGCCGCCGGTGGTGTGCAGCACCCTTTCGGTTTACCGGTGGAGCCGGAGGTATAGAGGATGAACAGCGGATCTTCGGCGTTCATTTCGACGGGCCGGTGTTCGGCGCTGGCGTTTGCAATCAGGTCGCTCCACCACAGATCGCGGCCTTCCTGCCAGTCGATATTGCCGCCGGTGCGTTTCAGGACCACCACGTGCTCAATGCTTTTCACGTTCGGGTTTTTCAGCGCGTCATCGACGTTTTTCTTCAGCGGGATGGCGCGACCGGCGCGCAGCCCTTCGTCAGCGGTGATCACCAGGCGTGAGCTGA
>P_219
ATTGTGATTGTGTGTGTTGTTATTGGGGGCACGCGTTACGTGCCGCATTTGTATGTGTTTGTTAGCATTTAGTTTGGCTTAATGTAAGGATTTGCTTGCTTTTATTGTTTATTTTAGAAGCGCTCCCGCACCAATCGGAGGCAAATATCTTCCATTGCACCAAAATAGCGCGACCACCGATCGTTTCTGGTGCAACCTTGGTTGCACTGGGTTGGACGATGCCGCTACCAGGTTAAATAAAGCAATGACTGTCCCAGAGTGGCAGATGATGGGAAGAAAAAACCAGCAACGGCACAGTCGCCAGCAAAACTTATCCGGCGACGCTGGCGCAGGCTCATCAGCAGCGCGGCGAAACCAAACAGCGCCGTCAGCGCCCATATCAGGCCGGTTTGCCCGGTGCGGGCGTAAGGGGTTAAGCCGCTGGCGGGGGTCACGGTGGTGGTCGAACACCTCGCCAGGTGAGCTTTGGGATCATCTTCTGGATCTCGCCGCGCGGGCCGATCACCGCGGTAATGCCGTTGTTGGTGCTGCGCAGCAGCGGGCGGGCCAGCTCCAGGCCACACGTTGGCCGTCTGGAAGTGTTGCCACGGGCCGATGGACTTGCCGAACCAGGCGTCGTTGGAGATGGTCAGCAGGAAGTGGGTGTTCCACGATCCGCACCTGTTCACCGAGGATTATCGTAGCAGATGGCCGCGGTCAGCTTCAGGTTATGCGCCATCAGCTACGGAGCTACGCGTGGGGCCGCGGCTGAAGGAGGACATCGGCAGGTCAAAGAACGGCGCCAGCGGACGCAGAATCGACTCCAGCGGTACAAACTCACCGAACGGCACCAGATGGTTCTTGTTGTAGCGGTTGGTCGAGTCGTAGCGGTACGGGTTATCTTTGCCAGAGTAATGATGGTGTTGTAGGTATCGTAACGGTTCTGCTTGTTGAGACGCGCATCGACAATGCCGGTGATCAGCGAGCTGTCTTTTGCGCGCAGCAAATAGTCCATCATA
>P_220
TCAGCGTGCCGCCGACCTGGCCGGCGCCAGAATAATAATCTTCATCTGCAGTAACCCATTAGTTCCGACGTTTGATTAGCTTAGCGTAAAAGAAGCCATCACCTTCTTCCACGCCCGGCAGATTTTGCTGCCGGGGCTCACCCAGCAGGCGTGCCGGTTGCGTGAAGTTCTGCATCCGGAGTTCGCGCGAGGAAGGCGGCAATTTGCTGACTGTTCTCTTCCGGCAGAATA
>P_221
TTATCATCTACTGGTTCGTTTACGTATTGCTAAGGTTAATCCGATTCTGCTTCTTTCTACCTGCAGCACCTGTAGCTGATTGTCATCAGCGCATTGACAGCTACATACCCGGCCAAAAACCCACTCGCAGAGGAAGCGAAGCTGCGCGTCGGCCGTTTCCATCTGCGGTGCGCCCCGGTCGCGTGCCAGCATGGATGCGCGCGCCATCGCGGTAGGCGAGCAGCGCCTGCCTGAAGCTGCGGGCATTCCCGATCAGAAATGAGCGCCAGTCGTCGTCGGCTCTCGGCACCGAATAGGTGCTGCAGGTAGAAAGAAGCAGAATCGGATTAACCTTAGC
>P_222
GTTGTGTGGTGCCTTTCGTTCAGTTACGTATTGCTAAGGTTAATCCGATTCTGCTTTTCTTTCTACCTGCAGCACCTTAAGGCCATTGAAATCCGCTGCGTCGCGCGGTCTCCCTCGCCAGCGAATAATGGGATTGAGGCGTTAACGTTATACGCGTTCAGCAGCAAAAACTGGAACCGTCCGGCTCAGGAAGATCAGTGCGCTGATGGAACTGTTCGTCTGGGCGCTGGATAGCGAAGTCAAAAGCCTGCACCGACACAATGTGCGTCTGCGGATTATTCGGCAACACCACGCGCTTCAATGCGCAGGTGTACAAGTAAAGAGGGCAAATCGGATTAACACTTAGCGATAC
>P_223
CATCAACAATATCACCATGCTGGCCATTGTCCTCACCGGTTCGGCGCTGATCCGCGAGCGGGAACATGGCACCATTGAGCATCTGCTGGTGATGCCGGTCACGCCGTTTGAAATCATGATGGCCAAGATCTGGTCAATGGGTCTGGTGGTGCTGGTGGTCTCCGGGCTGTCGCTGGTGCTGATGGTACAGGGGATTTTGCAGATGCCCATTGAAGGGTCGATTCCCCCTGTTTATGCTGGGGGTGGCGCTCAGCCTGTTCGCCACGACCTCAATCGGCATTTTTATGGGCACCCTCGCCCGCTCGATGCCGCAGCTGGGGCTGCTGATGATCCTGGTCTTACTGCCGCTGCAGATGCTCTCCGGCGGATCCACGCCGCGAGAAAGTATGCCGCAGCTGGTACAGAATATTATGTTGACCATGCCGACCACCCACTTCGTCAGCCTGGCGCAGGCGATATTGTATCGAGGCGCCAGCTTCGCCATCGTCTGGCCGCAGTTCTTAACCTTGCTGGCTATA
>P_224
ACCATGGCAAAACCAGCCATCGCTGCTATGTGACGAAGGCCGCCGAGCCGAAGCTTTACAGGCTGATCCCGCTGGGCGGCGGTAGCACCGTCTCGGATGCCATCTGCGCCGGCGCCAACCCGACGCTAGCGAGCAAAACCTGCGACGCCCTGTCGCAAAAAGCGGGCCGCTGCTGAGCCTTTGCGCAGAAGAAGGCCGCTAACTGCGCATTTAGTCACTTTTTCTGCCGTTTTACCGCGGTCGCTTAGTTCAGCGACCGCACCTGTAATAAGAATTGAA
>P_225
CGCACGCCGCTCAGATTCAGGGCCACCAGCACCGCGATCGCCGCCGCCGCCACGCCCAGCGAGAGCATGGACAGGTCGTGGGTATAAAAACAGCGCGATAATCACGATAGCCCCGAGGTCATCAATAATCGCCAGCGCCATCAGGAAAATCTTCAGCGCCGTCGGGACCCGGCTACCTAACAGCGCCAGCACGCCGAGGGCAAAGGCAATATCCGTCGCCGCCGGGATCGCCCACCCTTCTCTGGCGACAGGATCCTGGCCTTTAACGCCCAGGATCCTGTCGGA
>P_226
ATCACCATCACGATGACGACTACCGCCACGGCGATTACTCGCATAATGGCGATAACATCAATATTAATGTAAATAATTTCAATCATATAACAGGAGAAAACCTGCCGGGAAACCACGTTAACTGGCAGCACAATCCTGCCTATCGCGCGGACACACACCGTATCCCGATAATACGGTAGGTCGCGGCTCCATCAGACCAACGTTTCCGGCGGACTGAGCGCGACCCAACATGCGCCAGTCGATCA
>P_227
TTATGTTTATGCGTACCTTCGTTGAGTTACGTATTGCTAAGGTTAATCCGATTCTGCTTCTTTCTACCTGCAGCACCTATTAGCGGCCGGGAGATCGCCCCGCTGCACGCGCAGGGCGGAGGGATCGATCAGATTCAGGGGATCGTCGTTAACGATGTCGCCCCGGACGGTCCAGCGGCGCAAGCCGGGGATCCGCGCCAACGACGTAATCATCTCCGTGAATGACAAACCCGCCGTCTCGGCGCTGGAGACGATGGATCAGGTGGCCGAGATCCCGCCGGGATCGGAAATTCCGGTGGTCATCATGCGTGATGATAAGAAAATCACGCTCCATATCGCCGTCCAGGAATACCCGGCCACCAACTAAACGGCTCCCCGTTTGGGGAGCCACGTTAATCGCTAAATACCGGACCGGCCGGGAATCTGACCAGAAACCCGGTTTCCATGAATGCTGGACAATAAAAAGCCGGAACAGCGGTTCCGGCTCTTCTGTTAGGGCGAGATTACTTGTTGACGAAGTCTTCGCCGAGCGCGATATCTTTCTTCAGGGTGTCCAGCATGCCCTCCAGCGCCTGCTGTTCAAAGGCGCTGAGTTTGCCGATAGACTGTCGCTCTTCCACGCCGTTTTTCCCCAGCAGCAGCGGCAGGTGCTGCAGGTAGAAAGAAGCAGAATCGGATTAACCTTAGCAATACGT
>P_228
TTGTGTTATGTGCCTGTACTCTTCCGTTACAGATTACGTATTGCTAAGGTTAATCCGATTCTGCTTCTTTACCTGCAGCACCTTCACGATCGGTTTCACCTGGGGAGCCAACAGCGCGCCATAGGAGACTTTATTGTTATCCTTTTCCAGGGTATGCGCGATTTCACGCAGGATCCTGTCGGCATAGTCGGCAGAACCAATGCGTTCCAGCGCAGCCCGGGCGCGCTCCGGTTTACCGGCCTTCATGAGCCAGCGCCGCATTTCGGGGACAAAAAAACATCAGGACCAGAAACGCCAGCGCCGGCACCAGTTCCGCACCGAACATCCAGCGCCAGCCCATCTGCCCATTCCAGCTGTCCACAATCATCTGCTGCGTCGCCCCCGGCTCCACCGGTTCAGCAATCATCAGATTGATTAACTGAGCGGCCAGTACGCCAATCACGATGGTGAGCTGATTGACCGCGACAAAACGCCCTCTTTTCTCTGCCGGACTGACTTCGGCAATGTAAAGCGGGCTGAGAGCGGAAGCCAGACCAATCCCTACGCCGCCCACAATGCGGTAAACCACAAACATATCGAAATGACTGGCGACCGCCGTCCCCCAGGCCGACGCGCTGAACAGCACGGCGGAAAGAATTAATGGCAGCGTGCGCCCCAGTTTGTCTGCGCACCATCCCGAAATTAATGCGCCGAAAATACAGCCCAACAGCGCTGAGCTCATCGCCCAGCCGGACTGCGCCGGGTCCGTAATTGAAAACCAGGCTTCATAAAATGGCTTAGCGCCGCCAATCACCACCCAGTCATAGCCAAACAGTAAACCACCGCAGGCGGCGACCAAGCAAATCGTCCAGAGGTGCTGCAGGTAGAAAGAAGCAGAATCGGATTAACCTTAGCAATAC
>P_229
TTTGCCTGTACTTCGTTGGTTACCGTATTGCTAAGGTTAATCCGATTCTGCTTCTTCTACCTGCAGCACCTACGCACTGCCGCTGCAGGCGGTCGGCCTGATTGGCGAGGATCACGATGGCGACTACATCACCGCCATGCTCGATCAGTACCATATGATCGCCAGCTCGTACAGCGCACCAGCTCACCACCTCGATGACCCAGGTGATGACCGACGCCGAAGGCCAGCGCACTTTCTTTCACTCTCCCAGCGCCGACCGCCTGCTTGATCTCCCCGGCTCTTGAGCCGCTGGATGCGCCGCTGAAAGAATTTTCCATCTCGGCTATCTGCTGCTGCTCGAAAGCCTCGATCGCCCCGATGAAGTGTACGGCACACGCAGCGCGCGACTGCTGGCGCAGATGCGCGAGCGAGGCTATGAGGTGTCCCTCGATCTGAGTGGCGCAAGGGCGGAACCACGCTACCAGCCAGCTGGTCCTGCCGGCGCTGAAGCATCTTGACTACCTGACCATCAATGAACTGGAAGCCGAGCAAGTTAAGGCGGCTGGAGATTGGTCTACCCAACGGCGAGCCGCACGTCGCCGATATCGCCCGCGCCGCCGCGCATTGCTTGACGCCAGCATAGGCCACGAGGTAGTGATCCATTGTCCGGAGGGGGCATGGGGCGTCTCCGTCCGAAGCCGGGCGCTGGGTACCGTCATGGCGGCTGCCGCCGGAGGAGGTGCTGCAGGTGAGAGAAGCAGAGATCGATTAGACCTTAGCAAT
>P_230
ATTGCTGACGCTTCTTCGTTCAGTTACGTATTGCTAAGGTTAATCCGATTCTGCTTCTTTCTACCTGCAGCACCTGATATCTTTAAAATCGGCATTGGCCCTTCCAGCTCCCATACCGTTGGACCGATGAAAGCGGGCAAACAATTCACTGACGACCTGATCGCGCGCGGCCTGCTGGCCGAGGTGAGCAAAGTCGTCGTCGACGTCTACGGCTCCCTCTCCCTGACCGGTAAAGGCCACCATACCGATATCGCGATTATCATGGGACTCGCCGGCAACCTGCCGGACACCGTCGACATCGACGCCATTCCGGGCTTTATAGGTGCTGCAGGTAAGAAAGCAGAATCGGATTAACCTTAGCAATACGTTGGGCGCGT
>P_231
GTGGGCAGCGAGAAATGCTGAGCGTAAGGCGAGCTCAGCGCCTTCACCATCGGGAGTGTGTTATGGCAATCCTCTACAACATCTTTACCGTTTTCTTTAATCAGGTGATGACCAATGCCCCGCTGCTGCTGGGTATCGTGACCTGTCTGGGCTATATCCTGCTGCGCAAAAGCGTCAGCGTGATTATTAAAGGCACGATCAAAACCATTATCGGCTTCATGCTGTTACAGGCCGGCTCCGGCATCCTCACCAGCACTTTTAAACCGGTGGTGGCGAAAATGTCAGAGGTGTACGGCATA
>P_232
CCAGTCACGATAGCGTTTCTCTGAGCCAGGCAACTGCCACCAGCCGGGGTCGAAGAGGCTGGTGTTGCGGGTGATCACCCCGGCGCTCAGCGCCGAGACGGCGACGTACGGTTTGACCGTCGACGCCGGCGGATAGACCCCCTGCGTTGCTCGGTTGACCAGCGGTGTGTTCA
>P_233
TGTGCCTGTTACTTCGTTCAGTTACGTATTGCTAAGGTTAATCCGATTCTGCTTCTTTCTACCTGCAGCACCTGAGAACGCCGAAGGCGATCGCACCACGCCTTCTATCATTGCCTATACCCAGGATGGTGAAACTCTGGTTGGTCAGCCGGCTAAACGTCAGGCAGTGACAAACCCGCAAAACACCCTGTTTGCGATTAAACGCCTGATTGGCCGCCGCTTCCAGGACGAAGAAGTTCAGCGTGACGTTTCTATCATGCCATACAAAATTGTTGCCGCAGACAATGGCGACGCATGGCTGGATGTGAAAGAGGTGCTGCAGGTAAAGAAGCAAAATCGGATTAACCTTTTAGGCAA
>P_234
ATATGCGTCGTCTTCCCGCCCGGCGCCGCGCAGAGATCGAGAATGCGTTCGCCATTTTCCGGTTGCAGGTAGCGCATACAGCCCTGAGCCGAGGCATCCTGGACGGTCACCCAGCCTTCGGCAAAGCCTGGTAACGCGTGGACCGGAGCAGGGGTGGCCAGGCGTACGGCGTCCGGATAATCAGGGTGGGTAAAGCCCTCTAAACCGGTCTCGTTAAGCAGGGCAAGCCACTCATCCCGGGAATGATGGTTGCGGTTAACGCGCAGCCACATCGGCGGGCGCTGGTTGTTCGCCTCGACGATCTCCTA
>P_235
GGAGATGATGGCGTTGTATAAAGCGGAAAAAGTAAACCCGCTGGGCGGCTGCTTCCCGCTGATTATTCAGATGCCGATCTTCCTTGCGCTGTATTACATGCTGAGCGCCTCCGGTTGAACTGCGTCATGCGCCGTTTATCCTGTGGATCCACGACCTGTCAGCTCAGGACCCGTACTACATCCTGCCGATCATCATGGGCGCGACCATGTTCTTTTCATCCAGAAGATGTCGCCGACCACCGTGACCGACCCGATGCAGCAGAAGATCATGACCTTTATGCCGGTCATCTTCACGGTGTTCTTCCTGTGGTTCCCGTCTGGCCTGGTGGTGTACTACATCGTCAGCAACCTGGTCACCATTATTCAGCAGCAGCTGATTTACCGTGGTCTGGAGAAACGTGGCCTGCATAGCCGCGAGAAGAAGAAATCCTGATACTCTTCATTCTTCAAGCCGCAGATGCGTTGGCTTCATTAGTTCGCCCCAGTCACTTACTACAGTAAGCTCCTGGGGCCTCACTAACTTGCCGCCTTTCTGCAACTTGAATTATTTCGAGTAA
>P_236
GTGTGTGTACTCGTTCAGTTGCGTATTGCTAAGGTTAATCCGATTCTGCTTCTTTCTACCTGCAGCACCTAACCACGGACGTGGCGTGGCGTGGGCGGCTGAGCAGCTTGGGCTGCGTGCGGTGGTGTATATGCCAAAAGGCTCGTCGCCGGTACGCGCGCAGAATATTCGCCGGCATGGCGCCGAATGCACGATTACTGAACTGAACTACGACGACACAGTTCGGCTGGCGGCCAAAACCGCGCGCGAGCAGGGATGGGTTTGCTCCAGGATACCGCCTGGCAGGGCTACGAGCAGATCCCCACATGGATCATGCAAGGCTATATGACCCTCGCTGTTGAAATCTGGCAGCAGCTGGCAGAAAGCGGAGCGCCGATGCCGACGCATCTGTTTTTACAAGCCGGGGTCGGGTCGTTTGCCGGTAGCATCATGGGATATTTCATCGAAAAGATGCAGCAGCAGGCTCCCACCATCATCATCGTTGAGCCGCACAAGGCGAACTGCCTGTATCGCTCGGCAACCATTAATGACGGACTGCCGCACAGCGTCGGCGGGGATATGTCAACTCTGATGGCCGGGCTTGCCTGTGGTGAACCTAACATCACCAGCTGGCCAATGCTCCGCGACCATGCCACCTGTTTTATTTCCGCCGACGATTGTCTGGCGGCCAACGGCATGCGCCTGTTGGCCGCTCCGCGTCCAGGTAGGTGCTGCAGGTAGAAAGAAGCAGAATCGGATTAACCTTAGCAAT
>P_237
GGAAAACCTGATGGGCGTCTCTATGCAAGCGCATAAGACGCTTCTCCCCAGCACGCCGGTTAATCTTCGCTACGCCCGGACCTGCTACGATCATCTGGCGGGCGAGCTGGCGGTCAATATTTATGAATTTATGCTGAGGGAAAAATGGCTGGCGGCAGATGGCCTGGCCCTGACGTCAGCCGGTAAAACCCAGCTTGAACGCCTTGGCGCAGTGTTTAACGCCCGCCCACGGCGTAAGCCTTGCTGCCCCTGTCTCGACTGGAGCGAAAGACGTTTTCATCTGGGCGGCGACGCCGGCTCGGCGCTAATGACGCTGTTCCTGCAAAAAGGATGGATAACGCGCGCGCGCCGGGATATCGGGAAGTACAAGTGACGGATAGCGGCAGAGCGGCGCTGTCCCGGCTGTTTAATCTGAAAGTGCGCGGATAGCCTGAGTTTAGGCTACAGCACATTTTCGCCGAACGGCCCCGGTTTAAGCCGGTCGGGCCATCAGTATGACGCCTGGCGTGCAATCCGTTTTCATGCGAGCTCTTACGGCAAATGGATCTCTCCCTGTCATGAGGTATATAGCTTTGTTGAACGTTGCGCTGCGGGACATTCGCCATCGCCTAATGCTTCAAGCGTCCGGCAGAATAATTGCCTGAAGGCGAAAAAAAACGAGAGCCCATCGGCTCCCGCTTACTTAATCCACTAACGGGATTACATAA
>P_238
AGGACCAGGTTCCCGGAGACCAGGGCCATCACGGCGCAAAGGCGGAAAAAGAGTAGAGCGCTCAGCTGCCCGGCAAAGAACACCGGTACGCCTGCGATGAGGCCGGCCATCCGGTAAGCTAGAGGAGTGAAACCGTCCTGGCCCACGGTCCGGTGCGTCGCTTACTCTCCCGGCCGGATGCCCTGCATTGCGATCATGAAACCTTTGCCGATACCTGGCCGCAGCTTATCCGCAGCGGACTGTATCATCCGTTCGGTTACTACTCGCTGCTGCCGCTGGCGGCGGGAA
>P_239
ATAAGTTCGATCGCAAAAAAGCGCTGGCCTATGAACGCGAAGTGCTGGGCAAGTTTGATAAAACCGCCCAATAAAACACAAAGCCCGGCGCGATAGCGCCGGGCTTCTTATCCTTTACTGATCCGGTCAAACTCTTCGCAGCCGGTAA
>P_240
GACCGATTTCGATATTCTCAAATCTTATGAAGCGGTAGTGGACGGGTTGGCGATGCTCATCGGTTCGCACTGTGAAATCGTGCTGCATTCTTTGCAGGATCTGAAATGCTCTGCCATCCGTATCGCCAATGGTGAACATACCGGCCGCCAAATCGGTTCACCGATTACCGATCTTGCGCTGCGCATGCTGCACGATATGACGGGCGCCGATAGCAGCGTTTCCAAATGCTACTTTACCCGTGCTAAAAGCGGCGTACTGATGAAGTCGGTGACGATTGCCATTCGCAACCGCGATCACCGGGTGATTGGTCTGCTGTGTATCAACATGAATCTGGATGTGCCGTTTTCCCAGATCATGAGCACCTTTATA
>P_241
GCAGTGCTTCTTCGAAAACTGCCAGGATAAAGCAATCGAAGACTTTGTTCGCCAGATCGTCGCTTAACCGTCATCAGGGCCAGCGCCGCTGGCCCTTCCGTCGTTTATTTTTTCTTCTATTTCTTCTTCTCCGACACGCTGCTGCCGGCCGTTTTGGCCAGATGCAGGCTGTCAATCATCCCCTACCAGACAGATCAAGGCGATAAACACAAACGACAGGCGGAAGCTGATCCCCGGTAGTTCAGTAAGATGCAGCCAGTCGCCGACCTGCTCGCCCAGGCGAATGCCAATCGCCCCGAGCGTGATCCCCAGCCCTACCGCCAGCTGCGACGCGGTACTGAACAGCGTATTAGCATCACTCATCA
>P_242
GACTTTATGGGCAGCGCCCCTACCGACGATGAAAATGGTCGCCTGAGCCGCCTTGAGCTGGCCGACGGCGGCACCCTGTTTCTGGAAAAGATCGAGTATCTGGCGCCGGAGCTGCAGTCGGCCCTGCTGCAGGTAATTAAGCAGGGCGTGCTCACCCGCCTCGACGCCCGGCGCCTGAATCCCGGTGATATGGAAGGTGATTGCCACCACCACCGTCGATCTGGCCGATCTGGTGGAACAGAACCGCTTTAGCCGCCAGCTGTACTATGCGCTGCACTCCTTTGAGATCGTCATCCCGCCGCTGCGCGCCCGACGCAACA
>P_243
ATCCAGACCAGCGGTTGTTGCAACAGCGAAATTTTCAGGCCAGGCACAATGGTCAACTCCATTCTCATGAGGGGGTTAGGTTAACTGTAACACCATATCAGCCGCGCGGCGGTCCGCGGAATATTTTGTTAAAAAAATGCTACTGATGGAAACGAAAGGGGAGGAGAGGGCAAAAAAAGGCGGGGAAACTCCCCCGCCGGCGTGTGATGTGGTAGTGGTTTTATTATGCAGCTTCAACTTTACGAACTTTTTCCGGCAGCTTTACCGGCTTTGTCGCCAGCTCCTCTGGCGCAAAGTCGTCGACGTTA
>P_244
ACACGGCGATCGTCCGGGCGATGGGCTTGTTCAAGCGGCAGCGGCTTCAGCAGCCCGGGCGGTCTGCCTCGTCGTGAACCGCCAGCTGCGCCAGCCTGGCCGCCCAGCGCCGGGCCGACATCGCCCCGGTACGGTGATCGAGCTGCAGGCCGCTGATATGCCCCCGCCAGCATTTGCCGCCAGTAAGCGCTGCGCGCCCCGCCGCCGATAAGCGTGATGCTCTGCGGCTTGATGCCGCAGGCGTGCACCACGTCCATACCATCCGCCAGCGCATAGCCCACCCCTTCCAGCACCGCCCGCGCCAGCTCTGCCGGGCCCATGCTGATGCGTCAGGCCAAAAAACGCCCTTAGCCTGCGGGTTGTTGTGCGGCGTGCGTTCGCCAGACAGATGGGCAGGAACCACACCGGACCGGCGCTTTCATCCGCCGTCTGCGCCGCCGCAATCAGCGCCGGCACGCTGGCGAGACCGGTTAATTTTGCCGCCCAGTCCAAGCAGGAGGCCGCGCTGAGCATCACCGACATCAAATGCCAGCGGCCCGGCAGGGCATGGCAGAACTATCACGCGCTTTCGGGTTTGCTAAGGAACCCTTCACTGA
>P_245
TTGTGTCTGACCTACTTCGTTCAGTTACGTATTGCTAAGGTTAATCCGATTCTGCTTCTTCTCCTAACAAGCACCTGTTCACGCTGAATAATGTTCTCCAGCGCCGCCAGATGCGGCGGCTGACAGCGCGCGATCACATCGGGGAGATTGGCGACCTCAAGCAGCGCCCGGTCAAAGATCGCCTGGGACTCTTCCACGCTCGGGCTGGTGACGTGTGCACCACGTTTGGGCGTCAACGTGACCAGTTGCACAGCGGCGAGTCGTTGCAGCACCTTTCTGATGCCGGTGCGGCTCACGGCGAACACCTCCGCCAGCGCCTCTTCCGGCAGTTTGCTGCCCGGCGGCAGCTGATGTTCGACGATAGGTGCTGCAGGTAGAAAGAAGCAGAATGCATAACTTAGC
>P_246
ATTGCTGCCCGCCGGGACGGCAAGCAGCGAAATGATCGCGTTAGCTTGCCGGAAAATCGCGATAAGGGTGACTGTCCAACGTATGACTCCTGAATAAAAGTGGGCACATTATAGCCCGGGGTAATGATGGGTAAAGCACGAAAACGCCGCCGGTGACGATTCGTTTAGTTTGTCTTTCGCGGGTCCTGCGTAGCGTGACATCGCCAGGCGACTAAAATGCCGTCAGCGGTGATTTACTCCAATTCCTTCGCTGGGATGCGGCGAAAACCAGCATGAATATCAACTTTATGTCTCCCCAGCGCGATCTTACGCTAAAGAATGTCGCTAAGGCTAAGGATTAAAAATTTAAAACTATTAACAATCAATTAACATTAGCAGGCAAACCATTCTTCCTGAGGAACACAACACCATGTCTACCACCCAGGTTCTCGGCGAAACGCCCTATGCTGCGCCAGGACAACCGCACGCCAGCTTAACCGGACGCATTGATGCGCTGCCCGCCTCATTTGGGTTATGGTCGTTTATTACCCTGCTCTGGCTTGGCGGCTTCTTTGAGCTCTACGATCTCTTCCAGACCGGGTATATCAGCGCGGGCCTGCTGGCGGAGGGCATTTTCCACCCGGACAGGCGGGCATCTTCGGCATCGCCGACCAGGCGGCCTTCGCCTCCGCCACCTTTATGGA
>P_247
GCGGGATCGCGTTAACTCGCGATGACTGTCTGCGTCGCGACGTGATTAAGGCGTTGATCTGTAACTTCCAGCTGGATATCGCGGCGGTCGAGGCGCAGTGGGACGTGGATTTTGCGTCTTATTTCGCCGAGGATCTGAAGCTGCTGGCGCCGCTGGCGCATGACGGGCTGGTGGCTGTGGATGATAAGGTCATTCAGGTGACGGCGAAAGGCCGCCTGCTGATCCGCAACATCTGTATGTGCTTTGATGCCTACCTACGGCAAAAGGCCCGAATGCAGCAGTTCTCACGGGTTATTTAATATGTTCCCCCTCTCCCGCAGGAGAGA
>P_248
TATGTTGTGTAGCCTTCGTTCAGTTACGTATTGCTAAGGTTAATCCGATTCTGCTTCTTTCTACCTGCAGCACCTGCGCGCATCTGGCGTTTGTCGACGATAGCTCCGCCCTTAAGATAGTCCTCGCCGTAGAGAATGATCTCCCCGCCATCAAGGCTTTCGAGGGCGTTGATGGTGCCGATCAGGGTGGTTTTGCCGGAGCCGGACGGGCCGATGATGCTGATCACCTCCCCGTTCTCCACCTGCAGATCGATGCCTTTCAGCACCTGGTGCTGTTGCCCCCAGGATTTGCGAATGCCCCGCAGATCGAGCGCCGGCGGCGCGCCATTGACGGCCGGGGTGTTGCTCTCTTCGCTCAGCGCCGGCAGGCTCTGGCGCAGCGCCTGGCATTCCGCCTCGCTGAGGGTTTGCGGACGCTTACAGGTGCTGCAGGTAGAAAGAAGCAGAATCGGATTAACCTTAGCAAT
>P_249
TTTGACCTTCGTTCTAACTTACTTCGTTCAGTTACGTATTGCTAAGGTTAATCCGATTACCCTCTACCTGCAGCACCTGATACAGCTCGCGATGCTGCGGATTTGGGGTGAACTCGCGGTGCCAGCTCACTAACCGTTCTCCGGTGCTGGCCATATCGCCATACAATCCGGCGCCGGTTCCGGCGGCGATGGCGCAGCCCAGAGCGGTGGCTTCGCGGACGACCGGCACCCGCACCGGCAGGCCGGTGACGTCGCTGAGGATCTGGCTCCACAGCGCGCCTTTAGAGCCGCCGCCGGCAAACACCAGAGGTGCTGCAGGTAAAAAACAGGAATCAGATAACCTCAGCAAT
>P_250
GTGTGCGTATTTACTTGGTTCAGTTACGTGTAAGGGTTGATCCAATTATCTTCTTTCTCCCTGCAGCACCTGAATCAGAGCAGAAGCAAGATGAGTACATTACCAAAGGTCGCGGTGCCTGTGGGACTCGGCGCCATGGGACGCGCGCTTTCCAGTAACCTGCTGAAAAACGGCTTTACCGTTGGCTGGAACCGTTCGCCAGCCCGCGGCGAAGACTTACAGGCGCATAGGGTTATCTCTGCACGCCACGCCGCAGCAGGCGGTGGCCGATGCCGAGGTGATCATCAGTATGCTCGCCAGGTGCTGCAGGTAGAAAGAACGAGAATCGGATTAACCTTTGCGCA
>P_251
CTTTTTTTGTAGTCTCTTCGTTCAGTTACGTATTGCTAAGGTTAATCCGATTCTGCTTCTTTCTACCTGCAGCACCTGGTCTTATTCATCTTATTGTTTCTCATCGCGATAGCGGCGTGCCGGGCCATAGAGAGGGATACACGTTGGTGTATTCTCCCGTTGGCGTCAAGAAATAAAATAACCCAACCAGTCCTGATAAGTAATTAGCAAGACGCTGTGGGGTTATTTATTAGTAAAGCATCAAAGTTTCATGCTTATTTCGCAAGCCAACCTTCCCACTGCGTGTCATATTATTGCAGAAATGTTAATTATTTGATGTTTTAAAAGCGGCTATGTGTCATTCAGGCAAATAACAGCAGGCCTGTCCTTGGCGCACGGCAAAAGCCCGCTCTGGTGCGGTGTTGAGTTTTTTTCATATTGCTATCATCATATTTCGAATGAAAGGGATAACCTCTGAAGCGGGTTATTAAGCCAGTAATTTTTATCCGCAAAATAAGCCGGCGGCAAGCATTATTTCCATTTATTTTTCAGGGTTACCTGAAATAGCGAATATACCGCCAGTGCAATGATGGATTTCCATCATTTCTCCGTTTTCATCGTCGGTCGTCACCTGCTTATAGTGACGCCAGACAAGACCACAGGGTGGAAAGGAGAACAAGAAGGTGCTGCAGGTAGAAAGAAGCAGAATCGGATTAACCTTAGCAA
>P_252
ATGGTCGGGCTCGACCGCGCCAGCCGCTACTCGCTGCTGGAGGCGGCCCTGCATATTGGTCGCTACTTTCCGGCCGAGCGGGCGGCGAAAGCCAAAGCGATGGCCATCCTGGAGGATATCGGCATCGCCCACTTCGCCCATATGCAGGCCACAAACCTAAGCTATGGCAACCAGCGCAAAGTGGAGATCGCCCGCGCGCTGGCCACCGCGCCGAAGCTGCTCCTGCTCGATGAGCCGGCCA
>P_253
GCAAAAAGCTGCTATTGTGGGCTATTTCTGGGTCATTGAATGGACAGCCGATCATGGCTTCCATGCACATGCTGCATACTGGCTGGATGGGCATCAAACGCAAAGATCCTATCCTTTTGCACAGCAGGCAGGAGAATTCTGGAAGCAGTTAACCCAACAGGAGGGCTATTTTAATATATGCCAGTTTAAAGAACCTTATAAAGCCGATATCAATATTCCCGTGCGTTATAATGAACCCGCCAGCATTCTAAATATTCGTCGAGTATTGAGCTATCTGACAAAAGAAGAGCAAAAAGAGGGGCTCTGTTCATACGGATGCAATGAAGTCCCACAACGTCCAATGTCAGGGAGGCCTCGTAAAGCGATGGGCACTATTTCTGAAAATTAGTACCGAACCGTTCAATCGCTTGTTCCACAAACACATAGAAAGGCTCGCAGGTATTTGAGTTTCAGGTAAATGTTAACAGTACGAAACGTATGCTTTCATCTGCGCCTTCTGTATCATTGCTGCCAGTGCAGTACCATGAGACAACATTCAACAGTAATGTTGTTTAGTGAATAAATCTGGGCTCACTTTGTCAGCCAAATTAGTGTGATATCCTTTCCACAACTCCTGTTGTATCCACGACATAAGGCGATGATTGATA
>P_254
TTTTCGTTCAGTTACGTATTGCTAAGGTTAATCCGATTCTGCTTCTTTCTACCTGCAGCACCTTTTTCTCTCATCTCCCGGTTAATCGCGTCGGATGACCTGGCGTGTTCGGGAATTCTTCACGGCTGGAAAAATCATTACCTCAACAGAAGCAACATTCGCCTGGCAGCCCTTTGGGCAGAGCTGTTCACTAATAAAACTGACTGACAGAGGTGTAAAATGGCTGGAAAGGATATGTCGGCGCAGAGAATGACGATGATCCGGTTTGGATTAGGGTTGGGTCTGCTGATTTATTTTCTGTTTAACGTTTACCTGGAAGACACTAACAAACTTTATAAGGATATCACCGCTGAGGTGAACGCCAGTAAGTTGCTTATGGATGTGGATAGATGGCAGGAGGTAACGCGTAATACGGAAAAGACGTTTAATTACCTTTTTGTCGAACTAAACGTTTACGGCTTACCTGAATAAGACTCTTTTGCCTGAGGATGATAAAACCAAACCGGCACGCGGAATGAATCTCACAGCAAACAAATCATGAGCCCGAGCTATACCGCTGCCCGAAACATCCCGTTAATGGTGTATCAGGCGATTTACCGCTGGTATTTGCTGGCTGGATGGTTTTTTACATTCCTCCCTCTGATGATAGCTCTGGCACTGGATGGTTATTACCAGTGGAAAATGAAGAGATTTGTTTTTGGCGATGTTACAATTCAGCTTTATCGCCTCTGGTTCCGTTCGCTGTCGATAATCGGTGTTTTGATAATAGGTGCTGCAGGTAGAAAGAAGCAGAATCGGATTAACCTTAGCAAATG
>P_255
CTTCCTCGATAGGCAGGTGTACACGCTCATCGTAAAGTGGGTGGGTCTTATCGGTTAAGATGCAGGTTTTTCAGGCTCGAAATTGAGCACGTTTGTTTTTCCGCTGGCACATATACATCGATTGAATTCTTAGCCATGAATAGCCTCCTGAACATCTAAAACTCGCTGAAAAACAGGACTGCCAAGCAGGCTGTAATTCATCCCAACAGCAACTTTCGGCACCAGGCCAAAACGCTTCATGTCAAAGTCGATGACGGCCCGCTGGTCGCGGAACAGCCCCAAACGACCATGCCGGACAACCTCGCCAGTCGCTTCTGCTTCGGAAAAATACCGCTGGACAGTAGCGCGGCTCAGCCCCAGTTTTTTCATTGCCTCGGTGGTCGTAAGGCGCCCCTGATGCCTGGTGATCCGAATCACTGCGCGGACATACTCCCGGCGCTCAACAGCAGAAAATGCTCTAGCCATGTTTTCCTCACTTAACGACGCGCAGATGGCGGACGTTTTTGCGATAACTATCCCAGTCGAAGTTCACCCACATGCCGCCGTCCATATATGGGCACGGTCGAGAATGCGTGCGCCGAGGGTGTCCGTCAGAGATTCGTAGTTCAGGTTCGTCAGGATGCCGACCGGGCGCATCGACGACAGGCGGCGATCGATAACCTGGTTCAGAATG
>P_256
GTTTAACGTTTACCCGCCACCGAATAGGTTACCTGCTGGTTGCGCGTTTGCTGAAACGCCTCCAGCGTCTGCCCGCGCATCGCGGCGTAAATATGCAGGTTGGATACGCCGACCGCCGCACCATTTCTCCAGCAGGAAGAAGCTGGCGCCATACTGAATTAATCCCCGCCAGTCGCGCGCGTTGAGCAACTGCTGTTCCTCCTCACTCAGTCCGGCTTCGGCATAAAGCGACTGAGGCGACTGCAGAAAACGTTCGCGCCAGGCAGGCTCAATCAGCCGATGCAGGAAACGGTTAAGCCGCAAGCCATTCAGGCTGCGCTCGTGGGTAAAAGGATAGGTTCCCGGCAGTTTCTCCACCCCGGCCAGCTGCTGCGCCATATGCTGGCGATA
>P_257
CGATAAAGGCCACCGCGCCGTAGTCTTCAACAATGAAGTCATCGTTCGAGGACTGGTACGTTGCCACGCGGTTGTATTCCGGCTCCTCTTTGATCGTCCGGCGCAGACCGCCGCGCTGGTAGTAGATCGAGAGGTTTTTAAACGGCGTAATGAGAATGGCGTTGCCCGGCACTGTAAGGCGCGATAAAAGTCGGCATATTGCCTACGCGCTCCTGCGCAACAATCAGCTGACCGGCCAGCATTTCGGTATTCGGGTTGGTCTGGCTCATGGCGTTGATGGTCGGGAAATTGCTGGTTGTCAGCAGATCGCCGGACAAAATCACCACGTTGTCAGGGTTGCGCTTGTGCCATTCGTCCATGAGGCTGTTTTTGGCGTCGTCGGCGCAGCCGCTACGTTGCCGTAGGTGCCCTCGGCGACAATGGCGTTGTTCTGGTTACGTGAGGTGATCGTCACGCCGGTAATGCGACGGTGCGCCGCTTCATTGCGGATTTTTTGCAGCCAGCCGACACCGCAATCCTGCAACAGCGGATTCGCCGCGCGGTCTGACGGGTCAGCGTAGCTGGTACCGTTAAAGCCGATCATGATGCGGTCGAGAGACATATTGACGGGCCATCGCTGAGCTAATTAGCGGCTGGAAGTTCGGCTGATGCGCCCACGCATCCATTTGCGCGTAGCTTACGGCGTAGTCGTAGTTGGTTTTACGGCACAGAATAAGTCTGTACGGATCCATCTTGTCGTTAGCGCCGGGATTACGACGGTTGGTGGTGCTGTTGTTGACTTCCGCCAGCGGA
>P_258
GCTGCGCAGGAGGTCGAGGTCGCTGAAAATGGCCGCCGTCACTTCATCGCGGTGCGCCAGGCCTTTGTCGGTGAGGGTGGCTGAGATCGCCAGTACGCCGCTGTTGCCGTTTACCACCGGATCGGAATCGGCGCGGATACCTTCCGCCAGACCCTGTTTTTGCAACCAGTCAGAGAGCGTGCCCGGGCTGCGGTTGCCGATAAGATAGGTGACCAGCTCATCGGTTTTGCTGCGGAAGCGATCGCTGTTGTTGTCGATGCGAAACTCGACGCGCAGCACTTTACGCGGCATCGCCGGCACATAGTGAATAATGATGCCTTTGCGCATCCGTGACCACCGGGACGGTAATTTCCGGCCTGCTGATCTGACGATTCGGCACGCGGCCAAAGGTGTCCGCAGCCATGCGCGCCAGCGCCGGCAACGGCTTGTTGCTGTAGATCACCGCTTTCATCAGATTGGCGGAGTACCAGCTATCGCGGAAGGTGTGCAGCGCATCAAGCACCGGGCTGCCGGGCTTATCGCTGAGCGTCTCGAGGTTGCCACCCGAGAAGTGGGCCGCCCGGGTGAGCCGGGTTGATGGTCTCCGCGCTGACCTGGGCCATGCGCATCCCGTCTCGCGTCCGGGCCATCGTCAGCTCGGCGTTGACCGCGTTACGTTCGCGGTCGGCATATTTTTTATCCAGCAGC
>P_259
ATCTTTTTAACGCTTACGCGACCGTTACGTATTGCTAAGGTTAATCCGATTCTGCTTCTTTCTACCTGCAGCACCTGCTTGAACGTTGCCACTACGCAGATGACCGATGGGACCACCTGCGATATTCATAAAACCAAAGCCGAGAATGCCGCCGCCGCGCAGCACGCCAGCAGCGGCTTCGGCCCCTGGGTGGGCACCTGGTATGTTTATACGGAGTATGGCGATAAAATTGATGAGATTACCGTCACCGCTAAAACGGTGAAAACCCATGGTCATCTGGTCGAGGAGGCGAAAGCCAGCCAGGGTAAACTGACCAGGTGCTGCAGGTAGAAAGAAGCAGAATCGGATTAACCTTGGCA
>P_260
ATGTTTATGTCTGGCTTCGTTCAGTTACGTATTGCTAAGGTTAATCCGATTCTGCTTCTTTCTACCTGCAGCACCTGTCGAAGAACCAGCCGTCAGACTCGCCTTTCAGACGTTTGATCTCTTTACGGAACTTGATGGAACGTTCAATAGAGCCGTCAATCAGACGCTTACCAGCGTTCCCTTCATCATCGCCGCCGCGGTTTCGGTGGAGGCCACAGATCCCGTAGTGTGGAGAGGTGGTGGTGTGCATCATGTAGGCTTCGTTGAAGGTCTCTTCGTTTACGTCGCCTTTCACATGGATCATCAACGCCTGGGAGAACGCCGCCAGCAGTTTGTGCGTGGACTGGGTTTCATAAATCACTTTCCCTTCAGCGCGGCCGCCGCTCATCCCGCATTTGCCTTCATAGATCGGCGAGAAGTTGGTGTAAGGCACCCACGCGGAGTCAAAGTGGATGGATTTCACATCCAGGGTTTTCTTGATGAAGTCGGTGTTGTACAGCAGACCATCATAGGTTGAGTTGGTGATAGGTGCTGCAGGTAGAAAGAAGCAGAATCCGGTAACCTTTAGCAA
>P_261
TGATCGCCACCGATGTCGCTTCACCTTTCTTTACGCCGATAAAGTTGACCTTCATGGTGTCGGTGATCCTGTCGGTGCCGATTATTCTTTACCAGGTATGGGCCTTCGTCGCGCCGGCGTTGTATAAGCACGAACGCCGGCTGGTGGTGCCTTTACTGGTATCCAGTACCCTGCTGTA
>P_262
GTGGCCTTTTTCCGCAGCCCATGGGCGGCGATGATGCGTAACGCCGGTATTGAAGTCGTCGAAGCTCTTAAGGTTAACCTGATGCGCGTATTCCTGCGCCGGATGGACCTGCGTCCACCGTAAAATGGTGATGATCGATAACTATATCGCCTACACCGGCAGCATGAATATGGTCGATCCGCGCTACTTTAAACAGGACTCAGGAGTCGGACAGTGGATTGATCTGATGGCGCGAATGGAAGGCCCGGTGGCGACCTCGATGGGCATCGTCTACTCCTGCGACTGGGAAATAGAGACCGGCAAGCGCATTCTGCCGCCGCCCCCGGACGTCAATATCATGCCGTTCGAAGAGGCCAGCGGACATACTATTCACACGATCGCCTCCGGACCGGGCTTTCCGGAAGATCTGATTCATCAGGCTCTCCTCACCGCCGCCTATGCGGCGAAAAGAGCATCTGATCATGACCACCCCCTACTTCGACCCAGCGACGACCA
>P_263
ATTAATTGTACTTCGTTCAGTTACGTATTGCTAAGGTTAATCCGATTCTGCTTCTTTCTACCTGCAGCACCTCCTCCTCCAGCGAGGCGCGGATGGTCGGCGAGCGGTCCTGGGCGATATTGCAGGTCGATAGCCGCCGGAATGGTCTGCTGCAGCTCCGGCAGGCGGGCGCGGATGCTGTCCACCGTCTGGATAATATTGGCTTCCGGCAGTTTGCGGATCATCAGCAGGATCGCCGGTTTGGCGTTGGTCATCCCGGCGTTGCGTACGTCCTGCACCGAATCCGAGACGGTGGCGACATCTCCAGCCGCACCGCGGCGCCATTTTGATAGTGGACGATCAGTGGCTGATAGTCGGCGGCGGTCTTCAGCTCATCGTTGGTCTGCACCTGCCAGCGGTGCGCGCTGTCCTCCAGCGCCCCCTGCGGTTTGCGCACGTTGGCGTCGCTGATGGCGGTGCGCACCGCGTCCAGCGACACGCCCTGGTTGAACAGCGCCTGCGGGTTGAGGTCGACGCGCACCGCCGGCAGGGAGCTGCCGCCGACGTCGACATCGCCCACGCCGTCGATCTGCGCGATGGTCTGCGCCAGCTGGGTGGAGGCGAAATCATACAGCTCACCCTGGGAGTAGGTGTCCGAGGTCAGCATCAGGATCATGATCGGCGCATCCGACGGATTGGCTTTGCGATAGGTCGGCCGGCTGGGCATTCCGCTCGGCAAGAACAGGCTTTGCGCGGCGTTGATCGCCGCCTGAACGTCGCGCGCCGCGCCGTTGATATCGCGGTCGAAGTTAAACTCGAGAATGATGCGGGTGCTGCCGAGCGAGCTGGAGGAGGTCATCTCATTGACCCCGGCAATCCGCCCCAGGGAGCGCTCCAGTGGGGTGGCCACCGACGAGGCCATGGTCTCCGGCGAGGCTCCCGGCAGCGAGAGGTGCTGCAGGTAGAAAGAAGCAGAATCGGATTAACCTTAGCAAT
>P_264
ATATCCAGCAGCAGACCGATACGGGACGGCAGGGATTTCAGGAACCAGATGTGCGCAGTCGGACATGCCAGCTCGATGTGGCCCATGCGCTCACGACGCACTTTAGTCTGGGTCACTTCAACGCCGCACTGCTCAGATCACACCGCGGTGTTTCAGGCGCTTGTACTTACCGCACAGGCACTCATAATCTTTTACCGGCCCAAAGATACGGGCGCAGAAAAGGCCGTCACGCTCAGGCTTGAACGTACGGTAGTTAATGGTTTCCGGCTTTTTAACTTCACCGAAAGACCATGAACGGATCATGTCTGGCGAAGCCGAGCAATTTTGATCGCATCAAACTA
>P_265
TATGGTTCCTTCGTTCAGTTACGTATTGCTAAGGTTAATCCGATTCTGCTTCTTTCTACCTGCAGCACCTATGGCACCACTAATGGCCACCATCTCATAGAATTTGAGCGCAAGATCGGCACCGTCTGCGCGCTGCACGGCGAAATTACTTATTAAGGGTGGGGCATTTTTAACGAGTTCAGCATCTCTGGGGCGGAGAAAATCGATGATAATATCAATGGCAGGGCCATGAGTCAGACGCAGGAATAGTACGCACTAGCTGAAATGCTCTGGTGACGCCCTCTCGCTGTTCATACCCGCAACCCTGCAAACTTTCCACCAAAGTGGCGTATTCACCATCGCCCAGCGCTGTTGAATCCAGATCCAAATCAATATCAAGCGTGCCGACATGCGGCATATCGTCATTGTTAAGAAGCAGCCAAGGTACCGCTCCTCCAATAACAGTGAATTTTCCTTTGTAACTGCCCAGGATCTGTCCTATCTCTATCAGAACGGATTTAACGGCAGCCGTTGTCCGATCTTCATAGTCAGCAGCAGGTGCTGCAGGTAGAAAGAAGCAGAATCGGATTAAGGCGAT
>P_266
GGCTGGTCGTGCTTGGCGGCTCCTGGTACTACCCTATCGCCGGGCTGGTGATGCTGGGCGTGACCGTAATGCTGTTCCGCGGCAAGCGCGCTGCGCTGTGGCTGTACGCCGCGCTGCTGCTGGCGACCATGATCTGGGGCGTCTGGGAAGTTGGTTTCGACTTCTGGGCGTTGACGCCGCGTAGCGATATCCTCGTCTTCTTTGGCATCTGGCTGATCCA
>P_267
GGGAATATTCATGGCAGATATTTTCTACCCGGACGAATACCTGCCCATGCCGCTTATGGACGGGTACGGGAGCCCATATCACCTTTGCTGCGAACGGAGATGACGTCCGGTCGCGCTCAACAACGAAGGCGATATACCTCAACACCCACCCAGGCATCGGTTAAATGGATTTTTAAAACTGATGCTCTGGCGCAGGTGTTTGAGGCGTTTTTCAGGATGCGCTTAAAGATGGCCAGTCCTGGTTCTATCTGAAACTCCAGACTCCCATCGGGGTAAAGCCCTATAAAGCCAGGTTCGTGGATATTTACGAAGGGCCGACGCTGGTCGCGCCAAAATACTGGCAGTACAGCGCAACGCTGGAAGGAGCGCCCGTTACCGCCTTCTGGCTGGGGGAATTACCCGGAATGGCTGGCGGGCCAGTCGTTACTGGATATTGCGCTAAACAGAGAGTGGCCGAAGCATGACAATCCTTGAGCGGCTATATGCCAGCAGCGGATCGGAGGTTATTCACGATACGCTGCAGATATCGGCAGGAGATGATAACTACTGGCTAACCAGTGGCTGGGATGACGTTTCAGTGACGCTGGAAAATGGTCGCCGGTGACGTTTGATGCCAGCGCGATAGATATCGCCTTACCAGCCAGGAACGCCGATGGGACACAGGATTTAAAGTTTGCTATCAGCAATATTGACGGACGGGCTTCAGAGGCGATCGATAAAATTCTGGATGAAATGAAATCAGCCACGCTGACATTCCGGCGGTACATTTCATCCGATCTGTCTGCTCCGGCATCATCACCGTATACGCTCGATATCAAATCCGGCTCCTGGACCCCGACAGCAGTTCAGGTCACGGCAGGCTATATGAATGTCCTCAAACGGCCTGGCCCCGTAAACGTTACAACCTCGCCGAGCATCCGGGCTTACGTTACTAATCTGAGGCAAATATGTTTAATCCTGATAAATACCGTTCTGTTAAATGGCAGAAGA
>P_268
TGACTTCGAAAACATCAACGGGAGACTGTGCCTGTAGATGTGAGGAACCAGGTTTTCATCTATGATAAACTCACCATTGTCGCTTTTAAGGTTATCGGCAATATAAATCCTGCGATGTAACCCGCGTTCCGCTTCAGCTAGGACAAAAATCAATCGGTTTTCAATTCGCTGAAGCTGGCTGTAGGCACTGTAAGATAAAGGTCCATAATTCACA
>P_269
GTTATGCCGGTACTTCGTTCAGTTACGTATTGCTAAGGTTAATCCGATTCTGCTTCTTTCTACCTGCAGCACCTATCGCCGGTCATTTCGCGGATCCCTTTTCCGTGCTCGGCATGCACCGTACTGACGCCGGGCTGGAAGTGCGCGCATTATTACCCGATGCCACCGACGTGTGGGTTATTGAACCGAAAACCGGACGCAAAGTCGGCAAGCTCGAATGTCTCGACTCGCGTGGTTTCTTCAGCGGCGTCCTGCCGCGGCGTAAAAACGCTTTTCGCTATCAGCTGGCCGTCACCTGGCACGGGCAGCAGAATGTGATCAATAACCCTATCGCTCAGGTCCGCTGTTGCAGGACCTTGACGTCTGGCTGCTGTCGGAAGGGACCCACCTGCGCCCTTACGAAACGCTAGGTGCTGCAGGTAGAAAGAAGCAGAATCGGATTAACCTTAGCAAT
>P_270
GTGGTGCTGCCGTTAGCGAAGTGCTGCGGCGCCAGCTCCACCATTTCGCGGAAGTTCAGGGTGCCCCAGTTCGTTATAAAGAATGAACAGCGCGAAGGCGAGGAACACGTCGCCGACGCGGGTCACCACAAACGCTTTCATCGCTGCGGCGCCGTTCTTCGGATCGGTGAGGTCAAAACCAATCAGCAGGTAAGAACAGAGGCCCACA
>P_271
CCCTCATTATCGGCGAGGCGAATCCAGTCGCCTTTGCGCAGCGCCCGAGAGTAAATCAGCACCAGGCCGCTCATCGCATGGGTCATCACTCCGGTTGACCCGAGGGTGAGCGTCAGGCCGAAGAACAGGCTAATGCCTTTGAAGGCGAGAGAGTTGGCGCCGGGAAGGAACGGGTAGGCGGCGGAGAGGGCAAACAACCAGATGACCACCGAGATAAGCCGACGGGTGGCGCTAACGGTCTCCGGATGAATGCCGGGAATCTGAATGCGGCCGGCGGCAACCTGGTCGAGAACCACCTTCACCAGGCGAATGATCGGCAAGCAAGGTGAGAAGGAAAATGAGGCCCACAATCATCAGCCCCGGCAGGGAGGCGACAATCGACGAGCAGAGAGGTAGCGGGAGTCGCCCCAGCGACCAGTCGCCCAGCGATTTGGCTGCCACACCCACGTCCAGGGAAACAGA
>P_272
GGGAGCTTCACGAAGGCTGCCCAAACGCTTCATATGAGCAAAACCACGGTGACGCAACTCATTCAGCAGCTGGAATCGCGCCTGCGCGTCAGATTGCTCCATCGCACCACCCGCAAGCTCGGTGTGACTCCCGATGGCGCGGTCTACTACGAACGCGTCATTCGTCTGCTGGCGGACATGGAGGATGCTGAAAACAAGCCTGTCCAGTGCGGCGATGACGCCCAGGGGACGGCTACGGGTGGATGTACCGAGTCCGCTGGCCCGTCTTATTCTGGTGCCGGCGCTACCGGCTTTCCACGCCCGCTACCCTGATATCCAGATCGACATGGGTGTGAGCGACCGGGAAGTGGATCTGATCGGCGACAACGTGGATTGCGTTCTGCGCGGTGGTCAAATCACCGACCAGTCCCA
>P_273
TGGTTATGCGTACCTGGTTCGTTACGTATTGCTAAGGTTAATCCGATTCTGCTTCTTTCTACCTGCAGCACCTAGTGCATAGCGCGGAAATTGACACATTCAGCCAGGGGAAGTCCTGTTTCCGGCGTTCTTCCCATCCGAAAACGGTGAACGGGGACGCAATTTATTGCGTGGCCGTGAAGCGTTGCCGGCGCAGCCGGAAAACCGGTTTTCAGCACGTTCAGGAATCGGTTCGTCCACGGCCGGCAATCACGTTATGGCAAGTCGCCGGACGACTCACCACACGATTCCCCGGCGACTCTTCACTAGAGTCGTACCCAGAGTCGCCACGTCTAAAAAACAACCAAACGGGGAGTCGGATCTAGAGTCGGGTCGTTATTAACTCATTGTTTTTATAGGCCTGAGTCGTTACCGAGCTTCTATGACGACTCGCCGGGGACTCTATGACGACTCGTAGTAGAGTCGGAATCTATATAAATAAAATTTAAAAAACGAAATTTCAGTAAAGTAAGCTGCTGATATTAAATACAAATCTGCAAAATTAAAATTTTGCGTGGGGTGTGGGTATTTTTCGTGGTGAGGAGCGTTCAGAGATCTGACGATTTTCGGGAAGGTTAGGAAACTGCCCGGAATGGCCGGAGAGGAAAACTGAAGCATGACGGGGTCAGGATTTTTTCCAGAATTTCCACCACGGCGCCGGGGGTTCAGTTAATTTTGCCTGGTGATTTTCAAGAAGGAGCATGGCCTGTTTCAGGCTGTCAATGTGCGAATCCTTCGATAAAATCAATATGTTAAGGTGTTCAATCTGCTGTTTCAGTTGACGAATGACATGTTCACTCAGGTGCTGCAGGTAGAAAGACGAATCGGATTAACCTTAGCAATACGT
>P_274
CCAGCGCGATGTGGTTGGCGATCCAGCCGCCGAAGCAGCGGGCGAAACCGGCCACCAGACCAATTATCAGACCGCCGGCCAGGCCGAGGACGGAAATCCACAGCGTCATTTTGGCGCCTTCCAGCAAAATCGGAATGGCAGGCCAGATGGCACTCCAGTCAAACTGCATAATACGTTCCTGTTACCGTGTCGAGAGCAGAGGAAAGCCTCCGCCAAAATACCGTCTCCCGCCGAGCCTGTGCCGGAAGACCGTTGTGGTGTCGCCGGACCTCGGTCCGGCA
>P_275
GTTTATGTCTGTTACTTGGTTCGTTACGTATTGCTAAGGTTAATCCGATTCTGCTTCTTTCTACCTGCAGCACCTGATAATCAACACATCACAAGAGAAGTCAGGAGTGGTATTCATTGTCTTTGTTTAATTTACTAAACACATTTGGCTCACAATAGCACCGGTCCGTGAGGAATCGTACAATTTTTTTGTCTGCTGTTGTGACGGCTAAACAAAAGGCGAACGGAAACGGCGTCTTGCGCGCTGAAAATGAGACGCGGGGAAGGTTGATGACGTTGGATTCTATAGTGAAATAAACGGCGTGTTACGATACCCTTCGACGGGCCTGCGCTTTTTTCTTATTGACTTACCTATCGTTTAGCAACCTGGGCATATAATGATTGATAACGATCTGCCGCCGTTGCCAGACAAAAAACAAAAAGCGTAACGGAACTTTATTGTTTTCATGCACTCCAACAGTCAGCTTGCTCATAATGCAGATTTTGGGTGGTGTTTTGAAGACGCATGGGAATTGGGTTTGGGGAGACATTACCTCGGATGAGCGAGCAGTTAACGGATCGGTCCTTGTTGAACGGGTCCAGAAAGAGGTGTGCACAGTAAAGAAGCAGAATCGGATTAACCTTAGCGATA
>P_276
GTTATGCGTACGCCTTCGTTCAGTTACGTATTGCTAAGGTTAATCCGATTCTGCTTCTTTCTACCTGCAGCACCTAATGCTACTTTCTGTCATTGTTATATTGCTCCAGCAAAGACTGCAATCTGTCTTGTCGGGCGTACCACGTCACGCAGACAAATTAATTAGTAAACTAAATGTTATATAATTGTTATACTTTTATATGTGATTGGATTCACGTTTTTCGCAAGCACGGTTTTCGCAATCATCGCCAGCGCAGGGGCAGGGAAAAAGTGGATTATGGCGAAGGGATTGCCATGACGGGGTTTTATTTTGCGTTGAAAGGAGATAATGGAGCGAACATGGCGTAATTTTCGCCGGAGGCGGTGCTGCGCACTTTGTCCGGGGTACGGTTTTGTAGCCCCGGTAAGCGCAGCGCCACCGGGGAGACATACCGGCACGCTGGCCGGACGACAGAAACGCAAAAAGCCATCCGGCAGGATGGGCTCTTCACTTGTTTGATGCCTGGCAGTTCCCTACTCTCACATGGGGAGACCCCACACTACCATCGGCGCTACGGCGTTTCACTTCTGAGTTCGGCATGGGGTCAGGTGGGACCACCGCGCTAGTGCCGCCAGGCAAATTCTGTTTTATCAACACGTTTCACCAACGTATCGATTAATCTGTATCAGAGCTGAAAATTCTCTCAATCCGCCAAAACATCTTCGGCGTTGTAAGGTTAAGCCTCACGGTTCATTAGTACCGGTCAGCTCAACGCATCGCTGCGCTTACACACCCGGCCTATCAACGTCGTCGTCTTCAACGTTCCTTCAGGAGACTTAAAGTCTCAGGGAGAACTCATCTCGGGGCAAGTTTCGTGCTTAGATGCTTTCAGCACTTATCTCTTCCGCATTTAGCTACCGGGCAGAGGTGCTGCAGGTGAGAAAGACAAAATCGGATTAACCTTAGCAAT
>P_277
TGTTATCTAACTTACTCGTTCAGTTACGTATTGCTAAGGTTAATCCGATTCTGCTTCTTTCTACCTGCAGCACCTCTGACGCTGCTCGCTTTCCAGCAGCTCGGTCATCTGCCGGGAATCCAGTTGGGGCAACATCAGCACCAGCATCAACACCAGCGCCAGCGTGAGCCAGAAGATGGCGAAGATGCGTGCAGTCAAACTTCCAATCATGAAGCGGAAACCATCAGATACCCGCGGCCACGCAGCGTTTTAAACCACGGATGGCCATCTTTGCGCTCCGGCAGCTTACGCCGCAGGTTGGAAATATGCATATCGATGGCGCGGTCGAACGGCGTCAGGCGCTTGCCTAACACTTCCAGGTGCTGCAGGTAGAAAGAAGCAGAATCGGATTAACCTTAGCAAT
>P_278
ATGGCATTTGCTCCGCTGTTCAATGTCCAGGCCGCAGAGCCTGAAGTCGTACCAGGTGATAGCTCCGCTACGCCTGGAGAGCTTTCCGTCGCGCTGTGGCAAAAGCGACGGGCGATCGCCGGCGGTCGCGAAGCTGGCCGGTGAGCAGCCGCTGTCGATGGAAGCCGCGGCGAACAGTCGCGCCCAGATCGAAGCGCTATTGCCGGCTGGCTACAAACCCGTCTTTATGAATCCGCTGGTCTCGCTATACGCCGCCAGGGATATGAAACCGATGTGGGAAAACCGCGAGGCGGTGCAGGCGTTCCAGCAGCAGCTGGCGGAGATCGCCATCGCCGGTTTTCAGCCGCAGTTTACCACCTGGGTCAGTCTGCTGACCGATCCTGCCGTCACCGGCATGGCGCGCGATGTGGTGTTCTGCTTGATGCCATGATGGGCTATCTGCACTTTATCAGCGGCATCCCCACCAGGGAACCGCTGGTTATATAGCTCGACACCGTACAAGATGGCGACCCCGCCGCTGTCGGTGATTAACCAGTGGCAGCTGGCGCTGA
>P_279
ACAATGGGGCACCAGGCGCTTCGCGCACTTCCACTGATGCAGACCGTCATTATGGGTTTAATGATTGGGATGTTCCCGATCATGGTGATGGCTGCCATGTTTAATATGATGACGCTGCAGGTGCTTAAAGGGTATGTGTTTGCGCTTATCTGGCTGCAGACCTGGCCATTACTGTTCGCCATCCTGAACAGCGCGATGGCCTACTATGCGAAGCAAAATGGCGTGCCGGTTGTTCTCTCTGAGTTGTCGCAGGTTCAGCTCAAAAACTCGGATATTGCGACCACCGCGGGTTATATTGCCGTGATGATACCGCCCTTGTCGTGGGGATCGTGAAGAGCATGGGGGCCGCTTTCTCCAGTGCCTACAGCCATTTTTCTTCTTCGGGGCTCAGTGCAACATCGCAGGCGGCCTCCGGCGTGGTGGACGGGAATTACTCTTTCGCCAACATGCAGATGGAGAACGTCAGCGGCTACAGCTGGGGTACCAACAGCACAACCAGTTTCGGACAGATGTCGCGGCAGCTGGCGAATGGGGGCATGAGCACGCAGACGCGGGATGGATCGATGGTCTGGGACAGTGGTGGTGCAATGTCAAAACTGCCGGTGGATATCAACGTCGGTCGTCAGATAGCCAGTGCGCAGGAACAAGATCGGCGCGTGAGTCAGATGTCCAGGCCGAAAGCGCGCTGCATGGCTATAACAGCAGCGTGACGAGTGCCTGGAATAGTCTGCAGCAATTTGGTACCAATAAAGGGAACAGCGCCTCAACAACAACGGGGCCGATACTACCGAGTCTTCGCAGGATTCGATGGCCAGAAGCAAGATGATGAATGCTGTAGATTCGTATGCTAAAGCTAACCATATTAGCCGTGATGAAGCATTCGGCCAGCTTATGGACAAGTCAATGAAGGGTGATGTTTCTGGCGAGGCTTATGTAGGAGCCAGAGGTGGTGTTGGATTCGAGCTCTTCGGTAATA
>P_280
TGATCTTAAGCAGCAGCTCAATGAATATGCCGCATTGATCAATAACCAATGGGCGCCGACCAGCAAACGAATCCATCAGATTTTGAGTGGTGCAACCCGTTATCGTCACAAATTAGATATTGATGCAACAGCACTTCATATCGAAAACCTTTCCGGGAAGCAGTTGGATAAAGTGACCCAATTACGGCTGCGTATAACCAATACGTAGAGTTTAGCCGCATCTACAAAGAGGTTCGTGAGCAGGTGGGGGC
>P_281
TGTGTGCGTACACTTCGAACAAGTACCGTATTGCTAAGGTTAATCCGATTCTGCTTCTTTCTACCTGCAGCACCTACTCCACCGGGAAGGTCGATACCAGCAATTTCTATGGCACCGACTCCGATTACGATAAATCTACTACCGACAGCGGTACCCTGCGCTTCGAACACGATCTGACGGAGAATACCACCGTGCGCAATACCACCCGCTGGTCGCGAGTGAAACAGGAGTATCTTTTGACCGCGGTGATGGGCGGCGCGAACAATATCACCGCCCCCGATATCAATGACGTCAACAGGTGCTGCAGGTACAAGAAGCAGAATCGGATTAACCTTAGCAATACG
>P_282
GTCAGGGTGGCGATGGCCTGAATCAGCTGGTGTTTCGGCGTGGTGCGTAGCACCGCAAGGCGACCAACAGGGACCGTCAGCGCGCCGCCGACTCCCTGAAGGATACGCATGGCGACAAAGATATGCACCTCGGTGGAGAGGCCGCAGAAGACCGAAGGGTAAAGATCGCCAGGGCGAGAGTAAAAATAGCCCGGGCGCCGAAGCGATCGGCGATCCAGCCGCTGGCCGGGATCAGGACCGCAAGGGTAATCAGATAGGCGCTGATGCCGATATTCAGTTCGACCGCGGTGACGCCAAAATCCCTCGCCATATCGGGCAGGGCGGTGGCGATCACCGTCCCGTCGAGAAACTCCATAAAAAAGA
>P_283
TAATCTTAACCTACTTCGTTCAGTTACGTATTGCTAAGGTTAATCCGATTCTGCTTCTTTCTACCTGCAGCACCTATAATCCTTTGCCGTGTCTGGTTAAAACTATCGAACGCGAGGGCATCACGTTCGAGGTGATAGACTAAAACTGGTAACATATTGAATATCAGCATCTTAATTCAGGCTTGCTGGCATGTTGAGGCGGTATGCGCGCGTACTTCCTGGCGTGAAAAGGATACTAAATCGATGAAGCTATGTTGCTCTCGCTTCATCGATTGAGCAAGTGGGGAAATAGGTGCTGCAGGTGAGAAAGACAGAATCGGATTAACCTTAGCAATAC
>P_284
ATCGTAGGCCCATGGCACCCGATAGGATTTGCTGCCGTGCAGGCGGCTGTGGCTGGAGAGCAGGCCGAAGGCGCACCAGCGCTTGTAGACGTGGGCCGGCGCGGTGTTTTCGAAACCGCCGATATCGTGACTCCAGAAACCAAAGCCGGACATGCCGATCGACAGCCCGCCGCGCAGGCTTTCCGCCATCGATTCGTAGTTGGCGTAGCAGTCGCCGCCCCAGTGCACCGGGAACTGCTGCGCGCCCACCGAGGCGGGGCGGGCGAACAGCACCGCCTCCTGCTCGCCGACGGTCTCTTTCAGCACCTTCCACACCAGCTCGTTATAGATGAAGGCATAGTGGTTGTGCATTTTCTGGGATCGGAACCATCAAACCACTGGACGTGGGTCAAATATCA
>P_285
GGATCCTGCTGGAAACCACGCAAGGTAAAACGCATCCCATTAGCCCGGTGACCGCGCTGTGGATTATCGCTATCCCGCTGATGGACATGGTGGCGATTATGTATCGCCGCCTGCGCAAAGGCATGAGTCCTTTCTCACCGGACCGTCAGCATCTTCATCATTTGATCATGCGCGCCGGGTTTACTTCCCGCCAGGCGTTTATCCTGATTACCCTGGCCGCCGCCCTGCTGGCACTGGTTGGCGTCGTGGCGGAATACACCCGCATTGTGCCGGAATGGGTGATGTTAATTCTCTTTTTGGTAGCCTTCTTTCTTTATGGCTACTGTATTAAGCGCGCCTGGAAAGTGGCGCGCCTGGTTAAGCGCATCAGACGCAGAATTCGGCGACACAGCGGCAATAATCCGAAACTAACCAAGTAGAGCTGGGGATGTGATGACTCAACCATTACCGGGAGCACAAGCAGTGAACGTTGAGAACGAGCTGGATATTCGCGGGCTGTTTCGCGCTTTATGGGCAGGAAAAGGCTGGATAGTCGGCGGCGCCGTACTCTTCGCCGCCATCGTGCTGGTGTACACCTTCTTTGCTCGCCAGGAGTGGAGCGCCACGGCGATCACGATCGGCCTACTGTCAATATGTTGGGGGGATACTATTCCCAACAGCAGTTCTTACGCAATCTGGACATTAAAGCCGACCTCGCCTCGGTCGACCAGCCTTCCGCCATGGATGAAGCGTATAAAGAGTTCATCATGCAGCTGGCCTCCTGGGATACCCGGCGCGATTTCTGGCTGCAAACGGACTACTACAAGCAGCGTCAGTGGGTAATGCCCGCGCTGATGCGGCGATGCTGGATGACCTGATTAACAATATCCAGTTTATGCCAGGCGATGCGGCCAAGAGCATTAACGACAGCGTCAAACTGACCGCCGAGACCGGGCAGGATGCCAATAATCTGTTGCGTCAGTATGTGGCCTA
>P_286
ATGTTGTGCGGCCTGGTTTCATTAACGTATTGCTAAGGTTAATCCAATTCTGTCTTTTTCTACCTGCAGCACCTGTCGGTGGTGGTGCAGTCGGTGCTGTTCCCGCGCGTGCGGGTGAATTCGTTCTGTAACATTGATTCGGCAGTCTTGTTGCCAGATGTCTGGGTGGGGCGCTCATGCCGCCTGCGTCGCTGCGTGATTGACCGCGCCTGTGTTATCCCGGAAGGAATGGTGATTGGTGAGAATGCGGAAGAGGATGCACGCCGCTTCTATCGCTCAGAGGAAGGTATCGTGCTGGTGACCCGCGACATGCTGCGGAAATTAGGTGCTGCAGGTAGAAAGAAGCAGAATCGGATTAACCTTAGCAATA
>P_287
CATGTTTTTGTAACCTACTCGTTCAGTTACGTATTGCTAAGGTTAATCCGATTCTGCTTCTTTCTACCTGCAGCACCTGTTACCGCCAAATTTTTCTTTAAACGCATGGTTAGGGATCAGATACCCCGGAAGTGGAATCCGGATCGGCGAAGCCGAAGGCTTTGCCTTTTAAATCGTCCAGCGTTTTGTACGGGGAGTCGGCTTTGACAATCACCACCGAGTGATAGCCGCGAGACTGATCTTTGTCGTCCACGGCGATGCCGACGATATCCACCGCTTTTGGATTATTGAGATAAACCGAGGCGTAGGAGGAGGGGGACATGCTCAGCACCACGTCGACAGGTGCTGCAGGTAGAAAAGAAGCAGAATCGGATTAACCTTGCCAATTCG
>P_288
TGTGTTATCGTGTATTTCGTTCAGTTACGTATTGCTAAGGTTAATCCGATTCTGCTTCTTTCTCCTGCAGCACCTACGCCGACAGGATGTAGAGCACGCCATTGCCCGCAAAGCAGACGAGCAAGGCGCCTCCTGGTATCGCATTATTCAGATGTACGAGGAACAACAGCCGGAATACTGGCGCGTGCAGGCCATTCTCTACGCCTGAGGCGCCTGGCGCCCGCGCCCCATAGCCCGCAGCAGCAGGTCGTCGAGGGTCGGCGCATCAAGCGTATGCCGCCGCGGGTGTCGAGCATCATCCGGCACCAGAGGTGCTGCAGGTAGAAAAACAAGGGTTCGGATTAACCTTAGCAATA
>P_289
TTTTCTGTGTACTTCGTTCAGTTACGTATTGCTAAGGTTAATCCGATTCTGCTTCTTCTACCTGCAGCACCTGCCATATAGAAATATTTCGAGAAAATCAGCATCAGCAGAATGCCTACCGCCAGAATAACCTTCTTGCGCGGCAGCGGATTAACGATGGCCGGTTTCGGTTTGCCCTTATTCATTCGATGCTGCGCGGCATACCAGCGGCTGATTTGCGACAGCACGACAATAGCCAGCAGAGCGGCCAGCACAAACCAGGCGACGTTGCCTTTGCCGTACTGGGGCGATGATCACCGCCGCCAGCAATGGGCCAAGCGAGCTGCCGAAATTGCCGCCCACCTGGAACAGCGACTGGGCCAGGCCGTGACAGGTGCTGCAGGTAGAAAGAAGCAGAATCGGATTAACCTTAGCAATACAT
>P_290
TGTAGCCCAGCACGAACAGCGAGGCGATAATCGCGCCGTTCACGCCGGAGCCGCCGAACGCCTTCTGCGCGTTATAGCCGATCAGGATATTCAGAAGGTGAACATCCCTTTGCTGAAGACCTTCATATAGCCAATCAGCGCCACCAGGCTGGCGTTCGGATGGGCGTTCTCCAGCACGAAAACCTGTTCCGCCAGGGTGGCGAAGCCCAGCAGCAGCCCGACGGCGATAAAGCCGGGATCAGCGGCGTAAAGATGGTGGCGAATTTGGCGAGAAACTTCTGCACCGCGCTGGTCTGCTTGCCCTTCAGCGCCTGCTTTTTCA
>P_291
TATCTGGTCTACTGGTTCGTTACGTATTGCTAAGGTTAATCCGATTCTGCTTCTTTCTACCTGCAGCACCTCTGGCGACAAAAACGCGTTTTCAAAATCGGCAGATCCACCAATCTGGTGCTGGCCTTTCTGCCTTTCGAAAAAGCGTTTTATGACAAATTTAACGTCCCCTGCCGCTTTATTGGCCATACCATGGCGGATGCGATGCCGCTGGATCCTGACAAAGGCGCTGCGCGCGACCGGTTAGGGATCCCGCACAGCGTGCGCTGCCTCGCTCTGCTACCCGGCAGCCGCGGCGCGGAAGTCGAAATGCTTAGCGCCGACTTCCTGAAAACCGCGCAGCTTCTGCGCGCCACCTGTATATCCCGATCTGCAGGTGGTGGTGCCGCTGGTTAATGCTAAACGGCGGGAGCAGTTTGAGCGTATTAAAGCTGAGACGGCGCCGGATATGATCGTGCATATGCTGGACGGTCAGGCGCGCGATGCAATGATCGCCAGCGACGCCGCGCTGCTGGCCTCCGGGACGGCAGCGCTGGAGTGTATGCTGGCGAAATGCCCGATGGTGGTTGGCTACCGGATGAAGCCGTTCACCTTCTGGCTGGCGAAGCGGTTGGTAAAAACCGACAGGTGCTGCAGGTCAAAGAAGCAGAATCGGATTAACCTTAGCAA
>P_292
TTTTGTAGCGTGCCTTCGTTCAGTTGCGTATTGCTAAGGTTAATCCGATTCTGCTTCTTTCTACCTGCAGCACCTGTGGCCTTTAAAGCGGCAGTCTCCCGGGAGTTGCCCGCTGCCAATGACCGCGTGACGCTGCGCTTTATCGATGCGGGAGAGATCTTTCCTGCCGAACGCCTGGCGCTGGCGCGTAACGATCTGACACTTTGATGTCGATCCGTTAGCGGAAGGCGGCAGGGGCTTGCGGCTTATTCTGCGTGCGGTGGACTATTTTAATGTGGAAACTGGCGCCGGGGAGAACGTGACTACCCTGATAGAAGCGTTGCCTGATACCCGCCTAAGCCATGCCACCGACGATCAGGTGCTGCAGGTAAAGAAGCAGAATCGGATTAACCTTAGCAAT
>P_293
GTTGGCGGCGAACTTATCGCCAATCTGGCGCGGCTCGGCGTTGGTCCTGAGGAGATCGACGCCATCCTTCTCACCCACGCCCATCCGGACCATATCGGCGGCCTGCTGTCCGCCGCTGGTACGCCAGCGTATCCCAACGCCACGGTGTTCCTGCCTACGCGGGAAAGCGCTTACTGGCTGGCAACATCCACGTTCGACAACGCCAGCGATCGCGGCCGGCGCAACGTGCTGCTTGTTCGCCGTGTA
>P_294
CTATCTTCATGACATCTTCTTCGTTCAGTTACGTATTGCTAAGGTTAATCCGATTCTGCTTCTTTCTACCTGCAGCACCTATTTTCCTGCACAACAGGCAAACCAGGTACCCGTAGCTACCCCATCCGGTGCGAGATTCCGACCAGTTTTATCTGCCTCTCCATAAAAATTCAAATATTTCAGGCCACGGCGAACAGCGGGTTCAACCCAGGCCTTTATCACCAAAATAACCCGGAACAGTAATGCGTGAACCCATAATTTATTTCCTGAGTTAGATAATGATTGCCTGGCGACGAAATGCCACACAGGGGTTATTCAGTGGGTATGGACGGTTTACCAGCTCTGGAATATTTGATTCCGGATATTGCCCCGTCCCTTCATGAAATTCGTAATTCGCAACAGCGACCGTTGTGTCGCTGTCAAACAGATTTCCGTTACCGTTACTTCCGGTCTGGCTGGCGTACCATAGATAAACATCGCCGGTCGTTTCACGCCCCAGTGTAATATCGACTACGGTATCGGCTACAATGTCGACCCGCGTCACCAGGTGCTGCAGGTAGAAAGAAGCAGAATCGGATTAACCTTCCAGCAAT
>P_295
TATCTCCTGTTTTTCATTCAGTTACGTATTGCTAAGGTTAATCCGATTCTGCTTCTTTCTACCTGCAGCACCTAATAGCACCCGAGGACGCACGGCAATCGCGCGGGCTATCGCCACGCGCTGCTGCTGGCCGCCGGAAAGCTGATGCGGGTAGCGGGTGGCGTAATCCGCCATGCCGACGATTTTTAAGGCTTCAGTCACCCGCTCGGCGATAAGCCCCCTGGGCTGCTTTTGCGCCCGCAGGCCGAAAGCAACGTTATCTTCCACCTTCATATGCGGGAACAGCGCGTAGTTCTGCACCACCATCGCCAGCCCGCGTTTGTACGGCGGCAACAGGTGCTGCAGGTAGAAAGAAGCAGAATCGGATTAACCTTAGCAATA
>P_296
TATGTGTGGTGCTTCGTTCAGTTACGTATTGCTAAGGTTAATCCGATTCTGCTTCTTTCTACCTGCAGCACCTATCATGGGGCCTCACGGCGTCTACCACAAAGACGAGCCGATCAAAGAACTGGAAGCGGCGCTGCAGCGCCAGGGCTTCCAGACCATCTGGCCGCAAAACAGCGCCGACCTGCTGCAGTTTATCGACAACCCGCGCATCTGCGGGGTGATCTCGACTGGGATGAATACAGCGTCGATCTGTGCAGCGATATCAATCAGCTCAATGAATACCTTCCTCTGTACGCCTTTATTAACGCCCACTCGACGATGGATGTCAGCAGTCAGGATTTGCGCATGACGCTGTGGTTCTTCGAATATGCGCTGGGACTCTCCGAAGAGATCGCCACCCGCATTGGGCAGAGGTGCTGCAGGTAGAAAGGAGCAGATCGGATTAACCTTAGCAAT
>P_297
AAACGCGGGTTCTTTGGCGGTTTTATCGCCAAAGCGCTCCATGCTGCGGGCGATAATATCCAGCATCGGATAGGGAACTGAGCAAATGCAGCAGATTGATACCGAGCTCGTCGATCAATTTCTGCACGATGCTCCGCAAGGTGCGCGGTTCGCCGTTGCTGATATTCCACGCGCGGGCGGAGGGGGAATGATCGCAGGCCGGCTGGCTCGCCAGCCACATCGCATGTACGGCGTTTTCATAATAGGTCATGTCGACCAGCGCGCTGCCGCCGCGCGGGAGCAGGACGCTGCCATAATGCTGCATCATTTGCGCCAGCCGGGGGATAAAGACTTTGTCGTGCGGCCCAAACAGGCTCTGCGGCCGCAGAATGGTAAAACGGGTATA
>P_298
ACTACGATATCGATAACATTATCGTCACTGTATCGCGCGGCATGCTGCAGCTGAATCAGGATGTACTGAGCATTGAACTGCTCGATGCCGGGCCGGCGCTTACCGAGGGTGCTAATCCACCCCAGAGAGCTGTTGAAACCGTCCCTCCGGCGGCGACAACGCCGCCCACCGAATTCGCCACATGCGCGCGGAATGTGCTGGTGCTATTCGCCAGCGGCTGTCTGCTGATCATCGCCCTGCTGCTGGTGGCATTCACTTTTACCAGTACCACGTCGCCCGACCGATCAATCTGACGCTGATGAACCACAGCCAGTGCGAACTGCTGGCCAGCGATGAAATGCTGCGTTCGGTTTTTCACCACGGCCTACGGTAAGAATTTCGATGAGGTGCGTCAGCGGCTGAAGCTCGGCTGCAAGCCGGGGGAGCGTTTCGTTTCTTCTACGGCGACCGGCTGGAGACTAACGGCCTGGGCCGGGTATTTCTCGCCCACTGCGCGATGCACGAGGACAACCCGTTTAGCTATTGCGATAACTACTTTTACTACTCCTGGAAGCCGCAATGAAACTCGCGCCCCGCACCTTTTTCGCCCTTTCCGCTCTGACGTTTGTCGCCGCCGCCGGTTTTAGCGTCTGGCGCCTGCTGCCGATGCCAACGATGGCGTGATGAGCTGCTCCACCAAAGCGATCATGCGTTTTGAAAACATGGAAAAAGAGAATGTGAACA
>P_299
GTTTTTATCTCGATCGCGGCTATGCGCGCTTTGCTATCGAGTCCACGCAGGTCGAGTATGACGCCAGATAAAAAATCCCTGTATATCACTATCGCCCTCAATGAAGGCGAACGTTATCGGGTCGACCGAACTGCGTGACAGGCGATCTGGCTCAGCATGGGCCGGAGATCGAGGCGCTTGCCCAGCCGCTGGCGGGGGCATGGTATAGCGGGGCGCAAGTCACCACGGTTGAAAATGAGATCAAAAAGCACTTTGGTAAGTATGGTTATGCCTGGCCGCAGGTGACGTCCACGCCGGAAATCGATGATGCGCATCACCGCGTGGTGCTGCATATTCAGGTCAACGCGGGCCGCCGCTACTCGGTACGCCAGATCCGCTTTTCCGGTAACGACACCTCCCGGGACGCGGTGCTGCGTCGTGAAATGCGCCAAATGGAAGGGGCGTGGCTCAACAACGAAAAAGTCGATCAAGGGAAGGTACGTCTTGATCGAACGGGTTTTTTTGAGAACGTTGAACAGCAGATCGTTCCGA
>P_300
CTTACCCGTGGTGCTGATGGTTCGCTGGGGGTCAAAGCTGTTGGGCGGGAATCGCCGGCGGTACAGAACGCTGCGAGGCAGCAGCAGGAAAGACAACTTCTTTCAACTGGTGACATCAACGTCAATTACCACCTCACTGGTAAACCGGATGATGTGATGATGCAGACATTGGATGCCCACGGCCGCCGCCTGGCTAAACAGATAAAATCTGAACTGACGAGCGACGTAAACAATCCTCAAAATGCCTTCGGTAGAGCTCTTTACTCCAACCTTCAGCCCAAAAAACCACGATAACCTGCCCGGAGGGAATATTCATGGCAGATATTTTCTACCCGGACGAATACCTGCCCATGCCGCTTATGGACGGGTACGGGTTTAAGCCCATATCACCTTTGCTGCGAACGGAGATGACGTCCGGTCGCGCTCAACAACGAAGGCGATATACCTCAACACCCACCCAGGCATCGGTTAAATGGATTTTTAAAACTGATGCTCTGGCGCAGGTGTTTGAGGCGTTTTTCAGGGATGCGCTTAAAGATGGCCAGTCCTGGTTCTATCTGAAACTCCAGACTCCCATCGGGGTAAAGCCCTATAAAGCCAGGTTCGTGGATATTTACGAAGGGCCGACGCTGGTCGCGCCAAAATACTGGCAGTACAGCGCAACGCTGGAATTATGGGAGCGCCCGTTACCGCCTTCTGGCTGGGGGAATTACCCGGAATGGCTGGCGGGCCAGTCGTTACTGGATATTGCGCTAAACAGAGAGTA
>P_301
GTTATTTTTCGCAGGTGACAGCATGCCCTGCTATTCTCTTAAAAATTTCATTATTGATTTGGTGAATGTATTTTCATTAAAAATTTATAGTATGAATAATGCCTGCCATATGGCTATAAGCGCAGGCGTAAATTATCAAGGGCGTAGTGATCCACGTTTACTCTTCAGCAAGGTTGTTTTTGGCTATCGGTTGGTCAACGGCCGCTGCCGGATATTCTACATTACGTTCATCCTGCGCCTTACCCGCCTCGCGCACCATCGCCAGCGCCAGTCCGGCAACGATCAACGTTAACCCGGTGGACACCCACATTCCGCCGATAATGCCCAGCCGGTCGTTGGCCCATGCGTAGGCAAAGGGTGAAACAGCTGCCATCAGTTGCCCGGAGATCAGCAAGAATTCGTGCGGCTGGCGTAGCTTTCTGCGCTAAACAGCGCCCACGGCAGCGTCGCTTTGACAATCGTCACCAGCCCGTTAATCGCGCCATAGCCCAGCACAAACCCGGCTGCGCATCCGGCAAAGGTCGTGCTGCTCAATCCAAGGAGAAAACAGAGCGGCATGGCGAGCGCAGTAAAACGCGTTAGCGTGAGTGAGGTGACCCGGGGACCGGCCAGCACTTCA
>P_302
TTCTTCCGCGTGCCTTCGTTCAGTTACGTATTGCTAAGGTTAATCCGATTCTGCTTCTTTCTACCTGCAGCACCTCTTCATGGCAGTAGTCCACAAATCCGCGTCGGGCCCTGGCGTTACGACGGTTGGAGGCATAGTTTTTGGTGAACACAAGCTGGCCCACGGCATAGAATCCTGCCGCCTTCCACGCGGCCATAAAGCGGTCCACACGGTTCCAGCCGTAGAAGCTCACCATCAGCGCGTCTTTTTTAAGGACGCGGTACATCTCCAGCGTGGCCGGTTGCAGCCATTCGTCCGTCAAGGTGCTGCAGGTAGAAAGAAGCAGAATCGGATTAACCTTAGCA
>P_303
AACACTGGAAGATTCGACTGATCTTTACCAATTGCTCAATATATTGAAGCGTACCAAGGCTTTCGCCTTCTAACGCCCACTTATCTACATATTCTTCATAGCTATGTTGAAAGTAGATTTGATTGCTGCCAAGTTTGTAGCAAATCGACTATACGAGCGCTGTCAAACAATTGAATTTGTGTGTTCTCCGCACCCGCTCCAAGGGTGCTCATATATTTCTGCATTAGCCCCCACCTGCTCACGAACCTCTTTGTAGATGCGGCTAAACTCTACTATTTGGTCACGCAGCCGTAATA
>P_304
ATCTACGTGACGCCCTTCGTTCAGTTACGTATTGCTAAGGTTAATCCGATTATTGCTGTTTCTTCTACCTGCAGCACCTGGGTAACCAGATGGCGAATCGTGATAACGCCGATCCTTCGGGCCTGGGCAATACGCTGGGCCTGGGCGTGGCCGCTCAATCGTGGGGTGCTGTACAACCGCGCTTCGGCCGATATCAACGGCAAGCCCTGGGATGCGAAGCGGATGCTGATCCAGTGGAACGGCAGCAAGTGGGTCGGGAATGATATTCCGGACTTCAATACCGCGCCGCCAGGGAGCAACACCGGGCCGTTTATCATGCAGCAGGAGGGGTTGGGTCGCCTGTTTGCGCTCGATAAACTGGCGGAAGGGCCGTTCCCGGAGCACTACGAGCCGATGGAAACCCCGCTTGGCACTAACCCGCTGCACCCGAAAGTGGTCTCCAGCCCGGTGGTGCGGTTGTATGAAGAGGACGCCATTCGCTTAGGTAAGAAGGATAAATTCCCGTATGTCGGGACCACCTATCGTCTGACCGAGCATTTCCACACCTGGACCAAGCATGCGTTGCTCAATTCCATCGCGCAGCCGGAACAGTTTGTCGAAATCAGCGAAGGGCTGGCGAAAAGCAAAGGCATCGCTAACGGCGATTGGGTGAAAGTCAGCAGCAAGCGCGGCTTCATTCGCGCGGTTGCCGTGGTGACTCGCCGACTGCGCACGCTGAACGTCAACGGCAGCAGGTGGAGACCGTCGGGATCCCGCTGCACTGGGGTTTTGAAGGCGTGGCCCGTAAAGGCTACATCGCCAACACCCTGACGCCTAACGTTGGCGATTCCAACTCGCAAACGCCGGAATACAAGGCGTTCCTGGTCAACATCGAAAACGTAAGGAGCGATTCAATGGCGATGGAAACCCAAGACATTATTAAACAGGTGCTGCAGGTCAAAGACAGAAATCGGATTAACCTTAGCA
>P_305
CTTTTTGCGTGCCTTCGTTCAGTTACGTATTGCTAAGGTTAATCCGATTCTGCTTCTTTCTACCTGCAGCACCTTGATTTCCAGTCCGCGAACGGCATCGTGCCGGACAAACCTGAATGCAGGTTTATCAGGGGGTTGAAGTCGGCACCGTCCAGGATATTAGCCTCAGTAAAGATCTGAGTAAGATTGAGGTTTCGGCCAGCATCAAACGCGATATGAAAGATGCGCTGCGCAAAGAGACCCAGTTCTGGCTGGTCACGCCGAAAGCCTCTCTCGCCGGCGTATCGGGCCTCGATGCGCTGGTGGGCGTCGGGAAAGAAAAAGTCGGCGTGCTGGATATTCCAAGGTGCTGCAGGTAAAGAAGCAGAATCGGATTAACCTTAGCAAT
>P_306
CGGAGAACGCCCGACGGGTCGGCCAGCACCTGCTGCAGGTGATGAGCGGTTTTCTCGAACTGACCGATGACGCGCGCATTCAACGTCTGCTGCGACGCGCGGTGCATAAGGCTATCGATAAGGTCGACCTGACGCAGACCAGCGCCATAATGCTGGAGGGACTGACCCGCGACAATCGCCATCAAAAGCTGCTCGATTCGCTGATAAACCAACTGATCGCCCTGCTGCAGCGCGACA
>P_307
TGATCATCTTGCCGCCACGCTGGAGCGCGTTGCCTCGGCGGGTGGGGCCTGTGTCTTCGGCCCGCTGACGCTGCCGAATGATATTGGCACCATCGCCCTGTTTACCGACAGCGAGGGCAACCGCGTCGGCCTGCACCAGCCGGCTTAACCTTAACTTTTGTGAAGTGAGACATGACCCGACGCGCCGACCGTTTATTTCAGATTGTGCAGATCCTGCGCGGCAGGCGGCTCACTACCGCCGCGCTGCTGGCGGAGCGGCTGGGCGTGTCGGAGCGTACCGTCTATCGCGATATTCGCGATCTCTCCCTCTCCGGCGTACCGGTGGAGGGCGAAGCA
>P_308
GGCTATCTTATCATCAGTTTCTGACCGTGTTCAGTGACCGAACAACCCGAACCAACCCCCCGTTTCTTTTCCTGTCCCGGAGGGGGCTTTCTGGTATCTCATATAATGATTTCAGTAAAACATACTGAGGCCGGAGAACGGCGCCGTTTGTGCTGGTTTTTGTTGCATCTGGAGGGGATTGCGCATGGTGTGAGTGGCTGTTTTTTTGATCATTTTCACAAAAACGCAAATTTACAGACTTGACATGAAAAACAAGGCAGCGTAATTTTTATACTGTATATAAAACCAGTGGTTATATGTACAGTATTTTATTTTAGTTTATTGTTTTAAAAGTCAAAGAGGAAAAGTATATGAGTGGCGGAGACGGAACGAGGTCCGGGTAATTCAGGTCTGGGACACAATGGTGGTCAGGCCAGTGGGAATGTGAACGGTACATCAGGTAAAGGTGGCCCTTCATCAGGTGGTGGTACGGATCCAAACAGCGGGCCGGGCTGGGGTACGACGCATACACCTAACGGGGATATTCATAACTATAACCCGGGGGAGTTTGGTAACGGCGGGAGTAAACCCGGTGGTAATGGCGGTAACAGCGGCAATCATAGCGGGAGCTCTGGTGGCGGACAGTCTTCGGCCACCGCGATGGCCTTCGGTCTGCCTGCCCTGGCCACTCCGGGGGCTGAAGGACTGGCTTTATCCGTTTCCGGCGATGCGTTGTCGGCCGCTGTTGCTGATGTGCTGGCTGCCCTGAAAGA
>P_309
CACATGTCCGCGCCGGTCAGATCTTCTTCGGACGGAAGCTCAGATCGGAGAAGGGCTGGGTTTTGGTAACGTAATCACCTTTGGCAGCGCCCTGCGGAACCGGTTTCGGCGCCGGGACCACCAGCTCGCCGTTACGACGATCCAGCACGAAGATGTTGCCGGTTTTCGCTGGGGCATAGATGACCGGTACGGTTTTGCCGTTGACCTCAATATCAGCCAGCGTCGGCTGGGAAGGCATGTCCATATCCCACAGATCGTGATA
>P_310
ATGGCTTCTCTCCGTGGCGCAGTAGGTAACGGTTGTTCAGGCCGTTGATTTCATATTATCAGAAGGTGGGAGAACTGGATTAGTTCCGCAAATTTCATAAATCCGTTTAGAGTAAAAATTTCTTCTTCAGGCAATAAAGGTCGCATTGAAATTATGCCATTAACCCTGTAAATCAGATGCCTTCCTTCGGCCGGGAAGCTACAAATAATGGCGCCATCTGATCTCCTGACAACATCGTACCAGGAATGATTAGTAGGAACCTCAATACCATCACTCACACTACCCCCTGAGCGACATACAGACGCAAAAAAAAGTCCGGTGACAGCATCAAAGGGACACGCTTATTGCGATGCTTTGGGAAATGCCAGCCACCAAAAGGTGAATCAGTAAAACCAGTCGTCCGCGCTTTCCCACGTCTCTTGCAGAATTTGCTCAACGCGTTTTTTATCGCCATCAGCGCCGCCCAAAACGCTAAGGCCATCGTTGCTTGTGCGTCGAATGGTTAATTTGCAGTCATCATAAGACTGGGACAAGCGGCGCAGCAATTCTTGCTCAAGCGCAGGTATGGCGCCATCAGGGAGTTTTTTATGTTTATCAATTGTGACTTCAACTTTCATGGTTAGCACCTCACATGGATACTGTATAAATAAACAGTATACCGGTTGCATGAAATGTA
>P_311
GGAGGCGAAGGCGCCGCCGACGAAGGAGGCCAGCAGCCCGGAGCAGGTAAACCACAGCAGCGCCCGGTCGCGCAGCAACACCGAAGGCGACCAGGGAGCGGCGCCCGGCTGGGCCGCGGCGGCGCCATCCCGCTGAAGAAACAGCTGAATAAACACCAGCGGAAAGGCGGCGCAGGCGGCCGCCAGCCAGAACGGCAAATTGATACTGTGCATTACCAGCAGGGTGCCGATGGGCGGCCCAACGGTCCAGCCGATGTTGAGGATGGTGTAGTTCAGCGAGAAGATGCGCGCTTTTTTCTCTGCCGTCAGCCGGTCGGCGAACCAGGCTTTCAGGACGGTGGAAAAGACCGAGTAGGCGCAGTTGATCAGCGCAAAGAAGATCACCACCAGGGGGGCGTTATTGACCAGCGGTATTGCGCTGAAGCCGAGAATAAACACCAGCACTGACCACACCATATAGCGCTTTTTATCGAACCTGTCAGCGAGGATGCCAAAACCCATGCTGAACAACACCCCAACCACCAGCGCCAGCGACAGGGCATAGCCAATCACATCCACTTCCAGCTGAAAGCGTCGGGTGAGATAGATGGTCATAAACGGCAGTGTGGCCCCGCGGCCGATAGTCAACAGTAACGACGATGCCAGCAGCGCGATGGTGGAGCGCCGGAGAGTGGTGATCATGATTTCCTTGCCTGTCATGTTGTTATAATTTTATGTCTTCGATCACAAATAACACGGCCATTACGCCTTGTACAGGTCATCGCGGTCGACGGGCGCACTTCCGGGCCTGCCAAAAATAATGATCTATCCCGTCGGCCGCTTTTTCGCTACTTTGATTTTGTTCACAAAAATTCCAATAACGACAGAGGCAGGGGTATGACGAGGAAAGATGGACA
>P_312
TATTTTTATGTTAGCCTACTTCGTTCAGTTACGTATTGCTAAGGTTAATCCGATTCTGCTTCTTTCTACCTGCAGCACCTATGATCGTTGGTACGGTTCCCGGAGATTCGGCGATTAATTTTCTCAAAATTAACCGTGAAGTCTCAATTCAGACCGTTTTCCGCTATGCCAACCGCTATCCGGTCACCATTGAAGCCATTTCCTCCGGGCGTTTCGATGTCAAGTCGATGGTGACGCATATTTATGATTATGAAGATGTTCAGCGCGCGTTTGACGAGTCCGTTAACAACAAACGCGAAATTATCAAAGGCGTTATTAAAGTTAACCATTAATTTATTGAAAAGGGAGAAGCAACCATGCTGGCCGATATTAAATATTGGGAAAGCGATGCCAGAATAGGTGCTGCAGGTCAGAAAGAAGCAGAATCGGATTAACCTTAGCAAT
>P_313
GTTGCCCTTTATAGCGCTCCATATCGATAAGGGTGTCCCTGAAGGCGGTCTTGCCGTGCCACTGCGGCTTATCAACGTGCTGGACCTTCTGCTCACCCCCAGCTGTCCCTGCGAGACGCACCAGTCGGTGGAGAGCGCCAGCTCAGGCGACCACAGCTGGCCCATTTTATAACAGCGATCGACCCACACGAAATTATCCCGTGGCGCGAAATCGGCCAGCTGGAAGCGCAGCGGCGCAGAGTATTCACTCTCCGGCAGCGGTTCTACGCGCTGGTCAGATACCCGCAGCAGCAGCGGCAGACGGAAATGGCTGCCGGAGAAAGCGATCATATTTTTCTGCGAGTCGATGGTGAAATTCTTCATTTCTTTGGGGAAATTCCACAGGCGGATCACGTCAGGCTTCCATGCCAGTACTTTCTCTTTCATATTCATGAAAATACCGGAGAGCGACTGGCCGGAGAGGCTGCTACGCCCGAGGCCGATATAGTTATCGCCGCCGAGAATATCCAGCACCGTCGCGCCGTTATCCATA
>P_314
TTCCTGAAGTCGATGGGGCTGGGCAAAGCGTGCGCGCTTCGATCACCGATGGCCGTTTCTCCGGCGGCACCTCAGGGCTCTCTATCGGTCACGTCTCTCCAGAAGCGGCGAGCGGCGGCAACATTGCGCTCATTGAAGATGGCGACATGATCGCGATTGATATTCCGAACCGCAGCATCCGGCTGACTTGCGCGATGCGGAAATTGCGGCGCGTCGTGAAGCCCAACGCGTGGCGACCAGGCGTGGACGCCGAAGAATCGCCAGCGTCAGGTCTCCTTTGCCCTTCGCGCCTACGCCAGCCTGGCGACCAGCGCCGACAAAGGCGCGGTACGCGATAAATCCAAGCTGGGA
>P_315
TGTTTCTTCGTTCAGTTACGTATTGCTAAGGTTAATCCGATTCTGCTTCTTTCTACCTGCAGCACCTCTGAACAGCGTGGAGAAGGTCCCGACGCTCTCCGGGCGCATGGAGGGCAGCACCCACAGCTGCCAGAGCAGCGCCAGCAGGCTGGGTATCGCACAGAGAATAAACACGTTGCGCCAGCCGATCAGCTCCCCGAGGTAGCTGCCGAGAGGCGCGGCCACCACCGTGGCGACAGACACCGCGGAAAAGATGATCGCCAGCGCCTTTGGCGCATGGGCCGCCGGCACCAGACGCATCGCCGTGGCGGTGGACATCGCCCAGAAGCCGCCGATGGCGATCCCCAACAGCAGACGGCCCAGCAGGAGAAACGCCAGCGAATCGGCAAAAGCGACCATCAGGCTGGAGACTATCTGCAGCACGGAAAAGAACATCAGAGGTGCTGCAGGTAGAAAGAAGCAGAATCGGATTAACCTTAGCAAT
>P_316
CCGGCGGCGATGTGCTTGCCGGACGGGCGCGGATCGTGGAAAGCGACGGCCGCGACGTCGCCGAACATTATCAGCTGGCCGCCTGGCTGGCGCTGAGCGCCGCCCGGGAAGCGGGCTGTCAGGCAGCGTTACTCACCGACGGCAGCCCTACCTGCGGCAGCCAGTTTGTCTATGACGGTTCCTTTCGCGGACGGCGCAAAGCGGGCGCCGGCGTGGCCGCCGACCTACTCCGCGCCCACGGCATCACGGTATTTTCCGACGGGCAAATCCCGCAGTTGCTCA
>P_317
GATCACTTCTTTGAGAATGGCGAAGAGCTGAACGAGCAGATGCTGCAGCGTCTGGAAGCGGCCCGCGAGATGGGGCTGGTGCTCCGCTACGTGGCGCGCTTTGATGCCAACGGCAAAGCACGCGTCGGTGTGGAAGCGGTACGCGAAGAGCACCCGCTGGCGGCGCTGCTGCCGTGCGATAACGTGTTTGCCATCGAAAGCCGCTGGTATCGCGATAACCCGCTGGTGATCCGCCGGCCCGGCGCCGGGCGCGATCAGTACAGCCGGGGCGATCCAGTCGGATATTAACCGCCTGGCGCAGCTGCTGTAAGCGTCGCGTTATACA
>P_318
GCAGTCGCTGAGATTGCTTATCCCGCGCCTGCACCTCTGGCTGGCTAGCGAATAGCCAGGCTGCCGACCATCTCTTCCGGGCGCACCCAGCTGTCGAATTCGGCTTCCGTCAGGTAGCCCAGCGCCAGCGCCGAGGCTTTGAGAGTCAGCCCCTCATGGTGCGCTTTTTTAGCGATTTCCGCCGCCTTGTCGTAGCCGATATGGGTATTCAGCGCAGTAACCAGCATTAGCGACTCATTGAGCAACTGACTGATCCGCTCGCGATTCGGTTCAATACCCACCGCACAGTGCTCGTTAAAGCTCGCCATACCGTCCGCCAGCAAACGCACCGACTGCAGGAAGTTGTGGATGACCATCGGGCGATAGACGTTAAGCTCAAAGTTTGCCGGAAGCACCGCCGATATTCACCGCCACGTCGTTGCCCATCACCTGGCAGCAGACCATGGTCAGAGCTTCGCACTGGGTTGGGTTAACCTTGCCCGGCATAATCGATGACCCTGGCTCGTTTTCCGGGATGACGATCCCACCAATGCCGCAGCGGGGGCCGGAGGCCAGCCAGCGGACATCGTTAGCGATTTTCATCAGCGAGGCCGCCAGGCCTTTCAGCGCGCCGTGGGCATGGACCAGGGCATCCACAGTGGCCAGCGCTTCGAATTTGTTCGGCGCGGTGACAAATGGCTGTCCGCTGAGCGACGCCAGCTCGGCCGCCACCCGTACGGCATATTCCGGATGGGTATTCAGCCCGGTTCCTACCGCCGTCCCGCCCAGCGCCAGCTCGGCAAGATGCGGCTGACA
>P_319
TGGTGGCCTTCAATAATGCACGTATCGTGAAGCTGGCGAAGCGCTGGATGGCGGCGGGAAGGGATCTCTCTAACGTCCCGCTCGCTGACCCGACTTTCTCGCTGATGTCATTGCGATAAGAAACGCGAACCCTTAAGGGGGAGAAATGACCACATTAGAGACCAACGCCGCGCCTGCAGAGGCGAGCGGCGAGGGCGTCCGCACGCCTGAAAAAGCAGTTCGTTGGGCCATTCCGCTGTCGCTGCTGACGCGTGCA
>P_320
ATCTAAGCGCTTGGTTCGTTACGTATTGCTAAGGTTAATCCGATTCTGCTTCTTTCTACCTGCAGCACCTCTATTAATGGCCATTAAATCTCGAGATGAATCTTTCTTAAAGACAACTTTATAAATATCGTCTTTTTCAGAGTTTTTTGTGCTCAGTGCTAGTTTATCATTAAAAGCAACGATAAAAGATGATCCTGAGGCCAAAACTGGATTGGGATTAGTTCCTTGAGCATTGGGTTGTTATCAAATATAACTTGGATATTCTTTGGTAAGTCTGACATACCCATTCCTTCTTGAGTTTTGGCGTTCATTGGGCCGAAAAATCCGTTTTTAAACATAGGGTTTCCGGACATTGATAATGTTCACGTAATGAACTTACTGTGCTTTTTACTAAGTTACAACAATTTATAGATAAAAATTGACGTTGTAAGGTGCTGCAGGTAGAAAGAAGCAGAATCGGATTAACCTTAGCAAT
>P_321
GAAAGTAAATCTCCTGCACGCCACCGTATCCGGCGGCTCCTGCATCCGCAGCCACGGGCGCAGGATCAGCGCCTTCTTCTAACGGCGCCGCCGTGCAGCTTCGCTTCCGCCAGCTCCACCAGCTCCGCCGACCCCAGCATTTCAATCCGACATTCATTGGCAAAGCGGTCGATCAGCTCACGGGTATAAGGACGCTTTACGGTACCGCGCGTCGCCAGCAGGCCAACAATGCCGTTCGCCGTTAAACGGGCGGCGGGCTTGATCGCCGGCACCACGCCAACGACGGGGAAAGCGAACTTTTCACGCAGGGCAGGCAGA
>P_322
ACTGTTGTGCCTTCGTTCAGTTACGTATTGCTAAGGTTAATCCGATTCTGCTTCTTCTACCTGCAGCACCTAATCTGCTCCACATCGGTGGCGTAGCCCTTCTTATAATAGGCGCGATACTCCTCCACGCTCTTGCCGCCGGGCTTTTTCGCCTTCTGCTCCAGCACCGGATCGAGATCGCCGTTGAGCAGATACGGGTTCACCGACTGCCAGACGCCTTCCCAGTCGCTCAGCGCGCGGTCCTGCACATCTTTATCCGCAAAAATGCCTTCGCTGGCCTGACGCTCCACTTCGGTTAACGCCGGGCCATGGCTATGGTTGCCGTGGGCGAACGCCTGGGCGCTGGCTAAAGCCATGCCGAATCCTAAGGCCAGCAGGAGGTGCTGCAGGTAGAAAGAAGCAGAATCGGATTAACCTTAGCAA
>P_323
ATACTGTAATTATCAAGATTTTGAACGATATTGAAAAACAGTAACTTAAAGGCTCGATATATTTATAATATATCGAGCTTTTTTCATGTCTAAAAACTTGGGGGTATATAGTGAAAAATACCGTCCCAACGTCCCAAAGGCTGATAAGTAGGCGCATTATATGGGTAATAAAAGAGGGGCCGACCCCCATACCCTGAAACAGGCCGTTCAGGACAACCAGCGCAGCGAAGACCCAGAATGCGGTACTGAATCCTAATCCGACGTTGACGATGGCGCACAGCACCAGGCCACAGGCCATAAAGACTTTCGGGCTGGCTTTATCCGCGAGGCTGCTCATTACGCCTTTACTGATCCCGTAGGCGATGAGCATACAGCTGCTGAGCAAACCGATCTA
>P_324
ATCTGCCTGTACTTGGTTCGGTTCGGTATTGCTAAGGTTAATCCGATTCTGCTTCTTTCTACCTGCAGCACCTACCGAAGTGGCCGGCAATCAGGCGCCGGGTCAGGTCGTGCAGCGGCGAGGCCAGCACATCGGCAGTGCTGCCGCGCTCGACCACTTCGCCGTTATGCATCACCAGCACCTGATCGCTGATGTGTTTCATCATTCCCAGGTGCTGAGTGACATAGATATAGAGATGCCCTGTTTCTCCTGCAGCTCCAGCATCAGGTTGATAAGCTGGGAGCGCATCGACATATCCAGCGAGGCCAGCGCCTCATCGCAGACGATAACCTTCGGGCGCAGGATCAGCACCCTGGCGAGGCCGAACGCTGCTTCTGACCGGGCGCCAGCATATGGGGGTAGTAGCTAGGTGCTGCGGGTAGAAAGACAGAATCGGATTAACCTTAGCGA
>P_325
GCCGCCGTGGTGGCTTCAACTTCATCTTAATGGTCTTGGCACCGCTCGCCAGCGCCAGTAGCTGATGGCCAAGGCAGATGCCGAATACCGGAATATCGGTCTCAAGGAATTTTTCAATCGCCTCGATAGCGTAATCGCACGGCGCCGGGTCGCCAGGGCCGTTGGAGAGGAAGATACCGTCCGGATTGAGCGCCAGCACGTCCGCGGCGGAGGCCTTCGCCGGCACCACCGTCAGGCGGCAGCCGCGGTCAACCAGCATTCGCAGGATGTTGCGTTTTCGCGCCGAAGTCATATGCCACAACGTGGAACGGCAGCTCGCTTTCCGCTTTCGCTTCCGGCAGGTCGCCCGCCAGGGTCCAGCTACCTTGCGTCCAGCTATAGGTTTCTGCGGTGGTCACTTCCTTCGCCAAGTCCATGCCGTTCAGGCCCGGGAACGCTTTCGCTTTTTCCAGCGCCAGCTGGGCATCCGGGCTGTCGCCCGCGATGATGCAGCCGTTCTGCGCCCCTTTCTCACGCAGCAGACGCGTCAGCTTGCGGGTATCGATATCGGCAATCGCCACGATGTTATGGCGCTTCAGATAAGAAGGTGTTCAGTACTGCGGAAGTTGCTGGCAATCAGCGGCAGGTCGCGAATAACCAGACCCTGCGCATGTACCTGAGAAGATTCTTCATCGGCGGCGTA
>P_326
TATCTGGTCACTCATTCGCTATCCTGCCTTCGTTCAGTTACGTATTGCTAAGGTTAATCCGATTCTGCTTCTTTCTACCTGCAGCACCTATCCAGCTGGAACAGATGCTGTTTCCGCTGCTTGTGGCAGTCGGGCGCCATGGCCCGGTGGGGGTGGTTGAGCTGGCGGATCATTTAGGGCGCGATTACACCACCGTCAGCCGCCAGGTGAAAAAACTGGAAGCCCAGGGACTCGCCTGTAAGCAACCGAACCGTCATGATCGACGGATCAGCGAAGTGACGCTTAGCGCCAGCGGACGACAGATGATCGACAGTATTGCGGTAGCGCGGCGGCGGTTAATGAATCAGGTAGGTGCTGCAGGTAGAAAGAAGCAGAATCGGATTAACCTTAGCAAT
>P_327
CACGACGTCATCCAGACGCCAGCCGATGACATCAACCATCGACTTCCCGGTCTGGCCAACGCCAACGATGCGATCGCCGACGCTGATCGCTTTGCTTTTCGCGGCTGGACCGCCCGCCACCAGCGAATTAATGACGGTATAGTCATCATCCATCTGCAGCACGGCGCATCCCCTCAGTGAGAGGCTTCCTTCGGTGTTGAACTGCTCGGTATTACGCGGCGACAGATAATTTGTGTGCGAATGATTTCGCGAGCGAAGGCGGTCATCGCCAGCGAGAGACAA
>P_328
TACTGTCGTGTACACTTCGTTCAGTTACGTATTGCTAAGGTTAATCCGATTCTGCTTCTTTCTTACCTGCAGCACCTATTGAGTCCTCCAGCAGCAGCCAGTCACTTAGCGGCGGCGGCAGGGATGCATAACGGCAAAATAGCGCAGCGCACGCAGTCGCGTAAGCGCAGGATGGGACATGCCTGATTCTCCGGTACATAACGTGAAAGCATTGTATCGCAGAATAGGCGGTTGGTGAGCGGGCAAACGTCAATATACGATCATTCACGCAACAGTCATGCAACAGGCTGCCGCGCGTGCAAAAAAAGGTGCATCCCGGAGGATGCACCTAAAGGCTGTGCCTAAACATCAGCATTGTGGGGAGACGATTACCCTTTGCCTTTTACACTGCTGATAAAGGTGGAACGAGCGGATTTCGAGCCGAGGCGCTCAGCTTCGTTCATCAATTTCAGGGCTTTGTCGATGTCACCTTGTTTCACCGCCTGCTTAATACCATTGTTGAAGTAGGTTTCGGTATCGCTGAGCATCGGTTCGCTTTTGGCGGCCGGCGCCGCGGCGGCGGCTGGCGCGGCTACCGGCGCCGCGGTGTTGCCGACGGTTACCGGACCTGGGCCAGAGGAGCCAAACAACGGGCCAACCAGTACGCTGGAGCTCGAAGAGGTCTTCGCTTCCAGCTCAGCGTGCCGTCAGTGGTATGTTTAGCGATAGGATCCGGAATATCAGGTGCTGCAGGTAAAGAAGCAGAATCGGATTAACCTTAGCAATACG
>P_329
GGCGCAGATCGCGCCAAGCGCCACGCCGCCTCCCAACAGCCCCATTGCGAGCAGGATCGGCAGCCCCGTCCAGGCGCCCCGAAGGTTAATCCGCATCAGCGCGCGCTCCGTCAGGGTAAAACTGAACTGCCAACGCCCCTCGGCGTCGCGCTGGGTCCCGCCGGCTTGCCGCGCGAATCCCGCGACGCGAGTCAGCGCAGCCTCCACGCTGGTTAACGCCTGCAGGTTAAGGGCCAGGCCGTCCAGCGTCAGGTGCGCCCTGGTACTCCAGCCGCGTCAGCCACGCCTGCGCGGGCAGATCTGCCGCCAGCGCCTGCAGCCTGGGTTGCCAGGCGGCGATCGCCGATCTGCGCTGGTACTGCTGGCGCTGCCGTTGATGCTGCTCCACGCCTAGCGCGTTCGCCTCTGCGCTGCTTAAGCGAAGCGAGCAGCTGCGCGTCGGCCGTCGTGTGAAGCGTCGCCCAGAAGTCGCGCGTTGCAGACGCGCCGTTCGGCTCACCAGCAGGCCCATCCCGCCCAGCAGCACAATGCCGATGGTTAACAACAGGACGTAGCGCAGGCGCTGGCGGCGACGCAGGTCGCGCCAGAAGATTAACGACATGCGTCATGCCGCCGCCTCCAGCGCCAGCCCAAGGGCAATGGCGTAACAATCGCCATCGGCTGGCAGCGGGGGGCTGCCCGACGGTGAATCACTTGCCAGACATCAAAGCGACTGGCCTCATCGCCCGCGTCAATACACA
>P_330
TATCTTTATTGCTGCCTTCGTTCAGTTACGTATTGCTAAGGTTAATCCGATTCTGCTTCTTCTACCTGCAGCACCTCAGGTGATCACTGCGGAATACCTCAGTCTGAACCGGCTGGATAACCAGATTGCGTTGATTCGCGAAGACTACCGCAAGAAGTGCGTGGCGCTGGCCGATGCGCTGGAAAGCCGCCTTGGCGAGCACCTGGAATTCAGCCGCCCGCAGGGGGGGATGTTCCTGTGGGCGCGTTTCCGCTATCCGTTCGATACCATGGAATGGATGAAGAAAACGCTGGAAAACGGCGTGGTGTACGTCCCGGGTGAAGCGTTCTATCACGATAAGCCGGATACCCGTACCCTGCGTCTTTCTTACTCCACGGTGTCAGAAGCCGGATTGCTGACGGCCGTTGAGCGGCTGGCGGCCTCCCTGTTAACGTCTCTGCTGTGCGCCGCTTTTCGGCGGCGCGCAGCCCTGCGTGACGTTAACGTCCAGCGCAGGGTCAATCCGTTTCGGCGATCCGGTCATCGAGCCAGAGGTGCTGCAGGTAGAAAGAAGCAGAATCGGATTAACCTTAGCAAT
>P_331
TTATGTCCTGTACTTCGTTCAGTTACGTATTGCTAAGGTTAATCCGATTCTGCTTCTTTCTACCTGCAGCACCTCGCTGCGTCTGCCGTCGCAGCTGCCCGTCCGCCTTACTGACCCGCCGTCCGGACATCGCTCAGGCCGAGCGCCAGCTGGTGGCCGCCGACGCCCTTCGATAAACTTATCGACGATGTTGCCCATCTGACCCGGGCTGACAAACTGCGGCTTCTTGACGTTGATCACCGCCCCAGGTGCTGCAGGTAGAAAAAGAGCAGAATGGATAACTTAGGCGAAT
>P_332
CTATGTTTGCCGGTACTTCGTTCAGTTACGTATTGCTAAGGTTAATCCGATTCTGCTTCTTTACCTGCAGCACCTACCTCGCCCGGCTGCAAATCGATACGGTCGTCATCGATCATCATCAGCATACCGTCGCGCTCCAGCACCGGACGCTCAGCGGCCAGATACAGCGGCACGATTTCAATATTTTCCAGATAGATGTACTGCCAGATATCCAGCTCGGTCCAGTTGGAGAGCGGGAAGACGCGGATGCTTTCGCCTTTGTTAATCTGGCCGTTGTAGTTGTGCCACGGCTCCGGACGCTGATTTTTCGGGTCCCAGCGGTGGAAACGGTCGCGGAAGGAGTAGATGCGCTCTTTCGCGCGGGATTTCTCTTCGTCGCGACGCGCGCCGCCGAACGCGGCGTCAAAGCCGTATTTGTTCAGCGCCTGCTTCAGGCCTTCGGTTTTCATGATATCGGTATGCTTGGCGCTGCCGTGGACAAACGGGTTGATGCCCATCGCCACAGGTGCTGCAGGTAAGAGAGCAGAATCGGATTAACCTTAGCAA
>P_333
GTTATGTGTAGTCTATTCGTTCCGTTACGTATTGCTAAGGTTAATCCGATTCTGCTTCTTTCTACCTGCAGCACCTTATCAGCCGCGCAGCCAACCGACAGCAAAATTCCGGCGGCGGAATTCCGGTTCATCGGCCCACGGTTGCCGTTAAACAGCTTATCCGAGCCCCACCCCGCCACCAGCGCGCCGATAAAACCGCCCAGCTCAAACATGGTCACCGCCGAGTTAGCGGTCACCAGATCGACGCCGAGCGTCTCCGACATATACAGATTGCCCCAGTCGTTAATCGCCGCCCGCACCACGTACACCAGCACATAGCACAACGACAGCAGCCGAATGTAGGGATTGGCCAGCACGTAGGGGCGGGTCAGGATCGCTTTACGAGACATCCCAGCGCCTTCCTGCTGCTGGGCGATTTCCAGCGCATCGTGAGGTGCTGCAGGTAGAAAGAAGCAGAATCGGATTAACCTTAGCAAT
>P_334
CCTGGCTGCTGCGCTGGTTTAACCCCGACCCGCAGTGGGTGGAAAAGGAGGTGCTCTACCGCACCGCCCGCCATCACGACAACCCACATAACGCACTGCCGCTGAAGTCGGTCATCAGCGGCAGTGCGTTATGTGGGTTGTCGTGAA
>P_335
TTTCTCTGTAACCTACTTCGTTCAGTTACGTATTGCTAAGGTTAATCCGATTCTGCTTCTTTCTACCTGCAGCACCTAGCTTCCGCCGCAAAAGTATATTCCGAAAGGCGGTCCGGACGGCGGCGATGGCGGCGATGGCGGCGATGTCTGGCTGGAAGCGGACGAGAACCTGAACACCCTGATCGACTACCGTTTTGAAAAATCGTTCGCGCCGAACGTGGGCAGAATGGTCAAAGCCGCGACTGTACCGGTAAGCGCGGTAAAGACGTGACGGTAAAAGTGCCGGTCGGCACCCGGGTTATCGATCAGGGCACCGGCGAGACCATGGGCGATATGACCAAACACGGTCAGCGTCTGATGGTGGCGAAAGGCGGCTGGCACGGTTTGGGCAACACCCGTTTCAAATCGTCCGTTAACCGTACGCCGCGTCAGAAAACCATGGGTACCCCGGGTGATAAACGCGACCTGCAGCTGGAGCTGATGCTGTTGGCCGATGTCGGGATGCTGGGCATGCCGAACGCCGGCAAATCCACCTTCATCCGTGCGGTCTCCGCCGCCAAGCCGAAAGTGGCTGACTATCCGTTTACCACCCTGGTGCCAAGCCTGGGCGTGGTGCGTATGGACAATGAAAAGAGCTTCGTAGTTGCCGATATCCCGGGGCTGATTGAAGGCGCAGCGGAAGGGGCAGAGGTGCTGCAGGTCAAGAAGCAGAATCGGATTAACCTTGGCGAT
>P_336
CGCATTCTGGTTTCCAGCAGGTCGCGATACCCAGGGGACCTCAAACCGCCGTTCAGACGACCATATCAGCGGCCGCACCTCGCCTGTACGCCCTGGACAACGGTCTGTCGCCCTACCTGAGCTACAGCCAGGCGATCGCTCCGGCGATGCTGCCGGGCGCGGACGGCAAACCGTTGAAACCGACCACCGCCGAACAGGTTGAAGCCGGCCTGAAGTTCCAGCCGCCGGGCAGCAGCGATCTCTATAGCATCGCGATTTACGACCTGACGCAAAAGGATGTCGCCACTCGCGACCCGAACATCGCCACCGCCACCTATATTCCGGCGGGTAAGGTAGTTCCAGGGCGTTGAGCTGGAAA
>P_337
AGCGCGATGCAGGCCACCAGCGCGCGGCGGCCGTTGGCCAGATCCGACAACCAGCCCCACAGCAGCGTGCCGACCAGCGCGCCGACCTCAAACAGGGTAAAGCCCTGAATCGCCACCTCTTTCGACAGCTTCAGCTCCTGGAAGGCGTACACGGTGGACCACTGATCGATACCGATACGCACCACGTAGAGGAAGATA
>P_338
AAACATCCCGGTGTAGCTGCCGTCAGCCTGTGTGCCGCCCAATAATCAGCTGCGACTGCGTCAGCTCCATTCTCCCCGACCTTGGCCTCAGCAACGCGCACGACGATCACGCGGGTGCTGACCTGGTCAGAGATGGCTTCAGCGATTTGTACAGAGAGCCGGTTTGCA
>P_339
GTGCCGCCAATCTGGGTGAGCTGGAAGGGGGACCAGACGAAATGGTGCAGGCCGGTGGGGATAAGGAATTTTTCAAAGAAACCATAGACGAAGACCCCGGCGACCCCGGCATTTTTCATAAAACCGGTGAGGGCGGAGATGCCGTGGGTCATAAAGGGCCAAATCCAGGTAAAGGCGATGGCGTAGAAGATAACA
>P_340
ATGAACCATCTTGGGTTTCTGTTCTGCCTTGGGCTGGCCAGCGGTCTGGCGAAAACCCGCAAGGCCGAAGCGGCCTTCGTGGCGGCCATGACCTGGCTGATGTACCTGGCGGCGAATAATAGCTGGCTAACCCTCACCCATCGCCTGGCGACCGGAACCACCAACGCGCAACTGTACGGCAGCGGACAAACTTTTATCTTCGGTTTTCAGGTTATCGATATGGGCGTATTCCTTGGGATTATCCTCGCTGTCGCCTTTGTCCATAATCGCGTGGTTGGGATTGAGTTTCGCGGCGCGCTGTCGATCTACGGCAACAGTAAGCTGGTGCTGATCGTGATGCTGCCGCTGGTTGGCATGTTCGCCATCGCCACCGTCTATCTCTGGCCGGTAGTGGAGCTGGGCATCTCGGCGCTGACCGGCTTTATGAAATCCTTTGGCGCCATCGGGGTCTTCCTGTACGGCTTTCTCAACCGGTTCCTGATCCCCACCGGGCTGCATCATCTGATCTGGTCGCCGTTCGTTTTTACCTCTATCGGCGGTCAGCTGCTGATCGATGGTCAGACCGTCATTGGCGCTAAGCCTATTTTCCTGGCCGAAATCGCCCGCCACCCCGTTGACGCGCTCAGTGATTCCGCCCGTTTCCTCACCTATGGGATGGTGAAGATTTTTGGCACCGCCGGCATGGCGCTCGCCTTCTACCGTACGGCGAAACCGGAGAATAAGCAGCGGTTGAAAGTCACA
>P_341
TATGTTTATGTACTTCGTTCAGTTACGTATTGCTAAGGTTAATCCGATTCTGCTTCTTTCTACCTGCAGCACCTTCATCTCCTTCCCGAGTCTGGTCCTGGCGCTGGCGTTTGTCGCCGCTTTAGGACCGGGGCTAGAGCACGTGGTTATCGCCATCACGCTGACCGCGCCACTGGCCGCCGATTGCCCGTCTGGCGCGCGCCGGAACGCTCTCTCTGCGCCAGGCTGATTTTATCTCCGCCGTGCGTCTGCAGGGCGCTTCATCGGCCCGCGTCCTCTGGCGCCATATCGTGCCGCTGTGTCAGGTGCTGCAGGTAGAAAGAAGCAGAATCGGATTAACCTTAGCAAAATG
>P_342
GGGCCGAGAAGCCCGCCAGTGCGCGGTTACTCGCCGCCGCCCGGTGCTTCGGCAAAGGTGATGCCATCAAAGGCCACCGCGCCGTAGTCTTAGACAATGAAGTCATCGTTCGAGGACTGGTACGTTGCCACGCGGTTGTATTCCGGCTCCTCTTTGATCGTCCGGCGCAGACCGCCGCGCTGGTAGTCGATCGAGAGGTTTTTAAACGGCGTAATGAGAATGGCGTTGCCCGGCATGTAAGGCGCAATAAAGTCGGGCATCTGCCTACGCGCTCCTGCGCAACAATCAGCTGACCGCCTAACTTCGGTATTCGGGTTGGTCTGGCTCATGGCGTTGATGGTCGGGAAATTGCTGGTTA
>P_343
TTTTTATGTATAACCTACTCGTTCGTTGGTGGCTCTGCTAAGGTTAATCCGATTCTGCTTCTTTCTACCTGCAGCACCTACGCGGATCAGGTGGAACAGCTCCTGACGGGAGTAAGCGAAGTGTTCGGCACAGATTGTTGTTGACCTCGATGCCCTGTTTCGCCAGCTCGGCGTTGAGCACCTGAGTGACCAGCGGAATACAGCCCCCGCAGCCGGTCCCGGCTTTGGTTTCCGCTTTCAGCGCCGCCACGGTGTGGCAGCCTTTGTTGATAGCGGCGATCAGGTCGCCTTTGCTGACGTCAAAGCAGGAGCAGATCTGCGCGCTGTCCGGCAGAGGTGCTGCAGGTAGAAAGAAGCAGAATCGGATTAACCTTAGCAATACG
>P_344
TCCAGCGGCAGGGCGCCGAACAGCGCGGCGAGGGTGGTCATCATAATCGGCCGGAAACGCAGCAGGCAGGCCTGGAAAATCGCCTCTTCCGGCGTCAGGTTGCCGTTACGCTGCGCCTCCAGGGCAAAATCAACCATCATGATGGCGTTTTTCTTAACGATGCCAATTAATAACATAATCCCAATCAGGGCGATTAGGCTGAACGGGGCATCGAAGATCTCCAGCGCCAGCAGAGCGCCCACCCCGGCAGAGGGCGGCGTCGAGAGGATGGTCAACGGATGCACATAGCTCTCATATAGCACCCCCAGCACGATATAGACCGTGCTGGGGGTGCCTGAGAGCTATGTGCATCCGTTGACAGTAACTTGGACGCTGCCTTCGGGTGGGCGCTCTGCTGGCGCTGAAGATGAATGCCCCCGTTCAGCCTAATCGCCCTGATTGGATATGTATAAATTGGCATCGTTAAGAAAAACGCCATAGGGATTAGATGTTGCCTGGAAGCGCGCGTAACGGCAACCTGACGCCGGAAGAGGCGATTTTCAGGCCTGCCTGCTGCGTTTCCGGCCAATTATGATGACCGCCCCTCGCCGCACTGTTGCGCCCCGTCCCGCTGG
>P_345
GCTTCGCCGTCTTCTGGCGCCATCTTCTGCCCCAACTCGCTCACTGCGGTGCTTGCTTTCGCGACGCTGCAGTTCGGTCAGGCGATGTTGGCCCTGGCCACCCTCAGCTTCCTCGGCTACGGCACTCCGCACCAGGTCCCGGAGTGGGGACTACTGATCGCCGAAGGTCGCAATTACCTGTCAACCGCCTGGTGGCTGACCACCTTCCCCGGCCTCGCCGTGGTCGCCGTGGTCCTTGCCGCCAATCGTCTTAGCCGCCAGTGGAA
>P_346
TTTGGTACCTCGTTAGTTACGTATTGCTAAGGTTAATCCGATTCTGCTTCTTTCTACCTGCAGCACCTCTTATGCAGCAGCGTCAGCTGCACGCGTGGAACGCCACCCACAAGATCCAGACCGAATCCTGGAGCCCGCTGGCCCAGGGCGGCGAAGGCGTCTTCGATCAAAAAGTCATCCACCAGCTCGCCGATAAGTACGGCAAAACGCCGGCGCAAATCGTCATCCGCTGGCATCTCGACAGCGGTCTGGTGGTGATCCCGAAATCCGTCACGCCGTCGCGTATTGCGGAAAACTTTGACGTCTGGCGACTCCATTCTCGACAAAGATGAGCTGGGAGCGATCGCGAAGCTCGACCAGGGTAAACGTCTCGGTCCTGACCCGGATCAGTTTGGCGGGTAATGCTCTCTCTTGCCATCGCCTTTAGCGCCTCAGCGTTAAAGGCGATGGCAGACCAGATGAATATCCTCTGGCTCCAGCGCAAACAGCGCCGGGTCGGGCTTATCCGCTAAGCGACAGGTGCTGCAGTTGCAGAAAGAAGCAGAATCGGATTAACCTTCAAGCAAT
>P_347
GTTCAGGTAAAGAAAGTATTGAATTCAAATACATGAACGACCGCGGCGATACCTCGGTGCGCCGCCATCCGTTCGAAGGCGTGCTGCATAACATGGAGCGCCGTTACAAAGAGACGGAATCCAGCGCGGTGCGCGAAGAGCTGGCGAAGTTCATCAGCAACCGTCCGTGCGCCAGCTGCGACGGCACGCGTCTGCGTCGCGAGGCGCGCCACGTGTTCTTGTGGAAAACACCCCGCTGCCGACCATCTCCGATATAGACATCGGCCATGCGATGGATTTCTTCAACAATCTGGAGCTTCTCCGGCCAGCGGGCGAAAATCGCCGAAAAAGTGCTGAAAGAGATTGGCGATCGTCTGAAATTCCTCGTCAACA
>P_348
GTAAGTTCCAGTTCAGGCTTGGTGTCGCCTTCAACTTTAAAATCTTCGATAAAACCTTCTTCCTTCAGCACGTTGGCGATTGCCACTTTCAGCTTGGAGGAAGGCATGGTGACCGCAGCTTTGTTCGCGGCCTGACCGTTACCCGATACGGGTCAGCATATCCGCGATCGGATCTTGCATGCTCATCTGTCTTTACA
>P_349
GTCCGTTCAGACTCTCCTGACCGGTGAGGGTGACGACCCCTTTGGCCACGCTCATGGCGGAAAGGTAGCGCGTGGTTGTCGGCGAGGGAATGCCGTTGCTGCCGCCGTCGCATGGCGTTAGGCCGCCATGATCGAGCGCGCAAAGTTCGATGGCTGTCCGGTAAGGGACAAAGGTCTGCAGCAGGTCGGTGAGGGCGGCTTTACGCAGGTAGTTCTGGTAGGCCGGGATGCCGATA
>P_350
GATGGAATTCATCGCGCAGCGGGAAAAGGATCGCGGGTAGTTTAGTTTGCGGCAGGTACTGTGCGTTCACCGCATCAATACGGCGTAAAACATGACGCTCGAAGGTACCGAATAACCAACGCACCGCATCTTTTGGTTTGTTGCGTTCGAGGCCTTCAAGATGCTGGGCGAAACCTCTACGGATAAATGCCGGGAGCGTTTGCAGCCGGCGGCGATAGCTGGCGCGGCCTTTGCGGTCAAATGCTTCTCGCGCCTCCCCTTCGCGCGGGCGCAA
>P_351
ATTACGTACAGACCGCTCATGCAGGCCGTCAGGAACATCACCGCCAGCATCCAGTACTGCGGTTTACGCATCGATTCGGCGAGGGTGAAGTCGTTTTCCACGACGCCGTTGGCCGCGGTGGCTGCCGGGTGATTTGGCGCATCTTTCATCAGGGTCGCGCCAAAGACGATCATCACCAGCACGATAGCGCCCCAGATAACGAAGGTTTTTTCCAGGCCAACGGTA
>P_352
GGGTGTTGTTAATGATGGTAATGAAGCGGGCACCATCAGCACCGTCGATGACGCGGTGGTCGAAGGACAGAGAGATCGGCAGCATCAGGCGCGGCGCAAACTCTTTACCATTCCATACCGGCTCCATCGCGGACTTAGACACGCCGAGGATGGCCACTTCCGGCGCGTTAACAATCGGCGCGAAGTGGGTGGTACCCAGGCCGCCGATGCTGGAGATGGTGAAGCAACCGCCCTGCATTTCA
>P_353
CTATCTGGTGTACTTCGTTCAGTTACGTATTGCTAAGGTTGATCCGATTCTGCTTCTTTACCTGCAGCACCTACCGGGCTTTCGCTGCTTTTGCCCTGGCGGTGGTCATCTCTATCGCCAAAAATATTTACCGTGAACGTCATAAGAGATCGTCGCCATGAGCTTACCCCCGCTGGATTCTGTCCCCCTGATCCTTCGTCCGCAGGTGTGGCTGCACCGCCGGTACCAGCAAGGTGCTGAGCCCCATTCGCTGGTGGGGTCGGATCCCGTGGCTGTTTTACCTGGTTTCGCTGTTCGTGGGCTATATTGAACGCCGCCGCTCGCCGCTGGATCCTGTGCTGCGCTCGCTGGTCAGCGCCCGCATCGCCCAGCTGTGCCACTGCGAATTCTGTATCGATATCACCAGCATGATCCTCGCGGCGCGGAGCGGTAGCCAGGACAAGCTGCTGGCGGTCGCCGACTGGCGCAGCAGTACGCTGTTCAGCGAAAAAGAGCGCCTGGCGCTGGCCTATGCAGGTGCTGCAGGTCAAAGAAGCAGAATCGGATTAACCTTAGCAAT
>P_354
TGTTTTTATCTACTTCGTTCAGTTACGTATTGCTAAGGTTAATCCGATTCTGCTTCTTTCTACCTGCAGCACCTTACCTTCAAGCGCAGACTGAGCGGCCAGCTTTAAACGCTCTGTCGTTTTATCCCGCTTAATATCGCGAAAAAACGGATCTTTTGGCGTGATTTCTTCCGAATAGAAAAAATATATTCCTCTTGATAAAAGCGCCTGCAACAAAAAATAAAAATAATGATCATCAACCTGAAACATTACTAATGAAATAACTTATTCCGTTCTCTTCTACGACGAATCTCGTAGTCAAATACTTATATCTTATAACCAATCTGAAACCAGCGACGCCTGTTTGATTAACCGCTATTGTCCTAGGTGCTGCAGGTAGAAAGAAGCAGAATTCGATTAACCTTAGCAATACAT
>P_355
AGGTTTTTACTGACCTCGTTCAGTTACGTATTGCTAAGGTTAATCCGATTCTGCTTCTTTCTACCTGCAGCACCTGTTGATCTGCGGATTCACGCGGGCGATATCGTCCAGCGTCTGCTGGCGGGCGATCTCCCGGGCGCTCAGTTCGCCATCGTGCAGCGCACGCTGGAGATCGGCAATGGTGAAGTGTTGAAGAGTCATGCTTTATACACCCCCGCGATCTCCTCGCGCGGCCCGAGGGGATAGTCCATCAGCGGCTGCGCCATGGCGGCGATGCGGGCAAACTGGCGCTCCAGCTCCTTACGGCGCGGCGCATCCAGCTCCATATCCAACAGGTGAGTCATCTGCGTCAGATACTCGCTCCAGTCTGGCTGTGTGGTCATGGTCTGCTCCTTAGTACCCGGCGGCGGCGCCGTTGCTGCGTGGATCGGTCGCCCCTTCAAGCAGACCGTTGGGATGGCGGACAATGGCCCCGGCGTGGCCCATCGCTTCGCTGAAATCGGCCAGCACTTCTACGTCATGCCCCAGCTCGCGCAGGCGAGCGATACAGGCGGGGGCAAAGCGTCCCTCCAGCTTCAGTGAGTCGGAGGACTGGCCCCAGGTGCGGCCCAGCAGCCAGCGCGGACGGGAGATGCTCTCCTTGAGGTGCTGCAGGTAGAAAGAAGCAGAATCGGATTAAGCCTAGCAAT
>P_356
ATAACGTTTTCCGCCGCCGCCCTGGAGGCGCGCAGATACTTTTCCGCGCGGCCCGTCCACCAGCGACTGGGTGCCGGTATAGGCGTGGATGGTGGTCATGGTGCCTACGGTGATGCCGAAGGCATCCTGCAGAACTTTGGCCATCGGCGCCAGGCAGTTGGTGGTGCAGGAGGCCACGGAGATGATGGTGTCATCCGGGGTCAGGGTGTCATCGTTGACGTTGTAGACGATGGTTTTCATCTCGCCGGCGGGGGCGGAAATCAGCACTTTGCGCGCGCCGGCCTGGAGATGGGCTTGCGATTTCTGGCCGAGGTGTAGAACCCGGTACACTCCACAATCACCTCGGCGCCTGCCGCCTGCCATGGAATATGCTGCGCCTCTTTTTCGGCATACACCGTAATGGTTTTGCCGTTGACAATCAGCGCATCTTCGGTAAAGTCGACGCTCCACGGGAAGGGGCCGTAGTTTGAATCATGCTTCAACAGGTAGGCCAGCACCTTTGGCGAAGTGAGGTCGTTGATAGCCACCACTTCCAGGCTGCTGTCGACTTCTAATAAACGACGTAACACCAGACGTCCGATACGACCAAATCCATTAATCCCAAGTTTACA
>P_357
ATAACCGTCCGCTGGTTATTCTCGGCATGTTCTTTATGCTGGCCTTTACCTTCATGTTCTTCATGAACACCGTTAACGGCTTCTTCAACCAGTTCGTCGTCGGCCACTCAGAATGGATGGGCGCCGTGGGTCTCGTCGCGTCTATTCCCGGCATCGCCTTCCCGGTGTTCTGGCCGAAACTGAAAAAAATCTTTGGTGAAAAAAGGCTTCTTCCATCTGTTCCTCGCCATGTTCATAGTAGGCGAACTGCTGACCTCGTCTGGTCCCGCGAAGGGATGCACGACGCCCTGTGGCTGGCCTACATCGCCGCCTTTATTAAACAGTGGGGCTTAACCTCCGCCACCGGCTTTATGTGGGCGCTGGTACCGGAAGTTATCGCGTACGGCGAATTAAAATCGGGCAAACGCAATGCCGCCATTATCAATGCCATTATGGGACTCTTCTTCAAGATCGGCTTCACCATCGGCGGCGCTATCCCGCTGTGGCTGCTGGCGGTGTATGGATTTAATGAAAGCGGCGCCGTGCAAAGCGCCAGCGCCATCGACGGGATCATTATGACCGCAGTAGATACCAATTGCGCTGGCCGCTATTTCGATGGTGATCATA
>P_358
GATACAGTGCTCCAGCACCTTCGGACCGGCCAGCGAGCCGTCTTTGGTGACGTGGCCGACCATCACAATCGCCACGCCGCGAGTTTTAGCAAAGCGCGTCAAATAGGCCGCGGTTTCCCGTACCTGGGCGACGCTGCCCGGCGACGACTGCACGTCGGCCATATGCATCACCTGGATA
>P_359
CTATCTCAGCGCTTCGCCTTTCAGTTACGTATTGCTAAGGTTAATCCGATTCTGCTTCTTTCTACCTGCAGCGCCTTTGGTAAACGCGTTTTTATCCGTGCGGATCTGAACGTACCAGTTAAAGACGGGAAAGTAACCAGCGACGCACGTATCCGTGCATCTCTGCCGACCATTGAACTGGCGCTGAAGCAGGGCGCGAAAGTCATCGTTACTTCTCACCTGGGTGGTCCAACCAGAGGCGAGTACAACGAAGAATTCTCTCTGCTGCCGGTTGTTAATTACCTGAAAGACAAACTGTCCAACCCGGTACGCCTGGTTAAAGACTACCTGGACGGCGTGGAAGTGGCTGCCGGTGAACTGGTGGTGCTGGAAAACGTTCGCTTCAACAAAGGCGAGAAAAAAGACGACGAAGAACTGTCTAAGAAATACGCTGCGCTGTGCGACAGGTGCTGCAGGTAGAAAGAAGCAGAATCGGATTAACCTTAGCA
>P_360
GCTCCTCCGTCGGTTTCTCTTCCTTCGTGATGCAGAGCGAATACGGCATGAGCGCCATGCAGTTCAGTCTGCTGTTCGGTCTGAACGGTATCGGGCTGATCATCGCCGCGATGATCTTTTCCCGTCTGGCGCGCCGCTTTAGCGCCGAAAGCCTGCTGCGCGGCGGCCTGACGCTGGCCGTGAGTTATGCAGCAAGCGGCAATCATGCTGCTGTTTGCATGGCTGCAGCTGCCGGTGCTGGCGCTGA
>P_361
TATCGTCTACTTCGTTCAGTTACGTATTGCTAAGGTTAATCCGATTCTGCTTCTTTCTACCTGCAGCACCTATTCGTCTGGTCCATACGCTAATGCGTATGAACCTGACCTGGGCGCAGGTGGGATGTATCCTGAAATATACTCGTCCGGCGTGGTGGTCTGAGGAGACGCCGGCCAGCCACAGTTATTTAATGAAGAAACCTGGCTATTATTTAGCCGAAGAAGAGTATGCTGGCGCGTTTGCGTAAAGAACTGGATCTCGCGCCTTACAATCGGTTTCCATTAACCTGGATTATGGAGGCTGCGGATGACATCTCATATTGCGTCGCGGATCTCGAGGACGCGGTGGAAAAACGTATTTTTAGCGCAGACCAGCTCTATCAGCATCTTTACGACGCCTGGGGCAGTCATGAAAAAGGCTCGTTATTTTCGCAGGTAGTAGAAAATGCCGCCGGGAGGAATCGCGAGCCAATTATCTGAAGCAGAGCGCGGAAGATCAGTTTTTTATGTATTTGCGGGTGAATACGCTGAATAAGCTGGTGCCCTACGCGGCGCGCCGATTTATTGACAACCTGCCGGCAATCTTCACGGGGGACTTTAATCATGCGTTGCTGGAGGACGACAGCGATTGCAGTCAGAGGTGCTGCAGGTAGAAAGACAATCGGATTAACCTTAGCAA
>P_362
CTGACCGGCGCCGTGGCGATGTTGCGCTCAACCGTGCGCATGGGACGCCAGCTGCAGACCATGACCAGCCAGGATACCAGCGCTTTCAGTCGGATCCTCGCGGTGGGGCCGAAAATGCGCCACGTGGTGGAGCAAGCGCGCAAGCTGGCGATGCTCAGCGCGCCGCTGCTGATTGTCGGCGACACA
>P_363
ATCTTCCGCCGGGCTTCGTTCAGTTACGTATTGCTAAGGTTAATCCGATTCTGCTTCTTTCTACCTGCAGCACCTGATGAAGCTCACGGTGCGCACCCTCAATGAGCAGGTGCGCGAGACCGTGCTGCAGCAGATCCATGATATCGCCGTGGCCCAGGCGGAGAGCTTCAATGCCACCGCCACGCTGACCCACGTCAACGGCAGCCCGGTGTTGCGTAACGATCCGGCGACGAACGCCATGGTGCGGGAGGTGGCGACAGCGCTGTTTGGCGCAGAGCAGGTGGGCGAGGTGAAGCCGTTTATGGGCAGTGAAGATTTTGCCTTCATGCTGGAGCAGCACCCGCATGGCAGCTATTTCACCATCGGCGCTGGCGATGAGCCGGATCGCTGCATGGTGCTTAACCCGGGGTATGACTTCAACGACGCGCTGTTGCTGACCGGCGCGGCGCTGTGGTGCGGCCTGACGGAACGCTATCTGCGCTAATCACGAGAAACGGGAGGGCCATGCGATGAGCACTGTCACAATAAGCGACACCCCGTTTGTCGGCAACAATCGCCTGCTGGTGGGGATTGTGTTAAGCGTTTTAACCTTCTGGCTGTTCGCCCAGTCGGTGATTAACGTGGTAGGTGCTGCAGGTAGAAAGAAGCAGAATCGGATTAACCTTAGCAA
>P_364
ATCTGTTAGCGTGTACTTCGTTCAGTTACGTATTGCTAAGGTTAATCCGATTCTGCTTCTTTCTACCTGCAGCACCTCAAAAAATTCCCCCTGCCCGCCCGTGACACCGCATTGGGACAGTACCAACCACTCGCTGCGGCTGCGTACGCCCGTCGCAAAAACTTGCATAGGCATGCCTTTACAGGCTTCCACCAGGCTTTGCACCAGCAGTTGGTTCTCGCTGCGCTTTTCGATGTTGCGCGCCAACCCGGATGCAGTTCCGATCAGCTCCGCATCCAGCTGCTTGATCCAGCTGGTTCCAACCAGGGTTAACCCCGCCTGAACCACTGCCACCCGAACGCCCAGAGCGTTAACCAATCGCATAACCGGCTGCAGACGGCCGATATATTGACAAACATCTGCCTCTGCAAGTTCAAAAATAATCCGCTGACGCTGCGATTTTTCACACTGCATCAAGGCATCGCGCAGCCAGCGCTGGAAACGCGGACGGATCAGCGACTCCACCGACAGCTGGAGCGCCAAATTCTCCTCGGGCCAGAAAGCCTAAAAACGGCAGCAGGCGCGTTACCTGCAGGCGGTCATACTCCTCCGCCAGGCCAAACTGCAGCACCATCGGCATGTATTCCGCTGCAATCACCTCTTCTTTACCGTCGTACATCCGCGACATCAGTTCACGATGATGTACCCGCCCGTCGCGGGTGACAGCAGGTTTTTGGTACAACCGCGGCCCGCCGCGGCTCAGCATCTGTTCGATCAGCGTTCGCCAGCGAACGTTGCCGCGACCTTTCTCCGGAAGGGTGTCATCATAGACCGACCAGCTGTTGCTGCCCTGCAGCACCGCGTTGCGCGTCGCCGCTTTTCCGCATAGGTGCTGCAGGTAGAAAGAAGCAGAATCGGATTAACCTTTAGCGAAT
>P_365
ATTGTTCTTCTTCATCTTGCTTCGTTCAGTTACGTATTGCTAAGGTTAATCCGATTCTGCTTCTACCTGCAGCACCTGGGTACTTGAACGGCCGCTAGGCAGTGTCGATATCCGGGTTCGCCACGGTCACCAGCAGGTTGGCCGGGCCGCCGGCGGCCACTACCGCCTGGTTAAGCAGGGTAATTGCCCTTTGCGAGACCTTCACCGCCCGGATGGGGGGCGAAGACCACGCTGTTGCCGGCAGGTGCTGCAGGTAGAAAGAAGCAGAATCGGATTAACCTTAGCGA
>P_366
GTGGCCGAGGAACAGCTTACCGCGATCCTGCAGACCGAACAGCGCGAACGCTACCGCTTTACCCTGACCGTTGGAGATCAGTACGCCGTTGTTACGCTGGCCCACTTCGCCCGGACGAACGTCGTCGTAGTGGCTGAAGGTGGAGTACAGCAGACCGGTACCGGAGGTCATGGTCATGAACTCTGAACGGAAGCCGATCAGACCGCGGCTTGGGATCACGTCTAGTCGAGACGTACGCGGCCTTTACCGTCCGGATTCATGTTTTTCAGGTCGCCTTTACGCTCGCCCAGCGCCTGCATGACAGAACCCTGGTGCTGCTCTTCGACGTCCAGCGTCACGTTCTCGAACGGCTCTTGTTTACGGCCGTCGATTTCGCGGAAGATAACTTTCGGACA
>P_367
TTGTGTACGTTTACCTTCGTTCAGTTACGTATTGCTAAGGTTAATCCGATTCTGCTTCTTTCTACCTGCAGCACCTCTGGCGCGCGGCGGCGGCGGTCAGTGCTTCCCGCAGCGGAGCATCCGGATGGACAAAGGACGAGCCCGGCAGCTGCATGCCCATAAATTCGACCACCATCTGGTTGGTGTTCGCCGTTCCGTAGAAAGTACAGGTCCCCGGCGCGTGATAAGAGGCGGCTTCGGACTCCAGCAGCGCCATACGGGTCAACTTTCCCTTCTGCATACAGCTGGCGAATGCGAACCTTCTCTTTATTCGGCAGGCCGCTGGCCATCGGACCGGAGGGAATAAAGACCGACGGCAGATGGCCAAATGAGAGCGCCGCCATGGTCAGACCGGGAACAATTTTATCGCAGACCCCCAGATACAGGGCCCCGTCGAACATGTTATGCGACAGGCCGATGGCGGCGGACATAGCGATCACCTCGCAGCTCAGTGAAAGCTCCATCCCGTCCTGCCCCTGCGTTACGCCGTCGCACATCGCCGGCACGCCGCGGGCGACCTGGCCGACCGCATTGGCGCTGTGCAGCGCTTTGCGGATGATCTCCGGGTAGTGTTCATAGGGCTGGTGAGCGGACAACATGTCGTTGTAGGGAGGTGATGATGGCAATGTTGTTGCGCAACATGCTCTTCAGGGAGGCTTTGTCGTCAGCCTGGCAGGCCGCGAATCCGTGAGCCAGATTGCCGCAGGCCAGTTGCGCACGATGCACGGTGTCGGTTTTGGCCTGGTTAATCCTTGCGAGGTAAGCCGCGCGGGTGTCACGCGACCGTTCGATAATGCGATTTGTTACCCGTAACATTGTCGGAATTCATAAAGGCTCCTCAAATTTTTATCTGTCCGGCCGCTGCGTGATGACGTGTTGACGTGGTAAAGAGGTGCTGCAGGTCAGAGAACAGAAATCGGATTAACCTTAGCAAT
>P_368
GTTGGTAACTTGACCGTCAAGACTTAAAAATTCTGACTACGTTTTTTGCTTACCCTCTAGGCGAAAAAGTGGCGGGGTAAGCAAAAAATGAGTGCCGACATTTTTATCATTCTCGATCCATGACTTTATCAAATAAGGCGTTATATCCTGGTTATCAAGAGAAACACTTACTTCCTTTTTGCCTTCAGA
>P_369
GTTATGTCCTGTTCTTCGTTCAGTTACGTATTGCTAAGGTTAATCCGATTCTGCTTCTTCTACCTGCAGCACCTGTAACTGTTTTCAAGCCGGTACCAATCGGCCACCGGCACATTGACGCTGTAAACTGTGCGCGTATATTCCTGTGCGGCGTGCTCGTTATCGATGCGTGCACTGTATAAGAGCAGATGGCGCAGATAGCGTCTGAAGCTGGCGAAATGACCACCGGAGAAGGTGCTGAACCGCACGGAATAGTATTCGTCGGGAAAATTTGGGATCCTGCTGTAGTACATTGTGAATATCCTGGCCGTACTCCTCCGTCATTGGTGCAATACGCATTCTGAGACCATCCGCATTGATACCCGCCAGATTTTGCCTGCCGTTCGGGTCGGATCTTTCCCGTACTTCGGAGACGCCGTTGTCAGCACGGGTAACTGATCGGCGCGGCGCTCACCTTCCTGAAACTGCCTTACTGCTGACTGGGACAGGAGCGATTCCACACCCAATGCCTCGACCCGGTGCCGGCTGTCACTCAGCACAAGGTCAAGGGCCAGCAGAATCGTGCTTTTCCGGACTCATTGTCCCCGACCAGAATGTTACGGTCATGAGTGAAGCGCAGGTCCAGTTCCGGAAACTTTTTAAAGTTTTGCAGCATAAGCCGCGTGATCAGAGGCATCTTTTATTCCTTTATATACCGCTGACTGAAAGAGTGTCCGGCTGCGCCAGACCGCCTGTTTTGTTTTACAGCGTTATCTTACCCAGTCTTCCAGCACAAGACCCGGTACCCGCTCAAATTCCCGCGTATTATTCGTCACCAGCACGGCACCGGCGGCGATGGCGTGCCCGGCAATGGCCGTGTCGTTCGGGCCGATCAGGTGCTGCAGGTAGAAAAGAGCAGAAGATCGGATTAACCTTAGCAAT
>P_370
TCACTTTGTTAACAACAGTGCTCAGATTTTAATGCATTATTAAAGATGCAGCTTTTCTGGCTGGCGCGTCCAGGATGCGCCAGGCTGAAGAAGACCTTCAATCTGATGACGATGCTGTAGCAAAGTGAGCCTTTATGACTGACAAATCTGTTCCATTCTCGGTGCTCGATCTGGCGCCAGATCCCGCAAGGATCTTCA
>P_371
ATCTGTACATCTACTTCGTTCAGTTACGTATTGCTAAGGTTAGATCCGATTCTGCTTTCTTCTACCTGCAGCACCTGTTTCTCGCTGCAGACCGGTACCGGCGGCGCCTCGCTGGCAGTAACTCGCTTCCTTGAAGATAAAATGCGCCGTAACGGCATTACCGCCAGCTTGGCCTCGGCGGTATCACCGGGACGATGGTCGATTTGCACGAAAAGAGTGATCAAAACGCTGCTCAATCCCAGTCCTTCGATGGCGACGCGGCGCGTTCGCTAGGTGCTGCAGGTAGAAAGAAGCAGAATCGGATTAACCTTAGCAAT
>P_372
GTGTGTTACGTCTCTTCGTTCAGTTACGTATTGCTAAGGTTAATCCGATTCTGCTTCTTTCTCCCTGCAGCACCTATCGCTTTTTCACCCTCTTCGAGTAAGGTGTTGTAGCATAGCACGGCCAGCGCCAGCATAGATCTCCGCCCGCCATGGTGGTGGCGCCGCTACGGAGCGCGCGGGCTTCGAACCAGGTAGCCACGCATCGCCAATCCCAGCAGCCAGCAGGCGCGCCGGCAACGATCTGCGTATCGACAATGACCATGTTGGGGTTACGCGAGCGGCAGCATCAGGTAGCTGTCGAATTCCCCTTCGTCGGTGTATATCACCGACAGCGCGCACAGGTGCTGCAGGTAGAAAGAGAGCAGAAATAGGATAGACCTAGC
>P_373
CCGCCCTGTTCCACGACATCGCCAAAGGGCGCGGCGGCGACCACTCGATCCTCGGCGCGCAGGATGTGCTGAAGTTTGCCGAGCTGCACGGGCTGAACTCGCGCGAAACGCAGCTGGTCGCCTGGCTGGTGCGTCACCACCTGCTGATGTCGGTCACCGCCCAGCGGCGCGATATTCAGGATCCCGGAGGTGA
>P_374
ATCTCATCGTGTTCTTCGTTCAGTTAACGTATTGCTAAGGTTAATCCCGATTCTGCTTCTTTTCTACCTGCAGCACCTTGTATCAGCGATGTCATCGTCATGTTGTCGCACTGTGCTCCGCCTGCGGGCATGTTTGACTCAAGACAGTCACTGTTTTCGGCCTGTTACCAGGGCATGGTGGAGGCGACACGCCAGGGTCTTCTTCTGGATGACGCTCGTGAAGACTGGGTAATGAAGAAGTGGCTTGCCGACGTAAAAACCAGTGAGAGACCTTCAGAATGAAAAGCCTGGTCTGGCTGAGTACACCCCTCTCTTCATTACCCTCAAACCGACAGGGAGAGTCCAATGAAATCTGCATTAATCAGCCCGCTGCTGGCGGGGCTGCTGCTGTTAACCGGCTGCGCACAGCCTGCCGCACAGGCCGGAGGCGGCGGTGGCGGAACAATAAAAGCCATCAACCACACAAAATGGGCAATCAACCACTTCAGTATCAACGGCCAGTCGGGCATCGATTCAATAGGCCCGTTTCAGGGGGGCGGAGGCGGCTGCTGCTTCAGCGTGCCCGCCCGCTGGACGCCGGGTATGACGGTGCGCGTTGACTGGGAAACCGGGGTGGGGGATATGGAAAGAGGTTTTTCCTGGCTTTGGCAATGATGAAAAGTACCTTGCCTGGGCTAAGAAAATGAAGGCCCAGAACCGGCAGCACAGCAAAACTGTCCCGCTGCCCGACTATAACGGCCAGGATGTGTGCGGCATTACGGTACACTTTTTACCCTGCGATGACGTGAAGGTGACCACCAGCTGCTGGTCACCGAGAAATGTGAACTATCCGATAAAAGAGCCCGTCAGGATGACGGAGCCGGCCGTCTGCTGAAGTAGCCCGCCTTCGTTTATTCAGGATGGCATCACCTTCACTTAATCACCCTCAAACCGACAAGGTGCTGCAGGTAGAAAGAAGCAGAATCGGATTAACCTTAGCAATACG
>P_375
TTTTTAACCTCTTCGTTCCGTTGCGTATTGTTTAAGGTTAATCCGATTCTGCTTCTTTCTACCTGCAGCACCTCTATCTTTCTTGGTAACGTTGATCTCACGTCCGTTGATACGCGCTTCGCGAACCTGGTCCTGATTGACCTCTTGCAGGAAGGTAGAATAATCCACCTTGCGGCCATTCGACTCGCTGGGCCCAAAGCTCTGGAGATATCGACATCAGCACAACGGCAATGACCAGCCAGAGTATTAGGTTTTTCGCCATGTCACTCAAGGGATTAACCTCCTATTACAACTGTGTTAAAAACAGCGTCAGGATACTCTATATCCAGTTTCTTTCAAACTTTCGTTTGAAATCTGCCGGTTATGGTTTACGCCCGGTCGCTACAATATACACTTCACGCGAACGAGCGCGGGAAGAGTCCGGCTTACGAACTTTGACCTTCGTAAACAGGGAGCGAATTTCTCGAAGATACTCATCGAAGCCTTCGCCCTGGAACACCTTCACTACAAAACTACCACCTGGCGCTAATACATCACGAGACATTTCAAGCGCCAGTTCTCCAGATACATAGCCCGGGGAATATCCACCGCCGGTGAGGTGCTGCAGGTAGAAAGAAGCAGAATCGGATTAAGCCTAGCAATA
>P_376
AAAAATATGGTCCGCGGCAGATCATGGATATCGTCAACCCGACCTTTCGCCGCTATGCCGAAAAAATTATCCGCACGCTGATGGCCCATGTGCAACACCATCCGGCGATTATCGGCTGGCAACTGGATAACGAAACCAAGCATTACGACAATATTGGCCGCTATATGCAGGAGGGCTTCGTGCGCAGCCTGCAGGAGAAATATCCTGACCTCCGGCAGCTGAATCACGATTTCGGCCTGGATTACTGGAGCAACCGCATTGACCGCTGGCAGGATTTTCCGCCGGTGGAAAACACCATCAACGCCAGCCTCA
>P_377
GGTACTTCAGCGTGGATCTTAACGCCGGTTACTTCGGATTCCTGACCGCGCAGCATACCGCGACGACGGCTCAAGTCACCGATAACGTCACCAGTGTTCTCTTCCGGAGTTTCTACTTCAACCTTCATGATCGCTCAAGCAGAACTGGTTTTGCTTTCTTAAAGCCTTCTTTAAAGGCAATAGACGCAGCCAGTTTAAACGCCAGCTCAGAGGAGTCAACGTCGTGGTAAGAACCGAAGTGCAGACGGATACCCATATCAACTACCGGGTAACCTGCCAGCGGACCAGCTTTCAGCTGTTCCTGGATGCCTTTATCAACGGCCGGGA
>P_378
GTGGCGGCATACAGCGCCTTGTGCTGTGGCGATTTGGTATGGGTGATGTCGCAGGATGGTCTTGAAGCGTGCTTCCTTGAACGCAGCCAAGTCCTTCTCGTCGTACAGGCCGTGCTCGTCCAAGCGCTCCTTGATCTCGTAGACCACATTGAGGTCTTGCACTTCGTCGATGTGAGCACCCTTGTCATAGGTGGTAAAGGCCTGACGCACGTTCTCCGGGTCGTTCACAAAGTCGATGATAAAGACCTCATCCTTACCGGGCGCCGTCCGGTTGAGACGGGAGAAGGTCTA
>P_379
CTCTTCGTCAATCTGCTCGAATTCTCCCGGCAGCGGGTTAAATTCGTTCAGCTCTTTAAGCTGATACTGCAGCAGATCGGCGCGGGCGGCGCGCTCCTGGCTCTGATGCTGATGCTGGGCCAACA
>P_380
GTACTCATGGAAAAAGCGCGATGAGTGGGATACCACACCGCCGATCCAGCGCGTCACGACGTCCATTGATGCCCGACTGATCCAGCTCACCAGTAAGGACACAAAGACCGGTGGCGACTTCAAAGAAATTGACCTGCTGACGCGGCAGCTCAAAAAGCTGGATAACGGCACGCCAGTGACACAGCCGAAGAAAAAGAA
>P_381
GATCGAAGCGGTTGAGATTCACCCGCGCCCCAGTCCGCTGGCGCCCGCGTCAATGGTTTCAGGCACGCAGAGCTCGGCGTTCGGGTTGGTCCAGCAGTGTGGCCCGATGCTGATTTTCTGCTCCAGATTGCGATAGTCCAGCGCAATGCTGCGCGTCAGCGCTACCGGCCCCACCGGCGTCTGGAAGCGGGTATCGCTCAGCGAGCCCTTCCAGCGTTCGGCCTGACGATCGAAGCTGCCTGCCAGCGCCAGCTGGCCGGAAACCGGATCGCCCTGCACGCGCA
>P_382
ACCTCGCTGGCGATGGCCGTTGACCACGAGATCAACATGGTCTCGCTGGTGCGTAACCTTGAAGAGTTCTTTGCCCGCGAGTCCTGCGGCTGGTGTACGCCGTGCCGCGATGGTCTGCCGTGGAGCGTGAAGATCCTGCGCGCCCTGGAGCGCGGCGAAGGCCAGCCTGGCGATATCGAAACCCTTGAGCAACTGTGTCGATTCCTGGGCCCGGGTAAAACCTTCTGCGCGCACGCGCCGGGCGCGGTCGAGCCGCTACAGAGCGCGATTAAATATTTCCGCGAAGAATTCGAGGCTGGCATTAAGA
>P_383
AGACTGTCTCTCGTTGAATCGCGACACAAACGTTTTGAGATGTGATGCGCAATGTTATCGCTGCCGTCATGGCCTCAACGCTGGCGCTAAGTGCATATAGCCAGGCCGCTGAAGTCGTTACCAGCGTTAACTGGCTCCCCGGAGACGACGGGGGGAAGACGCGGTAGCCAAAGCCATATGTTTGACA
>P_384
TCGTTTTACCTGTTCTTGGTTCGTTACGTATTGCTAAGGTTAATCCGATTCTGCTTCTTTACCTGCAGCACCTGATTTGAGAGAATTTTCAGCTTAGATTCAGAGTTGAGTACGCAATAATTTGCGCAGCAGCAAGGCGACAAGCGACGGAAAGGAAGGAGCATACTGAAGTATGTGACTGACTTTACGAGCGCAGGCAACGCAGCTGATGCGATAAAGAATTGCGTACTGAGCACAAAGAATTTGCCTGGCGGCACTAGCGCGGTGGTCCCACCTGACCCCATGCCGAACTCAGAAGTGAAACGCCGTAGCGCCGATGGTAGTGTGGGGTCTCCCCATGTGAGAGTAGGGAACTGCCAGGCATCAAACCCATGAAGAGCCCATCCTGCCGGATGGGGCTTTTTGCGTTTCTGTCGTCCGGCCAGCGTGCCGGCATGTCTCCCCGGTGGCGCTGCGCTTGCCGGGGCTACGATCCCGACACGGGGCTGCGTCCCTGTGGCCGGACAAGGTGCGCAGCACCGCCTCCGGGAAAATCCCTCCTATATCACCGTCGATAAATGACTATTGCCTCTCTAACCAACTTACAATAAATGTCGCGATCTGTGGTACATCATTTAAATCCAGCAGCGGAAGTGAGGTCGCGATCGATACATCGCTGGCCACGGCGATGGTATGCTCATCAATTACCAGCTCTTCTACACGATGGCCGCTGTTTTGCCGAAAAAGCAGGACGGGCACGGGTTCATGTTTGAACCCCTCCACTAAAATCAGATCCAGTTTGCTGGCATCCATTCGACTGACCAGCCACGTGAGATCTAATTCCGGCTTCTCTGGCGTCTCGGTCATCAATGCCCACCGCTGTTCGCTGGCGACAATAGTTTGCGCAGCGCCCGCCTTACGCAGAGGTGCTGCAGGTAGAAAGAAGCAGAATCGGATTAACCTTAGCAATAC
>P_385
GTCAACACTAAAATTAACCTGCTGATTCAAATGGCTAAATTTAGCTCAACACGTTGTTTAGTGAACAATGCGCCGATCGCCTTCGTCCTGCAGGCCATTCTCACGTCTACGCGCCAGCGGATCCTGGCGGTAAAAGTGGCAAAAACGCTGCCACAGGGCCGGGAAGCGAGGCGCGACAGGTTCGGCGCACTGAAAAAATACTTCCGAGAGGAGGACTGCAAAGCACTCTGCGGGATCGGTGGCGGCATAGGCGTCAATACTGGCGGCGCTTTCGCCTACCAGATACTACTCATCCTGAATGTTGTTCATCGCGGCGTGGAGATCGTGCTCCCAGCCGGCAACTTCACGCAACGGGATAAGCGGCACGCCGCTGGCCCGGTCGCCGTTCCGCGTATCAAGCTTATGCGCCACTTCATGCACCACAAGGTTAAAGCCTGACGA
>P_386
TGTGTAACCTACTTCGTTCAGTTACATAATCTCTAAGGTTAATCCGATTCTGCTTCTTTCTACCTGCAGCACCTGGGCTTTTTTTTATCCTCCAGATCCGATCACCAACAGTCGTTGACGCGGCTGAGGCCCTGCTCCAGCGAGGTGACTTCCCCGCAGGCCAGCAGGCAGCAGGCAAGCTGGATCTTTCGACGAGACTGGGCGCCGGTTCAACGCCAGCGACGCAGCGTTCAATCCAGCGCGCGGTGACCTCAGGGTCTTTCGAGGTCGGCAGGACCACCGCCTCCGCTGCCATCTCAGTCTGGCGTTCGTACAGCACCCGCACGCCCTGCTCATCAATCAGGCTGATCTGCGGACAGCGCTGCGGGTTGGCGTACACTTCGCCCTGAGTAGTCCAGCAGCGCGCGGCCACCGGTCTCGCGAAAGAAGTTCGCCACCGGGGAACATATTCCGGATGCGACACGCTGGAGAGACGCAATGCCTCCCCTTCGCCAAACGGCGTGGCCAGCTCGGCCAGGGTATGGGCGCTGTTGCGTACGCCCATCCGCCAGCGCATCGCCAGCTGTTTCTCCAGCGGCGGACAGAAGGTCCCGCACCGGGATATACACCGGTTCATGGCCCTCCAGCTGCGCCTGAGCCTGTCCGGCGTGCAGAGGTGCTGCAGGTAAAGAAGCAGAATCGGATTAACCTTAGCAA
>P_387
GCCCACGCTCTTTGCCGCTCAGCGGAAGATTAAAGATGCCAATCTGCCCTCCGCTGAGCAGAAGCTGGAGATCCTGCAGAAACCCATCAGCTCACTAACGGCAGGCTATCGGTTTATCGGCATGGACCATTTCGCCCCGTCCAATCGGCGTGAATTAGCGGTCGCGCAACGTCACGGCGTACTGCATCATGATTACGGCTACGCCACTAAGGACAATGTTCCGATCTGCTGGGGATGGGCGTTTCGGCAATCAGCGCCTGATTGGCGACAGCTACGCCCAGAACCAAAGAGGGCTAAAGCAGTACTCCAGCAGGTAGCAGAGCAAGGGAACGCCCTGTGGCGCGGGATCGCGTTAACTCGCGATAGCTGCTGCGTCGCGACGTGATTAAGGCGCGTTGATCTGTAACTTCCAGCTGGATATCGCGGCGGTCGAGGCGCAGTGGGACGTGGATTTTCGTCTTCTTTCGCCAAGGATACTGAAGCTGCTGGCGCCGCTGGCGCGTGACGAGCTGTTTTGGTGGCTGTGGATGATATCGCTGATTCAGGTGACGGCGAAAGGCCGCCTGTTGATCCGCAACCTGTATGTGCTTTGATGCCTACCTACGGCAAAAGTGTGGCGTGCCGTTGATTGTCTGCGCTACGACGACCAGAGCAATAAGAATCAAAGCGCAGGCGGTAATTGAACCTGGCAGCCAGCCCAGGGCGATGCCTGCGTCACTTCCGATGTCGGTAAGCATCAGATGTTCGCCGCCCTGTATTACCCCTTCGATAAACCGCGGCGCTGGATTCACTCCGGTGGTCTCGGCGCCGTGGGCTTTGGCCTCCCGTCCGCTGGGGGTCAAAAATGGCTCTGCCGGACAAATGGTGGTA
>P_388
GAACAGGCCGATAAAGCCGATAATCCCTACCGCGTTCACCAGCAGCGCGCTGATGACAATCGCCAGCGTCAGGGCGCCGAGGCGCGCCAGGGACAGCGCCAGCCCGAGGTTACGCGCCACCCCGTCATCGAGCCCCATCAGGGTCAGCGGCCGCAGCAGCAGCAAGGTGAGTATTGCCCCGCCAAGCAGCTGCGGCCACAGGCGCTGCGCCACGCTCCAGTCGGTCTGCGTCAGCGTCCCGGTGCTCCACAGGAACATGCTTTGCAGCTGGTCGTGATGGAAAAA
>P_389
AACCTCACCGCCGACCTCAGCGTAGATAAGCTGGCGGAAAAAGTCGCCATGAGTCCGCGAAATTTCACCCGCGTCTTTACCCGGGAAACCGGCGCTTCGCCAGCGCGGTACGTCGCGGAAGCCCGCCTGGCCGCCGCGCGGCAGCGTTCCAGCAACTCACGAGACGCTGGATCGTATCGCCGAGCAAACGGGATTTGGCAGCAGTATTAACCTGCGACGCTTGTTTAAACAGCTTAACCTCACTCCAGGTGAATATGGTCAACGATTTCACTGTCGCAAAATGGCGTAAAGTGATCCTTTTTTGTCATTTACGCCATAACCCGTCCGTCCTACTCTGACTCCAGCGATAATCGATAAGGAGTTAATTATGGTAAAGGTCGGTATTAACGGTTTTGGCATGGCCGGGAACCGGACGCAATGTACTGCGCGCAGCACTGAATAATCCGGATATTCAAATTGTGGCAATCAACGATTTGACGGACAGCAAAACGTTGGCGCATCTGCTGAAATACGACTCGCTTCTCGGTAAGCTGGATGCAGAGGTCACCGCGGTGAAGGGGGGCTTGTTGTTGATGGTAAACCCATTACCGTATTCAGTGAACGCAACCCGGCCAGTATTCCGTGGCGTCAGTGTGAAGTCGACATCGTTATTGAGGCTACAGGATTATTCACGGACCGTGAAAAGGCTGCTGTACATATCCACAGCGGTGGCA
>P_390
GTGCTCGAAGGCGAAGAATTTACCGGTACGGGCAAAGCCGGCCTGCACTTCATCGACAATCAGCAGAATGCCGTGCTCTTCGGTCACTTTGCGGATGCGCTGCTGCCACTCGACCGGCGCCGGGTTCACACCGCCTTCGCCCTGAACGGCTTCAAGGATCACCGCCGCCGGTTTACGGACGCCGCTCTCCACGTCGTTGATCAGGTTTTCGAAGTAGTAGGTCAGGGCTTTCACGCCGGCTTCGCCGCCGATGCCCAGCGGGCAACGATACAGGTGCGGGTAAGGCATGAACTGGACTTCCGGCATCATGCCGTTAACCGCCGCTTTCGGCGACAGGTTGCCGGTGACGGACAGCGCGCCGTGGGTCATCCCGTGATAGCCGCCGGAGAAGCTGATCA
>P_391
GCACAGGGCGATGGCCGCGCCCGCCCAGTCATAATGGGTTAATTTGACCCCATCAACGACCCGCAGCCAGAGCAATGCGGTACAAACGTACACCCCACCGTAGGCGGCATATACCCGCCCGCTGGCGGCCGGATGGAGCGTCAGGAGCCAGACGAATAGCGCCAGCGCCAGGGCGGTGGGGATCAGCAGCAGCGGCGTTGCCCCGCGCTTGAGCCATAGCCACGGTAGATAACA
>P_392
ATGTCTGCTTCGTTAACGTATTACGATGATCCGATTCTGCTTCTTTCTACCTGCAGCACCTGTTGGCGGCAGGGCGGCGACGCAGTGCAGCTCGCCGAACGGACCGATAATTTCGTCGTCGGTAAAGCTGTACTCATTGCCGTCGTGGTTAAGCTCTTCGCGCAGGGCCATCAGCAGCTCGGCGTCTTCATATTCGGCACGACTTATCACCCCAAGGCCATAAATCAGCTTCAGGCGTACAGAGAGATCGCCGAGCGGCCCGCTGCCCTCCAGCAAGGGCTCGACGGCGTATTTCACCGCGTAGTCGTCTTTACGGAACACCTGAAGCACCAGAATATTGACCGCTTCCGTTAACAGCTCGACGGTGGCGATCAGGAAGCTTCGTACGGTTTTGCCAGCATTCAGACGCTCAAGCACACGGTTTTCAAATGCTTGTGTTTCTTCCATCATTGCCTGCATATCTGACAGTAGTAATGGGCGCGACGTCGGCCACGCCAGGTTGTGCATCATTTTTCCGCGTTGTAGTCGTTAACGGCCTCCGCGACGACATCACTTGCGGCATCCAGGCCGGAAATCTGCGCCAGCGCGGCCTGCGGCCCCTTGTCGGCGATCAGTGCCGCCAGCTCCTGCGCCTGCGGATCGTCTTCGCTACGGAAATGCATCGCCGCCGCAATCCCTTTCACCAGGTTGCGGTGCGGCAAGGTGCTGCAGGTAGAAAGAAGCAGAATCGGATTAACCTTAGCAAT
>P_393
TGTTGTGTTACCTAACGTACTTCGTTCAGTTACGTATTGCTAAGGTTAATCCGATTCTGCTTCTTTCTACCTGCAGCACCTACCCTCGACGGCCTGGCGCTCCTGTATGCGGTATCCCGCGTGCGCCGCGATGTCAAAGTGGTCACCAACCGCATGCTCACCCACCTTGAGCCCCTGAGCTCGCTGTTTATCCCGGTAGATAATATTCATGGCCGCACCGCTAAAGCGGCGCTGCAGCAGATGGACCAGCAGCTGCAGGCCGGCGGGGTGCTAATCTTCTTCCCGGCGGGGGAAGTCTCCCGCCTCACCCGTCGCGGCATCCGCGATAAAAAATGGCACTCCGGCTTTATTAAGCTGGCGGCAAAATAGGTGCTGCAGGTAGAAAGAAGCAGAATCGGATTAACCTTTGGAGCTGGT
>P_394
TGGGACCTGGCGGCTGATTTTACCACCGTTGCCTGGCGCAAACTGTTGCAGAACGCGGTTGCCGGACTGATGGTGCTGACCGGACGACGCGCCGGGATGTTCGCCCGGGAGGACATCACTGCCCTCGGACTGGCTTATCTGCGCGAATGCCTGCAGGTGGCGCGGGCGGA
>P_395
TCCCACCTGAAAGCCTACCGATATCACATTTTTCCACTCTCTTTCCGGCCTTTCCGCTGCCGCGGGCGCCTTGTCCATGCTCATTGTTGTGATACATCTCACGCCATAGCCGTCGTTTTTACCTTTTCCCTGTGAATATGTGGGGTCGATCACCCCTGCCGCCTCCCTTTCCACTTCGAAGTGGAAAACAACTCGCTACAAACTCCTGTCCCCCGGCGCTACCTTGATTTCCAGAGACATCAGCGGGGTAACACAAGTGAATAACGGAGCGGTAATAAACGACGTAGGGGAGCAGGCAGCACAGACCGAACGCCTGGCTGACAAGATGTTACAGCAGGTTTTCGCCCTGTTAAGCCGTCACGACATCGTCCCTAACGACGTTCAGGAGCAAATGCTGACTTCCCACGTGCGGGCCATGGCCCACCGGTCAATGAGCGGCGAACCGCTACCGGAAGA
>P_396
GTCCGTACTTCGTTCAGTTACGTATTGCTAAGGTTAATCCGATTCTGCTTCTTTCTACCTGCAGCACCTAGGGCGATAATCGAAATATGGTGCGATAATCGAACATCGGTTATCTTTAGCGAAAGAATGTGATCGATGGCGAATATTGGGGAACAGAAATGGACAAGCATCCAGACGATTTACTGACCGGCGACGGCGATCCGTTTAAAGGCGATCCTAACTTTATGGCCTCCCTGGCGCGGGGTCAGGTGCTGCAGGTAGAAAGAAGCAGAATCGGATTAACCTTAGCAATACGT
>P_397
TTTTTGCTGCTTGATCGTTTTTTTTGACGCTCAGCCCAGTTACGTATTGCTAAGGTTAATCCGATTCTGCTTCTTTCTACCTGCAGCACCTGTTCTCTCCGCGTGAAGTCATGAACCATATCTCCGCTAACTATCTGCCGTTGGTGGTGCGTAAGCAGCTGGGCCTGTACTGCTTTATCAGCCGGACGTTCCGGAACAAATGTCCGGCGACCCGATGCGCCTGCAGCAGGTGATCTCAAATCTGCTCAGCAATGCGATAAAGTTCACCGATACCGGCTGTATTGTCCTGCACGTCCAGTGCGCAGGGGGATTATCTGCAGATTAGCGTTCGCGACACCGGAGAGGGGATCCCGGCGAAAGAGGTATTGCGCCTCTTCGATCCTTTCTTCCAGGTGGGGACCGGCGTGCAGCGCAATTTTAGGGCACCGGCCTTGGCCTGGCGATCTCTGAAAAACTGATCAGCATGATGGATGGCGATATTGCTGTGGAAACCGAGCCGGGGATAGGTGCTGCAGGTCAAGAACGAGAATCGGATTAACCTTAGCAATACGTATTATGCATACACTGGTTC
>P_398
TCTTCTCCTGTGGCGTACACCCATTAAACCAGGACGAGCCCTGGGAGGTAGAGACCCTGCGCGCGCTGGCAGCGGAAGAGGGCGTCGTGGCGATGGGGGAACCGGTCTGGATTATTTTTATACCCCGGAAACTAAAGCCCAACAGCAAAGCTCGTTCCGCGACCACATTCGTATCGGCCGTGAGCTCAATAAGCCGGTGATCGTCCATACCCGTGACGCGCGTGCCGATACTCTGGCTATTTTGCGCGAAGAAAAGGTAAACAGTTGGTGGCGTACTACACTGTTTCACTGAGGACAGGGAGACAGCGGGCAAGCTGCTCGATATGGGGTTCTATATCTCGTTTTCCGGTATCGTCACTTTTCGTAACGCCGAGCAGCTGCGTGATGCGGCGCGCTACGTGCCGCTGGATCGCCTGCTGGTTGAAACCGATTCGCCGTACCTGGCGCCGGTCCCCCACCGCGGCAAAGAGAACCAGCCGGCGCTGA
>P_399
GTTATGCGCGTACGCCTTCGTTCAGTTACGTATTGCTAAGGTTAATCCGATTCTGCTTCTTTCTACCTGCAGCACCTGCGCAGAAGCTGCGCGGTTTTCAGGAAGTCGGCGCTAAGCATTTCGACTTCCGCGCCGCGGCTGCCGGGTAGCAGAGCGAGGCAGCGCACGCTGTGCGGGATCCCTAACCGGTCGCGCGCAGCGCCTTTGTCAGGATCCAGCGGCATCGCATCCGCCATGGTATGGCCAATAAGGTGCTGCAGGTAGAAAGAAGCAGAATCGGATTAACCTTCACG
>P_400
ATGGCCCGGCACACCAAGAATGCGCGGCTTTAAACCCAGCTGCGACTGCGCCGAAAGCAGCGCTTTGATGCCCGTTTTCTTACCGTAGCGGTTACGCCGCCGATAATCTGGAGGTGGTTTCCGCTTCGGTTTCGCCCTGGGCAACACGCACCACAACGGTGACGGGTTTTGCCTGGTCTGCGATGGCATCCAGTGAGCGGGCCAGCGTGCCGGACTCGCCCGCTTTACCGCTGGCGGTCAGTACATCGGTAAGCAGAACCGGCTTATTGAGCGGGAACACTGAGGCATCGGCATCATCGCCGGTGCATACCATGCCCACAATCGCCGTGCTCACCGTCGTGATAGAGCGGGTGCCGTCGTTAACTTCAACAACACGCACGCCATGGTGATA
>P_401
CTCTATGTGTTGCGTAGCCCTTTAACCATCGTATTGCTAAGGTTAATCCGATTCTGCTTCTTTCTACCTGCAGCACCTACAAGGGCGTTTCCAGCTCAATGGTGGTTTTGGCCCTCGACATCACCAGATGGGTTTCCACCTCCGGCATATCGCGCAGCGCCTGCAGCAATGCCACCCCAAGCGGTGCCCCGGTGGCCCCCGTCATCCCAATAATCAGTTTCATTCCCAGACCTCATTACTTTTGTTCGTGTACAAACTTATTGATCCCCTCCAGCCCTTATTGGCAAGATCGTCGTTCGCATTTTTAATCAAAACGCAGAAAGGGTATAAAAAGGCATACGAACGGCTATCATAGAGGTGACAGTTTTGTTACGGAGTATTCATGGAGTTACGAAACGAAGCATTCCACCTGCTGCGCCAGCTTTTTCAACAGCATACCGCCCGCTGGCAGCAGGCGTTGCCGGACCTGACTAAACCTCAGTATGCGGTGATGCGCTCGGTAGCGGAGCACCCCGGGATCAACAGGTGGCGCTGATTGAAGCGGCGGTCAGAGGTGCTGCAGGTAGAAGAAGCAGAGAATTAAACGTCTAGCAAT
>P_402
TGATTGCCAGCTTGGCTCCTTTGGCACACTCCACATTGCGATTCATACAGAATGTTGTTAGCCACTTCCACACTTGAGGACAGAAGAAATTCATGCTCAGCAAGGTCCGGGCGGTGCAAAGAGCGGACGTTAATTTTGAAGCTTTTAAGATCTACCTGCAGTGGTAACTGGGCATATTGATCATTGCGATTAGACAGCGAACCACTATCCCAGGAGATTTATAGACATTTCCATGCAGCGCAGTTCAGCCTGCGCCAAGGCAGAGGGATACATGCTTTCCTGCATAAGTTTGAAACCATGTTTCTCATAAAAAGTCTGGGCATTAGGTGTTGAGGACAAAGTCAATTGCTCAAAACCACGTCCACGAGCTTCACTTTTGATGGCTTCAATAATCTGACTACCTAAACCTTTACCTGTATATTGAGGTAGCGTAAATACAGCCTCAATACTTCCTGTAGATAGATCAAGATAGCCTGTAGCTAACAGTCTGCCATCAGGGGCAGCAACAACGAAAAAAGGATTCACTACAATGGCGTTCCTGTAGCTCTCAGGCATTTTTTCCGGTGTCCAGGCTGCAATAACCGCATCATCATAACTACA
>P_403
ATGACCTTCTGTAACTCTAAAAATGCCGAAAGACGGCAAACATAATATAAACATCTTATCGAGGCGGATTATGCGTATTGCAGAAAATAAAGTGGGCGATGCCACACTGCTACGCTCTGATTTTCTTTCATTATTATATTAGTAGCGCTGCTGACATGGTGTATTCCCAGCGGCAGTTTTGATTATCACTCAGTGACCTTACCCGGCGGTGAAACTAAAACATTAGTGATCCCAGGGTCTTATCATATTCTGGACAAAGTCAGCAGCGAGGGCGATTTACGTCAGGGTATTGCCGCCGTACTGGCCGCGCCGATA
>P_404
ATCTTCTGTACTTCGTTCAGTTACGTATTGCTAAGGTTAATCCGATTCTGCTTCTTTCTACCTGCAGCACCTCTCACATTGTTCGTCGCTAGGACGGCGCCGGCCGCGATAGCGTGCCCAGCAATGGCCGTGTCGTTCGGGCCGATCGGCGTCCCGGCGAGGCGCAGCGCCACCCGGATGTCCGTCGTGGCGTCCACCGCGGCCCGGTCCCAGGGCAGGATGGCATCGAGGCGCGCGCAGAACGCGTCGACCAGCTGAATATGGCGCGGCGAGGCCTTCGGGCCGGTGGCGCCGAAGCGCATCTCGGCATACGTCACGGCCGAGACCACGATGCGATCACCGCGCAGCACCGCCTCTTCAGGCGCTTCAGCACCGCTGCCGGCTGCTCGCGCATGATGAACGAGCAGATGTTAGTGTCGAGCATCCAGGTTTTCTTCATGGCTCAAAGCGTCCTTCATCGCTGACCACATCCTCACGCTCCGCCATAAAGTCCGGAGCGGCCCTGTCCAGCTGCGCGAACGAGCCCCAGGTCGGCCGGACGGGACGCAGAATGATGCTGTCCCCTTCCCGGACGATCTCCAGCTCGCTGACGCCGTCAAAATCCAGGTCCCGGGGCAGACGGATAGGTGCTGCAGGTAAGAGAGCAGAATCGGATTAACCTTAGCAAT
>P_405
GTTATATGTTTTTGTTTACGTTTAGTTACGTATTGCTAAGGTTAATCCGATTCTGCTTCTTTCTACCTGCAGCACCTAGTACGCCAGTCTCTCCTCTCTTTTTGCGCGAGCTGTTTATTGAACTTGCCGACTGGCAGCGCCCGCTGTATCTCGTCATTGATGATTACCATCTGATCAATAATCCGGTGATCCATGACGCGATGCGCTTTTTCCTGCGCCATCAGCCGGAGAATATGACCCTGGTGGTCCTGTCGCGTAACCTGCCGCAGCTGGGCATTGCCAATCTGCGCGTCCGCGATCAGCTTCTGGAGATTGGCAGTCAGCAGCTGGCCTTTACCCCCGCCAGGAGGCGAAACAATTTTTCGACTGTCGCATGACATCGCCTATCAGGTGCTGCAGGTAGAAAGACAGAAATAGGATAAACTTAAGCAATAC
>P_406
GTTGACCCGCGGCGATCTGGTGCTGTTCAATCGCAACAACCACAAGTCAAACCATCACGGGGCGCTGATCCAGGCGGGGGCGACGCCTGTTTACCTGGAAGCCGCGCGCAATCCGTTCGGCTTTATCGGCGGCATTGACGAGCGCTGCTTTGATGAGCATTACCTGCGGGATCTCATCCGCGAAGCGGCGCCTGAGAAAGCCAATGCCTCCCGCCCGTTTCGTCTGGCGGTGATCCAGCTGGGGACCTACGACGGCACGGTCTATAACGCCCGCCAGGTGGTGGATAAGATCGGCCACCTCTGCGATTACATCCTGTTCGACTCGGCGTGGGTGGGCTATGAGCAGTTTATCCCAATGATGGCCGACTGCTCGCTGCA
>P_407
TGGTGCTGACGATATCCATGATAGTCTGCAGGCGGCGCCCGGTCGTTTTCCCTGTGAAGTACCGCATGAGCTGGTTTTTCATGGCCTCCCAGCCTTCCAGCGCAGAACCAAACGCACGAAAGCCACCACCGCCTACGGGCCGAATATTGCCGGGGTTATTGTTGCGATCTGCAAGCGTATTCCCCTCGCCACGGAAGAAACGGCCAATGCTGCGCGGGTCAAATCCTGTCTTATCCTTTATCCAGTCAGCAGTGCTATTGGCACTGTCCAAACGCCGGGCAGCGCATCAGGCTGGTTACTACCTTGTTTGAGAAGAG
>P_408
GCCCCAGGCGACATGATCACTAGCACCTCTGCGGCCTTTGCTCGCCAGCCAGCTGTTATTTCAGCAGCGCCAACAAACGATCCTCGAACAGTCGTTGCAGCCGTATTTCTGGCCCCATATTACTCTGAACGCCAATGTCAGATCAACCAGCCCTTCCCCCCGAAGATAGCGCGACGTTTTTTCCGGCTTAGGCGCGAAGCGTATAGACATGCAGGGCGCTGCGTCGGCGACCGTTGCTATAAGCGCAGGCCCAAACGCCACCACAAAACCGTCGGCGTTTTGCCCTGATGGTAAAAAGACGCGCCAGATTTTGCGCGCTGAACGTTTGAGTTGAGGGCTGTAATGCGCCA
>P_409
TCACGAAGCAACCAGACCCAGGTTGACTCCAGCACCATCTTCAACGGGATTGAAGGGGCGGAAATGAGCAATAAGGGTCAGGATAAGGGCGTGGTGGTCAATGATCGGAAAGCCGGTACCCCGGCGGCACAGATTGGCCTCAAGAAAGGCGACGTCATCGTCGGGGCGAATCAGCAGCCGGTGAAAAACATCGCCGATCTGCGGAAAATCT
>P_410
GTTAGCTCTTGAGCTAGTTTAGCTTTAAGCTAACGTATACACATACGGACCAGAGATTACATTCATGTTCACAGTCATCTTTCATGATGAGGCTGAAAAAGAGTTTACGGCTCTGCCTGCTGCCATTCGTGCAAAAATGGCCAGGCTACTCATGAAGCTGGAAGCAAACCCTCGCCAGCTACGCGAGCCAGATACCAAGCCGCTTGGAAACGGCCTTTTCGAAATACGTACAATGGGGGCAGATATCGCCCGCGGAATCTGGGTATATCAGAGTGGTGAACGTATTTTTCTACTTCGGATCTTTATCAAAAAATCGCCAAAAACGCCCCGGCAGAAATAGATCTGGCACTTCGCAGACTGGAGGAAATGCAGAATGAAATATAAAACCCTTAGCCAGGTTCATACCAGAGCAATGAACGATCATGAGTACAGCGCGGCATTCGAGGCAGAAGAAGCCTCGGAGCTACTTCGGGAAACCTTAGCAACATGGAGAAAAGAAGCGGGTTTGACGTCGGCACAGGTTGCAGAACGTATGGGCATCAAAGCGCCTACTATCTCGCGTGCTGGAGAAGAACGCTTCGCGAATGAGTATTCAGACGCTGGTTCGGTACGCCAGAGCCTGCGGTGTTAACTTTAAAATTCAGCAGGTTTGAATGTCACTCGTCAGCCGGATCCTCAGTGGTGAACGCAGTCTGACCCTCAATCACATGCGGGCGCTGGCAAATCGATTTCAAATCCCGGTCTCGATGTTTGTTGACTGATTCGGGAACAGAGCAGGCGAAGGGGGCATCTGTCCCCGTCTGGCCGCGCCTCGAAAGGCCGCGCGCCTGCGGCGCCGGGAAAACCGGGCCGCGCTGACGCGCCGCCCGCATTTCCTTTCCGCGTCTTCCCTGTTTA
>P_411
TGTTTTACTCTACTGGTTCCATTACGTATTGCTAAGGTTAATCCGATTCTGCTTCTTTCTACCTGCAGCACCTATCGTGCCCCCTTATCCGGCCACGATGGTGGCGGCTTCGTTGGCAAGCCAGATCACGGCGACAATCAGTACCACACCCACGGCCACCAGTGGCAAACAAACTTGCCCCAAGTCGCCTTGCCATCCCGGACTTCGGCAAACGTGGACACGCAGCTCATCGCCACCACGATAAAGGCCACGGCGGCGACCACTAACCGCCCCAACACCAGACCGTCATTGATATAACCGGCGATCTTTCCATCAGAGCGTGCCGTCGGTTTTCGACTTCGGGCCTTCGACCGTCGGCAAATCGGCCAGCGCCGGGGAAGAGAGTCCTAAAACCAGTGCGGTACAGACCGTCTTCCTGGCGCGTAAAAAAAGTGCGTTCATGTTATTCCTCTCATTAACTTGCAAATAAAAACAGGCTGACCACCAACAGGACGACGACGCGAATGACAAACGAGGTGCTGCAGGTAGAAAGAAGCAGAATCGGATTAACCTTCACAA
>P_412
CCTGACTTTGCGGCGGTGAGGCGAGCGGAGCGATAGCGGGCATAGGGCAATACCTTTGGTTAAAAAGTGAGCGCTAATTTTGCGCGTTGTGGATAGAGTTTACCGTTTTCTGAGTAACTATACCAATCTCATGATTTATATGGCTTTTTAAACTCATCATGCGGCTTATGAAAACGGTGTAAACGGGTTTTCAGAACTGGTCACTGACAATAAACAGGATCTTACACCATGTTATCA
>P_413
GAGTTCTGAACTCGATGTTCAGTGGCGCATTGGTGCTTCGGATGGAGTGTTAGAGCGCCTTATGTCTGCATATGGCGTCAAGATGCAAAAGGATTTGGCTGATCTGCTTGGCATCGCTAAGCACAGTGTCAGCGGCTGGGTACAGCGTGATGCGATACCCGGAAATATCATTGTGAGATGCTGTCTCGATACTGGGGCCGATATCAATTGGCTTGTTACCGGTGAGCTTGCAAATGCGAATTTAGAATATGATTCCTCAAAGCTGAAAGGCAAAGCTCTCTATGACGAGATTATGGGGAATGGAGGCAAGACGGTATTGCGCAGGATACTTGATGCTTACGGCTTTAACATA
>P_414
ATTTTTTTGCGTGTACTTCGTTCAGTTACGTATTGCTAAGGTTAATCCGATTCTGCTTCTTTCGCCTCCCGACACCTTTGCGCTTCACGGGAGAGAGATCAACCCGGAATCTGTAAGGAATTAACTTTATGTTTACAATATAACCTATTGTTGCCAAACATTTTTTAATACCCGTAGCCAGTTACGCCACAGCAGCTTATCCAGCACCAATTGATCATAGCCGCTAGCGCGCAACGTATTGATAAGCCGCGGTAAAGGTGCTGCAGGTAGAAAGAAGCAGAATCGGATTAACCTTTAGGC
>P_415
GTATTCCCTGCGTCGTGGAAAAGGTGCTGACCCGCGTCACGCCGGGGGCCAGCGTGGATGTGCTGGTCACTGACCACGGCATTGCGGTCAACCCGGCACGTCAGGACCTGATCGACAATTTGCCGCAGCGCAGGCATTCCGCTGATGACCATTGAGGAACTGCAGCAGCGTGCTGAGCTGTTGACTGGCAAGCCGCAGCCGATCGAATTCACCGATCGGGTGGTGGCGGTGGTGCGCTATCGCGACGGTTCGGTCATCGATGTGATTCATCAGGTGAAAAACAGCGACTAAACGCAGAGGGGAAAGGCCATGAGCGACGTGTTAATTAATCCTGCGCGTGTGCGGCGCGTGAAGCCACTGAGTGCCGAAGAGGTGGTCAGCGCGGTAGAGCGCGCGCTGTTGACCGAAGTTCGCCTGACCCCAAAGCCCGGGTTGGTGGATATTCGTAACGCTGGCGCGCACTGGGATATGGATCTGGCCTCGTTTGAGGCCAGCACCGCGGTGGTGGCTCCGTGGATGGAGAAATTTTTCATCATGGGCCACGATACTGCGGCGGTCGCGCCGGAGCATGTATTGATGATGCTGCGCCCGGTAGGGATGGCCTGTGAGAACGATATGCTGGAGGCCACCGGCGGGGTGAATACCCATCGCGGGGCGATCTTCGCTTTTGGCCTGCTCAGCGCGGCGGCGGGCAGGCTGGTGTCGAAAGGTGAGCCGATAGAGCAGCACCGGCTTTGCGACCAGGTGGCGCGCTTCTGTCGCGGCATGGTTATGCAGGAGTTGTCTTCTGCTGGCGGGGAACGGCTCAGTAAAGGCGAGGCTCATTTTCTACGCTATGGTCTCTCCGGGGCCCGCGGCGAGGCGGAGAGCGGTTTCCTGACGGCGACCCAGGCCATGCCAGTCTTTACCCGCATGATGGAAGAGACCGGCGACAGTAATCTGGCGCTACTGCAAACCCTGCTGCATCTGATGGCGTGGAATGATGACACCAACCA
>P_416
TGTAACTTACTTCGCATTTGTACGTATTGCTAAGGTTAATCCAATTTGTGTTTTTCTTTCTACCTGCAGCACCTATCTCATATAATGATTTCAGTAGTAAAACATACTGAGGCCGGAGGAACGGCGCCGTTTGTGCTGGTTTTTGTTGCATGCTGGAGGGGATTGCCATGGTGTGAGTGGCTGTTTTTTTTGATCGTTTTTCACAAAAACACAAATTTACAGACTTGACATGAAAAACAAGGCAGCGTAATTTTTATCTGTATATAAAACCAGTGGTTATATGTACGAGTTAGTTTATTGTTTTAAAAGTCAAAGAGGAAAAGTATATGAGTGGCGGAGACGGACGGATCCAGGTAATTCAGGTGCTGCAGGTACAAAGACAATCGGATTAACCTTAGCAA
>P_417
TGTGTTATGTTAACCTATTCGTTCAGTTACGTATTGCTAAGGTTAATCCGATTCTGCTTCTTTCTACCTGCAGCACCTGCGCGATCGCAATAAGCGCAGATTTTGGTTGTCGGCAGCCCGCAGCGCGTTGTTTAATCAGCAAGTGAGTATTAGATTAAAAAAAACGGAATTTAATCAGGTCGTTGATGGCGATGCGCTACAATTAGCGGGGCGCGGGAGCTGGTTTGTCGTCACACCGGAAGAACTCGAGGTTTCGCAGGCGCGGGTGCATAACCGCGAACTGATGATTACGGCCACGCTGCCGGGCAGCGGCGACTGGGGAAGCCAGCGCGACGCCCTGGCTTTCGAGCAGGCCGCGATCGCCGAGGAAACCGCGTTGCAGGCGCTGCTGGTACGGGAGAAAGTCGAGGCGGCGCGCCGGGCGATGCTTCTCTATCCACAGCAGCTCAGCTGGAACTGGTGGGATGACGTAACCGTTGAACTGCGTTTCTGGCTGCCGGCGGGCAGCTTCGCCACCAGCGTGGTCAGGGAGCTTATCAATAGGTGCTGCAGGTAGAAAGAAGCAGAATCGGATTAACCTTAGCAATACGTTATGTACT
>P_418
CACCAATAGCGGCCACGCGATGCCGGAATTTCCTGGCTACTGCGGCGGCGCTAATCCGTCGCTGCCGGTAATCAAAGTCAAAGCAGTGACCATGCGAAACAATGCGATTCTGCAGACCCTGGTGGGACCGGGGGAAGGACATCACCCTCGCCGGCCTGCCAACGGAAGCCAGTATCTGGAATGCCGTCGAGGCCGCCATTCCGGGCTTTTTACAAAATGTCTACGCCCACA
>P_419
TATGTCTGCTGTACTTCGTTCAGTTACGTATTGCTAAGGTTAATCCGATTCTGCTTCTTTCTACCTGCAGCACCTTTGCTTGTTTGCATACAAGGTCGTATCATCCTTATCTTTGGCTCCTGCGCCTGAGCGCCCGGCACAGAGGTTTGTTACGTGTGTCCTGAACTCTGTACAATCATGGGGGCCCGGTACCGAGTGATAGTTCAGGTATCCCTGAACCACTCTGCCTCAGCCCCAATTTCCCTGTTCGGGGATTGAGTAATGCCAGCGCCTTCGCAGACCGTCTTTGATGGCTTTCCAAGTTGCCGTCATCCGATCCCGGCGGGTCTTTCGTATCAGCATGAACCTGCCGTTGCGATCTTAGGTGCTGCAGGTAGAGAACGAGAATCGGATTAACCCTCACGA
>P_420
GTTTCATGCCTTTAAGTCTACTTCGTTCAGTTACGTATTGCTAAGGTTAATCCGATTCTGCTTCTTTCTACCTGCAGCACCTAATTCAGGAATACGCTAACGATGGAACACCGCTTCACCTCTCTGCCCCCCGATCCCTTTATGTGCAGCAGCGACGAAAAGCAGAGCCGCAGCCCGCTGGCGCTCTACTCCGAGTATCAGCGTATGGATATCGAACTGCGCCCGCCGCACGCCATGCCCACCAGCCACTGGCACAGGCCAGGTGGAGGTTAACGTGCCGTTCGATGGCGACGTGGAGTATTTGATTAATAACGAAGTGGTGCGCATTGAGAAAGGCTATATCACTCTGTTCTGGGCCTGTACGCCGCATCAGCTGACCCGCCCCGGTGATTGCCAGCAGATGGCGATATTCAACCTGCCGATGCATCTGTTTCTCTCATGGCCGCTGGACCGGGAGCTTATCAACCACGTCACCCATGGGATGGTGATTAAATCCCTCGCTGCGCAGCAGTTGAGCGCCTTGAAGTGCGCCGCTGGCAGCAGGAACAGGTGCTGCAGGTAGAAAGAAGCAGAATCGGATTAACCTTAGCAAT
>P_421
GTTCTCCACTTTAAATGCATGACAGACTTACCACAAAGAAGATCGCCATGACTATGCCTGATATTTTAATTAACACTGAAAACATATTTCTTAATCGCGGAATTTGCGAACTGCTTAGCGAGATCGCGAAGGAAGAACACATCCGTGAACCGTATTCCGTTGTGGACTATTTCACAGATATATTAGGTCCGATTGATATGCTGTTCACAGAAATGGCCGCTGGTGAACATTATCTATGCCACCCGTTTTTCAAAAAACTTCCTCCGCACACGTCTATTTTTATTTTCGTCGCCACCGACAGCGCTTTGCAGGTTGAACAGTTACCACTTTGTCTTGGCGATGCA
>P_422
CCGGCATGGCAACCGTTCCGTCTTGCCATCAATGTGTCCGCCAGCCAGGTTGGGCCAACGTTCGACGACGAGGTAAAGCGGGTGCTGGCCGATATGGCCCTGCCCGCCGAGCTTCTGGAGATCGAACTGACCGAATCGGTCGCATTCGGCAATCCAGCCCTGTTCGCCAGTTTCGACGCCTTGCGCGCCATCGGCGTGCGCTTCGCCGCCGACGACTTCGGCACCGGCTATTCCTGCCTGCAACATCTGAAATGCTGCCCCATCACCACATTGAAAATCGACCAATCCTTTGTCGCCAGGCTCCCGGATGATGCCCGTGACCAAACTATCGTGCGGGCGGTGATCCAGCTCGCGCACGGGCTGGGCATGGATGTCATTTTCAGAAGACGACA
>P_423
TGTTCGCCAACCGTGGCGCCGACGTGGCGCTGATTGGTACTGCCGACGGCGTGAAGACCATCATGAAATCGTCTGTCCGCAGGGAGCCGACCGGCTCCCTCGCAAATATTTTTTCACCAGGTGCAATTTGGTGACTTCTGTCACATTTATGCAACCATTCTGATTTACACGCTACCATTTCTTCTCTTTCTGGTGTTTTGTCCTGCGATTTCCCTCTGGATGACATTTCTTCAGGACGGCGACGCAAACGTTCATATTGCCGCGATAGTTTTTTTTGATATGTTGCTGAGACGAACTTTCGTTCAGCACGACATCAGTTAAGACAAAACAGGACGGGGAAATGGCTAAGGTATCACTGGAAAAAGACAAGATTAAATTTCTGCTGGTTGAAGGTGTGCATCAAAAGGCAATCGATAGCCTTCGCGCAGCGGGTTACACCAACATTGAATTTCATAAAGGCGCGCTGGATTCAGAACAGCTGAAAGCGTCGATCCGTGATGCCCATTTCATCGGCCTGCGTTCCCATACCATCTGACTGAAGAGATTTTCGCCGCAGCGGAAAAACTGGTTGCCGTCGGTTGCTTCTGCATCGGGACCAACCAGGTCGATCTGAACGCCGCTGCGAAGCGCGGTATTCCGGTGTTTAACGCGCCGTTCTCTAACACCCGCTCGGTGGCCGAGTTGGTGATCGGCGAACTGCTGCTGATGCTGCGCGGCGTGCCGGAAGCCAACGCCAAAGCGCACCGCGGGGTGTGGAACAAGCAGGCGGTCA
>P_424
TATTGTCGCCTTTGGTTCAGTTAGGTATTGCTAAGGTTAATCCGATTCTGCTTCTTTCTGCCTGCAGCACCTCCTGGAACCAGACGGATTTTGTGAAGGTCAGCAAGTTCGATGGGTACTGGCGGCCTGGGGGCTGCACAAACCAGCTCTATCACCTGGCGTCCGGTGGTGGATAACAATACCCGGGCGGCGATGCTGCAGACCGGCGAGGCGCAGTTCGCCTTCCCGATCCCTTACGAACAGGCGCCGCTGCTGGCGAAAAACAGCAAACTGGAGCTGGTGGCCAGCCCGTCGATCATGCAGCGCTACATACACATGAACGTGACGCAGAAGCCGTTCGATAATCCGAAGGTACGGGAAGCCATCAACTATGCGATTAACCAGGTGCTGCAGGTCGGAGAAAGAAGCAGAATCGGATTAACCTTAGCAATA
>P_425
CTGTGCCTGTACTTCGTTCAGTTACGTATTGCTACAGAGTCCGATTCTGCTTCTTACTACCTGCAGCACCTGTGGGCGGTGTGTTGATTGGCGTGCTGATGCTGGCCATCAACTGGTATACAAACACAAAACCTACCAGCTGCTGCGCGGCGGAAAAATTACACGGGGGGAATATGAATCCTTCAACCGTTAAACGCTGCCTGGTAGGGGCGGTGCTGGCGATTGCCGCCACCCTGCCGGGCTTTCAGCAACTTCATACCTCAATGGAAGGGTTGAAGCTGATAGCCGATTACGAGGGCTAGGTGCTGCAGGTAAAAACAGAATCGGATTAACCTTAGCAAT
>P_426
GCTTCCACGTAGATGCGCAGGTGAGTGAGCGCTTCCACAAGATGATTCACCCGCGCGGAGAACGCCCCCTGCAGCGAATTCAGCGCCGAGCGCGCCGCCTGCTCTGAACTGGCGTCGATAAGGTCGGCGATGGCCTCTGCCTGCGCCAGATCGAGCTTGTCGTTGAGGAACGCGCGCTCGGAAAACTCACCCGGCCTGGCGATGCGCAGGCCCGGCAGGGTCAGAATACGTTTAAGCAGCAGGTCGA
>P_427
ATTTTTACTTTGTTTTGCTTGTTACTTCGTTCAGTTACGTATTGCTAAGGTTAATCCGATTCTGCTTCTTTCTACCTGCAGCACCTTCAGCCCCTGAATATCGCCGTATTCATCGACCACCAGACCGACTTTCTTTTTATTGCGCTGAAATTTCACCAGCTGGGTGCTGAGCGGCGTGCCTTCCGGCACAAAGTAAATCTCATCTGCCGCCCGCAGCATGATCTCTTTTGTGAACTCTTTCTCCGTCATCAGACGGTAGGCTTCGCGAACGCGCAGCATGCTGATGGCATCGTCCAGCGAATCGCGGTAGAGCACGATGCGGCCATGCGGGGAGTGGGTCAGCTGGCGGACGATAGATTTCCAGTCATCATTGATATCGATGCCGACAATCTCATTGCGCGGCACCATGATGTCGTTAACGCTGACCTTCTCCAGGTCCAGCACCGACAGCGGCATTATCCTGATACATAGTGAGATTTGTGAACGGGATTCATTCACAATCGTGCGCAGTTCATCTTTGCTCAGGGCGCTGCTGATGACGGTATCGGTGCGGATGCCCATCATGCGCATCAGTATGCGGGTGATGGTATTCAGCAGCCACACCAGCGGCATCATCAGCACCTGCAGGGGGCGCCAACAGGAAGCTGCTGGGGTAGGCGGCCTTTTTTTCCGGATAGAGAGGTGCTGCAGGTAGAAAGAAGCAGAATCGGATTAACCTAGCAAA
>P_428
TTTTACCGGTATCTCGTTCAGTTACGTATTGCTAAGGTTAATCCGATTCTGCTTCTTTCTACCTGCAGCACCTATGTGCTGCTCTTGCAGTTCGCCGCACGGATTGCCATCCAGGTCAACGCGAATAGCGCCGGCTTTTACGCCGTACAGATAACGCCAGCTGGACGTGTAGAGACGTAATGCAGCGCGAAGCTGGGTCTTGCTGAGATTCATCTCACCACCCACTCGCTCAACGAGATCCTGAAAAATTCCGATTTTCAGGGGGCGCGCTTCACCTTCAGCGCTAAAGCACTGCGGGAAACGTTGGCCAGAAAGGCGATAACTTCTTTACTGCTATTCAACTTAGGTTGATTAGGTGCTGCAGGTAGAAAGAAGCAGAATCGGATTAACCTTAGCAA
>P_429
TTATGCCCTGTTCTTCGTTCAGTTACGTATTGCTAAGGTTAATCCGATTCTGCTTCTTTCTACCTGCAGCACCTGGCAGCGTCTGGCAGGCTAGCGCGGCAATGGCCAGCGGCATCCAACGCGTCCTGATGGTTAATCAGCTGGTCGGCAAAGCCAATATGCAGGTGGTCGCGCAGCTAAAAGCCCACTATCGGGCGGTGGATTTTATCTGCTGCGTCGATAGCGAGGTCAACGTGCGCGCCCTCTCCACATTCTTCGCAGACCAGGGACAAACGCTGGATGTGCTGATTGATTGGCGTGCCTGGCGGGCGCTGCGGCTGTCGTAGCGTCAATGACGCGCTGGCGCAGCGGGTAAGCGACCTGCCGGGGTTACGGCTACGCGGACTGGAACTGTATGAAGGGGTGCTGCACGGCGACGATCCGCAGCCGCAGGTGGAAGCGCTGTTACAGCAGGCCGCGGCGCTTGCCTGCCGCATGGAGCCGCTGGTTGACGGCGAATTTATTCTCACCGGCGCGGGCACCGTCTGGTATGACGTGGTGTGCAACATCTGGCTGGCGGCGGCAAAACCGCGCCGCTGCCGTATCGTCATCCGCCCTGGCTGTTATATCACCCACGATCAGCGGGATCTACGATCTCGCCCAACAAGAGCTGATCGCCCGCGATCCGATTGCCTGCGATCTCGCCGGCGATCTTCATCAGCGCTGGAGCTGATGGCGATGGTGCTGCACGGCATGCAGGGCACGCCCTATATCTACCAGGGCGAAGAGATAGGTGCTGCAGGTAGAAAGAAGCAGAATCGGATTAACCTTAGCAAT
>P_430
ATGTCGTTTATTATGGCGCTACAAACGCTGCGGCTGTTTACCATTTTGCTGACCGGCCCGGCGATGGCGCGGGCTATCTCCCGCTATGCGCCGCGGCAATAAAAAGCCCTCGCAGAGCGAGGGCTGGGCAGATCGAATGTCCGCGAGCGCGATGCGCCCGGGCAATCTGTTATCAGGCTTTCAGGGCGGCCAGCGCGGCGTCGTAGTCCGGCTCTTCGGTGATTTCGTTCACCAGCTGGCTGTAGACGACCTGATCGTTTTCATCGATAACGACCACCGCACGGGCAGCCAGGCCAGCCAGCGGACCGGTGGCGATGGCGACGCCGTAGTCAGCGAGGAAGGACGCGCCGCGCAGCGTGGACAGGGTGACCACATTGCTCAGGCCTTCCGCGCCGCAGAAGCGGGACTGGGCGAACGGCAGGTCAGCGGAAATGCACAGCACTACGGTGTTGTCCAGTTCAGCGGCCAGCTGGTTGAATTTACGCACTGATGCGGCACACACGCCGGTATCAATGCTGCGGGAAAATATTCAGTACA
>P_431
GTCAGGACCAACGGCCGACGGTCATGAATATCGACAAGACCGCGATCGGCGGCGGCCGTCACGATCAAGAATCCTTCGGCATGGTCCCCACGTTCGAACGGAGTCCGACCAATCGCGGCCATAAAAATTGGCTGGTCATCCTTACGCTGGATAAAGTATGGCTGCTTTTTATTTCCTTCCTTTTTCCACTCAAACCAGCCGTCGGCGAAGCAGATCGCCCGTCCGTGCTCCACAGCGGCTTGAACATCCTGCTGGAGGCTGCAGTCTCAACCCGGGCATTAATCAGCGGCGGTTTATCCCACCATCCTGGCGCATAGCCCCAGTAAACGGCATCGAGATGGAGTTGCTCATCGCGTTCATTGAGGAGTAAAACTTTTGTCCCGGGCGCGACGTTATAGCGCCCGATAGGCGCCGGGTCCCAGGCAATATCTCGTTCGGCCGCTTCCACGAGATGCGCCAGGTATTCCTCCCGGCTTTGCGCTTGCGCAAAACGTCCGCACATAGCCGCCTCCAGCGTGATGTCTGACTAACAGTATAGATCAGCTGCAAAACGGTGTTTTCACCTGCCCAAATACCACGCTCCTTCCACGTTAGTAGACCATTATTTCAGGCCGTCATCTTGCCTGACGTCGCGACAGTACACGCTGGGCGTTAGGCCTGGCATA
>P_432
ACTAGCGCGCCAGATATCCGCCATCTTCCTGCCGATACCGGTATTGAAGTGGCGTTCGCCGGCCGCTCCAACGCGGGAAAATCCAGCGCGCTGAATACGCTGACTAATCAGAAGAACCTGGCGCGTACCTCCAAAACCCCGGGGCGTACGCAGCTGATTAACCTGTTCGAAGTCGCTGAGGGCAAGCGCCTTGTCGACCTGCCCGGCTATGGTTATGCGCAAGTACCCGAAGAGATGAAGATCAAGTGGCAGCGCGCGCTGGGGGAATACCTGGAAAAACGTCTTTGCCTGAAGGGTCTCGTGGTGCTGATGGACATACGTCATCCGCTTAAAGATCTCGATCAGCAGATGATCGAATGGGCGGTAGA
>P_433
GCAGCTGAATATGAATCTCTGGGGGGCCGATCGCGCCGGGTCGCCGCCGCTATTGGCAAGAAAAACGCCCGGCTGGCGGAGACCGCCGGCATTGAGCTCGACATCGCCAGCAGCGTGGCGCAGCTCTATTTCGCCATGCAGGCGACGTTCCAGAAAATCGCGCTGCTGCAGGAGCTGGAGGGCATTGCCCGATTCTCGGTGGAAGCCCACGAGCACCGGACCCGGCGCGGTCTGGAAGACAGTGTGGATGTGGCCAACGCCCAGGCCGAACAGCTCGCCGCTCGCCAGCAGATCA
>P_434
TCATGTTTTTGCGGCACTTCGTTCAGTTACGTATTGCTAAGGTTAATCCGATTCTGCTTCTTTCTACCTGCAGCACCTCTCCTTCATTATTTTTTTGCTGTTTGCCAAAACCCCCGGCGACTTTATCGATGGCAATATCACCCTGACCGCTGCCCGCGCCGCGGAGCTAAAGGCGATCTACGGCCTCGACCAGCCGCTATTGACCCGCTACCTCCACTGGCTGGGACAGTTGCTGCGCGGTGATTTAGGCTTTTCGCTTCAGTATCAGATCCCGGTCAGCCAGTTGCTCAACCAGTACATCTGGAACTCTTTTCTGCTGGCCAGCGTCGCGCTGGTCTTTTACTGGGGCATCGGCCTGGCGGTCGGCGTGGTTTCTGCCCTGCGACCCGGCTCCTGGTTTGATCATCTGGTGAGCGTCGCGGTGTTTGCCGCCATGTCGTTCCCCACCTTTTTCCTCTGCCAGGTGCTGCAGGTAGAAAGAAGCAGAATCGGATTAACCTACACGATGCG
>P_435
GAACGCATTTTTGCCGAACTTCTTCAGGGCCTTGCCGACGCCCAGCCCGCTTTCCCGCTTGCCCAGTTAAAAGCCTTCGTGGAGCAGGAATTTGCTCAGATTAAGCATGTTCTGCACGGCATCAGCCTGCTGGGTCAGTGCCCGGACAGCGTCAATGCCGCGCTGATCTGCCGCGGCGAAAAGCTCTCCATCGCCATCATGGCGGGTCTGCTGGAAGCCCGTGGACATCAAGTCAGTA
>P_436
CTGGTTGCCGACGGCGTGATCCCGTCGAATGAAAACCGCGGCTACGTGCTGCGTCGTATCATTCGCCGCGCGATCCGTCACGGCAACATGCTGGGCGCGAAGGACACCTTCTTCTGGAAACTGGTTGCCCCGCTGATCGATGTGATGGGCTCCGCCGGCGACGAGCTGAAGCAGCAGCAGGCTCAGGTTGAGCAGGTGCTGAAAACCGAAGAAGAGCAGTTTGCCCGCACCCTCGAGCGCGGCCTGGCGCTGCTGGATGAGGAGCTGTCGAAGCTGAAAGGCGACACCCTGGACGGCGAAACCGCCTTCCGTCTGTACGACACCTACGGCTTCCCGGTCGACCTGACCGCCGATGTGTGCCGCGAGCGCAACATCAAGGTTGATGAAGCTGGTTTTGAAGCCGCGATGGAAGAGCAGCGCCGCCGCGCGCGCGAGTCCAGTGGTTTGGGCGCCGACTATAATGCGATGATCCGCGTTGACGGCGCCTCTGAATTTAAAGGCTACGATCATCTGGAGCTGAACGGCAAGGTTACCGCCCTGTTTATCGACGGCAAAGCGGTGGATAGCGTTAGCGCTGGCCAGGAAGCGGTGGTGATCCTGATCAACCCCGTTCTATGCGGAGTCCGGCGGCCAGGA
>P_437
GATCAACTTCACAGAAATTTACCGCCTCATTACAGAGTGTCGGAAAATAAATAAGTTCATTTCCTGCCGATCGCGCGGAAATTATTTCGTCGATTTTGCTCCACTTCGGGCGGTTAATTTCAGCGTTTATTCGCTTCTTTCCGGAATAACACCACGGCTATTTTTTAGCAAAAAAACACCCGACAAAAGTGGGTGATTGCGCTATAATCATACCCACTTTCGGCTCTCAGCCGCTGTTTAAAGGACCAACGTCCTGTTTTTCGACGACATCATGAGGAGCGTCATGCAACTGCCACACTGCCCAAAATGCGATTCGACTTACACTTATGAAGATAGCGGCATGTACATCTGCCCA
>P_438
GATCCTGCCCGCCAGGCCAGCAGATTGTCCCCTGGCTGACCGTTGCCGGGCGCGGATCGCTCGGCAGCCCGCCGCGGCTCATCGCCGGGCGGGCCAGCAGCAGATTGACCTGGTTAGGAAGCAGCGGTACGGCGCTGGCGAAGCCAAAGAGAACTGGCCCACCACCGGCGTACCGTCCGGGCGCCCGGTGCCAGATGCCTATCAGATATCGCGCATTGAGGCCGACCGCCCACGCGTCGCGATCGCCGCTGGTGCCGGTTTTCA
>P_439
CATATGTGTACGTGTACTTCGTTCAGTTACGTATTGCTAAGGTTAATCCGATTCTGCTTCTTTCTACCTGCAGCACCTCCCTCAGCGTCGCTCCGCCCGATAGCCGGATCGAGCTTATTTCCGCGAATGAAGCCGACTGGAACGCACTCCAGACCTCGTTGTTGAGGCTTCGTTTAAGTTAAGGCGGCTAAGGTTGCCGCCGACTGTCACAAAATCGCAATGGCTATGATGAAAAACCGAATTCCTTTAATCCTGCTGCTTAACATCGCGGGTGTAGCGCTATTTTGCTCCTGGTATCTGCCAGCCGACCATAGGTGCTGCAGGTACAAGAAGCAGAATCGGATTAACCTTAGCGATA
>P_440
ATGTCTGTACTTCGTTCAGTTACGTATTGCTAAGGTTAATCCGATTCTGCTTCTTTCTACCTGCAGCACCTATACCGAAGTCGGACGTTGACGCGCTGGTGGCCCGCTGCGTGCGCGAGGCGATCCTGCCCGGGTCTATCCGCAGGCGTGGGAGCTCATTCGTCGTCTGCGGGCCGAGGGAGAGCAGATGCTGATTATCTCCGCCTCGGTTAGCCTGCTGGTGCAGGCGGTGGCCGCCGCGCTGGAGATCGATCAGGCGCTGGGTATTGACGTGGCGATGGTCGACGGCGGCTACAGCGGTGAAATCACCGGGATCCCCAGCTATCAGCAGGGGAAGGTGGCGCGTCTGGCGCAGTGGCGCGAGAGGTGCTGCAGTTGAGAAAGAAGCAGAATGTGACCTTTAGCAA
>P_441
ATCATTTTGGTCTCTTCGTTCAGTTACGTATTGCTAAGGTTAATCCGATTCTGCTTCTTTCTACCTGCAGCACCTCCGCAAAGCGCTACGCCTGATGGAGATGGCTGAGCGGTTTAAAATGCCGATCATCACCTTTATCGACCACCCGGGCGCCTACCCGGGCGTCGCGCGGAAGAGCGTGGCCAGTCGGAAGCGATCGCCCGCAACCTGCGTGAGATGTCGCGTCTGAGCGTGCCGGTTATCTGCACCGTAATCGGTGAAGGCGGCTCCGGCGGCGCGCTGGCGATCGGCGTGGGCGACAAGGTCAACATGCTCCAGTACAGCACCTATTCCGGTCATTTCGCCGGAAGGCTGCGCCTCCCATTCTGTGGAAGAGCGCGGATAAAGCGCCGCTGGCTGCGGAAGCGATGGGCATTATCGCCCCGCGTCTGAAAGAGCTGAAGCTGATCGATTCTATCGTTCTGGAACCGCTGGGCGGCGCTCACCGCAACCCGGAAGCGATGGCAGCGAGCCTGAAGGCGCAGCTGCTGGCAGACCTGAGGTGCTGCAGGTAGAAAGAAGCAGAATCGGATTAACCTTAGCAATACGTGTTATCCCCTTGTACTTCG
>P_442
ATATCAAAAACACCTTCCGGCCAGCCGGTAGAAAGCTGGGCTGATGGAAAAACTATCTGGGCCGAGGTTAAAGGGATCAGCGGTAGGGAGCTGTTAGCCGCTGGCGTTGAGCGTGCTGATGCCACCATTCGCGTCTGGGTGCGTTTTCGTACAGACATCA
>P_443
CAGGAGGTGGGCACCGGCTACTTCGACAAGGTCACCACCATTATCCAGGGTGGCACCTCGTCGGTAACGGCGCTGACCGGCTCGACCGAAGAAGAGCAGTTTTAAGCCATGCCCGGTGGCGCGACGTTGACCGGGCCTGCAAGAGGACGCAGGCCGGATAAGCGAGCGCGCCATCCGGCATGACGTGGCGCCGGATGGGGGAAAGCGATGACGCGTGGTCTTGAATTACTGATTGCCCAAACGATATTGCAGGGATTTGACGCGCAGTATGGGCGTTTTCTTGAAGTCACTTCCGGCGCGCAGCAGCGCTTTGAACAGGCTGACA
>P_444
TTGTCATTGTACTTCGTTCAGTTACGTATTGCTAAGGTTAATCCGATTCTGCTTCTTTCTACCTGCAGCACCTATCTATTGTGTCTCTGAGAACAATACCCAATACAATTTCGTCGGAATCTGCGTACCATTCAAGTTCCTCACTCATGTATGCTGCTGCAGGGCTTCTTGACTGTGCAGCTAATGCATTGAATCTTTTTATATCTAAGTTTTTTATTACTATTTTTTCCATAACAGCACTCCATTGATAAACTAACAACAATAAGAGATTTTTACTTACTTCTTTAATTTGGGGTTGACTTGAAGTTATTTATTAATAATTTTCCATCAAGGATATATATAGTTATCTCATCTTGATCCATAAGGTGTGTTAGTACGTTAAATCCATCAAGCTTGTTTTTTATAGTGAAAATATTTTCTCATTAATTTCTTTAACGAAATTAATGTGTTCGGCTAGGTTTTTTTCTAATTCTTTTCGGTCATGGCCAGTTAAATTTAAATCTTCATCGATGATGTTTTTTTGTTCCATAGTGAAGCGTTCGAAAGCACATAACCGGTATTTCATAAGTTCTTCTAGCTTGGTTTGGATTCTATATATGAAATCTTTGTGTTTTTGTCTTATGAATATTGCTATCGGAAAAGTTACCGCTAATAACAATTTCACAAATTCTGCCAGCGACTAATCGTTCAAAGACTGCGAATACAGGATGTGTTAATACGTTATTTATAAAAAAGACGGATCAGGATAAAATCGTTGGCCGTTGTTGCTATTGTAATAATGGTTGTAACCGGTAGAATAGTATTCTGGCTCTGATTGCAAAAGCTTTGCGAATTGTATTCTTTGTGAAGCATACAGGTGCTGCAGGTAGAAAGAAGCAGAATCGGATTAACCTTAGCAAT
>P_445
GTTTTCGCGGCTCCAACGGCTTCGCGTTTATGATCACCGCGCCGCTGGTCATGCCGGACGTGATCACCGGTCTCTCGCTGCTGCTGCTGTTCGTGGCGCTGGGACATGCCATCGGCTGGCCGTCGGACCGCGGCATGTTGACCATCTGGCTGGCGCATGTCACCTTCTGTACCGCCTACGTGGCGGTGGTGATCTCCTCGCGCCTGCGCGAGCTGGACCACTCCATTGAAGA
>P_446
GAGACGCTATCGCCGGCGATGGCGCGCAGCGCGTCGTCGATGCCGTAAACGTCTTTAATCAGCTCCGCCTGCGGGTTGCTGCGCGGGTCGGCGGTGAACAGGCCTGGCTGGTCGGTTAACAGCAGCAGCTTATCCGCCCCGGCGAGGATCGCGGCCAGCGCGGAGAGATTGTCGTTATCA
>P_447
CATGTGCGGCCTTCGTTACCGAGTACGTATTGCTAAGGTTAATCCGATTCTGCTTCTTTCTACCTGCAGCACCTCTGCACCGTCAGCTGGAACACTTTGACCTGCAGTCCGAAACGCTGCTCAGCGCCATGGCGGGCATCTATGTCGATGTGATAAGCCCGCTGGGGCCGCGTATTCAGGTGACCGGCTCCCCTGCCGTGCTGCAAAGCCCGCAGGTGCAGGCGAAAGTTCGCTCAGCGCTGCTGGCGGGTATTCGCGCCGCGGTGCTCTGGCATCAGGTGGGCGGCGGACGTCTGCAGCTTATGTTTTCCCGTGATCGTCTGGTTAACCAGGCAAAGGTGCTGCAGGTAGAAGAAGCAGAATCGGATTAACCTTAGGCGATAC
>P_448
ATGGTGAGCGCCCCGATCAGCTTTACGAGATGATCATGCAATCCGGTGACGTGGCGGCCAGCAGGGCGCGGATGATAGCCCGCACTGAGATAGGGCGTGCAACTGGCGCATTAACTCAGGCTCGGGCGTTATCCGTTGGTTCTGAGGGGTATTGGTGGCGTATTGAAGGTGCAGGCACCAGGCCATCGCGCCGAAAAATGAAAGATAAGTTTGTGCGCTGGGATAGCCCGCCAACGCTCGATGGCATGACCAACGCCGGTGCCTGCCTAACTGCAAGTGTTAGTAGGAAGA
>P_449
TGTGTGTGGTTTACCTGAGCCTCAGTTAGGTATTGCTAAGGTTAATCCGATTCTGCTTCTTCTTCCTGCAGCACCTATAACCTCAAGGCGCTGGAAGACGTGTGGGATTACAGCTATCAGCACGTGCCGTCCTTTCCAGGACCGATACGCCAATCGATGAGTGCTACGGTGGTTTACCGGCGAGTTCGAGTGCACCAGCAAGGGCTTTACCTGCCCGAAATGCGGTAACCACGACGCCGCCCGCGTTTCCGTTACCCGCCGGGTGTGCGGTTATCTCGGCAGCCCGGACGCGCGGCCGTTCAACGCCGGCAAGCAGGAAGAGGTGAAGCGCCGCGTGAAGCACCTGGGCAATGGGCAGATTGGTTAATTCCAGCTGGTTTAGCCCCTCACCCTCTCCCCAACGGGGAGAAGAGGAGCCACCGTAGCCGTTTGGCCACTAAGGAGCCGTTCCCGGATAGCGGCGCGCAGCGCCTTATCCGGGCTACCGCTGCCACTGTTGTAGCTCGGCCGAGCGCAGCGACAGGTGCTGCAGGTGAGAAAAACGGAATCGGATTAACGTTTGGA
>P_450
TATGCCCTCTACTCGTTCAGTTACGTATTGCTAAGGTTAATCCGATTCTGCTTCTTTCTACCTGCAGCACCTCTCGCTGGAGACATGGCTGCTGCCGCAGATGAACGGCGTTCATTCCCTGCGGACGCTGAAGGCGCTGGATGCCGTCAGGCGCTACAGGACTGGCTGCCATGGCCGCTGCGCCAGAAGCTGGATCGTGAGCTGCCGACGCACTATACCGTGCCGACCGGCAGCCGCGTGGCGATCCGATACCATGCGGAGAACCCGCCAGCGCTGGCGGTGCGTATGCAGGAGATGTTCGGCGAGGCCACGACGCCGGTGATCGCCGAGGGACGGGTGCCGCTGGTGCTGGAGCTGCTGTCGCCTGCCCAGCGTCCGCTGCAGATCAGGTGCTGCAGGTAGAAAGAAGCAGAATCGGATTAACCTTAGCAAT
>P_451
TATCTGGTTCGGTTCGTATTGCTAAGGTTAATCCGATTCTGCTTCTTTCTACCTGCAGCACCTCTACCTGCGCGGCGAAGAGGTAGTGATTGTCAGCCACTGGCGCATGCACTCCACTGCTGACGGAACCCTGCGGTTGGCAGTGGACGGCGAACAGGCGGAAACCCTGCCGCCGCTGCCGCGGGTCGGGCTGCACTTCCAGGTGGCGGATCAGCAGGCGCCGGTGAGCTGGCTGGGTCTGGGGCCGCATGAACTGCCCGACCGGCGGAGCAGCGCCTGCTTCGCCCGCTGGGAGCAGCCGCTGGCGGCGATGACAGGTGCTGCAGGTAGAAAGAAGCAGAATCGGATTAACCTTAGCAATCTT
>P_452
GTTATGTTATGTAGCTCGTTCAGTTGCTAAGGTTAATCCGATTCTGCTTCTTTCTACCTGCAGCACCTAACCTAAATTGCGGCAGCCAAAGGTTTTACAGGCGTTAATGGTAAAGAGAGTATCCACTGGCAGGTCAATACCAACGATTTTTACAGGTCGTTAATTTTGTCCTGCTCAGGTTGCATACAACTGTGAATGCTCTCACATAAAAAAGTCTTTCAGAACGTAACTTAGCGGTTCTTTATCACTCTGAAAGGAACTCCGATGAAACTAAAAACAATGAGCGCAGCACTTCTGTTGACTTTGCCTTTCTGGGCCTGCGCCAAAGATGTCACCATAATTTATACCAACGATCTTTCATGCCCATGTCGAACCTTATAAAGTGCCATGGATTGCGGATGGTAAACGAGATATTGGCGGTTGGGCGAATATCACAGGTGCTGCAGGTAGAAAGAAGCAGAATCGGATTAACCTTAGCAAT
>P_453
TTTGGTGCCCTTTGCCCATGATTATGCCCACGGTGACCAAGGAAGACTGGCATCAGCATGACTGCGCCCAGCTGCTGCATATACTAAGCGGCGTGGTGCGAGTCGCGACGCCGGTAGGCTACTGGGTGGTGCCGCCCGGGCGCGGCGTCTGGCTGCCGGCGGGAACGCCGCACGCGCTGCGCATGACCGGCAACGTGGCGGCGCGCACCCTGTTTATCGATCCGCTGGCGCGCGCCGATCTTCCGGCGGGCTGCCAGATCGTTCAGGATCCACGCCGCTGCTGCGGGAACTGATCGTGTCATCCCTGGCGCTGGCGGAACGCTATA
>P_454
CTTTATGTCTGCCTTCGTTCAGTTACGTATTGCTAAGGTTAATCCGATTCTGCTTCTTTCTACCTGCAGCACCTCATCGCCATTCTGTCAGTGGAGATTTACTGCTGGCTGGAGGGGCGCAAGGGACTGAAGATCAAAATGCCGGATACCGTGCCGCCGAACGTCTCTGCCTCTTTTTCCGCGCTGATCCCGGCGATCATCACCACCACCGCGATCGCCACCTTTGGTTTTCTCTTCACCAGCTGACGGGAATGTATCTCTACGATGCGGTCTACCAGGTGGTGCAGCAGCCGCTGGAGCGGGTGGTGCAGAGCCTGCCGGGGATCCTGCTGCTGATGTTCGTCGCCCAGCTGTTCTGGGTGATCGGCATTCACGGCAACCAGATGATCAAGCCGATCCGCGAGCCGCTGCTGCTGGGAGCGATCACTGTCAATATGAGCGCTTTTGAGCAGGGGAAAGAGGTACCGAACATCATCACGATGCCCTTCTGGGATGTCTACATGAGCATCGGCGGCTCGGGGCTGACCATCGGCCTGCTGATTGCGGTGATGATCGCCACCAGGCGCAAAGAGATGAAAGAGATCGCCAAGCTGTCGATAGGCCCGGGGCTGTTCAATATTAACGAGCCGGTGATCTTCGGGATAGGTGCTGCAGGTAAAGAAGCAGATCGGATTAACCTTAGCAAT
>P_455
GGAGAGCCGCAGACCGACTGGCTGGCGGAGAAAGACATCGCTTTTCTTGCCGAAGGCCAGCAGGAGAAAACGGTGATCATTAACGAAGGGGACTTTGTGGTGTTTTATCCCGGCGAAGTGCATAAACCGCTGTGCGCCGTTGGCGCCCCGGCGAAGGTGCGCAAAGCGGTGGTGAAGATGCTGATGGTTTAGTTGACGAGCTTTTTTACCCAGAGCTAGCAATTGTCATATTGTAACAATTGCTATTCTTTGTTTTTACTGGCTATTCCCGATTTTTTACTTCTTATTCCCTCTCATTTGCTGCA
>P_456
CTTTTTGTATTTCGTTCAGTTACGTATTGCTAAGGTTAATCCGATTCTGCTTCTTTCTACCTGCAGCACCTAAGACTGTTTTGCCGCTTCCATGGCAAAGCCGGTGGTAAACATCTCTGGTAAAACAATCACATCGCGCCCGGTGATTCCTTCCAGTTGGCGATCAAAATGGCGCAGGTTGGCAGGGCCGTCCATCCAGACCAGCGGTTGTTGCAACAGCGAAATTTTCAGGCCAGGCACAATGGTCAACTCCATTCTCATGAGGGGGTTAGGTTAACTGTAACACCATATCAGCCGCGCGGCGGTCCGCGGAATATTTTGTTAAAAAAATGCTACTGATGGAAACGAAAGGGGAGGAGAGGGCGAAAAAAAGGCGGGGAAAGTTCCCCGCCCGGCGTGTGATGTGGTAGTGGTTTTATTATGCAGCTTCAACTTTACGAACTTTTTCCGGCAGCTTTACCAGGTGCTGCAGGTAAAGAAGCAGAATCGGATTAACCTTAGCAATA
>P_457
TTCAATAATTACGCTAAGAGTGGGTTAAAAACCTGGCAAACTTATCAGGGGCCGACCAAAGATTTTGACGAGATGGTATTTAATATTCAGCCGCTGGCCGATGAAAATCACCAGACCCTGGCCGCCGTGGTCAACAAAGCGGGCGATAAAGGGGCCTCTATTCAGTTTGATACCCGTCAGCTGCCGGTCCTGACACTGTGGAAAAACACCGATACCGTCAAGCAGGGCTACATCACCGGTATCGAGCCGGGGACCAGCTACGCCTATCCGGTGACCATTGAACGCGAGCAAAAACGCGTGAAGCAGCTGCAGCCGGGCGCCAGCGCGCAGTTTGATCTAACCTACACCCTGCTGCACGATAGCGCCCAGGTAGCCGCCGTTGAGCAGAAAATCGCTAAGATTCAGA
>P_458
GCCGCTTTGTTCCTCTCGATCACCTGCAAAATGGTCATATCCTGCGGCACGGTAAATTCGCGTCCGGAACGCGCCAGCACCAGGGTAAATGCCTCTCCGCTTTTATCCTCAAGGATAAACTGCTCAAAGTGCAGCTGGCTGGCGGGCACCTGATGGCGTTCGGCGGCGGCTTTCACCGCCTCGTTAAGCGCCGCTGGGCCGCAGGTATACACGTGGGTTCCTGGCTCGAGGTCGGCGAACAGGCGCGGTAGGTCGAGACGGCTGCCGAGCGCTGATACATGAACATTGACCCGATCGCGCCACGGCGCTGCGCTGAGCGCATCGGCGAAAGCATTACTGTCGGCGTCGTGAAAACAGTAATGCAGCTGCCAGTCGGCCTGCCGCTGTTCCAGTTCCGGAATATGCGATAAGAATA
>P_459
TCGTTTTGCTGTACTTCGTTCAGTTACGTATTGTCTAAGGTTAATCCGATTCTGCTTCTTTCTACCTGCAGCACCTCCTCGGCGCTGACGGAGGCCATGGGCATGCTCAACCACCATTTCGCAGCAGCCGCCTGATCGGCGCAGAGCGACAGCCTACCTCTGACTGCCGCCAATCTTTGCAACAAGCCTCCCCGTCGCCATGCTCACCTCGCTTTGGTGCACACGAGTATTGAGCATAGTCGAGATTGGTGCAGATCGCTTTCTGATATTGAACTGTCAGGAGCTGGCTGCACAACAGCCATTACGCCCAATCAACTGGTGCAGTCGTCTTCTGAAAATGACAATTCGGGCTATCTGTGGCGATGTTCAGAAAACGGTGGTTTTCTGGACAGGTCTGCAGGGTTTCGCTTTTTCATGGCCGGGCATACCCAAAACCGTTAAGATAACCGTCAATTTTTCTATGTTCAGGCACTGTCAATGAATCAACGCATTGGATACGCCCGCGTTTCGACGGACGACCAGCACCTAGACCTGCAGCGCGACGCGCTCCAGCAGGCCGGGTGCAGCGTGATCTATGAGGAAGCGGCCAGCGGCCAAGGCGCGGCACGCCCGGAGCTTGAGCAGTGCCGCAAGGCGTTACGAGGTGCTGCAGGTAGAAAGAAGCAGAATCGGATTAACCTTAGCAA
>P_460
CGTAGCGAAATTCGGCCTGGATATCCTCCTCGCTGCGCCCGGCATAAAATGGCGAATGGAGGTAATGGCCTGCCATAATAAAACTGAGAATTTCATCATGGTAAATGGCGAAACAGATCCCCCACTTGCACCATGAACGCTCCACCACCGGCAAGGAATCCACCAGCGTCCCGTCTAAATCGAACAGGAAACCTTTACACTGCACGGGCACCTCCCTCAGGCGTTGATAATTTGATTAATTTCATTACTGCTCAGATGTAGCCGCAGGCAGACGTACCAGACGCTTCAGCATCCGCTGATATTTCTTCCCCGCATCGGGGTCTGCGAGTTAAAGCCATGGGTACCGGCGTCGCAAATGGCTGTAGCGGCCTTCAACGTTGACCATAAAACGCACATAGCCGAGAGGATGAACGCGCTTCGGTGGCGGCATCAAATCCGAGGAAGGTGACCCGGCGTTCATCGATACCCGCCGCGTATTTTCAGGTTGGTCCAGGAGACGTGCAGCGCGTGGTACATCTCCATGATATCAATAACGGTACGGCAGGTTTCTTCCGTCAACTGGCCAAACTCGCGGTCCAGTTCACGCATCTGTAGCCCATACCCACGCTCTATGATGGTTTGCAGACGACGGTAGCGTTCCGCATTATCCGGGTCGAGCATCGTCATCATTTTGTACTGATTGGATAAAATCAGACGCTGCGCATTGGTCATTTCCATGTTGTGACTCCTGTAGCACGGTAGGGCGTGAAATAAAGAAGGCGCATAAATCATGCGCCTTCTTTTATATGCGTTTTCCGTAGTGAATTACAAATCATCAAGGAAAGTTTTATCCAGTTGTTTGAAGGCGCGCTTAAGCGTGTCAGCCAGCGCCTGATAATCGGGCTTGCCTTCGACCGGTGCCAGCGCCTGCCCCA
>P_461
TATGACATTTACTCGTTCAGTTACGTATTGCTAAGGTTAATCCGATTCTGCTTCTTTCTACCTGCAGCACCTGCAGCATTTGATCGTAAATACGATTCAACGAGCGATACTGCTGTACCGTCCCTTTACCGAAGGTGGGTTCGCCAACGATCAGCGCGCGGCCATAGTCCTGCATCGCTGCGGCGAAGATCTCAGACGCCGAGGCGCTAAAGCGGTCAACCAGCACCACCAGCGGCCCTTTGTAATAAACCACGCCATCGTTGTCGCTGTCTTCGCGCACTTTGCCATTATTATCCCGCACCTGCACCACCGGACCGGACGGAATAAACAGACCGAGAGCGATACCGCCTCTGTCAGCGCTCCGCCGCCGTTGCTGCGCAGGTCAATGATGATGCTGCTGACGTTCTGTTTTTCCAGCTTCTGCAGCTGCACGATCTTCACGTCATCGGTCAGGCCAACGTAAAAGCCTGGAATATCCAAGGTGCTGCAGGTAGAAAACAAGAGAATCGGATTAACCTTAGCAAT
>P_462
CAGGGTGAATAACATCGCCAGTTGGTTATCGTTTTTCAGCAGCCCTTTGTATCTGGCTTTCACGAAGCCGAACTGCCGCTTGATGATGCGAAACGGGTGCTCCACCCTGGCACGGATGCTGGCTTTCATGTATTCGATGTTGATGGCCGTTTTGTTCTTGCGCGGATGCTGCTTCAAGGTTTTTACCTTGCCGGGACGCTCGGCGATCAGCCAGTCCACATCCACCTCGGCCAGCTCCTCGCGCTGTGGCGCTCCTTGGTAGCCGGCATCGGCTGAGACAAATTGCTCCTCTCCATGAAGCAGATTACCCAGCTGATTGAGGTCATGCTCGTTGGCCGCGGTGGTGACTAGGCTGTGGGTCAGGCCACTCTTGGCATCGACACCAATGTGGGCCTTCATGCCAAAGTGCCACTGATTGCCTTTCTTGGTCTGATGCATCTCCGGATCGCGTTGCTGCTCTTTTGTTCTTTGGTAGAGCTGGGTGCCTCAATGATGGTGGCATCCACCAAAGTGCCTTGGGTCATCATGACGCCTGCTTCGGCCAGCCAGCGATTGATGGTCTTGAACAATTGACGGGCCAGTTGATGCTGCTCGAGCAGGTGGCGGAAATTCATGATGGTGGTGCGATCCGGCAGGGCGCTATCCAGGGATAATCGGGCAAACAGGCGCATGGAGGCGATTTCGTACAGGGCATCTTCCATGGCACCGTCGCTCAGGTTGTACCAATGCTGCATGCAGTGAATACGCAGCATGGTCTCCAGCGGATAGGGCCGTCGGCCATTGCCCGCCTTGGGATAAAACGGCTCGATGACTTTCCACCATGTTTTGCCATGGCAGAATCTGCTCCATGCGGGAGAGGAAAATCTCTTTTCGGGTCTGACGGCGCTTAGTA
>P_463
CTGGTTGTGTTGCTGTTCTTCGTTGAGTTACGTATTGCTAAGGTTAATCCGATTCTGCTTCTTTCTACCTGCAGCGCCTGACGATCGACCCGCTGTGGATATCGCCGTGCAGCAGCGCTTCCGCATGGGCAAAGAAACGGTGCTTCAGCGCCGCCACCGCCAGCTTAAGCTGGGCGTCGTCGCGCAGGGCGGCGACATCGGCCTCCAGCTCCGCCGGGTAGTTATTGCGCTCGTGGATCTGATACGGGTCGTTACCGAATCCTCAGTGATCAGGCATCGCCAGGGTTGATGAACTGCACGCTGCACTTTTTCTGCGTGGGGATGCGGTAGGTAAATCCTGATGTGGACGGCCTCACCCAGATAGTCGCCAAGCTCGCGGGCCGCCTGGGGATAGTAGACGTTAGCGATAAGCTCTCCGCGCCAGATGCGGTGGTCGGAAAGATCTTCCATCACCATCACCGCCAGCTCGGGATCAAAGTGATGGATTTTTACCGTGTGCTGCGGGCTGTGCTGATAGTGGGCGACCAGGGTCTGCGCTTCGAGACGGGCGCGGTCGAGGGTCAGCGGCCAGGATTCGCCGACGCAGCGCACGTAGGGCAGGGCCTGTTTGACGATCGCCCGGCTGACGCCCTGACGGGATCGAACACTTTAAACACCAGATTGAGGTTGCCATCGCCCACAGGTGCTGCAGGTAGAAAGAAGCAGAATCGGATTAACCTTAGCAAT
>P_464
CGGGCCGGTCAACGGGTTGGTGACGTCGCAGGCAACGTCAATCCGGCAATCTGCCAGCCGCGAATCGAGTTCGCTGAGATCGATTCGCGCCAGCGTCTCCAGCGCGCCGCCCCCGGAGGCAATTTGCTGGCCCTCGGCGGTCAGCAGTTTCGCCCCCAGCGCCTGCGCCATCCCGGCGCCGCCGTCATTGGTCGCACTA
>P_465
CCACACGAGTATTGAGCATAGTCGAGATTGGTGTAAATCACTTCTGATATTGAACTGTCAGGAGCTGGCTGCACAACAGCCATTACGCCCAATCAACTGGTGCAGTCGTCTTCTGAAAATGACATTTGGTATCTCTCATAAACGGATGTTTTGAGAGAACTATCTTCGGCCTTCACACGCACGAAAGGCGGCGAAGCTCCGCCGTTAATCCGTCCGCCGGAGATCACCAGGCAGGCTGAAGGCCGAGCAAGCCTGACAGGCCCGAAAAGCCCGGCACGGCATCGGCGGCGATGACGGCGGCGGCATTATCCAGGGTTGATGATGGAAGTGGAGGATATCGACAACCTCTCGCGCAACCAAGACATCGCGGTCGGACTGCAAGTAATATTGAAGCCACGGGCCCGTCCCACCCCGACATGGACCTCGATGCCCGAACGGACGTTAGATTTCGAGTTCTAGGCGTTCTGCGATGAAGGTTGGATCCCAGCCGGGATTGAAAGTGTCGACGTGGGTGAATCCGAGCCGCTCGTATAGGCCACGCAGGTTCGGGTGGCAGTCGAGCCGCAGCTTGGCGCACCCCTGCGTTCGCGCGGCATGGCGGCAAGCCTCGATCAGCGCGGAGCTGACACCCCGGCCCGCATGTGTCCGTCGCACCGCGAGCTTGTGCAGATATGCGGCCTCCCCTTGAGGGCGTCGGGCCAGAACTCGGGATCCTCGGCCGACAAGGTGCAACAGCCGACGATGCCGTCGCTGCAACTCGCGACTAGGAGCTCGGATCTTCAGGACGAAGGTCTCCGCGAATGTCCGGTCGATCCGCGCGACGTCCCAGGCGGGCGTTCCCTTGGCGGACATCCACGCCGCAGCGTCGTGCATCAGCCGCACAACCTCGTCGATATCACCCGAGCAGGCGACCCGAACGTTCGGAGGCTCCTCGCTGTCCATTCGCTCCCCTGGCGCGGTATGAACCGCCGCCTCATAGTGCAGTTTGATCA
>P_466
GAAGCAACGAGCCCGCCCTAAACCAGTCATGGCGAGACCTTGCTGAAGGGACCCTATGTGTGCTGGCTAGAAAAAAAGAGCTCTCTAAAAGAGAGCTGTTATCTGATATAGGTTCAAGTGCAAAATAGAGTGCACACAAACAAAAAAAGGACAATAAAAATGGGAAAGCATAAGGTATTCATTAGCTACCACCATGCGAATGATCAAGTACTACAAAAACGCACTTGAAAAAATGAATGAGGAACATGAAATATTCGTGAATCGCTCAGTATCATTAGGTGATATAGATGAAGATGAAGCCCCACAAAAAATAAGAGAGATAATAAGAGATGAATATCTTAGAGATACATCAGTTCTTATCCTTCTTGTTGGAACTGAAACAAAAAACAGAAAACACGTAGATTGGGAACTTTACTCTAGCATGAGAGATAGTACCATA
>P_467
GAATTCCTGAATAAAATGCAGCATCGGGCTGCTGAGGGCGACGCCCGCCTGATCGACAAAGTGGCCGACGATAATGCCGCCAAATAACACGCCGCCAATACCAAAGCCAACGCCGCGGATTTTGACATTGCCAATCCACAACCCAACCACCGCCACCAGCGCCAGCACGCTGACCGTCAATGCTATCTCACTCATGGTACCGTCCCTGA
>P_468
ATTGTTTTTGTTGGTACTTCGTTCAGTTACGTATTGCTAAGGTTAATCCGATTCTGCTTCTTTCTACCTGCAGCACCTAAAATACTGCCCAGAGTGCGGTTTTTCACGCTTTTCGCTATCCCTACAGCAAATAACAATAAATTATGCCGCGCAGAGTAGGGGATATTACGGCTTTCGTCAAATCGGGATTACAAGTTGTGTAATGAAATGTTTACATAATAAGAGGGTGAAAGCCTGCGCTGGCGCAAGGCGCGGGTTGACGGTCTGGCCTAAGCTGGCGGTTTTTGCAGGAGGGGTTATGTCTTCTATTAGGTGGCATGAAGTTTTACAGATGATGCTCGCCTCGGGTGAGTCCTGGACGGTCGCCTCGCTGGAGGCCGCCATTCGCCGCCGCTTTGGCGAAGAGGCGCGGTTTCACACCTGTTCAGCAGAGAATCTAAGCGCCGCACAGTTGGTGGCGTTTTTAGAGGAGAGGAACGTATTGCCAGAGGAGCTACTACCGCAGAAAATAAGATCTGCCGACATTAAGAGGGCCGCGACACGGACTGTCGCGGCGCGGGGGATTAATTCTGCGCGTCGAGGGTAGCCAGCTCTTTATCGATAAAGAGGTGCTGCAGGTAGAAAGAAGCAGAATCGGATTAACCTTAGCAAT
>P_469
GGACCACCGCGCTGCGCGCGCCGATTAACGAAGGCCCGTTCCACGCCATTCGCATCGCACCCGGGGTGCACCACACCATGGGCGGCGTGACCATTAATACCGATGGCGAAGTGCTGAATGTGGCGCAGCAGCCGATTCGCGGCGCCTACGCCGCCGGTGAAGTGGTGGGCGGGATCCACGGCGGCAACCGTATCGGCGGTAACGCGGTGGCGGATATCATCATCTTCGGTACCCTCGCGGGCCATCAGGCGGCGAAACGTGCCAGAGGATAACCTGTAACCTTGCTCCTGCCGGGTTGGCGCTTTCGCCGCCCGGCTTGCCCCTTCTAAGGAGAGCCCGATGTCCGATAACCGCGTCTATAGCTACTCCGCCGTGTTGATGGGCTCGCCCATCCTGCTCAAACTCTGTTCCCACGATGAGGCGATGGCCTCCCGCGTTTTCCAGCTTATCAAGCGCTACGAAGACCTGCTTACCGTTAACCGCGCCGAGTCGCAGGTGATGGATATCAACCATGCCGCCGGGCGTCATCCGGTCACCGTTAGCCGACCGGTCTTTCAGCTGATCCAGTGCGCCAAAGCAGCCAGCATGGTGCGCGACAGCGCCTTTAACCTCGCCATCA
>P_470
TGGCGGCCTGGCCGCTCAGCGTCTCCAGTTCGAACAGATTGGGGTGATGCCTGCGCCAGCGGCGGCAGGTGCTGACGATAGGCGTCCGGGATCTCAGCCTTGACGTGGATCCCGCTGCTCGACATCGCCGATGACCGAATCCACCAGAATGCTCCGCAGCCCGGGATGGCGGGCCCGTACGCGCGTCAGCCACTGCGCCAGGCGT
>P_471
ATTAATGAATGGCTTTGTTTTATTCTTGCGATTTCAATGACCATTCCGGGGTGCTATGGTTTCTATCGTTATAACAGCGACCGGAAAAATTATAACTGGCACAGAGCTCTATACTTACCACCCTGTGCCTTTTATTTCAGCTACGATTATTTACAGGTGCCGCCCACTCCTGAACCACAATTACTTCCGGAGGATTTACCGCTACCACCGCCATTTCCATTTCCGTGAGAAAAACAGCCTCCTGCAAGCGCACCACCAACCAGACCCGTCCCCAGACCCAAAACGCCGCCAGGAGCACCGGCAATCATA
>P_472
CCAGCCCCGCCAGGCCCAGCAGATACTGCGAGATGTTGTCCGTGCCGCCCGCCCGAAAGGTTGCCGGGTAGCGGTGTCCGCCGGATACGGTAATACTGGGCGATCAGCCGATGGTTAAAGATATCGAGGAAATCCTCGGTGGCCTCGACGCCTTCCCGCCGTTGCGATCCGGCCTTAGTGGGTCAGCAGCGGGGATTCCACGCCGTAGAGTCCCATAAAAGTCACGCGAACCGCCGGCGGACGGGGCGGTTCAGGATCGTCCATTCCAGGATTTTCGCCAGCCGGAAAGCCCATCCCCGGATGCGGGCGAAAGCGTATGGGTTCATCACCTAATAGCCAGCCGCTGCCGATGATCGGCGCCTTCGGATGGTTCTTCTCCAGCAACTGGCAGAAGCGGTAAAAATTCATGTACGGCAACTGAGGCCGGAGCTCGCGCCATCAGCCGGGCAGGCGCAGACTGTGATTCTCTTTCCACCGGATACATTTCCCTTCAGGTTGAACAATAGAGCGTCAGCTGGTTGAACTGATTCATA
>P_473
GGTTATCTCTCTTCTTCGTTCAGTTACGTATTGCTAAGGTTAATCCGATTCTGCTTCTTTCTACCTGCAGCACCTGGTTTCGGTCAGCAAATGCTGCGGCCGTGCCGGATCGGCCTCCAGCTTTTGTCGCAGATGACCCATATAGATCCGCAGATAGTGGCTGTGCTCCACGGCGTTAGGCCCCCACACCTGATTCAGCAGCTGGCGCTGGGTAAGCACTTTGCCGGGATTATTCAACAGCGCCGCCAGCAGGCGAAACTCGATAGGCGTCAGGTGGATCTCTTCGCTGCCGCGCAGGATGCGGCGGGCGGGGATATTGACCTCCAGGTCAGCGAAGCGCACCACCGGCTCATCGGCCTGCGCCGCGCCGTGGCGACGCAGCGCGACGCGCAGGCGGGCCTGCAGCTCGCCGATGCCAAAGGGTTTACTTAAGTAGTCATCGGCGCCGGCATCCAGGGCGGCAATTTTGTCATGCTCTTCGCTACGCGCTGACAGGACGATAATCGGCATCTGGCTCCACTGACGCAGGTCGCGAATAAAATCAATGCCGTCACCATCCGGCAGGCCAGATCGAGGATCGCGAGGTCGGGCTTACGGGAGGTGCTGCAGGTAGAAAGAAGCAGAATCGGATTAACCTTAGCAATACGTAA
>P_474
GCCAGCCGCTGAACTTCAGTTTCTTTGCCGCCCGGACCAGGGAAGAGGGGTTGCTGTAGCACTGTTCGGCCACAGCGCGAACTCCCTGGCGGATACACTGCTCCGGGTCGTTCTGAATAAAGCGCAGCACGGTCATTTCCGTTTTGCTTAGCTTCACGTCACGAAAGATATTTTCTACGTCCATGGCGGGCTCCTTGTCGCGGCAGAATACGCTAACACCGTTCGACAACCGCGTCTGCGGCCTGAGTCACCACAATGAAATGAACGTTACTTTTTGTACAAAAATGGAATGAAAAAAACCCTCTCCGCCTGGCGAAGAGGGCTGCTGCTGTTAACCTATTTACAACGTAATCGTCAGCGTATTACCCTCGGCGCTCACCACCACTCCCCATTCGCTACCGGTCTGCGTACCGCCCTGCACGCCCGCGACCTGCGGGATATTGCGCAGCGCCAGCGTCCAGCCGCGGGCCTCGCCTTCGCCGCTCACAGCGATGGCGTTACCCTGGCGCCTGGCCTTCAGGGTGAAGATCGTCGAGCCGTCTGCCGCCGGAACGTCACAGCGTGCCTCGCGTCCATCCTCAAGGTGGAACAGCTGGAAGGCGGTGCTCTCATGCCAGGCGTAATCCGGCTTCTGGTCATTGTTGCCCAGCGCCAGCAGGCTGTTGTCGCGAACGTAGACCGGCAGGCTCAGCGCATCGTGATGCTGCTTATGCCAGCGGCTACCCGGCAATTCATCGTTATGCCACAGATA
>P_475
TTTTTTTAACTTACTTCGTTCAGTTACGTATTGCTAAGGTTAATCCGATTCTGCTTCTTTCTACCTGCAGCACCTATTGGCCAGCTCATTCTGCGCAATCAGCCCGACGCGGGAGATGTTGAGCAGCGCATAAACTTCCGTCGCCGCTTTACGGGTCAGTTGATAGAAGTCATCGACGTCGTCGGCGCCGGTGCTGCCGGCATCGATCACGGTGGTGACGCCGGTGGCGATGCCGACGCTATCCGGCTCATCGTGATAAATCGGTGAATTCGGGTAGCAGTGAACGTGAGAGAGGTGCTGCAGGTAGAAAGAAGCAGAATCGATAACCTTAGCAAT
>P_476
TTTTATGTCCTGTACTTCGTTCAGTTACGTATTGCTAAGGTTAATCCGATTCTGCTTCTTTCTACCTGCAGCACCTATCAGCGAGCAGAAAGCGGCGAAGCTGATTGCGGAGCAGTTTCCGCAGGGGGCAAACATTCAGCAGGTGCTGGCGGCGGCGTACGCGCTGCCGGAGGCCCTGAAAAAGGACGTGAAGGGGTTGATCACTAGGCTGGAAAACGTCGCTGACCTGAGCGTCCTGCAGACGGACAGTGGCATCGATGTGGCGGGGATTATCAACGGCGGCGGCTGCCTGTACGTTATCGGCTCGATGGACGACGAGGCGGTGATCCGTGTGCAAAAAATGCTGTTTGCCCGCTGCGCGCAAATCATCATTGCGCGGGACGAGTTCCGGGAGTGAGGTGCTGCAGGTAGAAAGAAGCAGATCGGATTAACCTTTAGCAA
>P_477
GTGTGGGCAGACGTTATAGAAGGCGCGCAGAATGTTGTCGCGGCCGCGGACTATAACGATATTTTCGCCGATGATCTCCGGGTAATGTAATCGTTCGGCCGGGCGACCTCGCTGCCGTGGGCGACGCAAATCCAGCTATTGGCGAAGATGCGCTCTTTCTCGTGCTCAAACGCCTGGCTGTCGGTATAAAAACGGGCCGGAATGGTCCAGGCATCCTGCGGATTAGCGCAAAAGTTAATCGGCAGGGTGAAGTCAGGGCTCAAATTGCTCATGTAGGGTCTCCTTGTGATTATTGTCAGTAAGAGGTTTTACAGCGACTGGCCGTCGCCTTTGAGTACCGCGCCAACCGGCAGCGTCTCGGCTTTAATAATGGGCTCGGGGGTATGGGTTTCTATCTGATGGACCGGAACGTGGGCGTAGTCCTGTTTTAACCAGCGCACGAAGCCGCCGGTTTTAATCAGTAAAATGGCCAGGAACGGTAGGGCGGTCAGCACCACGGTAGTTTTCATGGTCTCAAGCGAAGCGCCGGTAAACAGAATCGACAGCGGGATGAGGGTGATCACCACGCACCAGAACAGGCACATGTGCCCCCGCGATCCGGATCGTCGCCTTCGCGCAGGTTGCGGGTACTCGTAGCCGCCATGGTGTAGGCCACCGCATCCATGTGCGAGGCGAGGAAAACAATCATCACGAACAGATAGGCGGCGAGGAACAGCTTACCTA
>P_478
CCACTTCATCGATAAACTCACGCTGATTTTCCAGCAGTAGCACCGGGTTTAAACGAATTTCGTTTTTCTCCAGCCAGGCGGTGCAGGCAGGAAGTACCACGCTGCTGGTAGACCAGCGTCGGTTCCGCATAGCGGCGTTCCAGCTTGCGATTCGCATTGGCGAGATGCTCCGCAGGCTGCGCATGACGGCCTGCTGAATAGCGATGGGAATACGGGGCGTTTTCATAGCGCCGAGGATAGTGCGGCGGAGGGGGGGAGAGCAAGAGGAAGCTTCCTCCCCGGGATGGGAGGAAGCTCAGGAAGGTTAATCGCGGGCACCGATCTCGCGCAGTGGACGACCCTGCATCAGGTTACGTTCAATATGTTCCAGCGAGACGTTTTTGGTTTCCGGGATCAGCCACAGCGTCAGCAGA
>P_479
ATTCATGGCCTGGATGATGATGCGGTGGTGGAAACCAACAGCATTATTGATGCGCAAGGGGCGCGCAGCTGGCGTTCGGCCCGCTGCCACCGGCGATGAACAGCCTGACCCAGCAGGTGAAAGCCTTCGAGCGGTTGACGATTGAAGCCGCGGTACACGGCTGTCGCGAAAGCGCACTGCTGGCGCTGGTGACCAACCCGCTGGTCGGTAACGTCACCGATGCCCAGGCGCTGCTGCTGGATGAAGTATTAACCATCAACCGTCAATA
>P_480
TGTGTGACCCCTTCGTTCAGTTACGTATTGCTAAGGTTAATCCGATTCTGCTTCTTTCTACCTGCAGCACCTGGTCAGATCAGCGCCAGGGTTAACGGGCGGATACTTCCCGCTCAGCGGCAAGCGTAACTACCTGCCGCTCTCTCCCCTATGGTCGCTATGAGGTGGAGCTGCAGAACAGCAAAAACTCGCTCGACAGCTACGACATCGTCAGCGGGCGCAAGAGTCATCTGACCCTTTATCCGGGCAACGTCGCGGTGATTGAGCCAGAGGTGAAGCAGATGGTCACCGTCTCCGGCCGTATTCGTGCAGAAGACGGCGCGCTAGGTGCCTGCGGGTAAAAAGAGCGAGTCGGATTAACCTTGGGCGAGG
>P_481
TCGCTCAGCCAAACGCAGGCGGCGTCGCCGCCGCTCGGCTGCCGTGATGGGTATGGGCGATAAAGTGCCAGCTTTTCGGCATCTGCGGTTTGAGAAAACGGATGGCGGTGAGCGCGTTAAGGACTAATTCCGCCCGCTGCTCTTTCGATAGCTCGAGATCGCGACATTTTTCTTCAAAAGAGAAATAGAGCGCGGCGTCATCAACGCAAAATCCAGAAGGGGCAAAGGCATCCGGAGTCAGCATGCGCCGGGCGAAGCGCGAGCGAAATAACATGCCATA
>P_482
ATAGATAAAGAAGATGAGCTGGCGCGTCTGGCGAAAGAAGTGGCCAAAATCGAAGGTGAAATTGGCCGCATCGAGAGCAAGCTGGCCAACGAAGGCTTTGTCGCCCGCGCGCCGGAAGCGGTGATCGCTAAAGAGCGCGAGAAGCTGTGAAGGCTACGCGGAAGCGAAAGCGAAGCTGATTGAGCAGCAGGCGGTGATCGCCGCGCTGTGATCCTCCCGCCCCTTGCCACCGGCAAGGGGCGTTTTTATGAAACATCCTCGCTTGCGCTTTCCCCTGTCGCGATGTTATTAACATCATCATTCGTCTTTTTTGGGTAATGAGTCATTGTATGAATACGAGCGTCCCGCGGCGACGTTA
>P_483
GTTATGCGCCTGTTCTTCGTTCCATTACGTATTGCTAAGGTTAATCCGATTCTGCTCTTTTCTACCTGCAGCACCTCACCGAAGTCGCCGTTCGGCGGCGTTAAGGCCTCCGGCCTCGGCCGCGAAGGGTCGAAGTACCATCGAAGATTACTGAAATCAAATATATGTGCATTGGCCTTTAACAGAGACAACAGCAATAAAGCAATGATGGCGCGTCGCAGCGACGCGGTCCCGCGCGGCGTCGGCCAGATCCACCCTATCTTCGCCGAACGCGCGGAGAAGGTGCTGCAGGTAAAGAAGCAGAATCGGATTAACCTTAGCAA
>P_484
GCCACCAACCCGGATCCGTGGGTTCAGGATAACGACAGCCACCATCTGAACATTCGTCAGCTGTACGTCGAGATGGGTAACTTTGCCGAATTCACCAGTACCGTAAAACGCGCTCAATTTGGGCCGGCAAGCGCTTCGATCGGGATAACTTCGATATCCACTTTACCGATAGCGACATCATGTTCCTCGGCGGTACCGGCGGCGGGATCAATGATGTTGACTGGGGAAGCGGCCTGCGCGGCGACTATTCGGTGTATGCGCGTAACTTCGGCGACCTTGGCAGCGATAATTACGCGGATAATGACATCCAGAATCTGCTGTTCACCGCCAACCATTTTTACGGCAACTGGCAACTGATGACCACGGTGATGACCGCCCAGGGCAACGATGACCTGAAAGATAATACCTCGACCACCGGGAGCTATGCCCCTGCGCAGCGATAACACCGCCAAAAACGGCTACTACGCGATGCTGGCCCTGCACGACAAACGGCGGATTCTCGGCCTGGCGCCGGGGGTGTCTGAAAGCGCCCTGCAATACGGCGTCGGGCTGGGCGCCGAAGCGCGTCAGCCGGGGAGCGATGGCGATCTGACCGAGAACGCGGCCTCCCTGCGCTTTGCGTGGTCTGGCATCCTGCCGTTGGGGAAAAACTGGCAGCTGGCGCATCGGTGATAGCCCAGCATAGCGAAGACCGCTATCGCGACGGCGACCGCTACGACTGGGCAACGTTTAACCTGCGGGTATCACAGGGGATCTCCGCTCACTTCGCCCTGCTGTATGAGGCCTCGTGGCAGTATATGGATCTCAATCCGAACGGGCGCAGCTATCGCTATAATGACAACGTTTATCAGTATCAGGCGGTGCGCGGTGATTTCTACAAGCTGACCTTCGCCCCCACCTTTAAAGTGGGCGATGTGCTGGATATCAAGGCGCGGCCGGAAATCCGCTTCTTTA
>P_485
ATAATCCTGCAGCGCGGCGCGTTTATGCGGATCGTTAAGCGCGGAATCCGTTGCCGCGAGGAAGGTATTCCCCGCAGCAGCCCTTTGCCGCTCACCAGGATCTGCCCCTCGTTGGTCTTCACCATTTGGGTGGTGTAGGGCTCCCAGGTCGCCCAGGCGTCCACCGAACCGTTTAGCAACGCCACTTTGGCGTCCACCGGGCCGAGGAACACCCACA
>P_486
CCGGTGAACTGGTTGAGCGCCGCGAGGGTAATGTTTTTGCCCACCGCCATCACCGGCACGATGCCGTCTTTTTTGCGGTCTTCCGGCACCATGGCGATGCCGTGGGCAATGGCCTGCTGGCAGTTAGAGATGCTCACCGGCTGGCCATCAATAAAGATCTCCCCTTGCCAGCGCCCCGGCCAGACGCCGAACAGGCACTGTACCGCCTCGGTACGTCCGGCGCCGACCAGCCCGGCGATGCCGAGGATTTCA
>P_487
TATTGCCATGACCTACTTCGTTCAGTTACGTATTGCTAAGGTTAATCCGATTCTGCTTCTTTCTACCTGCAGCACCTCTGGCCCGGGTACGGGATAAACAGCGCGATGCCCGCGCAGCCGATCGTGATCCAGGCCGGCGCCAAACCTGACAACAGCGAGGCGATTGCCGCCCGCGAAGCGCGTAAGGCTGAGGCCCGGGCGCGCAAAGCGCAGCAGCAGGCCGCGCCGATGGTAGCCCCGGCCGCCGAACCGGTCGATCCACGCAAGGCGGCGGTGGAAGCCGCTATCGCCCGCGCCAAAGCGCGTAAAGCCGAACAGCAGGCCGAGCCGGTGGACGCCCCGGCCGCCGAACCGGTCGACCCGCGCAAGGCGGCGGTGAAGCCGCTATCGCCCGCGCCAAAGCGCGTAAAGCAGAACAGCAGGCCGCGCCGGTGGACAGGTGCTGCAGGTAGAAAGAAGCAGAATCGGATTAACCTTAGCAATACGTTTGGTGCTTG
>P_488
GTATAAATTTGCAGATTATTCCTGGTAAAATGCTTTGTTTTTAATCTCCCCCTCCTTTATACTCTCCATAATTTCTCTGCAAACGGTCATTTATTTATTTTTTATTGCAATTCTTCGGCTAAATTCCTTATTTTCTCCATAATTGGCGAGAAACTGTTTTTTACACTTTCATTGTTTTACTCTTGCTCTGACTAATTGACGATTAACGTCGTAAAGTTAATCTCGTCAACACGGCAACGCGCCGTAAGAATAACGTAAAGTAAGGATTGAATGATGAAGAAACTCACTGCACTGTTTGTTGCCTCTACTCTGGCTCTGGGCGCGGCTAACCTGGCACACGCCGCCGATACCACCACCGCGCCGAGCGACAGCAAGCCGATGATGATGCATCATAAAGGCGGCCCGGGTCAGCATGACATGATGTTTAAAGGCCTGAACCTGACCGATA
>P_489
TGTGTGTTGACGCCTTCGTTCAGTTACGTATTGCTAAGGTTAATCCGATTCTGCTTCTTTCTACCTGCAGCACCTCTGTTCTTCTTCTGGGAAATGATGTTGGTGCCGATGTACTTCCTGATCGCGCTGTGGGGCCACAAAGCCTCGGACGGTAAAACGCGTATCACAGCGGCCACCAAGTTCTTCATCTATACCCAGGCGAGCGGTCTGGTGATGCTGATTGCCATTCTGGCGCTGGCCTTCGTCCACTTCAACGCCACAGGCGTGTGGACCTTCAACTATGAAGATCAGGTGCTGCAGGTAGAAAGAAGCAGAATCGGATTAACCTTAGCAATA
>P_490
ATGTCGTTCTTCGTTCAGTTACGTATTGCTAAGGTTAATCCGATTCTGCTTCTTTCTACCTGCAGCACCTACAGTCTGGTGCCGCAGACCAGCCGCGAAGAACACGATCTGCTACCCCAACATACGGACACCGCACCGGTAATGCATACCGTCACGTCAGGTCGTGATTTGCTCGATCAGGCTAAGGTGCTGGCGAAATATCTGCGCGAGTGTCCCGGCGGATGGCTGGCAGGTCATCATCTGATGAAGAGTGTGCGTTGGGATACGTTAACGGAGTTACCGCCGCTGGATGCCTCCGGCCGGACACGGCTATTGCCTCCCAAGCCTGAGAGTAAAGCCCATCTTAAGCGGTTGTATTTACAGAAAAGCTGGTCGGAACTGCTGGAGCATACGGACACGCTGTTGGCGCAAGGCGTCAACCATCTGTGGCTGGATGTGCAGTGGTACGCCTGGCAGGCGCTGCTGAAACTGGATGCTGACAGTGTACGGGCCGATATCCTGTGCCGAGATATGAAAGGGCTATTGGCTCGTCTGCCGGGGCTGGAAACCCTGGCGTTTAACGATGGTACGCCATTCGCCGATGAAGTTACGCTCAACTGGCTTAACGAACGTGTCCTGGATGAGATGGCCGGATGGCAAGATGAGCCGGTAATGGCGGCGACCACCGCTGATGAGAGGTGCTGCCGGTGAGAAAGAAGCAGAATCGGATTAACCTTACAAC
>P_491
CTATATGTGCTGACCTTTGGTTCGTTACGTATTGCTAAGGTTAATCCGATTCTGCTTCTTTCTACCTGCAGCACCTTGGCAAACTGGATCCACAGCCCGGCGCAGAACATGCGCAACGCCCTACCCGCCGCACAAACCGGCTGTTGAACATGGTCATCAGAAACAGAAAAACGATGTTCAGCGCAAAATAGTAGCCAAAGTGCTGAGGCGCGACGTGGTTTATATTGATGTAGACAAAGGGACCGGCGCTAAGGAAAGAGAACATGCCCGCGAAGCTAAAGCCGCTCGCCAGCATATAGCTCAGTACCCGCTTGTGGCGGAACAGCGTGGCAAAGTTACCGGCGTGGTGCGCAGATGGAACGGCTGACGCCTTTCAGCCGGCAGCGTTTCGCGGATAAACAGGCCGATCATCAGCGAGGCCAGCAGGGCCACCAGGGCGAGGATCCAAAAGATGGCATGCCAGCTGAACCAGACCAACACCGCCCCGCCGACCATCGGCGCCACCAGCGGCGCAATGGTCGTGACCAGCATGACAAACGACATCATGCGCGAAAACTCATCTTTCGGATAGATGTCGCGCATCAGGGCGTTAATCACAGGTGCTGCAGGTAGAAAGAAGCAGAATCGGATTAACCTTAGCAAT
>P_492
CTATCTTTATGCATGTACTTCGTTCAGTTACGTATTGCTAAGGTTAATCCGATTCTGCTTCTTTCTACCTGCAGCACCTTTCCCGTACCTTCGGATTATCGAACGGCTTCTGCGTCACGTTCATGCTGATGTAGCGCTGCATGATCGACGGGCTGGCCACCAGCTCCAGTTTGCTGTTTTTTCGCCAGCAGCGGCGCCTGTTCGTAAGGGATCGGGAAGGCGAACTGCGCCTCGCCGGTCTGCAGCATCGCCGCCCGGGTATTGTTATCCACCACCGGACGCCAGGTGATAGAATCCAGCTTTGGCAGCCCCAGGTGCTGCAGGTAGAAAGAAGCAGAATCGGATTAACCTTAGCAATA
>P_493
TGATGTTATGTCCTCTACTCGTTCAGTTACGTACTGCTCAAGGTTAATCCGATTCTGCTTCTTTCTACCTGCAGCACCTGTTCGATCGTCAGCTGATGCATGAAATCGACGCCTACGCCCCGGATCTGGTGGTGCTGGCAGGCTATATGCGTATCCTTAGCCCGGCGTTCGTCAGCCACTATCAGGGACGTCTGCTGAACATCCATCCCTCGCTACTGCCGAAGTATCCTGGCCTGCATACTCATCGTCAGGTGCTGGAGAACGGTGACGAGGAGCACGGTACCTCGGTGCACTTCGTCACCGATGAGCTGGACGGTGGGCCGGTTATCCTGCAGGCCAAGGTGCCGGTCTTCGTTGGCGACAGCGAGGAGGAAATCGCGGCGCGGGTTCAGGCCCAGGAACATGCCATTTATCCGCTGGTCATCGGTTCGTCGATGGACGTCTGCGCATGGCAGGCAACCACGCCTGGCTGGATGAGCGACAGCTTCCGCAGGGCTATAGGTGCTGCAGGTAGAAAGAAGCAGAATCGGATTAACCTTAGCAATA
>P_494
CTATGTTTAACCTACTTCGTTCAGTTACGTATTGCTAAGGTTAATCCGATTCTGCTTCTTTCTACCTGCAGCACCTAGCGGATATTGCTATGAAAGGGTCGGTCGATCTGGTGCGTCGCCAGCTGGATCTGCAGGCGGTGGTGGCGCCGGAGATCTCCGCGACCGTCGGCGTGGCGGCGGCCTTTGCCGTCAACCCCATCGTCGGCGCGGCGGTATTTGCCGCCAGCAAAGTGCTGGGTCCGCTGTGGAATAAAGTTTCGATTCTGCGCTACCGCATCACTGGCCCGATTGACCAGCCGCAGATCAATGAAGTGCTGCGCCAGGCGCGCAGCAATAAAAAGCAATGATTTGACGATTGCCGGGAATTGCCGCAATCTCAATAGATAGCCTTCTGTATTTCCGCCTGTCAGGCGGCAACAAACGAGTAGCATAACGATGAGTCTGAACCTGGTAAGTGAACAATTACTGTCGGCAAATGGCCTGAATCATCAGGACCTGTTTGCCATTCTTGGTCAACTGACCGAGCGCCGCCTCGATTACGGCGATCTCTATTTTCAGTCGAGCTATCACGAAGGTGCTGCAGGTAGAAAGAAGCAGAATCGGATTAACCTTAGCAA
>P_495
CTGTGGAACCGCGCCCGGGAGCAGATCGCGGCCCATCTGGGGCACCCGGTGAAACTGGAGATTGAGCCAGGACGCTTCCTGGTGGCCGAGTCCGGCGTGCTGGTGTCGCAGGTGCGCAGTGTGAAAGAGATGGGCAGCCGTCACTTCGTGCTGATTGACGCCGGCTTTAACGACCTGATGCGCCCGGCAATGTACGGTAGCTATCACCATATCACCGCTCTGGCGGGGGATGGCCGGGATCTCAGCGCCGCGCCGCAGGTCGAAACCGTGGTGGCCGGGCCGCTGTGCGAATCCGGGGATGTCTTTACCCAGCAGGAGGGGGGCAAAGCGAGACCCGCCTGCTGCCGGCGGTGGCGCCTGGGGATTATCTGGTGCTCCATGACACCGGCGCCTACGGGGCTTCGATGTCGTCCAACTATAACAGCCGTCCGCTGCTGCCGGAGGTGCTGTTTGATGGCGGTAAGGCGCGGCTGATCCGCCGTCGCCAGACCATCCAGGAGCTGCTGGCCTTAGAGCTTATTTAAAAAAAGGTCCCGTCGTCACCGACTCGCGAAGCACCAGCGTGCCGGTAAACGGCGGGATCGTTTCTATCGGCTGCTGATTGGCAAGCTTGATCGCCTGGTCGATA
>P_496
GTCCCCCATTTTGACTACTGATAAATAAAGAGTTTTGCTATGCCATGGATCCAACTGAAACTAAATACCACCGGCGCGAACGCTGAAGATCTTAGCGATGCGCTGATGGAGAGTTAGATGGTCTCGATCACCTTCCAGGATACGCACGATACGCCGGTATTTGAGCCATTGCCCGGGGAAACCCGCCTGTGGGGGGATACCGACGTAATCGGCCTGTTCGATGCTGAAACCGATATGAAAGCGGTCGTTGCCCAACTGGAGCAGCATCCGCTGCTGGGCGCCGGGTTCA
>P_497
TTATCTTCGCCTTTCGTTCAGTTACGTATTGCTAAGGTTAATCCGATTCTGCTTCTTTCTACCTGCAGCACCTTGTTAGGGCAAGAAGCCCGTAAACGTAAAACTCCTCAGGAGAAGATCGCCATTATCCAGCAGACGATCAGGGCCCGGGCATGAATGTCTCCCATGTCGCCCGCCTGCATGGTATCCAGCCCAGCCTGCTGTTTAAGTGGAAGAAGCAATATCAGGAAGGCAGCCTCACCGTAGCCGGAGAGGAAGTCGTTCCTGCTTCTGAGCTTACTGCTGCTCTGAAGCAGGTCCGGGAACTTCAGCGCCTTCTGGGCAAGAAGACGATGGAAGTTGAGATCCTGAAAGAAGCCGTGGAGTACGGCCAGTCGCGAAAATGGATAGCGCACGCGCCCTTGTTGCCAAAGGACGAGGAATAGCCCTGGTCAGCCGCACCATGGGGCATCGCGTGCGCAGCTGTCACTGCGGATTAACCGTTCTGCCGACTGGCAGGACAAGCGCTGTAACCGGCGTAATGACGAAGCAGACGAAGAAATACTGTCGGCTATCCTCGACATCATCAGCGATATAGGTGCTGCAGGTAGAAGAAGCAGAATCGGATTAACCTTAGCAA
>P_498
TTTTGCCCTGTTCTTCGTTCAGTTACGTATTGCTAAGGTTAATCCGATTCTGCTTCTTTCTACTGCAGCACCTACGATTATTTCCTTAACCGGCCCCAGTGCCCGAAATCATATGCTGATGATAGCGAATATCAGTAAGCTTGATCACTTACATTGCGGGCTGTAGAAGATTTATTAATCTGTGAAATGGGTCACCGCTTTCTTATTCCTGAGAAAAATAAGCCTTTCCGCTGATTGAAAAGCCGCTCAGCATCCCCATGTTAGTGGGATGCGATCAGCAAATTGATGATTACGGGCGCTGAACGCAGCGCCCGTTGATGAAGGAGACGCCGGTGCGTTGGATTCCGTTTATTGCCTTTTTTCTTTACGTTTACATTGAGATATCGATCTTTATCCAGGTTGCGCACGTGCTGGGCGTCTTTATGACCCCTGGATCGCGTGGTGATCTTTAGCTCGGTGGTAGGGATGTCGCTGGTGCGTAACCAGGGCTTCAAAAACTTCCTGCTGATGCAGCAGAAGATGGCCGCGGGCGAGAGAGGTGCTGCAGGTAGAAAGAAGCAGAATCGGATTAACCTTAGCAATA
>P_499
GTTATGCCCTCTGCTTCGTTCAGTTACGTATTGCTACCGTTAAACCGATTCTGCTTCTTTACCTGCAGCACCTGTTGACGTTCTGTCTGTCGCGAATATTACGCGCAATATGCAGCGTCGTGGTACCGGTATCCAGCACGATAATGTCGCCATCCTCAACCAGCGCCGCCGCGCGCTGGCCGATCCGCTCTTTCGCGCTGAGATTGACAATTTCGCGATCGTCCGACGCCTGTTCAAAGCTTACCGGGTCGAAGAACGGCTCCGCCGTGGGTTCGGGTCAGCAGCCCCTCCTCTTCCAGCTAGGTGCTGCAGGTAGAAAGAAGCAGATCGGATTAACCTTAGCAATACGT
>P_500
GTTGGTTATTGCCTGTACTTCGTTCAGTTACGTATTGCTAAGGTTAATCCGATTCTGCTTCTTCTACCTGCAGCACCTTCACGCTCTGGTGCATCTGGCGGATTTCGCTTTGCTGGGCGCTGGCGGTCAGGGTGAACAGGCAGCCCGCGATGGCGAGCTTCAGGTAACGTCTGTCATGGTCAGGATTCCGTTTACAGAGAGGATGCTTAATGGTAGCCAAACCGGCCTCATCTCCCATAGATCCTTTGTCTCAAAAGCTCTTTCTTTGTAGTCCGGTCACTTCGCGGTAAACTACTCTTCAGTTTAACTACCTGTCAGGACGCGCTATGCATTGCCCTTTCTGTTTCGCCGTGGATACCAAAGTGATCGACTCTCGTCTGGTGGGGGAAGGCTCTTCCGTGCGTCGCCGTCGGCAGTGCCTGGTCTGTAATGAACGCTTTACCACCTTCGAAGTGGCGGAGCTGGTGATGCCGCGGGTGGTGAAGAGTAACGATGTGCGCGAACCCTTCAACGAAGACAAGCTGCGCAGCGGGATGCTGAAAGCGCTGGAGAAACGTCCGGTTAGCGCCGACGACGTGGAAATGGCGGTCAACCATATCAAGACTCATCTGCGCGGCACCGGCGAGCGCGAAGTAGGTGCTGCAGGTAGAAGAAGCAGAATCGGATTAACCTTAGCAATACG
>P_501
CTTCAGCGCCTGACGCTTCAGCACCCCGGCGCGTTCAGCCGCCATCAGGCCAATATTACGCAGCATCCGCACCGGCGCCAGGTCATTGCTGAAACCGGCATAAAACAGATCCATCCCCGACTGCATGATAAAATTATCCGCTCGCCGCCGCGCCTGGTTCAGCGCTTCAGCACCGGCAGGCTGGCCCAGTCTTCGCCGCGGCCGCGCGCTTCCGCCAGAATCTCCAGCAGGGCATCGACATCACGATAGCCAAGGTTAACCCCCTGCCCCGCCAGTGGATGAATGGTGTGCGCCGCATCGCCCACCAGCGCCAGGCCGGGCTGAACATACTGCAGCGCATGACGCCGGGTGAGCGGGAAGGCGCCGGCCGCCTGCGGCGTCACCCGTCCCAGCCGCGCCGGAAAGTGACTGGCGATCTCCTGCTGGAGCTGCGCCATGGTCATGCTCTGCAGCTGACGGATCCGCGCCGGGGCGTCGTACCAGACCAGCGAAGCCCAGTGGTCGAACAGCGGCAGGAAGGCGCGTGGGCCGCTGGGAGTAAACTGCTGCCAGGTGCTGTCGCCGGGATCGTCGGCGCATTCAACCTGATCAGCATACAGGACTGCTGGTGCCTTTGCCAGGCGTGCACACCAGATGCCGGCCATCTCCCGCACCTGGGAGTTAGCGCCGTCGGCGCCGATAACCAGCCGGGCGTGGATCGTCTCCCCCTCGCGCAAATGCAACGCCGTCTGCGTCTCGCCGCGCTGCATCGTTTTCAGTTCGCTACCGACGCACAGGGTAACCGCCTCATGCGCCGCCAGCGCTTGCCACAGGCCCCATTGCAGAACCTTGTTCTCGACCATATAGCCCAGCTCCGGCAGCTTGAGCTCCGCAGCATATAGAAGGCGACGTGCGCGCTCTCCCACTCCCAGGTCTCCAGACGGCGATACGCGTGGACGCGCATCGCCCGTATGGCATCCCAGACGCCGAGACA
>P_502
ATCTTTTGTGGCCTTCGTTCAGTTACGTATTGCTAAGGTTAATCCGATTCTGCTTCTTTCTACCTGCAGCACCTGGCGAGCGATTCTCCCGCGCGCCAGAAATGGAGAGCGTCCACCAGAATGCCGATGTCTTCCCGCCCGCTGGCGGCGATTAGTGTCTGCGCTGCGGCGATGTTGCGCAAGACGGTCCAGGGCATCGGCTCAAGATTCATGGTCAGCCCAAATGGACGACCGGCCGCGGCGAGGATGGCGAGGTTGTCAGCGCTGCGCTGAAGGTTGTCATCATTGCCGGCGACTAACACCTGTCAGGTGCTGCAGGTAGAAAGAAGCAGAATCGGATTAACCTTAGAGCAATACGTGGCGGTGCCTGACCTT
>P_503
GTTATGTTCCTGTACTTCGTTCAGTTACGTACTGCTAAGGTTGATCCGATTCTGCTTCTTTCTACCTGCAGCACCTAAAGCGTTGCTGGGTCTGAACCGGCACCGCCAGCCGGATGATAAATCGCCGTTGGTTGAGGTTGTTGTGATGTCGCGTAACAGCCCTGATACGGGTATCCGCGTTTTGAATACTATCCGCCATGACAGGCTCGATATCACGCGTTTTGCCTTTACGGCAGGCGAAACCGTTGCCGATTACTACCTTGATGCATTTGATGTGGATCTCTTAACAACTAACGTTGAAGATGCGCAAAAGGTGATTGATTCCCGATTCTGCGCTGCTGCAGATCCTGAAAGATCCGCCTTCCGACGCCTCCGATATCCCGGAGGGGCAAGTGCGCATTGCTTTTGACGGCGACGCGGTACTTTTTTCCGATCAAAGCGAGTTAGTATATAAAACACAAGGGATGGCTGCCTTTCATGCTCAGGAAGACGCGCAGCAGGATATTCCTATGGAAGAAGGGCCATATGCCACTCTGTTAAAAAAAATAGCCAAGCTTCAGGAACGACTGCCAACCCGCGTTGAGTATTCTCCCGTCCGTATTGCACTAGTGACGGCCAGAAACAGCCCATCAGAAATGCGCGTCATTAAAACGCTCAGAAGCTGGGGAGTATACGTCGATGAGGCTTTTTTTCTGGGTGGTGTAGAGAAAACAAAAGAGGTGCTGCAGGTAGAAAGAAGCAGAATCGGATTAACCTTAGCAATACGT
>P_504
TATGTTTGGCCTTTGGTTCAGTTACGTATGCTTAAGGTTAATCCGATTCTGTCTTCTTCTACCTGCAGCACCTGTATTTTCATCATTTCATCCTTTTTGTAAGTCAGCGGGTTATATATAAGAGCGGGGGGAGGAACGCGTTGATTTCGATCAGCTGGCGCAGGCTATGGTTATTTTTCGGAAATTGACCTGTGTTGTTACATTTATCGTGAGTAGTATGAATTCCAGCATTGCAGGAATGAAAGATATTTCAAGACTACGTTGCGTAGTTAGACAGAAGTCAACAGGAGTGCGGCGGTTATGGGCTGCCCGAGATGCTCTGAGCAATATTTTGCTAAGGCAGAATGCTATCTGTTTTAGCGTAAGCGCAAATTTTCCCTAGGTGCTGCAGTAGAAAGAAGCAGAATCGGATTAACCTTAGCAA
>P_505
TGTACGGTTCGCCGATGGATGTCGAAGCGGCGCTGAAGGCCAAAGCAGAAGCGGCCAAAGCCGATTACTACGTCATCATCATGATCGATGACACCATGGTACCCGGCCAGTGGTATTCGCAGGCGATCCTCTATCGTCGATAACGAGGCGGCGTCTTTAAATCTGCTTTACACTGCTTTGCGTCCATTCACGTTCTCCTGTGCATAATAACGTTCGGCCAGCTACCTGGCAGGACGTTAGCAACGGACTGCCCTTGGGACTACGTGAAATGGAGCTGACGATGAAACGATCTTTTACGTATCCAGCCTGCTGTTAACCGCTGCGACGGCCAATACGTCCGCGCAGTCAGCCGAATTCGCCAGCGCGGATTGCGTCACTGGCCTGAATGAAATCGGTCTGATCTCCGTCACTAATCTTA
>P_506
GCTGCCTGTACTTCGTTCAGTTACGTATTGCTAAGGTTAATCCGATTCTGCTTCTTTCTACCTGCAGCACCTAACCTCTGTCAGCAGCTGAGCGCCGTGGATGGCGCGCCGTTTATTGAAGATGCCTGGCAGCGGGAAGGCGGTGGCGGCGGACGCAGCCGGGTGCTGCGCGAAGGCCGGGTGTTCGAGCAGGCGGGGGTCAACTTTCCCCACGTCCATGGCAACGCCATGCCTGCCTCCGCCACCGCGCACCGCCCGGAGCTGGCCGGACGCAGTTTTGAAGCCATGGGCGTCTCGCTGGTGGTTCATCCGCTGAACCCCTACGTGCCCACCAGCCATGCCAACGTGCGGTTCTTTATTGCCAAAAGCCTGGCGCCGACCCGGTAGGTGCTGCAGGTGACAAAGAAGCAGAATCGGATTAACCTTAGCAA
>P_507
GCTTTAAGTTTTTGCTGCGCACGGCCTTATTTTATAACGCCACCAGAGCGATGCTGGAAGCGCTCAGCGCTCGGGATGATTTTAATCAGCTGCTGGCCGCGCAGGCTACGCTGCCGGGCAAAGTACACCGTCAATATCTGACCCGCGATCTCAACGCCTGGCAGCGGGCGGTGGCGGTAATCAACCATTATCGTTATATCGACACCCTACGCGGATCGCGGCTGGCGCACGCTATGACCGCGGTA
>P_508
ATCACTGGCGCGGTACCCTTCAAGCTCACCGTGCTGGGAATCCCATTCATAAATTTTACGCTTTTTATCACCATACCATCGGGCCCGCTTACCACCACCACCTTGTTTAGGGGTTTTAGGTTTACCCTCTTTCAGACTTCTCCCCCAACCCCTTAATATCTTCAGTCTTGGGATCAGGAAAATAATCATGGCCGTAATCTTTAGTTCCCTTACGAGGTTTTTTCTTTTCCTCATTTAATTTATTTTCTGCATCCTTCGCTTTTTTCTCCTTTTGTTTCCGGCTCTCCATCGCCCCGGAAAGCGCAGCCTTATCCCTGGATAAGGATTCATTCATTTCGTTTAAAGATGTCTGGGCCAGTTTTTAATTTCTCATTCTGATTCTGAATATCCTTATCAAGATAGCGAACCTGATCCTGCCACCCGGAGCCATATTCATGAGGCGGGTTATAAGTCACAAAATCATCTTTATTTGCCTCTGCCTCTTTTACCTTTTTATCGGCTTCCTGAACAGCAGCCCTTGCACCGGGGATCGCCTTCTCTGTCGATGCAATGCGACTGTTTAAGGTCGCAATATTTTTATCTTCAGCATCCAGCTCAGCTTTCGCTTTATCATACTCTCTTTTTTTCAGCCCCTCTTCCGGGTGAGCAGCGTCCCATGCCTGCTGGCGACGCTTTTCTTCCTCCAGACGCTGTTTTACCTGTGCCGGAGTAAGAACATCCGTCACCGACACATAGACCGGTTTCTGTCCGCTCTCTTTCGGGAAACGAATAACGGCCTCACGGGAGTTACCACCGGCCGTAAAACCAGCCGGACGTGAATCACCTTTTTCAGCAATAATGCCTTTTGGCGGGGCTTTCGCGGCCGGAACACCTTTAGGTACGCTCACCA
>P_509
TTTTTTTTTTTTTTACTTCGTTCAGTTACGTATTGCTAAGGTTAATCCGATTCTGCTTCTTTCTACCTGCAGCACCTGGGCCAACTGGACAGCACCGTGGCTAACTCGACGCTGCCGACTGAACCGGCTACCGTCGCGCCAATCCGGAATGGCCCGGTGGCCTCTGTTTGGTGGCTAGTTAATCCTTATTATGGACTTAAAACGCGTGATGTTGTCTGCTAATCAAACTGTCAGCGAAATATCGCCGTGCATTACCCGCAGGTGCTGCAGGTAGAAAGAAGCAGAATCGGATTAACCTCGAT
>P_510
GTAAAATTTAATTGTTGAATTTACCTATAAATAAAGATATTAATAAAATGTCTCCATTTCAATAAAGGAACTTATCATGAGCTGGTTTAATGACGTATTTGGATTCGAAGAATCAGACTATGCAGAGACTCAGGCTCGTTTTTTCCAGGAAGGCCCTTTTCTTCATACCAGAAGCCAGCCATCTGTTTCTTATCGTTCTGGTATTCTGACCATGCCGAGTCTGGCCGAATTAAGGAAAGCGGTCAGCAATCTTGTGACAGAACCGTATGGAAGGTGCAGATTTGACATACTTGAGGCTGATGCATATGACCTCCACCGAAAATCCGAAGTGAAGGGCGCGCTGATCCCAGGTTGCCAGTCAGTTCAACTTACTCGAAATGCCATGTGAATATA
>P_511
ATCAGCGGCATCGCCATGGGGACCGTCCAGTCATAGGCGGGCAAGGAAGTCATCCAGATTCTGCGCAAACCAGGCTTCGCTTTGCGGCTCCAGGATCGGCAGGGCGAAGAGATTACGCGCCGTTTTCACCTGCGGGCCGCGGATGGCCTGCACTGCCTGGCGTAGATCCAGAGTGAAGCGGGTCAGGGTTTGGCTTTTGAAACGCATCCATGCCTGGCGCTCTTGCGGACGTTGGGGCACCGGGGCTCGTGCGCCATACCCGTCTGCCGCCAGGCGGCGACCGCCTCCGGGCTCACGTCTTCAAAATCGGTCAACACGGCGTCGTCGTGAAACAGAATCCCGCTGAAGCTGGCGTGTCGGGCCAGGATGTCGTAGATGTCGGTGATCTGCTGGCGAACCCGGGGATCCCAGA
>P_512
ATTCAGTCCTATGCCCAGCTGGAAGATATCTATGGCGTCAAGCCTGCCGCCACGCTCTTTGACGTGATGAACACCCGGGCCTTCTTCCGCTCCCCGAGTAAGGAGATTGCGGAGTTTGCTGCCGGTGAAATTGGTGAGAAGGAAATCCTCAAGGCCAGCGGCAGGATATTATTACGGTGCTGACCCGGTGCGTGATGGTGTATCGACCGGGAAAGAAAAAGAGCGGGAAACGCTGGTCAGTTACTCCGATATTCAGACGCTGCCTGACCTGTCCTGCTATGTCACGCTGCCCGGGCCGTATCCGGCCGTGAAACTGGCCCTCAAATACAAACCGCGTCCGAAAATTCCCGAGGGATTTATTCCTCGCACTCTCGATGCGCGGGTGGATGCGCGGCTCAGTGCGTTGCTTGAAGCGCGGGAAGCTGAAGGCAGCCTTGCCAGGGCGCTTTTCACTCCGGATGCGCCGGCATCCGGGCCCGCTGATACAAACAGTCACGCCGGTGAACAACCTGAGCCGGTCAGA
>P_513
CGGGGATTTCACATCCGACTTGACAGACCGCCTGCGTGCGCTTTACGCCCAGTAATTCCGATTAACGCTTGCACCCTCCGTATTACCGCGGCTGCTGGCACGGAGTTTAGCCGGTGCTTCTTCTGCGGGTAACGTCAATCGATGAGGTTATTAACCAGCGGCGCGGGATCGCTTTTTTGCCGCCGGACCTCCACGTCCAGCGCCCGCAGCTGCGGCAGCGCGGTTTCCAA
>P_514
TTATGTCCTGTTCTTTCGTTCAGTTACGTATTGCTAAGGTTAATAATCTTGCTTCTTTCTACCTGCAGCACCTGAGCTGCTGCAATTCCTGTCGCCGCTGGGCTGGGAGCACATCAACCTAACCGGCAATTACGTCTGGCAGAGCCGCAGACTGGAAGACGGGAAGTTTCGGCCCTTACGGATGCCCGGAAAACCTTAGCGTACGATTTTTTCCGAATTCTGCGGGCTCCCCAAATTGTCGTCTCCAGGTCATTTGGTGAGCGTGTAACCAGCTTTCAGGAAATGCAGATGGCCATCACCCGCTATATTCACGGCAAAAGCTGCGTCAGGAAAAGCAGCACTGTCGTGCGATCAGTGTCTTTATCCGAACCAGCCCGTTTTCACCCCGGGATAGGTGCTGCAGGTAGAAAGAAGCAGAATCGGATTAACCTTAAGCCAAT
>P_515
GGTCGCCCAGTATCAGGGCATGCTGCAGATGTTTAACAGCAAACCGGTGACCCTGCGTACCCTGGACATCGGCGCGGATAAACAGCTGCCGTATATGCCGATCGGCGAAAAAGTACCGTATTGGCTGGCGCGGGATCCGCATCACCCTCGATCAGCCGGAGATCTTTTTGATCCAGGTGCGGGCGATGCTGCGCGCCAACGCCGCCACCGGCAACCTCAGCATTTTGCTGCCGATGGTGACCAGTCTGGAGGAGGTGGATGAGGCCCGTCGGCTGATCGATCGCGCCAGCCGGGAAGTGGAAGAGATGATCGGCTACGCCATCCCACGTCCGCGCCTGGGGGTGATGCTGGAGGTCCCGTCGATGGTCTTTATGCTGCCGCAGCTGGCCAGCCGGATCGATTTTATCTCGGTAGGGACGAACGACCTGACCCAGTACCTGCTGGCCGTCGACCGCAACAATACCCGGGTCGCCAGCATGTATGACAGCCTGCATCCTGCGGTATTA
>P_516
TGTTATCTTTTTGTAGTATCTGGTTCAGTTCGTATTGCTAAGGTTAATCCGATTCTGCTTCTTTCTACCTGCAGCACCTGATGAATGTGAAGATGGTCGGTACCACCGACGATCCGATTGATTCTCTTGAGCACCACGCGGCTGTCGCCAAAGACAACTCCTTTGACATCAAAGTGCTGCCGAGCTGGCACCAGGATAAAGCCTTCAACATCGAGTTGGCGACCTTCAATGATTATATGGCTAAGCTGGGCGAGGTATCCGATACCGATATTCGCCGCTTCGCTGACCTGTTAAAGCGCCCTGACCAAACGTCTGGATCATTTTGCCGCACACGGCTGCAAAGTCTCCGATCATGCGCTGGACGTGGTGCTGTTTGCCGAAGCGACCGACGCCGAGCTGGATGACATTCTGGCGCGCCGCCTGGCTGGCGAGACCCTTAGCGAACACGAAGTGGCGCAGTTCAAAACCGCGGTGCTGGTATTCCTCGGCGCAGAGTATGCCCGTCGCGGCTGGGTCCAGCAGTACCACATTGGCGCGCTGCGTAACAACAACCTCCGTCAGTTCAAACTGTTAGGGCCAGACGTCGGCTTCGACTCGATCAACGATCGTCCGATGGCGGAAGAGCTGTCTAAGCTGCTGAGCAAGCAGAACGAAGAAAACCTGCTGCCGAAAACGATTCTCTACTGCCTGAACCCGCGTGATAACGAAGTGCTGGGCGCCCATGATCGGTAACTTCCAGGGTGAAGGCATGCCAGGCAAGATGCAGTTCGGCTCCGGCTGGTGGTTCAACGATCAGAAAGACGGTATGGAGCGGCAGATGACCCAGCTGGCGCAGCGGGCTGCTGAGCCGCTTCGTCGGGATAGGTGCTGCAGGTCAGAAAGAAGCAGAATCGGATTAACCTTAGCAA
>P_517
TAATTTTTTTATGCCTGTTTACTTCGTTCAGTTACGTATTGCTAAGGTTAATCCGATTCTGCTTCTTTCTACCTGCAGCACCTCGCCCGTCGCGCTTTGTTGTATGATTGCAGGACTTACACCACGGAGGAAGCCTGCAATGTCTCAACCAGACGCCATTATTCGTATTAAGAACCTGCGCCTGCGGACTTTTATTGGTATTAAAGAGGAAGAGATCGCCAACCACCAGGACGTGGTAGTGAATGTAGCCATTCACTACCCTGCCGATAAAGCGCGCGACAGCGAGGACATCAATGATGCGCTGAACTATCGCACCATTACCAAGCGCATAATCAGCCATCTTGAGAATGGCCGTTTTTCGCTGCTGGAAAAATTGACTCAGGATGTGCTGAATATCGCATGCGAACATCACTGGGTCACATATAGGTGCTACAAGTAGGAGAAAAAGAAGCAGAAATCGGATTAACCTTAGCAATAC
>P_518
ACGGCGAATAATAACAAGATCGATGCCGTGGTCGCCTCCAATGACGCCACCGCCGGCGGCGCCATCCAGGCCTTAACCGCCCAGGGGCTGGCCGGCAAAGTGGCGATCTCCGGTCAGGATGCCGACCTGGCGGGCGTGAAGCGCATTATTTCCGGTACCCAGACGATGACCGTCTATAAACCGATTACCACCCTGGCCACCAACGCCGCTGAAATCGCCGTTGAGCTGGGTAACGATAAGCAGCCGAAGGCCGATACCACGCTGAATAACGGCTTAAAAGACGTCCCTTCGCGCCTGTTAACA
>P_519
GTAATGCCCTGTACTTCGTTCAGTTACGTATTGCTAAGGTTAATCCAGTTCTGCTTCTTTCTACCTGCAGCACCTGGATAAGCGCCGCTGTCGGGTCAGAAGGAAGATCTTATGGCTCGCGGCGATCGGCCAGGTCAGCGAGCGGCTGCGCATCGTCGTTTGTGGAAACCTGCGGCGGCGACTTGCGCTTCCACTTCAGCTCGCTCACCAGCACTCCCGCGAGGATCAAAACGCAGCCGAGCAGGGCCAGCAGCGGCAGACGCTCACCGGCCAGCCGGCCAAAAATACAGCCATACGGTTCACCGGTATAAATAAGGGTGACCACGTCGGCGAGACGCTGCGCTGCGCCCAGTTCATGGTCGCCTGAATGATCGCGCTGAAAATCCCCAGCCCCAGCGCGACAGGTGCTGCAGGTAGAAAGAAGCAGAATCGGATTAGACCTTAGCAAT
>P_520
GGCGTGGTACTGGCGGTTAACCTGCCTGGCGTGAAATCTGGCGAGCTGGTGCTGGATGGCAAAACCCTCGGTGATATCTACCTGGGTAAAATTAAAAAATGGGATGACGAAGCGATCGCTAAGCTCAACCCGGGCCTGAAGCTGCCGTCGCAGAACATCGCCGTGGTCCGCCGCGCCGATCGTCAGTATCCTCGTTTCACCAGCTACCTGTCCAAAGTGAATGAAGAGTGGAAATCGAAAATCGGCGCCGGCTCTACCGTAAACTGGCCAACCGGTCTGGGCGGTAAAGGCAACGATGGTATCGCCGCCTTTGTTCAGCGTCA
>P_521
ATTCCATGATGATGGTGGATACTTACCTTGTAAGGTATTAAGCCTGGAACATGAGCCTGAAAGTGCAAGGCGGAGAATTCTGTAAAGGAGAACCAATGAGTCAGGTATTATTAACCGGCGCGACCGGGTTAGTTGGCGGTCACTTATCCGGCTGCTGCAGAATGAGCCCCGTATAAGCACCATCGCCGCGCCGACGCGTCGCCCGCTGGCGCCAGCGGAAGGTGTCTTA
>P_522
CAAGAACCCCGCCGCTAAACTTGGCGATCTCAGCGCGGTCATCAAAAAATAACCCCCCCGGCATCAGGCCGGGGAAACCCGCCGCGCTGCGGCGGATTACCGCTTTACTCATCGATACCGCATTCGCACGGCAGATGGCAGCCATAAGCTTGCGATACAAAAACGCCCCGATAATCGCCCCCACCACCGGCGCCAGCAGCGGCACCAGAAAA
>P_523
TTAACAACATCGGCAACACGGGCACTGTGGGTACCCGTCCTGATAACGGCATGCTGAGCCTGGGCGTTTCCTACCGCTTCGGTCAGGAAGATGCTGCAGCCGGTTGCTGCTCCGGCTCCGGCTCCGGCTCCGGAAGTGGCTACCAAGCACTTCACCCTGAAGTCTGACGTTCTGTTCAACTTCAACAAAGCTACCCTGAAACCGGAAGGTCAGCAGGCTCTGGATCA
>P_524
GCCCATACGTTTGATACCCCTTTACATCTCGCGTTTTCCTGCTGGCTGTTTAACCAGCAGGGTCAGTTACTGGTCACTCGCCGTTCGTTGGGCAAAAAAGCCTGGCCCGGGGTATGGACCAACTCGGTCTGCGAGGACACCCCCAGCAGGGCGAGACCTTCGAGCAGGCCGTCACGCGCCGCTGTCGCTTCGAACTCGGTGTGGAGATCTCTGATATCGCGCCGGTTCACCCGGCCTTCCGCTACCGGGCGGTCGCCCCAAACGGTATCGTTGAGAACGAAGTGTGCCCGGTATATGCCGCGCGCGTGGTAAGCGAAGTGCAGCCTAACGACGATGAAGTCATGGACTATCAGTGGGTTGACCTGGCGACCGTGTTAAGCGCGCTGGCCGCCACGCCGTGGGCGTTCAGCCCGTGGATGGTGCTGGAAGCGGAAAATCGGGACGCCCGCCAGGCGCTGACCGACTTTGTTGCGCGTCTGCGCGGGTAAGCTAACTATTCTCCAGGCCAGGCGCAGCCCTGTGCCTGTCGTTAATGCCTGGCGGCGCTACGCTTGCACAGGCCTACGGTA
>P_525
GTTGTGTCTGGCGTACCTTGACGAGTACCGTATTGCTAAGGTTAATCCGATTCTGCTTCTTTCTACCTGCAGCACCTCCTGGCGTCTATCTTCGACCCGTTCGGCAACGCGGTGCACACCGCGCTCTCCTTCGATCTGGTCGGGGAGCATTCTGGTTTCCGGCGCCGGTCCGATCGGCGTGATGGCGGCGGCGGTAGCGAAACACGTCGGCGCGCGTAACGTGGTGATCACCGACGTCAACGAGTACCGTCTTGAGCTGGCGCGCAAAATGGGCGTTACCCGCGCGGTGAACGTGGCCAAAGAGAACCTTAATGACGTAGGTGCTGCAGGTAGAAAGAAGCAGAATCGGATTAACCCTTAAGCGAT
>P_526
GTTATGTCCTGTACTTCGTTCAGTTACGTATTGCTAAGGTTAATCCGATTCTGCTTCTTTACCTGCAGCACCTAGACGGCCTTTCTTGCCCTGCTCGCTGGAGAACCAGGCGCTGCCCGCCGTCCATAGCTCCAGCGCGACATCGCGCGGCAGGCGGTTGGCGTCGTCATACATCGCCATCCCGCCAACGGTGCGCCCGGAGACCAGCCAGTACAGCGCGGTCCACGGGTTATAGCTGGCGACGCGGGTCGCATCGGTGCCCAGCCCCACCGGCACGTCCAAGGTGCTGCAGGTAGAAAGAAGCAGAATCGTAACCTTAGCAATACGTTTGT
>P_527
CCAGCGATAGTCCCAGGCCAGATACCACTGGGCGAATATTGCCGGCAGATTGACCGCCATGCCGGCCGCCACCAGCAGCGCGCCGGTACGCCGGTAGTGACGCAGGCTAAACTGCCCCTTCAGCCAGCCGCTGCGCAGCAGCGCCGCGCCCATCAGCATCATCCCCGCCAGCTGCCAGCCATACTGCGCGCCCAGCGCCAGCAGATTGTCAGATAA
>P_528
TGTTTTGTTCACGCGTTCAGTTACGTATTGCTAAGGTTAATCCGATTCTGCTTCTTTCTACCTGCTCTACGCAGATCGTCAGCCCGATTAGCGGCTACGTTTCCCCCGTCGCTCGGTACAGCCTGGCGCGCAGATCGGCACCACCACGCCGCTGATGGCGGTGGTCCCGGCGACCAACCTGTGGATCGATGCTAACTTTAAAGAGACTCAGCTGGCGCATATGCGTATCGGCCAGCCGGCCACCAGTGATCAGCGATATCTATGGCGATGACGTGAAATACACCGGTAAAGTGGTCGGTCTGGATATGGGCACCGGCAGCGCCTTCTCTCTGCTGCCGGCGCGGAATCCAGGTGCTCAGGTCAGAGAACAGAAATAGATAACCTTAGACAAT
>P_529
GATCGGCAGGTTATGGATGGAGAAATGACGCCATAAATGGCTTCAACGTGATACTGCTCCAGCGTTCTGGCGATGGCATCGCCGACGGTTATCATTTCGCTCATTGCTCACCCTTTCTCAGTCGCACCGAGTGGTTGACGCTATTACCCGTCGCCAGATAAATGCTCTTTTGTTGCATCCAGGCTTTCAGCCCCTGGATCCCTTTTTCGCGGCCCAGACCGCTCTCTTTAAAGCCCCCAAACGGGGTCGAAATGGAGAAAACTTTGTAGGTGTTGATCCACACCGTACCGGCTTCCAGTTGTTCGCTCAGACGCAGCGCGCGGCCGGTACGCGGCTGCCATTGCCGCCAGTCCGAAACCGGTGGTTGCGCCTCGCGATCAGCGCCGCTTCATCGTGAAAACGCATCGCCACCAGAACCGGTCCGAAAATATCTTCCTGGCAAACGCGGGCCTGATTGTTCAGCCCTTCAATGATGGTCGGCAGGAAATAGCTGCCTGCCGCCAGCGCCGGATCCGCCGGGATCTCGCCGCCGCATAGCACGCTGCCGCCTTCGCGTTTCGCCAGCTCGACGTGCTCCAGCACGCTCTGCCGGTGTTTATCGTCGTCGGCCCGACGTGGGTGCCAGCGCTGAACGGATGGCCAACCCGCAGCCCTTGGGTTAACTCCAGCAGGCGGGCCATTAATTGCGGATACACTTTGTCATGAACAAACAGCCGCGAGCCGGCAATACAGGCCTGGCCGCCGGAGCTGAAAATGCCGTAGCAGATGCCCCGCGCCGCCTGTTCGATATCGGCATCTTCCAGCACGATGGTCGGTGATTTGCCGCCCAGCTCCAGTGACGCCGGGATCAGCTTTTCCGCCGCCACATGCGCCAGGTGACGTCCGGTGGTGGTA
>P_530
ATATCTGGTTCCTTCGTTCAGTTACGTATTGCTAAGGTTAATCCGATTCTGCTTCTTTCTACCTGCAGCACCTCTGCTGATAGTCAGTTGGCACCTGCTGCGCGATGATAAACGCGCAAATCCGCTCGCCAAGCAGCGTGTCCGGCGCGGCGACCACCGCGCAATCTTGCACTTCCGCTAAACGCAGCAGTGCCGATTCCACTTCAGCCGCGGCTATTTTTTCTCCGGCGCGGTTGATCTGCTCTTTTATGCGTCCCTCAACGTGCAGGTTCCCCACCTCATCCAGCCTGACATTGTCGCCTGTGCGGTAAAACCCTTGCGCGGTAAAGGCCTGCGCGTTGTGGGCAGGGGCGCGGTAATAGCCCGAAATGGTATAAGAGGTGCTGCAGGTAGAAAGAAGCGAATCGGATTAACGCGCGA
>P_531
GGCGGACTCCGTTATCGACGACAGGCGCCGGGACGTCGGTTGTCGCAAAGGCGCTGGCGGCGGTAACGGTGGCGATAGCGAACAGGGCAAGCAGAGCTTTTTTCATCCGGGATTCCTCAATAGCAAGTCCCAAAAGAGTAGAGGGTGCCGGCAGGCGGAACAATCCCAGGCGGCGCGAATCCTCTGAATCTTCTTTTACCTCGCGAATGTA
>P_532
GTTGCCGTGGGTCACCAGCAGAAAGGTGCCCGCCAGCGAGGTGCAGATAGCCCCCAGCACCAGCGGAGTGGGACGCGCTTTGCGGGCGAGGGCGAACCAGGCGACGATGATCGTCGGCGACAGAAACTGCAGCACCGTGGCCGTGGCGGCATCGGATTTTTCAATGGTCATCAGAAAGGTGAACTGCACGGTTAGCGCGCCAAACAGCGAGAAAAACAGCAGGCTTAGGGCGTCGCGGCGGTTTTGCAGCACGCGGAAAATGCGGTCGCCGTGAACAAAGCCGAGCATCAGCAGGATCAGA
>P_533
CAAACGGCGTCGGCTTATTGGTAACCAGCGCCAGCGGCAGGCCTTTGGCATGCAGCGCGCCGAGCGTATCGGCCACCGCCGGGAACAGGAAACTGCCCTCTTCCGCCGCTTCGGCGTAATAGCGGTCAAACAGTTTACGCAAAATGCGCAGCTGCTCGTCTTGCGGAATATCATGATCGTCGACGGAAGGCTTGCCCATCGCCGCACGTAACGTTGCTCGCTCCTGAGGCGAGCCAGGTCAGCGCCCGCTCCATCAGGACATCA
>P_534
ATTTTTTTGACGCCTTCGTTCAGTTACGTATTGTTTAAGGTTGATCCGATTCTGCTTCTTTCTACCTGCAGCACCTGTCATGGTTAAACAGCCCGCGAACATCATCATTCAGCACATCGTCAAATGCTCCAGGGCTTGATCATTACCGGAATCCCCACAGGGGTTCAGAACGGCTGTTGAACACCGAGCCATAGCCCAGAATGCGGGTAGGTTCATCGGTGCGTTGCTCGGCTCTGACCTCCCCGCTGTAACAGCGCGTTTCACGGTCATTCATTGGGCTTTTCCTCGTCGGTTTTAGGTGCCTTAAAATCGTCTGCGGGGTTCGCGGCGTTAACGCTCACCAGCATTTCATCCAGGCCATCTACCGGATTCATGTCTTCGAAGGCTCGCGCTTCATTGCGGCTCATCCAGCCATCAGTGATCGCAAAGTGGTAGAACTGAGCACGTTCCTGCGGGAGGTGCTGCAGGTAGAAAGAAGCAGAATCGGATTAACCTTAGCAATACAT
>P_535
GTTTCCCCGGCTGCGCAATCACGCGCTGCCACTGGCGGCAGTCGAAGGTGTCCCCTTCTTTGGTGACAATCAGGCTGGCAATGGCGTCAGGACTCATCATCGCGCTCTGCGGCCCTTTCGTTTGCCAGAAACCTGCAAGGCCAGCCGGCGCCGGCGCTTTAACGACGTCCTCATAACGATCAACCTGTACGCAACCGGCCAGCGCCACCACCATGCCAGCAAAAAATAACTTTTTCATCATTCATCCCACAAGCCGATAAAAAAGTATTGTGGCATTAAAGCGTTAAGCCTTCCACCCCCACCGCAAAGGGATAAGCCAGCACTCAGCAACCGCTAACGTGGGTTTCATTTGAAGTAAGGAAATTCTGAAAGTAAAAGAATACTGGGCGCGTAACCATAGCATCTATGGGCACTTTTTGTTTTTAATTCGA
>P_536
GAAAAATTACTGGATAAGCTGGATCCTACATCAAAAGCGTTTGATGAGCTGGATAAAGCAATGGAGCGGCTGAAAAAGGCAAATCTATCTGGTGTGCTGGGGGCTGAGGAATTCAGCCACTACAGTTCCATCATTGATCAAACCCGCAATCGTCTTCAGTCTGCTCAGGATGAATTGACTGGGTATACGCAGGCCCAGAGAGAAGCTGCGAAAGCTGCTCAGGATTCAGCAGCGCAACAGGCGCAGCAAGAGCGAATTCTCACGCAATTACAGGCTCGCCTTGATCCCGTAACCCACGCATTACAGGCTCTTGACGAGCAGCAGCGGCAAATTTTCGAATATACGTATAGTGGTGCGCTTAGTATCCAGCAGTATGATGCCTACAGTGCCAAAATTGCCGAAGCCCGCCGTGAGTTA
>P_537
GTCCTCTTACTGGTTCGTTACGTATTGCTAAGGTTAATCCGATTCTGCTTCTTTCTACCTGCAGCACCTCTTTTTTCATCTCTTTTTGCATCGAGGTACGCAGGATCGTCAGGAAGTTATCGTCAAACAGCGCCATCGAGACGCAGTGGAACATATTTTGCCATAACCACCGCAGGCAGCATGCAGGCTAACAAAGAGGCAACAATCGTTTTCTTAATATTCATAGTTGATCCTTGATTTTGTAGGTACGCCGGTGAATGAAACAAAATGAAAAATTAATTTCCGTTACGTTGCGACAAATAGGTGCTGCAGGTAGAAAGAAGCAGAATCGGATTAACCTTAGCAATAC
>P_538
CTCTCTTACAAGAGGACATGGGCATCTCATTTAGTTGAAATTTGTACGCCAATACAAATGACAATCTTAGAAAGGATCTCTTGCAAATTGAAAGTAAGTTATTGATTTGCAGGATCTTGAGAGTTCTGTAGTATCCTCCGTTCCGAAGACATTTCTGAGGTGTCAGGAGAGCGATGTAATCCCACGTCCAGCAGATAAAACAACTTCCTCTGCGAATGCAAAACGTGCATACCGGAAAGGTAAGCCAATGTCTGCCAGTGAGAGACAGCTTGCCGCGATTGCGCGGAAACGCGAAACGCATAAAGAAGTTAAGGTTTTTGTTAAAAACCCACTAAAGGACGTGATGATAGCGGTTTGTGAAGAAGAAGGTCTGACACAAGCCCAGTTTATCGAGAGGCTCCTTGAGCGAGAGCTTACAGAACGCGGTCTTTTAGATGTAAAGACTTCACATTCTTGATCATGTTTATATTGAGTGCTAGATTGTTGATGA
>P_539
CTATCAATCCAGTAAAGGCTATTTGCTCTCCACCCGCGGCAACGGTTGTCCAAACACGATCGCTGAAGGCAGCTGCTACCTGCTGGGTAACCCTGACCTCGACCCGGAGATCAGTATCAACAAAGAGATCGGTATCGAATTTAACCTTAATGGTTACGCTGCCGGAGTCACCTGGTTTCGCAACGATTACAAAAACAAAATCGTCTCCGGAACAGAGGTATTGGGCTATACCTCCAGCGGCAATAATATTTTGCAATGGCAGAACGGCGGCAAAGCCGTGGTCGAGGGGCTGGAAGGAAATCTGCTAATCCCGGTGCTGAGAGATGTCCTCA
>P_540
GTTGTGTAACCCTCTTCGTTCAGTTACGTATTGCTAAGGTTAATCCGATTCTGCTTCTTCTACCTGCAGCACCTCCGCCGCCCACTGCGCGGACTCCAGGCTGGCCGCCCGGTAAAACCAGCGGATCGGCGTGTTATCCAGTACCGTGGTTTTCACAAATTCAGCGGGCAGATCCTGCCCGCACTGCCCGAAATCGCCCAGCGACTGGTGCGCGAGCAACAGATTGCAGTCCCGGCTGCGCAGCGTCCCCAGTGCGTTCAGTACATACTTCGACAGCAGATATTTAATTTCATCGAGCATCACGCTGACGTGTGGCCACTCCCGGAACTCGTCCCGCGCAATGATGATTTGCGCGCAGCGGGCAAACAGCATTTTTTGCACACGGATCACCGCCTCGTCGTCCATCGAGCCGATAACGTACAGGCAGCCGCCGCCGTTAGGTGCTGCAGGTAGAAAGAAGCAGAATCGGATTAACCTTAGCAAT
>P_541
GTAGGATATTTAATGAGATGGTCACTCCCTCCTTCCCGGTACTATGCTGAGGACAGGCTTTCATTCGGAGAACTATCATGGAAAACATTGCGCTCATTGGTATCGATCTGGGTAAAAACTCTTTCCATATTCATTGCCAGGATCGTCGCGGGAAGGCTGTTTACCGTAAAAAATTTACCCGGCCAAAGTTGATCGAATTTTTGGCGACATGCCCCGCTACAACCATCGCAATGGAAGCCTGTGGCGGTTCTCACTTTATGGCACGCAAGTTGGAAGAGTTGGGGCATTCCCCAAAGCTGATATCACCACAATTTGTCCGCCCGTTCGTTAAAAGCAATAAAAAACGACTTTGTCGACGCCGAAGCTATTTGTGAAGCTGCATCGCGTCCGTCTATGCGTTTTGTGCAGCCCAGAACGGAATCTCAGCAGGCAATGCGGGCTCTGCATCGTGTCCGTGAATCCCTGGTTCAGGATAAGGTAAAAACAACCAATCAAATGCATGCTTTTCTGCTGGAATTTGGCATTAGCGTTCCCCGAGGAGCTGCCGTTATTAGCCGACTGAGTACCATTCTTGAGGATAATAGTTTGCCTCTTTACCTCAGCCAGTTATTGCTGAAATTACAACAGCATTATCACTATCTTGTTGAGCAGATTAAAGATTTGGAATCCCAGTTGAAACGAAAGTTGGACGAAGATGAGGTTGGACAGCGCTTGCTGAGCATA
>P_542
GTTTATCGTAGCCGCCTCGCCCATTCTTCTTGATTTCAGTTACGTATTGCTAAGGTTAATCCGATTCTGCTTCTTTCTACCTGCAGCACCTCGTCCAGCCGAGGCGCGCGCCAGGTCGCCGCGATCTTCGATAATGGCATCCAGCATTTGACGGTAGTGCGCAGTGATGTTTTTCACATAACTCATGTCTTTGTAACGGCCTTCAATTTTGAAGGAGCGTACGCCAGCGTCGATCAGCGCCGCCAGGTTGGCGGTCTGATCGTTATCCTTCATCGACAGGAGATGTTTCTCATAGGCCACCACCCGCCCCTGATCGTCCTTCAGGGTATACGGCAAGCGGCAAGCCTGCGAGCAGTCGCCGCGGTTGGCGCTGCGTCCCGGTCTGGGCGTGCGAAATGTAACACTGCCCGGAATAGGCCACGCACAGCGCGCCATGGATAAAGAATTCGATAAGGTGCTGCGGGTAGAAAGAAGCAGAATCGGATTAACCTTAGCAAT
>P_543
GTGACCGACGCCGTTAAGCTGGCGCTGGCGCGGGCGAATACCGACACCTCTAGCTATAACGTCGACCAGATAATCATCAACCGCCACGACGAAGAATACCTGACCGACAACATCAACGATCCGGATGCGGTTTCTGAGGTGAAGAAGGTGATCAATAACAGTATCGAACGTCTGACCACGCGTGTCCTGACGGCCATCGATAGCTTTAAAGGCTATTCGCACGCGATCGTCATTGGCGGCGGCGCGCCGCTGGTTGCCGACGCCATTCGTGAACGGATGGGTCTGCGCGAGGATCGTTTCGTGGTGGCTGAAGA
>P_544
ATCTTCACAGCGAGTTCAATTTCACTGAGTCTCGGGTGGAGACAGCCTGGCCATCATTACGCCATTCGTGCAGGTCAGAACTACCCGACAAAGTCGCTACCTTAGGACCGTTATAGTTACGGCCGCCGTTTACCGGGGCTTCAATCAAGAGCTTCTCCTTACGGATAACCCCATCAATTAACCTTCCGGCACCGGGCAGGCGTCACACCGTATACGTCCACTTTCGTGTTTGCACAGTGCTGTGTTTTTAATAAACAGTTGCAGCCAGCTGGTATCTTCGACTGGTCTCAGCTCCATCCGCAGGGACTTCACCTACACACCAGCGTGCCTTCTCCCGAAGTTACGGCACCATTTTGCCTAGTTCCTTCACCCGAGTTCTCTCAAGCGCCTTGGTATTCTCTACCTGACCACCTGTGTCGGTTTGGGGTACGATTTGATGTTACCTGATGCTTAGAGGCTTTTCCTGGAAGCAGGGCATTTGTTACTTCAGCACCGTAGTGCCTCGTCATCACACCTCAGCCTTGATTATCCGGATTTGCCTGGATAACCAGCCTACATGCTTAAACCGGGACAACCGTCGCCCGGCTAACATAGCCTTCTCCGTCCCCCCTTCGCAGTAACACCAAGTACAGGAATATTAACCTGTTTCCCATCGACTACA
>P_545
ACTCTTCTGTCTGTGTATTTCGTTCAGTTACGTATTGCTAAGGTTAATCCGATTCTGCTTCTTTCTACCTGCAGCACCTCCAGCCCTGAGTTGTTAAATCCGTCCAGAACCTTCATCAGCTCAGCACTGTAAGGGCGTGGCGGGCGTTCGTCGAACAGCTGCAGCTGCGAAACGCCGGAGCCGGTGAAGTCATTCAGCATAACTCCGGCTTTGGCATACCGGTGCCCATCCCTCCAGATACGCTCCAGAGCCGTTGTAGCGGCTGCAATGATGTCCCTGGTGTCCTGAGTGGGTGTAAGAAGTTTTTCCGTAGCCACGTTGCCGTAGTAAGGCTCTTAATGGCGAACGGAGACGTTTTGATGAAAACGGAAATATGCCGGCAATACTGGTGCTCTTTACGCAGTTTTTCAGAGGCCCGCTCTGCGTGCTGACAGATAGCCTGACGGAGTGACTCGTACTCCGTGATCTTAACACCAAAACTGCGGCTGCAGACAATTTGCTGTTTCGTCGGAGGGGCTTCCTCAAGCGAAAGGCAGCTTTCCCCGTTCAGTTCCCGTACCGTTCGCTCAAGGACCACAGAAAAATTTTTGCGGATGAAGGCCGGGTTCGTCAGGGCGAGATCGAGCGCGGTCTTAATGCCCAGTACATTCAGCTTGCGTGCAATACGGTTACCCACCCCCCAGATAGGTGCTGCAGGTCAAGAACAAGAAATCGGATTAACCTTGGAAATTAG
>P_546
ATGCACTTTTTTATCGTCGATGGGATCTGATGCTAAAAAAGGTAAATATGAAAAATATGTTTTATTTATAACAAAAAATTAACTGAGGGGTTTTATCATGATTTCTGCGAGTACCTTGAACTCAGAACTCATCAATAAAATCGCGCGGATTTGCGCAAGCCACCAGTCTGGCGGTTGTGGTCGTCAATATTCACGGTGATGAGATTTCTGAATTGTTTAATTTCACGCCGTTTTGCCAGCTGATGCGTCAA
>P_547
GTGCCCCTCAATCAGCGCCGAATTTCCAGCGATCCGAAAACGCCGGTGAGCCGGGCGGAGGTCCGCGAAATTATCGCCATGCAGAGCCGTCTTCCCTGTCTGACCCTGAACGCTGGCCAGCTTCCGGCGGCATTAGCGACGGCGGGCGAGGAGAAGCGAGTGTTGATTGTCGACGCCA
>P_548
AACCAAGGTCCATCAGACGCTTGATGCTCAGGGTGATTTCACGGCGCAGATCACCTTCAACGACAAATTTACCTACTGCTTCACGCAGAATATCAATTTGTTCTTCAGACAGCTCACTGATCTTAACATTTTCAGCGATGCCCGTTTCAGCGCAGATGGCTTTAGAACGGGTTTTGCCGATACCGAAAATAGCGGTTAAAGCGATAACGGTATGTTTGTGATCAGGAATGTTAATGCCTGCTATACA
>P_549
ACATTATCCAGAGAAAGCGGCTAATCCAGGTGACCTTCCAGCCAGCTAAGGAGATCGCGAATAATCCCTGCTTGATCCATAAAATGTCCCCATCCTTAAACACAGGTGCCTGATATTAAAGTAGCGGATAATAGTTGATGTTTTAGCATTCAGTGTTTTTTTTGCTTTTAAATGCGGTAGGTCAGGGGATTTGAACGATAATTTTGTAAAGCTGTGATCTATAAACCTTTTCTGCTAAGTGCGTGATAATCACTCAGCTATATTTTTTAATAATGGTAACAATATGAAATACAAGAAGTTTGCGATGGGGCTGCTCCA
>P_550
TTATCTTTATGTTGACGTGTCTTTCGTTCAGTTACGTATTGCTAAGGTTAATCCGATTCTGCTTCTTTCTACCTGCAGCACCTAAACGAAGCCATCTATAGAGTTCGGTACTGATTACGACAAGTCCCAGCTGGCGGAAATCATGTGCGGTTCTGACCTGGTGGGCAATATCGTCGATAACTGGCTTCGTCATGGTCGTGACCTTCCTACGGTGGCGTTCTGCGTTAACAAGGCCCACGCAAACTTTGTAACCATGCAGTTTAACAAGGCGGGCATTAACAGGTGCTGCAGGTAGAAAGAAGCAGAATCGGATTAACCTTAGCAATAC
>P_551
GTGGCAGAACGCCGCCTTTGAAGGGATCAGTATGGATTGCCTGGGGCTGGCGTCCATTCAGGCGACCCAGAGCGGGCTGATTGAGGTGAATGGCGAGAAAATTCCCGCCCTGCGCGGCAATCGCCTGAGCGACGGCCAGCCGTTGACCATCTATCCCGGTGAGGTGCCGGCGCGCCTGCCGGGCCAGGCCTTCTGGCAGCAGCAGGGATTTCAGTTTGAAAACTTTCGTCCGCAGGTCATGGATGTCGATCGGCCTTTGCCGCACATTCGTCTCGACGCGGCGCTGGAATTTTTGATTGGAGATAAACTGCGATGAGCGAACCGTTAAAACCGCGGATTGATTTTGATGGGCCGCTGCAAGCGGGAACTTCCGCCGCTGAAAGGCGCTCGCGCCTTCGACACCCTGGAGGCGGAGGAGCAAGCCGCGCCAGCGCGGCTGGTGACCGGCGAAGAGGAAGAGGGGGCGGCGGAAGCGGTGGTGGAGTCGGTCCTGCGACCCAAACGCAGCCTGTGGCGGCGGATGGTCAGCGCCGGACA
>P_552
CTCCTGTTCACGCGTAGTTACGTATTGCTAAGGTTAATCCGATTCTGCTTCTTTCTACCTGCAGCACCTGATATTTAGTCAGCTCGTAAATCGCAACGTCGACATCAAACAGCTGACAGTTATCGCGGCTCATCAGCGGGTTGAGCGACAGTTCGCCAAGGTTTTCCATTTTCACCGGCATTTCGGCAAGATGGCGATCGCTGCAGCAGCAGGGCGGCACCCATTTGCCGGAGGCATCCAGCAGAATATGCTCATGCATCAGAGTAACAGGTGCTGCAGGTAGAAGAAGCAGAATCGGATTAACCTTAGCAATAC
>P_553
GGGATGATGGCTGGCGTATTGATTACCGGTTTTGAGCCGTTCGGCGGCGAAACGGTTAACCCTTCATGGGAAGATGGTTAAGCAGCTGGATGGCATGATTATTCGCGGACAGCAGGTGGTGGCTAAACGGTTACCTGCGTATTCGGCGAAGCGCTGACGGTGCTGAAGGCGGCGCTGGAAACCTATCAACCGCGGCTGACGATTGCCGTCGGACAGGCCGGCGGCCGTGTCGATATTACCGAGTCGAACGTGTAGCGATCAATGTCGATGATGCGCGGATCCCCGACAATAAAGGCCAGCAACCGATCGATGAGCCGATCGTCGCTAATGGCCCTGCGGCCTGCTTCAGTACGCTGCCGATCAAAGCGATCGTTAGCGCGTTGCGCCAGCAGGGGATCCCGGCCTCGGTGTCGCAAACCGCGGGCACCTTCGTCTGCAATCACGTGATGTATGGTTTGCTGCATCA
>P_554
TTGCCTGTACTTGGTTCGTTCGTGCCTTGTTAAGGTTAATCCGATTCTGCTTCTTTCTACCTGCAGCACCTAACGGCGGCTTGTTCAGCATCTGGCGGGTAGCGATATCGGCGCCCGGGTTCTTATCATAGAAGCCCTGCTGACGCGTCAGATCGTAGGCCGCGGTAGTGATCGGCAGGTAGCCGGTTTTCTGGTGCCACTGGGCGCATTTTCCGGTTTGGTCAGGAAGTCGAGGAATTTCGCCACGCCGGTGTAGGTCTCTTATCTTGCCCTGCATAGACCACAGGCTGGCCCCGCCGATGATGGCGTTCTGCGGCGCGCCTTTCACGTCGGCATCGTAAGGCATCATAGGTGCTGCAGGTAGAAAGAAGCAGAATCGGATTAACCTTAGCAATA
>P_555
GAGCAATAACCTGACCTGGATGCTGCAAGCAAGAATAAGACGACCGGCGACCGGCTGTCAGTAATCCCGCAGTTTACCCTGAACTCGACTTTGAGCTGGCAGGTTCGTGAAGATCTCTCCCTGCAGAGCACCTTTACCTGGTATGGTCGACAGAAACCAAAACGCTTTAATTATAAGGGCGAGGCGGTCAGCGGCAGCGAACTAAACGAAGTCAGCCCATACAGCATTGTCGGCCTCAGTGCGGCACCGGGATGTGAACAAAAATCTGAGCTTCACCAGCGGGATAGATAACCTGTTTGATATCCGCCACTACCGGGCAGGGAATGCGCAAACGACCGGCAACGCGACGAGACGGGAGCTTATCTGTATA
>P_556
ACCGCCTGGCAGGGCTACGAGCAAGTGCCACATGGATCATGCAAGGCTATATGACCCTCGCTGTTGAAATCTGGCAGCAGCTGGCAGAAAGCGGAGCGCCGATGCCGACGCATCTGTTTTTACAAGCCGGGGTCGGGTCGTTTGCCGGTAGCATCATGGGATATTTCATCGAAAAGATGCAGCAGCAGGCTCCCACCATCATCATCGTTGAGCCGCACAAGGCGAACA
>P_557
GTTTTGTCCTGTACTTCGTTCAGTTACGTATTGCTAAGGTTAATCCGATTCTGCTTCTTTCTACCTGCAGCACCTGATATCCCACATTGAAGGTCTGGCGGGTAACGTCGCCAGCAGGATCAAACCGACGACAAATATCACCAGCCCCAGGGTGGATATCGCCGGGGCTGATATCGTGTCCGCCCAACGGCCTGCATGCGGCGCAATCAGCACGATCCCTAATGGCCACGGCGTAAACAGCAGGGCAGACACTACCGGACTGTAGCCGTATTCGCTCTGAAACAGGAAGGGTAGCGCAATAAAGGTGATCCCCTGACAACAAAAGCAACCATCGACGTGAAGGCCGCGAGGGTAAAACGTTCATTTTTAAACATGCTCGGCGGCAGTAAGGGATAGGTGCTGCAGGTAGAAAGAAGCAGATCGGATTAACCTTAGCAAATGGATATTGCATCTATTGGT
>P_558
GTCTCGTTTTATGATGAAAAATATGTAGAAATTTCAACGTGAAAGGCTTTTACTTTTCCGTTCTAACTACCGTCAGGATGAGTATGTCAAATAGTGCGATGAGCGTGGTTATCCTTGCTGCAGGCAAAGGGACCCGCATGTATTTCGATCTTCCTAAGGTGCTGCATACCCTGGCCGGGAAGCCAATGGTGCAGCATGTCATTGATGCCGCTAACGATTTAGGCGCATGTGCGGTACACCTGGTATACGGCCACGGCGGCGATCTGCTGCGTCAGACTCTGCATGAAGACAACCTGAACTGGGTGCTGCAGGCCGAGCAGCTCGGAACCGA
>P_559
CCGGAGCAACAGCGCCTGTTTGCCCAACAGGCCGCCGAGCGGATGATGGCCTGGCCGCCGGTAGTTCTCGCCCACAACGTGGCGCTGTTTCTCTCCTTTGACGGCGAGCTGGACACCCAGCCGCTGATCGACCAGCTCTGGCGCGCCGGCAAGCGGGTATATCTCCCGGTGCTGCATCCCTTTAGCCCCGGCAATCTGCTGTTTTTACACTACCATCCGCAGAGCCAACTGATCGTGAATCGCCTGAAGATCCGCGAACCGAAGCTCGATGTGCGGGATGTGCTGCCGCTGGCTGAACTCGATGTGCTGGTGACCCCGCTGGTGGCCTTCGATGTCAGTGGCCAACGGCTGGGAATA
>P_560
GTCGCCGCCGGGATCGCCCACCCTTCTCTGGCGACAAGATCCTGGGCGTTAAAGGCCAGGTAGACCAGCGCCGGGACGATCATCCCGCCCAGCGCGGCTATCACCGGGAAGACCGCCTGACGGCGGCTCGCCAGCGAGCCCTGAATCAGCTCACGTTTGACCTCCAGGCCAATCAGCAAAAAGAACACCGCCATCAGGGCATCATTGATCCATA
>P_561
CTGTCCCTGTTCTTCGTTCAGTTACGTATTGCTAAGGTTAATCCGATTCTGCTTCTTTCTACCTGCAGCACCTATGGCAGCGGCGCGGGAGCTGGTCACGACCATCGCCTTCGGCCTTGCCATCCAGCCGGTGGGCGACGTTTTTGGTGAAGTGCTCAACGATAAACTGTACCTTCTGGGTCACATTGGTGGGATGCAATGACATCCACTGTGCCAGGGCGCGTTTGGCGGCCTTGCCGCTTACCCGCTTGCTGTCTTCAAGCTGCTTGGAAAGGTTGAAGGCCGTTTTTATGAGGAAGGTGCTGCAGGTAGAAAGAAGCAGAATCGGATTAACCTTTGAT
>P_562
TATACCGTACTTCGTTCAGTTACGTATTGCTAAGGTTAATCCGATTCTGCTTCTTTCTACCTGCAGCACCTGTAAATCGCGGCAAACACCCCGCCGCGGTCGATATCGGCCACCAGGATCACCGGGCATTGCGCCATCTCGGCCATGCCCATATTGACGATATCGCGGTCGCGCAGGTTAATCTCCGCCGGACTGCCGGCGCCTTCCAGCACCAGCGCCTCATACTCTCCGGCCAGGCTCTGGTAGACCGCGAGGATCTGCTCGCGCAGGCGCGGCTTGTACTGGTGATAGCTCACCGCATCCATGCTGGTCGCCACAGGTGCTGCAGGTAGAGAACGAGAATCGGATTAACCTTAGGCGAAATC
>P_563
AAGGGAACCATTATCTGCCTGTGCGATATCACTGGCGTCATGGCTGAGCCATGGGTCGAAGCAGGTTATCGCGCCGTCCTGGTGGACCCGCAGCACCCTGAAACTTCGATCGACGGTCCTGTTGAGCGCATATCAGCAACCATCCTTGAGGCGATGCCGCGGCTATCTCAGATTATCCGCTCTGAAAACGTCGTCATCGTCATCGGCTTCCCGCCATGCACA
>P_564
CTGCTGCTGTTAACCGGCTGCGCGCAGCCTGCCGCACAGGCCGGAGGCGGCGGTGGCGGAACAATAAAAGCCATCAACCACACAAAATGGGCGATCAACCACTTCAGTGTCAACGGCCAGTCGGGCATCGATTCAATAGGCCCGTTTCAGGGGGGCGGAGGCGGCTGCTGCTTCAGCGTGCCCGCCCGCTGGACGCCGGGTATGACGGTGCGCGTTGAATGGGAAACCGGGCAGGGTTCATCCGCGGGTTTCCCGGGGTTTGCTGATGAGGCGAAATACCTTGCCTGGAAAAAAGGGATTGATGCCCAAAAGAGGCGGCGCAGGCAAACCGTTCCGCTGCCCCGACTATAACA
>P_565
GTGCGTTCAGCGCGGCGTCCGGTGGCGGGTATCGCTCGTCGTCGGTGCGCATCGCGGATACAGGCGAACAGCTTTTGGGAACCGATAGTGTCAAAGGCAACCGAACAAAACGACAAGCTTAAACGAGCGATCATCATTTCAGTCGCGCTGCACATCATTCTGATCGCGCTGCTGATCTGGAG
>P_566
GTTATACCCTGTTACTTCGTTCAGTTACGTATTGCTAAGGTTAATCCGATTCTGTTCTTTTCTGCCTGCAGCACCTGTGCCCTTCGATGGCCGCGATCTTCGCCGGCTGATGCTCAAGGGTGTTAAGACCATGCATATCCCCCACCACCGCCTGGATCGGCGCCACCATCACCACGGTGATGTCTTTACGGATCTGCTCGCCCACTTCCACGATGTTGAAGCCGTGGGAGTAACCCAGCGCTGCGCCGTCTTTCATCAGCGGCTGTACGGAGCGCACAACGTCTGAGTGCTGTTTGTCCGGCGTCAGGTTAACCACCAGGTCCGCCTGCGGGATCAGCTCTTCATAAGTGCCGACTTTGAAGCCGTTTTCAGTCACTTTACGCCAGGAGGCGCGCTTCTCAGCGATCGCTTCTTTACGCAGCGCATAGGAGATATCCAGGCCGGAGTCACGCATGTTCAGACCCTGGTTCAGGCCCTGCGCGCCGCAGCCGACGATGACCACTTTTTTACCCTGAAGGTAGCTTGCGCCATCGGCGAATTCGTCGCGCGCCATAAAGCGGCATTTGCCCAGCTGTGCCAGCTGCTGGCGCAGGTTGAGTGTATTAAAGTAGTTAGCCATGTCTGTAACTCCGTGATGTTGTGTCGTGCTTATTGTTCGAGGTGCTGCAGGTAGAAAGAAGCAGAATCGGATTAACCTTAGCAAT
>P_567
GTGAGCATCGCCACAGAGTGGTAGCTTGCGAAATCGCTGTCCTCATCCCCGGCAAACAGGTACCGGCTAATCTGTTCAGCCGCACGGCTACCGGCGCAAATCACCTCAATCAGCCGGTTAACCGGCTCGCTCTCGGAGATCGACACCCAGCTTTCAGGACGAATTAATAGCTCAACGGCCAACGGATAGAGGCTGTCGCTGACCATAAAAACCCAGTGAATATCACGGTACTGGGTCATGAGGGAGTAATAACGCTCGCAGACGGCTCGGGGGTGCGCAATCTCGCCGGAGATATCCGCGACAACCAGCACCGCCCGCCGCAGTTGTAAAAGGGTGAGCTCATCATGAGAACGACAAAAACTCAGTTCGTAATCAGGGAGGTTCTCATTGAGAATCACCTTTAACCCTGATTGCATGACGGGAATTTTACTAATAACGACGCCAAACTTACCTTGTCCTGGTAACATAACACCTCCGCTTCCTGTCGAAGTTCCTTCGCTTGCCTGCAAACGATCGGCGAGCGACTTTATCGCCATATCATTTCCTGGATGAATATTAAAATCATATTCATGGCCTGCGCACACGATATACGTAACGACCGAACCGTGGTCATACCGTGTAAAATATTATTGCCGTGTATACTTGCGATTAATATTAACACAGACGTTCCTGCGCTAATAAATTAGAAAAGATAAAAACATTATTTAGCAAAAATAATTTCAGTACTGAACATTATGAAGCATTATCTTTAATTGCTGCTCTAAATGCTTTGGGTGACATACCGCTATAGCGACGGAAAAAACGCGAAAAATAGGCTGCATCGCTAAACCCCAAATAATCAGAGAGTTGTGTAATCGTCATGCGGGTGTACTGCAGATTGCGTCGCGCTTCAAGCATCAACCGCTGATGCAATACTCCAAGAGCGCTACAGCCATAAAACTCACA
>P_568
GTTTCCACAAACGGCGACAAATTCCGCTTTGTGGGAGAGGCCGCATTCAGTCCGGATGAAATCCGGGTTGATCTCTTCAGCAGCGAAAACGGCGGCTATGTCAAAAGTGCATCGCTCGATACCGCCCTGCTGGAAAAACTGCAGAACATCGCGGAGCACCTCCGCGAAGCGGAAGGCTGGTCATGGTGTGATCGTCAGTCTGACCCGATTTCACACTACGGGAAGGACACTAAAATCTGGCGCCTGCATGCTGTCCCGCCTGTGGAATATACCGAAGCCGAATCAGAACGTCTTGCAGAGCTGGAAGCTCTGGAAGCTAAGTATGAAGACGAGAACCCCGGCGTGAATGATGACGTCGTGGCCGGGGCTCTGGAAGCCGGTCAAAGAACAGCAGACCATCGCGCACCGGGCAAAACACCGGGCATGGACGGATGAAATGAAGCAATCTGTCGGAGTCATGGCTCCCTGGACTGGCCAGGAGGTGAAAGTACAGCGCGGTGTGGTGCTGTGCGCCGATGAAAAAATGGAGGAGAAGGATGCATCCACCGATCAGGCCCCTGAAAAAGTCGATCCGCTGGACGCCGTCAGTGTCCCGTTGCTGACCCGCCTTTCTTCTGAACGCACACTGGCGGTTCAGGCGGCCCTGTTGCAGCAGCCGCAGAAAGCCGTCGCGCTGATGA
>P_569
TTTCATAGTCGGTCAGAAAGCGCGACCAGTTGATTGAGGTGCGGTAGTGGGTCAGCCCGGCCAGCTTCATCAGCTGCACATCTTCCTGAAAGCGGTTGATAAAATCGGTGGCCGCCGGGCCATAGCCGTTATGCCAGACGTGGCGATCGTTTTTGTACCAGAGATCGGGCCAGGAGTCCTGCCCTGGTTTTTTCCCGCTCCAGCCTTCGGTCTGCCAGGCGGAAGCCGCCGCGCCAAGGATAAAATCATCGGGAATGGTCATCCGTACGGTAGTCATAGGCTCCTCAGACAGGGTTGGCGGTTTGTTGATTGTCTTTGACGCTGCGCGGCATCGGCACGGCGGGAGGCGATTTTGACGAAAGGCAGATAGATAAGCACTGCGACGACGATGCAGATAAGCTGGGTCACCACCGCCCCCATCGAGCCGGCGGTGA
>P_570
TTTGATCTACTCGTTCAGTTACGTATTGCTAAGGTTAATCCGATTCTGCTTCTTTCTACCTGCAGCACCTGTTAAAGCTCAGTAGTGCCGCCATCAGCCAGATGGCGAAGAGGGAGCAAAGGATGAGCATCGCCTCAAGGAGTCGGCGCCCGCTGCTGAGTTTGGTTAGTTTGACTTCTTTGTCTTCGGTGTATTCCTGGCTCAAGAAAGGCTCTCCAGGTATCAGGCTGTTTCCTGCCTGCTGCTAAAACGGACAACAGCGCCGGGTCTCCCCGGCACTGTTGCTGTATGGATTAACAGGAGTGTAATCAAACTACGTCGAGTTTGCACCTGTTCCGTGTTAGCGCGTCTTAATAACCAGACGATTACTTTGCTTGACTTCTTCCATTACCACGTAGGTACGGGTGTCGTTAACGCCCGGCAGGCGCAGCAAGGTCTCGCCCAGTAATTTACGATACGCTGACATATCCGGTACACGGGTTTTCAACAGATAGTCGAAATCACCGGAAACCGAATGACACTCTTGAATTTCTTCAAGTTTTTGTACTGCGGCGTTAAATTGCTCAAACACATCCGGTGCGCCACGATTCAGAGTAATCTCAACAAATACCAGAAGTGATGCATCCAGATAATGCGGGTTGAGCAGCGCCGTATAGCCCTGAATAAAACCCTGTCTTTCAAGACGACGCACACGCTCAAGGCAAGGCGTCGGAGAAAGAGGTGCTGCAGGTAAAGAAGCAGAATCGGATTAACCTTAGCAATACGTACTTCTAACATCTCTTGGTT
>P_571
GACTGCTATCCGCCAGCGTTTGGCTTTCACGATATAGCACTGCGGCGCCGTCGTGCCACTCGCTGATGATTTCCATCTGATCCACTACGATATCTAACCCCGGACGGCTGCCGCCGGCGTGGTGGAAAAAACGGCTCACCGTTGGGTAGTCCATCTTCTCACCGCTCAGAGGGGATCATCGGTAAAATGGCGGCAAAACGCTTCATCAGCGCCTCAGCGCTTCCTTCGCCATGGCTTAACCAGCGTTCGATAAGGACATGGGCATCGAGGACTTCCA
>P_572
ATGTTCTCGCCTCATAGTGAAGGGGGCCAGCGCGCACCGGCCCGTCGCTGATTCTGCTGTGCTATAACCGTAGTAAAATGAAATTTATATTTCAACATTGTTGTGAAATGAAATTTCATTTTGGTGATAACAGTCGCATTTTGCGCTAACCGGTCGCCTGTGCGCTTCCCGCATCGCGCCTCGTTGCCCTCGACGCCAGGCTTCCCGCCGCTGTCGCGCCGGTAGTCGGTGCCGGTGATATTTTGCGAGACAGCTCAAACATTCATCATTTCCATTCTTGCTAATTTTGAGATAAACGCTTTAAGCTGTTAGCCAATTGAACAAACCTGCCTCTTCCGTCAGGAGTGTCCTATGGCCATCGCAATGCAACGTTTTTGTATTAACCGCAAAATCGCGCCAGCGCTCAGCATTGAAGCGTTTTTCCGTCTGGTGAACCGTCTGGGCCTGAATAAGGTAAAACTATGCGCAACGATTTACCCAGTGGAAAAGTGACCGACAATCTGAGCCATCAGCAGGTGCGCGAGCTGGCGGCGCGCTACCGCATCGAGATCCTGACA
>P_573
CTTTTCATTAAGGTGACCCATGCTCAGGCTAGACACCATCTTGCCGTCTGCCTCCTGCCGCTGGCCCTCGCGGGCTGCGGCGAACCTGCCGATCATGACGACCCCCGCATCCGGCCGCCGCTGGTCCGGGTGGCGACCGTCGAGCGCGCGGAGGCCGGCTCGCGGGCCTTTACCGGCGTGGTAGTGGCCCGAACCCAAAGCGACCTCGGCTTCAGGGTGGCGGGAAAAGTGCTTGAACGGCGGGTGGAAACCGGGCAGAGCGTCAAGCGCGGTCAGCTGCTGCTGCGCCTGGATCCGGCTGATCA
>P_574
TGTGTTTTTACTTCGTTCAGTTACGTATTGCTAAGGTTAATCCGATTCTGCTTCTTTCTACCTGCAGCACCTGGTGTTTGTTTGCGCGGTCACCCTGCTGACGCTGGCCAAAAACTGGCTTAACGCGGGTCCCCTGCCCGGTATCGCCTGCATTGCGCGACATTCGCTGGGGATCTACGGCTTTCATGCCCTGATAGTGCATGCGCTGCGCGCCAGCCATCTGGAGCTATCCCGCTGGCCGCTGCTGGATATTGTGTGGATATTTAGCGCCGCCCTGCTCGGCAGCCTGCTGCTGTCAGGCCTGGTGCAGCGGATTGATAGCCGCCGGCTGGTCAGCTAACGGAGGTGCTGCAGGTAGAAAGAAGCAGAATCGGATTAACCTAGCGATACG
>P_575
TTTTGCTTGTGTACTTCGTTCAGTTACGTATTGCTAAGGTTAATCCGATTCTGCTTCTTTTTTCTACCTGCAGCACCTGGTAAGCGTCGCCATTACCAGTCAAGGTCCGTGTTGTTATCGGGAGCCAGCACACGTCTGGGCCGCTTTGGCGTTCAGCGTCATCACCACCCCCAGCGACTGGAGGATCTTAAACAGCGTGGTTAAGGTGGTTTTGTCGGGGTGATTTTCAAAATTGGACAGCGTGGCCTGCTTAATAGGTGCTGCAGGTAGAAAGAAGCAGATCGGATTAACCTTAGCAATAC
>P_576
TTGTGCGTAGCGCTACTGGTTCCGTTGCGTATTGCTAAGGTTAATCCGATTCTGCTTCTTTCTACCTGCAGCACCTCGGTGCGCAGGGATTACCCGTTACCGTATGTTGCCGGTGGTGGGGCGTCCGGAAGCGCATGTTATTGGCCGATATTGCTCATGACTACTGGCAAATTCCGCGCTCGCGGCTGGTGGTGGAGGAGCCAGTCGACCAACTGCGGCGAGAGACGCCCTTTACCCGGACCACGCTGGAGAACGGGGAGATCCCTCATCGTCGCGGGATCGTCGTTGCGGACCCCACCATGCAGCGGCGAACCATGGCCACCTTCGCCCGCGTCTCTGGCGGGGGTGACGACGCCGCCACAGAGGTGCTGCAGGTCAAGAACGAGAAGTGGATTAACCTTAGCAATA
>P_577
ATGTTTAAGCACATCGCGCGACGGGCACTGTTCCGCAAACAAATTGCCGGTGCGCAGTTTCTCGCTCAGCGTCGGTTCGGCCATTTCACACTTACCTTTTTGTACGTACTTACTAAAAGTTAGTTAAGGTGGTAGCTTACCACAACTGCCAATAAACACGAAGGAGAAGACCCATGATCGCTCTTACCGGTGCCACCGGCCAGCTTGGTCACTACGTTCTGCAAGACCTGCTTAACACCGTCCCTGCCAGCCAGATTGTGGCGATTGTCCGCAACCCGGCCAAAGCCCAGGCGCTCAGCCAGCAGGGCGTGGTTGTCCGCCAGGCCGACTACAGCGACGAAGCGGCGCTGACCGCCGCGCTGCAGGGCGTGGATAAACTGCTGTTAATCTCCTCCAGCGAAGTCGGCCAGCGTGCTGTACAGCACCGCAACGTCATTAACGCCGCCAAAGCCGCCGGAGTGAAATTCATCGCGTATACCAGCCTGCTGCATGCCGACACTTCGCCGCTGGGTCTGGCCGCAGAGCATATCGAAACCGAGCAGATGCTGGCCGACTCTGGTATCGCTTACGCCCTGCTGCGTAACGGCTGGTATACCGAAAACTATCTGGCCAGCGCGCCGCCGGCGCTGGAGCATCGGCGTGTTTATCGGCGCCGCCGGCGAGGGTAAAATCGCCTCCGCCACCCGCGCGGATTATGCCACCGCTGCCGCCCGCGTTATCACCAGTGAGGGTCATGAAGGCAAAATTTACGAACTGGCGGGTGATGACCCTGGACGCTGAGCGACCTGGCTGCCGAGCTGAGCAAGCAAAGCGGGAAAAACGTGGTCTACCAGAACCTCAGCGAAGCCGATTTCGCCGCCGCGCTGAAAAGCGTCGGCCTGCCGGCCGGGCTTGCCGATATGCTGGCGGATTCCGATGTCA
>P_578
TTGTTATCATCTACTTCGTTCAGTTACGTATTGCTAAGGTTAATCCGATTCTGCTTCTTTCTACCTGCAGCACCTTTAAAAATGACTACAGGCCTCACGGATAATGGTGGATCTGTGACGGCTGCCGGCATATTGCGCTTCACCGGGAGAGAGATCAACCCGGAATCTGTAAGGAATTAACTTTATGTTTACAATATAACCTATTGTTGCCAAACATTTTTTAATACCCGTAGCCAGTTACGCCACAGCAGCTTATCCAGCACCAATTGATCATAGCCGCTAGCGCGCAACGTATTGATAAGCCGCGGTAAGCCGGCCACATCGCCCAGCTCGTCCGGCAGGGTGATGCCGTCAAAATCCGAGCCAAGGGCCACATGATCCTCACCCATTATGTTAATAAGATAGTCGATATGCCGGACAATGGTGGTTAAGGGCGTGTCGCTATCGCGCCGGCCGTCGGCGCGCAGGAAAGCATTGCCGAAATTGACACCCACCACGCCGCCGCTGTCGCGGATCGCCCGCAGTTGCTGGTCGGTCAGATTGCGCGGCTGCGGGCACAGGGCATGGGCATTGGAGTGGGTGGCCACCAGCGGTGACGTTGCGTGATGGGCGGTATCCCAGAACGCTTTTCATTCATATGAGACACGTCAATCTGCATCTTCAAGGCATTGACCTGCTTAATCAGATCGATACCTGCCGCTGTCAGTCCAGGCCCAGTGTCCGGGCTACCGGGAAACGAACCGTTAACGCCGCTGCCGAAGCGGTTCGCAATATTCCAGAACGGACCAATGCTGCGGACCCCGGCGGCATAAAAGGCCTGCAGGTCGCGGCCCTCGCCATCAAAACCTCCGGCACCCTCAATATGCGCCACCATCGCCAGAGGTGCTGCAGGTAGAAGAAAGCAGAATCGGATTAACCTTAGCAATA
>P_579
ATAATAGCAACGATATTAACACAAAAGGTATTATCCACTTATGGAATTTATGAGGGTATATATTCCCGTTAGTAATTGTGTACATGCCCTGATAACGCAAGACTGCCTTCAAGGACGGAATCAATGACTGTGCATAATCGGAACTCAAGCATATGATTTTATAAGATAAATGCCAATCTCTATGCAGTCCGAATGACTGTAGGCGGAACTGCTGTTCCGCCTTTGCTAACGGATCGGAGATGGGTACAGAAGAGGTTCTAAGCCATTCGACTGCTTTTATCTGCTCGGAGGATGAGCGTGAAAAAAAGTCTCTGCGATGAAACA
>P_580
GCGGCGTGATGGCGGTGTTAATGCCGGCCCTGGCGCAGCCGGTGGTCAGGCGCATTACCGGGTCTGATGATGTGGCCCTGGGGCACTTCTGTACTATCGGCTATCTGGTGCAGGCTGCGGTCGCTAAAGTTGTCGGAAAAGGCTCTCGCTCCACGGAAGATCTCGAACTGCCTGATAACTTTAAGTTTCTGCAGGATACCTATCTGGCCATGGCGGTGGTGATGGTGCCGATGTATCTCATCCCGGCTATCGCGGCGGGGCCGCAGTACATCGCGCAGTTCTCCGGCGGCATTAATTACCTGATGTATGCCTTCATGCAGTCCATTCAGTTTGTCGCCGGGGTCTTTGTCCTCTATAGCGGCGTGCGTTTATTACTCAATGAGCTGGTGCCGGCTTTTCGCGGTATCGCGATGCGTATTGTCCCGGATGCAAAGCCCGCTCTCGATTGCCCGGTGCTATTTCCCTATGCGCCGAATGCGGTGATTGTTGGATTTCTGGCAACGACTGTCGGCTCGATTATCGGCATGCTGGTTTTCCCGATGTTCGGCCTGGCGATGATTCTCCCCGGGCTGTTAACCAACTTTTTCGCCGGCGGTACGGCAGA
>P_581
ATAAGTTTATTTACCCTTTGATGACAATGATTGCAAGATTTTCATTTCAGACATACGATGGAGTTGATTGTTGCGGGATTCAGCCATTTCACAGACCACTGATTTGTGCGTCAACACGCAAACTGGCATCCTCATTGCGGGTAATCACCGTCAATCGCACTTATGATTAAACGAAACTTAAGATCATGAGATCACCTGCATAAAAAAATGATTAAGGATTGCGCATGACCCTACGTAGCATACTGGCCGCCTCGTTACTGCTTCTCCCACTGTACGGCCACAGCGCGTAAGCTCGTCGACGGCCAGCGCGTGGCGCCCGTTGGCGTCGCGAAATAGGGGAGAGCTTATTCTCGGATAAGGATAAGTTTAGCTATAAAAACTGGAATAGCGCCCAGCTCCGCGGGAAAAGTGCGCGTCGGTCCAGCACATCGCCGGACGCTCATGAGCAAAAGAGAAGAATA
>P_582
TATGCAACTTGAAGTATGACGGGTATAGGTGCCATAACCAGAGGGTTGCGGCACCTTGCGTCAGAAACACTGATAACGATAAAGTCGGGTTGAAATTGTGTATATCGGCTAAACTTAGGTTTAACAGAATGTGATGCCATGACTGCTTATACCCTAAGGTATTTGTCATCGCTTACTTTTTGGCGTTATATGATGGATAATGCCGGGATACGAGAGACCCGACTCTTTTAATCTTTCAAGGAGCAAAGAATGCTGATTCTGACTCGTCGAGTTGGTGAGACCCTCATGATTGGAGATGAGGTCACTGTGACAGTTTTAGGGGTGAAGGGTAACCAGGTTCGTATTGGCGTAAACGCCCCTAAAGAAGTGTCTGTTCACCGTGAAGGAATCTACCAGCGTATTCAGGCTGAAAAATCCCCGGCAGATCCCAGTTACTAAGGTTTCCGCGCCTCGCTGTGCAGTGAGGCGCCACTTACCGCCGCTTTTCCCTTTTTCTGTTTTTTCCCCTGCGCCATACCGCTTTTCATTACCCTTTGCCGCTTTGGTCGTTTGGCGTTATGCCAGCGTCAGGGCTGATTTCCTGTTGATAAATTGCCCTTTTTGCCGTTTTTGCATGCGAATTGCGTGCGAAGTGTCAACGAAAAAGGTCTCGAAAAAGTGTTTGACTTATAAGTACCAGAAAGTAATATGTGCGCCATCGCAGCGACGGGAAGCAGAAACAAGTTCTTCGAAGCACTCGAAAGAGGCGTGTGTGGTGAGGTGGCGGCCGAGGCTGAAGGCGCTCCCCTGCTAAGGGAGTATGCAGTGGAAGAGCCGTCCGGGGGTTCGCCCGCCTCACCGCCATTTTGCATCCGTAGCTCAGCTGGATAGAGTACTGGCTACGAACCGAGCGGTCGGAGGTTCGAATCCTCCGGATGCACCATCTTCTTTCTGAATTAAGAGAGAAGAGCGCTGTGAAAGCAGCGGCCCGCAG
>P_583
GTTTATGTGACCTTTACTTCGTTCAGTTACGTATTGCTAAGGTTAATCCGATTCTGCTTCTTTCTACCTGCAGCACCTGGGATCATCGGCTACCGCTTTCTGCCGGTCTCCGCCCTGCCGGAGGTCGATTACCCGACCATTCAGGTAGTCACCCTCTATCCGGGCGCCAGCCCAAACGTGGTGACCTCCGCCATCACCGCCCCGCTGGAGCGCCAGTTCGGCCAGATGTCCGGCCTTAAGCAGATGTCGTCGCAAAGCTCTGGCGGCGCCTCGGTAGTCACGCTGCAGTTCCAGCTGACCCTGCCGCTGGACGTCGCCGAGCAGGAAGTGCAGGCGGCCATTAACGCCGCCACCAACCTGCTGCCGAGCGATCTGCCGAATCCGCCGGTCTACAGCAAGGTGAACCCGGCGGATCCGCCGATCATGACCCTCGCCGTCACCTCCTCGCCCCCTATAACCCAGGTGCTGCAGGTAGAAAGAAGCAGAATCGGATTAACCTTAGCAAT
>P_584
TTTCTGTTTCGCCGTGGATACCAAAGTGATCGACTCTCGTCTGGTGGGGGAAGGCTCTTCCGTGCGTCGCCGTCGGCAGTGCCTGGTCTGTAATGAACGCTTTACCACCTTCGAAGTGGCGGAGCTGGTGATGCCGCGGGTGGTGAAGAGTAACGATGTGCGCGAACCCTTCAACGAAGACAAGCTGCGCAGCGGGATGCTGAAAGCGCTGGAGAAACGTCCGGTTAGCGCCGACGACGTGGAAATGGCGGTCAACCATATCAAGACTCATCTGCGCGGCACCGGCGAGCGCGAAGTGGCCAGCAAAATGATCGGCAACCTGGTGATGGAGCAGCTGAAAAAGCTGGATAAAGTCGCCTATATTCGCTTCGCGTCGGTCTATCGCAGCTTCGAAGATATTAAAGAATTCGGCGAAGAGATCGCCCGCTTACAGGACTAAGCCATGCAGGACGAAATGTACATGGCGCGTGCGCTGAAGCTTGCCGCGCGCGGTCGCTTTACTACCCATCCTAACCCTAACGTCGGCTGCGTCATTGTGAAAGA
>P_585
GTGACGCACTTCCGCAACGGTACGGTTACGGTTGTCGGACAGACATTCCACCATCACCGCGGTGCCGCCAGGGCCGTAACCTTCATAAATGATGGTTTCCATGTTCGCGTCTTCATCGCCGCCGACGCCGCGCGCGATGGCGCGGTTCAGGGTGTCGCGAGTCATGTTGTTAGACAGCGCTTTATCAACGGCCGCACGCAGACGCGGGTTGGAAGCCGGATCGCCGCCGCCCCAGACGCGCGGCGGTGACCAGCTCGCGAATGATTTTCGTAAAGATTTTACCGCGTTTGGCATCCTGTGCCGCTTTGCGGTGTTTGGTGTTGGCCCATTTACTATGACCTGCCATAAAAAACTCTCCAAAAAGCGCGCCCTTTCAGGCGGCGTTAATTACAAATTCTTCAATCGCCTGCCGGTTGCTCCACGACTTGGTCAGCGCAGCGGCTTCCGTCGCGCTGACCCAGCCGCGATAGGCCAGATGTTCGGTGAAAGTAATCTCCCGCTCATGAGGCAGCGCAAGACAGAACCAGAATTCCGTATTGCGCTCTACACCCGGCGCATAGCGATGACGCAAATGAGAAAATATCTCGAACTCCACCGTGCGCTGACAGTCGATTAAGGTCAGTTGCTCGCAGGCAACGTCAATGGCGACCTCTTCCTTTACTTCACGCGCGGCGGCCTGCAGCGCGGTCTCTCCAGCTTCCAGGCTGCCGGTGACCGACTTCCAGAACGCGGGATCGTCGCGCCGCTGCAACA
>P_586
GTCCAGCACCTCATCGCGCAACGGTGCGGTTTTCGGCCCCACCTGAATCTTCAGTTTCTCATCCACCCCGCCGTTAATCGCGTAGAGCAGCGTTTTGGCAAGATGGCGCCGCCTACGAACTGCATCTGCTTGCCGATCACCATCGGGCTGACGCAGCAGGCGATGGCGTAGTCGTCGCTGTGAAAATCGCTGCGCATCAGATCGTCGTTCTCATACTGCAGCGACGAGGTGGCGATAGAGACCCGGGCGGCATATTTTTTAAACGCCGCCGGCAGCGCTTGCGACCAGAGCACGGTCAGGTTCGGCTCCGGCGCCGGGCCCATGGTGTA
>P_587
TATGTCCTCTACTTGGTTCGAGTACGTATTGCTAAGGTTAATCCGATTCTGCTTCTTTCTACCTGCAGCACCTGTATGATAAAGCGAAAGCTGAGCTGGATGCTGAAGATAAAAATATTGCGACCTTAAACAGTCGCATTGCATCAACAAGAAGGCAATCCCCGGTGCAAGGGCTGCTGTTCAGGAAGCCGATAAAAAGGTAAAAGAGGCAGAGGCAAATAAAGATGATTTTGTGACTTATAACCCGCCTCATGAATATGGCTCCGGGTGGCAGGATCAGGTTCGCTATCTTGATAAGGATATTCAGAATCAGAATGAGAAATTAAAAGTTGCCCAGACATCTTTAAACGAAATGAATGAATCCTTATCCAGGGATAAGGCAGGTGCTGCAGGTAGAAAGAAGCAAATCGGATTAACCTTAGCAAATGGTGGTGTTAACACTCGTTCAGTTACGTATTGCTAAGGTTAATAGGGAAACACAATA
>P_588
TGTGTGCGCCTTCGTTCAGTTACGTATTGCTAAGGTTAATCCGATTCTGCTTCTTCACCTCCGCAACCTCAGCACCATGCCGTGCTCTCCCAGCGCCCGGGCCCGCAGCGACCCGGTATCGGCCAGGCTCCCGATACGCACCGCAAGATCAAACCCCTCCTCCAGCAGATTGACCTGCCGGTCGCTGTAGTGGAGCCGAGCTTCAGTAACGGATAGCGCTGGCTGGGCGGAACAGCAGCGGTGCCACGCAGCGCTGGCCAAACAGCACCGGCAGCGACACCCGCAGCCGCCCCTGCACCTCATCTTTGCCGCGCTGCAGCGTCTCTTCGGCCTCGCGGATGCGCTCCAGCGCTTCCCGGCACTGGAGATAGAATTGCTCCCCCTCTTCCGTCAGCAGTTGCCGTCGGGTGGTACGCTGGAATAACGCCGCCGAGACGCGCTTCCAGCCGGGCAATGGTTTTTCCCACCGCCGAACGCGTCACATGGAGGATCGCCGCCGCGCTGGCAAAGTTGCCGCTCTCGACCACGGTGACAAATACCGGGATCGCATTCAGATCGTCGCGCACAGATTGGAGGTGCCGCAGGTAGAAAGAAGCAGAATCGGATTAACCTTAACG
>P_589
GGGGACGCCCCGGTGTACGGGCCGAACCTGCGCGCCTCCTGCCGGCGCATGGAAGCCGCGGGCTGGCTGCGTACCCTGCGCGCCCCGAACCTGCAGCTGGCCGTCGAGCTGACGCAGGACGGTCGCGGCATTGCAGAACCGCTCTTCCAGGCAGAACGCGAGGCTGAAACGGCACGACAACGACTGACAGACGTCCGGCGTCTGCCGTTACGCCAGACGGCTGCCGGTGACGCGGTGGAGCTGCAGCTGGGTGACGGTCATTACTCCCTGCGGGAAGCGGCCTACGTGATCCGTCTGGACGGTACCACCTGCCGCAGCTGACGGATGCCGGCGGCATACGCCGGATAAAAGAGGGCGATCCCCTTCAGGTGGCCAGCTGGTATCAGACCTGTTTTGATGCAGGCCTGCCGGTCACCGTCCAGGTGAATGAGGACCGGGGACTGATCGCCACCACACAAGGAATATGAGCATAAAATGAAAGTCACTGAACCCGGGCTGAATAAGCTGATCGATAACCTGAACACCCTGATTTGCGAGGACAGCCTGCTCACGCGCCAGGAGCGTGAAACGCTGGTACTGGCCGTCGCCGCTATCGGCGCCATGAAAGCGCGCGTCGGCTTGAAAAAAGGCGATGCGCCGACCGTTGCCAGACGGGAAAAAAGGGAGAAAAAAGACCA
>P_590
GGCCGAAGCGCTTCCCAAGCGCGTTTTGCCAAAATTATCCGTCAGATAGCCCATCAGCGGGTTGCTGATAGCGTCAATGATGCTGGCGACGGAGAAGATAAATGAGGCCTCGATCAGCGTCAGGCCGCAAAAGGTCGTATAAAAATAGAGTAGCCATGCGCCGCTTATCGCCAGTGCGCCGCTCCCTAACAGATTGCCGCCGCCGTAGGCTAACTGATGGCGTAACAAGATCGGTCTTCCCTGCAGCCCA
>P_591
TTTAAATTTTTAATCCTTAGCCTTAGCGACATTCTTTAGCGTAAGATCGCGCTGGGGAGACATAAAGTTGATATTCATGCTGGTTTTCGCCGCATCCCAGCGAAGGAATTGAAGTAAATCACCGCTGACGGCATTTTAGTCGCCTGGCGATGTCACGCTACGCAGACCCGCGAAAGACAAACTAAACGAATCGTCACCGGCGGCGTTTTCGTGCTTTACCCATCATTACCCCGGGCTATAATGTGCCCACTTTTATTCAGGAGTCATACGTTGGACAGTCACCCTTATTGCGATTTTCCGGCAAGCTAACGCGATCATTTCGCTGCTTGCCGTCCCGGCGGGCAGCAATCTCTCAGA
>P_592
CTTTCCGGCAGTTCTGGGATATGGGCGCAAAGGATAAAGCGACCGGAAAATCACGGAGTGATGTGCAGCAACGCATTCAGCAGTTTCACAGTCAGGAATTTTTAAACTCACTCCAAGGCACAACACAATTTGCGGGTACCGATTACCGCAGCAAAGACCTCACACCGAAAAAATCAAGGCTACTGGCTGACACCATTTCAGCTGTTTATCTCGATGGCTATGAACGGCGAACAGTAAGTGGATTTACCATAACGCGTCATTACGCGCACCGCTCAGACGGGCTCAGGGCGTTTCCGGCGGCTACGGGATAAAACAGGCAACAACCCCCCCGGAAAACTGCCGGAAACGCGCCCGATAAATTTTATCCTAATGCATGCCTATGCACGCAACTGCATGGCATATGTTTTGACGTAAAATGGATGCCGTAAGCCCTTTTTTACCGACTTTCTGCTTCATCAGCCTGACTGACACGACCATATTCTTTCAGACCGCCCCCTGCTAAACTTCCTTCATATTGCCGCATTAACCCGGGAGGCTCCGCAATGAGCAACACTACACACTACGAAAACGCCAACTTTCTTCGGGAACTGGCTGAAAGCCTGCCGCGCATACTGCCGGAAGGTGGCCGGACAAAGCTGCGCTGTTGCAGCGACTGGCTGACCGAAGAACTGGCCCAGGCAGAGCTGAAATCAGGTTCGCGCCAAAGTGACCGCCGCCCGTGCTGACACGCGTCCGGGTATGACCACGGAACAACTCCGCCAGCGCCTGCATA
>P_593
ATTGCCGATCTGCTGTGCCAGATCACCGGCGCGGAAGACGCCTGTATCGTGAACAACAACGCGGCGGCCGTTCTGCTGATGCTGGCGGCCACCGCCAGCGGTCGCGAAGTGGTGGTCTCTCGCGGCGAACTGGTGGAAATAAGCGGGGCATTTCGCATCCCCGACGTGATGCGCCAGA
>P_594
AGGGGCGGCTGGTAATGTCATTAACGCCTGCGCAGCAGGATATCGGCTTTGCCGGAAGGAACTGAGTCTGCAGGCGCGCCTGCGCGGCCAGGCGCTCACCGTCAGCCAGTTCAGCGCCCGGCTGACTGACGATCAGCCGCCGGTGAAGCTGGTGGGGACCTTCCATCTGCCGCTGGTGCCGGATGGTCTGCCGGTCGACGGCCAGATGCAGGGCACCTTCGAATTCCCGCAGACTGCGGAATGGATCAGTGTCGCTTCGAGTGGCAGCACAATCGCGGCCAGCTGCTGGTCACCCCGCGGGGTGAGGTAGAGCCTATTCTGGACCA
>P_595
ATTGTCTGTACTTCGTTCAGTTACGTATTGCTAAGGTTAATCCGATTCTGCTTCTTCTACCTGCAGCACCTCCTGTTCGACGGCAAACAGCGGGGCGAAGACGCTGCTGGCCGGACCGTAGTCATGATCCGGCGCGTACCAGAGAATTTCCCCCTCTTTTAGCGCCCTGACCATCCCTTTCAGATTTTTTCGATCCAACATGGTCTTGTTAGAGCGCAAGCGTCCCCAGGTTTGCAGCCAGTCAATCAGCGGGTTATCGTTGGGCCGGTAGACGCCAATGCCTGGGGTAAACATGCCGTACATTCGCGCACCCATTTCGAGGGTGCAGAAAATGGATACCGATCAGTAAAATGCCCTGCTTTTCTTCCAGAAGCTCCACCACCTCGTTAACGCCGCTGGTCTCGGTCCAGCGCGCCCCGGTGCGTCGGCCAGAACCAGGCCATGCCGGTCTCCATCAGCCCCATGCCCAGCGATTCAAAGTTTTTCACCAGCAGCGCCTCGCGATCGGCGGCGCTCATCTCGGGAAAGCAGAGTTCGAGATTACGTCTGGCAATCCGCGCGCGGCTTTTCATCACCCGCATTGCCAGCCGCCCAAGCGCCGTTCCCAGACGGTAGATCACCGGATACGGTAATTGCACCAGCAGCCACAAAAAGCCAATTCCCAACCACAACAGCCAGAGGTGCTGCAGGTAGAAAGAAGCAGAATCGGATTAACCTTAGCAAT
>P_596
ATTTTTACTGTTTTTCTACTTCGTTCAGTTACGTATTGCTAAGGTTAATCCGATTCTGCTTCTTTCTACCTGCAGCACCTATCGAAATCGTCAAGCCGAACGAAGCGCAGGATCACATGGGCTGCTACCCGGCTGACGGCGAACTCTCTGCCCTGCTGCAGAAGAAATGCTTCGAAGCGGGCCTGATCCTCGACGTGGCGGTCGTCACGGCTGCGTGCTGCGCCTGCTGCCGTCCCTGCTGATCAGCGACGCGGAGCTGGACGTGTTCCTCGACAAATTTGAACAGGCCCTGCTGGCCGCCGGCGTAAAACCGGTCTGAGTGGAGTAAGTGACCGCCATGTCCACATTGAATCCGATTCTTGCTGGTTCAGCGCAGAGCGTTGAAGCCTATCAGCAGGTTTATCGAGCAGACCAGCCAGGCCGTTGTGCAGTGGCTGAAGCAACCTGAGATGTATCAGGTTGCTTCAGCCACTGCACAACGGCCTGGCTGGTCTGCTCGATAACCTGCTGATAGGCTTCAACGCTCTGCGCTGAACCAGCAAGAATCGGATTCAATGTGGACATGGCGGTCACTTACTCCACTCAGACCGGTTTTACGCCCAGCGGCCGGCGGGCCTGTTCAATTTGTCGAGGAACACGTCCAGCTCCGCGTCAGCGGCGCACGCAGCCGTGACGACCGCCACGCTCGAGGATCAGGCCCGCTTCGAGCGTTTTTCTTCTGCGGCGGGCCAGAGAGTTCGCCGTCAGCCGGGTAGCAGCCCATGTAATCCTGCGCTTTTGGTTGCCGGCTTAACAATAGGTGCTGCAGGTAGAAAGAAGCGGAGTCGATTAACCTTAGCGAT
>P_597
AGGGACGAACTGCCTCCATGTTGATTAATCAAGGCGCACCTCCGGCGGTCGGCAACACATCTCAATGCAGTCAGCTGCTTCGTTGAGTAATAGTGTTCCCATACATTTCCCCGTACAATCGCGTCGGTGACACGCGCCGCATTTTCCTCCGCATCGCCAATAATCAGGAGGAAAGGAATGCGGGCCAGCGTCTGCTCCCGGATTTTGTATCCAATTTTTTCATTACGAAGATCGGTCTCACAGCGAAGTCCTTTCCGGCGAAGTGCCTTCAGAACCTGCTCCGCGTATCGATGTTGTTTATCAGA
>P_598
AGGTGCGGCCCAGCAGCCAGCGCGGACGGGAGATGCTCTCCTGCAACGGCACCCCCTGCAGGATATAGCGGGTAAACAGCGCCGCCTGCGTTTGCGGCTGACCGTCGCCGCCCATCGAGCCATAGACCATCACCCGGCCATCGTTCAGGCGCGCGGCGGCAGGGTTGAGGGTGTGGAATGGCTGTTTGCCAGGGGCCAGCGCCAGGAGATGCTGCGGATCGAGGCTGAAGGCCGCCCCGCAGTTCCAGACGATCCCGGTGTCCGGGAGCACCACGCCGCTGCCGAACTCGTGATAAATACTCTGAATAAATGACACTGCCAGTCCGCTGTTATCCACGACGCCCATCCAGACGGTATCGCCCGGGCCTTTGCCGCGGCCCCAGGGGGAAGCGCTGGCGTCGTCGATGCTGTCGGCCAGCGGCTGCAGGGCTTCCGGGGTA
>P_599
GTCCGTAAAGGGCACCCGCTGGCTAAGCAGGCTGAAATAGGCGTGAGTGATTATGTCGCCTGGGGCCATGTGGTAGCGTCACCCGAGGGCGCGTTGCACGGATCCGTTGACGATGCGCTGGCCGAACTGGGGACAAAACGTAAAATTGCAAGCGTCGTACCGGGATTTCCGACAGCACTTTCCGTGGCGCTGGAATCGGATCTTATCGCCATGATACCCGCACTCTATTTACTCAATCAGCAGGTAACGGACCAGGTACACCTTTCGAGCTGCCGTTCAAAAGCCGTCGTATTACGGTATCGCAGATGTGGCACCCAAGAATGGAACGCGACCCCGGTCACCGCTGGCTGAGAGAGCAAATTCTTGCGATATGCGGTGTGGCCCGGTCAGTCATGACTAAGGAGCCTGTATAGCGATTGCTATAACATCAATTTATATTAAATGTATAATTCAATTCATTGATATTTAATATAAAATACATCAATCGAAGTAGCGGTGTAGTAGCTAAATTGAGATGTCCAGATCTTGTTTGGACCAAATAGACATGTCCGCGCTACCA
>P_600
ATCTCATCTCTTCGTTCAGTTACGTATAAGGTTAATCCGATTCTGCTTCTTTCTACCTGCAGCACCTATAGCGTTCGTTTTCAATGCGGTCCCGACCAGCGTCATGGGTTTTTTCCCCCATCAGGTTCAGACGGAACACAGCGTTGTCGCTAAACGCCTGGTTCAGGTCGAGAGTGCCCCGGCGCGACCAGGCGCTGCCGATGCTCAGCCAGCCGTCGATCCCGGAGTCAAGGCGCGGCTGCTTGCTGATCATATTGATCGAGCCGGAGGGCGCGCTGCGGCCATAGTCCGTGCCGGCGGGCCCTTTGATGACTTCCACCTGCTGGGTATTGAAGGTATCGCGCGTCACGCTGCCGATGTCGCGAATGCCGTCCACATAGATGCTGTTAGAGGTATCCACGCCGCGCATAAAGATGGCATCCCCGGTGGTTGAGCTGCCATTCTCCGGCATAAAACGCCCCGACGCCGGGAACGTTTTTGAAGGTGCTGCAGGTAGAAAGAAGCAGAATCGGATTAACCTTCAGAGCAAT
>P_601
TCCGCAATCCCTGGAGGATCTGGCGGATCATGCCCTGATCCACTACGCCAGCACCCTCGGGGTCCGTCCCCCCCGGCTTTGAGGTAATGATCGACGGCGCGGTGCGCTGGGTAAAAACCGGCGGCATATTGACGGTCAACAGTACGGAAACCTATCAGGCAGCCTGTATCGCCGGGCTGGGGATTATTCAGGTGCCACGCACCGGCGTGCGCGAGGCGTTACA
>P_602
AGTGTGCGGCGCGACCTACAGCCCCACCGAACTTATCGACCGAAATCGGTGGTTTCCGGCGCCACGCCGGTGATGCGTGACTCCGAGCACTTTTTCTTCGACCTGCCGTCGTTCAGCGAAATGCTGCAGGCGTGGACCCGCAGCGGCGCCCTGCAGGAGCAGGTCGCGAACAAGATGCAGGAGTGGTTCGAATCCGGCCTGCAGCAGTGGGACATCTCCCGCGATGCGCCGTACTTCGGCTTCGAAATTCCCAACGCGCCGGGCAAATATTTCTACGTCTGGCTGGACGCGCCGATCGGCTACATGGGCTCCTTCAAGAACCTGTGCGACAAGCGCGGCGACACCACCAGCTTCAACAATACTGGAAGAAAAATTTCCACGGCCAAGCTGTATCACTTTATCGGCAAAGACATTGTCTACTTCCACAGCCTGTTCTGGCCGGCGATGCTGGAAGGCAGCAACTTCCGTAAGCCGACTAACCTGTTCGTACACGGCTACGTGACGGTTAACGGCGCCAAGATGTCCAAGTCGCGCGGCACCTTTATCAAGGCCAGCACCTGGTTAAATCATTTCGATGCCGACAGCCTGCGCTACTACTACACCGCCAAGCTCTCTTCGCGCATCGATGACATCGACCTGAACCTGGAAGATTTCGTGCAGCGCGTGAACGCCGACATCGTCAACAAGGTTGTTAACCTCGCCTCGCGCAACGCCGGCTTTATCAGCAAGCGTTTCGACGGCGTGCTGGCCGCGGAGCTGGCCGACCCGGCGCTGTATAAAACCTTCACCGACGCGGCGGAAAGCATCGGCGAAGCATA
>P_603
ATGCCGGGTATCGCCGAGACGGTGAGTTTTCCGCATATCCGTCACCACTATTACCGCAGCCATAAAACCATTAACCCTACCGGTATTGTCCATTGGGCCGCAGCAGGATCTCAACGAACCGCACGGTCGCGATCAGCGCTTCCGTTGATCTGTCGGGCGCCAGTGATGGCGCCCGATAAATTCAGAAAACAGATATTTACCCACCATTCATA
>P_604
ATATGCTGGTAGCGGAAGGCTCGAAGCCGGGGGCGGTGAAGCTGACGGCGATGGTGAAAGAGGCGCACGCCAGCCATCTGCAGGTGCATCCGTACACCGTGCGCGCGCGGATCAGTTGCCGGAGTACGCGACTAACGTTAATCAGCTCTATGACGTGCTGTATAACCAGGCGGGCGTCGACGGCTTATTTACCGATTTCCCGGATAAAGCGGTGCAGTTCCTGGACGCGAAACACTAAAAAGCCGGGTGGCGGCTACGCCTTACCCGGCGTACGAACTGCTGTTTTGTTGACACTGTTCTCGGCGTGCAACGATTTCGACCCGGGAATAAA
>P_605
GGGTGGCGGGCAGGACGCCCGCCATAAACTGCCAGGCATCAAACAAGTGAAGAGCCCATCCTGTCGGATGGGCTTTTTGCGTTTCTGTCGTCCGGCCAGCGTGCCGGTATGTCTACCCGGTGGCGCTGCGCTTACCGGGGCTACGGGCCTGTCGCGTTCTGTAGCCCGCACCGGTACACCACATCACCACCGGTAACGCCCCGCAATATCATTGCCCCTGTAATCAGACAAGCCTTCCCCCGCCAGATACGATAAACTAACGCCGATTTTGCATCAGGAAGCCACTATGAACCACTCCCTCAAACCCTGGAATACCTTTGGCATTGAACGCTTCGCCAAGACGATAGTACGCGCCGAAACTGAGCAACAGTTGCTAAGCGCCTGGCAAACCGCTGCCGCGGCAGGCGAACCCACGCTGATCCTTGGGGAAGGCAGTAATGTCCTGTTTCTGAACGACTATGCCGGTACGGCGGGTGATCCTCAACCGGATTATGGGGATCGAGGTGAGCGAAACGCCGGAAGCCTGGA
>P_606
ATGTGCGCCAATCTCGTTTTATCTGCTGTACCGCATTACCAGCCTGCTTGACGGGCAACGCCTGGTCATTTTCATGGATGAATTCTGGAAGTGGTTACGCGACCCGGTGTTTAAGGACTTTGCTTATAACAAGCTGAAAACCATCCGTAAGCTGAACGGGATGCTGGTCGTCGGTACTCAATACCCGGCAGAGATCATCAAAGATGATATCGCCCCGGCAGTGATTGAGCAGTGCGGGACACAGATTCTGGCGGCGAACCCCAACGCCGACCGCGCACACTATGTTGACGGTATGAAGTCTGAACCGGAAGTGTTCGACGTGGTGAAAGGGCTGGACCCGCAAGCCCGCCAGTATGTTGTGGTGAAAAATCAGTTCAAGCGCGGCGATACCAAACGTTTTGCCGCTCGTGTCACGCTCGACCTGTCGGGTATCGGCAGATACACCAAAGTCATGAGCGGCGATGCCCCCAACCTCGAAATATTCGAATCGATTTACCGGGAAGGAATGCAGCCTCATGAATGGCTCGATACCTACCTGGCTAAAGCGCTCTGACCCAAAGGAGATATACGATGAAAACTCGCTTTCGTACTCTTATTCTGGCTTGCGTCATTA
>P_607
ATATGTTACGTACTTCGTTCAGTTACGTATTGCTAAGGTTAATCCGATTCTGCTTCTTTCTACCTGCAGCACCTTCAATATCGAGACGTTCCTGAGCAACGTTAAACGCCTGCCGGTGGAGGAAGCATAATGGAAAATTTACTCGGCCAGGGCCGCGCCGCTATCGATCTGCTTGTTGACAAAAATAGCTTCGAAGAGAACGCGTTGGCGGATCTCAAGTTGCCTTATGAAGATTATGGACCGGGAGCCGTCGTCGGCAGCGCCCGCATTAACGGTGAAATCTGCACCGTTATAGGTGCTGGGTAGAAAGAAGCAGAATCGGATTAACCTTAGCAATACGTGGAAATCTCGTCGCTTGACTTC
>P_608
ATTCTTTACAACGTGCCGAACTTTAACCTAAAAAGTGGTGCTGATACCCAGAGTCGAACTGGGGACCTCACCCTTACCAAGGGTGCGCTGCTCCAACTGAGCCATATCAGCACGCTAAATTTGATGCCTGGCAGTCCCCTACTCTCACATGGGGAGACCCCACACTACCATCAAGCACTCGACGGCGTTTCACTTTCTGGTTTCGGCATGGGGTCAGGTGGGACCACCGCGCTAGTGCCGCCAGGCGGGAACCTCTTTTTATCAACACGTTTCACCAACGTATCGATTAATATAGAGCTGAAAATTCTTCTCAATCCGCCAAAACATCTTCGGCGTTGTAAGGTTAAGCCTCACGGTTCATTAGTACCGGTTAGCTCAACGCATCGCTGCGCTTACACACCCGGCCTATCAACGTCGTCGTCTTCAACGTTCCTTCAGGAGACTTAAAGTCTCAGGGAGAACTCATCTCGGGGCAAGTTTCGTGCTTAGATGCTTTCAGCACTTATCTCTTCCGCATTTAGCTACCGGGCAGTGCCATTGGCATGACAACCCGAACACCAGTGATGCGTCCACTCCGTCCCTGCTCCATAGGAGCAGCCCCCTGAATTCTCAGCGCCCACGGCAGGAGTGGGACCGAACTGTCTCACGACGTTCTAAACCCAGCTCGCGTACCACTTTAAATGGCGAACAGCCATACCCTTGGGACCTACTTCAGCCCCAGGATGTGATGAGCCGACATCGAGGTGCCAAACACCGCCGTCGATATGAACTCTTGGGCGGTAA
>P_609
GTAATCAGCTGCATCGGCATCAGGTGCGCCAGCTCCGCCACTTTGTGGCCGTCGGTGCCGTCGATACGCACCTTGCTGTCGCCCTGTTTGTCTTTGGTCAGGCCGATGGCGGTTTCCCGCTCTTCGCCCTGCAGACGGCCATTTCACGGTGGATCTGGCTTTCTGTGGTGCGCGCCCCGATGGCTCCCCAGCTGATGAGATCGGCGATAAACTGACCGGTCACCATATCGAGAAACTCGGTGGCCGTCGGTACCCCCCCAGCTCATTAACCTGCAGCAGCAGGCGCCGCGCCAGCTCAATTCCGTGGTTGACCCGGTAGCTGCCGTTGAGA
>P_610
GTGACCTTCGTTCAGTTACGTATTGCTAAGGTTGATCCGATTCTGCTTTTCTTTCTACCTGCAGCACCTGGATAAGCGCAATATCCAGGACGGCGTACGCCTGCTGGAAGAGCTGGGTGCCATCACCACCGATGAGCAGGCCACCGCCTATAAGCTGACACCAATAGGGCCGCCAGCTCAGCCAGCTGCAGGTGGACCCGCGTCTGGCGCGGATGGTGCTGGAGGCGCAGAAGCACGGCTGCGTGCGGGAAGCGATGATCATCACCTCCGCGCTGTGCGAATCAGAAGCCCCACCGCGAGCGGCCGATGGACAAACAGCAGGCCTCTGACGAAAAACATCGCCGCTTCCACGATAAAGAGTCCGATTTCCTCGCCTTCGTCAATCTGTGGAACTACCTCGGCGAGCAGCAGAAGGCGCTGTCAGTCGAATCAGTTCCGCCGCCAGTGCCGGGTCGATTTTCTTAACTATCTGCGCGTGCGCGAGTGGCAGGACATCTACACCCAGCTGCGCCAGGTGGTGAAAGAGCTTGGCCTGCCGATCAACAGTGAGCCAGCAGGAGAATATCGCGAGATCCATACTGCGCTGCTGACCGGTCTGCTGTCGCACATCGGCATGAAGGATGCCGATAAGCAGGAGTTTACCGGCGCGCGCAACGCCCGCTTCTCTATTTCCCGGGTTCCGGCCTGTTTAAAAAGCCGCCGAAGTGGACGATGGTGGCCCAGCTGGTCGAGACCAGCCGCCTGTGGGAGGTGCTGCAGGTAGAAAGAAGCAGAATCGGATTAACCTTAGCAATA
>P_611
ATCTTTTGCGCGCTTCGTTCAGTTACGTATTGCTAAGGTTAATCCGATTCTGCTTCTTTCTACCTGCAGCACCTGGGCTTCCGATTCAATCTCCACCGTCGCGAACAGGAGATGGCGTTCTTTATCGAGATAAATGGCGTAGTGGTGCGCGCCGTGCGCTTTCAGCACTGCTTCCAGCTCCGGCCAGATGGGGTTATGGCGGCGCTGGTACTCCTCGTGCGCGTCGGGGTTCACCTGCATGACGAAGGCTTTACGGATCATAAGGCCTCCAGATAGAGCTCGCGAACCTCATCGCGGCTGGCGGGGCGCGGGTTACACGGCGCGCATGGGTCGGCCAGCGCTTTATCCAGCCAGCCTTCGATATCGGCTTTGCTGACGCCAAGCTGGCTGAATCCCTGGGGGATCCCTACGCGTTTGCTCAGCGTGCGGATGGCATTGATGGCCTCCATGCTGGCAGCTTCATCGCTCATGCCGCGAGTATCGACGCCCATCGCCTGCGCCACGCGGGCAAAGCGCGCCACCGCGTTCGGGCGGTTAAAGTTTTCGATGATCGGCAGCAGGATGGCGTTGCATACCCCGTGCGGCAGATTATGGGTGGCGCCAGGCTGATGGGCCAGGGCATGTACCAGCCCGAGACCGGCGCTGTTGAACGCCATGCCCGCCAGATACTGGCCAAAGGCCATCTGCTCGCGGGCCTGCAGATCGAGGTGCTGCAGGTAGAAAGAAGCAGAATCGGATTAACCTTAGCAAT
>P_612
CTATCTGTAAGCCTTAACAGTACGTTGCTAAGGTTAATCCGATTCTGCTTCTTTCTACCTGCAGCACCTAAAGCTTTTCCTGTGTCAGGGTCAACAATAACGATCTAATCTTTGCGATTATTCTAAATGCAACGTCAAGCGCATCATACCGATAGTATCCATTTATTGACACCAAAGATTCTTTTATATATTAAGATCTTCAGGAGTTGAATAAGGCATTGAATAAGAAGCACAATTATCGTATCATATATTTTATCATATAGTATGATATCATATAATATGCCATGGCGGGTTGAGTTAGGTCTAAAACTAGTACATCCAGAGTAAAAATATGTATATAATGAAGAGTCAAAAACTATATTATTTATTACACTAAAACATTTAGATGGGTAATTGTTAGTTTCACGTTGCAATAGAAATTGTGAAATTTTACCCTTTCTTTTAATTCTTAATATTCGTTGTTGATGATACCCACCATAAGGAATGTCCTTGTAATATTTTGCTGGCACTTTGATATTTTTTCCATCAAACAAGCCAAGCCATAGAATCCTGTTCTTTATTTACCAACCAATATTCATTACTTGAAAAAACTTTGCTCCTCTGAGAATCAGGTAAATTATTTTGCTTATTTTTGTAGTTACGATAATCACCGCGATATTCCTCATCAACACGTTGTTGTTCCTGTCTTGAAAAAATCTCCGATAATGTCATGGAATTTGTATCCGAGTTGACACTGGATACAGGTGCTGCAGGTAGAAAGAAGCAGAATCGGATTAACCTTAGCAATACGT
>P_613
ATCGTCACCGACTTCATCAGTACGCCGCTTTTAGCACGGGTAAAGTAGCATTTGGAAACGCTGCTATCGGCGCCCGTCATATCGTGCAGCATGCGCAGCGCAAGATCGGTAATCGGTGAACCGATTTGGCGGCCGGTATGTTCACCATTGGCGATACGGATGGCAGAGCATTTCAGATCCTGCAAAGAATGCAGCACGATTTCACAGTGCGAACCGATGAGCATCGCCAACCCGTCCACTACCGCTTCATAAGATTTGAGAATATCGAAATCGGTCTGGTCAAAGGGACGTTGATCCAGCAGGTCAAGCTCGCTGGTTTCATTGGTTAAAAGCGACCA
>P_614
TTCGGGGGGCAGAGAGGTGAAGCGGTGTTCCATCGTTAGCGTATTCCTGAATTGTCAGAGTGGCTGCATTTTTCGCCAGAACTGACGACAGCTTAGCGGAAGAATCGGCCCATTTTCTCTCCTTTTTGCTCAATCTGTTCCCGAAATCTCAGATTTTGTGGCGCTTAATGGCCGATCTCGAGCTTTCGGGAATGCTCCGGCAAACAGGCCATGCGCAGGGGGAGCGGCGTGCCACTCTGCAAGTGTTCAATGACCTGATGGAGAGTGCGTGATGTCTGCCCCAAAAATTACTATCGGCGCCGGTTCGACGGTGTTCGTCAAAAATATTCTCGGTGATGTTTTCCAGCGCCCGGCGCTGAAATCGGCGCATATCGCGCTGATGGATATCGATGAAACCCGGCTGGAAGAGTCGCATATCGTGGTGCGCAAGCTGATGGATTCCGTGGGCGCGAACGGCGAAATCAA
>P_615
TTCCGCTACGGTCTTTCGTTCAGTTACGTATTGCTAAGGTTAATCCGATTCTGCTTCTTTCTACCTGCAGCACCTGCATCACCTCTCTGCAGACGATTTCGAAACCCTGGAGAAAGTGGCGGTTGAAGCGTTCAAGCTGGGCTACGAAGTGACCGACCCGAAGAGCTGGAAGTGGAAGAGGGTGACATGGTCATCTGCTGCGATATTCTGAGCGAATGTGCGCTGAACGCAGACCTGATCGATGCCCAGGTGGAACAGCTGATGACGCTGGCAGAAAAATATGACGTCGAGTATGACGGTTGGGGCACCTATTATGAGGACCCGAACGGTGAAGACGGCGACGACGATGACGAAGAGTATGTCGATGAAGACGACGATGGTGTTCGCCACTAAGTCGCAAATGTCGTAGATGGATACGGCGGCGCCTGCCGCCGTATAGCAAGGAACCTCCATGGATTACCCGCAGATTCTTTCCCCGATTATCAGCTTCCTGCACTGCCCGACGCCGCAGGCGTGGATTGCAGCAGAGCCCGCAAGCCGGAAAACCTGCCGCTGCTGCTGACCAGGTGCTGCAGGTAAAAAAGCAGATCGGATTAACCTTAGCAA
>P_616
TGTGGCGCTGAACTGGCTGTATCAGGATCGGCACCTCGGCTGGCTGGCGCTGGTCTTCGCCAGCGACCGGCCGGAAGAGGTCGACCGGCAGATAACCCACTGGCTGCAGGCGCTACAGCAAACGACGCCTGAGCAGCAGCTACACTACTATCAGCTATCCAGCGCCCCGCTTTCAGGCGCTGTCGCCTCTCGATCAGCTGCGCCAGCGGGCATTCGGCTTTGCCCCCGGCGCGCCGCCCGCCGGGTTCGCCGATTTTTGCGCCGCCCTGCAGGCCGCCCCGTCGGGGCGAACTGGCCTGTCAGACCGTTTCCCCAGGGGAGCCTGTTGCCACCCAGGGCTTTAGCCTGCCGCTTTTAGCCGCTGGCGCCGCCGCCCTGAGTCTGACCCGGCGCTGGCGTTCGCTTTTATCCGCAGGCCGCTGGCGATCTCGTTGCCAAATGCCCGGAGGAAGCCGCGCCGCTGCTCCACCTCCCGTCACCGGGAGAGCCGCCGAGGCTCCTGCTGCGACCGCCCTTCTACTGCTCGCCCGATCAGGCCGAAGGACTGGCGCGTGGGGAACAGCTGCGCCCACAGCTTGCCGCCCTGCGCCATGCCGGGGGACACGGCGAGTGGCATCTGTTCGACGGCAGCTGGCAGTTGACCCTCCAGCTGCCGGAGCCAGGCCGACGGCCGGAGGCGATCCTGCAGGCCATCCTGCGGCGGCCTCTGCGCGCTCCCGGTCGCCTCGCTGACCCCACCGCCGGAAAGTATCGCTATCCGTTATCTCATGGCTCAACTCCCCGAACGGCTGGGTACATA
>P_617
TATGTTAACCTTTACTTCGTTCAGTTACGTATTGCTAAGGTTAATCCGATTCTGCTTCTTTCTACCTGCAGCACCTATCATCGCCATATTACCGACGCGGTACATCAGGAAGGCGGCAAAATCGCTGTAGATCCTGCACACCGGCCGTTACAGCTACCAGCCCGCGCTGGTGGCCCCCTCGGCGCTACAGGCGCCGATCAACCGTTTTACCCCCATGAACTGAGCCACGATGAGATCCTGACGCTGATCGATGATTTTGCCCACTGCGCCCAGCTGGCGCGCGAAGCGGGCTATGACGGCGTCGAGGTGATGGGCTCTGAGGGCTATCTGATTAACGAATTTCTCGCCGCGCGCACCAACCAGCGCGACGACCAATGGGGCGGCGATTATGCCAGGCGCATGCGTTTCGCCGTAGAGGTGGTTAAGGCGGTGCGCCAGCGCGCCGGCCACGATTTCATTATCATTTACCGTCTGTCGATGCTCGATCTGGTCAACGACGGCAGAACACGCTGGCGGAAGTCACCGAACTGGCCAAAGCGATTGAAGCGGCGGGAGCGACCATCATCAACACAGGTGCTGCAGGTAGAAAGACAGAAATATAAACCTAGCGAATG
>P_618
GGGGCCACCAGCCAGAGCGAGGCGGTGAAAAAAGCGGTCGCCAAAGCGATGCTGAAATCGAGTAAAGCGCTGGCGGCGGAAGAGGGCGGCAATGACGCCGCGCCGAAAAGCTATGATGTGGTGGTAGTCGGCAGCGGCGGCGCCGGTCTGGCGGCAGCCATTCAGGCCCACGACGAAGGGGCCAGCGTGCTGATCGTTGAAAAAATGCCAACCATCGGCGGGAACACCATCAAGGCTTCCGCCGGGATGAACGCCGCGGAAACCCGCTTCCAGCGCGTGAAAGGTATCGAAGACAGTAAGGAGTTGTTCTATCAGGAAACCCTGAAGGGCGGCCACAACAAAAACAACCCGCAGCTGCTGCGCCGTTTCGTTGAAAACGCGCCGCAAGCCATTGAGTGGCTGGCGGA
>P_619
GGCACCAGCAGCGCGAACAGCAGGTCGACAGGCTGATTGTCAATCGCGTCGAAGGCGATGGGGGTTTCCGTGACAAAAACGCCGACAGCACGCAGCGTATCCTCTTCCAGTTTTCCGTGGGGAATGGCAATACCATTGCCAATCCCGGTACTGCCCATTTTTTCGCGGGTGAGGATCGCTTCGAACACCACCTGCGGCGGCAAACTTAACTGTTTGGCGGCCAGTTCGCTGATGATTTCCAGAGCACGCTTCTTGCTCTGGCAGTGCACCTGGCTACGGGTACATTCCTGGTTCAGGACGTTGCTCAGTTGTAGAGCCGAATCGTTGTTCATCATAATTTCACCTGAGCGCCCCCGCGCCCGTCGCCGATGATATCCAGCGGCGGGCGCAAGGGGGCCCGGACAATTAGTGTTGTTTTAGTTTATCTTTGTGCTTCGTTAACTGTCTTGCCAGCTTGTCGATAAGACCATCGACAGCCGCATACATATATTGCCCTTCCGCACTGGCATGGATTTCGCCACCGTTGACATGCAGATTCGCGTCCGCAATTTGCGTCACTTTCTCTACTTTTAACACAATATAGACCTGATTGATCCGGTCGAAAAATTGCTCCAGCTTGCTGAACTTCGCCGTAACGAATTCGCGCATCGCAGGCGTAATTTCGACGTTGTGTCCTGTAATGTTGAGCTGCATAGTGTCTTCCTTATCGGTTATGTCAGACCAGTTGTTTACGCTGGTTTGACGGCGGGATGGATAAAGACTCTCTGTACTTCGCGACAGTGCGGCGCGCCACCATAATACCCTGCTCGGACCACATGGAGGTGAGCTTACTGTCGCTCAACGGCTTCGCGGGGTTTTCCGCGGCGATGAGCTTCTTCACCAGCGCGCGAATCGCCGTCGACGAGGCTTCGCCTCCGCCTTCGGTATTCACATGGCTGGAGAAGAAATACA
>P_620
ACCTACAGCGCGCTTGATGCACAAGTTGACGAACTTGCCGCAGGTCTGTCATCACTGGGTTTGCGTTCGGGGGAGCATGTAATTGTGCAGCTTCCCAACGACAACGCGTTTGTTACCCTGCTGTTCGCCTTGTTAAGACTGGGCGTTATCCCCGTGCTGGCGATGCCCTCGCAACGGGCGCTGGATATCGACGCGCTGATTGAGCTGGCGCAACCCGTCGCTTACGTTATTCACGGGGAAAACCACGCAGAGCTGGCCCGACAGATGGCGCACAAACACGCCTGCTTGCGTCATGTTCTGGTCGCTGGAGAGACCGTGAGCGACGATTTTACGCCGTTCTTCTCCCTTCACGGTGAGCGACAGGCATGGCCGCAGCCTGATGTTTCCGCCACCGCGTTGTTGTTGCTCTCAGGCGGCACAACCGGCACGCCCAAACTCATCCCGCGCCGACATGCCGACTATAGCTATAACTTCAGCGCTTCTGCTGAACTGTGCGGCATCAGCCAACAGAGCGTGTATCTCGCCGTCCTCCCGGTGGCGCATAACTTTCCGCTGGCCTGCCCCGGTATTCTGGGAACGCTTGCCTGCGGCGGAAAAGTGGTGCTGACCGACAGCGCCAGCTGTGATGAGGTGATGCCTTTAATCGCGCAGGAAAGAGTGACTCACGTCGCCCTGGTTCCGGCGCTGGCGCAATTATGGGTGCAGGCCAGGGAGTGGGAAGACAGCGACCTTTCGTCGCTGCGCGTCATTCAGGCAGGCGGCGCCCGGCTCAAGCCGACGCTTGCTGA
>P_621
ACGGCGGCGAAAAGAGTAGGCGACCACAGCGCGATGCATACACTGGAGGGTATCCTGGCTGAAGAGAGAGGAATGGCTGATTGGCTGCTCCATTATCTGCCAGCGCTGACCGGGCAATATCTTATGGATACCGATATGCCTGGCGTTGAGGCCGGGCATTAAGCCGCCGGAGAACGCTATGGTCAAACGGCAAACCATCGCGCTCCTCGCCGCCGAGGAACAGGTTCCGCTGGTATTAACCGCCAGGCAGCAGGCGCTGGTGGACGCGGTAGCGAACAGGATGCTACCAGCGGAACGCAATCCCGTATCGCCTGTCGGCAAACCGCGCGCGAAGGCCAGGGCGGGGTCCGGATCGCGCTGAGGCGGCTGACAGGGACGGGCAGAACGCGAGGTGAGAGTGATGCAACGGGAAGAGTGGTTTCACAGAGCGGTCATCTATCAGGTTGACAGTTCGCTCTTTTATGATGCCAATGGCGATGGTTTTGGCGATCTCGCGGGCATTCGCCAAAAGCTACACTACATTCGCAGCCTCGGAGCGACGGTGCTCTGGCTGACTCCGTTCTATCTCACTCCTCTGCAGGATGATGGCTATGATATCAGCGATCATCTGCCTGATCCGCGGTTCGGCACTATCGCTGACGTGATTGAGCTGATTGCCCGCGCCCGCGAGCTGGGACTGCGGGTGATCGTTGAGCTGGTGATCCAGCACACCTCCGCGCAGCACCCGTGGTTCCAGGCGGCGCGACGCGATCCCCGGTCGCCGTGGCGGCCGTCTATCTGTGGGCCGATCGGCCGCCGGAAAACGACGATCCTCCCATGTTTCCGGCGTTGAGGAGAGCGTCTGGCGCTGGGACGAACAGGCTGGGCAATATTATCGCCACATGTTTTATCACCACGAGCCCGACCTGAATCTCGCCCATCCGCCGGTGATCA
>P_622
AGGAGATTGTCAGGCCGGTCTCAACAGCGGCAAACTGATTGAAGGCCACGCCCGCGGCCTGAGCGGCGCTGACCTGCAGGCCTACCTCGCCGCCGGCGTCACCTCCGATCACGAACTGACCTCGGCGGACGACGCGCTGGAAAAACTGCGCGCCGGGCTGACGATCGAGATCCGCGGCTCGCACA
>P_623
ATAGGAAAACCCGAACGGCTGCGGCACCACAAAGATCCGGCACTCTACTCCCGCAGGATTGATCAGAGCCACCGTCTGGTCTATTCAATCCAGAACGGAGAAATCATCATCTACGCAGCCCGTTATCACTATGGTGACAAATAGCAAAAGTCGATATAGCCCGCTTGATGCGGGCTTTTCATGCAAGGCGTACAACGGATGTTAGGGTAAGTCGCTGTCAGATCGACACAAAGGCAAAGTCGGTGTAACGTTAGCCTCAGAAAAAACAAAGCCCCGGAAATCATGTCATATCTTA
>P_624
TGTGTTATGTAGGCGCTTCGTTTCAGTTCTGACTGCTAAGGTTAATCCGATTCTGCTTCTTTCTACCTGCAGCACCTATGCACTCGCTAAATCACAACTTTCGCTGACTTTCGACATCCCGACGCTGGAGCCTTCACGGCTCGGCTTGATGATGACCGGCAGACCCAGCGCCGCAATTTGCTGTTCGACGTCAGTAGACAGCCCGGCGGCAAACTGGGCGCGGGTCAGCGCCACCCACGGCGCGACCGGTAATCCGGCGCCCTGCCACAGCCACTTGCTGCGCAGTTTATCCATTGAAATCGCCGAAGCCATCACGCTGCCGGTATAAGGCAGCTGGATTAACTCCAGCAGCCCCTGCAGAGTGCCATCTTCCCGCCGCGGCCGTGGAGGGCAATAAACGCTTTCTTAAAGCCCTGCTTTTTAGCTGGGTAATATCAACATCGCGCGGGTCGACCGGATGGGCGTCCACCCCGCCTTCACGCAGCCCGGCCAGCACCGCCGCGCCTGAATTCAGCGACACTTCACGTTCAGCGGAGGTTCCACCGAAAAGCACCGCGATTTTATCAGCCATGGCGCTCCTCCTCCGTTTTTTGCGGGATCAGTTTGATTTCGCCGGTGGCGGGCGATTTTACCGATGTTACCGGCGCCCTGCACCAGTACTAAATCGTTGCCGGTCAGGACAGGTGCTGCAGTTAAAGAAGCAGAATCGGATTAACCTTAGCGAT
>P_625
ATCTCCTCTTCGTTCAGTTACGTATTGCTAAGGTTAATCCGATTCTGCTTCTTTCTACCTGCAGCACCTGTTGGACATAATTTGTTTGCCAAAGCGCTGCAGCTGCTCGCTGTTGATAAAGGAGAACGACCCCAGGTACGCATCGATGCCGCCGCAGCCGGCGTTAATATCCGGCAGGGTCATGCTGACCAGCTGGATCGTTTTCACCTGCGTTCTGGCATACAGCGAACCGCCAGAGGCATAACCCGCCGCCTGCCCCTGCCAGACCTGTGGCTGGCTGGTATTGGACGCAAACCCGAGCTTATTGAAGAAGTTATTCATGTCGCCATTCACATCGGCGGCGGCGCTAAATGACAGGCCAAGCGCGGCACCGCAGAAAAGTGACAGAAGTTTAATTCGCATCCTGTCCTCCATTACGCACAGCATTCTTTTTAACTCTGTCATTTCTCAATAAAAAGGGTCTTAAGGTGATAACGAAAAAATTCCGGAATCGCTAATGTCACTCCGGCAACAAAGAACCCCACAACAGCAATCTGCGCATAAGGGATGGCGTACATCATAATATTCCACAGGTCTTTTACTCGCAGGTCACCGCTGGCTATCCAGTCATCCACGCAAAGATTAAATAAAAATCTTCATTATCCATAACAGCAGAGCACCTGCAGTGAGAAACACAATGAATAATAGGTGCTGCAGGTAAAGAAGCAGAATCGGATTAACCTTAGCAA
>P_626
GAATACGCTCGTCCCGCTCTGGCTCGCCCATGAAAACATGCCAACCTGGCAGGTCGGCATGGTGGGGTCATCCTATTTTACCGGCAACCTGGCAGGTACGTTGCTGGCCGGCTGGGTGATCAAGCGCCTGGGGTTTAACCGTAGCTATTATCTCGCATCGTTAATTTTCGCCGTCGGCTGCGTAGGGCTGGGGATCACCGTTGGCTTCTGGACATGGCTGAGCTGGCGTTTTATCGCCGGCGTA
>P_627
GGAAGATGCCCCGGACTGTATTACCCATCGCCTGGCGTTCGTTCCCAGTGGAGACGGTTACACTTATCAGCTCGGCCCCGTGGCCTGACGCCCCCTGCCGGGGATCGAAAAATCCCTGGTATTTTTCAGAAAAATAGCGCCAAAATAATATAATGACATGTTTTTAAAGCAAAATATATTCAATGATATCATTTCGCCCTTGAGTGTAAACGATTCCACTAACTTGCCCTATGTCACACTTTTTCACTTCTTTGATATGCTATCTTCCTCACAAACGATAAGCCGAATGGAGCGAATCATGAAAGTTCTGGTTACAGGTGGTAGCGGTTACATTGGAAGTCATACCTGCGTTCAACTGCTGCAGCAGGGACACGAGGTGGTGATCCTCGACAATCTTCTGCAACAGCAAGCGCAGCGTCTCGGTAATTAAACATCTCGGCGGCAAAGAAGCCACCTTTATTGAAGGCGATATTCGTAACGAAGCGCTGATGACGTTCAATCACCGGTAGTACGCTGCGCTTGCTGTTGCAGAGATTGTCGAGGATCACCACCTCGTGCTCCTGCTGCAGCAGTTGAACGCAGGTATCTTCCAATGTAACCGCTACCACCTGTAACCAGAACTTTCATGATTCGCTCATTCGGCTTATCGTTTGTGAGGAAGATGGCATCCGAAGAGAAAAGTGTGACATAGGGCAAGTTAGTGGAATCGTTTACACTAGAGGGCGAAATGAGGTATCATTGAATATATTTTGCTTTAAAAACATGTCGATTATATTATTTTTGGCGCTATTTTTCTGAAAAATACCAGGGATGCTTCAATCCCCGGCAGGGGGCATCAGGCCGCGGGGCCGAGCTGATAAGTGTAACCGTCTCCACTGGGAACGAACGCCAGGCGATGGGTCATCGTCCGGGCCATCTCCCA
>P_628
CGCCACCGGGCCTCCTTTGAGCGCGGCCACAACGTTCTGGTTCGCGGACATGGCGACAACAATAGGGATATACATCGCATTCCAGAATCCAACCCCCTGTTCGGCGGGTTTAGACAACAGCCCCTTTTCCGTCAACTTCTGGGAAATAACGACTAAAAACAGCATGGCAAAGCCGACGCCGCCTACCTGATCA
>P_629
TTATCTGGTGCCTTTGGTTCGGTTGGTATTGCTAAGGTTAATCCGATTCTGCTTCTTTCTACCTGCAGCACCTGGAGATAGCGTAAGACGAAGGAATCATAGGTAGATCTGGATCACACTTTTGCGCTATACAGATCGACAACGTTCATGCATTTGAGGTGTTACTATGCCGTCGGTATATCGTCCGCTGGTTAATTTCGTTGCGAAGGCCATGCAGGCCGTGCTGAATCTGGCACTGCTGTGCCTGGGAATTATTCTGGTGGTGTTCCTGGGAAAGGGCAATCCCCGCCGATGCGCAGGAGACAACGGTCGCCCCTTCCACATCCAACAGTTTGGCGATGTACTCGCCGGTTTTATTCACCAGGTCTTTCATTTCAAAGTACTGGTTCATACCGGCCATCGCGGCTTCAACCACTTCCGGGCGCGGCGTGGAAACGCCCAGCGCCGTCATCCGGCCAGAAGTATTAATCACCTGTTTTAAATGGTATTTCTCAAAAATCGAAGGCATGTTCCGCGCTCCCCTTGTTCGGTCAGATAGCCTTTGCCCGCGCGGATCGCGGCCAGCGGCACCAGAATGTTGTCAGCCTGCAGGCTCTCTTTTTCAGCATCCACCAGCAGCGTGGGCCAGGTGCTGCAGGTAAGAGAGCAGAATCGGATTAACCTTAAGGCAT
>P_630
TTTTTATTACTGAACGTGTACTTCGTTCAGTTACGTATTGCTAAGGTTAATCCGATTCTGCTTCTTTCTACCTGCAGCACCTCTGCACTCCGCGATCCTCGCGAAAGTTTCCGGGACCCTCAGGTCTCTTTTATGTTGTACGGACGCTAAATTCAATGAGCCGGCGAGATTATGCCTGTTCATCATTTGTACTGTCCTAAAAAAATGTATTTTAGAGAGTTATAATGAAGCTTTTAAAGACAGTACCCGCAGCGGTTATGCTGGCGGGGGACTTTTGCGTCTAGGTGCTGCAGGTAGAAAGAAGCAGAATCGGATTAACCTTAAGCAATA
>P_631
TCATTATCTTGGCACACGTTCAGTTACGTATTGCTAAGGTTAATCCGATTCTGCTTCTTTCTACCTGCAGCACCTAAGGTATTGCGGGTCCAGCTGCAGGATTTCGCCACGCCCGTGGTGCTGGTATTCAGCAAACGCCAGGTTGACATCCTGAGCACCTGGGACGGAGAGGCCGATTGCACCGTGATTACCCGGCTCAGCGTGCTGCCAAAACTGCGCAATCGTCAGCAGCCGCGCGGCGCTTATTCGCAGCGGTGATCTGGAAGTGCAGGGCGATCTGCAGGTGGTGCAGAATATGGTCTCCCTGTGCGACCTGGCAGAGTTTGATCCGCTGAACTGCTGGCGCCCTATACCGGCGATATTGTGGCCGAAGGCGTCGGTAAAGTCCTGCGCGGCGGCGCTCAGTTTCTGCTGAAGGGCGCAGAACGCCAGCAGCGCTATGTCGCGGAAGCGATCACTGAAGAGTGGCGCCTGGCGCCGGGGCCGCTGGAGCTGGCCTGGTTTAGGTGCTGCAGGTAAAGAAGCAGAATGGGATTAAACCTAGCAAT
>P_632
CGTTATGTAACCTACTTCGTTCAGTTACGTATTGCTAAGGTTAATCCGATTCTGCTTCTTTCTACCTGCAGCACCTGTCAGAAAAAATTGGCCGATCTGTGTGGCGTAGCGCAGCCGACAGTTTGGCGCTGGCTGCATGGCGGCGGAATTGACGCTCGCTATGTAATGAAAATGGTGTCTGCGACCAACGGCAAGATTAAGGCGGCAGAGATCAGGCCTGACCTTGCTCAGTTGCTGAGCGCGCATTCACCGGCCGCCTAACCAGCGGCCATAGGTGCTGCAGGTAGAAAGAAGCAGAATCGGATTAACCCTTAGCAATCTTA
>P_633
TTATGTAACATTGCTTGGTTCGTTACGTATTGTCAGGTTCATCCGATTCTGCTTCTTTGCTCCTGCAGCACCTAAGCACACCATTATGGCAGGAGCGAAGCCTCGCCGTTCGTGATGGAGCTGCCGGTGTACCACGTCCCGCATATCAAGAGCCTCTGATTATCCAGACCTGGCAGCGCCTGAAAGGCTTTGTGCTGCGCGCCGGAAAGGTGATCATCATCGTCAGCATCTTCCTCAGCGCGCTGAACAGCTTCTCACTGAGCGGTAAGGTCGTCGACAACATCAACGACTCCGCGCTGGCCTCGGTGGCCCAGGTCATTACGCCGTGTTTAAACCGAGGTCGGCGTGCATGAAGATAACTGGCAGGCCACCGTCGGCCTGTTTACCGGCGCGATGGCGAAAGAGGTGGTAGAGGTGCTGCAGGTCAAAGAAGCAACACGAGAT
>P_634
ATCTTTTTAACTTTACTTCGTTCGTTATGTTCTGCTGGTACTTCGTTCAGTTACGTATTGCTAAGGTTAATCCGATTCTGCTTCTTTCTACCTGCAGCACCTGTTAACAGCGAGATCACGGTCACCGCCGGCGCAACGGAGGCCCTGTATGCGGCGATCACCGCCCTGGTGCGCCGCGGCGACGAGGTGATCTGTTTCGATCCCAGCTATGACAGCTACGCCCCTGCGGTGGCGCTGGCCGGCGGCGAGTTACGTCGTATTGCGCTGCAGCCGCCGCATTTTCGCGTCGACTGGCGGCAATTTGCCGCCGCCCTCGAGCGAGAAAACCCGGCTGGTGATCCTCAACACCCCGCACAACCCTTCGGCCACCGTCTGGCAGCGCGAGGATTTTGCCGCCCTGTGGCAGAGGTGCTGCAGGTAGAAAGAACGAGATCGGATTAACCCTG
>P_635
ATCTGTTTGTGGAATACCGAGGCCGCCAGCGCGCCGTCAACGTCGGCGTCGCGGAAGGCTTCGAGGAAGTGTTCCATAGTGCCCGCGCCGCCGGAGGCGATCAGCGGGACGTGGCACACTGCGCGAACCTTCGCCAGCTGCTGCAGGTCGTAACCGTTGCGCACCCCGTCCTGGTTCATCATGTTAAGGACGATCTCGCCTGCGCCGCGCTTCTGCACTTCCTCCACCCAGTCGAGGGTTTCCCACTGCGTCACCCGGGTGCGGCTCTCGTCGCCTGTATACTGGTTGACGTGATACTTGCCGGTCTCTGCGTCAAACCAGGTATCAATCCCCACCACGATACACTGCACGCCAAAGCGGTCGGCAAGGCGGGTGATCGGCGCGTCGGTCGGCGAGCAGGGGAGTTAATCGAGATCTTATCGGCGCCGAGGAGAGGATCTGCGCCGCGTCTTCCAGCGACTGATCCCGCCCGCCACGCAGAAAGGAATATCGATTACTTCCGCCACCCGCGACACCCAGCTCTTGTCGACCACCCGACCGTCGCTGGAGGCGGTA
>P_636
GTTCGCTGCCTTCACCAAAGCGACGGGCATCAAAGTGCAGTATGTGGAAGGCGGCTCCGGCGCGATCGTCGAGCGTCTGGCCAAGGAGCGCACCAATCCGCAGGCTGATGTGCTGGTCACGGTGCCGCCGTTTATCCAGCGCGCCGCGAAAGAGCAATTGCTA
>P_637
AACTGCTGTGCAAACAGCAGAGTAAAATCCGCCAGATAAAAGGTCAATCGCGCCGCCAGCAGGCGGTTATGCAGCCCCCCGCCGCTGCCAACCATCGTGTCGATGCCGCGGACGGTGGCGCGGTCGCGGGCCATCGCCGCCAGCCCACAGGCCAGGGCGTCGTGGAATGCCGAGGCTTTCTGCGCCGGAGTCGCCTGCCAGCTCAGCCATTGCCGCCAGAAGGTCGCTAAATCCAGCGCGTCGTCGCGCCACGGCAGCGTAACCGGGTGGCTGACGCCGGGGCAGCTGGCGGCCAGCGCCTCCAGCCGACAGGCCGCTTCGCCTTCATAGCTCAGACTCTCCGGCGCGCAATCCAGGGCGCAGGCAACGGCATCAAACAGCCGTCCGCAGGATGAGGCGCGCGGCGCGTTAAA
>P_638
GATAAGGTCAAAGCTGGTGGTGACTCCGCGCGCTTTCGCCGCCTGCTGCAACAGCCGCGCGCTCTGTCCCTGGTCCATTGCCGCCAGCAGCCCGGTCCCGCCGTGATGCAGGAAACGACAGTCAAGGACGGCGTCAAATTCCGCTTCACTGACAAACAGGGCGTCAGACGCGCCCGGCAGTGCAGGGCCGGACGTTCGCCGTTGGGGCGAATCGGCAGGATCGTCGCCGAGGTCTCCTTCAGCGCGGTGCGCTGGATAAGCGAGCAGTCGATGCCCAGCCGGGCATAGCTGGCGAGGATAAAGTGGCCTTTTCATCTTCGCCCAGGCAGGCCACCGCTGCGGTGCGGATCCCGAGCTTCGCGGCGTTGATATTAGCCCCGGCGGCGGTGCCGGCGGGGTTGAGACGAATTTGCTCAAA
>P_639
ATGTATAGCACTTCGTTCAGTTACGTATTGCTAAGGTTAATCCGATTCTGCTTCTTTCTACCTGCAGCACCTATAGAGGAGCCAAAGAAAAATACAATGATTGAGGTAAGGATAAAACAGGTTAACCAGAGCCATTCAAGTTTCCAAGGTCTGAATAATTGCCAGATAAATCCGGCCGCCGATAGTGCCGCAAACAACACCACCAATTAGAGCTTCAGAAATTGTCGAGTGTTCCATTGATTTTGTTTCTCCAAAAATTACGCCATTGTGCTTTATAAAACTACAAGCGATGCGACAGGGAATTTCATACTGAAAGAAATCACAAAAAACCTAGTTTTTTAGATAGTTAGGGCTGAAAATGTAGTGGGAACTTTTAGTGGAGTCACACATTAAATTCCCACATTTTTTTATTTTTCGAAGGACTGCATGTTGCCCATAACCAGCCTGATGGCCTTATCTAACTCAGCCTGAACTGAAGCAGGAAGACGGGCAAATTCATAGGTCACTAAGCGTTTAGACGGATCGGTTTTCTTCCGGGCAAACTGCTTTTTGTCTTCAAACTCACGTAGCTTTTCAGTTTGTACAGTTTTCACTGGCGCTGGCTTCAGCTGCTTCGAATGGCGTTTAAAAGAGTCCATAATTAGCGACTTACTTACGCTTTCAACTTTTGCTGCACTGATGTCTGCCTGCACTTTTCCGAGCAAATCAGACAGAGGCACACCTTTGCTATCTAAGTCCTCTGAAATTTTTAACAGCAGCTGGTAATCAAGGTGCTGCAGTTAAAGAAGCAGAATCGGATTAACCTTAGCAATACA
>P_640
TTTTTATTTTTTGCTGTACTTCGTTCAGTTACGTATTGCTAAGTTGATCCGATTCTGCTTCTTTCTACCTGCAGCACCTGTCAGCGGAAGGGCGAGGGCCTGAATGGGTGTGCAATTATGAAACCCTTTCTTTTCAAGGGCTTCAATGACTGCCGGGTGCAGGGCGAAGTCGGAAAACTTCTGTTCTGTTAAATGTGTTTTGCTCATAGTGTGGTAGAATATCAGCTAACTATTGCATTAAGAAAGCGTATCCGGTGAAATAACGTCAACCTTTCGTTGGCGGTGTACGAAATTATTCAAGGTACGTCTACGGTAACTGAACGAATCCAGGATAGCTTAGACTACTAAGCGAGTCGGGAGCGATAAATCTGCAGCATGCAGTTCGCGTTCGGGCACCCTGGCGTCAACAGGCGAGTCCATGATGGATTGCGCCAGTAGGTGCTGCAGGTAGAAAGAAGCAGAATCGGATTAACCTTAGCAAT
>P_641
GTGCATGCCAATAACCACGATATTTTACTGTCACGCAAGGTGGACGCGGTAATTAGTATTCTCGGCGATAGCGCCGTCGAACCAAAATTTAAAGCATTGCGTGATGCCGGTATCCGGTATTTACCGTAGATCATGTTTCTCAATATTCGGTCAACAATACTACTTCCGATAACTACACCTTAGGCTCAACCATCGGCCGCTACATGGCGGATGAATTAGGCGGCAAAGGCAACGTCGCCGTATTTAACGCGTTCA
>P_642
TGCTGACGGTGCGTTTCCTCAGTGACGATAATCTGATTTGCCAGCAGATTGGTGATGCGCGACGTATGGCAGTTTCTGCGCCCTCATCTCACCGGTAAATCTCCCGTACTTCCCCGAATCTGGCTGACTTAAAGAACGTTATGGAACTGACCCCCCGAGAAAAAGACAAGCTGTTGCTGTTTACCGCCGCGCTGGTGGCGGAGCGTCGCCTGGCCCGCGGCCTGAAGCTCGACTATCCGGAGTCCGTGGCCCTCATCAGCGCCCTTATGGAAGGCGCTGGGACCGCAAAGCATAGCGCTGATGGAGGAAGGCCGTCACGTCCTGACCCGCGAGCAGGTGATGAAGAGCGGTCCCGGAAATGATCCCGGATATCCAGGTCGAAGCCACCTTCCCGGACGGCTCGAAGCTGGTCACCGTTCACAACCCGATTATCTGAGGTAGCGCCATGATCCCCGGTGAATATCACGTTAAGCCCGGTCAGATAGCCCTGGAATTCCGGCCGGGCGACCTGTCGCGTGGTCGTTGAGAACCACGGCGATCGGCCGATTCAGGTCAGTTCGCACACTACCATTTCGCCGAGGTTAACCCGGCGCTGAAGTTCGACCGTCAGCAGGCCGCCGGCTATCGCCTGAATATCCCGGCGGGCACGGCGGTACGCTTTGAACCCAGCCAGAAAAAACACAAGGTCAAGCTGGTCCTTCGCCGGTCACCGCGCCGTCTTCA
>P_643
GTGTGACCACTTCGTTCAGTTCGCCTATCTCACCAAAATCCGATTCTGCTTCTTTCTACCTGCAGCACCTTTACCCACCCTGATTATCCGGACGCCGTACGCCTGGCCACCCCTGCTCCGGTCCACGCGTTACCAGGCTTTGCCGAAGGCTGGGTGACCGTCCAGGATGCCTCGGCTCAGGGCTGTATGCGCTACCTGCAACCGGAAAATGGCGAACGCATTCTCGATCTTCGCGGCGCCGGGCAGCAACGCATATTCTGGAAGTCGCTCCCCAGGCTCAGGTTATGGCGGTGGATATTGATGAACAGCGTCTGTCCCGCGTCTAAGGTGCTGCAGGTAGAAAAGAAGCAGAATCGGATTAACCTTAGCA
>P_644
CCATCGCCTCGCCCAGCAGCCGGGTGCGTTGAAAACCCGGCAGCGGCGCGGCGACGCCGTTAATAAACACCGGCAGCACCGGTACGCGGTCCAGGCCACCCAGCAGAAACTCCAGCGGCTGGGCGAAGCCGTGGTCCACCTGCATGTTGTACGACACCGCCAGTATCATTCGGAACGTCAACAGTTCCGTTTTTCTCCAGCTCCTCAGTGATGAACACGGCAGCCCGTAACCAGCGCAGGAAGGATCAACTCTTTTTCGATATTGAGCGTGATCA
>P_645
ACCACGCTGCCGGCTTTCTGCAACCGTACACGCCGCGCCCTGCACGCGATCGTCAGCGATAATCTTCGCCACCTTGATCTGGAAATGGACGACATCCACGCCTGCAAAACCTCACCCTGCACACGCGCCCCCGATGGGCAAAGGTCTCCGCGCAGTGCCGCACAATGCTGGCGTGTTTGGCGATAACCGGGTTACCGGCCGCCAGTTTGCACGCGGCGCGCAGTCACTGGTAATAGGGGAAGTTCCACGGCTCGCCGCA
>P_646
GATTGCGCAGCTGCTGCTGGCGGAGCTGGGCACCCTGGCCATGGTCTGGTGGGTCGGTTCGCGTGGCGCCAGCTCCAGCACCAAGCTGGGTTCGTCGTACTGATTGTGGCGCTGATCGTCGTAGTCTGGTGGCGCGGCGGGATAAGCCCGGCGCAGATCCCCTTCCCGGCCCCGGCGGAGATTGACCGCGCCCGCTATTACTTTCGGCGCTGTCGGTGATGTTCTGGTGCTTTGTCGGTCTGGAAGCCTTCGCGCATCTCGCCTCGGAGTTTAAACATCCCCAGCGTGATTTCCCCAGGGCGCTGATGGGATGCGCCTGCTGCTTTGCCGGCTCGGTCTACTGGGCCTGCACCGTACTGGTGCTGCACTTCCAGCGGCGAGGCTTCCGGCGAGGAGATGGCGGCGGCGGCGTCATTACCGAATATCGTCGTGCGTGTCGGCGTCGAAGCGCTGTGGGTAGCCTGCGTCATCGGCTATCTCGCCTGTTCGCCAGCCTCAACATCTATATTCAAAGCTTTGCCCGCCTGGTCTGGTCGCAAGCGCAGCATAGACCACACGGCCTTCGCAAGGCTGTCGCCACGGCAGATCCCGCGCAACGCCCTCAACGCCGTCTGGGATCCTGCGTAGTTAGCACA
>P_647
ATCGAACGGCTCGACGTAGAGGATCTCAATCTGCTTCGCTTCCCCGCTGGAGAGGGTGATCACCGGTTCAATACCGCGCGGCGCGGCCGCCTTCAAATCGCCGCCGACAAAGTCGATGGCAAAACGACGCGCCCACTTATCCGGGTAGTGTTCACCCAGCACCCATCCTTCGGGGAAGCCCCATCCCGGTGCGGGTGGCCAGAACGCGCGCCAGCGGAGTGCTCACCGGCGGCTGCGCGCTCCAGTAAAGACGGTAGCGGAAGTCCAGTTCGTCGCCCGCCTTCACCGCCTTTTCCGGCTGCCAGAAGCAGACGATATTATCCAGCGTTTCGCCGGTGAGCACTCCGCTGGCGCGCGTTCTGGCCACCCGCACCGGGATGGGGGGCTTCCCCGAAGGATGGGCGCCGGGTGAACACTTCCCGGATAAGTGGGCGCGTCGTTTTGCCATCGACTTTGTCGGCGGCGATTTGAAGGCGGCCGCGCCGCGCGGTATTGAACCGGTGATCACCCTCTCCAGCGGGGAAGCGAAGCAGATTGAGATCCTCTACGTCGAGCCGTTCGATA
>P_648
TCTTTATTGCTAACCTACTTCGTTCAGTTACGTATTGCTAAGGTTAATCCGATTCTGTTCTTTTTCTACCTGCAGCACCTAGACATACCGTCACAATGCCAATCAGCCGGCTGCCAAATTTTCTTCGCACCGGTTCACTGCTGTCGACGGGAATGCGGGCGAGACGGAGAACATTTCTGAATCCTGGTGACATGAGAACCGCCCTGGGATGCCAGTCATTTGAAATCGGTGTAGTAGTGGATGTGATTCGTACTGTTAGAGGTGCTGCAGGTAGAAAGAAGCAGAATCGGATTAACCTTAGCAA
>P_649
GTAGAAGCAGAGATGGGCCATGCCGCAACGGATACCTTCCTGCGGTTATTCCTGCTGCCTGGGGTAGCCCATTGCGGTAATGGCGAAGGTTACGATCAAATTGATCTCCTTACTCCGCTGATGCGCTGGACCGAGGAAGGCATCGCGCCGCAGGAGATCATGGCCGGCAAACGGGCAACAGCCGCTGCCGACCTGCCGCCGATGACAGAAAAACCAGATGCGCAAACGCAGTTTCGCGGCATACAAGAAAGTCAGTCAGCCTTACGCTGACGCCGCTCCAGCTGTTATCGCGACTCGTCCGGTGTATCCCTTCCCGGCCATTGCCCGTTATAACGGGCGCGGCGACGTGAATGACGGCGAAAATTATCATGCAGAGCAAACAACCGCCTTTGGTCATCTGCAGCTGGCAAAACCCGCCAGCGACTATATTGGCCCTGATAATCAAAAAAATTATCAGGTTCGCCACGGCACACTCATTGTTCAATAAACCCCAGGGCTCCTCATTGAGGAGCCCTGCGTTATGGGATTGGCCGCAATTATGCGTAGCAAAACGCTCCAGCAATCGGTATTAAGCGACCTGCTCTTGTGGATCGATAATAATCTGGATAAGAAACTGACCGTCGACGATCA
>P_650
ATAACTCCGGCTTTGGCATCCGGTGCCCATCCCTCCAGATACGCTCCAGAGCCGTTGTAGCGGCTGCAATGATGTCCCTGGTGTCCTGAGTGGTATAAGAAGTTTTTCCGTAGCCACGTTGCCGTAGTAAGGCTCTTTAATGGCGAACGGAGACGTTTTGATGAAAACGGAAATATGCCGGCAATACTGGTGCTCTTTACGCAGTTTTTCAGAGGCCCGCTCTGCGTGCTGACAGATAGCCTGACGGAGTGACTTCGGTACTCCGTGATCTATCACCAAAAACTGCGGCTGCAGACAATTTGCTGTTTCATCCGGAGGGGCTTCCTCAAGCAAAAGGCGGCTTCCCGTTCAGTTCCCGTACCGTTCGCTCAAGGACCACAGAAAAATTTTTGCGGATGAAGGCCGGGTTCGTCAGGGCGAGATCGAGCGCGGTCTTAATGCCCAGTACATTCAGCTTGCGTGCAATACGGTTACCCACCCCCCAGATTTCTTCAACCGGCTGCATGGAAGACAGTTTCCGCGTTCTCTGCGGATTTCCCCTGGTCAGAGCAAGTACGCCACGAAACTGTTTCCACTCTTTTGAGGCCCACTGGGCTGATTTTTGCGAGGGTCTTCGTTGGTCCGGCGCCCACGCCAATGGTCAGGTGGGTACAGTCATACACGTGCTGACGCAGCTGCCAGCCGAAGTCCTCAAGCTCCATACAGTGCTCCACGGCCGGTCAAATCGAGGAACATCTCATCAATTGAATACTGTTCAGCCTGTGGGGGCCAGTTCCTCCAGGCTGTTCATCACGCGCGCCAACATCGAGGCATAAAGTTCATAGTTACTTGAAAACA
>P_651
CAAAGGCTTTTTTGACCGCCGGGCCGGGGCCCCAGTCGGCAGAGAAGGAGTCATAGGTATAGACGGTAAGAACAGGCTTAGCCAAAGCGGGCATGGCGACCAGCGCCAGCAGCGGGAGTAATTTTTTCAACACTTTGCACCTCAGAAAAAAGGGGTGGCAAAGGATTTTGAGTGAGCCTCAAATCCCTTCGCCGGCGTTATCCGGATCAGGTTCGACGGGTATTTTCTCAGCCCATGCGCTTCATCCTTCAAGCCGCATCTGCGTTAGCTTCGCGCGTTCACCCCAGTCACATAGTTATCTATGCTCCAGGGGATTCACCCGCTTGCTGCCTTGATGCAACTTGAATGATATTGCGTATGTTTATTAGCACCCCGTTGAGAACA
>P_652
AGATCGTTCTCGACCATTCGCACGCCCTGCACTCGGCGTGTGACTTCTACGGCTCGTTTAGCGCTCTCCGCGGAGGAGACAAATCCGCTCAGCTGGACGCGGCCTTTAAAGGTCTGGACGCTAATTTCTGAGGACTTAATGTCTTTATCGTTAAAGAGCGCCGTTTTCACCTTGGTGGTCACCACGGTATCGTCAATATAGCCGCCCGTACTCTCCTTTGTAGCCGATCCCGCACAGCCAGCGAGGGCCGTCGTTACCAGCAGCGTCGCGCAAAAAGCAGGTATTGCTTTGAACCATTTCATGGATTTCTCTCCTTGCATTATCTCAGCCTGATAACGCTGATATACAAGGATAAATTATAGTGGAAAGCGCGTCTTGCCGATAAAAAAGTCAGGATGAAGCCAGTGATGGAAAACGAGGTAATCGGGATGGTGAGAGAAGAGTGAAGATTATGCATTCAGAACGGGTGCTGCGATAATTTCGCAGCCTACGCAACAACATCGTCGTTGTTACA
>P_653
TATGTTTATGTTCGTCTACTTCGTTCAGTTACGTATTGCTAAGGTTAATCCGATTCTGCTTCTTTCTACCTGCAGCACCTGTACCTGAACCCAAACGATCACGTCAACAAATGCCAGTCCACCAACGATGCTTACCCCACCGGGTTCCGCATTGCGGTGTATGCCTCCATCCTTAAGTTAATCGATGCGATTAAACAGCTGGGCGAAGGCTTCCAGGCGAAAGCCGTGGAGTCCAGGACATCCTCAAAATGGGCCGCACCCAGCTGCAGGACGCGGTGCCGATGACCCTCGGCCAGGAGTTCCATGCCTTCAATGTGCTGCTTAATGAAGAGACCAAAAGCATTCTGCGCACTGCGGAGCTGCTGCTGGAGGTGAACCAGGTGCTGCAGGTAGAAAGAAGCAGAATCGGATTAACCTTAGCAA
>P_654
AGCAGGCTCGGCGCCAGCGCGCCAAACCCCTGCCACAGCAGCTGCTTTTTAACGTCGGCGAGCACATTTTTCTCCAGGCCTTCCGAAAGCAGCAGCAGCCAGGTACCGTCCCATTCCGGGGCACTGGCGCGATAAATTTTATGCTCCGCGCGCCGGGTCAGGCGCAGCCCTTTATCACTCAGGCGATAGAAGCTGCGCCGGCCGATGCGGACAACATCAAGCCACTCTTCTTTATTGAGGCGAAACAGCGCGGTGCGTACGAAGCGCTCGCCGAAGCCTAATCCTTCCAGCAGCGCCGCGACGCTGCCCAGCCACACTTCCCACCGCGTTGTAATAAACGTCGCCATACAGCGAGGCAATTAATGACGTGCCGCTGATGGGCATCGCCATTAACCGCTTGTTGAATAAAGGCGTCGAGTTTACTCATCTGATTCATTCTGTTA
>P_655
CCGTATTATGCCCTCTACTTCGTTCAGTTACGTATTGCTAAGGTTAATCCGATTCTGCTTCTTTCTACCTGCAGCACCTGTGGTTAAGCAGCTGGAAAAAATCTTGTTTGACCAGTACCGCGACCCGCACCTGGCAGTCAAACCGAAGGCGCTGGAAGGGCGCGGCGGCCAGTACTATTCCGAGGCGGCCTGCGAGCTGATGAATGCCATCTACAACGACAAGCGGATTATCATGCACGTCAACACGCGTAATAACGGCGCCATCAATGGCCTGCCGGATGACTGCGCGGTAGAGGTCAGCTCGCTGATTAGGTGCTCGGTGCAGAAAGAAGCAGATCGATAACCTTAGCAAT
>P_656
CCTGGTTTTAGCACTGCATAACGTATCTGAATGGTCATGACCGCCAGAAGTTACCTTGGCAACACCTTTGATTCGATGGAAGCCTGTATTTCCTGAGTGGTCTCTCTCGATACCAACAGGGCGGTAACTTGTATTTATGCAGGAGCCTCGCCATAACGGAATCGTTAAATGAGGCGCCATTATTGGCGAAGCGGGATAATTAACAAAGCGTATAGTTTATGTGGTTTATCAACTGTTGATAAACCACCAAGAATTTTCAAATAATTAATCATA
>P_657
GGGAGGCGTGTTCTGGGCGCAGCCAGAAAGCGCGCACAGCAAAGCCAGCGCAATCAAGCGTTAAGTGGATCATTTCCTCAACTAAATTAGATATATGAAAATATAATTATATTTTCATATGATGATATTTCGGGGGGGATGGACGGGAGACGTCTGGCCTAGCTGTTGAACTTCTTAACCGCGGATTCTCTCGACTGTGCCAGCCTCCGCGCTTCGTTCCGGGCTATCATCTGCTCAATCGCGTACTTCCA
>P_658
AGCTATCAGACTATTCACCCTGATTCTGCCATTGTTCCTGGCACTCTGCGCCGGTATACCGGCCAGCGCCAGCACGCCTTCAGGCAGCATTTCCTCTGCAAACACAGCAATTACCACTCATGATAATAACGGAAACCTCCTGCCGAATGCTCTGCGGATTCAGTATGATGTTGATTCAGATGGCAGAGTTCAGAATGTAAAGATACTGGAATCGACAACGACTCCGGAGTTTGAACATAAAATCATCGAGAAAATGATGAGTAAATA
>P_659
TCTCCCTGTTCTTCGTTCAGTTACGTATTGCTAAGGTTAATCCGATTCTGCTTCTTTCTACCTGCAGCACCTATGAATGGCGTTGGATGCCGGGCAACCGCCCGCATTATGGGCGTTGGCCTCAACACGATTTTACGTCACTTGAAAAAACTCAGACCGCAGTCGGTAACCTCACGCATACAACCGGGCAGTGACGTCATTGTCTGCGCGGAAATGGACGAACAGTGGGGCTACGTCGGGGCTGAATCACGTCAGCGCTGGTTATTTTACGCCTATGGCAGGATGTGCAGGACGGTGGTAGGTGCTGCAGGTCAAGAACAGGATCGGATTAACCTTAGCAATACGC
>P_660
GTTGTCCTGTACTTCGTTCGTTACGTATTGCTAAGGTTAATCCGATTCTGCTTCTTTCTACCTGCAGCACCTAACAGCATGCGGGTGAGGCCAGAACCGCCAGGTATGCTGCCCGGTCGCCGGCAGGTCCAGTTCACGGACGTTGTCGTCATCCATTCCCCAGCGGACGCCGGACTCGTTCACCCACTGGCGCAGGTAGCGCAGCCCTTCTTCCGTGATATTAAAGCGCGCCGCCAGCACCGGAGATCCAGCAGCGCCAGCACATCTTCACTGGCGAAGCGGCTGTCCGGCAGCAGAGGCAGCGTAATAAACGCCTGCAGCACCGGGTGCGACTCTGGGCGCGACGGTCGGAGATCGCCCACGGCAGCCAGCGATCGCCGCTGGCGGCGCCAAACACCGCCTGTATATAGGGGCTGTAGCTGTCGATATCCGCCACCATGACGATTATATCCCGCGGCGTGAGCGTCGGATCCGCCTCCAGCATCGCCAGTAGCCTATCGTGCAGAACCTCCACTTCGCGCTGCGGACTGTGGCAGACGTGAATAGGTGCTGCAGGTAGAAAGAAGCGAATCGGATTAACCTTAGCAA
>P_661
CTCGACCTGGTACAAAAGAAAGGCGGAAGCTGCCTGTGGCGTGCCTGATAGCCACTAAAATGAATTAAAAATAGGCGGTTGGGTGATTTTTGCAGCAAACGATTCAAAATGGTAGAAAAAGCGTTGACGGGGTAGAGGGGAATCCGTAATATTCGCCTCGTTTCCCAACGGAACAACAACGCGGAGCGGTAGTTCAGTCGGTTAGAATACCTGCCTGTCACGCAGGA
>P_662
GCCAGCAGCAAAATGGCGCTTTTAACGATATATTGCCAGAAGGTGGCGACGTCCATCATGCTCATACCGTTATCCAGGGCCGACATAATAAACGCCCCCATTACCGCCCCGGCGACGCTGCCGATGCCGCCCGCCAGGCTGGTGCCGCCGATGACGCAGGCGGCGATGGCGTCCAGTTCGGCGATATTGCCCGCCGAAGGCGACCCCGCGCCGAGCCGTGAGCTGAGGATTAGCCCGGCAATGGCGACCATCAGGCCGTTAATGGCAAACACCGCCAGCTTGGTACGCTCGACGTTAATCCCGGACAGACGGGCCGCCTCCA
>P_663
TGTCCTGTTCTTCGTTCAGTTACGTATTGCTAAGGTTAATCCGATTCTGCTTCTTTCTCCTGCCAGCACCTCCTACTCTCCACGCCATCAGCAGAGAGCCACGAAGCGTACCCCTTCTGGTCAGGTGAAGCCTTCAACAAGGGCCGCAGCCACGGTAAGCGCGTGGAGTTCGACACGTCCTGGAAGACGCTGAACAGTGGGTTAATGTGCCCGGACAAAATCTGGCGCCAGATCGTCACGTTGCAGGATGCCGTCGATAACGGATGGGATCTCACTGACATTGACGAAATCCGCGAGGAAAACAGCCCGGAAGAGTACGACAACCTCTACGCCTGTACGTTCATCAAGAACGGTGAAACAGCCTTTGACTACAACATGTTGCTCAGCTGCGGCGCAGACGGCTACGACGAATGGCCGGACTGGAAGCCCTACGCCATGCGACCGATGGCCGATCGCCCGGTGTGGATTGGATACGACCCCAACGGATCAAGCGGTAAAGGCGACAGCGGGGCCATCTCTGTTAACGCGGCGCCGCTGATCCCCCGGCGGCAAGTTCCGCACCATCGAGACCATTCGCGTGCGCAGGCTGGAGTTTGAGGCGCAGAGGTGCTGCAGGTAGAAAGAAGCAGAATCGGATTAAGCACAGAGCAAT
>P_664
TCTGAAGCCCGTTCATCTGGTGCCAATGAGCGTTAAGGACTCGAAGTCGGGTAAAAGCGAGTGGCGCGATGTGGTTATGCCGGGCATCGGGCTTTATCGGATTCAGGCCAATCGCTCCGGTGATTACGCTGGCGCAAAAGAACCAGAGTTGGCCCGGACGTCACTCTGACGCTTACCGGTATTGAGGTGACCGTACCTCAATGGTGCAAGTACACAGTCAGCAAGCGCATGCCGAGCGGGGAGATCGTCGAATTAGCACGAAGGATT
>P_665
TCGTCATCTGCAGCTCAACAACGGCAGCAACATGGCGCTGGTAAATGCCTTCGGCTATGTGCTGCTGGAGGAGGAGCTGTACAACAAAACCTATGTCGAACGCTATACCGAAGGGCTGGATGCTTACCGCGAGGCGGTGAAGGATTACGCCCCGGAAGCGGTGGAAGGGATTGTCGGGGTCAGCGCGCGGGAAATCCGGGAGGCGATGCGCATGTTCGCCGCCGCCCCATCCGCCACCATTATGTGGGGCATGGGGGTCACCCAGTTTGGCCAGGCGGTGGACGTGGTGCGCGGCCTGGCAAGCCTGGCGCTGCTCACCGGCAACCTGGGACGACCCAACGTCGGCGTGGGGCCGGTCCGCGGGCAAAACGGACGACACAGGCGCCTGCGATATGGGCGTGCTGCCGAACCTGTTCCCCGGCTATCAGGAGGTCACCGACCCCGCCGTGCGGGCGAAATTCGCTGCCGCCTGGGGCATCGACCCGGCGCTGATGGACGACCAGGTCGGCACCCGCATCACCGAGGTGCCGCATAAAGCGCTGACCGGCGAGATCAAAGCCTATTATATCATGGGCGAAGATCCGCTGCAGACCAGAGCTCGGCCTGGTA
>P_666
ATGCTCGGCGGCGACGTCGGCGCCGTGCAGCAGGCAATCGCCGCCGGCACCGCGCGCGCCGGGGAGATGCTGGTGGACAGCCTGGTGCTGGCCAACATTCACCCCAGCGTACTACCGGCGATCAGCGGTCTCAACGTGGTCGGGCAGCGGCAGGCGGCGGGGATCGTCGAAACCTGGAGCGTGGCGGCGTGCATCAGCGCCGCCGACCGCGCGGTGAAAGCGGCCAACGTCACCCTGGTGCGGGTA
>P_667
GCTCTGTCCCTGTACTTCGTTCAGTTACGTATTGCTAAGGTTAATCCGATTCTGCTTCTTCTACCTGCAGCACCTGAGCTAACGACCCACTCTGGCATTGCTTTGGGCTTGTTTGATATCCCTTGGCAACGGCGGCATATATTACTGATTTCAGAATTCAGCGCAACTAAAATTTCGATAAAAGATCACTTAACTGCTGGCGATTCAGGCGACAGAGCCAGAAATAACGCGATTTCTGGAGGTGCTGCAGGTAGAAAGAAGCAGAATCGGATTAACCTTAGCAAT
>P_668
GATGATGTCGAACAGACGCTGGCGCGCCTTATGCGCGTCGACGGTTTTCGGCGGGGCATACTCCTGGACCACCACCCAGTCGGCATAGCGGTCAATGGCCACGTTGTATTCCGGTAGATCAGCATCGTACAGGCGATAGCATTCAATTCCTTCCTGGCGGGCCCATTTTTCAAACTTCTTCAGGTTTTTACGCAGACGGTTAGCAAATCCTCCGCCAGCATCGCCGGCTTGCCGCCTTCGCTCTCCGCCAGGTGATAATA
>P_669
ATCTCTGACCTCTACTTCGTTCAGTTACGTATTGCTAAGGTTAATCCGATTCTGCTTCTTTCTACCTGCAGCACCTATGGCGGAATCGCAGGAGTTTGAAGCGCAGCAGAGCCAGGACAACGCGCCGCAGATGAAAAAGCGGCTACCGGTAGTGGAAGCGCTGCTTCGCCATCCGGGAGCGTTTTTACTGATTATCGCCCTGCGTCTGTGTGAGCTGCTGACGATGTATATCGTCACCGCCTTCGCCCTCAACTACTCCACGCAAAACCTCGGCCTGCCGCGCGAGCTGTTTCTCAACATTGGCCTGCTGGTGGGCGGTCTTAGCTGCCTGACTATCCCCTGCTTCGCCTGGCTGGCAGACCGCTTTGGCCGTCGGCGGATCTATATCACCGGGGCGCTGATCGGCACTTTGAGCGGTTTCCCGTTCTTTATGGCGCTGGAGAGTCAGTCCGTTTAGGTGCTGCAGGTAGAAAGAAGCAGAATCGGATTAACCTTAGCAAT
>P_670
TGTGCATAAACGTACTTCGTTCAGTTACGTATTGCTAAGGTTAATCCGATTCTGCTTCTTTCTACCTGCAGCACCTGACGCCGCCCTGCAGGCGTTGGCCAGCGTCGGACTTGAAAGCCGCGCACAGGAGTGGCCGGCCGCGCTGTCGGGTGGGCAGGAGCAGACGCGTTGCGCTGGCCCGCGCGCTGATCCATCGCCCGCGCCTGCTGCTGCTGGACGAACCGCTGGGGGCGCTGGATGCCCTCACCCGTCTGGAGATGCAGGAGCTGATCGTCTCCCTGTGGCGAGGGCGTCGCTACGGTCCTGCTGGTCACGCACGACGTCAGTGAAGCGGTGGCCATGGCCGATCGGGTGCTGTTAATTGAAGAGAAGAAGATTGGCCTCGATTTAAGCGTGGATATCCCGCGACCGCGGCGCCCGGTTCGGCGAAGCTGGCCGAGCTGGAGGCTGAAGTACTGGATCGGGTGATAAACGCGGCGACAGCGAGCGTGCGCCGCGTTTGTTTAGTCATGGCTGACCGGCGTAACTGTCCGCTATCTGAACGGGGGCGTGTGGGCGTCCGGACATCTGCTCGCGGGTTGCACAGCCGGGCTACCAACGCCAAATCAGCCGTGTATTCCAGGTCGGGTAAGCATCGCGCCGCCCGACAACAGGTGCTGCAGGTAGAAAGAAGCAGATCGGATTAACCTTAGCAATACG
>P_671
CGGTTATTGAGAAGAAAATGTTCTCCAATACCGAAGAGCTGTTGCCGGTCATTTCGTTTAATGCCAAAACCTCAACCGATGAGCGGACGACCGACGACTTTGTCGACCGCATGATGGAGAAAGGCTACACCCGCAAACAGGTTCGCCTGCTGTGCGAGTGGTACCTGCGGGTTCGTAAATCGTCCTGATGCGTCCAACCCGGCGGCACGCCGCCGGGTCAACTGCAGCTGAATGATGATAAGTAAAGTTGGCTAATGCAGTACAGGAGGGCATATGACCTGGTTCATAGACCGACGCCTGAACGGGAAAAACAAAAGCGCCGTCAACCGCCAGCGCTTTTTGCGCCGTTATAAGGCGCAGATTAAACAGTCGATCTCCGAGGCCATCAACAAGCGCTCGGTGACCGATATTGAGAGCGGAATCCGTCGATCCCGACGGACGATCAACGAGCCGATGCCGTGGGTCGCGGCGGCCTGCGCAACCGCGTCCACCCGGGCAACGACCATTTTGTGCAAAACGACCGCATTGAGCGCCCGCAAGGCGGTGGTGGCGGCGGCGGTAGAGATAGGGGCAAGCCAGCGCCGATGGTGAAGGAAAGGATGACGCCTGTTGTCTTCCAGATCTCGAAAGATGAATACCTGGATCTGTTATTTGAAGATCTGGCCCTGCCGAACCTGAAGAAAAACCAGCACCGGCAGCTGAATGAGTTTAAAACCCATCGCGCGGGTTTTACCTCCAAATGGGGTGCCAGCCAACATA
>P_672
ATGTACGGCAGCCGGCAAAAGCTGTGGGATATGACCTGGCTGTATCAGGAGATTAAGCAGATTCGCCCGCATTTTCAACGTCGAAGATCGTGGTCAGGCGCTAATTGCCGATTTCAAAAAACGTGAAGCCGACCTGCGCCAGGAGTTTGGTAAAAGCAGAAAGAATATCTGCTTCGTCTTCTGGTTCTCCAGCGCCTCGCCTTCGGCCGATGCCTATGTCGGCGGTAAAAACAGCA
>P_673
GATGGCCGGAATGTGCGCCATTTTCATGGCCTTTGCCGGACAGTTTGCCTTCTTTACCTATATTCGCCCGGTTTACATGACCCTCGCCGGGTTTGATGTCGACGGCCTGAACGCTGGTACTGCTGAGCTTTGGTATCGCCAGCTTTATCGGCACCTCGCTCTCCTCGGTGCTGCTCAAGCGTTCGGTGAAAGCGGCGCTGGCGATTGCGCCGCTGGTGCTGACCGCCTGCGCGGTGGCGCTGGTGCTGTGGGGAGAGAGCAAAATCATCGCCTCGACGGTGGCGATTATCTGGGGCTTCGCGTTTGCGCTGATCCCGGTGGGGTGGTCAACGTGGATCACCCGTTCCCTCTCCGATCAGGCGGAAAAAGCCGGGTCGATTCAGGTGGCGGTGATCCAGCTGGCCAACACCTGCGGCGCCGCGGTCGGCGGCATTGCGCTTGACCACTTAGGGCTGCTGTCGCCGCTGGTGTTGTCAGGGATATTGATGCTGTTTACCGGCCTGCTGGTGGCGGCCAAAGTGAAGGTGAATTCACCCGCTTAAGGCCGCTCGCCTTTTGCCAGCCGGGCATTGATGTCGGCAATCACTTCCGGCAGGTCCGCCAGGGTATCAACCACATAATGCGCCCCGGCGGCATACAGTTTGCCTGCCGCCCGCTCGCGGCGGGTGGCGATTTCCGCTTTCGACATCGCCTGGTACTCCTCCCAGGTAGCGCCGAATTCGTTACCGGACACCGCCAGCCCGACGCTCCACATCCCGGCTACAGA
>P_674
ATCCTGCGGCGGAAACACCGGCTCATGAAATCCGGCGATGATCAGATCGAGAGAAGTCAACATCGGTCCGGAACAGTCGATCTCGCCTTCAATATTTTTAATATTCGACTCAATACCGCGCAGGATCCCCACCCCGTCTACCAGGGCGGAGCCAGATGCGCATATTAACGAAGTGCCAGTAGTGCGGAGCATCCGCCATGTCCGGGCCGTGGTCGGTGATGGCGAAGAGTTTGATCCCTTTACGCTTTGCTTCCGCAATATAATCGTGCAGGGTGCTGTAGGCATGGGTGCTGGCGACGGTATGCATGTGCAGGTCAACGGGATACATCACATTCTCCTCTTCTGTTTGCCGCAAGAATAGCAGGAA
>P_675
GCATGTCCTGACACTTCGCACGTTACGTATTGCTAAGGTTAATCCGATTCTGCTTCTACCTGCAGCACCTTGTTAACGAAAAGATAGTGCTTATTTATGGATAATATCCTTTCCCCCTGAAAAACTGACCCACACCTGGCTGGAGGATACCCTGGCGCTGCTGTTCGGCACGCTGATGATCTCCTTTGGCATTATTTTATTTCGCCAGGCCGGTGCCCTCACGGAGCGCAGGTGTTAAGTACAAGAAGCAGAATCGGATTAACCTTAGCAA
>P_676
ATCGCGAACCCGGCGGAAAAGCCGATAAAGGAGCCGAAGGTCGCGAGATAGAGCAGCGCCATAATCCACAGATGCAGGCGCTTAAGTACCGGCAACTGCTCGCTCAGCGACGCTTTCAAAGCCGACAGGTCGTTCATAAAGAACCACGCCGCCAGAGTGAAAATAATCAGGAAAGGTACCCAGATCCACGCGGCGTTTTCCAGATACAGCATCGAGCCGTCCGGTTGCTCGCTACCGTTACCGCCAAAAACGGCAAAGATAGAGATCGAGACCACCAGCGGCGCGACCAGCTGCATCACGCTGACGCCCATATTGCCAAGTCCGCCGTTAACA
>P_677
GTGTGTGACTTACTGGTTCAGTTACGTATTGCTAAGGTTAATCCGATTCTGCTTCTTTCTACCTGCAGCACCTCTTTCAGGGTGGTCATTCAAGGCACTCACAGCCGCATTGCGGTGCCCATCGACAATCGCCAGCGGGTCCTCGACTTTGATGACTTCCGGGAAGGTGCCGACCACCTTCACCCCCTTGCTGGCCACGGCATCGAGGCCATGGGGTAGGCGGCGCGCTCGTTGCGCTCCACCAGCGCCAGCGCACCGCGCACGTCTACAGCCGGGGCGAGCTTTACGGCGACAACGTCTCCAGGCACCGAGTTTCTGCAGTGCTTCTTTGGCATAGATACCGGCCGGGACATGCTGTGGATCGCCCACCGCCAGACGAGGTGCTGTCAGGTAGAAAGAAGCAAATGCAGTTAACCTTTAGC
>P_678
ATGCTCTGTCGCTAATCCCAGCGGCGCACTGAGAGGTGTTGAAATGAGTTCTCTGTATCAGTCCATGATTGCCGTGATCGAGCAATCTATTATTCCGCTGGCAGGACGCCTTGGGCAGCAGAAATACGTTATCGCTATCCGCGATGGCTTCACTGCCGCCTGCTGCCGTTTATGATCATCGGCTCTTTTGCATGCTGGTATTTATCTTTCCGCCGTTTTCACCCACCAACGGCTTTGCCCGCGGCTGGCTTGATTTCTCCCAGCACTACCGCGAACAGCTGATGCTGCCGTTTAACCTCAGCATGGGCGTGATGACCTTCTTTATCTCGGTCGGCATA
>P_679
ATCGCGCCGTCGCTAATCATGTTTAATGAGGGTGACGACGAGGCCTATCGTCAGCAGGCGCTGGATAAATCGCTGATGAAAATCGCCCCTGGCGAAAGAAACGCCACAATAGATCGATTACCTGTTTACCAGCCGCTACGTTACCGGCCGCTCATTCGCTGTCGACGGCGGCCGCCCGCTGCGCTAGTGGAAACGGCTCCAGCCGAGGATTAACAGCCAGGCGCGCGGCCCAGCATCCCACTGCGCCTGCCAGCGCCAACGGCAGGCGCATAATCCCGGTGAAATACCACAGTGACAGCAGATAGATAAAATAGGGAAGAATCGACCACATGCCGAATACGATGGTCGCGCGCAGGGCTTCGATCCCCCGCTCGCTGGCGACAATATAATGGGCGATGAGCGCAAAGGTGGGAAACAGCGGGACCAGGCAGGCGATAGCGTAGTTTTTGGTTTTCGCCAGCACGCCAATCAGCACCACCACCAGCGCTCCCAGCAGCCCTTTGATTAACAGCCCCATGCCCGTATGCCTTAACAGTGAATCAATAAGTTAGGGCGGCATTAGCGGATTTAACGCTGTTTATAAAAGAGTAATGGCGGGTAAAATAAGTGCGGTGTATGTTACTTCTTTTACTGATGTGCAATAGACATGAATAAAATCGTTTTTGTTGAGGATGACA
>P_680
ATCGTCCGCCTGCTGGGGCTTAACGATCCGCTGATTCAGGTCAGCAGCTTCGACCGGCCAAACATCCGCTATATGCTGATGGAGAAATTCAAGCCGCTCGACCAGCTGATGCGCTACGTTCAGGATCAGCGCGGCAAATCCAGCAGTATACTTACTGCAACAGCCGTTCGAAAGTGGAAGACACCGCCGCCAGGCTGCAAAGCCGCGGTATTAGCGCGGCGGCTTACCATGCCGGTCTGGAAAACGACGTGCGCGCCGAGGTGCAGGAGAAATTCCAGCGCGACGATCTGCAGATCGTGGTGGCGACGGTGGCCTTCGGGATA
>P_681
GTATAGCTGAAGTATCCCTGCAACAGATCGCTGAACAGCGCCGGAAGATGCTGGGTATAGCCGTTGGCATTGACCATTAATCCATTATTAGCGCCGGTAGAGAACGAAATGCCGCCGACCGCCGCCTGGTTACTGAGCTGGTCGAGGGCGATGCCGGCGAGATAATCGTTGAGGGCAAACATCACCTGCCGGCGAGCGCTGTCCATCGCCTGGGGATTACGCAGCACCAGGGAGATGTCCGCCTTCGGCTCGCTGGCAAAATACA
>P_682
TCATCATTACAGCAGGTTGCTGCACGTCTTTGCGAAAATGGAGCTATCGGCAACTCGATGTTTCTGGCCCGAAGCCCCGGTTGACAATTTCTCCCCTCGCCAGTCTTGATGAGCCGGACAGTCTGAAACGACTGAGCAAAATAATCGTGATCTACTCCCTCCGGTGGATTTAACGGAGTTGCA
>P_683
CCATGCCTTCTCGTGTAACCTGCTTTGACTCATCAACCGGTCACATGGAGTTGTTATGCTTTTGGGATTTTTCAGACTGCTGTTCAAGGGGTTATACCGGGTCAGACTGACCGGCGACACGCAGGCTTTATACCAGCAAAAGGTCTTAATCACCCCGAACCACGTCTCTTTCCTCGACGGCATTCTGCTGGCGCTGTTTTTGCCGGTCCGACCGGTTTTTGCGGTCTATACCTCAATCAGCCAGCGCTGGTTTATGCGCGCGCTGACGCCGATTATCGATTTTGTGCCGCTGGACCCGACCAAGCCGATGTCGATCAAACATCTGGTGCGCCTGATTGAGCAGGGGCGGCCGGTGGTTATTTTCCCGGAAGGGCGAATTTCGGTCAGCGGCTCGCTGATGAAAATTTATGACGGCGCCGCCTTTGTCGCCGCCAAATCGCAGGCGACCATA
>P_684
TTTGTAAGCCTCTTCGTTCAGTTACGTATTGCTAAGGTTAATCCGATTCTGCTTCTTTCTACCTGCAGCACCTCCCTACGTCGTTTATTACCGCTCCGTTATTCACTTGTGTTACCCCGCTGATGTCTCTGGAAATCAAGGTAGCGCCGGGGGACAGGAGTTTGTAGCGAGTTGTTTTCCACTTCGAAGTGGAAAGGGAGGCGGCAGGGGTGATCGACCCCACATATTCACAGGGAAAAGGTAAAAACGACGGCTATGGCGTGAGATGTATCACAACAATGAGCATGGACAAGGCGCCCGCGGCAGCGGAAAGGCCGGAAAAAGAGAGTGGAAAAATGTGATATCGGTAGGCTTTCAGGTGGGAGGCATCGGCTGATGCCTCCCAAAAGAACGGTTAGCGGTACTTCTTATGATAGGTGTTGAGGTGCTGCAGGTAGAAAGAAGCAGAAATCCAGTTAACCTTAGCAATAC
>P_685
GCCTCAAGTATGTCAAATCTGCACCTTCCATACGGTTCTGTCACAAGATTGCTGACCGCTTTCCTTAATTCGGCCAGACTCGGCATGGTCAGAATACCAGAACGATAAGAAACAGATGGCTGGCTTCTGGTATGAAGAAAAGGGCCTTCCTGGAAAAAACAACCTGAGTCTCTGCATAGTCTGATTCTTCGAATCCAAATACGTCATTAAACCAGCTCATGATAAGTTCCTTTATTGAAAATGGAGACATTTTATTAATATCTTTATTTATAGGTAAATTCAACAATTAAATTTTACTGCCTAACAATAATAAATTGTAAAAATGAATTATATATTCAATATGATAATTACTTATTAGACTTGCGCTGCTTTTAATGCATAAGTCTGAAGCTATTTTAAAATCTCCCTGTCGTGATAGCTGTCATATTGATGATTGAAATTAGTTACGATGCACGGCTAATTTTAAAGCTAATGTATGCGTACATTAGCTTTAAAACACGGATCAGCCTCCGACATCTCATAAGCCGG
>P_686
AAAGGCGGTCAAACACGGAGGATTGCAAGGGCATTATGCGGCAAAGGAGCGGAATCGGGATCGCAATCCTGACAGAGACTAGGGTTTTTTGTTCCAATATGGAACATAAAAATTAACCTGTGTTCATATCAGAACAAAAAGGCGAAAGATTTTTTTGTTCCCTA
>P_687
CTCTGCGCATTATCGGCGGGGTGATGCTGATCCTTACGCTTTGCTATCTGTTCGGCTGCGCGTTCGCCAAACGCCGTGGCCTGACGATTAAAGGCCAGCGGCTGGTGCTGCCCTCCTGGCGCTTCGCGCTGCTGCAGATGGGGCTCTCGGCGGCGAACTGGATGGCGATGGGGGCGATAATCTGGCTGCTGTTGGGCAGCGAGATTAACTATTTTCTGGTATTAGGGGTGCTGCTGGTGAGCAGTATCGCCGGGGGTGATTATCCATATTCCGGCTGGGATCGGCGTGCTGGAGGCGGTGTTTATCGCCATGCTCTCCGGGGAAGATATTTCGAAGGGCGCGATCATA
>P_688
ACGGTTAATGTTTATTGTAACATATTCGTTCAGTTACGTATTGCTAAGGTTAATCCGATTCTGCTTCTTTCTACCTGCAGCACCTGGCGAGCACTATCCGTTAACCAGTAGCAGTTAATAATTTTCAAATATTTTACAAACGAGGTAACATATATACATATGTTCCATTTGGTTCGTCTTTCAGTATTATCGATGAAAATCCTCCCCGTGCGTCACGCCGCCCTCCCGGCCCTGCTCTTGCCGCTCATTGCGGCAGCCCCAGCCACAGTGAACAAACCATGGTGGTGACCGCCGCGCCAACCATGGTTTCTGAACTGGATAGGTGCTGCAGGTAGAAAGAAGCAGAATCGGATTAACCTTTAGCAA
>P_689
AATTCATTGAGAGATATGATCAATACAGGTTCCAGCTATCGATCAGGCACACCGACGCGAAAAAATGATTTTTCTGGAGCAGAAAGATACATCTCGCATTGAGTAATAGTTCGGTGACATCATACTGCCAGCCAAATCACAACACCGCAAGCCGGGATACTCCTGGTGGCGTCTGGATCAATACTCATCTGGTACAGATGGTTAATACGGCCCTCAAGACTTGTTGAAACAA
>P_690
TGTGGCGGCGTCACTTCGTTCAGTTACGTATTGCTAAGGTTAATCCGATTCTGCTTCTTTACCTGCAGCACCTCGAATCACCGCCCGCGGCCCTGGCTGGTACCGTTGGTGAAGATCCTCGGCGGTCTGGCGCTGATCCTCTTTGCCGTGGGATTGTTTTTCAGCGTGGTGCCGATCAGCGCCAACGGCGACTTTATCGCCGCTGGCTGTTAGCCCGTTTCCAGCAGTCGCATCAACACCCGCAGCGCCTGATCCAACTGCTGGCGTTCACCGTCACTGAGTCCTGCCAGCAGTTGCCGTTCGTTGTCGACGTGGGTTTCCACTGCGGCATCGATCCGTTCGCGTCCGGCGGAAGTCAGGGCGACCAGCATACTGCGGGCATCCTCCGGATTGGGCAGGCGGGTAATAAACCCGCGTTTCTCCAGCGCCTTCAGACGATGGGTCATGGTGCCGGAGGTAATCATCAGCGTGGAGAAGAGCTGGGTGGGCGAAAGTACGAAAGGCGCTCCGGCGCGCCGCAGCGTCGCCAGCATGTCAAACTCCCAGCGCACCAGATCGTGGCGCGTAAAGAGGTGCTGCAGGTAGAAAGAAGCAGAATCGGATTAACCTTAGCAAT
>P_691
CTTTGCGCGCCTGGTGGAGACACAGGATGTGGATCACCCGGGCCTGGCGGTGAGCCGGATCACCGCCAAACTGTCCAGCGAAATTCGTTCGCCAGACCGGGGTGATCTTCCCGGCCGATACGCAGCCGCTGGCGTAAAAGAGTGTAAAGGCCTGACCGGCCGCCATTGACGAAAACCA
>P_692
CTTCTTCTGTGCTTACTTGGTTCAGTTACGTGCTAAGGTTAATCCAATTATCTCTCTACCTGCAGCACCTATTCCAGTATGGCTGCTGCGGGCTCAAGCCTCTATAGCGCGCAACTGGCGGCGCAGCTCGGCCTGCCGTTTGCCTTCGCCCTGGCACTTCGCCCGCGGATATGTTCTCCAGCCTGCGTATCGCAGCAATTTCAAACCTTCAGCACCGCTTTGGAGAAGCGTCATTTGTTAAGCGGTGGTATCAATATCATCGCCGCCGACCGCGACCCGCGATGCGGAGTTTCTCTTCACCTCCATGCAACAGGCGTTTGTGAAGCTGCGTCGCGGCGAGACCGGGCAGTTGCCGCCGCCGGTGGAAAATATGCATCAGCTGTGGTAAGCCCGAGCAGTATGGTGTGCAGCAGGCACTGAGCATGTCGCTGGTCGGCGATGAACTTAAAGTCCGCCATGGGCTAGAGTCGATTCTGCGTGAAACCGAGGCGGACGAAATCATGGTCAATGGCCGGAATTGTTCGACCACCAGGCGCGTCTGCATATTTTCGATTTAGCGATGCAGGTTGGAAAGAGGAGCTGTTGGGTAGTGAGCTATGCGGCATTTTTGCCGCATTTCTTTTCCTCCGCTAAACCTTTTGCAATCATACTAATTCCCTCTTTCGCCACTAACTGCCGCCTTATTACGTTCAGCATTAATATACATTACCTCAGGTGCTGGTAGAAAGAAGCAGAATCGGATTAACCTTAGCAA
>P_693
GCCAGTGCAATTTCTTCGCCTTTCGGCACCCGGTGGTGCCACTCCGGGCGCCCCTGGATAAAGGAAATACCGGCACCTTTCGTGGTGTTGGCAATAATAACGTTGGGTTTACCTTCCTGCTTCAACCCCTACGATGACCGAGACCACCGAGGCCATGTCGTTACCCTGGCATTCGCTGACTTCCATACCAGAGGCGCGCCATTTATCGGCCAGCGGATCGGTATTCATGATTTCGCGCGTCGGCCCGGCCAGCTGGAGGTTGTTCTTATCATTAATAATGACCAGATTATCCAGGCCGTAATGTGCAGCCGCCAGGGCGGCTTCCCAGTTACTGCCTTCCGCCAGTA
>P_694
CTTTGTACTTCTTCGACAGTCGCGTATTGCTAAGGTTAATCCGATTCTGCTTCTTTCTACCTGCAGCACCTGGTTCATAAAAATTCTCTGTGAATGACTATGCATTTGATGTCCTTTAACCTAAACCACTTCCGCCGCAGAAAGCAAGGGCTTTTTTCTATCATTAATTCATTTCATATTGAGCGAAGAAATTGTCAGTTGCCGCTGGCTGGCGTAGCCTGTAATCAGCACAGCGAAAGAGTCAGGAGCCTGGGATGAAAAAGGTCGCGATAGTCGGTTTGGGATGGCTGGGGATGCCGCTGGCGCTGTCGTTGACGGCGCGAGGCTGGCAGGTTACCGGCAGTAAAACTACGCAGGATGGCGTGGAGGCGGCGCGGATGTGCGGGATCGACAGCTATCCGCTGCGCCTGGAGCCGCAGCTGGTCTGTGATACCGAGGACAGGTGCTGCAGGTAGAAAGAAGCAGAATCGGATTAACCTTAGCAATACG
>P_695
GCGATGGTTATGACCTTGCTTCGTTGCGTATTGCTAAGGTTGATCCGATTCTGCTTCTTTACCTGCAGCACCTGTCGTCACGTCATTATCCAGAGTGAGCACTTGCTCACTTTCTCCAACTCGCACTGGAATTGGCTTATTGGCGTTTGGGCCATAAGCTTTGGCGGTGATCACCAGATCAAATTTCTCCGGCAGCGGCTCTTTATATTCAATCTTCACGTCGCTGCCCAACTGAGCATTGGACCACCGCCCCCACGACTCGGGACGCGAAATACCGCTGAACAGGTGCTGCAGGTAGAAAGAAGCAGAATCGGATTAACCTTAGCAAT
>P_696
ATCTGCTGCGCCAGCCCGCCCGGCGGCTCGCCTGGGACCGGGCGCTGCTGCGCCTGGTCATCGGCCGCGTGGCCCGCAGCGTCAACAGCGCGCGCTACGCCCGCACCTTAAGCATTCTCAATGCCAGCGCGGTGCCGCTGCTGCTGTCGATGCGCATCAGA
>P_697
TTCCCGTTCGTTAGGATGCAGTTCGCCATCAGCGAACGCCGCCTGCAGCTGAATTTCCAGAAACATCCGAATCAGATCGAAACGGCCAAAGCAGACGCTGCGCAGCTGACGCATTTTCTCGCGCAGGGGATAGTTGTCGGCCTTACCGTCGCGAAACGCCTGCTGCGCCACAGTGGCGCGAGGCGCCATGCAGGTTCATGCGATCCATTAGCACATTGGCGACATGAATATCCGCTTCGGTAACGCGGCCCTTGGATTTGGTCAGA
>P_698
GGTGCTGGAGCGCCTTGCTAAGTAACGCACTGATATAAGGCGATAAAACGATGATTCTCGCAAAGGTAACCGGCCATGTCGTCGCTACGCAGAAATGCGATGAGCTGCGCGGCAGCAACCTGCTGTTGGTCACCCGACTGGATGACAATCAGCAGCCGATGAAGGACCAGACCTGGGTCGCCGTCGATAACGTCGGCGCCGGCATGCACGACATCGTGCTGGCGGAAGAGTACTTCGCGCTCAATAAAGAGCGCTACAAAGCGATGTCGGTGGTCGCCATTGTCGAGAACGTGTTTCGGGACGCCTAACAGGAGTGAATAGCCCAATGAGTGAATTTTTACTGAAACCGCGGATTTGCTTCGGTCAGGACGCCCTCTCGGTGCTGAACGAACTCTCCACCCGCAGCGTACTA
>P_699
GCTATATTAACGCTGGACGTTACGTATTGCTAAGGTTAATCCGATTCTGCTTCTTTCTACCTGCAGCACCTGTGTTTGGCCCACATAGACCTTCGACCATGGGTGTCGGTTAATAATGTCATCAAGTATTTTTTTATTAACCGCCTCGGTATCGCTGATATCTATCCATTCACCAACCTTGTCATTCAAAAAATAATCATCACTGCACGCCAGATAAAAATCCTTCAGCGCGTCGATGAAGCTTTCATCGCTATGGTCAACGATACGGTCGGTAACGTCAGCGATAATGACATTTTGTGGATCCTTGCTTTGCATAATCTCACATAATGTGCTCAACATCGTCGCAAAGGCGCGGTTTGTTTTATGGTAATATACCTGCGAAAAAAGGCTGGAGCGCGCCCAATAAACTCAGCGATCGAATCAATCCCACTCTCTTTGTAAGCAAGGTACAATTTTCCCTGTTCCTCGACCGGGACAATTGACATAAACAAGCGATTGTAATCGTAAATGCCACACTTGACGCCGGAGAAATAGCCATCTCTGAGCAAGTAATCCATCCGGTCGGCATCGATCGGACAGGAAGAGATGATCGAGGTCATTAACGGCAGGATATCTGTTGCCTTTCCATTAATTTCCTCAATGATCTGTTGGTCACCGTATCTTTTTTCGATAATTTTTAACACATTTTCGATATTTATTTCGTCATCGACCTTACCTTGTTTTCTCAGATCATGATAAATCATCAGGCTGAACAACAGCGAAAGATGTTCATGTTCAACTTTCTGTTCTGGCTTGCTTAATACAGGTGCTGCAGGTAAGAAAGACAAATCGGATTAACCTTAGCAAT
>P_700
GCAACCGTACCAGGTCCCGGCCTGATACGGTTTCGGCGCATCGCGGTCGGCTGCCCAGGCTTCGGTAATGGAGTCAACCCATTTCCACGCCTCTTCTACTTCGTCGCGGCGAACGAACAGCGCCTGGATGCCACACATAGTCTCCAGCAGCAGACGTTCATAGGCATCGGCCAGGTGCGTCTGGTTAAAGGTCTCGGAATAGCTCAGATCCAGTTTAGTGATCTGCAGGTTATGTTTATGATCGAGGCCCGGCACTTTGTTCAGTGCCTGGATA
>P_701
TTATGTCAGCACCTCGTTCAGTTACGTATTGCTAAGGTTAATCCGATTCTGCTTCTTTCTACCTGCAGCACCTGATCGGTACCGGCGTCTTCAGCCCGGCAGAACCGGGGCGCTACCGCGACCTGCTGGATTCGCTGATTAACTTTGGCGACCACTACCAGGTTCTGGCGGACTATCGTAGCTATGTGGACTGCCAGGATCGCGTCGACGAGCTGTATCAAAACCCGGAAGAGTGGGCCTATAAGGCGATGTTGAATATTGCCAACATGGGCTACTTCTCTTCTAACCGGACAATCCAGGAGTACGCGAAATATATCTGGCATAGGTGCTGCAGGTAGAAAGAAGCAGAATCGGATTAACCTTCAGCGATACAT
>P_702
CTTCCACTAAAACGGCCAATAGCTTACGGTACGCAAATCGGGCGCGGCGTGACGCCAGGCAAAGGCGGCACCGCTCACCGCCTGGGCCTGCCGGTGTTCAACACCGTGCGCGAAGCCGTTGAAGCGACCGGCGCGACCGCGACCGTGATCTACGTTCCGGCGCCGTTCTGCAAAGGTTCCATCCTGGAAGCGATCAAGCGCGGGCATTAAGCTTATCATCACCATCACCGAAGGTATCCCAACGCTGGATATGCTGACCGAGTGAAGGTGAAGCTGGACGAAGCGGGCGTGCGTATGATCGGCCCGAACTGCCCGGGCGTTCACGCTCCGGGCGAGTGCAAAATCGGCATCATGCCGGGTCACATTCACAAGCCGGGTAAAGTGGGCATCGTTTCCCGTTCCGGCACCCTGACCTATGAAGCGGTTAAGCAGACCACCGACTACGGCTTCGGCCAGTCTACCTGCGTCGGTATCGGCGGCGACCCGATCCCGGGCTCCAACTTCATCGATATCCTGAAGATGTTCAAGGAGAATCCGCAGACCGAAGCGATCGTCATGATCGGTGAGATCGGCGGCAGCGCGGAAGAAGAAGCGGCTGCTTATATTAAAGATCATCTGGCTATAAGCCGGTTGTCGGCTACATCGCGGGCGTTACCGCGCGAAAGGCAAGGTATGGGCCACGCGGGCGCTATCATCGCCGGCGGTAAAGGTACAGCGGATGAGAAATTCGCAGCGCTGGAAGCGGCGGGTGTGAAAACTGTTCGCAGCCTGGCCGACATCGGCGAAGCGCTGAAAGCTATTATCAAGTAAACCCTCTCTGCTTGTCCGCAAGCAGAAATCTGTCCGATTTCGACATGGTTGGCCACCGTCAGGTGGCCTTTTTTGTGACCGTTATCCCGTACTAGTTAAAACCACTCGCCAACAACGAATTGATTTTCTGCGAAAAGCCCTATCTATCATATTGATTTAATTTATTATTTAATAAGTATTTTCGATA
>P_703
CGACGTGCTGCGCAAAGAGCGCGTGGCGAACTCTGGGCGCGACCGTTCAGGTTATCCGCACATCACCAACGCTATCAAAGAGCACGTACTGGCGGGCGGCGAAGGCCATGACGTCGTGCTGGTGGAAATCAGCGGATGCCGTAGGCGATATCGAATCCCTGCCGTTCCTCGAAGCGATTCGTCAGATGGCGGTAGAGATCGGCCGCGAGCATACCCTGTTCATA
>P_704
GTCGACCCGTTCAACCTGCCGCAGGTGATGTGGGCGCTCTCCTCGAAGGTTAACCCGGCGGGAGACCTGGTGCAGTTGCCGAACATGTCGGTCCTTGAACTTGACCCAGGCTCCAGCCCGGCAGGCATTACCGACAAACTGATTATCGACGCCACCACCCGGTTGCGCCGGACCTTCGCGGTCACTACAGCCAGCCGGTGCAGGATCTGCCGGAAACCAAAGCCTGGGCTGAAAAACTGACCGCTATGCTGGCCAACCGTAAATAAGGAGAAGAAGATA
>P_705
GGCCATCCGACTGCGGGTCGATGCCGACCATCACCGCCATCTCCAGATGCTGGCCGTGGCGCAGGATTTTAATCATTAAATCGGTGCCGATATTCCCGGAGCCGATAATGGCGACTTTACGTTTACGCATCACGATCTCCTTCTCCGGCGGGCGACGAACCGTGCCGCGACTGAGCCAATACCTTCGATATGGGCGACAAAGCTGTCCCCCTCGTTAATCGTCACCATCGGGCCTAACGCCCCGGTCAGCACGATATCCCCCGCCCGCAGCGGTTCGCCGAGACTCGCCAGCTTGCGCGCCAGCCAGACTGCGGCGTTCAGCGGATGCCCCAGACACTCGCTGCCGCGGCCGCTGGAGACCAGCTCACGTTCAGGGTCATGTA
>P_706
CTGTGGCGTACTTCGTTCAGTTGCGTATTGCTAAGGTTAATCCGATTCTGCTTCTTTCTACCTGCAGCACCTGTTGAAAGCGCGGCTCTTACGCACGCCCAGCAGGCCCAGCGAGCTTAGGAACGATTTCGCTGGCGCCCTCAATCACTCCGAAGTAGGTTCCGAGAAACGACTTCGACATAGCGACGACGGCGACGATGATGCCGGTCACCGCCAGCCATCCCGGCGCGCCTGGCACCATCGACAGGGCGGAGAGGATAGTCACCCCCTGATCGCGGGCGGTCTATTGTGGTGGCCGGGATCGCCGCAGACAACTGAAGACAAAAAACAGCACGCTGGCGCAGATGATGGTGTAGGCCACCTTCATGATTTTTTTGCATTTACCCATGGCCAGGTCGCCGTGTTTCTCCTGCTGATCGATAGCAAAAGTCGAGATGATCGGCGTATGGCTAAAAGCGAAAACCATCACGGGAATAGAGATCCAGACCTGGAGGTGCTGCAGGTCAAAGAGAGCAGAATCGGATTAACCTTAGCAATAC
>P_707
CTATCTTTATGACTACTTCGTTCAGTTACGTATTGCTAAGGTTAATCCGATTCTGCTTCTTTCTACCTGCAGCACCTCAACCGGTCAGCGCCAACACGCCAATACATAATAACGGTGCCAGATAATTCACTTTCATATAATTGTATCCTTGTCTCAAAATTATCCCTTCGTTCAGTACATAGAAAAAATGTTAAGGCACTGATGTAAAAAGGAACGTAAAAGTTAAAAAATACAATTTTAGAGCCTTTTGTCAATGCTGGGTCCGTGTCATAGCTGGTCGCATACCCCTCCCTAAAAATTAGCTTACAGGTTAATTTTCACCTTGCCTAACATTAGCCTATAGGTTAATATTAATGGAAATGGGAGGTCACATGTTTAGCGTTGTTTATCACCCGGAAGCCAGGGAAGAACCACAGGTGCTGCAGGTAGAAAGAAGCAGAATCGGATTAACCTTAGCAAT
>P_708
GCTCAGCCTGTTTACCGCCGAGATGTCGGCGCAGTATCAGCAAGGCTTCGTCGGGGTAACGAACCGGGAACAAGCCTGCGATGCCATCGCAGATCTGATCTTCAGCGCCCAGGTGACCACGGCGCGCAATATGGAGCTGATGTACCAGCTGTACGCGTTCTGCAGCAGTCAGCCGGCGCTGAAGGCGGTGATGCAGAACTGGATGCGGCGCAGCCAGCAGACGTTGGAGCAGTGGTTCGCCCCCGATACCGCCCGCGGTCTCGACGCCTTTATTGAAGGGATGACCTTGCACTTTGTCACCGACCGCGCGCCGCTGTCGAAGGCGGCAATCCGCATGATGGTCGGGCAGCTGGCGGGGGAGAGGGCGCAGGAAGAGGGA
>P_709
ATTGTTATGTCGGCCTTTCGTTCAGTTACGTATTGCTAAGGTTAATCCGATTCTGCTTCTTTCTACCTGCAGCACCTATGACACCGACTTCCCTTTCCACCCGCGACGCAGGCTGGATTATCTTCATTCTCGCACTCGGCGCCGGCTTTAGCGTCGCCTCTATTTACTACGCGCAGCCGCTGCTGCCGTTGATGGGCGCCAATCTCCACCTGACTGTAGAAGGTATGGGTCTGGTCCCTACCCTGACGCAGGCGGGTTATGCGCTCGGCATTCTGTTCCTGCTCCCGCTCGGCGACCAGGTGCTGCAGGTAGAAAGAAGCAGAATCGGATTAACCTTAGCAAT
>P_710
TGAGGCCGAACTGGCGGCGCGTCAGCCGCATATCCCTGACCTCAGCGCGTCGCGCGTGGGAACCGGTCGGGAGATGTTTGGGGCGCTGCGTGAGAAGCTCTCTGGCGCGGAGCAGGGCGCAACCTGCATCACTTTTTAAGACGATTTAATTTCTGATCTGGCGAGAGAAAATCCTGATGAAAAACTGGAAAACAACAGCAGAAGCGATCCTCACCTCCGGTCCGGTTGTCCCGGTTATCGTAGTGAAAAAGCTGGAACACGCGGTACCGATGGCGAAAGCGCTGGTGGCGGGCGGCGTTCGCGTGCTGGAAGTTACCCTGCGCACCGAGTGCGCCCTTTGAGGCGATCCGCGCGATTGCCAAAGAAGTTCCGGACGCGATTGTCGGCGCGGGCACGGTTACCAACGTTGAGCAGTTGAAAGCGGTAACGGAAGCTGGCGCGCAGTTCGCTATCAGCCCGGGTCTTACCGAATCCCTGCTGAAAGCGGCGACCGAAGACGGCACCATCCCGCTGATCCCGGGGATCAGCACGGTATCTGAGCTGATGCTGGGTATGCAGTATGGCCTGAAAGAGTTTAAATTCTTCCCGGCGGGAAGCCAACGGCGGCGTGAAAGCCCTGCAGGCGATTGCGGGTCCGTTCGGCCACGTTATTGGTTTCTGCCCGACCGGCGGTATCTCTCCCCCGGCCAACTACCGTGACTACCTGGCGCTGAACAGCGTACTGTGCATCGGCGGTTCCTGGCTGGTGCCAGCCGACGCCCTCGAAGCCGGCGACTACAATCGCATCACCACCCTCGCGCGAGAAGCGGTGGAAGGCGCGAAATAAACCACGCCTCCAGGTCAACAACCCGGTCTGCGGCAACGCGACCGGGTTTTTTGTCTTTACCCTTCGACGATGACCGCCGCGGCTGCGGCTTTAGCCCGCGCCACGGCCTCCTCAACCGAATCGGCGACGGCGAGGGTTACCCCCAGGCGGCGGGTCACA
>P_711
TGTGATAAAAACGGCAACATCGATCTCGCCGATCTGCGTGAAAAAGCAGAGCAGGCGGGGGCCAATCTCTCCTGCATCATGGTCACCTATCCGTCGACCCACGGCGTGTATGAAGAGACCATTCGCGAAGTGTGCGAGATCGTGCACCAGTTTGGCGGCCAGGTTTATCTCGACGGCGCCAACATGAACGCCCAGGTCGGGATCACCTCTCCGGGCTTTATCGGCGCCGACGTTTCGCACCTCAACCTGCATAAAACGTTCTGCATTCCGCACGGCGGCGGCGGCCCGGGCATGGGCCCAATCGGCGTGAAAGCGCACCTGGCGCCGTTCGTGCCGGGCCACAGCGTGGTACAGATTGAAGGTATGCTGACCCGCCAGGGCGCGGTTTCCGCCGCGCCGTTCGGCAGCGCGTCCATTTTGCCGATCAGCTGGATGTATATCCGCATGATGGGCGCGGAAGGGCTGAAGCAGGCGAGCCAGAACGCGATCCTTAACGCCAACTACATCGCTACCCGGCTGAAAGACA
>P_712
CGGCCTGATCCCGACAATTGGCCCGTACCTGCTGCCGCACATCATTCCGATGCTGCATCAGACCTTCCCGAAGCTGGAAATGTATCTGCACGAAGCGCAGACCCATCAGCTGCTGGCTCAGCTCGACAGCGGTAGCTTCGACTGCGCCATCCTGGCGCTGGTCAAAGAGAGCGAGGCCTTTATCGAGGTGCCGCTGTTCGATGAGCCGATGATGCTGGCTATCTATGAGGATCATCCGTGGGCGAACCGCGATCGGGTGCCGATGATCTGGCCGGTGAAAAGCTGCTGATGCTGGAGGATGGCCACTGTCTGCGCGATCAGGCGATGGGCTTCTGCTTTGAAGCGGGGGCGGATGAGGATACCCACTTCCGCGCGACCAGCCTGGAAACGCTGCGCAATATGGTA
>P_713
AGTCGAGCGTTTTGAGCAGTCCCTTATACAGATACTGGCCGACGAAAATGTTTTCGCTGACCGAGAGTTCGTCAAACAGCACGGTTTCCTGGTGAATGGCGGTGATCCCTACCTTATGCGCTGACTCCGGCGTTGGCAGATGAATGGGGATCGCTTTATAGAGGATCTCGCCCTCTTCGGGCTGATAAATACCGGTCATCACTTTGACCAGCGTGGATTTCCCCGCGCCGTTTTCGCCGATTAAGGCGGTCACTTTGCCGGGCCAGATCAAGCTGCACGTTCTCAAGGGCGCGCACACCGGGAAAAATCTTGGTGATCCCCTTCAGCGACCACAGTA
>P_714
TATGTTTATGTCATTACTTCGTTAATTACACGTATTGCTAAGGTTAATCCGATTCACTTTCTTTTCTACCTGCAGCACCTGTATGTCGAAGAAGCGACCAACGCCGGGTGTCTGGTTATCGATCTCAGCGGCCTGTTTGCGCTGGAGCCGGACGTACCGCTGGTGGTGCCGGACGTGAACCCGTTCGTATTAGGCGATTACCGCAACCGCAACCTGATTGCGGTGCCTAATAGCCTGACCAGTCAGCTGTTGACGGCGCTCAAACCGCTGATCGATCAGGGCGGGTTGTCGCGCATTAGCGTCACTAACCTGCTCTCCGCCTCGGGGCAGGGGAAAAAAGCGGTGGATGCGCTGGCGGGTCAGAGCGCTAAGCTGCTGAACGGCATCCCTATCGATGAAGACGATTTCTTTGGTCGCCAGCTGGCGTTCAACATGCTGCCGCTGCTGCCGGATCGTGAAGGTAGCGTGCGCGAAGAGCGCCGGATCGTCGATGAAGCGCGCAAAATTCTTCAGGATGACGGGCTGATGATCTCCGCCAGCGTCGTTCAGTCGCCGGTCTTCTACGGCCATGCGCAGATGGTGAGCTTCGAAGCGATGCGCCCGCTGGCGGCGGAGGAGGCGCGCGACGCTTTTACAGGTGCTGCAGGTAGAAAGAAGCAGAATCGGATTAACCTTAGCAAT
>P_715
GCCTGCAGGGATAAGTCGAAGGTACCGCGCAGCGGCGGTCCCGCTGGCCGGAGCCCGGGGGTACAGGGGGCGGCGGCGACTGGCCGCCCCCTGTGCGCTCCCTGCGCCATACGAAACATAACGCAAGAGATCAACCGGGAGCGCAATCTGCCCGGAATTAACATAGAAGTTGTAGCCCTGCCAAACGTTGTGGTCCTGCCAAACATAGTGCGAACAGGGACATTTCCGGTTGTGCCGCCATA
>P_716
GGAGAAAACCCGTGACACCTACCCTGATTAGCGCCTTTTTAACTTACACTTTGATCACCACCCTGACACCGGGCCCAACAATATCCTGGCGCTGAGCAGCGTCACTTCCCATGGTCTACGCCGCAGCCTGCGGGTGCTGGCCGGGATGAGCGTCGGGTTTATTATCACTATGTTGATTTGCGCGGCTTTAACCTTTTCGCTGGTTGAACTCGACTCACGCTTACCCTTGGTATTGGGATGGATTGGCGCGGCGTACATCCCAATACCAGGTAAAGCGTGAGTCGAGACCCGACCGGCAAAGGTTAAAGCCGCGCAAATCGACAGTAGTGATAATAAACCCGACGCTCGTGCCGAGGCACCCCGGCAGGCTGCAGACCATGGGAAGTGACGCTGCTCGGCGCGGGGAACGTGGCCCGGGTGGTTCGGGCGGTGATCAAAGTGTAAGTTAAAAAGGGGCAACCTAATAGGGTAGGTGTCACGGTTTCCA
>P_717
TTATCGTCTACTTCGTTCAGTTACGTATTGCTAAGGTTAATCCGATTCTGCTTCTTTCTACCTGCAGCACCTGTTATTTTGAACTTTTGCTTTGCCACGGAATGGTCTGCGTTGTCGGGAAGATGCGTGATCTGATCCTTCAACTCAGCAAAAGTTCGATTTATTCAACAAAGCCGTCTGTGTTGTAAAATGGCGCCGAAAGCCCGGCGTAGCCGGTTGCCGGGCTATAAATTCTGCCACCCTACCCCCTGCCCTGATTAGCCTTAACTTCGCGAACAGCAATGAAGAAGTCAAGGTGCTGCAGTTAGAAAGAAGCAGAATCGGATTAACCTTAGCAAT
>P_718
ATCAGCAGCACCTGCTGCGTTTGCTCAAACGGCTCACCGCCGGCGGGCAACTGCACGTCTGCGTGGTGCTGCATGACCTTAACCTCGCCGCCCTGTGGGCCGACCGCATCCTGCTGCTTCACCAGGGACATCTGGTCGCCCAGGGCACGCCGCAGAGGTGATCCAGCAGCCGGTTATCCATCGCTGGTACGGGGCGGATA
>P_719
GGATCTTCTGCGGCTGCCCGGCCAGCTGGCGATGCAGATGAAAACCGGTGGTTGAGCTGCCGGTAAACAGCAGTCCGTCGATATCCGCCTGGCCGCTAAGCGCCTCGCCGGTTTCCCGACCGCCCTGCACCAGGTTGAGCACCCCGGCGGGCAGGCCGGCCTGCTGCCATAGATTTTCACCACCGCTTCGCCGCTGCGCGGGGTGAGTTCGCTGGGTTTAAAAACCACA
>P_720
ATGTTGCTGCTGACCTTCTTCGTTCAGTTACGTATTGCTAAGGTTAATCCGATTCTGCTTCTTTCTACCTGCAGCACCTGTTGAGCTTGTCGCGCACCAGGCTGCCGACATACTGCCCATCGCGCAGGACGCTGACCCGGTCGGAGAGCTGGGGTCAGCTTCCGCCATGCGGTGGCTGATATAGATGATCGCCATCCCCTCATCGCGCAGGCGCAGGATGAGCTCGAACAGGCGCTGGGTTTCCCGCGAGGAGAGGGCGGCGGTCGGTTCGGTGACCACAGGTGCTGCAGGTAGAAAGAAGCAGAATCGGATTAACCTTAGCAAT
>P_721
ATGTCCTGTACTTCGTTCAGTTACGTATTGCTAAGGTTAATCCGATTCTGCTTCTTTCTACCTGCAGCACCTTGACTCTCATTATTCTAAGATTTTTAATGACAGTACAAAAGCTTCACATATTGTTTGTGCGTATTCTCTCATGCGGTGTATTGAGAACAAGAAAATAGCTTTTTGGCAAAGAAAGATACTCTTTCAAAAAATGATAGCGCTCAATTGGGATATCTCAGGCATCGTGGTTCAATACCTTTATTGTGCTCGGCTATTGCCGAATGTTTGGAAAACTTTTTGGGCCGTCCCGTTCCTAATTTATTTAGAGTTTCGTTTGGAAGTACGGTCTCTCCTTCTCAGGCTGAAAGTATTTTTGGGAGCCAATTGTAGATGTGTGTCTGGCTTTAAGTAATCAGTTGCTGCCTGCACTGGTTGAAGGAGGGTTGAAAAGTCCTACAAAAGTTAAAGATTGTATATCAAATTTTTCACAGCTTATTACTGCAACGGCCCAAATGAACCAGCCTGTATATGAGGCATTTGAGAAAAAAATCAAATCCGCATTCTAACTAAAAGAAGGCCTTGTAAGAGGCCTTCTTGATATTTTACTGATCAGCGAACATATTGTCGTCATAATGAGTATGTCGCAAAACGAATAATTTCATCTTTTCAACCATCTATTTAGTTCCTGTAGCCGTTTCTGTAGCGGCATTAATTCGTTACGAACAAAAACGCAACTGGCTTTCTCTACATCCCCAAACCCTCCAACATTATTAGGCATAATCCCCATCATTTGCGGCGGCACGCGGTGCGCAGCCATCATGTCGTCGCGGCTGACATTTTTGATATTCAGAAATTCATCCTTCGCCGCGACTTCTGATAACGGGATGATTTGAAGCCCGTCTTTTTTACCGTTAGGCGAGTACATAAACAGGTTACGGAAGTTACCAGGACCTTTGAGGTGCTGCGGGTACAAAAAACGAATCGGATTAACCTTAGCAA
>P_722
TTGAAGAAGACCTCGAGATCGTCGGCGCTTACCGCTTTATGCCGACGGCCATCCAGCTGGCAAAGCGCGGCCTGGAGGGGATCTACAGTTACAGTCTGTTCCATTACGACGGGCGGATGGACGATGTCCTGCAGCACGGCATTGAGCTGGGGCGCAGCTTTATCCAGCCGCGCTACTGGGGGCGTCGCGGGCTGGACTACCTGTGGTCCGGCATCGGCGCTTATCTGGCGCGCTATCCCGCACTATCGCTATCTGTTTGGTCCGGTGTCGATTTCTGGCGGATTGCCA
>P_723
CATCTCTATCGCGCTGTGCGGCAACGCCGCGGGAATGGTACCGGAGCTGGTGAAGCGCGGCGTGCGCCCGGATATGGTCACCGACCAGACCAGCGCCCACGACCCGCTGCATGGCTATCTGCCGAAAGGCTGGAGCTGGGAAGAGTATCAGCAGAAAGCCGAATCCGACCCGCAGGGCACTATTCTGGCGGCGAAACGCTCGATGGCCGATCACGTGCAGGCGATGCTGGCCTTCCATGAGATGGGGGTCCCAACCTTCGACTACGGCAACAACATCCGCCAGATGGCGCAGGAAGTGGGCGTCAGCAACGCCTTCGATTTCCCGGGCTTCGTGCCGGCCTATATCCGCCCGCTGTTCTGCCGCGGTATCGGCCCGTTCCGCTGGGTAGCGCTGTCCGGCGATCCGCAGGATATCTACAAAACCGACGCGAAAGTGAAAGAGATCATCAAAGATGATCAGCATCTGCACCACTGGCTGGATATGGCGCGCGAGA
>P_724
GCCTCGAAAATGACCATATTGCCGATATCGAACTGGCGGCGAGCCCGGTCCAGACCGTGGAATTCACCACCAGCTTTGAAGAGATCCGCGAACGTATTCTCACCGCCAATCCCCGCACGTCGATGCCATTTCCGGGGCCACCAGCCAGAGCGAGGCGGTGAAAAAAGCGGTCGCCAAAGCGATGCA
>P_725
CACCAGGCCAACTGACCGGCATGTTTGACTGTGAGTCTGACGAAGAAATCAGTATAGCTAACCCTGCCGACACTGTCCGCAATTTGACCAGCCAGCCCGCGGGCGTCAACGTCGTCTTGCAGCACGTATAGGGTTATGGAGCATTACAGAATATAAGGAAGCGACCATCGGCGATGGCCGCGGTGACGCCGTCAGACGGAG
>P_726
TGGAAGAAAAAGCGCAGCAGATGCCGGCGCAGCTCTCCGGCGGCCAGCAGCAGCGGGTGGCCATCGCCCGCGCCTCGGCCTCATCGCCGCAGATTATCCTGTTCGATGAGCCCACCTCGGCGCTCGACCCGGAGATGATCGGCGAAGTGCTGCAGGTGATGAAAACCCTCGCCCACAGCGGGATCACCATGCTGGTGGTGACCCACGAAATGCAGTTTGCCCGCGAAATTGCCGACCGGGTGGTGTTTATCGACGGCGGCGACATCCTCGAAGTCGCCCCGCCGGCTGAGTTTTCGCCCATCCGCAGCATGCCCGCGCGCGGCGTTTTCTGCAGAAGGTGCTGGATCCGCTGCGCCAGGAGAGCCTCGAGTGACGCCGATGCTTGACTGGCACGGCGTCCTGAGCGGGCAGCCGTTGCAATGGATTATCTCTGGTTTTCTCACCACCATCTGGGTCAGCGTCGCCGGGATCCTGCTCGCCACCCTGCTGGCGGTCCA
>P_727
CTATCTGCCTGTACTTCGTTCAGTTACGTATTGCTAAGGTTAATCCGATTCTGCTTCTTTCTACCTGCAGCACCTATGGCCGCTGACGGCCAAAAATACCTTGATGAAAACCGCGAGAAAGAGGGTGTGAACAGCACCGAGTCTGGTCTGCAGTTCCGCGTACTGACCCAGGGCGAAGGCCCGATCCCGGCACGTACTGACCGCGTTCGCGTGCACTACACTGGCAAACTGATCGACGGCACCGTCTTCGACAGCTCCGTTGCTCGCGGTGAACCGGCTGAATTCCCGGTGACCGGCGTGATCGGCGGCTGGATTGAAGCGCTGACTCTGATAGGTGCTGCAGGTAGAAAGAAGCAGAATCGGATTAACCTTAACAATGCGT
>P_728
GCGGTACTCTTGCTTAAAGACGCCGCGCTTTTGCAGCTCAGGCACCAGCAGCTCGACGACATCGCGGAAGGTTTCGTGAGTGACGGCATAGGCGAGGTTAAAGCCATCGACGTCCGTCTCTTCGACCCAGAGCTGCAGTTCGTCCGCCACGGTTTGCGCGCTGCCAACCACCAGCGGACCGAAGCCGCCGATCCCCGCCCAATCGGCCAGGGCCTGCACCGTCCACTGGCGGTTCGACGATCAGCGGTCGAAAAGGCCTCCACCGCCGACTGAATGGCGTTGGTGTGCAGTCTTTCAGCACCTGATCCGGCTGATACTGGCCGAAATCGATCCCCGTCCAGCCGGAGAGCAGCGCCAGCGCGCCTTCATAGCTGACGTACTGCTTATATTCCTGCCACTCGCCCTGTGCCTCGCGGTCGGTGTCGCCGACAATCGCCGTCTGCAGGTTGAAGATCGGATGCTGTGCGGATCAGCGCCCCGCCTCAGCTGCCCGGCGGCGAATATCCGCCACCGTCTTCTTCAGCAGCACCTTCGACGGCGCTGCGACGAAGACGCATTCGGCATGGCCGGCGGCGAACTGTTTGCCGCGGCTGGACGCCCCCGCCTGATACCACGCCGGCGTGCGCTGCGGGGATGGCTCGCAGAGGTGGATCCCCGGCACGGAAAAGAACTGCTCCTGATGGTTAATGGGATGGATTTTCCCGCGGATCGCTGAAGATCTTCCGCTCTCTGTCGCGCAGCACTGCCCCGTCCTCCCAGCTTCCCTCCAGCAGTTTGTAGATCACCTGCAAATACTCATCGGCATAGTCATAGCGGGTGTCATGGTCGGTCTGGGTCTGCTGGCCGATATTGCGCGCCCCGCTCTCCAGATAGGAGGTGACGA
>P_729
AGAGCCAGGCCTCCGGCGCCAGGGTCTGGTGAAGAGCGGTATCAAAAACCGCCACCGCCGGTACCGCGGGTAACAGCTGGCGAAAGAGACGTATGCCCAGCGCATTGACCGGGTTATGCAACGGCGCCAGCTCCGCCAGGCGCTCGATCTCCCGCAGGGTATCGTCGCAGACCA
>P_730
TCCGTCGCGCCGGCGGTGACCGTGATCTCGCTGTTAACGTCGGGCTGGTAACCATACCCGCTCCGCCGTCTTCCCGGCGATCGCCTCGCGCAGCGCCGGCACGCCGGTCATTGGGGCGTACTGATTCGCCCCCTGCGCCACGTGGTACGCCAGACGCTCCTGCAGATAGCGCGGGCCGTCAAAATCGGGAAAGCCCTGGGACAGGTTTATGGCCTGATGCTGCTGGGCCAGGGCGCTCATCTGGGTAAAAATCGTGGTGCCGAGCGCAGA
>P_731
AGGAAAAAGTCGTTTAACTGCTGCCGATCAACAGCAATACGCTGCTGGTGAAGATTCTGTTCCAGCTGATAAAGTTGCTCTTCGTTAATCATGCCGGCGGCACGGCGAACCACCGCGCACTCAATCGCCTGGCGGACGAAGCAACCATTACGCACCTGCGACAATGAGATTTTATTGACGTAGCTACCGCGCTGGGGACGAATCTGGATAAGTCCGTTTTCCGCCAGCTTAATGAAGGCTTCGCGCACCGGCTGACGAGACACCGCAAAACGCACGGAGACTTCTTTCTCTGACAGCGGTGTACCAGGCGGGATCAGGCAGTGCACGATATCCCGGCGGAGGATGCGATAAATTTGCTGATTGACGGGTTGCGTCGGATTCAGTTGCGATTCTGCGGCCATTGATGGTTACTTTTAGGGGGTTATGCGCACTATTTTACGCGTTTTTTGCGTTCCCGCCCATACCCGGCCCGCAGGCCGGGTGGCTGACGGTTAGCCCTGACGGTGAACGCTGAGTCCGGCAAAGCTCTGACTCACCGGCATCATCTCCAGGGTGTTGATGTTGACATGTTTCGGCAGGGTGGCGACCCACCAGACCGCCTCGGTCACATCTTCCGGCGTTAGCGCTTGGGTATTTTCGTAAGCTTTTTCGGCTTTAGCGTCATCGCCCTTAAAGCGGACGTTAGAAAACTCGGTGCCGCCCACCAGACCCGGCTCGATGTCGGTCACGCGCACCGCGGTGCCGTGCAGGTCGGTACGAAGATTGAGGCTAAACCAGGACAAAGGCTTTGGTCGCCCCATAGACGTTTCCGCCGGCGTAAGGCCAGCTGCCTGCCGTAGAGCCGATATTGATGATATGGCCGCGATTGCGCTCCACCATCCCCGGCAGCACGGCGCGGGTCATGTACACCAGCCCTTTATTATTGGTGTCGATCATATCTTCCCAGTCTTCCACACTGGCGCGGTGCGCCGGCTCCAGACCAAGCGCCAGA
>P_732
ACATGTTTTTAAGTATCTCGTTCAGTTACGTATTGCTAAGGTTAATCCGATTCTGCTTCTTTCTACCTGCAGCACCTAATCGCCACCTGCAGCACGATTTTCTGGCCCGAACAGATCGCCAAATTTACCGTACAGCGGCACCGCGATGGTGGAGCTGAGGATATAGGCCGTGACCACCCAGGAAAGCTTGTCCAGCCCCACCCATCGCCGACAATCGTCGGCAGCGCGGTGGAGACAATGGTCTGATCCAGCGCTGAAAGCAGCATCACCAGCAGCAATGCGCTGAACAGCAGGCGTATCGACTGCACCGGTGGGTTAGAGGTGCTGCAGGTAAAGCGAAAGCAGATCGGATTAACCTTAGCAA
>P_733
TCTTTTGCCTGTTCTTCGTTCAGTTACGTATTGCTAAGGTTAATCCGATTCTGCTTCTTTCTACCTGCAGCACCTGCTCAATGCCGTGCTGCAGGACATCATCATCCCACCGTCGTAATGGAACAGACTGTAACTGTAGATCCCCTCCAGGCCGCGCTTTGCCAGCTGGATGGCCGTCGGCATAAAGCGGTAAGCGCCGACGATCTCGAGGTCTTCTTCATCCCACAGGATCAGATGCAGATAGTCGTCGTCATACCCGTCGATATCCCGCCGTTTGCCGCTGCCTTCCCCGACCGCGCGGAAGGCGATTTCCCGCAGGCGTCCCAGCTCGCGCAGCAGCGGCGCGTCCTCCTGGCCGTTGCGCTGCCAGAGGTAAATCGCTTTGCCATCGGCGGTGCGGCCCAGGCATTCGGCCTTGTGCAGTTCGCGTTTGAGCAGCGCCCGGTCTTCCGGACGGGCGATGGCGCTTTCGGTTTTAAACCGCCCCGGCAGGTACCTTTTTGCGCAGCTGTTCAAGGTGCTGATAGCAGCGGCCGGTAAGCTCGCGAGCGCTGAGGTGCTGCAGGTAGAAAGAAGCAGAATCGGATTAACCTTTAGCAATA
>P_734
TAGTCCTGGCTCTCGGTGGTTGATGCAGCCTCACCCGCCAAAGACGCATTTATTACGCCGCCGCTGTTTCGTCTCAAAGCCGGGGAGAAAGGATTTGTCCGCGTAGTTCGATCAGGAAAGAAATTACCCGACGATCGCGAGTCGATGTTTTGGCTCAATATTAAAGGGATCCCGGCAACAGAATATGTACCTGATAAAAATGTCGTACAGTTTGCGATTAATTCGAAAATAAAATTGATTTATCGACCCGCTGCGTTAAAAGGTAATACACCGGAAGCGTACGCTGAAAAATTACAGTA
>P_735
GTGCTGCTGACATCTACTTCGTTCAGTTACGTATTGCTAAGGTTAATCCGATTCTGCTTCTTTCTACCTGCAGCACCTCCAGCATGCCGAGATAATAGGGATAATCAGCATCCACCACGCCCAGCCCTTTCAGGGTGCAGGTTGCCGGCATCCTGGTCACCCGCCAGGAATTCGCGCAAAGCCGGTACCGCCTGCGCCATGCCGACCCCGCCGCCAACATACAGCATCGGTTGCTGCGATTGGGCCAGCATCTGCAGAGCCTGCGCCACTTCCGCCTGCGGAAATGCCATCTCATCGGCGACGGTAGAGAAAATGGGGATCGAGGTCGCCCTGCGCCATCTGAATATCCTTAGGGATATCAACCAGCACCGGACCTGGACGGCCTGAGTTTGCCACCTGGAAAGCCTCAGCAATAACCCGCGGCAGTTCGTCCAGAGACTGCACAAGGAAACTGTGCTTGAGTACCGCCAGTGACGAACCAGAACGTCTACTTCCTGGAACGCATCCGTGCCGATGAAGGGTGCGGCCACCTGGCCGGTGATGGCTACGATGGGAATAGAGTCAAGCAGGGCGTCCGCCAGGCCGGTGATCAGATTGGTCGCGCCCGGGCCGGACGTCGCGATACACACCCCGGTTTTACCGGTTTCGCGCATAACCGATCGCCGCCATGGCTGCCCCTTGCTCATGCCGGCACAGCAGGTGCTCCACGCCGCCGTCATACAGTGCATCGTAAACCGGCATAATTGCGCCACCCGGATAGGTGCTGCAGGTAGAAAGAAGCAGAATCGGATTAACCTTAGCAATACGT
>P_736
CCTCATCCACTCCGGGCAAAACGAAATGGTGAAATCTATACCCGTAGGCTTCGCGGTTCTGCGATCGTTAAATTCCGTCATAGCGGTGGTGAATGCGATGGGTATACGTGATGAGTTGCAGACAGAAGTCGCCACGGCGTTCGATACTGATCTCCAGGATGCGGTTAAGGCGTTCACCGGCCATTACACCGTTCGTGGTGCCTGGAATCGGTTACGGAAACCGGCACTGAAACACAGGTGACTTACTCAGGGCGCGGAGTGCTGGCGCGCTATAAACTCCGCCGTATCGATGGCGTTAATATTCTGCATGGTGATGTGAAGCTAACCGCCCTGGTTAACGAGGTGACTGATAAGCCGGCCGTCGGACATATCATCATCGCACCGGATCCGATTACGGGTGAGCTTCAGCGTTACGAGATCATCACCGCTTCTGCCGACTCTGCTGGAGCTGCGTACTCCATTCAACTGCGGAGGGCGTGATATGGCTAAGGGCTGGAACATTGACCCGGCGGCATTCGCCGGGCTGGTGGCCGAAGATGTCAAACTACGCCAGCGGACAATCGCCATTCAACTGCTGAATGAAATTGTTCAACGGTCGCCGGTAGAAAACCCGGAGCTGTGGGCCATCAACGCGACCGCGGTTCAATACAACGAAGCA
>P_737
CCTGCTGCTTACGATAGTGTTTACGACGACGAAACTTAACGATTTTAACTTTCTCGCCACGACCGTGAGCAACAACTTCAGCTTTGATTACGCCGCCCTCAACGAAAGGAACGCCAATCTTGATTTCTTCACCGTTTGCGATCATCAGCACTTCAGCGAATTCAACAGCTTCGCCAGTTGCGATGTCCAGCTTTTCCAGGCGAACGGTCTGACCTTCGCTTACTCGGTGTTGTTTACCACCACTTTTGGAAAACCGCGTACATATAAAACTCCGCTTCCGCGCGCCTCTTTATGTGATTCAGAGTGCGCTATAAATCCTCACAATGGGCGCGAATATTACGCAAAACGCGAGCCTTTGACAAGAGCGATTAGCGATCGATGCAGGAAAAAAAAACACAACTTTCACGACAACGTTTATCTACGGCAATTTTTAAGTACAATCATATCTTCTTTTAATTCTGTCTTGATCCTTATCTGATCCCACCTGGATTCATGGTAACAGGACATTTGGCCCGGCTTTTGCGATGAATTTAGAAAAAAATCAATGAGTTAACCGCGCAAGATATGGCGGGTGTCAATGCGACGATTCTTGAGCAACTCAACTCCGATGTTCAGCTTATCAATCAGTTAGGCTATTACA
>P_738
TGTGAATCCACCTGCGAGTCCTGAGCGACGACGATAGACTGTTCGGCCGGGAAGTACGGCGCGGAGAAATCGACCATCTGTTTGCGTTTATCGGTGATGGTGATCCCGGAGATGATGATGTCGCGGTCGCCGGTGTTCAGCGTGGCGAAGATGCCTTCCCATGGGGTATTGACCAGCTTAACGTCAAAGCCTTCGGCTTTGGCGAA
>P_739
TGGGTAGTTTTCCCGGACGCGCCGGTGAAAATTTTCCTCGATGCCTGGCCGACGAGCGGGCGCATCGCCGCATGCGGCAGTTGCAGGAAAAGGGCTTTGATGTTAACTTTGAACGTCTTTGTGTTCCAAGATAAAAGAGCGTGACGATCGCGACCGAAATCGCGCCGTGGCGCCGCTTTCCGCTGGATGCATTAGTTCTCGATTCAACCGAACTAAACATTGAGCAAGTGATTGAAAAAA
>P_740
GTCCTGATAGTCGACGCCGTTACCCGACGGCGTGCCAGCGGTATAGATTTCATCCCAGCTGGCATCGAGAGGCAGTTCGTCGGGCATCTCTTTTTGCTCAAGCACATGGCACTAGAGGGACTCGCGGTCCTCCACCTCTTTTGCCTCTACCTCGTCGTGAAGATCGGTTTGCTCAAGCAACGGGTTACTTTCCAGCGCTTGCTGGAGCTCTTGCTGGAGTTCTAACGTCGACGACTAGGCAAACGAATCGCCTCCTGCCTGCGGCGTCATGGCAAGCTGTTGGCTAAGCCTTAATTGCAAACCTTGCTTCATGTTCAGGGTAAATATCTCCGGCTAAAACGTCTGTAACCTCTACCCTATCAGAGTCTGAAGTCTTCCCCAAGATACACGCGCTTAACCTGCTCATCTTCGAGGATCTGCTGCGGTGTACCATGAGCGATAAGGTGTCCCTGACTGACAATATACGCGCGTTCGCAGACCGCGAGGGTCTCACGGACGTTATGGTCGGTAATCAGAACGCCGAGGACCCGCTGTCGCGCAGGTGCTCAATGATGCGTTTAATATCGATAACGGAGATCGGATCCACGCCGGCAAAGGGTTCATCCAGAAGAATAAATTTCGCTACCGCCGCCAGCGCGCGGGCGATTTCGACGCGGCGGCGTTCGCCACCGGAGAGCGCCTGACCGAGGCTGTCGCGCAGGTGCTCAATATGAAACTCTTCCATCAGCTCTTTAGCGCGATCTCAC
>P_741
CCTGGCGCGGCGCAACGGTTCGGCGATAGCCATTGGCCATCCGCATCCGACAACGGTGCGGGTGCTGCAGCAGATGGTCTATAACCTGCCGCCGGATATCACGCTGGTGCGCCCGAGCAGCCTGCTCAACGAGCCGCAGGTCGACAACTCGACGCCAAACTACACCAGCCGCCCGCGCAACAAACGCCGCCGCAGCAGCAGAAGCCGCGTAATCCGTTCCACGGCGTGAAGTCTTGCAAGCCGAAGCGCCCGCTGGAGCCCGTGAACGCCAGCCGCTTCTTCACTATCCTCAGCGATAGCATCAGCCAGAGCGCGCTGATCCAGTACTATCGCCTCAAATGGCAGGGCTGGGACAACCCCGGCAACTAGACCACTCAGGGGTCCGTTCGCTTTTGCGCGACGAGCACGTTATCTTCGTGGGCGTACCACGCCTTAAAATCTTTCAGAAAGCTGTAAAACGTCGCA
>P_742
GCCGTTTCTGTTAACGTACTTCGTTCAGTTACGTATTGCTAAGGTTAATCCGATTCTGCTTCTTTCTACCTGCAGCACCTGACGCCGACCGCGAGCTCTATCAAACCGTCTATGGCACCAGGCCGGGCGCGGTAGCCGCCCCGACCGCCGGTTTGCATTACGAACCGCTGCTGGACAAACTGCGCGCCAAAGGCGTTGAGATGGCGTTTGTCACCCTGCATGTGGGCGCGCACCTTCCAGCCGGTGCGCGTCGACAGCATTGAAGAGCACACCATGCACTCCGAATATGCCGAAGTGCCGCAGGAGGTGGTCGATGCGGTGCTGGCGGCGAAAGCGCGGCAACCGCGTGATCGCGGTGGGCACCACCTCGGTACGTTCGCTGGAGAGCGCGGCGCAGGCGGCGAAAGACGCGCTGATCGCGCCGTTCTTCGACGATACGCAGATTTTCATCTACCCGGGTTATCAGTACCAGGTGATCGATGCGCTGGTGACTAACTTCCATCTCCCTGAATCCACACTGATTATGCTGGTGTCGGCGTTTGCGGGTTATCAGCACACCATGAACGCCTATAAGGTGGCGGTTGAGCAGAAATATCGCTTTTTTAGCTACGGGGATGCGATGTTTATCACGTACAATCCGCAGGCTATTTCTGAGCGTCCCTGAAAAGGCCGGTACGCCGGCTTGTAGACGCCATAACGCATTTTTTAGCTACGGAATCATAGGTGCTGCAGGTAAAGAAGCAGAATCGGATTAACCTTAGCAAT
>P_743
ATGTTTTTCATCTGCTTCGTTCAGTTACGTATTGCTAAGGTTAATCCGATTCTGCTTCTTTCTACCTGCAGCACCTGGTCATATGAACGCATCAACCATGCAAAATATGTAGAACCAATACTGTGCGGTTTCACGGCCATATACGCAGAGGTAATGATTCCTCTTTGCGTAACCTGGGCTGAACGCAAGCTACGTTTGTCGTTTTGCAAATCGGTGAACTTAAATACAACTTCGCCAGACTCTACAATTTGATAGGTTTCATAAGACTCTGGTGTTAATCCCATATTTCTGGTTTCAGGCTTCTGGATGATGTTTCCGTAAGCTGAGGGACAAGGTGCTGCAGGTAGAAAGAAGCAGAATCGGATTAACCTTAGCAAT
>P_744
TTTTATGCTGACCTCGTTCAGTTACGTATTGCTAAGGTTAATCCAGTCTGCTCTTTCTACCTGCAGCACCTTCGGGTGGATCAGTTGCGGTCAGCGCCTTTATTCTCGAAGCCTGGCTGCAGCCGCGGCTATTCGCCGGAGTTTATTCGTACCGTGCTGTTGCAGACTCTGGTCACCGCCCATGGTTCTATATGCTGAACTGCCGCGTATCGGATGGATTCTCGTTAACCAAAGGTCTGCTGGCCAACGAAGGGATCTGGATCGTCAGCGGCGTACTGCTGGTGCTACAGCTGCTGATTATCTACGCGCCTTTTATGCAGATGCTGAGGTGCTGCAGGTAGAAAGAAGCAGAATCGGATTAACCTTAGCAATACGT
>P_745
ATGGTATGGCTGGGAGAGAGCTGGCTAATTTGCATGACCTTGGACAGCGGCAGACCGGCGGACTGAACCCATTCGCGGCTGAGCTTTTGTTGCGGCGTGAGCCACAGCTGCCAGCGCGACTGTTAACTTAGCTGCTGTAATAAAGGTAGCAGCAATAACTGCGTCATCATGGGTTGATCTTCACGATAGACAATTTCACTGATCAGCCCATTGGTGTTCTGTTCGCCAGAACGATGAGCGTAGTGGCCTGCCGGAGCAGAAGCCTGTGCTGAACGGTTTGCGTGAGCTGAAGTAAACATAGTCTATCCCGCCTTTAGTTACTGTATGCATATACAGTATCTTCGCGAGGGGAAAGAATCAACCGCAATTTGCCATTTTGCTGCCGGGAATTTAATCGCTTCTCGTGGTTCCGTATCTGTCAAGAGAAGCCCCTGCATTATCCAATCCTTAACGCGCGCTAATGGTTTCATTTCTCCCTGTCGATTGCTGCAACGCTTGCGATTTTGAAAGCGTCTCGCAAAACCGCATTCTGGTGAAAAAGTCAGCAAATCATCTTGCTGCTGCCCGGGAAGTCCCTTATGTTTTCTCTTTAGCGGATCCGTTAACAACTTAAGTTTAATTACA
>P_746
GCTGTACCGTCTTCGTTCAGTTGCGTATTGCTAAGGTTAATCCGATTCTGCTTCTTTCTCCTCCAGCACCTCCCTGACGATCGACTTTGCCGTCGTTGAGCCGGTTAAAGGGTCGGTCCGCTTCCGGATGGTGCAACAGCGTCAGCTCGCCGCTGGCGAAGTCGAGCAGATGAACGCCATTCTGCAGCGCCACCACCGCGCCTTCGCCGTTCTGGCGCAGGGCGAAAGAGCCAATTTTCTGTCGCACGTCCCAGGCTCTTTTTGATCGCGCCGCCCTGCGCGTTGCAGGCGAACAGGCGCCGGTCGAGGCTGTCCACCCACCAAAGACGCTGCTGTTCGACATCCCAGACCGGGCTTTCGCCGAGTCGGGTTTTTAAATCCAGTAACACTTCAATACGCATAATGGCCTCCTGATTACACTTTTTCGCCGTGGGCCTGTTTCGCCGATACGGAGCCTGGGGATGAGGAACTTTTGAGAAACAGGGACACCAGCGCGCCGATAATCAGTAGCGCGACAGCGAACCATAAGCCGGACGTTGCCACACCGGTGCGGTCCTCAAACGCGCCGAGAATAAACGGCCCGAGAAAGCCCCCGCACAGCCCGAGGCAGTTGAGCAGGCCGAAGCTGCCCGCCAGCATATGCCCGCTCATGATGGATGGGAGCCAGTTAAGGTGCTGCAGGTCAAGAGAGCAGAATCGGATTAACCTTAGCAATACG
>P_747
ATTACGCGCGCTCCTCAGCAACGGCCGGGCGCTGGCCAAGCAGCCAGTCGCGAAAACAGCGGTTGGCAGGCGCCAGCAGCGCGGTCTCGTGGTGAACTCCAATGATAGGCCAGCGGACAGGCGATGGGCTGCGCCAGAGGATTAACCAGCCGCCCCTGCGTCAGCGCAGGCGCTATGAATGAGCGTCGCAGTAATGCCATCCCCATACCGGCGAACGCCGCCTCCGTCACGCCGTTGGAATCAGTGAACACCGGCCCACGCCGCGCGAAGTGCGGCGCCAGCCCCACGGCCTTACACCACAGCGCCCAGTCTTCACGATGTTCATCGTGCAGCAGCGGATACTGCAGTAGATCGCTCGCATCGGTGAGCGTCCGGCGCGGAGCAATCAGTTGCGGGCTACAGACCGGCATCAGGTCGTCATCCAGCAGGCGGTAAGCCTGCAGTTCCGGCCAGCCGCCGACACCATGACGCACGGCAAAATCAATCCCTTCACTCAGCAAATCCACTCGCCGGTTGGTGGTGCCGATCTGGATCTCTATCTGCGGATAGCGTTGTTCAAAATCAGCCAGCCGCGGCAGCAGCCACTGAATGGCGAAGCCGCTGGTACAGCTGATAGCTACCTTTTCTGGTCCGGGGGCACCTGCAGACGCTGGGTGGCGGCGGCTATCTGATGAAACGCCGGCTGAACGGCCCGCAGGTAGATCA
>P_748
ATCACCAGCAGCGCCGGGATCTCATCGGCCTCGATTTAAGCGAGAACCGTATTTACCGCATCAATGTTTTCCTGCACGCGGACATCCGCCACGTCGATGGCGGATGAGCGGCAGCGTCGCCTAACGCGTCTCCTGCAACGTCGCTTTAAACGCGGCTACCAGATCGTGCGGCAGGTGGCGAATAGAGCCGACGGTATCGGCCAGCACCGTTTCGCCGACGTCAGGGACGTCAATGCGGCGCAGCGTCGGGTCCAGGGTGGCGAACA
>P_749
TGTGACGCCTTCGTTCAGTTACGTATTGCTAAGGTTAATCCCATTCTGCTTCTTTCTACCTGCAGCACCTGTTTTATTCATTGCGCGCTTTGCAGGTGTCGTTATCGGAGTATTGGGCACGGCAATGTTGCATCGCAGCAAAAATAAAGGCGACTTTTCGTCGCCTTCTTTACCTTTGTTACTGACTTGTAAAGATTATTTGCAAGCGTCAACCAAACCGTCGAGGTAACGCTCCCACGTCCAGCGCCGCCATGCAGCCGGTGCCCGCAGAAGTGATGGCCTGACGATAGATATGGTCCATGACATCGCCGGCGGCGAACACGCCCAGGTGCTGCAGGTAAAGAAGCAGAATCGGATTAACCTTTGGCGAT
>P_750
CCCTTGTGTCACGATATTTTTCAGCCGGTCCGCGCCGCGCGGGGCAAAAGTACATCGCGATAGCTGCAGTATATCATCTCTCCTGACGATTATTTGAGCGCGATCTCCGCCAGCAGCAGGCGTCCATTGCTGCCCACGGGACGCAGATTCCGCGGGGATCCACCGCGCCAGCAGAGGCCGCTGCCGGCCGCGCAGCGCCACCCGCGCCAGATCCCACTCGCCTTGTAGAACATAAGCGACCCCCTCGCTGGCAGGGCATTGCAGGTCGCTAACGACCTGAACTGTCGCCGACGCGCGCCCGCGCTGAGTCATGATATTGAAGTCA
>P_751
TCATGCCTGGTGTTCTTCGGTTCGTTACGTATTGCTAAGGTTAATCCGATTCTGCTTCTTTCTACCTGCAGCACCTGTAGACCATCGAGCCAACGAGGTTGAACGAGTAGCCAATCGGCAGGACGAACGAGACGATATTGCGCGAGCAGCCAAACTTCACCAGTCGCTCGAGGGTCTTCGGATAGGCCGCTTCCGAGCTGCTGGTGGTAAAGGCCACCAGCACCGGATCTTTCAGCATGTTCAGCAGGCGGAAAACCTCTTTTTCAGCACCATATAGCCGACGGCAATCAGAGGTGCTGCAGGTAGAAAGAAGCAGAATCGGATTAACCTTAGCAAT
>P_752
GTTCAGCCTGATGCCACACTCGGGCATTGGGCGCGCTGTGCCTGGCGCTGTTTGGCTGGCTGAGCGCTATTAGCTCGCTGCTGCCATACACCCTGATTCAGACCCGACGCCGGAACATATGCTCGGGCGGATTAACGGTCTGTGGACCCCTGCGCAAAACGTCACCGGCGACGCCATCGGCGCGGCGCTGCTCGGCGGCTTAGGGGCGGTAATGACGCCGGCGGCATCCGCCAGCGCCAGCGGCTGGGCGCTGGCGCTTGTCGGTGTGCTGCTGGTTGGGCTGCTACGCGAGCTGCGCCGTTTCCAGCGCCCGGAAATTGTCAACGAAAGTTAAGTCGGGTGCGATTGCCCGGTGGCTGCGCCTTACCGGGTCTGGGGTACGGCAGGCAGGGTGCAAGCTCAGTAGGCCGGGCAAGCGCCGCGCCGCCCGGCAAGGTGTGCAGGCCGGGTTCCCGGCCTGATGCCCGGTGGCGGCTGCGCCTTACCGGGCCTGGGGTACGGCAGGCCAGGTGCAAGCTCAGTAGGCCGGGCAAGCGCCGCGCCGCCGGCAAGGTGTGCAGGCCGCGTTCCCGTCCTGATGGCGCAGCCCGCGTTAGCCGAACAGGCTGGAGAGACGCTGGAGCACCAGCAGAGCGCTGTAGTAGTCAAGGCGGAAGGTCTCGGTGCCCGGCGGGTAGACGCGTTCCTGCGACCGCCGGGAGATGCGCCAGCAGCGGGTTGGCGTAGATGGCATCCGCATCTTTCTGGTCGCCGGCGAACAGGAACAGGCTCTGGCCGTTCAGACCGGCCGCGAGGTTCTCCCCGCCCAGCTGCACGATATCGTGGCGTTTACCCTGGCTATGGCTGGCGGGCAGGCCGCCCGGCAGCGTCGCCAGGCTAAAGCCCAGCTGTTGAAGCATCTGCCCCTGAGCCGATTCCGGCGTCCAGATATTGGCGCTGTGCGCGGCGGCGGTATAA
>P_753
GATGCCGCAGCACCGGCTGCGCCGAACGCGCCAGCGGCGTCGAGGCCAGCCAGGCGTGGCCCAGCGCCAGGATCCGCGGCCGCAGCTGGAAATTCTTACCGTCTTCGGCATACACGAACCCCAGCTTGCTCAGGGTATACAGGCAGCGGCGCACCGCGGCGCGCGGAATGCGGTCTTCTGACTGAATCTGTGAGATAGACAGCAGGGGCCGCTGCGGCGTGAACGCCTGAATCACCTCCAGACCCCGCGCCAGA
>P_754
ATATAAAGAGGGCAATGAAGGTTATTATCCGTGGAAAGATACTTGGATGGCTGGTACCTCGTTAACGCAGAAATTTGCTAACGGCGGCTTTAACGAATTCTCTTTCTTACTGGCCAATAACTCTATTGCCAGCAGCTTCTCACGCTATCCGATCCAGCCCCTATACCACCTTTAATGGCCGCTATTATGGCGATCATACCAATGGCACCGCCGTGCGCTTAACCTCGCAGGGGGAAACCTATTTACGCGATGACGTTATTATGGCGAATGCCATCGTCTACTCTTTTGGTAACGACGTCTATAGCTACGAAACCGAGACCAGCTCGATTTTCGATCTATCCGTACGGTTCTGCGACCGGCTTATATCTGGGATAAATATAACCAGACCGGCGTCGAGCTGGGGTACTTCAAACAGCAAAACAAAGATGTTACCGGCAAGAAATATAACGAGTCCGGCTACAAGACCACACTGTTCCATACCTTCAAAGTCAATACCAGTATGCTGACCTCGCGCCCGGAAATTCGTTTCTATGCCACCTATATTAAAGCGAAGGATATTGACCTGGATAAGGCCGCGAATAATACCACCAGCATTTTTGAAGACGGGAAGAACGATCAGTTTGCCGTGGGGGCGCAGGCGGAAATCTGGTGGTGAGACGATAACTGAGCGGACACAACAGAAAGAGGAACAACGATGAAACGACATGCAATTTATTTCGCCCTGGCGCTGGCGGGCGCGGCGTTTACCCTCCAGGCGGCGCCATTTCCGCGATGCCGGACCCAAGCCTGCCGGTGAGCCACTTTATCACCCAGGTTAACGCGGATAAGAGTATCACTTACCGCTTGTTTGCCCCTGATGCCCGGCGGGTCTCGATAGTGACTGGCGCCACGCCGGACTCCTTTGTCTCGCACGACATA
>P_755
TATTTTGTAGCACCTTCGACTTTTCAGTTCTACGTATTGCTAAGGTTAATCCGATTCTGCTTTTTTCTACCTGCAGCACCTGTTAATTCGGGATCCGCGAGTCTGATCAGGCTAATACCTGCGAAGGGAACAAGAGTAAACCTGTTCGCGTCAGTCCGTCAGGGCCGATCCATCTGTTACTCCATCCGTCGTCTGACAAGCCATGTCCTTTTTTTAACTGGAATGCGCTATGTCTACTACCAAACTAACCCGTCAGAACGGTTAGGACGCACAGGTGCTGCAGGTAGAAAGAAGCAGAATCGGATTAACCTTAGCAATA
>P_756
ATTCAGAGGAGGAAAAGATTAGATGTGGGTAACAATTTCTTTAATCAGCGGCGGACCTTTAAAAATAAATCCAGAATAGATCTGCACCAGCGATGCCCCGGCGGCAATCTTTTCCCGCGCGGCAATCACCGAATCAATGCCGCCCACGCCGATGATAGGCAAACGGCCATTCAGCTCAGCGGAGAGCATACGGATAATTTCAGTGCTTTTTAATTGTAATGGACGACCGCTAAGCCCGCCGGTCTCATCGCAATGTTTCATTCCCTGAACCAGGGAACGATCGAGGGTGGTATTGGTTGCAATCACGCCATCAATATTATGACGCACGAGGCTATCA
>P_757
ATGTCGTTACTTCGTTCAGTTACGTATTGCTAAGGTTAATCCGATTCTGCTTCTTTCTACCTGCAGCACCTATGTTTTGCTCTGACCACGGCTCATGCTGAAAGCGGACGAAGGTGCCGCCGCCGCGACGGCTCAACAGCACCCCTTCATTGACCAGCATCGCCAGCGCTTCGCGCAGGGAATTGCGTGAGACGCCGAGCTGGGCGGCGAGCTGGCGCTCGGCGGGCAGTCGCATGCCCGCCTCCAGCTGTTGTTCTTCAATCAGCGCCCGGACGCGACGCGCCACGTCGTCGGCCAGGCGTTTAGGCATCACTATCACGGGATCATCCAGGTTAAAACGTAGGCCTGCAGCGTGGTGATCAGCCCCACCATGCAGGTGAAGATCAGGCTATGTTTGACGGTAAAGCGGAACAGATCCGACTCTTTGCCCACCAGAGGTGCTGCAGGTAAGAAAGCAGATCGGATTAACCTTAGCAAT
>P_758
GGGGAATGATGTCTCAGACAGCGAAAGTGTTGCTGCTGTATGCCCACCCAGAATCTCAGGATTCCGTGGCCAACCGGGTTTTATTAGAGCCGGCCTTACAGTTGCCGAACGTCACCGTGCACGATCTCTACGCGCACTATCCGGATTTTTTTATCGATATTGCTTACGAACAGGACCTGCTGCGCCAGCATGAGGTGATTGTTTTCCAGCACCCTTTATATACCTGGAGCTGTCCGGCGCTGCTTAAGGAGTGGCTGGATCGTCTGTAGGCCGGGCTTCGCCAGCGGCGCCGGAGAGGGGATCAACTGGCGGGAAAGTACTGGCGCAGCGTGATCACTACCGGCGAGCCTGAGAGCGCCTACCGTCGCGATA
>P_759
TATCGGCCGTCTATTCGTTCAGTTACGTATTGCTAAGGTTAAATCCGATTCTGCTTCTTTCTACCTGCAGCACCTGAGGTGGCGCTGGCGCGCCTGCAGCTCGCTCAGCCTGAGGCCAGCGCGCGGCTGGCCGCCGTGACGCTGCTCGGCCATTCCGCGGACCCGGAAACCCAGGCGCTGCTGATCCCCTTACCGATGCCCAGCATGAGCCGGATGCGGCGGTGCGCGAGGCGGCCAGCGATAGCCTGCAAAAAATCAAACATCGTCTGCTGCTCGGCGATCAGGTGCTGCAGGTAGAAAGAAGCAGAATCGGATTAACCTTAGCAATA
>P_760
ACGGCCTCAGGGACGTGAGAACATGATTTCGCTGCGCCGGGAAAATCTGGACGCCCGTTTTCCCGGCCTGCTGGATACGCTGCTGAAAGTTATGGTGCAGGCAGGATAAGCTCTTCTGCCGGGTGGCGGCTGCGCCTGACCCGGCCTACGGCGGCCTCCCGTCAGCTTATGTCCCCCAGGCCCGGCAAGCGCCGTCCTGCAAAAAAATCAGACCTCGATGTCGAACCGGCGCAGACGAAAAAAAAGCCGGAGGTTTCCCTCCGGCTTTTCTCAATCACATCACGCTATGCCTTAGGCCACGTCTTCGTACTGCGGCACCGGGTTGCGGAAGCTTTTGGTCACGCAGGCCAGGTAGACCAGACCGATACCGGCCCAGATCAGGCCCAGAATCATCGAGCTCA
>P_761
CGCGCGGTGTACTGCGCGGTGCGCAGGTTGGCGCGGGCGGCGGCGATTTGCGCGTCCAGCTGCTGGTTGCTCAGTTTCGCCTGCTCGAGGGCGATCTGCGCCGCTTCAACTTTATTAATGAATGGCGTTGGGTCGTGCCTGATATCTTGCCCGGCGGCGCTGCGCTTGCGCGGGCCTGCGAGGTATGAGCCTGTA
>P_762
GTTATCATTTACTCGTTCAGTTACGTATTGCTAAGGTTAATCCGATTCTGCTTCTTTCTACCTGCAGCACCTCTGCAGGCGCAGCGCGGCTGGCTGCGGCCGATCCCCCGGCGTGAACAGAACGAGATCGCCGAGCGCTTTATTCGCCAGCTGGGGATCCGTGCCCCGAGCGCCGAGCAGCCGATCGAGTTTCTCTCCGGCGGCAATCAGCAGAAGGTGCTGCTCTCCCGCTGGCTGCTGACCAAACCGCAGTTCCTGATCCTCGATGAGCCGACCCGCGGCATCGACGTCAGCCCATGCGGAAATTATTGGCCTGATTGAAACCCTCTGCGCCGATAGGTGCTGCAGGTGAGAAAGAAGCAGATCGGATTAACCTTAGCAAT
>P_763
ACTCTACGGAGCGGGTGACCTGCAACCTGTGCCTGGACCCACACTGCCCACGACAGAGGCGATCCCCGCTCGCAGTGCCTGCACGCCGGTAAACGAGGTGACGCGTAATGGATAAACAACAGCTGGCTTCGACAGTCAACAAAGTGCTGGATGAGATGCGCCAGCGTCCCGTTCAATCGGTATCTCCAGTCGCCATATCCATTTAGCGGCGGCTGACTATGCCAGGCTTTTTCCCGCGCAGCCCATCCAGCCGAAAAAAGCGCTGCTGCAGCCGGGACAATATGCTGCAGAGCAAACAGTGACCCTGGTTGGCCCCAAAGGGCGATTAAACAACGTGCGCCTGCTCGGCCCTTTGCGCCAGACCAGCCAGGTGGAAATCTCACGCCGCCGACGCCCGGATCCTCGGTATCGCCGCGCCGCTGCGCATA
>P_764
TGTGTGCGTGTACCTCGTTCAGTTACGTATTGCTAAGGTTAATCCGATTCTGCTTCTTTCTACCTGCAGCACCTCCATATTGATTACGTACAACAGCAGTACCAGCACCATCGGCGAGAAGATCGATACCGCCCATAGGCCGGCAGCAGGTTGCGGATAGGGCGCAGCAGCGGTACGCCAGCTGCATCAGCACATACTCCACCGGGCTACGGCCCTGGCTGACCCAGCTCATGATCGCCATCAATAGCAGTACCCAGAAGATCAACGAGCCGATGGTTTTCAGCAGAATAAGCAGAGCGGAGATCCAGATGATCGGCTGGAAGGTGATCACCATAAACAGCACGATCGCTTTGATGACGCAGAGAATAAATGCCACCAGCAGCGAGGCGCTGTCAATCGGCCCCATAGGTGCTGCAGGTAGAAAGAAGCAGAATCGGATTAACCTTAGCA
>P_765
TTATGTCCTGTATTTCGTTCAGTTACGTATTGCTAAGGTTAATCCGATTCTGCTTCTTTCTACCTGCAGCACCTTATCCTGGCGTCAGGGCGACAGAAAGAGGTCTGCAAAACTCTTGCCAGGAAAAAGAACGCTCGGAAAAAAGCGCTAAACGCCGATACCATCGGGCCTCGTCAGCGCCGGGGCTGCACTTTTCCGGTGCCCGACGCTAAAGGGTGGTGCAAAAAGCAGCAAAAATCGAGCGGCTTTAAGCGGATAGTTATCAAAAATAGTTCGATAAAAATTTTTCGCCACGCGGTTGACCGCAAAAGGCGACAGAGGTGCTGCAGGTAGAAAGAAGCAGAATCGGATTAACCTTCACAAT
>P_766
CCGCCACTCATATACTTTTCCTCTTTGACTTTTAAAACAATAAACTAAAATAAAATACTGTACATATAACCACTGGTTTTATATACAGTATAAAAATTACGCTGCCTTGTTTTTCATGTCAAGTCTGTAAATTTGCGTTTTTGTGAAAATGATCAAAAAAACAGCCACTCACACCATGCGCAATCCCCTCCAGATGCAACAAAAACCAGCACAAACGGCGCCGTTCTCCGGCCTCAGTATGTTTTACTGAAATCATTATATGAGGATCCAGAAAGCCCCCTCCGGGACAGGAAAGGAACGGAGGTATAAGTTAGGGTTGTTCGGTCACTGAACACGGTCAGAAACTGATGATAAGATAGCCTGCGGATATATAACTCAATGAAAAAAGAATTAAAGGTAAGAGAGACGCTCATGAGACGTTCCGGCAGCAAACTGTGTCTTATCGCCATGATAACAGCGACAGCAACTCTCACA
>P_767
TTTGCCTGGCCTGACCGGTAACGCATTGCTAAGGTTAATCCGATTCTGCTTCTTCTACCTGCAGCACCTGCATAATGTCTCCGATCTACACCTGTGCAATTCCGCCGCACCACGCTGGCGGCGGCAGGGCAGGCTCAGCCCGCGCCCTTTCCCGCGCCGGATATTGCGAATTTACTCAACGACTGGCTCGATGCCGCACAGTTACTGCACTGGCAGGAACACAGCCAGAGATTGACTTTGCGCTGACCCTGGCCTGCGGTGCGCGGCTGCGCGCCAAGGTGCTGCAGGTCAAGAAAAGCAGAATCGGATTAACCTTAGCAAT
>P_768
GGAATAGGCACCAGTACCGTTGCGCCAAACATGGCGAACAGATGTTGCAAACTAAGCGGGATTGTCTGTAAAAGCGGCGGTCTTTCACTCACCCCGATGGCACGGCGCGTCATAGTGTACTCCTCTGAGAGTCGTCTGTTATTTGCTGTGGATTACTTTTATTCAAAAAAAAGCCGACTCTCAAAGTCGGCTTTTTTCGCGGTATATTTTATTTCGTTCCAAAAATCTTGTCGCCGGCATCGCCGAGACCGGGAATGATATACCCGTGCTCGTTCAGTCCCTTATCGACAGAGGCGGTGTACAGCTCAACGTCCGGGTGGGCTTTCTCCAGCGCGGCAATCCCTCCGGTGCCGCCACCAGCACCAGCACCTTGATGCTGGTGCAGCCGGCGTTTTTCAGCAGATCGATAGTGGCGATCATCGACCCACCGGTGGCCAGCATCGGGTCAACGACCAGCGCCATACA
>P_769
CTCCGGTCTCCGTCAGGCGGACCACTTTCCCCTGCAGCTTGCTAAATCCTGGGCGGTGGCACGCTGATTATTTTCGCCCAGCCCAATAAACGCATATCCTTTGCCGTCGAACACCAGCCTGCCGCCAAAATGATTGCCGACGGAGAGCTTCGGCTGCTGGCGAAAGACCACGGTAAAGTTCGTCAGCTGCGTGGCATCCTCGCTCAACCGCCCATAGCCCACCGCGGTGCCCGCCTTACCGCTGGCGTCGCTTTCCGCATAGCTCAGCCACACCCGCCGCGACTGGGCGAAATCCGGGGCCAGCGCCACGTCCAGTAGGCCACCCTGGCCGTTGGCCCATACCTGCGGCACGCCGGCTATCGGCGCCGACAGACCTTTACCCGGCTGCCAGCGCTTGAGCTCGCCGCCGCGCAGGGTGATCAGTATGCCCTGATCA
>P_770
ATGAAGAGGATACTTACTGGTTTGTGCAATATGGTATGACAACCCAGCCGTATCAGTTCACGAAAGGCAGCATTTTTCATATTGATGGAACCGGACATCAACAAGGAGATGTTCCGGCCTGCCCGGTTATCTTTCTGCCATCCCATCCGCTTTGCTCGACGGTTGCCCGCCACGCTGTTCCGCCAGTATTACATCAACGGCAGCCATGCAGGCTTCATCATGTATATGACCGATGCCGCGCAGAATCAGGAGGATGTGAACAATCTCCGCAACGCGATGAAAAGTGCCAAAGGTCCTGGTAACTTCCGTAACCTGTTTATGTACTCG
>P_771
GCTTGTTCTGTAACCCTTAAACAGTCGTCTTGCTAAGGTTAATCCGATTCTGCTTCTTTCTACCTGCAGCACCTGGTAAAATGCCGGACGCCGGAAGGGATCTGACCTGGGACCTACGTGCGCCCGCACCGACACCCTCACACCTTCGAGCTACTGTTGCCATTAAGGGGTCGTTTCGTGGTGCTGAATTTTGACGATCGGGGTACCGTCACCCATCGGGCGATATTGGGGGAAACCTGTACGGTGCTGGAGATGGCCGCAGGAACCTGGCATGCCGTGCTGTCGCTGGATACCGGTGGCATAATTTTTGAAGTAAAACACGGAGGTGCTGCAGGTAAAGAAGCAGAATCGGATTAACCTTAGCAAT
>P_772
GTGCGTGTTTACTCGTTCAGTTACGTATTGCTAAGGTTAATCCGATTCTGCTTCTTTCTACCTGCAGCACCTGTTGAATTCTTTTTTTGAATTTATCCTTGTCACTTCAGAATTACCCCCTATAATGCGCCTCCACTGACACAGAACGAACGGCAAGCAAGCCGCCGGGCCAGGAGGATTCAACAACGGAAATCGACGTTGAAAGCCGACAGAGGAAAGCAAAATAGGTGCTGCAGGTAGAAAGAAGCAGAATCGGATTAACCTTAGCA
>P_773
CGCTTTAATAAAAAAAGTAAATTCCCTGCGCCAAATAAAGTCAACAGCGGGTTGGCAGCAAACCCGCCCTACGCCGCCTTCTCGCTGTGGGTCACGTCGGCGGAAAAGACATAGCCCAGACCGCGCAGGGTTTTAATCAACGTCGGCTGATGCGGGTTGAGCTCAATTTTGCGCCGCAGGCGCATGATCAGCACATCGATGGTGCAGGTCGAATACCTCGGTGCTTTCATTATGAGTCAGCGCCAGCAGCTGTTCGCGATTCAATACCCGGCGCGCGTTCTGCGCCAGCGCCAGCAGCAGGCCATATTCTCCCTGGGTCAGCGAGGATCGCCTGCTGCTGAGGGTATAGATTTCACAGCGCGTGGTATCCAGCCGCCAGCCGTTAAACGTCAGGCCAGCACCGGCGCCCGACGCCTCGCCGGCCAGCGCCCCGCTGCGTCGCAGTACA
>P_774
TGTTTATCGCGTACACTTCGTTCGGACTGCATATTGTTAAGGTTAATGGAAGCTCTCTTTCTTCTACCTGCAGCACCTATGGAGGCGCAGCGCTGGATCGCCGCCTCGCCGGAGAACACCCGGGGAACGGCCCGCCTGCTCGCCAGACGCGGCTGGCTCAATACCAAGGAGCAATACCTCACCGGCCGGATGCTTGGAGAGTATGACAACGGCCTTGGCCGCCGCTGGCAGGATGCCGTCCGATGCGCTTCTGGGCCGGGGGCGAGGTGAGTTTCCCGTGGCTGTGGGACGGGATGTGGTTCCTCACCCAGTTCCGCCGCTGGGGGTTGCTGAAGCAGGCTCCGGATTACCTCGCGGTGGCGTCGCATTAACCGCATCGATGTCTGGCAGGCTGCCGCCCAGGCGGTAGGAGGGGATCAGCGCGCCGGCAGCCAGGATGCGCAGCAGCACACTAATGGACGGGACGGTCTGGAACGGGTCCGACCCGGAAGGCTACGCCCGCCATTTCTCTATTCAACGTAAGGGGGCATGGAATGAAGCAGGCACAACGTAAGCAACCGGTCGTCAGCGTGGACAACGCGCCTGGCGAAGTGATTATCCTGCCGCCGGTGCAGGTCCGGCGCACCACAGGTGCTGCAGGTAGAAAGAAGCAGAATCGGATTAACCTTAGCAATACGT
>P_775
GTTCTCATAGCCGACCACCCAGCCGCCGTTTTCCTCGATGGCGCGGACCACTTTTTCCGCCGCGCCGCCGATCGGGCAGCCGGTGATCAGGATCCGCGGACGAGGTTCCAGCCGTTTACCCTGCTGCCACTCCTGATGGATGCGCTCCGCCATGGCATGCAGTTCATCAATCAGGGCGGTTTTGTCGAAACGAAAAGTGGCGCCGTACACCGCTTTTCAGGATGTCGCCGCCGCTGAGCGCCGGCGGATTA
>P_776
ATCAAGGATGATTTGAAATACAGACTTCCGGTGTTCAGGGATGAATACCGGGGTTTTTAAATACAGGGAAGGTATATGAAAAAGGTAAAGGTTGTTTTTCTTTTTTATATTGATTTTTTCAGGCTTTCTTCTGGTCGCATGTCAGGCAAACTATATCCGGGATGTTCAGGGTGGAACGGTGGCACCATCGTCCTCCTCTGAACTGACGGGGATCGCGGTTCAGTAGAAAGAATCAAAGGATCTTCTTGAGATCCTTTTTCTGCGCGTAATCTTTTGCCCTGTAAACGAAAAAACCACCTGGGGAGGTGGTTTGATCGAAGGTTAAGTCAGTTGGGGAACTGCTTAACCGTGGTAACTGA
>P_777
AAACTAAATCATGGGGACGCGGCGTTGCTGACATGGTTTACAGTCCTGAAGTCAAAGAGATAAACAGCGGTAGCGACAGGATACACGAACCGAGCTCAACAGCAGCACGGCTTCAGCATCCGGAGACTGGACGCCGAAGCGGTTGCCGAAGCCACGCCAAAGAAGCCGGCGGCCAGGGCAATCATCAGGATCGCGGTAATGGCGATAGAACCGTGCAGCCCAAGTAACATCACCAGACCCCAGGCAATAAACGGCTGCACCAGCAGTTTCACGATGGTTGATGTAGCGATCAGCGCATTGAGCTGCAGTTTACGCGCCGACAGGATCACCCCGGTGAGGAACAGCGCGGCGGCGGTGGCGGCCAGGCCCAGCGGTTTGATCGACGCCAGCAGCAGGTCCGGCATTTTAATGCCGATCGCGGAAAGCACCACCCCAAGCAGCGGGCAAGGAACGATCGGTTTTTTCACCGAACGCCACATCAGCACCGGCAGCATCGCCAGCGTAGAACCGCTGTTTTCA
>P_778
TTGGCCAGCAGATCAAGATGGTCGCTGATAATCAGCCGGGTACGCACCCACGGCGTCTCTTTAGCAAATTGCGACAGCTGGATCAGCAGGCGGTCGCGCGCAGATCTTTCGCTGCGACGCCAACCGGATCAAAACGCTGGATTCGCTTGAGGACCGCTTCCACCTCCTCCAGGCCGATCTCGTCATCGCCGATGCTGTCGACAATATCTTCAATCTGAATA
>P_779
ACCCCGCTGGCGCGCCGCCTGGCCGGCAAACTGGGTATCAACTTGCATGACTGCCGAAGCAGCGGTTGGCGCGGATCGGGTCAATGCGCGATGATGTGCTGGCCGCGGCGTTGTTACTCGACGAGCACCCGCAGACCAGTCCTGTGCAGGAGAGTGCCCCCGGCCCCCTTTGAGAGCATCCCGATGTCCGGTATGCGGCGGGCTATCGCTTCTCA
>P_780
ATTATTCCTGTTAAAAGGTATTGGTAACCAATAACGCATAAAAAGATATAGCTGTGGTATGCTCAAGATATTGAGGCATTCTGCGCTAATACGGTGTCGGGAAGATAGCGATCGGTAGATAATGCGGAGCCTGGTGACTACGAACAATCCCGTGAACAGCTTCGACAAATTCCTCACCCTTCAGCGCTGACGCCTTCGCTCGCCTA
>P_781
AAAAATCGCGGCGCAGCACAAAGCATGACCTGACAGGGCGCACCCCATCTACCACTCTTTTCGTCTGATGAAGGATAGACTCATGATTGAACTGGATAACGATTTGCAGTCCCGGCAGAACGCGCGGGAACTGGTGCGCAACGCCAAAAAGGCGCAGGCGATGCTGGCCGCCTTTTCGCAGCAGCAAATCGACGCCATCGTGAAAAACGTGGCCCAGGAAGCAGCGCACCACGCCGAAGCGCTGGCGAAAATGGCCGCAGGAAGAGACA
>P_782
TAATCTGGATAAGAAACTGACCGTCGACGATCTGAGCGATATCTCTGGTTATTCCCTGGCATTTGTTTCGGCTCTTCCGTCATTATTTTGATCGTTCGCCAATGGAATATATCCGCCAGCAGCGCATGTCGCTGTGTTGCCGTTTATTGCTGACAACGCCTGGTTACCGAATCGTCGATATTTGTATGATGGTCGGTTATGACGA
>P_783
GCCCTTGAGCATCACCTGCTTAACCTGCAGCTGATGCGAGAGCAGCGGCAGCAGCGCCACGGCTGGAACCATATTCAGCAGGCCGTCGATCCGGCGGCGCAAAGCCTGTTCGCGGTGGATAAATTAGGCGTGTTGCCGGCGCTATCATTGGCGATGGTGATCGGCGTCGGCGTGCTGGCGACGCCTTCTTATCGCCA
>P_784
TAATTGTTTTTACCGCTTATTTACTTCGTTCAGTTACGTATTGCTAAGGTTAATCCGATTCTGCTTCTTTCTACCTGCAGCACCTGTTGGTGAAGATCCTCGGCGGTCTGGCGCTGATCCTCTTTGCCGTGGGATTGTTTTTCAGCGTGGTGCCGATCAGCGCCAACGGCGACTTTATCGCCGCTGGCTGTTAGCCCGTTTCCAGCAGTCGCATCAACACCCGCAGCGCCTGATCCAACTGCTGGCGTTCACCGTCACTGAGTCCTGCCAGCAGTTGCCGTTCGTTGTCGACGTGGGTTTCCACTGCGGCATCGATCCGTTCGCGTCCGGCGGAAGTCAGGGCGACCAGCATACTGCGGGCATCCTGCATAGGGCAGGCGGGTAATAAACCCGCGTTTCTCCAGCGCCTTCAGACGATGGGTCATCGTGCCGGAGGTAATCATCAGCGTGGAGAAGAGCTGGGTGGGCGAAAGTACGAAAGGCGCTCCGGCGCGCCGCAGCGTCGCCAGGCATCTGCAAACTCCCAGCGCACCAATCGTGGCGCGTAAAGGCCACTTCCACCTGCGGCTCCAGCAGCATAGCGCATCGTTTCAGGCGACCTATCGGCCCCATGGGGCTGCAGTCGAGGTCTGGCCGCTCCCGCTGCCACTGGGCGAGGATAGGTGCTGCAGGTAGAAAGAAGCAGGAATCAGATAACCTTTAGCAATAC
>P_785
ATTATCGATAGCATCCAGCGAATGAATGGTGCGTTTATCCCCAGCACGCCGATATCGTGCAGCAGCGCGGCGCGCAAAAAATGGTCTGCTGCCGTTCGTCAGGCAGTTCCAGCCTTTGCGCCAGCGTCAGGGCGATTAAGGCCGTTCGTTGCATATGCCGGTGCACTTCAGGGTTAATGATCTGGATGACTCTGGTGGTCAGCATCAGGGCCGACTTCAGGGCAATACGCATCTCTGTTCTCCGTTCGCGTGACCTGGCGGGCAAAAATGCTCTCGCCGGTGACGGAAGTGTCGATAATCTGATCGCAATGCGTGTTGTGTGTTGCTGAACAGGTAAATCCTCAGAATGTTTTGGTTCATAGCTCTGCCCATTTTTCAGATCCAGTGGTGCACCAGAGTTGGGCGATATCGTCCTAAGAACCTTATTATTGTCTGATAGTTAACCATTTCCCCAGAAAAGAAATGAATTCTGGCAAGCCCTTTGCATTAAGCAAGCGTAAGTTTGATTAATGTCTATGAAGGGAGTGACCTAATTAAAGTTTAGAGCATTACTTGCCATTGCGTTATTGACGATGAGCAGCCTGGCGTTTAGCGAGACGCGTCTTCCGCATATTGTTATTTTAGCCACCGGCGGAACGATTGCTGGTTCGGCGGCCAGCAATACCCAAACAACCGGCTATAAAGCCGGACGATGCGGGTGCAGACGCTGATTAACGCCGTGCCGGAAAA
>P_786
GGAACACGGTGAACGCCTGGCTGACTTTGTTATACAGGTCAGCTTTTTGTGCAGCTCTTCGATGAAGATAGCGTCCGCACGACGCAGCAGGTCGCAGTACTCTTTCTTCACTTCGCCCAGCACGCGCACGCCAAGGCCGGGGCCCGGGAACGGGTGACGGTAGAGCATGTCGTACGGCAGGCCCAGTTCCAGGCCGATCTTACGCACTTCGTCTTTGAACAGCTCACGCAGCGGCTCAACCAGGCCCATCTTCATCTCTTTCGGCAGGCCGCCCACGTTGTGGTGAGATTTGATGACGTGCGCTTTACCGGTGGCGGAAGCGGCAGACTCGATAACGTCAGGGTAGATGGTACCCTGCGCCAGCCATTTGACGTCGTCCAGCTTCAGCGCTTCTTCGTCGAACACTTCACGAAAACGCGACCGATAATTTTACGCTTGGCTTCCGGATCGCTTTCACCCGCCAGCGCGTCGAGGAAACGCTGCTCGCCTTCAACGTGAACAATGTTCAGGCCAAAGTGGTCA
>P_787
CCGAGCCGCCGTAAATATTGGCCCCGCCGAGCACCGCCGCGGTCAGCGCCGGCATCAGCAGGTCGCGGCCTAAATCCGGAACGTGCCGAGCCGAAATAGGAGACCATCGCCCAGCGCCGCGACCGCCGAGGCAACGCCCACCAGGCCATACAGCACGTACGGGATGCCGTTCACCGACAGCGCGGCATAGCGCGCGGCGCGCGGGTTTTGCCCGAGTAAAAAAGAGGTGGCCAAAGCGCA
>P_788
GAATTCACTATCGGCGAAGGTGAGTTGATGGCTCATGATGTCCCTCTGGGATGCGCTCCGGATGAATATGATGATCTCATATCAGGAACTTGTTCGCACCTTCCTTAACCCAGAACCCGAAGCGGTCGCCAGCAAAAAACACGAGACTACGGTCATCGCCAGCGGGGTGCATTTCGTCGGCAATATAGTCGCCAGCGGCCATGTCTATATCCACGGTCAGA
>P_789
CTTTTTATGACATATTTACTCGTTCAGTTACGTATTGCTAAGGTTAATCCGATTCTGCTTCTTTCTACCTGCAGCACCTGCGGCGTCGTATCATCACGTTTAATAAAAATTTCGCGCCCAAGGTGATCGGACAGACGCGGGAGATACTCCAGCGGCGTCGGCGCGCCGATCAATTCCAGGCGCGGAAAGCGGGTTAAGTTTTGCAGTGACATGGCCCCTCCTGACTCAGTTATGCTTCATTATGCACACAGTTACGCGCTAAATAAAAAAAGGCGCTTCCAGGAGCGCCTTTTTTCACCGCTGTCCGTTATTTCGTCACGTCAGCGCCAAACCATTTCTCGGACAGCGCCTTCAGGCTGCCATCTTCTGCATGTCTGCAATCGCGCCATCTACCGCTTTCAGCAGGTCGTCGTTGCCTTTACGCAGCGCAACGCCAGCTTCCTGACGAGAGAAGGCTTCGCCGGTTACCGCCAGCGTATTGTTGGTTTTCTTCACCAGATCCAACGCCGCCAGACGGTCTACCAGAATGGCGTCAATACGGCCTACACGCAGATCCTGGTATTTGGTGGGATCGTCATCATAGGTACGGACGTCCACGCCCTGGACATTCTGACGCAGCCACTCTTCATAGTTAGTGCCCAGTCCGACGCCCACTTTCTTGCCTTTCAGATCCGCCGCGGTTTTAATCACGCCTTCGTTACAGGTGCTGCAGGTAGAAAGAAGCAGAATCGGATTAACCTTAGCGATA
>P_790
ATGTATAGTCTCTTTGGTTCGTTGCGTATTGCTAAGGTTAATCCGATTCTGCTTCTTCTGCTGCAGCGCCTGGAGGCGCCTTGCTCGTCTGCTTTGCGGGCAATGGCGTGCTCTACATCCTGTTGGCTACCGGAAAGATTAGTGACGGGAATCAGACCGATTTCATTCAGGCCAGTGACGCAATCCGCGCTGGCGAATTCGGCTGACTGCGCGGACGTATTGGCCGTCCGCAGCGGTTAACAGCAGGCTGGATAGGGTAAAAGATCGTTTCATCGTCAGCTCCATTTCGCGTAGTACCAAGGGCAGTCCGTTGCTAACGTCCTGCCAGGTAGCTGGCCGAACGTTATTATGCACAGAGGTGCTGCAGGTAGAAAGAAGCAGAATCGGATTAACCTTAGCAA
>P_791
GTGTTTTTGTAACATTACTAATTTCATTTCTCGTATTGCTAAGGTTAATCCGATTCTGCTTCTTCTTCTACCTGCAGCACCTAGTGAATTGTGTCATGGTGCGCAGTGGCATTACCCTCTCACTGAAACTGCCGATCGAAACCAACGCGGGAAAATGGAGGCGGAGTATACCTTATTACCGACTCTGTCCCGCGATGGCGAGCAATGGTGACGCTGACGGTGATTTGCGAGGCCTAGTTTAATATACTTGAACATGGATCACACCACAAGCTTTGCGTTGGGGTAGAGGGTCGCCGCGAGTGTTAACAAAATGTAGCGATTTTCCGTGTTTCACGTTGAAAAGATGAAGATTATCATAGCGCAATTGACACAACAGGAATAGACTGGGACGACACTTTACCAGAGAAGATGCTAAAGGCTTTTATGACACAAGCAGCCAGCCAAATACCGCCGCGGCTCTCGTGCACCACAGGAGTATACTGATTAGCGATATCGATTTGACCTTTGACCAGGTGCTGCAGGTGAGAAAGAAGCAGAAATCGGGTAGGACCTTTAGCAAT
>P_792
TATGACCTGTACTTCGTTCAGTTACGTATTGCTAAGGTTAATCCGATTCTGCTTCTTTCTACCTGCAGCACCTCTGACCCTGCTGAATCGGAAAACTCCAGGCCGGAAAGGGTCTTTTTCCGTTCGTTACGCGCCTGCTCCAGCTTCGCCTGCTGGGCCTTTTGCTCGTAGACCAGCGTTTGCTGCTGGCTCTGTTTTTCTTCGAGCATCGACTTTTGCACCGCCATCTCTTCGCGCGTTTTCTTCAACTCCGCGATAGTCTCCTGGCGGGCCTGGTTGAAATAGCTGAAATAGACCTGCATCCGCTGATTGCGCTGGCCCTCTTCACCGCTGAGCACCATCTGGATGCCGGTATGCGGCCCCTGGCGGAAAGCGGCATCGAGCTGCGCGGCGAGGTTCCGCTCCTGAGACGCGCACTGGCGCTCCAGCTTCGCGAGAGCGGCGTTCATCTCGTCAATCTGCTTATTGAGCTGGTTCAGGCTATCCTGGGTTTCGCGCAGTTTGCGGGCCGCGGCGGCGATCGCCTCTTCCTGCGCTTTGAGCTGGGCGAGCAGGCTTGCGCGCTGCTGCTGCTGTTGCTTAATCGCCCGCAGCTATTCCGCTGCGCCTGCTGCTGGGCTATGGCCTGACCATAAGTTTCGGTCAGTTCGCCTTTCTGTTCTGCGCTATCGGCCTGGGTATAGGTGCTGCAGGTAGAAAGAAGCAGAATCGGATTAACCTTAGCAATACG
>P_793
TTGCTTCAGCGCTCATCACCGGCCCGACCGGTAACGATGGTCTTGAAGGTGTGAGATACGACCCCTATCAGGATGTGGTAGGCGTCTGGACTGTCTGTTATGGCCACACTGGCAAAGACATTATGCTCGGCAAGAAGTACACCGAGGCTGAATGCCGTGCCCTTCTCAGTAAAGACCTGAACACCGTCGCTCGCCAGATCAACCCGTACATCCAGAAGCCGATCCCCGAAACAATGCGTGGGGCGCTTTACTCATTCGCGTAAACGTTGGCGCTGGCAACTTCCAGACCTCCACACTGCTGCGCAAAATCAACA
>P_794
ACCACGATGCCGTCGACACGGCTGTCCAGACTGGCGCCAGCCTGCATCCCGTCATCGATGGTCATCACCACAGACCCGTCTGCTGATCAGCGCCAGTATTGCGGAAGTCCACGCGCTTCATCACCGTCGCGCCGTCAGGGTAAACAGCGGAGACGATTTACGCAGCGCGGTCAGCTCCTGATAAAACGCGGTCATCTGCTTGAGCTCCGTTTCACCCGGAGTAGCCACCGCGTCTTTCACCCGGGCGATAATGTCATAGTTGCTGCCATCATCGCTGCTGCGCGGCATACCGACGTTGTAGTTGTTGTCCTGCAGGGAGTAGTCCACGCGGTTAAACCAGTCGCCGGAATCATACGAATCGCGGGTAAAGGATTTAGAGCGCAGCAGCTCCGAGCCCTGCTGGTCAAAGGCGATCCCCTGGCCGAGCATCACCGTCGCCAGCGACACCGCCTGCATCCGGACGCGGGTATCGAGATCCGCCTCCTGAGCGGCTTTATAGCTGATCATGTTCCACAGCGTCTGGTTATCGTGTTTTGACACATAGTTCACGACTTTCCGTCGGATCAGCCGCATAGCCACAGCCTGGCGCGCCGTTATAATCAATCTCGCTGCCTCTCTTCACCGCGCCGTCTTTGTCGATCAGCACAAAGTCCGCAAGGTTACCA
>P_795
TAAAGCGGATCATATATAATAAATTTGCATAAGATGTAGCGTAACGATGTTGGTGTCAGGGCGTTAAGCGCCTTACACTACAGGAAAATCCTAACCTTCGGGGTATCTATGAAATTAGCACTTCTGGGTCGTCAGGCGATGATGGGCGCGATGGCCGTTGTTTTGATGGCTGGCGTCAGCGTGAAAACTTTTGCGGCGGAAAACCTGCCTCAATCAGATTAAAGAGCGCGGCACCCTACGCGTGGGCCTCGAAGGCACCTACCCTGCCTTTAGTTTTCAGGGGGATGACGGCAAA
>P_796
TTATGTTTTTCGCCTGTACTTCGTTCAGTTACGTATTGCTAAGGTTAATCCGATTCTGCTTCTTTCTACCTGCAGCACCTAGGGCAGTATGGTTCATCCACTGCGCCTTCTCCTCCAGCAGCGGCAACAGCTGCTGCGGCGTGGCGTAATAGTGAAAACGCGCGCGGCTGCGGGCGGTGGTGGCGACGGTAAAATCAACGTCATGCAGCGCCTCGGCAAGGGTGGGATAGGTGGTGATACCATCGAGGATGTCGCCTGAGCCATGCGCCACCCAGCGTGCCGGCGGCGCCAGGTGGGCTTCGCTATCGACGATCCGTAGTTCGCGAAATCCCATGGTTTTCATCGCCCTGGCGGCCTGACGTTCTCGCCCGGGCAGGACCGACTAAAATAATCGTTAAACGCATTGCGGTTTCTTTCTCTCTCTCAGGCGTTATCGAGAGGTGCTGCAGGTAGAAAGAAGCAGAATCGGATTAACCTTAGCAAT
>P_797
ATCTCCGGCGGCGCCGTGTGGCTGCACGATACCGACCAGGCGCGCGCCGAGGGCAAAAGCGGTAGCGCCGAGGCGATGAAAACCTACCTGCGAACCATTATCGGCGAGGGCCAGTACCGCGAAGATCTTGCCGAAGCGTTTTGTCAGCGCCGGGCGGGAGGCGCTGGCCTTTCTCGAGCGTGAGGGGGCAGTAAAGTACAGCCTGCGTCCGCTCTCGCCCGATTACTATCCGGATGAACCCGGCGCAGTCGACGTCGGTCGTGCGCTGGAGGTGGTGGAGTATGACGGCCGTGAACTGGGGGACGCGTTTCGCGACCTGCGTTCACCGCCGCCGGA
>P_798
ATCTTTTTACGTTTCTTGGTTCAGTTACATATGCTGGCGTCATCCGATTGTGTTTCTTCTACCTGCAGCACCTCTGAATCTGATTAAGCAAGTTATTGATGCTTCTCACGCTGAAGGTAAATGGACTGGCATGTGCCATAACTGCGGGCGATGAACGTGCTACACTTCTGTTGCTGGGTATGGGGCTGGACGAATTCTCTATGAGCGCCATTTCCATCCCGCGCATCAAGAAGATTATTCGTAATACGAACTTCGAAGATGCGAAAGTATAGCAGAGCAGGCTCTTGCTCAACCGACAACGGACGAGTTAATGACGCTGGTTAACAAGTTCATTGAAGAAAAAACAATCTGCTAATCCACGAGATGCGCGCCCAAATTACTGCTTAGGAGAAGATCATGGGTTTGTTTGATAAATTGAAATCTCTGGTTTCTGATGACAAGAAAGACGCGGAACTATTGAGATTGTTGCTCCCCTCTCCGGTGAGATCGTCAACATTGAAGACGTGCCGGATGTCGTTGCAAAAAACATGTGGGCGATAGGTGCTGCAGGTAGAAAGAAGCAGAATCGGATTAACCTTAGCAATACG
>P_799
ATCCTGTTCTTCGTTCAGTTACGTATTGCTAAGGTTAATCCGATTCTGCTTCTTTCTACCTGCAGCACCTGGTACGTCTGTTTTGTTTTGAACAATTACTTTACCGCTGGGCAGACCGGCTAAGCTGCGAGTATCAGGGCGGGCTTTGGCTGGGGATGAAGTTATCCAACGGCGGCTTTTATGCTTATCCGGCCACGTCTCAGAACTGGAGCATATCGGCGGAAAATTACTATCAGGGCACGATGGACTCCGACACGTTTGGTATTACGGCTTCGCTTTACGCTCTCTGCGAGCTGGCGAACCGTACTGAAGCCGATGAGGACATCGAAACCTATTATAGGTGCTGCAGGTAGAAAGAAGCAGAAATCGGATTAACCTCCACA
>P_800
TATCTCTTCGTTCAGTTACGTATTGCTAAGGTTAATCCGATTCTGCTTCTTTCTACCTGCAGCACCTCGTGCTGTCGCCGACCGACGCCGTGGCGCTTTCGGGCATCGTTGGGGAAGAGCAGGATGCCGAAGAAAATCATGGGCATTCTGCAGGGGGAGGCGCTAATGAACGACGCCTCCGGCCTGGTCTCGCTCAAGTTTGCCGTCGCGGTGGCGATGGGCACCATGGTCTTTACCGTTGGCGGCGCCACCGTAGAATTTCTGAAGGTGGCGATTGGCGGCGTGCTGGCCGGGTTTGTGGTGAGCTGGTCGTATGGCCGCTCGATGCGCTTCCTCAGCCGCTGGGGCGGGGATGAACCCGCCACGCAGATTGTCCTGCTGTTCCTGCTGCCGTTTGCCTCCTATCTGATTGCCGAACATATCGGTGTCTCCGGCATCCTGGCGGCGGTAGCGGCGGGGATGACCATCACCCGTTCCGGCGTGATGCGCACCGCGCCCTTGGCCATGCGCCTGCGCGCCAACAGCACCTGGGCAATGTTGGAGTTTGTCTTCAACGGCATGGTCTTCCTGTTGTTGGGCCTGCAGCTGCCGGATATCCTCTCCAGTTCGCTGGTGGCGGCGGAGGCCGACCCCAACGTTGAGACCTGGATGCTGTTTACCGACATTATCCTGATCTATGCCGCGCTGATGCTGGTGCGTTTTGGCTGGCTGTGGTCGATGCGTAAGCTCAGTCAGCGCTTCCTGAAGAAGAAGCCGATGGAGTTTGGCTCCTGGACCACGCGCGAGCTGCTGGATCTCCTCCGTTGCCGGGGTGCGCGGCGAATACCCTTCGCCGGTGTGCTCAGGTGCTGCAGGTAAAGAAGCAGAATCGGATTAACCTTCACGATG
>P_801
CTTTGGTGAACCGAGTGCCGTGCTCGACCGCCGCGATATTCTGGATTACGTGGAATGCGTCAATAATGGCCGCTGGTTCGAACCGCCGGTCAGCTTTAACGGGCTGGCGAAAAGCCTGCGCGCCGCCGTTCATCACAGCTCGCCAATTTACGTTAAGCGCAACATTCTGGCCTCAACGTTTATTCCGCACCCGCTACTGTCACAACAGGACTTCAGCCGCTTCGCGCTTGATTTTCTGGTGTTTGGCAACGCGTTTTTAGAGCTTAGAAAGAGTGTCACCGGTCGCCCGCTGAAGCTGGAAGCGTCACCGGCTAAATACACGCGGCGTGGTATAGAAGATGATGTCTACTGGTGGGTGCCGTCATTTGACCAGCCGCACCCGTTCGCGCCGGGATCCGTATTCCACCTGCTGGAGCCAGACATCAACCAGGAGCTGTACGGCATGCCGGAATATCTCAGCGCGCTAAACTCCGCCTGGCTGAATGAAGCGGCGACGCTGTTCCGTCGCAAGTATTACCAGAACGGGGCGCATGCGGGTTACATCATGTATGTGACGGACGCCGCGCAAAGCGGTACCGATGTTGAGGCGTTGCGCGATGCGATGCGCAGTTCGAAGGGGCTCGGCAACTTCAAAAATCTGTTTTTCTACGCACCGCACGGAAAACCAGACCGGCATTAAAATTGTGCCGCTCAGTGAGGTGGCAACGAAAGACGATTTCTTCAATATCAAAAAAGTCAGCGCCGCCGACCTGCTCGACGCTCACCGCATCCCGTTCCAGCTGATGGGCGGCAAGCCGGAAA
>P_802
TATTAGAAACAATAACCAGGTTTACCATCGCGATTTCCTTACTCTTTGGCGGCGGCGGCCAGCATCTGAACCATAAACAGCACCGAGGTCGCGCCGGGATCCTGCCGATGTCCGATGCTGCGCTCGCCGAGATAGCTGGCGCGGCCTTTACGCGCCTGCATAGTGATGGTGGCGTGGGCCGCACGCTCGGCCACTTCGCAGGCGGCATCCATCGCGGCGGCGATCGACAGGTGCTGCTCGCTGGACTGGCGCAGGGAGTCCACCACCA
>P_803
TTATCGTCTTCGTTCAGTTACGGTTAAAGGATTCTGCTTCTTTCTACCTGCAGCACCTGTTCAATCACCGCAAAATTCGCTTCTAATCCTTCTATACCATGATTGTTGCTGTAGTTATTGTTAGTCCCATCGCGATTCTCCTCCCCGTTTGCCTCATTGTGTTTCTGATTGAAACAAACGCAGTCGCGCAGCGTGAAGCCATCGTGGGCCGTCACCAGGTTGACCGTCGCCGATGGCGGTTTGCCATCGCGGGCAAAGAGATCGCTGGAGGCCGCGAAACGTTGCGCAAAATCCCCAGGGAGACATTTTGCTGTAACAGGTGCTGCAGGTAGAAAGAAGCAGAATCGGATTAACCTTAGCAATACG
>P_804
GTTAACGGTTTTCACCGCCGCGCGAAAATCGGTCATCCGGGCGTTCAGCTGGAAGGCCAGCGTGTCGAGGGCGGCCACTTCGTTGACGTCGGTGGCGGTGGTGATCGCCGGGTCGGCATGAGCATCCCGGCGAGATAGCGGGTTAGCGCATTGGCCCCCCCGGCATGGCCGAGCAAGCTGATGACGTGCCGGGCGCGCTCATCAATCACCACCACCGCCGGGTCGCTGAGCTTGTCATTCACA
>P_805
GGTGCGAGCAGAACGCGAGCAACTGAAGGCGGAATTGGCGAAGCTGGAAACGGAGATGGCTGGATATTTGAAGGAGTTGGGTTATGGCTCGTGATTCGCTTTACCCAGTGAGCGTTAAAGCTGGAAAACCGATCCTTGGAATGCTACCTACAGGATGGCAAAAGTTATCATTAGAAAAGTGCTTAAATATAGAGGCAAGAAAGGCATATATACAAGATAATCAAGAGTATGACTTAGTTACAGTAAAGCGCTCCAGAGGTGGCGTAATAAGACGTGAGCATCTTAAAGGAAAAGATATCTCCGTAAAAAGTCAATTCTATATTAAAGAAGGCGACTTTCTCATATCAAAACGACAAATTGTGCACGGTGCTTGCGGTCTTGTACCTAAAGAACTTTCTGGGCTCAATTGTATCGAATGAATATTGTGTGCTTACAGGGAAGTCCGGTTTTTATCTTCCTTATATGGAATTTCTATCGGAGTCTCTATATTTCCAGCAAACCTGCTTCCACTCTAGCATTGGTGTGCACATAGAAAATGATTTTTAAGTTAGATAGTTGGTTTAAGTGGCCATTTAATATCCCCCCACTGTCTGAACAAAAGAGAATCGTTAAAATCCTGTCAACCTGGGATAAGGCGATTTCGGTGACGGAAAAGCTGCTCGCCAATAGTCAGCAGCAGAAAAAAGCCCTGATGCAGCAATTAGTTACCGGGAAGAAACGCTTGCTGGATCAGAGATCAATGAGGTTTAGTGGGGAGTGGAAGAGAGTAAAACTGGGTGCGATAGCCGATATAAACAGTGGAGGTACTCCGAAATCAACGGTTGAAGAGTATTATA
>P_806
CTCTTTTCACGTTCTTGGTTCGTTACGTATTGCTAAGGTTAATCCGATTCTGCTTCTTTCTACCTGCAGCACCTGTTTAATCAGGCTGTTACAGCCCTTTTTTCGCCAGCTCTTCTTTGAAGTTATCGCGGGTAATCAACACCACATCGGTCACCGCCGTGAACTTCGGCGGCTCGACGCCCTTGGTGACCCAGTTGTAGAGCATTTCGCTGGTTTTGTAGCCGTGGATATCCGGGCTTGGCAGCAGAGAACCATAGAAGCCGGTCGGCTGCGCCTTCGACAGTTCGTTGACGGCATCCACGCCGTTGATGCCGATGCCAATCACATCGGGAGCTTTAAAGCCCTGACCTTCGGTCGCGCGCACGCCGCCGAGGACGGTGGTTGTCGTTAGTACACAACGAAATCGCCAGGTGCTGCAGGTCAAGAACGAGAATCGGATTAACCTTAGCAATAC
>P_807
AGATACTGCACCTCTTTGCCCCGCTCCTTGAACGCCAGACCATGATCGGAAAAATAGGTCAGGGAAAAAGTGTCACCGGAATTTTGCAACTGATGATAAAGCTTAGCCAGCAGCGAATCGGTCTGCGTCATGCTGTAGAGGTAGCATGAGGTCTCTTTCGACTGAACGAAAACCGTGTATTTGCCCTTGGTCCAATCGCAGGCCTGTGGGTGAGAGCCCATCAGGTGCAGGACAATCAGCTGCGGCTGGGTACA
>P_808
TCCACGCTGGACTACTACATTAATCGCCCGCAGGGGATGAAAGGTTACATCATTAATCTGACCCTGCGCGGCCAGGCGCGGGCGAAAGCGGGCGATGGCTTCCTGCTGTGCCGGGAAAACGATCTGTTGCTGTTTCCTCCCGGCGTGCCCCATCATTACGGCAGGGACGAACACAGCGAGTACTGGGACCATCTGTGGATCTACTTTATCCCCCGCCCCTACTGA
>P_809
ATTTCCTTGCCCGCTCGCTGGCCAATCAGACCAGCAATAGTATCGGGCTGGTCGTCTCCACCTTTGACGGCTTCTACTTTGGCCGTCTGCTGCAGCAGGCGTCACGCCAGACCGAAGCCTGGGGAAAGCAGCTTATCGTCACCGACGGCCATGATACGCCGGAGCGCGAAGAGGAAGCGGTGCAGATGCTCGCCGACCGGCAGTGCGATGCGATCATCCTCTATACCCGGCACATGAGCGAGAAGGCGATCATGTCGCTGATTAACTCGATCGCCATGCCGCTGGTGGTGATTAACCGCGATGTGGCGCAGGCCCGCGAACGCTGCGTGTTCTTCGAACAGCAGGAAGCCGCCTTCCAGGCCGTGGAGTATCTGATTACCCAGGGCCACCGCGATATCGCCTGCATCACCGTCCCGATGCATACCCCTACCGGCCAGGCTCGCCTGCAGGGCTACCGCAACGCGCTGATAAAACATGGTATTGAGTGGGATCCGAGCCGGGTGAAGTATGGGGACTCGACGATGACCCGCGGCTACGAACTGTGCCGGGAACTGCTGGACGAGAAAGCCCGCTTCAGCGCGCTGTTTCCTGTAACGATGATATGGCGCTGGGGGCGTCAAAGGCGCTGCATCAGGCGGGGCTGCGTATTCCACAGGATGTGTCGCTGTTTGGCTTCGACGATGCGCCAAGCGCGAAATGGCTGGAGCCGGGGCTGTCAACGGTTTATCTGCCGATCGACAACATGATCACTACGGCTATCGACCAGGCGATCAAGCTTGCCAATCAGCAGCCGATAGAAACGATCCCGCCGTTTACCGGCACGCTGGTGCTTCGCGAGTCGGTGACGACGGGACCTTTTTTTTAAATAAGCTCTAAGGCCAGCAGCTCCTGGATGGTCTGGCGACGGCGGATCAGCCGCGCCTTACCGCCATCAAACAGCACCA
>P_810
ATATGCGTAAACTTTGGTGCATAGCGAACAGGCAATAAATCTCCCTCTATGATATTAGTCACATCTCCATTTAAATCAGGCAATCTAATCTGTAACTCAATAATCTCAAGATAGGCCCTTCCTTTTTGAAGCAACTCCTGATAATAATCCAGGCGAGTTTTATTCCAGTAAACTATTTCGATATTCTCATTATTCCACATTATAACTCTGAAGAAAAATACAGCCCCGCTTAAGAGTAGCGGCACCAGCAATCGTTCGGACCAGAAAA
>P_811
ATCACCTGCAGGCTACCGATACCGATGATCAGGCAGCGCCAGACCGACACCGTCGATCCGCCGCTGTTCGGTTTTGGTTTCCCGGTTGCGCAGGGTCTGCAGGGTCATCAGCACCACCGCCACGCCAATGGGCACGTTGATAAAGAAGATCCAGCCCCAGTGATAGTTATCGCTGATATAGCCGCCGAGGATCGGACCGCAGATGGGCGCGACAATCACCGTCATTGACCACAGCGCCAGAGCGATAGAGCGCTTCGCCGGGGGATAGTTGCTGAGCAGCAGACTTTGCGACAGCGGGATCAGCGGTCCGGCGACGATCCCCTGAATGACGCGGAAGAAAATCAGA
>P_812
AGACCAATTGACTCCGGGCTAATGGCAGAGACAGGGAATATGGCCTACAGCAAAATCCGCCAACCAAAATTATCCGATGTGATAGAGCAGCAGCTGGAGTTTCTGATTCTTAGAGGGGACCTTGCGCCCGGTGAAAAACTCCCGCCAGAACGCGAACTGGCTAAACAGTTCGACGTTTCCCGCCCCTCGCTGCGTGAGGCGATTCAACGCCTCGAAGCCAAGGGCTTGTTGCTTCGTCGTCAGGGAGGTGGAACGTTTGTTCAGAGCCGCCTGTGGCAGAGCTTCAGCGATCCGCTGGTTGAGCTGCTGTCCGATCACCCTGAATCCCAATA
>P_813
GTGTTTGTGTACTTGGTTCAGTCGTCTTGCTAAGGTTGATCCAATTAAGCTCTTTCTACCTGCAGCACCTCTTTCTCATCGATGGCCGGCTGATTGTATTTTTGCACCATATAAGAGTTGAGCAGGGCCAGCGCATCGCGCTCCATCTCTTTTTCCCCTTCCTGGCGAATATGTTCATGGATCGCCATCGCCCGCGAGGGAAGGCGATCTTCATTTACTTCGATCTCTTCACCACGCTGATTTTCCTCACTTTCCACTTCTCTTTCGTCATCCTCTGCCTTTAATTTGTTATTGTCTAGTTCATCCATTTCGTGGCCCTCGCTATCAATCTGTATAGTTATAGCGTAGCGGCTTTCCCTGCCGTCTGGCTGGGCATACTCTGAAATCGCAAAAATGGTAACGTCAGATTTTTGTCGCTCCGGTAGAATAGGTGCTGCAGGTAGAAGAGAGCAGAAGTGGATTAACCTTACAGCAATACGTA
>P_814
GTTATCTGGTTGCCTTCGTTCAGTTACGTATTGCTAAGGTTAATCCGATTCTGCTTCTTCTACCTGCAGCACCTTTAACGAAGTTAACTACGACAAGCCGGAAAACGCGCGTAACAAGATCCTGTTCGAGAACTTAACGCCGCTGCACGCGAACTCTCGCCTGCGTATGGAGCGTGGTAACGGTTCTACCAGAGCTTAACCGCTCGCGTACTGGATCTGGCCTCCCGATTGGCCGCGGCCAGCGTGGGCCTCATCGTCGCGCCGCCGAAAGCCGGTAAACCATGCTGCTGCAGAACATCGCGCAGAGCATCGCATACAACCACCCGGACTGTGTCCTGATGGTACTGCTGATCGACGAACGTCCGGAAGAAGTGACAGAGATGCAGCGTCTGGTGAAAGGTGAAGTGGTTGCTAGGTGCTGCAGGTAAAGAAGCAGAATCGGATTAACCTTAGCAAT
>P_815
GTTGTGTAGTAATGTACTTCGTTCAGTTACGTATTGCTAAGGTTAATCCGATTCTGCTTCTTTCTACCTGCAGCACCTATGAGGTGGGTTGGTCGCATGTGTTCTTCTTTATGGGCGGGCTGGGATTGTGATCAGCTTTGTGTGGCTGAAAGTGATCCACGATCCGAACAACCACCCGGGCGTGAACCAGAAAGAGGTGCTGCAGGTAGAAAGAAGCAGAATCGGATTAACCTTAGCGATCAT
>P_816
CTCTCGTACCTGGTTCCAGTTGCGTATTGCTAAGGTTAATCCAATTATCTCTCTTCTACCTGCAGCACCTTATACTAAGCGCATTGCAGGAGAAGGAGCCTATATGAATCAATCTTATGGCCGGTTGGTGAGCCGCGCCGCTATCGCCGCGACGGCTATGGCCTCCACATTCTTGATCAAAATTTTTGCGTGGTGGTATACCGGTACTGTCAGTATTCTGGCTGCGCTGGTGGATTCGCTGGTGGACATTGCCGCCTCGCTGGACCCAACCTGCTGGTGGTTCGCTATTCGCTACAGCCTGCTGATGAAGAACATACCTTTGGTCATGGCAAAGCGGAGTCGCTGGCGGCGCTGGCGCAAAGCATGTTTATCTCCGGCTCGGCGCTGTTCCTGTTTCTCACCGGCATTCAGCACCTGGTGCGCCCGGAGCCGCTGCAGGCCGCCGGCGTCGGGGTCGTGGTCACGTTGATCGCCCTCGTTGAGTACGCTGGCGCTGGTGACTTTCCAGCGCTGGGTGGTGCGAAAAACCCAGAGCCAGGCGGTGCGGGCGGATATGCTTCATTATCAGTCTGATGTTATGATAGGTGCTGCAGGTAAGAGAGCAGATCGGATTAACCTTAGCAATACAT
>P_817
TGCTGCGTGCGCGTTCAGTTACGTATTGCTAAGGTTAATCCGATTCTGCTTCTTTCTACCTGCAGCACCTCTCGCCGGTCTGCGCCCGACTGCTGACGGCCTGGTATTCGCGGACCGAGCGCGGCGGCTGGTGGGCGCTATGGAATACGGCGCATAACGTCGGCGGCGCGCTGATCCCGATGGTGGTGGGAGCGGCGGCGTTGCACTACGGCTGGCGTGCCGGGATGACCATTGCCGGCTGTCTGGCGATCCTCGCCGGACTGTATCTGTGCTGGCGGCTGCGCGATCGCCCGCAGGCGGTGGGGTTACCCGCCGTGGGCGGAACTGGCGTCACGATGCGCTGGAAATCGCCCAGCAGCAGGAAGGCGCTGGGATGTCTCGTAAAGCGATCCTGACCCGCTACGTGCTGGCCGATCCCTACATCTGGCTGCTGTCGTTGTGCTATGTGCTGGTGTACGTGGTGCGTCGGTAACGACAGGTGCTGCAGGTAGAAAGAAGCAGAATCGGATTAACCTTAGCAATACGT
>P_818
ATGTTTTTGCCCTGTACTTCGTTCAGTTACGTGTTTTAAGGTTGATCCGATTCTGCTTCTTTCTACCTGCAGCACCTGATCCCTTACTTCTGGTATTACGCTATTCGCCAAAGGCGTTTTTTAGCCATTGGATGTCGTTTCCGGTGAAGGCTACCACATCGAAACGGCAATCCACATTGCTCAAAGCTCCCATTCTGTCGGCAGAGCCACAAACGGGCGGCTTTAAGCAGTCGTTGTTGTTTTTGCGGAGTGACGCTGGCTGCCGCATCACCGTACCGGGCGCTACGGCGGTAGCGCACTTCGATAAAAACGGTGACCGTGCCGTCGCGCATGATAAGGTCAATTTCGCCGCCACGCTCGCGGGCATTGGCGGCGATAAAACGCAGGCCCTGGCCTTCCAGCCAGCGGCGCGCCTGGTTTTCCCAGGCATCGCCGGTCTGTTTGCTTAGCTGGCCGGAACGATTTTTCCCTGCTGGTACTTGAGCCATGACAGTTTCCTGTTAATAGGTGCTGCAGGTAGAAAGAAGCAGAATCGGATTAACCTTAGCAAT
>P_819
TCTGGTTATCATCTATTTCGTTCAGTTACGTATTGCTAAGGTTAATCCGATTCTGCTTCTTTCTACCTGCAGCACCTAACCTGATGAAAAGCGAGTTTATGCGCGAGTTTGATTTTCAGTATGAGAAAACCGCCGATGTTGAGTTTTCCACGCTTTACGCATACGGCTTTATCGCCAGCAAAGCGACAGCGCTCAATATTGCGATCCCGGGCTGGGATAAATATTGCGATGAATCACTTCAGGCCGAAGATGCACTGCGTGCTATTGCGCGCCTTCAGAAGAAAAATGGTGGCTCGGCAAAATCCGCCGCATCCATGATCGCTGGCGCGAACACCAGGTGCTGCAGGTAAAGAAGCAGAATCGGATTAACTTCTAGCAA
>P_820
ATCAGGTTTTCCCGTTTGCGTCGTATGTTCTCCTCGTTCCGCTGGCAGTCCCCGTCGTAATACTCGCTCAGGGGCAGCATCACGGTCAGGCTCACCGGCTGCGGCTCCAGTCCGCTGTTCAGCAGCGCATGATGCACGGCCAGCAGGTTGAGATCACCGTACTGATATTCCACGTTTGTTGTCGGGATGGCATCCCGGCTGACGCTGTCCCAGGTGTATTTCAGCGTACCCACCTGATAGTTGAACGTTGCCGCACTGAATTCCGCCACTTTCCAGCCATGCCGGAAGGAGTTCGCAGAAACCCGGGTCTGAAGCTCATCGCCTTCAAACCATGCCAGCTTAACATTAGTTGAACCATCATCGCAGTAAATATTCATCATTATGCTCCGTCAATTACACTCAATTTGATACATATTATAAGAGCAAAATGAAAAAATAAAAGCCTTATTTCTCATTATGAGTAAAACTGATGAATCAAAATGATATTAATGAGCATTTTGAGTAATTTATGTTACTCATACTGTTAGTGCGCAGGCGATCTGGATTATCCTCACGCTGTTAAATATACTGTATCCATAACCAGTATATTTAGACATCAGGAGGAAAGATGAAACTGCAGCTTTTCAGCACCGGGAAAGAACTCCGCCACAGGCCCATCCGTTGTTTGCAGACCTGGCCAGCTGCGGTTTTCCCAGCCCTGCAGCTGACTACGTCGAGTCTGACCTGGATCTCCATGATTACTGCATACGGCATCCGAGCGCGACTTACTACCTTCGCGCCAGCGGTGACAGTATGTCCGACGGCAGCCTTTACAATGGCGATCTGCTGGTTGTGGACTGTGCCGAGAAGCCCCGGCATGGCGATATTGTTGTGGCCAGCGTGCAGGGGGAGTTTACGGTCAAACGGTTGCTGCTAACACCACGACTGACGCTGCAGCCCATGAACGCCGCCTGGTCGCCGATTTATCCCGACCCGGACGATCTGGATATCTTTGGCA
>P_821
ATGGCGATCATCACCAGCACGACATGCCGCCGGAAAGCTGGTGAGGATAGCGGGTCATCAGGCTGTCCCCGCGCGCCAGGCCGACCTCGCTTAACAGCTGGATGGCCTGATGCCAGGCGGCTTTCGGCGTGGCGCCGAGGTGGCGGATCGGCGGTTCGCATAGCTGCTCCCCGATGGTCAACACCGGGTTGAGGGCCGACATCGGTTCCTGAAAAATCATTGCCAGCTGGTGACCGCGCAGATCGGCCATCTGTCTGGCTTTCAGCCGCAGCAGATCGCGGTCCGCGAAGCGGATCTCGCCGCCGTCGATGCGCGCCGTCTGCGGCGGCAGGTTCCATCAGCGCCATGGCGGTGACGCTTTTGCCGCAGCCGGGATTCACCCACCACGCCAACGGTTTGCCCGGCCTGAATGGTGAAAGAGACCTCCTGCACCGCGCGCACGCGAGAGCGTTCGCCGGCGAAAGAGACGGAAAGATCATCAAAGGAGACTAACGGCGTGGTCATTTCAGCCTCGGTTTCATATTGGGATCCATGGCATCGCGCAGGCCATCGCCCAGCACGTTGATA
>P_822
GTATGCGCTCGTTGACCGGTCATTGCTAAGGTTAATCCGATTCTGCTTCTTTCTACCTGCAGCACCTGGCGTCGATTTCATGCATCAGCTGACGATCGAACGCTTCCCGGTCGGCAAACTGACTTTGCGCCAGCGCATGGGCCGGGATGCCGGCCAGGCGCGCGCGCTCAAGGCCGAACGCATCAGCCTTGTTACTGAATACCGCACGCAGGGTGCCGTTTATCTAGGTGCTGCAGGTAGAAAGAAGCAGGAATCAGATTAACCTTAGCAA
>P_823
GATCAGCACGTCTTCGGTATTGGCGCGGGTGTGGTTGCCGCCGTTCATGCGCGTCTCGGCATTCAGCAGGGCGAGGAAGTCGTAAAAATCGGTCACATCGGCCTCTGCCAGAGCCTTGGTAATGCGCAGCTCGGCCAGCTGATTCAACTTCACCCAGGTGAAGCCCTTCATCGTGCGCACCGTAAAGCCCCAGGCCTCGGCCAGCTCGATCGCCTCCTGGTTGTGGGTGCCGGTGTACCACATCGCCAATACGGCGTTATCCGCGGCGAGCTCCCACACCGGGAGCCGTTTCATATCGAGCAAGCTCATGGTGGGGTAGTGGTCGACGGCGGCACCGTTGCTGATCGTGTTCCCGTAAGACCAGGCCGGGTCGGCATA
>P_824
GTTCGACCTGCCGTTTAACCCGGATCTGCTGGAGCAGCGTATCGGTCGTCTCGACCGTATCGGCCAGGCGCACGATATCCAGATCCACGTTCCGTACCTGGAAAAAACCGCGCAGTCGGTGCTGGTGCGCTGGTATCACGAAGGGCTCGACGCCTTCGAACATACCTGCCCGACCGGTCGCACCGTCTACGACAGCGTGCACGATGAACTGATCAACTATCTTGCGGCGCCGGAATCCATCGACGGCTTTGACGATCTGATCAAATCCTGCGCCAACAGCATGATGCCCTGAAGGCGAGGCTGGAGCAGGGCCGCGACCGTCTGCTGGAGATCCACTCCAACGGCGGCGAGAAAGCCCAGGCCCTGGCGGAGAGCATCGAAGAGCAGGATGACGACACCAGCCTGATCGCTTTCTCGATGAACCTGTTCGATATCGTCGGCATCAACCAGGACGACCGCGGTGAAAACCTGATCGTCCTCACCCCTTCCGACCATATGCTGGTGCCGGATTTCCCGGGCCTGCCGGAAGACGGTTGCACCATCACCTTCGAACGTGACGTGGCGCTGTCGCGTGAAGATGCGCAATTTATTACCTGGGAACACCCGCTGATACGCAAC
>P_825
AGTGTTATGACCTTTACTTCGTTCAGTTACGTATTGCTAAGGTTAATCCGATTCTGCTTCTTTCTACCTGCAGCACCTATGCTATTGCTCGAAAGAACGTCTGAGGAAGCGCTGCGCGAAGAGCAGATGGCGAAGGGTGAGAAGCCGCGTTACGATGGCCGCTGCCGCCATAGCCACGAGCACCATGCTGACGATGAGCCGTGCGTCGTGCGTTTCGCCAACCCGCAGGAAGGTTCGGTTATTTTTGACGATCAGATCCGCGGACCTATCGAGTTCAGCAACCAGGAACTGGACGATCTGATCATTCGCCGTACCGATGGTTCCCCGACCTATAACTTCTGCGTGGTGGTCAGTGACTGGGATATGGCGATCACTCACGTGATCCGCGGCGAAGATCAAGGTGCTGCAGGTAAAAAGAGCAAAATCGGATTAACCCTTCACG
>P_826
AATGTTATTGTAAACCTACTTCGTTCAGTTACGTATTGCTAAGGTTAATCCGATTCTGCTTCTTTTTCTACCTGCAGCACCTATGATTAGCCGCTATTTTTACACTGTACAGTTGATCTGAAGTCCGTCTGACACTACGAGGTGCACCATTTTTACCCGAGTCGCTAATTTTTGCCGTAAGGTGCTAAGCCGTGAGGAGCGCGAGGCAGAAGCCGCCGTCGAACCAACGCCTATGACGGTGATCCCGCGTGAGCAGCATGCTATTTCCCGCAAAGATATCAGTGAAAACGCCCTCAAGGTCATGTACCGCCTCAACAAGGCGGGCTACGAATCCTGGCTGGTCGGCGGCGGCGTCCGCGACCTGCTGCTGGCAAAAAGCCAAAAGATTTTGACGTTCCACCAACGCCACGCCGATCAGGTACGCAAGCTGTTCCGCAACTGCCGTCTGGTTGGGCGACGTTTCCGCCTGGCGCATGTGATGTTCGGGCCGGAAATCATTGAGAGGTGCTGCAGGTAGAAAGAAGCAGAATCAGATAACCTTTCAGCAATACGT
>P_827
ATCACCGCGATGTTTATCGCCGTCTTTGTCGCCTATTACATGCTCGGCATCCGTCGGCAAATGGGGATGGGCGTTCTGCTGACTCATACCGAAAACGGCTTTCGGGTCCATCGCCAACATCCTGCTGATTATCGGCGCCGGCGGCGCATTCAACGCGATTTTGAAATCCAGCGGCCTGGCCGATAGCCTCGCGGTGATCCTGTCGAACCTTGATATGCACCCGATTTTGCTGGCCTGGCTGGTGGCGCTTATCCTGCACGCCGCCGTTGGCTCCGCCACCGTGGCGATGATGGGCGCTACCGCCATCGTTGCCCCGATGCTGCCGCTTTATCCCGGCGTAAGCCCGGAGATCATCGCCATTGCCATCGGTTCCGGCGCCATTGGCTGCACGATCGTCACCGATTCCCTGTTCTGGCTGGTAAAACGGTACA
>P_828
GGTGCTTCTTCTGCGGGTAACGTCAATCGACAAGGTTATTAACCTTATCGCCTTCCTCCCCGCTGAAAGTGCTTTACAACCCGAAGGCCTTCTTCACACACGCGGCATGGCTGCATCAGGCTTGCGCCCATTGTGCGATCTTCCCCACTGCTGCCTCCCGTAGGAGTCTGGACCGTGTCTCAGTTCCAGTGTGGCTGGTCATCCTCTCAGACCAGCTAGGGATCGTCGCCTAGGTGACTCATACCACCTACTAGCTAATCCCATCTGGGCACATCTGATGGCATGAGGCCCGAAGGTCCCCCGCTTGGTCTTGCGACGTTATGCGGTATTAGCTACCGTTTCCAGA
>P_829
TTCGAAGGTCTCTCCGCCGCCAGTACCGGCGCTAAAGCCGCCGCCCGGCATCCGGCTGAAGCGCAGGTGCGGCATCAGCTTCATCGTCAGATGCTTTTGCACCGGCGGCAGCAATAGCAGCAGGCCAAGGAAGTCGGTAAAGAACCCCGGGAGCAACAGCAGCAGACCAGCGATAATCAGCGATACGCTCTTGATCATCTCCGCCGCCGGGCTCTCGCCCGCGGCCATCTTCTGCTGCATCAGCAGGAAGTTTTTGAAGCCCTGGTTACGCACCAGCGACATCCCTACCACCGAGCTAAAAATCACCA
>P_830
TATCGTCTCTTCGTTCAGTTACGTATTGCTAAGGTTAATCCGATTCTGCTTCTTTCTACCTGCAGCACCTATTGTCCTCTTCTGCCAGTATCGTTACCTTGCGGTCGAGTATCTGCTGGTGGCGGTACTCAATAACCTGAGCAGTATGCACATCTAGACGAAGAGCTGGATATCCGCTCGACCCATTATCTGGATATTAACCATGCCGATATCGTCGCGCGCATCGATCTCACCGAATGGGAAACCAACCCGGAGTCGACCCGCTATCTGACCTTCCTGAAAGGGCGGGTAGGGCGCAAAGTGGCCGATTTCTTTATGGATTTCCTCGGCGCCAGCGAAGGGCTTAACGCCAAAGCGCAGAACCGCGGCCTGCTGCCGGCGGTGGATGACTTCAGGTGCTGCAGGTAGAAAGAAGCAGAATCGGATTAACCTTAGCAAT
>P_831
GTGATGCATGGCTTCCCCGGCCAGGATACGGTGGTGGAAGAGGAGGGCCATATCGGCCACGGCGCTATTCTGCACGGCTGCGTGATTGGCCGCAACGCGTTGGTGGGCATGAGCGCGGTGATTATCGACGGGGCGGTCATTGGCGAAAACAGCATTGTCGGCGCTTCGGCCTTTGTCAAAGCCAACGCCGAGATGCCCGCCAACCATCTGATTATCGGCAGCCCGGCAAAAGCGATTCGCACCCTGAGCGAACAGGAGCTGGCGTGGAAAAAACAAGGTACCCGTGAATACCAGGCGCTGGTGGAACGCTGTAAGCAGACGCTGCACCAGGTGGAGCCATTACGGGAAGTCGAAGCAGGGCGTAAGCGGCTGGCGTTTGATGAAAACCTGCGGCCAAAAAGCCGCAACCTGAGGGGTAAAATTATGGCAGAGAAATTATCCGCTCACTGTCACTGCGGTGCGGTGGCGTTTACCGTGGAACTCAGCGACGGCTTCAACACCGTTCGGCGCTGTAACTGCTCATATTGTCGCATGCGTGGGGCGGTCGCGGTCTCTTCGCCGCGTTCAGGAATAGAGGTGGTACGCGGAGGGGATAAGCTCACAGAGTATCGCTTTAATACAGGGGAAGCCGTGCACTTTTTCTGCTTCGGTATGCGGGATCTACACCTTTCATCAACGGCGATCAAACCCACAGCAGTATGGGGTGAATGTGGCCTGCATTGACGGCGTTTCGCCTTTCGATTTCCCTTGCGTGGAGGTCAACGACGGCGTGAATCATCCAAAGGATGGCGGCGGAGGCGTGGTGGGGTATTTACGCTACGAGAAAAAGTAAAACA
>P_832
GGGATCGAGGCGCCGACGGAGAAAGAGCCGATAAACGCCAGCTCCAGCGTCGCGCCCATAATGACGCCGGTCTGTACATCCCCCAGCACCAGCCCGGTCAACAGTCCGGTGACGATAGGCCGTGAAGATTAGCGACGTCCCTAAGGCATATTCCGATTGCGCGATAAACGCCACCAGA
>P_833
GTTCTGATTTACTTCGTTCAGTTACGTATTGCTAAGGTTAATCCGATTCTGCTTCTTTTCTCCCTGCAGTACCTGGCGCCGGCTTCGGTTAATGCCGCCGCGCCGCTCCAGGCAAATAACGCTAATTCACGGCGGGGAGCCTGCGGATAGATACGGCTGCTCAGGCAGGCTTCGCCGTCATTGACAAAAACCTCCACCGAAGAGCTATCGAAAAATATTCGCAGGTTGAGATCCGCCCCCGGCGGTCAACGGCACGCTGCGCGTCCCGCACGGCCATACTGCGGGATCATGCCGTTCCAGCACCAGACGCTGCTGTTGGGCATCCATGTAGATGCGCAGGCCATCGCCAAAGCGCAGACCATACTGCTCGGCGCTGCTGCGGGCGCAGTCCCAGCGCAGATTCACCTCCATCGCCTCGCAGTTGTCGACCATCGTCGTCTGCTGGTTGTTCAGGGTGCTGACCGGCCACGGAAACCAGGCGCCGCGCAGGCTCTCCACTTCTTTCACCAGGCATCTTGCAGGCAGTAATCCGCGCTCAGAGGTGCTGCAGGTGAGAAAAAGCAGAATCGGATTAACCTTAGCAAA
>P_834
CTCTGTGCTGTCTGCGGTGTACGTGGTGATATTAAAGAAGTAGGACACCAGGGAGGTCTGGTTGGTCGCCAGTCGCTGGCGGATATCGCCCCACTCCTGCATTTCCTTTATCACGTTCGGAAAAACTTTCGCGTAGGAGGTTTTGCTTTTCTTCTCCACGTCCATGAATTTCATGTTGGCTTCATTCTGGGTCTTCACCTGGTCCTCCACCATCAGCGTCAGCGTGATGACAAAGGGGCAGGAGATGGAGAGCTCCGGGTTAAGCAGGTTGGCGTAGTTATCCGCGGAGGTCCAGAGGAAA
>P_835
ACCACACCGCTGATGCTGGCGGCGGCGGGGATGATCCCGATCTGGTGCTGGCGCTGTCGGCCTCCGGGGTGGAAGTGGATAAGCCGAACCGTGAAGGACTCACGGCGCTGCAGGTGGCGGCGGGTCAGGGGGCGCCTGCGGTGATCGCGGCGCTGGCGCAGCGCGGCGCAAAGGTGGACCAGCTTTCCGCCAACGATCTCAGCCCGCTGATGCTGGCGGTCAAAATGAATAATAAAGCCAATGTCGAGGCGCTGCTTGCGGCTGGCGCCAGCGTCAACCTCAGCAATAAA
>P_836
TCTTAACCTACTTCGTTCAGTTACGTATTGCTAAGGTTAATCCGATTCTGCTTCTTCTACCTGCAGCACCTCGCCCAGGCCTGCGCCACGCTGGCGGCCGACGGCGTCGATTTCATCGATGAAGATGATGCAAGGCGCGGCTTTCTTAGCCTGTTCGAACATGTCACGCACACGAGAAGCGCCCACACCGACGAACATTTCGACGAAGTCAGAACCGGAAATGGTAAAGAACGGTACCTTCGCTTCACCAGCGATCGCTTTCGCCAGCAGCGTTTTACCGAGGTGCTGCAGGTAAGAAAGCAGATCGGATTAACCTTAGCAATACGT
>P_837
TACTGTTGTGCGCCTGACTGGTCGGTATTGCTAAGGTTAATCCGATTCTGCTTCTTTCTACCTGCAGCACCTGGATCTCGGTAGCTTTGACGACAGGCTGCTGCTGTATATCGCGCTGCAGCTGGACGAACAACGCTAAGACGTGGAGGCAAAAAAATGCCGGGCAGCGACGCGCCATACCCGGCCTGGACGATGCATGCTGTCTGGAGTGGATAGAGACCACCAGCCCGGCCAGGCAACGCGCCGCCGGGATGCTCTTACTTACGGGTGAGCTTTTCCAGATCGGCTTCGATTTCGCTATCTTATTGGTGACCACGCTTTCCAGATGGCGTAAATCGTCGAGGATTTTTACAGGTGCTGCAGGTAGAAAGAAGCAGAATCGGATTAACCTTAGCAA
>P_838
ATTATGTCCTGTACTTCGTTCAGTTACGTATTGCTAAGGTTAATCCGATTCTGCTTCTTTCTACCTGCAGCACCTATTATAACGAAAGCACCGCCGGGCTCTATATTCGCTATATGTTAGGAGATCATTGATGATGACGGAGAACAATAACCCGGTGGTGATGACCTGGTTTCAGCAGCAGCAGACGCCTGCCGGATGGTTCGATCTGTTGATTATTATGATCGAAGGTATGCTAAATAATGCCGGCGAGCTGGAAAGCCAGCCCTTCCTGCGTCAGATGGGTGCCTCGCTGGCGGAGACCCATCCGCTGCCGGCGTCGGAGACGGTGGGGGATCTGGAGGCCAAAATCAACCCGCTGCTGACTCATTTTCACAGGTGCTGCAGGTAGAAAGAAGCAGAATCGGATTAACCTTAGCAA
>P_839
ATCCCGATACGCCAGGCGCGATCTGCAGTCATGGCAACATCAATGGTGTATGCCTCCGTTTTGCGCGGAAAAGGATTTTCCGGCGTCCGGCACTGTACGGTTTCCTCCGCCCAGGTCACAGGGTTGATATATTTCACATCCACGCCATCAAAATCATCCTCCGACGGGACCCTGAATGACGTCTGCATTTCCTCGACGGTATCCTGAGGAGTAATGATCCCTGTCCAGCTTTTGACGCCCTCTTTTCCGACAGAAAGCAACCCGTCAGACA
>P_840
AATAAGAAACTGGTTCATCCTCTGCTCCCTGAGAATGAGCAAGATACCAGAATATCCCCTGCCCGCGCTTTGATCCTGAATGGAATCAGCGCTGTTTTTTGCTGCAATCGCCGCAGTGGTCATTTGCCTGACGCTTCACGCACCGTGAAACCCAGCTCACGCGAAATTGCTTCGGCGGTCTCACGTAGTGGTTTTAACAAGTTCTTTTCGCCAGCTCCCCGGCACGAAGTCCGCCGGGGAGCCGACGTTAATGATTACCGGAACAATGCCTTATCGCGCAGGATATGATCGTTGCCGCGACGGCGGGTGAAGCCAATCCGATCGAAATACTCCAGGATCTGGATCGCCAGCTTCCGCCCTACGTTTAAGGTATCGCGGAAATCCGCCGCGCAGGTTCAACCGCGCAGCCGATCCAGCTCGCGCACCCGCTGAGCGACTCCGCAATGCGATCGTTGCGGTAGTAACGATCCTTGACGATCGCGGTAATCATCCCCTGCTGCGCCGCCTGGCGCAGCACCGCGCGCATCAGGGACTCA
>P_841
ATCCCGCGGTAGGATTTGTAAGAGCGACCCTGATAGAGCTCGATTTCACCCGGGGACTCTTCGGTACCCGCCAGCATGGAGCCAACCATCACCGCCGCCGCACCGGCGGCGATCGCTTTGGCGATATCGCCGGAGAAACGGATACCGCCGTCAGCGATAACCGGAATACCGGTCCCTTCCAGCGCTTCCACCGCGTCGGAAACAGCAGTGATCTGCGGCACACCCACGCCGGTGACGATACGGGTAGTGCGGATGGAGCCCGGGCCGATGCCCACTTTCACCGCGCTGCAGCCGGCTTCCGCCAGCGCGCGTGCGCCTGCGCCAGTGGCAACGTTGCCGCCGATGATCTGCAGGTCAGGATATTTCGCGCGCGTTCACGGATACGCTGCAGAACGCCTTCTGAGTGACCGTGCGAGGAGTAGTAATCAGCAGAACGTCAACGCCTGCCGCTACCAACGCGTCTACGCGCTCTTCGTTGCCGGCACCAGCGCCGACCGCCGCGCCTACGCGCAGACGGCCCTGCTCATCTTTACAGGCGTTCGGTTTACGTTCTGCTTTCTGGAAGTCTTTGACGGTGATCATGCCGCGCAGGTGGAAGCTCTCATCCACGACCAGCGCTTTCTCAACGCGTTTTTCGTGCATCTTAGCGAAGACCACTTCACGGCTTTCGCCTTCACGAACGGTGACCAGACGCTCTTTCGGCGTCATGTCAACGCTGACCGGCTGGTTCAGATCGGTGACGAAACGCACA
>P_842
ATGACTGCCACCCGGCTCAGTGCCGCCGAAACGACGCTCTCGATTAACAAAGGCATGGAGTGCACCTTCAAAGTCCTGTTCAGCAAAATCGGGCCAAAGAACATCCGTAAAGTAAAGTTCGGCATAGGCAATTTGCCAAATCAGAAAGTTACTTATTCGGTGCTCTCCCCCGGTCCTAATAACTAAATCAACGGGAGCCAGTTCATGCATGCAGACCTGCTGACTCAGCATGTCTTCCGTGATCTGCTCAGGCAGCAGCGTCCCGTCCTGTA
>P_843
TGGTCTGCTTCTTTATCGGCCGTTTTACCGGCACCTGGCTTATCCGCCGCTTCGCGCCGCACAACGTGCTCGCTATCTATGCGTTTATCGCCATGCTGCTCTGTTTGCTCTCCGCCTTCAGCGGCGGCCACGTCGGTTTGCTGGCCCTGACCCTGTGCAGCGCCTTTATGTCCATTCAGTACCCGACCATCTTCTCGCTA
>P_844
CTTTAACGTACTTCGTTCAGTTACGTATTGCTAAGGTTAATCCGATTCTGCTTCTTTCTACCTGCAGCACCTCGTCGCGCCAACAGCAATGGCAGGTTGGCTGGAGCAGCATGAGAAACAGTCTGAACTGCTCGGCGGTGCGGGCGATGTGCTGGCAAACAGCCAGGCCGACCCCTACCTGAGCCAGGCGGTGCTGAATATGCAGTTTGGTCATTCCCAGCGCGTCGGCTACGATGTGGCGACCAACGTGCTGAGCCAACTGCAGCGTATTGGCAACCTGCACAAACACCACCCCGGACGTGCCAGCCTTGGCGTGCTGCGCTCGCCGGACATCCCGTCGATCCTCGTGGAAACGGGCTTTATCAGTAACAACGGCGAAGAGCGGCTGCTGGGTAGCGATGATTACCAGGAGCAGATTGCGGAGGCGATTTATAACGGCTTACGCAACTACTTTATAGGTGCTGCAGGTAGAAGAACAAGAAATCGGATTAACCTTAGCAA
>P_845
ATCTTTTGTAACCTGCTTCGTTCAGTTACGTATTGCTAAGGTTAATCCGATTCTGCTTCTTTCTACCTGCAGCACCTATCGTAAAGCCAGTCTCCGGTTTCTGGGTGATTGGCTTCTGCCAGTTGGGCGGCCCACTCCAGACCGTCTTTGTGCCCCTGTAGGTAGTCAAGCGGCAGACACTCGAGCTCGCTGTCCATTGCGGCCAGCGCCATGCTGGCGAGATACGATGCCTCACCACACTGCACGTGATCGGTTTCAATAATTTCGAGTAACTGCTCTCTGGTTATGGTTGATTTGGTCATTACCCTAACCTCCGAAAGAAATGTGAACGAATGAGAACAGCCAGAGGATGAACTCAATCACTCCCCAGCCAACCACCGCGCAGCATATTGCAAAAATAACAATCGCCGCTCCATACCCATGTGAACTAAACATCACTCAGCCTCCACCTTGATAGGTGCTGCAGGTAGAAAGAAGCAGAATCGGATTAACCTTAGCAATA
>P_846
GATCAAGGGGTGAAAGTCCCCGACCATTGAAGGACCAGCAATCCACAAGGTCCCCGAGTCATGCGTTGCATACCGCGAGGTATGGGGCGAAGCGTTGACAGGGATTGTGACAGGCCAGCCATTGAGCCACGAAATGTATATTAATTACCGGGTGCCGACGTTGTACTGTTAACGAAACGGATCATCATAGGGTGCGATACTGCGAGTGCCACATGGACCCGGCGGGTCGACCCTGGCGTGTCAATACGATCTCTACGCGGGAACCGGAGATGTTCCCCTGACCA
>P_847
[truncated: 2,996,421 more chars]
