# Supplementary material for: EnDeep4mC predicts DNA N4-methylcytosine sites using a dual-adaptive feature encoding framework in deep ensembles
Source: Genome Res. 2026 Mar;36(3):589–99. doi: 10.1101/gr.280977.125 (PMC12951953; doi:10.1101/gr.280977.125)
Supplement: Supplement 1 [file Supplemental_Code.zip › Supplemental_Code/EnDeep4mC-main/data/4mC/4mC_Klebsiella_pneumoniae/train_neg.txt]

>N_1
ATTATAATAAAAGAAATATATCTCTTCGGCTTTCCAAAAATAGAATACGCACCACCTGTGCGCCCCATCTCACGCCCTATTCTTTCATAGTCAAAATTATATCCATCATAACCATCAGCATATGCACCACAATAGAGCACCTTAACTCTGCCACGAGCGTAATCTCTGACATCACATATAGTCTCTAAATTTACTTTATAGGCGCATAACGCATAGCCATAATGACTATTTTCCGAGCTGGGAACTTTTAGTTCAATTTTTTTTCAATACCATCCCAAGATGTAGGCTGCAAGCCAATGACCAGCCTCATGCCTTGCTATCA
>N_2
CTGTCATCTCAATACCTACAATCACTGTATTGCGGTGCTGCAACGTTACTTCACCGGCAATCCATCCGGACTGACGGTAGTGCCGGATTTACAGCCATTACCTGCAACTTGAGCACAAAAGGTTTGTGAAACTGGCTGAAGAGCTGGCTGCCGGCCGCTGACTACGGACAGAGGGCGGGATTTTACATCAAGGGATTGAATGACTGATATGCACACATTTGGAACTATAGTTGCTGCAACATCCCATCCGGTTTCCGTACAGCTGATTAATCAAGAGACGCAGATGTGGGGAAACGTGGCAACCGGGCTTATCACA
>N_3
ATAACATAAAAGTCGGAATCCGGCCAGAGCGGCCAGCCCGGAGGCGAACGCGGCCTGTTCCAGTGAAGGGTGCGCGTTAACCCCTTCAGGGTCGCCATCGCACCGGCCACTTTCTTCAGGTTGGCGAACTGCCCGACCCCCGAAAAACTCGTCAAAGTACAGATTGCCGGTATAGGACTGTGCGGTTGCCGCTGACGTGCCGAGAAAGTGCAA
>N_4
TGTCGTTATTATTCATTTTCAGCGTAAAGGGACAGCGGCGTCGTTAATGTGAAGCTTCCCAGATTAAAAAAGAAGTTTTAATGGTCACTATGGTTTTTATGGTTTTTATTCGCTGAACTGCCCGGGAGTGATATATCTCTGATTTATGACTGTGGTTTTTATGGTTTTTATTTCCCGCCGGCCGCCTATTTCCGCCGCGACCGCTGGCGGCAGCCCGCGCCTGCGCCGCTAATCACAACTTTCCCTTAACATTTACGTCACGTGACAGAAAAATGATAGAGTGCCGCTATGGTTAATACGTCGTCCGGGGCCTATGAAATTATCTTTTCAATATAAGCTGTTTATTTCTCTGGTCGCTTTTTTCTCGGTCCTTTTTATCGCGCTGGGCATTTATTATTATTTTGACGCCAGCCGCCAA
>N_5
TTTTTATGTCCGTGCCATGTTTGTTCTTCGTTCAGTTACGTATTGCTAAGGTTAATCCGATTCTGCTTCTTTCTACCTGCAGCACCTCTATGGGTCAGCTTCAGACCTTGTAAAAACGCCTCATCATGCGACACCACCAGCATCGCGCCGGGAAACGCCGCCAGCGCGCTTTCAATAGCCTGCGTCGATGCTAAATCAAGATGGTTGGTTGGCTCATCCAACAAAAGCAGCTGGGCAGGCTCGCGTCGCCAGAGCAGGTGCTGCAGGTAGAAAGAGAGCAGAATCGGATTAACCTTAGCAATCT
>N_6
GTATCGGAATGCAAATTCGGGTCGAGTGTGCAACAATGCCGTAGCCGGGTACTATCTCTGGAATCAGCCTCGCAGCTATTAAAATGCTACGTGGAAATGGTACACTCGCGCGTTTACACTATTAAGAAACGTATTCAGGAGACACGAACATGGCCAGCAGAGGCGTAAACGAGGTCTCGTCGGTAATCTA
>N_7
CCGGCAGCGGAATAAAGACCAGCAGCGCCGTATCGCCTCCCGGATAAACCAGACGTTCGACGCCGCGGCGGCAGGGCGCCGGAGCGGGCATCGGCGGATTAACCGGGGCGGTAATCAGGCTCAGCTGACGCGCTATCCACTGCGCATCTTCTGCGCA
>N_8
GTAAAAGCAATCGATGGTGATGTTAAACTCAATAAGGCATTGTGGTTAATTGCGGAGAAATTCCGCACTCTTAAAGGCTAATTATAAGCGCCGGGCAGCTGTCCGGCGTTTTGATGGTGGGAATACTTATGTTTGAATTTAAAGCTGTCTGTATCAGTATTTCACATATGGAAGAAGGTGATATCAGAGTTCTTCAGGTGCTTTCATCAACAACCAATTATCTAACTTGCGATAGTTACTTAGAGTGGATACATGATACACCTTATGGTTGTGTTATAAGGATGTATGATTTCAAACGCCATCTTCTGGCGCTAAAAAGAGGTGGGGTGTCAAAATTTTTACGCAAAACTCTTATACTAATGCACCGGGAGGGTGGGTATCTGCTTTTTCATA
>N_9
GTACGCTGGACAAGATAGTTGGCGCAACGGCGGCGAAATCGCTGGCGACGGGCAATCGCGCGCTGATGACCGAAGACATGGCGTTACAACTGGCGCCCGGCGCGTTTAAGAAGAACGTCGACGAGATAGTGGCGCTGCTCCTCAAGCACGGCGCGGACGTGAAGGCCGTCAACGCGA
>N_10
TGGCGGGGCTTGGGGTGGCGCTGTTGCCGGATTTCAGCGCCCGGGAGGCCATTGGCCGCGGGCTGGTGCAGGAGCTGCTGCCGGCGTGGCAGCCGGTGGAGGTGTTTGCCGACCGGCTGTACGTCATTCGGCCCTATACTCCGCGCGTGTCGCGCGCGGTGGAAACCTTCAGCCGCTACCTGAAAGCGACCTTCAGCGAGCCA
>N_11
GTTCATCACCCACCGGGGGCAGGAAGCGGTGGCGCAGCGGCTGGTGGATTTTTACCATCGGCCGCGCTGGCGCAAATTGCCGGCGCTCCTCTGGCGCGCGCTGCGGGGCTAAGGTGAGAGCAAAAAAAAGGCGGAACCGCGGTTCCGCCCTGCGGGATTAACGGCCCGCTTTCAGCTTCTGGTAATACTCTTCATAAATGGCGCTGGCGCTGCCGACGTCATTCTGCCATTCGCCTTTCTCAATGGTTGCA
>N_12
GGTGCTGGCGCTGCTCGGCAGCAGTGGTTGCGGAAAATCGCTGACCTGCGCCGCCGCGCTGGGCCTGCTGCCGCCCGGCGTCAGGCAAACCGCCGGCCGGGTGCTTCTCGACGGCATTCCGGTGCACGGCGAACAGCTGCGCGGGGCGACCATCGCCACCATCATGCAGAACCCGCGCAGCGCCTTTAACA
>N_13
TATGTACTTCGTTCAGTTACGTATTGCTAAGGTTAATCCGATTCTGCTTCTTTCTACCTGCAGCACCTCGGCATCTGCCTGCGCCAGCGGACTGGGATGCCGGTTCAACATACATGTTGGTAAAGTTGCAGCGGCCGCCGCCGGACATAGGAATTTTTCGCCCTGCACTTCTACAATGCTCGTTCCATCGTGTAGTCATTTACACCTTGAATGACATTCACCGCCTGAGGATTATGCTGAGAAACATGCAAATCTAATGTATCGCCCTGAATATGGCCTTGGTAAGTGAACCCGAAATCACAGGTGCTGCAGGTAAGAAGACAATCGGATTAACCTTAGCAAT
>N_14
TATTTCCCTGTACTTCGTTCAGTTACGTATTGCTAAGGTTAATCCGATTCTGCTTCTTTCTACCTGCAGCACTTGTTTGGCGATGTTAAAACCCTGCTCGAGGGTTTGCTGCACGCAACCCCAGTAGATATCGTCTATCGCGCTTGCCTCAAGCGACGGATTGCGCGACAGCAGGCTATGCATCAGGTGCGCGGAGAGGTCTTCCGCGCGCACGTGGCGAAATTGGTAGACGCACCAGATTTAGGTTCTGGCGCCGCAAGGTGTGCGAGTTCAAGTCTCGCCTCCCGCACCATTCACCAGTTAGCGTTGTACGGATGGGGTATAGGTGCTGCAGGTAGAAAGAAGCAGAATCGGATTAACCTTAGCAAT
>N_15
CGGTCTGTTCCTCAACGCGCAAAAGCTTAACGACAAAGCTATCCTGCTGAGCTCTATCAACTCGCCGCTCTACATCTGCACGCTGAAGTCCGGCAGCACGCTTAACTAACCCGTCCCCCCTGAACCGCCGCGAGGAAAATGCGCCCTCGCTCACGCTCCATTATTGCCCCCTCTTTCCACGATGCTAAAAGCGCACGTTTTGCATTTAGCTTCGA
>N_16
GGCCGGCGTTCGCCTTTGTGCGACTCCGGCAAAAGGAAACAGCCCGTCAGGAAATTGAGGCCGTTCAAGGCTGCCGCGGCGAAGAACGGAGCGTGGGGGGAGAAACCGCCCATCAGCCCACCGAGCACAGGTCCCGCGACCATCCCGAACCCGAAACAGGCGCTCATGAAGCCGAAGTGCCGCACGCTCA
>N_17
GCGCCGCCTGCTCCTGCAATAATCACCTGATAACCGTGGCTTTCGGCGCTTTCAGCAAAGCTGAACAGCTTATCGGGCGTGCGGTGGGCTGGACCGCTTCGGACGTCATACAGACGTTCAGGGCATCAAGGATTTCTGCGGTAAATTGCATGGTAGCCCAGTCGCTTTTGGACCCCATCACGATGGCGATACGCGCCGAATTATTGCGGGAAGACATGCGTCTTAAAACTCCTGA
>N_18
CATAAAACAGGGCTAGCCGCTCGTCAACCAGCGCCCCTCCCGCCCGACACTCCGCTGTATACAGCAAGCCGCCCGAGCAAAGATAGATATTCGACGCCCCGCGCTCACACTGCAGCATATGCACCAGCGCGCTGAGCTGGCTGGCCAGTTCCCCCAGTTGGCTAAGCTGCTGAAGCTGTTGTTTTTGCAGGCAACGCGCCAGCTGCAGCCAGA
>N_19
GTGATGACGCCCGGTTTTACGAAATCAAAAATTTTAGACATGTTACTTAGTCCTGTATCTGTATCTTCGACCGTTGAAGAAGGTTGGCGAGCCCTTAAGCGCGCTGAAAAAACAGGCGGGTTTCCCCGCCTGAACTTGAATTACTGCTTAGCGCGCTCTTCGAGCATCGCTACTGCCGGCAGGACTTTGCCTTCGACGAATTCAAGGAATGCGCCGCCGCCAGTGGAGATGTA
>N_20
ATGTGCCTACACTTCGTAACAAACTAGGTTGCATTGCTAAGGTTAATCCAATTCTGTTTCTTCTACCTGCAGCACCTTACCACGTGACCGTTTTCCAGTTCTACGCGGAACATAGTGTTAGGCAACGTTTCAAGTACGGTGCCCTGCATTTCAATATTGTCTTCTTTGGCCATCTAGTCCTCTGGGGTATCACTACCGTAGTTTTGAACCGGCAAGATAATGCCGAAGTTCATCATGTAAGTAAAGTTTTACGTATCTACCCTGAATCATTCACCTTGCCGCAAGGCGCATAGTAGCAGCGGCTACGGAAATATAGGTGCTGCAGGTAGAAGGAGCCGGAATCGGATTAATTGGTCCGA
>N_21
GGAAGCGGAAAGTCATTTGTTGCCTGCATTTTGCACGGTCACTCCTGTGTTTCATCGCCCTTCTGAAAAACACATCACTTCTGGACCAGTATGTCGTAAGCTGGCCCCTGTTTCCTTGAGACTGAATGTATTAAAGGATGATAACTGATGACCAGAGTGTCTATTAGTGAGGCTGCACGGCTGACA
>N_22
TGAATAAATTCAATCAGCGCGGCAATGGTGACATGCGCGCTCCCCTGATAGCCCACCGCGCGTGCGGCGAGCACAGCAATCATCGGGCGAATGCGTTTGCCGCCGCCGCTGACGATGTAATAGCCTAACTGATTGATAAGCTGAACATCGGAGTTGAGTTGCTCAAGAATCGTGCATA
>N_23
AATGTTTTTGCTGACCACTTCGTTCAGTTACGTATTGCTAAGGTTAATCCGATTCTGCTCTTTTCTACCTGCAGCGCCTGTTGGCCGGTTGCAGCCATTCGTCCGTCACATCCCCGGCAATCTGTCTGCCCTGACGGTCCTTAAAACCGACGAGGTAAGGCGGAATCGGTCACAATAAGGTCCACGGCACGGTCGGGGAATCCGCGCATCACATCAATACAGTTCCCGAGAATGAATCTGGACATGGCAGCACTCCTGTAGTCTGGAGCAGGCATCACCGCGATACCGTTCCCTGCCGCACGCTGCCTAGGTGCTGCAGGTAGAAAGAAGCAGAATCGGATTAACCTTGCAGCAAT
>N_24
TTTGGCGCTGCGCACCTGCAGTTTACGCGTCGCTTCCGTCAGTTGCGAAAAAATCTCTTTAATATCCTGAAAATAGCTCTGCCCTTCTTCCGTTAACAGCAGCGAACGATTGCGCCGACGGAACAGCTTAAGGCCCAGAAAATCCTCGAGAGACTTGATTTGATGGCTGACTGCGGCCTGCGTAAAAAGCTCATCGGCTGCCCGAGTGAAGCTGAGATGACGTGCGGCTGCATCAAAAACACGTAATGCATTCAGAGGTGGTAATCGCTTCGACATGGTTATTCTGGCTTAGATGTTAACTCAATTTAACAAATAGGAAACAATGATTAACCTATTAGTTTTTTTTATCTGAGCCATTATAAATTGTCCGTTGAGGTTCTACTAGCAAATACCTATAGTGGCGGCACTTCCTGAGA
>N_25
CGTTCTGGAGCGCCTTCGTTCAGTTACGTATTGCTAAGGTTAATCCGATTCTGCTTCTTTCTACCTGCAGCACCTGAGACCACACTACATCGCCGCCCAGCACAACGGCTAAAGCGCCAGTGACAATCGCCGTAATTTGCAGATTGCCGCCAAACCAAAGGGTGAACTGGCTAAAAGGGTGTCCATGCCGTTCGCTTTCCGGGATGTAATCAATCGACCACCTTCATTCATTCCAGCATAATTGCTCTTTGACTAGGTGCTGCAGGTAGAAGAAGCAGAATCGGATTAACCTTAGCAA
>N_26
ACTCCAAATCGACGCTTTCGACATTAAAGAGGCGCGAACGGGCGACAGTTTCAACATTGAGAATGGTGGGTTTTTGTAATGATTTGCTCATTGTCATCGGTCTATGCTGTGATTAAGCAGTCATTGTGCGATACGCAACACGCTTTCGGCAATCCAAATTGCTACTTATTTACAGAGTTGTAACCTTTTCCCTGCAGGGGAGAAAGTAATAAAGATAAAAAAGTCAATAGCTTGAATTCGCTTTGAGAATTTACCGATTTCTGCGCTTTAACGTTTTTGGTAAGCTTGTGCGCTGCTGCATA
>N_27
GTTGTGTGTGGCCTTGGTTCAGTTAGGTATTGCTAAGGTTAATCCGATTCTGCTTCTTTCTACCTGCAGCACCTACCTGAGTAAACTGCTTCATGGCCTCCGGCAGCGAAGCCGCGACTCTGCCCGCCACCGCGCCGAGGATGGCGGAACCTAACAGCACCGGCTCGCGGCTGGCGGTGCTCACGACGCTAACGCCGCAGGCGTCGGCCAACAGCTGACGCACCAGCGGATGCTGCCCGAGGTGCTGCAGGTAGAAAGAAGCAGAATCAGATTAACCTTGACAATGTTATGCCCTCTACTTCGT
>N_28
TTATTTTTGACCTTCGTTCAGTTACGTATTGCTAAGGTTAATCCGATTCTGCTTCTTCTACCTGCAGCACCTATTGATATATCCCGTATTTTCATCATTTCATCCTTTTTGTAAGTCAGCGGGTTATATATAAGAGCGGGGGGAGGAACGCGTTGATTTCAAATAGCTGGCGCAGGCTATGGTTATTTTTCGGAAATTGACCTGTGTTGTTACATTTATCGTGAGTAGTATGAATTCCAGCATTGCAGGAATGAAAGATATTTCAAGACTACGTTGCGTAGTTAGACAGAAGTCAACAGGAGTGCGGCGGTTATGGGCTGCCCGAGATGCTCTGAGCAATATTTTGCTAAGGCAGAATGCTATCTGTTTTAGCGTAAGCGCAAATTTTCCCTGCGTTATAACGGACTTTTTATCAGGTGCTGCAGGTAGAAAGAAGCAGAATCGGATTAACCTTAGCAA
>N_29
CTGTCGGGTTTCGCCACTCCTGACTGATTCATGGTTGAGCCACCGGCTCCCACAGATGCACCGAAAAAGCGTCTGTTTATGTGAACTCAGTCAGGAGGGCGGAGCCTATGGAAAAACGCCACCTGCGTGGCCTTGCCGTTTTGCCTCACATGTTAGTCCCCTGCTTATTCACGGAATCTGTGGGTAACTTTGCATGTGTCCGCAGCGCCCGCCGCAGTCTCACGGCCGGAGCGTAGCGACCGAGA
>N_30
TCTTCTGTAACACGTTCAGTTACGTATTGCTAAGGTTAATCCGATTCTGCTTCTTTCTACCTGCAGCACACACCTCCACCTTGGTGGAGTGAATATACTTTTCAATGAGAGTGCTACACTTTACAAAAAGAGTGTAAAAAATCACCTAGATTCAGAAAAAGAGCAATTTTCAAATTAAGAAAAAACGTTGATGCCTTTGATGAGGTTATTTCATCATATTATCAGACTTACCAATTTATTCGTGATGAAATGAAAATACTAAACCCTAAAAAATAGTGAGATTTATGATTTCAGCAATGAGATGCTCATGGTGTTAAATAGATTTCTAACTAACTACCAGAACAACTACAAGCGTTGGTATAAGTACATATCAGACGAATGAGGTTGTTGATAGGTGCTGCAGGTAGAAAGAAGCAGAATCGGATTAACCTTAGCGAT
>N_31
TATGCAGCCTTCGTTCAGTTACCGTATTGCTAAGGTTAATCCGATTCTGCTTCTTTCTACCTGCAGCACCTCAGGTGCTTCCGGGACAGGGAAAACGACGCTATTGAAGGTACTGTGCGGATTATTCCCGGCAAGTGAAGGAAATATACTTGTAGATGGTATTGACATAAAAGAATTGGGTATTAACAACTATCAAAAATTAATCGCCTGCGTTTTACAGGATGACAGGCTTTTCTCCGGAACATTAAGGGATAATATCTGTTCCTTTTCTACTCAAATTGATGATAACTGGCTGATTGAGTGTGCCAGATTTGCACAGATACACGATGATATAGAAAGAATGCCGATGGGTTATGATACATTAATCGGAGAGCTGGTGAAGGTTTATCAGGTGGACAAAAACAGCGTATTTTTATCGCGAGGAGGTGCTGCAGGTAGAAAGAAGCAGAATCGGATTAACCTTAGCAAT
>N_32
GTCCTGTACTTCGTTCAGTTACGTATTGCTAAGGTTAATCCGATTCTGCTTCTTTCTACCTGCAGCACCTCTGGTGGAATACTAAGGGGAATTATGATGAATGTGATTGGAATTGGCGATAACGTCGTCGATAAATATGTTCATACTCAGACTATGTATCCCGGTGGAAATGCGCTGAACTTTGCCGCTTATGCGGCCATGCTGGGGCACAATGCGGCCTATTTGGGGATTTTTGGTAATGATGCCGCTGCGGAACACGTTATGCAGGTGCTGGATAAAGTTGGCGTCAAGTGGCCACACTGTCTGCAGGTGGCAGGAGAGAACGGCAGGTGCTGCGGGTCAAAAGAAGCAGAATCGGATTAACCTTAGCAA
>N_33
TGTTTTCTCGGCCGCCTGAGCGATGACGAGCGCGAGCAGTTCTCCCGGCTGGTGCACAAAATGATGGCGCCCTGAACGGGCGCTTAACCGACCTTCTCGCGCAGGAAGTCAATAAATGCCCGCACCCGGGTCGGCAAATGCTGCGAGTCGGGATAAAGGGCATACGCGCTGCTGTGGGAAATGGTATTCCGGCAGGAGCGGCACCAGCTCCCGCTGCGCCACCTTTTTGGCTACCAGCCATGCGGGC
>N_34
ACACGCGCACCAGCAGCGTCTTGCGATGGTTATCCTCTCGTTGAGGAGCAATTTGCAAACACTGGTTTAGTCATAAACGAACATAGGGCGGAGCCAAACTTATTGTAGCTTAAATCACCTCTCTCATAACGAGCTGATTATGAACACACTCCGCTATTTTGATTTTGGCGCTTCCCGCTCTCTGTTGCTGCTTATCGCCCGCATCGCCGTGGTGATTCTGTTTATTCTTTTTGGCTACA
>N_35
ATATCGCTTTCTCCCTCGTGTTGGCCCGGCAACAGTTTCATGTGCGCGGTGGCGCCGGGCAGACGCTGCAGGTTGGCCATCCCTTGCTCAAGGTCGCTTAAGCGCAGGATAGTACCGGAAGAGGTGGGTAGGGAATTCCACAGGCGGGTAATATGCACGAGCCATAGGCACGTCGATAGCGCCCACTTTGCCATAGTGCAGCGTGAAA
>N_36
TTTTTTTAGTTGTACTTCGTTCAGTTACGTATTGCTAAGGTTAATCCGATTCTGCTTCTTCTACCTGCAGCACCTCTCGCTGGAGGGTCGTTCTGGCGAAATGAGTTAATTAAAAATAATTCTCATTTGCGTACATAATTCAGCAGACGATAACGGCGGAAAGTACCAAAAGGTAAACACCTCCGCCAATGCAATTTGCAAATATGTTACCGAATTCTCTTTTATTGCCGGTTTTGCCAGCGTGACAAGCGTTTGCCATAAAACGTCGATGTAAAAATATTATTATTTATCAGAGCATTACGATAATTTCATCAGCCAGCATAGGTGCTGCAGGTAGAAAGAAGCAGAATCGGATTAACCTTTAGAGCAAT
>N_37
GGCTCTGTAGCCCTTGGTTACCAGCGTATTGCTAAGGAATTGCCTAAACCAATATGTCTCTTTTCTACCTGCAGCACCTAGGTCAAAAGTTTCTTGAGCGTACTGCATAGGGGTTTTAGCCGGTGAATTATAATTTGTAGAATGACTCATAATACTCTCCTAGCTGACATTGTGGGTTTCACAATGCCTACTGCAATGCAGATAACATTGAGAAACCCACAACGCAGAATGAAAGAAGTGCCACGAAGTGGCACAATCATTTATAAGACTTCGAAACCATTAGCAATATATTTCGCCACCAGAGGTGCTGCAGGTAGAAAGAAGCAGAATCGGATTAACCTTAGCAATA
>N_38
TTTCTTTACGTGTACTTCGTTCAGTTACGTATTGCTAAGGTTAATCCGATTCTGCTTCTTTCTACCTGCAGCACCTTTCGCCATTGAATGGCTGCTGCGCCGCATTTTCCGCACCGGGGCGCATACGCGCGGCTGGTTTGTCGGCCGTAAACGCCGTCGCGCGCGTAAGCAAACCGAGCAGGCGCTGCTTAAGCTGGCGGAAGGTGATTACCAGCAGGTTGAGAAGCTGATGGCGAAAAATAGGTGCTGCAGGTAGAAAGAAGCAGAATCGGATTAACCTTAGCAAT
>N_39
GTCACTCATTTACTTATCCTTCAGGGCATCCAGCGCCATATTGAGTTGCGGTCTCTTGACCACCGGCTGGCCAAGGAAGCTCAGCAGCGGGGTTTGTGTGGCCTGATTCACCAACTGGGTTACCTGCTCAACGCTCGGCTCGGCGCGCTCTTGAGCCACCCGGGGCGCCTGCCACAGCGCGGCGGCCGGAGTCAGGTTGTTATCGAGACCGCTCGCCGAGGTGGTGACCAGTTCGACCGGCACCCGCGGGTCGGCGTCCGGGTTGGCGGCGCGCGCGCAGGGCCTGCACGCGCTCGCTCACCGCTTTATCCAGCGCCGGGTTGCTGGCGGCGAGGTTGCTGCCGCCAGAGGCCG
>N_40
GTCCCTACTTCGTTCAGTTACGTATTGCTAAGGTTAATCCGATTCTGCTTCTTTCTTCCTGCCACACCTAGTCGCCGCCGCCTGTACCCCCGGGCTCCGGCCAGCAACATCGCCGCTGCGCGGTCCCTTCGACTTATCCCTGCAGGCTTCGGGTCGGGCCGAGGCAGCGTCCCTGCAAAACACGGCCCTCGGCCCGGCCCTCCATGCGGGCTGCCCCTTGCGGGAACGTCTCGGGACTGTGACCGCCCGGCGCCGCGCTCAGCAGCCCCTGCGCCAGCGGTGATTTGGGAGGTGCTGCAGGTAGAAAGAAGCGAGTCGGATTAAGCCCGCG
>N_41
GTGCGCGAACTGCTGCTCAACAATCAGGATGCGAAGCCAGACTTCGTTGTTGACGGCAACGACGCAGAAGAAACCGAACAGGATTTCTGATATCGTCTGCAAGACTGACAGGGCTGCTTAGGCAGCCCTTTTGCTTTGTGAGATTATCGAGGTGCCTGTGACTGAACCTTCATCACGCCGCTCCGGCTACA
>N_42
GTTATGCATCTGCTTCGTTCAGTTACGTATTGCTAAGGTTAATCCGATTCTGCTTCTTTCTACCTGCAGCACCTAGCTTCGCAAACATCTCGCGCTTAATCCGGCCTTGCTTTGCCCTGACGGGCGGGCGCTTACGCGGGGCAAATGGCGAACCGTCCGGCGCTTTTTGCGATTTAATGCGCTGTTGTTGCCGCTGGCGCAGTTTCTTCGCAATATCGGCGGTCATCCGACGCCGCCCGGCGGGAGAAAGGGCCGCTATCAACCCGGCGAGCTTGTCCTCAAAGGGTTTGAAGTCATTCATCCCATTTACTCACAGGTGCTGCAGGTAGAAAGAAGCAGAATCGGATTAACCTTAGCAAT
>N_43
GTAGTACTTCGTTCAGTTACGTATTGCTAAGGTTAATCCGATTCTGCTTCTTTCTACCTGCAGCACCTATGTTCATCAACTATTTCGGCGACAAGAATAACGGTAGCTGCAAAGCCGCTCACCGCCACGCAGCTCCCATCCCCACGGGGGTGCGCAGTGCTGCGCGCGGGAACGGCGGCCCGTCTGCGGGACGCGGCGCCGTACTGCGCGTTAGCAGCCACGCGGCCGGTTACGGGGGACACTCCGCCATACGACCAGCGACCCGCTGAGCTGCACAATCCACAGATAACACAAGCTACATACATGTCGATATGGGAATCGGCCCACCTTGCCGGGCGCCGGTGCCGTGTGGAAATCCGCCCACCTTGCCGCGCGCCGGTGCAGGTGCTGCAGGTAGAAAGAAGCAGAATCGGATTAACCTTAGCGATA
>N_44
TTATGTCTGGTCACTTCGTTGAGTTACGTATTGCTAAGGTTAATCCGATTCTGCTTCTTTCTACCTGCAGCACCTCTTTCCGAGAGACGCCCGGCGCGGCTGGTATTTTTTGCCGTCAGTCCGTATAACTAGTCCCTGTTTTTTGACCCTAAAGATGAATTAAAAGCCATGATGAATGATTCGCTCTGCCGCATTATTGCGGGTGAACTTCAGGCCAGAGCCGAACAGGTAGAAGCTGCCGTTCGCCTGCTTGATGAAGGGAACACCGTGCCGTTTATTGCACGTTATCGTAAAGAAGTCACAGGTGCTGCAGGTAGAAAGAAGCAGAATCGGATTAACCTTAGCAAT
>N_45
AACCGGCAAATATAAACTTACCGCCATCTACTCCCGCAGCCTCGAACAGGCGCAAGCCTTCGCCAAAGACTATCCGGTCGAGCATCTGTTTACCTCGCTCGATGAACTGGCACAGAGCCCTGACGTTGACGCGGTCTATATTGCCAGCCCGAACTCGCTGCACTTTCCGCAGACCCGGCTGTTCCTGAGCCATAAGAAGCACGTCATTTGCGAAAAGCCGCTGGCGTCGAACCTGCAGGAAGTCGAGGCGGCGATAGCGCTGGCGAAAGAAAATAACGTGGTGCTGTTTGAAGCCTTTAAAACCGCCAGTCTGCCTAACTTTCTCCTACTA
>N_46
GTGGCGGCTTCAATCAGCCCACGCTGCAGGGTTTCCGCTTTCAAATACGCGCATGCCGTCGGCTTCCAGCGCGGTGCGGAGAAAGCGTCGGATAGCGTGTTGGTCTTTCTCGATAATCAGAACGTTAATCACAATTCCTCAGGTAGCTCTTCCAGTTCAGGGGGCGTTTCTCA
>N_47
GGCCTTTGCCAAAACCGATAAAGACAGCCTGTTCTGGGGCGAACAGACGATTGAGCGTAAAAACGTCTAGGAGGTTTATCCCCACCGTTGCGGTGAGTTGTACTCGTTGTGCCATATACAGCTTCTTCGTTTAACGTTGGGTTTTACGGCTTTGCCGTTTAATATAGTGTGCTATTGTAGCTGGTCTTAATCGGGAGCAGGAACAGAGATTCTCCCA
>N_48
CTTTCATGATGGCAACGTCGGCGGCGCTGCGCTGCTGCGTCAGCCTGAACGGCTGGCCCGACGCGATGGGCGGCAGCTGGTCGGTATCCCCGCTGGGCACCGCCCGTCCACCGCCGGCGGCGATGAGGGAGTGGGCTTTTGCCATATCGGCCAGCCCCACCATCGAGCTCTCGTCGAGCAGGAACGGGGTTGG
>N_49
AGACATATTCGGCAAAATAATCATTTAGTGCGAAATTATTTATTAACATTTGCGCAAACTTCTTTAACAAATCTATCATGTCTCGATTTCACCAAATGGTTCACTCGAAATCTAATCAAGCGACAAAATACAGTTTTATGAAGGTTAAAACCACTTCATTCAAAAATGATTCAAAAGCAACATGTTTCATTTGGTTCACAGTGAGGGGGGGGGG
>N_50
TGTTTTAGTCTACTTCGTTCAGTTACGTATTGCTAAGGTTAATCCGATTCTGCTCTTTTTCTACCTGCAGCACCTAAAAAAAGACCGGCAATGCCGGTCCGGGTAGGTTATGAAGCGGTGGGTTCATCACACTTCGGCAGCCAGTCGGCGTTGCTTCCTGCCCTGAGAGCGAGATTGGTCTGCATACCCTGATTTGTGCGGCGCTTCTCATAATTCAGTCCGTACTCTTTCAGCATGGCTGAGAGCCCCTTGCCGACGTCGGTCAGGCTGAGTGCGTTCCTGTAGCCGTGGGCCTCCATGTAGACCAGATAGGCGTGATACAGATACAGGCGCGGCTGGCGCGGGATGATGTTCGCGTTCCCCATATACATCCCGTCCGAGGTGCTGCAGGTGAGAAAGAAGCAAATCGGATTTAACCTTAGCGATA
>N_51
TGTCATATCCACCAGCAGTTCGAACTTGCTCCATTATAAATATTCGAAAGCCTCCTCAAAGCCCCCTTTTCAAACATGCAACAAAGCGACTTTCCCGCGCCCTAAAAAAAGTGTCTTATATCGGCATTGTATTCGGGTCTGGAACTATGTTTAGTGCGAGTTTTTGTTACCAGTGCTTTTGGTGGGTCTTTAGCAACAAGATTCAGGTAATCGGGTATTCATAAACAACCAGAAATTATGTGGCGCATTAATGAGACTATTTCGGTGAGTTCCGTTGATGAAAAGTACCTTTTGTGCTGAATGCCGACCGGGATATCAGGGGGAGTCGCCGTATCCGGGAGGGCCCGGAACAGCGACGTCCTGACAGATATACATTAACATGCTTTACAATCGAGCCCGGTCTATCAAGAGCACTGTATGCTGATGTTGATACTTCCATCCACTAACTGCAGGTTTTTTTTACCTCTTGGCCTGCATAACAGCATCACTACGGCGAGAATGAGGCATGGTCGGTGACAATTAAAGTTACTTTCTCTTAAATCAATTCAATACGAATCTGAAATTACTGTTGCTGTATACAGCAAGTGCAATCTTATTTTTTTCTTCATCAGACCAGCCTGCCATTTGCTCATTGAGCGGCGTTGACCTTACGATGATGTTTCTCGCTATGTTCAGAGGTTTCACGTCTTTACAGGAACCAGCGAGGATAAGGGCTTTACCGTCGTCCAATTTTTCATTGAATCTATCTCATTTTACAAATGATACTATTTTCATAATCATCTCCATTTATCTGAATGCCTGTCATATAAACATATCGTTATTGTGCAACGACTTCCTCCCGGTCAGCGTACGCTATCCAATGAAATCAACCAGAACCCTACGGGCAATGCTTTGCTCTGGCAAATA
>N_52
GCTGTAGTGTACTTGGCTCAACTTGGTGTTAAGGTTAATCCGATTCTGTTCTTCCTGCAGCACCTGACGTCCCGGTGCAGGTCGGCGGCGGCGTGCGGACCGAAGCGGATGTCGCGGCCCTGCTTGAGGCCGGCGTCGCCCGCGTGGTGGTCGGCTCCACCGCGGTGAAGTCCCCGGAAGAAGTGAAAGGCTGGTTTAAACGCTTTGGCCCAGAGCGGCTGGTGCTGGCCCTCGACGTGCGTATCGACGCCGACGGCAATAAGCAGGTGGCGGTCAGCGGCTGGCAGGAAAACTCCGGCGTGACAGGTGCTGCAGGTAGAAAGAAGCAGAATCGGATTAACCTTAGCAATA
>N_53
ACGTCATCGCCGGCGCCGGACACTGGGTCCATGCTGAGAAACCCGAGGCGGTGTTACGCGCCATCCGCCGCTATCTGACGAGCATCGCCGCCTGATTGGCTAAAATATGCCCGACCGCGCCGCAGAATGCCCACGGTCGTTGGCGCAGCCGTTCGCCTGATGTATGATGGCGCGCTATCTGCGCCGGCTAGACCCCGGCAGCTTGTTCCCGAAGTCACTCAGAATCATGGCAAAAGAACAAACGGACCGTACGACATTAGATTTGTTCGCAAACGAGCGTCGCCCGGGAAGACCGAAAACCAATCCGCTGTCGCGCGATGAACAACA
>N_54
GGATACATTCACGAAATTTATCAATTGATGCGGCACGAGCTTCCGTTTCTTGATACTTACCCTGATAAGTATTATTTTCTTCTCAATAATGAGAGGAAGACCCGTGACTGAAGACGAACTGTTTGCCCGCCGCCCGCTGGGGATGCGGATGGCTATGGTGGTGCGCCAGTGGCGCGCCATTATTGACTCCGCTATCACCGATACCGGACTCACCCAGTCCAGCTGGACGGTGCTGATGCAACTGCATCAGCTGGGAGACAACGTCTCGGTCAGCGAACTGGCGGAGGTGCAGGGCATTGAACTGCCGCCGCTAATGCGCACCCTCTCATTACTGGAAAAGCAGGGCTATCA
>N_55
ATACGCCGGGCCATGTGGTCTTTTTTGATGACGCCTCCCGACTGCTCATCCGGAGACGTGATTTTCAAAGGCGGGGTGGGACACAGCGATTTTCCGCGCGGCGACCATGGGCAGCTGATTGCGGCTATCAAGGAAAAGCTGTTGCCGCTGGGCGATGATGTGACCTTTATTCCCGGCCATGGTCCGCTGTCGACGCTGGGTGAGGAACGCCGTAATAACCCGTTTCTGCAGGATGATGCCGGTCTGGTAACAGACATGACGCGAACACATAAAAAAGGCCGCATTCGCGGCCTTTTTCTTTATACCAATACTATCGCTTACAGTACGGCGACGATGGCTTCGCACAGCGGCGCCATATTGTCAGGCGTCATCCCGGCCACGTTGATACGTCCGGAAGCTTCAGCATAGATGGCGAACTCTTCACGCAGGCGCAGCACCTGCTCTTTAGTCAGGCCGCTGAATGAGAACATGCCGTTCTGCTGGCTGATAAAGCTGAAGTCGCGGCTCGCGCCTTTCTCCTGCAGGGTATA
>N_56
GTTGCGGATTGTCACCCAGCTTCACCAGTCCGCTGCCGTCGGAGAGTTCATAATCCTGCCAGCCGCTGTAGCCCAGCACCCAGTCGCCGGGTTGATAATCGGCATGATTTGAGCTGACCACGCAACTCACGGTCCCTCCCACCATCACCGCGCCAATGGCCACCGGCGGCGAATAGGACGGCGCGTCGCTCATGCGCCCGCGCATATACGGGTCGAGCGATAAATAAACGGTACGCAGCAGCACTTGACCA
>N_57
CGCCGCAGCCTGAAATACGGCGGCGAGCTGTACGTCGTCGGCAACCGCCACCTCGATTACTTCCGTAAGCTGAAGCGCGCGTTTGGTAATTGCACGACGATTGCGACGAACAATAAGTTTGTCATTTTGAAAGCAACCAAGGTGCGTAAGCAGCGCTGATTCTTGTCGCGGTTTCCCCGGCTCGCGGCTGTCGCCTTAGCCGGGCTAGCGTGCGGGATTATCGTGGTAGA
>N_58
GACGTGGCCAGCGTCAGATTGACCACTGCGCCCCCGTTGGGCATGTAACGCACTTCCGGGTCCTGTCCCAGATGTCCAACCAGAATGACTTTGTTAACGCCACGTGCTGCCATGATGAATCTCCTTAATCCGTTGTTTTGCCTTTTAAAACCATCACCCGTTGAGTTGCCGGGGCCGCGGTTTTGACTTTGTGCGGGGACCTGCTGAAA
>N_59
TTCATCTACTTCGTTCAGTTACGTATTGCTAAGGTTAATCCGATTCTGCTTCTTTCTACCTGCAGCACCTGCACCTGCTGGTAAACCGGCAGGATGGCATTCAGCAGGGTCAGGCGGTCAAACGGTTCACCTTTCACTTTACCCAGCCACAGATAAGTTACCGGCCCCAGCAGCACGGGCTTGAATATTTGTGGCCCAGCGCCAGCGCTTCGTCGACTTCATCCAGCAGTTGGGTCCAGCTCAGTTTGAACTGCTGGCCCTTCACGAACTCCGGCACCATATAGTGATAGTTGGTGTTAAACCATTTGGTCATTTCCGCAGCAGCGGCCGGTTCGCCAGAGGTGCTGCAGGTAGAAAGAAGCAGAATCGGATTAACCTTAGCAA
>N_60
ATAACGCTTGATACTCATACTCAACTCCTTAGTCCATCCGACGACGCAGGAAACGCCCTGCCCGTCCGGTAATTTTCTTATCACTGCCGTAGCTCATCACGCCGTTGACCATCACCGCCTCAATGCCGTCCGCCGGTCGTTTCGGGTCGGAGAAACTGGCGACATCGCGCACCGTCTGCGGGTCAAACAGCACCA
>N_61
GTCTTGTAGGTGCCGGGGATTGCGCCTCCTCGCTCACTCGGTCGCTACGCTCCGGCCGTGAGACTGCGGCGGGCGCTGCGGACACATGCAAAGTTACCCACAGATTCCGTGAATAAGCAGGGGACTAACATGTGAGGCAAAACGGCAAGGCCACGCAGGTGGCGTTTTTCCATAGGCTCCGCCCTCCTGACTGAGTTCACATAAACAGACGCTTTTTCGGTGCAA
>N_62
TGCTTGCTGGCACTTCGTTCAGTTACGTATTGCTAAGGTTAATCCGATTCTGCTTCTTTCTACCTGCAGCACCTGTTTGCACCCCAACACCTGTAATCTTAGAAATAGATGCATGAGAAAACCCAACCGCATACAGATTAAAGATAGCCCAGTCAGACTTTGCTGAACGCTGAATTCTTTCGATATATCTTTGCATCTTTATAGAAAAGTCATTGTATTCCATTGAAGGATAGGTGCTGCAGGTAGAAAGAAGCAGAATCGGATTAACCTTAGCAAT
>N_63
TCACCCAGATTGTCCATTGCCGCCATTGCGATTGTGACGATTTTCCCTGTGCGGCACTGCCGGTTATGCGTATGGCAAAGGATAAAAAAACCGAAGTCGCACTGGTTTCAGTGATGTGCTTTATTATGTTTCTTGGCGCCAACC
>N_64
GTACAGATGGGGCCAGTAAGTTTCTGGACGACTCTCGCTCATGTGATTGTTCACCAGTAAAAACAATGTATTCAACTATAGCGGTTTTTGCCGACGGCGGCATCGGCTAGCATCTTGTTGAGCCCATCATTATTCCCTAACGATAAGGAGCACCTGCATGCCATTACTGACATTTGACCTGATTGAAGGCCGTACGGAACAGGAGGTCAAAACCCTGCTGGATGCCGCCCATCGCGCCGTGCTACGCGCCTTCGAGGTACCAGAACGCGACCGTTACCAA
>N_65
TGTTTTGTTCTTCGTTCAGTTGCGTATTGCTAAGGTTAATCCGATTCTGCTTCTTTCTACCTGCAGCACCTGTTCGCTAATGCGCATACCATGGCGAAAGGCCAGCAGAATGAGGCAGTAGTCCCGTTCGCCGGTAAGGCCCCTGACGAGCAGCCTGCATCATGGCCTGAACTTCTTTGGCGGTTGAAAAAACGACGTCGGTTCACAATAGTTGCTCCTGAAAATAGGTATGAATGACCGTCACAGCGAAACCATACGCCATGACGAGAAAGGTACTGTAATGCTAAAACGGTACAGGGTGAAGAAGGTGCTGCAGGTGAGAAAAAGCAGAATCGGATTAACCTTAGCAATACGT
>N_66
GGATACATTCACGAAATTTATCAATTGATGCGGCACGAGCTTCCGTTTCTTGATACTTACCCTGATAAGTATTATTTTCTTCTCAATAATGAGAGGAAGACCCGTGACTGAAGACGAACTGTTTGCCCGCCGCCCGCTGGGGATGCGGATGGCTATGGTGGTGCGCCAGTGGCGCGCCATTATTGACTCCGCTATCACCGATACCGGACTCACCCAGTCCAGCTGGACGGTGCTGATGCAACTGCATCAGCTGGGAGACAACGTCTCGGTCAGCGAACTGGCGGAGGTGCAGGGCATTGAACTGCCGCCGCTAATGCGCACCCTCTCATTACTGGAAAAGCAGGGCTATCA
>N_67
CGAGGACGGTTTTCAGGGTCATCATCGACAAACGCAGCAGCAGCCCGCGCAGGTTGGCGCGGGTTAACGGCACGCGGCTAAGGGCCAGCGTGGCGTCGAACACCTTGCTGGCCTGATGGTTTTCAATATGCATGTGCAGCGTTTTGCCGGGCGCGTTGAAGCGCCAGTGATAGACCATGTCCATCGGGTTAAAGGGCGAAACGTGAAAGGCTTTCTCCAGCGGGCGCGCCTGCTGGCCGTCCACCGCGTAGTAATGACGCTCATTCCACGGCGTGTTGCGCACTTCGGCCAGCACCCAGCGCAGGGTGTCGGCTTCGTCATA
>N_68
CTGTCATTGGTTTCGCTATGTGCAGTTAAGCGGTATTAATATTGAACAATTAAACAACGTTCAGGCGCTTTCAGTACATACAGTACTAAGGGAAAACGGGCCGAGTTTACGCCTCCAGTTATTTATAGTACGAAACGTCGTGAGAAGCTCATTTTTATGGCGGAAAAACGTCGCGCAACGCTTCGGTATTACATA
>N_69
CTCACACCATGCGCAATCCCCTCCAGATGCAACAAAAACCAGCACAAACGGCGCCGTTCTCCGGCCTCAGTATGTTTACTGAAATCATTATATGAGATACCAGAAAGCCCCCTCCGGGACAGGAAAAGAAACGGGGGGTCTGGTTCGGGTTTGTCGGTCACTGAACACGGTCAGAAACTGATGATAAGATAGCCTGCGGATATATAACTCAATGAGAAAAAAGAATTAAAGGTAAGA
>N_70
ATGTTTTTATCCTGTACTTCGTTCAGTTACGTATTGCTAAGGTTAATCCGATTCTGCTTCTTTCTACCTGCAGCACCTTAAGAGTTTTGCGTAAAAATTTTGACACCCCACCTTTTTTAGCGCCAGAAAATGGCGTTTGAAATCATACATCCTTATAACACAACCATAAGGTGTATCATGTATCCACTCTAAGTAACTATCGCAAGTTAGATAATTGGTTGTTGATGAAAGCACCTGAAGAACTCTGATATCACCTTCTTCCATATGTGAAATACAGGTGCTGCAGGTAGAAGACAGGAATCGGATTAACCTTAGCAATAC
>N_71
ATGTAACGTACTTCGTTCAGTTACGTATTGCTAAGGTTAATCCGATTCTGCTTCTTTACCTGCAGCACCTGACCCTGACCGCCAGCGGCAGTAGTCTCGCCATCAACAACCCGACGCCGTTCTACATTACCGTCAGCCGTATTTCCCGCGACGGCGGTAAAGCGCCTGAACCACCAAAACCGTGATGCTGGCGCCGCAGTCCAGCCAGACGGGGATGTTTAAACGTCTATGTGCTTTTAAGAGCTTCAGGCTACGAAGCAGGCAGGTGCTGCAGGTAGAAAGAAGCAGAATCGGATTAACCTTAGCAATACAT
>N_72
AGTTGCTGGTATATCCAGCGCCCTCTTTTTTTCAGCGCAGACAACAGCTCGTGCTCCGGTGTTTCTGGAGGTACAGAGACAATAACCCGGCAGTCCGGATGCACCTTGATGAGCACCCTGCCCTTTACGACCTGACGCGGAACACACTGTACGACGATGACCTCATCACCATAGACAATGCGTAACGCTTTCATTGATGGCGATA
>N_73
CTGGAGCAGAAGGCGAAAAAGCCCGGCGGCAAGAGCGTGGAGGAGTATCGCGCCTATTATAAGAAGGGCTACGCCACCGATGTGGAGCAGATTGGCATTGAAAATGACGTGATTGAGTTCCACGTTGGCCAGACCGTAAATAGCTGCAAATACCGCTATTCAGGCTATAAAATTCTGCATTACGCCTCCGGTAAGAAGGGCGTGCGTTATCTGTTCGAGTA
>N_74
GTATGCATAGCCTTCGTTCAGTTACGTATTGCTAAGGTTAATCCGATTCTGCTTCTTTCTACCTGCAGCACCTAGCGTGAAAGGCATTCTGTAACCGCCCCTCTCAGCTTTTGCGGTTGCGTCCCGGCGGTTCCTCTCCCATCTGAAGGGATAACCGTCGGAGGCGCATGCAGCATCACTCCAATTTAGTGATGAAAAAGACCGCGCGCGCTTTCGCCATCTCGAACAGCTGCCCGGGGTGGAGCTTTACCACGCCCATATATCCCGCTACGCCTTTGAACCCCATACCCACGAAGCCTTCGGCATCGGCGTGATTGAGCAAGGCGCGGAGCGCTTTCGCTACCGCGGCAGTAGGTGCTGCAGGTAGAAAGAAGCGAATTCGGATTAACCTTAGCAAT
>N_75
ATCTGCTTCATAAGTACGGCATACATCCTGTATTCTTGTCCTCCGCTAATTTTAACAACAGAGCGCGGCTATCACTAAGCTTTTTATGCATCGCAAAAATAAAAAAACAGGAAACGGCTTTAAATCGTGACAAATATATGCTTAAGGCTTTGTTTATTAGGAACTTTCGCATATCAATATACCGTTATCTCACTTTCCCCACCAGATTTTACATTAATGGAAAACATCCCTTAGATTACCACGGCTAAAAATAGTACCTGCATCATCATTATATTCTTTAATTTATCCAGATATGTTTTTTAATGCCCACAGGGAAGTTATATGACTAATTTTTTGTTCAATATAAAAAATCACTATTTGCGAGTCGCTAT
>N_76
TGTAGCGTCAGGTCACGCGGTTCGCCCGTGGTCAGAAAGCGCGCTTCGATGGCGCTTAAAATGGACTCCGCCGCGCCGATAAGCGTCATCCCGACGGTGCAGACGGTGTCGCCGCTGGCGACCGCGCCGCCTCATGGGCGTCGATAAATTTGCTGCTCACTTTTTATCCTCCGTTGATAGCGTGATGATGGATTCTGCGAGACGCGTTTTGAGCTGCTGTTTGCTCACTTTGCCGTTGTGGGTACGCGGTAAAGCACGGGTGAAAATAATGCGCGCCGGTAGCTTAAAACGGGCGATTTTGACCTTCAGCCGGTCGAGATTGTCTCGCTGGTCAGGTGATGCTGGCCATCCGGCACGATAAACGCCACGGGCTCTTCGCCGTAGACCGGGCTGGGGGTCGGGGG
>N_77
GTCCTCGGTTTTCAGGCGGTTTACTTCACGCGCCATATCGAACAGCACCGAATAGGCTTCCGGGGTGTTGAAGTCGTCGTCCATCGCCTCGATAAAGCGTGCTTCGAAGGCTTCGCCCCGCCGCGTCGACGGATTTGTCCGTCCCGCGCAGCGCGGTGTACAGACGCTCCAGCGCCGAACGCGCCTGCTTGAGGTTCTCTTCGCTGTAGTTCAGCTGGCTGCGATAGTGGCCGGACATCAGGAAGTAGCGAATCGTCTCCGCATCGTAATCTTTCAGCACGTCGCGGACGGTAAAGAAATTACCCAGCGATTTCGACATCTTCTCGCGGTCAACCATCACCATACCGGAGTGCATCCAGTAGTTGACGTATTCACCGTCGTGGGCGCAGGTCGGACTGGGCGATTTCGTTTTCATGGTGCGGGAACATCGAATACCGAACCGCCGCCGTGAATATCGAAGTGGTTGCCAAGCTGCTTGCAGTTCATCGCCGAGCTGCGGTATCA
>N_78
GTTGACCCAGAGACTAACGGCGCCACTGATGGCCATCGTCACTTCAATGCTGGGGGTTTTGTAATGTCGGGTATCAAAAAGGCGAAAGCCGCGGTGCTGACGCCAACGGCTTTCTGGTCAGAAAAACGAAGAGGTAATTGCGAGGTAAGTATGTCAGGAACAAAGACTGAGGTAAACGCCCAAGCGACCCATCAAATGCTCCTTTTGCGGAGCGAGAAATATTGAGGTTGCAGGCGTTCTCATTA
>N_79
TTATGTCGTACATTGGTTATCATACCTGCTTCGTTCAGTTACGTATTGCTAAGGTTAATCCGATTCTGCTTCTTTCTACCTGCAGCACCTATACGCATAACTTCGACGCCGTCCGCTACGCGTGGATTGCCGACTACGACGATGCCGCCACCTTCCTCAATACTTTCCGTACCGGGGATAGCGAGAACACCAGTCAGTACAGCAACCCTGCTTACGATGAGGCCCTGCGCAATGCGGCGAAAGCCTCCGACGTGGCGACCGGGGCAAATACTATCAGCAGGCGAAATCTGCTGGCGCAGGATGTTCCCGCCATTCCGGTCTATCACTATGTACGTACCCATCTGGTGAAACCTTGGGTAGGGGGCTTCACGCCGGATAAGCTGGGGTATTACAGGTGCTGCAGGTAGAAAGAAGCAGAATCGGATTAACCTTAGCAAT
>N_80
TTATGCTTTTTGGTGTACTTCGTTCAGTTACGTATTGCTAAGGTTAATCCGATTCTGCTTCTTTCTACCTGCAGCACCTGCGACTCTTTGGCGGTGGCAATTGGTAACCAGCATGGGGTTTATACCTCAGAACCCAAACTGAATTTTGAGGTGGTTAAACGCGTACGCGAGGCGGTATCCGTTCCGCTGGTGCTGCACGGCGCGTCCGGTATTAGCGATGCGGATATCAAAAAAGCTATTTCATTAGGCATTTCGAAAATCAATATCCATACCGAACTGTGTCAGGCGGCAATGGCGGCGGTGCAGGAGAGGTGCTGCAGGTAGAAAGAAGCAGAATCGGATTAACCTTAGCAAT
>N_81
GCACTGGCTTTTGCAATTTGCTTGCCAGCTTTGCATTTCCTCGGCTGTCGCCCGCCGCAGGCAGCGTTATAAGGGATAGTGATAGCAATTCGGTTTTTATTTGCCCGGTAAGCAGATTGTGGTATGCCCCCATTAGGGGTACATTCGCACTACAACGGTGCAACATGGTGAAAAAAACAGCGCATGGGTGGCGATTGCTGAAATTGTCAGCAGTCGAACGCAATTCTTTGAATCAGGCTTTGACAAGGCCGGATGGCATCGTTAATATGCGCCCCGTTCACACGATTCCTCTGTAGTTCAGTCGGTAGAACGGCGGACTGTTAATCCGTATGTCACTGGTTCGAGTCCAGTCAGAGGAGCCAATTTTCTGTTTTCATGCTTCCTTGCGAATCCTTATCTGATGTTGATTCAACAGGTTAGTGTGAAAACTCTTCCCGGTGCATTTTGATTTTACCCTACGCATCGGGAAAAATTGGTGGTCAAATCTGGGGTCAGGTTAGTTCGATAATGGAGTGACCCCCATATGTCCCTTACCGACGCAAAAATCCGCACCCTCAAGCCTTCTGATAAACCCTTTAAAGTCTCCGATTCCCACGGTCTGTATCTGCTGGTCAAGCCGGGTGGCTCCCGCCACTGGTATCTCAAATACCGTATTAGCGGTAAAGAATCCCGCATTGCGCTGGGTGCCTATCCAGCCATCTCCCTGTCTGATGCGCGACAGCAACGTGAAGGTATCCGTAAAATGCTGGCGCTGAATATCAACCCGGTACAGCAGCGGGCTGCTGAACGTGGCTCACGAACACCGGAGAAAGTTTTTAAAAACGTGGCGCTGGCGTGGCATAAAAGTAACAGGAAATGGTCGCAGAACACCGCCGACCGTCA
>N_82
GATGCCCCGCTCAAACCGACGGTCAACGGGCAGCTCAGCGCCGTGAATATGGAGAAACAGCAGGTGGCGCAAATCATGCGCAACGGCGAGGTCAGCCCCGCCCCCGCCGCGCCAGCGCCCACTCCCGTCACCCCATAGCAATACCCATTCCCTCTCCACTATGGGGAGAGGGATTGCTTCCCGGCAAAACTCCACA
>N_83
GTGGAAATCCGCCCACCTTGCCGCGCGCCGGTGCCGTGTGGGAATCCGCCCACCTTGCCGCGCGCCGGTGCCGTGTGGGAATCCGCCCACCTTGCCGGGCGCCGGTGCTGTGTGGAAATCCGCCCACCTTACCGGGCGCCGGTGCTGTGTGGAAATCCGCCCATCTTGCCGGGCGCCGGTGCCGTGTGGGAATCCGCCCACCTTGCCGGGCGCCGGTGCTGTGTGGAAATCCGCCCACCTTACCGGGCGCCGGTGCTGTGTGGAAATCCGCCCATCTTGCCGGGCGCCGGTGCCGTGTGGGAATCCGCCCACCTTACCGGGCGCCGGTGCTGTGTGGAAATCCGCCCATCTTCATGACAAAAATTTGTCAAATGACAGGCTCATGTGTGCTGATTTATA
>N_84
GTTTTTAGTCTATTCGTTCAGTTACGTATTGCTAAGGTTAATCCGATTCTGCTTCTTTCTACCTGCAGCACCTATATCGCCATATTTGCGGTTGTAAACAATCCGGCCATTTACCGTCTGTACCGGCTCCTGCGCCACCGGCGCCGGCTGCGGCTGAATGGTCTGGGTCTGCATCGGCTGAATCGGCTGCGCCTGAGGAGCGGACTTGACGCCGGAGGGTGGCGGCGTAATCAGCATGCCGGAGTTGGTGCTGGAAGAGGCGGCGCCGCCGGCAGAGCTAACCGGCGCAGGCGGATTATTGGTGTTGGTAGGTGCTGCAGGTAGAAAGAAGCAGAATCGGATTAACCTTAGCAATACGT
>N_85
GCTCCAGCTGTTTCATGGCATACGCGGCAGGCGAGAGGCTCAGCGCCAGCCCGACAACGACGGATAAAATAAGACGAACCGCCATGCCATCACCCTATTTTATTGCGTTGCGCAAAGTCATATAGCTCAAGCAGGGTGCTGCAGCCTAATTTATCCATCAGACGGACCTTATAGGTACTTACCGTTTTATA
>N_86
CCATATTGCAATTAGATTAAGATAATATTAAGAGATAAAAAAATGATATGACAGAATGACTATTCATTCTGCGTTTTGGCATGGCCTTAAGGCAAGAAAAAATAACGCTACTCGCGCCCTGTCCCGCGTTTTTGCATAGGACATAAATAACAAAAGCCTGCGTTGCAGGCTTTGTTTTACCTCCCGGCGCTTATCTCCGGCATCTACA
>N_87
ATCGAGCAGCGTGGTTTTCCCGGCCCCGGTGGCGCCGGTAATGGCGAACAGGCCATTGCTGGCGAACGGCTCGGCGGTAAAGTCTATCTTCCATTCCCCTTTCGGGACTTGAGGTTTTTCAGACGCAGACTGAGATTTAGATGCGTTTCGTCCTCCGCGGTGAGCATA
>N_88
ATTTTTATGTCCTGTACCTTTAAATTTCCAGTTACGTATTGCTAAGGTTAATCAGTTTGCCTTTCTGCTACCTGCAGCACCTGTCGCCCCTATGCGGAAGCAGTCGGCGTACAGGGTGAGAAAATAAACCGCTGCGCGCCGGGTGGCGAAGCGGTGATGTTAAAAATCGCCGCCTTGCTGAACGTCGACCCGCAGCCTGTCGACGGCGATGCACAGGAAGCGGAGCCGGCCCGCATGCTCGCGGTAATTGACGAGCCGAACTGCATTGGCTGTACCAAGTGTATCCAAGCCTGTCCGGTGGATGCCATCGTTGGGGCGACCCGCGCCATGCATACCGTGATGAGCGACCTGTGCACCGGCTGCAATTTGTGCGTCGCCCCCTGCCCGACCCAGTGCATTTCACAGGTGCTGCAGGTAGAAAGAAGCAGAATCGGATTAAGCCTCACGAA
>N_89
CTGCTCAAGAATAACGTCAGGCAACGGCAGCGTGGCTGAGCGCGCTTCTCCGCGCTGGCTGGCGCTTTCGATGACCACCCAGCTAAAGGTGCTGTCATCGTCGATACCGGCTTCGATGGCTACCCAGAAATCGGCATTTGGCTGGGCAAGGCGCGCATTGGCGACGCGATTTCGTGCGCCAGCGCGCGTTTCCTCGCTGCCGAAGGGCTGTTCA
>N_90
ACCGCTATCCTCACCTCACCCTCGACGCGCTGGAAAGCGCCATCGCCGCCGAGCTGGAGGGCTTCTACCGCCAGCACGGCGAGGAAAAAGGCCGCCTGATTGCCTGTGCGCTGCTGGAAGATTTGATGCAGGCCGGGCCGCTGAAAGCCGCCCCGTCGCTGTCCTTCCTCGGGCTCGCCGTGATGGATGAGCTCTGCGCCCGCCATCTGACATCGCCTGTACTGCACTGAGGGAGAAAACCATGAAAATGAACGTAACGGACACCGTAAAACAGGCGTGCGGTCACTGGCCGCGCATTCTCCCA
>N_91
CCTGCAGCGTCTGGAAGAAGCCGCCAAGCGTGACCACCGTAAAATCGGTAAGCAGCTCGACCTGTATCACATGCAGGAAGAGGCGCCGGGGATGGTGTTCTGGCACAATGACGGCTGGACCATCTTCCGTGAACTGGAAACGTTTGTTCGTTCTAAACTGAAAGAGTACCAGTATCAGGAAGTAAAAGGTCCGTTCATGATGGACCGTGTGCTGTGGGAAAAAACCGGCCACTGGGACAACTACAAAGATGCGATGTTCACA
>N_92
CATTACGCTCGGTTTACCTTTTATTCGTACCTCCGTCGACCACGGCACCGCACTGGAATTAGCAGGCAAGGGACCGCGGACGTCGGCAGTTTTATCACGGCGCTTAATCTCGCCATCAAAATGATTGTTAATACCCAATGAATAATCGAGTCCATCAGGGCCATTTAGCCCGTAAACGCTTCGGGCAGAACTA
>N_93
TCTGCTCAGCTACTGACGGGGTGGTGCATAACGGCAAAAGCACTGCCGGACATCAGCGCTATCTCTGCTCTCACTGCCGTAAAACATGGCAACTGCAGTTCACTTACACCGCTTCTCAGCCCGGTACGCACCAGAAAATCATTGATATGGCCATGAATGGCGTTGGATGTCGGGCAACCGCCCGCATTATGGGCGTTGGCCTCAACACGATTTTACGTCACTTTAAAGAACTCAGGCCGCAGTCGGTAACCTCGCGCATACAGCCGGGCAGTGACGTCATCGTCTGCGCGGAAATGGACGAACAGTGGGGCTATGTCGGGGCTAAATCGCGCCAGCGCTGGCTGTTTTACGCGTATGACAGGCTCCGGAAGAC
>N_94
ATGTTTTTTAGTCTGCTTTCGTTCAGTTACGTATTGCTAAGGTTAATCCGATTCTGCTTCTTTCTACCTGCAGCACCTCTCCCGCTGCGCTGTCGTGGCTGACCAATGGCTTTATGCTGACTTTCGGCAGCTTTTTGTCAGCAGGGGTGACGGCGGATGCCATCGACAGAAAACGTATTTTTATCGCCGGCGCCGCGCTGTTGTGCCTGAGCAGCCTGCTGTTTTGTCTGACGCACAATCTCTTCCTGTCAGGCGTGTTGAGGTGCTGCAGGTAAAGAAGCAGGAATCGGATAGGCACCCACAATA
>N_95
GGCGTGGAACTGCATCTGACTGGCGACGCCAACGACTACGTCGGGAAAGGCATGGCGGGCGGTCTGCTGGCCATTCGTCCGCCGGTCAGCTGTGGTTTCCGCGGCCGTAAAGCCAGTATTATCGGCAACACCTGCCTGTACGGCGCGACCGGTGGTCGTCTGTACGCCGCAGGCCGCGCGGGCGAGCGTTTCGCCGTGCGTAACTCCGGCGCCATCACCGGGTGGAAGGCATCGGCGACAACGGCTGCGAATATATGACCGGCGGCATCGTCTGCGTGCTCGGAAAAACCA
>N_96
GTAACCGGCTCAAAAAACGAGCGTACCAGCACTGCGAAATACGTCATCTTTTCGCTAAAAAGCGTTAACTAACCGTCATTAAATTGCAGCATTTTGCTTACAAAAAGCAGTGTGAGTTCAATCTGAATCATTCATTGGTGAATGCAAACAAGAGCATGATGATAGCGAGATAAACAATAGGGGCTAAGAATATTAAATATGCAGCTTTAGTGGCAGGGTTGCAGCATTGTTTTGAACGGGCCGTCCATATTCACAATTTTAACAAAAACAGCTTTTGATAAAGTCCATACGCAATATACCAAAATCGGCGCCATTTCCTCTACTGGTCAAACCGCATCCAACGATGCCCGTGAAGAGCTGATTAAAAAAACAAATGAACAAGGGGGGCGTCATTGTCCCGTCCTTCGGTAATACGGATAAAAAAATGCACGTCGCCACTCGCATCTATAAGAAGAAATAATTACCCTTATCTTTCAAGAGCCATTTCCCTATTTTACGGGGTAATATTTCTTGTTCACGGGAAAATTAAGTTTATTTTTATACTGCCCTGCCTTTTAGCGCCTGACGGAATTCTGTCATCCCCGTGCCGATTTCCCGCCCTAAGGCTGTAGCCACATCAAGGTTACTTGCCTTCTTTTGCGTCAAGTACAATCCGCACGCTATACGCTATGCTTTAACGGAAACTGAAAACGTAGTTCGCTTATAAGGAAATCATCATGCGCTACAAACTTTTTGCTGTACTTCTCCCTTGCGCGCTGGCGCTCAGCGCCTGA
>N_97
GCGATATATACATCTACTTCGTTCAGTTACGTATTGCTAAGGTTAATCCGATTCTGCTTCTTTCTACCTGCAGCACCTAGCGGTTACGCTGACGAAACAGGCTGAATCACGCGGCAGAGTCTGCAGCTTGAGAACGGCATTCCAACAAATGTCGTCGGTTGCGTTCGCATCAGAGATGATAGCTTTCAGTTCAGCGCGTTTAGCGAAGAATTTATCAGCTAAAGCCACGCGCTTTACTTCGCGTGCTTTCATTGATTGCTTAGCCATTAAGTAACCCTACCTTAGGTGCTGCAGGTAGAAAGAAGCAGAAACCGGATTAACCTTAGCAAT
>N_98
TCGTTTTAACCTTCTTGGTTCAGTTCAGTATTGCTAAGGTTAATCCGATTCTGCTTCTTTCTACCTGCAGCACCTCCATTCCGCAGGCAGGCGCTAAAGCGCAGCCGTTTACGCTGGTCGCCAAAAATATTCTGACATAGGCGCTGAGCCAGTACGCCGGCAAACGTAAAGTACTGAATATTTTCCCGAGCATTGAGGTGCTGCAGGTAGAAAGAAGCAGAATCGATAACCTTACAGCAAT
>N_99
ATGACCGAAACATCGCCCATCGGCACCATCAACACACCGTTGAGCAAACATGACGCGCTCCCGGCACAGGAGCAGCAAAAGCAGTGCGCCGGTCAGGGGCGGCCCATTTTCGGCATCGAACTGCAGGTGGTGGACGTGGATA
>N_100
ACCCGGCAATATGAAGGCATGATGACTGATAAATTACCTGCTCGGTTAACTGCGGCAGCCGCTGCGCCCTGCGGCTGCACGTGCGTGATGATGAAGTGGTTTACGTCGAAACGGATA
>N_101
ATCTACAGCACATTTATACTCATAGTAACTATTTGCAATAATACAATCTGTCTGTTTTGCTAGAATACGCTCAATATATATATATGCTTTTTTCTTCCATTTTTTTGTGTCCATGATAAATGAAAAACAATGCGGCGTATATATAACTTTATATTTCTTTTTATTTATTAATTTAAATGCAAATAACGCCCTTACAATAAAACCGGCAAATGAACTATGTAAATGAATAACATCAAATTTATTATATTTTAATGTTTTAATGATTACTAAGAATAAAGATGATAAAGATGATATATTTCTACCTGTTCGTGAGAATAAAGTTTTTTGTGCGCAATATATTTCTTTTGATTGACTCTCAGGGCATATTACATGACTATCAATTTCATTGTTTTCCGTTAGATTATTTATAACTGTTGCAACACCACCTTTAACGGTTTCCGCGATATGGATGACGTTCATTATTATCCTTTTATTATATATTTAAAAAAGGGGATTCTTCGTCCCCTTCTTGAGTAACCTATTTTTTATCTGAATATGAATAATCGTAATAATTATATCCATACCCGTATTTATTACTTGCTTTTTTTACCACACCATTCAGAATACATCCTTTAATATTTACGCCACTATTTTGGAATCTCTTAACACTTATATCAATTTCTTTCGGTGTGTTTTCTTCAAATCTGGCCACCAACAAAGTAGTACCCACATAGTTTCCGATAAA
>N_102
GTGCGAGAAGGCGTGGGCCAAAGCGCGAGCGACAGGGGCCCGTCAGCGCGCCGGCCTCCACGCGCTGAGATTTTGGCGGGCCATAGCTGGCCCGCCCGGCGTCAGAGGACTACAATACCTCCTCTAACACCCATACGCTCACGCTCCCCCCGTTACATGTAAAGGTCGCGCAGCCTTCGCCATCGGTTTCGACAATCTCTTCCCGGTTACCGAGAAAATCCCACCAGCGTTTGTTGCCATAGTTTTCACCCACGTTCAA
>N_103
TGGGCAAGACCTGTGAAATCGAGCTGGAAGCCCACGGTGAATTCGAAGCCACCTCTGCCCTGCACAGCTATTTCAACGTCGGCGATATCGCGGCGGTGAAGGTGAGCGGTCTTGGCGAGCGCTATATCGATAAAGTGAACAATGCCGAAGAAGGCGTTCTGAGCAACGGCGTGCAGACCA
>N_104
GTCATCCTGCATAAAGCCAGCGACATCATGCACCTGCAGACCCAGCGGATGGCCAATCCCGTGCGGCATAAACGGCCCGGTCAGGTCATTCTCCACCATCGCCTCTTCGCTCATGTCGGTAACCAACTGGTGTTTACGCAACAGCTTCGCGATACGCTGATGGAACTGGATATGGTAATCAATGTAACA
>N_105
TTCATCTACTTCGTTCAGTTACGTATTGCTAAGGTTAATCCGATTCTGCTTCTTTCTACCTGCAGCACCTGCACCTGCTGGTAAACCGGCAGGATGGCATTCAGCAGGGTCAGGCGGTCAAACGGTTCACCTTTCACTTTACCCAGCCACAGATAAGTTACCGGCCCCAGCAGCACGGGCTTGAATATTTGTGGCCCAGCGCCAGCGCTTCGTCGACTTCATCCAGCAGTTGGGTCCAGCTCAGTTTGAACTGCTGGCCCTTCACGAACTCCGGCACCATATAGTGATAGTTGGTGTTAAACCATTTGGTCATTTCCGCAGCAGCGGCCGGTTCGCCAGAGGTGCTGCAGGTAGAAAGAAGCAGAATCGGATTAACCTTAGCAA
>N_106
ATGTTTATGTATTGGTTCGGTTGCGTATTGCTAAGGTTAATCCGATTCTGCTTCTTTCTACCTGCAGCACCTATCGTACAGCGGCGTATGCGCGGGTGGCAGGCCGCACGCCTTCCCCCATCGAATACCCTCCTCGGTCACCTGCGGCGGGGTAAATGCCGCGCCCGGCTCGGGGAAAAAAACCTCTGGTATGGTCGTCAAAGCCGTGAGAGGCGAAGCCTTCCAGCGCCTCGCCTCCCAGCACGATACGCTGGAAACACCCGCGCCTGCGCGCGCTCCACGCGCGGCGCCGTCGCTCACAGGAAACAGGTGCTGCAGGTAGAAAGAAGCAGAATGGGATTAACCTTAGCAA
>N_107
GGAGCGTACTGGATGTAGCAAAACTGCTGTCAGTACTTCTGCACCCTGAGGCGCCCTCACTAACGTCCCTGCTGGCAGGCGAGCAGCCGCAACGACGAATTTGCTCATTGTTAATCCCGA
>N_108
ATCTCCCGCAGCGCCCGGCCAACGTACCGTTCCGCTGGAGCCGTTGATAGGCGATGGCGGTATCGTAAAAATTAATGCCCTGTTCCAGAGCGTGGCGGATGATGTCCCGGCTGGCTGTTTCGTCCAGCGTCCAGCGATGCTGACCCGTTGACAAATAGCCAAACCCCATACATCCCATGCAGATACGGGAGACCAGTAAGTCACTCTTCCCGAGCCGGGTATA
>N_109
GTAACCGAGGCGCTTGAACAGCCGGCTGACGGTGGCTTTCGACACGCCGCTCAGCTGCGCCAGCTCGGCGCTGTTGTAGCTTATCAGGTCGTCAAAGTGGTCAAAGATGAAATCCGCCACCCGCTGCTCCTGCGGCGACAGCGAGGCGTATTGCCCTTTCAGTCGTTCATCGAGTTGTTGCATAGCGCCCCTGTAACTTTCGTTTCATCATCCATTCCTCATCATACTGTATCTGCTATGCCTTACACATAGCGTGCCAGTGGGAAAATTCTGGTCATCGTTTTTATGAATA
>N_110
ATTTGACGTACCACAGACCAACAATCACGACGAGAAAGAAAAGCGCGGGTTTCCACCATTGAAATGGTGACGCCGCCTGAGATGAAGACTGACCAGCCATAGCATTCCCCAGCAAGAAATGTGGATATGAATTAAAGCCGTGAATACTACGCCGGAAGCCTGCGTTTGCAAACCGCTATTCAGCCTGCCGCGCGGCGCGCTCCCGTAGTTCCGATGATGTCAGAATTCGCACCCCTTCGTGGGTA
>N_111
GTACGCTTGGTCAGCTCTTTCAGACGCGAGGCGCCGACGTAGGTGCAGGCAGAACGCAGACCGCCGAGAATATCACGTGCGGTATTCTCCACTGGTCCACGCAAAGGCAGCTTAACGGTTTTGCCTTCCGCCGCGCGGTATTTCGCGACACCGCCCACATGGCGGGTCATCGCCGACTCGGAGCTCATGCCGTAGAACAGCATGAATTTCTCTCCGTTCTCTTCAACGATGGTTCCGCCGCTCTCTTCATGGCCCGCCAGCATGCCGCCAAGCATCACGAAATCAGCGCCGCCGCCGAAGGCTTTCGCCACATCGCCCGCATGGTGCAACCGCCGTCGCTGATAAATGCACAGCCAAGGCCGTGCGCCGCATCGGCACACTCAATCA
>N_112
CTGCATGTTTGCTACCTAATTGCAAGCCAATCAAAACAGGAATGCCAAAGTCCCTGACCTGCCTGCTGCATGTCGCAAATTAACATGCGCGGCGTAACATGACTAAAGTACGTAATTGCGTTCTTGATGCACTTTCCATCAACGTCAACAACATCATTAGCTTGGTCGTGGGTACTTTCCCTCTGGACCCGACGGTGTCAAAAACGGCTGACATCCTAACCATTTTAACAGCAACATAACAGGCTAAGAGAGGCCGAACA
>N_113
GCTTCTGTCAATCCACTCCCGGCGCTCACTCTTGCTCATCGTGCAACGGAACACCTAATCCACCGCCAGCGCCACATTGTCGAAACAA
>N_114
GTTATGCCGGACGCCTTTCGACCATTACGTGTTAAGGTTAATCCGATTCTGCTTCTTTCTACCTGCAGCACCTGAAAGAGCGCGGTGGGATTGTCTGGTGGAACTGCGCGCATAACGTCGGCGGCGGCATTCCGCCGCTGCTGTTCCTGTTAGGGATGGCGTGGTTTAACGACTGGCACGCGGCGCTGTATATGCCGGCATTCGGCGCCATTCTGCTGGCGATTTTCGCCTTTGCGATGATGCGCGACACCCCGCAGTCCTGCGGTCTGCCGCCGATTGAAGAATATAAAAACGACTACCCGGACGATTACAGCGAAAAGCACGAAGAAGAGCTGACAGGTGCTGCAGGTAGAAAGAAGCAGAATCGGATTAACCTTAGCAAT
>N_115
AACCGGCAAATATAAACTTACCGCCATCTACTCCCGCAGCCTCGAACAGGCGCAAGCCTTCGCCAAAGACTATCCGGTCGAGCATCTGTTTACCTCGCTCGATGAACTGGCACAGAGCCCTGACGTTGACGCGGTCTATATTGCCAGCCCGAACTCGCTGCACTTTCCGCAGACCCGGCTGTTCCTGAGCCATAAGAAGCACGTCATTTGCGAAAAGCCGCTGGCGTCGAACCTGCAGGAAGTCGAGGCGGCGATAGCGCTGGCGAAAGAAAATAACGTGGTGCTGTTTGAAGCCTTTAAAACCGCCAGTCTGCCTAACTTTCTCCTACTA
>N_116
TTGTATTATTTAACGCTAAGTTTAATGACGTCGGTATAACTTATTTATAAATGAGACACCTGCACCCTACACATGGCGCGAACACTGAGAGGAAATAACCTATGTCTGGCAAGTATACCCCTGAGACATTGCTGCCCGCATTGAGGCTTTTTATTGAGGCAAGAAACAAGGCTAATGCCGCTGGCTTCCCTGATAACGGCGGCGCTATTCATTCAGTGGAACGCATCATTGATGTTCTTTGTATCCGCGTTAAATATGGGCTTACCCATGTCAATAATTTAAAAAAAATGCCGACCGCAGAATGCAGTATCGGAGCATACGAAGCCCGCCAACGTGGCGATGCACATTTATTACGCATTGAACACGTCATGCCGCAACGCGCGTTTGCAAAAAAGATAATTGATAA
>N_117
AGGTTATCGCCAGCCATAGCGCGCCGCTGAGTATTCAGCGGCCTCATCCGCACTGGTCAGAACAAGCGCCGGAGCTATGGTGGGAGGCGACGGAGTACCTGATGGCCACGCTACGGGAAAAATGCGCCCAGCATTGGCCGGCCATTAAGGCGATTGGCCTCTCCGGGCAGATGCACGGCGCGGTGTTGCTGGATGCAGAGGGGGAAGCAATCCGTCCGGCCATTCTGTGGAACGACACCCGCTGCGCCGCAGAGTGCGCCGAGCTGGAGGCGATGGCGCCGGAGCTGCATCAGGTGGCGGGCAAA
>N_118
AATTTCGGGCTTTCCTGCGCCTGACCGCTATCGGCCAGCCCACGACAGCGTTTTGCCGCTCAGGTCCGGCGCCGCTTCGCCCCAGCTGTCGGTGACTGGTACGGTGGCGGTCAACGTAGCGCCGCGGCTGGTAAAGCTCGGCTTACCGAAATCGACATCCTCCATGCTGTCGATAAACAGCGCTGGCTGCTGCCAGCCGGCATCGCGGCGGGCGGTCACCGTCAGTTTGCCGCTGACGTAGCTGGCGGTCAGTTGCGAAGTCAGGCCATCGCGCAGCGGCAGTGTGCCCATCGCGCGGGTAAAATCATAATTAAATCGCA
>N_119
TATTGTTTGCGTGCCTTCGTTCAGTTACGTATTGCTAAGGTTAATCCGATTCTGCTTCTTTCTACCTGCAGCACCTTTTACCGCAGCCGGACGGGCCGAGCAGGGTAATAAACTCCCCCTGATTGATGGTCAGGTTGACGGGCAGCAGCGCCCGGGTCGTTGCTGTAGATTTTCTCCGCCGACAGCACCTCGATGGCCGGGGTGGCAGCGGCGGGTATAAAGCGGGTATCGCTCATAGGTGCTGCAGGTAGAAAGAAGCAGAATCGGATTAACCTTAGCAAT
>N_120
CTACGTCGGCGTAACGCGCGCCATGCAGAAGCTGACGCTGACCTATGCGGAAACCCGCCGTCTGTACGGGAAAGAGGTTTATCACCGCCCGTCGCGCTTTATCGGCGAGCTGCCGCAGGAGTGCGTAGAAGAAGTGCGTCTGCGAGCCACGGTGAGCCGCCCGGTAAACCATCAGCGACTGGGCGCGCCGATTGCCGAGAGCGATACCGGCTACAAGTTAGGCCAGCGCGTACA
>N_121
CTCTAACGCCGGCTACTGGCTGCTGTCGATTACCGATAAGCACCTCTATTCCATGGCGACCGCGGTATTCTTTGAAAACCTGTGCGGGGGAATGGGGACGGCGGCATTTGTCGCGCTGCTGATGACGCTATGTAATAAGTCGTTCTCCGCCACCCAGTTCGCGCTGCTCTCGGCGCTCTCTGCGGTCGGTCGCGTATACGTTGGGCCGATTGCCGGCTGGTTTGTCGAGGCTCACGGCTGGTCGACCTTCTATCTCTTCTCTGTCGTTGCGGCGGA
>N_122
AATCTTCTCCGGCAACGCTATCCAGAACATCAAGAACTCTGTCATTGATGAATTTGTCGTCTGCGATACCATTCCGCTGGCACCAGAAATTAAAGCGCTGGATAAAGTGCGTACTCTGACGCTCTCCGGTATGCTGGCTGAAGCTATTCGCCGTATCAGCAATGAAGAATCTATCTCTGCTATGTTCGAACATTAATCGAGCCCAA
>N_123
TTTTGTCGGTACTTCGTTCAGTTACGTATTGCTAAGGTTAATCCGATTATTGCTTCTTTCTACCTGCAGCACCTACCGGCATTCCGGCAGATAAAATTATAACCACCATTGAAAAAGGCATGGGCGGCCTGCTTGGCCACATCGCCAGCATTATTCTGGGCTCAATGCTGGGGGTACTGATTGAAATGTCCGGCGGCGCCGAATCGCTGGCGAAAACGTTGACCGGCGTACTGGGTGCAAAACGAACCATTGCCGCCTTAACCATCGTGGCTTTTATTCTCGGCACAGGTGCTGCAGGTAGAAAGAAGCAGAATCGGATTAACACCGTCT
>N_124
ATTGCCCCCTTTGTTCCGGGGACGCTCGCCGACGGGGTGGTCTACGTCTCGGGCACCCTGCCGTTTGATAAGCAAAACAATGTGGTGCACATCGGCGACCCAAAGGCGCAAACCCGCCACGTGCTGGAGACCATCAGGAGCGTTATCGAAACGGCGGGCGGGAGTATGGCGGATGTGACTTTCAACAGCATCTTTATCACCGACTGGACAAATTACGCCGCGATTAACGAGGTCTATGCCGAGTTCTTCCCCGGCGATAAACCGGCGCGCTTCTGCATTCAGTGCGGACTGGTGAAGCCCGATGCGCTGGTGGAAATCGCCAGCGTCGCCCATATCGGTACA
>N_125
TATAACTTGCTTCGTTCAGTTACGTATTGCTAAGGTTAATCCAATTCTGCTTCTTTCTACCTGCAGCACCTTCCCACACGGCACCGGCGCGCGGCAAGGTGGGCGGATTTCCACACAGCACCGGCGCCCGGTAAGGTGGGCGGATTCCCACACGGCACCGGCGCCCGGTAAGGTGGGCGGATTCCCACACGGCACCGGCGCCCGGTAGGGTGGGCGGATTTCCACACAGCACCGGCGCCCGGCAAGGTGGGCGGATTCCCACACGGCACCGGCGCGCGGCAAGGTGGGCGGATTCCCACACGGCACCGGCGCGCGGCAAGGTGGGCGGATTTCCACACAGCGCCGGCGCCCGGCAAGGTGGGCGGATTCCCACACGGCACCGGCGCGCGGCAAGGTAGGTGCTGCAGGTGCAAGAACAGAAATCGGATTAACCTTAATGCGTC
>N_126
ATTGAACGTGACAGAAGTCGCGCAGGTAAAAGGTCTGCAATCTCTGATGGGCAATGATAAAGACTATATTGCCACCCGCGCCGCGTACAAACTCAACCTGCACGGCCCGGCGTTATCGGTACAGACCGCCTGCTCCAGCTCGCTGGTTGCCGTGCATCTGGCCTGTGAAAGCCTGCGCGCAGGCGAATCCGATATA
>N_127
CGGGTTTAAGCGCTGGAAGGCTGCTGAGTATTCGATATGATGATATTGATGGTGACTTGATACTGATACGAAAACAGGGTCACCTGAAGGAGCTACGTGTTAAATCAACCCCTCCAGTGGAGGCGATGATTGCTCGTAGAAGAGAACGCTATCCAGAAGATGTTTATTTATTTCAGAGTCATTCTAACCGTGTGAAGA
>N_128
ATATAACCTACTTCGTTCAGTTACGTATTGCTAAGGTTAATCCGATTCTGCTTCTTTCTACCTGCAGCACCTAATAAGTACATAAAGATATTTCCCTAAAAACCCACAACCAAATCAGCTCAAAATGTGAACTCAATCGAATAACCACAAAAACAACAAGTCAATACATTGAAGCATAATTTCAAGCAATTACATTTATGAAGTGCGGCACAATTTCGTACCGCTAGGAGCTTAGCTCCTAAAACGAGCAAAGGAAAAGTAAATGGCAAAACATTGGTCTGGGCAAGAATGTCCAAAAACAGGTACTTACGGTCAATATCATGATACCGACAACTCATACAGGTGCTGCAGGTAGAAAGAAGCAGAATCGGATTAACCTTAGCAAT
>N_129
ACGCCCTGCTGGCAAGCGAGCTGGCGATGGCGGATACGGTGGCGACCGCGTTCGGTATGCGCCGGATGCTGACCGCCGGGCAGTCGGAACCTCACGTTGCGGAGCAGCAGGAAGCGCTGACGGAAGCCGAGCGCCGGCTGGAGTTTCTGGACCGGGAAATTGTGGCGCTGAAGAACGAGATGGAGCTGCGCAAGCAAATCAGCAACAACACCATTGTTACAGCGCTGTCGCGACAGACCCAGCGCGGCCTTCCAGCGCCCA
>N_130
ATCAATTTATTAGAGCTGCCGTCGGCGGTGGCGCCATAGCCATTGCTTCAGCGCTCATCACCGGCCCGACCGGTAACGATGGTCTTGAAGGTGTGAGATACGACCCCTATCAGGATGTGGTAGGCGTCTGGACTGTCTGTTATGGCCACACTGGCAAAGACATTATA
>N_131
ATCTGCTCGTAGGCAGTGGCATGCCGCAGCGGGTTGTTTCCCGCTGCGCGGTTTCAATGGCCGAGACCCGCATCATGTGACGCTGTGCGGGGCTCGTCATCGGTTAGCCCTCCGGTTGCGCGGCAGAGAAATCGCCCAACTTGATATTTTCAATGAAGCATCCGGCGGCGTAGGTTTCGACCACATAATCGATGTTCATCGATTCGTAGTTTTCCACCA
>N_132
GTGGAAATCCGCCCACCTTGCCGCGCGCCGGTGCCGTGTGGGAATCCGCCCACCTTGCCGCGCGCCGGTGCCGTGTGGGAATCCGCCCACCTTGCCGGGCGCCGGTGCTGTGTGGAAATCCGCCCACCTTACCGGGCGCCGGTGCTGTGTGGAAATCCGCCCATCTTGCCGGGCGCCGGTGCCGTGTGGGAATCCGCCCACCTTGCCGGGCGCCGGTGCTGTGTGGAAATCCGCCCACCTTACCGGGCGCCGGTGCTGTGTGGAAATCCGCCCATCTTGCCGGGCGCCGGTGCCGTGTGGGAATCCGCCCACCTTACCGGGCGCCGGTGCTGTGTGGAAATCCGCCCATCTTCATGACAAAAATTTGTCAAATGACAGGCTCATGTGTGCTGATTTATA
>N_133
AGTTATGCAGTTCTCTGTAGGCCCGCGCAAGCGTAGCGCCGCCGGGCAATCCCGACGATTGCATTTTGTCAGCGGTCTGGGCCGCCCCCTCAGCAGCTTTTGTTCTGTCGCTTCGCGGCACGAACCACCAAAACAACTTATCAATCTGGCCAATACTTAGTCTTTTAAGCAGGTGAGCTTTGTCGCTATGACGCACTTTTCATCCAAGGAGAAAGTAATGACAACGCATCGCAGTGAAAAAGACTCGATGGGCGCCATCGAGGTCCCGGCCGATAAACTCTGGGGCGCCCAGACCCAGCGCTCGCTGGAGCATA
>N_134
TGTGCTGACTCCTTGGGCATTAACTGTACTTCGTTCAGTTACCTGTATTGCTAAGGTTAATCCGATTCTGCTTCTTTCTACCTGCAGCACCTGCATCCTCGTGTAGCCGCTCGCACATGTCGGCCGGGGTATCCATATCCAGCTCATTCAGTTTATCGAGCAATAGCAGCGACTGCTCCTTAATAAATTTAGCCATATTGAGGGCTGTTTTTTCCTGTTTTGTCATGATTCTTTCCTTCCGGGCATGGTGTGCGCCTGTCAGGTATACTGTCTCAAAAATAGCGGGGTGAGACAATGGCGTGGGTGACGGTGAGACAGGCGACGGAACTGACAGGTGCTGCAGGTCAGAAAGAAGCAGAAATAGATAACCTAGCAAT
>N_135
TTTTTGATTCTACTTCGTTCAGTTACGTATTGCTAAGGTTAATCCGATTCTGCTTCTTTCTACCTGCAGCACCTATCAGAATAAATACCAGACTCGCGTCGTCTCTAACGCGAATAAAGTTAACCTCAAGTTCCCTGAAGCCCAGCCTGTTCTTGAAGACCAGCTGGCAAAATGAATCGCTAATATCCTGTAAGCGTTCTATTCCACGGCCCGGGTACTCCGGGCCAGAGTATCGGCATCACCTTTCCGGCGTGTCAGAATTCATTCGTCAAATAATCAGTTAATTCCACATCTAAACGGTGAACAGTTAGGTGCTGCAGGTAGAAAGAAGCAGAATCGGATTAACCTTAGCA
>N_136
GTGCTTTCCCTGCTTCGTTCAGTTACCGTATTGCTAAGGTTAATCCGATTCTGCTTCTTTCTACCTGCAGCACCTTAGCGCCTCGATATCGAAAAACAGCGCGTTCGGCACATGGCCAGCACAGTATGCAGGCCATACCCGCAGGGCCTCCTGCCCGGCGGGCGCCATGCGGGCGTCGATAATCTGAATTTCCGGGTCATCAATATGTACTGCCAGCCAGTCGGCAGCGACAAAAAACGAGGTGGACATAGGAGGTGCTGCAGGTAGAAAGAAGCAGAATCGGATTAACCTTAGCAAT
>N_137
TCTTTTTTCTGGTTACTTCGTTCAGTTACGTATTGCTAAGGTTAATCCGATTCTGCTTCTTTCTACCTGCAGCACCTAGGCTGCTTTGCTTATTCCTTGAGCTTCGGGTCGTGCTCTTTTTGCGCCGCGAAGAAGCCGGTTGGCTGCGGCGTACATAATCTCGTTGTGCCACTATCGTTTCGCTGTCTTATATTCGTTCGTCAGCCCGCCATGTTACTTAAGCGGCGGGCCTTTGACCAGAAAAGCAGGCCCGAAAGCCTGATGGTTATCGTCTGATTTTTTGCGTACAGGTGCTGCAGGTAGAAAGAAGCAGAATCGGATTAACCTTACAGCAAT
>N_138
TGTGCCTGACGCCTCGAACCGTACGTATTGCTAAGGTTAATCCGATTCTGCTTCTTTCTACCTGCAGCACCTCCACACGGCACCGGCGCCCGGTAAGGTGGCAGCTCCACACGGCACCGGCGCCCGGTAAGGTGGGGCGGATTTCCACACAGCACCGGCGCCCGGCAAGGTGGGCAGATTCCACACGGCACCGGCAGCGTATTGCGCTGGTGGCTCGGCATGAAGCTCAATCCTGTGCACCATGCTATCCCGATTGGGACTCTAACGGCCAACCTGTTAGGCGCCTTTGTGATAGGTGCTGCAGGTAAGAAAGCAGAATCGGATTAACCTTAGCGAT
>N_139
TCTTTTTTTTTTTTTTTTTTAGCTTACTTCGTTCAGTTACGTATTGCTAAGGTTAATCCGATTCTGCTTCTTTCTCACCTGCAGCACCTGTCGAAGGCGAAGCCGGTGCGAAAGCCGAAGTTGCTCCGGTAAAGGCTGAGAAAAAAGCGAAAAAATCCGCTTAACCAACAGCGATAGCATCGCGACAAGCCCCGTCACCTGACGGGGCTTTTTTTATCCCCGCTATCAGCCATTCTTTATCGCCAGCTCCGCCAAAGGTGCTGCAGGTAGAAAGAAGCAGAATCGGATTAACCTAGGCAATATT
>N_140
AGACCCGCAGAAATCAACATCTCTTCAATCCCTTAACTCCACCCAACTCAATCAACTTCAACCCGCATCATGTCCATTGCGAGGGTACAACTGAGGGTGAGCTGACTCCGCCCCGGTAGGTCTTATAGCCACAAGCTTTTTCAGCCGCTGATTTTCATCCTCCAGTTGCCGCAGACGACA
>N_141
TTTTTATTGTCGCCTTCTTCGTTATTGCTAAGGTTAATCCGATTCTGCTTCTTTTTCTCAACGCCAGCACCTATCGCCGCCGGGCTGGCGCCGAACGTCTGGGTGTTGATTGGCGCCCGCTTCCTGATGGGCATCGGCGTTGGCATCGACCTGCCGGTAGCGATGTCCTATCTGGCCGAGTTTTCCCGCTTTGCCGGCAAAGGCAACAAAGCGGCTCGCCTCGCGGCGTGGTGCCCGATGTGGTACGCCGCCTCAACCGTCTGCTTTCTCATTATCTTCGGCCTCTATTTCCTGCTGCCGCAGGAGCATCTTGACTGGCTGTCGGTGCTGCAGGTAAAGAAGCAGAATCGGATTAACCTTAGCAATACGT
>N_142
CTATGTTTATTGCCGTAACTCGTTCCGTTACGTATTGCTAAGGTTAATCCGATTCTGCTCTTTCTACCTGCAGCACCTATCAGCATACCCGCTTAAAGAATATGCGGAAGTGAGACTAGCATATCTATATGCGGAAGGGAAATAATGATAAGCAAGAAGGAATAAGCGCGATATAAGGGAGCGGCCTTTGCCGCCCCCAAGTGAAGGTGTTACCGCTATTTCCAGCTGGCGTGTCTATCGCGATAGCAATCGACCCACATGGCGGTGGCGCCGCAGATAGCCACCGGAAGGATGGGTCTGCGGGTCAAAGAAGCAGAATCGGATTAACCTTAGCGA
>N_143
AATGAGAAAAAGAATTAAAGGTAAGGAGACGCTCATGAAACCACGGCAGCAAACTGTGTCTTATCGCCATGATAACAGCGACGACAACTCTGACTGCCTGTGCTCCTCCGGAAGGGCAGCGTCGAACAGCATACCGGCATTACGTATATGCTTCAAATGACGGTTTTAATCCCAATTTTTCACCCAGAAAGCTGACACGACACAAATGATGGTGCCTTTTTTCCGGCAGTTCTGGGATATGGGCGCAAAGGATAAAGCGACCGGAGAATCACGGAGTGCGATGTGCAGCAACGCATTCAGCAGTTTCACAGTCAGGAATTTTTGCGAAGCTCTCAGTCCAAGGCACAACACGATTCCATCGATTACCGCAGCAAAGACCTCACACCGAAAAAATCAAGGCTACTA
>N_144
GTATGCATAGCCTTCGTTCAGTTACGTATTGCTAAGGTTAATCCGATTCTGCTTCTTTCTACCTGCAGCACCTAGCGTGAAAGGCATTCTGTAACCGCCCCTCTCAGCTTTTGCGGTTGCGTCCCGGCGGTTCCTCTCCCATCTGAAGGGATAACCGTCGGAGGCGCATGCAGCATCACTCCAATTTAGTGATGAAAAAGACCGCGCGCGCTTTCGCCATCTCGAACAGCTGCCCGGGGTGGAGCTTTACCACGCCCATATATCCCGCTACGCCTTTGAACCCCATACCCACGAAGCCTTCGGCATCGGCGTGATTGAGCAAGGCGCGGAGCGCTTTCGCTACCGCGGCAGTAGGTGCTGCAGGTAGAAAGAAGCGAATTCGGATTAACCTTAGCAAT
>N_145
TTCCCGCTCAAGCGTGGCAATATCATCCTCAGCGTGTGCCGGGAATGCCTGCGCTTCATCCGGCACAGGCATTTTGTTTTCGTCGTTCATATGCACGTTTCCTTTTATAAAAATATAAAAATATTTTTATAGGTTAATTGGATTCCGGTTTTTCCACTCTTTCCACCTGCCGGGATACGGTGGAACCATCGGCGGCGTACCTGCCAAATCCGCTATTTTCCAGACCCACAACGGCATA
>N_146
GGGGCAGGGGCTGATGTTTGAAGCGCTGACGTCGGCGATTCGCTATATGCAGCGCAGCATATTCATCGCATTATGGCCAACTACATGCCGCATAATCAGCGCAGCGGCGCGCTGCTGGCGCGGTTGGGGTTTGAAAAAGAGGGTTACGCCAAAGATTATCTGCTGATTGACGGGCAGTGGCGTGACCATGTACTGACGGCGCTAACGACGCCGGACTGGTCTGCGGGACGTTAGGAGG
>N_147
CAACCTTAACCTGCCACAGCCTGATGGATTACAGTAGATGTCATTTTCTTCTGTCTGATAAGCAACGGTTATCACTAAAAGCATGGCATTTCAGATTAAATTTCATCAAATTCGCGCCTTCGTCGAAGTAGCCCGGGAAGGCAGTATCCGTGGCGCCAGCCGGGCGCTGGCGGTCTCGCAGCCGGCGCTGACCAAGCGATTAAAGAGCTGGAGGAGGGGCTTTCCGCCCAGCTGTTCCGCAGCCAGA
>N_148
AGCCAACTGCGGGCTGATTGAGGTGAATGGCGAGAAAATTCCCCTCGCTCAAGTTTGCCGTCGCGGTGGCGATGGCCGTCGGCTTCTGCTCCTTCCTGTTCAACCCGCAGATTATCTTCCTGAAGTTTCTCAACGGAGTCATGTGACCACTCGCGTACTTCTACTTCAATCCCGTTATCCCTA
>N_149
ATGTGACTTCGTTCAGTTACGTATTGCTAAGGTTAATCCGATTCTGCTTCTTTCTACCTGCAGCACCTAGAACCTGCATTCTCAAGCGCACTCGATGCCTTCCAAAAAGCAGGTAATACTGTCATTGGCAATGACGTTTGAGATGGCTCTGAGGCAATGGTCATGCCCGGAATCAGAATCGGGCACGGTGCGGTGATAGGCAGCCGCTCGTTGGTGACAAAAGATGTGGGGCACTGTTGCAAAGTTAGCGATGAGGCAGCCTTTTGTCTTATTCAAAGGCCTTACATAGGTGCTGCAGGTAGAAAGAAGCAGAATCGGATTAACCTTTAGCAATACGTG
>N_150
GTCGAAGCCGGTAGCGCCCACTTCCAGACCGCGCAGCGCTTTCTAAGGATTCCTGCTGGGTACGGCCAATCGCCATCACTTCGCCGACAGACTTCATCTGGGTGGTCAGACGGTCGTTGGCGCCGGCGAATTTTTCGAAGTTAAAGCGTGGGATTTTAGTGACCACGTAGTCAATGGACGGTTCAAAGGAAGCCGGGGTGCGGCCGCCGGTGATGTCGTTCATCAGCTCGTCAAGGGTATAACCTACCGCCAGCTTGGCTGCCACTTTA
>N_151
ATGTGACTTCGTTCAGTTACGTATTGCTAAGGTTAATCCGATTCTGCTTCTTTCTACCTGCAGCACCTAGAACCTGCATTCTCAAGCGCACTCGATGCCTTCCAAAAAGCAGGTAATACTGTCATTGGCAATGACGTTTGAGATGGCTCTGAGGCAATGGTCATGCCCGGAATCAGAATCGGGCACGGTGCGGTGATAGGCAGCCGCTCGTTGGTGACAAAAGATGTGGGGCACTGTTGCAAAGTTAGCGATGAGGCAGCCTTTTGTCTTATTCAAAGGCCTTACATAGGTGCTGCAGGTAGAAAGAAGCAGAATCGGATTAACCTTTAGCAATACGTG
>N_152
TGGACGCAGAGCGCCGTTGCCGCGCCGCCGGCGCCGAGTACGGTCATCTTCTTGCCGATGATATCGATACCGGCTTCGCTAAGGGCGCGCATGTAGCCGGTGCCATCGGTGATATGTCCGGTCAGTACGCCGTCGTCGTTGACCACGGTATTGACCGCCCCGACCAGCTGTGCCGCCGGCGACAGTTTATCGAGATACTGGCAAATCTCGGTTTTGTTCGGCATAGAGACGTTAAAACCGCGCAGCTTCATCGCCCGGAAGCCCTGCACA
>N_153
ATGTAATTTGTACTTCGTTCAGTTACGTATTGCTAAGGTTAATCCGATTCTGCTTCTTTCTACCTGCAGCACCTCGATGCAATGGATATCGCACAACAGCGCGAGCAGGCAGAACGCGAGCGCCTTATCAACAACGCGCGCAGCCGTATCGCTACGCCATCTCGTTTTACATGCGAGGAATGTGACGCACCAATCCCGGAGGAACGCCGTATTGCCATCAAGGGCGTTGCACTATGCGTCACCTGTAAGGAAATCGCAGAGCTTAAAGGTAAACACTATAACGGAGGTGCTGTATGAGCCTTCGCATCGAAATCGGCGACAAATGGATTATAAACAGCGACCAGTATCAATTCATTTTGAGCGAGAAAAAGGTCGTAAAAAGCGGCCGTAAAGCTGGCGAGGAGTGGCTCGATACTATCGGCTACTATCCAAAAATCGAACAACTTATTTCCGGTCTGATTCATCACCACATCCAGCAGTCGACCATCATGATTTCAGAGTCGGACATAGGTGCTGCAGGTAGAAAGAAGCAGAATCGGATTAACCTTAGCAATA
>N_154
GGGCGTCGGCGCGGTCGGCAAGCGGCGTCTGACGCCACTGGCGATAGCCCGCCGCGGCGAGCGCAATCGCCGCGTCGACCTCGCGTTCGCTGGCCCACGGCAGCGAGGAGACCACCTCACCGGTAGTCGGATTGACGGAGACGGCGTGCGTTGCAAGTCAAACCATCATTATTCTCTCTCGTTGCTTGCGGAAGTCCCCTGTTCTGGCTCACTTTCCATTCATTGAAAATGAATAATATTAAGCAACGCAA
>N_155
TGTGCTGACTCCTTGGGCATTAACTGTACTTCGTTCAGTTACCTGTATTGCTAAGGTTAATCCGATTCTGCTTCTTTCTACCTGCAGCACCTGCATCCTCGTGTAGCCGCTCGCACATGTCGGCCGGGGTATCCATATCCAGCTCATTCAGTTTATCGAGCAATAGCAGCGACTGCTCCTTAATAAATTTAGCCATATTGAGGGCTGTTTTTTCCTGTTTTGTCATGATTCTTTCCTTCCGGGCATGGTGTGCGCCTGTCAGGTATACTGTCTCAAAAATAGCGGGGTGAGACAATGGCGTGGGTGACGGTGAGACAGGCGACGGAACTGACAGGTGCTGCAGGTCAGAAAGAAGCAGAAATAGATAACCTAGCAAT
>N_156
ATTCTGGTCATTGTTCTGGCCTGCGTGTCGGCAATCATCTACTTCCCATTCTTTAAGGTATATGAGAAACAGCTGCTTGCTCAGGAAGCGGAAGAGGCCGAGCGGGCGGAGCGAGTCAACAGACCGCATAAATAGCAACGGGCGGTAAAGGCCGCCCGTTACTTTTCAGGTAAGTGGTAATTATTTAAGCGTACAGTCGCCGCACTGTTGGACATCCGGCAGGCGATAGCGCTGACAGCAGGTGCGTCGGACTAACTGACCTTCACGCAGCATCACCGTTCGCCACA
>N_157
ATTGAAAAGTATATTCACTCCACCAAGGCTAAGTTTCTCAACCTTAACCGAATACTTTTTAAGTAAGTAGAGGGATACCATCAGCCAAATAAAAACAGATATCAAAAGAATAGAAAGGGCGCCAGTTACAAGAGGTCTATTCTTACTAAAAACTGTGTAAACAGACGGAATGTAATTAGATATATCAACAGTACACATCACGGCAATA
>N_158
ATTAAGTGTTCGCTCTGTCTCTGAAAAAACCAAACCGTCTTTTATGTCCCGCGTTTTCAATAAAAGAAAGCCCTGAAAGTCGCTAAAGTTGCGCTGCCGGTTGCTGCTGTGGCGGCGTTCTTCCCGGATGCTGCGATGGCCACCACCACGGCAACCGACCTGATGAAGTCCGGGGATGCGACCGTTAAAGGCACGTTTGGTA
>N_159
ATTCCGCTTTCGCAGATGGTTAATTCGGTCGTCGTGCGCAACGAGGTACGGGAGTATCAGCCGCACCCCTCCGCCACCGCTTCTGCGTGACGTCTATAAAGTCCGCGAAGGAGAGAAAGGATGAGTACCGCAATCCTTGCGCCCGGCTCACGCGGCCGGCGCTTATCAAAACGGCTACA
>N_160
GGCAATCGTATCGCGTCCGCTTCAGTAAAAGCTTTCTGCAACGGCACCCCTTTTTCGTGGCCGGTTATCGCTACTCCACCTCGGGATATTATTCGTTTCAGGACTTTGTCGATAACTCTTCCACACAGCGCGACTGCTGTACGCAGAACGGCAGAACGAAAGGCCGGTTTGACGCATCGTTGTCGCAGACGCTGTTTGGCTATGGTTCGCTCTCGCTTTCGTTGGTCAATGAGACCTACTGGGACAGTTCGCGTATGGAATCGGTGGGCGTGGGCTATAAGCGGGTCGATTGGCAAGGCCTCCTACTTTATTAACTATTCCTATAACCGCAATGTGCAAAGCACCGATGACAGCAGCAATAACCGGCCGGCCAGCGATACGGTCGTCTCCTAGACGTAAGA
>N_161
TTATCTCTAACTTACTTCGTTCAGTTACGTATTGCTAAGGTTAATCCGATTCTGCTTCTTTCTACCTGCAGCACCTAGGCCAGCGTCCAGAAAGCGCTGAACTCGGCGCAGAACGCCCCGCAACTGGAGTTACACCAAATATCCGGGCAAAGGCAGTTTCAACATTGTTCCCGATTTTGCTTACGACGATGGCCGCTTTACGTTCGTGGGCTTCTCCCCGTCTAAGTCCATTCCTTCCGTCACCAAAGAGCTGAACGGCAAAGAGCATGTGGTTAACAGCAGTATCCAGAAGAAAGGCGATTTCACCGTACTGGTGATTCAGGAGGTGACGCCACAGGTGCTACGGTAGAAAGAAGCAGAATCGGATTAACCTTAGCGATA
>N_162
GTCGATTGATGAAAAAACATCCTGATTATTCCCCTTAAGGCACATTCGCCAACCGGTACTACGTGTCGGTCAGAGCGTAGAGGATGTTGTTAAAGGCCGAATAGTCTGGGCCCGTGGGTTGCGCGCTGCGCGCGTCACTTGGTATCGCTAACGCTCTGACACAAGTGACGCCGCGCCTGCCGCTAAATGCCTGCCGTAGCAGATGCCAAATGTTCCAAATGGCATAGCAGACGACACGCAAACGTTGGCAACGATAGCTGGCTAAATGAATAAA
>N_163
AAATCAATCCTGAGCAGACCTTTGCGCGATTGATTTGCCTCACTTTCCCTTTGAGCCCAATTCCATATGGGGGCTGCGCGCGGAATTTTAAAGGGCATTTAAGATAAAAACGTGATTTAAGTCACAATTATCTGGCTGCCTGTGGGCACCGGATAAGTTTAGAACAAAAGTGTACGCTCCATTGTTAATGTTTTGTTAGAATTGGAGCGAAAGTAGTCCATTGCAAAGCGAGATGTAAGCCCATA
>N_164
ATGTTTTAACCTACTTCGTCAGTTGCGTATTGTTGAATTCAGTTCATTCTGCTTCTTTCTACCTGCAGCACCTATGAAGTCTGCAGTGTACTGATGGCGGCGGCAGCCAGTGGAAAGCTCGATAAACTCACCGCTACGATAAAGGCCTCAGATGGTAAAACAGAGGAGTTGGTCAAGGTTATGCAGGATAACCTCGGCGGTGACTTCAAAGAGTTTCAGTCTGCTTATGAGGCTGTGGGTACTGACCTCTACGACCAGCAAGATAGCTCGTTGCGTCAGCTCACTCAGACAGCAACGCGATACGTGTTAAAGCTCGATAGGTGCTGCAGGTAGAAAGAAGCAGAATCGGATTAACCTTCACAAATAC
>N_165
TGCCCTACTACGTTCAGTTACGTATTGCTAAGGTTAATCCGATTCTGCTTCTTTCTACCTGCAGCACCTCGTGAGGCCGCCGATGCGCGAGCCGCAGAGCTGGCCCGTCACCTGCCACGCCGGTGAACACTGACGGTCCGGATATCACGGATGTGGTGACGAAAGCGATTGCCGGTCTCAGCGACCACAAGGTGCAGTTCACGTATGCCGACCTGCTGGCACGCACGGTCGGCCAGCTGGAGGCGAAGGACGGTGTGTTTGAGCTGGCGAGAAGAAAGGTGCTAGGTGCAGAAAGAAGCAGAATCGGATTAACCTTAGCAATACG
>N_166
ATCAACGTTTTTTCTTAATTTGAAAATTGCTCTTTTTGAATCTAGGTGATTTTTTACACTCTTTTTGTAAAGTGTAGCACTCTCATTGAAAAGTATATTCACTCCACCAAGGCTAAGTTTCTCAACCTTAACCGAATACTTTTTAAGTAAGTAGAGGGATACCATCAGCCAAATAAAAACAGATATCAAAAGAATAGAAAGGGCGCCAGTTACAAGAGGTCTATTCTTACTAAAAACTGTGTAAACAGACGGAATGTAATTAGATATATCAACAGTACACATCACGGCAATAAATGCTAAAAAAACTATAGTCCAAAGAGTTACGAAGGTTTTCATCTTATTTCACCATTTTTCTTGATATAAAAATACTTCCGCCA
>N_167
ACTCTCCGCATCCCGCGCCCCGATGCTGTCGATGGCGACCGCGCATTGCCCGTCGGGCTCGCCGCGGGCATTGAGCATCTCCACCATCAGCAGTTTGTCGTGGGCCAGACCTTCATGGCGTACGGTGCAGACCACATATCCGGTTACCACAGCCAGCTTCATGTCCGTCTCCGCGTGTGATGTGCAGGCCGGAAAAGCGCAACGCCATCCGGCATTCATGCCTTTTCATGGCCGGATAGCGACGCGCTGGCGTCTTATCCGGCCATGAAAAGGCATGAATGCCGGATGGCGTTGCGCTTTTCCGGCCTGCACATCAGCACGCGGAGACGGACGTGAAGTTGGCTGTGGTAACCGGATATCTGGTGCTCACCGTACGCAAAGTGCTGGCCCACGACAAACTGCTGATGGTGATGCTGATGCGCGGTCGCCATCGAGCACGTCGCCGCA
>N_168
CTGATGAAGCAGAAAGTCGGTAAAAAAGGGCTTACGGGCATTCATTTTACGTCAAAACATATGCCATGCAGTTGCGTGCATAGGCATGCATTAGGATAAAATTTATCGGGCGCGTTTCCGGCAGTTTTCCGGGGGGGTTGTTGCCTGTTTATCCCGTAGCCGCCGGAAACGCCCTGAGCCCGTCTGAGCGGTGAGCGTAATGACGCGTTATGGTAAATCCACTTACTGTCTGCCTTCATAGCCATCGAGATAAACAGCTGAAATGGTGTCAGCCAGTAGCCTTGATTTTTTCGGTGTGAGGTCTTTGCTGCGGTAATCGGTACCCGCAAATTGTGTTGTGCCTTGGAGTGCGTTTTAAAAATTCCTGACTGTGAAACTGCTGAATGCGTTGCTGCACATCACTCCGTGATTTTCCGGTCGCTTTATCCTTTGCGCCCATATCCCAGAACTGCCGGAAAAAAGGCACCATCATTCGTGTTGTGTCAGCTTTCTGGGTGGAAAAATTGGGATGCAAAACCGTCATCTGAAGCATATACGTAATGCCGGGTATGCTGTTCCACGCTGCCCTTTGGAGCACAGGCAGA
>N_169
CTGTGTACATCTGCTTCGTTCAGTTACGTATTGCTAAGGTGCAGTCCGATTCTGCTTCTTTCTACCTGCAGCACCTCTGATTTGTTGCCGACCTGCGGGCACCGACTCCCTCAGCCGCCGCGGAAATCGTCAGCCGCAACCAGCAGGAGCTGCTGCGCCAGCAGTCCGGACAGCAGCGGCTGGAAATGGCGATGGACTATTTCCTCGCCAGTCGCCAGCGCCGTTTTACCCAGCTGTTCCATCGCCTGCAGCAACAGCATCCACAGCTGCGCTTGGCCCGCCAGCAGAGGTGCCGGTAGAAGAGAGGACAAATCGGATTAACCTTTGACAATCT
>N_170
GTGTAAAGCAATAATTACGCAGAAAAAGCAGTGTACTCCACGCAGAACATTGTTTAGTGTAAACGTATACACATCCTGTTTTGTCGGCGGAGGAAGAGAGTGGTTTCCGGCAAGCACCACGCGATATCAAACGATGGAGTACCGTCGCTGCGGCCGCAGCGGTCTGCAGCTACCGGCTATTTCCCTTGGCCTGTGGCATAACTTTGGCGATGAAACGCGAGTGGAAACCAGCCGGCAGATGCA
>N_171
ATTTTCTGCCTCTTTGGCCAGTGCGAAAAATAGCTATGACCAGTACACGACGAGCAAAACACGTAGCCATGAGTATAGTGAAATGGCCTCACGACAGAAAGCATGAGCAGCCATGAACGAAAACCTGACTCAACAATTTGCTAATTTCGTACAGAAATTACCACAAAATGCTGAAGCTATTCTTACTGACACGTCTTCACCTGAAATCGCTGCCCAAAGGGAGCAACTGGCTCGTGAATTTGTGAAACAA
>N_172
CCGCCAGCAAAATGGAAAACAGGGTCATAATGGCCAGCGACTGGCGCGCGGCCACCCTCGCCCGCCGCCAATCGCGCTTGCCGAGGCTAAAGGCCACCACCACCGTGGTGCCCAAATCGATGGCGGCAAAGAAGGACATGATGACCATGTTAAAGCTATCGGCCAGCCCCACCCCGGCCATGGCCTCTTTTCCAGCCAGCTGACAAGGAAGGTGCTCAACACCCCCATCA
>N_173
ATGCGCGGCCTTTTCTTTTTCCCCTCAATTCTAGAGGACTCACAGCAATAAGAGGGGGCTGAAATGTCCAATCCTGTTTCTGGCACAACGGTAGCTGCTGGCGGGCTGATGGGGGCCAGTATGTTCGGCCTTGCAACTGGCATTGATTATGGCGTGGTATTTGGTGCGTTCGCTGGGGCAGTGTTCTATGTCGCTACGGCAGTAAATATCAGCCGCCTAAAGCTGGTGGGCTACTTCATAACTTCATTCATCTTCGGTGTGATTGGTGCTCCTCTGCTGGGGTCTTACTTCTCAAAGTGGACGGGGA
>N_174
TTTTTATGCATCTTTTGCTTCGTTCAGTTACGTATTGCTAAGGTTAATCCGATTCTGCTTCTTTCTACCTGCAGCACCTATAACAAATCGAATATTGTCGCCATCTTCCGGGAGCGAATATGGAAATCATTGAACCACGCCGTCTATATCAGCAGCTTGCCGCTGAGCTGAAGACGCGCATCGAACAAGGTGTCTACCTTGTAGGGGATAAGCTGCCCGCCGAGCGCTTCATCGCCGATGAAAAAAACGTCAGCCGCACCGTGGTTCGTGAAGCCATTATCATGCTGGAAGTGGAAGGGTATAGGTGCTGCAGGTAGAAAGAAGCAGAATCGGATTAACCTTAGCAA
>N_175
GGATACATTCACGAAATTTATCAATTGATGCGGCACGAGCTTCCGTTTCTTGATACTTACCCTGATAAGTATTATTTTCTTCTCAATAATGAGAGGAAGACCCGTGACTGAAGACGAACTGTTTGCCCGCCGCCCGCTGGGGATGCGGATGGCTATGGTGGTGCGCCAGTGGCGCGCCATTATTGACTCCGCTATCACCGATACCGGACTCACCCAGTCCAGCTGGACGGTGCTGATGCAACTGCATCAGCTGGGAGACAACGTCTCGGTCAGCGAACTGGCGGAGGTGCAGGGCATTGAACTGCCGCCGCTAATGCGCACCCTCTCATTACTGGAAAAGCAGGGCTATCA
>N_176
TCTCTCCCCGCCGCCCGTTTTCCAGCCGCGCCGCTCAATCGACATACGCTTTCATCAGTCCGCCCAGCCACTCCATAAACAGATTTACCCGGCGGGAGAGATTGCGCCGGTGCGGGTAAATCAGCGAGACCGGCAGCGGCTCGGCGCGGTATGGGGCAGGAATTCAATCAGGTCGCCGGCACGTAACGC
>N_177
TCTTGTAGCACCTCGTTCAGTTACGTATTGCTAAGGTTAATCCGATTCTGCTTCTTTCTACCTGCAGCACCTACTACACTGCCATCACCCATCCACTGACTGAATAAAAAAGGAGGCCCCCCATGCTGTATTGTGAAATGTTTATTGTTTCACATGCCTTAGGCAATTGCGCCAGCTCAAGCGTTATCGGTATCGTGCTGCGATAACTATGGCTTGAGCGAAGACCCTTCACGCAATCCCTTCTCTCCGGCTTACCGGGTTATCGTCAGCGAGTTTTGACGAGGCATTTGCATGCCTGTAACTCTTGAGTAAGTTGACTATGAGTACATAGGTGCTGCAGGTAGAAAGAAGCAGAATCGGATTAACCTTGGCGAAA
>N_178
ATCGCCTGCTGTTCATCTTCGCAGGCGGTTAGGACGCGCTTGCCGTTGCGCCAACGTTCTGCGGCAATGTCACACACCAGCTGCTCGACGGCGCTCAGGCCGTCAACAGTGACGTCGTCTCCAGAAGATAGAACGTTGCGTTTTTCATATATGGGGCTTCTTGTTGTGGATTTAAATGCAAAGCCGGGCGGCGCTACGCTTACCCGGCCTACAGTGTGCTGCCGTTTGTAAGCCGGGTAAGGCATCGCCGCCACCCGGCATGTCACA
>N_179
AGAAATGAACGCGCTGATTAAAACTTTGGTGCATGTCTGTGTTTCCCGCCAGAATCAGGAATTCACCGTGTGGGTCAGTGATTCGGATTGGACTACGGTACCGGGCTGAATAGTTGCGCGAACTCTGTTCTCTGTACCAGTACCGTCCATGCATCTGTTGCCAGACGCTGACGGGATGTTGGCACGGAAGCCGAATCGTCGTCAATTGCCGATTCATTTTTTGCCGGCGTCATCGGACCGCGGCAGCCCGCCAGCCGGGCCACACTACTATTCTGGCGACAAGCCGCTGTTGCCGATGTACGCGGAAAATCAGCA
>N_180
CGGGCAGCTGCTCCACGGCAAAACGATGCCGCAGCTGCTGGAAGAGTTTGTGGATGCCATTGTAGCCTTCGCCAACGGTAAACCGACCTGTAATGAGCAGAATGACTTCCGCGAGCTGGCCATCTTTAAAAGCGGTGTTACCCTGTAAAGGCGTATTTGCGTTGGCGCCCAGAGGCTTGGTTTGTGTATCGGCCTGATAGCGTAGCGCCATCA
>N_181
CCATTGTTCCTGCGTGCCTTCGTTCAGTTACGTATTGCTAAGGTTAATCCGATTCTGCTTCTTTTCTCTGCAGCACCTGTTGGTCACCGTCGCGCGGCTCGAAGTATAGAGGCTGATATCAGTATGAACGGCAGTGCTTTGCCATTCAAATTTAACTGCACTCCCACGCCAGTGGCGGCATTCTGTTCCGCCGTGAGGGCCATCACCGTATTGTCAGGGTTATCCCCGCTTGCAGAAGCAGCCGCCACACGCATCGAAACGTTCGTTCCCGGCTCGCAGGAGAGGCTCAGAGACTGCCGCGCGCTACCCACCTTCGTCGCGGTATTAAACTCACTGGCATTGATGCTGCCCATGGAAAAACTGAGATTATTGCTACCGACAATACACCCCATCGGGATTAGGTGCTGCAGGTAGAAAGAAGCAGAATCGGATTAACCTTAGCAAT
>N_182
CAGCACCACGTCCGGGCGGTTAATATTCAGAGGAAAACGCGCGCCGATGATTAGCACGTTATCGCACAGCCCGCAGGTCAACTCCTCCAGAGAGTTCATCACGCCGTTGCTGGTGTTGGCGAAGCGCAGCAGCAGGTGTTTCTGGTGCTGGCTGAGCTGTTTTTCCAGA
>N_183
CTGGTTCTTCTTCGTCACTTCGTTCAGTTACGTATTGCTAAGGTTAATCCGATTCTGCTTCTTTCTACCTCCAGCACCTAATAGCGGTAGAAGGTCATTTTGGAGATGCCAGCATGTTCAGCAATCCGCTCGATGCTGGGCGACTGATATCCTTCGCGATTAAACAGCGTGCTGGCGTGGCGGAGAATGTCCGCTTGTTTTGGCTTCATGCGTTTTCCTGTCGAATGGTTCGCTGTCACGATTGCCGGTGGGGACACGGCCGTCCTGCGACAGCGGTGCATTATGCACAAGAATGTACACCAGACGGACCAAAAGTAAATCAACGCGGCTTATGCGTGGCTGACCTTACTAAATAAACAAATGTCGTGAGCATTTACACGAGTGGTATCTGCTTATGTTTCTGAAACAACGTATTATTCGGACCTTTATACAGCATAAGCTGTGAATGATGTACTTTCTGATAGGCATTATTTCTGAAGTCTGAGACGGTTACAGCAGGACAGGCATCGAATGAGGGTATTACAGGTGCTGCAGGTAGAAAGACAAAATCGGATTAACCTTAGCAAT
>N_184
CTTGAGCCGCTGCACGATAACCTACACCAACCAGCTGCAGCTTCTTAGTGAAGCCTTCGGTAACACCGATAACCATTGAGTTCAGCAGGGCACGCGCGGTACCAGCCTGAGCCCAACCGTCTGCGTAACCATCACGCGGACCGAAGGTCAGTGCATTATCTGCATA
>N_185
GGCCTGCCTGAACGCCGCGCTGCTCTACTGGCAGCTGCGTAAACAGAAAATTTTCACCCCGCAGCCGGGCTGGTTGGCCTTCCTGCTGCGTCTGATTATTGCAGTGCTGGTTATGGCCGCGGCGCTGCTGGGCGTCATGCATCTCATGCCTGAGTGGTCGCTGGGGACGATGCCGTTCCGTCTGATGCGTTTGCTGGCGGTGGTTATCGCCGGGGTGGTAGCCTATTTCGCCACGCTGCTGGTGCTGGGCTTCCGCGTGAAAGAGTTTGTCCGTCGCACGGCGTAAGCGGTTGTGAGGGTAGAAAAACCCCGCTTCGCCTCAA
>N_186
CAGGGCGCTTCATAGCGCAGAGAATAGTAGCTTGATGCCGTAGGCTGCGCGTAGTCGCCGTCTATCAGCAAAGTCTTTAGGCCAGCGTCGGCCAAAAATCCAGAAAGGTTAGCCGCGTGAGTAGATTTCCCCCTCACCGCCTTTAGTTGAAATGATTGATATAACTTGCATAATGTCACCTGTTGCAGTTTCGCTTTACAAATGACATTCATAAGCTTGTCGTCAAAACTCAGGGATTGAAAATCCCCGTGTCCTTGGTTCGATTCCGAGTCCGGCACCACTATTTAAAGAACCCGCCCAAAAGGCGGGTTTTTGCTTTTCTGTAGCCGGACTCA
>N_187
CTATATCGTCTACTTGCGTTCAGTTACGTATTGCTAAGGTTAATCCGATTCTGCTTCTTTCTACCTGCAGCACCTGCTTTCTGTTTTTCACGCCCGTTGTGGCACCCACGCTCAGTACCGATATTGCGGCCGTTGCGTTAGCAAACAACGCGCACTCGCGCAGCGGCTTGCCTTCAAGCAGCGCGGAGATAAATCCCGAGGCAAAATTATCCCCCGCGCCGATGGTGTCGATGGCGGTAATTCCCGACACCGCAGGGACCTCCATTTTCATAGGTGCTGCAGGTAGAAAGAAGCAGAATCGGATTAACCTAGCGATA
>N_188
GATGCCCATCGCATCGGCAATAAGCTTCTCGCCTTTCGGCCACGGGCGGAGCAGCGCGTTTGCCAGCGTGGAGCTAGACAGGCCTGCACTTCGTGAAACGGCGGCAAGTGATGTTCCTTTCTTTTTGAGCCCGGCGATGATGTCCGCCGGATGCCAGTCTTGTAAGTCCATGTTCTTCGTTCCGTAACGTTATCGAGTTACA
>N_189
CTGTACATTCGCGACCTCGGGCCGCTTTGCGAAGGTTCGCCATACTCACCCCCACATCCTGTTGCGCCACGGAGGATTCTGGCCGCGGCGGTTTTTTGTCCTCCACCAGCTGCGCGCTGACGGTCCATGTCATAAAGTCAGGGTTTAAGCTTCGTTCGACCTTTACGCCCCGCTGACGATATA
>N_190
GTGGCCATCCCGGCGCTCAGCCGCTGCACCATTCCCGACAGCACAAACACCAGCGCCAGCTGGGCAATAATCAGCCCGAAGAAAGTGATTTTGCTCGAAAAGACGAACATCATCACCGCCGGAGTATTCGCTGCAAACCACGCGATAAACGCCGTCAGCAGCAGGCCGACCGTCATCCAGCCGTACACCTGCGCCATGTAAGTCTGCAGGCCGGTACGGCCCTGCACTATTGAATCGGAACGCGGATATCTGTCCATGACTCTCTCCTTGATTAACAAAGTTTCACCCTGTAAGCGTATA
>N_191
TGCCTGCTGGCGACGCTTTTCTTCCTCCAGACGCTGTTTTACCTGTGCCGGAGTAAGAACATCCGTCACCGACACATAGACCGGTTTCTGTCCGCTCTCTTTCGGGAAACGAATAACGGCCTCACGGGAGTTACCACCGGCCGTAAAACCAGCCGGACGTGAATCACCTTTTTCAGCAATAATGCCTTTTGGCGGGGCTTTCGCGGCCGGAACACCTTTAGGTACGCTCACCTGCAGAGACGGGAGACCCGGAATCGACACA
>N_192
ATCGTCTCTCGTTCAGTTACGTATTGCTAAGGTTAATCCGATTCTGCTTCTACCTGCAGCACCTGACCACTGTCGGCGCCAGCGTACCGCTGAGGGTCGCGGACATCGCGGGGGCGGCCAACAGCAGACAGCCTGAAATAAATAACGGGTTAATTTTTTTCATTATTTATTTCTCCAAAACGTGCCAGCCAGCTGACACCATCGACACGACTGAACTGAATGACATAGCTTTTAATTTCACTGTAGGGTTTGGAATCCCCAATCCACGTTTTCAGCTCACCCCGGATATCCACGCGGTTCTCTAGGTGCTGCAGGTAGAAAGAAGCAGAATCGGATTAACCTTCAGCAATACGT
>N_193
CGTTTTTGCTGTACTTCGTTCAGTTACGTATTGCTAAGGTTAATCCGATTCTGCTTCTCTTCTACCTGCAGCACCTCTACCAGACGCTGACCACCCGCCATCCGTCGGCGGAATCGCGCCGCTATCTGTACAAAAGTCATACGGCGCAGAAAAGCTACCGCCGTAAATAGCCCTCCTCCCGACTCCGGCCTCAGCCCCGCGCTGAGGCCGCGCTTATTCTCCGCCATACTCTGTAATATCTTTCGGTTTTCTGCGGCAGTTAACAGAAGCATTAAGGTGTGCACGAGTGAGAAAGAAGCAGAATCGGATTTAACCTTTAGCA
>N_194
ATTGTTATGCTGGTGTTTCTTCGTTCAGTTACGTATTGCTAAGGTTAATCCGATTCTGCTTCTTTCTACCTGCAGCACCTGTGGCAGCTGATTTCGCCGTTCGCGCCCACGGAATCCATCAGCTTGCGCACCACGATATGCGACTCTTCCAGCCGGGTTTCATCGATATCCATCAGCGCGATATGCGCCGATTTCAGCGCCGGGCGCTGGAAAACATCACCGAGAATATTTTTGACGAACACCGTCGAACCGGCGCCGATAAAAGTAATTTTTGGGGCAGACATCACGCACTCTCCATCAGGTCATTGAACACTTGCAGAGTGGCACGCCGCTCCCGCTGCGCTGCCCTGTTCCCGCCGGAGCATTCCCGAAAGCTCAAGGTGCTGCAGGTAGAAAGAAGCAGAATCGATAACCTTAAGCA
>N_195
ATTCCGGATTACCGCGGCCTGTCCACGATGGAAGGTCATTTGATTCTCGCTGATTTTCAGGAGCTATTTACTATGCGTAACTTCAATCTTTCCCCGCTATATCGTTCAGCCATTGGTTTCGACCGCCTGTTCAACCTGCTGGAAAACAATCAAAGCCAGAGCAACGGCGGCTACCCTCCGTATAACGTCGAGCTGGTAGACGAAAACCACTATCGCATCGCTATCGCGGTGGCTGGCTTTGCTGAAAGCGAGAA
>N_196
GGTTTTGTTCTTCGTTCAGTTACGTATTGCTAAGGTTAATCCGATTCTGCTTCTTTCTACCTGCAGCACCTGTGGATGCAATTTTCTGTTGTTTGGGTTTCGCAAGAAATAACCCAAAAAATTGGATTAAATAAAATCAAGAATTATCTAGAAAGTTTTGATTATGGAAATCAAGACTTCTCTGGAGATAAAGAAAGAAACAACGGATTAACAGAAGCATGGCTCGAAAGTAGCTTAAAAATTTCACCAGAAGAACAAATTCAATTCCTGCGTAAAATTATTAATCACAATCTCCCAGTTAAAAACTCAGCCATAGAAAACACCATAGAGAACATGTATCTACAAATCTGGATAATAGTACAAAACTGTATGGGAAAACTGGTGCAGGATTCACAGCAAATAGAACCTTACAAAACGGATGGTTTAGGTGCTGCAGTTGAGAAAGAAGCAGAATCGGATTAACCTTAGCA
>N_197
TCATTTCTTTTTTTATCGTTGCTTTTAATGATAAACTAGCACTGAGCACAAAAAACTTCTAAAAAAGCAGTATTTATAAAGTTGTCTTTAAGAAAGATTCATCTCGAGATTTAATGGCCATTAATAGTGGCGAATTAAAGGGATTGCTCACTACTACTTGTATAGAGAAAGGTAAAATTAGTGATGTGGCAGGTTTAGAAAAAATAGAAATAGATAATAAAAATGAACTTATGCCCACATTGTTAGGCATAAGTCTTTATAGTTCTACTCAAGCCAGTCTATCCTATATATCTCAACTCTTTACTGATATAAGAAACCACCAAATTATCGAGGAACAAGCCAGATTTGAAAGAATTTCTGAAACAATAGA
>N_198
TATGTTGTGCCTGTTGCTCGACAGATTACGTATTGCTAAGGTTAATCCAGTCTGCTTCTTTCTACCTGCAGCACCTGTGGCATCGACGGCTTCTTGTTGGTAAGGACGTAATGTAAAAGTCATGAATTCACGGGGCTAATTAACTGGCGAATCATATGCCATGAATACTCCCTTGAGTGGTGTTAAAGCCATTATACTCACCGGTGAAATTCTTTTCAGGGCGATTTGCCCGCTCCAGCACTATGACAGGCTAAAAAAATCTCATGCGACTTGATAAGTTTATCGCTCAGCAGCTGGGCGTCAGCCGGGCTATTAGGTGCTGCAGGTGAGAAAGAACGGAGTCGGATTAACCTTGAGCGATA
>N_199
GTGTGATACGCTTACAGGGTGAAACTTTGTTAATCAGGAGAGAGTCATGGACAGATATCCGCGTTCCGATTCAATAGTGCAGGGCCGTACCGGCCTGCAGACTTACATGGCGCAGGTGTACGGCTGGATGACGGTCGGCCTGCTGCTGACGGCGTTTATCGCGTGGTTTGCAGCGAATACTCCGGCGGTGATGATGTTCGTCTTTTCGAGCAAAATCACTTTCTTCGGGCTGATTATTGCCCAGCTGGCGCTGGTGTTTGTGCTGTCGGGAATGGTGCAGCGGCTGAGCGCCGGGATGGCCACCACGCTGTTTATGCTCTATTCGGCGCTGACCGGACTGACGCTATA
>N_200
GAAGAATTTGCGATAACGTTAAATCATGTCCGCTGAAGTGCGGGTGCTCATCCTCGCGTTCTTCACCAGCGCAGACCTGATAACCTTCAGCAGCGGGCTTCAGTGGCCAAGTTGTGTCACCAGAAATGCTAACCAGCGTTCCACCACGGCCTGCCAGCGCGGCTGGATAGCGAGTGAGTTCATCAGGGGGAGA
>N_201
GCCCTGACGGATGGCGCAATATGCCCACTTACGGGTTTTGTCGAACAACGTGCAGTTACGGCCTAAGCCGTAGTCGGCAACGATTTCCTTGTCATTCCCTGTGTTCAAATCGAGAAAGTCGGCCAGCCAGTCCAGAGTGTAGAGCTTCGGCTGCCACACGGCGATTTTCCAGTGGTTGTGGTTCGGATTTTTGCAGATGAGCCCCGAATA
>N_202
GCTTCATCACCGCCTCGTACATGCGCTCACGGCTGATGGAGGTTATCTCAACGCCATTCTTACCAAGCTTCACACCTGAATAGGCAAGCGCAGCATCTGATGGCAACTTCGTGGTATCGGCAAAGAAGGGTTGCCCGATACCGTCACCATTACAACGGGGGCAATGAGGGTTGGGCTCGCGCTTGTGGTTGTAGCCGTAGCCGCCATCATCCAAAGGCTCTCGACGTTTTCGCTCAAGCGCTTCGAGTCGCTTCTCTCTTCGTACTCAACAGCATCACGCCATTGATACTGGTGGCCGAAGCCCCAGCAGTAGCGGCA
>N_203
ATGCCGTAAAAACAGAGCCTGCGCGTTTCTGGCGGGTTTTCGGGTGGTTTGTTGCCTTGTTTACCGGTTTCCCGTCAGAAACGCCCTGAGGGCATCTCAGGCGGTGCTGATAACGGATGTTATGGTAAATCAAGTGAATGGCAGGTACAAAAGCCGGGAGACTAGTTTAGACTTCTGAAGATATTTTATTTTTCTTGGAAGA
>N_204
TTTTATCTACATGTACTTGGTTAATTTGACCTGCTAAGGTTAATCCGATTCTGCTTCTTTCTACCTGCAGCACCTATGACGCGTTATGGTAAATCCACTTACTGTCTGCCTTCATAGCCATCGAGATAAACAGCTGAAATGGTGTCAGCCAGTAGCCTTGATTTTTTCGGTGTGAGGTCTTTGCTGCGGTAATCGGTACCCGCAAATTGTGTTGTGCCTTGGAGTGAGTTTAAAAATTCCTGACTGTGAAACAGGTGCTGCAGGTAGAAAGAAGCAGAATCGGATTAACCTTAGCAATA
>N_205
GTTATTTTTATATGCATCTTACTTCGTTCAGTTACGTATTGCTAAGGTTAATCCGATTCTGCTTCTTTCTACCTGCAGCACCTATTTTGAGCTGATTTGGTTGTGGGTTTTTAGGGAAATATCTTTATGTACTTATTTGCGTACATGTTCTATGCTAAGCCCCAACAAATGGGGGTTAACAACATGCATGCAATCAATTTTACTGATGCCCGTAAACATTTTGCCGAGACGATGAAGCGCGTCACTGATGATGCTGAACCGGTACGTGTCATGCGCCGTGATGCGCCTGATATAGGTGCTGCAGGTAGAAAGAAGCAGAATCGGATTAACCTTAGCAAT
>N_206
ATGCCAGACGCATCCTCGCCAGCGGGCTAACGGTCGGCACAGTTCGTCGCACTGATTATAACCCCGGCGCCAGCGACGGCGATGCCATAGCGGCACGCCGACCAGAGCGTCTACTGGCGGCAAATCGTCACGCTGCAGAAGGCGCTGCAGCAGCAGACGCGCGAGGGCGGGGCCCAGCTCCGGGCGATGGTGAAACTTCAGCTGCTGCACCAGACCGCTCAGCGGCGGGCGATAGTCATTGACCGCCACCA
>N_207
CTGTCATTGGTTTCGCTATGTGCAGTTAAGCGGTATTAATATTGAACAATTAAACAACGTTCAGGCGCTTTCAGTACATACAGTACTAAGGGAAAACGGGCCGAGTTTACGCCTCCAGTTATTTATAGTACGAAACGTCGTGAGAAGCTCATTTTTATGGCGGAAAAACGTCGCGCAACGCTTCGGTATTACATA
>N_208
GCATTCATAAAGGTTGTGCTTTGTTTTATCTATATGATTTGAAAATGTTTAATTATGTTTCGGCGCTACTGCTTCGCAATCGTCACAATGAAATAGAGGATTATTGCGGCGCGCGTCACATTTAATCAAATTCAATCTGTGTGCATGTATTACATCTGCGAGTAGCGAGAAATGCTGAGCGTAAGGCGCGTTCAGCGCCTTCACCATCGGGAGTGTGTCTATA
>N_209
TGCATCGACGCCGCCATGGCCAGTAACAGCTTCTTCATTTAGGTTCCTTACATGTCTTACCGTCCGTACAGCGCCGTACGGGCAGCGTAGCATTCTGCTCGAGCCACGCCTGTAAATTGTCGCCGAAGCGCAAACTGCGCCACAGGTCGAAAATATTCTCTTCATGAGCGTAGTTTAAATGCACGGTACTACTTTCCCTTCCACCC
>N_210
ACCCGGACGTTGAGCTGTACACCGCCTCTGTCGATAAGGGACTGAACGAGCACGGGTATATCATTCCCGGTCTCGGCGATGCCGGCGACAAGATTTTTTGGAACGAAATAAAATATACCGCGAAAAAAGCCGACTTTGAGAGTCGGCTTTTTTTGAATAAAAGTAATCCACAGCAAATAACAGACGACTCTCAGAGGAATACACTATGACGCGCCGTGCCATCGGGGTGAGTGAAAGACCGCCGCTTTTACAGACAATCCCGCTTAGTTTGCAACATCTGTTCGCCATGTTTA
>N_211
GAACAGCGCCGAGCTCCATTGAGCCGGGCGGTTGAAGTTTAGGGTCAGGTAGGCGACCGGCTTCTGCAGGGAACCATCCAGTTTACGCATCTGGCCGACGCAGTCGTCCATCCACGCCCCCCGCGCTTATGCTCGCGGGCATACAGGTCGAGATAGAAACTACCGCGCAGCTCGTTGTGTTCGTCATACAGCTCGAAGAAGCGCACA
>N_212
ACGTCATCGCCGGCGCCGGACACTGGGTCCATGCTGAGAAACCCGAGGCGGTGTTACGCGCCATCCGCCGCTATCTGACGAGCATCGCCGCCTGATTGGCTAAAATATGCCCGACCGCGCCGCAGAATGCCCACGGTCGTTGGCGCAGCCGTTCGCCTGATGTATGATGGCGCGCTATCTGCGCCGGCTAGACCCCGGCAGCTTGTTCCCGAAGTCACTCAGAATCATGGCAAAAGAACAAACGGACCGTACGACATTAGATTTGTTCGCAAACGAGCGTCGCCCGGGAAGACCGAAAACCAATCCGCTGTCGCGCGATGAACAACA
>N_213
GTGTCCCGCCCTACTCTTCGAGTTCACAGCCTGTGCATTTTGGTGTACGGGACTATCACCCTGTACCGTCGGACTTTCCAGACCGTTCCACTAACACACAAGCTGATTCAGACTCTCAGCTGCTCTCCGTTCGCTCGCCGCTACTGGGGGAATCTCGGTTGATTTCTTTTCCTCGGGGTACTTGGATGTTTCAGTTCCCCGGTTCGCCTCGTTAACCTATGTATTCAGTTAACGATAGTGCAACGAATTGCACA
>N_214
ATTCCTCGCCCGTTTTTTTCCCTTCATCCCTCTCAACGGACAGCTTTCAACCCAGACGACTTCAGGTGCATAGACGGTTTCGGTTTCTTCCATCACAGGTGACCGTGGACCTGTACGGGTTTCTGGCTGGCCGATGATACGGTCCGTGATGTTTTGCTTACTGAAAAGTTCTGCCCAGCAATGACCGCTTTGTCCACACCAAATGACGAATCTTTCCCTTCCCGTCATAGGTATATTTCGTACAAA
>N_215
CCACCACATCTACAAAGATGGTTATTACCAACAAGGGTATCCACTGGGCGATGCGATGGGAGGGGATGGTCAGTTGTTCGCAGGCAAGGTAGAACA
>N_216
ATGTTTATGTAGCGCTTCGTTCAGTTGCGTATTGCTAAGGTTAATCCGATTCTGCTTCTTTCTACCTGCAGCACCTAAGTTTCACCATCGCCCGGAGCTGGGCCCCGCCCTCGCGCGTCTGCTGCTGCAGCGCCTTCTGCAGCGTGACGATTTGCCGCCAGTAGACGCTCTGGTCGGCGTGCCGCTATGGCATCGCCGTCGCTGGCGCCGGGGTTATAATCAGTGCGACGAACTGTGCCGACCGTTAGCCCGCTGGCGAGGATGCGTCTGGCATCGCGAAGGCCTGACTCGCCAGCGAGCCGGCGCCGTCCAACATTCGCTCAATGCCCGCCAGCGCAGGCAGAACCTGAAAAATGCCTTTCAGCTTGAATTTGCCGTGCAGGGACTCCATATCGCTCTGGTGGATGATGTCGTCACGACCGGCAGCACCGTCGCCGAGATATCCCGCCTGCTTTTGCGAAACGGCGCCGCGACGGTTCAGGTATGGTGTTTGTGCCGTACCTTGTAGAGGTGCTGCAGGTAGAAAGAAGCAGAATCGGATTAACCTTAGCAA
>N_217
TTTTTATATTAAGTATCTTCGTTCAGTTACGTATTGCTAAGGTTAATCCGATTCTGCTTCTTTCTACCTGCAGCACCTATATGATTCCGCTAATTCCTTGACTTTATTAATTAAACTGATTATATCTCTGGTAGGAATAATGGGTTTTAGTCGACCAATAGTATCGGGAGTCCATTCATAGAAAGTGATAACTTCTTCCCTCACCATCTTTTTTGATAGTTCTTTGTATTTCAGTACCAACATCTACATTAATAATCCAGTTTTGATTTCTCTGGGCATCATCTATAAATCGTAAACGAGAATTAGGGAATGATTTATAAAAACTATCAAGAATCTTTCTTGCAGAAATAAGATTAGTCCTGAGACATGCAACTTCATTAGGGTAATCTTTTTCACCAAAAATATATCCGCGAAGTTTTTCTACAGCTAATCTCCGTTCAATCTCACTTTCAACTCTTTTTTTCTCTAACCTAAATGAATTATCTGCTTTAAAATATTCTGAAGCGCAATGCCCTCCTATAAGGGCTTCCACTCCATCATTAGTTATTCCAAGCCAGCCATTTTTGTGTTTTTGATGGGAGCCGCTTTTTTTGTGCGAACCTGACAAATCACATTCTCATCAAAACGATACATTCCTACCAGTGATTTAAAATTATCTGGACTAATTTCTTGCTCAGAATTGAAAGATGCCCGCTTTTCTATCTCGTTATAGCTAGAAAAATATATAGCCTTTTCTGCCATATGCACTCCTTAGCCAATTTATGTACAGTTCAAAAATAAACCACACACGGAGTAATGGCAAGCAGATTCGTCCACTTATTCACTAATAACTACCTGATATCTATAGTAACCAGTAAGTGTTTTCTTCGCAATCGTTCGTCATGGAAAACTGCCCGCCCATAGGCGAGCAGTTACGATTCCAGTCAACACGGCATTTCGTGGGAGGTGCTGCAGGTAGAAAGAAGCAGAATCGGATTAACCTTAGCAAT
>N_218
AGCACCTGCTGGCCGGCCGCCAGCGACAGCGACTCGGCGCTGCGTCCGCAGGCGCAGAAGCTTCGGCGGCAAAAAATCCAGATTGTGTTCCAGAACCCGTATGGTTCGCTGAACCCGCGTAAAAAAGTGGCTGGCGTGCAGCAAAGCGTTCTGGCTGGAATAATTCCCA
>N_219
TTTGGCGGTGGCAATTGGTAACCAGCATGGGGTTTATACCTCAGAACCCAAACTGAATTTTGAGGTGGTTAAACGCGTACGCGAGGCGGTATCCGTTCCGCTGGTGCTGCACGGCGCGTCCGGTATTAGCGATGCGGATATCAAAAAAGCTATTTCATTAGGCATTTCGAAAATCAATATCCATACCGAACTGTGTCAGGCGGCAATGGCGGCGGTGCAGGAGAATCAGAATCAGCCTTTCCTGCACGTTGAGCGCGAGA
>N_220
TGTTCCTTGTCGGGGGGAAAACACAAATCAAAGTGTCCATTTAAATTTGACCACAACAATCTGCTTCCTCATATATATCTACATTCCCCCTACTCATTAATAAAGGATGGATGAAGATGCTGAGAGGTAAAAGAGCTGTAATTACCGGTGGTGGCACGGGATTGGTCAGGCGCTGAGCGTATGGTTAGCGCGAGAAGGCGTGGAGGTTGATTTTTGCGCGAGGCGCGCTGATGACATTA
>N_221
CCCAGCGGGCAGCCACCTGCGGGTCAAGGGTGGCGGAAACCTCGCAGCCTTCGACCAGCGTCGGCATTTCGGCTACGCGACAGGCCAGCACTTGTCCAGCAGAGCATCAGGACCAGTCGCGCTTCGCCACGTCCACCCACAGCGTCCCGGCGGCGTCCGGCATATCGGAGACTTTCTTCCCGGTCATCCGATAGCGCAGATAATCCTTCGGCAACAGCACGTGGCGGTGCGCTGAAAGTGCTGCGGCTCGTGACGGCGCACCCACAACAGTTTCGGCGCCGGTAAAGCCCGGCATCGCCA
>N_222
GTGTGCGTTACTTCGTTCAGTTACGTATTGCTAAGGTTAATCCGATTCTGCTTCTTTCTACCTGCAGCACCTATGCGGTGAACGTGGGTTACGACGTGCAGAATGCCAAGCGAGAAGCCTCTGGAAGTCTCGACCTTCGGTCAGCTGAAGCAGACCGCTGCGCTGCCGACCAGTCGCGATACGCAGACCGGTGGCCTGTCCACGATGCATACTTTCCGTGGCGCCGCGTTCTCCACTGCGGATTCGAAATACGAGAAATATAAATTCGATACCATTCTGGATAACGAAAACCTGAACGTCAGCACCAAAAACGGTTGGGTTGCCATGCTGCAGCAGTACAGGTGCTGCAGGTAGAAAGAAGCAGAATCGGATTAACCTTAGCAATA
>N_223
CCGGCAGGCCAATGCTGCCGCTGTGGTAGTCAATATCGTGCGGGTTAACGCTGACCAGCGGGGAACACTCTGTCAGGCCGTAGCCCTCCAGCAGATATTGCCCGGTCAGTTTTACCCAGCGCTCGGCCACCGCCTGCTGCACCGGCATCCCACCGCCGGCGGACAAATGCAGCGAGGAGAAATCAAGCTGCTGGAACTCTTTGTTGTTCAGCAAGGCGTTGAACAGGGTATTGAGCCCCGGTCATGGCGGTAAAAGGATACA
>N_224
GCTTCATCACCGCCTCGTACATGCGCTCACGGCTGATGGAGGTTATCTCAACGCCATTCTTACCAAGCTTCACACCTGAATAGGCAAGCGCAGCATCTGATGGCAACTTCGTGGTATCGGCAAAGAAGGGTTGCCCGATACCGTCACCATTACAACGGGGGCAATGAGGGTTGGGCTCGCGCTTGTGGTTGTAGCCGTAGCCGCCATCATCCAAAGGCTCTCGACGTTTTCGCTCAAGCGCTTCGAGTCGCTTCTCTCTTCGTACTCAACAGCATCACGCCATTGATACTGGTGGCCGAAGCCCCAGCAGTAGCGGCA
>N_225
TTTTAACATTTGCTACTCGTTGAGTTACGTATTGCTAAGGTTAATCCGATTCTGCTTCTTTCTACCTGCAGCACCTAAATGCGGTGCCGGAGGTCAGAACAAAAGAGGTGAAGCCGACGCCAGAGTTGGCGACAAAGCTGGCGAAGCCGCGCCGAACAGATTAAAGCCACCGGAGATATACTCCATTTCGTTCAGTGTTAACTCTTTCATTGCAATTCCTTGTAGTGATTATTTCCCAAAGGGGCAAGAGCCCCGGCGAAAGGTAGCATCGCAGGACCGTGCGGCGCGAGTGATGCCCGATGCGTACTGGCTCAATTTTTCCTCATTTTTTGATATAGGTGCTGCAGGTAGAAAGAAGCAGAATCGGATTAACCTTAGCAA
>N_226
TCAGAAAAGAGGTTTTCGAAAAAGTAGGCGGATTTACTGAAGATTACGGTTTAGGTCATGAAGACTGGGAGTTTTTTGCCAAAATATCATTACAGGGATATAAATTGCAAATCGTCCCGGAACCTCTATTTTGGTATAGAGTTGCAAACTCCGGCATGTTGTTAAGTGGAAATAAGAGTAAAAATAACTACCGCAGTTTCCGTCCTTTTATGGATGAGAATGTTAAATATAACTATGCAATGGGGTTGATACCTTCCTACCTCGAGAAGATTCAAGAACTTGAGAGTGAAGTGAATCGCTTGCGGAGCATCAATGGTGGTCATTCTGTCAGTAACGAGTTACAACTTTTAAATAATAAGGTTGATGGTCTTATTTCTCAGCAAAGAGATGGCTGGA
>N_227
GTTCATCGCCTGCCCTGTGGACCGGCTGCGGAGAGTGCCCGCCCTTGCAGCGACCTGACGGTCGCGCCGGTTCGGCAACATCAGAGAGAGCTCCCATCGCTGCGCGACGGGCCCCAACCGGAGAACCAAGTTAGTTACAGCATTCAAATGAAAATTCATCATAAAACCGGCGCCGGTTTGCCAGCCGGGAGCCCCTCCCCACCACTGAAAAGCGCCGCCGCCCCCGGCCGAAGGCCGGGAGTAGTGTCGCTTTTAATGATGGGTGTTGTAACTATTCTTCTTCATCGCTGTAGGTGGAGCTGTGGGTCAGTTGTTTAGTACACGCTCGTAAGCGGCCCTGCGGGCCCGCTAACGCGGAGATACA
>N_228
TTATCCCGTTTTATTTATTTCCGGGCGGCAAGATGCCATCCAGAAGCTGACGCAGCGCATCGGACTGTTTACCGAAAATAGCATGCACCTGCTGACCAAGAATAATAACCCCTAGCGCGCCCTGCTGCTGTAATGCTTCGGAGTCCACGGCCGCAAGATGGCGAACGCTAACCCGCAGACGGGTAATACAGGCGTCCACTTGCGTAATATTCGCTA
>N_229
TATTGTTTGCGTGCCTTCGTTCAGTTACGTATTGCTAAGGTTAATCCGATTCTGCTTCTTTCTACCTGCAGCACCTTTTACCGCAGCCGGACGGGCCGAGCAGGGTAATAAACTCCCCCTGATTGATGGTCAGGTTGACGGGCAGCAGCGCCCGGGTCGTTGCTGTAGATTTTCTCCGCCGACAGCACCTCGATGGCCGGGGTGGCAGCGGCGGGTATAAAGCGGGTATCGCTCATAGGTGCTGCAGGTAGAAAGAAGCAGAATCGGATTAACCTTAGCAAT
>N_230
CTCCGCTTCAAAGGCTTTTTTGACCGCCGGGCCGGGGCCCCAGTCGGCAGAGAAGGAGTCATAGGTATAGACGGTAAGAACAGGCTTAGCCAAAGCGGGCATGGCGACCAGCGCCAGCAGCGGGAGTAATTTTTTCAACACTTTGCACCTCAGAAAAAAGGGGTGGCAAAGGATTTTGAGTGAGCCTCAAA
>N_231
GTTATTTTTTTTGTGTAACCTACTTCGTTCAGTTACGTATTGCTAAGGTTAATCCGATTCTGCTTCTTTCTACCTGCAGCACCTCTGGGCCTTCGACCCAGCGCTGTGCGGCGATATCCAGCTGCCCGCCGCGCAAAATGCGCCGCTGCCGCTGGACCTGCGCGAGCTTATCGGGCGGATTGCCTGCCGCTATCTGACCCCGGCTGCGTCATCAATCTCGGCACCGGTATTCCCAATGACGTGATTGGCGCCATGATTCACGAGGAACAGCTGGGGAGCAGGTCACCATCACCGTCGAGTCAGATGTACGGCGGGCAGCAGGCGGGTGGCGGCGTGGATTTCGGTATCGGCCGTGATTTGAGCGCGATGATTAGCCACGGAATCAAATGCTCTACTACAACGAGCGCGGGTCGACATCACCTTTATGGGCGCCGGCGAGATGGACCCGCACGGGCACGTCAATGCCACACGGCTCGGCGCATCCTGAGGTGCTGCAGGTAGAAAGAAGCAGAATCGGATTAACCTTAGCAAT
>N_232
ATGGGCCGCAAAACTAAAAATGAAACAGAAAAAAAAGGGCAATACGCTTCATGCTGACCTCAGAATAAAAATACAAGCGGCGGACATTGCCGCTTTATTATTGTTTATTAACTGCCCCATCGCGGGGCAGTTTTATTTTCTGACGGAATTACTGGTAAGTAATTTCGTAAGTCGCGTAGCTGTTAACCACACCGGTGGTTACCGTGGTCGGCGCGCTGGTGGCGTAGCCA
>N_233
CTGGAGGATGCCTTCCAACCAAAATGGTTAGCCGTCGCGCCGGGCGCTGGGCCTTTGACGAGCGCTATGCGCGTCTGCTGATGATGCGGGTATCAGGTTCGTGCTCGGTGAACCCGCGGGTGAACTGGAAGACCGCCAAGGGGGCGCCGCAGGGCGATGGCGGGACCGATTATCGCCGCTTTCCGCGGCGTGCCTCTCCTCGATGAAAATGACATGAGCCGCGAGGGTCACTCGCCGCTGCTGGAAATGCCGAAAGTGCGACCATCCAGTACAAGCACTCAGCGTGGATGAACAGCGTGAAGCAGGGCTACGACCGCCTGCGCGGCAAAGTCATCCCA
>N_234
AGTTATGCAGTTCTCTGTAGGCCCGCGCAAGCGTAGCGCCGCCGGGCAATCCCGACGATTGCATTTTGTCAGCGGTCTGGGCCGCCCCCTCAGCAGCTTTTGTTCTGTCGCTTCGCGGCACGAACCACCAAAACAACTTATCAATCTGGCCAATACTTAGTCTTTTAAGCAGGTGAGCTTTGTCGCTATGACGCACTTTTCATCCAAGGAGAAAGTAATGACAACGCATCGCAGTGAAAAAGACTCGATGGGCGCCATCGAGGTCCCGGCCGATAAACTCTGGGGCGCCCAGACCCAGCGCTCGCTGGAGCATA
>N_235
GAAAAGAGAGAGCAAAATAGATATGGGAAACAATTGGGGACAATAAACGATATCCTATATATTTAGTTGTCATGATGCAGGGCAAAAGAGAGGATTAGGTAATTTTAAAACGCCTAGCAACAAGTCAAAATTGTTTATTACAGGTTAAATTAAAGTCAAACTTGCTTATGAATTAAGGAGTAGTTTCTTTAAAATATTATCATCCCTTGTAACAAGGGATACAAATGAAGTACGAGTCCAGTCAATTTGAGGCCGCTGCGGAAACCTGAGCGGCTCTTGTGGTTTGATTGGTGAATCGCAACAGACTCAAATTTTATCCATCAAATAACGATGCGTTTTCGATGCCATGCTGAGCAGCTTGAAAATTCGAGCGTTTATGGTTTTTCATCGCTTTTAACGGGTAGCAAACCATCTTTCGGTCCAGTTTCAGTCGCAGGTGATGATTTACCTGTTCAGTGGACTAAATTCTGGAAGATGCATTGTGCCTAGGTTCAGCATTGGAAGGTGGCGCAATTATCGCGCGTTCTTTTGCA
>N_236
GATTATCATCCGGGCATTCGATTCTGCCGCGCCTGTTCAAGGTAGTACGTCACCCCGCCGCCGCTCATCCGCGTTTCGCCGGGGTTATTGCCGAACAGCACCACAGCTGACTGTTTTCAATATCCGATGGGCTGTTGCCGTCCGCCCAGCCGCCGTAGGTGTAATTCAGACCGGCAGCAATCTGCGCTGATGAATAGTCGCCATAATGGTTGAGATAGCCACCGCAGA
>N_237
CGTTCTGGAGCGCCTTCGTTCAGTTACGTATTGCTAAGGTTAATCCGATTCTGCTTCTTTCTACCTGCAGCACCTGAGACCACACTACATCGCCGCCCAGCACAACGGCTAAAGCGCCAGTGACAATCGCCGTAATTTGCAGATTGCCGCCAAACCAAAGGGTGAACTGGCTAAAAGGGTGTCCATGCCGTTCGCTTTCCGGGATGTAATCAATCGACCACCTTCATTCATTCCAGCATAATTGCTCTTTGACTAGGTGCTGCAGGTAGAAGAAGCAGAATCGGATTAACCTTAGCAA
>N_238
AGCACGATGTAAATCCCCTCGAAAACGGCGCCCTGTTTATCGTCGCCAAAAAGCTCCACCTGCATTTGCACGCGGGCTTTACGCCCGCGTGCCAGTCAGTAGAAATAGCCGCTCAGAGAACCGAGGTCGGCGATGGCGCTGGGGCGGCCGCTAATAGGCTGGCTGTAGCGGATATA
>N_239
TTTTTTTGTTGCTTTCCTCTACTTCTTCAGTTACGTATTGCTAAGGTTAATCCGATTCTGCTTCTTTCTACCTGCAGCACCTAACAGGCTCTGATGGGTTTTGGTCTGAATAAGCAGGAAAACGCCGTACATGGCCGCCGAAATTACCGCCACCAGCAGCGATTGCCCGGTGCTGAAGTTCGCGCCCGGCAGCGCCATCGGAAAGACCAGCACGATAATCAGGTGCTGCAGGTAGAAAGAAGCAGAATCGGATTAACCTTAGCAATACG
>N_240
TATGAAAATGAAATCAATCAAGAGCTCTTCAATCAATAGCAGCAACTCTTCCAGATTGCCCTTGCGGGGGTAGGTTTGTAGCTCCTGCAAACCCAAAGTGTCCGAGTTGCAAGACCGAGTACGTGCACAAATGGGATGCAGTGTGAAAAGGTTGAATGTACCTTTTATGCCAATCTTGGATGGTTCCTA
>N_241
TGATAGCGGACTGAGCGCCAAAGATATTAAGACGTTGTTTTTCGGTCGCGATGACCGCAAAGCGGTGAACCGCCCCGAGGAGAGTCCGTGGGACGCGATTGGCCAGCTGGAAACCGCCAGCGGCAATCTGTGTACGGCGACGCTCATCTCTCCGCATCTGGCGCTGACCGCGGGCA
>N_242
ATCGCGGCGCATTCTGTGGGCGGGTGCTTCAATCATGCCGGTGCTGGGCTGCGGCGTGCTGTTGCTGATGGCGCTGGGCGGCGTTTACAACATCGCGCTGATTTCGCTGGCCGGGGTGCTGTTGAATATCGGCACCGCGCTGTTCTGGGTGCTGCAGGTTATA
>N_243
CAGCAGGGGGCGCCGCTGGAGATGCTCCTGCGACCGAAAAATAGCTTTGTACAGACCTTTTTTGGCCGCAGCGAGCTGGGCGTGCGCCTGCTGTCGCTGCGCGAGGTATGGGACTATTTGCGTCCGACGAACGGCTGGCGGGCGAGGGGCTGACCGTCACCATGACA
>N_244
GCTAGGGCTGGATTTGTAGCGTTTCAACTTTCAGCGCCAGTCCGCAGCTGCGATAGTTGCTCAGGCCCGTGACTTGTTTCAGACCGCGACCGCGATATTTCCAGCCATCACCGGCAACCTGAGACTACCGAGATTCTTTCCCCACTCGCCCCATACACCAGATTCGCGATTGCTCGCTGATTAGCTGGCTGCGTTGCCGTTCTGCCGAGTGCGGCGGCCTGCTCGGCGGTGATACGGTGTTTACCGAACGTCAGCACGACAAGGTTATCTGCTGCATAGTTCAGATTTTCCCACCAGCCGGGTAAAGCCTCA
>N_245
GCGGCAACGGGGCAAAACTTCGGTGCGCTCCTCATTCTGGGAACCTCTACCGTTATTCCGGTTACCGAGCGCATTCGCCAGTATTCGGCCATTGAAGATATCGGCGATGATTTTGGCGCTGACTCCCCGGAATACGAAGCAGCGACCATCTTCTTTTCACAATCACCAAAACCCACGCTGGTCTATA
>N_246
TGCCTGTTATCATCTACTTCGTTCAGTTACATATGCTAAGGTTAATCCGATTCTGCTTCTTTCTACCTGCAGCACCTGATATCAACCGCCTCTTCAGCCTGCCAGCCAAAACGGTGGGAACGGGAGGCCGGGTTACCAAAGGTCCCGTCCATGGTCAGGAACTGCATCATTTTCTCGGCAACACGCGGGTCCACCGGCGTGGTTGCGGAGTAATCGAGGTAAATCGGTAATTTCACTGCTCTTTAAACTCCGTACATCACTCAATGCAAGGAATCAGGCAACCGGCTTGATGTACGACCGAGTACACGGAATGTCAGGTGCTGCAGGTAGAAAGAAGCAGAATCGGATTAACCTTAGCAA
>N_247
GCCATTTTTTTGCTCGTTGAAGTCATCATTTTTTTTCTCCTGAATAATCTATTCATGGATTACAGCGCTCCTTTAAGCATAGCCTGATAAAGCAGCTTTAGGGCAATTCCATGAAGTTAAGGTGCGCAGGTGTCACGAAAATCACGCAGGTGATAGTCACTTCCTGTTATATCGCTAATAATAATTTTACTTTTTTTAAAATTTATCGTCAGGA
>N_248
ATTGCATGTTTAAAAGACCTTCCGCTCCGGCATCGTTGTACACGTCGAGCCAGCGCCGGACAAGTATTTCTGCGGAGAGATTAAACCGGGCAGCCGCTTCGCGCGTTCGTCAGGCGGTCACTGATAACCGCCCGGACGACCGCGAGTTTAAATTCATCGGAATAATGATTATTTTTTGCAGTCAGGCCTTCTGCACCGTGGAACTGCCATGCCCTGACCCAGCGACGGACAGATGTTCTTTCAATACCAAAAAGGTCGGCTGTACTCTGTTCTCCGTCTTTACGGACAAATAATGATTAACCACAGCCAGTTTTGTTTCAGGGGAATACTTTGGTTTAGCCATAAAATTGCACCTTACTCAGTTGGGTGTCCAACTTTTGGGGTGCAGTCCATGCGCTTGCGCGGGCCTACAGACAGTCAGAGCCGGATGCGTTGGCCGGGTAAGGCGCCAGCCGCCACCCA
>N_249
TCTTCTGTAACACGTTCAGTTACGTATTGCTAAGGTTAATCCGATTCTGCTTCTTTCTACCTGCAGCACACACCTCCACCTTGGTGGAGTGAATATACTTTTCAATGAGAGTGCTACACTTTACAAAAAGAGTGTAAAAAATCACCTAGATTCAGAAAAAGAGCAATTTTCAAATTAAGAAAAAACGTTGATGCCTTTGATGAGGTTATTTCATCATATTATCAGACTTACCAATTTATTCGTGATGAAATGAAAATACTAAACCCTAAAAAATAGTGAGATTTATGATTTCAGCAATGAGATGCTCATGGTGTTAAATAGATTTCTAACTAACTACCAGAACAACTACAAGCGTTGGTATAAGTACATATCAGACGAATGAGGTTGTTGATAGGTGCTGCAGGTAGAAAGAAGCAGAATCGGATTAACCTTAGCGAT
>N_250
GTTATGTCGTGTTTGCCTTTCGTTCAGTTACGTATTGCTAAGGTTAATCCGATTCTGCTTCTTCTACCTGCAGCACCTATCATCTATAAATCGTAAAACAGAATTAGGGAATGATTTATAAAAACTATCAAAAATATTCTTGCAGAAATAAGATTAGTCCTGAGACATGCAACTTCATTAGGGTAATCTTTTTCACCAAAAATATATCCGCGAAGTTTTTCTACAGCTAATCTCCGTTCAATCTCACTTTCAACTCTTTTTTTCTCTAACCTAAATGAATTATCTGCTTTAAAATATTCTGAAGCGCAATAGGTGCTGCAGGTAGAAAGAAGCAGAAATAAATTAACCTTTTAGCAATAC
>N_251
GGAATCGCTTAGAACCAGTGAATGTCCGGTGGCGAGAACGTTGGAATCAATTGGTGAACGCTGGTGCCTGATGATTATCCGCGAAGCATTTGACGATGTGCGGAGATTCAGCGAGTTTCAAAAAAATTTGGGGCTGGCCAAAAATATCCTTGCCCTCGCGGCTGAAGCATCTGGTTGATATCGGTATTTTCGAGATTTTACCGGCATCGGATGGCAGCGCGACCAGATATGTTCCTGACTGAAAAGGGGCGCTCCGTGTTTCCCATTGTTGTGGCGCTGCGGCGATGGGGAAAGCGTTATATGTTTGAGCAAGGGGAAACCTATTCGGTCCTGCTGGATAACGCGCACGGCCAGCCCCTTCAGTATCTGGATGTGCGTTCCGCTCAGGGGGATAAACTCCGGACCCGGCGACTGTCATCGCCGGCGCATTGTGTCCCGATACCCGCGCCGAATAATGGCGTGAAGAATTTGCAGGATACCAGCGAGTACGAGCGTACCGCTAAAGGGTCATGGAACAATCCTGACGTGTTTTTTTGCGAACTGCTTCTGATGCCAAAGCTCCGGACGCGTGAAAGTGACCCACCGCCAACCGCAGGAGGCGGTGCATTAACCATTTACAATTATATTTTATTTGAATGTATTCATGTTACATATTAAATTCTGCTTACTTTATCGACGATGAGGCAAGGATGCGGATGTGGAGGACGTAATCCATAACAATATTGAGGGTTTTCTGCTGTTGTTATTAAGCATGTAGCAGTTGCTGGTGGTATTCGTTGGCGTCGCAATTTCATTCTATACCATGCTGTTACGCAAGACGGCGCTGGCCTGCCTGCTTTTCGCCCTCGCCATCGGCGCCGCAGGCTGGAGTCTCGCTTAGCCGCTGGCCTCAGGGTTTATCCAGCAGGCTCATCTGGAGGCGGCGGCGCCATCATTCAGATTGGCGGGCGAATGCCAGTCGCGACCCGCCAGCGCACTGA
>N_252
GTTTCGCGGCGAGTTTACCGAAATCCTGCTCGATGAAATCAGGTCTTCCGCGAATATACCGGGCTGGCGCTGCGCCAGTCCTGCCTCGTGCTGGCCGAACTCCTTCTGGTTTGGCATTTCGGCGACCCGGGGTGAACAGGGGTTTATCGGCTCGCAGTGTCTGGGCCGGGCAGAAATCGCCATCCGTCCCGGCGGATGGAGTTGGAGCTGGCACGCAGATGGTACCGCCCGTTCTCGGGGTAGTGATTTCGCAGGAGGTGATA
>N_253
TGTTATGTCGTCCTTCGTTCAGTTACGTATTGCTCAAGTTTAATCCGATTCTGCTTCTTTCTACCTGCAGCACCTGTATATTTCAGACCTGCCCGGTATTGTGCTATATGACACTATACCATTCACTGAATATTCAGCTGAATTACTGAGCACTTATTCAGTTAAGGAGTCAATTTCATGCTTCCATCCCTGAATCATATTATATTAACCGTTGCTCTTCAGGCGCTACGGGAAGGAAATATTCATCACTGCGAAACTATGGGATTCACTTACGATGAAATGAATTTGCTCAGGTGCTGCAGGTAGAAAGAAGCAGAAATCAGATAACCTTAGCAATAC
>N_254
GGTGGTCACCTTCACCGGTAAAGTGCGTAACCACAACCTCGGCGACAGCGTGAAGGCGCTGACCCTCGAGCACTATCCGGGGATGACTGAAAAATCGCTGGCGGAAATTGTCGAGCTGGCGCGCGAGCGCTGGCCGCTGGGCCGGGTGACGGTTATCCATCGCATCGGCGAAATGTGGCCGGGGGAAGAGATTGTGTTTGTCGGCGTCACCAGCGCTCACCGCGGCAGCGCCTTCGCCGCCGGCGAGTTTATTATGGATTACCTGAAAACCCGCGCGCCGTTCTGGAAGCGTGAAGCGACGCCGGATA
>N_255
TTTTTTATTTTTGGTTCTTCGTTCAGTTACGTATTGCTAAGGTTAATCCGATTCTGCTTCTTTCTACCTGCAGCACCTTACCTTCTTCAGCAAGTGCAGGTCAATAAAAGGACCTTTCTTGAGAGAACGTGGCATGGCTTATCCTCTAAAATTATTTGCTACGGCGACGTACGATGAATTTATCAGTACGCTTGTTGCTGCGGGTCTTCTTACCTTTGGTCTGCAGGCCCCACAGGGGATACCGGGTGCTTACCAAAGTTACGACCTTCACCACCACCATGTGGGAGGTGCTGCAGGTAAGAGAGCAGAATCGGATTAACCTTAGCAATAC
>N_256
GTGGCCATCCCGGCGCTCAGCCGCTGCACCATTCCCGACAGCACAAACACCAGCGCCAGCTGGGCAATAATCAGCCCGAAGAAAGTGATTTTGCTCGAAAAGACGAACATCATCACCGCCGGAGTATTCGCTGCAAACCACGCGATAAACGCCGTCAGCAGCAGGCCGACCGTCATCCAGCCGTACACCTGCGCCATGTAAGTCTGCAGGCCGGTACGGCCCTGCACTATTGAATCGGAACGCGGATATCTGTCCATGACTCTCTCCTTGATTAACAAAGTTTCACCCTGTAAGCGTATA
>N_257
ATCGACCAATTCACCAAAAAGTTTTCTATTTTTATAGACCAGTTTCTGGTAGGAATATTTTCCTGTTATAAGCTGATATATTTTAGACTCCGATTCTGCACATAGGGATAGCCATGTATCAGGTTTAAACTGTCCTAACCCTACCGCTCCAGAACCAGTAGGATTGGTCGCATTTGCTTTCCATCTTGACTCA
>N_258
CCTTGCTATGTGGTTACTTCGTTCAGTTACGTATTGCTAAGGTTAATCCGATTCTGCTTCTTTCTGTACCTGCAGCACCTGTAACGGGGCTAAACCATGCACCGAAGCTGCGGCAGCGACACTATGTGTTGTTGGGTAGGGGAGCGTTCTGTAAGCCTGCGAAGGTGACCTGTGAGGGTTGCTGGAGGTATCAGAGGGTCAATGCTGACATAAGTAACGATAAAGCGGGTGAAAAGCCCGCTCGCCGGAAGACCAAGGGTTCCTGTCCAACGTTAATCGGGGCAGGGTGAGTCGACCCCTAAGGCGAGGCCGAAAGGCGTAGTCGATAGGTGCTGCAGGTAAAGAAGCAGAATCGGATTAACCTTAGCAAT
>N_259
CTGACAATACGGTGATGGCCCTCACGGCGGAACAGAATGCCGCCACTGGCGTGGGAGTGCAGTTAAATTTGAATGGCAAAGCACTGCCGTTAAATACCGATATCAGCCTCTATACTTCGAGCCGCGCGACGGTGACCAACAGCGGCGCGGATGCCAGCTACAGCTATTTCACCAACCCCGACAGCCCCGGAGGCGCAGCGGCCATGCAGACGCTCA
>N_260
TCTTTTTATGTCTGTTTACTTCGTTCAGTTACGTATTGCTAAGGTTAATCCGATTCTGCTTCTTTCTACCTGCAGCACCTTTATACCTCAGAACCCAAACTGAATTTTGAGGTGGTTAAACGCGTACGCGAGGCGGTATCCGTTCGCTGGTGCTGCACGGCGCGTCCGGTATTAGCGATGCGGATATCAAAAAAGCTATTTCATTAGGCATTTCGAAAATCAATATCCATACCGAACTGTGTCAGGCGGCAATGGCGGCGGTGCAGGAGAATCAGAATCAGCCTTTCCTGCACGTTGAGCGCGAGGTCCGCAAAGCGGTTAAAGTGCGCGCTATGGAGAAAATCAAACTGTTTGGCTCTGACGGTAAAGCGGAATAGGTGCTGCAGGTAGAAAGAAGCAGAATCGGATTAACCTTAGCAATAC
>N_261
ATGGTGAGCGGCCGCTGGCTGTGGAAATATCCACGCGTGAAGGCTTCATCGGAGGAAAGCTGAGCCGTTTGCGAGGCTAATCGCCATTTTTTGCGCAAAGTGAAGAATAATTCGGCAAACGATTCATTTTATTGAAAACAGGCTTTGACAGCGCCGGGCGTCATCGATAATATGCGCCCCGTTCACACGATTCCTCTGTAGTTCAGTCGGTAGAACGGCGGACTGTTAATCCGTATGTCACA
>N_262
CCAGTCCCGTGTTCAGGTCCAGCAGGACGCCTTGCTTGTGGTTGACAGACAAATGAGTTACATGCGCCAAGCAGGTCTCTGCCCGCATGATGACCCGCTACCAGAATAACTATCATTTTGGGGGGAATCTGTAATGCTGGAGATATGCCATTGCTGGCGGCGACTGGTTACA
>N_263
TTTTTATGTACCTTCTACTTCGTTCAGTTACGTATTGCTAAGGTTAATCCGATTCTGCTTCTTTCTACCTGCAGCACCTGAGAGTGATGAAACGCCATTTCTGTTTCATCAACTTGTGTGAACTATATCACACTTGGCGCTTTATTCACCAGTCAAAAAATGAGCTTTTGCTGCGTTTAATAACTATGAAGTTTGTGTGGATATTGGTGAGCAACCCCGGGAAGCATATTTTCATTCACTGCCTAATGATTATTATTCTGCGGGTTTTATTACCTGTTCTTGTTTATTACACGGAGAAACCGAGTCAGATGCGCGTCTATTCTTAATCTTGCCGGAATATCTCCCGAATACCTGATAAATAAGTATTATTCATCACCATCAGAGGTAAAACTGACGCTCGTGAGGGCTGTCGGATGTCAGCTGATGTCTATCGCAATCGCGATAGGTGCTGCAGGTAGAAAGAAGCAGAATCGGATTAACCTTAGCAAT
>N_264
TACTCAGGCACATGGCGCTGAGTAAAATCGGCTGCAGGAACGGCAGTACCACGCCGTTGATTTCCGCACAGTCGCCGAGCGCATAAATCGCCGGGTCGCTGGTTTGCAGCTGGCTATTGACCACAATACCGCGGTTAATCTGCAGTCCGGCGTGGCGCGCCAGCGACGTTTCCGGGCGCAGGCCGGCGGCGGCCACCACCGCATCGACGGTTATCGCGCGCTA
>N_265
GGTGAACGGATAGAGTTTGTCCTGAACGCTTTGTCCGGGGTGATTTCCGCCAGCAGGCCCGACTGCGCGTAGCCGCCGAAACGGTCATGCGCCCAGAAGATGATGTCCGGGCCGTCGCCGGTCGCCGCAACCTGCGGAAATTTCTCTTCCAGCTTGTCCGGGTGTTCTACGGAAACTTTAATGCCGGTGTCTTTTTCAAACTTTTTACCCACTTCAGCGAGGCCGTTGTAGCCTTTGTCGCCGTTAATCCAGATAACCAGCTTACCTTCTTCAATTTTA
>N_266
GTCATAGGCTTAGCGGCGCACCACCACCAGCTTCTTAAAAAACACCTCAATCCAATTACTCTACGATATTCTATATTCTGCCCCATGGGGAAGGACGAGAAGCTTGCGACTAAGGTTCGACTCGAGCGAAGCGAGAGAACGTTGCCGCAGGCAACGGCCCGAAGGGCGAGGAGCGATAGCGACGAGTTATCCTTCCCCCCACCACCATCTTCTTTTAAAAAACACCTCAATCCAATTACTCTACGATATTCTATATTCTGCCCCACGGGGAAGGATGAGAAGCTTCGACCAAGGTTCGACTCGAGCGAAGCGAGAGAACGTTGCCGCAGGCAATGGCCCGAAGGCGAGGCGCTTTAGCGCCGAGTAATCCTTCCCCCACCACTGTTGCACTCTCAGCCACCTGTCCTGCTGTCTCATCGCTCGCGCTTCGCTTAGCGAGGCTACAGGTGGTGCCGTCTGGTGACCCGGACA
>N_267
TAGCTATGTGCAAATATATAAGAGCTATTAAATATAATCAATAAACGACATGGGTATTTCATGAATATTATTTTAGTAAACACGTTATATTATCCATATAAAATAGGTGGTGCCGAGGTTTCGGTTCAGATATTGGCCGAGTCATTAATTGAGAAGGGGCATTCGGTGACGAGTCGTTAGTATTCATGAGCATAATGAGCGTAAAGATACAGAACATAACGGTGA
>N_268
CCTCTTGAGATGTATAAATGACTGACAGGATACTGCCGTCCTGTTAGGCGAAGGCTTCACCCTGATGTGTCTCGGCATGGGCTTTGTGCTGGTGTTCCTGCTGCTGCTCATTTTCGCCATCCGGGGAATGTCCCTCGCCGTCAACCGCCTCTTTTTCCTGAGCCGCCTGCCGCCCCAAACCGGCGCCGGCCGCCGTCGCGCCCGCCGACGATTTCGCCCGCCTGAAGCCGGCGATTGTCGCCGCCATTCACCACCATCGCCGTCTTCACCCTTAATTCACGGAGGAATTCATGACCGTTGCCATTACCGATGTCGTCCTGCGCGACGCCCACCA
>N_269
GTGCCTTAACATTTTTTCTATGTACTGAACGAAGGGATAATTTTGAGACAAGGATACAATTATATGAAAGTGAATTATCTGGCACCGTTATTATGTATTGGCGTGTTGGCGCTGACCGGTTGTAACAAGATACCAAAGAAACCCTCCGAAAGTAATTTCAAAGAAGCCGCACAGCAGTATCTGGATACTGTATACCCGGCATGTTATATCAAAGCTAATTTCCCTTACAAAACAGATGGTTTCAACATTAACAACATGCCAGAAATATTGCATGCAATGGCAGAAAAAGGGTTGTTAACTGAAACAGAATTATCA
>N_270
AGCCAACTGCGGGCTGATTGAGGTGAATGGCGAGAAAATTCCCCTCGCTCAAGTTTGCCGTCGCGGTGGCGATGGCCGTCGGCTTCTGCTCCTTCCTGTTCAACCCGCAGATTATCTTCCTGAAGTTTCTCAACGGAGTCATGTGACCACTCGCGTACTTCTACTTCAATCCCGTTATCCCTA
>N_271
ATCTTTTTAATTTTACTTCGTTCAGTTACGTATCGCTAAGGTTAATCCGATTCTGCTTCTTTCTACCTGCAGCACCTAATCAATAACTTACTTTCAATTTGCAGGAATCCTTTCTAAGATTGTCATTTGTATTGGCGTACAAATTTCAACTAAATGAGATGCCCATGTCCTCTTGTAGAGAGAGATGGAGAGTAGCCCATCCTGAACTAAAAGTGAGTACCTTCAGGGGCGGGGCCCAAGAGGTAAGATACGAGCGACGGGTGGTTCAGGCGCTTTAGCATGGACGTAAGTGAACCGTATTGATGCTCGTTTTATGGCTGAGGTGCGTTAATAAGCCCGTTTCCAGAGGTGCTGCAGGTAGAAAGAAGCGGGAGTGACAGC
>N_272
ATGCTGAATGCCTCCGGCGTAAAGGCTACATCGTTTAGCCAGAACCGGGCATTTTACCGTCCATCCACCGATGAGATTGTATTACCAGCAGTCGGTCAGTTTTTTTCTGATGCTGATTATTGGGCGACATTGTTGCATGAGA
>N_273
GTCATAGGCTTAGCGGCGCACCACCACCAGCTTCTTAAAAAACACCTCAATCCAATTACTCTACGATATTCTATATTCTGCCCCATGGGGAAGGACGAGAAGCTTGCGACTAAGGTTCGACTCGAGCGAAGCGAGAGAACGTTGCCGCAGGCAACGGCCCGAAGGGCGAGGAGCGATAGCGACGAGTTATCCTTCCCCCCACCACCATCTTCTTTTAAAAAACACCTCAATCCAATTACTCTACGATATTCTATATTCTGCCCCACGGGGAAGGATGAGAAGCTTCGACCAAGGTTCGACTCGAGCGAAGCGAGAGAACGTTGCCGCAGGCAATGGCCCGAAGGCGAGGCGCTTTAGCGCCGAGTAATCCTTCCCCCACCACTGTTGCACTCTCAGCCACCTGTCCTGCTGTCTCATCGCTCGCGCTTCGCTTAGCGAGGCTACAGGTGGTGCCGTCTGGTGACCCGGACA
>N_274
ATTGAACGTGACAGAAGTCGCGCAGGTAAAAGGTCTGCAATCTCTGATGGGCAATGATAAAGACTATATTGCCACCCGCGCCGCGTACAAACTCAACCTGCACGGCCCGGCGTTATCGGTACAGACCGCCTGCTCCAGCTCGCTGGTTGCCGTGCATCTGGCCTGTGAAAGCCTGCGCGCAGGCGAATCCGATATA
>N_275
CCGGACGCCAACAGTGAAACGCTAATTCGCGAAGCGCTGCGCGCTGCGTTGTGAGGTAAGGGATGATTGAAGCAGACCGGCTGGTATCGGCAGACAGCAGCGGCTTTGAAGAGGCCGCTGACCGCGCCATCCGCCCAAAATTGCTGGCAGAGTATGTCGGCCAGCCGCAGGTGCA
>N_276
GCTGGCTGAGTCTACTTCGTTCAGTTACGTATTGCTAAGGTTAATCCGATTCTGCTTCTTTCTACCTGCAGCACCTCGAGCTGTGGCTCAACGAACGGCGTTGCGATACGCTGCCGACAGAGCATCGGCGCATCGGCATTCTGTTTCAGACCGTTACTGTTCGACCATTTCAGCGTCGGGCAAAATTTACAGCTGGCGCTGCCGGAGAACGTGCGCGGCGAGGCGCGAAAAACCGCGGTGGAGGAAGGTGCTGCAGGTAGAAAGAAGCAGAATCGGATTAACCTTAGCAAT
>N_277
TCTTAACGCAACGTCTGACGGCGAAATCCGCGTTTTCTACGACTACATTCACGCTCTGCAGCAGTCTGTTTTTAAAGACAACCTGAAGCGCGTGATGGACATCATTCAGCTCTATTCCATTTTCAGCGGGGTACATTGACGATAGGAATAACCTTCGACTTTTGAGCCGCTCTACGAAATGAGCGCTAAAGAGCGGGCGGAAATTCGCAAAGTAGACGCGGACACAGACGCTGTCTATCGGGGCGCCAGCGTGCTCTGGCAACGAAGTCCGTGAAAAAATTGCCGGTGACCCGGATTCGCCCTATCACTCTCTGGACCTGAATGATGACCTCGAAATCGAAGACGACTACGACGAAGAGGAAGAAGCAGACCCT
>N_278
CACAGCCAGCCGTGGGCATCGCGACCAAAGGCCAGCGCCACGCTCACCGCCAGCAGCAGCAACGCGACGCCTGCGAGAACAAACCATTGCACATGATAGCGCTCAGGCTGCACATTATCGCCGCCGTTCATCACCGGGGCGCTGATGCTGCGCAACCGCGGCAGCAGCCACAGCAGCAGCGGCGCGCCAATCAGGGCGGTGACCGAGCCGGTGGAGACTTCCCGCGACA
>N_279
ACACCGTTTATCAATAGGTTGTGTTGCATAGCATTATCCTGTTTCATGGTTTTATTTCCCGTTTCCGGCGTCGTTATCGCCGTCGCGGGTGAGCCACAAGGCCCCTAAGATTGGTATCGTCGTTACCAGCATCACCAACAGCGCGACAACGTTGGTGACGGGCACATCA
>N_280
CCAGCGCGCCCAGCGAATGGCCGACCAGTATGGTTTGCTCTCCCAGCGCGGTCCAGCATTCGCGCCAGCGCGTCGGCGTAATCGCCGGCATCCGCCGGCGTCGCCGCCAGCATCGGGCTTTCGCCATAACCGGGCATATGCGGGCAA
>N_281
GCTGTGTAACCCTACTTCGTTCAGTTGCGTATTGCTAAGGTTAATCCGATTCTGCTTCTTTCTACCTGCAGCACCTACTTCAACATACTCCCGGCCTTCCGCCAGCCGCTTCGCCCGCGCCTCTTCGTGCGGGGCCCCCCACGGCAGCTTAATGTGGACGCCGCTGTCGGCCAGCAAGGAATCGAGAAGCTCCTGCCAGCGGGTTTCCGGCCAGTGCTTATCGTCGCGGGTGGTGGCGTGCAGAAACACCAGATAGGGCGCGGCAGCGCTAGCCTCGTGCTGCAGGAAATGGCGCGCAATAGGTGCTGCAGGTAGAAAGAAGCGGAGTCGGA
>N_282
CTTTGCCTGTTCTTCGTTCAGTTACGTATTGCTAAGGTTAATCCGATTCTGCTTCTTTCTACCTGCAGCACCTATGTCAATTCAGGAGGTACTGGTCAATGCCATGCGTCAATTTGGGTGGTTCCGATTTTTGGGGTTTCAGGATGTCACGAGCCCGGGAGAGGTTTAATGCGTAATTAGAGATAAATACTAAATATATTTGCTTTTTAAGCATTAATGCACTTGGCGCAATATTGTCAGTATATTTTTGCTTAAATTAAAAAAGTTAAGCGCTGGCAAAAAAAACCAGCGAAGCGCTGAAATAGCTCAATGACGGTATACTTCCCACATAAAAATGACGCATGAGTTATTCTCAGAATATTTCATGCGGGATGGCTGGTCCCGCGAAACACTTCCTGTTACATCATAACAGGTTGGTCACAGGAACTAATGAGCAGACACCAGAGGTGCTGCAGGTGGGAGAAAGAAGCAGAATCGGATTAACCGTGAAT
>N_283
CTTCCATGAAGGCTGTGTTTCGGCAGACTGATGACTATCCGGCGGGGAACCCGCCGGTTAAGGAGAAAGCACTGAAACTTGCACCACAAAGCCGCGATATCCTGCGACAGTACAAAGCCCTGATTAATGCCCGCCGCCGCGATGCCGGTCAGCGGGAACTGACCACTGCGCAGGTGATGGATGTGAATCTTGACGTGACCTGTCAGTGCGCCGTGTGCTCTATTGGCGGCCATTTAATTCTCAGGGGGGAGAGGCCAGATAAATCACAGGGCAGGGGGGAACA
>N_284
TGGCGACGTTCATCACAATGACCGTCTCTTTGCGCTCTTTCGGCTGCGGCGCGGCGGGCTGCTGCGGCTCTACCGGCTGCGGTTCCGCGACGGCGGGCTGCGACGCGGCAACAGGCTGTGGCGCAGGCTGCTGCGGGGCGGCTGGCTGCGGCTGAGCGACGGTCGGCGTCACCGGTTGCGGCGCGACAGGCTGCTGCACAACAGGCTGCGGCTGGTGTT
>N_285
CTAATGCGGACACCAGTCGGCAAAATCTTGAAGCGTTGCGCGCGTTTGGCTGCGCCATCGCTATTGATGACTTTGGCACCGGCTATGCGAACTATGAACGTCTGAAACATCTACAGGCCGATATCATTAAGATTGACGGCTGCTTCGTCCGCGACATCCTCACGGACCCGCTGGACGCCATCATGGTGAAATCGATTGTCGAGAA
>N_286
TTGTGTTTATGTACTTCGTTCAGTTACGTATTGCTAAGGTTAATCCGATTCTGCTTCTTTCTACCTGCAGCACCTAACCCTGCTGACTGAGCGCAAGGCTGAATTTGTCAGCAGGGTTTCAAAATCCGGCACATCCACAATTTGCGGCGGCGGCAGCTGGGAAAGGTCAATAACGGCCATTGTCTGCTCCTGTCGATACGGAAAGGGACACGGGCACGCCGTCATTACGCTGGCCTGCCAGCTCAATAACCATTGCGCCATCCATGTTGCTGCTGTTAACCGTGATGGTGTCCAGTTGCAGCCGCGGCTCCCAGCGCCGCAGCGCCACAGGTGCTGCAGGTAGAAAGAAGCAGAATCGGATTAACCTTAGCAATA
>N_287
TTTTTATGTATGGTACTTCGTTCAGTTACGTATTGCTAAGGTTAATCCGATTCTGCTTCTTTCTACCTGCAGCACCTATTTTTTTGTTTACTTATAGTCATTGCGACACCGAGGCTAAAAGAGAATCAATCACAAAGGGCTGTAGCGGCTTCTATCAACGGTGAAATTGAAATCTTAACACCGTCATAATCAGGGCTATCCTTCCAGACGTCATCCAAGTTAGAGCCTTCCATTTTTCCTGATTTAACCGCATCTTTTGCCATGCCATTAAGTGGATATCTATCATCTGTATCCTTGTCATACACAAAAGCATACATTTTATTAACACATGATACTTTTGCATTCTCAAAGGTTAGAGGCCAATCCTACCAAAATCCCCGGCATTTAAATAGGTGCTGCAGGTAAAAAGACAATCGGATTAACCTTAGCAAT
>N_288
GCATAACGGCCGTTTCGCTGTCAGGGTCGCAGCCGACGCCAAACACGGCTTCGGTGGGATAGGCGATGACATGTTCATTTTTAGGACCGCCACGGCATGGGCTCCTTCAAGAACCTGTGCGACAAGCGCGGCGACACCACCAGCTTCGACGAATACTGGAAGAAAGTTCCACGGCCGAGCTGTATCACTTTATCGGCAAAGACATTGTCTACTTCCACAGCATTCTCGCCGGCGATGCTGGAAGGCAGCAACTTCCGTAAGCCGACTAACCTGTTCGTACACGGCTACGTGACGGTTAACGA
>N_289
TATTGTTCTTGTAGTATACTGGTTGGATTACGTATTGCTAAGGTTAATCCGATTCTGCTTCTTTCTACCTGCAGCACCTAGCGTTGCAAATCCTCGAACGGGAACACCGACGCCTTGTCGTCAACGAACTCGCACATAAACAGATTGCGGAAGTCGTCGACGCTGTTTTCGCGCTTGAGTTGCTCCAGATTGAACAGCGTACAGCCCCCGGCGAGCGCATCCTCAATGGTGACAATCTGCCGCCACTGACCGTCAGGACACGCCACGCCAGCGGCGAGCGCGTCATGACTGATATCGATGTCAACCCGCTCGCTGGCGCTGGCGCGGCCCCGGTTGAATAATTCCCCCGACCAGAACGGGTAAGCAGGTGCTGCAGGTAAGAAAGACAGGAATCGGATAGACCTTGGAGAGGTGAC
>N_290
ACTTTATCGCCCATACCCATCACTGGCAGCCGAGCGGCGGCGACGCCGCCTGCGTTTGGCTGAGCGATACCGGCGAGCAGGTGAATTTACTGGTGGTGGAGCCGGGCGATAACGCCGCGCTCTGTCTGTTGGCTCAGCCGGGTCTCACCCTTGCCGGCCGCGTCATGCAGCTGGGCGATGTCATAAAAATCATGAATGACAGACA
>N_291
TTTGGCGGTGGCAATTGGTAACCAGCATGGGGTTTATACCTCAGAACCCAAACTGAATTTTGAGGTGGTTAAACGCGTACGCGAGGCGGTATCCGTTCCGCTGGTGCTGCACGGCGCGTCCGGTATTAGCGATGCGGATATCAAAAAAGCTATTTCATTAGGCATTTCGAAAATCAATATCCATACCGAACTGTGTCAGGCGGCAATGGCGGCGGTGCAGGAGAATCAGAATCAGCCTTTCCTGCACGTTGAGCGCGAGA
>N_292
CTGGTCTCGCCCTGCAGGGCTGGGAAGTCAAATCCCTGCGTGCAGGCAAAGCCAACATCGGCGATAGCTATGTCATCCTGAAGGATGGCGAAGCCTTCCTGTTCGGCGCCAACTTTACGCCCATGGCCGTGGCTTCCACCCACTATGTCTGCGACCCGACGCGCACCCGTAAGCTGCTGCTCAACCAGCGTGAGCTGGACACGCTGTACGGCCGCATTAACCGCGAAGGTTACACCATCGTCGCCCTGTCGCTGTACTGGAA
>N_293
TTATGTTATGTGTAGTCTACTCGTTGGACAGACGTATTGCTAAGGTTAATCCGATTCTGCTTCTTTCTACCTGCAGCACCTCCACAGAATGATGTCACGCTGAAAATGCCGGCCTTTGAATGGGTTCATGTGCAGCTCCATCAGCAAAAGGGGATGATAAGTTTATCACCACCGACTATTTGCAACAGTGCCCTTTATTCTTACGTACCGCTCGCCGCAGTCTTATGACCGAACGTAGTGAGCGAATGCGCGAGGAAGCGGAAAGTCATTTGTTGCCTGCATTTTGCACGGTCACTCCTGTGTTTCATCGCCCTTCTGAAAAACACATCACTTCTGGACCAGTATGTCGTAAGCTGGCCCCTGTTTCCTAAGAATTGAATGTATTAAAGGATGATAACTGATGACCAGAGTGTCTATTAGTGAGGCTGCACGGCTGACGGGTAAGAGCCGGACAACGCTGCACAGGTTAATCAAAACAGGTGAACTGTCCACTTGTAGCGGTGAACGAAATACAAAAATGGTCGATATATCAGAGCTTTTACGTGTTGCGTCGGACCATTTTTTGACCAACCGAAGAATGAACACCTTACTCGACAAGTACCTGAACAGCGTGATACAGCGCCTGCTGACCAGAGTGAACATGTCATAGGTGCTGCAGGTAAAGAAGCAGAATCGGATTAACCTTAGCAAT
>N_294
ATATTTCGTAAACGTATACTGCGCGTTGACCATCGCCAGTAACCATCCCTGTTTACCGTCCAGCACCCCACCGCGCAATAGCAACGTCTTGAGGAACGCGCCCAGCGTATGGCTGAAAATCCCTGCCATCGAGGTCTTCTTGCCCTTCTGGTGACGCTCAAGCGCCCACGCGGCGGCATACGCCAGCTGTTTTA
>N_295
CTGCGATTGTGCCTGCAGGGCATCCAGACCGTTAAGCGGGGCGTTAACGAACTCAACCGTTTCTGGCTGGGTAGGGTTGTTGTCTTTAGCGAATGCGCCACGGTTATCACGGCATCGGTTGAAGACATCAAGCCTTGCCAGAAGGCCATCTGCCGCCCCGCCCTGCAGAATCGTGCTCATATTTGTTCCGATTACCGGAACAGAGAACGAGTGAATCATGTCGCTGACGCTGTCAGCAGGTGCGAAGCCAGTTATTGACGTATGGCTCAGCAATCTGCGAGAGAGACAGGCCGCGGAAGTTATACGATGCTTTCAGCAGA
>N_296
ATTACCGATACGAACTTTATGAAATGGGAGCTCGCGCTTTCCGCATTGATGATGCAAATCCTAAAATAATCCGTAAATTCTTCGAAAACCTTTGGAATGGCGGTGTAACACCAATTCAAACGCCAAATATGCAAGATGGTACAAAGCGAAGAGGCCGAACCATTGATAAGTATGATGTCACTGGTAGCAACTGTACCACTCACTCAGTCGAGGGGCTCAAGTTTGCTGGCTCAAAGGTATTCGAACACGGTTACACATCCACGACAACACAGCTACCAATCGACATAGAAGAAGATTTTACTATTCCGGTTTCACTGCAAAGATATCTTGAATCAAAGAGTGCAGACTTCTCATCAATCCTCGTTGTCGAAATA
>N_297
GTAGCGTTATGCGACATAGTTATCCCCTTTTACGGTGAACGCCAGCGCGTAAGCAAAAAATTGCCCCATTTCTTTCTATTCCTCAGCGACAACGACTGTCGGTTTTTAGTAAATATCTATCCGGTACGAAGCCCGGCCTCTTGGTATTGAATGATGTGTCTTTCGACCAAAAAAATAACCGACACTTTAAAAAAAGCGTCGGCTAGTCTCTGGTTTTCAGGCCGCATATTTTGCAACAAATTCAACGGCGTTGACAAGATGTTATGAAGTTCATA
>N_298
ATGACAAGCTGAAAAAAACAACAGAGGAAGCCATCATGTCTCATCCGGTTAGCGAAAAAAGTGCCCTTGTCGTCAGCGCCCACTCGGCCGATTTCGTCTGGCGCGCGGGCGGTGCGGGGATGCGCTGCATGCCCTGCAGGGCTATCAGGTCCATGTGGTCTGTTTATCCTTTGGCGAGCGCGGCGAGTCCGCCAAACTGTGGCGTAAAGA
>N_299
ACCATCTTCTTTTCACAATCACCAAAACCCACGCTGGTCTATATCGGCCGTTGGGCGAAGACGCTGGCGGAAGGAGAGGCCGGGGCGGTGGAAACCTTGCTACAGGCCGTTAATGCCTGCCTTCAGTATACCAACTGGTACGGGCTGGCAATTGCCGACAGCGCCAATCTGGTTGAGGCTGACGTGATTTCCGTTGCTGCTGCTATTGAGGCATCCAGCTTAAGCCGCATTCTGGCCGTTACCACA
>N_300
CTTCCATGAAGGCTGTGTTTCGGCAGACTGATGACTATCCGGCGGGGAACCCGCCGGTTAAGGAGAAAGCACTGAAACTTGCACCACAAAGCCGCGATATCCTGCGACAGTACAAAGCCCTGATTAATGCCCGCCGCCGCGATGCCGGTCAGCGGGAACTGACCACTGCGCAGGTGATGGATGTGAATCTTGACGTGACCTGTCAGTGCGCCGTGTGCTCTATTGGCGGCCATTTAATTCTCAGGGGGGAGAGGCCAGATAAATCACAGGGCAGGGGGGAACA
>N_301
GTTGTTCTGTTCCCACCATGCTTCAAAATTTTGTTGCTCTTGGTGGTACGCAAATGCTTTTGTCGAATGGGTGTCCCGGGCTTTATAGCCCTCCCACATTGCCGACATCATGACAAACCACAGGTCCCCAGAACCATCCTTCTTTTTATCGAAAAACCAGTCGATGAATTCATGGGACATCCCGTGCTTGTCAGCCAACTCGTAACGTTTATCCATAAAAATTCCCCTCCTCTTTCTGCTGATGCTGTTCTTCTTTAGTAACGAAA
>N_302
CTCTCGAACATTAAGTCCCATACGCCGTGGCCGAGACGATGGCCACGCTGTTCAAATTTGGTTACCGGGCGCGATTCCGGGCGCGGTACGTAATCGTTGCTTGCCGACTGGTTACGATAGCCTTCCAGCGAGGACATGACTTCCAGCATATGCACGGCATAGGCTTCCCAA
>N_303
GGGACGCAAACGCCCGCCTTGGCCTGCAACGGGAAATCCTGCGAGTATCGCGTGATTTCTTCCACCAGCGATAACCTTGCGACCGCGGTAGAAACCGTCGGCAGTGATGTGGTGACGCAGGTGTTTCTCACCAGAAGTTTTGTCTACAGACAGGCTGGTGACTGCGGTCAGCGCGTCATGGGAACGACGCATGCCACGTTTGGAAACGGGTTGGTTTATTCTGTTGTACGGCCATGGACCTTACTCCTCAATTACTTACGCTTTAAGCTGGCTAATACGGCAAATGGGTTTGGTTTTTGTGCCTCTTCAGGCAGTTCGCCAAAGACCATGTCCACGTCGGACACTTCACAGTGTTCAGAATCATGCACCGGAACTACGGGCAGGGAGAGGATAATTTCATCCTCGACCATTGCCTGCAGGTCGATTTCACCGAATTCGTTAACCTCAATCGGCTCATACGCTTCCGGTAGTGCTTCGGCCTGTTCGTCATTTCTGACGGGGCTAAAACAATACGTGGTGTGGACGTGATGGGAGAACGGTTTCCGCAACGCTGGCATTCGAGAGTTACCGTTACCTTTGCATCGCCAGTAATAACGGCGAGACGCTGGTTATCGATAGCGAACGACATGCTGCATA
>N_304
ACGCCCTGCTGGCAAGCGAGCTGGCGATGGCGGATACGGTGGCGACCGCGTTCGGTATGCGCCGGATGCTGACCGCCGGGCAGTCGGAACCTCACGTTGCGGAGCAGCAGGAAGCGCTGACGGAAGCCGAGCGCCGGCTGGAGTTTCTGGACCGGGAAATTGTGGCGCTGAAGAACGAGATGGAGCTGCGCAAGCAAATCAGCAACAACACCATTGTTACAGCGCTGTCGCGACAGACCCAGCGCGGCCTTCCAGCGCCCA
>N_305
ATTGCGAGAAGGAACTATGACAATGAATTATCAATTAGTGAAGCAAGTCAGAGAAAATAACCCATTAAGAAAAAGCTTCATTGACCTTGCCGTTAAGACTTTCCGACCTGTCTTTTGAAGAGTGGTATCAGCAAGGTTACTCAACGATGCCTATATCCCCTATGCTTTTGTCGAACGCAATAAAGTTATCGCTAACGCTTCGGCCAACATCATCGACCTGCGCTGGCAGGGCAAGCCCCGGCGTTATATTCAGATTGGCACCGTGATGACCGAGCCGGACCGCCGTAATAGATAGCCGGCCAGCTTATCCATCACATCCTGCAGGACTGGCAGCAGGAGCGGACGCCTTCTTTTTATTCA
>N_306
TCTCTTGAACGCCTTCCGCGGTGAAACGGCAGAACTTGCGACGGAAATAACGTGCCATATGGCTAGTCTCCAGAATCTATCAATTCAATCTGCTCGGCATGCAGAACCATTTTGCTCAAGCCGTTCTTTGCCTTATGGCAAGAGATGAACCCTCGAACGGTTACTGCGCTACCGACCGTTATACTGTGAGTAATGGCCA
>N_307
GTAGTACTTCGTTCAGTTACGTATTGCTAAGGTTAATCCGATTCTGCTTCTTTCTACCTGCAGCACCTATGTTCATCAACTATTTCGGCGACAAGAATAACGGTAGCTGCAAAGCCGCTCACCGCCACGCAGCTCCCATCCCCACGGGGGTGCGCAGTGCTGCGCGCGGGAACGGCGGCCCGTCTGCGGGACGCGGCGCCGTACTGCGCGTTAGCAGCCACGCGGCCGGTTACGGGGGACACTCCGCCATACGACCAGCGACCCGCTGAGCTGCACAATCCACAGATAACACAAGCTACATACATGTCGATATGGGAATCGGCCCACCTTGCCGGGCGCCGGTGCCGTGTGGAAATCCGCCCACCTTGCCGCGCGCCGGTGCAGGTGCTGCAGGTAGAAAGAAGCAGAATCGGATTAACCTTAGCGATA
>N_308
GTGGTGTTTATGTAAACTGTACTTCGTTCAGTTACGTATTGCTAAGGTTAATCCGATTCTGCTTCTTTCTACCTGCAGCACCTGTACCGGTACCAAACGGAATTACAGCGTAAAACGTTCAGTTACGACAAAGGAAAAAAAACGAAGTCATTGCCGTACATTCCGTCGGGGAGCTTTGCAAAAAGCATGCTTATCGAGGGGGCAGATGCCAACGCGTCTGTTACCGGGAATGAATCAACTGTACCGATGCAGTTGCGTATCACCGGTCGCGTGGAAATAGGTGCTGCAGGTAGAAAGAAGCAGAATCGGATTAACCTTAGCAA
>N_309
CGATAACCGGTGCTAGGTCATCGGCGAGCGCGGCACCGGGAAAGAGCTTATCGCTAACCGTCTCCACTACCTCTCCAGCCGCTGGCAGGGGCCGTTTATCTCGTTGAACTGCACGGCGCTGAACGATAATCTGCTCGACTCGGAGCTGTTCGGCCACGAAGCCGGCTTTCACCGGGGCCAGCAGAGCGCCATCCCGGCGCTTCGAGCGCA
>N_310
ATGTCCTGTACTTCGTTCAGTTACGTATTGCTAAGGTTAATCCGATTCTGCTTCTTTCTTGCCTCAAGCACCTAACGTCTCCCCGGCGGGCTGCGGCGGCAGGGAACCGAACAGGACGCCGCAGCCGGCTGTTTATGCTCAGCGTGAGTGGTTTATCACTCTGATATCACCTTTTTTTCCGGCGGTGAAAACCGCCGGAGTAAAACGGAATCTATGGGTCTTATCATTCGTCTGTCCCGCGAGGGCTAGGTGCTGCAGGTAGAAAGAAGCAGAATCGGATTAACCTTAGCAATACAT
>N_311
CGGGTTTAAGCGCTGGAAGGCTGCTGAGTATTCGATATGATGATATTGATGGTGACTTGATACTGATACGAAAACAGGGTCACCTGAAGGAGCTACGTGTTAAATCAACCCCTCCAGTGGAGGCGATGATTGCTCGTAGAAGAGAACGCTATCCAGAAGATGTTTATTTATTTCAGAGTCATTCTAACCGTGTGAAGA
>N_312
AAAGCTGTCTTTATCCCATACTTCCATACCGTGATAGCAGCTGGCCCGCTGGGCGACAATCTCGCGCCAGACGTCCAGCTTCGTCAGCAGCTTTTCGCTGGCGGCATTAATTGCCGAAACGCGCAGCGCCGGCGGCGCATCGGCGGCCAGCGGTCGCGGCTCTGCTTTCTCCAGCACTGCGACGCGCAGGCCGCTACCCTGTAGACCGCAGGCTACCGCCAGCCCCACCATTCCACCGCCAACAATGGCAACATCAACACTTTGCACGTTCTACTCCTTAACA
>N_313
TGTTTGCCGGTGAAGAACGGGTGGCATTTGCCGCACACGTCGAGGTTCAGGTCGTGACCAACGGTGGAGCGGATTTTCATGACATTACCGCAAGAACAGGTAGCAGTAATTTCGTCGTAATTTGGGTCAATACCTTTTTTCATCGGAGAGCCTCGTTAAGGCCGCGTCGCTCTTCCAGA
>N_314
CATCTGCGCCAGCAGGCGCTCGGCCAGCCAGCGCTGTGCTTCCCGCGCGTCGGCGGGTAATGGGGCCAGCACCGGCCTGCAGCAGCGACTGCGTATGCAGCGCCTCCGGCAGATGCTGTTCAACGCGGGCCATCAGACACTGACCGGCGAGCGAGACGCTGCCCGAGGTGGGCA
>N_315
GTTATGCCGGACGCCTTTCGACCATTACGTGTTAAGGTTAATCCGATTCTGCTTCTTTCTACCTGCAGCACCTGAAAGAGCGCGGTGGGATTGTCTGGTGGAACTGCGCGCATAACGTCGGCGGCGGCATTCCGCCGCTGCTGTTCCTGTTAGGGATGGCGTGGTTTAACGACTGGCACGCGGCGCTGTATATGCCGGCATTCGGCGCCATTCTGCTGGCGATTTTCGCCTTTGCGATGATGCGCGACACCCCGCAGTCCTGCGGTCTGCCGCCGATTGAAGAATATAAAAACGACTACCCGGACGATTACAGCGAAAAGCACGAAGAAGAGCTGACAGGTGCTGCAGGTAGAAAGAAGCAGAATCGGATTAACCTTAGCAAT
>N_316
TATGTATTGCCTTTCGTTCAGTTACGTATTGCTAAGGTTAATCCGATTCTGCTTCTTTCTACCTGCAGCACCTGTTTATCTTCGCCGCGCTGGTGGTGCTGCTGCTGGTCTTCCAGTTGACCGCCAGCGTTCACTATGCCGCGCTGGCAACGGTACTGGTGATGGGCATCTTCGCCTTCGGCAACGTGCCGGGTTTGCAGGTGTATGTGGTGCAAAAAGCAGAGCAGTACAGGTGCTGCAGGTAGAAAGAAGCAGAATCGGATTAACCTTAGCAATACGTA
>N_317
TGCGAACACTTTTATTTTCATGGTCACGTTGGCTTCGCGCAGGGTGAATGCGTGGTTGAGCTTCGCCAGTTCGCGCTGAAAGTCCACGATGCGTACGATGCGGCGGCACGACAGATTAGACCTCAATGCTGTTTTTGAAAGCAGACGGGAAATGATAATAATCTTGCAATCCACTGACTCTTATGGGATTAATGGTGTCATTATCTCCCCTATTTGCTCGATAAGCTTAGCTATTGCGTCTGGTAATTGAGATTGAAATGATTCATCGAGAATCCGGTTGATTATGTAGCGAAATTTCACTTATACAATCACAGCAAAGCATAATA
>N_318
ATCTTCTTCCCTCTACTTCGTTCATCGTATTGCTAAGGTTAATCCGATTCTGCTTCTTTCTACCTGCAGCACCTGTGAAAAAGGTTTAACGTTGAGTGGGATAAATAACGATGTAGACGTAACCACAACTACCGAGAGTATCGGCTTCACAGGTGAAAGCGTTGTGGTAGAGAGTGACGCTGTGCGCATGACGGGGATTAAGTTCGCCAGTGCTCAGCATCAGAGGTGCTGCAGGTAGAAAGAAGCAGAATCGGATTAACTTTAGCAATACGTA
>N_319
ATTGCCGTCACTTCGTTCAGTTACATATCTCGCCGGTTAATCCGATTCTGCTTCTTTCTACCTGCAGCACCTGTTAAAAACAAAAATGATACTGAGCAGTTACGTGCGGTACTGGTGCCTAAAATGGAAGAACGTGACGGAGAGATGGTCGATATCCGTCAGAAAACCCGTGATGATTTCTTCGAGGCGTTAACGGCCTTTGCCGGATGCCTGAAAGTGGCACTGCAGTCCGCCACCTTCTTCACCGACAAGAGCTTTACGGAACAAGACCGAAACCTCTATAAAGAAACCGTAAAACAGGTGCTGCAGGTAAGAAAGCAGAATCGGATTAACCTTAGCAAT
>N_320
CATCTGCGCCAGCAGGCGCTCGGCCAGCCAGCGCTGTGCTTCCCGCGCGTCGGCGGGTAATGGGGCCAGCACCGGCCTGCAGCAGCGACTGCGTATGCAGCGCCTCCGGCAGATGCTGTTCAACGCGGGCCATCAGACACTGACCGGCGAGCGAGACGCTGCCCGAGGTGGGCA
>N_321
TGGCGGGGCTTGGGGTGGCGCTGTTGCCGGATTTCAGCGCCCGGGAGGCCATTGGCCGCGGGCTGGTGCAGGAGCTGCTGCCGGCGTGGCAGCCGGTGGAGGTGTTTGCCGACCGGCTGTACGTCATTCGGCCCTATACTCCGCGCGTGTCGCGCGCGGTGGAAACCTTCAGCCGCTACCTGAAAGCGACCTTCAGCGAGCCA
>N_322
CTATGTCTGGCGCCTTTTTGACTAAGATTTCATTGATTGCTAAGGTTAATCCGATTCTGCTTCTTTCTACCTGCAGCACCTGTACCTACGGATGTTGTCCCGCCATCCCCTCCGTATGGTGAAATTGCTGTACCCCCCACGCCGCCGCTACCAATCGTCACCGTGGCCGATGATAATGCTGATACGTCGTAGATACCCTCAGCATATGCGCCAGCCCCGCCACCATTACTTATAGGTGCTGCAGGTAGAAAGAAGCAAATCGGATTAACCTTGGCGAAAT
>N_323
CTATTTCCCTGTACTCGTTCAGTTACGTATTGCTAAGGTTAATCCGATTCTGCTTCTTTCTACCTGCAGCACCTATAGGTAATAATAGCAAAGGGAGGTGTTAATATGCCTCCCTGCATAACTTTGCTCGTTAATCAGGAGTATTTCTCTGCAACTAAAATAAGCATGAAGTATTGATAAAAATATTACATTTTCCTCGTGATTAACGCTTTGATTAACCTTAAAGGTCTTGTAACTTTCCATGACAATGATGAAATAAGGGCTGAATAACGTTGAGCAGCGTTATTTAATTCATTTTGTAGTTTAGTTAATTGCTCTTGCTGTTTCTGATATTCAGTCTCTAAATATGCATTTCGCTGGACCAACCTATCAATACGTTCTTTTTAGGTGCTGCAGGTAGAAAAAGCAAATCGGATTAACCTTAGCAATACG
>N_324
CTATGTCTAGCCTAACCGGTAGCACTTGCTAAGGTTAATCCGATTCTGCTTCTTTACTACCTGCAGCACCTGTGACGGGGAGCGTCGAAAGTTGAAAAGGGACCATCATGGGCAGCATACCTTAGTTAATCGCTTCCGGCGTCAACAATAAGCACCGCCTTGAGCTAGTTTAGTAACTTTCTGCAATACAAATATTTTACATATTCGTCACAAAATGAGAGTGCATGCAAGGCGGTGAGTTGTCAATGCTTGTATATACAAGAACGATTGAGTGAGGTGATATTAATAACTTGAGTGAGGAACCTATGTCTTCGTTTCGTCTACAGACGGGCAGTCAAAGAGCAATTATGCTGGAATGAGTGAAAGGCGGTCGATTGATTACATCCCGGAAAGCGAACGGCATGGACACCCTTTTAGCCAGTTCACCCTTTGGTTTGGCGGCAATCTGCAAATTACGGCGATTGTCACTGGCGCTTTAGCCGTTGTGCTGGGCGGCGATGTAGTGTGGTCTCTGGTCAGGTGCTGCAGGTAAGAAAGCAGAATCGGATTAACCTTAGCAATA
>N_325
GTCCACGCGTGCATTTGGGTTATGATACTGGTGTTGTTAAAAAATATTTCAATTTCAGTACGTTTGCGCAACTCCTCTCTGAAAATAGCAATAATTTCATACTTACTGGTCTTTATCGTTCCCTCTGTCATATGCATCCCTTGTAAATAGTTGTCGTGAGGCGTTTGATTTTTCTTATAGCAATAGCAACATTCTGATTGGGTTAATCAGATGTTTTTATGAGCGTTTGATGTTATTGACTATCTTTGCAGCCAGATTGATATGTATAAACTTGGAATTTGATATTGTATTTCCTGTAATCAAGAGTTTCGAATTTTGGTCATA
>N_326
TTCCCTGTACTTCGTTCAGTTACGTATTGCTAAGGTTAATCCGATTCTGCTTCTTTCTACCTGCAGCACCTGAAAATAATGGCTAGTTCGGGCAATTAAGGAAAATACCCAGCTCAGGATGAACCTGAAAAAAAACCGATAGAATCACGAGAAATATTATGAAGGAATTAATGCTGTTAATTCCTCTGGGCAGCGCTTTGCTCTTAACCGGGTGCGCGGGCACAGAGACTGAATTTCAATGTAATGCCACGACGTCGGATACCTGTATGACGATGGAGCAGGCAAATGAAAAAGCGAAGCTGAAGGAGGAACGCAGTGATGCAAAGCCGGCTGCGGCCGGGTTGCCACAACTGGCTGAGGGTAATTTCGGAACCGCGTCAATTAATCCGTACCCGTTGCCACCTCAACCCAACCTGAACCGGGCCAGAGGTGCTGCAGGTAAAGAAGCAAAATCAGGTAAGACAGAAATCTG
>N_327
TTTTTATGTCCGTGCCATGTTTGTTCTTCGTTCAGTTACGTATTGCTAAGGTTAATCCGATTCTGCTTCTTTCTACCTGCAGCACCTCTATGGGTCAGCTTCAGACCTTGTAAAAACGCCTCATCATGCGACACCACCAGCATCGCGCCGGGAAACGCCGCCAGCGCGCTTTCAATAGCCTGCGTCGATGCTAAATCAAGATGGTTGGTTGGCTCATCCAACAAAAGCAGCTGGGCAGGCTCGCGTCGCCAGAGCAGGTGCTGCAGGTAGAAAGAGAGCAGAATCGGATTAACCTTAGCAATCT
>N_328
GAAGCCCAGCCCGATGGCCGCGCCGAAGCTGGCGAGGGCTGGAAAGCAGGCGGCGCAGCCCATCGCGGAAACGACGCTGCCGAGCGCGCCGGTTTTATCGGCAATGCGTGTCATCAGTCCCATGAAGCGGCTCTCGCTGTTGTCGTTGGCTTGCTGGCTCACTGCTTGACGCTCAAGCGGTAGCCGGCGTCTGCGGTGGCCTTGGTCAGCTTCTGTACGCTGGCCTTGGTGTCGTCAAAAGTGACGACGGCCTCGCGCTTCTCGAAGCCGGTAATGACA
>N_329
GTTATGCTGACCTACTTCGTTCGTTACGTATTGCTAAGGTTAATCCGATTCTGCTTCTTTCTACCTGCAGCACCTATACGCTTTCGACAGCGGCAGGCGATAGAAAGCATGCCCAGCAGACCATCGACAGCAGGTAGCCCAGCAGGCCGAAAAACAGGCCGAAAGTCCCGGGCTGGAAATGTAGCAGATGCTGGAGAAATGCCACAATATCGGTCAGCGGCGGCAAGGCCACCATAGCGGTCGGGACAGGAGCAACAGGTGCTGCAGGTAGAAAGAAGCAGAATCGGATTAACCTTAAGCAAT
>N_330
ATCGCCTGCTGTTCATCTTCGCAGGCGGTTAGGACGCGCTTGCCGTTGCGCCAACGTTCTGCGGCAATGTCACACACCAGCTGCTCGACGGCGCTCAGGCCGTCAACAGTGACGTCGTCTCCAGAAGATAGAACGTTGCGTTTTTCATATATGGGGCTTCTTGTTGTGGATTTAAATGCAAAGCCGGGCGGCGCTACGCTTACCCGGCCTACAGTGTGCTGCCGTTTGTAAGCCGGGTAAGGCATCGCCGCCACCCGGCATGTCACA
>N_331
ATTTTCTGCCTCTTTGGCCAGTGCGAAAAATAGCTATGACCAGTACACGACGAGCAAAACACGTAGCCATGAGTATAGTGAAATGGCCTCACGACAGAAAGCATGAGCAGCCATGAACGAAAACCTGACTCAACAATTTGCTAATTTCGTACAGAAATTACCACAAAATGCTGAAGCTATTCTTACTGACACGTCTTCACCTGAAATCGCTGCCCAAAGGGAGCAACTGGCTCGTGAATTTGTGAAACAA
>N_332
CGCCGCAGCCTGAAATACGGCGGCGAGCTGTACGTCGTCGGCAACCGCCACCTCGATTACTTCCGTAAGCTGAAGCGCGCGTTTGGTAATTGCACGACGATTGCGACGAACAATAAGTTTGTCATTTTGAAAGCAACCAAGGTGCGTAAGCAGCGCTGATTCTTGTCGCGGTTTCCCCGGCTCGCGGCTGTCGCCTTAGCCGGGCTAGCGTGCGGGATTATCGTGGTAGA
>N_333
GGTTTTCACTGTTCTCCGCCAGCAGTTCGGTACTCTCCAGCGCCTTTTCCGCCTCCCGCTGGCGCTGGCTGTTTTGCAGATTGCGCAGCGCCTGCAGATAGGCATCCAGCTGCTCGCTCTGTTTTTGCGCCAGCTCGGAACGGGCGCGCGACAGCTCA
>N_334
ATGCCTGCCCGGCGCTCCACTTCCGCTTTGAAGGTTCCGATACCGACGCGCTCAAGGGTGTACTTGGTTTTCGCATTCTTACGGTCGGTACGGTTGCCCCAGTCGCGCTGGGTGGTCACAACCGCTTCCGCCACCGCCAGCGTATGCTCCAGCGGCAGATAACCGAATTCGCTCA
>N_335
GTAATTCCTCTGGTGATGGGCATTATCTCGGATATGAACGGCGGCAATATGCAAATCGCCTTTATCGCTCCGCTCCTGTGCTTTGTGTATGTCGCTTTCTACGGCTTCTGGTGCGTGCGTAAGGGGGTATAACATGCGCGAACTTATCAACACGATTGCTCATATTGGCTATCAGGTCAGTGACTTAACGCGTTCGCTTGCCTTCTATGAACCGCTGGGCTTTCAGCGCCAA
>N_336
ATTCCTGTTTCGTAATTAGTTTTATTTATCCTGAGGTATCCCGGTAATATCATTCTGGAAGATGCTTTTCTTTCAGTCGGTTATGAGTGAACCATTTTGCATATGTGATGTAAACCACAAAAGTTAAGAGTGAGGACAGGCTATATATCCAGAGAACAGGTACCACCTGATGGAAACGTATCATCTGACCA
>N_337
GGTAAAACCGACCCTTTGGTGGTCATATTCGCAGGGACCGTACTCGTTTAAGCAAAGTAAGTCCCCTACAGCAAACGCACGGTCAGCAAGACGAAACTCGGCTTTTTTCGTTCCATTAATGACAGCCTGAAAAAATTCAGGCCGGATTTTAAGTTGATGTGTTTTTCTCATGCCGCCGCCTTGATTGAGGAGGCGCACATTTCTCCGATGCGCTTAATCTCTGCGGCCATTTCCTCAATTGAGGTGATA
>N_338
GTTTAAAGGTGGTGAATACTCAAAAGACTTCGGTGATGATGGTTCTGTCATTGAAAGTCTGGGGATGCCTTTAAAGGATAATATTAATAATGGTTGGTTTGATGTTGAAAAATCATGGGTTTCGATATTACAGCCACACTTTTAAAAATGTAATCGATATTAGTAAATTTGATTACTTTGTATCCTTTGTTTACCGGGATGGTAACTGGTAAGCAAAAGTTATCAAGGATGATTTGAAATACAGACTTCAAGTGTGTTCAGGGATGAATA
>N_339
CTACTCAATGTGAAGGCCGCGCAGTCTATCCACAAGCGACAGAAAAAAAAGGTGTGCTTAATTTCTGTTCTCTCATCTGTGCTGTGAATGTTTTCATGCTTCGGATAATACGTAATAGCCGTCGGCAAGCCAATAATTTCCCCAATCTATTTAGCTCGTTAATAATTGTTACATATTTTGCTTCGTATTTATGCGCTACGTAATCTGTTGTGTTTTTTGTGCCTTCTGTATGAGTATTGTTAAAAAATAAGAGCCGGGCAACTGACTGTTCTCAATGACTTTCCACTTAGTGTGCACAGACATTGCCATAAATGAGAGCCAAATCGAGGCGAGGGCATTTTTTTGCCTTTTAAAATAGCAATAAAACCCGGTAATATGTA
>N_340
GGGCGTTAACTTTGAAGAGGTGCTGATTTGTCCGCACTTCCCGGGCGACAACTGCGCCTGCCGCAAGCCAAAAACGCAGCTGGTGCTGCCGTGGCTGGAAGAGGGCGTGCTGGATAAAGCCCACAGCTATGTGATTGGCGACCGGGCCACCGACCTTGAGCTGGCGGATAACATGGGAATTACCGGTCTGCGTTAA
>N_341
CAGGGGCGGCCATCACCGGCCAGCCGCACCACCGCCGCCCGGTATCGGGATTGTCGCGGGCCATTCTGACGCCCTCCCCCATATTCCCGGCCAGCAGGCTTTCACCGTTGCGGCTGTTCTGCAGCGCCACAACCGGGCGTCTTCATTGCCCATAATTCGTCCCTCTCCGCCGATAGCCTCCAGCCGA
>N_342
ATCTTTTGCTGTACTTCGTTCAGTTACCGTATTGCTAAGGTTAATCCGATTCTGCTTCTTTCTACCTGCAGCACCTATCGATGAGTTTGACCAGCTCATCGGCATGCTGGGCCAGCGTCCGATTCTCTGTACTACTGAGCGCCGCCGCCTCTGCCGCCAGCGTCAGCGCGGGCTGCTTCAGGGCGCTGCCGATGTGCTGCATAAAGGCGGCCCGTCCCTGCTGGTTTTTCTCATAGGTGCTGCAGGTAAGAAAGCAGAATCGGATTAACCTTAGCAATACGT
>N_343
TCTTCATTTTTAATACCTTTACTTCGTTCAGTTACGTATTGCTAAGGTTAATCCGATTCTGCTTCTTTCTACCTGCAGCACCTGAGCTTCGTGACCGATTTTTACCAACGTCAGGGGCGCACCGTGCCTCCTTTGAACGTTGATTAATTTTAATAATGAGGGAATTTCAATGAGCTTTTTTATTTCTGATGCGGTAGCGGCAACGGGTGCACCGGCGCAGGGCAGCCCGATAGGTGCTGCAGGTAGAAAGAAGCAGAATCGGATTAACCTTAGCAAT
>N_344
TCGGTCCTTCGGCGCGGTGATGGCGTAGGAATTCGCATTTCAACGCCTGCGCCTGCTGGTTCATTACCGTAACGGTCATCGCGCCGTACGGGCAGGCCACCATCAGCTTTTGCAGCCGATGCAGCGCCGCTGGTCGACCCACCAGACGTCATTGTCGCGCTGAATCGCCCCGAGGGGCAAACGCTGGCGCAGGGCGCACTCGCACTGCCGACAGGCCATCGCCGTCGATATGTCACCGCTTTTCACCACC
>N_345
AATTTTTACCCACCCATAATGACAGTGAAAACAGAAATTGCAAGCTATCGCGATACTTATCCACCGGAAAAATCTGCACTTTATCCACAAGTGGATAATTGAGAACTGAACTTGACCTCTTTCCCATAGCTTGTTGATGCGTATCCCATAGCTTGTTGACACAAAACCCACTGATACGTGATTAATTTCCCATATTATGTTTACCAGTTGCCCATACAGGCCCCCTCTCAGGCCGCACTGTACGCGGCA
>N_346
GTTATCTACTGGTTCGTTACGTATTGCTAAGGTTAATCCGATTCTGCTTCTTTCTACCTGCAGCACCTGTTACACCGCCATCAATGGTCGCCGTACAGGTGGTATCGGAAACAATACCATTAAAGGTAATGGTGTTATCAGCCTGCGCAACGGTAGACAGCGCGCTGCAGGCAGAGAAAATCAGGGCACCCGCCAGAAATTTTTTACTCATCTTCATATTTATTCCCATATCCATTATAAACGACAATGAGTCCGTCAATTGCTTTATGCAGCGATATTAGAGAATGAAATTCAAGCAGCGCGGCGTCATGCATTTATTTACATGACATATGGTTTATGACAATTAATATTATTCATAAATAAACGACCAGCATTTGAATCCATTCAATAACCGAAGCTCGCGTAAAAATAATAACTAGCATGAGGTAAGAACTCAATTATTAATGTAAAAATTGATTTTTTGCGACATAACATCGCAACGCATGCGTGGCCATACTCAAAACCATAAAAATCAAATAGTTATAAAGTTATAAAATTCGCAAAGATAATTGGATATTTATATAATATTTGCCCCATAATTAAATACGGGCATACAGAGAAACATTTAGTTACAAAGTCAGTGCTGATATAAGAATTGGCTTAATCTTTTATGATGAACCGTTAAATGCATCAATAACAAAAACAGGGAAAGGTGCTGCAGGTAGAAAGAAGCAGAATCGGATTAACCTTAGCAATACG
>N_347
GAGTATGTTGAAGTGCTGCCGCGCATAAGAGCCTTGAGCAGGTGGCGCAGGTTCTGGCCGGCGCCCGGGCCGTCGTCTCGGTCGATACCGGGCTGAGCCATCTGACCGCCGCGCTGGATAAACCGAGACTTTACGCTCTACGGCCCGACCGACCCGGGGCTGATTGGCGGATACGGTAAAAACCAGCACACTCTAATATCTAAAACAAAGAGACCGAAAGATATTAGTGCCACAACAATCATGCAGGCGATTCAGGAAGTGATTTAATGCGTAAACTCCATATTATCAACCTAGAAAAAATGGGA
>N_348
ATTATCGATGTCAAAAAATGGGAGATAAAATCAGGCCACAGGGCGCTATATTCACTCCATGAAGCGGTGCAGCGCATCAGTATCCGCAACCGGCTGAATGACTTTATGCAGGCGCACGGGACAGAGCTCGCCGCCACGCTCGCCCCGGAGCTGATGGGACTCAGTCAGCAGCCCGCACTCCTGACCGGCCATGCGCTCGACCGTTCGGCGCATTACCTGCGCGAAGCGCTGTCCGTGTGGCTGAGTACCGGTGAAGAAATTAATTATTCGGCAGAAGACAGCGATATTTTAACGGCCATCGGATTCAGGCCTGACGCGGCTTCGCGGGTGGATAATCAGGAAAAATACACCCCCGCACAGAGCCTGATTTATA
>N_349
GGTGCTTGTCGTTACTTCGTTCAGTTACGTATTGCTAAGGTTAATCCGATTCTGCTTCTTTCTACCTGCAGCACCTATGGAAGTTTAAAAGACGAGCACGGAGACACACGACGGGCACATTCTCCGGTCTCATATAAGGTATTTCCGGTAATGGCGTCTGCGATGATGGTGCATTTAAGCGTTTCAACCTCATCAGAAGCCACGGAACTGATTGGGAGAGTGGCGGAAACGAACACCAACATATGCAGCAGCAAAATTTTTTTCATCAAGGTATCCTTCATTGCTCCGCTGTGCGCTTAATAGGTGCATAACTTTGTTTTAGACATTATTTGCCGACTACCTAGGTGCTGCAGGTAGAAAGACAGAAATCGGATTAACCTTAGCAATA
>N_350
ATGTTTATCTGCTTTATTTGATTTAATCTCTTATATTTCAATTGCTTATTTAATCGATTTTGTTGTTAATAACTACAACTAAAACAGGTTAGTCCATTTGGTTATTTATTATTTCCATCCCTTCTTTAATTGTTACTATGCCCGCCGTTAACCTTATTTATCTTCTTTTCTGTTTTTGTCGCGCTGACAGGGTGCGAATAACAGCTTTA
>N_351
GTTCATCAGATTTCACATCCACCAGCCTGAAGCGCCACCACTCCTTACCGCAGCTGATGATACAGATATCAAACTCGGCTTTAACCACCGGCAGATACGTGTGTTCATTCAGTTCCAGCAAAAGCGAATATGCCTGTGGCATATACCGTCCATCGAATGACCCCGCCCAACGATATGTTGGGCGGGGTCATTCGAATGACATATCATGCCACAGGCATATTCGCTTTTGCTGGAACTAAATGAGCACGTGGTTAAAGCCGAGTTTGATATCTGTATCATCAGCTGCGGTAAGGAGTGGTGGCGCTTCAGGCTGGTGGATGTGAAAGTGATGAACA
>N_352
ATCTTTTGCCTGTACTTCGTTCAGTTACGTATTGCTAAGGTTAATCCGATTCTGCTTCTTTCTACCTGCAGCACCTATATCGCCTTTATTCATTTAGTCAGGAATTGCCATGAAACGCGCCGTAGTTGTCTTCAGCGGAGGACAAGATTCAACCACCTGTCTGGTGCAGGCTCTGCAACAGTATGATGAAGTGCATTGCGTCACTTTTGATTATGGCCAACGCCACCGCGCGGAAATCGACGTTGCGCGCGAACTCGCCCTGAAACTGGGCGCCGTCGCGCATAAAGTGCTGGACGTCACTCTGCTCAACGAACTGGCAGTCAGCAGCCTGACCCGCGATAACATTCCGGTACCGGACTATCAGCCTGATGCCGAGGGCATTCCCAACACCTTTGTCCCCGGGCGTAATATTCTGTTTTTAACCCTGACGGCAATCTACGCCTATCAGGTAAAAGCCGAAGCCATCATCACCGGCGTGTGCGAGAGGTGCTGCAGGTAGAAAGAAGCAGAATCGGATTAACCTTAGCAAT
>N_353
CTATCACATCGGCTACCAAACCAATGTTTTAACTGCTCAGACCAGAAATATCTGGAAGCTTTAGGCATCTTCTTGGAAGATAGACGAGCGCAAAGACGCACACAGCAATGATGTTATGTAGTATTTTCCCCTTGAGTGTACTGCTGAGGGGTAACCGCCGTATTGTACTGGCAAATATTTGTAAATAGTCTTCACCCCCACGCCTGTCACATCGGCCACACGCGACTGGACAGGCGGTTAGTCCGGTATGTTTCTCGCGCTACTACA
>N_354
CTCGGTCGCTACGCTCCGGCCGTGAGACTGCGGCGGGCGCTGCGGACACATGCAAAGTTACCCACAGATTCCGTGAATAAGCAGGGGACTAACATGTGAGGCAAAACCGGCAAGGCCACGCAGGTGGCGTTTTTCCATAGGCTCCGCCCTCCTGACTGAGTTCACATAAACAGACGCTTTTTCGGTGCATCTGTGGGAGCCGGTGACTCGACCAGTGAATCAGTCAGGAGTGGCGAAACCCGACAGGACTTAAAAATCATCACCGTTTCCGATGAATCGCTCCCTCTTGCGCTCTCCTGTTCCAACCCTGCCGTTTCCCGGATACCTGTTCCGCCTTTCTCCCTTGCGGGAAGTGTGGCGCTTTCTCATAGCTCACACTCTGGTATCTCGGCTCGGTGTAGGTCGTTCGCTCCAAGCTGGGCTGTAAGCAGACCCCGTTCAGCCCGACTGCTGCGCCTTATCCGGTAACTGTTTGCCACTTGAGTCCAACCCGGAAAAGCACGCAAAACGCCACA
>N_355
ATTACGTCTACTTGGTTCCAGTTGCGTATTGCTAAGGTTAATCCGATTCTGCTTCTTTCTACCTGCAGCACCTATGCGACGGGCTATGTATCCGTCAGCGCTGTGGGGAATGAAAACGTCGTCGGTCGCTGTCCGGGTCATGCACGACCGACCGGACAAAGCAAGAAGGGGTTACCTTTCGGTAACCCCTTCTTTTATATGGCGGAAGCGCAGAGATTGAACTCTGGAACCCTTTCGGGTCGCCGGTTTTCAAGACCGGTGCCTTCAACCACTCGCCCCGGTGTGAGGCGCACAGGTGCTGCAGGTCAAGAAGCAGAATCGGATTAACCTTAGCAA
>N_356
CTGTGTGTATTTACTTGGTTCAGTTACGTATTGCTAAGGTTAATCCAGTCCTGCTCTTTTCTACCTGCAGCACCTGTGTCCGGCGCGCCATAATATAGACCTCATGGACGGTAAAGTTCCCTTACCAATCGACGCAAAGCCTTTCCACCCGAGGTAAAACATCAGTGCGGCACCGCGTAACGGCAGCTCGACCAGCCCGTCAGCATCATCAAGCTCAATGTCGAGCTGGTCAACTTCGAATCCGCGATTGTCTGTCATGGTCAGGCTCATCGACCGATTACTGATGTTCCGGTAATACTCTTGTGTTGTCGAGCATCAGCATAAAATCGGGCGTCAGTACAGGGGCAGTTTCAGGTGAGAAAGAAGCAGAATCGGATTAACCTTAGCAATAC
>N_357
TATCTACTTCGTTCAGTTACGTATTGCTAAGGTTAATCCGATTCTGCTTCTTCTACCTGCAGCACCTAGTGAAACGCTACTTAATGCGTACTTCACGGAGGCAACGATTTACCTGAATAACACGGACAGCAGCCCGGTAAAAGATATCTCTATCCGGGCTCTTTTCCTGAACATGCTGGTTGCGCACATTGCGGCGCTGAATTCAGGCGTAAATGGCGAAAAGGCTTCTGGTCTGGTTGGCCGTGTCAGCATCTGAGAGGTGCTGCAGGTAAAGAAGCAGAAATAGGATTAACCTTAGCAAT
>N_358
GGGCGTTAACTTTGAAGAGGTGCTGATTTGTCCGCACTTCCCGGGCGACAACTGCGCCTGCCGCAAGCCAAAAACGCAGCTGGTGCTGCCGTGGCTGGAAGAGGGCGTGCTGGATAAAGCCCACAGCTATGTGATTGGCGACCGGGCCACCGACCTTGAGCTGGCGGATAACATGGGAATTACCGGTCTGCGTTAA
>N_359
ATTCTGGACCTTGGCGACGTTCCCGCACAGAAACTGGCTGAAATCCTGAAGAACGCCAAAACCATCCTGTGGAACGGCCCGGTTGGCGTATTCGAATTCCCTAACTTCCGTAAAGGGACTGAAATCGTGGCTAACGCTATCA
>N_360
TGTTGCCTGTTTTATCCCGTAGCCGCCGGAAACGCCCTGAGCCCGTCTGAGCGGTGCGCGTAATGACGCGTTATGGTAAATCCACTTACTGCTGCCTTTCATAGCCATCGAGATAAACAGCTGAAATGGTGTCAGCCAGTAGCCTTGATTTTTTCGGTGTGAGGTCTTTGCTGCGGTAATCGGTACCCGCAAATTGTGTTGTGCCTTA
>N_361
AGGGAATCGCACCTTCGGTAATGTGCGTACAGCCGAGGATATAGTTGACCATCCCGGCGGCGCGTTCCTCCTCGCTAAAGCCTTTCGGAAAGAACGTGGTCGCCAGAGCAATAGCGGCGGCGTGATGCAGGCGGCAGATACACCGGCCATAAAAAAGTAACCCTTCCCTGACCCAGCAGCAACGTACC
>N_362
ATTTCGCTGGATAACAAACAGCCGCGCGGCGTCGCCGGGACCATTCTGGTGCATAAAGTGGCGGGCTATTTCGCCGAGCGCGGCTTCAACCTCGCCACCGTCCTGCGTGAAGCGCAATACGCCGCCAGCCATACCGCCAGCATCGGGGTGGCGCTGGCCAGCTGCCACCTGCCGCAGGAAGCCGACAGCGCGCCGCGCCATCAGA
>N_363
GCCTCTCTGGCGAACCATTTGGTTTTAAAGATACGCATTGCTGACATCCTGTCGTTAAAAGTATAGCACATAGTGCTATATTAAATTCTCCTGAGATTTGTTAAAGCGATAGCAAGCATCGTTTTTTTAAACATGCGAGCAGCTACGCATCCTCTTATGAAAAGCGAGAAGAGTTGCGAAAACGTTAAGTACGTCACATACAAAATGTTACACTGCGCAGCTTTCCGA
>N_364
TCATAATCCCCCCGATACTTTGCAGGCTAGTATTATCAAAAGGTATAAAAAGGAACAAAAAAGAAGAAACGGTTTTTCTAAAAAGCAATCTAATTATATTATGCATGTCAGTTCTCTTTGAAAATACTCGAGAAAACTTTCTTCGAATCATAATTTTCCTGTATAAATGAAAAGGCATTAAATGCTATTTCTTTCATACCTGATATATTTTTAGAATAATTAATTATGTGCTTTGCAAATAGCACTTCGTCATTGGCTATTACTAACTGTTCTCCATGATTAGTTCCAGTGCCCTCACTTCCAATGCTTGTACTAACGACAAACATAGTGTTTCTCATCGCATCTAGATTTTTTAATTTCACTCCAGCACCATTAAGCATTGGATTAATAAAAATGCAGTTTCCATGGTCAATCGCTTGGAGTTCTTCATCACTAGGACTAGTAATTAAATTTATAGCATTACCATCATATATACTTATAGCTTTTTTCAATTCTTCAGAAATCCCATTCTTAGCATA
>N_365
ATCTACTAATTTTACTTCGTTCAGTTACGTATTGCTAAGGTTAATCCAATTCCAAACTTGTTTTTCTACCTGCAGCACCTTCATCGTTTTCTTTGATTTCCGCTTCTGCTTCGTTGGAGTCAAGCGCTCCGTTCTTCATATCCAGCCCTTTACAGCTCATTACCATAATATCAACGTGATAACAACTGATAATTTCCTTAGTGATTACCTGCAGCGACAGCGTATTTTTATTCAGTTCACCGCCGGTAGAAACAACGTTAATTTCCGAGCTGCGCCAGAGGTGCTGCAGGTAGAAAGAAGCAGAATCAGATAACCTTAGCAAT
>N_366
TGTCACTGCGCATCATTGCCGAGGGCGTCGAAACCGAGACTACCAACGGGATTATCTTAATCGCCAGAATATTCATCTGCTCCGGCTACTATTTCTGGAAGCCAATGCCCTACGTCGCGCTGGTCATGCTCCTGCTGAGCAAACCGAAGGCGCGGATTGTCGAAGAATAAGCGGGCGTTGTGAAAATTCCTGCCATGCGACGGGCTATGTGTCTCCGTCAGCGCTGTGGGAATGAAAACGTCGTCGGTCGCTGTCCGGGTCATGCACGACCAACCAGAACAAAGGACAGCAAGAAGA
>N_367
CTATGTCTAGCCTAACCGGTAGCACTTGCTAAGGTTAATCCGATTCTGCTTCTTTACTACCTGCAGCACCTGTGACGGGGAGCGTCGAAAGTTGAAAAGGGACCATCATGGGCAGCATACCTTAGTTAATCGCTTCCGGCGTCAACAATAAGCACCGCCTTGAGCTAGTTTAGTAACTTTCTGCAATACAAATATTTTACATATTCGTCACAAAATGAGAGTGCATGCAAGGCGGTGAGTTGTCAATGCTTGTATATACAAGAACGATTGAGTGAGGTGATATTAATAACTTGAGTGAGGAACCTATGTCTTCGTTTCGTCTACAGACGGGCAGTCAAAGAGCAATTATGCTGGAATGAGTGAAAGGCGGTCGATTGATTACATCCCGGAAAGCGAACGGCATGGACACCCTTTTAGCCAGTTCACCCTTTGGTTTGGCGGCAATCTGCAAATTACGGCGATTGTCACTGGCGCTTTAGCCGTTGTGCTGGGCGGCGATGTAGTGTGGTCTCTGGTCAGGTGCTGCAGGTAAGAAAGCAGAATCGGATTAACCTTAGCAATA
>N_368
CTATGTCGCGTCCCTTCGTTCAGTTACGTATTGCTAAGGTTAATCCGATTCTGCTTCTTTCTCCCTGCAGCACCTATGGCGCGTACCCTGCCCCGCGACCTGTACGAAGGCGCTCAGCTGCGTCATGCCAATAGCCTGTTAAATATGGGTATTCTGGTCAGCCCGCTGATTGCCCCGCTGCTCGGCGGCATCCTCGACACCCTGTGGAGCTGGCGCGCCTGCTACGCTTTCCTGCTGGTCCTGTGCGCCGGGGTGACCTTCAGCATGGCGAAGTGGATGCCGGAAACGCACCGGAAGGGGCGCCGCGCACCAAACTTCTGGCCAGCTACAAAACGCTGTTCGGCACCGGCGCCTTTAACAGGTGCTGCAGGTAAGAGAACAGAGAATCGGATTAACCTTAGCAATAC
>N_369
TGCCCTACTACGTTCAGTTACGTATTGCTAAGGTTAATCCGATTCTGCTTCTTTCTACCTGCAGCACCTCGTGAGGCCGCCGATGCGCGAGCCGCAGAGCTGGCCCGTCACCTGCCACGCCGGTGAACACTGACGGTCCGGATATCACGGATGTGGTGACGAAAGCGATTGCCGGTCTCAGCGACCACAAGGTGCAGTTCACGTATGCCGACCTGCTGGCACGCACGGTCGGCCAGCTGGAGGCGAAGGACGGTGTGTTTGAGCTGGCGAGAAGAAAGGTGCTAGGTGCAGAAAGAAGCAGAATCGGATTAACCTTAGCAATACG
>N_370
ATATCGCTTTCTCCCTCGTGTTGGCCCGGCAACAGTTTCATGTGCGCGGTGGCGCCGGGCAGACGCTGCAGGTTGGCCATCCCTTGCTCAAGGTCGCTTAAGCGCAGGATAGTACCGGAAGAGGTGGGTAGGGAATTCCACAGGCGGGTAATATGCACGAGCCATAGGCACGTCGATAGCGCCCACTTTGCCATAGTGCAGCGTGAAA
>N_371
GTCAAAAACAGGGAGCCAAACGTCGGCAGCGCGTCGAAAAATGTAAAGCAACGTTTTAATAAGTAACAGTAGAAACATTTTTGGAAATTATAAGAAACTGAATGAATAGGCCCCTTTAATAATTAATGACTGCTCTGTTCAGTTTCTGTTTAA
>N_372
GAACAGCGCCGAGCTCCATTGAGCCGGGCGGTTGAAGTTTAGGGTCAGGTAGGCGACCGGCTTCTGCAGGGAACCATCCAGTTTACGCATCTGGCCGACGCAGTCGTCCATCCACGCCCCCCGCGCTTATGCTCGCGGGCATACAGGTCGAGATAGAAACTACCGCGCAGCTCGTTGTGTTCGTCATACAGCTCGAAGAAGCGCACA
>N_373
GTTCTCAAATAAAACTCAGAATTGTCTCTTTTTCGTGCTCTTGCGCTGCTTTTTAACTCTTGCTACTCTTTTTGGGTCTTACATTTTTCTCTTATTTGTCTCAGTGATGGAGCAATGCAATGCGCATTTTTATCGATGATGGTTCAACCAATATCAAAATGCTGTGGGAGCAAGATGGCGAAACTTTCACA
>N_374
TGTTGCTGCTGACCTTCGTTCAGTTACGTATTGCTAAGGTTAATCCGATTCTGCTTCTTTCTACCTGCAGCACCTATCACCACATCCAGCAGTCGACCATCACCTCAATTGAGGAAATGGCCGCAGAGATTAAGCGCATCGGAGAAATGTGCGCCTCCTCAATCAAGGCGGCGGCATGAGAGAAAAACACATCAACTTAAAATCCGGCCTAAAATTAGGTGCTGCATAAAGAAGCAGAATCGGATTAACCTTAGCAATAC
>N_375
CTATGTCGCGTCCCTTCGTTCAGTTACGTATTGCTAAGGTTAATCCGATTCTGCTTCTTTCTCCCTGCAGCACCTATGGCGCGTACCCTGCCCCGCGACCTGTACGAAGGCGCTCAGCTGCGTCATGCCAATAGCCTGTTAAATATGGGTATTCTGGTCAGCCCGCTGATTGCCCCGCTGCTCGGCGGCATCCTCGACACCCTGTGGAGCTGGCGCGCCTGCTACGCTTTCCTGCTGGTCCTGTGCGCCGGGGTGACCTTCAGCATGGCGAAGTGGATGCCGGAAACGCACCGGAAGGGGCGCCGCGCACCAAACTTCTGGCCAGCTACAAAACGCTGTTCGGCACCGGCGCCTTTAACAGGTGCTGCAGGTAAGAGAACAGAGAATCGGATTAACCTTAGCAATAC
>N_376
ATGTAAACCTCATGGTCGCGTATCTTTCCGCATCAGGTGCGGCCTTTACCGAGCGCAATAAGCGGCCGGGAAAGCGAAACGGAGGATTCAGGAGGGTAGTCCCCTCTGGCCTGAACCTTACCATCAGTTGTTATGTTGAAAGTCGGTATCCATTCCGTATAAGCCGATGTCATAAGCACCGGTAATGCATTCCGTCGGTTTATATGTTGCGACGGCAGAAAGATAACTTGTCATACAACTTTAAAAGTTGAGAGCTGA
>N_377
GTTGGGTACGGCGAGGCCCACTATAGAAACCGGCAGCGGCAAAGTGTTGGCATCCTGCGGAAATCGGGCGGCGTAAAGTCGCCGAAGAAGAATAATTTATTGCTATTTGTTCGCGAATCCATGCAGCAATGGCGGGCGTTCAGGGGGTATTTTAATTTCCAACTAGATTAAACATACAAAGCGCAGTGCTTATTTTTCAACAAGTGTCACATCACGCAAAATATCGCATAGCAAAAACAATTTAAAAAATCACCTCTTAAAATGTAAACACGGAGCATGAATTGCAATATAATCACATTTATACAAACAATAAAATCAAATAAAAACAACGATATAAAATAAAATAAATCCATTTTATATA
>N_378
ATGAACGTATTACGCAGAAAGTGGCAGGGGCTGCCGCGCGGCGTGGTGGTGTGCATCACGGCGCTGGTGATTTATGTCCCGCTGTTATTTATTGTGGTGCAGGTTTGTTCTTCGGCACCGTTCTTTTCCGCTCCAAATCGTGGAGTCTGGAAGCCTTCGCCTTTATTTTTACCGACCCGGATTTTTATCTGGCATTAAGGTCAGGTTTTATTCTGGCCTTTGGCCTGA
>N_379
CCTATGACGTGGCGCGTGCGGGCTGGTGCGCCGACTATAACGAGCCAACCTCTTTCCTGAACACCATGCTCTCTGACAGTTCAATGAACACCGCGCACTATAAGAGCCCGGCGTTCGACGAGGTTCTGGCTGAATCCGTAAAAGCATCCGATGAA
>N_380
GTCATTGCCTCAGTTCCCGCACGGGTCAGAATAGCGATGTATTTTTTTACGCTCATTTATTCTCCCTGCCCTACAGGCCGTTAATTACTGAAGCCATCCAGCAGTCATCAACTTCCCGCCATCGGCGTTCGGGTGCAAGTTATCGCCGGTATATGTTGCAATGTTAAGCAGATTTATTCCGGATTCATTAAACAAATCACATACCGGTACGCTGAACAGTGAGCACACCTCTTTGATGGCCTGAACGTACTGCGGCAGGGTAAATCCGGCAGAGTTAGCTGCTGGGTAAACA
>N_381
AATTTTTACCCACCCATAATGACAGTGAAAACAGAAATTGCAAGCTATCGCGATACTTATCCACCGGAAAAATCTGCACTTTATCCACAAGTGGATAATTGAGAACTGAACTTGACCTCTTTCCCATAGCTTGTTGATGCGTATCCCATAGCTTGTTGACACAAAACCCACTGATACGTGATTAATTTCCCATATTATGTTTACCAGTTGCCCATACAGGCCCCCTCTCAGGCCGCACTGTACGCGGCA
>N_382
ATGCCAGACGCATCCTCGCCAGCGGGCTAACGGTCGGCACAGTTCGTCGCACTGATTATAACCCCGGCGCCAGCGACGGCGATGCCATAGCGGCACGCCGACCAGAGCGTCTACTGGCGGCAAATCGTCACGCTGCAGAAGGCGCTGCAGCAGCAGACGCGCGAGGGCGGGGCCCAGCTCCGGGCGATGGTGAAACTTCAGCTGCTGCACCAGACCGCTCAGCGGCGGGCGATAGTCATTGACCGCCACCA
>N_383
ACGAGTGGAAGCACTTCCGCGTCCCGCATCCGGTACGCGGTACGATTTCGCTGGTGGAGTGGCACATGATGCGGGCGCGTAACCATATTCATGTGCTGGAAGAGAATATGTCGCTGCTGATGGAGCAGGCGGTCGCTAATGAAAGCCTGTTCCAGCGCCTGCTGCAGCTGCAAACGCGGCTGGCGGCGGCGGAGAGCCTCA
>N_384
AAAGCGGCTTAAGCATTCCACCGCGACCAGAGTACCTTGTGGGGAAAACATTTTCTGAAAGACGTAGCGTACAGCGATATCATTACGAGATAAAATGTTGTCTTCGAATATTTTAGTGTTCATTATCCCTCTTCACGAGGTTAGTCAGACAATAGGCAGAGGATACATTAATTATAGGCTACCTGATGATTAATGGGAATGGCGGGAAATGTAAATCAACAGCGAATAAGTACGCTTTATCCGCTACTGATTTACCGGGAGAACGTTCACATTGATGGAGAGCGGCAATACGCTGATTCATAGTGCGGGT
>N_385
ATCTTTTTTTAGTGTACTTCGTTCAGTTACGTATTGCTAAGGTTAATCCGATTCTGCTTCTTTCTACCTGCAGCACCTGTTGGCGATGCTATCGCCGCCAAAATGCTGTAGCTCACCGGCGATTAGCTGCCAGTTGCGGCGATAACGCTCCGGGTGCCCCTCCATCGCTAAAAATGTCTCGTTGCAGGTGCTGCAGGTAGAAAGAAGCAGAATCAGATTAA
>N_386
GAGGTGCACTACCAGTCGTTCTCCCGCATGGCGGCCTTTTTGGCCGCGACATGCAGGCGCATCGCCACGACCGCTATTTCCAGATGCACTACCTTGATACCGGACAGATTGAGCTGCAGCTTGATA
>N_387
ATAATAACCGCCGGCAGTACGGGAGCAGGCCTGCCCAACACAACAACGACAACAGAGGAATGCCCATGGTTGTCTCATCCATACCGTCATCTTCCCCGGCGGAAAGCGCTATGGCTGGGTAGAGAAGATGGTAACAAGGTCCCGCACCCGTTTTTGCTGTTTTATCTATCTCATCGCCGTGCTAATAGCTGCCACGGCAATCCTCTCCGCCCTCAACGTTGGGGTACAAAACCCAACTGACGGTTCGCGGGTGGTAGTAAAAACCTGCTCAGCGTGGAGGTTGCGCTGGTTTTTGCCGGAACGTGATTAAAAACA
>N_388
CAATCTTTCGGGAAGCCTTGCATAATATTGCAGGGTGAAGGCGTCTACAAGCGAGTTGCCCACCTTCAACGGTCCGGACACTCCCGGCTCCTGCTGATAACCGGCGCTAAAGGTATCTTTACCCTCGCTCAGGGAACAGACCTTCTTCTCTTTGCAGGAGGGTGAGTTGCGGTAATGAATCATCGTCTCCAGCAGCTTGTAGCTCTCGGTCAACTGCGGCTTCCA
>N_389
ACGCGCAGCAGCCGGTAGTGCCGAAAGACCATCAAATCCGCGAACTGGTTAATGGGTTACGAGCGATATTGCGATTGAATATCATGGGACACAGCAACTTCGTGAACGCATTGCGCAGGTTGTACGCGCCGCCATGCTCAACGGAGGTAAGTCATGAAATTCGAAGAATGGTTATCGCAACAAAACGGCGTCATTGAGGTTGATTGCGGCTGTGTTACCTCTGAAGCTTTTTATCACA
>N_390
AGGAATACGCAGCGTGGGGGTATTGTTTTGCCACTGACCGCCGAGGAAGGGATGGAGCAGGGCTTTCAGCTCCACCGGGGCAAGCTGCGCCAGCTCCAGCGCGGTTTGTTGCTGACCGTTGTTCAGCGCCTGCTCCATCATCTCGTTGCGCAGACTTTTCCGGGGTTTTGTGAAATAAGAGCTGTCCGCGTTTGCCGCGCCCGGAGCTGTCCGCCTGCCCAGCTTAGCCACCCCGGCCTCCTGCGCCTGACGCAGCAGAGTACGGACGTGGCGCTCGCTGCAAAAACAGCGCTCCGCCAGTTCGCCGACGGTGACCTGCTGCGGCGCCCCGGCTGAGGGTTGCCACAATCGCTGGTACTGATTTAAACGGTGTAGAGTTCGCATGGGGGCCGTCGTCCACCGGGCCGCTGTAAACCCGGAACAATTAATAATATCTATTCACTATC
>N_391
ATGGACTGGATGGAGCAGGAGCAGGAACGTGGTATCACCATCACTTCCGCTGCGACTACTGCATTCTGGTCTGGTATGGCCAAACAGTATGAACCGCACCGCGTAAACATCATCGACACCCCGGGGCACGTTGACTTCACTATCGAAGTAGAACGTTCCATGCGTGTTCTTGATGGTGCGGTAATGGTTTACTGCGCAGTTGGTGGTGTTCAGCCGCAGTCTGAAACCGTATGGCGTCAGGCAAACAAATAA
>N_392
GTTTTGCTGACCTTCGTTCAGTTACGTATTGCTAAGGTTAATCCGATTCTGCTTCTTTCTACCTGCAGCACCTATCGAGAAAAACGTGGTTCGTAGCCGCGTACTGGCCGGCGAGCCGCGTATCGATGGCCGTGAAAAGAATATAATCCGTGGTCTGGACGTTCGTACCGGCGTTCTGCCGCGTACTCACGGTTCCGCGCTGTTCACCCATGGCGAAACGCAGGCGCTGGTTACCGCGACTCTGGGTACCGCACGCGATGCGCAGAACATCGACGAACTGATGGGCGAGCACACCGACTCCTTCCTGTTCCACTACAAAGGTGCTGCAGGTAAGAAAGCGAATCGGATTAACCTTCACGAAAT
>N_393
AAAACGTCGATTCCCTCTATCAACTGCAGGCGAAGAACTATCGCGTGGATAGCGAGCAAGGGGATTGAAGAGAAAACGCTGGCGCTGGTGCAGGGACTGTTTAGCGACCGGGAAGCGCACTGTTTTTCCGTTGATGAAGTGGTCAGCGCCGCCGGGCTCAGCAAAACCACCGCCCGTCGCTATCTGGAGCACGGCGTTGAGACCGGTTTTCTGGAAGTGGAGATGCTGTACGGAAAAATTGGCCATCCGCGGCGGCTGTATCGCCGCGCTAAGGTCAAAAGTTAAAACCCCTCGCCGGACGGGAGGGGCTGGAAACGTCAGAAGCCA
>N_394
GCTGTCTGCGTACTTCGTTCAGTTACGTATTGCTAAGGTTAATCCGATTCTGCTTCTTTCTACCTGCAGCACCTCCCGCCACAACGGCACCGTGGATAGCCACGGACAGCAGCGTTGGCCACGGAAAGCGGCGAGGTCATCAGAAGGGTCATTGCGCTCATAGTCGTTTCTGTTGAAAAATGATGCTCCGATTTTAAATGCAAATAGCAATCATATTCAATAAGGCGTCTTAACCTGAGTCAATTTTTGCCGCCATTTGCAGAAAAAAGCTGCGTCGGCAGTGCTTTCCACAGGTGCTGCAGGTAGAAAGAAGCAGAATCGGATTAACCTTAGCAATACGTAATCGCTTGAAC
>N_395
TTTCATCAGCGTGGATTTACCGGCGCCGTTCTCGCCCATCAGGGCATGCACCGTTCCCGGACGCACGCGCAATGAGACATTATCGAGCGCCTTCACGCCGGGGAAGAACTTACTGATACCTTCGGCTTCAAGA
>N_396
AGCTGGCGGCGGGATATGCTGCACCAATTTGAATACCATGGCCACCGGCGAGGAGGTTTATAATCTCCTGCAACGTGAAACCGAAGCGCTGGAATATGATTACTACACGCTTTGTGTGCGCCACCCGGTGCCTTTCACCCGCCCCCGCGTTACGTTCCAGTCGACTTACCCCCGCGCATGGATGTCGCACTATCAGGCAGAAAA
>N_397
GAACCAATGCGTTCCAGCGCAGCCCGGGCGCGCTCCGGTTTACCGGCCTTCATGAGCCAGCGCGGCGACTCGGGGACAAAAAACATCAGGACCAGAAACGCCAGCGCCGGCACCAGTTCCGCACCGAACATCCAGCGCCAGCCCATCTGCCCATTCCAGCTGTCCACAATCATCTGCTGCGTCGCCCCCGGCTCCACCGGTTCAGCAATCATCAGATTGATTAACTGAGCGGCCAGTACGCCAATCACGATGGTGAGCTGATTGGCGCGACAAAACGCCCTCTTTTCTCTGCCGGACTGACTTCGGCAATGTAAAGCGGGCTGGAGCCGGAAGCCAGACCAATCCCA
>N_398
GCATCAGAATCATAACAATATCAGGCGCATCACGGCGCATGACACGTACCGGTTCAGCATCATCAGTGACGCGCTTCATCGTCTCGGCAAAATGTTTACGGGCATCAGTAAAATTGATTGCATGCATGTTGTTAACCCCCATTTGTTGGGGCTTAGCATAGAACATGTACGCAAATAAGTACATAAAGATATTTCCCTAAAAACCCACAACCAAATCAGCTCAAAATGTGAACTCAATCGAATAACCACAAAAACAACAAGTCAATACATTGAAGCATAATTTCAGACAATTACATTTATGAAGTGCGGCACAATTTCGTACCGCTAGGAGCTTAGCTCCTAAAACGAGCAAAGGAAAAGTAAATGGCAAAACATTGGTCTA
>N_399
ATGTGTGGGCGCCCCTTCGTTCAGTTACGTATTGCTAAGGCTAATCCGATTCTGCTTCTTTCTACCTGCAGCACCTGTTTACAAATCAGCCTCACTTTATACCCTGCCAGCGACGAAAACACAGTGAGAACTTTGCGCAATAGCTCGCATTTTAGAAGCACTTATCGCCCCTTGCGCTACAGCCGCCGCTTCCGCGAAATGTTACACTTGCGCCGGTTCATCATCAGAGTAAGAAAGGATGCTTCTCTTCCGTCCTGAGTGCTACTGGCGCCGTTTCGCCCTTTCTTCTCTGCCATTCTGTGAATAAGCTGGCCCTGACCTGCGTCGGGGTTGAGGTTACGGATACCTGCTAACGATATGATTAAAATCACGAAAGGGCTGGATTTGCCCATAGCTGGCATGCCATTACAGCAGATTTCTCCCGCGCCAGCGGTGAAGCGCGTCGCGCTACTCGGCGAAGAGTAGGTGCTGCAGGTAGAAAGAAGCAGAATCGGATTAACCTTAGCAAT
>N_400
ATCCTGAGGGCGATATTCGCGCCTTTGTCTCCCTGCGGCAAATCACTGCGACCGAAGCGCGTATCGGCCTGCTGGCCGGACGCGGCGCCGGGGCGCAGTTGATGCAGGCGGCGCGGTACTGGGCCGCCTCGCGCGGACTTTCTACACA
>N_401
GTGCTGACCAACGGCGGTCTGGTCGGTCGCGTGACCAAAGTAGCGGAAACTGGCTACATTGCTATCGCGCTGAACGATACCACTGAAGTGGTTATCAAACGTGACTTCGTTGCTGCCGTTCTGCCGAAAGGCACCATGAAGGCGCTGTAATCTAACTTTTCCCAAAGGGAACTGCCGTGTTAAACCGTTATCA
>N_402
ATCTTTCTTAAAGACAACTTTATAAATATCGTCTTTTTCAGAGTTTTTTGTGCTCAGTGCTAGTTTATCATTAAAAGCAACGATAAAAGATGATGCCTGAGGCCAAAACTGGATTCGGGATTAGTTCCTTGAGCATTGGGTTGTTATCAAATATAACTTGGATATTCTTTGGTAAGTCTGACATACCCATTCCTTCTTGAGTTTTGGCGTTCATTGGGCCGAAAAAA
>N_403
GAATACAGCTTTTCCACCATAAAAATCGCCGGGCGCGGCCAGTTTTCCCGCTTTCTCGCGCTGAGTGAATGAATTCCTGAGAACTTTCGTTGCCGAGGTGCAATCGCTGGTTAACGTTGACAGTTGTACAAGGTATACTCGGACGATTTTCACTGTTTTGAGCCAGACATGAAGCTGATACGCGGCATACATAATCTCAGTCAGGCCCCGCACGGGTGCGTGCTGACCATTGGTAATTTCGACGGCGTGCATCGTGGGCATCAGGCGCTGCTGCAGCGGTTGCGCGAAGAGGGCCGCCAGCGCGGTTTACCGGTCGTGGTGATGATTTTTGAA
>N_404
ATAATAACCGCCGGCAGTACGGGAGCAGGCCTGCCCAACACAACAACGACAACAGAGGAATGCCCATGGTTGTCTCATCCATACCGTCATCTTCCCCGGCGGAAAGCGCTATGGCTGGGTAGAGAAGATGGTAACAAGGTCCCGCACCCGTTTTTGCTGTTTTATCTATCTCATCGCCGTGCTAATAGCTGCCACGGCAATCCTCTCCGCCCTCAACGTTGGGGTACAAAACCCAACTGACGGTTCGCGGGTGGTAGTAAAAACCTGCTCAGCGTGGAGGTTGCGCTGGTTTTTGCCGGAACGTGATTAAAAACA
>N_405
TGTGGTAGAACCCGAGAACCGGGTGGCGGGCATTATCGCTCGCGGCGAGCTGCGCATCAGCACCATCAACTCGCCAATGACCTTCGCCAGCCATGAACAATAAAGCGTTCGGTCTGGATTATAGAACTGGCGAAGCAGTTTGCCGACTACCTTGGCGTCACCTTAAGATAACCGTCCGGCAAAACATCAGCCAGCTGTTTGACGACCTCGACGACGGTCAGGCCGATATGCTGGCCGCCGGACTGGTCTATAACAAGGGCGACTGGAAGGACTGCTCGGGCCGGCCCCACCTACTATTCTGTTCCACCAACAGCTGGTCTACCGCGTCGGCAATCCCCGGCCGCGCACA
>N_406
GGTTATCTAACGCTCACTTCGTTCAGTTACGTATTGCTAAGGTTAATCCGATTCTGCTTCTTTCTACCTGCAGCACCTGTTCGTACTTTTCCACCAGAAGATTAACGGCGTCGACCAGTGTGATGCCTGCGTTGATATGTTCCTGAATAACGGTTTCATCGCTGAACGGCGTGTCATTCAGGGTAAGGCCATAATGTTGCTCCAGCAGACGGGTAAGCAGCATCTGCCAGACCGTCACGGGAGACGGGCACGGCTTAGCCGCCCGCTGAATTGTTGCAGGTAAGGTTTTCATTTTTTCTAGGTGCTGCAGGTAGAAAGAAGCAGAATCGGATTAACCTTTCACAATACGT
>N_407
AAATAACCGGTGAGCGGCACTGCTGGGCGGTGCTTAATACGGCGCTATCGCCTTCTGAAAAATGCAGGATGTCTTCCTCCGGAACTGGAGCAACGCAAAGAAGCGTTGGCTCTGGCAGACTTACTGAATGGCGTCCGTCAGGACGTATCCGCGTCATGCCGAACTTAGCAAACGCCTA
>N_408
CAGCTCGCGCACTTCGGCATAGGTATGGATGCCAGTTCGCTAAATCACCGTGACATCCGGGCCGAGACGCGCCGCCAGCTGACGGGTGCGGTTAAGGTCAATCGACATATCGCGCAGGTCGCGGTTGTTAATGCCCACCACCTTCGCCTTCAGGGCGATGGCGCGCTCCAGTTCCTCTTCATTGCTGACTTCGGTCAGCACGCCCATATTCAGGCTGTA
>N_409
TATGTACTTCGTTCAGTTACGTATTGCTAAGGTTAATCCGATTCTGCTTCTTTCTACCTGCAGCACCTCGGCATCTGCCTGCGCCAGCGGACTGGGATGCCGGTTCAACATACATGTTGGTAAAGTTGCAGCGGCCGCCGCCGGACATAGGAATTTTTCGCCCTGCACTTCTACAATGCTCGTTCCATCGTGTAGTCATTTACACCTTGAATGACATTCACCGCCTGAGGATTATGCTGAGAAACATGCAAATCTAATGTATCGCCCTGAATATGGCCTTGGTAAGTGAACCCGAAATCACAGGTGCTGCAGGTAAGAAGACAATCGGATTAACCTTAGCAAT
>N_410
AAGCAGCGCAATGGACCGGTAGACACGGTAAAAGTAGCTATCAGGCCGATATTACCCGTTTTGAAGACTTTCCTTCCGGTGCTTACAGCTTAGGGTTACGGGAGGACTGCTGGAATGAAAAGCAGCAATATGAAGGCGGCGTTACTGAAACGGGGGAGGGAACCGGCTGCGGTTGGGAACGTAGCCGTATTGCCGGTTGCTGAAATA
>N_411
TATTGTTCTTGTAGTATACTGGTTGGATTACGTATTGCTAAGGTTAATCCGATTCTGCTTCTTTCTACCTGCAGCACCTAGCGTTGCAAATCCTCGAACGGGAACACCGACGCCTTGTCGTCAACGAACTCGCACATAAACAGATTGCGGAAGTCGTCGACGCTGTTTTCGCGCTTGAGTTGCTCCAGATTGAACAGCGTACAGCCCCCGGCGAGCGCATCCTCAATGGTGACAATCTGCCGCCACTGACCGTCAGGACACGCCACGCCAGCGGCGAGCGCGTCATGACTGATATCGATGTCAACCCGCTCGCTGGCGCTGGCGCGGCCCCGGTTGAATAATTCCCCCGACCAGAACGGGTAAGCAGGTGCTGCAGGTAAGAAAGACAGGAATCGGATAGACCTTGGAGAGGTGAC
>N_412
GTTATGTTGCGTACACTTGATTTACCTGTTAAGGTTAATCCGATATTACTCTTTCTACCTGCAGCACCTGTCAACCCGACCTTTCGCCGCTATGCCGAAAAAATTATCCGCACGCTGATGGCCCATGTGCAACACCATCCGGCGATTATCGGCTGGCAACTGGATAACGAAACCAAGCATTACGACAATATTGGCCGCTATATGCAGGAGGGCTTCGTGCGCAGCCTGCAGGAGAAATATCCTGACCTCCGGCAGCTGAATAGGTGCTGCAGGTAAAGACAAATCGGATTAACCTTAGCAATAC
>N_413
ATGCTGCTGTACTTCGTTGAGTTACGTATTGCTAAGGTTAATCCGATTCTGCTTCTTTCTACCTGCAGCACCTACCAAAGGACAAAAAAATAACCTGTGTATTACAAGCACCTTACACTGCGCCACTATTTTCGCTATGGTTAGGGATAAGCATTGCCGTGCGCCAAATCACGGCAATATAATGAGAATAGTTATCAATCAATAACACATACACCATCACATTCAGCGCACCGTTCGCGGCGCGAGGGATGGCGTGTAGAGAGGAGTGAGAGAATGGCTGTCAACTAAGCTGGTACTGGTTCGTCAAGGTGCTGGGTAGAAAGAAGCAGAATCGGATTAACCTTAGCAA
>N_414
CTGGCTTGACGACGGCGCGATGGCTTCGGGGAATCCGGGCTTCGTTTTTTAACCGGGTACATTATGCAAGCATTGCTCGAACACTTTATTACCCAATCCACGGTCTACTCATTGTTAGCCGTGATGCTGGTGGCCTTTCTCGAGTCGCTGGCGCTGGTGGGGCTTATCTTTCCCCGGCACGGTGATGATGGCTGGCCTTGGGGCGCTCATCGGCGGCGGCGAAGTTAACTTCTGGCAGGCGTGGCTGGCGGGGATTGTA
>N_415
CATAGGCGGCAATCAGCACCGCGAAGACAATCCCCAGCTTGACCAGCAGCCACAGCCAGCTGCGCTTCCGACGAGGCTTGCCACCTTTGCCTTTGGCTTTTCTCGGCACCGGTTTCTCATCCTCATAATCATCGTCATCATACTCGTCGTCGTAGTCCTCTTCCCGGACCCA
>N_416
CGCACCAGCGCGCTGGCGTAATCGAAAGCCGCTGCCGGGTAGTCCGCCGCCAGAGCATGCGCCCGGCCAAAGGCGCTCAGCGTCTCGCTGGAACCCTGCAGCTGAGCTATGACGACGGCGACGCGCAAATCTCATCATGCAATGAACGACTGATAATGAAGTGGCGCGCAAGACGGCCAGCCGGGTGGTGTATATGGAAAATGGCCATATCGTCGAGCAAGGGGAA
>N_417
GGTAAAGTAGTAAATCGCAAAGCCAGCGATAATGTCGCCGCCGTGTTATAGGCCAGCGCCATGCCTAACAGGCAGGCCAGCTAATGATTTTTTATAAATCAGCGCCGCCGTCTGGCGCATGGAGAGGTGTTGGGGGGTCTTCAAACGCCGCTGTCGGGAGAATAAACCTCATGCACGTTGGCAGGGTGACGAGGGTGGAAACGACGAAGAAGGCGATGAGCACCAGAGTA
>N_418
GCGTCGCTTTGACAATCGTCACCAGCCCGTTAATCGCGCCATAGCCCAGCACAAACCCGGCTGCGCATCCGGCAAAGGTCGTGCTGCTCAATCCAAGGAGAAAACAGAGCGGCATGGCGAGCGCAGTAAAACGCGTTAGCGTGAGTGAGGTGACCCGGGGACCGGCCAGCACTTCCCCCAGCCGGGCGCCGGTCTGGCCGAATCCCCACAGCATACCGACGGCAACCGGCAGACCAAAGTGGCTGATAAACA
>N_419
TATGTATCCTCTACTGGTTCAGTTGCGTATTGCTAAGGTTAATCCGATTCTGCTTCTTTCTACCTGCAGCACCTCCGGAAGCTGTGATGCAGACTCTTTTCCTGTAACGAACTTCCCGCCCACTCCCCCGGCGAACCCCGGTGGTAAGTGCTTAGCCAGATTGTCCATTGCCGCCATTGCGGTACCTTGACGATTTCCCTGTGCGGCACTGCCGGTTATGCGTATGGCAGGATATCCCTGATAGCGTATCAGTTGCTGCGGTGCAACATTCCACGAAAGCGTTACAAAAGTGGATAACGGAAGCATCAGGTGCTGCAGGTAGAAAGAAGCAGAATCGGATTAACCTTAGCAAT
>N_420
CATATCAGCGATAAACATTTCGCTGATATGACAGGCAGGGTGTGTACGAATAAATTTACTGTTGACTGTCCGCATCATAAAAACATACTGTGCTAAAAGCCCTTGTCTTACTTTATTGTCATTTCCGGTTGGGTAGTCTCTGTATGCTTTTAGTGTGGTTATGAAAGAGAAACATCATGATTATTTACGGATTGATGTTAATGGGATTGTGCATGTTCGCCGGGTTAATTGTCA
>N_421
TATGTCAGCCCTTGGTTCAGTTACGTATTGCTAAGGTTAATCCGATTCTGCTTCTTTCTACCTGCAGCACCTAGTGCTGCATCTGTGGACCGGTCTGGGCTACTATGCCCGGGCGCGCAACTTACATAAAGCCGCGCAGCAAGTCGCCACACTGCACGGCGGCGAATTCCCCGGACCTTTGACGAAGTGGCGGCGCTGCCCAGCGTCGGGCGCTCGACAGGCGGGGGCGATTTTATCCCTTTCGCTCGGTGAGCATTATCCGATTCTCGACGGCAACGTGAAGCGCGTGCTCGCCCGCTGCTATGCTGTCAGCGGCTGGCCGGGGAAAAAAGAGGTGGAAAAACGGCTGTGGGACATCAGCGAAGAGGTCACAGGTGCTGCAGGTAGAAAGAAGCAGAATCGGATTAACCTTAGCAAT
>N_422
GGATATCCCTCATCCGCCGTGTGTTCGGCTGGATTTATTACCTGCCGCTTCAGGGAAAGGAAATATCTCCCCTGCCCGCGAGAGTTTCGAAGTCAGATGGTATTTTTTGGTCAAGGGATGTTTATCATAAAGCGAAAGAGTCAGGGGGAGGTAACACCTTGGCCCTAAATAATATCTGAATTCAACCCAAGGTAGCTTTATTGCTCTCGGTCATCACATGTAGAAGGAATATTCCATAAGCGACCCTTTTATTATTTTCCTGTTGAATATTAATTAGCGAATTAATCCCTCCATCGTCAGGAATATTTATATTTACCTTAAATATAAATAATAATAAAAATATCACCGCAATCGATATACCCTCAGTAGCAATGAGTACGAGTCCCCGGCAACTGCCAGATGCCCGGAGGAGTGCCCCGCCCCCACCCA
>N_423
ACCCGCACCGCGTTTCGCCATATTAAAGAGGCCACCGGATTAACCCCGGATAATTATCTGAAACGTCTGCGGCTGGTCTCCGCGCGGGTCAATTTTACGCGAAACGGAGATGACCATTACCGAAGTGGCTTATCTGTGCGGCTTCGCCAACAGCAACCACTTTACCACCCTGTATAAAAAAGTGTTTGGCCTGACCCCCAGCGCCAATCGCCGCCGCCCACCGGGTTAAAAGA
>N_424
GCTCTCTGATTCCTCTCGTTCAGTTACGTATTGCTAAGGTTAATCCGATTCTGCTTCTTTCTACCTGCAGCACCTATGAATATTTCAGCCAAAGACAGAAAAAATGGGCTTGTGTGCAATTCATCGCCGAAGTGTCTCTGATTGCAAACTGCAAACCGTCAGAACTCAAGCTCGCCCTGTCTCTCCATTGCTGACCTTGCAAACAGTGAAAATAAAGAACCCGAAGAAGAAGTTTTCTATAAGGCTGAATAGATTATGAGAATCAATATCACGCTGGATAAAGAACAAAAAATAGGTCAGCAGATAGTCGATGCTTTCCAGAATGAATTAACACGTAAGGTGAGATAGGTGCTGCAGGTAGAAAGAAGCAGAATCGGATTAACCTTAGCAAT
>N_425
ATATAACCTACTTCGTTCAGTTACGTATTGCTAAGGTTAATCCGATTCTGCTTCTTTCTACCTGCAGCACCTAATAAGTACATAAAGATATTTCCCTAAAAACCCACAACCAAATCAGCTCAAAATGTGAACTCAATCGAATAACCACAAAAACAACAAGTCAATACATTGAAGCATAATTTCAAGCAATTACATTTATGAAGTGCGGCACAATTTCGTACCGCTAGGAGCTTAGCTCCTAAAACGAGCAAAGGAAAAGTAAATGGCAAAACATTGGTCTGGGCAAGAATGTCCAAAAACAGGTACTTACGGTCAATATCATGATACCGACAACTCATACAGGTGCTGCAGGTAGAAAGAAGCAGAATCGGATTAACCTTAGCAAT
>N_426
ATATATTAATTGTACTTCGTTCAGTTACGTATTGCTAAGGTTAATCCGATTCTGCTTCTTTCTACCTGCAGCACCTAGGTTGAGGACGGCAAACAGGGCGTGATTCGTCCCGACGTCGTGGCAGTGAAACGGTCTCTCGACCCGGCGGGATTGCTTAACCCCGGCAAGCTGCGCGGCTGGGCGCTGCGCGACCAGCTGGAACTCGACAGCAACCCGCTGACGCGGGCCACCCGCGAAAGCCCCACGACCTGATGGTCCCCGGTCCGGTTGGGCGCTAACGGGTCGCTGGCCGGTTGCCGCCCAACCTCATCTTGCGCCGGACAGTCCCGCCATATGGACGATAAGCCCTACTGCGGCGGCAGGTGCTGCAGGTAGAAAGAAGCAGAATCGGATTAACCTTAGCAAT
>N_427
TCATTTCTTTTTTTATCGTTGCTTTTAATGATAAACTAGCACTGAGCACAAAAAACTTCTAAAAAAGCAGTATTTATAAAGTTGTCTTTAAGAAAGATTCATCTCGAGATTTAATGGCCATTAATAGTGGCGAATTAAAGGGATTGCTCACTACTACTTGTATAGAGAAAGGTAAAATTAGTGATGTGGCAGGTTTAGAAAAAATAGAAATAGATAATAAAAATGAACTTATGCCCACATTGTTAGGCATAAGTCTTTATAGTTCTACTCAAGCCAGTCTATCCTATATATCTCAACTCTTTACTGATATAAGAAACCACCAAATTATCGAGGAACAAGCCAGATTTGAAAGAATTTCTGAAACAATAGA
>N_428
GTGCCGATGAGCATCCAGTACAAGCACTCAGCGTGGATGAACAGCGTGAAGCAGGGCTACGACCGCCTGCGCGGCAAAGTGCGTTCCCCCTCCGTACACTGGCTGCGACCGATGGGCGGCAATGTGGAGACGATGAAAAAAGTCGTCGAACAAACGTTGACGCAGGGCAATGACTACGTGGAATATATGCTCCCACTCTTCAGAGTATATGCCCGGCGGCAGCCCACGTTCCAGAATGAACGGGATATTGAGCGTTTATACGCTGACCTCGAAGCCTTTTTTAGCTGGCTGGCGCCGCAGGTGAAGGGCATGACGCTGGCAGAATATTACCAGCGGAAATGCTAACTATCGTCCCCGGCGCAGTATATGGCAAAGGTCGAAACGCGTTTCCAGAGACCGGGATAGCGTAGATGGAGTCGACGCTTTAGTGAAAGGCTACCGGAGGGAAGAAGCCCGGCGGCAGCCTTCAATGTTGATATAGTGTGTTCACTGTAGTTATAAAACCCATAAAGCTTTGCATGTATCCCCTTGATTTCATTGAAGAAATTTATGATTAAAGGCGTAATTATTCGAGAGGGCATCTGCGACGGTGGCTGAGTTCTGGCATTATCAATAATTTGATTTAGGGCAAAAACCATATCATTGACATCTGACA
>N_429
GAGGTAAGGGAAAAGGCAACGTTGCGCCTGTGGAACAAACTGGCACTGATACCGTCAGCCGAACAGCGTTCACAGCTGGAGATGCTGCTGGGGCCAACTGATTGCAGCCGCCTGTCTTTACTGGAATCACTAAAAAGGGCCCTGTGACCATCAGTGGTCCGGCGTTTAATGAAGCAATTGAACGCTGGAAAACTCTGAACGATTTTGGCCTGCATGCTGAAAACCTGAGTACACTCCCGGCTGTA
>N_430
TGGTTATATTACCTGTACTTCGTTCAGTTACGTATTGCTAAGGTTAATCCGATTCTGCTTCTTTCTACCTGCAGCACCTATGTATCTTTATGTAAGGGTTATTTAAAAGGGCGGGTTGATGATAAAGGGTTTTTCTTCTAGGCAAAATCGACTTCAGTGTAGTGATGTTATTGAAAATGTAAGCAAGTCTGATTCTGACAGAGCGATAAGTGGCGATAGGCAAACAACTATCGCAGAGGCAATGAAAGAAATATTCATTCGTTAATATATAAACAGAGGCAATAAAGTATGCATGCCTTTATTTTTCTGGTGCTGATGACGCCGAGTAGTGGCGGTGGGGTTTGGGATATTACTCCCATGCCTAATACAGATGTCTGCATAAAAATGCTACGGGTACTCGAAGCACGTGGGGGCAGAGGTTACGGAAGTAATACAGGAGAGTGCATTGAAATTAAAACCCGCGAGCCTTTTGAGCAGCGTGATAAACATTGAATGAGGGTGGGTAAATGGCTGAATACCAGTTAGGTTTTGATGGTTTTGTTCGACTTTTTTTTGCAATGGCAATCATTATCTGCGGTTACGGCTATGTAATTATTGGTGTTTTTATGAGATACGCTTTCCCTGTATTTTAATGTTGTTTAGGTGCTGCAGGTAGAAAGAAGCAGAATCGGATTAACCTTAGCA
>N_431
ATAAGGAGAGACTCTCTGAAGAATGTCTGAATTCTTTGCGCTACCGCCAAACTTCGCCATAAGGCGCTTGAAATATCTCGGGCATTAGCCGGTAGTGTATACCCAACATCATTCGGGTTGCAGACGGCGCCCCCGGCCGCGTACCGGCGTACGTGGCCGGGATGAGTGGTAAGTCAGGCCATCGGCAACATCTTGAATGAAGGGGTATGACCGGGGTTAGAGCAA
>N_432
GCATACCTTCAAACAGTTCGGTATTGCTAAGGTTAATCCGATTCTGCTTCTTTCTACCTGCAGCACCTATTTCGCGCCAGCAGATGCCCCAACGCCGATTGAGTCGTAGACGATATCAGCATCGCGCTCCAGTGCTGCCTGATACGTACGCTGGCAGCTCTTCAGCAATTCGTCTTCTTTCGCCTTCCACTCATCCGCCCAATACACAACGGAGCCGTGACGATAGACGTTAAGGTGCTGCAGGTGCAAGAACAAGAAATAAGGGATTAACCTTACAAGCGATGCGTA
>N_433
TTTGTTTTCCTCCTCTTCGTTCAGTTACGTATTGCTAAGGTTAATCCGATTCTGCTTCTTTCTACCTGCAGCACCTACTTTCACTTGCCCAATAAGGTCACGATTATGAAATTAGTTATCGCCTCCGTAATTTCTCTGCTCAGCTTCAGCGCGCTGGCGGCGCCAGAGGGGACGCTCAGCGTACACATTCTTAATCAGCAAACCGGGCTCCCTTCACCGGGGGTGCAGATTGAGCTGGATAAACAGCAGGGGGAGAGCTGGCAGCATATCGCCACCGGTAAAACGGATGCCGATGGGCGGATTAAATCGCTCTATCCGCAGGCGGAGAATATGGAGCCGGGAGGTGCTGCAGGTAAAGAAGCAGAATCGGATTAACCTTAGCAATA
>N_434
TTTGTTTTTAAGTGTACTTCGTTCAGTTACGTATTGCTAAGGTTAATCCGATTCTGCTTCTTTCTACCTGCAGCACCTTATTTTCATCCCTGATTAATGTCAGCAGCTCTATCTATCTTATTACCCTGACGTTTTTACGACCATCTAATTTTGTTTTTGCGTAAATGATTAAACCAAGCTGCGCGAAGACGGCGGAATAGCACGTCTGCGCCTCTTTCTGCCGCCTTCGCGCAGCCTGCGGGGAGACTGGCTTGCCAGACCGGGGCGGCAAAGAGCCCCGTCGATGCCGCAGGCGTCGCTCAGTGACGTATTAATTTTTGAAATCCGGGTTTTGATTGTTTACAGCTTCCGGTAACGCTTTTCAGGTGCTGCAGGTAGAAAGAAGCAGAATCGGATTAACCTTAGCAATACGT
>N_435
GGAAATTTTACACTCCCTTATAGGCTTTCTCAACGGCGGCATCAACCACTTTCAGCATCGCTGGGGTAACGTCAACGCCGATACCGTCACCTTCAATGAACGGGATAATCGGATTGTGAGGGACGTTCAAGTTTCGTTTTGCAGGGTGATTTTTTGACCTTCCGCCGGAACTACTACTTTGCTTTCCATTAACCTCTCCTTCGAGCGCTTCTA
>N_436
GCGCGTCCGGTGTCCGTCTTGTAGGTGCCGGGGAAATTGCGCCTCCTCGCTCACTCGGTCGCTACGCTCCGGCCGTGAGACTGCGGCGGGCGCTGCGGACACATGCAAAGTTACCCACAGATTCCGTGAATAAGCAGGGGACTAACATGTGAGGCAAAACGGCAAGGCCACGCAGGTGGCGTTTTTCCATAGGCTCCGCCCTCCTGACTGAGTTCACATAAACAGACGCTTTTTCA
>N_437
AATTTTCTGCCTGTACTTCGTTCAGTTACGTATTGCTAAGGTTAATCCGATTCTGCTTCTTCTTCTACCTGCAGCACCTCACGGCTGGCTGATGCCCGATGAAACGCTGCATTTCCATGTTGAACCTTTCGAGGGCGCCAATCTGCAGCCCGAAGCGCTGGCTTTTAACGGGATTAACCCGCATGACCCGCAGCGCGGGGCCGTCAGCGAATACGATGCCCTGCATGCCATCTTCAAAATGGTGCGCAAAGGGATGAAAGAGAGCGACTGCAGCCGGGCAATCATAGGTGCTGCAGGTCAAGAAGCAGAATCGGATTAACCTTAGCAATAC
>N_438
AAACTGCTGGCACTAAAAAAGTCAGAATCGAGGCATGGGGTGCAGGCGGGGGTGGGAAGGGAACGGACACAGCAGGGACGGGGGCATCAAGTGGCGCAGGTGGGGCTTATGTAGAGGGCTTGTATGATGTAAGTAGCATCACTGGAGCAAATATTGTTATCGGTGCTGGTGGCGCTGCTGTTGTGGCAGGAAATTCCGGAAACGGTGGCGATGGTGGTGATACA
>N_439
GTATCGCGCGCCCACAGGCGACGCGGCAGAAGAGGCCGCCCGCGCGGCGCAGTGCCTTGAGTTTATTTCCCGTCTTCCGCAAGGCTGGCTGACACCAATGGGAGAGATGGGCGGCCAGCTATCGGGCGGCGAGCGCCGCGGATTTCCGTGCCAGCGTTATTGAAAAACGCGCCGGTCGTCATTCTCGATGAACCGACTGCCGCGCTGGATA
>N_440
AATGTTTTTGCTGACCACTTCGTTCAGTTACGTATTGCTAAGGTTAATCCGATTCTGCTCTTTTCTACCTGCAGCGCCTGTTGGCCGGTTGCAGCCATTCGTCCGTCACATCCCCGGCAATCTGTCTGCCCTGACGGTCCTTAAAACCGACGAGGTAAGGCGGAATCGGTCACAATAAGGTCCACGGCACGGTCGGGGAATCCGCGCATCACATCAATACAGTTCCCGAGAATGAATCTGGACATGGCAGCACTCCTGTAGTCTGGAGCAGGCATCACCGCGATACCGTTCCCTGCCGCACGCTGCCTAGGTGCTGCAGGTAGAAAGAAGCAGAATCGGATTAACCTTGCAGCAAT
>N_441
GCTTCATCACCGCCTCGTACATGCGCTCACGGCTGATGGAGGTTATCTCAACGCCATTCTTACCAAGCTTCACACCTGAATAGGCAAGCGCAGCATCTGATGGCAACTTCGTGGTATCGGCAAAGAAGGGTTGCCCGATACCGTCACCATTACAACGGGGGCAATGAGGGTTGGGCTCGCGCTTGTGGTTGTAGCCGTAGCCGCCATCATCCAAAGGCTCTCGACGTTTTCGCTCAAGCGCTTCGAGTCGCTTCTCTCTTCGTACTCAACAGCATCACGCCATTGATACTGGTGGCCGAAGCCCCAGCAGTAGCGGCA
>N_442
GCTATCTACCTGTACTTCGTTCAGTTACGTATTGCTAAGGTTAATCCGATTCTGCTTCTACCTGCAGCACCTGTTTTGACATGCTGGTGCTGGAGACCTTGTTGGTCTGCTCCATAAGCATCCCGGCCAGCGATTCTCGGTCAACCTGCTGCCTGCAACTCTGATGCAAAAGAACAGCGCAGGGCAGATTATCGCGCTGTTTCAACGCTATAGCGTCTCGCCAGAACTTATAACTATTGAGGTGACCGAAGAGCAGGCCTTCTCTAATGCGGACACCAGTCGGCGAAAATCTTGAAGCGTTGCGCGCGTTTGGCTGCGCCATCGCTATTGATGACTTTGGCACCGGCTATAGGTGCTGCAGGTAGAAAGAAGCAGAATCGGATTAACCTTAGCAATACGT
>N_443
GTCATCCTGCATAAAGCCAGCGACATCATGCACCTGCAGACCCAGCGGATGGCCAATCCCGTGCGGCATAAACGGCCCGGTCAGGTCATTCTCCACCATCGCCTCTTCGCTCATGTCGGTAACCAACTGGTGTTTACGCAACAGCTTCGCGATACGCTGATGGAACTGGATATGGTAATCAATGTAACA
>N_444
TGTTCCTTGTCGGGGGGAAAACACAAATCAAAGTGTCCATTTAAATTTGACCACAACAATCTGCTTCCTCATATATATCTACATTCCCCCTACTCATTAATAAAGGATGGATGAAGATGCTGAGAGGTAAAAGAGCTGTAATTACCGGTGGTGGCACGGGATTGGTCAGGCGCTGAGCGTATGGTTAGCGCGAGAAGGCGTGGAGGTTGATTTTTGCGCGAGGCGCGCTGATGACATTA
>N_445
ATGAACGTATTACGCAGAAAGTGGCAGGGGCTGCCGCGCGGCGTGGTGGTGTGCATCACGGCGCTGGTGATTTATGTCCCGCTGTTATTTATTGTGGTGCAGGTTTGTTCTTCGGCACCGTTCTTTTCCGCTCCAAATCGTGGAGTCTGGAAGCCTTCGCCTTTATTTTTACCGACCCGGATTTTTATCTGGCATTAAGGTCAGGTTTTATTCTGGCCTTTGGCCTGA
>N_446
GTGCGTCTCTTCGTTCAGTTACGTATTGCTAAGGTTAATCCGATTCTGCTTCTTTCTACCTGCAGCACCTTGTTCGTCGAAACGCATACCGTAGCGGCCCAACACCTCGTTCCATGCCTGCCGATGGGTCGGCTCGGTATCGAGAATGGTGCCATCCATATCAAAAATCAGTCCTGCGTAACCTTCGTACATTGTCTTCTCACCAACCGGTTTGGGAATGATTACTGTAACGCAAAAGCCCGCCGTTGTCGCGGCCAGCGGCGCAGACAGCAAAGGCGCCCTCAGGCGCCCCCAAAAATTCGGAGGTTGCTGCGGGTAGAAAGACGAAATCGGATTAACCTTAGCAAT
>N_447
CTTTTGCCTGTACTTCGTTCAGTTACGTATTGCTAAGGTTAATCCGATTCTGCTTCTTTCTACCTGCAGCACCTATGGCGACTGGCAGCACCTGATTTTGCCCGCCGTCTCCATCGCCTTTATGTCGCTGGCAATCAACGCCCGCCTGCTGCGCGCCAGCATGCTGGACACCGCCAGCCAGCGTCACGTGATATGGGCGCGGCTGCGGATTGAGCGCGCGCCGGGTGGAGCGCCGACATATCCTAGGTGCTGCAGGTCAAGAGCGGAAAATCGGATTAACCCTGA
>N_448
ACTGCCAGAATCCGTGGCGTAATAAAGACAACCAGTTCGCGACGTTCATTATCTTTCCCGTCACGACGAAACAGACGTCCCAGTACCGGGATATCGCCAAGCAGCGGGACGCTGTCGCGGGCGGTTTGTTTTCTGCGGAAAAGATGCCGCCCAACGCTAAAGTACGCCGCTGCGAACA
>N_449
GACGCTGGAAATATTCAGGTAGGCGCAATATGCTGGGTGCTGAACTCTTCCGACAATACATTGGCGGATGAATATGCAAACATTTCAGGAACATTAACCGCCACTGGAAGGAGTATTCCATCACAAAGCTCTATTAATAATCATTTCACTGAACAGCCTCGTTCAGCGGTTGCCCTTGACTTTGTTGGAAGCAATGGAAGGAGGGCGTCACTATGTATTGCAAAAAGCGGAAGATTTATTACAACGGGAGATGGTGTTGATGTAGCCGATA
>N_450
GTGGAAAGATTACCATGACCCACAGCTTAATAATCTGATTCAGCGAGCGTTGGCCAACGCGCCGGATATGCAGATTGCCGAACAGCGCATCAGGCTTGCCGAAGCGCAGGCGCGAATGTCGCAGGCGAATCTTGGCCCGGAGATGGATTTCTCCGCCCGATATTGAACGCCAGCGCATGTCGGCCGAAGGCCTGATGGGACCGTTTGTACCGACACCGACGGCAATACCA
>N_451
ATCATTGATATGGCTATGAACGGCGTCGGTTGCCGTGCCACCGCACGACTAATGGGCGTGGGCCTCAACACCATTTTGCGCCATTTAAAAAACTCAGGCCGCAGTCAGTAACCTCCCGGATACAGCCGGGCAGTGATGTCATTGTCTGTGCGGAGATGGACGAGCAATGGGGCTACGTCGGTGCAAAATCACGTCAGCGCTGGCTGTTTTACGCGTATGACAGGATACGCAGGGCGGTGGTAGCCCACGTTTTCGGTGAACGCACTATGGCCACACTGGAGCGTCTTCTGAGCCTGCTGTCAGTTTTTGACGTGGTGGTATGGATGACGGACA
>N_452
AATAGCTTTAAACAGGAGCTGTTCACCTTTGGCACTCCATGGAATATCAGGGCCATTCCCGATAACTCCAATTATTAGATAGCTACCATTAGTGATAGTTTCACAATTCTTCCTCAGAGGTTAACTTTGTTTTAGGGCGACTGCCCTGCTGCGTAACATCGTTGCTGCTCCATAACATCAAACATCGACCCACGGCGTAACGCGCTTGCTGCTTGGATGCCCGAGGCATAGACTGTACAAAAAAACAGTCATAACAAGCCATGAAAACCGCCACTGCGCCCCTATCTCATCTGCGCAAGGCAGAACA
>N_453
TTTTTTTTGTATGTTCTTCGTTCAGTTACGTATTGCTAAGGTTAATCCGATTCTGCTTCTTTCTACCTGCAGCACCTCTGATTGTTTTTTCCGCCATGCGGAGAGAACGTGGCGGGGAGAAACGCCCCGCAAACCCTGTCTCAGCCGCCCTGAAGAGGCGAAAGGCAGTCTGGCGTTGAATGTTTTTTCAGCGCCATTTTTATTTCTGTAGGGCATGGAAATCCCTACGCAAACGTTTTCTTTTTCTGTTAGAATAGGTGCTGCAGGTAGAAAGAAGCAGAATCGGATTAACCTTAGCAAT
>N_454
TATAGGTAAAAACATTAGAAATAGTAATATATCAAAAATACAAAAAATGATGAAGACTTTCTCATCTAAAGTAATTGATAAATCTGACACTATGTTTGATTATTTTTCTAAAACATCAAATAAGCAAATAAAAATAATATCAAACTTCCCTTTGGAATGGACTAATGTAAATGGCCTACCGTTGATGATAAGGCATAACACAAGTCGTATATTCAACACCCGGGATTTATAAAACAAAACATTTGTCTCAATAATAACGAAGTTTCAATAA
>N_455
GGTTCCGGTTTCAAAACCGGCGTCCTTAAGCCATTTTCCGCTCAGGTGTAGAGAAGGTGTGCTGGCATCGCCCCGACCGGGAAGATAGCCGAGAGCGGGTGTAGCGCCGCTGGGTTTTAACAGGTTTTTCGGATGACAGGTCAGTTTGGATAGGGGTCATAGCCATAAGGCAACCTCCAGTGAGTAGCAAGTTATTCCCACCACA
>N_456
CATATCTAACATGTACTTGGTTCGTTACGTATTGCTAAGGTTAATCCGATTCTGCTTCTTTCTACCTGCAGCACCTACATTCGTCTGATTCAAAATGAGAAATTAGAATGTATTTTATTTTGCGTTCGCCGCAACTCTTGCAACTTAGGAATGGTAGTTTGCGCTTGTGATACGGCTCCGGTCTGAATGAGAACAGGCTCATTTGTCATCAATAAGTATTGGTGCATTGAAAGCTTAATCGGCTCCATTACCTCTGTAAATTGGTATAAATCTTTGATAATCTCTGTCATTGTCAAAACACCTTTCTATTTATAGTCTAACCTAAATTCCACGTGTGTTTTTTCTGCACTTTCAAAAATCACTATAGGTGCTGCAGGTAGAAAGAAGCAGAATCGGATTAAACCTAAGCAAT
>N_457
AAATCACCGCGTTAACGTCCTCATCCGGCAGCGCGGCCAGCGTATCGGCAATTTTCGGCAGTACGCTTTCCAGCACTGCACCAGAGTTACCCGCAGCGGCCTGCGCTTTCAGCGTGGAAAATTCACTAACGAGCCCGGCCAGCACCGGCAGCAGCTTACGGCTGACCTTCAGTTGCTGGAATACGTTGAAGTTTGGCGGTTCGGTAATTAACCCCTTTGATTTCAAATTCCATCTGTTAAAACA
>N_458
GGGGGCGAGCAGCAACAGCCGAGCAGACCGGAGCTGACGTTAGCCAGCTGAAACGACCACAGCGGCAGACTGCTGGCGCCGCTAACGAAGGGCAGCGTAGCCCTCAGGGGAGGAGAAAGCGGCTGAAAAAGATAGCCCACGGGCCATAGCGCTGAAAGAAGAGGCGGCTGCGGA
>N_459
CTATCTCGTCTGCTTGGTTCGTTACGTATTGCTAAGGTTAATCCGATTCTGCTTCTTTCTACCTGCAGCACCTATTATGGGCCTGACCCGCCCGCGGGTTGAGGCGCTGATGCAGGGCCACGAGGTTTATCTCGCCAACCTGAACGCCGAAACGCAGTTCGTGATTGCGGGCCGTGGATGAGGCAATGGCCGAGGTGGCGCAGCTGGCGCTGCGGGCTGGCGCCAGTAAAGCCCAGCGGCTGGCGGTCAGCGTGCCGTCGCACTGCGCGCTGCTGGATAAACCCGCCGCTGAGCTGGCGAAAGCTTTTGCCGGCGCCAGCTTAAGGCGCCCACGGTGCGCCTATTTAAGCGGCTCGACAGGTGCTGCAGGTAGAAAAGAAGCAGAATCGGATTAACCTTAGCGATACC
>N_460
TTATCATTTACTGGTTCAGTTACGTATTGCTAAGGTTAATCCGATTCTGCTTCTTTCTACCTGCAGCACCTGTGCCGGTGGTGCTGGTAAAAGCCGAGACCCGCGTCACCCTCGATACACCGGAAGTGGTCTGTACCAACAAGCTGACGACCGGCACGCTGGAGGTGAAGCAAGGCGGCAAGATGTCCGGTGATATCGAGCACAGCGGCGGCGCTTTCACTTTCAACGGTGTACAGGTGGATGAACCCGGCCACGGCGGCATCAGGCGCGGCGACGAATGGACGAACCAATGACGGCGCGTTATCTCGGCATGAACCGAACGACCGGTGAAAGCGTTTCAGACATTAAGCCGTGCTCGGCCAAGACATGGGGATATTCTGCGCACGCCCGTCGGCTCTCGCGTCGTAGGTACTGCATAAAGAAGCAGAATCGGATTAACCTTAGCAATACGT
>N_461
ATCTTTTTGTAGTAACCTTGCTTCGTTTAAGATTGCCGTATTGCTAAGGTTAATCCGATTCTGCTTCTTTCTACCTGCAGCACCTGTTCGAGATATTTTGCTCCATTTGCGTCATCGCTATGCGCCGGGTGTAGAGCGCAATACGGAATTCTGGTTCTGTCTTGCGCTGCCTCATGAGCGGGAGATTACTTTCACCGAACATCTGGCCTATCGCTGGGTCAGCGCGACGGAAGCCGCTGCGCTGACCAAGTCGTGGAGCAACCGGCAGGCGATAGGTGCTGCAGGTAGAAAGAAGCAGAATCGGATTAACCTTTAGAT
>N_462
CTGTACATTCGCGACCTCGGGCCGCTTTGCGAAGGTTCGCCATACTCACCCCCACATCCTGTTGCGCCACGGAGGATTCTGGCCGCGGCGGTTTTTTGTCCTCCACCAGCTGCGCGCTGACGGTCCATGTCATAAAGTCAGGGTTTAAGCTTCGTTCGACCTTTACGCCCCGCTGACGATATA
>N_463
ATGCACGCCCGCCCGGCGATGAAGCTGTTCGAACTGATGCAGAATTTCGATGCCGAAGTACTGCTGCGCAACGATGAAGGCACGGAGGCGGGAAGCCAACAGCGTGATTGCCCTGCTGATGCTGGACTCGGCGAAAGGGCGACAGATAGAGGTGGAGGCCAGCGGTCCGCAGGAAGTTGAAGCCCTCGCCGCGGTGATTGCCCTGTTTAACGCTGGCTTTGACGAAGACTAAACGTGACGCTTCCGGCGGCGGACGACTGA
>N_464
GGTGCTGGCGCTGCTCGGCAGCAGTGGTTGCGGAAAATCGCTGACCTGCGCCGCCGCGCTGGGCCTGCTGCCGCCCGGCGTCAGGCAAACCGCCGGCCGGGTGCTTCTCGACGGCATTCCGGTGCACGGCGAACAGCTGCGCGGGGCGACCATCGCCACCATCATGCAGAACCCGCGCAGCGCCTTTAACA
>N_465
CTCTAACGCCGGCTACTGGCTGCTGTCGATTACCGATAAGCACCTCTATTCCATGGCGACCGCGGTATTCTTTGAAAACCTGTGCGGGGGAATGGGGACGGCGGCATTTGTCGCGCTGCTGATGACGCTATGTAATAAGTCGTTCTCCGCCACCCAGTTCGCGCTGCTCTCGGCGCTCTCTGCGGTCGGTCGCGTATACGTTGGGCCGATTGCCGGCTGGTTTGTCGAGGCTCACGGCTGGTCGACCTTCTATCTCTTCTCTGTCGTTGCGGCGGA
>N_466
TTTTTATGCATCTTTTGCTTCGTTCAGTTACGTATTGCTAAGGTTAATCCGATTCTGCTTCTTTCTACCTGCAGCACCTATAACAAATCGAATATTGTCGCCATCTTCCGGGAGCGAATATGGAAATCATTGAACCACGCCGTCTATATCAGCAGCTTGCCGCTGAGCTGAAGACGCGCATCGAACAAGGTGTCTACCTTGTAGGGGATAAGCTGCCCGCCGAGCGCTTCATCGCCGATGAAAAAAACGTCAGCCGCACCGTGGTTCGTGAAGCCATTATCATGCTGGAAGTGGAAGGGTATAGGTGCTGCAGGTAGAAAGAAGCAGAATCGGATTAACCTTAGCAA
>N_467
ACGGCCGTCTGAGCTAAGGTCTGATAAAACAAACAAAGGCGCAGAGTTCTGCGCCTTTTTTATGGAGCGCATTCAATGAAAAAACTGCAAATCGCCGTCGGGATAATTCGCAATCCGCAAGGCGAAATCTTTATTACCCAGCGCGCCA
>N_468
ATATAACCTACTTCGTTCAGTTACGTATTGCTAAGGTTAATCCGATTCTGCTTCTTTCTACCTGCAGCACCTAATAAGTACATAAAGATATTTCCCTAAAAACCCACAACCAAATCAGCTCAAAATGTGAACTCAATCGAATAACCACAAAAACAACAAGTCAATACATTGAAGCATAATTTCAAGCAATTACATTTATGAAGTGCGGCACAATTTCGTACCGCTAGGAGCTTAGCTCCTAAAACGAGCAAAGGAAAAGTAAATGGCAAAACATTGGTCTGGGCAAGAATGTCCAAAAACAGGTACTTACGGTCAATATCATGATACCGACAACTCATACAGGTGCTGCAGGTAGAAAGAAGCAGAATCGGATTAACCTTAGCAAT
>N_469
AATATCGCCTTTACCTTCATTAAGCGCGATAAAGAGATTGTCCCGACTGACCGGCACAAAAACGATATGCAGCTTCAGGTGGCGCTGTTTGAGCTTTTTATCCTTCGCTAGCTGTTTATTCAGCTCGTTTTCCAGCGCGATAAAAATGTCGTGCGTCGCCCCGCGCTAGATATTATCAATAAAAAGAAGGTCTTGCTGTAGGTGA
>N_470
CTTTTTATGTAACCTACTTCGTTCAGTTGCGTATTGCTAAGGTTAATCCGATTCTGCTTCTTTCTACCTGCAGCACCCTTTGAATACCATGCTGAATCAATATCACAGCTGCGTTCCCGGTCAGCAGCTCTGGCGTACCGAACCAGCGTCTGAATACTCATTCGCGAAGCGTTCTTCTCCATACGTGAGATGGTCGGCGCTTTGATGCCCATACGTTCTGCAACCTGTGCCGACGCAAACAGGCACATTTTTATTTTGCTTTTTACAGGTGCTGCAGGTAAGAAAGCAGAATCGGATTAACCTTAGCAATACG
>N_471
TATTTTCGGCAACTAAAGCGATGACCGGCCACTCGCTGGGCGCGGCGGGCGTACAGGAAGCCATCTACTCCCTGCTGATGCTGGAGCACGGCTTTATCGCGCCGAGCATCAACGTTGAAGAGCTCAACGAGCAGGCTGCCGGCCTGAACATCGTCACCAAACCGACGGACGCTAAGCTGACCACCGTAATGTCCAACAGCTTCGGCTTCGGCGGCACCAACGCCACGCTGGTGATGCGTAAATACAACGCCTAATCAGCATGTGATGCGCAAAGGGGAA
>N_472
CACAGCCAGCCGTGGGCATCGCGACCAAAGGCCAGCGCCACGCTCACCGCCAGCAGCAGCAACGCGACGCCTGCGAGAACAAACCATTGCACATGATAGCGCTCAGGCTGCACATTATCGCCGCCGTTCATCACCGGGGCGCTGATGCTGCGCAACCGCGGCAGCAGCCACAGCAGCAGCGGCGCGCCAATCAGGGCGGTGACCGAGCCGGTGGAGACTTCCCGCGACA
>N_473
ATTGAACGTGACAGAAGTCGCGCAGGTAAAAGGTCTGCAATCTCTGATGGGCAATGATAAAGACTATATTGCCACCCGCGCCGCGTACAAACTCAACCTGCACGGCCCGGCGTTATCGGTACAGACCGCCTGCTCCAGCTCGCTGGTTGCCGTGCATCTGGCCTGTGAAAGCCTGCGCGCAGGCGAATCCGATATA
>N_474
ATTTTTTTAGTGTTCCTTGGTTCAGTTACGTATTGCTAAGGTTAATCCGATTCTGCTTCTTTCTACCTGCAGCACCTGTGTCGATTCCGGGTCTCCCGTCTCTGCAGGTGAGCGTACCTAAAGGTGTTCCGGCCGCGAAAGCCCCGCCAAAAGGCATTATTGCTGAAAAAGGTGATTCACGTCCGGCTGGTTTTACGGCCGGTGGTAACTCCCGTGAGGCCGTTATTCGTTTCCCGAAAGAGAGCGGACAGAAACCGGTCTATAGGTGCTGCAGGTAGAAAGAAGCAGAATCGGATTAACCTTAGCAATA
>N_475
GTTGTTCTGTTCCCACCATGCTTCAAAATTTTGTTGCTCTTGGTGGTACGCAAATGCTTTTGTCGAATGGGTGTCCCGGGCTTTATAGCCCTCCCACATTGCCGACATCATGACAAACCACAGGTCCCCAGAACCATCCTTCTTTTTATCGAAAAACCAGTCGATGAATTCATGGGACATCCCGTGCTTGTCAGCCAACTCGTAACGTTTATCCATAAAAATTCCCCTCCTCTTTCTGCTGATGCTGTTCTTCTTTAGTAACGAAA
>N_476
TGCGCCAGAGGGAGCCGGAGGCGTTTTATCAGCGTCTGAGCCAGTGTAAAAACGTCCGCCAGCCGGTGAACGTGGTGAGCCACTTCGCGCGCGCCGATGAGCCGACCTGCGGCGCCACCGAACGCCAGCTGGATATCTTCACCACCTTTACCGAAGGCAAACCGGGGCTTCGCTCTATCGCCGCCTCGGGCGGCATA
>N_477
TATGTTTAGTCTACTTCGTTCAGTTACGTATTGCTAAGGTTAATCCGATTCTGCTTCTTTCTACCTGCAGCACCTGATAGAGGATACGCTGTTGTTGTCCTGATATTGGCTAACATCGTTACGTAAACCCTGATAGCGGTCCGTCAACTTCTGATGGAAGGCAATTGCCAGTAGTGCCAACATAACGATAAAGGCTGTACCGAGCTTGAGCAGTTGTTTTTTTCGAACCCGGGGATGCACGATTAATAGCAAGATAATTAATACAGGGAACAGGTGCTGCAGGTAGAAAGAAGCAGAATCGGATTAACCTTAGCAA
>N_478
CTATGTCGCGTCCCTTCGTTCAGTTACGTATTGCTAAGGTTAATCCGATTCTGCTTCTTTCTCCCTGCAGCACCTATGGCGCGTACCCTGCCCCGCGACCTGTACGAAGGCGCTCAGCTGCGTCATGCCAATAGCCTGTTAAATATGGGTATTCTGGTCAGCCCGCTGATTGCCCCGCTGCTCGGCGGCATCCTCGACACCCTGTGGAGCTGGCGCGCCTGCTACGCTTTCCTGCTGGTCCTGTGCGCCGGGGTGACCTTCAGCATGGCGAAGTGGATGCCGGAAACGCACCGGAAGGGGCGCCGCGCACCAAACTTCTGGCCAGCTACAAAACGCTGTTCGGCACCGGCGCCTTTAACAGGTGCTGCAGGTAAGAGAACAGAGAATCGGATTAACCTTAGCAATAC
>N_479
TGACCGCTTGCGTCAGCGTCGGAAAAAGCGAGGCAAAGGTGAGCTGGCCAAACTGCGCCGCGCTCAGGCCGAACTCGCGCATCGCCAGCCGGTTGCCGGCGGTGAGGACGTTGTCGGAAGACCCAGCAGCAGCTCCTGTCGAGTTTGTCCACCTGCCGGTGCAGGCTCATCAGCCACTGCTCAGATGCAGACTCTGTTTTCACCCACAGATATTCAATTTGCTTTGCCGCCGCTTTTACCCAGCCAAAGGTGTGCTGGTGGGGAAAATTCGCCGGGCCGGAGATA
>N_480
GTGTTTTATAGTGTGTAAAGTAAACAGCACTATATCGTAAATAAAACGGCACACCATTAGCGATGCAGGTTATATCAAAAATGCATCAAATTCAGGATAAAGTTTCGCGTCTGGCACTCTTGGGACGAAAAGCTTCTACTACACGGCCATCGGTTTCCACATAAGGCCCTTCAAGCAACTGTACACAATAAGGTACACTTGCGAAAATACCGTGCACCAGCACGTTGCCGTCAGCATCTTTCACCCCA
>N_481
AGGAAGCAGACGTATACCAGCGGAATCGATTTGCGCAGGCCGCCCATCTTGAAGATGTTCTGTTCGTGATGGCAGGCCAGAATGACCGAACCAGACGACAGGAACAGCAGCGCTTTAAAGAACGCGTGAGTCATCAGGTGGAAAATCGCCGCGTCCCATGCCTGCACGCCCAGCGCGAGGAACATGTAGCCAATCTGGCTCATGGTAGAGTAGGCGAGAACGCGTTTGATATCGGTCTGCACCA
>N_482
ACTGTAACCGCTCCTTGGTTCGTTAACGTATAAGGTTAATCCGATTCTGCTTCTTTCTACCTGCAGCACCTCTCACCATTCCAAACGGTTGCGAATATCAGCAACTGCAGCAAAAGCAGGAGGCCTGATGAGCAGCCTTCTCGCCAAAGTAATGGAGCGCGGCATCTTCCGCGTGCCGGTGCGCCGCAAGCGCAAGGTCGAAGTTAAGCCTTCCGACATACCGACCCTGAAAGACTATACAGGTGCTGCGGGTTGAGAAAGAAGCAAAATCGGGTTAAGACCTACGAT
>N_483
GTCGTGGTGGCCGACGACGATGGCGTCGTGGTGCTGCCTCACGCCCGGGTCCGTGATGTGCTCCATAAAGCGGAAGACCGCATGAGCAATGAGCTTGCGAAACGTGAGCGGATGCGCAATGGCGAGTTGGGGCTGGATATTTACGCTATGCGTCCGCGTCTGGCGGAAAAGGGCCTGCGGTATTACGACCGCGCAGACGAGGTGGAGA
>N_484
TTACTGGTGCTGGTGTGGTCGCGCACCCGCCGACAGTATCACTCGCCGCGCAATATGCTGCAGCGGGCTCTGAGCTGCCGCCAGCTGCGCCTGCACTACCAGCCGATTATCGATATTAAAAATAACCGCTGCGTTGGGGCGGAAGCGCA
>N_485
CGTCATTAACGCCGCCAAAGCCGCCGGAGTGAAATTCATCGCGTATACCAGCCTGCTGCATGCCGACACTTCGCCGCTGGGTCTGGCCGCAGAGCATATCGAAACCGAGCAGATGCTGGCCGACTCTGGTATCGCTTACGCCCTGCTGCGTAACGGCTGGTACACCGAAAACTATCTGGCCAGCGCGCCGCCGGCGCTGGAGCATGGCGTGTTTATCGGCGCCGCCGGCGAGGGTAAAATCA
>N_486
TCATCCCATTTTTCCCTAAGTTTCGACGGGCTAAGCACGTTTTTGCACCAGAACGAATCTTTGTTGGCGCGCTTGAAAAGCGAGCAAATTCTTTATGGGTTCGCCCGTCCTGCATCACCATCAGGCGCACCTCGTTCGCCCATGCGGTCCAGTTTGGTTCTTTAGGCCGAACTACCTCACCATCACTTTCAGCGGCCAGTTCGTACATGCTGATAATTTTCCCCCAAATGAACTCGGCGCAGGTTAAATCGTCCTGACTTCCCCACTGCCGCTTTGCAGCGCTGTACACCACCGCGTCAGGATGTCGTGACAGAAATTCATCAGCAGAGCCCTGTTGGTTATTTTTCCGGTTGCGAA
>N_487
ATGGAGAGAATCAAACTGTTTGGCTCTGACGGTAAAGCGGAATGACAATATGGAGAATATCGAGGTTATTTGTATCGGGGCAGCTATTGTTGATGTCCCTTCAACCGGTGAGTAAAAATATCTTTGATGTTGACTCTTTACCCATTAGAACGCATTGCCATGACCACGGGAGGGGATGCGATTAATGAAGCGACAATTATTA
>N_488
ACTGTAACTTGTACTTCGTTCAGTTACGTATTGCTAAGGTTAATCCGATTCTGCTTCTTTCTACCTGCAGCACCTGTGGTGCGCGCTGACGGCAGCGCGTGGATTATGCCGACGGCAGCAAAACCGAAAACACCCGCGTCTCCTATCCGCTGTCGCATATCGACAATATCGTCAAGCCGGTGTCCCGCGCGGGCCATCCGTCGAAGGTGATTTTCCTTGCCGCCGATGCGTTTGGCGTTCTGCCGCCGGTCTCCCGTCTGACCACCGAGCAGATGCAGGTGCTGCAGGTAGAAAGAAGCAGAATCGGATTAACCTTAGCGATAC
>N_489
CTTTACCCCACAAATTCCCACCAGAAGGAGTTTACGGAGCGGAGGAAAAGCTTGTCAAGCCAGCACGGATGCCAACGGAGCTCAAAAACCCATTATTTACAGCCGACATTAGCCCTGATGAAAAAATCATCAACAGGCGAGGCAAATTAACGTTATGAATACGTGTAAGAAAATAACCAACAAACTCGTAACAGTTATAAACAACAGAATATCTTCGGCGGGAAAATATAAAGTGTCAGTTTGCGACGCGAGCGGCATTTTAGGCCATTATGCCGGCCGTTAACAGTACCTGTTGCTGGCAGAGGGACTGGCCAGA
>N_490
ATCATCCTCTCTGACATTAAATATAGAGATATGCAACCTCGGTTACTGTGGCGATTTACGGTCCGGACAGGAGCTCGCGCTATTGAAGGTACTGTGCGGATTATTCCCGGCAAGTGAAGGAAATATATTTGTAGATGGTATTGACATAAAAGAATTGGGTATTAACAACTATCAAAAATTAATCACCTGCGTTTTACAGAATACCTAGGGCTTCTCTCCGGAACATTAACAGGGGTGGTTATACTTGTTCCTTTCTACTCAAATTGATGATAACTGGCTGATTGAGTGTGCCAGATTTGCACAGATACACGATGATATAGAAAGAATGCCGATGGGTTATGATACATTAATCGGAGAGCTGGGTGAAGGTTATCCGGTGGACAAAAACAGCGTATTTTTATCGCAAGGGCAATTTATAAAAAACCATCCATTCTCTTCATCGATGAAGCAACCTGTTCTCTGGATAATACAAATGAATGCGTCGACGAATGCGATGAATCGTATGTCACCGCGCATTGGGCATCGCGCGCAGAAAATCCACTATTACGGCTACATCGGCTCGATACGCATCATCACTTTACAGGGAAATTTTCTAATGCCACA
>N_491
ATGATGCAGAACCCGCTGCTCTGGCTGCCGGGTCTGGTGGGGTTCGCCCTGCTGGCCGGGGCAATCCCGCTGCACGGCTGGGCGCCGCAGGCTCACGCCGGGGCCAGCGCGCCGGCCGCCGCGCTGTTTTCCACGGTGGTAATGAAGGTTGGTCTGTACGGCATGCTGACCGTTTCGCTGGCCGGCGGCGTGCCGCCGCTGTGGTGGGA
>N_492
ATTTGCGGTATCACCTTCAAACCCCAGCAGGTGACCAACAATAATCATATGACCGGTACTGGAAACAGGTAAAAACTCTGTCAAACCCTCAACCACACCCAATATTGCCGCCACCAGCAGCGAGTGTATATCGCTCATCCAATTAAACCCA
>N_493
CTGTTTATCACATTTCTGCCGGCCATTCTGGTACCCATGCTGGAGAGCTACGGCTTTACGGGCGTCACCTTCAGCGATTCAGACGTCATCAGCTCCGTCTGGTCTTCAGGCCACGCCTTTAATAACTGGCTCTTTGTCGCCTTGTTTATTGTGTTTGTCGCCGCACTGGCATGGTTTGTAAACGGTAAATCCGCTAAGCCGAAAGA
>N_494
TGAATAAGCCCGATTTGACATGTTCTGATGAAAGACGCGCTTCCCACGGCGCGCTAATACGCTATTGCAAATGCAAATAGTTATCAATAATATTATCAATAAATAATGACAATTAATTAAAAAAGTCACGCTATACATAGGGTTAATGACAGAATGTTAAGGACAGGAAGCGAGGAGTGGTGGCAAACCCTGCGGGGGCCGCAGTGCCGCGCAGTGGATGGCGCCATAGAGGTAACGTTCTGGA
>N_495
TGTTGTGCCACTTCGTTCAGTTACGTATTGCTAAGGTTAATCCGATTCTGCTTCTTTCTACCTGCAGCACCTCTAATGACTCTCATTATTCTAAGATTTTTAATGACAGTACAAAAGCTTCACATATTGTTTGTGCGTATTCTCTCATGCGGTGTATTGAGAACAAGAATGGCTTTTGGCAAAGAAAGATACTCTTTCAAAAAATGATAGCGCTCAATTGGGATATCTCAGGCATCGTGGTTCAATACCTTATTGTGCTCGGCTATTGCCGAATGTTTGGAAAACTTTTTGGGCCGTCCGTTCCTAATTTATTTAGAGTTTCGTTTGGAAGTACGAGGTGCTGCAGGTAGAAGGACTTAACAGAATCGGATTAACCTTAGCAAT
>N_496
CTATACATCTACTTGGTTCGTTACGTATTGCTAAGGTTAATCCGATTCTGCTTCTTTCTACCTGCAGCACCTTACATTTTACGCTACATTTCTCTCACCCGGTCGCGCCCCGCTTAACAAAACGAGCTGACTGCCGCCGCCTTTGGCTGGCCGGTAAAAAAATGCGATAATATAAGACGTTGCTCACTGATACGGGTATGAAATGACTCATTTGCCTAAATTTTCTCCCGGCGCTGTTGCATCCGCGCTATTGGCTGCTGTGGCTGCTCCCAGATAAGGTCGTCCTGAGGTAGCAGGTGCTGCAGGTAGAAGAAGCAGAATCGGATTAACCTTAGCAAT
>N_497
TTGTAGACTGCAAGAGACATAAGATATATGAAGAAAACTGCGGGAGTACTATTACCTCTGTTTATATCAAGTCTAAGGGAGTTGACATAATCAGGCGGAGAGTTTGAGAAAATTTCTCTTATTAACCAGTCTGGAATAGTGATTCTTGTCGGAATGTGAGCGTTCAAACTTGAACGACATAAAAAAATACACATCTTTAATTTTAATTTTATTGAAAATGATGGGAATAACTACCAATCGATGAAAGATAAAACACATGTATACTCTACTAAGTCTGTTTGTTGCAACTTTTCTTTTATTTCATTTTCAAGCATTTTTAATTTAAAAAAATCATTCCTTTTTTCTAATATTTCCCAATGAAATAATTGCTCTTGAGCGTACGCATGCCCCTCTAAAATAGCTAGCATGCTTAAAGGAATGTTTAGGATTTCTTGATAATTATTGACATA
>N_498
TCATCCCATTTTTCCCTAAGTTTCGACGGGCTAAGCACGTTTTTGCACCAGAACGAATCTTTGTTGGCGCGCTTGAAAAGCGAGCAAATTCTTTATGGGTTCGCCCGTCCTGCATCACCATCAGGCGCACCTCGTTCGCCCATGCGGTCCAGTTTGGTTCTTTAGGCCGAACTACCTCACCATCACTTTCAGCGGCCAGTTCGTACATGCTGATAATTTTCCCCCAAATGAACTCGGCGCAGGTTAAATCGTCCTGACTTCCCCACTGCCGCTTTGCAGCGCTGTACACCACCGCGTCAGGATGTCGTGACAGAAATTCATCAGCAGAGCCCTGTTGGTTATTTTTCCGGTTGCGAA
>N_499
TGTTCGAACTCATGCAGCGCGCGGGCGAGGCGGCGTTCCAGCTGGCCAGCTGTGCTTATCCTGCCGCCGCCGCTGGCGAATCCTCTGCGGACATGGCAACAACGGCGGCGACGGATATGTCGTTGCGCGTCTGGCACAGGCCGCGGGGCGGCGGGTGACGCTGCTGGCGGTGGAGAGTGACAGCCCGCTGCCGGAAGAGGCGCAGGCGGCGCGGGAGGCGTGGCTTAACGCCGGCGGCGGGTCAATCCAA
>N_500
ACGCCGAAAGACTTCACGCGGCGCAGGGTGTCGAGCAGTTCGCCGTTGGCGATAATGCCCATGCCCAAACGGAAGAAAAACTACGTCGGGACGCGGTTGAATTCGAAGCAACTCGCCA
>N_501
ATGTGTTTGTAGCCTTCGTTCAGTTACGTATTGCTAAGGTTAATCCGATTCTGCTTCTTTCTACCTGCAGCACCTTAAATATCCAATTATCTTTGCGAATTTTATAACTTTATAACTATTTGATTTTTATGGTTTTGAGTATGGCCACGCATGCGTTGCGATGTTATGTCGCAAAAAATCAATTTTTACATTAATAATTGAGTTCTTACCTCATGCTAGTTATTATTTTTACGCGAGCTTGTATTATTGAATGGATTCAAATGCTGGTCGATTTATTTATGAATAATATTAATTGTCATAAACCATATGTCATGTAAATAAATGCATGACGCCGCGCTGCTTGAATTTCATTCTCTAATATCGCTGCATAAAGCAATTGACGGACTGATTGTCGTTTATAATGGATATGGGAATAAATATGAAGATGAGTAAAAAATTTCTGGCGGGTGAGGTGCTGCAAGGTAGAAAGACAATCGGATTAACCTTAGCAAT
>N_502
CGGCGCGGTAGGCCACGCCGCCGGTTTTGTGCGACGTGGTCAGCGTCAGACACTCACGACCGGCAAAGCCCTTGCGGGTCAGGTAGGCGTTGCCGGTGGCCGGGCGCGTTTTTCTCCAGCAGTCTGACGGCCAGCGCGGCCGCTGCTTTGCGCTCGGCCTCCGTTCCGGCGTCTGCGGCCGCCATCACCGGGGCCACCGGCGGCAGATGGCGGCCGCAGACGCCGGAACGGAGGCCGACAAAGCAGCGGCCGCGCTGGCCGTCCAGACTGTCAACGCACCACGGCAACGCCTACCTGACCCGCAAGGGCTTTGCCGGTCGTGAGTGTCTGACGCTGACCACGTCGCGCGACAGTGGCCTACCGCGCC
>N_503
GGGTCTGGTTCAACTGGACAATTCCTTGCGCCATTCCGCGCTGATAGCCGCCCAGCGCGGTGACCGTCAGCACCATCAGCGCCATCGCCAGCACGGTCTCCGGCAGGCTAAACCCCCGCTGACGCTTCAGGGCATTTGACATAAGCTCGCCTCCCTGAGCGGGCAAAAATCGCTCCAGCCGTGGGCGGAAAAACGCACCTGCCCGCCGCGCACCTCGCCGGACTGCCAGACCTGCACCTCGCCGCTGGCGCTGCTGAGCGCACCAGTGAACCGTCGCCGAAGATACGCAGACAGGCGCGCCAGCCCTGCGGCGCCTGCTCCCGGCAGGCCAGCGCCACCTGCGCCGACCAGACCTGCTGTTTA
>N_504
GCTTTTCGTGTCTTGGTTCGTTACGTATTGCTAAGGTTAATCCGATTCTGCTTCTTTCTACCTGCAGCACCTACATTTATGTGGTTATCGAACATCAGAGCTCGCCGGATGCGCAAGATGGCCTTCCGCCTGATGCGCTACGCCATCGCCGCGATGCAGCGCCATCTTGATGGCGGTCATACAAAACTGCCGCTGGTGGTGCCGATGCTCTTCTATCACGGAGCGACAGGTGCTGCAGGTAGAAAGCAGAATCAATAACCTTAGCAATAC
>N_505
CTGCCGGGTTGGCGCTTTCGCCGCCCGGCTTGCCCCTTCTAAGGAGAGCCCGATGTCCGATAACCGCGTCTATAGCTACTCCGCCGTGTTGATGGGCTCGCCCATCCTGCTCAAACTCTGTTCCCACGATGAGGCGATGGCCTCCCGCGTTTTCCAGCTTATCAAGCGCTACGAAGACCTGCTTACCGTTAACCGCGCCGAGTCGCAGGTGATGGATATCAACCATGCCGCCGGGCGTCATCCGGTCA
>N_506
CCAGCGTCTGCCGTTCGCGCAGGGTAAAACTCAGTGGCTTAACCGCCTCAACCGTCTGACGGTGAAACCAGCCGGTGCGGTAGCGAAAGGTCTTACTGAGTTGGCGAACTTCCAGCAATGTTTCGACCATTTCACTCTTTCTCCATGTTCAACGGGAAATGACAGGCGTACAGATGGTTGCGCGCCCCGGTAAGACGCGGCGTTTCGATACACTCGCGCTGGGCGTACGGGCAGCGCGGCCCCAGCCGACAGCCGATAGGCAA
>N_507
ATTGACTTGTTGTTTTTGTGGTTATTCGATTGAGTTCACATTTTGAGCTGATTTGGTTGTGGGTTTTTAGGGAAATATCTTTATGTACTTATTTGCGTACATGTTCTATGCTAAGCCCCAACAAATGGGGGTTAACAACATGCATGCAATCAATTTTACTGATGCCCGTAAACATTTTGCCGAGACGATGAAGCGCGTCACTGATGATGCTGAACCGGTACA
>N_508
CCGGCAGCCTACCGGCATTGATGAAAACCAGCGCGAATAAAAGCTGGGCGCCCGGCGATAAAGAGCGCTGGGATATTAACGGTCGTATTCTGCTGGGTTTCGATGGCAGACGGAATGGCGCCGACGGGCAATATGCCGGATTCAGCGTGCAGCCTCTGGCGGATATGGATGGCAAAATGAATCTTGATGATGCGGTATTTTTCTTCGGCCAGCAGATAACTGGAAAATAAAAATACGCTCAAGATTCATTTTGCCATCCATATCCGCCAGAGGCTGCACGCTGAATCCGGCATATTGCCCGTCGGCGCCATTCCGGTCTGCCATCGAAACCCAGCAGAATACGACCGTTAATATCCCAGCGCTCTTTATCGCCGGGCGCCCAGCTTTTATTCGCGCTGGTTTTGACCAACGTCAGGCTGCCGGA
>N_509
ATGATGCCAGCCATCATCATGAAAATGGATGCACTGCGTATCCACGGCAACCGCGCCGCGCACGGTGGACGTATTAAAGCTAAAGATACCTATTGGCTGCTCAAGGAAGCGTATTTACTGGGGGTTTGGCTCTATGTTCGTTATGCCCATGGTAATGTTGATAACTGCCCCAAATTTTCTCTTCCTCCGTTAACACAATCTTCAGGTCGTGCAGATGATAAACGTCTGGAAGATGCAATCAGA
>N_510
TCGGGAAACAGTACTACCCGGTGGTGCTCGAACACAGGACGTGCTGGCCCTGCTCAACTCTTATATGGTGCAAAAATACAATCAGCCGGCCATCGATGAGAAAGGGCGAAAATTCTCCTACAGCAAAGCGCAGTGGGCGGATTTCTTCGGTATGTATAAGAAGCTTATCGACAGCCATGTGATA
>N_511
GGTTACATAGAGGAAAAAGATGGAGACCGACATCAGCAGAACGGCAGGCACGACGCTGCTGACGGTGCCCGCCAGTCCCACGCAGATAGCGGCCATCAGCAGGCATACCACCAGCACAATTTTGCGCGACAGCAGCAGGCGCCCGGTGAGA
>N_512
ATAGCGATTTCATTAATTTGTCCCCTGAATAAGCGAAGTGCGATGGCGGGGAAGTTTATCACTGCGAAAACGGGGCTTTTAGCGCACAAGTGTTGGTTATGTCAATGATATTATGAATGTATTTCCTATTTTAATCCGTTTTTTGTATGTATATTTCGCCGTCGTTTTTGCCATCCAACGACCTTGCTGGCAAGTCATCCGTAGCCCTGTGCA
>N_513
CTTCGGCGCCGAGGAAAATATTCTCACACGGTGAGATGTTTCACCAGCGCCAGCTCCTGATGAATAATGGCGATGCCTTTGCGTTCGGTATCGCGAATATGGTTTGCCTGCAGCGTTTCACCGGCGAAAAATAATCTCGCCCTCATAGCTTCCGTGCGGATAGATACCGCACAGCCCCTATCAGCGTCGATTTCCCCGACCCATTTTCACCGCATAACGAGACCACCTCGCCTGCGTTCAGGCGCAGA
>N_514
ATGTACTTGGTTCGTTATCTCCTGTATTTCGTTCAGTTACGTATTGCTAAGGTTAATCCGATTCTGCTTCTTTCTACCTGCAGCACCTGAGCAGCACCAGAAAGGTAAAGCGCTCCTGAATGTAAGTGAAGAGCTGGCGCAATGGCGACCAGTTAAGCAGGATTTTCATTTCTATTCTCATTTGCCAGCCGAGAACCAGTCTATGTTTCGCAAGGTATTTCGGGCAGCATCCATACAGGCAATCATCCCCCTTTGTATATCAAATTTGCTGCCATATAAACCGAATCAAGTTAACAAAGTGTTAATGATAAAGCTCATTTAGACAAAAACAGGGAAGAAGCATACCGTTCGCCACAATACATCCGGAAGCGAAGTATCCAGTCACGGAAATATTTTTTCTGAAGCGTAAACGCGTTATTTTGTGGGAGGAGGGAGAGGGCCGCATCATTATTTTACCGGGAGGTGCTGCAGGTAGAAAGAAGCAGAATCGGATTAACCTT
>N_515
GTTTTGCTGACCTTCGTTCAGTTACGTATTGCTAAGGTTAATCCGATTCTGCTTCTTTCTACCTGCAGCACCTATCGAGAAAAACGTGGTTCGTAGCCGCGTACTGGCCGGCGAGCCGCGTATCGATGGCCGTGAAAAGAATATAATCCGTGGTCTGGACGTTCGTACCGGCGTTCTGCCGCGTACTCACGGTTCCGCGCTGTTCACCCATGGCGAAACGCAGGCGCTGGTTACCGCGACTCTGGGTACCGCACGCGATGCGCAGAACATCGACGAACTGATGGGCGAGCACACCGACTCCTTCCTGTTCCACTACAAAGGTGCTGCAGGTAAGAAAGCGAATCGGATTAACCTTCACGAAAT
>N_516
CTATCTGGTTCCTTCGTTCAGTTACGTATTGCTAAGGTTAATCCGATTCTGCTTCTTTCCTCTACCTGCAGCACCTATCCCTCCGGTCCGTGGCCTTATTACTGCGTCTGTCGCGTTGCGACATCTGCTTCCGCTTCTCCCCGGTGGTCGAACGGGGGAGAGAAACCCTGTATTCAACCTCCTGCATCGCGACGGGTAGTGCCGTGCCTTCACTTTAGCCCGGCCGCTGCAGATGCAAGGGTGCGCTGACGCCGCCATCCTCGCCCGGTCGCAGGTTTTTTATGATGCTCGCCGTTCTTCCCGTCGTTTTCTCGCTCAGGTTTCGCTCGAAAACCGTCCAGACCAGCTTCGCGCTATATCTGCGCTGCGGCCTCCGGTGTCGCCCCTGCATCTTCCGCTTTTCGCCGGGCTGTCGTGTCGGCACGGCACAACCCGGTGCCGCAGTCTATGTGATTACGGAGGTTTATCCATGCAGTATGTGAATACATGCCCGGTCCTGAATGTTGAGGAGTCCGACCGCCTGTCTTTTATGCCGTACCTGTTCGGCACGGATTTCATGCTCGCGGAATTACAGGTGTACGCTCTAGGTGCTGCAGGTAGAAAGAAGCAGAATCGGATTAACCTTAGCAATACG
>N_517
GTTGCGATTTGCAACACATAAGTGGAAACCCGTGCGACAGTGGCTGACCATCTGCTCGGTTAGTGAAGGCAACGTATTAATAAATAAAAATATTTAAAGAAAATAAAAAACTGGCATAACCCCTGCAAAGTGAGAAGCGTTCGGCGGCAAACTTAAAAAATCAATATA
>N_518
ACCGGCATGGCCGGTGCTGGCATTTATTTTTTGCCGAACAGCAGGCCTACCACCGGCGGGCAGGTTTGTCCTCCGGCAGTTCAGGTACCGGCACGTTAAAATAGCGGCTGTTATATTCCCGCATCAGCTCCGCTTTCAGCTTCTCGTTCACCGCGCTTTCCCCGTGCCGCTCACTCACCACGTCAATCATCGCGTTAATCTGCTCCGGTGAGCACTTCCCGGCATCAACCACCTGCACACCGTTCTCGATGGCGAACCGCTCCACCTTGCGATAGAGGTAATCACA
>N_519
CCGGTAAACGCCCCTTTTTCATGACCGAATAGCTCGGATTCCAGCAGTGACTCATTCAGCGCCGCGCAGTTGAGCGTGACCAACGGCTTGTCGCGACGCTCGCTGCAGGCGTGGATGGCGTGCGCCACCAGCTCCTTACCGGTTCCCGACTCCCCATAAATCAGCACCGTCGCGTCCGAAGGGGCCACCAGCGTAATATCGTTAAGAAGCGCCTGCATCGCCGGGCTGTCGCCAATCATGCCCCACCGTGAATCCGTCGCAACGCTGGGGTCGCTCTCGCTCTGCCGGGTGTGCGCCAATA
>N_520
ACTGCGGGCGCATCTCTTCGATGATAAACAGAATACCGGCCAGCGGCGCATTAAAGGCCGCCGAAAGCCCCGACGCCGCACCGGTCGCCAACAGCGTATGCCGCGCTTCCGGACTGCGCGGTGCAAAACGTCCAGCACCATGCGCCCAATGTTGCCGCCAAGCTGTACCATCGGTCCTTCACGACCCAGCACCATCCCGGCGCCAAGGGTCCCCATGCCGCCAACGAATTTCACCGGCAGCACGCGCCACCAGCGCACCGGCCGCAGCTCCTCCAGCGCGCCCTCAATTTCCGGAATCCCGGAGCCGCCGGCCTCCGGCGCAAAGCGACGCACCAGAAAATAGCCGACCATCGCCAGCAGCGCCAACAGGATAAACGCCAGCGGCCAGACCAGATACCGTGGTGCCCGCCGCCTGCGCCAGCGCGCCAATCCGCTGGTTCTGCACCCAGTTCACGCTCTCTTCAAAGGCGACGCCCACTAGCCCCGCCAGCGTGCCGACCACTGCCGCCATAAACAGCACCGCCAGCGGCGTTTTATCGCGTTCGAATCAGACGGCGCACCGCATCGCCGCGACGCACCCGCACAAACTGATGTGCTTCAAAAGAGGGAGTTTCTGCTTTCATGCCGTTATCAATTATTGGTAATACAAATGAAGAAGAGCGGCATTTTAGCCGCCCCGGCGCACTGCGTCGTCAAAAAAATGCCCTTGCGGCACATTGTTTCAATTGGCAAAACTGTCATAACCATCCA
>N_521
AACACTATCATTAACTCGTTCCGTTACGTATTGCTAAGGTTAATCCGATTCTGCTTCTTTCTACCTGCAGCACCTATGTCACCACCAGAGACGCTACAATTAATGATTGGCAAAATTTAGTCCTTTTTCTGATTTTTAGTGAAGGCTTTTTATGTTAGTAGCGGCGAGGAAAGCGTAAACCGTGACAACATCAGCCACAATGGCTAATTTTGAAAAAATAGATGATGATTTTATTTTCTCATCTTTCTCTTTTTGGTTTAAATCTGCAGACTCAACTTCTTTCTTAAGTGAATCAAACTCACTTTGATTTTCATAGAGGGTTTTTAATAGAGTGTCGTACAATTCCTTTGAGTTGTATTCAAGAAATCCGACGCGGCATTTTTCAACACGAGCGTTAAGGAAGGTTGACGATGAATCTGATGGCAAAACGAAACCAGTGTCACAACCTGTGACAGTAAGTCCAGAATAGTTTGGCATTGCAGCCCTCTCTATTTAGGTATAGGTGCTGCAGGTAGAAAAAGAACTGGATTAACCTTAGCAA
>N_522
GGAAGAGCGTTTATTTGAGGACTGGGATGCGCTGGTCAGTAATCCCATCGCCGCTTCAAGACTCTGCAGGAATTACAGCCGCCAGTGCGACAGGAAATGTCGCACTGCCGCGTTCATTATCGACAACTGGTGTCGGCAGACAAGCCCGGTCTGGTACTCGATATCGCGCCGCTTTCGGAAAATGATTTA
>N_523
CCTATGACGTGGCGCGTGCGGGCTGGTGCGCCGACTATAACGAGCCAACCTCTTTCCTGAACACCATGCTCTCTGACAGTTCAATGAACACCGCGCACTATAAGAGCCCGGCGTTCGACGAGGTTCTGGCTGAATCCGTAAAAGCATCCGATGAA
>N_524
ATGGCCTGTATGAAGCGCAGCAGGATAACCCCCGAACCACCGCGTTTGCTGGTTGTACGAAGGGTATATGGACGTCGTGGCGCTGGCGCAGTTGCGACGTTCCTGCCGTGGCCTCGCTTGGGTACCTCGACCACGGCCAACAGCATATCCAGCTGCTGTTCCGGGTGACGAATAACA
>N_525
ATATTTACTCGTTCAGTTACGTATTGCTAAGGTTAATCCGATTCTGCTTCTTTCTACCTGCAGCACCTTATCATTCCAGCTAACAATGATGATTTTACAGTATAATATTCAAAACCTCGGCTAACAGATTGACGATAATCTTGGTATATCTCATTACCCAATTCCCAACTCATCACAGAGACATACAGGGCGTGCACAAATTTGTTTCTAATTACAGGGTGGGGGTGAGAAACTTTAACGCTATCTAATTCCGTATACTTTCCCTCAGATAATTTATAGAATACATTAAACATTGAAGTTTGGACATATAAAAGCAAAAAAGTGTTAGGTGGTGTTAATGTATCATTTCTCACCATCATCCTCAGTGTTAAATACATCCCTAGGTGCTGCAGGTAGAAAGCAGAATCGGATTAACCTTAGCGA
>N_526
CTACGTCGGCGTAACGCGCGCCATGCAGAAGCTGACGCTGACCTATGCGGAAACCCGCCGTCTGTACGGGAAAGAGGTTTATCACCGCCCGTCGCGCTTTATCGGCGAGCTGCCGCAGGAGTGCGTAGAAGAAGTGCGTCTGCGAGCCACGGTGAGCCGCCCGGTAAACCATCAGCGACTGGGCGCGCCGATTGCCGAGAGCGATACCGGCTACAAGTTAGGCCAGCGCGTACA
>N_527
CTGCGGCTGAATGTCAATGTTCTGGTGTGCGAAAGCGCAAGGCGCGGTCCGCGGGGTGGAGATTGAGTATGAGGGGCAAAGAGAGACGCTGCACGCCCGACGCGGGGTGGTGCTGGCCGCAGGCGGCTTTGCCGCGAGCGTGCTCGGCGGCGCGCTATGAGCCGCACGCCCGCGAGCGTTTCACCATA
>N_528
TTGATATTGATAGTAGTGTAATTAACGTAGAAGGTCATCAAGAAGGTGCGTCAAAAGGATATAATCCTAAGAAACTGGGAAACCGATGCTACAATATCCAATTTGCATTTTGCGACGAATTAAAAGCATATGTTACCGGATTTGTAAGAAGTGGCAATACTTACACTGCAAACGGTGCTGCGGAAATA
>N_529
CTATCACATCGGCTACCAAACCAATGTTTTAACTGCTCAGACCAGAAATATCTGGAAGCTTTAGGCATCTTCTTGGAAGATAGACGAGCGCAAAGACGCACACAGCAATGATGTTATGTAGTATTTTCCCCTTGAGTGTACTGCTGAGGGGTAACCGCCGTATTGTACTGGCAAATATTTGTAAATAGTCTTCACCCCCACGCCTGTCACATCGGCCACACGCGACTGGACAGGCGGTTAGTCCGGTATGTTTCTCGCGCTACTACA
>N_530
AATATGCAGGATGAAATCGATTAAAAAGTGAATCAAGTCCATGTTTGTCTTTACCCTTAATGACCCTATTAGTCCGCCAGAAACAGCGGGCCCATTGGCAGCACCGCTAAAATGGCGCCAGTGGCCGGGTTAATCCACCGCACCAAATCCGACCCTTCCGCTTCCGTACCGCAGCGAGCATCCTGTCTTTTGCTGCCAGCAGTTCTGCCATCCAGCTCTCCGGCTGGTTTCCCGGCCCCGACCTCCATCAGGCTGCCTACAATATTCCTGACCATATGATGTACAAAGGCATTCGCTTTGATATCCACCACCACATACGCGCCGTAGCGGGTAACGTTAATATGCATCACGTTGCGCCACGGGGTACGCGACTGGCACTGTACCGCGCGAAACGAGGTAAAGTCATTCTCTCCCAGCAGACACTGCGCGGCGCGCTGCATACGCTCGGCGTCGAGCGGCTGGTGAAAATGCGTCACGCCATGACTTAACACCGCCGGACGCAGGCGATGATTATAGATGACGTAGCGATAGCGGCACGCCGTGGCGCTGAACCA
>N_531
TCAGAAAAGAGGTTTTCGAAAAAGTAGGCGGATTTACTGAAGATTACGGTTTAGGTCATGAAGACTGGGAGTTTTTTGCCAAAATATCATTACAGGGATATAAATTGCAAATCGTCCCGGAACCTCTATTTTGGTATAGAGTTGCAAACTCCGGCATGTTGTTAAGTGGAAATAAGAGTAAAAATAACTACCGCAGTTTCCGTCCTTTTATGGATGAGAATGTTAAATATAACTATGCAATGGGGTTGATACCTTCCTACCTCGAGAAGATTCAAGAACTTGAGAGTGAAGTGAATCGCTTGCGGAGCATCAATGGTGGTCATTCTGTCAGTAACGAGTTACAACTTTTAAATAATAAGGTTGATGGTCTTATTTCTCAGCAAAGAGATGGCTGGA
>N_532
CTTCGCTATCGAGGCAGTCCACCAGCACCACGTCCGGGCGGTTAATATTCAGAGGAAAACGCGCGCCGATGATTAGCACGTTATCGCACAGCCCGCAGGTCAACTCCTCCAGAGAGTTCATCACGCCGTTGCTGGTGTTGGCGAAGCGCAGCAGCAGGTGTTTCTGGTA
>N_533
GTATGCATAGCCTTCGTTCAGTTACGTATTGCTAAGGTTAATCCGATTCTGCTTCTTTCTACCTGCAGCACCTAGCGTGAAAGGCATTCTGTAACCGCCCCTCTCAGCTTTTGCGGTTGCGTCCCGGCGGTTCCTCTCCCATCTGAAGGGATAACCGTCGGAGGCGCATGCAGCATCACTCCAATTTAGTGATGAAAAAGACCGCGCGCGCTTTCGCCATCTCGAACAGCTGCCCGGGGTGGAGCTTTACCACGCCCATATATCCCGCTACGCCTTTGAACCCCATACCCACGAAGCCTTCGGCATCGGCGTGATTGAGCAAGGCGCGGAGCGCTTTCGCTACCGCGGCAGTAGGTGCTGCAGGTAGAAAGAAGCGAATTCGGATTAACCTTAGCAAT
>N_534
GTCGGAAACATCATTCCCGCCCAGCACAATCAGCGAGCCATGGCCGGCGCCGCCTTTGGTGTCGCGAGGAAGCTCAATGCTGACCACTTCGGTGTTGGTGGCTTTGACCGCTTCATCGGCAGGACCATGAGTGTCAGACCGGCGCCGGTGCGGGCGCCGAGGATGCCGATAGAGCGATAGCGTTTTTCGAGCTTCATCGCCTCCAGCAACGCGGCATCCACGTTGGCGATA
>N_535
TCATTATCCTGTACTTCGTTCAGTTACGTATTGCTAAGGTTAATCCAATTCTGCTTCTTGAGCCTGCAGCACCTATTACGCATACCTAACTCCAGCGCACGGTGGCGCCAGACGGTCACGTCATGATAAATCTCAGGTTCAGCAGCCAGCAGCGTCTGACGCAGCTGATTAAGCTCATGGGCGTCGAACTGGCTGAGCGAAGGATGGTAAGGTGCTGCAGGTAGAAAGAAGCAGAATGGATAAACTTAGCGAT
>N_536
ATCACCTTCGCCGACCAGCGTATCGAACGCCTGCTGTTTAACTACCGGGCGCGCAACTTCCCGGCACGCTCGATGAACATGAGCAGCAGCGCTGGTTAAAGCATCGTCGTCAGGTGTTTACACCAGCGTTTGCAGGCCTATGCCGATGAGCTGCAGATGCTGTATCAGCAGTATGCGGATGATAAAGAGAAGCTGGCGCAACTGAAGGCGCTGTGGCAGTACGTGCAGGATATTGTCTGATTGGCTGAAATTCCCGGGTTCGAGCTAACA
>N_537
ATGTTTTATTGATAACTCGTTCAGTTACGTATTGCTAAGGTTAATCCGATTCTGCTTCTTTCTACCTGCAGCGCCTCTGTCCATACCGCCACAACGGATTTCGCCAGTCCGGCGCGTTTTTACTTAACTCAATCACGCGGGCCTCATCAATTTCCACGCCCAGCCCCGGCTTCATCAGAGGTTTAAAGAAGCCGCCTTCCATATTGAAATCTTCTTTGTTTTTCACAAAATCAAGCAGTTCAGGTGCTGCGGGTCAAGAGAGCAGAATCGGATTAACCTTAGCAAT
>N_538
ACGTTGCGCGGCACATCGGGTTCAAGCGCAAAGAGCAGGGAATGGTCATGAGCGTTCACTCCTGCTAACAGGATGGTTGTACAGCGGCACGCGCTTCAGCCACAGCCGCAGCGCCTGCCAGTAGATGGCGAGGACGGTTTTCAGGGTCATCATCGGCAGACGCAGCAGCAGCCCGCGCAGGTTGGCGCGGGTTAACGGCACGCGGCTAGGGCCAGCGTGGCGTCGAACACCTTGCTGGCCTGATGGTTTTCAATATGCATGTGCAGCGTTTTGCCGGGCGCGTTGAAGCGCCAGTGATAGACCATGTCCGTGGGGTTAAAGGGCGAAACGTGAAAGA
>N_539
AAAATAAGAACCGGTAATTGCCAGCCCTGCTTTCCGCGTTAAGAATCTGTAACGTATCCGCAACCTCATGTATCAAACATTATTTTCCGTTCGTCTTACCTACCCTTACAAAAAAGGTATCGTTATTATGAAGATAAAGAACCTTTGCCTTACGCTTTGCGCCAGCTCCCTCCTGCTCGCCAGCATGGCGGGGATGGCGAAAGAATGAAGATTGGCATGGCCATCGACAATCTGCGTCTGGAGCGCTGGCAGAAAAGACCGTGATATTTTCGTCAATAAAGCGGAATCCTTAGGCGCCAAAGTTTTTTGTCCAGTCCGCTAATGGCAATGAAGAAACGCAGATA
>N_540
GGTAAAACCGACCCTTTGGTGGTCATATTCGCAGGGACCGTACTCGTTTAAGCAAAGTAAGTCCCCTACAGCAAACGCACGGTCAGCAAGACGAAACTCGGCTTTTTTCGTTCCATTAATGACAGCCTGAAAAAATTCAGGCCGGATTTTAAGTTGATGTGTTTTTCTCATGCCGCCGCCTTGATTGAGGAGGCGCACATTTCTCCGATGCGCTTAATCTCTGCGGCCATTTCCTCAATTGAGGTGATA
>N_541
CTCTCCTGCGAGCCGGGAACTAACGTTTCGAGATGCGTGTGGCGGCTGCTTCTGCAGACGGGGATAACCCTGACAATACGGTGATGGCCCTCACGGCGGAACAGAATGCCGCCACTGGCGTGGGAGTGCAGTTAAATTTGAATGGCAAAGCACTGCCGTTAAATACCGATATCAGCCTCTATACTTCGAGCCGCGCGACGGTGACCAACAGCGGCGCGGATGCCAGCTACA
>N_542
TATTCCTGAAAATAAACAAAATGGATTGAGCCGAATGAAAGAACTTTCACTTCTTGTTCCACTGGTGTTTACTGCGCCGGTACAGGCTTCTGAAGTCACGGTAGGTCAGATTTGCAAGGCGGCTTCTGCTGCGATGTTTGGCCGTGACCGTCATATAATATGCAACTGGATAAAGTGGAATCAGGTATTGCCTACGTACATTATATCCGACAGAACGATGGCACA
>N_543
GGTCATCCCCGCGAGGGCGTGGCTGAGCCTCAGGGGGATATCCCCTGCTTACGCTGGCTGGACGCCACCGACGCACGGTCTCTCCCCCTCTTTCTGGCTCCGTCCGGCTGGACGCCGGCCACGCCAGAAATTCACCCGGCCCCCGTCAGGCTCACGCCTGACA
>N_544
GTATAAATGTCACATTGCCGAGCTGGAAAAAAAGTCTCGTTTAATTTGTGAACAGGTATCCGGGCCAAGCGCAAGCCATAGCCCGGGTATTTCTCTCCTAGCACGCGATGTCAGGACGCTAACGACAGTTCAGACTTTCCCGCATGCTGCGCCAGCCATTCGCTGATGCGCGCCTGCTGCTCGGCAGTCAGCCACATACATCTCGTAACA
>N_545
GTCATGAGCGTTATCTGAACGGCCAGACCCGGATGCAGGCCACCACCAGCTGCCCGACGCTCATGACGAAGACGGCATAAAACGCCCCGGACTCCGGCGCCGGATGGCGGTCATGGACATTCCCGGCGGTCAGGTAGTTATCTCCCCAGTGGTAAGCCTCACCAAAGGTGGTGGTCTCCCCGCGGGTGACATCCACCTGCGCGTTCATGTCCGCCGTCGCCTCGCGGTAGTTGTAGTCGCGGGTACTGACCTGCTGCTCCACGACGCGGTGGCGGCATGCCATCTCCCACACCGCGTCCACCCCGGCCGACTGCTGCCCTGACGGCGGGACCGAAGGCAACGTCAGCTGACCTTTGACAAGCAGAGCAAAACGGCGGTTTCGCAAGCCGACAAAACGGTGATATTGCATTTAACA
>N_546
CGGTGGCCTTGGTCAGCTTCTGTACGCTGGCCTTGGTGTCGTCAAAAGTGACGACGGCCTCGCGCTTCTCGAAGCCGGTAATGACTCCAATTTACTGATAGTGTTTTATGTTCAGATAGTGCCCGATGACTTTGTCATGCAGCTCCACCGATTTTGAGAACGACAGGGACTTCCTGCCCAGCCTTGCCAGATGCTGCTGCTCAGATTGGTATGTAGCTGAATTCGCTGCGTGTAACGCTTACTGATGACGTGCCATTTTTGTCCCTTTCAGACGTGACTCATACATCGGCCAGCCGTCCGTCATCCATACCACCACGTCAAAAACTGACAGCAGGCTCAGAAGACGCTCCAGTGTGGCCATAGTGCGTTCACCGAAAACGTGGGCTACCAA
>N_547
TGTGGCAAGCGACAGTTGCGTATTGCTAAGGTTAACCAAACCCAACAACCTAGATGTTGTGGCCCCACTTCGTTCAGTTACGTATTGCTAAGGTTAATCCGATTCTGCTTCTTTCTACCTGCAGCACCTCGGCACTGGCGTCGGCGGTCGTCTGACCCGCGAAGACGTTGAGAAACATCTGGCGAAAGCCCCGGCGCCGGCAGAAGCCAAAGCGCCAGCCGCCGCCCCGGCAGCCGCGCCGGCGCCGCAGCTGGGCCGCCCATTCAGAAAACAGGTGCTGCAGGTAGAAAGAAGCAGAATCGGATTAACCTTAGCAAT
>N_548
ATCTGCTCGTAGGCAGTGGCATGCCGCAGCGGGTTGTTTCCCGCTGCGCGGTTTCAATGGCCGAGACCCGCATCATGTGACGCTGTGCGGGGCTCGTCATCGGTTAGCCCTCCGGTTGCGCGGCAGAGAAATCGCCCAACTTGATATTTTCAATGAAGCATCCGGCGGCGTAGGTTTCGACCACATAATCGATGTTCATCGATTCGTAGTTTTCCACCA
>N_549
ATTATGGTCTACTTCGTTCAGTTACGTATTGCTAAGGTTAATCCGATTCTGCTTCTTTCTACCTGCAGCACCTATAAGCCTTATCTTATTGAATACAGCGACGCTATGATGCGTGAGAAGGTCGACTATCTGAGCGCGTTCTGCTGGAGGATACCTTCCAAGCCAAAATGGTTAGCCATCGCGCCGGGCGCTGGGCCTTTGACGAGCGCTATGCGCGTCTGCTGGTGGAGTACGGGTATCAGGTGGATTGCTCGGTGACCCCGCGGGTGAACTGGAAGACCGCCAAGGGGGCGCCGCAGGGCGATGGCGGGCCGAATTTTATCGCCGCTTTCCGCAGCATGCCTATTTCCTCGATGAAAATGACATCAGCCGCGAGGGTCACTCGCCGCTGCTGGAAGTGCCGATGAGCATCCAGTACAAGCACTCAGCGTGGATGAACAGCGTGAAGCAGGGCTACGACCGCCTGCGCGGCAAAGTGCGTTCCCCCTCCGTACACTGGCTGCGACCGATGGGCGGCAATGTGGAGACGATGAAAAAAGTCGTCGAACAAACGTTGACGCAGGGCAATGACTACGTGGAATATATAGGTGTGTGGGTAGAAAGAAGCAGAATCGGATTAACCTTAGCAAT
>N_550
TGTGCCTGTACTTCGTTCAGTTACGTATTGCTAAGGTTAATCCGATTCTGCTTCTTTCTACCTGCAGCACCTTGGCTCGCTGGCTATCGCGCCGCTGGCGACGATGAGTCCGCCGCGCCGAGCGGCGCTGCTGCGTCGCTGGCTCGCCGGGCAGCAGGCCACCGGTAATGTACTGCTGCCGGGGCTGTGGATGGCGCTATGAGTGCCGTTGAAACCTGCGCTGACGGGCTGGTGTTGAGGCTGTACATTCAGCCTAAGGCCAGCCGCGATAGCATCGTGGGCGTACATAGGTGCTCAGTAGAAAAACAGAATCGGATTAACCTTAGCAATA
>N_551
CTGTAATCTATTGTTAGTTATTCTACAATAAACTGACCAAGTCATCTTGTTTCCTCTCCTTCGTTGTTTTTCCAGCTCTAATAAACCAAATGCTTATCTTTTAAGAATTTGCCATATTTATACTTTTGTATACCTATAATAAGCTACTTCTGGCCTCAGAATATATCTGGGTGTTTAATAACAGGGTTTTAATTAAAGGATATTAATATGTTGCTTCCTGTGATTATGGCTGGCGGTACCGGCAGTCGTCTCTGGCCGATGTCTCGCGAGCTTTACCCGAAACATCCTTCCGTCTGTTGGCAGAACTCCATGCTGCAGGAAACCATCACA
>N_552
GGGTCTTCAGCTGCTGACGGACCGGCATCGCGTGGCGGAAACCGGTGTGGTACTTCGGCGCGAACAGGAAGCAGACGCCCAGCTCATCAAGCGCGGCGCGGGATTTATCGGCGTTCATATCGAGATTAATGCCGAAGGCCGCCAGCAGGTCAGAAGAGCCTGATTTACTGGAGACGCTGCGGTTGCCGTGTTTCGCCACTTTTAACCCGCAGGCCGCAGCGACAAAGGCGCTGGCGGTGGAGATATTGATGCTGTTGCTA
>N_553
TCTTTTTGTGACCGCTTCTTCGTTCAGTTACGTATTGCTAAGGTTAATCCGATTCTGCTTCTTTCTACCTGCAGCACCTCCAGAAAACCGCTGTGCCCACAAACAGCCACTGATACGCCAGCGTCAGCCAACACTCTACCGTCACCACCGGGTCAGACAGCAGCAGGCTGCGGGTGAATTCTTCAGAGAAATACCGGCTTTCCGTCTCCATGACCGCTTTGCTGTGCAGGGCTCCTTCTTCAGGCCAGAAGAAGAGGTGCTGCAGGTAGAAGAAAGCAGAATCGGATTAACCTTTGGCGAAT
>N_554
CCAACGGCGGCAACCCGACCCGCCGCGCGGCGGTGCTGGGCTCGATGCAGGGGAGCGTGGCCGGAGGCGTGGACGCGGTGGAAGAAATCCCGGTCGCACGAATTGTCGAGGCGCTGGAGAATCCGGGGGCGGAGTATCAGCACAACGGCATGGCGCGGCGCTTTCCCGATATTCGCTTTATCTGGTGGGCCGGCGGCGCCAACTTTACTCATCATCAGGACACCAACCGACTGATTCAGGCGTGGCAGAAACCGGAGCTTATCGTCATTTTCCGAATGCTTCTGGACCGCCA
>N_555
CGGTGGCCTTGGTCAGCTTCTGTACGCTGGCCTTGGTGTCGTCAAAAGTGACGACGGCCTCGCGCTTCTCGAAGCCGGTAATGACTCCAATTTACTGATAGTGTTTTATGTTCAGATAGTGCCCGATGACTTTGTCATGCAGCTCCACCGATTTTGAGAACGACAGGGACTTCCTGCCCAGCCTTGCCAGATGCTGCTGCTCAGATTGGTATGTAGCTGAATTCGCTGCGTGTAACGCTTACTGATGACGTGCCATTTTTGTCCCTTTCAGACGTGACTCATACATCGGCCAGCCGTCCGTCATCCATACCACCACGTCAAAAACTGACAGCAGGCTCAGAAGACGCTCCAGTGTGGCCATAGTGCGTTCACCGAAAACGTGGGCTACCAA
>N_556
GTTGGAGTAGACTTTTTCCAGTTTGTTGAAAATCACTTCAGCCATGATATTTCCCTCTTAACCTTTGATTCCGCTGCTGGTCACGCCCTGCACGAAGTAGCGTTCAGCAGGAAGAAGACAATGATGGACGGCAGAATGGAGATGCTCGCCATTGCCAGAATTTCGTTCCACGGCGCGCCTTCCGTGACGTCGATAGACATTTTTAGCGCCAGCGCGATA
>N_557
ATAAAGACGCGCTGACAGTTGGTGAGGACGGCTTCCTCGGCCCATTTGCCAACGAGGGGGATGAGGTCGCTGGCAGGTGCAGGCGCCGTGGAGCGGTCAGTTCCTGCTCAATGTAACCTTCAACGGCAAATGGGGCGGTAAGCAGAACTCGTTTGTCGTCAACGGGGTCGCTCCGCAGGCGGTGGCCTTCCCGCAGACGGATGAGCAGGGCCAGCAGTTGCGGATACCGGTGACGCTTAAAGCCGGGAGCAATGAGATTGACTTCGGCCGCTTCGCCGGCGACA
>N_558
CTGTCATTGGTTTCGCTATGTGCAGTTAAGCGGTATTAATATTGAACAATTAAACAACGTTCAGGCGCTTTCAGTACATACAGTACTAAGGGAAAACGGGCCGAGTTTACGCCTCCAGTTATTTATAGTACGAAACGTCGTGAGAAGCTCATTTTTATGGCGGAAAAACGTCGCGCAACGCTTCGGTATTACATA
>N_559
ATGTCATTTGTACTTCGTTCAGTTACGTATGCTAAGGTTAATCCGATTCTGCTTCTTTCTACCTGCAGCACCTCCGGGTCATGACGTCGGCAATGCTGGCATCGCGCATATCAACGCCGGTATCGAAGACCCGGCGCAGGTCACCGTCGGTAAAAATACCGATGATGTTCATATCGTCATCGCAGATAGCGGTCATGCCTAAATTTTTACGCGTGATTTCCAGCAGCGCATCGCGCAGGGTCGCCTGCAGACCGACGTGCGGGATTTCATCACCGGTATGCATAATATCATTGACCCGCAGCAACAGCTTACGGCCGAGTGCGCCGCCCGGATGCGACAGGGCGAAATCCTCAGCGGTAAAGCCGCGGGCTTCCAGCAGGGCGACAGGTGCTGCAGGTAGAAAGAAGCAGAATCGGATTAACCTTAGCAAT
>N_560
ATATCGTGATTAAGCTGGTGGAATGTAACGGCAAGCCGGTGGCGAAACTCTCCGACAGCCCGGGGAAAACTATCTGCCACGATAAGGCCTTCGTCCGCGCCCTGCGCGAAGCGTTCGACCTGCCGCCGATTAAAAAGGCAAGCTAAAAAACTTGGCCCGACGGCATTCTGCTATCGGGCCAATCAATATCACTCCTGCGGCAAACGGGCTCTGACGACCTCGGCAAAATACTCCGCGCCAGTTAGCAATATCTCATCATTAAAGTCGTAGCAGGCATTATGCAACGGTGTATTGCCCTGAGCATCTGAACTATCGCCGTTGCCTAAAATGAAACAGCCGGGGATTTTTTGCAGAAAAGCGCCAAAATCTTCCGAAATCATCATCTGTGCGACGTTGCCGTTCACCTTCTCAGCCCCTACCACGTTAATCGCAGCGGTGACCGCTACATCAACGCATTGCTGCCAGTTCACCGTTGGCGCAAATTCATGGGTATAGCTGAACTGGCACGTCGCACCGTGCATCGCGCAAATCGCTTCGCTAATGGTACGCATTCGTTCTTCGAGCAGCATCTGTACCTCCGGTGCAAAGCTGCGCGTATCCCCCTTTGATTTCGACGTGCGTCGGAATCGCATGCGGATGCCATCGGTGTGCAGTTCAGTACAGGAAATGACCGCA
>N_561
ATCGCCGCTGGATATTCCGGCGATACAGGGCGTCGATGAGCAAGGCCAGCCGGCGGAACGCCATCCGAGCGACGATGAGCCGTTGTCGGCGCTGGCGTTGAACTTGAAGTTTCCGACCCCTACGTCGGCCAGCTGACCTTTATCCGCGTCTACTCCGGGACGCTGAAGAAAGGCGATGCGGTGTGGAACCCGGTGAAGGGTAAGAAAGAGCGCATCGGGCGTCGTGCTGATGCAGGCCAACGACCGTCACGAAGTTA
>N_562
TGTAGTAACTCGTTCAGTTACGTATTGCTAAGGTTAATCCGATTCTGCTTCTTCTACCTGCAGCACCTATAACAACAACATGAATAGTCCCTAAATTCCACGTGTGTTTTTTATTAGCTTCAAAAATCACTATTTCACGAAGAATTTAGACTGCTTCTCACACATTGTAACATTATTTACAACCACCTTTCAATCATTTTTGATAAATCATTGATTTCATCTTTGCTGCAATGATACTTAATAAACTCTGCAAGTTATCCACAGAGCAACACTCAATTTTAGGCACTGTTGCAAATAGTCGGTGGTGATAAACTTATCATCCCCTTTTGCTGATGGAGCTGCACATGAACCCATTCAAAGGCCGGCATTTTCAGCGTGACATCATTCTGTAGGTGCTGCAGGTAGAAAGAAGCAGAATCGGATTAACCTAACAGAT
>N_563
ATGATTAAACTGGGTGAAATTTCATCAAATGAAACTTTGAAGCGAAATAATTACGCAAATGAATTTATAGAAACGGAAGCTGTGAAAATTTTTTTATTACAAATACTTATGCAATATAACTGGGGGAAATTTGCTGCTTTATGCATAAAAGCAGAGGAAAGCCCTGTTCTTAAAGGCTTGCGCAGCATGCCGTGCAAATGATACTGATATTGCGCGTTAAATAACCCCACAAAGCAACGCAACACAATTCATACCCCCTGCAGTGGGTACCATGACGAAAAGGAATGGTGCCCTTCATTGAGGAAGTCAGTAGTGAAGAAAACAAAAAAAGTCAGTCTGGCCA
>N_564
ATGCCTGTACTTCGTTCAGTTACGTATTGCTAAGGTTAATCCGATTCTGCTTCTTTCTACACCTGCAGCACCTACCACGCTGTCGCGAATATCCAGCAGCGACAGCTTAAGCTCGACATCTTTGCCGTCTGCCCGTTGTTCGAGATTCCATTTATTTTCGCCCCAGCGAAAGCCGATGGAGCCGTTCGGCGCCACCAGTTCGCCGTCGCTGTTATAAGCCACGGTTTTCCCATTCCGGGTTATTACTTTCTTCCGAGACCGTCAAGCAGGTCGGAAACACGCAGCATACGGCCCGGCGTATAGCTGCCGTCAGTCGCGCGGCTCGAGTATCACCAGCATCGGCATGTCGGTGTAGGTCCGGCAGAGGTGCTGCAGGTAGAAAGAAGCAGAATCGATAACCTTTAACGG
>N_565
CTGCTCAAGAATAACGTCAGGCAACGGCAGCGTGGCTGAGCGCGCTTCTCCGCGCTGGCTGGCGCTTTCGATGACCACCCAGCTAAAGGTGCTGTCATCGTCGATACCGGCTTCGATGGCTACCCAGAAATCGGCATTTGGCTGGGCAAGGCGCGCATTGGCGACGCGATTTCGTGCGCCAGCGCGCGTTTCCTCGCTGCCGAAGGGCTGTTCA
>N_566
GGATTACGCCATTGCGCGCCATTTCCTGCAGCACGAGGCTAGCGCTGCCGCGCCCTATCTGGTGTTTCTGCACGCCACCACCCGCGACGATAAGCACTGGCCGGAAACCCGCTGGCAGGAGCTTCTCAATCTGCTGGCCGACAGCGGCGTCCACATTAAGCTGCCGTGGGGGGCCCCGCACGAAGAGGCGCGGGCGAAGCGGCTGGCGGAAGGCCGGGAGTATGTTGAAGTGCTGCCGCGCATGAGCCTTGAGCAGGTGGCGCAGGTTCA
>N_567
CTGCCGAAAGTGGACGGTAAGTACATTCAGGTGTGCACATTTACCGTCGGCGGTAACTACGGCGGTACCTGCCTGCGCGGCGATTCGTCGCTGGTGGTGAAAAAAGAGAGCGATATCGAGCCGTTAATCGTTTTGAAAGACAAAGCATGACGTACGAAAA
>N_568
CATAAAAAACGGCAGCGCCGTCGCTGCCGTTTATCGCGTTCAGGCGGTCATCAGTATTCGGAATTGACGATTACTTCCTCGCCCAGCGCGCCGGCAGCATCGGCAACGGCTTATAGGAGGAGTTGGCGGCCCGCAGCACGCGGATGCCACGGGCGCCCGCTTCGCGGGCGGCGGTGATATCGTTATCCGAATCGCCGTAGAAAACCTTTATCTGCTTCGCCTGCAGCCACTTGGGTCTTGGTGTTTGTCGCAAGGCTTATCCGCGGCAACCGCCGGATTCATCTGGCAGCCGGGATA
>N_569
GTCGGCAGACAAGCCAGTCTGGTATCGATATCGCGCCGCTTTCGGAAAATGATTTGGCTTTCTATTGTCTGGATGTCACACGCGCAGGCGATAATGGCGTGTTGGCAGCATTATTGCTGCGCGCGTTGTTTAATGGTCTGCTGCAGGAGCAACA
>N_570
CCAGCGTCTGCCGTTCGCGCAGGGTAAAACTCAGTGGCTTAACCGCCTCAACCGTCTGACGGTGAAACCAGCCGGTGCGGTAGCGAAAGGTCTTACTGAGTTGGCGAACTTCCAGCAATGTTTCGACCATTTCACTCTTTCTCCATGTTCAACGGGAAATGACAGGCGTACAGATGGTTGCGCGCCCCGGTAAGACGCGGCGTTTCGATACACTCGCGCTGGGCGTACGGGCAGCGCGGCCCCAGCCGACAGCCGATAGGCAA
>N_571
GTCGCAGGCGGATAACCTGCCGTCAGGGGAAACCACTCTATATTGATGGGGGTCAGCACAATTTTTAATCGGGAATTGTTACGCATTTCAAACAATGTGGTTATTGTTAAATCTCAGCAATGGCGCATTTCTGTGAGATAGTGCACACTAACTTTTTGCCTGTAATTTACGGAATGAATGTTATGCAATGCCATTCATTCCAACATTAATGCATTTCATTCCCCGCTGATGGCAGTTCATGCCTTTTTCCCCCACTGGATGAGGGGCCTTCGCTATTGTGGCGGCAGTTAATTTATCAGGACAACTGCTATGAACGCTGCAAACCGTCAATCA
>N_572
TATCTTTTCTTCGTTCAGTTACGTATTGCTGGACATCCGATTCTGCTTCTTTCTACCTGCAGCACCTCAGCTCCTCGCGCTGTGGCGCTCCTTGGTAGCCGGCATCGGCTGAGACAAATTGCTCCTCTCCATGAAGCAGATTACCCAGCTGATTGAGGTCATGCTCGTTGGCCGCGGTGGTGACTAGGCTGTGGGTCAGGCCACTCTTGGCATCGACACCAATGTGGGCCTTCATGCCAAAGTGCCACTGATTGCCTTAGGTGCTGGCATAAGAAGCAGAATCGGATTAACCTTAGCAAT
>N_573
CAACCTTAACCTGCCACAGCCTGATGGATTACAGTAGATGTCATTTTCTTCTGTCTGATAAGCAACGGTTATCACTAAAAGCATGGCATTTCAGATTAAATTTCATCAAATTCGCGCCTTCGTCGAAGTAGCCCGGGAAGGCAGTATCCGTGGCGCCAGCCGGGCGCTGGCGGTCTCGCAGCCGGCGCTGACCAAGCGATTAAAGAGCTGGAGGAGGGGCTTTCCGCCCAGCTGTTCCGCAGCCAGA
>N_574
GGTTAGTCAGACAATAGGCAGAGGATACATTAATTATAGGCTACCTGATGATTAATGGGAATGGCGGGAAATGTAAATCAACAGCGAATAAGTACGCTTTATCCGCTACTGATTTACCGGGAGAACATTTAGCATTGATGGAGAGCGGCAATACGCTGATTCATAGTGCGGGAGTTATCAATACCCAGTTTTTGCATGATAA
>N_575
TATGTTTAGTCTACTTCGTTCAGTTACGTATTGCTAAGGTTAATCCGATTCTGCTTCTTTCTACCTGCAGCACCTGATAGAGGATACGCTGTTGTTGTCCTGATATTGGCTAACATCGTTACGTAAACCCTGATAGCGGTCCGTCAACTTCTGATGGAAGGCAATTGCCAGTAGTGCCAACATAACGATAAAGGCTGTACCGAGCTTGAGCAGTTGTTTTTTTCGAACCCGGGGATGCACGATTAATAGCAAGATAATTAATACAGGGAACAGGTGCTGCAGGTAGAAAGAAGCAGAATCGGATTAACCTTAGCAA
>N_576
GTATCGCGCGCCCACAGGCGACGCGGCAGAAGAGGCCGCCCGCGCGGCGCAGTGCCTTGAGTTTATTTCCCGTCTTCCGCAAGGCTGGCTGACACCAATGGGAGAGATGGGCGGCCAGCTATCGGGCGGCGAGCGCCGCGGATTTCCGTGCCAGCGTTATTGAAAAACGCGCCGGTCGTCATTCTCGATGAACCGACTGCCGCGCTGGATA
>N_577
ATACACTTTCAATGCAAATTGCGAGAAACCCTTAGCCTTCGGGAGAAAGCGCTGCCGAACGGCGTGGCAATTTATCTAAACGTCCGCTCAGGACCACCAACAGCAAAGCGACCAGCACAATCATCGCGCCAATCCACGGCGTCTGCGCCAGACCGTACCGCTCGACCGTCTGTCCGCCGACGATGGACCCCAGAGCAATA
>N_578
ATCTGGAAACAGCGCTCCGGCGTCAAGCTCTGACGGCTCGCTGTCGCGCAGCAGCGGCAGTAATGGTCGGAACAATGCGATAAACGCCTCGTACATCTCATTTTGTTCGGTGAGATGCCAGCACTCCTCTACGCGGTCGCGCAGCGCCGCCCTTGAGAGCGCCAGCGGCGAATGGGCTTCAAAACAGATGACGTTTTCGGCGACGCCCGCTTCGTGGAGCAGAGACTGGACATCGGCCAGCTTTTGCGACA
>N_579
AATGAGAAAAAGAATTAAAGGTAAGGAGACGCTCATGAAACCACGGCAGCAAACTGTGTCTTATCGCCATGATAACAGCGACGACAACTCTGACTGCCTGTGCTCCTCCGGAAGGGCAGCGTCGAACAGCATACCGGCATTACGTATATGCTTCAAATGACGGTTTTAATCCCAATTTTTCACCCAGAAAGCTGACACGACACAAATGATGGTGCCTTTTTTCCGGCAGTTCTGGGATATGGGCGCAAAGGATAAAGCGACCGGAGAATCACGGAGTGCGATGTGCAGCAACGCATTCAGCAGTTTCACAGTCAGGAATTTTTGCGAAGCTCTCAGTCCAAGGCACAACACGATTCCATCGATTACCGCAGCAAAGACCTCACACCGAAAAAATCAAGGCTACTA
>N_580
ATACCAATATTTATATCCCAAAAGGAACTTGTCCATTGATTTGGAAGACTACATCGATAAAACTCTTCAAAGAGCAATAAGGCTTGATAAGCTAAAAAATAATGAACCGAGTAAAAAACAGCATTTAGACCCTAGGGTTGCCTCAGCTTGGCTTCAAGATATTAAGTCAGGTAAAAATAGCCGTATGATAGTTGAGTACTCTTTTGACGATGAAGATAATATGGAAGTAAAAAAATATATTAGATAAACAATAATATCACTTTCTTTTTGATACCGATACAACAGGCTTGGAGCTATATGATTTCGTCCAAGCCTGTAGAAAAAATCAAATATCATTACAATGCTTAATTAGTGAGAAAATAAATTCTTGTATTTTTCGAATAATGAATTTTTAGTATTCCCCTGCCCCTGATTTAATTCATCTTTATGGGTGCTATTTCCTAGTGAGTTACTATATACATTAATACTTTCTTTTATCAACCATGACATA
>N_581
TCGGCGCTGGTCATATCGCCGATAAGCGGCCCGGCCAACAGCTCAACCATTGCCGCCAGCGCCGAGCCCTTATGGCCGCCGAAAGTCAACATCGCGCCGTTCAGCACCTCTGCGGCATCGGTCGTTGGCTGTCAGTTCGCTGTACTGATTCCCAGCCTTCCGGTAGCGCTTTGCCGGCGCGCTGATGCAGCTGGATA
>N_582
TGGTTGTGCCTGTTCTTCGTTCAGTTACGTATTGCTAAGGTTAATCCGATTCTGCTTCTTTCTACCTGCAGCACCTTTCGGTTTTCATGATATCGGTATGCTTAGCACTGCCGTGGACAAACGGGTTGATGCCCATCGCCACCCCTTCCGGGTTTTTATGCACCAGCAGCTCACAGCCGTAGGCTTTGGCGGTCCGGTCGCGGAACTCATACATCTCACGGAATTTCCAGCCGGTATCGACGTGCAGCAGCGGGAACGGCAAGGTTGCCGGATAAAACGCTTTGCGCGCCAGATGCAGCATTACGCTGGAATCTTTCCCGATTGAGTACATCATTACCGGGTTAGAAAATTCGGCGGCCACCTCACGAATAATATGGATGCTTTCCGCCTCCAGTTGCCGCAGGTGAGTCAGTCGTTTTTGGTCCATAAGGTGCTGCAGGTAGAAAGAAGCAGAATCGGATTAACCTTAGCA
>N_583
ATTTTTATGTAAGCTTCTTCGTTCAGTTACGTATTGCTAAGGTTAATCCGATTCTGCTTCTTTCTACCTGCAGCACCTATGTAAACAAGGGCTGATGAGCCCTTTTTATTGCCTCGAGAAATGCAAAAACTTGCACAATTTTGCACAATTTATTTGATGCTTCAATCATCCTCCTGCGTCAGCGCTGGCGGGGTCTGGGCGCCATGCACAAAGTGCACAAAAAGAGGCATGTTTAGCGCGCAGGCGAGGCGGGGGAGCAAGCGCGCGCTTTGGGGGTAGGGAGGGGGCGGCATACTGCGCCAAAAGCCGCCTGCCGGAGGTGCTGCAGGTAGAAAGAAGCAGAATCGGATTAACCTTAGCAATA
>N_584
ACTGTTACTTGCCTGTTCTTCGTTCAGTTACGTATTGCTAAGGTTAATCCGATTCTGCTTCTTTCTACCTGCAGCACCTATCCATAAAAAACGAAAGGCCACCTATCAGGTGACCTCTTTTTTGTCCCGGTTTCTCATCGCCATTGTTGTCGTTTTGATGGGCGATACGCCGTGTCAGCGGGCGGTAGCAGGCAAACTACAAAGCTCAGGACGCTAAATTTAGCGATGATTTTATGGAACAGTTTCATGATGATTTCCTGACGCAGGTGCAGTTTATAACGCTTTTTTTGTGATATACATCACATAAAAGGTGCTGCAGGATAAAGAGAGCAGAATCGGATTAACCTTAGCAATACGTAT
>N_585
GCATTCATAAAGGTTGTGCTTTGTTTTATCTATATGATTTGAAAATGTTTAATTATGTTTCGGCGCTACTGCTTCGCAATCGTCACAATGAAATAGAGGATTATTGCGGCGCGCGTCACATTTAATCAAATTCAATCTGTGTGCATGTATTACATCTGCGAGTAGCGAGAAATGCTGAGCGTAAGGCGCGTTCAGCGCCTTCACCATCGGGAGTGTGTCTATA
>N_586
GTGCAAGCGTTACCGTGGCGGACGAGGTGACGGGCGAAATTGGCCCGGGGCTTCTGGTGCTGCTGGGCGTCGAGAAAGACGATGATGAACAAAAGGCGAATCGCCTTTGTGAACGCGTGCTGGGCTACCGCATCTTCAGCGATGCGGAAGGGAAAATGAACCTGAATGTCCAGCAGGCGGGCGGCAGCGTGCTGGTGGTTTCGCAATTTACGCTGGCGGCCGATACCA
>N_587
ATCTATTTAGTATTTACTTCGTTCAGTTACGTATTGCTAAGGTTAATCCGATTCTGCTTCTTTCTACCTGCAGCACCTGAAAAGCTCTGCTGGCGCACCGATGTGGTTAGTAGAAGACCTCGCGATTGTCAGCGATACGTTGCAGAAAGGGAGCGCAGCGCTGATTGCTTCTCTCAGTGGTCAAAGCGGGTTGTTCTGGACGGAGGCTGTCACGACGGTAATCCGCTGCGCGTTACAGTCTGCGAGCAATATAACCCTCACCTTTCTGCTACGGCTGGTGGTTCTGTTGCAGGCACTAGGTGCTGCAGGTAGAAAGAAGCAGAATCGGATTAACCTTAGCAAT
>N_588
CTTTGTTTTTGCATGCATGAGTTTCATCATATAAGGTTAATCCGATTCTGCTTCTTTCTACCTGCAGCACCTTTAATAAATTTCGCAGTTTCCGTCATGTCATGAACGCCGGTAATAGTCGGGACAAGCTGAGAAATTACACAGATTCCCAACGTACTAAAGGAGCTGTCGTGACATATACAATATCATATGGTTGCAATTGAAATTCTGTTCCGAACCATTCCCGAAGCATCTTGTGCATTAAGCTGATAAATGTTAGCTATTTTATCTTGCTTGTCACCTTTCAACTGGCGAATAACAAATACTCCAGAGGTGCTGCAGGTAGAAAGAAGCAGAATCGGATTAACCTTAGCAAT
>N_589
TGTTATGTCGTCCTTCGTTCAGTTACGTATTGCTCAAGTTTAATCCGATTCTGCTTCTTTCTACCTGCAGCACCTGTATATTTCAGACCTGCCCGGTATTGTGCTATATGACACTATACCATTCACTGAATATTCAGCTGAATTACTGAGCACTTATTCAGTTAAGGAGTCAATTTCATGCTTCCATCCCTGAATCATATTATATTAACCGTTGCTCTTCAGGCGCTACGGGAAGGAAATATTCATCACTGCGAAACTATGGGATTCACTTACGATGAAATGAATTTGCTCAGGTGCTGCAGGTAGAAAGAAGCAGAAATCAGATAACCTTAGCAATAC
>N_590
TATGTTTAGTCTACTTCGTTCAGTTACGTATTGCTAAGGTTAATCCGATTCTGCTTCTTTCTACCTGCAGCACCTGATAGAGGATACGCTGTTGTTGTCCTGATATTGGCTAACATCGTTACGTAAACCCTGATAGCGGTCCGTCAACTTCTGATGGAAGGCAATTGCCAGTAGTGCCAACATAACGATAAAGGCTGTACCGAGCTTGAGCAGTTGTTTTTTTCGAACCCGGGGATGCACGATTAATAGCAAGATAATTAATACAGGGAACAGGTGCTGCAGGTAGAAAGAAGCAGAATCGGATTAACCTTAGCAA
>N_591
TTGTAGACTGCAAGAGACATAAGATATATGAAGAAAACTGCGGGAGTACTATTACCTCTGTTTATATCAAGTCTAAGGGAGTTGACATAATCAGGCGGAGAGTTTGAGAAAATTTCTCTTATTAACCAGTCTGGAATAGTGATTCTTGTCGGAATGTGAGCGTTCAAACTTGAACGACATAAAAAAATACACATCTTTAATTTTAATTTTATTGAAAATGATGGGAATAACTACCAATCGATGAAAGATAAAACACATGTATACTCTACTAAGTCTGTTTGTTGCAACTTTTCTTTTATTTCATTTTCAAGCATTTTTAATTTAAAAAAATCATTCCTTTTTTCTAATATTTCCCAATGAAATAATTGCTCTTGAGCGTACGCATGCCCCTCTAAAATAGCTAGCATGCTTAAAGGAATGTTTAGGATTTCTTGATAATTATTGACATA
>N_592
AAATACGTCATTAAACCAGCTCATGATAAGTTCCTTTATTGAAAATGGAGACATTTTATTAATATCTTTATTTATAGGTAAATTCAACAATTAAATTTTACTGCCTAACAATAATAAATTGTAAAAATGAATTATATATTCAATATGATAATTACTTATTAGACTTGCGCTGCTTTTAATGCATAAGTCTGAAGCTTTTAAAATCTCCCTGTCGTGATAGCTGTCCATATTGATGATTGAAATTAGTTACGATGCACA
>N_593
TGTCACTGCGCATCATTGCCGAGGGCGTCGAAACCGAGACTACCAACGGGATTATCTTAATCGCCAGAATATTCATCTGCTCCGGCTACTATTTCTGGAAGCCAATGCCCTACGTCGCGCTGGTCATGCTCCTGCTGAGCAAACCGAAGGCGCGGATTGTCGAAGAATAAGCGGGCGTTGTGAAAATTCCTGCCATGCGACGGGCTATGTGTCTCCGTCAGCGCTGTGGGAATGAAAACGTCGTCGGTCGCTGTCCGGGTCATGCACGACCAACCAGAACAAAGGACAGCAAGAAGA
>N_594
GATGCCCATCGCATCGGCAATAAGCTTCTCGCCTTTCGGCCACGGGCGGAGCAGCGCGTTTGCCAGCGTGGAGCTAGACAGGCCTGCACTTCGTGAAACGGCGGCAAGTGATGTTCCTTTCTTTTTGAGCCCGGCGATGATGTCCGCCGGATGCCAGTCTTGTAAGTCCATGTTCTTCGTTCCGTAACGTTATCGAGTTACA
>N_595
ATAAAGACGATGAGGCGGTGCTGGCGCATAAGAAGACGCCGCACTATTTAGCCTGCGTCGAAAAGCTGGAGGAGATGATGTCGCAGCCGCGGCAGAAGCGCAGCTTTATCGGCCTGTTACCGCAGGTGTGAGGGTTATCCTTCACCCTCTCAGAGGGAGAGGGTGAAGGACACTTTATTACGCTTCTTCGACCGAAACGCGCAGGGCCGCCAGCGCCTTGCGCGCCGCCTTCAGCACCA
>N_596
GTGTTATGTAACCTATTCGTTCAGTTGCGTATTGCTAAGGTTAATCCGATTCTGCTTCTTTCTACCTGCAGCACCTGCGGCCCGCTGGTCGCGGTGTGCATGGGGGTGGTGACCGGCGTCGGCGGCGGGATTATTCGCGACGTGCTGGCGCGGGAAATTCCTATGATTCTGCGTACCGAAATCTACGCCACCGCCTGTATCGTCGGCGGTATTGTCCACAGGTGCTGCAGGTAGAAAGAGCAGAATCGGATTAACCTGATG
>N_597
GTGAACCCGCTACCGTGCCGGGTAAATGGATTCCGGTAAGCGAGCGGATGCCGGAAGTTGGCGTTAAGGTCTTATGCTTCCCGGTTAAAGATGAGCCAATTCATGCAACCTTCAACGGTCAATTATGGCTGCAGGATATTTCATGGAGCGGAAGCGACGAGCCAATTGATAACGTCATTCCTACCAGCGTAACCCACTGGATGCCGCTGCCAGCCGCCCCGCAGGAGGTTAGTGATA
>N_598
CTGTACATTCGCGACCTCGGGCCGCTTTGCGAAGGTTCGCCATACTCACCCCCACATCCTGTTGCGCCACGGAGGATTCTGGCCGCGGCGGTTTTTTGTCCTCCACCAGCTGCGCGCTGACGGTCCATGTCATAAAGTCAGGGTTTAAGCTTCGTTCGACCTTTACGCCCCGCTGACGATATA
>N_599
ATCGACCAATTCACCAAAAAGTTTTCTATTTTTATAGACCAGTTTCTGGTAGGAATATTTTCCTGTTATAAGCTGATATATTTTAGACTCCGATTCTGCACATAGGGATAGCCATGTATCAGGTTTAAACTGTCCTAACCCTACCGCTCCAGAACCAGTAGGATTGGTCGCATTTGCTTTCCATCTTGACTCA
>N_600
CACGGGCCTCAGCAATCGCGGCAATGATTTCAGGACGACGCACAGACTTCAGATAATCCAGTTCTTCGCGCAGTTTTTCAGCGCCACGTAAGGTCATCGGAATCGCTTGCATTAGTTATACCTCTTATCATTCCTTCAGGGAACGGATAGCTCCGCTCCGCCACCTGTCCTGCCCACGGGCAGGACACGAGCAAAAAGAAACCGACCA
>N_601
GTGGTGGTGCTGGAAGGGGCGCGCATCGGCTTCGGCGCCAGCGGCCGCAACGGCGGTCAGCTGGTCAATTTCCTATAGCCGCGATATCGACGTCATTGAAAAGAACTACGGCCCGGATGCGGCAAAAATGCTCGGCAGCATGATGTTCGAAGGCGGCGATATCATCCGCGAACGCATCCAGCGGTATGGGATTCCAGA
>N_602
TTATTTTTGACCTTCGTTCAGTTACGTATTGCTAAGGTTAATCCGATTCTGCTTCTTCTACCTGCAGCACCTATTGATATATCCCGTATTTTCATCATTTCATCCTTTTTGTAAGTCAGCGGGTTATATATAAGAGCGGGGGGAGGAACGCGTTGATTTCAAATAGCTGGCGCAGGCTATGGTTATTTTTCGGAAATTGACCTGTGTTGTTACATTTATCGTGAGTAGTATGAATTCCAGCATTGCAGGAATGAAAGATATTTCAAGACTACGTTGCGTAGTTAGACAGAAGTCAACAGGAGTGCGGCGGTTATGGGCTGCCCGAGATGCTCTGAGCAATATTTTGCTAAGGCAGAATGCTATCTGTTTTAGCGTAAGCGCAAATTTTCCCTGCGTTATAACGGACTTTTTATCAGGTGCTGCAGGTAGAAAGAAGCAGAATCGGATTAACCTTAGCAA
>N_603
CTTTATGTCCTGTACTTCGTTCAGTTACGTATTGCTGGTTAATCCGATTCTGCTTCTTTCTACCTGCAGCACCTATAATAGTGATTGCTTCGCTGCTGTTAACCGGCTGTAGCCACATGGCAAATGATGCATGGTCCGGTCAGGACAAAGCCCAGCATTTTCTGGCCTCAGCGATGCTCTCTGCCGCTGGCAATGAATATGCGCAACATCAGGGTTACAGCCGGGACCGCAGCGCCGCTATCGGCCTGATGTTTTCCGTAGCCTTGGCGCCTCAAAAGAGCTTTGGGACAGCCGCCCGGCTGGGAGCGGCTGGAGCTGGAAGGATTTTGCCGTACCGGGATGTCGCCGGCGCGACCACCGGCTACGCTGTATGGCAGTTGGCTCATCGGTGGCGCACAGACGCAACCCCTTCCCTTTGCGATGCAACATCAGGAGGTGTGCGGGTCAAAGAAGCAGAATCAGATTAACACTTACGCGATA
>N_604
TTTTTACGTGTACTTCGTTCAGTTACGTATTGCTAAGGTTAATCCGATTCTGCTTCTTTCTACCTGCAGCACCTATCAAGAATGATTGGTAAGCGCATGGTTTCTCCCTAAAAAAATGCCGAACGTTAAGTCTGGCATCTTCTCATACTGCTGGAGGAAAGAACTTACTCTACTTCACGGACATCCACACGCAGCTCTTTCGGCACTTCAAAGACGATATTCTCTTCCCGGCCTTCCAGCGGCACGGCTTCGCCGCCGCCCAGCTCCTGCAGGCGGGTAATGACGTTCTGCACCAGAATATCCGGCAGGTGCTGCAGGTCAAAGAAGCAGAATCGGATTAACCTCGATG
>N_605
GGGTGCGCTTTTCCACTTCATCCAGCAGGATGACGGAATAAGGACGACGGCGCACCGCCTCGGTCAGGTAACCTCCCTCTTCATAGCCGACGTATCCGGAGGCGCGCCGACCAGACGCGAGACGGAGTGTTTCTCCATAAACTCGGACATATCGATACGCACCATCGCGTCGTCGCTGTCGAACATAAAGTTAGCCAGCGTTTTACACAA
>N_606
GTGGCGGCTTCAATCAGCCCACGCTGCAGGGTTTCCGCTTTCAAATACGCGCATGCCGTCGGCTTCCAGCGCGGTGCGGAGAAAGCGTCGGATAGCGTGTTGGTCTTTCTCGATAATCAGAACGTTAATCACAATTCCTCAGGTAGCTCTTCCAGTTCAGGGGGCGTTTCTCA
>N_607
ATGTCCTCTACTTGGTTCAGTTGGTGTTGCTAAGGTTAATCCGATTCTGCTTCTTTCTACCTGCAGCACCTCTGACAGGTCATGTATTCGCAGATTTCATCCATCACCTGCGCAGTGGTCAGTTCCCGCTGACCGGCATCGCGGCGGCGGGCATTAATCAGGGCTTTGTACTGTCGCAGGATATCGCGGCTTTGTGGTGCAAGTTTCATAGGTGCTGCAGGTAGAAAGAAGCAGAATCGGATTAACCTTTAGCAA
>N_608
GTTGGGTACGGCGAGGCCCACTATAGAAACCGGCAGCGGCAAAGTGTTGGCATCCTGCGGAAATCGGGCGGCGTAAAGTCGCCGAAGAAGAATAATTTATTGCTATTTGTTCGCGAATCCATGCAGCAATGGCGGGCGTTCAGGGGGTATTTTAATTTCCAACTAGATTAAACATACAAAGCGCAGTGCTTATTTTTCAACAAGTGTCACATCACGCAAAATATCGCATAGCAAAAACAATTTAAAAAATCACCTCTTAAAATGTAAACACGGAGCATGAATTGCAATATAATCACATTTATACAAACAATAAAATCAAATAAAAACAACGATATAAAATAAAATAAATCCATTTTATATA
>N_609
TATGTCCTTCTACTGGTTCCAGTTACGTATTGCTAAGGTTAATCCGATTCTGCTTCTTTCTACCTGCAGCACCTACCCTCATTCAATGTTTCTATCACGCTGCTCAAAGGCTCGCGGGTTTTAATTTCAATGCACTCTCCTGTATTACTTCCGTAACCTCTGCCCCCACGTGCTTCGAGTACCCGTAGCATTTTTATGCAGACATCTGTATTAGGCATGGGAGTAATATTCCAAATCCCACCGCCACTACTCGGCGTCATCAGCACAGGTGCTGCAGGTAGAAAGAAGCAGAATCGGATTAACCTTGGCAACCTTTTAACCTACTTCG
>N_610
GGAAATTTTACACTCCCTTATAGGCTTTCTCAACGGCGGCATCAACCACTTTCAGCATCGCTGGGGTAACGTCAACGCCGATACCGTCACCTTCAATGAACGGGATAATCGGATTGTGAGGGACGTTCAAGTTTCGTTTTGCAGGGTGATTTTTTGACCTTCCGCCGGAACTACTACTTTGCTTTCCATTAACCTCTCCTTCGAGCGCTTCTA
>N_611
TTGATAATGTCAGCCAACAGCGTGCTGGTGAATTTATTGTCGGGCCAGACGAATTCTGTTTGTCACTGCATACTGCATGCCGGGCAGAGGAGTGAACAACAATCGAACTGAAACAGTTCCAGCGTCGTATGGAGAAAGAATGGGTTGGTTTCAGGCGGTGCTTCGGTCGGTTTCAAACAGTGTCTGACCGACTTCTGGTAAGTTTCTCCCTTGCTGTCTGGTGATTCTGTCTTGCCCGGATTGTTGACTATTGATGATGGTGTTTATCCACAGCTTAGAATAATAACAGAAGCTTAACTAAAGCTAAGAAAAGGACAAAAAAGACTAATAAAAGAATAACGTTTTAGTGAGGCCTTGAACTACGGGGCTCTCAGGCCATCTCTGTCAACGCTGGCGGGTATTCTATCATTGCTGGCGGGTGAACCATCATCGCCAGAGGGTATACCATCAACGCTAACGGGGCAATTATCATCGCCAGAGGGTAGATTTTATCAACGCCAGCGGGTAATCTGGTAAAAATATCCACATCCGGGATTTTATAAAATGGCCAATGATAACAATCAGTTAGCGCTAATTATTCACTGAGCAAGATAAAAGTTCTGGTGAAGTTATACATTTGGTTCCTAACTCAAAACAGAGTATA
>N_612
TTGAGATGATTTCGGCCTCCGGCCCGGACAATCCGCGGTGATAAAATAAGCCATTCCGTTCTGCACTGGCTTTCAGTACAACCCAGCGGATTATCCAGAGGTAATATCATGAAAAAGTATTTAATCGTGGCGCTGCTGGCCTCTCTGCTGGCAGGCTGTGCCCATGACTCTCCCTGCGTACCGGTTTATGACTCGCAAGGCCGCTTAGTCCATACCAATA
>N_613
ATGCTGGCGACGACGTAACCGGCCCGGGCAATATCGACCCGCTGACCGATGAATTTTGATTTGGGCGCATCGAGAAAGCCGCCGCCGGTAATAAATACTACTGCGGGTAACGGTTTATCAGCATAAGGCTTGAGCAAATCCATCGTTAACTGGAGCGGTCGTCCATGATATTTTGCGTAAATGAATAGGCAATATCAGGCACCATCTCGACGGCCAGAGCGCTGGGTTTAATAACGATAGTTTTGCTGTCTGTTAAAGGTGTTTGTGCAAAAGCAGACGGAATAATAAGCATCGTCAGCATAGCAGCGACGTGTTTGTTGGTCAGAGGGTAATATCCTGTAGTGATGTAGTAATGATTCAGAACCAGACTTCCATTCGATACCCGACTCGCCACTCCGAGTCTTCCGGCAATAA
>N_614
GTCGCTTTATTCATACCAATTATCTCTTCCAGTTTGCCCGGTCCGTTGCCGGGAGTGTGAACAATCAGCACCAGCGGACGTTTCTCGCCGACGGGCTTGTCTTTATCCATCGCCAGCGTGCGATACACCGCCAGCGCCATTTTATATCCCTCTTCCAGCCCGATAACTCCGGCGTACACCACCGGAAAACGCGGGTTAAAGGTCATGGCGTCGTTAGCAATAACGGTGCAGATTTTCACCGTA
>N_615
TTATATTAACGTATTTTACTTCGTTCAGTTACGTATTGCTAAGGTTAATCCGATTCTGCTTCTTTCTACCTGCAGCACCTATTGAGTTCATCCATTTAAATGACAAGCAGCGCCGGCGCTTTGGCGCATTGATTTTATTGTTTGATGAAGCAGAGGAAGAGCTGGAGGGGAGTTGCGTTTTAATGCCCGACAAGCATAAAAAAGCCCCCGGCAGGCGGGGGCAAGTCGTCGAAATAAGACGACGAGGGTTTATTTGTACAGCTCACGGTGGCGTGCCAGCTATCGCCGGTACGTGCTTCAATAATACGGTAGCTGCTAGGTGCTGCAGGTAGAAAGAAGCAGAATCGGATTAACCTTAGCAAT
>N_616
ATTCTGGCGTCGCTGCTGGCGCTGGGCAGCGCGTCGTCGCTGACTGGCATGCTGCTGGCGGGGTTTGTCGCCGGGCTGTTCGCCACCGGCGGACAAAGTGTGCTTTACGCTCTGGCGCCGCTTTTTTTATCCCGCGGCCATCCGCGCCACCGGGGTGGGCACCGCCGTGGCGGTGGGGCGTCTTGGGGCGATGAGCGGCCCGCTGCTGGCCGGCAAGATGCTGGCCCTCGGCGCCGGCACCGTCGGGGTGATGGCGGCCTCGGCGCCGGGCATTGTGTTA
>N_617
GTTTGCTGCCGCGCTGGGTTCTGACATTGTGCTGCCGTGCGACGTTGCTGAAGATGAGAGCATCACCGCGCTGTTCACCGAGCTGGAAAAAGTCTGGCCAAAATTCGATGGTTTCGTCCACTCAATCGGTTTTGCCCCGGCTGACCAGTTAGACGGCGACTACGTTGACGTTGTCACTCGCGACGGCTTTAAAATCGCGCACGACATCAGCGCTTACAGCTTCGTGGCAATGGCCAAAGCCTGCCGCGGCATGCTGAACCCGGGTTCGGCTCTGTTGACGCTCTCCTACCTGA
>N_618
GTGATTATCATTACAATGCTCAGAAACACAAGCGAAATGTGCAGAGAATGATAATCAGTTGTAAATAAATCGCTGACAAATAATGACTTATGAAAATATTCGCCTGTTATGAAGGGAAAGAATAAGCAAAGGATTTTTTACGCCAGATATTTACCCGCCGTAGCGGCTATGGCTAAATGGCGGCCTTATTGACTTGCGAAAAGAACAACATGACA
>N_619
AACACTATCATTAACTCGTTCCGTTACGTATTGCTAAGGTTAATCCGATTCTGCTTCTTTCTACCTGCAGCACCTATGTCACCACCAGAGACGCTACAATTAATGATTGGCAAAATTTAGTCCTTTTTCTGATTTTTAGTGAAGGCTTTTTATGTTAGTAGCGGCGAGGAAAGCGTAAACCGTGACAACATCAGCCACAATGGCTAATTTTGAAAAAATAGATGATGATTTTATTTTCTCATCTTTCTCTTTTTGGTTTAAATCTGCAGACTCAACTTCTTTCTTAAGTGAATCAAACTCACTTTGATTTTCATAGAGGGTTTTTAATAGAGTGTCGTACAATTCCTTTGAGTTGTATTCAAGAAATCCGACGCGGCATTTTTCAACACGAGCGTTAAGGAAGGTTGACGATGAATCTGATGGCAAAACGAAACCAGTGTCACAACCTGTGACAGTAAGTCCAGAATAGTTTGGCATTGCAGCCCTCTCTATTTAGGTATAGGTGCTGCAGGTAGAAAAAGAACTGGATTAACCTTAGCAA
>N_620
ATGTTATGTGCATCTTTACTTCGTTCAGTTACGTATTGTAAAGGTTAATCCGATTCTGCTTCTTTCTACCTGCAGCACCTTGGCGCTTTCGCGCCGCTGAGCGCGAGGACTATTTGTCAACAGTGTGTTAATATTGATGTAAATTTATTGTGAAGCCTTTTGCTTCCGGGGAAACCAAGTGAATACACAACAACTCTCTATCGTGCTGTGGAACACGGTGTAGGTGCTGCAGGTAAAGAAGCAGAATCGGATTAACTCTTATATCGTAAGCT
>N_621
TTTGCCTGTACTTCGTTCAGTTACGTATTGCTAAGGTTAATCCGATTCTGCTTCTTTCTACCTGCAGCACCTATCGAAGTTGTGGTAATCGTCTTCGATTTCCGGGCCCGTCGCCACGGTAAAGCCGAGCTCACCGAAGAAACTTTCAATACGGTCGATGGTGACGTAACCGGATGCAGGCCGCCGTTTTCAATGCGGCGACCCGGCAGCGAGACGTCAATGGTCTCTGCGGCCAGACGCGCATTCAGCGCTGCGCCTTCCAGTTCAGCTTTACGCGCGTTCAGCGCCTAGGTGCTGCAGGTAGAAAGAAGCAGAATCGGATTAACCTTCACGATG
>N_622
ACTCCAAATCGACGCTTTCGACATTAAAGAGGCGCGAACGGGCGACAGTTTCAACATTGAGAATGGTGGGTTTTTGTAATGATTTGCTCATTGTCATCGGTCTATGCTGTGATTAAGCAGTCATTGTGCGATACGCAACACGCTTTCGGCAATCCAAATTGCTACTTATTTACAGAGTTGTAACCTTTTCCCTGCAGGGGAGAAAGTAATAAAGATAAAAAAGTCAATAGCTTGAATTCGCTTTGAGAATTTACCGATTTCTGCGCTTTAACGTTTTTGGTAAGCTTGTGCGCTGCTGCATA
>N_623
AACCACATTGACAGCCAAAATAGGAGTCGTGGATTTGCGGATGGATGGTGTCGCCACATCCGCCGCTCATATTTGCCGCAGCTGAACATACTGGTCATCGGCGCGATACCCAGCTGTTTGATATCCTTGCGGGCGTACAGGTGGTTTTCCACGTCCATGATAACCTA
>N_624
TTATATTCATACCTTTAACAGTCTCGTATTGCTAAGGTTAATCCGATTCTGCTTCTTTCTACCTGCAGCACCTGCTCTTCATGAAGTTGTCTATTATTCTTGCTGGCATATATGGGAACCTTTCCTCATAAGTTGAGCGCTTATCAATAGAAAACCATTCAGTTACGGTAGGATGAACTTCTGATTTTTCATTAGTTCCATGTGTTGAACGAATGTACGTCCCATTTGTTGACGGGAGATTGACGACTAAAATTCCTGATTTTTTGTTAATGGTACTATCTCTCATGCTAGAGTAAAGTTCCCAATCTACGTGTTTTCTGTTTTTTGTTTCAGTAGGTGCTGCAGGTAGAAAGAAGCAGAATCGGATTAACTCCTACAA
>N_625
GTTATCTTTTCACATACCTACTTCGTTCAGTTACGTATTGCTAAGGTTAATCCGATTCTGCTTCTTTCTACCTGCAGCACCTAGATTTCATACTATGAACATTATGAAGCATTATCTTTAATTGTTTCTCTAAATGCTTTGGGTGACATCCGCTATAGCGACGGAAAAAACGCGAAAAATAGGCTGCATCGCTAAACCCCAAATAATCAGAGAGTTGTGTAATCGTCATCAGGGTGTACTGCAGATTGCGTCGCGCTTCAAGCATCAACCGCTAATGCGATACCAAGAGCGCTACAGCCATAAAACTCACGACATAAATAATTTAAGTGCGTAACCGACAGAGGTGCTGCAGGTAAGAAAGAAGCAGAATCGGATTAACCTTAGCAAT
>N_626
TGCGCCAGAGGGAGCCGGAGGCGTTTTATCAGCGTCTGAGCCAGTGTAAAAACGTCCGCCAGCCGGTGAACGTGGTGAGCCACTTCGCGCGCGCCGATGAGCCGACCTGCGGCGCCACCGAACGCCAGCTGGATATCTTCACCACCTTTACCGAAGGCAAACCGGGGCTTCGCTCTATCGCCGCCTCGGGCGGCATA
>N_627
GTTAAGTCGCTTTAAATATATGATTATAAAAGAGTGAGTCATAAACGAGTCGCTATAGACTTACCGACGACTTACTACTGACTCGCCGGCAACTCACATATATATAAAGAAAAATAACATAATGTAATATAACTACAGTTAAGCCACTGAAGCTAAAGTGAAATCTGCAAAATTTTAATTTTGCGTAGTGTGTGGTGATTTTGTGGTGAGGAGTGCATATATGTTGAGTCTCGGTCTTGGATGGA
>N_628
TATCTAACCTACTTCGTTCAGTTACGTATTGCTAAGGTTAATCCGATTCTGCTTCTTTCTACCTGCAGCACCTATATGGAAATGGTCCGCCAGTACCAGACGACGAGGGTATGTCCCTGTTTGATTCGGAGGACGAGGAATTTGAAACACATTCCTATTCTTTCGCGGGCCTGTCTGACCTGCTTAGCGAGTTTAAAGAGGATATCGCGGGTGCTGTTGGCATTCCTCTTGTCCGCCTGTTCCGCCCAGTCACCGAAGGGTTTTTCAACCGGTGACGCTGACCTCGCTAACTACTACGACGACGTGGGAATTCTTCAGAGGTGCTGCAGGTAAAAAGCAGAATCGGATTAACCTTAGCGATACAT
>N_629
CATTCACTCCGCGTTCAGCCAGCATCTCCTGCAGCTCACGGTAACTGATGCCGTATTTGCCATACAGCGTACAGGCCCACAGAATGATGTGCTTTAGCGCTGAAAATGCCGGCCTTTGAATGGGTTCATGTGCAGCTCCATCAGCAAAAGGGGATGATAAGTTTATCACCACCGACTATTTGCAACAGTGCCGTCAAAAGTGCGTCTGCGTGTTGCTGCAGTGTGATTTAGTAGCACGCCCA
>N_630
ATCTTTTGCTGTACTTCGTTCAGTTACCGTATTGCTAAGGTTAATCCGATTCTGCTTCTTTCTACCTGCAGCACCTATCGATGAGTTTGACCAGCTCATCGGCATGCTGGGCCAGCGTCCGATTCTCTGTACTACTGAGCGCCGCCGCCTCTGCCGCCAGCGTCAGCGCGGGCTGCTTCAGGGCGCTGCCGATGTGCTGCATAAAGGCGGCCCGTCCCTGCTGGTTTTTCTCATAGGTGCTGCAGGTAAGAAAGCAGAATCGGATTAACCTTAGCAATACGT
>N_631
AGGTTATCGCCAGCCATAGCGCGCCGCTGAGTATTCAGCGGCCTCATCCGCACTGGTCAGAACAAGCGCCGGAGCTATGGTGGGAGGCGACGGAGTACCTGATGGCCACGCTACGGGAAAAATGCGCCCAGCATTGGCCGGCCATTAAGGCGATTGGCCTCTCCGGGCAGATGCACGGCGCGGTGTTGCTGGATGCAGAGGGGGAAGCAATCCGTCCGGCCATTCTGTGGAACGACACCCGCTGCGCCGCAGAGTGCGCCGAGCTGGAGGCGATGGCGCCGGAGCTGCATCAGGTGGCGGGCAAA
>N_632
TGTCGATGATGGAAAATATGTTCGTTAACGATGAGATAAATAATGAAAAAACAACCTCGCTTTATAACCATCCTCATAGGAACGCTGCTTTCTGGCGTAGCCTTGCAGGCTACCGCGGCCAACACTATCAATCCTGACTCGGGCACCAGTTCGGAAGGCGCCGGCGGGCAGGTCATCA
>N_633
CTGCGGGCGGAGCGGGGGACAGGCGAGCAGGGCGCGGCTGCAGCGGGGGGACAATCCCCCAGCGGGCGACTGCCAGCGGCATTTGGCATAGCCAGCATAAGCTGTGTGCTGTTAGCATATTTGGCCTTCTGTCCAGTAAAAAGAGAACGGTAACGGATGAACGACATCTGGTGGCAAACAATCGGCGAAGGAGATTGTCATCTTGTGCTGCTGCACA
>N_634
TTCATCTACTTCGTTCAGTTACGTATTGCTAAGGTTAATCCGATTCTGCTTCTTTCTACCTGCAGCACCTGCACCTGCTGGTAAACCGGCAGGATGGCATTCAGCAGGGTCAGGCGGTCAAACGGTTCACCTTTCACTTTACCCAGCCACAGATAAGTTACCGGCCCCAGCAGCACGGGCTTGAATATTTGTGGCCCAGCGCCAGCGCTTCGTCGACTTCATCCAGCAGTTGGGTCCAGCTCAGTTTGAACTGCTGGCCCTTCACGAACTCCGGCACCATATAGTGATAGTTGGTGTTAAACCATTTGGTCATTTCCGCAGCAGCGGCCGGTTCGCCAGAGGTGCTGCAGGTAGAAAGAAGCAGAATCGGATTAACCTTAGCAA
>N_635
CAGTTGCGGGTGCGCAGCTGGCCCTCGATGTAGACCTGTGCGCCTTTACGCAGGTATTCACCCGCCACTTCCGCGAGCTTGCCGAACATGACAACACGGTGCCACTCGGTGTTTTCGCGCATCTCTCCCGTCTGCTTGTCAAGCCATGTTTCAGACGTGGCCAGCGTCAGATTGACCACTGCGCCCCCGTTGGGCATGTAACGCACTTCCGGGTCCTGTCCCAGATA
>N_636
CTGTGTGTATTTACTTGGTTCAGTTACGTATTGCTAAGGTTAATCCAGTCCTGCTCTTTTCTACCTGCAGCACCTGTGTCCGGCGCGCCATAATATAGACCTCATGGACGGTAAAGTTCCCTTACCAATCGACGCAAAGCCTTTCCACCCGAGGTAAAACATCAGTGCGGCACCGCGTAACGGCAGCTCGACCAGCCCGTCAGCATCATCAAGCTCAATGTCGAGCTGGTCAACTTCGAATCCGCGATTGTCTGTCATGGTCAGGCTCATCGACCGATTACTGATGTTCCGGTAATACTCTTGTGTTGTCGAGCATCAGCATAAAATCGGGCGTCAGTACAGGGGCAGTTTCAGGTGAGAAAGAAGCAGAATCGGATTAACCTTAGCAATAC
>N_637
CGGTGGCGTGGATGGTCTCCTGCGCCGCCGGTGACGCCAGATACGTCAGCAGCGCCTTGCCTTCCTGCGGGTGGTCGGCGCTGATGGTCACCGCCCCGGCAAAGCGGGTGATGTACTGCAGGTTATCCGGCAGTTCGCCGACGAAGGTTACGCCGGGCACCGGCAGCAGTTCGCTCACCTGCTGAAAACCAATCGCATACCGTCCCTTGGCCACTTCCGAGGCCACCGGAATGCGCTCCACCATCTGCGCTTTACTCTA
>N_638
AGCACGTAGCTGAGCGTGCCGCCATGGGGATTGTTGCCAAACCCTTAGATGCAACCCAAATGGCCGCGCTGGTAGAACTGCTGAAAAACCCGCCTGCGGGCGAAGAAGAATTCCTGTTAGACCTGCTGATTAACCGTGTACCGCCGGGCGTCGACGAAGCCGCCTATGTTAAAA
>N_639
ATTAAGGCTTTCGCCTTCTAACGCCCACTTATCTACATATTCTTGATAGCTATGTTGAAAGTCGACAATTGATGTCTGCCAAGTTTGTAGCAAATCGACTATACGAGCGCTGTCAAACAATTGAATTTGTGTGTTATTCACACCGCTCCAGAGGGGTCTCATATATTTCTGCATAGCCACCTGCTCACGAACCTCTTTGTAGATGCGGCTAAGAATTCTACTATTTGGTCACGCAGCCGTAATTGGGTCACTTTATCCAACTGCTTCCCGGAAAGGTTTTCGATATGAAGTGCTGTTGCATCAATATCTAATTTGTGACGATAACGGGTTA
>N_640
ATGTGCTTCGTTCAGTTACGTATTGCTAAGGTTAATCCGATTCTGCTTCTTTCTACCTGCAGCACCTTCTATGAAATTAGCACTTCTGGGTCGTCAGGCGATGATGGGCGCGATGGCCGTTGTTTTGATGGCTGGCGTCAGCGTGAAAACTTTTGCGGCGGAAAACCTGTCCAATCAGATTAAAGAGCGCGGCACCCTACGCGTGGGCCTCGAAGGCACCTACCCTCCCTTTAGTTTTCAGGGGGATGACGGCAAGCTGACCGGGTTTGAAGTGGAATTCGCTAACGAACTGGCGAAACATCTTGGCGTGAAGGCCAATCTCAAACCGACCAAGTGGGACGGTATGCTGGCCTCGCTGGACTCCAAGCGTATCGACGTGGTGATAGGTGCTGCAGGTAAGAAGACAATCGGATTAACCTTAGCGATA
>N_641
TGTCATCGAACTGATGGGAGAAGCTGTAGCCCACCATCTTCTGGCGGCGGGAGATTTTATTATCGGACTCGCCTTCGTTGAAATCGGTCGGCAGCTTGTGCGCCTTACCGTTGGCGTCGTAATACGGCACCACGGTGCCTTCGCGCGGCAGCCAGCCGTAGTAGCCCGCATCCGGGTCGTTGGAAGTTGCTCAGGAAGGTGAAGTCGGTTTTATCATCCAGACGCCAGCTAAAGGAGGGCGCCGCCGCGTAGCGAGTCGATTTCGCCATCTGCTGCTGGGCATCCTGACTGCGGCCAAGGCCGGTCAGGCGATACGACCAAACGCCGGCATCATCAATGGCGTCGCTAAAGTCAAACCCGGTCTGCCACAGATTGTCGGTGCCCATCTTAAACTGCACTTCTTTCAGA
>N_642
GGTGAAAGCCACTTTGATATCGGTTCGTTTCCCGGTTTCCCGGTGCTGGCGCAGCCTCTGCAGGCAACTGCGCTTTACTGCGGGATGAAATGGCTGCCGCCGTTCGCTATGCACTGCACCTTTATCTGCGATGATGAAACGCTGCAGGCGCAGGCCCGCCGCTATCGTCAACGCTTAATCGACTGGCAGGAGGCACACCAGAATGGATAGCCATACGCTGATACAGGCGTTGATTTACCTCGGCGCCGCGGCGCTGATTGTGCATCGCCGTCCGTCTGGGGCTGGGGTCAGTGCTGGGCTATCTCATCGCCGGCTGTATTATCGGCCCGTGGGCGCA
>N_643
ATAAACGGCTTGAGCATCGCCAAATCGAAGCGGTTGAGATTCACCCCGCGCCCGTCCGCTGGCGCCCGCGTCAATGGTTTCAGGCACGCAGAGCTCGGCGTTCGGGTTGGTCCAGCAGTGTGGCCCGATGCTGATTTTCTGCTCCAGATTGCGATAGTCCAGCGCAATGCTGCGCGTCAGCGCTACCGGCCCCACCGGCGTCTGGAAGCGGGTATCGCTCAGCGAGCCCTTCCAGA
>N_644
ATCTGCCGCTATTACCCTTCGTATTCGTCGAGAAGTTGTTCAACCAGCTTTCTGTTTTTCACGCCCGTTGTGGCACCCACGCTCAGTACCGATATTGCGGCCGTTGCGTTAGCAAACAACGCGCACTCGCGCAGCGGCTTGCCTTCAAGCAGCGCGGAGATAAATCCCGAGGCAAAATTATCCCCCGCGCCGATGGTA
>N_645
CTTCGCGGACGGCCCGGACTATGGGAAACAGGTCAACTTCACGGGCGGCCGGGAGTGTGGGGAACAGGTCAACTTCGCGGACGGCCCGGATTATGGGAAACAGGTCAACTTCGCGGGCGGCCGGGACTGTGGGAAACAGGTCAACTTTGCAGACGGCCCGGACTGTGGGAAACAGGTCAACTTCGCGGGCGGCCGGGAGTGTGGGGAACAGGTCAACA
>N_646
GTCATAGCCGGTGATGTACGGAGAGGAGAAGTCGGACTCGCTCATAGTAGCGGCGAAGCAGGCGAACAACCCGAAAGGAGCGGAGTCAGTGGAGCGAAGGAGCGGGGCCAAGGGGAACGCGGAACAGCCACACATGCGCCGGACACAGAGCCGGGAAAGCATGTCACAGAGGCTGTCACGCGTGCGGGAAGCTGCGAAGCAGCGGAAA
>N_647
GAGAGAGGTTGAGCGTCTCTAGGACCGATAACGAGAAGCTGTACCGCTGGCTGAGATACAACGGTGAAAAGGTTATCGATGAAATGACTTGTGAACTCGATGCACTGTCCGCCGTTCGCCAGACGAACAGGGATTCATACCGTCGCCAGCTTTACCTCTTCGACTGCCTGTCCCTGATGGTGTGGGCCGGGATGGAGGGCGCCGAAGACTCTACACGGGAAAAGGTCCGCAATAAAACCGATGCCCTCCGTCTTGTTCTCGCGGGAGAAAACTGACGAATGAAAGCCATATTTTTTTTAAA
>N_648
GTTATGTCTGTTCTTCGTTCAGTTACGTATTGCTAAGGTTAATCCGATTCTGCCTTCTTTCTACCTGCAGCACCTGTCAGTGTTCCGACGCAGGGAATGCTCAGCAAGCGCTGTCCAATCTCATCTTCGTCCAACTTTCGTTTCAACTGGGATTCCAAATCTTTAATCTGCTCAACAAGATAGTGATAATGCTGTTGTAATTTCAGCAATAACTGGCTGAGGTATAGAGGCAAACTATTGTCCTCAAGAAGGGTACTCAGTCGGCTAATAACGGAGGTGCTGCTGCAGGTAGAAAGAAGCAGAATCGGATTAACCTTAGCAAT
>N_649
GTAGCTCTTCTGAGCGTCCGCTTCGAGGAAGCCAAAGCCCTTTTCCGTGCCCTTAACGACCCCTTCCCGCGCGCAGCATATGGGAATGCAGTTGCTGTTTAAGCTGCGCTAGCGGCGCGGGTTATCCTGAAACATAATTAGGTATTTTCGTGGCTAAAAGAGCGGCTGACATTTTTACGCGAATATGCCTGCCGCAGCAAGCGCTGTTTCAGCAATTTACA
>N_650
TTGATATTAACGACGACGTCGCCGCCCCGTACATTGCCACCGGCGCGCGGCCGAAAAGTGGCCGTCCTGCGCGAGCAGGGGGTGAACTCCCACGTTGAAATGGCGGCCGCCTTCCATCGTGCCGGCTTTGACGCCATCGACGTGCATATGAGCGACCTGCTGGCCGGCCGGACCGGTCTGGGCGATTA
>N_651
TGATAACGTTTAAGGGTAAACAGTTTTTTCTGGGAAAACTGTTCACACTGTTCACTTGGTGTTTTTATTATTTATTTTCATGACGTTAGCGAGTGAATACTTGGTGAACAGTGAACACTTACTGTTCACTCTGGCCGGTGAGCAGGTAAAAAAAGACCGGCAATGCCGGTCCGGGTAGGTTATGAAGCGGTGGGTTCATCACACTTCGGCAGCCAGTCGGCGTTGCTTTCCTCCCTGAGAGCGAGATTGGTCTGCATACCCTATTTGTGCGGCGCTTCTCATAATTCAGTCCGTACTCTTTCAGCATGGCTGAGAGCCCCTTGCCGAACATGGTCAGGCTGAGTGCGTTCCTGTAGCCGTA
>N_652
CTGTAAAATATACATGGTCCAATCGTCGTACATCTTTATATGCATAGGTGATGATATTATCATAAGCAATGGTTTCAATCTTCCCCCAAGCTTCACTAACAACATTACCAAATGCATGGATTCCAAAACCCAATTACTTTCATTTGGAAGTACGACCCAAGCATGGTCACCATAAAAAGGCTTGACATCATTATAATATCCCTCTAATTGCATTAAGCCTTGTGAATTATATAATCTATAGGAATAACGTCTTTTTAACCAAAACAGGTCACCATA
>N_653
TGTGGCAAGCGACAGTTGCGTATTGCTAAGGTTAACCAAACCCAACAACCTAGATGTTGTGGCCCCACTTCGTTCAGTTACGTATTGCTAAGGTTAATCCGATTCTGCTTCTTTCTACCTGCAGCACCTCGGCACTGGCGTCGGCGGTCGTCTGACCCGCGAAGACGTTGAGAAACATCTGGCGAAAGCCCCGGCGCCGGCAGAAGCCAAAGCGCCAGCCGCCGCCCCGGCAGCCGCGCCGGCGCCGCAGCTGGGCCGCCCATTCAGAAAACAGGTGCTGCAGGTAGAAAGAAGCAGAATCGGATTAACCTTAGCAAT
>N_654
CGCGCATTACTCCCGGTCAGCCGCTGATTCGCAACAGCACGGTTACGGTCTGCATATTCACCGGGCCAGTAACCCGCGCCTTTTGGGGCGGGATAAGCGCGCTGATTTTCTTACGCCGCAGTTCATCGTGACAGAGTTGGGTGTCGTAAGCGCCGTCTGCCGATGCTGCCCTCATTTTTCTGTGAGTCTGCCGGATAAGACCCGGGAAGGCTTCTGAGTCCGTCACATTGTTGAGCAGCAGCTGCACAGATGATTTCATGTGTGTTGCTGTCGCTGAACAATGTGACGAGACTGAAGCCTTCCGGGTCTTATCCGGCGGCCGGCAAGAGTGAGAGCATCGGCAGACAGTTGCACACCCAACTCTGTCACGATGAACTGCAGCACTGAGAGTCGGCGCGCCGAAAAGGCGCGGGTTATTGGCCCGTGTCAACCGTAGCGTACTGTGCGAATCAGCGGCTGACCGGGAGTAATGCGCGA
>N_655
ATGCGCGGCCTTTTCTTTTTCCCCTCAATTCTAGAGGACTCACAGCAATAAGAGGGGGCTGAAATGTCCAATCCTGTTTCTGGCACAACGGTAGCTGCTGGCGGGCTGATGGGGGCCAGTATGTTCGGCCTTGCAACTGGCATTGATTATGGCGTGGTATTTGGTGCGTTCGCTGGGGCAGTGTTCTATGTCGCTACGGCAGTAAATATCAGCCGCCTAAAGCTGGTGGGCTACTTCATAACTTCATTCATCTTCGGTGTGATTGGTGCTCCTCTGCTGGGGTCTTACTTCTCAAAGTGGACGGGGA
>N_656
CTATGCTAACCTACTCGAAAAAAGAGTTCAGTTACGTATTGCTAAGGTTAATCCGATTCTGCTTCTTTACTACCTGCAGCACCTATTATTACAAATTTACGATTTAATAGACATATTAATGTAACAGTTTTACGATGTCCGATAATTTATAACATTTCGTACGGTTGGAAAAATGTTACTAAATGCCCGTCAGGCAGGGAGGCCGATATGCCCGTTGACTTTCTGACCACTGAGCAGACTGAAAGCTATGGCAGATTCACCGGTGAACCGGATGAGCTTCAGCTGGCACGATATTTTCACCTTAGGTGCTGCAGGTGAAAAGAAGCAGAATCGGATTAACCTTAGCA
>N_657
GGCTACGTTCCAACCACAACCATTTCCTCCCCGTTTCGTAACGCCGCCTTCATATTGCTGCTTTTCATTCGGCAGTCCTCCCGTAACCCAAGCTGTAAGACACCGAAAATCTCAAACAGGTAATATCGGCCTGATAGCATTCTTGCCGTTGTTCTACAGTATCCGGTCCTGCTTGCCGATGATGATTGAGCAGTCCCTTATTCATCGTTCCGGTAATACACTTCGTCCCGATAAACAAACATAATCAGGTCGGCATCCTGCTCCAGTGCGCCAGAATCACGCAGGTCGCCGTTATTAGGCCGCTTGTTGGCGCGTTTTCCAAGTCGCGATTTAACTGCGACAGCGCCACGACCGGGCAACGCATTTCTTTCGCCAGCGACTTCAGCGCCCGGGAAATCTCGGCTATCTCAACAAGTTGCGATTTTCCTGCCCGGGACTACGCATAAGCTGAAGATAATCCACCAGAATCAGCGCAGGGTGTCCGAACTGGCGTACCGACTA
>N_658
TCAGCGCCTTTGCGCTCGACTGGTTTGTGTTCGGTAACGCGTATCTTGAGATGCGCCGTAACCGCCTGAGCGGCCCGATGGGCTTTCGTAACTCACTGGCGAAATACACCCGGCGTGGCTCTGACCTCGATACCA
>N_659
CATCACCAGCGTGGCGTTGGTGCCGCCGAAGCCGAAGCTGTTCGACATTACGGTGGTCAGCTTAGCGTCCGTCGGTTTGGTGACGATGTTCAGGCCGGCAGCCTGCTCGTCGAGCTCTTCAACGTTGATGCTCGGCGCGATAAAGCCGTGCTCCAGCATCAGCAGGAGTAAGTGGCTTCCTGTACGCCCGCCGCGCCCAGCGAGTGGCCGGTCATCGCTTTAGTTGCCGAAATAGCCGGGCTGTTGTCGCCGAATACTTCGCGGATGGCGCCCAA
>N_660
ATCTTTTGCCTGTACTTCGTTCAGTTACGTATTGCTAAGGTTAATCCGATTCTGCTTCTTTCTACCTGCAGCACCTTTTCATCTTATTTCACCATTTTTCTTGATATAAAAATACTTCCGCCTGCTTATTCCCATAGCTACCCAAGGTTTTATTTCCTCTAGGCTTCCTTTCCTCCTTGACTGTCCTGACTTTTTCCCCTCTCTTTGATTGAATTTCAGAGGAATGAGTAATATCAACAAATTTACTGAATTCTTCAGGTGAAAATTTATTTGATGTCCATTTAGCAATGCTCTTAGCTATCCCTCTTACCTCATTTTCATCCAGAGGCCGTGCAAATTGCAGGTTGTATGCGCAAGCGCGTTCGTAGCAGGCTTGCAGCCACTGCTCATACTCAGGCCAGCCCTGACGGATGGCGCGATATAGGTGCTGCAGGTAGAAAGAAGCAGAATCGGATTAACCTTAGCAATACG
>N_661
ATGCTGACTGTACTTCGTTCAGTTACGTATTGCTAAGGTTAATCCGATTCTGCTTCTTTCTACCTGCAGCACCTCTATTCGGTGGCGGGTAAACGTTAAACGGCCCCGTCCTGAACCTGCTGATAAATAAAACGCAACAGCGCCTGCGTCGCCGGGGAGGGCAGGCTGCCGGCGCGAAACGTCAGCCCGATACGCCGGGTGGTATCGGGCAGGGGAACCGGCAACACGCTAAGCAGCCCATTGTCAGTTTCAAAACGCATCTGGCTGGCGGAGACCGCCGCCAGCATGTCGGAGCCCTGCAGCAATCCTCGCACCATCGCCGCATCCCCGGTCTCCACCGTCGGCTGGGGCAGCGGCAGCCCCAAGGTGCTGCAGGTAAGAAGAAAGCAATCGGATTAACCTTAGCGAT
>N_662
CCTCTTGAGATGTATAAATGACTGACAGGATACTGCCGTCCTGTTAGGCGAAGGCTTCACCCTGATGTGTCTCGGCATGGGCTTTGTGCTGGTGTTCCTGCTGCTGCTCATTTTCGCCATCCGGGGAATGTCCCTCGCCGTCAACCGCCTCTTTTTCCTGAGCCGCCTGCCGCCCCAAACCGGCGCCGGCCGCCGTCGCGCCCGCCGACGATTTCGCCCGCCTGAAGCCGGCGATTGTCGCCGCCATTCACCACCATCGCCGTCTTCACCCTTAATTCACGGAGGAATTCATGACCGTTGCCATTACCGATGTCGTCCTGCGCGACGCCCACCA
>N_663
ATCATGGGCGGATGTCTTATAATTTTCAGGGTGCTGTTATCCTGAAAATGAAAATTCCACGTGCAGTGAGGGAAGGAGTAGTCATGAAACAAACCGTTTATACCGCCAGCCCGGAAAGCCAACAAATCCATGTCTGGAGTCTTAAAGCGGACGGCAAACTGACGCTGGTGCAGGTGGTTGAA
>N_664
GCGGTGCTGGGGCTGATTGCCACCTCGATAATGGGACTGGCGCTGACCGCGATGTTTAAACGTCACGCCCGTAAGCGTCTGGGTTCGGGGGATAACCAATGAAAAGAAAAATAATAATAACGATGAAAAACACCCGTCGGCTCACCACGTTCTGCCTCACCGGCGCGTTGACTCTCGCTGCCTCGGGCGGCGCGCTGGCGGCGGGGAACGACGCGGCGCTACAGGCGCTGTTCGCTCAGGCCAACTACTGGCATGAGAAATCTCATGACGAGCTGGCGATGGAGTA
>N_665
GTTGCGATTTGCAACACATAAGTGGAAACCCGTGCGACAGTGGCTGACCATCTGCTCGGTTAGTGAAGGCAACGTATTAATAAATAAAAATATTTAAAGAAAATAAAAAACTGGCATAACCCCTGCAAAGTGAGAAGCGTTCGGCGGCAAACTTAAAAAATCAATATA
>N_666
ATCTGGAAACAGCGCTCCGGCGTCAAGCTCTGACGGCTCGCTGTCGCGCAGCAGCGGCAGTAATGGTCGGAACAATGCGATAAACGCCTCGTACATCTCATTTTGTTCGGTGAGATGCCAGCACTCCTCTACGCGGTCGCGCAGCGCCGCCCTTGAGAGCGCCAGCGGCGAATGGGCTTCAAAACAGATGACGTTTTCGGCGACGCCCGCTTCGTGGAGCAGAGACTGGACATCGGCCAGCTTTTGCGACA
>N_667
ATCTAAATAACCGACCGCTTTAAGCTCGTCTATAGCCTTGTTAATCACTCGATTCTGCTGGTTATTGGGTGAGGTAAGCATTAGGCGACGTTTAATACGCGCGAACGATAGTGGTATTGGTCGCTCAGGAAGGCTCTCAATGAAAGTGTATAGGGCCTGTGCTGTCCCTTTGTTCGCAAGTTGCCGGATTATAAACATCTGCAGAAGCACCTGACGGTCGAATTGATAAAGCTCCCAAAGAGACTCATCGGCGGTAAGTTCCATGATA
>N_668
GGAGCGTACTGGATGTAGCAAAACTGCTGTCAGTACTTCTGCACCCTGAGGCGCCCTCACTAACGTCCCTGCTGGCAGGCGAGCAGCCGCAACGACGAATTTGCTCATTGTTAATCCCGA
>N_669
CTTCAGCTGCTGACGGACCGGCATCGCGTGGCGGAAACCGGTGTGGTACTTCGGCGCGAACAGGAAGCAGACGCCGGCTTTTCATCAAGCGCGGCGCGGGATTTATCGGCGTTCATATCGAGATTAATGCCGAAGGCCGCCAGCAGGTCAGAAGAGCCTGATTTACTGGAGACGCTGCGGTTGCCGTGTTTCGCCACTTTTAACCCGCAGGCCGCAGCGACAAAGGCGCTGGCGGTGGAGATATTGATGCTA
>N_670
CCGCAACGCGCCTGCACCGACGCTGACCATAACTAACCCCGAAAACGGACACGCGCACCTGCTGTACGCGCTGGAAAACTCGATACGCACCGCGCCGGACGGCAAAATAAAACCGTTACGCTACGCCGCCTCCGTGGAGAATGCGCTGCGTCAACGAAGGCTGACGCTGGATATTCGGGGCTCATCTGCAAAAATCCGAACCACAACCACA
>N_671
TGCCAGTAATAATGCTTTTCCTTTCCAGTGTAATTTCTTATATTCAATCGCTTCCTTGCGATAGAGCTTTCGTGCCATGAGTTTCCACTTTTGTTATTGATTCGAAGATAATTTTCTGACAGTAATGGAAAATTATATGATGTTTGCAACATGCCCACTGGACTTTACATCTTTGGCGGACGTTGTATTAATTTACTGTTTTTAACTATGAAGTGCATATGAATTATGCATAAATTTACATTTCTTTTGTCAATAAAGATAAATGGTAAAATGACGTGA
>N_672
GTCGCAAGTATTACAGAACGGGGCGCATGCGGGTTACATCATGTATGTGACGGACGCCGCGCAAAGCGGTACCGATGTTGAGGCGTTGCGCGATGCGATGCGCAGTTCGAAGGGGCTCGGCAACTTCAAAAATCTGTTTTTCTACGCACCGCACGGAAAACCAGACGGCATTAAAATTGTGCCGCTCAGTGAGGTGGCAACGAAAGACGATTTCTTCAATATCAAAAAAGTCAGCGCCGCCGACCA
>N_673
ATTTGATGACTAAATGAAAACAGATGGTGGACGGGGCGTTATCCCGGGTAGCGGCTGATGCCTTACCCGGGCTACGCACCGCGCAAAACTGTAGCCCTGCTAAGCGTAGCGCAAGCAGGGACAAGAGAATTAACGCTGGCTAATCTGGTCGAAGGTGCCGCCGTTGGAGAAGTGCTCTTTCTGCGCTTTCGTCCAGCCGCCGAACA
>N_674
GTACGCTGCTTTGCTGCGCGCTTAACGTCCACACTCGCATAAATTAACAAAATTTGTTACTCTTTTGCTGAAGCCGCAAAGGTATTGTAGCCGCCTGACAACAGATGAAGATACGGGGATACCATGTTAGAACTCAATGCAAAAAACACGGCGCTGGTGGTAATCAATCTGCAGGAAGGCATTCTGCCTTCCGCCGGCGGCCCGCATCGGGCTGACGAGGA
>N_675
ATCATGCAGCCCATATCCCAGTGAAGCGCACAGCGGAACCAGCGCCTCATCAAGGGGGGTGCCTGCGGTAATCAGCATCAGCGTTTTTGGTAAATACGCCTGCAGGTTCATCTTTAGCGCCTGTTCCAGCGTGGCGCGTAAAAATGAGGACTCTCCCACCACCACATCCGGCTGCTGGCGACACAGGGCAATGAGCAGCGCGTTGAAGGCATGAGCGGGATAAAAACGACCAGTGCAGACCACA
>N_676
GTTTTTCTCACGGAAATGGAAATGGCGGTGGTAGCGGTAAATCCTCCGGAAGTAATTGTGGTTCAGGAGTGGGCGGCACCTGTAAATAATCGTAGCTGAAATAAAAGGCACAGGGTGGTAAGTATAGAGCTCTGTCCGTTATAATTTTTCCGGTCGCTGTTATAACGATAGAAAACTATAGCACCCGGAATGGTCATTGAAATCGCAAGAATAAAACAAAGCCATTCATTAATGAGTGAAGTAA
>N_677
GTTGGAGTAGACTTTTTCCAGTTTGTTGAAAATCACTTCAGCCATGATATTTCCCTCTTAACCTTTGATTCCGCTGCTGGTCACGCCCTGCACGAAGTAGCGTTCAGCAGGAAGAAGACAATGATGGACGGCAGAATGGAGATGCTCGCCATTGCCAGAATTTCGTTCCACGGCGCGCCTTCCGTGACGTCGATAGACATTTTTAGCGCCAGCGCGATA
>N_678
ATGGCTGTAATTATGACGACGCCGAGTCCGACCAGACTGCATAAGCAACACCGACAGGGATGGATTTCAGAACCAGAGAAAGAAAATAAAATGCGATGCCATAACCGATTATGACAACGGCGGAAGGGGCAAGCTTAGTAAAGCCCTCGCTAGATTTTAATGCGGATGTTGCGATTACTTCGCCAACTATTGCGATAACAAGAAAAAGCCAGCCTTTCATGATATCTCCCAATTTGTGTAGGGCTTATTATA
>N_679
AGCCGGCTGCGGTGCGTAATAAGACCAACCTCACCGCCAACCTGTCGGTGGCAATCATCCTCCTGACGTCGCTGTTCCTCGGCGATGGCATTCTGCAGATTTTCGGTATCTCCATTGACTCCTTCCGTAA
>N_680
CGGAAGCGGTAGCGGAAGACTTCCCGCCGCAGGAGCGGCGCAAAACCTTCTATCCACTTAATGCGCAGGCGGCGGATAAAGAGCTCATGCAGGATATTATTCCGCTAATCGATGCCCGATTTAACGTGCGTAAAGATGCCGACGGTCGGGCGCTGGCGGGCCTCTCGCAGGGCGGTTATCAGGCGCTGGTTTCCGGAATGAATCATCTGGAGAGCTTTGGCTGGCTCGCCACCTTTAGCGGCGTTACGACA
>N_681
ATGCTGACTGTACTTCGTTCAGTTACGTATTGCTAAGGTTAATCCGATTCTGCTTCTTTCTACCTGCAGCACCTCTATTCGGTGGCGGGTAAACGTTAAACGGCCCCGTCCTGAACCTGCTGATAAATAAAACGCAACAGCGCCTGCGTCGCCGGGGAGGGCAGGCTGCCGGCGCGAAACGTCAGCCCGATACGCCGGGTGGTATCGGGCAGGGGAACCGGCAACACGCTAAGCAGCCCATTGTCAGTTTCAAAACGCATCTGGCTGGCGGAGACCGCCGCCAGCATGTCGGAGCCCTGCAGCAATCCTCGCACCATCGCCGCATCCCCGGTCTCCACCGTCGGCTGGGGCAGCGGCAGCCCCAAGGTGCTGCAGGTAAGAAGAAAGCAATCGGATTAACCTTAGCGAT
>N_682
ATGTGTACTTGGTTCAGTTACGTATTGCTAATCCGATTCTGCTTCTTTCTACCTGCAGCACCTCTTGTCAAAGCCTGATTCAAAGAATTGCGTTCGACTGCTGACAATTTCAGCAATCGCCACCCATGCGCTGTTTTTCACCATGTTGCACCGTTGTAGTGCGAATGTACCCCTAATGGGGCATACCACAATCTGCTTACCGGGCAAATAAAAACCGAATTGCTATCACTATCCCTTATAACGCTGCCTGCGGCGGGCGACAGCCGAGGAAATGCAAAGCTGGCAAGCAAATTGCAAAAGCCAGTGCATCATAGGTGCTGCAGGTAGAAAGAAGCAGAATCGGATTAACCTTAGAGCAAT
>N_683
CTTGTCGAGTAAGGTGTTCATTCTTCGGTTGGTCAAACGGTCCGAAAACACGTAAAAGCTCTGATATATCGACCATTTTTGTATTTCGTTCACCGCTACAAGTGGACAGTTCACCTGTTTTGATTAACCTGTGCAGCGTTGTCCGGCTCTTACCCGTCAGCCGTGCAGCCTCACTAATAGACACTCTGGTCATCAGTTATCATCCTTTAATACATTCAGTCTCAAGGAAAACAGGGGCCAGCTTACGACATACTGGTCCAGAAGTGATGTGTTTTTCAGAAGGGCGATGAAACACAGGAGTGACCGTGCAAAATGCAGGCAACAAATGACTTTCCGCTTCCTCGCGCATTCGCTGGCTACTACGTTCGGTCATAAGACTGCGGCGAGCGGTACGTAAGAATAAAGGGCACTGTTGCAAATAGTCGGTGGTGATAAACTTATCATCCCCTTTTGCTGATGGAGCTGCACATGAACCCATTCAAAGGCCGGCATTTTCAGCGTGACATCATTCTGTGGGCCGTATTTGCAGTACCAGCGTACGGCCCACA
>N_684
CATCACCAGCGTGGCGTTGGTGCCGCCGAAGCCGAAGCTGTTCGACATTACGGTGGTCAGCTTAGCGTCCGTCGGTTTGGTGACGATGTTCAGGCCGGCAGCCTGCTCGTCGAGCTCTTCAACGTTGATGCTCGGCGCGATAAAGCCGTGCTCCAGCATCAGCAGGAGTAAGTGGCTTCCTGTACGCCCGCCGCGCCCAGCGAGTGGCCGGTCATCGCTTTAGTTGCCGAAATAGCCGGGCTGTTGTCGCCGAATACTTCGCGGATGGCGCCCAA
>N_685
AATGAGAAAAAGAATTAAAGGTAAGGAGACGCTCATGAAACCACGGCAGCAAACTGTGTCTTATCGCCATGATAACAGCGACGACAACTCTGACTGCCTGTGCTCCTCCGGAAGGGCAGCGTCGAACAGCATACCGGCATTACGTATATGCTTCAAATGACGGTTTTAATCCCAATTTTTCACCCAGAAAGCTGACACGACACAAATGATGGTGCCTTTTTTCCGGCAGTTCTGGGATATGGGCGCAAAGGATAAAGCGACCGGAGAATCACGGAGTGCGATGTGCAGCAACGCATTCAGCAGTTTCACAGTCAGGAATTTTTGCGAAGCTCTCAGTCCAAGGCACAACACGATTCCATCGATTACCGCAGCAAAGACCTCACACCGAAAAAATCAAGGCTACTA
>N_686
GTTGTGTACTCGGTCACGTTACGTAAAGCTAAGGTTAATCCGATTCTGCTTCTCTCTACCTGCAGCACCTGTGGTCCCGACAAGGCGTTAGCCGCAGTCGGGGCCGTATCTCCGCGTTAGCGGGCCGCAGGGCCGCCGAGCGTGTACTAAACAACTGACCACAGCTCCACCTACAGCGATGAAGAAGAATAGTTCAACACCATCATTAAAAGCGACACTACTCCCGGCCTTCGGCCGGGGGCGGCGGCGCTTTTCGTGGTGGGGAGGGGCTCCCGGCTGGCAAACCGGCGCCGGTTTTATGATGAATTTTCATTTGAATGCTGTAACTAACTTGGTTCTCCGGTTGGGGCCCGTCGCGCAGCGATGGGAGCTCTCTCTGATGTTGCCGAACCGGCGCGACCGTCAGGTCGCTGCAAGGGCGGGCACTCTCCGCAGCCGGTCCACAGAGGTGCTGCAGGTAGAAGAAGACAGGAATCGGATTAACCTTCACA
>N_687
GCGCACATATTGTTGTGTTTGTGTATTTTGGAACTTCCGTTTCTGTATTGTTTTGTTTACGGAAGGCTGTGTGGTAATTCCGAAAAAGGCCTTTCGTCTCCGGCAGAATAGTGGTAAGCGCATTTGAATGCACCTGCTTTATGAAGGGATGATGACGATGTGTCTAAAAAGACATCAATAGTCACAATCTGTCGTATTTTGATGCATGCTGCTTTGTCATTATTTATTCACTGTAAGTGACTCTGTATTCATTTATTGCAGCGTTGAATCGGTTCAGAAAGCGTAATTTTTCGTTTCTATAAAGTTAAGA
>N_688
GCTGCAACAGCGCAGGAAAATGTCGTTCAGCCTGCTGCCAGAGCAGCACCTGACCAATATCGCTGGTTTTCAGATGGCCCAGACTCAGGACCACCAGCAGCAGCGCACCCGGAAGCAGCGCCCAGCGGCGTAGCGGCCGTTCGCCAGACTGTGCAGCGGGGCGGAATATCCGTCAGCAGCGTGCGCTGCAGCTCGACGACCAGCGCCGGGTTGTCCTCGCCGCGCTCCTGCGCCAGCTCCTGCAGGCGCGACTA
>N_689
TCGGCGCTCATGACGCTGTTCCTGCAAAAAGGATGGATAACGCGCGCGCCGGGATATCGGGAAGTACAAGTGACGGATAGCGGCAGAGCGGCGCTGTCCCGGCTGTTTAATCTGAAAGTGCGCGGATAGCCTGAGTTAGGCTACAGCACATTTTCGCCGAACGGCCCCGGTTTAGCCGGTCGGGCCATCAGA
>N_690
AAAAGAAAAACAACCTTTACCTTTTTCATATACCTTCCCTGTATTTAAAAACCCCGGTATTCATCCCTGAACACCGGAAGTCTGTATTTCAAATCATCCTTGATAACTTTTGCTTACCAGTTACCATCCCGGTAAACAAAGGATACAAAGTAATCAAATTTACTAATATCGATTACATTTTTAAAGTGTGGCTGTAATATCGAAACCCATCATTTTTCAACATCAAACCAACCATTATTAATATTATCCA
>N_691
CTCTCGAACATTAAGTCCCATACGCCGTGGCCGAGACGATGGCCACGCTGTTCAAATTTGGTTACCGGGCGCGATTCCGGGCGCGGTACGTAATCGTTGCTTGCCGACTGGTTACGATAGCCTTCCAGCGAGGACATGACTTCCAGCATATGCACGGCATAGGCTTCCCAA
>N_692
CAGTTGCGGGTGCGCAGCTGGCCCTCGATGTAGACCTGTGCGCCTTTACGCAGGTATTCACCCGCCACTTCCGCGAGCTTGCCGAACATGACAACACGGTGCCACTCGGTGTTTTCGCGCATCTCTCCCGTCTGCTTGTCAAGCCATGTTTCAGACGTGGCCAGCGTCAGATTGACCACTGCGCCCCCGTTGGGCATGTAACGCACTTCCGGGTCCTGTCCCAGATA
>N_693
AGGATAACGTTGCGACAGCAACGGCCCGAGGGCGAGGCGAAGTCGAGTCATCCTGCACGACCCCCACCATCCTGAATGATGGCAGCAGTAAAATCCCGCAAGGGGTCGTTAGCTCAGTTGGTAGAGCAGTTGACTTTTAATCAATTGGTCGCAGGTTCGAATCCTGCACGACCCACCAATGTAAAAAGGCGCCCTAAAGGCGCCTTTTTGCTATCTGCATTTCCCTGCCACTCATCAATGTTAATAATTTCTTAATTCATCATTTTCCCACGGTCACGCTGCGCTTACCGTGCCTGCACAGGATACGAACCGGTCGTTCGGGCAGATGCGCAGCACCGTCCCCGGGAAAAGGGTCTGATGTACAAAATTCATGCCGCAAGGCTTAGCTCGTAATCGGCTATCTTGTTTAGCATATAAAACACCATGACCGTGTTAAGCCGCCGACAGGCCATACTGACGGTTGTAGAGTTAAGCCAGTAAAACGAGATTGCATGATGAGCGTAATA
>N_694
TACTCAGGCACATGGCGCTGAGTAAAATCGGCTGCAGGAACGGCAGTACCACGCCGTTGATTTCCGCACAGTCGCCGAGCGCATAAATCGCCGGGTCGCTGGTTTGCAGCTGGCTATTGACCACAATACCGCGGTTAATCTGCAGTCCGGCGTGGCGCGCCAGCGACGTTTCCGGGCGCAGGCCGGCGGCGGCCACCACCGCATCGACGGTTATCGCGCGCTA
>N_695
ACTCGACGACCGCCCCGTTGTCATGGCTGCCTTTCTGGCAGTTGCCGAAGGCTTTGCTGTACAGGTCGCTAAACGGTGTGCCGATTTTCACGCCGCTGGCGGTTTTGATATCCGCATCACGCACGTCAATCCGGCTGATAGCACCGTTGTCGCCATTGATGGTCAGCGCCACGCTGTTGTTTTTCAGCGCTTCAAAGTAGTGGACGATATTA
>N_696
CTGGAGGATGCCTTCCAACCAAAATGGTTAGCCGTCGCGCCGGGCGCTGGGCCTTTGACGAGCGCTATGCGCGTCTGCTGATGATGCGGGTATCAGGTTCGTGCTCGGTGAACCCGCGGGTGAACTGGAAGACCGCCAAGGGGGCGCCGCAGGGCGATGGCGGGACCGATTATCGCCGCTTTCCGCGGCGTGCCTCTCCTCGATGAAAATGACATGAGCCGCGAGGGTCACTCGCCGCTGCTGGAAATGCCGAAAGTGCGACCATCCAGTACAAGCACTCAGCGTGGATGAACAGCGTGAAGCAGGGCTACGACCGCCTGCGCGGCAAAGTCATCCCA
>N_697
TCCTGTTTTTATTGTACTTGGTTCGTTCCGTATTGCTAAGGTTAATCCGATTCTGCTTCTTCTTCTACCTGCAGCACCTCAGGCGACGACGATATAACTCTTACTGTGGCGAAATCGGTCCGGCACCGGAAAATTTACTCGCCCGGGATTTTAGTTCCTGCAGGCCAAATGAGAAGTGGCTGACCGATATTACGGAGTTCCAGCTTCCGGCTGGAAAAGTCTATCTGTCGCCGGTTATCGACAGGTGCTGCAGGTAGAAAGAAGCAGAATCGGATTAACCTTAGCAATACGT
>N_698
GTGAACCCGCTACCGTGCCGGGTAAATGGATTCCGGTAAGCGAGCGGATGCCGGAAGTTGGCGTTAAGGTCTTATGCTTCCCGGTTAAAGATGAGCCAATTCATGCAACCTTCAACGGTCAATTATGGCTGCAGGATATTTCATGGAGCGGAAGCGACGAGCCAATTGATAACGTCATTCCTACCAGCGTAACCCACTGGATGCCGCTGCCAGCCGCCCCGCAGGAGGTTAGTGATA
>N_699
TGGTCGATTCCTCCATTTATCCTGCGACGATTATCGGCAACCTCGTCGTCCGGCGTTGGGAAAATCGTCACGCGCCGCGCACGCTGTACCGTGAGGGCCTCAGGCGCAGTGGCGCTGGATGAGCGCGATGCTCTGCTCAATTTCGCGCTCGATATCCGCTTCGCTCCATTGCGCCAGCTCGGGGGCGAA
>N_700
GTTATGTTCGTCTGCACTTCGTTCAGTTACGTATTGCTAAGGTTAATCCGATTCTGCTTCTTTCTACCTGCAGCACCTCCTAAAAAAAACAACCCGAATTAATAAAACCTTTACAATTACACACCCTCAACTCAAAACAATTTCGAAAACTCAAAGATTTCATCGGCAAAAACAGTCATTAACACATCTATTTTTTTGAAATTCTGTAGAGTAAAACTGATATAAAGCATTTATCATATTAACATATCAATAAGTGCAAACTTAAAAATCAAAAGTTAGGGTTCAGTAAAACCAATTCGCCACAAAAAAACCACCCCATACATATAAATTATTTTATAGGTAAAATAGATTATATATTCTCATAGCTACCACAAACTATACTAGCCTGAACTATATTTATTCTTCTGCAATCAATGCATACATAACACAAATATCACTCAGGTACACTACTCAAACCACGCTGGGATTTTTCCTCAAGTTATAATCATCACCCCGAAAATCATCGGCATTTACTCATTAAATAGTCACCCCATAGGCCTGTACATGTTCACTCAGAAATATACATCCTTTTCTCTGTCATAAACCCTCTGATTAATCATAAATAAATACTTGTGGCACCAATCTTTTTCCTTAACGGAACGAATTGTTGTGTAGAAGGAGATAATATTATGTCAAAAAAATATCAGCCATTGCTTATAACTCATTATATAGGTGCTGCAGGTAGAAAGAAGCAGAATCGGATTAACCTTAGCAAT
>N_701
TTTCTGCCTGACCGCTTGGTTCAGTTACGTATTGCTAAGGTTAATCCGATTCTGCTTCTTTCTACCTGCAGCACCTGTCCTCGAATTTCCCGTTCTCCCCGGCCCGATTTATAATCCCCAAGCTGATAATGTGACTGACACCTGCAAGCCAGAAGATAACCCGCTGCTGAACGGCGTTTATATCTGGACTGAAACGACAAGTGCCAGTCATGTTTTCGTTTCAGTGCATGAGAATAACAATAGGTGCTGCAGTTAGAAAGAAGCAGAATCGGATTAACCTTAGCAAT
>N_702
AATCAGCGGCGACTGGCGGACACCGCTTATCAGCGTGAGCTGGTCGGTAACATCGGCAATGGTGGTCGCTGGGTTGAGTCGCAGACTGTTGAGAAAATTCAGCCAGCTGCCGGCGAAATCGGTGAAGTAGCGTCGGGTCAGACGCGCTTTCAGCGCCTCCGGCGACAGGTCTGTCGACATCGTTTTGCGCGAATCGCTCAGCACCCAGTCGATTTCCTCCCGGCGCGAGCTGGCTGCCTTATCAATA
>N_703
ACCACGCGATATCAAACGATGGAGTACCGTCGCTGCGGCCGCAGCGGTCTGCAGCTACCGGCTATTTCCCTTGGCCTGTGGCATAACTTTGGCGATGAAACGCGAGTGGAAACCAGCCGGCAGATGCTCCTGCACGCTTTTGACCTCGGTAGGCCAACCCATTCAATTTGGCCAACAACTATA
>N_704
GGTCGGTAAATAGGTGGAGGCATTGGATTTACGCTCACCGGCCAGACACGGAACGCCATGCTCATCCGACAGCCAGCCGATGCTGCCGCCGCTGCGGTTTTTGTTATCGCTGCCGTCGGTCGGTCCAGCCGGGCTGGGAACGGTACGAACCGTACCGTCGCTGAAACGAAGGTGATGCTTTGCACATCGCCCCGCACGCAGGAGAGCGTCCAGTCGCCGGTTGCCGTTCCTGAGACAATCGCCCCTTCCACGTCAGGCAACTGGATA
>N_705
TTATGTCATTGTTCCTTCGTTCAGTTACGTATTGCTAAGGTTAATCCGATTCTGCTTCTTTCTACCTGCAGCACCTGTACAGCTCGCCGTGGCGGCTGGTTTCGATATCCAGCGACACCCATTTCAGTGGCGGACGATAGTCAGGGTTCGGCTTCATGCGTGCGTTGACCAGCTGCGAGCCGCGCGTTTCGCCTTCCACCCACACCGGGGCGGTGATAAAGCGCTCCATCAGATAGCGCTCCGGCGGGCGGATATCGCCTTCATTAAACGGTGACGCCGCTGTCGCGGAGCATCTTCTCCCAAACGCATCAACTGGCGATGGGCGCGGCAGTCGAGGCCAACAATCGGCTGACGGTGGAAATCTTTCAGGGCCAGCGGGGCGAAGCGGAGCCCTTTCTCAGGTGCTGCAGGTAGAAAGAAGCAGAATCGGATTAACCTTAGCAAT
>N_706
TTTGTAACCTACTTCGTTCAGTTACGTATTGCTAAGGTTAATCCGATTCTGCTTCTTTCTACCTGCAGCACCTCTAATGACTATGTTTTTGTCGACCGCAAAGGGAATGACACACTTTACGTACGCCCTCTTGTTAATCGAACAAAATCAATCCGTCTTGGAGTAACTCAATCCACTGATAACGCTGCAGTCTCAACGGCTGATACACAACCTGCAGCGGAAAGTAACAGTACAGTTTCAGATACAGATAATACTGCTGATTCTGAAAATGATGAGACGACTTCCGGTGAGAATCAGCAGGTTCAGGAAAACACTAATAAAACAACCCTTAGAACAGATGCATCTGAACCTGAGACACAAGAACCTGATTCTAAAAAACCTGTTAAAACCCGCCGTAGAAAAGGTGAAGTGAGTCCTGATGAGTACATTTCCAGACTCCTGCATCAGTTCAAAAATAATGCCATTAATGCTAATGAACTGGCTTTAATCGATGGGGTCCTGTATGTATCAGAAACTCATATTCGCTCCATAGCGCCGCTTGAAGAGCCGCGCTTAATGGAGACGAGTATTTAAATCTTACTTTACAAGTCCAAGCTCTACGATGAAGAATTCAGCATTCCGTGCAATGACGGGAAACGGTATGTTCAGTTAACTGACGAAGTATCTCTTGTCCAGTTACAGCTGTAGGTAGAAAGAAGCGAATCGGATTAACCTTAGCA
>N_707
GAACTCCACGCCGGGCTGCACGACGATGGCGATAACTCGCTCCAGCGCGGCGTCGAGCCCCAGCTTACGGAAGGCGGCTTCATGGGTTTCGAGCATAGCAGCGGCATCCTGCGCCCGGGTGACATGTACGCTGCCGATGGTGCTGGCCTCGCCGCCGGGAACCGGAACTTCGGTCCCGATGACGTAGGTCAGGTGGCGCTTTTGCTCATCGCTGGCGGTCTCTTCGGCAGCCTGACACAGGCGA
>N_708
ATTTGGTTTCTACAGCAAGGAAAGCCTGCAATATCTTATTCAGCAGCGTGAAACCCGTCTGCCGCTGAACAGTGTGCCGCACGTTAAAGATAACGAAGGTAAGGCCGTTGCTGGACGTTTGTACCAGCTTGAAACCATTGCCCGCGTCAGCGAACGGTTTACCAACAAGTACCGGCAATCGTTAATTGTTCAGA
>N_709
CGTTCTGGAGCGCCTTCGTTCAGTTACGTATTGCTAAGGTTAATCCGATTCTGCTTCTTTCTACCTGCAGCACCTGAGACCACACTACATCGCCGCCCAGCACAACGGCTAAAGCGCCAGTGACAATCGCCGTAATTTGCAGATTGCCGCCAAACCAAAGGGTGAACTGGCTAAAAGGGTGTCCATGCCGTTCGCTTTCCGGGATGTAATCAATCGACCACCTTCATTCATTCCAGCATAATTGCTCTTTGACTAGGTGCTGCAGGTAGAAGAAGCAGAATCGGATTAACCTTAGCAA
>N_710
ATGTGCCTACACTTCGTAACAAACTAGGTTGCATTGCTAAGGTTAATCCAATTCTGTTTCTTCTACCTGCAGCACCTTACCACGTGACCGTTTTCCAGTTCTACGCGGAACATAGTGTTAGGCAACGTTTCAAGTACGGTGCCCTGCATTTCAATATTGTCTTCTTTGGCCATCTAGTCCTCTGGGGTATCACTACCGTAGTTTTGAACCGGCAAGATAATGCCGAAGTTCATCATGTAAGTAAAGTTTTACGTATCTACCCTGAATCATTCACCTTGCCGCAAGGCGCATAGTAGCAGCGGCTACGGAAATATAGGTGCTGCAGGTAGAAGGAGCCGGAATCGGATTAATTGGTCCGA
>N_711
GTCACGCGTCTCAGCTTATTTTTTGTGCGACGAGGTGCGAGAAATAAGGAAAGAGAATTGACTCCGGAGTGTACAATTATTACAATCCGGCCTCTTTAATCACCCACGCTGAGGCGTAAGTCGTTCGAAGTTCGTTCGGGTCTACGCAAAAGTCAGTGAATTTATTCAAGTTTAGGTAGAAATCGCCATA
>N_712
TTGTAGACTGCAAGAGACATAAGATATATGAAGAAAACTGCGGGAGTACTATTACCTCTGTTTATATCAAGTCTAAGGGAGTTGACATAATCAGGCGGAGAGTTTGAGAAAATTTCTCTTATTAACCAGTCTGGAATAGTGATTCTTGTCGGAATGTGAGCGTTCAAACTTGAACGACATAAAAAAATACACATCTTTAATTTTAATTTTATTGAAAATGATGGGAATAACTACCAATCGATGAAAGATAAAACACATGTATACTCTACTAAGTCTGTTTGTTGCAACTTTTCTTTTATTTCATTTTCAAGCATTTTTAATTTAAAAAAATCATTCCTTTTTTCTAATATTTCCCAATGAAATAATTGCTCTTGAGCGTACGCATGCCCCTCTAAAATAGCTAGCATGCTTAAAGGAATGTTTAGGATTTCTTGATAATTATTGACATA
>N_713
GTGATTATCATTACAATGCTCAGAAACACAAGCGAAATGTGCAGAGAATGATAATCAGTTGTAAATAAATCGCTGACAAATAATGACTTATGAAAATATTCGCCTGTTATGAAGGGAAAGAATAAGCAAAGGATTTTTTACGCCAGATATTTACCCGCCGTAGCGGCTATGGCTAAATGGCGGCCTTATTGACTTGCGAAAAGAACAACATGACA
>N_714
GATGTTGCTGATATGATTCGTGCTCTTGCCTTTAAGGTTGGATTAAAGTTCGTTAACGTGGACGTTAAGGCTACTCATCGAAATCCATATTTCGATGACAATGCAATAATTCAAATCTAAAAATTGCGGCGGCACATGATATCTCTGTTGACATAGATTTTTGGCACTGTAACAATTTATACAGGTAAAACA
>N_715
GTGGAAAGATTACCATGACCCACAGCTTAATAATCTGATTCAGCGAGCGTTGGCCAACGCGCCGGATATGCAGATTGCCGAACAGCGCATCAGGCTTGCCGAAGCGCAGGCGCGAATGTCGCAGGCGAATCTTGGCCCGGAGATGGATTTCTCCGCCCGATATTGAACGCCAGCGCATGTCGGCCGAAGGCCTGATGGGACCGTTTGTACCGACACCGACGGCAATACCA
>N_716
GCTATGTTTTTGCGTGCCTTAACGCTCAACTTTCTGCTGCCTCACGGTTAATCCAGTACCGCTCTTTTCTACCTGCAGCACCTATTGAAAATTACTGTTTTTGTCGCTGACAAAACCAGTGAATGTCGTGCTGGAACCGATACCATTGCGCTTTTAAACCGCTTAGCGTCTGGCCCGGCCCGGCAAGTCGGATAAAACATCGCCAGAGGCGATATCATTTATAGGGTTATCGTTTGGATAGTAGACGATTCTCAACGAAACGCGGAAAATCGAAGAGGAATTTCACCGGTCTGTCATCGTGAGAAGAGTGCTGCCATAACCTTGAGGCGGTAAACCAGCGGCATTCACACCGCGCTGAGCTTACCCATGCGCCAAAAAAGAGTGACTTGTATCACAAATGTTATTTTTTGTTTATGGTACATGGCAGATTAAACGTCTGTAAATACTCGTATTAGGAATAATTAAACATTTTGAGCAGGTGCTGCAGGTAGAAAGAAGCAGAATCGGATTAACCTTAGCA
>N_717
TTTTGTCGGTACTTCGTTCAGTTACGTATTGCTAAGGTTAATCCGATTATTGCTTCTTTCTACCTGCAGCACCTACCGGCATTCCGGCAGATAAAATTATAACCACCATTGAAAAAGGCATGGGCGGCCTGCTTGGCCACATCGCCAGCATTATTCTGGGCTCAATGCTGGGGGTACTGATTGAAATGTCCGGCGGCGCCGAATCGCTGGCGAAAACGTTGACCGGCGTACTGGGTGCAAAACGAACCATTGCCGCCTTAACCATCGTGGCTTTTATTCTCGGCACAGGTGCTGCAGGTAGAAAGAAGCAGAATCGGATTAACACCGTCT
>N_718
ATTCTGGCGTCGCTGCTGGCGCTGGGCAGCGCGTCGTCGCTGACTGGCATGCTGCTGGCGGGGTTTGTCGCCGGGCTGTTCGCCACCGGCGGACAAAGTGTGCTTTACGCTCTGGCGCCGCTTTTTTTATCCCGCGGCCATCCGCGCCACCGGGGTGGGCACCGCCGTGGCGGTGGGGCGTCTTGGGGCGATGAGCGGCCCGCTGCTGGCCGGCAAGATGCTGGCCCTCGGCGCCGGCACCGTCGGGGTGATGGCGGCCTCGGCGCCGGGCATTGTGTTA
>N_719
TTAACGGCATTTTTGACTGCCTTAGTAGCGATAACAAGGAGGCATCCGCGATATGGCCTATCAGACGGTGAATCCTGCGAACAATCAGCTTATTAAAACGTACCCGGCGCACAGCGATGCGGATGTGGAGGCGGCGCTGCAGCAGGCGGATGA
>N_720
ATCTTCTTCCCTCTACTTCGTTCATCGTATTGCTAAGGTTAATCCGATTCTGCTTCTTTCTACCTGCAGCACCTGTGAAAAAGGTTTAACGTTGAGTGGGATAAATAACGATGTAGACGTAACCACAACTACCGAGAGTATCGGCTTCACAGGTGAAAGCGTTGTGGTAGAGAGTGACGCTGTGCGCATGACGGGGATTAAGTTCGCCAGTGCTCAGCATCAGAGGTGCTGCAGGTAGAAAGAAGCAGAATCGGATTAACTTTAGCAATACGTA
>N_721
TTTTTTTGTTGCTTTCCTCTACTTCTTCAGTTACGTATTGCTAAGGTTAATCCGATTCTGCTTCTTTCTACCTGCAGCACCTAACAGGCTCTGATGGGTTTTGGTCTGAATAAGCAGGAAAACGCCGTACATGGCCGCCGAAATTACCGCCACCAGCAGCGATTGCCCGGTGCTGAAGTTCGCGCCCGGCAGCGCCATCGGAAAGACCAGCACGATAATCAGGTGCTGCAGGTAGAAAGAAGCAGAATCGGATTAACCTTAGCAATACG
>N_722
TTATGTAACGTACTTCGTTCAGTTACGTGTATTGCTAAGGTTAATCCGATTCTGCTTCTTTCTACCTGCAGCACCTGTTTGTCGCCTCGCTGGATGCCGACAGCGTCGCTGCCTGCCGCACGCTGCGGCGGGTATTCTGCAGCGGCGAAGCGCTGCCGGAGCGGAATTGTGCCGCGAGTGGGAGCACTTGACCGGCGCGCCGCTGCATAACCTGTACGGCCCGACGGAGGCGGCGGTGGACGTCAGCTGGTATCCGGCCTGCGGCCCTGAGCTGGCGGCCGTGACCGGCAGCAGCGTGCCGATTGGCTGGCCGGTGTGGAACACCGGGCTGCGCATTCTCGATAGGTGCTGCAGGTAGAGAAGAGACAGAAATCGGATTAACCTAGGCGAT
>N_723
GTGGGAAAATCACGCCCCTCCGCCGCGCGGGTTTAAAAGTGGGCGGGAAGCGTGCGGGTTATCTTTTCCAGCACCCCGCGATGGACCGTAATGTAACCACCTTTGCGCAGCTCTGCCAGAATCGACATAACACGGCTGCGCGACAGGTTGGTACGGCGCTGAATAAAGCTCAGGACGTTGATTTGGCGACGATATGCCTCCGGATAGTCCGCCAGCTCA
>N_724
GCTCTTCGCGCGCCTTGGAATTCGTCGCGTATTGCTAAGGTTAATCCGATTCTGCTCTTTCTACCTGCAGCACCTCTTTATCGCTGTGGCTGAACATTGTGGCTTTTCCCGCGCCGCCGCGGCGCTGCATGTCTCCCAGCCTGCGCTGTCACAGCAGATACGCCAGCTGGAAGCGATGCTGGAGGTTCAGCTTTTCGACCGCTCTGGCCGACGTATTCGCCTGACCGATGCCGTGAGATGTTCACTGGGTTCTTGCCGCCCAGCGCGTTACGCGAGCTTGAGGAAGGTCGGCGCGCCTTGCATGACGCAGAAAATCCAGCACGGTAAACTCCGCATTGCAATGACGCCAACTTTCACAGGTGCTGCAGGTAAAAAAGGAAGAAAGAAGCAGAATCGGATTAACCTTAGCAAT
>N_725
CTATCTCGTCTGCTTGGTTCGTTACGTATTGCTAAGGTTAATCCGATTCTGCTTCTTTCTACCTGCAGCACCTATTATGGGCCTGACCCGCCCGCGGGTTGAGGCGCTGATGCAGGGCCACGAGGTTTATCTCGCCAACCTGAACGCCGAAACGCAGTTCGTGATTGCGGGCCGTGGATGAGGCAATGGCCGAGGTGGCGCAGCTGGCGCTGCGGGCTGGCGCCAGTAAAGCCCAGCGGCTGGCGGTCAGCGTGCCGTCGCACTGCGCGCTGCTGGATAAACCCGCCGCTGAGCTGGCGAAAGCTTTTGCCGGCGCCAGCTTAAGGCGCCCACGGTGCGCCTATTTAAGCGGCTCGACAGGTGCTGCAGGTAGAAAAGAAGCAGAATCGGATTAACCTTAGCGATACC
>N_726
ATGTTTTAACCTACTTCGTCAGTTGCGTATTGTTGAATTCAGTTCATTCTGCTTCTTTCTACCTGCAGCACCTATGAAGTCTGCAGTGTACTGATGGCGGCGGCAGCCAGTGGAAAGCTCGATAAACTCACCGCTACGATAAAGGCCTCAGATGGTAAAACAGAGGAGTTGGTCAAGGTTATGCAGGATAACCTCGGCGGTGACTTCAAAGAGTTTCAGTCTGCTTATGAGGCTGTGGGTACTGACCTCTACGACCAGCAAGATAGCTCGTTGCGTCAGCTCACTCAGACAGCAACGCGATACGTGTTAAAGCTCGATAGGTGCTGCAGGTAGAAAGAAGCAGAATCGGATTAACCTTCACAAATAC
>N_727
CTTGAGCCGCTGCACGATAACCTACACCAACCAGCTGCAGCTTCTTAGTGAAGCCTTCGGTAACACCGATAACCATTGAGTTCAGCAGGGCACGCGCGGTACCAGCCTGAGCCCAACCGTCTGCGTAACCATCACGCGGACCGAAGGTCAGTGCATTATCTGCATA
>N_728
ATGTCCTCTACTTGGTTCAGTTGGTGTTGCTAAGGTTAATCCGATTCTGCTTCTTTCTACCTGCAGCACCTCTGACAGGTCATGTATTCGCAGATTTCATCCATCACCTGCGCAGTGGTCAGTTCCCGCTGACCGGCATCGCGGCGGCGGGCATTAATCAGGGCTTTGTACTGTCGCAGGATATCGCGGCTTTGTGGTGCAAGTTTCATAGGTGCTGCAGGTAGAAAGAAGCAGAATCGGATTAACCTTTAGCAA
>N_729
GGTCAGTTAGTCGTGTTCATCCCACAACGGTGTTTGCTAGTCGTCGTTTAAACCACTCAAAAGGGGATGCGTTATGGACGAATACTCGCCAAAAAGACATGATATTGCACAGCTACGCTTTCTCTGCGAAACGCTGTATCATA
>N_730
ATGTGTGCTGGTTGCCTTTGGTTCGTTACGTATTGCTAAGGTTAATCCGATTCTGCTTCTTTCTACCTGCAGCACCTGTGGTGAGTAGCGTGCGGGGAAAACGGCTCACCAGCTGCCGGAGAAGCGGAGCCGGGATAGCCGCGGCCTCATCGACTATCAGCCACGCCGCCTTTTCTTTCGACGCCAGCAGCGCATCGGGCGCCATAAAGCGCAACGTCTCCCCGGCAAAGCTGGCCAGCACCTCGACAGCGCTACGCGTTGGGGCGGTGACGATGGCCTCGCCCCCAAGCTGGCGCAAGAGCATGCCCGCCAGCGCGGACTTCCCCCGTCCACGCTCCGCCGTCACCGCCGCGATACCGGGCGGCAGGCGTATCAGTTGCTCAAGGATTGCCGCCTGCTCGGCCTGCGGGCGGCCATCGGCGGGATGCCAGTCTGGACGCGGGGCGGCCAGCGGGAAACGTGGCCGGTCCGACTGCCGCCAGAGCAACACCTCCCAGATGGCGATAAACAGGTGCTGCAGGTAGAAAGAAGCAGAATCGGATTAACCTTAGCAA
>N_731
GCATACCGAAGAGGAAGCGACGCCACTTACCCCTAAAGAAATCAAAGCATTAAGAAAACTTCTGAAGAAGAAAAAATGAAACAACAATTCTCTACAGCCAGCAACTATAGCGAAGCTTGCGATATGTTGCGCTCAGGATACGTAAAACACGTCCGCCTGAACTGGAATATGGTGGTGACGTTCTTTCGCATTGCTTCCGACTGGTGTGACACCGGCGCTAAAATCAAAAAAGATGAAGATGGCTTTATTATTTCCCA
>N_732
GAGCTGGCGGCCAAGCTCGCCGAAGAAGCGGTCGAGCGCGACAGCAACGCCGCCAGCCAGCAGATGCGTCTCGAAAGCGAAGGCGGCGACGCTGTTTACCGACGCTCAGCGTCAGGCCGTGGAAGGCATGAAGCCGTTCTTCGGCGTGCAGGCCG
>N_733
GTTGAGCAGGCTATCCAGAACCGCTCCGGTATGCCGGTGCGTCTGAACTAAGTTGTGCTGACAAGAAAACGGCGGGCCTGATGCCCGCCGTTTTTTTATCGGCATTTTCCCTCGAGGCGGCTAACGCTCGCCCGGGCTACCAAACCCTACCACA
>N_734
TTATCTCATCGTTACTCGTTCAGTTGCGTATTGCTAAGGTTAATCCGATTCTGCTTCTTTCTACCTGCAGCACCTAATCGGCACCGTCGGCTTAACCGAGCCGCAGGCGCGCGAGCAGTACGGCGACGACGCCGTGAAGGTCTACAAATCTTCCTTCACTGCGATGTATACCGCCGTGACCTCTCACCGTCAGCCGTGCCGCATGAAGCTGGTGTGCGTCGGCCCGGAAGAGAAGATTGTCGGCATCCACGGCATCGGCTTCGGGATGGATGAGAGGTGCTGCAGGTCAAGAAAGCAGAATCGGATTAACCTTGAGCAATACGTA
>N_735
ATGCGCGGCCTTTTCTTTTTCCCCTCAATTCTAGAGGACTCACAGCAATAAGAGGGGGCTGAAATGTCCAATCCTGTTTCTGGCACAACGGTAGCTGCTGGCGGGCTGATGGGGGCCAGTATGTTCGGCCTTGCAACTGGCATTGATTATGGCGTGGTATTTGGTGCGTTCGCTGGGGCAGTGTTCTATGTCGCTACGGCAGTAAATATCAGCCGCCTAAAGCTGGTGGGCTACTTCATAACTTCATTCATCTTCGGTGTGATTGGTGCTCCTCTGCTGGGGTCTTACTTCTCAAAGTGGACGGGGA
>N_736
TTTTGTTGCATACCTTGACAGCAACTACGTATTGCTAAGGTTAATCCGATTCTGCTTCTTTCTACCTGCAGCACCTATGATGGAAAGCGAGCGCGACAAACTGCTGCGTATGGAGCAGGAGCTGCATCATCGGGTGATTGGCCGGGTCGGGCGGTTGAAGCGGTATCCAACGCCATTCGCCGCAGCCGCGCCGGGCTGTCCAATCCGAACCGGCCGATTGGTTCGTTCCTGTTCCTCGGTCCAACCGGGGTCGGTAAAACCGAGCTGTGTAAAACGCTAGGTGCTGCAGGTAGAAAGAAGCAGAATCGGATTAACCTTAGCAATA
>N_737
GTCGCAAGTATTACAGAACGGGGCGCATGCGGGTTACATCATGTATGTGACGGACGCCGCGCAAAGCGGTACCGATGTTGAGGCGTTGCGCGATGCGATGCGCAGTTCGAAGGGGCTCGGCAACTTCAAAAATCTGTTTTTCTACGCACCGCACGGAAAACCAGACGGCATTAAAATTGTGCCGCTCAGTGAGGTGGCAACGAAAGACGATTTCTTCAATATCAAAAAAGTCAGCGCCGCCGACCA
>N_738
TGTGGCACTTCGTTCAGTTACGTATTGCTAAGGTTAATCCGATTCTGCTTCTTTCTACCTGCAGCACCTCCTCCCGCTATCTGTCGGAGAACGTCAAACAGCGCTATCACCAGTGCACGAATATTGAGTGCTCGGCGACGTTTCGCACCACTGAAGCCATTGACGAGGTTATCCGGCCCCCGGCGGAGAAAGCGCCCGCCTGTCGCGGACCCGGTCACACCCCCGGCACCCCGTAAAGTGCAGGGCTGCTACAGCTCGCCATACCGTCATTAATCAGGGGAGAACTAGGTGCTGCAGGTAGAAGAAGCAAGATGGGGACGACTTAGGCATTGGCTTTGTCGTCTTG
>N_739
CTTATCGTTGTTGTCGTGATTATGGACTTTATGGCTCAAGTGCAAACTCTTGATGATGTCCAGTCAGTATGAGTCTGCATTGAAGAAGGCGAACCTGAAAGGCTACGGCCGTTAAAACTGGTCGCCCGAGAAGTTACGGAGAGTAAAAATGAAAGTTCGTGCTTCCGTCAAGAAATTATGCCGTAACTGCAAAATCGTTAAGCGTGATGGTGTCATCCGTGTGATTTGCAGA
>N_740
ATCATCGCAGTTAATGGGTTGATAAGTATCATTCATTGACATAATCGCTCACCAGTAAGTTTGCTGCCGCATAAGCGGCCTTTTCCCTGACTGACTCCGAAAGGGCCTCATCCGCCGCAATCTCATTCAATACTTTCAACACGCAACCCAGCGCATCCGGGATATACCCTAAGTCTCCGCTGGCTATTTCCGCATACCGCTTGCGTATTAACTCACAATAGTA
>N_741
TTATATTAACGTATTTTACTTCGTTCAGTTACGTATTGCTAAGGTTAATCCGATTCTGCTTCTTTCTACCTGCAGCACCTATTGAGTTCATCCATTTAAATGACAAGCAGCGCCGGCGCTTTGGCGCATTGATTTTATTGTTTGATGAAGCAGAGGAAGAGCTGGAGGGGAGTTGCGTTTTAATGCCCGACAAGCATAAAAAAGCCCCCGGCAGGCGGGGGCAAGTCGTCGAAATAAGACGACGAGGGTTTATTTGTACAGCTCACGGTGGCGTGCCAGCTATCGCCGGTACGTGCTTCAATAATACGGTAGCTGCTAGGTGCTGCAGGTAGAAAGAAGCAGAATCGGATTAACCTTAGCAAT
>N_742
ATCTACTAATTTTACTTCGTTCAGTTACGTATTGCTAAGGTTAATCCAATTCCAAACTTGTTTTTCTACCTGCAGCACCTTCATCGTTTTCTTTGATTTCCGCTTCTGCTTCGTTGGAGTCAAGCGCTCCGTTCTTCATATCCAGCCCTTTACAGCTCATTACCATAATATCAACGTGATAACAACTGATAATTTCCTTAGTGATTACCTGCAGCGACAGCGTATTTTTATTCAGTTCACCGCCGGTAGAAACAACGTTAATTTCCGAGCTGCGCCAGAGGTGCTGCAGGTAGAAAGAAGCAGAATCAGATAACCTTAGCAAT
>N_743
GGCGCTTCTCGACGGTCTACGAACATGCTGGCCTCAATCAGGCTATCAAAGTGACATGGATTCTTAACGTCCTCGGACGAAAAATGAATACCAAGTCTCAAGAGTGAACACGTAATTCATTACGAAGTTTAATTCTTTGAGCATCAAACTTAAATTGAGAAAAGTTGGAATCATGGCTTAGATTGAACGCTGGCGGCGCTATCTCGGCAATATTGAAGTTCGACTCTATGCTGTGCTA
>N_744
CTTTTGCCTGTACTTCGTTCAGTTACGTATTGCTAAGGTTAATCCGATTCTGCTTCTTTCTACCTGCAGCACCTATGGCGACTGGCAGCACCTGATTTTGCCCGCCGTCTCCATCGCCTTTATGTCGCTGGCAATCAACGCCCGCCTGCTGCGCGCCAGCATGCTGGACACCGCCAGCCAGCGTCACGTGATATGGGCGCGGCTGCGGATTGAGCGCGCGCCGGGTGGAGCGCCGACATATCCTAGGTGCTGCAGGTCAAGAGCGGAAAATCGGATTAACCCTGA
>N_745
TTCACTGCCCCGGAGGGCTCCTGATTCTGGTCGCGGATGATTTCCAGCGACTTTTCCAGTGTCTCCACCGCCGCGGCGGTCTGCTCCAGCAGCTGCGCCCGGTTTCCGTCAGCTCGATACGCCGGGTAGTGCGCACAAAAAGGGGGTGGCCAATATGCTCCTCCAGCAGCCTGAGCGCATTGCTGACCGACGGCGGCGTGATTTCGAGCTAGCGGCGGCCGATATTGCCCTCGCGCGCAATGCTCTGAAAGATGCGTATCTGATTATAAAGCGCGTTATTCATAGCATCTCCTTAAGACACCCTCGCCTGATTATTAAGTACAGGCTAAATATTCTTAAGTCAATGACCGCCTAATCTTCCCCCA
>N_746
GTTATGTCTGTTCTTCGTTCAGTTACGTATTGCTAAGGTTAATCCGATTCTGCCTTCTTTCTACCTGCAGCACCTGTCAGTGTTCCGACGCAGGGAATGCTCAGCAAGCGCTGTCCAATCTCATCTTCGTCCAACTTTCGTTTCAACTGGGATTCCAAATCTTTAATCTGCTCAACAAGATAGTGATAATGCTGTTGTAATTTCAGCAATAACTGGCTGAGGTATAGAGGCAAACTATTGTCCTCAAGAAGGGTACTCAGTCGGCTAATAACGGAGGTGCTGCTGCAGGTAGAAAGAAGCAGAATCGGATTAACCTTAGCAAT
>N_747
GTCTCCCGCGGGCGCAAAATCAAAGAGGTAATGGGGACTGCTCCTCGGTAGCACCGCCGGCTGCTGGTTTTTCTTCGGGGTGATGGAAGACTACGCCATGCACCAGTTCGTTAACGGCGTGATTAACGTACCACAGGTGATGCGGACTCTTCGGCGGCGAAACCGCCGTCCAGCAGGTCCTGATGTCGCTGCCGGCAGGTAAGCTGTTCCTCGCCGCCTATCTGTTCGTGATGATTGTTTTCCTCGCCTCGCACATGGATGCGGTGGCCTACACCATGGCGGCGACCAGTA
>N_748
ATGTGCCTACACTTCGTAACAAACTAGGTTGCATTGCTAAGGTTAATCCAATTCTGTTTCTTCTACCTGCAGCACCTTACCACGTGACCGTTTTCCAGTTCTACGCGGAACATAGTGTTAGGCAACGTTTCAAGTACGGTGCCCTGCATTTCAATATTGTCTTCTTTGGCCATCTAGTCCTCTGGGGTATCACTACCGTAGTTTTGAACCGGCAAGATAATGCCGAAGTTCATCATGTAAGTAAAGTTTTACGTATCTACCCTGAATCATTCACCTTGCCGCAAGGCGCATAGTAGCAGCGGCTACGGAAATATAGGTGCTGCAGGTAGAAGGAGCCGGAATCGGATTAATTGGTCCGA
>N_749
ATCACGTCGCGTTTTGTCGGGTTGCCACTGGCCGCCCGGTCGAGCCAGCGCCAGAAGTTCAGGCGCGTGGGTTTTCAGTGTTTCCCCTTCCACTGGCGGGGTGAAATCCACGTCGCACAGGGTACAGCGAGTGCGATTTGCTGTGCGGGCTGAATATACCTGAGCGGGTATCGAGCACCCCGTTGCGAAAACCAATCAGACGGCGTGCCGGTGCCTCCTGCTGCGGAATAATCAGTTTCAGGGTCTCCACCACTGACGCAATCCTCCCCGATGAAAACGGGGCGCGCAGA
>N_750
TTTTTATGTGTGTACTTCGTTCAGTTACGTATTGCTAAGGTTAATCCGATTCTGCTCTTTTCTCACCTGCAGCACCTGTATGGCAAATATATTATTTTTACACCGTTATGTTCTGTATCTTTACGCTCATTATGCTCATGAATACTAACGACTGTTACCGAATGCCCCTTCTCAATTAATGACTCGGCCAATATCTGAACCGAAACCTCGGCACCACCTATTTTATATGGATAATATAACGTGTTTACTAAAATAATATTCATGAAATACCCATGTCGTTTATTGATTATATTTAATAGCTCTTATATATTTGCACATAGCTATTTACCATATCGCTTTTCCTGAATTTATTAGATGCGAATTCACGGCATGCTTCTTTTCATTCCAAAAATAGGTGCTGCAGGTAAGAAGACAGAAATCAGATTTAACCTTAGCGATACG
>N_751
GGTTGCGCGTTGTGGTAATGCGGTTCCTCCGCCTTTTGCTGAGGCGCTGGTGAGGGCTAATTTACCGGAGATGTGCCTGAAAAAAGACATTGCAGCATGATAAAACCCGCTTCGGCGGGTTTTTTTAATATGGAAAAACATCAATCTAAACATAAGCATGGTGTTAGCAAAAAGTGCTGCAGAGGGGTTGAACATTTCATGCAACCGGA
>N_752
TCTCTCGTTTCTTGGTTCGTTACGTATTGCTAAGGTTAATCCGATTCTGCTTCTTTCTACCTGCAGCACCTCTCTTCAGCACGGAAGCCCCGCTTCCGGCAGCGATTTTCTTACTCTTTCTCTCTCCGCTTCGCATTATTACAACCTTGGCAGGGTACGCGGTGCGCGTAGCCGCGACTCGTTGTCAGTTCTACCGGCAAGCAATGGCTTACAAGGAAGCCAAACCTCAATCGTTCGTGCGCATAGTCGCGTCGATGTTGACGCGTGTGATGTAAACCAACGCAAGGTGCTATCCATAGGTGCTGCAGGTAGAAAGACAATCGGATTAACCTTAGCAAT
>N_753
GGATAAAGTTACAGACCACTTCTGCGCTCGGCCCTTCCGCTCGCTGGTTTATTGCTGATGATGTTGGAGCCGGTGAGCGTGGGTCTCGCGGTATCATTGCAGCACTGGGGCCAGATGGTAAGCCCTGCCGTATCGTAGTTATCTACGCGACGGGGAGTCAGGCGACTGTAGGATGAACGAAATA
>N_754
GTTAAGTCGCTTTAAATATATGATTATAAAAGAGTGAGTCATAAACGAGTCGCTATAGACTTACCGACGACTTACTACTGACTCGCCGGCAACTCACATATATATAAAGAAAAATAACATAATGTAATATAACTACAGTTAAGCCACTGAAGCTAAAGTGAAATCTGCAAAATTTTAATTTTGCGTAGTGTGTGGTGATTTTGTGGTGAGGAGTGCATATATGTTGAGTCTCGGTCTTGGATGGA
>N_755
TTTGTAACCTACTTCGTTCAGTTACGTATTGCTAAGGTTAATCCGATTCTGCTTCTTTCTACCTGCAGCACCTCTAATGACTATGTTTTTGTCGACCGCAAAGGGAATGACACACTTTACGTACGCCCTCTTGTTAATCGAACAAAATCAATCCGTCTTGGAGTAACTCAATCCACTGATAACGCTGCAGTCTCAACGGCTGATACACAACCTGCAGCGGAAAGTAACAGTACAGTTTCAGATACAGATAATACTGCTGATTCTGAAAATGATGAGACGACTTCCGGTGAGAATCAGCAGGTTCAGGAAAACACTAATAAAACAACCCTTAGAACAGATGCATCTGAACCTGAGACACAAGAACCTGATTCTAAAAAACCTGTTAAAACCCGCCGTAGAAAAGGTGAAGTGAGTCCTGATGAGTACATTTCCAGACTCCTGCATCAGTTCAAAAATAATGCCATTAATGCTAATGAACTGGCTTTAATCGATGGGGTCCTGTATGTATCAGAAACTCATATTCGCTCCATAGCGCCGCTTGAAGAGCCGCGCTTAATGGAGACGAGTATTTAAATCTTACTTTACAAGTCCAAGCTCTACGATGAAGAATTCAGCATTCCGTGCAATGACGGGAAACGGTATGTTCAGTTAACTGACGAAGTATCTCTTGTCCAGTTACAGCTGTAGGTAGAAAGAAGCGAATCGGATTAACCTTAGCA
>N_756
CTATCTCGTCTGCTTGGTTCGTTACGTATTGCTAAGGTTAATCCGATTCTGCTTCTTTCTACCTGCAGCACCTATTATGGGCCTGACCCGCCCGCGGGTTGAGGCGCTGATGCAGGGCCACGAGGTTTATCTCGCCAACCTGAACGCCGAAACGCAGTTCGTGATTGCGGGCCGTGGATGAGGCAATGGCCGAGGTGGCGCAGCTGGCGCTGCGGGCTGGCGCCAGTAAAGCCCAGCGGCTGGCGGTCAGCGTGCCGTCGCACTGCGCGCTGCTGGATAAACCCGCCGCTGAGCTGGCGAAAGCTTTTGCCGGCGCCAGCTTAAGGCGCCCACGGTGCGCCTATTTAAGCGGCTCGACAGGTGCTGCAGGTAGAAAAGAAGCAGAATCGGATTAACCTTAGCGATACC
>N_757
ATCGTCTCTCGTTCAGTTACGTATTGCTAAGGTTAATCCGATTCTGCTTCTACCTGCAGCACCTGACCACTGTCGGCGCCAGCGTACCGCTGAGGGTCGCGGACATCGCGGGGGCGGCCAACAGCAGACAGCCTGAAATAAATAACGGGTTAATTTTTTTCATTATTTATTTCTCCAAAACGTGCCAGCCAGCTGACACCATCGACACGACTGAACTGAATGACATAGCTTTTAATTTCACTGTAGGGTTTGGAATCCCCAATCCACGTTTTCAGCTCACCCCGGATATCCACGCGGTTCTCTAGGTGCTGCAGGTAGAAAGAAGCAGAATCGGATTAACCTTCAGCAATACGT
>N_758
CGCACCAGCGCGCTGGCGTAATCGAAAGCCGCTGCCGGGTAGTCCGCCGCCAGAGCATGCGCCCGGCCAAAGGCGCTCAGCGTCTCGCTGGAACCCTGCAGCTGAGCTATGACGACGGCGACGCGCAAATCTCATCATGCAATGAACGACTGATAATGAAGTGGCGCGCAAGACGGCCAGCCGGGTGGTGTATATGGAAAATGGCCATATCGTCGAGCAAGGGGAA
>N_759
TCTCTCCCCGCCGCCCGTTTTCCAGCCGCGCCGCTCAATCGACATACGCTTTCATCAGTCCGCCCAGCCACTCCATAAACAGATTTACCCGGCGGGAGAGATTGCGCCGGTGCGGGTAAATCAGCGAGACCGGCAGCGGCTCGGCGCGGTATGGGGCAGGAATTCAATCAGGTCGCCGGCACGTAACGC
>N_760
GGTTGATAAACCGATAATCGTCTCCCGCAGCCCGCAGACCGGTAAGCGCCAGCTGAATCCCGATTGTCGGCGGCAGCGTCTCGGGTCAACTTCGCGGCCACGTATTACCCGGCGGCGTCGACAGCCAGATAATCGAACCCGACGGCGCCTTGCAGGCTGTCCGCCCGCTATGCCCA
>N_761
ATGATTACCCGCGAGCGTGAAAGCCGCCCAACGCCGCCGCCGCTGCCGATTGGCAAACGTCATACCTCACGCGGGTAAGGGGCAATCATGAACGAGTATATTGCCGTCGATTGGGGCTCCACCCAGCTGCGGGCATGGCGGATGCGTGATGGCGAATGCATCGACAAGCTGAAACTGCCCTGCGGCGTCACGCGTCTGAACGGGCAGCGCGCCGAAGCCATCTCAGCAGCAGCTGGCGCCGTGGCGCGGCGACCCCCA
>N_762
TTATGCGTACTTGACTTCTCGTATTGCTAAGGTTAATCCGATTCTGCTTCTTTCTACCTGCAGCACCTCACCCGGCCCTTTACCGCCGGCCGCTTTTTCTTTGAGTTAACCGAGCGCCGGGCTGGCTATGCGCTCTATGGCGCAGCGAATGCGGCCGTCCGTCTGGCGGCGATGCAGTATTGTTAGCCTGAATCAAATGGTTCATTATGCGTTAAACACAATAACAAGGTGCTGCAGGTAGAAAGAAGCAGAATCGGATTAACCTTAGCAAT
>N_763
ATAATAACCGCCGGCAGTACGGGAGCAGGCCTGCCCAACACAACAACGACAACAGAGGAATGCCCATGGTTGTCTCATCCATACCGTCATCTTCCCCGGCGGAAAGCGCTATGGCTGGGTAGAGAAGATGGTAACAAGGTCCCGCACCCGTTTTTGCTGTTTTATCTATCTCATCGCCGTGCTAATAGCTGCCACGGCAATCCTCTCCGCCCTCAACGTTGGGGTACAAAACCCAACTGACGGTTCGCGGGTGGTAGTAAAAACCTGCTCAGCGTGGAGGTTGCGCTGGTTTTTGCCGGAACGTGATTAAAAACA
>N_764
CTTCTCGTGTAACCTGCTTTGACTCATCAACCGGTCACATGGAGTTGTTATGCTTTTGGGATTTTTCAGACTGCTGTTCAAGGGGTTATACCGGGTCAGACTGACCGGCGACACGCAGGCTTTATACCAGCAAAAGGTCTTAATCACCCCGAACCACGTCTCTTTCTGACGGCATTCTGCTGGCGCTGTTTTGCCGGTCCGACCGGTTTTTGCGGTCTATACCTCAATCAGCCAGCGCTGGTTTATGCGCGCGCTGACGCCGATTATCGATTTTGTGCCGCTGGACCCGACCAAGCCGATA
>N_765
ACCAGACCAAAAACGTGTTAATCCCGCGCGCCTCACACAATTTCGAATTTTTCGCCGAAGTATGTCAGCAGATGAACGGCAAGACCTATCCGGTCGACGACAAGATGCTGAACTACACCCTCGTGCAGCCGGTTGGCGTCTGCGCGCTGGTGTCGCCGTGGAACGTGCCGTTTATA
>N_766
CTGGCACGGCTGGGACGGAAGTCGCTGTCGTTCTCAAAATCGGTGGAGCTGCATGACAAAGTCATCGGGCATTATCTGAACATAAAACACTATCAATAAGTTGGAGTCATTACCCACACCATCATGTTCTGAGTTTACGTCTTTTTTTATCTGACGGTCGGCATTCAGAATCTCAGGTGATTTTGCCCAGTCAGGTATATCACTAACTTTATATGTAAAAGTCACTCGGGAAATTTTCTGCCCCATTGCATCAGATGGTTCAGTGAAATTACTGACGTCTGTTACTGTTGCTTTTCCAAAGCAGAATCCACCAAGATTCTCACCTCGCATATTTTTAGCCGCATCTTGCTTGTAGTATTTTTTCCCTTCTTCCGTCAGGTCATAACTGTTAACGACTATATCTCGTTCTTTAATCCCCCATGTGGCATCAATATGTTTACGCGATAATTCTGTTTCAGTTAACAACCCTTTTTCA
>N_767
TCTTTTTGTGACCGCTTCTTCGTTCAGTTACGTATTGCTAAGGTTAATCCGATTCTGCTTCTTTCTACCTGCAGCACCTCCAGAAAACCGCTGTGCCCACAAACAGCCACTGATACGCCAGCGTCAGCCAACACTCTACCGTCACCACCGGGTCAGACAGCAGCAGGCTGCGGGTGAATTCTTCAGAGAAATACCGGCTTTCCGTCTCCATGACCGCTTTGCTGTGCAGGGCTCCTTCTTCAGGCCAGAAGAAGAGGTGCTGCAGGTAGAAGAAAGCAGAATCGGATTAACCTTTGGCGAAT
>N_768
CATTCGGTGGGTTTACAGCCCGTTTTGTGCCGGACATGGTATTAACTATAGATGAGAATGCTGGCGTCGATTCGTTATTCGGAATTTTTAACCATCGCACCGCGGGATAACGCGAAGAGGATGTTCCCGGCCTGCGCCACGCTGAGCCGGGCTATTGAATCGCCCTGTAAACGTAGCGCGACCGGGGAAGGTCACGGCTAGCGGCAATA
>N_769
CGGTCTGTTCCTCAACGCGCAAAAGCTTAACGACAAAGCTATCCTGCTGAGCTCTATCAACTCGCCGCTCTACATCTGCACGCTGAAGTCCGGCAGCACGCTTAACTAACCCGTCCCCCCTGAACCGCCGCGAGGAAAATGCGCCCTCGCTCACGCTCCATTATTGCCCCCTCTTTCCACGATGCTAAAAGCGCACGTTTTGCATTTAGCTTCGA
>N_770
ATTTTCTGCCTCTTTGGCCAGTGCGAAAAATAGCTATGACCAGTACACGACGAGCAAAACACGTAGCCATGAGTATAGTGAAATGGCCTCACGACAGAAAGCATGAGCAGCCATGAACGAAAACCTGACTCAACAATTTGCTAATTTCGTACAGAAATTACCACAAAATGCTGAAGCTATTCTTACTGACACGTCTTCACCTGAAATCGCTGCCCAAAGGGAGCAACTGGCTCGTGAATTTGTGAAACAA
>N_771
ATTTGACGTACCACAGACCAACAATCACGACGAGAAAGAAAAGCGCGGGTTTCCACCATTGAAATGGTGACGCCGCCTGAGATGAAGACTGACCAGCCATAGCATTCCCCAGCAAGAAATGTGGATATGAATTAAAGCCGTGAATACTACGCCGGAAGCCTGCGTTTGCAAACCGCTATTCAGCCTGCCGCGCGGCGCGCTCCCGTAGTTCCGATGATGTCAGAATTCGCACCCCTTCGTGGGTA
>N_772
TGATGTTATCGCACTTCGTTCAGTTACGTATTGCTAAGGTTAATCCGATTCTGCTTCTTCACCTGCAGCACCTCGCCCCGTGCCGCCCCTTAAACCGCTGCCGGATGTGCTGCCTTCCAGTATACCGGTAATACCCTGCATCCGACGCAGAAACCAGTGGAGGCGCTACAGCCGCTGATTGAGTCATTCAGCGCTCCGGGCGCGATTGTTCTCGACCCGTTTGCCGGAAGCGGTTCGACCTGCGTCACTGCATCCCGTGCCGGACGCCGCTATATCGGCATCGAAATGCTGGCGCAGTACCACCGGGCCGGAACCGAACGACTGGCCGCCATGCACCGGGCCGTAAATACCCCGGCGGCGAACGATGAATGGCTTCCGGAGGCCGCGTAATGAAAGGTGCTGCAGGTAGAAAGAAGCAGAATCGGATTAACCTTAGCAATA
>N_773
ATAACGCTTGATACTCATACTCAACTCCTTAGTCCATCCGACGACGCAGGAAACGCCCTGCCCGTCCGGTAATTTTCTTATCACTGCCGTAGCTCATCACGCCGTTGACCATCACCGCCTCAATGCCGTCCGCCGGTCGTTTCGGGTCGGAGAAACTGGCGACATCGCGCACCGTCTGCGGGTCAAACAGCACCA
>N_774
TATCTAGCGCTTGAGCCGCGTATTGCTAAGGTTAATCCGATTCTGCTTCTTTCTACCTGCAGCACCTATATTCTGCCAGTTGCGCCAGCGCGATTGTTTACTGGTTGGCGGCGGGGATGTCGCCGAACGCAAAGCCCGTCTGCTGCTGGATGCTGGCGCTAACGTCACGGTCAATGCGCTCGACTTCACGCCCCAGTTTCAGGTGTGGGCTGATTCACAGATGCTAACTCTGGTGCAGGGGGAGTTTATCCCCTCGCTGCTGGATAACTGCTGGCTGGCCATCGCCGCTACTGATGATGAGACGGTCAGAACCAGCAGGTTAGCGAGGCGGCCGAAGCGCGGCGTATCTTCTGTAACAGGTGCTGCAGGTAGAAAGAAGCAGAATCGGATTAACCTTAGCAAT
>N_775
GTGCTGGCGGATACCTTCTACGCCAACGTCGCGCTGGGCCGGGACATCAGTGAGGCGCAGGTTTGGGAAGCGCTGGAGGCGGTGCAGCTGGCGGCGGTGGCGCGCAGCATGAGCGATGGGCTGTACACCCAACTGGGCGAGCAGGGCAATAATCTCTCCGTCGGGCAGAAGCAGCTGCTGGCGCTGGCTCGCGTGCTGGTA
>N_776
GCGCCGTACTATTCGCGCCGCGATGGTGACGGTAGCGAAAGCGAAATAACGCTTGCTGCCTTGCTCAACGGCTGCCTGCGGGTGGCCGTTTTTTGTGTCATCGCTCCCGGCGCGAGATAAAAAAACGGCGGGCCGCAGCCCGCCGTGATATTAATTCCTTCGCTAGCGCTACTCCGCGACA
>N_777
CTGTTTTTGCTGACGGAACGCCGCGCAAAATTGATTTTACGCTGACGCTCACCCGCGTGGATGTGAATCCCTTGCGGCGCTGTATGGCGATATCGGCGAACAGGCAAAATCACTGATTGGCAAGGCGGGAAATATGGCCTCGTCAGTGGCTGGCATGGTGGGGATTAGCTGATGCTCGATATGCTGAATCTGAATGCGGGTGGCGTACTGACGCCCGATTTTATGCTGATAA
>N_778
TATGTTTAGTCTACTTCGTTCAGTTACGTATTGCTAAGGTTAATCCGATTCTGCTTCTTTCTACCTGCAGCACCTGATAGAGGATACGCTGTTGTTGTCCTGATATTGGCTAACATCGTTACGTAAACCCTGATAGCGGTCCGTCAACTTCTGATGGAAGGCAATTGCCAGTAGTGCCAACATAACGATAAAGGCTGTACCGAGCTTGAGCAGTTGTTTTTTTCGAACCCGGGGATGCACGATTAATAGCAAGATAATTAATACAGGGAACAGGTGCTGCAGGTAGAAAGAAGCAGAATCGGATTAACCTTAGCAA
>N_779
TGTTATGTCCCTGTTCTTGGTTCGGTTGGTATTGCTAAGGTTAATCCGATTCTGCTTCTTTCTACCTGCAGCACCTCCATCTGATAGCGCCAGCGCTCTTTTGGGATGATGGGGACGGATACTCATAGCAGACCGCCTTGTCCTTCCCGATGCTCTCCCGAGCAGTTTCTCCCTGCCGGTGAAGCTTGTACGCCATGCGCTCGCTGACAAGTAACGAGGACTGCAGCGGACTGGACTCGTTGCTTACCCAGCCGCTAAACGGGTACATAGGTGCTGCAGGTGCAAAGAGCGGAATCGGATTAACCTTAGCAA
>N_780
GGCCTTTGCCAAAACCGATAAAGACAGCCTGTTCTGGGGCGAACAGACGATTGAGCGTAAAAACGTCTAGGAGGTTTATCCCCACCGTTGCGGTGAGTTGTACTCGTTGTGCCATATACAGCTTCTTCGTTTAACGTTGGGTTTTACGGCTTTGCCGTTTAATATAGTGTGCTATTGTAGCTGGTCTTAATCGGGAGCAGGAACAGAGATTCTCCCA
>N_781
GTGTTTAATTCATTGGCAAAATTCTAGGAGTATGTATGTCGGAGGCTTTCTTGACAGTTTTCGTTGGTGGCGTTGTTTTTGCTGACGTTGTTAGTGTTTAGCGTCATACGAGTACGTAAATGGAAATGCGTCAAAGAAACACTAGCTATAGTATCTTTTGTATACTTACTTAACTTTATAAAAGGTTACCTGAAAATGAACACCAATGTACATAGTGTCCAAGAAAATTTTTATATATCATTGCAGGATTGTATAAATAAAGAAGAGAAAACAAAAAAAACATGCATTGAGTACA
>N_782
ATGTTTTAACCTACTTCGTCAGTTGCGTATTGTTGAATTCAGTTCATTCTGCTTCTTTCTACCTGCAGCACCTATGAAGTCTGCAGTGTACTGATGGCGGCGGCAGCCAGTGGAAAGCTCGATAAACTCACCGCTACGATAAAGGCCTCAGATGGTAAAACAGAGGAGTTGGTCAAGGTTATGCAGGATAACCTCGGCGGTGACTTCAAAGAGTTTCAGTCTGCTTATGAGGCTGTGGGTACTGACCTCTACGACCAGCAAGATAGCTCGTTGCGTCAGCTCACTCAGACAGCAACGCGATACGTGTTAAAGCTCGATAGGTGCTGCAGGTAGAAAGAAGCAGAATCGGATTAACCTTCACAAATAC
>N_783
GGCAATCGTATCGCGTCCGCTTCAGTAAAAGCTTTCTGCAACGGCACCCCTTTTTCGTGGCCGGTTATCGCTACTCCACCTCGGGATATTATTCGTTTCAGGACTTTGTCGATAACTCTTCCACACAGCGCGACTGCTGTACGCAGAACGGCAGAACGAAAGGCCGGTTTGACGCATCGTTGTCGCAGACGCTGTTTGGCTATGGTTCGCTCTCGCTTTCGTTGGTCAATGAGACCTACTGGGACAGTTCGCGTATGGAATCGGTGGGCGTGGGCTATAAGCGGGTCGATTGGCAAGGCCTCCTACTTTATTAACTATTCCTATAACCGCAATGTGCAAAGCACCGATGACAGCAGCAATAACCGGCCGGCCAGCGATACGGTCGTCTCCTAGACGTAAGA
>N_784
GTGACAGAGGAATGTAACATGCAATCTGAAGAACAACGCCTTATTGATGGACTGTTTTCCCGGCTGAAAGAGGCTGAGGCGCACAGCGCATCGCGCGATGCCAGCGCCGAGGAGCGGATTGCCCAACACGTGAGCGCGCAGCCGGCGGCCCCCTACTATATGGCGCAAACCATTCTTA
>N_785
ATCATGGGCGGATGTCTTATAATTTTCAGGGTGCTGTTATCCTGAAAATGAAAATTCCACGTGCAGTGAGGGAAGGAGTAGTCATGAAACAAACCGTTTATACCGCCAGCCCGGAAAGCCAACAAATCCATGTCTGGAGTCTTAAAGCGGACGGCAAACTGACGCTGGTGCAGGTGGTTGAA
>N_786
CCGCAATGGCGGCAATGGACAATCTGGCTAAGCACTTACCACCGGGGTTCGCCGGGGAGTGGGCGGGAAGTTCGTTACAGGAAAAAGAGTCTGCATCACAGCTTCCGGGTCTTATTGTGCTCTCGGTACTGGTGGTATTCATGGTGCTGGCTGCTCTATACGCTTGGTCAGTTCCCTTCGCGGTCATGCTCGTTGTTCCTCTGGGGCTGCTCGGCGCTGTGCTGGCCGTATCCGTTACGAATATCACGAATGACGTCTTTTTCAAAGTA
>N_787
GTTTGGCTTGCCCTTCTTGCGCTTTAGCTGCTCCAGCACGCCGGTTTTTTCTTCTTCCGTCAGCGCGTAGTAAACCTCTTTACCGAGGTCGATACGGTACAGCGGCGGTAGCGCCACATAGACGTGCCCCTCTTTCACGAGGGTACGGAAATGTCTTACGAACAGCGCGCACAGCAGGGTGGCAATGTGCAGACCATCGGAGTCCGCATCCGCCAGAATACAAATTTTACCGTAGCGCAGCTGGCTTAAATCATCGCTATCCGGGTCAATA
>N_788
CTTTACCGTGCGCAAGGCCAGCGTTATCCAGCTCGCGGTCACATTCGCAGCAAAAGATTCGGCCAGCTCACGCTTTTGGTGGCAGCTCTTCGTGCCGATTTCCACCGGTCTTGGCCGCCTCTTATTTATTCTTGTTGCACATCGGGAAGCCGAGCGCTTCACGGA
>N_789
ACGCCCTGCTGGCAAGCGAGCTGGCGATGGCGGATACGGTGGCGACCGCGTTCGGTATGCGCCGGATGCTGACCGCCGGGCAGTCGGAACCTCACGTTGCGGAGCAGCAGGAAGCGCTGACGGAAGCCGAGCGCCGGCTGGAGTTTCTGGACCGGGAAATTGTGGCGCTGAAGAACGAGATGGAGCTGCGCAAGCAAATCAGCAACAACACCATTGTTACAGCGCTGTCGCGACAGACCCAGCGCGGCCTTCCAGCGCCCA
>N_790
GCTGTGTAACCCTACTTCGTTCAGTTGCGTATTGCTAAGGTTAATCCGATTCTGCTTCTTTCTACCTGCAGCACCTACTTCAACATACTCCCGGCCTTCCGCCAGCCGCTTCGCCCGCGCCTCTTCGTGCGGGGCCCCCCACGGCAGCTTAATGTGGACGCCGCTGTCGGCCAGCAAGGAATCGAGAAGCTCCTGCCAGCGGGTTTCCGGCCAGTGCTTATCGTCGCGGGTGGTGGCGTGCAGAAACACCAGATAGGGCGCGGCAGCGCTAGCCTCGTGCTGCAGGAAATGGCGCGCAATAGGTGCTGCAGGTAGAAAGAAGCGGAGTCGGA
>N_791
TTAACGGCATTTTTGACTGCCTTAGTAGCGATAACAAGGAGGCATCCGCGATATGGCCTATCAGACGGTGAATCCTGCGAACAATCAGCTTATTAAAACGTACCCGGCGCACAGCGATGCGGATGTGGAGGCGGCGCTGCAGCAGGCGGATGA
>N_792
GGCTAACGCCTTACCCGACCTACGGTTCTTGCGACCTGCCTTTAATGTCTTCACCGCGCTGGCTGAAACTGCCGGTGTTGGTGGCCTCAAAATCGCTAAGACGTCCCCGGAAGGCCGGGGCAGCCCGCATGGATGCGGCCTGAGGGCCGTGTTTTGCACGGACGCTGCCTCGGCCCGA
>N_793
GTTTGGCTTGCCCTTCTTGCGCTTTAGCTGCTCCAGCACGCCGGTTTTTTCTTCTTCCGTCAGCGCGTAGTAAACCTCTTTACCGAGGTCGATACGGTACAGCGGCGGTAGCGCCACATAGACGTGCCCCTCTTTCACGAGGGTACGGAAATGTCTTACGAACAGCGCGCACAGCAGGGTGGCAATGTGCAGACCATCGGAGTCCGCATCCGCCAGAATACAAATTTTACCGTAGCGCAGCTGGCTTAAATCATCGCTATCCGGGTCAATA
>N_794
ACGCAATGGCGAAGATATTATCGAAAATACCGATTTATGCAATAGCGGCAGACCACCTTGCTGGTTATCGCTTGCAGGCAGCATAAAGTGACAACGTAACAGAAAGACCATGCCAGCGCGGGGCGCGGCCCCGGCCATGCGCTAGAAAAAAGCGGGTAGTGAAAGCGCCCA
>N_795
GTGCTGGCGGATACCTTCTACGCCAACGTCGCGCTGGGCCGGGACATCAGTGAGGCGCAGGTTTGGGAAGCGCTGGAGGCGGTGCAGCTGGCGGCGGTGGCGCGCAGCATGAGCGATGGGCTGTACACCCAACTGGGCGAGCAGGGCAATAATCTCTCCGTCGGGCAGAAGCAGCTGCTGGCGCTGGCTCGCGTGCTGGTA
>N_796
GTTCGCGATACGGGCAACGGTATCAATCCCGCCGTGGTCGCCCGCGTGGAAGCCGATGAGATGCCGGGTAACAAAATCGGCCTGCTCAATGTGCATCATCGGGTGAAACTTCTCTACGGCGAGGGTTTGCATATCCGCAATCTGACGCCGGGAACCGAAATCGCCTTTTATGTCCCCAATAACTCTACGCCGCAGGCGCTGACGGAGTCGCTGTTGTCATGAGCGGAGAAAAGATGAAAGTTATCATA
>N_797
CTATCACATCGGCTACCAAACCAATGTTTTAACTGCTCAGACCAGAAATATCTGGAAGCTTTAGGCATCTTCTTGGAAGATAGACGAGCGCAAAGACGCACACAGCAATGATGTTATGTAGTATTTTCCCCTTGAGTGTACTGCTGAGGGGTAACCGCCGTATTGTACTGGCAAATATTTGTAAATAGTCTTCACCCCCACGCCTGTCACATCGGCCACACGCGACTGGACAGGCGGTTAGTCCGGTATGTTTCTCGCGCTACTACA
>N_798
TTCCATCGCCGCCATCTCGGCCAGCAGCCTTTTACACTCCTCATAATACCGGCGACCCTCCGCCGTCACGCTGAGCTTGCGGGTGGTGCGCTGGAGAAGCTGCGCCCCGAGCAAGGCTTCCAGCTCCTTCACCACCCGCGATACCGTGGAGCGCGGCTGCCCGAGCACCTCCGCCGCGCGGGCGAAGCTGTGGGCATCCACGACCGCAACATAGACCTGCATGGCATCCAGTTTGTCCATTTCGTTACCCCCCCGGCGCTCATTATCCCAATATTACGAACAGTCTAAA
>N_799
ATGGGAAAAGATGCATTCGCACATTGCGGCTCCTGCATTGGATACGGCTAATCTCAGCATCCCGTCTGGTTTTGGATTGCTCACCAAATTCTGATATACGTGCTCCTGATTTGTACCAGCAACACATAGTAGTAAAGAGGATTCAAATGTAACTACGGCATCCAGTAGCCGTTGATGAACAACGGAGAGGGTTGGCTGATTTGCGGTAATA
>N_800
GTGCTGCAGCTGCAGCGAGGTGATGGCGCCGTTTTGGTAATCCACCCATAGCGGCTTGTTCACGGCCTGATAGTCCTGAAAATCTTCGGCGGTAAAGGTCACGCTGTAGTCGAGAAACATCCGCTGCAAGCCGCTGAAAGAATCAAACGTAAACAGCGTTTCATCGGCATCAAAATCCAGTCCCATTTCATCGTATCACCTTGTGTTACATACTGATTGGCAGAGCCATAATAATGGCGTCTTCGCGTCCGTCAGCCGTAGGATAGTAGTA
>N_801
CTTCTTGCCTGTTCTTCGTTCAGTTACGTATTGCTAAGGTTAATCCGATTCTGCTTCTTTCTACCTGCAGCACCTATCCCCGCGAGGGCGTGGCTGACCTCAGGGGATATCCCCTGCTTACGCTGGCTGGACGCCACCGACGCACGGTCTCTCCCCCTCTTTCTGGCTCCGTCCGGCTGGACGCCGGCCACGCCAGAAATTCACCCGGCCCCCGTCAGGCTCACGCCTGACAGGTGCTGCAGGTAGAAAGAAGCAGAATCGGATTAACCTTAGCAAT
>N_802
ATGAGCCGCGATACCGGCAGAGCTATTACGGAATCTGACCACCTGCGTCAGTCGGTGCGTGACATTTTGCTGACCCCGCAAGGGAGCCGGCTTGCGCGCCGGGAGTATGGTTCCCTGCTTTCAGCGCTCATTGACCAGCCGCAAAACCCGGCGCTGCGCCTGCAAATCATGGCTGCGGTGTATGTGGCGCTGCGGCGCTGGGAGCCGCGGCTGCAACTGGACA
>N_803
TTTGTCGGCGTGCCTAACCGTCGTCTTGCTAAGGTTAATCCGATTCTGCTTCTTTCTACCTGCAGCGCCTCTTCGCGCCATCGCCAGCGCCGGGATGCCGATGCTGGTCAAGCAACTCGTTCTCCAAAATTTTCTCGCTGTACGGGGAGCGCGTCGGCGGTCTGCGTGGTCTGTGAAGACAGCGAAACCGCGGGCCGCGTATTATGCGGGGGGAGACTGAAGGCCACCGTGCGCCGCAACTACTCCCAGCCCGCCGAGCTTTGGCGCCAGTAGGTGCTGCGGGTCGAAAGAAGCAGAATCGGATTAACCTTTAGCGAT
>N_804
GTGCTGGCGGATACCTTCTACGCCAACGTCGCGCTGGGCCGGGACATCAGTGAGGCGCAGGTTTGGGAAGCGCTGGAGGCGGTGCAGCTGGCGGCGGTGGCGCGCAGCATGAGCGATGGGCTGTACACCCAACTGGGCGAGCAGGGCAATAATCTCTCCGTCGGGCAGAAGCAGCTGCTGGCGCTGGCTCGCGTGCTGGTA
>N_805
TGGCGCTGACCGACGGCGAAAGCGGTAAAAACTACCTTTCTGACGCCTTTAAATTTGGCGGCGAGCAGAAGCTGGCGTCGAAAGAAACCGACGCCCTGCCGGAAGGCGAGCGCGCCAACCTGCGCGTGATTACCCAGAATCGCACCGCGCTGAACCAGCTGACCGCTGTGCTGCCGGATGACAGCAAAGTCATCATGAGCTCCCTGCGCCAGTTCTCCGGTACCCAGCCTCTGTATACCCTCGGCGAAGACGGGGTACTGACCAACAATCAGACCCACGTTAAATACCGCCCGAACAACGACGTCGGCTTCTACCAGTCAATTAACGCCGATGGCAGCTGGGGCAATGAGAAGCTGAGCCCGGGCTACACTGTGACTATCGGCTGGGACAACTTTACCCGCGTCTTCCACGATGAAGGAATTCAGAAACCGTTCA
>N_806
ATGGCCTGTATGAAGCGCAGCAGGATAACCCCCGAACCACCGCGTTTGCTGGTTGTACGAAGGGTATATGGACGTCGTGGCGCTGGCGCAGTTGCGACGTTCCTGCCGTGGCCTCGCTTGGGTACCTCGACCACGGCCAACAGCATATCCAGCTGCTGTTCCGGGTGACGAATAACA
>N_807
ATGCCACCCTCGTAATGAGAAAAATTATCAGTCACCGGCTGATAGTAATGAAGGGTTGGCTATCCGGCCTTCAATTTTTGACCGCGAAATTCGTAAATCCTGCCGCTTTTTCAAGAATCAGCCGGAAAGATGCGGAACTGCGGAGGCCATCACATCCCCCTCGCCATCCCCTAAAACCGCAAACTGTGATGTCCCTCACGGTCACCTTTGCTTA
>N_808
GGCGTCAATCAGTTCGAATTTATACAGCTGGCCATTGTGCGCGCCGGGAACGAACAGCTCCAATCCGGACTCTTTGCGGAATCGCATCGGGTGGCGACGGCCATCCCAGTAGTTAAACTGCCCCACCACCGATACGCGGCGGGCGTTCGGCGGCAAGCATTATTTCCATTTATTTTTCAGGGTTACCTGAAATAGCGAATATACCGCCAGTGCAATGATGGATTTCCATCATTTCTCCGTTTTCATCGTCGGTCGTCA
>N_809
ATGCTGCTGTACTTCGTTGAGTTACGTATTGCTAAGGTTAATCCGATTCTGCTTCTTTCTACCTGCAGCACCTACCAAAGGACAAAAAAATAACCTGTGTATTACAAGCACCTTACACTGCGCCACTATTTTCGCTATGGTTAGGGATAAGCATTGCCGTGCGCCAAATCACGGCAATATAATGAGAATAGTTATCAATCAATAACACATACACCATCACATTCAGCGCACCGTTCGCGGCGCGAGGGATGGCGTGTAGAGAGGAGTGAGAGAATGGCTGTCAACTAAGCTGGTACTGGTTCGTCAAGGTGCTGGGTAGAAAGAAGCAGAATCGGATTAACCTTAGCAA
>N_810
CGGTGGCGTGGATGGTCTCCTGCGCCGCCGGTGACGCCAGATACGTCAGCAGCGCCTTGCCTTCCTGCGGGTGGTCGGCGCTGATGGTCACCGCCCCGGCAAAGCGGGTGATGTACTGCAGGTTATCCGGCAGTTCGCCGACGAAGGTTACGCCGGGCACCGGCAGCAGTTCGCTCACCTGCTGAAAACCAATCGCATACCGTCCCTTGGCCACTTCCGAGGCCACCGGAATGCGCTCCACCATCTGCGCTTTACTCTA
>N_811
CGTTCCTGCTGCGCCAGTTTGAGTACTTCCACCAGCAGCGTTGCCGGGCCCGAGACTGAAAGACTCTCGACCTGAGCCATTTCCCCTCACCACGTTGCTATGTTGTTTTGCCAACCGCCGCGGGCATAAGTTATTCCTGTGGTTATCGGTTTTATCATTCAGTGACAGGTCCGCAATCGCTACAACCCGCCGACGGTAAACGCAGCCGCCGTCCGCGCCAAAATATATCGGCTTGATGTAATAAAACCGACATATTACTA
>N_812
GGTTATCTTTTGCTGTACTTCGTTCAGTTACGTATTGCTAAGGTTAATCCGATTCTGCTTCTTTCTACCTGCAGCACCTTCATTGCCGCCTGTTATGGAAAAAGTATATCCTGTGTACGAGTGGGCTTCTAAAAACTCTCTACAGATGCCATTTAAATCACCTGAACAAGCACTTATTAAAAGCTTTCTTAAAGTTATTTTAGAGGCTCCCAATCAGGGTAAAAGTGATTTTTACTCAGCACTCATCCAAAAATTGGATAAAAGTTACTTTCCTACAAAGTTACAATTTCGATGTCTGAAACCTAATGGATATAGAAAAAGTTCAGCAGTCAGCCTTCGGTCACCTACTGCCAAAATCGGTACCAAACTGTATCTGGCTCTCACCGTAATTAAAATTCAGGAGGTATACAGGTCAAAGAAGCAGAATCGGATTAACCTTAGCAAT
>N_813
GCTTCATCACCGCCTCGTACATGCGCTCACGGCTGATGGAGGTTATCTCAACGCCATTCTTACCAAGCTTCACACCTGAATAGGCAAGCGCAGCATCTGATGGCAACTTCGTGGTATCGGCAAAGAAGGGTTGCCCGATACCGTCACCATTACAACGGGGGCAATGAGGGTTGGGCTCGCGCTTGTGGTTGTAGCCGTAGCCGCCATCATCCAAAGGCTCTCGACGTTTTCGCTCAAGCGCTTCGAGTCGCTTCTCTCTTCGTACTCAACAGCATCACGCCATTGATACTGGTGGCCGAAGCCCCAGCAGTAGCGGCA
>N_814
GTGGAAAGATTACCATGACCCACAGCTTAATAATCTGATTCAGCGAGCGTTGGCCAACGCGCCGGATATGCAGATTGCCGAACAGCGCATCAGGCTTGCCGAAGCGCAGGCGCGAATGTCGCAGGCGAATCTTGGCCCGGAGATGGATTTCTCCGCCCGATATTGAACGCCAGCGCATGTCGGCCGAAGGCCTGATGGGACCGTTTGTACCGACACCGACGGCAATACCA
>N_815
TGGGCAAGACCTGTGAAATCGAGCTGGAAGCCCACGGTGAATTCGAAGCCACCTCTGCCCTGCACAGCTATTTCAACGTCGGCGATATCGCGGCGGTGAAGGTGAGCGGTCTTGGCGAGCGCTATATCGATAAAGTGAACAATGCCGAAGAAGGCGTTCTGAGCAACGGCGTGCAGACCA
>N_816
GTCCTGTACTTCGTTCAGTTACGTATTGCTAAGGTTAATCCGATTCTGCTTCTTTCTACCTGCAGCGCCTCCTGTTTCCTTGAGACTGAATGTATTAAAGGATGATAACTGATGACCAGAGTGTCTATTAGTGAGGCTGCACGGCTGACGGGTCACGCCGGACAACGCTGCACAGGTTAATCAAAACAGGTGAACTGTCCACTTGTAGCGGTGAACGAAATACAAAATCGTGGATGTATCAGAGCTTTTACGTGTTTTCGGACCGTTTGACCAACCGAAGAATGAACACCTTACTCGACAAGTACCTGAACAGCGTGATACAGCGCCTGCTGACCAGAGTGAACATGTCATTCGTCAACTGAAAAGGTGCTGCAGGTAGAAAGAAGCAGAATCGGATTGTTTGA
>N_817
GTTTTTGCTGTACTTGGTTCGTTACGTATTGCTAAGGTTAATCCGATTCTGCTTCTTTCTACCTGCAGCACCTCTTTTCGTCGCCTTCTTTACCTTTGTTACTGACTTGTAAAGATTATTTGCAAGCGTGCACCCAAACCGTCGAGGTAACGCTCCGCGTCCAGCGCCGCCATGCAGCCGGTGCCCGCAGAAGTGATGGCCTCAACGAGATAGATATGGTCCATGACATCGCCGGCGGCGAACACGCCCGGGATGCTGGTCTGGGTCGCGTTGCCATAAATATCGGGTTGCTTTGATGTAGCCGTTCTCCAGCTCCAGCTGGCCCTCAAAGATGGCGGTGTTCGGGCTGTGGCCGATAGGTGCTGCAGGTAAGAAGCAGAATCGGATTAACCTTAGCAATACGT
>N_818
GCTCCCTGAACCAGCGCCGGGAAGAGCAAAAGCAAGCCGATTGATAGCGAGAGTTTCGTGTTGCGATTAAACAATAACGTATTTGAATAAGGTGATATTTCCATTTTCTATTTGCCATATGTTCATCAAGAATCCATTGCACAACACGACCGTCCTTTGACGGTGAGTTAAAGGATGAGGATGGTCCCATTTAGCTGACTGGCACTGCAGGTGAATGACCTATTGCAAACTAATAAACATATCTCCTGTTGATAAATGAATGGGTAATTTATACCCGATACGGCAACCGATAAATATGGATAAATTATGGCCTGCGTTTTAAGATAATTCTGTAAAATCGACTTCATTCGAACGGAAGTGTTCAAGTTGATTTCTTTAACCA
>N_819
GTTATCGAGAACTTTAGCGGCGCGGAAGGCGGCAATAAAGGTATCAATATGCAGGCAGTAAGGGACAGGCTATTGTCGCGACCGCCGATGGGCGCGTCGTCTATGCCGGTAACGCACTGCGCGGCTACGGTAATCTTATTATCATCAAACACAACGATGATTACCTGAGTGCCTACGCTCATAACGATACCATGCTGGTTCGGGAGCAACAGGAAGTCAAAGCGGGGCAGAAAATCGCTACCATGGGTAGCGCCGGAACCAGCTCAACAAGATTACATTTTTGAAATTCGTTACAAGGGGAAATCCGTCAACCCGCTGCAGTACTTACCGCAGCGATAATTTGGCAAAGA
>N_820
GTGGCGTACGATGCCGTTAAACGTCCTGAAAAAATCAGACAAATGGCGGTATACTTTGCGCAGTAAAAACGGAGGAAGGATGAATATTGCGCCAACATCTGGCGGCAACGCTAAAACCCTGCGCCAGCAGCGAGGCTGGAGCCTGTCGCGACTGGCGGAAGAGACCGGGGTGTCGAAAGCCATGCTCGGGCAGATTGAGCGGAATAAATCAAGTCCAACGGTGGCGACGCTGTGA
>N_821
TTACCCGGCCTGCATTCGGCAATCTGTCTATATTGCTGAAAATCCCCGCAATCAAACGCGGGTTTCTTGCGCTTACCCGGCGGGTAAAGTAGCCTGAAGACTCCGTTGTCTATTATTGAGCCAAGTTCATGTTAAAGCGTGCGTTCTACAGCCTGTTAGTCCTGCTCGGCCTGCTGCTGTTGACCA
>N_822
TATGGCTCCCTGTGAATTAACACGCGCATTATTTAGCTTACGATTACAGGGTTGGTTTGATAACTTAAATGGTGTTCTTATCGGCAGAAGTGCTGCACCCGACGTAAGCGACCCGACTAAACATAATTATCTGGATGCCCTTAAAGCCGCTTTTGAGAATATTGCCGTGCCCGTACTGTATGATGTTGATATTGGCCACATACCTCCTCAAATATCCC
>N_823
GTATTCGTTGCCATCGACGTAGGAGAAGTCGACGAAACGGCGGGTCAGGGTGACGGTATCGACGATATCGTCGCCTTTGAAGCGCTCTACTTTAGGGCCGGTGCGCACATCGGAGAAACGCATTTTATACAA
>N_824
TATCGCCTTTCTTGACTTTGTGGCTGTCGGAAGACGGCAGGCGAGAGAATATCTTCAATATCCTGCGGGTTAAACTTTTCTTCACTCATCAAATCCATCCCTGATTTATGGCCGTGATATTGTCCGATGCTAACGCACGGGGTGCTATTGTTCAACAAGTCGCCACATTCACAGGCCGTCCGTTATCCACAAATCCACATGAGACTAAGCCAGCGAACCGGCCACCATCAAAGGGGCCGGA
>N_825
GGTGGCGGATATTTCTCTGCTGCAGTAAGCGTATCGGTAATAATAAAGACCTGCCTCAGGGCAAGTTTTTTTATACGTGAAATATAAATAGGTGAACCGTTAATAATTCTGCCATTGATATCTTCATTATTTGCATTCATCGATGAGAAATGTTTTAGGAATATATAAACATAATTCCGAGAGGTATTTACGCTGGTGGCGGGTGCTTGAGACTGTGTGTCTCAGGTATTGAAGCGGGAGACAGACAAGAAAAGCCCCACCA
>N_826
GTGGACCTATCGATGCGTTTATGCAGCGCCAGCGCTTCCCAGCCGGGATTCAGGAGTTCAACCTCAGACGCAACTATCTGGAGTTGCGTCGGCTGGTGGCCCGCCCTGAGTTTGACGAGCAGCAAATTGACTTTCTGCTCAACCGCTGTCAGGTGGTCTGCTTTGTGCTGCAGGATATCTCGGAGGCGTA
>N_827
CCGCAATGGCGGCAATGGACAATCTGGCTAAGCACTTACCACCGGGGTTCGCCGGGGAGTGGGCGGGAAGTTCGTTACAGGAAAAAGAGTCTGCATCACAGCTTCCGGGTCTTATTGTGCTCTCGGTACTGGTGGTATTCATGGTGCTGGCTGCTCTATACGCTTGGTCAGTTCCCTTCGCGGTCATGCTCGTTGTTCCTCTGGGGCTGCTCGGCGCTGTGCTGGCCGTATCCGTTACGAATATCACGAATGACGTCTTTTTCAAAGTA
>N_828
ATTACGTCTACTTGGTTCCAGTTGCGTATTGCTAAGGTTAATCCGATTCTGCTTCTTTCTACCTGCAGCACCTATGCGACGGGCTATGTATCCGTCAGCGCTGTGGGGAATGAAAACGTCGTCGGTCGCTGTCCGGGTCATGCACGACCGACCGGACAAAGCAAGAAGGGGTTACCTTTCGGTAACCCCTTCTTTTATATGGCGGAAGCGCAGAGATTGAACTCTGGAACCCTTTCGGGTCGCCGGTTTTCAAGACCGGTGCCTTCAACCACTCGCCCCGGTGTGAGGCGCACAGGTGCTGCAGGTCAAGAAGCAGAATCGGATTAACCTTAGCAA
>N_829
ATGATGCCTCCACTAAACAAAACGAAGTAAAAGTTGCAATAACAGGAGTCTATATAACCCAATTCGCTGTTAAAATGCGCAATGCTCACGCAATATAGTTAAGGGAGTTAAGTGTATGCAGCGTACTGGCTTTGATAACGCCCGGGTCCGGCAGGCCAATAAGTCGATTTTTCTTTCCCATCTGTGGCGGGAAAAGCAGCA
>N_830
ATTTTTTTGTAACCGCTTGGACCATTTACGTATTGCTAAGGTTAATCCGATTCTGCTTCTTTCTACCTGCAGCACCTACTTCGGGCGGTTAATTTCAGCGTTTATTCGCTTCTTTCCGGAATAACACCACGGCTATTTTTTAGCAAAAAAACACCCGACAAAAGTGGGTGATTGCGCTATAATCATACCCACTTTCGGCTCTCAGCCGCTGTTTAAAGGACCAACGTCCTGTTTTTCGACGACATAGTGGAGCATAATGTATGCAACTGCCACACTGCCCAAAATGCGATTCGACTTACACTTATGAAGATAGCGGCATGTACATCTGCCCGGAATGTGCCCATGAGTGGAACCCTAGGTGCTGCAGTTCAAAAGACGAATCGGATTAACCTTAGCAAT
>N_831
TGGAAAAATCGGTTAAGCCCGCATGACAGCGGTAGATACACAGCTGGTCTTTTTTTGAGGCTTCCAGCCCGCCGCAGCGGTCGCTCATGCGACAGCGTCCGCTGTGCTCCGGGTGCTAACGCATCAGCTGGCAAAACGGCGTGAAATTAAACAATTCAGAAATCTCATCACCGTGAATATTGACGACCACAACCGCCAGACTGGTGGCTTGCGCAAAATCCTGTGCGATTTTATTGATGAGTTCTGAGTTCAAGGTACTCGCAGAAATCATGATAAAACCCCTCAGTTAATTTTTTGTTATAAATAAAACATATTTTTCATATTTACCTTTTTTAGCATCAA
>N_832
AGACCGTTTCGACCACCGTTAATAAGCAGCGTTACACGCTCCACGTCGCCGGAATGAAGCAGGCAACCGTGGGAAACATAAAACCATGCGGCTGAACGCGCTGCGTAATCATCTCGCTCCAGCAGCTCAGGCTGGGTGACAAGTTCAAGCTTCAGCGCCAGTCCGCAGCTGCGATAGTTGTACGGCCCGTGACTTGTTTCAGACCGCGACCGCGATATTTCCAA
>N_833
AGCTTCTGTACGCTGGCCTTGGTGTCGTCAAAAGTGACGACGGCCTCACGCGCTTCTCGAAGCCGGTAATGACTCCAATTTACTGATAGTGTTTTATGTTCAGATAGTGCCCGATGACTTTGTCATGCAGCTCCACCGATTTTGAGAACGACAGGGACTTCCTGCCCAGCCTTGCCAGATGCTGTCTCAGATTCAGGTTGTGTCGCTCAATA
>N_834
GTGTCCTACTGGTGGTTATGTTAACTTACTCGTTCAGTTACGTATTGCTAAGGTTAATCCGATTCTGCTTCTTTCTACCTGCAGCACCTGTTTTTCCCCGATGCCATCGTCTGATGCCCATTGTTCAAAAATAGAAAGGAGCTTATAGGGATGATTCAGCAGTGGGCTGATAGTATCATTGTGCTTGCAGGCCAGCCAAAACAGGCGTGATAACGGTGTTGTCATACGGGAAGGTGAAATGGGATGACTCTCCCTTTTTTTGTATAAATTAATTAGTCTTTCGACTTCGGTGTGGCGAATAACAAAACAGGCATCAGGCGGTAATGTATACCGGAAAGCCATTGGTGGTATTGTTTCTGGTCGTCACTTCTGTTAGTTTTTTTATAGGTGCTGCAGGTAGAAAGAAGCAGAATCGGATTAACCTTAGCAATAC
>N_835
TATCAGCGCTGACAGGGGAGATTGCTGCGGAGGGACTCGTGGCAGGGCCATGTTCCGCGCATAGCAAAAAGGCGCCTTTAGGGCGCCTTTTTACATTGGTGGGTCGTGCAGGATTCGAACCTGCGACCAATTGATTAAAAGTCAACTGCTCTACCAACTGAGCTAACGACCGAAGTGATGGTGATGGTCGTCATAAAGCAGTCAATACGCAGAAGAGAAGGCCCACCTTAGCACTTTA
>N_836
GTTATGTCTGTTCTTCGTTCAGTTACGTATTGCTAAGGTTAATCCGATTCTGCCTTCTTTCTACCTGCAGCACCTGTCAGTGTTCCGACGCAGGGAATGCTCAGCAAGCGCTGTCCAATCTCATCTTCGTCCAACTTTCGTTTCAACTGGGATTCCAAATCTTTAATCTGCTCAACAAGATAGTGATAATGCTGTTGTAATTTCAGCAATAACTGGCTGAGGTATAGAGGCAAACTATTGTCCTCAAGAAGGGTACTCAGTCGGCTAATAACGGAGGTGCTGCTGCAGGTAGAAAGAAGCAGAATCGGATTAACCTTAGCAAT
>N_837
TCATTATGTGGTGAACGTCCTTCGTTCAGTTACGTATTGCTAAGGTTAATCCGATTCTGCTTCTTTCTACCTGCAGCACCTGTAAAGCCGAAGCGTTTGAAGAGTCGGTGAAGATGCTCGACGCGGTAAAAATGCCGGAAGCGCGTAAGCGCATGAAAATGTTCCCGCACGAGTTCTCCGGGGGCATGCGTCAGCGCGTGATGATTGCCATGGCGCTGCTGTGCCGGCCCCGGCTGCTGATTGCGGATACTCTGGGATATCCCTTCGTCAATGGTTGGCCCTTTCTTGCCGTGACCCGCCGGGCTTTTCGCTTCAATAACAGCCAGCGGGATACCATTCACAAAACACACAATATCCGGTCTGCGGGTTTCGACACCGCCTGACCGCAATACAGGTGCTGCAGGTAGAAAGAAGCAGAATCGGATTAACCTTAGCAA
>N_838
ATAAAGACGATGAGGCGGTGCTGGCGCATAAGAAGACGCCGCACTATTTAGCCTGCGTCGAAAAGCTGGAGGAGATGATGTCGCAGCCGCGGCAGAAGCGCAGCTTTATCGGCCTGTTACCGCAGGTGTGAGGGTTATCCTTCACCCTCTCAGAGGGAGAGGGTGAAGGACACTTTATTACGCTTCTTCGACCGAAACGCGCAGGGCCGCCAGCGCCTTGCGCGCCGCCTTCAGCACCA
>N_839
ATTATAATAAAAGAAATATATCTCTTCGGCTTTCCAAAAATAGAATACGCACCACCTGTGCGCCCCATCTCACGCCCTATTCTTTCATAGTCAAAATTATATCCATCATAACCATCAGCATATGCACCACAATAGAGCACCTTAACTCTGCCACGAGCGTAATCTCTGACATCACATATAGTCTCTAAATTTACTTTATAGGCGCATAACGCATAGCCATAATGACTATTTTCCGAGCTGGGAACTTTTAGTTCAATTTTTTTTCAATACCATCCCAAGATGTAGGCTGCAAGCCAATGACCAGCCTCATGCCTTGCTATCA
>N_840
ATCGCGTCCAGCTGCGGCTCACGCCCGCGGAAGCGTTTGAACAGCTCCATCGGCTCTTCGGAACCACCGCGGCTCAGGATATTGTCGAGGAACGACTGACCGGTTTCACGGTTGAAAATCCCCTCTTCTTCGAAGCGTGAGAAGGCGTCTGCCGCCAGCACGTCGGCCCACAGGTAGCTGTAGTAACCTGCCGCATAGCCGCCAGCGAAGATGTGGCTGAAGGCGTGCGGGAAA
>N_841
GTACTCGGAGGGCACGGCAGCGTCTGTTCGTAGGCCTCACGCAGTTCAGGGCTGTTTTTAACCGAATTCAGATGGCTGACAGGCGAGAAGATGCGTCCCAGCACATCGTCCACTTCCGCCAGCGGCTGGCAAAGATTTTCCCAGCTATACGGCGCGCCATGCGCCACCGCGCTTTCCACCGCGGCCCGGCAATCCTCCAGCGCTTTGGTGACCGAGATGTTGCTCAGCCCGGCATCCTGCACTTTCTTGCGCAGTACCCCGGCGCCCATGGCGCTGGAACCCGTCCCGGCGTCGCAGGCGACGATGATTTTACGCACATGGCTCAGGTCGTTGGTGACATTGCCGGCCGCCAGCGGGCTGGCGCCTTTGGATTCCGCTTTCATGTCATGCATACGACGCGTTGCGGCTTCGATATCGTCTTCTTCTTTGACTTTGCTGGTCA
>N_842
GTTCGGCGCTTCCGGCCGAAGCGGAACTCTGTGAGGAGTTTGAAACCTCGCGCAACATCATTCGTGAAGTGTTTCGTTCCCTGATGGCGAAGCGGCTGATTGAAATGAAGCGCTATCGCGGCGCGTTTGTCGCTCCCAGAAACCAGTGGAACTA
>N_843
TTTTTTTAGTTGTACTTCGTTCAGTTACGTATTGCTAAGGTTAATCCGATTCTGCTTCTTCTACCTGCAGCACCTCTCGCTGGAGGGTCGTTCTGGCGAAATGAGTTAATTAAAAATAATTCTCATTTGCGTACATAATTCAGCAGACGATAACGGCGGAAAGTACCAAAAGGTAAACACCTCCGCCAATGCAATTTGCAAATATGTTACCGAATTCTCTTTTATTGCCGGTTTTGCCAGCGTGACAAGCGTTTGCCATAAAACGTCGATGTAAAAATATTATTATTTATCAGAGCATTACGATAATTTCATCAGCCAGCATAGGTGCTGCAGGTAGAAAGAAGCAGAATCGGATTAACCTTTAGAGCAAT
>N_844
TTATCATTTACTGGTTCAGTTACGTATTGCTAAGGTTAATCCGATTCTGCTTCTTTCTACCTGCAGCACCTGTGCCGGTGGTGCTGGTAAAAGCCGAGACCCGCGTCACCCTCGATACACCGGAAGTGGTCTGTACCAACAAGCTGACGACCGGCACGCTGGAGGTGAAGCAAGGCGGCAAGATGTCCGGTGATATCGAGCACAGCGGCGGCGCTTTCACTTTCAACGGTGTACAGGTGGATGAACCCGGCCACGGCGGCATCAGGCGCGGCGACGAATGGACGAACCAATGACGGCGCGTTATCTCGGCATGAACCGAACGACCGGTGAAAGCGTTTCAGACATTAAGCCGTGCTCGGCCAAGACATGGGGATATTCTGCGCACGCCCGTCGGCTCTCGCGTCGTAGGTACTGCATAAAGAAGCAGAATCGGATTAACCTTAGCAATACGT
>N_845
GTTTAAAGGTGGTGAATACTCAAAAGACTTCGGTGATGATGGTTCTGTCATTGAAAGTCTGGGGATGCCTTTAAAGGATAATATTAATAATGGTTGGTTTGATGTTGAAAAATCATGGGTTTCGATATTACAGCCACACTTTTAAAAATGTAATCGATATTAGTAAATTTGATTACTTTGTATCCTTTGTTTACCGGGATGGTAACTGGTAAGCAAAAGTTATCAAGGATGATTTGAAATACAGACTTCAAGTGTGTTCAGGGATGAATA
>N_846
CTTCTTGCCTGTTCTTCGTTCAGTTACGTATTGCTAAGGTTAATCCGATTCTGCTTCTTTCTACCTGCAGCACCTATCCCCGCGAGGGCGTGGCTGACCTCAGGGGATATCCCCTGCTTACGCTGGCTGGACGCCACCGACGCACGGTCTCTCCCCCTCTTTCTGGCTCCGTCCGGCTGGACGCCGGCCACGCCAGAAATTCACCCGGCCCCCGTCAGGCTCACGCCTGACAGGTGCTGCAGGTAGAAAGAAGCAGAATCGGATTAACCTTAGCAAT
>N_847
TGCGCTACACAGTGAAACCACCTTCGGCGATATAGTCCAGCTTTCGCGGATTCGTCGGGCAGCTTCAGTGCTGATACCAGTGAATTCACAGCTTTATCCGCGACGTAGCGACGCACCAGCAGCATGGCGTTCTGCGCCGCTTTCAGCTCGCACACCATATGGTGAACTTTTGCGACCCTGCGTCCGCTTTTTTGCATAAAAAACCCAACCATACGAAACATTGA
>N_848
GTGTTATGTACGTACTTCGTTCAGTTACGTATTGCTAAGGTTAATCCGATTCTGCTTCTTTCTACCTGCAGCACCTATCGCCTCCCGCAGTTCAGACGTCTGAGTGACCCGCCGGCAGCGCGAAGCAACGTCAGGGCGAAGGCTTCCGGCAGCCGCTGCCAGTCCACAGAGCGATGTCATTGTAGCGCTGCTCTGGACCATGAATCGCCCGTTCCACGGTATACCCTTCGTTATTCAGCAGCAGAATAAGCGGCTTTTGCTTATCACGCAGCATGGAGCCCATCTCCTGAATGGTCAGTTAGGTGCTGCAGGTAGAAAGAAGCAGAATCGGATTAACCTTAGCAAT
>N_849
TTATGCCGACGCTTGACGACGTATTGCTAAGGTTAATCCGATTCTGCTTCTTCTACCTGCAGCACCTCTACTGGACCAAGCATGCGCTACTTAACGCCATCGCCCAGCCGGAGCAGCTCGTGGAGATGGGGGAAAAACTGGCGAATAAGCTGGCATCGGCCACGGCGATACCGTGAAAGTTTCCTCCAACCGCGGCTATATCAAAGCCAAGGCGGTGGTGACCAAACGTATTCGCACGCTGAAAGTTGACGGTAAGGATATCGATACCATCGGCATTCCTATTCACTGGGGCTATGAGGGCGTGGCGAAAAAAGGCTTTATTGCCAATACCCTGACGCCGTTCGTCGGTGATGCGAATACGCAGACGCCGGAGTTCAAAGCTTTCCTTGTGAACATGGAAAAGGTGTAACGGAGACGACTTATGGCTTACCAATCGCAAGATATTATTCGTCGTTCCGCGACTAACGGTTTCACCCCCGCGCCTCAGGCGCGGGACCACCAGCAGGAGGTGGCGAAGCTTATCGACGTCACCACCTGTATCGGCTGCAAAGCCTGTCAGGTGGCCTGCTCCGAATGGAACGATATTCGTGATGAAAGGTGCTGCAGGTAAGAAGAAGCAGAATCGGATTAACCTTAGCAAAG
>N_850
GGTTTTGTTCTTCGTTCAGTTACGTATTGCTAAGGTTAATCCGATTCTGCTTCTTTCTACCTGCAGCACCTGTGGATGCAATTTTCTGTTGTTTGGGTTTCGCAAGAAATAACCCAAAAAATTGGATTAAATAAAATCAAGAATTATCTAGAAAGTTTTGATTATGGAAATCAAGACTTCTCTGGAGATAAAGAAAGAAACAACGGATTAACAGAAGCATGGCTCGAAAGTAGCTTAAAAATTTCACCAGAAGAACAAATTCAATTCCTGCGTAAAATTATTAATCACAATCTCCCAGTTAAAAACTCAGCCATAGAAAACACCATAGAGAACATGTATCTACAAATCTGGATAATAGTACAAAACTGTATGGGAAAACTGGTGCAGGATTCACAGCAAATAGAACCTTACAAAACGGATGGTTTAGGTGCTGCAGTTGAGAAAGAAGCAGAATCGGATTAACCTTAGCA
>N_851
GCTATGTTTATGACCTACTTCGTTCAGTTACGTATTGCTAAGGTTAATCCGATTCTGCTTCTTTCTACCTGCAGCGCCTACGAAGCGTTGCTAAATCAGTGTCAGCATTTTCATATTATGGGGTCATCGCTATTCTCGTTCCGTATTATCGATGCGATGCGTAAAGCGATTGAAAACATTAAAGGCCGCAGCGGCGCGGTCTCGTTCGACCCAAATATTCGCAAAGAGATGCTGAACATCCCGGAGATGTCGCAGGCCTTTGAATATAGGTGCTGCAGGTAGAAAGAAGCGAATCGGATTAACCTTAGCAATA
>N_852
AAGACCAGCACCAGAATCCACCAGTGTTTAATAAGCCATTCCATGCGCGCTTCCTCTTTACGTCAATTCGTCAGGCGACCAGCTGTTCCATGACGCGTTGATACATCCGCGCCAGCAGCTGCAGGTCGGCGGCGTTCACACATTCATTAATTTTGTGAATCGTTGCATTTACGGGGCTACCGCATTTTTGTCCCA
>N_853
CGCCGGCTGCAAATCGCCTGCCGGACCAACAGCTCGATTATGAGCTGCAGATAGGCTTCCCTGAAAAATTGCCCTATCCGACGCAATTCATGCTCAATCCTATCGTTAAAGAAGAGAATATCTGGCTGGCCGGCTACTCCCGCCGGCCTTCCTCCCGCGTACTGCAGCGCAAGAATCAGGCGGCGTTTCTCGTCGATGTCACCGGGGAGAAAAGTACTTTCACCGAGAGTATTTATGAAAATGAGTCGGTGTTCGGTCAGCTTGGCGAGCCGCACCGTTTCCCCGAAGTATCGCGAGTGCGGGAGACCTTGCGCCGTTGGCGGTTTTATCATGAATTCGCGATTGGCCGTCATTCGCCGCTGCGTCAGCCGGCCGTGGGTTACCGTTCGCCAGTCCTCGACAGCGATGGCCAGAATCTCGCCGCCGCCTTTCAGACCATTGTCGGAATCGGCGCGGAGGAGATTTTGCATGAAATCCTTGCCGACA
>N_854
GGGGGCGAGCAGCAACAGCCGAGCAGACCGGAGCTGACGTTAGCCAGCTGAAACGACCACAGCGGCAGACTGCTGGCGCCGCTAACGAAGGGCAGCGTAGCCCTCAGGGGAGGAGAAAGCGGCTGAAAAAGATAGCCCACGGGCCATAGCGCTGAAAGAAGAGGCGGCTGCGGA
>N_855
ATCCTGAGGGCGATATTCGCGCCTTTGTCTCCCTGCGGCAAATCACTGCGACCGAAGCGCGTATCGGCCTGCTGGCCGGACGCGGCGCCGGGGCGCAGTTGATGCAGGCGGCGCGGTACTGGGCCGCCTCGCGCGGACTTTCTACACA
>N_856
TCTTTTGGCGCCTTCGTTCATTACGTATTGCTAAGGTTAATCCGATTCTGCTTCTTTCTACCTGCAGCACCTGTGTTCCAGAGGGTTGCCAGCAGCATCTTGCGGTGCAAATCGGGCACATAATGGAGCAGGGCGCTGACTTCCGGTGCCAGCAGGTATTTCGGTAGTTCATCTTGAACGAGCGCCATCTGGCGCAGGGCCAGCGCGGCGGGATAGTCAATGGCCACCGGCATTTGCGCCGGCTGCTGCGGGTGAGAATATGATAAGAGGCCGCTCATTGGTTTGACATTCCATCAGGTATCACTAATTGATTCCACTCCCTGTTGCGGGTAGCTTCAGCAGCGCGCAGGGCTCTTTCGCGCCTCCAGACTTTACGAAACACGGAAACTGCAGACCATTCATCATGACCTGTAAGACGTGTTTTTGGGCATGCCGGTTGCCTTGCGCAGACGGACGGCAAGAATGACAGCGTTGATGCCCAAGCGCGTGAACTGATAGGTGCTGCAGGTAGAAAGAAGCAGAATCGGATTAACCTTAGCAATACG
>N_857
GTAACCGAGGCGCTTGAACAGCCGGCTGACGGTGGCTTTCGACACGCCGCTCAGCTGCGCCAGCTCGGCGCTGTTGTAGCTTATCAGGTCGTCAAAGTGGTCAAAGATGAAATCCGCCACCCGCTGCTCCTGCGGCGACAGCGAGGCGTATTGCCCTTTCAGTCGTTCATCGAGTTGTTGCATAGCGCCCCTGTAACTTTCGTTTCATCATCCATTCCTCATCATACTGTATCTGCTATGCCTTACACATAGCGTGCCAGTGGGAAAATTCTGGTCATCGTTTTTATGAATA
>N_858
TATCAGCGCTGACAGGGGAGATTGCTGCGGAGGGACTCGTGGCAGGGCCATGTTCCGCGCATAGCAAAAAGGCGCCTTTAGGGCGCCTTTTTACATTGGTGGGTCGTGCAGGATTCGAACCTGCGACCAATTGATTAAAAGTCAACTGCTCTACCAACTGAGCTAACGACCGAAGTGATGGTGATGGTCGTCATAAAGCAGTCAATACGCAGAAGAGAAGGCCCACCTTAGCACTTTA
>N_859
CGGTGGCCTTGGTCAGCTTCTGTACGCTGGCCTTGGTGTCGTCAAAAGTGACGACGGCCTCGCGCTTCTCGAAGCCGGTAATGACTCCAATTTACTGATAGTGTTTTATGTTCAGATAGTGCCCGATGACTTTGTCATGCAGCTCCACCGATTTTGAGAACGACAGGGACTTCCTGCCCAGCCTTGCCAGATGCTGCTGCTCAGATTGGTATGTAGCTGAATTCGCTGCGTGTAACGCTTACTGATGACGTGCCATTTTTGTCCCTTTCAGACGTGACTCATACATCGGCCAGCCGTCCGTCATCCATACCACCACGTCAAAAACTGACAGCAGGCTCAGAAGACGCTCCAGTGTGGCCATAGTGCGTTCACCGAAAACGTGGGCTACCAA
>N_860
ATCGCATAGGCTACCGGCAGGGTCACCGAGGTTATCAGCGCCATCAGGGTAAATTTCGATAGCTGTCCCGCCAGACCGTTATCCCAGCGCGGACGCAGGGCGCTCAGCGGGATATTACCCCGCCGCCAGAGCATAATACCCGCCGGGACCACCACCAGCGCTGGAACTAACACCAGCCCCAGCAGA
>N_861
ATCAAAAAGCGGACAAATTATACGGTGACGCCCCGTGATTTCAAACAATAAGTAGCAAAATAGTGAATAAATGTTTAATTATTTTCCAACAGAAACTTTCCGTGCATTTCAGCGTTCTGTGAGCGGTCATACAAAACTGCAAATAACGAGGAAACACGGCGGAGAGATTAAAGCGTGCATACAAATCACATAATAAACATTTCAAGCGCCCTTTAATGAATCAAGGACATAAAACACTATTTTTCATGCTTTTGATATTCAAGATAAAAAGTGAGGACATTATCTAAAACAACCTCACATACAATAAAAACCTTTTATTGACATTTATAATAAAAATTTAACATCACTATGCTGTTCATCATTGTCGATTTTTAGCACCCTGATATTTTCAAAGTTGACTATTTTGTCAGTGAATCA
>N_862
ATGGTGAGCGGCCGCTGGCTGTGGAAATATCCACGCGTGAAGGCTTCATCGGAGGAAAGCTGAGCCGTTTGCGAGGCTAATCGCCATTTTTTGCGCAAAGTGAAGAATAATTCGGCAAACGATTCATTTTATTGAAAACAGGCTTTGACAGCGCCGGGCGTCATCGATAATATGCGCCCCGTTCACACGATTCCTCTGTAGTTCAGTCGGTAGAACGGCGGACTGTTAATCCGTATGTCACA
>N_863
TCTCTCTCTCTCTCTCTCTCTCTCCTGTTCTTCGACTTTTCAGTTACGTATTGCTAAGGTTAATCCGATTCTGCTTCTTTCTACCTGCAGCACCTTTATGTTGTAATAAGCCACCTCCCTGTTTGCTTCCTCAAATAAAGCTCTGGCACGAGATATAAACGCCTCGCAATCAGCAGCAACCTTTTTATAGAGGTTGATTAAATCAGGATTAATATCCGCAACAAGATAGCTGGGGTAATCCGTCTCTATCATCACAGCACAAGAACCCGCGAAAGGTTCAACCAGTCGCGGGCCAGCAGGAAGGTATTTTTTCAGTTCTGGCATAATGGCGGTTTTATTACCCGCCCATTTCAGGATGGTGCTCATACAGCACCTCCGTTGTAATGTTTGCCTTTCAGCTCTGCGATTTCCTGACAGGTAATGCAAAGCTGCACACCCGGAATGGCGCGACGTCGTGCTGGCGGAATTGGTGCTTCACACTCAATGCAAAGCACGCGGGATAGGTGCTGCAGGTAGAAAGAAGCAGAATCGGATTAACCTTAGCAATACGT
>N_864
ACAGCGCCTGCTGACCAGAGTGAACATGTCATTCGTCAACTGAAACAGCAGATTGAACACCTTAACATATTGATTTTATCGAAGGATTCGCACATTGACAGCCTGAAACAGGCCATGCTCCA
>N_865
ATAACACGATAAAATGAAATGCTGTTTTATATTTGAGGTTAGCAATGATTATTGGCAATATCCACCATCTGCAGCCATGGCTGCCTGCCCGCGCTGCGCGAGGCTATCGAACACGTTATCGCTCAGGTCAGCGAGGCGACGCCGCTGGGTAAACACGATATCGACGGCGACAACCTGTTTTATCTGATTTCTGAAGACACCACCGAGCCGCAGGCCGCGCGCCGCGCGGAATACCATGCTCGCTATCTCGATATCCAGATTA
>N_866
TACCGGCTGGGAACGAATAATATCGCGCATCGGCCCAGCGTCGTACACCACCAGTATACGCAGCCGTTCACAAAGGTTTGCCAGCTGAGCCGGTACATCAGCATCAGCCCGCACAGCACCCAGAATAAAATAAACAGCACGTAGAAAATAATATTGGCAATCTGACCAAACATGCGAAAGCGCATATTGGCGCCGCCCTGCGTCATATCTTTGGCATTGAAACTCATGGCACTAATCCGTCAGTAAAGTATTAGGGTCGGAAGGACAAATAAATCAGCGGAAATACACCGGCACAAAAAAACAGA
>N_867
ACTACTGCCCGCAGATAACGCAACGGCAAGTAGCTCTTCGGGGGAGAGTTTTTCCCAGCTCTTTATCTGTCAGTGGTGGGGATATTTTTTGGCTTTGTCATTTGTCCGCCGCATTGCATGTTTAAAAGACCTTCCGCTCCGGCATCGTTGTACACGTCGAGCCAGCGCCGGACAAGTATTTCTGCGGAGAGGTTAAACCGGGCAGCCGCTTCACGCATCGTCAGGCGGTCACTGATAACCGCCCGGACGACCACGAGTTTAAATTCATCGGAATAATGATTATTTTTTGCAGTCAGGCCTTCTGCACCGTGGAACTGCCATGCCCTGACCCAGCGACGGACAGATGTTCTTTCAATACCAAAAAGGTCGGCTGTACTCTGTTCTCCGTCTTTACCGGACAAATAATGATTAACCACAGCCAGTTTTGTTTCAGGGGAATACTGGTTTAGCCATAAAATTGCACCTTACTCAGTTGGGTGTCCAACTTTTGGGGTGCAGTCCAGCAGCGCAGCCGGGCAATCCCTGAAGATTGCACTTGCCAGCAATATAAAGCCCTCTTCACAGAGGGCTTTTATCGCACAATCGCGAAGATTAACGCTTAAAGCGGTCCGGGAAGA
>N_868
GTTCACGGGCTCCAGCGGGCGCTTCGGCTTGCAAGACTTCACGCCGTGGAACGGATTACGCGGCTTCTGCTGCTGCGGCGGCGTTTGTTGCGCGGGCGGCTCGGCATAGTTTGGCGTCGAGTTGTCGACCTGCGGCTCGTTGAGCAGGCTGCTCGGGCGCACCAGCGTGATATCCGGCGGCAGGTTATAGACCATCTGCTGCAGCACCCGCACCGTTGTCGGGATGCGGATGGCCAATGGCTATCGCCGAACCGTTGCGCCGCGCCAGA
>N_869
GTGTTATCTCTACTTGGTTCAGTTACATTGCTAAGGTTAATCCGATTCTGCTTCTTTCTACCTGCAGCACCTACTTTTCGTGCGCTCATTATACATAGCCAAATGAATTTTTTGTTGCAGCGCCACATTTCCTTTGACGTTCGTCGCCGGCTTTGTCTCCATGATAACTATAAATCTGGTATAGACCAAATGGTGAGACAAATGACTTCACGAAATTACCTGCTGCTGACCCCCGGCCCGTTAACCACCTCCCGTACGGTGAAAGAGGCGATAGGTGCTGCAGGTACAAGAGCAAATCGGATTAACCTTAGCAAT
>N_870
GTGCTGACCAACGGCGGTCTGGTCGGTCGCGTGACCAAAGTAGCGGAAACTGGCTACATTGCTATCGCGCTGAACGATACCACTGAAGTGGTTATCAAACGTGACTTCGTTGCTGCCGTTCTGCCGAAAGGCACCATGAAGGCGCTGTAATCTAACTTTTCCCAAAGGGAACTGCCGTGTTAAACCGTTATCA
>N_871
GAACCAATGCGTTCCAGCGCAGCCCGGGCGCGCTCCGGTTTACCGGCCTTCATGAGCCAGCGCGGCGACTCGGGGACAAAAAACATCAGGACCAGAAACGCCAGCGCCGGCACCAGTTCCGCACCGAACATCCAGCGCCAGCCCATCTGCCCATTCCAGCTGTCCACAATCATCTGCTGCGTCGCCCCCGGCTCCACCGGTTCAGCAATCATCAGATTGATTAACTGAGCGGCCAGTACGCCAATCACGATGGTGAGCTGATTGGCGCGACAAAACGCCCTCTTTTCTCTGCCGGACTGACTTCGGCAATGTAAAGCGGGCTGGAGCCGGAAGCCAGACCAATCCCA
>N_872
TATTCCTGAAAATAAACAAAATGGATTGAGCCGAATGAAAGAACTTTCACTTCTTGTTCCACTGGTGTTTACTGCGCCGGTACAGGCTTCTGAAGTCACGGTAGGTCAGATTTGCAAGGCGGCTTCTGCTGCGATGTTTGGCCGTGACCGTCATATAATATGCAACTGGATAAAGTGGAATCAGGTATTGCCTACGTACATTATATCCGACAGAACGATGGCACA
>N_873
TGTTTTTCTTGTTATTTCGTTCAGTTACGTATTGCTAAGGTTAATCCGATTCTGCTTCACCTGCAGCACCTATGTTAAAATATTCAACTTCCAGTCCCGCCTCATTTATTCTGTACATTTTTAGCGTTGCCAATCTTAATGTTCGACCTTCACAAAGAGCCCTAAATAGCAAAGGTGTTGTTCTGTCAAACTCTTTTTGAATTTTAACCGGTGTATGAAGACGGGTTCCCGTCAGCTTTCCTGTATTATTATCGGTAGGTAACCAAACATGATGATTCACTGCGCGCAATTCGATGGAGGACCCGTGCGTGTGGGCATCAGGCAAGAACCTATAATAGGCAAATCATTCTCATCAGTTAACCATAAATATGCTGGATTTGACATTACCCCTCCTCTTTCATATCAGTTTTTAACTTTAAACCAAACGACAACGTGAAACCCAATGATTAATAAAACAAAAAGTCCTATTAAGTTAATGGCAATGTCAGGAAAAAGAGAGACTGCAATCATGCTAAATATAATGATTAATAATACAATACCCCATCCCCATAAAAAAAGAATGAATTCTTCTTTTAACCATCTTTTCAAGAAATCCATCCAAGGTGCTGCAGGTAGAAAGAAGCAGAATCGGATTAACCTTAGCAATACGTAGTTTGGCTACCTTGGTTC
>N_874
GGGTGCGCTTTTCCACTTCATCCAGCAGGATGACGGAATAAGGACGACGGCGCACCGCCTCGGTCAGGTAACCTCCCTCTTCATAGCCGACGTATCCGGAGGCGCGCCGACCAGACGCGAGACGGAGTGTTTCTCCATAAACTCGGACATATCGATACGCACCATCGCGTCGTCGCTGTCGAACATAAAGTTAGCCAGCGTTTTACACAA
>N_875
GTTATTTTTATATGCATCTTACTTCGTTCAGTTACGTATTGCTAAGGTTAATCCGATTCTGCTTCTTTCTACCTGCAGCACCTATTTTGAGCTGATTTGGTTGTGGGTTTTTAGGGAAATATCTTTATGTACTTATTTGCGTACATGTTCTATGCTAAGCCCCAACAAATGGGGGTTAACAACATGCATGCAATCAATTTTACTGATGCCCGTAAACATTTTGCCGAGACGATGAAGCGCGTCACTGATGATGCTGAACCGGTACGTGTCATGCGCCGTGATGCGCCTGATATAGGTGCTGCAGGTAGAAAGAAGCAGAATCGGATTAACCTTAGCAAT
>N_876
TCCCACCAATGTGACCCAGAAGGTACAGTTTATCGTTGAGCACTTCACCAAAAACGTCGCCCACCGGCTGGATGGCAAGGCCAAGGCGATGGTCGTGACCAGCTCCCGCGCCGCTGCCATTCGCTACAAGAAGGCGTTTGACCGCTATATCGAGCAGCACAGCGAGTACGGCTTTATTCATTCACTGGTGGCCTTCTCCCGGCAAGATA
>N_877
GCTCGCAAGAAGCCTAAAATGATTCATTATGCGGGTGAGAACAAACCATGGAATACCGAAAAAGTCGATTTTTATGACGACTTTATTGAGAACATCGCTAACACTCCATGGGAAATGGAAATCTATAAACGACAGATGTCGTTAGCGGCTTCGATTGGTTTAACCCATAGCGAGCCGCAACAACAAATCTTGTTCCAGACCAAAATCAAGAACGTACTGATGCCTTATGTTAATAAATATGCACCAATAGGCACGCCAAGAAGAAACATGATGACTAAATATTATTACAAAGTACGCCGTGCTATTCTTGGATAATAAAAGAGACAACAGATGAAAAGACGGCAAAAAAATATTAATAGTAA
>N_878
GTTATCAGGGGTAACAAAGATAATATATCCCCGTCAAAATCTCGCGGATGGCCGATAGTGACTGCCATTCCTTCGAATGACGCCATGGCTCGCTCGCTGAACACCTCTTCTGGCATCCGGCGTACGATGACCTTCCCTCTGTCGTTTGGGACAAGCTCAGGCCGCTCTGTGGCGTCGTACTCCTGCTCACCAGTCCTTGCAATCGGGACGTCCTTAAACAGGACAGACCCATCAGCAAGTTGAAAGCGGGTATA
>N_879
TTGCAGGTCAGCGGCGCTGCTGGCGCTATCGTCCGGCAGATGTTGATAGCTGCCGAGCAGCAGCTGCAGGGCGTTATTGGCCTGCGCCAGCTGGCCCTAAACGTGGCGATATCGGCGCGGGTGTTTTCAATCATGCCGCGCGCCTGCTCCAGCGCCAGCACGGTGGTGCTCCCGGTCAGCAGCTGTTTTTCAACGAAGGCGTAAGACTGCTGATAGTTCTGTAAGGTATCGTTGGCCACCTGCAGCTGCGCTGCCGCCAGCCGCTGGTTGAAGTAGCTTTGTGAAACGTTAGCAATCAACAGGATATGCACTGCGCGCCGTGCCTCTTCGCTGGCGAAGAAGTTCTGTCGGTCGGCCTCGCTGAGGTTTTTCAACCGGCCAAAGAAGTCGAGGTCATAGCTGAGATTCAGGCCGGCGGCATAATCGCTGCTGGTGGTGTCGCCTTTAAGCTTGCCGCCATAGGTGGTGCTGCCGTCACCGTTCAATA
>N_880
CAGGCTGATGAAGCTATGCGGATGCGCAGCGGCCGACCATGATAAAACCATGAAAAACGCCGCGCTTGTGCATTGTTTCACTCTGTTCATCTGTTCCTCACGTGAAAAATTCTGTGAACTTCGCCAGCAATCCTGAGTAAAAGCGGACGCTCTTCCCTGCCCACGCCGCGGTCATTGTCTATCCTTAGCA
>N_881
GGGTATTCCTTATCTATCTAATCGTTGATTAATCTGGAACCTGTCCCATTGAACTCTTCGTTCTTCACGCTGGAACAACCAAAAATTCGATGAGCAGGTTCTGCGTTTAGTTGCCGCGCTCTAAAAATGGCGCTTAAGAACCGAATGTATGCCCCGCCAGCACAGGTAAACGTTAAAGTTTTTGCCGCTGTAAAAGTCATATCCTTTGTTGTACTGGTCAGCGAAATATTTTGCTTAGCTATTACTTCAATATTTCCTGACTGAGCCTGTGATATTATATCGCCTTTAGCTACAATAGCTTCTACGCCCTCAGTTTCGGTAAAGATTGATATTTTTTCAGAAGCGGCAAGGGTAATATTTTTCTTGCTCCCAGTTCAACATTTTGCCCTGCAGTCATATAAATATTTTCGCTTGCAACTGCCTGAAGATGACTTCCACTGGCTAAAGCAATACCTTCTGGTGCACTCATCAGTAATACAGCCTGCTTTAGCGCAAGTAACTTCTCTTCCATCAGTGCCTGTTGTTGCTCATATTGCAAAAGCTGTGCTTTTGCCGCTGATGCTGCCTGTGAAAGAGACTCCATTTGACTAACGGCTTGCGTCAACAAGGAATGTACTGCAGCCATATCCAGCACTTTCCCTTGTGCCA
>N_882
GGAACCTATGCGCTGGGTAAGGCGGTGTCCGGCGGGATGCAGGAAACCACCAACTGGGTACGCCAGCGCTACGGCCAGACGTTTGACGCTATCTATGTGCCACCCGGCCTGCGCGTGGCGGTACATATCACCCGCCAACTGCCGATTGACTATGAAGAGCAGGGCCGCAGGGTCAAATACGATGCGGCCGTCGGCCCGCAGCAGCATCTGGATTAAAGGAACGAGGTGAATGATGCCCAGAATATATTTACTGCTGGCCGCGCTATGGCTGGCCGGATGCAGTACGTCAAAAGAGCAATTACA
>N_883
TATCTAGTACTTCGTTCAGTTACGTATTGCTAAGGTTAATCCGATTCTGCTTCTTTCTACCTGCAGCACCTAAAAGAAGAGTTGCTTTTGCTGGGTCTTTACCAGCAGGAATCAGTTTGCTGGAAACTTTTAGAAAGCAGCCTTGGTTAGGGTTTGAGGTTAAAGGTATATATGAAGACTCCTTTTCAGGTACTTATGATTTAGAACTTTATGCTGGAAAAATTTCTGATTTAATAAATGAGGCAAGAAAAGGAACTATTGACCGTATTTACATTGCAATGCATATGAGAGATGAGGTTGCTATAAAAAATATGGTTTCACAATTAACAGATACTACTTGTTCTGTTCTTTATATACCTGATGTATTTACTTTTAATAAGGTGCTGCAGGTAAAAAGAGCAGAAATAGGATTAACCTTAGCAATA
>N_884
TTTGTGGGCACGCTTGAGCCGTTGCGTCTTGCTAAGGTTAATCCGATTCTGCTTCTTTCTACCTGCAGCACCTGTCAGCGCCAATTTTTAATCGGGAATTGTTACGCATTTGAAACAATGTGGTTATTGTTAAATCTCAGCAATGGCGCATTTCTGTGAGATAGTGCACACTAACTTTTTGCCTGTAATTTACGGAATGAATGTTATGCAATGCCATTCATTCCAACATTAATGCATTTCATTCCCCGCTGATGGCAGTTCATGCCTTTCAGGTGCTGCAGTTGAAGAAGCAGAATAGGATAGACCTAAGCAATA
>N_885
GTTTTCCAGCCGCGCCGCTCAATCGACATACGCTTTCATCAGTCCGCCCAGCCACTCCATAAACAGATTTACCCGGCGGGAGAGATTGCGCCGGTGGGTTGAATAGAGCGAGACCGGCAGCGGCTCGGCGCGGTACTGGGGCAGGATACCAATCAGGTCGCCGGCGCGTAACGCCTCGCGCACGCCGGTGCGTCAGCACCTGAATAATCCCCAGCCCGGCGATACAGGCTGCCTGATAGGTTTCCGTACTGTTGACCGTCAATATGCCGCGAGTTACCCAA
>N_886
ATCGTACAGCGGCGTATAGTCGCGGGTGGCAGGCCGCACGCCTTCCCCAGTCAATCCCCTCCTCGGTCACCTGCGGCGGGGTAAATGCCGCGCCCGGCTCGGGGAAAAAAAGCTTGGTATGGTCGTCAAAGCCGTGAGAGGCGAAGCCTTCCAGCGCCTCGCCTCCAGCACGATACGCTGGAACGCCGCTGCCTGCGCGCTCCACGCGCAGCACCGTCAGCTCACGGAAACGCAGCTCATTGCGGACGCGCTTGCGGGTACTTGTCTGCTTTGGTTTTTGTCATCATCGATTGCCTTCGTGAACGGTAAATAGATATATCTAAACTTGATGCAAATGATAATGATTGCCAACTAAAAAGAATGCAAGTCTTTTTTTGATATAGTCAAAACAAACCGCATAGAAGTCCACATCCAGAAAACAATCACATATATATCGATTACCTTAAAAAATGAATCGCAACCAGCATTGCGAACATTCATTTTTTAGATATAAATTAGATATATCAAAAACAGCAGGAGGTAACCATA
>N_887
CTGATGCTGGTCCGTCCGCAGACCCCGGGTCCGCTGCGGTTCGCGGCATTTGCCAGCGGCTGCAGCTACCGCGCGCTGGGAGAACGCTGGCTGGCGGAACAGCAGGCGGCCGTCGAGGTGCATGAGGTCAATTCCTATCACAGCATGCTTGCCTGCGTGGCGTCCGGGCGCTACGCCTGCCTGCTGCCGCAGAGCGTGCTGTCGCTGATGACGCTTCCCGAAAACTGCCTTAGCGAACCGCTGTGCGAGGCGACCACCCAGCTTATCTGGCGCAGCGGCTTGAGCGCCCCCGCCCTGAGCGAGTGGA
>N_888
GTTATTTTTTTTGTGTAACCTACTTCGTTCAGTTACGTATTGCTAAGGTTAATCCGATTCTGCTTCTTTCTACCTGCAGCACCTCTGGGCCTTCGACCCAGCGCTGTGCGGCGATATCCAGCTGCCCGCCGCGCAAAATGCGCCGCTGCCGCTGGACCTGCGCGAGCTTATCGGGCGGATTGCCTGCCGCTATCTGACCCCGGCTGCGTCATCAATCTCGGCACCGGTATTCCCAATGACGTGATTGGCGCCATGATTCACGAGGAACAGCTGGGGAGCAGGTCACCATCACCGTCGAGTCAGATGTACGGCGGGCAGCAGGCGGGTGGCGGCGTGGATTTCGGTATCGGCCGTGATTTGAGCGCGATGATTAGCCACGGAATCAAATGCTCTACTACAACGAGCGCGGGTCGACATCACCTTTATGGGCGCCGGCGAGATGGACCCGCACGGGCACGTCAATGCCACACGGCTCGGCGCATCCTGAGGTGCTGCAGGTAGAAAGAAGCAGAATCGGATTAACCTTAGCAAT
>N_889
GTGTTATCGACAGGTGCAGACAGTGGACGAAGATAATTTTCCAACCAATACCGTGCAGGCTATTCCGTTCTCTGGTGTCGTAACCGTCGACCGTTCACTGGAAGCGAAGCGTATGGCCGCCGGACAGAACATCAACGGGGCCATTCTCATCGTGACGCAGTTCAGA
>N_890
CTGATTCAGGCCAATCCACAGCTTTCACGACAATTACTCGATTAATCTCGCGCGCAGCGGCAAAGGCCAGTAAGGGAGCTTTTGCCGCTGCACCGTAAAAAAAAGTTTGCTATCAGGTGCTGAACGTGCGTTAATGCTCGCAGGTTTGATGTACAGACCACAGAGCAGTCGAATAGAGCAGTCCTTCTAAGGTTATCCAAAGATACCCCCGTAGTGAACTTTCCCTTTATCGCTTTAAATCTGTAGTCCAGACCCCTACGCCGCAAGGCTCACTTATTTTTTTAAAGGTAATTCACTATGTCCGGTAAAATGACTGGTATCGTAAATGGTTCAACGCTGACAAAGGCTTCGGCTTCA
>N_891
CCGGCAGCGGAATAAAGACCAGCAGCGCCGTATCGCCTCCCGGATAAACCAGACGTTCGACGCCGCGGCGGCAGGGCGCCGGAGCGGGCATCGGCGGATTAACCGGGGCGGTAATCAGGCTCAGCTGACGCGCTATCCACTGCGCATCTTCTGCGCA
>N_892
GTTCACCGACCGGGACTGGCTGGACTGTCGGACCATAAAACTGTTCTGCGATGGCGTTCCACATCGCACACAGCGTGGATGAATCAGGATTACGCCGACCGGCCGGGATATCGCGGACGCTCGGTGTTTGGTAGCCGAGGCGACCGAGGAAGCACAAGTTGAGGCGCTACAGCAGATGATTCTGCTGGCTCACCAGCGCGGTTTTCAGGTGGCAGA
>N_893
ATGTTAGCGTTTGAGACCGTCGTATTGCTAAGGTTAATCCGATTCTGCTTCTTTCTACCTGCAGCACCTATCTGATTCAGCTCGCTCACCCGGCGGGTAACGCGGAAGAAGTCCTTCATCATATGCTCAATCGGCTGGTTGCCGTCGCCTTCATAGCCTAGCCGGCGGGCCACGCTGAGCTGGCGGTCGAAAAGCAGACGGTTGTCATAGCGCGTGAGTTCGAGATGCAGCGCGAAACGGATGCGCCACAGCTGATGCAGACACTCATTGAGTTCATTGCGCTCGGCTTCGGTCAGAAAGCCGAAGCCGACCATCTCATCCATTGAGGTGGCGCCGAAATGGCGGCGAGCCACCCACTGTAGCGTATAGGTGCTGCAGGTAGAAAGAAGCAGAATCGGATTAACCTTAGCAAT
>N_894
GGATGTCGTCGATGCTGCAGATATTTACCCACTGGCTCATGCTTTTTCCTCCACCAGAGTAACCGGGATACGCTCATACGGCGTGGCCGGGCGGTGCTGGTCACGTTCGGGCACCACCTGAACGTTCGGGTCGCGCTGGTCGCTGTTGATAAAGTGTTTGAAGCGGGTCTGCGCCGCCGGGTTGTTGACGGTCTCGGTCCACTCGCAGGCGAAGGCGGCGCGCAGGCGAGCCAGCTCTTCTTCCAGATGGTCGTTCAGACCGAGCTTGTCATCGATGATGACA
>N_895
ACCATAAAGCCAAACGGTCGGGCTGATGGATTTCTGCGCATAGGTATACGCCGAGCCGGCAGAAGGGTAACGACGTACCAGCTTGCCATAGCTCAGAGCAGTAAACAGGATAGCGATTAACGCAAAGGCGTAGGCCGTCGGCACGTGACCGTCGGTCATACCAGAGACGATACCAAACGTATCGAACAGCGTCATCGGCTGGTATCAGCAAGGCCCATCATTACAACCGGAACTAACGTAAGCGTTTTACGTAATTCCACGCGAGAGGTATTTGGAGTAGCGTTATGCGACATAGTTATCCCCTTTTACGGTGAACGCCAGCGCGTAAGCAAAAAATTGCCCCATTTCTTTCTATTCCTCAGCGACAACGACTGTCGGTTTTTTAGTAAATATCTATCCGGTACGAAGCCCGGCCTCTTGGTATTGAATGATGTGTCTTTCGACCAAAAAAATAACCGACACTTTAAAAAAAGCATTTTTCAGGCTAGTCTCTGGTTTTCAGGCCGCATATTTTGCAACAAATTCAAGTTTGGACCGACAAGATGTTATGAAGTTCAA
>N_896
GCACTGGCTTTTGCAATTTGCTTGCCAGCTTTGCATTTCCTCGGCTGTCGCCCGCCGCAGGCAGCGTTATAAGGGATAGTGATAGCAATTCGGTTTTTATTTGCCCGGTAAGCAGATTGTGGTATGCCCCCATTAGGGGTACATTCGCACTACAACGGTGCAACATGGTGAAAAAAACAGCGCATGGGTGGCGATTGCTGAAATTGTCAGCAGTCGAACGCAATTCTTTGAATCAGGCTTTGACAAGGCCGGATGGCATCGTTAATATGCGCCCCGTTCACACGATTCCTCTGTAGTTCAGTCGGTAGAACGGCGGACTGTTAATCCGTATGTCACTGGTTCGAGTCCAGTCAGAGGAGCCAATTTTCTGTTTTCATGCTTCCTTGCGAATCCTTATCTGATGTTGATTCAACAGGTTAGTGTGAAAACTCTTCCCGGTGCATTTTGATTTTACCCTACGCATCGGGAAAAATTGGTGGTCAAATCTGGGGTCAGGTTAGTTCGATAATGGAGTGACCCCCATATGTCCCTTACCGACGCAAAAATCCGCACCCTCAAGCCTTCTGATAAACCCTTTAAAGTCTCCGATTCCCACGGTCTGTATCTGCTGGTCAAGCCGGGTGGCTCCCGCCACTGGTATCTCAAATACCGTATTAGCGGTAAAGAATCCCGCATTGCGCTGGGTGCCTATCCAGCCATCTCCCTGTCTGATGCGCGACAGCAACGTGAAGGTATCCGTAAAATGCTGGCGCTGAATATCAACCCGGTACAGCAGCGGGCTGCTGAACGTGGCTCACGAACACCGGAGAAAGTTTTTAAAAACGTGGCGCTGGCGTGGCATAAAAGTAACAGGAAATGGTCGCAGAACACCGCCGACCGTCA
>N_897
TCTTTTGCTGACCTTGGTTCAGTTACGTATTGCTAAGGTTAATCCGATTCTGCTTCTTTCTACCTGCAGCACCTATTGGCTAAAACTTTCTGGAATATATGGGAATTGTGGTGGGTAGAACAAGGGGTAGGGGGAATAGTTGGGGAGTGGATATTGGGGATGGGTGGGGAACGTTGGGTTGTGCTGGGGATGCGGGATTAGTGGGGTGAGAACAAGTTGAGATAAGATTGAGTGGGGTTTGGGGGGATAGAAAGAGGGAAAGGGGAGTGGCTGGCAGGTGGAGTTGGGGTTGTGGGGGTTGTGAGAGGAGGGTTGCTGGTGGCAGTCGCGCTGTGGAACGGCAGCAAAAGGTGACAGGTGCTGCAGGTAGAAAGAAGCAGAATCGGATTAACCTTAGCAAT
>N_898
GTTATCCATTCCTCTTCGTTCAGTTACGTATTGCTAAGGTTAATCCGATTCTGCTTCTTTCTACCTGCAGCACCTGTTTACCGAGCCGATTGAATGTCACTATCAATGCCGTATATTTCATCGTACAGAAACCGTAAACACAGGCATTGGCTGATTTTCAGTGAGTGAATTTAAATAGACTTCTGCCGTTTTCAATGCTTCGGCGATGGTCACATCCATATCAAGGTAACGGTAGGTTCCAAGACAGGTGCTGCAGGTAGAAAGAGAGCAGAATCGGATTAACCTTAGCA
>N_899
GTGGTGGTGCTGGAAGGGGCGCGCATCGGCTTCGGCGCCAGCGGCCGCAACGGCGGTCAGCTGGTCAATTTCCTATAGCCGCGATATCGACGTCATTGAAAAGAACTACGGCCCGGATGCGGCAAAAATGCTCGGCAGCATGATGTTCGAAGGCGGCGATATCATCCGCGAACGCATCCAGCGGTATGGGATTCCAGA
>N_900
AGCTCATCAGAAGACATGGTTTTCAGGACATCCAGAGTCAGTAACGTTTTCATTTTCAGTCTCCTTATCGCCGCCCCGCAGGGCGGCGTCTCCGTTATCAGGCGGCGCAGGCCGGGTTGTTATGGTCGGTGACGTCGCCGGCATCAGCGTCGGTATCGTTCTGACTTGTTGCCAGACTTAACTGAGTTCAGACTTTGCGGCAGGCTGTTTCTGATTGTCAGCACTGGTCATCCATTCCGGAACCCAACGGATTTTTGAGAGGAAGTGCTCTGCATGTTCAGCGGCATCCTTTTTCTTCATCTTCGCGGCGTCCTGTGCTGCGCCAGCCAGTCCGGCCTGAGAGAGTA
>N_901
CTTTGAACGCAGAATTGCCGCAAAGATAAGCAATCGATAAGTAATTTAAGAAATTTGGTTGACGGGGTGGGCGGATTACGGTTTAATGCGCCCCGTTGCCCGGATAGCTCAGTCGGTAGAGCAGGGGATTGAAAATCCCCGTGTCCTTCGTTCGATTCCGAGTCCGGGCACCACTATTTAAAGAACCCGCCCAAAAGGCGGGTTTTTGCTTTTCTGCATCCGGACTCTTCATCGAACTCCGTTCGATTATTCGCCGCACAGCGGCTCACCCCTTCGGGGCCAGCGCGGCAAGCGCGCTGTATTAGAACGCCTGCGGCGTTAGTCCGAGTCCGGGCACCACTATTTAAAGAACCCGCCCAAAAGGCGGGTTTTTGCTTTTCTGCATCCGGACTCTTCATCGAACTCCGTTCGATTATTCGCCGCACAGCGGCTCACCCCTTCGGGGCCAGCGCGGCAAGCGCGCTGTTCAACGCCTGCGGCGTTAGTCCGAGTCCGGGCACCACTATTTAAAGAACCCGCCTAAAAGGCGGGTA
>N_902
ATGATGAAAAGGGTGATGCGCTGAACGGAAGAATGATGGACAACGATATCAATCAGCTTATTGATGCATTGCTAAAAAAGCAGACCAGCCTCGGCCGGGTTTATTTCGCCGGCGAGACGCGCTCGCCTGCTGAGCCGGTGGTGCAGGTGGATTTTCCCGTCTGAATATCCTCCTCGATA
>N_903
CAACCTTAACCTGCCACAGCCTGATGGATTACAGTAGATGTCATTTTCTTCTGTCTGATAAGCAACGGTTATCACTAAAAGCATGGCATTTCAGATTAAATTTCATCAAATTCGCGCCTTCGTCGAAGTAGCCCGGGAAGGCAGTATCCGTGGCGCCAGCCGGGCGCTGGCGGTCTCGCAGCCGGCGCTGACCAAGCGATTAAAGAGCTGGAGGAGGGGCTTTCCGCCCAGCTGTTCCGCAGCCAGA
>N_904
TATGTCATAGCCTTCCGCTCCAAAATTATCGTATTGCTAAGGTTAATCCGATTCTGCTTCTTTCTACCTGCAGCACCTAGCATGCCAAGCCCCCAGCCGACCAGCGGTGTCAGGGTTTCAATGGCGCCAAAAATCAGCCCGGTGCGTACTGCCTCTGAAAATTTGGGTTTATGCAGGGTGGCGCCTTTGCCGATGGAGGCTGCGAAGGCGTCCATGGACATGCCGAAAGCGAGAAGAATGGTAGCGGATAAATTCATGTAGGTGCTGCAGGTAGAAAGAAGCAGAATCGGATTAACCTTAGCAATA
>N_905
TGTGCCTGACGCCTCGAACCGTACGTATTGCTAAGGTTAATCCGATTCTGCTTCTTTCTACCTGCAGCACCTCCACACGGCACCGGCGCCCGGTAAGGTGGCAGCTCCACACGGCACCGGCGCCCGGTAAGGTGGGGCGGATTTCCACACAGCACCGGCGCCCGGCAAGGTGGGCAGATTCCACACGGCACCGGCAGCGTATTGCGCTGGTGGCTCGGCATGAAGCTCAATCCTGTGCACCATGCTATCCCGATTGGGACTCTAACGGCCAACCTGTTAGGCGCCTTTGTGATAGGTGCTGCAGGTAAGAAAGCAGAATCGGATTAACCTTAGCGAT
>N_906
CCTCTTGAGATGTATAAATGACTGACAGGATACTGCCGTCCTGTTAGGCGAAGGCTTCACCCTGATGTGTCTCGGCATGGGCTTTGTGCTGGTGTTCCTGCTGCTGCTCATTTTCGCCATCCGGGGAATGTCCCTCGCCGTCAACCGCCTCTTTTTCCTGAGCCGCCTGCCGCCCCAAACCGGCGCCGGCCGCCGTCGCGCCCGCCGACGATTTCGCCCGCCTGAAGCCGGCGATTGTCGCCGCCATTCACCACCATCGCCGTCTTCACCCTTAATTCACGGAGGAATTCATGACCGTTGCCATTACCGATGTCGTCCTGCGCGACGCCCACCA
>N_907
CTGTTTATCACATTTCTGCCGGCCATTCTGGTACCCATGCTGGAGAGCTACGGCTTTACGGGCGTCACCTTCAGCGATTCAGACGTCATCAGCTCCGTCTGGTCTTCAGGCCACGCCTTTAATAACTGGCTCTTTGTCGCCTTGTTTATTGTGTTTGTCGCCGCACTGGCATGGTTTGTAAACGGTAAATCCGCTAAGCCGAAAGA
>N_908
GTTCACGGGCTCCAGCGGGCGCTTCGGCTTGCAAGACTTCACGCCGTGGAACGGATTACGCGGCTTCTGCTGCTGCGGCGGCGTTTGTTGCGCGGGCGGCTCGGCATAGTTTGGCGTCGAGTTGTCGACCTGCGGCTCGTTGAGCAGGCTGCTCGGGCGCACCAGCGTGATATCCGGCGGCAGGTTATAGACCATCTGCTGCAGCACCCGCACCGTTGTCGGGATGCGGATGGCCAATGGCTATCGCCGAACCGTTGCGCCGCGCCAGA
>N_909
TCGGTCCTTCGGCGCGGTGATGGCGTAGGAATTCGCATTTCAACGCCTGCGCCTGCTGGTTCATTACCGTAACGGTCATCGCGCCGTACGGGCAGGCCACCATCAGCTTTTGCAGCCGATGCAGCGCCGCTGGTCGACCCACCAGACGTCATTGTCGCGCTGAATCGCCCCGAGGGGCAAACGCTGGCGCAGGGCGCACTCGCACTGCCGACAGGCCATCGCCGTCGATATGTCACCGCTTTTCACCACC
>N_910
CTATGCTGCTGGCCTTCGTTCAGTTACGTATTGCTAAGGTTAAAGGTTTATCTAACTTACTTCGTTCAGTTACGTATTGCTAAGGTTAATCCGATTCTGCTTCTTTCTACCTGCAGCACCTGCCTATGCGCTGCTGATTGAGCTCGTTCGCGCCCAGCGCGTGCCGCAATATGAAGGCGAAATTTCCGGCCTGCTGGCGATGTACGACGAAGCCGTTAAACACTTTAAAGAGAAAGAGACCGAGCGTTCAGCATGGACATCGTGGTGCGAGAAAAGCGTGACGCCTGCGGAAGCCGCGCAGGCGTTGGCTGGATAGCGGCTTGGGTCATCAGCTGCCGCGGTAGGTAGAGTATCCGTACTGACTGAGCAGCAGCGGGATATGCAGTTTTTGATTTTGCTTTGTGACATTGAAAATAACCGGAATCACCGGGAAGAACGTATTCATATTTTGGCTTTTAAAATAAGGTGCTGCAGGTCAAGAGAGCAGAATCGGATTAACCTT
>N_911
CTGTCATCTCAATACCTACAATCACTGTATTGCGGTGCTGCAACGTTACTTCACCGGCAATCCATCCGGACTGACGGTAGTGCCGGATTTACAGCCATTACCTGCAACTTGAGCACAAAAGGTTTGTGAAACTGGCTGAAGAGCTGGCTGCCGGCCGCTGACTACGGACAGAGGGCGGGATTTTACATCAAGGGATTGAATGACTGATATGCACACATTTGGAACTATAGTTGCTGCAACATCCCATCCGGTTTCCGTACAGCTGATTAATCAAGAGACGCAGATGTGGGGAAACGTGGCAACCGGGCTTATCACA
>N_912
AGGATATCGATACCATCGGCATTCCTATTCACTGGGGCTATGAGGGCGTGGCGAAAAAAGGCTTTATTGCCAATACCCTGACGCCGTTCGTCGGTGATGCGAATACGCAGACGCCGGAGTTCAAAGCTTTCCTTTGTGAACGTGGAAAAGGTGTAACGGAGACGACTTATGGCTTACCAATCGCAAGATATTATTCGTCGTTCCGCGACTAACGGTTTCACCCCCGCGCCTCAGGCGCGGGACCACCAGCAGGAGGTGGCGAAGCTTATCGACA
>N_913
GGCCTTCTTGTGCCCCAGCATGGCCGCATAAGCGGCAAAGTTCAGCGCATTTCCACCGGGATACATAGTCTGAGTATGAACATATTTATCGACTGAGACGTTATCGCCAATTCCAATCACATTCATCATAATTCCCCTTAGTATTCCACCAGCCCCATATAGCGGCGGGTATCCAATGGATGCTGGCGAATGTCGGCAAGCACAGAACGATATTCACACATGATGCTGTAAAACAGTACC
>N_914
GTTATCTCCTTCTTCGTTCAGTTACGTATTGCTAAGGTTAATCCGATTCTGCTTCTCTTAACAAGCAGCACCTGTCACACCGAGCTTGCGGGTGGTGCGATGGAGCAATCTGACGCGCAGGCGCGATTCCAGCTGCTGAATGAGTTGCGTCACCGTGGTTTTGCTCATATGAAGCGTTTGGGCAGCCTTCGTGAAGCTCCCTGCCTCTACCACCCGAGCAAAGGCGCGCATTCCATCGAAACAATCCATTTCTTATCCTGTCTTTCATCGATTGTTTGGATAGGTGCTGCAGGTAGAAAGAAGCAGAATCGGATTAACCTTAGCAAT
>N_915
CTTTCATGATGGCAACGTCGGCGGCGCTGCGCTGCTGCGTCAGCCTGAACGGCTGGCCCGACGCGATGGGCGGCAGCTGGTCGGTATCCCCGCTGGGCACCGCCCGTCCACCGCCGGCGGCGATGAGGGAGTGGGCTTTTGCCATATCGGCCAGCCCCACCATCGAGCTCTCGTCGAGCAGGAACGGGGTTGG
>N_916
TGTGTTATGTAGCCTTCGTTCAGTTGCGTATTGCTAAGGTTAATCCGATTCTGCTTCTTTCTACCTGCAGCACCTATCGCCATGGTGCTCTCCGCAGTATTTGTCCCGATGGCCTTTTTCGGCGAGCTCAACCGGCGCGATTTTCCTCGTCAGTTTTCAATCACCATCGTCTCCGCCATGGCGCTCTCCGTGCTGGTTGCGCTGGTACTGACGCCGGCGCTCTGCGCCACGTTGTTGAAGCCAGCCTCAGCTGAACACCATAAAAAAGGATTTTTCGGCTGGTTTAACGCCCGCTTCGACCAGAGCGTTAACCACTATACCAACAGCGTCAGCGGTATTTTACGTGGAACAGGTGCTGCAGGTAGAAAGAAGCAGAATCGGATTAACCTTAAGCAATA
>N_917
GTCCTGTACTTCGTTCAGTTACGTATTGCTAAGGTTAATCCGATTCTGCTTCTTTCTACCTGCAGCGCCTCCTGTTTCCTTGAGACTGAATGTATTAAAGGATGATAACTGATGACCAGAGTGTCTATTAGTGAGGCTGCACGGCTGACGGGTCACGCCGGACAACGCTGCACAGGTTAATCAAAACAGGTGAACTGTCCACTTGTAGCGGTGAACGAAATACAAAATCGTGGATGTATCAGAGCTTTTACGTGTTTTCGGACCGTTTGACCAACCGAAGAATGAACACCTTACTCGACAAGTACCTGAACAGCGTGATACAGCGCCTGCTGACCAGAGTGAACATGTCATTCGTCAACTGAAAAGGTGCTGCAGGTAGAAAGAAGCAGAATCGGATTGTTTGA
>N_918
GTGCGCGCCTTTGGTTCGTTACGTATTGCTAAGGTTAATCCGATTCTGCTTCTTTCTACCTGCAGCACCTGTGCTTTAATACCGGGCGAGAAACCGGCAGGCGAATGCGCCGCAGAAGCATGGCGACGAACAGCGCCAGCGCGAAAAGGAGCCCCGGGACATGGGCTAACAGCACGCAATAGCCACACGCTTCGGCATGGTCCAGCGGCATTTCGTGTCCGGTATGCGTGGCGCCGTCTGGCTTCTGCGGAAGAAGAAGGCGTACAAAACCTAGGTGCTGCAGGTAGAAAGAAGCAGAATCGGATTAACCTTAGCAAT
>N_919
GTTATGTGACACCTTGGTTCGTTACGTATTGCTAAGGTTAATCCGATTCTGCTTCTTTCTACCTGCAGCACCTATCCCAGCCTGCTGCTTCATGCCTGTTTCCCTGCAAAAATTTTCCGGTAGACGAATGTAAAAAGCCCCGCAACGTGTTGGGGGCTCATCCGTTCCGGGACGCGAAGAAGCATCCAGCAACGATGCTGATGAATTTACGGTTTTCGGGCCTTTAACTTCGAACTTGACTTTACCGTCAGTCAAAGCGAACAGAGTGTGGTCACGGCCGCAACCAACGTTGGTACCAGCGTGGAATTTAGTACCACGTTGACGAACGATGATGCTACCTGCCAGAACTGCTTCACCGCCGAAACGTTTTACGCCCAGACGTTTAGCTTCTGAATCGCGACCGTTACGAGTCGAGCCGCCAGCCTTTTTATGAGGTGCTGCGGGTAAAAGAAGCAGAAATAGATAACCTTAGCGATAAATTGGCTCTTCCTAATTTCTTCG
>N_920
GTGATAGCGAGTAGGCGTTCATGAATCCCGCAGGGGATGTGATTATTTTAGCAGAACGGCCGCCGTTAGCTGGAAACGACAAGGGCGTAAAAAACATAACAATGCCGACAAATAGTTTTCTCCCATTTTATCGCTTACTATTAATGTGTTTTTATCTTTAATTTAACTATGGAGATAATATCAGCAAAGTGTGTCTTAATGATAAATCGAAAATAATGATGATGTTTTTATTTTATTTCTCCCCATCTGTTTTGTTGTAACCA
>N_921
AATAAATGCCAGCACCGGCCATGCCGGTGCTGTTATTCCTCCGAGCTTATCCCGCATCACCTGCCAGAGTGTTTCCGCATCCTCGTGTAGCCGCTCGCACATGTCGGCCGGGGTATCCATATCCAGCTCATTCAGTTTATCGAGCAATAGCAGCGACTGCTCCTTAATAAATTTAGCCATATTGAGGGCTGTTTTTTCCTGTTTTGTCATGATTCTTTCCTTCCGGGCATGGTGTGCGCCTGTCAGGTATACTGTCTCAAAAATAGCGGGGTGAGACAATGGCGTGGGTGACGGTGAGACAGGCGACGGAACA
>N_922
ATGATGAAAAGGGTGATGCGCTGAACGGAAGAATGATGGACAACGATATCAATCAGCTTATTGATGCATTGCTAAAAAAGCAGACCAGCCTCGGCCGGGTTTATTTCGCCGGCGAGACGCGCTCGCCTGCTGAGCCGGTGGTGCAGGTGGATTTTCCCGTCTGAATATCCTCCTCGATA
>N_923
CTGCCGAAAGTGGACGGTAAGTACATTCAGGTGTGCACATTTACCGTCGGCGGTAACTACGGCGGTACCTGCCTGCGCGGCGATTCGTCGCTGGTGGTGAAAAAAGAGAGCGATATCGAGCCGTTAATCGTTTTGAAAGACAAAGCATGACGTACGAAAA
>N_924
CTGGCCGGCGCCCAGAATAATAATCTTCATCTGCAGTAACCCATTAGTTCCGACGTTTGATTAGCTTAGCGTAAAAGAAGCCATCACCTTCTTCCACGCCCGGCAGATTTTGCTGCCCGGGGCTCGCCGGCGTGCCGGTTGCGTGGAGTTTCTCATCCGGAGTTCGCGCGAGGAAGGCGGCAATTTGCTGACTGTTCTCTTCCGGCAGAATA
>N_925
TTGCCTTTTTCCTGCCGTCAATTCTTGCCCAGTTCCTCGGGGCTGGCGTCTTCGAAACTATTTCGGCATCGCTGGGGCTGAACGCCCTGTTTGCTTTTACCGGTGGGCTGCTCGGTATGCATCTGGCGTGGAAATATCCTTCGCGTCATGTGGCGATAGCCGGCTTCGCCCTGCAGTTTGTGGCGCTGATTGTGCTGGCGCTGGTGGGGCAACCGCACGCGACGGCAGGTATCGTGCTGGCTATCGCGATGCTGGGGCTGTGGCTGTTCGCCGAAGGGTTTGGCCCGGGGGCGCAGCTGATAATCTACCCGGCGCTCTCCTATCCTACTGCCATTCGCGCCACCGGGA
>N_926
GTGTTATCGTGCTCGTTAACTCTCATCTTGTTAAGGTTAATCCGATTCTGCTTCTTTCTACCTGCAGCCTGACGACCTGCTGGACGCAATCCTGTTGCAGGCTGAAGTTCTTGAGCTGAAAGCGGTCCGCAACGGTACTGCGCGCGGCGCGGTCATCGAATCCTTCCTTGATAAAGGTCGTGGTCCGGTAGCTACCGTTCTGGTTCGCGAAGGTACTCTGCACAAGGGCGACATTGTTCTGTGCGGCTTCAGATATATGGCCGTGTGCGCGCGATGCGAGGTGCTGCAGTTAAAGAAGCAGAATCGGATTAACCTTAGCAATACGT
>N_927
ACATAACCTGTACCGGAAATAGTAATTTTCATGAGATTACACTTTAATCAGTTAACTGGATAATGGCGGATAGCCACGAAATTAAATAATGCTGTGGGCGGTTTTACGCTTTTGACCAAGTGGGAAGTAAAAATAAGCCATAAGGTCAATGATACAATTAAAATCGTATGGCTCCCATTATGGGTAATGCATTACTTGAGAAGAGCTAAAATCTCTTCAGTTTTGGCGTTCATTAACGCAGTATCCGCTCTGGACTCAACGTTCAGACGCACCACCGGCTCCGTGTTGGACGTGCGCAGGTTAAAGCGCCACTCAGGGTATTCAATACTGATACCA
>N_928
GACATAGCAGAGCGAGACGAAATGGAGACATAGCAATCTTCCTTGATAACGAGTGACACTGCGCGGCACAGCATCGTTTCTGTGCCCTACAACCTGCGGCTTCCTGCCGTCACTCCACGCTACTGCAAAATAGCGGCAGCGTAAATGATTATTCCGGGCCACCCGGTCAACTGCCGGGATTAACAGCAACTTTTTCGTAAAATTTGCTGCGACAGTTATCTGGAAATA
>N_929
GACTACGGCTTAGGCCGTAACTGCACGTTGTTCGACAAAACCCGTAAGTGGGCATATCGCGCCATCCGTCAGGGCTGAGTATGAGCAGTGGCTGCAAGCCTGCTACGAACGCGCTTGCGCATACAACCTGCAATTTGCACGGCCTCTGGATGAAAATGAGGTAAGAGGGATAAGCAGCAGCGCATTGCTAAATGGACATCAAATAAATTTTCACCTGAAGAATTCAGTAAATTTGTTGATATTACTCATTCCTCTGAAATTCAATAGAAAGAGAGGGAAAAAGTCAGGACAGTCAAGGAGGAAAGGAAGCCTAGAGGAAATAAAACCTTGGGTAGCTATGGGAATAAGCAGGCGGAAGTATTTTTATATAAAAATGGTGAAATAAGATGAAAACCTTCGTAACTCTTTGGACTATAGTTTTTAGCATTTGTCCAGTGATGTGTACTGTTGATATATCTAATTACATTCCGTCTGTTTACACAGTTTTTAGTAAGAATAGACCTCTTGTAACTGGCGCCCTTTCTATTCTTTTGATATCTGTTTTTATTTA
>N_930
GGGGGCGCCGCTGGAGATGCTCCTGCGACCGAAAAATAGCTTTGTACAGACCTTTTTTGGCCGCAGCGAGCTGGGCGTGCGCCTGCTGTCGCTGCGCGAGGTAGGGGACTATTTGCGTCCCGACGAACGGCTGGCGGGCGAGGGGCTGACCGTCACCATGACCCTGCGGGAAGCGCTGTCGCAGTTTGTCGCCCGGCGCTGCGAGACA
>N_931
CTGGCCAAGGCCGAACGGGTTGCCGACGGCGACGGCGAAGTCGCCGACGCGAAGTTTATCAGAGTCAGCAATGGCGATTTGCGTCAGGTGGTCTGGCTTAATCAGCTGCAGCAAGAGCGATATCGCTCTGTTCATCGCTCCCGACCAGTTTGGCATCGAACTCACGGCCATCGTTCAA
>N_932
CTTTACCCAAATACTGCATAGACTCCCCAACTGTTTATAGCAGATTTAAGCTCGAATATGACCACACGTACCCGGCACTCGCGCCTCGGTCAATTGTGGGACATAGCCTATAATTTGCTTTATCATACTCGTCATTCAACAGGGTGCCTAACGCTCGGGCTCGAAACGGGCAGGATTAACACTAGCGTGATAATGTTGAGTAAGTTAGGCTCTGACCGTTTGCAAGCCGCTGTCACAAGATA
>N_933
GTTTTCGGCTTTTACCTGCATGGCCTCTGCCGCATGAAACATAGCACCGGTCAGGCTTCCAGCGCTGAATATCGTAGCCGCTGTACAAGCGGTCAGTGAAATGGCGCAGCAGGCCGGTGCGTCCGAGCGAGTGCTGCATCTTACTGACCGGGCCATTGGAAACCACGCACATCGGGACGCTTACCGCATCCAGCAGA
>N_934
ATTGGCGCGTACTCGATGGTGCTCAGCATATCGGTTTTCAGTTTCTTCAGCAGACGCTGGTCGTCAGCGCTCACATCCGGCAGCTTCGCCACCTTGTGGTCGTGTCGGAGATGCAGAGCATCATGCGACGCAGCTGGCCGCGCTGTTCCGGTTTTAGCGACTCGTAGTTCTCAACGCCGGTCAGCATGGTTTTGACGCGGTCAAGGGCGTTGATGGTGTTCGCCGGATGGCAGTGGAACTCGCCATA
>N_935
TGTTCAGCGTACGGCGAATAAAGCTGGCGCCGCCGTCGCAGGCCACCAGCCAGTCCGCGCGCACCGTCTCCCCGCTCGCCGTCCGGTCCTTTAAGATTTAACGTGACACCGTCACCGGTCTGGCTAAAGGCTTCCACTTCGCGGAAGAGGCAGCGGACCTGCGGGAAACGCTGCAGACCGTGATACATCACCGCATCGACCTGCGGCTGAATGAAGGCGTTGCGCCA
>N_936
TGTTTTGTTCTTCGTTCAGTTGCGTATTGCTAAGGTTAATCCGATTCTGCTTCTTTCTACCTGCAGCACCTGTTCGCTAATGCGCATACCATGGCGAAAGGCCAGCAGAATGAGGCAGTAGTCCCGTTCGCCGGTAAGGCCCCTGACGAGCAGCCTGCATCATGGCCTGAACTTCTTTGGCGGTTGAAAAAACGACGTCGGTTCACAATAGTTGCTCCTGAAAATAGGTATGAATGACCGTCACAGCGAAACCATACGCCATGACGAGAAAGGTACTGTAATGCTAAAACGGTACAGGGTGAAGAAGGTGCTGCAGGTGAGAAAAAGCAGAATCGGATTAACCTTAGCAATACGT
>N_937
CATCACCAGCGTGGCGTTGGTGCCGCCGAAGCCGAAGCTGTTCGACATTACGGTGGTCAGCTTAGCGTCCGTCGGTTTGGTGACGATGTTCAGGCCGGCAGCCTGCTCGTCGAGCTCTTCAACGTTGATGCTCGGCGCGATAAAGCCGTGCTCCAGCATCAGCAGGAGTAAGTGGCTTCCTGTACGCCCGCCGCGCCCAGCGAGTGGCCGGTCATCGCTTTAGTTGCCGAAATAGCCGGGCTGTTGTCGCCGAATACTTCGCGGATGGCGCCCAA
>N_938
GTCGCAGGCGGATAACCTGCCGTCAGGGGAAACCACTCTATATTGATGGGGGTCAGCACAATTTTTAATCGGGAATTGTTACGCATTTCAAACAATGTGGTTATTGTTAAATCTCAGCAATGGCGCATTTCTGTGAGATAGTGCACACTAACTTTTTGCCTGTAATTTACGGAATGAATGTTATGCAATGCCATTCATTCCAACATTAATGCATTTCATTCCCCGCTGATGGCAGTTCATGCCTTTTTCCCCCACTGGATGAGGGGCCTTCGCTATTGTGGCGGCAGTTAATTTATCAGGACAACTGCTATGAACGCTGCAAACCGTCAATCA
>N_939
GTAACGGTCTGGAACAAGAGGGCCTGCCGTTCCCAAATACCGCCAGAGCGATGCGCTGTGGGAGTTTATGCAGGAAAAACAATCACTTGCGTGAGCGCCTCGGCGAGCGTTTCTGCCATGTTTTCCATGCCTGTAAGCATGATGAATTACTGCAGTTTGAGCGTCTTATCACAGAAACCGAAATTGAGTGGATGTTGAAAAACA
>N_940
TCGTACTGTAAAGTCTGCCTTTGGTTCAGTTGCGTATTGCTAAGGTTAATCCGATTCTGCTTCTTTCTCCTGCAGCACCTGTAAACGCGCGTTGGGGACGGTAAACTGTGACCCCGACGGCGGTAAAGCGCAGAACATTCCACTTATAGTGGCGGCAGAGGTTAAATAGTCCTGATGAATATAAGGATATGCATCAGGCCGCTGATTTTGCCGAGATGCGCTTTTTCTGTCGTAAATGGAGGTTGTTATGAGCAGTTCGCTAACAGGTGCTGCGGGTCAAAGAAGCAGAATCGGATTAACCTTAGCAA
>N_941
ATGGCGGAGCGTCACAGGGCAGGGCTGACGCGGGAATCATCGTCGGTTTCCGGGTGCAGCTGGCGCTGGACGGACTGCATCAGGGCGGTCGCTTTGCTGACAATGTCAGACTCCGGCAGCGGCAGAGGAGGGGCGTCGTTCCACACAATCTGTGAACAATCGAAAGGCAGGAACGGCGAATCCTCTTTGGCGGACCAACTGCCCGGCGTGCGGATATTACACATCCCGGTACCGGTCAGCGTATCGCCAATGCGCACATGGGCTTTTTCCAGCTGGCTGACGGTAGTA
>N_942
ATGAGCCGCGATACCGGCAGAGCTATTACGGAATCTGACCACCTGCGTCAGTCGGTGCGTGACATTTTGCTGACCCCGCAAGGGAGCCGGCTTGCGCGCCGGGAGTATGGTTCCCTGCTTTCAGCGCTCATTGACCAGCCGCAAAACCCGGCGCTGCGCCTGCAAATCATGGCTGCGGTGTATGTGGCGCTGCGGCGCTGGGAGCCGCGGCTGCAACTGGACA
>N_943
CTCCAGCGGTTCGTTATAGCTCGGAATATAGATATCGACCGTCGGCCACTTACTCATATCATCCGGCAGCGGAACGATGCCGCGCTTCAGCGGCCAGACCGTCTGCAGATAGTTAAGCAGTAGCATCACCCAGATATAGACTTCCGCCAGAAAGAGTCCCATGCCGAGAATAGCTTCAATGGACGAGTTGAAGTGCAGGA
>N_944
GTTCGGTGCGGTGAAAAATCTGCTGGGGCTCAGCGAGGAGAAGAACGGGCTTATCTATACCCGCCGCGGCGGGTTTATTGATATCGCCCATGTGCGCGATACGGCGGACAACACCTTTTATCTGTTCAATCGTATTGCGCCGACA
>N_945
CTGGCCAAGGCCGAACGGGTTGCCGACGGCGACGGCGAAGTCGCCGACGCGAAGTTTATCAGAGTCAGCAATGGCGATTTGCGTCAGGTGGTCTGGCTTAATCAGCTGCAGCAAGAGCGATATCGCTCTGTTCATCGCTCCCGACCAGTTTGGCATCGAACTCACGGCCATCGTTCAA
>N_946
GTCGGCGGTACATGCGTTTTGTCACGTGCTGCCGAACCTGTGGCACCAGATGAGCGTCATGCTGAGCGCCGCCAGCTGTTTGCAGTGGTTCTGCCGCCTGACCGGCACCACGGAGGTGGCGCTGCTGGCGGAGATTGCCGAGCTAAGCGAGGAGGATAAAGCCAACGCGCCGTTCTA
>N_947
GCGGCAGAGGTTCCCCCCTGCCCTGTGATTTATCGTGCCTTTCCCCCCTGAAGAATGAAATGGCCGCCAATATAGACGGCGCACTGACAGGTCATGTATTCGCAGATTTCATCCATCACCTGCGCAGTGGTCAGTTCCCGCTGACCGGCATCGCGGCGGCGGGCATTAATCAGA
>N_948
CTGATTCAGGCCAATCCACAGCTTTCACGACAATTACTCGATTAATCTCGCGCGCAGCGGCAAAGGCCAGTAAGGGAGCTTTTGCCGCTGCACCGTAAAAAAAAGTTTGCTATCAGGTGCTGAACGTGCGTTAATGCTCGCAGGTTTGATGTACAGACCACAGAGCAGTCGAATAGAGCAGTCCTTCTAAGGTTATCCAAAGATACCCCCGTAGTGAACTTTCCCTTTATCGCTTTAAATCTGTAGTCCAGACCCCTACGCCGCAAGGCTCACTTATTTTTTTAAAGGTAATTCACTATGTCCGGTAAAATGACTGGTATCGTAAATGGTTCAACGCTGACAAAGGCTTCGGCTTCA
>N_949
ATTTTTTGTAACCTACTTTGGTTTGCCGTTGCGTATTGCTAAGGTTAATCCGATTCTGCTTCTTTCTACCTGCAGCACCTAATACCATCATCCCCTGAGCAAATTCAACGATATCGCCGCTCAGACGCTGGTGCGCTTCCCCCAGCGTCTGCATTTGTCGCCGCATCGCCGGGCGGCGCCAGTAATAAAACGGCACCAGCAGAGGGGAAGTCAGCAACATCACCAGCCCCAGCCGCCAGTCTATCCACAATGTCGCCAGCGACGCCGTCAGCGGCGTGACAATGGTGAGCAGCAAAATATTGGCTATCGCAATAACATAATTGAGGTTTTCATCCACGCTGCCCAGCAGCAAGGCAGGTGCTGCAGGTAGAAAGAAGCAGAATCGGATTAACCTTAGCAAT
>N_950
TTATTTTGCCTGTACTTCGTTCAGTTACGTATTGCTAAGGTTAATCCGATTCTGCTTCTTTCTACCTGCAGCACCTATGATGCCGACTATGGCGTGCTGAATGATACTGCCAGAGGGCAATCGAATCCCGAAAAATCAGGGCACTGTTGCAAATAGTCGGTGGTGATAAACTTATCATCCCCTTTTGCTGATGGAGCTGCACATGAACCCATTCAAAGGCCGGCATTTTCAGCGTGACATCATTCTGTCGGCCGTACGCTGGTACTGCAAATACGGCATCAGTTACCGTGAGCTGCAGGAGATGCTGGCTGAACAGGTGCTGCAGGTAGAAAGAAGCAGAATCGGATTAACCTTCACGA
>N_951
ACTTCCCAGTCATCGCTGGTTATTATGCTGATATTAAACGGTGTGAGCAGAGCCAGCAGCGCACTGCAGGTTGCATCGGTCCGTGGCCCAAAAGTATAGGCCAGCACACCACCTGTTTTCGTGTTGTACGCGTACCAGAGCCAGTGCTACCGGGCTTTGCTGCCGACCTCCATTGCTCGTGGAGTTCGCAGATGAGCGCCACATCGGCATA
>N_952
GATGCCCGTGAAGAGCTGATTAAAAAAACAAATGAACAAGGGGGGCGTCATTGTCCCGTCCTTCGGTAATACGGATAAAAAAATGCACGTCGCCACTCGCATCTATAAGAAGAAATAATTACCCTTATCTTTCAAGAGCCATTTCCCTATTTTACGGGGTAATATTTCTTGTTCACGGGAAAATTAAGTTTATTTTTATACTGCCCTGCCTTTTAGCGCCTGACGGAATTCTGTCATCCCCGTGCCGATA
>N_953
GCGCCGTACTATTCGCGCCGCGATGGTGACGGTAGCGAAAGCGAAATAACGCTTGCTGCCTTGCTCAACGGCTGCCTGCGGGTGGCCGTTTTTTGTGTCATCGCTCCCGGCGCGAGATAAAAAAACGGCGGGCCGCAGCCCGCCGTGATATTAATTCCTTCGCTAGCGCTACTCCGCGACA
>N_954
GTTAATGTTTATGTAACCTACTTCGTTCAGTTACGTATTGCTAAGGTTAATCCGATTCTGCTTCTTTCTACCTGCAGCACCTGTCTGCGTCCAGACCACTTCCCAGACCCGGAGGTGATGGCGTCCGCGCCTGCGCCGCTGCCGTAGCTGGAGTGCCAGCCCAGACCCTGCGCTTCCAGCGGCGCGGCTTCCGGCTCGGCGCCGCTGGAAGCGCAGGGTCTGGGCTGGCACTCCAGCTACGGCCGCGGCGCAGGCGCGGACGCCGTGGGCCCTTCCCGGTCTGGAAGTGGTCTGGACGCAGACAGGTGCTGCAGGGTGAGAAAGAAGCAAATCAGATTAACCTTTAACAATGGTGCTTATGTACTAGGTGTGCCTGAGT
>N_955
CTTAGCGCGGCATCTGAATCTGGCTGTGAAACCCCTCCTTGCGTTCTGACAGGAAATAAACAGATTGATTATAAATAAAAAAAATCCACAGAAAAAATGCTTTTTTTGCTATTGAGAATTTTATAGAAATCATCTTAAATATTACCTAAAAAATTGTAACCCCAACTAAATATAAGTCACACCGCCATTTTAAAATAAATTCCACCTGACTTGTTTATTTATATCAGTAGGTTAAAGAAATCAACTTGAACACTACCATTGGAGTGGAGTCAATTTAATTATCTTAAAACGCAGGCCATAATTTTATCCATATTTATCGGTTGCCGTATTGGGTATAAATTACCCATTCATTTATAGACAGGAGATATGTTTATTAGTTTGCAATAGGTTGATTCACCTGCAGTGCCAGTCAGCTAAATGGGTCATCCTCATCCTTTAACTCACCGTCAAAGGGGCGGTCGTGTTGTGCAATGGATTCTTGATGAACATATGGCGAAATAGAAATGGAAAATCCACCTATTCAAATACGTTATTGTTTAATCGCAACACGAAACTCTCGCTATCAATCGGCTTGCTTTTGCTCTTCCCGGCGCTGGTTCAGGAGCGTCACTCTATGACCAGCAAATCTTGCAAGCGCGCCAAGGTAGTA
>N_956
TCGCTTGGCGCCCGTTACGTATTGCTAAGGTTAATCCGATTCTGCTTCTTTCTACCTGCAGCACCTGTTGCCGGCCTTTGAAGCGGGGCTGCTGGACAAAGACTGCGTGGTGGTGGTCCGTCATCAGGGGCCAAAAGCGAACGGGATGCCGAGAATTACATAAACTTATGCCGCCACTTGGTGTATTATTGGACCGCCGTTTCAAAATAGCGCTGGTGACCGATGGCCGACTCTCTGGCGCCTCCGGTAAAGTCCCGTCAGCCATTAACGTCACGCCTGAAGCGTATGATGGCGGCTTGCTGGCGAAAGTGCGCGATGGCAAATGTATTCGCGTGAACGGACAAACGGGGGAACTGACAGGTGCTGCAGGTAGAAAGAAGCAGAATCGGATTAACCTTAGCA
>N_957
GCGGCTGGCGGTGGCGGGCGCTTCGATGGGGGGAATGACGGCGTTGGGCATCATGACGCATCACCCCGAGCTGAACAGCGTCGCCTGTCTGATGGGGTCGGGCTATTTTCGTTCCCTGTCGCAAACCCTGTTCCCCTCGCCTGATTTTGATGTTGATAGCCTCAACGAATGGGATA
>N_958
TTTCATCAGCGTGGATTTACCGGCGCCGTTCTCGCCCATCAGGGCATGCACCGTTCCCGGACGCACGCGCAATGAGACATTATCGAGCGCCTTCACGCCGGGGAAGAACTTACTGATACCTTCGGCTTCAAGA
>N_959
GTTATGTCCTGTTCGTTTCAGTTACGTATTGCTAAGGTTAATCCGATTCTGCTTCTTTCTACCTGCAGCACCTCTGGAAAATAGCGGATTTGGCAAGGTACACGCCGCCGATGGTTCCACCGTATCCCGGCAGGTGGAAAGAGTGGAAAAACCGGAATCCAATTAACCTATAAAAATATTTTTATATTTTTATAAAAGGAAACGTGCATATGAACGACGAAAACAAAATGCCTGTGCCGGATGAAGCGCAGGCATTCCCGGCACACGCTGAGGATGATATTGCCACGCTTGAGCGGGAAGCCCGCGCTAAAAGGGAGGTGCTGCAGGTAGAAAGAAGCAGAATCGGATTAGTTAACCGCTCAA
>N_960
AAACAGCGAAGTCTTCCTCTGATGGGGCTGGTGACCGACCGCGAAGGCCGGGCGGCGGCGGATATTGCCAGCCGGGTAAGCGGCGTATCCCGGGTGACCACCGCCTTTACCTACATTAAATAAAGCTGCAGTTTCCCGGCTGGCGCTGCGCTTAGCCGGGCTACCGCCCCA
>N_961
TGCGTCAGCTGATACTGACACTGACCCCTCAGATGCGCTTGCCACACGGCCAACCAGACCAGAAGCCTTTTCGCCATTTACGCCTGAATTCAGCGCCGCAATGTGCGCAACCAGCATGTTCAGGAAAAGAGCCCGGATAGAGATATCTTTTACCGGGCTGCTGTCCGTGTTATTAGAGTAAATCGTTGCCTCCGTGAAGTACGCATTAAGTAGCGTTTCACTTACGGCATCGAACTCCGGATAACA
>N_962
ACCCGGACGAGCTCCGGAAAGCAGCCAAAACCTTCAATAACATCCCCGTGCTCAGCAAGCACATCCCCGATTTTCCCACCGACCCGCCCAATGAATTTCGTGTTGGCGTGACGCACTCCAATGCGGAGTTTGACGGCACGTATCTCACGGTTGGTATGTCGATATGGGATAACAGCGCGATTGCTGGAATTGAGAGCGAGAGCCGCGAGAGCTATCTGCATCGTACAAGTACGTCGCAGACATGACCCCGGGTGTCACCCCTGACGGCGAGCCTTATGACGGCGTTATGCGTGACATTTTCGGAAACCACGAAGCGCTGGTCCCTGACGGCCGCGCAGGGCCAGATGTACTGGTCGCAGATTCATTACCACCGGAGCTTAATCACATGCGTAAACATAAGGTAGCGGCAATCCGCGCCACCCTTAAGCCACTTCTGGCGCAGGATGCAATACTGGAGGCAGAAGTCCGCAAAGCTCTTCTGGCTCTTGATGAAGCCGAAAAGGAAGACGAAAAAGAAAACAAACCCGCCGACGACGAAGACGACGACGAGAAGGACAAGAAAAAAACGGCGGACGATGAGGACGACGACA
>N_963
GTGCCTTAACATTTTTTCTATGTACTGAACGAAGGGATAATTTTGAGACAAGGATACAATTATATGAAAGTGAATTATCTGGCACCGTTATTATGTATTGGCGTGTTGGCGCTGACCGGTTGTAACAAGATACCAAAGAAACCCTCCGAAAGTAATTTCAAAGAAGCCGCACAGCAGTATCTGGATACTGTATACCCGGCATGTTATATCAAAGCTAATTTCCCTTACAAAACAGATGGTTTCAACATTAACAACATGCCAGAAATATTGCATGCAATGGCAGAAAAAGGGTTGTTAACTGAAACAGAATTATCA
>N_964
AGCACGTAGCTGAGCGTGCCGCCATGGGGATTGTTGCCAAACCCTTAGATGCAACCCAAATGGCCGCGCTGGTAGAACTGCTGAAAAACCCGCCTGCGGGCGAAGAAGAATTCCTGTTAGACCTGCTGATTAACCGTGTACCGCCGGGCGTCGACGAAGCCGCCTATGTTAAAA
>N_965
GACGAAGGCCGTGCTGGTGAGAACGTAGGTGTTCTGCTGCGTGGTATCAAACGTGAAGAAATCGAACGTGGTCAGGTACTGGCTAAGCCGGGCACCATCAACCCGCACACCAAGTTCGAATCTGAAGTGTACATCCTGTCCAAAGACGAAGGCGGCCGTCACACTCCGTTCTTCAAAGGCTACCGTCCGCAGTTCTACTTCCGTACA
>N_966
GGGTGCGCTTTTCCACTTCATCCAGCAGGATGACGGAATAAGGACGACGGCGCACCGCCTCGGTCAGGTAACCTCCCTCTTCATAGCCGACGTATCCGGAGGCGCGCCGACCAGACGCGAGACGGAGTGTTTCTCCATAAACTCGGACATATCGATACGCACCATCGCGTCGTCGCTGTCGAACATAAAGTTAGCCAGCGTTTTACACAA
>N_967
GAATCGCCAGTGGTAAACGCCTCAACATTCTCACCTACGGCCTGCACAACGCCAGCCGCTTCATAACCAAGACGTGCCGGAAATTCCGGCTCAATAACATATTGGCCGTTGCGGTACATGATTTCTGCACGATTAAGACCGATAGCCTGCACGCGAATCTGAACTTCACCCGCTGCTGGTGCGGGCACCTCCATATCGACAATTTCCAAAACTTCCGGACCACCGGTGCGGTTAAAGGTAACAACTTTAGACATATTCAGCTCTCGTCAGTTATCAGCACATCTTTCGAATATTGTTGAAGACATGCCCGGTTTATTTACTGACAATCTACGCTGCTATAAACGTACCAAAAATAGCTGACAGGGAACTTCAGTATTAATTATCTGTTAACAAA
>N_968
GGGCAACATGCCGCAAATCCGCACCATCGTCGATGAAGAGCTGGAGAGCGTGTGGACCGGCAAGAAAACCCCGCAGCAGGCGCTGGATTCCGCCGTGCAGCGCGGGAACCAGCTGCTGCGTCGCTTCGAGCAAGCGACCAAATCGTAATCTGTAACTTGCCCGGTGGCGCTGCGCTTACCGGGCCTACGATGTA
>N_969
ACTTTATCGCCCATACCCATCACTGGCAGCCGAGCGGCGGCGACGCCGCCTGCGTTTGGCTGAGCGATACCGGCGAGCAGGTGAATTTACTGGTGGTGGAGCCGGGCGATAACGCCGCGCTCTGTCTGTTGGCTCAGCCGGGTCTCACCCTTGCCGGCCGCGTCATGCAGCTGGGCGATGTCATAAAAATCATGAATGACAGACA
>N_970
GCCTCTCTGGCGAACCATTTGGTTTTAAAGATACGCATTGCTGACATCCTGTCGTTAAAAGTATAGCACATAGTGCTATATTAAATTCTCCTGAGATTTGTTAAAGCGATAGCAAGCATCGTTTTTTTAAACATGCGAGCAGCTACGCATCCTCTTATGAAAAGCGAGAAGAGTTGCGAAAACGTTAAGTACGTCACATACAAAATGTTACACTGCGCAGCTTTCCGA
>N_971
GTTATGTTAGCATATTTACTTCGTTCAGTTGCGTATTGCTAAGGTTAATCCGATTCTGCTTCTTTCTACCTGCAGCACCTGAAACTACCGAACTGCATACAAAATTAGTTGAATGGGAAAAAGACAGAAGATTTGTCGTATCTCGCGTACTGAAACCAGAAAAAGAAAGAGCACAATTATCACTTTTAGAAGGTTCCGAATACGACTACTTTTTCTTTGTAACAAATACTACCTTGCTTTCTGAAAAAGTAGTTATATACTATGAAAAGCGTGGTAATGCTGAAAACTATATCAAAGAAGCCAAATACGACATGAGGTGCTGCAGATAGAAAGAAGCAGAATCGGATTAACCTTAGCAAT
>N_972
TTGTACGTGCCGCCAACGACGGTAACTTCCCGAAAGTGTATGGCGAAGTTGATAACAACGGTATTCCGAAAAAAGGCCTGCTGCTGGCCGCAGTGAAAATGACCGCGCTGATGGTGCTGATTACCCTGATGAACTCCGCCGGTGGTAAAGCCTCTGACCTGTTCGGCGAACTGACCGGTATCGCGGTACTGCTGACCATGCTGCCTTACTTCTACTCCTGTGTTGACCTGATTCGTTTCGAAGGCATCAACATCCGTAACTTCGTTAGCCTGATTTGTTCGGTACTGGGTTGCGTGTTCTGCTTCATCGCGCTGATGGGCGCAAGCTCCTTCGAACTGGCCGGCACCTTCATCGTTAGCCTGATTATCCTGATGTTCTACGGTCGCAAAATGCACAGCAGCCAGAACGAACACATACGGATAACAACACCACCGCTAACGCGCACTAATCAGCAACCCGTTTTCCTGAGGCTCCTTCCATCACCTGTCATCACGCGACGGGAGGGGCTTTCACATCTGGAGATTTGACTATGAACGTTATTGCAATCATGAATCACATGGGGGTTTACTTCAAAGAAGAACCCATCCGTGAACTGCATCGTGCT
>N_973
GTGCGTAGGTTGTCCATCATGGTGTAACAACGCTCCGCTGTAGATGACTTTAGCTCGCGCAGCATAGCACGTGATGGCCGCCGCGCGTGAGGACGTATTTTGACAAGAAAACAGGGTGATTGTCAGCCCACAAGTGGCGATAAACACACATAAAGTGGTCTGAAAAGACAATAAAAAAGGCACATCTCACGATA
>N_974
TTTGCCTGTACTTCGTTCAGTTACGTATTGCTAAGGTTAATCCGATTCTGCTTCTTTCTACCTGCAGCACCTATCGAAGTTGTGGTAATCGTCTTCGATTTCCGGGCCCGTCGCCACGGTAAAGCCGAGCTCACCGAAGAAACTTTCAATACGGTCGATGGTGACGTAACCGGATGCAGGCCGCCGTTTTCAATGCGGCGACCCGGCAGCGAGACGTCAATGGTCTCTGCGGCCAGACGCGCATTCAGCGCTGCGCCTTCCAGTTCAGCTTTACGCGCGTTCAGCGCCTAGGTGCTGCAGGTAGAAAGAAGCAGAATCGGATTAACCTTCACGATG
>N_975
GTAACCGGCTCAAAAAACGAGCGTACCAGCACTGCGAAATACGTCATCTTTTCGCTAAAAAGCGTTAACTAACCGTCATTAAATTGCAGCATTTTGCTTACAAAAAGCAGTGTGAGTTCAATCTGAATCATTCATTGGTGAATGCAAACAAGAGCATGATGATAGCGAGATAAACAATAGGGGCTAAGAATATTAAATATGCAGCTTTAGTGGCAGGGTTGCAGCATTGTTTTGAACGGGCCGTCCATATTCACAATTTTAACAAAAACAGCTTTTGATAAAGTCCATACGCAATATACCAAAATCGGCGCCATTTCCTCTACTGGTCAAACCGCATCCAACGATGCCCGTGAAGAGCTGATTAAAAAAACAAATGAACAAGGGGGGCGTCATTGTCCCGTCCTTCGGTAATACGGATAAAAAAATGCACGTCGCCACTCGCATCTATAAGAAGAAATAATTACCCTTATCTTTCAAGAGCCATTTCCCTATTTTACGGGGTAATATTTCTTGTTCACGGGAAAATTAAGTTTATTTTTATACTGCCCTGCCTTTTAGCGCCTGACGGAATTCTGTCATCCCCGTGCCGATTTCCCGCCCTAAGGCTGTAGCCACATCAAGGTTACTTGCCTTCTTTTGCGTCAAGTACAATCCGCACGCTATACGCTATGCTTTAACGGAAACTGAAAACGTAGTTCGCTTATAAGGAAATCATCATGCGCTACAAACTTTTTGCTGTACTTCTCCCTTGCGCGCTGGCGCTCAGCGCCTGA
>N_976
TATGCTAACCCTCTTCGTTCAGTTACGTATTGCTAAGGTTAATCCGATTCTGCTTCTTTCTACCTGCAGCACCTGTCAGGAAAACTCTCAATTCATCACTGTGGTAGATGCAATTTCCCCATCCTGTGCGATAATAATCGGGTAGATGCTCATTCCATCTCTTATGTTCGCCTTCGTGCCTCATAAACTCCGGAATGATGCAGAGCCGTTCTTACGGTGCTTATCGTCCACTGACAGATGTCAGGTGCTGCGGGTCAAGAACAGGAATCGGATAACGCCGCAGTGCT
>N_977
ATGTTTTTGGCCTCCTTACTCGTTCAGTTACATATGCTCAGGTTAATCCGATTCTGCTTCTTTCTACCTGCAGCACCTATTGATATCCAGCCGCTGCGCCGCCGTAACCTGCCAGCCGTCATCCCGCGAGGTGGGGGCATAATCAATACATAGCGCGGAGGCAGGCATTGCCAGCTGCTGGCTCATGGCGCTGGCTACCCACGTCGCTCCACCGCTGCCCGCAGGGCAAACTGGGGATACGGAAGACGCTTTTGCAGTGTGAGGTGCTGCAGGTAGAAAGACAGAATCGGATTAACCTTAGCAAT
>N_978
GTCCGCCGCAAATCCGTCTTAAGGCTGGAAATTCGGCCCGATGACATCAATGGCATCAGTGCAGATGCAGTCTACGCCCCAGCCCACTGCGGCGGCGCGCTGGCGTTATTAAGCCCCGTGTACACCAGAATGTGCAGGCCGCCTGTCAGGCTCGCCACCCGCGCCGCATCCAGCAGTTTGTGATTGAGGTGAATCGACACGCAGCCCAACCGGGTGGTCAATTCGCGCGCCCCAGAGTGCATCGCGCCACTCATCCAGCAGCAGCCCGCGCCGCTGGGCGCGGCTTGCTGCGCCGCCTCCAGA
>N_979
TCTCCGACTGGCTGGTCAGCAATATGCAGGACCCGCTGGCGCGCGTGGAGGACGTCGGCAGCCTGCAGGTATTCGGCGCCGAATACGCGATGCGCGTCTGGATGGACCCAACCAAACTCGCCTCCTACTCGCTGATGCCTTCCGACGTCCAGTCGGCGATTGAGGCGCAGAACGTGCAGGTCTCCGCCGGTAAAATCGGCGCGCTACCGTCGTCCAATA
>N_980
TGTCGTTATTATTCATTTTCAGCGTAAAGGGACAGCGGCGTCGTTAATGTGAAGCTTCCCAGATTAAAAAAGAAGTTTTAATGGTCACTATGGTTTTTATGGTTTTTATTCGCTGAACTGCCCGGGAGTGATATATCTCTGATTTATGACTGTGGTTTTTATGGTTTTTATTTCCCGCCGGCCGCCTATTTCCGCCGCGACCGCTGGCGGCAGCCCGCGCCTGCGCCGCTAATCACAACTTTCCCTTAACATTTACGTCACGTGACAGAAAAATGATAGAGTGCCGCTATGGTTAATACGTCGTCCGGGGCCTATGAAATTATCTTTTCAATATAAGCTGTTTATTTCTCTGGTCGCTTTTTTCTCGGTCCTTTTTATCGCGCTGGGCATTTATTATTATTTTGACGCCAGCCGCCAA
>N_981
TTATCGTCCTTCGGCCGGTACGTATTGCTAAGGTTAATCCGATTCTGCTTCTTTCTACCTGCAGCACCTGTTATGGTCAGCGTCGGTGCAGGCGCGTTGCGGTCGCTCCAGTCGATGGAGGAACCGGCGCGGTCAACGTCAAATCCCAGCCAGAACATGGCGTGAGGCTGATTGAACTGGATATATTTCGCCAGAATAGCGCGTTCCTTACCGGCGATACGGACACCAAAGTGCAGATGGTGTGCCGGTAGAAAGAAGCAGAATCGGATTAACCTTAGCAAT
>N_982
CTGTCCGGCTCATCAAGACTGGCGAGGGGAGAAATTGTCAACCGGGGCTTCGGGCCAGAAACATCGAGTTCGACAGCCTCATTTTCGCAAAGACGTGCAGCAACCTGTCTGTAACGACTATCAAGCTGATGACCCAGAGATTTTATTGCTTCCTGCGGGTCTGTCGGGTGCCCCAAAGAACGATAAACCTTAATCCGGTTTGCCTGCCAGTCAGCACCCTGTAGTAATCTTGCACGAGGAA
>N_983
CGTCTTCTGCATCTACTTCGTTCAGTTACGTATTGCTAAGGTTAATCCGATTCTGCTTCTTTCTACCTGCAGCACCTGTTAGCTCTTTCTCCGACAGGGCAGTCAGTTCCTGACCGTCAACCTGTACGCTGCCCTCGGTCGGGCGCTCCAGCAGGTTCACGCAGCGAATCAGCGTACTTTTACCGGCGCCGGAGGCACCGATGACGCCGTAAATCTGTCCGGCAGGGACATGCAGGCTGACGTTAGGTGCTGCAGGTAGAAAGAAGCAGAATCGGATTAACCTTTACTAAGCAA
>N_984
ACCGTCAACAACCGTCAGGTTGACTGGACTCAGCTGGACCACATAATTAATGCGGCGATTGCCGCGCTGCCGCAGCTGGCGGGCATTAAAGACGCCGCGCCGGATGCGACCTTCCGCATCCGCGGCCAGAAGCTGGCGCGTGAACCGCACCGCTACAGCGGCCGCACGGCGATGCGCGCTAACATCAGCGTGCACGAGCCGCGTCA
>N_985
TTATGCGTGCCTTCGTTCAGTTACGTACTGCTAAGGTTAATCCGATTCTGCTTCTTTTCTATTGCAGCACCTATTAATCTTCTGATGCATTTTACCCTGATATATATAAATAAGCTCGATAAAGCCATGAGAATGCAACGGAATTTTAGTAAATCGGGTCTGCTTTTTCAATATCAATGTAGTTGTCTTTGAAAAACCTTCGCTCCATATGGCTTTTGAATTTATGACACAGTTGATAGTTAGCGCGAAGCAGTTCGAGTTCTCTATCGGTATAAGCCAGTAGCTTTTCATGAATATCATGGTGTAACATAAAAGTACCTAACTGGAGCGAACGTTTGGGTATAGGTGCTAAGATAAAGAAGCAGAATCGGATTAACCTTAGCAAT
>N_986
AGCGGTAAATACGTCCCGGGTTCGGCGCTTCCGGCCGAAGCGGAACTCTGTGAGGAGTTTGAAACCTCGCGCAACATCATTCGTGAAGTGTTTCGTTCCCTGATGGCGAAGCGGCTGATTGAAATGAAGCGCTATCGCGGCGCGTTTGTCGCTCCAGAAACCAGA
>N_987
GGTTATCTAACGCTCACTTCGTTCAGTTACGTATTGCTAAGGTTAATCCGATTCTGCTTCTTTCTACCTGCAGCACCTGTTCGTACTTTTCCACCAGAAGATTAACGGCGTCGACCAGTGTGATGCCTGCGTTGATATGTTCCTGAATAACGGTTTCATCGCTGAACGGCGTGTCATTCAGGGTAAGGCCATAATGTTGCTCCAGCAGACGGGTAAGCAGCATCTGCCAGACCGTCACGGGAGACGGGCACGGCTTAGCCGCCCGCTGAATTGTTGCAGGTAAGGTTTTCATTTTTTCTAGGTGCTGCAGGTAGAAAGAAGCAGAATCGGATTAACCTTTCACAATACGT
>N_988
GTTCGCGATACGGGCAACGGTATCAATCCCGCCGTGGTCGCCCGCGTGGAAGCCGATGAGATGCCGGGTAACAAAATCGGCCTGCTCAATGTGCATCATCGGGTGAAACTTCTCTACGGCGAGGGTTTGCATATCCGCAATCTGACGCCGGGAACCGAAATCGCCTTTTATGTCCCCAATAACTCTACGCCGCAGGCGCTGACGGAGTCGCTGTTGTCATGAGCGGAGAAAAGATGAAAGTTATCATA
>N_989
GTGTAGGATGGCGGAAAGCTTTACGACGACTAATGGTTTTTTCGACAATAAAAATTATCCACGCGGGTTCTTCCGTCACGGTGATTTCACCATCAAAGAGGCGCAACTGCTGGAACGTCATGGTTATGCCTTTAACGAACTGGAACTGGGTAAGCGCGAACCTGTTACCGAAGATGAAAAACAATTTGTCTCGGTGTGCCGTGGTGAACGTGAGCCGGTGACGGAAGCAGAACA
>N_990
TATGCCCTGTACTTCGTTCAGTTACGTATTGCTAAGGTTAATCCGATTCTGCTTCTTCTACCTGCAGCACCTATTTCGACCAGCAGACGCCCGACAGCCAGCTTGCCGACTTTATCAGCCTCGCTAAAACGGCCGGTATGGTGTCGCAAAAACCTGACGCTGCAAGCGGCAGAAACGTGGCTCGACAACATCGCGCATCTGCTGCGTTTACTGACTGAGCATACGCCGGGCGAAAGCGTTCCGGTCCCCTGTCTCATGGTGTATGCCGCCGGGAGACCCGCGCGCTGGACGCCAGCAGAAACCGAGTGGCAGGGCTGGATAAACAACGCCGACGACGCTGTGATTGAAGCCAGCCACTGGCAAATCATGATGGAAGCCCCCCACGTTCAGGCTTGTGCGCAACACATTACGCGCTGGCTTTGCGCAACCTCAATGCAACCGGAGAACACGTTATAGGTGCTGCAGGTAGAAAGAAGCAGAATCGGATTAACCTTAGCAAT
>N_991
AGTTGCTGGTATATCCAGCGCCCTCTTTTTTTCAGCGCAGACAACAGCTCGTGCTCCGGTGTTTCTGGAGGTACAGAGACAATAACCCGGCAGTCCGGATGCACCTTGATGAGCACCCTGCCCTTTACGACCTGACGCGGAACACACTGTACGACGATGACCTCATCACCATAGACAATGCGTAACGCTTTCATTGATGGCGATA
>N_992
TCATGCACCGGGCGACAATCCTCGGCGATAAGCCGTATTACCGGGCGGGGTAAGGCTTGTAGCCGGTTAAGGCATCAGCCGCGAGCCGCGGAGAACGTTCCGCTGCTTTCCCGGAGGCGGCGCCTGACGCGCCTTTTCCGGGCTACCGAATCGTCGGAAACGGTGAACCATAGCCCGGCTAAGGCGCAACGCGCGCCGCAAGCCGGGAAAAAGCGTTTATA
>N_993
GTCACCGCCGGGATGACCGGCTTTCGTCAGGAGCTGTTTGGTCCGGTAGCAACCCTGACCACCGCTCGCGACGCTGACCATGCACTGGCCCTCGCCAACGACAGCGAGTTTGGCCTGTCCGCCACGGTCTATACCACCGACGAGGCGCAGGCCCAGCGCTTTGCCCGCGAGCTGGAGTGA
>N_994
GCGTCGCTTTGACAATCGTCACCAGCCCGTTAATCGCGCCATAGCCCAGCACAAACCCGGCTGCGCATCCGGCAAAGGTCGTGCTGCTCAATCCAAGGAGAAAACAGAGCGGCATGGCGAGCGCAGTAAAACGCGTTAGCGTGAGTGAGGTGACCCGGGGACCGGCCAGCACTTCCCCCAGCCGGGCGCCGGTCTGGCCGAATCCCCACAGCATACCGACGGCAACCGGCAGACCAAAGTGGCTGATAAACA
>N_995
TGTTATCTAACTTACTTCGTTCAGTTACGTATTGCTAAGGTTAATCCGATTCTGCTTCTTTACCTGCAGCACCTATGGATTTCCATTCTGCAACTGCAGCTTCGCGGTTTCCGCCAAGTGACGCCCAAAAGTCGCCAACAGATTTCTCGGTGGCAGCTCTCATCGTGTCAGACAGCACTCCTCCGTCGATGTTGAGGCTGCTGCTCATTGAAAGCTGAGAAGCCTGACCACCTGTTTTACTGAACGCATTAGTTTCAGAATTACTGATAGACTGAGCATATTAGGTGCTGCAGGTCAAGAAGCAGAATCGGATTAACCTTAGCAA
>N_996
CTACTGGACGTGGCGCTGGCCCCGGATTTCGCCCAGTCGCGGCGGGTGTGGCTGAGCTATGCGGAAAGCGACGCCAGCGGTAAGGCGGGCGCCGCGGTGGGCTATCGGGCGGTTGAGCGAGGATGCCACGCAGCTGACGAACTTTACCGTGGTCTTTCGCCAGCAGCCGGAACCTCCCGTCGGCAATCATTTTGGCGGCAGGCTGGTGTTCGACGGCAAAGGATATA
>N_997
AAGCGCCGCCATAACGCATAATAAATGTGACAAATTGCATCAGGCTCATCGGCCGAGGGGTTAGAAGGATGAAACCATTTCGTTTAGCGGCGCTATCACTGGCGCTCCTTACCGCATTTTCATTAACCGGGTGTGATGACAGCGGTACACCGCAGGCCTCGGCCCCGGCGCCAGCCGCGGATAGCAA
>N_998
TTTTTTATTTTTGGTTCTTCGTTCAGTTACGTATTGCTAAGGTTAATCCGATTCTGCTTCTTTCTACCTGCAGCACCTTACCTTCTTCAGCAAGTGCAGGTCAATAAAAGGACCTTTCTTGAGAGAACGTGGCATGGCTTATCCTCTAAAATTATTTGCTACGGCGACGTACGATGAATTTATCAGTACGCTTGTTGCTGCGGGTCTTCTTACCTTTGGTCTGCAGGCCCCACAGGGGATACCGGGTGCTTACCAAAGTTACGACCTTCACCACCACCATGTGGGAGGTGCTGCAGGTAAGAGAGCAGAATCGGATTAACCTTAGCAATAC
>N_999
CCTGCTGCTGGCTAATCACATCCAGTGCCGTCGTCGGTTCATCAGCAACCAGCAGGCGATTATTCCCCAGCAACGCCAGCGCGATGCAAATCCGCTGACGCTGCCCACCCGGAAAGCTCTGCCGGGTAGCGGGAGAGCAATTTGAGGGATATCGCTGAGCTGTAGCGCATCCAGCAAAGAGCCCAGCATCGCGTTATCACCTGTTTTCAACGCCAGAGCAAGCTGTCGCCCCACCGGCATCAGCGGGTTCAGCGCGGTGGAAGAGTCCTGAAAGATGGCGGATACCAGCGCATGCTGAGGGCGCCGGGTGGGATGAAGGCCAACGACATCCGCACCGTTTATACGAATGCTTCCTTGTAATAACAGCCCGGCAGACAATGTACCTATAATGGCTTTTGCCGTCAGAGACTTACCTGACCCTGATGAGCCGATAATACAGACCCGCTCGCCTTGTTGGAGCCGAAAGCTGACATCGCTAACCAGAGCAGAATGGCCCGTAGAAATGCTGACGCTTTTAACATCAA
>N_1000
GCGTCCCACGCTGTGCGTGGTATCGTTATGCCGACCATGGTTCATGGTGTAATTTGCCGAGAGCGTCTCGCCAAGCGGAATACTTAACGTCAGGGAGACGACCGTATCGCTGGCCGGCCGGTTATTGCTGCTGTCATCGGTGCTTTGCACATTGCGGTTATAGGAATAGTTAATAAAGTAGGAGGCCTTGCCAATCGACCCGCTATAGCCCACGCCCACCGATTCCATACGCGAACTGTCCCAGTAGGTCTCATTGACCAACGAAAGCGAGAGCGAACCATAGCCAAACAGCGTCTGCGACAACGATGCGTCAAACCGGCCTTTCGTTCTGCCGTTCTGCGTACAGCAGTCGCGCTGTGTGGAAGAGTTATCGACAAAGTCCTGAAACGAATAATATCA
>N_1001
TATGTACTTCGTTCAGTTACGTATTGCTAAGGTTAATCCGATTCTGCTTCTTTCTACCTGCAGCACCTCCCGGGTTAATGCGGCAATATGAAGGAAGTTTAGCAGGGGGCGGTCTGAAAGAATATGGTCGTGTCAGTCAGGCTGATGAAGCAGAAAGTCGGTAAAAAAGGGCTTACGGCATCCATTTTACGTCAAAACATATGCCATGCAGTTGCGTGCATAGGCATGCATTAGGATAAAATTTATCGGGCGCGTTTCCGGCAGTTTTCCGGGGGGGTTGTTGCCTGTTTTATCCCGTAGCCGCCGGAAACGCCCTGACCGTCTGAGCGGTGCGCGTAATGACGCGTTATGGTAAATCCACTTACTGTCTGCCTTCATAGCCATCGAGATAAACAGCTGAAATGGTGTCAGCCAGTAGCCTTGATAGGTGCTGCAGGTACAAAGACAGAATCGGATTAACCTTAGCAAT
>N_1002
GTCAAAAACAGGGAGCCAAACGTCGGCAGCGCGTCGAAAAATGTAAAGCAACGTTTTAATAAGTAACAGTAGAAACATTTTTGGAAATTATAAGAAACTGAATGAATAGGCCCCTTTAATAATTAATGACTGCTCTGTTCAGTTTCTGTTTAA
>N_1003
TCTTATCTGTTCTTCGTTCAGTTACGTATTGCTAAGGTTAATCCGATTCTGCTTCTTTCTACCTGCAGCACCTCAACTTCCACAAACGCTTTCGCGTCCGGGCTCGGCGTACGATAAGAAAAATACCAACCATCGGGGAACGTACGATGTGACCACTGATTTCCGCTTTCGCCGGCGCTTCAGCCGCAGCAGCTGGTGCGGCAGTCGCGGCGGCAGGCGCCTGAGGCTGCATCATCGGCGCAGCATAAGCCTGCTGCATAACCGGATAGGTGCTGCAGGATAAAGAAGCAGAATCGGATTAACCTTAGC
>N_1004
TTTTTTTTTAAGTCTCTTCGATTTTTCAGTTACGTATTGCTAAGGTTAATCCGATTCTGCTTCTTTCTACCTGCAGCACCTACTAAAAAAGATAGCGACTTTTATCACTTTTTAGCAAAGTTGCACTGGACAAAAGGTACCACAATTGGTGTACTGATACCCGACACAGCATTAGTGTCGATTTTTCATATAAAGGTAATTTTGATGTCTAAGATTAAAGGTAACGTTAAGTGGTTTAATGAGTCCAAAGGATTCGGTTTCATTACTCCGGAAGATGGCAGCAAAGATGTATTCGTACACTTCTCTGCAATCCAGTCCAACGGTTTCAAAACTCTGGCTGAAGGTCAGCGCGTAGAGTTCGAAATCACTAACGGTGCCAAAGGCCCTTCTGCTGCAAACGTCATCGCTCTGTAAGCAACGCGTCAGTAGAATATAAAAACCCGCTAATAAGCGGGTTTTTTTGCCTGTCTCCTTCGCTTTTAGCGGCTGGCCGCCTGCGAGAAAGCCAGAAGGCGACCGCCGTCATCGCAAACGAACCCAGCAAATTCACCGCGACGTTGAGCAGCGCCCAGCTTACCCGGCCCTGCTGCAGGAGAAACACCACTTCCGCAGAAAAGGTAGGTGCTGCAGGTAGAAAGAAGCAGAATCGGATTAACCTTAGCAATA
>N_1005
AGCTCATCAGAAGACATGGTTTTCAGGACATCCAGAGTCAGTAACGTTTTCATTTTCAGTCTCCTTATCGCCGCCCCGCAGGGCGGCGTCTCCGTTATCAGGCGGCGCAGGCCGGGTTGTTATGGTCGGTGACGTCGCCGGCATCAGCGTCGGTATCGTTCTGACTTGTTGCCAGACTTAACTGAGTTCAGACTTTGCGGCAGGCTGTTTCTGATTGTCAGCACTGGTCATCCATTCCGGAACCCAACGGATTTTTGAGAGGAAGTGCTCTGCATGTTCAGCGGCATCCTTTTTCTTCATCTTCGCGGCGTCCTGTGCTGCGCCAGCCAGTCCGGCCTGAGAGAGTA
>N_1006
CTCACTCATGCCCCCGGCCAGCAACATGACACTCCCTTTTCAGGCTGTCGTGGTGGAGGCGCATCATTGCCATCAACCGCAGGCGTTCTATGCGCAGCTTCGTCAACAGGGGCTCACCGCTATCCATTTTATTCCGCAGCTGGCGGCCGGCGACGCCGCGCTTTGGGGAGAGTTTCTCTGCGCAGTCTTTCACCGCTGGGCGCGGGAGAAATATGGGCGCAA
>N_1007
ATGTGCTGTTTTTGGTTCAGTTACGTATTGCTAAGGTTAATCCGATTCTGCTTCTTTCTACCTGCAGCACCTCGAGATGGTATTACGACAGCTCCTTCGGGAGCTGTTTTACGTGGTCGCTCAGAAAATCAATAAATGCCCTGATGCGAGTGCTGACCGCCCGGTCGCTGTAATAGACGGCACTGAAAGGCATTTCCACCGGTAAGCGCTTATCCGCCAGTAGCTCGACAAACTCTCCGCTGGCAATCTCTTTATCCACCATGTAATCCGACAGGCAGGCAATACCGTTGCCGGTCAGGCACAGCTGCTTGAGCGTTTCGCCGCTATTGGATGACACAGGTGCTGCAGGTAGAAAGAAGCAGAATCGGATTAACCTTAGCAAT
>N_1008
GAAGCCGCGTCGGTCACAATCTGGTAGCCGCGCGCTTGCGCCTGCTCGCGCAGGGTTTTGCCCTGCCACTCGCCCGCCGTCGCCGTTTCGGCAAAGGTCTTCGCGCCGCCGCCCGGGTGACGTCCGGTAGGGCGTTCAGCAGCTGTTCGGTAATGGAGCCTTTGCCCGTTTCCAGCGCATTGCTGGGGCATTTTTCGCTGGTGACCGTCGGGCCATAGCATTTACGCGATGTCACATGCGCTACA
>N_1009
GCCAGCACATCTTGACATTCTGTTCAGTGGCCGAGGCACCACCAGCGTTTCTTCATTCACATGGCCAGAGCCGGAAACGCCAACGATAACGCAGACAATCCCGCCCGGATAAAAGGGTTTAACCTGAACATTCCAAATCTCCATGAGGTGTACAACCAAACAAACAAGTGCTGCTCACACGCGCTGGCGACTTGCCGCTCTGCTGCGGCGGCATGCTCGCGCTGTTTTCTCGTCGATGTGGCTGGTCGCCCGGTGTCAGTCTGTACAAGCGGCAGAA
>N_1010
TGATGTTATCGCACTTCGTTCAGTTACGTATTGCTAAGGTTAATCCGATTCTGCTTCTTCACCTGCAGCACCTCGCCCCGTGCCGCCCCTTAAACCGCTGCCGGATGTGCTGCCTTCCAGTATACCGGTAATACCCTGCATCCGACGCAGAAACCAGTGGAGGCGCTACAGCCGCTGATTGAGTCATTCAGCGCTCCGGGCGCGATTGTTCTCGACCCGTTTGCCGGAAGCGGTTCGACCTGCGTCACTGCATCCCGTGCCGGACGCCGCTATATCGGCATCGAAATGCTGGCGCAGTACCACCGGGCCGGAACCGAACGACTGGCCGCCATGCACCGGGCCGTAAATACCCCGGCGGCGAACGATGAATGGCTTCCGGAGGCCGCGTAATGAAAGGTGCTGCAGGTAGAAAGAAGCAGAATCGGATTAACCTTAGCAATA
>N_1011
TCTCTCCCCGCCGCCCGTTTTCCAGCCGCGCCGCTCAATCGACATACGCTTTCATCAGTCCGCCCAGCCACTCCATAAACAGATTTACCCGGCGGGAGAGATTGCGCCGGTGCGGGTAAATCAGCGAGACCGGCAGCGGCTCGGCGCGGTATGGGGCAGGAATTCAATCAGGTCGCCGGCACGTAACGC
>N_1012
GTCACGCGTCTCAGCTTATTTTTTGTGCGACGAGGTGCGAGAAATAAGGAAAGAGAATTGACTCCGGAGTGTACAATTATTACAATCCGGCCTCTTTAATCACCCACGCTGAGGCGTAAGTCGTTCGAAGTTCGTTCGGGTCTACGCAAAAGTCAGTGAATTTATTCAAGTTTAGGTAGAAATCGCCATA
>N_1013
TCTTCTGTAACACGTTCAGTTACGTATTGCTAAGGTTAATCCGATTCTGCTTCTTTCTACCTGCAGCACACACCTCCACCTTGGTGGAGTGAATATACTTTTCAATGAGAGTGCTACACTTTACAAAAAGAGTGTAAAAAATCACCTAGATTCAGAAAAAGAGCAATTTTCAAATTAAGAAAAAACGTTGATGCCTTTGATGAGGTTATTTCATCATATTATCAGACTTACCAATTTATTCGTGATGAAATGAAAATACTAAACCCTAAAAAATAGTGAGATTTATGATTTCAGCAATGAGATGCTCATGGTGTTAAATAGATTTCTAACTAACTACCAGAACAACTACAAGCGTTGGTATAAGTACATATCAGACGAATGAGGTTGTTGATAGGTGCTGCAGGTAGAAAGAAGCAGAATCGGATTAACCTTAGCGAT
>N_1014
CCCTCGCTCAGCGCCTTTTTTTCCGCAGTTCCCGACCTGTTTTCCCCAGCCAGAATTGCGGTGCAACTGTTGCATAGTCACGCATAGATACCCCTGAACTTATGACGTTGGTTTATCGGTCTTGTCTGCGTGTTGAAAGACAATATCAACACACTGAAAGACACATTTTTGACAGATGGATACGCCGGGGCCGGCAATGAGAACGCCTGCAACCTCAATATTTCTCGCTCCGCAAAAGGAGCATTTATGGGTCGCTTGGGCGTTTACCTCAGTCTTTGTTCCTGACATACTTACCTCGCAATTACCTCTTCGTTTTTGCACCAGAAAGCCGTTGGTGTTACAGCA
>N_1015
GTCACGGCCAACGTGGCGGCGCGCGAAATGGCCGACATGTGCCGTCTGGCGCTGGCGGGTCAATTTGCCGAAGCTCGTGCGATTAACCAGCGTCTGATGCCACTGCATACAAAATTATTTGTCGAACCCAATCCTATCCCCGGTGAAATGGGGATGCAAGGCGTTGGA
>N_1016
GTACGAAGCGCAAGGCGCGGTCCGCGGGGTGGAGATTGGTCCTCGGGGCAAAGAGAGACGCTGCACGCCCGACGCGGGGTGGTGCTGGCCGCAGGCGGCTTTGCCGCGGGCGTGCTGGCGGCGCGCTATCGGCCGCACACA
>N_1017
TATGTATTCGTTCAGTTACGTATTGCTAAGGTTAATCCGATTCTGCTTCTTTACTACCTGCAGCACCTGCGACAAACTTACCCAACAAGCGATTGATTGTCGGTATATCAACTGACACCACCACACTTAACTGAACTCGATTTTGCAAGTTAAAGGGAGTTACAGCATGTTAGATTTTCGTGTTTCGTCACATGCACACTTTGATGATGCATGCAGAAAATTCGCGGCCACACATAACGTGAAAGAGCTGGCGGATAAAGCCGGTATCAAGCCGCATACGCTTTACAACAAACTCAACCCGGAACAACCGCACCAGTTAACGCCGCGCGAAATCTGGACGCTGACAGACCTGACCGAAGACTCGACCCTTGTCGATGGTTTTCAGGTGCTGCAGGTAGAAAGAAGCAGAATCGGATTAACCTTAGCAAT
>N_1018
ACTCTATCGGTGGTTCCGCCTTTCGTACTGTCGTAATTGTACTCGTTCCCTAGATACAATAACCCAACCACGCCGCAGGTTTTTCCGGCTGCATCAGCTATGCCCTTAACCTGCGTCACCGCTGAAATAATCCTGTTATAAAATCCGGTTGATGCACCTTTTTCAAGGTTTTCGATAATTTGACCGCCAACACCACAGTTTAATGCAACATACTGACGAGAATCTGATGAAATCACATTTTGCTGGAACTGCATTGTTCTCCACATTTGCAAAGAGGCAATATCAACTGATTCGCCATAATTATTAGACCATGGACTGGCTGCAATAACTTCAGCATCAGTCATGATATGACCATCATCATCACTTTGATTTACAGCAACCAAATTGTTAAGCGCTGCGCTGCCAACTGGGTCGACCCACTATGCACATTAAGGGGCCTGACTGACATCCCCAGCATCTTTAAATTAAGAGAGTCTTTTATTTCTCTGGTAAGGCATGGAACCCCTTGCGTTCCGTTACTATATGACTGGCCATAAGTAACAATTATATTTATATCAAAAACAGGTCTCTGAAAAGAGTAATTTATTTCTGCCCGCATGGCGTCTGCAGCAGCGATATTGTCAGAATTACGTTTAGCTATATCTGCACTATCGCTGTCAGAAATTGATTGCTGCTCTCCATCCACACTTAATAAGATGAAACCAACGCTATCCCGAAATAATA
>N_1019
CCATTGTTCCTGCGTGCCTTCGTTCAGTTACGTATTGCTAAGGTTAATCCGATTCTGCTTCTTTTCTCTGCAGCACCTGTTGGTCACCGTCGCGCGGCTCGAAGTATAGAGGCTGATATCAGTATGAACGGCAGTGCTTTGCCATTCAAATTTAACTGCACTCCCACGCCAGTGGCGGCATTCTGTTCCGCCGTGAGGGCCATCACCGTATTGTCAGGGTTATCCCCGCTTGCAGAAGCAGCCGCCACACGCATCGAAACGTTCGTTCCCGGCTCGCAGGAGAGGCTCAGAGACTGCCGCGCGCTACCCACCTTCGTCGCGGTATTAAACTCACTGGCATTGATGCTGCCCATGGAAAAACTGAGATTATTGCTACCGACAATACACCCCATCGGGATTAGGTGCTGCAGGTAGAAAGAAGCAGAATCGGATTAACCTTAGCAAT
>N_1020
CTTCTTGCCTGTTCTTCGTTCAGTTACGTATTGCTAAGGTTAATCCGATTCTGCTTCTTTCTACCTGCAGCACCTATCCCCGCGAGGGCGTGGCTGACCTCAGGGGATATCCCCTGCTTACGCTGGCTGGACGCCACCGACGCACGGTCTCTCCCCCTCTTTCTGGCTCCGTCCGGCTGGACGCCGGCCACGCCAGAAATTCACCCGGCCCCCGTCAGGCTCACGCCTGACAGGTGCTGCAGGTAGAAAGAAGCAGAATCGGATTAACCTTAGCAAT
>N_1021
CTGTAATCTATTGTTAGTTATTCTACAATAAACTGACCAAGTCATCTTGTTTCCTCTCCTTCGTTGTTTTTCCAGCTCTAATAAACCAAATGCTTATCTTTTAAGAATTTGCCATATTTATACTTTTGTATACCTATAATAAGCTACTTCTGGCCTCAGAATATATCTGGGTGTTTAATAACAGGGTTTTAATTAAAGGATATTAATATGTTGCTTCCTGTGATTATGGCTGGCGGTACCGGCAGTCGTCTCTGGCCGATGTCTCGCGAGCTTTACCCGAAACATCCTTCCGTCTGTTGGCAGAACTCCATGCTGCAGGAAACCATCACA
>N_1022
ATCTCCCGCAGCGCCCGGCCAACGTACCGTTCCGCTGGAGCCGTTGATAGGCGATGGCGGTATCGTAAAAATTAATGCCCTGTTCCAGAGCGTGGCGGATGATGTCCCGGCTGGCTGTTTCGTCCAGCGTCCAGCGATGCTGACCCGTTGACAAATAGCCAAACCCCATACATCCCATGCAGATACGGGAGACCAGTAAGTCACTCTTCCCGAGCCGGGTATA
>N_1023
AGGATAACGTTGCGACAGCAACGGCCCGAGGGCGAGGCGAAGTCGAGTCATCCTGCACGACCCCCACCATCCTGAATGATGGCAGCAGTAAAATCCCGCAAGGGGTCGTTAGCTCAGTTGGTAGAGCAGTTGACTTTTAATCAATTGGTCGCAGGTTCGAATCCTGCACGACCCACCAATGTAAAAAGGCGCCCTAAAGGCGCCTTTTTGCTATCTGCATTTCCCTGCCACTCATCAATGTTAATAATTTCTTAATTCATCATTTTCCCACGGTCACGCTGCGCTTACCGTGCCTGCACAGGATACGAACCGGTCGTTCGGGCAGATGCGCAGCACCGTCCCCGGGAAAAGGGTCTGATGTACAAAATTCATGCCGCAAGGCTTAGCTCGTAATCGGCTATCTTGTTTAGCATATAAAACACCATGACCGTGTTAAGCCGCCGACAGGCCATACTGACGGTTGTAGAGTTAAGCCAGTAAAACGAGATTGCATGATGAGCGTAATA
>N_1024
TTTTTTACGCTAACAACTGCATAGCGTTAAGGTTAATCCGATTCTGCTTCTTCTACCTGCAGCACCTGAATTTGCCGCGAACGGCTAATACGTTTTGTTATATGCTTTTCTGTCCCGTGAAAATCTTACGCCATCATCCTGATGTGCTAGCACTATAAGAAAGTTCTTAAGGTCATCGTCAGTCTCATTCCTCTCATTTCTCTCAGAAAATGAGAAAAATTAACACTTACGAGTTTTTTATATCCCGCGCGGCCGCCGACGCGCCCCGTAGTTCAGGAAATAAAGGCCAGTCCCTTACCAAAGATTGCGCGAACGGGCAGAGGTGCTGCAGGTAGGAAGAAGACAGGAATCAGATAACCTTAGCAAT
>N_1025
GGAACCTATGCGCTGGGTAAGGCGGTGTCCGGCGGGATGCAGGAAACCACCAACTGGGTACGCCAGCGCTACGGCCAGACGTTTGACGCTATCTATGTGCCACCCGGCCTGCGCGTGGCGGTACATATCACCCGCCAACTGCCGATTGACTATGAAGAGCAGGGCCGCAGGGTCAAATACGATGCGGCCGTCGGCCCGCAGCAGCATCTGGATTAAAGGAACGAGGTGAATGATGCCCAGAATATATTTACTGCTGGCCGCGCTATGGCTGGCCGGATGCAGTACGTCAAAAGAGCAATTACA
>N_1026
GAACGCGGCGTCAAAGCCGTATTTGTTCAGCGCCTGCTTCAGGCCTTCGGTTTTCATGATATCGGTATGCTTGGCGCTGCCGTGGACAAACGGGTTGATGCCCATCGCCACCCCTTCCGGGTTTTTATGCACCAGCAGCTCACAGCCGTAGGCTTTGGCGGTCCGGTCGCGGAACTCATACATCTCACGGAATTTCCAGCCGGTATCGACGTGCAGCAGCGGGAACGGCAGGGTTCCCGGATAAAACGCTTTGCGCGCCAGA
>N_1027
CGCTGCACGTCGGGACGCGCCATCAGGTCTGGCAAATTGAAATCTTCGACGAACAGTCGCGGTTATGTTGTTCATCACGACTAACCACCGCGGTAATATAAGCCGCATGGCGGGAGGCGAATAGCCTCCCTTTTTTTCAAGGTAATAAGCGAGAGCCGGCCTGCCAGAGCCAGAGAGGTTGTCACAAAATCAGA
>N_1028
ATGCCGTAAAAACAGAGCCTGCGCGTTTCTGGCGGGTTTTCGGGTGGTTTGTTGCCTTGTTTACCGGTTTCCCGTCAGAAACGCCCTGAGGGCATCTCAGGCGGTGCTGATAACGGATGTTATGGTAAATCAAGTGAATGGCAGGTACAAAAGCCGGGAGACTAGTTTAGACTTCTGAAGATATTTTATTTTTCTTGGAAGA
>N_1029
GTTCGGTGCGGTGAAAAATCTGCTGGGGCTCAGCGAGGAGAAGAACGGGCTTATCTATACCCGCCGCGGCGGGTTTATTGATATCGCCCATGTGCGCGATACGGCGGACAACACCTTTTATCTGTTCAATCGTATTGCGCCGACA
>N_1030
TGTTTTTGCCTGTACTTCGTTCAGTTACGTATTGCTAAGGTTAATCCGATTCTGCTTCTTTTCTCCTGCCAGCACCTCGCGGCTGAACAAGCTGGATTCGCCTTTTGCTACGGCAGGTAACCGAATCTTCTACGAAGTGGCCGTTTTCATCGGTTGGAGTTCGCCTGAGCGATAACGTAGTTGCCTTCTTCGATAGCAGACAGGTAGTGAATTTCGTCAGTAACCACAGGTGCTAGGAGTAGAAAGAACAGGAATCGGATGAACCTAGCGAATGCA
>N_1031
ATTAAAACCACCGCGACGTTTGGACGCGCCGGATTAATGCTTTTCAACACCGTATCGCGAGCCAAGCGCGCAAGCACGCGCCACTACTGGTTCGTCAACTCTATAACGTCGGCGTCCTGTCGATGCTCATTATCATTGTATCGGGCTTGTTTATCGGTATGGTGCTCGGGCTGCAGGGGTATCTAGTGTTAACCACCTACAGCGCAGAGACCAGTCTTGGCATGCTGGTGGCGCTGTCGCTGCTCCGTCAGCTGGGGCCGGTGGTCGCCGCGCTGCTGTTTGCCGGCCGCGCCGGGTCGGCGCTGACCGCCGAGATTGGCCTGATGCGGGCCACA
>N_1032
CATTTTTATTGCTGGCCTTTCGTTCAGTTACGTATTGCTAAGGTTAATCCGATTCTGCTTCTTTCTACCTGCAGCACCTGTGGGAAAGGCGCCCCCCATTTAACCCAGCATTTCGCGTTGTAAAAAGGCGTCAAGACCCGAAATCCCCGGGAGCTTACATCAGTAAGTGCCGGGGTTGAGGGCCGCAGACAACGCATTTGCAGCGTGAAGGCGCCCCCCCATTTAACCCAGCATTTCGCGTTGCAAAAAGGCGTCAAGAGGTGCTGCAGGTGTAAAAGAAGCAGAATCGGATTAACCTTTAGCAAT
>N_1033
TGTTATGTTATCCCTGCTTCGTTCAGTTACGTATTGCTAAGGTTAATCCGATTCTGCTTCTTTCTACCTGCAGCACCTGTGCTATCTGGCGATGCGGTTTTACCTTTTTGGGAGTATAGTTGACTGCCGTCAGCGCGTGGTATCGTGTGCCTCTCATGTACGATGGTGGATGACAGAAACAATGTTGACCTTGCTGCAGGATAAAATGGATACCCCGCTGGGGCCGTTGTGGGTGCTTTGCGAAGGTGCTGCAGGTAAGAAAGAAGCAGAATCGGATTAACCTTAGCAAT
>N_1034
GTTGCGGATTGTCACCCAGCTTCACCAGTCCGCTGCCGTCGGAGAGTTCATAATCCTGCCAGCCGCTGTAGCCCAGCACCCAGTCGCCGGGTTGATAATCGGCATGATTTGAGCTGACCACGCAACTCACGGTCCCTCCCACCATCACCGCGCCAATGGCCACCGGCGGCGAATAGGACGGCGCGTCGCTCATGCGCCCGCGCATATACGGGTCGAGCGATAAATAAACGGTACGCAGCAGCACTTGACCA
>N_1035
GTGCCTGTACTTGGTTCAGTTACGTATTGCTAAGGTTAATCCGATTCTGCTTCTTTCTACCTGCAGCACCTGTTTGGTCGTACGCTTGATGAATTTACCGTAAACCGGGTGTTTCACCATACGTTCGATAGCAACAACAATGGATTTCTCCATTTTGTCGCTAACTACGCGACCTTGCAGAGTACAGGATTTTATCGGTCATTACGCACCCGCCTTCTGAGTGCACCAGTGAGAAAATCTTAACGCGTGCAACATCACGACGCACTTGCTTCAGCAGATGAGTCTGTTGCAGCTAGGTGCTGCAGGTAGAAAGAAGCAGAATCGGATTAACCTTAGCAAATGG
>N_1036
TATGTCTGTACTTCGTTCAGTTACGTATTGCTAAGGTTAATCCGATTATTTTTCTCTTTCTACCTGCAGCACCTCAAAACCGGACATTGGCCCGGTGTCGAGGCCCAGCGCCCGGCAGGCAAAAATCAGATACGCCGCCTGCAGGGAGCTGTTGCGAAACGCGGTATTCTCCGCCAGCTGCGGGCTGGAGGTAAACCAGCTGCGGGCGTCACCGTGGGGAAACAGGGTCGGCAGCCGGTCGTAGGTGCTGCAGAAAGAAGCAGAATCGGATTAACCTTCACGATGC
>N_1037
GTTATGTCGTGTTTGCCTTTCGTTCAGTTACGTATTGCTAAGGTTAATCCGATTCTGCTTCTTCTACCTGCAGCACCTATCATCTATAAATCGTAAAACAGAATTAGGGAATGATTTATAAAAACTATCAAAAATATTCTTGCAGAAATAAGATTAGTCCTGAGACATGCAACTTCATTAGGGTAATCTTTTTCACCAAAAATATATCCGCGAAGTTTTTCTACAGCTAATCTCCGTTCAATCTCACTTTCAACTCTTTTTTTCTCTAACCTAAATGAATTATCTGCTTTAAAATATTCTGAAGCGCAATAGGTGCTGCAGGTAGAAAGAAGCAGAAATAAATTAACCTTTTAGCAATAC
>N_1038
ATGACGGGGTTTTATTTTGCGTTGAAAGGAGATAATGGAGCGAACATGGCGTAATTTTCGCCGGAGGCGGTGCTGCGCACTTTGCTCCGGGGTACGGTTTTGTAGCCCCGGTAAGCGCAGCGCCACCGGGGAGACATACCGGCACGCTGGCCGGACGACAGAAACGCAAAAAGCCATCCGGCAGGATGGGCTCTTCACTTGTTTGATA
>N_1039
CATATCAGCGATAAACATTTCGCTGATATGACAGGCAGGGTGTGTACGAATAAATTTACTGTTGACTGTCCGCATCATAAAAACATACTGTGCTAAAAGCCCTTGTCTTACTTTATTGTCATTTCCGGTTGGGTAGTCTCTGTATGCTTTTAGTGTGGTTATGAAAGAGAAACATCATGATTATTTACGGATTGATGTTAATGGGATTGTGCATGTTCGCCGGGTTAATTGTCA
>N_1040
ATAAACGGCTTGAGCATCGCCAAATCGAAGCGGTTGAGATTCACCCCGCGCCCGTCCGCTGGCGCCCGCGTCAATGGTTTCAGGCACGCAGAGCTCGGCGTTCGGGTTGGTCCAGCAGTGTGGCCCGATGCTGATTTTCTGCTCCAGATTGCGATAGTCCAGCGCAATGCTGCGCGTCAGCGCTACCGGCCCCACCGGCGTCTGGAAGCGGGTATCGCTCAGCGAGCCCTTCCAGA
>N_1041
ATACCAATATTTATATCCCAAAAGGAACTTGTCCATTGATTTGGAAGACTACATCGATAAAACTCTTCAAAGAGCAATAAGGCTTGATAAGCTAAAAAATAATGAACCGAGTAAAAAACAGCATTTAGACCCTAGGGTTGCCTCAGCTTGGCTTCAAGATATTAAGTCAGGTAAAAATAGCCGTATGATAGTTGAGTACTCTTTTGACGATGAAGATAATATGGAAGTAAAAAAATATATTAGATAAACAATAATATCACTTTCTTTTTGATACCGATACAACAGGCTTGGAGCTATATGATTTCGTCCAAGCCTGTAGAAAAAATCAAATATCATTACAATGCTTAATTAGTGAGAAAATAAATTCTTGTATTTTTCGAATAATGAATTTTTAGTATTCCCCTGCCCCTGATTTAATTCATCTTTATGGGTGCTATTTCCTAGTGAGTTACTATATACATTAATACTTTCTTTTATCAACCATGACATA
>N_1042
GTTATGTACCGTCTCTTCGTTCAGTTACGTATTGCTAAGGTTAATCCGATTCTGCTTCTTCTACCTGCAGCACCTGTACTGGCAGGCACTGCGCGGGCGTCTGCTGACACGACCTCATCCTATCCCCGGCGTGTCGCTGATGGCGGTGACGGTCGAGACGGGCGGGAAGCTGGCGGCGCAGTCGGACCGCCGCGTAAATATTGTGGCCACGCGGGCCTACGACTCAGGAACGGCCAGAACCATTTCGGGAGCGCTGCTGCATGTCGCGAACTCTCTTGGGCTGGAAATGGATGTCGACACCATCAACGCGCTGGAGTCCGCGTACTGGACGCCACGGGGCGAGTATTTCGATTTCGCCACAGGTGCTGCAGGTAGAAAGAGAGCAGAATCGGATTAACCTTAGCAAT
>N_1043
TTTGCGGTTCGCTTTTACCTCCGGCATGTTGGGCACCGGACGCGTGGCGCAGCCGTAGCGCATCCAGCGACGTTCATCCACTCCGCGCGCGGCAATGGACTTTGGCAGCCCGGGCCACGGCCATGCACGGTCAGAAAGTCGGCTTTATTCGCGGTGTCCTGCTGCAGA
>N_1044
GATTACTCCTGCTCGATAGCGAAACGTTCATGACTCCCCAACACGCGAAAAAGGTAACGTTGCTCGCATCAACACAATCATATTCCTGAATAAAGGAAGCGAGGGTTACCATGATAACGTCAAATAAAAATTACTTTATCAGCTGTCTGTTTTTCCTGTTCTTCTTTATAGGTTGGGGATGCTGCTACCCTTATTTATCCCTGTGGTTGACGGAAACCATCGGTATA
>N_1045
TATCTAGTACTTCGTTCAGTTACGTATTGCTAAGGTTAATCCGATTCTGCTTCTTTCTACCTGCAGCACCTAAAAGAAGAGTTGCTTTTGCTGGGTCTTTACCAGCAGGAATCAGTTTGCTGGAAACTTTTAGAAAGCAGCCTTGGTTAGGGTTTGAGGTTAAAGGTATATATGAAGACTCCTTTTCAGGTACTTATGATTTAGAACTTTATGCTGGAAAAATTTCTGATTTAATAAATGAGGCAAGAAAAGGAACTATTGACCGTATTTACATTGCAATGCATATGAGAGATGAGGTTGCTATAAAAAATATGGTTTCACAATTAACAGATACTACTTGTTCTGTTCTTTATATACCTGATGTATTTACTTTTAATAAGGTGCTGCAGGTAAAAAGAGCAGAAATAGGATTAACCTTAGCAATA
>N_1046
GTAATTCCTCTGGTGATGGGCATTATCTCGGATATGAACGGCGGCAATATGCAAATCGCCTTTATCGCTCCGCTCCTGTGCTTTGTGTATGTCGCTTTCTACGGCTTCTGGTGCGTGCGTAAGGGGGTATAACATGCGCGAACTTATCAACACGATTGCTCATATTGGCTATCAGGTCAGTGACTTAACGCGTTCGCTTGCCTTCTATGAACCGCTGGGCTTTCAGCGCCAA
>N_1047
CTCTTTATCGTCAAAGCGGAAACGGTCAGCGCCGCCGCACACCGGGCAGGCCTGATGGCGGTTTTTTATCACTTTCATTCCCAGCGCAGGGAGAATGCGCGGCCGGTGACCGCACGCCTGTTTTACGGTGTCCGTTACGTTCATTTTCATGGTTTTCTCCCTCAGTGCAGTACAGGCGATGTCAGATGGCGGGCGCAGAGCTCATCCATCACGGCGAGCCCGAGGAAGGACAGCGACGGGGCGGCTTTCAGCGGCCCGGCCTGCATCAAATCTTCCAGCAGCGCACAGGCAATCAGGCGGCCTTTTTCCTCGCCGA
>N_1048
CCGCAACGCGCCTGCACCGACGCTGACCATAACTAACCCCGAAAACGGACACGCGCACCTGCTGTACGCGCTGGAAAACTCGATACGCACCGCGCCGGACGGCAAAATAAAACCGTTACGCTACGCCGCCTCCGTGGAGAATGCGCTGCGTCAACGAAGGCTGACGCTGGATATTCGGGGCTCATCTGCAAAAATCCGAACCACAACCACA
>N_1049
GTTGTTCTGTTCCCACCATGCTTCAAAATTTTGTTGCTCTTGGTGGTACGCAAATGCTTTTGTCGAATGGGTGTCCCGGGCTTTATAGCCCTCCCACATTGCCGACATCATGACAAACCACAGGTCCCCAGAACCATCCTTCTTTTTATCGAAAAACCAGTCGATGAATTCATGGGACATCCCGTGCTTGTCAGCCAACTCGTAACGTTTATCCATAAAAATTCCCCTCCTCTTTCTGCTGATGCTGTTCTTCTTTAGTAACGAAA
>N_1050
GCTATCTACCTGTACTTCGTTCAGTTACGTATTGCTAAGGTTAATCCGATTCTGCTTCTACCTGCAGCACCTGTTTTGACATGCTGGTGCTGGAGACCTTGTTGGTCTGCTCCATAAGCATCCCGGCCAGCGATTCTCGGTCAACCTGCTGCCTGCAACTCTGATGCAAAAGAACAGCGCAGGGCAGATTATCGCGCTGTTTCAACGCTATAGCGTCTCGCCAGAACTTATAACTATTGAGGTGACCGAAGAGCAGGCCTTCTCTAATGCGGACACCAGTCGGCGAAAATCTTGAAGCGTTGCGCGCGTTTGGCTGCGCCATCGCTATTGATGACTTTGGCACCGGCTATAGGTGCTGCAGGTAGAAAGAAGCAGAATCGGATTAACCTTAGCAATACGT
>N_1051
GTGTTATCGACAGGTGCAGACAGTGGACGAAGATAATTTTCCAACCAATACCGTGCAGGCTATTCCGTTCTCTGGTGTCGTAACCGTCGACCGTTCACTGGAAGCGAAGCGTATGGCCGCCGGACAGAACATCAACGGGGCCATTCTCATCGTGACGCAGTTCAGA
>N_1052
ATGTGTGCTGGTTGCCTTTGGTTCGTTACGTATTGCTAAGGTTAATCCGATTCTGCTTCTTTCTACCTGCAGCACCTGTGGTGAGTAGCGTGCGGGGAAAACGGCTCACCAGCTGCCGGAGAAGCGGAGCCGGGATAGCCGCGGCCTCATCGACTATCAGCCACGCCGCCTTTTCTTTCGACGCCAGCAGCGCATCGGGCGCCATAAAGCGCAACGTCTCCCCGGCAAAGCTGGCCAGCACCTCGACAGCGCTACGCGTTGGGGCGGTGACGATGGCCTCGCCCCCAAGCTGGCGCAAGAGCATGCCCGCCAGCGCGGACTTCCCCCGTCCACGCTCCGCCGTCACCGCCGCGATACCGGGCGGCAGGCGTATCAGTTGCTCAAGGATTGCCGCCTGCTCGGCCTGCGGGCGGCCATCGGCGGGATGCCAGTCTGGACGCGGGGCGGCCAGCGGGAAACGTGGCCGGTCCGACTGCCGCCAGAGCAACACCTCCCAGATGGCGATAAACAGGTGCTGCAGGTAGAAAGAAGCAGAATCGGATTAACCTTAGCAA
>N_1053
GTGCAAGCGTTACCGTGGCGGACGAGGTGACGGGCGAAATTGGCCCGGGGCTTCTGGTGCTGCTGGGCGTCGAGAAAGACGATGATGAACAAAAGGCGAATCGCCTTTGTGAACGCGTGCTGGGCTACCGCATCTTCAGCGATGCGGAAGGGAAAATGAACCTGAATGTCCAGCAGGCGGGCGGCAGCGTGCTGGTGGTTTCGCAATTTACGCTGGCGGCCGATACCA
>N_1054
GGTGCTTGTGCGTAGCTTGCTTCGTTCAGTTACGTATTGCTAAGGTTAATCCGATTCTGCTTCTTTCTACCTGCAGCACCTGCCTCATGCGCCATGCCCTGCGCCTCGCCCACCACGGCGACCACCACATCGGATTGCTTCGCCGCCGCGACCGCTTCGTCAATCATTTCCTGCGGCGAGCGCGGGTCAACCTGCACTGCGTTCTCATACAGGTTAAGGAAATTGACAATACCTTTATCGTCAGTGACGTTCGCCCCTTTGGCGTAAATCACTTTGCCGTTATCGCCCAGCGCTTCTTTGATAGGTGCTGCAGGTAAGAAGCAGAATCGGATTAACCTTAGCAATAC
>N_1055
CCTTCCTCCAGAGGCAGAACAATATCGAGATTATATCATTGAAACAGCTAAAAAATATGGTCCAGCCAGAGGGACTTTCTGCATTAATTTATGCAGAGTCAAGATGGAAAGCAAATGCGACCAATCCTACTGGTTCTGGAGCGGTAGGGTTAGGACAGTTTAAACCTGATACATGGCTATCCCTATGTGCAGAATCGGAGTCTAAAATATATCAGCTTATAACAGGAAAATATTCCTACCAGAAACTGGTCTATAAAAATAGAAAACTTTTTGGTGAATTGGTCGATGGAACTATAACGGAAATCGATAAAGATACTGTTTTATCTTTGCGGGTTAATGCAGAAA
>N_1056
TGTGTGGCCTTCGTTCAGTTAACGTATTGCTAAGGTTAATCCGATTCTGCTTCTTTCTACCTGCAGCACCTGTTTCATGGTTGCTGGAGAAACTGCGTCAGGAGCGCGGGGTTTTCCCGGTGATGGGGCTGGGTGACAGCCTGAGCGACCATCGGTTCATGAAACTCTGCAGCTGGTTTGGTCTTCCACGCCAGAGTCAGTTTGCCGAGGCCATATCACAGCGTATTTTTGGAGAGCAATAAGATGTCGCATTTTGCCCCGTTTTCTGGTTCCTATAAACCGGACGATGTTCACTTTTTGCTGAAACCCATTGTCATGGAGATGACACCGGTTGACCTAGGTGCTGCAGGTAGAAAGAAGCAGAATCGGATTAACCTTAGCAATACG
>N_1057
GGAGCGATTCAATGGTACGAAAAACTATTTGTCTCAGTTCTTCTGACAACATTAAGTTCTCAGGGTTCGAAATTTCTTTCAACGCCCCGCCGCTTTCGAAGTTTTCCGCCTCGTTGGCGTCAACATCGCTGGACGGCGGAGACGGCGCCCCTGAGCAACCAGATAATTCTTCGCCGTGTTGACGGCGATA
>N_1058
ATGTGTGGGCGCCCCTTCGTTCAGTTACGTATTGCTAAGGCTAATCCGATTCTGCTTCTTTCTACCTGCAGCACCTGTTTACAAATCAGCCTCACTTTATACCCTGCCAGCGACGAAAACACAGTGAGAACTTTGCGCAATAGCTCGCATTTTAGAAGCACTTATCGCCCCTTGCGCTACAGCCGCCGCTTCCGCGAAATGTTACACTTGCGCCGGTTCATCATCAGAGTAAGAAAGGATGCTTCTCTTCCGTCCTGAGTGCTACTGGCGCCGTTTCGCCCTTTCTTCTCTGCCATTCTGTGAATAAGCTGGCCCTGACCTGCGTCGGGGTTGAGGTTACGGATACCTGCTAACGATATGATTAAAATCACGAAAGGGCTGGATTTGCCCATAGCTGGCATGCCATTACAGCAGATTTCTCCCGCGCCAGCGGTGAAGCGCGTCGCGCTACTCGGCGAAGAGTAGGTGCTGCAGGTAGAAAGAAGCAGAATCGGATTAACCTTAGCAAT
>N_1059
GTTTAAAGGTGGTGAATACTCAAAAGACTTCGGTGATGATGGTTCTGTCATTGAAAGTCTGGGGATGCCTTTAAAGGATAATATTAATAATGGTTGGTTTGATGTTGAAAAATCATGGGTTTCGATATTACAGCCACACTTTTAAAAATGTAATCGATATTAGTAAATTTGATTACTTTGTATCCTTTGTTTACCGGGATGGTAACTGGTAAGCAAAAGTTATCAAGGATGATTTGAAATACAGACTTCAAGTGTGTTCAGGGATGAATA
>N_1060
ATTTTTTTGTAACCGCTTGGACCATTTACGTATTGCTAAGGTTAATCCGATTCTGCTTCTTTCTACCTGCAGCACCTACTTCGGGCGGTTAATTTCAGCGTTTATTCGCTTCTTTCCGGAATAACACCACGGCTATTTTTTAGCAAAAAAACACCCGACAAAAGTGGGTGATTGCGCTATAATCATACCCACTTTCGGCTCTCAGCCGCTGTTTAAAGGACCAACGTCCTGTTTTTCGACGACATAGTGGAGCATAATGTATGCAACTGCCACACTGCCCAAAATGCGATTCGACTTACACTTATGAAGATAGCGGCATGTACATCTGCCCGGAATGTGCCCATGAGTGGAACCCTAGGTGCTGCAGTTCAAAAGACGAATCGGATTAACCTTAGCAAT
>N_1061
CTGTCGTACCTTGGCTTCAGTTACGTATTGCTAAGGTTAATCCGATTCTGCTTCTTTCTACCTGCAGCACCTCTGACCGCCCGTCCAATCCTTGATATTGCGCTGCAGTACCGTTTCGACTCCCAGCAGACCTTCACCCGAGCGTTTAAGAAACAATTCTCGCTGACGCCGGCGCTCTACCGCCGCTCGCCGGACTGGAGCTCGTTCGGTATGCGCCCGCCGCTGCGTCTTGGCGAATTTACCCTGCCGAAACATGAGTTTATCACTCTGCCCCCTACTCAGCTGCTTGGCGTGACCCAGAGCTAAGGTGCTGCAGGTAGAAAGAAGCAGAATGGGGTAACACCTCTGCAATA
>N_1062
ATGACGAAACCGCGGGGATAGAACAGGGCGAACGCCAGCGGCGGCAGGAAGGTGATTATCCCGCTCTGCAGACGCCCGCCGACGCTGTTTTTACGCTGAAACATATCCGCCAGATAATCAAACAGGCCGAGCGAGACGCCGAGGAATGACGTCGCCAGCGCAAGGTCGGCAAACAGGTGAACGGCCAGCTCCACA
>N_1063
GCGTATCCTGCGCGGGCTATCCCCGGCGGTCGGGCTGAACTCGGCATCAGCCAGTCCGCGGTGTCACAGCTGGAAGCGCTGGACTCCCGTCCGCAGAAGCGCACCCGCGAAAAACTGGCGGCGATTTACGGCTGTACA
>N_1064
AGAGAAACCACTATTTATTTCTCTCGCTAATCCATTTAAGCAACACAATCTAATAAGGATTTATCATGAAAAAAACCGTTATCGCGGCGACTGTATTATGCCTGACCGCAGGAACGCCGATTTATTCCTTTGCCGCTGACCCGTGCGAAGTTGTTCTTTGCATGTACGGAAAAGCA
>N_1065
CGTTGTGCCTGTTCTTCGTTCAGTTACGTATTGCTAAGGTTAATCCGATTCTGCTTCTTTCTACCTGCAGCACCTATGAAACGGGCTCATCGCCAGCTGGCCTGCCAGCGCCTCGAGGGTCAGGGGCGCGTCCTGCTCCAGCAGCCGACAGGCCTGCGCCACTTTGTCGACCCTTTGCTGCTGCGGGTAGTCTTTATCCGGTTGGCAGCGTTTGCAGGGGCGGAATCCCGCCGCCACGGCGGCGGCGACGTCGGCAAAAAAGCGTACGTTTTCTCGCCGCGCGCGCCGCGAGCGGCAGGAGGGACGACAGGTGCTGCAGGTCAAAGAGAGCGGAATCGATAACCTTAGCAAT
>N_1066
AGTGACGCGCTTCATCGTCTCGGCAAAATGTTTACGGGCATCAGTAAAATTGATTGCATGCATGTTGTTAACCCCCATTTGTTGGGGCTTAGCATAGAACATGTACGCAAATAAGTACATAAAGATATTTCCCTAAAAACCCACAACCAAATCAGCTCAAAATGTGAACTCAATCGAATAACCACAAAAACAACAAGTCAATACATTGAAGCATAATTTCAAGCAATTACATTTATGAAGTGCGGCACAATTTCGTACCGCTAGGAGCTTAGCTCCTAAAACGAGCAAAGGAAAAGTAAATGGCAAAACATTGGTCA
>N_1067
GGCCTGCCTGAACGCCGCGCTGCTCTACTGGCAGCTGCGTAAACAGAAAATTTTCACCCCGCAGCCGGGCTGGTTGGCCTTCCTGCTGCGTCTGATTATTGCAGTGCTGGTTATGGCCGCGGCGCTGCTGGGCGTCATGCATCTCATGCCTGAGTGGTCGCTGGGGACGATGCCGTTCCGTCTGATGCGTTTGCTGGCGGTGGTTATCGCCGGGGTGGTAGCCTATTTCGCCACGCTGCTGGTGCTGGGCTTCCGCGTGAAAGAGTTTGTCCGTCGCACGGCGTAAGCGGTTGTGAGGGTAGAAAAACCCCGCTTCGCCTCAA
>N_1068
ATCTCGGCAACCGAACGCCACTACCGCATCAAAAAGTGGGAATCCAGCGCCTCATCCATCGACGAATCGCCGAATGTCATCTTCGACTACTTCATGCGCGAAATGTCCGACAGCCATGACGGTCTGTTCCTCAACGCGCAAAAGCTTAACGACAAAGCTATCCTGCTGAGCTCTATCAACTCGCCGCTCTACATCTGCACGCTGAAGTCCGGCAGCACGCTTAACTAACCCGTCCCCCCTGAACCGCCGCGAGGAAAATGCGCCCTCGCTCACGCTCCATTATTGCCCCCTCTTTCCACGATGCTAAAAGCGCACGTTTTGCATTTAGCTTCGTCGCCAAAACATGAGCATACCCACAATTATCACGTA
>N_1069
TTTGCATCTGCTGACCAGAGTTACGTATTGCTAAGGTTAATCCGATTCTGCTTCTTTCTACCTGCAGCACCTTCCACCGATTTTGAGAACAACAGGGACTTACTGCCCAGCCTTGCCAGATGCTGTCTCAGATTCAGGTTGTGTCGCTCAATTCGCTGCGTGTAACGCTTACTGATGACGTGCAGTTTTCCCTTCAGACGTGACTCATACATCGGCCAGCCGTCCGTCATCCATACCACCACGTCAAAAACTGACAGCAGGCTCAGAAGACGCTCCAGTGTGGCCATAGTGCGTTCACCGAAAACGTGGGCTACCACCGCCCTGCGTATCCTGTCATACGCGTAAAACAGCCAGCGCTGACGTGATTTTGCACCGACGTAGCCCCATTGCTCGTCCATCTCCGCACAGACAATAGGTGCTGCAGGTAGAAAGAAGCAGAATCGGATTAACCTTAGCAAT
>N_1070
GTTAACGAGTTTCACCGATTACGGACTACGCGCGCTGATTTATATGGCGTCGCTGCCGGAAGGACGAATGACCAGTATCTCGGAAGTGACCGAGGTCTATGGCGTCTCCCGTAATCATATGGTTAAAATAATCAATCAGTTAAGTCGCATGGGCTACA
>N_1071
GAATACAGACAGCAAATAAAGACCTTTCGTTTGAAGTATGTATTTCTTGCAGCAAAAATAATCAAAACCGCAAGATATGTAATCATGAAGTTGTCGGAAAACTATCCGTACAAGGGAGTGTATGAAAAATGTCTGGTATAATAAGAATATCATCAATAAAATTGGGCACTGTTGCAAAGTTAGCGATGAGGCAGCCTTTTGTCTTATTCAAAGGCCTTACATTTCAAAAACTCTGCTTACCAGA
>N_1072
GCGTGGCTTCGGCCATACTCTGGGTAACGCACTGCGCCGTATTCTGCTCTCATCGATGCCGGGTTGCGCGGTGACCGAGGTTGAGATTGATGGTGTACTGCACGAGTACAGCACCAAAGAAGGCGTTCAGGAAGACATCCTTGAAATCCTGCTCAACCTGAAAGGGCTGGCGGTGAGAGTTCAGGGTAAAGATGAAGTCATA
>N_1073
GATGCCCCGCTCAAACCGACGGTCAACGGGCAGCTCAGCGCCGTGAATATGGAGAAACAGCAGGTGGCGCAAATCATGCGCAACGGCGAGGTCAGCCCCGCCCCCGCCGCGCCAGCGCCCACTCCCGTCACCCCATAGCAATACCCATTCCCTCTCCACTATGGGGAGAGGGATTGCTTCCCGGCAAAACTCCACA
>N_1074
GTCCGAACGACGATACGGTTGGAATAGTCATCCAGTTCACGATAGAACTGCATTTTGGCCTGCCGCGCCGCCTGCCAGATGCTGAGTGAAATGGGCAGGATGATGGCCAGTATCAGCACTCCTGTAAACAGCGCCATCAGATGCCGGGTCCTCATGCCTGTGTCCTTATCGTTCGCCGGGTGTCATCGGTCTGTATGCGAAAGATAATTCGGGCGCAGCGGGAGAAAACGCGTCGTTGGGGAAAAAGCCGGCATCACAATAGGCTGCGATGCCGGGAGAGAAGGATGATTCCGATGTAGCAGAATAAAAATGAGGGTGTGAATGCCGGGCAGGGTGTGTTCCGGCATTCAGTCGCAGCATACGCTGCGCAGATGACAGCAATATGTTAGCA
>N_1075
GTATCATCAAAGTAGGTGAAGAAGTTGAAATCGTTGGTATCAAAGAAACCGCGAAAACCACCTGTACTGGCGTTGAAATGTTCCGCAAACTGCTGGACGAAGGCCGTGCTGGTGGAGACGTAGGTGTTCTGCTGCGTGGTATCAAACGTGAAGAAATCGAACGTGGTCAGGTACTGGCTAAGCCGGGCACCATCAACCCGCACACCAAGTA
>N_1076
CTTCTCAATTAATGACTCGGCCAATATCTGAACCGAAACCTCGGCACCACCTATTTTATATGGATAATATAACGTGTTTACTAAAATAATATTCATGAAATACCCATGTCGTTTATTGATTATATTTAATAGCTCTTATATATTTGCACATAGCTATTTACCATATCGCTTTTCCTGAATTTATTAGATGCGAATTCACGGCATGCTTCTTTTTTTTCATTCCAAAAATGGATAGTATGTGAATCCATTATCTCAACAACTTTATTAGCGTCTTCGAAGTTAACAAGCATACCTGTTAAGCCATCTGAAATAACTTCTGGTAAAGAAGCCACATTATTTGCTATTACTGGCACTCCATATAATTGCGCCTCTACCGCAACTAATCCAAACGATA
>N_1077
ATCACGGCAATAAATGCTAAAAAAACTATAGTCCAAAGAGTTACGAAGGTTTTCATCTTATTTCACCATTTTTCTTGATATAAAAATACTTCCGCCTGCTTATTCCCATAGCTACCCAAGGTTTTATTTCCTCTAGGCTTCCTTTCCTCCTTGACTGTCCTGACTTTTTCCCTCTCTTTGATTGAATTTCAGAGGAATGAGTAATATCAACAAATTTACTGAATTCA
>N_1078
ATGGCGACCGGCGCTGGCGCTGGCGTTCAGGTACGCATAATCCGTCCGCAGGCTACCGTTGGCCGCAACGCTGGCTTCATTTGGGTTCTCCCGCGGCATGTCGTAGCTGGCGGTCAAACCGTAGCTGAAGGCGTTTTTCTCGCCTGCGCTGCCGGTATAGCTGGACTGCAGCTGGCTGCCGTAGTTTTTATCGTGGTTAAAGCGGGTGGTCAGGCTGCCCGCCTGCCCGAACGGCAGCGAAAAGGAGACGCCCACCACCTGATTATTGCGGTGGTGGGCGTCTCCTTTTCGCTGCCGTTCGGGCAGGCGGGGCAGCCTGACCACCCGCTTTAACCACGATAAAAGCTACCGCAGCCAGCTGCGGGTAGGGAGACTATACCGGCAGCGCGGGCGAAAAACGCCTTCAGCACGGTTTGACCGCCAGCTGCACGTGCGGGAGACCCAGCGTTGCGGCCAACATCGGGAAACGCGATGCGTACCTGAACGCCAGCGCCAGCGCCAGTCGCCATA
>N_1079
CTCACACCATGCGCAATCCCCTCCAGATGCAACAAAAACCAGCACAAACGGCGCCGTTCTCCGGCCTCAGTATGTTTACTGAAATCATTATATGAGATACCAGAAAGCCCCCTCCGGGACAGGAAAAGAAACGGGGGGTCTGGTTCGGGTTTGTCGGTCACTGAACACGGTCAGAAACTGATGATAAGATAGCCTGCGGATATATAACTCAATGAGAAAAAAGAATTAAAGGTAAGA
>N_1080
GGTCATTGCCGGACACGGCGCGGGGGCGCAGACCCTGTCCCGGCAGCGGATGTGCCGGGTGCTCAATATGGACTCTGGCGGCGGTACCTGAACTATGCCCTGTTTGACGCCGGAAACGTCAGCGCCACCGCCTGCCTCAACGTCGGCGGCCGCCTGCTGGAAACCGACGCTCAGGGGCGCGTGGTCCACGCGCATCCGCCGGGGCAGCGGATTGTCGATGCGCTGTTTGGCGCCGGCACTGACGCCCAGA
>N_1081
GGTGGCGGATATTTCTCTGCTGCAGTAAGCGTATCGGTAATAATAAAGACCTGCCTCAGGGCAAGTTTTTTTATACGTGAAATATAAATAGGTGAACCGTTAATAATTCTGCCATTGATATCTTCATTATTTGCATTCATCGATGAGAAATGTTTTAGGAATATATAAACATAATTCCGAGAGGTATTTACGCTGGTGGCGGGTGCTTGAGACTGTGTGTCTCAGGTATTGAAGCGGGAGACAGACAAGAAAAGCCCCACCA
>N_1082
GAGTAGACTGGGTCATTATTTAGCGACATTTTCTTGTAGCGGCCAATACCTACCTGCAGCGAACCACTAATAGCAGCCGGGGTCAATTTACTGACACTCTCTTGCTTATTATTGCGGACATAGTTTACCCACGGATGGGAATGGGTGACTAACTCAGCAAATTCCGCTTCGCTGACCTCACGTTTAAGTTTCAGCGTAATCA
>N_1083
AAAATAAGAACCGGTAATTGCCAGCCCTGCTTTCCGCGTTAAGAATCTGTAACGTATCCGCAACCTCATGTATCAAACATTATTTTCCGTTCGTCTTACCTACCCTTACAAAAAAGGTATCGTTATTATGAAGATAAAGAACCTTTGCCTTACGCTTTGCGCCAGCTCCCTCCTGCTCGCCAGCATGGCGGGGATGGCGAAAGAATGAAGATTGGCATGGCCATCGACAATCTGCGTCTGGAGCGCTGGCAGAAAAGACCGTGATATTTTCGTCAATAAAGCGGAATCCTTAGGCGCCAAAGTTTTTTGTCCAGTCCGCTAATGGCAATGAAGAAACGCAGATA
>N_1084
GACACTGGATGCGACAATCACCGGGCTAATCAGCATGGCGGCAATTCCGAGGCGGGTGGAGAACAGCTGCCACGGCTGCATTCGCGCATCTGGCGAAAAGTGAATTAACGAATTAGCGACCAGCAGTATTTCGCCGATGCCAGTGAGAAAAGTCAGCAGACAGGTCAGCGGCAGCGGATAGCGTACAGCGCACCAAATCAAAGCCGGTAACGGGAAGGTAATGCTGCCCGCGCCGCCTACCGCCAAGCCAAGCGCAATTGACAGGACCAGCGCCAGCACCGGCAGCAGCTGGCGAAAGCGAAAACCGCTTAATA
>N_1085
GTATTTGCGGAATGTCCCGAGGCTGATGGGGATTAATCATAGAGAAATTTTACCTTTCCAGTCGCGCCAAACAGCTGGCGCCGCGTAAATCCATATACTGATAATAATATCAATAATTTTGCCGGGCTGATTTTGCACAGAAAACACGTGGGCGCATATGAAAAAAATGTGATAAAAAGTTGAATA
>N_1086
TGCGATTTTTTTTGCGCTTCGTAATTAATATCTAATAAGGTCGGTGATTATGAAATTTATTGCAAGTTATGTCCGAAGTTTATGCTCTTGAATTTGCTCTATGTCACAAATTTCGACATTGGCTGAGAATGGGAAAAAATCGCAGGCAGGACTGGTCGGCCGCGGTTTTCAGGCGGTAGCTGGCGGAGTGTGGGTGGATTTATTTTACGCTAAGAGTAGTTGTTTGTTTTTATTAAATTATTGTCAGCGATTTCTTAGA
>N_1087
AAACAATTCCGTCACCCGGGATGGCGGCAATACGACAGGTTTTTTTCATTCCGGTTCTCACTTTTTAACGATGATGTTTGACCACCTGCCTATCCTATAATTGACTGGTTCATAATTAATCACGCTAACTGGTGAAACATAAAACACAAATCATGAATAATCTGCCGCTGCTAAATGATTTACGCGTCTTTATGCTGGTCGCTCGCCGGGCCGGGTTCGCCGCCGCCGCCGAGGAGCTTGGCGTATCGCCGGCGTTCGTGAGCAAGCG
>N_1088
ATCTTTTTTTAGTGTACTTCGTTCAGTTACGTATTGCTAAGGTTAATCCGATTCTGCTTCTTTCTACCTGCAGCACCTGTTGGCGATGCTATCGCCGCCAAAATGCTGTAGCTCACCGGCGATTAGCTGCCAGTTGCGGCGATAACGCTCCGGGTGCCCCTCCATCGCTAAAAATGTCTCGTTGCAGGTGCTGCAGGTAGAAAGAAGCAGAATCAGATTAA
>N_1089
GTGTAAAGCAATAATTACGCAGAAAAAGCAGTGTACTCCACGCAGAACATTGTTTAGTGTAAACGTATACACATCCTGTTTTGTCGGCGGAGGAAGAGAGTGGTTTCCGGCAAGCACCACGCGATATCAAACGATGGAGTACCGTCGCTGCGGCCGCAGCGGTCTGCAGCTACCGGCTATTTCCCTTGGCCTGTGGCATAACTTTGGCGATGAAACGCGAGTGGAAACCAGCCGGCAGATGCA
>N_1090
ATTATGTCGTGTACTTCGTTCAGTTACGTATTGCTAAGGTTAATCCGATTCTGCTTCTTTCTACCTGCAGCACCTTTATACAATTGGTAAAAATAAGTTTATCCCATAGTATCTAACGAATCCCACACTCTGGCAAATTACCACCACCTCTACAGGAGGTGGTTCTATATAGACTTTTATCAACTTCATGACGAAAAACACCTATTTTATCCAAAAAGAAGACAATAGAGTCACAGAGGAATCAAAGAGCGACTCAATTGTCTTTGGACAGTCTGGTTGTGAGGTTAGAAAACAGTTACTCCTACACCATTAAATAGGGCGCAATGCTCGCTAATTTCTCCCGGGTTTCCGTCAGTTCGCGTTCCGGTGTAGATTGCGCGATGATTCCCGCCCCCGCTTGTATCCAGCAGCGCTGGCTGTCCTGAAATACGGAACGCAGAACTAGCGCCGCATCGAAGCACATATCGTCCAGCAGCAAGAATATGCGCCGGAATAAGCTCTCGCGGCGTCTTCTCAATTTGCATAATCGCGTTCAGGGCAGCGTTTTTAGGGATACCTGAGGCGGTAATCGACGGAAACAGCACGGTAAACAGGTGCTGCAGGTAGAAAGAAGCAAATCGGATTAACCTTAGCAATACGTA
>N_1091
TCTTCTGTAACACGTTCAGTTACGTATTGCTAAGGTTAATCCGATTCTGCTTCTTTCTACCTGCAGCACACACCTCCACCTTGGTGGAGTGAATATACTTTTCAATGAGAGTGCTACACTTTACAAAAAGAGTGTAAAAAATCACCTAGATTCAGAAAAAGAGCAATTTTCAAATTAAGAAAAAACGTTGATGCCTTTGATGAGGTTATTTCATCATATTATCAGACTTACCAATTTATTCGTGATGAAATGAAAATACTAAACCCTAAAAAATAGTGAGATTTATGATTTCAGCAATGAGATGCTCATGGTGTTAAATAGATTTCTAACTAACTACCAGAACAACTACAAGCGTTGGTATAAGTACATATCAGACGAATGAGGTTGTTGATAGGTGCTGCAGGTAGAAAGAAGCAGAATCGGATTAACCTTAGCGAT
>N_1092
GTCTATCATCACTTCGTTCAGTTACGTATTGCTAAGGTTAATCCGATTCTGCTTCTTTCTACCTGCAGCACCTGTGGTTGTTTTTGCTCGGAGGGAACTTATCACCCTTGCTCACATGGCAATCATGTTCAGAACCAGCGTATGAGTTGTCGGTATCATGATATTGACCGTAAGTACCTGTTTTTGGACATTCTTGCCCAGACCAATGTTTTGCCATTTACTTTTCCTTTGCTCGTTTTAGGAGCTAAGCTCCTAGCGGTACGAAATTGTGCCGCACTTCATAAATGTAATTGCTTGAAATTATGCTTCAATGTATTGACAGGTGCTGCAGGTAGAAAGAAGCAGAATCGGATTAACCTTAGCAATA
>N_1093
GTATCGCGCGCCCACAGGCGACGCGGCAGAAGAGGCCGCCCGCGCGGCGCAGTGCCTTGAGTTTATTTCCCGTCTTCCGCAAGGCTGGCTGACACCAATGGGAGAGATGGGCGGCCAGCTATCGGGCGGCGAGCGCCGCGGATTTCCGTGCCAGCGTTATTGAAAAACGCGCCGGTCGTCATTCTCGATGAACCGACTGCCGCGCTGGATA
>N_1094
ATATCGTGATTAAGCTGGTGGAATGTAACGGCAAGCCGGTGGCGAAACTCTCCGACAGCCCGGGGAAAACTATCTGCCACGATAAGGCCTTCGTCCGCGCCCTGCGCGAAGCGTTCGACCTGCCGCCGATTAAAAAGGCAAGCTAAAAAACTTGGCCCGACGGCATTCTGCTATCGGGCCAATCAATATCACTCCTGCGGCAAACGGGCTCTGACGACCTCGGCAAAATACTCCGCGCCAGTTAGCAATATCTCATCATTAAAGTCGTAGCAGGCATTATGCAACGGTGTATTGCCCTGAGCATCTGAACTATCGCCGTTGCCTAAAATGAAACAGCCGGGGATTTTTTGCAGAAAAGCGCCAAAATCTTCCGAAATCATCATCTGTGCGACGTTGCCGTTCACCTTCTCAGCCCCTACCACGTTAATCGCAGCGGTGACCGCTACATCAACGCATTGCTGCCAGTTCACCGTTGGCGCAAATTCATGGGTATAGCTGAACTGGCACGTCGCACCGTGCATCGCGCAAATCGCTTCGCTAATGGTACGCATTCGTTCTTCGAGCAGCATCTGTACCTCCGGTGCAAAGCTGCGCGTATCCCCCTTTGATTTCGACGTGCGTCGGAATCGCATGCGGATGCCATCGGTGTGCAGTTCAGTACAGGAAATGACCGCA
>N_1095
ATAAACGGCTTGAGCATCGCCAAATCGAAGCGGTTGAGATTCACCCCGCGCCCGTCCGCTGGCGCCCGCGTCAATGGTTTCAGGCACGCAGAGCTCGGCGTTCGGGTTGGTCCAGCAGTGTGGCCCGATGCTGATTTTCTGCTCCAGATTGCGATAGTCCAGCGCAATGCTGCGCGTCAGCGCTACCGGCCCCACCGGCGTCTGGAAGCGGGTATCGCTCAGCGAGCCCTTCCAGA
>N_1096
TTTATTTTTATTACATGTACTTCGTTCAGTTACGTATTGCTAAGGTTAATCCGATTCTGCTTCTTTCTACCTGCAGCACCTGTGCAATTTTACCACACCTCAATCATCGTCAGATGAGTGCCACTCTGTCGCGACAGTGACTTTCACGAGAGTGATTTTCACATACTAAAATAATAAGCAGCCATATAACAACGTAATTAAATTACCTGACGGCCGCTCTGGCCGAATCCGACTTTTATGTTATTCCACAGTTTCCGGAAGTGTACCACGCACACGGAATAACCACAGCGCCCTTTCAGGGTGGTGAGCGGCCGGTCACGGGCAGGTGCTGCAGGTAAAGAAGCAGAATCGGATTAACCTTAGCAA
>N_1097
GCTTAAAAGACTAAGTATTGGCCAGATTGATAAGTTGTTTTGGTGGTTCGTGCCGCGAAGCGACATAAAAAAAGCCGCCCCGAGGGGCGGCCCAGACCGCTGACAAAATGCAATCGTCGGGATTGCCCGGCGGCGCTACGCTTGCGCGGGCCTACAGAGAACTGCATAACTTATTGATATTGCTGTCTTTCGTAGGCCGGGTAAGGCGAAAGCCGCCGCCCGGGCCAAAGGCGCTCACA
>N_1098
GAACGGCTGCTGCAGGGGGAGAAAGGGCTCCGCTTCGCCCCGCTGGCCCTGAAAGATTTCCACCGTCAGCCGATTGTTGGCCTCTACTGCCGCGCCCATCGCCATTGATGCGTCTGGAGAAGATGCTCCGCGACAGCGGCGTCACCGTTTACGAAGGCGATATCCGCCCGCCGGAGCGCTATCTGATGGAGCGCTTTATCACCGCCCCGGTGTGGGTGGAAGA
>N_1099
CTAATGAATGGTTTCAGGATAAAGACATGCTTCATGTCGATTTAACGCCTGAAGAAATCGCCGGATACCTGATGGCAAAATCTGGCCGGTGGCTAAGCGATGCGCCGCAAATCGAGCTGAAGTATCCCGATACCTTCAAATTCGTAAGGTATATCAGCGCTCAGTTTGTAGATGTTAAAAGAATGGGATAGCGGCAAAATCACCGCTCA
>N_1100
ACTCGACGACCGCCCCGTTGTCATGGCTGCCTTTCTGGCAGTTGCCGAAGGCTTTGCTGTACAGGTCGCTAAACGGTGTGCCGATTTTCACGCCGCTGGCGGTTTTGATATCCGCATCACGCACGTCAATCCGGCTGATAGCACCGTTGTCGCCATTGATGGTCAGCGCCACGCTGTTGTTTTTCAGCGCTTCAAAGTAGTGGACGATATTA
>N_1101
CTATGTCTAGCCTAACCGGTAGCACTTGCTAAGGTTAATCCGATTCTGCTTCTTTACTACCTGCAGCACCTGTGACGGGGAGCGTCGAAAGTTGAAAAGGGACCATCATGGGCAGCATACCTTAGTTAATCGCTTCCGGCGTCAACAATAAGCACCGCCTTGAGCTAGTTTAGTAACTTTCTGCAATACAAATATTTTACATATTCGTCACAAAATGAGAGTGCATGCAAGGCGGTGAGTTGTCAATGCTTGTATATACAAGAACGATTGAGTGAGGTGATATTAATAACTTGAGTGAGGAACCTATGTCTTCGTTTCGTCTACAGACGGGCAGTCAAAGAGCAATTATGCTGGAATGAGTGAAAGGCGGTCGATTGATTACATCCCGGAAAGCGAACGGCATGGACACCCTTTTAGCCAGTTCACCCTTTGGTTTGGCGGCAATCTGCAAATTACGGCGATTGTCACTGGCGCTTTAGCCGTTGTGCTGGGCGGCGATGTAGTGTGGTCTCTGGTCAGGTGCTGCAGGTAAGAAAGCAGAATCGGATTAACCTTAGCAATA
>N_1102
ATTAAAACCACCGCGACGTTTGGACGCGCCGGATTAATGCTTTTCAACACCGTATCGCGAGCCAAGCGCGCAAGCACGCGCCACTACTGGTTCGTCAACTCTATAACGTCGGCGTCCTGTCGATGCTCATTATCATTGTATCGGGCTTGTTTATCGGTATGGTGCTCGGGCTGCAGGGGTATCTAGTGTTAACCACCTACAGCGCAGAGACCAGTCTTGGCATGCTGGTGGCGCTGTCGCTGCTCCGTCAGCTGGGGCCGGTGGTCGCCGCGCTGCTGTTTGCCGGCCGCGCCGGGTCGGCGCTGACCGCCGAGATTGGCCTGATGCGGGCCACA
>N_1103
GTTATGTTTATGTCTGACATTGGTTCGTTACGTATTGCTAAGGTTAATCCGATTCTGCTTCTTTCTACCTGCAGCACCTAGTGTGATACGCTTACAGGGTGAAACTTTGTTAATCAGGAGAGAGTACATGGACAGATATCCGCGTTCCGATTCAATAGTGCAGGGCCGTACCGGCCTGCAGACTTACATGGCGCAGGTGTACAGCTGGATGACGGTCGGCCTGCTGCTGACGGCGTTTATCGCGTGGTTTGCAGCGAATACTCCGGCGGTGATGATGTTCGTCTTTTCGAGCAAAATCACTTTCTTCGGGCTGATTATTGCCCAGCTGGCGCTGGTGTTTGTGCTGTCGGGAATGGTGCAGCGGCTGAGCGCCGGGATGGCCACCACGCTGTTTATGCTCTATTCGGCGCTGACCGGACTGACGCTATCGAGCATTTTTATCAGGTGCTGCAGGTAGAAAGAAGCAGAATCGGATTAACCTTAGCAAT
>N_1104
GTTTTTGTAAGTTCTTCGTTCAGTTAACGTATTGCTAAGGTTAATCCGATTCTGCTTCTTTCTACCTGCAGCACCTCTTGGCGGCAAAGGGAATCGCACCTTCGGTAATGTGCGTACAGCCGAGGATATAGTTGACCATCCCGGCGGCGCGTTCCTCCTCGCTAAAGCCTTTCGGAAAGAACGTGGTCGCCAGAGCAATGACCAGCGGCGGCGTGATGCAGGCGGATGAATACACCGGCCATAAAAAAGTAGTTACCTTGACCCAGCAGCAACGTACCGGTGACATAAGGTGCTGCAGGTAGAAAGAAGCAGAATCGGATTAACCTTAGCAAA
>N_1105
GTTGGAGTAGACTTTTTCCAGTTTGTTGAAAATCACTTCAGCCATGATATTTCCCTCTTAACCTTTGATTCCGCTGCTGGTCACGCCCTGCACGAAGTAGCGTTCAGCAGGAAGAAGACAATGATGGACGGCAGAATGGAGATGCTCGCCATTGCCAGAATTTCGTTCCACGGCGCGCCTTCCGTGACGTCGATAGACATTTTTAGCGCCAGCGCGATA
>N_1106
CTGTAAGTTGTTCCTTCGTTCAGTTACGTATTGCTAAGGTTAATCCGATTCTGCTTCTTTCTCCTCCAGCGCCTCCAGCATCTGTATGCCCCGCTGCGCACGGTGGAGGCCGTGCCCGGTATTTCTCCTGTCTCCCTTAAGCCTGCCGTCATCACCTCTCTGCTGCCCTCGGAACCTGTTCGAAACCAAAACGCTCGCCGCATGGGCCGCGAGCGGATACAGCGTGGTCGCCGTCCGGCTGAAGAACCAGAGCGATAAGCCAGTGGTGCTTGACCCTCACCACAGGGGCGTTTTTACAGCGCCACATTTCAACACCGTTGGTTAGGTGCGCAGGGGACGCCGGAGGATACCACTCTGCTGTATCTGGTTTTCACAGGGCGGCCTGAAAACGCCTTCTTGCCCAGTGCGGTGATGGCGAAAAAGGGAGGTCGATGATGCAGGTGAAGTCAAACACGTTGTTAAAGATGGCGGTGCCCGCCTGTCTGTTTATCGCCATTGCCATTGGGGTGAAGTAGGTGCTGCAGGTGTAGAAAGAAGCAGAATCGGATTAACCTTAGCAATACG
>N_1107
GTGTGATACGCTTACAGGGTGAAACTTTGTTAATCAGGAGAGAGTCATGGACAGATATCCGCGTTCCGATTCAATAGTGCAGGGCCGTACCGGCCTGCAGACTTACATGGCGCAGGTGTACGGCTGGATGACGGTCGGCCTGCTGCTGACGGCGTTTATCGCGTGGTTTGCAGCGAATACTCCGGCGGTGATGATGTTCGTCTTTTCGAGCAAAATCACTTTCTTCGGGCTGATTATTGCCCAGCTGGCGCTGGTGTTTGTGCTGTCGGGAATGGTGCAGCGGCTGAGCGCCGGGATGGCCACCACGCTGTTTATGCTCTATTCGGCGCTGACCGGACTGACGCTATA
>N_1108
TTAAAAGACTTAGCTCACGAACTGCTGCAGCACGCGGCTACCAAAATAGGCCAGCGTCAGCAGACCGGCGCCAGCGACGCTGAACCAGACCACACGACGTCCGCGCCACCCTTCATGATAGTGCCCCCACAGCAGGACGATATAGACGAACCACGCAATAATCGACAGCACCGCTTTATCGATATTTTCGCTGCTGAACAGATTGTGCATGTAGAACAGGCCGCTGCACAGCGTCAGGGTCAGCAGCACCACGCCGACA
>N_1109
CCAGCGCGCCCAGCGAATGGCCGACCAGTATGGTTTGCTCTCCCAGCGCGGTCCAGCATTCGCGCCAGCGCGTCGGCGTAATCGCCGGCATCCGCCGGCGTCGCCGCCAGCATCGGGCTTTCGCCATAACCGGGCATATGCGGGCAA
>N_1110
AGTTGCTGGTATATCCAGCGCCCTCTTTTTTTCAGCGCAGACAACAGCTCGTGCTCCGGTGTTTCTGGAGGTACAGAGACAATAACCCGGCAGTCCGGATGCACCTTGATGAGCACCCTGCCCTTTACGACCTGACGCGGAACACACTGTACGACGATGACCTCATCACCATAGACAATGCGTAACGCTTTCATTGATGGCGATA
>N_1111
AGTTCATCTTGAACGAGCGCCATCTGGCGCAGGGCCAGCGCGGCGGGATAGTCAATGGCCACCGGCATTTGCGCCGGCTGCTGCGGGTGAGAATATGATAAGAGGCCGCTCATTGGTTTGACATTCCATCAGGTATCACTAATTGATTCCACTCCCTGTTGCGGGTAGCTTCAGCAGCGCGCAGGGCTCTTTCGCGCCTCCAGACTTTACGAAACACGGAAACTGCAGACCATTCATCATGACCTGTAAGACGTGTTTCGGGCATCCGGTTGCCTTCGCCAACAGGACGGCAAGAATGACAGCGTTGATGCCCAAGCGCGTGAACTGATACTGCCGTTCCCTGAAATAGTCCTTATGCCAAGGAGGATTGGAGTATTCGGCGGCATATGCAATTGCCCTGTGGA
>N_1112
GTTTATCGACTGCCTTGGTGGGTTTGGCATCTTCAATGTAGGGCACCGTAATCCAGTTGTGGTATCCGCCGTGAATCAACTCGCGAAACAACCGCTTCACAGTCAGGAGCTGCTGGACCCGCTACGCGCGATGCTGGCGAAAACGCTGGCAGCCTTAACGCCCGGGAAACTAAAGTACAGTTTCTTCTGCAACAGCGGTACCGAATCGGTAGAGGCGGCCATGAGACTGGCGAAAGCCTATCGTCGCCCGCGCGGTAAATTTACCA
>N_1113
AAGTTAAAAAGCCGGAAACCATTAACTACCGTACGTTCAAGCCTGAGCGTGACGGCCTTTTCTCGCCCGTATCTTTGGGCCGGTAAAAGATTATGAGTGCCTGTGCGGTAAGTACAAGCGCCTGAAACACCGCGGTGTAATCTGTGAGAAGTGCGGCGTTGAAGTGACCCAGACTAAAGTGCGTCGTGAGCGCATGGGCCACATCGAGCTGGCATGTCCGACTGCGCACATCTGGTTCCTGAAATCCCTGCCGTCCCGTATCGGTCTGCTGCTGGATATA
>N_1114
ATGACGGGGTTTTATTTTGCGTTGAAAGGAGATAATGGAGCGAACATGGCGTAATTTTCGCCGGAGGCGGTGCTGCGCACTTTGCTCCGGGGTACGGTTTTGTAGCCCCGGTAAGCGCAGCGCCACCGGGGAGACATACCGGCACGCTGGCCGGACGACAGAAACGCAAAAAGCCATCCGGCAGGATGGGCTCTTCACTTGTTTGATA
>N_1115
ATGTTTTTTAGTCTGCTTTCGTTCAGTTACGTATTGCTAAGGTTAATCCGATTCTGCTTCTTTCTACCTGCAGCACCTCTCCCGCTGCGCTGTCGTGGCTGACCAATGGCTTTATGCTGACTTTCGGCAGCTTTTTGTCAGCAGGGGTGACGGCGGATGCCATCGACAGAAAACGTATTTTTATCGCCGGCGCCGCGCTGTTGTGCCTGAGCAGCCTGCTGTTTTGTCTGACGCACAATCTCTTCCTGTCAGGCGTGTTGAGGTGCTGCAGGTAAAGAAGCAGGAATCGGATAGGCACCCACAATA
>N_1116
GGTCATTGCCGGACACGGCGCGGGGGCGCAGACCCTGTCCCGGCAGCGGATGTGCCGGGTGCTCAATATGGACTCTGGCGGCGGTACCTGAACTATGCCCTGTTTGACGCCGGAAACGTCAGCGCCACCGCCTGCCTCAACGTCGGCGGCCGCCTGCTGGAAACCGACGCTCAGGGGCGCGTGGTCCACGCGCATCCGCCGGGGCAGCGGATTGTCGATGCGCTGTTTGGCGCCGGCACTGACGCCCAGA
>N_1117
TCATTATCCTGTACTTCGTTCAGTTACGTATTGCTAAGGTTAATCCAATTCTGCTTCTTGAGCCTGCAGCACCTATTACGCATACCTAACTCCAGCGCACGGTGGCGCCAGACGGTCACGTCATGATAAATCTCAGGTTCAGCAGCCAGCAGCGTCTGACGCAGCTGATTAAGCTCATGGGCGTCGAACTGGCTGAGCGAAGGATGGTAAGGTGCTGCAGGTAGAAAGAAGCAGAATGGATAAACTTAGCGAT
>N_1118
TACTTCACTCATTAATGAATGGCTTTGTTTTATTCTTGCGATTTCAATGACCATTCCGGGGTGCTATAGTTTTCTATCGTTATAACAGCGACCGGAAAAATTATAACTGGCACAGAGCTCTATACTTACCACCCTGTGCCTTTTATTTCAGCTACGATTATTTACAGGTGCCGCCCACTCCTGAACCACAATTACTTCCGGAGATTTACCGCTACCACCGCCATTTCCATTTCCGTGAGAAAAACA
>N_1119
ACGATAAATAAAGACCGGCACGGTCCGCTGGTGCGCATAAACGATTTAATTGAGGTGGTTATGTTCAGAAAATTAGCAGCCGAATGCTTCGGCACCTTCTGGCTTGTATTTGGCGGCTGCGGTAGCGCCGTGCTCGCCGCGGCTTTCCCCGAGCTGGGTATTGGTTTTGCCGGCGTCGCGCTGGCATTTGGCTTAACGGTATTAACCATGGCGTTTGCGGTCGGCCATATTTCCGGGGGGCATTTCAACCCGGCGGTCACCTTAGGCCTGTGGGCCGGCGGCCGTTTTCCGGCAAAAGAGGTCATTGGCTATATTATCGCTCAGGTGGTCGGCGGAATTATTTAGCGGCGGTGCTGTACGTGGTTGCCAGCGGTAAAGCCGGCTTTGATGCCGCCGCCAGCGGCTTTGCCTCCAACGGCTATA
>N_1120
GTATGATGCACTGGCTTTTGCAATTTGCTTGCCAGCTTTGCATTTCCTCGGCTGTCGCCCGCCGCAGGCAGCGTTATAAGGGATAGTGATAGCAATTCGGTTTTTATTTGCCCGGTAAGCAGATTGTGGTATGCCCCATTAGGGGTACATTCGCACTACAACGGTGCAACATGGTGAAAAAAACAGCGCATGGGTGGCGATTGCTGAAATTGTCAGCAGTCGAACGCAATTCTTTGAATCAGGCTTTGACAAGA
>N_1121
CTGCATGTTTGCTACCTAATTGCAAGCCAATCAAAACAGGAATGCCAAAGTCCCTGACCTGCCTGCTGCATGTCGCAAATTAACATGCGCGGCGTAACATGACTAAAGTACGTAATTGCGTTCTTGATGCACTTTCCATCAACGTCAACAACATCATTAGCTTGGTCGTGGGTACTTTCCCTCTGGACCCGACGGTGTCAAAAACGGCTGACATCCTAACCATTTTAACAGCAACATAACAGGCTAAGAGAGGCCGAACA
>N_1122
CTCAACTGCTTCCGTTATAGTGACCCATGTTGACATATAATGAGTTATAAGCAATGGCTGATATTTTTTTGACATAATATTATCTCCTTCTACACAACAATTCGTTCCATTAAGGAAAAAGATTGGTGCCACAAGTATTTATTTATGATTAATCAGAGGGTTTATGACAGAGAAAAGGATGTATATTTGCTGAGTGAACATGTACAGGCCTATGGGGTGACTATTTTAATGAGTAAATGCCGAATGATTTTCGGGGTGATGATTATAACTTGAGGAAAAATCCCAGCGTGGTTTGAGTAGTGTACCTGAGTGATATTTGTGTTATGTATGCATTGATTGCAGAAGAATAAATATAGTTCAGGCTAGTATAGTTTGTGGTAGCTATGAGAATATATAATCTATTTTACCTATAAAATAATTTATATGTATGGGGTGGTTTTTTTGTGGCGAATTGGTTTTACTGAACCCTAACTTTTGATTTTTAAGTTTGCACTTATTGATATGTTAATATGATAAATGCTTTATATCAGTTTTA
>N_1123
ATTAATAAATTAATTTTTTGGCTTCACTTCGTTCAGTTACGTATTGCTAAGGTTAATCCGATTCTGCTCTTGTACCTGCAGCACCTGTATTATGTCACGCTTATCAATATAGTGATGGCACCGAAAGTCTATGCGGCAAACGAAATTTATGAACAACTGGAAAACAATTTTAATACTTCTAATCCTGCAGCGAACAGAACTTCAACAGTAACTACAGAGGACATTTTAGAAAAATATAAGAATAGTGAAAATCCTTCTTATACCGACAAAATAAATGGTTTTGATAGTACTAACAGTTCGTCAATGGACCTGAAGAAATATGGTGGGAAAAACATTCACAAATGATGATGTTTTGATTATTGCCAAAACTGATGGTTCGGACATCGCTGGTACGGTAATGCTACCCAACATGAACGGTAATAATATAAACATAAAGGTTCAGAAAACGGTGGAAAGTTACTTTCACGTAACCAAGATAGGTGCTGCAGGTAGAAAGAAGCAGAATCGGATTAACCTTAGCAAT
>N_1124
ACTTACCAGACAGAGGTGTAACGATGATACCACTCATTCGTTTCGCTAATCGTGCCGTTAAGGAAAATAACCCTGCAGCCGGAAACAAAAGTGATATCGTTATCGGTGATATAACAAAAAAACAACGCAACATCAGGAGTCGACAATGAGCACA
>N_1125
ATCTTTTTTTTACTTCGTTCCGTTACGTATTGCTAAGGTTAATCCGATTCTGCTTCTTTCTACCTGCAGCACCTCGCCAGTTCCAGTGCCGTGGTAACGGCTTCTTCCAGCGTCTTACGCTGCTGTGCAACTTGAGAGAGATGACTTTCATTGCTAATGCCATAATGTAAGAAGGAGTTAACTGAAGTCTAACAGAGAACCGTTTTTCAGTGCGCGCCTTAACTGGTAACATTAGCCTCTTTTTTTAAGGAGCCTAAGATGACAAAGCAGCCCGAAGACTGGCTCGACGACGTGCCCGTGCTGCAGGTAGAAAGAAGCAGAATCGGATTAACCTTAGCAAT
>N_1126
ACCGAAGTTGTTGGTCAGTTACCGGCAGGCAGGTCTTCTGGCTTAGCCTCGTTCTCGCCCGCCCTTCCCAATCTTTCAATCAGTGGTTTTTGCGGGGTCGTCAGCATCACAGCAGCGGGGGCTGCGGGGGGGATTTACACCCCCTTCCCTGACACCAAACTGGTGTCGAACCTGTCGGTTTGTTTCGCCGATGCGCCCTGCATCGACGGGTATTACTTTATGTTTTCTA
>N_1127
GTTTTCCAGCCGCGCCGCTCAATCGACATACGCTTTCATCAGTCCGCCCAGCCACTCCATAAACAGATTTACCCGGCGGGAGAGATTGCGCCGGTGGGTTGAATAGAGCGAGACCGGCAGCGGCTCGGCGCGGTACTGGGGCAGGATACCAATCAGGTCGCCGGCGCGTAACGCCTCGCGCACGCCGGTGCGTCAGCACCTGAATAATCCCCAGCCCGGCGATACAGGCTGCCTGATAGGTTTCCGTACTGTTGACCGTCAATATGCCGCGAGTTACCCAA
>N_1128
GTTTTCCATCCTCTGTGGGAAACAGGTAAACTTAATGGACGCTCCGGACTATGGGAAACAGGTCAACTTCGCGGACGGCCCGGACTATGGGAAACGAGTCAACTTCACGGGCGGCCGGGAGTGTAGAGGGGAACAGGTCAACTTCGCGGACGGCCCGGATTATGGGAAACAGGTCAACTTCGCGGGCGGCCGGGACTGTGGGAAACAGGTCAACTTTGCAGACGGCCCGGACTGTGGGAAACAGGTCAACTTCGCGGGCGGCCGGGAGTGTGGAACAGGTCAACTTCGCGGACGGCCCGGACTAAGGGAAACAGGTCAGCTTCTCGGACGGCCCGGACTATGGGAAACAGGTCGACTTCTCGGACGGTCGGGAGTGTGGGAAACAGGTCAAGTTAGGCAAGCACTATGGGAAACACAGCAAGTTCAGTATCCCCCCATATGTCAGCAACAAACTAAGGGGGGAGGAAATAAAAATTACAGACTATTGTTTTTTA
>N_1129
GGAAATTTTACACTCCCTTATAGGCTTTCTCAACGGCGGCATCAACCACTTTCAGCATCGCTGGGGTAACGTCAACGCCGATACCGTCACCTTCAATGAACGGGATAATCGGATTGTGAGGGACGTTCAAGTTTCGTTTTGCAGGGTGATTTTTTGACCTTCCGCCGGAACTACTACTTTGCTTTCCATTAACCTCTCCTTCGAGCGCTTCTA
>N_1130
GTGGTGTTTATGTAAACTGTACTTCGTTCAGTTACGTATTGCTAAGGTTAATCCGATTCTGCTTCTTTCTACCTGCAGCACCTGTACCGGTACCAAACGGAATTACAGCGTAAAACGTTCAGTTACGACAAAGGAAAAAAAACGAAGTCATTGCCGTACATTCCGTCGGGGAGCTTTGCAAAAAGCATGCTTATCGAGGGGGCAGATGCCAACGCGTCTGTTACCGGGAATGAATCAACTGTACCGATGCAGTTGCGTATCACCGGTCGCGTGGAAATAGGTGCTGCAGGTAGAAAGAAGCAGAATCGGATTAACCTTAGCAA
>N_1131
ATTGACCACCGGCTGGCCAAGGAAGCTCAGCAGCGGGGTTTGTGTGGCCTGATTCACCAACTGGGTTACCTGCTCAACGCTCAGCTGGCGCGCTTGAGCCACCCGGGGCACCTGCCACAGCGCGGCGGCCGGAGTCAGGTTGTTATCGAGACCGCTCGCCGAGGTGGTGACCAGTTCGACCGGCACCCGCGGGTCGGCGTCCGGGTTGGCGGCGCGCAGGGCCTGCACGCGCTCGCTCACCGCTTTATCCAGCGCCGGGTA
>N_1132
ACTCTTCAGCGGTGATGTCTTTCCCGCCGGGCGGCTCAGACCGAAGTAAAGCGTGGTTTGCACCATGGACTTATCCGCCGGGCAGACGCCGGGCTTCGGCGCGCTGGTCGATGAACTTCCACCCGCCACGCAGCCGCTGAGTAACCCTGCCAGCACCAGCGCCATTGCACCCTGTCTGAACGTCATCTTTGCTATCCTCATTGTTATTAGTCAGGAAATATCAGCGGATTTTCAGATAATTAGCAAGGGTTATAATATTCCA
>N_1133
CTGCTGGGATAACAGCCCAATGGAGCGCTTCTTCAGGAGTCTGAAGAACGAATGGGTGCCGGCGACGGGCTACCGTTCAGCGATGCAGCTCACGCAATAACGGACTATATCGTTGGATATTACAGCGCACTAAGACCGCACGAATATAATGGTGGGTTACCGCCAAACGAATCAGAAAACCGATACTGGAAAAACTCTAACGCGGTGGCCAGTTTTTGTTGACCACTTCATACCGCAGGAGGCATGATGGAGAGCATTAATAATCAAGTGCAGTCGGTACGCCAGTTGCTGGCCATTCCCCAACTGGCCAA
>N_1134
GTCGAGGATGAGGATGCGATGTTTATGAATGTTTTCCGTCATTGACGCTAATTCCGAGGCAAGTGAAACAGAGTAAATAAATCGCCCGACGCAAGGTCGGGCGAAGAAATCAGGAGCCCAGACGGTAGTTCGGGGACTCTTTGGTGATGGTCACGTCGTGAACGTGGCTTTCCTGAATGCCCGCACCGCTGATGCGTACGAATTCAGCTTTGGTACGCAGCAGGTCAATGGTACCACAGCCGGTCAGACCCATACAGGAACGCAGA
>N_1135
GTCTACTCATCTGAAATATATGCTCTATAACGGCTGGGCAATCGTGGTGGCGAACATCATTCTCTTTGCGCTGCTGTTTCAGATTCTGGTGTGACGAACGACCGCAGACGCGGAGGAGATTTTCCTTCGCGTCGACGAACGGGCGCGAGGTTTTCCTTTTCTCACCGCGACAGCCACCGTAAAATCAGCCTCTTGTTCCCCCTGCGTAATGGAATCTATGCTGACTCTCGCCCATCTTCAACAGCGCCGCAGCCGGCGTTGGCTCTTCGGATTAACGCTGTTA
>N_1136
TTATCTACCTCTACTTCGTTCAGTTACGTATTGCTAAGGTTAATCCGATTCTGCTTCTTTCTACCTGCAGCACCTGAACCGCTATGGCGCGCTGATGCAGACTATCTCCGGCGTGCACTATAACTTTTACTACCGATGGCCTTCTGGCAGGCAAAATGTGGTGTGGAAGATGCCAGAGTGGTAAAGAGGCCATTTCGGCGGGCTATTTCCGCTCAATTCGTAACTACTATCGCTTTGGCTGGGTAATCCCCTATCTGTTTGGCGCCTCGCCGGCGATTTGCTCCTCATTCCTGCAAGGCAAACCGACAACGCTGCCCTTTGAGGAAACGGGCAACAGGTGCTGCAGGTAGAAAGAAGCAGAATCGGATTAACCTTAGCAAT
>N_1137
GTTATGTCTAACCTACTTCGTTCAGTTACGTATTGCTAAGGTTAATCCGGTTCCTGTACTCTCTACCTGCAGCACCTGTTTCCGATGAATCGCTCCCTCTTGCGCTCTCCTGTTCCAACCCTGCCGTTTCCCGGATACCTGTTCCGCCTTTCTCCCTTGCGGGAAGTGTGGCGCTTTCTCATAGCTCACACTCTGGTATCTCGGCTCGGTGTAGGTCGTTCGCTCCAAGCTGGGCTGTAAGCAAGAACCCCCCGTTCAGCCCGACTGCTGCGCCTTATCCGGTAACAGGTGCTGGGGTCAAGAAGCAGAATCGGATTAACCTTAGCAATACGT
>N_1138
CTTATCGTTGTTGTCGTGATTATGGACTTTATGGCTCAAGTGCAAACTCTTGATGATGTCCAGTCAGTATGAGTCTGCATTGAAGAAGGCGAACCTGAAAGGCTACGGCCGTTAAAACTGGTCGCCCGAGAAGTTACGGAGAGTAAAAATGAAAGTTCGTGCTTCCGTCAAGAAATTATGCCGTAACTGCAAAATCGTTAAGCGTGATGGTGTCATCCGTGTGATTTGCAGA
>N_1139
GTCCTGTACTTCGTTCAGTTACGTATTGCTAAGGTTAATCCGATTCTGCTTCTTTCTACCTGCAGCACCTCTGGTGGAATACTAAGGGGAATTATGATGAATGTGATTGGAATTGGCGATAACGTCGTCGATAAATATGTTCATACTCAGACTATGTATCCCGGTGGAAATGCGCTGAACTTTGCCGCTTATGCGGCCATGCTGGGGCACAATGCGGCCTATTTGGGGATTTTTGGTAATGATGCCGCTGCGGAACACGTTATGCAGGTGCTGGATAAAGTTGGCGTCAAGTGGCCACACTGTCTGCAGGTGGCAGGAGAGAACGGCAGGTGCTGCGGGTCAAAAGAAGCAGAATCGGATTAACCTTAGCAA
>N_1140
AGCGCCGGCGCAGAAGCTCTCTCATAAAGAGTAATTCTCCGGCTGCGTCCCCCTGACGGGATGCTGGCGGTACGGCGAAGAGGCCGCGACGTTTATCGTTGCGGCCTTTGTGCAGCTTGTCGACGCCGCGGAGAAAAGATGCAACTAACTGTTACGGACAGGCGAAACGGATGAAGCGGAGAGAGCCGCTGCGCCGAAAAGGCGCGCAGCGGCGGAAGCGGTGGGTTATTTAACTTCCATCCCTTTAGCCTGCAGGTCGGCATGATAGGAAGAGCGGACGAAGGGACCGCAGGCGGCGTGGGTGAAGCCCATCGCCATCGCTTCCGCTTTCATCTCTTCAAACTCTTCCGGGCTGACGTAGCGCTGCACCGGCAGGTGGTGACGGA
>N_1141
CAGGCGGGAGACGTAATCGAGATGGATAACATTTCATAGGTGTTCATCTGTGTTCCTTACAGTAAAAAGGGAACACGTCCCCAACGGGAAAATGTTCCCATTGGGTGAGTAGAATGCACTAACCACGCTTATTCATTGCGTAAGCGACGTTCAGTGCAGGAATGAGCCTGAAAAGGCGTAGGTATTAAGAAGAGTACCTTCACCGCAGTTTGCGGCATCCGTTTACAAAGGCTAAATGGATTTGGGTTTGACCGCCGTAAGCGCCACCTTGCAGGTCGTGGAGGCTTTGGGTGTTGTCAGAGACGAGACAACGATTAGGCGTTACGATTCTAAACCAGTCATGTATAAAAAAACAACAAGCAGCTATGTGGTGAGTTATAAAAAGGGACAAGTGAGATGGAAAATTCTATTAGCTTTAT
>N_1142
TATCTTCTGCTGATTGTTCCTTCGTTCAGTTACGTATTGCTAAGGCTAATCCGATTCTGCTTCTTTCTACCTGCAGCACCTAGGCGGTCACAGCCAGCCAGTTAGAGAATTTCACCAACGTTTCAGGAAGCTTGCGCCCATCACGACGGTTTCATAGCCGTGCTGCTTGTAATACTCGTAGATTTCGCTGACGGAAACCACGCCCCAAAATATCTGCCGGTGCGTACTCTTTCTTGTCGGTGTAGGTGCTGCAGGTAGAAAGAAGCAGAATCCGGATTAACCTTTAGCAA
>N_1143
GTACCGCGCGTCGGGTAGTGGAAGTGGCGGAGCGCATCAAAGCGGGTGAATGGACGAAGAGCATTGGTCCGGACTGGTTCGGCACGGATGTTCACCATAAAACCCTAGGCATCGTCGGCATGGGCCGCATCGGTATGGCGCTGGCGCAGA
>N_1144
TGTATTGCATCTACTTCGTTCAGGTACCTTTTGACACCTTCAACGACAGATTACGTATTGCTAAGGTTAATCCGATTCTGCTTCTTTACCTGCAGCACCTTCATTAATATAAACTATATCCATCGGGACATAACGCCTCCTCGGTTATGGGTTCGGTAAATGCTGACGAATAAAGTGGCTGGTCAGCGACTGCGCCAGCGTTTTATCCAGCGGTTTGCCGCTGAGCGCCGCCCGCAGCCACAGGCCGTCTATCAGCGCCGCCAGCCCGTAGCCGGCCTCCTGCGCCTGCTCGCGCGGCAGCTCGCGGCGGAATTCGTACACCAGATTCGACAGGTGCTGCAGGTAGAAAGAAGCAGAATAGATAACCTTAGCAA
>N_1145
GCTGTCTGCCTTCGTTCAGTTACGTATTGCTAAGGTTAATCCGATTCTGCTTCTTTCTACCTGCAGCACCTGACGTCGCGGCCTTCGAGCGCTGGCAGCGACGCCAGATGACGGAAGGCTTCTTTACCGTTGACCTGCCGCTGTTCGCCCGCCTGTACCGCGCCTGCGAACAAGGCGATATCGCTGCGGCCCAGCGCTGGACCGCCTATCTGCTGGCCTGCCGGGAAACTCGTGAACTGCGGGAGGAAGAAGGTGCTGCAGGTAGAAAGAAGCAGAATCGGATTAACCTTAGCAAT
>N_1146
GTGCTGGCGACGGTCAGTAAAGCGATGACCGGAGTTTATATCCTCCACTATTCCGTGTTTCACCTGCTGGTGATGCTCATCCCTGTGCATTCGCTAGCCACCAAGTTGGGGGTAATAGCGCTGACCTTTGTCCTGTCGGTGCTCATTTCCCTTGCCGCGCTCTCCAGTACGCTGCTCAGGAAGGTGATTACCTTGTAACCGACAACGGGACGATTTAGCGGAAGCTCCACTGGATACTAATCACAAACACGCTGGGAATAATAATA
>N_1147
GTCCACGCGTGCATTTGGGTTATGATACTGGTGTTGTTAAAAAATATTTCAATTTCAGTACGTTTGCGCAACTCCTCTCTGAAAATAGCAATAATTTCATACTTACTGGTCTTTATCGTTCCCTCTGTCATATGCATCCCTTGTAAATAGTTGTCGTGAGGCGTTTGATTTTTCTTATAGCAATAGCAACATTCTGATTGGGTTAATCAGATGTTTTTATGAGCGTTTGATGTTATTGACTATCTTTGCAGCCAGATTGATATGTATAAACTTGGAATTTGATATTGTATTTCCTGTAATCAAGAGTTTCGAATTTTGGTCATA
>N_1148
GAAAGTCTGGGTTGTTAAAGGCTCCAAAAAACGTCTGCAGGCATTCGAGGGCATGGTTATCGCCTTCGTAACCGGGTGTTTACGCTCTGCATTCACTGTTCGCAAAATTTCCAACGGCGAAGGCGTTGAGCGTGTCCAGACTCACTCTCCGGTAGTTGACAGCATTGCTGTTAAACGTCGTGGTGCTGTACGTAAAAACTTTAAACTGTACTACCTGCGTGGCGCGCTGGTAAGTCTGCTGGTATCAAAGAGCGTCTTAACTGATAAGCGTTTCACGCTGCATCTGTTGAGCGTCTATCAAACAAGGGGTTAGCTTCCATGTGCTGACA
>N_1149
GTGGGAGATGGAGGGCGTGCCGGTTGAGTCGTTTTCCACGCGCAGTCAGGAACTCCGGGGAACCGCGACCGATGCCTCCCTGAAGTCACGGGATGTGGCCGCGCTCGATACCCGCAAGTCGAAAGAAGCCATCGAATCCGGCAGAGAAGATA
>N_1150
ATTCTGGCCTTCCTCGGCATCGGCCCGGCGGTCGAAGTTCTGTCAAAATTCTGGCGGCTGGCGTTAACTTTATGGTGGCGCACGACATGCTGCCGCTGGCGTCTATCTTCGTCGAACCGGCAAAAATCCTGTTCCTTAACAACGCCATCAACCACGGTATCTTCTCGCCGCTGGGTATTCAGCAGA
>N_1151
GTAACCGGTGGGGAAATCCTCGTGCAAGATTACTACAGGGTGCTGACTGGCAGGCAAACCGGATTAAGGTTTATCGTTCTTTGGGGCACCCGACAGACCCGCAGGAAGCAATAAAATCTCTGGGTCATCAGCTTGATAGTCGTTACAGACAGGTTGCTGCACGTCTTTGCGAAAATGAGGCTGTCGAACTCGATGTTTCTGGCCCGAAGCA
>N_1152
AAGACCAGCACCAGAATCCACCAGTGTTTAATAAGCCATTCCATGCGCGCTTCCTCTTTACGTCAATTCGTCAGGCGACCAGCTGTTCCATGACGCGTTGATACATCCGCGCCAGCAGCTGCAGGTCGGCGGCGTTCACACATTCATTAATTTTGTGAATCGTTGCATTTACGGGGCTACCGCATTTTTGTCCCA
>N_1153
GCTTTTCGTGTCTTGGTTCGTTACGTATTGCTAAGGTTAATCCGATTCTGCTTCTTTCTACCTGCAGCACCTACATTTATGTGGTTATCGAACATCAGAGCTCGCCGGATGCGCAAGATGGCCTTCCGCCTGATGCGCTACGCCATCGCCGCGATGCAGCGCCATCTTGATGGCGGTCATACAAAACTGCCGCTGGTGGTGCCGATGCTCTTCTATCACGGAGCGACAGGTGCTGCAGGTAGAAAGCAGAATCAATAACCTTAGCAATAC
>N_1154
AACCCCCCCGGAAAACTGCCGGAAACGCGCCCGATAAATTTTATCCTAATGCATGCCTATGCACGCAACTGCATGGCATATGTTTTGACGTAAAATGGATGCCGTAAGCCCTTTTTTACCGACTTTCTGCTTCATCAGCCTGACTGACACGACCATATTCTTTCAGACCGCCCCCTGCTAAACTTCCTTCATATTGCCGCATTAACCCGGGAGGCTCCGCAATGAGCAAA
>N_1155
GTTGACCACTGATATATAAGACCCGCTCTTCATGAAGTTGTCTATTATTCTTGCTGGCATATATGGGAACCTTTCCTCATAAGTTGAGCGCTTATCAATAGAAAACCATTCAGTTACGGTAGGATGAACTTCTGATTTTTCATTAGTTCCATGTGTTGAACGAATGTACGTAGTATTTGTTGACGGGAGATTGACGACTAAAATA
>N_1156
TGGCGGGGCTTGGGGTGGCGCTGTTGCCGGATTTCAGCGCCCGGGAGGCCATTGGCCGCGGGCTGGTGCAGGAGCTGCTGCCGGCGTGGCAGCCGGTGGAGGTGTTTGCCGACCGGCTGTACGTCATTCGGCCCTATACTCCGCGCGTGTCGCGCGCGGTGGAAACCTTCAGCCGCTACCTGAAAGCGACCTTCAGCGAGCCA
>N_1157
GGAACCTATGCGCTGGGTAAGGCGGTGTCCGGCGGGATGCAGGAAACCACCAACTGGGTACGCCAGCGCTACGGCCAGACGTTTGACGCTATCTATGTGCCACCCGGCCTGCGCGTGGCGGTACATATCACCCGCCAACTGCCGATTGACTATGAAGAGCAGGGCCGCAGGGTCAAATACGATGCGGCCGTCGGCCCGCAGCAGCATCTGGATTAAAGGAACGAGGTGAATGATGCCCAGAATATATTTACTGCTGGCCGCGCTATGGCTGGCCGGATGCAGTACGTCAAAAGAGCAATTACA
>N_1158
GCGCTTACCGGGGCTACGAATCGCGGCCCGGACAAGGTGTTTACGCCACGAGCCGGGACGAGCGTCAGGCGCCGCCGCCGGTAATTTCACCGGCAGCCGCACGACGTTTGCCGACGCTACAGGCCGCGGCAAAGGCGATAATGACCATCACCGCCACGCAGCCAAGGGTCCATTCGCCCATCTGCGCGAAGAAATGCTGATAGGCGGCAATCGCCGTATCGCTGATTTGCGATTCGGTGGTTTGCTGGGCGACCGCGCCCGCCAGCCAGTTGGCCACCGCGCCGGTGGCCAGCATATAAATA
>N_1159
GGTGAAAGCGGACATCCGCCTGCGAGGCGATATCCGGGTCTTCACTCTGGGTCGCTTCAAAGCACAGACGAATTTTTTCTTTATCGGCGTCGGTGGCGCGCATCGCCGCGTGCCACGCGGTGCTGGCTTCGATGGCGTGGCGAGCTTCGAGGATATCGAAGCTGTAGTCCGGGTCATCGGCCAGCAGGCGTGTTTTCAGCGGCTGGACGATGTTTTGCTCTGACCACGGCTCATA
>N_1160
CTACGTCGGCGTAACGCGCGCCATGCAGAAGCTGACGCTGACCTATGCGGAAACCCGCCGTCTGTACGGGAAAGAGGTTTATCACCGCCCGTCGCGCTTTATCGGCGAGCTGCCGCAGGAGTGCGTAGAAGAAGTGCGTCTGCGAGCCACGGTGAGCCGCCCGGTAAACCATCAGCGACTGGGCGCGCCGATTGCCGAGAGCGATACCGGCTACAAGTTAGGCCAGCGCGTACA
>N_1161
CTCAACTGCTTCCGTTATAGTGACCCATGTTGACATATAATGAGTTATAAGCAATGGCTGATATTTTTTTGACATAATATTATCTCCTTCTACACAACAATTCGTTCCATTAAGGAAAAAGATTGGTGCCACAAGTATTTATTTATGATTAATCAGAGGGTTTATGACAGAGAAAAGGATGTATATTTGCTGAGTGAACATGTACAGGCCTATGGGGTGACTATTTTAATGAGTAAATGCCGAATGATTTTCGGGGTGATGATTATAACTTGAGGAAAAATCCCAGCGTGGTTTGAGTAGTGTACCTGAGTGATATTTGTGTTATGTATGCATTGATTGCAGAAGAATAAATATAGTTCAGGCTAGTATAGTTTGTGGTAGCTATGAGAATATATAATCTATTTTACCTATAAAATAATTTATATGTATGGGGTGGTTTTTTTGTGGCGAATTGGTTTTACTGAACCCTAACTTTTGATTTTTAAGTTTGCACTTATTGATATGTTAATATGATAAATGCTTTATATCAGTTTTA
>N_1162
ATATCGTGATTAAGCTGGTGGAATGTAACGGCAAGCCGGTGGCGAAACTCTCCGACAGCCCGGGGAAAACTATCTGCCACGATAAGGCCTTCGTCCGCGCCCTGCGCGAAGCGTTCGACCTGCCGCCGATTAAAAAGGCAAGCTAAAAAACTTGGCCCGACGGCATTCTGCTATCGGGCCAATCAATATCACTCCTGCGGCAAACGGGCTCTGACGACCTCGGCAAAATACTCCGCGCCAGTTAGCAATATCTCATCATTAAAGTCGTAGCAGGCATTATGCAACGGTGTATTGCCCTGAGCATCTGAACTATCGCCGTTGCCTAAAATGAAACAGCCGGGGATTTTTTGCAGAAAAGCGCCAAAATCTTCCGAAATCATCATCTGTGCGACGTTGCCGTTCACCTTCTCAGCCCCTACCACGTTAATCGCAGCGGTGACCGCTACATCAACGCATTGCTGCCAGTTCACCGTTGGCGCAAATTCATGGGTATAGCTGAACTGGCACGTCGCACCGTGCATCGCGCAAATCGCTTCGCTAATGGTACGCATTCGTTCTTCGAGCAGCATCTGTACCTCCGGTGCAAAGCTGCGCGTATCCCCCTTTGATTTCGACGTGCGTCGGAATCGCATGCGGATGCCATCGGTGTGCAGTTCAGTACAGGAAATGACCGCA
>N_1163
CATTGCGAGGGTACAACTGAGGGTGAGCTGACTCCGCCCCGGTAGGTCTTATAGCCACAAGCTTTTTCAGCCGCTCATTTTCATCCTCCAGTTGCCGCAGACGACGCAATTCAAGTTCAGTTACGCCCAGAGCAGCGAATTTATTTATCATAAAAATGGCTTCAGAAATGCCCATCTTTCGGCAGACTTCCCCGACACA
>N_1164
ATGTCTGGTTTCTTCGTTCAGTTACGTATTGCTAAGGTTAATCCGATTCTGCTTCTTTCTACCTGCAGCACCTGTTGTTTATCCAGCCCTGCCACTCGGTTTCTGCTGGCGTCCAGCGCGCGGGTCTCCCGGCGGCATACACCATGAGACAGGGGACCGGAACGCTTTTCGCCCGGCGTATGCTCAGTCAGTAAACGCAGCAGATGCGCGATGTTGTCGAGCCACGTTTCTGCCGCTTGCAGCGTCAGGTTTTGCGACACCATACCGGCCGTTTTAGCGAGGCTGATAAAGTCGGCAAAGGTGCTGAGTAAAGAAGCAGAATCGGATTAACCCTTTGACAATGGTA
>N_1165
ATGTTAGTACCTGCTGAAAGAAGAAACACCGGACGAATCGATTCGTGCTGAGGTCGCTACATCCCAAGGCAAAAGCTGGCTGAAGATGACGCTTGTCCGTGAAATTGCCCGGCCCTCAGACGATAATTTTCATGAAGAAATGGTGGAGCGGTCGGCGCGTTCGTCGTTTCCTGCCCCATCTGCTGAATACCGTTAAATTTTCATA
>N_1166
TTATGCCCTGTTACTTCGTTCAGTTACGTATTGCTAAGGTTAATCCGATTCTGCTTCTTTCTACCTGCAGCACCTCTTACCGATGATGACGCCCGGGCAGCGGAAGTGACCAAAAAATGGGCCATACTTTCTGAATGAATCTCCTGAAACCGCAGCAAGACAGTGAGCCAGAGGAGGCGCTGGAAACCGCTATGGCGATGGTGGCCTCAGCCCTCTCTGACTCGTCAAGGGTCAGTATTCTCTGCGCGCTGATGGACGGGCGCGCATGGACGGCAACCGAACTCAGTACGGTCGCCGAGGTGTCCGCCTCCACCACCAGCGGCCATCTTGCCCGGCTGCTCAGCAACGGAGGTGCTGCAGGTAGAAAGACGAAATAGGATTAACCTTAGCAATACG
>N_1167
TCAATGCGGCATCAAACTGCACAGCGGCAACTTCAGCGCTATAGGCAAGATTCTTCAGGAGCAGCTCTCTAGCGGGAAATGTCTGCGCCTGCAGGTCAAAGAGTGGCGTGATAAACGCAGCCTGAGCCAGAACGCGCTCAGTCACATGTGGTACGCGGAAATTAGCAAAAATGCTCATTAACTCAGGACGTACCGACGCAACTCCCGAGTGGGTTAAGCGCAATCTCAAAAAGACCTATCTCGGCTGCGAGGAGGTGACCTACACCGACTTCATCACCGGTGAGAAAACCACAATCTGGGAACCCCGACATACCGCCGACCTTGATACCGGCGAAATGCACATCTTCCTGA
>N_1168
ATATGTCGTATCACCTCGTGGGCCTTTTAGGCTACGGGTTTATAATCTATAACCTTTTTGTCATGCAACTGATACCTGTAGGTGCGTTCGTAACACTGGTCTGGCAGTTAATCGCTAATATTTATTTTTTTAGGTACTTCTGCTTTTAGTGTATCGATACGGCTTTCGTTGCAGTCAGGACCGACCATAACCACGTATCA
>N_1169
GTTCTGAAACTGGAAAAAGGCCGCTGGCGCGCCAGCGCTGATACCGTCAAAATCCTGCGGAAAGCGCTGCGCTTCCATCAATGCTTCGCGACCGCCGTCTGAGCAGCCCATAAAGTAGGCATACTTTGGCGGCTGGCGGTAAAGCGTCTGCATCACCGCTTTGGCCAGCACGGCGGTCAGGTGGTTGA
>N_1170
ACGCCCTGCTGGCAAGCGAGCTGGCGATGGCGGATACGGTGGCGACCGCGTTCGGTATGCGCCGGATGCTGACCGCCGGGCAGTCGGAACCTCACGTTGCGGAGCAGCAGGAAGCGCTGACGGAAGCCGAGCGCCGGCTGGAGTTTCTGGACCGGGAAATTGTGGCGCTGAAGAACGAGATGGAGCTGCGCAAGCAAATCAGCAACAACACCATTGTTACAGCGCTGTCGCGACAGACCCAGCGCGGCCTTCCAGCGCCCA
>N_1171
GTTGGGCGCTGTTGACCCTTTATTTCCAGCAACTTTAAAAGCACCCGGGCAGACAGCAGCAGAAAAAATAAACAACTGAAGCCGGAATTTATCCACCGGGAAAGGCGTCTGGAAATCTATCTGGAATTATTCATTGTGTTTCTCACTGCAGGTGCTCTGCTGTTATGGATAATGAGATTTTTATTTAATCTTTGCGTGGATGACTGGATAGCCAGCGGTGACCTGCGAGTAAAAGACCTGTGGAATATTATGATGTACGCCATCCCTTATGCGCAAATCGCTGTTGAGTGGGTTCTTTGTTA
>N_1172
AGAGGTCTCAGGCCGTCCGGGAGCTCTGTTAACCGACGTGGAACCGCGCGTAAAGTTGCACAAAAGCATAGGCGTCACGTCCCGGTCCTGTACAAATGGAAGAAAGACCTTATCAGTGACGAGGCTTATCAATCCATGCGCAAACGAAAGGCAGCCCCTCAGGATAAAAATCAGGATGCTTTACTCGGTGAAATCCAGCGTCTCAGGAAGCAGGTTCATA
>N_1173
CCACCGACGGGAAAACGCTGCTCGGGGCGGACGACAAAGCCGGCATTGCCGAAATTATGACCGCGCTGGCGACCCTGCAGGCGAAAAATATTCCTCATGGCGATATCCGCGTGGCCTTCACCCCTGATGAAGAGGTGGGTAAAGGGGCGAAGCATTTCGACGTCGAGGCCTTTGACGCCCGCTGGGCCTATACCGTCGACGGCGGCGGGGTCGGCGAACTGGAGTTTGAAAACTTCAACGCCGCCTCGGTGACGATAAAAATTGTCGGTAATAACGTGCACCCCGGCACCGCGAAAGGGGTGATGGTCAACGCGCTGTCGCA
>N_1174
CTGGGCGTCCACATTTACGGCTCGGTCAGGGATGGACCGACGGAACCTTCTTTTGACAGCGTCAGTTTTATCGGCGGCAGGCTGGCTACCGATGTGCGCATGCTGCCGGGCTCTCGCCGCGGTTTTGCGCCGTCGGTCAGCGGCGTGGCGCGCACCAACGCCCGCGTAACGGTCACCCAGAACGGCGCTCTGTTTCTGAGGCAACGGTTCCGCCGGGCAAATTCACCA
>N_1175
ATCTTTATAACCTACTTCGTTGAGTTACGTATTGCTAAGGTTAATCCGATTCTGCTTCTTTCTACCTGCAGCACCTAGTGCGTGTTGAGCGCCGGCAGTAATATTTTCGTCCTGCCATATGGCGAAGTGAGCGAGGCGCAGCGTCAGGCGTTTGATGAGCAACTGACCCATAATGACCATTTCCTCCAGCGCGGTCTGTCCGCGCTGCATCATTCCCGAGCTTATCACCATCGCCGATATGCCCCCTGAGGTGCTGCAGGTAAGAAAGCAGAATCGGATTAACCTTAGCAATAC
>N_1176
TGGCCAAGGAAGCTCAGCAGCGGGGTTTGTGTGGCCTGATTCACCAACTGGGTTACCTACTCAACGCTCAGCTGGCGCGCTTGAGCCACCCGGGGCACCTGCCACAGCGCGGCGGCCGGAGTCAGGTTGTTATCGAGACCGCTCGCCGAGGTGGTGACCAGTTCAACCAGCACCCGCGGGTCGGCGTCCGGGTTGGCGGCGCGCAGGGCCTGCACGCGCTCGCTCACCGCA
>N_1177
ATAGCGATTTCATTAATTTGTCCCCTGAATAAGCGAAGTGCGATGGCGGGGAAGTTTATCACTGCGAAAACGGGGCTTTTAGCGCACAAGTGTTGGTTATGTCAATGATATTATGAATGTATTTCCTATTTTAATCCGTTTTTTGTATGTATATTTCGCCGTCGTTTTTGCCATCCAACGACCTTGCTGGCAAGTCATCCGTAGCCCTGTGCA
>N_1178
CTCTCGAACATTAAGTCCCATACGCCGTGGCCGAGACGATGGCCACGCTGTTCAAATTTGGTTACCGGGCGCGATTCCGGGCGCGGTACGTAATCGTTGCTTGCCGACTGGTTACGATAGCCTTCCAGCGAGGACATGACTTCCAGCATATGCACGGCATAGGCTTCCCAA
>N_1179
ATTCCCCTGTACTTCGTTCAGTTACGTATTGCTAAGGTTAATCCGATTCTGCTTCTTTCTACCTGCAGCACCTACCACCGCTGAGGCGGAGAGGAACCAGCCGGAGAGTGTCAGCAGGCCGATGCTGGCCAGCAGGGTCACAATGGCCAGCACGACGCCAAGCAGCAGCATCCATTTATGGCGTTTATAGAGCGCCAGATAGGGTAAAAGTGCGCGCATTTAAATCTCCTCCTGACGATGGGCCAGCAGCGCCGAGAAGACCCCACCAGCACGGGCCAGCGTGGCGTAAGGTGCTGCAGGTCAAGAAGCAGAATCGGATTAACCTTAGCAAT
>N_1180
GGAACCTATGCGCTGGGTAAGGCGGTGTCCGGCGGGATGCAGGAAACCACCAACTGGGTACGCCAGCGCTACGGCCAGACGTTTGACGCTATCTATGTGCCACCCGGCCTGCGCGTGGCGGTACATATCACCCGCCAACTGCCGATTGACTATGAAGAGCAGGGCCGCAGGGTCAAATACGATGCGGCCGTCGGCCCGCAGCAGCATCTGGATTAAAGGAACGAGGTGAATGATGCCCAGAATATATTTACTGCTGGCCGCGCTATGGCTGGCCGGATGCAGTACGTCAAAAGAGCAATTACA
>N_1181
GAACCGGCGCCCGGCTGCTGGAAGACGAGTGATAAAACTAAAGCGCCACAACTGGGCACTTTAGTTGTTTTCCGGTCTTGGTCTTTCGCATTATCTCGCTGGTTCGCGAGAGGGTTTCCCGACGTCGACGTCCCTCAGTATTGCGCAATCTGTTGATGGAGGTTCCGGTTTGCGTCGACACTTTAACTATGGCAACTGCCGTCGCTTTTTCCTA
>N_1182
GATGATTTTGCTCTCTCCCCACAGCACCAGCGCCACCGCGCAGGCGGTCAGCACCAGCGGCGCAATCGCCAGCGCCGCTTTCACCGAACGCTTGAGCAGCACCGAGGAGAGCGAGGTGCCGATAAAGCTGGCGATACCAAAGCTCAGCAGTACCAGCGTCAGGCCGTCGACATCAAACCCGGCGAGGGTCATGTAAACCGGGCGAATATAGGTAAAGAAGGCAAACTGTCCGGCAAAGGCCATGAAAATGGCGCACATTCCGGCCATCACCCCCGGACGCTTCAGCAGACCAAACATATTTTGCA
>N_1183
ATCTAAATAACCGACCGCTTTAAGCTCGTCTATAGCCTTGTTAATCACTCGATTCTGCTGGTTATTGGGTGAGGTAAGCATTAGGCGACGTTTAATACGCGCGAACGATAGTGGTATTGGTCGCTCAGGAAGGCTCTCAATGAAAGTGTATAGGGCCTGTGCTGTCCCTTTGTTCGCAAGTTGCCGGATTATAAACATCTGCAGAAGCACCTGACGGTCGAATTGATAAAGCTCCCAAAGAGACTCATCGGCGGTAAGTTCCATGATA
>N_1184
TTATCGTCCTTCGGCCGGTACGTATTGCTAAGGTTAATCCGATTCTGCTTCTTTCTACCTGCAGCACCTGTTATGGTCAGCGTCGGTGCAGGCGCGTTGCGGTCGCTCCAGTCGATGGAGGAACCGGCGCGGTCAACGTCAAATCCCAGCCAGAACATGGCGTGAGGCTGATTGAACTGGATATATTTCGCCAGAATAGCGCGTTCCTTACCGGCGATACGGACACCAAAGTGCAGATGGTGTGCCGGTAGAAAGAAGCAGAATCGGATTAACCTTAGCAAT
>N_1185
GAGTATGTTGAAGTGCTGCCGCGCATAAGAGCCTTGAGCAGGTGGCGCAGGTTCTGGCCGGCGCCCGGGCCGTCGTCTCGGTCGATACCGGGCTGAGCCATCTGACCGCCGCGCTGGATAAACCGAGACTTTACGCTCTACGGCCCGACCGACCCGGGGCTGATTGGCGGATACGGTAAAAACCAGCACACTCTAATATCTAAAACAAAGAGACCGAAAGATATTAGTGCCACAACAATCATGCAGGCGATTCAGGAAGTGATTTAATGCGTAAACTCCATATTATCAACCTAGAAAAAATGGGA
>N_1186
TTATGTGCCACCTTTATTTCGTTCAGTTACGTATTGCTAAGGTTAATCCGATTCTGCTTCTTTCTACCTGCAGCACCTATGATGTCCCTCTGGGATGCGCTCCGGATGAATATCGTAATCTCATTATCAGGAACTTGTTCGCACCTTCCTTAACCCAGAACCCGAAGCGGTCGCCGCAAAAAAGCACGAGACTACGGTCATCGCCAGCGGGGTGCATTTCGTCGGCAATATAGTCGCCAGCGGCCATGTCTATATCCACGGTCAGGTCACCGGCAACATTGAGGTGCTGCAGGTAGAAAGAAGCAGAATCGGATTAACCTTAGCAATACT
>N_1187
GGAGCAGATTGCGGAGGCGATTTATAACGGCTTACGCAACTACTTTATGCAGCATCCGCTGCAGTCGGCGCCTCGCGGCGAGGCGGCGCAGACCGCCAGCGCCGCGGCGCCGGGCGGGATGTTGATTAACTAAGGAACAGGGGATGCCGATTCAGGTTCTGCCGCCGCAGCTCGCCAACCAGATTGCCGCCGGCGAGGTGGTGGAGCGGCCCGCGTCGGTGGTGAAAGAGCTGGTTGAGAACAGTCTTGATGCGGGCGCCACGCGGATTGACATTGATATCGAACGCGGCGGCGCGAAGCTCATTCGCATCCGCGATAACGGCAGCGGCATCAAAAAAGACGAGCTGGCGCTGA
>N_1188
GTTATGTTTATGTCTGACATTGGTTCGTTACGTATTGCTAAGGTTAATCCGATTCTGCTTCTTTCTACCTGCAGCACCTAGTGTGATACGCTTACAGGGTGAAACTTTGTTAATCAGGAGAGAGTACATGGACAGATATCCGCGTTCCGATTCAATAGTGCAGGGCCGTACCGGCCTGCAGACTTACATGGCGCAGGTGTACAGCTGGATGACGGTCGGCCTGCTGCTGACGGCGTTTATCGCGTGGTTTGCAGCGAATACTCCGGCGGTGATGATGTTCGTCTTTTCGAGCAAAATCACTTTCTTCGGGCTGATTATTGCCCAGCTGGCGCTGGTGTTTGTGCTGTCGGGAATGGTGCAGCGGCTGAGCGCCGGGATGGCCACCACGCTGTTTATGCTCTATTCGGCGCTGACCGGACTGACGCTATCGAGCATTTTTATCAGGTGCTGCAGGTAGAAAGAAGCAGAATCGGATTAACCTTAGCAAT
>N_1189
GCGCGTCCGGTGTCCGTCTTGTAGGTGCCGGGGAAATTGCGCCTCCTCGCTCACTCGGTCGCTACGCTCCGGCCGTGAGACTGCGGCGGGCGCTGCGGACACATGCAAAGTTACCCACAGATTCCGTGAATAAGCAGGGGACTAACATGTGAGGCAAAACGGCAAGGCCACGCAGGTGGCGTTTTTCCATAGGCTCCGCCCTCCTGACTGAGTTCACATAAACAGACGCTTTTTCA
>N_1190
CTGTTCTCTCTTCAGTGACCACATCATGTATATCTGCAGCGCGTTAGTTATTCTTCTGCTTGTTTTCATCGCAGGTGTCTTTTCCGAAAAATAATGACGTCTTCCGTGGAGCGTAAGCGAAACACGGCGTCAGTTATTTCCGATGCAAAGCCAGAAGTACAGA
>N_1191
TGTCCCTGCTGGTTCGTTACGTATTGCTAAGGTTAATCCGATTCTGCTTCTTTCTACCTGCAGCACCTGTGTAACATTTTGTATGTGACGTACTTAACGTTTTCGCAACTCTTCTCGCTTTTCATAAGAGGATGCGTAGCTGCTCGCATGTTTAAAAAAACGATGCTTGCTATCGCTTTAACAAATCTCAGGAGAATTTAATATAGCACTATGTGCTATACTTTTAACGACAGGATGTCAGCAATGCGTATCTTTAAAACCAAATGGTTCGCCAGAGAGGCTAGCTCTCATGGCATTTCCGACGACGAGCTCTATCAGGCAATTCAATCTGCGCTTCAGGGCAAAGTGAGGTGCTGCAGGTAGAAAGAAGCAGAATCGGATTAACCTTAGCAATACGT
>N_1192
CTAAACGGTTCTTTGGCTTCGACGGCACGAATGCTGCGGGCGACACGCTGTGGAGAGGCTTGTGGCGTCAACGCTGTCTGATTTGTGGCTTTTTTATAATCAGGGTTAGTACAAAGTCTGAAATAACAAGAAACATCTGGAAACGATGGAGATTTTCTCTGAAAATATGCTGCGCAAGA
>N_1193
ATTTTTATGTTTGTTTCTTCGTTCAGTTACGTATTGCTAAGGTTAATCCGATTCTGCTTCTTTCTACCTGCAGCACCTATTCACCACCCTCAAGGACTGGAGACAACGCAAAGGAACCACGGCACAGGAAGAAGCTGACCATATTCGGTCCCAAATGGCAAACGTGCCTGACGCCGGTAACGATGAGTCTGCTGCCTCCGGCTATTTCTGATATGGGAACCTCATCCGGGTTCACTTATTATTTACAGGACAGAGGGGGGAAAGGCTATCAGGCACTCAAAAAGGCGGCCGATGAGCTTATTGTACAGGCAAATCATAATCCTCACCTTGCCGATAGGTGCTGCAGGTAGAAAGAAGCAGAATCGGATTAACCTTAGCAAT
>N_1194
GTGACAGAGGAATGTAACATGCAATCTGAAGAACAACGCCTTATTGATGGACTGTTTTCCCGGCTGAAAGAGGCTGAGGCGCACAGCGCATCGCGCGATGCCAGCGCCGAGGAGCGGATTGCCCAACACGTGAGCGCGCAGCCGGCGGCCCCCTACTATATGGCGCAAACCATTCTTA
>N_1195
ACTGTTACTTGCGCCTTCGTTCAGTTACGTATAAGGTTAATCCGATTCTGCTTCTTTCTACCTGCAGCACCTCTGGATAACCAGCCTACATGCTTAAACCGGGACAACCGTCGCCCGGCTAACATAGCCTTCTCCGTCCCCCCTTCGCAGTAACACCAAGTACAGGAATATTAACCTGTTTCCCATCGACTACGCCTTTCGGCCTCGCCTTAGGGGTCGACTCACCCTGCCCCGATTAACGTTGGACAGGAACCCTTGGTCTTCCGGCGAGCGGGCTTTTCACCCGCTTTATCGTTACTTATGTCAGCATTCGCACTTCTGATACCTCCAGCAACCCTCACAGGTCACCTTCGCAGGCTTACAGAACGCTCCCCTACCCAACAACACATAGTGTCGCTGCCGCAGCTTCGGTGCATGGTTTAGCCCCGTTACATCTTCCGCGCAGAGGTGCTGCAGGTAGAAAGAAGCAGAATCGGATTAACCTTAGCAAT
>N_1196
TATCTAGCGCTTGAGCCGCGTATTGCTAAGGTTAATCCGATTCTGCTTCTTTCTACCTGCAGCACCTATATTCTGCCAGTTGCGCCAGCGCGATTGTTTACTGGTTGGCGGCGGGGATGTCGCCGAACGCAAAGCCCGTCTGCTGCTGGATGCTGGCGCTAACGTCACGGTCAATGCGCTCGACTTCACGCCCCAGTTTCAGGTGTGGGCTGATTCACAGATGCTAACTCTGGTGCAGGGGGAGTTTATCCCCTCGCTGCTGGATAACTGCTGGCTGGCCATCGCCGCTACTGATGATGAGACGGTCAGAACCAGCAGGTTAGCGAGGCGGCCGAAGCGCGGCGTATCTTCTGTAACAGGTGCTGCAGGTAGAAAGAAGCAGAATCGGATTAACCTTAGCAAT
>N_1197
TTTCTAAACCGTTTGAAAACGTTCTAGCAGCTGGAACTCACGCCCAAAAAGGTTCTAACCTTTAGACCTTTTGGGAGAATATAGTCTCAAGGTAGGAACCATGTCAAATGAACATAGCTGAAAAAATTAGGGCAATACGCAAGGCGGAGGGGTTAACGCAAGTAA
>N_1198
GTCTTGTAGGTGCCGGGGAAATTGCGCCTCCTCGCTCACTCGGTCGCTACGCTCCGGCCGTGAGACTGCGGCGGGCGCTGCGGACACATGCAAAGTTACCCACAGATTCCGTGAATAAGCAGGGGACTAACATGTGAGGCAAAACGGCAAGGCCACGCAGGTGGCGTTTTTCCATAGGCTCCGCCCTCCTGACTGAGTTCACATAAACAGACGCTTTTTCGGTGCATCTGTGGGAGCCGGTGGCTCAACCATGAATCAGTCAGTGGGAACAGCAGGACTTAAAAATCATCACCGTTTCCGATGAATCGCTCCCTCTTGCGCTCTCCTGTTCCAACCCTGCCGTTTCCGGATACCTGTTCCACCTTTTGCTCCCTTGCGGGAAGTGTGGCGCTTTCTCATAGCTCACACTCTGGTATCTCGGGCTCAGGGGTTAAGTAGTACGCTCCAAGCTGGGCTGTAAGCAAGAACCCCCCGTTCAGCCCGACTGCTGCGCCTTATCCGGTAACTGTTCACTTGAGTCCAACCCGGAAAAGCACGCAAAACGCCACTGGCAGCAGCCATTGCGTAACTGGGAGTTCGCAGAGGATTTGTTTAGCTAAACACGCGGTTGCTCTTGAAGTGTGCGCCAAAGTCCGGCTACACTGGAAGGACAGATTTGGTTGCTGTGCTCA
>N_1199
GTGATTATCATTACAATGCTCAGAAACACAAGCGAAATGTGCAGAGAATGATAATCAGTTGTAAATAAATCGCTGACAAATAATGACTTATGAAAATATTCGCCTGTTATGAAGGGAAAGAATAAGCAAAGGATTTTTTACGCCAGATATTTACCCGCCGTAGCGGCTATGGCTAAATGGCGGCCTTATTGACTTGCGAAAAGAACAACATGACA
>N_1200
GTGCGTAGGTTGTCCATCATGGTGTAACAACGCTCCGCTGTAGATGACTTTAGCTCGCGCAGCATAGCACGTGATGGCCGCCGCGCGTGAGGACGTATTTTGACAAGAAAACAGGGTGATTGTCAGCCCACAAGTGGCGATAAACACACATAAAGTGGTCTGAAAAGACAATAAAAAAGGCACATCTCACGATA
>N_1201
TTTTCCCTGTACTTGGTTCAGTTGCGTATTGCTAAGGTTAATCCGATTCTGCTTCTTTCTACCTGCAGCACCTGTGGATGCGGAAAAACCACGCTGCTGAACGCCCTCTGCGGCTTTATTCCGGTGCAAAGCGGCGAGGTGGCTATTGCCAGCCGACGAATCACTCATCTTGCGCCGGAGCAGCGCAATATCACCATGGTATTTCAAAGCTACGCCCTGTGGCCGCACCTGACGGTAGCGCGCAATATCGGCTATGGCCTGAAGCTGCGCAAATCACGCAGGGGCGGATATCGCGCGGCGGGTGGGCGGAGCTGCTGCGAATAGTCAATCTCGAAGGGCTTGGCGAGGTGAAAGTGACCGAACTGTCGGGCGGCCAGCGGCAGCGGGTAGGTGCTGCAGGTAGAAAGAAGCAGAATCAGATAACCTTCAAT
>N_1202
CTTTGTGATATAACCATTATGCCTCAGTCATATCAGCGATAAACATTTCGCTGATATGACAGGCAGGGTGTGTACGAATAAATTTACTGTTGACTGTCCGCATCATAAAAACATACTGTGCTAAAAGCCCTTGTCTTACTTTATTGTCATTTCCCGGTTCGGGTAGTCTCTTATGCTTTTAGTGTGGTTATAGAAAGAGAAACATCATGATTATTTACGGATTGATGTTAATGGGATTGTGCATGTTCGCCGGGTTAATTGTCA
>N_1203
CATTTTTATTGCTGGCCTTTCGTTCAGTTACGTATTGCTAAGGTTAATCCGATTCTGCTTCTTTCTACCTGCAGCACCTGTGGGAAAGGCGCCCCCCATTTAACCCAGCATTTCGCGTTGTAAAAAGGCGTCAAGACCCGAAATCCCCGGGAGCTTACATCAGTAAGTGCCGGGGTTGAGGGCCGCAGACAACGCATTTGCAGCGTGAAGGCGCCCCCCCATTTAACCCAGCATTTCGCGTTGCAAAAAGGCGTCAAGAGGTGCTGCAGGTGTAAAAGAAGCAGAATCGGATTAACCTTTAGCAAT
>N_1204
ATGTCCTCTACTTGGTTCAGTTGGTGTTGCTAAGGTTAATCCGATTCTGCTTCTTTCTACCTGCAGCACCTCTGACAGGTCATGTATTCGCAGATTTCATCCATCACCTGCGCAGTGGTCAGTTCCCGCTGACCGGCATCGCGGCGGCGGGCATTAATCAGGGCTTTGTACTGTCGCAGGATATCGCGGCTTTGTGGTGCAAGTTTCATAGGTGCTGCAGGTAGAAAGAAGCAGAATCGGATTAACCTTTAGCAA
>N_1205
CATGCGCAGAAGAAAGGCGCGATTATCAATCGTCAGCGCCACTGCGTGCTGAAGGCGCCGCATCCATCACCGCTCTCTGCGCATCGCGGCTTCTTTGGCTGCAACCATTTCGACTCGATTTCAATTCAGGCGTAGAGTCGCATCGGCGGCCAGCGGCACCGGCTA
>N_1206
TTTGTTTTCCTCCTCTTCGTTCAGTTACGTATTGCTAAGGTTAATCCGATTCTGCTTCTTTCTACCTGCAGCACCTACTTTCACTTGCCCAATAAGGTCACGATTATGAAATTAGTTATCGCCTCCGTAATTTCTCTGCTCAGCTTCAGCGCGCTGGCGGCGCCAGAGGGGACGCTCAGCGTACACATTCTTAATCAGCAAACCGGGCTCCCTTCACCGGGGGTGCAGATTGAGCTGGATAAACAGCAGGGGGAGAGCTGGCAGCATATCGCCACCGGTAAAACGGATGCCGATGGGCGGATTAAATCGCTCTATCCGCAGGCGGAGAATATGGAGCCGGGAGGTGCTGCAGGTAAAGAAGCAGAATCGGATTAACCTTAGCAATA
>N_1207
TACCAAATCTCCGCTAGTCAGATGAATCAATATACCGCGGTGCCCCATGCCAAAATTATTGGCGGACGCTTCACCTTTACGCCGTTTCAGTCATTAGAATTAGGTGCATCGCGCATTATGCAGTGGGGCGGGGAAGGTCGACCGCAATCATTCAGCAGTTTCTGGGATGGCTTCACTGGCCATGATAATACCGGGACAGATAACGAACCGGGTAACCAGCTGGCAGGGTTTGACTTTAAGTTCAAACTTGAACCAACTCTTGGCTGGCCAGTGAGTTTATGGGCAGATGGTTGGTGAGGATGAGTCTGGTTACCTACCGTCGGCGAATATGTTCCTTGGCGGGATTGAAGGGCACCACGGCTGGGGTAAGGATGCGGTTAACTGGTATGTGGAAGCACATGATACACGTACCGAATATGAGCCGGACCAATTACAGCTATACCCACCACATCTACAAAGATGGTTATTACCAACAAGGGTATCCACTGGGCGATGCGATGGGAGGGGATGGTGAGTTATTAGCAGGCAAGGTAGAACTGATTACTGAGAATAATA
>N_1208
GTATTCGTTGCCATCGACGTAGGAGAAGTCGACGAAACGGCGGGTCAGGGTGACGGTATCGACGATATCGTCGCCTTTGAAGCGCTCTACTTTAGGGCCGGTGCGCACATCGGAGAAACGCATTTTATACAA
>N_1209
GGTGGCGCTCGAGGGAGCGCTGGACATGTATAAACTCGACGACCAGCCACTACCCCAACACCGAGCAGGGACTTGCGGCGCTGGTGACCGCTCCGGCCACCACACATGCCGCAACTACCAAAAGCAGGCTATATCCGCCGTCTGCCGCAGGACCCGTGGGGAAATGAGTATCAGCTGTTAAGCCCGGGTCAGCATGGCGCCATCGACGTCTTCAGCGTCAGCCGGGACAGGGATGCCCGACACCAATGACGATATCA
>N_1210
ATGTTTTTCTGGGTACTTCGTTCAGTTACGTATTGCTAAGGTTAATCCGATTCTGCTTCTTCTACCTGCAGCACCTCTGCACCTGCCATTTATCACCTCGTCGTAACTGTTTTATAAAATTAGAACCGGTTTTTATTATAAATTCGCCGCCTCTGAGCCGCAATCATTCTTCTGCCACTTCGTTACAAATCTGCGACATACTGCGAATTAATCAATGCTAAACTCATCATTCAAAAAACCGTTTCATTTAAGACTCATATTCACCATGGATAAAAATTCTTCAGGTGCTGCAGGTAAAGAAGCAGAATCGGATTAACCTTAGCAATA
>N_1211
TTATATCTACCTGTTCTTCGTTCAGTTGCGTATTGCTAAGGTTAATCCGATTCTGCTTCTTTCTACCTGCAGCACCTTGCGCTACGCTGAGCCGGGCGACGAATTCGGTAGCCCGGATGGCGCTTTGCCCGCTATCCGGGTGATATCACAACGGCGAAAAATTACGCCGGCGTACCGGCGTAAATATCAAACCGATGTCCTTTGGTCACCACCGCGTTAGGCGTGGCGACATCCGCCAGCGGCGGCGCATAATCCGGGCAGGTGCTGCAGGTAGAAAGAAGCAAAATGGATTAACCTTACAGCGAAT
>N_1212
GGCCTTTGCCAAAACCGATAAAGACAGCCTGTTCTGGGGCGAACAGACGATTGAGCGTAAAAACGTCTAGGAGGTTTATCCCCACCGTTGCGGTGAGTTGTACTCGTTGTGCCATATACAGCTTCTTCGTTTAACGTTGGGTTTTACGGCTTTGCCGTTTAATATAGTGTGCTATTGTAGCTGGTCTTAATCGGGAGCAGGAACAGAGATTCTCCCA
>N_1213
CAATCTTTCGGGAAGCCTTGCATAATATTGCAGGGTGAAGGCGTCTACAAGCGAGTTGCCCACCTTCAACGGTCCGGACACTCCCGGCTCCTGCTGATAACCGGCGCTAAAGGTATCTTTACCCTCGCTCAGGGAACAGACCTTCTTCTCTTTGCAGGAGGGTGAGTTGCGGTAATGAATCATCGTCTCCAGCAGCTTGTAGCTCTCGGTCAACTGCGGCTTCCA
>N_1214
GTGCGTAGGTTGTCCATCATGGTGTAACAACGCTCCGCTGTAGATGACTTTAGCTCGCGCAGCATAGCACGTGATGGCCGCCGCGCGTGAGGACGTATTTTGACAAGAAAACAGGGTGATTGTCAGCCCACAAGTGGCGATAAACACACATAAAGTGGTCTGAAAAGACAATAAAAAAGGCACATCTCACGATA
>N_1215
TGCCCTACTACGTTCAGTTACGTATTGCTAAGGTTAATCCGATTCTGCTTCTTTCTACCTGCAGCACCTCGTGAGGCCGCCGATGCGCGAGCCGCAGAGCTGGCCCGTCACCTGCCACGCCGGTGAACACTGACGGTCCGGATATCACGGATGTGGTGACGAAAGCGATTGCCGGTCTCAGCGACCACAAGGTGCAGTTCACGTATGCCGACCTGCTGGCACGCACGGTCGGCCAGCTGGAGGCGAAGGACGGTGTGTTTGAGCTGGCGAGAAGAAAGGTGCTAGGTGCAGAAAGAAGCAGAATCGGATTAACCTTAGCAATACG
>N_1216
GCGTCCCACGCTGTGCGTGGTATCGTTATGCCGACCATGGTTCATGGTGTAATTTGCCGAGAGCGTCTCGCCAAGCGGAATACTTAACGTCAGGGAGACGACCGTATCGCTGGCCGGCCGGTTATTGCTGCTGTCATCGGTGCTTTGCACATTGCGGTTATAGGAATAGTTAATAAAGTAGGAGGCCTTGCCAATCGACCCGCTATAGCCCACGCCCACCGATTCCATACGCGAACTGTCCCAGTAGGTCTCATTGACCAACGAAAGCGAGAGCGAACCATAGCCAAACAGCGTCTGCGACAACGATGCGTCAAACCGGCCTTTCGTTCTGCCGTTCTGCGTACAGCAGTCGCGCTGTGTGGAAGAGTTATCGACAAAGTCCTGAAACGAATAATATCA
>N_1217
CGGCGCGGTAGGCCACGCCGCCGGTTTTGTGCGACGTGGTCAGCGTCAGACACTCACGACCGGCAAAGCCCTTGCGGGTCAGGTAGGCGTTGCCGGTGGCCGGGCGCGTTTTTCTCCAGCAGTCTGACGGCCAGCGCGGCCGCTGCTTTGCGCTCGGCCTCCGTTCCGGCGTCTGCGGCCGCCATCACCGGGGCCACCGGCGGCAGATGGCGGCCGCAGACGCCGGAACGGAGGCCGACAAAGCAGCGGCCGCGCTGGCCGTCCAGACTGTCAACGCACCACGGCAACGCCTACCTGACCCGCAAGGGCTTTGCCGGTCGTGAGTGTCTGACGCTGACCACGTCGCGCGACAGTGGCCTACCGCGCC
>N_1218
TATTAGACACCCTATGGAATAAGGCTAAAGTGTAGGGAAAACGCTACATGACATGGATAATTCTACATATGTAAAAGATGAGGGAATGACTGCTCAATTTTGTGTATGGCTTGGAATATTCGCACTTATGATTCTAGCGGGCTTTGTTTGATGCATTAGAAGTAATGATTCTACTATTAGGAATAACTGCACCTATTTTCATATTCTGCCTTATGTATGGTTTCCTCCGCCCCATGTTCAATAACTGGTTGCAAAATATATTTGCAGGAATATTAACAATTCTATTTGCCGCTCTCTCATTGAGAATTGTAGTGAATTACTTGAATCTCGTTCTTAATAAGGCGACGAAGGTAGCAGACAGTTCAACAATTGTTGAACA
>N_1219
AATTTTTGCTGCAATCCGCTGACGTTGTAATTCAATCAGTTTTTTGTCGTAATCTTTAAATGACTTCTGCAAAGCATTGCGCTGTGAGCCGGAAACTCTCATCAAATTCAGGGTGGATGTGAATAACCTCCCGCGCCAGCTGGTCATGAATTGCTAATGCTAAACCCAATTCAACTTTTTCAATCGGGAGCGAGCCCGCAAGTACAGCACTCCAGATTCGCTGCAATCCATTTTCATGCATCTGCTCGTAACAACGAATAAAGTTAACCCACCCGTTCAACCAACGGGGTTGCTGTATTGCTCTTCCGTTGCGCTCGATTAATGTATTAAGAGAACCATCAGA
>N_1220
TCTATCTTTACGGGCACGTTGAGGTGAATGCGCTCGCGCCAGATTCTCAACTGCGCAAAATTACGACGGATAACGCCCAGATAAATCTGGTAACGCAGGACGTTACCTCCGATGACATGGTGACGTTATACGA
>N_1221
CAGCACCACGTCCGGGCGGTTAATATTCAGAGGAAAACGCGCGCCGATGATTAGCACGTTATCGCACAGCCCGCAGGTCAACTCCTCCAGAGAGTTCATCACGCCGTTGCTGGTGTTGGCGAAGCGCAGCAGCAGGTGTTTCTGGTGCTGGCTGAGCTGTTTTTCCAGA
>N_1222
CCCGCCGTGGAACACGAAGTTCAGGCTGTTGTGCGGCAGGTTGTGTTTGTTGGAAACATATTCCTGAGAGTCGCGCAGGATGGTCGGCCGAAAGCGCGCTGCATGGCTATAACAGCAGCGTGACGAGTGTCGCCGGGGCAATCTCCTGCGCTA
>N_1223
GTCCACGCGTGCATTTGGGTTATGATACTGGTGTTGTTAAAAAATATTTCAATTTCAGTACGTTTGCGCAACTCCTCTCTGAAAATAGCAATAATTTCATACTTACTGGTCTTTATCGTTCCCTCTGTCATATGCATCCCTTGTAAATAGTTGTCGTGAGGCGTTTGATTTTTCTTATAGCAATAGCAACATTCTGATTGGGTTAATCAGATGTTTTTATGAGCGTTTGATGTTATTGACTATCTTTGCAGCCAGATTGATATGTATAAACTTGGAATTTGATATTGTATTTCCTGTAATCAAGAGTTTCGAATTTTGGTCATA
>N_1224
GTGGTGTTTATGTAAACTGTACTTCGTTCAGTTACGTATTGCTAAGGTTAATCCGATTCTGCTTCTTTCTACCTGCAGCACCTGTACCGGTACCAAACGGAATTACAGCGTAAAACGTTCAGTTACGACAAAGGAAAAAAAACGAAGTCATTGCCGTACATTCCGTCGGGGAGCTTTGCAAAAAGCATGCTTATCGAGGGGGCAGATGCCAACGCGTCTGTTACCGGGAATGAATCAACTGTACCGATGCAGTTGCGTATCACCGGTCGCGTGGAAATAGGTGCTGCAGGTAGAAAGAAGCAGAATCGGATTAACCTTAGCAA
>N_1225
ATATTTACTCGTTCAGTTACGTATTGCTAAGGTTAATCCGATTCTGCTTCTTTCTACCTGCAGCACCTTATCATTCCAGCTAACAATGATGATTTTACAGTATAATATTCAAAACCTCGGCTAACAGATTGACGATAATCTTGGTATATCTCATTACCCAATTCCCAACTCATCACAGAGACATACAGGGCGTGCACAAATTTGTTTCTAATTACAGGGTGGGGGTGAGAAACTTTAACGCTATCTAATTCCGTATACTTTCCCTCAGATAATTTATAGAATACATTAAACATTGAAGTTTGGACATATAAAAGCAAAAAAGTGTTAGGTGGTGTTAATGTATCATTTCTCACCATCATCCTCAGTGTTAAATACATCCCTAGGTGCTGCAGGTAGAAAGCAGAATCGGATTAACCTTAGCGA
>N_1226
GCTGCTAATGCTCGCCATATAGAAATATTCGAGAAAATCAGCATCAGCAGAATGCCTACCGCCAGAATAACCTTCTTGCGCGGCAGCGGATTAACGATGGCCGGTTTCGGTTTGCCCTTATTCATTCGATGCTGCGCGGCATACCAGCGGCTGATTTGCGACAGCACGACAATAGCCAGCAGAGCGGCCAAGCACAAACCAGA
>N_1227
CTCTGCGTGTACTTCGTTCAGTTACGTATTGCTAAGGTTAATCCGATTCTGCTTCTTTCTACCTGCAGCACCTATCAGCGCTATCTCTGCTCTCACTGCCGTAAAACATGGCAGCTACAGTTCACTTACACCGCCTCTCAGCCCGGTACGCACCAGAAAATCATTGATATGGCCATGAATGGCGTTGGATGCCGGGCAACCGCCCGCATTATGGGCGTTCGCCTCAACACGATTTTACGTCACTTAAAAAACTCAGACCGCAGTCGGTAACCTCACGCATACAACCGGGCAGTGACGTCATTGTCTGCGCGGAAATGGACGAACAGTGGGGCTACGTCGGGGCTAAATACACGTCAGCGCTGGTTATTTTACGCCTATGGCAGGATGTGCAGGACGGTGGTGGCACGCGTCTTTGGTGAGCGTACTCTGGCCACGCTGGAGCGTCTTCCGGGCCTGCTGCGGCCTTTGAGGTCGTGGTATAGGTGCTGCAGGTAGAAAGAAGCAGATGGATAGGTTCGCGAT
>N_1228
AGGAATACGCAGCGTGGGGGTATTGTTTTGCCACTGACCGCCGAGGAAGGGATGGAGCAGGGCTTTCAGCTCCACCGGGGCAAGCTGCGCCAGCTCCAGCGCGGTTTGTTGCTGACCGTTGTTCAGCGCCTGCTCCATCATCTCGTTGCGCAGACTTTTCCGGGGTTTTGTGAAATAAGAGCTGTCCGCGTTTGCCGCGCCCGGAGCTGTCCGCCTGCCCAGCTTAGCCACCCCGGCCTCCTGCGCCTGACGCAGCAGAGTACGGACGTGGCGCTCGCTGCAAAAACAGCGCTCCGCCAGTTCGCCGACGGTGACCTGCTGCGGCGCCCCGGCTGAGGGTTGCCACAATCGCTGGTACTGATTTAAACGGTGTAGAGTTCGCATGGGGGCCGTCGTCCACCGGGCCGCTGTAAACCCGGAACAATTAATAATATCTATTCACTATC
>N_1229
GTACGCTTGGTCAGCTCTTTCAGACGCGAGGCGCCGACGTAGGTGCAGGCAGAACGCAGACCGCCGAGAATATCACGTGCGGTATTCTCCACTGGTCCACGCAAAGGCAGCTTAACGGTTTTGCCTTCCGCCGCGCGGTATTTCGCGACACCGCCCACATGGCGGGTCATCGCCGACTCGGAGCTCATGCCGTAGAACAGCATGAATTTCTCTCCGTTCTCTTCAACGATGGTTCCGCCGCTCTCTTCATGGCCCGCCAGCATGCCGCCAAGCATCACGAAATCAGCGCCGCCGCCGAAGGCTTTCGCCACATCGCCCGCATGGTGCAACCGCCGTCGCTGATAAATGCACAGCCAAGGCCGTGCGCCGCATCGGCACACTCAATCA
>N_1230
AGCCGGCTGCGGTGCGTAATAAGACCAACCTCACCGCCAACCTGTCGGTGGCAATCATCCTCCTGACGTCGCTGTTCCTCGGCGATGGCATTCTGCAGATTTTCGGTATCTCCATTGACTCCTTCCGTAA
>N_1231
GTTAAATGCCCCGGGAAGTGCTCACCGGAGCAGATTAACGCGATGATTAACCGTAGTGGTGAGTGAGCGGCACGGGGAAAGCGCGGTGAACGAGAGAAGCTGAAAGCGGAGCTGATGCGGGAATATAACAGCCGCTATTTTAACGTGCTAAATTTCATTGTCCA
>N_1232
CCACCTAACACTTTTTTGCTTTTATATGTCCAAACTTCAATGTTTAATGTATTCTATAAATTATCTGAGGGAAAGTATACGGAATTAGATAGCGTTAAAGTTTCTCACCCCCACCCTGTAATTAGAAACAAATTTGTGCACGCCCTGTATGTCTCTGTGATGAGTTGGGAACTGGGTAATGAGATATACCAAGATTATCGTCAATCTGTTAGCCGAGGTTTTGAATATTATACTGTAAAATCATCATTGTTAGCTGGAATGATATGGGCAATGAGACAATCTGATTACAGTCCGGATGCAATGCCCCAATA
>N_1233
TATCGCTTGCTGATTACGTGCAGCTTTCCCTTCAGGCGGGATTCATACAGCGGCCAGCCATCCGTCATCCATATCACCACGTCAAAGGGTGACAGCAGGCTCATAAGACGCCCCAGCGTCGCCATAGTGCGTTCACCGAATACGTA
>N_1234
ATTTTTTGACGCACTTCGTTCAGTTACGTATTGCTAAGGTTAATCCGATTGTAACCTTCTACCTGCAGCACCTAGCTCAACATAAAGGCAAGCATTGCTTGTCCGCTATATAAAATAATATCTAAGGCGCGTTTTTCAAGACCCGAAATAAAAAAATTTTCTTCGCCAGCCTCAGTGAAAAATAAGCATGCCGGTGGCGAAGTTACCGCCCCGACGGCGGGGGCTGTGGCGCTTCTGAGTCCCATAACTGATGCTGTTTAACATTCAATAAACAGAAGCGACATGTATATATAACTTGTTTAAGGGGATAGGTGCTGCAGGATAGAAAGAAGCAGAATCGGATTAACCTTAGCAATA
>N_1235
TGGCGGGGCTTGGGGTGGCGCTGTTGCCGGATTTCAGCGCCCGGGAGGCCATTGGCCGCGGGCTGGTGCAGGAGCTGCTGCCGGCGTGGCAGCCGGTGGAGGTGTTTGCCGACCGGCTGTACGTCATTCGGCCCTATACTCCGCGCGTGTCGCGCGCGGTGGAAACCTTCAGCCGCTACCTGAAAGCGACCTTCAGCGAGCCA
>N_1236
CTGGCTTGACGACGGCGCGATGGCTTCGGGGAATCCGGGCTTCGTTTTTTAACCGGGTACATTATGCAAGCATTGCTCGAACACTTTATTACCCAATCCACGGTCTACTCATTGTTAGCCGTGATGCTGGTGGCCTTTCTCGAGTCGCTGGCGCTGGTGGGGCTTATCTTTCCCCGGCACGGTGATGATGGCTGGCCTTGGGGCGCTCATCGGCGGCGGCGAAGTTAACTTCTGGCAGGCGTGGCTGGCGGGGATTGTA
>N_1237
CGCACCAGCGCGCTGGCGTAATCGAAAGCCGCTGCCGGGTAGTCCGCCGCCAGAGCATGCGCCCGGCCAAAGGCGCTCAGCGTCTCGCTGGAACCCTGCAGCTGAGCTATGACGACGGCGACGCGCAAATCTCATCATGCAATGAACGACTGATAATGAAGTGGCGCGCAAGACGGCCAGCCGGGTGGTGTATATGGAAAATGGCCATATCGTCGAGCAAGGGGAA
>N_1238
TTTGGCGCTGCGCACCTGCAGTTTACGCGTCGCTTCCGTCAGTTGCGAAAAAATCTCTTTAATATCCTGAAAATAGCTCTGCCCTTCTTCCGTTAACAGCAGCGAACGATTGCGCCGACGGAACAGCTTAAGGCCCAGAAAATCCTCGAGAGACTTGATTTGATGGCTGACTGCGGCCTGCGTAAAAAGCTCATCGGCTGCCCGAGTGAAGCTGAGATGACGTGCGGCTGCATCAAAAACACGTAATGCATTCAGAGGTGGTAATCGCTTCGACATGGTTATTCTGGCTTAGATGTTAACTCAATTTAACAAATAGGAAACAATGATTAACCTATTAGTTTTTTTTATCTGAGCCATTATAAATTGTCCGTTGAGGTTCTACTAGCAAATACCTATAGTGGCGGCACTTCCTGAGA
>N_1239
GCTGTCCCCGCGCTTCACATGCATCGCAATCAGCTGGCGCGCCACCTCTTTCGGCATGCTGAATTCATCCCAGCCATTGTTCATTTTTTCCCAGAACTGCGGGTTTTTCAGGTAATCCTCGCTGCCGGGAGAGAAGGTTTTTGCCCGCGCCAGAAACCCGAGCTGGAGAAGAGGACGGTGTCATCGATATCAAAGCCGACGGCCATCGGCGGCCGCCCCAGCAGGCTGTTCTCAATTTGCGCCACA
>N_1240
ACATATGTGGCGGGAGCGGCTAACCGATACGCCCGGCGTGAAGCAACTGGTGGCCTGTATCGATGAGCAAGTCGTCGGCCATTTAAGCATTGCCGTCGTCCAACGTCCCCGCCGTAGCCACGTCGCCGATTTTGGTGTCAGCATGGATTCGCGCTGGCACAACCGCGGCGTCGCCAGCGCGCTGATGCGTACCATA
>N_1241
CTGCTCGGTAGCGTACCGCTGCTGCTGGGTAGCGGCAAACTGACGCGCCAGCTCCGCTTCCGCGGCGGCGTCGGCCTCATCGTCATCAGTCGCGTTATCGTCTTCCCAGCGATGACCGTAGCGCTGCTGCTGGGTGGCGGCGAACTGGCGAGCCAGTTCATCCTGCTCCATAGCATCCGCTTCCTCATCA
>N_1242
GTATTTGATTGAAGTAGAGGCCGTAGATATTTCAAGGAAGGCGTTCAGAATGCTCTAGAGCGTTATGAAGAATACATTCAGATGGAAAAAGACAGAAGTCCTAAATTGGCAGAATTAATTGAAAAATTAAGAATGACTAAAGATGACTTCGAAAAATCGTTTCTTTTCCAGATTAGCCATCCAATCCCTTTCACACCAATGTCAATTGATGGAGAGGATTTAGGAGACCGCTATTCAGTTGGTTTAATACAGGATATTGCTCTGACTGCTGAATCTATCTATGCTTCCTGCACAAAACCTAAAATTGACCAGACTTTCGTAGAAAAACTGTCAAATTTAAAAGATAAGGTTGTAAGTTTTATGTTTTTTGGTCATCGTGCAACTAAAATTGCTGACTCTATCCAAAGCGTACTAAACCATCTTCCTTCTGGTAATTTGGATTCCCCCCTTCACATGAGTTTGTTTCGCGAATGGTTATTACTGCTAAGTGATAAGAATCGTTTGAACAA
>N_1243
CTGGCCAAGGCCGAACGGGTTGCCGACGGCGACGGCGAAGTCGCCGACGCGAAGTTTATCAGAGTCAGCAATGGCGATTTGCGTCAGGTGGTCTGGCTTAATCAGCTGCAGCAAGAGCGATATCGCTCTGTTCATCGCTCCCGACCAGTTTGGCATCGAACTCACGGCCATCGTTCAA
>N_1244
ACTGTAACCGCTCCTTGGTTCGTTAACGTATAAGGTTAATCCGATTCTGCTTCTTTCTACCTGCAGCACCTCTCACCATTCCAAACGGTTGCGAATATCAGCAACTGCAGCAAAAGCAGGAGGCCTGATGAGCAGCCTTCTCGCCAAAGTAATGGAGCGCGGCATCTTCCGCGTGCCGGTGCGCCGCAAGCGCAAGGTCGAAGTTAAGCCTTCCGACATACCGACCCTGAAAGACTATACAGGTGCTGCGGGTTGAGAAAGAAGCAAAATCGGGTTAAGACCTACGAT
>N_1245
GTGCGCGAACTGCTGCTCAACAATCAGGATGCGAAGCCAGACTTCGTTGTTGACGGCAACGACGCAGAAGAAACCGAACAGGATTTCTGATATCGTCTGCAAGACTGACAGGGCTGCTTAGGCAGCCCTTTTGCTTTGTGAGATTATCGAGGTGCCTGTGACTGAACCTTCATCACGCCGCTCCGGCTACA
>N_1246
GGTGGTCACCTTCACCGGTAAAGTGCGTAACCACAACCTCGGCGACAGCGTGAAGGCGCTGACCCTCGAGCACTATCCGGGGATGACTGAAAAATCGCTGGCGGAAATTGTCGAGCTGGCGCGCGAGCGCTGGCCGCTGGGCCGGGTGACGGTTATCCATCGCATCGGCGAAATGTGGCCGGGGGAAGAGATTGTGTTTGTCGGCGTCACCAGCGCTCACCGCGGCAGCGCCTTCGCCGCCGGCGAGTTTATTATGGATTACCTGAAAACCCGCGCGCCGTTCTGGAAGCGTGAAGCGACGCCGGATA
>N_1247
CTTTATGTCCTGTACTTCGTTCAGTTACGTATTGCTGGTTAATCCGATTCTGCTTCTTTCTACCTGCAGCACCTATAATAGTGATTGCTTCGCTGCTGTTAACCGGCTGTAGCCACATGGCAAATGATGCATGGTCCGGTCAGGACAAAGCCCAGCATTTTCTGGCCTCAGCGATGCTCTCTGCCGCTGGCAATGAATATGCGCAACATCAGGGTTACAGCCGGGACCGCAGCGCCGCTATCGGCCTGATGTTTTCCGTAGCCTTGGCGCCTCAAAAGAGCTTTGGGACAGCCGCCCGGCTGGGAGCGGCTGGAGCTGGAAGGATTTTGCCGTACCGGGATGTCGCCGGCGCGACCACCGGCTACGCTGTATGGCAGTTGGCTCATCGGTGGCGCACAGACGCAACCCCTTCCCTTTGCGATGCAACATCAGGAGGTGTGCGGGTCAAAGAAGCAGAATCAGATTAACACTTACGCGATA
>N_1248
CTTGAGCCGCTGCACGATAACCTACACCAACCAGCTGCAGCTTCTTAGTGAAGCCTTCGGTAACACCGATAACCATTGAGTTCAGCAGGGCACGCGCGGTACCAGCCTGAGCCCAACCGTCTGCGTAACCATCACGCGGACCGAAGGTCAGTGCATTATCTGCATA
>N_1249
TGTGCGTGCTTCGTTCAGTTACGTATTGCTAAGGTTAATCCGATTCTGCTTCTTTCTACCTGCAGCACCTCTGTGAACAGATTCGGGTCGGTGTTACTCACGGCAATATTTGCCTGACCACCATTGGTTAGGGGGACCACTGTCGGCGCCAGCGTACCGCTGAGGGTCGCGGACATCGCGGGGGCGGCCAACAGCAGACAGCCTGAAATAAATAACGGGTTAATTTTTTTCATTATTTATTTCTCCAAAACGTGCCAGCCAGCTGACACCATGGACACGACTGAACTGAATGACATAGCTTTTAATTTCACAGGTGCTGCAGGTCAAGAAGCAGAATCGGATTAACCTTAGCAATACGTGGAAATTGCATGCTGGCTGCACTCGTTC
>N_1250
CGCGCATTACTCCCGGTCAGCCGCTGATTCGCAACAGCACGGTTACGGTCTGCATATTCACCGGGCCAGTAACCCGCGCCTTTTGGGGCGGGATAAGCGCGCTGATTTTCTTACGCCGCAGTTCATCGTGACAGAGTTGGGTGTCGTAAGCGCCGTCTGCCGATGCTGCCCTCATTTTTCTGTGAGTCTGCCGGATAAGACCCGGGAAGGCTTCTGAGTCCGTCACATTGTTGAGCAGCAGCTGCACAGATGATTTCATGTGTGTTGCTGTCGCTGAACAATGTGACGAGACTGAAGCCTTCCGGGTCTTATCCGGCGGCCGGCAAGAGTGAGAGCATCGGCAGACAGTTGCACACCCAACTCTGTCACGATGAACTGCAGCACTGAGAGTCGGCGCGCCGAAAAGGCGCGGGTTATTGGCCCGTGTCAACCGTAGCGTACTGTGCGAATCAGCGGCTGACCGGGAGTAATGCGCGA
>N_1251
GGCCTTTGCCAAAACCGATAAAGACAGCCTGTTCTGGGGCGAACAGACGATTGAGCGTAAAAACGTCTAGGAGGTTTATCCCCACCGTTGCGGTGAGTTGTACTCGTTGTGCCATATACAGCTTCTTCGTTTAACGTTGGGTTTTACGGCTTTGCCGTTTAATATAGTGTGCTATTGTAGCTGGTCTTAATCGGGAGCAGGAACAGAGATTCTCCCA
>N_1252
TTTATGTAAGCATCTTCATTCATTTTTATGCACGTTACTTCGTTCAGTTACGTATTGCTAAGGTTGTCCCGATTCTGCTTCTTTCTACCTGCAGCACCTAGGAACATTTCACGAGGCATTCCATGACGCATTACGCCATCTCTGGTGAGACTTTGCCCGGCGCCGCTTTCGACGCGGGGTGGATGACGTCTGCGCCTCATCATCGCTTCGCCACGCTCTGCCCACCGCCTCCCCCTCCAGACCGGGTAGTTTTCGGCGCTTAACGCCGTCTTTAGCAGGCGCTTACCTGCCGGTATGACGCTTGTTACCTTGTGTTTGACGTTCTGGAGCATGCTATGCACGTTCGCTATTCTCTGCTCGCCTCGCAGGCGACAACGGCCCTTTTTGTGCAGGTGCTGCAGGTAGAAAGAAGCAGAATCGGATTAACCTTAGCAA
>N_1253
CTTTTTTTGCATGTACTTCGTTCAGTTACGTATTGCTAAGGTTAATCCGATTCTGCTTCTTTCTACCTGCAGCACCTCTTAAAATGCTGAAGGCTGCAGGTTACTCAGAAACTGAGATTGCTGGCGTTCTGGATGCCCTCGATAAGTTGCAGAGGGAAGGAAAACCGGAATCTGAAGTCGAATGCCGATTTTGAGGAGCTTTAATTCGGGAATCAGGCGTACAAAAGAGGGGGATGACTCTCTGGAAGAATAGTCCCCTTATCGAAAAGTAACTTTTATCGCTGTTGCTGCACTTTTAACTACACGTCCATTGTTGCCTCTCTACACGAAAACACAGTAACTATCTGATATTACAGCAAATAAACTTCATTCAAGACAAGTTCAATCAGAAACATTAACGGTCGTATGTTGTCATTCGCATCCGACCTCCAGCTCAAAACATTAACCGTCGTACGTTCCTATGGACGTGCAAAGCACGCAGATTGTCACTTTAATCTGAAAGAATTAACGGTTGTACGTTCACAGTATCAGAGGTGCTGCAGGTAGAAAGAAGCAGAATCGGATTAACCTTAGCAA
>N_1254
CTGGAGGATGCCTTCCAACCAAAATGGTTAGCCGTCGCGCCGGGCGCTGGGCCTTTGACGAGCGCTATGCGCGTCTGCTGATGATGCGGGTATCAGGTTCGTGCTCGGTGAACCCGCGGGTGAACTGGAAGACCGCCAAGGGGGCGCCGCAGGGCGATGGCGGGACCGATTATCGCCGCTTTCCGCGGCGTGCCTCTCCTCGATGAAAATGACATGAGCCGCGAGGGTCACTCGCCGCTGCTGGAAATGCCGAAAGTGCGACCATCCAGTACAAGCACTCAGCGTGGATGAACAGCGTGAAGCAGGGCTACGACCGCCTGCGCGGCAAAGTCATCCCA
>N_1255
TATTAGACACCCTATGGAATAAGGCTAAAGTGTAGGGAAAACGCTACATGACATGGATAATTCTACATATGTAAAAGATGAGGGAATGACTGCTCAATTTTGTGTATGGCTTGGAATATTCGCACTTATGATTCTAGCGGGCTTTGTTTGATGCATTAGAAGTAATGATTCTACTATTAGGAATAACTGCACCTATTTTCATATTCTGCCTTATGTATGGTTTCCTCCGCCCCATGTTCAATAACTGGTTGCAAAATATATTTGCAGGAATATTAACAATTCTATTTGCCGCTCTCTCATTGAGAATTGTAGTGAATTACTTGAATCTCGTTCTTAATAAGGCGACGAAGGTAGCAGACAGTTCAACAATTGTTGAACA
>N_1256
GCTCCCTGAACCAGCGCCGGGAAGAGCAAAAGCAAGCCGATTGATAGCGAGAGTTTCGTGTTGCGATTAAACAATAACGTATTTGAATAAGGTGATATTTCCATTTTCTATTTGCCATATGTTCATCAAGAATCCATTGCACAACACGACCGTCCTTTGACGGTGAGTTAAAGGATGAGGATGGTCCCATTTAGCTGACTGGCACTGCAGGTGAATGACCTATTGCAAACTAATAAACATATCTCCTGTTGATAAATGAATGGGTAATTTATACCCGATACGGCAACCGATAAATATGGATAAATTATGGCCTGCGTTTTAAGATAATTCTGTAAAATCGACTTCATTCGAACGGAAGTGTTCAAGTTGATTTCTTTAACCA
>N_1257
TCACGCTTCCCGTCAGTGCCGCCCGGTACACTGGGGGAACCGCAGAACAAGAGGTTTCCACCATGACAATCACCTGCAATCTGTACATTAACGGCCAGTGGCACGATGCCGAAGGCCGCCGCACCTTTACCCGACGCCACCCGGCCCACGATGAGGCAGCCTCGGTGGCCGCTGCCGCCAGCCTCGCCGACGGCAAACGCTGCGTCGAAGCCGCGGCCTGCGCCTTTCCGCTGTGGCGCGATACTGCGCCGGCGGAACGACGTCGCTTACTGCTCGAGGCGGCGGAACAGATGCTGTTGCGGGAGGCGAAATTTATCGCCGCCATGGCGGCGGAGACCGGCGCGACCGCGCACTA
>N_1258
AATCTTCTCCGGCAACGCTATCCAGAACATCAAGAACTCTGTCATTGATGAATTTGTCGTCTGCGATACCATTCCGCTGGCACCAGAAATTAAAGCGCTGGATAAAGTGCGTACTCTGACGCTCTCCGGTATGCTGGCTGAAGCTATTCGCCGTATCAGCAATGAAGAATCTATCTCTGCTATGTTCGAACATTAATCGAGCCCAA
>N_1259
GTTATGTTAGCATATTTACTTCGTTCAGTTGCGTATTGCTAAGGTTAATCCGATTCTGCTTCTTTCTACCTGCAGCACCTGAAACTACCGAACTGCATACAAAATTAGTTGAATGGGAAAAAGACAGAAGATTTGTCGTATCTCGCGTACTGAAACCAGAAAAAGAAAGAGCACAATTATCACTTTTAGAAGGTTCCGAATACGACTACTTTTTCTTTGTAACAAATACTACCTTGCTTTCTGAAAAAGTAGTTATATACTATGAAAAGCGTGGTAATGCTGAAAACTATATCAAAGAAGCCAAATACGACATGAGGTGCTGCAGATAGAAAGAAGCAGAATCGGATTAACCTTAGCAAT
>N_1260
ACTTGACGTTTCAGTTTGTAAATTACCTTGGTGATTTATAAATTCACGACTGTTTGTATCTTTTTTTATTCATTTAACCACCATGGCGGTGGGTAACAGCTAAGGAGAGTTTTAAGTGATTAATTTAAATGGAAATTCATCATCTTCTCGTCAGGTAACCTTTATTACCCACCCGTCTATTCAAAGCAAAGCCTTTGCA
>N_1261
ATCATCGCCTGCGAAAATATGGTGCGCGGCACCACGCAGTTAAAAGGCCACGTGTTTAACGCGCTGGCGGAAGAAGATAAAGCGTGGGTGGAAGCGCATATCGGCTTTGTCGACTCTGCCGTTGACCGTATTGTGCCGCCATCGGCTTCCGCCACTCATGACCCGCTGGAAGTCACCA
>N_1262
TGTTATGCGTCACTGGTTCAGTTCAGTATTGCTAAGGTTAATCCGATTCTGTTTCTTCTACCTGCAGCACCTCCTTGCAGGTCACGGCAACATCGGGTGTTGTCAGAGACAACGGATAGGCACGCTTATTTTTTCAGCAAGAGGGAAAGGAATTGAAGGGGAAAATGTTTTGGTCAAAAAAATTAACGGACATACCCTTTCCCTTATTCATCGCGGATAGTGCTTTCAGTCTATGTCTGGTTGGCATGCAGCAGTTTGAATTCATTATAAAATTCAACATTTTCCCGCCGGGGTTTGTCGCGCCCGACAGACCGAGATACAAAATACGCCGGTGGTTTTCACGCCGACGAAAAAAACGCCGCCGCTTTCGCCAGCTCGAGGATGGAGGTGCTGCAGTAAAGAAGCAGAATCGGATTAACCTTCACGT
>N_1263
TCTGCTCAGCTACTGACGGGGTGGTGCATAACGGCAAAAGCACTGCCGGACATCAGCGCTATCTCTGCTCTCACTGCCGTAAAACATGGCAACTGCAGTTCACTTACACCGCTTCTCAGCCCGGTACGCACCAGAAAATCATTGATATGGCCATGAATGGCGTTGGATGTCGGGCAACCGCCCGCATTATGGGCGTTGGCCTCAACACGATTTTACGTCACTTTAAAGAACTCAGGCCGCAGTCGGTAACCTCGCGCATACAGCCGGGCAGTGACGTCATCGTCTGCGCGGAAATGGACGAACAGTGGGGCTATGTCGGGGCTAAATCGCGCCAGCGCTGGCTGTTTTACGCGTATGACAGGCTCCGGAAGAC
>N_1264
CATTCGGTGGGTTTACAGCCCGTTTTGTGCCGGACATGGTATTAACTATAGATGAGAATGCTGGCGTCGATTCGTTATTCGGAATTTTTAACCATCGCACCGCGGGATAACGCGAAGAGGATGTTCCCGGCCTGCGCCACGCTGAGCCGGGCTATTGAATCGCCCTGTAAACGTAGCGCGACCGGGGAAGGTCACGGCTAGCGGCAATA
>N_1265
GTTATCTCCTTCTTCGTTCAGTTACGTATTGCTAAGGTTAATCCGATTCTGCTTCTCTTAACAAGCAGCACCTGTCACACCGAGCTTGCGGGTGGTGCGATGGAGCAATCTGACGCGCAGGCGCGATTCCAGCTGCTGAATGAGTTGCGTCACCGTGGTTTTGCTCATATGAAGCGTTTGGGCAGCCTTCGTGAAGCTCCCTGCCTCTACCACCCGAGCAAAGGCGCGCATTCCATCGAAACAATCCATTTCTTATCCTGTCTTTCATCGATTGTTTGGATAGGTGCTGCAGGTAGAAAGAAGCAGAATCGGATTAACCTTAGCAAT
>N_1266
CTATCTTTATGTCCTGATTTATTGGTTAGGTTGCGTATTGCTAAGGTTAATCCGATTCTGCTTCTTTCTACCTGCAGCACCTTTGGAAAATATTCATTGTCAGGTCATGGCTGTGACGCCGGGTGCGTCTGGCAAGATAACAGGCTCGTGCCGAAAGTCATCGATACTGACTTCATCATAACTGACCAGCCGGTGATGAGCGGGCACGGCGAGCACGCAAGTTTCATTGGCAATAAATCGCGTTGTCAGCATGGCATCAATGTGTTCCGGCGGGCGCACAAAAGCCACATCCAGCCACCCTGAAATGAGTCGGGGGATAAGTTTGTGAGATTTATCTTCTGTAAGATGAATATCTGCTTCAGAAACGCCTGACGAAAAGATTAAGCAATTCAGAAAATGCCAATCCTTTGGCTAGGTGCTGCAGGTAGAAAGAAGCAGAATCGGATTAACCTTAGCAATAA
>N_1267
GGTTATCTTTTGCTGTACTTCGTTCAGTTACGTATTGCTAAGGTTAATCCGATTCTGCTTCTTTCTACCTGCAGCACCTTCATTGCCGCCTGTTATGGAAAAAGTATATCCTGTGTACGAGTGGGCTTCTAAAAACTCTCTACAGATGCCATTTAAATCACCTGAACAAGCACTTATTAAAAGCTTTCTTAAAGTTATTTTAGAGGCTCCCAATCAGGGTAAAAGTGATTTTTACTCAGCACTCATCCAAAAATTGGATAAAAGTTACTTTCCTACAAAGTTACAATTTCGATGTCTGAAACCTAATGGATATAGAAAAAGTTCAGCAGTCAGCCTTCGGTCACCTACTGCCAAAATCGGTACCAAACTGTATCTGGCTCTCACCGTAATTAAAATTCAGGAGGTATACAGGTCAAAGAAGCAGAATCGGATTAACCTTAGCAAT
>N_1268
GAAAATGGGGGCGCCGGAGGACGCTGCCACCGAACTGGGGTCCGCTGAGCTCGCTGGCCCATCTTGAGCGCGTTAGCGCGGCGGTGGAAGCCGCAAGGGCGCTGCCGCAAATTAAAGTGGTCACCGGCGGCAGTCGGGCTGACGGCGCGGGCTATTACTTCCAGCCGACGCTGCTCGCCGGCGCCCGGCAGGAAGACGCTATTGTCCAGCGCGAAGTGTTTGGTCCA
>N_1269
ATCGAAGCCGTGCGCGTGCTGGAAGAGAAAGGGTTCCGCTGGCGGTAATCGAAGCCATCACCCAGTGTATGGAAAAATCAGAGAAACTGAGCCGCTCCTGAAGCTGAGCTGGCGGGCTTCAAGCCCTGAGAGGTTAAAGAACAAGGGAGCGCGTGCGCTCCCTTTTTTTCAGGCTTTCTTCAGGCAGCTACTCATGAAGGTACTGCGTTCATCGCCCTTCAGTGATTTCGCCGTGGCCGCTTTGCTGCAGTCGCTCATTTTCTGCTGCTGAGGGGTGAGCGCCTTTCCCTGCGAGGTCGTGGTCTCTTTTTTCAGACACTGGCTCATAAAGGTCTTGCGCTCCTCACCTTTCAGCATTTTGGCTGACGCTTGCTGATTGCAGTCCGTCATCCTTTGCTGCTGAGGAGTGGGCGTTTTTTTCTGCCGCGCCAACCGCGCTGATAAAAATCAAGCA
>N_1270
GTATCTGAATTGCTATCCTGCGCCCAGCCGGAAAATGCCGTGACGGATAAGGCCGTCATCAGCGAAGCTTTTTTAATCATTGTAAAAGCATCCGAAACAGAAAAAGGATGCCGCAGGTTTTATCAGTTGCTCGCGACGATAAAACCCAGTGCGACGTATTCCGGCAGGTCTTCGGGCTTGGAGGCTGTTTCAAGAAATAATGACTTCCCACGGCTAGCCGCAGTGTCTGCACCGAGTGCACTCATTTCTCACCTTCCTTACCGCTGCGCGTCAGCCCCCATTTTCCACTGGGTTCCCTTTTAACTCACAGGACCGGTAGGCGAATGCTACAATCAGAACCATATAGATGTCCAGACTGCTAATTATATTTCCCA
>N_1271
ATCGCCGCTGGATATTCCGGCGATACAGGGCGTCGATGAGCAAGGCCAGCCGGCGGAACGCCATCCGAGCGACGATGAGCCGTTGTCGGCGCTGGCGTTGAACTTGAAGTTTCCGACCCCTACGTCGGCCAGCTGACCTTTATCCGCGTCTACTCCGGGACGCTGAAGAAAGGCGATGCGGTGTGGAACCCGGTGAAGGGTAAGAAAGAGCGCATCGGGCGTCGTGCTGATGCAGGCCAACGACCGTCACGAAGTTA
>N_1272
AAGCGCCGCCATAACGCATAATAAATGTGACAAATTGCATCAGGCTCATCGGCCGAGGGGTTAGAAGGATGAAACCATTTCGTTTAGCGGCGCTATCACTGGCGCTCCTTACCGCATTTTCATTAACCGGGTGTGATGACAGCGGTACACCGCAGGCCTCGGCCCCGGCGCCAGCCGCGGATAGCAA
>N_1273
GGTTTTCACTGTTCTCCGCCAGCAGTTCGGTACTCTCCAGCGCCTTTTCCGCCTCCCGCTGGCGCTGGCTGTTTTGCAGATTGCGCAGCGCCTGCAGATAGGCATCCAGCTGCTCGCTCTGTTTTTGCGCCAGCTCGGAACGGGCGCGCGACAGCTCA
>N_1274
ACCATAAAGCCAAACGGTCGGGCTGATGGATTTCTGCGCATAGGTATACGCCGAGCCGGCAGAAGGGTAACGACGTACCAGCTTGCCATAGCTCAGAGCAGTAAACAGGATAGCGATTAACGCAAAGGCGTAGGCCGTCGGCACGTGACCGTCGGTCATACCAGAGACGATACCAAACGTATCGAACAGCGTCATCGGCTGGTATCAGCAAGGCCCATCATTACAACCGGAACTAACGTAAGCGTTTTACGTAATTCCACGCGAGAGGTATTTGGAGTAGCGTTATGCGACATAGTTATCCCCTTTTACGGTGAACGCCAGCGCGTAAGCAAAAAATTGCCCCATTTCTTTCTATTCCTCAGCGACAACGACTGTCGGTTTTTTAGTAAATATCTATCCGGTACGAAGCCCGGCCTCTTGGTATTGAATGATGTGTCTTTCGACCAAAAAAATAACCGACACTTTAAAAAAAGCATTTTTCAGGCTAGTCTCTGGTTTTCAGGCCGCATATTTTGCAACAAATTCAAGTTTGGACCGACAAGATGTTATGAAGTTCAA
>N_1275
TTGCAGGTCAGCGGCGCTGCTGGCGCTATCGTCCGGCAGATGTTGATAGCTGCCGAGCAGCAGCTGCAGGGCGTTATTGGCCTGCGCCAGCTGGCCCTAAACGTGGCGATATCGGCGCGGGTGTTTTCAATCATGCCGCGCGCCTGCTCCAGCGCCAGCACGGTGGTGCTCCCGGTCAGCAGCTGTTTTTCAACGAAGGCGTAAGACTGCTGATAGTTCTGTAAGGTATCGTTGGCCACCTGCAGCTGCGCTGCCGCCAGCCGCTGGTTGAAGTAGCTTTGTGAAACGTTAGCAATCAACAGGATATGCACTGCGCGCCGTGCCTCTTCGCTGGCGAAGAAGTTCTGTCGGTCGGCCTCGCTGAGGTTTTTCAACCGGCCAAAGAAGTCGAGGTCATAGCTGAGATTCAGGCCGGCGGCATAATCGCTGCTGGTGGTGTCGCCTTTAAGCTTGCCGCCATAGGTGGTGCTGCCGTCACCGTTCAATA
>N_1276
TCTCTCCCCGCCGCCCGTTTTCCAGCCGCGCCGCTCAATCGACATACGCTTTCATCAGTCCGCCCAGCCACTCCATAAACAGATTTACCCGGCGGGAGAGATTGCGCCGGTGCGGGTAAATCAGCGAGACCGGCAGCGGCTCGGCGCGGTATGGGGCAGGAATTCAATCAGGTCGCCGGCACGTAACGC
>N_1277
ATGCCGACAAAAGAGCTGTAGTAAACTGAACCTGAGGGTTAACCCATCACTTAAAGGAAATCGTGATGAACATGACACTGAACAAACGCTGGTGCCTGACCGCCATTCTGGCGTTAAGCGCTGTGGTCTACACCTCCAGCTCCTATGCCGCCACCGACCGGCTGGTGATTGAATCTGGCGACAGCGCGCAGAGCCGTCAGCAGGCGTCGATGGAAAAAGAGCAATA
>N_1278
AGGATATCGATACCATCGGCATTCCTATTCACTGGGGCTATGAGGGCGTGGCGAAAAAAGGCTTTATTGCCAATACCCTGACGCCGTTCGTCGGTGATGCGAATACGCAGACGCCGGAGTTCAAAGCTTTCCTTTGTGAACGTGGAAAAGGTGTAACGGAGACGACTTATGGCTTACCAATCGCAAGATATTATTCGTCGTTCCGCGACTAACGGTTTCACCCCCGCGCCTCAGGCGCGGGACCACCAGCAGGAGGTGGCGAAGCTTATCGACA
>N_1279
ATGTATGCTTTTGTGTATGACAAGGATACAGATGATAGATATCCACTTAATGGCATGGCAAAAGATGCGGTTAAATCAGGAAAAATGGAAGGCTCTAACTTGGATGACGTCTGGAAGGATAGCCCTGATTATGACGGTGTTAAGATTTCAATTTCACCGTTGATAGAAGCCGCTACAGCCCTTTGTGATTGATTCTCTTTTAGCCTCGGTGTCGCAATGACTATAAGTAAACAAAAAAATGGCAAATGGTTATGTGAGCTTTACCCAAATGGTCGAGAAGGTCGCCGTATACGTCGGCAATTCAACACTAAAGGCGAGGCCGAGGCATTCGAGCTATATACAAAAACCGAGAGCGCGGATAAACCGTGGCTGGGTAAGAAAGAAAATAGCAGGAAGCTAAGCGAGATAATCCAACTTTGGCACAATTTACACA
>N_1280
TATCGCCTTTCTTGACTTTGTGGCTGTCGGAAGACGGCAGGCGAGAGAATATCTTCAATATCCTGCGGGTTAAACTTTTCTTCACTCATCAAATCCATCCCTGATTTATGGCCGTGATATTGTCCGATGCTAACGCACGGGGTGCTATTGTTCAACAAGTCGCCACATTCACAGGCCGTCCGTTATCCACAAATCCACATGAGACTAAGCCAGCGAACCGGCCACCATCAAAGGGGCCGGA
>N_1281
GCCAACGCAGCCCCTCTTCCGGCAGCAGCCTGAAAGCCAGCATGGCGCTGTGGCCATATACCTTTTCCGGCTGAGTTTCTGGCACAAAGCGGAAGCGGTAGGGTTTATCCAGAACGCCTGCAACCGGCGACCAGACCTGCCCGTTCTCCTGTTCAACGTGGAGATGCGCCAAATTGTCCAACACGCTAAACATGGTCGCCCAGACAATAACCGCAGACCACGCAGCCCCCTGCGTCGCCTAATCTCAGGGTCAGCACCCGGCGGCAACATGTAGCTTTTTGACAGTTTCACCGCGTTTGCCAGCGTTTTAAGAAAACAATCGACCATCCCACCGGGGTACGCATACGCCCCCTGCTCCGCTACCGGAAACTGCTGCATTAGTAGTACACACTGCTCCAGAGGAGTCAGGTAATACTGCTGATACAGGTTTCTGGGCAGAGAAGAGTAAA
>N_1282
ATATGGGTGAAAGTTTCGCCATCTTGCTCCCACAGCATTTTGATATTGGTTGAACCATCATCGATAAAAATGCGCATTGCATTGCTCCATCACTGAGACAAATAAGAGAAAAATGTAAGACCCAAAAAGAGTAGCAAGAGTTAAAAAGCAGCGCAAGAGCACGAAAAAGAGACAATTCTGAGTTTTATTTGAGAACAATCGGAGAAACAAACAGTCCAGAACGCTCAAAAGAGAAATGATTGAGATAAAATAGAGAACTACAGTTTTCTCTTTCTGTCTTTTAAGACACTGTTTTTTGCTCAAAGAAGAAGACATCCCTA
>N_1283
ACCGTCAACAACCGTCAGGTTGACTGGACTCAGCTGGACCACATAATTAATGCGGCGATTGCCGCGCTGCCGCAGCTGGCGGGCATTAAAGACGCCGCGCCGGATGCGACCTTCCGCATCCGCGGCCAGAAGCTGGCGCGTGAACCGCACCGCTACAGCGGCCGCACGGCGATGCGCGCTAACATCAGCGTGCACGAGCCGCGTCA
>N_1284
ATTCTGGCCTTCCTCGGCATCGGCCCGGCGGTCGAAGTTCTGTCAAAATTCTGGCGGCTGGCGTTAACTTTATGGTGGCGCACGACATGCTGCCGCTGGCGTCTATCTTCGTCGAACCGGCAAAAATCCTGTTCCTTAACAACGCCATCAACCACGGTATCTTCTCGCCGCTGGGTATTCAGCAGA
>N_1285
CGGAAGACCGAATGACAATTTTGAGTTCTGCGCTGTTACGGCCTTACGTTCTCAGTTTACCGACTACGCGGTAACCGGACGTAAAACGCTGCTACCCGACAATATCACCGTTGATGGAATGACGGCTATTAACGTCCAGCCAACACAGAACGCTGTCATGTGCGGCATCAAATTACCTGCCGACCTGTATCAGAACACTGTA
>N_1286
GTCTTCTAGGCCTTCGTTCCATTACGTATTGCTAAGGTTAATCCGATTCTGCTTCTTTCTACCTGCAGCACCTATACATTTGCCGCGGCAGAAGAATCTTTATTGTATTCTTTAAACGAGGATAAGGCTATTTGCTGTCCTATATTGATTTTCATGGTCTTGCCATGATGGCGGAGAGCTTCACGAATAACCATCATATTCGACAGTTGCCGCCAGAATGTTGCAGTAAGATAATAAATCTTACTGTTTACTCCCGTAATATGAATTGGTACCAATGCTGCATTATTTCTCATAGCAAGCTGTAAAAAACCGGGGTTCCACTTATGCTCCTGTAACCCGGAAAGAGACCAGTTAGCCAGCTTACCCGCAGGACATATAATCAATACAGGTCCTGCAGTAGAAAGAAGCAGAATCGGATTAACCTTAGCAAT
>N_1287
GGATTACGCCATTGCGCGCCATTTCCTGCAGCACGAGGCTAGCGCTGCCGCGCCCTATCTGGTGTTTCTGCACGCCACCACCCGCGACGATAAGCACTGGCCGGAAACCCGCTGGCAGGAGCTTCTCAATCTGCTGGCCGACAGCGGCGTCCACATTAAGCTGCCGTGGGGGGCCCCGCACGAAGAGGCGCGGGCGAAGCGGCTGGCGGAAGGCCGGGAGTATGTTGAAGTGCTGCCGCGCATGAGCCTTGAGCAGGTGGCGCAGGTTCA
>N_1288
[truncated: 3,016,620 more chars]
