# Supplementary material for: EnDeep4mC predicts DNA N4-methylcytosine sites using a dual-adaptive feature encoding framework in deep ensembles
Source: Genome Res. 2026 Mar;36(3):589–99. doi: 10.1101/gr.280977.125 (PMC12951953; doi:10.1101/gr.280977.125)
Supplement: Supplement 1 [file Supplemental_Code.zip › Supplemental_Code/EnDeep4mC-main/data/4mC/4mC_Klebsiella_pneumoniae/train_pos.txt]

>P_1
TCGTACCTGGTTCGTTACGTATTGTTAAGGTTAATCCGATTCTGCTTCTTTCTACCTGCAGCACCTATCGAGAAAGACCATATTCGCGTCGAGGCCTACGGCACCGTCGATGAACTGATATCCCAGCTGGGCGTCTGCTACGCCACGACCCGCGACGCCGGGCTGCGGGAAAGCCTGCACCATATTCAGCAGACGCTGTTCAGGTGCTGCAGGTAGAAAGAAGCAGGAATCGGATTAACCTTTCAGCAAATG
>P_2
GTTATGTTCGTGCCTTCGTTCAGTTACGTATTGCTAAGGTTAATCCGATTCTGCTTCTTTCTACCTGCAGCACCTATCTGTGGCTGACCCGACGCCAGGCCGCGCTGTACCTGCGTCTGCCGGGTCAGACAGAGCGGGTAAGCCTCGATGGCTATTTTTCCCCGGGGGGATTCAGCGAGGAGGATCGTTTATGGCCGAAGGGGGAGAGTGCTTTCAGCGGCTATCAGCTGCTGCTCAGTATTTCACCTTTCGCGAAAAATTTATGTTCGTGCAGCTAAATGGCCTGGAAAACGTCGCCCTGCCCGGCGGGGATATCGCATTTCACGCTTGAGGTGGTGTTCAGCGAGGTCTTGCAAAGTGATTTACCCGTCAGCGCAAGCAGCCTGCGCCAGGTGCTGCAGGTAGAAAGAAGCAGAATCGGATTAACCTTAGCAATACGTTTCTCGTGTTGG
>P_3
ATACCGACATGCAGGTTCTCCGTCAGGAATTCCAGCACAGCGGCGAGCAAAGCCGGCACGTCAGTTAACGTTGCGCCAACGTCGCTAAGTCCGCAAGCAACCGCTGTGCGCGTTCATCGGCCATTATGGCGTCGACCGGTAAATACCACCAGTTTGCAGCGGCGAAATCGCGACATTTCACGGCATCTTTCTCGGTCATCAGCAGCGTCTGATCGGCGGTCACCAGGGCGGCATCAGCCTGGCTCAGCGCCTGATCGTGCAGCGAGCGCCACGGTTTTGACCGGCTGGACGCCGCAGCTTGTCGAGGGTGGCGAAGAAGCGCGGCGGATGGCCGATGCCGGCCATCCGCCGCGCTTCTTCGCCACCCTCGAAAGCTGCGGCGTCCAGCCGGTCAACCTGGCGCTGGCGGACCATGCAGGCGTGAGCCAGGCTGATGTCGCCGCCCTGGTGACCGCCGATCAGACGCTACTGAAATGTCGCGATTA
>P_4
ATTGTTATCTTTACTGGTTCAGTTAGGTATTGCTAAGGTTAATCCGATTCTGCTTCTTTCTACCTGCAGCACCTGATAGTGTCGCCTGGCGAGATTAAGCAAACATTAAGAAGGCCGCAACGCGGCCTTTTTCTTCTCAAATGTTTGTTATCTGGCAAGCAGGACGATAAGAGAAGCGCGCCTTCACTATACCCCGCACGTCCACTCCGCCAGTCTGCGCCCAGAATCAGGAGGCGGCGATAAACAGCTCGCGTAGCTGATGCAGCTGGTCGCGTATTTGCGCCGCCTCCAGGTGCTGCAGGTAGAAAGAAGCAGAATCGGATTAACCTTAGCAA
>P_5
GTTATGTCGCGTTTCGTTCGTTACGTATTGCTAAGGTTAATCCGATTCTGCTTCTTTCTACCTGCAGCACCTGACTTTGCCCATCTGATCAAAGACGTTAACGATGAGCAGCAGGCGCTGATTAGTACCATGAAGGCCGGTACCAGTTACATTGATTACCATATCCAGTTCCATCAGCGTATCGCGAAGCTGTTGCGTAAACACCAGTTGGTTACCGACATGAGCGAAGAGGCGATGGTGGAGAATGACCTGACCGGGCCGTTTATGCCGCACGGGATTGGCCATCCGCTGGGTCTGCAGGTGCATGATGTCGCTGGCTTTATGCAGGATGACACCGGTACGCATCTGGCGGCGCCGTCGAAATACCCGTATCTGCGCTGCACCCGTATTATCGAGCCGCGGCATAACGCCGGGTGGGTTGAACGCGGTATGCTGGACTAAAGTAGCCCTTTCAGGCTGAGAGTAACGCGGGTGGCGGCATTAAGATCGTAGTTTTGAGATCTTCGGCTTTGACCCAGGCGTAATCGTCAAACTCCTCGTTGATCGTCACATCGCGATTGGCGCTCACGCAGTTGAAGATCGAGATAGATCATAGGTGCTGCAGGTAAAAAAGCACGAAATAGGA
>P_6
GTTTTTTGTGTGCTTTCGTTCAGTTACGTATTGCTAAGGTTGATCCGATTCTGCTTCTTTCTACCTGCAGCACCTGTCATCCAGTGACTTTCCTTTCATATAACCAAAACACCACTCTTCCACAATGGTATATTTTTCCCCCTTTACCTCACGCTCATTGAAAATCGGCTCAAACAGTTCAGGGGCGTCATAAAGGCAACCAGCGATATCGTTCATATGCTGAAAACACAGCCCCACAAAACGCGTCATCTCTTTTTCAGTGGTCCAGCGAGGGTGGTAATCACCTCGCCCCAGATAGCACTGAGCCAGGTATTAGGGGAAATGGTCTTCGGGCCAGAGACAATCGCTGTCAGAAAGCCATCCAGCTCAGAGAAACAGAGCACAGAGTCATCATTGCCGTATTTCAGCAACACCTCTTCCAGCCAGTCGATTTCCCGGTCAATCAGCGGCCCGCTTTTCGTCAGTTTCATTGGGCAACCGCCTCATCGACCTTAACAGGTGCTGCAGGTAGAAAGAAGCAGAATCGGATTAACCTTAGCAAT
>P_7
TATCTCTGTATTCGTTCATTTACGTATTGCTAAGGTTGATCCGATTCTGCTTCTTTCTACCTGCAGCACCTGTGCAGCTGTTCGTCTCGTCCGCCATCGGCGGCGCGATGGTCGGCGAAACGGTAGAGGGCGTCGAGCGCTATCCGATCAACATCCGCTACCCGCAGAGCTATCGCGATAGCCCGGAGACCCTCCGCCAGTTGCCGATCCTCACGCCGCTGAAGCAGCAGATCGTGCTCGGCGACGTCGCCGAGGTTAAAGTCGTTACCGGGCCATCGTACCGATGCTGAAGACCGAGAACGCCCGCCCGACCAGTTGGATCTACATCGACGCTCGCGACCGCGATATGGTGTCGGTGGTGCGCGATCTGCAGCAGGCCATCGGCAAAGAGGTGAAGCTGAAGCCGGGCATCAGCGTCTCCTACTCCGGGCAGTTTGAGCTGCTGGAGCGCGCCAATCAGAAGCTGAAGCTGATGGTGCCGATGACGCTAATGATTATCTTCGTGCTGCTGTATCTGGCGTTCCGCCGCGTCGGCGAAGCGCTGCTGATTATCACCAGCGTGCCGTTCGCCCTTGTGGGCGGGATCTGGTTCCTCTACTGGATGGGGAGGTGCTGCAGGTAAAGAAGCAGAATGGATTAGACCTTAGCAATACGTAC
>P_8
AGCAGAAAAAGGGGGAGCGAAACAGAAAGGCAAACGATTATCCGCATCCAACGCTGATCCCGGCGATCGAAAGCGGCTGGATCCAGTCGGTGCACTGCTTCGGCGGCGAACTGGGCATGGAAAAATATGTCGCCGAACGCCCGGATATCTTTTATATCGGCCAGGACGGCACGCTACGCTCCAACCGCGCCTTCGCCCAGGCTGCAGAACGAACGGCGAAAGCTCTCGCAGTTGCCCGTGCTGAAGGCGGCGGAGCGTGGGGCGCTTCTGACCCAGCGGCTGCTGGCCTTTTCGCGCAAGCAGGCGCTGCATCCCCAGGCGGTGGCGATGGCGCCGCTACTGGAGAACCTCAGCGAGCTGATGCGTCATTCCCTGCCGGCGACTTTCTGGCGCCGGCAGATCCGCGGGCTCTGCGCCGTGATAGGCATACGCCGGTTCGAGCGGCGCCGTTGGTTCCGCGGCCGCGCAAATCTGAACAGAGGCGAATGGCAGCGTCCTGCTCCCGCGCGGCGGCAGCGCGCTGGTCGACATGACCTATTATGAAAACGCCGTACATGCGATGTGGCTGGCGAGCCAGCCGGCCTGCGAATCATCTTCCCTCCTGACCGCGGCGGCGGGCGATGCGATCGGCGAAGGCCGACGCCAGCAGCCCCGCCATTAGCCCGGCATCACCCTGCCGCATTCATACAGCAGTTGAATCCACGACTTATCGCCGACCGCCATCACCGCCAGGGCGTTGGCCTTATCAGCAGGCGATCCATGCCATCGGCATATAGATAGCCGCCGTCCCGGCGAACAGCACGGTGCGCAGGCCGTTGGTCATGATCGAGCCGTCGCGGTTGGCGCCGAAGCCGCGGCTGAGAGCTGTGAAGCAGCCGCCCATCTTCGCCCA
>P_9
ATTCCCTGTACTTCGTTCAGTTACGTATTGCTAAGGTTAATCCGATTCTGCTTCTTTCTACCTGCAGCACCTCTTTTTCCATTTTCTGCTGAGCCGCGGTCTTCACGCGCGTTTCAAAGGCCTCGTCTGTTCGATCTCCTGGTCGGACAGTTTGCTCTTATCGGCAAACGCGTCCTGTACGCCGGCGATCAGCTGGGCTTTATCCAGCTTAATGCCCAGCTTCTCTTGTTCTTTCAGGGAGTTTTCCATGTAACGCCCCAGGGACGCGCCCAGCGCATAGGCCGATTTCTGATCAGGTGCTGCAGGTAGAAAGAAGCAGAATCGGATTAACCTTAGCAATA
>P_10
AGTTTTTTACCGCCGGCGATAACGATCGGCACCGGACAGCTGGCGGTCACTTTTTCAAAGCCTTCCTCAACGAAATAGGTCTTCACAAACTGCGCCCCCATTTCGGCGGCAATCCGGCTGGCCAGCGAGAAGTAGCGCGCGTCGCGGGTCATCTCTTTGCCGACGCCGGTAACCGCCAGAGCCGGCGACCCGTAGCGATTGCCGGCGTCCACCAGTTTGATGATA
>P_11
CTGATCAGCGCAACGTTGTGCCCGGCCTGCGCCAGCTCGATGACCTGGCAGCGCTCAATCTCTTTGCACATGCCGGTTTTGATCACCTGCTTGTCGCCGGTAAAGGCTTTTACCAGGTGGGTGTAGGTCTTGTAGCCCACCACGATCTCTGCCGCCTGCAGGGCCTCCACGGCTTCCATGGTCATCATCGCCTGCGAGCCAGGGCCAATTCCGATTACGCTTAA
>P_12
TATTCCCCTGTTCTTCGTTCAGTTACGTATTGCTGAGTTCTTCTACCTGCAGCACCTGTTGCCGTTCGCTATCAACGTACAACCCTCAACGGAACGTTGATAGACATACATCCATGCGCTGCCGTAAGGCGTCTGAATCAGGTGGCGCGCATACTCGCCCCCCTTGGTGCGCAGCGCATCCAGTTCGGCCAGCGTCGATGCATCAATACGATAAACTTCACCATGTACTGTGCCTTCGCCGGGCACCGCGCCTGGATAGTGGCCCAGGCTGTACAGCTGATAATCGTCGACACTATGAGCGCCCAGCCACTGGGCGTTGGTCATCCAGTAGGTGCTGCAGGTAAAGACGAGATCGGATTAACCTTAGCAATACG
>P_13
TTCAGCCAGGCGCCACCGCTTTCCGGCAGCAGCAGCAGCGGCTGCGACATCCCCAGCAAATAGCCATCCACCAGCTCGTTAAGGTACGCCTGCGCCTCGGCGGGCGCCAGCGCCGGAAAGCGCCAGCTCTCCCTCTTTCCGCACAAACAGGCCGGCTCTCGCCGGTGCCGCCGCTGGCGCAGTAGACAAGGTGTTGCCGACCAAAGTTGCATGCCCTGGGAGACGCTCAGCAGCGAAGGCCGCCAGCGCAGCAGACCGTCCGGCTGCACCTGCTGCAGCCAGCCGGTCAGGTTCACA
>P_14
GTCAAACACCCACTCGTCAAACACAAGCTGGGCCTGATGCGCGAGCACGACATCAGCACCAAACGCTTCCGTGAACTCGCCTCAGAAGTGGGCAGCTTACTGACTTATGAAGCCACCGCCGATCTGGAGACTGAGAAAGTCACTATTGAAGGCTGGAACGGTCCGGTGGAAGTCGAGCAGATCAAGGGCAAGAAAATTACCGTTGTGCCTATCCTGCGCGCTGGCCTCGGCATGATGGAAGGGGTGCTGGAGCACGTGCCAAGCACCCACGGTATCAGCGTAGTCGGTATCTATCGCAATGAAGAAACCCTCGAGCCGGTGCCTTGCTTAGAAACTGGTGTCTAACATA
>P_15
GTGAATAATTATGGCAATATTACTGCCAAAAATATTTCAATCACGACCTACTCAGATATCACCAACAGAGGGCAGATCAGCAGCACCGGCGACCTGACCTTAAATACCAAAAATAAAGGCGCGATCTACAATTATTCAACCCTCAGCGCGGGCGGCAACATGACGTTAACCGCCACCAAAGTGGTCAATGGTGGTAAAAGTTGCGGCATACTGGGCCTGGCGAAATGCGGAGTCGGGACGTTAACTGCTGACAAGCTGGTACTGAACTCATCGCAGAAATATGTTAGCGACATGGGTGGAAAACGATCTCAAGAGCACCGAAGTCAACACGGTGAAATAAGACAAACCACGATGCGCGAAGCCTCGCGCATCGTTTTCGCACGCTTAGGGCTCGAAGGGCCAACGCTGGAACTGATCGTGGCCACATTTTGGACAGCGCGGCAGCACGTCCGGGGTGTATACCGCCAGGTGATAGTGGCACTTCTCGCAGACCAGGGTTACCAGACCGACCACTTCGCCGCTGTGGTACACGCCGTGGTGATTCAGATCCTGAAAGACTTCCCGCCACTCGAGCTGGGTTTTGTCGGTGATATA
>P_16
TGGTGATGTCGGGTCTCCTGATTATTCAAGCGGCCGACGGTGTATTTCTTATTAAACTGCAGCGGGGAGCCATCCTTCAGCACCTGGATGCCAATGCCTTTCGCCATCCCGCTGCCGGCTTCATTCAGCAAGGCGCCCATGGTAGCGGTAGTGCTGGTGGCCAGGGTACCGGAGAACGAGGTGCTAATGTTGGCATATCCCGTTTCACTCAGGCCGCCGCTGCACTGCAGGTCGATATTAAAATCCTTCCCGCCGGCGGTGGTGCCGACCCCTTTCAGGTCGGTGCGCCGGATGGAACCCGCATCGACATTCATATTTTTCCCGCTCAGCACCGAACAGGAGGGCGAGACCACGGTGATGGCGTTGGCGCTCGATAGGTTCGAGATGGGTTGCCCGCCGCTCTCCCAGTCGTAGGGAGGTGTACTTACCACAGCCAGGGTGCCGCTGCCGGTGGTTGCCGCGGTTTATAGATCTGCAGCGTAAAGCGCGACCCTTCGAGGGAATAGTTGGTGGTGTTATATACCCAGACAACCGTCAGGGATAGACGATATTTACCGTTGCGCCGCGGCTGAAACGCATGCCGATTCCCGGCACGTTGGTGGAGTAGATTTTATTTCCAAGGTCCGTGGCCCCTGGCGACACAATCTTCGCCGCAAAGCGGTTGGTGCCGGAAGTACAGCGATAGCTTGCCCCGCCGGGAGCGCTCATCGTCCAGTCGCGGGTAAGGATCACCGAGCA
>P_17
TATTCACTTCGTTCAGTTACGTATTGCTAAGGTTAATCCGATTCTGCTTCTTTCTACCTGCAGCACCTGTCCAGTCGCCGGTTGCCGTTCCTGAGACAATCGCCCCTTCCACGTCAGGCAACTGGATGCCGTTTGCCGTCAGGTTATCTTTGCCGATCAGCACTTTGAACGGGTAAGGGTCGGTGACTTTACCGTCGATCGGGACCCGCCCAGCCAGGCCGTCATGGCTGCCTACCAGCGTTGAGTTTTCCGGCAGCGTATCTATACACCGGCGTCGCCGCGTCCTCAATGCCGCGCTCATTTTTCGCGTTACGCGCCAGTTCAGGTGCTGCGGGTGGAAGAAAGCAGAATCGGATTAACCTTCACGAATGC
>P_18
GTGTTATCGCGTCACTTCGTTCATTTACGTATTGCTAAGGTTAATCCGATTCTGCTTCTTTCTACCTGCAGCACCTATGGAGCCGAACGCGGCTTTTTGTCGGCCAGCACTGCGCGGCATCCGCCAGCAGCAGGCGGTCATGGCAGCGCACGCTGTGACGATACAGATTGCCCAGAAACGCGCTTTGCTCCACCACGCCTTCCAGGAGCCAGCCCCTCCTGCGGCGCAGGCTGCGTTAATTCAGCGAGCGCGGCATCGGCGCTGCGAAAATAAATAACGTTGTCACCCTGCTGAGCGGCAGATAAACCGGATATTGCGGCAGCGGATAATTCACCGGAAATTATTTTATTATCGGCCCCCATAAAATCAGCGACGAAGGGCGTCGCGGGGCGTTGATATATTTCTTCCGGCGTGCCGGTTTGTTCAATACGCCCCTGATTTAATACCGCAATGCGGTCCGCCATCACAGGTGCTGCAGGTAGAAAGAAGCAGAATCGGATTAACCTAGCAAT
>P_19
TTATGTAGCCAACTGGTTCGTTACGTATTGCTAAGGTTAATCCGATTCTGCTTCTTTCTACCTGCAGCACCTATTTCGCGCCGAGCTGGAGAAAGGGTTTTCCCAGACCGAATGGCTGGGCTTAACCCTGTTCGCCAGTGATGAGGGGCGAGCTCCAAATGAAGGTTTTGTCAGCTTTGTCGCCCGCTTTCATGGCGGAATAACCGCCCTGGCGCCATTATTGAACGTTCCAGATTCTTAAAAGAAAATGGACAGTGGTACTATATCGACGGGACACGACCGCTGATTGGCCGTAACGACCCCTGCCCCTGCGGCTCAGGTAAAAAATTTAAAAAATGCTGCGGCCAGTAACGCTGGCGCAGCGCTTGCAAACATTACAGGATTTTCCTCGCGATGCATTCATTACAACGTAAAGTACTACGCACTATTTGCCCTGATCAGAAAGGCCTCATCGCGCGTATAGGTGCTGCAGGTAGAAAGAAGCAGAATCGGATTAACCTTAGCA
>P_20
TTGCGTAAGCCTGAAGCGCAAATTTATCTGCGAGTCTGGAAGAAGAGGGGTTTTCCGCCGCAGATACGGTCTTTTTTGATGATAACGTCGATAATATAGCCAGGGGCCAACCGGTTGGGGATCACCAGTATCCTGGTGACTGGTAAGGAGACCATCCCTGACTATTTCGCGAAACAGCTATGCTAAAAACCGTTCATCAAAAATTACTCCACCATACCCGGCCGCTGCTGGTGTGGCTAAAGCTGCTGTGGCGGCGCATTGATGAAGACCATATGACCACCTTTGGCGGGGAACCTCGCCTATGTGTCATTACTGTCCCTGGTGCCGCTGATTGCCGTCGTGTTCGCGCTGTTTGCGGCCTTTCCTATGTTCTCCGAAGTCAGCGTGCAGATCCGTCATTTTATCTTCGCCAATTTTATTCCGGCGACCGGGGATGTAATCCAGGGATATATCGAGCAGTTCGTGGCCAACTCCAGCCGCATGACCGCCGTAGGCGCCTTTGGCCTGATCGTCACCTCGCTGCTGCTGATA
>P_21
CTGTAAACCATCGTCGGTCACGATCATTGTCCAGATCGTGCGCGCTGAGCAATGCTTTTACCGCGTCGCTGCGCAGCGGGGCGACAGCGACCGGGGCACCGGTACGCTGATGGATCAACACCGGTTCATCACCCGCCTGCGCCGTACTGGTCCTGTCGTCCAACACCAGCGGATAGCGGTCGGCTTTACCGCCGTAGCCGCGAGACACGACGCCAACGCGAATACCGCGCTGCTGCAGCTGCTCCACCAGCCAGATCACCACCGGCGTTTTGCCATTGCCGCCAGCGGTCAGGTTACCAACCACCACCACCGGCACCGGCGCGCGCCAGGCTTTTTGCCACCCCAGCCGATAGCTGAA
>P_22
CTTTTTGTGGTTTTACTTCGTTCAGTTACGTATTGCTAAGGTTAATCCGATTCTGCTTCTTTCTACCTGCAGCACCTCCATCACGCAAAATATCGTGGACTTCGACTCCCCGACCGCATCGAGCGCTGCACGCGCTGCCTGGGGGAACTCGTCGTACAAGGCCATTCTGAAGCAGTCAGCCAAAGAGTTTGCCAAGTATAACCAGCTGTACCCGGATCAGTTCAGCAAGCTGGAGAAAGACATGATTAACGGCTTCGGTTCGGCCAAAGAGCAGTGGTTCTCCTCTTTTATGCTGCAGGTGGAAGCGAACTGCTCCTGGCACCGCCTGTTCGTTGAAGGTGCTGCAGGATAAAGAAGCAGAATCGGATTAACCTTAGCAATACA
>P_23
ATTATCCGGCGGATTATCGTTGTGGGTATCGAGGACGATAATCTCCTGGCCGGGCGCCGGGGCGTGAGGATAGACCGGATGGATATGCAGGTCGCCAAAACGCAGCGCCAGATCGCGCTGTTGCGCCGGGGTGATATTCTGCTCGCGCAGGAATACCACCTGATGACGCAGCACCGCGTGATACAGCTGTTGAACTGGTTGTCGCTCAGCGGACGGGTTAAATCA
>P_24
ATTGTTATGCGTGCCTTCGTTCAGTTGCGTATTGCTAAGGTTAATCCGATTCTGCTTCTTTCTACCTGCAGCACCTTAATGCTGCATCCAGATGGTGAAGGCGGCCTCCGGTTGCGTTCTGGCATCCACGGTGCGCAGCGCCTCGCGCATCTCCTGATTGATGCGGGCGATCTGCTCTCCGCGCGTCTCGCCGGCCCCTTGAATCGCCTTCAGCGCCTCGTCGCGATAGTAGTAATAATAGAGATATTCATTGAGGAGCTGATTATCGCAAAGCCGTACCAGCTCCGGGGAGAAGTACTGCATCGCCGTCTTCTGGTACAGTTCCGGGCTGGCGATCAGCCGTTCGGTCACCTCTTCCCCACGGACGGTGAAGTGGGTAAACCAGGAGAAATGGTTCAGCCCATAGCATTCCACGCTGAGGTCGCGCTCCTCACAGCCAGGATCGCCGGCAGTTCACAGAATCAGCTCGGAGGGGGCATCGCAGATCCATAGACCCGGCGCTTAAAGCCGGACTTAATAATCGCTTCCGTCACCAGACCTGACGGGTTGGTAAAGTTAAACAGAATAGCGTCTTCGGCGGCATGTTCTTCGATCAGCCGGCAATAGCGAAGGATCGCCGGGATCGAGCGCATGGCCATCGCGAAACCGCCGGCGCCGGTGGTCTCCTGGCCGAGAGTGTTATGCTCAAGCGCAATAGGTGCTGCAGGTAGAAAGAAGCAGAATCGGATTAACCTTAGCAATA
>P_25
GCTGATGCGCCGCCGCTTCAGCCCTGAGCCGGAGCAGGTATGGATTTTTATCTTGGTATCGATATTGGCACCTCGCGGGTGAAAGCGGTGCTGTTTGATCAGCATTTCACCGCCTGCGCCAGCGCCGCGGAAAATA
>P_26
TATCTGCTGCTTCGGTCAGTTACGTATTGCTAAGGTTAATCCGATTCTGCTTCTTTCTACCTGCAGCACCTAGCAGCAGCAACACCAGATCAAACTCGTACATACCCGCAAACCACACATGCCTGAAAGCGCGTACCATACCCTGCCTGGCGAAAACTTTCTTTGAAGCCCTGCATAAAAATGAAAAACGACGGCCAGGATCACACTTTTTTGCGGCGCGTTGCGCAGCAAACGCGGCAAAAACCCCGGCGCGGCGCGCTAAACCGCAATTAATGTTTCATTAACACCTGCGCTTCACCGTATAATCCCCTTGTTAACATCAGGAGCCTATTATGAAGCCAGCGAAAATCGCGGTCGTCACCCTCTTCTTACTTATGGCCATCGGCGGGATCAGCGGCGTAATGCTGGCCGGCTATTCCTTTATTGTGCGTGGCGGTGTCGGCTGATCCAGCGGGTCAGACGCTCAAACGCGCGGTCGACGATAATCGCCGCCAGGGCCACCAGCAGCGCCCCCCTGAACAATATAGGCGGTATTAAAGCCGCTCAGGCCGATGATGATCGGCGTCCCGAGCGTACTGGCCCCCACCGTCGAGGCAATGGTCGCGGTACCAATACTGACGATGACCGAGGTGCGGATCCCCGCCAGGATCACCGGGGCCGCCAGCGGAAGCTCCACCTTATACAGACGCTGCCAGCCGGTCATTCCCATAGGTGCTGCAGGTAGAAAGAAGCAGAATCGGATTAACCTTAGCAATACGAGATGTCGGCGTACACGT
>P_27
CGGCCGGGTCACGTTCGATTTTACTGCGCAGGCGGTTGATATGGGTATTGACGGTATGCTCATAGCCCTCGTGCTGATATCCCCAGACCTGCTCCCGCAGCAGGGCGGGAAAACACTTCCCGGGGTGGCGGGCGAAGTAATACAGCAGGTCGAATTCACGCGGCGTGAGGTCCACCGTCTCGCCGCGCAGCTTCACTTCGCGCGACAGCGGGTCGATGCTCAGGCCATGGCAGGACAGGCGCCCGGCGTCCATCAGCAGATTCTGCCCCATCGCCTCCCTGGCGACGAAACAGCGCTTTGACGCGGGCGATAAGCTCCAGCAGTGAAAAGGGCTTCGCCAGATAGTCGTCGGCGCCCATCTCCAGGCCCAGCACGCGGTGCATTTCACTGGTGCGAGCGCTGATGATGATCACCGGCGAGTAGCGGGTCATCTGGCGGATACGCCGCAGATCTTCCAGACCATCGACGCCGGGCAGCATCAAATCAAGGAGGATCACCGCATCCCAGACCTGCGTCTCCCAGCCGGGCGAGGGCCTGGCCGCCGTCGGCTTCATGGACGATCTGATAGCCCTCATCCTGAAGATTGAGCCGCAGCAGCGTGGCTATATCCTCGTCATCTTCCACCAGCAGAAA
>P_28
ATGATCAGGTATACGTCATGCGGGCAGTAGTGTAGCTGGTTAATGAGCCCGGCCAGCAGTTGCTCGGAGCTGGAGAGCTTCTGTTCTTCCATGTCACGCCAGAAATCGGCGTCCCAGTCAGCATAGAGTGGACGCAATGCTTGCAGCAGATAAGGAATAAACTGCCATACGTCATCATCATCCTCATCGAGGCTCAGCAAGGCGATACGTTCCCCCTGGGCGACCATCTGCTGATGCCATTGCCAACAGCGTGGTTTTGCCAAA
>P_29
GTGATCCCACGCTTCGGCATTAGCATCCATCTGGCGATCGACGGCCTGTCGCTGCTGATGGTGGTGCTGACCGGTCTCCTCGGCGTGCTGGCGGTGCTCTGTTCGTGGCGTGAAATCGAAAAATACCAGGGCTTCTTCCACCTCAACCTGATGTGGATCCTGGGCGGCGTTATCGGCGTGTTCCTCGCCATCGACATGTTCCTGTTCTTCTTCTTCA
>P_30
GTCCTGTTCCTTCGTTCAGTTACGTATTGCTAAGGTTAATCCGATTCTGCTTCTTTCTACCTGCAGCACCTCAAACCAGCGCAGAGTATTTTATCGACAAAAAGGCGATAAATAAAAATTTATAGCTAGTTGCCACTTTTAATGCAGAGATATACTCTACGCACATCAAAACAGGCAGCCCAAAAACGCTATACCAACGCGCATTTTTCGGCGTTAATGACTTCATTTTCGAGGAGCACTCCGATGTTCTCTGCGCACTCCCGCTTGCGGCATGCGGTTGCAGACACCTTTGCGATGGTGGTTTACTGCACCAGGTGCTGCAGGTAGAAAGAAGCAGAATCGGATTAACCTTAGCAATACGT
>P_31
CCTTCCCTGCTGTGGCAGCCGGACAGCGACACATCGCTGCTGCTCACGGCCCACTATCTGCAAAAAGATCCTTCCGGCGGCTACCACGGCTCTTTGCCGCTGGACGGCACCCGCTACGCGCACAATGGCCGTAAGCTCTCCCCCAGCACCAACGAAGGCGATCCGGGAGATGGCTATCAGCGCCGCCAGCAGATCTACAGCTATGAGTTGACCACCAGTTCACCGACGTCTGGTCGGTCTATTCCGCCGGGAGCTACACCCATACCAACGTCA
>P_32
GAGGCGCTCACCACCTGGCGGGAGAAGCGCAAACTAATAACCGGCCAGCCCTATTACGAACAGGCCGATGTCGACCGCCTGCTGCACGGCGGCGCGCCGGAGGCCAGCGACGCGCGCAAGCTGCCTAAAGGGTTAACCGCGCAAACGCTGCGCACACTCTGCCAGTGGATTGACGCCCATCCGGATA
>P_33
TCTTCCCCGATGGATATGCATGAAATGCTGAACAAAAAAGCGCAGGAAGAAGGGGCTTCTTCTTACCGCATTATTGAAGCCCGCACTGGCGACCACTGGCATGCCACTGCTGAGCTGTATAAATAAGTTTTAGACGTAAACGATTAACCTGACAAAAATTCTCTACCGCGGCCCGGCGACATACATCGCCCCGCCGCGGCAAAACAAAGACTGGAGTAAAGATTATGAAACGCGCAATGATCATCGCATCCCTTGGCCTGGCTTCCCTTCTCTCTTTCGGTGCCAGCGCGGCTGTCCAGCAAGTGAACGCAGAGCAAGCCCAAAATCTGCAATCCATGGGCACCATCTCCGTATCCCAGGTAGGTAGTGCGCCAATGGACATGCGTCAGGAACTGGCGGCTAAAGCCGAGAAAGAAGGCGCCAGCAGCTACCGTATTATTGAAGCACGTACCGGCGATAGCTGGCACGCCACCGCTGAGCTGTACAAATAAACCCTCGTCGTCTTATTTCGACGACTTGCCCCCGCCTGCCGGGGGCTTTTTTATGCTTGTCGGGCATTAAAACGCAACTCCCCCTCCAGCTCTTCCTCTGCTTCATCAAACAATAAAATCAATGCGCCAAAGCGCCGGCGCTGCTTGTCATTTAAATCGATAAACTCAATATCCAGCGGCAGCGGTAGCAGGCCGCCGGTCACTGCGTCCATAGCGAATCCAGGTTGTTGACCTTATCCTGAGCCAGCTCGAAGGTTCGGGAAAACTCCCGGTAGAAATCCTGTTGTTCGGCGATTTCGTCAAAATCAAACGTATAGGTGGTCATGACAGCCCCTCCCGCTTCTCTTTCTGTCGCCGTTAAGTATAGCGATAAAAAAACCGACGCCTGGGCGTCGGTTTATGGGTTAGCTGCTGGTCAGCACATTCTAATATTATGCAACATCA
>P_34
TAAGCAAAAATTCCGTATCTTCGATCGCTTGGGGCAATTTTGAGTATCACGAGCTGCATACCGAAGAAGCCGAAGTGACAACGACAAAATCGCTGGCGCAAAAACGCTTCGAAGCGTGGATTATGCTGGGGGCTGCCGCGCAGCGTAAGTTCGACAAACAGGCGGTGGATTTAGTCGCTCACCAGCTCCGCGAGCAGATCAACGCACTGGATGAAAAGTCGATTGCCGTGCAGGAAAAGTGGCAGCAAAAAGCGCAGTACAGCGATGAAAAAGTGCTGCGCCAGCTTTCCCCGAAAACACAACAGGATCTGCTATCTGTCCTGGCCCCTCTGATGCAGTGGCTGAGCATCGCGGGCAAAGCGATGCCATGCGCTTTGATATGGATATTCTGGCGGCGCAAACTGCCCGTTATACCAACCCGGAAGAGCTGGATGTGCTCTGGCCGGTCATCATCGAGAAAGTGGAACGTCTGCCGCCGCATCTGACTCAGGTGCAGCAACAGGGACAACGGATTAATCAACTTCGTGATTTAGGCTGGTGGAAGCAAGCCAGCCTGGAAGAGCTGGAGGATATCCGCATTCATCTGCGCGGTATAATGCACCTGATGGAGAAAGATGCGACGCCAAAATTTGGTTCGATACAGGTGGATATTACCGAAGATGCGAACCTAATCCAGACGGAAACCCGCAAAACCAACATCCGCA
>P_35
TGTTTATGTCAGCGCTTGACAGATTACGTATTGCTAAGGTTAATCCGATTCTGCTTCTTTACCTGCAGCACCTAGCTCAGGCTACGAAGCAGGCTGATGTGCCGAACACTTTGTATCAAGATGATGATTAAAATAAGGCAAGAAAAAATTGGTTAATTCTTTATGTATTAGATTTGAAGAATTTTTGCGCCCTTAGCTCTCCTAGAGCGCACGTTATCATAAAGTGAATTTATTAATCCTCTTTGTCTTTGTCTTTAATGGTGGAGTCTATTCGTCTTCTTTCCAGAGTTTTAGTGATATTCATTACTAGTATTCCTTTATTTTGTCTTGATGATGTTTTGATGCCTATATCATTTGCTAGTTTTTTTAATTGTTCAATGGATAGATCATTTAATGTTTCATTTGGCTCACTGTCTGACTTTGAACTTTTGTTATGTATGTGTCGAAGTGAATACATATCCTTGGAGGACTTGAGGTAGTCTTCTTTTTTTAGTATTTGTGAACTTTGTTTTTCTTTAACGATGGGGGTTGGTTTTTTTTTACGAGCATGAATTAAATTCAGTATAGGTGCTGCAGGTCAAGAAGCAGAATCGGATTAACCTTAGCAAT
>P_36
GTAGTCTATTCGTTCAGTTACGTATTGCTAAGGTTGATCCGATTCTGCTTCTTTCTACCTGCAGCACCTCGGCTGATACTCAGGCGCCGCCGGGTGCGGCACCTGCAGCCCCTGGTCGTAGCCCACCCGAGCCTGCACGTGATGCACGCGGTCGATAAAGGCGCTGAAGTCATCGCTGGGGTCATCCAGCAGGCGCTCGCTGACCACCACCCAGTGGCTGATGTCGGCGGTAAAGCGCAGCTGGGGGAGCTGCTGAATGATCTCCAGGGTGAGCCACGGGCTGTACAGCGAGGTGGCGCGATGGGTTTCAAAGCTGCAGGTCAAACCAAACCCGGCGGCCAGCTCATGCGCCTTGCCGAGAATCGACTTGCTGCGCCAGCGGCCAGCGATCGTTGCCCGCGAGCAGATTGACAAAGCGCGGGTTGAGGCCGCTGGCCTCGGCGAAGCGGGACTGCAGGCGCGCCAGATGCTGCTCGGGCGTTTCATGCTGGGCGGGGAGCACCCCGCCGCCGCTGAAAAGAATGGCGATATACTCCAGCCCCGACGCCTGCAGGCGGTCGGCGAGCTGCCGCCGCTCGGCCACCGTTAACGGCACGCGGGCTTCGATACCGCAGCAGCCGACGCGCTGCAGTTCATCCAGCGTTTGCGGCCAGGGGGTCGTCACTCCCCAGAGGGTGCGAAAGCATTTCAGCTCCATGGCGGCTTCCTCAGGCGTACTTCACGCCGGGCAGGACGCAGAGCATCTCGTACAGCAGGTTGGCCGCCAGCTGGGAGGTATTACCGCTCACGTCGTAGGGAGGTGCTGCAGGTAGAAAGAAGCAGAATCGGATTAACCTTAGCAATACATGG
>P_37
TACTGCTCTTGGTTTCATTACCGTATTGCTAAGGTTAATCCAGTCTGCTTTCTTCTACCTGCAGCACCTCGCCGCCCATGATGATCCGCTGGTTCGTCTTCATAAGCATGCTGGTGGAAGAGGATGGCAAGCGTGAGCGCGGCAGCAGCGGCGGTGGCGGGCGTTTTGGTTATGACTATTTCCTCGCCTCCCAGGAGGGCGACGTGCGGGCCGATGCCTGGGCGAAAGAAGCGGTGCGCATGGCGCTGGTCAACCTCTCGGCGGTCGCCGCCCCTGCGGGGATGCTGCCTGTGGTGCTCGGCGCCGGCTGGCCTGGCGTCCTGCTGCATGAAGCGGTCGGCCATAGGTGCTGCAGGTAGAAAGAAGAAATCGATAATTGACGCAAT
>P_38
CGCCAGCGAGCCGACCGCTTTCCCTCGCTGCTGGTCAACGACGGCAAAATGAATCGGGTCTGCCAGCGTGGCGACCTGCTCCACCCAGGCACTGAATTCTGCAAGGTTGCTCTCAGGTTCACGCAGCAGCCACGTAGCTGCGGGCGTCTGGCGCCACTTCGTAACAATCGCTGGCATGAGCAAGAGTCAGCGGTTCGAGTCGACAACGGCTGCCCTGA
>P_39
TATCTTTTACTTCGTTCAGTTACGTATTGCTAAGGTTAATCCGATTCTGCTTCTTTCTACCTGCAGCACCTGTGCGCTTCTTCGAGCTGTATGACGAACACAACGAGCTGCGCGGTAGTTTCTATCTCGACCTGTATGCCCGCGAGCATAAGCGCGGGGGGGCGTGGATGGACGACTGCGTCGGCCAGATGCGTAAACTGGATGGTTCCTCCGAGAAGCCGGTCGCCTACCTGACCTGTAACTTCAACCGCCCGGTCAACGGCAAGCCGGCGCTGTTCACCCATGACGACGTGATCACCCTGTTCCACGAGTTCGGCCACGGTCTGCACCATATGCTGACCCGCATCGACACCGCCGAGGTGCTGCAGGTAGAAAGAAGCAGAATCGGATTAACCTTAGCAAT
>P_40
GTCCTGTTCTTCCGTTGAGTTACGTATTGCTAAGGTTAATCCGATTCTGCTTCTTTCTACCTGCAGCACCTAATAAACACGGTGATCACCAGGGTCTTACGATAGCCAAACCAGCGCAGCACCTGGGTAACGGTCGGTCGGGAATAATCGAGCCGATAGCGGTGGGGGCGATCATACAGCCGGCGATAATGGCCGGATAGCCGAAACCAACCTGTAGCATCAGCGGCATCAGAAACGGTACGCAGCCGGTACCCAACCGCGTGGCGAGGTTGCCGGCAATGCCGACCGAGAACGTATGGGTCTTAAATAAAGAGAGCGAGATAAGCGGCGTCGGATGGCGACGCGCGTGACGCACATAGAGGTGCTGCAGGTAGAAAGAAGCAGAATCGGATTAACCTAGCAATAC
>P_41
ATCTTTTTGGACGCCTTCGTTCAGTTACGTATTGCTAAGGTTAATCCGATTCTGCTTCTTTCTACCTGCAGCACCTATGCTCGCCACCGTTAACGAGCCGCTGGGTCAGGAAGGCGGCAACACTATGACTGTTATGGAGTACTGATGAGCCGAAGCGAAAACCCCCGCGCGGCAGGCAGTATGCCCGGGAGCGAGCCCGACCTCGCCGACGCGCTGAAGTCGGCGCCGGGCCTGAGCGCGTTCACGTTCGACGGCCCGTGGCCGGTGACCGGTGCTCATGACCTGCTGGATAACATGTACTGCGCCAACAATGGCCGGTACTACGAGACACCAATCAGCTGGTACGGACTGGCCCGCCAGTTCGGCTATGCAAGCTGGCACCAGTCGGCGCTGTTCTTCAAGCGCAACGTGCTGGCCGGGTGTTTTGTCCCGCACAAGCTGCTGTCGCGCCAGGCGTTCAGCGCCTTTGCGCTCGACTGGTTTGTGTTCGGTAACGCGTATCTTGAGATGCGCCGTAACCGCCTGAGCGGCCCGATGGGCTTTCGTAACTCACTGGCGAAATACACCCGGCGTGGCTCTGACCTCGATACCTACTGGTTCATCCAGTCGGGGCTTGATGATCGCCCGTTTGAAACAGGTGCTGCAGGTAGAAAGAAGCAGAATCGGATTAACCTTAGCAATAC
>P_42
GTGCCTGACCTACTTGGTTCGTTACGTATTGCTAAGGTTAATCCGATTCTGCTTCTTTCTACCTGCAGCGCCTAGGTAAATCCTCTGTTTTCGCGCAAAATGTTACCCCTGACACGCGCAGCGGCAGATATTCGTCTAAGGTTTTTGGATGGCCAAACGTCGTGGCCCGCAGTCGATAATGATAAGGAGAACTGCCATGACGAGTACTGATGCACGTCGTCCCGCTGCTTTGTCCTGTTCCCTGCGCCTGGCGATCGGCGGCGCTCTGATCGCCCTGATGAGCCTGAACGCTCAGGCGGAAGACGGCAAAACCACGCACCCTCGCCGGATATTCTGCTGGGCCCGCTGTTCAATGATGTCCAGAGCGCGAACTCTTTTCCAATCAGAAAACCTTCGCCGACGCTATCCCTAACAGCGATCCGCTGATGATCCTTGCCGATTACCGGATGCAAAAAAACCAGGCCAGCTTCGACAGGTGCTGCAGGTAGAAAGAAGCAGAATCGGATTAACCTTTCCGCAAT
>P_43
GTTATCGTTTACTTCGTTCAGTTACGTATTGCTAAGGTTAATCCGATTCTGTTCTTTTTCTACCTGCAGCACCTGTATGGCTCTCAAGGAGAAAACCTCATGATCGATATCCCTCGCATTTTTACCATCAGTGAAAGCGAGCACCGTATCCATAACCCTTTTACCCCCGGAAAAGTACCCGCCACGCTGGGACGGGCGCTGCGAATGGCGCCGGGCACCACCATTCTCGACCTCGGCAGCGGCTCCGGCGAGATGCTCTGTAGCTGGGCGCGCGATCATCAGATCGTCGGCACCGGCGTAGACATGAGCCTGCTGTTCAGTCAGCAGGCGGCCGCCCGGGCAGAGGAGCTCGGGGTAAGCGACCGGGTAACCTTTGTGCACCAGGATGCCAGCGGATATGTCGCCAGCCAGCCGTGCGATGTTGCCGCCTGCGTGGGGGCCACGTGATCGGCGGCGGGGTGGCAGGCACAATCGAGCTGCTGAAGCAGAGCCTTACCCCAGGCGGCATGTTGCTTATCGGCGAGCCATGGTGGCGCAAACGTCCGGCCACGGCAGAAGAGGCGATTGCCTGCGGCGCGCAGTCACCCGATGACAGGTGCTGCAGGTAGAAAGAAGCAGAATCGGATTAACCTTAGCAAT
>P_44
CTCGGCCAGGCCAGAGATTGCCTTCGGAGTTTTCGAAGTCGATGGATTTCCTCTTTGTGCGGCATGGTGGAGGATTTCAGTTTGCCAGGGCAGTGTCTTCTGTTTGAAGTGGTTGAGCGCGGAATGTAGCCCCACACGTCGCGATCGAAGTCGATCAGAATGGTGTTGAAGCGCGCGATGCAGTCAAACAGCTCAGCGATATAGTCATGCGGCTCGATCTGCGTGGTGTACGGGTTCCACTGAATACCCA
>P_45
ATTTTAATACGCGTTTCATCGTCAACCAACTGCCTTTTATCACTCCAAACCTGCGTAAGGCCTCAATTCCGTATGAGAACAGGTTGGGGTGAAACGACAATGCGGCCCGAGTAGCGGACTAATCAGGCGCTGATAAACTCGAATCAGGCCGATCAGAGACCGCGAGCCAGGCGACAATGGCGGCGCCATAATTTTTCCAACGCTTCCGAGAGAGCACA
>P_46
TGTTGTGTAGCCCTTACTTCGTTCAGTTACGTATTGCTAAGGTTAATCCGATTCTGCTTCTTTCTACCTGCAGCACCTCCGGCATAAAAGCAGCTCCGTGCCTGATGCCATCGCCCGGCGGCGCCGTTGCTTGCCGGGCCTACAGACAGTCAGAGCCGGACGAGTAGGCCGGGTAAGGCGTAGCCGCCACCCGGCATTAACGCAGCTCCGTGTCTGATGCCATCGCCTGGCGGCGCAGTTGCTTGCCGGGCCTGGAGACAGTCAGACCGGACGAGTAGGCCGGGTAAGGCGCAGCCGCCACCCGGTATAAACGCAGCTCCGTGCCTGATGCCATCACCCGGCGGCGCAGTTGCTTGCCGGGCCTGGAGACAGTCAGAGCCGGACGAGTAGGCCGGGTAAGGCGCAGCCGCCACCCGGCATAGGTGCTGCAGGTAGAAAGAAGCAGAATCGGATTAACCTTAGCA
>P_47
ACCGCAAAGCCGTCTGCCGCCGTCGCGGGACCTGGCGGGCGAACTTGGCGTATCAAGAAACACCATATTAACAACTTATGAACAATTGCTGGCGGAAGGATATGTGGTTTCCCGTCGGGGAAGCGGAACATTCGTTGCCCAAACCGCCCCTGAGAGCTCATTGACGGCTAAAGGTCAGCAAGAAAACAGCAGTATCGCAGCACCGACGGCGCATCTTTCACA
>P_48
TGATCTCTACAAACAATCTGGCAGACTGGATTACAGAACTGGCTCAAGGTGGTTGAGGAAACCCGCAAGTGAGGGAGAAAGCGTAATGCGTTTGGCGGTGCCGAGGGTCTCTTTGACTACCTCGCCGCTGAGATTACAGACGGATATCACATCCAGTTCACTCTCGAGGGTGGCGATGAACAGCGTCAGCGACAGCTTCAACCGCTTCTGCACCACCAGGTGCCCGATTAAATTTTCCTGCACCCGCTGGAAATCCTCTTCACTCCAGAGATTGTGCTGCAGCAGCGTCAAGGTTTCGCCGGCAAACCGGCCGGACATATCGCCGGCAAACTGAGTGGTATAATAAGAATGAAGCGGCTGTTGTACCACAATGTCGAGGGCGCGTTCAACCGCGCTGATATTTTGCGCCAGCGAAAACGGCTGCGGCTGCCAGAAAACGGCCTCGCCCTGGGTGTCGACAACGCAAGGCGACGGGACGCCGTAAAGCTCTTCACTGCGCGGCAGGCTGTGGCGCTGCTGCTGCCAGACGGCGCAATATCGTTGGGTAAAAGCGCATCCTCTGCTGTCTGATGGTCCACCGGTTTCTCTCTTCACGTTAGACAGGATACACTGGAGCAATAGTGTACCCGCTTTACTATGGTGAAACATGTCTTCTTAATAATAAGCAGGCGCTGGCCGGCCTGACGCTCGGTAAATCAACCGATTACCGCGATACC
>P_49
ATTCATACCTTAGAGTACCGTATTGCTAAGGTTAATCCGATTCTGCTTCTTTCTACCTGCAGCACCTCGTTCCACCAGATACTGAATGGCGGAGAGGACGCTGGTGATCGCCAGATACCAGGCGGCGCCGACCATGAACAGCGGGATCACCTCCTGGGTACGGTTGTAGATCATCTGGATGGTGTCGAGCAACTCCGGCATCGCCAGGACGTACACCATCGCCGTTCCCTTGGCCAGACGGTCGATCTCGTTGAAGCCGGATGGCAGGATGGTGCGCAGCGCCCCTGGCGGGATTGATACGTGCGCCGCCAGGCGGGTAGCCCCAGCGCGGCGGCGGCTTCATACTGCCCGTGGTCAGGTGCTGCAGGTCAAGAAGCAGAATCGGATTAACCTTAGCAAT
>P_50
GGTTATGCAGCCCCCCGCCGCTGCAGACCATCGTGTCGATGCCGCGGACGGTGGCGCAGTCGCGGGCCATCGCCGCCAGCCCACAGGCCAGGGCGTCGTGGAATCCACGGCTTTCTGCGCCGGAGTCGCCTGCCAGCTCAGCCATTGCCGCCAGAAGGTCGCTAAATCCAGCGCGTCGTCGCGCCGCACGGCAGCGTAACCGGGTGGCTGACGCCGGGGCAGCTGGCGGCCAGCGCCTCCAGCCGACAGGCCGCTTCGCCTTCATAGCTCAGACTCTCCGGCGCGCAATCCAGGGCGCCAGCAACGGCATCAAACAGCCGTCCGCAGGATGAGGCGCGGCGCGTTAATCCCGCGCTCGATGGCCTGCGCCAGCAGCGGCCAGTTGCGCTGGCGCAGGGTGGCGGCCTGCGGATAATCCTGCCAGTCAGGGACAAAGGCCAGACAGTGGGCCAGCAAATTTCGCCACGGCTGGCGTGCCGCCAGGTCCCCCCCA
>P_51
GATCGCCATGGCTGGCGGCGCCCTGACCGGTAGCGCCACCTTTACCGCCGCCGTCAGTATCTGGCTGTGGTTTACCGTGCTGTTCGCCAACTTTGCCGAAGCGATGGCGGAAGGCCGCAGCAAAGCCCAGGCCAACAGCCTGAAAGGGGTGAAAAAAACGGCCTTCGCCCGCAAACTGCGCACCCCGCAGCATGACGCGCCGGTCGATCACGTGCCGGCGGAAGACCTGCGCAAAGGCGACGTGGTACTGGCTGGAAGCCGGGGATATTATCCCCTGCGATGGCGAAGTCATCGAAGGCGGCGCCTCGGTGGACGAAAGCGCCATTACCGGCGAGTCTGCCCCGGTGATCCGTGAATCCGGTGGCGATTTTGCCTCGGTGACCGGCGGGAA
>P_52
ATGTCCTGTTACTTCGTTCAGTTACGTATTGCTAAGGTTAATCCGATTCTGCTTCTTTCTACCTGCAGCACCTCGGCATGACCGAGCTGGATCCCCAGACGGATCGGCGACCAGGCCCGAATATCTTCGACTACGCCGCGCAGGGCGTTTTCGGTTTCATCATCCCACAGCCCCAAATCCCCCGGGGAGATACACGCAGGCTCTACCGCCGTGGCTTCCAGAATTAACAGGCCGGCGCCGGAGAAAGCCAGTTGGCCAAGATGGATCCGGTGCCAGGAGAGGTGCTGCAGGTAGAAAGCAGAATCGGATTAACCTTAGGCAATTGT
>P_53
TCTTTATGTCCTGTACTTCGTTCAGTTACGTATTGCTAAGGTTGATCCGATTCTGCTTCTTTCTACCTGCAGCACCTATTCAGTGAACTGAGCCCGGAAGTCTATAAAGGGCTGGTACAGGCCAGCATCGCGCTGGAGAAAAGCGAGCTGGGCAACGCCCTGGTAGAGCTGGTTTATTTACGCGTCTCGCAGATCAACGGCTGCGCCTTCTGTCTTGAGAAACATAGCCAGGCGCTGCGCAAAGGCGGCATGGCGCAAAGCAAACTGGATGCCCAGGTGCTGCAGGTAGAAAGAAGCAGAATCGGATTAACCTTAGCAAT
>P_54
ATGTTTTTAACATTTACTTCGTTCAGTTACGTATTGCTAAGGTTAATCCGATTCTGCTTCTTTCTACCTGCAGCACCTACTACGACAATGCCCCGCTCACCTCCGGCAACACGGTCTATGGTCTGGAGAATATATCCATTAAACTAAACGATGAGCTGACTAAACCTACTCTTCTCCGCCTGGAACTACGAGGGGGGCCTGCATCTGATAGCGTAGTCCTTGGTTTCAACCAGAATGTTGATGGTAGCTACACACCTGATTACCCACGGCTGTTTCCTACTCTGGATACGTCGACGGATAAATACACTCTCACTGCATATGCCACAGATGCTAAAGGTAATACGTCCAAAAAAGTATTCAGTTCGCCTACTTCCCCTTAAAAATCTCGTTACCCTGGAGAAACTGAAAACACTGGGCGTGGTTAAAGCACTCAAAACCAGTGACAACACACCTCTGGCAGTCATGCGTACCGGCCAGTTGAGAAGGAACGATGGCTCTCTTGCCCAGGGTATGCAGACGGCAAATATCACGGTCAGAAGCGACGCTGAGTATGCCATCAACATTCTGGGAACGGTGATCCATCCGGGGAAACTAAAGAAATACAGCTTGACCTCGGAACTGGTGAAAACTCTACGGTTCCGATTTTTCCGGCTATCAACGGGTCTACGGGTCAAAGCAACTTCATCATCGTTCCCACAACTTAACTAACTATCGACGGCCACCGCCTCTGCTATGTGGGGCTGGTGGCGTTTCGTACCAAATGGTGTTGTTAAAAGCATGCAATCAGAAAAAAGTAACTTTCTCCAAGGCATAAACTTCACGAATTTTTTGGATTAATAATTTGATATGAAAATTAATTTACAGACTACTTTAATACTAATTGCCCTCTCCGCTTTTTCACTCCCCTCATATGCTCGTGTAGGTGCTGCAGGTAGAAAGAAGCAGAATCGGATTAACCTTAGCAAT
>P_55
TTTCCCGCCGCGGCGCGTAAATCTTCAATGCGCGAGTTGGTGCAGGAGCCGATAAACACTTTATCGATAGCGACTTCCGTCAGCGGGATCCCGGATTTCAGCCCCATATAGACCAGCGCTTTTTCAGCGCGCTGGCGCGTTCCACCGGATCGCTGAACGACGCTGGATCGGGGATGTTATCCGA
>P_56
GTCAACCGCCAGGCGCTGTGCGCGCGCCGCTTCCTGCTGCCAAACTGGGGCTGGCTGCTGGTGTTGCTGGTTACCGCCCCGCTGCTGATTGCGGTACTGTTCTGGCAGGAGTGGTCGGTGTTATACCCTGATCGTGGCCACGGCCATTGGCCTCGCGGTACTGGCGCGGATCTCCTGCGCGCCGAAACCGATGACAGACGAGGATCTGCGCCTGATCGTCGTCCTGACCGCCTTCAGCCTGCTGTTCTGGGCCTTCGCCCAACAGGGCGGGAGCTCCATCAGCCTGTATATTGACCGCTTCGTTAACCGCCATATCATGAGCTACGAAGTCCCTACCGCTATGTTCCAGTCAAA
>P_57
CAGATCGGTGCGGCGACGGCAGGCGCTTAGATTTGCGCCAGCCCGCCGTGGACATAATCTCCGCGGCGTTAATAAAGCTCGACTCATCCGACGCTAAAAATACCACCGTCCGGCCAATCTCCTCCGGCTCGCCCAGCCGCCCGAGCGGTACGCCGGCCGCCGGAGCGGATTCGAACAAGCCCTGGCGGTCCGCCTCCGCCACCAGCCCTCCCAGACCCGGGGTACGTACGGCCCCGGGCTGACA
>P_58
ATGGCGAGGCGTATAAACAACAGGTTGCACGCGCCGTTGCGGAGATCCGCCGTGGCGAGTATGTCAAAGTGATTGTCTCGCGCGCTATTCCCCTGCCATCGCGGATTGATATGCCCGCCACGCTGTTATACGGGCGGCAGGCAAATACACCTGTGCGCTCGTTTATGTTCCGTCAGGAAGGACGCGAAGCGCTGGGCTTTAGCCCGGAACTGGTGATGTGAGTGACGGGCAATAAAGTGGTCACTGAACCGCTTGCGGGCACCCGCGATCGCATGGGAAACCGGAGCATAATAAGGCGAAAGAGGCAGAACTGCTGCACGACAGTAAAGAGGTGCTTGAGCATATCCTTTCTGTCAAAGAAGCGATTGCTGAACTGGAGGCCGTTTGCCTGCCGGGCAGCGTGGTGGTTGAAGATTTAATGTCGGTTCGCCAGCGCGGCAGCGTTCAGCATCTGGGGTCCGGCGTGAGCGGTCAGCTTGCGGAAAACAAGGATGCCTGGGATGCGTTTTTACCGTGCTGTTTCCGTCGATTACCGCCTCAGGTATCCCTAAAAACGCTGCCCTGAACGCGATTATGCAAATTGAGAAGACGCCGCGAGAGCTCTATTCCGGCGCAATTCTGCTGCTGGACGATATGTGCTTCGATGCGGCGCTAGTTCTGCGTTCCGTATTTCAGGACAGCCAGCGCTGCTGGATACGGA
>P_59
TGTTTTCCTGTACTTGGTTCGGTTGGTTGTTGCTAAGGTTAATCCGATTCTGCTTCTTTACCTGCAGCACCTCAAAAAATGCAGCCGTCAGGGACGCTGGAATGGTTAACGGACTTTAGTTAACCTTCTGGTGACAATTTTTGATTTGAGGCAGTTAAAAGTGTATTGGCGGCACCAATAACTGGCGGCCGTCATCGCGTTTTTGTTGATTTACGCCGCTATGTTGTTTATGTGATATGGCACAATAGCGGAACTATTGCATTCATGGAGTAAAGCTTGTGTTGGATAAACTGCGTTCCGGCTGGTCCACTTTGGCCCGTCTTTAATGAGCGTGCCGGTTAAGCTGGCGCCTTTTTGCCCTCAAGCGCCAGGTGCTGGAGCAAGTGCTGAGCTGGCAGTTTCGCCAGGCGCTGGCGGAGGGGGAGCTGGAGTTTCTTGAGGGGCGTTGGTTAAGTATTCATGTGCGTGACATCGGTCTGCTGTGGTATACCTCGGTAGTCGATGGTCGACTGGTGGTCAGCCAGCAGGCCGACGCCGACGTCAGCTTCAGCGCCGACGCCAGCGATCTGTTAATGATCGCCGCGCGCAAGCAGGATCCGGATACGCTATTCTTCCAGCGTCGTCTGGTCATTGAAGGCGATACGGAGCTGGGGCTGTATGTAAAAAATTTGATGGACGCCATTGAGCTCGAGCAGATGCCAAAAGCGCTGCGCGTGATGTTGCTGCAACTGGCGGATTTTGCTGTGGAAGCTTTCGACTGAAGAAGAGCCCGCAGAAACCTGAACAGACATCGGTAGGTGAGGCATGCTGGATTCGAGTGGAGATTGGGATTGATGCACCGGGAATCGACGCGCTGCTGCGTCGTACCTTCGGCCGCGATGCCGAAGCGCAGCTGAGGTGCTGCAGGTAGAAAGAAGCAGAATCGGATTAACCTTAGCAATA
>P_60
TTTCATCTTTTTGTTTGACCTTTACTTCGTTCAGTTACGTATTGCTAAGGTTGATCCAATTCTCTCTTTTCTACCTGCAGCACCTGTTACCGGACCAACCCTCTGCGTCATCCCAGGATGATGGCGCTTCACTACACAATGGAGAGTAATTCCATGGCAATTCCTGTTTATCTTTGGCTGAAAGACGACGGCGGCGCGGACATTAAAGGGTCTGTCGACGTTCAGGATCGTGAAGGCAGTATCGAAGTGGTGGCTCAGGAGCATAACCTGTACATCCCGACCGATAACAACACCGGCAAACTGACCGGCACGCGTATTCATACGCCGTTCCTGTTCACCAAGGAGATCGACTCCTCCAGCCCCTACCTGTACAAGGCAGTGACCACCGGCCAGACCCTGAAATCCGCTGAGTTCAAGTGGTACCGAATCAACGATAGGTGCTGTACGTCAAGAGAGCAGAATCGGATTAACCTTAGCAAT
>P_61
CACCGGCTGAACTGGACAAAAGCGAACTATCTGCGGGCTGAAACTATCACCAGCGCTAATGCCAGACTGGTTGATTTTCAGGCAACGCTGCCACTGGCACAGATATGGGGTGGAGGAGAAGTGGCATCTGCAGATGGAATGCGCTTTGTTACGCCAGTCAGAACAATCAATGCCGACCGAACCAAATACTTTGGTAATAACAGAGGGATCACCA
>P_62
GACGCCGAACTCTTTAAGCCCTTTTTCACTGCCGCAGATGCTCTGGAAGATAAGCCCCCCGGCGCGCCGCGGCGGATGGCTTCAATCTGGGTGGTGACGTGCGCCAGCACGCAGCCCTGGGTCGGGATGTTAAACTTGTCGATCACCCCGTACACCGTATCCAGCACCCGGCTCAGGTTCTCCACGTCGTCAGTGACCGGGTTGACGCCAATCACCGCGTCGCCCGCGCCGAAGGAGAGCCCTTCGTCAGTTCAGCAATGCTACATCGTCGCGGGTATCGTTCGGCTGCAGGCGGCAGCTAAAGGTCCCCGGCAGACCGATGGTGGTATTGGCTTTTTTGATCACCGGCATTTTTTTACCGCCGTAGATCGAAATAGGCGTTGGAGCAGATCTTGGCCACCGCAGCCACCACCTCGGAGGTCAGCCCTTTGCGGACAAAGGCGATATCGTCGCTGGTGACCTCGTCGTTGAGCACGTATTCCCGCAGGTCGCTGATGGTCCAGTGTTTAATCCGCTGATAGGCGGTTTCGTTCACGTCATCCTGGATCAGGCGCGTAACGCAGTCCTCCTCATACGGGATCACCGGGTTATTACGGATATCGGCCACCGTCATATCGGAGAGCACCTGCTTGGCGGCCACGCGCTGCTGCGAACTCTCCGCCGCTACCCCCGCCAGCACATCCCCCGAACGCAGTTCGTTGGCTTTCGCCAGCACCTCTTTTACATCCTTAAACTGATAAACATTA
>P_63
GTGTTATGTAACCTACTTCGTTCAGTTACGTATTGCTAAGGTTAATCCGATTCTGCTTCTTTCTACCTGCAGCACCTCCACCACACCGGTACCATGGCCGTTTTTACCGTCAAAGTCATTAATCAGCGTGGCATAGCCCGACTTCTGGGGGAGCGGGATGTTCACGCCGCACTGGGCGCTGCGTTCCTTATTGAACTTGATGGTGTTGACATCCACATTAACGACCGGCGTCACGCAAAACATCAGCACAACGAAGGCCACGTAAATAACGTGCTCGATGCGCACCAGCGCCAGCGTGCCCTTATTGCCCTCATCGTCCCCCTCTTCGCGAGTTCGTAACCAGGTCGCCACCACTTTACCCGCAATAGGCAACGCAAACAGGCCGGTTGAAAGCAGCGTTTTCCAGATGGCGTTATTCAGGATCCAGCCCAGTAGGATGAGGAAGTACTCCAGATAGCTGTCGGCACTCATCGTCAGCTCCCCGCGTAAATACTCAGTTCAACCATGAGCGTCATCCCCGCCATCAACCACTCGATGCGGCGAACGGCGGCAAGGTTGCCGGTTTGCTGAAGCAACCAGGAACGGCCTCCGCTGAAACCACAGCCCGGCGATCAGCCCATACAACGCCAATCGCCAGACCAGCAGCCAGGGGGCGGCGTCATCCAGCCAGACGCGAAACGCCGTCAGGCTTCCGGCATAGCGAACAGGTGCTGCAGGTAGAAAGAGAGCAGAAATAGATAACCTTAGCAAT
>P_64
GATCAGCAGCAGGAGCATCACCATGCCGACCAGGTTAGCCGGCAGCGGTACCTGCCACCTGTTCACCAGATATTGTGCGAAGATGAATAACCCGACGTAGAGAAGTACCTGTACCGGGATCTGAAGTCGTTGCGCCACGGCGGGGGCAACGCGAGCTGGCGCGAAGGCCATGTGCGATAGTCCTGAAAAAAAGAAGTCAGGCGAGCAGTATAGAGAGCCGCCGAAGCGGACAGAAATGAATTAAAATCATCGCAGGTATAGTCTCAGGGAATAATTATGGATATCCGAACGCTGCGCTATTTCGTTGAAGTGGTTCGTCAGCAGAGTTTTACTCGCGCGGCGGAAAAGCTGTTTGTCACACAGCCCACCATCAGCAAGATGCTCAAGAATCTCGAAGATGAGCTGAACTGCACGCTGTTGATCA
>P_65
GGTTTAAATCCAGCAGGTTGATTTTGGCATCTTTGTTCGGCACCGTCAGAGCGGCGGTATCAGGCGTGACAATTTGTTCAGACATAATATTTTCCGGCCTCGTTATTACACGTTATGGCCCCAGGTGGGTTGAAAAAGAAACGCCCCGGAGAGCGACTGCTCGTCCAGA
>P_66
CTGGTTTCTTCGCCTATTTGACTGGCACAGCTCCGTGCTGTCGAAAATCATCTTTCGCCTGCTGCTAAATGTGCTGATGTCGATCATCGCCATTATCAGCTATCAATGGTACGAACAGCTGGGGATCCACTTAACCGTGGCGCCGTTCAGCCTGCTGGGGATTGCGATTGCGATTTTCCTCGGCTTTCGCAACAGCACCAGCTACACCCGCTTCGTCGAGGCGCGCAATCTGTGGGGGACGGTA
>P_67
ATGTACGGCTGATCCGGATGGTTGGTTTGCATATGCGTGACGTAGTTGTCGTAATCCGGAATGCCAATCAGCATTTTTGCCGCCTGACCGAGATATTTTTTTGCCTGACCTAAGTTACCAAACATTATAAGTA
>P_68
ATTGCAAAAAGATGGGCGAATTTCTAACATAGAGCTTTCTAAACGGGTGGGACTTTCTCCGACGCCTTGCCTTGAGCGTGTGCGTCGTCTTGAAGGACGGGGTTTTATTCAGGGCTATACGGCGCTGCTCAACCCGCATTATCTGGATGCATCACTTCTGGTATTTGTTGAGATTACTCTGAATCGTGGCGCACCGGATGTGTTTGAGCAATTTAACGCCGCAGTACAAAAACTTGAAGAAATTCAAGAGTGTCATCTGGTTTCCGGTGATTTCGACTATCTGTTGAAAACCCCGTTGGTACCGGATATGTCAGCGTATCGTAAATTACTGGGCGAGACCTTGCTGCGCCTGCCGGGCGTTAACGACACCCGTACCTACGTGGTAATGGAAGAAGTCAAGCAAAGTAATCGTCTGGTTATTAAGACGCGCTAACACGGAACAGGTGCAAACTCGACGTAGTTTGATTACACTCCTGTTAATCCATACAGCAACAGTGCCGGGGAGACCCGGCGCTGTTGTCCGTTTTAGCAGCAGGCAGGAAACAGCCTGATACCTGGAGAGCCTTTCTTGAGCCAGGAATACACCGAAGACAAAGAAGTCAAACTAACCAAACA
>P_69
TTGTCGTGTACTTCGTTCAGTTACGTATTGCTAAGGTTAATCCGATTCTGCTTCTTTCTACCTGCAGCACCTAGAGTAAAAAACCGATACTTCGACCGATAATTCCAGAAATGCTACCGTTGATAAAACGGGCCATTGATCTTGCACCTGGTCGCTTCGTTTTCTCTAAGTACGAAGATAAGCCGATGAGTGAAGGCTTCCATATGAGCATCAGCAGCAACCTGGTTAAGTTCATGCTGAAAGCTTATAACGAGCAAGTGCCCCACTTCACGATTCACGATCTGCGCAGAACTGCGCGCACAAACTTTTCTGAGCTTACCGAGCCGCATATTGCTGAGATAATGCTGGGGCATAAACTGCCCGGCGTATGGTCTGTATATGACAAGCATACGTATATAGAAGAAATGAGAGGCATATGGCAAGTGGTGGGCCCGACAGGTGCTGCAGGTAGAAAGAAGCAGAATCGGATTAACCTTAGCAA
>P_70
ATTATCGTCTGTACTTCGTTCAGTTACGTATTGCTAACGTTAATCCGATTCTGCTTCTTTCTACCTGCAGCACCTCTGATGGATTGCCCGGCGCGGCGATTGCCCGTCGCACCGCCTGGCTGTTAGAGCATGAAGCGCCGGATGCGAAGTCCAGCGACGAGAATAAAGCATTCTGCATGGCGCTGACGGCAGAAACAGAACAGCTTTTACCCGTTCTGCGTCGCTATGGCTTCTCGACGCTGGAAAAATTACCGCTCTAAGGGCGTTTTGCACAAAAAAACGTAGGTTGGAATCATTCTTGAACACAGGGCTTGTCAACGTCTCAGAACTCCCTATAATGCGCCTCCACTGACACGGAACAACGGCAAGCAAGCCGCCGGGTCAGCAGGGTTTTAGCGGTGAAGTTCAGCGCTAAAAACTGACGAGAAAAGCAAAATAAGGGCTTGACTCTGAATGAGGAAAACGTATTATACGGGACCTCGCAACGGTGAGCTGAAAGCCGCGTTGCAATTGCTCCTTTAACAATTTATCAGACAATCTGTGTGGGCACTCAAAGTGACATAGGTGCTGCAGGTAGAAAGAAGCAGAATCGGATTAACCTTAGCAAT
>P_71
TTACTGCGGGAGCCGGACACTCGAGCCCTTGGGCAATGGACTTTTTGAGATCCGCACGATGGGGACGGACATAGCCAGGGGCATCTGGGTATACCAAAGGCAATACCATCATCATGCTCCGGGTTTTCATCAAGAAGTCACAGAAAACGCCAGCGAAAGAAATGATCTCGCCAAAAAGCGGTTAGCGGAGGTACTTAATGAAACTGGTAAGCCATAAAGAACTGCATAACGAGTGGATGCAGGACGACGAATATCGCGCTGCATGGCAGGAAGAAGAACGCAAGGAGAAGCTCAGAGAGCTACTTGCGGAATGGCGTAAACATGACAACCTGACAAAAGCGCAGGTTGCTGAACGCATGGGGGTTACACCTCCGGTTATTTCCCGCCTGGAAAACAACATCACCAAAGCCAGCATCGACACTCTGACCCGCTACGCTCACGCCTGCGGCATCAAAAAACCTGTCATTGCCCTGTACTGATGACATCCTACCCGGTTTTAGTTTTCGCCGGGTAGGTGTTGTCTGCAACAGGAAAACGCGGTACAGGAGGTCTGAAGCCCAATGGGGAAGAACCATACGTTAATAATGTAACCATATGATTTTACATCTATAAAATCCAGATATCGCTTATCTCATGAAAGCACGCGGCAAGGCGTTCCAGTCTGTCA
>P_72
AATAAATGAATAAATAGTATTATTTACTATTTATCAACCACTTTAAAAACAGATCAACAATCCTGGCATTAATTTGATGACCTAATCTTCCATGTGGATAGAGAATCCTTGTTTTTTTCTGTTCTGGTAAGACCCGTCATTTGCCGCGTTTTCTGGTAAAATCAGCCTCTTGCGCAGCTTAAAGGCGCTCTTTGTCAGCCTAACTTTCTGAATAAACTAACTATGTCGAGATTACTCGCTGCGATAACACTTCCGCTGAGTATCCCTTTAACCATCTTCATCACCACTATCTGCTCTTGTTACAGATCATCGTCGCCGGGCTGATTAAACTGCTGGTCCCCATTCCAGA
>P_73
ATCATCAGCGCACGCGCTTCCAGCTGGGCTTCCAGCGTCAGCGGTACGTGAACAGCCATCTGGTCACCATCGAAGTCGGCGTTGTATGCCGCACAAACCAGCGGGTGCAGCTGGATGGCTTTACCTTCGATCAGAACCGGTTCGAATGCCTGAATACCCAGACGGTGCAGGGTTGGCGCACGGTTCAGCAGGTTCCGGGTGTTCGCGGATAACTTCGTCCAGGATATCCCAAAGCTTCTTCGCGCTCAACCATCTTCTTAGCGGCTTTGATGGTGGTGGCCAGGCCACGCAGTTCCAGCTTGCCGTAGATGAACGGTTTGAACAGCTCCAGCGCCATTTTCTTCGGCAGACCGCACTGATGCAGACGCAGGTATGGACCTACGGTGATAACAGAACGACCGGAGTAGTCAACGCGTTTACCGAGCAGGTTCTGACGGAAACGACCCTGTTACCTTTGATCATATCGA
>P_74
ATTGCCTGTTACTTGGTTCGTTACGTATTGCTAAGGTTAATCCGATTCTGCTTCTTCTACCTGCAGCACCTCCCATAAAGCGTCCAGCCGCATGACCTTTGCAAATGGCGCTGTTCGTTCAGCATTGTCACTAAAGGCAAAATGGCCTGTTTGATATGCGTGATGTGCTGGAATCTGAATAGTTTATAACGATTATTACCCATGCGTGATGTGGTTATTGCTATCAATAAGTTATTGATGCAGAGGGCAATATTTTGTTGCCCTTTTTTATTTTTGCGAATTATAGGCGTATGTTTTAAGTGTAATGCGTAAAAAATACAATATTAGCGTGTTTTTTAGTGAATGAAATGTAAATTTCTCATTCATCCTTTTGCCGAGCATCGCTCTGTTTACACTCTTCCCACATCCGCAAGCGTTTTCTCAGCCAGGTTTGTTGATCTTTTTGGCGTAAAAATCACGGGTTACGCGCCGGTGGCGTAAAATGACATTAAAAATCTCCGCTTTAAGTTGACTTTTATCCGACATCTCTCCAGAATGCCGCCGTTTGCCAAAAATCTCCGCTGATTTTGCATTGATTCAGATCGTGTTTATGAATTAATATGCAAATAAAGTGAGTGGATATTCTCTGGAGGATGTTTTGATTAAGTCAGACGGCTCTCGTTATGGAAGACGGAACCCAGTTTCACGGTCGGGCCATCGGGGCAACCGGCACGGCGGCGGTTGGGGAAGTCGTTTTCAATACTTCAATGACCGGTTATCAAGAAATCCTCACTGATCCTTCCTATTCCCGCCAAATCGTCACTCTTACTTATCCTCATATTGGTAATGTCGGCACCAACGCCGCCGATGAAGAATATTCTCAGGTACATGCGCAGGGTCTGGTTATTCACGACCTGCCGCTGATTGCCAGCAACTTCCGCAGTACAGGTGCTGCAGGTAGAAAGAAGCAGAATCGGATTAACCTTAGCAATAC
>P_75
GGCGCTGGATGAGTTGCATCGCGGGCAGGGCGTTGATATTCGCCGCGGCTGCGGCGCGCTGGAGCTGGAAGATGATAACGGCTTGCCGACGCTGCACTGCGACGGCCAGCGGGAAACCTTCGATGCGGTAGTGGTGGGGATCGGCGTCGATCTGAATCTCGAACTGGCGCGCGATGCCGGGCTCACTGTCGATCAGCGGGATTGTCGTTAATACCCGGCGCAGTAACGATCCGGCGATTTTCGCTGGCGATGTCGCCCAGCACCATCAGTACGGTCTGTGCATTCAGTCGTGGGCCTTTGCGCAAAATCAGGCCATCGCGACAGCGAAAGCGATGCTCGATCCACAGGCCAGCGGCTACGACGAGGCGCCGTGGCTGTGGTCAGATCAATACGATCGCAATGTCCAGATCCTCGGGATCCCGCAAGCGGGCAGCCGGACCATTGTGCGTGACGAGCCGCAGGGCGCGATCTACTTCTCCCTGAATGCCGATGGACGCTTAACTCAGCTGGTGGCCTTCAATAATGCACGTATCGTGAAGCTGGCGAAGCGCTGGATGGCGGCGGGAGGGGAGGAAAGGAATATCTCTAACGTCCCGTTCGCTGACCCGACTTTCTCGCTGATGTCATTGCGATAAGAAACGCGAACCCTTAAGGGGGAGAAATGACCACATTAGAGACCAACGCCGCGCCTGCAGAGGCGAGCGGCGAGA
>P_76
GTTGATCACCCTGTCGCTGCAGGATCAGACCCGCCTTCCGAGGTGCCGGAGCAGTTTTATCAGGCGCGCAAAAAGCTTCGGCGACGAGGCGAAAAATCTCCCCTGCCGGCGTCTTGCGACCGATGATGAATGACGAATTCGCCGATGTCACCTTTGCCCTCTTTGCCCTGAAAGCACGGGGAGAACCGCCGCGGGCAGCTGGTACGTGACGCCGAAGCCCTGCGCCAGCAGCTGCTGCATGTTCCGGGGTGAAAAAAGTGAATATCCTCGGCGAACAGGCGGAGCGCATTTATCTCTCGTTTTCTCATGACCGTCTCGCCACCCTGGGCCTTTCACCAGAGGCGATTTTTGCCGCGCTGAACAA
>P_77
CGTCCCGACTTGATTGAAGGGTTGGGCGATTTTGCCATTAGATTTTTTATAAATTTAGTGTCTTAGAATGGTGATCGCATTTTTCTTGGCTTTTATGCTTGATGTTAAATTCAACCCCAAGTTTCCTGTAAGTGCGACACAAAAACATATTTATGTCCTGATTTGCTTATAATAAACCCTTCAAACCATCCGTTTTGTAAGGTTCTATTTGCTGTGAATCCTGCACCAGTTTTCCCATACAGTTTTGTACTATTTATCCAAATCTTGTAGATACA
>P_78
GCTGATCACGCAAAAAATAAATGAACTGGCGCACGCGGCCATGACCAGCCAGGATTATCCGACCTTTAATTTCCTGCAGTGGTATGTTGCTGAACAGCATGAAGAAGAGAAATTATTTAAATCGGTGATCGATGAACTGACCCTCGCTGGAAAAAGCGGCGAAGGTCTGTACTTTATCGATAAAGAGCTGGCTACCCTCGACGCGCAGAATA
>P_79
TATCTGACCTTCGTTCAGCTACCTGCTAAGGTTAATCCGATTCTGCTTCTTTCTACCTGCAGCACCTATTGTGACCACCGCGCTGGCAATCGGCTGCGCCACCTTTATCATGTCGACGCTGGGGATGATGGTCGGTCGCTTTATCGGCCCGCTGCTTGGCAAACGAGCCGAAATTCTCGGCGGTATCGTGCTGATTGGCATCGGCAGCGAAATCCTCTGGAGCCATTTCGCCGGTTAAGCTTTACGCTTCGCGCTGCCAGCAGTGGATCATAAAATCGGTCTAGGTGCTGCAGGTAGAAAGAAGCAGAATCGGATTAACCTTAAGCAAACACGC
>P_80
ATGTAACCTACTTCGTTCATTTATCATGTACTTCGTTCAGTTACGTATTGCTAAGGTTAATCCGATTCTGCTTCTTTCTACCTGCAGCACCTATCGCAAACAACTGCAGTTTATGCTTGATGCCGCTGCGGCTATGGGCGAAGGCATGTACCAACCAGGCCTGACCATTGTCGTCCCAGAACGGGCAGGGATCTATCCAACCTCTGGCCTCGCGCAGGCAGTGCGGAGCGCTCCATTCCCCCACGGATCCTCGGTATGGCAGATAAAAATACCTTCATCTGGCGTGCTAAAGCAGCCCACAGCTTGCCATCGTGCCAGCGAATCGACGGCGCCCATACGCCCTTACCCGGCTGATACCGGTCATCACCGAGGTAGCGGCAGTTCATCCATAACGTGGTTGATGATAGTCCAACTAACCAGGTCCGTTGAATGCAGGATCGGTAAAGCGGGCACATGGTTAAAACTGGAAGAGACCATAAAGAAATCATCGCCTACGCGCACGATATCCGGGTCGGAATAATCGGCGCATAAGATAGGATTCTGGTATTCAGAAGGGGTCATATTTCGCATCTCCTCAAGCCTTTTCCGGAACGGCGTTTAGCGGCAAATGCGTCTCTGAACAGGTGCTGCAGGTAGAAAGAAGCAGAATCGGATTAACCTTAGCAAT
>P_81
AGGCAGCCGGCGGCGCACAGGCCGCGCGGGGCGTTTTCGACGCCGAAGCCGACCAGATCGCGGGTGCCGAACTGCAGGTTTAGCTGCTGGCGCGCGGTGTCGATTTCAAATTCCCACAGCGGGCGACGGCGCAGACCGCGGCGGCCCTCGATCAGCGACGATTCGGCAAAATCTTCCGCATACAGCAGTTCCGCCGGGTTGGTGCGTTGCAGCA
>P_82
TATACCGCCGTCACTACGCTGAAAATGACCGCGCTGCGTATGGCGTGGAAACAATTCTCTCGTCGTGAAGATGAGCAGATGACAGCGTTCCGCGAGTTTGTTCTGCGCGAAGGGGAAAGCCTCTACTGGCAGGCGGCTTTCGATGCGCTGCACGCCTGGCAGGTACAACAGGACCCGCTGCGCTGGGGCTGGCCCGCCTGGCCGAAGGCCTTTCAGGATATCGACAGCCCGGAAGTGAAAGCCTTCTGCGTTGAGCATGAGGATGACGTCAGTTTCTATCTCTGGCTGCAGTGGCTGGCCTGGAGTCAGTTTGCCGCCTGCTGGGAAACCAGCCAGCGTGACGGCGTGCCGATCGGCCTCTACCGCGACCTGGCGGTGGGCGTCGCCGAGGGCGGGTCGGAAACTTGGTGCGATCGTGAACTGTACTA
>P_83
CCTGCGCCGGCAGATTATCGCCTGCACCTCCTCCATCGGTCCGGGAGCGGCCAACATGATCACCGCCGCCGGCACCGCCAGCGCCAACCGCATCCCACTGCTGCTGCTGCCGGGCGATGTCTTCGCCACCCGCCAGCCGATCCGGTGCTCCAGCAGATTGAACAGAGCTACGATCTCAGCATCAGCACCAAA
>P_84
ATGTTTTTAACCCTGCATTTCGTTCAGTTACGTATTGCTAAGGTTAATCCGATTCTGCTTCTTTCTACCTGCAGCACCTAACGAGATTATGTACGCCGCAGCCAACCGGCTTCTTCGCGGCGCAAAAAGAGCACGACCCGAAGCTCAAGGAATAAGCAAAGCAGCCTTCCGGCGATTTCACCGGCGATGGTGGCGAATCTCGTGCGGCGTCGGCAGCGCGCTGCGCTCGCGGTGCGGCGCCACTTCTTTAATCTCTTCGCGAATGATGTCGTTACATAAATCAACGCATTCGTCGCAGATATACACGGATGGCCCGGCGATCAGCTTGCGCTTCATGCTGGCTTTTGCCGCAAAAAGAGCAATACAACAATTTGCCCGATCCATCTTTGCGTTTATCTGTCATGAGAGGTGCTGCAGGTAGAAAGAACAAGAAATCGGATTAAGCCTAGCAATA
>P_85
GGCCAGCAGCGCGCTGGGATCGTCCGGGCGAATTTTTTCCCGGTACAGATGCTGGAAAAAACGGCGCACGGCGCTCAGCAGGCGCGCGGTGCTGGTGGCTTTGTAGCCGCCGAGCTGCCGCTCAGCCAGCAGCGCCTGCAGATCGTCGCTGCCAACGCTTGCCAGCGACAGGCCGCGATGGTGCAACCACTCAACTAACATCGTCAAATCGCGACGGTAGGCGCTGAGCGTATTCTCCGCCAGGTTGCGCTCCAGCCAGGCGGTCAAACTGTTCGATTAGTGCCAGATCCTGTTTCACATCGGCCTCTTTGTTCGTTAAACGCTCTCATTATGCCTTTAAGAGGACGCCTTTTCTGGTACACTGCCCGCCATTCACGGCAAGAATCGAGATGTTTACGCGATGAATATAGGTCTGTTTTACGGCTCCAGTACCTGCTACACCGAAATGGCCGCGGAGAAAATCCGCGATA
>P_86
ATTCTGGTTCACCAGGGTCCAAAGTGGTAGCATACCATGAATATTCCTCCCAACGATGACGAATGCGCATGTCTATACAGAACAAAATGCCTGGTTACAACGATGTAGACCAGTTACTGAACCAACAAGGGGTAGGTATCACCCCGGCCGAAATGCACGGTTTGATCAGCGGATTGCTGTGCGGCGGCAACACGGACAGCAGCTGGCAGCCGCTGGTGCACGACCTGACCAACGAAGGTCTCGCCTTTGGCCATGAACA
>P_87
GTTTATCTAACATTTGCTTCGTTCAGTTCAGTATGCTAAGGTTAATCCGATTCTGCTTCTTTCTACCTGCAGCACCTGTGGGCAGTTTGAAAACGCCGTCGCCAGCGAACGTAACCGTATGCAGCAGCAGCTTGGCGATCAATTCTCCGAGCTGGCGGCGAACGAAAACTACATGAAAACCATGCGCCAGCAGGTGCTGAACCGCCTGATCGATGAGTCGCTTCTGGATCAGTATGCCCGCGAGCTGGGCCTCAGCATCAGCGATGAGCAGGTGAAGCAGGCGATCTTCCAGACCCAGGCGTTCCAGACGAACGGTAAGTTCGACAACCAGCGTTTCAGCGGTATTGTCGCCCAGATGGGGATGACCACCGATCAGTACGCCCAGGCGCTGCGTAACCAGCTGACCACGCAGCAGCTGATTAACGCCATTGCGGGTACCGACTTCATGCTGCCGGGCGAGTCCGATCAGCTGGCGGCGCTGGTATCTCAGCAGCGGGTGGTCCGCGAAGCGACCATCAACGTAAATGCCCTGGCGGCAAAACAGACCGCCAGCGATGAGGAAATCAAAGGTGCTGCAGGTAGAAAGAAGCAGAATCGGATTAACCTTAGCAATACGT
>P_88
CTATCTACGTATCTCGTTCAGTTACGTATTGCTAAGGTTAATCCGATTCTGCTTCTTTCTACCTGCAGCACCTGATCTCGCCGAAGCCTAAGGTCACAATCGCCAGGTAGTCGCCGCGCAAACGCAACACCGGGAAGCCCAGCAGGAAACCGGCCGCCGCGGAGACCAGGCCGGCCAGCGGGAGACAGGTCCAGAAGCCGAGACCGTAATAGTGGTTCAGCAGCGCAAAGGTATACGCGCCGATGGCATCACAACCCGCCGTAGCCCAGCACCAGCAGGCCGGAAAGGCCGACCACCACGTTCAACCCGAGGCCGAGGATGATATAGATCATCGTCAGGGTGGCGATATCCACCGTGCCGCGCGACACCATAAACGGCCAGGCCACGGCAATCACCAGCAGGTGCTGCAGGTAGAAAGAAGCAGAATCGGATTAACCTTAGCAAT
>P_89
GGCGATAAACGCCTCTTCCAGGCTGTTTGAACCGCGCTGCTCGACCAGCGCCTGCGGCGTATCGCTGGCCAGCATTTGCCGGCGTGCATCAGGGAGATACAATCGCAGCGTTCCGCCTCATTCATAAAGTGGGTGAGATAAAAATGGTCACCTGATCCTGCCGCGCGAGGTCCACCATCAGCTGCCAGAACATATCCCGCGCTACCGGGTCGACGCCGGGGAGGCTCATCGAGGATCAGCATCTCCGGGCGGTGGATGACCA
>P_90
ATCTAATTGTACTTCGTTGAGTTACGTATTGCTAAGGTTAATCCGATTCTGCTTCTTTCTACCTGCAGCACCTCTGGGTGTTGTTGGCATCCACCGAGAGCACCTTCTGCAGGGACTCCATCGCCAGCTCGTCATGAGATTTCTCATGCCAGTAGTTGGCCTGAGCGAACAGCGCCTGTAGCGCCGCGTCGTTCCCCGCCGCCAGCGCGCCGCCCGAGGCAGCGAGAGTCAACGCGCCGGTGAGGCAGAACGTGGTGAGCCGACGGGTGTTTTTCATCGTTATTATTATTTTTCTTTCATTGGTTATCCCCCGAACCCAGACGCTTACGGGCGTGACGTTTAAACATCGCGGTCAGCGCCAGTCCCATTATCGAGGTGGCAATCAGCCCCAGCACCGCCAGGAAACCTGAGTGCTGGCTGGCATACCAGACCGCCATCATGTACCACGGCATCTGACCGCTGGGGAACGGCGTACTCACCTGGAAGCTGCGCACCCCGTTATCGCTGGTGATCAGGTGCTGCAGGTAGAAAGAAGCAGAATCGGATTAACCTTAGCAAT
>P_91
CTATGTATCTACTCGTTCAGTTACGTATTGCTAAGGTTAATCCGATTCTGCTTCTTCTACCTGCAGCACCTATACCCGCCATCCGGTAGAAGTTATATTCCGGGTATTTGCCCGGACCGGAAATCAGCAGATCCTCTTTTTCGTACACCAGATCCTGACGCTTGTATTCACCCAGCTCGAAGTCCGGGGTCGACTGGATCGCCGTGGTCGGGCACGCTTCTTCAGGCCGCAGAAGATGCAGCGTGAGAAGTTGATGCGGAAGAACTCCGGATACCAGCGGCCGTCTACCGTCTCTGCTTTCTGCAGCGAGATACAGCCCACCGGGCAGGCTACCGCACACAGGTTACAGGCGACGCAGCGCTCTGCACCGTCCGGATCGCGGGTCAGCACGATGCGGCCGCGATAGCGCAGCAGCAGGTAGACCGGCTCTTCCGGATACATCCGGGTTTCACGTTTGGCGAAGGCATGCAGGCCAATCATCCAGATACTACGGACCTGGGTGCCGAACCCCACCAATAATTCTTTTAAGGTCATGTTCAATTCACCCCTTATTGCGCCTGCCAGAGAATGACAGCCGCCGTTACCAACAAGTTGACCAGCGTTAACGGCAGGCATAGGTGCTGCAGGTAGAAAGAAGCAGAATCGGATTAACCTTAGCAATACGTAG
>P_92
TTTTAGTCTATTCGTTCAGTTACGTATTGCTAAGGTTAATCCGATTCTGCTTCTTTACTACCTGCAGCACCTCTGGAAAATTCAAAATAGAGTAAATTGTCAACACTCGAAATTTCACGCTCGATCAGAGACACGACGGATGTGTTCATCACTTCCGGGCTAGCTCCAGGGTAACTCACTGAAATGATAATACCGGGTGGCACCAGTTCAGGGTATTGCGCAACCGGTAAACGAGGTATGGACAACAGTCCCGTCAGAACAATAAACAGGGCAATAACCCATGCGAAGATGGGGCGCTCAAATGAGAGACGGATCATCAGGTATCTTCCAGTCAACATACAAAGGGTAAAAGTTCAGCATGGTTTTCCTGATAAAGAGGTCTCATCGTCAGTCGAAACCCGTTTACCGATATCCCTGAGCTGGGAAAATTTCTCAAGAAGTTGTGGTGCGTCATCAAGGCTTGTTGCAAACATCCACATATAGGTCAGGAATGACGGAATAAATATGTCCGGCATTAATTCCGGATTCCATGCTCATCCTGATAATGGTCATGGAAAAGAGAGCAGAAACCAGAAGGCCTATTGATAAATATCCCCATGCCTCTCTGTCGGATAACACCACGCGCAGACGAGCAAGTGTGTCGTCATGCCGCTTAAGAGCACCAAAAGACGCCTTATTTAACATAATCGACCTCCTTTCTCAAGGCGATTATTCAGCCGTCTGTAGAATGTCTCATTTTTGCTGGCATAGCTTGAGACAAAACACATCAGTATTGCCACGATGATCAAACAGGCTATACCTGTCCAGAATTCAATCCATAACAGCATAATTGCTGCGCCGAAAAGGGAAATGATCGAGGTGATCAATACGGGAAGGTGCAACTCGAAGAAATCTACAAATTCACGCGACAGAGTGACTCTCGCAGCAATAGAGGTGCTGCAGGTAGAAAGAAGCAGAATCGGATTAACCTTAGCAATACG
>P_93
ATGGACCCGGCGGTCGCAACCTTAATCGTTACCCGGTGCAGGTATGCGGCAGATCAGATCCAGATTACCTTTATCGAGGAGAACGTGGCATGAGCGAATCCCTGGACTTCAACCCGGCGCTACCGGAAAGCCGCCAGTTTACGCCACCGGCGGAAGGCGGAAACGGCAATATCCATAAGCCTGGCGGACTCACGATCTGATTTGGCAAACCCGCAGCCGGGTGCCGGAAAACTGGGAACTGCAGCTTATCGCCACCCTGGAAACGTTGTTCGAGCAGGGCGCGGAAAGTCTCGGTGAACTGGTGAACGGCCTCAATGGCGTCAGGATGCATGACCAACAGGGCGAACCGTGGAGCGAAAGCAGCTTCCAGGCATTTTTACAGGTTAACGGCTACTGAGGACACAGCGATGACGACAACGGTACAAAACTATCTTGATAAAGGACTGCGCGGCCTGTGGTATCCGGTGCTGGCGAGCTGGGAAGTGCAGTCTGCGCCGGTAGGCATTACCCGTCTCGGCGAGCAGATCGTGGTCTGGCGGAATAAAGATGGCCAGGTGCAGGCCCTGGAAGACCGCTGCCCGCATCGCGGCGCACGCCTGTCAATGGGCTGGAACTTAGGCGATCGTATCGCCTGCTGGTATCACGGCGTGGAAGTCGCCGA
>P_94
TCCGGAACTGCCTTTTTTTGCGGATCTGGGGCCGGGAAAAGTGAGAAACCAACATAGGTGTAACATATCCATATGCCGGGCATCTGCATAGGCAAAGCATACGCATATACCTACCATCTGCATATGTAACACCTATACAAGCCGGGCTTGCAGGCATATACTTCACCTATGCGGGAATA
>P_95
CTCGCATTAGGTGCGGCGATCGGCGCAGTCACCGGGGTGATTGTAGCGAGAGGCCGCGTGCAGGCCTTCATCGCCACCCTGGTGATGATGCTGCTGCTGCGCGGCGTAACCATGGTGTACACCAACGGCAGCCCGATCAATACCGGCTTTAGCGATAATGCCGATCTGTTTGGCTGGTTTGGCATCGGGCGTCCGCTGGGGATCCCGACGCCGGTATGGATCATGGCGATTGTCTTCCTGGCGGCCTGGTACATGCTGCGCCGTACTCGCCTGGGCCGTTATATTTATGCCCTGGGTCGTAATCAAGCGGCGACGCGTCTGTCCGGGATTAGCGTCAATAAAGTTAAAATTATCGTTTACA
>P_96
CACACCACGATCTGTGGTGTGTGGTCTGGAAGTGCCAGCGCACCTGGCCGGTGGTGGCATCCACGGCCACGATAGAGGAGCTGTATTTATCGTCCAGCGCGGTACGTTCGCCGCCAAAGAAATCTGGCGTGGCGTTGCCGGTGGGCAGATAGATCAGATTCAA
>P_97
GTACTGGTTCTCCTGGATCTGCCCGCGGAGAGAATCAATGTCAGTCTGGTTATCAGAGAGTTGTTGCTGGAGTTGGGTTAAAAGCTGGCTGTGAGCATTGGAAATACGCTCGAGTTGAGTGACGCGGTCTTCGACCGAGCCTGAGCCGACACTACTGATTGGCGCCTGAGCAAAAGCGGCCCAGGGGGCCGCTATGCCAACCAGTAACGACAGACTCAATAAATGATGTCTGAAGTTACTGCTCATGCAATTCTCTTAGTAAACCAGTACGGCGCGACGGTTTTCGGGATCA
>P_98
AGGATGCCGTTCGCTATCAGCTTCCCGCTGACGGGCTGGCGCGGATCTGGTCGCGGCATGGGGTGATGGTGGCGAAATCTGGGCGATCAGCGAAGGGCAGCGCCCCGGCTCGCTGTTTGTTCCGATGCACTGGAACGACCAGTTTGCCCGTCAGGGGCGGGTGAATAACCTGCTGGCCGCCGTCACGGACCCGTATTCCGGCCAGCCGGAAAGTAAACAGGCGGCGGTGGCGATTGCCGCCTGGCAACCGGCCTGGCACAGCGAGCTTTTGCCGCGAACCGCTACCATTTCCTGCGGCCTGGCACTGGCGGCGGCGGGCGACGCCAGGCGTGCA
>P_99
GATCGGCACCACCACGCCGCTGATGGCGGTGGTCCCGGCGACCAACCTGTGGATCGATGCTAACTTTAAAGAGACTCAGCTGGCGCATATGCGTATCGGCCAGCCGGCCACCGTGATCAGCGATATCTATGGCGATGACGTGAAATACACCGGTAAAGTGGTCGGTCTGGATATGGGCACCGGCAGCGCCTTCTCTCTGCTGCCGGCGCAGAATGCTACCGGCAACTGGATCAAAGTGGTACAGCGTCTGCCGGTTCGTATCGAGCTGGATGAAAAACAACA
>P_100
TTATCCGCAGGCCGCCACCCTGCGCCAGCGCAACTGGCCGCTGCTGGCGCAGGCCATCGAGCGCGGGATTAACGCGCCGCGCGCCTCATCCTGCGGACGGCTGTTTGATGCCGTTGCCTGCGCCCTGGATTGCGCGCCGGAGAGTCTGAGCTATGAAGGCGAAGCGGCCTGTCGGCTGGAGGCGCTGGCCGCCAGCTGCCCCGGCGTCAGCCACCCGGTTACGCTGCCGTGGCGCGACGACGCGCTGGATTTAGCGACCTTCTGGCGGCAATGGCTGAGCTGGCAGGCGACTCCGGCGCAGAAAGCCTGGGCATTCCACGACGCCCTGGCCTGTGGGCTGGCGGCGATGGCCCGCGACTGCGCCACCGTCCGCGGCATCGACACGATGGTCTGCAGCGGCGGGGGGCTGCATAACCGCCTGCTGGCGGCGCGATTGACCTTTTATCTGGCGGATTTTACTCTGCTGTTTGCACAGCAGTTGCCGGCCGGCGACA
>P_101
TATGTGCTTCGTTCAGTTACGTATTGCTAAGGTTAATCCGATTCTGCTTCTTTCTACCTGCAGCGCCTCCGCAGAACAAGCTGACCATTCGCCCAGCCGGACGAAGGGGTAGATATCCAGGTACTGAACAAAGTGCCGGGCCTCGATCATAAACATAACCTGCAGATCACTAAACTGGATCTGAGCTATTCCGAGACCTTTAACCAGACGCACCTGGCCGATGCCTATGAACGTCTGCTGCTGGAGACCATGCGTGGCATCCAGGCGCTGTTCGTTCGCCGCGACGAAGTAGAAGAGGCGTGGAAATGGGTTGACTCCATTACCGAAGCCTGGGCAGCCGACCGCGATGCGCCGAAACCGTATCAGGCCGGGACCTGGGGACCGGTTGCGTCGGTGGCCATGATCACTCGCGACGGTCGTTCATGGAACGAGTTCGAGTAAGGCTGGAGGCTAATCCGTCAGGGTTATTTTACCGGTAACATGATCTGACGCAGAAAGTCGCACGCTTTTTAATCTTTTAAGCCCCGTGAGGATTCACCCACGGGGCTTTTTTTATTACACTGCCTGCAGACATTTTGCCCCTAGGTGCTGCAGGTAGAAAGAAGCAGAATCGGATTAACCTTAGCAATACG
>P_102
TATCATCTACTTCGTTCAGTTACGTATTGCTAAGGTTAATCCGATTCTGCTTCTTTCTACCTGCAGCACCTAGGAAAGAGCGCAGAAAGGAGGATTGCTGTTCAGAGCTCGATCTGTGTCTCTTCACGCTCTTTCATCTCAATCTTCAACTGCTCGAGGGTGGTCTCGCGCTCGGCTTCCGCTTTTTCACGTTCGCCAATCTCCTGATTCAACTGCGCGATGTTATCTTTCAGTTGGACGTTCAGCTTTAGATCGCGCTCACGCATCTCCTCCAGCTTGTCCACCAGCCGCGAAAGACGCTGACAGGTGCTGCAGGTCAAGAGAGCGGAATCGGATTAACCTTAGCAATA
>P_103
GTTAGGGGTTATAAATCGCCGCTCAATCCTGCACACCAACCTGGCGGTGTACATCGGTATCGTGTATGCCTATCTGCCGTTTATGGTGCTGCCTATCTACACCGCGCTGACCCGCATCGACTATTCGCTGGTGGAGGCCTCGCTGGATCTCGGCGCCCGGCCGCTGAAGACCTTCTTCCAGGTGATCGTCCCGCTCACCAAAGGCGGCATTATCGCCGGCTCCATGCTGGTGTTTATCCCGGCGGTCGGCGAGTTCGTGATCCCGGAACTGCTGGGCGGGCCGGACAGCATCATGATTGGCCGCGTGCTGTGGCAGGAGGTTTCTTTAACAACCGCGACTGGCCGGTCGCCTCGGCGGTGGCGATTGTCATGCTGCTGTTGCTGATCGTGCCGATCATATTCAGTTGCACAAGCACCACGAAAAACAGATGGGAGAGCAGGGATGAACGACTTGCCGGTAGTACGCTCGCCGTGGCGCATTCTGATCCTCGTGCTCGGGTTCACCTTCCTCTACGCCCCGATGCTGATGCTGGTGATCTACTCGTTCAACAGCTCGAAGCTGGTAACGGTCTGGCCGGATGGTCGACGCGCTGGTATAGCGAACTGTTCCACGATGATGCGATGATGAGCGCGGTAGGATTGAGCCTGACCATCGCCGCCTGCGCGGCGACGGCGGCGGCGATCCTCGGTACCATCGCCGCGGTGGTGATGGTGCGCTTTGGGCGTTTTCGCGGCTCCAACGGCTTCGCGTTTATGATCACCGCGCCGCTGGTCATGCCGGACGTGATCACCGGTCTCTCGCTGCTGCTGCTGTTCGTGGCGCTGGGACATGCCATCGGCTGGCCGTCGGACCGCGGCATGTTGACA
>P_104
GGGTCTATGTGATGCGCGAGGGCGTTATCGCCGGCGAGCTACAGGCCGGTGATATTAGCCAGGAAAGTATCATGACGCTGGCCACCGGCGTGACCGATTCTCACCTTAAGGCAGGGCAACTATGAGCATACCGAAAGAGACCTCCGCGCCGGTCGCGAAATCCGCTTCGGCGAAAAAAATGTTGATGGGCGACCTGATGCAGACCGTCGGCGCATCTGCCGATCCTCATCCTGATCGTCGCCGTTTTCGGCTTTATCGCCCCCAACTTTTTCACGGAAAGCGATCTGCTGAATATCACCCGCCAGGCCTCGATCAACATTGTGCTGGCGGCGGGAATGACCTTCATCATCCTCACCGGCGGCATTGACCTTTCCGTCGGCTCCATCCTTGGCACCACCGCAGTGGCCGCGATGGTGGTGTCGCTGATCCCGGCGTTTGCGTTGCTGTCGATTCCGGCGGCGCTGATGCTCGGCCTGCTGCTCGGCCTGTTCAACGGCGCGCTGGTCGCCTTCGCCGGGCTACCA
>P_105
GTGTTATTTGGCGGCATTATCGTCGGCCACTTTGTCGATCAGGCGGGCGTGGCCTCGGCGGCCGATGCTGCGTTTTCTTCAAGAAAATTGCAGACGATCCTGTTCGTCTACACCATCGGTACTCAGGTGGGGCCGGGCTTTTTCGCCTCGCTGCGGGTCTCAGGCCTGCGGCTCAATCTGTTCGCTATCCTTATCGTTATCCTCGGCGGCCTGGTGACCGCGGTGCTGCATAAGCTGTTCAATATTCCTCTCCCGGTGGTGCTCGGTATCTTCTCCGGTGCGGTGGCCGACACGCCGGCGCTGGGGGCCGGGCAGCAAATTCTGCGCGATCTCGGCGTACCGTTCGAGGTGGTCAATCAAATGGGGATGAGCTACGCGATGGCGTATCCGTTCGGCATCTGCGTAGCTCGTCCCAAGTTGATCGACCACCTGCCGAACGGTTCGCCGAGATCGCGCGGTCTCCTGTAGCCGACCCCCACGCCGGCGTGTTGGTCACCGCACCGGAGAAGATCACCGAGCACCACCGGGAGAGGAATATTGAACAGCTTATGCAGCGCCGCGGTCGCCAGGGCCGCCGAGATATCATAAGGATAGCGAACGGGGGATTGAGCCGCAGGCTGAACCCGCAGCAGCAAAGCCCGGCCCACCTGAATACGATGGTGTGAGCGAACGGAGGATCAAGCCGAAGGTCCTTAAATAAAATCCAGCATCGGGGCCTCTCGAGGCGACCACAAAGTGGCCGACGATGATGCCACCAA
>P_106
GCATCGCTTTCGGAAAGATCTGCGAACCTTCTCAGGGCCGATGTTGAGTCTATGGGTTACAAGACAGATGATGCGGGTCGGAATGGCATGTGGGAGATGGAGGGCGTGCCGGTTGAGTCGTTTTCCACGCGCAGTCAGGAACTCCGGGAGGCTGCAGGACCCGATGCCTCCCTGAAGTCACGGGATGTGGCCGCGCTCGATACCCGCAAGTCGAAAGAAGCCATCAATCCGGCAGAGAAGATGGTGGAGTGGATGAACACGCTGAAGGAGACCGGGTTTGACATCCGGGGGTACCGTGAGGCCGCCGATGCGCGAGCCGCAGAGCTGGCCCGTGCACCTGCCGCGCCGGTGGAACACTGACGGTCCGGATATCACGGATGTGGTGACGAAAGCGATTGCCGGTCTCAGCGACCGCAAGGTGCAGTTCACGTATGCCGACCTGCTGGCACGCACGGTCGGCCAGCTGGAGGCGAAGGACGGTGTGTTTGAGCTGGCGAGAAAGGGCATCAATGCCGCCATTGAACGGGACGACTTATCCCTCTCGATCGCGAGAAAGGCCTGTTCACCTCAAACATCCACGTTCTCGATGAACTCGCCGTCAAAGCCCTGAGTCAGGAGGTGCAGCGCCAGAATCATGTCTCCGTCACGCCTGATGCGTCTGTGGTGCGCCAGGTCCCTTTGCCACGATGCCGTCAGTGTGCTGGCGCAGGATCGCCCGGTAATGGGTATCGTTTCCGGTCAGGGTGGTGCAACCGGCCAGCGGGAGCGGGTGGCCGAGTTAACCCTGATGGCCCGGGAGCGGGGCGTGACGTCCATATCCA
>P_107
TCTTTCTCTTGCATAATCGCGACATCGTACAGCGGATGGATGATTCACTGGTGCGCTCAAGCGGTGAAATGCTGCGCCGCGCCCGGGGCTACGTCCCGGACGCGCTGCCGCTGCCGCCAGGGCTGGAGACATCCGCCCGCTGCTGGCTCTCGGCGCGGATATGAAAAATACCTTCTGCCTGGCCCGGCAGCGAAGCGGTGCTGAGCCAGCACTTTGGCGATCTTGGCGAGGAAGGT
>P_108
ATCACCCCGAATCACCTCTTTGATTTTGCGCCCGCGGGGGAACGGTGACGAACATCGCCACGCCTGGGTGGCGATCCACCACAGCCAGTAGAAGACGGTCCAGTTGCGGGTAAAA
>P_109
GTTCGGGAAATTTTCCTTTGATCACCCCGTCATAATACCGGCCTTTTGACACCACCTGTAAAAAATCATGAAAAATACGCGGTGGGGGGACCCCGGTATATTGTAATGGCGGCTGGTGATAGAAATAGATTTCCAGTGTGGCGGAGGCGTCATCGTAGGCGACGGAGATAATTCGGGAAGATTTTACCGGATGGTGGTGCATGATGGACGTCCTCGGGCAAGCACTGACTGGCCATGACTATATCATTAAACGGACGGCTATTTTAGTCCGCGAGATATAGCGTTTTGTTTTATCTGCAGCGAGGCGGGAGGGGGAAAGCCCGCGGAACCGGCGGGCAGGCGCATCAGAACTGGTAAACCAGGCCCAGGGCGACGATGTTATCGGTAGAGATACCGTTGTCTTCGTAGAATTTGTCGTTACCATCCAGCAGGTTGATTTTGTAATCAACATAGGTGGACATATTACGGTTGAAGTAAA
>P_110
GACGAAGCGCAGGCGATCCCGCCCGGCGCCCAGGGCGTCAGGATGCAGTGCGACCTACTCGCCCAGCCAGCACGCCGGCTGGCAGGGCGTCACGCTCAACACCACCCAGGCCATTTTTACCGCGCCGCGCTGGAGGGGTTAAGCAATCAGCTGGCGCAGCATCTGCAAACCCTGGAAAAAATCGGCGGATTCAGCGAAAGAGCTGCTGCTGGTGGGCGGCGGCAGCCGCAACGCGCTATGGAACCAGATCAAGGCCAACCGACTGGGATCCAATCAAGAGTAGCCGATGCCGAACCACCGTGGCCGGCGCGGCGATGTTTGGCTGGTATGGCGTCGGCGAGTTTTCCGCCAGACAGGCCAGAGCGCAGGTCGCGTACCGCTACCGCTATTTCTGGCCGCGGACTTAAAACTGATTGAACTGATAGAGGAAGCCTGAGATAA
>P_111
TATGTAACCTACTCGTTCCGTTACGTATTGCTAAGGTTAATCCGATTCTGCTTCTTTCTACCTGCAGCACCTATCCGCTGCCGGAGACGCTGCGTCCGGACCGTTACTTCAATCTGACCTGAGCCTGGCCCACCGGGCGGTTTCGGCTGCCGGTCATCACTTTCCGTGAGCAATTTATCCGTCACAGCACCGCGGTGAAAACCGCAAAATTTGCAAATAAGTTAAATTTAACACCTGATAGATAACATCAATTATACAGAATTGTGGTGTATGTTATTATTCAGTTAACAAACGCAGTACCTACGCTTTCCCATCGTACTATCCTTGAGAAACAGCATTCTTTTCAGGTGACGCAATGCGATTCACGCTTCGTCGCCGGGGTTGTCGTACGCCTTCGCTCAGACAGCCAGAACAGAGCAGCAGGAGTAAAGAGATGACCAATAAAAGACGCGCGGTTCCCGGTGTTCACCCCTATGACGGTCCGGCAGGCGGGTGGGGCGCGTTGAAGGCCACGGCCATCGCCGTGCGCACCCAGATGGATGCCTTTGAGAGCGCCCGCCACGCTGCTGCGTACCAAGGTGCTGCAGGTAGAAAGAAGCAGAATCGGATTAACCTTCACGATG
>P_112
TATGTCCTGTACTCGTTCAGTTACGTATTGCTAAGGTTAATCCGATTCTGCTTCTTTCTACCTGCAGCACCTATATGGTACAAAGTACCATTCAAAACTTACCCGTTGTTACCGTATGTCCTGGTCAATCGATATTATTTCCTGCATAACCGATCGCTTTGTGGAACTCACGGCGACCGAAAAACGCATTGCGCAGTTTATTCTCGATGATGTCGCGGCGGCGGCGGAGCTGCCCATCGCCGAGATAGCGCGTCTGACGCAAACCAGCCAGGCTTCGGTCACCCGTTTTGCCCGGGCGCTCGGCTGTAAAGACGTCCGCGAGCTGAAGATGAAGCTTGCGCAATCTCTTGCGGTCGGCCAGCGGTTTATCCTCGATGTTCCGGATCTCGAAGGCGTCCAGGGGATCTATGAGTCAATCATCAGCGTACTGGAGACCAACCGGCGGGCGCTGGATATCGAGGCGCTGAAGCGCGCGGTGAGCTGGCTGAGCGATGCGCGGCAGATCCTCGCCCTGGGGATGGGCGGCGGTTCGACCATCTGCGCTCAGGAAATTCAGTATCGCCTGTTTCGCCTCGGTCTGCCGGTAGTCAGCCAGAGCGATGGTCTGCTGGTACGCATGATGAGCTCGGCGGTGACGCCGCAAGATGTGGTGATCGTGCTTTCTCTGGGCGGCTATACCCGGGAAATCATCGAGAGCGCGGCGATTGCCAGCCAGTACGGCGCGAAGAGGTGCTGCAGGTAAGAAGAGCAGAATCGGATTAACCTTAGCAA
>P_113
AGTGTTATGTCTGACGCCTTCGTTCAGTTACGTATTGCTAAGGTTAATCCGATTCTGCTTCTTTCTACCTGCAGCACCTGTTTTCTCAAAATTCTCTATCCGACCCTCGTCGCGGTGGCGATGGTGCTCCTGTGGCAGGGCGCGGTGAGCTATTTCCGTATCCCGGCCTTTCTGGTGCCGTCGCCGCTGGTGATGCTGGAAAGCCTGTGGACGCATCTCACGCCGCTGCTGCTGGCGCTGCTGTTCACCCTAAATAACCCTGATCTCGTTTCTGCTGTCGATTGTCATCGGCGCCGCGGTGGCGTTTATCCTGGTGCAGAACCGCTTTGTGGAAACCGCCCTGTTTCCCTACATCGTGTTTTTGCAGGTGACGCCGATCGTCGCCATAGGTGCTGCAGGTAGAAAGAAGCAGAATCGGATTAACCTTAGCAAT
>P_114
GACCACCGCCGGGATCCCCAGCTCACGGGCGATAATCGCCGCGTGACAGGTACGCCCGCCACCGCGTGGTGACAATCGCCGAGGCTTTTTTCATAATGGATTTTTACCGGTTCAGGGTGGTGCATGTCGGTAACCAGTACGTCGCCTGGCTCAATGCGATTCATCTCGCTGATATCGTGAATAGCCTTCGACCGGACCGGCGCCAAA
>P_115
GATCTCTGTACGGCGCTCGCCCAGTCCCAGCCCAAGATCTTCCGCCATCTGGCGATGCTCCGTGAGAGCGGATTGCTGCTGGATCGTAAACAGGGTAAGTGGGTCCATTACCGCCTCTCTCCGCAGATGCCGGCCTGGGCGGCGCAGGTGATTGAGCAGGCCTGGCTCAGTCAGCAGGAGGATGTGCGGCTGATGATCAGCAGACTGGCTGGCGGGCCGGGTTGCCGGTAAAAAATTTATCTTAACATATATGATTTTTCGAATGTGATTGGCGGAACGATGTTGCTGGCAGGTACGATTTTTATCCTGACCCTGGTGCTGGTGATCTGGCAGCCGCGGGGGTTAGGGATCGGCTGGAGCGCGGCATTTGGCGCGGCGCTGGCGCTGGCCACCGGTGGCGTACCGGTAGCCGATATCCCGGTGGTATGGCATATCGTCTGGAATGCGACCGCCACCTTTATCGCCGTTATCATTATCAGCCTGCTGCTTGATGAGTCTGGCTTTTTCGAATGGGCCGCGCTGCACGTTTCCCGCTGGGGAAGAGGCCGGGGTCGTCTGCTGTTTACCTGGATTATCCTGCTCGGCGCGGCTGTGGCGGCGCTGTTTGCCAACGATGGGGCGGCGCTGATCCTCACGCCAATCGTGATTGCCATA
>P_116
GTTTTACTTTCGCCTGTACTTCGTTCAGTTACGTATTGCTAAGGTTAATCCGATTCTGCTTCTTTTACCTGCAGCACCTGTGTCCGCATTCGATTTCAGCGCAGTGATAATCAGTCCGGCCAGTGATGGTCGGAAGTCTGATTATCAGATGATTAGGTTTTCCAGCATCGACGCCTCAGCTATGGGTATGAATTATTCATCAAGGAAATGATAACACCCACATTTATTATGGGAATTGCGCAGGTAAGAAAATGTGACTTTCGCCCGCTTACTGCGTGAAGCTGATCGCAACAGACCCGGCGCTGCGCTCAGCCTTGCCATGGTACACCGCCTCAATATTATTCCCCTGCGGATCCAGCACAAAAGCGGCATAGTAACCAGGATGATAGTGTCGTTCGCCAGGCGCGCCGTTATCACGTCCGCCATGGGTCAGCGCCGCATGATAAAAAGCGTGCCCACCCTGTCACGATCTCTGGCCTGGAATGCCAGGTGGTGGCGCCCAGTCAGTTTCCCGGCAGCCTGCTGCCCGGGCTGTGGCGTGAGGCCACCACCAGTTCGTCGGCCAGCAAGTAGTCATTGGCGGTGGTGATAACCGGGATCTCCAGCGCCGACAGTACGGCGGTATAGAAGTCTTTGCTTGCCTCAAAGTCTTCGACAACCAGCAGAATATGATCGATCAATCTGCCACGATGTAAGGTATTACTTTCCAAGGTGCTGCCCAGGTAGAAAGAAGCAGAATCGGATTAACCTTAGCAAT
>P_117
CTGATCGGCCTGCTGCAGAAGCAGCCCCAGCACTTCCGCCTGGACGGTCCCACGCGCCTGAAGTTCATGCAGGACCTGGAGGAGCGTAAAACGCGGATGGACTGGGTTCGCCAGTTTATGCGCCAGCTGGAAGAGAACGCCGTCACCTCGACTGGCAGGAGATACGGCCCCACTGCCGTATATTCCCTTCCACATACCTCGCAATCTTTACAAACATTTTGCAATCCGCCTGGATTTCCCCACACAGACTCACGCCATAATCTCATCTGCTTTTCGTATAAAAATAACCACTTACATATTTTGGAGTTATGGTAATGAGAAAGTCGACTCCGTAACACTGGCTGACGCTAGTCGCGTTAGTCGCCGCGCTGGCCCTCCCCGCGCGCGCTAACACCTGGCCCCTTCCCCCGCCAGGGCAGCCGGCTGGTGGGTCAGAATCAGTTTCATGTGGTACAGGATGACGGCGGTTCGCTGGAAGCGATTGCCAAGAAGTACAATGTCGGCTTCCTGGCCCTGCTGCAGGCCAATCCCGGGGTTGACCCCTATGTTCCGCGCGCCGGCAGCGTGCTGACCATCCCCCTGCAGACGCTGCTGCCCGATGCGCCGCGCGAAGGGCTGGTGATAAACCTCGCCGAACTGCGCCTCTACTATTACCCCGCCGGGCAAAGATGAAGTGACCGTCTACCCAATCGGCATCGGCCAGCTGGGCGGAACCACCATCACACCGACGATGGTCACAACCGTGTCCGACAAACGGA
>P_118
CTTTGCCTGTACTTCGTTCAGTTACGTATTGCTAAGGTTAATCCGATTCTGCTTCTTTCTACCTGCAGCACCTGGCAAACTGCAGGAACAGAACATCGATAGCCTGCGCAGCGAGCTGCGCGACAAAGGCATTCCTTACGCGACCGTGCGTAAAGAAGACAACTACGGTCTGAGCATCGTCTTCCGCGACAGCGCGGCGCGTGACCAGGCTATCTCTTATCTCAGCCCTCGCCATCGCGATCTGGTTATTTCCTCTCAGGGTGACAACAGCCTGAAAGCGGTGATGACCGATGAGCGCCTGAAAGAAGCCCGTGAGTACGCGGTTCAGCAGAACATTAATATCCTGCGTAACCGTGTGAACCAGCTGGGCGTCGCCGAGCCGCTGGTTCAGCGTCAGGGCGCTGACCGCATCGTGGTTGAGCTGCAGGGTATCCAGGATACCGCGCGTGCGAAGGAAATCCTTGGCGCGACCGCGACCCTCGAGTTCCGTCTGGTCAATACTAACGTGGACCAGTCCGCCGCCGCCTCTGGCCGCGTGCCGGGCGACTCGGAAGTGAAGCAGACGCGTGAAGGCCAGCCGGTAGTGCTGTACAAGCGGGTGATCCTGACCGGGGACCATATCACCGACTCGACCTCCAGCATGGATGAGTACAACCAGCCGCAGGTCAACATCTCGCTGGACAGCGCGGGCGGTAACATCATGTCTAACTTCACAGGTGCTGCAGGTAGAGAACGGAATCGGATTAACCTTAGCAAT
>P_119
ATTCACACGCGACAATATTAGCCATCTATTAGCTTCTCATCATGAGGAGTCAGAGGGGGATTTTACGCAGAACGGCGGAAAAATTGACAGAAAAAGATATTTTGTATCCTTAATGATGCGATTTAGCATACAAAATGTTAATTACCTCGTTGCGCATATTCACGGTATAAATTTTTATGAGCAAACGCTGGCAAACGTTTGCTTTTGGTCTACAGTCCGATAAAATTCCCGCTTTGCCACCTTGGGATTGCTTGTGATGTCCGTTAACACCGCAGAGTCAGAAAATGCGCAACCGGTTGCGCATAAACCAGCCAGCGAATTAATCTACCGCCTCGAAGATCGCCCGCCGCTACCGCAAACCCTGTTCGCCGCCTTCCCAGCACCTGCTGGCGATGTTTGTCGCGGTGATCACCCCGGCGCTGTTAATCTGCCAGGCTCTCGGTCTCCCGGCGCAAGATACCCAACATATCATCAGCATGTCGCTGTTCGCCTCCGGCGTCGCCTCTATTATTCAGATCAAAGCCTGGGGCCCGGTCGGCTCCGGACTGCTCTCCATCCAGGGCACCAGCTTCAACTTTGTCGCCCCGCTGATCATGGGCGGTACCACCTTGAAACAGGCGGCGCCAGCATCCACCATGATGGCCGCCCTCTTCGGCACCCTGATGCTGGCCAGCTGCACCGAAATGGTCCTCTCCCGGATCCTGCACCTGGCGCGCCGTATCATTACCCCGCTGGTTTCCGGCGTGGTGGTGATGATTATCGGCCTGTCGCTGATTCAGGTCGGACTGACCTCCATCGGCGGCGGCTACGCGGCGATA
>P_120
TTGTCCGATGCACCAGGCAAAATGCTGCGCCCTGCCAGAACAGCTGGTGGTCGCGGATGCGCGGCTCTTCCCAGCGCAGCACCTGCCCGCCCTGGCTGGCGGCGAGCGTGGAGCCGCGGGGCGTAAAACTGGCCGTCGGTGGCAGGGGCACGCTGGGCGCTCCGGCCACCACCGCCCCGCCCGGCGTGTTGCTGAACAAAGTGGTGTTTAACAACCCCTGCATCCCGTTCTGCCAGCTCAACGGCGTCGACGTCTAACCGTCGAGCCCCTCCGCCGTGGCGCTGCCCGCGGGCGACAATCTCCTGCGGCATGCCGCCCACCATCAGCGCAAACGAGGTCACATAGCTGCCGAGGTCCATCATCGGCCCACCAGCAAGATCGGCATTGAAGATGCGGTGGTCGCGGGTGAAATACTCGCCGTGATCGGCCAGCAGGGTATGCAGTCGCCGAGCGCCCCATCCTCCAGCAGCTGGCGGATCACATCATATTTCGGCGCGTAATCGCACCACATTGCCTCCAGCGCCAGC
>P_121
CCCTTTATGTGAGGCTTAGTGCGCGCCGCCGCCGCCTCCGCCGGCGCTGAACGGTGGTCTGGCGAACCACACCAGCCCCAACAGCAGGATGAAAATAGCCGCAGAAATCGAAAGATTTCGTTGGCGGAGATAATCAGCCCCTGGTTGGTTATCTGCTGCGCTATCCAGCCGGACGCCTGCTGCTGCGTCATTCCCATGCCCTGCAGCTGATCAAGTATATCTGCTGCGCGTTGGGGTTAAAGGGGGTCACCGATTCGGTGAGCTGCGCATGATGCAGCGCCTCGCGGTTGGTCCACAGGGTGGTGGTGATCGAGGTCCCGATGGAGCCGGCAAGGGTACGGGTGAAGTTCGACAGGCTCGACGCCGCCGCCAGCCGCTCCGGCGGCAGGCCGGAGAGGGTGATA
>P_122
ATGGCATGAGGCCCGAAGGTCCCCCACTTTGGTCTTGCGACATTATGCGGTATTAGCTACCGTTTCCAGTAGTTATCCCCCTCCATCAGGCAGTTTCCCAGACATTACTCACCCGTCCGCCGCTCGTCACCCGAGAGCAAGCTCTCTGTGCTACCGCTCGACTTGCATGTGTTAGGCCTGCCGCCAGCGTTCAATCTGAGCCATAATCAAACTCTTCAATTTAAGTTTGATGCTCAAAGAATTAAACTTCGTAATGAATTACGTGTTCACTCTTGAGACTTGGTATTCATTTTTCGTCCGAGGACGTTAAGAATCCATGTCACTTTGAGTGCCCACACAGATTGTCTGATAAATTGTTAAAGAGCAGTTGCGACGCGCTTTAGCGCTCTGTCGCGAGGTGGCGTATATTACGCTTTCCTCTTTCAGAGTCAACCCGTTTTTCAGTTTTCTCTGCAACCGAACCGGCTGTTTGTGTGAAGTGATTCACATCCGCCGTGTCGATGGAGAAACGTCGTTGTCGGGAGTTCTCGAGCGTCCGCAATAGAAAAATGGCAGAAAAATGACTGACTGCTGCATTCCCCAGCAAAACCCCGCTTTATACCTCGTTACACACAGAATTATCCACAGGAGAGCGTAAAAACATGACCGCTAGCCCCATGGATCGCCAGCTATATAGAAGGAGAATCACCGGCCTGGAGAGAAACATAAAAATTCGCGAGCGTTGCGCAAACGTTTTCGTTACAAA
>P_123
GTATTGGTGGACGCCAGCTTCACGGTCTTCAGCGTCGCTTCCGCCGAGGTACCGCCGATCACGAAGGCGATATGGTACGGTGGACAGGCGGCAGTACCGAGGGTGCGCATCTTCTCGACGAGGTAATTTTTCAGCTTCACCGGGGTGATCAGCGCTTTGGTTTCCTGGTACAGATAGGTTTTGTTCGCCGAGCCGCCGCCCTTGGCGATGCAGAGGAATTTGTACTCATCGCCATCGGTAGCATAGAGATCGATCTGCGCCGGCAGGTTGGTGCCAGTGTTAACCTCTTTATACATATCCAGCGGCGCGTTCTGCGAGTAGCGCAGGTTGTCCTGGATATAGGTGTTGTACA
>P_124
GTGCATACCAGTAACGGCCAGCTGCAGGCGCTAAACGAGACCGATGGGGCCGTGAAGTGGACCGTTAACCTCGATATGCCGGCGCTCTCCCTGCGCGGCGAGTCTGCGCCTGCGACCGCCTACGGCGCGGCGATCGTCGGCGGCGACAACGGCCGCGTCAGTGCAGTATTGATGCAGCAGGGGCAGATGATTTGGCAGCAGCATATTCTACGGCCACCGGCCCGACGGAAATTGACCGCCTGAACGACGTCGACACGACGCCGATCATCGTTAACGGTGTGGTTTATGCGCTGGCTTATAACGGTAACCTGACCGCGCTGGACCTGCGTAGCGGCCAGATTATGTGGAAACGCGAGCTGGGTTCGGTGAATGATTTCATCGTCGATGGTAACCGTATCTACCTGGTAGACCAGAACGATCGCCTGCTGGCACTGACCACCGACGGCGGTGTAACCCTGTGGACGCAAAGCGATCTGCTGCACCGTTTGCTGACCGCGCCGGTGTTGTATAATGGCAATCTGGTCGTCGGCGATAGCGAAGGCTACATGCACTGGGTTAATCCGGAAGATGGCCATTTTGTGGCGCAGCAGAAAGTGGACAGCTCCGGCTTCCTGACCGACCCA
>P_125
GTGTTATGTTCGTGCTTCGTTCAGTTACGTATTGCTAAGGTTAATCCGATTCTGCTTCTTTCTACCTGCAGCACCTGATCATCCGCACCATCGCATTGCTGGTATCGCACACCAGCAGCACCTGCGGCTGACGCTGGTAGCCGATGTTGTAGTGGCGCTCCAGCCCAACGCCGATATGTAGCACCAGAAAGCCGATTTCGTTTTCGCTGATGGTGTACGGAGTATATTTCCCCCAACTGGAGACCGCGGCCAGAGTCATATCCCAGGCCATCGGGTAGTGCTGTTTGATGTTATCCAAGGTGCTGCAGGTCAAGAAGCAGAATCGGATTAACCTTAGCAAT
>P_126
TTTACCTCTACTTCGTTCAGTTACGTATTGCTAAGGTTAATCCGATTCTGCTTCTTTCTACCTGCAGCACCTAAGAGGTGCTGATTTGTCCGCACTTCCCGGGCGACAACTGCGCCTGCCGCAAGCCAAAAACGCAGCTGGTGCTGCCGTGGGCTGGAAGAGGGCGTGCTGGATAAAGCCCACAGCTATGTGATTGGCGACCGGGCCACCGACCTTGAGCTGGCGGATAACATGGGAATTACCGGTCTGCGTTATGACCGCGAGACGCTCGACTGGCCGACCATCTGCGAGCAGCTGACCCGCCGCGACCGCTATGCCCACGTCGAGCGCATCACCAAAGAGACCCAGGTGGATGTGAAAGTGTGGCTGGACCGCGAAGGCGGCAGCAAGATCCATACCGGCGTCGGCTTTTTTGACCATATGCTCGACCAAATCGCCACCCACGGCGGCTTCCGCATGGAGGTTAACGTCGGCGGCGATCTGTACATCGACGACCACCACACGGTGGAAGATACCGGCCAGGTGCTGGGGTCTAGAAGAGAGAATCGGATTAAGCCTAGCAATA
>P_127
GTCTTCGAAACTATTTCGGCATCGCTGGGGCTGAACGCCCTGTTTGCTTTTACCGGTGGGCTGCTCGGTATGCATCTGGCGTGGAAATATCCTTCGCGTCATGTGGCGATAGCCGGCTTCGCCCTGCAGTTTGTGGCGCTGATTGTGCTGGCGCTGGTGGGGCAACCGCACGCGACGGCAGGTATCGTGCTGGCTATCGCGATGCTGGGGCTGTGGCTGTTCGCCGAAGGGTTTGGCCCGGGGGCGCAGCTGATGATCTACCCGGCGCTCTCCTATCCTACTGCCATTCGCGCCACCGGGGTCGGTTTCAGCCGGGCACTCTCCGGGATCGGCAGCGCGCTGGCGTTGTTTATTCTGCCGCTGCTGCAGGCCTCCTTCGGCACGCAGATGTTCTGGGTGGTCTCGCTTGCCGCCATTATTCCCATTTTCTTCCTGCTGGCGGTCCGTCATGAACCGACGCGAGAAGATATCGACGCACTTCATGA
>P_128
GTTCGTTGATAACCCAGGTTTCCGTCTCTCCCTCCACCAGCAGCCAGCAGCGGGCGAAGAGCGATGAGGCGCGATTGAAGCGGATGTGAAAAGCAATGCGCCGGCTCTCTTCGGCATTCATTCCGCCCGGCCCCAACCGCCACA
>P_129
TCTTTATGTCCTGTACTTCGTTCAGTTACGTATTGCTAAGGTTAATCCGATTCTGCTTCTTTCTACCTGCAGCACCTACCAGCATAGCCTGGTCGCCCGACTTGAGTGGCAGGAAGGAAGCTGGATCGTTAAACAAACCAGCCGCGATGGTAATGGGGTAACTACGTGCCCCCGAGGGTAACAGTAAGCCTCTCCATAACGCGACATCCACCTCAATGACTATTACTCTGACGCACTTTTATTAAGCCAGAATCAGTTGCTTTCCAGCATATGAATAATCTGGTTCGCGACGACTTTCGCACTCTGATCGTCTGTGCGGATAGGTGCTGCAGGTAGAAAGAAGCAGAATCGGATTAACCTTAGCAAATG
>P_130
CTGAAGTGTTAGAGGAGATGGAAGTACCGCCAGTATTGCTGTCGGGAAACCATGCTGAGATACGTCGCTGGCGTCTGAAGCAGTCGCTGGGCCGCACCTGGCTTAGAAGACCTGAACTTCTGGAAAACCTGGCTCTGACTGAAGAGCAAGCAAAGCTGCTGGCGGAGTTCAAAACTGAACACGCGCAACAGCAGCATAAACATGATGGGCAGGCGTGAGCCCCCAATATCAGTTTACCCAGGATAAGAGATTAAATTATA
>P_131
CTGCGACGATCCTTTTATGCTGGCGAAGGCCTGCTACCGCCTCGGCAACCGTCACGTGCCGCTGCAGATTATGCCGGGCGAGCTGCGCTACCATCACGATCACGTGCTGGACGATATGCTGCGCCAGTTCGGCCTGACGGTGACCTTTGGCCAGCTGCCGTTCGACCCGGAAGCCGGCGCTTACGCCAGCGAGAGCCACGGTCATCATCATGCTCATCATGACCACCACGCTCACAGCCACTAGCATGTCGACAGCGGAACAACGCCTGCGGCTGATGCAGCTGGCCAGCAGCAAGTATCCGGTAGGGGGTTACAGCTGGTCCCAGGGGCTGGAGTGGGCTGTGGAAGCCGGCTGGGTGCTGGACGTCGCGGCCTTCGAGCGCTGGCAGCGACGCCAGATGACGGAAGGCTTTTTTACCGTTGACCTGCCGCTGTTCGCCCGCCTGTACCGCGCCTGCGAACAAGGCGATATCGCTGCGGCCCAGCGCTGGACCGCCTATCTGCTGGCCTGCCGGGAAACTCGTGAACTGCGGGAGGAAGAGCGCAACCGCGGCGCGGCGTTTGCCCGTCTGCTGAGCGACTGGCAGCCGGACTGTCCGCCGCCGTGGCGCTCCCTGTGCCAGCAAAGCCAGCTCGCCGGGATGGCCTGGCTCGGCGTGCGCTGGCGTATCGCCCTGCCCGAGATGGCCCTCAGCCTGGGCTATAGCTGGATTGAGAGCGCCGTGATA
>P_132
GCTGCCTGTACTTCGTTCAGTTACGTATTGCTAAGGTTAATCCGATTCTGCTTCTTTCTACCTGCAGCACCTAGCAACAGCAGCACGCCGCAGGCCGTCACCAGGCCCACCATCACCTGCCAGCGCCCGGCTGACCTGGGAGAGCACCTGGCCGACCTGACGCAGGATGGCGCCGATATCCAGCAGACTGACGGTGGGAAACTCGCGGTTCAGCTGGGTCAACATCGCGGGACCGTTATCCCAGCGGAAGCTGGTGAGCCAGCTCTGCGGCTGCCCGTCCAGCGCCCCGGCGGGGAAAATAAAGAAGTTTGGCCGCAGGCTCTCCCAGTCTACTTTGCGCACGCTGCTGACCTTCGCGCTGAACTCCTGGGTATCGCCGGTAAAGGTCACTGTATCAGGTGCTGCAGGTAGAAAGAAGCAGAATCGGATTAACCTTAGCAAT
>P_133
AGCGAGATTGCTGAGATTATCGTCACAATTAACAATCTGCCCGTTTGAGTTATTCATTTTATCGCGTAACAATCAGCTGCCACTCACTGAGTTTTAACGCTCAGGATGGTTTAAACGGATTGTGACTGCGACAGCAGGCAAAACCTGATATTGCTCCTGGGGGCGATATCAGGTTTTTTGTTTTATGCGGGCCAATAATGGCTGAATGAGGGTTGCTACCGCGATGCGCGGGCAAAACCTGAAGAGGATTATCTGCCAAGGCAGATGGTCTTTACTCAGGTTTTTTTGTTTTTGTCTAACCGCAAAAATAACAGCCGCCGCGACGTCAAACGGTATGGATACGGCTATTAGCACCGGCACGGAATAGGGTTGTTGTCGTGTTTTATTTACGCCAATGATTATATAAGGGAATATTATGATGAGAAAAAACAGGATCGCTTCGGCGATAGTCTTGCTGGCGCCACTTTGTTATTCAACTAATCTGCTAGCGAGCCAGTTGACGGTGGAACAACGGCTTGAGCTGCTGGAAAAAGCGCTCAAAGACGCGCAAAAAGAGCTCAAAAAATATCAGACAGGAAAGAAAAAGAGACCAGATTTGGGCCTCATGGTCTCCTCCTGCGGAAGGTCAGAAGCGCAAGACCGGGGGGGCGACCGCCGGGCCGAAAACGGCGGTTAAACCGGATGCGGTGCTGGTTAAAAATCAACAACCTGTCACCGATGGCGCGCCAGCCTACAGCGCGATGACGCTGAAAGACTTTAGCAAGTTCGTGAAAGATGAAATTGGCTTTAGCTATAACGGCTACTTCCGTTCCGGCTGGGGGACCGCCTCGCACGGCTCGCCAAAATCATGGGCGATCGGTTCGCTTGGCCGCCTGGGCAATGAATATTCCGGCTGGTTCGATCTGCAGCTGAAGCAGCGGGTGTTCAGGAAGGCGATAAACGCGTTCGACGCCATCGTGATGCTCGACGGGAACGTCGGCCAGCAGTATA
>P_134
CGGGCAAAACGGAAGAAGTTTGCGCGCGTCAGATCGACGCCGTGCTGAAAACCCAGGGCGCTGCCGCTTTCGAAGGCGTGGTTATCGCACGAACCAGTATGGGCTATCGGTACCGGCAAATCAGCGACCCCGGCTCAGGCGCAGGCGGTGCACAAATTCATCCGTGACCACATTGCTAAAGCTGACGCCAAAATCGCTGAGCAAGTGATCATCCAGTACGGCGGTTCCGTTAACGCTGGCAACGCCGCAGAGCTGTTCACCCAGCCGGACATCGACGGCGCGCTGGTTGGCGGCGCCTCCCTGAAAGCTGACGCTTTCGCGGTGATCGTTAAAGCAGCAGAAGCAGCGAAAAAAGCGTAATTCGCTTTTCCCGGTGGCGACACGCGACCGGGTTGACTGACAAAACGTGGGAGCCCGGCCTAGCACAGCGCAAGCCGGGCTTTCTTTTGCCGTTACAGTTTCCCCAACAGCTGATACCAGGCGTAGTCCAGCGGCAGTAAAATCAGATAACTCACCGCCGCCAGCGCCAGACACAGTTGCATCCCCGCCCTCGCCGGGACCTTGCCTAACCCCATCGCCACCACGATCA
>P_135
TTGCGGATGGTACATCGCCAGCCCGCCGGGCAGGGTATCGGCGCTGCGCTCCAGCTGCTGACAGAGCGTTAGCGCTTCCGCCTGCATCCCCTGCTCAATCTCTTTGCGCGTCTGATTAAGCGCATCGAGCTCGTTGGCCAGCACCCGCGCTTCGCCGATGTTGTCGCACAGCAGCAGCGCGACGCCGACCGACATGTCGTCCAGCCGTCCCGCCGCGTTCAGGCGCGGCCCGAGGGCGAAACCGAGGTCGCTGGCCGCCAGCTTTTGCGGATCGCGGTTGGCAATTTCCAGCAGCGCCTTAATACCGGGCCGACATTTGCCGGCGCGAATGCGGCTTAACCCCTGCCAGGTGAGGATACGGTTATTAGCATCCCAGCGGCACGACGTCCGCGACGGTGCCTAGCGCCACCAGATCCAGCAGCTCGGCAAGGA
>P_136
TAACATCTGCTTGGACCGTTGCGTATTGCTAGGGGGCCGTCGGATTTCTTCTTTCTACCTGCAGCACCTATCTTTAAACGAAATGAATGAATCTTTATAGGAATGGCTGCGCTTTCCGGGGCGATGGAGAGCCGGAAACAAAAGGAGAAAAAAGCGAAGGATGCAGAAAATAAATTAAATGAGGAAAAGAAAAAACCTCGTAAGGGAACTAAAGATTACGGCCATGACTATTTTCCCTACAAAATGCCAGAAGACTGAAGATATTAAGAGGTGCTGCAGGTAAAGAAGCAGATCGGATTAACCTTAGC
>P_137
TTGTTTGTTGGCAACAGCCTGGTGGTGCGCCTGATCGACGCCCTGGCGCAGCTACCGGCCAGGGTATCCGGTCTACAGCAACCGCGGCGCCAGCGGCATCGATGGCCTGATCGCCACTGCGGCCGGCGTGCAGCGCGCAGCACCCGACCGACGCTGGCCATCGTTGGCGATCTCTCCGCGCTCTACGATCTCAACTCGCTGGCCCTGCTGCGCCAGGCGTCGGCGCCGCTGGTGCTGATCGTGGTGAATAACAACGGCGGGCAGATTTTTTCTATGCTGCCGACGCCGCAGGAA
>P_138
ATTCCGGGGGGCAGCAAACGCCGCGTTACGCGTCGTCCTGCGTGACGCTCTCAATGGTCAGTCGGACATCCGACGTAATCAAATCCGCCAGCATCCGATAAACCTTCAGGGTCTCTTCCGGCTCGGCGTCGCCGGTGTCGCTGATATAGCCTTCATCGCGCAGGGTCAACACCAGGGTGCTGAACACCGCTTTGTCGAAGAACTCCA
>P_139
CTGCACCACGCCAAATTCATTAGTTACGATGACGACGAAGCTGCCGCGCGCCCGACGCAGGACCCCGAGCAGATTGATCGGGTCCAGCGTTTCCGGAACGACAATTGCCGGGGAGGCAGAGCCAGCGCCGCGACGTTTTCCCCCGACTCCAGGGCCACCAGCATCTCTTTCGCCCGCACGATACCGATCGTTTCTTCATCCAGCTCTCCGCGGCAGACCGGGAAGAGGCTGTGCGGCGACGACAGCAGCTGACGACGAATTTCATCTTCACTCTGCTCAGCGTCGACCCAGCTACAGGATTTTCTCCGCGCGGGGTCATGATGCTGCGCAGGGAGCGCTGGGCCAGGGTCAGCACA
>P_140
GGCGGAGACAATCGCCGCGTTCTCCTCCAGCGCGCGGAACAGGGTCGCTTTGTTGCACTTCTCCGGATCAATGAGAGGTTAATAAACGACGGCGCGGCGTGGTACCACTGCTTAAAGTGCATGGCGTCGGAAAAAATAGGCATCACGCCGTGGGAACCGGCGGGCACGCGGCTGGCCATCTCCTCCAGCAGCGAATAGGCATCGACGCCGAGACGCTCGGCAATCAGTTTTTCTTCAGCGCAGAAGGCGTCGCGAAACCAGCGCATGGTCAGGCCGGTAAAGAAGCTGATCGATTCCCGCCTGCGCCATGCCGGGAATGACATGAGGATTAACGCGAATATTCATCTGCGGATCGGTACGCACCTGCGGCAGGTTGACCACCTGCTGCCAGAAAGTGCCGCCGGGGGAACCCACGCGGTTTGCCCGGCGTGCACCACCCCAAGGCCCAGGCAGCCAAGCTGGACGTCA
>P_141
TTATGTCCTGTACTTCGTTCAGTTACGTATTGCTAAGGTTAATCCGATTCTGCTTCTTTCTACCTGCAGCACCTGATCACCCTGACGCTGGCGAACAGCGGGGAGATAACCCGCCTGTTTTTACTCACCCCGGGAGGCGGCCAGTGATAAATCGGCAACGCGGCGTCGCGCTCCTGATGGTGCTGTTCATCCTCGCCCTGATGATGATCCTCGCCAGCGCCATGACCGAGCGCACCGCGGTCATGTATGAGCATACCGCCGTGACCCTCGATAATTTGCAGGCCAGATGGTACGCCCTGGCGGCGGAAAATATGGCCGCCGCGCTGCTGCAACGCGATGCGCTGGACTCGCCCAGTCAAGGTGCTGCAGGTAGAAAGAAGCAGAATCGGATTAACCTTAGCAAT
>P_142
GGTCTCGCCGTTCAGCTCACCGGGGACGGATTCCAACGACTTCTTTACCGAAGAAGTCTTTGTCGAAATCGACTTTGCCCTGATCGTTACGCGGCAGGTTTTCCAGATCCAGCATCAACAGCGCGGAACATTTCGCCGGCGCCTTCGGTATCGGAGGCGGTGATCAGCGGGGTGGAAACCCAGAAGAAGCCCTGTTCGTTGAAGAAGCGGTGCAGCGCCTGCGCCAGGGTGTGACGCACGCGGGCTACCGCGCCAATCAGGTTGGTGCGCGGACGCAGGTGCGCTACTTCACGCAGATACTCGATGCTGTGGCGCTTGGCCGCCATCGGGTAGGTGTCCGGGTCTTCCACCCAGCCGGTCACTTCCACGCTGGA
>P_143
GTTTTTCAGGCTTTTCCACGCGCTGCGGTAGAAGTGGTCGCCGGCGAAGACCATGACGGCGAGGGTGACAAGGCCGATAACCAGCCACAGCGAACGGTTGTCGTCGCTGACCATCATGTTATCGCCGATCATGCCCCAGACCATCACCGGCACGCCGACCAGCAGGGCGACAATCGCCTGCCAGCGAAAACGTTTCATCGTCGCGAGGGCGGTTTCCTGTTGGCGTTCGCGGCGTTGCAGATCGTCTTCGATCGCCTCCGCGCCATAGCCGGCTTTCTCCACCGCCTGCACTAATTCTGCGGCGGGAGCACACTGTCCATCACTAGCGCCGTGCGTTCCGCCAGGTTAACCCGCGCCTGTGAGACGCCCGGCACCGCGGCAAGCGCGTTGTACCCGGGAGACGCGGCTA
>P_144
GGTGAGAGCCATATCGCCTTCGCCTCACCGGATGAAAACCGTTCGGTGCTGGCGGCATGGATTGGCGCGCAATCGAAGAAGGAAGGCGCGATCCATCCGGCGGCGGATAACAACTGGCGTCTGGCGCCGATCCACAGCAACACGCCGTTGGATATTCGTTTTGAGACCTCGCCTGGCGACAAAGCCGCGGCGTTTATCAAAGAGAAAGCGCAGTA
>P_145
TGATTGCTCTCGCTTATATGTTCTTCGCTGGCCGCGCGCTGCGCGCCGAAGAAGACGCAAAAACAACTGGCAGAGGCCTCTGCCCAATAAGGAGTTCTGATTATGACCGTACGTATTCTGGCTGTGTGTGGTAACGGGCAAGGCAACCCCATGATCATGAAAATGAAAGTGGATCAGTTCCTGACGCAATCCAATATCGACCACACGGTGAACAGCTGCGCGGTACGGTGAAGTAAAAGCGAACTAAACGGCGCGGATATCATCATCGCTTCAACCCATATCGCGGGGGAGATTACCGTCTCCGGCAATAAACACGTGGTGGGGGTGCGTAATATGCTTTCCCCCGCGGATTTCGGGCCAAAGCTGCTGGAGGTGATTAAAGCTCATTTCCCGCAGGACGTGAAATAAGGAGCGGCTATGAAACTCCATGAATCACTGGCGCAGAATTCACTCATTGGCCTGCAGGCGGAAGCGGAAACCTGGCAGGAGGCGGTGAAAATCGGCGTCGATCTGCTGGTGGCCGCCGACGTGGTGGAACCGCGCTGCTCCAGGCAATCCTCACGACAGCGTCACCGCCAGCACGGCCCCTATTTTGTGATCGCTCCGGGATTAGCCATGCCGCACGGGCGGCCGGAAGAGGGCGTCAAAAAAACCGGCTTTGCGCTGGTCACGCA
>P_146
ATGCAGACCTCCAGCGATGATCTGGAGCGCGCGGTGGCCCTGCTGGGCGAGGCGGAAAATATTTACGTCATTGGTCTGCGCCGGTCGTTAGCGTCGCCTCCTATCTGACCTATGCGCTGCGTCACCTCAAATGGCCGACACTTTCTGATCGACGGCCTCGGCGGCATGTTCACCGAGCAGCTGAGCCTGGTCGGTCCGAAAGACGTGGTAGTGGCGGTGAGCTTCTCGCCGTACGCCCGGGAAGTGGTCGAGCTGGTGGAGCTA
>P_147
GGGTGGATTCGCTGTCGTTGTCGCGATCATGTTGGCAATCGACCTGCTGCTTCAGGGACGACGCGGTTCGCATAGCATGACCATGAAGCAGGCCGCTGGCTGGTCAATCCTCTGGGTCACGCTTTCTCTGCTGTTCAACGCCGCCTTCTGGTGGTATCTGGTGCAAACCCAGGGCCGGGCCGTCGCCGATCCGCAGGCCTTAGCCTTCCTCACCGGTTATCTGATTGAAAAAGCGCTGGCGGTCGATAACGTCTTCGTCTGGTTGATGCTGTTCAGCTATTTCGCCGTACCGCCTGCTCTGCAA
>P_148
CTGTTCGAGGAATCCGCGGCCTGGGACTGCTGCTCGGCTGCGTCTAACGACGCCTGGGCCGGGAAGGCGAAAACCCTGGTCACCGGCAGCGGAAGAGGGGGTGATGATTCTGATCGCCGGCGCCAACGTGGTGCGTTTCGCGCCGGCGCTGAACGTCAGTGAAGAAGAGGTGAACAGCGGGCTGGATCGCGTCGAGCGGGCCTGCGCGCGTTTCGTGGCAGGAGTCTCATCATGATGGTTATTCGACCGGTGGAGCCGGGCGATTTGCCGGGCTGCTGAAGCTGGCAGCGGAGACCAGCGGCGGGCTGACCTCGCTGCCGGTCAAGCGACCA
>P_149
TTTTTATGTACTGATGTACTTCGTTCAGTTACGTATTGCTAAGGTTAATCCGATTCTGCTTCTTTCTCTACCTGCAGCACCTGTGACGTTCACCGAGGATTTCTCCGGATTCTCTTTATCAAAGGCCAGTTTCCCTGAAACATCAGAGATATAGGCGGTAGGGTTTGAGAAGCCGAAATGGTTCAGAGGGAATCACAACCGAGGTATGCTGTCAACAACTGTATTCCTTAGCCGCGGCTTGCGACACAGGAATATATAAGGCAAGTACAGAAAGCAATGCGGTTTTTTTCAGGGTATTCACACAATAATCCTCAAAATCGGCAGGTACATAAATGTTAGCCCAAAAAAATACAGGGCTTATTGAAAACATTTGTTATTCCCTTTCAAATTTTTTAATCAAGCAGTGATGCCCCTACTATCACTCTGCGTGAAGTTTACGCAACGAAATTAATAGGCTTTAAAAATGATGCTCAGCAACTTAACGCTGGCAGCGTAGTTAATATCCCTTTATGCCTGCCAGGTAAACCTTTGTCTACAGGGGGGTTATTTCCACGTGCTTTCAAGCGGCTACGGTCCTGAATATAGCAAGATGGGCTACGTTCGGGTCCGCGGCATCCGCAGTGGATGCCCAATAATATTTTTTTCGGGCTTTCATGTCAGGTGCTGCAGGTAGAAAGAAGCAGAATCGGATTAACCTTAGCAATACAT
>P_150
CGTTCATTATCAGCTTCCTGATATGGGCAAATCTGTGGTTCGGCTGGTCGTTCGTGATTGCGGCAGCGCTCTTTGTACTGAGCGGGATTTATCTGCTTAAAATGCCGTTCCCTGACAGCCAGGCGGCGAAAAAGAGGAAGCCCCTACGGCACAGGCGGAAACAGCCGTCCGGCCACAGGCTAATAAGCTGGATATGGTGATCTTCACCCTGTACGGTTATATCGGCATGGCGACCTTCTATCTGGTCAGCCAATGGCTGGCGCAGTACGGCCAGTTCGTCGTCGGCCTGCCCTATGCCTCGGCGATTAAACA
>P_151
CCATCTTTTTCAGCGCTACTTCGTTCAGTTACGTATTGCTAAGGTTAATCCGATTCTGCTTCTTTCTACCTGCAGCACCTGCCGTCTTGAACCATCCAGTATCTCAATCCTTTCACTTTGCTTAATACCAATACAGGGAAAGAACTGCTGAAACTTAATCGTCTGGATAATGGATTTCAGGGATTCCCTGGTCAGTGCAAGTTGATCTCTTCCGTTGTTTTCCTGGTTTACGAAGGTCTTACTTTCAACTTCAGATGCAGGCACCCGAACAAACCTGAACGGCATAATAATATCCGCGACCAGTGATGAAACAATTTTACCGAATGCTGCACCGATGATCACACCCACTGCCAAATCGACAACGTTCCCGCGCATCGCGAATTCGCGAAACTCTTTTAAAAAACTCATTTTATTCTCCTTGTGCCAGCTGACGTTGTAAGTTTAACAAATGTATTTTCATTTGCCATTCCCAGCAGATAGTTACTGCAAAATATTAACCTTTGAATAATAAGGGATAATAAAAAGGCGCCTGTTCGGCGCCCTGGGAATTACAGGAAGAAAGGACTTGGCTGGAACAGCCTTTCGACATCGGAAATAAACTTCTTATCGGTCAAAAACATGATCACATTGGTCGCCCTGCTCGATCCGAGGTGCTGCAGGTAGAAAGAAGCAGAATCGGATTAACCTTAGCAAT
>P_152
CCGTCACCTCGTTCAGTTACGTATTGCTAAGGTTAATCCGATTCTGCTTCTTTCTACCTGCAGCACCTATACTATTACGCTGACTCACAACGCTCAGGCACAGTTAATGAATACGCCAGTCACAACATTCTCTATGCCTGGGGTAACGATACCAATGTGGTCGATAATCCGATGGCGATTATCCTCAACCTGTGCGTTGATACGTTGCAGCAGGTGGAAGGTTTCAATAATTACGCTGATTTCCAACAGGGAATGACCCAAATTAATGGCGTCATTGCTCATGGCCGTCGGCGGCTCAGGATCGCTGCCAGCGTTTTGCCCAAAAATATCAAGATGAAAAGCTCTTCTATATCCTCTCCAGCGGAGCTTCTTATGGCCATGCTTATGGTTTTGCTATCTGCTCACTAATGGAAATGCAATAGGTGCTGCAGGTAGAAAGAGGGCAAGTGGATTAACCTTTAGCGATA
>P_153
GTGCGCCCCGGGCAGGGTGGCCGGCACCGGCGCGGCCGGGCGATCATAATGCGGGTCAAGCGAGACGCAGCCCGCGGTCAGGAGCGCGATAAACATAAAACTCAAACGAAACATACCTTACTCCTGAGAAGGACGTTGGCGGGTGAAGAGACGTTTCACCAGCACGAAGAACAGCGGTACGAAGAACACCGCCAGCAGGGTGGCCGTCAGGGTGCCGCCGATAATCCCGGTGCCGATCGCCAGCGCGGCTGTTGGCTCCGGCGCCGGTGGCGATGGCCAGCGGCAGCACCCCGGCGATAAACA
>P_154
AGGAGAAACAGGCGATCGGCGCGCTGGCGGCGAGTCATATCGCCAAAAACAGTTGCATTTATCTGGATGCCGGGACTACCACCCTGGCGCTGGCGCGGGCGATCCTCGACCGGAACGATCTCCAGGTGGTCACCAATGATTTTGAGATAATCCAGCTGCTGATCGATGCCAGCCAGTGCGGCGTGATCCACACCGGCGGCACTCTGTGCCGGGAGAACCGCTCCTGCGTGGGCGAATCGGCGGCGCGTACGTTACGCCACCTGGCTATCGATACGGCCTTTATCTCCGCCAGCGGCTGGGACAGTCGCGGGATTTTCACCCCTGATGAGAACAAGGTTACCGTCAAGGAGACCGTCAGCCAGGTCAGCGCGAGAAGCATCCTGCTGTGCGACAGTTCGAAATACAATCAGGTGGCCACGTTCATGGCGTTACCTTTGACCCGGTTCACCACCATCATTACCGACCGGCATCTTTCCGATGCCGCCGCCAGTCATATCGCCCGGCACGCCTGCGAGGTGCTACGGGCCGGATAACGCGCGCGGCCACCGCCGGGTTAGCGTTGCCAGTGCTCGATCAGCGCCGCGCCGATCCCGGCGATTTGCA
>P_155
GATCCTTGGCCATCAGAATCCCTTCGATGTGATCTTTATCTTCACTGATGACCGGGAAACGCGAGTGGGCGGATTCGATGATGACATCCAGGCACTCGTCCAGCGTCTGGTTGCGTTTCAGGGTTATCATTTGTGAACGGGGGATCATAATGTCGCGGACCCGCTGGTCGGCGATATCCATCACCCCTTCGAGCATGTCACGCGTATCTTCATCGATAAGGTCGTTTTGCCCGGAATCACGGATCAGCGCCAGCAGTTCATCGCGGTTTTTCGGGTTCCCGTGAAAAAGCTGGCTGAGTAACAGGGAGAAAAATCCCTTTTTGCTGTTTACTGTGTCACTACTGTGTGAATTGTCGTCGCTCATGGCGTCGTTTGGGTTCTCATGTTGATTTAACTGTCGCTCGTCGCGCGTAAACTCAGCGCCAGACGGCATGGGTTGCCTGACTTTCTGGCAGGTAAAACGCAGAAACAGCGGCCGGATGAGGCGCAAGCACCGCCATCCGGCTGGGCGCTATTCGCAATCTTCTCGGAAATGTACGGGTCCTCATAGCCCAGAGCAAGCATTATCTTCTGTTTCAAGGCCTTCCATCTCTTCCGCTTCGTCGTCTTCGATATGATCGTAGCCCAGCAGATGCAGGCTACCGTGCACCACCATATGCGCCCAGTGCGCCTCCAGCGGCTTACCTTGCTCGCTGGCTTCTTGCTCTACCACCTGACGGCAGATGATCAGATCGCCGAGCAGCGGCATTTCAATTCCCGGCGGCGCTTCAAACGGGAAGGAGAGGACGTTGGTCGGCTTAA
>P_156
GGTGAAGAGCTGGACGTGGAAACGCTGGCTGCTGCGCTGCTGAAGATGGCTCAGGGCGAACGTTCGCTGATCGTTCCGCCGGACGCGCCGATGCGTCCACGTCGTGAATTCCGCGATCGTGACGATCGTTTCGACCGTCGTGGCGACCGTAATGATCGCGGCCCGCGCGGCGATCGCGAAGATCGTCCGAAGCGTGAGCGTCGTGACGTGGGTGACATGGAGCTGTATCGCATTGAAGTGGGTCGCAATGACGGCGTTGAAGTGCGTCATATCGTTGGCGCGATCGCCAATGAAGGCGATATCAGA
>P_157
GCCAAATTTGCGCTAAATCAATCTCCCTTTAAGTTGTCTGAGAAATACCTTCACCCGTTGCCGCGCGGCATAACCTTAAACATGTATATCAAATATAACTTTAAAGGTGTGACCATGTTTTGTGTGCAATGTGAACAAACCATTCGTACCCCAGCCGGCAACGGCTGCTCTTACGCGCAGGGGATGTGCGGTAAAACAGCGGAAACCTCGGACCTGCAGGATCTGCTGATTGCGTCACTGCAAGGCCTGTCCGCCTGGGCGCTTAAAGCGCGCGAATATGGCATTA
>P_158
AAATACCTCAATGGTCACTCAGATGTGGTGGCCGGGGTGGTGATTGCCAACGATCCGGCAACTGTCACCGAACTGGCATGGTGGGCGAATAATATTGGCGTCACCGGCAGCGCCTTCGACAGCTATCTGCTGTTGCGCGGGCTGCGGACGCTGTCTCCACGGATGGAAGTGGCGCAGCGAAATGCCCTGGCGATCGTTGAGTATCTGAAAACCCAGCCGCTGGTGAAAAAGCTGTAA
>P_159
CCCGCCTCCCGCCAGTGAGTCAATAAAACCGGCCAGGATGGCGACAAAGAAGAGTACCACCAGCACCAGCGGCGATACGGCAAACAACTCGATAAAACTATCCATTACAGCACATGCTCATCCAGTAGCGCCTGGCAGGAAGGCGGCAGGGGCGGCATCTTCTCACAGGGGGGGTAGACCCGGGTTTGGTGACGAACCAGCTCTGCAGCTCCGCTCCGCAGCCATCGCCGGGCGGCGGCGGCGCCTGATCCTCGCGCTCCAGACTTCCCGCCGGGCAACGCAGTCGGACGTGCATATGAGCGCGATGCTGGAACCAGGACGGCTTTTACGCAGCCACA
>P_160
ACTAACGGGGTATCGAGGGCCACACAGGCGGCATTGATCGCCTGGCGGGTGACCATATTATCGGTACAGTCCAGCACCACGTCCGCTTTCGCCACTTCGGCGCGTAGCGCCTCGCCGCTTAAGCGCTGCTGGAGCGCTACCAGTTTGATCTGCGGGTTTCCTGGCTGAGCCGGGTCTGTGCCGCTGCGGCTTTTGGCCGATCGATATCCGCGCTGGTGAACAAGATCTGCCGTTGCAGGTTGCTGAGATGCACCGCGTCGTCATCGGCCAGGGTCAGCGTCCCGACGCCAGCCCCGGCCAGATAGAGCGCCGCCGGGGAGCCCAGCCCGCCAAGGCCGATAATCA
>P_161
TTTTTATGTAACCCTCTTCGTTCAGTTACGTATTGCTAAGGTTAATCCGATTCTGCTTCTTTCTACCTGCAGCACCTCCGCCATCGTTCTGACCCTCTACATCATCTACATGGTTGGCTTCTTCGCCACCACCGGTGAAATCTCATGGGAAGTGTGGACCGGATTCTTTGCCTCCGGCTTCACTAAAGTCTTCACTCTGCTGGCTCTCGTTTCCATTCTCATCCATGCCTGGATCGGGATGTGGCAGGTGTTAACAGACTACGTTAAACCACTGGCTCTGCGCCTGGTTCTGCAACTGGCTATCGTTGTGGCGCTGGTGGCTTACGTTCTTTATGGATTTGTTGTGGTGTGGGGTGTGTAATGAAATTGCCAGTCAGAGAGTTTGATGCTGTTGTCATCGGTGCCGGCGGCGCAGGTATGCGCGCGGCGCTGCAGAATATTTCCAGAGCGGACAGACTTGTGCACTGCTCTCCAAAGTGTTCCCTACCCGTTCCCATACCGTATCCGCGCAGGGTGGCATCACCGTCGCGCTCGGTAACTCCCATGAAGATAACTGGGAATGGCATATGTACGACACCGTAAAAGGGTCGGACTATATCGGCGACCAGGACGCCATCGAATACATGTGTAAGACCGGCCCGGAAGCGATTCTTGAGCTGGAGCACATGGGACTGCCGTTCTCTCGTCTTGACGATGGCCGTATTTATCAGCGCCCGTTTGGCGGCCAGTCGAAGAACTTCGGCGGCGAACAGGCGGCGCGTACCAGGTGCTGCAGGTAGAAAGAAGCAGAATCGGATTAACCTTAGCAAT
>P_162
GATGATCACCGGCTCGATGGGTATGCTGCCGTCCGCCAGCCTCAATGAACAAGGTTTTGGCCTGTACGAGCCGGCGGGCAGTTCCGCGCCGGATATCGCCGGCAAAAATATCGCCAACCCGATCGCGCAGATCCTCTCCCTGGCTCTGCTGCTGCGCTACAGCCTCGACGCTGACGAAGCGGCGACCGCCATTGAAAACGCGATCAACCGCGCCTTCAAGGAA
>P_163
AGGCGATGTTGGTGTCGCCCTGCCAGGAACCACAGCAGCTCATGGATGATGGAGCGTAAATGACAGCGCTTGGTGGTCACCAGCGGGAAGCCTTCCTGCAGGTTAAAACGCATCTGATGGCCGAAAATGGAGATCGTGCCAGTGCCGGTGCGGTCATTTTTTGGCGTGCCCTCGGTGAGCACTTTCTGCATCAAATCAAGATACTGTTTCATGGTTCCTCAAGAATTCTGTTGCTGCGGACGGTGGCGGTAAGCCCAAACCATGATAATGATACCCGCAAA
>P_164
TATCTGCCTGTACTTCGTTCAGTTACGTATTGCTAAGGTTAATCCGATTCTGCTTCTTTCTACCTGCAGCACCTGTTTAATAACCTCCTCGTTCAGGCGCAGATACTCCGGCGCCCGGCCGCCGGGGATCACTAGCGCATCGTAGTTCTCGGCCTTTACTGCGGCGAAGTCAGCGTTCAGCGTGAAGCGATGGCCCGGCTTTTCGCTATAAGTCTGGGCGCCGTCAAAGTCATGGATTGCGGTCATGACATAGTCGCCAGCGGCTTTATCCGGGCAGACGGCATCGACCTGGTGTCCAATCATCTGCAGTGCCTGAAAAGGAACCATCGTTTCGTAATCTTCGGCAAGGTGTGGGCTTTGCACATGGTTGAGATTGTTCAGACAAGAATGAATACGGTTAGATGTTTATGTATATGATTTTTTATTATTATTTTAGTTGTGCTGCCAATTGTTGCGCATGGTTGTACATGATTTGATATTGTTGTTTATGTTCGTTCATGCGATATTGAGTACAGAATAAGTACATAAAATACCAAAGTGATGAGTACAGAAAACTAACATGGCAATCAGTGACACAAAGCTTCGCTCTATCTATGGTAAACCATATTCTGGGCCTAGGTGCTGCAGGTAGAAAGAAGCAGAATCGGATTAACCTTAGCAAT
>P_165
TATCTACTTCGTTCAGTTACGTATTGCTAAGGTTAATCCGATTCTGCTTCTTTCTACCTGCAGCACCTGAGAATAACGGCCGCTGCATCATCGTAGATCCAGGCGAAGCCGCGCCGGTTCTGGCGGCCATCAAGGAAAACCAGTGGCAGCCCGAGGCTATTTTATTGACCCATCATCATCAGGATCACGTCGGCGGCGTAAAAACAATTACGTGAAAAATTCCCTTCTATAGTGGTTTACGGGCCGGCGGAAACCCAGGATAAAGGCGTCATTCAGGTGGTAGGCGATGGCGATCGGCTGTCAATTCTCGGGCACGATTTTTCCATTTTCTCTACGCCAGGTCACACATTAGGACATAGGTGCTGCAGGTAGAAAGACGAGATCGGATTAACCTTGCAGCAATA
>P_166
GTTTATGTCCTCATGTTCTTCGTTGAGTTACGTATTGCTAAGGTTAATCCGATTCTGTCTTCTTCTACCTGCAGCACCTGGGGATCACCCCTTTCGGCGGCTCGTAGCGCTGAAACTCTCTTTGGTAATGCACGGACTTCGGCCACGGCCTCTGGTCTGATCCCGACCTTCGGTGCTTCAGGTTCTTTTGCCGGCTCAGGCGCGGCGACTTCTTTCTTTTTAAACCACCACGCTTAAATTCTCCTGAGTTGATTCGGGTCGATCGCATCGGCTGCGGGCCGGAAATCAGGTTGTCGTCGATTGCGTCCATCCAGGTATCGAGGAATATCGTCGTTGTCGTGACTGTCATCAGCGGAGAAAGCAGCGCATTCCGTCATCGCCGTCAGCACCCACTCCGTTGAGCCTGCGATCGTGCCGTCCTCGTAAAAGATGCTGGAAAGCTTCTGTCCGTCTTCGGTGTGCGTCGCCAGACGAACCTTTTTCCCGGTTTTGATTTGGGGGATGACGTTAAGGCAGCGAACGAGCTTGTTCTGCCCGGTGCCGCGCGGAATTTCCCTCACCGGGATGGCGAGCTGCCCGGGGGTCAGGTGCTGCAGGTCAAGAAGCAGAATCGGATTAACCTTTGACAATG
>P_167
ATGCTGTTCGGTAAGCTGATGATGCAGAAGCCAAACATCCTGGTGATGGACGAACCGACCAACCACCTGGATATGGAGTCGATTGAATCGCTGAACATGGCGCTGGAGATGTATCGGCACCCTGATCTTTGTCTCCCACGACCGTGAGTTTGTCAGCTCGCTGGCGACCCGCGTCCTGGAGATCACTCCGGACCGCGTGATCGACTTCAGCGGCAACTACGAAGACTACCTGCGCAGCAAAGGTATCGAGTAATCCCTGTCCGTTACCCGGGTAGCGGCTACGCCTTACCCGGGCGACACGCGGTGCCGTTTTTTTGTCTGGTGGCGGCTAACA
>P_168
CTTTTAATTGTACTTCGTTCAGTTACGTATTGCTAAGGTTAATCCGATTCTGCTTCTTTCTACCTGCAGCACCTAGCACGTACTTGAGCATCACCCCGGCGGCGATCGCCGAGGCCAATCACCCCCGCCACGTTCGGGCCCATCGCGTGCATCAGCAGGAAGTTCTGCCCGTCCGCTTCCAGACCCACCTTGTTCGACACCCGCGCCGCCATCGGCACCGCCGACACCCCCGCCGAGCCGATCAGCGGGTTGATTTTGTGCCGGCTGAACACGTTCATCAGCTTCGCCATCAGCACCCCGGCGGCGGTCCCCACGCAGAAGGCGATCACAGGTGCTGCAGGTAGAAAGAAGCAGAATGGGGTAACCTTAGCAAT
>P_169
CTGTGGCGATCCGCACAGGCCGAGGTAGACCCAGCGGGTGAATTCGCTTTCGCGCAGCGCATCGCCCCAGGCGATCGGCTGCACGCCCTTCCAGCGTTCATTAAAGTCCGAGAGCTGGGTTAACGACTGCGCGGGCGTGGTGACGTTAAAGCGCTGCAGCAGGCCGGCAGCGCGGCAGGCGCAGAGTTCCCCCA
>P_170
ATACAAACTTTGCCAGAGAGCAAAGAGCGCCACACCTGCAGGAGAAACATAAATGTCATCACTGAGTAAAGAAGCCGTCCTCGTTCATGAAGCGCTGGTCGCTCGTGGGCTGGAGACGCCGATGAGTACACCGTAAATTGATAACAACGCGCAAGCGTTTGATTACCGGTCATATCGCAAGATTATGCAACTGCTGAATCTGGATCTGAGTGATGACTGACAGTCTGATGGAGACCCCGCATCGCATCGCCAAAATGTATGTCGATGAGATCTTCTCCGGGCTGGATTATTCTCGCTTCCGAAAATCACCGTCATTGAAAACAAAATGAAGGTCGATGAAATGGTCACCGTGCGCGATATCACCCTGACCAGCACCTGCGAACACCATTTCGTTACCATCGATGGTAAAGCGACGGTAGCCTATATCCCGAAAGATTCGGTGATCGGCCTGTCGAAAATCAACCGCATTGTGCAGTTCTTCGCCCAACGTCCGCAGGTCCAGGAGCGTCTGACGCAGCAGATCCTGATCGCGCTGCAGACGCTGCTCGGCACCAACAACGTGGCGGTATCCATTGACGCGGTGCATTATTGCGTGAAGGCGCGCGGCATTCGCGACGCGACCAGCGCCACCACCACCACCTCTCTCGGCGGCCTGTTTAAATCCAGCCAGAATACCCGCCAGGAATTCCTGCGCGCCGTACGTCACCACAA
>P_171
TTATGCGTACCTTTGAACGACGTATTGCTAAGGTTAATCCGATTCTGCTTCTTAGCACCTCTTCGAGTACCGGGATCACCTGGCAATAATATTGCGCCATCACGCTTAACCGACCATACGCCTTACTGTTCGGTCCGGCAACCAGACGATTCACTACTTCCTTCTGCAGCATAAAGTGCATATCGGCAATGGCATCAGTATAGCTGAACAGATGGAACATCAGCGGGGTCGAGATCTGTACGGCAGGTTGCCGAAGACGCGCAGCGGCTGGCCCATTTTCTCCGCCAGTTCGCCAAAGTTCATGGTCATCGCATCCTGCTGATAGATAGGTGCTGCAGGTAGAAAGAAGCAGAATCGGATTAACCTTAGCAATACGT
>P_172
TATGTGTTATGTAGCCCTTGAGCCGTTTTAGATTTACGGTTACTGCTAAGGTTAATCCGATTCTGCTTCTTTCTACCTGCAGCACCTGTGTTGTGAATGTACGCTTCCAGCGTGAGGTCGTCCATGGTGGCATACCCTGGACGCGGAACCTCGTTTTCCAGATAAAAGCAATACCGACAGGCCAGATTGCATCGATTGCCGCCGGGTTTTGCTACGGTATTAAAATTAGCGCTCATTCTTTGCTATGCTCGAACGTTTTCGATGAGGAAGAGAGTAAAGCTAATTGTGTTACCGGAGGTGTGGCTAATGTTACCGATGGCGACTGGCTTTATTTTTTGATCATTATGCAAGCGAAAAATAAAGCCAGTCGCCATCGGTAACGTTCGCCACACCTCCGGTAACACAATTAGCTTTACTCTCTTCCTCATCGAAAACGTTCAAGACATAGCAAAGAATGAGCGCTAATTTTAATACCGTGGCGAATCCCGGCGGCAATCGATGCAATCTGGCCTGTCGGTATTGCTTTTATCTGGAAAACGAGGTTCCGCGTGCAGAGGGTATGCCACCATGGACGACCTCACGCTGGAAGCGTACATTCACAACACAGGTGCTGCAGTAAAGAAGCAGAATCGGATTAACCTTAGCAAT
>P_173
AACGCGCAAGGGCATCCAGCAATTTTCGCTGCCAGCGGGCGGCAAGCGGCGCGCTAAGCAGGCGCTGTCCGGCCTGCAGATAGTCCGGTCGCTGGATAAGGGCCGCCATTCCGGCTTCGCTGAGCTGCCGCGCCCAGGCGAAGTGCTCAAGCCGGACGGCATCCCGCTGCAGATGTAACTCCAGCGCCTGCGCATCGTCAGCGCCGACCGCTGCCAGGGCGTGCAGCCACTGCAGATATTCCGGTTTACGTTTGCCGCGACGCGGAGGATCCAGCGTCACCACCCGTGCGCCCGCCAGCGTCAAGCGAGCAGAGATATCGCGGAGCACCAGCCGGTCGTTATCCGCCAGCCACAGCGGAGTATCCAGCACCAGCTCCGCCAGGTTGCCCTCAAGAAGCGACACCCGGCCGGTAATGTGGCTGGCAGCATGGTGAATATGCAGCGGCTGCCACTGGCTGAGCGGCGTATGGCACTGCAGCTCGACAATCACCCGTTCTGCTGGCTCCGGCGGTGGTGAGGAGAGCAGCCAGTCGCCGCGGTGCACTGCCTCTTTTTGCGCATCGCCAACAATATTCAGCGCAATGCGCTGCCCGGCGTGCACCTGCTCAACCGCTTGATTCTGGGCATGCAGGCCGCGGACGCGCATCGGCGTGTTGACGCCGGTAAGCCATAGGGTATCCCCGACCCGTACTTCGCCGGAGAGCGCCGTCCCGGTGACCACCAGCCCCGCGCCTTTGACGGTAAAAGCGCGATCCAGCGCCAGGCGAAACCGCTGCTGCTGCGGGCGGGGGCGCTCTGCAAGCTGCAGCAGATGGCTGCGCAGTTCCGCAATACCGATGTTTTCCGCCGCCGCGGTGGGAAAGAAAGCGACGGCGTCAAAA
>P_174
GCGCACTGGGATATGGATCTGGCCTCGTTTGAGGCCAGCACCGCGGTGGTGGCTCCGTGGATGGAGAAATTTTTCATCATGGGCCACGATACTGCGGCGGTCGCGCCGGAGCATGTATTTAGTGATGCTGCGCCCGGTAGGGATGGCCTGTGAGAACGATATGCTGGAGGCCACCGGCGGGGTGAATACCCATCGCGGGGCGATCTTCGCTTTTGGCCTGCTCAGCGCGGCGGCGGGCAGGCTGGTGTCGAAAGGTGAGCCGATAGAGCAGCACCGGCTTTGCGACCAGGTGGCGCGCTTCTGTCGCGGCATGA
>P_175
TGGGCTTTTTGCGTTTCTCAGTCCGGCCAGCGTGCCGGTATGTCTCCCCGGTGGCGCTGCGCTTACCGGGGCTACAAAACCGTACCCCGGACAAAGTGCGCGGCGCCGCCTCCGGCGAAAATTACGCCATGTTCGCTCCCATTATCTCCTTTCAACGCAAAATAAAACCCCGTCATGGCAATCCCTTCGCCATAATCCGCTTTTTCCCTGCCCCTGCGCTGGCGATAATAGCGAAAACCGTGCTTGCGAAAAAAAATGTGAATCCAATCACATATAAAAGTATAACAATTATATAACATTTAGTTTACTAATTAATTTGTCTGCGTGACGTGGTACGCCCGACAAGACAGATTGCAGTCTTTGCTGGAGCAATATAACAATGACAGAAAGTAGCATTACCGAACGGGGCGCGCCGGAACTGGCCGATACCCGTCGTCGTATTTGGGCAATTGTTGGCGCTTCCTCGGGGAATCTATCGACTTTTGAGATGAGGCTTGATTTTTACGTTTACTCATTCTACTAGCTCTATTTTCGCGCACATCTTCTTTCCATCCGGAAATACCACCACCCAACTGCTGCAAACGGCAAGCATATTTGCCGCCGGATTTCTGATGCGTCCTATCGGTGGATGGCTGTTTGGTCGGATCGCTGACCGCCGGGGACGTAAAACGTCCATGCTTATCTCGGTCTGCATGATGTGCTTTGGCTCACTGGTGATTGCCTGTCTGCCGGGTTATGCGGTGATGGGCACCGGCGCTGCTGCTGCTGGCGCGTCTGTTCCAGGGGCTGTATCTTGGCGGAGAATACGGCACCAGTGCGACCTATATGAGTGAAGTCGCGGTGGAGGGGAAGAGAAAGGCTTCA
>P_176
ATCATTACTTTCAAACTTTCAGTTACGTATTGCTTTAAGGTTAATCCGATTCTGCTTCTTTCTACCTGCAACCTCTGATGTTTGCCATGAATATTCCCTCCGGGCAGGTTATCGTGGTTTTTTGGGCTGAAGGTTGGAGTAAAGAGCTCTACCGAAGGCATTTTGAGGTTGCTGTTTACGTCGCTCGTCAGTTCAGATTTTATCTGTTTAGCCAGGCGGCGGCCGTGGGCATCCAATAGGTGCTGCAGGTAGAAGAAGCGAATCGGATTAACTTAGGCG
>P_177
TTATCTACGCCTCTTCGTTCAGTTACGTATTGCTAAGGTTAATCCGATTCTGCTTCTTTCTACCTGCAGCACCTTCAGGCTTCACGGCGTGGACAAAGTCGGGGAACTTCATCGCGTCCTGGATGAAGAAGACCGGTGTGTTGTTGCCCACCAGGTCAAAAATCCCTTCGTCAGTGTAAAACTTGGTAGCGAAGCCGCGAATATCGCGGACGGTGTCCGCCGACCCCGCGCCGCCCTGCACGGTGGAAAAGCGTACAAACACCGGGGTGATTTTATCGGCTGACGAAAGAAAATCGGCTTTAGTCAACGCAGCCAGGCTTTTGTAGGGCTGGAAGTAGCCGTGGGCGGCAGAGCCGCGGGCATGAACGATACGCTCCGGAATACGCTCGTGGTCAAAGTGGGTGATCTTCTCCCGCAGGATAAAAAGGTGCTGCAGGTAGAAAGAAGCAGAATCGGATTAACCTTAGCAAT
>P_178
AGTTCGTCCACGTTTCCGCGAAAGCGGGTACCGGCATCGACGACCTGCTGGACGCGATCCTGCTGCAGGCTGAAGATTCTTGAGCTGAAAGCGGTCCGCAACGGTATGGCGAGCGGCGCGGTCATCGATAGCCTTTGATAAAGGTCGTGGTCCGGTAGCTACCGTTCTGGTTCGCGAAGGTACTCTGCCGCAAGAGGGCGACATTA
>P_179
GCAGGCGCTGACGCACTACCGGGAAGCGATGGTGGCCTCCGGCATTACCCCCGCGCAGCCGCAGGATAACGCTACTTTTACGCGGCTGACGCGCAACAGACAGCCATGATGACTGGCTGAAGCGTGGGATCCGCAGCGATGCCGCCGACCTTTATCGTCAGCAGGATCTGAACGTCACCCTGGAACACGACTTCTGGGGTTCCAGCGGCACCGGCGGCTATA
>P_180
GCTCTTCGCGTGTACTTCGTTCAGTTACGTATTGCTAAGGTTAATCCGATTCTGCTTCTTTCTACCTGCAGCGCCTATCCGGCAGCGAGCCATCCAGATAGACGGTGCTCCAGTGCGCTTTATTGAGATGCTGGCTGGGCCGGACATCGCGATGCTGCTGACGCAGCAGCTCAGCCAGCTGCCGGACTCGCCTTCAGCGCGACCGCCCGGCCGCTGGTCCTCAACCTCCTTCACCATGGCAAACAGCACGTCTGAGACCTAGATCTGCGTGGCTTTCCAGTCGCTGTGGAAGCCTTGCTCTGCTCCGGTTTCGCCATGCAGTACTGTAATAACTCCGAAATTGTCATCTTTTATTCCCCCATGAGCGTCGCAACGATGCGCCGCGAACCGCCGTGTATCCGATGCTCCCCCAGCCAGATGCCCTGCCAGGTTCCCAGCCTGACGCGCCCGTCCTCGACCGGCAGCATTAGCGACACGCCAAGCATCGATGATTTGATGAGGTGCTGCATAAGAAGACAGAGATCGGATTAACCTTAGCAATAC
>P_181
TTATGTTGTCGTTACTTCGTTCAGTTACGTATTGCTAAGGTTAATCCGATTCTGCTTCTTTCTACCTGCAGCACCTGTATCCCAGCCGGATCGCTTTCAAAGACGAGATTAAACAGTCTCAGGTCCTGTATTTTCAGTTTCATGCCAGCCTCCTGTTTTTACAGAGTATAACGGGATGTCAATTCAGGAGGTACTGAGTCAATGCCATGCGTCAATTTGGGTGGTTCCGATTTTTGGGGTTTCAGGATGTCACGAGCCGGGAGAGGTTTAATAGGTGCTGCAGAAAGAAGCAGAATCGGATTAACCTTAGCAAT
>P_182
GTTATGGCACTTCGTTCAGTTGCGTATTGCTAAGGTTAATCCGATTCTGCTTCTTTCTACCTGCAGCACCTGTAAGAAAATGAGTAAATATTTCACATGACTTCCCGTTATGTGGGTTGCGCGAAAAAAGCCCGCTTTCAGCCCTATAAAGTATCATTTTCGCCGCAGCGGTGGAATGAAAAAGCATGGCAACTCTTCAGGATATGCGGTCGGATGCCGCCAAAATCAACATTATTCCGCTTCAGGCATCCGTTTTTTAATATCCTGCGCCTCTTCTCCGGGCGGCGAGCGGCCCACAAAGGCGCTGCGTCAGCCAGCAGGCCGCCCGTGACCAGCAGCCAGGAGATCAGCGTGGCGACGATGAGATCCAGCGGCCAGTGCATGCCCAGCGCCAGGCGACTGCCCATCACCGCCGTCGCCCACACCAGCAGCACCAGGTGCTGCAGGTGAGAAAGAAGCAGAATCGGATTAACCTTAGCAAT
>P_183
GCACCCTGTAGTAATCTTGCACGAGGATCTCCCCACCGGTTACTGCCGGTAACGTAGACATCCCTCCGCCTCAGACTATCCTGCAGTTTACTGAGAAAGCAGAGCGTGTATCCCCTGCGGGTGATATGTTTTCCTTGTTAATCACCAGCCGTTTCCATGACCGACTGATAATTTCCGTTGGTGCA
>P_184
TTGCTCATTTTTTAAGGCAAAAACAGGGGCATACGCCCCTGCGTGACTACCGCCGACTCATGGCCAGCTTCGCGGCAAACAACAGAAACAGGCAGCCGGTCGTTGAATCCATCCATTTCACTACGGCTGGTTTTTTCAGGATGCCTGCGGCATAGCGAGTGGCGGTAATGAGCGTTAACGACCACAGCGTACCAATCAATACATCGATCCCGACCAGGAGAAAAGTCCAGCTCACGGGTGAATGCCCGGCGGGGATAAACTGAGGTAAAAACGAAACGTAGAAAACACCCATTTTGGGATTAAGCACATTCCCCAGCATCCCACGCAGAAACCAGTTACTGGTGGTAGTGGATTCTGCCGGAGTGGTGTTAAATTGCTGGCGCGGGCGCAGAAGCAACTGGATGCCCAGCCAGCAAAGGTAGCCCGCTCCGCACCATTTCAACAAGGTATAAGCCAACTCAGAAACCGCCAGCAGCGCCCCTAAGCCAAAA
>P_185
GTTTTTGCCCGGTCACCGCGGTGATTTCCGCCGCCAGCAGGCACATGATGATGTCCGTCTTTATCGGTGGACCACGGCGTGCCGTCGAAGCGCAGGAAGGAGGCCCCGGCGCTCTCTTCGCCGCCGAAGCCGAAGCTGCCATCGAACAGGCCGTCGACAAACCACTTAAAGCCCACCGGCACTTCCACCAGCTTGCGGCCCAGATCGTTCACCACGCGGTCAATCATCGCGAGGAGACCAGCGTTTTACCCACCGCCACCTCTTTGCCCCACTGCGGACGATGCTGGAACAGGTAGTTGATCGCTACCGCCAGGTAGTGGTTCGGGTTCATCAACCCCGCCGGGGTGACAAA
>P_186
GCCGTACCAGGTACCGCCGATGAGCTGAATACGCTCGCTCAGATTAAAGGCGACAAAGTTCTCGGAGTTCATCCCCTGCCCTGCCAGTTGGCATTGGTGCAGCCCGCCGTTGAGCACCACGAAGTCTGGCGTAAAGCTGGCCAGCTCGTCGGCGCTTGGCACGATGAACATGTTTTTGACAAAGTGGGCCTGCCACGCCACCTCGGTGACGAAGCGTACGCCAAGACGGGTGTCCGGGCTGGCGCCGCACCAGGCGTCGATGACGTACAGTTTTTTGCCGCTCAGCTGGCCCGCGACCAGGCTTTTCAGGCTGCGCCACACGTCTGGCGATAACGGTTTGTTGTCGTTGCGGCCGAGGCCGGAGTCTGCCCACCAGACGGTGTCGCGAGTCTGTTCGTCGCGGACGGAATGTACTTATCGCGCGGCGAACGGCCGGTGAAGATCCCGGTATCAACAGCCACAGCGCCAGAGTCGGTCATCACGCCGCGGGCCGCGCCGGTCAGCTCAGGAGAGGTTTCATGTGCAATAAGCAAATCGTAATCAGGGTTGTGATCAAATTCGCCGCTTGCATTGATCCCCAGCTCCTGCAGAGCCATTTTTACTGATTCAATTTGTTGTGACATGGAACTCCTGACAAACTATTTAAGGTAAGAGGCCTGGGTTATTCATTGCTTTCGCCATCGTCGCCGGCTATTTAATAAGATAAGA
>P_187
ATGCCCAGCGCCTTTAGCTGCGCCGCGCTGGTATACAGGGACGGGAACAGGCCGCTGGCGGTCTGCTCAAGGCAGCCGTAAGGATAGGCTTTCAGCTCGCGGATATAGCGGGCGAGATTCAACGGTGGTTTACCGCTGAGCAGCAGTTGGCCCTGCAGCGTTTCCGGGTAAAGCCCTGGCTCTGCGCCGCCGGCGGGCTGCCAGCTTTCACCTGGCTGCAGCACTGCGCCGCTGTTGACGGTCTGTGCCGGGTACGCCGGACGCACGCCGATTTTCCACTGTTTTTGCAGCGGGGCGAAGGTTTCGCCCGGCAGGCTCAGGCCGCTGATGGAGGCATTAACCTGACCATCGCCGAAGCCCGCCAGCGCGCTCACTGGTATAAACAGCGTGCTGCGCGCCCCGGCGCCAGTTGCACCGGCGGCAGTTGGCCCTCGCTCAACGTTACCAGCCCGCTGGCGGTAAGATGTACCTGCAGGGTTTGCGGTTTATCGGTCAGATTGCTGAGATCCAGCGCCAGCCGTGTGGTATCGCCGCTGGCGAGGAAGCGCGGGGTGTTCAGA
>P_188
GTGTGACGCCTTTGGTTCGTTACGTATTGCTAAGGTTAATCCGATTCTGCTTCTTTCTACCTGCAGCACCTGTTGACCACCGGTTTCTCTATCACGGCTCAGGCCGCAGACGTTAAGGCGGCGCCAGCACCGGCGCAGGATCCTATTGTTCAGCACTTAAAACTTACCAACGATCAGGTCGCGAAAATTAAAAGCCTGCATCAGCAGTTGGAGAGTAATGTCCAGCAGATTTCCCAACAGGAAATTAAAGACGGGGCTCTGATAAACGTGATTGATTCCGGTAAATGGGATGAAAAAGCGGTCAACGATCAGCTGGCGGCCTTCAGCAAGATTGATCAGCAGGTGCGTTATTACCGCGTGAAGTACTATTTTGAGGTGAATAAGGTACTGACGCCGGAGCAGCGCACGCAGGTGAAAAAAATATTGCCGACGCGCTGAGTGAATAATGCCATCGGCCCCTCGCGGGGCCGATATCTTCTTCAGGCCATTAATGAAAATCAACCCAGCCATTTTGCCGTTTCAGGCAAGACTTTCTTCATCCCGCAGGCGGATCTCCGCTTCGGCAACAATGGCTTCCAGCTCGCTAAGCATCTCATCATAACCAAAGCTGGCGGCCCCGGCGACTTGCGGTTGCACCGGGGCTAACGGCGTTGGTGACGCCTTTTTCTGTTTTTCTTCTTACTCACTGACAGACTCCATCACTTCCGTTGTTACACCGGTAAATCTATCAGCAAAGCGCGCAGCGGCGTATCGGCGACGAGGGTAATGTTAGCTTCGTCACGAATAAATGCGCCGTCACCGCAGGTGAGAGCCTGCTTTTGCTGTTCCTGTGCGACGGCATGGACGGAGAGGTGCTGCAGGTAGAAAGAAGCAGAATCGGATTAACCTTTCAAA
>P_189
GATTAATACCGGTTTGTCCTGCAGCATCGCCGCGTTTTCCACGAGGTTCATCGCGAAGGTCGTTTTACCCATCGATGGACGGGCGGCGACGATAATCAGATCCGACGGCTGCAGGCCGGCGGTCTTTTTTGTTGAGGTCGTCGTAGCCGGTATTGACCCCGGTGACGCCGTCATGGGGCTGCTGGAACAGCTGTTCGATACGGGCGACAGTGGCATCGAGGACATCGGCGATGTTCTTCGGCCCTTCGTCTTTGTTGGCCCGGCTTTCGGCGATTTTGAAAACCCGGGATTCGGCGAGGTCGAGCAGATCTTCGCA
>P_190
CGGGCAGAACTTCCCCTACTAAAGCGGCCACCTTGGCAGTGCCAATCTCCAGTCCAACTACCAGTTTTCTGTCCGTCGCCTTGATCATTGTTGTTCTGCCTGTGCCTGATTCTGTTGTTGATTAGTTTCCTCTGCGGGAGCAGCCAGCCCACTGCCGCACCCGAGTCATAACGCAAATCAACGTAGCTAATCCGTTTGCCGTCGGTCTGCGCCTGCTGCTGAAGAACCGGGTAGAGTTCCATAAAGCGCTGAAGCCGTTTCATGGTATA
>P_191
CCAGCAGGTTGGCGCTGTTGGCCAGCATCATGCGGGGTACTGGTCAGCTTATCGATCGATTCCGGGTCGCGGGTCAGCGAGGCATTGAGCGAGCCATAGGGAATATTGACTAAGGAATAAACGAGGTCCAGCGCCAGATAAATAATAAAGGCGAAAGCCACCGAACGTCTCACCCCAGGAATTGGCGCGAACAGTAATGCCGAGCAGGATCACCAGCGGAACGCCGGCTCGTAACAGCCACGGACGATATTTCCCTGCTTTGGAGATTTTGCATTTTATCA
>P_192
CTGCTATCATGTCTACCCGGCGCATGCGGCGTTCGGCGGCTATAAACAGTCCGGCGTCGGGCGGGAAACGCACAAGATGGCGCTGGATGCCTATCAGCAAACCAAAAACCTGCTGGTGAGCTACGGCACCGCGCCGCTGGGCCTGTTCTGAAGTCCATCTCATTTCTGACCGATCCTCAGTCCGCAATCCATTCGGGTTGCGGATTTTTTTTAACTA
>P_193
CGCATCACTGGTGTTCGGGTTGTCATGCCAATGGCACTGCCCGGTAGCTAAATGCGGAAGAGATAAGTGCTGAAAGCATCTAAGCACGAAACTTGCCCCGAGATGAGTTCTCCCTGAGACTTTAAGTCTCCTGAAGGAACGTTGAAGACGACGACGTTGATAGGCCGGGTGTGTAGACGCAGCGATGCGTTGAGCTAACCGGTACTAATGAACCGTGAGGCTTAACCTTAGACGCCGAAGATGTTTTGGCGGATTGAGAGAATTTTCAGCTCTGATACAGATTAATCGATACGTTGGTGAAACGTGTTGATAAAACAGAATTTGCCTGGCGGCACTAGCGCGGA
>P_194
ATATACGCGCACAGTTTACAGCGTCGAGATGTGCCGGTGGCCGATCGGTACCGGCTTGAAAACAGTTACCGGCAACAGAAAATGCACTTCTGCACCCGGCATCTGTCAGCCATAAACGACACGCTGGAAACGTATCAGTTTGGCGTGCGGGTGATGCTACCAACTTGCTGATTTAGTGTATAATGGTGTTTTTGAGGTGCTCCCGTGGCTTCAGTCTCCGTCTGCTGTCA
>P_195
TTCTGCGGGCGCGTTGTTTATATATATGGCAAACTGCGGTTTTTATTATGTTTTACCGAGTCCCCGTCTGAGATAAAGCGAGATAACAATGAAATGGCTCTGCACTGTAGGCGTCGCCGTGAGTCTGGCGCTGCAACCCGCGCTGGCGGATCAAACT
>P_196
TCTTCCCTGTATTTCGTTCAGTTACGTATTGCTAAGGTTAATCCGATTCTGCTTCTTTCTACCTGCAGCACCTGAAGTTATCATCGTCGATGAGCGCGCTTTGGCCGTACGATGCAGGGCCGCCGCTGGTCCGATGGTCTGCACCAGGCCGTTGAGGCCAAAGAGGGCGTGGAGATCCAAAACGAGAACCAGACTCTGGCCTCTATCACCTTCCAGAACTACTTCCGTCTGTACGAGAAGCTGGCGGGGATGACCGGTACAGCCGATACCGAAGCCTTTTTAATTCAGCTCTATCTATAAGCTGGATACCGTGGTTGTACCGACCAACCGTCCGATGATCCGTAAAGACATGGCGGATCTGGTCTATATGACCGAAGCGGAAAAAATTCAGGCTATTATCGAAGATATCAAAACTCGTACCGCTGCCGGTCAGCCGGTGCTGGTGGGGACTATCTGGATCGAAAAATCTGAAGTGGTTTCCCGCGAACTGACTAAAGCTGGCATCAAGCACAACGTCCTGAACGCCAAATTCCACGCCAGCGAGGCGGATATCGTCGCCCAGGCGGGCTACCCTTCCGCGGTAGGTGCTGCAGGTAGAAAGAAGCAGAATCGGATTAACCTTAGCAAT
>P_197
CGAGGCGATCTTTCGCACCCGGGCGCTGCTTGAGGTCGCCAATCTCCCCGATGTGATCGCGCGCTGTCAGCCGCCGCATCTGGCGGCGCTGGAGAACATTATTCAGCGTGAACAGCAGGCCCATGCGGCGCACGACAGCCCCGGCGGCGATCCGCCACTCCGCTGACTTTCATATTCAGCTGCAGGCTATCTCCGGCAACCCGGTGCTCACCGAGATGGTGACCCGCCTCAGCCAGCGCTCCTCTTTAGTGATTGCCGCCTGGGGCGCCCCCTGGCGACAGGGCTGCCGTTGCGACAATCACCAGCAGCTGGTCGGTTTGCTGCGGGATAAAGCCCTGCAGCCGCTCGCGAGGCGCTGATGCACCATTTTGATCATATTGTCGCCAGCCTGTGCTTCGAGCGCGATGGCGTCAGCCTGCCCGATTTTTCCCGGCTGTTCGCCGGCCACAAGGAGTCGTGATGTCTTCCGTTCGTATACAAGTGATTAACCCCAACACCAGCCTGGCGATGACTGAAACGATAGGCGCCGCTGCGCGTGCGGTCGCTGCACCGGGCACCGAGATCCTTGCGGTCTGTCCCCGCGCCGGGGTGCCGTCAATTGAGGGCCACTTTGACGAAGCCATCGCGGCGGTCGGCGTGCTGGAGCAGATCAGGGCCGGACGCGAGCAGGGAGTGGATGGGCATGTGATCGCCTGCTTCGGCGACCCGGCGCTGCTGGCGGCGCGGGAGCTGGCCCAGGGGCCGGTGATCGGTATCGCGGAGGCGGCAATGCATATGGCGACGATGGTCGCCACCCGTTTCTCCATTGTGACCACGCTGCCGCGCACGCTGATCATCGCCCGTCATTTGCTGCACCAGTACGGATTTCATCA
>P_198
GTATTGCCACTTCTTACAAATCCGGTAACATATGCTTTTAATTCGTCGCAAAATGCAAATTGGATATTGTAGCATCGGTTTCCCAGTTTCTTAGGATTATATCCTTTTGACGCACCTTCTTGATGACCTTCTACGTTAATTACACTACTATCAATATCAATCGTAATGGATGTCAATTTACTTTTAGTGAGCAGTTTTTTAAAGACTTTAAAATTAATGTCTCTAAACATTTGGGTTGTCTTGAAGTTGAAGTTTTGCTAGAAACCGTGACACTGTTTCAGGTTCTTTTACGGAAATATCAAACTCGTTGACGAGGGGATCATTTTGAAGTAGCTTTAGACGTTCTAACTTATCAATGCCAATGAAGTA
>P_199
CGTCGCCGCTCCCGATATCCCTGGTGGCCGTTTGTCCCCGGCGCATCCTGTTATTTCCCTCGCCGGCAACCGCTATTTACACTGTCGCCTGCCGTCATATTTCAGCGCCCCTTTTCGCCCTACCGTCTGGCTCAATCGCCTGCCGGGCGACTACGCTTTACGGGTTACGGTCACTGAGGTATTCACCATGTCCTTAAGTCCCTACCTTGCCTTTGCGGGCAACTGCGCCGAGGCGATCGCCTTCTACCAGCAGACGCTGGGCGCGGAGCTGATGTTTAAAATGACCTTTGGCGAAATGCCGCCCGCGGCGCAGGAAGCGTCAGACGGCTGCCCGTCTGGCCAGAAGATGGCGGATGATGCTATCGCCCACGCCAGCCTGCGCATCAATAATGGCGAGCTGATGCTGAGCGACAGCGCCTTCGGGCCCGATGTGCATTACGCCGGCTTCACCCTCGTCCTCGATCCCAGCGATGTCGCTGAAGGCCAGCGCTGGTTCAACGCGCTGGCTGTCGGCGGGCGCATTGAGATGGCCTGGCAGGAAACCTTCTGGGCCCACGGCTTCGGCAAAGTCGTCGACCGCTTTGGCGTCCCCTGGATGATCAACGTGGTCAAACAAGGCTGACGCCCCCAGGGCGGCCCGGCCGCCCTGTCATCAGCCTGGCATCAACTCTTCATCCTTTAGTCATCGTCACTTAACCGAAATGCAACGTAAACCGGTCAGGATCGGCCCACAACGCGAGGAAGCTCCTCGCCTATGCTGTGTGAGGCTTGATA
>P_200
TTATCCTCCCTGGTGCTGGCGATAATTTCGCAGACCATAAAACAACATCGTCGCTGTTATCAAGGAGAATATGGTGCATCCGGGAGGATTCGAACCTCCGACCGCTCGGTTCGTAGCCGAGTACTCTATCCTGCTGAGCTACGGATGCATCGGGAAACTTGCTTTACTACGCGTCAGTGTCACAACTAACACATGCCACACTGAGTATGATGGCCTAATCGGTAGAGTGACTCGATTATGCCTCGCACTGCGGGCCGCTGCTTTCACAGCGCTCTCTCTCTTAATTCAAGAAGATGGTGCATCCGGGAGGATTCGAACCTCCGACCGCTCGGTTCCGTAGCCGAGTACTCTATCCAGCTGAGCTACGGATGCAAAATGGCGGTGAGGCGGGGATTCGAACCCCGGATGCAGCTTTTGACCGCATACTCCCTTAGCAGGGGAGCGCCTTCAGCCTCTCGGCCACCTCACCACACACGCCTCTTTCGAGA
>P_201
TTTATATGATAACTCATTCAGTAAATTTTTATTGCCTGTTGCTTCGTTTTTCAGTTACGTATTGCTAAGGTTAATCCGATTCTGCTTCTTTCTACCTGCAGCACCTGGAAGACTTCGCTGTTTTCCGTGGTTACTTCACGTTCGAGGATTTGACCTGATCGGTGCTCAGGAGCTGCGAACGCACCTTGGTGGTAATCCAGGTATCAGACGAGGCGGTGCCTAAACCAATCGGCTGGCCCTGGCGCACTTCATTAAACACTTCCGTGGTCCCTTCCACGCCCATCGCATTTGCTTGGCGCGCGCGGAGAGGTCCGGCGTCGGCGACTGGCCGGTCGGCGGCTTTGCCCTGATAAAGGTGCTGCAGGTAGAAAGAAGCAGAATCGGATTAACCTTAGCAATA
>P_202
GTAGAAAATGACTTTTTATCGGTAGGCTATAACCCTGAGTTAACTGTTCATGAAACTGCGTCATCTGGAAATCTTCTATGCCGTCATGACCTGCGGCTCTTTATCGCGGGCGGCGGAAGCGCTCAATATCTCCCAGCCCGCGGCCAGCAAAGCGTTAAAAAGCGCCGAAATGAAGCTGGGTTTTACCCTGTTTCAGCGGGTGCGCGGCAAGCTGCTGCCGACCAGCGAGGCGATCACACTTTTCGAAAAAGCCCAGCGTTTGTAGGGACTGGACAACCTGCGCCTGCTGGCCGACAACCTGGCTCGCAATCCGCGCGCCAAGATCACTTTAGGCTGTCTGCCAAGCCTGGGGTTAAGCCTGGTGCCGGAGCTGGTGACCGACTTTTATCAGCAAAACAGCAACGTGGTGATGACGCTCACTCCCAGCACACCGAGACGCTGGTCAAAAAACTGGATTTGCGCGAGATAGATTTGGCGCTGACGCTACAGCCGGTGCAGCAGGGAGAGATCCTGACCACCCTGATTGCCGAAGTACCGCTGGTGTACATCGACCGTCATTATCGTCAGGGGGCGGTGGAGATCGATCAGATCGACCAGCAGCGCTGGATCTCGCCGGGACCGCACA
>P_203
TTTGGTGTTGCCCGCCTGCGCTTCTTTGGTGTAGTAGCCGATCAGCGGCGCTGTCATCTGATGGTATTCTACCAGACGCTTACGCACGGTCTCTTCCTGATCGTCTTTACGGGTGGTCAGCTCTTCGCCGGTCACGTCGTCTTTGCCTTCCACCTTCGGCGGATTGAATTTGATGTGGTATACGCGACCGGATGCCGCGTGGACGCGACGGCCAACGATGCGGTCGACGATCAGTTCGTCCGGCACGTCGAATTCCAGCACGTAATCAACGGTAATGCCCGCCTCTTTCATGGCGTCAGCCTGCGGAATGGTCCGCGGGAAGCCGTCCAGCAGGAAGCCGTTACGGCAATCTTCCTGGGCGATACGCTCTTTCACCAGCGCGATGACCAGCTCATCGGTCACCAGCTTGCCAGCGTCCATAATGA
>P_204
GTTATCTAGTTGTCTTTCGTTCAGTTACGTATTGCTAAGGTTAATCCGATTCTGCTTCTTTCTACCTGCAGCACCTGTGTGCGCTTCCGGTAAATACTCCAGTTTTTGCACCGAGTTGCCGAGGCCCTGCCCCCACATCTCGCCGCGGCCGAAAGCCATCAGCGACTGGGTCAGCTGGTAGCCGCTGCCGAACGGGTCTTCCCACGGGTTCCAGAAGGAGGTCACGCGGCGAATACGGTATGGTTGGCGAGGATCAGCAGGACCACCGCCGAAATACCCATGCCGATAATAGGTGCTGCAGGTAGAAAGAAGCAGAATCGGATTAAGCTTAGCAAT
>P_205
GAGGACTGCTTCAACTGGTGGCGCAGCTCGTTTATGCGCTCCTGATCGACGCCCGGCACTTCTGCCCATGACTGGAGCTTACGCTGCTGGCGTTCCAGCTCTTTAACCAGGTCAGTGCGCACCTCGCCGCGCTCCAGGACATCCAGCAGATCGCCGGCGTTACGGAAAAAATGGAGCGCATCGGCATGGCTGGCAATCTGCGGATGGAAAGCCATCTGCTGGATCAGAAATTCGATGCGCAGCCAGGTGCGCATTTTCTCATTAAGAGGATGTTCAAACAGAACGGGGGTATGCATTACGAGTTTTCCTGTGAGGCGGCCTGCGATGCCAGCGTTAAATACTTTTCGTGCAGGCGGGCAACATCCGATGCCAA
>P_206
AAGGTGGTCCGGATGGCAAACGAGCGAGGGCTGCCTCTCCGGCAGCTGTAAAAGTTGCCCTGAAGGGAAAGCGGCGTGCCGGCAGGAGTGGTGGGCGCTGCGATGAAAGGAGTCAGGCCAGGTCGCGCAACGAGGTAAAACGAGTAAGACAGCTATGAAAACGGGCCAGCCGGCCCGTTTTCTTATGACTGGATTATTTATAAACGTCAGCGTTCGCGTGTACGGTTTTTTCGTTTTTCTGCCCGGCAATCACCACAAAGTATTTCCCGCCCAGCTCATCGGCTTTTTTCGACAGATCGCGGCGGGCGTCCATCGGCGACGTCGTCCTGGAGGTCGTAATGCTACCGACCTTGGTCAGATTCATCTTCGCCACGTCTTCTTTTTGGATCTCTTTCGCGGCGAATGCGCCGAAAGAGAGGGTGCCTATCACCAGAGATGCAACCATTCCTGTAACAAGTTTCATA
>P_207
GATACGCCTCCGGCAGCGCGTCGGGCGTCAGCGTGTCGCCCTCATCGGCGAGAGCCAGCATTACCTTCAGGACGCTCTGCAGCTGGCGTACGTTTCCCGGCCACGGCAGCTGGCTGAGGTGAACCAGCAGCGCGTTTGAAAGCGTCACCCGGCGTGAAGCACCGCCCAGGTCGTGCCACAGGGTGGCGATAAAGGTTTCCAGCGCCGGCCACTCGCGCAGCGGAGGCAGCGCCAGGGCGTATTCCCGGAGGCGCCACAGCAGATCTTCACGGAATTCTCCGGCGCTA
>P_208
ATCATAGCCCCAGCCTTCCAGGGTTTTACTTTCCAGTTCCCGCCGAGACGATGATGGTTGCAGTCGACTTCCAGCGTCTGGCCGATCATCAGCTCAACCTTGAGCGCCGACTCATCCTGCTGCTGCGGCAGCTGAATAACCTGACGCTTCATGCCTTTTTCCGCTTTCGGGAACGGCGCGACTTTTTCCAGCGGCTGGTCTGCGGCCAATGCGCCAGCGGACATGCAGGCGGCGGTCAGCAGAGAAACGGCTAGCGTAGTGATTTTTTTCACGGTTGATCATCCTTTATTTTCGTTCCTGACAGAGATAGCCTATCATCACTCAGCTGAATGTTAAGATTTATTTACCAATTTTTGCAAAATGAATAGTGTTATCTACTGGTAAGACATCGGCCGCGCGAGCGCAACAGAGGCGCTGGCGGGCCGCCAGCCCCCTGCCGGGAAAGCTATTCATTACGGCTATTTTTCGCTTCCTCAATAAACTCTTCATCGATTTCATCGGTATTGCCGGCATGTTCTCGTCCCGACAGCAGGTTCCAGCAGGCGATAAACAGGGCGGCGATCAGCGGCCCGATCACGAAGCCGTTGATACCGTAGATCTCCATGCCGCCCAGAGTGGCGATAAGGATCAGATAGTCCGGCATCCTGGTATCCTTGCCCACCAGCAGTGGACGCAGAATGTTATCCACCAGGCCAATCACAATCACAAAGAAGCCGACGATAAAGGCGCCCTGCCACAGTTGGCCGGTGGCGAAGAGGTAGATGGCCGCTGGCACCCAGTAATGGCCGAGCCCACCGCCGGGATAAGCGACAGAAACGCCATCAGCGCTCCCCAGAGAATGCA
>P_209
TATGTCTGACGCCTTAAAGCTCAGTTCATCGTGTTAAGGTTAATCCGATTCTGCTTCTTTCTACCTGCAGCACCTGTGATATCCGGCGGCAGGTTATAGACCATCTGCTGCAGCACCCGCACCGTTGTCGGATGCGGATGGCCAATGGCTATCGCCGAACCGTTGCGCCGCGCCAGGGCAATGGCGCGATTGAACTGGTTGCGGATATCGGCTTCATTCTGCGTATCGTCGAGAAACACCTTGCGCTTAATCACCTTCACGCCGGTACCCTGCGCGGCGCGCATAGGTGCTGCAGGTAGAAAGAAGCAATCAATAGTAGAGCAAT
>P_210
GCTGCTGCATGTACTTCGTTCAGTTACGTATTGCTAAGGTTAATCCGATTCTGCTTCTTTCTACCTGCAGCACCTAATCGCGCGGATCGCCTCAAGGGCGCACTCGGTGCGCAGGGTAACTTCCAGCACGCGAACGCCGCCCGCCACCAGCGCTTTCGCCATCGGTACCGCGTGTTCCAGCTTTTTCACTACGATAACCGGGACAACCGGACCGGAGGTGAGGATTGCTTCTGCTGTTGTTTTCCAGTTTTTCATCAGGATTTTCTCTCGCCAGATCTAGAAATTAAATCGTCTTAAAAAGTGATGCAGGTTGCGCCCTGCTCCGCGCCAGAGAGCTTAGGTGCTGGATGAGAAAGAAGCAGAATCGGATTAACCTTAGCAAT
>P_211
GATGACCGATGACGTGTTGCCCTGGGAGCAAATGAAGCTGCGGATGCTCAACGGCAGCCACTCTTTCCTCGCCTGGCTTGGCTATCTGGCAGGGCATGCGCACATTAGCGACTGCATGCGGGATGAGGTCTTCCGCCGCGCCGCCCACCAGCTGATGCTTGACGAACAGGCTCCGACGCTGACCATTACA
>P_212
TCGTGTTATGTCACCTGGTTCGTTACGTATTGCTAAGGTTAATCCGATTCTGCTTCTTTCTACCTGCAGCACCTGGGTGATCTCCGCCAGCTCTTCCGGCGACGGATCGTGATTGACATAGGTATCGGCGATAAAGGTGTTGCCGCTCGGCAGCAGCAGCGCATTCATCGCCCCGGCGGTGCTGACGCCGTCGCGATAGCCAAACGGCGGCTGCACCACGCGGTAGTGATCGTGGTACTCGCCAATAGTCCCGCAGATCATCGCATCCGCTTCACCGCGATGCACCATGATGGCGCCGATCACCGTGGTGTTGCTAATCACCGCCCGCTGCGCCTGCTCCTGGGTAATGCCGCGGCGCTTCATCAGCTGGTAGTACTCGCTCCAGTACTCTTTAAACCGCCGGTCGGATTCATTATTGACGATCTCAAAGTCAACGCCGGCCTTAATCTGTAGGCCCAGCTTCTGGATGCGCATTTCAATCACGCTCGGGCGCCCCACCAGAATCGGTTTGGCCAGTCCCAGAGACACCAGCTCCTGGGTGGCGTGCGGCACCCGAGTCTCCTCCCTTCCGCCAGCACCACGCGCTTCGGCTCTTTGCGCGCCTGAGAGAAGATAGGCTTCATTAAACAGGTTGGTTTAGGTGCTGCAGGTAAAGAAGCAGAATCGGATTAACCTTAGCAATAC
>P_213
GTGTAACGCCTTCGTTCAGTTACGTATTGCTAAGGTTAATCCGATTCTGCTTCTTTCTACCTGCAGCACCTGGTTTTCAGCACGCTTTCCGCTTCATCGGAACGGTGCAGAGCAATCAGCGTTTCCGCCAGCAGCAGGCCAATCTGGCTTTCCTGATTCGACAGCTGCCAGGCTTCCTTCAGCAGCGGCAGGGCATCGGCGTATTTTTCTTCCTGCATCAGGGCCAGCGCCTGCTGAGCTTTCAGCTCCTCTTCACGGGGCAGGACTTTATCCAGCAGGGCGCGGATCGCTTCTTCCGGCTGCGGGCCTTCAAAACCATCCACCGGCTGGCCGTTCTGGAACAGATAAACCGTAGGGATAGGTGCTGCAGGTAGAAAGACAGAAATCGGATTAACCTT
>P_214
GACGCTACGCCGGCTGGAACGGTGCGCTGGGGCAGCAGATCCTTAACGGGCAGATGACCCTGAGCGATATTGCCCAGTATGCCGCTCAGCATCAGCTGGCGCCGCAGCATCGCAGCGGCCAGCAGGAACAACTGGAAAACCTGGTCAACCATTATCTGTTTGACAAGTAATCATGCGGCGGCGCCCGGGGTGACCGGCGCCGCAACCAGGATGCTCTGTTCGCGCCACGCTCAGCCGTGGCGCGCGTTTAAGGAGAGGGAGTATGTATATCGGCATCGATCTGGGGACGTCGGGCGTCAAAGCCATTCTGCTCAATGAGCAGGGTGAGGTAGTGGCATCGCATACCGAAAAACTCACCGTCTCGCGTCCGCATCCGCTGTGGTCGGAGCAAGATCCCGAACAGTGGTGGCTGGCGACGGACACGA
>P_215
AGACACATTAATCTGGCCCTGGACTTGCAGGGTTCTGATTCAGGGCTTCCCGCTGATTGGCGTAAAAAAGCTCATACCTTTACCTCATCAATCGCATGTAATGGCTGTTATATTGCGAACTTCTATACGTTTAGACGTCCAGATGTAAAAATGACGGAAAAGCGCGCGGGCGTCAATAGAAAAATCTGCGTAAAGAGTGAGGAATAGGTCACCTACATGAAAAAATTTCATCTTCCGATCACCTGGCCACGCACCAGGAAGCGGCTCGGTGGGCAATATAAGGTGGCTCGCGAGTCAGCCTGAGA
>P_216
ACCTGTTCTTCGTTCAGTTACGTATTGCTAAGGTTAATCCGATTCTGCTTCTTTCTACCTGCAGCACCTTCTCTCTCCGGTATTATCTGCGACAGAGTATCACCTGCATTAACAATCTGACCCTGAGATACATTCAATGTATCGATTATGCCATCTGACGGGTGATCTTATTATAATGCTACTATTTAGCCCTGATTTTATTAATTCTTTTTTAAGTTCATTGCGCTGCAATTTCATCTGATATATTCTGCTGTCATATTCTGAAGTCTGTATCTGAACTTCTTTCTCAAGATTTTTTATTTGCAATGCATTTTGTATATTCTGGTTTTTAATGGACAAGACTGAATTTTCTTGCTGATAGTAGAGCGACATTTGGTTTGTTAGCTGATCGTTGTTAATTAATCCATTTTTCCCGGTACTGTTCATAATTTCTCATGTTGTTTTCCATTTTTTGTAGTCCCTGCTCTGCAGTTCGTACAATCGAAGACGAGATATCGTATAGGTGCTGCAGGAGAAGAGCAGAATCCGGATTAACCTTAGGCGAAAT
>P_217
GTTAACCGCCGCCGACAGGCTGGCCATGGCATCGCGAAAACGCAGGCGCTGTTCATCTAATTGCATTATGACCTCCCGCTGTGAATTACTTCAGCAGCTTATCCAACATGTTGATATCAGCGTTATTGTGCAGATGCAGCACCGTCCAGCCGTTCTGGTCGTACTCGGACAGGCAGCGGTCAACCATCGCCATAATTTTGTCCATATTGCCGGAGCTCTGCGCCTGGCGCAGACACTGCAGGCGAATTTCATCCTGGCTACCGGAGTAGTTGATCTCATACAGTTCATA
>P_218
ATCGTCACGACGGCGGCTTCTACTGGCATAAGGAGTCGACCGAGCACTATAGCTACCACCTGCCGGGGTTTGCCAAAGAAGGCGAAGCGAACCAGGAGCAGGCGGTGGTCGATCTGGTGCGCACCGCCGCGGCGCAGATGGCCGGGCAGCAGACGATGGCGCCGCTACCGAAGCCGGAGGCGCCTTTGCTGCGCGAAACCACCTCGCCCTTCGCGATCAACTGGATGGGCGCTGCGGTGGGACGCAGCTACGATGTCGAACGCGCCGCCTCACCGACCGGGCCGTGA
>P_219
ATTGACCGGGCGATCCTCACCTGCCTGACTCAGGATGCCAGAGTTTCGCTCAAGGTCCTGAGCGCGCGAGTGGGGCTGACCTCGCCGAGCACCGCCGAGCGGGTGAAGCGCCTGGAGGAGCGGGGCGTTATTCAGGGCTATGGGGCGAGGGTAAATCTCGCCGCGCTGGGCTATAGCCTGCAGGCGCTGGTGCGGGTCCGTCCGCTGCCTGGGCTA
>P_220
ATGTTTTCACACAGGGACTTATAGCCATCGCCCATGTCGAACACCCAGGCAAACCCGCGAATAGAGCGCGCTTGCGAATGAGGGGCTGAATCAGACCGGTTTTACCCGCCCCGGACGTCCGCAACTGCCATGTTGAAATTGGTATTGTTCATTCCCTCGTAGAACAGGTCGATGAACGCCAGCTGATTTCGGTAGGTGGGCGCCAGGAGTCCCGCCGGCGCCAGCGGGCTGTCAGCGACGATCGGCAGGAGGTTAGCCACCTGGAACGTCTCCGCCCGCTTCACCACGCCTGCCGCCTGCAGCTCTTTAAACAA
>P_221
TATGTCATTTACTCGTTCAGTTACGTATTGCTAAGGTTAATCCGATTCTGCTTCTTTCTACCTGCAGCACCTATCCGGTGTGAAGCGCGGCGAAGAACTGGCAGAAGCCAGCGGTGATTTGTGGCGTGACGCCCGCTGGGCCGTCAGCCGGGTGCAGGATGCGCCGCACTGCACGGCGCTGATCTGATGAAAGTGCGTGCGTACCAGGGTGACACGGTGGACGCGCTTTGCTGGCGTCATTACGGACGCACGCAGGGCGTCACGGCAAGGTACTGCAGGCAAATCCGGGGCTGGCTGAGCACCACCCGTCTTTACCACACGGGCTGCAGGTGGATCTGCCGGATATTGCCACCACCTCCCACGGTGCAGACCGTCCAGTTATGGGACTGAAATATGACAGGTGCTGCAGGTAGAAAGAAGCAGAATCGGATTAACCTTAGCAA
>P_222
GGGGCTCCTGCGCCGGCTGCGCGCCGACTGGCCGGGGATTGAGCTGTCGCTGGTGCAGGGGGATGTGCAAATGCTCTACGAAGCGCTGTTGGATCTGCGTCTGGATATCGCCATCATCCGCGCGCCGCTGGCCTCGCCGCCGGACGCGCTGGTGGTCAGGCCGTTTGTACGTGAAAAGCTCTGCCTGGCGCTCTATCAACAGCATCCGCTGGCCGGCGTGGGCGCGCTTAATCTGGCCTCATTGCGCACTGACAACTGGATCTCGCTTGACGAA
>P_223
CAGTACTGCAGCCTGGCTGGCGCCGGCCCAGGTGCTGACCGTTACCGACAGCCTGCCGTCGACCCTGCCTGCGCCCGTACAGGATCCGCTGTTAATCACCGGCACCGGTTTTACCGCCAGCCGCCGGGAGGCGCTGCGGGTGTCCCTGCTGGCGGTGCCCTACACAGCAAAACGTGCTGGCGTCCGCCGCTGCTGCCGCGCCCGAAGGTGAGTGGCACCATGACGGCGCGGGTGACCAGCGCGAAAGCGAATGATATCTACGCCA
>P_224
CTGCTATTGAAGTGGTGAAGCCTGCTATTGGGCAAAGTGCTACCGCCTACATGGGCGATCCCATTATCACATCTGCTACTGGATTTAAAACGGACGTATTAGAACTTGGTGCGGCTAATGGTGCATTGTCTTCTATCGCTGCTGGTACATATTGCAGTGAGGGGAATGGAATTTATCGCAATTATCATAACCCTCAAGCTGTTGCGTTAAAAAATCTCTATGGGCAAATCGGTAACTATGTTGATTATGTTAGTTACGATGCTGCAAAAAATGAGATATCACCGCCAAATGGCACTTCTTATACTGCATCAGAAATTTCTATCAAACGTGTTCCTGATGGGCTGTGTCGAGTGAGTAACTCATTGGTTAAGACTATCGAATACAATGGAAATGCAGGCGGTGTAATGAAGTTCACCTATCGTGAATTTGCAAACGATATGGCTCGTGCAGCATTTACAACAGATTTTTCTGTAGATTCTAAAGGAAGTGATGTTATCGCTTACAAAGGTGCCAAGTTCAAAGTGAACAAGGCTGATAACTCGTCTATTTCTTATACCATTATTTCTGGCTTTGACAAGGCTGTCACGTTCTAGGTTTCACGCTTACTGAGTATGTTACGATTTTGCACATTCTGCATAAACGCGCATGTCTATGCTGCATGAGATCGCATGATCGTTTGAGGATCTTTTGTGTTAAGGCCCGCCAGTTCTAGCGGGCTTTTGCGTAGATCATGCAGA
>P_225
AAATCCCCACCAGAACATAGCGTAGCTGTAGTGAACTGGATATATTTCGCCAGAATAGCGCGTTCCTTTACCGGCGATACGGACAGCCAAAGAAGTGTGAATCGTCCGAAAAGTACGGCTTGTGTGGTAAGCGTTCGTTGAAAAGTTCGAGTGCGGCGTTATGCAATGTGCCCTGCGCTTACTATGGCAGGTGTGCTTGGCACAGGTCCGTGTGGATCTTCCTTTCAAGGTTTCGAGCACCTTAGCCCTGGTTATCATGCGATCCGCCAGAGTATGACATTTCCGGGGCTTTGTTTTTTCTGAGGCTAACGTTACACGACTTACCTTGTCGAATCTGACAGCGACA
>P_226
ATCACCGGCCAGGCTTTCTCACCGTCCGGGCTCAGCAATTTCAGGGCAACGAGACTGTTCTCGTTCTGCGCGCCGTTTTGCGGAATCGGTTCAACTCTGGAACCCGCAAAACCGGCCAGCCAGCGATAGCTCTGCGGCAGACGGTGTACGATCGAGTTGTTGTGTATTCACTGGTTTCCCCGGAAGCAAAAGGCTTCACAATAAATTTACATCAATATTAACACACTGTTGACAAATAGTCCTGCCTTGAGGCAGAAAACGTTTACAGCGGCGGCGGACCAGGGTTAAGCGCTTATAATCCAGCGCTTTATTTTTTATACCCGGCGAGCCGATTGGCGCTATATGTACCCGTTTCTGTGATCCAAAACAACTTTTTTATCGCAACAATGCGACTTTTTACACTAATTGATTTTACATAAAGGAAACAAATCGCAGAACCCTGAAGCCCATA
>P_227
TTTTTATGCATATTTACTTCGTTCAGTTACGTATTGCTAAGGTTAATCCGATTATTCTTGCTCTTTTCTACCTGCAGCACCTATGGAATGATGCTTTTTGCTTTCATTGTTTGATGATGTGTTTTTTATATTGCGATAATAAACTATTGCGGGAAGAAAAGATGATAGAGCAGAAATGCAATCATGAAAGCCAGTGCTATGAGTAGTGATGTGGTTTTTTGCCCAGTGCTGTCTTTTAATAAAAATGTAATGGGGATGGCAATTGATAATGTGGCGAATACTGTAGTAAATGTTTCTATTAGTGCTTTACCGACATTTTTAGCTATTTTAAATAAATCGTTGTTTTTGAAATCACCACTGTACCATGAAATAACCAAGAAAATGATAAATGATATTACTGCTATTATGATAAAGATTAATGATGCTGAAGGTGGTGATATTATTTTTGTTATAGATGGAATGTGTGGAAGAAATGTTAACATCAAGAATAAAGTAGAAAACCCCCAACCTAACCATGGTATAGATATTGGTTTGTTAATTATATTAGGAAACATTGAGGAGTGAAAAATGAGTATCGAACTGGGTAGGATGAGTGTTATGGCTATTGCGAGAGATAATACTACAGCGGATATTAATAAAGATACTAATCCGATATTAATGGAAAAGGAATCTATCAGTAAATCTAGTCTTGCCGATGTTATTTAAATAACTCCATACCATTAAGCCTGACAAAATTGTCAGGTAAGGAATTAGTTTAACGACTTTCTTACTGATTTTCTGGAAAATTTCTTTTAATTCTTCGGTTGTGTTATCTGTCATAATGCATCCTAGGGATCCTGTAGGTAGAAAGAAGCAGATCGGATTAACCTTAGCAAT
>P_228
ACTTCGCTAATTTCACCAGAGGGGTGAACCGTGAGGAAAATCTGCGCAATACGTTAATCATGATGAATAACCGTTTTAATAGCCTGGCCCACTGGGATAATCCCCATAACGATCGCTATGCGGTGGAACTGGATATTATTTCTGTCGAGATGAATATTGCTCAGGATAGCGCCAGCTTCCCGGTGATTGAGATCCTGCAAACGCATATTGTCGATAAAAAGAGCGGGGAGCGTCATGCCGGTATCGTCGGCAATAACTTCTCCTCCTATGTGCGGGATTACGATTTTAGCGTACTGCTTCTGGAACATAATAAGGACCAGAGTCGCTA
>P_229
GTGGATCGCCAAAAATAACGATCGACCGATCGGCGCGGTGATGGAAGCCACCGCGCCGGACGGCTACTCCGGAGCAATACAGCTGCTGGTTGCCGCCGATTTTAGCGGCACGGTCCTCGGCACCCGCGTAACTGAGCATCATGAAACGCCGGGCCTGGGTGATAAAATCGAACA
>P_230
CCGCGCATGGTGTTAACCACCAGGGTCGCCAGCGCTTCGCCTTCAACGTCTTCAGCGATGATGACCAGCGGTTTGCCAGCTTTCGCTACGGCTTCCAGAACCGGCAGCATTTCGCGGATGTTGGAGATTTTTTTGTCAGCCAGCAGGATGAACGGGCTTTCCAGCTCAACGGCACCGGTGTCCGGCTTGTTGATGAAGTACGGAGACAGGTAGCCGCGGTCGAACTGCATACCTTCAACTACGTCCAGTTCGTCTTCCAGACCGGTACCGTCTTCAACGGTGATCACGCCTTCTTTACCAACTTTATCCATCGCTTCCGCGATCAGTTTACCGACGGTTTCGTCGGAGTTAGCGGAGATA
>P_231
TCTGTCCTTCGTTCAGTTACGTATTGCTAAGGTTAATCCGATTCTGCTTCTTTCTACCTGCAGCACCTATTATCACCAGCGGCACCTTCACCAGACGCTGGGCTACAGCATCGCGCTGGCTCGCGTGCCGGCCGGGATTGGCGACGCCGCAGTCGCGAAAATCCGTAACCGTGAAATGCCGGTAAAAGTGACTAAACCTGGTTTTGTACGCAATGGCAAAGCCATTGTGATTCCTTGGAGATGAATTGATGAGCAACGTACCAGCAGAACTGAAATACAGCAAAGAACACGAGTGGCTGCGTAAAGAAGCGGACGGCACCTATACCGTAGGGATCACCGAGCACGCGCAGGAGCTAGGTGCTGCAGGTAGAAAGAAGCAGAATCGGATTAACCTAAGCG
>P_232
TTTTGTGACCTACTTCGTTCAGTTACGTATTGCTAAGGTTAATCCGATTCTGCTTTCTTCTACCTGCAGCACCTCATCAAGGAACGCCTTCAGCTCTTTCGGCGCCTGATAGCCCGGCAGCACCATGCCGTTACTGAGATCAGCCAGCATACCGTTGACGCCCATGCACGCCGAGGGTGTAATGTTTGGCGATATCTACGCTGCAGCTCGCCGGCTGCACGCCTTTACCATTCATGGCGTCATCCAGCGCTTTGTTGCGATCTTTCGCACACCAGATCGCTTTCATATCCTGCTCGCCTGGCTTTGCAGCCCCTGGCGCGGGAAGGCCAGATAACGCACGGTGATCCCCAGCGCGTTGTAGTCGCTCATCTGCTCGTGCAGTTTATGACAGTAGCCGCAGGTAATATCGGTGAAGACGGTGATGACGTGCTGCTCCTTCGGCGCTTTGTTGAGCGGGATTCATCTCATTGCTCAGCGCGTTCAGCTTACCCAGCAGCAGCTGGTTGGTGACGTTGACCGGCTGCGCGCCGCTCACGTCGTACATCGGCCCCTGGATGATATAGGTGCTGCAGGTAGAAAGAAGCAGGAATCGGATTAACCTAGCAATAC
>P_233
ATATTACTACCGAGTTTGGCTTTGCCGAACGTAACAGTTTCTTTATTGCCGGCGAGTATCGCTTTTGAGCCGACTGTTTATCACTTTTCTGCTGCTGATGGTCTGCCCGACAGGCAGCCAGGCCGAGGCGTTCAGCCGCGAGAAAATCGACGGCTGGCTGCAGCATCTCGGCGCCAGCGATAAGTTCGACGCCAGCAAAGGCATCGACTGGGGTGTGATGCCCGGTCCGTTCTATACGCCGGAACTAGGGTTGGGCATTGGCACCGCTGTCGTCGGCCTGTATCGTCCCGACCCGCAGGATACCACCAGCCAGAACTCGACCCTGACGCTCAGCGGCTACGCCAGCTCTACCGGCGCCTTTGGCCTCAGCGTGAAAAACTACACCTTTTTCGATCGTGATCTGTGGCGCGTTTTTGTCGACGGGTCGATAGCCAATACGCCCACTTATTATTGGGGGCAGGGTTTTCATGCCGGGGATCAGAGCAATCTATGAAAAGAGGA
>P_234
AGTTCAACCTTTATACCTTTGGTGCTGTCTTCAATAAGCAGACCAGCGACAACACCAGTGCTGTCTGTTACATAATCACACGTCTTACCATCAAAAGTGAGTCTGAGTTTTGCATCTCCAAGCGGGCGCCAGACGAGATCGCAAATCA
>P_235
ATATCCTGTTCTTCGTTCAGTTACGTATTGCTAAGGTTAATCCGATTCTGCTTCTTTCTACCTGCAGCACCTATAGATATCCCTAGCCTGGCTGATCTGCTTCCCGTAAATACTGATACCTGGCAGTAAGCGAGATCCGCTTCTGGCACGGCGCGAACTGTTAACTGAGCCAAAGGTCCGCCATCAGCGAGGAGCGGACATTTTTCTTCGTCCTCTACTTTCGTCCATTCTTTATGCAGTAACGCATAGATGTATGTGTCGTCATACCTTGCCTTACCCTCCTCGTTTTCAAAGGAGACAAATTCTTTAAAACATCCTTCACGTCGCATAAGTAGTCGCTCGCATAGTTTTTGAGAGGAGTAATTATAATCTTCCACCCAGGCATACAAACGTCTGGCGCCTTTTACTTTAAATAAATAATCAAACAGTGCAGCAACTGACTCGCTTGCATATCCCAGGTGCTGCAGGTAGAAAGAAGCAGAATCGGATTAACCTTAGCAATA
>P_236
ACCGGCGGCCGCACCTGGTTTGGCCAGCTGGCCGGCCGCGTCAGTGAACAGGAGAGCGAGCCGAACGCCTTTCAGAAAGGCATCAGCCGGGTCAGCATGCTGCTGATCCGCTTTATGCTGGTGATGGCCCCGGTGGTGCTGCTGATCAATGGCTACACCAAAGGCGACTGGTGGGAGGCGGCGCTATTCGCGCTGTCGGTGGCGGTCGGCTTGACGCCGGAGATGCTGCCGATGATCGTCACTTCGACGCTGGGCAGGGGCGGTGAAGCTGTCGAAGCAAAAGGTCATCGTGAAGCACCTCGACGCCATTCAGAATTTCGGCGCGATGGACATCCTCTGCACTGATAAAACCGGCACCCTGACCCAGGATAAGATTGTGCTGGAGAACCATACCGACGTCTCCGGCAAGGTCTGCGAGCGGGTACTGCATGCCGCCTA
>P_237
ATGTTGTGTACGTGTACCTCGTAGATTACGTATTGCTAAGGTTAATCCGATTCTGCTTCTTTTTCTCCTGCAGCACCTGAGGTCGACAACACCGTCCATCACCAGGCCCGGGATATGGTCGTCGCGCACGCGCAGAATATGGATTGGCATATTTCCCGCCAGCGCAATCAGACGCTGGGTGTGCAAATTGACTTTAATGCCGCAGCGGCTGAGTAATTCGCGTGAATCTTCGCTTAAACGGCCTGATTTCTGAATAGCTATGCGTAAACGGGTGTTGTCTAACATTGTTCTTTTCCTCTGAATACCTGTCTGAATCTGTTCGAATTTCGTCAAAAAAGCCCCCGGAAGTGAATCTTCCGGGGACTGTGTGCGCGTCATGCACCACTTGGAAATCCAAACGTCTCTCCAGCGCGCATGCGCCTGAAAAACTAGTATCAGGATGTCGGTCAATGATGGTGGTGTTTAAATTGAACGCGGTTCATAAAAATCGTGCTGGGGTTAAAAGAAGCAGAATCGGATTAACCTTAGCAATT
>P_238
CTACGGCTTTCGCGCTGCAGGTTTCCACCCGCTCTTTATTACGATTCCAGATCCATGCCCCGACCACCCGGCGCGTGCCTGGCAAGCCAATCTTATCCGATACGATCAAGTGAACGGCATTGCTGCGCTCGATGCGGATATTGGGGTGGGCGAGGGCTTTATCGACCAGCGTCGTCTCCACCGCTTTGCCGGTAGCGTCGGCGGCGTGGAGAATGCGCCGATGGCTATAGCCTCGCGCGTGAGATGATAGCTCTCTTCGCCATTGGCCTGGACCTGAGTGTAAACAATACGCCCTGATCGATAAGCCACTGGACGCATGATCTGGCATTA
>P_239
ATGCTCCTTCTTGAAAATCACCAGGCAAAATTAACTGAACCCCCGGCGCCGTGGTGGAAATTCTGGAAAAAATCCTGACCCCGTCATGCTTCAGTTTTCCTCTCCGGCCATTCCGGGGAGTTCCTGAACCTTCCGAAAATCGTCAAATCTCTGAACGCTCCTCACCACGAAAAATACCCACACCCCACGCAAAATTTTAATTTTGCAGATTTGTATTTAATATCAGCAGCTTACTTTACTGAAATTTCGTTTAAATTTTATTTATATACAAATCCGACTCTATGACGAGTCGTCATAGAGTCCCCGGCGAGTCGTCATAGAGTCGGTAACGACTCAGGCCTATAAAAACAATGAGTTAATAACGACCCGACTCTAATCCGACTCCCCGTTTGGTTGTTTTTTAGACGTGGCGACTCTGGGTACGACTCTAGTGAAGAGTCGCCGGGGAATCGTGTGGTGAGTCGTCCGGCGACTTGCCATAACGTGATTGCCGGCCGTGGACGAACCGATTCCTGAACGTGCTGAAAACCGGTTTTCCGGCTGCGCCGGCAACGCTGCACGGCCACGCAATAAATTGCGTCCCCGTTCACCGTTTTCGGATGGGAAGAACGCCGGAAACAGGACTTCCCCTGGCTGAATGGTGTCAATTTCCGCGCTATGCACTTGTGCGCATACTCATGCATGCCGTAAAAACAGAGCCTGCGCGTTTCTGGCGGCTTTGGGTGGTTTGTTGCCTTGTTTACCGGTTTCCCGTCAGAAACGCCCTGAGGA
>P_240
AATCACTTCCCTGGGGGCGCGTGTCACCAGTGAGCTGACGGCCTTCAGGAACGTTAACCGGGTATTCCTGGTCGGGGGAGGGGCTTCCCTCATAGAAGAAGCTATCCGTCAGGCCTGGCCTCTGGCTCATGACCGTATCGAGGTTATAGGCGATCCGCAGATGGCGCTGGCCAGGGAGATTGCCCTTTACAATAAAGAGGACTAAACGTGCCGGACA
>P_241
GTGTTATGTAGACGCACTCGTTCAGTTACGTATTGCTAAGGTTAATCCGATTCTGCTTCTTTCTACCTGCAGCACCTATCATGTTTACAGTTTTACCTACACCCGCACCGCCGAACAGACCAACTTTACCGCCCTTGGCGAACGGACACATCAGGTCGATAACTTTGATGCCGGTTTCCAGCAGTTCCTGAGAGCTGGACAGCTCTTCATAGGACGGTGCCGCGCGGTGGATAGCCCAACGCTCTTCTTCGCCGATGTCGCCTTTCATGTCAACCGGTTGACCCAGTACGTTCATGATACGACCCAGCGTTGCTTTACCTACCGGGACTTCGATCGGGTGCTCGAGGTCTTTTACATCCAGACCGCGGCGCAGAGGTGCTGCAGGTAGAAAGAAGCAGAATCGGATTAACCTTAGC
>P_242
CGGCACCGAATTTACGCTGCAGACCCCAACCGGCAACGTTGACGTACTGCTGCCGCTGCCGGGACGCCACAACATGGCTGATGCGCTGGCCGCCACTTCGCTGGCGATGGCGGTAGGCGCCGATTTGGCGGCGGTGAAAGCCGGACTGGCGCAGCTGCAGGCCGTTCCGGGACGTCTGTTCCCGATCCGGCTGACCGAGAGCCAGCTGCTGCTGGATGATTCCTATAACGCTAACGTTGGTTCGATGACCGCGGCGGTGCAGGTGCTGTCAGAGATGCCCGGCTTTCGCACA
>P_243
TTGGCGAACTGTGGCAGAACTACCTCAACACCATTGCCGCCAACCGCCAGATCACCGCCCAGCAGCTCTTCCCGGGCGCCCAGGGCATCATCGATGGCCTGCGTAAGGTGGGCGGCGATACGGCGAAATATGCGCTGGACAATAAGCTGGTGGATGAGCTGGCGACCTCCACGGAAGTGGAAAAGGCGCTGACCAAACAGTTTGGCTGGAGCAAAGCGGATAACAATTACCGGGCGATCAGCTATTACGACTACAACGTGAAA
>P_244
GCTTAAAAAGGCGGGCCAGATCCACGCTGACACCAGAATCATTGGCGTCGGCCGTGCCGACTGGGATAAAGCGGCTTATACCAAAGTCGTGCGCGAAGCGCTGGAAACCTTCATGAAGGAAAAAATTGATGAAGGTTTGTGGGATACCCTGAGCGGACGCCTGGAGTTCTGTAATCTTGACGTCAATGACACCAGCGGCTTCGCCCGTCTGGGTGAGATGCTGGATCAAAAGAACCGTGTCACCA
>P_245
TCTTTATGCGGGCCTTCAGTTCACGTATTGCTAAGGTTGATCCGATTCTGCTTCTTTCTACCTGCAGCACCTATGCCGACAATGCCTTATTTAAGCAGTACCGGCTATACCACCGCTGAAACGCTGGCCGCATACAGTGACCTGACCTGGCATTTAACCGATCGTTTTGATATCGGCGGCGGCGTGCGCTTCTCGCATGATAAATCCAGTACACAATATCACGGCAGCATGCTCGGCAACCCGTTTGGCGACCAGGGTAAGAGCAATGACGATCAGGTGCTCGGGCAGCTATCCGCAGGCTATATGCTGACCGATGACTGGAGAGTGTATAGGTGCTGCAGGTAGAAAGAAGCAGAATCGGATTAACCTTAGCAATACG
>P_246
TGATGGCGTAAATTTTATCGATGGCGATATGTTCGCGCATGGCCTTGGCCAGCCAATCAAACTGCCGGGTTTTATGGCGCATGCTCCAGGGCGCTGTCCAGCGGCGCCAGCCCTTTGCTCTGGCGCAGGCCGTTGAGCAGCGCCCGGGTAAAGGCATCGCTGTAGAACAGGCCATGGAGATAGGTGCCGAACGCCAGGCCGTCGTCGCTTATCGCCCCGTCGTCCACTGCCTGCCCCGCTTTATGCAACTGCAGCAGCGGCGGGCAGCCTGCCTCGCGGCGCGTCTCGCCCATATGAATTTCATAGCCACTGACGCGCAGCCCCGCCGCGTCGGCTAACCAATCCGGGAGCGCAGACCCCAGGGTCGCCTGCACCTGGGTGGTGGTTTTGTGCTGGGCGAAGTCGGTGCACGGTCTTCAGCACCCCCAGCCAGGGCTGGGCGCCAAGGCCAGACTCCACCTCATCGATAATGGTTTCGCCCAGCATCTGATAGCCGCCACAATCCCCAGCAGCGGCTATCGAGATGCTGGGCGAGACCGTGAGGTCTGGCCTTAGCGCCCAGCCCGCGCTAAGACCGTGACCCACGCCCCACGCCCAGGTGCAGGCGACCCTGGGTCTGCGCTCCCGGGATTGGTTAGCGCGGCGGGGCTGCGCGTCAGTGGCTATGAAAATTCCGGTGGGAGGGACCCACGGCGAGGGCAGGCTGCCCGCCGCTGTTGCGGTTGTAAAGCGGGGCAGGCAGTGGACAACGGAGATAAGCGACAACGGCCTGGGCCTCGGCAGCTATTCTCCATGGCCTGTTCGAGCAGCGATCCCCGGGGCGCCGAACGGCCTGCGCCAGAGCAAAGGGCTGGCGCCGACGCCTGACTAGAACCCGGCAGTTTAATCGGCTGGCCAAGGCCATGCGCGAAGCTATTTATCGCCATCGATAAAAAT
>P_247
CGCTGACCTTCGTTCAGTTCACGTATTGCTAAGGTTAATCCGATTCTGCTTCTTTCTACCTGCAGCACCTATCCTGAAGATCATCTCGATAATCTTTACAGCCACCAGGATTGCATCGTGACAGGGTGGGCGCAAACCAGCGTACTGTCGCATCAGTGTGACACCCTGCCTGGCGACAGCGGCTCGCCGCTGCTGCTGAAAACGGAGGACGGCTGGCAGGTGATCGCCGTGCAGAGTTCGGCCCCCGGCCCGCCGGATCGCTGGCGGGCGAGCAGTACCGCGCCATTGCGGTGACTGGCTTTCGCGATAAGCTGGAGGCGCTTGCCGGTGAGTAATGGACCGAGGCCGATGAAGAATATCATTATTGACATCGTCCTGGCGGAAATGATTTTCCGCCAGCCGAAAGCAGTGAACCTGCGCAGCCCTCAGCGTCACCTGACACAATTACAGCGGGGCCAGGCGTGAAAGGTGCTGCAGGTAGAAAGAAGCAGATCGGATTAACCTTAGCAATACATAG
>P_248
GGTCAAAAGTGTGGGGCATTACAGAATGATTCCTGACAAATCGGTTGAAATACTGCTGGGTGAGCTATCGAGGGATATTGCACAGCGCACACCCGGCACCGGCGATTTCCCTACCGCCGTAGAAGGGCTCGAATTGTTTCGCCGAAACGAACCCGCTCCCCCCGGTAAGCTGCCTGGTCCCTCCCAGTATCGTTCTGGTGGCCGATGGCGCGAAGATCATGTGGGTTGGGGGTGAACCTTATGAATATAATGCGGAAAAATTCCTGATTACCTCTCTTGACCTGCCGGCCAGTTCGGAAATATTGCAGGCTTCGACATCCCAGCCCTGCGTCGGCGTAGCCTATAAGCTTGACCAGCGCGTGCTAATGGAATTAATTGCCCAGGGAAGCCTGCCGCCGGTCAAAAAACGAGACGCGGGAACGAGTGTCGGGATAGGTACTATTACCGATGCTTTGCTGGAGCCTTTCTGCCGTCTGCTTTCTTTGCTTGACGAACCTGAAGCCATTCCTGTTCTCGGGCCGCTGATCCAAAGAGAGATACACTACCGGCTTTTGATGAGCGATCAGTCCGATCATCTCAGACAGATTGCAGCAGTCGACGGCCATGGCTACCGTATCGGTAAAGCTATCGACTGGTTAAAGACCAATATTGCATCACCTTTACGCGTCGAGGAACTGGCAAGTCGGGTGCAAATGAGCACGCCCTCTTTCCACCACCATTTCAGGCAGCTTGCGGGGATGAGCCCGCTACGGTATCAGAAATGGCTGCGCCTCAATGAAGCCAGGCGACTGATGCTGAATGAACATTACGATGTCACCACAGCAGCCTATGCGGTCGGTTACGAAAGCCTGTCCCATTTCAGCCGGGAATATACGCGGATGTTCGGGGAATCGCCCAAGAGGGATATTA
>P_249
TCACCGTGCCGGCCACCACCAAAATTCTGATTGGTGAAGTGACCAACGTTGACGAGAGCGAGCCGTTTGCTCACGAAAAACTGTCTCCGACGCTGGCTATGTACCGTGCAAAAGATTTCGAAGACGCGGTAGCCAAAGCAGAAAAACTGGTCGCCATGGGCGGTATCGGCCACACCTCTTGCCTGTACACCGACCAGGACAACCAGCCGGCTCGCGTGGCTTA
>P_250
TTTCAAGTCAGGAAGATGACATGTCCGTCGCCCACGTTGCCCTACCCGTTCCGCTACCGCGCACTTTTGACTACCTGCTGCCTGAAGGCATGGCGGTCAAAGCGGGCTGTCGGGTGCGGGTGCCGTTCGGCAAACAGGAGCGGATCGGCATTGTCGCGGCGGTGAGCGAGCGCAGCGAACTGCCGCTGGATGAGCTAAAACCGGTCGCCGAAGCGCTGGACGACGAGCCGGTCTTCTCCACGACTGTCTGGCGACA
>P_251
GTTGTGCCTGCACTTCGTTCAGTTACGTATTGCTAAGGTTAATCCGATTCTGCTTCTTTCTACCTGCAGCACCTCTTACCGCCTGTACCTTGGACGTCGGCCGCAGCTCGCCTTCCACATCTGCTGCCGATGACCATTCATCATCCTGGGCTGTTACCCTCCAGCGTCAAAGCTCAATTGCCGGCAGCGGACTGCGCGAAATCGCCGAAAGCGACCTGCGCTCCGGCGACCTGCTGTTCTCCTAGCCTGGGCGTCACATCGCTTGGGATCCGCGCCTTCAGCGCTTACTTCCGTAAGCCACGTCGCGCTGTATGTTGGCGAAGGTCAGGTTGCGGAAGCCACCGGCGCCGGCGTACAAGTGACACCCTTCAGCAGGCGCTGGCGCACAGCGATAAACTCTTTGCTCTCAGGGTGCCTGACCTGACGCCGGACCAGGCAACGACGATGAAAAGTTTTGCCTGGCAGGTCAAAGACAGCGGGTATAACTATCGCGGCATTATTCAGTTTATAGGTGCTGCAGGTAAGAAAGCAGAATCGGATTAACCTTAGCGATAC
>P_252
ATCAACCACCACCGGGGCGGGTAAAGTTTTCGCGCAGCTCGCGATCAACATCGTCATCAGGCATACGCTTAACGCTCTCTTCAACATCGCTGGCCCCTTTCGTTGCATCAGCCCGGCGTTCTGCCGCGGCGACTGTAGCAGCGGCGTTCTCTTCGCTGCGCTGCTGCTCGGCCTTTGATTCAGCTTTACAGGTCCCGCGAGCGTGGCCAATACCGAACGCGCCAGCGATAACCGCCAGCAAAGCAGTTGCCAAACCAATAATCATTTCAATGCCCATAGTGACCTCATACCAGTACAGATTTAGCCAGGTTAAACAGCGCTCGGCGTTTATCCAGACCGTTTCGACCACCGTTAATAAGCAGCGTTACACGCTCCACGTCGCCCGGAATGAAGCAGGCAACCGTGGGAAACATAAAACCATGCGGCTGAACGCGCTGCGTAATCATCTCGCTCCAGCAGCTCAGGCTGGGTGACAAGTTCAAGCTTCAGCGCCAGTCCGCAGCTGCGATAGTTGCTCAGGCCCGTGACTTGTTTCAGACCGCGACCGCGATATTTCCAGCCATCACCGGCAACCTGATTACCGAGATTCTTTTTTCCCCACTCGCCCCCATACACCAGATTCGCGATTGCTCGCTGATTAGCTGGCTGCGTTGCCGTTCTGCCGAGTGCGGCGGCCTGCTGGGCGGTGATACGGTGTTTACCGAACGTAGGCACAAGGCTATCTGCTGCATAGTTCAGATTTTCCACCAGCCGGGTAAAGCCTCCGGACTCATGTCCCATCTGGGCAATGAACATTGCCTGATCGAGTGGAGCAGTGATGCCAAACTCTTTCATCGCGGCTGCAATATGCGGAAACCAGCGCACAGCTAACCCGGCGCTGA
>P_253
GCTGGGACACGGCGACCGGCAGCGGGGCGGAACGGTTTATGCCCGCTGCGGCTGGGAAAAAGTGGGGGAAATTCCGCGCTATGCGCTGATGCCCGAAGACAGACTGCCACCTCACTATTCTATAAGTTTCTGCCCTGACGGCCGCTATTGCAGATTGCTTTTAATCAAAACAGGGTTTCACTGGTAGCAAAACCTGATGTTCTTGGACCAATTACTCAGGTTGTATGACTACTATTAGAGGGAACCCATTGTGAAAACTTTAAACCGTCGTGATTTCCCCGGCGCGCAGTACCCTGATATCATCCAGTTTGGGGAAGGTAACTTCCTGCGCGCATTCGTTGACTGGCAGATCGACCTGCTCAACGAGCATACCGACCTGAATGCGGGCATCGGTCGTGCGGCCTATCGCCACAGATTTTCCGCCTTCGCTGAACACCCAGGATA
>P_254
GTTAATGCTCTCTCTTTGGCCATCGCTTTCTCATTCAGGAAATTTGAACATACCGGGCAGAATATCTGGCTAACAATACGAGTCCATACCTTTACCATTGATTTAGTGTAAAGAGAGGTCAAGAACATGATTACTACCCGAACAGCCAAACAATGCGGACAAGCAGACTTCGGCTGGCTGCAGGCCCGCTACACCTTCTCCTTTGGCCACTACTTCGACCCGAAATTCTGGGCTTCGCATCTCTGCGCGTCCTCAACCAGGAAGTGCTGGCACCGGCGCTTCCTTCCAGGCCAGAACGTACCCAAAAGTCGATATCCTGAACCTGATTCTGGAAGGCGAAGCGGAGTATCGCGACAGCGACGGCAACCGCGTAGCCAAAGCCGGTGAAGCGCTGCTGATCGCCACCCAGCCTGGCGTGAGCTATAGCAGCATAATCTGAGTAAAGAGCAGTCGTTAACGCGAATGCAACTTTGGCTTGATGCCTCCGGCCGCGGGAAAACCCGCTGCAGCAGAAAATCAATGTCGCAGACGCAACGCTGCAGCTGCTGGCCTCTCCGGAGGGCGGGGATAACAGCCTCCAGCTTCGCCAACAGGCCTGGGTCTACCATATCGCGCTGGAGAAAGGTCAGCAGATCAACGTGCAATTACATGA
>P_255
GGTCGAAATAGATCCCCTCCCAGGTGTTGAGATGCACCGGGCGCGGTTTGTTGCCCGGGAAACGAATAATCCGTTCGCGCAGATAACAGATGGAACTGCTGGCTCATGCCGTTCAGCCCATTCGCCGAGTAGCTGGCATAGGTACGGCGTCCACAAGGTTTCCCCTTCCGCCAGCGCCATTTCGCCCGGCAGATAGAGCGCCTCGGCCTGCAGATAGCGACGGCCATCGGTTTTCACCTCCGCCCGCAGGCGATGGTTACCGCTCCAGGCCAGATGCACGCCCAGACTTCACCCTGCATCTCGCTAAAGGCGCGGCTGCCGGTGATCAGGGCCGGGAAATGTTCGTGAGAGGTGCGCCCGCGGCGGTTCTCCAGCACAAAGCTGTCGTGCTCCAGCGTCAGGCGATGAGGCTGAAACTCGCGGATCCAGCGGCCATGGAAAGCCATTACCTCGCGAGCGCGTTCGGCGACCGGCAGCGTGACCGCCAGGCGATCCACCTGCCATGGGCTGGCGCGCAGATTGGTCACGCCATGGCGCACGCTCAGCACGCCGCTGGCATCCAACGCGATCTCGCTCTGCAGGCGCAGGCCGGCCTGCGGATCTTCGCTGACAGGGTCAGCGTCTGGCCCTCGTGCCGCACTTCGCTGGTGGTGAACAGCGGAGAGGCATCCAGCCCCTGACGATGGCCTTCAATGCCCGGCGCGCCAAACAGACCATGGCCCAGCTCCGCCATTAAGGTAGA
>P_256
TTTACTGCCTGTACTTCGTTCAGTTACGTATTGCTAAGGTTAATCCGATTATTTTTCTCTTCTTCTACCTGCAGCACCTCGTCACTTTGGATGATCAATCGGCTGGTTGTGCGGGAATAGGCACAGAAATAAAACACTTCCATGCCGGCGGCAATCCCCGACTGAGCGCCGGCGCTGGAGTCATCCACCAGAATACAGTTTTCGGCTTTTACCTGCATGGCCTCTGCCGCATGAAACATCAGCGCCGGGTCGGGCTTCCAGCGCTGAATATCGTAGCCGCTGTACAAGCGGTCAGTGAAATGGCGCAGCAGGCCGGTGCGTCCGAGCGAGTGCTGCATCTTACTGACCGGGCCATAGGTGCTGCAGGTACGAAAGAAGCAGAATCGGATTAACCTTAGCAAT
>P_257
CTTACCAACAGAGTGTTGTGACCATTCAGCTCACATTTTTAGGGTATGAAAATGTAAATATTCTGTCTAATATATTAATAATCTCAAATAAGACGTTTTAAATATGAATATCGAGTTGCGTCATTTGCGCTACTTTGTCGCCGTCGCTGAGGAGCTACATTTTGGCCGCGCCGCGGCGCGACTGAACATCTCTCAACCACCGCTAAGCCAGCAGATTCAAATCCTTGAGCAGCAGACCGGCGCTCGCCTGTTTGCCCGTACCAACCGCAGCGTCGAGCCTGACGGCGGCCGGAAAGCAGTTTCTCGCCGATAGCCGACAAATCCTCGCCCAGGTGGATGAGGCGGCTGCACACAGCCCGTCTACACCGTGGCGGAAACGGGTGAGCTGCGCATCGGCTTTACCTCCTCGGCCCCTTTTATTAAGGCCGTCTCCGATACGCTATCGATGTTTCGCCAACGCCTTCCGGATGTGCATATTCTCACCCGCGAGACTAACACCCGCGAACAGATAGTGCCCCTGAGCGAAGGGGCTCTGGATTTGGGGCTGCTGCGCAATACTCAACTGCCGGACACCCTGGCGTGGGAGCGGGTTCTGCGCGAGCCGCTGTTGGCGATGGTCCCGGCGAATCACCCGCTTGGCCCGCCAGCCCTCGGTCAGCCTGGCGGCGCTGGCGCGCGAGCCCTTCGTCTTTTTCGACCCGCACGTCGGCACTGGCCTGTATGACGACATCCTCGGCTTGCTGCGCCGCTACGGCCACACGCCGAAGATTGCCCAGGAGGTGGGGGAGGCAATGACGATTATTCGTCTGGTGGCCGCCGGCCTGGGGGTATCGATCCTTCCGGCCTCCTTTCAGCGCGTCCAGCTCAGTGAAATGCGCTGGCTGCCGATCGACGAACAGGATGCGGTATCGGAGATGTGGCTGGTGTGGTCTAAACACCATGAGCAAGGGGCACA
>P_258
ATCCTGTACTTCGTTCAGTTACGTATTGCTAAGGTTAATCCGATTCTGCTTCTTTCTACCTGCAGCACCTAGATCCTGACAAGTCGTAACCCCCTGAGCCCGAATTGCCCGCCATGCTGGCAATATCGGGCGTATCTCACATTTTTTATTTATGAGTCGTACTAATGAATATCTAACACACGGATTTTTCAGGCACGGCGCCGCCGCCCGGCAATCTTTACATTCAACCGCGGCGTGGAGCTGCTACGCTTCTCGACGGTTGATTTTTACTCACCAGGGGGGCGGATGCTGTGTGTGGAAAGCCTGTGTTGAAGCAGTGGTTGTGAAAAGGTACATGATATGAGTAGTGCAACGATGGCAATTTTGACCATCGGCGTTGTGCCGCTGAGGTGCTGCAGGTAGAAAGAAGCAGAATCGGATTTTAGCAAT
>P_259
CGTTTCTTCAGTCGCTAAAATCCGATAGTGCAATGCGTCACCGTCATTCGCGAGTCGCCATAATTGAAGTGCGCCTTTCGGGCTACCAGTCACCTCAGGCGATGGCAAACTCTCGCCGTGAGCAGGATGAACTGACGCATGCACAAAACCGAACTCAGTCAGAATCACCCGGTTCGGAAACCGAACTCAGTACCCAAATGGGAGAAAATAAGCCGGATTCGATCCCGAACT
>P_260
GTTACCGCGAATGTGACACATGCCGTTGATCAGCGAGGAGCCGCCGAGCCCTTTGCCGCGTCCGCACTCCATGCGGCGATTGTTCATGTACGGCTCCGGTTCGGTTTCGTAGGCCCAGTTGTAGCGCTTGCCCTGCAGCGGATAAGCCAGCGCGGCGGGCATCTGGGTGCGGAAATCGAACCGGTAGTCAGGGCCGCCGGCTTCCAGCAGCAGGACGGTGGTGTTTGGATCTTCAGTCAGTCGTGTTGCCAGAACGTTGCCGGCGGAGCCGGCACCAATAATGATGTAGTCAAATTGCAAAAAAACCTGCCCGGTTAAAATATGGACTGGAAAATTACCCATCTCAACCTGGATGGACTTCACCTGGGTGTAACTCTGCAGCGTCATCACGCCGTTCTCGCGGCCAATGCCGGAGTGTTTGTAGCCGCCAACCGGCATTTCCGCCGGGATCCCCCCAGCTGTTGATCCAGCAGATGCCGGCTTGCCAGCTGGTGGATAATTCGGTGAGCGCGGTTGAGGTTGGGCGTCACCACGCCGGCGGCGAGGCCGTATTA
>P_261
ATCGCGGTTTTCGCTGCCGCGCAGCTTCACCACCTCGAAGCCGTCGCCAATTTCCACCCCTTTCACGGCGTTGATGCTCATCAGCGCGTGGGCGATATCGGCATCCAGGCGGTCGAAGACCGGCTCACCGAGGCCTGGCGGTACGCCGTCAGCCACTACCGTCACTTTCGCGCCAATGGAGTCGCCCTCTTTTTTCAGGCCGCGCATCAGTTCATCCAGGGCGTCGATTTTATCCGGGTCCGGACAGAGGGGTTCTGCTCAACCTGATCCCAATCTTTGATGGCCAGCGGAATATCGCCCATCTGCGTCAGGCAGCCGCGAATGACGATGCCGAACTTCGCGGCAAGGTATTTTTCGGCAATA
>P_262
CTCTCTGACCACTTCGTTCAGTTACGTATTGCTAAGGTTAATCCGATTCTGCTTCTTTCTACCTGCAGCACCTGAAGCTACGTTTATTTTCCACGCATCTCCTGCTACTGATTTTTATCGCCGCGATTATGTTTCCGCTGCTGATGGTTATCGCTATCTCGCTGCGCGAAGGCAACTTCGCCACCGGCAGCCTGATCCCGGATACCATCTCCTGGGAACACTGGCGTCTGGCGTTAGGCTTCAGCGTCGAACACGCCGATGGCCGCGTCACGCCGCCGCCGTTCCCGGTCCTGCTGTGGCTGTGGAACTCGATTAAGGTCGCCGGGATCACCGCGATCGGTAAGGTGCTGCAGCGAAAGAGAGCAGAATCGGATTAACCTTAGCAATA
>P_263
GGCAATTCCCTGTTCTTGGTTCGGTTATCAACCCGTTCAGTTACGTATTGCTAAGGTTAATCCGATTCTGCTTCTTTCTACCTGCAGCACCTCAATATCGATACTCATTGCCGGTCAAAGCCGGCGATCAGCGCCAGCTTGGCGAGTTGACCGGCGCAGCCTGCGCCACTTTGGTGGCGGAGATGGCCGAACGCCACAACGGCCCGGTGGTGCTGGTGGCGCCTGACATGCAAAACGCGCTGCGTCTGAACGACGAGATCAGGCAGTTTACGACAGCATGGTGATGGGGCTGGCGGACTGGGAAACGCTCCCTTACGACAGCTTCTCGCCGCATCAGGACATCATCTCCACTCCCGTCTTGCCACAGGTGCTGCAGGTAGAAAGAAGCAGAATCGGATTAACTTTAGCAATA
>P_264
GTGGTGGGCAGCCGCATTCGCGACTGGTCAATCGGCTTTGTCGACACCGTCGCCGATAACGCCTCCTGCGGCCTGTACGTCATTGGCGGCCCGGCGCAGCGTCCGGCGGGACTCGATCTGAAGCAGTGCGCCATGCACATGACCCGCAACCAGGAGCTGGTCTCCAGCGGCCGCGGCAGCGAGTGTCTGGGGCATCCGCTGAACA
>P_265
TTCTGGTTCACTTCGTTCAGTTGCGTCTTGCTAAGGTTAATCCGATTCTGCTTCTTTCTCCTGCAGCGCCTTTGATGATCTCCCCCGGGGCGACCAACCCGGAGCTGACCCAGCGCGGATACCAGTACATCATGCGTACCGCCGGCCTCGACTCCTCGCAGGGGCCGACCGCGGCGAAATATATCGTCGAGAAAGTGAAACCGCAGCGTATCGCCATCATTCATGACAAGCAGCAGTACGGCGAAGGGCTGGCGCGTTCGGTGCAGGACAACCTGAAGAAAGCCGGGGCCAACATCGTCTTCTTCGATGGCATCACCGCGGGGGAAAAAGATTTCTCCGCCCTGCTGGCGCGCCTGAAGAAAGAGAACATCGACTTCGTCTACTACGGCGGCTACTACCCGGAAATGGGCCAGATGCTGCGCCAGGCGCGCTCCGTCGGGTTGAAAACCGTGTTTATGGGGCCGGAAGGGGTCGGCAACGCCTCGCTGTCCAATATCGCGGGCGCCGCGGCGGAAGGCATGCTGGTGACAATGCCAAAACGCTACGATCAGGACCCTGCCAACCTGCCATGGTCAACGCGCTGAAAGCGGAGAAGAAAGATCCGAGCGGACCGTACGTCTGGATCACCTATGCCGCCGTGCAGTCGCTGGCGCAGGCGATGGACAGAACCGGCAGCCAGCAGCCGCTGGATTTAATCAAAGATTTGAAAGCGCACGGGGCGAAAACCGTGATTGGGCCGCTGACCTGGGATGAAAAAGGCGATCTGAAGGGATTTGAGTTTGGTGTCTTCCAGTGGCACGCCGATGGCTCTTCGAGCGCGGCGAAATAAGCGCTGAAGACGAGTTATCCCTCCGCCTGCGAACCGCGGGCGGTTTGAAAAAGGTTACCTTATGTCCGAGCAGTTTCTCTATTTTCTGCAGCAGATGTTTAACAGGTGCTGCAGGTAAAGAAGCAGAATCGGATTAACCTTAGCA
>P_266
GAACTGCCGCGGCCAGAAGCGTTTCACACGTTCTCCGGCAGATGAGCACACCATCAGCGTCAGCAGCGCAATCGCCAGCCCGGCCACTGATTCACTCACGTCATGCATATTCATCAGCAACACCATGAGGGCCCACAACACCCCGTATCCCAGCCGTTCCGGTGCATGCTGTGCGCGACAAAGCAGCCAGCTGGCGGTGAGCATGCCCACTCCACCCATGCCGTAGCTGCCGGTTGACAGGGGTATCCAGGTGACCAGCAGTCCAGCCGCCGGGAGGGTGTAATACCAGGACGGCTGGCTGACCCACCGCAGGACCTGGCCCGTAACGGCAAAGGCAAACAGAATATTCCCGGTATACCACAGGTACCCGATGAGCATAAACGACACCTGGGCGACCAGCGCCCAGCCCCACAGGTTGTTCAGTTGAGA
>P_267
AATTCCCGGCCAGGTGCCGGATCTGGCCGCCCTTCTGCCGGCGGGCTGCGCCTTTGCCGGGCGCTGCGAGCGGGCGACGGCGCGCTGCCGGGAGGCGATTCCGCCGCTGCTCGGCGACCGCGAACGTGCTGCCTGCTTTTATAGCGAATTTGCGGAGGTGACAGCATGAGCGAACGCTATGTCATTGAAGTGGATGGATTGAAAAAATATTTTCCGCA
>P_268
ATCTCTTTTTAGTCTACTTCGTTCAGTTACGTATTGCTAAGGTTAATCCGATTCTGCTTCTTTCTACCTGCAGCACCTTCGCCCCATTTGAATGCCCGTCTGACTGGCATTCAGTACCTTTAACGATGACTGACTGAGAGAGAAGCCTATGTTTGGTGGAAAAGGCGGCCTGGGTAACCTGATGAAGCAGGCCCAGCAGATGCAAGAGAAAATGCAGAAGATGCAGGAAGAGATCGCTCAGCTGGAAGTAACCGGCGAATCCGGCGCGGGTCTGGTGAAAGTGACCATTAACGGCGCGCACAACTGCCGCCGTGTGGAGATCGACCCAAGCCTGCTGGAAGACGACAAAGAGATGCTCGAAATCTGGTGGCTGCCGCGTTCAACGACGCCGCGCGCCGTATCGAAGAGACCCAGAAAAGAGAAGATGGCTTCCGTTTCTGCCGGTATGCAACTGCCGCCAGGCTTCAAGATGCCGTTCTGATGCAAACCAGCCCGCTGTTAACTCAGCTTATGGAAGCGCTGCGCTGTCTGCCGGGCGTTGGCCCGAAGTCGGCGCAGCGCATGGCGTTTACTCTAGGTGCTGCAGGTAAAGAAGCAGAATCGGATTAACCTTAGCAAT
>P_269
GGCGAACTGGCGCTGAAGGCGTTGGGTCATTACCGCCCTTCACGTGCGCTGATAGCGGTGGACCACATTGCTGAAGACGGCACGCTAAGCGTGCGTAACGAGGTTACGGCACATTTGTTAAGCGAAGCGGTGGCCCAGAGTAAACGAGTCATTGCGATTGTCGCTTTTGGCCGGTCTATGGCGAGAAACGTTATGCTGTGGGTGAATTACAGCAGATCAGGTTCAGTTTGCGGCCAGAAATAGCGGTAGCGGTACGCGGACTCTGGCCTA
>P_270
GTTTTGGTCGCTTTTGTTGCGGTCCGTTACGTATTGCTAAGGTTAATCCGATTCTGCTTCTTTCTACCTGCAGCACCTGGTTGACTTCGTCGCTCCAGTGGTCGAACATCACGTTAAGATCCAGATAGCCCCCTGCGCGCTTTGAAGGCCTTGCTGATCTGGAATTCGCCGCCGTTGCTTTCGTTGCCCAGACGGCCGATCGCCGAGGCGCCGTTATAGGAGCCGTCGACGCCGAATATTCTGGTCGCCGGTCTGGAAGTGGGCGCCATAGCGGGCGTAGCCGCTGAACTGAGGCCGAACGGAATGGCCATATCCGGCGAGGCGGCGGTGGTTTGCCCGGGTTAGTAATCACGTCGACCTTTTTGTTGGCCGCGGCGTCGATTTTTCCTGGCGGTCGGCCAGCGCTTTATCAACGGCTTTGGCGACGATGGCGTGGATCTCTTCCAGGTGCTGCAGGTAGAAAGAAGCAGAATCGGATTAACCTTAGCAATACG
>P_271
TTGTGTGCGCGCCCCTTTAAAGCATCGTATTGCTAAGGTTAATCCGATTCTGCTTCTTTCTACCTGCAGCACCTCAGGTCTGGCGAAACACTTTCCGGAAGAAAAATAGCTGGTTTGCGAAAAACCTAAATTCCGCGCGATGCTGGCGATGCTCCAGTCGCTGTGGCATAGCAGCTCTTTTGCGCTCGCCATCCGCTGCTGATTGACCCAGGCGTTAAAACCAATACCCTGATACTTTTTAAACAGTTTGCTGAAGTAGTACGGGCTGAGATAGACATGCGCCGCCACATCCTCCAGACGCAGCTCATCGGAGAGATGCGCGTCGATATAGCGCAGCGCCTTCTTCATTTTGCCATCGTGCGGCGAGGGCGCCCGGCTGGCCTGCGCCGGATCGTTCTGCGACGGGTTATCTTTGATAACCACAAAGTTGAGCTGTTTTTCAGGCAATCTTCGACGATCAGCTTCAGCAGATCCGCCGAAGCGATAACCCGCGAATAGTCCATCTCCGGCACATCGCGAAACGCCTGGACCAGCGCCGGATCGTCCTGCCAGCGGTCATCGACGTTCAAGATATCAACCAGTTCAACATCATTAGGTGCTGCAGGTAGAAAGAAGCAGATCGGATTAACCTTCACG
>P_272
ATCTTTTTACGCTTTACTTCGTTCAGTTACTGTATTGCTAAGGTTAATCCGATTCTGCTTCTTCTACCTGCAGCACCTAGAACATCGCGCAGAGCATCGCATACAACCACCCGGACTGTGTCCTGATGGTACTGCTGATCGACGAACGTCCGGAAGAAGTGACAGAGATGCAGCGTCTGGTGAAAGGTGAAGTGGTTGCTTCCACCTTTGACGAGCCGGCATCCCGTCACGTGCAGGTTGCCGAGATGGTTATTGAGAAAGCGAAACGTCTGGTTGAACACAAGAAAGACGTTATCATCCTGCTCGACTCTATTACCCGTCTGGCGCGTGCCTACAACACCGTGGTTCCGGCTTCCGGTAAAGTGTTGACCGGTGGTGTGGACGCCAACGCCCTGCACCGTCCGAAGCGTTTCTTCGGTGCGGCACGTAACAGGTGCTGCAGGTAAAGAAGCAGAATCGGATTAACCTTAGCAATACG
>P_273
TATGTGTAAGTGTGCCTTTGGTTCAGTTGCGTATTGCTAAGGTTAATCCGATTCTGCTTCTTCTACCTGCAGCACCTCTGCGGTGCATGACGTTGCGCGTTTTGGGGCAGAAGTTCTGCGCGCCTCTCCGCGTCAGGCGGACCTGATGGTGGTCGCGGGAACCTGCTTTACCAAAATGGCGCCGGTTATTCAGCGTCTCTACGATCAGATGCTGGAGCCGAAGTGGTGATCTCCATGGGCGCCTGCGCCAACTCAGGCGGGATGTACGACATCTATTCCGTCGTCCAGGGCGTGGATAAATTCATTCCGGTCGATGTGTACATCCCGGGCTGCCCGCCGCGTCCGGAGGCCTATATGCAGGCGCTGATGCTGCTGCAGGAGTCCATTGGTAAAGAACGTCGTCCGCTCTCATGGGTGGTTGGCGATCAGGGCGTTTATCGCGCCAATATGCAGTCGGAACGCGAGCGTAAACGCGGCGAACGTATTGCAGAGGTGCTGCAGGTAGAAAGGAGCCGGAGAATCGGATTAAGTTCAGCAAT
>P_274
GTGTTATCGCCTGTTCTTCGTTCAGTTACGTATTGCTAAGGTTAATCCGATTCTGCTTCTTTCTACCTGCAGCACCTTCCTGGAAGTAAGTCGCAAACAGCGGGGCGAAAATAAACAGGCCCCACATGCCGTACACGATGCTCGGGATTGCCGCCAGCAGCTCAATCGCAATGCCCAGCGGACGCTTGAGCCAGGCGGGGGACAATTCTGTCAGAAACAGCGCGATGCCGAAGCTCACCGGAACGGCGATCAGCAGCGCAATAAAAGAGGTGACCAGGGTTCCGTAAATCGGGACCAGCGCGCCGAAGATCTTCGTTAGGCACATCCCATCTTTTGGTCCACAAAAAGGCAAAGCCAAACTTTTGAATGCTCGGCCAGGAAGAGATGATCAGGGAAACGATGATAGGTGCTGCAGGTAGAAAGAAGCAGAATCGGATTAACCTTAGCAA
>P_275
TAGTGTTATGCCCTGTTCTTTCGTTCAGTTACGTACTGCTAAGGTTAATCCGATTCTGCTTCTTTCTACCTGCAGCACCTGTGCTTGCTCATCACCCCTTCCACCTTGTCGATAAACGACGGCAGGAAACGCTGGCTTCCGCCATCGCCAGCGGACAGGTCGGGAAGGAGACGGCAGGCCATCGAGTTTTCGCGCTGCGGGGTGACGGCATTCATCAGGCCATGATCCCGCGCGAGCTTCTCAACCGGCACCTTGTTGATCTTCCGGTACGCTGGCGACAATCAGGTTCTGGTTAGCGGTGATGCGGAATTCGCCTTGATGGACCTTAGCAATCTCCAGCAGGCCAGTCTTCACGGACGACCCGGATAATCGAGAATGCGGCCGTTGCCAATAAACAGCGTCAGGTAGGTGCTGCAGGTAAGAAAGAAGCAGAATCGGATTAACCTTAGCAATACGT
>P_276
TTTATGTGCTGTACTTCGTTCAGTTACGTATTGCTAAGGTTAATCCGATTCTGCTTCTTTCTACCTGCAGCACCTTTATCGATCAGGGCGTATTGTTTGACACTCAGGTCCAGGCCAATGGCGAAGAGAGCTATCATCTCACGCGCGAAGGGGGCCACAGCCATCGGCGCATTCTCCACGCCGCCGACGCTACCGCAGACAATGAAGAGACGCTGGTCGATAAAGCCCTCGCCCACCCCAATATCCGCATCCTTGAGCGCCAGCAAATGCCGTCGACTTGATCGTATCGGATAAGATTGGCTTGCCAGGCACGCGCCGGGTGGTCGGGGCATGGATCTGGAATCGTAATAAAGAGCGGGTGGAAACCTGCAGCGCGAAAGCCGTAGTACTCGCTACCGGCGGGGCCGCGAAGGTTTACCAATATACTAACCCCAACGCTCTTCCGGAGACGGGATTGCGATGGCCTGGCGGGCGGGATGTCGGGTGGCGAATCTGGAGTTTAACCCGTTCCACCCACCGCGCTATATCACCCCCAGGCGCGTAATTTCCTGCTTACTGAAGCGCTGCGCGGCGAAGGCGCCCACCTTAAACGCCCGGATGGCACCCGCTTTATGCCGGACTTTGACGAGCGCGGCGAGCTGGCCCCGCGCGATATCGTCGCCCGCGCCATAGGTGCTGCAGGTCAAGAGAGCAGAATGGATTAACCTTAGCAA
>P_277
GGTCGTCCAGAAGCGAAGCCTCTGACTGCCCGTCGTCGTAGCACTCGCGAACACGTAGCATCAGGTCAGGAATAGTCACCACCAGCACAGAGCGACCACCAGCCAGCAGGTGATTTCCGATTGCGGCCGCCAGATGGTTTTTCCCGGTTCCCGGCGCTCCGCTGAATACGAAACTGGCGAACCCTGAACCGAAGTTCTGTGCGTAACTTTTCGCCATCGTGAGCGCCCGGCGCTGGCCATCTCCTGCCACCTGGTAATTTGCGAACGTGCAGCTCCGAATGCAGATCTTGAATTCCCGCTCGTCCGAATATTTTTCGGCACCGGGTACGCTGGTTTTGTTTTTCCAGTTCTTCGCAGCGTTTGCGCCCTTCCTCGGCCTGCCAGGTTCTCCACTCCTCTACACTGCCAAACTTAGGCTCTACACCCGGAGGGATGAGTTTTTTCAGCCGCTCCAGCGCACTACCAGTACCAATCATATTTTTCATCACTACCCCCTGAACCCACTCGGAATTAATTTATCTGGCTGGGATATTGAGTTCGATCCGTTTACCGGTTGGTACTTCGAAGCTCCACAACTCCTCGTAGTGCTTTGAGGGACCGAAAAACGTTGACGCTTGTTTCACGTACTCAGTGTTGAGTTTTCCGGCAGGCGTGGCGGCGTAATCCGCATATCGTCGAACACCATCGGTAAGCTCCTGCGCTGTTGCGCCTGATTTAATTCGGGCAGTCCAGGCTTTGAACGCATCGACCTTGCTATTGCCTCCTGCGCGCTTTCGGTATCTCCCTCCAGGCCAGTTCAAATTCCTCCGGGTAACTGCTTTTCGGCTTTTCAGATGGAGCTTCATCGGAGTCCGCCATTCTGGGGGGTGGCGGAGCCATGCCA
>P_278
TATTTTCGTCACTTCGTTCAGTTACGTATTGCTAAGGTTAATCCGATTCTGCTTCTTTCTACCTGCAGCACCTTCATGTTGAGCATCTTTTTCGCCGCATTGGGGAAGTCATCAAGGTTCTGCGTCGCCAGCCAAAGCCATGCTCCCAGCTTTCGCCACATCTTGACCACCTTCACCACGTAGGGAGCCAGCAACGGGTTGGTGGATGCATGGGCCTCATCGGTGGCAAACACGATTCCGATCGTCAAACTGATGGTTTCCGCCAGATTATTGATGGTGTTCACCAGCGAAATATAGGCTACCGCCAGCGGCGCTTCATAGCCTTCACGCGCCAGCGTGCCGAGGTCAATCAGCGTCACGTCCGCTTCCGGCCAGTTCTCGCCCGGGCGATTAAACAGCTCACCCAGAAAGCCCTGCATAAACACGCCGAGCGACTCCCCCATATTCTGAGCGCGCATCTGCCGTTCGGCGGGGCGGGCGGGATCGCGGGCAAACTGATAAAACGCCGACTGAAGGTCGCCGGTGATCATCTGCCTGCCTTCGTCCCAGGCCTGTTGCGCCGCCGCCAGAATAGGTGCTGCAGGTAGAAAGAAGCAGAATCGGATTAACCTTAGCAATA
>P_279
TTTTTTTTGCCTGTACTTCGTTCAGTTACGTATTGCTAAGGTTAATCCGATTCTGCTTCTTTCTACCTGCAGCACCTGGAGTCATCGCTCACCGTCGAGCCCTCCCCCCGCGAGTAATCCTTTGATTCTAATACTGCAAGCGCCACACTCCGCAGGCAGAGCCGCTCGCTGCTGAAGTACTGTCTTTGATGCGGTAATTTTGCCGTCGGCGATTTATAAGCGCACGGTATGCAGCAGGCGCAGCATTTCAGCGATACCTTTTGTCACAATTTTGTCCTGACGCATGACTACCGCCAGCTGTCGGTATAGCCGCGGCGCCAGCGAGTGTACGCGTAATCCGTCGCGATCCTCCACCCGCTCCACCGCCATGCGGGGCACGATGCTGTAGCCCAGCCCTGCCCGCAGGTGCTGCAGGTAAAAAAAAGCAGAATCGGATTAACCTTAGCAATAC
>P_280
TTGATAGGTTTAGAGCGCGAGCAAACACTCATGGTATCTGGTTGTTTATTGCTACCCTTGGATGCTGGGGGGTAACTGAGCCCAGTATTCGGATATTAGCATTCGTTATGCTTTTCTTTATTTTTTTTGTTTCTTCTACACGGTAGCTTTCCAGGTGAAAAGCGAACGTTTAAAAAGATTCACGATGATATAAAAAATAAAATAGTTGATAATTTAACACCAGAACAACAGCAAGAAAGGTTTCACGATCTTCA
>P_281
GTGATCCATCTCATGCTGGATACAGATAGCCAGCAGGCCATCGGCCTCCAGTTCAAACGGCTTACCATCGCGATCCAGTGCGCGGATCTTCACTTTTTCCGCACGCGGGACCAGGGCGCGCTGTTCAGGAATAGACAAGCAGCCTTCTTCAATACCGGTTTCGCCATCTTTCTCCAGCATTTCCGGATTAATTAATACCAGCTGCTCTTCACGATTTTCCGACACATCAATAACGATAATGCGCTGATGGATATCGACCTGGGTTGCGGCCAGACCGATGCCTTCCTCGGCGTACATGGTGTCGAACATATCATCGACGATACGCTGAATTTCCGCATTCACTTCTTTGACCGGCTCGGCGACTTTGCGAAGGCGCTCGTCCGGAATATGTAACA
>P_282
TATGTCTTGGCTAACTCGTTCAGTTAGGGATTGCTAAGGTTAATCCGATTCTGCTTCTTTCTACCTGCAGCACCTATCATGATGGTCGCGCGCCCGCTTTCGCTGGTCACCGCGGTGATACCGTTGGGGAACCGTTCGGGTTCGCCGGATAGGTTTCGGTCACTTTGCCGAAGTTATCCACGAAGCGCAGCGCCACCAGACCTTTGCTCTCAAGCTGAGCCAGATGCGCGCTGTCGCGCACTTCCACCTGACCTTCGCCGTGGGAGACCGCAATCGGCATCCGTGAGCCAACCATGCCTTCCAGCAGCAGGGATGGGCTTTGCGTCACTTCCACCAGGCTAAAGCGCGCTTCAAAGCGGTCAGACTGGTTGCGCACAAAGCGCGGCCACAGGTCGCTGCCCGGGATCAGCTCGCGCAGGTTGGACATCATCTGACAGCCGTTGCACACGCCGAGCGCCAGCGTCTGCGGACGATGGAAGAAGGTCGCGAACTCATCGCGCACGCGCTCGTTGAACAGAATCGACTTCGCCCAGCCCTCGCCCGCGCCCAACACGTCGCCGTAGGAGAAGCCGCCGCAGGCTACCAGGGCATGGAAATCGCCCAGACCGGTCCGGCCGGCCAGCAGGTCGCTCATAGGTGCTGCAGGTAAGAAAGCAAATCGGATTAACCTTAGCAAT
>P_283
GCGGCCGCAGGGGTCAGAGGTGGCAGGTCGGTCCTCTCTCCGTCAACACGGCATGGACGTGCTGTTCAAACCAGCCCATCAGGCTGTTCATCAGCACCTGCTGCTCCAGCGCGGCCGCCCCACCAGCACTCTGCCAGCCATACGAACAGGGGGCGCAGGAGGGCTGCCAGACTTTCACCGCTTCACCCGGTATCGCCGCCTGCCACGACGGGTCGCGACTCATCGCGCTGCCCACCTGCCCCTGCAGCACCAGCGGTACGGCATACCCCGTCTGCTGGCGCAGCTGGCTGAGTTGCCAGCGCAGGGCCAGCAGAGCGCTGGTCAGCGCATCGCTTTGCGCATGCCGCTGCGGGCAGACGCAGAGCAGCACCGACAGCTGAGGCCCCCATTCCGGCCGCTCGCTCAATACCTGGCGCGCGACCTGCTGCAGCTCCTCCGTCTTTTCCACGCCAATCCAGA
>P_284
ATACCCTGGAATCAGCTCGCCGACTGGCAGGCCGCTCAGCTGGCAGCGGGTTATACCCGGCTTGCTGACGTGCCAGCGGTCAAGGTTAACGACGAGAGCATGAAGGTTCATCGCTTCCGCCGGGCGGTATTCAGCATCGCCCGGGCGCACATCCTCGGCACTAACCGGGATGTGGACACCACCGGCGACGCAGGTGAGAAACA
>P_285
TATGCGTGCCTTTCGTTCAGTTACGTATTGCTAAGGTTAATCCGATTCTGCTTCTTTACTACCTGCAGCACCTGTACCCGCATGCCTGGCTCCAGCTCCAGTTTGCGGCAGATGAGATCCAGCTTAGCCTGCTGGGCGGCCTCGAGGCTCTGCGCCTCTTCCAGTAACCGCAGGAATATTGCATATAGGGATCAAGCATCCGGCTGAAGAGATCGTTGCCGAGGTCGTAGTGCTCTTTACCGACAATCCAAGCACGTTTTTTACTTGTAGATTAAACAGACGAGCGCCTGCGATGCGGAGTGTGTCTTTGAAATGGTGTGGGAGCTGCTTTTCCAACCCGGCGCGTAACACCTTGTGGAAGAATATATCCAGACGCTCGCATTCCCACCAGCCGTCCATATAGCTTTCGCCTAAACCCAGCGAACCTTCCTGCAAAACCCGTTTTAAAAAAGAGAGGATTTTTAACCCGCAGGTCGGACGGCGCGGAGCCATTGATTTCAATTCCCGCACGGCCTAATAAATTCAGCTGCAATCCGGTACCAGTCATCATTTGGTACACTTACTTCTTCTATACACGATGAACTCATAGCTTCTCCATCACGCCCAAGTGATCAGAACCTAAAACAGCGTAGACGCTTTTTTGGCTTTGTGAGAAATCTCACGGATAATCCGTGAAGTCGCTATCCGACGTAAACAGAGGAAGGGAGATAACCCTTGCCGAAAGAGGTGCTGCAGGTAGAAAGAAGCAGAATCGGATTAACCTTAGCAAT
>P_286
CTGCCAAACCGGTGGTACCCCGCTGACCGCCTACAAGGCGCTGGTTGAAATGCATAAAGCAGGCCAGGTTAGCTTCAAGCACGTCGTCACCTTTAACATCGATGAATACGTTGGCCTGCCGAAAGAGCATCCGGAAAGCTATCATAGCTTTATGCACCGTAATTTCTTTGACCACGTTGATATTCCGGCAGAAAATATCAACCTGCTGAATGGTAACGCGCCGGACA
>P_287
CTCGCACTGGTTGGTCACTGCGCGGTATCCGGACGGCGATCGAGCTTTCGGTTACTGCTGATTGGCTGGGTAGAATTTGGCGTCGGAACCGTCATGTACGCGCTGTCGATTGGGCCGCTGATCCAGCTGTGCCTACCGTGGTTCAGCCAGCCCGTCAGCCGCAACGCGGTCAGCCCTCCCGGGAAATAGTCTCCTGAATTAACCCATCGCCCTCTTCAA
>P_288
GTAGAGACCGCCCAGGCTCGCCAGTCGATAGGTCGATGGCATACAGCGCAGCTCCAGCCCGTCGGGCGGGCGGCGGTTTCGATGTCCGCCAGGCGAATGCCGGCCTGGGCCCTCACTGTGCCGTTGCCGAGGGCGACAATCTGGTTGAGCCCGGTCATATCCACCAGCAGCCCGCCTTCGAGGGGGACCAGCTGTCCGTAGTTGCCGGTGGCGCTGCCGCGCAGGGTCAGCGGCAGCTGGTGCTGCGCGCAGGCGCAGACCAGCTGGCGCAGCTCCTCTTCATCGCGCGGGCGAACCACCGCGTCCGCCTGTTTCCCCGCCAGTTGCTCGGTGAGTAGCGGACTGGACCAGTGAAAATCGCGGGAGCCCGTTTAATACTCGCCGGCTGTAAGGTCCACTCCAGCGCCGGGAGTGCCTGCTGGATCACCGCGATCGCGTGTTGACGCTGTTCATCAGTCATCATTCTTTTTCCTGTTCGTGAGCAGAACATTAATGAGATTGCACGGCTTCGCTTTCATGCCAGGCGCTAAGCGCCCGGCGCGAAACCCAGGACATCACGCCAAACAGCGCGATACCGGCGAGAGATCAGCAGCAGCGCGGCAAACATCAGCGGGATAA
>P_289
TGCTGCCCTCTACTCGTTCAGTTGCGTATTGCTAAGGTTAATCCGATTCTGCTTCTTTCTACCTGCAGCGCCTATCATCATTTGTTACGGGGTGACGATCCGCGCTATCCATTGCGGTTAAAGGCTATCGCTGATTATCCCGGCGCGTTGCTGGTCAGCGGCGGCCTCGCCCTGCTTCACAGCGCGCAGCTTGCCGTTATTGGCAGTCGCTCGCACTCCTGGTATGGCGCCCGCTGGGGGAAACTGTTCAGCGAAACGCTGGCGCAGAAAGGGATTACCATCACCAGTGGGCTGGCGTTAGGCATTGACGGGGTCGCGCACCGCGGCGCGCTGGCGGCGGAGGGTAAAACTATCGCGGTACTGGGCAATGGGCTGAGTCAGGTTTATCCGCGGCGCCATGCAACCCTCGCCCGGCAGATCATCGACAATGGCGGTACGCTGGTATCTGAATTTCCACTCATTACGCCGCCGCTTCCCGCACATTTCCCCAGGCGCAACCGGATTATCAGCGGCTTAAGCCTGGGCGTGCTGGTGATTGAGGCGGCGTTGCGAAGCGGATCGCTGGTCACCGTCCGCTGCGCCCTGGAGCAGGAAGGGATGTGTTCGCCCTGCCTGGCCCGATAGGCAATCCGGGATCGGAAGGCCCGCACTGGTTAATTAAGCAAGGCGCGGTGCCAGTGACCTCGCCAGAGGATATTGTGGAATACTGGCATAACGAGCTGGCCTGGCTGACTGATACGTCTGATTCGATAAATATTTGCGTCGATCAGCCGTCTGTAGCATTGCCATTTCCGGAGCTCCTGGCTAACGTAGGAGATGAGGTAACACCTAGGTGCTGCGGTTAAAGAAGCAGAATCGGATTAACCTTAGCAATAC
>P_290
TTGTGTACATTACTCGTTCAGTTACGTATTGCTAAGGTTAATCCGATTCTGCTTCTTTCTACCTGCAGCACCTATCATCGTTCTCTTTGTCAGTTGGAAAATCAGCAGCGATTATTTTACTAACAAAAGGGTAATGACTCCAATTTACTGATAGTGTTTTATGTTCAGATAGTGCCCGATGACTTTGTCAGTAAGCGTGCAGCGAGAACCGTATTGACGGGGATGTGTTATTCAGTTGGCAGTGCTACGCGCCAGGGGAGCAGTTCGCTGACCCGGTTTATCGGCCAGTCAGCTATAACATCAAGCACATGGCGAAGGTAGCTTTCTGGCTCCACTCCGTTCAGTTTGCATGTCCCGATCAGGTGCTGCAGGTAGAAAGAAGCAGAATCGGATTAACCTTAGCAA
>P_291
CCGGCGGGCAGCGAAAAACGCGGCGTCGGTGAGCATCCGCATCGCGGATTTCGAAACCGTCACCATCGTCTACGCCGGTGAAGTAGAGCATCGCGACTCCACCGGACGCGGCGGGGTGATTGGTCCAGGCGACGTGCAGTGGATGACGGCGGGCGCCGGGATCCTGCACGAAGAGTTCCACTCGGAGGCCTTCACCCGCAGCGGCGGCGAGCTGAAGATGATCCAGCTGTGGGTCAACCTGCCCGCGAAAGACAAAATGGCGACCCCCGGCTACCAGAGCATTACCGCCGGGACGATCCCCA
>P_292
AAACTGCGCCAACAGCAGGCGCTGCAGTACGAACTGGAAAAGAATAAAGCCGAGCTTGAAGAGTACCGTGAAGAGCTGGTGAGCCACTTTGCGCGTAGCGCCGAACTGCTGGATAACATGGCGCACGACTATCGTCAGCTATATCAGCATATGGCGAAAAGCTCTAACAACCTGCTGCCGGACGACTGATGGCAGACGCCAACCCGTTCCGCAACCGTCTGGAAGAGTCTGAAGCCAGCAACAATCAGGCGCCGGTCCAGATGCCGCGCGACTACTGGAGGCATCCGGTTTACTGCGCGGAGGCGCAAAACGCGATTAAGCCTCGCTGCGATTAAAATATTCTCCGGGCGCGCCCGTCGCGCCCGCTCCTTCCCCCCACTTCCCGGCTACAATTTAAACCATCCCCCACGTTGTTACCTGTGCAAAAATTCAATAACATCAGGTTATTCAGGACATTTTTCCATACACCTCAGGTTACGAGAGCCAGCATCTAATGAAGAAACAGACTTTGCTGTTGAGTGCGTTGACGTTAAGCATTGGGTTATCGTTGTCGGTCCTGCCTCCGGCAGCGGCATCCTTACCGACTCAGGTGCCCGGCCAGGGCGCGTTTTCCAAGCCTGGCGCCGATGCTGGAAAAGGTTCTGCCGGCGGTGGTTAGCGTACAGGTGGAAGGCACCGCCTCGCCGACGCTCAATATGCCGGAAGAGCTGAAAAAATATTTTGGCGATAACGCCCCGCAGGAGCAGGCGCAGCCGTTTGAAGGA
>P_293
TATGTTTATGGCCTTCGTTCAGTTACGTATTGCTAAGGTTAATCCGATTCTGCTTCTTTCTACCTGCAGCACCTATAACATCCGCGGCGAGCGTCTGGCTCATATTCTCCTTCCGGGGCCAACGTCAACTCTCCATGGCCTGCGCTACGTGTCCGAGCGCTGCGACTCGGGGAACAGCGCGAAGCGCTGCTGGCGGTGACAATGCCGGAAGAGAAAGGTAGCTTTTTGAAGTTTTGCCAGCTACTGGGGGGCCGCTCGGTGACGGAGTTCAACTACCGCTTTGCCGATGCCAAAGACGCCTGTATTTTTGTCGGGGTACGCCTGAGTCGTGGCCTGGAAGAGCGAAAGAGATCCTCCAGTTACTGAACGACGGCGGCTACAGCGTGGTGGATCTCTCTGATGATCGGATTGGCTAAGCTGCATGTGCGCTATATGGTCGGCGGCCGGCCGTCAAAAGCGCTGCGGAGGTGCTGCAGGTAGAAAGAAGCAGAATCGGATTAACCTTAGCAATAC
>P_294
GTGGAACGTGCCGTTTATGACCGCCACCTGGAAGGTGGCGCGTGCCTGGCGCTGGGGAATACCGCGGTGCTGAAAATGTCCGAACTGTCGCCGCTGACCGCCGATCGTCTGGGCGAGCTGGCGCTGGAAGCCGGGATCCCGGCTGGCGTGCTCAACGTGGTGCAGGGCTATGGCGCCACCGCCGGCGACGCGCTGGTACGCCATCATGATGTGCGCGCCGTCTCCTTCACCGGCGGCACCGCCACA
>P_295
ATTTTTTTGCTGGCCTTCGTTCAGTTACGTATTGCTAAGGTTAATCCGATTCTGCTTCTTTCTACCTGCAGCACCTATAGGTTGCGATTGTTTAAAGCATTCTTTATTATGATGCAGATTTTATTATTACTAACGGGGTGCAAAAAACACGTATGGAAAAAAATGTTGGTAACCACAATAAAAATTCTGATGTACTTATACTTAAAGGTATGTTGAACAATTTAAAAGATGGTTTAAATAATTTTGAATTATTGCTTGAGTAGATTTAAAATATTGGCGTGCGTGATGAGATGTGAGCGAAAAATTAAGTCTCTTAAAAAGGATAATGCTAACTTAAGGTCGGCATTAAAAAAATCAAGACTTCCAAAAGAAAAATCCCTGGCAGTAAAAGAAAAAATTAAATACAATTCTGAAGTAATTGCTGCAGAAAAATTCAAGATATATACGTATAAAATGTTTGGCGATGCTGTTGCATTTTTATACATCGATAAATATACAATTAAACAGTTATAGGTGCTGCAGGTAGAAAGAAGCAGAATCGGATTAACCTTAGCAAA
>P_296
GGCACCGGTATGCCAAAGCCGGAGTTATGCTGAATGACTTCACCGGCTCCGGCGTTTCGCAGCTGCAGCTGTACGACGAACGCCCGCCACGCCCTTACAGTGCTGAGCTGATGAAGGTTCTGGACGGGATCAACAACTCAGGGCTGGGTAAAGTATGGTTTGCGGGGCGGGGTATTGCCCCGGAATGGCAGATGAAACGGGAGATGCTTTCTCCTGCTTATACGACACGATGGTCAGATATTCCTTCCAGCGAAACTGGCGTAAAACTTTGGCAATTTCACCTTGAAATTCTCAGCCTAAACTGCCTAATTACAATAAGTTAGATGTGAAATCGCCATGGCGAAATTATTGACTCAAATTTCTGTCAAGGACCTCGTTGATAGCCTTGTCCAGTTCATCCTGAATCACTTTTGACATACGGCTAAACTCATAAGTCAGCGTACGCCCTTTCACACA
>P_297
GTTATCATCTACTGGTTCGTTACCGTATTGCTAAGGTTAATCCGATTTCTTGCTTCTTTCTACCTGCAGCACCTATATCGTTGAGGGTTCTATCCCGATCGTCATGAATGATCGTGCGCGGTATCGCGGCGGCGGCTATCGGCGGCGCGTGCGGCGGGGCGGTCACCATGGTCTATGGTGCGGATGCGACGGTTCCTTTTGGTGGAGTATTGATGATCCCTACGATGTCACATCCAATGGCAGGCATCATGGCCCTGCTGTGAATATCGTTGTTACCGCCACGGTCTATGCCGTCATCAAAAAAGATATCCCTCGCGACGTGATTGTTGATAATAGCTACGAAGAAGAGGATATCGACCTGGATGATATTAAAGTGAGCTAACGTATCCCAGGGTTATTTTAAATCAACATTAAGCTCTTCCTGTAAGAACATCAGCCCATGACTAAGCATTACTTAGTCATGGGCTACTCTTGCATCTGTCATCCCCAGAAGAAAAATAGGTGCTGCAGGTAGAAAGAAGCAGAATCGGATTAACCTTAGCAATACA
>P_298
CCTCAGGCTATCGCCGACAATACGCTGTACGTCGTCAGCTTCCAGTTGCCAGGCGCTACCCGCCATGACCTGTAGCGCCGTGTTCAGCCGCATAGGGCCGAGCTGGTAATGCACCGCCGGGAGAGACTGGTTATACAGAACGGCATTGGATGAAGTGACGGCGCAGAGGCTGTAACCCGACTGTTTTAAGGCGTAGCGCATGGCATCAGCTACGGTCGGCGTCAGCGATGCGGGAATGCGGATATCAATGATTTGTTCCAGCGGCGCGCGCTGGGCGGCGCTGGGATCGGTACTAACCAGCAGGTAGCGATCGTAGCGCACCACCTGCGGCGCGTTTTCGCGCTGGTAAACATCATCAGCCGCAGACTGAACGTTGCTGTTTAGCGTACTGGAAAGGGATAACGCTGGTTGTTGTAA
>P_299
CAGGCTGCTCTGCTACGGCTTCCGCCACCACCGGTTCGGCGATAACCTCTTCCGCCAGCGGCTCAACCACCGCAGGCTGTTCAGGCGGTTCGCTGACCGCGGGCTCCGGTTCAACAACAGGCGTTTCTTCGGTAAGAGCAGGCGTTTCCACCCACTCTTCTTCCTGCGCGCTGGCAGGCTCCGCGAGGTGCGCTTTTTCGCTTTCGACCACCGTCTCGGTCGCTTCGACGACGTCTTTCGGCAAACGCCTCCGGGTCTGCTTTCGGCGCGCTCGGCTGTAGCAGGGGGTTCAACCGCCGGTATCTCTTCGGCAACCGCTTGCTGTTCTTCTACTTTTTGCTGAGTCTCGGTTTCCTGTGCCTGTTCTTTCTGTCCAAAGCCCAGCCAGGAAAAGAAGCCACGTTTTTTCTCTTTTGCCATTTGCGACCACACTCCTCGCTGTTTATTCATGGCGCAGCTTCATCAGA
>P_300
GGAGACCCTCGACTATCGTCTGGGCTTTATCGACTTTGCCCGGGTGCACTTCATCTCCGCCCTGCACGGCAGCGGCGTCGGCAACCTGTTTGAATCGGTACGCGAAGCCTACGACAGCGCTACGCGCCGCGTAAGCACCGCGATGCTGACCCGGATCATGAACATGGCGGCGGAAAATCATCAGCCACCGCTGGTGCGTGGCCGTCGCGTGAAGCTGAAATACGCCCGCCGGGGGCTACAACCCGCCTATCGTGGTGATCCACGGTAACCAGGTCAAGGATCTCCGGATTCCTACAAGCGCTACCTGATGAACTCCGCCAGGTTGAATCCTGGACGTGATGGGCACGCCAATCCGGATCCAGTTCAAGGAAGGGGAAAACCCGTTCGCTAACAAGCGTAACACCCTGACGCCGAACCAGATGCGTAAACGTAAGCGCTTGATCAAGCACATCAAGAAAAGCAAATAATCATTAAACCCGCTTCGGCGGGTTTTTTGTGGCCGCCATGCCGGTAAATGTCAAAACCTTCCCGCCATAATCCCGAGATACA
>P_301
AAGCAGAGGATGGTGTCATCGGTGTTCACCACCAGCAGGCGGTCGATAAAGTCTTCTTCTTTAATGCGCGCTGCTGATTTGCCTTTACCGCCACGACGCTGTTCTTCGTAGTCGGTCAGCGGCTGATACTTGTACCGGCGTGCCCTGATGCGACAGGGTGACCGCCACATCTTCCTGGTTGATCAGATCTTCGATGTTAATATCAGCGCTGTTGGCGGTGATTTCGGTACGACGTTCGTCGCCGAACTCGGTCACGATCAGCTCCAGCTCTTGCGCGAAAATAGCTTTTCCCATCAGACGGTCGGCGCTGCCGATGTGCAGCAGCTCTGCGATATTGCTCCAGCAGCTCTTTATATTCAGTAGAGCAGTTTTCATGCTCAAGGCCGGTCAGTTTCTGCAGACGCAAATCCAGGAATACACCTGAGCCTGCTGCTCGGTCAGGTAGTATTTACCGTCGCGCACGCCGATTCTGGCTCCAGCCATTCCGGACGCGCGGCGTCATCCCCGGCGCGCTCCAGCATCGCCGCAACGTTACCGAGATCGGGCCTGGGCGACCAGCACCATTTTCGCTTCTGCCGGGGTCGGCGCGCGACGGATGAGTTCGATAATCGGGTCGATATTGGCCAGGTGCCAGGATATCGCCCGGTCGCGCGCTTTGGCGCAGTTCGAAAATAGTACGACGGGTCACCACA
>P_302
AATGACAGGTTTTTTGATGCCGCAGGCGTGAGCGTAGCGGGTCAGAGTGAATGCTGGCTTTGGTGATGTTGTTTTCCAGGCGGGAAATAACCGGAGGTGTAACCCCCATGCGTTCAGCAACCTGCGCTTTTGTCAGGTTGTCATGTTTACGCCATTCCGCAAGTAGCTCTCA
>P_303
GCTGTGTGCCTTTCGTTCAGTTGCGTATTGCTAAGGTTAATCCGATTCTGCTTCTTTTTCTACCTGCAGCGCCTCTTTACGCAAAGGCGAGGCCTCAGCATTTTATTATGGTGATCCCCTGGGCGAAATGCGCCTGGTAAGCAGAGTTTTTGAAATGTAAGGCCTTTGAATAAGACGGAAAAGGCTGCCTCATCGCTAACTTTGCAACAGTGCCCTTTTGACCATCAACAGCAACTCATACAAAAGGGCTTTGAGAAAGGTATTCAACTTGCAAGACAGGAGAGTCATTCAGAAGGATTCTGATTTTGCAGCTTGAGCCAGTGCAATGCTGAGCCTTATGTATCAGCGCTCGCCGCAGCCATGTAACCGAGCGTAGCGAGCGAACTGGCGAGGAAGCGAAGAGGAACCGTTCCGGCAGATAGCTCTTACGCTCAGCACAAGAAGAGTTTTCATCCTCTGTGGGAAACAGGTCAACTTTAATGGACGCTCCGGACTATGGGAAACAGGTCAACTTCGCGGACGGCCCGGACTATGGGAAACAGGTCAACTTCACGGGCAGGTGCTGCAGGTAAGAGAGCAGATCGGATTAACCTTAGCAT
>P_304
ATGGTTTTGCCCGTGGTACCGCCACCAGGCATTGAGCAGTTCGTTAGCGGCCGCCGGTCGGCGCGCTTTCCTGCCCATTCTTTTTGGCTGGCGTTCGCTATCGTGTATTGCTCAAACACGATGGCTTCAGCCTTTCTGTCAAACGTCCTGCGGATGCGGCGTCCTGCTGCCCCGCGCGGTCTAATGTCCACCATATAGCGACCATCATCGAGCTTCTTAATCGACATAAGAAAGCCCTCCGGCGCAGTTATA
>P_305
TATCATCTACTTCGTTCAGTTACGTATTGCTAAGGTTAATCCGATTCTGCTTCTTCTGCCTGACCACCTGGCAACCCTTTACAGGAAGGCCAACGGTGGCGCCCAAGAAGGATTTCCGCGACACCGAGACCAATAGCGGAAGCCCCAACGCCGACTTCAGCTTTTGAAGGTTCGACAGCACGTGCAGCGATGTTTCCGGTGCGGGGCTCAAAAATCCCATCCCGATCGAGGATGAGCCGGTCGGCAGCGACCCGCTCGTCGCAAGGCGGAAACCCGCGCCTCGAAGAACCGCACAATCTCGTCGAGCGCGTCAGGTGCTGCAGGTAGAAAGAAGCAGAATCGGATTAACCTTAGCAAT
>P_306
ATGTGTACGTGCTTCGTTCAGTTACGTATTGCTAAGGTTAATCCGATTCTGCTTCTTTCTACCTGCAGCACCTGATATACAGCGGCTCACCGGGTTGCTCTTCTTCCCTGCAGTTCTGGCTTACGGTCAAACTGATGGTAAATCGTCCCGCTGGTCAGGTTGGTGAACTGGCCACGCAGATAAGCCTTGATCAGCTCCGGCGGGTATGACTCCATCAGCGACGGGATATAGTCCGGCGGCAGATTCTTTTCGTTGTCGAACGTCGAGGCCTGAGGTGCTGCAGGTAGAAAGAAGCAGAATCGGATTAACCTAGGCGAT
>P_307
ACTGGCGCAGGCGATCATGTCTGCAATGCGCGTCTCCATGCCTGGCATCATTCAGTCGTTTGATCCGGATGCTGTCACCGCTGTTGTTCAGCCAGCCATTAAAGGCGCAGAAGGACGAATCCGGCGCCCAGGTATCGGTAAACCTCCCACTGCTGGTGGACGTTCCTGTCGTTTTCCCTCGTGGCGGAGGCTGTACGCTGACTTTTCCTGTTAAGCCA
>P_308
ACTCGCTGGAAGAGGCCCAGGACATCGCTCGTCATATCATTGAGCGCGATGTGCGCATCAACAGCAACGACGAACTGGCGTTGCCGAAAGAAAAACTGCAGGAACTGCACATCTAGTGCTTCCGCCACGGCCCGACGCCTGTCGCCGGGCCGCTCTTCTGACGCCGCGATGACGACGACGCTTTCCTTCTCCTTTCAGCACA
>P_309
GTATTGATTCGCTGGCCGTCGCCATCGGTACCGCGCACGGCCTTTACACCGCCGAACCGAAGCTTGATTTTGAGCGCCTGGCGGCTATTCGCGACTGCGTTGACGTTCCGCTGGTTCTGCATGGCGCTTCCGGCCTGCCGGATAGTGATATTCGTCGCGCCATTTCTCTGGGCGTATGCAAAGTCAACGTCGCCACCGAACTAAAAATCGCTTTCTCGGATGCGCTGAAAGCCTACTTA
>P_310
GTCCGGCTGGCGGGCTCGGCGCTGGGCTACACCCTGTGGACCTTTTTTATCGAACGGCTTCTGCCTGCTGTGCTGGGCGATGGTGGCGCTGACGGCGTGAGGCCAGTGACCATTTACGTCAGCACTGAAAAAAGGCATCCTCGGCGGGATCGGCACCATGGGCTCCTACGGCCTGGCGCTATGGGCGATGACCCAGGCCCCGCTGGCGGTGGTCGCCGCGCTGCGTGAAACCTCCATTCTCTTCGGCGCGCTGATCGCCTTTATCGTCCTGAAAGAGCAACTGATGCCGCTGCGCATCGTGGCCGCCTGCGGGATTGCCGCCGGGGCAATCCTCCTGCGCCTGGCGTAGCCTGAGATGGCAACATTAGTTGCCGTTCCTGTTTACATAATCTGCGTTAAATCCCTCAACAATCGGCACTTTGCAATTGTTCTGTCATTTTAATATGGTAGATTCCTCCATCGTTTACGGGATGTGGTAGTCACATATTCTTCATTTCTCTTTACTCACAAAGTATTCATCGACATGAAACGGCATAGAATTTCAATTTGTTGTTGATA
>P_311
GCCCTGGGATCCCCGGGTTCGCCGAGCAAATCACCGACATCTACGAAGATGGCCCGACACGCCAGCTTCAGCGGGATTCTGTTTCACGACGACGCCGTGTTGACCGATTTTGAAGACGTGAGCCCGGAGGCGGTCGCCGCCTGGCGGCAGACGGGTATGGCGCACGATGCCGCCCCGGTGCCCCAACGTCCGCAAGAGCGCCAGGCATGGATGCGTTTCAAAAGCCAAACCCTGACCCGCTTCACA
>P_312
GGTGACGGCATCGGCCATGTTCAGGCGGTCGGTGATGCCAAGGATCGCCAGCGACACATCCCCTGCGTCGGCGGCGCAAGATTCCACAGCGTGCCCTGCTGGTGCTGGAGCGTCAGCGGCGCCGGACGCCGGGCGCGGTA
>P_313
GTTACGCCGGTCGCCCTCTGCTGTCGCTGGCGAGGCTGGTGCCAATACGCCGCTGAACTGAGCCGCTGGCGAGGCAGTTGATAACTCAGCCATGCGCTCAGCAGGCCAAACAGCGCATAGATCCGCAGACCTGCCAGGGCATGATGGTTAATAACGCCTCGCCCAGCGGCCAGAAGAGGGCAGAGGCCAGACCGCCAGCGAGAGTGATATGAGAGATAGTTTTCCGCGCCTGCTGACCGTACAGATTCACCACTGCGGCGAACAGCGCATCATACAGTGAGAGCCGCATGCCGATGCCGGTCAGCAGCCAGGCGCCGTACCAGCCGGCCAGCGAAGGGCGCCAGGCCATCATGGCGCAGCTGGCGGCTATCAGTAAGGTACCGCTGGTGACCACCAGTCTTCCGCCAAAGCGAGCCAGCAGCCTGGCAACGAACGGGGAGACAGCGGCCATCATCAGCATCGCAAGCGTCAGGCCGAGATAAATCTGCGGCAAGGACCATCCTTTGTCGGCGGCGATAGCCCCGGCAAAGGTGCCGGGCATATAAAAAGAAGATCCCCCAGTTGATGAGTTGCTGACCGCCCGCGGTGAAGGCAAGGCGTCGGGGAATAGCGTTTATTTCCATGGTTTTTCATTCCGTTAAGACAGTTGTCCTGAGCATACCCGGCAGGCTATTGTTCTGGCAGAGCGGCA
>P_314
GTGATGAAACGTGATGGCTGTAAAGTGCCGTTCAACTCAGAGCGCATTCAGGAAGCAATTCTGCGTGCAGCTAAAGCAGCGGGAGTCGATGACGCAGACTATTGCGCCACCGTCGCAGAAGTCGTTAGCCAACAAATGCAGGGCCGCGCCCAGGTCGACATCAACGAGATCCAGACCGCGGTGGAAAACCAGCTGATGTCCGGCCCCTATAAGCAGCTGGCGCGCGCCTACATTGAGTATCGCCATGACCGCGATAGCCAGCGTGAGAAGCGCGGCCGTCTCAATCAGGAGATCCGCGGCCTCGTCGAGCAGACCAACTCCGCGCTGCTCAACGAAAACGCCAACAAGGACAGTAAAGTCATCCCGACCCAGCGCGACCTGCTGGCCGGGATCGTCGCCAAGCACTACGCCCGGCAGCACCTGCTGCCCCACGATGTGGTGATGGCCCACGAGCGCGGCATAATCCA
>P_315
GATCAGCGGCCCGCTATCTGGCCGCCAGCGGGTCGCCTGCGCCCGACGCGCCCAAAGCCCAGGCCGGGTCGCTCTCCTTTCACGAGCTGCATCAGCTCATCCGTCAGGCCATTGAACACGCCCGCCAGCTGCAGGTGCCGGTGGTGGTCAGCATCGTTGACGCACACGGCACCGAAACCGTGACCTGGCGAATGCCCGATGCGCTGCTGGTCAGCAGCGAGCTGGCGCCGAAAAAAGCCTGGACCGCCGTCGCCATGAAAACCGCCACCCACGAGCTCGCGACGACCGTACA
>P_316
ATTTTTTTGTGCCTGTACTTCGTTCAGTTACGTATTGCTAAGGTTAATCCGATTCTGCTTCTTTCTACCTGCAGCACCTATGGTCGTCCTAATATCAAAGACGTACTGCGGGAAGGTCAGGAAGTTATCGTGCAGATTGATAAAGAAGAACGCGGCAACAAAGGCGCTGCGCTCACCACCTTTATCAGCCTGGCGGGCAGCTATCTGGTACTGATGCCGAACAACCCGCACGCCCTGCTCATCAATCAGGCTGATCTGCGGACAGCGCTGCGGGTTGGCGTACACAGGTGCTGCAGGTAGAAAGAAGCAGAATCGGATTAACCTTAGCAAT
>P_317
CTCTCTCTCTACTCGTTCAGTTACGTATTGCTAAGGTTAATCCGATTCTGCTTCTTTCTACCTGCAGCACCTGGGGAAGCCCGCCGGTTAAGGAGAAAGCACATGAAACTTGCACCACAAAGCCGCGATATCCTGCGACAGTACAAAGCCCTGATTAATGCCCGCCGCCGCGATGCCGGTCAGCGGGAACTGACCACTGCGCAGGTGATGGATGAAATCTGCGAATACATGACCTGTCAGTGCGCCGTCTATATTGGCGGCCATTTCATTCTTCAGGGGGGAAAGGCACGATAAATCACAGGGCAGGGGGGAACCTCTTGCCGCTCCAGGCCGCGCAGAAACCCAGGTGCTGCAGGTAGAAAGAAGCAGAATCGGATTAACCTTAGCAATA
>P_318
CTGGTAAATCGGTAGCTCGGACTATTAGGTGCGCCCTTGCCGTTGCTCCTTGAATTGCTAACTTCAGCCCGCCTCTCTCAGCGGGCTTTTTTTCGCCATGAATAAGGCTCCTCGGCAAGCTGAGGAACAAATCATTTGAGGCTGCGCTTATGCGCGGCCTTTTCTTTTTCCCCTCAATTCTGAGAGGACTCACAGCAATAAGAGGGGGCTAAATGTCCGATCCTGTTTCTGGCACAACGGTAGCTGCTGGCGGGCTGATGGA
>P_319
CTTTTTTTCGTTACTTCGTTCAGTTACGTATTGCTAAGGTTAATCCGATTCTGCTTCTTTCTACCTGCAGCACCTGTCACGCCATTCCAGATGCGATTGATTAAGTCCATAGCTGCACGGTCTCCTGTGTCGCTGTGGCGCTGATTTCCGGCAGCTCCACCACCTGGCCGGCGTCGAGAAATATCTGACCGGCCAGCGCTTTGTTAGCGGCGAGGACGATCTCAGTCACGCCCTGCGTGGTGCCGTAATGCCGCTGACACAGCAAGTCCACGGTATCGCCCTGCAATGCCTGCACTTTCATCAGAATGCCTCCGCAGTATTGCGAACGGTGCCGCGAATATCCAGGATATCGCCCAACGTGCATCGCGCCACATATCATCGGCCTGTGAAGCCAGCGCAACGGCACGTTTCTCACCTGCGTCGCCGGTGGTGTCCACATCCCGGTTAGTGCCGAGGATGTGCGCCCAGGGCGATGCTCAAATCTTCCGCCGGCGGAAGCGATGAACCTTCATGCTCTCGTCGTTAACCTTGACCGCTGGCACGTCAGCAAGCCGGGTATAACCCGCTGCCAGCTGAGCGGCCTAGGTGCTGCAGGTAGAAAGAAGCAGAATCGATAACCTTAGCAAT
>P_320
AATTTTTTTAGTGTATTGGTTCGTTGCGTATTGCTAAGGTTAATCCGATTCTGCTTCTTTCTACCTGCAGCACCTATATAACTCAATGAGAAAAAAGAATTAAAGGTAAGGAGACGCTCATGAGACGTTCCGGCAGCAAACTGTGTCTTATCGCCATGATAACAGCGACAGCAACTCTCACTGCCTGTGCTCCAAAGGGCAGCGTGGAACAGCATACCCGGCATTACGTATATGCTTCAGATCGACGGTTTTGATCCCAATTTTTCCACCCAGAAAGCTGACACAACACGAATGATGGTGCCTTTTTCCGGCAGTTCTGGGATATGGGCGCAAAGGATAAAGCGACCGGAAAATCACGGAGTGATGTGCAGCAACGCATTCAGCAGTTTCACAGTCAGGAATTTTTAAACTCACTCCAAGGCACAACACAATTTGCGGGTAGGTGCTGCAGGTAGAAAGAAGCAGAATCGGATTAACCTTAGCAAT
>P_321
TGTTAATCTGGTCACCGGCATACCTGCGCCAACCTGATCGCCGACGGCCTTGACGTGGTGATCCGCGTGGGCGCCCTGCAGGATTCCAGCCTTTTTTCCCGCCGCCTGGGCTCAATGCCGATGGTATTATGCGCCGCTAAAAGCTATCTGGCGCAGGCTGGCAATCCAGAGAAACCGGCCGACCTTGCCGGACATGCCTGGCTGGAATATAGCGTGCGGCCGGACAATGAGTTTGTCATTATCGCGCCGGAAGGGATCTCGACCCGCCTGACCCCGCAGGGGCGCTTCGTGACCAACGACCCTATGACGCTGGTGCGCTGGCTGACCGCCGGGGTGGGTATCGCCTATGTACCGTTAATGTGGGCGATCGAAGAGATCAACCGCGGTGAACTTGAGATCCTGCTGCCCAGCTATA
>P_322
GTCTCCGGTGACTGGCGGACTTTAGAGCCACGTCTTATGTATCGCATCCGTGAACTGCCGGTGCTCCAGGATGAGGCCCACAGGGCAATTGCATATGCCGCCGAATACTGACCCTCCTTGGCATAAGGACTATTTCAGGGAACGGCAGTATCAGTTCACGCGCTTGGGCATCAACGCTGTCATTCTTGCCGTCCGTCTGCGCAAGGCAACCGGGATGCCCGAAACACGTCTTACAGGTCATGATGAATGGTCTGCAGTTTCCGTGTTTCGTAAAGTCTGGAGGCGCGAAAGAGCCCTGCGCGCTGCTGAAGCTACCCGCAACAGGGAGTGGAATCAATTAGTGATACCTGATGGAATGTCAAACCAATGAGCGGCCTCTTATCATATTCTCACCCGCAGCAGCCGGCGCGAATGCCGGTGGCCATTGACTATCCCGCCGCGCTGGCCCTGCGCCAGATGGCGCTGGTTCAAGATGAACTACCGAAATACCTGCTGGCACCA
>P_323
CTGTGCCTGTACTTCGTTCAGTTACGTATTGCTAAGGTTAATCCGATTCTGCTTCTTTCTACCTGCAGCACCTATTCGCTTCTATCATCGCAACTTCGACGTCGCGCGCGTCGTACTGCCGCGCGTGTTGTCTATTCATCAGGTGAAACAGTTGGCCCGCGCCACGCCGGTGCCGCTGGAAGTCTTCGCCTTCGGCAGCCTGTGCATCATGGCGGAAGGCCGCTGCTATCTCTCTTCCTACCTGACCGGCGAATCGCCCAACACCGTCGGCGCCTGTTCGCCTGCCCGCTTCGTACGCTGGCAGCAAACGCCGCAGGGGCTGGAATCGCGTCTCAATGAAGTGCTGATTGACCGTTATCAGGATGGCGAGAATGCCGGTTATCCGACGCTGTGCAAAGGCCGCTACCTGGTTGATGGCGAGCGCTATCACGCGCTGGAGGAGCCCACCAGCCTCAACACCCTGGAACTGTTGCCGGAATTGATGGCCGCCGAATATCGCCTCGGTGAAAATCGAAGGCCGTCAGCGCAGCCCGGCTTACGTGACCCAGGTGGCGAAAGTCTGGCGCCAGGCGATCGATCGCTGCAAAGCCGATCCGCAGAATTTCGTACAGGTGCTGCAGGTAGAAAGAAGCAGAATCGGATTAACCTTAGCAAT
>P_324
GTGCTCTTGTATCCCTGAAACCAGCCCGTCAGGCAGCGCTGCAGGCCATCATGACGGTGGAAGAGGCCGCCAGCGCGGCGCACGTCTGCCATCGATGCCACACGTCCGGACATTCCTGCGCCTGCTGACAGGCTGTAGCCGGATTAACAGTGACGTTGCCCGCCGTATTCCGGGCCTTCACCGTGATCCAAAAGACCGCCTTTCCAGCCTGAAACAGGTGGAAGAGGCGCTGGATATGCTTATCTCCAGCCACGGGGAATACTGTCCGCTGCCGCTGACAATGGATGTGCAGGCTGAACTTTTTCCGGAAGTCCTTCATACCCGAACAGTACGCAGA
>P_325
TATCTCGTCTACTTCGTTCAGTTACGTATTGCTAAGGTTAATCCGATTCTGCTTCTTTCTACCTGCAGCACCTATCCGGAATTCTTTTCCACCTATATGCGGGAAGAGCTGCGCGCCCTGGTGTAATCGCCGCGCATCCACCCCGCCTCTTCAGCTTAATGCCTTCCCCTATTGGGAAGGCGTTTTTGTTACTGCCCTCGATAGCCGCCGCCCAGGGCTTTGATCAGGGTAATGTCGGTGCTTAGCCGCTGGGCCTCAATGTCCAGCAGCAACAGCTGCTGGGCGAGGACCGCCCGGCGGGCTTCTTCGGCGGCGTAGCGGCTGAGGAGGCCGCGCTGATAATGAGCGCGAGCGCTATCGGTGGTGGTCTGCGCCGCGGTGACTTTTAGCTGCTGCAGCGCGCGCTGCTGATTCAGGTCGTTAAGCTGGCTGGAGCTGATGGCGACATCGCGAACCGCATCCAGCACCGCCTGGTTGTACTGTTTGATCAGGATGTTGCTGGCGGTGCGTACCGACTGCAGATTAGCGTTCAGACAGGTGCTGCAGGTAGAAAGAAGCAGAATCGGATTAACGCGATA
>P_326
TCTTTTTATTGCTGCACTTCGTTCAGTTACGTATTGCTAAGGTTAATCCGATTCTGCTTCTTTCTACCTGCAGCACCTGGTTTAATTCGATGCAACGCGAAGAACCTTACCTGGTCTTGACATCCACAGAACTTTCCAGAGATGGATTGGTGCCTTCGGGAACTGTGAGACAGGTGCTGCATGGCTGTCGTCAGCTCGTGTTGTGAAATGTTGGGTTAAGTCCCGCAACGAGCGCAACCCTTATCCTTTGTTGCCAGCGGTTAGGCCGGGAACTCAAAGGAGACTGCCAGTGATAAACTGGAGGAAGGTGGGGATGACGTCAAGTCATCATGGCCCTTACGACCAGGGCTACACACGTGCTACAATGGCATATACAAAGAGAAGCGACCTCGCGAGAGCAAGCGGACCTCATAAAGTATGTCGTAGTCCGGATTGGAGTCTGCAACTCGACTCCATGAAGTCGGAATCGCTAGTAATCGTAGATCAGAATGCTACGGTGAATACGTTCCCGGGCCTTGTACACACCGCCCGTCACACCATGGGAGTGGGTTGCAAAAGAAGTAGGTAGCTTAACCTTCGGGAGGGCGCTTACCACTTTGTGTGATTCATGACTGGGGTGAAGTCGTAACAAGGTAACCGTAGGGGAACCTGCGGTTGGATCACCTCCTTACCTTAAAGAACCTGCCTTTGTAGTGCTCACACAGATTGTTTGATAAATAATAAATTTCAAAATAGGTGCTGCGGTTAAAGAAGCAGAATCGGATTAACCTTAGCAATACGTATTATGTATGTACTTCGTTCAGTTACGTATTGCTAAGGTTAATCCATTCCCTCCGATAGA
>P_327
GAGGCCAGCACCATCGGCAGCGTACATGTCACCCCGGGCGCAGGATGCCGCCGCGACGCTCGAAACCCATGAAGCCGCCTTCCGTAAGCTGGGGCTCGACGCCGCGCTGGAGCGAGTTATCGCCATCGTCGTGCAGCCCGGCGTGGAGTTCGACCATACGCAAATCATTCATTACCAGCCTGCGGCTGGTAATGAATGATGAGGTCGAACTCCACGCCGGGCTGCACGACGATGGCGATAGCTCGCGGCGTCGAGCCCCAGCTTACGGAAGGCGGCTTCATGGGTTTCGAGCGTCGCACCAGGGTGACATGTACGCTGCGATCGTATCGCCTCA
>P_328
GGCGAATCGCGTGCAGGGCGCGGCGCTAACGGGGTCGGAGAAAGCCGGCAGCGTGGTGGCGGCGCAGGCGGCGAAGCATATTAAGAAATCAACGCTGGAACTGGGCGGCAATGATGTGTTTGTCGTGCTGGACGATGCCGACCTGGAGCGCGCGGTGAAAATCGGCGTCCAGGCGCGGCTGAACAACGCCGGCCAGGTGTGTACCGCTGCCAAGCGCTTTATCCTGCACGAAAATATCGCGGATGCGTTCCTGACAAAATTTAGCGAGGCGTTTCGCCAGGTGAAAATCGGCGATCCGCTGGATGAAAGCACCACGCTGGGGCCGCTCTCTTCCAAAGATGCGCTGGATACCCTAAGCAAACAGGTGGACGAGGCGGTGAAAAATGGCGCTAAGCTGCATCTGGA
>P_329
ATGGCAGGAAATAATAGAGCGCGCGCCAGGCGAGCAGGGCGGCAATAATCACGCCCTTCGAAATATCTTCCCCGGAGAGCATGGCGATAAACACCGCCTCCAGCACGCCGATCCCAGCCGGAATATGGATAATCACCCCGGCGATACTGCTCACCAGCAGCACCCCTAATACCAGAAAATAGTTAATCTCGCTGCCCAACAGCAGCCAGATTATCGCCCCCATCGCCATCCAGTTCGCCGCCGAGAGCCCCATCA
>P_330
ATGGACCTCATCGAGAAACAGCATCCCACCGTTTGCCGCCTCAAACGCCCCCGCTTTATCGCTCTGCGCACCGGTAAACGCGCCTTTGACGTAGCCAAACAGGTTGGCGGCCAGCAGCTCCGGATTACTCGCATACTGCGCGCAGTTAAAGCTCACAAAGGGGGCATCGGGCGCCAGCAGCCCCTGGGCGATGGCGAACTCATGCATCAGCTCCAGCCATATAGCTTTTGCCGGTCCCGCTGTCGCCGGTAATAAGCAGCGGTAGCCCGCCGTTAGGATAAAACAGCGCGGTTTTCATCTGCTCAATCGGTTTACGCAGGCTGCCGTCATGCCGGTCAGCAACGAAAAATGGTCCGCCTGCTCCGGCTGGCGGTCGCTCTCCGCGAGTAACTCCGCCATGCTGGCATACTCACTGCGGGAAAGCGGGTAGAACTGCTGGCAAAAGGCTTTTTTATGCAGAAAATAGACCGA
>P_331
TGTAATGTTATTGCGTGTACTCATTCAGTTACGTATTGCTAAGGTTAATCCGATTCTGCTTCTCTTTCTACCTGCAGCACCTATACAGGATGCAGGTCACAAATCCGGGTTCCGGTTATGAACATGCGGAACATATTTTCGTTTACAGAACGGCGTGACCATTGCCAGCAGGAACATTAAGGAAGCCAGATCGACAAAGGGCAGTACGCGGTTGCCGGGCAGAATGATAGACAGCACCACAGCCATAGGGATTAACAGCAGACCGGTCGCCAGTACCGAAGGTTCCTGGATCAGTAACGCCGTATCCATCCCGATGTAAAAATCGCGCCCCGGGAATTTAGCCAGGTGCTGCAGGTAGAAAGAAGCAGAATCGGATTAACCTTAGCAAT
>P_332
ATATATCATATTGCTTCGTTCAGTTACGTATTGCTAAGGTTGATCCGATTCTGCTTCTTTCTACCTGCAGCACCTATGGAGCAGCTGAAAAAGCTGGATAAAGTCGCCTATATTCGCTTCGCGTCGGTCTATCGCAGCTTCGAAGATATTAAAGAATTCGGCGAAGAGATCGCCCGCTTACAGGACTAAGCCATGCAGGACGAAATGTACATGGCGCGTGCGCTGAAGCTTGCCGCGCGCGGTCGCTTTACTACCCATCCTAACCCTAACGTCGGCTGCGTCATTGTGAAAGACGGCGAGATCGTCGGCGAGGGGTTTCACTATCGCGCCGGCGAGCCGCATGCTGAAGTGCACGCCCTGCGCATGGCTGGCGAAAAGGCGAGGTGCTGCAGGTAGAAAGAAGCAGATCAGATAACCTTAGCAATACGT
>P_333
CTATGTTGTGCCTGTACTTCGTTCAGTTACGTATTGCTAAGGTTAATCCGATTCTGCTTCTTTCTACCTGCAGCACCTCCGCACCAGCGACGGCCAGTTACGCAGGACGTCGTCGCTCAGGGGTCCCTCCATCTTTGCCAGCGGATGATCGCTCGCCACCACGCAGTCCCAGCTCAGCATCCCCATATCGCGGAACGCATAGCGACCGCCGACCGGAATAGATCGCGTTGCGCCAATCGCCAGCTCAACGCGGCCGTCGGCCAGCGCATCAGGTGCTGCAGGTAAGAGAGCAGATCGGATTAACCTTAGCAAT
>P_334
TCTTTACTACCTCCTCTACTTCGTTCAGTTACGTATTGCTAAGGTTAATCCGATTCTGCTTCTTTCTACCTGCAGCACCTATTGGCCGGCGGACTGAGTAACCCGGGTGGTGCAAATGGCAACGGCGAATGACAAGCTTCAGGATGAATCGATAGCGCATGCGATATGGATTGCGCGGTACAGCACCAGCGTTGCAAACAGGATGATAAAAACCCTGAATGACAGCGATGCGGAACTGACGGCCAGATTGCTGGTGGCGATGGATAGCCTGGATGCGGACAGCTTTACCGTCTCGCGACTGGAAGCGCTGCTCAGTAGTGTCAGGGCTCTCAATCGCGAGGCTGTGCAGTCAATGTACGCCGGACTATCTGATGAACTAGGTGCTGCAGGTAGAAAGAAGCAGAATCGGATTAACCTTAGCAA
>P_335
TATCTTGATCTACTTCGTTCAGGTTACGTATTGCTAAGGTTAATCCGATTCTGCTTCTTTCTACCTGCAGCACCTGTAGGCGTTGACGTTTGCCTTGCTGATATTCGTTCGTGAAATCTGAAGGCGGCCATTTGCGTCGATAGTGCGCACAGAGGCGCGGTCAAATCCCCACAGCTTTCCGTAATCCCGTCCGTATTGCGGGTCTCTTTTCCTCGCTTATGTATCTGACCTTTATTGTCACCGGCTGCCCCGGTGATTTTGGGGGATGCACTCCAATCACTTCCATTTTTGCATTGCGTGGAAGTAATGTTTCATCTTCATGCTTGTTGCTGGAAAGAGGTGCTGCAGGTAGAAAGAAGCAGAATCGGATTAACCTTGCAGCAAT
>P_336
TTTTGTGCCTGTTCTTTGGTTCAGCCATGTTTTTTTTTTTTTTTTTTTTTTTTTTTTTTTTTTTAACCCTTGGCGCCAGTTACGTATTGCTAAGGTTAATCCGATTCTGCTTCTTTCTACCTGCAGCACCTGGGGAAAAGAAATCTCGGCGAAGTGCGAGATTAACTGTTCATGCCACTTCATATTTTGCCGCGCGGCCTGCTTGACCTGCTCTTTGTCGGCGGAGGTCTGGCCGGTGGTCGCCAGCAGGGCCTTGTAGTAATCGCCCACCTCGGTGCCGATGACCACCTGGAACTGGCCGGCGTTAGTGAAGCATCCCAGGTGCTGCAGGTAGAAAGAAGCAGAATCGGATTAACCTTAGCAATAC
>P_337
AGTTTCTGACCTTTACTTCGTTCAGTTACGTATTGCTAAGGTTAATCCGATTCTGCTTCTTTCTACCTGCAGCACCTTGTTCAGCTGCACCAGTAAAGCCCCTAAATCCCTTGTCACGCCGCCGAACGCTGCCGCCGTCAAAGCTGGGCAGGCGCACCGGGAGCCGGTGCGCGGCGTGTGGCTCACCACCGTTTCGCGCCTTGACTGGCCGCCGGTCGGGTCGATTATCGCCAGCACGCCGGAGAGTCGCATCACGCAGCAGAAGCTGGCGCTGATCGCTAAACTCGATAACCTGCAGCGCCTGGGGATCAACACCGTCTTTTTCCAGAGGTGCTGCAGGTCAAGAAGCAGAATCGGATTAACCTTAGCAA
>P_338
GCAATACGTTTTACTTCGTTCAGTTACGTATTGCTAAGGTTAATCCGATTCTGCTTCTTTCTACCTGCAGCACCTGAGCACCGCTTCAGCCACGGCCGCTTTGACGATGCGGCGCGACTGATGGAGCAGATCACCACCTCCGACGAGCTAATTGATTTTCTGACATTGCCGGGCTACCGCCTGCTGGCCTAATCGCCAGATGGTGTGGTTCGCCATTTAGTCCTTCACCAGGTGCTGCAGGTAGAAAGAAGCAGAATCGGATTAACCTTTCAGCA
>P_339
TGCACGGTCTGCAGCTGACGCTGCTCAAGGCGACGCAGCCGAAAGAGGCGCCGCCGCTGAGCCGCTTTCCGAGCAAATCCGCATTTTTATTTTCGGCGTGTTTGAGCTCGTCGCCTGGCAGAAAAAACTGAAGGCGACGCTGAAAAAATAGTCCTGAAAAGGGCTCAGGGATCGGGCGTAAACGCCACGAACGCTGTGCCCTTATAACTCAACATTCCGCGATCGCCGACGCTCAGCGCGTGATATTGCGGCGCGTCGAGGCAAACACCACCTCCAGACCACCGTTTTGGGGCGAAAGCTCGCTTCATAGCGCATCTCACTGCCTGCAGGCGTCACCGTCTGCTGCCGCGAGCGCCGATCGTTAATCACTTTTTCCCGTTTATTGCTGACGATAACCCGCTTTTGTAGCAACGGCGCGGCGTCATTCGCCTGTTTCTCACGGCGCTGCTGGACATAGCGAAACGAAGCCGCCACCACAATCACCGCGACGACCAGAACAAAAAAGAGGGGCATTTTACTCATCAAGGTTACCCATAAAAAATATCAGAAATGGCATCTGCGTCGGGAATAACATTGTCATCTGCTACGCCAAACCACTACACTGAGTTGTAGCATA
>P_340
TTGCTGCTGCTGGCGGCCTGCCTGACGGCGGCGGCGACGCTGACCATCGGCCCGCTGACTTTGTCGGGCTGATGGCGCCGCATATCGCGCGGATGATGGGCTTCCGGCGAACCCTACCGCATATGGTGATCTCCGGGCTGACTGGCGGGCTGCTGCTGGTCTTCGCCGACTGGTGCGGACGG
>P_341
ACCAGTCGAAGCCCCAGGCATGGAACCACCAGGTACCGAAGAAGCGGCCAGGCGCACTGTTGGCGATGGAGGTCACCAGCGTGCGTTTGCCCAGCCACAGCCATGCAGCGATCAGAATCCCGGCAATGGCGATGATCCCGGAGGCAATCTCCAGCGTCATCACGCTACCGTGGGCGAGCTCAGTGGTCTGCGGCAGTACGCCTTCCAGCGGCGGCACAATCAGCGCGCCAACGAAGGTGGATAGTACCAGCAGCACAATCAACGGCAGATGATGGGTAATCCCCTTCCCTGCGTGCGCGTGAATTTGCTCTTTACCGTGGAATACGATGAAAATCATCCGGAAGGTGTACAGCGAGGTCATAAAGGCGCCGACCAGGCCTGCCACCATCAGATTGATATA
>P_342
GGTTAGATTATCAAATAAATCCGCTGAGTTTGAATGTAGCCTCACTGATATCAAGTCGGTGGGGGTAGTGGTAATTACGTTGGAAAAACACATATAGAGGATCTAATGAAATTTAAAATTATCGCGGCTTTGTTTGTGGGATTGTCGTTTGGGGCGGTGGCCACAGAAAAAACACAGGATTTAAATGCCGGGGATTTTGGGGAGGATTGGCCTCTAACCTTTGAGAATGCAAAAGTATCATGTGTTAATAAAATGTATGCTTTTGTGTATGACAAGGATACAGATGATAGATATCCACTTAATGGCATGGCAAAAGATGCGGTTAAATCAGGAAAAATGGAAGGCTCTAACTTGGATGACGTCTGGAAGGATAGCCCTGATTATGACGGTGTTAAGATTTCAATTTCTTCACCGTTGATAGAAGCCGCTACAGCCCTTTGTGATTGATTCTCTTTTAGCCTCGGTGTCGCAATGACTATAAGTAAACAAAAAAATGGCAAATGGTTATGTGAGCTTTACCCAAATGGTCGAGAAGGTCGCCGTATAGGTCGGCAATTCGCAGCCTTAAAGGCGAGGCCGAGGCATTCGAGCTATATACAAAAACCGAGAGCGCGGATAAACCGTGGCTGGGTAAGAAAATGGCGGAAGCTAAGCGAGATAATCCAACTTTGGCACAATTTACACGGGCAGGCGTTAGTCGCCAGTAAGTCGCGACTGGCAAAGTTGAAAATTGTTTGTAACGGGCTTGGCGACCCTATCGCATCCCGTCTTACTGCTAAAGATTGGGCTCACTATCGTGACCGCCGACTACGGGGAGAAATTGATAATGGTTATCATAAAGACCCGTCGAAATGGGTTGCGAAGCCAATAACCGTCAACCGAGAGCAACAGTACCTTGAGGCGGTTTTCAACGAATTGAAAAGGTTAGGGGAATGGAGTTA
>P_343
GGTCGGCGGCGTGACGCCGGAAAGTCTGGCGACCTGGATACAGGCGGGGTGCGCCGGTGCCCGTATGGGCAGCGATCTTTATCGCGCCGGACAGGCCGTGGAACGTACCCGCGAGCAGGCGGAGAGGTTTATCTCCGCCAGTAAAAGTTAGTCCCCAGCGGCTGCTGATCGACGCCGCCGCGGTGGCTGTCGAGCGCCAGCTTAATACGGCGTAATTTGCCTTTGCCTGGGGTTTGTTGGCCATCGCCAGTTCGGTGGCCAGCACATCGACCATCGCCAGCATCGCGTAACGGGAAGTGCTGGGCTTGAGAGACTATAGTCGTTTTCCCGTACCAGCAGCGGTAGCACCAGATCCGCCTGTTCAGCCAGCGGCGTTCCGGCGGGGGTAATCGCAATAACCTTCGCGCCGTACTGGCTGGCAATCGCCGCGCTCTCGATGATTTCCCGGGTATAGCCGCCCAGAGAAAGCACGATCACCACATCTTGCGGCGTCACCGCCGAGCTCATCATGCGTACCAGCAGACCATCGCTCTGGCTGACTACCGGCAGACCGAGGCGAAACAGGCGATACTGGATTTCCTGAGCGCAGATGGTCGAACCGCCGCCCATCCCCCAGGCAGAATATGCCGCGCATCGCTCAGCCAGCTCACCGCGCGCTTCAGCACCTCGATATCCAGCGCCCGCCGGTTGGTCTCCAGTACGCTGATGATTGACTCATAGATCCCCTGGACGCCTTCGAGATCCGGAACATCGAGGATAAACCGCTGGCCGACCGCAAGAGATA
>P_344
TTATCTTTATGTCCTGTACTTCGTTCAGTTACGTATTGCTAAGGTTAATCCGATTCTGCTTCTTTCTACCTGCAGCACCTCACCGGCCTTGTCTCATACAAAAATGCCGAAACCGGCCGCGTGGAGCAGATTAACCGCGACCAGGTGAAGTCCATGGACGAGCTGGATAACTAAGGCCTGACGTTAACCCTCAGGGCGCGCGTTGCGTAAGCCATCGCGACATAAATCACAGTTATCATTGTAAGCGGTTCACTTTAACTGTCTACACTCTTGCTGATTACGACAAGAGCAAACGCAGGCCAATCAATGATTCTGATAATTTATGCGCATCCTTATCCGCAGCATTCTCATGCGAATAAGCGAATGCTTATTCGCATGAGAATGCTGCGGATAAGGATGCGCATAAATTATCAGAATCATTGATTGGCCTGCGTTTGCTCTTGCGTAATCAGCAAGAGTGTAGACAGTTAAGCGAACCACTTACAATGATAACTGTGATCTCGCGATGGCTACGCAACGCGCACCCTGAGGGTTAACGTCAGGCCTTAGTTATCCAGCTCGTCCATGGACTTCACCTGGTCGCGGTTAATCTGCTCCGCGCGGCCATTTTGTATGAGACAAGGCCAGTGAGGTGCTGCGGTAGAAAGAAGCAGAATCAGATTAAGCCTAAGCAA
>P_345
GTAACCCTTGGCATCCATCACCACTTTGACCGCATTCGGGTTAAACCCTCTTCCGCATCATGGATCGGTACCGCCAGGGTCGCCATTCCGCTGCTGCTGGCAGCCAGATTCTGCCTGGGCGGACAATCGCCGGGGGATCATCGGCTCATCGCCCTGAATATTGACGATAATGGTGTCATCGCTGAACGCGCACTTTTCCACCACTA
>P_346
CTTTTTATGTGTACCTCGTTCAGTTACGTATTGCTAAGGTTAATCCGATTCTGCTTCTTTCTACCTGCAGCACCTCTGAAGATAGACCGGCGGCAGCGCGGAAATCCCGCAGATGAAGACGCGCGACGGCAGCCCGGCGGGCGGTTCGTCCGCTTTTTCCAGGGTACTGATAAAGCGCTGGTAGAGATTGGCGCGGTGCCACTGCGGCTGCCCCAGCTCGGCGGTGTAGCTCACCAGCGCCTGCCACAGCGGCGCCTGCCACTGCTGGGCATCGCCGAGACCTTCCACCCGCTGGCCGGCCTCCCCAGCGCATCAGCCACTCCGGGCGATAGACGAGGTACTGGTCATAGAGGTCCGCCACCCGGGCGGCCCAGCTGAAACAGCTTGCGCTTGTCGCCGTCATCACTCAGATAGGTGCTGCAGGTAGAAGAAGCAGAATCGGATTAACCTTAGCAATA
>P_347
GTTTCTGGCTGTTTTCAAATTCAAACGGCCGGTAGGTGCCGCCGGAGCCGACGGTATAGGTTTCCGCAGCCGCCTGTCCGGCAGCCGTCAGCGCGGCTATCATGCAACACGCTTTGAGCAAATTCTTGACCATGAGATTTCCTTTTTATGCATTTATTTTGCATAAAAATACACACACTCACTTTTATATGCAACCGGAAACCTTCCCGCTGGTGAATTATCTTCTCAATGGCCCCGTTTACCGCCGGATTTACCGATAGCCCGATGCAGATCGTTGATTCATTTCAGGGATTTCACCGTTTTTTGTGGCGTGGTAGAGGCCACCGACAGGACAATCATCTCGAGACAGACCAGCACCGTACCGTGCAGCGGCATCCA
>P_348
TGTCTGTTAACCTACTTCGTTCAGTTACATACTGTATTGCTAAGGTTAATCCGATTCTGCTTCTTTCTACCTGCAGCACCTATAACCTGCCGTCGGCCAACACCTCCGACTCCTATACCAACCCCTACGGCGCGCAGATGGGCCCGTGCAACTTCTGCGGTTTCTGCAGCGGCTACGCCTGCTACATGTACTCTAAAGCCTCGCCGAACGTGAACATTCTGCCGGCGCTGCGCCAGGAAAAACGCTTTGAGCTGCGGACCAACGCCAACGTGCTGAAGGTCAACCTGACCGACGACAAATCCCGCGCCACCGGCGTGACCTACGTCGACGGCCAGGGGCGCGAAATGGAACAGCCGGCGGACCTGGTGATTATCGGCGCCTTCCAGTTCCACAACGTGCACCTGATGCTGCTCTCCGGGATCGGCAAACCGTACAATCCGGAGACCGGCGAAGGGGTGGTGGGGCGTAACTTCGCCTACCAGAACATGACCACCATCAAGGCCATTTTCGACAAAGACACCTATACCAATCCGTTTATCGGCGCGGGCGGCAACGGCGTCGGCGACGACGACTTCAACGCCGACAACTTCGACCGGCGCGGCGGGTTTTGTCGGCGGTTCGCCGTTCTGGGTCAACCAGGCCGGGACCAAGCCCATCTCCGGTTTCCCGGTAGGTGCTGCAGGTAGAAAAACAAGATCGGATTAACCTTAGCAAT
>P_349
ATATGTAACTTACTTCGTTCAGTTACGTATTGCTAAGGTTAATCCGATTCTGCTTCTTTCTACCTGCAGCACCTGTCTCCTGCTGCGGTTTATCGCCGCGCAGGACGAAGAAGAACAGATTGCTGCGATCGTGCTTGTTGAGATAATCCCAGGCGCTGTTCTTCATGGCCAGGTGATCGGAAGAGACCACGATGACCGTGTTTTTGAAATAGGGTGAGGCTTTAATCTTTTCTATCAGCGCGGCGATATGTTCCTGACTGCAGCTAACGGCGCTGAAAGAGAGGTTTTTCTTGCCGTCCACATCATAGCGTTTACGCTCGCAGGTGCGTGAGATAAAACCGTCGGGATGGTGGGTATCCACCGTCGGCGAAGAGCGAGAAGCGTTTCCCGGACTGCGACAGCTCTTCGAATTTTTTCCAGGTCTCGTCGAGCACAGTGTCGTCATAGAAGCCCCAGTCGTTGCGGTAGGTAGGATCCGCCACCGTAGTTTTTAGCTCTTCCGCCCCGTACAGATAATCGAAGCCGTGGGATTTTAAGAAACACGTCTTTGCCGGCAAAGCGCAGGTTAGCCCCCTGCACAAAGTAATTCTCGTAACCGGAGTTCTTCAGAATATCGCCAAGGCAAATATTCTGTGGAAAGAAGCTGGAGAGGTGCTGCAGGTAGAAAGAAGCAGAATCGGATTAACCTTAGCAATA
>P_350
ATTGATAAAAACGATGACCAGAATTTTCCCACTGGCACGCTATGTGTAAGGCATAGCAGATACAGTATGATGAGGAATGGATGATGAAACGAAAGTTACAGGGGCGCTATGCAACAACTCGATGAACGACTGAAAGGGCAATACGCCTCGCTGTCGCCGCAGGAGCAGCGGGTGGCGGATTTCATCTTTGACCACTTTGACGACCTGATAAGCTACAAGACGGCGCCGAGCTGGCGCAGCTGAGCGGCGTGTCGAAAGCCACCGTCAGCCGGCTGTTCAAGCGCCTCGGTTACGACAAATATAAGGATATGCGCGATGAACTGCGCACTCTGCGTCAGAGCGGGATGCCGCTCACCGACCAGCGCGACGCGGTGCAGGGTAACACGCTGCTGGCGCGCCATTATAAGCAGGAGATGGCAAACCTCACCCAGTGGGTCAACGCCCTCGACGCCCGCCAGTTCGCTGAGGCGCTGACGGCGATGGTGGCCGCCCGCCGCATTGTGGTGATTGGCATGCGCAACGCCTATCCGGCGGCGCTGCATCTACGCCAGCAGCTGCTGCAGGCCCGCGGCCAGGTGCTGGTGCTGCCCCAGCCGGGTCAGAGTCTCAGCGAAGAGCTGGTCGATCTGACCGCCGATGATCA
>P_351
CTGTGTTATCGTACTTCGTTCAGTTACGTATTGCTAAGGTTAATCCGATTCTGCTTCTTTCTACCTGCAGCACCTATCACCCTCAGCCCGCGGATGGAAGAGGTCATCCGCCGCCGCCGCTGCATTGAGCAGGGGATCCGCACCGATGCCCATCACGATGGCGTCGACGAGATGATCTACTCCAACTATTTCGATCTCGGCATGGTGATGGATTACTGGGGGCCGGAGCGCCTTAACCACCATACCGAAGCGACCTCGGCGCTGTTGCGCCGCCCGGGAGTGCGCGCGCCTGATCCTCCAGGAGGGACTCGACAACGGCATCGCCCGCCACAAACTGCACGGCGATGCGCTGCTGAAGGGCATCCAGAGGTGCTGCAGGTAAAGAAGCAGAATCGGATTAACCTTAGCAATA
>P_352
CCGCGGCGGGCTTCCTGTTCCACTTCGTGGAAAACTACCATCAGGGTTGGCTGCATATCGACTGTTCGGCAACCTACCGCAAATCTGCCGTTGAGCAGTGGTCGGCGGGCGCCACCGGGCTTCGCGTGCGTACCATTGCTAACCTGCTGACAGCTGAGTAATGGCCTTGCCGGGTGGCGCTGCGCTTACCCGGCCAGGAAAACCATATGCCCGCGTGGACGAATGGCCGCCGGGCAATTCATTGTGAAGTAGCCAAACTATGTCAGATACAAAAAATGAATTAGAAACCCTGCTGGAAAAAGCGGCGACTGAGCCCGCCCATCGTCCGGCATTTTTCAGCGCGCTGCTGGAGGCCACCGTCTGGGTGCCGGGCAGGGCAGCCGATGGCGAGCAGATTGTCGAAGATAGCGCGCTGGATCTGCAGCATTGGGAAAAAGACGACGGTACCTCGGTGATCCCATTCTTTACCTCGCTGGAGGCGCTGCAGCAGGCGGTGGCGGATGAACAGGCTTTCGTGATGATGCCGGCCCGCACGCTGATGGCGATGACGCTGGGCGAATCGTTATTCCTCAACCCGAAGCTGCCGAGCGGCAAAGAGTTCACCCCACGGGAAATCAGCCATCTGTTAGGCGAAGAGGGCAGCCCACTA
>P_353
CACCGCGCGCTGCTGGCCGGTATAGTTGGCCGTCACGTAGAAGGACCAATCGTCCAGCGGTTTCCAGTCGAGCGTGCCGTTGGCGGTATGGAACGGCAGCGTCTGCAGCGGTTTGTCGCCGGGGATAAAGTTCCGGGTATTCGACTCACGTGCCCCGGGCAGTGATCAATCCCGGCGTGACCATTGGCGATAATGCGGTCATTGCGTCCGGCGCGGTAGTCACCAAAGACGAAGCTACCGATGAAGATGCCCCA
>P_354
GCGCCGCTTTTTGAGGTGAAAATCATTAAAAAAACAACAAGTTAAAAAATAACATCTTATACCACCTTGGTGGTGATCGAGGTTTTGCTGCGCAGTAACAAGCCAGTTCGGATTGATCGCTATCAATTCTCGCCCTCTTCATAGCGTTACCTTCGCTGCAAATCCAGCAATGTCGATTTATCAGAGAGCCGTCAGGCTCCATCAGGAGAAACCCGATGAGTAAATTCCTGGACCGGTTTCGCTACTTCAAACAGAAGGGTGAAACCTTTGCCGATGGGCGCGCCAACTTCTAAACACCAACCGGGACTGGGAGGATGGATACCA
>P_355
GAGGTCGACCACCAGGTTTTGCCCGACGTTCACCGCCGGGGTCAGGTTAACGTAGACGTTGGCTAACCACCGCCGATGGGAATGGTCTCGCCCCGGTGGCCGTTTTGCAGGCAAAGGACCAGGCGTTCATCGACCAGCCCAGCAGCAGCAGGGTGGTGAACAGGGGGATTATTTTTTTCATCATGATGCTCTCCTGGCTCAGGCGTAGGTATAGGTGACGTTAATCACCA
>P_356
GATGTTTTAGCCGAATGTAAGAAAGTTGGCGTAAATCAGGTAGTTGGCGTAAACTTATTTGACGTGTACCGTGGTAAGGGTGTGGCGGAAGGGTATAAGAGCCTTGCGATTAGCCTGATCCTGCAGGATACCAGCCGTACACTCGAAGAGGAGATTGCCGCTACCGTTGCCAGATGTGTAGAGGCATTAAAAGAGCAATTCCAGGCATCATTGAGGGATTGAACCTATGGCGCTTACAAAAGCTGAAATGTCAGAATATCTGTTTGATAAGCTTGGGCTTAGCAAGCGGGATGCCAAAGAACTGGTCGAGTTGTTTTTCGAAGAGATCCGTCGTGCTCTGGAAAACGGAGAACAGGTCAAACTCTCCGGGTTCGGCAACTTCGATTTGCGGGATAAAAACCAACGCCCGGGACGTAACCCGAAGACGGGGGAGGATCTCCGATTACAGCCCGGCGCGTGGTGACCTTCAGACCCGGTCAGAAGCTGAAAAGCCGTGTCGAAAACA
>P_357
CAACCGCAAAGCTAACGGCATCGATGAAATCTGGTACATCTGCCCGGACCGGGCGACGCAGGTCAGGGTGCAGCGGGCGATCCTGTCGGTGGATGAAATCGTGAACCCACAGACCGGCGAGGCCCGCAAAACGGCAGAGCTGGATCGTGAACGGTTGTTTGCGTGCTTTAAATTTATGACAACGGAGTGAGGGATTATGGCGCTGTACATGGTATTTATTGAAGACGCGGAGGACCGGAACGGCGAGCGCTGCATCATGCCGACCAGCGAGCATCTGGAAGATATCGGTGGTGCTCGCCTGGCAGACCGGGGCGTATGTTTTCTGTTTTGTCGACCGGGCCCAGCATCTGGCGATGATGAAATCCATCGGGATGTATGACGAGCGGCTCAACAGCGACGAAAAAGCCACGTACTTTTTCACTGGTAAAAATCCGCAATGGGAACGGAACAAACCCACAGGAATGAAGCTGTGTGATTACCTCTATCGCAAGGTGGAGCGGTTCGCCATCGAGAACGGTGTGCAGGTGGTTGATGCCGGGAAGTGCTCACCGGAGCAGATTAACGCGATGATTGACGTGGTA
>P_358
CTTTTTTTTTGTACTTCGTTCAGTTACGTATTGCTAAGGTTAATCCGATTTCTGCTTCTTTCTACCTGCAGCACCTGATCGCATTTATCCTCATCGCGATCAGGGCATTTCGTACCACACTTCTTCCTCTTCCATGCGGGCTTCTATCTGCCTCGCCACCCTCTGCAGTGCAGGGAGATGCTTCTGCGCCGCCTGCTCAATGGTGATTGCGCTGGCGATATAGACCAGGTTCAGGCAGCCGATAACCCGCTGCTGACTGCAGACCGGCACGGCGATCGAGGCGATTTTCTCCTCCTGCCGCCAGCCGCGGAAGTTTTCGCCATAGCCGTTCTGGCGGGTGCGGGCGAGGATCGCCGCCAGCCGTTCGGTTCGCGATACAGTAAGAAAGAGAGCAGAATCGGATTAACCTTAGCAAT
>P_359
CTTTGTTATGGCCTGTTCTTCGTTCAGTTACGTATTGCTAAGGTTGATCCGATTCTGCTTCTTTCTACCTGCAGCACCTCTCTCCGGCGAAATGATTGCCGTCCTCGGCCTTTCCGGGGTTTTGGCGGTATTCGTCGCCTGGTGGGTGAAAATCCGTAAGCCCGCCACGCGGTGGCGCGGCGCGGCGATGCGCCTGCTCAATACGCCGTTTCGGCGCTGCTGATTATTCTGGTGGCCGCGCTGTTCTACAAAGATTACGCCTCGGTGTTCCGTAACAACAAAGAGCTGGTGAAATCCCTGAGCCCTTCCAACAGCATTGTGGCCGTGAACTCCTGGTATGCTCATCATCGGATGGACAACCTGCCGCTGGTGAAGATTGGCGAAGATGCCACGCAGAAAGCGGTGATGCATAACGCTCCCCATTAAGAACCTGACGATCGTCGTGCTCGGCGAGACTTCGCGAGCGGATAACTTCTCACAGGTGCTGCATAGAGGACGAGAATCGGATTAGCATCACGA
>P_360
AAATATATTGTACTTCGTTCAGTTACGTATTGCTAAGGTTAATCCGATTCTGCTTCTTTCTACCTGCAGCACCTGAGCTATCGAGCGCTTAGTGAACAGGCGCGTTTTACCCTGCGGGGTAATGACCTTTGGCCTTGTGATCAGGTCAAAGGTGCAATCGCATATGCCATCCTCGTTGAGCCAGGTTTCCGATGCGATCAGCTGTGCAATGCGGCCTTCTCCCTTGGTTATGCCGTTCGCAACGCGGTTAAATTCGACAAGCGTCACGCCGAATTTCTCCCGCTATTTCGCTGCCGGTAACGGGGCGGCCGCGCGTCTGAATCATCCAGAACACGCGCTCGCGAAGGCCGGAGAATTTCCCTGCTTTGCCGGGCCTGCGGTAAAATGGAGTGCGTTTCATTTCCACTGTTCCCGAAGATGAACCCGATCTCAGCCAGCGATTCATCCATCTTGCTGATGAACTCCGGCACCATTTCGTTGAAGTCGGACATGTATTTGTCGTCGCGCTCAACAACCACGTGGTGAATGCCTTCTCGCTTCATGCGAGGGTCATAATTCGCGAAGTACCAGGCATCCTCGGTGCTGCAGGTAGAAAGAAGCAGAATCGGATTAACCTTAGCA
>P_361
GCCGTCAATGCGCTGATGACAATCAGCTACTTCACTGTTGGGGCCGTGCTTGAGGAGCAGGCCGGCGACAGCGATGCCGGCGAGCGCGGCGGCACCGTTGAACAGGCTCCGCTCTCGCCGCTGTTGCGGGCCGCGATAGACGCCTTCGACGAAGCCGGTCCGGACGCAGCGTTCGAGCAGGGACTCGCGGTGATTGTCGATGGATTGGCGAAAAGGAGGCTCGTTGTCAGGAACGTTGAAGGACCAGAGAAAGGGTGACGATTGATCAGGACCGCTGCCGGAGCGCAACCCACTCACTACAGCAGAGCCATGTAGACAACATCCCCTCCCTTCCACCGCGTCAGACGCCCGTAGCAGCCCGCTACGGGCTTTTTCATGCCCTGCCCTAGCGTCCAAGCCTCACGGCCGCGCTCGGCCTCTCTGGCGGCCTTCTGGCGCTCCTGCTGCAGCATCACTCGTGGGCCGTGGCGCGGGTCCGCGCGCCGGCCTCGTGCGCCTGGCGCTCGCGGGCGAGGTCAGGGCGGCCGTCTTCACGTTCTGCCTTGCGCAGATGAGATAGGGGCGCAGTA
>P_362
AGATGGTGAACAGCCGGGCATTGGCCCCGGGAAAGAAGATGGCATCCTGCGGGAGCCACTCCAGGGTCGCCTGCGGGGCAAGGGTCAACTGCTGGCGAACTAGCGCTTGCGCGCCGCTGCTGCGGTAAAACTTGCTGGCGCCAGGCATGGTTATCAGCGTATGGCAGCCGGGGGCAAGGTGCCGCTAATTGTCAGCTCATCACCGCCGACGATGCCGCCGGGCGGGTGAAGCAGATAA
>P_363
TTTTGCTGCTTCGAACACTTTCAGTTACGTATTGCTAAGGTTAATCCGATTCTGCTTCTTTCTACCTGCAGCACCTGATGAACAGTCTGGATGTGGCCCAGCAGGCGGCGCTGGATCGGCTGTTACACGAGCTGAGCGCGGCGGGGATTGCGGTGGTGATGAGCAGCCACGATCTCAACCATACCCTGCGCCACGCCGGTCAGAGCTGGCTGCTCTGCCAGGGGGAAGCCATCGCCTGCGGGGAGACCGCCGAGGTGCTGAATGAGGAAAATTTAACCGCCGCCTAAGGTGCTGCAGGTAGAAAGAGAGCAGGAATCAGATAACCTTTGGGC
>P_364
TGGGCAAAGGTGAGCGCCGGGCCGACTTTCAGAATGGCGAAGTGGTCGCGGGCCCGGCGCACGATAAGCCTGGCGGGTTTGGTAGTCGGTGGAGCTGCGCTGATTAAGACCATCGGGGTGCTTTAAATCCAGGCGGAGAGCGCTTTCGCTTCCTGCGGCTGGTAATGAATGATTTGCGTATGGTCGAACTCCACGCCGGGCTGCACGACGATGGCGATAACTCGCTCCAGCGCGGCGTCGAGCCCCAGCTTACGGAAGGCGGCTTCATGGGTTTCGAGCGTCGCGGCGGCATCCTGCGCCCGGGTGACATGTACGCTGCCGATGGTGCTGGCCTCGCCGCCGGGAACCGGAACTTCGGTCCCGATGACGTAGGTCAGGTGGCGCTTTTGCTCATA
>P_365
GAATAAAATGAGTTTTTTAAAAGAGTTTCGCGAATTCGCGATGCGCGGGAACGTTGTCGATTTGGCAGTGGGTGTGATCATCGGTGCAGCATTCGGTAAAATTGTTCATCACTGGTCGCGGATATTATTATGCCGCCACTCGGCCTGTTGATTGGCGGGATCAATTTCAAACAGTTTGCCGTCACGCTACGTGATGCCCAGGGCGATGTCCCGGCTGTGGTGATGCATTATGGGGTATTCATTCAGAACGTTTTCGATTTCATCATCGTCGCGTTTGCCATCTTCATGGCGATTAAATTGATGAATAAGTTAAATCGTAAGAAAGAAGAGGCTCCGGCGGCACCGCCAGCTCCCTCTAAAGAAGAAGTTCTGCTGAGCGAAATTCGCGATCTGCTGAAAGAACAAAACAACCGTTCTTAATCAGCAGAGAAG
>P_366
TTATTTTTATTAACTGTACTTCGTTGAGTTACGTATTGCTAAGGTTAATCCGATTCTGCTTCTTTCTACCTGCAGCACCTGGTTTCACATTCGACTGAACATCACTCATGCACCCACTCTCCAGACGCGGAAACCCCGTCGTCGCGCCACACGCGCGCGGCCATTTGCGCCTGCCACAGCGCCTGATAACGTCCATGATGTGAGAGCAATTGCGCATGAGTACCCTGCTCAACCACCTGTCCCTCTTCTATCACCAGAATGTTTCCGGCCCCGGCGATGGTGGATAAACGGTGAGCGATAATCGCCCATGCAGGTTGTGAACCAGGTTATCGATCGCTTTTTGCACCGCCAGCTCGCTTTCAATATCCAGCGCGGCAGTCGGTTCATCGAGAATGACGACCGGCGCGTTTTTCAATAACGCTCTGGCAATGGAAATCCGCTGAGGTGCTGTAGAAGTAGAAAGAAGCAGAATCGGATTAACCTTAGCAATA
>P_367
ATCACTTTAGTCAGGTCGTAGACATGCGGCAGGACCTTCTTACCGGCGGCGGTGAGACACATCCGCCGGCCGATTTTCTCAAACAGCGGGATGGCAAGCTCCTGCTCCAGCTGCTGGATATGAAAAGTCACGGTGGACTGAGTGCAGCATAGTTTCTGCGCTGCGCGCGGAAAAGAAAATTCTGTTCCTCGACAACAGTTTTGAAGGTGATGAAGCGTCGCAAATCCATATTTCCTCTTTGTATCGATACTATCGAAGCGAGAATGAAAAAATATTCATTTTTTTAAATTATCAGCTTCGGGTAGTGTGTGCCAGACAAGAGGAGAAAACCCGTCGACAGCCTCCCTGATTAGCGCCTTTTTAACTTACACTTTTGATCACCGCCCTGACACCCGGGCCCAACAATATCCTGGCGCTGAGCAGCGTCACTTCCATGGTCTACGCCGCAGCCTGCGGGTGTTGGCCGGGATGAGCGTCGGGTTTATTATCACTATGTTGATTTGCGCGGCTTTAACCTTTTCGCTGGTTGAACTCGACTCACGCTTTACCCTGGTATTGGGATGGATTGGCGCGGCGTACATCCTGTGGCTGGCCTGGCAGATTGCCAAAAGCAAACCGGCGACAGGGATGCCGAGTGTAGAACCGGTAGGCTTTTGGGCAAGTCTGGGGCTGCAGTTCGTCAACGTTAAAATTATTCTGTATGGCATCACCGCGCTTTCTACCTTTGTTCTGCCCGTTACTCGCGAGCCTGTTTGGCTTA
>P_368
AAGCTGAAGTACGACGCTAGCCTTTACCAAAAGGCTACAGATTCAGCTGCTTGAAAGTAACTACAAAAGGAAAATCAATATGGTAGAGCCAAACCTCAAAGAAGCCGTCAAAGCGATGTGCAAAGCATATCCAGGTGGGCGCGAAGCAATGGCTGGCGCACTGGGAATGACGGTGACGCAGTTTAACAACAACCTTTACGAAAAACGGCTGTCGTTTCTTCGAAGTCAGCGAGCTGGAAGCGATGGAAGACATTTCCAACACGTCGTTACTGGCTGATTACTTCGCTCGCCGTCGTGGTGCTTTGCTGGTGGATGTTCCGCACCTGGAAGAGCTGGATCGCGTGGACTTGTTCAGCCGGGCAATGCGTACCTCTGCCGCCAGGGGACAGGTTGATCAGATTATCGAACAGGCGCTTGAAGATGGCGTTATTGAAAGGCATGAGGCCGAAGAAATCATA
>P_369
GGCATAGTCCGCTTTGCCATTCTGGCTACCGGAAATCTGGGCGAGAATCGTCATGCCCTGCGGATCCACCACCGTCTGATGGAAGAAGTCGGCAAGTTTTTGCGGCGTCAGCAGTTTAATCTGAGCCACTACTTATCAGCGTGAATCAAAACA
>P_370
TTTTTTTGTCCTGTTCTTCGTTCAGTTACGTATTGCTAAGGTTAATCCGATTCTGCTTCTTTCTACCTGCAGCACCTGAAAACGCGCACACTCTCTCCGTCGAGATCGTTAGCCGGCACGTCGGCAAGCTTGCTAAAACCCCCGGCAATCTGCTGTTCCCGCCACAAAAACAGCTCTGCATTGGTTTCGGCAATGCCGGTTTTGATGGCCTCACGAAGCCGGGCCGGGGCGACGGTCTGCTCAAGGCGCATCCCTTCACGCACGCGTTTCGGGTCGATGTCAGGAAAGAAAACGTATTTTTTATCACCGGCTCATCGCTGGCAGGTGGTCAGGGGGTGCGACCACCACGCCACCCCGGCTGCGGCTCATCGTTCTTTTTAATAATCAGCGTCGTCATGACTACCTCTGAATAGGTGGGCGGTGGACGCCGGTCTCAGGTCGGGTAAAACACCCTCATCGACCGGCGTGCCGCCCTGGCGCGGGGCGCATTCTGTAACCGTCGGTCTTTTTCGGTCGGCCAGCAGGTGCTGCAGGTAGAAAGAAGCAGAATCGGATTAACCTTAGCAAT
>P_371
TTTTTTAGTGTACTTCGTTCAGTTACGTATTGCTAAGGTTAATCCGATTCTGCTTCTTTCTACCTGCAGCACCTCATCCTGAATCGGCTCCGGAGCGACCGGCGCCATCTGATCGGCGTCGCTCACGGTAGGCGTATTAGTGATCGGCGGCAGCGGAACGGCCTGATTGCCGCCAGCTTGCGGCTGGGACTGCGACTGTAGGTTCAGGTTCGCTTCACGGCTGGTGGACGCCGGGCTTTGGCTATCATCGGAGGGAAGCAGAATACCGATAATAACCAACAGGAAAGGTGCTGCAGGTAAAGAAGCAGAATCGGATTAACCTTAGCAAT
>P_372
TTTTTTTAGTCTACTTGGTTCAGTTACGTCTAAGGTTAATCCGATTCTGCTTCTTTCTACCTGCAGCACCTATTAGCGAATAATCCATTGTAACAACTGACAGTAGTAATTCATGTTGAACCCGGTAGACTATCGCCACTTTCCAGCGCCCGCATTTGCGTTTTACTCCAGGGTTTGGAATAACAGCGTAATGAACCTTTTAAAATCACTGGCGGCAGTCAGTTCGATGACCATGTTTTCGCGCGTGCTGGGCTTTGCCCGCGATGCGATTGTGGCGCGTATTTTTGGCGCCGGGATCACGGTCCCATGCCTTTTTTGTCGCCTTCAAACTGCCTAACCAGGTGCTGCAGGTAGAAAGAAGCAGAATCGGATTAACCTTAGCAAT
>P_373
GCTGCTGGTTACTTCGTTCAGTTACGTATTGCTAAGGTTAATCCGATTCTGCTTCTTTCTACCTGCAGCACCTCTGGCGGAAGACCGGTTTACTGACGACCAGATAATCGACTTTATGCTTCAGCATCAGATCCTGATTAACCGTCCGATCGTAACGACGCCGCAGGGCACCCGACTCTGCCGCCCGTCAGAGGTGGTGCTGGAGATCCTGACGGCGCCACAAAAAGGCGCATTCGTGAAGGAGGACGGTGAGCCAGTCATTGATGCCGCAGGGCAGCGTGTGAAATAGCGCGCAGAATGGCGCCGGCTGTAGCAGCCGGCATGCCGTGTTAAACCTGCTGTATGGTAGGCTCTCCAGGTATGTAGCGCCTGGATTGCTGACAATATTCTCGCTTAGCGCTATTTCTCCACTATCCAGTATCTTCCCCTTACTTTTCCTGCCGTTATACACCGCCTCTGCGCCGGTGGTTTATGTCTCTCGATAAATTATTAACTGTTTGTTTTTAATGGGTAAAATTTCGTTTTGTGCGTAATGATATAAAGTCAACGTCGTTTGCATTATTGCGAACATTAAATCTGTAAAACTAGATGTTTGTCGACTTTTCATCTAAAAAGGGAAGGTAAGGGGCTGGACAAAACCATTGCGTGGTTATCAAATGGTTAAAAATGCTCGTGTTTGATGTTAATGCAAACAAATTATAAATCGTCAGCCTGCTTTATACGGTTAACTTGCGCTGCGGCGCACCTTACCTGGAGAATTTATGCATAGGTGCTGCAGGTAGAAAAAACGGAGTCGGATTAACCTTAGCAATACGTTATTTTTATTTGTTACTTCG
>P_374
TTTTGCTGACCTACTTCGTTCAGTTACGTATTGCTAAGGTTAATCCGATTCTGCTTCTTTCTACCTGCAGCACCTCATAGGCGCGGTGGAGCGCATCACGCATTGCGAGGCCGTTCATGACCGTTGCCAGCATGCCCATGTGGTCGCCCACAACGCGGTTCATACCCGCTTTCGCCAGACCAGCACCACGGAACAGGTTACCGCCACCAATTACTACGCCAACCTGAATACCCAGCTCAACCAGCTCTTTGATCTCCTGAGCCATGCGGTCAAGTATGCTTGCATCAATACCGAAGCCTTCTGAGCCCTGCAGCGCTTCGCCACTTAATTTCGACAAATACGTTTGTAGACGGGTTTTGCATTGGTAGCCATGTTTCTTTCCTGAGACTGTCAACGAATGAGATGTGATAATTCCGGCGACATTGTATGTCGCATTTCAGCGCGGCCACTATAAGCAGTTGGCTGAATTTACAAAATAGGTGCTGCAGGTAGAAAGAAGCAGAATCGGATTAACCTTAGCAAT
>P_375
GGGGCAAAGCCCAGCGCTGCTGCCGTGGTTCCCGCCATACCGCCAGCGCAGATCTTAAAGAACTGCCTTCTGCTGACCTGCATGGTTCGCTCCTTGTTTCGACATTGTCACATGTAGTTATTTGCTTTGCGGTGAAGGCCGCAAAGGTTCAGAATTAGGGCAAATTTCCCTCATTCCTGAAGGGATAAAAACAGAATACCACATTGTGTGTATGCCTGTTCCAATACGGTTAAAGCAAAGTGAACAAGAAGCCTCTCGAACAAATCAAAAATGTGACGAATGTCACAGGATATCGCCAGGA
>P_376
GTTTAAAGTGAGCCACTACTTTATCACGTGAATCAAAACGCATATTACCGCGATCGAAATCTTTGCTCAGTTTCGAGGCTTCATCGCCCAGCGTCTGCGGCGCCTGCAGCATCTGGCTTATCACCGCCTGCTGGAGCTGGGCAAACTCTTCGGCTTCATCGCCCGCAGCTTCGCCTCCGCGGTGGGGAAGAAGGCCTGGAACCGCTGCCAGAGGAAGGCCGGCTGCTTATCGCTACTCTGCAGCAGGAAGCCCATGCCCCACTGTGTGCGCCCACGTTCATCGGGAAGGCAAAGACCGCGTAGCCGAGCTGCTCTTCGGTACGCAGCTGGTTGTAGAACCACGGCTGGATCATTGTCTCCAGCAGGGTGCTGGCGGCGGTGCTGCTGAACTCATCCACATTGGGCGGCGCGAACACCGCGGCCAGCGCGA
>P_377
TTCGTCGGCGGTGTCCGCAGCCAGCAGAACGGCGTCGGCGTCGTTCAGCAACGCGCGGAGGTGGGTGGTCGCCTTACGCGGCACGATGCCGCCGAACAGCACGAGGGCATGGCGCACGCGGGCTATCGCCAGCAGAATTTCCGCTTTGGCTTTTGCGTTGCCGCGCAGCCGAATCTCGTCGTGATACGGCCAATACGCCAGGGCGCTCTCCAGCGCCGCCTCCAGCCCCTGCTCCACGCTGGCCTTCGCTGCCACCGGCAGCACCGGCCAGCCGGGTCACCGGACGCTCATTGTTACCTTGCGCCAGATGATACCCGCGCGCGGCTTTGCTCAGGCTCCCCTGACGCAGGACGCCGCTCTCCAGCAAACGATGCGCGAGGCGCAGCGAATCGGCGGTCTCCCCGGCGAGCAGCTCCAGCTCCAGTTCGCAGATCGGCTCCTGATGTTCGCCCGCCTTCACTTCGCCACGATCGAGGGCAATA
>P_378
ACCAGCGTGCCATCCTGGGTGTAGAATTCGCCGCGAACGAAGCCGCGGGCGCTGGAGGCCGAGGTGCTTTCGACGCTATAAAGCAGCCATTCGTTAATATTAAACGGCCGGTGGAACCACATAGAGTGGTCGATGGTGGCGACCTGCATGCCGGGCTCAAGGAAACCAACGCCGTGCGGCTGCAGCGCCACG
>P_379
AGAACGCCACGCCCTGGGCCAGCTCGCGGCCTAGCGCCTCAAGCAGCGCCTGCCACTGGGCATGCGACTGCTGCTGCGCCAGCAGCGATAACCCTTCCGCCAGCGGCAGGCCGGCCTGCAGCAGGGTCGCCAGCTGGCGGATCGTTTCGCAACTGTAGCGCGGGTGCCAGAGGCTCTGCTTCACCGCACAGCGGCGTACAGCCAGCGGTATAACTCGCTGCTGTTGGAGGTGCTGCAGGACCTCCAGACGCTTGGTTTGCCATAGCATCCCCTGACAGGGGGCGCCCTGCACATCGATACCGCGCCAGCA
>P_380
TATGCATACCTTCCAGTTGCGTATTGCTAAGGTTAATCCGATTCTGCTTCTTCTACCTGCAGCACCTGCTCTGGTGCTCTATCACCACGTAAACATACCCCGTGCCGCAGGTGGTCTGCACCGACCAGAGGACATCTGAATACCAGGCGCGCAGATCCTCATCGATAAAGCTCGCCGATTGCAGCCTCAGGGTAGAGAAATCGCACCGCTGACGGATCGCTTCGGGAAGGTAGAGGGTGAGGAAATCAGTCGCTGTCTCCGGGTGACGAAGAAATCGCTTAAAGACCGCATCGTGCGGCGTCGAGGTCATCCGTTTTTTCATGGCCATCCGCTTGCCTGAAAGAGAAGGTAAGCCGGACTCTATCACCGGTTTTTACCCGGTTGGGTTTGACGACATTTTTCTGGGAAGCGCCTCGGAGAATAAGTATGGCGGCCAGCCCGGCTGGCCGCGATCATCACGGCTTAGTAATCAAACTGCCGGTAGTAACGGCGGATATTGAGGTCGTGGCCGGTATAGTGTTCAAAGTGGGCCGCCAGCCGGTCCACCAGCAGGGTGGACACCACGCACGGCGCCATAATCCAGCGGAACGCGTCATCAATAGGTGCTGCAGGTAGAAAGAAGCAGAATCGGATTAACCTTCAGCAAATG
>P_381
GTTTACCCTGCGCTTGATGTTTAAATAGCTGGCTGCTGAACCCATTTACGGGCCGGCGGCGTATAGTCGCGAAAACCGGCGATAATCTCGTCTGCCGAGGTAGCGAACGGCAGCATCTCCGCGTAGCGCGGGTGCATAAACCCTTCCTGTACCATGTTATCGACCATCGCCTGAAGCAATCGTAATAACCCTTAATATTCAGGAACGCGCACGGTTTCTCATGGATCCCCAGCTGCGCCCAGGTCCATTGTTCGAAAATCTCCTCGAGCGTCCCCGCCCCGCCCGGCAGGGCAATAAAGCCATCCGCCAGCGCCGCCATTTTGGTTTTCCGCTCGTGCATATCCTCGACCACATGCAGCTCCGTCAAGCCGCGGTGGGCAATTTCCCGCTCCACCAGGCCGCGCGGCATCACGCCGATCACCACGCCACCGGCCTCCAGCGCCGCATCGGCGACCGCCCCCATCAGACCAACTTTGCCGCCGCCATAGACAAGCGCCAACCCCTGCTGCGCCAGCGTACATCTCCAACCAGACGGGCGGTTTCGAGGTACAGCGGATGTTCGCCAGCTGAAGAACCGCAAAAAATACCAATCGATTTCATCTTCGTTATGACTCCTTCTCTTCTGGTGGCCGATAATA
>P_382
GTTATCTGACTGTACTTCGTTCAGTTACGTATTGTTGCAAGGTTAATCCGATTCTGCTTCTTTCTACCTGCAGCACCTACGCTAATACCAGGGAAGTATCCGGTAACACCGCTCACGCCAGGCAATCCACGGGCGGCGCAGCAGGCGATGCTGATGAATCAACCGCCATTAAACTATCGATTGATCCTCAAACGTCAGCGTTTGGTTCAGCGAATGTTTGATACGGCGATTAGCTTTCGTCTTGCCCAGCTCAAAGACGCCTGGCGAGCGCTGCATAGCGCGGAGGTCCGTCTTAAGCGTCCGCTGCCCGAGATACGGGCGCTGCTCACCCGTGTCCCGGTGGATCCGGCCAGCAGTGAGGATGAAGCCTGGCTGGCTCAGTTCGACAACAAAAGTTTTGCGGAACAGCAGATGATGGAGTGGCAGCTCTGGTTTCTCAACAAGGTGCTGCAGGTAGAAAGAAGCAGAATCGGATTAACCTTAGCGAT
>P_383
GTTGGCCTGGCGAAAACCCATCTGCAATTGTTGGGTCTTCGGCTGATAATTCAAGCTCAAGCGTGCGCGACGGCGGTAGCCCCACGGCGCGCCGGCGATGACGTCATCTACCTCGCGCTTCATCAGTCGCCCCAGCGCGGCGCGTTTACTTTGCTGCTGAAGCGGAACGCTGGCATGTTGTA
>P_384
CTTTATGTAACGTACTTGGTTCAGTTACGTATTGCTAAGGTTAATCCGATTCTGCTTCTTTCTACCTGCAGCACCTATGGAATATAAAGATCCCGTGTTTGAACTGCTGAGCAGCCTGGAACACATCGTTTTTAAGGATGATAATCAGAAACTTACCTCAAACCGTAAGTCCCACTGTATTTAGTGAATTTGAACAGCTGCGTAAAGGCACTGGACTTAAGATTGACGACTTTGCCAACGTCATGGGCGTGAGCGTCGCCATGGTAAGAGAGTGGGAGTCGAGACGGGTCAGACCGTCTCCCACCGAGCTGAAATTGATGCGCCTGATTCAGGCCAATCCACAGCTTTCACGACAATTACTCGATTAATCTCGCGCGCAGCGGCAAAGGCCAGTAAGGGAGCTTTTGCCGCTGCACCGTAAAAAAAAGTTTGCTATCAGGTGCTGAACGTGCGTTAATGCTCGCAGGTTTGATGTACAGACCACAGAGCAGTCGAATAGAGCAGTCCTTCTAAGGTGCTGCAGGTAGAGAACGAGAATCGGATTAACCTTAGCAAT
>P_385
CTACTGCTTATTCTCAAACCGGCGATGGCGGCATTTTGTCAGCAATATCCGGGATCCAGCTGGAAATATCGGTCTATGACGGTACCGTCAATATTATTGAAGAACGTTTCGACCTTGGGATCCGCTTTGGCGATATTCTCGAAGGCGGCGTGGTCGCCCGCCCGTTAATGAAGCCGTTTCGTGAAGGGCTATACGCCTCCTCTGCCTATCTTGCCGAATATGGCGTGCCA
>P_386
GGTTACCCCGGTCAGGAACGCGGTGATGGCCACGGACAGCAGCATACCGCCTACCATCGGACGACGCGCTTTCGGCGCCGCCAGATACATCGCCAGCGCCGCACCCGGCAGACCAAACATCATGATTGGGAAGAAGCCGGACATGAACATCCCCGCGGTGCCGTCGCCAGCGGATAGAAGCGGTTGATGTCGCCGTGGAACACAGCGCCAGCGGCGTTAGTGAACTCACCAATCTGGAACCAGGCGATAGTGTTCAGCACCTGATGCAGACCGGTTGGGATCAGCAGACGGTTGATGAAACCAAAAATACGA
>P_387
GTTATAGTTGGACGACATCGAAGCCCCGTAGGCGCCGGTGTCATGGAGCACCAGATAATCCCCAGGCGCCACCGCCGGCAGCAGGCGGGTCTCGACTTTGCCCCCCTCCTGCTGGGTAAAGACATCCCCGGATTCGCACAGCGGCCCGGCCACCACGGTTTCGACCTGCGGCGCGGCGCTGAGATCCCGGCCATCCCCCGCCAGAGCGGTGATAA
>P_388
ACGCAAACCAATCCCGCCCTTCTGTCTTTCAAGGTGGGTCCAACCGCGGACAAGGCGAGTCGCCATATGGCGCAGCTGCGCCAGCTCGACCTGCAATTTCCCTCATGGGTGCGCGCGCGCTGGGCGAAAATATCTAAAATAAGACCCGTGGGAATCGATAACCCGGCATTCGCACAGGCGTTCCAGGTTACGTTCTTGCGCCGGACTCAGGGCATGATCGAAGAGCACGACCGAAGCA
>P_389
TTTTTTTTTTTTTTTGCCTGTACTTCGTTCAGTTACGTATTGCTAAGGTTAATCCAATTCTGTTCTTTTTCTACCTGCAGCACCTATGCAGTCCGTAATAGTTATCGATATGCACGTTACAGGTATCACGAATGCAAATGACATATGAACCGTTCTCGGCCGGGTGACAAGTGGTTTCTCCGTATTCGCAAAATACGTCAAAAACCTCTCGCGCAGAAATAACCACGCGGCTTTCGAGGCTTGTTGCGTTAGTCTGCCATGACGTATGCACCAGATTTTTAATGCGCACCATCGGCCTGGAGCTTTTCGATATTCAGGAATCGACGACTGTCGCCCAGAGGTGCTGCAGGTAGAAAGAAGCAAATCGGATTAACCTTAAGCAAT
>P_390
ATGGCGCTGATGCCGCAGGAAACCAGGCAATATATCCCGAAAGTGTTGAGCAATATGCCGGGGGCTGGGGCGACATTGAACCAGAATACCGTTATCAACATTTCTGGTGTCAGCGATCCAGAGGCGGGGAAAATCGTCTCTGAAAGCCAGGGCAACGTTAATGCACGCGCTACCCAGCAACTAACCCGGGGGCCGAGCTGATGGATATTCTTTCAACCATTTTCCAGCAGCGGAGCCGCCGTATTGGTCTGATGATACCCGATGTGGTGGTTTCAGAGCGTCATAGCGATGCTCTGGAGGTGACAGAGCATCCAGTTGAAAGGCCTACAAGCGCAGGCACAGGGTTCATTGCAGACCATGCGTATCGGCGCCCGTCAGAAGTCGTTATGGAGATAGGCTTTGCTGGTGGTGGTTCCTTGCTGGATTTTTATGATACAGCAGGCATCA
>P_391
CTGTAGTAAGTCCAAAGTATTTTCCTATTTTTGGGCGTGGATGGGCAAGGTTAAGTGGAGAGCACCAGGGAAATATACAATTATCACGGTTATATGTTTCTTCTTCTATAGGAGATGAAGAAAACCCCCCGGAATTCACGCTTAAAGTGAAAGATAGTAATAGATATGTTATAAGAGTTTGGAGGGGAGGAAATAAATGGAAAGGTTGGGGAGTTAATTGAAAAAGATGGAATAACACTAAAAATTGATGAAATTAATGCTAAGGCTGGTGCTGAATTTACTATTAAGTACGTGTCAAAACTTAAGGCTATCGCAGATTTACAAGAAAACTTATCAGTAGCTGATCAAGGTAAAGATACA
>P_392
TCTCAGCGGCGAGGTAGTCAAAAAATTATCAGCACCGCCAAACGCATTACGCTTTCTCCCTCACTTGCGGGTTTCCTCAACCACCTTGAGCCAGTTCTGTAATCCAGTCTGCCAGATCGTTTGTGAGAGATCTCTTACAAAACCTGTAAGAGATCGTCATCATTTAAGGTAAATTTAATCCATACTTTTTTATATAAGTTGTTGGTATTAAATCAAAATCTAATTTTTTCGTCCTTTTGAGTGGGGACTAATCTTAAGAGATTGTCTCAAGAAGGGTTGTAAGAAGGGGCAGAATA
>P_393
TTATCTTTATGTAACGTTACTTCGTTCAGTTACGTATTGCTAAGGTTAATCCGATTCTGCTTCTTTCTACCTGCAGCACCTTGTTCAGCGTGACATCGCCTTGCGCCATAACGCTGGCGGAGGCGGCTAAGGCGACGATAGCGGTAAGAGCTTTAAACATGTTTCCTCCTGGACTTATTCCGTCCTCATAACAAGCCTCTTTATAGTGAGCGTAGAGAATGATTAATGCAAACTCTGACATATTTTCTGTGAATGATTAGAAGCGGTGCGCGCATGGACGTTACGCTAAGCGATATGCCATGATGCGGATTGATTTATTTTCCAAATATATGCCCTTGGGATAAAGCAGTTAGCGAAGTGGCATAGTTATTCAGGCGATAAAGCATGGCGTATGTGAATCATCTACTGACGTTTATTGAGAGTAATCCGGCGCTGGCGGTGGGGTTTAATCTTATTCTGCTGCTGCTCTCCGGCATATTTGCCCATCTTTTATGCAAGTTCTTGCTGATTAAAGAGGTGCTGCAGGTAGAAAGAAGCAGAATCGGATTAACCGAAG
>P_394
ATATATGGGAACCTTTCCTCATAAGCTGAGCGCTTATCGATAGAAAACCATTCAGTTACGGATAGATGAACTTCTGATTTTTCATTAGTTCCATCTCTTAAACGAATGTAAGTAGCACTTGTTGACGGGAGATTGACAACTAAAATTCCTGATTTTTTGTTAATGGTACTATCTCTGCATGCTAAGACAAAGTTCCATAGTGTTTTCTGTTTTTTGTTTCAGTTCCAACAAGAAGGATAAGAACTAATATCTAAGATATTCATCTCTTATTATCTCTCTTATTTTTTGTGGGGCTTCATCTTCATCTATATCACCTAATGATACTGAGCGATTCACGAATATTTCATGTTCCTCATTCATTTTTCAAGTGCGTTTTTGTAGTACTAATAATTCGCATGGTGGTAGCTAATGAATACCTTTATGCTTTCCCATTTTTATTGTCCTTTTTTTGTTTGTGTGCACTCTATTTTGCACTTGAACCTATATCAGATAACAGCTCTCTTTTAGAGAGCTCTTTTCTCACCAGCACACATAGGGTCCCTTCAGCAAGGTCTCGCCATGACTGGTTTAGGGCGGGCTCGTTGCTTCCCTAAACGCCTTGAGAAGAGAGCTATCACCTCACTTTATTCGGCACTGTTGCAAAGTTAGCGATGGCGACCTTTTGTCTTATTCAAAGGCCTTACATTAGAAAAACTCTGCTTCCCAGGCGCATTTCGCCCAGGGGATCACCATAATAAAATGTTGAGGCCTGGCCTTTGCGTAGTGCACGCATCACCTCAATACCTTTGATA
>P_395
CTGATGCAGGACTTTCAGCGCCTGATCGCGCTCAATCGGCACGTCCCGCAGGCCAAAGTTGGCCATGCAGAGGTTATCGCTGCCGATGAGAAAGATGCGGTTAAGGTCGTAGGCGGCAGTAAAATTATCCCGCCAGTAGCGCATAAACCATGCCAGCGACTGCAGCGAATTACGCCAGGTGGCGCTCGTCGCGCTGCAGATCGAGAGATCGGGGTACAGGGGTTCAAAGTTGGGCACCGCCATATCGCCGTTTTGCCCTTGCGCTACCGCGTCCCCTGA
>P_396
ATCTTTTTAGTCTACTTCGTTCAGTTACGTATTGCTAAGGTTAATCCGATTCTGCTTCTTTCTACCTGCAGCACCTATGATCACCCGCCTGAAGATGGCTGGACACGCGAACTGCATTCGTCTCGCCGCCAGGGGTTGAACCCTCAAAATCCCCCCCATCTATAATTGCATTCGGCCCCGCGGACAGCGCGGGGCCCCTGTCCCGCTTTTGCAACCAAGGGGTCTGCTCGTGACTACAATTGTAAGTGTTCGCCGTAACGGCCATGTTAGGTGCTGCAGGTAAGAAGAAGCAGGAATCAGATAACCTTTAGCAAT
>P_397
GTGAGGGGGTCAACCCCGCACCGAATCAACAGGAAAGACAAGACTATGCAGACCATTATCGACGCCTGGTTCGTCCAGGGCATGATCAAAGCCACCTCCGACGCCTGGCTGAAAGGCTGGGACGAACGCAACGGCGGCAACCTGACGCTGCGTCTGGATGAAGCGGATATCGAACCTTACGCGGCGGATTTCCACGCCAAACCGCGCTATATCGCCCTCAGCCAGCCGATGCCAACCCTGGCCAACCAGCCGTTTATCGTCACCGGCTCCGGCAAATTCTTCCGTAACGTCCAGCTCGACCCGGCCGCTAACCTCGGCGTGGTGAAGGTCGACAGCGACGGCGCGGGATACCATATCCTGTGGGGCCTGACGGAGGATGCCGTCCCGACCTCCA
>P_398
CTGACCATGAACTGCCTGCTGTTTATCGAACTGGGCGGGCAAAATTTGCTGATCACCAACCCACGCGATATCCCCGGGCTGGTGAAGGAGCTGGCGAAGTATCCTTTTACCGCCATGACCGGGGTCAATACCCTGTTCAACGCCTTGCTGAACAACAAAGAGTTCCAGCAGCTTGATTTCTCCTCGCTGCATTTGTCCGCCGGCGGTGGGATGCCGGTGCAGCAGGCGGTGGCCGAGCGCTGGGTAAAACTGACCGGGCAATATCTGCTGGAGGGCTACGGCCTGACAGAGTGTTCCCCGCTGGTCAGCGTTAACCCGCACGATATTGACTACCACAGCGGCAGCATTGGCCTGCCGGTGCCCTCCACCGAAGCCAAACTGGTGGATGATGATGATAACGAAGTGGCGCCGGGTCAGCCGGGCGAGCTCTGTATTAAAGGGCCGCAGGTGATGCTGGGCTACTGGCAGCGCCCTGACGCGACGGATGAGATTATCAAAGACGGCTGGCTGCACACCGGGGATATCGCGGTGATGGATGAAGAGGGGTTCCTGCGCATCGTCGATCGCAAAAAAGATATGATCCTGGTGTCGGGTTTTAACGTCTATCCGAACGAAATCGAAGATGTGGTCATGCAGCATAGCGGGGTGCTGGAAGTGGCGGCCATCGGCGTGCCGTCCGGCAGCAGCGGCGAAGCGGTGAAGATTTTCGTAGTCAAGAAAGATGCTGCGTTAACCGAAGAGGCGCTGATTACGTTCTGCCGTCGCCATTTGACCGGATACAAGGTGCCGAAGCTGGTGGAATTCCGTGACGTACTGCCGAAATCCAACGTCGGGAAAATTTTGCGGCGAGAACTGCGTGACGAAGCGCGCGCTAAAGTGGACAATAAAGGCTAAGTAACGAATGAGTCGCCTGACGCCGGCTACGCCGGCGTTTTTTATGGGCGCAAGTTAAGAGAGTATGCTTTGAACTATCAGATGATCACCA
>P_399
TTTTTTTTATTTCGTTCAGTTACGTATTGCTAAGGTTAATCCGATTCTGCTTCTTTCTACCTGCAGCACCTGTGTACCCGCGGCAAGACGGAAAGACCCCGTGAACCTTTACTATAGCTTGACACTGAACATTGAGCCTTGATGTGTAGGATAGGTGGGAGGCTTTGAAGCGTGGACGCCAGTCTGCGTGGAGCCAACCTTGAAATACCACCCTTTAATGTTTGATGTTCTAACGTTGGCCCCTGACCGGGGTTGCGGACAGTGTCTGGTGGGTAGTTTGACTGGGGCGGTCTCCTCCCAAAGCGTAACGGAGGAGCACGAAGGTTAGCTAATCCTGGTCGGACGTCGGAGGTTAGTGCAATGGCATAAGCTAGCTTGACTGCGAGCGTGACGGCGCGAGCAGGTGCGAAAGCAGGTCATAGTGATCCGGTGGTTCTGAATGGAAGGGCCATCGCTCAACGGATAAAAGGTACTCCGGGGATAACAGGCTGATACCGCCCAAGAGTTCATATCGACGGCGGTGTTTAGGTGCTGCAGGTAGAAAGAAGCAGAATCGGATTAACCTTAGCAATAC
>P_400
GTTTCTCGCCGATAGCCGACGAAATCCTCGCCCAGGTGGATGAGGCGGCTGCTCGCGCCGCCCGTCTACACCATGGCGAAACGGGTGAGCTGCAGCCGTCGACTACCTCCTCGGCCCCTTTTATTAAGGCCGTCTCCGATACGCTATCAATGTTTCGCCAACGCCTTCCGGATGTGCATATTCTCACCGCAGGACTAACACCCGCGAACAGATAGTGCCCCTGAGCGAAGGGGCTCTGGATTTGGGGCTGCTGCGCAATACTCAACTGCCGGACACCCTGGCGTGGGAGCGGGTTCTGCGCGAGCCGCTGTTGGCGATA
>P_401
CATGCAGCGTTGCAAATCCTCGAACGGGAACACCGACGCCTTGTCGTCAACGAACTCGCACATAAACAGATTGCGGAAGTCGTCGACGCTGTTTTCGCGCTTGAGTTGCTCCAGATTGAACAGCGTACAGCCCCCGGCGAGCGCATCCTCAATGGTGACAATCTGCCGCCACTGACCGTCAGGACACGCCACGCCAGCGGCGAGCGCGTCATGACTGATATCGATGTCAACCCGCTCGCTGGCGCTGGCGCGGCCCCGGTTGAATAATTCCCCCGACCAGAACGGGTAAGCGCCGTGTGCCAGGGTGGAAGGTGTCGAAAAGTAGGTGCTGCGCAGGTGGCTTTGTGAGGCCATGCCCGACGACACTTTGCGTAGTTTCTGGAAGTTGGGGATCCAGAAAATTTCGTCGACATAAAGGTCGCCGTTGTGGCTCTGCGCA
>P_402
ATTTTTATTAAGTATTTCGTTCAGTTACATATGCTAAGGTTAATCCGATTCTGCTTCTTCCTGCCAGCGCCTCGGATAGCTCCCAGCTGTCGGTTCTCAGCTCAAAGCCTTCGCCGCGCGGCTGCCTGCCGCTGTACGCCAGGATTCCAGGTTCAGCTGGCTTTTACACCATGCTCGGTCTGACCTTGATATGTTCTTTCCCGCGCTCATCGTCGAGGCGGATTTTGTTGTTGGCCGGGGTAGGGAACAGTCCTCTCGTCCAGATGGTGACGTGGTCGCCGTGCGCCGAGTCGTGCAGCACGCCCGCGATATACTGAGGTGCTGCAGGTAGAAAGAAGCAGAATCGGATTAACTAAGCAAT
>P_403
ATCGGCTATATTAGCGGTAAACGAAAAGACTTTAACTGGCGGCGGGCGGGAGACATCAATAAAATTGTGATGCTACGCATTGCCGCTAAGTATTTTCAGCAATATGGTGATGACGCCGCGACACATCGTCATGACCATGGGCCCGGTCGCCGTGGCTATCATCCTGGCGCTGATTCTCAGCTTCGTCATTCCCTTACTGGTCGCCCGCTATCTGTTTCGACGCGACCTCGCCCTCAGTACGCTGCAGGCGTTGGCCATCGGCTCGCCGGCAGTCCCGTTTATCGGCACCTCAGTGCTGGCCTTTTTATTTGGCACCA
>P_404
ACTGTTCTGACCTTCGTTCAGTTACCGTATTGCTAAGGTTAATCCGATTCTGCTTCTTTCTACCTGCAGCACCTGATCGCTTTCGCCACCGAGGCGCTCGGCACGGTTTTCGACAGGGTAATCGCCTGCCACAGCTTGTGGTAAGAGCTCTCCCAGGCATCGACCACCAGTTTTTCCACTGCCACCTGCTGGCTCATCAGCCCTTTCTGGAAATGCGGGATGTCGCCGACCATCACGGCCACCGGTCCGTTGTGGCCTACCAGACAAGGGATCTCCACCATCGCGTCGGCGTCAAAGTTATGGATCGCGCCATTGTTCGGCACAATCAGCAGCATCCTTTTCCTGCGTGTTAAAGGCGATAGCCGTCGCCAGATCGACGATATAGGAGGCATGCTCGTCAATCTCCAGATCGCCGGCGGTGGATTTCCCGGCGGCGATGATCGCCCGGCAGGCGCTGAAGACGTTTTTCTCCCGATGATCCATCACCTCATTGGCGCGGGTGCGTTCCGGGTTGGAGTGGGCTACCACATAGTCCGGGAACAGATAATATTTCAGGTAGGTGTTCGGCATAGGTGCTGCAGGTAGAAAGAAGCAGAATCGGATTAACTCCTGAGA
>P_405
TGTGTATGCGTGTACTTCGTTCAGTTACGTATTGCTAAGGTTAATCCGATTCTGCTTCTTTCTACCTGCAGCACCTGTCCAGCTGGGAGATCTGCATCTGCAGCGGACCGTCAAGATCAACGTCCGGCGCCGGCACGCGATCGACAATCGCCTGGTACAGCGGGGTCATGTCGTCAGCCATGTCTTCGTGATCCAGACCCGCGATACCGTTCAACGCGGACGCGTAAACGATCGGGAAGTCCAGCTGTTCGTCGGTCGCATCGAGGTTAACGAACAGGTCGAAACACCTGATCGACAACCCAGAGGTGCTGCAGGTAGAAAGAAGCAGAATCGGTGACTGGCGATAC
>P_406
GATTGCGTTCAGCTTTCACCACGGAGGCCAGCCTCTTTCCGCCCCATGCGGAAAAGGCGCAGCCCCGGAGGAACAACGAGCACGCCCCAGCGTGTGAGAGGAAAAGGCGGCACCCCAGTGCGGTCTTTCCCGGTGTTGCCGCCCCGTCAGAGTTCGCCATAGCGAGCGGCTGACCACCCGCAAAATCAGGAGCAGCTTTGCTGCTTCGCCAGGTGCGTCCAGCACCGTGGATTTTTGTGGGTGGTCAGGCGTGAGCCTGACGGGGGCCGGGTGAATTTCTGGCGTGGCCGGCGTCCAGCCGGACGGACCGGAAAAAGGGGGAGAGAGACCGTGCGTCGGTGGCGTCCAGCCAGCGTAAGCGGGGATATCCCCCTGAGGTCAGCCACGCCCTCGCGGGGATAGCCTGTATTTCTCCGTAAGGAGAAAAAAGCAACAGAGATAGGTTAACGTAAAATGTTCAGCGAAAAACCGATATGATTCACCTATCCTGGTAATTTATTATCAGGGAATATAAAGACTTAATCAGGGGACAATATGCCACATCAGCGCGTCCGGTGTCCGTCTTGTAGGTGCCGGGGAAATTGCGCCTCCTCA
>P_407
CAGCGGGGCCACTTCGATGACGTTACGCTCAATCAGCTTCTCCACTTTCTCAAAGCCGAACATCTCAAACAGCGCGTCATACAGCGGGCGCAGATACGGGTCGACCTTCTGGCTCAGATCGCCGGGCAGGAAGCCGAGCTTTTCGCCTGCCTCGACGGCCGGACGGGTCAGCAGAATACGGCCATCTCCTGGCGCTCCAGCGCATCGACCGCCGCCGCCACCGCCCAGGTTTTACCCGTACCCGCCGGACCCACGCCGAAAGTGATGTCGTGATCGAGGATATTGGCGATGTACTGCGCCTGGTTCGGCGTACGCGGTTTGATTACCCCGCGCTTGGTCTTGATATTGACGGCTTTACCGTACTCAGGCACGCTTTCGGCGCTCTGCTCCAGTACGCGCGCTTCGATCGCCAGGTCAATATGCTCTGGTTCAATATCCTGAATCTGACCGCGCATTGGCGCTGTGTCGACATACAGGCTGCGCAGAATATCGGCGGCAGCGTGCACA
>P_408
GTCGAGCGTCTGTCGCTATTCGACCCGCTCACCGGCCACGTCGAAGGGACGGTGCCGCGCTATACCATTTATCCCAAGACCCACTACGTAACGCCGCGGGAGCGCATCGTCCAGGCGATGGAAGAGATCGAGCCTGAGCTGGCGGAGCGGCGCAAGGTGCTGCTGGCCAACAACAAGCTGCTGGAAGAGCAGCGCTTAACCCAGCGTAA
>P_409
CTGTGCTCACGCTTGGTTCGTTACGTATTGCTAAGGTTAATCCGATTCTGCTTCTTTCTACCTGCAGCACCTATGGGCCGAGGCGTGGTTTGCCAGAGAGATAGCCGTTCCCTTTGCGGTGAATCTCGCCAGCGGGGCGATAGACGCCCTGGAGCGCCTGCTGTGCGCTCTGCTGCTCCCCGGCGACGGCGTTGTGGTGGAAGATCCCTGTTTTCTCAGCAGCATCAATATGGTGCAGGTGCTGCATAAAGAAGCAGAATCGGATTAACCTTAGCAATAC
>P_410
TATCAAAATTGCAGCCTGGCAAGAACTGATTCTCGAAGCACTGGGTATTGTTGTTTATCCTGACTAATTGCTTTGATGTGTGATTTTAAACGCTCAAATTTATAAAACGAATAATATTGTCAACCTTGCAATAATAGACATAGGGACAACCATGTATAAATTTTTACCCTCAGGCGTCTTCACAATAGAGCCATATAGCAGTGGGTCACTTAGT
>P_411
TTTCTCCTGTTACTTCGTTCAGTTACGTATTGCTAAGGTTAATCCGATTCTGCTTCTTTCTACCTGCAGCACCTGTCGGACGCCAACCGCCTTCCATTGTCTGATGAAACACAAACAGGATCCACAGATGGCTGAAGCTCTCCAGGCCACGCACGGCGTCGGCCTGGTTATAGGGCGCGACCAGATGGAGTTCTCCGCCGCCGTGTTTCACCAGGCCTGGCTGGCGAGGAACGGCAAACTTCTCTTTATACGGCGAACGGATGACGCCTATTTGCGCGAACTGAAATGCGCTCATTGCGCGACGTTAAGCGCTGAACCCAGGCAAACGGCCTGACGGTAGCAGCCTGGCGTACCGCTGGTCACTTCGCAGCGGTGAAGCCAGGACGGCATTAGCTTTCATACGCGCGGCATTAATTTGCAGGCGCTTGCGCGCGGTGGGGATATTCGGCGGAGAATCCTGATTCGAAGCCTGGCAGGACTCGCCAGATACTTCACCCAGATCGCGGAACGGTTTACCAACCAGCTCTGACGCATCGGTGTAAATACGTACTGGGGCCGGGCGGGTGGCGCGCGGTTTGCTGGCTGGATTTTAACCGGCGGGGTTGCAGTGCTTTGAGCAGGCTCAACGGGAGATCTGCTTAGCATGGAACAACCGCTTAACATGAGTGCTAACAAACAGATCGGTAAAGCACGCATAGTATTTCCTCAATGAATAAAAAACAGGGCGTTATTGAATCAGGTGCTTGCATAAATGACAAGACGGGCGTGAAGCCCGTCCTGAATGATATTACGGTGAGAAAAGATTACCAGCCTTTCACGGCACCGCCGTTAAAGATCTTGTTTGCTGCTTCGTAAACTTCATCGCTCTGGTAAGCCTGAACGAATTTTTTCACATTCTCAGCATCTTTATTGTCTTCACGCGCCACAATCAGGTGCTGCAGGTAAGAAGGACAATCGGATTAACCTTAGCGAT
>P_412
GGTCACACGGACGCCAGGTGGACATGTTCGGGGTCACGCGCAGGGAAGCCACCTGCTCTACCGGCTGGTGAGTCGGGCCGTCTTCGCCCAGACCGATCGAGTCGTGGGTGTAGACCATCACCTGACGCTGTTTCATCAGCGCGGCCATACGTACCGCGTTACGCGCGTATTCCACGAACATCAGGAAGGTGGAGGTGTACGGCAGGAAGCCGCCGTGCAGCGCGATACCGTTGGCGATAGCGGTCATACCGAACTCGCGCACGCCGTAGTGGATGTAGTTCCCGGCAGCGTCTTCGTTGATCGGCTTAGAGCCAGACCACAGGGTCAGGTTGGACGGCGCGAGATCTGCGGAGCCGCCGAGGAATTCCGGCAGCAGCGGGCCGAAAGCA
>P_413
CTCAGATGCGCGGTGAGATGCCGGAAATCCTTCATGAATATTCTACCCACTTCCGCAATATGGGCTTCACCGGCGCGGAGGCTATGTCGCTGCTGGTCAACATGGCGCAGCAAGGTAAGTTTGCGCTGGATAAGACCGGGGACGCCATCAAGGAATTCAGCATCCGCGGCTCTGACATGTCAAAAAACAGCGTGAGCGCTTATAAGGCAATCGGGCTGGATGCGGCGGCTATGTCCTCCGCGATTGCGACTGGCGGCGAAAGCGCGCGCAAGGCGATGGAGAAAACAGCAAAGGGCCTGCTTTCCATTCAGGATCCGGCGACGCGGGCGAATGCGGCTATTTCACTTTTTGGTACA
>P_414
TATGTCCCTGTACTTCGTTCAGTTACGTATTGCTAAGGTTAATCCGATTCTGCTTCTTTCTACCTGCAGCACCTGTTTTGTTTTGCCTGGAAAATGCGCAAAGTCAGCGCTTTTGCGGGCAAATTTGAGCGGGAAATGTGAAAAATGCCGCAGCATCAGGCGACAACCGTTCTCGACTCACAAAAGTGATGCCGCTATAATGCCGCGTCTTATATATGAATGTCTTCGGGATGATTCTGACGACAGGGAATGTGTTTCTGATTTGAAGAGGGCATCCCGGTTCTGCGAAGCCACCTACACGCGCTTCCAGAGTTGACCGAGCACTGTGATTTTTTGAGGTAAAGGTGCTGCAGGTAGAAAGAAGCAGAATCGGATTAACCTTAGCAAT
>P_415
ATACTGCCCGCTGTGGGTTTTAATATCCTCGTGGACGGGAATGTTTTCGACGACCGACCAGGTGAGAACCCTTTTGCCGCTAACAGCGCCTGACGCGCTTTAATCTCGTCGACGGCCATACCTGACCGTTTGCAATATGGTGCAGCGCAGTGACGACGCCGGTCAGCCCGCCTGCCGTACATCATCAAGCGATACGGATCGTTCGGCCCATACCACCGCCAGGTTTGCTCCATCGCTATGTCCTCACAAAAGTTGTTATACCAATAATGGCGACACTCATGACGACTACCATACATGTTTCTCACCTGGCTGCAAACAGTGCTGGCCTATTGATTAATCCAGCTCACAGTCAGCGGATAATTTCGGCTTACCAATTTAACTTCCTGTCATATAACTTTAGACTGGCATTGTTAATAAGCAGTTAAACAGGTGTGGGAAGAATGACAACAATTGCAACCGCTACGCTACCGAAGAACGTGCAATACCCTCAATACGATCGCAGCCAGCTCCGCTCGCGTATTGTCCATTTCGGCTTTGGCGCGTTTCACCGCGCGCACCAGGCGCTGCTCACCGATCGCGTGCTGAATAACGTCGGCGGCGACTGGGGAATGTGAAATCAGTATCTTCAGCGGCGACACGCTGATGAGCCAACTTCGCGAACAGGACCATCTGTACCGTGCTGGAAAAAGGCGCCGACGGCAACCAGCCCATTGTGATCGGCGCGGTGCACGAATGTCTGAACGCCAGGCTCGATTCGCTGGCGGCGATTATCGAAAAATTTTA
>P_416
ATAACGTGTAATAACGAGGCCGGAAAATATTATGTCTGAACAAATTGTCACGCCTGATACCGCCGCTCTGACGGTGCCGAACAAAGATGCCAAAATCAACCTGCTGGATTTAAACCGTCAGCAGATGCGCGAGTTTTTCAAAAACATGGGCGAGAAGCCTTTCCGCGCCGATCAGGTGATGAAATGGATGTATCACTACTGCTGCGACGACTTTGATGAGATGACCGACATCAACAAAGTCCTGCGCAGTAAACTGAAAGAAGTGGCGGAGATCCGCGCCCCGGAAGTGGTTGAAGAGCAACGCTCAACCGACGGGACCATTAAATGGGCGATTGCCGTTGGCGATCAGCGCGTCGAGACCGTCTATATCCCGGAAGAAGACCGCGCCACCCTGTGCGTCTCCTCCCAGGTAGGCTGCGCGCTGGAGTGCAAATTCTGCTCCACCGCCCAGCAGGGCTTTAACCTGCGGGTATCCGAAATTATCGGCCAGGTCTGGCGCGCGGCGAAGATCGTCGGCGCGGTGAAGACCACCGGCGTGCGTCCCATTACCAACGTAGTAATGATGGGCATGGGCGAGCCGCTGCTGAACCTCAACAACGTCGTTCCGGCGATGGAAATCATGCTCGACGATTTCGGCTTTGGCCTTTCCAAGCGTCGTGTGACCTTGTCTACCTCCGGCGTGGTGCCGGCA
>P_417
AGTTCGAGCTTCTCGCCGCTGACGATCAGCGGATTCAGCATCAGAGCACGCCATGCGGTATGGCGGTTGCCGGTGAGCGCGGCCTCGATAGTCAGCCGTTCAAATGATTTCATCAGCTGCAGCAAACGCAGGGTATCTTCCGGGAACGGCGCCACATTGAGAGGTGGCAGAAGGACCAGAAGCGGTAATCAGCGAGCTGACCTCTACCGCGCAGTCATCCGGCAGGCCATTGATGGCGCCGTTATTACGCGTGTTGACGTGCATGATAATCCGCTTGTCGTTGTAGATGGCATTCATCAGCTCGCAGGCCGCCTCGGAATCGTGCCTGGCCGCCGCGCCCTTCCAGCGCCTTCGGTTTGACTGCCAGGTGCGGGGCGCGGTACTGGTCAAACAAGATTTTTTCCAGCTGCTTAACCACTTCCCCGCGGGTTCCTTCGCCGCCCGCCTCCGCCAGCTCCTGGCGCAGCAGATCGTCA
>P_418
GGCTATGCCGGACAAAAGTTTATTCCTGAGTCGCTGAACAAGATTAGAAAGCTCATCAACATGCGCAAAAATAATGGCTATAACTATCTGACGGAAATTGATCCTTCTGCAATAGAAACCTTCGGTCAGATTGCTGAATCCGGGGTAGATGTCTTTATCGTCGGCACATCGGGTCTGTTTTCGCTCCATGAGGATGTCAGCCAGGCATCAACGAGTGGATGCGAATCTTCCAACGGGAAACTGTCGCTGCATAACGTTATTTCTCTTGAACCACAGTGTGTATTTGAATAAGCCTTAAAAAATCTGCATCACGCCAGCGATTCTGGTTTGTTATTTAACGACCACTCTATATGAATGCGGGTGAATCATGGATATTTCGACAGTGCTTAATGTTAAAAACATCAAGTTAAATA
>P_419
CTGTTGAACTGCCGGATGCCTTATCGGTAAATATACGGTTTGCTTTCACACCTGCGTCTTTGAGTGCTCTGACCTGAAGATCAAGAGACTGCTGACTGGTTGAGACCCGAGCGTAACCAAAAAGTCGCATAAAAATGTACCTTAAATCGAATATCGGACAACTCATGTCTATTATTACAAATTTACGATTTAATAGACATATTAATGTAACAGTTTTACGATGTCCGATAATTTATAACATTTCGTACGGTTGGAAAAATGTTACTAAATGCCCTGGCGGGAGCCGGAGTTATGCCCGTTGACTTTCTGACCACTGAGCAGACTGAAAGCTATGGCAGATTCACCGGTGAACCGGATGAGCTTCAGCTGGCACGATATTTTCACCTTGATGAAGCAGACAAGGAATTTATCGGAAAAAGCAGAGGTGATCACAACCGTCTGGGCATTGCCCTA
>P_420
ATGCCCTGAAACGCGCGGGTTGCAAGCGCGTCCGCGGCCAGAGAAGAAGTGGAGAAACTGCATGCCAGACAAACCGCAAGCCATGCGGGTGTGAATCTTTTCATGTGCTTATCCTTTAGTACTGCCCGAGGTCAGGCCGGAGACGAAGTATTTTTGTAGCGCCAGGTAGAGGATCGCCACCGGTACGGCGATCAGCACCGCCCCCGCCGCGTAGGTGGTGTAGCTGGCACCCATTTTTTGCGCCACCAGGTTATACAGACCGATAGGCAGCGTGTATTTATCCGGGGTACGCAGGATCGGTGCTGGAGAGGATGAAATCCCCCAGCGGCCCAGTGAACGAGACAGCA
>P_421
GATCCCCTCGCTGCTGCATCTGCATATTGGTTAGCAATGATACTATCCGAACAATAGCGCTGATAAATATTCCACAGGGAGGGCGAAATGATGCACAGGATTTCCCACTGGCTGAGCTGACACGCCGCCGCGCTGTTCTTTCCGGCGGCGTTAATTCTGTATGATTTTTCCGCTTATCTCGCTGCCGATCTGATCCAGCCGGGGATCCTGCACGTGGTGCGGGATTTCAATGCTGATGTGGCGCTGGCTCCGGCCTCGGTGAGCCTGTATATGGCCGGCGGCATTGGCTGATACAGTGGCTGCTGGGGCCGCTCTCTGACCGGATAGGACGGCGTCCGGTGCTGCTCACCGGCGCGCTGATTTTCACCTCGCATGCCTGGCAACCTGTCACCACCTCCATAACGCAGTTCCTGATTGCCCGCTTCGTGCAGGGCACCAGCATCTGCTTTATCGCCACCGTCGGCTACGTCACCGTACAGGAGGCCTTTGAGGAAAAAGAGGGTCGATCAGGCTGATGGCAGTGATCACCTCCGTCGTGCTGGTGGCGCCGATCGTCGGCCCGCTCTCCGGCGCGGCGCTGATGCATTTCATCCACTGGAAAGCGCTGTTCGGCATTATCGCCGCCATGGGATTGGTGGCCTGGCTCGGCCTGCTGTTGACCATGCCGGAGACGGTGCA
>P_422
GTACTGTGGGCGTGCACTTCGTTCAGTTACGTATTGCTAAGGTTAATCCGATTCTGCTTCTTCTACCTGCAGCACCTATCCAATGCTTCCGGTCATCATAATGACCGCGCATTCCGATCTGGACGCCGCGGTCAGCGCTTATCAGCAGGGCGCGTTTGATTATTTGCCCAAACCTTTTGATATCGATGAAGCCGTCGCCCTCGTCGACCGGGCGATCGCCCGTATCAAGAGCAGCAGCAGCCGCGAAATGCGCCGATAAGTAGCCCAACTGCCGACATCATCGGCGAAGCGCCAGCTATGCAGGATGTCTTTCGCATTATTGGCCGCCTGCGCGCTCATCCATCAGCGTGCTGATCAATGGCGAATCCGGTACCGGTAAAGAGCTTGTCGCACATGCCCTGCATCGCCATAGTCCACGCTCAAAAGCGCCGTTTATCGCGCTGAATATGGCGGCGATCCCCAAGGACCTGATTGAGTCCGAGCTGTTCGGCCATGAAAAAGGAGCCTTTACCGGCGCAAATACCGTCCGTCAAGGTCGCTTGGACCGGGCTGACGGCGGTACGCTGCTCCCTGGATGAAATTGGTGATATGCCGCTTGATGTCCAGACTCGTCTGCTGCGCGTGCTGGCGGATGGTCAGTTTTATCGCGTGGGCGGTTACGCGCCGGTCAAGGTCGATGTGCGGATCATCGCCGCTACCCAGGTGCTGCAGGTAGAAAGAAGCAGAATGGGATTAACCTTAGCAAT
>P_423
AAGGATGACGCCCGACGAGATTTGGCTGCGGCTGATGAAGGTCAGTAGCTTGTATGGCGACAGGATCGTAGAGATCGCTCAGCGCTTATGCGCAGCCGCCAGCGTTGATCGTGAAGCGCTGCATGCCGTCGGGATGACCGCGGCGCAGGCAAAGTTATTTTTCCGGCTTGACGAGCATGAGCTTGACA
>P_424
GCTGCCTGTACTTCGTTCAGTTACGTATTGCTAAGGTTAATCCGATTCTGCTTCTTTCTACCTGCAGCACCTGTCGCAGTTTAACTTTGTAACTATCATGCTTAAACTCTCCGTATGCTTACTGACCTGTAACTCTGCGCGCCTGCTGATGGAGGTGCTGCCGCCTCTCTGCTGAAGGTGGCCGATGAATGTATCGTCGTCGACTCCGGCAGTACCGACGAAACCGTCGCTATTTGCCAGCAGTTTGGTCTCACCGTCCATCACCATGCCTATAAAGCCCACGGCGCGCAGATGAACTATGCCATCGGGCTGGCCAGCCATGACTGGGTGCTGTGCATGGACAGCGACGAAATTCTTGATAATGACGTGGTGACGGCCATTCAGGCGCTAAAAGCGGGGAGGAGCCTGACCCCGACCAGGTGCTGCAGGTAGAAAGAAGCAGAATCGGATTAACCTTAGCGATACG
>P_425
CTATGTTGGCTGTACTTCGTTCAGTTACGTATTGCTAAGGTTAATCCGATTCTGCTTCTTTCTACCTGCAGCACCTAAGCACGGCATCAGAGCCCTGGTCATTTCGGCAGTAATTGGGCTCTTCATCTGGATAGCGCTTTTCAGCGTACTAAGGGAGATATTTCTATGAATGATTTCGCACGCAAACCCGCTCGTCAGCAGGCTGTTCGTTAAGTCCGCTGTCAGCTTTCATCCGCCGGGTGTGCTACATGCTCGCGCAAAAAGGAGCCCCTTCATGAGCACGATGTTTGCCCTGGTTCTCACCGTTAGCATGCTGACGGGCGGTAATCAGGATGTGCTGCTCGGCGTTTACGACGCTGAGAATGACTGCAAGGCAGCCGCAGAAAAAGCAACACGTGAAAGCTGAATGCTATCCACTGAAAGGCGTACTGGACGAGCATCCGGCCGGGTTCACGGTGCAAATGTAGGGGGAAGAATGCAGAAGAAATGCGGTTACTGCCGTAAAGCGATCGAGGGAAAACCAGTGGTGAGCACTCTGTTGTACCTCCAGGGGAACCAGCTCGCACGGAAAGAAAAAGAGTACTGCTCTGAACGTTGCGCCTCTCACGACCAGATGGCGCACGAGGGCTAACGTAAACCCGCCGAAGCGGGCTGTACGTCCGGTGCCACCGACCAAAGTTACACCGGAAATTACCAAAACCAATGACCACCCTGAATGGGCGCTACCAATGGCCCGGGGGATTCTCCAGGATCAGGATCAGATAGAGCAGAATCGGATTAACCTTAGCAATACGT
>P_426
TGGTCGGAAACTTGGTGCGATCGTGAACTGTACTGCCTGAAAGCATCCGTAGGCGCGCCGCCGGATATTCTGGGCCCGCTGCGCCCAAGCTGGGGCCTGCCGCCAATCGATCCGCGTATCCGTTCCACCCGCGCCTATGAGCCGTTTATCGACCTGCTGCGCGCTAATATGCAGAACTGCGGCGCGTTGCGCATCGATCACA
>P_427
ACGTGCACATCGAAGGCTACACGCCGCCGGAAAAACAGTAAGGGCCCTGCGGCCTTTAAAAAAACAAACACAACACACACGCCCGGAATGATAAAAAATATTTAGCGCTCGCGCTGATTGCGCCGTTGCTCGTTTCGTGTTCCAGCTCCAATAAAAAAGGCGCCGAATACAACGAGGCCTGGGTCAAGGACACGAACGGATTCGATATTTTGATGCCGCCTCGCCCGCAACATCGAGAACATTTGGGGGTACAACGAAGTCCTGCTCGCCGGGCCAAAGGACTACGTCAAGTACACCGACCAGTATCAAACCCGCAGCCACATCAACTTCGATGAAGGGACGATCACCGTCGAGACCATTGCCGGCACCGACCCTCGCGGACGACTCGCCAGGCTATCGTCAAAACCCTGTTGATGGGCGATGAGCCCAACTCCATTGACCTCTATTCCGATGTCGATGGCATCCAGATCTCCAAAGAGCCGTTCCTCTATGGCCAGGTGGTGGATAACACCGGGGCGTCGATTCACTGGGAGTGGCGCGCCGCGCGCTTTGCCGACTATCTGCTGCAAACCCGTCTGAAGAGCCGCAACAACGGCCTGCGCGTGGTCTACAGCATCACCATTAACCTGGTGCCGAACCACCTCGACAAACGTGCGCATAAATACCTCGGCATGGTGCGTCAGGCCTCGCGTAAGTATGGGGTTGATGAGTCGCTGATCCTCGCGATTATGCAGACCGAATCCTCCTTTAACCCCTATGCGGTCAGCCATGCCGACGCCATGGA
>P_428
CTGCCATGTTTAATATGATGACGCTGCAGGTGCTTAAAGGGTATGTGTTTGCGCTTATCTGGCTGCAGACCTGGCCATTACTGTTCGCCATCCTGAACAGCGCGATGGCCTACTATGCGAAGCAAAATGGCGTGCCGGTTGTTCTCTCTGAGTTGTCGCAGGTTCAGCTCAAAAACTCGGATATTGCGACCACCGCGGGTTATATTGCCGTTGATGATACCGCCCTTGTCAGTGGGGGATCGTGAAGAGCATGGGGGCCGCTTTCTCCAGTGCCTACAGCCATTTTTCTTCTTCGGGGCTCAGTGCAACATCGCAGGCGGCCTCCGGCGTGGTGGACGGGAATTACTCTTTCGCCAACATGCAGATGGAGAACGTCAGCGGCTACAGCTGGGGTACCAACAGCACAACCAGTTTCGGACAGATGTCGCGGCAGCTGGCGAATGGGGGCATGAGCACGCAGACGCGGGATGGATCGATGGTCTGGGACAGTGGTGGTGCAATGTCAAAACTGCCGGTGGATATCAACGTCGGTCGTCAGATAGCCAGTGCGCAGCAACAGATGGCACGTAGGTCGGATGTTCAGGCCGAAAGCGCGCTGCATGGCTATAACAGCAGCGTGACAAGTGCCTGGAATAGTCTGCAGCAATTTGGTACCAATAAAGGGAACAGCGCCTCAACAACGACCGGGGCCGATACTACCGAGTCTTCGCAGGATTCGATGA
>P_429
GCACCACAAGAGCGTAACCCTGGCAGGAGAGAAGAATGAAAATTTTCCAACGCTACAATCCGCTGCAAGTGGCGAAGTACGTGAAGATCCTGTTTCGTGGACGGTTGTACATCAAGGACGTTGGCGCATTTGAATTTGATAAGGGCAAAATCCTTATCCCGAAGGTCAAGGACAAGCTGCATCTGTCAGTGATGTCCGAAGTCAATCGTAAGGTGTTGCGTCTGCAAACTGAGATGGCATAACCTGGCACGTAGCAGTACGA
>P_430
GATGCTGCTCCAGCTCCGGCAACGTGTTCAACTGGATCAGCTGGCGCAGCTGCTGGGCCATCGCCTCGCCTTCAATCACAAAGTGGTTGATAAAACCGGTGCGGTTGGCGAGCGTCAGGGCTTCCAGCAGGGCTTTCTGCGCTTCGCTCTTGCGTCCTGACTGCCAGTACAGCTGATTGAGCAGCAGCAGGTTGCGGTTGAGATCGCTCATCAAACGCAGCGAACGCGCATTTTCGTTCAGCTCTTCCAGCACCATTTCCGCCGGTTCGAAATCGCCCA
>P_431
GTGGAAAAAAACGACGAAGTTGGACGCTGTCGATAAAAATTCTGGAGACTTTGCATGGCTATTAGCACACCGATGCTGGTGACATTTATTGTTTATATTTTTGGTATGGTATTGATAGGGTTTATTGCCTGGCGTTCGACCAAAAACTTCGATGATTATATTCTCGGGGGAAGGAGTCTGGGGCCATTTGTGACCGCGCTTTCCGCAGGGGCGTCGGATATCAGCGGCTGGCTGCTGATGGGCCTGCCAGGGGCGATTTTCCTCTCCGGGATTTCCGAAAGCTGGATCGCCATA
>P_432
ATCCGACGATCACCCTTGCCGATGCTCGTTCTCGTCGCGACGATGCCCGAAAGCTGGTCGCGGAAGGAAAGAACCCGAGTGAAGTTCGAAAAGAGCAGAAGATCGCATTGCAAACGGAATCCGAAAGTGCGTTTGAAAAGATAGCTACAGAGTGGCATCAGATGAAGTCCGCAAAATGGTCGGCAGGATATTCGTCAGATATCGATGGAAGCGTTTCAGAACGACATTTTCCCGTATGTAGGGACAAGACCCATCGGTGAAATAAAACCA
>P_433
GCTATGCCGGGCACCAGCTGATCCTGCAGGCCCGGCAGATGATCGCCGACGGGCTGCTGGGCGATATCCGTATCGTTAATATGCAGTTTGCCCACGGTTTTCACGCCCAGCCGGTGGAACAGGAAAACGCCAGTACCCGCTGGCGGGTCGATCCCCGCTTCGTCGGCCCCAGCTATGTGCTGGGCGACCTGGCCACCCATCCGCTGTTTCTGGTCGAAACCATGGCCCCGCAGCTGAAGATCACCCGGCTGATGTGCGCCAGACAAAGCTTCGTCAAAAGCCGCGCGCCGCTGGAAGATAACGCCCATGTACTGATGGAGTATGACAACGGGGCCATCGGCTCACTGTGGAGCTCCGCCGTCAACTGCGGTTCGATGCACGGGCAAAAGGTGCGAATCATCGGTGAAAAAGCCAGTCTCGAATGGTGGGATGAACAGCCCAACCAGCTACGCTACGAAATCCAGGGCGAACCCGTGCGCATCCTCGAGCGCGGTATGGACTATCTCGATCCGCTGGCGCGTCAGGATGATCGCATCGGCGGCGGCCATCCCGAGGGCCTGTTTGAGGCATGGTCGAATCTCTATCGCCGCTTCGCCATCGCCATGGATGCCGCCGACCATCGCGACGAGGCGCTGCTGGCCGACTTCTGGTACCCGGACGCCCGCGCCGGGGCGTTCGGCGTCCGCTGGGTGGAAAACTGCGTGCGTTCTGCCGACAACAGCACCTGCTCA
>P_434
ATGTTACTGCCTGTACTTCGTTCAGTTACGTATTGCTAAGGTTAATCCGATTCTGCTTCTTTCTACCTGCAGCACCTCCCAGGCTGGTCAATCGCACCGGCCCTCGCGCACATTGGGCCAGAATCAACGGAATCAGACCAATCCGGGAAACAGACTGGCTAACACTTTATAAGCATTACATTTTCACTATTTGTTACCAAGATAGTGATAACTGCGCCGGAGGGCTTTCTTATGTCGATTAAGAAGCTCGATGATGGTCGCTAGGTGCTGCAGGTAGAAAGAAGCAGAATCGGATTAACCTTAGCAAT
>P_435
GTGGCAGCTGTACCTGTTTACCGGCGTGCTGGGAGCGGGTCTGGGGCTGGTGATGCAGGTGCTGGTCCTGGCGGTGCAGAATGCGATGCCGGCGCAGATGTACGGCGTCGCCACCTCCGGCGTGACCCTGTTCCGCTCGATTGGCGGCTCCATCGGCGTGGCGCTGTTTGGCGCGGTGTTCACGCACGTGCTGCAGAGCAACCTGCAACAACTGCTGCCGGAAGGCGCGGTGCTGCCGCCGGGAATGAATCCGGTGGCGGTCCAGCACCTGCCCGCGGATATCCGCCTCGACTACCTCGACGCCTTCGGCGCGGCAATCCCACGCGGCGTTTCTGATGGCGGCCGGCATTATGGCGGTGGCATTTGTCCTCTCATGGCTGTTAAAGGAGGCGCCGCTGAAGACCGCGACGCATTAAGCGGCCCCGGCGATGCGCAGCAGTGCCTGACGCAA
>P_436
TTTGCCGTTCTTCGTTCAGTTACGTATTGCTAAGGTTAATCCGATTCTGCTTCTTTCTACCTGCAGCACCTCCCGAATACGCTGCGCCAGCTGCGCTTCGCCAAAAGGCTCGTTGCTGGCGACTGCAGCCTCTGCCACGCCTGCCCGGCAAGCTGTGGGATCACCGTCGCCCACGGCTGGCGTTTCTCGCCGGATGTAATTCGAGCCAGCGCTCAACGCTTGAGAGCAGACGGCGACCGCGGTGCTGCGCCGGGTCGAGGCGACCGGGCAGATTATCCACCAGCCAGTATTCATCCGGCTCGCAGGTCGCCTGCCACTGGAGCACGCGTTTGCCGGTCAGGCTGCTGCCGAGTTGCACGACGATCTGCGCCTGCGCCAGCTCGCTGACCGCTTTGCCGTTGCCCAGCCACAGGTCGGCGCACGGCAGCGGCTGCCCGGTCTGCGACAGGACATCGCCGATCAGCGGCCAGCCGAGGGTCTGCGCCCACTCAGCGACCTTTTTTCCCTTCCGCGGCGCTCATTCTGCCCGCCACGACGACGCCGCGTTTTTGTCGCCAGAAGAACCAGTCGCGCTGCTTCTCGCTCTCTAACTGCAGCGCCTGGCGCAGCCAGGGTTTGTCGCTCTGCCACCAGTTGCCGAGCTGCTGCTGCCACTCCACGCCGGTCTCATCCATATCACCATACAGCGGTTCAGCGAACGGACAGTTAATAGGTGCTGCAGGTGAGAAAGAAGCAGAATCGGATTAACCTTAGCAATA
>P_437
GTTCAGCATCTGAGTTAAATGCTGAAATTGGTGGGTCGTGCAGGATTCGAACCTGCGACCAATTGATTAAAAGTCAACTGCTCTACCAACTGAGCTAACGACCCGAGTGGTGGGTGATGACGGGATCGAACCGCCGACCCCCTCCTTGTAAGGGAGGTGCTCTCCCGGCTTGAGCTAATCACCCGAAACTGCGCTGGATACTACCGATACTGCGTCCACCTACCCCATCATAAAAATGATTGGAGTGCAGGATGACTCGCTTCGCTCGCCCTTCGGGCCGTAGCTGAAGCAACGTTATCCTTCACGTTTAACACCGACGTTCGATGTTAAAGATGGTGGGTCGTGCAGGATTCGAACCTGCGGACCAATTGATTAAAAGTCAACTGCTCTACCAACTGAGCTAACGACCCGGTGGTGGGTGATGACGGGATCGAACCGCCGACCCCCTCCTTGTAAGGGAGGTGCTCTCCCAGCTGAGCTAATCACCCGATACTACGCTGGATACTACTAAGCGGTGGGTCGTGCAGGATGACTCGGCTTCGCCTCGCCCTACGGGCCGTTGCTGACGCAACGTTATCCTTCACGTTTTACT
>P_438
TTGCCATGTTTAAAACCTCTATAGATTAAATTGGGGTTATGCCTCCACGTATCCCATATTACCGACCCCGAAGGGCACCCCGGAATATGTGCCGATACGTGTGTGTTATTACACAAAGTGAGCTATGTCGCTTACGTCCATCCTTGTGTATCTGAGATGGAACGGAAGTCCGGCGCGCTTTATACCACAAAATCCATCCAGACACCAACTCTTGTTGACGTCGCGTGCTGTTAATGATTCTCAGTTTGGCACCAGCCTGCCCGGACTGTTACCATTGAACAGGACTTACTCTATTATTGTCGAAAATATCGACACTGCTGGACATACTCCATGGCTATCTCTATTAAGACATCTGAAGACATCGAAAAAATGCGCGTTGCCGGCCGTCTGGCCGCCGAAGTGCTGGAAATGATCGAACCCTACGTCAAACCGGGCGTCAGCACCGGCGAACTGGACCGCATCTGTAACGACTATATCGTTAACGAGCAGAAGGCCATTTCCGCCTGCCTCGGCTATCACGGCTATCCGAAATCCGTCTGCATTTCGGTCAATGAAGTGGTCTGTCACGGTATA
>P_439
ATGTCCCGTGCTGATTTACTTCGTTCAGTTACGTATTGCTAAGGTTAATCCGATTCTGCTTCTTTCTACCTGCAGCACCTGTCCAGACGTATAAAAACAGGTTCGTCAACATGGCTGATAAACATCTTGATACCGCGCTGGTCAACGCCGGGCGGAGCAAAAACCTACACCAGGGCTCAGTGAACAGCGTTATCCAGCGCGCGTCATCGCTGGTTTTCGACACCGTCGGCAGGCCGCCGGCAATCGGGCCAACAGCGCTTTGTCTGCATGCGCTGTGGTCGTCGCGGCACCCTGACCCATTTCTCGCTGCAGGAAGCGATGTGCGAGCGCCCTCTTCCCCTGCGGCGCCGCGGCGGTGGCTAACACTATCCTGGCACATTGTCGAGCAAAGGTGGGTAGAAGAAGCAGAATCGGATTAACCTTAGCAATAAGCCATGAGCCATGCC
>P_440
AACCCAAACGTCACTGTCGTTAACACCAAACCCGGCTTTATGACAACGCTAGTCTTTGATAACGATGGCGGTCATAAGCGCCAAACCTGGCTTTGATGAGGCGTGGGAAGCCACGCCGGATGCAAACCGGGTCAACGTTCGCCCGGTCGCGCTCACGCAGGGAGCGCCCAGGAGAAGATGGCAACACAACGCAGGTCGTGATCCCCCCGAACAGCCGGGACTGGCATACCAATATGCTGGTTGTCACCAGTAAGCGCCTGTACAACGTCGAGCTGAACGTCATCGATGATAAATCGGCACAACAACCCGCTTTCCAGGTGAGCTATCGCTATCCGGGCGAAGAACGGGACAAAGCGAGCCGGGAGGCGACGGCCAGACAGCGCGAGTGGGAGCAGAAACAGCAACAGGCCAGCGTCCAGAAAGCGCTGAACTCGGCGCAGACGCCCCGCAACTGGAGTTACACCAAATATCCGGGCAAAGGCAGTTTCAACATA
>P_441
TCTGTGGCCTTCGTTCAGTTACGGTATTGCTAAGGTTAATCCGATTCTGCTTCTTTCTACCTGCAGCACCTCTTCCATCATGCAGCCGTCGCCCATGAAGGCGTAGGTGTAGTGGTCGACGATATCGTGTCCCGGACGGTTGAACTGCGCCGCCAGGGTTTTCTCGGCGATAGCCATCCCGACCGCGTTAGCGATACCCTGGCCCAGCGGACCGGTGGTGGTTTCCACGCCTGCGGTGTAGCCGACTTCCGGGTGACCCGGGGTTTTGGAGTGCAGCTGGCGGAAGTTTTTCAGCTCTTCAATCGGCAGATCGTAGCCAGTGAGGTGCAGCAGGCTGTAAATCAGCATCGAACCATGGCCATTTGACAACACAAAACGGTCACGGTCAGCCCAGGCCGGATTGTTCGGGTTATGGTTCAGGAAATCACGCCACAGCACTTCGGCAATGTCAGCCATAGGTGCTGCAGGTAGAAAGAAGCAGAATCGGATTAACCTTAGCGATCAACTTTACTGTGCGTCACTAGTTCGTC
>P_442
ATTACCAAAGTAATAAATAAAAAGCTATTTAAATCAGTAATTTAGATTTGATTTGTAATACCTGGGTAATACCGCAGCATGGCTAAATTTTGTTTTTTTTCTTTTAAATCAGTGCGATAGCGTGATTTATCACGCTGCGTTAGGTGTATAGCAGGTTAAGGGATAAAAAAATCATCTTTTTTGGTAGA
>P_443
GTTATCGTCGCCTTTCGTTCGTTACGTATTGCTAAGGTTAATCCGGTATTCTGCTTCTTTCTTACCTGCAGCACCTCTGATCGGCTTCCGTTCAGAGTTCATGACCATGACCTCCGGTACCGGTCTGCTGTACTCCACCTTCAGCCACTACGACGACGTTCGTCCGGGGCGAAGTGGGCCAGCGTAACAACGGCGTACTGATCTCCAACGGTCAGGGTAAAGCGGTAGCGTTCGCGCTGTTCGGTCTGCAGGATCGCGGTAAGCTGTTCCTCGGCCACGGCGCTGAAGTTTACGAAGGCCAAATCATCGGTATTCACAGCCGTTCCAACGACCTGACGGTAAACAGGTGCTGCAGGTAGAAAAACGGAGTCAGACATTTAGCAA
>P_444
GCTTCAAGTATCCCCTCCATCACCGCATCACCATACTCTTCAAACTCAATATTCCAGAAGCGTAAAACTCGCCATCCCTCGCTCTGTTGCCAGAGGGTGCGGCGTCATCGTGTTGGCCGCCGTCCAGTTCAATCGCCAGCCGTATTGCGCAGCAGGCGAAATCGAGAATATAGGGGGCAACGGGGCGCTGGCGGCGAAACGTATCGCTAGCAAAACGGCGGTTGCCCAGTCAGTACCCTGGTCGACGTTCTGCGGGCGTTAAGCTACGTCTGAGCTGACGAGCAAATATCTGTGTGTTTTTCATATAAACACAGTGCACGCCTGGCTGCCGTTTGTCACAATGACCCGTCTAATCTGCGAGCCGCTTTCAGCTAAGCTTTGCCAGTTGCTTATTCCCTTTTCGACTTCCAAATCGCCAAACGGTATATAAAACTGTTACTCCTTTCGTACCCGTTATAAATATGATGATCATCAGAAAATGTTCAACGTTGATAAGGGTGCGCAATGGCCGTTAAATCACTGAAAAAAGGATATCTGGCGCTGGCGGCTTCCATGCTGCTGGTGGCGCAGGCGCAGGCGACGGAGCTGCTGAACAGCTCCTATGATGTCTCCCGCGAGCTGTTTGCCGCCCTTAACCCGCCTTTTGAGCAGCAGTGGGCGAAAGACAATGGCGGGGACAAGCTGATCAAGCAGTACGCATGCCGGA
>P_445
ATGTTTTTACGCCTCAACAGCGTATTGCTAAGGTTAATCCGATTCTGCTTCTTTCTACCTGCAGCACCTAACTCAGTGACAACATCGTGGATCACTTTATTTCCCGTGCGAAGAAGGCCGAAGCTTTTTTTTAATAATTCATTGTCTGATTTTAGTCGCCTGACTTCGGCTTCCAGTTCTCGAATACGTTGCTGCTCAGCCGTTAACGGTTTACCAATCCCCGGCCTGCCGGCTGACTCGTCATCCAGTTGGTGTACCCAGCGTCGGACCACACTTTCGGTCAGCTTCATTTCGCGGCAGACTTGGCTGACGCTGACGCCTTGCTCGCGCACCATGCGCGCCACCTGTAACTTGAACGCTGGATCAAAGGTTCGGCGATTCTTGGTTGTGTCGGTTGTCTTGTCGGTCATCTCTTCATGTTCCTTGTCGGGGGGAAAACACCCGATCAAAGTGTCCATTTAAATTTGACCACAACAGTCAGCGTTAAGCGCTTTAGCCTGGTCAAGAGCGGCCTGCTGCGCCTTCTCCGCAGCGGCGAGGCGAATAGTCAGCGACTGTTTATCGGCGTTAAGGGCCAGGTGCTGCAGGTAGAAAGAAGCAGAATCGGATTAACCTTAGCAATA
>P_446
CTGACCGCCGTTTCCCCTGTAGACGGCCGCTACGGCGATAAAGTCAGCGCGCTGCGCGGTATCTTCAGCGAATTCGGTTTGCTGAAATTCCGCGTTCAGGTGGAAGTACGTTGGCTGCAAAAACTGGCCGCCCACGCAGCGATCAAGGAAGTTCCTGCTTTTGCTGCCGACGCAAACGGTTTCCTTGATAAAATCGTCGCCGATTTCAGCGTTGAAGACGCGGAGCGCATCAAAACCATCGAGCGCACCACTAACCACGACGTGAAAGCGGTAGAGTATTTCCTGAAAGAAAAAGTCGCTA
>P_447
GGTAAAAAAGCGATTCGCTTGCTTGCCACTGGCCTCCCGATCAACCCTTCCTGCATGTTTATCTTTACGTTGATAGCTTCCTTTCCCTTTCTTGTTTTTCTCTTTACGCGCTGCCTGAATAACGGATCGTGGAGAAGTGCCTCAATGGCGTTATCTTTAATTTGTCCTTTAGTATGCTGATAGCGACTCATAGTTACTCCGGTATATGTATAAACTCGGCGCGAGTGTAGATCCGCGCGTTTAAAAAATCAACGTCCGCCATTGCCGTTGCTGGCCCCTTGTTCAAGGGCCTCAAGGATAGAACAGTAAACGCTGCTGTGGGCAGTGCCGCAACAGGCATCGTTGAGCCGCTGCAGAGAGCGGCGCATCGTCTGTAGCTCTTTAATCCGCGCCTCGACTTCACTA
>P_448
TTACTGTCCTGCTTGGTCACGCCGATGCGCTTGCAGAACTCACGGATGGATTCGGCGGTGTAGCCGCGACGACGCAGACCTGGAGATGGTCGGCATACGCGGGTCGTCCCAGCCTTCCACGTGCTTCTCGTCGCCGCTGGTTCAGCTTACGCTTGGACATCACGGTGTATTCGAGATTCAGGCGCGAGAATTCGTACTGACGCGGATGCACCGGGATGCTGATGTTGTCCAGCACCCAATCGTACAGGCGGCGGTTGTCCTGGAACTCCAGGGTACACAGCGAGTGGGTAATGCCTTCCAGCGCATCGCTGATGCAGTGGGTGAAGTCGTACATCGGGTAGATGCACCACTTGTTGAGTCTGATGATGCTCAGCGAACTTAATGCGGTACAGCACCGGATCGCGCATCACGATAAACGGCGACGCCATATCGATCTTCGCGCGCAGGCAGGCTTTGCCCTTTCGAAGCCGCCGCTACGCATTTTTTCAAACAGCGCCAGGTTCTCTTCCACGCTGCGGTCGCGATACGGGCTGTTTTTACCCGGCGCTTTA
>P_449
CCTGGCCGCGGCGGGCGAAGCGGGCGTGGCGCATCTGCTGCGCTTATTTGCCGAGGATATGAAGGTTACCATGACCCTCACCGGCGCGACCTCGCCATCGGCCATCAGCCTCGATTGCCTTGATCGCCTCGAACAGGATCAACACCGCACTCATGCGGTGCCGGTATCCTTACCCGCCTGACGCTGCCCGGAGCACACTGCGCCTGGCCATGTGCCTCGCCCAGGTCCGGCAAAGTGGAATTACCTCTGAAGGTGCAACTCTGTCTGTTGTACCGTGTTCTCCGGACGGATGCGGAACCAGATCGCGTACATGGCCGGCAGGAAGATAAGGGTCATGATGGTTCCCCCAGCGTCCCGCCAATCAGCGTATAGGCACGACGTTCCCCAGAAGACCGAATGAGTGAGCGGAATGAACGCCAGGATCGCCGCCAGCGCGGTCAGCAGAACCGGGCGGGCGCGCTGCACCGTCGCCTCCACCACCGCGTGGAACGGATCGAGCCCCGCCTGTTGGTTATGATA
>P_450
CACCGGACGCACCAATGTGCTGAACAGCGCGGCCCACATGGCGCTGTTCGCCGCCTATCTGATGACCATTTTCGCCTGACCCCGTTTTCCCACCCGGCGGAGTCCAGGCGAAAAAAAGCCTGCCGGTTTTGACGCCGGCAGGCTTTTTTACTGATGCAGTCAGGCTTACTTGCTGGTATCCAGCTCGTCGAAGCTTTTCACCGAATCGTCAATCGCTTTCATCTGTTTGAGGAACGGCTCCAGTTTATCCAGCGGCAGCGCGGACGGGCCGTCGCATTTCGCGTGGTCCGGATCCGGATGCGCTTCAATAAACAGACCGGCGATACCA
>P_451
TTTGTCCTGTACTTCGTTCAGTTACGTATTGCTAAGGGTTAATCCGATTCTGCTTCTTCTACCTGCAGCACCTAAAAAGTTGCGGTAATTGTGAGGATTTATGGAGATTCATCTCGTTACATTGTAATGATAATTGTTATCATTAATATTCTCGATCTCATTTTGCATTGTTTTGAAAAGGATATTTACATGAGATCGCCGCGATCTTCTGTGCCCACGACCCTGGCGCTGGTCATATCCCAGTCTCCTCACCCCTGACGCCTTTGCTGAAGAATCAGAACAAGATACCGAAACGATGATTGTGCGCAGTACGGCGGAAGAGGCGCTTAAGCAACAGCCCGGGGTGTCGATTATCACGGCTGAGGATATTGCTGAGCGGATCGCCGGTCAACGATCTCTCAGACATCATCCGTAAAATGCCCGGGGTGAACTTGACCGGCAACAGCGCCAGCGGCAGTCGGGGCAACAACCGCCAGATTAGGTGCTGCAGGTAGAAAGAAGCAGAATCGGATTAACCTTAGCAAT
>P_452
CCCGCGAAAAAGAGCGTGGTGCTACAGATCACCGTCGCCTGCGGGCGCTGATCGACAAAGAAGGCAATATGAAGGCCTATATGACCCGCAACGAAGACGTGTTTATCCCGTTGAAAGTGCGTGTCGCCGAGGCGCAGAAGCAGCGCGCCGACCTGTTCGTGTCGATTCACGCCGACGCCTTTACCAGCCGCCAGCCCAGCGGCTCTTCA
>P_453
ATTTACGGATCTTCGCCTCATGAATTGCGTCGCGATGGGCGACAATCACCAGCTCGTCATAGGCCGGCACGCCGTAATCTTCGACGTTCATCACCACCGGCGTTTTGCCCTGCAGCTTCAGCTCCTGCGCTTCTATATTACGATAGCCGCCGATAACCGCGTCCACCTGGCCGGCCAGCAGGGCGCTGGTCAGCTGGAAATA
>P_454
TGTTATCTAACTTACTTCGTTCAGTTACGTATTGCTAAGGTTAATCCGATTCTGCTTCTTTCTACCTGCAGCACCTCTGTCGGACTTCAAATCGAACGAATACGCCAACCTGGTGGGCGGCGAGCGCTATGAGCCGGAAGAAGAGAACCCGATGCTCGGCTTCCGCGGCGCCGGACGCTACGTTTCCGAAAGCTTCCGCGACTGTTTCGCCCTTGAATGCGAAGCGATGAAGCGCGTGCGTAACGACATGGGACTGACCAACGTTGAAGTGATGGTCCCGTTCGTCCGTACCGTCGCCCAGGCGAAAGCGGTGGTCGAAGAGCTGGAGCGTCAGGGGCTGAAGCGCGGCGAGAACGGGCTGAAGATCATTATGATGTGCGAGATCCCGTCGAACGCCTTGCTGGCGGAGCAGTTCCTCGAGTCTCGACGGCTTCTCCATCGGAGGTGCTGCAGGTAGAAAGAAGCAGAATCGGATTAACCTTAGCAATACGTTAC
>P_455
AATATCTCGCCGAAGGTAATACCGACACCACCCTGTGGACCTCGCGCTCGGTAGGCAAATCGGTGGTCTCGACGCTGGTCGGTATCGCCATTCAACAGGGTAAAATCCACTCCCTTGATGACCTGATTACCGTTTATGAACCCGAACTGAAAGGCACCGCCTGGGACGGCGTAACGCTGAAGCAGTTGATTCAACACACCAGCGGGGTGGAATGGAATGAAGACTACACCGACCCGCAGTCGCATTTCGCCCGCCTGACA
>P_456
CGTAACATTGAGCGGGTGAAGGCGCTGGGGGGCGGTATTGCGGTGCAGCATCGGATGGCCTTCCAGGGCGAATATTTTGTCGATCGCTACGGCAAAGAGGCGGTGAAACATACCCGCCGGTAGCAAAGATGCTGGCGCTGGACGTGCCGGTGGGGCTGGGCACCGATGCGACCCGCGTCGCCAGCTATAACCCGTGGACCGCGCTGTACTGGCTGGTCTCCGGGCGCACCGTTGGCGGGATGGCGATGTATGACGACGCCAACCGCCTGCCGCGCGATGTCGCGCTGGAGCTATGGACGGCGGGCAGCGCCTGGTTCTCCAGCGAGCAGGGCAAGAAAGGCCGTCTGGCCGCCGGTCA
>P_457
TGTTTTATGTCTAACCCTACTTCGTTCAGTTACGTATTGCTAAGGTTAATCCGATTCTGCTTCTTTCTACCTGCAGCACCTGATCCTGCATCCCCGGCAGGGGCACCACTTTACCGTTCGGTCCCTTCAGGCCGACAGCTATCTGCGAAATTGAATGCCCTTCGGTGTGCCCCACCAGGCCATAAACGTTCATAAACGGTAGCAGCCAGGCATCCAGCTTGAGCGTCTCGGTTTTGCTGCTTTCCCGCGTATGACCAACGCCAATCTGGAAAGCGTTATCCAGCGAGACCGGCCCATTAGCGAAAATGTTATTCACGGCGTGCTTAGGTGCTGCAGGTACGACAGAAATCGGATTAACCTTCACG
>P_458
ATTTTTTCCCTGTACTTCGTTCAGTTACGTATTGCTAAGGTTAATCCGATTCTGCTTCTTTCTACCTGCAGCACCTAACGCTGGCGCCGATTGCCAGTGAGTTAATGTAGGCAGATACAGCCGCCTTTATCTCTTCGCCAACCTGGGATGTGTAGCCCGTAAGAGGTTCGATAGTGATTTTGACGTAAATGGGTACATCGACCGGCCTTGAAAAACTACCGAGTGAGGGTTTCCGTACTTATCAGGCACAACAATCACCGTACTACCGTAGGGTGTTACGCCCTGCCCTTTCACACCACGAATGCTGTTTGCAATGACCGTCGCATCACCACCTTCTACAATGGCGGCGATTGAGTGCGGAGGCAGGCCATTTGCATCAGTGGTATCTGTATAGGTGCTGCAGGTAGAAAGAAGCAGAATCGGTTGGGCG
>P_459
TTTTTCTGATGTACTTCGTTCCATTACGATTGCTAAGGTTAATCCGATTCTGCTTCTTTCTACCTGCAGCACCTGGTCAACGTCAAATCCCAGCCAGAACATGGCGTGAGGCTGATTGAACTGGATATATTTCGCCAGAATAGCGCGTTCCTTACCGGCGATACGGACACCAAAGTGCAGATCGTCCGAAAAGTACGGCTTGTGTGGTAAGCGTTCGTTGAAAAGTTCGAGTGCGGCGTTATGCAATGTGCCCTGCGCTTATGGCGGGCTGTTGTCTGGCACGGTTCATGTGCTAATATCCTTTCAAGGTTTCGACCTAGCCCTGGTTATCATGCGATCCGCCAAGATATGACATGATTTCCGGGGCTTTGTTTTTCTGAGGCTAACGTTACACCGACTTTGCCTTTGTGTCGATCTGACAGCGACTTACCCTAACATCCGTTGTACAGGTGCTGCAGGTAGAAAGAAGCAGAATCGGATTAACCTTAGCAAT
>P_460
CCGGGTAAAGCGACCTCGACGGCCGCCAGCATGCCAAGTGGAATCCGGTCGATATGCTGAACTTCGTCGATCACCGGTAGCGGTTGCTGTAGCCGGTTATTGACCAGCACGCCGTCATCCTGCTGCAAAATAATGCCGGTTATCTGATAGCCCGCTGCCGTTGCCGCATTGACCATCGCGGCGACATCGGCAAAGTCAAAGGCCGAGGAGACCACCAGAATATAGGGAGTGTCCGCGGAGCAGGACAGCAGCGCCTCTGGTGTGATGGTGATGCCGACCCCCAGTCCGACGCCGCCGGGTGTCTTCGGGTTATGGCCGATCATGGTGGACTCGGTGATGATGGTTTCCGTGATGGTTTCCATCGCCACATCGCCAATGACCGGCGTGGCTTCGTTAATGCGAATAA
>P_461
TTTTCTCCTTCAGCCAGGCATTGACGGCGCTTTGGATCATCACCCCCATTGTCGCCAGCAGGACAATAACCATCAAAATGAAGAAGCGGCTGATGTTGCCGGGGATCAGGGAGAATTTTTTCGGGGTCATCTTGTGGCTGAACGACTCATCATTGTTTGTAAACAGGATGTAGCGCCAGAGTAACTGGCAACAAAGCAGATGCTGCTGGCAGTATAAAGGCTAATGGCGTAAATCCATACTACAGATTGGCGCCAGCGGTGCGATGCCGCCCAGGAATTATCTTAGAAACGAAGCGTAAATGAAACCGCGCCGGGAAGGTTAACCGGCGACGATATTGACGGAAACAAAAGGGAAGAATCGCACGAAATAACAAGACATTGGAAGAATATGCACCACTGATGGCCTAATTGATTGATTAATAGTCGTTAGGGAATCATTAGCCGTAGCACAGATAAATTAAAGTTGTGTAAAGAAGGGTAAAAAAACCGGATGCGAGGCATCCGGTTGAAATCAGGGTAAACAGACATTCAGAACA
>P_462
TCTACGCATTTCGTTCAGTTACGCGTATTGCTAAGGTTAATCCGATTCTGCTTCTTTCTACCTGCAGCACCTAAAACACCGTTCAGCACGTTGCAGATCAGCGAAGTACGCTCTGAGAAACCGGCGGCACTCAGGGTTCTTTCCGTACCGTAATACATAATGACGTTAACGCCGGTGGTTTGCTGCAGTGCGGCCCAGGTAATGCCGACCAGCAAAATTTTGAGGATCCAGGGTGTTTTGACAATCGTCGCAAAGGTGCTCTGGGCGCTGTACTTATTACCAGCTTCAATTTTGATCAGGGTAGAGATGTCATCGTACTCCTTCTGCGCGCGTTCCCGCCGGGCGGATTTGTTTGAGGATATGCAGCGCTTCATCATGACGATTTTTGCTGATCAAGGTGCTGCAGGTAAGAAAGAAGCAGAATCGGATTAACCTTAGCAATACGTA
>P_463
TACTAAGTATACCTTGGTTTCAGTTACGTATTGCTAAGGTTAATCCGATTCTGCTTCTTTCTACCTGCAGCACCTACCACCTCGCCGTTACGCGCATCCTGGGTTTTGTGGACCGCCAGCAAATCGCCATCCAGAATACCGATGTCTTTCATCGACATCCCACTGACGCGCAGCAGGAAATCGGCGTTGGGCTTAAACATCGACGGGTCGACCTGATAGTGGCCTTCAATATGCTGCTGCGCCAGCAGCGGCTCGCCGGCGGCGACGCGATCAGCGGCAGGCCTTGCTCTTCTTCCGTCAGCAGGCGAATACCGCGAGAAGCGCCGGAGACGATCTCGATCGCGCCTTTACGCGCCAGCGCTAGGTGCGGGTAGAAAAACAGAGTGGATTAACCTTAGCGAT
>P_464
ATATAACGCAGAATGGACATCATCTCTTCCTGAAGATGCGCGGATTCGTCGCGCGCCGCCGGCAGGTTATCCTCCAGCAGCGCCTGGACTTTCCCTACTGATACACCGCGCTCTATCCAGCGCTTGATCTCTTCGATACGCAGGATATCTTCTTCATCAAATTGTCGATGCCCGCCTTCGCTACGCTGCGGTTTCAGTAGACCGTAACGACGCTGCCAGGCGCGCAGTGTGACCGGATTGATTCCGCAACGTTCGGCGACTTCACCGATACTGTAAAACA
>P_465
GTTATGTCCTGTACTTCGTTCAGTTACGTATTGCTAAGGTTGATCCGATTCTGCTTCTTTCTACCTCCAGCGCCTCACGCCGCAGATAGCTTTGGCAATAAGGCTTTTCCGGAGCCGGATTCCCCCACCAGGCCACAGGATTTCGCCTTCGTTGAGCGTCAGGCTGACGCGATCGACAGCTTTCCCCAGCCTTCGCTGGTTTTAAATTCAATGGTTAAGTGACGAATATCGAGTAACGGCATTATTGTACCCCAGCAATGATCGCCCAGCAAATACCGTCGCCCAGCAGGTTGACCAGCAGTACGCTGAGCATAATCGCCGCCCCGGGGAGCATCACGGTCCACGGCGCCACATAGATAAGCTCCAGCGCATCGCCCAGCATGGCTCCCCATTCCGGCGAAGGCAGCTGGGCGCCGAGGAATAGAGAAAGCCCAGCGCGGCAATATCCAGAATGGCCATCGACAGGGCGCGAGTGATCTCGGTCACCAGGCCGGAGGCGATCTGGAGGTGCTGCAGGTAGAAAGAAGCAGAATCGGATTAACCTTACAAGCAATAC
>P_466
TTTTTTTTTTTTGCCTGTTCTTTCGTTCGCAGTTGCGTATTGCTAAGGTTAATCCGATTTCTGTTTCTTTTTCTACCTGCAGCACCTACTGTGTCTTTCGCGGCCGGGCGAGCACCAGCACGCCGTCATCATCCAGCTGCGCCAGCAGCGCGGTCGTCTGTCCCGGCACCGTCGCGATAATGGCATCAAACGGCGCCCGCGCCTGCCAACCTTGCCACCCATCGCCATGACGGGTTGAAACATTATGTAAATCAAGTTGTTTCAGCAACGTCGCCTGCCACTGTAAACTCTTAATTCGCTCTACCGAGCATACGTGATGCACCAGATGCGCCAGGATCGCCGTCTGGTAGCCGGAACCGTGCCGATCTCCAGCACCCGCGACTCCGGCGTCAGCGTCAGCAGCTCGGTCATCCGCGCCACCATATACGGCTGGGAGATGGTCTGCCCCTGGCCAATCGGCAGCGCGGTGTTTTCCCACGCTTTATGTTCAAAGGCTTCATCAACAAACTTTCGCGCAGGGACCAGCGCAATCGCCTCGAGGACACGTTCATCGACGATGCCCTGCGTGCGCAGTTGATTGACAACTTTTCAACACGTTTACTTACCATTGCCTGTCAACCCCGACACGTTCCAGCCAATCGGTGACCACCTCATGCGCCTGATGGGCGGTTAAATCGACGTAGGTGCTGCAGGTAGAAAAGACGGAGGTCGATTGAGCCTTTTTAGCAAT
>P_467
GGTCAGCGAGACGATTCCTAAGCGCCTGGCCGTGATTGGCTCATCAGTGGTGGCGCTGGAGCTGGCGCAGGCGTTCGCCCGACTCGGAGCGAAGGTGACGATCCTGGCTCGCAGCACGCTGTTCTTCCGCGAAGACCCAGCTATAGGCGAAGCCGTCACGGCCGCATTCCGCATGGAGGGCATCGAGGTGAGGGAGACACA
>P_468
TGGACGCCGGCCACGCCAGAAATTCACCCGGCCCCCGTCAGGCTCACGCCTGACCACCCACAAAAATCCACGGTATGGGACGCACCTGGCGAAGCAGCAAAGCTGCTCCTGATTTTGCGGGTGGTCAGCCGCTCGCTATGGCGAACTCTGACGGGGGCCGGAACACCGGAAAAGACCGCGCTGGGGTGCCGCCTTTTCCTCTCACACGCTGGGGCGTGCTCGTTGTTCCTCCGGGGCTGCGCCTTTTCCGCATGGCAAGAGGCTGGCCTCCGTGGTGAAAGCTGAACGCAATCACCACGGACGTGACCGCCGCCGCCATA
>P_469
GTTATCGTCTCTTCGTTACGCTACGTATTGCTAAGGTTAATCCGATTCTGCTTCTTTCTACCTGCAGCACCTACAGCACGCCCAGCTGGATCTTAGCCTGCGCCAGCTCCTGCTGCAGCTGGTGGTCAAGCGCGAGGCGCTGGGCACCGTGCTGCGCTCGCGCAGCGAAGACATCGGTCAGTCCAGCGTCAATACCCTCAGCAGCAACCTGAGCTATAACCTCGGCGTCTATAACAACCAGATGCGCAATGGCGGGAGCAACACCTCCAGCTATCTGTCGCTGAACAACGTTACCGCGCTGCGGGAGCATCACGTGGTGCTCGACGGCTCGCTGTATGGGATCGGCAGCGGCCAACAGGACAGTGAATTATATAAGGCCATGTATGAGCGCGATTTCGCCGGCCACCGTTTTGCCGGCGGCATGCTCGACACCTGGAACCTGCAGTCCCTGGGACCGATGACCGCCATTTCGGCCGGCAAGATTTACGGCCTTTCCTGGGGAAACGGGCCAGCTCCACCGTCTTCGACAACAGCCAGTCGGCCACGCCGGTGATTGCCTTTTTAGGTGCTGCAGGTAAAGAAGCAGAATCGGATTAACCTTAGCAATA
>P_470
GCTTTATCGGTAAGTTCTACGTGCTGGCCGTCGGTGTGCATGCGCATCTGTGGTGGCTGGTTGCCGCGGTGGTTGTCGGCTCGGCGATCGGTCTCTACTACTACCTGCGCGTGGCCGTCAGCCTGTATCTGAGCGCGCCGGAGCAGCTGAATCGCGATGCGCCGTCAAACTGGCAGTACAGCGCCGGCGGTATCGTGGTA
>P_471
GTAACTGTACTTGGTTCGTTACGTATTGCTAAGGTTAATCCGATTCTGCTCTTTCTACCTGCAGCACCTATTGCCCCAGATTAATGGCGAAACGCAGCCGGGATGGTTTGTTATGTGACATCGCTGACGGTGGCTAGGCTGGAATTGACCCTGGCCACCCTTCAAAAGATAGTTCATAGGCGCAAGGTTCAGCGTTCCAACGGCACATACAGTAAATAGTCATTACCGACCGCCGCGATATCGTTAAACGGCAAGGCAATGGCTTTTATATTGTTAAGCGTAAACTCAGTTTGTCAGTTTATTCTTCTCGCTAGCAAAGGGAGAGAAGGTGCTAAGATAAAGAGAGCAGGAATCAGATAACTTGCAGC
>P_472
GTGTTATGTCAGTTACTTCGTTCAGTTACGTATTGCTAAGGTTAATCCGATTCTGCTTCTTTCTACCTGCAGCACCTGATCGCCGCTGCGCAGGCGCGCCACGCCGGTGGTGAAGAGGGATGGCTGACCCGGCGCGGGCGAGACGGGAAGGGTGTCCATCTCCAAAAGGCGGTCGGCCGGCAGGGGGTCCCCCTGTAACACCAGGCGCCACGGCGGGCCGACGCTGAGCTCGGTCTGCTCGTCTTTCAGGCGGGCGACCTGCTTCTCCATCTGTTTGGCTTTGCGGGCGAGATCTTCATTGTCATAGACCCGACCCCAGGTGGCCAGCCGCCGGGCGCTGGCGCTGACCCGGTCGATCTTACCTGTCCGCCTTATGACGTAACGCGGCGCTTTCATCCTGCTCCAGGTGCTGCGGGTCAAAGAAGCAGAATCGGATTAACCTTAGCAAT
>P_473
GTCATGGCTGAGCCATCGGTCGAAGCAGGTTATCGCGCCGTCCTGGTGGACCCGCAGCACCCTGAAACTTCAATCGACGGTCCTGTTGAGCGCATATCAGCAACCATCCTTGAGGCGATGCCGCGGCTATCTCAGATTATCCGCTCTGAAAACGTCGTCATCGTCATCGGCTTCCCGCCATGCACGGACGTTGCTGTTTCCGGTTCCCGCTGGTTCGAGTCAGCGCGCCGACCCGCATTTCCAGGGCAAGGCTGCGCTGGTAGCTGAGCAATGCCGGATCGGTTGGCTTGGCGGCTGGCTGCCCGTGGGCATTCGAAAACCCGGTGAGCGTGTTCAGTAGCATCTTCGGCTCAGCCGATTACACGTA
>P_474
TTTTCCATGGGCAGCATCAATGCCAGTGAGTTTGATCCACGACGAAGGTGGGTAGCGCGCGGCAGTCTCTGAGCCTCTCCTGCGAGCCGGGAACTAACGTTTCGATGCGTGTGGCGGCTGCTTCTGCAGACGGGGATAACGCTGACAATACGGTGATGGCCCTCACGGCGGAACAGGATTGCCCGCCACTGGCGTGGGAGTGCAGTTAAATTTGAATGGCAAAGCACTGCCGTTAAATA
>P_475
TATCGACAAAGCGGTACTGGCTGCAGTAGAAGAGCTGAAAGCGCTGTCCGTTCCGTGCTCTGACTCCAAAGCTATCGCTCAGGTGGTTCCATCTCCGCTAACTCCGACGAAACCGTCGGTAAACTGATCGCGGAAGCGATGGATAAAGTTGGTAAAGAAGGCGTGATCACCGTTGAAGACGGTACCGGTATGGAAGACGAACTGGACGTAGTTGAAGGTATGCAGTTCGACCGCGGCTACCTGTCTCCGTACTTCATCAACAAGCCGGACACCGGTGCCGTTAAGCTGGAAAGCCCGTTCATCCTGCTGGCTGACAAAAAAATCTCCAA
>P_476
TATCCTGTACTCGTTCAGTTACGTATTGCTAAGGTTAATCCGATTCTGCTTCTTTCTACCTGCAGCACCTCAGGATGATTCATGAACGACAAAATCAGTCAGGACACGATCAACAAAGCCCTGTGGGCCGCGTGTGATACGTTCCGTGGCACCATCAGTGCTGATACCTATAAAGACTTTATCCTTACCATGCTGTTCCTTAAGTACATTTCGGATGTCTGGCAGGATCATTACGATGAATATAAAAAACAGTATGGTGATGCACCAGAACTCATTGAAGCCATGATAGGTGCTGCAGGTAGAAAGAAGCAGAATCGGATTAACCTTTCAGCGAATGCGTTG
>P_477
TATGTTTATGTCATAGCACTTCGTTCGGTTATGTTTTTGTTATCTACTTCGTTCAGTTACGTATTGCTAAGGTTAATCCGATTCTGCTTCTTTCTACCTGCAGCACCTACGCAGATTTTTTACCCGAATACCGCTCTCCTCCATCACCTCGCGAGCCACCGCCTGCTCAAGGGTTTCGCCGACCTCGACAAAGCCGGCCAGCACGGTGTGCGCGCCGTTGCGATGGCGCGTATGTTGCGCCAGCAGGATCGCATCGTCGCGACGGATTGCCACGATAATGCAGGGGGCAATTTGCGGGTAGTAACGTTCGCGGCAGTGGCTGCACAGCATCGCCCATTCGCTTTTGCTGGCATGCATCGGGTGGCCGCAATAACCGCAAAATTTATGCGAGCGATAAAATTCGGCGAGCTGGATCCAGGTGCTGCAGGTAGAAAGACAGAAATCGGATTAACCTTAGCAAT
>P_478
TATGTCATTTCGTTCAGTTACGTATTGCTAAGGTTAATCCGATTCTGCTTCTTTCTACCTGCAGCACCTGATATAATGAAAGTCCTTAATATCCTGATCCGTCGATGCGTGCTGATTGCCCGCTTTGAAGAAACCGTTTCGTTTTATGAACATCTCATTTCGCAAAAGGCAAGGTTACGTTTTGACTATCCCGAATACGATCTCAAACTGGCGCAGGTGGGTTCCGTGCTTTTAATTGGCGGAACCGAGCAAAGCCTGGCTCCGTTTCGCGCCACCGAGGCCACTTTCCTGGTAAACGACATTACCGCCTGGGAGAAACATCTGCCTTCCACCGGGGCAACGATTATCAACCCGGTGAAGGCCGTGCCCACCGGCTGGAACATGCTGGTTCGGCATCCGGATGAGGTGCTGCAGGTAAGAAGCAGAATCGGATTAACCTTAGCAATACGC
>P_479
GGGATAAGGTCAGCTGGCAGGTGCAGGCGCCGTGGAGCGGTCAGTTCCTGCTCAATGTAACCTTCAACGGCAAATGGGGCGGTAAGCAGAACTCGTTTGTCGTCAACGGGGTCGCTCCGCAGGCGGTGGCCTTCCCGCAGACGGATGAGCAGGGCCAGCAGTTGCGGATACCGGTGACGCTTAAAGCCGGGAGCAATCAGATTGACTTCGGCCGCTTCGCCGGCGACTGGGGCTATATGTTCATTAAATCGATCGAAGTGGTCGCTGAGTCGTACGTTCAGGCTGCGCCAGACGGGCGCAGCCTTTTCCGAAGGAGAGGTTATGCAGCAGTATCAGTTTCCGCAAGGGTTCCTGTGGGGGGCGGCGGCGTCCGGCCCGCAAACGGAAGGGGTCACCAATAAGCGCCATCGTTCCATTTGGGACAGTTGGTTTGCCGAACAGCCGGAGCGATTTTATCAGCAGGTAGGGCCGCAGACCGTGTGTGATACTTATCATCAGTATCCGCAGGACGTAGCGCTGATGAAACAGACCGGCTTCAACTCATTTCGTACCTCGATACAGTGGTCACGACTGATCGCTGATTTGGAAACCGGCGCGCGCCGAACCGGACGCGGTGCGTTTTTATCACGCCTATCTGGATGAGATGATCGCTAACGGCATTGAGCCGATGATCAATCTCTACCACTTTGATATGCCGGAAGCGCTGCAGAAACAGTACAGGCGGCTTTGAATCGGCGCACGTAGCCGAGCTGTTTGCCCGCTTTGCCCGCACCGCCTTTAGCCTGTTTGGCCATCAGGTTAAATACTGGATAACCTTCAACGAGCCGATTGTGCCGGTTGAGGGAGGCTACCTGTACGACTTCCACTATCCATGTAAGAAAGATGGCCGGCTGGCGGCGCAGGTGGCGTTTAACATTATGCTGGCGCACGCCAAAGCGGTAACA
>P_480
TATGTTGGCCTTTGGTTCAGTTACGTATTGCTAAGGTTAATCCGATTCTGCTTCTTTCTACCTGCAGCACCTCTGCTCAACGATGGAGTTTGCTTGCTCCTGGGCCGCGGCGACTTCATCAGAGGTCGGGTTCTCCGGCAGCGGGATCAGGATGTGGCTCAGGTTGAGCTCGGTGCTGGCGTCGTTCTGGTCGCCGATCCGATGCTCTGTGAACCTGATCAGCCATTCGTGGCTCACCCTGTCGAAGAACTGACTGATGTCGGCATCCAGTACCCAGTTTACGTTAGTGCGTACCAGCCCTGTGGCCAGTGCGTCCAGTGCATCGTGCTGGCTTCGCCCGGGTCTGAACCCGTATGAGAACCCCATAAAGTCGTTTTCATAGACTGCGTTCAGGATTTCACCAGCGCATACTGGACGATCTTGTCCTCCAGCGAGGCGATGCCGAGCGGGCAGGTGCTGCAGGTAGAAAGAAGCAGAATCGGATTAACCTTAGCAATA
>P_481
AACGAAGAATTCTCTCTGCTGCCGGTTGTTAATTACCTGAAAGACAAACTGTCCAACCCGGTACGCCTGGTTAAAGACTACCTGGACGGCGTGGAAGTGGCTGCCGGTGAACTGGTGGTGCTGGAAAACGTTGCGCTTCAACAAAGGCAAGAAAAAAGACGACGAAGAACTGTCTAAGAAATACGCTGCGCTGTGCGACGTGTTCGTGATGGACGCTTTCGGTACTGCGCACCGCGCGCAGGCTTCCACCCACGGCATCGGCAAATTTGCTGACGTGGCGTGCGCAGGCCCGCTGCTGGCCGCTGAACTGGACGCGCTGGGTAAAGCGCTGAAAGAGCCAGCTCGTCCGATGGTCGCTATGAGTTGTGGTTCTAAAGTGTCCACCAAACTGACCATTATGGATTCCCTGTCTAAAATCGCTGACCAGCTGATCGTGGGCGGCGGTATCGCTAACACCTTCGTTGCCGCTCGCGGGCCACAACGTCGGTAAATCCCTGTACGAAGCAGATCTGGTTGATGAAGCCAAGCGCCTGCTGGGCACCTGCGATATCCCGGTTCCGACCGACGTTCGCGTGGGCA
>P_482
AACGTTTATCGGAGAATCTTCTTCCATACCAAAATGTTGCTCAAGGAGTTCGACCTTAAGCACTACATGTTCCATACCCGACCGGAAGAGTTGACTGCCGAAGAGCGCAAGGTCATTACCGACCTGCTATGGAAAGAGATGCGCGAGATTTACTACGGCCGCAATATTCCTGCCGTGTAATCTATGAAATGCCCAGTTTGCTTGCCGGGCCTGTAGTTCTGCGCCGCCCGACATAAAAGGCGTCATTAACGCTGCTGCATAAACTCACGATAGGCGGCGACCACCTGCAAATCCTCAACACCGCACAGAGAGTTTCTTCGTCGTAGTAGCTCATCCCCTCCTCGATTTCGTCGCCGGAAAACTCCAGCTGATTGGCGCGGATCATCACCTCTTCGCCATCCACCCACAGCGTATATTCATGCCCGGCACGCTGCCAGGAACGCTCGCTGCCCTTCACGGTGCGCGCAGCCTGCTCCACTTCGTTCCAGCAGAGCAAGATTGCCTTTCACCTCCTCGTTGAACCAGTGGCCGATCGCCTCGTGATCCATCGACATTCGCACCTTTACCACTCCGGTAATATCGCGCAGAAATTCGTAATCCATAGTCTTTTCCTCTGCAAGGGCAATGCGTCACCGCTGCACTGTACCCATGCAGTAATTATCGCAGCAGACAGAAAGAAAAAAAGCGTAGCGGGCGGGAGGTTTGGAAATAAAAATGCCCGCTGATGCAATGTTCACCGGGCATTGGAGAGTTTATCGCCAAACGGTCAGCCGGGCTGACCGAATGGTTTACA
>P_483
GCTACCCGGAAATGACGCTGTCGCTCGTCTCGTCTGAGACGTTTATCAATCTGATTGAACGGAAAGTGGATGTGGCCATTCGGGCCGGGACCTTAACGGATTCCAGCCTGCGCGCCCGACCGCTGTTTACCAGCTATCGTAAGATCGTACCGCCCTCGCCCGACTATGA
>P_484
AGATCCGCCTGCCGCGAACCCTGGCGGTGCTGCTGGTGGGGGCGGCGCTGGCGCTCTCCGGGGCGATTATGCAGGCGTTGTTTGAAAATCCTCTGGCGGAGCCGGGGCTGCTGGGGGTCTCCAACGGCGCGGGCGTCGGGCTGATTGCCGCCGTCCTGCTGGGCAAAGGAGTCTTGCCCGGCTGGGCGCTCGGCCTGTGTGCCATCTTTGGCGCGCTGCTGATCACTTTTATTCTGCTGCGTTTTGCCCGCCGCCATCTGTCTACCAGCCGTCTGCTGGCGGGGGTGGCGCTGGGGATCATCTGCAGCGCCCTGATGACTTGGGCAGTCTACTTCTCCACCTCTTTGACCTGCGTCAGCTAATGTACTGGATGATGGGCGGGTTTGGCGGCGTCGACTGGCAACAGCTGTGGCTGATGATAGCCCTCCTGCCGGTGCTCTGCTGGGCCTGTCTGCAGTCGCAACCCCTGAATTTACTGGCGCTGGGCGAAGTCTCCGCTCGTCAGCTTGGGCTGCCGCTGTGGCTGTGGCGCAAATTACTGGTGGTGGCGACCGGCTGGATGGTCGGCGTTAGCGTGGCGCTGGCGGGGGCGATTGGCTTTATCGGTCTGGTGATCCCGCATATTCTGCGGCTATA
>P_485
TATCGTCACTTCGTTCAGTTACGTATTGCTAAGGTTAATCCGATTCTGCTTCTTTCTACCTGCAGCACCTAGCATTGCCTGTAAGATCCGATCGCCATCGCTGTCATTGATTGACTGCCTGGCGGTTTCCAGCAGCCTGCCGTCGCGGGCCATCACGCCCATCTTTAACGCGGTGCCACCGATATCAAATGCCGCAATCTTCATTCATCCCTCTCCTGACCCGCGTCAATCACCGACAAAATGCGTGGCAAACCAACACGGAAACCGGTTTCAGTCGTATAATGAGGATTCCTTTACGTAGAGGCAAGCACCAGACTGTACCCGGTTTCATTTTCGTGAGCAGTATCAAATTTAACCATTCATCAGCGGTTTTACGCCAACTGTAAAGCAGGCTCGCAAACGTTTGCTTTCCCTAGGTGCTGCAGTAGAAAGAAGCAGAATCGGATTAACCTTAGCAAT
>P_486
GTTATGCGTAACTCGTTCAGTTACGTATTGCTAAGGTTGATCCGATTCTGCTTCTTTCTACCTGCAGCACCTGTACCCGTGCTGTCGCGTCACGGTCAGGTGGTGGCCGCCCTGAATGTCGGGGTACCTGCCGCGACGAGCCGCGGCGTTAAAAGAGAAGGCTCTCGCCCCGCTACGGCGCGCGGCGATGGATCTGTCGCTGCAGCTATAGCGCCGACTGCGGTTTCGCCACGGTGGCGAGGCTGCGCCAAATCCCAGCGGCCAAGGTGCTGCAGGTAAGAGAGCAGAATGGGATTAACCTGCAGGCGAAT
>P_487
TGTGTAGTTTGTTCTTCGTTCAGTTTCGTATTGCTAAGGTTAATCCGATTCTGCTTCTTTCTACCTGCAGCACCTCTCAAGACCGCCCAGGTACGCTCCAGCGGCGCGCAGCTCGCCCAGCTTGCCGACCTGCTGGACGCCGGGGTCATCCAGGTTGCAATTGACAGCGTTTTCCCCCTTGCGCAGGTGCAGATGGCGCATGAGCGAGCAGCGCCGGGCATACTGAGGGCAAAATCGTGCTGTCCGGTGATAGGTGCTGCAGGTAAGAAAGAAGCAGAATCAGATTAACCTTAGGCCGCCTTTTCTAATTACTCGTTCCTGGTGTTAAGGGTAGTCCGATTCTGCTTCTTTCTTCCCTGAGCACCTATCACCGACAGCACGATTTGCCCTCAAGATGCCCCTGCGCTGCTCGCTCATGCGCAGTCTGCACCTGCGCAAGGGGGAAAACGCTGTCCAATTGCAACCTGGATGACCCCGGCGTCCAGCAGGTCGGCAAGCCGGGCGAGCTGCGCGCCGCTGGGGCACTTCCTGGGTGGTTGAGAGGTGCTGCAGGTAGAAAGAAGAAGCAGAATCAGGATGGGCCTCTTTTGAG
>P_488
AATTAACGAACGCGGCAGCACCTCGCCCTGATGACGCAGAGCTTTAGCAGCGTGAATTCCTTACTGGTCAGGGTGATGCGGGTGGCGCCGCGCGTCACCTTGCGGCTGACCAAATCGACGCTGAGATCGGCCGCCTGAAACTGGCTTTCGACGATGACCGCCGCCCCGCAGCGCAGCAGAGAGTACGCACCCGCGCCAGCAGCTCCGCAAAGGCGAACGGTTTTACCAGATAGTCGTCAGCGCCCAACTCCAGCCCCTTCACCCGATGCTCAATGGTGCCCAACGCGGTAAGCAGCAGGATCGGCATGCCTTTCCCGGCGGTGCGCAGCATGCGCACGATATCCCAACCGTTCACATCGGGCAGCATGATGTCGAGGATCAGCAGATCGTAATCGCTGGTCATCGCCAGGTGATAGCCGTTGAGGCCGTTATCGGCCAGGTCGACGACGAAGCCGGCCTCGGTGAGCCCTTTGGTCAGGTACTCTCCGGTTTTCTTCTCATCTTCGACAATCAAAATCTTCACGGCAGGCTCCTTCACGCGCGCTTTGTGCGGGTATTCAATTTTAGAGGAGCGCCTCCTGATAGCAATGAAATATCAGGAAAATGACAGCTTTGTCATTTTCCCGTCACGCCCTGAACAGAGCCCGCTACGTAAAGTAGCCGCCATGGATAAATCGTCGAAACTTCTGCCGCCATGCGCTCAATACAGCTACTTACCCTCAGCGTGATATTTGCCTTAACCGGCTGTCTGTCGCTCGCTCCGGACTACCAGCGCCCCGCCGCGCCGGTGCCGCAGCAGTTCTCACTCAGCCAGAACAGACTGGTTGCCGCAACA
>P_489
TTATCTTTATGTAATATTTACTTCGTTCAGTTACGTATTGCTAAGGTTAATCCGATTCTGCTTCTTTCTACCTGCAGCACCTATGCAGGAAAAATCGCTCGCTGTCGACCGCCGCTCAGGCGTTATGGGAAATTGTGCGTGAAGAAGGAGGAGAATTTAACCGCCGCCAGGGTTGAAGATCCGCTATATCAGCGCTGACAGGGGAGATTGCTGCGGAGGGACTCGTGGCAGGGCCATGTTCCGCGCATAGCAAAAAGGCGCCTTTAGGGCGCCTTTTTACATTGGTGGTGCAGGATTCGAACCTGCGACCAATTGATTAAAAGTCAACTGCTCTACCAACTGAGCTAACGACCCGAAGTGGTGGGTGATGACGGGATCGAACCGCCGACCCCCTCCTTGTAAGGGAGGTGCTAGGTGCTGCAGGTAGAAAGAAGCAGATCGGATTAACCTTAGCAATA
>P_490
GTGAATAATCTTAATTGGTGACCCGCTTATTTTTTGTCAGTAGAACGACAGGCGGCATTAATTGGCAGATATTCGGTAACAACACTCCCAATTGTGACCGAAATCCCGTAAACTTAACGCCGCCAAAAATAATGGCCTGACCAATTATTCATCCACGGGTCAATAAAAATTAAGTCGTTCAGGTAGTCAGTGCGCTGGTAGCTGTTAAGCCAGGGGCGGTAGCGTCGCTGAAGCCGCTTGCTGCTGCACAGAGGTTCTCTTCAACGGCTGTAAATATCGACCCGGTCAGGATGATGATCATCAATAGATATCTATCAATTTTCTACGGATATCCTCAGAAGTTGGCCAGGAGCGGCTGCTGATATCGCCTGGACATTAACTTTCCTGTCTCATTGATAGCCTGTAGGGTAAAATTCGCCTACATTGTGAGCTGAGTGGATGTTATAAGGCTAACAAGCAGCTTAGGGTAAATGTACTTGCCTCGCCGGTGTTGCACAGCGAAGTCAGCTGGTGCCGCGAGCGCTTTCTATCTTGGTATTCCCCTCATTCTCATTGAGATACGACAGCGGGGCTGAAAATGGATCTTGTACAATGATAAAAATTGCGCGCATTGCCGTGACGTTGGGTTTGCTTTCCTCCCTGGGAGCCCAGGCTTACGCGGCCGGGTTAGTGGTAAATGACAACGACTTGCGTAACGACCTGGCCTGGCTTTCCGATCGCGGGGTCATCCATCTGAGCCTGTCGACCA
>P_491
GTTCCCAGTTTTCCGGCACCCGGCTGCGGGTTTGCCAAATCAGATTGTGATAGTCGCCAGGCTTATGGATATTGCCGTTTCCGCCTTCCGCCGGTGGCGTAAACTGGCGGCTTTCCGGTAGCGCCGGGTTGAAGTCCAGAGGGATTCGCTCATGCCACGTTCTCCTCGATAAAGGTAATCTGGATCTGATTGTCGTATACCCGCACCGGGTAACGATTAAGGTTGCGACCA
>P_492
TTTACTGACACGAGAATACGCATAGCCTATGAAGCCAATTTTTAGCCGTGGCCCCTCGCTACAGATTCGCCTTATTCTGGCGGTGCTGGTGGCGCTTGGCGTGATTATCGCCGACAGCCGCCTGGGTACGTTCAGTCAAATCAGAACGTACATGGATACAGCCGTCAGCCCTTTCTACTTTGTCTCTAATGGTCCCCGGGAACTGCTCGACAGCGTATCGCAGACGCTAGCTACCCGCGACCAGCTCGAACTGGAAAACCGCGCGCTGCGCCAGGAGCTGTTGCTGAAAAACAGCGATCTGCTGATGCTGGGCCAGTACAAGCAGGAGAACGCGCGCCTGCGTGAACTGCTTGGCTCGCCGCTGCGCCAGGACGAGCAAAAAATGGTGACGCAGGTCATCTCAACGGTCAACGACCCTTACAGCGATCAGGTGGTTATTGACAAAGGCAGCGTGAACA
>P_493
TCACTTTGTCAGCCAAATTAGTGTGATATCCTTTCCACAACTCCTGTTGTATCCACGACATAAGGCGATGATTGATGGAGCAGTCTCTCAATTTTGAAATGTTGCGCAGCCAGTGGCCGGAACTGGCAGAACTTCGCGTGTATGGCGGAACGATATGTTCACTCCGATCCGGAAAGCTGTCTGGTCAAGCTACGCAACTACACCGAATTGATA
>P_494
TGTTGGGCTTTGACAGCTATGCGTATAAATCCCTCGCCACCAAAATGGCGAAGGATCCGCAGCAGGTGCTCGATTTCCTCGCCGAGACTGGCAAAACGCGCCAGTCCGCAGGGCAAAAAAAGAGCTGGCCCAGCTGCGCGCCTTCGCCAAAGCCGAGTTTGGCGTCGATGAGCTGCAGCCGTGGGACATTGCCTACTACAGCGAAAAACAGAAGCAGCACCTCTACAGCATCAGTGATGAGCAGCTGCGCCCCTATTTCCCGGAAAACAAAGCCGTTAGCGGCCTGTTTGAAGTGGTTAGTTGCATTTACGGTATTACCGCTAAAGAGCGTACCGATGTCGATGTGTGGCATCCGGAAGTGCGCTTCTTCGAGCTGTATGACGAACACAACGAGCTGCGCGGTAGTTTCTATA
>P_495
TATTGCCAACTGGTTCGTTACGTATTGCTAAGGTTAATCCGATTCTGCTTCTTTCTACCTGCAGCACCTAGCCATAGGGCCACGTATAGTAAATCCCTACCTGCAGCGTGCTGTCGCGTCGTTCTGGTCCGGCAACTATACGCCTGACCTCCCTGTTCAGCGCCTCACCGCGCAGACTGGCCCAGGTAGCGGCGCAGCCGCATTCTCGGCATCCCCGGATCGGATTTCACGTAAGCATTAATATCCATATGCTGGGTGGCGGTGAGGATATTCATAGGTGCTGCAGGTAGAAAGAAGCAGATCGGATTAACCTTGACAAA
>P_496
GGTTGTGCCTGTACTTCGTTCAGTTACGTATTGCTAAGGTTAATCCGATTCTGCTTCTTCTACCTGCAGCACCTCTGTCACTATGGGCCAGCTAACGATGATTTTCCTTGCGCTGGGGGTGCTTTACGCGCTGATCCGCCGATCGCTGTTCCTGATTTACCCGCCGCTGCTTAGCAATGGTCTGTTTAACTTTGTGGTGATGCAGACGCTGTTCTATCTTCCCTTCTTTGTGCTGGGGGCGCAGACCTTTATTAATCCGCGTCTGAAGGCGATGTTTACCACCCCGTCACCATGGTGCTGCGCCAGCATGTGGGATTTATCGCCTACCGGCTGAACCAGCAGTACGGCTCCGGCGACAGGTGCTGCAGGTAGAAAGAAGCAGAATCGGATTAACCTTAGCAAT
>P_497
CACCTGCAGCGGAGAGTTTGATAGCAACGCAGGAACTGATTTTCCGTCTCGATTTTCTTCGGCATCAGGTTGAGGATTAACACCTTCAGGGGGCGGATTTCCTGAGTCGTTGCACGTGTTGTCGTCATTACGAAGACGTTTTCATTGCGCAAGAAATTGACGGCTGGCAGCTCGTCCTGCACCGAATTGGCATAACTGTATTACCTCATAGCATACGTATAAACGTTTAGACATCCAGATAGCTGAAGATAACCAGGAATCGGGTGAATGTCGAGTCTGCATGTTCACGGTGAGAAAATTTCACGGCGCTTGTTGAGTTTGGATCTTAAGAGAATATTAAAGGAGAAAGTATGGTTATTAACATCCGCCGTTCCCGGCCTGATGAAGGGGATAAACTGACTGCGATCTGGTGTCGGTCGGTCGACGCCACGCATCATTTTCTGACAAAAGCGTATCGAAAGGAGCTGGAGGAGATGGTACGCGCATTTTTACCGGAGGCTCCGCTGTGGGTGACAGTGTCCATACGGAAGACCAGCCGATCGCCTTTATGCTGCTGACCGGGAGATCATATGGATGCGCTGTTCGTCGATCCGGATGTCCGCGGCTGTGGCGTGGGGAAGTTGCTGATTGAGCATGCGCTGTCGCGGTTAACGCCGAAGCTGACGACCAATGTAAATGAGCAGAATGAACAAGCGGTCGGGTTTTATCAGAAGATGGGTTTTAGGGTGACAGGGCGCTCTGAAACGGACGATCTGGGGCAACCGTATCCGTTATTGAATTTGATGTATGAGCAGCAGGCTGAAGCAGACTACGATTGACGTCGGTAACTTTGCGGCATTGATGTCCCTCGGCCAGCAGGTA
>P_498
TCATGTTTATGCATCGCTTACTGGTTCAGTTACGTATTGCTAAGGTTGATCCGATTCTGCTTCTTTCTACCTGCAGCACCTGCGCAGACGGCCTATACGCAGATGCTGGTTAACGCCAGTCGGCAATATACGCGCGAAATGGCGCGCGAGGTGGCGGAATACTAAGCTTTATGGCGCATTGTCTCACGGCAGATGCGCCCATTTTAATAGGTAAATATTTGATGTTATAGGTTTTTTGTGGTTGTGGGTATCGTCTGTTAATGTAAGCGCGGTGTTTGGAGCGATATCCTGCCCAGGTTTTTCCTGCAGCCGCAGGTGCCGTTTTACCTTTAACATTCAGAGGCTCAATCAACGAACCCGGCTGCTGTATACCAGCCGGGCGCCGTCTTTGCTTTGCGAAGCCTGATCAGCGTAGCAGCGGGCAGTCGGGCGGCAGCCGGCAGCGCAGGGCCGCCGGTAACAGCTCCATACGGAAGGTTTTTCCGCTGAGCGGCTCGCCGTCGAGGTTAAAGGTCATCTCATGGGGCGCGTTTATCCAAACCACGAGGAGACACCGTCAACAATATAGGTGCTGCAGGTAAGAGAGCAGAAATCAGATAACCTGGA
>P_499
ATACTGACCTGCAGCACCAGGTTGAGCACCACCGCGGCGATCAGTAGCTGATGAAGCCGCGGCATATTCTTCTTCAGATCAAAAATCTCGCTATGCAGCCAGAGGGCGGTAGCATAGCTGAACAGCGAGGCTACTGATCATAAAATCCTGGAAGGGCAGCGCGGCGTGGCCGAAGAACCACTCCGGGAAGCCGGGTCAGAGCGGCCACCAGCGGATAATTGAGCGAGAAAAGACAGATGCCCCACAGCAGACGCCGGCGCAGGGCCAGCGCCAGCCACAGCGCCACGCCGCTGGCGACGGCGGCCAGGCCGAAATAGAAGCTCCAGAACGCGGTGTCGGCGGTCGCCCGCTGTACAAATTCCTGCGGCGAAGAGAGCGAGGCCAGCAGGA
>P_500
ATCAACCACCTGCACACCGTTCTCGATGGCGAACCGCTCCACCTTGCGATAGAGGTAATCACACAGCTTCATTCCTGTGGGTTTGTTCCGTTCCCATTGCGGATTTTTACCAGTGAAAAAGTACGTGGCTTTTTGCGTCACTCTGTGAGCCGCTCGTCATACATCCCGATGGATTTCATCATCGCCAGATGCTGGGCCCGGTCGACAAACAGAAAACATACGCCCCGGTCTGCCAGGCGAGCACA
>P_501
ATGGCGATACAGAACATGACCGGCAGGAAGCTGAAGGCAAAGGAGCCGACCTTGCTCATCCAGATAAAGATGGCCTGCAGCAGCGGCATATCCAGCCACGGCAGCAAGTCAAAACGTCGTGACTGCTTAGCGAGCTGCCGATCCCCAACATGATCCCGCAAAACGAGAGCAACGCTACGGGCAGCATGAAGGTTTTTCCCAGCTGCTGGAAAAATTCCCATAAGGTGATTTTTGGTGCTGTTTTCGCCGTCATAGCACGGTTCCTTCATAAGTGGTCGGGAGAACTAACGCCACGGCAAGATAAAACGTTTTATCACTTTTTAGTGCGATAAAAATCACATATTCAAGCGATAATAAGGTTTATAAAGATCGCACAATGATAAAACGATTTATCGACAGGCAAGGGAGTCAGCCAGCAGGTTATGGCAATCGCAAAAAAGATCACCATCAATGATGTGGCGCTGGCTGCCGGCGTCTCCGTGAGCACCGTTTCGCTGGTGCTGAGCA
>P_502
CTTTTGCCTGTTCTTCGTCAGTTACGTATTGCTAAGGTTAATCCGATTCTGCTTCTTTCTACCTGCAGCACCTTAACCAGCATCAGCACAGAGCGGCAGTTTAACGGGCAGATGGTCGTCGACGTGACCGGCCAAATTTGCCGATTCCGCGAGAGCCTTTCCTTAACCATCCCTGTGAGTTGAACCTATGGCAGTTATCGACCTGAGCCAGCTCCCCGCGCCTGATGTGGTGGAAACACTGGATTTTGAAACCATCCTCGCCGAGCGCAAAGCGACGCTGATTTCACTGTACCCGGAAGATGAGCAGGATGCGGTCGCCAGGACATTAACGCTGGAGTCTGAGCCACTGGTGAAATATCTCGAAGAGAATGCCTATCGCGAGGTGATTTTACGCCAGCGCATTAATGAGGCGGCGAAAGCCGGGATGGTGGCCTATGCCATCAAAAACGACCTCGACCAGCTCGCGGCAAATAATAACGTTGAACGCCTGGTCATCACCCCCGGAGACGATACCCAAATCCCGCCGGTGGCGGCGGTCATGGAATCTGACAGCGATTTACAGGTGCTGCAGGTAGAAAGAAGCAGAATCGGATTAACCTTAGCA
>P_503
ACCACGCCAGCGTGCAGCACCTGCTTTACCCAGAACGCGCAGCATATGCTCAGCATTGCCAACTTCGCCCAGAGTCGCGCGGCAGTCTGCTTCGACTTTACGCATTTCACCAGAACGCAGACGCAGGGTGACATAAGCACCGTCACGAGCAACAATCTGAACGTAAGTACCAGCGGAACGAGCCAGCTGACCGCCTTTACCTGGTTTCATTTCTACGTTATGAACGGTAGAACCAACCGGGATATTGCGCATCGGCAGGGTGTTGCCTGCTTTGATTGCAGCATCAACGCCAGACTGAATCTGGTCGCCAGCTTTCAGA
>P_504
TTATCTGGTGTACTTCGTTCAGTTACGTATTGCTAAGGTTAATCCGATTCTGCTTCTTTCTACCTGCAGCACCTCGCCATCTCGATTCTGGTGGTGTTCCTGTGCCTGGCGGCGCTGTAGAGCTGGTCGGTGCCGTTCTCGGTGATCATGGTCATCCCGCTCGGCCTGCTTGGCGCGGCGCTGGCGGCGACGCTGCGCGGCTTAAGCAACGACGTCTACTTCCAGGTGGCGCTGCTGACCACCATCGGCCTGTCGTCGAAAAACGCCATCCTGATCGTGGAGTTCGCTGAATCCGCCGTGGATGAGGGGTATTCGCTCCGGCGGCGATCCGCGCCGCGCAGACTCGCCTGCGCCCGATTGTCATGACCTCGCTGGCGTTTATCGCCGGGGTGCTGCCGCTGGCCATCGCCACCGGCGCCGAGGTGCTGCAGGTAGAAAGAAGCAGAATCGGATTAACC
>P_505
TGGTGTGTGCTGACCTACTGGTTCGTTACGTATTGCTAAGGTTAATCCGATTCTGCTTCTTTCTACCTGCAGCACCTGAACTCCAGCGCCTTCTGGGCAAAAAGACGATGGAAGCCGAGATACTCAAAGAGGCCGTGGAGTTCGGCCGGGCAAAAAAATGGATTGCGCATGCGCCCTCGTTGCCTGGGAACGACGAATAAGCGACGTTTGCAGAAGTCTTGGCGTGTCGCGTGCGCAGTTGAGCATTCGGGTTCACCGGCCATCTGACTGACAGGATCGCAGACGGCAGCCCCGTTCTGACGATACCACCGTATTGTCCCGGATAAACATGGCGGTGGCTGACCTGCCGACATTGTTATCGCCGTGTGTGGGCGCTGCTGCGACGGGAGTCAGACGGGACGGCCTGCCTGTGGTTAATGCAAAGCGGGTGTATCGCATTATCAACGCATAATCTGCTTCTTGAACGTAAACCCGCTGATCCTTGCCGTAAGCGGGCCCATAAGGGGCGCGTAGCAGTAGCGGAAAGTAACGGGGTCTGACGCTCAGTGGAACGAAAACTCACGTTAAGGGATTTTGGTCATGAGATTATCAAAAAGGATCTTCGCCTAATCCTTTTAAATTAAAAATGAAGTTTTAAATCAATCTAAAGTATATATGAGTAAACTTGGTCTGACAGTTACCAATGCTTAATGAGTGAGGCACCTATCTCAGCGATCTGTCTATTTCGTTCATCCATAGTTGCCTGACTCCCCGTCGTGTAGATAACTACGATACGGGAGGGCTTACCATCAGGTGCTGCAGGTAGAAAGAAGCAGAATCGGATTAACCTTAGCAAT
>P_506
CAGGCCATAAGCTCCGTGGTTCCTGGTTCTCCTTCCGCTGGAGCCCAGTGCGCATAGTCATCGGCAGCCACGGGTTGATAGCCACCGTGTTTTACTTCAAAAATTATGCCGCCGGTATCCAGCGACAGCACGGCATGCCAGTTTACTGCGGCCATCTCCAGCACCGTACAGGTTTCCCCCAATATCGCCCGATGGGTGACGGTACA
>P_507
TTTTTTGCGTGACTGATTGAGTTTTACGTATTGCTAAGGTTAATCCGATTCTGCTTCTTTCTACCTGCAGCACCTGTTCTGGTAGATCTCTGAGAAATCGACGATCGCCCGGTTCTGGGCGTAGCTGATCGACTGCACCCGCAGCAGGAGGCTGTTTGGCGCCACCTGCAGCAGCTCCGCCTGCTCACGGGTGACCAAGCACCGGGGTATGGCTCAATCACTATCAATCATCGGTGATGTGCATCTTTTTTGAAATAGGTGCTGCAGGTAGAAAGAAGCAGAATCGGATTAACCTTAGCAAT
>P_508
TGTCTGTACTTCGTTCAGTTACGTATTGCTAAGGTTAATCCGATTCTGCTTCTTTCTACCTGCAGCACCTATCATGACTCCAGCAGCTCGCAGATGCTGCTGCTGATCGCTCATCAGGTTCGGGAGGAGTATTATCGCCTGGAAAAGCGCTTCAATATCCAGTTTAACGGCAACTGCCTCTACGCGCTGAGCCACTACCTGCTCCACCAATCCCGACAGCCGCAGTCCACGATAAACAATGAAAAAGCCCGCCAGCTGGAGGACTTCCTGGTACAGAAGTTTCCGCTGCTGTATCGCTTTTGCGAAGCGATCCTCGGTGCGTTGACGCTGAAGCTGGATATTGAACCCCAGCGTATCGACCTGCTGCTGTTAGTGCTGTGGTTCCACAGAATGGCGCCATCAGCCAGCAGCAGGTGACCCGGAGGTGCTGCAGGTAGAAAGAAGCAGAATCGGATTAACCTTAGCAATACGT
>P_509
GTTCGCCTGATAGGTAGCGACATCAAACCAGTGCCAGCCGACGACCGCGGTCATGACTACCGGAATAAGCACCAGTACCAGACCAATGGTGGTCAGACGGCTGACCCAGGTCCCGCCAAGCATATTAACGAAAGTAAAGATCCACACGATGGCAATACAGGCAATACCTGCTGGCACCGGGTTATTTAAAATTGGGAAGAACGTAGAGATAAGAAACTGCGGTAATCCCGATGGCCAGGTTACCAATCCAGTTTGCATGATAATAAAGGACACCGGTCTGGAAACCGAATGCCGGAGATATTTCGCCAGCGTAGGCAATAGGACCGCCCTGCTGCGGGTTTTTAGTGGCCAGTCGGGCATAAACATAAGCCAGAGACATCGCACCAATAATTGAAATTACCCAGCCCAAATGGCAATACCACCGATGCTGGCCAGGA
>P_510
TATCGGTTCACTTCGTTCAGTTACGTATTGCTAAGGTTAATCCGATTCTGCTTCTTTCTACCTGCAGCACCTCCACCCGCTTGCCTACATAGCGCTCCATAATCGCGATGCGCTCCGCCAGCGACAGCCTCGCGGCCGGGCTATGCTCTTTTGCCGAGGTTATCGATAAAAACCATCGGCGCCGGGGTGCGGCGCAACGCCCGGGCCATATTCGTCGAGCAACAGGATCGGCAGCAGGCTGGTGTAAAAACTGCCCGGCCCAATGAGGATCAAATCGGCTTCGGCGATAGCCTCCACCGCCTCGCGGGTGGCCGGTACCGGCGGGGTGAGCATCAGCTCCTGCGGCACATTATCAAGCTGATCAATATTCACTTCGCCATAAACTTCATGGCCTTCATGATCGAGCGCCATCAAATCCACCGGTTGTTCTGACATCGGGATCAGGAAAGCGTCCACTTTCAGCAGGTTTCTGATCAAATTGATCAGGTGCTGCAGGTAGAAAGAAGCAGAATCGGATTAACCTTAGCAAT
>P_511
CCCGAGCCAGTATTTTGCCAGCGAGCCGAAGGCGGACATCTCCCTGGTGCTGCGTAATCCCCAGGCGATGGACAGCGCTCGCCGGCAGGTGATGTTTGCCCTCAACGATTATCTCGCCGGCATCGCCCTCGACCAGCTCAGTAACCAGGCGGCGGTCGGCGGCATTTCGTTCTCTACCGGCGCTAATAATGGATTAATGGTCAATGCCAACGGCTATACCCAGCATA
>P_512
ATCTGGTACACGTTTCAGTTGCGTATTGCTAAGGTTAATCCGATTCTGCTTCTTTCTACCTGCAGCACCTGCATCTGCTGGTGGCGCGTTCGCCTGGCGTAAATCGCCCGGATAAAAAAGCCGTGAGCCGCTATTTACAGCAGCGCTTTGGCACCGGTCTGCCCATTTTACAGATCCGGCAAAGAGAAGCGTTATTTACGCCGCTGCATGCCCCGTCTGATACGCCGACTGAGCCAGCCAAACCCACGCCAGTTGCCGGGGGGAATCCGGCGCTGGAAAAACAGGTGGCTGAACTCTGGCAATCGCTGCTGTCTCGCCCCGTGGCAAGGCATCACGACTTCGAACTGGGCGGCGACAGCCTGATGGCGACAAGGATGGTCGCGCAGCTAAACCGGAGAGGGATTGCCAGGGCTAACCTTCAGGATCTGTTCAGCCATTCGACGCAGGTGCTGCAGGTAGAAAGAAGCAGAATCGGATTAACCTTAGC
>P_513
TCACCACGCAAAGCGCCGTGGCGACGGCGGATGCCCCAGGGCGGTCAATGGGATCCCGCGGTGGTTCACCCGCAGCAGCGCACGCGGGGCGTTGCCCTGCTGAGCCAGGCCGAACAGCATCCGGCTGTTGCAGTAGACGCAGCTGTAGACCGACAGCGCGGCGGTGAGCACCACCAGATTGAGGGCGTTGGCCACAATATTGCTGTCAATGGCGTGAAAGATCAGCACAAAGGGGCTTCCCCCTTCCACA
>P_514
ATCTATTCCGACCGCTACTCGTCGGTACAGGCGTTGCCCAACAGCGACCATTGTCGTGCCTGACGATGGCGCCAATCAGGGGCAGGCCCTGTGGCTGCTCCAGCGCATTGGGTTAATCTCGCTCGACCCGGCGGTGGAGCCGCGCACGGCGAAGCTGAAAAATATTGTCGGTAACCCGCATCAGTTTGTCTTTAAAGAGTGGATCTGCTGACCATGCCGCGGGCGTTAAATTCGGTGGATGCCGCCATCGGCTATGTCTCGCAATTTGACGCCGGGATAGTGCCGCGTAGAAAGGCATATTATTCCCGCCGGCGCCGCGCACCTTTGCTTCGCAATTAGTGATTGGTACACCGTATTTATCGCAGAAAATGTCGGCAAATTAAAACAGGCTTTTTCTGATCCGCGGATCCAGACGTGGTTAAAAACCACCGATGACCCGCTGGTAAAAGACGTATTA
>P_515
ATACGCTGAAAATCAAGTCGGGCTCCTGGACGGCGACAGAGGTTCAGATCACTGCGGGCTACATGAATATCCTCGATACCTGGCCGCGTTTCCGCTACACGCTACCTGTCTTCCCCGGACTGCGTTATATCAGCTAAGGAATTCCAATGTTTAACCCTGATAAATACCTTTCAGTCGTATGGCAGAAGGGCGGAAGAACGTTCCCCGACTCGACTGCTTCGGTCTGGTTAACGAAATTCGGCGGGATCTCAGCTTGCCAGAATGGCCTGATTTCGCCGGGGTGACCAAAGACGATGGAGGCCTCGACCGAGAAGCCAGAAAACTGATGTTAAAACTGGAACACTGCGAGCCTGTGAAGGAGCGGGGGTGGCTTGTTTCTCAGGTTCAACAGTGACGCATGTTGCTGTTGTGGTGAAAATCAATGGCGAACTGATGGTAGCAGAGTGTGGGAGTGCCACTAATGTCATGTTCCTGCCGCTGGCTCGCTTTATGCGTCGCTATGTCCGAGTGGAGTTCTGGAAGTGACGATCAGATTATACCCTTCCCGCCTGCCGGGTCAGCCACTCGAGACGCATGAGCACGACACCATCAGCATCCGTGACTGGCTGGTAAAAAATGTCGAAAACTATTCCGACAGAGAATTTCCACCTTTGGTTGTTGAACTGGATGGCTTACCTGTTGCGCCAGCGAGCTGGGCGACTCGAATCATCCAA
>P_516
TCTTCGATGATTTCGGTCTTAAAGCCGCGCGCTTCCGCCCAGCGCAGGTACATGCGCATCAGCATGTTGGCCCAGTCCTGGGCTTCGGTGCCGCCGGAACCGGCCTGATGTCAAGGTAGCAATCGGCGCTGTCGTATTCGCCGGAGAACATGCGGCGGAACTCAAGCTGCGCCAGCTTCTCTTCCAGGGTATCCAGCTCGGCGACGGCTTCGTTAAAGGTCTCTTCGTCATCCGCTTCCACGGCCGAATCCAGCAGGCCGGCAACGTCTTCCAGCCCCTGGGACATCTGATCCA
>P_517
TGTCGCCTTCAACTCATTAGTGCTAAGGTTAATCCGATTCTGCTTCTTTCTACCTGCAGCACCTGAACAACGGGAAGATCGCGCTAAAGAGCTGATGGAAGAGTTTGATATTGAGCACCTGCGCGACAGCCTCGGTCAGGCGCTCTCCGGTGGTGAACGCCGCCGCGTCGAAATCGCCCGCGCGCTGGCGGCGAATCCGAAATTTATTCTTCTGGATGAACCCTTTGCCGGCGTCGATCCGATCTCCGTTATCGATATTAAACGCATCATTGAGCACCTGCGCGACAGCGGTCTCGGCGTTCTGATTACCGACCATAACGTCCGTGAGACCAGGTGCTGCAGGTAAAGAGAGCAGAATCGGATTAACCTTAGCAAT
>P_518
GTTACATATTCCGGACGAGCGCCTTCACAAAGTCGCCGAGCCGGTCAAAGAAGTGAATGCGGAAATTCAGCGTATCGTCGATGATATGTTCGACACCATGTACGCCGAGGAAGGCATCGGTCTGGCCGCAACCCAGGTCGATATCCATCAGCGCATTATCGTTATTGATGTGTCGGAAAATCGTGAAGAGCAGCTGGTATTAATTAATCCGGAAATGCTGGAGAAAGATGGCGAAACCGGTATTGAAGAAGGCTGCTTGTCTATTCCTGAACAGCGCGCCCTGGTCCCGCGTGCGGAAAAAGTGAAGATCCGCGCACTGGATCGCGATGGTAAGCCGTTTGAACTGGAGGCCGATGGCCTGCTGGCTATCTGTATCCAGCATGAGATGGATCACCTGGTCGGCAAACTGTTTATTGACTATCTGTCACCACTAAAACGACCAGCGCATTCGTCAGAAGGTAGAGAAACTGGATCGTTTACGTTCCCGTGCCTGATAACAAGGAATACCGTGTCACAATCACTACGTATCATTTTCGCCGGCACCCCTGATTTTGCAGCGCGTCATCTTGATGA
>P_519
GGATAGCCACCTGCGTCAGCCGCAGCAGCCTGCTGTCGCCGATGATCGGCGTGACCGCGTTTGCCCGTTTCGCCGGCCTCGCCGGGCTACCGTGTCTTTCCCGGCGTTCGCCCGCGCGGCCTGGCTGAACGTGGCGCCTGAGTTTAATCCGTTCAAGTACAACTCCTTTCCGGTCAAGGCGGCGAGACAATCGTGGTTATTGAGCCAGGCGCTGCAGCAGCAGATTATCCGCGCGGCCCGGCAGGGCGAGCTGAAAGCGCTGCCGCCGATCCTCACCTTTCAGTCGGTGATGGATTCCACGGTCAGCACCCGCGCGGTGGTGGAGTCCCTGTATCGCTATCTGCCGGATAACGGCAGCGAGCTGGTGGTGTTCGATATTAACCAGGCGGCGGATCTCCGGGTCCTGTTTCGCCCTGTCGCTCTATGCGGCGGTGAATACGCTGCTGCCCCGGCGCCGCGGGCCTATACCACCACGGTGGTGACCAACGCGACAGCACACACGCTGCAGACCGTCGCCCGGACCACGCTGGCCCAGGAACGGGAAGAGCATCGTTATCCTTTACACCTGGCCTGGCCGGCGGATATGTACTCTTTGTCGCATGTGGCGGTGCCGTTTCCCCTGAGCGACTCGCTGTATGGTCGCGAGCCGGACGAGAAGAACCGCTACGGCATTAGCCTGGGCACCATTTCACTGCGCGGAGAGACCGGGACGCTGAGCGTGGGGCTGGAGACGTTAATGCGCGTCACCTCCGATCCATTCTTTCCATGGATGATGACGCGCGTCGATGAGCGCATCGCCTGCGGCGAACAGGCGGCGGTGGCGGCCTGCCTGAAAGCGCAGGCCAGAGCAGAGGCGTTAAAACAGGATCAGGTGCAGAACGGTACGCAGCAGGATGCCGACGATCGCCGCGGGAGCCACGAAGCGGAACAGGCGGACAAACCGTGAGCTGATGCCAAGAAAAATA
>P_520
GTCTGCTGACCTTCGGCATTCCGGCGTTCAAGCTGGATAAATCGCTATTGGCCCGGCGGCGGGCGATCTTCAGCGAGATGGGTATCCGCTTTGAGCTCAATTGCGAGGTGGGGAAAGATATCTCCATGGCGACACTGCTGGCCGAGTATGACGCGGTGTTCGTGGGGGCCGGAACCTATCGCTCCATGAAGGCGGGGCTGCCGAA
>P_521
ATTTTCCTTTCTGCCTTACAGGTAGTCGTGGGAATATTTTCCGGCTCTCAGGGATTAATTGCTGACGGAATGCACTCTTTTTCCGATCTGGTCGCCGATGGCGTGGTATTGATGGCGAATAAAAAGAGCCGTCGACCGTCTGACCACGATCACCACTATGGCCACTGGCGCTATGAGAACGGCGCCTCCCTAATCATCGGCGCGA
>P_522
GTTTATGTTGGTTCTTCGTTCAGTTACGTATTGCTAAGGTTAATCCGATTCTGCTTCTTTCTACCTGCAGCACCTGCACAGCGACGGGCTGGTGAATGCCGCGCGCTGTTAAACAGTATGAAGCCCGGCGCGCTGCTGATCAATACCTCTCGCGCGGCGGTGGTCGACGAGGCAGCGCTGATTGATGCCCTGCGCCACGGCCCGCTGGGCGGCGCGGCGCTGGATGTCTATCACCGCGAACCGCTGTGGCGCGATCATCCTTTTGTCATCGAGTTCGATAACGTGATTATCACGCCGCATATCGCCGGAGCCACCCGGGAGAGTATCGCCAAACACACGGCGATGATTGCCGCCGATCTTCAGCGCTATGTCGCCGGGGAGCCGCTGCTGTACCAGTGGCGTTAAGCCGCTTGCGCCGCCGCGTTCTGCAGCGGCGCGGGTCCATCGTCAGGGGCGATGGGCCGCCATAAAGCCTGGGTCTGTTCCCAGTCCACTCCCCCGGCATCCGATCCCATCCCGGTCGCCACCAGCGCGGCCACCGCCGAGGCGACGTCACACGCTGCTTTCACGCTGAGTCCGCGCGCCAGTGCGGCAATAAACCCGCCGCAGTAGCTGTCGCCGCAGCCGGTGGTATCCACCGCCTCGACCGGCCACGGCGCAATATGCTGCGGCCCGCCATCGCGGCCGATAAGCCAGGAGCCGTTCTCGCCGTCTTTCAGAATGCAGGTGCCCACGCCAGGTGCTGCAGGTAGAAAGAAGCAGAATCGGATTAACCTTAGCAAT
>P_523
GAAGCAGGTGCTGGGCCCGCGCAGCAGTCAGCTGTCGCTACCGGAGTCGCCGCAGCTGATTACCACCCCGACGCTCTTCATCGCCTGGGTCACCAGCTCGTGCTCGTGGCGATCTTTGCCGGAGGCCAACAGCCTGTTGCCTGCTTCCCGATCCAGCACATCGTCCGGCTGGCGACGGGCGGAGCCGGCCAGCGGCAGAGAGCTGAAGTGCTGTCCTTCTTTACGCAGCAGCAGCTCCGGGCTGGCGCCCAGCAGCACGCCGCCGTCGGAGAGCGGCACGTGGAAGTTAAAGCTGGCGGGGTTCTGGGGCGATCAGTCGCTCCATCAGCGCGCCGCTGTCGACGCGGTCGCGGGTGGTAATATCGATAAGCCTTGATAGCACCACTTTGTCGACTTCCGGGTCAGCGGATCAGCGCGGCGGCGCGTTCCACCATGGCTAAAAACACGTCCTGCTCCGGGATCTCGCGAGCGCTCCACCTCCATCGCCTCCAGCGGCGCGGCATAGCGGGCGGAACGCTGCTTTCCA
>P_524
CTATCTTTTGTGCCTGTACCTTCGTTCAGTTACGTATTGCTAAGGTTAATCCGATTCTGCTTCTTTCTACCTGCAGCACCTGTATTCTTTCTATCTGCACAGCGACGATCGCACCGACATCGCGGCGATGGCAACCATCAGCACCATCTCACAGCCCCTGCGCGGTGAGTTCATCCGTACCGCCGCCACCGCCGGGGCGGTGGTATCCAGGTGGATGCCCGTTTACCGGCGCTGATCCCGGTGTTCTTTGCCGGGCAGCTGAGCGCTGTCCGCCTTTGCGCCGTGATGGCCCTGGTCTCCGGAACCTGGTCCTCACTCACCGGCCTTCCGGATGAGCCCGAAAATGGTGGGGCTGCTCTGCCCGTGTCACCGGAGACGGAATACCAGCGCCGGCGCTACAGGTGCTGCAGGTAGAAAGAAGCAGAATCGGATTAACCTTTAGCAATACGC
>P_525
AAAAAATCTTCATCGCACCGTTCTCCCCGCGCCGTCAGTGCGCCGGAGTTTCTCCCTGTCACCCCGTGAGGAGGAGGAATAATGATACTTTTCCGCAAGCTAAAAGCTGTGGTCCCCCCCGTTTCGGCCTGTACGCTGACGACTTTTTCTGCAACCCCGGCACTGGCCGACGGATTTCAGCGGGCAAATACTGTCATGCAAAAAGTGTCAACCGGGCTGCATGGTCTGGCGGCAATCACGATCACCGTGGCCGTGATCTGGATTGGCTATAAGACCCTGTGGAAAGGCGAGAGCCAATCCAGATCACGGCCACGGTAATAGTGACTGCCGCCAGACCATGCAGCCCGTTGACGCTTTCAACGGCCCTATTTGCCCGCTGAAATCCGTCGGCCAGTGCCGGGGTTGCAGAAGTTCGTCAGCGTACAGCAAGCGGGGGGACCACAGCTTTTAGCTTGCGGAAAAGTATCATTATTCCTCCTCTCACGGGGTGACGGGAGAACTCCGGGCGCACTGACGGCGCGGAGAACGGTGCGATGAAGAT
>P_526
ATACAGCTACCTGATCTTCGTCCTGCTCTATACTCCCTGCATCTCGGTGATGGGCGCCATCGCCCGCGAATCAAGCCGCGGCTGGATGACCTTCTCCATCCTGTGGGGGCTGAATATCGCCTATTCGCTCTCGACGCTCTATTACCAGACCGTTAGCTTTAGCGATCACCCGCGCTACAGTCTGGTGTGTATCCTGGCGGTAGTGTTGTTCAACGTGGTGCTCTTCGGCCTGTTGCGCCGGGCGCGCAGCCGGGTGGACGTCTCGCTGCTTGCCACGCGAAAAACGCCGGCCTCCTGCTGTTCCAGCCCGGCTGGCGATTGCCACTAAGGAGGGACTGTGGCGTCGTTAATGGAAGTCCGCGATATGCTGGCCCTGCAGGGCCGCATGGAGGCGAAACAGCTCAGTGCTCGCCTGCAGACGCCTCAGCCGCTGATTGACGCCATGCTTGAGCGAATGGAAGCCATGGGTAAGGTGGTCCGGATCAGCGAAACGAGCGAGGGCTGCCTCTCCGGCAGCTGTAAAAGTTGCCCTGAAGGGAAAGCGGCGTGCCGGCAGGAGTGGTGGGCGCTGCGATGAAAGGAGTCAGGCCAGGTCGCGCAACGAGGTAAAACA
>P_527
CTGTGCGTGTACTTCGTTCAGTTACGTATTGCTAAGGTTAATCCGATTCTGCTTCTTTCTACCTGCAGCACCTATCGGCGCGGTGAAAGGCACCACCGGCGAACAGGCCCTGCACCAGCGTTTCCCGCAGGCTCGCGTCCTCTCCTATGACGATATTCCGCTGGCCCTGACCGCCCTGCGCAACGGCAACGTCCAGGCCATCACCCAGGACAGCACCATCCTCGCCGGTCTGCTGGCGGAAGCGCCGGATAAAGCCAAGTTTAAAATTCTGCCCGACCTGCTCAGCAAAGAAGAGATTGGCGTGGGCGTGAAGAAAGGCGAACCGGCCCTGCTGAAGGCCGTCAACGATGAGCTGGTGAAGCTGGAGAAAACCGGCGAAGCCGCGAAAATTTCCCGAATGTCTGGTTTGGCCCTGCCACAGGTGCTGCAGGTAGAAAGAAGCAGAATCGGATTAACCTTCCAGCAAT
>P_528
GTTGGTTTTGTCTGTACTTCGTTCAGTTACGTATTGCTAAGGTTAATCCGATTCTGCTTCTTTCTACCTGCAGCACCTCTGCTCGAAGCCCTGCAGCAGCACATTTTTTGGTTCAGCGCGGAGCTCGCCAGCGACAGCGAACAGCCATCACCGGGTAAGCGCTATATCAGCAGCGAAGAGATTGCCCTGCTGGAGCAGACCATCAATCGCGAGATGGCCCGCGTGCCGGCGCTGCACCAGTTTGTATTGCCCGGACGCTGTGAAGCCGCCAGCCGTCTGCACCACCTGGCCCGCACCGTTGCCAGACGGGCGGAGCGCCGGCTGGTCGAGCTGGGGGCAGAGGTTACTATCCGTCAGATGCTGCTGCGTTATCTGAACCGCTTATCTGACTGCCTGTATGCCCTGGCGCGCAGCGAGGATCATGCCGCTCACCAGCGCCGCCTTGTGACGGGAATCGCGGCCCGCTATCTGGCCGCCAGCGGGTCGCCTGCGCCCGACGCGCCCAAAGCCCAGGCCGGGTCGCTCTCCTTTCACGAGCAGGTGCTGCAGGTAAGAAGAAGCAGAATGGATTAACCTTAGCGATAC
>P_529
AGGCTAAACAGCGAGGTTGTTTGTGCGCCGGTCCCGGTCACCAGCTCGGTGCTGGCGCCGCCGATATCGACCACCAGGCGCTGATCGGCGCCGCCGGTGGTGTGGGCGACACCCTGGTAAATCAGGCGCGCTTCTTCTTCGCCGCTGATCACTTGCACTGGAGTGCCGAGGATCTCCTGCGCTTTCGCCAGAAACTCA
>P_530
CGGCAGGCCTGGTGGGTTGCCGCACAGGCGCTGCTGAAGGCTTAACCTTATCTTTTATCAGCAGTCGAAAGGCCATAAACCCCAGTACCAGCAGGCTGAGA
>P_531
ATCTTCTCTACTGGTTCCGTTGCGTATTGCTAAGGTTAATCCGATTCTGCTTCTTTCTACCTGCAGCACCTCTGATCCAGATCCTGAAAGAGCCGAAAAACGCCCTGACCAAGCAGTATCAGGCGCTGTTTAGCCTTGAAGGCGCAGAGCTCGAATTCCGCGACGAAGCGCTGGACGCTATCGCCAAGAAAGCGATGGCGCGTAAAACCGGCGCCCGTGGCCTGCGCTCAATTGTGGAAGCGGCGCTGCTGGATACCATGTATGACCTGCCTTCGATGGAAGATGTCGAAAAAGTGGTCATTGATGAGTCGGTTATCGCCGGTCAGAGCAAACCGCTGCTGATCTACGGCAAACCGGAAGCTCAGCAGGCATCTGGTGAATAATTAACCATTTCACTCAAGCAGTTAACAAAAAGGGGGGATTTTATCTCCCCTTTTATTTTCCCTGCATTCCCGCCGTTGAATGTGTGGAAGGTGCTGCAGGTAGAAAGAAGCAGAATCGGATTAACCTTAGCAAT
>P_532
ATTTGCGGAGTGATCACCGGAAGGCGTCCGGCGCGGGCGAAGGTGCCGACGTATTCTGGATAGAGCACCGCTTTCGCCTGCACTTCGTTTTTGGCGGTGATTAGCTCCAGCGACTGGATTTGACCGATGTCGATGCCGAGATAACGAATCGGCATCCCGGCCGCCATCTTCCCGGCGTCGTACGCGTGCAGGGTGATTTGGCCGCCCACGGCGCGCGCCGCCGTTTCAGATA
>P_533
GTGTTTTTCAACGTTGCCGCCAGCGTTGGGTCGCTGACGTTTTGCAGAATTTTGTCGAAAATGTCCTGCAGCAGGGTCGGGTGCCAGGCCAGCACGAAGCCGGCGGCGGCAAAGGAGACCATCAGGATCGGGATCATCGACAGGAACGAGAAATAGGTGATAGCCGCCCCAAACTGATTGCCGAGCCGGTCATTGAAGCGCTCTGCGGCGCGCAACAGATGGGCGATCAGCGGGGTACGCTGCACTTTGGCCGCCGTTGCAACGTGGTGGGTACTCAGCGCCTGGCTGAAGACCGTGGCCGACGGCGGCCGAGTGCAGCGCAACCCGGTGATCGCCCATCTGTTTGCGCGCCGCAGAGGCGCTTTGAGCAACGTAGGGCGGCTATCACCTATTTCTCGTTCTGTCAATAATGCCGATCCTGATGAGTCTCCTTTGCCACCGCCCAGCTTGTGTCGCCTAGCAGCCCGACCCTGCTGCAGGACATTTTCGACAAAAGTTCTGCAAAACGTCAGCGACCCGAACACTGTGTCGGCGGCAACATCACA
>P_534
GGTGTCGATACACGGCGCGTCGCATCTTCTTTCTGACTGATCGGCTGCAGGGCGATGATCCGCGGTTTGTCATCGCTCAGCGTTTCCAGCAGTTCGTCCAGCGCTTCTATGTCGCGGACGCGCCCTACCGGATGCTTGATCTCATCCGCCCACTGCAGGGCCTGAGACAGCACGTCATAGCCACCGCGCATGTTGACCTTCGGGGAAACCGTCACCCAGGTATTGGGGCTGCAGCGTACTTCATGGGTGCCGCTGGTTTCAATCTGACAGCTAAAGCCGTTTTGTTCCAGAAGCGAGGTTAACGGCGTTAAATCATGAATGCAGGGCTCACCGCCGGTAATGACCACGTGGCGGGCAGTCCACCCCTGCCGCCCAATAATCGCCAGCAGATCCTCGCTGCTA
>P_535
GGATCAGCTCATACACCCCGCTCAGGCTGGCTGAAACCTCCTGCACCCGCTGGTCCGCCGCCCGTCAACTTTGTCTACCCGGCGCAGAATATCCAGCTTCTCTTCCGGGTCATACTCTGCAGCGGGTCGATGCTGGTGTACAGGGCACGATGCTCTACGGCGCCGAGGGTCTGCACTTTGCCATTGCCGGTGTCGCGCACAATGGTCCGCGCCGCCTGGGCGCTCTGCTCCAGCGCCAGTTTGCTGATCTGATCGGCGTAGGCAAAGCCCGTTTTTTCGCCGCTGACGGCGCGCACGCCTACGCCCTGGTCGATATTGTACGACCCATCTTTAATGATGCTGTCTTCCAGAACCCAGGATTCGTGATAGCTCGACTGAAAATAGAGATCGCCGTAATCGAGGCGGCGCTCGGTCAGTTGACCAAGAATGGCAAACAGGTCCTGATGATTCAGGCCATTTGCCGACAGTAATTGTTCACTTACCAGGTTCAGACTCATCGTTATGCTACTCGTTTGTTGCCGCCTGACAGGCGGAAATACAGAAGGCTATCTATTGAGATTGCGGCAATTCCCGGCAATCGTCAAATCATTGCTTTTTATTGCTGCGCGCCTGGCGCAGCACTTCATTAATCTGCGGCTGGTCAATCGGGCCAGTGATGCGGTAGCGCAGAATCGAAACTTTATTCCACAGCGGACCCAGCACTTTGCTGGCGGCAAATACCGCCGCGCCGACGATGGGGTTGACGGCAAAGGCCGCCA
>P_536
GACAAGGGTCTGCTCCAGCAGTCGCGCGCCCTGGGTGGTGAGGATCGATTCCGGGTGGAACTGGAAGCCGCGCACCCGATCCCCATCGTGACGCACCGCCATCACCATACCGTTGAAATTGGCGTTAATCGTCAGCCCGGCGGGAATATTGCTGCCGACCAGCGAGTGGTAGCGCGCCACCGGCAGCGGGTTAGCCACAAGAACCGGCAAACATCGCCTGGCCGTGGTATTTCGATCA
>P_537
CTTTTTTTTTTGCCTGTGCCTGTACTTCGTTCAGTTACGTATTGCTAAGGTTAGATCCGATTCTGCTTCTTTCTACCTGCAGCACCTACAGCTGGTCACCAGCAGAACGCCGGACAATCTGCCGGCCTTCAATCGCGAAGCGCTACGCCTGCTCGGCGCCGGCATCACGCCGCCAGTGTAATTTTTTCCCGAAACCCAGCGTGTTGTCGGTAAATTTGATTTCGTCCGGACGAATCTCCCATACCGGCGCGACAGCATGCGGGCCACCGGGAAGCGCTTGACGTAGCGCTGGCGCATTCGCGCCTCTTCAGTCACCGCTCAACAAGACGATATTCGCCTTTGAACTAGGTGCTGCAGGTAGAAAGAAGCAGAATCGGATTAACCTTAGCAAT
>P_538
GTGCGCCGTTCCAGTTACGTATTGCTAAGGTTAATCCGATTCTGCTTCTTCTCCTGCAGCACCTATCACCCAGCATAACAAAGGCACCTCCAACGTGCGTCTGATTGCCGACCTGCTGCTGATGCGCGGCAATATCGGCAAGCCGGGGGCCGGATCCTGTCCTTTGCGCGGTCACTCGAACGTCCAGGGTAACCGCGCTCAGGAGGATCAGCGAAAAACCCTCCGCGGCTTTCCTGACAGCCTGCAGCGGGTGATGGGGATTACGCCGCCGCGGCATCGTCGGCCACGATGCGGTAAAGGCCCTGGAGGCCATGATCGCCGGCGATGCCAAAGCGCTGATCTGCCTTGGGGGCAACTTCGCCGTGGCGATGCCGGACCACGAACGCGCCTTCCCGGCGATGCGCGGCCTTGAGCATCACGTTCACGTCGGCACCAAGCTCAACCGCTCACATCTCCTGACGGCGAAAGAGACCTTTATTCTGCCGTGTCTGGGCCGCACCGAGCTTGACCTGCAGGCCAGCGGCCGGCAGTAAACGCCGGCTCGAGGATTCGATGTCGATGGTGCATGCTTCGTCGGGCAAGCTTAAGCCCGCCTCGCCGATGCTGCGCTCGGAGCCGGCGATTGTCGCCGGTCTGGCGAAGGCCACCTTGCCCGGCCAGCAAAGTGGACTGGCAGTACCTCGTCAACTACGATCGCATTCGCGATCTGATCGAACAGACCATTCCAGGGTTCGAGAATTATAACCAGCGCATTCGCCATCCTGGAGGCTTCCGCATAGGTGCTGCAGGTAGAAAGACGAAATCGGATTAACCTTAGCAATAC
>P_539
TCTTTTTGCGCTCCATCACCTTGGTCCATACGCGCTTAAGATAAGCGGCATCGGCGGCCATCTCCTGCTCGTGAACGCCTTCCGCAGCGGTGCGAATGATAAACCCGCCCTGCTCATCGCAATATTCTGCGACGACCTTTTTTAGGCGCTCGCGCTCGGCTTCGCTTTCAATCCGCTGAGAGACCCCCACGTGGGAGGCGCAGCTGGCATAAAGACCAGATAGCGGGAAGGCAGGGTAATATCGGTGGTCAGACGCGCACCTTCGGTACCCAGCGGATCTTTAACCACCTGGACCAT
>P_540
GAAAACCGCCAGTCCCTTGCCTGAAGGATTACGTTACTCGCCGGCGAACTGCGACTCACGGCTGGCTTCGCTTCCGATATCGCCTTCATCGGGCTGGGCATTCTCTATAAGCATGCCTTCTTCCTAAGCCTTTCCAGCACGTGATGAAAGAGCTGATTGTCTGGCTCAGCCATACTCTGCAACTTCTCATTAAATACAGTATGGGACTGAACAAGATAATGGATAAATTCCAGCAATACCTCACTTTGCGGCAGGACGGTTAATTCCTGCTGGATGTAACGGGTTTGATCCAGTAGCGGTTCCGTCACGTCCATAGGCCGGGCGCTAATACTGTGGGCGTATATTTTCTCAATGGCCTGGCTGGTGATATAGATGCGGTTCAATGATATCGAGGGGCGTTGAGTTCTTCCTCTGGAATGAAATGACAATAAACAAATGGTTTATCCGGCAGCATCATGCTGAGGCGGTTTTCAAAAGAATATCATCTGGCGCCTCCAGCAGCGCCATTGGTTCCGACAGTGTGGATGCCAGAGCTCTGCAAAGCGAATACCTTTACGTTGAACTGGGTTACCGTATTTCCGCGCAGGGTTTCCATCGTCGGAATATCGCCTTCAAGCCGCAGAATGCTGCGGATAA
>P_541
TATCTCCTGTACTTCGTTCAGTTACGTATTGCTAAGGTTAATCCGATTCTGCTTCTTTCTACCTGCAGCACCTCTGAGCGCGTTGAGCCAGAAGTGATCCGCAAACTGGTCGCCGCCGGGATCGTTGTCTCCGCGGGCCACTCCAACGCTACGCTGAAAGAGGCGAAAGTCGGCTTCCGTGCGGGCATTACCTTCGCCACCCACCTGTATAATGCGATGCCGTACATTACCGGCCGCGAACCGGGTCTTGCCGGGGCGATTTTTGACGAGCCGGATGTCAGGTGCTGCAGGTAGAAAGAAGCAGAATCGGATTAACCTTAGCAAT
>P_542
TAACCGCTATGCTCAGTCTGCAAAACATCAGTAAACGTTTCAACAGCAAACCGGCGCTCAGCGCCCTGTCGCTGGATATTCACGAAGGCGAATTCGTGGTGCTGGTCGGCCCGTCGGGCTGCGGGAAAAGCACCCTGCTGCGCCTGCTCGCCGGGCTGGAGCCGGTCAGCGAAGGCCAAATCTGGCTGCATGATGAGAACATCACCGCCACCACGCCGCGCGAGCGCAACTTCGCAATGATCTTCCAGAACTATGCCCTGTTCCCCCATCTGTCGGTGCGCGACAACATCACCTTCGGCATGAAGGTGCGCAAGGAAGAGAAAAGCAGCTGGCAACCGCGGGTGGATAAAGTGGCGCCAGGTGTGCAGCTGGAGGCGCTGCTCGACCGCAAACCGGCGAAGCTCTCCGGCGGCCAGCGCCAGCGGGTGGCGATGGCCCGGGCGATCGTGCGCAATCCGCGGCTGTTCCTGATGGACGAGCCGCTCTCCAACCTCGACGCCCGCCTGCGCAGCGAAGTGCGCGACAGCATTATGGCCCTCCACCAGCAGCTGAAAACCAGCACCATCTATGTGACCCACGATCAGACCGAGGCGATGTCGATGGCCGACCGCATCGTGGTGA
>P_543
ATCAGTTTCGGGTGCGGATAAGAGGACAGGCCCTTGCCGTGAACTTCCTGACGGAAGTTGTCCATCTGCTCTTCGGTCAGACGGCCTTCCAGGAACGCACGTGCATATACGCCCGGAGAGATGTGACCCTGGAAGTACACCAGATCGCCGCCATCTTTCTCAGTGCGCGCACGGAAGAAGTGGTTGAAGCAGACTTCGTAGAAGGTCGCGGAAGACTGATAGGACGCCATGTGGCCGCCCAGTTCGAGATCTTTTTTCGACGCGCGCAGAACGGTCATGATGGCGTTCCAGCGAATCGCAGAACGAATGCGACGTTCCAGATCCAGATA
>P_544
AAATGGCTGATGCCCTTCTCGCCTTCCACCACCTGGCAAATATCGATAGGTTCGTCGCCTGGCAAGGTATCGGTGGCCACGCTGCAGTCATCTGGGTAGATGGCTTCAATATCCCCTTCCGCTTCAATCCCGATCAATAAGTTGGCCGGCGCGTCGGCGCGCTCTTTAATCGAGCACAGAAACGCCCGCTTGACGGTCTTCAGCGTTTTGAACAACGTGGTTAGCGAATCGACCATCTGCGCCGGCGGTTCGGCGACTTCAGACAGCAGCAGCGCTTCGCCGCCTTCCAGTACCGTCTGGGTGCTCAGTGGGCTGCCCTCTTCGCCTAACAGATGGCTGATTTCCCGTGGGGTGAACCTTTTGCCGCTCGGCAGCTTCGGGTTGAGGAATAACGATTCGCCCAGCGTCATCGCCATCAGCGTGCGGGCCGGCATCATCACGAAAA
>P_545
GTGATAGTAACCTCTTCTTCGTTCAGTTACGTATTGCTAAGGTTAATCCGATTCTGCTTCTTTCTACCTGCAGCACCTGAAGCTCATCCAGACCGTGCGCGGCGTCGGCTATATGCTTGAGGTGCCGGATGGCCGCTAAGCGCCCCTTTTCCCTGGCCACCCGGCTGACCTTCTTTATTAGCCTCGCCACCGTCATTGCCTTCTTCGCCTTCACCTGGATCATGATCCGTTCGGTGAAGGCCCACTTTGAAGAGCGCGACGTTCACGATCTCAGGCAGCTCAGCACCACCCTGGAGACGGTCCTCGACCACGCTGACTACCCGCCAGCGCGACGGCTGGAGATCGTGAAGAATATCATTGCGGGCTACGCCAACGTCTTCATCTGCCTGGACGATGGCCAGGGCAATATTCTCTTCCAGTCGCCCAACGGGCCGGATCTCAGCCATATGCTGAGTACAGGTGCTGCAGGTAGAAAGAAGCAGAATCGGATTAACCTTAGCAAT
>P_546
GTAATAAGCCGGGAGGATCGCTCACCCGCGGGGCAATCAGCAGACTGCCGAGAAAACGGCTCCAGACCGGCGCCAAGCAAAATGCCGATGGTTTCCGGAGTCAGCCCGTTTCCGGCCAGCCAGACGCTCCAGAAGGGCAGAAAAATACCGTAGCTAAAAAAGTAGGTGAAATAACTGAGCGCCAGCCAGCACGTGAAGTCCAGACCATGATTTCCTGCCGAATGGTGGCGATCATGGCGATAAACCCCGGCGGGCGCAAGATGCTCTTGTCTGCTGATAGCTCGTTATTTATGCTCCCTCGATGATGATTTTCAGCGAAAAATTCAGCTTCTCTCCCGCGCCTAAAACTCGCAGCCCCGGCTGCCCATCCATGTTGTGGGCGTTTACCGGATGGCTTTGCGGCTCGAGGCAAAGGAATGATTCACCTTGCATTCTGAACAGCATCAACCACGGAGTTTGCGATAGAATTGTGATATTCATCACGTCATTACTTCCTTCGCCCGCCCGCCCCAGCCGGAATAACCCACGTTCAGCCAACGATCA
>P_547
CTGGCGGGAAGCCGTTCGCGCCCGCTTAAAAGAAGTTAACATCCCGCCGGATCTGGACACCGAAGTGCAAACCTATCAGCAGGCTCAGCTGCTCTCTACCTCGCAGTTTATCGTCCAGCTCCCGCAAATTCTCGGCAAACTGCACCAGCTCCAGTCCCCTTTTGCCGCCCAGGCGCAGAAGCTGGTGGATGACAATGCCACCTTTACCCCGGCGCTGCATACGCTGTTTTACAGCGCTGGCGACA
>P_548
GAGCCTGTCGCGCGCGGCGCGCGAAACCTGGCTTGCCAGCGAATTCACCGCGCAGAATACCCGGCTGACGATGATTGCCGATTTGACCACCGCCTGGGTGACGCTGGCGACGGATAACAGCAATCTGGCGCTGGCGCAGCAGACGATGGACAGCGCGGCGAACTGGCCCAACATCGTCGCCCGCCAGATGGCGGTTGGCACCGCCTCCGCGGGTGATTTAAGCTCGGCGGAAAGCGTCTATCAGCAGGCGCGCGCCAGCGTCGCCAGCTATCGTACGCTGGTGGCGCAGGATAAAAACGCCATTAACCTGCTGGCGGGGGAAACCGTGCCGGAGAGCCTACTGCCCGGCACTCTCGAGAGTCTGGGGATAACAGCATCGCGCTGGTGCCA
>P_549
AACGCGCCTGAATAGCGTATCTTACTCCATGATTATTGTGCGCCAGGCAGCATACAATCCGCCTGGCCGCGGTCATAATCCCTGTTAATAATAATGTTATTCGCAGGACGTACCATGAGTGAGATAGCATTGACGGTCAGCGTGCTGGCGCTGGTGGCGGTGGTTGGGTTGTGGATCGGCAATGTCAAAATCCGCGGCGTTGGCTTTGGTATTGGCGGCGTGTTATTTGGCGGCATTATCGTCGGCCACTTTGTCGATCAGGCGG
>P_550
TATGTTGTGGACGCCTTGACTACAACTACGTATTGTATAAGGTTAATCCGATTCTGCTTCTTCTACCTGCAGCACCTAGGCGGGGATCACCTGGTTCCGTAACGACTATCACAATAAGATTGAGTCAGGGTATGCGGCGGTGGGTACCGCCAGCAACGGCACCACCAATATCTATCAGTGGGAAAACGTACCAAAGGCGTTAGTGGAAGGCCTGGAAGAAGGAACGCTGAACCTGCCGGTGGGGGAGGCGGTTAACTGGAGCAATAACCTGACCTGGATGCTGCAGAGCAAGAATAAGACGACCGGCGACCGGCTGTCAGTGATCCCGCAGTTTACCCTGAACTCGACTTTGAGCTGGCAGGTTCGTGAAGATCTCTCCCAGGTGCTGCAGGTAGAAAGAAGCAGAATCGGATTAACCTTAGCAAT
>P_551
GGTCGAGATCGCGGAACAGATTCAGCTGCGCCGGTTTCCCCGGCCGCAAATCCAGCAGGGTGAAGTCCGGACAGTGCGCCCGGAAGACGTGCGGCGCCCATGCGTCCCCTTTGGGGTCGAAGTACACCACCGCGTCCCCAAAATCGCGTACGCAGCGAATGAGCGCGTTGGTGGCCATCACGCTCTTGCCGCTCCCGGGCAGGCCGAGGATCTGAATGTTGGTCTTGCGCCAGGTATCACGCGGAACCAGCACCGGCTTGCCCTGCTCAA
>P_552
TTATCTGGTTAACTCGTTCAGTTACGTATTGCTAAGGTTGATCCGATTCTGCTTCTTTCTACCTGCAGCACCTGATCAGCCTGCATAACTTTCCGGAAGGGATCGCCACCTATGTCACGGCCAGCAACAACCTCGAGCTTGGCATGGGCGTCGCCCTTGCCGTCGCCCTGCACAATGTCCGGAAGGACTGGCGGTTGCCGGACCGGTGTATGCCGCCACCGGCTCGCGCAGCAAAGCGGTGCTCTGGGCCGGGCTTTCCGGCATGGCGGAAATTTTGGGCGGCGTGCTGGCGTGGTTGATTCTGGGGAGCCTGGTCTCGCCGCTGGTGATGGGCGCGATCATAGGTGCTGCAGGTAGAAAGAAGCAGAATCGGATTAACCTCAAATG
>P_553
TCTTTTGTGCGTGTACAGCTCGCCAGTTACGTATTGCTAAGGTTAATCCGATTCTGCTTCTTTCTACCTGCCAGCGCCTATAGGAAGCCCCTTCACCAGGCGCCAAAAAGCGCTGGAAGACAAAGCGGCGAGCCTGACTCTCCAGATAGGACAGATAAGCCCGGCATCCACCGGTTGATCAGGGTGACAATTGTCGAACAGATATCTCAGTGCACCATTCAGCCAATGTTTGTAAACCAGGGTCGGGGTCGACACATGAAACGCCGACAGCAACATCAGGACCCGCCGGTTAACACCAGAGAAACCATTCTCATTTTCATCCTTGTCAAAGGTATAGGTGCTGCAGGTAGAAAGAAGCAGATCGGATTAACCTTCACAATAAT
>P_554
GATCATCTGCAGCGCCCTGATGACCTGGGCAGTCTACTCTCCACCTCTTTTGACCTGCGTCAGCTAATGTACTGGATGATGGGCGGGTTTGGCGGCGTCGACTGGCAACAGCTGTGGCTGATGATAGCCCTCCTGCCGGTGCTCTGCTGGGCCTGTCTGCAGTCGCAACCCCTGAATTTACTGGCGCTGGGCGAAGTCTCCGCTCGTCAGCTTGGGCTGCCGCTGTGGCTGTGGCGCAAATTACTGGTGGTGGCGACCGGCTGGATGGTCGGCGTTAGCGTGGCGCTGGCGGGGGCGATTGGCTTTATCGGTCTGGTGATCCCGCATATTCTGCGGCTATGCGGCTTGAGCGATCACCGGGTGTTGCTCCCGGCCTGTATGCTGGCCGGGGCAAGCGCCTTGCTGGGGGCGGAA
>P_555
TTATCGTTACTTCGTTCAGTTACGTATTGCTAAGGTTAATCCAATTGCTCTCTTCTACCTGCAGCACCTACTCGGAGGAATTAATTTATCTGGCTGGGATATTGAGTTCGGATCCCGTTTACCGGTTCAGTATGGAAGCTTCCACAACTCCTCGTAGTGCTTTGAGGGACCGAAAAACGTTGACGCTTGTTTCCGCGTACTCAGTGTTCAGTTTTCCGGCAGCAGTGACGTAATCCGCATATCGTCGAACACCATCGGTAAGCTCCTGCGCTGTTGCGCCTGATTTAATTCGGGCAGTCCAGGCTTTGAACGCATCGACCTTGCTATTGCCTCCTGCGCGCTTTGGGTATTCCCTCCAGGCCAGTTCAAATTCCTGCGGGTAACTGCTTTTCGGCTTTTCAGATGGAGCTTCATCGGAATGCCCCATCTGGGGGGGTGGCGGAGCCATGCCCCGAAAGATCTTTATCTTGTTCTTGTTCCTGTTCCTGTTCCTTAATCTCGGCTTCGAAGCCCCTTCGAAGCCCCTTCATGGCGTTGGGCACGATTCGCGTTTGACATTCAGATGAAAATCATCCTTATAACGCTCGTAAAATAATGAAAGAAAAGGGTTTTCTGTAAGTGACGCATACTCACTCCTGACCCCCGCACAACGGTTGTCACCTGGCTTTAATGCCTTGCCTACCTGGTAGGCGGCCATTTCATGCACCCAGACCATCTCTGTGTAGGTGCTGCAGGTAGAAAGAAGCAGAATCGGATTAACCTTAGCAATAC
>P_556
GTTATATGTCCTGTACTTCGTTCCGTTACGTATTGCTAAGGTTAATCCGATTCTGCTTCTTTCTACCTGCAGCACCTATCGTTATACCGGGGACGCTGAGGGACTCTATCTTTGTGCTGGAAGGTCTTCTGGAACAGGAGACCGGGCTGAATCCAACCGAAATTATGACCGATACAGCAGGTGCCAGCGGAGCTTCTATTGGCCTTTTCTGGCTGCTGGGATACCAGTTTTCTCCACGCCTGGCTGATGCCGGTGCTTCGGTTTTCTGGCGAATGGACCATGATGCCGACTATGGCGTGCTGAATGATATTGCCAGAGGGCAATCGAATCCCCGAAAAATAGGGCACTGTTGCAAATAGTCGGTGGTGATAAACTTATCATCCCCTTTTGATGGAGCTGCACATGAACCCATTGGACCATTCGAGCGTGACATCATTCTGAGGTGCTGCAGGTAGAAAGAAGCAGAATCGGATTAACCTTAGCAATAC
>P_557
GGTCGCGATGGCTTTATCCCGGCCTTCATGCTGGCCGACCCAGGTGCTGTACTCGGAGAGCAGCGGCAGCGTCTGTTCGTAGGCCTCACGCAGTTCGCGGGCTGTTTTTAACCGAATTCAGATGGCTGACAGGCGAGAAGATGCGTCCCAGCACATCGTCCACTTCCGCCAGCGGCTGGCAAAGATTTTCCCAGCTATACGGCGCGCCATGCGCCACCGCGCTTTCCACCGCGGCCCGGCAATCCTCCAGCGCTTTGGTGACCGCAGGGACCACGTGCTCTGGTTTAATAGCGCAGAAAAAGGCGGCAGGGGGAAAGAGCGTCAATAATGGATTGGTCATATGCGCTGTCCTGA
>P_558
GATAATCAACATACCCGCGGCGCGAGCGGCAGCGGCGGTATTAATATTGTCGATAACCGGCCGGGTAGCGGAGACGTCAAAGCCAGCGAGATCCAGATAACCGCCCTGGCTGGCGTAGGCGTTCTGCATATCGACCACAATCAGCGCGCTCTGCTGCGGCGCGAAGGTCAGGGATTCCGGGCGAGCGGGAAGGGTAATCATCAGGCCACCTCACGGGTAACAGAAGCAATGTGGTTCCGGCAGCGCATCAGCGGCTGAATGCGTTCGCCAAAGGCGTCAATGCCGGCAAGAAAATCATCAAAAGTCAGCAGCACGCCGTCGGTGCCGGGCACGCTCGCTACTTCATCAAGCATACGGGCGACGCTGGCATACGATCCGACCAGGGTGCCCATGTTAATGTTGACCGCCGAGGTA
>P_559
ACTGTTCGTCTCTTCGTTCAGTTACGTATTGCTGGTTAATCCGATTCTGCTTCTTTCTACCTGCAGCACCTGTTGCCTTTTTTGTATTCCAGCAGGCCGGCAAAAATTTGCGCAATGCCGCCGTAAAAAATCCCCATCGCCAGGATAGCTACATCGAATGCGAACAGGCCGCTATTCGCCAGGTTAAGCAGAATAGTGGTCATGCCGAAGCCCATAAGGCCCAGCGGTGCCGGATTAGCCAACTTAGTGTTGCCCATAATTCCTCAAAATTATCATTAAAAGGGAAGCATTACCCCGCGACTTGGCGGCGGGGCGCGGCATAATAATGAGGCGCTGAAGGGCTGTCTATGATCTAGGTGCTGCAGGTAGAAAGAAGCAAGATCGGATTAACCTTGGCGA
>P_560
GTTCATCCTCGGGGTAATGCCGCTAGTTATCAGCTCCGGCGCCGGCTCCGGTGCGCAGAACGCCGTCGGTACAGGCGTAATGGGCGGGATGGTGACCGCGACGATCCTGGCGATCTTCTTCGTGCCGGTGTTCTTTGTGGTGGTTCGTCGCCGCTTTAGCAAAAAATCGGAAGATATAGAGCACGGCCATACGGTTGAGCATCATTAATCTTCACTCCTGAACAAAGGGCCGCTACCGCGGCCCTTTTTTATCAGCTGGCTGGCAAGGCACATATTGCCATTGTTTATTTTTCGTTCTGCATTTAATATATATTGATATGGCGCAGGCTATTTTTAGCAGCTTGTTCAACAACTCGGGATCGGCAAACACTCATTTACAGGAATAATCTTACTATCATTATCCACGGGTCGGCGGTTTCTGAAATTCGACAGCTGCCTGCCTTAAACCAATGATTCATAAGATTTCTCTATTTCTCCGGCTGTGGGCCAGCGCCTGCGAAATTAATTCGTCTATTCTTAAGATAATTTCTCGCTGATAATTGTAATTTTTCGTAATAGCACGATGAAATCTGTA
>P_561
TTTCAACGGCGGCGAAATGGTGCTCTCCCTGGCCGACCGCTGGATCATCGCGGAATTCAACCACACCCTGAAAGCATATCGCGAAGCGCTGGATAACTTCCGCTTCGATATCGCCGCCGGCATCCTGTACGAGTTCACCTGGAACCGGTCTGCGACTGGTAGCTGGAGTCGGCCCAAGCCGGTTATGAACGGTGGCAACGAAGCGGAGCTGCGCGGGACTCGCCATACTCTGGTCACCGTGCTGGAAGGTCTGCTGCGCCTGGCACATCCAATCATTCATTCAT
>P_562
TGTTATGTCCTTAAACCAGTTGCATTCCTAAGGTTGATCCGATTCTGCTTCTTTCTACCTGCAGCACCTGGCCCGCCGCCGGTTTTACCCCGCATCACCTTAGCGCCACGCGTTTTTCCATCCGGTAATTAATAAACCACTCCCCGCGCGCCGCCACCCGTTGCTCAGCCACCACCTTAAAACCATGAGCCGTAAAACAGGGCTTTGCGGTAATGCTGGCGTCCACCGTCAGGATTTGCGCTGGATCTGAACGCAGAGCGCCTCGATAAGCGCGCCGCCGATACCCAGGTGCTGCAGGTAGAAAGAACGGAGTGATTAACCTTAGCA
>P_563
CTGACAATCAGGAGCGCCACAAAAGGATGTGCTTTCGCTTAATACTAACAGGAGCAACAGCACTACGCTGGCTAACGCAATAAGTAACAGCGCCGATGTCGACATAGGTTTGCCTCGGGTATTAACAGGTGTACAGAGAGTTATTTTTTTAGAAAACGGCGTTTATTTTTTCCGGTAGGGCGAGAACCACCCCAGCCCGGAAAGCGTGTCTGTCCGGGGGATATATTCGCAGCCGATCCAA
>P_564
TGTGTTATCTCCTGTACTTCGTTCAGTTAAGTACTAAGGTTAATCCGATTCTGCTTCTTTCTGCCTGCCAGCACCTATCGCCACGCTGATCCTTGAGAACAATGCGCGCCTGCCCCCCGTCGATACCCTGACGCGCCATCGCCAGCATATGGCGCAGCAGCTGGCCGGATAAAGTGCGGGAACCTATCCTTTTACCCACGAGCGCAGCCTGAATGGCTTGCGGCTTAACCGTTTCCTGCATCGGCTGATTGACCTGCCTGGCGCGAACGTTTTCTGCAGTCGCCTCAGTCGCTTTATGCCGAAGCCGGACTGAGTGAGGAGGAACAGCAGTTGCTGACACCGCCGCCAACTCGCGGGGATTAATTCAGTAAGGTGCTGCAGGTAGAAAGAAGCAGAATCGGATTAACCTTAGCAAT
>P_565
CTATACTGATTGTGCTTTCGTTCAGTTACGTATTGCTAAGGTTAATCCGATTCTGCTTCTTTCTACCTGCAGCACCTGTGGTGGTGGCGTAGCTGACCACAAAGGTGAGAAGATATAGAAGGGGGCGGTCTCCACCACTTTCAGGCCGGCGGCAATCAGCACTTCCCGCCAGTGGTGCTTGAGCGTATCGCGCAGCGGGGCCTTCGCCACCTGGCCGGATTTTTTCACCTGCTTAAAGGCGGGCGTTTCGTCGATATCTTTGCGGATCCACAGGCCGAGAAAAACGAGGACGGAGCTGAGCAGGAACGGTATGCGCCAGCCCCAGGCGAGAAACTGCGCCTCATCGAACAGCGTCATCAGCGAGACGATAAATGTTGCCATCAACATGCCGATGGTCACCCCGGCCTGGGGAATGCTGCAAAAAGCCTTTCCGCTTTTCCGGCGCGTATTCATAGGCCAGCAGCGCGCGGCCCATTCGCCGCCGATACCCATGCCCTGAATAATGCGCAGAGTAATCAGCAGGGCCGGCGCCCCGAGGCCCACCATCTCGTAGGTGGGCAGCAGGCCAATCGCCAGACCGTTGCGCTGCCCATCAGCGACAGGGTCAGCACCAGCGTCTTCTTGCGGCCGATGCGATCGCCGATATGGGCGAAAATCACGCCGCCGATGGGGCGGATAAAAAACGTCAGCGAGAGGAAGCCAGGAGAGGATCAGGCCGATAACCGGGTCGACCATCGGAAAGAAGATTTTGTTGAACACCAGCGCGGCGGCGGTGCCATAGAGAAAATAATCGAACCATTCGATAGGTGCTGCAGGTAGAAAGAAGCAGAATCGGATTAACCTTAGCAATAC
>P_566
ATGGTTATGCTAATTGTACTTCGTTCAGTTACGTATTGCTAAGGTTAATCCGATTCTGCTTCTTTCTACCTGCAGCACCTATTCACATCTGACATGGCATTATCCTGGTAACAAAAACGAATGAAATCAATGATGCTAAAAATGAATGAAAAAGAGAAGCGAAAAAAACGCACAACCTTAATCGGTGCGACGGAAATGGCTGGATGAGAGAAAGAGCAGCGGTTCCCGCAGGAACCGCTGTGAAGGGGGCGTCAGACCGCCGGACGCGCAATAATGCTGCGGGTTTCCCCATGCGAACTTCAGCGATAGTGACATCGATAACGTCAGTCACTTTATAGACTACTTCACCTTTGATCTGCACGGTACCGTTCTCCTGACTGCACACCAGTTCGTCGCGCACGGCGTGGAGGAACGGGGCCGGAATAAAGGCGACCGCGCCATTGTCCACCAGACGCACGCGCATCCCGCCGCGGCTGACGTCGATGATCTCCGCCGCGAAGCGGGTATCGGTCCCGGCTTTATCGTTGAGGAAACGGGCGTACAGCCAGTCGGCGACGTCGCGCTCGGCCATCCGGTTGAGACGACGGCGCTCCACCTGCACGGTGGCTTCATCCTGGGGACGCGCAATAGGTGCTGCAGGTACAAAGAAGCAGAATCGGATTAACCTTAGCAA
>P_567
TTGTGTCCTGTACTTCGTTCAGTTACGTATTGCTAAGGTTAATCCGATTCTGCTTCTTTCTACCTGCAGCACCTATGAGCAGTTAATAAGCTACAACACAATCACAACGCAACCTGAAAGGGGTCTTCTGATGACACAACGTATCGCTTTAGTGACCGGCGGCAGCCGCGGTCTGGGTAAAAACGCCGCGTTGAAGCTGGCGGCAAAGGGAACCGATATTCTTTTGACCTATCACAGCAACCGCCAGGCGGCCCTCGACGTGGTGGCGGAAATAGAGCAAAAAGGGGTCAAAGCGGCAGCATAGGTGCTGCAGGTAGAAAGAAGCAGAATCGGATTAACCTTTAGCAAT
>P_568
ACTCGCGATAGTAGTGGCAGTTGCGGTTCAGGCAGCTGGCCTTATCGGTGCTCAGCCAGCTCCATAGCCCATCGTCGATGGCTTTGTCGGTATGGTCGCGCAGGCCGTCCCAGCGGTAGCTGTCGAGATCCTGCTTCAGGGTCGCGCACAGCTTTTGCTCGCCTGATTATTCGGGGTGAGATCGTCATCGAGAAAGGCCAGCAGATCCTGCTGCGACGGCTCGGTGCTGGCCAGCGCCGTCAGGTTGCGCGGACAGA
>P_569
ATCTTTATTTACTTCGTTCAGTTACGTATTGCTAAGGTTCATCCGATTCTGCTTCTTTCTACCTGCAGCACCTAATGAATTTATCCACGCCCTGGACGACGGAATAGATGTCGTACATCCCGCCTGAGTTGGCGCAGGCGCCCATGGAGATCACCCACTTCGGCTCCAGCATCTGATCGTAGAGACGCTGAATAACCGGCGCCATTTTGGTAAAGCAGGTTCCCGCGACCACCATCAGGTCCGCCTGACGCGGAGAGGCGCGCAGAACTTCTGCCCCAAAACGCGCAACGTCATGCACCGCAGTGAATGACGTCACCATTTCCACATAACAGCAAGAAAGGCCGAAGTTGTACGGCCAAATTGAGTTCTTACGGCCCCAGTTCACCATGTCATGCAGCGCGTGTTCGAGTTTCCCCATATACACGCTTTTATTGACTTCCTGCTCCAGAGGATCGGTAACGATCTCCTGTTCTGCAGGGGGTAACGGTCGTTCTCACCGTTAGGATCTATGCGGGTGAGCGTATAATCCATCTTATTGCCTCGCTTTTACTAGGTGCTGCAGGTAGAAGAAAGCCAGAATCGGATTAACCTTCACAT
>P_570
GTCGTCCTCGTCGTCGCGGCCGCGACGTGCATGGCGTATTGTTGCTGGACAAGCCTCAGGGCGCCTCCAGTAACGATGTGCTGCAGAAAGTAAAACGTATTTATAACGCCAACCGCGCCGGGCATACCGGCGCGCTGGATCCGCTGGCGACCGGTATGCTGCCGATCTGCCTTGGCGAAGCGACCAAGTTTTCCCAGTATCTGCTGGACTCCGATAAGCGTTACCGCGTGATCGCCAAACTTGGCCAGCGCACGGATACCTCCGATGCCGACGGTCAGGTGGTGGAAGAGCGCCCGCTGACCTTTAGCGACGAACAGCTGGCGGCGGCGCTGGACAGCTTCCGTGGCGAGACGCAGCAGGTGCCGTCGATGTATTCGGCGCTGAAATATCAGGGCAAGAAGCTATACGAATATGCTCGCCAGGGTATTGAAGTTCCGCGGGAAGCCCGGCCGATAACCGTCTATGAGCTGCTGTTTATTCGCCGCGAAGGCGATGAGCTGGAGCTGGAGATCCACTGCTCGAAAGGCACCTACATCCGGACGATTATCGATGATTTAGGTGAGAAGCTCGGCTGCGGCGCGCACGTGATTTTCCTGCGTCGCCTGA
>P_571
GCGATTGTCGGCGGCAACTTTGATGAGACGCAGATCAGCAGCGCGGCGATGAAGGCCTGGCTGGCCTTTTTGGGCCAGCAGCATGCACCAGCCGATGCTTTATCGGTTACAGCAGGTCAGCAGCCGTCGCCTGCTGTCGAATCTGGTGTACGAATTCCGCCGCGAGCTGCCGCGCGAGCAGGCGCAGGAGGCCGGCTACGGGCTGGCGGCGCTGATGAGCGGCCTGTGGCTGCGGGCGGCGCTGAGCGGCAAACCGCTGGATAAAACGCTGGCGCAGATCACCTTTCTGACCAGCCACTTTTTATTCGTCAGCATTTACCGAACCCATAACCGAGGAGGCGTTATGTCCCGAATGGCAGAACAGCAGCTTTATATTAATGGTGACCAGTTACATCGGCCACCAGCGGTCGCGCCTTTCGAGCCCATCAACCTGCCAACA
>P_572
CTGTTGACGCCTTCGTTCAGTTACGTATTGCTAAGGTTAATCCGATTCTGCTTCTTTCTACCTGCAGCACCTGCCAGAACAGGGAAACATCCGCCACGGCAAAATCAGCCATCCGCGCATTGCTTTCACGACGCATGGCCATCAGGCGTCTGCGTCGGGCCTGCAGGCGATGTAACAGCTCGCCCAGCTCGCTGACCAGCGTCGGGCTTGCCGCCAGCGACAGCAGCGGCGGTAGAATTGCGGGTCAACGATCCACTGCCCCTGGGCGTCGCGCACCAGACGCGCTACCGGGCAGGTGAGGAAGGCTGCATTTTCCTCGGTGGAGAGACGCAGCGTTAGCGCGTGCCGCAGAACGGCCAGCTCGCTGCGTTCATGGCCGGCCAGCTCCTGGACGGTCGCCTGCTGGCGCGCCAGCGGCGCGGGCGGGCGCTCTCCTGGCCGTCATCAAGATTGCCGCCGCTGGCGCTGAGCAGCGGCAGAGCGAGCATAACCTCCACGCTGTCCTGCATCACGTCCGATACATCGCGGACCGGTGGCAAAATATCCGCCAGCTCGGTGTCAATCAGCGTTCCGTCGGCGAAACGCACGATCAGCCGGGTAGCGTTGAGCCGGGAAAGGGTGAGAGGTGCTGCAGGTCAGAAGAAGCAGAATCAGATAACCTTCACGATGCT
>P_573
ACAATGGCTTCCGGGGCGGGGATAACCACCGGTTCGGCCGTTTTTTGCTCGCGCGGCGGGTTGCCTTTGAGGTTGCTTAACGCTTCAACCACGCAGCGCTCCGGGCGGGCAATAACCAATGACTTCACGGTGTGCTCGGCACCGGCGACCGCCACGCCGCGTTCAATGGCGGTGTGGATGGCGCTGATCTCCCCTTCAAAGCAGACGCTCACCAGCCCGGACACCTGGTTTGCGATAGCCAATGCAGGTCACTCCCGCAGCTTTACAGGCGGCGTCGACGGCCTGAATGGCGGCGACCCATCCTCGCGTTTCAATTACGCCTAAACTTTTCATGGTCGGCTCCTGTTAATGGCGGACTAAGCGAATATCAAAATCAAATTGCCGGAAGAAGGTTTCCAGCCGGTCCAGTTCGTCCGGTGAATAAGACGGGTCCTGGGTAATCGGGTAGGGCATATCCAGGCGTTCGTACTTTTTGCGTCCCAACTGGTGGTACGGCAGCATGTCGATGCGGCGGATATTTCCACGCTTCGCCAGCTTCTGTACGTAATCAATGGCGCCGGTAATGGCGTCGAATGAGTCGTTGTAGCCGCGAATGAGCGGCATACGCACAATGACGTTGGCGCCGGAATCCACCAGCCATTCGAGATTGCGGCGGATCCCTTCGTTACCGATA
>P_574
AGGATCGCCACCCCACAGCAGCACAGTCCCCCGGTCTTCCCGCCAGAGTTCCCTGGTGAGTTTTGGGGCCAGATGTTCCACATCACTGACTGAGCCGGTCATCAGCAGGATGCGGACTTTGCTATGCCAGAAATGACCGTAAGTATGA
>P_575
GTAACGATCTGACCTATCTGATTATGGACGCCGTGCGCTTCGTGAAGGTTTACCAGCCGTCGCTGGCCTGCCGTATCCACAACCAGTCGCCGCAGAAATACATGGAAAAAATCGTCGACGTGGTGAAAGCGGGGATGGGCTTCCCGGCCTGCCACTTCGATGACTCCCACATCAAGATGATGCTGCGCAAAGGCTTCGATTTTGAAGACGCCCGCGATTACTGCCTGATGGGCTGCGTTGAACCGCAAAAATCCGGGCGCATCTACCAGTGGACCTCCACTGGCTACACCCAGTGGCCTATCGCTATCGAGTTCGTGCTCAACCGCGGGCGGATGGTGCTGTTCGATAGCTATCAGGGGCTGGATACCGGCGACCTGCGCGACCTGCGCACCTTCGACGAATTCGACGCGGCGGTGAAACAGCAGATCGCCCATATCGTGCGCCTGTCAGCCATCGGCACCGTCATCAGCCAGCGCGTCCACCGCGATGTGGCGCCGAAGCCGCTGATGTCGCTGCTGGTCGAAGGCTGCATGGAGAGCGGCAAAGATGTCGCCGCCGGCGGCGCGATGGTCAACCACGGTCCGGGGCTGATTTTCTCCGGTCTGGCGACCTACGTCGACTCGATGGCGGCGATCCGCAAGCTGGTGTTCGAAGAAATACACCCTTGAGCAGATCCGCGAA
>P_576
GATCAGGTCGATAATCTTGCAGGTTTCCCCGAGATAGGCCTCCAGCGGCTGCACGTCGTCATTGAGGCTACCGAATAAGAAACCGCGATAGGACTGAAAACGCGGCAACTTTTGCAGGTCGTGGGAGCCGTCTTGTTTAAAGCTCGGCGGATAGCCGCCAGTGCTCTCATCTTTGGCCTTTAATAATTTGCCATTATTGCTGAAGGTCCAGCCGTGGAACGGACAGGTGAAAGAATTTTTATTCCCGGTTTTGCGTCGACATAACATGGCGCCGCGGTGAGCGCAGCTGTTAATTAGCGCGTGCAGCTCATTCTTTTTATCGCGGGTAATAATAACCGGCTGCCGTCCCAGCGTCAGGGTATAATAATCTCCCGGCTCGGCAACCTGGCTTTCATGGGCAAGAAAAACCCAATTTCCTTCGAAGATATGTTTCATTTCAAAATCAAATAACTGCTGGTCGGTAAATATAA
>P_577
TGTTGCAGCTGCGGAATCAAACGTCTGGGCTGAACCTCCAGCTCGGTGCGTACGTCGACATTGCCGCCTTCTTTCTCGCCCAGCCATTCCGCCATAATCTGCAGAATGTTATCGAGGGCGTCCTCAAGAGAGCTCGCCATCGTATACAGAGGGGAGTTTTCCTGCATGCGCTCTTCATTGGTCTGATCAACGGATTTGGTAGAGGTATTCTCGGCACGTAAGAGTTTTGCCCCGGCCTGCCGCATCTGATCTTCCAGTTTTTCCAACGACGTTTCACCAGCTTCAAATCGCAGCCCCGGTATGCTCGACATATTCCAGTCCCTGGCGCTGACGGTCATCGAAACGAGTCA
>P_578
GCAGGCGCCTCGGCGAGAGGCGGCGAAAGCGATGTCTGCCCCGCAAGAAATGCGCAAACCTCCTGCAGATGGTTGGCAGCCGACGATCACCATCAGGCCGACCTCCGGCGCATTGTCAGAGGAGACGACAATGCGCCGGCCGGCTTTGATGGCCTCCATTGCGCTGAGATACCCTGGAACGCCTCGTAACCCACCTGTAAGGGCGAGTTCGCCCACAAACTCATTCTGAATTCTACATCGCATCATGTTCGAGCTGCTCTGAGGCAACGAGAAGCGCGAGAGCGATGGGCAAATCGTATCGTCCGCCTTCTTTGGGCAGATCCGCTGGCGCCAGGTTAATGGTTATCTTA
>P_579
TATGCTGACCTTTGACTGCCGTTGCGTATTGCTAAGGTTAATCCGATTCTGCTTCTTTCTACCTGCAGCACCTACTGACCAGCTCGGCTCGCAGCTGACGCTGAAAGCGCCGAACGCCAAAATGCGCAAAGTCTCTGACGATGCCCCGCTGATGGAGCGCGTCGAGTACCTGCTGCAGTCGCAGATTAACCCGCAGCTGGCAGGCCACGGCGGCCGCGTATCGCTGATGGAGATCACCGACGACGGTCTGGCTATCCTGCAGTTCGGCGGCGGATGCAACGGCTGCTCGATGGTCGACGTGACCCTGAAAGAAGGTATTGAAAAACAGCTGCTGAACGAGTTTCCGGAGCTGAAAGGGGTTCGCGATCTGACCGAGCACCAGCGCGGCGAGCACTCCTACTACTAAACCCTTCCTCCGGCGGCAGCCTGCCGCCGGATCGCCGTGATCCATTCTGTGTTACCGCGCAACATCTCCCGCTAAACAGGTGCTGCAGGTAGAAAGAAGCAGATCGGATTAACCTTAGCAAT
>P_580
AATGTTTTTAAGTCTCTTCGTTCGTTACGTATTGCTAAGGTTAATCCGATTCTGCTTCTTTCTACCTGCAGCACCTGAAAACACCCGATCAAAAATGTCCATTTAAATTTGACCACAACAGTGTTCCTGTACTGCGACGACCTTCGCCCGCTCCAGACTGGCCTGAAGCTGGTCTAGCTGTTTCATGACTAACGCCAGTTCATCCTTTTCACTGCCCTGCGCACAGGGAAGCACGGTGAATAAGGCCCCCGACAGACAAAGCGCCCGGACTTTCGTCATGCGCATATAACCTCCTTTTGTTGAATAAACGTGCCCGCAAAGGAGATTGGCGAAAAGCGTTACCGGAAGCTGTAAACAATCAAAACCCGGATTTCAAAAATTAATACGTCACTGAGCGACGCCTGCGGCATCGACGGGGCTCTTTGCCGCCCCGGTCTGGCAAGCCAGTCTCCCCGCAGGCTGCGCGAAGGCGGCAGAAAGAGGCGCAGACGTGCTATTCCGCCGTCTTCGCGCAGCTTGGTTTAATCATTTACGCAAAAACAAAATTAGATGGTCGTAAAAACGTCCGGGAGAGTACGGTAGAAAGAAGCAGAATCGGATTAACCTTAGCAAT
>P_581
GTGTTATGTAGCCTGACCGACGTATTGCTAAGGTTAATTCGATTCTGCTTCTTTCTACCTGCAGCACCTATGACGTTTGCCAATCGGCAGCGGCGGCGGCGTTGGCAGGCTTTCACGCTCGCGGGTAATCATCTCCAGCGCCTGCTCGCGGCTCATGTTGCTGGCCGGGGTCAGTAACGTCACCACAACCGAAGCCACCAGGCTCGTCAGCACCGCCGGAATACACGGGTTGCCCCAGAACGCCAGCCAGTTCGCCACTGGCCGTTCGCCCCAGATGTCCGCCGAGGGGATCAGGGGGGCTGGCGTCGGAGAGGGCCAGCGCCCGGCTGTTGACGATGCAGGAGTGACCGTCCCACAGGGCGAGCAGAGGTGCTGCAGGTAGAAAGAGAGCAGATCGGATTAACCTTCACGATGCGTT
>P_582
GTGGTGAATGCCATGGCCGAATTTTGGCCTGACCCTGAAAAACCAAATCCCAGAATCATAATGTTACTTTCTACCGCCTGCCGATGGGCGATCTCCTCTTCAAATGTATCGACAACCTAAGCGTCCGCTGCATCGTGGCATCAGAAGGAAGCTGGATTGAGGACATAAAATAACCCTGATCTTCATCGGGTAAAAATGATGATGGTAAGGTGGACAGCCCGGCAAACGAATA
>P_583
AATCGCAAACCCTTTAATGGCACCGGTACCGACCGCGTACAGGATGATCACTTTGATAAGCGTCGTCACGTTGGCGTCGAAGATCGAGCTGAACGCGCCGCGATAACCTTCGTCAATCGCCTGCTGAACGGTACGCCCGTTGCTCAGCTCTTCTTTGATACGCTCGTTGATCAGAACGTTAGCATCGACCGCCACCGCAAGGGTTAACACGATACCCGCGATGCCCGGCATGGTCAGCGTCGCCCCCGGGATCAGGACATAATGCCGACAA
>P_584
ATCAATAAAGTTATTTTCATCGCACCATCCTTCTGTGAGTGGAACGTTGTAAGTCTGGACGCAGATAGAAAAAAACCAGCCGGTGACGCAATTTCGCCACCGGCAGCGACTTATTTGAGACTCAGGGCAGCTTTCATGGTCGTGAACAGGTCGGTCTGATCGGTCAGGCCGACGACGTTAGCCGCATGCGGACCGTAGGCCGCAATGCGCAGTTGGGTGCCGGTGTGCTCCATCGACTCTTCCTACAAGTTGCCGTAGCTCATCACCATCACCGCGCCATCGTGCGTGTTCAAGCCTGGGTCAGCCCCGGGGCTTTGCTATCCGCCGGGATGATCTGGCTGGCATGCGCATGGTCGGCGGTGACGATCACCAAGGTATTACCGTCTTTTCGCGCGAATTCCAGCGCCTA
>P_585
CTAATTGGATTAGTGAATCAGGCGGTGGCGTGGTATGCCGCCAGCGCCGTACTGGCCTTTCTGTTTGCCATGCGCAAACCGCTCAGCGGCGCCATTGCCGGGATCGGCGGCGCGGTGGCCAGCGCCATGCTGGTGGTCGCCGGCGGCGCCGCGCTGCTGATGCCGACCAGATCCACGGCGGCATGCTGCAGTTTCTCCACCTGACGATACAGGTGGGGCGTCGAACGCGCTGTGGCTGCTGGCAGTCGGGCCTGTCGGCGCTGCCGGTGTCATTGTTCAATATTAGCTA
>P_586
CGTGACGCCGAAGGAGTACCGCGATCGGCACAGCGAGGTCGCGATCGGCACAGCGAGGTGATGCTGTAGGGTAAAAAAATCCCACAAGGCCGGGCATCCGGATTACAGATGGGCGGCGATGAGCCGCTGATTGTCCTGATACATCGCGAAGAGATAGTTGTTGTAGCTCGACCCTTTGGTCGAATACCCCCTTCAGCTTATGGATCATGGTGCTGGCAGTTACTTCCTGATCCGCCTTGCGCAGCTGCAGGCGCGACTTGCGGAAAGAAGAATAGGCCGGGTGGGTGTTCAGGTTTGTTACA
>P_587
TGGTCATGGGCGGTCTGACGGTCGTGGTCTCACCGCTGATCTCGCTGATGAAGGACCAGGTCGATCAGCTGCTGGCCAACGGCGTGGCGGCGGCTTGTCTGAACTCGACACAAAGCCGCGAGCAGCAGCAGGAGGTGATGGCCGGCTGCCGCAGCGGGCAGGTTCGTCTGCTGTATATCGCGCCGGAACGGCTGATGCTGGATAACTTTCTTGAGCATCTGGCGAACTGGAACCTGGCGATGCTGGCGGTAGACGAGGCGCACTGTATCTCGCAGTGGGGCCATGACTTCCGTCCGGAATATGCCGCGCTGGGCCAGCTGCGTCAGCGGATGCCGCAAATCCCGTTTATGGCGTTGACCA
>P_588
TGTGTGACACGTTCAGTTACGTATTGCTAAGGTTAATCCGATTCTGCTTCTTTCTACCTGCAGCACCTGTGAAGGATCGCATCCTTGAATATCTCGCGGTGCAGAGCCGGTGGGAAGCAAATCAAGGGGCCAATCCTTTGTCTGGTGGGACCACCGGGGGTAGGTAAAACCTCGCTGGGTCAATCCATCGCCAAAGCGACCGGACGGAAATACGTTCGTATGGCGCTTGGCGGCGTGCGCGATGAAGCGGAAAGGTGCTGCAGGTAGAAAGAAGCAGAATCGGATTAAGCCTAGCAAT
>P_589
AGCATCAGCCTGTTGCTGACCGAGCGCACACTGGTCAACGAGGTCGACGGCGCAATGTACGTTAACATCCCGGAGCCTGCCAGCGCGCAGGAAGAAGAGTGGGTGGAAACGCCTGCTCTGACCGAAGAAACGCCTGTTGTTGAACCGGAGCCCGCGGACAGCGAACCACTATCCCAGGAGATTTATAGACGTTCCATGCAGCGCAGTTCAGCCTGCGCCAAGGCAGAGGGATACATGCTTTCCTGCATAAGTTTGAAACCATGTTTCTCATAAAAAGTCTGGGCATTAGGTGTTGAGGACAAAGTCAATTGCTCAAAACCACGTCCACGAGCTTCACTTTTGATGGCTTCAATAATCTGACTACCTAAACCTTTACCTGTATATTGAGGTAGCGTAAATACAGCCTCAATACTTCCTGTAGATAGATCAAGATAGCCTGTAGCTAACAGTCTGCCATCAGGA
>P_590
GCGACCACGCATCCGGCGCCGGAGAGAGAGATCATCGGTGTTCGTTTTTCGCCGGTGACCTTGAAGACGGTAACAGTGATTTTCTTCTGCCAGCTGCGGACGGTTCAGGAACCACTCGGCGTCAGCCCAGGATTGCATAACCTGTTTAGCATGCTCGTTACCCGCTTTGGCTTTCTCTTCCACGTCGTAGAAGTTATCGAACATCAGCAGGGTATGGGAGAGCGCTTTCGCGGCAATCGGCGCCAGTTTCGCGTCGTCCAGCGCATCGATCAGCGGATA
>P_591
CAATACGTCCTGACCTCGTTCAGTTACGTACTGCTAAGGTTAATCCGATTCTGCTTCTTTCTACCTGCAGCACCTATTACAGAACTCGTGCAGGCCAAAATGCGACAGCTCCCCGGCCAAAACCGCTCTTCTTTACGCCGCCGAAGGCCACGCGGGCGTCGCTGGCGCAGTAGCCATTGAGGAAGACGCCGCCGCACTCCAGCTCGCGGGCAAAGCGCTGGGCCTGCGCCTCGTCGGTGGTATAGACCGTGGCGGACAGGCCAAACTCGCTGTCGTTCGCGAGGGCCAGTGCATGGTCAGCGTCGCGAGCGGTGGTCAGGGTTGCTACCGGACCAAACAGCTCCTGACGAAAGCCGGTCATCCCGGCGGTGACGTTGCCCAGCACCGTTGGCGCATAGTAGTTGCCCGCCCCTTCGATTTTTTCCGCGCCCAGCAGCAGAGTCGCTCCTTCATCAAGGGTCGCCGTTACCTGTTGGTGCAGTTCATCGCGTAAATCGAACCGCGAGATCGGTCCGACGTAGTTTTGCTCGTCGCGCGGGTCGCCCATCTTCAGCGCTGCCACGGCGTCGACAAATTTGCGGGTGAGGTGCTGCAGGTAGAAAGAAGCAGAATCGGATTAACCTTAGCAA
>P_592
TATGTTGTGGCTAACCTACTTCGTTCATTTACGTATTGCTAAGGTTAATCCGATTCTGCTTCTTTCTACCTGCAGCACCTGCATCAACTGGTGCTTAACGGTGATACGCTGCCGGGGAATTTACCGGCGTTAACTCTGCAGGCGGCAGAAGGCGCTTGTGCCGTTTGTTGGCATGGCGATCGGTTGGTGTCGATGACGTTGACCTCCGGTTCAACCGGCCTGCCGAAAGCGGCGGTACATAGCGCCAACGCCCATCTGGCCAGCGCGGCTGGCGTGCTGGCGCTGATGCCGTTTGCCGCAGGAGATGACTGGCTGCTGTCGCTGCCGTTGTTCCATGTCTCCGGTCAGGGGATCGTTGGCGCTGGCTGCTGGCCGGCGCGCGACTCACGGTACGTGACAAACAGCCGCTGGCGCAGATGCTGCACGGCTGTACCCATGCTTCGCTGGTGCCGACTCAGCTATGGCGCCTGCTGAATGATGATGCTGCGGTTTCCCTCAAGGCGGTGCTGCTCGGCGGCGCGTCGATCCCGGTCGAATTGACTGAACGGGCGCGAAAGCAGGGCGGATACGCAGCTTCTGCGGCTATGGCCTCACCGAATTCGCCTCCACCGTGTGTAGGTGCTGCAGGTAGAAAGAAGCAGAATCGGATTAACCTTAGCAA
>P_593
GTTATGACATGTACTGGTAATCTTCTCATACCTTCAACCAGTTGGCATTGCTAACGGTTAATCCGATTCTGCTTCTTTCTACCTGCAGCACCTATTCACCTTCCGGCCGCCCGCTAGCGGACCCTGGTCAGGTTCCGCGAAGGTGGGCGCAGACATGCTGGGCTCGTCAGGATCAAACTGCACTATGAGGCGGCGGTTCATACCGCGCCAGGGGAGCGAATGGACAGCGAGGAGCCTGTCCGAACGTTCGGGTCGCCTGCTCGGGTGATATCGACGAGGTTGTGCGGCTGATGCACGACGCTGCGGCGTGGATGTCCGCCAAGGGAACGCCCGCCTGGGACGTCGCGCGGATCGACCGGACATTCGCGGAGACCTTCGTCCTGAGATCCGAGCAGGTGCTGCAGGTCAAGAGAGCAGAATCGGGTAAGCAATAC
>P_594
CGTCGGGTTTCGCCCAGGGCTCCACCTGCAGACCAGCGCTCCAGGCGGCGAACGTTTTCCAGCAGGCGGTAAGTGCCGCCATCACATCATCGACCGCCACCAGATGACTGTCCTTATCCAGCAGCTCCAGCACGGTGGAGATGGCGGCCAGCCAGGAGGCGAACGCGTAGCCGCGCGTGCCGTTTTCCAGGTGGCGATCGCCGTATTCCAGCGCGTGACGGGGGCGGGATTCCCGCTGCGGGAATATTCATAACCGGTATGCTGCCCCGGCGCTGGCTGAGCAAAACTGGAGGTGGCATAAATCGGCGGCATCACTGCGCCATGGCTGTCGGTGAAGGTTCCGCTATGTACACTCAGGGTGTGGATGATATGACATGAAAAAATTCCTTATTGTGCGACTCGGTTACGCCAGGCGGTCAATACATCGCTGCAGCATCCAGCAAGAAAACGCGTGTTGTCGGCGATCACCGCCACCAACCGCGATCGAGAATGGCCTCCAGTTCTGGCGCACGCTTATCAAGAGCTTCAACATGGCGGCTCATCGCTTCGCTGACCGGCAGGGAGAAGCGTTGGCGATCGCCCTGTACGTGGCGGATCAAATCCCACA
>P_595
TGTTATGTCAGCCTTCGTTCAGTTACGTATTGCTAAGGTTGATCCGATTCTGCTTCTTTCTACCTGCAGCACCTAATCCCGGCGCATACCAGGGATTTGAACTTTACGTTCGCCGTGACGGCGTTTCGCGCTTCGCAAAGCCATCAAAGGCCAATTTCGCGCAGTCAGTAATGATACCCGAGCATATCGTTACGATCCCATCCCGGCCGTACTTCAGGAAGACCATTTCTGAACATGGTCCGGAGTGGGGCGGAGGACTCGGGAAACTCATGAAGGCAAACAGTTTGACGCCGAAAAAGCCTGGCTCTGATGGGGGAGCGGATCAAGGGGCAGATTCAGTCGTCAATCATCGCCTTTTCTGAGCCGACGAACGCAAAAAGCACAGTCGACAAAAAAGGGTTTAATGACCCGTTAATCGACTGGCCCATGCTGAACTCGGTCGACTACGAGGTGAAAGAGTGAATCTTCATTCCATAGGTGCTGCAGGTAGAAAGAAGCAGAATCGGATTAACCTTGAATCGGTTTTGCCTGTACTTCGTTC
>P_596
GGTCAGCGTAGTAATGGCTGGCGACATAAAACGCGCAACCCCACGTGACTAACGAATAAAGCTTCGCGAACAAAGCCGCGGATCGGGCTTGACCAGGCAAGAAAGACCCAGCACCGCCATAATGGCGTAATCAATCCAGACCATATACGTCCCACGATTTACGCCCTGTCGTCCAGTTCGGGGCGCATTCTAACAGAAAAAGAAAACGTTTGCGTAGGGATTTCCATGCCCTACAGAAATAAAAATGGCGCTGAAAAAACATTCAACGCCAGACTGCCTTTCGCCTCTTCAGGGCGGCTGAGACAGGGTTTGCGGGGCGTTTCTCCCCGCCACGTTCTCTCCGCATGGCGGAAAAAACAATCAGTTCGGGGTGAAACGCCCCGCAAACCCTGTCTCAGCCGCCCTGAAGAGGCGAAAGGCAGTCTGGCGTTGAATGTTTTTTCAGCGCCATTTATTCTCAGGCATGGAAATCCCTACGCAAACGTTCTCCTTTTTCTGTTAGAATGCGCCGAACTGGACGACAGGGCGTAAATCGTGGGACGTATATGGTCTGGATTGATTACGCCATTATGGCGGTGCTGGGTCTTTCTTGCCTGGTCAGCCTGATCCGCGGCTTTGTTCGCGAAGCTTTTTATCGTTAGTCACGTGGGGTTGCAGCGGTTTATGTCGCCAGCCATTACTACGCTGACCA
>P_597
GTGTTATGTCCTGTACTTCGTTCAGTTACGTATTGCTAAGGTTAATCCGATTCTGCTTCTTTCTACCTGCAGCACCTCTGGCGGAAAAAAAAGAATCATCGATAGCGGGATGCTGATAATCAGCAGAACATTCAGCGGGTACAGCCAGACCGCCGCGGAGCCCCAGGTGTGCAGCAGCTGGAGATAAGCCAGCAGATCGTCGTAAAAAGGGAGGCGGCGGTGGGCAATATTCCACCATAAGAATTGCAGGACGAAAAAGAGATCCATCCACGCCCAGAACAAAAACAGAGACTTCCGTTGTATTTTCATCGCTATCCTTGCGAAAAAAATCAGGCCCGCAAGGGGCCTGATGGTAGTGCGTCGTTAAGCGTTCTTCAGCACTTCGCTGACAATCTCTACCGTTTCTTTTTCAATCAGCTTGCGATGCTCTTCGCCGAGGAAGCTTTCGCAGTAGATCTTGTAGGCGTCTTCGGTGCCTGACGGACGCGCCGCGAACCAGCCGTTGTCGGTCATCACCTTGAGGCCGCCAATCGCCGCCCCGTTGCCCGGCGCCGCGGTCAGACGGGCGGTGATCAAATGCCGCCAGGGTGTCAGCGCTGACAGGTGCTGCAGGTAGAAAGAGCAGAATCGGATTAACCTTAGCAAT
>P_598
TTTTATGCTGACCACTCGTTCAGTTACGTATTGCTAAGGTTAATCCGGACTCTGCTTCTTTCTACCTGCAGCACCTGCAAATCCGCGATCGACTGATTGACGACGGGATAACGCCGTCGCTGAAGTGCTGAACCTGTGGCCAGATGCTGACCGTACACAGCTGCGTTCGCTGATCCGCAATGCGAAGAAGAGAAAGAAGGCAACAAGCCGCCGAAATCGGCGCGCCTGATCTTCCAGTCTCTGCGTGAACTGGCGGAAAACAAAGGCTAAGTCCCCCTGTTTTTGCCCGCAATAGTCTCCCGGATGGCGGCGCGCTGCGCCTTATCCGGGCTACGGTTCCCTATATCAAACGGTTACTCAACACCGTAGGCCCGCGCAAGCGCAGCGCCGCCGGGCAAGCTGTACCAGACTCCGTTCAGGTGCTGCAGGTAGAAAGAAGCAGAATCGGATTAACCTTAGCAAT
>P_599
TAACCTACTTCCGTTCAGTTACGTATTGCTAAGGTTAATCCGATTCTGCTTTTTTCTACCTGCAGCACCTTTTGCGGCAAAAGCCAGCATGAAGTGCGTAAGCTGATCGCCGGGCCATCCGTATTTGATATCTGCGACGAATGCGTTGATTTATGTAACGACATCATTCGCGAAGAGATTAAAGAAGTGGCGCCGCACCGCGAGCGCAGCGCGCTGCCGACGCCGCACGAGATTCGCCACCACCTTGATGACTACGTCATCGGTCAGGAACAGGCGAAGAAGGTGTTGGCGGTCGCGGTATACAACCACTACAAGCGTCTGCGCAATGGCGATACCAGCAATAGGTGCTGCAGGTAGAAAGAAGCAGAATCGGATTAACCTTAGCAATACGT
>P_600
TTTTTATGTAACGTATTTCGTTCAGTTACGTATTGCTAAGGTTAATCCGATTCTGCTTCTTTCTACCTGCAGCACCTATCAGGCTGCTGGAGCGCAGGTGAATCAGCAAAACACCTACAACATCTATGGCGGTAATGCGCAGGAAATTGGACAGGAAGTCAGTCGCCGCCAGCTTGATGCTAATGCCAGAGTGCTGAGAAATAACCAAACTGGAGCAGGATGATGGATATTCTTTCTACTCTCTTTCAGCAGCAGAGCAGGCGGATCGGGCTGATAGTCCCCAGTGTTGTTATTTCAGAAAAGCACGATGACTCTCTTGAAATAACCGAGCATAGGTGCTGCAGGTAGAAGAAGCAGAATCGGATTAACCTTAGCAA
>P_601
TATGTCCTCGTTTACCTTCGTTCAGTTACGTATTGCTAAGGTTAATCCGATTCTGCTTCTTTCTACCTGCAGCACCTCATCAATGAACCTGTCTTTTGATTAAAAAGAAATGCTGTTTTTATAAATGAGTGAAGTGGGCAACGTCATCTCTTTGTCATTTTGCCACCGGCGACTGTTCCGTGGCAAAAGTACCAAAGGTAACCTCCTTTCACAGCTTTTAGTGTAGCCAGGTACCCACTCCCTTCCGGTGGCAAATCCGGAACGATTGTCGGCGTTCTTTAAAAAAAGACACAGGATCACGGCGATGAAAACACGAAAAATTGGACTGGCTAACTATCTGGCCTACGGCGCGGCAGTATTTCGGCGCCGGCACGACGGCGCTAACCGCCGCATGGCTGCTCTACTTTTACACGACCTTTTGCGGACTGACCCCGATTGAGGCCACGCTTATTTTTGCTGCCGCCCGCGTGCTGGACGCGGTGGTAAGCCCGCTGATGGGCTTTCTCACAGGTGCTGCAGGTAGAAAGAAGCAGAATCGGATTAACCTTAGCAATACG
>P_602
TGTTATGTACTTCGTTCAGTTACGTATTGCTAAGGTTAATCCGATTCTGCTTCTTTCTACCTGCAGCACCTAGTGTGGTGGTGGTTTACGTTATTGCCATTGGCAAAAGAGAGAAAGCGGCCGTTTATCATCAGGCGAATAAACGGCTCTAAACGCTATCGCAAATGATGTACGACCTGGTTGCTGCTGCCGCGCCAGATCAGCGCCGGGTCTTTTGAAATCCTGCACAAACTTACCGTCAACCAGCACGTTAATCAGGTTCACCACCTGCATTTGCGCCTCATTCAGCTCATCAAGTTTATAGCCGGTCCAGACCCAGATATCTTTGCCGGGGCATTCGGCGCGTACGCGCTGAACCAGCTTTAAAATATCCGAGGTGCTGCAGGTCAAGAACGAAATCGGATTAGCAAGCCTGGATA
>P_603
CCCCTCCTGTACTTCGTTCAGTTACGTATTGCTAAGGTTAATCCGATTCTGCTTCTTTCTACCTGCAGCACCTTCACCGCCGCCGTCAGTCAGGGTGGTGCCCGCCTCACGGACTGCCTGCTGGGTGGGCTGGGTTCCTTCAATAAAGTACTCCGCCCGGCTATTGCCCCCGTTCGCCAACTGACCGGTGCTGCGGTCGATATTCACCGTGACGATGCCGGTTAACGGTTCTTCCGGAACGCCTTCCAGCACGCTCTTCATAAAGCTGTCCCAGGCCGGCTGGGCGCTTTTGGCACCAGGTGCTGCAGGTAGAAAGAAGCAGAATCGGATTAACCTTAGCAAT
>P_604
CGGATCGGTCTGAGCGCATACCGATGCGCAGGCGGTTGATAAATACCGACGCGACGCGGTCGCGCTCTTCCGCCACCGCGGTCTCTTTTTCAATAATCGAGGCCATGGTCAACAGCTGGTTCTGATCGGCATAGGGCAGATTCTCCATCCGTCCTTCCCAGACCTTCGCCACTTCGGCGACCATTTTCTGATGCGCGCGCTTGAGGATGGCGATATCGCTGGTGTTGGCGGTGTACATCCAGGTATCCGGCCAGAACCAGCCCTCTACCCAGTCGGCATGCTCAAGACCTAATGCCTTAGCCACCGTCGCGTAGCTATCGTCTTCAAGCGTGTGCTTCACGTACGGGGCGCGCAGCTGGCGCAGGTAGTCGCTGACGCGCATGCCTTCGACAAAGCGCAGCGGAAACTGCGCCTCTTTGCCGCTGGCCAGCAGCTGCAACATCTCGCGCACCGTCATTTGCGGCGTGAAGCGATAGGTCCCGGCCTTGAAGTGAGACAGCTCAGGTTCCACCCGCAGCAGCCACA
>P_605
GTTTATCCTGGCGGGACGCTGGCGCGCGCCGACCGCTATGGCGCTAAGGCGATCATTCTCGCCGGCTGCGTCGTTCGCGTCGCCGGTTTTCTCCTGCTGGCGTGCGGGGCGTCGCTGTGGCCCATTATCCTCGGCGCCTGCCTGACCGGCGTCGGCGGCGCCCTGTTCTCCCCGTCGATAGAGGCCCTGCTGGCGCGGGCCGGTACCCACAGCCAGGCCAACGGGAAACGCAGTCGCGCCGAGTGGTTTGCGCTGTTTGCGGTATGCGGTGAACTGGGAGCGGTGATCGGCCCGGTGGCCGGAGGCGTGCTGAGCGAGGGATCGGCTTTCGGCATATCGCCTGCGCCGGCGCGGGAATATTTCTTCTGGCGCTGGCGGTGCTCTTTTTCTGTCTGCCCGCCGACGGGCACACGACGACGACGCGCGGAGCGACGCCCATGGTGGACGCCTTTGCGCCAGCCGCGCTTTGTCAGCTTATTCTGGCCTACAGCTCATGGCTGTTGACTGCAACCAACTGTACCTCGCCCTGCCGGTGGAAATCCAACGTTCCGGCGGCCGCGAGCAGGATGTTATTGGCGCCGCTCTTTATGCTGGCCTCGCTGTTGATTATCACCCTCCAGCTCCCTCTCGCCCGCTTCGCCCGGCGAATGGGCGCCGTGCGCATCCTGCCGGTGGGCTTTCTGCTGCTGTCGGCTTCCTTTGCCAGCGTGGCGTTATTCGCCGCCGCCCCACCCGCCGAAGGTTGGCTGCGGTTAATGCCGGCGGCTGGTTTTGTCACGCTGCTCACCCTCGGCCAGATGCTGTTAGTGCCCGCAGCCAAGAGAATATTGATCCCGCTGTTCGCCGAGGAGTCGAGCGCTGGGCGCCCACTACGGAGCGCTCGCCACCGCAGGAGGGTGCGCGGTGTTAGCCGGGAATTTACA
>P_606
ATCTTTTGTTGGGTTTATTTACTTGATCGTTATCTTTATTGCTGACACCTTGATTAGTTACGTATTGCTAAGGTTAATCCGATTCTGCTTCTTTTACCTGCAGCACCTATGCACGCAACTGCATGGCATATGTTTTGACGTAAAATGGATGCCGTAAGCCCTTTTTTACCGACTTTCTGCTTCATCAGCCTGACTGACACGACCATATTCTTTCAGACCGCCCCCTGCTAAACTTCCTTCATATTGCCGCATTAACCCGGGAGGCTCCGCAATGAGCAACACTACACACTACGAAAACGCCAACTTTCTTCGGGAACTAGGTGCTGCAGGTAGAAAGAAGCAGAATCGGATTAACCTTAGCAA
>P_607
GAAAAAAACGGCGACGTTCATAAACCAGCCGATGTACAGCGCCAGCCAAAAACTAAGCTTCTGCTGCGTCATCGTTCTAATATATTTCATGCAAGCAAACCTGGAAAAAGAAGAATAAAACACCGCCTGACGCTGTGGCACGAGTCAGTAGGCTAATAGGGTGCGTTAGGGTTGGTTATCAGAAACCTCTACAAACCGCGATAAGTAGACCACAGGGAACGAGAAAAGTATCAGGAGGGAATGTGATCCAGCCAAACATTTACAAAACATTTGGCTGGATTGGCACTATTTGCTTAGGGAAATAACCAGGGGCACGTTTCACGCTGCAGGTTTCAGGCGTGCGCCTCGTTATATACCGTGCTTTTCA
>P_608
GTGGAAAGAGCGTGGTGTCGTTGTTTCGCAAAATACTTTTTATCAAAATATCTCCTTGCTAAGGAAATCGTTGCTCAGAGCGGGACTGACTCAGGATGTTGTTGTTACGGTTAGACAACGTGGCTTCGTCATTGCTACCGGAACCGTAATTCGACAAGTTACACTGCAGAACGAGTTGGATGGTGTACAACCGTTAAGTACCGACGCAAGCATGCGAATAATAAATGATAAATATATAGCCAAAATTGATGATGCAGAAGTACAAAATAGCGTGAGGAAAACTTTCAGGATCAATGGGTTAACA
>P_609
CTGCGCATCGCAGCTCGGGCGTCGCTCGCTGTGCTGCCAGTATTCGCGGATCACCACATCGCCTTTTAGCCAGATATGGCCGATTTGTCCGGCGGGGAGGGGCTGCTGGCGATCGTTGCGGATGGTAATGGCGAGACCCGGGATCGCCTGACCTGAACTGCCGCATTTATCGCTGCCCCAGACGTCGCCCGGAAAAATCGTCGCAGGCGAGGTCGTTTCGGTGAGGCCGTAGATCGGCTGAATCGCGGTATGCGGGAACAGGGTTTTTAACTCCTGATCAGTCCATCGCTCAGGTGGCCCGCGCCGCAGGCAATCGTGCGCAATGCCGGAAAATCGCCGGGATGGCTGGCGCTCTGCTCACGCGCAGCCTGACAAAGAAGGATAAAAATGGTGGGCGAGCCGTGCAGAAAGGTAATGTTCTGCTCGCGCAGGGTGGTGATCACCTGCGGGGCATTGAACCGATGCTGCAGCCAGATGCTCGCGCCGAGGCTAATAAACAGCGCCAGCAGCGCCGACAGGCCGGTGATGTGATAGATAGGCACCGCCAGAATGGTGCTATCCGCGGCGGTGAGATTCAGTTTTTGCGTATAGGCGTCAATCGCGCAGAGCAGGTTATTGTGGGTGATAATCGCCCCTTTAGGCTCTCCGGTGGTGCCGGAGGTGAACATCATCACCGCCGTATCGTCGCGGTTAACCGGGACCGGCGGGCGGGTCAGCGGTTCGGGAAGGCAGAGCGCCTGCCATTCGCTGAGTGAAACCGCACGCGCGTCAGGGGTGTTTTTCAGCCAGTCCTGTACGGTCGCATCGAACAGGACAACCTGGGGAGCGATATGGCCTACCAGCGCCTCGCTTTCGGCCTGCTTAAGCTTGGA
>P_610
TATCTCCCTGTACTTCGTTCAGTTACGTATTGCTAAGGTTAATCCGATTCTGCTTCTTTCTACCTGCAGCACCTGGGCGCGCAGCAGGCTCACCCGCGCCCGCTGCCCGCCGGAGAGCGTGGCCGGATCGCGCGGGGCGAAGCCCGCCAGCCCGGCGCGGCTAAGCGCTTCCTCCACCGCGGTTTTTCGCGCCTCGCCGCGCACGTTCTCCGGCAGCGCCAGCTGTAAATTTTGCCCGACGCTGAAATGGTCGAACAGTAACGGGTCCTGAAACAGAATGCCGATGCGCCGATGCTCTGTCGGCAGCGTATCGCAACGCCGTTCGTTAGGTGCTGCAGGTAAGAGAGCAGAATCGGATTAACCTTTAGCAATA
>P_611
CTGCGTCACCACATCACTGCCGACGGTTCCTACCCGCGGTCGCAAGGTTATCGCTAAGTAATCACGCGATACTCGCGGATTTCCCGTTGCAGGCCAAGGCAGGCGTTTGCATTTCCTGCCGCTCAGACTAACCAGTCGCCCTGGGGGCGTTACCCGATTGTTGCGTCTGCAGCATTTGAATATTCGCGCGGGTGCCAGCGTGATGAAAGCTCATGACTGCCGCGACTGGGATCACCGACCGGGCAGCAACGATACCCTTGGCACCGTTTTAACCCTGGCGTTAGATGCAGTGGGGGGCGATTTCGGCCCCATCCGTGACGGTGCCTGCAGCACTGCAGGCACTGAACTCTAATTCGCAACTCACACTTCTTTTAGTCGGCGATCCCGACGCCATCACGCCATTACTCGCCAAAGCTGATTTCGAACAACGTTCGCGTCTGCAGATCATTCCTGCGCAGTCAGTTATTGCCAGTGATGCGCGACCCGCACAGGCTATCCGCAGCAGTCGCGGAAGCTCAATGCGCGTGGCGCTGGAGCTTGTGAAAGAAGGGCGGGCGCAAGCCTGCGTCAGCGCTGGCAACACCGGCGCGCTGATGGGTCTGGCGAAACTGCTGCTCAAACCGATCGAAGGTATTGAGCGGCCGGCGCTGGTGACGGTTTTACCGCACCAGCAGAAGGGCAAAACCGTGGTGCTGGATCTCGGCGCCAACA
>P_612
CTCCCTGGTACTTCGTTCAGTTACGTATTGCTAAGGTTAATCCGATTCTGCTTCTTTCTACCTGCAGCACCTATCCTGAAACCCCAAAAATCGGAACCACCCAAATTGACGCATGGCATTGACTCAGTACCTCCTGAATTGACATCCCGTTATACTCTGTAAAAACAGGAGGCTGGCATGAAACTGAAAATACAGGACCTGAGACTGTTTAATCTCGTCTTAGGTGCTGCAGGTAGAAAGAAGCAGAATCGGATTAACCTTAGCAAT
>P_613
GTGAGAACTGCTGCGGCACGGGCGCGGCGGGGCGCTGGTAGTCCGGAGCGAGCGACAGACAGCCGGTTAAGGCAAATATCACGCTGAGGGTAAGTAGCTGTATTGAGCGCATGGCGGCAGAAGTTTCGACGATTTATCCATGGCGGCTGCACGTAGCGGGCTCTGTTCAGGGCGTGACGGGAGAATGACAAAGCTGTCATTTTCCTGATATTTCATTGCTATCAGGAGGCGCTCCTCTAAAATTGAATACCCGCACAAAGCGCGCGTGAAGGAGCCTGCCGTGAAGATTTTGATTGTCGAAGATGAGAAGAAAACCGGAGAGTACCTGACCAAAGGGCTCACCGAGGCCGGCTTCGTCGTCGACCTGGCCGATAACGGCCTCAACGGCTATCACCA
>P_614
AAGGATCGGAATGGTGTTGTATCTGGTCTGTTAAGTCGTGGTAAGTGGGACGAAAAAGACGACATCATGGAACTTACCGCCGATGAGTCTCTTTGGGAGCTTTATCAATTCGACCGTCAGGTGCTTCTGCAGATGTTTATAATCCGGCAACTTGCGAACAAAGGGACAGCACAGGCCCTATACACTTTCATTGAGAGCCTTCCTGAGCGACCAATACCACTATCGTTCGCGCGTATTAAACGTCGCCTAATGCTTACCA
>P_615
ACGATAAAGGCGCCCTGCCACAGTTGGCCGGTGGCGAAGAGGTAGATGGCCGCTGGCACCCAGATAATGGCCGAGCCCACCGCCGGGATAAGCGACAGAAACGCCATCAGCGCTCCCCAGAGAATGCTGCCGTCCAGACCGGCAATCCAGAAGGCAAAGCCACCCAGCGCCCCCTGCGCCAGGGCA
>P_616
ACCAGGGAGAGCAGCTGCGTACCGCTGCTGACGAAGGAGCCGGACCACGCGCGGCGGTTGCCGATCGCCCCCATACGAACGGCGCGCGAATGTCGGTATAGCTGAGGTTCAGCCTGGCCATCTCGAGGTTAGCCTGGGCCTGCGCCAGGGCAGCCAGGATTTGCTGGTGGCGAGCATCCAGCACCGCCAGCTGACGTTCGGCCACGGTTTTATCCGCTTTGGCCTTCTCCTGCTGGCGTGCGCCCGGCGATAATCGGCGGAGGCGTTATCGCGGATCTGTGCGGAAATCGCGCTCGACGCGGCCAGGGCGTTATAGCGTCGGTTGTCGTTAGCCAGTTTTTCGGTTGCCGCCGTGGCGGCCAGTAACGAGGCCGCAGAGCCGGCAATGGTCGCCTGCTGAAGCTGGCGGGTAGCCTGGATATCGGCCAGCGCGGCCTGCTGCGCCA
>P_617
ATGGCGCCTTCTTCATCAACTTCATCTACCAGCACCAGGATTTCGCGCCCCACTTTCTCCTGCAGACGCTCGGCAGAGATCTGCTGCTGCAGCTGCATAAAGCGGTTCCAGCGCTCTTCTTTCACCTCTTCTTCCGGCACCTGGTCCGCCAGCTCGTTGGCGGTAGCGCCTTCAACCGGGCTGTACTTGAAGCAGCCGACGCGGTCGAGACGCGCCCTTCTTTTTCAGGAAGTCGAGCAGCAA
>P_618
GGTTTTCTGGTTGGCGAGGGTCACACCCCCTGCGCCACCGGCGTCAATCAGGACGACAGCGCCATTCATTTCCGGCGTAAAGACTACCCCGTGGCGGTGAATCAGAATGCCCCCGCTGGCGCCGTAGTTCGAACGAGCGGCCTGCGAGAAATCGTGGGCTGTAGCCGAGATTCAGATCGCCCCTTCCACTGCTGTACCCGGCCGTCAGGCTGCCGCTGGACCCGTTTTGCCGATCGCGGGTTTGGCTGACGGCGTAGCTAAGCGCGTGATTGTCCAGCAATGTGCCGTTGAGGCTGACCATCTGACTACCAACGCTGTGGCGGGAGGAGGTCAGGGTATAGCCGGCATAGCTCCCCGGCAGCAGGTGGCTCAACGGCACGGAAAGTGACAACGTCACCACTTTGTCGGAATGCGGCTCGTCATCCTCCTCGTCACCGTGGCTGCTGCGGGAGTCGCTGTAGCTGAGCGACCACGCGATACCGTGAACCCGGCTGCTGATCCCCATATA
>P_619
GTTATCTGTACTTCGTTCAGTTACGTATTGCTAAGGTTAATCCGATTCTGCTTCTTTTTCTACCTGCAGCACCTATGAGTGTAATCGCCTCGTTGCGGGAATGAAAGTCAACCGATCGTTGACTGCGGGATCCTTGTGCGATGGGAGAGCATGATGTGAGGCGTCAATTCCCGCGCTTGCGCATAGTCAGCCGCCACGGCGAGGGCTATGCTTAGCCTGAAAGATAAAAACGACCGAGGCAATGTCATGGATAAGGAATTACTGGAAGCCGGCTACCGGGCCTACACCGGGGAGAAAATCGACGTCTACTTTAATACGGCGATCTGTCAGCATTCCGGGAACTGCGTGCGCGGCAGCGCGAAGCTCTTCAACCTGAAGCGTAAGCCGTGGATTATCCCGGATGAAGTGGATGTCGCGACGGTGGTAAACGTGATTGATACCTGCCCGAGCGGCGCTCTGCAATATCGTCATAAATAAGCGAGGAGAAGATGGAAATACTGGAAGGGCATAACAAATTTTATGTTAACGACGCGCAGGGAAACCAGGTGGCGGAGATTGTTTTTGTTCCCACCGGCGAACACCTCAGCATTAAGGTGCTGCAGGTAGAAAGAAGCAGAATCGGATTAACCTTAGCAATACGT
>P_620
GATTACCTGTACTTCGTTCAGTTACGTATTGCTAAGGTTAATCCGATTCTGCTTCTTTCTACCTGCAGCACCTAATATGCTGGCGAACCGACCCGGGTGGAAATTGGCGATCGCAACCGCATTCGCGAAAGCGTCACCATTCATCGCGGCACAGTACAGGGCGGTGGATTAACAAAGGTGGGCAACGATAACCTGCTGATGATCAACGCCCACGTGGCGCACGATTGTACGCTTGGCGATCGCTGCATTCTGGCCAATAACGCGACGCTCGCGGGCCATGTTTCGCTGGATGATTATGTCATTATCGGCGGCATGACGGCGGTGCATCAGTTCTGCGTCATTGGCTCACACGTTATGGTTGGCGGCTGCTCCGGCGTGGCGCAGGACGTTCCGCCGTTCGTCATTGCCCAGGGCAACCATGCGACGCCGTTCGGCGTTAACATCGAAGGGCTGAAACGCCGCGGCTTCAGCCGGGAAGCAATCACCGCGATCCGCAACGCGTATAAACTGCTGTACCGCAGCGGCAAAACGCTGGAAGAAGCCAAGCCGGAAATCGCCGAACTGGCTGCTCAGCATCCTGAGGTTCAGCTGTTTGTCGATTTCTTCGCTCGTTCTACCCGCGGCTTGATTCGTTAATGGCTGAACAGCGTCCCCTGACGATTGCCCTGGTCGCCGGAGAAACCTCCGGCGATATTCTAGGCGCTGGTCTCATCCGCGCGCTTGAGAAAGCACCGCATCCCGAATGCGCGCTTTGTCGGCGTGGCGGGGCCGCTAATGCAGGCGGAAGGGTGCGAAGCCTGGTATGAAATGGAAGAGCTGGCGGTGATAGGTGCTGCAGGTAAGAAGCAGATCGGATTAACCTTAGCA
>P_621
CCGTTCACAGGGTCAGGAAGAGGCGGAGCCGCGACTGCGGACTATGAAGTCACCAAGACGCTGGCGGAAGCCGAGCGCCAGGGCCGTATCCTGCGTGGTGAAGGTGATGCGGAATCAGCGAAACTGTTTGCCGACGCGTTCAGCCAGGATCCAGGCTTCTACTCCTTTATCCGTAGCCTGCGTGCCTATGAGAAGAGCTTCCAGAGCAATCAGGATGTGATGGTCCTGAGTCCAGCGATTTCTTCCGCTATATGCGTTCACCGGATTCGGCGCGTAAATAAGCCGGAGAAGGTGTAAACCTGAAGTAATAATGCGAAAAGGCGCTGAAACA
>P_622
CAGGCAGCGTGCGGCAGGGAACGGTATCGCGGTGATGCCTCCTGCCCTCAGACTACAGGAGTGCTGCCATGTCCAGATTCATTCTCGGGAACTGTATTGATGTGATGCGCGGATTCCCCGACCGTGCCGTGGACCTTATTGTGACCGATCCGCCTTACCTCGTCGGTTTTAAGGACCGTCAGGGCAGACAGATTGCCGGGGATGTGACGGACGAATGGCTGCAACCGGCCACGCTGGAGATGTACCGCGTCCTTAAAAAAGACGCGCTGATGGTGAGCTTCTACGGCTGGAACCGTGTGGACCGCTTTATGGCCGCGTGGAAGGCGGCAGGATTCTATGCCGTGGGCCAGCTTGTGTTCACCAAAAACTATGCCTCCAACCGTCGTAACGCCAGGGCCCGACGCGGATTTGTGGACTACTGCCATGAAGGGGCTTATGTCCTTGCCAAAGGCCGCCCCGTGCCGCCCCTTAAACCGCTGCCGGATGTGCTGCCCTTCCCGTATACCGGTAATACCCTGCATCCGACGCAGAAACCAGTGGAGGCGCTACAGCCGCTGATTA
>P_623
CTCTCTGTACTTGGTTCAGCCGCGTATTGCTAAGGTTAATCCGATTCTGCTTCTTTCTACCTGCAGCACCTCCGTGTCAGTGCGCGCCCGGCAGGCGGCTTTTGGCGAAGTATGCCGCCCCCTTCCCCCCTACCCCCAAAGCGCGCGCTTGCTCCCCCGCCTCGCCTGCGCGCTAAACATGCCTCTTTTTGTGCACTTTGTGCATGGCGCCCAGACCCCGCCAGCGCTGACGCAGGAGGATGATTGAAGCATCAAATAAATTGTGCAAAATTGTGCAAGTTTTTGCATTTCTCGAGGCAATAAAAAAGGGCTCATCAGCCCTTGTTTACATGCCCCATTCCCTATGAGGGAGGCGATCCTTAAATGCAAGATAATCATAGAACTCGCGGGTATGGGAAAAGATGCATTCGCACATTGCGGCTCCTGCATTGGATACGGCTAATCTCAGCATCCCGTCTGGTTTTGGATTGCTCACCAAATTCTGATATACGTGCTCCTGATTTGTACCAGCAACACATAGTAGTAAAGAGGATTCAAATGTAACTACGGCATCCAGTAGCCGTTGATGAACAACGGAGAGGGTTGGCTGATTTGCGGTAATAGCAGATAAACATCGGCGATCACCGTCATGAAGACGGCCCCTGGGTGTTGAATACATGATGCAAGCAGACAGGTCAAGAACGAGAATCGGATTAACCTTAGGGCATTG
>P_624
TGTGATTGCCGAACCGTACCGAACCAAACTGCTGCCGGGCTTTAGCGAAGCGCGTCAGGCGGCCATGGGGGCGCCCAGGCTTGCGGCATCTCCGGCTCTGGCCCAACGCTGTTCGCGTTGTGTGATAAACCGGATACCGCACAGCGCGTCGCCGACTGGCTTGGCGCGCACTATCTGCAGAATCAGGAAGGCTTTGTTCATATTTGCCGGCTGGACACGGCGGGCGCACGCGTAGTGGGATAACCAATGAAACTGTATAACTTAAAAGATCATAACGAGCAGGTCAGCTTTGCGCAGGCCA
>P_625
TGTGTTTATGTAACGTACTTCGTTCAGTTACGTATTGCTAAGGTTAATCCGATTCTGCTTCTTTCTACCTGCAGCACCTTACATTGAAGATGCCAAACCCACCAAGGCAGTCGATAAACTCCTGTCCCTGGGTGTCGACAAGCGTATTTAACCCTCCCGCTTGCCACTCTACGGCTCCGTAATCCCCGCCGGCTGTGACCGATTTTCGATACTCTAAAAACCCCGGATTCACATGCTCTTTACAAGTATTCCCTGACCTCCTGGTTAAGTGCTTTCATTTCCTCATGATCAAGCGTGCGCTTTTCAATGAGATTCAGTGCGTGTGCGCTGCAGGCCAGAGCCGATGCGCTGGAAGGTAACCTGTTCAAAATGTGCTCCTGGGGCGGACGTATCACACGATACTGGATTAAGTATTGCAGGGATTACGCCAGTTCGGCAGAAGCGGTGAAAATCGGGATAAATGCAAAGCAAAAGAGCAGATTGTCTAAAGATGATCTCATTGCGCCACTATTGGCACGTTTTATTCCTGAGCTGACGATTCTGCCTGGCGGCAATAGACGGGGCGATCCGCCGTGGTGCGGGCTGCCCCAGCGCGGGGCAGCCGGTGGTGAAAAAAGAGGCTTAGTCGAGCTGAGAGATCTCCATCGCCGCCCGGTCAATAATGCCGATGATCTGCTTGAGCTGGGCGGCACTGCTGGCCTGCTGGTTCACTTTCAGGTCGAGGACCGCTTTGAAGTTTTCCAGCGCGCGCTTCATAGGTGCTGCAGGTAGAAAGAAGCAGGAATCCGGATTAACCTTAGCAAT
>P_626
CCTGGCGAAGCAGCAAAGCTGCTCCTGATTTTGCGGGTGGTCAGCCGCTCGCTATGGCGAACTCTGACGGGGGCCGGAACACGGAAAAGACCGCACTGGGGTGCCGCCTTTTCCTCTCACACGCTGGGGCGTGCTCGTTGTTCCTCCCGGGGCTGCGCCTTTTCCGCATGGGGCGGAAGAGGGCTGGCCTCCGTGGTGAAAGCTGAACGCAATCACCACGGACGTGACCGCCGCCGCCATGCCTTGGGGCATGTCCGCGGCTTGTGCAGCGGGGGCTGCACATCACGCCGGCAAACCATCGTCTGAAGGAA
>P_627
GATCTCGCCGCGCAGCCGCCGCCAGAGCCAGAGTACCCAGTAAACCGGGCGCGGCAGGCCGTGCAGATAGTGCAGCGCCAGGCTGGAGGTATCGAGCTTGCCGTTGGCGCGAGCTTCGCCCTGGAGGCCTGAATTTAACCAGAAGCCCGCCAGCCAAGACCTGGTCCGCCGATGCCCAGCAGATTATCCATCAGCAGCGCGCCGCGAAAAAAGCGGCCGTTGGTATCCCGCGTATCGCCGGTCAGCGTATCCAGGAGAGCAGCCACAGCGGCAGGTTGAGCTGACGCTGGCGCAGGGCGCTGTGGATCTGCCGCAGGCCCACTTGTGCAGCGGATAATGTTCGCTGGAGGCCAGGCGGCTGCTGTTGCCTGGGCCAGATCCAGCTGTTCGTTGGCATCTGCCTGGCAGGCGAGAAAATCCGCCTCTGCCAGCAGCGGCGAGTGGAACAGCAGATAGTTCCGGGATCGCTGGGAGCAAAGCGGTGCCGTCCAGCTGCGGCTGCGGCAGCAGGCGATGAAAGCCGCTGCTGCCGCCAGGCGGCCTGGCGCGCAGCTTCGCTGGCCTGCGGCGACCAGTGCCAGACAAAGCGCCAGCTATTGAGCGTGGCTGGCGGAAAATGGTTGGCGGCGAGCTGCAGGAAGCGCTGCAGCAGGTCGCTGCGGGTGGTGACGCCGGTGTA
>P_628
CTTTGTTTTTATGTACTTCGTTCAGTTACGTATTGCTAAGGTTAATCCGATTCTGCTTCTTTCTACCTGCAGCACCTCCTGTGGGCGGCTATCACCAAAGAGCTGAAGCTCGACTACACCCTGAAGCCAATGGACTTCAGCGGCATTATCCCGGCGCTGCAAAACCAAAAATATCGATCTGGCGCTGGCGGGGATCACCATTACCGACGAGCGTAAAAAAGCGATCGACTTCTCCGACGGCTACTATAAAAGCGGCCTGCTGGTGATGGTCAACAGGTGCTGCAGGTACAAAGAAGCAGAATCGGATTAACCTTAGCAA
>P_629
GGTCATCGCCGAAGAGCATCTGAACGTGAAGATCTGCGCGGCGCTGCCGGGCCTGACGACCGGCTATGGCCCCAGCCATCAGGCCACCGAAGATCTGGCGATCATGCGCGGTATCCCCGGGATGGTTATCGTCGATCCTTGCGATGCGCTGGAGATAGAGCAGGCGGTACCGGCCATTGCCGATCACCAGGGGCCGGTGTATATGCGTCTGCTGCGCGGTAAGGTGCCGCTGGTGCTGGATAAATATGACTATCAGTTCGAACTGGGTAAGGCGAAGCTGCTGGAGGACGGCAACGATGTGCTGATTATCTCCTCCGGGCTGATGACCATGCGCGCGCTGGAGGCGGCTGAAAAGCTGCGGGCCGATAATATCGGCGTGGCGGTTCTGCACGTGCCGACCATCAAACCGCTGGATGAGAAAGCGATTATTGAACAGGCGTCGAAA
>P_630
ATGTCCTGTATTTCGTTCAGTTAGGTATTGCTGACAACTGATCCGATTCTGCTTCTTTCTACCTGCAGCACCTGTCATGTTCAGTACCCCGGCGGGCCTGCTGACTGCCGGTGGTGGCACTGCAAATCTGGGTCACGACGTCAGATGAAGGAGTGAAGCGCTGATGGCCAACTTCAACACGCTGATCAAACGTAAGCAATATATCTGGCTGGGACTCATTCTGGCGGGCGGCGCAGCAGTCGGAGGCGGGCTGTCTGTGTACGATCTGAACATGAGCTCCTCGATGAGGAAGCCCCGGCTCAGGGCGAACCCGCACCGGATATGACCGGGGTGGTCGACAGCAGCTTCAACAGTAAGGTGGAGCAGCACGCGACAACAGAAATGCAGGCGACTGCCGCTGATCTCAACAAGCGTTTTGACTCCCTGCAGGGGGAAGTGGAACTACTGAGTAAGGCGCGAACCGCTGACCAGATACGTATCGACAAACTCAGCAGTGACAATGAAGCCATGCAGAATCAGCTGAAGTCGCTGGGCGTGAAACCGGCTGTCTCTGGTGGCGAGCCCGCGCCGACTCCTCCGTCACCGCCACCCGGTCCGGAAGGGGAGCCGCAGCCAGCCAGTTATCCGCCGCAAACCGGCGCCGCGGTACCGCCTCCGACGGCATTCTATCCGGGGAATGGTATGACACCGCCGCCGCAGGTCAGCTACCAGTCTGTACCGGTACCAAACAGGTGCTGCAGGTAGAAAGAAGCAGAATCGGATTAACCTTAGCGATACGAC
>P_631
GTTATGTTTATGTGCGTGCCTTCAACTTTCAGTTACGTATGCTTAACGGTCAATCCGATTCTGCTTCTTCTACCTGCAGCACCTTGTGCGCTTCGCGAAGCGGTAGAGAACGGCAAGATCGCCGAAAGCCGTTTTCAGAACTACCACCGCATCCTGGAAAGCATGGCGCAGGTACAGGTAAAAACGCGTAAAAACTTTTCCTCGTCCGATGACTGATCATTAAGCTGAGCATCACGTCAGGCGCTGCCGGGCAGCGATGATGACGCAGCTTACGCGGATGCCATTTGGCGAGTTTTACGTATAGAATCGTCCCCTTTTTTCGGTCCCCGCCCGCAGGCGGGGTCAGGAACGACATATCATGGCCTGGAGGCTACTTTGTTAAACGATCTTAAACTTTCACTGCAATACATTCTGCCTAAACTGTGGCTCACCCGCCTCGCAGGCTGGGGTGCGAGCAAACGCGCAGGTTGGCTGACGAAGCTGGTCATCGATCTGTTCGTGAAATACAGGTGCTGCAGATAAAGCAGAATCGGATTAACCTTAGGCGATT
>P_632
CTTCCGGCGGCTGCATATATTGCGTCACCGGCTCGGCGACTGAGAAGAACATCAGGTCGATGCCGATGCCGGCGGCGAACAGCATCGCCGCCCAGCTCAGCAGGCTGAACTCGGGCTTTGACTGCTCCGGCCCGAGCTTCACTGAGCCGAAGCGCGAGCAGGCAATGCAGACGACGAAGACGATATACAGCGTCGCCGCCAGCAGATAGTACCAGCCGAAGGTTTTCGACACCCAGTCCAGGTACGCCCAATCCACA
>P_633
CTGCGAAACAACCTGCGCTCCGGACTGGGCGAAATGAAGAATTCGCTGTGCAGAAGCGGCTATCTGCGGCTGGTGCAAAAATACTGCCCGAGCCTGACGCTGAGCGATTTACGCCCGTGGCCGGCCGGCGTGCGGGCGCAGGCCGTGTCGCCGCAGGGCAAGCCGATCGACGATTTTCTCTTCGTTACCACCGCGCGTTCGATACATACCTGCAATGCGCCATCGCCAGCGGCCACCTCCGCTATCCCGATCGGCGCGCATATCGTCAGCAAGGTGCAGAGCCTA
>P_634
GTGCGCGTTGATATAGCTGGGGCTGATGCCCGCCGCCAGCGCGGCATTATCGAGGCGTTTACTCTCCATAGGCCTTCCTTTAGCGTTTCGCCTGCCAGATACGTTGCTGATAATCGCGGATCGAGCGGTCGGAGCTGAACATGCCGCAGCGCGCGGTGTTGAGGATAGCCGCGCGGGTCCAGGCCTCCTCGTCGCGATACAGCTCATCTACCCGTTTTTGCGCCGCTACGTAGGCTTCGAAATCGGCCAGCACCAGGTACGGATCGCCGCCCTGCAGCAGGCTGTGCAGCATCTGATCGAAGGCATGCTTGTCGCCGTTGCTGTCGGTGCCGTTCTCCAGCTCCTTAAGCACCGCATCGAGCAGCTTGTCTTTTTTACGCCATTTCAGCGGATCGTAGCCTTTCGCTTTCAGGGCTTTCACCTCTTCAACCGTGTGGCCGAAGATAAAGATGTTCTCCTCGCCCACCTGCTCAGCGATTTCCACGTTAGCGCCATCCAGCGTCCCGACGGTCAGCGCGCCGTTCAGCGCCAACTTCATGTTGCCGGTGCCAGAGGCTTCTTTACCCGCGGTGAAAGGCGATCCTCGGAGATATCCGCCGCCGGGATCAGTTTTTCTGCTGCCGATACACAATAGTCCGGCAGGAAGACCACCTTCAGCTTATCGCCGACTTTCGGGTCGTTGTTGATCGCTTCCGCTACCTTATTGATGGCAAAAATAATGTTTTTCGCCAGATAGCCCGGCGCCGCTTTCGCGCCGAACAGGAAGACGCGCGGTACGCGGTCGGACTGCGGGTTTTCGCGGATCTCTTTGTACAGCGCAAGGATATGCAGCAGGTTAAGGTGCTGACA
>P_635
TTATGTCCCTGTACTTCGTTCAGTTACGTATTGCTAAGGTTAATCCGATTCTGCTTCTTTCTACCTGCAGCACCTATGAAATGTTTACATAATAAGAGGGTGAAAGCCTGCGCTGGCGCAAGGCGCGGGTTGACGGTCTGGCCTAAGCTGGCGGTTTTTGCAGGAGGGGTTATGTCTTCTATTCATGGTCATGAAGTTTTACAGATGATGCTCGCCTCGGGTGAGTCCTGGACGGTCGCCTCGCTGGAGGCCGCCATTCGCCGCCGCTTTGGCGAAGAGGCGCGGTTTCACACCTGTTCAGCAGAGAATCTAAGCGCCGCACAGTTGGTGGCGTTTTTAGAGAAAAAAGGCAAATTTATTGCCAGAGAGGAAGGTTTTACTACCGCAGAAAATAAAGTGTCCCCTAAGAGGGCCGCGACACGGACTGTCGCGGCGCGGGGGATTAATTCTGCGCGTCGAGGGTAGCCAGCTCTTTATCGATAAAGTACAGACCTTCGCCGCTTTTTCCAGCGAGGGTCAGTTTATCGATCACCGATTTAAATAATTTCTCTTCTTCATGCTGTTCAGCAACATAGGTGCTGCAGGTAAGAGAGCAGAATCGGATTAACCTTAGCAAT
>P_636
GAATCATTCTGTGATAACAGGTCTTGACAAAGGATTTTACGCAAACGATTGGCTCCGCATGACACAAGGCTTTGAGCAATAACGCCTCTCTCAGTATCAACGGATTTCTTTTCAGGTTTGTGATGCAAATTCTTCATGTTGTAACTGGATCGGGGGAATGTGTTAAAGAACCATTTACAACGCAGGGTTATTTCTTTAAGATGCATTTAAAATGCATCATTAAGATAACACATAAGGAAGCACGCTATGCTTGACGCTCAAACCATCGCCACGGTAAAAGCCACCATTCCCCTGCTGGTAGAGACCGGCCCGAAATTAACCGCCCATTTCTACGATCGTATGTTCGCGCATAATCCGGAGCTCAAAGAGATCTTCAACATGAGCAACCAGCGCAACGGCGATCAGCGTGAAGCGTTATTCAACGCTATTGCCACCTACGCCAGCAATATCGATAACCTGCCTGCCCTGCTGCCGGCGGTGGAAAAGATCGCCCAGAAACACACCAGCTTCCAGATCAAACCGGAGCAGTACAATATTGTTGGCAGCCATCTGCTGGCGACCCTCGATGAAATGTTCAGTCCGGGCCAGGAAGTGCTCGATGCCTGGGGTAAAGCCTACGGCGTGCTGGCGAACGTCTTTATCGGCCGTGAAGCCGAGATCTATCAGCAAAA
>P_637
ATATCGCCTGTTCTTCGTTCAGTTACGTGTATTGCTAAGGTTAATCCGATTCTGCTTCTTTCTACCTGCAGCACCTGTGCAGGACTCGCCGCTGCGGCCGCTCGAGTCGGGTGCTGCAGAATCTGCAGGTGATGGATGAGGTGCGGCGCCAAGGTGGGCGCGGTGTTTAACGAGAACGATTAAGGCTGGCCGGGCATTGGTTTGCGGATGGCGCGAGCGTATTTGCCATTGCCCGGCAAAAGGAGCGCGTACGATGCCTGATGTGCTCTTACCGGCGGCGCTGAGGTGCTGCAGGTAGAAGAGAGCAGATCGGATTAACCTTAGCAAT
>P_638
CTTCCCTTCGGAATCGCATTCTTCAATCCAGGGGATCACCAGAGGCTCACCATCCACCGAGGCATTCAGCAGACGACCGTTGGTCGGGATCGTCAGGTTGCCACTCCATTGCCGGGTACTCCGGGCATAATTCAGCGTCACCACCTGCTGATAGGTTCGGTTAACTTTCTGTGTGGTGGCGTTATCCTTCAGGGTCGCTTCCCGTGTGCAAAAATTTTCCACCTGCAGATCGCCGTTCGCAGGTATGGTTTGTGAACTCGCTGCGGTTCACAACCTGGGCGGTACAGGACTGTCCGGTATCA
>P_639
CAACATGGCTCAGGCCTGATTTTTCGCCTGTTGATACAGGTTATGCCACATCCCCTGCACGGAATTTTGGTCCGGCGGCGACAGTTCGCCAGCGCTGATGGCTTTCTCCAGGCTCTGGCTAACTCTGCTGTGTACCGCGTCAGCAGAATGCTCGCCCTCACCTTCCAGCTCAGCCACCACCAGCGTCAGGTGGCCGCGCAGATAACCGCCGA
>P_640
TTTTGACAAGAAAACAGGGTGATTGTCAGCCCACAAGTGGCGATAAACACACATAAAGTGGTCTGAAAAGACAATAAAAAAGGCACATCTCACGATGCGCCCTTGTACTTCGTCACATTCCCTGACGGGAAAGCCGATCAGTTCACCGCGTCTTTCAGCGCTTTACCAGCACGGAAGCCCGGCACTTTTGCGGCAGCGATAGTAATTTCTTTACCTGTTTGCGGGTTGCGACCAGTACGGGCGGCACGTTCTTTAACAGCAAAGGTACCAAAACCTACCAGCGCAACGTCATCCCCAGCCTGCAGAGATTCAGTAACAGAAGCGATTAAAGCATCTAACGCACGTCCAGCTGCAGCTTTAGAAATGTCCGCACCCGCAGCAATTTTGTCAATCAGTTGAGATTTATTCACTGTTCTCTTCCTCTCTTTATAATTTATATCGCACCTGAGTCCTTCATAGTGCGACCGCGCAGCAGTTATATCAGGACTGTCATGCCCTTACAACAGCAGTTGTCGATGACCCCCCA
>P_641
GTTTATGTACGTACTTCGTTCAGTTACGTATTGCTAAGGTTAATCCGATTCTGCTTCTTTCTACCTGCAGCACCTATGCCGAAGCTGAGAAGCGTAAACTGGACGTGAAATTCACTCCAGTGGTCTTAGTCATGAAAGCGGTTGCCGCTGCGCTTGAGCAGATGCCGCGCTTCAACAGCTCGCTCTCCGAAGATGGTCAGCGCCTGACGCTGAAGAAATACATCAACATCGGTGTGGCGGTGGATACCCCGAACGGTCTGGTGGTTCCGGTCTTCAAAGACGTGAACAAGAGCATCACCGAGCTGTCTCGTGAATTGACCACCATCTCGAAGAAAGCGCGCGATGGCAAACTGACGGCTGGCGAAATGCAGGCGGGTGTTTCACCATCTCCAGCATCGGCGGCCTGGGTACCACCCACTTCGCGCCGATTGTTAACGCGCCGGAAGTAGGTGCTGCAGGTAGAAAGAAGCAGAATCGGATTAACCTTAGCAAT
>P_642
ATCTTTTTTTTTTTCATAGCGCTGGACGAGTCATTGCTAAGGTTAATCCGATTCTGCTTCTTTCTACCTGCAGCACCTATCCAGCCCGGCGCGAACTCCCGCCGGGTTCGGGCCGCAGAACGGTTGGATGTGGTTGCTTCACGGCGGTAGGCGACGGACCATGGGCCACACCGGCGTAGAGGGAGCGGCCATAGACCACCTCCACCATCGCCTGCTTTGTCGCTTCGTCGGCGGCAATATACGTCGCATGAGTCAGAATCTGCCGTGATGAGTCCGAGGCTACGTATATGCGACGGTAATTTAAGCTCGCGCGCGAAACCGTCATTCACCGAGGCAATCACGCGCATCGCGGTGACCGAGGGGCGAATCAAATCTAATGCTGGCATGATGCCTCCTTAACGGCTCATGTTGATGCCGGAGGCTTTCTGCTCCAGCATGCGTTGGCTAAATCCACGATCACCGCGGCGGCTTCTACCGGCGGGGTGCGGCCTGGTGGATATTGGAGATACAGGTTCGGTCGGCCTCGACGGTGGTCGCCACCCGCGGGGAGTACACCGCGTAGCAGGAGAGGCTCTCCGACTGGCCGAGCCCCGGGCGCTCGCCAACCAGCAGGATCACCACCTTCGCGCCGAGGATCTCGCCGATCTGATCTTCAATCTTGACGCGGCCATAGCACACGAACGGCGTCCCGACCTTCAGACCCGCCTGTTTCAGGCCGGTAAGCAGCGGCGGCAGAGGTGCTGCAGGTAGAAAGAAGCAGAATCGGATTAACCTTAGCGA
>P_643
GACAGCTCTTCCCGGCGACGCCGGTTGTCTACTTGCCCCTGGGCGCTTTCAAGGGCGCTGGCTTCGGCAAAATCGTAATAGCCGCTTGACGAGTAGCGATAGCTGGCGAGGCTGAACGCAGTGCCCGAGCTGACAAAATTTTTCTGATACTGAGCGCGCAGCGAATGGCCCGTATAGCGCTTGCCCGACGGCGTACGGGTGACGGCCTGGGTGACATCCCCTCCCAGCGATCCGAACTCGCCAAAACCGCGGCCCAGGCCCAGCGCCCACGCCTGATAGTCCCGGGCCAGCTGCGTACCACCATCGAGGTAATCCCGCCGTCAAACCGTAGAACAAAGTGCCCTGCAGAAATTCCGGCGAGCGCACCGACTCCCCCCGGAGTGGTAGCGGCGGAAGCGCTGAGACTGAATTTGCCGCGCCCTTCGCGCAGCATATATGGCACCGCGGAATAGGGCTGGGTAAAGGTACGCACCGCGCCATA
>P_644
TTTTATGTTGGTTACTCGTTCAGTTACGTATTGCTAAGGTTAATCCGATTCTGCTTCTTTCTACCTGCAGCACCTGGGTATTGAAGGTTCCGCGGGAAGCCCGGCCGATAACCGTCTATGAGCTGCTGTTTATTCGCCGCGAAGGCGATGAGCTGGAGCTGGAGATCCACTGCTCAAAAGGCTAAGCACCATCCGGACGATTATCGATGATTTAGGTGAGAAGCTCGGCTGCGGCGCGCACGTGATTTTCCTGCGTCGCCTGGCGGTAAGCAAATACCCGGTCGAGCGGATGGTGACCCTCGAGCAGCTGCAGGCGCTGGTCGATGAGGCGGCGGCGCAGGATATTCCTGCCGCTCAGTTGCTTGATCCGCTGCTGATGCCGATGGACAGCCCGGCCTCGGATTACCCGCTGGTTAATATTCCAGGTGCTGCAGGTAAAGAAGCAGAATCGGATTAACCTTAGCAAT
>P_645
AAAACGCATTACGGAAGAGAACCGCTACGCCGGGCTGGCGTTAGCCGAGGAAGAGCTGGTGGCGCGGGTGGCGTGGTGCTACTACCACGACGGCCTGACGCAAAATGACATCGGCGAGCGTTTGGGGCTGCCGCGGCTGAAGATTTCCCGTCTGCTGGAGAAAGGCCGCCAGTCCGGGGTGATCCGCGTGCAGATCAACTCGCGCTATGAGGGCTGTCTGGCGCTGGAAAGTGAACTCCAGCAGCGCTTTGGCCTCAAGATTGCCCGTGTGCTGA
>P_646
GGTCGCGTATTTGCGCCGCCTCCTGAACTCGCAGTTATGCGCGTGCTGCATCATCTGCCCTTCCAGCTCGTGGATTTTCTGCTGCAGCGCTTTTGGCGTCATATCCACAGCGCTAAGCCCGGCAGGCTCAACGGCCTTCGCTTTACCGCGCCCTTTGGCTTTGGTTTTCGCCAGGCCCTGGCCCAGCTGCAGGATATCCACCACTTTCTTATTGAGCCCCTGCGGCACGATGCCGCTTCGTTGTAGCGCTGCTGTTTTCTCCCGTCGACGCTCGGTCTCGCCAATGGCTTTGGCCATGGAGGGA
>P_647
TATCATCAGCGCCAGCGCCAGGAACGACGATCCCGCACACCGAGGCGAGGAACTGCCGCCGCACCGGCCGCGTTCGCGACCTTCGGTTTGCACCAGCGAGCCGAGCTTCATCGCCAGCACCGGCAGCACGCAGGGCATGACGTTGAGAATAAGCCCGCCGGCCAGCGCCATCAGCAGCACCCAGCCTAA
>P_648
GTTAACCGCTGCGACGGCCAATACGTCCGCGCAGTCAGCCAATTCGCCAGCGCGGGATTGCGTCACTGGCCTGAATGAAATCGGTCTGATCTCCGTCACTAATCTTTCCGGTAGCCAACAGGATGTAGAGCACGCCATTGCCCGCAAAGCAGACGAGCAAGGCGCCTCCTGGTATCGCATTATTCA
>P_649
TTTTTCTATGTAAGCGCCTCCTTCGTTCAGTTCGTGTATTGCTAAGGTTAATCCGATTCTGCTTCTTTCTACCTGCAGCACCTATCCACCTGCAGCATGGTGGTATGCGCCTTCAGGTCGGAATAGCCGCCGGTGCCGCTGGAACCCCAGAAGTCGTGTTCCAGGGTGACGTTCAGATCCTGCTGACGATAAAGGTCGGCGGCATCGCTGCGGATCCCACGCTTCAGCCAGTCATCATGGCTGTGGTTGGCGTCAGCCGCGTGAGAGACCGGTATCCAGGTGCTGCAGGTAGAAAGAAGCAGAATCGGATTAACCTTAGCAAT
>P_650
GTTTACCCACATCGATGCCGCCGCTATCGGTAGAAAGAATCAACGTATTACCCACTTTAATGGGCTCCGGTGTGCCAACGTGAGCATGGCCGGTAATTAAAACGTCCAGACCTTTCACCTGACCCGCAGTCTGAATATCTTTATCCAGCGCACGACGCACATCGGTTCCCCCTGGCTCGACTGACGCGCCGGGACGCCTTTTTCATGGATCAGGGCCACGGTCAGATCCACTTTACCGTTAAGTTCATCGATATAATGCTGTAGCCATTTCACCTCATCGCGCGCTTCGATACCCACTCGCGTCGCGGCAGAAACGGTGTCATTAAAAGCAAACACGCCGTGCAGGCCAATCACGCCAATTTTCACGCCATCTTTTTCGATAATGGTATAGGGCTTATCCCAGAACGATTTATCGCTGTTCTGATAAAAAATATTGCCCTGAACAATCGGGAATGTCGCCTGGCTAAGCTGAAGCAACGTATTATCCCAGCCGTGATCGAACTCATGATTACCGATAGTCACCGCATCGTAGGACATCGTATTCATAATATTGATTATCGCTTTGCCCTTCGTCAGGCTACTGATGTAAGGCCCGGTAAAATAATCTCCGGCATCAAAAAACCAGGTCGCGTTATTTTTCGCTTTTCCTGTTTCACCATCGTCGTGATATTCGCCCAACCGCCAATATCTCGTTTACCATCCGCAATCCATGGCACTTTATAAGGTTCGACATGGGCATGAAGATCGTTGGTATAAATTATGGTGACATCTTTGGCGCAGGCCCAGAAAGGCAAAGTCAACAGAAGTGCTGCGCTCATTGTTTTTAGTTTCATCGGAGTTCCTTTCAGAGTGATAAAGAACCGCTAAGTTACGTTCTGAAAGACTTTTTTATGTGAGAGCATTCACAGTTGTATGCAACCTGAGCAGGACAAAATTAACGACCTGTAAAAATCGTTGGTATTGACCTA
>P_651
TTATCTGCTAAGTCTTATTTCGTTCAGTTACGTATTGCTAAGGTTAATCCGATTCTGCTTCTTTCTACCTGCAGCACCTATCACACTGGTTGATGCCGTTAATTTTCTGGTGGAAAAGTACGAACTGGTACGTATCGATCGCAGAGGGTTTAACTGTCAGGAACAGTCACCTTATCTGGGCGCAGTGGATATTTTGCGGGCGCGGCAGGCAACCGGCCTGTTACGGCAAAGACATCTTCCTTCGATACGCTAATCTTGCGAGCCGTCTTCCCGATTTACATCACCAATCTTTTTTCCTTATTAACTCATTGCATAATGCACTGCCATTCCCGGCGGGCGTGTTTGCTTTTTACGAATCCATGCAAGCAGAAGCTGAAATTTTAACCGATCATAATGAGCTGATTTGCTCCACCAGTATTGAACGCATCGTCACAGGAGGTGCTGCAGGTAGAGAAAGCAGAATCGGATTAACCTTAGCGATTC
>P_652
TCTGACCTTCGTTCAGTTACGTATTGCTAAGGTTAATCCGATTCTGCTTCTTTCTACCTGCAGCACCTCTATGCCCGGATTATCGCCCGCGATTTAGATATCGACGTGCTGAGCCTTGAGGGCGGCGGCGCGGCGGGCGGCATGGGTGCGGCGCTGTATGCGTTCTGTGGTGCTCAGTTGCGTCCGGGCATTGAGATTGTCACCGATGCGCTACAGCTGGCTGAGCGGGTGGCGGATGCCGATTTAGTGATCACCGGCGAAGGGCGTATCGATAGCCAGACGATCCACGGCAAAGTGCCGGTGGGGGTGGCGAGGGTGGCGAAGCGTTTTAACGTCCCGGTGATCGGGATTGCCGGCAGTCTTACCGCCGATGTTGGCGTCGTGCATCAGCACGGGCTGGATGCGGTATTCAGCGTGTTGTATAGGTGCTGCAGGTAGAAAGAAGCAGAATCGGATTAACCTTAGCAATA
>P_653
AGGTGGAGAAATCGATAGAGGCCTTACGCTATGTGCCAAACCGGCTGGCGCAGCAGCTGGTGGGGAAGGAGAGCCGAACGGTCGGGCTGGTGACTATTTCTCTGGCCTGGCATGCGCCTTCCCAGGTGGCGGCGGCGGTAAAACGCTATGCAGACCTGGAAGGTTACCAGGTTCTGATTTCGATGATCGATGAGAGCGTCAACCAAAGCATCCAGGATTCCATCAATGAGCTGAAATCTCAGCGGGTGGATAAAGTCATTATCAACGTGCCGCTGGAGACCGAACAGGCGCAGAAAATCGCTGCTGACAACGATGATATCGTCTGCCTGTTTCTCGACGTTGATCCCTCAAGTTCCGTGTTTAACGTTTCGTTTAACCCGGCGGACGGCACCCGGGCCAGCGTCAAATATCTCTATGAGATGGGGCATCGGGAGATCA
>P_654
ATAAACGGTTTGTTTCATGACTACTCCTTCCCTCACTGCACGTGGAATTTTCATTTTCAGGATAACAGCACCCTGAAAATTATAGAGCATCCGCCCATGATACTCGCATCGTCCGCCGAATTTCCGCCGGACGGCGGCACAAAGGGCATACAGACATTCACGGCAGATGTGGAAAAATTGGTCCTGACGCCACGGCGGTGTACCATCATGGCCAGGTCACTTTTCAACATCAACCGGAAATAACA
>P_655
GTCGCAATCGAGGGCGCGGTCGAGGGCGACAATCGGAAACGGGTCGTTAGCCCAGCGCTGATAAAAAGGATGCTCCGGCGGCAGCGAAGTAGAGACAATGATAGCGTCCACCTGGCGCTGCAGCAGATGCTCGATGCAGCGCATCTGGTATCGGGCTGATCCA
>P_656
CCACTGGATTGACGATCATATCGCCACCCCGATGAGCAAATATAAACAGTATGAGCAGTCCCGGCAGTCGTTTGGCATCAACGTGCTGGGGACGCTGATTGTGGAAGTGGAAGCCGACAACGGACAGACCGGCTTTGCGGTGTCGACGGCCGGGGAGATGGGCTGCTTTATCGTCGAAAAACATCTCAACCGCTTTATCGAAGGCAAATGCATCAGCGATATCAAACTGATCCATGACCAGATGCTTAACGCCACCCTTTACTACGCGGGATCCGGCGGCCTGGTGATGAATACCATCTCCTGTGTCGACCTGGCGCTGTGGGACCTGTTCGGGAAAGTGGTTA
>P_657
GTTTTGTAGTATTTACTTCGTTCAGTTACGTACTGCTAAGGTTAATCCGATTCTGCTCTTTCTACCTGCAGCACCTAGCGACTGGCGGTGTTCACTGCTCATGGTGCGCCCTTCGGTCAGTTCCGATAACCAGATGCCGTCGGCCGCGTAGCGTACCAGCGTGCCGGTCGGGCCGTTATCCAGCGCATTCGCCCTGCGCCAGGTGATCCAGCATCCAGTCGCGCCAGCATTTTCGCAGCACCGGCTCGTCCGGCATCGCCAGCGACAGCACCATCAACTGGCGGCTTTCGTGAGGTCTGGTCAGCTCCGGTTGGACAGATAGCGCAAATAGGCGCGGGTAAAGCGCCCGTAAGCGATGTTATCGGCGGCCATCAGTTCGCTAATCGCTTTTTCCATGATCGCCAGCAGCCGGGCGAACAGGGCGAAAATCAGCGCCTGCTTATTGGGAAAGTGATGCAGGAGGCCACCTTTGCTCACGCCAGCCTCGCGGGCGACGGCGTTCAGCGACAGGGCGGCGATACCATAGGTGCTGCAGGTAAAGAAGCAGAATCGGATTAACCTTAGCAAT
>P_658
TTTTTGTAACCCTACTTCGTTCAGTTACGTATTGCTAAGGTTAATCCGATTCTGCTTCTTTCTACCTGCAGCACCTGTCAATACTGGCGCGGACGGGCACGGAGCAGATCCAGCAGATATTGGCCGTAGCCGGTTTTTTCCAGCCGCTTCGCCGCACGTTTGACGCCGTCGTCGTCCAGCCAGCCGTTACGCCAGCCGATCTCTTCCAGACAGGCGATTTTAAAGCCCTGGCGCTTCTCGACGGTCTGCACGAACATGCTGGCCTCGATCAGGCTATCGTGGGTGCCGGTGTCCAGCCAGGCAAAGCCGCGTCCAAGCAGTTCGACGGTCAATGCGCCATCCTCCAGATACATCTGGTTGATGGAGGTGATTTCCAGCTCGCCGCGCTCGGATGGTTTGACCCGTTTGGCATACTCCGTCACCTTGCCATCGTAGAAATAGAGACCGGTGACCGCCCAGTTCGACTTCGGCTGCTTCGGCTTCTCTTCCAGCGATAGCGCACGGAAGTTATCATCAAACTCCACCACGCCAAAGCGCTCAGGATCCATCACCTGATAGGTGCTGCAGGTAGAAAGAAGCAGAATCGGATTAACCTTAGCGATACGGGAAAAGAAAAGAGAGAGAGAGAGAAAAAAAAAAAAAAAAAAAAAAAAAAAAAAAAAAAAAAAAAGGTGTGTGTGTGTGTGTGTAGAGCGACGTTG
>P_659
GTTTATTCAGGCCGCAAAGGATACAGAATCCCGTGCCGACAGCATTGTCGGTGATACCGGACAGTCCTGTACCGCCCAGGTTGTGAACCGCAGCGAGTTCACAAACCATACCTGCGAACGTGATCTGCAGGTGGAAAATTTTTGCACACGGGAAGCGACCCTGAAGGATAACGCCACA
>P_660
ATCGCGCCAGCGCTCAGCATTGAAGCGTTTTTCCGTCTGGTGAACCGTCTGGGCCTGAATAAGGTCGAGCTGCGCAACGATTTACCCAGTGGAAAAGTGACCGACGATCTGAGCCATCAGCAGGTGCGCGAGCTGGCGGCGCGCTACCACATAGAAATCCTGACGATTAACGCGGTCTACCCCTTTAACCGTCGTAGCGAAGAGGTGCGGCAGTTGACCGAATCGCTGCTGAAAGG
>P_661
GTTGTGTCCGTTACACTGGTTCCGTTGGTCTTGCTAAGGTTAATCCGATTCTCTCTCTTCTACCTGCAGCACCTCTTTTCGGCATCACAGCTCACCGAAGAAGCGCAGAAAGGCTTTAGCTTCCTCCGAAAAAAGCGCAGGTGGCGGCGTCGACCAGGAAAAACTGTTGAAGTGACCTGCAAGTGCTGCCCGGACAAATTCCTTGCCGAGTTGCTGACAAAAGAGGCTGGGCGCAGTTTTGCAGTAAGTCATCGGCGGCTTCTGGGAAGCAATATGGCCGTCGTAGAGGCCATCAAATCATCCGAGATGCGTCAGGCGGCCATTGACGAAATTCTATTGAGCGACTTCAGCGCGATAAACATGGGCGCGATTCATCTCACGGTTTTGTTTATGTAGGTGGATTTGGGCCATGGGATGACCATAAGGACTGCTGACATGACGCCAGAAATTATCCTGATCGAACTGGCATTGAATTTATCCGCGTTGAACAGGGAGATGAATATTGGCACCGCTTACGCCTGGGCGTGATCACCGCCTACGGAAGTCCATAACGTCATTTCGAAGCCGGATATCAGGCACCAAGTGGACTGACATGAAAATGTACTATTTCCACACGCTGCTCGCAGAGGTTTAGGTGCTGCAGGTAGAAAGAAGCAGAATCGGATTAACCTTAGCAATATC
>P_662
ATATCTAACTCGTTCAGTTACGTATTGCTAAGGTTAATCCGATTCTGCTTCTTTCTATTGCAGCACCTGGTATCGGAACTTACCATTGGAATTGAGAATATGGCCGGTAAGATGAGCCATAAAAAATTCCGCGAGATGAACGATCACCTGCGAAAAGGAGGCGTATTGATTATATGTCCTGCGGGTAAGCTGGCTAACTGGTCTCTTTCCGGGTTACAGGAGCATAAGTGGAACCCCGGTTTTTTACAGCTTGCTATGAGAAATAATGCAGCATTGGTACCAATTCATATTACGGGAGCAAACAGTAAGATTTATTATCTTACTGCAACATTCTGGCGGCAACTGTCGAATATGATGGTTATTCGTGAAGCTCTCCGAGGTGCTGCAGGTAGAAAGAAGCAGAATCGGATTAACCTTAGCAAT
>P_663
TATCTGTGCTTTGACCTTGGCTCCGTTACGTATTGCTAAGGTTAATCCGATTCTACTTCTTCTACCTGCAGCACTTTTCAGGTGGCCATCCCGGGAAAGTCGCCTCTCTCCGCTACTGGCCGCGGGTTGCCAGGGCATCGTCCAGTTCACGATAGGCCGCCACCAGCTTATCGAGCGTCGCCCGGTTTAAGCCGCTGGGATTAGGCAGCACCCACACCTGGGTCGTCCCTATGGTCATGGCCTGTTTCCCCCACTTCGCGCCGCGCTGGTTAAAGGCCAGCTCGAATGCCTGCTTGCCGAGCACCGCCAGCGCCTGCGGCTGATACAGGTGCTGCAGGTAGAAAGAAGCAGAATCGGATTAACCT
>P_664
GATCAAGGGCAAGAAAATTACCGTTGTGCCTATCCTGCGCGCTGGCCTCGGCATGATGGAAGGGGTGCTGGAGCACCTGCCAAGCGCGCGTATCAGCGTAGTCGGTATCTATCGCAATGAAGAAACCCTCGAGCCGGTGCCTTACTTCCAGAAACTGGTGTCTAACATCGATGAACGTATGGCGCTGGTCGTTGACCCGATGCTGGCCACCGGTGGGTCGATGATCGCCACTATCGATCTGCTGAAAAACGCCGGCTGCACCAGCATCAAGGTGCTGGTGCTGGTGGCGGCACCGGAAGGGATTGCCGCGCTGGAGAAAGCCCACCCGGACGTTGAGCTGTACACCGCCTCTGTCGATAAGGGACTGAACGAGCACGGGTATATCATTCCCGGTCTCA
>P_665
GTTATCATCTCTTCGTTCAGTTACGTATTGCTAAGGTTAATCCGATTCTGCTTCTTTCTACCTGCAGCACCTAGATCCTTAACTCCCTTATCAACAGTATTTTACTGGTCGATGATGACCTGGCGGTGCACTTTGCCAACCCTGCGGCGCAGCAGCTGCTGGCGCAGAGCTCGCGCAAACTGTTTGGCACCCCATTACCTGAGCTGTTGAGCTATTTTTCGTTGAATATCGGGCTGATGCAGGAGAGCCTGCAGGCGGGCCAGGGATTTACCGATAACGAAGTGACGCTGGTTATCGATGGCCGTTCGCACATCCTGTCGTTGACCGCCCAGCGGCAGGTGCTGCAGTTGCAAGAAGACGAATCGGATTAACCTTAGCGAT
>P_666
CAGGCCATGCCAGACAAACAGGGAAATCACCAGCGCGTTAGCCAGCGATGCCGTCGATCCGACGGACAGATCGAAGCCGCCGATGGTGAGGGAAATCGACACCCCAATGGCGATCACCGTCACGATGGCGATCGAGCGCAGAATGTTGATGATGTTGAACGGGTCAAGGAAGTTGTCCGAGGCGAGGCCAAAGACCGCCACCAGCAGCACCACGGTCAGCAACATGCCCCACTTATAGAGAAAATGGAAAAATCGCTGACAGCCGATACCGTCGCGTTCACTGCCAGGGCCTTGCTCACGCTGCCGCTCCTCCGGTTGGAATCGTAAGAAAGCAGTGTCTCTTCCCGGGCTTCCGCGCCGGGGATCTCCGCTACGATCCGTCCGTCCCACAGTACGCAGATGCGGTCGCATAAACCGACCAGCTCGGCGAATTCACCCGAGGCATAAATCACCCCTTTGCCTTCCCGCGCCAGACCATCAGATCGCATGAACAGATCGGTTTTCGCTTTCACATCGACCCCTTTGGTCGGTTCGTCAAAAATCAAAACGTTGGCATCACCGCGCAGCCATTTGCCAATCGCCTCCTTCTGCTGGTTGCCGCCAGAAAGACGGCGCAGCGTCTGACCGGGACCGGTAGCGCGCACGCCGAGGCGGGCAATCACCTCCTCCGCCCAGCGCCAGGCCTGCCGATGGCCGAACAGGCTCCAGCGCGAAAAGCTGTTATCGGCGCTGACCGCCAGGTTCATCGCGATCGGCTCTTCAATGAAAATGCCCTCTTTGCGTCGCTCCTCCA
>P_667
GCCGCGATCAGCGCCGGCACGCTGGCGAGACCGGTTAATTTTGCCGCCCAGTCCAGACAGGAGGCCGCGCTGAGCATCACCGACATCAAATGCCAGCGGCCCGGCAGGGCATGGCAGAAGCTGTGCACCGCGCTTTCGGGTTTGCTAAGGAACCCTTCACTGACGGCGAAGTAGACGCCTGACGTACCCAGCGACAGCATCGCCTGACCGGCATCGGCCATGCCGACCCCGACCGCGCCCGCGGCGTTGTCGCCCCCGCCGCCCACCACCAGCGCCGGCGGCATATTCCACGCCTGCGCCACCTCAGGTCGCAGA
>P_668
ACGTTCTTCTTCGAACTGCGCTTTCAGAACTTCAACGTCGGAGATTTTACCTGCAACAGCGGCGTCCAGTACTTTGTCGGCAAATGCCTGGAAACCACCATCTTTAGCAACGAAGTCAGTCTGGCAGTTAACTTCCAGAATGTAACCGTAGTTGCCTTCGATTTTGGTTTTGATCACGCCGTCAGCAGCCACGTTGCCTGCTTTCTTCGCCGCTTTGATCGCGCCGGATTTACGCATGTTTTCGATTGCCAGCTCGATGTCGCCATTCGCTTCAGTCAGCGCTTTTTTGCAATCCATCATGCCTGCGCCAGTACGTTCGCGCAGCTCTTTTACCAGGGAAGCGGTAATTTCAGCCATTCTAAAATCCTACGGGAGATGTGGATACTGCCCGGCCAACGGCCAAACAGCGTAAATTGAAAAAAGGGGCCGATAATGGGCCCCTATTCATACACGGTACTAATAAGGGCTTAAACCTTATTATTCAGCTTCTACGAAGCTTTCTTCCGCCTGAGAAGCCAGGTCCTGAGAGCGACCTTCACGAACGGTAGCAGCAACAGCGCCCAGGTACAA
>P_669
TATCTGCCGTTGTAACTCGTTCAGTTACGTATTGCTAAGGTTAATCCGATTCTGCTTCTTTCTACCTGCAGCGCCTCTGCTTTGAAGCCTGGCGGCAGTTGCATACCGGCAGAAACGGAAGCCATCTTCTCTTTCTGGGTCTCTTCGATACGGCGCGCGGCGTCGTTGAACGCGGCAGCCACCAGATCTTCGAGCATCTCTTTGTCGTCTTCCAGCAGGCTTGGGTCGATCTCCACACGGCGGCAGTTGTGCGCGCCGTTAATGGTCACTTTCACCAGACCCGCGCCGGATTCGCCGGTTACTTCCAGCTGAGCGATCTCTTCCTGCATCTTCTGCATTTTCTCTTGCATCTGCTGGGCCTGCTTCATCAGGTTACCCAGGCCGCCTTTTCCACCAAACATAGGCTTCTCTCTCAGTCAGTCATCGTTAAAGGTACTGAATGCCAGTCAGACTGGCATTCAAATGGGGCGAATACTCTCTTCATCCAGATCGGCGTCGAACAACGCAGGGTCTGAATGTTATTATCCGCGATAATGGCTTCGCGCGCCTGCGCGAGCTTCTCTTCATAAATAGCCTGCCGCCACTCCAGCGGCGTACGCATCGCGGGATTATCGTCTTCCACGATGGTCAATTCAACCGGCGTACCGTACAACACAGGTGCTGCAGGTAGAAAGAAGCAGAATCGGATTAACCTTAGCAAT
>P_670
TTCTTCAATCACCAGTTCGCCACCCTCATAGCTCTCCGGATCGCAAAGGGACGGCGGCGAGTTCGCTGACCAGATCGGTGCGCATCCAGCCAGCCTCGCCGTTCTGGCGAACGGCGCCATCGACGTGAAAACCATACGTCTGCAGCCGCCCATCGGTAGAACAACGGCGCGGAAATCGTCCGCGGCAGCGCGGCGGAAAAAAACTGCGGATGGCCGCGCGGCGTATCGAGCACAGTGGCCTGCAGGCGGGCATACAGCGGCGTTCGGGTATCGATCTGCTGGTTCTGTTTGACGGCCGCCCCCTGGCTACCCACCGTAACCCGCCCGTCGACCCACTCGGCCTGCGCCAGCTGCCGGGTAAATTCCGCCACC
>P_671
TTCATAGCCATTTTTACTGCGATACTCGTCCAGCCACACCGGCTGCTTGTCGTCGCGCAGGCGCCAGGTGAGCGGATGGTTTTCCGCATCCGAATTTACGGTTTTCATTTGTACTGCTCCAGCAGGTCAGGAATTGCCTCCGGCGTCAGATA
>P_672
GTCTGTGGCTTAAAAATAACACCCTGGAAACATTTCAGAAATAACTAACGCCGAAAGTGCAACGCAATTGTTAAAATCTTTGAGCTGACTCGCACAAGTCAACAAAACATTTACAAATTTTCATCCTCCCGAACCGGGGAGAGATAGCGCGCGCTGAATGCCTCCTGCGGCAAAGCGCAACCGAACA
>P_673
GTTTGCGTGCATAGACCGGATCCAGCGCATGTTCAGCATCGATGAACGCACAGGTTTTACCTTCGCGCTGCGCTGCGGCGATAACCTGCAGCGTCAGGGTGGTTTGCCCGGAGGATCCAGACCGTAGATCTCGACGATACGGCCCATTGGCAGACCGCCGGCGCCCAGCGCGATATCCAGAGAAAGCGAGCCGGTGGAGATGGTTTCCACATCCATGGTGCGGTCTTCACCCAGGCGCATGATGGAGCCTTTACCGAATTGCTTTTCGATCTGGCCCAGTGCAGCCGCCAACGCTTTCTGTTTGTTTTCGTCGATCGCCATTGTTACTCCTAATCATGCAGGGTAAAGCGTGTTCGCTTCGCCGTTAATATTTGTTCAGA
>P_674
CTGACGGTCGCTGGTGGGCTTCAGCAAAATCGATCATCAGGAGGACATCCGGCGCAATCCCGGCCGCTCAGCCTGGAAATCTACCCGGCCCATACTCTTTGCCATCCGGCGTAATGCCGGAGTTCAGCGCCATATTCTGTGGTTAAACAGCGGTACGGCACATTGCCTGTGATGAAAATTGGCACAGTCCCGCCACCAGCACGCTTTTCCCCACGTAGGAAGCCGTGCCCTGCAACATCACTGCCAGCGTCATGACACCTCCTTTATCGCGCCTATCGCGTTGTTGTGCATCCGCTAAAAAAACA
>P_675
TATTTTCTGTACTTCGTTCAGTTACGTATTGCTAAGGTTAATCCGATTCTGCTTCTTTCTACCTGCAGCACCTATTCACAAATCTGTTATACTTGACCTACACATTGGGGCTGATTCTGGATTCGACGGGATTTGCGAAACCCAAGGTGCATGCCGAGGGGCGGTTGGCCTCGTAAAAAGCCGCAAAAAATAGTCGCAAACGACGAAAACTACGCTTTAGCAGCTTAATAACCTGCTCTGAGCCCTCTCTCCCTAGCTTCCGCTCTTAAGACGGGGATCAAAGAGAGGTCAAACCCAAAAGAGATCGCGTGGATGCCCTGCCTGGGGTTGAAGCGTTAAATCTAATCAGGCTAGTTTGTTAGTAGGTGCTGCAGGTAGAAAGAAGCAGAATCGGATTAACCTTAGCGAAT
>P_676
GTAACCACATGACGGAAGGAAAAAGAGCGTCGTTTCGCTTTTTATCATCGGCGCGCTGATTGTCGTCGGTAAAGTGCTGGCCGGTGGTGAACCGATCACCGCACGTCTTTTTATTGGTCGCACGTTGCTGGGTGGCTTTGTTTCGATGGTGGCCGGGGTTGCCCTGGTACAGTTTCCAGACCTGCCAACCGCGGCCGTGTGCGGATTTGGCTCCATGCTGGGTATCGCCGGTTATCAGGCGGTAGAGCTTGCTATCCAGCGCAAGATTAAAAAAGGGGAAAACGATGGCAGTCATTAAGACACATCCCAACGTTGCGGCATTCCTCGACACGCTGGCGTTTTCGGAAGGA
>P_677
TTATGGCCTTTCGACTGCTGATAAAAGATAAGGTTAAGCCTTCAGCAGCGCCTGTGCGGCAACCCACCAGGCCTGCCGGGGGCGAAGCCCTTTATGCCCCGCTGAAAAAGCACCTTCACGCACGTTACCGCCTGCACTGGCGGCGCAAAGTCCGCCTGCTTTTAGTCACCGGCGACGAGGCGGCAATCGAACAACTGGTGCCACCGCCTGCGTCAGCAGCGCTGGCTGGAGGGCCAGCGTACCGTTCTGATTTACGGCGGCAGTCTGCTATTCCGAGCCCGACAGTGAGCAATATGCCGCGCTGCGCAAGCTGCGCCACGGTCGTCCTCTGGATGGGATTGTGCGGGTGATGCCGTCGTCTCTCACCCTGACGCCGCAGATAAGCGAGAGCGACCTGCGCGGGCTGGAAAAAATCAGCGAACTGCTGGGCTATGCCGCCCCGGTCTGGTTATGGAAACTGTGCGACAGTGAGTGGCCGCAGGCTGACCGCGCGGAGCAGGCGGTAGGGGTTAGCTTCCCGTTGCGCGCCACTGAGGAAGATGTCGGCCTGTCAGCTTGCGCAGATGTTGCCGACGCTACGGGAGCAGGGGATGCACCAGATCGCAGCAGATACCCGCCACGACTTCCTGCTGCGTCTGGGGCAGCAGCTTATCAACAGGGAAATGCACAATGGCGCCGGCAGCTGGCGCCGTGGCTGACCGCCTCGCGGCAGCGGCTTGCGCTGCGAGGCCTGATGTTTAGCCTGCCAGAGCCTCGTACCGTAGATCCGTATCAGGAAGCTGATGCCCTGCCTGCGAGCCAGCCTCACCTCCTGACGCTTCCCGCCACCA
>P_678
GCTGCAGATACTGGCCTAACGTCAGCATGGTGACGCCATGGCGACGCAGGTCGCGCATTACTTCGATGATCTCGTCGTTGGTTTCGCCCAGACCTACCATCAGGCCGGATTTCGTCGGGATCTCCGGGTGCGCTTCTTTAAAACGCTCCAGCAGCTTCAGCGACCAGTTGTAATCCGCGCCCGGACGTACCTGACGATAAAGACGGGGCACGTTTTCGAGGTTATGGTTGAAGACATCCGGCGGGGTCACCGTCAGAATATCAAGTGCGCGATCCGTGCGGCCGCGGAAATCCGGAACCAGCGTTTCGATCTTTGATCGACGGGTTTTTCTCGCGAATGGCGCTGATGCAGTCGGCAAAATGCTGTGCGCCGCCATCACGCAGGTCGTCACGGTCTACCGAGGTGACTACGACATAGCGCAGACCCATATCGGCGATAGTTTGCGCCAGCTTTTGTGGCTCGTTTGCATCTGGCGCGACCGGGCGTCCATGCGCGACGTCGCAGAACGGGCAACGGCGGGTACAGATCGCGCCGAGGATCAATAAAGGTCGCGGTACCGTGGTTGAAGCATTCTGCAAGGTTGGCCTCTTCGCACACAGAGTGCAGGCCGTTCTTACGCATCGCTGCTTTGATTCCCAG
>P_679
TATGCTGGCCTGTACTTCGTTCAGTTACGTATTGCTAAGGTTAATCCGATTCTGCTTCTTTCTACCTGCAGCACCTTAAAAACAAAGTGGTTCGCAGCCTCAGCAAGCTGAAATATATGGTGGTTATCGACCCGCTGGTGACCGAAACCTCGACCTTCTGGCAGAACCACGGCGAGTCTAATGATGTCGACCCGTCGGCGATTCAGACCGAAGTCTTCCGTCTGCCGTCGACCTGCTTTGCCGAAGAGGACGGTTCGATCGCCAACTCCGGCCGTTGGCTGCAGTGGCACTGGAAAGGTCAGGATGCCCCAGGTGAAGCGCGCAATGATGGCGAAATCCTTGCCGGGATTTACCATCGCCTGCGCGAACTGTACCGCACCGAAGGCGGGAAGGGCGCGGAACCCCTTCTGAAGATGAGCTGGCGCTACAAGCAGCCGGACCATCCGGAATCGGAAGAAGTGGCAAAAGAGAACAACGGCTACGCGCTGGCGGATCTCTACGATCAAAATGGCACTTTGCTGGCGAAAAAAGGCCAACTGCTTAATAGCTTCGCGCTGCTGCGCGATGACGGCAGCACCGCGTCGTCTTGCTGGATCTATACCGGCAGCTGGACCGAGCAGGGTAACCAGATGGCGAATCGTGATAACGCCGATCCTTCGGGCCTGGGCAATACGCTGGGATGGGCCTGGGCGTGGCCGCTCAATCGTCGGGTGCTGTACAACCGCGCTTCGGCCGATATCAACGGCAAGCCCTGGGATGCGAAGCGGATGCTGAAGGTGCTGCAGGTAAAGAAGCAGAATCGGATTAACCTTAGCAA
>P_680
CTATCGTTCCTTCGTTCAGTTACGTATTGCTAAGGTTAATCCGATTCTGCTTTTTCTACCTGCAGCACCTATCACCGATAATCCGCTCCAGCTCTTTAATCATCGATTCAGTGATGCCGATATCATTGAGGTCAATCTCAAGGCGGAATGTCCGGCGGGGTCGGCCACTTCCCACCACTCCTGGAGCGTCATGCTGTAGCCCGGCGCGTTTCAATCACCCGACGAACGGCGGCGACGGTTCCCTTGCGTTGGTGGATCCAGAACGCATCACTGACAGCCTGGCGCTTTTCCGTTTCTGACCAGGTTTCTTCCCAGCGGTCGACAGAAAACGCCCACGCCAGATAGGGCAGGAATTTCACCGGACATTTCCACGGATTCCACAAATCTCGCAGCGGCACAGATAAATCGCTGATAGAGGCGCATGCTGCGGCGGCTCGCTGTTCCAGCAGAGATGACCCGTTCGCCATCAGAGAATTACTCATCCGAATCCCCCGATAATGACGCGGGCGTCAGTGCAATAAGCGGCCTGCGTTTTATCCAGCACCACATCGGCCAGCGGTTCGCGCAGCTCAACGCGCTGGACCCCCTGCACATGCAACGCGGCGTAAATAGCCGACATTCGGATATCACGACCAAGGCGGCGCTAGGTGCTGCAGGTAAAGAAGCAGAATCGGATTAACCTTAGCAATA
>P_681
CGCTGATCTACTGGTTCGTTACGTATTGCTAAGGTTAATCCGATTCTGCTTCTTTCTACCTGCAGCACCTTGAGATAAATCCGTCACGGATAGCCATGACGTGGCGCTGCGACGAGATCCGCCCTGCTATGGGGCTTATGTAATTTTCTACAAAGCGAAATATCAAATTAAACGCAGCATGGTTAGCAGACATAGTAGCCCTCCTGACAGGCTATTGATACTGAGCCAACAAACGATTACCCTGCCGTTACGATGACCGCTTTTTGACGCAGCAGGCCGCTGGCGGATTGTGCAACCGGCTATACTGCTCATGAGGCAACGATTCATACACGGCTCTTTTGTTATAAATAAAAGGAGAAGTAGGTGCTGAGTAGAAAGAAGCAGAATCGGATTAACCTTAGCAAT
>P_682
CGTGAAGGGGTTGATCACTAGGCTGGAAAACGTCGCTGACCTGAGCGTCCTGCAGACGGACAGTGGCATCGATGTGGCGGGGATTATCAACGGCGGCGGCTGCCTGTACGTTATCGGCTCGATGGACGACGAGGCGGTGATCCGTGTGCAAAAAATGCTGTTTGCCCGCTGCGCGCAAATCATCATTGCGCGGGACGAGTTCCGGGAGTGGCCACACGTCAGCGTGATGCTCGATGAAATTAAATATCTGCTGTCGAAGTATGTACTGAACGCACTGGGGACGCTGCGCAGCCGGGACTGCAATCTGTTGCTCGCGCACCAGTCGCTGGGCGATTTCGGGCAGTGCGGGCAGGATCTGCCCGCTGAATTTGTGAAAACCACGGTACTGGATAACACGCCGATCCGCTGGTTTTACCGGGCGGCGAGCCTGGAGTCCGCGCAGTGGGCGGCGGGGCAGACCGGGGAAATAGGGTGGACGTGGAGCGCCGCCGTGCCAGCCGGGAGGCGGGGAGCGTGGAGCATATCAGCGGGGACAGCTTCATCCAGAAGGAGGCGCGGCCGCTGTTTGACGTGAACACA
>P_683
TGTTTATGTGCTTCGTTGAGTTACGTATTGCTAAGGTTAATCCGATTCTGCTTCTTTCTACCTGCAGCACCTCACCGTCTGCTGACCACCATGCAACAGCTGGGCTTCGTCCGCCAGGTTGGCGAGCTGGGTCACTGGGCCGTAGGGGCGCATGCTTTCGTGGTCGGCAGCAGCTTTCTACAAAGCCGCAATCTGCTGGCCATTGTCCACCCGATCCTGCGCCAGCTGATGGAAGATTCCGGTGAAACGGTGAATTTAGCGGTGCTCGACCAGAGCGACCACCAGGCGATCATTATCGATCAGGTGCAGTGCACCGAGCTGATGCGGATGTCGGCGCCAATCGGCGGTAAACTGCCGATGCACGCTTCCGGCGCGGGAAGGCGTTTCTCGCGCAGCTGAGCGAAGAGCAGGTCACCAGTCTGCTGCACCGTAAAGGGCTGCATAGGTGCTGCAGGTAGAAAGAAGCAGAATCGGATTAACCTTAGCGATACGAC
>P_684
TATGTTAACCCTACCTTCGGTTCGTTGCGTATTGCTAAGGTTGATCCGATTCTGCTTCTTTCTACCTGCAGCACCTGTTATAAAGGCATGCTGTGGATCGACGGCGAGCCAAATCGCCTGCTGTTCCAGGGCGTGCAGCGCCTCTACAGCGCCGACTGGGATCGCCCGTGGGGCGATGAAACGCCGCACAGCACGCTGGTGTTTATCGGCATTCAGTTGCCGGAAGAGGAAATTCGCGCGGCGTTTGCCGGGTTACGACGCTAACCAGGTGCTGCAGGTAGAAAGAAGCAGAATCGGATTAACCTTAGCAATAC
>P_685
TGTGCGCGGTCGGGCGCACCGGGATCGGCTCTTTCACCGGATCAACACCGTAGGCTTTCGCCAGTTCACAGATAAACGGCAGACGCTCCAGCAGTTTTTTCTCGCCGAGGTGGCGGAGATCGAGGTAGACCACGTCGCCGCGCGGCGTCGGGATGGTGTTCCCTTTCCGCCAC
>P_686
CAATGTGCCTGTACTTCGTTCAGTTACGTATTGCTAAGGTTAATCCGATTCTGCTTCTTCTACCTGCAGCACCTTGCACATGCAACGCGGCTCATCAGATCAGCCGACATTCGGATATCACCCACGACCAAGGCGGCGGCCCATAATATAGGCAGTTAACTGCGCTTTTGCGGCGGCAAGAATCGGCTCGGTCGCCGGGCCGGGGTAAACATACAGCACCGCGTACAATCGCATAATTGACGATTTCAGGACCGAGACGACTGTCAGGCGGTCAGCGACCGGTCGTACACTCTCATCATTCAGCGCGGTACTGACGGCCAGCAATAAATCGTCCGACGCCGGTGCCGTCACCTTCCCGCGACAGTACCGCGATAGAGGTGCTGCAGGTAGAAAGAAGCGAGAAAATGAGTTAACCTTAGCAATAC
>P_687
ACGCCCGCGCGGCGGTCGCGCTGCCGGGCGTGCAGGCGGAAGTCTACGCCGACGGCCACGACGTGATTAACGCCAGCGATGTCGATGCCATCCTGGTCACCTCCTGGGACCCGACCCACGAAGAGTACACCCTGGCCGCCATCGCCGCCGGTAAGCCGGTATTCTGCGAAAAACCGCTGGCGATGACCGCGGAAGGCTGCCGCCGCATCGTCGATGCCGAAATGAAGGCCGGCCGTCGTCTGGTGCAGGTTGGCTTTATGCGCCCGTACGACGAAGGCTATCA
>P_688
ATTCTGCGGGCAGGCCCGCACAGCATTCAGGAGAGTAAACCATGAAGATTGCACTGATGATGGAGAACAGCCAGGCGGACAAAAACGCCATCATCCTCAAGGAGCTTAACGCGGTTGCCGACGAAAAAGGATTCCCGGTCTATAACATCGGCATGAGCAATGAGAACGATCATCATCTGACCTACATCCATCTTGGGATCATGGCCAGTATTCTGCTGAATTCGAAAGCAGTTGACTTCGTGGTCACCGGCTGCGGTACCGGTCAGGGGGCGCTGATGTCGCTGAACATCCATCCGGGCGTGGTCTA
>P_689
CTATCTCTACCGCTTCGAGCTGATGGGAACCCCCGACGATATCAACACCGTGCGTCAAGGATCAGCGAATTTTGGCAACGACAACCGCAGAACGTATAACCGCCGCCGTGGATTTTCACGCCCTCAACGCGATGCTGAATTTGTACGACAGCGAGGGCCGCATCCCGTTTGAAAAAGATCGCCAGGCGGTTGAGGCCTTTATGGCGACCCAGGTTCAGCCCAACGCCCTCACCTTCCCCAGCCAGGAGGATAAGCTAGCTGGCTGGTCAGCAAGGGCTATTACGATCCGCAGGTGCTGGCCGGCTATGACCGCGGGTTTGTGCTGGCGTTGTTCGCCCATGCCCGGCGCGCTCCGTTTCGCTTTCAGACCA
>P_690
ACGAACACACTTTACCGCATTGATTTCCCACGGGAACAAACTTACGTAATTGCTGAAAAGATTGCGGTTGAAACTGGCGCACAACCTGACGAATTTTTTTATCGCTGACGCCATTGCACAAACAAACGTACATAGAAACTCCCGTTCAATTTATGCACAAATATTAAATGAGAATGGTTATGATTACAATAGACCATTTGCTCATTATCCGCCGCAACGCACGATATGAATAGCCAGCAAAAATCCGTTTTTCGCTGAATGACAGACAGCAAAAAGGGCGCCGAAGCGCCCTTTTAATTCAAAGCTAACGAATTAGCCCAGAACTTTAGCTACAACGCCCGCGCCAACGGTACGGCCGCCTTCACGGATTGCGAAACGCAGACCGTCGTCCATCGCGATCGGGTGGATCAGGGTAACAACCATTTTGATGTTGTCGCCCGGCATTACCATA
>P_691
ATACCGAGCCCGTCGCCGCGGCGCAGGCGGGGAGATGAAGATGGAGCCAATCGGTGCCGCGGTCAGTCGTGGATTTTCACCCCCAGACATCCGCGAACGAACTCAGGGTTGAAGTGTTTTACCGCTTCGCCAACATAGCCTAAATCCAGGGCGCTGATTTGCGCCATTTCGTTATCTGTTAATACGAAATCCCAGATAGCAAAATTTTCTTCAATGCGCTCCTGGCGGGTGGATTTAGGGATCACCGTGACGCCACGCTGCACGTTCCAGCGCAGAACAACCTGCGCAATGGTTTTCTGGTGCGCATCGGCGATCCCGAAGCAATGCATCTTGATACGGATTATGTCTGCCACCGCCTAACGGCGCCCACGCTTCAGGCTGAACGTGATAATGCTTCATGGCTTCCAGCGCCGCGGGCTGCGCGAAATAAGGATGCAGTTCAACCTGGTTCACCATTGGTTTAATTCTGACAGTTTCGCAGAAGTTAGCTAACACATGGGGGTAAAAATTGGAGACGCCGATCGCTTTCAGGGTACCGGCCTCATAGGCCTCTTCCAGCGCACGCCAGGCGCTGAAATAATCGCCCATCGCCTGATGTAGCAAATAAAGATCAAAGTATTCCAGA
>P_692
ATGGTGTTAGCAAAAAGTGCTGCAGAGGGGTTGAACATTTCATGCAACCGGTATACTGTTTATTTATACAGTATCCATGTGAGGTGCTAACCATGAAAGTTGAAGTCACAATTGATAAACATAAAAAACTTCCTGATGGCGCCATACCTGCGCTTGAGCAAGAATTGCTGCGCCGCTTGTCCAGTCTTATGATGACTGCAAATTAACCATTCGACGCACAAGCAACGATGGCCTTAGCGTTTTGGGCGGCGCTGATGGCGATAAAAAACGCGTTGAGCAAATTCTGCAAGAGACGTGGGAAAGCGCAAGACTGGTTTTACTGATTCACCTTTTGGTGGCTGGCATTTCCCAAAGCATCGCAATAAGCGTGTCCCTTTGATGCTGTCACCGGACTTTTTTTTTGCGTCTGTATGTCGCTCAGGGGGTAGTGTGAGTGATGGTATTGAGGTTCCTACTAATCATTCCTGGTACGATGTTGTCAGGAGATCAGATGGCGCCATTATTTGTAGCTTCCCGGCCGAAGGAAGGCATCTGATTTACAGGGTTAATGGCATAATTTCAATGCGACCTTTATTGCCTGAAGAAGAAATTTTTACTCTAAACGGATTTATGAAATTTGCGGAACAACTGGCTACCGAGTTCTCCACCTTCTGATAATATGAAATCAACGGCCTGAACAACCGTTACCTACTGCGCCACGGAGAGAAGCCATGGCGCAATTGCACTTAATAAAACAATCTCAAGGTATCCTGATCCCCGCGACGCCGGAGACCAGTGATTTTCTGCAATCAAAATGCAAGCTCGGATCCGTTCTGGAAGCCGATTATAAGCTTGTCCGCAATCCGGCGTTTCACCGCCGTTACTTTGCTTTACTCAATCTCGGCTTTGAATATTGGGAACCTACCGGCGGGGCGATTTCGTCTAACGAGCGCAGGCTTATCACAGGTTACGCCAAATACCTTGCTGCATATGGCGGGAGTGAATCGGCGTTGCTTGATA
>P_693
ATTCTCGGCGATATTACGACACTTGATGTCGATGTGATTGTTAATGCGGCAAATCCCTCGCTGCTGGGTGGTGGCGGAGTAGACGGGGCCATCCACCGGGCGGCCGGTCCCGCGCTGCTGGCGGCTTGCAAGCAGGTGCTGCAGCAGCAGGGCGAATGCCCTCCCGGGCATGCGGTAATTACTATTGCCGGCAATCTGCCGGCCAGCGCGGTGATCCACACCGTGGGCCCGGTCTGGCACGGCGGCGACCGCATGGAGGCGCAAACCCTGGCCGATGCTTACAAAAACAGTCTGCAGTTGGCCTCGCAACTGGCTGTCTCATTGCGTTTCCGGCGATAAGCACCGGCGTGTATGGCTATCCGAGAGAGGAAGCGGCGGCGATCGCCGTGCGCACA
>P_694
GAAACGGCCGGGCCCGGTGGCGACGCGGGATATCGAGCGGGTGCTGGAGCAGGGCGGGGACGCCCCGGTGTACGGGCCGAAGAACCTGCGCGCCTCCTGCCGGCGCATGGAAGCCGCGGGCTGGCTGCGTACCCTGCGCGCCCGAACCTGCAGCTGGCCGTCGAGCTGACGCAGGACGGTCGCGGCATTGCAGAACCGCTCTTCCAGGCAGAACGCGAGGCTGAAACA
>P_695
GTTATGTCCCTGTACTTCGTTCAGTTACATATGCTAAGGTTAATCCGATTCTGCTTCTTTCTACCTGCAGCACCTATATAGCCCAGCCGCAGCGGGTTGATGCGGTGGAGCGGTTTGAACTCGCCCTCCAGATCCCACCAGCGCGAGGCGACGGCTTCGAATTTGGCGATTTCAGCATGATCGACGTTAGGGGCTACCGACGTTTTTTCGGCATTCATGGGCGCTTTTACTCCTTTTCTGTTCAGACCTGCGAGTATATCAGGCAGCGCGCCGGATTGAATAAACCGTATTGCTTTACCTCTATTAGCGCGGCTGTGTTATAATTTGCGACCTTTGAATCCGGGATACAGGTCGGGATAAGGTGCTGCAGGTAGAAAGAAGCAGAATCGGGTACAACCTTAGCAA
>P_696
GTAACGTGATCGGGCTGAGCTGGCGTTCAACGCCAAGATGGCGAAGAAAGCGGGCGACGGCGGAGAAGAGAGGAGAATCGGTCATGCGCGTTCAATCCAGCGCTCCAGCAGGCCGGGCAGCATCTGGGCAATCTCCTGCAACAGCTGCGTCCCCTGCCCTGGCTGATAATGCTGCGCATCGCGGCTGCTGAAGAGCATCACCCCCGGGCGTCGCCCCCCAGCAGCGATATCGCCACAGACCCAATGGCCGTCGCCTCCGA
>P_697
TACGTTGCTGCATACACGTTCAGTTACGTATTGCTAAGGTTAATCCGATTCTGCTTCTTTCTACCTGCAGCACCTATATACAGAGCGATCAGCCCCGCAGCGGAGAACGGGAGCACCAGCCAGCTGGCCACCGCCAGCGCGGCGCCGCTGCTGATGCCCAGCAGGCCCGGGTGAGCAAGCGGGTTGCGAAACAGCCCCAGGTGCTGCAGGTAGAAAGAAGCAGAATCGGATTAACCTTAGCAA
>P_698
TCGGACTATTAGGTGCGCCCTTGCCGTTGCTCCTTGAATTGCTAACTTCAGCCCGCCTCTCTCAGCGGGCTTTTTTTCGCCATGAATAAGGCTCCTCGGCAAGCTGAGGAACAAATCATTTGAGGCTGCGCTTATGCGCGGCCTTTTCTTTCCCCCCTCAATTCTGAGAGGACTCACAGCAATAAGGAGGAAAACTGCCGATCCTGTTTCTGACACAACGGTAGCTGCTGGCGGGCTGATGGGGGCCAGTATGTTCGGCCTTGCAACTGGCATTGATTATGGCGTGGTATTTGGTGCGTTCGCTGGGGCAGTGTTCTATGTCGCTACGGCAGTAAATATCAGCCGCCTAAAGCTGGTGGGCTACTTCATAACTTCATTCATCTTCGGTGTGATTGGTGCTCCTCTGCTGGGGTCTTACTTCTCAAAGTGGACGGGGTACAGTGACAGGCCGCTTGATGCACTCGGTGCTGTAATCGTTGCAGCCATAGCCATTAAATTGCTGACGTTCGTTAACAGTCAGGATCA
>P_699
TATCTACCTTCTTCGTTCAGTTACGTATTGCTAAGGTTAATCCGATTCTGCTTCTTTCTACCTGCAGCACCTATATAAGGGAGCGGCCTTTGCCGCCCCCAAGTGAAGGTGTTACCGCTATTTCCAGCTGGCGTGTCTATCGCGATAGCAATCGACCCACATGGCGGTGGCGCCGCAGGAATCGGCCCCACCACCGGAAGGATCACCAGGTTTAACACCGGGATCATTGTGAACAGGCTGGTGAGCAGGTGCTGCAGGTAGAAAGAAGCAGAATCGGATTAACCTTTGGCGATA
>P_700
CTATGTGGCTGTACTTCGTTCAGTTGCGTATTGCTAAGGTTAATCCGATTCTGCTTCTTTCTACCTGCAGCACCTCTTAAGCATAAAGATGAACAGCAGGCGGTAAGTGATTTCATCCGCCTGTTTAACGTGAAAACGCCGTCCATGGAGCAGGCAATCGGCCTGCTCTCCGGCGGCAACCAGCAAAAGGTCGCCATCGCCCGCGGGCTGATGACCCGGCCGAAGGTGTCATACCTCGATGAACCGACCCGCGGCGTCGACGTCGGGGCGAAGAAAGAAATCTACCAGCTCATCAACCAGTTCAAAGCCGACGGCCTGAGCATCATTCTGGTCTCCTCCGAGATGCCGGAAGTGTTGGGCATGAGCGATCGCGTCGTCGTGATGCACGAGGCGGATTCGGCGGTGAATTCACACGCGAGCAGCCCAGGAAGTATTGATGGCTGCCAGGTGCTGCAGGTAGAAAGAAGCAGAATCGGATTAACCTTAGCAAT
>P_701
GGGATAACTCGAAAATGATCTTTTCTGCCTGGCAGGAGAAGGCGATGGAGAGGTCGAGTTTCACCGCGTCGCCAGCGGCGACGATGGTGTAATCGACCTGCGGCGGTTCACTGGCCGGCGCTGCGGCGGCAGCACGTTCGCGCACGGCGGCTACGGTGGATTCCGCTTCTTCGCGGCTTGGGAACACCTTCTCGGCCCGGTAGACGCAGTCCTGGTTCAA
>P_702
TGTGCGCGCTCATTCGCTACGTATTGCTAAGGTTAATCCGATTCTGCTTCTTCTACCTGCAGCACCTGTCGCTGCGAAACCGGTGAATTATCGACCACCTTCTCAGCCGCCGCTCCAATTTTGTTCATTATCCCTGGCGCATGCCCATTGTTATCACGTATGCCTTCACCCAGATTATAATCAGCTGTACCGGTCGCCAGCGCGCACCTGTCGTTCCCGAACCACTGACAACGGATTTAACGACATCTGATAACCCATTTTCAAATCCATTGTTTTTTCCGTCTGCGCCTAATCGAGCAACACGAGACACATCAGACGTTGTCAGATTTTCACCGGTTAAATTGTTATATGACTCGCGATAGGCTTCACTCTGGGCAAGGCTTTTCTCTCTGGCCTCGCCAGTCTGATAGGTGCTGCATAAAGAAGCAGAATCGGATTAACCTTAGCAAT
>P_703
ATCTGCCGTTTCTTCGTTCAGTTACGTATTGCTAAGGTTAATCCGATTCTGCTTCTTTCTACCTGCAGCACTCTCGGCGCGGCGGTCCCCGCGCTCACCTGGGGAAAATTGCAGAATGGCGTTATCCCGGTGGCCGGGCGGTTTAACCATGCCTTCGTCGATGGTCTCCACGCCAGCCGCTTTTATGCCCTTGTCGAAGAGGAGTTCATGACCGAGCGGCTCTGGTTGCCGCTAACCGAAACCGCACCCTCCCTGCTTCCCCCAGCGGCGAAGGAGCGTTAACGTCTGCCCGGAACTGACCGCCAGGGAGCCTTACTCCCTACACGGTGGTCGTTGCAGGGGCCACTATCATCGTTCCCTTTCAGCCGGCGAATACCGCGCAGGTGTGACGCCTGTTCAGAACAGGTGCTGCAGGTAGAAAGAAGCAGAATCGGATTAACCTTAGCAAT
>P_704
CTGACCATGCCGCACCCTGACAGACGTCCGGACAAGAAAGAGCGCCGCGACCTGATGAGATTTAAACACGGCGAGAGTGAATAACTCGCGCCAGAAAGAGAGATGATTATGACTCAACACGATCAATTACATCGTTATCTGTTTGAAAACTATGCCGTGCGCGGCGAGCTGGTGACGGTGTCGGAAACCCTGGAACAGATTCTGGCGAATCACACCTATCCCCAACCGGTCAAAACGGTGCTGGCGGAGCTGTTGGA
>P_705
CTCATGCTGTGTACTTCGTTCAGTTACGTATTGCTAAGGTTAATCCGATTCTGCTTCTTTCGCCTGTTACACCTGTAGACCGTCTCTGGCGGTAACTGCATAGAGCGGTTCGACCGAAATTTTCCCGGTCCGGGAAGCTCGGGTGTGCGCCGATAGCGACGCCGTTTTTCAGCGCCTCGCGCACGCATTGCTGCATGAGAACCGCATCGCCGGCGTGAAAGCCGCAGGCGATATTGGCGGAAGAGACCAGCTGCAGCAGCGCGCTATCGCTGGCGCAGCCTTCGCCGAGGTCGGCATTTAAATCAATTTTCATCGCTTAATCTCAGGCCAGTTGTTCAAGGTAGCGCTGCTGGTCGGCGCGCGCTTTTAGCGCTTCCTCCAGCGAACAGGGGACGAAATGGATCGGCTGACCTAGCGGAATTTGCGCCAGTTGGTACATATCGGCTTCAATAATGCAGGCTATACGCGGATAGCCGCCGGTGGTTTGCGCATCGTTCATCAACACAATCGGCTGGCCGTTATGCGGTACCTGTACCACGCCGGGCAGCAGGCCATGAGAGAGCATTTCCCGGTCGGTTGTGCGCCTGAGCGGCTGCCCCTGCAGGCGGTAGCCCATACGGTTGCTTTGCGGACTCAGCTTCCACGGCGAGCACCAGAAAGACTCCCTGCGACACGCTGTCGAATTCGTGATACTCCGGCCCCGGCAGCGCGCGAATAATATTGCCTATCGGCAGCTGTTTAACGCCGCGCGAGGCGCTAAAGCGGCGGGACGATTTCCCAAATCTCTCACTTGATCGCCATCCTGCAACCGGCGCCCTTCGATTCCGCCGATACCGACTTTCAGATCGGTAGAGCGGGAACCTGAAAACTGCAGGGACATCAATACCGCCCGCGACCGCCAGATAGCTGCGGATCCCATGCTGAGGATTTTAGGTGCTGCAGGTAGAAAGAAGCAGAATCGGATTAACCTTAGCAAT
>P_706
GTCACGCCAGTATGGCGGACGATATTCGCAAACCTGTGTGGCGATGATGCAGCAGGCGGAGCGAGGGGCGGCGCTGCTGGTGCTGCCGGAGGCGTTGCTGGCGCGGGATGACAACGACCCGGATCTGTCAGTTAAATCGGCCCAGCCGCTGGATGGCGCATTTTTGCAGCCGCTGTTGGCCGAGAGCAGA
>P_707
ATGTCGTGTCTTTGGTTCAGTTAACGTATTGCTAAGGTTAATCCGATTCTGCTTCTTTCTACCTGCAGCACCTCGACTTCCAGGGAAAAGGTCTCGCCACCCGCGCCGCACGCCTGGCGATGGACTATGGCTTTACCGTGCTCAATCTGTATAAGCTGTATTTAATCGTTGATAAAGAGAATGAAAAAGCGATCCATATTTACCGTAAGCTCGGCTTTATGGTCGAGGGTGAACTGATCCATGAGTTTTTCATTAACGGCGAGTACCGCAACACCATCCGCATGTGCCTGTTCCAGCACCAGTATCTGGCCGAGCACAAAACGCCCAGGGCCGTCCCTGCTGAAGCCGACGGCTCAGTAATAATCGATACGGTTTTTAATGGTGTAGTGGCGGGTCAGCGGCGGCTGGACGCTTTCATCGACCACCTGCAGCTCACAGCTCAGCGGATTGTCGTGATCGTCGTAGTCGCAGGTCTGACGCACCGTGCCCAGCGTGCGATCGTTGAAGGTGCTGATGGCGGTATAGTCCAATTTCTTACGCGGATCCTTTGACGGCGTTGAGGCGACGGTAAATCAGGTGCTGCAGGTAGAAAGAAGCAGAATCGGATTAACCTTAGCAATACG
>P_708
AGGCGTAACCAACCAGGCCGAACAGCGGCAGCGAAATCAGCTCAATACCGAGGAACAGCGCCGCCAGATGATTCGCACCGGCCAGCAGAATGCCGCCCAGGGCGGCGATCAGCACCAGCAGGTAGAACTCTTCTTTGTTGTCCTTGTAACCCTCAAGCCACGGGTAGGCGAAAGTACAGGTCGCGAGGCTCGCCAGCAGCACCAGACCGGTGTAAAGCATGGCGTAGCCGTCAACGCGGATCAGCGGCGTGACGTCCATCGCCCCGTTCTGGCCGACA
>P_709
ATGACCGACAGCGGTATCGATGAGATCTTCCAGTTCGTGACCGGCGCCTTAGTCTTCGGCCAGCCAAGCGTGCAGGTGAGTATCTATCCGTTCCGCATGACCAACGCCAACATGGAACGCCACAAATACTCCTACTACGCGGATTTCTGGAAACAGCTCAAGCCAGGCTATGACTATTTCCAGCAGACCCACAAACCGCCGGTCGTATCAGTGACCGACGGCCGCTATGTGGTGAGCAAGCCGCTCAGCCACAGAGGTTGTCCAGCCGCAGCTGGCCTCAAACTACACGCTCCCCGAGACAAAATAACGCCCACTCGCCTGGCATGATCTTATA
>P_710
TATTTTTTTGCCGCGTACTCATTCGCGTATTGCTAAGGTTAATCCGATTCTGCTTCTTTCTACCTGCAGCACCTTTCCCGGCGGCGTTAATTCTGTATGATTTTTCCGCTTATCTCACTACCGATCTGATCCAGCCGGGGATCCTGCACGTGGTGCGGGATTTCAATGCTGATGTGGCGCTGGCTCCGGCCTCGGTGAGCCTGTATATGGCCGGCGGCATGGCGCTACAGTGGCTGCTGGGGCCGCTCTCTGACCGGATAGGACGGCGTCCGGTGCTGCTCACCGGCGCGCTGATTTTCACCCTCGCATGCCTGGCGACCCTGTTCACCACCTCCATGACGCAGTTCCTGATTGCCCGCTTCGTGCAGGGCACCAGCATCTGCTTTATCGCCACCGTCGGCTACGTCACCAGGTGCTGCAGGTAGAAAGCGGCAAATCGGATTAACCTTCACGATGCGT
>P_711
TTCTTTAGTCTATTTCGTTCAGTTACGTATTGCTAAGGTTAATCCGATTCTGCTTCTTTCTACCTGCAGCACCTATTTCGGCACTATCGGAATAAATGTCCAGAAAATATTTTGCTTGGTCGTATTTATTATTCTTGCACAAATACCCCAGCCTGTGCCGGGAGGTGAGCACTGACAGATGTTACCTGCCATTTCCCTTCAGCAGCGCCACCGCCTCATCGCCTGGCATCTGGAACTGCACCTGTGCAGTGCCGCGACAGGTGCTGCAGGTAGAAAGAGAGCAGAAATAAGGGATTAACCTTTAAGCAAT
>P_712
TATCGGCTTTCCTTTCAAATCCGGGCGGAAAACGCGTTCACAGCTGGCATAGAAGCTGTTCACATCGGCCAGGGCAAACATCAGTACATCTCCCTCGGGCGGTGGATGATATGCGTGACGACGCCAAAGATATCCCAGCTCGTCGGGATCAGGATAAATCGGCGACCAGGAGGCATTCATGGGCTGCAGCGTACAGTCGCGGCGTCAGCAGAAGCCGTTTCACCGTAAACTCCCCCTGCATGCTGGCGACAACGATATCGCCGTGCCGCGGCTTTTCAGCACTGTCCACAACCAGCAGATCGCCATTGTACAGACTGCCGTCGGCCATGCTGTCTCCGCTGGCACGCAGGTTGATCGTCGCGCTCGGATGCCGTATA
>P_713
GGATCTAGGTAGACCAATCCAGCGCGTCGCGCCCTTCCCGCAGCAGCTGCGGGTCGGCGAGGTCGGTCTGGGTGAGGACGATCGCGATAGTAGGCGATCCACCCAGTCATTGAGGGTGGCAAACAGCGTATCGTTCATCAGGACGTGCTAAGATGGCCCGCCTGATACTCCTCGGCCGTCAACACCACCCGCAGGCGCAGGCACGCCGGACCGCCGCCGTTGGCCATGCTCTCGCGCAGATCAAACACCCCGCAGGTCGGCGATAGGGTTATCCCCGGCCAGCAGCTCATTGAGGTCCTTGCCAGACGCCGGCATGCTCCTGCGCTTCCTGGCAGGATAAGCGCCATGCTGCCATCCGCCCGGCTCAACAGCTGGCTGTTGAACAGATAGGTGGCAACCGCCTCTGCCACCAAGACCCGGCTGGCGGAACCACCAGCGGCGTAAAACCCGGCACCCGCTGCAGCTGCTGGAGAAA
>P_714
GTTATGTCTGCCGTACCTCGTTCAGTTACGTATTGCTAAGGTTAATCCGATTCTGCTTCTTTCTACCTGCAGCACCTAGAAACTGACCACCGACCTTGCCGCACTGCGTCAGCAGCTGGAAGGCACTGACGGCAATTTGAGCCAGCGCCCGGCGGCTGGCGGCGGCGCTAACGCGCAGCTTGCTGATTACTGATATCCATAACGAGAGATCCCGACATGAGAAATCCTACCCGTAAGCTGTTTGACAGCTACGTTGCCCGCCAGGCACAGCTGAACGGCGTCAGCGCTGCCGCCGTTGCGGCACAGTTCAGTGTTGAGGTGCTGCAGGTAAGAGAGCAGAATCGGATTAACCTTAGCAAT
>P_715
TAATCTTTTGCATCTACTTGGTTCGTTACGTATTGCTAAGGTTAATCCGATTCTGCTTCTTTCTACCTGCAGCACCTATTAGAAATAGTTATCATTTTCAATTCACCATTGTCGGTATTTTTGGCGTTTCGCCGTCTTACGGGTTTCGCAGACGATGAAAATGACACCGCTTTATCCTCTCCTGGCCTTGGGGGGATTATTGCTCCCCGCCATTGCTAATGCCCAGACTTCACAGCAAGACGAAAGCACGCTGGTGGTTACCGCCAGTAAACAATCTTCCCGCTCGGCATCAGCCAACAACGTCTCGTCTACTGTTGTCAGCGCGCCGGAATTAGCGACGCCGGCGTCACCGCCAGCGACAAACTCCCCAGAGTCTTGCCCGGGCTCAATATTGAAAATAGCGGCAACATGCTTTTTTCGACGATCTCGCTACGCGGCGTCTCTTCAGCGCAGGACTTCTATAACCCCGCCGTCACCCTGTATGTCGATGGCGTCCCTCAGCTTTCCACCAACACCATCCAGGCGCTTACCGATGTGCAAAGCGTGGAGTTGCTCAAGGCCCACAGGGAACGTTATATGGCAAAAGCGCTCAGGGCGGGATCATCAACATCGTCACCCAGCAGCCGGACAGCACGCCGCGCGGCTATATTGAAGGCGGCGTCAGTAGCCGCGACAGTTATCGAAGTAAGTTCAACCTGAGCGGCCCCATTCAGGATGGCCTGCTGTACGGCAGCGTCACCCTGTTACGCCAGAGGTGCTGCAGGTAGAAAGAAGCAGAATCGGATTAACCTTAGCAAT
>P_716
TCTTTTCATACCTTCGGACACCGGTACGTATTGCTAAGGTTAATCCGATTCTGCTTCTTTCTACCTGCAGCACCTCTTTCAGGGCCGGCACCTGCTTATGCAGGCTGTGGGTAAGGATCAGGCTACCGAGAGCGGGGATCTCCAGACCATAGCGGGTCCGCTCCTGCTCCTGTCCGGCAGGCCAAACAGCAGCAGCGGCGTGGCCTCGCCGGGGCGATTTTCCCAGTGCCCTTCAGGTGCTGCAGGTAAAGAAGCAGAATCGGATTAACCTTAGCAA
>P_717
GTGGTGATCTTCGCGTTGAGTAAAAAGGTGTTCCGCCGCTTCAGCGCCCGCGACCTGCTCTTGCTCTCCGCCGTCTGCGGGCTGATTCGCTGGGGACTGATGGGCTGGACCACGGCGCTGCCGGGACTCATCCTTGCGCAGATCCTTCACTGTGGCACCTTCACGGTGTGTCATCTGGCGGCGATGCGCTATATCGCCGCCCGTCAGGGTAGCGAAGTGATCCGTCTGCAGGCCGTCTACTCCGCGGTGGCGATGGGCGGCAGTATTGCCATCATGACCGTCA
>P_718
GTATTACCGTCTTTTCGCGCGAATTCCAGCGCCTTCTGCACCGCTTCGTCAAGATCAACCGTTTCGCCGATCTGGCCGCACGGATTGAGAATGCTTATCGATGGAAGCGCCTTCGACTTGCAGGAAGAAACCTTTCTCGTTGCGACTCAGCAGGTCAATCGCTTTCTCCGTCATGTGCGCCAGCGTCAGCACGAGA
>P_719
AGCTTAACGTGATTGGTTTCCACCTGCACCGATAGCCCGTGCAGCTTGTTGTGCGAGATAGCGCCGTAGAACTCAATGGCGTTTTCCAGCTTCTGCACCGAAACGTTAAGCCGCTCGAAGAACAGCCCCCACGTCTGGCCGGAGACGCGCAGCGCTTTGAAGCGCCCAGTATCCTGGCGGGTACTGGAGAGACGCAGTTCGATACATTCGGAGATCATCTGCTGCACGCGGGTGCGGATCAGGCCGCGCAGGTGCTGACTATAGCAGAACACCTCCACGCTGTCCGGCGGCGCGGCGTCCTGGTGCATTTTGCCGAGGATCGTTTTCAGCGCCTCGATCATCGCCTGCTCGCCGTTAAAGTGCAGCGTACGCACTTCGTTCCACGAGTTGCGATCAGCAGGTCGACGCTGCCGATCAGGCATTTTTGCTCTTCGCCGAAGCTGAAAACATCCAGCTTACGGAAATCGAAGTGCACCACCTGGTTGCGGAAGGCCGCGGTTGGGTCATATTCGAGGTTGACGATAATCGCCAGGTGGCGGATTTCGCACGGGCTGTACAGCGCCTTTGGCGTCGGCGCCGGCAGGCGCAGCGGGAAGTGGTCGAACGCGTCGGCCACCATCTCCTGCAGCTTCGCCAGATCGACGATGCCGTTGCCCTTAATAAACAGGCGGGTGCGTGAGGTCAGCAGGCCTTTATCA
>P_720
ATCAGCATTTCACGTTCCCACGATGTTTTCTCTTCGGTAAACATAATGGCCCCTTTGACTACAGGATTTTTTTAATCGCGTTAGCAAGCGCGGCGACAATCCCTTTATTTATTTTCTGCGTATAAATAAAAGGTCTGTTCATTTCTTTTATAAAACGAACCTTATTAGGTTCCGGCTTAAAGAAACGCCCGTAGGAGTTTCAATCCAACCGCGTGTATTCCTGAAATGTGTGACCTGGCATCCATGCTTCAGCAGGCTGGCAATTGAAGGGATGTTTTCAGTGCTCATCGCTACACCTTGTGATTAATGAGTAATAAAGCGGTTTTTATTAATAATTCGGTCTATCGTTTTGCACGCTTCAGCTAATGCAAAGTCAATCCCGAAGTAATGGCAGCTATGCGTGATCTGATAACGCTGGCGGCTGTATGGTTTTTTGCGTGGGAGCTTCAGAATAGTAAAGCCACGATAAAGGCTGGTTTTACTATTCAGATGCGACACCACTCGCTAATTCCACTTTTCATGTATCCACTCCCTGAGAAGCAGTTCGCATCAAAGCCCCATCCACAGCAACCAGGCATCACGCTGCTCTTCTACCGGGCGGTTGTAATACGCCTCACGCACTGCCCGTTAAACTCCGGGATATACACCCAGCGTTCAGCCACGCGGGCATTCGGTTTGGTTGGGTCGCGCAACTCAATCACCGGCAGCTTTCTTGCCTTGATCATTTCCTCCACGGCGGACTTTGGTTTGCCAATCAGCTCGGCGAACTTCTCCACATGGACAGCATCAAGCGGATATTTGATCGCGTAATCGCTCGCTTCCATCGTTCACGCTCCCTGTTAGCA
>P_721
GTTCCGCTTCGTTGCCATGGCGAGACCTTTTCTGTACCCGTCAGCGGCAACGCCGCGGTGAATGAAACGGGGCTCTATAGCAGAATTGCCCTGGCAGGATTTGGGCTGGCGCAGCTGGCGGAGAATATCGTTGCTGACCACCTGCAGGAGGGGAGACTGGTGGAAGTGCTGACGGACTGGCAGCCGCCCCCGGTACCCGTCACATTGCTCTATCCGCACCAGCGCTTTCTCTTCTATTCCCGCCGTGGCGTTGAGTGGATGAGCGAGGTGGTTTGAGGGGAGTATTGCTTGCATTTAGCGCTTCGCGATGGAGGGTAAGGTTACAGCAGAAATATCTGGTCTGCTGATGAATCGCTCGATATTCTGTAATGCTTTGTATTTTTTGTGAACAGGAAAAAGTATGCTTAATACGCTGGATTTTACACAGAAGTTTTGCAGAGCAACTGAAGCTTAAATTACAGTCTGATTCGCGGATCCACTCCCTTCTCGCCGGCGGCTCGTTTATCCATGGCGGGTTTGATCAATACTCCGATCTGGATTTCGTGGTGGTGATCGACCCTCTCTATTATGACGAAATCATGGCTCAGCGTATGGCGTTCGCCGGAACGCTCGGCCATCTGCTACATGCTTTCACCGGGGAACACGTCGGTGAGCCTCGCCTGCTAATCTGCCTGTTTCACCAGAACTCTGCATGTCGATATGTGGAACTTTCTCGCCTGGACATGCTAACACTCAGCAGGCCACTGGAGCTGCCGTGCTATTTACCCATGATAACGATGCTCTCAGACCAACAGCTTGGCAAAATTTTGCGCGCACTGGCCGAACATGACACCAGGAGTGGTTTGAGTCCCGGGCCTGAATCTGGCTGCATTATGCCGTCGGGCCGGTTAGACTGGGCAGGGGGGAACTCTTCGAAGCGCTGGGGATGCTGTCTTTCTTCCGGGAACAAGTA
>P_722
ATGGTTTTCTTCCTTCTGACAGGCGATGACAAAAACGGGATTATGGGGTTTGAAGTAGTGGCCGCTGCCCAGGGTAGCCAGGGTGGAGACCGCCAGCTGCTGGCAGTCCACCTCGTGGATGCCGCTCTGCCGCAGGTGCGCCAGGGCGCTATGAAGGTTTTCCTGCAAAATAAAAGTCATCACCAGCCGGCCGCCAGGATGCAGCTGCGCCAGCGACCAGTCGATCAGCGCCGTCAGGTGGCCGCCGCTGCCCCCCATAAAGATCGCGTCGGCTTTGTCGGCGACCGCCAGCGGCGCAACGCCCGCCACGATAGCGATGTTGTCGCAGCCAAAGCGCTGCCGGTTCTCCGCCAGCAGGCGCAGCGCGTCGGCCTGACGCTCAATCGCCGTCACCCGCAGCGCCGGGTTCTGTAGAGCAGCCTCAATGCTGACGCTGCCGGTGCCCGCGCCGATATCAATCAGATGGCGCGCCCGGTGCAGCTCCAGCTTCGCCAGCGCCAGCGCGCGCACGGCCTCTTTGGTCATCGGCACCTGGGCGCCGCGCAAAAACAGCTCATCTTTCATCGAGGATCACCACCGCATTCATCTCATATTCGTCCTCCACGGCGCTGACCGGCAGCCAGTGGATCCGCTGCCGTTTTCCATCGCCAGATTCTCGCCTATCACCATCCAGCGATGGCCTTTGCCGCGGGCCATCAGCTGGGCGGCTATCTCCCGCGGTCCGCAGCGGCCGTCGGTCACCATGGCGACTTTCCGGTGGGCGGCCAGAGCATCGAAGCTCACCGCCCGGCCATGGCTGCTGGTCAGCCACATATCGTTCATGTCGATGCCCGCCCGGGCGCAGAGGTACTGCACCGCGCTGATGCCGGGGATCACCA
>P_723
GTGGTAAAACGGTTATACGTAGCACGTATAGGCAAAAGGAAAATGAAAAGACAAGAGCGTATAGACCGCATTGAGCTGATGCGCACCTATATCCGCATCGTAGAGGCCGGATCGCTCTCCGCCGCCGCAGGGCAGATGGACACTACCCAGGCGACCGTCAGCCGCCGCCTGCAGTCCCTTGAAGGGCTGCTGGGGGTTAAGCTGATCCTGCGCACCACCCAA
>P_724
CTTTTTCCCGTCTATTCGTTCAGTTACGTATTGCTAAGGTTAATCCGATTCTGCTTCTTTCTACCTGCAGCACCTATGTAACCGGCGATCTGATTATTACCCTCGACGCCGACCTGCAAAACCCGCCGGAGGAGATCCCGCGGCTGGTGGCGAAGGCTGATGAAGGTTACGACGTGGTGGGCACTGTCCGCCAGAACCGTCAGGACAGCATCTTCCGTAAAACCGCGTCGAAGATGATCAACCGCCTGATCCAGCGCACCACCGGCAAAGCGATGGGCGACTACGGCTGCATGCTGCGCGCTTACCGCCGCCATATCATCGACAGGTGCTGCAGGTAAAGAAGCAGAATCGGATTAACCTTAGCAAT
>P_725
ATTTTAGTCGTCAATCTCCCGTCAACAAATACTACGTACATTCGTTCAACACATGGAACTAATGAAAAATGAGAAGTTCTGATCCTACCGTAACTGAATGGTTTTCTATTGATAAGCGCTCAACTTATGAGGAAAGGTTCCCATATATGCCAGCAAGAATAATAGACAAA
>P_726
AAGGTCGCCTGGGATGAGCTGCGCGCAGCTGGCGCGAGCTGCGTTTGAGCACCTTTCTGGCCAGCGCCACCGAACCTGCCGCAGGCCAGGTCTGGTCGGCGCCCGGAACCTGCTGCTGCTCAGCATGGCGGCGCAGGGGTTCGGCTGGTGCATTCTGCCCAGCGCGCTGGTGGCGGAGTTTGCGCCGCAGGGCGGGCTGGTGGCGCTCGATATCCCCGGCTGGCCGCGGGCAATTTCAGTCGATCTGCTGTGGAATAAGAAAGCGCCGGGAGCGGCCGGCAGCTGGCTGCGTCAGCATCTGCAGCGGCGTGAACGTTAACAATAGCTATTTCTTTGTGATTGGCTTCACTTTAAACAATTACAAAGTTTTTTGTGATAACAATTATCTAGTATATCGCTGTTTTCTTGCGCAAATGCATGGGCAGGGGTAGAGGATGAAGATATCGTGATCGTCGGCGCGCTGCGAACGCCGATATTTTGGGCGCATTATCGCGCCATTCAGCGGTACGCTGTCTGGGGAGCGTGGTGGTGAAGGCGCTGGTGGAGAAAACGGAAACGATCCGCACAGCGTGGATGAGGTGATCA
>P_727
AGGCAAAGATTAAAAAAACTTCAGGACGCTATTTTCAGCAGAGAAATTTATGCTACTGGCAATTCAGCAGAATAAAGACCTTATTAATTTGCAACACCCAGTGGGAAACAATGCCAGCAAATGAGAAAAATTTCTTGCTGTGTGACCAATATGTGAGCGATTAATAGCGTGAACGTTAAAACGCACAGCGGAAAATGCTGCATTCAGCCATAAGCTTCGCGAAAAAAGATCTGTTCATCGATAAAAAAATGCAATGGAAGATGTCACAAAATAGCGAATAGCCGGATAGCGTCGGCATCGCCACCGGCGTCACCAA
>P_728
CCAGGGGATCACTGGCCGTTCGCGCATTGATGAGGCGTTCAACCGCAAGGGGTTGATGCCGGATATCGTGCTGAGCGCGCAGATTCGATGTGATCAAGACCTATGTGGAGCTGGGGCTGGGCGTCGGGCTGGTCGCCGAGCAGTCCGGTGATGCCCGGGAAGCGGACACCTTTACGCGTCTTGATACCCGCCATA
>P_729
ATCCCAATCTGCAGGTGGTGGTTTCGCTGGTTAATGCTAAACGGCGGGAGCAGTTTGAGCGTATTAAAGCTGAGACGGCGCGGATATGATCGTGCATATGCTGGACGGTCAGGCGCGCGATGCAATGATCGCCAGCGACGCCGCGCTGCTA
>P_730
GGCGGCGAGTTAATCCGGGTTAGATATCGTAGTGGATCAGATGGAAATCATCAGCGAGTGGCACGACGGCGCCGCAGTGCTATATCGTGAAAGCCAAACGCTGGCGGATAGCAGTCAGAACGTTCGCTGGTCGACGGCGATTTTTCAACAAGCGGAAGGGAAAATTGTCTGGCGCCATCTGCAGGAAACCCGCCTCGGCTAGCCCAAAGAAAAAGGCCCCGACTTTTTCTTTGGGCTAGCCGAGGCGGGTTTTCTGCAGACTGGCGCGGGACAAATTTCCCTTCCGCTTGTTGAAAAATCGCCGTCGACCAGCGAACGTTCTGACTGCTATCCGCCAGCGTTTCGTCGCGATTAGCTGCGGCGCCGTCGTGCCACTCGCTGATGATTTGCCAAATCACTACGATACATCTAACCCCGGACGGCTGCCGCCA
>P_731
GAGAACGCGAGGGGATGTAACCCAGGAAAAGCATTACGTATGAACGTGAGCTTTTTTAAGTGTGGCGATGCACATCATAGCACTCGAATTTCGGATGATGACGTACTGCTTATCAGGGCACTGCGTGATGACGAACAAGGCGGAAAACTGACATTTTTGGCGCGATCGCGGAGAAGTTCGATATAACTGAGCATGCGGCATGGTGGGCGTACAACCTCCGCCTTACCGTAGATGACAGCGTTTCGCGTGAGCTGTTATCA
>P_732
ATTAACGCCGCCAAAGCCGCCGGAGTGAAATTCATCGCGTATACCAGCCTGCTGCATGCCGACACTTCGCTGGGTCTGGCCGCAGAGCATATCGAAACCGAGCAGATGCTGGCCGACTCTGGTATCGCTTACGCCCTGCTGCGTAACGGCTGGTACACCGAAAACTATCTGGCCAGCGCGCCGCCGGCGCTGGAGCATGGCGTGTTTATCGGCGCCGCCGGCGAGGGTAAAATCGCCTCCGCCACCCGCGCGGATTATGCCACCGCTGCCGCCCGCGTTATCACCAGTGAGGGTCATGAAGGCAAAATTTACAAACTGGCGGGTGATAACGCCTGGACGCTGAGCGACCTGGCTGCCGAGCTGAGCAAGCAAAGCGGGAAAAACGTGGTCTACCAGAACCTCAGCGAAGCCGATTTCGCCGCCGCGCTGAAAAGCGTCGGCCTGCCGGCCGGGCTTGCCGATATGCTGGCGGATTCCGATGTCGGCGCGTCGAAAGGCGGACTGTTTGACGACAGCCGCACCCTGAGTACGCTGATCGGCCGCCCGACCACCTCCCTTGCTGAAAGCGTGAAAGGCATTCTGTAACCGCCCCTCTCAGCTTTTGCGGTTGCGTCCCGGCGGTTCCTCTCCCATATTGAAGGGATAACCGTCGGGAGGCAGGCGTAGAT
>P_733
CTTTGTTTGCGTGTGACCGTTGCGTATTGCTAAGGTTAATCAATACTGCTTCTTTCTACCTGCAGCACCTTCTCCAGCGTCAATTTTCACGGCGAGAACAAGCCCGGCGTCCGCCTTTCCGCCGCCCATGACGTTAGCGATCGCTGGCAGCTGGGCGGCGAACTGGAGCGGATTTCGCAGCAGACGCCGCTGCGCGCGTTACGCAACGGCGTCAGCGCCAACCGCAGAGGCTGGCTGCGCTGGTCTCCAAACGAACGCCGGGAGTACCGCTTCAGCGCGGCCGCCAGCCGGTTTACCGATCGCAACCAGGTGCTGCAGGTAGAAAGAAGCAGAATCGGATTAAGCTTAGCAAT
>P_734
GTACTATTTCAACTGAGATTGGCGACGGGAAGCAGTACGCCAGCAGTGGTGACTTGCGGCGGCAACAGGGCTAATTTTACCGACAGTACAGCACAGGGAGGTCGGACGACATTGCTGGGAATTAGTAAGCGAGGTAACAAAAAGATCCGAACTTTGTTGGTTCAATGTGCCAGGGTATTCATACAAAAACTGGAACACCAGTCTGGCAAATTGGCCGATTGGGTCAGGGATCTACTGTGTAGGAAAAGCAACTTTGTCGTCACTTGTGCTCTGGCAAACAAGCTGGCCAGAATAGCCTGGGCCCTAACGGCACGACAGCGAACTTTCGTGAGCATAACGGCAGAAATACA
>P_735
GGGATAACCATACGGGAGCGATTCGATCAGCGGTACATTCCAGCGATCCGCTGCCTGTGCGAGTTGCATCGCCATAATGTGGGTTTTTTCTTCATTGAAGGCGCCGGGGAAGGTCATGCAGACCACGCCCTCGGCAGCGACTTTAAGCGCATCTTCAACAAAAAACGGGGGTAGTATCGGGAACGGTATTGTCAAAGATACTGACCGTGCTGTCGACGCGTAACACAACA
>P_736
GTTAATCTCCTGGGCGACGCGGCTGGCTTTTTCGCTCTGAATATCGACCACCGCCACGCGGTAGCCCCTCGGCGGCCAGCCCGCGGCACAGAAACTCTCCTAAGGTTTGTCCACCGCCAATGACAACAGCAACCTGATTCATCTCTCTCTCCCTTTAAGCAACAAACTTCAGTACGCAGCCGGGCGCGATGGCGTCCGGCGCGCGGGCCCGCCACATGGACGGTACAGCTGGGAACTCCGCTTCACGATGGCCGTCAAAGCGCAGGGTGATGTGGCCCAGCTCGCGCAGGTTTTGTTCAGCGGATTTCGCCGACGGCGGTCGCCGGGTAGCGCTGTTCGCCAAGCTGCAGCTCTGCCCCCGGCTGCAGCGTGCCAGCAAGCTTGCCGTGGTTGTGAATAAAGCAGTACTCTCGATATCCGCCGGGGCGCCCTCGCGGAAGGTGATCAGCATTTGCTCTTCCAGCGCCATCGTCGCGCAGGCGCCGATA
>P_737
AGGAGCGGGTACGACGTTTACCCATTGCCTCCCGGCTGTATCAGAAACTTTCGACCCGTCACCGGCTGGCCTATGTTGAAGCGGTAAATAAACTGGCGCGTACGGCGCCCGAATTTGCGCTGATGGAATACTACTATCGCTGCCGTCTGATTCAGGACTATATCAGCGGAATAGGATTTGTATGCGTGGGATGAATATCGGCGACTCATGGCGGTGGAATAGGCTGGAGTTTTGTAAAGATGGACAATAAATTTTTACTTTTTTCCAGAAACTTAATTCCGGAACTTCGCGTTATAAAATGACTCTGATAGTCACGTACACAGCAACTTTCGTTACCTGATATTGAGATTGAAACTGATGAAAAAAACCACGTTAGCAATGAGTGCACTGGCTCTGAGTTAGGTCTGGCGTTGTCCCCGCTCTCTGCGAGCGCGGCAGAAACGGCATCTTCGGCCACTAATGCACAGCAGATGCCAAGCCTGGCCCCGATGCTGGAGAAGGTGATGCCGTCGGTGGTGAGCATTAACGTTGAAGGTAGCACCACCGTTAATACCCCACGGATGCCACGTAACTTCCAGCAGTTCTTTGGCGATAATTCGCCGTTCTGCCAGGATGGTTCTCCTTTCCGAGTTCGCCGTTTTGCCAGA
>P_738
TCTATCACTGCGAGGATGCTTCCCTGTCGGCGCTAAAGCAGGCCTGTCAGCCGTGGCCGGGCTTATTCGTTTCCCGGGATGGACTCACCTTAACGCTGCCGCGTCCCACGCCCACTGACGAGACGTACCTCCTATGAACCCACGCAAACCCAGCGTCACCGCCCAGGATGTTGCCCGGCGAGCGGGCATCTCCGGGCAGTGGTGTCCCCGGGCGTTGAGCGACAACGGCAGCATCA
>P_739
TTTTATCATACCTTCAGCTCGTTACGTATTGCTAAGGTTAATCCGATTCTGCTTCTTTCTACCTGCAGCACCTAGCGCATGGGCGCTGGAGAGCATCATGGCAGAGAGCCATCGCGAGTACCACTCCTTTCTTAACGGTCATAACGGTGTTCATGCAACTTCCCTGAGGTTGGCGTAACGGCGCGGACAGCGGCCACGCGGCCCGCGGATAAATAGACAATCTGGTCGGCTGACGGCTTGGCTTCACGTCGGTCATGGGTGACATACAGGGCGGTGATGCCGAGCTGTCGCAGCAGGCGGCTCATTTCGCCACACAGCGATTCGCGCAGTTCGCTGTCCAGGTTGGAGAGCGGTTCATCAAACAGCAGCACCCGCGGCGCGGCGACGATCGCCCGCGCCAGCGCCACCCGTTGCTGCTGACCGCCGGAGAGGCCTGAAGGCTTACGTTCGGCAAAGCCATTGAGGCCTACCCGCGCCAGCGCCTCGCTGACCCGGCGCTCGCGTTCGCTGCGGGAGACACCACGCACATGCGCAGCGGAAAGGCGACGTTCTGCGCCACGCTCATATGCGGCCAGAGGGCATAATCCTGAAAAACCATGCCGATATCGCGCTGCTCCGGGGGCAATCCCCATCCTGCGCGGGCGACCAGCCTGTCGCCAAAGCGGATTTCGCCGCTGGCCGGCACGCTCAGCCCGGCCAGCAGACGCAGCAGCGTGCTTTTGCCGCAGCCGGAAGGGCCCAGTAGCGCCACGATGCGGCCGGGTTCGATATGCAACGTGAAGCGGTCAAGAATGGGGGAGGTGCTGCAGGTAGAAAGAAGCAGAATCGGATTAACCTTCATGAT
>P_740
ATGTTTTTGTAGCACTTCGTTCAGTTACGTATGCTAAGGTTAATCCGATTCTGCTTCTTTCTACCTGCAGCACCTGTCCGATATTCGATTTAAGGTACATTTTTATGCGACTTTTTGGTTACGCTCGGGTCTCAACCAGTCAGCAGTCTCCGATCTTCAGGTCAGAGCACTCAAAGACGCAGGTGTGAAAGCAAACCGTATATTTACCGATAAGGCATCCGGCAGTTCAACAGACCGGGAAGGGCTGGATTTGCTGAGGATGAAGGTGGAGGAAGGTGATGTCGTCTGGTTAAGAAGCTCGACCGTCTTGGCCGCGACACTGCCGATATCTTGATCCAACTGATAAAGGAATTTGACGCTCAGGGCGTGGCAGTCCGGTTCATTGATGACAGGTGCTGCAGGTAAAGAAAAGCAGAATCGGATTAACCTTAGCAAT
>P_741
TTATCACTTACCTCGTTCAGTTACGTATTGCTAAGGTTAATCCGATTCTGCTTCTTTCTACCTGCAGCACCTAGCTCGATCGACAGCGTGAAGCGCTGGCGCGGGTCAGCGCGCAACAGGCAAAGCTCAACGCGGTTAAACAGCGATATCAGGCCGGTAAAGAGATGGCCGGTAAAATGGCCGGTGCGGGGGCTGCCGGGGTTGGTATCGCGACAGCGGGAACAATGGCCGGGGTTAAGCTGATGGTGCCGGGCTATGATTTCTGATTTAAAAAATTCTCGTTGCAGGCAGTACTCGGCGTGGCGAAAGATTCCACAGGAATTGACGGCTTTGAAAAAACAGGCCCGACAGCTCGGCGACAATACTGCCGCCTCTGCTGATGATGGTGCTGCAGGTAGAAAGAAGCAGAATCGGATTAACCTTAGCAAT
>P_742
ATATTGCTATGTCTGGTGCCTTTCGTTCAGTTACGTATTGCTAAGGTTAATCCGATTCTGCTTCTTTCTACCTGCAGCACCTAGCGAACTGCGCACGGTGGCCACCGATGGTCACCGCCTGGCGGTCTGTTCGATGCCGCTGGAAGCGTCGCTGCCGAACCATTCGGTGATCGTGCCGCGTAAAGGGGTAATTGAGCTGATGCGGATGCTCGACGGTGGGGATACCCCGCTGCGCGTGCAGATTGGCAGCAACAATATCCGCGCCCACGTTGGCGATTTTATCTTCACCTCTAAGCTGGTTGATGGCCGTTTCCCGGATTATCGCCGCGTATTGCCGAAAAATCCGGATAAACACCTCGAAGCGGGCTGCGATATTCTGAAGCAGGCTTTTGCGCGCGCGGCGATTCTCTCCAACGAGAAATTCCGCGGCGTGCGGCTGTACGTTAGCGAAAACCAGCTGAAAATCACCGCCAATAACCCGGAACAGGAAGAAGCGGAAGAGATTCTGGATGTGACCTACGCCGGAACGGAGATGGAGATTGGCTTCAACGTTAGCTATGTGCTGGATGTGCTGAATGCGCTGAAGTGCGAGAATGTACGCATTCTGCTGACGGATTCGGTGTCGAGCGTGCAGATTGAGGATGCGGCCTCTCAATCCGCAGCCTGTGTCGTCATGCCTATGAGATTGTAGTGGAAAATATCGGGCTATCTTACTTGCCATTTTCAACCTGGGCTGTGCTCGCCCCTGTCACGTACTTTGTGTACAGGTGCTGCAGGTAGAAAGACAATCGGATTAACCTTAGCGAT
>P_743
TCTTCATGTTTTTATCCTCTTCGTTGAGTTACGTATTGCTAAGGTTAATCCGATTCTGCTTCTTTCTACCTGCAGCACCTCACCCGCTCGGTGCCGCAGTCGATCAAGCTGGGATTGACGGCCTCATCGGCCTGTTTGTCGCCGTGCTCGGTTTTCGTAATGCCGGGCTGGTGCTGGCCAATGCGAAAACCAACGCCCTGATGCTCGGCGACTTTCTCGCCCCCGGCGCGCTGGTGGCGCTGTGCGGCCTGTTCCTGGCGATAGCCCTGCAGGCGCGTAAGGTTCCGGGCGCCATTTTGTGGGCCATTCTGTGCGCCACCCTGGTGGGTATCCCGTTCGGCGTGACTAAACTGCCGACGCGTTTTATCGATGCCCCCCACTCGCTGGCGCCGGTGCTGGGACAGGTTGACCTGCTGGGGGCGTTAAACATCGCCTTCCTGCCGTTCCTGTTCGCTTTTCGCATCTGAGTTTTTCTCCACCATGGGGACAACGCTGGCGGTGGGCGGCGAGGCGGGTCTGCTGGATGAAGAAGGCAACATGCCGCAGATTAATCGCCCGTTCATGGTCGATTCGATTGCCGCCGCGCTCGGCCCGTGGGTGGGCATAGGTGCTGCAGGTAGAAAGAAGCAGAATCGGATTAACCTTAGCAAT
>P_744
ATAAGACAAAAGGCTGCCTCATCGCTAACTTTGCAACAGTGCCTTTAAGCGTGCATAATAAGCCCTACACAAATTGGGAGTTAGACATCATGAGCAACGCAAAAACAAAGTTAGGCATCACAAAGTACAGCATCGTGACCAACAGCAACGATTCCGTCACACTGCGCCTCATGACTGAGCATGACCTTGCGATGCTCTATCAGTGGCTAAATCGATCTCATATCGTCGAGTGGTGGGGCGGAGAAGAAGCACGCCCCAAAGTTCTGACGTACAGGAACAGTACTTGCCAAGCGTTTTAGCGCAAGAGTCCGTCACTCCATACATTGCAATGCTGAATGGAGAGCCGATTGGGTATGCCCAGTCGTACGTTGCTCTTGGAAGCGGGGACGGACGGTGGAAGAGAAACGAATCCAGGAGA
>P_745
GCGTTACCATCCTCACCCATGATCCAGCCGTGCCCGTAGTGCGTTGCAAAGCATTTTGTTTTACCAGCAGCGATGCAAATGATGGTTCTTTCGTCAGCATAAGCACCTCACAGCAAACCGAATGAAGCACCGAGGCCAGTCACGGTATCAACTGCACTCGCCATCGCAGGATTAGCCTGTAAACGGGCCTGCAATGAAACAGCGGCCAGCGCCATCAGTCGTGTA
>P_746
ATTAATTGTACTTCGTTCAGTTACGTATTGCTAAGGTTAATCCGATTCTGCTTCTTTCTACCTGCAGCACACCTGTCAGATGCCTGGGCTTATGGGGAAGCTGTTAAAGAGGTTCAGCGGCGTTCGTTTGGTTCCATTATAGCCTGTGCTGTTGGCCCTAAAGCGGGACACGAACATCTGAAACTACTGACTAGCAGAAAGTTGTGGCTCTTGAAACACTGGATTCGACCGCATTTTCAGGCTTTTTCAAATGGGTAAGTGCCAGCGTGGCTTCAGGAAGCTCCAGTGCCGGAGTCACTACTGATTCGGACACACTTCCACCGCCACCGCCAGAAATCCAGCTTGTTCTGTAACTTACGCCGGTATGGCAGGGAATAACCCTGCCTTATACCGATAAAGTCCATCTCTGCTATGGACGTCACATTTTGCTATGAGGGAGTTTCCTGTGAGACGACTTCCCGTTTTTTTTGTTCTGGACTGTTCTGAGTCCATGATTGGTGAAAAGGTGCTGCAGGTAAAGAAGCAGGAATCAGATAACCTTAGCAAT
>P_747
TTTTAGACCTACTTCGTTCAGTTACGTATTGCTAAGGTTAATCCGATTCTGCTTCTTTCTACCTGCAGCACCTCAGGGCGGCGGAAATACCGTTTCCTGGTCAACCATTATTTTTTCTCTTTCGGGAAGTCGTTCTTCACGAGCCGAGAGTCTGCTCTTTGTTCATGAAATGGCGCGGTGCCGGCCGGAAGTCCAAACGATTATTCTGGCTAATAATGAAAGTGAAATGCACTAAAGAGATCGGCCATCTTATGCCGGCCTGTTTGCACGGCATACTGAATAAATCCGCGCCGCGACGCGGGCTACAGGAGCGTTTGCTGCAGCTACTGGACAATCATCATCTCAGCGGCAGCGAACAATTTTGCGACAGAGAGGCGTGCAACGATCCGCTAAGCCCGACGGAGCACGCCATCCTTCGGTATATGTCGTGGGGATATTCGCTTTCTGATATTGCGATACAGCTCAACCGGAATATTAAAACGATCCGCGCGCATAAGTTTAACGCCATGACCAAGCTCGGAGTCCGCTCAGACATTGGTTTATTAAACGCGGCGGATATCCTGTTGCATTTACCGCTCAATAGTACGACCAGCGCCGTTAAACAGGTAGCGTAATGCGGCTATAAACACACATCTACCCATGTTGCATCGGTGAGCTGCGCCATGCGTTCTGGTTCAATGCGAACCGCGCTATGGATGGCTCCCGCTGCGGGTAGTACTTCCTGATAATGTCTGAGAGAGACGTCGCAGTAGACTGCCAGCGGGGTTTCCAGAGGTGCTGCAGGTAGAAAGAAGCAGAATCGGATTAACCTTAGCAAT
>P_748
ATCTTCCTTGTACTTCGTTCAGTTACGTATTGCTAAGGTTAATCCGATTCTGCTTCTTTCTCCTGCAGCACCTAGGGCGCCAGCGCGGCGAGTTCTTCATCGCTCAGCCCGGTGAGCTCCTGCACGGTTTGACGTTCGAGGCCGCGCGCCAGCATTCTGGCGGCGATGCTGCGGGTAGCTTCCTGCTCACCCTCTTGCTGTCCCTGTTTACGGCCTTTCTCTTCCAGCCATTCGGCAATGGTCATCATCAGCTCCTTATGCCTGGGCGACTGCGCCGCCAGCGTGCGGGATCAGCGCCCCAGGTGCTGCAGGTAGAAAGAAGCAGAATCGGATTAACCTTAGCAAT
>P_749
GGCGCGCGTTATCTTCGCCAAGAAGAACACGGTTAATTTTTTGCGGCGCAGCAACTGCTGCGCTGAATGAGGAAGAGATTGAGATGAGTATGGTGAATACAGCTCCGGGTAAGATTTCAGTTCGTAACCTGAACTTCTACTACGGCAAATTCCATGCCCTGAAGAACATCAACCTGGATATCACCAAAAACCAGGTGACGGCGTTTATCGGTCCGTCAGGCTGTGGTAAATCCACCCTGCTGCGCACGTTCAACAAGATGTTTGAACTGTATCCGGAGCAGCGCGCGGAAGGTGAA
>P_750
CTCTGTTTGTGTACTTCGTTCAGTTACGTATTGCTAAGGTTAATCCGATTCTGCTTCTTTCTACCTGCAGCACCTGGTGGAAGGGTAGGTGAAAAGCTCGCCATCATGTCATTAACTTCAGACAATACAAGCCTGGCACGATGATAAAACGCCTCCCCTTCAGCCGTAACGCTCAACTTACGGGTAGTGCGATGGATGAGTTTTACGCCGAGGTCGTCCTCTATCTGCTGTATCGCTTTGCTCACGGTGGGACGATGAATCTGCAGAATGTCAGCGGCCCTTGTAAAGCTGCCCTGCTCAACAACCTGTACGAAAATATAGGTGCTGCAGGTAGAAAGAAGCAGAATCGGATTAACCTTAGCAAT
>P_751
TATGTCTGGTTACTTCGTTCAGTTACGTATTGCTAAGGTTAATCCGATTCTGTTCTGTTCTACCTGCAGCACCTCCCTCGCGCGCCAGCACTATCATGTTGAAGATAGCGCCGAACAGAAACTGTGCAGGATAAGCCGCTTTATAGCGATTGCTCTCCCGGTTGCCCAGCTCATACAGCCAGTCGAACCATTTAATAATCAACCCTACCGCCACGGCGCCCAGCGGTACGAACCAGACGCCGCCCATCACCACCAGCGAGCCAATCAGCGTCGGCGAAATCGCCAGCCCCGAATGGTTGTTTAATACTTCCCAGGTAAAGTAGTTGGCGGTATTGAGCACCATCGTCGGGCGACCGTGCCACATCCAGCTGGGGATAAAGACGTAGAAATCGCGGATCATCGGCGCCAGCCCCTGGAAATCGATCTTGTCGTAGTTCTGCAGCAGCAGCGCCAGGTTCTCCCACGGTGAGAAGGTGTCGCGCGTGAGATACAGAAAGGTATAAAACGCTTCGTCTCCGCTGACGTTCATCCCGTAGCGCTTCAGCGCCAGCCAGAACATGCCGACAATACCCAGCACACCCGCCGCCGCCAGCATCCACAGGCTGATCCAGCCGCGAATAATACCGATGAACAGAAAGATGGCGAAGGCGATGATGATCTCTGGCGCGCGTCCCGCCGACGATGGCGTAGGTCAGCAAACCAAAGGCCACCGTGCTGACGAGGAAGAAGATCCACGCCTTATAATCCTGGCGCAGAAAATAGACCACCAGCATCGCCGGAATAAAGAAGTAAAAGAAGCGCTTCAACGCCACGCCGGACACTTCAGCAGAGAAAATCTGGCTGTAGGAGTTGAGCTTAAACAGCAGGAAACCAGGTGCTGCAGGTAGAAAGAAGCAGATCGGATTAACCTTAGCA
>P_752
TTTACCGTACCTCGTTCAGTTACGTATTGCTAAGGTTAATCCGATTCTGCTTCTTTCTACCTGCAGCACCTTCATGATCGACCACCCGCTCGCGGATCCCGGTGCGGACCACTTTGCTGAGTTCGAAGCTGAAACCATCGATAATATGCTGCTGTTCAATCGGCGTCTGGCTCGCCAGAACAGACGCGGCTGGGCGTAATATTCGCCGAACGAAGGGCTGCGCTGGCGGATTTTTTCGCCGTCGACGCGCTCGGCGAGGGACTCAAAGCCACCGCGTTTGGCGGCAGGCGGCGTCTCGCGCGGCCAGTTGTCGTTAATCGAGTTGGGCTCGTAGTTGGCCGGATTGGTAGGTGCTGCAGGTAGAAAGAAGCAGAATCGGATTAACCTTAGCAAT
>P_753
ACCACAAAGATCCGGCACTCTACTCCCGCAGGATTGATCAGAGCCACCGTCTGGTCTATTCAATCCAGAACGGAGAAATCATCATCTACGCAGCCCGTTATCACTATGGTGACAAATAGCAAAAGTCGATATAGCCCGCTTGATGCGGGCTTTTCATGCAAGGCGTACAACGGATGTTAGGGTAAGTCGCTGTCAGATCGACACAAAGGCAAAGTGGGTGTAACGTTAGCCTCAGAAAAAACAAAGCCCCGGAAATCATGTCATATCTTGGCGGATCGCATGATAACCAGGGCTAGGTCGAAACCTTGAAAGGGTATTTAGCACATGAACCGTGCCAGACAACAGCCCGCCATAAGCGCAGGGCACATTGCATAACGCCGCACTCGAACTTTTCAACAAACGCTACCACACAAGCCGTACTTTTCCGGACAATCTGCACTTTGGTGTCCGTATCGCCGGTAAGGAACGCGCTATTCTGGCGAAATATATCCAGTTCAATCAGCCTCACGCCATGTTCTGGCTGGGATTTGACGTTGACCGCGCCGGTTCCTCCATCGACTGGAGCGACCGCAACGCGCCTGCACCGACGCTGACCATAACTAACCCCGAAAACGGACACGCGCACCTGCTGTACGCGCTGGAAAACTCGATACGCACCGCGCCGGACGGCAAAATAAAACCGTTACGCTACGCCGCCTCCGTGGAGAATGCGCTACGTAAAAAATTAGAGGCTGACGCTGATATCCGAGCTCGTCCAAAAATCCGAACCACAACCACTGGAAAATCGCCGTGTGGCAGCCGAAGCTCTACACTCTGGACTGGCTGGCCGACTTTCTCGATCTGAACACAGGGAATGACAAGGAAATCGTTGCCGACTACGGCTTAGGCCGTAACTGCACGTTGTTCGACAAAACCCGTAAGTGGGCATATCGCGCCAA
>P_754
ATTGCCGCCCGCTACAGCATGCTGTGCCAGTCGCTGGGTATTGAAGGCTTTGCCCGGCTGCGGGTGGTCGAGCTTCGCGCTCTCCGGCGCCCGCTGGCCCGGCGCTCGCCTTCGCCTGCGTACTGTCTGCATTGGCGATTTCGGCGTGGTGGCGCTGTTCGGCAACGAGGCGTTCCGCACCCTGCCTTTCTATCTGTACCAGCAGATAGGCGCCTACCGCAGCCAGGACGGGGCCGTCACCGCCCTGCTCCTGCTGCTGCTCTGTTTCTTGTTGTTTACA
>P_755
ATACCGATGTTTTCCGCCGCCGCGGTGGGAAAGAAAGCGACGGCGTCAAAGCCCAGCTCGCCCAGGGTCTGCTCGACCTCTGCCTGAACCTCCGCCGGCGCCGCCGCGCGGTCCGTTTTGGTCAGCGCCACGGTCAGCATCAGCTTTCCGGTCAGCTGCAGGATCGCCAGGTGTTCGCGGGTTTGCGCCATCACCCTGTCATCGCAGGCTACCACA
>P_756
GTTTCCCGGTGCTGGCGAAAACCGATCCCCTGGCGGAGTTCCGGCCCCCGGCCGACGGCGGCGGGCCGAAAGCGGATGATGATTTTGCGGGGATTTACTGATGGCGCTGGAGCTGTACAACGTCAGCCACGCGAAACGACAGGCGCGGAACGCGGAGAAAACCCGGCTGACCCTGCGCTGGTTGCGGGAAGAGCTGTGTTCACCGGCGGAGCTGGTTGCGCGGCGGCTCAGGGGATTGCGGCGGTGCAGCCGGTCTACCGCTTCCTCGACAGCCTA
>P_757
AATATCTGGGCGCACCTTCGTTCGCGTATTGCTAAGGTTAATCCGATTCTGCTTCTTTCTACCTGCAGCACCTTGGCGGTGTCGATGCCGGATTTCGCGTTGGTGGAAAGCGCGGCGAAGTGTTTCGCCACGTGCTTGTCGTCGCCCGCGGTTGCCAGGAACCAGTCGCGCGCGCTGTGGGCGTTGGTCATGGTTTCCTGGGTAGTGAAAGTCTTGGACGCCACCAGGAACAGAGTCGTTTCCGGATTCACGTTCTTCAGCACTTCGGCGATATGGGTGCCATCGACGTTAGAGACAAAGTGCATGTTGAGGTGGTTTTTATACGGACGCAGCGCCTCGGTCACCATGAAAGGACCGAGGTCGGAGCCGCCGATGCCGATGTTAACCACGTCGGTGATCGGTTTGCCGGTGTAGCCTTTCCAGCTACCGGAGATAATCGCTTCAGGTGCTGCAGGTAAAAACGAGAATCGGATTAACCTTAGCAA
>P_758
GGCACCGCGACGGGTAAACAAAGCAACTGGCTCTCAGGGCAAAATGGTGATGAGGGGGGCTCAATGCGGAGGGCTGCAAATGCGCTGCGAAATCACGCTGCCGAGATGGGGGGGAACGTGATTTATGGAGTGAGTAGTCCAACACAAGGGCTACTTTCCAGTTTTGTACCGACAGACAGTGAGATGAATGGTCAGGTTTATAAGTGTCCGAACTGATCGTTTTGATAAGGCTCTCCTTCTTAGAAGGAGAGCCTTATCCTTAAAAATCTAGTTTTGCTTGTTCTTCAAGAAAAAAAGCCTTTAAAGGTTGCAAGCAGGCATCTAAAGTGTCCATGTTATCTGATGATGGTATAACTTTACTGAATATCTGACATAATGGATATTTTTCCTGCGTA
>P_759
ATAGGCAACAACGGCGCAAAGCTGATTTTTCTCGGCACCAACTCAAACACCGCGCAGAGCCACAACGGCGACCTTTATGTCGACGAAATTTTTCTGGATCCCCAACTTCCAGAAACTACGCAAAGTGTCGTCGGGCATGGCCTCACAAAGCCACCTGCGCAGCACCTACTTTTCGACACCTTCCACCCTGGCACACGGCGCTTACCCGTTCTGGTCGGGGGAATTATTCAACCGGGGCCGCGCCAGCGCCAGCGAGCGGGTTGACATCGATATCAGTCATGACGCGCTCGCCGCTGGCGTGGCGTGTCCTGACGGTCAGTGGCGGCAGATTGTCACCATTGAGGATGCGCTCGCCGGGGGCTGTACGCCACTGCTGCAATCTGGAGCAACTCAAGCGCGAAAACAGCGTCGACGACTTCCGCAATCTGTTTATGTGCCAGTTCGTTGACGACAAGGCGTCGGTGTTCCCGTTCGAGGATTTGCAACGCTGCATGGTCGACAGTCTGGAAGAGTGGGAAGACTTTGCCCCGTTCGCCGAACCCGTTCGGCTCCCGCCCGGTCTGGGTGGGATACAGACCTCGCACAGCGGCGACAGCGCCGGGTGTGTGGTGCTCGCACCGCCGGTTGTCA
>P_760
ATATGTACGCGTTCAGTTACGTATTGCTAAGGTTAATCCGATTCTGCTTCTTTCTACCTGCAGCACCTCTGGCTGGCGAAATGCGGCTGGTGCTCCCGCTCGCAATAGGAAGCAGCGAGCTGCGCGGCGGAGTGCCGCACAATGTGGTTCTTGGCGCGATTGCTGATACTCAGCAGGCGCAACAATAAGAAGGTCTGGCCGCGTTCGCGCGGCGTTATCATTTCGGGTGATGTGCAATAATCGTGAGCATAAGCCTTTTAGTGGGGTGTATAAATGGATGATTTCAAACCAGAAGACGATATGAAAGCCGATCGCAACGATCGTCGTGCTGGTCGTTCCCGTCAGTCTTCCGAGCGTGATGCCGATCCGCAGATCAATTTTGACAATGTTGATCTTGATGCCGATGAAGGCCGTCCGACGCGCGCTGGTAAGGCCCGTCGCGAGCGTGAAGAGGAAGAGTTCGAAGAAGAACTGGATGCGCAAGACGAGGAGATAGGTGCTGCAGGTAGAAAGAAGCAGAATCGGATTAACCTTAGCAAT
>P_761
ATAGATGGGATCGAGCTGCTGGACGGTAGCCAGGGCATCCGACTGGCCGTTGGTGACGAGCGCCCCTTTGGTGACGCTCGATTTACCGATGCGCCCGCTAATGGGGGAGGTTACTTTGGTGTAGGCCAGGTTGATACGGGCCGTTTCCACGGCAGCTTTGGTGGCGATGACATCGGCATCGGCCTGGCGGGCGGTGGCCACTGCCTGATCGTATTCCTGCTGGCTGATATATTTAGA
>P_762
TATCTGATCTTACTTCGTTCAGTTACGTATTGCTAAGGTTAATCCGATTCTGCTTCTTTCTACCTGCAGCACCTAATGGTGACCCGACGGGTGGTCCGGTGCAGCAACATCACATTCAGGGTTTGCTCCAGCAGCGAAACCCGCTTGCTGACGAACGCCGGCGATACGCCAAGCTCCTCGGCGGCGGCGGCGAACCCGGCCCGGCGAGCGACCAGCATAAAGACGCGTAAATCATTTAGCAGCGGCAGATTATTCATGATCTGTGTTTTATGTTTCACCAGTTAGCGTGATTAATTATGAACCAGTCAATTATAGGATAGGCAGGTGGTCAAACATCATCAGGTGCTGCAGGTAAAGAAGCAGAATCGGATTAACCTTAGCAATACGTGTTATGCCCTGTTCTTC
>P_763
TCTGCTGCATGTACTTCGTTCAGTTACGTATTGCTAAGGTTAATCCGATTCTGCTTCTTTCTACCTGCAGCACCTATGTTCTGCGACCAGCCCTGGCTGCTGAGGGTTTGATCGCGGTCGAGGACGGCAAAGCGCAGATCCTCAACGTCCATGCTGATCCCATACCCCATGATAAACATCATCACCGTCCCCAGCAGCGCCAGCGTCAATCGTACCGGATCGCAGCGCAGCTCCAGCGCCTCGCGGCGGCTATAGCTAAGCAGCCAGCAGAGCTGAAGGCCTGCCGTGGAGCCGTATGTCCGGAATGCGATGCCACAGCAGACGTGGGTTCTTCTGGTACTGGAGAGGACGGCTGGGCCTCTTTAAGCCAGGCGATAAACAGGTGCTGCAGGTAAGAAAGCGAATCGGATTAACCTTAGCAATAC
>P_764
ACTGCCCTACTTCGTTCAGTTACCGTATTGCTAAGGTTAATCCGATTCTGCTTCTTCTACCTGCAGCACCTGATCGTGCCAGGTCTGGCTGGCAATCAAGGCGATAGCGTTCATCAGGGTGGCGATCAGCGCTCCCTGCCAGCCGTAGTGCCAGGCGAGGGCGATAATCGGCAGCGCCAGACAAAACGGGGTAAAGCGGGAGAGCTGGCAGGCCAAGCTGCAGCCACAGGCTAATGGTGAATAACAGCAGATACCAGATCAGATGCCGCCCGCGCCAGTTAACCGGCTGCGCCACCAGCGCCGGCCCCAGCGGCCACCAGACGGTGCTGGTAAGATAGTGCCAGAAAACCAGGCAGGTCGGCGCCAGCGTCAGGCCGCCGGTCAGCGTCAACAGCAGGGCGTTAAGCCCCTCGTCCCCCTCCGCCAGCCACGGCAGCGATTGCAGCAGCGCGGCGGCCATTAACGCCCCGCCCTGACGCAGCAGCGTCAGCCAGTCGCGCTGCTGCCGGTAGCGCGAGAGATCGAGCGCCACCGGCAGCAGAGTCAGCAGGCTTCCGGTCATCAAAATTATCGGGTGCGCCAGCGCCACCTCCTGCGCCAGCCATAAGATAAGCAGCCACAGGTGCTGCAGGTAGAAAGAAGCAGAATCGGATTAACCTTAGCAAT
>P_765
AGATCGTTGCCGGCGCGCCGGCCCGCCTGCTGGCCGCCGGGATTGGCGATGCGCTGGCTACCTGGTTCGAAGCCCGCGCCTGCTCCCGTAGCGGCGCCACCACCATGGCGGGCGGGAAGTGCACCCCAGGCGGCGCTGGCGCTGGCCGAGCTATGCTACAACACCTTACTCGAAGAGGGTGAAAAAGCGATGCTGGCCGCCGAACAGCACGTGGTCACCCCGGCGCTGGAGCGGGTGGTGGAAGCCAACACCTATCTGAGCGGCGTGGGTTTCGAAAGCGGTGGTCTCGCGGCGGCGCACGCGATTCATAACGGCATGACGGCCATCCCTGACGCCCATCACTATTATCACGGGGAAAAAGTGGCGTTCGGAACCCTGACGCAGCTGGTGCTGGAAAATGCGCCGGTGGACGAAATAAAGCCGTCGCCGCGCTGTGCCACAGCGTTGGGCTGCCGATCACCCTGGCGCAGCTGGATATCAAAGGTGATATCCCGACCAAAATGCGTCTGGTGGCGGAAGCCGCCTGCGCTGAAGGCGAAACCATTCACAAA
>P_766
ATGACTCCCGGCGGGTATAGACGAATGTCATCTTTTCATGTGCCTCGGCATAATAAATATCATGAATACTGGTGACGATGATCCGCTCATCTTTGATCAGATTGATGGTGTCGTTTTCCGTGGCGCTGCGCTGGCTAATCCTGAAGCAGCGTTATTTTGCTGCTGCCAGGCGGTGGTCAGCTTTTGCAGCATATTGATGATGCA
>P_767
CGTGATCGATGGCGCCATCGGAATCGCAGGTGATGTCCAGCAGCACCGCGCGGCGCTACCGGCGACTTGTTCAGCCCTTCCAGCGGCATCACCGGGAACAGCTAATGAATCCCCCAGGCATCCGGCATCGACTGGAACAACGAGAAGTTGACGTAGATTTTATCCGCCATTCGCTCCTGCAGCTCATCGATGATGGGACGATGGGCGCGGTTACTCGGTCGAGCTGCTATTATGCACCTCATGGCACATGTTCAGATACAGCTGTTCCGCCCACGCGCGCTCCTGCAGGCTGAAGGTGCCTGAGGAGTAGCCGATGTGGATATCGTGCAGGTCCATCTGGCTGTCGTGCAGCCATTCGCGCAGCGAGCGGCGGTTGCCGGTCTCGTGCATCTCCAGCCAGGTTTCCCACATGCTCTGCAGCGGACGCGCAGCGTCTTCCGCCGGCGGGGTCGCCTCGGTGTATTCGTTACGCTCAACGCCGATGATGTTGGAAACCAGCACGGTATGGTGCGCGGTGCGCGGCCGGACTCGGTGATCACCGTCGGGTGCGGCAGGCCATTCTCTTCGCAGGCATCGCCGATCGCCCAGATGATATTGTTGGCGTATTCGTTCAGACCGTAGTTCACCGAGCAATGGACTGCGAGCGGTGCCTGGTAGTTCCACGCCCAGGCCGCCGCCGACGTCGAAGCACTGAATGTTGACACCCAGCTTATGTAGTTCGACGTAGAAACGCACCGATTCACGCACGCCGGTGGCGATATCGCGAATGTTAGCCATCTGCGAACCGAGGTGGAAGTGCAGCAGTTGCAGGCTCTCAAGATGGCCTGCCTCGCGCCAAGTTTCGACCAGTTGCAGCACCTGGGTCGCTGCGAGGCCGAACTTGGACTTCTCGCCGCCGGAGGACTGCCATTTACCGGAGCCCTGCGAGGCCAGACGCGCACGTACGCCAAGGCGCGGCACCACGTTCAGA
>P_768
GTGTGATCTACTTCGTTCAGTTACGTATTGCTAAGGTTAATCCGATTCTGCTTCTTTCTACCTGCAGCACCTTATACCGTTTACGCGTTTTTCCTGCTCAGCAGCGCGGTCGGCCCGGCTAACACTTTCCAGCCCGGCGTGACCGGACTTTGCGGCATGGCGCGTCTGCTGGCGACCATGCCGTGGAACCAGCACCAGGGGGTTAAAACACGCTGGATAGACCAGGCAATGCCGCCGAAGAGCAGCCATTTGACGATGTAATAGACCGTCTTATTCCATTTTTTCAACCGTTTACCAACAATACGGATCTGGTAAATATAGCGAAACGCCCGGTTAATCCCGCCGGTGCGATCGCCGATATCGTTGGGCGCCGAAGCGGCGCTCATCAGATGACGTCCCAGCCAGTCGTACATTTCTGCGCCCAGCGGTAGCGCATCGGCCGTTCAATATCGCAGAACAGAATCAGGCGATTCTCACCACTGGTATTTTCCGCATAGTGGATATAGGTCTCATCAAACAGCACGCCTTCTCCATAGGTGCTGCAGGTAGAAAGAAGCAGAATCGGATTAACCTTAGCAAAT
>P_769
TATCCAGGAACCTGTCCGTAAAAGAAAACCCTCGCCGAAAGGGGCAAGGGTTAAGGTCCTACCATCATACTGAGAGTTGCCGGCAGTTTGAAGTGATGAAACGCACATTCAGCGTGCAACACCATCCGGCGGACGGTGTTTTCCAATCAGCATCCCA
>P_770
GGATCGGCTTTAAGCTCCACATCGGCGGTATTGCTGACAGCTATCCAGAGATTGACGGACTGCAATCTGCCTGAACCTTCTGCCAGTAACGGCTTGTACGACTCGGGCAGGCTCGCTACAGCCAGGCAAACGCCATCTTCATCATAAAGAGCCGCCTCCCGCAGCCAGAACCCTCCGACCTGCGGCAGAATAATCATTTCTGTTCGAATAATATTCGCTGCCTGATCGGCAATAACA
>P_771
GTTGTGTAACGTACTTCGTTCAGTTACGTATTGCTAACGGTTAATCCGATTCTGCTTCTTCTACCTGCAGCACCTATCGCTTTTTTACGCGCCTTCACCACGAAACAATCTTTATACAGTGGGCAGTCGCTACCGAGACAGTTATCGTTGGTGTGCATAACTTCAGCGGCCAGGCCTGAGAGTGTTTCCGCGACGCTGGCGCAGGTGCTGATATCGCCATCCTGGGTTTGATTCGACCAGGAGCGCAGGAGGATCACATCGCTGAGGGTTTGCGCCCGGCAGATCACCGCCGCCCGCCAGCGCCTGCTGCTCAAGCGTTCGAGACACAGGTAGTTGGAGCGCCCTTTTGAGCAGCGCCAGTTTCCGGTGAATTTGAGCGCTTTGGCGACAGTAGGCAGATCGCGGCTGTAAAGCTTCAATCCAGGTGCTGCAGGTAAAGAAAGCAGAATGGATTAACCTTAGCAATACGT
>P_772
ATGTTCGCCGCCTTTTTGACAGTTGCGTATTGCTAAGGTTAATCCGATTCTGCTTCTTTCTACCTGCAGCACCTTGGGATTTTTCTTGAGCCCCGCACCGGAAACATCGCTGCACGTGCTGTCGAACCTTCAAAAGCTGAAGTCGGCGTTGGGGCTTCCGCTATTGGTCTCGGTGTCGCGGAAATCCTTCTTGGGCGCCACCGTTGGCCTTCCTGTAAAGGATCTGGGTCCAGCGAGCCTTGCGGCGGAACAGGTGCTGCAGGTAGAAAGAAGCAGAAATCGATAACGGTCGCGAAT
>P_773
CTGCAAATATCACCGCCCTTGTAAATAAACCATATCCACTAAACAATCCATGCGTAGCTTTTTATAGACAGGCCACTTCACTTTAAAGGACAGATAAATGGGAACTCGAATCATTACTAATGACTTTGTAGGAGATAGTGGGTTAGGTTTTGATCCGCTAGTCAGGAGAGGGTTGCAGTATTTAAACTTTTTTGGCGGTACCGCTGATAAAACCGGTCGAAACCTGGCCCCGGGAGGCGCAGCGGCAACGGTCCTTGGCTCTCCTGTTGTTCAAGTTAATGGGGTCGAATTTACGCCGGCGGGGACGTTGCTGGACACCGGAATTTTACAGCCTCTCGATTTTACATTTTTCACTATATTTAATTGCCCAACTCTCTCGCAGATTCTCTTGTTGAGCAACTTTAATGGTGCTCGGCAGTCTGGCTCAGGAACTACGAAAGGGGTGACTTTAAGAACCCAGGCTGGCTCTACAAATATGACGCTTAACTTTGCTGTTAATACTATTAACGGCAGTACA
>P_774
GTTAAACAACGCCAAGACGATCCGCATTGAACCACCACTCTGACCCTCACCCTTGAGCAGTGCGAACAGGTGCTGAAGGCGGCGCGCAAGGCGCTGGCGGCCCTGCGCGTTTCGGTCGAAGAAGCGTAATAAAGTGTCCTTCACCCTCTCCCTGAGAGGGTGAAGGATAACCCTCACACCTGCGGTAACAGGCCGATAAAGCTGCGCTTCTGCCGCGGCTGCGACATCATCTCCTCCAGCTTTTCGACGCAGGCTAAATAGTGCGGCGTCTTCTTATGCGCCAGCACCGCCTCATCGTCTTTATAGGCTTCGTAGATAAAAAAGCGGGTTTTCACCTCGGGATCCTGCAGGACATCAAAGCGCAGGTTGCCTGGCTCCTGCAGCGCGCCCTCGTGGTTGGCGCGAAACACCTCGAGAAACTCATCCACCCGCTCGGGTTTAATCTGATCTCCACTAGCGTGACGTTCATTTCAGCTCTCCCTGTTTTTCTTCCTGCCAGAACTGATACGCTTCGCGCGCGTTCAGATTCTCATGCACCACCTTTTTCACCGCCTTAAGCATCGCGCGCGGGGCGCTGGACTGGAAGATGTTGCGCCCCATATCCACCCCGGACGCGCCCTGGTCGATCGCCCGGCCAGCACATCTCCAGCGCCTCATGCTCCGGCAGTTTTTTACCGCCGGCGATAACGATCA
>P_775
CGTCGAGGCCGAGCTGGCCAACGATCCGCCAAACGACCTGATGTGGTGGCGTCGTTTGTTTCGCGCCATCGATAAATGGGCGCCTCCGGGACAACGCCTGCTGCTGGTGACCAGCGAAGGCCGCGTGATCAGCACAACGCAACGAGATGCAGATCAACCGTAACTTTATCGGCCAGGCCGATAACGCCGATCATCCGCAGAAAAAACGCTATA
>P_776
GACTCGGTGACAAAGTAGCCCAGCTTTTTGAGCATTTCATAGCGGACGATGTTTTCGCAGCGCGGATTGCCGTGCAGGTTCGGCTTCGGCGCCCGCCCGTCGGCGTAGGCCTGTAGCAGGTCGGGGTAGATACTGACGTAGCTGCCGTCCGCGAGCTTTTTCTCCAGCGACAGATAGAACGCCATATGGTTAATCCCCGCGCAGCGGTAGCGTAAATCCGCCGGATCGAGATCGAGGTCGCGCGCCAGCTCTTCCGCTGTGCCTTGCACCGAGTGGCACAGACCCACCTTCCTTGATATGCGGGTAGCGGGCGTACATCGCCCAGGTGTTCATCGCCATCGGGTTGACGTAGTTAAGCATGGTGGCGTCCGGGCAGACCTCGCTCATATCGTCGCAGATAGCCCACAGGTGCGGGATGGTGCGCAGCGCGCGCATAATGCCTCCCGGCCCCAGCGTATCGGCAATGGTCTGCTCCAGGCCGTGGCGCTTGCAGACTGCAAAATCGGTGACGGTACAGGGCTCATAGCCGCCAATCTGGAAGGA
>P_777
ATGCGGATACCTGTTTTCATCGTCTGCTCCTCGTTGGGGTAAGAAAACAGGGTATGAGAGTCCGCACCAGCTGAATGTGCCGAAGCGCCTGCATTTTGTGCCGAAACGCTCACCTGTGCCTGCCGGGCGAAAGATGCTTGCGTGCGCCAGGTGTGCTAATCTACGCGCCATTTTTCAGGTGCCGACATTCCCGTTGCTTAAAGGTAGCCCCATGACAGATTCCCTATTCCCCCGCTTAGTGTTAGCCAAAGGACGCGAGAAATCCCTGCTGCGTCGCCATCCGTGGATATTCTCCGGCGGCGTCGCCCGCATGGAAGGTAAAGCCCGCAGCGGTGAAACCATCGATAA
>P_778
GTGTTTCTGTTCGTCCATATGCTGCCCGGTGACCCGGCGCGGCTGATTGCCGGACCTGAGGCCGATGCCCAGGTGGTGGCGATGGTGCGCCAGCAGCTGGGGCTTGACCAGCCGCTGCATGTCCAGTTCTGGCACTACATCACCAACGTGCTGCGCGGCGATTTTGGCATTTCCATGGCCTCGCGGCGTCCGTTGCCAGTGAGATAGCCAGTCGCTTTATGCCCACGCTGTGGCTGACGCTGGCCAGCATGAGCTGGGCGGTACTGTTCGGGATGGCGGCGGGGATTGCGGCCGCGGTGTGGCGCAATCGCTGGCCCGACCGTCTGGGAATGGCGCTGA
>P_779
ATGTTCATACGCTTGACGCGTCGTTACGTATTGCTAAGGTTAATCCGATTCTGCTTCTTTCTACCTGCAGCACCTGCTTTGATTACGTTTGTCATGGGCTGAGAGGGGCAAGTAATTCGGGCCCCTGATTTTTCACATTGCCGACCGCCCGCGTTACCGGGTGCCAGGTAAAATCGTCGGCGGAAACGGCTCCGTCGCTGGCAATCTCCGCCGATTCCGCGCCGGTGACATCCTGCCTCATCCATTCGCGGGCGGCTTCAGGCGTAGGACCAACGGCCGACGGTCATGAATATCGACAAGACCGCGATCGGCGGCGGCCGTCACGATCAAGAATCCTTCGGCATGGTCCCCACGTTGAACGGAGTCCGACCAATCGCGGCCATAAAAATTGGCTGGTCATCCTTACGCTGGATAAAGTATGGCTGCTTTTTATTTCCTTCCTTTTTCCACTCAAACCAGCCGTCGGCGAAGCAAATCAGCCAGTCCGTGCTCCCACAGCGGCTTGAACATCCTGCTGGAGGCTGCAGTCTCAACCCGGGCATTAATCAGCGGCGGTTTATCCCACCATCCTGGCGCATAGCCCCAGTAAACGGCATCGAGATGGAGTTGCTCATCGCGTTCATTGAGGAGTAAAACTTTTGTCCCGGGCGCGACGTTATAGCGCCCGATAGGCGGCCCAGGCAATATCTCGTTCGGCCGCTTCCACGAGATGCGCCAGGTATTCCTCCCGGCTTTGCGCTTGCGCAAAACGTCCGCACATAGCCACCTCAGGTGCTGCAGGTAAAGAAGCAGAATCGGATTAACCTTAGCAATA
>P_780
GGCGCAGCCTGGGGCGGAAGCTATGTCAACGACTTTATCGACCGCGGCCGCGTGAAGAAAGTGTACATCATGTCCGAAGCGAAATACCGTATGCTGCCGGAAGATATCGGCAAGTGGTATGTTCGCGGCAGCGATGGTCAGATGGTGCCGTTCTCTGCTTTCTCGACCTCGCGTTGGGAATACGGTTCGCCGCGTCTGGAACGCTACAACGGTCTGCCGTCACTA
>P_781
GTCACCTCGGTAGACCGTGACGACCTGCGTGATGGCGGCGCACAGCATTTTGCCGACTGCATCAGCGCCATTCGCGAGAAAAACCCGTCGATTAAGATCGAAACGCTGGTTCCGGATTTCCGCGGCCGCATGGATCGCGCACTTGATATTCTGACGGTGACCCCGCCGGATGTCTTCAACCATAACCTCGAAAACGTGCCCCGTCTTTATCGTCAGGTACGTCCGGGCGCGGATTACAACTGGTCGCTGAAGCTGCTGGAGCGTTTTAAAGAAGCGCACCCGGAGATCCCGACGAAATCCGGCCTGATGGTAGGTCTGGGCGAAACCAACGACGAGATCATCGAAGTAATGCGCGACCTGCGTCGCCATGGCGTCACCATGCTGACGTTAGA
>P_782
CTGCGCCTGTTCCAGACTGGCTTTGGCCTGGGCAATCTCCTGCGGGCGGTTACCGGCGCGATACTGACGCAGCTTATCCTGCATTTTGAGCGTTGCCTGCGCCTGATCGCGCAAAGGGCATTCTCCAGATCGTTGGCGGAAATGGCGCTGCTGGCGCGCAGCCCGAGCTGGCGCTGATAAAAGTTTTGCGCATAGTCGTAAGCGGCCTGCGCCTGTTTCACCGCCGCCGCGGCCTGGGCAATCTCTTCCGCGCGGTAGCCGGCCATCATCAGGTCATACTGCGCCTGGGCGGTGGAGACATTGGCCTGGGCCTGCAGCAGGGCATTTTCATACGGCGCGCGGTCAAGCTCGCCGAGAGTTGCCCGGCGCGGATGCTGTCGCCTTCGTCGACGGTCAGCGAGGCCAGCCTACCGCCAACGCGGAAGCTCATGTTGACGGTGCGGATATCGACATTGCCATACAGGGTCAGCGGCTGCTGCCCCGGCTGCTCTGGTACCACCACCAGCCGCCGCCCAGCGCGGCGAGAAGAATTACGATCAGCAAAATGACGACGACGGGTTTTTTCATCAGCCCAAACTCCTTTGCGATAACCCATGCAGGATGAAATCGATATGACAGGTAATGACTTCGAAAATCTGTTCCGTTTTTTGCGCGTCAAACTGCGTCCAGCCGGTGCGCAGCAGGATATTTTCACGCCCGAGACGGAAAGCGAGCACCTCGCCCAGCAGGGCGTGGGTATGGAGATAATTTGCGTATCACTGGCTTCGCAGCCGGTCCAGGCGGCAATCAGCCGGGTGAGATAATGGTGCAGGGGGGCAATCACCTGCTGGTGGATCAGATGGTAGGCGGCGGTCGGCGCCAGCTGCTCACGGGAAATGAATTTGCTTAGGTTAACCGTATCGTCCTGGGTGAGCAGCAGGATCATGTTGTGGCAGGCGCTAAGGATGAGA
>P_783
CTGATGAGCGCCCGCATGATTGGCGCCCTGGCGCATGGCGCCTTCTGGGCCTTAATTGGCATTGTCGCCGCGCAGCTGGTGCCGCCGCACCGGCTGGGGCTGGCCACGGCAATCATTTTTGGCGGCGTGTCAGCGGCAAGCGTAGTCGGAGCCGCTGGCGAGCTTTATCGCCACCCTGGCGGGCTGGCGACTCGCGTTTATGTCGATGGCCTTGCTGTCACTAGCCGCCGCTGCGGTGCTGTGCTCGACGCTGCCCCCGCTGGCCGCCCCAGCCCCCGTCAGGCTGCGTGTTTATCGCGATA
>P_784
GGTTTTTTCCTGAATCACTTTCGCCGCATCTTCATTGCGGGAGTTGATGGTCAGGTCGGCGCCCATCGAGGCCGCCAGCTCCAGCTGTCCGTCGTTGACGTCGATAGCGATCACTTTGGCGTTAAAGACATTCTTCGCATACTGCAGCGCGAGGTTACCCAACCCGCCGAGGCCGTAGATGGCGATCCACA
>P_785
GAGGACGTCGGTCATCGCCCGGTACGGCGGTGTCTGGCGCGGCACGGTGCGGGTATGGGCATGGCGGAAATGGCCGTCGATGCGCAGGGCGCAGAACAGGTTGTCAGAGGGGATTTGCTGGTCGATCACCTCGTGCAGTTGCTGGCGGCTCACCGGATGGTCAAAGGTTTTCCGGTACTGCGGCTGGAACCAGGTCATCACCGCGAACGGCGTTTTCTGCTCCGGCTGGGCTTTGCGCGCGCTGCCGTCGGCGCGCAGCTGATAGACCTGACTGCTGAAGGCGATCAGCTCCCCGTCCAGCTCATTAAAGGTGCCGAGGCCGAAAATGGCCATCTTCAGCAGGTCCGCGATGGTGGTGCTGCCTTCGTAAACCCCGCTCAGCAGGGCGCTCAA
>P_786
AGGTTAACGTCGGTCTGCTGAGCAGAAGACAGTTCAATCTTCGCTTTCTCAGCGGCTTCTTTCAGGCGCTGCATGGCCAGCGGGTCGTTTTGCGCAGGTCAATCCCCTGATCTTTCTTGAACTCATCAACGAGGTAGTTGATCAGACGAGTATCGAAGTCTTCGCCGCCCAGGTGGGTATCACCA
>P_787
GGTTATGCTAACACGTTCAGTTACGTATTGCTAAGGTTAATCCGATTCTGCTTCTTTCTACCTGCAGCACCTCTATGCTCAATACTCGTGTGCACCAAAGCGAGGTGAGCATGGCGACGGAGGCTCTGTTGCAAAGATTGGCGGCAGTCAGAGGTAGGCTGTCGCTCTGCGCCGATCAGGCGGCTGCTGCGAAATGGTGGTTGAGCATAGGTGCTGCAGGTAGAAAGAAGCAGAATCGGATTAACCTTAGCAAT
>P_788
ATTGTTTTTGCCTGTTCTTTGGTTCAGTTACGTATTGCTAAGGTTAATCCGATTCTGCTTCTTTCTACCTGCAGCACCTGTTGCCCCTGCGGCGTCTTGAGGTTCGTGCTCATCGCCGTCCCGAATGCAGAACCAATATCTGCTATACGCCCGGCAAGAATGTCTCCCTCATCTGGAACATCAAGGCCAGTGGTAGAAAAGGTCACGGCCGGTACCGCCGTAGAGATTGTCGTCATTTTTTCCTCACAGGGTGACGCTGGAATCCAGGCCGTTGGTATCCACGATCGCAATAACGCCGGTAGTGCGGCGCGTATCGCGGTTGTTAATCAGCGTCGGCTCAGCGCGCGCGATATAGCTCATCCGCAACGCTTCAACCTGAAGCGCGGCCGCCATGGCGCCGGTGCTGGCCTTAACGTTCAGAAGTTCTTTGTAATTAACGCCGGTGTCTTTTTCGTAAACGCACTCGCCGCGTATAGCCAGGCATGCCGTCGCTACGTCCTGAGCACAGGCGTAGGGATTTTAGACCGTGGCGATATTACCCAGCTCATCAAGGACAAGATCCCAGGTATCGGGGTCGAGTTTGAGAGAGATTGTTTTCATGGATTTCGCCCATAATAAAACCCCGCCGAAGCGAGGTTGATGTTGTCTACGAAAATTTCGTAGTTAGTTAACCAATCAGATATTCAGCCTTTCCGCCGCGGAACGAGATGGTTTTATTCCCCGCCCGGCGGCAAGCATCTGCGATAGCCTTCATACCGTACTCGACATTACCCAGATGTTTGCGCATCGCCACAACTGAGCCTTCGGCGCCGACACATCAAAGCCAGCCCAGAACGTTAATCAGGCGAATAGCTGCAGATGTCGAGTTGTCACCACAAAGCATCTCCATCGTCACAGGTGCTGCAGGTAGAAAGAAGCAGAATCGGATTAACCTTAGCAATACG
>P_789
ATGTCTAAGTCTTCCCTTTGGTTCGGTTCGGTATTGCTAAGGTTAATCCGATTCTGCTTCTTTCTACCTGCAGCACCTATTTTTACATCGAGTTTACAGACTATAACCTAACGCTCAAAAAAGCCCTGCTGCGCCGCTGGCACCACAGAGCTGGGATCCTGATGGATAATGACATCGGACCCGGGAAACGGCGCAGAATCGCCTGCTCCACCTGGTCTGCAATCACGTGGGCTTGCACCAGCGGGAGGTTATCTTCCATTTCCAAATGAATCTGAATAAAGCGGGTCGGCCCTGACTGCCGCGTTCGTAGATCGTGCGCCCCGCGGATGCCGGGCCATGCGGTCACGATGGTGATAATAGGTGCTGCAGGTAGAAAGAAGCAGAATGGGGACGCGCCGCGATA
>P_790
AGGTAAAATGCCGCGCTTCACACCATGGTTTCAGCCTGACAAAAATCTGCTCTTTGCCGAGATTGGGTAACTCAGTTCTCAGACGCCTGATCTCCTTGAGTACATCAGGATGCCAGTGCCTTGAACGGCGAACCAGAGGGGCTTTGCTTCTTGGAATTAGTGCTTCTGGACCACCGGTGCGCAGTAAA
>P_791
GTCAAAGCTGACCAGAGCCGCCTCCAGCCGCGGACAGCCTGTGGCGCCGGTCTGCCAGTCGGCGGCGGCAAAACGCTCGTCCATTGCCGTTTTACCGCCAAACAGCGTCGACAGGGTCTCCTGTCCGGCCGCCAGGGTATTGACGCATAGCGTGTGGTGTTCGCTGAACACCGGCCACACCGAAGCCGAGCGGTTCAGGCAGACCAGCAGGGTCGGCGGCGTGTCGGTAACGCTGCAGACCGCGCTGGCGGTGAATCCCGCCCGGCCCGCA
>P_792
GAGTTTTATGAGGCTTGCGGCTGGCTGGTGGGCGACGAAGGCGACGGCGTGCGGCAGATCCTCAGGATGGGCGGCCTGACCCGCTTTGACTGCGCGCTGGGCAGCCATGCCCTGATGCGTCGCGCCTTCTCGGTGGCGCTGTATCACGCGCTACAGCGTCAGGCGTTTGGCAAAAACCTGGTCGAACAGCCGATGATGCGCCAACTGCTGGGGCAAATGGCGCTCCGTCTGGAGGGGCAGACCGCGTTTCTGTTTCGCCTGGCGCGGGCCTGGGACCGTCGGGATGATCCCCGGGAAAGCGCCTGGGCGCGCCTGTTTACGCCTGCGGCCAGAGTTTGCCATCTGTAAGGCCGGTATCCCGTTTGTCGCCGAGGCGATGGAAGTGCTGGGCGGCATCGGCTATTGCGAGA
>P_793
GTTTTACGCCCCATCACCACGCCGAGTCCATTGAGCGCCATCTCGATGGCCAGCGAGTGGTTATTCACCGCGTAATACCGGCCGTCAAAAGGTAACGCCTGTCCGCTGTGCTGGCACCACAGGCGCCATTCCGCAAATTGATCCTGTACGTCGGTGGATTCGCACGCATGGATCCAGACGAGCGCCGCCGGGTCGCCGCCGCTCAGCGGACGATACA
>P_794
GTTATTTTTACTAATTGTGCTTGGTTCGTTACGTATTGCTAAGGTTAATCCGATTCTGCTTCTTTCTACTGCAGCACCTATCATCGCTGAGCGAGCTGGCTTTTATGTCGGCCATGTCGGAACGGACCTTTTCCCGATTGTTTATGAAGGATACAGGCTTTAGTTTAAGAACATGGAAGCAGAGAGCCAGAATTTGCGCTTCGTTGGACATTTCTCGCGAACGGTGTTCCAATCAAACAGGTCGCTTACCAGCTTGGTTTCTCATGCCCGGCGGCCTTTACCGCTGCTTCAGGTGCTGCAGGTAGAAAAACGAGATCGGATTAACCTTAGCAAT
>P_795
AGCTCAATAATGGCTGGCATGTTGAACGGGAAAACCATGGCGTCTTTGATCTGGCTAAAGGCTACGGTGGCCCGCTTGATGATGGACTCCACGCTGTTTTCATCGCCGCTGCGCGCTTCCCAGGGCTTCAGGCTGACAAACGCCATACCGGAGTTTTGTCCCTGGCCGCTGAAGCTGAAGCCGTTAACGGTAAAGACGCTTTCAACGTTGGCCTTCTCGTTATGCAGGTAGTAATCAGTCACCGTATCCAGGACCTTCTGCGTA
>P_796
TGTTTTTGTGAGTTTACTTCGTTCAGTTACGTATTGCTAAGGTTAATCCGACCCTGCTTCTTTCTACCTGCAGCACCTCAGGCAAATTCACGATACTGATAGTGCTGACGTATCAGCGCTGCATGCTCACGGCGGGTATTTTCCCTCTCTGACCGTATTCTGCAAGAACGGTGATATCACGAATCCCGAGCTGTCTGGCGGTAAAATGCGACACCGAAGGAATATGACCTGGGACCTACGTGCGCCCGCACCAACACCCTCACACCTTCGAGCTACTGTTGCCATTAAGGGGTCATTTCATAATCCAGCTTTTTGGATAAAATGCATCAGGCAATGTAGGTATACGAGTAGAAAGAAGCAGAATCGGATTAACCTTAGCGA
>P_797
GTTATTTTTATTTACTAACTGTACTTCGTTCAGTTACGTATTGCTAAGGTTAATCCGATTCTGCTTCTTTCTACCTGCAGCACCTCAGCAGACCTCCGGCTATTCCTGCAAGGGAGCCGCCACCGCTTGGCAGCCGTATTTCCTGAGCAATCTGGATGCGCTGATGTGGCGCACCGGTTTGCCGGAAAGTGTTTACCCGGAGGCGCTCACCCCGGGGCGGCGGGAAATCGGCGCAACCACTGCCGGGAACATGTGGGGCAACGTCTATCCCCGTTCCGGCTTTGTCACACAGACGGACGACTATAAGGCCGCTGCCGTGACGGCTCAACGTGCGGCAGACATCATTACCCGCCCCGGGCAGATCCACGTTTATCGGACGCTGAAGGCCAACGCTTCCGCTGGCTACTGGCCGCCCGATCCGGTGACGGAAAACACCGGCACCCGCAACCATAAGTGGCAGCGCCTCGCTCCGAAGGTGTCCATGTCCTGCGCCGCGTTTCCCGACCGCGCGTTTTCCTATGCCGAAGACGGCAACTATGCTTGGGCGCTGTGGCAGCCCTTTGCCTGCTGCAAAAAGCGCGGCCGCGTTTTTTTCTTCAGCACCAGGTGCTGCAGGTAAGAAGCGAATCGGATTAACCTTAGCAAT
>P_798
GTTATCTTTTGTCGGCACCTCGTTCAGTTACGTATTGCTAAGGTTAATCCGATTCTGCTTCTTTCTACCTGCAGCACCTAGTTCACCTGACGCGGCGCCACCACCAGAATGAGTCATCCGGGCGGACGCCGTGGCCACCGCGCTGCGTTTAGCGTTATCGCGCTGGGCATCGCTGAGCGCCTGATCGAACCAGACAATGCGGTAGTAGCGCTCTTTGTCATCCGCCGGGCCTTTGTAGAAGAAGCGGATGACATCGCTGGCCTGGGCGGGTAGCAGCAGGCTGGCGGGGGTAAGCAGCACCTCATCCGGTTTGTCCATCGGGATAACCTGCCCGCCGTCCAGCGGGGAAGAGAGCCGTTCGAGATGGATATTGATCAGTCGAGCCGCTGTCTGTGCTGTTCTTGATCGTTTTGCTCAGCGTGCTGCTGCCGCTGTTCATAAAGGATGAAATATCGCCGACATCCAGCGCCTGCGCCGGCAACACCCCGGCAAGCAGCAGCCCGAGGGCCAGAAGGTGCTTTTTCATAACAATTCCGTCCGTGAAAAAAGCAGGGGGAGATCCCCCTGCTGGTGCATCAGAAGGATCAGCTGGTCCAGGTGGCGTCGAACTGTACGCTGACGTCGCCGCTCCAGATCCCTTCCGGCAGGGTGCTGTAATCGGTCACGGCGGTGGTGCCGTTGGTGGTGCCGCTGATGATGGAGAAAGTGAAACCATCCTGCGCGGTGGTACGGCCGCTGGCGTTGTAGCCATTAGCCAGCGCGCTGAGGTTGCCGCCCATAATATTGTTGGCGGTATCGATCATCACGGTATCGCCAGTTTTTTCCCACCGCGGCGCCGTTATAATCCACGCCCACGCTCAGCGTGGAGCCGGAGGTATCCAGCTGGGTTAAGGTGTTGGTGATAAGACGCGAGGTTAGCTTAAAGAGGTGCTGCAGGTAGAAAGAAGCAGAATCGGATTAACCTTTAAGCAATAC
>P_799
GTCGCCGCCCGCCTGCTGTAACGCCTCCTCGGCCGACACCGCCCACGCCAGGTCGATAACCCGATCTTCGCCCCCCGTGGATCAGGTGAATGGTAGTGGCCGTCGTTGCCGTCTCCGGCAGCGTCGCATAGCGGCCATTAAAGGCGATGACCCGCGAAGCCAGATCCGGCGCCGCTTTGATACTCTCCAGCGACATAATCGCCCCCTGAGAGAAACCGATCAGCGCGGTGGCCAGTGGACTGACGCCGCTCTTTTCCTGCCAGTAGCGTACAATTTCAATAAAGGTCGGCATAATGGCGTCGATGCGCTGCTGACGATTCTCTTCCGTCACCCCCTGCAGCGAAAACCACTGCCGACCGTTGGGGCCGCAAGGTTCCACCCCGCCAATGCTGACGATCAGCACGTCAGGAAACTGCGGTGCGAACCAGCTGCCGATTTGCCCCATGGAGACCGGGTTATCCCCTACGCCATGAAACAGCAGCAACAGCTGTTGCGCAGGCGTCGCAGGACTTTGAACAATAAAATGATCGTCTTCATGGCTGTCTCCTTAGTGTTTGCGGGCAGTGTACGCCGCTCGCCAGATATGACCATGCCATTTAACTGAATGAGTTAGTTAAAAAAATTGCAGATGCGCCACCTGCTGACGCAGCGCATCAGCGCGCGCTGCATCAAGGGAGCGCAAGGCGTCAGCGGCCTCCCCGACGCCATCTCGCCTGCAAGGCTTTTCGCCCCGTCAGCTGCAGCACGGCGCAGAGTGCGGCCTCCTCTTTGCCCTGCAGTCGTCCCCGCAGGGCCGGCAACGGCATGTCGGCCTGCATCAGCAA
>P_800
ACGCGCCAGCCCCACTCCATAAACTGCTGGTCGGTCAGCAGCCAGGAGAGCAGCAGGAAGGTGCCGTTGGCGAAGAAGAAGCCGATCGGCGCGCCCAGCTGCGGGAAGGAGCCGTACAGGGCGCGCTTGCGCGCCGGGGCGTTTTCCGTAGCCAGCAGCGCTGCGCCGCCCCATTCCCCGCCGAGGCCAAGGCCCTGACCGAAACGCGCCAGCGCCAGCAGCATCGGCGCGACAATGCCAATGCTTTCATAGCCGGGCAGCAGGCCGATCACCACGGTGGAGATCCCCATGGTTAACAGCGAGGCCACGAGGGTGACCTTCCGGCCGACGCGATCGCCGAAGTGGCCAAACAGCGCGGAGCCGATCGGCCGGGCGACGAAGGCGATGGCGAAGGTGGCCAGCGACTGTAGGGTGGCCGCAGCGGCATCGCCCTGCGGGAAAAAGATATGCGGGAAGACGATGACCGCGGCGGTGGCATAGATGTAGAAGTCGAAAAACTCAATGGCGGTGCCAATGAGCGAGGCGACAACAACCA
>P_801
CTGTGTTAACATTACTTCGTTCAGTTACGTATTGCTAAGGTTAATCCGATTCTGCTTCTTTCTACCTGCAGCACCTCTGGTGGATCACTGGTCAGACGCATAACCACCGTTGGTGCCCGGCTCACCCCAGATGATTGGGCCAGTCTGGTAGTCTACCGCGTGGCCGTTACGGTCAACATACTTACCGTTGGACTCCATGTTGCCCTGCTGGAAGTAAGCGGCAAAGCGGTGCATGTACTGGTCGTACGGCAGAATCGCTTCGGTTTCCGCACCGAAGAAGTTGTTGTACCAGATGCCAATCAGCGCCAGCAGCACCGGCAGGTTTTTCTCCGCCGGAGTGGTGGAGAAGTGCTTATCCATCGCATGCGCGCCGGACAGCAGCTCAACATGCTACCGGATAGAGAAAAAAGCAGATCGGATTAACCTTAGCAA
>P_802
GTATATCTGGTTCTTCGTTCAGTTACGTATTGCTAAGGTTAATCCGATTCTGCTTCTTTCTACCTGCAGCACCTTGTTCGTTCTGCTCGATCACCGAGCACGAAGGACGCATAATCCAGAGCCGTTCTGAGGATCCGATCATTAATGAGATCGAAGCCATTCGCGACACCGTGCCCGGCTTTACCGGGGTGATCTCCGATCTCGGCGGGCCAACGGCCAACATGTATATGCTGCGCTGTAAATCGCCGCGCGCTGAGCGACACTGCCGCCGTCTCTCCTGCGTCTATCCGGATATTTGCCCGCACATGGATACCAACCATGAGCCGACAGGTGCTGCAGGTAGAAAGAAGCAGAATCGGATTAACCTAGCGAT
>P_803
CTTCTTCTGTTTTGCGTATCGCGCAGGCTTAAAGCCCGAGGTTTGTTGTTAATGTGGCGGCAGAGGTAGCCGGGCCCTGATTGATAGTGCGAAATCTGGCACTGAATCGTTTAGCTGTCCAGCCAGCGCCCTTTTGTGTGATACGGATCACATGAATATCAGGGGGCAAAGCGCTTTTTGTAGTGATGCTGATCACATAATTCCTGTGTAAAAAAACAACACAGCGCCTTTTTAGCCTCTGATCTGCCTTTTTGTGTGATATTTGTCACAATTTTGTTTCGTGGTTTTGTTGTTTGTTTGTGATTTTGATCACAAAGAATTTCACGGTGGATTTTTGCCGCTGTGATCTCGGCCCGGTTTTGCGGCCAGGGCGAGATGGCTCTGTAACTAAGCAACCTTAACTGCCGAATAACTTTTTTACGCTGGATGGCAAAAATGAAAGGCGTGAATTATGCTCAAAATAGCGGGGCGAATATCAGTATATTGTGAATAAAATCATATAAATAATTCCCGTAAAGCCGAACCGATAGAGCCACTCAGCGCGTCGAGAAAGGCGAGGCGCTATTTACGATTGACCCGGCGCCCTATCAGGCGCGAGA
>P_804
TTTCGTAGCAATCTGGACAAGCCGACTCCCTGTGTAACTGTCTAAGGCACGTAGAAAATCTGGTAGCTCATCAGCTTTTAGGAACGGGAAATGATTGGATTGATGTTGCTTCGAGGGCGCTCGAGAGATCTGCAGCAGGATTAAACTCAGCTCTCCCAGTAGCTATGGCATAACGAAACACTTCTGAACAACGCTGTCGCACTTTGCGCATCTTCTCTAAGGCCCCGCGTTTTTCAATTTTACGCAGCACATTAAGCAGTTCTAGCGGTTTTATTTCACCGATGGGTCTTGTCCCTACATACGGGAAAATGTCGTTCTGAAACGCTTCCATGATATCTAACGCATATCCTGCCGACCATTTTGCGGACTTCATCTGATGCCACTCTGTAGCTATCTTTTCAAACGCACTTTCGGATTCCGTTTGCAATGCGATCTTCTGCTCTTTTCGAACTTCACTCGGGTTCTTTCCTTCCGCGACCAGCTTTCGGGCATCGTCGCGACGAGAACGAGCATCGGCAAGGGTGATCGTCGGATACACGCCAGAGCAATCATTTTGGGCTTACCGGCATAGCGATAGCGGAACCGCCAGCTCTTGCTTCCATTAGGCTCTATAAGTAATGACAAGCCTTGCCCATCTCCAAGTGTATAGGCTTTAGCTTCAGGCTTAGCGCGGCGAATCTGCATATCGTTTAAAGGCATGTGTATAGGAATCCAGGACCGAACAGGAACA
>P_805
TGTGCTGTGTAACGTACTTCGTTCAGTTACGTATTGCTAAGGTTAATCCGATTCTGCTTCTTCTACCTGCAGCACCTGTCGATATCTTCCTCATCCAGTGAACCAGTAAACGGCGGGTTCGCCAGAATTAGGTTGAATGCGTTTCTACTGGCCTGCGGGAAATTGGTGCTGAAGCTTTGGCTCATGGTGTCCTGATAATGAATATCCGGCTCTTCAACTCCGTGCATAATCAGGTTCATGGCGGCAATACGCAGCATGGTGGTATCAAAGTCGTAACCGTGGAACATGTTGTTATCCACATGGTCACGCCACGGTGTCAGCAGATCGCCGGTAAAGATTTTTTGCTCTTCTAATTCGCCGCGTTCGTTGGTGCCAATCTCGGTATGAATGGACTCCAGTGAACTGTATTTCTCCAGCAGGTACTCATAACTGGTTGCCAGAAAACCACCAGTGCCACAGGCCGGATCGCAGATCGTTTCACCACGTGCCGGGTTTGGCTCCATCATTTCAACCATTGTGCGGATAATGTGGCGTGGCGTGCGGAACTGACCGTTGATAGGTGCTGCAGGTAGAAAGAAGCAGAATCGGATTAACCTTAGCAAT
>P_806
ATGTCAACGCGTGGGGGACGCCGTTTATCGCCGCCATGGTCGGCGCGCGGCTGGTGCTGCCGGGGCCGCGCCTCGATGGCGACAGCCTGCTGCAGCTGCTGGCCGCCGAGAAGGTGACGGTGGGGTTTGGCGTGCCGGTGATCTGGGCCGGCTTGCTGGCGGCGATGCGCCGGACAGAGGTCCGGCTGCCTGAATTTAAACGTGCGCTGGTCGGCGGCTCCGCGCTGCCGCCGTCGATGGCCGAGGCCTTTCAGCGTGATTACGGTATTGCACTGACCCACGCCTGGGGAATA
>P_807
GGGACGGCGCTCAGCCACATCACCCCTGCCGCCGCCAGCAATATGACGCCGCCGGCCAGCGCCAGCGTCGCCCAACTAACCTGCTTCCATAACGCTGGCGCCTGATGGCGACTGAGGCGGATCGCCAGTTGGCGGAACCCATGCACCAACAGCGCCAGCGCCGTGATAGTCAACGAGGTTCCCGCCGCCATCGCCAGCGCCGCCGCCATCCCCCAGCCAAAAACGCCGATTACCA
>P_808
GGGCGTCAGAATGGCCCGCGACAATCCCGATACCGGGGTGGTGGTGCGGCTGGCCGGTGATGGCCGCCCCTGGAACCCCGGGGCCATGACCGGCGGGCGGGTATGGGCTGAACCGGCGCCGGTGGCTCCGGTACCGCAGGCCGGGGCTGACATTATCCTCCCGCCAGAGGTACTGGCACAGCGGGCGGCAGAAGAACAGCAGCGCCGGGAAATGGAAAAACAGGCGGAACAGACTGCCCGGGAAGTGGCCGGGGAGGCGCGTAAAGCCGGCGAGCCGGCGGACCGGGTGAAAGAGGTTATCGGGGACGTCATTCGCGGACTGGAGCGTGACCGGCCGGGTACGGAGAAAACGACGCTACCGGATGATCCTCAGTTCCGGCGCCAGGAGGAGGCGATTCAGCAGGTGGCCTCAGAACGTCTCCAGCGTGAGCGTCTGCAGGCTGTGGAGCGGGACATGGTTCGTGACCTTAACCGCGAGAAAACCCTCGGGGGCGACTGACA
>P_809
TTTTCTGGCCTTTGGTTCGTTACGTATTGCTAAGGTTGATCCGATTCTGCTTCTTTCTACCTGCAGCACCTGATCGCAAAAGCGTGGCGGTTTGTGCGTGAGCATTTTCAGCTCTTCCCAGGCTGAACGAAAATCTCACAGCCGGAAGCGGGATACTGCACGGCGGGATGCATCACGGCAGCGTCATGACATCGAGACGCGCGTGCGTGAGCAACTGACCCGCGAATACGCCGCCCCACCAGCTCAGGGGCGATAAAGAAGCGCTGAAGCGTGAGGTTGAGCGCCGTGTCAGGAGCGCATGCTGCTGTCGCGCGGAAACAACTACACGCGGCTGGCCACTGCCCCCCTATAACATTCCTTCTTTAAAAAATCCGGCCGGCGCCGGAGGCTTTCGCACGCCTGTTGGCCGGCTCCGTATTATCTTATCTTCAGGCCTGCATTCCTCACTATAATTCCGGTCTTCCTGGCGTCAACGTGGCCTTAAATGTTATCGCCGGCGTCACTTCTGACGGCCGATTTCTGTTATCCACATATAACTGCAAGGGAGTATTTCATTAGGCTACAACCGTGATACGCACAAAGCACATGCCGTCGGACTTTCAAGGCGCGTGGTTCCTTTTAAACACCAGCTCTGTACCTCTTTTAAAGATCCTTTAATAAATCCTGTAAACACATAACCTGTTCATCGCCTGCCCTGTGGACCGGCTGCGGAGAGTGCCCGCCCTTGCAGCGACCTGACGGTCGCGCCGGTTCGGCAACATCAGAGAGAGCTCCCATCGCTGCGCGACGGGCCCCAACCGGAGAACCAAGTTAGTTACAGCATTCAAATGAAAATTCATCATAAAACCGAGGTGCTGCAGGTAGAAAGAAGCAGAATCGGATTAACCTTAGCAA
>P_810
AGTTCAGGTTTACGAACTTCGGCGATATTGATCTGTGCAGGTACGCCAGCGATATCCGCTACGACCTTGCGCAGTTTTTCTACGTCTTCGCCTTTCTTACCGATAACGATACCCGGGCGAGCGGTGTGAATGGTCACACGGATGCTCTTAGCCGGACGCTCGATAACGATGCGAGATACAGACGCTTTAGCCAGTTCTTTAGTCAGGAACTGACGTACTTTAAAATCGCTGTCCAGGTTGTCAGCGAATTCTTTGGTGTTCGCGAACCA
>P_811
GCTATCTCCCTGTACTTCGTTCAGTTACGTATTGCTAAGGTTAATCCGATTCTGCTTCTTTCTACCTGCAGCACCTGTTTAATGTTGTCGTCAAACGGGCCGCACAGGGCTAACAGGCGTGCGTTATCCGCTGGCTCCAGGGTAATCTCACGAGTGTCTATGTTCAAACTATTCCTCTTTACGCAGGTGGCCGGACGCGGCGCGTGGCCGGCTAATCAGGAAATTATTTACGTCACAGGAAAATGGCGCAAGCATTGCTGTAGATATAGGGACGGAGAGAGGAATAGGTGCTGCAGGTAGAAAGAAGCAGAATCGGATTAACCTTAGCAATACG
>P_812
GATCCACGCTCCACGCCTGCAGACCCATCGCCTGCGCCAGCAGGGAAAAGTCTGGCGTGTGCAGCTGGTTGTTGTAATACTGGCGGCCGCCAAAATACTTATCCTGAATACCACGCATTACGCCGTAGCCGCCGTCATTCATAATCAACAGCGTCACATTGGCCTTCTCCTGCGCCAGGGTCGCCAGTTCGCCAAGGTTGAGGCTCAGGCCGCCGTCGCCGACCAGGCCGACCACTTTACGTTGCGGATTGGCAATCGCGGTACGCACCGCCATCGGTAGCCCCATACCGATGGCTCCGGCCGAGAATGGATATTCATCAGCGGGCCGTGAGCGCGGAACAGACGGCTGCCCCACAGGCTGCCAGAAACGGTAATATCGCGCACCAGGATGCCGTCATCGGGCAGCGCCTGCGCAATCGCGTCATTCAATTTAGCGTAATCGCCGCACTGGTCGCGCAGCCCCTGCTCCGCCGCCTCTACCGCCTCTTTAAGTTGGCTATCCCAACGCGCATCGCCCCATATCCGGCCCTGCACCCGCTCTGCCAGCGCCGCTGATCACGCCCGGCAATCCGCCACCAGGGTATTGTCCATCAAGTAGTTACGGCTGGCCGCCGCCGGGTCAATATCAATCTGCACCCGCGGCGTGGGCAATTCCAGCGTCCACA
>P_813
TGTTATGTCCATTCTACTCGTTCAGTTACGTATTGCTAAGGTTAATCCGATTCTGCTTCTTTCTACCTGCAGCACCTGAAATTTCAGTACGGTAATCAAGATGTTTCCGGTGACTCGGGGAAGCATAACGGCTTGACCCGGTCATGGCTGATGTCGTCGCTCACCATATCTCCCAAGGAGCAAATTCAGTTTCTTCTACGCTTTGTCGCGCATAAGCTGCCTGTATCCGAAGCGGCTTATGACATGGCGTATGCCACAATCCCGCAGTACCAGGCAGCCGAAGGATGGGCTGTACATGGAAAAAGCGGCAGCGGCTGGCTTCGGGACAATAACGGCAAGATAAATGAAAGTCGTCCGCAGGGCTGGTTCGTGGGCTGGGCTGAAAAAAACGGACGGCAAGTTGTTTTCGCCCGATTGGAAATAGGAAAGGAAAAGAGGTGCTGCAGGTAGAAAGAAGCAGAATCGGATTAACCTTAGCAA
>P_814
GTACAAACCACGGCAGGTTTCGCAGGCGACGAAGGCGCAACACCTTTCCTTCATTCGTTCCCTTCTCAGGGCCGCGGCGAATGACTGGGGCTGGATAAACAGCTCCAGTTATCAAAACCCGCAAGCCGATCAGTAAGAGGATACGGTGGCTGACCAGAGAAGAAGCTGAGCGGTTGATCGAGTGCATGCCGGAGAGCATTAAGCCAGTGGTGATATTTGCACTGGCAACCGGCCTGCGCCGCTCAAACATCATCGGTCTTACGTGGCGGCGGGTTCGATATGCAGAGAAAGGTTACATAGGT
>P_815
ATTGCCTGTACTTCGTTCAGTTACGTATTGCTAAGGTTAATCCGATTCTGCTTCTTTCTACCTGCAGCACCTGGTGAGTTTTCCGCATATCCGTCACCACTATTACCGCAGCCATAAAACCATTAACCCTACCGGTATTTGTCCATTGGGCCGCAGCAGGATCTCAACGAACCGCACGGTCGCGATCAGCGCTTCCGTTGATCTGTCGGGCGCCAGTGATGGCGCCCAATAATTCAGAAAACAGATATTTACCCACCATTCATTCACGTCTATTCTTATTGCGATCAGGTGCTGCAGGTAGAAAGAAGCAGAATCGGATTAACCTTAGCAA
>P_816
TCTTTATGCCCTGTACTTCGTTGGCCCGTATTGCTAAGGTTAATCCGATTCTGCTTCTTTCTACCTGCAGCACCTAGCTATGGCGACTTCGACGTGACGCTGCATCACTCCAAAGTTAGCGATTCCGCGATCCCCAGTGAAATTCAGGGCGAAGACGGCGCGTTAGTGATCGAAGAAACATCCGAATGTCAGAAGCTGGCGTTTGTGCCGCGCGGCGGTAAAGCCCAGGACCTGACGCAGCCCCAGCACATTAATACCATGCTGTATGAAGCGGAGACCTTTGCGCGCCTGGCTGGAAACACAGGATGTGGATCACCCGGGCCTGGCGGTGAGCCGGATCACCGCCAAACTGTCCAGCGAAATTCGTCAGCAGACCGGGGTGATCTGTCCGAGGTGCTGCAGGTAGAAAGAAGCAGAATGGGATTAACCTTAGCAATA
>P_817
GTGCTCTATCACCACGTAAACATACCCAGTGCCACACACAGTGGTCTGCACCAAGCAGAGGACTATCTGAATACCAGGCGCGCAGATCCTCATCGATAAAGCTCGCCGATTGCAGCCTCAGGGTAGAGAAATCGCACCGCTGACGGATCGCTTCGGGAAGGTAGAGGGTGAGGAAATCAGTCGCTGTCTCCGGGTGACGAAGAAATCGCTTAAAGACCGCATCGTGCGGCGTCGAGGTCATCCGTTTTTTCATGGCCATCCGCTTGCCTGAAAAAGAAGGTAAGCCGGACTCTATCACCGGTTTTTACCCGGTTGGGTTTGACGACATTTTTCTGGGAAGCGCCTCGGAGAATAGTATGGCGGCCAGCCCGGCTGGCCGCAATCATCACGGCTTAGTAATCAAACTGCCGGTAGTAACGGCGGATATTGAGGTCGTGGCCGGTATAGTGTTCAAAGTGGGCCGCCAGCGGGTCCACCAGCAGGGTGGACACCACGCACGGCGCCATAATCCAGCGGAACGCGTCATCAATGCCGTTCAGCGGATAGTCGCGCGGGTCGATAACCACCAGATGGTCAGTAATTTTTTCGGCAAAACGCTCGACA
>P_818
ACCGGAATTGCCGATGAGGATATGCGCCGGGCGATTGCCTGCGGCACCGCCAAGATTAACGTTAATACCGAAAATATGTACGCCTGGTGCCAACAGGTGAAAGCAATTTTCGCCGCCGACACCGGGCACGATGTGAACGATCCGCGGAAAGTCATCGCCGGAGCTGCAGCCGGTACGCGAGATGATTGCCCGCCGCATGGCGCTCTTTGGCTCAGAGCAGCGCTATTGACGCCGGGCCTGCGGCTGAAACCACCGCCCCGACGCTGCCGGGGCGGTGGTTTCAGGTATCAAAAGGCAAAGCAGGAACAGCCCAGCACA
>P_819
AGGGTCAGCGCCTCGGTATATTCCTTGCGTAAATAGCCTAACCACTGCTTAATTCTCGCCACATGATACAGGCCGGTATCACCCTGCTTTTCCAGGCGGGTATATTTTTGCAACAGCTGGACCACCTGCGGCCACGGCATGCGCGGTTCATTGCTCTTTGATCACCCGGCTGAGGTTCGGCACATTGAGCGCCCCGCGGCCAATCATCACCAAATCGCAGCCGGTGATGATTGGCCGCGGGCGCTCAATGTGCCGAACCTGCGGGTGATCAAATACAATGAACCGCGCATGCCGTGGCCTGCAAAAATATACCACCTGAGAGGCAAGATCACGACTAAGCAGTGGTTAGGCTATTACGCAATATGCCGAGGCGCTGACCCTA
>P_820
GAGTGGTGTGCGCGGAGCTGGCGGCGCATCTTCAGGTGTTCAGAGACATACCATCCGCCGCGATCTGCATGAGCTCAGCCGCGAGGGATTCTGTAAAAAGGTGTATGGCGGGGCGGTGCTGAGTCTGCCGGAAGCGGGGGATTACAGTGAGCGGAAAGATAAAAACCGCGCGATAAAGCTCAGGATCGCGCAACAGTGTGCCCGGCTGGTGAAGCCCGGCGGCACTATTTTCATTGATACCGGGACCACCAATCTGGCGATGGCCGAGGCGCTGCCCACCGAGCTGGCGCTGACGGTGGTGGCAGCGAACTCGCCGGAGATCGCCGCGGTACTGGTGAAAAAACCGCTGTATGACGTGGTGATCCTTGGCGGCCAGGTACAGCGAGCGAGCGGCGGTTGCGTCGGCGCCGCGGCGGTGGCTCAGGTGCAGGGCATGTTATTCGACCAGGGGTTTATCA
>P_821
GCTTCTGACCTGAGGTCGCCATCGCTTTGGCCTTATCATCCTTCCCTGCCAGTTCGCCACCAGAAACAAAAGTGCCGCTGAGCTGCCCTTCAAGGTCCACGCGGTCCGTCACCACCACAATACGACACTGCTTCAGGCTGTCATGAAGAATCAGCGCCTTGCTGAGGAATACCATGGTGTAAGATTTACCTGACCCGTGGTATGCCAGATCACCCCACCTTCCCTGCCCCCGTCTGGTCTGCGGGTACTGATGCGTTCCAGCAGTCTTTTTATCCCGAACACCTGCTGATAGCGGGCAACAATTTTTCCGGTTTTTTTATCAAACAGGGTGAAGAAGCGGGTCATCTCCAGCAGACGTTCCGGTGAAAGCAGACTGATGAGCAGCTTATCCTGCCCGCTGACTGCCAGTTCCCCCCATCGATTAACTGTTGATACCATTTGAGATCGACTGAAGGACGATGATCAAACAACGCATGAATTTGTTCAGTCGATAAAGGATGGTTGCGCAGCGCATACATCTGCGGATCGGTGATATCTTCTTCGCGCCATGCCGCCCAGAATTTCATTGGCGTATGGCAGGTACCGTAGCGCCCGTCATGACCGTTAATCGAAAGTAATAACTGGCTGTAGACAAACAGCTGGGATTTAGTAGTTGAGCTGATTGCGGATACTCTGGGATATCCCTTCGTCAATGGTTGGCCCTTTCTTGCCGTGACCCGCCGGGCTTTTCGCTTCAATAACAGCCAGCGGGATACCATTCACAAAACACACAATATCCGGTCTGCGGGTTTCGACACCGCCTGACCGCAATACCGTAAATTCTTCGGTAAAATGGAACTGGTTATTTTCCGGATGTTCCCAGTCGATCA
>P_822
TATCCGTATCTCGTTCAGTTACGTATTGCTAAGGTTGATCCGATTCTGCTTCTTTCTACCTGCAGCACCTGCATCGTCCGCGTTCACCACGCAGGTCTTCGCATTCTCGTAAATCCGCAGCTTCGCCGCGCGATACTGCTGCAGCCCCAGCGGGTAGCGGTCCATATGGTCCTCAGTCACGTTGAGGATGGTTGCCGCCACCACCTGCAGGCTGGAGGTGGTTTCCAGCTGGAAGCTGGAGAGCTCCAGCACATACAGCTCTCGATCGGTGTCCAGCAGCATCAGCGCCGGCAGGCCGATATTGCCGCCCACGCCGACGTTAACTCCAGCGGCTTTCGCCATCTCGCCCACCAGGGTAGTAACAGTGCTTTTGCCATTTAGAACCGGTAATAGGTGCTGCAGGTAGAAAGAAGCAGAATCGGATTAACTTAGAGCAAT
>P_823
GCTCTTCCGGTACTTCGTTCAGTTCGTATTGCTAAGGTTAATCCGATTCTGCTTCTTTCTACCTGCAGCACCTCGCCTTGCTGACCGCTTATGGCCAGCGGATGCGCGATAAACTCGGCCTGTTCAGCCAGCAGAAAGGGGATAACGACCTGCTGGACGGGCTGTTTGCCCTGATGATCCGCGAGAAGAGCGACTATACCCGGACGTTCCGCCTGCTGAGCCACAGCGAACAGCTCAGCGCCGCTTCGCCGCTGCGCGATGAGTTTATCGACCGCGCGGCCTTTGACAGCTGGTTTGCCGGGTATCGTGCGCGGCTGCGTGATGAACAGGTGGACGACGCGCAGCGCCAGCAGAGGATGCAGAGGTGCTGCAGGTAGAAAGAAGCAGAATCGGATTAACCTTAAGACG
>P_824
TGTGTCCGTTACTTGGTTCCGTTACGTATTGCTAAGGTTAATCCGATTCTGCTTCTTTACCTGCAGCACCTCCACAAAGATGCCGGTATCTTTCGGCATTTTATGCCGCAAATTAGCGAAGAAGGAGGAACCCTCGCTGGCCGGAGCCGCCGTTAATTTCATATTACTCATTCTCTGTGCCTCAATGGGATGCCAACAACAAAAATGGTTTCCTGGTCGGCTTCGTCTTTTTCCAGGATGCCGGTGATACGACCTTCATGCATCACCATGACCCGATCGCTCATGCCAAGGATTTCCGGCAGTTCAGAGGAGACCATAATCACCGCCACCCCCCATTCGCCAGTTCACTGATAAGATGATAAATCTCCGCCTTCGCCCCGACGTCGATACCGCGGGTCGGCTCATCGAGAATTAAGATTTTCGGTTGCGCTAACAGCCAGCGCGCGATCAGGACTTTTTGCTGATTCCCCCAGGTGCTGCAGGTAAGAAAGACAGAAATCGGATTAACCTTAGCAATACG
>P_825
TCTCTCAAGACAGGCCTGGCCGCCGAGCGGCTCAACCGCAGATGGATGTGTTTTGATAGTATTCTGGAATGGTTACGAATTTCAGCCACCGGCTTTTTTTCTTGACTTCCCGGGATTTGAGATGAACCCGATTATTGATAACGGTGAGTTGTTCGCGTAAGCGGCCGTTACGAATAAACATTATTCACTCTGTCTTTTGCGGAGTGAACGATCACAGGAGATGGCGATATGCCTGACATA
>P_826
CTCCTGTTACTTCGTTCAGTTACGTATTGCTAAGGTTAATCCGATTGTCTCTTCTACCTGCAGCACCTGTGACCGCGGTGGGGTTGAGGAGTACCGATTATACGTTAAAGCTTTCGCCGCAGCCGCACTCATCTTTGACGTTAGGGTTAGTGAATTTGAACCCTTCGTTGAGGCCTTCTTTGACGAAGTCCAGCTGAGTGCCGTCGAGGAATTGCAACTTTGCCGTCGATCACGACCTTCACGCCTTTGTCTTCAAACACGGTGTCTTCAGCCGCCGGCTCGTCAACAAACTCCAGAGGTGCTGCAGGTAGAAAAGACAATCGGATTAACCTTAGCAATACGTAATGCGTGCCTTTCGTTCAGTTGCGTATTGCTAAGGTTAACCTGGTAACTGGGA
>P_827
CCGCCCGGCTTTCCTCGGTGATCATCTCTCCGGCATCAGCAGCGGAACCCCCGGCGGATAGAGGGAGGATCATGTTGGCCGAAATCCGCCCCACCAGGTTCTCCAGTTCAATAGTTTCCACCTCCCCCTTGATCTGGCGCTGCCAGGCGTGATGCGGCGTCATTTTTCATTTCCGGCAGGACGTCAAAGGCGCTGAGCATCAGCTGCGGCAGCTGATGACGGAATGGCACCGGTGGATCCCCTGCGCCAGATCCA
>P_828
CGCTTCTGACCAGTTGAGAAATACCTGCCCGGCCTCGGTGAGCGAGACGCCGGTATTTCGCCGGACGATTAATTCGCTGCCAAAATAACTCTCCATGTCGCCAATAATTTTACTGACCGCCGGCTGAGTGAGTCCTAACGCTTTTGCTCCGGCCCCGATTGACCCGCTGCGGATCACTTCCTGGAAAACTACCAGATGCTGTGTTTTAGGCAGAGAAAAAGTATTCATCACGTCTCACTTTCATTCCTTTGTTGACGGCGGAAAGTGTAACAAATCGCAATTGCCGGGTTATGTGAGAGCA
>P_829
ATGCCGGCCTGGATCCGCTTCCCGCGCCGGCCAATCAGCTGGCGGTGACCTCGCCGCTCAATCCGTGGGAGCGGGCCATTCCTTCTCCAGTGTGGCTGATGCACAGCGACCGGGTCGGCTATGAAACCCTTGGTCGCGTCTGGCAATGGCTGAAAGGCAGCTCAGGCGAGCCAGGGCAGGAGTGATTTTGCAGCGAGGTCAAAACGGGCGCGATCAAAGCGCCCGGTGTTGACCAGACTATCCACCTCATCCCACAGCAGATAAAGCCAGCGCCGCCAGACAAAGGCCTCGGAAACTGGCGCCTGCTGCAGGTAGCGCCACAGCAGCTGTTCCGCCTGGCCGCCTTCAACAAACGGCATTTTTCATACTCGCGTGGCGCCCACAGCATCATCCCCGGCCCCACGCGAGTATGAACTGTTCCGTCTTGCTGAAGGCGGCCAGGCGGAACAGCTGCTGTGGCGCTGCCCTGCAGCAGGCGCCAGTTTCCGAGGCCTTTGTCTGGCGGCGCTGGCTTTATCTGCTGTGGGATGAGGTGGATAGTCTGGTCAACACCGGGCGCTTTGATCACGCCCGTTGACCTCGCTGCAAAATCACTCCTGCCCGTTGGCTCGCCTGAGCTGCCTTTGCCAGCCATTGCCAGGGTTTCATAGCCAACCCGGTCGCGTCTGGCAATGGCTGAAAGGCAGCTCAGGCGAGCCAGGGCAGGAGTGATTTTGCAGCGAGGTCAAAACGGGCGCGATCAAAGCGCCCGGTGTTGACCAGACTATCCACCTCATCCCACAGCAGATAAAGCCAGCGCCGCCAGCGACCAGAAAAACCACGCGCCGGACATCACCACCGGCAGCGAGAACATGCCCGCGCCGATAATCGTGCCGCCGATAATCACCACA
>P_830
GATACGCGACATCATCGCTCGTTATTTAGCGTAATACTTGCTGCGCTTTTTTAATAAAACAGACCGGGTACCGCCGTGCCCAGGATTCGTACGCCCAGAGAGGCTAAGATGAATCATTTTACCGCTGAAGATACCTTTATTATTGTCGGCATTGTTATTGCCTATATTCTGTTTACCACCTGGCTGACATTCCGTATTCGTAGTAAAAATTCCGGGGATTTTATGGAAGGCTCGCGCGCCATGCCGGCCTTTATTGTCGGTATATTACTGATGTCAGAATATATTGGCGCCAAATCGACCATCGGTACTGCCCAGGCCGCCTTTGAGAGCGGAATTGCCGCCTCGTGGTCCGTGCTGGGGGCAGCCATCGGCTTTCCGCTGTTCGGTTTAATCCTGGTGAAACGCATCTATAACACCGGAAAAATCACCATTTCCGGCGCCATCGCTGAAAAATATGGCAACAGTACCAAAAATATTATCTCCCTGATTATGATTTATGCGCTGCTGCTGGTTAACGTGGGCAATTACGTCAGCGGTGCCGCAGCCATCTCCACCGTATTAAAAGTGAATTTACCGGTAGCCGCCTTTATTA
>P_831
GATATCTATGCGGGTATCGAGTGGAAAGCCGACTCTGCGGAAGCAGACAAAGTGATCAAATTCCTGCGCGATGAGATGGGCGTGAAGAAAATTCGCTTCCGGAACATTGCGGCATCGGCATCAAGCCGTGCTGAAGAAGGCACCAAACGCCTGGTGCGCGCCGCGATTGAATACGCGATCA
>P_832
AGGGCCAAAAGCCTGGTCGAACCTGAATACCAAAGATACCAACGTCTGGCAGGGCGATTATCAAATGGTCGGACGCCAGGGACGCGGCACCGCCGACCTGATGAAACAGCGCGGTGAAAACCGCTATACCATCTCGAAAACAGCAGCTCCTCCTGTCTGCCGGGCTCCGACACCTGGAGCGA
>P_833
GTTGTGCCTGACTTCGTTCAGTTACGTATTGCTAAGGTTAATCCGATTCTGCTTCTTTCTACCTGCAGCACCTGTATTTTTATCGCCGGCGCCGCGCTGTTGTGCCTGAGCAGCCTGCTGTTTGTCTGACGCACAATCTCTTCCTGTCAGGCGTGTTGAGGGCGCTGCAGGGCCTGGCCGCGGCGATGATTTTAGCCAGCGGCAGTGCGGCGCTGGCCCAGCTGTATGATGGCGCCCAGCGGACGCGGGCATTCAGCATCCTCGGCACGGTGTTCGGCATAGGTGCTGCAGGTAAGAGAAGCAGAAATCGATAACCTAGGCAT
>P_834
CATTCTTAGTCGAAACAAAAAAGTTACCTGAGTTATTTAGGTAAAATCAGTCATTTACATTACACACTGACTCCAGAGTGTAGTTTCAAGAGTTCGGGTTTCACTAACGCAGCAAACCGCACCAGGTAATTACCCTCCAGGGATGAGGCTTTACACCAGCAGCACCCTGTTTACCCGCCAGCGTTGAGGATGACCACCAGCAGCGACCACGCTTACCCGTCAGCGTTGAGGATGGTCACTGGTATCGCCCCTGTTTACCCGCCAGCGTTGACGGTGACCACCGACAGCGGCCACGCTTACCCGCCAGCGTTGAGGATGACTACCGGCAGCGGTCCCGTTTACCCGCCAGCGTTGAGGATGACTACCGGCCACGGTCCCGTTTACCCGCCAGCGTTGAGGATAGCCACCGTCAGCGGCCACGTTTACCCGCCAGCGTTGAGGATAGCCACCGTCAGCGGCCCCGTTTGCCCGCCAGCGTTGAGGATGAGCGCCAGGAGAAGCGGCCACGTTTACCCGCCAGCGTTGAGGATAGCCACCGTCAGCGGCCACGCTTACCCGCCAGCGTTGAGGATAGCTACCGTCAGCGGCCACGCTTACCCGCCAGCGTTGAGGATAGCCACCGTCAGCGGCCACGTTTACCCGCCAGCGTTGAGGATAGCCACCTTCAGCGGCCACGTTTAA
>P_835
GTTTCGAATCTGCTGGTTTATTCATAACCCCCTCCGTTGTATGAAAATGACTCTACAACACTCGTAAGAAGGGGTCAATCGAGTTTTGTAGTTTATCTGTAGTTTTATTGTAGTCTATTTGTAGTCTGTCACGTTTTTTTGTAGTTTATTTGTAGTTTTATTGTAGTCTATTTGTAGTCTTACAACACTAAGGCAAAACGTTTTTTGTAGTTTATCTGTAGTTTATCTGTAGTTTTTGGTTGCTCAGATGGTCATGCAAGCATGACCATCAAAGAATAGGACGCTTTTTTAGCCAAATGCCCCTTAACCTGCGGGAATCGCCCTACCAAAAAAAGATGATTTTTTATCCCTTAACCTGCTATACACCTAACGCAGCGTGATAAATCACGCTATCGCACTGATTTAAAAGAAAAAAAACAAAATTTAGCCATGCTGCGGTATTACCCAGGTATTACAAATCAAATCTAAATTACTGATTTAAATAGCTTTTTATTTATTACTTTGGTAATACTATGATTTCACCGTATTAGACACCCTTTTTTCGTTTAAAAAATGCACAAATTGAGGACTGAATGGGCTTTGTTGAATAAATCGAACTTTTGCTGAGTTGAAGGATCAGATCACGCATCTTCCCGACAACGCAGACCGTTCAGTGGCAAAGCAAAAGTTCAAAATAACCAACTGGCCCACCTACAATAAAGCCCTCATCAACCGTA
>P_836
TTCACCGATGAGCAAAATGGCGAGCAAATCAAGGGTTGAAGAAACGATTCAGCAAATTATTCCAGGCGGAGGTGAGCGGAAGATGGATATTGAGCAAATTATCGACAGTATGACGCCGGAAGTGTATCAGCGTCTGGCGACGGCGGTAGAGCTGGGAAAATGGCCGGATGGCGTCGCGCTGACGCCGGAGCAGAAGGAAAATAGCCTGCAGCTGGTGATGCTCTGGCAGGCCCGGTATAACACCGACGCCCAGCACATGACCATCGACACCAGCGGGCAGATGGA
>P_837
TATGCTCGTTACTTCGTTCAGTTACGTATTGCTAAGGTTAATCCGATTCTGCTTCTTTCTACCTGCAGCACCTGTAAAATGGATGCCGTAAGCCCTTTTACCGACTTTCTGCTTCATCAGCCTGACTGACACGACCATATTCTTTCAGACCGCCCCCTGCTAAACTTCCTTCATATTGCCGCATTAACCCGGGAGGCTCCGCAATGAGCAACACTACACACTACGAAAACAGGTGCTGCAGGTCAAGAACGAGATCGGATTAACCTTAGCAAT
>P_838
TATCGCTCACGCTTCGTTCATTGCGTGTATTGCTAAGGTTAATCCGATTCTGCTTCTTTTTTCTACCTGCAGCACCTGTTAACGCCGGGGTACTGTTTCTGGCAGGCGGACAAACCGGGACCTTAATTCTCGACCCGATGGTCAGCGAACCTAACGAGCTGGTAAACCTAATGCAGGTAAACTTCCTGCAGCCGGTCTATAATTTCACCTTTAGCAATGGCCTCATCGCCTGTATCGTTTTCTTCGGCATTGGCGCAATGAGCGACATCAGCTTTATTTTGCTCCGCCCCTGGGCCAGCATTGTTGTCGCTCTGTTCGCCGAGGCGGGAACCTTCGCCGCGCTGCTGCTGGGTATTGAAGTATTCGGCCTGCCCGCCAACGAAGCCGCGTCGATTGCCACTATCGGCGGCGCAGATGGGCCGATGGTGCTCATTTGCCTCCCTTATCCTAGCACCGAACCTGTTCGTCCCCATCGCCATTATCGCTTATCTCTACCTGAGCCTGACATATGCCGGTTATCCGTACCTGGTGCGTCTGCTGGTGCCGAAAAAATACCGTGGCATGGAAGTTGAAATTGACTACCCCACCGTATCGAAGAAAGCGAAATTCATCTTTACCGTCTGCGCCTGCCTGCTGTTGTGCCTGCTGCTGCCGGTCGCCGCGCCGCTGATCCTCTCGTTCTTCCTCGGCATCGCTATTAAAGAGGCGGAGATCGAACCGTTTCAGAAATTACTGGAATCCACGCTGACCTATACCGCAACGCTGTTTTCTCGGCCTGCTGCTGGGCACGCTGTGTGAAGCGCAAACTATCTCGACCCAAAGTTGCCATCATCCTGATCCTTGGTATCGGCGCGCTGGCCATTAGGTGCTGCAGGTAGAAAGAAGCAGAATCGGATTAACCTTAGCAATACGT
>P_839
GATTTTTTGTTGTTCTCTTATACTGGGTAAGTCTAGTTCAAACTCTTTAACCATTCCGGCGTTTAGGTTGGACTGTGTACCTTGCTGGCCTTGCAGTTTTATTTTTTCTTTTAATGATGTAAGATAGAAATATAAAAACTCATAACCTAACGAACCTTTTGGTCTAATACCCAAGATTGCCTGCGAAGATGTTAAATTTACAGCAGCAATGCTGCATTCACCTATAGAAGCATACATAGCATAAAAAACCGAGTTTTTTGGATATATTCTTGCGGATGAACTGTTCAATCCTAATTCAGTAATATTTTTCAGTTGTAGCAATCCACTTTCCATTAGATGTCATATCAGAAATAGATACCCATGGGATATTCCCGCCATAATACTCTTCAACCGTTGATTTCGGAGTACCTCCACTGTTTATATCGGCTATCGCACCCAGTTTTACTCTCTTCCACTCCCCAGCTAAACCTCACCCATTCTCATCCAGCAAGCGTTTCTTCCGGTAACTAATTGCTACATCAGGGCTTTTTTCTGCTGCTGACTATTGGCGAGCAGCTTTTCCGTCACCGAAATCGCCTTATCCCAGGTTGACAGGATTTTAACGATTCTCTTGTTCAAGACAGTA
>P_840
CTATTATTCCTTTCAAGAATAAAAAAGTTTTAACTCGATCCCATTCCCTCATCACCGTTACCCCATAAGGGGGATTAGTGAGCGCGGTCACTTTTTGACGAACCATAAAGAAATATAAAAACAGTGTTTCAAAAATATAAAACACGAGGTTTATTTTTTATGGCTAGATACACGGCTTCAGCCTCTGAAGGGCTGCAGGGAAGACCGATCTTGTTACGCCATCAGTTAGCCTACGGCGGCGGAAATCTGTTAGGGAGCGGCGCACTGGCGATAAGCGGCGCATGGCTACTCTATTTTTAATACGACCTTTTGCGGCCTGACGCTGATCGAGGCCTCATTTATCTTCTCCGTCGCCAGCATCATTGACGCTATCAGCAACCCGCTGATGGGCTATCTGACGGATAATTTTGGCAAAACGCGCTTGGGCAAGCGCTTCGGCCGCCGGCGTTTCTTTCTGCTAATCGGTATTCCGCTGATGATGTTCTACCCGCTGCTGTGGGTGGAAGGCCTGAGTTTCTGGTACTACCTTTAGCACCTATGTGGTGTTTGAGATCATCTACACCTCTATCATGGTGCCTTATGAAACGCTGGCGACAGAGATGACCGATGATTTCTCACTGCGTTCAAAACTGACCGGCTATAAAGCTATCTTTGGTAAGCTA
>P_841
AACCGCGTTGGCGCCAAAGAGATGGCAACGTTGCTACCCAGCTTCGCCGACGGATCGATGACCGCGCTCGGCGCGATATCCTGAGCCGGCTGGCGTGGTATCAAGAATTTGAGCCATGCGCGCGTAGGTCAGGA
>P_842
GTTATCATCTACTTCGTTCAGTTACGTATTGCTAAGGTTAATCCGATTCTGCTTCTTTCTACCTGCAGCACCTACCGTCAGCGACAGCACAAGGAATCAGCATCAGCGCCGAGAAACGGCCCGGGATGCGCCGCACCAGCAGCGCCACGCCCCACAGCAGCATCAGGAAGATAAACTGCGACAGCGGGTTAAAGGGCTGCGTAATACACATCAGCGCCAGCACCAGCGAGCAGAAGGTCACCCCCCCAAGGATCGCCCGGCGCAGTTTAGGATTGAGGTGCGCCAGCTCTTTCTGTTTATCCAGATGGCCGGTAGGTGCTGCAGGTAGAAGAGAGCGGATCGGGATTAACCTCACG
>P_843
ACTGGGCGATGGTGTACGGGTTGACCGGCATGGCGTAGCTGTGCACGAAGTAAATACGCGCCTTCTTCAATGCCGCGGAACAGACGATCGCCTGCTTTGGCATATACCCGGTTCCAGCCCATGTGCGGCAATGGCAGACCGTGGTCGGTCATCTTCGGCACCTCTTCTTCGATAATGCCCAGCAGATCGACGCCGTTGTTCTCCTCGCTGCGCTTGCCGAGCAGCTGCAGTCCCAGGCAAATCCCCAGCACCGGCTGGGTACAGA
>P_844
GAAAATGTTTTCGCTGACCGAGAGTTCGTCAAACAGCACGGTTTCCTGGTGAATGGCGGTGATCCCTACCTTATGCGCTGACTCCGGCGTTGGCAGATGAATGGGGATCGCTTTATAGAGGATCTCGCCCTCTTCGGGCTGATAAATACCGGTCATCACTTTGACCAGCGTGGATTTCCCCA
>P_845
ATGGCCTGCCATTGGTTCGTTAGGTATTGCTAAGGTTAATCCGATTCTGCTTCTTTTTCTACCTGCAGCACCTCTGCCGCTGGATATCCCGGAAGACATGCGCACTGCGCGCCTGACCTCCAGCGAGAAACATCGCATTGTAGAGCGGGTGATTCGCCGCGTGAACGAGCGTATTCCCGTCGCCTATCTGACCAACAAAGCGTGGTTCTGCGGCCATGAGTTTTACGTTGATGAGCGGGTGCTGGTGCCGCGCTCCCCGATTGGCGAACTGATCAATAACCAGTTTGCCGGACTGATTAACCATAAGCCGCAGCACATCCTTGATATGTGCACCGGTAGCGGCTGCATCGCCATCGCCTGCGCCTATGCCTTCCCGGAGGCGGAAGTCGATGCGGTAGATATCTCCCCGGACGCGCTGGCCGTCGCCGAGCACAACGTTGAGTCCCACGGCCTGATCCATCACGTGACGCCGATCCGTTCCGACCTGTTCCGCGATCTGCCGAAGCTGCAGTACGATCTGATCGTCACCAATCCGCCGTATGTCGATGAAGAGGACAAGGTGCTGCAGGTAAAGAAGAATCGGATTAACCTTAGCAATACGTAATGCCCATGACTCAT
>P_846
GCTCTCTGCGTACTTCGTTCAGTTACGTATTGCTAAGGTTAATCCGATTCTGCTTCTTTCTACCTGCAGCACCTCAGCTCCTCTCCGCTGAGATCTGGCCGTGCCAGCCCGGCCTGCTGCGCGCGGGTAAGCAGCGACGTACCGGCGGCGCGCAGGGCAACGCAGGCGCTGTGCAGGGCGGACTCAGGATCGTCGATGGCGCTCATCAGCGGGGCGATGATCCCGCGATGCTGATGGGTAAACGCCACGCTCTCGGCCAGCCACTCCAGCAGCGCCGCGGCAGGATCGGCGGCGAGCAGAAGCGACTCAGCCCGGGCGGTTAGCGCCGCAAAGCGGCTGCGGAGCACGGCTTCCAGCAGGCTGTCGCGGTTGGGAAAGTGGCGATAGAGGGTTCCCATTCCGACGCCCGCCCGGCGGGCGATATCGCGCAGCGAGGCCTCAGCGCCTTGCTCCACAAAGACGTCCCGGGCCACCTCGATCAACAGGTCATAATTTTTTCTGGCATCAGCTCTCATTGGCGTCAATCGGAGCACTGCTCCATATATTCGGAACAGTGCTCCGTTAAATATAACGCATTTCCATATGAGGAGAAAGCGATGTCGACGCAGATGATGAAGGCCGTTCAACAGCACGCCTTTGGCGGGCCGGAAGTCCTGAGCTATGAGGATGCGCCCATGCCGGTCCTGCAGGCCGGTGAAGTACTGGTACAGGTGCACGCGGTGGGCGTGAACCCGCCGGACAGCTATCTGCGCGATGGCTATCAACAGCTGCCCCCGGAGTAGGTGCTGCAGGTAAAGAAGCAGATCGGATTAACCTTAGCAATACGT
>P_847
CTGATGTCGGCATCCAGTACCCAGTTTACGTTAGTGCGTACCAGCCCTGTGGCCAGTGCGTCCAGTGCATCGTGCTGGCTTCGCCCGGGTCTGAACCCGTATGAGAACCCCATAAAGTCGTTTTCATAGACTGCGTTCAGGATTTTCACCAGCGCATACTGGACGATCTTGTCCTCCAGCGAGGCGATGCCGAGCGGGCGTTGTTTTCCATCCGCTTTTGGGATGTAGTGACGCCTGCCGGGCTGCGCCCTGTAGCTGCCCTGATGTAGCCTCCGGTGCAGAATGTTTATGTTGTTGTTCTTCATGTTTCCGGCGTAGTCCATCCACCTGATGCCATCCACTCCGGCGGCCGCTTTCCTGCTCAGGGAGAGGAATGCGGCTTCCGGTGTCTTCGACTGTCAGCAGGTGGAACAATGCTGTAAACCGTTCTTTCTTCCGCTGCTTCGCAGCTTCCCGCACGCGTGACAGCCTCTGTGACATGCTTTCCCGGCTCTGTGTCCGGCGCATGTGTGGCTGTTCCGCGTTCCCCTTGGCCCCGCTCCTTCGCTCCACTGACTCCGCTCCTTTCGGGTTGTTCGCCTGCTTCGCCGCTACTATGAGCGAGTCCGACTTCTCCTCTCCGTACATCACCGGCTATGACTCCTCAGTCTTCCCGGTGCGGGCCATCTCCGACACTGGCAGATGGTCAGAGGGGGAAATCTCCGGTTCCCGCGTAGAGATCGTATTGACATA
>P_848
GTGGGACCACCGCGCTAGTGCCGCCAGGCAAATTCTGTTTTATCAACACGTTTCACCAACGTATCGATTAATCTGTATCAGAGCTGAAAATTCTCTCAAATCGCCAAAACATCTTCGGCGTTGTAAGGTTAAGCCTCACGGTTCATTAGTACCGGTTAGCTCAACGCATCGCTGCGCTTACACACCCGGCCTATCAACGTCATCGTCTTTAACGTTCCTTCAGGAGACTTAAAGTCTCAGGAGGACTCATCTCGGGGCAAGTTTCGTGCTTAGATGCTTTCAGCACTTATCTCTTCCGCATTTAGCTACCGGGCAGTGCCATTGGCATGACAACCCGAACACCAGTGATGCGTCCACTCCGGTCCTCTCGTACTAGGAGCAGCCCCCCTCAATTCA
>P_849
ATATACCAGCGCTCCACGGCTGGCATCTCCGGATGGGCGAAAGGGGTCATTTTCCAGCGATGCACCGACAGCCCCAGCACGATATCGGCCAGGGTGAAGCGCTCGCCGGCTATCCACGCCCCGGTACGCTGCAGCTGCGCTTCAACAATGCGCACGCAGTGGGTCCAAGGCGGCAATACTCTCTTTAATCGCCACA
>P_850
TTTTGATGTACTTCGTTCAGTTACCGTATTGCTAAGGTTAATCCGATTCTGCTCTTTCTACCTGCAGCACCTCTGGGAATCGACCCGGATACGTGGGAATACTGAGACGATAAAAGGGCCAATAATCTTCCGCCCTTTTTTCTTCCCGCCCAGGCAGGCGGAAGAGACAAAAAAGCCGCCCTGAGGCGGCTTCTTCTGGCAACTTACTTGCTGCCCGGGATGCTGAAGCGCTTGTTGAAGCGGTCAACACGGCCACCGGTAGCAACATCACGCTGTTTGCCGGTGAAGAACGGGTGGCATTTGCCGCACACGTCGAGGTTCAGGTCGTGACCAACGGTGGAGCGGATTGAGTGTTGTCCGAGGTCAAAGAAGCAGAATCGGATTAACCTTAGCAAT
>P_851
AACGATCGACGGAAACAGCAGGAAAAGGCCAAAACGTTATCCACCTGCAGATAGAGGATGAGGGCGATATTGAAATACATATAGTGGAGATCAAGCGGAAATAGTTGCGACGCACCGCGCGGAATAGCTCGCGCACCGTCGGCGGCGTGGCGCGAGTTTCATCGTCCTCA
>P_852
CCTGCAAATCACCGCCACCAGAGCCTGCCGTACGATATCACCCTCTATCTGAGTCTCGACCAGGACAGCTACTGGTCAGGGGGCGCCACACAGCGTACGGCCAATATGGGGATCAGCAGCCGGGTTCACGGTATCGCGTGGTCGCTCAGCTACAGCGACTCCCGCAGCAGCCACGGTGACGAGGAGGATGACGAGCCGCATTCCGACAAAGTGGTGACGTTGTCACTTTCCGTGCCGTTGAGCCACCTGCTGCCGGGGAGCTATGCCGGCTATACCCTGACCTCCTCCCGCCACAGCGTTGGTAGTCAGATGGTCAGCCTCAAA
>P_853
GGGATCGCCTGTTGCGCATTGGCTTGCATAAGCACGCCGGGTTTAAAGTGGAGAACCGCTTTATGCGCGCCAGACTGGCGCTGTTTCAGCCGGGTGATGAAGCATAGCGTGACGCTGGAATAAATCCCATAATGCGCAACTGTCGCCACCGACCGGTGGCGACGTTATCTCACATGACCACCACCGGCTTGATCACCTTGCCGGACGCCGAATCA
>P_854
CCCGCAAAGGCTTAAATAAAGGCGGTTTAACCGTGCGGACCATACCTGGGTGTAAGGCAATAATGCGCGGTTCCAAAAAAGATCGGCAACGCCCGCTTCTGACATCTCTCCGCCAGCGGGTATAAGCAGCATCGTACCGTAGGTACCGTCCAACGTTCCGTATGTGATCCCCGCAGGTGAAAATCAGCGATGCTGTTTCCGACCTTTATGGCTACAGACTTTCGATCCGGCGGTAACCGCTGGGTCTGCCGCTGCGTCGCGAATACCGATCCGGCAGTTACCTTTACAGACAGCGCGGGCTGCCCAAATGCATTTTCCACTA
>P_855
CTACCTGCCGGGGATGATGACCATCTCCACCCGCGAGGCCAGCGACTGCGCCGATGTCGATATCGCGGTGATCACCGTCTCCGGCGGCGCGCTGCGCCCCGGCCAGAGCCGGCTGGATGAACTGACCTCCACCGCGAAGATTGTGAAGAGCATTA
>P_856
CCGAAGACGCCGGTGCCGCTGGCGCAGAACAGGACGATAATCGCCACATAGCTCTGAATATAAGACTCATGAGCCGAAGCCTTTTTCTTGCCTTTCGCTGACATCAACTGCTGGAGTTTTACTGACCAGCGTATTGATGCCTTTTCATATTGCATATTTCGCCGAGCAGCGTCCCTACCAGGGTCGACAGCACCATCACCGGCAGATTGGCGCACTTAATGACCAGTAAAATGCCGATGCCCAATGACGCCAGGCCAAAAAATAGAGGTCATTGCGGTGTGGATCCGTTCCGGCAACCGTTGGCTGAGTAAGGCGCCCAGCACACCGCCGACCAGCACCGCGCTGGCGTTAATAAAAGGTCCTGTAACCACGCTGACTCCTGTTAAAAATCCCTGATAACCGCATTATTATGGCGTTAACTTACCGGAAAGCTTGTGTATCCGTGATATAAGTGCATACGGTTTTCATCTTGCGCCTGTTCGGGAAAGGTGCCATGATTGCGCGAATTTTCTCCTCCCTGATATGAGGCCGCCGATGACGACACAGCCATTATCTCGCCAGCGACGCCGCGCCCAGATGCGCGGGCTGCCTCATCTTGCTACA
>P_857
TGTTTTGCCTGTACTTCGTTCAGTTACGTATTGCTAAGGTTAATCCGATTCTGCTTCTTTCTACCTGCAGCACCTATAAGGCCCCGCAGATCGTTAAGTAAACGATCGCTCGGAGAGACGCGCCATGTTGCGCCGAAACGCAACCGCGCGCGTGCATCCGCCCTCTGATAGTAGAGGTGCACTGGAATGGTTCCCGAACGGTGGGGTTCCAGAGACTGACGGAGTCGGTTTAAAAGCTGGTCATCAATTTGCCTGTCCGTCAGCGAGATAGCAAGCCCGCGAGCATATTTTTCCCGGGCTTCGTCAATGTCCATGACTTCACGGGCGGTCATTTTAAGCCCCCCGCTAAAGTCATCAAAGCTGACCTGTCCGCTGACGATAAGTATGCGGTCTTTTTCCAGCAACTGCTGATATTTATCCAGCGCGTCGGTGAATAACATCACTTCCAGCCGCCCGGAACGGTCATCCAGGGTACAGATCGCCATCAGATTGCCGCGCTTGGTGACCATTTTTGCCCGCCCGCAATCACCAGCCCCGCCGTGGTGACTTTCCCACGTTCGGTCGGATGCATGTCTTTGAGCCTCACGCCGCCGACGTAGCGCTCAATCTCCTTCAGATACTGGTTAATCGGGTGTCCGGTGAGGTATAGCCCAGGGTCTCCCTTTCACCATCCAGCACCACCTGCTCAGGCCATGGCTGGCAGCTGGCGTAGGATTGCTCAATTTGCTCGGGCTCTTCCGCCAGCACGCCGAACATATCAGCCTGGCCGATGGCCTCGGCTTTCGCGTGCTGGTCAGCGGCTTTCAACGCATCGCCCAGCGAATTCATCAGCGCCGCGCGATGTGGGCCGAGACGAGGTGCTGCAGGTAGAAAGACGAAATCGGATTAACCTTAGCAAT
>P_858
ATGGATGTCAATTTACTTTTAGTGAGCAGTTTTTTAAAGACTTTAAAATTAATGTCTCTAAACATTTGGGTTGTCTTGAAGTTGAAGTTTCCTAGAAACCGTGACACTGTTTCAGGTTCTTTTACGGAAATATCAAACTCGTTGACGAGGGGATCATTTTGAAGTAGCTTTAGACGTTCTAACTTATCAATGCCAATGAAGTGACCGCAGAGCATGGTCTTTATATGATTCATCTTGATTTTATTTGTTGAGTCATTATCAAATACGAGGTCATTTTCAATAAAATCAAAAATCCCATTGCTTTTTGCATTCTCAAGGAGCAGAAAAAGACCTGCATTTGATGTTAGATTCTTAGCTTTGAAATCAATTTTATTAATCATAATTAGAACCCCTTTTTACTACTTTTCTTACTATTATTTTACCATATATCGAGTCATAAAAGCTGATAATTTAACATATTTTTGAGCACTTTTCTTTCACCCAATGGGTGAAAGCTGAATTTCGAAGGAATGCATATTTATCAAGGCTTTGATTATGCTTTTTGAAGTACTGACGTAGAATCTAGGTATTACTATTGCGAACTGGTTCCCGCGCCGTGAGCGTGGCCGCGTAGGGGCGTTCTGGAACATTTCCATAACGTCGGCGGCGGAATTGTCGCCCCGATCGTCGGCGCCGCATTCGCCATTCTCGGCACCGAGCACTGGCAGAGCGCCAGCTACACATTGTACCGGCCTGCGTGGCGGTGGTATTCGCCATTAGCGTACTGGTGCTGGGTAAGGGTTCGCCGCGCGAGGAAGGTCTGCCTTCGCTGGCAGAGATGATGCCGGAAGAGAAAGTGGTGCTGAAGACCAAACACGGCCAGAAAGCGCCGGAGAACATGAGCGCATTTCAAATCTTCTGTACCTACGTACTGCGTAACAAAAACGCCTGGTATGTCTCCTTTGTGGATGTGTTTGTCTATA
>P_859
[truncated: 4,641,016 more chars]
