# Supplementary material for: EnDeep4mC predicts DNA N4-methylcytosine sites using a dual-adaptive feature encoding framework in deep ensembles
Source: Genome Res. 2026 Mar;36(3):589–99. doi: 10.1101/gr.280977.125 (PMC12951953; doi:10.1101/gr.280977.125)
Supplement: Supplement 1 [file Supplemental_Code.zip › Supplemental_Code/EnDeep4mC-main/data/4mC/4mC_Listeria_monocytogenes/test_neg.txt]

>N_1
GCAAGGCTCTTAACGGCTGCGGTTTTCATGTTTGCAAATGAACCGCTGATAGTGTTACCTGCTGTTTTTGCTAGACCTGCCATTTTGGCAGTATTCCCAGCCATTCCAGTTGTTCCTTCTTCGATGCCTTTGTGAGCATTTGCGATAGCTTTTGTTGATTCTAAGAGTAGACTTCGGAAACATATTTTTTCATTTCTCCAACAGATTTACCTGTGGAATTTGCTAAAATTTGCCATGCAGGAACGCCCGCGTCAACTAGCCTGTTAATATCATCCGCATAAGCAACGCCACTCGCTTGCAATGCCGGGGGTGCGCATCTGTCATCTGGTCAATTGATTCTGAACCATTTCCGACGCCATACGCCGGTCAATAGCTGTGAAAACAGGTTTGCATTCGCTGCTCTCATACCCGCTGCTACCATTTTTTTAGCGCCTAATGCGACAGCATCGAGCGCAATTGGTGTGCCGTCGATAGC
>N_2
ATTATACCTCACTTGAAAACGGCTTAGCTGATGTAGATATGAATGAGGTGGAGCGCGAGTTAACTGCACAAATCGAGAAAATTTTAGATGCAGGAATCACTATTTCTCATTTTGATACACATCATTCAATTGAGCCGCTAATTTATCCCGTACAACATAAACTTGCGGAAAAAT
>N_3
TGAAATCGCCAAAGTAGCTCTATTTTTAGCTTCGGATGATGCTAGTTTTGTAAACGGGACGGTAATTACAGCAGACGCTGGTTGGACAGCTTACTAAAAATATAAAAAATCCGCATGAGAGAATTATTTTCTTTTGCGGATTTTTTATGAGAAAATAGAAAGATGGATATTTTTTAACAACTTCGCGTTTAGGGGTTGTTTCTTTGTGTAGAGAGAATGAATAGTTGTGAGCATAATGGGGTATTAAATAACAAAGTGAAAGGCGGGGATGCTTTTTGGTTCAACAGTTGGTAAGTAATGCAGCGATATTACTCGCAGGATTTTATATTATTTCTTTAGTCTATAAAGAACCAATTACGAAAGAATTATCGATAAATAGAAAAATGGTGATAGGCGTATGGGCAGGGCTACTAGGATTTGCGCTAATGATTTTTGGGATACCGATTTCAAATAATGTAATTGTTGATTTGCGTCATATCCCTATTATTATGGTGGGTTTTTATGGCGGGCCCATTCCGGCAATTGTTTCGGCGGTCATTATTACAACTTCACGATTTTTAATTTCAGTGAATTCTGCAGCGATGATGGCTGGTGTAATCATGATGCTGATTGGCATTATAACAGCTCTTTTCAGCAAACGTTTAGAAAAATATAATATTTGGGGCGTTTTTATTTTGAATATTATTGCGTGTGGTTTTGTAGTCGTTAACTTACATTTGATTTTAGCAAAAGAGCCAGACTTCTGGATAAATATGTTTATATTTGA
>N_4
TAAGGGAAAACCCAGTTTGAAGACTATATTAGAAGTCTTAAAGCGGTTTAAATTAGAACAAAAGAAAAAAGAACTTGAGCAAGAGCTAGCGACTTTAAATCGTGAAAATGACAAAGATAACGAAATTCGTGTCATGCTCGAAATCGTCCAACTCAACCGTCAGTTAAACAGCGGCCAATTGGATTAATAACGTTTTAAAACCGCTAAATGATGGTATTATTACCTAAGAGAAGCCTTTTAATAAGGTTAGCGGCATTTTGGAAGGAGGAATACAGGCAGTTATGAGTGATAAAACAAAAAACACAAAACCAGTTGCTGAACTAAGTGTTGAGCAAGTAAAGAAGAAGCCCTGATAGAAGAAGGTAAGAAAAGAGGGAATTTAACTTATGCAGAAAATCACTCCTGCCATCTAACTAAGTTCACTAATGATGAAATGGATGAGTATTTAGAACATGTTGGTGAAGGCGAATTGAAAATTAT
>N_5
ATGAATTTTCTGGTGTCGTTGTAGAAGTTGGGCCAGATGTAACAAGTATCAAAGTCGGAGACCGTGTCACAAGTGAAACAACTTTTGAAACTTGTGGAGAATGTATTTATTGTAAGGAACGTGATTACAATTTATGTAGCAATCGTCGCGGCGTTGACACAAGCAAATGGTAGTTTTGCAGAATTTGTTTTATCTCGCGAAGAAAGTTGTCACGTGCTTGATGAACGTATTTCGCTCGAAGCAGCAGCACTAACAGAACCGCTTGCATGTTGTGTGCATTCGGCGCTTGAAAAAACAACGATTCGTCCAGATGACACAGTACTTGTTTTCGGACCAGTAATTGGTTTGTTACTAGCTCAAGTTGTGAAAGCGCAAGGGCAGATAGG
>N_6
ACTTTTTGTTCATAGGCTTTAATCGCATCAATATGTTCAAATGTAATGGCGATATCATCCAGTCCATTAATAAATTTATTTTTCCAAGTAGCATGGAATCTAGAAACGGGTAGGTACCAACTGAACTAATAACTTGTTGATTTGGCAAGTCAATG
>N_7
TATCGATATTAAAAACAATGGGCGAGAGTAGCCGATTACGAAGCACCCGATAATGACCATTTCGTCCCCGTTCCGAATATATCGGCATGCCTATTTCTTCCAAAGACTGTATATCTCGAATAGCAGTACTGCGGGAAACGCCATATTTTGCCATTATGTCGCTTAATTGAAACGAATTTTTATCATTTAAAAACAACATCATATCATTTAATCGCTCTGCTTTTCTCATCGCCATCTCTTTTCTTTTTTCAGATTAAAAGGTGTCACTAATTGATACCTTTAACCATTATACTATAATTAGAAACCAAAGGAGCTAAAAAATGATGAAAAACTTATTTTTAGTTGGTCTTTTAAAGATGTATCATTATTTACTGAATTTGAAAGCAATCTCCAAGGAAAAACCGTTACTTTTATCCCGACGGCTAGCACCGTTGAAGAAGTTGTTTTTTATGTAGAAGCTGGTAAAAAAGCGCTCGAGGATTTAGGGTTAATTGT
>N_8
AGTTTTGCCAGTCATCCGAACATTTATCTCTTTACCGGCTGGAATTGCCAAAATGAATGTCTGGAAATTTGTTATATATACGATTTTAGGCTGCATTCCGTGGAATATTTTTCTGACATGGCTTGGTTATTCATTAGGTTCCAATTGGAGCGTTGTGGAAAAATATACGCGACCAATTAGCTATTTAATGTTAGCTTTGGTTATTGCCATCGTTGTCTACCTTGCTT
>N_9
GCTTTGTGGCTGGGTAAGTCACGCCGTCTATGACAATTGGATGTAAAGAGAAATTAGAGAAGAAACAGCCATCATCCGCATTTTCACTATAAAAATGGATAACCTTCATTTTGCACCTCCGAGTATTTACGTTATGTTATTTGCAACTTGAGCTTATCTTTCAAAATAACTTTAGCATACATATAGACGCAAATCTATCGCTATTTTTCCGTAAAAAAAGACACTGCTTAGTTTCCTAAACAATGTCTTTATAAGTTATTACGGAGAAGGAGGGATTTGAAC
>N_10
CACCGCTTGCAACCGGTAGATTCCGCGAAAAGGATGGTTATGGTAAAGTCGAACGCATCTGTACCCAGAAAATAGCTCGGCACTGGGAGCGGCCGGAGAATCATGGAAGC
>N_11
TTCTTGCACCACTTTACGACGGTATGAAGTCGCACCAACACCGACCGGGTCAAGCACAACCGGCGTTCCAGCAACATTTGCCGCACGTCCAGCAATTTTCATCGCTGTAACAAGCTCCCCGTCTAGCGTCCCAATATTAATCACGAGCACATCCGCCATTTTCGCAAGTTCATCCATTTCCTCTTTCGCAGAAGCCATAATCGGTGACGCACCAATCGCAAGCAACCCGTTCGCCGAGTCATTCGCAACCACGATATTCGTAATATTATGTACCAACGGCCCTTTTTCCCACACCTTTTCCAACGTCATAAAATCAAACATAATTCACACTCCCACGCCAATTTTGTTTTTTATAAGCCATATCAAAAAATGCCCATTCCATTTCCACACTAATTTGAAAAGCCTGCTTCATGAGGGCAAGCTCCCGCGCATCCGCCATACTCGCCGCCTGTTCCACCAACCGCTTCTGCTGCAACACCACTTTTTGATAATTTTCATCCACATAACTATCCAACAACTCTTGATAAAATGGCTCCGAACTCCGCGCCCCTTCGTACATTTTTCCCATATCCGCATAAAGCGCATAACATGGCAAAAGCGCCGCAA
>N_12
AACGAATTAAGGCTGCTCCACTTGCTTGTTTTGCTAATTGACCTACTTCGACAGATAATGTCTTACCTGCCCATTCTGTTGAAAATACTTGTTTTTCAGACATATTTTAATCTCCTTTGATTAGAAAACACGAACCAGAAACTTTACCATGCATAAGAATGTTCACGCACACTTTTAGATTTTCTAAAGCACACATGAATCCAAAAACCTGCTAAAAATAGCGATTTTTGAAGCACGTTTTTGGATTCATGCGATAAAGTTTCATTTCTTCGGCGTGTTTTCCAAAATTTAGTATAGTTAATACTCAAAAAAAAGCGGGAACTTTTGGTATCCCGCTTTCGTC
>N_13
TATGACGTTTCATTTCTTTGGCAAGTTTGACTTTATCGACATTTTTCCCAGCGTAGCGCAACATCATCGCAATGTTTGTAATCTCGCAGCCAGTTGGCAATTGTGGACGCTGAACGATTAAAGGCACATTCATTTGCACAATTTTTGGCGTTGAAGGTTTTGGTGCCGGCGCGGCAGTTGCGGCCTTGACGTATTTCCCAGATACGTAGCCAT
>N_14
TTTTTTCCAAGAGTAAAGGTCGAACGGGGAGCCAAGCGTAGTAGCCACGAACATCACAACCAGCATCGATTGCGTTGAAAATGGCGTTAATATGGTCGTTCATAAAGGCGATTCGGTAGGCATCATCTTGTGGCACCGAAACGTCTTCGCGAACACCAATGCCGTTTTCCGTCACATAAAGTGGTAATTGATAACGTTCGTAAGCCTCGATTAAGCCATCTTGTAAGCCTTTTGGATAAATTTCTGTGTCCCATTCGGTCGTTTCGTTGGCGGGATTGTTCACTTGTTCGAACCAGTTTTTGATGAGAACTTTACTTTCGCCTTTTTTACCACTGTGGTTGAATTGTAGCTGAGTTTCGCCGCCAGTGTATGGTTTAACGAGC
>N_15
CGTACTTTTTCAGTTATGGCTAAATACAATCAAGGCTTAGAAAAAGAAGCTTTGCAGGAAGCCTTAATACTCTTGACACAAACAACGAGTGATGAAGACATTTTAAGTTACAAGAAAGCAATTCAATTTTATGCGCAAGATTTAGATGCGACATTTCATTAAAGGGAGCTGAACTATCATGGTCAAAAGACTAGAAATCGAATTTCGTAACCTACTAACCAAAGAAGAATACGATACATTAATAGAAAGTTTTCGAGTGAAAGAAGAAGATTTCTTTGAGCAAACAAATTATTATTTAGACACAGCAAATTTCGGGTTAAAAGAACGTCATTCCGCTCTT
>N_16
AATTCTTTGTAGCTAAGTTGTTTTGTCGCAATGAGTTGTTGGAGTTTTGTGACCATTGACACCAATGATAAGTGGTTCTTTTGCTTAAGAACAGCCAAATCTAACTTATCTAATTGATTATTAATCGGCGTCATGATACGCGCTTTTTCTAAAAGGGACTAGATGAATCTTCTTCTTTTTCCGGTTTGCTTGGTATTGGTTTTACTGGTTTAATGTCCTGTTTTTTTGGTGGTGCTTTTTCTGGTTTTTTAGTTTAATTTCGGCTCTTTTTTTGAGCGAACTTTTGAAAGTTCGGTCGTCTATACCTTCCGACTTGTAATTGCTTCTTCCGAAGTTTTTCTAAATGGAGAGTCTCTTTATTTTTGCAAGTGTTAATTTGTTTGGTGGTTTTTGGT
>N_17
GGAAATGACGGAATTAGAAACGAAATGGGAGTTACTTGGTGATTTGATTGCGGAACATGTTGATTTAGATAGGTTGTTAGCAATTAGTAAGACTGGTGCGAAATTGACCGTACACCCACCAGAAATACAAGTACCGGACTTTTCGGGAGTGCGCGTTGCTTATGCGCTCGACGCCGCATTTCATTTTTACTATCAAGATAACTTGGATTTTATTCGCTCAACTGGAGCCACACTGATTCCGTTTAGTCCGCTAGAAGAAAGGGAAGTTCCGGACGCTGATTTTATTTATATCGGTGGTGGATTTCCGGAGGTTTTTGCGGAACAGCTAGCGAAGAACAAGT
>N_18
CGCCTTTGTTTCGTCTCCTTTTTAACTATTTTGGATTTTATTTAATAAATCTCAGTAAATTCGCCATTTCTTAAACATCGCGATTTCCCATTTATATGGTGCTTTTTTCGATGCCTTATCTTCACCAACATAAGTATTCAAGGATTTCGAAATGCGCTAATTGCGGATGATGCACAATATAATGAAGTGCGTCAAAGCCATGTGACCGAAACCAATGTTAGCCTGTCGGTCTTTAGGTGCTCAGTATCCATTAGGTTAACCTTAGCAA
>N_19
ATGAAAGAAAAAAGGAGTTTCACTATGAGGCGAATCTTGGAAATTCCAGAATTAAATAAAGCTTTTCCTTTTCGTTCGTTTATTTAATGAAGGGGAAAATCTTGTTTATCCACACTGGCACAAAGAGATTGAAATTATTTATGCGCTAAAAGGTAGCCTTAATCTTGGCGTTAATGATATCCCAATTGGATTAAAAGAAGGAGAAATTCGAGTGATATAAATGGCGGAGATGTGCATTATTTTTAGCTTCGCCGAGTAGTGAGCGCATCGTTATCCAATTTGATTTAAGTTTATTTTATAGAAGAAATGCAAATGGATGAGCCAAATGCAAACGTTGCGCGAAATGCTTACAGAAATGGCACATTTGAGCAGGGAATGGCCAGAAGAGACGGTTGCTAAAATGCAATATCTC
>N_20
TTTATGCTTCTGCGATAACTTCGATTTCAATTGCAGCATCAAGCAGGGGTCATTTTGCTACTTGGAAAGCACTTCTCGCGGGAAAATCACTAGAAAAGAATGTCGCATACACTTCATTCACGGCCTTAAATTCATTTAAATCTTTGAAGAAAACAGTTGCTTTAATAATTTTGCTGGTCCAGAACCAGCTTCTGCTAATACTGCTGCTATATTTTTAAAAGCTTGCTCGGCTTGTTTTGTCGTGCCATCTGCTAATTCGCCGGTTTCCGGGTTAATACCGAGTTGAC
>N_21
GATATTCGTGAATCTGGTTCAAGATGAAAATATCGTAGCCTTTTTATACCGGGAAGTTTCTATGACCGGGAAGGTGAAAATGATGGCACGATTGAGATTATTGCGAAACAACGTAATGGTCCAGTTGGTGACGTGAAACTAGCCTTTGTAAAAGAATACAATAAGTTTGTGAATTTAGAAGTGCGGTACGACGACGCAATGGCTTAATGAGGAAACCTTGTGAAATTCAAATTAGATTTGGAGTTCGCAAGGTTTTTATTTTATGCAAAAAGGTAACGTATTACTATTAATGGACTTTGAAATTCCCATAAAAAGATTAAAAAAGCGAACGATAAAATTACCTTACAAATCAATGTTCGTAAATCCATTGACTATTTTAGTGGCAAACGGTACAATGTATAGTGGAAAATGAAGAGGCTATGAAAAACGCATAGCTATCAAAGACCAATTAAATGAGGTGTTTAAATGTCTTCAGTTGTTGTAGTAGGAACACAGTGGGGCGATGAAGGAAAAGGGAAGATTACAGATTTTCTTTCCGAAAATGCAGAAGCGATTGCTAGATATCAAGGTGGGAACAATGCAGGCCATACAATTAAGTTTGATGGCGTAACGTACAAATTACACTTAATTCCATCAGGA
>N_22
AACACAATCAAGATTGCAATTTTCTCCGTCGAAGAGAAATAGAAATAATGAAATTAGTAGGAGCGACCAAGAACTGGTTCATACGCTGGCCTTTCGTTTTAGAAGGTGCTTGGCTAGGATTAATTGGCTCGATTGTACCAGTTGTGTTAACATTTATAGGCTATGTTAATATTTACAACTTGGTGAATCCGAAGTTAGTGACAAGCTCACTATCACTTCTGCC
>N_23
ATTTCTGCTTTTTGACCCATAATTGTGTCGAGCGCTTTTTCTAGTTTTTTAATTAAAATCATTCCGTATGTACCAATATCATCTAGCCTTCCTAAGAACGGGCTAATATAAGTCGCACAAGCTTGCAGCCATTAATCCTTGGGAAACAGTGAAAATAAGCGTAACATTTGTTTTAATGCCTTCAGCTGTGAGGGTATGGGACCGGTGCTGGAGTCTGGTGTCCCATCATAGGTTA
>N_24
TGAAGCTTCGGTAAAGATGGCTTAGATGCTTTCATCGCGGGAGTTGAACAGGTGGAACAGTAACTGGTGTAGGACACGTACTTAAAAAGAACTACCCAGATGTTAAAATCTATGCTCTTGAACCAGAAGAATCCCCAGTACTTAGCGGTGGTTCTTCCATCACCTCATAAAATCCAAGGTATCGGTGCAGGCTTCGTTCCGGATACATTAGATACAAAAGTGTATGACGGCATTCTAAAAGTTTCAAGTGAAGATGCTCTAGAAACAGCACGTGAAGTAGCGAAAAAAGAAGGTCCGTAGGTATTTCTTCCGGAGCAACTGTTAAAGCAGCTCTAAGACCTTGCAAAAGAACTTGGTGCTGGCAAAAAAACTATAGCAATCGTTGCAAGTAACGGCGAACGCTACCTAAGCACACCTCTTTATAATTTTGAAGATTAATAATCAGAGAGCCTAGATTTTCAGGTTCTTTTTTTTATGAAAAGAAATAAATGCATTTCTTACTATTTTCTAATCAAACGCACAGCGGAAACTTTCTTTTCTTGGTTAATATATAGTCATAAGCTAACAACAAGCAAAACATTTTCATTCTTTCCCCCCTTTTTAGAATGAAAATCCCAAACTCCCTTTTTGACAGGTGCT
>N_25
AATATGATTTTTAGAAAAACTGCTCTAAAAGGAGGGGGAACGATGAAAACGAAGATGCCTGAAATGCTTTCTTTCATTTCAGAAGAAGCTGTTAGTAGAAAAATGACAAGTGAGGAAATTGCTGCTCATTTTGGTTATGATAAACATCACTTTAGTCGAAAATTTAAAGAAATTAATGGATTCAGTGTGGTTGAATTCCTTTCTAGTTTAAAAGTGGAAAAGGCGATTATTGAACTTAATGAAGAAAAGCGTATTCTCGACCTACAAGAACGTTGCG
>N_26
CCACGCCTACAATTGCTTATAGCGATGCTTCCGATTGCTGCCAACACAGAAATGGCTCCAGTTTTATATATGGAGAAAAAATCGCATGAACTAGAAAAAGATATGGACTTTGAGCTCCTCAAAAATCGATTGCTGATATCGTTGAGCTTAGAAGTACCAATTGAAGAAC
>N_27
GCACATATGCCGTTATCAGCTGAAAGTAATTTTTTGGATTTTGCGGAAAAGGCGCTGTTGGTATCGCTAAGGAACTAGGAAATCCTGTCAAAGGAATAGATTTAATTCCGGCAGCAAAATGCAAAGCGAAAGAAGCGCAAGTAGAGTCACTGTGCCATTTG
>N_28
TGAAGAAACAACTAGAAAACACAGCTAAGAGCATCGCTAACACTATCACTAATTCGGTGAAAAAGGCGCTTAGAATTCATTCGCCTTCACGTGTGGCCATCGAGCTTGGGAAATTCTTTACTGGTGGTCTTGGAAATGGTGTATTAGCTGGTGCTAAAGGTGCGGTGCAATCAACTAACAAAAT
>N_29
AGAACCACAAATTGACCGCGCGATGATGCTCGGAGCTGATAGTTCCCAATATGCAAAAATTGCTGAATTCGAAGGCAACGTGATGAAAGAAATGGATGTTTACATAGGTTTACGTGCTGGCGATAACATCAATGAAACATCCGATGTCCCAGCAGATAAATTGAAAATCCACGGAGAAACAGTTGGCAAAATGCATTCTGATATTCGTGTGAAACAAACAAAATGGGTTGTACTTCGCTATCCAAGTTCCTCCATGGCGCAACTTGCCAAAATGAGCACTGCTGGTTTTGAAGATTTCTACTTTGACGTGTGTAACTTAC
>N_30
GGAACAAGATGCATTAGACAAACAAGCAAAAGCGTATGCGGCATCCAAAGCGTTACAATTAATTAATAGCGATATTGAAATCGAATATATAGTTGATGATGCGAACGCAACAAGTTTAACGCCTTATGCCGGAGCAATTGATTACATACTTGATTGTACAGATAATTTTATGACGCGCGACTTTTTAAATCAATTTTGTTTCAGCCATCAAATTCCATGGATTTTCACCTCGTGTGCTGGAAATTATGCGAATCTCATGCCAATTATTCCAGCCGACTCTGCTTGTTTACACTGTTTACTTGGTGATATTCCCCAAACCAACGCAGCAAGTTGCGATATTATCGGTGTGGATGGTGCGC
>N_31
TCTTTTTAGCTTTTTGTCTTTTTCTAAAGAGGTTAAATCGCGGCGAATGGTTGCTTCGTGGACTTCAAAATGTTTAGCTAATTCGCTAACAGTTGCTATTTTTCGGCTTTTGACATATTGGACGATGGCGCGTTTTCGTTCGATAGATAGCACTTCTTCCCCTCCTTTTGTTTAACTATATGGTAACTCCAATGGAAGAAAATCGCAAACAAACAAAAAACCTTGGAGCGATTGGCCCCAAGGTTTGGAAATGAAAATTAATCGTTTAA
>N_32
ATATTCTTGCCTTCTTTATCTGGATGCTATTTTATTTAATGGCAAGAATGCGCTTTATAAGTCAAGAAACGAATTCTCCCGCTGCAGAGTAAGCAATATCAAAGTTTTCTCCGGAGTTAATAACGGTTTGCATCCGTTTACCGTAGTCGCCCCAGTCAATTTGTGTCATTTCTACTTTGACGCCAATTTTTTCTTCTGTATATTTATTTACTTCTTTCATTA
>N_33
CTGGCTTGATGATGGGAACACGTTCTGGTACAATTGACGCGACAATCATCCCGTATTTAGTGGATGAATTAGGCTATGGCTTGGATGAAGTGATGCATATGATGTCTAGTGAATCAGGTGTCCTTGGCGTATCGGGAATTTCAAGTGATTTCAGAGATATCGAAATTGCAGCCAAAGAAGGTAATTCACGCGCGCTATTAACACTTCGTATGTTTACTGGCCAAATATGCAACTACATCGGTGCTTATGCCTCCGCAATGAACGGTTGCGACGCATTATTATTTACA
>N_34
CATATTGGAAACCACGGGAATTCAGAATTAAAAATTAGCAACCTTTTCTCTGCTGTTTTCAAAAAGCACTCTAAAGAAGAAGGCGAAAAAGTCTTTATTGCTGGTACTAAGTATACTACTCCAGCAATAAGTGATATCCCTCATTCTTGGCCACATCCTTGGGTATTCTCCGAGTTTTCTTAGTGTTAATCGTCACGTATTTTTTACTTCTAGCATGTACATATTTGTTTGATAACAGTAATACAATACCGGGCCTTATGGTAATTGGTTCATTTGCAGTTCCGTTTTCTGTTTTATTATTCTTTTTCGAAACGAATGCACCTCGTAACATCAGCGTTTTTGATGTAGTGCGAATGTTCTTTATCGGTGGTGTAGCAGCGCTTGTTGCAACACTTGTT
>N_35
TCTGTTTCTTCTACTTCAGCTACAGGTTCCCGAACTTCCTGCATCTGCTGTTTCAATTGTACAATAACTTCGCCTACTTCTAGAGTTTCATCTTCCTCGGCTAAAATTTGTTTTGATAGTGCCACTAAAGGATGATGGAATTTCAGCTGTTACTTTATCTGTTAAAACTTCCGCGATAGCATCATATTTTTCGACGGTATCA
>N_36
CAAGTGAGTTTAATAGAAGGTATGCGTTTCACTCGGAACAAGTGGTGTGGCGCTAATTTTACCTGAAAAAGCTTATTTTGTTAACTGATTTCAGATATACGGAACAAGCAGCAAAACAAGCAGAAGGATACGAAATTGTACAACATACTGGTCCGATTTTTGATACAGTAGAAGATTTATTAATTAAAAATGATACAAAAACACTACATTTTTGAAGCGGATTATGTGACCGTATCTGAATTTAAACAAATGGAGCGCGTATTTAATCGTCAATTAATCCCACTTCTCGCTTCTTTGAAGAAATG
>N_37
GAAAAATTTGGCGATGATGGTTATCAAATTATCTCGGAAACTGTAGAAAAAATTGATGAAACTGGTATGTCCGAGAATTGGGATGAGATGGTTGCTAGATTAAAAAATGCTTTAGATACAGTTAGTGCAGAAAATCAGGTGGAAAATGCCAACGTTTTAGTTGTTTCTCACGGAAA
>N_38
ACCATCATAAAATAAAATAGTAATTTCGAAATTGGGTTGACGCCTTTGTATCAAAACTAGTATCGCCGCGCCGTTCAGTAGCTGCGATGGACAACGAACCAAAGAACGTCGAGCTTCCAGTCCGCAAAACAACTGCCCGACCATGCCCACTTAACACATCTGTTCCCATAAATAATAGGTTTTCCCGTTCAAAA
>N_39
ATTCTCACATGGGCGAAAAAGAACGAAATCACGATGGGAATCATTACAAACGGACCAAAAGAACATCAACAACATAAAATAAATGATTTACAAATCAATGATTGGATTCCAACCGAGCACACGTTCATTTCTGGTAAAGTCGGTATTGAAAAACCAGACAAGAAAATATTTAAGCTAGTAGAAGAACAAATCGGTATTAAGGGTGCCGAAACCTATTATATTGGCGATTCTTTCGAAAATGATGTTATCGGTTCAAAAAGTGCTGGTTGGAAATCAATTTGGTTGAATAGACGAGGACATTTGATACCAACAGAGGCAGCATTTCAGCCAGATTATTGTGTTGAAAATGAGCAACAATTATTCGCAATTTTACAGGAGATATTTTAAGAC
>N_40
CAAGTTTCTTTTTACTATCCCTCGCGCTTAAGACGATTCCAATCGGTACAGGTTATGCGATTTGGACCGGAATTGGTGCCGTTGGTAGTGTGACACTTGGAATGATTGTTTTTAAAGAACGTAAAAGTGTCGGCAAATTGCTCTTTATTACGATGATTATTGCCGGCGTGGTCGGTTTGAAATTAACATCTGGTGTTTAATATTTTAGGTTGAAAAAGTCCTTTTTCTGGAATAAGCGTGCACGGTTCTTATTTAAAAAAGAAGATTTTTTCAACCTATTTTTAGTTATACCTTTTCATCCTGTCAAAA
>N_41
TAAACGAAAATGTTTCTATAGAGAATTATTTGGAGATGGTAGATGTTTACAAACGAATTGCCACCGAGTTTTTATCGTGATGGAACTTTAACTTTACTTATTTTCCGCTATAAAATACGCAATTAAATAAAAGTCTAGTATTTGTTTGTAAACAGGTGCTAGGCTTTTTTCTTGCTTTTAATACAGTTTAGTACTAAACTAATAATATCAAGAGGAGGGGACGAGCATGGTAAAAAAAGAAGAAAGGCTAGGGGTTTTGCTTTGGTTTCGATTTAGTCGATTTTACAATCGGAATATGAAGCTGACCAGAATCAGAATTTGCGAGCGGTAGGAATTTCGACAGCGCAGTTTGATTGCATTGCCCAGATTGGCTTAGACAAAGAGATTACACAGCAACAACTTGCCGAAAAATTAGTTGTAACGAAGGGAAATGTTACCCAACTCCTCGCGAAATTAGAACAATTAGGTTATATCACGCGAACAAAGACAGGGCGCGAAAAACATATTACCCTCACAGAAAAAGGCCAAGCGTGTTACCGCGAAAACGTGCCAAAACAAGAAGCTTTTCAGCAAGCTCAATTTGATAAATTAACAAGAGACGAACAGAAGAATTACTTAAGCTATTAAAAAATATAAAGTAGAGTGATTATCTATGAAATTAACGGGAATTCATCACGTATCTATTTTTACAGCGAACGCACGAGCTAACTTTGACTTTTATACAAAAATAATGGGACTACGACTAGTGAAAAAATCGGTTAACCAAGATGACCCTTATACGTACCACTTCTTGTTGCGGAACGAAATCGGTTCGCCGGGGACAGCGCTAACTTTCTTTGAAGTTCCAAATATGGCCAAAAACCACCCATCACGCAATGCGATTTCTAGCCTCAGCTTACGTGTTCCAAG
>N_42
ATCTTATACCCTTATTATGTCAAAAATACGCCCCTTTTGTCAATAAATCGGCTTTAGTCTTGTACGCTTTACTTCTTCAAATAAACACGCTACAATTAGTTTGATGTGTACTCATGAACTTATACATAGACACAAATTTTAGTAAAATCTCACACGCATCTAAAGGAGAGATTGGTAGATAATAAAAATTCTTGAAAGTTTGGTCCGTATTAACGATTATTTGTATGACAGTCGTCTG
>N_43
TTCCAATTATTTCATTATCTACTAAGTGTAACATAATTACGTTTCAACTGACAAAAGCTATCAGTCTCCCTTATTTAAAGCATTTTCCGCATAATGAATCGCATCTTCGGTATGGGAAAAGAAGTGTTCTTCGCCGATTCGGTCGTAAAGCCCGCTACCCTTCAAACTTTCTTTCGCTTTATCTGTTAGTCCAGTAATCAAAATTTGCCCGCCTTGCTTCGAAAATTCTTTTTCAATTTGGTGGAAATAGCCTTCTGCCGTAGCATCAATAATCGGCACTTTCCCCATTCGCAAGATAAGATATTTGA
>N_44
TTAATTACTCAAGTTATCGAAGAATATTCGGATGAAGCTCAGCTAGAAAATGCCACCAAACAAGCAATAAAAATTATGAAGCGAAATAACAAAAGCGCCAAAAAAATGCTTCAACAAAAAATTATCACGGATTTAATCCAAAAAGGCTATACGAGCGAACTAGCCAAAGTAGCCGCTACTGAAGCAACGAGCGAATTGGATGTGGCGGACGAAGCAGAAATTTTACAAAAGCAAATCGAAAAAACAATGCGTAAAAATAAACGCTACAAACCAAGCATTGCCAAACAAAAAACAATCACATCGCTAATGCAGAAAGGTTTTTCTTATGATACAATTCAATCATACCTAACTGAAAATGAAATCAGTTTCGAGGAGGAAGAGTGAATTGTATACGTATTTAGATGAACTAACAGCGGAATTAATGACTAAAAATCCGCATTTAGATAAAGAGCAAGCCTTGTGGTGGATTGAAATGCTTTGGTCAGATTTT
>N_45
ACTTTTTTATCTTGAGGAATCACTTCATTTAATTCATTAAAACGGTTTTTACCAAAAATAATATGCGTAGGGTTATAATAATCAAAGTTCAACATTTCTTTTTGCATGTTAACGTCCTTCTTTCTGTTTATAAATTTACATAGCATAGTTAATAATACACTTTTTTTAGAAAATTTAAACCTTATGCCAAAAGTTTCCATTTATATAAGTAAATTATCGTATTTTTTCCGAATTATCCCACCTGATAATAGTGATTTTCTATACAAAAGTCCTACTTTACGTTAAAATGAAAGGGAAGAAGAATGGAGTGAAGAACATGTTGATAA
>N_46
TAACAAACGGCCAGTAAATGGTGACATTAAACCATTCAGCACCCCACCCGGAAGTAATACTAATCCTGCTGAAAATGCTGCGAGCGCTAAACTCCTTTGCAGGTCTAGCGGTAATTAAGATGGTACGTCGAAAGAATCGGTCCGTAAAGCTGATAAATACTAAAATAAGTCCTAATGTGAACATTGGGTATTTAAATACTTTCAAGTCCATCAAAGGTTTTTCCATTGTTAGTTGGCGCCAAACAGAAGAATTTGCAAGCCAAGTCCACCAACGATAATTGAAACTAATACCGTTGCGCTTCCCCAACCACTTTCTCCCGCACTACTAAAGGCAAATACAACTCCACCAAAACCTAGCATTGAAGGATTAATCAATAAAATATCAATTTTCACTT
>N_47
CTTTCTTGACTATTTGCCCAAACTGAAAATGGAAGAAATGAAACTATCAGCAAAGTACAAATTAATATAGATACTAATTTTTTCAAATGACTCACATTCGCCCCTCCTTTGTTTACTCAAGATTAATTATTTCATAGGAGGAAGCAGCTAAATGTTCTCAAGGTACAAAAAATAGGACAGTTTGTTACGAAAATGTGAACTATTTTACGTTTATAGCCGCAAAAATGTCATTATTAACAAAAAACAACCAAAATTGTTGAAGAATTCAACGATTTTGGTTGTTTTATTTATCTTATTCGAATCGATTCGCTTTCAACTAATCTAGCACCCTTTACTTCCTCACCAGATTTTAGTATCTCTGCAATTCGCTTTTTATCAA
>N_48
CTTCGATGTGCGGGAATGGCTTAAGAACGGTAGCTCGCTATTTACTTGAGAAACATGCTTTGACAGATGCAAAAGTAGAAACTATGAAAGCGATACTTGATGTCAAAAAAAGCAACTTCGCTTGGTTTTGATATTCCAACCTATCAA
>N_49
TTGTGTATCTTGCAAGTACTTCTTGCGTGATTTCTCTTGGTAACAATATCCCGTTATCAGAAAACGTTCCTAAAGTTTGAGCGCATTTGAGAATGGCTTTGCGGATTCGTTCTTCCTTTTTCAAGAAGCTTAGTTTTGCAAATGTATGGGCTTCACGTAATTCTTCTGCCATCACTTTAATCATAAAAAAGTTGTTCTCATCTTTTTTGTCGAAAATAGAGAACAAGAAATTGCTATCTACTTCCATAACT
>N_50
GGATGCTATTTTACCGAATCTTCTACTATATTATTCCCTTTGTAGTGGGATTACTTTTCTTCGTCCAAAAAGCTGGTAAAAAAGTAAATGACTTTCTTGAAGGGTTAC
>N_51
TAAGAAAAAAAGAAATTGGACTTTACTCTTTACTCGGCCTTCGTAAAAAAGAAATTGGTCGCATGTTGTTTTATGAAAATTTTATTATGGGACTTGGCGCATTAATCATCGGTATTATTGCCGGTACATTACTTTCCAAGCTTTTTGTAACCATTTTACTTAACTTAATTAATCTTGATAGTATTGGTGGTTTTGCCTTTTCTTGGGCAGCAGTAATACAAACGAGTATTGTCTTTATTATCATCACGTTATTTACATCATTTACTGGTTACCGTATTATTTACCGCACCACTTTACTTGATTTGTTCCACTCAGAATCAA
>N_52
TAAAATTAGTTCAGAGTTCGTAATTTCGAAATCTGTTTGATTCCATTTCACTAAATTCTTAATTTCCCCAAGATTCCCAACATCTTTTAAAGAAAAACCCCCTGTTTTAATCAGTTCTTCTTCAACAGCTGTTTTTAAATTTAATTTAGTTTGATTACTTTTTATTAATACTTCCCCAAGTGTTAACAAAGCACCTGTTTCTGCGTCGGTTACTATGTTTTTGCAAATATCTTTTTTATCTTTGAGTACAAATTTAGTTCTACCTTCTTTTACGTACTCTGATTGAACAGCTTTATAAGATATTGCTTGC
>N_53
TTGACAATGAGAATGTTTTTCCTCATTAATGTGCTCTAATAGATTGTGTCTGTGGCCCCGAATAAGCAAGCACTGCAAGGTGAGATTGTGCCGGCAGGTATACCTACATGATAATGCGTTCCATTGCGGCACGCACAGTTCGACCTGTATAAAGCACATCATCTACAAGAACGACTTTTTTTCCATTAATATCGAATGGAATGTTCGTCCCATGTACAGCGGGTTCGCGAGTCTTATCATCTTTGAAAGATAAATCATCTCGGTAAAGTGTAATATCAATATCTCCAACTGGAACATCAATACCCTCAATTTCAAGTATACGCTTATGCAAAACATATACAGATAGATACCACGCGTCTTAATACCGACAAGCGCTAAATTCTTCGTGC
>N_54
AAACGCTTTGATATTATCATCTCTATTAAATTCTTTATTCTCGAAGTCTGCTAGCAACCTATTAAGTTCTAGTGGGCTTCTTTTTTGCATTAAAACCACATCTAGTATTTTTAAAAGACTTTCTAGTCATAGAGTTAATACCTAAGTAAGATTGGAATTGCCAAGCCTTAGTACCATTCTTTTTAGTGCACTGCTTAAATGCTGCCGTTGTATAACTCTCCTTTATTTTATGTAGGTGGGCACATATATTAGGAGGTTTTAAGAATATTCTTCTTCCAGACACTCAATTTTTTCATGGATTTTGTTATATAACATTTCTAATTCCTCAACAAC
>N_55
ACTTACACCGAGAAAATTTTCCCAGTAAAAAACATTCAATTTTGAAACTTGCCAAACAAGAAGAAGATGAAAATATGGCAGAAGTCATCAAGGAAAAACTTAGCTGGTTCAAAATAGAGAATGAAATGGAACATATTGCACTTGCAATTGAAGGCGAAAATAGCCCAAGTTTCCAGCAAGTAACAGAATATGCGAAAGCCATTTGCGAAGGAATGAAAGAACCAATCGCACTTGGTCATCCCTT
>N_56
ATACCAACTGAATCCATTACAACTACATGTACTCGTTTAAATTTATCTGGCATATTTACTCATCCTTTTCAACTATATTTTTTAAGCGCGCGGGTGGAATTGTTT
>N_57
TAATGATAAGTGTTGCACCCGCTCGTTTCATACTTGTTAGCGTTTAAAACAATTTTTTATTCATCTATCCAACCATTTTGCGCAGCTGCTTTTACCATTGCATATTCACCACTAACATTGTAGGCAACTACTGGTAAATTGGTATTGTTCTTAACATCGCGCATGATATCTAAGTATGATAATGATGGTTTAACAATAAGGAAATCTGCACACTCTTTATCCGACATTGCTTCGCGAAGAGCTTCTTCACGATTGGCAGATTCCAGTTTGATAAGATTTTCTATCACCAAATTGAGGGGCACTA
>N_58
GAAATCCAAAATTGGCGGTATGAAAGAATGGTCAATTGAAAATGACGGATTATATGTCGCTGATGCAGAGTCTCACAAAGAATTTGGCGAAATATTTCGAAAGTGATAGCCCGGTTTGCGTGAAAATCATTAATCAAGCATCTAAAAAAGGTCTTTTCGGTGGTTTGGCAATTGTAGCTGACTATAGTTTTGAAGCACCTTT
>N_59
ATATTCCCATTTGTGAACATAATTAACGACATACCAATACCAAGTGCCGCTCCACTATACGAAATAATATCCATAATCGTAATTGAATTCAGTTGCATCGATAACAAACTCATCGTAGCTTTACGGAAACGTTCCGCATCAGAAACAATTTCCTCTTGCTTATATTTATCTTGTTCATAAGCCTTCAAAATACTCAACCCACTTAAATTTTCATGAAATTTGGTTCCTAAATTCGTATAATCCGACCAATAACCACTCAAAATC
>N_60
GTGAAGCCAGTTGTTGGTGTAAGCGGGCTTTCTGACTCCATGGTAAAAGAACTGAAAGCAAATGATTTAACCATCAAAACTTACTCGGAAAATACCGATGTAACCGCTAAAATTAAAGATGCCAACCTCGACGCTTTTTTTAAACAAAACGGTGAAAAACTCGAAGTCACCTATGAAAATAGTGAACCAAGCTTGAGTAAGGAAATCGGATTAAAACTACAAAAAGCAAT
>N_61
CTTTTAAAGCCTACGGGGAACTGGACTTGCCTTTTGTGGATAAAACAAAAATTACTCGCTGGAATTTCACAAAGTTTGAGACGTTTATACCTTTTAAAGAAGGCGTAACGAATGAAACTCTACCGGAAAGTAGCGAATTTAGTTGATTTAGATAATAAAGAAGCCAATTTTTACGTTCAAATGGATGAAAGACCTGCGAGACTTCAGTTGCAACAAGAACTAGTTGACCAAGGCGTTATTTTCACAGATATTATTTCGGCTGTGAAAAACCATCCTGAACTTGTGAAGAAATATTTCATGAAAGATGCAGTTCAAGTGAATGAACACAAACTGACTGCTTTTCATGCGGCGCTTGTGAACGGTGGGATTTTCCTTTATGTTCCTAAAAATGTCGAAGTGAAAGCACCAATTCAAGCTGTTTTCGTACAAGATAAAGCGGAATCTCCACTTGTTAACCATGTGTTGCTTGTGGCGGATGATAATAGCTCAGTCACTTATGTGGAAAACTACGTAACGGTAGATAACGCACCTAAAGGGATTGTTAGCATTGTGGAAGAAGTAATCGCTGAGAAAAATGCGCGCATTACTTTTGGCGGTGTAGACAATCTTGCAAGTGATGTTACGACATATGTGAACCGTCGTGGACACATTGGAACAGATAGCCAAATTGAATGGGCGCTTGGCCTGATGAATGATGGCGATACTATCAACGAGAACGTAACAAACCTAATGGGAGACGGCTCTTCTGCTGATGTGAAAACGGTGACTGTTGGACGCGGTAAGCAAACGCAAAACGTGACAACGC
>N_62
CTGATTGGCTAAGTTCGAGTTGTTTCTCTTTCATAATGAATTCTAGTTGTTCCATATTTGGTTTTTGTTTGTTTTGGAGTTTTTCTTTTAAATCAGCTTGGCGTGATACAGCTAAATGGCGTTTTCGCTCGTATTCGGCCAATTTTTCTTCTAAGTTTTTTAGTTCTTCTACTGATAACAAAG
>N_63
GTAGGTGAAGTGCCAGATGATGTGAAACATTTAATGGATGTAACGCATAAAGCACTTTATTTAGGGATTGAACAAGCACAAGTTGGCGCACGAGTTGGCGATATTGGTCATGCTATTCAAACATATGTAGAATCAGAAAATCTTGCTGTTGTACGTGAGTTTATTGGTCACGGCGTTGGACCAACTTTACATGAAAAACCAGATATCCCACATTACGGTACAGCTGGCAAAGGACCTCGCTTGAAAGAAGGCATGGTTATTACAGTGGAACCAATGGTCAATATGGGA
>N_64
GATTTATGATATGATACTACTATCAGTTTGTGTAAGAAAAGGGGGAACACAATGGGACTGTTGGCTTATCTGTTAGTGATTTTGCTAATAAATGTATTCTTTGCGGCAGTGACGGTCTTCTTTAGAAAGACGCGATACATCCGCCACTTGGGCTTTTGTTTATTT
>N_65
AGAAATTGCGATTCATCTAAAAGAACGCAATTTGGTTTTGGTTTAATATTCGCTACGATTTCAAAAATATTTGTGTCACTAAAAATAGGAGTTGCTTCTCGTTTCAGTCCAATTCGACTTGAAATGAAGCCAACTTGGTCTCTATCGTCAATACCTGAAGTAAAGATAGCCACTGTTTTATTTTGTTCTTCATAATTATGTGCGACTTTTAGAATTTCAATGGTTTTCCCACTATTCATGGAACCATAACGGAAAAATAATTGTGCCATTAAGACCGCTCCCTTTAACTTTATAAACTCTTTTCCTATTTTATCATAGAGCGGCACAAATTGGGACATATAGTTAAAAAAAGCTACGCCGCATAGGGGCATAGCTTGATTTTAACGAAAAACTTCTGCGCCGCTCCCTTCGACATCAAGAAGAAGAACGTCTGCATCGATTTCCAGTGTTTGTAAAGATGTTTGCAGTGTGTTAGC
>N_66
TAATGCATATCATTCACAGAACTCGTATCAAAATTACTTACATTCAATTTCTCAAGTGATTCACAGTATCCAAACATGCTATTCATATTATTAACGGCACTCGTATCCCAGTTGCTTAAATCCAGTTCCTTAAGTACGCTACATTTATAAAACATGTTCTTCATATTAGTTACTGCACTAGTATCAAGACCACTCACATCA
>N_67
TAGCGTCTTGATAATTAGAGCCAATGCCCGCATCTTTTTCCACGTATACAGTATGACCTGCATTTACGTATGAAAAAACACTTGCCGGAGTCATTGCCACCCTATTCTCGTTATTTTTAATTTCTTTTGGTACGCCGACTAACATCTAAATCACTCTCCTTGATATAGGTATAATAGACTATAAAAGATTTTCTACACCCCCATGCTAACACAATATACCTAAGTTGTAAAAAATTAACTAACTGAAATTCAAACAAAAGTTTTAGTAAAATTAGACGAAATATTTGTTTCACTATAATTTATTTTTCATTTATGGTTCTTTTAGGAAAAAGAGGGTAAAATATAAGTATAGAAAATACATATTTTGATTGGAGGAA
>N_68
TTGACCACGGAATTCAAAAGAAACACCACGGCCAATTAGCGCAAGTAATAAGAAGTCTAGCGGAATATAATAACCACTAAACATGGTTGCATACCAGTTAGGGAAAGCGGCAAAATCGCGCCCCCTGCAGTTAGTAACCAAACTTCATTTGCATCCCAGAACAGGCCCAATCGTATTAACGAGCACGCGGCGTTCCAGTGCATTTCTAGCCATAAATCGTGTAGACATCCCAACACCAAAGTCAAAACCTTCAAGGAAGAAGAATCCAATGAATAAGATGGCGATTAATGGAAACCATAACTCATTTAGTGACAAA
>N_69
TTTAGGAAACGGGTTTTGCAATCGGGTGAATGGAATATAAAGGAACATTTATAAAGCTATGAATAAGCTAATAATTTGTATAGGTACAGTATTTTCTATCTTAATATTTTTTCAATTTTTCATAATGCTAAGGTTTGTTATTCTGTTTTTACGAACTTCTTTAATAGAATAGTCAATTAGTTTATTAAGCCTTTTTTGCATACATATTCAGCTGGTTCACGGTAATAATCATTTGTTCTAACATATACTTGAATGTTTCTATCTAAATGGAAGTGCTCGCTTTTGCGGTAGGAGGCGGTATTCTGGAACAAAGTGCTACCGGAGCCGCCGCGATAGCCGGCGAAA
>N_70
CAAATGGTGCAAAAGTAAAATAGTAAAAACGAGTCCTAATTCATTTGAGTTAGGGCTCCTTTTTTTCGCCTAAAAAAACTTTAAAAAAAAGATTGCATATTGCAAACGATTACAATATAATGTAACTATACTTACTTAATTCATTGAACGAAGTAAGTGGTCGGACAGAAGTAAAGGAGCTTGAAAATGGATATCTAAGAAAAGGGAATAAAGACTTAATTAAAGACATAAACCGCTACACCGTGCTGAATTTAATCCGTGAAAAAGGAGAAATCACGCGGACTGAGATAGCCAAAAAATGCAATTTTGGGATGTCTACATTAACGTATATTTTAGATGATTTACAGCAAGAAGGCATTATTTTGGAAGGTGCCGAAACATCATCTACTGGAGGCAGACGTGCCAAGTTAGTTAGATTTAATAAAGATTATGGATTTGTTGTTAGTGTCAAAGTTGAAGAGGAACAACTTCTTTTTGCGTTGACCGATTTAAATGCAGAAATCATGGAAAATACTTTTATACCATTTTCCTCAGAGAAAAAACCAGAAGAAGCGATTGAGTTAATTGCTAAAAATGTGAAAAAGATGTGTGAAAACAGAGATATGAACCATTTGCTAGGAGTTGGAATTGCGATTTCCGGCCTAGTTAATGGTTCAAAGGAACAGTTATCCGCTCTA
>N_71
AATATACATTTATCTGTAGAGTCAGACTGTCTTATTTCACCGTTAACCTTAGTTTCAATATGAAAAACAACTTCTTTACTTCCATTGTTTTCCAGCACATATGGTCCCATTGGACAACTGGCATCAACTTTTTCCCAAGGTAAAATTGTTTATGTTTTTTTCTGAAACCCGAGCTGTTACATCATTTAAAATAGTAAATCCAAATATGGCGTAATGCATCTTGCTCGGATAAATCTCTTACCCTTTCTACCTATAATTCTCAGTTCACTTTCATAATCTAATTGACTAGTTAGGTTTTGATGTAGCTCAATTTTGCCATTATGCGGCAATAAACTATTGACAACTTTTATTGAGATACAAGGATATGTTCTGGAACGTCTTTCTTTGCTCCATCTCTAGCACATGATTATAATAATTTTCCCAATTGCAATAATATTATTTGGTGGGGTGATAGGAACTTGGATTTCTACTTCAGCTAAATCAATATCCCCTTTGATTCCTTTTAGTTCAGGGACAGGGTTTTTACTTGATAAAGTCTAAAAGAGTAGCAGGTGGGATACGAAAAAATTGTTTGTGCAGGGATAATA
>N_72
CGAGTTCTTCCACCGGCTTTTTCTTCCCCTTTACCAAGTCGTACGTATTTAGAAAAATGTACTGCTTCTGCAAACTCGACTAAAGAAGGCTCACAAACAATTGCTGCGCGCATTTTTGTCATGTGTCCTTCTGCCATATCTGGATATTTGTTAAATAGATAATTCGATACAGTGAGTTCAAGGACTGCATCACCAAGAAATTCTAAGCGTTCATTATCTTTCACATTTTCCCGGCGGTGTTCGTTCACATATGAGGAATGTGTGAATGCTTGTTTTAATAATTCAACATCTTTAAAATCGAATCCAACGCTTTCTTGTAACTCTTCCCATTGATTCATTTCACTTGCTCCTCTCTTTAATAAGCAAGTTCATTTTCTAAACAGCCACTAGCAAAAAGCTGCTTAGAAAATGAACCAACAAAATCTCGTGACCTTGAAAAAGAGGCCACCTGCGCTACTTGTCTCGCGTGCGGAAGTTACCACAGCAAAGATAAGTG
>N_73
AATAAAAACTACTATTACTTTAGACTGGTTTTCAATTACATTTTATAGGCATATAGGAGTAATTTTCTTGGGCTATACAGTATAATCAAGGTATAGTTTGTGTTGAAAATAGGTAAGTTTGAGTAAATAGTACTTAAAAGAGAAATGTTTAAT
>N_74
AACAGTCGCGGGAAATGTGATTTTCAGTCCACCACTAAATTTTCATCTTCTTTTCTAGTTGCGCCAAGTACAAGAATAAAGTCATCTTGAAACCCAGCTTCTAAGAGCCAACGCCTCATCTAAAATGGCAACACAGAAACCTTTT
>N_75
CGAGCGCTTCACTGGAATTGATACTGTGAAAAGTGAACAAGGCGCAGTAGCTGTCTCAAACAAAGCCGGCGATGCCGAACTTGGCGCAGCACTTGAAGGGCTTTCCGGATTTTCTGCGGTGAATACGTTAGAAGATAAAAATATCGCTTTTGGTCAATACAAG
>N_76
AGTGCGGGCCCCATGATTGT
>N_77
GGCGTATGAGAGCAATATTGATTGGCGTATTAATAATTTTACTAATTGCGATGATACTTATAGTTTTATTGCCAGCGATACTAGCAACAATTGGTGCAGTGCTCGGCTTTTGGTCACTTAAGAAGCTATTGAAGCAAGGT
>N_78
TGTTCACCATCGTGGCGACCATTGCACCAACTACGGCCAGCCCGATAA
>N_79
AAAAACATCCGATAATATTAAGATGCAGTGATTTTTTCATTTTAACGCTCATGTCACCAGCTGGTGTTTGGATAGTTACTTCTTCCCCTTCTTTATGACCAAGTAAACCTTTGGCAATTGGAGAATCATTGGAAATTTTACCTTCAAACGGGTCTGCTTCAGCGCTACCTACGATTGTGTAAGTTTCTTCTTCACCGTCTGGTAGTTCAATGAAAGTAACTGTATTTCCAAGTGTTACTAAACCATTATGTGCTTCAGCAGCATCAATGATTTGTGC
>N_80
TTGGTCTCCAGCTTCTGATGTTTTCAGAGGGCGGCCGATTAATAGTCTTTTTAGCGGCGAAGCCATTGTATTCCCTACCTTTTTTATTTGATTTTTAGCTAACTTCAAGTTGACCAGAGACACATTATAGCACAGCTGATTTTAGATTGTAATACTAATTTGTATTATTTTAGCTGACTAATTATCTTTCAAGTGAATAATTGTTCATAATGCTTGTTTTTACGTCTTTAAAAAGTAGAAATTTATTTCACACGCCTTTCAATATACATACCCATTAATAAGATAAATAACCCGTTTTCCAAAGTTATATTTTCAGAAAAAAAAGAATTTAATTTGGGTATTTACAAATGACATCCTTTTTTTATATAATAGTTTCTAGCG
>N_81
TAAACATATCCATTAATTCGTTTGTGGTTGCAGTTGATAAGTAGTTCCTGTTGCTTCTTTTTGCGCGTGGGCAATCTCCGGAAGCCAGTTTAACGTTAGTGATAAAAGCGCTATTATTAATAGAATATAACCTTTTTTCTTCATCCTTCTCACCTCTTCTTGTTATATTATAAAAAAGAAATATGAACAAACTATGAATAAAACATGATAGATTTAAAAAATCGCTACCAATTTAGCTGTTTTTAACGTAAGATAAAAGAAAAAAGGAGTAGAGCAATGGAACTTGATAATTTAGAAAAGAAATTACCGG
>N_82
GGAGTTTCGGTCGTTGAAAATGGCCTTGATTTATCTGGGGTAGAGACCGTAATCGATAAAGATTTTGCTTCTGAAAAACTTGCAGAACTAATTAGTGCGGATTTGTTGGTTATTTTAACAGGGGTGGAAAATGTTTATATCAATTATAATCAGCCAAATCAAAAGAAACTTGAAAGAGTTACCGTTTCAGAATTAGAAAAATATATTGATGAGAAACAATTTGCAGCAGGAAGTATGTTGCCCAAAATCGAAGCAGCAACAGCTTTTGTCAAAGAAAGTAAATGCCAAAGCAATAATCACCTCGCTTGAAAATATTGGCGCCATGCTAGAACATCG
>N_83
TTGATTTTGAAAATGAATTTGGAAGTAATTTTTATGAGCTGGCTGACCAATTTTTCGCGGAGGATGAAGATAAATCTGAAGCATTATATCAACTGGGTAAAGAATGTAGTCAAATTGGCGGATATCCTTTTTTTACACCGAAATTGCGCGTATGTCCTCAAAAACCCGCATAGTGACACGCTTTTGTTTCAATTAGCATCTGAGGATTTTGATGAGAGTAGAATGGCAATTATGTGGGGGCAACTGCGGTGTTCAATTTCTTCATCAATAAACAAAGTTAATCAATCGTGATTTTTCTAACATTATGTATAACTGGGATTGCTTCATAAAAATATTACTATTTTTTGAATATAGATATATCCACTGTAATAAAATCTATATAAAGATACCAAAATAGTGTGTAATTTCCACATAGGTCTTAACTCTAATCCTGCTAAACTAAGTAAAACTAGTAGGAGGAGATACATTTGTTTAATGAAAAAGTAAAAGAAATAATTGAGAATTGGATAAATATAAATTACAAGATAAATGGGTTCGCTTTTGAAAAACTTTCTAAAAACAAGAAAATTGATAGTGAAACTTTTGGGGGTTCGAATTTATTATTATAACAAATGGAATTCTTCATGTGGAAAATAAAAAATTCCAGATACTTCATTTTTTTTCTAATGGAGATATAATTAACCAACAAGTTGCCAAAATTAGCGGAGAAAATGAATTAAGATTAGTTTGTGATACAGATGTTTCCTTAATTTTTATTGATAGGGAATATTTCTTAAACTATGCTACCAATAAGCCTTCTTATATGGAGTGGCTTTTAGAAGAAACATTAATAAACAATAAGAACCTTTATAATGAGTTAATTAAGTATGACTTTGTCACAGAAGAAAAAAATAGTGTATGCCCTAGATTACCTATGTGACAAATTAGAAATTGAAAGTGAAAATGGCTACCAACAAATACCTAAATATATTAATAAGATAAAAA
>N_84
GAAATGCCTACTTTCCGATGCGTTTATTTTCAGCTGCTGAGTATCTATCACCAACAATTTCAATCTGCGATAAAGCATCAGCTATTTTTTGTCGTGCTCCGTCATCAAAACGAATGTCCGTGGAGGCGATATTTTCTTTAATTCTGCTTTGTTTTGTTGTTCCGGGAATTGG
>N_85
TTAACAAATAATCCAAAACGTTCCGCAAGATGTGGAAAATCAACCGGCACTTTGCGCAATGTTTTAGCTAAAAATAACGGTAAAATAATATCAACTGCAATCCCAAGATACATCACTAAATAACGCGCAAATCCTTCAAAAAACACCGAAGTCGCAGTTGTCAAAACACCTAGTAGAAAAACACTCCCAAGAAGTATCGCCACTTTCCGCGCATTTCCCGTCAACTGCTTACTAATAACAAAATACTGGATAACCGTAATTAAGCGAATACCTAAATAACCAATTAAAAAAGTATAATACGT
>N_86
TCGCGTAATCACGTTATGCCAGATGATTTCCCGCTGGAAGGCGTTTTAACAGCAGCAGCTCGTGAAGTACCAAGAAATGAACAACAATTTGTGCAAGGTGGACCAGTAATTACAGAAGAAGATGTTCGTTGGTTACGCTGTGACATCAAGAGTTTGAATTTACTTGGAAACATTTTAGCAAAAAACAAAGCACATCAACAAAATGCGTTAGAAGCTGTTTTACACCGCGGAGAGCAAGTAACTGAGTGTTCAGCTTCCAATATTTCTATTA
>N_87
CTCCATTGCTGAAGTAAGTAACTTAATTGACGATGCAGATGTTGTGCTTTTAGGACCACAAGTGCGTTACCAGAAAAAAACAGTTGATGAACTAGCTGCTGGGAAAATTCCAGTAGATGTAATCGACATGGCAGCTTACGGTACGATGAACGGTGAAAAAGTACTAGGTCAAGCATTAGACTTAATCAACGGTTTCCAAAAATAAACAATAAAAAAACCTGTGTGGCACTTAAGCCACGCAGGTTTTTTAGCTTTCTTGGGTAAGTATTCCGTCTTCCATACGATACACATGGTTGACTAAATCTAGCATACGCTCATCATGTGTTACCATGATTGCTGTTCGGCTTGTTTGCACAACTTCAT
>N_88
ACAACCGTTATTGGAGTTCTCTGGTGCTTGTGCAGGTTGCGGTGAAACTCCTTATGTTAAATTATTAACGCAAATGTTTGGCGACCGGATGATGATTGCTAATGCAACTGGTTGTTCCTCTATTTGGGGCGCATCTGCACCTGCAACGCCTTATACTGTCAATGATAAAGGACATGGACCGGCGTGGGGCAATTCCCTTTTAGAAGATAACGCAGAATATGGTTATGGTATGTATTTAGCAAACCAAACCATGCGAAAAGCTTTAAATAATAAAGTGACAAAAGCACTCAGAGAAGAAGCCATGTCCAAACGTTACGCGAGGCGCTTATTGACTGGCAAACACAAATGGACGTTTC
>N_89
GGTGTTTTACGAGTTGCTTTTATCGTTATTCCTCATTGTGACAACACTCGTTTTAAATCATTATTCGATGATTTACGGGGAAGGAGTAGTTGCAGGTTTTGGCGTGGCGCTTCGGGTGGTGCAGCTCCCTGAATTTATTTGTATGGGACTTTACATGGGGATAATTCCGCTGTTAGCTTATAATTACGGTTCGGGTAATATTGCGCGGTTTGAAAAAGCAATACGGGCTACTGCAATTAGTATCGGGCTTATTGTGCTCTTACTTTCGAGTCTGGTATTCCTCTTCCGTTATTAATATTTAGTGACAGTCAAAGTGTGATAACGCTTGGTGTGCATATTATGGTTGCGATGTTGATATCTTCTCTTTTTCAGTGGATTTACGGGGCTGTTTACGAGTACTTTTCAAGCGATTGGGAAAGCGATTCCGGCTACGATTATGTCTGTTTCACAAGGCATCATTTTTATCCCAGTCATCATTTTAGGACAACATTATTTCGGACTTATGGGTGTGATTTGGTCCTTAACAGCGACTGAAATTCTGACATGTATCATTGGTGTGACACTATTCACAATCCACAATGTCAAAATAGCTAGTAGCGCAAAAACGAAAGACTTAGCCGTTTAAAAAGTTTGTGAGAAAAATTAGTTGACGAGAAGTTCTATATTATGGTATTATTCTCTAGGTAATCATATATCGTTCTTTGACAAATGTCAGAGGGGAGTAGCGCTGATTAGCTTTTTTAATCAGGATAAAGTCGTCATTACATGATAGAGATATCATCGGTTTTATCACATTTAATTTTAAATGTTAGCGAGACCTTTGCCTTTACGGGA
>N_90
AAGTAATTCTTTTTCTTGTAAACGTAAATTTTCACCGATTCCTCGTGTTTCTTCGAGTTCTTCACGTTTTTTCGCCATGCTATCTTTAGCTAGTTGAACCGCAGATTCCCATTTCACGAGTCAGGGCTTCGTTTAACTCGGTAATTTTCTCTAATTGGCCTGACTTCATCTTTCTCGTTAAAATAGACGATTTTCCGCCTTTGATTCCACCAGTCATCAACCACCGGCATTCACTACGTCCCCTTCCAGTGTCGCCAATGGAATACCTGAAGTTTCACTAAGCGAGCGAGCGTGCGCCTTTTAAATCTTTCGCCAAAATCGTTGTCCCTAGAGCATTCAAAATAACCG
>N_91
AAAAGGAGTGTAATAGATGACAAACAAAGTACCAGCAAGTTTTAACAAATGGATAGAGAAAGTGAAAATGACTTTTCCAGAAAACGAAAAACTTCACCGCATGTTTGAAAAATGTTTTACGAATACGTATACAACTACTTTACAAGAAACAGAAGAGGGGCTTCCATTTGTTATTACAGGAGACATTCCAGCGATGTGGTTACGCGATTCTACAAGCCAAATTAGACCATATTTAATTGTGGGCGGAAGAAGACGAAGAAATGGCGACTGTTATTGAAAACCTCGTAAAGTTAC
>N_92
AATTTCCCAATGAGTATTTTACCTAATATCACGATTGTCTCTAATTTAACAAGTTATTTTACTATGATGGTAATTTTGCTAGGCTTGCTCGCAATTAATGGAACTCCTATTACAATCTATTGGGGTCAGTACTTGTATTATTTTGTAGCCATGATTGCTTTTCTCTTCAGTGTTACTTTATTTAATGCAACAATTAGCGTTTTAGTAAGAGACTATTATATTATGCTGCAATCTGTCATGCGTGTACTTTTTTACGTAACAGGGATTGTTTGGAATTTAGAAACAATGTTGCCGCAATGGCTAGTAGATTTACTCAAACTAAATCC
>N_93
CTAACTCTGCAGTAGTACAAACAAACAATCCAATTAGGAGCGCGATAAGTGCTACCATAAAGGAAATATCCACATAGTTGCTTAAACTAACACTCTGATTTTTTCCGAAAAGTAAAATACCAAAAATAATAGCTTCTTGAATAAGTGTATAAATAGTAATTCGTAAAAACATTTCTTCACCTCTAATTAAAATTCATAATTCACTCTATCACAATTTGGATAGAAAGACTATATGATAGAAGGAAGCTATCATTTAATGTTAGAAATTTGTCCGTTTTTAGTAAAATAACCTTCCAACTGTCTTTACAGATTATTAACAGAAAAATCGCTTTATATCAACGTT
>N_94
AAGACGCGCTACAAAAAGTCGACAAATATCTAGATGAAGCACTACTCGCAGGATATCCTCAAGTTGCCATTATACACGGTAAAGGAACTGGTGCCCTTAGAACCGGGGTCACAGAATATCTGAAAAACCACCGCATGGTCAAATCAATCCGTTTTGGCGCAGCAGCAGAAGGCGGAAATGGCGTAACGATT
>N_95
ATCACAGGTGCGGTAGTAATGTTCTTAAACATTAAAGTATTAGCACCTCACGGAGGAGTTTTTGTTATCTTCCTGTATCCCAACCTTGGTTCTATATTATTGCAATTATTATTGGAACATTAATCAGCGCAGGATTAATTGGTGTTCTACGTAAGAAACCAACTGTATAAAATATGGAAATCGTCTTTTGAAACTAAAAAGGCGATTTCTTTTAGTAATTTCTCGAATTATTTCCGAAAAATTGCTATACTGGAAGTGAAGTGAGGTGGGCGTATTGGAATTTGGAGAAAAATTAATTCATTTAAGAAAGAAAAATAGGTTAACACAAAAACAA
>N_96
AAAAGCAGTCCAAACATTTTTGAATTTTTATGTGAATAATGTGATGGATTACGACAATATCGAAAGCCGTCATCCAAAATACGGGTTTTCGCAAAAAATGACGATTTTAAAGCAAGTAGAAAAACAAACCAATGAACTCGATGATGTAATGAATTTAATTGATACAAAAACTGGACATTTAGACATGCTAAACCGTATTGGTGAGATTACTGGCATGATTCTCGATGTCGTATTGTAGGTGATGGGAATGCAAAACGAATTAATCAATCAATTAGAAATTTTAATCGAAAAAAATGTCAAAGCGACCGATGCAGCAATTTTACTCGGAAAATTAGTGCAAGAAGAGAACTGGATTGAAGCAGAAGAATGCCAACTAGGACTACAGCGCGAACTTGCCGCTTTGCAAAACGAATATCAAGCT
>N_97
TCATAACATCGACTTGAATCATTGTTTTCGTCCT
>N_98
TCTTAATTTTATGGTCTAATGTCGGTAACTCATCTAGTTCAGCCACTATAT
>N_99
AAACTAGTAAGCTTCTAGCGTTATCAACTGTTGGGGGGTTCACCCGGACGTAATCTTTCGTAAATTTCTAGAAGTGCTTTTTCAGCATTGTCAGTGTTGTCTTTTTCAAGCGTGTTGCGCAAGTAGTCATTGTCCCGATTAAATCAATAATTTCTTG
>N_100
TAGTCGTTCTAGTGTTGTTAAATTAGCTAATGGTTTTAAATCTGTCACTTGATTACCAAAAGATAATTGCTGTAGACTAGTTAAACCTGAAAGCGCACTAATATCACTAATCGTGTTACTAGATAGTTCTAGCCGATTTAAATTTGTTAGATTTTTAAGCGGGTCTATATCCGTTATCTGATTGTTGAACAAAGTCAAACCAGTTAGATTCGACAAATTAGCTAGCGGAGTTATATCTGCTATTTGATTATTATTCATCAAAATATCAACTAACTTAGTTAAATCTTTA
>N_101
AATAGCACAAAAACGCTCCTTTTTAGGGGTGTTTTTTATAAAAAAAAATAAGCAAAATACTTGAAAGTCAAAATAGGTCAGTATATAATAAAGTCATAAGGTCAAAGATAGTCAAAGTCAAGACCTTTCATTTCTCATTTTTAAAAGGAGGAAATTATATATGAACTGTGAAAAATGTAATCAAAATGAGCAACAATCCAACTATATGAATATTAATGGCAAGCGTGTAGAAATGCCGCTTTGTGCCTCTTGTTATGCAGAAGTTAGAAATCAAGCCAACTTTGGCGCAAATGAGTTTCCGGGAGCTAGCGGTTCCCCGTTTGACGATATTTTCCGTCAATTAAGTGGTGCTGCAAACCAAGCAAACCGTGAACAAAGAAACCAAGCACAAGT
>N_102
AATGAGTAAATATGCAATATGTTTTTAAAATAATCTCGTTTTATATTATATTTATTAGTTTTATTCAAAAAAATGTATAAAAAGTATCGCGTTAGCAAGGCTCTAAATAATATTAAAGAATAAATCTTAGTACATAGAAGATAAGTGCTGCAATTGTTGCTGAAATAGGAAGTGTGATAACCCAAGTAATAATCATACGTTGGGCAGTATCCCATTTGACACCTTTGACACGGTGAGCTGTTCCAACACCAAGGATAGAAGAGCTGATTACGTGTGTTGTACTAACTGGTAAATGAATGAAAGTAGCACCGAAAATAATGATAACGGAACTTAAATCAGCCGCTACACCATTAACTGGTTTGATTTTCATGATTTTACCGCCAACAGTTTTGATGATTTTCCAACCACCAATACTCGTACCAATCGCCATGGCAATCGCACAGGATACTTGAACCCATAATTGCACATCATCGGTTGTTTGGAAACCACTAGCAATTAATGCCATTGTGATAATCCCCATTGATTTTTGTGCATCATTAGTTCCGTGTGTGTAAGATTGTAGCGCAGCAGTTCCGACTTGAATCATCCGGAAGCGCCGATTGGTCGTGGCTAAGTTTAAGTTCTTCAGGAAAACCTTGAAGA
>N_103
ACCAAATCGGAGCATGCATTAATTAACTTGTTCTTAACGAAAAACGATTTTTGACAGCAAAGCAATTAGCTGAAATTCTAGACGTTTCCTCTAAAACGATTTATCGCAAGATTAAAAACATCAATGAGACAACTGGAAGAAAGGATATCATCATTTCTGAAAAGGGGCGTGGTTTTAAGTTAGATTATAAAGCTTACATACAAGCTAAATTAGAAACGACAGGTGATATTTTTGGCTATACACCAACAGAAAGACGTGAAAAAATCTTGCTGCAAGTATTGTTTAAATCACCAAAGTACTTGAATGTAACAGAGCTGTATGAAGATTATTATGTTGGGTATAATTCAATCAAAAATGATTTCTCTCTTTTAAATCAAGCCATCGAGAAATATGATTTGGCTCTTGAAAAAAGGCAAAAAGAAATACGGGTTGTTGGCACTGAAGAAAACATCCGGACCGCCATTAATGAAGTGATTAACAACTTGGATTTATCGACCTATGATGATTTGAAAACAGAATAC
>N_104
TCAATAAAAGAACGCAAAATCGCGGAAATAAAGAAAGCCGGGATTCCGATACAAATGCCATTTAAGAAATGACGAGCAATCCCCGCGACTTCTGCCGTAACGGGCATGTGTGTCAAAATCGTTGGAACGACCAAAAAATTAATAAGAATTAAAATAAAAGCTAAAAATAAAGCAATATATAGACCGTTATGCACCGTGTTTTTGACTTGTTTTTCTTTCTTCGCTCCGATTAATTGGGCGATGATTGGCGTGATGGCCATCAGTAACCCAGAAAAAGCAGCATTTACTGGAGCCCAGAACGAACTTCCAATTGCTACACCAGCCAGTGCCTG
>N_105
GGGGGTTATTCCTTCTTCTTCCTTTTTCTTTGCATTATCAACCAAATAAGGATGAGCACTAAACCCAACAAGGTATAGTTAGTTACTGTATCACCTGCTTTAGGTAATGTATGTTGTTTGTTATCCTTATCTGAAGAGGCTGCCAGTTCTTTTTTAGGGATTTCCTGTATGTTTTCTTCACTGACATCCAAATCATCCTCTGAAATTAGGACCTCAACTACGGTCTGACTAGCTTGAACACGGTCAGGCGATAAGAAGAACAACCCACAAAAGCTGATTAGTACCATTGCCAGAACTAATTTCCTTTTCAAGAAATGCACAACTCCTTTCGTAATTTCTTATTTAAAAGCAGCTGTAAAAGTTAACGTTGTTTGATA
>N_106
TTGACAATGAGAATGTTTTTCCTCATTAATGTGCTCTAATAGATTGTGTCTGTGGCCCCGAATAAGCAAGCACTGCAAGGTGAGATTGTGCCGGCAGGTATACCTACATGATAATGCGTTCCATTGCGGCACGCACAGTTCGACCTGTATAAAGCACATCATCTACAAGAACGACTTTTTTTCCATTAATATCGAATGGAATGTTCGTCCCATGTACAGCGGGTTCGCGAGTCTTATCATCTTTGAAAGATAAATCATCTCGGTAAAGTGTAATATCAATATCTCCAACTGGAACATCAATACCCTCAATTTCAAGTATACGCTTATGCAAAACATATACAGATAGATACCACGCGTCTTAATACCGACAAGCGCTAAATTCTTCGTGC
>N_107
TATATCTAAGCATGTTGAACCGTCTCAAGCGTATCAAACATGCCTTCCTTATCTTCTTGCAAGTCTTTATTGTAAGCGAGTGGGAGACCTTTTAAAACCGTTAGCATGCAGAAAGCATTCCGTCAAACCCGGCCAGTTTTACCGCGAATTAACTGGCCCATATCTGGATTTTTCTTTTGCGGCATAATAGAACTTCCCGTTGAAAAAGCGTCCGTTAACTCGACAAATTGAAACTCATGACTCGTCCAAAGTATCAGTTCCTCACAAAAACGCGATAAATGCATCATTAGATAGAACTGTTACTCCAAACTCAATAATAAAATCACAATCTAACTAGCGCC
>N_108
CGGAAAAATAATATTCGCAAGAAAATATATGTATATCATTTAGATTATGAAGGTCAATACAGCGCTACAACTGATTTTGTTACTGAAATGCTTACAACTAATTTAGATATCATCGAACCACTTTGGTGTTGTCTTCCCATCGCGGCACAATCAGCTGTTTCGATGTTCACCGACCACTGGAAACCGTGGGAAAAGACCAAGCAAAACATCTGGGTTAGAGATATGCCCACCTTTCCACACGTGATTAATGAAGACAATGCCCCGTTTGACTTTGATTTTGAAAACCTTTGGGATTATGAGCATTTAATGAAAAAAATAATTAACTGGTTACATATTAAAAATAACGCCCAAAAAACCATTGCTTTGATTGGTATAAGACAACAAGAATCTCTTAATCGCTATAACGCAATTCATAAAAAAGAACGAATGTATAAAACATACAATTGGACGACACGAAATTTCCAAAAACATTTACAACGCCTATCCAATTCACGATTGGCAAGTAGAAGATATATGGGTCGCAAATGCAAAGTTCAATTGGTCTTATAATAAAATTTATGATTTATTTTATCATGCTGGCGCCCTTCAAGCTGCACGAGATGCGTGTCGCCAGTCCTTTTAACGATGCTGCTACAGAAAGTCTTAAACTGTACAGGGTCATCGAACCTGCGCTTTGGTCCAAATTAGTCGGCCGGGTGAATGGCGCCAATTTCACTGCCATATACGGTGGCACTTCCGCAATGGCTTGGAAAGAAATTAAACTACCTAAAAATCATACTTGGAAATCATATTTGGAATTTTTACTCACAACTTTACCAAGTTACACTAGAGAACGCTATTTAAAAAAATTCAAAACAAGTATTACCTATTGGACCGAAAAAGGTGGTGCTTTAAAAGTAGAAATTGTAGAAGAATTAA
>N_109
CCAAACAAATCGACGGCTATACATTATCAACTACACCAAATAACGCAACCGGAACATTCAACACAAGTAGCCAAACAGTGACATATGTGTACACTAAAAACATCGTAGCCGCAGAGCCTGTAACCGTTAATTACGTGGACGATACTGGAAAAACGCTCGCTCCATCCGAAACATTAAACGGAAATGTAGGCGACACCTATAACGCCACTGCCAAACAAATCGACGGCTATACATTATCCGCCGAACCAACCAATGCAACTGGACAATTCACAAGTAGCGCGCAAACCGTCAACTATATTTACACAAAAAATCCAGCCCCTGAAAAAGGAGTTGTAGAAATTGGCTTTGTGACGAAATAATAAACAACTGAGCTCCGCCACTAAAATTTCTGGAACAGTAGGAGATAATTACACAACTGAGCCAAAAAATATCGACGGCTATACGCTAACAACTACACCAGATAACGCAACCGGAACATTCAACACAAGTAGCCAAACAGTGACATATGTGTATACTAAAAATATCGTAGCAGCAGAGCCTGTAACAGTGAATTACGTGGATGC
>N_110
TGTATTGTTGAAGCAATTGAAGATGGCACAGTCATTTTGAAATGCGGAAACAGCAAATTAACTTTTGACCGTAACGCAATCAGAACTGTACTTGAAAAAGGTAATGCAGTTTCTAATCCAGTTGTAGCAGAAACAACTTCTGATGACACTGAAGTTGTAGAAGACAACAAATAATACTTGAAATAAAAATGCCATTTCCCTTTAAACGGTGAAATGGCGTTTTTTTAACCATAAAAATAGAGCTTATACTTCCCATTTAAGCTTTTTTTAGATAAAATGGGAATATGCTTATTGTTTAAGAAAGGGGACGACTTGATATGGATACATTTTCGGAATGGTATGAAGATTTAGCGCCAGCGATTTCAATAAAAGTGGAAGATTTTCATATTTTAGGTTACCGAGAAATCAAGGCAAGCCACATTTGGGCATTTTTAACAGAAGAAAAGTGGAAGAATGAACCAACCCCTGCTTTGCATGAACGTATG
>N_111
TCCTTCGCTACAAAGGTGAATTTTAACACAGCTGCATTCCAATCAACGAGTTCACTTTTTTGGACATAAGTCGTTTTTTCTAAGTCCTTTAGTTTTTTGTTAAGCACAATCATTTCTTTATTCATCACATTTATTGCATTTAGCAATCGTTTGTTCTTTTTTGAATCTAGTCCCCGTTTGACTTGCATAACTGTTGATTTTTTTAATGTCGCCGAATACATCGAGCGCGCACGGTCTACTAAATTA
>N_112
TGTAAGTCACATGCTATAATGTAGTTAAACGATTGGGAGGGAAATAGATGGGGAATTATGTAGTGTTATTAAGAGCAGTAAATGTTGCTGGAAAGAATAAAGTAAATATGAAAAATCTACAAGCTGCTTTGCAAGAAGTAGGTTTCCAAAATGTCATTACTTATATCCAAAGCGGCAACCTCGTTCTAAGCTCCATGTTACAAACGGAACTAGAAGAAGTAGCGACAAAAATAACCGAGGTAATGAAAGCAACGTTCGATTTAACTATTGATGTATTCGTATTTTCGGAACAAAATTATAGCCAAATCATC
>N_113
CCCAAGCGGAATCGCCAAAATAATCCCTAGTATTACTTGAATTAAAGGCACTGCAATCCCCGGCAAAAATCGGCTTAATACATAGACAAAAACACCGCGCTCAACATTAATAAAATCAGTTCAAATATTTCCATTAATACATCCCTCGTTCACTATCCGTGCCACTGAGTTCAGAAGCGTTGGCGTACCCGTTGTTCCATATTAGCAAAAAAACTTTTCAGAAACATCCGTCTCTGTATGGAGTTTCCTAGCTATTTTTACTTCTTCTGATAGACGGGATGTGCG
>N_114
AAAATACACTTTCAATGTATAGTTAGGGTGGATATTAAATGGTTGTGAAAAGAGTTGCTTTTTAGTCATGATAGTAGCATATGCTCGAGTAAGTTCTACAGATTAAAATTTAGATAGACAAATAGAAGCTTTTATAAATTATAGAGCTGAAACGAAAGCAATTGTTGCTTTCGTTTTTTTGTTAGCTTAATTGAAGCATTCTTTCTAAGGCTTTTAAAGCAAATTTGGTTGTATTATCGACTTTGATTGGTTTCGTTGTTCGCCGTTTTGGATAGCCTAGTGTCCAGAGTAAATG
>N_115
CTTTAGAAAATTTACAGAAGAAATCATTATTGTATGAGATACAGGTTCCACTGACGAAACCAAGGAAATTGCACAAGATTCACTGATTTTGTCTATGACTTTGAATGGACTGGCAACTTTTCTGATGCAAGAAACTTTGCGGCCAAACATGCAACGGGCAAATGGATTTTAGCGATTGATGCAGACGAATGTTTGGAAGAAGAAGAAAGTTATCGCAAATTAACAGTTAAAATCACAATCGAACCAATTCAAATGGCATTTATTAGCTGCAGGAAGGAAAGTGGACAGACAACGAACCAAATGGCGAGGGTTTATAAAAATGACGGAACGATTTGCTTCCGTGGCGTCATTCATGAACAACTAGAAGCGGTAGACAAACACCCGATTGCAGCTGGGGTTGCTGAAGTAAAAATTTATCATTATGGCTATATGACGGAGATTGTCGAAAAACAGACAAATCAGACCGTAATTTACGTTTATTAAAGAAGTAAAAAACAATAAAAATAGCGGATTTGTACATTTAACATTGGGCAAGAAATGAA
>N_116
ATTTTAAGCTTTGCTTTCTTTTATCTTTTGAAAGCTCTTCTTGAACTTCATAAGAAAGTGGTTCTTCGCCTTTTTCTTCTGCAAATGCTTGAAAAACCGTTAAATTTAGTTGACTTACTACTAGTAAACTTGTTATTAGCATCATCAAGGAACGACGTATGTACAACGATTTTATCATATTAGTTTTCCTCCTTCTCATATTCTGGTTGTTTTTATTAACAAATCTCCAAGAGATAATTTAATATTATCAGACGATTTTATCGAGTGTACATAGTCGCAAAACACCTTATTAAAAAAAACAGCACTATTCGCAAATTCATACAAATATTTGTCACATCAAAAGCACGTTTCAGACACATTTAAGACACAATTAATTCGCAAAAGCTGCCATTTTAGAAGAAAAATAAAAAACCACTCTTTATAGAGTGGTTTTGGATAAATTAATGGCTAACTTCTTGTTGCTTTTTTTCAAATTTGCGCCGTTCTTTTACAGTTTGGTTTTTAGCAATCCATTTTTTTAGTCTAGAGTATAGTAACAAGAATACAGCACTAACAATGACTCCTTTTAATAAACTGAATGGTATAATCGCATATGTGACTAACCAAGCAACATCTGTATCCGCCGGAAGTCCACCAAGTTTAATGTAAAATGGTAAT
>N_117
AAATACTTCCGATATGTTTAGTTCTTCTCTAACAATCCAAACTTTTTCTGGGGTATTATGTTCTAGCTCGCCTATCAAAGTTGACCAGTCGTCCATTTGTTTCACCACCATCAAGTTTATGTTTTCCTAACCGCGTTCCTATTTTGTTACTATACCCTTTTATCCATGAAAAAATCGTTTCTAAAAATAAGCCCTAGAATGCGAATGATTCAAATTGGCAATTTATATCTACTCTAGCGGTTTTAAGCTACAATCGGCAAAAAAACCGCAAGTGACTTCACTTGCGGTTTTTGTCTATTTTCTTCTAAGCAAATACCAAGCGCCTAAACAAAAAATCCCACTCAATATAGTTTTTGTATTCGTATCT
>N_118
TACTGCCAAACATCAATATTGGCAAATTACGACATTGCCGTATCTTTTTCCGGTGAATTGTTACTTAATTTTAGAAAAAGACGGCTTAACATTGATTGATACTGGGATTTTATCGAACGCGAAAGGAATCATTGCACTCATCCACAAATTAAATTTACCTTTAAAACGGATTTTATTAACGCATGCGCATGGTGACCATATTGGCGGTTTAGTCGCAGTGAAAGCAGCTTTTCCAGAAGCGCTTGTAATGATTGGAAGCAGAGAAAAATTGCTTGTAGAAACGAAAGAAATTTATGCT
>N_119
TTGTAGTGCGATTGCCATCCAATGTTGGACTGCACTTCAAGATGAAATTGGTATTATGCCTTGCGCTGCAAACGCGATGCTCATAGATGAAGGAATTCCAGTTGTTTGTGAAACAGATATTCATGGAGCAATTTCTTTATTAATCGAAGCGGCAAATTTGGGCAGAAATAAAAGTTTTTTTGCAGATTGGACTGTTAGACATCCAGATAATGAGAATGG
>N_120
AAGAAATGCTTGCTGAGGTCTATCAACTCTTGGTTATGACTCTAGGCGAACCACCTAAAGTATTCGATTTTGAGTATCGAAATAAAGACAATGAATTTAAACAAGAATTACAAATTACACCTAAAGATTTTTATGAACGCTATGTAGATATGGATTTGAAAGATTATATTCCACTTATTAATGCACCGACCAAAGATAAACCTTTTAATCAAGCTTTTACAGTGGAATATTTAGGCAACGCTGTAAATGGTACACCTATTAAGTAT
>N_121
CGAAGCAGAAAAAGAAAGACTACAAAAAACACGCATTAAACCAACTGCTGAAGTCCAAGCAATGCTAAAAGAAATCGGTTCTGGAGAGCTAAAAGACGGAATTTTAGCAGCAGATTTACTCCGCCGTCCCGAAATAACTTACGACAAAATCGCCCAAATTGTTTCACGTGAAACATTTGTGACCGACGAAATCGCTGAACAAGTAGAAATTCAAATTAAATACGAAGGCTACATTCAAAAATCCAACCTTCAAGTAGAAAAAATGAAGCGCATGGAAGACAAGAAAATCCCAGAAAATATCGATTATGATGCAATCAGCGGCCTAGCAACAGAAGCCCTAGAAAAATTAAAGAAAATCGAACCCCTTTCCATCGCCCAAGCGAGCCGTATCAGCGGAGTAAACCCAGCCGATATATCTATTTTGCTAGTTTATATTGAGCAAGGAAAGATAGCGAAAAGAGATAAGGAAAAGGCTTAGTATCAAGTCTTTTTCTTATCCTAAAAACTCTTGTTTTTAATTTGAATGCCATAAAGTCTAAAAAGCCATATATTTCTCAAAAATGTTGATGGTTTTCATTTTGCTTAGTTGGAGTTGCTTTTATATAAATATTTGTTATGGTTTTAGTAGATTGATGCTCTAATCTTTGAGCCACATTTTTTATGCTTGCTCCCGATTCAAATAATAGAAATGCATTAGTCTTTCCAAAAATCATGCATTTTTATTATTTTCATCTCTAGAAAATGCTTTTTGCCTTTATCCATTATATTCTTAGGGTGTGCCTTGTATAAAAATTGATTTTCATTAAAATTAAAATCTCCACATGTTAATGCTATTGCCTCGCCTTTTCTTAATCCTAAAAAAGCCATTACTCTAAAGAAAGTAAATGCTCGTTTATCCTCTAATTGCTCTGAGTAGCTAAAGAATTGTATA
>N_122
TTTTTGGTAAATTGATTACTAATTTAGCATTTTGGTATGTTGTGTTTGGTCCAGTAATTTTTAAATAAATGTTATAGTTTACCGTCTGACCAGATTCAATCACATCTTTTTGAGAATTAATACTAAAGTCCCCTGAATAATTCCCAGTTGGAAATGATTTTGTGTTTATTGCTTCATTGACTGTGGTCTCTTTTAAAGGCTCTGAAGTAGTTTCATTTGAAGTCGTTTCCTGCGTAACCTTTTCTTTCGTAGTTATTTCTTCTACGTCCGTTCCATCCCTTTCTTGACTATTTGCCCAAACTGAAAATGGAAGAAATGAAACTATCAGCAAAGTACAAATTAATATAGATACTAATTTTTTCAAATGACTCACATTCGCCCCTCCTTTGTTTACTCAAGATTAATTATTTCATAGGAGGAAGCAGCTAAATGTTCTCAAGGTACAAAAAATAGGACAGTTTTTGTTTACGAAAATGTGAACTATTTTACGTTTATAGCCGCAAAAATGTCATTATTA
>N_123
TCGAAGTTTCACGGATTACTTTACCGATTTCTTCAG
>N_124
TGATATAGTTTCGGATGATGAAGCAAATAAAGATAATACAACAGAGAAGGTAACTGAAAAAGAAGCTGATAATATTCAACCTCCTTCTACTAAAGATAGTAACAAAAATCTAAAATCACTTAAAGCAGGACAAACAACGGTTGATTTAAAAATACCTGATTATGACCAAACAGCATGGGCAAACGAGGTGCT
>N_125
AAGCGGGTTTAAAGACATATTGAAATATATCGGCGTGGGGGCGTGGATTGTACTTGGTTTCGCTTTAGCGGCTGTCGTTGATATTATTCAAGTGCTAGCACGAATAGTGTTAGTAGCTATTAAAGCGTTACAGGGACTTTACTATGCTATTAAAGAGCATTTCAAGCGCTACAAGGTGATTTAAAAGGTGCTAAGAAAAGCTTAGAAAAGTCCAA
>N_126
CCGGTATTCCACCGTTTAATGGATTTCTAAGTAAAGAGATGTTTTTTGAAAGCATGGTAAATATTACGCAATTGCAATTGTTTAATGCAAGTACTTGGGGCGTTCTGCTCCCTGTTGTAGCTTGGGTTGCTAGTGTGTTTACGTTTGTTTATAGTATGATTATTTTCTTTAAAACATTTACTGGAAAAGTGAAACCGTACTTACTTCAGAAAAAACCGCATGAAGCGCCATTCGGACTACTTTTACCACCGATTATTTTATCGATTTTCGTGGT
>N_127
TAGGAATAAATTGCCAACTGACACTGCAAATTTAGCGTTAAAAGGAGGAAGATTGTTATTTTAAAGAAAATATTTATTGCATTAATTGCGCTTGTAGTTATTATCAATACAGTTAGTTTTACGGCTGTTTCTGCAAGCACACCTACATGGTTAGAACAAACCATGAATAGTAATGAACCGTTTATAAAAGAGATTGAAAAAGAAGAAACTGGTAAGACGAGAGCGAATATTACACAGACAGATTAGAAGCTATAACTG
>N_128
CTTAACCGGGCGCCTACGCTTCACAGACTTGGTATCCAAGCATTTGAACCAACTCTAGTTGAAGGTCGCGCAATCCGTCTTCACCCTCTTGTATGTACAGCTTACAACGCTGACTTTGATGGTGACCAAATGGC
>N_129
ATTTTAAATTAACTGCCTGACAACTTCCTAACATATGAGCCTGTTTCAAATCATCTAATGACCTAATATTCTCGTCCAAACAAATACGCGTTTTTAATTTTTTTTGCAACCAAGCATGCTCCACAAAATCCTT
>N_130
CACTCAGAATCAAAACGCGAAAAAAGTCCAAAACCTTCATTCATCTTAGCCTTACTTTCGATTTTATTAATTGGTTTAGGCTATTTTATCGCTGGACAACCACTTGATTCTAAAGGTTCTATTTGGGCACAACTTCGTCTTTCTCGGGGCATTAGTTATTTTAGCTTCGGTAATCATTGGTACTGCACTTTTCATTACCTTTTTCTTACCGTATTTACTTACAAAACTTAGAAATAACAAACGTATTTTCTATAAAGGTAGTAACATTATCTCGACCTCGCAATTAGCCTTTAGAATATCATCCAATGCGAAAACCTTGATTATTATTTCTATTTTAAGTGCAACAACCCTTTCTGCTATAGGGACAATAAGCAGTGTGTATTATCAAGCAAATACGTCCGCAAGCACGTCCGCTCCATCT
>N_131
TTTATTTTGCCAAACTTTTAAATCTGCTTCTAAGTTCATCACAACTTACAATACCAGCAATCCCGCCTTTAATTTCTCCATCAACAAGAACAAGCGAATTTGGTATTCCTTTTACATCAAATTTCTGAGCTAATGCGCGTTGTTTATCTACATTAATTTTCACAACTTGGACATTACCTTCTTCCATCTCAGCGAATTGCTCAAGTGTTGGCCAAAAGCAGCGACACGGTGCGCACCACTCTGCCCAAAAGTTAAGTAATATTTTAGGATGGCTACTAATAATCTCTTCCAAGTCA
>N_132
TAATGCACACGACTCGACAATTTATACTGGCGACACTTGGCGAGCAGGTGATAATTTTGACAGTGGACTTGATAAAGATGGCAATGCCTTGAGTCTAAAAGATTTGACGGTTATTGGATTAGTAAACACAAACCTAGCAGGCGTATATACGATTACGTATAAGTATGAAGATACTGTAAGTTCAATTACTGTTACTGTAAAAGAAAATAAAAAAGGAATTAAATGGGCATGACTCGTCAATCTATGTAGGAGAAGCATGGACAGCGGCGGATAATTTTGATAATGCAGTTGATAAAGACA
>N_133
AACAATCGAAAGAAATCTTCAAGAGGAAAAATTTGATTTAGTCATCGTCGGCGGCGGGATTACAGGGGCAGGAATCGCTTTAGATGCCACTTCACGGGGTATGAGTGTCGCACTTGTTGAAATGGGTGATTTCGCGAGCGGAACATCGAGCCGT
>N_134
TATGGGCACTTACTTATCGGTTGATGAAATTGTGGAAAAAGTTGGATGTGTAATATATGTTTTTGCACTTGCGTGTACAACATGAGCGCCATAGTGGAACAGATGAGTTTACGAAAGAAAGCTACCACGAAAAAATTTGATTGACGGAAAATCGGGCAAAGCAGTTAAAAGAAGATGCAATGATTATGCACCCAAGCCCTGTGAACCGAGATGTGGAAATTGCTGATAGTTTAGTAGAAAGCAAAAGT
>N_135
AATCCTCGGTATTGTTATCTGGATTATTGGCTTTATTTTTGAAGTCGGTGGCGATTTGCAATTAGAAAACTTCAAGAAAAATCCAGCCAATAAAGGCAAATTATTAACAACTGGATTTTGGTCAGTCACACGGCATCCAAATTATTTTGGTGAAGCACTTAGTTGGTGGGGTGTATTTTTAGTTGCCTATACGCAATTAAATAATCTGTGGCTGAATTCTACGCCCGATTGTTATCACTTTATTATTACTATTTGTTTCCGGTGTTCCGTTACTTGAAAAAAAATATCAAGACAGAGCGGATTTTCAAGCATATGCGAACAAAACGTCAAAATTTTTCCCTTTTATTGGT
>N_136
AATATGGTTTCGATGCAGAAACGTGTGCCGTTTTAACAGCGATTGATGAACAATCCCCAGATATTGCGCAAGGAGTCGACGAAGCACTAGAATCAAGAAGTGGTAAGGAAATCGATGCGGCTATTGAAGCAATCGGAGCGGGAGACCAAGGATTAATGTTCGGTTTTGCAACAGATGAAACAGAAGAATTAATGCCACTGCCAATCTTTTTAGCACATGGCTTAGCACGTAAGTTAACAGAATTACGTAAAACAAATAAATTAGACTACTTGCGTCCCGATGCGAAAACACAAGTAACGGTGG
>N_137
CTCCCGCTGAATGTCCGTGCGCAGTATCAATAACAATCGCATCAACACCCGCCTCGATTAATTTCTCTACACGTACAAAAGTATCATTCGTAATTCCAACAGCTGCTGCGGCAAGTAGTCTACCATGCTTGTCTTTAGCAGAGTTCGGGAATTCAATTACTTTTTCAATATCTTTAATAGTGATAAGCCCTTTTAGAATGCCTGCTTCGTCAACAAGTGGCAATTTCTCGATGCGGTGTTTTTGCAGAATCTGCTCAGCTTGTTTTAGCGT
>N_138
AGCTTTTTCTAAAATTAGCTAACAACTCAGCAGGAACATCTGCAAGTTTACTGGGAATGATTGGCATCAACGAGTCTTTCTCATAAACTCCTTCAAAGGTGACTAATATACCATCTGCCTTCAATTCGCTCAACTCGTGTGACTAATTAGCATCAGAATTGAGTTCCATTTCTACTCCATTAATGATG
>N_139
TACATGACATTCACGCGCTAGCATTTCAGCCAAATTTTTCTCATGCATAAATAATAGCGAGCCACCTTGGTAAATCACACCTTCCCGTATCTACCACTCCCGGACAACTCACAGCTATGCCCTTCACTTCTGTACTATAGGGGCGCCACTTTTCGACCATTTGAGCTACAAGTTCTTCTGCACTTTTGGCAGTTGTAGGGAATTTATCTTTCAT
>N_140
TACGAGCAATTTGAGCAATTAGTTTTTCAAATACATCTTTATAAGGGGCTTCTCCAACAGAATCAAATGCATCTATAACGAGTAAAATTGCTTGGAACTTCTTCCTTACTTGCTTCATACATTGAAATATTCGCAACACCATATTTACTCAGTTTGTTACGTTCTTTTAATTCTAGTGTTAAGCGACGAATAAGTTTTTGCCAATTTTAATTTCCTCATCTACCATAATCGTGTCAGCAACATGTGGTAATTTTTTCAAAGGTAGTAGCCCATTTGTTACTAAATCTAGTAAATAAATATGCAATCTTTCAGAGTTATGCTGTCTTGCTAAGTCCATTGTTATTGTTTGTAAGAATCAGATTTACCGTAACCC
>N_141
CAAATTCTTTGCAGGAGTTATATTGGCTAACAAATCTTTTTCATAATTTGAAAATAAGAAATTGGTTATTTTCACTTTTTCTAAGCTATGAAGAAACAGGTAATAAATATCAATACCTTCTACTTTTCCAAATAGTTAGAGCATAATTAGGATGTAATAACATTATTTCGTCTTCATTTACTTTAATTAAGTTAAATTGATATTCTTGAATTATATCCGCAAAGTTATTTTCTACTTCGTGCTTAAACTCCATTAATTGCACCAACTTTGTTATTTTTGTATTAAGATTTTATGCAATCAAATTCATAGGAATAATGCGGTTCTCCTAATATGCATTATTATCGAGTCAATAGTTCACGTTCAAATAATACTCTTCTCCAAATTCGAAACAAATTCTTTATTTCCATAGTCGCTTAATGTTTCACCCCGTAGCAATTCTTGAAAATGATTATTGAATACTCTTTCGCAGATTATTAATTCATTAATTATTTTCTTGTAAATTGTTTCACTTGCGTCTCTTTCGATTTGAGTTAGCTTTCTATTCAATAAATTATCCAAACTAAATTTACAGAGCACCGAATTATTTAGTTTGAAATAATGCAAATCTATCCCGTCGCGCTCCAT
>N_142
TATCCTGCAAGCAGTCCGTAAGAGAAGTAGAAATCAGTCCATTTTGCTAAGAAACCAGTATTTTTTCCTTTTTCAGAAGTGAAGGCAAAACGAGAATCTTTAGAAAGTGTTTCTAAATCTTTGAAAGTTGCTGGAGCTTTGTCGAGTAAATCTTTATTATAGTAAAGTACTACTAGTTTCAATAATTGCTGGAGCGCCATAAATTTTATCGTCAATGGTTACTTGTTTTTGGTCTTTTTCATCGTAATCGTCTTTATTTCCAAGTTTTACTTCCGCTAAATGTCCTTGTTGGCCTAAGCTTCCAATTCTATCAAATGCGGACATCATTACGTCTGGAGCAGTTCCACACCA
>N_143
TACGATGGATTATTACTTTAAATTTCCATTTATCCATGCGGTGGATACTTTTGAGGCGCCTGAATGGGTTGGGAATACTATTTGGTACCAGATTTTCCCAGAACGTTTTGCAAATGGGAATCCGGCTATTTCTCCGGAAAATGCCTTGCCGTGGGGAAGTAAAGATTACGACACAACAACAAGCTTTGGCGGGGATATAGAAGGAATTATCGAGCATTTAGATTATT
>N_144
TATCGTGGTAGTGATTGTGGTGGCGATATTGATGGCAATGATGCAAATTCAAGACCAATCGCTGACGTTTTTACCGAAGATTGTTGCTTTCGTAGTGGCGCTATTTATTCTTGGACCGTGGATGTTTGAACACATGACGGATTTGTTTGTAGGAATCTTTTCCAAATTACCCCTGATGATTAGGGTGTAAACATAGGAGTTGAATTTTTCCTTGCGGTAGTGATTGTTTTCAGCCGAGTTGCCAGTTTTTTATTCTTCTTTCCGCTTTTAAAAGGGCGAAACATTCCGAACAGTGTCAAAGTGGTTTTTGGGATGGCGATTTCC
>N_145
GCCCACTGTCTTCGCTCAAAAAGCTGAACAAGAAATAACTGACAACTACCCATGATAAAAAATGGGGGAAAAGCATTCCATTTTGATAAATTTTTGCTCCTCGCTTATTTAGTAAGCTGTTGAAAATAATAGCAAGTGCTACACCAAGAAACAGCCCAACAATAATAAATACTAAATTATAAAGAACGGTGTTTCGGGTAATAATAAAAGCGTCGTTTGTTTGGAATAGGAATTTAAAATTTTCAAGTCCCACCCAGTCGCTACTCATAATACTGGATAAAAATCCTTTCC
>N_146
TCAGGCGCATTTTTTAGTACTTCTTTTAGAATCAGGACCACTTTGTTGCCACATCTTCACGTAATACGTTTGATACGTCGATTGCATGGCTGGTAGGTTCTACATTCGTTGTATCTAACTACTTAATTGCTGTACTAGCTGAATAATTACAAGCTACAGCGAAGGCTGTTGCTTCTGTTTCTGATACTTCTAGTTTGGCAAGATTTGCTACTTTTTCTACTGTTTCTTTTGATATATTTGACAAAATGCCATCCTCCTTTTTAGTGGTACTTACTACGCGGTAGTGCTTCCCGCCTGTTAAAAATGGGAAGAACTGTCCTCCTGCATAATTATACAACAGGAAAGAACAATTCGCATTGTTTTTTATTAATCGTAAATGTGAGCAGTTGCTGCATCTTCATTTGCT
>N_147
AAAATCAGTTTCTTCCAGCTGTTCTAAATCTTTCACAACAACCGAAATATTTTTGCCAAGCTTAATCGTTTTACGTATTTTTTTCGATAGTTTTTCGCGCTTTTCTTCATCTAATTGGAATGTTTCTGGAAAACGGACATTGTTTTCTCGTTCGAACGTATCCACCATTGTATTGAATTCGGTAATCTCTTCCGGTTTTTCAATTGTCGTGCGAGCAAATTCAGCAATATTCAACGTCTCTTCTCC
>N_148
CATAAGTAATGTAAAAGTAATGTGTATTACAAGAATGTTTTGATAGAATGAAGTGGTTGTTTTAAAGAACACTAGTTTCCAGTTTTTCAAAAGCTGGAAGGATAAATCAAAGAAGGATGTGCAATAAATCATTATGTTACAGCTCGCAAAGAAGCATTTGGTGACAATTGGACTTGGAATTACAATTACATTATTTGCAGTACCAATCCACTCCAAGCTGCTGGTCTAGAGGACGGCTTGACTTCCAAGCAAGAGAAGTTTATTAATGAGATTGCGCCGCATGCTCAAAACCA
>N_149
TTCACCCGGATAAAGAATCCGCACCAGCTAAAGCCACTAAACATGGTAACAATAAATAATAAAGATTTGTTCCAAGCCCCGTTGTATCATAACCTGTTAAATATAAAAATACATTTTCTTCTGCCGTGGAATAGTAACGTGCGACAGTTATTTGTTGAATTAGTACAATTAACACTCCCAGTGCAAGAGCAGCAAGAAATGATTTACTTTTAAAAACTCGGTTAAATTCTATTTTTAAAAATCGACTCATTTAAAATCTCCTTTTACAAATATAGGGTAAGCTTCCATTGATTCAGAAACCTACCCTATCATTATTTAAATACTATCTGGACTCCAAAGGCCTGTAGCAGTAACTCTAACAAATTGAGTTTTACTAGTTTCAGCAGCTAATTTAACATTACATTTGCCATAATCTTCATAAGCGTAGTTAGCAATTTTTTTGCTTTCACCTTGCCTCACAGTCACATATTTACTTCGAACGCTAGCTCCATTAGATTTTAAAAGCCATGTATCCATTGTTCCTTTTCCAATTGAATTTAATTTCACATAAGATGATGTAGTGTTCTGTTTTTGTCTAGAACCA
>N_150
TAAGCATTTTCTCCCAATTTTTTTAGGTTATCATCAAGCGTTGTGATTTCTAAAACCTTACCAATCAGGAGATTTTCTTGCCCTAAAATAGCGACATCTTCCGGAACACGCAAGCCGAGTTTTTTCACGTGATACATAACCCCTGCCGCGACCTTCGTCACCATTCGCATAAATCGCATCAGGCCAGTCTTTCCCCCTCTGCAAAAAAATGCTCCCCAGCCTTCAA
>N_151
ACATTAGAAAAACAAATCAAACAAGAATTAAATCACTTATATATGGAGAAAGCCATTTTTAGTGTACGCTTCGAAGCAAACAAAATGGAACTAACAGATTCAGGGCAAGATAGCGTCGTTTTCTATATGTCAACAAACCCGGGTGAACCTTTAAAACCATTAGCAAAAATCGCTTCTGGTGGAGAGTTATCTAGAATGATGTTAGCATTAAAAACCATTTTTTCTAGGCACCAAGGTATCACCTCGATTATTTTCGATGAAGTAGATACTGGTGTAAGTGGTCGCGTTGGTCAAGCGATTGCAGAAAAAATTTATGCTGTTTCAGTTGGCTCGCA
>N_152
TGGTGTTAATTTTTCGCGTGTTTCTGGGTAAGCATCGGAGCTTGCAACTGGTTGTTTTGCTGCTGCTTTTCTGCCTTTGGTGCTGCTGCTTTTTCTTCTGTTTGAGCAGTAGTTGTTGATGCAGCTGGTTGTTGGCCGTTT
>N_153
TAGCTGGGCTAAAGGTGGATTCATCGGCGT
>N_154
AAATGTTTTTCCACCAAAAGCGCCTTTTGTAACAAAGAAATTTGATTCATTTTAATCAAAGTAAAATTATCATCAAAAACTTCGGCAATATTATCAACAATCTCTTCCTTCTGCTCATAAACTGGAAACTGTTCATCCTTCAAATTCCTAGCAAGCCTAATACGTGAGCTTAAAACAACATCATCGTCATCACCAGCATTTTCTTAACCAAGAACTCAGCCGCGGTTCAAATACATTCATTTATCCTCACCTCCAGCTTTCAAAGCCTTGATTTCATCACGGACAACAGCAGCTTCCTCAAACTCCTCATTTTCAACTAGCTGT
>N_155
GTCTTGCCATCTAAATACACAGCGCCTTTGCTAGGTTTCATTAAGCGGGACATCGTTTTTAAAATAGTCGATTTCCCTGAGCCATTTGCACCTACTAAAGCGGTTATTTTATTCGCTGGAATGGCTATATCTAAACCATCAACAATGATTCGTTTGTCGTATGAA
>N_156
TTGTAATTGTCCGCCAACAGTTGTCAAACCGTACATTGGAACAACTAGCATCGGAATCATTACAATTTTCATCCACTTTTTATTTATCATTATTCTCCAACCACTCCTTAATTTGTTTATTGTCCTAATTTTACCAAACTTTATGCCTCCGTAAGTTACAAATTTATTACAAAAAAAATAAATGGTATTATAACAACAAATTTGTTAAACATTTAGACAAAATTTTTATTTCATTTTATGATAAAATGCTTTACTTCTTCAATTTTAAATAAAAACTTCCAAAAGATAGATAACTTTTGGAAGTTTTTTACAGTTAATTCAATTTTAAATCGTAATTATCAACATGTACTACTTTTTCAATTTGTGTTGTGGATTCTTCACTAATTAAGCCTTTAAAAGATTTCCCTGTCGCCACTAGTGTTCCAAATAGTATCGTTAATGCAATTAGCACAG
>N_157
CGCGAGCAACTTGCTGATAAAAAAATCGTCACTTACTGTACTGGTGGTATTCGTTGTGAGAAATTTTCCGGTTGGTTAAAAACAGCGGGTTTTGATGATGTAAGTCAACTTCACGGCGGGATTCGACTTTTACAGTAAAACGAAGAAACCAAAGGGGAACTTTGGGACGGCCAAATGTAC
>N_158
GGATTAAAGAATGGAGATGAGTTAAAAGCATTTCGGCTAAAACAAGTTCCCATTACAGCTATTTTTGTTATATCTTGTTTGATTTTAGGAGCAACGGCTGTAGGACAAGCTAAATTATTGGAGTCGTTTCTTGTTAATTGCGCCATAAATTCGTTATTAGCAACATTGAAAAATCCCCGAAGAACTAAAGTCAATAGTATTTGGCGCTAAAATAGGTAAATCTGGCATGTTTGCCGAACGAAGAGGAAGAAATCCCATGTCGCATCAGCTCTATTGATTGGTCCGGATAAGAATTCATTTTTATTAATTTGAGCAGTATATTTAGTAATCCCTTTCTTTAAAGGCCATACTTGTTCTACATTATATTCAAATGTATTCGCTTATCTGCACGTTTAGCTACTATTTGACCTTCAGAGATACTGTTTTCTAATTTGAATTGCAGTGTCAAATCTTTTTTAGTTTCTTTTAATTGACTCAGACTCACTAACCCCCTTGAATATTTTTTTTGAAATAGAATGATAATCTGTTAGAGCCTGTAATACGGAGCGCAGAGTT
>N_159
CAAATATTCCTTTATTAATAACTCCTAAAATATCAATATATTGAGTCCAAACAGCAGCATCTAAATTTCCAGCTGTTATATTATTAGAAATAATTGCTGCAATACCAGCAATTAATCCCGCTCCAACAAAACCCGGAATTAGTGGAACAAAAATATTAGAGATTGATTTTAGTAATCTTTTAAAACCAGATGAATTATTTTGTTTTGCTTTTAAT
>N_160
ATATTGGTACGTATGCCTAGTTTTGCTCGGTATTTTTTAAGTGAAACGCCAGATGAAGTATTAACAACAAT
>N_161
GAACAACGATTGCTGCTAAGAAACTATGTGTAATTAAAATGAAGAAGTAGATAGGACGGATAATTCCAGTTCCGCCAAATGTAGAAGTTTCTGCTGAAAGATAATGGAATGTTAAGTAAGTTACTAAGAAGAATAATGTAGATGTAAATGCTGCTAAAATGAAGCCACGGTGCATTTTAATGTTTTGCTTTTTTATAATCGCCCAAAGTGCAATAACTAAAAATACAAAGGTAAAACTATTAAAGATGGCGTTCATTCGCGGGAAGATGGTGCAATATGCGAAATGCACTGCTCCTTGATACCCGATTGGTGAG
>N_162
AAAACCAAGCTAATTATTCAAATAACAATAAAACAAGCTCATATCAAGCAGATGCGGGTCAAAGTAATCAATTTGCAACGAAGGCAAGGCGATTGATATTAATGAAGATGATTGCCATTTTGAGCGAAGGGTGGATATAAAAAAATGACAGCAGAGACGGCTAGAAAATATTAATAGTGGATTGAAAAGATTAGCGAGCATCAGATTTATGGCTAATGCGATTGCAGAAGTACAAACTACCAAATTAGCGAAATTGAACAAATGGGGGACGAAGAAATTGAGGCGAAATCCTCCTCATTAGTCATTAACGAAGCAAACGAGTACGCGAAATAAATACAATGCGAAGAAGGACTATTGACAATATAAAGTTCGATAGCAAAGCGGAAGCGGCATATTATCAGCAATTGAAACTATTAAAAATGACTGGTGAAGTAGTTAGTTTCGATTTACAGCCAGAGTTTGTGTTACAAGAGCTCGAAAAAACGGAAAACTGTATCGAGCTATTAAATATAAAGCTGATTTTCTCGTACGATACAATGATGGGCATGAGGAGTTAATGACATACGAGGCATGTTAACAAACGAGTTTATACTCAAACGAAAACTATTTGAAATGCGTTATATGCAATCAATTAAGTGTGTGAAATTAAAAGGCGGGGAATTTTTGGAGGTGCGATAAATGGCAGTAATGGAGATGACAAAGAACAAAACGAGGCAGCGGGAAATTATTAGTTATATAGCAAATAACGATGTAGAACTAAACGAATTACTAAAGTTGCAAAA
>N_163
ACTGTTTTTGACATCTCTCTTTCCCTCCCTCCGGCACTTACATGCACTCACTTAAATCCTTCATTTAAGTTCCAGAATAGGACATAACGGAAAATAAATTATGAATTATTCTGAAGTAATGCAGATAAGCATTCACTCATTAAAAATTATATACGAAACATCGGGCATCGTCAACATGAAATCGTTAACTTTCGCATAAAACTTTGAAATGTTATT
>N_164
CATTCATACCATCCCACGTAAAAAAACTAGGAGGAAAAATAATGAAAATGAAAATTTTGACGGTGAATGCAATT
>N_165
GGCCGTGGTACTGGTGGCGAAAGTATTTGGGGCGAATCTTTTGAAGATGAATTCTCTACGAAGCTTTCAACTTACGCGGAGCTTTATCCATGGCAAACGCTGGTCCAAACACAAACGGCAGCCAATTTTTCATCGTTCAAAAACCAGATATGCCTGCTGACATGCTTCGTCAATGGGACAAGTCTGAGTTGCCCCA
>N_166
ATAATATTTTCCCGGTAGACATACATAGTCACTTCTTTTGGATAAAACCCGAGTACTTTGATAGTAGAAAGTTCTCGTATCCGTTCTGAAACATTAATATTTGTCAGGTTGTAAAGCACGACAAACGCAAGTAATGCCGCAGACGTAATGAGTACCACGATAACAATATTCAGACTATCCAAAGTTTCATTTAACAATGAACTAACATTATTGGAAAAAGTAACGTTTAAAATGGCTTTACTATCTGTTAATTTTTCCGCAAAATTGCTCTCTACTTTTTCAGAGGTATCTTTTAACATTAATAAGTCTAAATTGTAGGTAGGTTTTTCTTTAAATACTTGTTGATAATATGATTTTGTCATATAAATGTAGTG
>N_167
TAAGTTTAAGTGTAACTAAGAAGACTACAAGTGCGGCTACAAAGAGTAATGGTGCATAGGCAAGGATGACACCTGCCGAAGTAGCAACTGCTTTTCCGCCTCTAAATCCTGCGAAAAGCGGGAAACTATGCCCAATAATAGCAAATGCTCCAGTTAGCAACCAAAAATGATGGTCTACATTCAATTGAAAGAAAAATGGAAGCAACGTTGCGACAGTCCCTTTTAAAATGTCCATCACTGTCACGATACTACCGGCTTTGATTCCGAGAACCCGGAATGAATTCGTCGCGCCTAAATTACCACTACCGAAATCGCGAATATCCTTTTTGTAAAAAATTTTGCCAATCCATAAACCAGACGGTATCGAACCAATCACATAGGCTAATAAAGAAAGCAGAATTAAATTAATTGTCATTTTTAAACCCCTCAAGAAGAAATGATGTTTTCCATAAAGAATTATAGCACAAAATGAAGAAGATTGGCTAAATTGTTAGGACAAATCACGATGAAAAGTTGAAAAAACCGCAAAAATAGCTTATGATTAGAAAGAATAGTAGGGGGCGATTAGACTAATGCAAAATCCAACAAAAGAAGAAATCCAGCAAATCTTAAAGAAGGCAAAAGTAATCGCAGTCGTTGGTTTGAGTGATAAACCAGACCGCACAAGTTACCGAGTGAGTCAAATAATGCAGCAAGCTGGGTACAAAATTATACCAGTGAACCCTAATGCAACTTCTTGGCGAAAAAGCCGTCAAGCGTTTAACGGATATCGAGGAACATGTGGATATTGTGAATGTCTTTCGTCGCTCAGAGTTTTTACCTGAAATAGCGGAGGCTTTTGACCAAATAGATGCAGATGTATTTTGGGCACAGCTTGGCATAGCTAATCAGGAAGCATTTGATTTTTTGACAGAAAAAGGATATCCTACTGTCATGGATTATTGCATTAAGGTTGCTTATCAAGAAATGGATTAATTAAACACCATTTTTGA
>N_168
ACTCGTATCGTTCAAAGTTACAACAATGGTAAAGCTTTTTCAGATGTAACTGGCGAACTTGATAAAACTACCGGCGATTTCGTTACACCACCTGACGCTAAAATTACATACAACACGAGAAGCGTCACACCAAATGCCGATATTACAGCTGTTACTGAAGATGCGAAAAGCCGCATTGAAGGGGTTATCAACGAAACTATCGGACTAGCCAATAAAGACGTTATTTCTCGTGACAC
>N_169
CACTTCCGCCGCCAATCGCAATATAATCATAATGCTTTTCCATACAAAATCTCTCCTAACATTTCTTCGTTTTCGTTTTTATAAATACGCTTCGCCCCGCATAATCGCAAGAACCCGCGGATTTGGTAAGTATCGTTTTATCACTTGAAGTTTTTCGTACGTGTCCGTGTCGCGTAAATGTTCCGCAATCGCCATAGCAACAGCGCTACT
>N_170
GGAACCACCACCAACGCCAACTTTAACGAAATCTGCGCCAGCTTCTGCAAGATAACGGAAACCATCGCGGTCAACAACATTCCCTGCGCCAACTTTGACCGTATCGCCGTATTTACCGCGAACGTAGTCAAGTGTGCGTTTTTGCCATTCGGAGTAACCCTCAGAGGAATCGATACACAGAATATCTGCGCCAGCTTCAACTAGAGCGGGAACACGTTCTTCGTAGTCGCGCGTGTTAATACCAGCTCCAACA
>N_171
TGAAGAAATAGAGTTATATAATAACCACAAAAAAACCGACAAAATAAATTGTCAGTTTTACTTTAAAATAAATTTATTATCTTTTGAGAACTATTTAAATCAAAAAAACTGCAACAGAATGATTCCTCATCCTATTACAGTCTAGCATTAAGATTAGCTAAATGTGTCAGTTGGTACT
>N_172
TCTTTGTTTATGGCTTTTTTTGTATGTATTAATTTTTTTCCACTTTAACTGGAAATTCCTTATGTTCAAAAAAGTAATCGGTTTCATTAGAATGTAATTGTAAGCAAGGCATTGAAAAAATATGGGGTGACAATTGATAGTATCAGAAACAATTATTTTTTAAATCAGCATCTACGCACAAAAGAAGAAGTGCTAGCTTTTATTGCAGACAAGGCAGAAGAAATCGGTATCACAACAAATTCAGCTCAGGTGGAACGTGACTTATGGCTGGCAAAAAAGGATACGCAAGGCGC
>N_173
TTCACAATTATTCATTCAGCGTTTTTCTTATACAGTTCTAATTTTTAGCAGTATACTTGGTTAGAAGATAATTTTCATTTTAGGAGGAGTTATTCATGCATACAGAATTAACATTTGAGCAATTAGAAAGTTTTTCTCGAAAATGGCGTGAAAATCCCAGATAAATTGGTATTTCAAGCTAGTATTATCAAGAATGGGATTAAAGCAGCAACTGAGAATCCTGCATCAAAAGTTAGCATTCAACCTGTCTTTTCCCACGAAGTTGCTACAGATAAAGTTTCTAATCAACAACAAAGTGGAAGATGCTGGATGTTTGCAGCATTAAATACGTTTCGCCATAAATTAAACGGAACGCTTGGTTTGAAGGATTTTGAGTTATCACAGAATTATACTAATTTTTGGGACAAACTTGAGAAAGCAAATTACTTTTTAGAGAATATAATTGAAACAGCAAGTGAGGATGAAGATAGTCGATTAGTTTCGTGGTTGCTTGATACACCCAACAAGATGGTGGGCAGTGGGATATGTTAGTTTCAATTATTGAAAAATATGGAGTCGTTCCAAAGTCAGCTATGCCTGAAACGTTTCAAAGTAGTAAGTCTGCTGATTTAAACCATCTATTAAATGAAAGACTTCGTACGGATGCGGTTATTTTGAGAAATGCTATTGCTGAGAAGAAAGATACTGCAGATTTGAAAGAAGAAATGCTTGCTGAGGTCTATCAACTCTTGGTTATGACTCTAGGCGAACCACCTAAAGTATTCGATTTTGAGTATCGAAATAAAGACAATGAATTTAAACAAGAATTACAAATTACACCTAAAGATTTTTATGAACGCTATGTAGATATGGATTTGAAAGATTATATTCCACTTATTAATGCACCGAGCCAAAGATAAACCTTTTAATCAAGCTTTTACAGTGGAATATTTAGGCAACATTGTAAATGGTACACCTATTAAGTAA
>N_174
GTTTTTGAAACGAATAATATTGATAATTGTTCACGTTGTTGTCAGGCGCCTGTTTCAGATAGGCTGACTGGGACAGTTAAGATGGCGCAGATTCGGGGACATGGAAGATATTGAAACGGCCGGACTTGTCATTATTGTTGGCGCGTCACCAGCCGATGGTCATCCAGTCCTTGCTAGCAGAATCAAGCGAGCTCAGAAGAACACGCGGTCAAAAGCTGATTGTTTCTGATTTACGAAAACACGAAAATGGCGAGGGAGAAGCG
>N_175
TGTGCGGATACCTCGTTCGCATAAGATGATTTTGCCATTTCCTTGTGACATGATATATTCAGCAGCACCAATGAATTCTTCGATTGTAGCAGATAAACCACGTTTTAGTAAAATGGGTTTGTCCACACGGCCAGCCGCTTTTAGTAATTCGAAGTTTTGCATGTTTCTTGCACCAATTTGAATAACATCTACATAATCAAGTGCAACTTCAATATCAGCCGGCGTAACGATTTCACTA
>N_176
AAATCAGTCTAAAGCGGCGTTTCGTTTCGGTTGTTGAACCAAGCC
>N_177
AGCAACACCAGAAAAATTACCAGAAACAATTGAATTAGACATTTCTTCATTAGAAATCGGTGATGTTTTAACAACGAACGACCTTCCGGAAAACAAAGACTATGTCGTGCAAGCGGAGGAAGAAGAAACAGTAGTAACTGTATCTGCTCCACGTGCGGAAGAAGAACCAACGACTACGGAAGCACCTGAACCAGAAGCTGTACATGGTAAAGATGAAGAACCTGTTGAATAATTTTGAATAAATAAGGATGGAAGATTCGCTTTTGTTTGCGATATCTTCCATTTTTTTTGTTATAATGGTTTCGAGAAGGAGGCGTTTATATGCTTGATAAGTCAGTACC
>N_178
CGTTGTCATTAATTGTGATAAGTGCTTCTGTTTGCGTAAATTCGGTCTGCAAGCGGTCTGCATCTCGTTTAGAGTACGATAGCTCATCGGAGTTGATTAGATTCTGGCGTAAATGTTTCTCGGTTGAATTTGGTGGTTTGTAGCCGTGCTCTTTCGTCTAGCCACTCGGTTTTGTATGCGGCTATCTTTGTTTCCAAATTGGGTCTGATAACCTTTTAAAAGTGGCGCTAGTTCGGCTAGGGTTGCTTTGGCGTCACCGACAACTTGGAAGGCATCTAATTTGTATGTTTGCATACGGCTGACATTGATATTGATAAATTTAC
>N_179
ATTTCTGCATAGAAAATGTAGTACAAACATGGATGACATCGATGGATTTATCTTGGAGTAATTCTATATAGCTTGTGTATACGCTTGCATTTTCACTACCAAATTCTTTTGCTGCGGCTTCCGCTTTTTCTAAAACGATATCGCAAAAAGCAACCATTTCTGCTTTCTCAGCTTTTAATAAACTTGGCATATGCTTCCCGTTTGCAATGCCTCCACAACCTATAATTCCAACTTTTAATGTCATAATAAAAAACCTCCAATAGTTTTGATAGTTACATCATACAAAACTACTAGAGG
>N_180
ATTAAATCATCCGGAAATCCATCTGGGAATACGCGGAAAGGCGTGTCAATGTATAGGCCCATGATTTCCCAGTGACCCGTCATTGTATCTTTACCGTTCGAAGCTTCTTGCATTTTTGTATAGTAAGCAAGTGGTTTTTCTGCTTTTTTAATTCCGTCTATTTCTCGAATATTCGATAGACCTAATTTGCCCATTTCAGGCATTTTTAGTCCGCCGACGTGTTTGGCAATATGTCCAAATGTATCTACATCAAAATCACCAAATTTAGCAGCATCTGGCGCTTCTCCAATACCAACTGAATCCATTACAACTACATGTACTCGTTTAAATTTATCTGGCATATTTACTCATCCTTTTCAACTATATTTTTTAAGCGCGCGGGTGGAATTGTTTGTAGACATCTTTCAACCGCAGCTTTGTTACGTGTGTATAAATTTGTGTAGTGGAGATATCGGCGTGACCAAGGAGTTCTTGAACCGACCTTAAATCAGCCCCATTTTCAAGTAAATGAGTGGCAGAAATGAATGACGCAAGGTGTGCGGTGTAATCGGCTTTTCAATGCCTGATTCTTTCGCAATACCTTTTAAAATTTTCCAGAAACCTTGTCTTGTGAGTCCTTGGCCGTGATGATTTAAAAACACAAAATCATTTCGGTATTTCGTCTACGAAGTTTTGGTCTCGCTTCCTCTAAATACTTCTCTAACACAGTTGTTGCCGTTTTTCCAAGCGGGATAATTCTTTCTTTATCTCCTTTACCAATCGTTTGAATAAAACCCATATGAAGATGTAAATCGTCCATTTTCAGGCTGACAAGTTTCCGTTACACGAAGCCTTGTCGCATATAAAATA
>N_181
TACCGAAGAAATTAAACAAATTTTACAATTGGATAATGGAAGGGATGACAAATAATGAAAAAGTGGGAAGTATTCGCAGTTCAAAATGTTGAGGCAGCAGAGGAAATCATCAGCAAATTAGTAAGTGAGGGCTATGAAAAAGAAGATATTTCTGTTCTAGCCAAATCAAAACACAACAAGAACCTAGAAACTTTAGCAGAAAAAGAAAATATCGAAATCGAACGTCCCGTAAATGAAGAGGCTTTCGGTATTATTTCTGGAATCCTCCAATCTCTAAGTGGAGCCATTCTATCCACAAGCTTACAATCCCAAATACAGTGCTTTGTATGCTACCGTGCCTCCCAAATCGTTATT
>N_182
TTTACTAACTGGAACATATTTTTCATTTAAAAGATTATAATCGATGCCGTGAGCATGATAATAAAGTTGCTCTCCGACTACACCCATTGCGTTTTTTAACACTTGTGGCGGCGTTTCGCTTTAGTTGATACATATTAAAGATTCCCATTTTTTGCAGGCGAACAGCAGTCCGACGCCCAATTCCGCACACATCATCCAAATGTCTGATTTTCCAAATGGTCTCGGGAACGTCTTCATAGCGCCATTCAGCGATGCC
>N_183
GGTTGTAAATGTTTGATTTATATCTGTGAAATCTTTTGTTAAACCATGAACCGTAATTTCCCACTTGCCGGTTTGATTAATATATAGCCCTTCCGCAAAGTATTGC
>N_184
ATCCCCGTCGATAAAACTTGATTTAGTTCAAAAATATGTTGGTGCAGAAGGTAAATCACCAAGATTAAACAAACTTGGTGGCGCTGAATGGAAGCGAGTGAAGAAGAAAGTACAGCTTACCATACCAAGAAGTATCGCAGACGATTTTAATCAAAAAGCATTACGCCGAACGTGAAGCTGAAAAAGGCTATGCATTTAGTGCGGATGATGAAATGCAGCGCGAATTTGAAGAGGCTTTCCCGTATCAAGAAACCGAAGACCAACTGCGCTCGATTTCGAAATCAAAAAAAGATATGGAACGACCGCGCCCGATGGACCGTCTGTTGGTTGGAGATGTTGGTTACGGAAAGACCGAAGTGGCCTTACGAGCTGCTTTCAAAGCAATTATGGATGGCAAGCAAGTCGCCTTCTTAGTTCCCGACCACCATTTTAGCGCAACAACATTTTGAAACAATGAAAGAACGGTTCCAAGGTTCCCAATAGAAATCGGACTTTTAAGCCGTTTCCGAACAAACAACAAACAGAAACATTAAAGGGTATGAAGAAAAACGGCACAGTCGACGTTGTTGTTGGTACCCATCGTTTATTATCAGAAGTATGTGGAGTATCAAGATTTAGGCTTATTAATTGTCGATGAAGAACAACGATTCGGCGTAACTCATAAAGAAAAAATCAAACAAATGCGTTCCAAAATAGACGTACTAACACTTGCAACACCAATTCCAAGAACTTTACACATGTCCATGCTC
>N_185
AGAAAAGGATGGTATTCGAATTGTTACGGTGCGCGGCGTTGGTTATAAATTGGAGGAGACAACATGAAATCGTTATATAGTCGAATAGTTGTCACGATGCTTGTCGTCATTATTTCCAGTAGTTTGCTCGGCTTTTTCTTTGCAAACATTTATTACCAAATAAAATTAAAACCTTTTAACGACGAAAAAACTGCCAAAATAGCGGAGGAAGTCCAACAATTTTATGAGTCAAATGCTACGATTTCTTTAAACGAGTACTTGGAAAATGTGGCGAACTGGGATACGAATTATATTTGACAGATGGCGCGGAAAAATCCACTTATTATGGTGGCGCTTTTCGGAAAAAAGATTTACCGGATAAGACAATCAAGCAAGTACTGGACGGAGAGACATATCATGGAATTGATTCGTTTTGATACAGGCATTTTCATCACAGGCTTTTTTGATAATGATGTGCGAAATACCATTGGTGTCCCGGTCCAAGCTGATGGTAAACAACTAGCGCTATTCATACGCCAAGACCCGGAAAAACAATTTGGGGAACTTCGAATATTTTTCGCGATGATACTTATTTTCACATCCATCATCAGTATTCTGTTGGTTCTTATTAGTGGCAGATATATTGTCAAACCTGTCGTGAAGTTGACGAATGCGACGAAAAAAATACGTAAAGGCAATTATGATGTAGCCTTTGAAGTTCGGCGTAAGGATGAAATTGGGCAGTTGGCAGACTCGTTTACGAAAATGGCTAGTGAACTGAAAAAATCTGAAGCTTCCCGTCAAGAATTTGTCGGCCAATGTTTCTCATGAACTACAATCTCCGCTCACATCCATGCAAGGCTTTGCGAGACTTTTAGGTTCTGGAACACTAACCGAAAAAGAACAAGCCGAATATTTAACCGTGTTATCAGAGGAGACAACACGTCTATCTTCCTTAACCAAACAACTAA
>N_186
ATTGAAAATAAAGAAACGTTAAACGCGGAAGAATTTGCTGGTGCTTTCGTTAAAGGCCGTAAATTGCCTATAAAGCTGTCATGAAGCCAGTCGAAAAGATTGCAGTTTGTCCTAACCGTAGCTGGTTGAAGCCGCAAAAGCCGGAGTTGCAGCAGCAAGTGAACATCAAGATATCGAATTAGTAATGGAAGCAATTTTAAAACAAGGGGAAGTTGGTCGAAAAAACACCAGATTTACTTCCAGTTTTAAAAGAAGTTGGTGTTGGATAGTGGTGGACAAGGTCTTATCATTATTTATGAAGGATTTTATGGCGCACTAACTGGCAGAATGGCTGAAGCTCCTTGACTATATGGCATCTATGGGTGAGCTAATTAATGCCGAACATCATCGTCA
>N_187
ATGGTCGCTTTTCTGGGGCTACTCGTGGTATCGCAGTTGGCCACATTTCTCCAGAAGCTGCAGCTGGTGGTCCTATCGCCCTTGTTCATGACGGCGATATCATCACGATTGATTTGCCAAACCGAACTCTCTGATGAGGTTTTGGAAGAACGAAGAAAAGAATTACCGAAATTTAAAGCTAAAGTAAAAACTGGTTACCTTGCAAGATATACTGCGCTTGTAACTAGCGCCCACACTGGTGGCATTTTCCAAATTCCAGAAGATTTAATCGACTAAAAAATGAG
>N_188
ATGAAGCAGCAAAGGTAGCCATTAAGAATGCTGGTCTTACACCAGATGATATTGACTTGTTTATCGTTGCAACTGTTACACAAGAAGCGACATTTCCTTCAGTTGCTAAATATATCCAAGACCGCTTTTAGGGAGCAAAAACGCTGCTGGTATGGACGTTGAGGCAGCTTGTGCTGGTTTCACTTTTGGAGTAGTGACTGCAGCACAA
>N_189
GTTGATGACGATGTGTGTTATTGTTGTTGGGTCAGGAGTTTACCTTAATAAGAAATAAAAATATAACAGTTTTTATTTACAATTGATACAGTTTCGGTTTATAATGGTGGCGGAAGTTCTCGCGAAAATTTGGCAGGAATCCGTCATTTTTTTGCGTAATCAAAAAGCGCTTACAAAAGAGGAGGAGAAATATTGCATAAAACAGCCAGAAAAATGGTAGTGGCACTCAGTTTATTATGTTTACTAGCACTTACAGCATGTCAGTCTGGCAATAAAGGGGAAAATGAAAAAGTAACATCCGACAAGAAATCCAAAGTGGTTAACATCATGGAAACGAGTGGAATTCCGAATGCAAGTCCAACACTCGCAGACAATAGCTAAGTTTCCGAGTAATCAATCAAATTTTTGAAGGATTATATCGATTAGATAAAAACGGAAACCGGCACTCGCTCTAGCTGCCAGTGAACCTGAAGAAAAAGATGGCGGGAAAACACTTATTTTTAAAATTCGCGAAGATGCTAATTGGTCCAATGGCGACCCAGTGACGGCGCATGATTTTGAATACGCTTGGAAAAAAGTGGTGGAT
>N_190
TCCTTTGTCAGTCGTTAAACTTTTTGCTTGGTTTAAAATAGCTGTCGCTGGGCCAAATAATCTTGGTATGGCTAAAATAAAATCGTCAAGTGTACTTGGATTATTGGCAACAAATCGTTTAATACCAGTTAACTTTTATTTTGAATTAGTTGGCGAAAATCAATTTCAGCTGTTTCGGAGAGATTTAAAAGTTGGATAACACGACGATAAATTGCTGCATGTCCGAGAATTCTGTTCAATTTGAAAATTCGGAATTTCTAAAGCATTTAAAACCCCGATTCCACTTAAAATACATTCAATCTCTGCTTTAATCGAAGGATAGCCAATGATTTCATTCCAGCTTGCGTTTGTTCGTTTTGTTCGCCACCAAAATCTTCATTGGCACGAAAAATTTTTCCGCTATAAGAAAGTTTTAGAGGGAGCATCACACCAGTTGTACTCACAACTCGACCAATTGGAAGGGTCATGTCCGGACGTAGAACTGTCAAACGTCCTTTTTCGTCAAAGAAACGGTATAACTTCAC
>N_191
AATTATCGGTGTTTTGTTGCAAGATAAAAATGATTATGAAGGATTGCTTGAGCGGGTTGCTGCTTTTGACCCGAGCTATATTCCGATTAATGATAATCAAACCCTATACACATTACTTGTATGAAAAAGAGTTCTGGTATGATGCGAGAACTCTTTTTATATTACAGTTTACTACCCTGTTATAGTAACAGTTTATTTTAAAATTTGGTTTAAAATCTTTTGTTTAAGGATATAAAGTAGTATAATGAACATATAGAAATTAAACTGTATTATTAAAAAATAACTTTTCATATATAACAATGCAAGGAGTGGCAATAATGGACACAGTTAGAAAAAATCGATTATTTCAGCATTCTACA
>N_192
AAAACATTGCCAGAACTTAAGAGCTTAAATATTCAATTTGACGGAGTACATGATTATCGAGGTAT
>N_193
CTTCATACTGACATCCAACAACTTCTTGCTTCAGTGCCAAATGTAAAGGCTGCTACAGCTGCGAATACTTTCATGGATACAGGTCTTGATGTCAATCAAAATGGAATAGAAAATGAACGTCTGCTTTCTGCGAATAGCAGTACTTTAAGTGTTCCAAAGCAAGATGCAGTCACAGTAGAAACATTCTTAAATTTGGCTGGAGAAGGAGCAAAAGCATCTTAT
>N_194
TTTATCTAATAAGGTCATTTTCAATTATCACTTTTTTCTATTTTTTTAGGAATATGGGTACGCACTTTGACAATGCTATCGTTTACTTTTTTTGTGTGGAAAAACTGCATTATCTCGTCATTTTCTTTTTTAAAGCAAAGAATCATATTGGAGACACTTAGTTCTTTCTTTTCTGTGTGTTTTTTTAAAAAGAAGTTCCATGTATCTGGAAAATAAAAATAACTATATTCTGGTGTAAGTGAATACACCATCTTTTTAGGTAGCAAGAAAAAATAACCTTCATATTCACTTTCAGAGGGCATTTCAATAATTGTTTGATTATCCCATTGTTCTACTCATTCAGCTATATGTATAAATTTTGTGCCATTTTACCATTT
>N_195
TTCACCGAGTTCGTTTTGAAAATTGTAAATTAATTGGTGTGAATTTCAGTGATGCTACGCTTAGAAATTGCGTTTTCGTTGATTGTTATGCGGATTATGTTGCCTTTCGTTATGCTAACTTGAAATGGGTGGCGTTTGAGGCGGGCGCGTATACGAATAGTGATTTTAGCGGGGCTCAACTGGTCGATACCTATT
>N_196
ACAAACCAACTGTCTTAGATAACGTTACCCGTGAAATGGACATTTTTTATGAGGAAACATTTGGTCCAGTAATCCCGCTTATCACATTTGAAACGGAAGACGAAGCAATCGAAATGGCGAATGACAGTGAATTCGGTCTTGCTTCTTACTTCTACACTAAAGATTTAGCACGCGTAGAAAAAGTGGGAGCAGCACTAGAATACGGAATGGTCGGAGCAAATGAAATTGCCATCTCTAATCCGGAAACTCCATTTGGCGGCGTTAAACATTCTGGTTTCGGTCGCGAAAATGGCCACTACGGAATGAAGAATCATCCAAGTGAAATTCATTAACTTAAAATATCGTGACTAACACAAGCTATTAAGAAACTCCTTTTGCTTCAAGCAAAGGGGTTTCTTTTTTATGCAGTTTCCTACCAGTAGGAAAAAAACATATTCCT
>N_197
TTATGACTCCAAAATGATTGTCAATGGAGATATGACACAAATTGACTTACCAAAAGGTGCAACTAGCGGTCTTGTCAATGCAGAACAAGTTTTAAAAGATGTAAAAGATATCGGTTTTGTTTACTTTGAACATCATGATGTAGTCAGACACCCACTCGTTGCTGAAATTATTAAAGCTTATGAAGGGAAACAAAATTAGAGAGGAGACAAAGATGTGAAACTAGCCAAGAAATGGAGAGATTGGTACATCGAAAGTGGAAAGAAATACCTTTTTCCGCTGCTCCTTGTTTGCTTTGCAGTTGTAGCTTATTTTCTCGTTTGCCAAATGACGAAACCGGAATCTT
>N_198
ACTACCATATATTACTGAAAAAAGAGCTAGATTGAATCAAAAAAATAATTCTAACTATCATAGGAGGCAATTATAACTTTTTAAACACCTTAAAATTAAATTTGGAAAATGAAAAAAAAGAGAATGTTATCCGATGCTTTTATGAAAAAACAAGAAGGAATCATTGTAAACTATATAGTGACTTGCAGTAAGGATTCTGCTATTGGCATTAGTAAAAAGGCAATTGATATATTATTGATAATGAATGAAAATACATTTCCTGAATGGCCAAATGTAGATAGATGGCTTTCTATTTTGCCAAAATATTTTACGGATTCTTTTTCAAAATCAAAAAT
>N_199
TCTCTTGGGTTGAATGGTGTTTGTTTCTTCTCGGTGATTACTTCTGTCGTTTCTAGTTGTTTTCTTGCGATGGAGAGCATTAATTTGATTCGATTTAGTTGGTTCACAGAGCTTGAGCCGGCATCGTAGTCAATGGA
>N_200
AATAGGACGCGCATAATTGCTTCACATTTCCCGATGGAAGTGGCATAGAAATCATATCTGTTTTAGAATAAATAACTGCTGTTTTATTATCATAGCGAACCGTGCCGCCAAGCTCTTCTAAAATATTATAAAGTGTGTGAACATCCGAAATATCTGGTAAACCTTCTAAAACCACTTCATCCGCAGAAATTCCCGCTGGAATTAATGCCACCGCACTATTTTTTGCGCCATCCACTTGCAAAGTACCAGCTAATTTTTTACCGCCTCGAATAATCAATTTATCCGTCACGAATGTACCCTTCTTCTTT
>N_201
TACCAGTATAACTACTTGTGGTTGATTTCACCGCCACATCTTGCTTGAATGTATATCTTACTTCTGGAAGATAGCTCGGCGAAGACCAATTCACGTTTGGCGCGTCGTAGGTTCCATTATTGCTAATTGTCTTAGGAGTAACTAGTGTT
>N_202
ACATGAAAAATCAATTTACTTTTTTGGGAATTAGAGCCGGTGAACGAAAAAAATTGGTAGCGGAATATTTGAAAGAAAATGGGGCGCCGCAAGATTTACTTGGATTTACGATAGCCTTATTTGCTGAAGAAGAGCGTGAATTTCAGTATGTGGCGATTGATTTATTAAGCCGTTACGGTAAAAAACAGCTTAGTGAGGCAATAAAAGTATATGAGCAATTAATTGTAACGAAATCTTGGTGGGATACTGTGGATGGCCTAGCGGGAACGGT
>N_203
CTAAATCCTGTCCCGCTCCTAAATCTAAAATACTTGCTGTTTTTGTCCAATTGGCGTTGCCTCGCAAAAAATCCTTCTGGCGACAGCACTTCACTCACTCTGGTGAATACCAAATAATCTACTTTCCGCTTCGAGAAACGAGCTTCCCGTGATGATTATGATGATGTTTCATTTTAGCACTTGTTTCTAATGTTGATGTTTTTCAATTTCTACGACAATACTACCTACTGTTTGTTTGCTTAAATAATCTTCCATTTGTTGCTCCGCCTTATTCATCACTTCGCCAATCAAGCAGTGCGGCTGGCTTTCGCTGTGTCGTTTTCGTTAACAATGGAAAAAGGCGCCCTTCCCTTCAA
>N_204
AATTCCAACTTTGATAAGGCCGGCGTTGCCATTTTTTAAGTCGAATATAGTATAATAAAGAGTACTTCATATTGAGCGATGAGCTGGCCCGCCCATTTTCGTAAAATAATCTACCTGCGTGCGTTAGTTTTAAAGTTTTGCCACGTTCGAATAACTGAACATCTAAGTCTTGTTCCAACTGTTTTATTCGCATCGAAATAGTCGGTTGCGAATAATTTAATACTTCTGCTGCGCGTAAAACTTCCCTGTATTAACCACCGTATAAAAAGTTTTAATGGTTCGAAATTCCAATATAATTCCCCCTTCATATTGGAGTTTTTTGATATTTCTAACAGTATACACTGTAAAAATAGGAGAAGCAATTTATTAATCTGATAAAATTCATAGGAATAATGCGGATTCAGGCA
>N_205
AAATATCACTACCAGTATATAAGGAACTTACCTTGGATTATTTTCCAGAAATGCCATTTTTATAAGAAAAGAACCCCCGTTCTGACGGGGGTTCTTTTAAATTTGTTCAAAAATGCTGCCTTGGTAGTTTTTAAGGAGGAATTCAGCTAGTTTTATCGCTTCTTTTTCTACTAATTTTTGTCCTTTTTTAGTTAGTTTTTTACTAAGATAGAATTGAAAAACTATTTTATCCCCCGATATTTTATATCTCCACGTTCCAAAAAACTGAGCATT
>N_206
GAAAAGGCAGTGGCACTAAGAAATAATAAATAACCTCCATGAGCAAAACGCTTTCATTATAAATCGTTAAAAGATATAATCATAGTAAGTTAATAAATATTATTGTCTGAGATTCGGAGAGACTGCAAAAGGCGAGCGCAATCGTCTTACTTTGCAGTCTCTTTTTTTGTTTTTAAACTTAAAGCGTTTCAGTTAGATTGAAAAGTGGAAAAGTAACCAAGAAGGCATAATTCAGACGGTAAACAATTTGAAGGGGGCAAACAAAATGGTACAATTATTTTCAGCGTTTGACAGGA
>N_207
ATCTATGTCGAATCGGCAGAAGAAATGTATCAAGCTGTGGATGAACATAAAGTGTCACAAGATATCTTCGTGATGACCGCAGCAGTTGCCGATTACACGCCAGCAAAAGTATCAGACCAAAAAATTAAAAAACAGCCGGGCGATTTTGCCATTGAAATGAAACGAACCAAAGATATTTTACTCGAAATTGGTCAACACAAAACTGCAGACCAAGTCGTGATTGGCTTTGCCGCTGAAACAGAAAATCTAGAAGCAAACGCACGTAAAAAATTAACATCCAAAAAT
>N_208
CTACTGTTTTTCCAATGTGTACTTTAATTTCCTCCACTGATAACCGCCTCCTTTCGAATATCGATAAAGTGCCCGTTAATTGCCGCAGCAGCAGCCATTGCTGGTGAAACAAGATAA
>N_209
TGATACGTATGAAATCATCACCCCTGCTCTTGTCGGCGTGGATAAAAACTCTCTCCACTTGGCAAACTTTCTGGCAAACATGCCTTCAATACGCACATGGAAGAAATGGGCTACACACTAACCGAACAAGAACAAAAAGATGCCTTTAAACGTTTCAAACAATTAGCAGATGCGAAAAAAGAAGTAACAGAAGAAGACTTGCACGCGTTAATTCTCGGACAATCTTCCGAATC
>N_210
CTACTTTTGGCTCCGTAATAAACTTTTTCAATCCGCGAAAGTAAAATGGCGCCGCTACACATCGGACATGGTTCTAGCGTAACGTATAGTTCTGCACCGCTAAGTCGCCATGAATTTTGATGTTTACACGCATCTTGAATCGCAAGCAACTCCGCATGGGTCACTGCATTTTGGCTCGTTTCACGCAAATTATGCGCCCGCCCAATAATTTCTCCATCTAAAACAACGACTGCACCAATTGGAACTTCTCCAATATCTCGTGCTTTCTCGGCTTCTTCAAGCGCTTGTTGCATAAAGAAAGCTCGTTCCATCTATGCACCTCATTTCTAAAAAGTCACTCATTGTTATTTTAGCATAGCTTGGATTGGATGTAGGAATAATCTGCTCAAACTTTCACAGGAACACTTTAGTTGCTTTCGCGGAACATTTATATTACCATATATTAATACTAGGTCCTAAAACAAAATTATCAAAATATACAATCTACTTATAAAGGAGAGTCATTATGAATTCAGAAAATTTAATCGCTCCAGAACTTTATAATATTACCGACGAGATTGCTAAATTCAGTTCTGAAAAAACTGCTTTAATTTGGAAAAATGAGCATAACGAAACAAAAACTTGGAGTTACCGCCACCTGCTTGAACAAGCGAATAAATTTGCCAATGTTGTCAAAGACGCAGGCATAAAAAAAGGTGACCACGTTATCGTCATGACACCTAGATTACTCGAAACGTACGCAATTTACATGGGCTTATGGAAAGCTGGTGCCATTATCATCCCGGCATCCCGACTACTTAAAGCGCACGATTTAGAATACCACATCCACCATGCAAACGTAAAAGA
>N_211
CTCGATGTTAACTGCTGTTGTCGCGCTTTTTTCTGGTGTATTTATGTATGCTATTTACTTATATAATCATCGACTTGTGCAAAAAACTTGATAGCCA
>N_212
TTATTAATGCTAATAACATGATTGACATACGTAGCCATCAAATCATGTGTCACAGATTGCAAGTGTCATTTCTTCTGTCCGGTTTAATTCGGCCAGAAAAGTTCATAAAAAGCTTTGACATTTTTGACATCCACTCCAACGGTTGGCTCATCTAGAATTAAAAGTTCTGGTCTGCTTAACTAGCGCACGTGCAATAAAACGCGTTGCTGTTGGCCACCAGAGAGCTCCCCGATGTTGCGATGCAGATAATCTGTCATTTCTACTCGCTTTAAAGCGTAATCGATGTCTTCTTTATCTTTATTGTTTAATGTTTTAAATAAGCCTTTTTTCTTTGTTAATCCGCTTGCGACAACTTCTTTCACAGTGGCTGGGAATGCGGAGTTAAAGGCGTTCGATTTTTGAGAAACGAAGCCGATTTTGACCCCCGTCTTTGAAATCTGCTTGTTTTTCTCCAAATAAGGAGATGCTTCCTTGTTGTTTTTTGAGTACACCAAGAATTAGCTTAACATAGTTGATTTACCTGAACCATTAGGGCCAATTAAACCAGTAAAACTGCCTTTTGCAACTTGAAAATGAATGTTTTCTAAGGCATGTTCTTTATCATAATGATAGCTTACATTATTTACTTCTATGATTTTGGTGTGTGTGTGTGTGTGTGTGTGTGTGTGTGTGTGTGTGTGTGTGTGTGAGAGAGAGAG
>N_213
TAACTACTCGGTCGTGGTGTTTGATGAGGACTTCGATGGAATCGCCATAGTTAGCACCTAGCTGCAAGAAATCAGTTCGGCGAATATTTGTCCAAAGATTACCGAATGGACGGTCAATAATATCAATTGTGCCAAAAGCTTGCTCGCCTTCTAAGTAGGAGTCACTTAGACTTTAGAGAAACAATGGAGTCTGGGGTAGCTGATGGACCGATATCTTCAAAATTAATCACGCCGGCTGCGAGCCTAGCCGCGGTATAAGCGAAAATATCTCGACC
>N_214
CGCTAGTTGCAGAAGGTATTGACGGGGCAAAAGC
>N_215
AATCTTCCAATAATACGAGTTTGGTTGCAGCTTTTGCTTTACCTAGATTTAGGATACTGTCTTTAAATAAGCGAAGTCCTTTTGATTCTAAGCCAACATCGTGCGCAATCTCATGCATTGCTTTTACTAAAACAGAAAATTCTAGCACGGTACGAATTAGGAGCACAGTAAGGTTTATAAGGAAACCAGTGGAACTTGTTGGATGGATA
>N_216
TACTCTTTTTTTAACACTTGGGAAATTTCACTGCTGATTCGGTTGG
>N_217
TTGTTTCTCTAAAAGTTTTCGTTTACGAGATACGTCCCCACCGTAACATTTAGCAAGTACGTTTTTTCGCAACGCTTTAATAGTAGAACGAGAAACAATTTTTGTGGCAATTGCTGCTTGAATAGGTACTTCAAATTGTTGTCTTGGAATAAGTTCTTTTAATTTCTCCACGATGATTTTTCCACGCTCATAAGCAAAATCACGGTGAACGATAAAGCTAAGTGCATCAACTTTTTCTGCATTTAAAAGAATATCCATTTTCACAAGTTTAGAAGCTTTATAGCCAATTAATTCATAATCAAAGGACGCATAACCTTTTGTAGATGATTTTAATTAGTAGAAAAAGTCATATACGATTTCGGATAATGGAATTTCGTACACAATACTTACGCGAATATCATCTAAGTACTCCATCGTAATGAAGTTTCCACGTTTGTTTTGTGCCAGTTCCATCACTGCACCAACAT
>N_218
AATTCTTCGAGAAAAATGAAGGCGGAGAATTTTACTACATTACCAAATTTGGTCGTCATGTTTATAGTGATATCGATTATAGTGACCCAAACAAAGATTATTTCTTCGTTTTTGGAAAAGAAACGACCGGATTGCCAGATGCGCTTTTACAAAAGAATGAAGAAAATTGTTTGCGTATTCCAATGACAGATT
>N_219
ATTCTTTTTTTATATTCATTTATAAAAAAGGATGCCACGTAGACATCCTCACTTTTCTTGGTTATGCTTTATTCACATTCTTAGTCATTTTAGTAGTTTCACATAGATGCGCTGCCAAACAATTAATGCCCCACACGCCACAAAAAAACTACAAATAGTTAGATAGGTTCTTATTCCGAACTGAATAACTCCCGGAAAATCTGCTACTTGTATAATAGAAAAATGCACTGACTTC
>N_220
GGAACTCGTATCAAAATTACTTACATCTAACTCTTCAAGGCTATTACAAGCAGCAAACATGCCCAGCATAGTAGTAACGGAACTCGTATCAAAATTACTTACATCCAATTTCTCAAGTGCTCTACAGGTACTAAACATGCCCTGCATTGTAGTTACTGAACTAGTATTAAAATTACTTACATCTAATTCTTTAAGACTGGTACTATTAACAAACATGCCATACATAGTAGTAACGGAACTCGTATCAAAATCACTTACATCCAATTTTTCAAGTGCTTTACAGTCCCTAAACATATAATGCATATCATTCACAGAACTCGTATCAAAATTACTTACATTCAATTTCTCAAGTGATTCA
>N_221
ATGAGCGCATAGTAACCAGACATTTTCCAAGCTATCATCAGTGAAATAATAACGAGCGCCGACATTGGTGTCCCGAGCCAATCGATATCCCAACCAAAATGCCCGCGTAAAAACACATTCAGCGCACTATTGTATGAAAGTAACCCTTGCACAATAAGCGAAGTTACAACGCCTGAAGACAAATACGGTAGGAAAAACGCAACCAGATAAAGTCCTTTAAATTTCGGCAAGCCGTTCACTAATACCGCGACAATCATCGGAATCATTAACGCCATAGGAACAAAAACAATCAAAAATTTATAAGTAACAAAAAAGGCTGCT
>N_222
AAATTCGTGAACTAGGTCGTGAGTTAACAACAGAATATGAAGGACGAAACCCATTAGTAGTTGGGGTGTTAAAAGGAGCAACTCCTTTTATGACTGATTTACTTAAAAGAGTAGACACATACTTAGAAATGGACTTCATGGACGTATCCAGTTATGGAAATGGTACTGTATCATCGGGTGAAGTGAAAATCATTAAAGACCTTAATGCGTCAGTAGAAGGTCGCGATGTACTTGTAATTGAAGATATCATTGATAGCGGACGTACACTTAGTTATCTAGTAGACCTAATCAAATACC
>N_223
AAATTACAACAAATCTCAGCTGAGTGGACAGAAACAAAACTAGCGCTTCAAATGTTGCAAAACACGATGCAGCAGTTACAAGAAGGAAAACTTCCAAAAACATTAAAACTGGCAAGTGAATATTTTAATCACTTAACTAGTGGGAACTATAGGAAAGTATACTTACAAGATAATAGGCTTCAAGTAGAAAGTAAGGATAGAATTCCGTTCTTCCCGGAAGAACTTAGCCAAGCGACTAAAGAGCAGCTATATTTGGCTATTCGTTTTGCGCTAATTGATGTTATTCACAAAGACTTTCCACTACCAATCATTATTGATGATGGATTTGTGCATTTTGATTCCTCGAGAATGGGGCAAATGATGCAGCTGCTTCAAAAACGAAAAAGTGAAAAC
>N_224
CATATCGACAGCGGAAGTGGTATCATCCAAAATCAAAATGGATGGATTTTTTAAAAGAGCACGAGCTAAAGATATCCGCTGCTTTTGTCCGCCAGAAAGTCCGACACCGCGTTCACCAACAATCGTGTCATAACTTTCAGGCATGGTTTCGATGAAGTGGTCCGCGTCTGCAATTCGCGCCATACGCGGACATCTTTCATTGTTGCATCCGGAGCGCCAAATGCAATATTTCCTTCAATCGTATCAGAGAATCGGAAAATATCTTGCATCACCGTGGCGATATGGTTTCTAAGTTCCCGCACATGCCATTTTCGCGC
>N_225
ATGGATAACGGATTCGACGATTTATGAGAATTTTGTTAGCCTATGATTCTCTAAGTGGTAATACGAAAATGGTGGCTGATGAAATTGAAGAGATTTTACAAAGCGAAGGACATGAGGTTGTGTCCTTTCGCGTATCTCCCTCTAGCCGAGTATCCGCTTGATGAGGATTTTGACTTGTACGTGTTGGGGGCATGGACAGTCGACTACGGAAGAACACCGCCCGGATATGAAAGATTTTATCGCGGAACTAGCCGTTAAGCCCGAGAATGTAGCCATTTTTGGTACTGGGGAAACACAATGGGGTATGGAGT
>N_226
TATCAATCACAGTCACCAGATACCATTTCTAGTGCATCTGCTAATAAATTAATTCAAGATAA
>N_227
TTCCATGGTCAATATGCAGGAACAGGAATCGCTATGCAAAATGCCGTCCCTGAATTAAAAGCCGCAGCAAGCTCTGTTA
>N_228
TCGCGCAACCTAGAACAATTACTGTAATAATATACGCTTTCTTTGTTTTACATTCAATTCCTCTCGCAAGTCCCAGTAGTAAAAAGCCAAATGCAACGATGGTAATTTGGGAAGTCAATAAGAAATTAAACGGCATAATTTTGTATAAGAAAGGCACATGGTAAATGGCGTTTGGAACGGCGGAAGATAAAATCAACAATAATCCGGAACCGTAAACAAAAATAACTAAGAAGCGATGAGCCACTTTTTGTAAAAATAATAGCGGTAACCCTTCAAGAAAGTCATTTACTTTTTTACCAGCT
>N_229
ACCCTTCATTGTCAATGACTAAGAAGGAAGGGAGAGTGTGACGATGGAAATTGAACGAATTAATGAGGATACAATCAAGTTTTATATCTCTTATCTGGATTTGGAAGAGCGAGGTTTTAACCAAGA
>N_230
AGGAAAGTGTCTCTGAGGTTACACTTAAGCCAAACGAAACCAAAATTTGGACAGCGGCTATTCAAATGCCCGCTGAAAACTACGACGGTATTATTTTAGGAGGATTACATTTTCAAGAAAAGAAAGAGGAGGATAAAGAAAAAGACTCCAGCGAAAACGATGTCCAAATTAAAAATGAATACGCCCTACGTCATTGGTGTCAAA
>N_231
CAAATTTTAGAAACGATACGAATGATTGAAGAAGAAAAATTGGACATCCGGACGATTACAATGGGAATTTCTTTGCTAGATTGTATGGACGGCGACGGCGAAGTGGCTCGAAAGAAAATCTATCAAAAAATCGTTAC
>N_232
GTCCAGATTATAGGAGCCTGTCATTACGACAACATAGTAAGCTTCACTTTCTAAACCATCGAATTCTAGTAAATTCGTAATATCACTTTTCTTTGTTAAATCAACTGTAGCAACAGGTTTCCACTATACATCCCTTGAGCGTCTGACTTATAAAGCTTTAAGGTTGGATGTGTTAGATTATCAAAAAGAAGTGTGTTATCTGCATCAAAAATTTCATAGTTGATTGTCAGTTTATCTTGCTCTGCTTCTTTCAGAGAAAACTCTACAGTTGGCTTCGTTTTTTTACCAACGATGACACTGTTCGAAGCTGGAGTTGCAAAAGTATAATCAGACTGACCATTATTGCCAGAAATATAACCAACAAAAATATAACTACCATC
>N_233
TGTTAAGCGGTTCAGCTCTAGTTATGGAACTTTCTAATATGAAGGATAAAATGAAAGATGCGGATATCGTTATTGTTGGTGAAGGACGAATGGACAAGCAATCGATGATGGGGAAAATCCCTGTTCAAATTGCTCAAGAAGCTAAAAAACAAGGTTGTTTCGTCCTAGCAATCGTCGGTAG
>N_234
GTATTTGACGCGTTCTTGAACATTATGCGCAACTTCGGAAATTTTTGTTCCAAAGCTAACAATGATATACATGTCAATATGAATACCTTCTTCTTCTTGTCTAACTATAACACCTTTAGTATAATTTTCTCTTCTTAAAATATCTGTCAAACCATCACGAATTTGGTGTCTACTTGCCATTCCAACGATGCCAAAATTTTCTTCGGCAGCTCCACCAGCGATTGTTGCAATAACATCACTAGTAATGTCAATTTTGCCTAGCTTTGTGTCGATTTCAATTGCCATTCTATATTCCTCCCTACGGATTATATTCTCGTTCGATTATTTTTTAGTATTGATTTTTATTTAATTATAAAGTCGTCCCTACCTATTTTACTATAATCAGGGTCCTTTGGAAAGCATATCCTCCATTTGCCTGATTAAAGCTACTTTTATGCTGTCAAGTAAAAATTCTTTGCACTATTTTCGCATATCCTCTTGCAAAGTATACTTGTTTATGATAAATTATTCTAGTGTATGAAA
>N_235
ATACTCTCTGCAATTTGAAGAGCATAGATAAGCACATCAGCTACTTCTTTTAAAAGTTCTTCACGATTTTCTTTAACGCTATTTCATCTGTTTTCCACTGAAAGCATTCAAGTAATTCTGCTGCTTCAAGTGACAATGAAATTGCCAAATTGTTTGGATG
>N_236
TAAATGGCGGCTATAAAACTGTCAAAAATGATTTAATGAAGAAAATGCAAGAAGCAGCTGAAAATATGGAATTCGAAAAAGCGGGTGAATTCCGCGACCAAATCAACGCAATCGAAACAACAATGGAAAAACAAAAAATGACGATGAACGATTTCGTTGACCGTGATGTCTTTGGTTATGCCATTGATAAAGGCTGGATGTGCGTGCCAAGTATTCTTCATTCGTCAAGGGAAACTAATTGAGCGCGATGTCTCCCAGTTTCCATTTTATAATGATGCAGATGAAGATTTCCTCACATTTATT
>N_237
TATTTGCTAACGAGTCGCCAATTGCTGCGCCACGAGCATGTCCTAAATGCAAGTCACCAGTTGGGTTCGCGGAAACAAATTCAATTTGGAATTTTTCTCCTTTACCAAAATCAGACTCTCCGTATTGTTTATCTTCGGTTAAAATCACAGGAACTAAATCAGTTAAATAAGCATTAGGTAGAAGTTGATAAAACCCGGCCCAGCGATTTCTACTTCTTTAATTAATTTGTTGTCTTTTTTTAGTTCTGGAACGATACTTTCGGCAATTTGGCGAGGGGCTTTCTTAGCTACTCTAGCAAGTTGCATCGCTATATTAGTCGAATAATCTCCA
>N_238
CTGTGGAATTTGCTAAAATTTGCCATGCAGGAACGCCCGCGTCAACTAGCCTGTTAATATCATCCGCATAAGCAACGCCACTCGCTTGCAATGCCGAGATAGCATCTGTCATCTGGTCAATTGATTCTGAACCATTTCCGACGCCATACGCCGCATCAGCAATAGCTGTGAAAACAGGTTTTACATTCGCTGCTTTCATACCCGCTGCTACCATTTTTTTAGCGCCTAATGCGACAGCATCGAGCGCAATTGGTGTGCCGTCGATAGCGGCGGTTAAATCCGTCATAACTAACTGTGCATCTTTTGCGGAACCAGTTAAAACAGTTAACGATTTAGTCGCAGTATCAATCGTATCAACACGCCCAATAGCGCTGCCTACGACGTTTTTAGTAGCCGCAATAAGTCCTAATGCCGCTGCTAATTTAAGAAGACTAAAACGAGCTTGTTCGGCGGGCTTTTCAACCGAATTTTTTAACGCTTCACGCATTCCAGCGCCTGCACCTTTTGCCGCCGCTTTAGCTGCGTTAAATCCGCTTACTAATCCACTTTTAATTAACGAGCCAGTGCTTTTCGCAATGTTTCCTAGGCCTTTTAATGCAGAAATGCCAGCTTGGCCAGCCGC
>N_239
TGCATATTTGTACCAATTGTACTTGG
>N_240
AAATCCTTCCCCCTGAGCAATATCATATTCATCTAAGTCTCCCGGAAAAAGACATGTACCCGATTCCACTCCAAATCCCTCTCCTTTTGAAACGGAATTTATAATTGAAATAAATTCTTCATCAGAAATTTCATCAAAAACTACTTTTACTGGGTATTGTTTTTCATTAATTAAATCGCTATTTTTGATTCTTTCATGAAACACATTATTTTCCTCCTACTCATTCAGGATAAGTGGTTAAAAACGAATTCTTAATTGTCACTG
>N_241
TTGGAAGATTGGCATAAAATGGAAGAAGCGACAGGTCATAGTCGATTTCCTGTAGTTAACCGAGCGATGCGACTGACTGGGATGGTTACAAGTAAGGATATTCTAGAAAAAAATCCAAGTATTTCAATTGAACGAGTAATGACGAAAAATCCGTAAGCTGTTGGGACCAAAAATGAGTGTAGCCTCGGTGGCGCACATGATGATTTGGGAGAGTATCGAAGTAATTCCAGTCGTTAAAGATGACTTAACATTAATCGGGATTGTTAGCAGACAGGATATTCTAAAATCTATGCAAATGATTCAAAAACAACCGCAAGTCGGTGAAACAATTGATGATACGATTGCGAA
>N_242
GCTAGCATCGTCGTAAAGGCTTCCGGAATGATTTGACCGCTAGTGACACTTTGCATTAAAATACTTAGTCCAACAGCACTGAATAGCAGTACAACTAGTGGAATAATTGCTTCAAAAGTAGTCGCAATCCCCGCCGGTAACCCT
>N_243
TAAGCGAGTTTAATTCCAGCCATAGAGCGTGTAATCCCATGCTGTTTGGCAATCTCCATCGTCTCTGGGTCACTCACATAACAATGATATTTACACCCAAGTTCATCTAAAAGTCGTTTATTAATTCCACTAAGTGCCATATTCGTATCCGTGAAAATAGTTCCTTTATTT
>N_244
TTATTACTGCATGATATCACTCAAATTCGTCATTTGGAAAATGTTCGTTCTGAATTTGTCACCAACGTTTCTCATGAATTAAAAACACCCG
>N_245
TAAATTTACACAAACATTTTGGCAAATTA
>N_246
TATCCCAACCAAAATGCCCGCGTAAAAACACATTCAGCGCACTATTGTATGAAAGTAACCCTTGCACAATAAGCGAAGTTACAACGCCTGAAGACAAATACGGTAGGAAAAACGCAACCAGATAAAGTCCTTTAAATTTCGGCAAGCCGTTCACTAATACCGCGACAATCATCGAAATAATTAACGCCATAGGAACAAAAACAATCAAAAATTTATAAGTAA
>N_247
AAGTAAATATAGCGCTTGATGCACAAATTGATGATGTTAAACGAGCAAGAATTAAAGTAACCAAAGCAGATGGAGATTTTTTCTATATGAATGTTAGTGCGAATTTTTTAAATGGTAACGGAGAAACGCTTAATGTAACTGGGCTAAGTCCTAAAACTGCTTACCAATTCCAAACGATTATTGAAATGAAAAACGGAGAAACCATTGAATTAAACAGCTCCGAGAAATATTACACTATGCAAGCAACTGTACTAAGAAATCTAAGGACTCATCAATCTGTGAATAAAGTTTTACAAGTGCAATATGATTGGAGTTCGGCTGATTATACATTAAATCAAGCAACCATCGAACTGGAAGACGAGGAAGATAAAACAGAAGTAGATTATCAAATCGTTAATCAAGAAAAAGGTAATATTCATCTTGTTCCAGACACGAAAAGGGAGTTAATCAACTTAAAAGCCAAACTAGTACTC
>N_248
GGCTATGATGTGTATTTTGCATAATTCGAAGCCTGTTTGCGAGTTCATAACCACTAGATGCTTCACGAGCAATCATTTGTAATAACGTATATTCTAAGACATTTGGTATCATACAATAGCACCTCTAAATTTCTATTTAATCTTATTGTAAGCGATAAACACTAATAAGTAAAATGGTTATATATG
>N_249
ATAACCATGGTAACGTTATTCATTTAGGAGAACGTGATTGTAGTATTCAACGTCGCTTACAAAAGCTAATTGAAGAATCACCATCACCTGTCATGATGAAAAAACTCGCAAAAATGGGAAAAGCTGCTGTTAAAGCTACCAAGCCGTGAATTA
>N_250
AAACGCTTTGATATTATCATCTCTATTAAATTCTTTATTCTCGAAGTCTGCTAGCAACCTATTAAGTTCTAGTGGGCTTCTTTTTTGCATTAAAACCACATCTAGTATTTTTAAAAGACTTTCTAGTCATAGAGTTAATACCTAAGTAAGATTGGAATTGCCAAGCCTTAGTACCATTCTTTTTAGTGCACTGCTTAAATGCTGCCGTTGTATAACTCTCCTTTATTTTATGTAGGTGGGCACATATATTAGGAGGTTTTAAGAATATTCTTCTTCCAGACACTCAATTTTTTCATGGATTTTGTTATATAACATTTCTAATTCCTCAACAAC
>N_251
CTTTTAAATCAAGAATACTGTTCACAAAATGTCTACAGACAACGTTTGCTACCTTATGCTAAAGTGAGTACCAATAAAATGTAAAGGTGGCTTATTGTGCAAAATAAATGGAGAGTATATAAAGATAATATTATCGTCTTTTCAATAGTTATCGGTATGTTTGCCATTCCAGTTTTTCTTTGTCTGATTGAATTTTTTAAGTGAAAATTTATCCTTTCAAAAGTATATTCTTAGTAAATTTAGTAACGCTCAAAAAATGTTTTTAAAGAAAAGTTAAAATTTTTTCCTTCTCATGAAAAATTAATGTTTCATAGTCTTACTTATGTTATAATAAGATGGTTGTTTATGTGT
>N_252
TCTAATAAAATCATTTCCTTCTATTATACTATAATTTTTGATGCATACAAAAAAAGCCACCTAGCAATTGGTGGCTTTCCTGAGATTTACTTGATTTGATAAACGATTGCTTCGTAAGGTCGTAAAGTTCCTTCTATAATATTAGGAACATTGTTTACAAGCACGGAACCTTTTTGGATTTCGTTCAAAATGTTTTCATCAGAAATAACTTGTTCTTCTTCTGTGAAATTACATAAAACCACTAATTTTTCATTTTCTGTGTAGCGTTCATATGCGAAAATCGCTTCATCTTTCATAA
>N_253
TAATCGTCCATTTACAATGAGCATCGTTGCTATCCCTACAACAAAAAATGGAATAAGTAAAACTAATAAAAGTAACACCGTCCCCCATAACCGAGACGAGTAGTTCATTCCCTTTTGAAAAAGTAGCATAAACCACCGAAAGCGCAGAAAAAATAGTGCCATTGTCAAAATAATCCCATTGCTAATACGTCGTCTATCTATAAACGACAAGACAATAAACAGGAGCAAAAAAACCTGCTAATAGATAGATAACCAATCTTGTTGCCCCCTTTTAAAACTAACTGTATTTCCAATTATACTTGGGCGGAGGCTATTTCACAACATAAAAAGACCTAGACAACAAAATTGTCTAGGT
>N_254
CGTGGCTAGTCAAGCCGCCTTCTTCCACAACAACTGCTGCACTTTTCTCGAATGCAGGTAGCATTTCTTTATCCGTTGTTTTAACGATTAAGATTCCGCCTTCTTCTGCTTTTTCAAGTGCTTCTGCATTGGATTTAGCAACGATTGCTTTACCGATAACAGATTTGCTGCCAATACCTTGGCCTTTAACAACTTTTTCACCAATTAATTGGATTTTCATTACGTTTGTTGTTCCACTTTCAGTAACTGGAACACCAGCAGTGATGATAATTAAGTCGCCTTGTTTTGCAACGCCAGAAGCAAGAGATTCTTTCACTGCAAGGTCGAACATTTCATCTGTGTTGCTAACTGGAGTAGCTAGGCGAGGATAAACACCCCATGAAAGTGCTAAAC
>N_255
GTAACCGCGATTTCTTTACCGTCTTTATATTCATCACTAATTGTGTAACCTGTTGGCGCTTCTGTCTCAACTAGTTTATATTTCCCAGTTGAAGGCCATCCATCACGATTTTACCATCTGTATCAGTGGTAGCCTCTTGTCCCGCTTTATCACCTTCAAGCGTATAAAGTTGGAATTTAGCTCCTGCTAGTTTTTTCGTATTATCCTTTTTATCCACTTTGGTAATTTCAAGTGAACCAATTGTTGCCGTCCCGCTACCACTACCAATAGTGAAGGCTGGCGATATGCTTGTTGTTCTTGATTTATATGTCATTGGTAAACTACCGTAGTCAGGAGAAGCAGTTGTCGCTGTGTTACTAACAAGCCCAGACATCAAGCTGATTGTACTATAGGTTACTTTAATTGGTGCAGTTGCTTTATAGTCTTTGAACTGGATAGTGAAATTATTGTCTGTGTATGTGATGTCATAATATTTTGAGTCAATATCTTCACCCGTCGTTTCATTGATTACTTTAAAGCTACT
>N_256
CCGAGATATATCATCGTGGATAAATATTAGAAAAGATTAAAGAGCTGTACGGTTATGATTTTAAGCAAGACCAGAAAATGATTTCCAATATCGCTTTGCATTTAAAGCCAGCTATTAACAGAATTAAATTTAATATGAATATACAAAACCCGTATTTAAAAAATCTAAAAGCTAATTATGCACTAGCTT
>N_257
TTTTTCAGTTGGTGGGAACTACTATTACTACTGGTTTATTTTTACGGTAGATATAATCGATTGATTGTGCTTCCGCCGAAAACACACAATTTTCAGCATTTGTAGAGTTATTATAAATACTCCTCCATGTATTTCTTTAGCTAGTGTATTATAAGCCTCTCCCACACGACCATTTAGAACTACAGAGTCAGCAATTTCTTTACCATTTTCATCTCGGAATCACACTGTCACTGGTAAGGCGGAAATAGCAATCGGCGTATACATATATAAGTTACTGTTTGCGCATTTGTTGTAAAGGTTCCTTTGGAGGTATTGTTGTGAGTGTGTAACCAGCAATTGTTTTCGGTTGAGTTGAGTAAGATTCTCC
>N_258
CAATGAATTGGAACCAATAGTAGCCGTTTTTAAGTGTTTTTTCTTAGATATGACTTCTTTGAAAAAGAGAATGACAAATATAACAATGACTTGAAAGTAAATAATGGTTCAGTGATTGTAAAACTTCATAAAAAAGAGCGCAATAATCCCAATAAAATTTACCAATTAAACGCCTATTTCTTGGGATTTTATTTTATACTAAAAAGGAAACACCTTTACATATTTGCCCTGAAATGATTATAAAAGCATAGCTGAAGTATAGATTTTGGTGTTTTTCTTTATATTAACTGGAAAATAACTAAAAAAATTCGGGTTTCAAACGCTTTCTTGAAAAAAAGAGAAGATAATGGTTAGTTTTTTTAATTAATTAATAGGGTATTCTTAGTAAAGAGAATATGTAAAGTAAGGAAAGAGAGAAAAAAATCAAAAGAATGAAAACAAATTTTGAAGATGGAGTGATGAGTTTGGATAATAATCAAAAAGACTTGAATCAAGTAATTCGT
>N_259
CGAAATTTGCTGTGTCTAAATAATAATTTGTTTGCTCAAAGAAATCTTCTTCTTTCACTCGAAAACTTTCTATTAATGTATCGTATTCTTCTTTGGTTAGTAGGTTACGAAATTCGATTTCTAGTTCTTTGACCATGATAGTTCAGCTCCCTTTAATGAAATGTCGCATCTAAATCTTGCGCAT
>N_260
TAAAACCAGCTTCAGGTATCATCGTGCTGCCATTCGTGTCATCACTTAAGA
>N_261
AACAACCTATCAAAGCAGATATTTTGAAAGTAGGGCATCATGGTAGCAAGACCTCCAGTTCCAAAGAATTTATTCAAAAAGTGAAGCCGACTTTTGCAGTTATTTCATGCGGGTTAAACAATCGCTTTGGTCATCCACACGCAGAAACTATTAATACGCTAGAAAAGGCAGGAGTAACAATTTTACGAACAGATGTACAAGGGGAAATAACTTATACATTTGGAAAAGGCTTTGAAGCGACTTTGAAATAAAACTTGCTATCTCTTATTTCATGTTTTACCATAGAAAGAGAAATAAGAGTGAAGCGAGGCGAAATGAATGCTGCCAGAATGGAAACAGATACGCTCCAAAAAAATAATGCCGGTGTATTTAATCATTGGTACGGAAGATTATATTATTAACGAAACGAAGCAACTTTTAATAGATAACATTTTGGAAGGCGAAGAAGTAGAATTTAACTACGCTAATTTAGATTTAGAAGAAATGCCAATAGAAGTGGTCATTCAAGAAGCAGAAAGCATGCCTTTTTTCGGTGATAAACGTTTAGTAATGGCCAATAATCCGCTTTTTTTAACAACTGAAAAAAGTAAAAACAAAGTGGAGCATGATACTGCAAAATTAGAGGCTTATCTCAATGAACCAGTGGATTATTCCGTATTATGCTTTGTAGCGCGCGTAGAAAAGTTAGATGAGCGTAAAAAGCTTACTAAGTTACTCAAGAAAACAGCTACTGTTATAGAGGCAAAACGACCTAATGAGAATGAGTTGAAAAAATGGATTGAAGCAAAATTAAGCGAGAACAACATGCAAATGTCACAAGAGGCTATTACTCGACTGGTGGAATTAACTAGTGGTCAGCTAACAACTGCCATGAATGAACTGCAAAAATTAATGCTCTATTGTTTTGATTCAAAAGAAATTACCATTCAGGATGTAGAATCTTTAGTTGTACGTTCACTTGAACAAAATATCTTTTTGTTACTTGATAAGATGATTGCTA
>N_262
AATTGATTACGGAGCTGTTTGAGTATCAACCGGATTTAGAGCAGGTTGGGAAAATCGAGGCAACGGCGCTTCTTTTGGGATTGTGGTTGATACGAAGAACTTTACGCTACGGACTGGGTCGCGAACGTTCGATGCGGCGAGCTATTTACGGTCGCTTGGTGCGGACACGATTTTGGTTCAGCAATTTTTGAAGGAAGATATTACTACTTTTACTCAGCGGAGTCGTTTAGTTGAGTCGCTTGAAATTTATCATGATGGTATGGCGATTGCGACTGGACATGAAGACGAGGAATTTGGCACAGTTATAGCTGCGCAGGCGGCAGATACGATGCTTTCGATGGAAGGCGTGCAGGCATCCTTTGTTATTACGCTACGTCCGGATAAATTC
>N_263
CTTGTTTTATCTAAACGAAAAGTGGATGCAGAAAAAGCATCTGATGATATTAAAGCTAATTCGAATCTGGTGAAGTTTTTGAAGCAGTAGTCAGTGATGTTGTTAAAGGTGGATTAGTTGTCGACCTAGGTGTTCGTGCGTTCGTTCCAGCTTCT
>N_264
GACTTATGAAAAAAAATACATTAATTCTTGGAATAGAATCTAGCTGCGATGAAACAGCTGCTTCTGTTGTAAAAAATGGTAATGAAATTATATCGAGTGTGGTGGCTTCTCAAATTGAGAGCCATAAACGATTTGGCGGGGTAGTTCCTGAAATCGCATCAAGACATCATGTGGAGCAAATTACGCTTGTGATTGAAGAAGCT
>N_265
CACACCAAACCGCGCAGATGCATTGAGCATGAATGGTGTAGCTCACGAGGTTGGTGCGATTATTCATCAAAAACTCAGCACAACCGAGCCTGACGTATCTGAAAAAGGAAAAGCAGACGATTTCATTTCTGTAGAAGTTGAAAATCCAGCCGAAACACCTTACTATGCTATTAAAATGGTAGAAAACATTGAAATCAAAGAATCGCCACTATGGCTGCAAACAAAACTAATGAAAGCTGGCATTCGTCCACATAATAACGTGGTCGATGTTACCAACTACATCAATTTATTATACGGACAACCTTTGCATTCCTTTGACTATGATAAAATTGGTAGCAAGAAAATCGTTGTACGTTCTGCAAAAGAACAAGAAGAGATTACCACGCTTGATGGCGAGAAAAGAACTTTACAGGCTGGACATACAGTTATTACAAATGGCGTAGAACCAATTGCTATCGCTGGCGTTATGGGTGGAGAATTTTCCGAAGTAA
>N_266
TATTCAGTATTTGAAACTGCGGTTGAGTCGAAAGTAATCCCAATTAACCCCGCAGGAGGATTATCACAGCCAAAAACAACTAAAAGACCGCCTACTATTTATACTCCTGCTGAAATTGAATTGTTAAATGCAGCTCTAGTGAAAGAGCCACTTAGATTGCAAGTAATGATTTATATAGCGCTGATTTCAGGTTGTAGAGAAGCTGAATTAGCAGCATTAGAAGTAAAACACGTGAACTTAATAGAAGATGAGCTAACATTCGAACAAACGCTAGTTGCAAAAGCAGGAGAAGGTTTACTTCTTAAAGAATCAAC
>N_267
TATCTTAACGCATAGAGAGTGCGAGGTATTGCAACTTCTTACCGATGGAAA
>N_268
TTTCGATGTTTCTAAATCTCGTTACCACAAATTAATTATTATGACTGATGCCGATGTTGATGGTGCACATATTCGTACACTACTTCTTACGCTATTTTATCGTTATATGCGCCCACTGCTTGATGCTGGTTATATCTATATTGCACAACCACCGCTTTATCAAATTAAGCACGGTAAACAAATAGAATATGTATATAGCGACGGACAGTTAGAAGACTATCTAGCTTCCCTTGACGGAGACACTAAATACAGCATTCAACGATATAAAGGTCTTGGAGAAATGAACCCAGAACAACTTTGGGATACAACCATGAATCCGGAACACCGTACACTACTTCAAGTCAATATCAAAGACGCTATTGATGCCGATGAAACTTTTGAAATGTTGATGGGTGACCGCGTGGAACCTCGTCGTAAATTCATCGAAGACAACGCGCAATACGT
>N_269
AATGTAAATGAATTATTGCACATAAAAAACGGCTACTTAGAGTATAGCCGTTTTTATATGGCCTATGTTTCCCATTCAACCTTTTGCCTACAAAATAAAGAATTATTGATAAAATTACTAATGAAATAAATCCTATATTTTTAGGGAGAATTTCTTTAATAACAATGAAGTAAGTCCAACCTAAAACGATGATTGCTACTACAATATATTCGATAATTTTGTTTATCTTCATGACGAGCGCCACACTCCCGTATCCTTAACATTAGTATTTATAAAAAAATAGACTGTAGATAAAGTTAAAAACTTCTTTATCTACAGTCTATCTATATGGTAACTATTTGTCTAATAATCTTAT
>N_270
TAAGCAAAAAGAGAATGCCGATAAGCTGACTGGAGATAATAAGTACATGGCGGTTGTCACGTATACTTCGCCAAATGAGGCTATTTACGGGAAACGAATGGCAAATGCTAAAAGTGATGACAAAATCACGAACAATGATGACTTATTAATTTTTGCAAAGAAACAAATTCTAGATGTTCCAGAAACAGCGCTTACTATTTCTTACAAAGGAAAAGAACCTGTTTCAGAGCGGGATGTTTGGTATTTCATTCAT
>N_271
TGTAAGCAGCGAAGATTTTAGTATTTTGACACCCGAATCCCTGCTTTCCTTTTGATGTTTTCTAATGTGTATTTTTGCGCCAAAATACCATTACCGGAGGTGCTGAAAGAAGCTTGTTAGAACTCCTATGTAACTGAAAAAAGAATCCTTTCTATTTAGTTGTTTAAAAAAACTCACAACTTTTTTAAAAATAATCAGCATTTTTAGAATCGCTATGTTCATATTCTAACTCATTATATCTGATTTGATATGTTCATTTAGAAAACCTAATATGTAAATATTTCACAAACTTTTATTCTGTT
>N_272
AAAAAATCGAAATCGGCAAGCAAATTCGTCCTTTTACATTGAGTG
>N_273
ATAATGAACTATTTCCAATGAGAATTTCATCTTTTACTACATAAAATCCTTTCACATTCTCTAGAAATACTGTATAATGTTTGGTGGTGTTAGTAATGATGAAAATTCGAGGTGTTACTTTTGGCAAATGAAGCAACGCAAGAATTATTTCAAGTGCTTGATAATACAGCTATTATCTTGCAAAATGAACTTGAAATAAGCTATTTGGAAGCGGTTTATGAAACGGAGAAAATCTGTTTCAAAAAGAAGTTTTACAAAAAGAAGAGTTGTCTTCTGAAAAACAATTGAAATTACAAGCGTCTTACGAAAGTAT
>N_274
TATTGCTAGAACATGTTGAAATCCTAAAGCTGCAGATTTTCCCTTTACCTAACATTTACTCCTATTCCTCCTCTAAAAATAAGATTTCTTGGTTTTTAGAGTGAGGCAATTCGTGCTAGTGAATAAACTGGAATCCCTGTTTTATTTAATAATTCGCGACCTTGTTGGAAAGATTTTTCAATCACAATACCAATTCCCGCCACTTTTGCCTCCGGCATGTTCTGCAATTTCAAGTAAGCCGAGTGCCGCCTGACCATTTGCTAGAAAATCATCAATAACTAAAATCGTATCATCTGCTGTTAAAAATTGTTTTGATACAGAAATCGTTCGAAT
>N_275
TTTGTTAGTTCGCCGCTTTCTTCGTCTTCATAGCTAATACCTAATTTAACTGCACGGGAATCGCCGAATAGGTAATCGCGACCAAATGTTACGAAATCATTTGCCGCGCCAGTCAGCTTGAATTTACCAAGGAAAGCTACTAAATGAAGACCAGCGTTTACACCGTTATTTGGTTCCATTGCATGGGCAGATTTACCAACAATATTAATTTTAACGGATTTGCCGTTTTCTTCTAATGTTCCTTCTACTGGATGGTTTGCTAGGAAGGTTTTGAATGCACTCGCTAATTTATCAAAGTCTTTTACGTCTTCTAAAATAGCTGTTGCATCATCTGGAACCATGTTGTAACGCTCACCTGATTCTACGCTAGTGA
>N_276
TGTTGTTGCACCACTTGGTCAGAAAATGTTTAAAATATCTAAAGGTCTTCAAAATGAAACGGCTGACTTCACTGGTTCCATTAGCCAAACGCTATCAGAAGCTAGGCTCGTAAAGGCTTCGAATGCGGAAACACTAGAAACCGAGGCTGGCCATCAAATTAATCACCTGTTTGGCTTTGGTATTCGTGAGGCGAAAGTTGTTGCTGTGCTTGGACCGCTAATTTTCTTTGTTGTCATGGGGGTTATCGTTGCCACATCATCGGTTA
>N_277
ATAGCTTAAATGGAGCGTATCTGCTTTTTTCTTATGAACAAAATCGTAAAAGTCTACTGGAACACCTTGTTCAGCGCTATATTTTTTGGTGTTGGCTAGGATTTTATCTGCCATTTTTTTGTAGGACGGGAAACTAAATTTTTCGCTCGCTTGATAAAGTGCTTCTGTAATACGGAAATCATCTACAATCGCATTAGTCGTTGTTGCG
>N_278
CCCCCGCAGATAGTGCCAGAAAAAGCGACTAATTTGTTTAAACTCTTTCATTATGCGGTTACCTCCTTGCCTTTTTGAGTGTCGTAAATTTCACGGTAAGTTTCATTTTCTTTTAGAAGTTCTTTATGGGAACCGACGCCAACGAGTTTACCTTTATCTAACACGAGAATTTTATCTGCTTGAATAACAGAAGAGATTTTTTGTGCAATGATGAAAGTCGTTGTGTCGTCTAGCTCTTTATTCAGCGCTTCTTTCACTAATTTCTCGGATTTTGCATCAAGCGCGCTTGTGCTGTCATCGAGGATTAGGACTTTCGGGGAACCGATAACGCCACGTGTAATCGAAAGGCGTTGTTTTTGTCCACCGGAGAAGTTGTTTCCACGTTCGGAAACAGGAGCTTCATAAAGTTTTGCTTGTTTGTCGATAAACTCTTTCGCTTGTGCTATTTTA
>N_279
TCCGAAAAAAGCCTAGGACTTTCCATTGTCAAAAGTTACATTAAAGATAAACTTCGAGGCAAAGTAACCATTGAATCGAATGAACACGGAACGAAAACAATGTTTGATTTTAAATACAATTCTATCCATGCTACAAAGAAGTAGCTATGAAAAAGCGATGAAGCTTAAAGCCAAGTAACGATACTGTTATTTGTCTTTAAGCTTTTCTTTTTGCTAGAAAGGAGTGAGGGTTTTGACGGAAACAATTTTAAGTGTAGGGATTGACCTTGGTACGTC
>N_280
AAAGATTACGTAAGGAGGTATGGAAATGGCTTTAGTAGAAGTTGAACACCTGACGGGCGGGTATACCAAACGTCCAGTCTTAAAAGATATTTCGTTTGCGATTGAAGAAAAACAAATTGTTGGCTTAATTGGGCTAAACGGGGCAGGGAAAAGTACGACCATTAAGCATATAACTGGTCTAATGCATCCTAAACAAGGAACGATTAAAATCAATAATCACCAATTAGTGGAAGATACAGAAACATATAGAAAGCAATTCTCTTATATCCCTGAAACACCTGTATTATATGAAGAATTAACCTTAAAAGAACATTTAGAATTAACAGGTATGGCTTATGGTATCTCAGAAGAAGAACTGCAAGCAAGAATGAAGCCTCTTTTAAAGGAGTTTCGTTTAGAGAAAAAACTTAATTGGTTTCCAGCCCATTTTTCTAAAGGGATGAAACAAAAAGTAATGATTATGTCGGCTTTCTTAATTGAACCTAAATTATATA
>N_281
GCGGGATTTTTAAAACGTACAAGAAATGAAAGTAATCGCCGCGCACTCAGCTTAGAATTAACTGAAAAAGGAGCTACAAAAGCAGCAGAAACGTATCATGTATTCTTCAACCGTTTAGAACCTATCTTAGAGATTGGCGAAGAAAGGTTAAAAGAAATGCTAGAAATGCACCAAGAGATTATTACCATTTTAGAAAGGGAAGGTGCACGAGATTGAATATGAAAGCAGCAAGTACATCAGTGAAGCGTAATGGTATTTTGATTGTTATGCTTATGGGCGCCTTTGTTACCAT
>N_282
TAGGACCGCCTACAAATGGAGTTCCAACATCGTATGTAATCGTTCCGTAATCCACCCGGCTACACCAACTCTATAAATCTCCTTCGCTTCATCCCAAACTTCAATTTTAATATTTTGCACATTTCCAAGTGGAATTCGTTTTTCAAAAAGCGGATACGATACCAAAATTTCTGTTTCGTAATTCACTTTACTACTCGGCTTTTCATACACTAAAATCGCATGGTATAAATCGCCACTTATTTTAGAAAAATCGCTAATTCCAACTGGCGGCCAGTCATCTGCCATATTTACGTTCCATTCCACACTGCT
>N_283
TCCACGTAAAAACTGATTTGATTATTTTTTTGTGTTAATTCGGCTTCTAATAGTTCTAATTTTTCTTGTAGTTCAGCACGAGTTTGTCTTGTTTGCGCAAGTTTTTCGCTTGTTTCAGCCTTATCTTTGCGCAGTTCTTCAATGGATTTTCTAGCTGATTCTTCGCTTGTATGAACGCTAGTTAAGTTGGTTTTTAAGGAAGCTAGTTTTTGTTCAGCCGCTTCTTTTTGTTGCGTAATTTTCATGTAGCGTTGTCGTTACTCGCTCGACGGCTTCTGTAGCAGATTGAAGTTGCTCTCGTTTAGCGGCGATTTGCGCTTTTAAGGATGACAGACTTTCTAAATCTGCTGCACGTTTGCTTTTCTAGTGCTTTGCTTGAACTTGTCATCGCTTTGATTTCTTCATCGGTTGCTTCGATTTGTTTTGCGATTTCGACTTGTTCATGTAGTAAAGTTTCTTTTCGCTCCAGTAGTTTGTTTAATTCTTCGCTACCGTCTGCTTTTTCAATATCGTATAGTTGTAGTTGTTTATTCAAGCGTTCTAGATTCTCGGTTTCTCGGTCTAGTTTTCCAAGTAATTCTTTTTCTTGTAAACGTAAATTTTCACCGATTCCTCGTGTTTCTTCGAGTTCTTCACGTTTTTTCGCCATGCTATCTTTAGCTAGTTGAACCGCAGATTCCATTTCACGAGTGGCTTGGCTTAACTTGGTAATTTTCTCTGCTAATTGGCCTAACTCATGTTTTCTCGTTAAAATAGACGATTTTCCGCCTTTGGTTGCTCCACCAGTCATCGAACCACCGGCATTCACTACGTCCCCTTCCAGTGTCACAATGCGATACCTAAAGTTGACTAAGCGAGCGAGCATATCGCCCCCTTTTAAATCTTTCGCCAAAATCGTTGTCCCTAGAGCATTCAAAATAACCGGAGAAACTTTTTCAA
>N_284
AACTCGTTAGAAGATTTTAAAGAATTTGCACGAAACTCTAACTGATGATGCTGGAAAAGCAAACTTTAAAAGTGGAAAGGCTAGTTCATATACTTCATACCTTATACGACTAATAATTTTTTATTGTGAAACTCACAGAGACAATCTAGAGGAATTATCATCATTTGAAGCAGTGAAAAAACTTGAAAAAATAAGATTAGACGAAAGTTTTAAAGCATTCAATCAGGAATCTAACCGTTTTTATAGCGCGACTTTAAGCTGTTATTTGGCATATGTAACATTTAAAAATTCTGATGCTGAAGAAATAATGGATAACCAAATTATTAGTACTTTGAATAATTTTGAAAATCCAGCACAAGTAGTAAAGGAAAATAAATCAACTTATTTAGTTAGGGTGCCTAAAAGTAGAGCTAGTAAAAGAAAAAATAATAATGTTTATTCATATCCAAGAAACTATGTAGAAGCCATAGAAGCAAGAAGAAGATGTGGATGGGTATGTGAATTTAATCAAGAGCATAAGACTTTCCTTTAACATTAAGGATGGTAAGCCTTATGTGGAAGGACATCATCTTATACCTATGGCAGTACAGGATTATTATGATAATACAATTGATTTTGCAGATAATATAATCTGTCTTTGTCCAACATGTCATAGAAAAATTCATTATGCTGTTGAGAAAGTGAGAAAAAGAAATGTTAATAAAAATTTTTAATGAAAGGGAAAAATTTTATTTACAACATGGA
>N_285
GTTGCAATGATTTATGAAAAAAATAACATTACTCAAATAACAAATGAATTAGAAGACAAAACAGCTAGTATCATCACTGTAATGCAAGAAAATAATGAAGTAATCTCTGCTGAAAATAATAATGATTCTGCACTGATACTACTTGATGATACGATGGGCGTCATTATCGAACAAAATGGAAAAAGCGTCTATCAATCACAGTCACCAGATACCATTTCTAGTGCATCTGCTAATAAATTAATTCAAGATAAGACATTAGATAAAGCTTTAGAAAAAGATAATAGTGTAACGATGAAATATAATTTTAAAACAGAAAAAAGCTCCTTACCGGTTGAAATTTCTGCACAGAAATTCAAACTAGCGAACGGTGAAACTGGTGTTGTTTACGTTTATCAGTCTTACCA
>N_286
TACGCTTTTTAGACGAATTACTCGAAAACTGGGATAAAGAGCGAGAACGGCTTTTGTTTGTAGGAGATTTGATTGACCGCGGCGAAAACCCAGCTGCAGTACTTGAAAGTAAAGCATTAGCTGACGAAACAGGAGCCATTGTCTTAAAAGGAAACCACGAACAAATGCTACTAGATTTTCTCGAAAATCCTTCTGGGAAAATGCATTATTATTTAAGACAAGGTGGAATGGAAACGATTCAATCTTTAATCGCAGACTTTAGATAAAAAAATGACGCCGGAGGGATTAGCAAAGCGGGTAAAAGAAGAAGCTTCTGAACTCATTGATTTCATTCGGAAATTGCCGCTCTATTATGAAGAGGGCAAATATGTATTTGTGCATGCAGGTGTAGATTTGACGAAAAAAGATTGGCATGATACTGAGGAGCGTGATTTTTTCTGGATTCGCGAACCTTTCTTATTTGGACAGAATAAAACGGGGAAAGTCTTTATTTTCGGACATACCCGGTACAAAATTTACATATTGATGAAAGTTCTGGTATTT
>N_287
AACGCCGGCGTAGAAGTATTTGCCAAACGCTTTGAAAAAGTTCCACATGGCTTCATGACAACTAACTCAGAGAAGCGACCGATGAGACATACGAATTGTTTTTAGAAGAAAAATAAATCATGAATCCACTCTTTTATTAGAGTGGATTTTTTCAAATTTTTTCGTGAGAGAATGACTTACGAACGGTCGTCAGTTTTACGAGAAGAAAAGAAATCAAACAAGCTGCACTGATTTTTTGCTAATAACGGTTTTGAAGGAACATCGCTTGCTGATATTGCAGGGGTTGTGGGGCTGAAGAAGAAACAATCCATCTATTCTCATTTTAAAGATAAAGATGATTTGTTTTTATCCA
>N_288
AATTTTTCAAGTAGAAGGGGAAGGGCTTGAGTACGTTCTTTAATCGAATTGTTTTTGATATTAACAAAACGGATACTGGGCTACATTCGGTTTATTTCACAAATAACAAGATAAAATCTTCCAAAGTTCTTTGCAAAATAAAGACATTGATAAAATCGAAAAAATTCTAAAAAGAACAAAGCAAGCTGACTCAAAATGATAAGCTAAATTCAAAC
>N_289
TAACATAACGATTAAACCAAGAGCGGCTGTGCGTTCAAGGTCGCCGTTTAGAGCTAACCATCCACCGAAGAAGATAACAATAGCTGTATT
>N_290
ACGGAAATGTTTCGTTGCCACCAGAAGTGACATTGAAAGTCTTAATTGAATACAGTACTTTATCCAAAGCAGCTTTTTATAGACAGCAATTCACTTATTGGAGCAAGAAATTTTAAAACCGCATGAAAATACTTTTATTGTTCAAAAAAAAGTAGCAAGTCATTATGAAGACCAGCTAACTAGCATTTAAAAGGAGACATAAAAATAATGAAATTTAATTGGAAAGTAGTTCTGCTGTTTGTTTTAATTTTAGCACTTATTGTTCCGGTTTATTCGAAGGCTGTAGAAACAGGAAAAGATG
>N_291
GAAGTGCCGTGAAAATTTTAGAACCTGCATCGCTTCAAAAAGACTACAAATCCGAAGTGGAAAAACTTTATTTTAATTTGAATTGTTGACAGATAGTTGTCAGGTTTTGTTCGCTATAATGGTTTTAAAAGGAGGCGGCAAATATAACGATTTTCAAGAAAATATAGAGATTTGGGAAAAAGATACGTGTAAACAATGATAATTTTCATCCCGATTGCAGAGCTTTGGGGTGATGTAATAGGTAGATAACCTGCAGGAGATATTTTGGGTGTATAAAGTAATTACTTTGGAGTCAGTTACAAAGGTGACTATGATTTGTTGGTAGGAACAAAGACTGGGATGAAGAGAAGAGTGTCTTAACTAAAGCTGGAGATTATTTAGTTCTGTAGATAAT
>N_292
ACCCAAACATCATTAAGTTGATTAATTCATCAATTTGTTCTGTAGTCGTTTGCTTTTGCGCAAAGCTGCCTTTCCCAGAAAAAGAGGGCTAATAGTGGACAAACAGTATCTCGCAGCAGTCTCAGCACTGACACCATCACGCAATTCGCCAGCATTTTCTAGACGCTCAAAAAATAGTTGAAATGGTTCCAAATAGGTTTTTTGCCATAATTTATAAAGTAAAAATTGATTTTCTGGTTTCATTTCATTAAGAATATCGTGAATCATTAATAGAATATTGGTTGGATGTTCCTCAATTAACATAATTAACATATCATGTAATTGTTCTTCTTTTGCTTTAGTAGCTCCGTAACTGGATGCATTTCCACTTGGATATTTTGCGTCAATTCACGAACCACTTTGTCAGGGATTCTTTATCTTCAAAGTGGTGATATAGTGCCGGTTGGGTAATGTTGGCAATTTTAGCTATTTCTCTTGTTGAAACTGCCCGGTAACCCTTTTCCATAAATAAATCACGTGCTGTATCCAAAATTTTTCTTCTAGTTATTCCTAATTCTTCTGCCCGAGTCCGCTTCTTTTCCATCATCACCCCACCTTTCTTATTTTGTTGCAGTTAGTAATGGAAGGTTTTTATTAATGAGCTTTTCTAGTGTTTCTTTATGCCATTTACGACCTAGAACACGCTTACTAACAAGATATTTTCCTTCCTCCAGCTCGCCTTCTTGGTCACTGCACGAATATATAACCGATAAACTAATTTCTTTTTCTCAAGCGCAATTTGCTGAACCGTTTCCCCATCCAAAAAGTGCATTTCCGCATCACTTAATTTAAATACAAATGTAAAAATTCCCGCTTCCGTGAACGCGAGAATAAGCGAATGTCTCCCTCGCATATGGGGCCCTGCATATAAAAAATCAATCGTTC
>N_293
TCCAGAGAATTCCTTCCTGATTCCTAACATTTCAATAACAAAGTCCACTTCTTCACTCCCCTTGTCGTCTGGTTCAAACTGGAAAAACAGCCACACGCGCGATTCTCTCGAAGGACGCCGCCTCTCCCCGTACTTCCTCCCGAAGAAGGTTCCGAGTTTTTTATCCGTTTGTTGTTCAATGACTTTTCAGCTTAAATACTTTGGTATGTTGTAAAATGCGATTTATAATACCATCTATGTACGAAAGTTTACCTTGCATTTTTAAGCTATTAAAAAAGCCATCTCCTTATTTTATTTCTAAATGGCATTCATTGCAATCATAAATTCCAATATACCGATTATTTTCTTT
>N_294
AATTAATGAACACACCTTTTTTCGGACAATTTGAATAGGGGTGTTTTATATGAATCACTAGGAGGAAGAAAATATGAAACCGCGTAAAGTAATGATAATTGGAGCTGGAAATGTAGGAACAGCTGCAGCACACGCATTTGTTAATCAAAAATTTGTGGAAGAGTTAATTCTTGTAGATTTAAATAAAGAACGTGTAGAAGGGAATCGGAAAGACTTGGCTGATGCAGCTGCATTTATGCCCCGGTAAAATGGATATTACTGTTCGTGATGCGAGCGATTGTGCAGATGTAGATATCGCTGTAATCACTGTAACTGCTGGTCCTTTAAAAGAAGGACAAACTCGTTAGACGAACTGAGAAGTACTTCAAGAATGGTTTCAA
>N_295
AAGCCGAAGCGATTACCGCTGCGATTGATTGGCTAGAAAAAGAAGGCATTCATTGCCTCATGGCGACCCGCATATAAATTGTGCGCGACTGGTTGTTCAGCAGACAACGTTCTCGGGGTGAACCAATTCCAGTTATTCACTGGGAAAACAGGGGAAACAACGCTTGTACCAGAAGACGAACTACCACTACTCTGCCAAAAGCAACAGAAATCAAACCATCAGGAACAGGCGAATCACCACTTTGTTAACTTGCATGACTGGGTAAACCTAACAGACAAAAACGGTCA
>N_296
ATCATTTTATAATAAAAATAGGACAATTTCTACCTTTTTCTTAAAAAATATCCGTTTTTTATAATAAAATTATTTAAAAAATAGTTAACTATCTTAACTTTGGCTCTGCGCCCTATTTGTAATCCAAAAATATTTTTATAAATAAAAA
>N_297
CCATCGCATAACCTGAAAAGCTTCCGATAACAGGATTAGCCATGGGTACTACACTATTATTACTTTTAAAATTACTAGTTATTACGTCCGAAATAGCGCCAACCCGTTGTAATTCAATTAATCTCTCCCATCGGCTGATAATGCACTAGATAATGCGCTACTTCTTTCCTCGTTATCGTTACGATTGATTGTTTTCACGACATTTCTGTGGTGTCATTTGAGTTAAATTTACTTTTTCTGGTACAACTAAGGTATAATCTCCTTCAACAGAATATTCCTTGTATTTCCTTCTTTATCTGCAGCGTAGGCTGTACCCTCATCACCATACCCATTGCTGCCACACTTAACGTACTTAATACTAATTTATTCATAAAAATTTCCTCCTTTGTCTAGACGACAACTAATTTTAATAGGTGCTAGGTATTATATTACAGGTACCAGTTGCATTGCTCGCAAT
>N_298
TGATTTGGCCTCCTTGTGCTCGTTCTTCCATGGGTATCACTTTTATATGCTCGTGGAAAGAATGCTTATCTAAAACAAGGGCGCAATAGTTTATATCAAAAATTTACCGATGCAGTGTTTGGTATTAGTGATTGGAAATTCAGTGGACGTGAAAAAACATTTATTTCTAACTACGAAAAAGACAAGGCGGACATTGCTTCGAACAGAAAATAAACAGTTTCATTTTGTTAATTGGCGCGATTTCTTTAGTCAGTTAGTTGTTGGCTTTATGGTTATCGTGATGGTTTATTCGAGGATACAGCAGAATCACGTGATGGAGCATTTTCTGGAACGATGATTGCCGCTTTTGTTTTGGCAATTATGGCGCTAGCAGAAGCGTTTGT
>N_299
TCCTAAAATTACTATAACGCATTTTAGAGCGAGAAGCAAGCAAAAAGCGAACATTTATTCGTATTTTTTATTTTGTGTAAGCACCGGTTGCTTTCTTCCTCATTATAACGGGATTTTCAGCTTTCGTCTAACACTTTTTTATTGCTCATTTCCGTTTTTTCTGCAGATTTTTTTCCTTTTCTTCTAAAAAAAAAGACTAATTTGCGTCTAAAAAT
>N_300
GGCAGCTTCTTTTTTGTTCTTCTGTACGAATTTCCTTGACACCAAAAGCGACAATTAAAGCCGCAACCATCATCGCAATTCCGGTAATTGTAAAGGTATCTTTAAAGCCAAATAAATCCGCCATCGCGCCGCCAATCAAGGGACCAAACAGCATCCCAGTCACGCCTCCGAGTTGCAAAGTACCGAGAATTTTTCCAGCTTCATTACGAGGAGTTTGCCGTGCAATAAAGGCATTACTAACGCCAATAAAGCCAGTCACAACCCCCATGAAAATTCGTAAAATCG
>N_301
AGAGCTAT
>N_302
TAGTAATAATTACCTTTTACTGCTACGTTACCGTTGAATGTTTTCAGTGCAACATCACGAATTTCACCATTTTGGATACGAACATTACCATTAATTGACTCAATTTCTGCCAAAGTAGCATTTAAAGTACCAATACTAATATTACCATTGGTTGTTTTCACAAATAAATCACGGGACAATTCATCCATATGGAAGTTACCATTAAGCATTTTAACGGAAACATAATCGTACTCACGACGAGGCAAGTATACAGTTAAGTTTGTAACGATTTGTTTTGATTTAGACTCAAAACGTAAAGTTTCTTCATCTACACGTAAAGTTGTTTTATCAAAGAAGATTTTAAGTGCTTCATCTTCTGGATATTCTTTGAATAGTTTAATCATCGCGTGAACTTTGATATCGTTCGAATCAGATGGTTTAAATTCAATATTACCATTAGCAATTTCAAATTCTAAAATAGAAAGTGTTGTGTCATGATAAATGAAATCA
>N_303
AGGGAATTTTGTATATTATTTTAGAGGAACTGTTTTCCCAGTACTTGAGAGTGTGAGGATTGAGACAATCTAATCTGTCTGGAGTGACGTCTTTTGCAAGGGCATTTGAAGGTGACAGTGTATCAGACTCACCACTTGAAAAAGTGATTATCAGAGATAATGATTATCCGGAGACGCCTTCTTTAACAGATATAAGTAGAATGTTTACCTTATGTCGTAAACTTAGTGAGCTTGATGTGAGTGGACTCAATACAAGTTCCGTCACTAATATGTATGCCGCATTTAGTAACACGAATAGCCTTAAAGAACTGGATATAAGTAACTTTGATACGAGTTCAGTGACTGACATGAGCTACATGTTTTCTTATTGTACTAGTCTTGAAGAGCTTGATTTAAGTACCTTTGATATACCAGTTCTGTTACAAATATGTATTGTATGTTGAACACACACACACACACACTGCTGCTGGGGGGCGGCGTTTGAGGCGGCGGCGGCGGCGGGGGGGGGGGCGCGGGAGAGAGAGAGAGAGAGAGAGAGAGAGAGAGAGAGAGAGAGAGAGAGAGAGAGAGAGAGAGAGAGAGAGAGAGATGGTGTGGTGTGCGTGTGGTGGAGAGAGAGAGAGAGAGAGAGAGAGAGAGAGAGAGAGAGAGAGAGA
>N_304
GATACCTTTTCCACCGTGCGAATCAAGCACTGCAACCCAGTGAATCCGACTCGCCATCTCGCCGAATGTATTTCCATCCCAAAGCATAGCCGTTCCAATAATTTCACCATTTGGCGCCTCTAAAGACGCAGCGCTTGGCTAATTTTTCTTTTTCATTTCCGAATTCCGTTTCAAAACGAGCGCGAATACTGTCCATTGAAAGCACTTGACCCGTTTCTAATTGCAATCTACACCAGTCTTCTTCCAAACCATCTTTATAAAAGCAAAAAGAATATCCCTCAGGTAAATGAAACTCCGGATAATTTGTAGCATCGTGATTGACCATAATAGCAGAAATGTGCGGTACTGACTTATCAAGCATATAAACGCCTCCTTCTGCAAACCATTATAACAAAAAAAATGGAAGATATCGCAAACAAAAGCGAATCTTCCATCCTTATTTATTCAAAATTATTCAACAGGTTCTTCATCTTTACCATGTACAGCTTCTGGT
>N_305
CCTCTAGCCATCTTATTCTCAAGCCCCAACGCATTCACCATTAGCAAGTAAAAGCGCGCAAATCAGTCCAATCGTTACATATATCAATAAAGTTTCCACGTCGGACCATTTTTTCATTGCCAAACTTGCAGCACTACTGGCCGACTGACTA
>N_306
CCAACGTTCTTGTGGCAACTCATACACATTACGTTCAGAGTCAGTCGCTAAGTAACGAGTCGCAAGTAAATACAAACCATTATAAGTGAATAATTTATCTTTTTCAGGGTCAATTAATTTCCCTGCTGCAATCAAATCTTCTTTAGAATAATTTTTTAGAATATTGCCAGAATAAATACCACGTTCGCCTAGACTCTCTTGTAGTCCAACGTACGAACCATATTTATAGTCATCATTATAGAAACGATTTTTACTTGCTTTTTTATATAATTTATTTAAATAAAGGCGTGCTGCGAAATGTTCCCATTCAGGAATATGAATAT
>N_307
TTGATTTTTTGCTACAGCGATAATACATCCACCTCTACCGCCACCTGTAAGTTTTGCCCCGTCTGCACCACTACTTCTAGCTACTTCTATTAATTTCTCTAAACTACTATCACTTACTGTCAAAGTTTCTAAATAAGATTGTGCCTTATTCATTGCAGCACCTATTTTTGCACAGTATTGCATCGCCTTCTAAATGAGTCTTTATTTCCCGGGAAATATAGTCAAGTTGATGAATTATTTTACCAATTTCTGTTTGATTTTCT
>N_308
TAAAGTGCGGGAACGTGAGATAGAACAACGATTGCGTTAACGCCTTGGCCTCTTAGTTCAGCAGAGTATTTAACGATTGTTTCTGCTTCGTCAAGGAAATCGTAGTCTTTAATATGATTTGCAAGAACTAAATTAGGAATTTCTGTTGTAACGATACCGATGAAGCCAACTTTGACGCCATCAATTTCTTTTACATAGTATGGTAAAAAGCCTTCTGCGACTGTGTTTGTTCCTTTGTTGACCACGTTAGCTGCGACGATTT
>N_309
GTTCCGCCACCCCCGGCATATTGGAACTTTTGTAAACAAGCGAAGACGGGGTTCGAACCCGCGACCCCCACCTTGGCAAGGTGATGTTCTACCACTGAACTACTTCCGCATATTTAAAATAAGTGCGGGTGAAGGGACTTGAACCCCCACGCCTCGCGGCGCCGGGTCGCCTAAATCTGGTGCGTCTGCCAATTCCGCCACACCCGCAAAAGTGAGCCGTGCTGGGTTCGAACCAGCGACCCTCTGATTAAAAGTCAGATGCTCTACCAACTGAGCTAACGGCTCTCTACAATAAAAATATGTATTATCATAAAGTTAATATTAATGGTGCCGGCTGCAAGAGTCGAACTCGCGACCTACTGATTACAAATCAGTTGCTCTACCAACTGAGCTAACCAGCATAAAAAATGGAGGTTAACAATGAACCGCTGACCCTCTGCTTGTAAGGCAGATGCTCTCCCAGCTGAGCTAAACCTCCAGAAATACTGCCCGGCAGCGACCTACTCTCGCAGGGGGAAGCCCCCGACT
>N_310
TGTTTTGTATGTTACTGCGAAAATACTTAGAAGGCGCGATTATTGAATCGATTACGCAACTTCCTAATGAACGAATTTTACAATTTAGTATTCGCGGTAAAGATGATATCGGTGAAAATCGTTTTTGTGATTTATTTGTAGAAATTATGGGACGGCATAGTAATATCACTCTTGTCGACCGTGCGAAAAATGTGATTGTTGATTGTATTAAACACGTTTCCCCTGCACAAAATAGTTACCGAACACTGCTTCCGGGAGCGACTTATGCTTTACCTCCTGCAACGGATAAACTCCACCCATTTGAGGTTACTTCGGAGCAGATTCTGGATAGACTAGATTTCTCAGCGGGTCGAATGGATAAGCAACTTGTACAAAA
>N_311
TCATCAGCTGTTGGCATCGCGTCTGAGGAACTATGCTTGCTAACAACAATCGAAGCCGCGGCACTTCCGTATTTAAGGGCTGTTTCGATACTTTCACCGCTAAATAAACCGTATAAGAAGGCTGATGCGTAGGAATCTCCCGCGCCGAATGTTTTGAGCACTTTTGTTTTATATGCTTTTGCTTGGAATGTTTCTCCCGCTTTTGTATATGCGAATGAGCCTTCCACCCCATGCTTAATGACAACAATTTCTGCTTGATGTTGGAAAAGATGCGCTTTTGTTGCTTCATTTTTGCCACCGACTTGATTTTCCATCATATCAAATTCGTCGCGCGTGCCAATAATCACATCC
>N_312
TCGTTTCTTTTTCCTAACCAAAAAAACAAGCGAATTAGAGAAAATTATCGTTTTATTGAATGGGAAAATAACCGTGAATATTTCAAAGCGTGGCAAGAAGGGAAGACTGAGTTTTCCGCTCGTTGATGCGGCGATGCGCCAGTTGAAAGAAACTGGTTGGATGCATAATCGACTAAGAATGATTACGGCGTCCTTTTTAACAAAAGATTTGCTGATTGATTGGCGTTTTCAG
>N_313
AAGATAAATAATAACTAATTTTAATCAGATAGATGCGTCCATTTTTGTGGAAAAGTGTCTGTCTGATTTTTTTTAGCCTACTTAATGGATTGATGGCGGTTTCATAAAATAAAGACTTGACTTCTATCGCCATCATTAGTAGTATTTTATTTGGGCTCCCTTTTATAGGGACGGATATTTATGAGAATCAGCGCTCCCTTACTTTTAAAAGTAGGTGGAGTGTTTTTTATTTTGGTTTACAAAATACTTGAAATTGTGATTTGTGTGCTAGAGAGATAATCACAATATTGTTTTATCTGGCAATTTCCCACCCCAGCAGGAAAATCGTCAGACCCTGCAAGTTTTTCATTTCAGGAAGGAGTAGATTTTTTTAACATGA
>N_314
ATGATGGGCGTAACCGCGGCTGCCAGTGCAACCGTGTACCTTTTCCAAGGCGACATCCACCGCGCTCTTGCAGCTCCAGTTGCGATTGGCGTACTTGTCGGTGCAACACTTAAACGCCAGTTATATGCAACGTTCAAAAAGCAAAGTTATTCGGATTATTTTTATTCCCGTCATTTTATATGTTGCCTTCCAAATGATTTTAGAAGGATTGGGGTGGATTTAAATGGGGGAGAAAA
>N_315
AGCTTGGGGCAAGCAGATACCGCCTCAAGCTTTTATTTTATTGTTTAATCCTAGCTACAAATTGAAATCTACTACCTACATACTGGGAACACGTAAATTCCAATGACTAACATCTTCTAACATTGTAATCTGCCTCAGTTTCATAACCGGCGATACGAGTTTCACATCAAGATATGGCGCAATTTTTTCTGATACTAAAGAAGCTTCCATGATTTGTTCCGCTTCTCCAATTGGTTGACCAAGTTTTAATTCAATCGCTTTATAAAGGGAATCCATAATGTCTTCCTTTGTAAGCAGTGAAGCAAAATTTT
>N_316
ATAAGGTGCCACCAATTTTTCAGCCACATTCCATTAGATTGTACTATTTTTAAAATTAAAACGGTGAAAAGTAATATAAAGGCTGCAAATGGAAAATCTTTCCATGCTGTTGCAGAATAAAACATTGCTGCAGGGTAAATGGCATAGCCGATTGAAATACAAACACCAATCCAAATATGCGCGCCCATTTTTACAAGAGTATGAATCACGAACGATTAATGAAACAACAATTATTTGAGAAAAAATGTAACTCGAAGGTGAGTCGTAAATCGCACTTGTTGTTTCTCCACAAAGTGTGTAAAAGCGGATGCCACTGACTATCTGGCGAATACGTGAGCCATTCCCATTGGTAATGGAGTCAAATGTCATTTTTGCTGGATAATAGGCTAGAAATGAAATCATCCAGACCACGAATGGAATACTCGTAAATAGTGCGAAAAATGGCCATTTTACTTTGCGATTCGGTCTTGCTTTATATTCCGTTCGCATTTCAAGTAATAAAAGTAAAACAAAGATAGTGATTACAAGAAAAGTTCCTGCTAAAATAATACTATTAAAAACAAAATTCCCGCCATATGGTCCACCATTGAATGATGAAGCCATCCAAAATAAACTAATTATTAGTGAGGTTATCAATGTTGACCATTGAAATTGAAAGTTTTTCTCTTGTCTAAAATAAAGAACCGTTAAAACTATGCAAATAACAACCAGCTTAAAGTTAGTTTAAAGGTTTCTGAATAATAGCTAATAGAAATTAAACTTAGTAATAGTAGCAAAACCCCAACTATAACTCTTTTTTTATTTAACACTCTTTTTCTCCACTCCCTATATGAGACGTTACTATCCTTTAATATCCAAAAAAAAGATGCTAGCGCAATTGAAATTTAAAGCGAGCCCTTACTTGAAAAAGATAAGGACTCGCTTTAAATTTACTAGTTAGACAACGTTTTGCCTGCCAGATAAATCACTCTTTGGAAGAGTGATTATA
>N_317
TCTCGTTGGTGTTATTAAAAATCTTCAAAATTATCCATATCGTACTCGTACCCGTCGTCATAATCATAGTTATAACCGTCCATCATATTATGCATTCCACCATCATTCACCGCAAAAAAGATTATAAAAATAAAAGCCATAATCGCCATTAATGTATTTAGTACCGCAATACCAATACCACTAATTAGTAGTCCTAAATTTTGCTTCATGACTTCTCCTTTAT
>N_318
TGGCGATTTCTGCTTGGTGACGACGTTTTTCAACATAAACTTCCATTTCTTTATATTCCTTGTAGAAAAGAGATTTCAGTTCGCGTTGTTTTTCTACCATGCGTTCTGCGTCTTTCATTTCTTGTTTTGTTTTATCCATATAGTAACTTACTGAATTGCGACGTTTTTCTTCACGTTTCTCGATTTTTTCACTAACTTCTTTTATTCCATTGTTTCATTTTTTCAAAAAGGTTTGCCATTTTTTTCTCCTCCAATTATTTATTGTATGGGTAGTCGAATACGTCATCATTTTTTCTTGGTTTATTTTTATTTCTAGTTAGGAAGTAAATGATTGCTCCGATAATTACAACAACCAGAATTCCTTTTAAGTTAGCTAGAATTATTAAGGCACCAACACCAATTAGAATACCATAAATAACTTTTTCACCTACGGACCTTGCTTCAAGTAGCTTCTTAAGTGACCAAAAGCCGAGCACTGCACCAATTGTTGCTAGTATCGCTGGCAATAAAACTATAAGTATCATCGCAATTAGTAAAATTATTAATACGCCAATCAATATTGCTCTCATACGCCTACCTCCTAACTTCCAAATGTAGCTGATATATTTTCTTTTATTACTGTACCTATCATAACCCTATCTATCAAGTATAATAACCCGCTGTAGAAGGAAATTCACCTACAACTTGAGTCCTATTGTCTAACTACAGGATAACATAATCTACTATAATAAGCAGTGTTTTCTACATAAAAAAACAGCTTGTTCTCGCGTAACACAAGATACAAACTGCATTCTCATTATTTGACTTTTTCTTCATATTGGAGATGGAA
>N_319
TCATTATAAAGTGAAAATCTTTCTTAACTAGTTCCTAAATCTGTGAAAAATAAGGATTACATATTATTTTATTATGCTTTGTGAATTACAGAGCAACTGAACGCGTCACTTTGGGCGATTTTTCACATGATTTTTAAGAGAGAAGCACAAATCAGGGAACGAAGCAGTAATTTTTAGCACAAAAAGGAGGAGAAAAGGGTGGATAAACTATTTTTAGCCCGTTTTCAATTCGCATCAACAACGATTTTCCATTTCTTATTTGTACCACTTTCAATTGGACTTGTATA
>N_320
AGCTGGTGCGACGCGAATAAGGAAACTACATCCAATGACAATACTGCGATATAAACAGCTCCCATAATTTTAAATGCTGTCATTACGTTATATGTTTCAATTAAGTGGTTCGCAATCGGTGCAGCAATGATTGTCGCTCCACCCATTCCTGCAGTAATAAGTCCAGAAGCAAGACCACGTTTATCTGGGAAAAGACGAATCGTGTTACTAAGACATCCTGAATACGCAAA
>N_321
AGTTTCAAATGGATTCTCATCGGTGCTCCAGCATTAATTATTATCAGCTCTATTTTCAACATTGCTTGGGCTTACTTCGCGGGCCGTGCTTACTGAAAATGGTATCAACAGTGTACTTACATGGTCTTACGTTTTCACAAGTATCCCGTTCATGCTTCTTGGCGAAGAACTACTATCCATTAGCTTACTCTATGCCGCTTGGAAAAAATGGAACTGGAAATTCTGGCAAGCTTCCTTGCTCTGCTCGTTACTATTTGCGACGTGGCATCTGACTTCCTATGATTTTAACTTCTTACAATGTATCATTACTTTAGCACCTGCTAGACTCAT
>N_322
TTTACATGGTGATACGCATGTAGTTGTCGTAAAAAGTACCGTGTTTTTAAAAGATACAA
>N_323
AACGATACTTTCGGCAATTTGGCGAGGGGCTTTCTTAGCTACTCTAGCAAGTTGCATCGCTATATTAGTCGAATAATCTCCATGCTTTTTATCTTTTGGTACTTCTAGTAAAATTTCTGGTACTTCCGCTTCTTCTAAACCAACCGCTTGAACAACTGCTTGTTTGATATGTTCAATTAATTTGATTTGGTTCTCTTGCATGACATTCATTCTGCGTCCTCCTCTATTTTCATTAAAACAGTATATGAGCCAATGTATTCGCCGTGGCTTAGCAAATCATATTGAAATGCGACTTCACTCAGTACATCAGGCTTA
>N_324
TGTTCCGCTGATAATCTAGAAATAGCATAAAAAGCACCACGTAATTTAAAAGAACGCACTCTTTGCAAATCTTCGCGTTTCAGATAGACATTGCAATGATATTTTTCCGAAAGATAAAAATCATATTCTAGTGGCGTATGTTTGACGACCGCCTTTAAGACTTCATAGGCCTTTTCGACATCTTCTTCTGTTACTAATAAATCAACTAATTCCATCATCCTCACTACCTTTTCTTATATTGAATCCACTTTTTGTTCATAGGCTTTAATCGCATCAATATGT
>N_325
TATTTGAACAACCGTTATTGGAGTTCTCTGGTGCTTGTGCAGGTTGCGGTGAAACTCCTTATGTTAAATTATTAACGCAAATGTTTGGCGACCGGATGATGATTGCTAATGCAACTGGTTGTTCCTCTATTTGGGGCGCATCTGCACCTGCAACGCCTTATACTGTCAATGATAAAGGGCATGGACCGGCGTGGGGCAATTCCCTTTTAGAAGATAACGCAGAATATGGTTATGGTATGTATTCACGAACCAAACCATGCGAAAAGCTTTAAATAATAAAGTGACA
>N_326
CTATTTACAAACTGACGAACTGCCCCGCTATCGACTTTTGCATATTGTCTGAGCGCCCATCCAATCGCTTTTTGAATAAAGAATTCTTTGGAATCCAGCCATTTTTCGCAATTGGAAAAAAGTAAAGCTACATCGGTTTCTTCTTTGTACTTCAATTGAAATAAAATTGCCGTTCGAGCGAGCCAAATGTTATCTCCATTTATCCACGCTTCATTATAGGTAGGAATCAACTCAGGATATAGTTTAAAATGATTACTTACTACCGTTCCCGCTAGGCCATCCACAGTATCCCACCAAGATTTCGTTACAATTAATTGCTCATATACTTTTATCGCCTCACTAAGCTGTTTTTTAC
>N_327
GTTTACTCCTTCGCTCAAATTCCACACACTTTGTGTGCGTTTGTTTTAAATTAAATCCATACATAATTTGTTAAAAAGATATTCTTTTCATCTTACATCTTTCCCCCCGTGTACATCTAGTTATTAGTAAAAGAATTTCAAATCGCACATTAAAATTTCACTAAGAATAACAGCATTTTTGTGTGATAGTCTAACAGTTCCTTTTTCAATGTTACTGTATCCTGATGTGTACCTATAGCCCATCCGTCGCGCAATGAAAGCTTGGGTGATTCCTCGCTGCAACCGTAATTCTCAAATTTTGTATCTAATTCTTCTGGTGTCTACTGTTTTCATGTCATCTTCTCCTTATCTACACAATTTGAGTTGTTAATACAATTCTAACAACACAATACGACTATGTCAATAGAAAATAATACGTTATGTGTTAAAATGTAGCTAAACTGAGTAAGATATTGTATAATCAAACAAAAAGGAGTGAAATTATGCCAAATTTAAGTAACAGACTTACTTTATTACAGGGAAAAACAAGGCTGGTCAAAAGCAGAAACAGCTAGAAGGCTTGGTTTAAAAGCACTTTCCACTTATGGCAATTGGGAATATGGTATTGGGAGCCAGA
>N_328
GAAATCGTTGCATCAGCGCGGCCAGTTTTCAGTTGGTTCGCTGTATCATTTGACCCTTGACCTTCATAAGCAATTTCAAAATTATTGCCTTGTTCTTCATTAATTTTTTTCAATACGAGCGCACCATTCGATGTTGCGCTTGTGATAACGCGTTTTCCAGCTAAATCTTTTGTGCTGTTTATGCTGTTATTACTGTCTAATACCGTCAATTGTAATGGGAAATTATTGTATGCTACATCATTAAATAAAAATTTCTTCTCGCGTTCTTTACTTTTTTCCATTTGATGCGCGACAATGTCTACTTTTCCAGCTCCAAGGCTAACGAGTAAATTAAAAATCCATCGTTTTAAATTTAAATTTATAGCCGGGCAAACGTTTATCGATTTCTTTTACTAGTTCGACGTCATAACCGGTTAATTTCCCATTTTCATCCAAAAAGCAGACATTTGGAAATTGTGTTCCAGTGCCAACCGTGATTGTTTGTACTTTT
>N_329
GCAACTATTAATGAAAAAAATGTAACGATTACAAGTAACTTCAGTGCCGATGTGAATTTAAATAAAGCTGGCGATTACACGGTAACATTAAATGCTACGAATGAAGACGGCGTAAAGGCTACACCGGTTGAAGTAATTGTACATGTTCAACAAGGAGAACGTCCTGTTATAACAGCCGATGCAACTATTTCCTATGACAAGTTCGCTAACATAACGGAAGCGAAAATTCTGAGAAGATATTCATGCAACAAGTAGTGATGGTCAAAGCTCAACTGTAATCACCTCTAAT
>N_330
TGAAATGTTCCGGCAAGCTCTAGTAATATTAGACCTCTGTCAGCACTTTCGTTATATCGTTCACTTAAAAGCTCTAATAAATTGAGTGCTTCAATGTGCGTGATTTCCATGACTTCAGTTAATTGTTCCGTTGATAGTCCCGCATCTCCCGCAGCAAAAAGCAAACTCTCTAATACGCCTAATTGTTCTTCTCTGTTCACGATATTTCTTCCCCTTTACCTGCACATATAAATCCGCAAAACTTTCCGCTTGTTCTACTTCGACTAATTTTCGTTTCATTAATTCTAACAAAGCTAAAAATGTAACGACAAG
>N_331
AACAACAATGGAAAAACAAAAAATGACGATGAACGATTTCGTTGACCGTGATGTCTTTGGTTATGCCATTGATAAAGGCTGGATGTGGTTTGCCAAGTATTCTTCATTGGTCAAGGGAAACTAATTGAGCGCGATGTCTCCCAGTTTCCATTTTATAATGATGCAGATGAAGATTTCCTCACATTTATTGGTCAA
>N_332
ATCGCGTGCACCTTCTGGCGTACTTTTCGTTAAATAAGGTGTTTCAATATCAAAGAATCCGAGTGCATCCAGCTTATTGCGGAACGTTCTCGTTACCGTGTGACGCATTTTGAAAATGTTGTTCATTTCCGGGCGTCGTAAGTCTAAATAACGGTATTTCAAACGCAATTCATCCGAAACATTCACGCCATCTTCAATATAAAATGGTGGTGTTTTAGACGTATTTAAAATGGTAATTTCTTCTGCTAAAACTTCT
>N_333
GTAAGAGGGTGATTTGTCGCATTTTCCAGAAATTTTTTGATAATCACCAATCCATATATGTAAATGGAACAAATTAACTGCACTTATATACCACTGAGATGGATATTATGTGCCCATTTTTCAGAAAATTAAATATATACAATCTTAAAAAAAGAAAGGTTACATTGGCTAAAAAACAAATAAACACCAATCTTACTCAATGGCATTGAGTCAAATTCATAGAAATAGCGTGAAA
>N_334
TTCCACGTTTAAAAGAAGCTTTCCCTAGCATAGATATTGTTTGTCTATATGGAGACTCAAAAGATAACTACCAAGGAGAGCAGTTCGTGATAGCGACGACCCATCAGCTTATTCGCTTTTATGAAGCGTTTCAAGTTATTTTT
>N_335
CTTCACTTAAAAGCAGTTTTAGCAGTAAAAATTGCTGCATTTCTTCTTGGCTATAGCGATTTTTTCGGCGTAAGATATTACTTCTAAATTTGCACGACCGATACAATATTGTTTCAGAAATAATTACCCCTTTCCTTGTATGTCTGATAAGAGCTGGTAATGTTTGCTCATGGAGAAAAATATCGATTTTTTCCAAACTATAACGAACACTTCGCTCCGAACAACCAAGCGCGTTAGAAATATAACCAATATTTTTAAAATCTT
>N_336
ATTAATTGAAGTAGACGGTAATATTTTTGAAGAAACAGTTCGGTTGCTTGAACCAATTGGCGCAGATGTCTATGTCGTTGGAACAGCCGCATTATTTAACGACAAGGCAGGTAGTTATACAGAAAAATTGGCGCCACTCAGAGAAATTATCCAAGAAAGGTGAGGGAAAATGCATTTAGATTCAGCTAATTTAGAAGACGTGAAAAAAATTCAAGCCAGCTCCATTTTTAAAGGAATTACAACCAACCCAACCATTTTAGTAAAAGAAAAATGCAATCGACAAACAGCGATTAATCGTATTTTAGAACTTACGGATAAACAAGTTTTTGTACAAACAGTTGGTTTTAGCTATGAGGAAATTTTGGCAGATGCGCGCATGTTACTAGCGATGTTTGGGAAAGAAAAAATAGCTATTAAGATTCCGGCACATG
>N_337
GGGGCGGAGCAGTTGCTGCCAACCAATGTGAAGGAGCTTATCTTGAAGACGGTAAAGGACTTTCACTTGTTGATATCCTTCCAACAGTAGAGGACGGACGTTGGGAAGCTTTATTCAATCCAGCGAAAGCGCTTGCTACAGATTATGGTTTTTACCCAAGTCACGAATCAATTGATTTTTATCATCGTTATAAAGAAGACATTAAATTAATGGCAGAAATGGGATTCAAATGTTTCCGTATGTCCATCAGTTGGCCACGTATTTTCCCGAATGGTGATGAAACGACACCAAATGAAAAAGGTTTAGCATTTTATGATGCAGTTTTTGATGAATGTCACAAATATGGTATTGAACCAGTTGTTACAATCAACCATTTTGATATTCCGCTAGAAG
>N_338
TTGCTCCATTAAAAGCTTTCCAATCATCGGTGACTGCTTCCCAATTGGCTCTACGATTAAGTTCCAATAATCCTGAATGAGTGTTTCGTCAATTGTTTGATTTTCTGGAACAATTTGCATTTCTGTTTTTTCCGCAATTTGGCTGAACGCACGCTTCATTCCAACATCCATCATATGGAAAAGTGCTGCTGGAA
>N_339
GAACAAATGCAAGATAAAATAATAAAACTAGTCCAAAAATCGCTAACGTATAAACCAGCGCAAATCAATGCCGTTATCAAATTAATGGAAGAAGGCAACACAGTTCCATTTATCGCGCGGTACCGTAAAGAAATGACTGGTAGCTTAGATGAAGTAGAAATCCGTGATATCGAAGAAACCTTTGAATATGTAACAAAATTAGAAAATCGTAAAGAAGAAATTATTCGCCTAATAGATGAACAAGGAAAATTAACAGACGAACTGAGAGCGGCAATTACCAAAGCGGAAAAACATCAAGCGCTCGAAGATTTATACCGTCCTTACAAACAA
>N_340
TTCGTCGCTTTCATTCTCGTATTTGATATCGCTATCTTTTTCTAACTCATGATATGGCAAAAATTTAGCGGTCATATATGTATAAATATTCGCTTTTCCCATTGCAATCGTCACTAGACTGAGCGAACCGTCTTTTTTATTTGGATGGTCATC
>N_341
CTCACTCGCTAAACAAGCAAGAGAATTTGCGTATGTTCCTTACTCGAAATTTCCAGTAGGAGCAGCTCTTGTTACGAAAGATGACGAGGTTGTACTTGGCTGTAATATCGAGAATGCATCATTCGGTTTAACAAACTGCGCAGAACGGACAGCTATTTTTAAAGCTGTATCAGAAGGAAAACGAGATTTTAAACAGTTAGTTGTCGTAGCGGATACAGACGGTCCAGTTTCGCCGTGTGGGGCATGCAGACAAGTCATCAGTGAATTTTGTGCGCCAGATATGCCAGTAATATTAACAAACTTAACAGGGAAAACAGCGACGGTAA
>N_342
AACCAATCAAAGCATTAATTATCAATTTGGCAGAAACGCTCAAAATCGATTACAAAGATTTGTCCAAATGTACGATAAAAACAACGAATAAAGCGATATTACTAAGCGATGATGACAAATTGACTAATTTTCAAATTGCGGACGGAGACATCTTAGAAATTTTATA
>N_343
TGAGTGGTCGACAATAATAAATCGAATAATCGCTGTGATACCAATATAAATGAAATAGCGCAGCGGGAAATGAAAATGAGATTCGAAATATTTAACAATCAGCGCAATAAATTCAAAGTAAAGGAAAAACGTCAAAATATCTTGTGTCATATAATAGTAAGAAACGTCTGTATCTAAAAAGAAAATATTATTGAAAATCGTAAATGCCTCTCTAAA
>N_344
TTCGTACCAGCTCTAGTTGGCTTTTATTGGGGGAATATTTTTACGTGTTATTGACCGTATTATTCCACATTTACATTTCGGGTTTCCAGAGCAAGCGAAGGAAGGACCAAAAACTTCTCTTCGAAAAAGTATCTTACTGGTTCTTTCCATTACTATTCATAATATTCCAGAAGGGGCAGCTGTTGGGGTAGCTTTCGGAGCAGTGATAACTGGAGACACGGAGACGCTTATTACT
>N_345
AAGCACGAATAACAGGGGACGACGCCACGTGCTTTTCCCACTCGAAAAAGTTACGAACTTCTGCCTCAATAGTGTTTTCAAGTTCCAGAACGATTCGCTGCCGCTCTAATGAGTTCGCGCTAACGACCCCTGCCAAATCGTCAATGTCATATAAATGGAAATTGGGAATGTATGAACAATCATGTTCAACATTTCGCGGTAATTGATATCAATCACAAGCATCGAACTCGCTTTTTGTTCCATCAAATCTTGCATAGCAGCTTGTTTAATAATAGGTTCTGCCGCACTTGTCGAAACGAGAACGATGTCTGCTAGCATCAAATGTTCATTCATATTTTCATATGCGCCCACTTTTGCTTGAAATTGAT
>N_346
TGATGAGATTTTCACCAAAAGCAGTTACTTGTAGCTCTTCGCCAAACATTGCTGCCCATTTCGCGTAATGTTCGTATGGATAAATGTGCAAAACCGTACGGATACGGACCACCGTGATATT
>N_347
AAAAGCCTGACCACCAATATATACAGCATCCGCACCATAGCGAATGGCAATTTTTAATTTTTCTAAGTTACCAGCCGGAGCTAGCACTTCTGGTTTTTTTAATATTTTACTCATTTATGCTATTCCCCCTATTTCACATCATCCGGATTTTTCAAATAAAATCCTGCGTCTAGTTTTCGTGTTGGAGGCTGAAGTTCCGTTAATTTATTCACAAAATACTCTGCGACAAATTGACCTTTCATAACAGCTTCTTTCGCTTCAACTAACAGCGATGCGGTTCAACAAAATTCTCTGATTCTGCAAGAACACCATCTAGTTTCCATGTTTTCAATCCAGCCTCATATAAGTCCGCCAAATAAGGGACAAGTGAAACATCTTCGGAAGCAAAAATATGTGTTCCAGACTCATCTTCATAGATTGGTAATTGACTTGTTTCATCATTAGGTTCGCGTAAATAAAGACCACGTTCCTTCGATGTATCTTCCAGTTCGACAATACAC
>N_348
CCTTTGAACAAAGTCACGCCCAGTTTTTTAGTGCGTTAACCGAACTCATTCACTCCACAGGACGAGCGGTGCAAGAGTTGAAACAAAATGTGACCTTCCATGAGAAAACAGGCACCTATGCTGTACCTAAAAGCGTTCATGCATCGATTAGTTTGATGAGAAAAGCGATGGATAAAGCACGCAAAGAAAACGCCAAAGATTCCTT
>N_349
TTAAAATCCGCTTAGAATAACGCCTACTAATAACAAAATTAATGCTAATAAAAAATAACTAATAACAGCCCAATACCAAATAAAGTAAGTTCGATGAGCGGCGCGCTGTCATCTGTTACTCGATATAAAAACGTATTGTTTTTCAAGCCACTTGTTTCATCTTCCGTTTTTTGAAAGTATACTTTTTTGTTGTCAGCATGAAGCCATCCTTGTTTTTCAGGCGTTTGGATTTGT
>N_350
CCCACAGCTAAAGTAATAATCCCATTAAGTAGCCCAGTCTATCTCCTCTTGCTAAATACATTCTTGGCATCAGTACCTATTCACCAAGTTAAATGCTAACATCGGAAATGCAGAAAATCCGGTATCACTTCTTGAGAGACTAAAATAGGTGCATAGTGGCTTGAATAAAATAAAACATAAAGTTGCCTTTCCAAATACATTTTCAGCAATTTGAGAGCACCATTTCTAGCTAGCAGAGAACATGCCATAAACAAAAGCAAGTACTGTTATTCCGACAAAGAAGAAACCAAGTAAGCCTGCCATTAATGTTAATGTTTTTGCGGCATTTTTTGGTCGTGGTTCTTTAAATAAAGGAACAGCATTT
>N_351
GCATAGAGATTTTTAATTTTTTACTTTTCAGCGAGAATTTCGCAAGCATGGTAACACTGACTAAAGCAGCGATGATTGCAAGGAACATTCCTGTCGGAACTTATAATTGTTGGGTTAAAACGCCGCCAGCCTCAAAAGCTTTACCCGTCAACCGACATTAAATGTGAAGATGCCGGTATTAAAACAACATAAGCAGCTACAGCGATAACCCCTTCCGTACGCCCTTCCATTCCGTATGATTTAGCTAAAAAGTTACCAATTAAGGAATTTGTGCTAAAATCGCCATAATACCGAGTGTCGCGTTATAGACTTGAATACCTACACCCAAATA
>N_352
ATTTCCATTGTTATCAACAAACTTAATTGTTATGGTAACATCTTGTGCTTCTTTCGTATAAATATAAGTTACTTGCGTGGCTTGATTTGTGAACGTTCCATTCGCATTGTTCGGTAGTTTTGTTGTATCTAAAACATAACCATCAATTTGTAATTTGTATTTATCTGTTGAAGCATCGTAAGGTTCGCCAACATTTCCGCTAATTGTTTGTGGCTCGTGGATTGGTTTTCCATCTTGATTGAGGTATCTAACAGTTACAGTAGCTACGGACACTTTTTGATAAACATAAGTAACGACTTGTGCTTTTTCTGTAAAAGTCCCGGTT
>N_353
AGAAGCTAATCGAACTTAAATCTACATCCGTTAGTTTTGCGAGAATTTTTTCTGCGCTTGGCCCTTGAAGTGCTAATTGTCCATATTCCGAAGATACATTGGTAACAGAAACATCCCCGCGAATATTTTTAACCATCCATTCAAAATCCTTGTCCGTATTTGCTGCATTGACAACAAGTATGTATTCCGTTTCTGATTTCTTGTAAACTACTAAATCGTCCACTGTTCCACCAGTTTCATAGCACATAATATTATATTGT
>N_354
GTTGAAATAATAACATTTTCAAGAGGATACTTTTTTCCTGCTGTAATGTTACTAAGGCCATTTCTTCTTCGCTTTCTTTAAAAACTAATTTTTCGCGGATGTCGATTGGTGCTGTGTGATGATTGAGCCATGGTGAGAATAAACATTACGATAATCCTCCTAAAATTAAATTAAACTGTCATACATTGTACCACTTTTCGATGTGTTCACCAAATAGTCCGTTATCTATTTAGACGGAAAAAAGGCTTGGATT
>N_355
TCGTTTTTTGGAAAGAAATTTGTTTCAACTTTGGAGTCGTTTTAGAGGCGCAATTAATCATCGCTTTAGTAAACACATTTATTACGACAATCGCGCTTTATTTAATGGACTTTCCACAGTTGCTAGTTTATCCATTATGGTTTTCGTCTTAGGATTAATCCCCGTTGCGGGGGTGATT
>N_356
GTTACTTGCGATGTCACTTGATGCGGAAAATACCAAATTACACGATGCTTATACAGCCGCCAGCCAAGAAATGGATGCTAGTGCGGCTTGGGATATGAACACAGAAGCGAAAACGATTTTGGAGCGTTTAGGCATTACGGATTTAACCGCGAAAATAAGCGAGCTTTCTGGTGGGCAACGAAAACGGGTAGGTTTGGCGCAAGTCTTAATCGAGACGCCAGATTTACTCATT
>N_357
CATCTTCTAGCTCATGATATCCAAAAAGCCTCTCTTTAAAGACAGGCTTTTGGGCTATTTTCTTTTGGTTGTCAGCTACACTCTATCTAAAATACCATCTAACTTATTCAAATCAATCTGCGAATCGTCTTCATAAGCACGCACTATATCTCTTTCATTATCATTTAAGTCACTCTCTTTTTTTCTTTGCACTCTTATATAAAGCATTGACTAACATTTTATGTTTCAAGCGGAGTTGCTGTGTATCTAGTCTCCCTTTTAAACAAAATATGTCTTTTAATAAAAA
>N_358
TCAATCTTTTGCGCGATTTGAATGATTTCATTTTTATCCATGGATACGACTGGACGAATGATTGGTGTCGCTGTTACGGCGTTAATTGCTAGCATACTTTCCAATGTTTGGCTGGCAACTTGCCCT
>N_359
GATATTTTTCATCTAGAAAGTCTTTTGTTTGTGTCAAATAACTTAAACATATTTTCGGATTCATCTTCCCCTTCACCCAGTAAGGAACCTGTCGGGCAGGCTTTCACACATTGATTGCAACTGCACCAAGTCGCTAGCCGGCGTATCTGGCGTCAATGGTATATTAGTTATCATTTCGCCTAAATCGACACCCACAGCCGTATTCTGGCGTTATGAGCAGCGTGTTTTTCCCGCGCCAGCCAATGCCCGCTCGTTCTGCTACAGCTACATCTGATAATTCCCCAGTATCCACCATTGATTTCATTCGTACATCTGGCAAACGTTTCACTTAAAAAAGTTTCGAGTAGCGCTAATTTTTCTCGTAAAACGGTATGATAATCAATTCCCCAAGAAGCTCTGGCAAATACACCTCATCTTAGCTCCTTTTTTACTTATAGGTGCTTCTTTTAATTTAGACGGATAAGCAAGTGCAATGGCGATAATCGACTGCGGTTCCTTGAAAATAAGCTCTGGATAAACCCGTTCATCGATTCCGGATGTTCAAATCCTGTAAAAAGGTACAGCGCTTCCGCTTCTAGTAATCGTTCTTTTAAAAATAAAAAAGGGTCTGCTGTTGTGAAACCAATTTTTTGAATACCTATTTCATGCGCATAAGCAATGAGTTCTTCTTTCAATGCGGCGTAATCTGATGTCGACTTCACTATACATCATCCCCTCTCTCCTTATTTTCAGGCAATAAAATAAACGCAATGCTTCGCTTAAAAAGGTCGAAACACGTTGATAACAGGATTTATAAAAAAATATAAAGCGGGTGATGGGAATCGAACCCACGACAACAGCTTGGAAGGCTGTAGTTTTACCACTAAACTACACCCGCATAGTAAGTAGTTCTTAGTGTTTTAACAACTTTTATATAATACCATTCTATGTTAGTTTTGACAAGGCTTTTTCTGGAATTTCTTTGTAAAA
>N_360
TTAAGCAAACTCTTCCTAAAACAGGGGATGACGATGCCGGACTATATTAAACCTGCTAAGACTTATAGGACTCGTTTTAATTTTAGGCGTATTTTTGGCAGTCGGAAGTAAAAAATTAAGATAAGCATAACGTAGATTAAAACACGCCGCAGATTGTTGTGGTGGTGTTTTAACTAATATATCCGACATTAGAAATACCCATTTTGGAAAAGATGTATGATATTTATTGTAAAGAATTTCACAAAGGAAGAGGCGATTCTTTGTTAGAGAAAAAGTATCAAATCCATTTACAAAATCATTACGATGCAACGAGTAGACAAGTGCAAAAGAAAGAAATAAAAGTCTTAAAAAAACACAA
>N_361
TCCTTTACCAGATGGCAAATTTTGGCAGTTTTGGGGTAACGATTGCGGCGCTTTTGCCATGTTATGCGCTTTATGCGGATATGGGGAAAATGTACGAAGGGGCGCGGAGTTCGGAGCCATTTTATCAAGAGTTGTTGGATAGTTATGTGGATGAAAATTATCAAAAAGTGGTGTTGCAGCAGAAGCGGTTGGTGGAACAGGCGGCGAGTATGGCGGATGCGCGGGAGCTTGCCCTCATGAAGCAGGCTTTTCAAATTAGTGTGGAAATGGAATGGGCATTTTTTGATATGGCTTATAAAAAACAAAATTGGCGTGGGAGTGTGAATTATGTTTGATTTTATGACGTTGGAAAAGGTGTGGGAAAAAGGGCCGTTGGTACATAATATTACGAATATCGTGGTTGCGAATGACTCGGCGAACGGGTTGCTTGCGATTGGTGCGTCACCGATTATGGCTTCTGCGAAAGAGGAAATGGATGAACTTGCGAAAATGGCGGATGTGCTCGTGATTAATATTGGGACGCTAGACGGGGAGCTTGTTACAGCGATGAAAATTGCTGGACGTGCGGCAAATGTTGCTGGAACGCCGGTTGTGCTTGACCCGGTCGGTGTTGGTGCGACTTCATACCGTCGTAAAGTGGTGCAAGAATTATTGGCTGAAATCCAGTTTACGGCGATTCGTGGAAATGCGGGAGAGCTTGCGGCGATTGCTGGTGAAGCTTGGGAAGCGAAAGGCGTGGATGCGGGTGTTGGTTCGGCGGATGTGCTGAGCATTGCTGAAAAAGTGGCGAATGAATGGAGCACGGTTGTTATTATTAGCGGCGAAGTAGATGTGATTTCAGACGGAACGCGTTTTGCAAAAGTGGCTAATGGTAGCGCACTGCTTCCAAGAATTACTGGTTCTGGTTGTTTGCT
>N_362
AGAAACATCACGTTACTGTCCTTGAAAATGAACGCTATTTTCTAAAAAAAGATGGCGCCGCAATCATGGTAGCAGGCGTCCGGGATTATTGGTTTGTACAAGGATGGACTGGGCAGAAAAAGAACTACCAAAAGAAGTATGGGAAGAAGCGGCATTAAAAGAAGCTTTAGACGATGCGACAGCTAATTTATCACCGGATTACTTTACGATATTACTGGCGCATCGTCCGGAGTTTTGGCCACTATACCAAGCCTATCCAATTGATTTAGTATTATCTGGACATGCGCACGGCGGTCAATTTAGACTACCT
>N_363
AGCATCTTTAATAGCTGAGCCAGCATCGACAAAGGCATCTTTGGACTTTTTAAGCTTTTCTTAGCACCTTTTAAATCACCTTGTAGCGCTTGAAATGCTGCTTTAATAGCATAGTAAAGTCCCTGTAACGCTTTAATAGCTACTAACACTATTCGTGCTAGCACTTGAATAATATCAACGACAGCGGCCAAAGCGAAACCAACTGAGAATCCACGCCCCCACGCCGATATATTTCAATATGTCTTTTAAACCCGCTTCCGACGGGTTTTAGGGCTGATACTATTTGTTTGAAAACATCTATTATCTTGCCGAATGAGTTTTTCACCGCTTCCCACATGCCAGATAGAAAGCTTTTTATC
>N_364
AAATAATGTGCCGAGCTTTTGAACAACTTCGAAGGTGATTGATGATAACAAAAAATAAATAATAAAAAAGACAGCTTCCATTAGGAAACTGTCTTTTTTATTATCAGGAAGCTGTATCAGTTGTAATGCTTGAGGGATTAAGTCCAGCATCTTTTAATACGCCAGCAATTGCTTCGTCCGCTTTTGCCATCGCTTCGTCTGCTTTTGTTGTATCACGACCACTAGCTTTAAGTGCGTCTGCTTCTAATTTGTAAGCATCACTTAATTGTTTCACAGCTGCTTTGAAATCATCTGTGGATTTACCAAGGTCTGGTGTTTTTTCACTAGCAAGTGC
>N_365
CAAAGACACTATCCAGATGCAGAGCCAAATGCGATTCATACAAATGGCTGAAATCGGAACAAAAGATGTCACGATTATTACGCAAAATATTGATGGACTTCATGAAAAAGCGGGTTCAAAAAAAGTAGTGAATTTAGGTGAATCTATGTCATTATTATATTGAAAACTGCGGAATGACTGCAAAGGATTATTTGAAATCGGATATTCATACGGATTGTGGTGGGGTTATTCGGCCAGATGTGGTGCTTTACGAAGAAGCA
>N_366
TAGAAAACATCAAAAGGAAAAGAGGGGATTCGGGTGTCAAAGGTACTTAAATCTTTGCTGCTTACGGCACTACTTGGGGTTACCGGCCTTATAAGTGGTTGTGGTGACTTGACGGGTGCTTAATCCAAAAGGGCCAGTTGCAAAAGGTCAGTCGGACTTAATTATTTATTCGATTATATTTATGCTGGTTATTGTTTTGACGATTTTTGTATTGTTTACGATTATGTTGGTTAAATACCGCGAACGGAAAGACATTTCAAACTATGAGCCGGATATGCACGGTAGTGAACTGGAAATTTTTTGGACATTGATTCCAGTTGCAATCGTTATTGCA
>N_367
TGTGACTTCATATTGCAGACGCATATCATCTACTTAATAGTCATCACGCCGTATGCTGCCATGAGGCTTAAAACTTCTTTTGGTTCATTTGTGTGGATATGGATTTTTATTTGTTTCTCATTACCTGCAATTACTAAGGAATCCCCTTTAGCTGCGAGAATTTTCCTGTAAATGTTGATGTGAAATAGTCGCTTGTTTGATAATAAATTCCGACAATAACGATATTTCGGCTCGCTTGTTCAACATGCCTATGTTCCGCTGTTTGCTCTACTTCCGTAAAACGAACGGGGTCAGAAACCGCCTTACCACAATAAGCATTTGTAAGCCCGGTGATAAAGTAATAAAACCCTTTCGCACCAGAATCCACCAACCGGTTTTTCCGTAAAATTGGCATTTGAAATTCGGTATTAATTAATGCTTTCTCCGCAACTATTTGTGCATTTAAAAGCGATTGCTGGAAAGAACGCTCCTGCTCATACGTCCCAGCAAGCT
>N_368
AAGGTTTTCTAGTTCTTGGTGAAACCGCCATTTTTCTTGAGATGCG
>N_369
AAATTCAAAACCGTCACTTGTGGCGGTTTTTTTGTGTTTTCATCTTTGTGAATTAATTTCTTTTAAAAAGGGTTATAACTCTCGTGAATTGGGGTAAATGTAAAAAGAGCATGAAGAGACATTGTGAAAAATAGGACAAGTCGTTTGATTGACAGCGTTTTCTTGATATGATTAAATAGACTCAAGTTAATTAAAATGTCAGGAGAAGAGATGACAATCGAAACGATGCAAGGGTACTAGTGTGCCTACGTTTTGATTGTCAATTCTTA
>N_370
CCAAATGCGAGTCTTGTCATAATAACCATTTTTCTTTGCGGCATCGATTCCGTCCACGTCATTCGTTGGGTCAGACTCGGCAAAACCTAGTGCTTGGGCTTCTGCTAAAACATCTTCGTATGACTTTTTCTCTGTCGTCATTTTTGTTAGCATAAAATTGGTCGTCCCGTTGACGATTCCCATTACTTTTTGAATTTTATCCGCAGCAAGGCTGTTTACGATTGTACGTAAAATCGGAATCCCACCTGCAACGCTCGCTTCATAAAACAAATCACAATTATTAGCTTGTGCAACTGCCACTAATTCGTCGCCGTGTAGCGCAATCAAATCCTTATTCGCAGTTACTACATGTTTTCCAGCTTTCAAGGCCTGCAAAATGTATTCCCGCGCAG
>N_371
TGTGAGTGAGGCGAGCTGGTTCCATATGCCAAAACCATTTTATTTTGGCACACCGACCTTTGAGTGGCCGCAATTGTTGGATGTTTTTTAATTGCGCTTGTCA
>N_372
CTATTTCTCGAGCAATTAATGGTAATCCAAATGTTTCAGATAAAACAAAAAAGAAAATTTTTGCTGCGATGAAAGAACTGAATTATTATCCTAATAATATTGCTCAACAATTTCGAGGGCAGGGGACTAAGATGATTGGTGTTGTGATTTCCTTTATAACCAATCCTTTTTTTGCGTACCTTGTTGATGCGATTGAACGCTATCTATCTCACAGAGGGTATCAGGTTGTCATGTTGCAAACTTTAGAAAATCCTGCAAAAGAATTACAATTTATCGAGATGTTACAAAAGAAACAGCTAGATGGATTGATTATGGCTAACTTAGAAAATGATACAGAAGAAATTAAATCACTCGTTGAAAGTGGCAAAATTGTTCTTTGTAATCGTTATCTGGGAAATGAAAATTTGACGATTATTAACATTGATGAAACGAAAGCGGCTTATCAAGCAACGAATTATTTAATAAAGTGCGGTTATAAACGCCTTGCCTACTGTACTGGTGGTATTAAAAATAAAAATGATTACCGTTTTAAAGGATTCATGCAAGCTGTAACAGAAAATGGACTTTCTTTTGATGAATCATTGTCCTTTGAGAAGTTATTAACCATTAAAGATGGCGAAGAGCTTCTAGTTAATATTTTAGAAGAGAAATCTATCTGCCGGACGCAATTTTTTCAAATGGTGATACGGTTGCTGCTTGGGATATTATATGCTGCAAAAAAATACGGGATAGCAGTGCCAGAGGAGCTAGGAATCATAGGTTTTGATAATCAACCTATAGCGGAAGTTCTGAATCCGGA
>N_373
TTTCGTTCAATTTATTTCGATTCTGTTGATTATTGCAGGTGCGATAGGTTTTCCTGTATTGCTTGAAACACGTAGATTTTTATTTGAAAAAAATACGTTAATTCCGTTCGCTTTTCCCTTTTCGTGAAAGTAACGACGCTAACTTATTTTGTGCTTTTAATTGTGGGTGGTTTACTTATTTGGCTGTTTGAATATCATCATTTCTTTAGTGGGAAAAGTTGGGATTTCGGGTTCTTTAATTCGATGTTCTTATCTGCAACATCACGAAGCGCAGGCTTACAAACGATTGATAGTGGGGCGTTGTCAATCTCTACGTTGTTGCTCGTTTCCTTCTTAATGTTTATTGGAGCATCGCCAAGTTCTGTTGGTGGTGG
>N_374
AGGAAGCATCATCTACTTCAAACAGCTAACAGAAGCGTATAACGATATTGGTACTTTTGATATCTTGAAAAAAATTCAGTACACGTAGAGACATTCGTAAAGTCCTTGCTAAACAGTTACTAGTTGTATTCTTAATTCCACTAATCATTGGTATTGCACATAGTAGTTTTGCACTTCTCGGACTTTCACATATGTTAGCACTTGATTTAACTTTGCCAGTTGTTATTTCTACTGGAGTTTATACATTAATGTATATTGTTTACTATTTTGTTACCTTAAATAGCTACACAAATATCGTTTTCGGCAAAAAATAAAAAAAGAATCCCTCTAATCTTAATTAGAGGGATTCATATTTTTCGCAATATAACCAAAGATACTAGATAGAAAAGCAGAGCTTCCCATGAGGAACTGCATACCAAACACTTCTCGTTCATTACTACCAAATGTAATAGATAAATTTTCTTTGGCAAAATCAATCCAATTTGT
>N_375
TTTGTAAGCCTGCGCTTCGTGATGTTGCAGATAAGAACATCGAATTAAAGAACCCGAAATCCCAACTTTTCCCACTAAAGAAATGATGATATTCAAACAGCCAAATAAGTAAACCACCCACAATTAAAAGCACAAAATAAGTTAGCGTCGTTACTTTCACGAAAAGGGAAAAGCGAAACGGAATTAACGTATTTTTTTCAAATAAAAATCTACGTGTTTCAAGCAATACAGGAAAACCTATCGCACCTGCAATAATCAACAAATCAAATAAATTGAACGAAATAATCATTGGCAAAGGGCATTAGCGATTTACCGGTGATATCAACCCCCGCATTGGTCACGAGTGAAACAGAATTATATAATCCTTGGAACATCGCGTCCCAAAAATTCGGATACAGCGGAATAAAGTAAATCCCTAAAATCAAGGCTCCAATTAACTCAATACCGAAAATAAGCACTAGAATCTCACGAAGCATCCGGACCATCCCGCTCATTGTAAATTGGTTAGTATCCGTCATAATTAATTGACGTTGTTTTAAGCCAATCCGTCTTTTTAAAATCAAATAGAAAAACGTACTAATCATCATAACACCAAGTCCACCAATTTGGAAAATCGCCATTAAGACCCAAATTCCAGCAGTACTATAAGTCTGGCTAACGTCTACTGTTGCAAGCCCGGTAACACTAACCGAACTCGCTGTTCTGTAAATAGAGTATA
>N_376
TAAACAAACGGCTCGCTGAACTATTTAGGTCAAGTCGTGAGTGAACAAGGAGCCAAACAACTGAAAAGCGAGGTTTCCGCTGAAGTAACAAAATCATACGCGGAAGCAATTTTTGATAAAATTAAAGAGTCTGGTGAAGGGTTCGCCCAAGCTGCAGATGGCTCTGGAAAAATTAAAGATGGCCTTGTGAAATCACAAGAAGGTAATAAAACGATTTCTACTAATTTAAAAACGCTCGCAGATAGCTCTTTAACGTTCAAAGATGGCGCTAATACGTTAGAAGTTGGCTTGAAAACTTACACAGATGGTGTAAACACTGCGGCCGCTGGTGGGGATAAATTAAATGATGGTGTTTCGACACTTGCAGCTGGAGTAGGACCACTAAAAGACGGTGTAGCA
>N_377
CCTCTTTTTCTGCGTCACTGACATTCTCTCGTTTAAAGATTTTTTACATCCTTAATTAACATATTTAAGTCGCCTAAATCTACTTTTATTTTTGGAGTTGCAATCTTTTCAAGAGTCACTTTAGTATCGTAATCTTTATCTTTAGTCCATTCTCCCACTTTCAATAAAAGACCATCTTCTACATATTCATCTGATGTATTATTATCTTTTTTATTTTTCACTTCGGCACTGCCATCAGAATGATTTTCTTTTCTTGTATTATCTGTTCCGCCACATCCTGTTAAAAAAATACTAAAAGCTAACATAAATCCCGCTAATAAAGCTATCCCTTTTTTCATATTCATTCTCCCTTTATATTTTATTTTCCTGTGAGCTTCATATTAGTTTTATCAAAAGCACTACTTCCAGCCATCTTTGTCTCGTCTTCATATCTTAGCTCAACCATGGGCCTATGATTGCTATCTCCCCCAAAAAGAGTACCAAGAGCGCGTTGTTGTATTTCATTCCCTAAATAATCAGCATTTTTTTGTTTGATTGTTTCATCTTGATATTTTAAGTCTTGAGTTACATATGCAATTAACATATCATATTCATTTTCGAATGGAACCACTTTTATTAGTATTCCGTTTGATTCAGAAATTAATCGATTAATAGACTCGTTAAAAGACTCTATACCTTCTTGAGTGACTGTATATGCCGTAGAAGCGTCTGCTTGATTCATTTCTTCTGTTTCTTCTACTTCATTTGTTTCGGCATCTTCTTTAATATCCTTTTTTGGGTCATCTGTTGTTACATTTTCTTCTGGATTCTCCACAATATAATTATAAAGCTGAACGGTTCTTACTAAAGAAAAAGTAAGAAGTAAAACTGTAGTTACTATAATGATTAACGTATATTTTCGGCGATTTTCATTTTTAATAACTTTTATTACAGCAAATGTCAAAGTCGCTAGAGTAGCGAAAAATAAAAGAA
>N_378
CTTCCAGAAAATGTAACAGAAGAAAAATTACTATCTGTTGTAGAGGAGCTTAACGAAGATAAAACTATTCATGGCATACTCGTGCAGTTACCACTACCAGAACACATTTCAGAAGAAAAAGTAATTGATACTATTAGCTATGACAAAGATGTTGACGGTTTCCATCCAGTGAATGTAGGTAATTTATTCATCGGAAAAGATTCTTTTGTTCCTTTGTACACCAGCAGGAATTATTGAACTTATGAATGGACCGGCACTCAAATAGAAGGCAAACGCGCTGTTGTTATTGGTAGAAGTAACATCGTAGGGAAACCAGTAGCTCAATTACTGTTAATTGAAAACGCGACAGTAACCATTGCGCATAGCCGTACAAAAGATTTACCACAAGTAGCGAA
>N_379
CGTCCGGTCGCAAAAAACCATATTTGGGGGATAAAATTAAATATTCATTTGCAAACTGTTCCGCATAGGCTCTACTTAAACGATGAAATGTTCCTGTATACACTTCGCTTGCTTTTACTGGACCAATATCTGGCGACTTATCCCATATTTTTGGTTTTCCAGATGCAATAATAATCAGGTTCGTTTTATTGGATATTCCCACATCATCACTCTTCCTTGTTTCTCTTCTGTATCTTTTTCTTTGATATGTACGAAATGGTTGTGTTTTAGTACTTGTATGGATGCCATGTTCTGCTCGTAGCTTCTGGCAAATATGCGATGAATGGCGGGCTGTTCTTCTAGCCAAGCAATCATACCTATAAGCGCTTCTGACATATAACCTTTATTTTGATAATCTGGTACGATGCTGTAGCCAATTTCGATTTCGCCCGTTTCGTCCGGATTTCCTTGTCCA
>N_380
AACTAGCAGAGTCTATCAAGAAATTTACGAACATAGCGAACTATTACGGCACAAAAGCGTTCCAGTTAACTTTAAGGATGAACGTATCGAAAGTTTCCATTATCAAGGAGGTATCCAAATTTGTGCAAAAAATAAATCGGAAGAAAAATGTATCTTTTAGAAATGGCTCACCTGCTTTCACTCTTCTTGAAACAA
>N_381
ATACCGCGGCTAGGCTCACAGCCGGCATGATAGGTGAAGATATCGGTCCATCAGCTACCCCAGACTCCATTGTTTCTCTGAGTCTAAGTGACTCCTGCTCAGAAGGCAAGCAAGCTTTTCGCACGATTGATATATTGACCATCCATTCGGTAATCTTTCGACAAATATTCACCAAACTGATTGCTTGCAGCTAGGTGCTAGCTCTGGCGATTCCATCGAAGTCCTCATCAAACACCACCTACAACCGGGTTGATTTTATAGACATTTAGTTACTTATAGCCACTGATTTGCC
>N_382
CTCAAAATCGCTGTATCTCTAGCCATAACGAAACCAACTCCTTTTATTTTTCCTTATTACTAGTGTATCTTTTTTTAGCATTACTTTCAAAAATTTGCATTCCAGTATTTCCAGAAAGCTTATGCTATAATAAGTGTATTATATTTACTGTTGGGAGTTTTTGATATGACAAAATGGAATGTCTATCTAACTAAAGGAGAATACGAGCCTTGGTGGTTTTTCGAGGAATGGGAAACTTCCATTCAAGCCGACTTTGCTTTTTCAGATAAGGAAGCTGCCTTTCTGAAGTATCAAGAGTTAGCAGACGAGTTACTACGGAATTATCCTAATCATCAAACAAAAAAAGATTGTTTGTTAGCAGCTTGGAATGAAGAAGAAGTTGAGTACTGCGAGGACTGTGAAGATGATATTCAAACATTTCACGGGCTTATTTTTA
>N_383
AAATCGAACGTTGCTTTCATTACCTCGGTTATTTTTGTCGCTACTTCTAGTTCCGTTTGTAACATGGAGCTTAGAACGAGGTTGCCGCTTTGGATATAAGTAATGATTTCGGAAACCTATTTCTTGCAAAGCAGCTTGTAGATTTTTCATATTTACTTTATTCTTT
>N_384
GATATTGACCGTGCCGAGGAAGCGCTAAAAGACGCTGTTTCTCCGCAAATACATGTTCCTTGCAACGAGCGATGTGCATATGGAATACAAATTAAAAATGAGTCGGGCGGAAAATTACTTCTTCCATTAAACACCACGTATGCGAGACAAAAATTTGATGTTGTACAGTTTTCACCAGAAGATGCAACTCGGTGCATCGAGTGCTTTTCTGATTGAAGCAGTTCAAACAGCGATTGATGCAGGAGCAACTGTCATCAACATTCCAGATACGGTCGGATATACAAACCCCACCGAATTTCAGCAATTTGTCCAAGATTTGCGCCGCGAAATAAAGCAATTTGATGATATTATTTTCGCTTCTCATTGCCATGATGACCTTGGTATGGCGACAGCAAACGCACTTGCTGCAATCGAAAATGGCGCAAGACACGTCGAAGGTACGATTAATGGGATTGGTGAGCATGCTGGGAATACGGCACTGGAAGAAGTTGCGGTGACGCTTCATCTGCGCAAAGTTTTATCAAGCTGAAACAAACATTGTATTGAATCAATTTAAAAATTCAAGTGATTTGATTAGCCGCTTGTCTGGTATGCCTGTTCCACGTAACAAAGCTGTAATTGGTGGCAATGCTTACA
>N_385
CAAAGGTACCATTTCATTTAACTTTTTGAATCAATTTTTTTGTCCCATAGAGGTGAGGGGTAGTCAGCTTAATAACCTAACTTAATGTCCCCTTTACTTATCTCTATGGTTAAATCTAATAATTGCAAGAACTTTAATTTAGCTTTTTCAAAATCAGAAAAACCAAATAGCGCTCTATCTTCTTCATTGTTTATTGTAAATGGGGGTCTTCCCTTCTGTTATTTCCTTAGAAAAATCAGTATCTAAAGAAATAACTTCAAATATATCTTCCGTAGTAATACTCATTTCTAATTCCCTTAC
>N_386
CGACATTTTCATCTTGGTCATCCCAGCTGGAATCGAAATCAGGCTTCGTATTAGC
>N_387
AAAGTTTGCCGATTAAGTCCACAAATATTCGTGATATCCGCAATACTAATACTTTCAAACCGCTTATGCTGACAAAGCTCCATCAGCCCACCAGCAATCGCTTTTTTAGTAATGAGTGATTCCGCCATGGCATCCGCCTCGTTTCGTTTGTTTGGGTTAATTGTATCTCAGGTGGGGTTGGAATTGCTAGGGAAAGCATGGGAGATGTTGGTGCTTTATTATCTCCTTGAATGAAAATGACAGATTTTAGTTGAACTAATCCAAAGTTTTTTGTCTTCTCGATTAGCTCTCGTGCATTAAGTGCTCTCAAGTTATTTAGTAAATTCACTTTGGGACCTTAGCCGGCTT
>N_388
TCCAGAAAATCCCGACCGTTACGTGAAGTCCATGTGTTCCTAGTAGGAACGAAGAATGCCGACCAGTAAGAACCGATTTGCATTGTAACGCCTTCTGTCACATAGTGTGCAAATTCATAAAGCTCAAAGCCAACAAATCCCGCACCAAGAATTAATGTGATAATCGAGTAAATCGTCAACATTTTCACATTGCCCCTACGCATCTCACCAATTGCTAAACCACACGTAAAACTACTTGTTAAAAGTAAAAATGTCATTATTAGCACTAGCCAAAGTTCGAACATTTCTGCTGGCGGATGACCCGCATTCGAGCCAGCCTTTCTCATAACAAAGTAAGTCGCAAAAAGCGTTGCAAACA
>N_389
TACTCATAACCCGCGTCATTTGATTTAATTCTGGGTAAAAAATTCCAAGTATGTAAGGCGTTAGAAAATCACTCAAAACGCCGAGTAATAAAAAGTAAAAACCGTATTTTTTTAGAAATTTCATTTGGATTATCTCCTTTTATGAAATTTATTTTGGATATCTATAGGTAATTTTAACTCCATATTAATTATACAAATCTATCCCCATCTAATCTAGTTTAAGCTTTTCTTATGACAAAATAATAGCCCCAATCAAATAAAAAGCCGGAAAAAATACTCTTCCAGCCTCTCATAAATTTAATACTATTATTTTTTATACGCCCTACAACGAAAATTAATTAATCCAAT
>N_390
TCTTGGTTTTGATAATTATTCGATGTAGCGCCTTCTGCGTTGATATTTTTAGGCTCTAAGAATTGAACTGTTTCAGCAACTACCTCAGTAACGAAAACGCGTTTACCGTCGCTGTCCTCATAATTACGAGTTTGAACACGTCCATCAACGCCTGCCATGCTTCCTTTTTCAAGAAATTAGCTGCGTTTTCCGCTGGTTTACGCCAAACAACACAATTAATGAAATCGGCTTCTTGTTCTCCTTGTGCATTTTTAAATGGGCGATTTACTGCTAGCGTGAACAGCAACAGCTACTCC
>N_391
GGAAGTTGCAAAATAAAAAATACTAATCAAAAAATCCATTTCTTCTCCATAAAAAAGAATTTGTTTGAGGAAAAGGGCAATATGGCTGGAATTTTGAATGAACACGAGCAGAAAAGGAGCTGATAAGTCCATTTTCATTGTAATTTTAGATGATGAAAAAGGGATTGCAAACGAAGAGTAAAGTTATGATTAGTTGTGACTTTTTCGTGTCAATCAAAAAAGTGTTGTGAGCAAATGTTCACAAAATATCTATTGTAATAGTGCAGTTTGTTAGGTACCCTTGAATAGAAAAAACAATGTAGGAG
>N_392
CATTATTATTTGATTATGCTAGCTCCGCCAATTGCTTTACTTAGTGGCGTAGGTCTAGTGGCGCTCTTTCGGTTATACCAAGACAAAGAGAATTGGCAAAGGTTCCTGCTACCTGCTGCAGTTACGCTAACTGGAGGTCTACAAGCATTCTTTGTTGCTGCTTACTTGCCTGTTTTAGCGGTAGTTATTGGTATTGCTGCACTAATTACGTCTATTATCTTAATTGTACTTAGACCACAACCTTCCAAACTCACCGCGAAAATAACAGCGCTCGCTTTAGCGATTTTGCTCATTGCTCCAACATATTGGTCTTTAACACCTATTTTATATGGTGGGAATAGTTCCTTACCCGAAGCTGGACCACAATTAAAACAATC
>N_393
AAACTTCATCAATCTGGTCAACCGAACAGCCGCCGTACTGTGAACTTGCTACGTTTGCGATTATTTGAGCAATTTGTGCGGTAGCAGTTTCGAAGATTTCGGGCTTTCTACGTTGGCATTACCAATCGTAAATCCTTTTGACAGCATTCCTTCGATGTCGATTAAACAACAGTTGGTCATCGCATGGTATGGGCTGTAATCTAAATCGTGAAAATGAATTTCCCCTTTAAATGAGCGTTGGATACGTGTTTTGGTAGCATGTATTTTAATGCGTAACTTTTTGCTACGGCTCCTGCTGTCAAATCGCGTTGCGTATTAAAGACAGTCGCGTCTTTGTTGGCATTTTCGTTTACTACTGTTTTGTCTTTT
>N_394
CAGATAATTTGCTACAGCCGCTCGTGGGAAAAAGACAGGTCGAACCAAAAGAATCGTTAGCAGAAGAATTAGTAGAACTACCTTTTATTTCACTTTTAATGGAAAATAGCCCTGCGCCGCTCTTAAAGGGAGAAGCGGATAACGGAGAACAAGCTACGCTACCGCTAAAAGAAATCGCCCAACCACTCGTTTCAGCCAAGCTACTCGACGATGCACCAGAAACGAAACTGCAAGTAGCACCACTCGAACTCAAAGAAGTGAAAGAAACACTTGCG
>N_395
ATCACCAAAAGAAGCCATGGATAAGGCTGTTTCTGAACAAGCTGGTGACGTAACAAGTTGGAAAATAGAAAGAGAATTAGATACAACTTATTATGAAGTGACAGTAAAACAAGATAATAACAAATACGAAATCAAACTAAATGCAAAAACTTTAGAAATTCTTCAAACGGAACAAGACGATTAATAAAATGGAAAAGCCAACTGTGAACATTCTTTTACAGTTGGCTTTTTTAATGAATAAACTTACTTAAATAAAATATTAATATGGGTTTTTAAACCTATCATACAGTCCTTTTTACACGATTGAATATTCTGAAATGTATCCAAAAAATCGGCAATTTTGC
>N_396
ATGCATTTTTCAAAAAAAATCACGTTCGTAGTAGCAGATACTGGAGTTCCAAGTGAAACCAGAGACGCGGTGAAGGATGTTCAAGCTTTATATAAAGAAAATCAAACAGAAATTGGTAAAATAATTCATCAACTCGGCGATATTTCCCGGGAAATAAAGACTCATTTAGAAGGCGATGCAGATACTGTGAAAATAGGTGCTGCAATGAATAAGGCACAATCTTATTTAGAAACTTTGACAGTAAGTGATAGTAGTTTAGAGAAATTAATA
>N_397
TATTAATTTTGATTTAAAAAATTATACGCAAACTGGGCATATAGCTCGGCGCCATTTTTCATGACACTTTCGTCAATATTAAATCGGCCATGGTGATGCGCCCATTCGGTGTCTTTTTCTGGATTGCCGCAGCCAACGAGTGCGAAACTTCCGGGAGCTTCATCTTGAAAATAGCTGAAGTCTTCGCCGCCCGTGGTTGGACGTTCAAAGTAAAGCATCTCTTCGCCGAATGATTCTGTGATTGTTTCTTGGACGAGTAGTGCGCTTTTTTCGTCGTTGATTACTGGTTGTGTGCCTTGT
>N_398
TAATCACTTTTTTAGCGCGTAGTTTTGCATCTTCCTCGGAAACTCCAAAGTTCATCGGTCCAAAACAAATATCCTTTTCGACCGTTTCTTTCAAAAAGTTGTGCTTCTGGA
>N_399
ATGTAACGATTACTAATCAAGAGCTGGAAGATAAATTTATGATGCTATAGAAGGGGGAGAAGAAAATCAAGTGAATATCCTCTACACATTGAGTGGAAAACGCGAATAAAGAGTCTGGTTGTTTGGGCTGTTGTGGTGATTGTGATTTTAGGGGTGTTTATGGCTTTCTTCCCTAGTATGCAAAGTAGTGAAATACGGTTTTAGTGATACGAAGATGAATGCACTTCCGCAAGATATGATGAAAATTTTGCATATGGATTCAATGGC
>N_400
TCTCGATTAAACATCAACTTTAGAAGACAGCAAACGCAGTAGAAGAGCACGAATCAACAACTTTCTCAAAACTTCGGATTCTAAAATCAACAAAAAGTGGGGCATACATACAAATATCGTTGGATGCTTTACGAGAAAAGCCATCAGTTTTTTGCATGGCTTTTTCTAAACATAGAAAGCTTATGCCTAAAAGATT
>N_401
TGAAGAAGCAGAAATTCAATGGTATCAATTTTTCCGACCAGAACTTAAATTTAATGGGGTAGAAGGTTTAATTGCTCAGTTAGAAAAAGACGAACAAGATACAAGAGCATTTTTTGCTAATTTAGAGGATTAAACGACTATTTCTGCTTGCTTTTAGAGCCTAAATAGTGTATCTTTAAATCTGTACGAACAGAACCATTACTTGGCTTTTGCGACTCACCGACGCTTGGCTCAGTAATTGGGGATATTTTAGAAGGAGGTGGAAAGAAATGGCTTTAACTCAAGAACGCAAAAATGAAATTATTGCAGAGTACCGTGTCCATGATACAGATACTGGTTCACCAGAAGTACAAATCGCTGT
>N_402
TAAATCGGTATATTCCGCAAGCAATCGTTCATTTGTTGCTCTGTTGGAAAAGTGAAGCCTCACTTTATCGCCTGCTTTTACGTGATACGAAAACATTTTGTTCTTCGTTATTTACTTCAATTTTCCCCTCTGCCCCAATTTTACAGCAGTAGATAATTCTTTCGAAATATGTTTACTCTTCAAAAACGTGCGAAGTAAAGAGCCCATCTTCTTCCGTTTCGACTTTCCATTCTAAAAACACATGCTTCCTCCTGCTAGCTTAATCTTCAATAAACAGATGGTCTACGACA
>N_403
AAAAACCTACATTTAAAGAACCTCATTTTATTGAAGTAGCGGTTCATAATGACATG
>N_404
TTTCTCGTCCAAAATGATATATCTTCCTTCTGCAGCTAGATGTGCCTTTTGGAAGTTGTGCTAATGTTTTATTACTATCACTTTTTGCTTTGTAACTACCTTTGCTTGTTATAGAAGTTTTGGATGGTAATTCAATCAAATCTGATGCGCTTTTAACGGCTACACTTTTTCCTAAAAATTGAATTCGTCCATC
>N_405
ACAAAACTTGCAAAAAAACTCCCCATCTATTCCCGACCTCCCTTAATTATTCTTAGAAAAATGTTCTATTACGGAAAGAACATCTCCCGTCTCTTGCGCTTTAAGTAAGGTCGTCATCACCTCCTCGTCTTGAATAAGTTGAATAAGTGTTTGCAGCATATCTAGTTGTTCATCGGCACTCCTTAGCGCCATCATAAAGACAATTCTGACATCGATTGCTTCGTTATCAGAGGCCATTTCAATAAATGAAACGGGCTTCTTCAGTATTCGTACAGCCACCACTGGCCGAATAACATGTTCGCTATCTGTATGCGGAATGGCAACCCCGGCGTGCGCGGTTAGTAATCCGGTTGGAAAAACTTTTTCCCGTTTAATTACTGCATCTTTATAGCTTGGCTTTACTGCGCCCACTTCACACAACTGTTCCGCCATTTCTGAAAGTAATTTTTCTTTATCTTGTTCGTTTGAAAATCGAACCATTTCTTCTTTAAAATATTCTAATACATCCAAATTGCATCCCTCCGACTGGCTGCTTGTTTATTTATA
>N_406
TCTTTTTGGCATGACTGAAATATGAGTTTTCTGAAGGAATGGAACCTGAAGAACGTCTCAAAAGATATAAACAAATCTGTACGAAGCGGACGCCTGCTTTTGTGATTTCTAGAAATTTAGAAGTGCCGAAAGAATTAGTAGCAGCAGCGAAAGAAGCTGATATTCCGGTATTACGTTCACGACTTAAAACGACACGTTTATCTGTTTATATTACGAATTACTTAGAAAGCAGACTTGCGCCAGTTCTGGATGTCATGGTGTTCTAGTGGATATATATG
>N_407
TACGACAACAATAACGAGCAGTGCTTGGACTGGAGAAGTAAATAGCGCCACGATAACTGCGGGAGCTGCTCCAATGAATGGTCCAAGATAAGGAATAATATTCGTTGCACCTGCAATAAAACCAAACAGAAGCGCATACGGTTGACCAATAATTAAATAACCAATGAAAGTAAATAAACCAACAAACATACAATCAATCGCTTGTGAACTAATATAAGTAGAAATGGTTTTATTCATTTCTTTAATAATTTGTT
>N_408
TTGCTATGTAAGATTTCTAAAATCTAGCAAACCATACTTTTCACAGTCATATCCGCGTCACGGAGTCCAGACCAACACCAACGCTTACAATTCCAGCTGC
>N_409
AATGGATTTGATACTTTTTCTCTAACAAAGAATCGCCTCTTCCTTTGTGAAATTCTTTACAATAAATATCATACATCTTTTCCAAAATGGGTATTTCTAATGTCGGATATATTAGTTAAAACACCACCACAACAATCTGCGGCGGTGTTTTAATCTACGTTATGCTTATCTTAATTTTTTACTTCCGACTGCCAAAAATACGCCTAAAATTAAAACGAGTCCTATAAGTCTTAGCAGGTTAATAGTCCGGCATCGTCATCCCCTGTTTTAGGAAGAGTTTGCTTAACTACTTTA
>N_410
TATCCCCTTGATATTGCAAATACGATTCAATTTGAAAATGCTCTTTTTGAGAAAGCGGCAGGAGAAGACTCGGCGACAGTGAAACGTTCAAAGCGTTTCGAGAAAAGTTCGCTCGTCCGGTAAGTCATCATCCCAACCATTCGCGCAGTAGCAAGTCCGCCCTCAGGTTGACCAACATAGTTGCCCCCATTAAAGTCAGGGTCGTTCAAAATCGCCATGCGCATAATCAAGTTGTAACCAATCGCATCAGGCCCAGCAGCAAGCGGGGAGGCGA
>N_411
ATACACTTCCAATTTGAATGGTAGTGGGTCAAACGGGTTGTTTCTCGCTGTAATATATGGTTTGTAATTTTTTTCTTGAATGGCTCTGGCAATCTCTTCAAAACTTTCACTTATGTCTGTATCCTGAATATGCTCAGCCACAAAATACGTATGAGCCGGAACTTCAATCCACTCAAGCGGTTCTTGTAAATGAGGATATTTTGTCCACTGGAATTACCGAATAATGAGTAATTCCGTCTTCTATATTATGGACAGAAATACCATAAAACGTTTTTTGTTTGGAAAAATCATCTAGTTCTCGCGCAAGTTGAAGC
>N_412
AAAAAAAGGGAATCGCTACAATGTGGAAGCCACTTTTTATAATAAAAATAAAATCAGCTCCAGTGAAGCGAAAGAATTGGACGGCCCATTCTGGTCCAATGATTCCAATCGAGGGTTATTAGTTAATAAAGTACACGTTGAAAACATTCAAGAATTAAGTGATGATTTTTAAAACGAAAAGAAGGTGAGCATTTGCGCTCACCTTCTTTAGTTTGTTTCTTTTTTCACTGTCTCGAGTTTCAACTCTGCTAGCTGTGCTTCACTCACTTCA
>N_413
AAAATGGGGATTACCCTTAAGGAGCGATAATAATGAAATTAGGCACACAAAACCAAGCATTTTTCCAGAAAATATAGAAGAAAAATTTGCTTATGTAAAAGAAATGGGCTTTGAAGGTTTTGAAATTGATGGTAAATTACTTGTTGAAAATTTGGACGAAGTGAAGAAAGCTATCGAAAAAACGGGGCTACCTGTTAGTACTGCATGTGGTGGCTATGACGGCTGGATTGGTGACTT
>N_414
CGCATTCCAATCATGCCGAGTTCTTCTTTCGTCGTGAAAATAAATTCAATCTCCCCATGAGCTGTTCGTTCTGCACAAAAATAATCAATAGCCGCTAACATAGCTGCTACTGCTGCTTTATCATCCGCACCTAAAGAAGTGCCTTCCTCTACCGTAAATACATCTTGCTCCATTTGGAAAACTGGCGTTGCCGCATTTGGATGCGTATCCACATGACTACAGAAAAAAATCGTTGGAAATTTCTCTTTAGTAGCGGGGATTCGTGCAATTAAGCCATAATTTTTCATCCATA
>N_415
TCTAAACTAAGTACTGCACAAACAGGTATCCAAGAAGTCACGCTCCTTGGAGATGATGAAGACGGCAAAACAACAGCAGTCAAACTCAATTACTTAGTCAAAGAAAAAACGGCCCAACTGACTATTACAGATATGAATTTTGATTTTAGAAACGAAACTTTTACCACAGGTAAAACAAAACCATTCGCTAGTGTATATGAGTTCTCCGGCAGATGAAAACTTTGGAGAAGAACAACTGCGGGATAAAGATGGTTATTT
>N_416
CTCTTTTTTTACCGTCGCGTAAATCTTTTAATTCGTCTACTACGCCAACTGGGACAGCGACTAAATCAGCTTCTGCTTTCCCGTTACCGCCAGCTGTTTCGATTAAAATTTGGCAGACATTAAATGGGATAAAGAAAAACCATTGTTTCTTTTGGACGGTTTGGATGCGCTCGTAAGGTATATATGTATTTTTTCGAAAAATCAAACCGTATTTGATGCGAATCCCTTGGTCTTCGAGGGTGTATTTGTAGGTTATGT
>N_417
AGACCAAATTTGCGTTCAATGCACCAAGCAAGCCGTACGCAAACCACTAAGAAACCAGAAAAACGCAAAGTGTCACAAGGGACATTCACACAAAATAAAGAACAAGACAAAGTAATTGCTGAACAAAAAGCAGCACAACAAAAAATGCTAAGAGAAATCCGCCGAGAATCGGATGTGGCAAAAGGGAAAAACATCATTAAAAGCACTAGTAGTCATCACAAAAAAGCGCGTAAATTGCGCGGAAGATTACAAGAAGCGATAATTACGAAAGAAATCCTTGA
>N_418
TCACACGAGCACCCCTTTCTAATTGTTCCCTGTTTTTATTATACGGTTTTATTGGAGGATTGTCTTGCTAAAAGTAAAGAGCTACGACGACGACTTTTTTCACAAACTCAGCCAAAAAATTGTCTAGTGTAGTGGACATAACTTGTTGTAACCGTTTTCTTTTATTTGTGTATAATAGAGCGTAGAGGGAGGTGATGAAATGCTTCTAACCAAATCGGAGCATGCATTAATTAACTTGTTCTTAACGAAAAACGATTTTTTGACAGCAAAGCAATTAGCTGAAATTCTAGACGTTTCCTCTAAAACGATTTATCGCAAGATTAAAAACGATTCAGAATAGACAACTGGAAGAAAGGATATCATCATTTCTGAAAAGGGGCGTGGTTTTAAGTTAGATTATAAAGCTTACATACAAGCTAAATTAGAAACGACAGGTGATATTTTTGGCTATACACCAACAGAAAGACGTGAAAAAATCTTGCTGCAAGTATTGTTTAAATCACCAAAGTACTTGAATGTAACAGAGCTGTATGAAGATTATTATGTTGGGTATAATTCAATCAAAAATGATTTCTCTCTTTTAAATCAAGCCATCGAGAAATATGATTTGGCTCTTGAAAAAAGGCAAAAAGAAATACGGGTTGTTGGCACTGAAGAAAACATCCGGACCGCCATTAATGAAGTGATTAACAACTTGGATTTATCGACCTATGATGATTTGAAAACAGAATAC
>N_419
AATTGTCTAGTTCCCGGTAGTCATTCTGTCTTGTAATGTTTTTGTCAAAACGAAACAGCCCTCACGAAAACTGTTTTGTGAACTTTTTCTCTTAAATGAATTATACACACTATTTTCGCAAATTTATATTTTAAAACCAGTATACCGAAATGCACTTACTCTCCTAATAAAAAGCCACAAAAATTCTACTTTTTTTATTCATTTAATGAAATACCTAAAAACAGCCATTGGAAACGC
>N_420
AACAGAACGGCTTTTATTCCCGCGCGCCTACCAAAGTACTATTTAACAAAAAAGCCCAGTTTACCGATGCGAAAAAAGCACTCCAACAAGCGGCGAAAGATTTATATGGTGAAGATGCTTCTAAAAAAGTTGCGGAAGCTTGGGAAGCGGTCGGAGTTAACTGATTAACAAATGTTAGAGAAAACTTAATTCTTCAAGTGATATT
>N_421
ACGTCTTTGAACAATTTCTGCAGCTGATAAATCTTTACAGCTCGCACAAAGTGTTGTCGGATGACGAAGCGCAACTTCTTCCGCATGACTTGGTCCAGAAAGACAACAAGCGCTTTACGTTTGGACGCATCTATTTCGTCTTCAATCACTTCGGACATTCGAAGATTTGTTTCTGGTTCAATACCTTTACTCACATGCACTAAAATGGTTGGTTCTTTTAGCGCTTCATTTAACTGCTTACAAACGATTCGCATCGCATTTGTTGGAATAGCAATTACGACAATTTCTGCACCATCAATAGCTTCATCAAGTGGACGGAAATGTCGCTTTTACCTCAGTTGGTAAAATAATATCTGGCAAATAGTGACTATTCGTGTGCGATTCGTTAATTTCATTCACAATTTTATCTAAGTTTCCCCAAATAACTGGTTGATGATTATTATCA
>N_422
TTTCATCCAGTCTTTTGTTCCTACCAACAAATCATAGTCACCTTTGTAATCACTTGCATAATTCTATGTCCGCAAAAATATCTCCTGCAGGCTTATCTACCATTACTCTCACCCCAAAGCTCTGCAATCGGACTAAAATTATCATTGTTTACACGTATTTATCTTTTTCCCAAAAATCTCTATATTTTCTTGTAAAATCATTATTTGCCGCCTCCTTTTAAAACCATTATAGCGAACAAAACCTGACAACTATCTGTCAACAATTCAAATTAAAATAAAGTTTTTCCACTTCGGATTTGTAGTCTTTTTGAAGCGATGCAGGTTCTAAAATTTTCACGGCACTTCCAAACATCAATAAAAACGGTATTATATTAGCAAATCATAGAAAAA
>N_423
TATATGAGAAAAATAAAAATTATCACAGAATTCAACTGCTGGGACAAACGCTAGAAGAAGCAGCAAAATGGAATATTGATGTTTTATATTTAACCGTAGAAATTGATGGGCAAATATACAACCCTAAAACAGACATTACACCAGAAGAATTTATGGTACGAATGGCAGAAACAAAAGAATTACCAAAATCTTCTCAACCTGCGATTGGTTCTTTTGTGGAAGCATACGAAAAATATACGGCTGAAGGCTATGAAATTCTTTCTATCCACTTAACTGAAAAACTAAGTGGTACTGTCAATGCGGCTCGCCAAGCAGCTGATATGGTAGAAGGAAATATTACGGTTGTAGACTGCGATTATACAGCTCGTGGGCAAGCATTCCAAGTACTAAAAGCTGCTGAAATGGCTCAGTCGGGCGATTATTCTGTTAGAGGAAATTCACGCAAAAATTAATGATATTCGTGACAAAACAAAACTTTATATCGTTGTCGT
>N_424
TAACACGCGGTCTAATTGACTTGCAAGTTCTGGGAATTCTTTTTTGTAATTAGCGAGCATTGTGTTCCAAGCACCCTCTAGTTTTTCCCCGCGAGCTTTGTAATTTCTTAAGTAATCACGAACTTCGGCTGGTACTGTGAAAGGTTCTTCTGCCCATTCGTAATGCTCTTTTGCACCATTTGCTTCTTTTTCACCGAGCGGAGCACCGTGACTTGCGGAGCTGCCTGCTTTTGTTGGTGCGCCGTAACCGATGACTGTTTTCACTTCGATTAGCGTTGGTTTCGATGTTTCTAATTTTGCTTGAACAATTTTTTCTTGAATTGCCGCTAAATTGTTGCCATCTTCTACACGTAAAACTTGCCAGCCGTATGCGCGGAAACGGTCTGCTGCATTTTCACTGAACGTTGCGCTT
>N_425
TAAAAACCGATTACTTCCACTGGCTAAAGAAGCAAAAATTGCCTTGGTTGGTCCACTTGCAACGTCGCCTGATATTCTCGGTGGTTGGAATGTATACGGTGAAGAAAAAGATGGCATCAATGTTGAAACAGGTTTGCGTGAAGTATTTGAAACGGTCGAAGTCGTTTCAACGGAGTACACTGAATTGTCGGAAGAAGACAAAGTGGCAGTGAAAGCGGCAGTAGAGAACATGGATGTTGTCGTGCTTGCCCTAGGTGAAAAAAATGAATGGGGCGGGGAAGCAGGAAGTCTTGCTA
>N_426
CCATTTTCTAAGGTTACTTTTTGGGGTGAGGAATCGCTACTAGTTTCCTCAATTATACCAGCTTTCCCGCCGCCCTTCACATTCAAATTATCCATGTTTCGCATAACATCTTTCAGCTTTTTTCGCGGCTATCGCGGCGGCTCCGGTAGCACTTTGTTCCGAGATACTGCCTCCTACCGCAAAAGCGAGCACTTCCATTTGGATAAAAATCATTGCGAATTATATGTTAGAACAAATGATTATTACCGTGAACCAGCTGAATATGTATGCAAAAAAGGCTTAATAAACTAATTGACTATTCTATTAAAGAAGTTCGTAAAAACAGAATAACAAACCTTAGCATTATGAAAAATTGAAAAAATATTAAGATAGAAAATACTGTACCTATACAAATTATTAGCTTATTCATAGCTTTATAAATGTTCCTTTATATTCCATTCACCCGATTGCAAAACCCGTTTCCTAATTGAACATGCCTCCACCCTCTAAAACCCCATAAGTATACCCCACAGGAGAAACTCACCCTATGGGGTACACTTTTTACTAAAGAAGGTCTATCATTTCAACGAGACTACGTCTTCGAATTGTAACCATTTCTAAAAATATTTCTTCTTAGTTTAATCAATTAAATCCATATAATACAAATCATTTTCTGATATTTTTGCAAGAAAATCTTCTAGGGAATCGGCAATTTTAAATTCATCATAATAGATTTTATTCTTTTCCTCTGTTGTTAATTTAATTGAAATTAAGGCTGTTTCGCTACCTTCAAAAAAGATAATCTCTTCTTCAAGTTCATCATA
>N_427
TGATATAGTTTCGGATGATGAAGCAAATAAAGATAATACAACAGAGAAGGTAACTGAAAAAGAAGCTGATAATATTCAACCTCCTTCTACTAAAGATAGTAACAAAAATCTAAAATCACTTAAAGCAGGACAAACAACGGTTGATTTAAAAATACCTGATTATGACCAAACAGCATGGGCAAACGAGGTGCT
>N_428
ACCGTAACTGATTGATAGAATTCGCTCATAGTATGCCATATTTCCACCTTTTAACGGCAAATAGCTTCCCGCGCTTTTGCTGTCTAGCTTCGAGGCATGTTTTTGGAACGTTGCTTCGTTGACTTTTTTATCTCTCTCATCTTGGTGATTCCTCTCTATGTCTAGTTTTCCACCCTTCTATTATAGCATCGTAACTACTTTCCTTTTGTGAGCGTTTTGTGAACCTCTGTGTATAAATATAGCCAACTACAACAAATTAGTGCATTTTTTGAC
>N_429
GATGCGGAGAATGGGACTATTGAAAGCACTGAAAGATGTAAAAGACCATAAAAAAGTAAATGCTAATGATGAAGATTATAAGTATATTGACATGTGGAAACGGCTATATCAAGGCCATTACGCTGAATGGCATAATCTAAATTACGAACACAATGGCAATCCGGTTAACAGACGTCAATTATCTATGAATTTGCCGAAAGTTACAGCTAAGTACATGTCTAAACTTCTTTTTAATGAGAAAGTGAAAATCAATATTGATGATAAAGCCGCTGAGGAATTCGTGCTTAATGTATTGAAAACGAACGGTTTTACTAAAAATATGGAGCGTTACATCGAATACGGCGAAGCGATGGGCGGTTTTGTAATAAAAGTGTATCACGACGGAAAAAAGAACGTCAAAGTTTCATTCGCGACAGCCGATTGTATGTATCCTTTGTCAAATGATAGCGAGAATGTAGACGAATGTGTTATATCTAATAGTTTTCATAAAAACGATAAATATTATACGTTGCTCGAATGGCTCGAATGGAAAGGGGAGAAAGTAGAAGTATACACAGTCACAACGGAGTTATACCAATCAGACGACCCGAACGAGCTTGGTACAAAAGTAAGTTTAGCGTTACTGTTA
>N_430
AATGTACGCATCCGAATTTTATTTCCGAAATCGTGGCGAAGAATTAAAAGAAGCTTATCCAACATCAGAATTAAAGGATTTTCATTTTGATAAAGTAGCAAAAAGTGCTCGAGCTGGAGACGAAATGGCGACGGAACTTATGG
>N_431
TAAGAAGTAGCAGAATTTTTTGAAGAAGCCTCTTGGGGTAATTTTAGCATTTTGAAAGAAAAGAAAG
>N_432
TTCTGAACGACATGTATGGTGGATTCGTGATTTTTGGCAAGCAAGCAGTTCACCAGTGATTTCGTTCGGGAAAGTAGAAGTCCAAGCATCATTCATAAATGCTTCGTAATCGGACAGAATGAAGGTATAACCTAAGTCCATCTCGTTCAATTCCGCGACAATTTCTGGGAAGTTTTCGCGCACGCGGGGTAGCTGGTCGCCGCCTGCTGGTAAAAGAAGGACATCTGTATGTGTGTTCATTTCAGCAAGTCAATCTAAAATTAACAAGCGAGTTTCTACATAGCTTTTTTCACTGCTT
>N_433
TAGCGTCGAAGTTGCGCTAGAGTGGTCGACAATAATAAATCGAATAATCGCTGTGATACCAATATAAATGAAATAGCGCAGCGGGAAATGAAAATGAGATTCGAAATATTTAACAATCAGCGCAATAAATTCAAAGTAAAGGAAAAACGTCAAAATATCTTGTGTCATATAATAAGTAAGAAACGTCTGTATCTAAAAAGAAAATATTATTGAAAATCGTAAATGCCTCTCTAATTAAAAAAGCAACAAGGGTAAAACCGACCATAATAAGCGCCAAGATTAGGGTGATTCGTAGCAGGATGGGAACAATAGAAGAAATTTTTTCTAATCGTTTCATCAGTTGCCTCCTTTCCAAAAACGATATCGCTTTTTTAGTTATTTTACACTATAATGGGAACCATGACTATTTTTAAGGGGGGATTGTTATTCTAAAACGCTTTTTTAGTTATTATAAGCCGTATCGAACACTTTTTATCATTGACTTTGGTTGCGCCGTCTTAGCAG
>N_434
TGGGAGCATGTTTGTACATTCGTTTTTCGAGCAAAACCTGTTGGTAATGCACTTCTTGCTTCCAATGATGACAATGTGTTTCGAGTGAAGTGGATACCTATCCCGCTCGCAGATGATTTATTAGCTGTAGACCAATTATCATTAAATGAACTAGTAAGAAGCGAAGGCGTCTTGTATGAAAACTATACCTAAATTTCAAAAAGGCTCAAATTTCACAAGGTCAAGCCTTGCTAGAAAAAGCACTGATTGATATAAAGTTAATAAAGAAACTTTTTTAAAATTTGGAGGGAAAACAATGACACATATTAAATTTGATTATTCCAAAGCGCTCCGTTTTTTTGAAGAACGCGAACTTGATTATCTTGAACCAGCAGTAAAAGCAGCTCATGATTCATTACATAATGGTACGGGTGCTGGTAATGACGCACTTGGTTGGATTAACTTACCAA
>N_435
TAACAACAGAAGCTACTTTTCCGCCTGATGGAGTTATTCGTTTAGAACACTTGAATCTCCGAGAAAAA
>N_436
TTTACACATGACGCAGATATCAGATTTCTAGTTTTTCACGTACGCGGTCTTGGGTACCAGCGGTGTTCAGCGGGCATACGGTTCTAAGCGCTTCACTCGCAGTATCTAACACTTTCCCGCTTTCATCTACTGAAATCGCAATATCCTCTTCTACTTCTTTTAGCGCGTATTACTGAAGCTTCGCATCCGAAAGGACCACCGAGTAAAGGCAATTCGACACCGATTTCCAGTAAATCGTTCATCTAAAATTCTTCATTTGACGGCTAACGCGCAAGTTACTACCTATTTGGTAAATTTCTAGCCCGTTTAAATCGCCACCAATCTCTAAACGTTTCAAATGTGCAGAAAACATCTGTTAGACCAGTAATTGGCGCACTTCCCCGTAACAAAAT
>N_437
AACTGTTGAAAATACGCCGCTTAAAGTGGCATCACATTTGTATCCAGCTATAGTTTGGTCAATAGAAATACATCGTGTTGATTACCAGTTAAGGTCTCCGCTGCACTAATTTCTGCTCCATTTTCATCTACATATTTCACATTTACTTTTTCAGCAGCAGCATCACTTACAATGACGCTTACTTCTACTGGATTGGCAGCTTGGCCATCTTGATTGGTCGCAGTCGTGTGACCGTATAAGTTCCAACTTTATTAATATCTACTTTTTGCTGCAAATCGGTTTTAATTTCCACGTTAGCTTCATCGATTTTTGCATCACTATCCATATAAAAATCTTCTTTCATCTGTTTGTTCATGTTTGTTATATTTTATTCTCTCATTCGCTTGTAATTACTGGTGCACTTTCTGCTCCAATGTGAACAATTACTTGGATTGGTATAGACAGCCCCA
>N_438
TTTCTCACTTTGTCTACAGTCTGAAATCGCTCAAATACTGGGC
>N_439
GAACTTGTCTTTTGCGTCACCTACTACTTTGTCTTTAAGTCCTTTTGCTTTGTCTTTCATGCCTTTATCTTCGCTCATTGATATTGCCTCCTAATTAGAATATTTTCTAATGAAGAATTCTTTATCTCCATAGTAGTGTTTTCCACAGTTTAGGAAGCTAAAACATCTTTTTTAAATAGAATGGATAGTTCGATTTGTCTCAGCCGCTTCAAATATGGCTTCAATCAATTTTAAAACTTGATAAACTTCTTCATTTTGAACGATTGGTTCACTCGTATTATTTAAAACATCGACAAAATTATTATAAAAAGATGGAGCTAATTTGGCAGGTGCTGGAAGCGATAATGTATTGGTTGCTTCTTCGCTTGGTGGTGCCATTGTTTTTGTAAGCCCTTGCCCTGCTTTAATTGGCGTTGGCTCAGACGTTTTAG
>N_440
TATATATGAACTGTGAAAAATGTCATCAAAATCCAGCAACAATCCAACTATATATGAATATTAATGGCAAGCGTGTAGAAATGCCGCTTTGTGCCTCTTGTTATGCCGAAGATTAGAAATCAAGCCAACTTTGGCGCAAATGAGTTTCCGGGAGCTAGCGGTTCCCCGTTTGACGATATTTTCCGTCAATTAAGTGGTGCTGCAAACCAAGCAAACCGTGAACAAAGAAACTAAGCACAAGTACAAACACAAACTGCTGGTGGCGGCAATGGTTTACTAGATGAATTTGGAACAAACTTAACAGATATGGCGAAACGAGCAACTCGACCCTGTCATCGGTCGTGACAAAGAAATTAAACGCGTCATTGAAATATTAAACCGCCGTAATAAAAAT
>N_441
TATCTAAATCCGTACTTGCTGCGGGGTTGATGTCCGGATGTCGCCAACCATCTGTTGTTCCGCCAACACCATGAATAATTGCACCAAACTGAATTGTTTCTTTTCTAGTCATTTTACTTCCTCCTTTTCAAACAATGCTTTTTCCAAATGTTCCAATCCGATTTCTGTAACTGCTTGGTAGGTCCCTTTTTCAATATCGCCGATTTCTACGACTGGGACATAACGAATGCCGTATTTCGCTTGCAGTACTTCTCGCAAATAATCATGGTCGGTGACGTCGATATCTTGGAAGACAATTTTTTGCTCAGTTAAATAATCTTTCACATCTTTACAATAATGACATCCTACTTTACTCCAAACAACGACGTTAGCCATGGGACAACTTCCTCCTTTATC
>N_442
AATGAAATGTCCGATTCTTGTCATGAACGACCTATTTTAGACGAAAATCAATACATTGAGTTTGATTCACTTAAATTTATGTTCAAAATAACACAACTTGTGTCCATATACATAATTTTATACATTTAAAAAATAAAATAAGCCATTTAATCCTTCTAATAAATAACCTATTTCATATAGAACTATAATTCCATGTGTATAAACCGTATTTTTATAACACGTAGGATTACTTTATAAAAAATGACCGGAATGCTCCACTATTTACTTCCCTTTAAACCAAATTCCCCACAACTTTCATGCGCAATCTGGGCACATTAGCCAGATGATGCACCAATGGGATTTCTTCCACTACTTCAATCGAGTCAGTCACTGAGCCGGCTAAGGTTGGTTGTTTCTCTCGCTTTTTGCTCGGCATCTTGCAGCGCTTCATCCCGCTTGATTTGCGAAATAGATGCGCCGATTGCGTTGGCGACTGGGCCATTTTTATCGCGGAAATTTTTACTTTCAACACCAGAGATT
>N_443
TTTTGAAGGACGACTTTCGAAAACGAAAATAGCTGCTTTTTTAATGGCGCTAGAAAGTGAAAGGAGAAACGGCAGAAGAAATGGCGGGAATCGCGCAGGCGATGCAACGAGTGGCTATTCAAGTCGCTTTTCCCAGCCGGGACAGCGATGGATAATTGCGGAACAGGTGGAGATAAATCCAATAGTTTTAATATTAGTACTACGTCGGCTTTTGTTCTTGCGGCTGCGGGGATTCCGGTTGCGAAACATGGGAATAGAAGTATTTCTAGTCGTTCAGGTAGTGCT
>N_444
ATCGATTAAACGCAGCGGAACACCACGAACATTGACGTATTCTTCTATAATATCTCGCGTCGTCCCCGCAATATCTGTGACAATCGCTTTTTCTTCTTGAATTAGTTGGTTAAGCAAGGACGATTTCCCAACATTTGGTCGACCGATAATGGCTGTTGCCAATCCTTCGCGAGAATTCCCCTTGGCTTGCTGTTTGTAAAAGTTGCTCGACGGAAGCGCGAACTAGCTCGGTTTTCTCGAGTAGCATTCGCTGAGTCATTTCCTCCACATCATCATACTCCGGATAGTCGATATTTACTTCGACTTGCGCTAGTG
>N_445
CTGGAAAGACAAGTGCTTTGGAGGTGCTAGAAATGGCGAAACCGATAGAAGAAATTGGTGAAGAAATCGGAGCAAAGGTAGAGAAAGCTGCACGGAAAACTGGAAATGTTGCTGGAACGGCAGCTAAACTATCTGTTTATAGTTCCATTTGGGCTGTGAAAACAGGCGTAAATAAGACTCGTGCATTTGCTCAAGGCTTTAAACAAGGCTGGTCTGGTAAATAAAAGCATAGGAAAAGGGAGAGCATGAATTGTTAAATTACTTATCGTCACTAAATCCGGTACTGTTAGCACTTCTTGCCGGTATTTTTACATGGGCTTGTACCGCAGCAGGAGCTTCACTCGTATTTTTCTTTAAAAATCTAAATAAAAAATGGGGCAATGTTATGCTAGGATTTGCTGCAGGCGTTATGCTCCAGCAAGCTTCTGGTCGCTTCTTGCCCCTGCAATCGAAATGAGTAAAGATTTAGGGAAGTTTTCCTTCGTACCAGCTCTAGTTGGCTTTTTGCTTGGGGGAATATTTTTACGTGTTATTGACCGTATTATTCCACATTTACATTTCGGGTTTCCAGAGCAAGCGAAGGAAGGACCAAAAACTTCTCTTCGAAAAAGTATCTTACTGGTTCTTTCCATTACTATAAGGTAATTTCCAGAAGGGGCAGCTGTTGGGGTCCTTTTCGGAGCAGTGATGACT
>N_446
CAATACAATCATCCAAAAGATTTGGCAATTTCATTGTCACTTGAAGCAGCAGAATTACTTGAATGCTTTCAGTGGAAAACAGATGAAATAGCGTTAAAAGAAAATCGTGAAGAACTTTTAAAAGAAGTAGCTGATGTGCTTATCTATGCTCTTCAAATTGCAGAGAGTATGGGGGCGGACAGCAGGA
>N_447
CTAACTTACTTGCTCATTTTTTATAATTCCTCTGCATTTGGCTCTCTTACATATTTTTTCATTGCCACCTCACAAGCACCAAACAGTTTGAAATTTTGTCGTGCGTACTAATAACGTTAAACCATTGTTAGCACTAGAGCGAATATTTAACAAATCTTCTATCGAGAAAATATCTTGATAGCGAGAATAAATCTCTTCCTTATCAAAGACAAAATAACCTTCATCTTCCCAGAAACATATCGGACAAATCTCAAACTCGCCTCTAACATCAATTGTTAAACAGTTACAACATGCACATCTTTCTTTACTCATTCAAAACCTCCTTCTGCTTGAG
>N_448
TTTATTTCTACATGCCTGAGAGTTTAGAAGAAGCAAATCGTTTAAAACGAATTCCGCTAATGCGACTCAATCCGTTTTCCCAGCTGCTTAATATTCTGACCATCAAAAACTTAGGACGTTTACTGATTGCTGCATTTTTCATTTGGGTTCCTAATGGTTCCTTGCAAGCTGTCATGTCTCAATTCGCCATTGATAGTTTCAGTTGGAAGCCAGCTTTAATTGGGATGATGTTTTCCATTATGGGAATTCAAGATATCTTGTCGCAAGCTTTTGTTATGCCAAAATTACTACTCAAGTTAACGGACAAACAAATA
>N_449
CAAGCACTTTTCCAAGTAGTGACAGTCGGAAATACGAATACACTCGTGGTTACTTCTAAATCCAACGATGCACTAAAAAAAGCTGGCAAACTAATCGCCAACCAAAATTACTTAAGTCAGCTTGGAACAAATACTAAATGGCTAACAACAGACGAAAAAATCGACACACCAGCGACTAATGTTGACAAAAATACGAAACTAACAACAACTGGCGATAAACTAAAAGGCATTGGTCATATCACACAAGATTACTTCATCAGCATGCCAGCCAACCGTAGCGCATCAACAGGAACAGAAGTATCACTTGATTTTAGATATGCGCAAAACTTGGATTTCGAGCATTCATTAGTAACGATTTTAGTGAACGGAAAACCAATCGGCAGCCAAAAACTTACCGCTAAAAAAGCCAATGGCGACAAATTAACGTTA
>N_450
TAATTACGTTTTTCGGCTACAGATACAATAAAACTTGCAACAACTGAATCAGAAAAATCAGAAGGGGAAGCGATTAGCCCGGCCGTTTTAGAAGCAGACGGACAAGAGACAGTCGTATTCCCGCTTTTACATGGTCCAAACGGAGAAGATGGCACTGTTCAAGGATTGTTCGAAGTATTAAACATTCCATATGTTGGTAACGGGGTCTTGGCATCTTCTGCTGCAATGGACAAAATCGTGATGAAGAAAATCTTTGCAGATGCTGGAATCCCGCAAGTTCCAGCAGTTGCTGTTCGATTAATTGATTGGAAGAACTATCGA
>N_451
TACTATTCCTGCTTGTTTTTCGTATAACGCATCCGCTTTTTCTAATTTTGTCCGGTGAATTGGTAAATTCTTAGATACATAGACTACTAATGATTTTAACTTACACCTGAAACATAATCTAAGCGAGCAAGCGCCCCTAAAAATAGGGTTTGTTCTTCGTTTAATTGGAAGACAGCTGGTTTTACTTCTTTTTTAGGTGTAATAGCTTTTAACGTTGTTGTATCA
>N_452
GGTTGGTGATAGCTCCATACGAAGCGTATCTAAATCCTCAAATGAAAGATATAATTTTGGAGTGAATTCACCTGCAGTGGCTGTCATATTTAATGTAATAGAATCCCCATTATCTACAACGCTACTAACATCTTGCACATACTCCCAGTCTGTCACGTAAAATGTAAACGGACCACTTTCATAAGCAGTTCCTCCGTCAGTAGAGCCTTTTGTTGTATAAGTGATTTCATCGCCTTTTTCAAATTTTCCTAAATCTGCTTTCCAGTAAGTATTGTTCCCGCTATTATAATCATAAGCTGCTGTAACATTC
>N_453
CATCCATTGGCGTCTCTGTTGTTTTAATTTCATCAATCATCCGACTATTTATGATGCCATCTGCGCGTCCCATCAAGCGAAAAAGCAATTCCGTCCACTATTCGTTCTAGGTTTAGCCGTACTTCTGCGGCATATTCTTCCCCAGCTTCTTTTTGGAGTAATTGATGAATTTTTGTTCCTTCCTAAGGCGCGGTCTGAATTTGTCATCCGGTTATCAATACTACCGCTTCTCCCCGCACAAACTCTACTAAACGCCTAACTGAAATACGCACTCTCCTCATCAATAGTCCTCCTTTACAATCCAGTTGAATTATAACACAGAAC
>N_454
AATCCCTAGTATTACTTGAATTAAAGGCACTGCAATCCCCGGCAAAAATCGGCTTAATACATTAGACAAAAACACCGCGCTCAACATTAATAAAATCAGTTCAAATATTTCCATTAATACATCCCTCGTTCCCGTATCCGTGCCACTGAGTCAGAAGCGTGGCATTTCTTCCGTTCCCATATTAGCAAAAAACTTTTCAGAAACATCCGTCTCTGTATGGAGTTTCCTAGCTATTTTTACTTCTTCTGATAGACAATTTGTTCGTCTACAACTGTTATCATAGCGCTCACTTGACGAAGGTCTGCTTGTTTCATTTGAAATGGACCTTCTGCCA
>N_455
TCTGGTGCCCTTAGAACCGGGGTCACAGAATATCTGAAAAACCACCGCATGGTCAAA
>N_456
TTGATATCGGGCTCCTCAGCGCCTTCATCATCGCTAACATGCCCATGATTTCGTCTTTTTTCGCGCTTTCTTCTGCTTTTTTCGCAGCATTTTTCAAATTGGCTATCATTTCCTCAGTTTGCTCTGGTTTTGTATCGGTCAATAGCTTACTTGAAATCATCATGTTATTAATCGCATTCGTCATCGGTTCCTTACACGGCAACCATTCAGAAACGTTTTCCGTAATATCCCCGCGCCCTTTAATCGCCATTATTGAAAGACTAAGTGCCCCGATTCCTGTAGTAACTTTACCGTTTCTCTATTACTTAAACCAGAATCTTGTTCCACAATATCCGCTTTCATTTGTTCTAAACGTTCTTGTTCCAATTCTTGGGGTCTTTTTTGTATTCAC
>N_457
CTTCTTTCAATTGATATTTAGGGTTTAGTTGGATATAAATGATTGCTGCAACTAGTCCTAAAACACCTAGTGCTACTAAGTTAAACGCAGTAAATGCTGCGACAACAAAAACCTAAGAAGAAGAAAGGCATTAAATATTTAGCGGACATCATGTTAATAACCATGGCGTAACCAACAACAACGATAAATCCACCAGCTACGTTTAGACCATTAACAATAACGTCCGGAATGGCATTGAGTAAATTTTCGACTGCTTGTGTACCAACTGTTACCGCAACGATAACGGCTGGAATTGCAATACGCATAGCTTGAAGTAGTAGTG
>N_458
TGATTTTCCATAAGTAATTTCCAAGCATAAGCTAAGTATTCATGTGGATACTGGACACCGGCTTCTGTCGCCATCACGGAAATCGGTTCAGCCAAACGCTCTAATAAACGCTCTATTTTCGCATTTGCTTGTTTTAAGTAAATACGTGAAGATGCTGTGTTGGCGAGTGTAGACCATCCATCTGATTGTTGGCTCGTTAATTCTCCGTGAACCGTTTGTAATTTTTCAGGAGCAAGA
>N_459
GTATTTAATTTCCCACTTGACGGGGCATCAGGAATTGGTGTCATGCAGCGAAATTTAAAGCAAGCTATCGAAACAGGAATTCCATTAAATCGTACTGAGTAAAAGAAGTGCAGCAGTTATGAGCAAAAACATAACGCCCATATTAACATTTTTACGGATGAAGAAATAAATCGTTTGTAACGCCATCAAAATAGCGAGTGACAGAGTGATAATGTGTAGCATAAATCGACCTCCTAAATAGTAAGCGGAAAACTTAATTAAACAGTTTACGAACCTTCTCAAGTAACGAGACAGGTTCTTCTTCTTGTTCTACT
>N_460
AATGAAGAAAAAGAGTCTTGTATTACTTGTTGTTGTGTTGGTTCTAAGTGCGGTTCTAGCTGCATGTGGAGGGAAAGAGTCTAGTAGTAAGGAAGTAACGATTGAATTTATGCATTCATCCGTTGAAAAAGAGCGTTTAGATGTTATTAATAAATTAATTGCTGATTTTGAAAAAGAAAATCCAACAATCAAAATCAAACAAATTCCAGTTGAAGAAGATGCGTTTAATACAAAAGTTGTCACACTTGCTCGCTCTGGTAAACTTCCAGCAGTTATGGAAGTAAGCCAAGATTTTGCCAAAGTAATGGATAAAGATGAGTTGATTGACCAAGATGCAGTGAAAGAAGTTATCGACTCGGTTGGAGAAGACAAATACTACGAAGGTGCAACAAACTTA
>N_461
TTTAATGTCAATATAAACTTCATTTGATAATTTTGTTTCTTCTTTCTTCGGTTTTTCTTCTTTCGTTACTGCTTGATTGGCAGTTACAGCATCAGATTTACTATCTGGTATCCAAATATAAACTAAACCAGCACAAAGAATAGCAATCCCTATTAAGATATAATTTTTGTGTTTTTTTACTAAGTCCATCATCCATATCACCGTCCTTAATATACTATTCGC
>N_462
AACTAGAACTGACAGATGAAGGACTGAAAGGCCTTGACGAACAGCTAGGAGCATTGCAAGAAAGCGATGCTTATTTGTTTGCTCAAGAAAGCGAGGCGGTTCCGAAATTTGGATTCAGTGGCAATCCAACAGCTCCGGCTGGTTTCAGCGGTTCGTTGAAGGAAAATTTAAAATCAGATTCATTTAATTTA
>N_463
ATTTCGACATATGATTGGCTACGAAATCAAGCATCAC
>N_464
ACTACAGCATATCGTTTTGACATTATATAGAACCTCCAATATTCACTATTCATCCACTATGAATGATAACGTAAAATTTACATTTTTTCAAGAATGCGCCCAAATAAAAAACCTTACCTACTTTTTTTAGGTAAAGATTCAATTTAAAGTTTTATTTGTTTGAAAATTCCGAAAGATA
>N_465
ATTTTAACACTTTTGTATACAGGGGAACATGTGCGTAGTGTCGTTGCGGTTATTCGCGATATGACCGAAGAGAAACAACTTGAAAAAATGAAAAGCGATTTTGTTAATAATGTTTCGCATGAACTTAGAACGCCGATTTCGATGTTACAAGGTTATAGTGAAGCGATTATTGACGGGGTTGCTCAGTCGGATGAAGAAGTGCGGGAGTTTGCACAAATTATTTACGATGAATCCCTTCGTATTGGGCGTTTGGTTAATGATATGCTAGACCTTGCTAGAATGGAAGCTGGTTTTAATCAAATGGATAATCAAAAATTACCGCTCGCTCCATTGCTGCGAAAAGTTATTTCTAATTTTGACGTTCTTGCGAAAGAGAATTATGTGG
>N_466
ACTTGCCAAGTTGCTTTGGCATCTCTTCTTCACTAAACGACCATATTTTTGTCGACTATATCCCATTAATTCGTAACACGGTTCTGAATTAATAACTCACTTGATTACTATAACTGACTAAAGTGTTCTGCCAACGTATACGCCATTGATTGGTGCTCCGAATTATGTCCAGATTGATAAAAATACAAATCAAGTGCTGGATGTGCTTGCAGATTTTCCGGAATATCTTTTAAACGACCGCAAATATGCAAAACTTTAAGTGCGTGTGGCGCTTTTTTAGAAACGGTTTCTAAAGCCATAGATAAGCTGTTACAGTTTCCGTTGGAAAATCCGTGTCCCCACTAATGATATAAATTGGTTCGAATTGCTCGAAATGTTCCAACATCATTTCTGTATAGGGTTTAATGTCTTCTTTTCAAACAGTGGTGAAGTACCAAATTTTGTGAATATAATTACACCACAATAACACAAGCGC
>N_467
TCGTAATTATATTCTACGATACTTTGAAGAAACGCCGTTAGAAGTCACCCCCAGAAAACTGTTGTGATTTGGATGGAGCAGAAATAATCGATTTTGAAAAAAGACCAATAACACAGCAAAAAGAAATTCCAACATGGGAAGCTTATTTAGCTTATTTATTGCAATAGTTTTGCTGTTACGAAATTTGACAAAAACTATATAGTTTCATATTTTTTGTGAAAAAAAGACTTGTTTAAAAGTAAAAAAATTGTTATTATTTTGTTCAGTAATCTATATAAAATCAACATAAATTCTATGCCAGAAGTACTAAATTATAATAATTCTTGCTTTTTTTCTAAAAAAGTGGTTTAAGTGTTGTTGTATGTTGCGTTTATGGGTATAATTATTTCAAAGGTATTTCATTTATTAACATCATATGTAACACTTCTCTGTGCCAATAATAGTGCATAGGATAAGTTTAGAAAGCACTAAAGGAGGAACTTTGAGTGGTCAAGGAAA
>N_468
CCGATGCATTTTTAGGTGTTTGATACAATTTATATCCCGAGATTTTTTTGGCCGAAGTTCGATAACTTGAATTTAATTTTCCTGTTAAAACAATCGAATCAGCTAATTTTTCACCATTCTTATCGACATAATCGACAATGATGTTTCCGGCT
>N_469
TGATTAAAGTTGTTAAACATGCGGGTTATGACGCGGCGGAAAAAATGTCTAGAAGAAAAAGATGCTGTGTTAGAAAAGAATTTCAAAAAAGAAGTGAGACGTTTTATTCTTTCGGCGGTTCTTCCTTTACCATTACTTCTTACCATGGTGACACATATTCCGTACATTCATGAAATGGTGTTTGCGGAAACGATTGGTAACTGGATTAATCCAACCATCCAAT
>N_470
CACTAGGCTTACTTGCCCCTTGGGTAGCAGGACTTGCGATGGCATTTAGTTCCGTTTCTGTTGTCACAAACGCACTTCGCTTAAAAAGATATAAATTTAAATCATAGGAGGAATTTAACATGGAAAAATTAACATTAAATGTAGAAGGTATGACTTGTTCTCACTGCGAGGCTCGCGTAACAAAAGCTTTATCAGAAGTTAATGGCGTGAAAAGTGCAGTAGTATCACTTGATGAAGGAACAGCTACTGTTGAGTTTGAAAAAGGACAAGTGACAGAAGATGCGTTAATTGATGCTGTGGAAGAAGCAGGTTATGAAGTAGCTTAATTTAAAAGCGAAAAGGAGGATTCTGTCCAGAATCCTCCTTTTTTGTGTAGCATGAAAAAAAGATACCAAAATGAATGGAA
>N_471
TAAAAACTATGTTGCAGAAAAAAGATTTAGTAAAACGTGAACATTTAGTTATTTACTTCCTGTATCTGAGTTATACGAAAAAGTTGATATAAGAGACAAACATGTACTTATCCCAAGGTGTTGTAGGAATAGCATGATTGAAGAA
>N_472
ATATTGTCTCCGATGAGCATTTGGGTAGCATTTTCGTATAGAATGCGGATTGAATTCGTAGCCAAGTTCTGTGAAAAAAGCGACGGTTGCTTGTAAATCTTTTACAGGCAAATTAATAAAAAATTTGTTCCGAGCGTGTTGCCATAATTTATCACCTCCAGCCAAAAATAGCATGCAGAAAACTACATGTCAATGAATAAGTTGTGGTAAAGTAGGGAAGATATAAAGTAAACCAAAATTGAATATCAAAAAACCACTTGTAATCGGTTTCTTTTTGTACTATAATGTTAGAGAAAAGCATAGGATTGTTACTGCTAAGGCGGGCAAAACCTGAATTAATTCAAGTGCTATTTTGATATTAATAGCATA
>N_473
CCTCTAAATCGAAATAATTCTTGTTTAAATAATATACGAATCGTAGCGATTACGATTTATAGTCCGAATTTGATAATACCTTATTCTGTCTTAAAAAGCAAGAAAAAATGAACCGGCAAAAACCGATTCATGATATGATTAATGGTGATGGTGAGCTTTACAGGAATGCTCGGAATCAGCATTCTTCTCTTTTTTGGGTGGCACAAAATCTAGTCCGCCTTTATGAAACGGTGGCGTTTCAAATACGTCTAATCGCAAGGTAACTACCTTTTAAAGCGCCATGTGTCTGTATCGCTTCGATTCCATAGGCAGAACAAGTTGGATAAAAACGACAAGTAGCCGGAGTGAAACGCGAAATATATTTTTGATAAAGTCGGATTCCTCCGATAAGAATTTTTTTCATTGAT
>N_474
TCGGTAGTTCGTTATCGCTTAACGCGCTTAGTTTATTAGTAGGTTCGCAAACTGGCCGTGGTGGCGTATTAACGCAATGTTCTCTCGAAGAAGCAACAGAATTAGAACTCAGTATGCGTGGTTTAACTTGTTATGCAGAAACGATTTCTGTTTATGGTACAGAACCTGTATTTACAGACGGAGACGATACACCTTGGTCCAAAGGTATTTTGGCAAGTGCTTATGCATCTCGCGGTTTGAAAATGCGCTTCACATCCGGAACTGGTTCTGAAGTTCAAATGGGTTACGCAGAAGGTAAATCGATGCTTTATCTTGAATCTCGCTGTATTTTCATTACGAAAGCGGCTGGTGTTCAAGGGTTACAAAATGGTTCGATTAGTTGTATCGGAATTCCGGGAG
>N_475
TTCTGCACATGCTTATTTGGAAAATTCGAATCCGGCCAATTGAATCTCATATTCAAACCGCACCCGAAAAAGTAACGCTTGTTTTTAATGAAGAAATTGAAGCGGATTTCCCTTTAATAGAAGTCAAAGATTCCAGTGGGAAACAAGTGGAAACCGGGAAAACCACTGTTTCGAAAAAGAATAATCATATGGTTGAAGCATTTCTACCGGCTGATTTAAAAGCCGATGTCT
>N_476
TGTCTGCGCCCGCTTCTTCGGTTGTCATATTAGGCGTTAATCCCACTGAAACTCCAATTGCTTTTGTGAATTCGGCCATGTTCAACACCATTTTTATTTAAAGCATTTTGATTGACCCAGACAACGACGTTCTTGCTAGGGCTGGGTGTTTTTTGATTTCTTGGATGGTGGAGTCTAGTTCATAATTCGTTGTTTCACTTGATTTTTCGCTTGTATAGGTGTTCGTATCATCACCATTTTGTTCCGTGTAATTTGGTACGTCAGCGTTTGAGGCGGTTCTCCTGATTCCGTCGTATTCGCGGAACCTTTTGATGTGTCTGTTGATGTGTCTTTTTGGTTGCTACGTACTTTTCCGTCGTTTGGATAATGTTCCGTATTTTGTTTGATTTCGTCAAAATTAACCAAGACGTTATTGGCGCAAATGTGTCTAGGGCAAAAATACTGAGAAGTGTTCCTTCGATATCTGTTTTCACATTTTCCAATCGCGTTTTTGGATATCGACTTCATTTTTATAGCAGAACTGCCTTCTTCTTCAATGTACTGCTCAGAGATAACACCATTTTTCGTATCGATAATCGCTACGTCATCACTAGCAACATTTGGTGCACGCTCGCTGACGGTGCGCTGAATGCCGAGAACTTGTTCGCTTGTTAGTGTTTGATTGTTTTTGGTTTTGAGTGTTACTGCGGCTGTTCCTTTTTTGGCTTGCTTCTTCAAAAATCGAACTTGATTCTGGTAAAGTTAGCTGCACGGAGGCGCTATCGATGGTTGTTCCATAGCTTTGAACGATTTCTTTTTCTAAATTGACTTTCGTACCAACTTTTTCTTGCATTTTTTTATCTTCTTCACTGGCTCCAAGTCAGCTGTTTAGTAGAATGTCATTGCCATCACGTGTTGTCAATCCCTAGGTCCGCAAATTTGTGCACGAACGAGTGTCTCCACT
>N_477
CACCACTTTATTTAGATTTTCAATGATTTCTTGCAGTTTTTGAATAAAAATTTTCGCTTCAGATAAACGATTTTCATACGATAAGCTAACACGTACTGCTCCTGTTGCTTCTTCGTCCGTCACACCCATCGCTTTTAACGTGCTGCTTGCTAGCTTCTGCTTAGAAGAACACGCACTAGTGGTGGAAATGTAAATATCTTCTTT
>N_478
TTACAATTTATTGTCCCTCCCTTTAAATTTTAGTAAATATAGATGCTAATATATAGGATTTCCTTGATGTTATCTCTATATTTCCAACTCGATATCTAAATTATATAAGACAAAGCACCATGTTTACTACTCTAAAAAGCACTTTTAAAATGTGTTTTTTTCTTAAAAGTGGCTAATTTGTGACAAAACTTTGCTCATTTCAAATGAATAAAACTAATTAATTCCCGTGAACCTACCATCACTAACTAATTTTATCGTTTTCATTATACATTTTATAATGGCACTCCAGCTTGAAATTTAATTTTCTAAAATAACTGTTAGATTAAGATAAATACTAAACTGGT
>N_479
TAGCTAAATCAGTGAATTTTTCACCATTTTTTAATTTCGTTTGAATTTCTTTCGCTGTAGCTTCATCGTCTACTAAAATATGGCGCCAGTAATATCTGGTTCCCAAGTTTTGTAGTAGGTTTTTAGCTTGCTTTCACTTACATTCATGTTTGCTTCTGTTGCTTTTTGAACAAGTAAATTATACTCTAAATTTTCTTTGAAAGAAGTTTTTGTTAAATTATTAGAGGATAACGTTGATTCAAAAGAGTCACCGTATTGTTCTTCATATTTCTTGTATTCTGCATTTACTTCTTTTTCTGTTCAGGTGTATTTATCTTCTAAGATTTTTTTGAAAGTAAGT
>N_480
TTTCTATTAATACCAATCGTTATCGTGATTGTATTTGTAACAGTACAAAATATGGGTTCATCAAATGAAGTGAAAACAGAAACAGAATCAACCGTAAATGTATCTGACAACACGCAATCTAAAGAAGAAAAAGAAAAAGCGAAAAAAGCTGCCGAAGAAAAAGCAGCGGCTGAAAAGGCAGCTGAAGAGAAAGCTCCCGAAGAAAAAGCTGCGGCAGATAAGAAAAAACAAGAAGAAGATGCAGTGAAAGCTGCAAATGCAAGAAAAAAGAACAAGAAGCTGCCGAAGAAAAAGCTGCGGCTGACAAAGCTGCTGCCGAGAAAGCTGCTGCCGAGAAAACTGGTCCACCCAGTTGTATTTATCGCAAACACTTTATCCCAAAGTTCATCAGTTAATTCGCCGGCTGGAACAAAATTATCCATGATGCCCGCATTGTTTACTAAAATATCTAACGTGCCGTATGTCTCAGTAGCTTTGTTAATCATGCTTTCAATATCGTCTTGTTTCGTGACATTCGCAACAACCGCAAGTGATGTACCTTGTTCTTTTTCAATTAACGCTACTGTTTTTTGTGCCGCTTCTAAATTTAAATCCGCAACAACAACCTTCGCCCCTTCTTTCGCAAAAAGAATCGCAATTTGTTGCCCCATTCCAGACGCTGCACCAGTTACTACGGCTACTTTTCCATTTGCATTTTCTCA
>N_481
TCATGTTCTTGCATGACTCTCTTTTTCATGTTTATGATACCACATTTCCATTCTTTATGCCAAGTATTCCCA
>N_482
TAAGCGCATGACTACTACTAGTAGGAGGGATTTTAGCTTGATGGCTGAATCCTTTTTTATGCTGTATTTACTGTAGCCGATACTTAGATGAATAACAGCAGTATCCACATGATTTTGGCGTAAACGCATTGCTACTTCCTCAACCATTTCGCGGATGACAATCTCTACTTCGGCCGGCACATGATAGTCTTTTTCAAGAATTTGGCTTTTTCCGTAGCTTTTACTAACTGGAACATATTTTTCATTTAAAAGACTATAATCGATGCCGTGAGCATGATAATAAAGTTGCTCTCCGACTACACCCATTGCGTTTTTTAACACTTGTGGCGGCGTTTGGCTTAGTTGATACATATTAAAGATTCCCATTTTTTGCAGGCGAACAGCAGTCCGACGC
>N_483
CAAAGGTTCTTTTAAAATTTCATAGGTATCTACTTGCCTCATAGTCAATTCATCAAGAATATCAAAAAACTCTTTTTTACTTAATTTGCTTTGCTTAAA
>N_484
TTTACAAAATATCATCCAAATGAGTTTTCAGACAGCACCTGATGCGCCTGATGCTCGAAAATGGATTGACTCATGGACTATTTTTTATTGGGCTTGGTGGCTTTCTTGGTCTCCGTTCGTTGGGATTTTTATTGCCAGAATTTCGCGCGGTAGAACGATTCGCCAATTCTTGCTCGGTGTCATCGTGTTGCCCGCTTTAGTCAGTGTATTTTGGTTTGCCGTATTTGGCGGCTCGGCGATTTTTGTCGAACAACATGGAAATTCTGGGCTTTCAAGTTTAGCAACTGAACAAGT
>N_485
TTTAATTCCGGCATACTAAATTCAATATCCTCCAAATCTGTTGCAGGTACATAACAATTATCTTTTACACGACATACAGCAATTGCGATATGAATAATCAAATTTTTAACTGAAATGTCCGTCATGTGAATATTATATTTCGCTATATTAGAAACGACAATCTGCTCCATCATTTCCAAATTAACTTCTCCAAAAAAATTTATTTCTGTTTCTGTAATAAGCGGGCTTGTAGATTCCACTAACAAATATCTTGAAAAGCAAAATCGGATAGCAAGTTCTGCACCAGT
>N_486
AATCAAATGGATAATCAAAAATTACCGCTCGCTCCATTGCTGCGAAAAGTTATTTCTAATTTTGACGTTCTTGCAAAAGAAGTATGTGGAACTCGGCTTAGAGCTTGAAACTCCCGATTTAGAGTATTCCTATGACCCCGACCGGATGGAGCAAGTATTAATTAATTTAATTATGAATGCTATTCGTCATACTGGAAAAGAAGGCTATGATGAAAAA
>N_487
TATGGTCTGGAGAAAGCGCAGGTCCATGGGTAAAAGAGACGCTTGACAAAGTAGAATGTGGCGTCCTTTCCAATGAAATAAACAATGAAAAAATTCAGATTAAAAGGTGGCTAGGCTATCATGAAGAATGATAGAAAAATTACTTGCTTTATTTACAAAAGTAATCACTTATTTATCGGGGCAAGAAATTGCGGATAGTCTAGGATGCTCGCGCACAGCCGTTTGGAAGCAAATGGAAGCTAATATTAGTAAAGAAGGATTTGAAATCGAAGCAGTCAGAAACCGTGGTTACCGTTTGTC
>N_488
TACAGCAACAGTTAAAGGTCCTAAAGGTGAACTTGTAAAAGAGTTCAACCCAGAAATTACTATTAATATTGAAGG
>N_489
TAAAGCCAGCCGTAGATGTTGGTGTGTCTGTTTCAAGGATTGGCGGCGATGCACAACACCCAATTATCCGCAAATTAAGTAAAAACTTAACGTTGATTCTTTCGCAGTTTGAGGAATTAAAAGAATTACTCGATTTTGGTAATGCACTTGATGATGGCAGTATGAAAATGGTATCGGATGGCCGATTATTAACAGAATTATTCAAGCAAAAAAATTCTAAGCCCGTTATCAGTAACGGAATTAATCGTTATTTTATATGCTTTACCAAAATGGCTTTGTTCAACAAAAATCCCGCCTGCCAATGCTCGACTTTTCAAAGACCTTTTGCTAGAAAAAGCGCATATGCATAAAGATTTTGAGTCGTTTTCAGCTCAGATAGAAACGATTAATGAACTGAATGAATCGCACAT
>N_490
TATACGAATCAGAGTCAGGGTTTGAGGCATCAATTCCAAAAGCAAAACTAATAGCAATTAAAATCCCCGCCAGCTATGACAAATGGCAACATATAGTTAACACCATTCATAAAGTGATTGTATAAACTTGCTTTTGACGGTTGTTCCGAACTTATATCCGAACTTTTCCTCCAAACTGATTAACCCTTTACCAGAAATAGTTTCCTCAATAACCACATCAGCCTCTTTAATCGCTCTGGAAGTGGATACTTTTTTAATTTTCTTTCCAGCGAACCTTGATGTATCTATTTCTTTATCGACTGCTAAAATGACATA
>N_491
AAACCGTTCCTTCTCTTGCCATTTTGGCGTTTATTATTCCGTTGCTTGGTGTTGGTACATTACCAGCGATTATTGCGTTATTTATTTACGCACTTTTACCAATTTTACGAAACACGTTTATTGGTGTTCGAGGAGTCGACAAAAATTTAATCGAATCTGGTCGCGGCATGGGGATGACGAATTGGCAACTAATTATTAATGTCGAAATTCCTAACTCCATTTCCGTTATTATGGCTGGTATTCGTTTATCTGCAGTATATGTTATCGCTTGGGCAACGCTTGCTTCTTACATTGGAGCTGGTGGACTAGGAGACTTTATTTTT
>N_492
AACGATTGCAACTGGAATCAATGTCCAAAAAATTTCCAGTTTTTTACTACCGTGCATATCCGGCTCATAGTTTGAAATGTCTTTCCGTTCGCGGTATTTAACCAACATAATCGTAAACAATACAAAAATCGTCAAAACAATAACCAGCATAAATATAATCGAATAAATAATTAAGTCCGACTGACCTTTTGCAACTGGCCCTTTTGGATTAAGTACCGTCAAGTCACCACAACCACTTATAAGGCCGGTAACCCCAAGTAGTGCCGTAAGCAGCAAAGATTTAAGTACCTTTGACACCCGAATCCCCTCTTTTCCTTTTGATGTTTTCTAATGTGTATTTTTGCGCAAAAATACCATTACCGGAGTGCTGAAAGAAGCTTGTAGAACTCCTATGTAACTGAAAAAATGCTTTTACTATTTAGTTCTTTTAAAAAAACTCACAAACTTTTTTAAAAATTAATCAGCATTTTTAAAATCACTATGTTCATACTCTAACTCATTATATCTGATTTGATATCTTAGTTCAAAAACCTGATATATTAAATATTTCACAAACTTTTATTCTGTTCACTATTCCCTAGTTTGTGAAATTTAAAACAAAAAAGCAAATGATATTCAAGAATATCAAAATTCTAACCTTTTATATTATTTTTTAAATTTAAAAAATAATATTGTATTACATTAATATTTCATGCTATATTAATTTTGTAATATAATACATATAAATGAAAGAGGGAACAAAATCATGTTAAAGAGAAATGTACAAAAAGGGATGATTAGTTTAATTGCAATTATGATGTTTTTATCAATGTTCAGTTTTACAAATTTAAATTCTATTAAAACTGTAGAGGCTGCAAA
>N_493
TTAAAACAAAAAAGCATCACGCCAATCGAATAATCAAGCCGGCTAAGGTCCCAAAGTGAATTTATTAAATAACTTGAGACACCTTAATGCACGAGAGCTAGTCGAGAAGACAAAAAACTTTCGATTAGTTCAACTAAAATCTGTCATTTTCATTCAAGGAGATAATAAAGCACCAACATCTCCCATGCTTTCCCTAGCAATTCCAACCCCACCTGAGATACAATTAACCCAAACAAACGAAACGAGGCGGATGCCATGGCGGAATCACTCATTACTAAAAAAGCGATTGCTGGTGGGCTGATGGGAGCTTTGTCAGCATAAGCGGTTTGAAAAGATTAGTATTGCGGATATCACGAATATTTGTGGACTTAATCGGCAAACTTTTTACTATCATTTTACAGATAAATACGATTTGCTTACTTGGACGTATGAAAATGACTTTTTCATTGTTTGGCGGATGGGATTACGCTTGGAAATTGGGATAAGCATGTGCTGAAAATGCTGGAATCGATTAAAGAAAATGCTGATTTCTATAAAAATACGGTTTCGGCGGATGCAAGTATT
>N_494
CTTAGATACGGAGAAGGCAACAAACAAATTGATGTTAGTGCTAAGAAAGAAGATAATATGGCTGTTGTGCGCG
>N_495
AATGTACGCATCCGAATTTTATTTCCGAAATCGTGGCGAAGAATTAAAAGAAGCTTATCCAACATCAGAATTAAAGGATTTTCATTTTGATAAAGTAGCAAAAAGTGCTCGAGCTGGAGACGAAATGGCGACGGAACTTATGG
>N_496
ATACTCTTTACTTTGTTTCG
>N_497
CTGTTAAATCCTCCACTAAATCTGCTTTTGTTAAAATGATAATCGGTGTTGCACCACTATCCCAAGCAACCGTCAAATAACGCTCTAATCGATTCAAATTAAAGTCATGATTCAAACTCATCACAATGAGAGCATAATCAAAATTCGCTGCAATCAATTGTTCCTCTGAGTCTTTATTAGTAAAGACCGTTTTACGCTCTAGTACAGAGAGTATTTGCAC
>N_498
CCGTTCATTACTAAGGAATCACGGTCATAGAATGGGTGTTTAGTTAGACGCGGTCAAGTTCAGAACCACGGAACTATTTTCAGCTACTGTCGCATCTTCAAAGCCTAGTTTTTCGCGTAAGCTTGGTAAAAGTGCTTCTGCTACAACATATTTTTCCCCAGCGGATTCAATTACTACATAGTCCAAATCAGGGTTCACAGTAATACCCATGTTTGCAGGAATTGTCCAAGGATGTTGTCCAGATAACGATATTCGTTCCTTCATCTAGTACACCTTTTCCGTCAGTAACTTTAAAGGCAACAAAAATCGAAGCAGATTTTTTATCCTGATATTCGATTTCTGCTTCTGCCAGCGCAGATTCACTAGAAGGAGACCAATAAACCGGTTTTTTACCTTTGTAAATGTAACCTTTTTTCGCCATTTCACCGAAGA
>N_499
GGATATCGATTTAGTATCTGTTGCTACAACAAAGAGAGGTACGTACTATCAATTTAAATATAATGGTAAAGTAGTTGGTTGGGTAGATGGCAAAGCATTAACTATTTATGATAGTGTCAATTATGATAAAGTAAATGTCGGACGTGCTAAAATTACTAGCCCAGTAAGTAACGGTATCTGGTCTAAACCATACAATGTTTATGGAAGAGAATTTGTTACGAATGCAACAACTTACGCACAACAAGAAATTAAACTTTTACGCGAAGCACAAACTGCTAAAGGTACTTATTACCAATTTAGCATAAATAATATTATTGGTTGGATTGATAAACGAGCTCTCACTATCTATCCGTATGATTCCATTATTTCAAGTAAAAATGTGAACCTTGACGGACAAATTACTAATCCAACCGGAAATGGTATTTGGACTAAAGCGTACAAACTTGAAGGAACAACTTCTGTGGCGCAGGCTACGAAATATGCAAATAAAGATGTGAAAATCAGCCAACAAATCGAAACTCAACATGGTACTTATTACAATATCAGTATCGATGGGAAAGCAATTGGTTGGTTAGATAGAAACGCTATTA
>N_500
TGTTGGACTCCCGCATTTGTATCTATTAAAGGACTTGTGACCAAGGGTCAGG
>N_501
GCACGCATTTGCATTAATTCTTTTATTTACGCTTTTAATTACAACGGGAGACTTTAATTTTTGCGGCGTAGAAAATACTTTTAATATGTCGAACGAGGGATGAGCATGGAAAAACAAACACCATATGAAAAATTAGCATATTATCAATCAAAGAAAAAATTCTCAGTGGAAAGCTTCATGTAGGTCAACATATTTCAGAAGCTGGTATTGCAAAAGAATTATCTATTAGTCGAACGCCAGTCAGAAAAGCAATTGCCGTTTTGGTACTCCAATCGAATACGAGCTGAACCGGGGGGCAATTGTGAT
>N_502
GAAGCCGAAATCGTTCTAGTGAATAAGAATGACTATCACCACGAAACGACTTGGTTACACGAGGCAGCAGCTGGAACAATTGAGCCAGAAAAACTAATGTATCCACTTGATAAAGT
>N_503
TAACTTGCGAAACACTCCCCGCTGCACTTGTAACATCGGGATGATAAACAGTCTGAATGGAGTCAATGACTACAAAATCAGGCTTCACAAAATCAATCGTTTCTTGAACTGCTTCTAAATTTGTTTCTGCATACACATATAAATTATCTCCCGAAACTTGCAAGCGTTC
>N_504
TATTAATTTTGATTTAAAAAATTATACGCAAACTGGGCATATAGCTCGGCGCCATTTTTCATGACACTTTCGTCAATATTAAATCGGCCATGGTGATGCGCCCATTCGGTGTCTTTTTCTGGATTGCCGCAGCCAACGAGTGCGAAACTTCCGGGAGCTTCATCTTGAAAATAGCTGAAGTCTTCGCCGCCCGTGGTTGGACGTTCAAAGTAAAGCATCTCTTCGCCGAATGATTCTGTGATTGTTTCTTGGACGAGTAGTGCGCTTTTTTCGTCGTTGATTACTGGTTGTGTGCCTTGT
>N_505
AGATTGCGACGAAAAGTGGATGGGCTGTGAAGGTGGGGATGCAAGTGACGATAGATGGGATAGACTTTGCAATTTATCCGTTCTATGCAAAAAGCAATGTTATACAAGTTAGTGAAGTTGAAAGTGGCGGAGTATTAATTAATTTTCCAGTCGATTTTATAGACGTTTTTGTTTTAGACACTCGAGATAAAGCAATCGAATATTATAAAGATAATGTGATTCCTTTAGTTCAGAAAAAAATCGAAGTAAATGGATTAGATGAATTTAGAAAAGCAATTAAAAACGCGAAAAATTATATACTTGAAAATTTGGAGAACGACCACAAATTAAAAAACTTGAGGAGGCAAACGAATGATGAACCGTGTAGTGCTTGTAGGACAATTAACGAAAGACCCTGAATTACGTTACACTCCAGCTGGAGTAGCTGTTGCGACTTTTACGCTAGCAGTAAATCGCCCATTTGAAGAATCACAAGGAGAACAAGAAGCCGATTTCATTAATTGTGTTGTTTGGCGTAAACCAGCGGAAAACGCAGCTAATTTCTTGAAAAAAGGAAGCATGGCAGGCGTTGATGGACGTG
>N_506
GGCAAAGTTACTGTATCTATAGGTGTTGCTTCTGCTAGTTCCAACTTTTCAACAACCGAATCACTTTTCGAAGCTGCTGACCAAGCGCTCTATCAAGCAAAACAAAACGGCCGCAATCAAATTGCTGTTCATCAGGGGGAACTCGAATGAAACGATTCATCTTAATTTTCATTTTAATTATCCTTATTGGCGCCGGATTTTTCATTTTCCTTGACCAGAACCTAAAAAAACGGTGAGTGCACCAAAAGAAACCACACCCACTTCCACCTCTGTTCAAACGTATGTAAAAGAAAACTATACTGCAAAAAACGGTTTAATTGTGGATTACAAAAATGCGCAAGAACCGCATTATTTAGCCGAGAGCATCGGACTTTATATGGAATATTTGGTCGAAGTGAATGATAGTAAAACTTTCCAAGAACAAGTAAGTCATTTAGAAAAGAATTTTATAACCGAAGATAACTTTATTAAATGGGAAGCAACCGACGCAACAACGACTAATGCGATTGTAGATGATTTCCGTATTACAGAAGCACTTTATCAAGCGAGCGAAAAATTTAGTTTCCCGTCCTACAAAAAAATGGCAGATAAAATCCTAGCCAACACCAAAAAATATAGCGCTGAACAAGGTGTTCCAGTAGACTTTTACGATTTTGTTCATAAGAAAAAAGCAGATACGCTCCATTTAAGCTATCTAAATATCCAAGCGATGCAACAGATTAATTATCGAGATAAAGCCTATCTACCAATTCAAACTGTTAATGCTGACCCATTTTTTACAGA
>N_507
AGATTATACATTAACTTCGACGTACAAAGATGCGCAAGGTAAAGAATTAAAACAACCCGTTGTAGATAGTAAAAAATATCATCTTCAAGACAACTATTCTACAAGTGCAGCAACCATTCCGGGTTATACGCTAGTAGCGACACCTGCGAACGAAACAGGAACCTTCCATACGAGCGATGTCACGGTTAATTATGTGTATAAATTAACAGACTTAAAATTAACTTCGACATAAAGATGCGCAAGGAACGGAGTTAAAACCACCCGTTGTAGATAGCAAAACGTATCAT
>N_508
TAAAAGCGATACTTCATACGAGAATTCAAACGATTAATCATTATTTGCGTACGAATGTGTTTGATGAATCGAATATTTCTGATGAATATAAAAAAATTATTCATGACTATCTTTGGAAAATGCAGACGTGGACTTTAGAAGAGGTTCGTATTTTTTCCAACGGCATATGATTTTTTGAGGAAGAAGTACAAATTCACTTTTATCAAATTATGTTGAAATCGTATGAAAAGTATAGGTACTATGATAGAGGAAGACTGCTATTTTGCCATCTATTTGCTAATCTGACAGATGAACTCATCATACAGAATAAAATCAATTATGCGAATCTAGTACTCGAAAACTAAAAAAAGCATCTGAAACAAGTGGTAGTTTTAACAGTGCTTTTTATCGAATAGTAGCCAATTACTATCAAGGGGCTATTTGGATGAAAGAAGGCGAAGTGGAAAAGGGCTATCGCCAAGCCAAAAGAGCCATTCAAACATGGAAAGAACTGCATTATGAAGCAATAGCAGATTTGTATAGCGTGGTATTAAAACAATTTTTAGAAAAAGAAAATATCCGAGTACTTAGAAGTCCAACTATCC
>N_509
AGCAACGAACGCGTACAATGCCGCCGTGCTTAACGGGGAATTAGCACATAAAAGCAATGAAGCACAGGAAGAAGCCGAGTTGTTGCAGGCAGTTATTCAATCGGTGAAAGAAGGAATAGACCCGGTTACTGGGCAAGAGATAAGTAAAGCGCAAGGGTTTGGTATTATAAGTGGTCTTGTTTTCCGCTATACTGCTGGAGGTTATAAAGGGAAGAAGTTCAAGGTTTCTAAAGATTGA
>N_510
TATTTCTCTTTCTAAAATATTAACTAGAAGCTCTTCGCCATCTTTAATGGTTAATAACTTCTCAAAATACAATGATTCATCAGAAGAAAGTCCATTTTA
>N_511
TGATTCACTTTGCTATCCGATTCAATTAGCGTACCTATTATGGAAAAGTGCCAACCGTACTGGTCATTTTACCGAAGAATTTAGAAAAGCATTGCATCAAATCATCGAAGTTTTTAAAATCGAACAAAAACATACAGAGCAAAGTCCGTATCGTTTTGAACGAGAAAATGTGCGTCAATCAGATACCTTAAATAATAACGGAAAAGGAACGGATGTAAGCTATACTGGTATGTCTTGGAGTGGCTTTAGACCAAGTGATGACGCATGTAT
>N_512
TGTCACCTTGGGAAGAACCACCATCACCTGTATAAGTGATTACAACAGCGTCTTTTTTACGTTTTTTAAGACCTAGAGCAACACCGGCAGCTTGCACGATTTGTGCACCGATGATGATTTGTGGTGATAATACATTTAAATCTTAGGGAATTGGTTACCTACAAAGTGTCCACGAGAGAACAAGAACGCTTTTGTAAGCGGAAGTCCGTGCCAGATAAGTTGTGGCACATCACGGTAACCCGGAAGAATATAGTCATGTTTTTCAAGTGCGTAGTGGCTTGCAAGTTGGGAAGCTTCTTGTCCAGCAGTTGGAGCGTAGAAACCTAGACGTCCTTGACGGTTAAGTGAGATAGAACGTTGGTCAAGTACACGAGTCCAAACCAT
>N_513
ATGGAGATTTTTTCTATATGAATGTTAGTGCGAATTTTTTAAATGGTAACGGAGAAACGCTTAATGTAACTGGGCTAAGTCCTAAAACTGCTTACCAATTCCAAACGATTATTGAAATGAAAAACGGAGAAACCATTGAATTAAACAGCTCCAGAAATATTACACTATGCAAGCAACTGTGCTAGAAATATAAGAGCTAGTCAATCTGTGAATAAAGTTTTACAAGTGCAATATGATTGGAGTTCGGCTGATTATACATTAAATCAAGCAACCATCGAACTGGAAGACGAGGAAGATAAAACAGAAGTAGATTATCAAATCGT
>N_514
AATAATTGGTCGGCCAAATTTATCTGCTTGTTTCATCAAACGTAGCGCTTTACGGAAACCTTCAGGATGAGGCATACCAAAATTACGATGTAAATTATCTTTTGTATCTTTACCACGTTGGTGACCAATAACTGTCACTGGGATACCGTGGAAAGTTGCGATACCGCCAACAATTGCAGCATCGTCACCAAA
>N_515
TCACTCTCGCCGACGACTGCAATAAATTCACCAGCTCCAATAGAAAGAGAGACTTTTTCCAAAATCAATTTATCTTGTATCTTTTTACTGACATTAACTAATTCAATCATATTTTTCACCTTTAAGTATGGCTTTAAAATCTTTATAAATCGCTTTTTCCTTTATGAAATAAATGGCACATAGTTCTATTATGAGAATAACAACGCTAAAATATAGGGCAACCGGTTCTTTGCTAAGAATAAAAATGAGGATTCCAGAAAAAACACTCACAAACAAATTGCTTATACTAAACCATTTACTACTTTTCCAAAACGAATAGCCAAATACATGATAAATTAGTTGCTTATATAAGTTCTCCCCGTAATAGGACAGTACAAGAAGTACCATAAAAGAGCATAAGCATAGGGCTAAGATAATCGTACCTATCAATTGCTGATATATTTGCCATTTCAAAGTAGTTAT
>N_516
GCTAACAACATTATTTGGGACAACAAATTAAATGCCCTACCACTTGTAGACGATAACGAGCACCTAGTCCATATGGTATTCCGCAAAGACTATGACTCTAATAAAGAAAATAAATTAGAACTACTTGATTCCTCCAAACGTTACGTTGTTGGAGCTGGTATTAACACGCGCGACTACGAAGAACGTGTTCCCGCTCTAGTTGAAGCTGGCGCAGATATTCTGTGTATCGATTCCTCTGAGGGTTACTCCGAATGGCAAAAACGCACACTTGACTACGTTCGCGGTAAATACGGCGATACGGTCAAAGTTGGCGCAGGGAATGTTGTTGACCGCGATGGTTTCCGTTATCTTGCAGAAGCTGGCGCAGATTTCGTTAAAGTTGGCGTTGGTGGTGGTTCCATTTGTATCACGCGTGAACAAAAAGGTATCGGACGCGGGCAAG
>N_517
GTTCACCTGCTCAAGAAAAATGGATTTTGTCTCAGATTGCTAATTTTACTAAAGGCATTTTTCTGGTAGGTGGAAGTTTTGATGTCTTAACAGATAGTGTAAAGCGCGCGCCAAAAATATGGATAAAATTAAGGTTAGAATGGGTATAGGCTACCTTCTAATCCTTCAAGATGGAGACGTTTTTTTGCAATATAAATTATATTTGTATTAAAACATTTGAAAAAGGGTGAGTAAATGTATTTTCAAGAGCAGA
>N_518
AGAAGCAATTGCTTTTGGGCCTTTTTAAGTGTGTTATAATTAAATAAATACTATATTGCAGCTTATTACAATGCTCATTTTCACGATTACGAGTTTAGCATCGATGTCACACGTGCCACAAGTACGAAATCATCTTGTT
>N_519
TCCACCAAGTTTTGTTTAATTCGACGGTTATTTGATTGTCGTTTGTCTGCCATTTGCATTCACCACCTTATAAGTAACCGCTGTATAAAAACATCCCATAATATTAAGATGCAGTGATTTTTTCATTTTAACGCTCATGTCACCAGCTGGTGTTTGGATAGTTACTTCTTCCCCTTCTTTATGACCAAGTAAACCTTTGGCAATTGGAGAATCATTGGAAATTTTACCTTCAAACGGGTCTGCTTCAGCGCTACCTACGATTGTGTAAGTTTCTTCTTCACCGTCTGGTAGTTCAATGAAAGTAACTGTATTTCCAAGTGTTACTAAACCATTATGTGCTTCAGCAGCATCAATGATTTGTGCGTTACGAATCATATTTCAATAGTAGTGATACGACCTTCAACAAAAGCTTGTTCGTCTTTTGCAATCATACTCGGAGTTCTCTGAT
>N_520
TTTTTTATTTATTTTAGGTATTGTAATTGTTGTCACGGCTGCAAAGAAAGAAGGCGAGATTCAGTTCCGCAAAATCCTACGTGGTTACTGGCGCCTATGCTTCTTCATTTTTGCGTTATTGTATGTGGCGCTTTACCTCTATGGGATTGTCTATAGTCTGGTTTTAATGTTTTAAGCGGGCTTATTTCAATCCACACTTTGCTTAAATCAAAATAACCATAAGGATTTTCTGCAATTCCTTTTATCATTGAATGAAGCGATTGACTTTTTTCCGGATGATGCAAGTAAATTAAATAATGATTTTCTGTTAACCAGCTATCAATGCTCGTTTGTAAGGCGTCTACTTTTGGAGGCGTCTTTTTCTGTTTTAAATGCATCGAGCTTTTCCGTAAGTTCTTTGATAATTGCTTGATTGAAAAGTTGTTGTGGCAACAGATAGGGGTTATTTAAAAAATCTAAATAAGCCATTTCGTCATCTG
>N_521
TGAAAGCTGCAAGCAATTTACCCCTTCTTACGACATTACTAAAAAAACTGAATTTACTTGATGCAGCAGTAGTAGTAAGCGATGTTGCCATGGCGACTGAAAAAATCACATACGGCATGAACG
>N_522
TATCAAGATGAATCGGGTAAAACACTAGCAAAAGATACTGTTTTAACCGGTGAAGTAAATAATACCTACCAAACTAAAAGCAAAGACATAGCAGGCTATAAACTTCAAAAAGTGGAAGGAAATGAATCGGGTACTTTTAGCACAACCCCTGCAACTGTTACCTATATTTATGAAAAAATAGCAAACAGTGATAATACAAATACCAATGGAGAAATGACCGACAATACTACACTGAGTACTAATGATACTGTGATTTCATCCAAAGCAACAAAA
>N_523
TATGCGGACTTGCTTGCGATGGGACGTGGCTTAATCGCTGAGCCTAACTGGGTGAACAAAGTGGCAACTGGCCAAGGAGCATGCTCGAAAATGTATTTCTTGTAATATCGGTTGCGCGGGGACCCATACCGAATTTCCAAGTCGAAGCTAATCCGTTGTACGGTGAATCCTGATATTATTCATGAAGATAAATACAAAGAAACAAAAGTGACTCGTCCGACCAATGTTGTCGTAATTGGCGGCGGAACAGCAGGGCTTGAAGCAGCTTGTACGGCGGCCGAAGTTGGCTGTAACACAACGCTAATTGAAGCGAGTGAACAAACTGGTGGCTTGGCGCGTGCCATTGCCAACCTTCCAGACAAAAGTCAATTGCCGATTTCCCTAATTATTTAG
>N_524
GTGCGGAGAAAGTCCAGCAACCATATCGTTTTCTGGAGCAACATAAACAATTTCGCTCGCGACAACATCAGCTAGTTTGCCTTTCAAATCAAGAATGATTTGGCGTGCTGTTTTTTTACCAACGCTTGGAAATTTGGTTAAATAAACATCGTCTTCGGATTCAATAGCAGAAATCAGTGGAACGACATCGCCT
>N_525
GGCGCCACATGTGCTTAATTGCTAAGTACAATAAATAAACCGCGCCGATAGCTTGTATTTCCCAAATTTTTACTAAAAATGAAATTAAAAATAGTGCAATAAAACGAAAAACAAAGGCACCTACTAACCCATAAAACAAGGCTTTTCGTTGTTTATCGTGCGGTAAACCTTTAACAATTACTGCCATAACTACGGCATTATCTGCGGAAAGAATTCCTTCTAGTATTACTAAACAAGGGAACTTTGGCACCGTTTATTCACCCCAAATAGAAACATCCATTCCTCATTAGCCATCCTTCTACTCTATCATAAAATTATGTTTTCAGCATCTGGTTGTATGTAAAACCAGAAGTACAAATATGCACTTCTGGTCTATTAGAAGT
>N_526
GATAAAGATGCTGTAGGGCTTTCTGAACATCAAGATAATATTTCTAAAGACGTTCTTGCTAAAGTAGAAGAGTACAAACAAAAAATCGTTGATGGGGACATTAAAGTTCCAGAAAAACCTTGATTTTATAGTTATAAAAAATGAGTAATATGAACGAAGTAAAACCTTTTATGAAAGTCGGTATCAAACGTACCGGCTTTCATAAAAAAATAATTTGTAAGCGTTTTAATTTGATAGGTAAACCCTTTTACTAAAAGAAAATAATCGGTATATTGGAATTTATGATT
>N_527
TCTCTCATTAAAAACACTTCCTTTGAATGTTATTTTTATGTAAAATCCATGTAACTGCAATAAGATGTTCCTCTAAGTCATCGTATTCGCTCCATTGGCTCTTGTTACTCATTGTTTCTTTTCCAGTTCAAAGTCCACTTCCGGGGTTCCCTCTAGCTCTTCCACCAATGGTAATTGATTCTATTCAAATAAATTCAGCCATTCGTTTCGAGTGAGATATTCATGATTTTGATACTTCACCTTGTTTTTTGCGCGCTATTCAGGCACATATGCTTTATCTATAATAACATCTTTCGGACTACTACCCAATCCAAAAAAGTCATGTGA
>N_528
TAAATTTAAGCTTTAAAACTAATTATTTGCCGAACAATACAACTCATGATAAGCTATAGAAAAGGCAAATACATAATAGAATTAGCGGGTGAATGTAGACAGAGAGACTGCGAAAAGCGGCGCCGACGGGGAAAGCATGTAT
>N_529
TAGCACAGCTGATTTTAGATTGTAATACTAATTTGTATTATTTTAGCTGACTAATTATCTTTCAAGTGAATAATTGTTCATAATGCTTGTTTTTACGTCTTTAAAAAGTAGAAATTTATTTCACACGCCTTTCAATATACATACCCATTAATAAGATAAATAACCCGTTTTCCAAAGTTATATTTTCAGAAAAAAAAGAATTTAATTTGGGTATTTACAAATGACATCCTTTTTTTATATAATAGTTTCTAGCGGTAAAAAACTTTA
>N_530
CATTTTTGAAGTGCTGTGATACCATCTTTTGTTCCAGCAACTTTAAAGTCCATATCGCCAAAGTGATTTCCATA
>N_531
AAAGCCGCAGCAATAGGCGAACCTATCAATAAACCAATTAAAATAGCTATTAAAAATATAAGTAAATAAGTAAATAATCCACCAACTATATCCACCCAAAATTTTGGTGCATCTAATTGAATATATTCTTTTGGAACATGCGACATGAAGTATGT
>N_532
GGAGCTAACCATTCAAATAGGCACGGGAATACAGCCATTAACGCTAAAGCGGCAATTAGCCGGAACAACATTGTTTTTTCAACGAAAGGCACGCGGATTGTTTGTTTTAGTGATACGTAACAAATGAGTAGAATCACAAGTAAGCCAACACATGTTGAAACAGATGCACCAACTGTTGCCAGTCTCGGAATAAGAATGCCTCCTGTTACCCATTTTACAATAAGTCCAATTCCAACGCCAACTGCAGGTACAGTAATTTTCCCGAAACCTTGTAAAATACTGCTTAACATGATGATTAGTGAGCTTAGGAAAACAGCTGGCATAAATAATTGTAAAACGAATGTGCCGTCTGGTGTTTGGAAAAGCAT
>N_533
TAAGAATTCTAATACGTCATCTACAGTTTGCACGCCGCCCATGCCAATGATAGGGATATTGCTTACCTCGCGGACTTGGTGAATCATCCGAATAGCCACCGGTTTAATCGCTGGGCCAGAAAGTCCACCTGTTCCATTTGCGATGATTGGTTTTCTTGTTTTTAAATCAATACGCATGCCGAGTAAGGTATTTATCATTGTGAGTCCGTCCGCACCAGCGGCTTCAATTGT
>N_534
TTTAATCACCAATTTATGCACCAAATTCATCTTTTTTCATCTTTATTTAAAAAACTTTGTAAAAAGTATTGACGAAAGGCAAAAATCTTGGTATATTTATAAACGTTGCTGATGCGGACAAAACGCTTTCGCAACAAAAGAAATTGACCTTTGAAAACTGAACAAAGAAGAAGACGAAAAGCAATGAGACGTAAAGTCTCACTGGTAATCGCAGGGCAGAAAACAGAAAGCTGTTTTCAACAAAACAAACTAGTAATTTAATTGC
>N_535
TCTGGAATAGTTATTTGAAATACATTAAACATATAGAGATTGAAGAAGCTACGCTGACAGGAAGTTTTGAAGCTTATTTTAGGATGCTCACGGTATTTGAAAGTGTGAGGATTGACA
>N_536
TGTCCATTAACCCTAAATATTACGCCGTTTTTGCAGTATGTATGTTAATAACGATTGTTGTTCCTTTCATTCTAACTGTATTATTCCGCAAATATAATATTTTAAACAAAGTAGATACTGCACCAATTCGTACGTTTGGTAAAAAGGAGTATCGTGAATCTGCAAAAACAACCAACTAAAAAGTGAGGCTTCCCTTTTATGACAAAGTTTGCTCAAAAAACAATTTATCAAGTGTATCCGAAATCCTTTTATGATACGACT
>N_537
CAGCACGGTCGCTTGCAAGTTTTTGTGTCAAAATCGTTTGTGCTTTCATTTTATCACGTAAGCGGTCGATTTGCTTGTATACTTGCTGCACTTCTAAAAAGTTCTCGTCTTCTTCACTCGTAATCTTTTTCTCCAAATCGCCTTGTCCGAGCAGCCGAATCGAAAAGTCAATTGAT
>N_538
TATGGCATCTAAAATACGAACTGCTTCTTCTGCGAAAATCGTCGCATGTTGTGTCGCGAATGAGACAGGAGTCGAACCACCATGTCAACGCCAGCAGCGAGAGAGCCATCCTAGTACGTTCCCATTTTGGCAAAATCGCTGGCTCGCCTCGTTGTACAAACGAGCCACTCATTACCGCAATCACCACATCTGCTTGAGTTAACTCGCGCGCTTTATTTAGATGTAGTTTATGCCCATTATGAAAAGGGTTATATTCCACCACAATTCCAGTTGCTTTCATTTCGGTTCCCTCCTTTAGATAATCTATTTTAGCATAAAATGAAGGCAGCGGTTTTACTCCCGAAAAAGCATTGACAAAAGCCTTTAAAAAAGCTATAATATTTTGTGTTGCGCTTGGAGTGATGTAGGATGAAATGGTCTATCAGTCAATTAAAAAAATATCGTGACAGCAACTTCACGATTAATGAAAAAGCTGACCTAAAAAAGTTCTTTCAAGAGAA
>N_539
AGAAGACAAGCTAAGCGTAAAGATAAAGAGCACTTAGTAAAGCAATTGGAATAAAGTATTTAGCTAAAGACTCAATCGAATTATATAAATGAACTAAATCTGACTTATCACTAATTCCTGCTGTGTCATAACTAACAGATTGCGAAACACCAGCTGCAGTAATATAAATACTATCTGAAAGAAAAGCTCACGCTATACATAAGAAGCGATTTTATTATCTACATCATAGCTATCCAGTGTTCCAGAAGCAT
>N_540
TTGATAAAGATTTTCGAATTAGCAAATCCGCCAAGAAGCCCATTTGCAAGTTGAAGTGCAACGAAATCATCATCTCCAAATAAGGTTTCTGTTTGATAACCAAGTACAAGTTTCCCTTGATTAATCGCTTGTTGCTCATGAATAGTACGCACTACTTTTGGAGCTTCTTTTGTATAAAAAACACCTTTTCGTTCAGCACGTGGCGCAAAAGCCATTTTTTGATAAGAGGCAATCTTCTTCTTTT
>N_541
ACTCTTACGTGGTAATGCCTGAGGAAAAAAGAAAACTTTGCCTAGAATACAAAGATATTTTTCAGAAGTGTTCAATCGGATTGTTACTTGTGGATAACAATAACATTAAAGAGGTAGTAAGAGCAAAACGGATTAAAGAAGTGAACTATAATAAGCTTGCATCAAAAATTAAAATTGTGAATTTTTGTGGATGAAAGTCTTCAAAAACGATTTTTTTAAAGGTTTTTGAAGAATGTTTAAGGTTCGATTCAACGAACATGATTTTACTGAAAAGAAATGGTACAAAAAAGAAGTTCTCAACCGAGAACTTCTTTTTTTCTACCATTTCATCCGTGCACACTAGCAAACTCAGCATCACGCAACTCAACGCGGCGAATTTTA
>N_542
GAATACTGCCACAAAAAAATCAATCATTTAATTAAATGATTGACTCATTATCTATATATTTCCCCTAGAATGCTCTTTGCTAAACTCGTAGCGTGCAATGGCTAATTTCCGTCGTTCTTTATCCTGTGTGAGCTCTCGGAAATGGATAGTCTTTTCCTAACAGCAAGCCATGCTCTTTCTGCTCAGTTTCTGACATTTTTTCTGGTTGATGAATATATTTATCAGGTAGATTCGCTAACTCTTTTACATATTTTCGAATAAATTTCCCAGTC
>N_543
TGTTTAAACCGATGTCTTTTGGATTCGTACCTTCATCGCCGAATACATAACCACCGTATCCTGCAAGCAGTCCGTAAGAGAAGTAGAAATCAGTCCATTTTGCTACAAACCAGTATTTTTTCCTTTTTCAGAAGTGAAGGCAAAACGAGAATCTTTAGAAAGTGTTTCTAAATCTTTGAAAGTTGCTGGAGCTTTGTCGAGTAAATCTTTATTATAGTAAAGTACTAGAGTTTCAATAATTGCTGGAGCGCCATAAATTTTATCGTCAATGGTTACTTGTTTTTGGCTACTTTTAGTCGTAATGGTC
>N_544
GTTATGAAAATATTCGCTTCGAAATTACTCATGCATGGAATGAAAAGTTCTCAAATTAACAAGTTGATGCCAAGTATTATCGAATTCGCTGATATAGGTGATTTTATTAATCAACCAATTAAAAACTATTCAAGCGGGATGCGTTCTCGTTTAGGTTTTGCAATTTCGGTGCATACCAATCCTGATATTTTAGTTATTGATGAAGCCTTATCAGTGGGTGACCAGACTTTTTATGAGAAATGCGTTGATAAGATTAATGAATTTAAAGCGCGTGGCAAAACTATTGTTTTTGTCAGTCACTCACTTGGACAAGTAAAAAGTTTGTGTGACAGAATTATTTGGATGCATCACGGTGAAATGAGAGATGGGTACAGCACAAGAAGTTGCTCAAAAATATGATGAGTTTGTAAAATGGTTTAACAAACAACCAAATGATTATAAGAAAAAATATCAAAAAGAGCATAAGGAAAATCAAAAAGCTCCTCAGAAAAAAATCTATCCTAATCCTAATGCCAATAAATACAGGCTAACTCTTTTTGATAAAATATTTTTAACTGTGCTAATTGCATTAACGATACTATTTGGAACACTAGTGGCGACAGGGAAATCTTTTAAAGGCTTAATTAGTGAAGAATCCACAACACAAATT
>N_545
AAAGGGAGAAATGCATGTGGAAAGAGAAAAAATAATCTTGTAGGCGTGATTTTGCCAAATAAAACAGAAGAAGCTTTCTGGAATTCCATGAATGAACTACATAGCTTAGCTAAAACGGCAAACGGTGAAGTAGTAGATGAATTAATTCAAAAATTAGAACGAGTAAATCAAGCATCGTTCATTGGTTCTGGTAAACTGGAAGAGCTTGCTACTTTAGTGGAAATGCATGAGGCGGACGTTGTTATATTTAATAGTGAACTTAGTGCAACTCA
>N_546
AGCGGCAATTTGCAGAAGAAAGCGATGATAATATACAATCCGGCAGCGGGTAAAAATAAGTTTAGAAAATTACTTCCGGATGCAGAAAAAATTTTAACAGAAGCAGATTTTGAAGTAACTTTAGTCCCATCAACTCCAGCACCTAAAAGTACTACATTTATTGCCAAACAAGCTGCAGAAGCCGGTTTTGATGTTGTAATTGCAGCAGGTGGAGATGGTACAGTAAATGAAGTTGTTAATGGGTTGATGCAAGTTGATACCCCACCGAAACTAGGAGTGTTACCGGTTGGAACGACGAATGATTATGCGAGAGCGTTAAA
>N_547
TACAGGGCAAGCCATTACGCTTAAAGATAACAATAAACAAATCTATTCTGTTACAAAACTCCGTAAAAGCTGGCAAAAGAGGCAGTAACCCAGAATTTCAAAAATTTATGGAATCAGATGTTTATCGCGGGGAATCCTATCGATTTTTGGAATTATGACAAAGATGCTCGGACCCTCACTTTTAATC
>N_548
GAAAGATTGCTAGAAAATTATCGTCTAAGTACGCTTTATAGCCGCAATGTCGGTAATATTTACACTGGTTCCCTTTATTTAAGCTTTATTTCCTTGTTAGACAATCAAGCAGATTTAAGCAGAGGATAAAATTGGCTTCTTTAGTTACGGGTCTGGTGCTGTTGGCGAGTTCTTCCATGGAGTGCTACAACCTGACTATAAAAAATATATCCGTAAAGATGAACATGCGGAATTGTTAGCAAACCGTACGAAACTTGCTATTCCAGATTATGAAACGAAATTCAAACAACAATTACCTAAAGATGGTTCGACGTTTGAAGTGGACTCTGCTAGTGACCCAGCAACCATTGTATTAACTGGTATTCAAGAGCATAAACGTCAATATATTAAAAAATAATCAAAAAACCGACTAGGCTAAATCAGCTAGTCAGGCTTTACTTGGCCGCGTTGTATCTGT
>N_549
TTAAGTCACTTTTCAATATCACGCATCTAGGAAGCGAGATAACAATTATTATATCATAAACATACCTTATAGTAATACTAAAATGCCATAAGGAAAATGAATTGCCCTTTTTTCAATGAAACCTCTATAGAAAGTTTTTCCCATAGAGGTTTTAATTACATATCAAAATAATAATATTGCGTATGTTTCTTTTGATTTTCCAAGCCATTTTGTTAATTTTGGTTTTAATAGTTTGC
>N_550
AACAACCTAACTTCCATTGATTCTTTAAATACACTAAGAGGATTAACTATAGCCTATGCTGATAATAATAACATTACTGATTTGAGTAATTTAAAAGACTTTTTTGAAGGCATGGATGTCGTTGGAGATTATAAAGGTTTACAAGTTAACAACCAAACTATCACACTTCCAACTATTAATATCAAAGAAGGTGGAACAGCTATTTCAAATAACCCCTACTTTAGATATTGATGGCGAAAAAATGCCTGTTTCTAGCATTTCTGATGGCGGAACAGTATCTACCGATAATAAAACCGTTTCTTTTACTAACTTACCAGTTGGAAATAAAACTGTTACTTATAAAGCAACATTCACAGCTACCTCCACTAAAGGAGTACCACTTAGTTATTCTATTAAAGTATCGCAACCAATTAATGTATCTGCACAATCCGATTCAACAGTAAACGTATTTTACAAAGATGAAAA
>N_551
TGCAAAAGTAACGAACGAGCAAGGTGCGATTTATTTGCGTGCCGATGAACTCAAAGGTGCACGGATTTATTTAGATGTTGTAAGTGTTGGAGCGACAATCAATATCATGCTAGCGGCTGTTCGTGCAAAAGGAAAAACGGTTATCGAAAATGCAGCAAAAGAGCCAGAAATTATTGATGTTGCAACGCTTTTAACAAATATGGGAGCAATTATTAAAGGTGCAGGAACTGATACTATTCGAATCACTGGGGTAGAGCATTTACATGGTTGTCATCATACAATTATTCCAGACCGAATCGAAGCAGGGACATTCATGGTACTTGCG
>N_552
TAGCCAATTTGAACAACCGTTATTGGAGTTCTCTGGTGCTTGTGCAGGTTGCGGTGAAACTCCTTATGTTAAATTATTAACGCAAATGTTTGGCGACCGGATGATGATTGCTAATGCAACTGGTTGTTCCTCTATTTGGGGCGCATCTGCACCTGCAACGCCTTATACTGTCAATGATAAAGGACATGGACCGGCGTGGGGCAATTCCCTTTTAGAAGATAACGCAGAATATGGTTATGGTATGTATTTAGCAAACCAAACCATGCGAAAAGCTTTAAATAATAAAGTGAC
>N_553
CGGAAGAAGATGAAGCGCGTCTATTTACAGAAGCAATTCGGGAATTTGATGCATTAGTTAGAACAGAAAAAATACGTTGTGCGCTCCCATACAAAGTGATTTTGCAGTTATTTGAAATGTATTCGCCAGAGCAGTTACATTTATTTGCTCAGTCATTTCAGAGATATAGTGAGCGTTCGAGTAAACTTCCTGTGAAACAAATTTACCAAAGTAGTTATTTATCGCCAGCGAAAAATTAAAAGTGATGCAAGAAGAAGGTA
>N_554
GATGTCTAACTTTGTATCAACAGACCGGAAAATTCCTGCATTAATGATTACAATCGTTTGCGGCGGGGTAGGTGCGATTTTTCTATGGTTACATGGCATTTAAACTCCACTTATCCGATAAATTACTTGGGCCACGTGGAACGAGACTGCGTGAAAAATTAAACCGCTAGGAGGATTATATCAAAAAAACACCATTTATTATTAGCGGTATCGCTCTCCTTGGATTTATTTCTTTTATGACAGGCGTTA
>N_555
AACATCTGGTGAACTTAAGAATTTATTAAGAACATATTTACGTTCAAATTGATAAACACTCACTTCACTTATCGTTGTGTAATTTACTGGTGATTTTGCACCACCAAGTAGTGTAAGCGGCCCGATACATTCTTGTTTACCTAAGAAGTTAATAATGCTATCTTC
>N_556
AAAATTGTAATACCGCGTTCTCTTTTCTAAATCATTGTTGTCCATTGCGCGTTCTGCAACTGTTTCATTGTCGCGGAATGTGCCTGACTGGCGTAGTAATTGGTCTACTAGAGTTGTTTTACCATGGTCAACGTGGGCAATAATTGCTACATTACGAATATCATTTCTTAAATTCAATCTTGTTTCCTCCTAAATTAAAAATCCAAACATTTATCGTGAAGATTAGCCAAAAGAAAGAGGAAAATAGATTTATTTTCCTCCGTCGCTATCGTCTCGTTTAAATCAACTTACCTATTATAGCATAGCTGAGCGGATTTGAC
>N_557
TAACTCCTATAGATAAACAAAGTAAGGGAAATAAAGACAAAAAAGTCACTAGATTGATTGCTGGTGAAAGACTCGTTTTAAATAAAATCCACTACAAAAATGAATATAAAAAATCATTTGAAGAGAGCTCTTTGGCATAAAAATAAAGTAATTGAACTAATCCAATACTACCGGAGAGACACTAGTGATAAGAAAAAATTCTCAAGCAAAGAATTAATTGAAGATAAAAAACAATTTAAAATTGCTTATGCCACTCTTCTATCTATGGTTGA
>N_558
GACCAATTCTTACTATAAATACAAAACTCG
>N_559
AAATCGCCAACGACATTAGAAACATTCGGTTTAAGTAGCCCAGTTCCGAGAATTATAAATGCCATCGAACCAAATAATGCCGCTGCTCCTCCATTTGGTAAAGCTCGTCAATATGCCCCACCATAATAAGGACTCCACCGTAAAAAATGGTCTGTCGTGCCCCCGGTCAGC
>N_560
GTATAGTGAACCCCTTCAATTTTGTCCCATGTGGCTGTTTTGGGATTTCGATTATAAATCGTCTTCACTTCAATATTATCCCGCTCTAAAATAAATGGTAAATGATATCTATTCGTACTTTTCCGTTTCCGATAAAACCCATTTTCAACATACTAT
>N_561
AACCCTTGTGGCGGCGCAGTTTTACTAATTAATTTTTGCCGGTCACGTGCTAATAAAGCCTCACTAATATCATCCGGAGAGATTCGACCTTGCCCTGCATCGAGCAAAGTTCCCGTCAAAATTCGCACCATATTATATAAAAAGCCATTCCCTTGAAAAGCAATCACTAACGTCTCGTCGTCCTCTTCATAAAAATCAATACTATAAAGCGTCCGGACTTTAGAATCGCGCTCCGTTCTCGCCGAACAGAAGCTAGTAAAATCATGCTC
>N_562
ATGGAAAAGCACGGTCGTAAACAATATGAAATTCGTAATTTTGCCAAAGAAGGATTTCAGAGTAAACCGAATATCACTTATTGGAGCAATGAACATTACGGATTTGGCGCCGGAGCACATGGCTATGTTGGCAATACACGTTATAGTAATTCTGGACCAATCAAAAAATACATGGAACCACTCCAAAAAAAATCTGTCCCAACATTCCAACAAAAAAGAGCTTACATTAAAGAAAAAATGGAAGAAGAAATGTTTTAGGGCTTAGAAAGTGACGGCGTAGATGAAAAAACATTTCGAACAAAAATTCGG
>N_563
CCAAAGTCATTTTTATTCTCGCCAGTAAAGATAAAAAAGAGCAAATTCCAGCAATTATTACCTTAACTAAAATGACTTATCAAACAGATTTTATTTCTAAATTAGAACAAGCAAAAAATCCGATTGATGCAGATAGAATTATAAAAAAATATGAAGAGGAGGTTAGATAATATGGGTGTGAAAATCGACTTCTTGTCTATTTCAAACATCAATGTAAATACTAAAGAAGAGGCGATTCTACAATTAGTGAATATTTTAGGAAAAGCTGATTATTTGGCAGATAAATCCCTGTTTGAACAGGCTATTTTAGAACGCGAACGAACATTATCCACATACATTGGACACGAAATCGGCTTGCCTCATGCCCGAAAGTAGTGGCGTAAAAGAACCCTGCGTCGTTGTTGGGAAATT
>N_564
TCCTGTTGTTTCAAAAGTTAAGGTTGGCAACATTTTTAGCAAAAAGGATATTTCGTTCATAATTTTTTGATTGGCTAAAAATAATTTTTGATTCGCGGGATTTTCAGAAAAGTACACTTCAAAATTATGTTGTTTCATTAGAATTGTACTTAATTGGCTACTAATCTCGCTTCTGACTGTTTGCCATTTAGTAGAATCAGTTGGATTTTTGATTCCCGCCCGCATCACGTAAAAGATTAAATCATTCGCTTTTTTAGCATTGTTCATCATTAATTTCATATATAATTCTAAACTTGCTGCGCTTGTTCCGTTTAGTTGTAAGCTGCTTAATTCTTTAAAGAGAATGATACTGGCGGTGTTTTCGGTACGGCTACTTCTGTATTCATTTGTGCTTTTATCGTACCTTCTTTTACAACTGGATTTTGTTTAATGAGTTCCCGTTCTAGTTGATTACGATTTTCTGCAGATTCTTGAATGCCATCTATTTTCATTCCGTCCACCTCACTTCTGCTTTTATTTCATTGCTCTATTACCCGAAAAAATAATAACGCCAATAATCATGAGCGCCGGAATCCAAAACGGGATACTGCTTGAGTTGTCTTTAGTTGAGGTTTCCTTTTTCACCTGCTTTTTGGGGGTATTTTCATGTGCCTCAACAGATGGCTT
>N_565
TAAGATAACTTTGAAGAAATCATGAAAAAAGATGATTTAGAGCTATTTGGTCAATTTTTTGAACATGTTAATGGGACAGAATTAACGGAAACACAAAAACAAAAGTTAGCGGATGTTTTTGAACAAGCGAGGAAGGAGGATGCGGAATGAGACCGATTAAATTAACGATGCAAGCTTTGGAGCCTATGCCAAAAAAGAAGTCATCGATTTTGAAAAGCTTGGAACGGAGCAAATTTTTGTGATTTCTGGTAAAACAGGAGCTGGGAAATCGACAATTTTTGATGCGATTAGTTTTGCAATTTTTGGGAAAGCGAACACATTTGATAGGGAAAGTTTTTCGATGCGAAGTCATTTTGCGACGGATAAAGAAATAACGGAAGTAACGCTAGCTTTAGATTGAAGGACAAGATTTACCAAATTAGCCGCATTCCTCAGCAGGAAATTGCCAAACAACGCGGAAACGGAACAACCAC
>N_566
AAAACCACTTTAGAAGAGAAGGCAATTCGCTCCACTTACGATATTATGAGCAACTGAATTCTACCACTTTCTTCTCTACCAATACACTTTTCTATACAAAAGAACCACCTGCTTTCTTCCAAAATCTTGCTGATAAAAAGTCGCTTAGATACAGGACACAATAGTTTTTCGCTCGTTTCTGTAATTGAAGGGTGTTTTTGATGAAAACATGCATCAATTTTTAAATGCTATTGTCGTTGCGGAAGATGATGCCTCAAAACTAACCGAAGTTCGCGCTGCTCTAAATGAAGCGAATGGTATTAGAGTCCTTTCTTCACACCATAATAATTTAGAAATACTTCCTGCTAAT
>N_567
GTGAACGTTTCATGCATAGCCCAGAACTTATTCGCATTAAAGCGAAAGAAATGACTGCACTATTAATTGAACAATTCTTCGTAAAAGTGCATGAAAAAGAAAAATTTGACGTATTATCTCGTTTATTGGACGTTCAAGCACCGGAACTAGCTATTGTTTTCGGTCGTACGAAACGTCGTGTAGACGAACTATCTCGCGCGCTTGATATGCGTGGTTACGTGGCTGAAGGTATCCACGGTGACTTGACGCAAGCAAAACGTATGAGTGTACTACGCAAATTTAAAGAAGGAAAAATTGATGTTCTAGTTGCAACAGACGTAGCAGCTCGTGGACTTGATA
>N_568
AATAAATTAGAATTTGAAAATGAGTTGTATGAAATAGTCGGTATCGTTAACTCTCCAGTAGCAGCGGTCTTTTATTCGAAACAAGTGAGTAAAGGAACTGTTGAGGTTGAGGATAAGACTTCTGAGAAATTAAATAATATATTGTTAAAGCTTGAGAAAGAAAATTATGATAACCCTAATTTTTCTATTATTTCCATTAAACTAGCTAGTAAAAACCAACATGAACTCTTAAACTATTTAAAAGTTCATGGACCAAGCTACCAATATGCCTCAAATTATGTG
>N_569
TGTTGCAAATGTTTTAATACCATGTTGTTCAGTTAAATTAACTTGAACCATCACTTTGGCAGTTTGCGGTTGCATACCTGTAATAATCGGAGTTACACCTACTAATTTAAGCGAAGAGAAGAAATACTCAATGTACTTGCCGATGTTCTCTAACTGCACGCCAGATAAGTCGATAATTAAATAGTTCACTGGTTGCTCACAAACTTCAACAAGCGCTGTTTCAGTAAGTTGTTTTGCTCGCTCATCGGTAATTCTTCCAATTAAAGGTAACAGAAAAACATTTTCGGCAATCCAAATTAGTTTGGTTGATTCTTTAATAATTTGGTTTTCTTTTTTTTTGTATAATCTTTTGTTCATTTGCACGGGTATAGCCTTCGATTAAGTTTTGCGTGAAACTACTAAATACCTGATGAAGCTTGATGCTAAA
>N_570
TTCAATAAAATCAGCCGCCGCTTTTCCGATAAGCTGTTTTTCTGTGTGATTTTCTGTATCACGATTTTCGAACGGCCGAATTTCTTCGGGGTTATTATAAACAGAAACGACGCCACCATAGACTTTTTGGATGGTGTTTTTTTGGAGAAGTTTGGCAATGTCTCGGCGAACGGTATTTTTGGAAACATTGAATTGTTCGCATAAATCGTCGAGGCTAATACTGCCTTTTTCGTGAATTAAATTCTCAATCGCTTGAATGCGTTGTACTTTCATTTTAAATTCATCCTTTGGCAAAATTATTTTAATTACACTATTTATAACACATGCTCAAAAGGTAATCAACTATGATTTTTTATGGTGAAGTTAGTGACAAAAATTAAATTGACTCTCTAATTTTATTGGCTTAAGATGGGGTTATAATCGATTAATGGTTAACTTATGAGTAATTTTAAGT
>N_571
TTTCAACTTGCCACCGTGTGAATGAGTATGGTCGCTAGCTTCTTTTTTGGAAAGAAGCATTTTGCTAGCTTTTTTTAGTAGCGGTATAGCGATAATTACACCGATGATTGTGAACATTGCTAGAACCCCGATAAATACTAAGGTTACGGCAACTACAGCGATAAAAGTTTTTTTCAAAAAATGTCCTAAATCAACTTGTTCTTCCATCTAAACCAACTCCTCTAATTGATACTTTAATCATATCATGAAGCGGCATTAATTGCAGTGATGATGGTGAGCGTGATTTCCT
>N_572
GCGCTGGACAAGGAAAAAATCCAAAAAATTAAAATAGCTTACTCAAAACGTGATATTTATCATTACGTTAAGTCGGCTATCTTTGAATGAGAGAGGGTTTCATAATGGACATGAAAAAATATCGTTTTCATTAATTTCACTGGCGGGGGATTCGTTTTCTAAATTAATTGAAGCATTACAGGCCGCAAAAGAATCAGATTCAGAATTAGTAGAACAACTTTTAAAAGAAGCAGATGAC
>N_573
TGGATTCATATTTTTTCCTCACTTTATTTTCGCGAT
>N_574
ACCCGGCCCAGCGATTTCTACTTCTTTAATTAATTTGTTGTCTTTTTTTAGTTCTGGAACGATACTTTCGGCAATTTGGCGAGGGGCTTTCTTAGCTACTCTAGCAAGTTGCATCGCTATATTAGTCGAATAATCTCCATGCTTTTTATCTTTTGGTACTTCTAGTAAAATTTCTGGTACTTCCGCTTCTTCTAAACCAACCGCTTGAACAACTGCTTGTTTGATATGTTCAATTAATTTGATTTGGTTCTCTTGCATGACATTCATTCTGCGTCCTCCTCTATTTTCATTAAAACAGTATATGAGCCAATGTATTCGCCGTGGCTTAGCAAATCATATTGAAATGCGACTTCACTCAGTAC
>N_575
CTATAATCAAGAAAATCATGGATAAGTCAGCGGCCAACATAATTCTCCGCTGACTTTTCTTTAGTTTGAAACTGGAAAAAAACATCGTCAAAATAAACACCACAACTGGTAAAATAATAATTATTGCTGTTGAATTAGTTAACCAATCAAACATCGCTTTCTCCTTCCAACCCTTTAATTAGATGATATAACGCATGAAGCGTAGGAAGTGACTCCCTTTTCTAAAATTGGCAGCACGATTCCATCAATTTCTGTCATTCGATTATCCATTCGGTCAAGAGCCATCGAAGAAAAATTAGTAGCTGTCACTTGGCAGATTACTTCCACTTTTTCTAAAGCATTTTCTACTGGCAAAACCGTTTGTATTTCTTTTACAATCGTCTTTAATAACTCGTGCCATTCTTTATTT
>N_576
AGCTCGATGCACTTACGGAGAAGCAAAAGGCATTAATTAGTTTAACGCAAGATATTTACCGTAATAAGCGATTTGATGCAGGATGTTCAAATCGCGATGACAAATGATTACGGTAGCTACACAGAGCAAAATATCGATAACTATTTTAAAAGTAAAAATTTCTATTCTGTAGATATGCAAACGTATTTACAGTCTTATTTTTCGTATGATGAAGATATTATCGCGCTGCAGCTCATTTCGGATGATGGGAGTTACTCTTATACATTTCCGAGCCGTTACCGTGAATGGAAAGAAACGGTTGATACATACGGGGAGGCAAATATCGCCACCGAAGCATCAAAGCAAGGGAC
>N_577
AGAGGATACTATTCGTGTAGCCGCAAGCCTTTTAAAACAAGG
>N_578
AGCGTAAACAAAACTGGTAAAGAGCATAAAGAAATCAAGCAAGCTATTCGTTACATTAAAAAAAACATTCACCGCTCCATCACATTAGAAGAAGTTGCTAATTATGTCTATCTAAGCCCGTTTTATTTAAGTAAATTATTTAAAAACGAATTAAATATTAATTTTATTAATTACGTCAACGAACAAAAAATGCTCTATGCGAAAGAACAGCTGAAAAAAGTGACTGGGCGGTCCATACAATTGCTAAAAATTTAGGTTACTCAAGGGCAAGTTATTTTTGCAAAGTCTTTAAAAAAGAATTCGATATGACACCAAAAGAATATCGCGACTCCTTTAAAATAAAAAACGATTTCAGCCAAAGCCGAAATGATTTTATTATTATTATGACTGCCAATCAGCCGGATAAGTAACATAAATAAATCTTGCTTCACCAGTTACGGAAAACTTGATTTGGCTACCTTTTGGAATGAAAATAAT
>N_579
GCAGTGGAATGTCTTGCACGAATGCATCAAACAGCTAGCGGATAGTTTTGAAACAGAACGCTTTTAGGAAGTGCTGTTGCAAAAAAAGTCGGAGCAGAAGATGGACCTAAAATTATGATTGCTGGCCATTTAGATGAAGTTGGCTTTATGGTAACGCAAATTGACGATAAAGGTTTTATCAAATTTCAAACTGTGGGCGGCTGGGTTTCCCAGAGATAATGCCGCGCAAAAG
>N_580
ACAATTAAGGAGGAAAAGAAATGGCTAAGGGAAGAGGCAAAAAGTATCAAGATGCTTTAAAACAAATTGATGCAAACAAAGTTTACACTGCAGAAGAAGCAGTTGAACTTGCTAAAAAAATTGACTTCGCTAAATTCGATGCAACTGTTGAAGTAGCATTCCGTCTTGGCGTTGACCCTAAAAAAGCGGACCAACAAATCCGCGGTGCTGTTGTATTACCAAACGGTACTGGTAAAACTCAACGCGTATTAGTATTCGCAAAAGGTGAAAAAGCTAAAGAAGCTGAGGCTGCTGGAGCTGATTACGTTGCG
>N_581
ACAGTAGCAGAGCCAAAACCTATAAAACAAAACTTTAAAACAACAAACAAATCAACAAATAATAAGAGAAAACTTCCTTCTACAGGAGATGAGTTTCCCTTATACAATGCTATTCATTCGATTGTTTGTTAGTGTTGCTGGAGTATTCTTCTTTAAAAAAAACCTAAACAAATAAAATAAAAAAAGCTATCCTAAGAAATTTAGGATAGCTTTTTCATTTAAATCCAAGCATCTTCTTCATTTTTCGTTAAAAGCATTTGAATACCTCGAACAATATTAAAGATAAACAGTCCAACAATAGCTATTAGTGTAAATATAAATAAGCTACCGGTAACGAAAAATGATACCCGTTAGTAAGCCGCCATTTGTCAAAGCTGTGAC
>N_582
TAAATTGAATATCTTTCTTAGGTGCGATTTTCAACTTCACTCTTTCGTAGCCTTCATCCATATATTGACTAACTAACTGGACTAACGCTTCCGCACTATGCTGCACACCAATGCTCACGCCAACCGCAATCGAGTCCTTCTTTGCGCCAATCATTTTAGCTAATGAGAGCTTCTCATTTTTTG
>N_583
AGAGCTAAAATTACTTGCAGATGAAGTAACAAAATCCGTTGAAGAAGATGGGTTATACGCAAGTTTTCTAAAGCATGGTTTGCTTTAGAAAAAATGATTCGGGTAATGAAAGCTTATAGAGGAGGATTTTTATGAAATTAATCAGGACAAAAACATACGAAGAAATGTCACAAGAAGCGCTCGAAGTTGTCAAACAAGTCATTAACGAAAATGATAATCCGGTAATTAATACAACTACCGGAGCAAGTTTTGATGGAATGTTCGAGGGACTTGTAAAAGGAATTAATGCAGGCGAAATTCCAATCG
>N_584
CGAATTTATTTGGGACACCTTAGTAAAGACAACAATATGAAAGAACTTGCGAGAATGAGCGTAACACAAACACTTATGGCAGAAGGTATTGATGTTGGGGGTAAACTAGAAATTTTTGACACAGACTCTGATAATGCTACATCTATCTTTACTATTTAAGTTTCACCGTTTTTTTAAAGCTTTTTCATCGTTTTTTCATATTTGGGGTTTATTATGGAAGTATATAAATGCGAAATTTGCAGAGAGGAAGGAAGACATGGACGAGAAAGAAAAGAATTTAAATGAAAACAGCGAGAATGAAAGCACGCCAAAAAGAGAGGTCGAGGATACTTTACATACACCGGAGAGCGCGCGCAACCAGTCCAAGAAACTCCTATTGTAGAAGGCGTGACCCC
>N_585
TACATTGAACCAATTACGCTTGATTTTGTATCGCGCATTATTCGTAAAGAACGTCCGGACGCCATTTTGCCAACGCTTGGGGGACAAACGGGATTGAACATGGCGATGGAACTTTGCGCTGCTGGGATTTTGGATGAATGTAACGTAGAAGTGTTAGGAACAGATTTAACGGCGATTAAAAAAGCGGAAGACCGTGAAGCTTTCCGGGACTTGATGAATGAACTAGGGGAACCAGTGCCAGAAAGTGACATTATTCATAATTTGGACGAAGCGTATACTTTTGTTGAACGTATCGGCTACCCAGTTATCGTGCGCCCGGCATATACGCTTGGTGGTTCTGGCGGCGGGGATTTTCCACAATGAACAAGAATTAATTGAAACAGTACAAGTGGTCTGAACTAG
>N_586
TATCCGTTAGATAAGAAATCACCGTTGTTTTCGTATTCGTAATGCCTACACGGATAATACTGTTCCAATAATCATCAAAATGTTGAATCCACTTTGCACCGGTCATAACGCCTGTCATAAAGAAAATAAATCCAAGGAGAGCGATACCGCTAATAATAAATGGTGTTTTTTTCATATAATCCTCCTAGCGAATTCTTAATTTTTCACGCAGTCTCGTTCCACATCAGCCCCAAATAATTTATCGGATAAGTGGAGTTTAAATGCCATGTAACCATAGAAAATTGCACCTACCCCGCCGCAAACGATTGTAATCATTAATGCAGGAATTTTCCGGTCTGTTGATACAAAGTTAGACATCATAATATAAAGCGCAATAACTACAAGCCCCATTAAAGCCGTCATCCCAAAGAAAAGTACCGTTCGCCGTAAAATAACTTTGAACGAAAAACGAACATATTTCTTAATAATAAGTAGCATGAAAATACAAGATACCACA
>N_587
TTTATCGCAAAATTAGCACGTTTTTCATCCGACCATTCTGTGATGTGAT
>N_588
TTCTGGTGATAAAATCCAGAACAAAATGAAAGCAAATAATAGCGCGCTAATCGAAGTCCCCAGTAGTTGTTCCTCGGGGGTGCTTTTTCGTAAGTTCGCAATTATTGGCATAAATCCCCACCCAAGAACAGGGAGTAACGCAATAAGATAAATAGACATAAAATAAGCTTCCTTTCTAGGTTAGTGGTGCTAATTTAAATCTACCATTCTCCAAAATGAACAGCAATATCCCAAAATTACGGTATTCAATGCGGTAATTTTCGTAGTTTTCTGGGGATGAGTCTTTGTAATAGAATAAGCGTAGGGAAAGGAAAATTAAAAATGAAAGCGGTAACGAAAATGATTGCAAATCGCAAAAAAATATCATTCAGTTTCTAATGAAGACAGGTCAAACACGTGTTGGAACTATCGCGAATCATCTCGGACTTCAGAAAAAACAGTATCAAACTCACTGAAGGAAATCGATGTTTTTCTAAAGGATTTTGATATGACAGTGGTCCGTAAAC
>N_589
GCCTGTATTTAAACTTTAGCACTGTTCCTAAGAGGGTATTAAGACCTATAGCAGTTAACATTACACGAATTGTCTTTCAATTGTATACAAATCTTTTTAAAATGGTTCTTCACTTCAGATTCTATTTGTACGCAAAAAAAAAGCCCTTTTTCAAGGGCTTACTTTTTTAATAAAGATAGGCTTTTTTTAGTTGTTCTTTTTTAGCATCGGTTAGTCCGAGTTTTTCTTTTAAAAAGTTGTCCATCGAACCATATTTTGCATCAATTTCATCAAAGGCTGCATTGATATAAGATTCACGAACTTCCATTACGGCTGTCATTCCATCAATCACTTTTTTATTATCTGTTTTTGCTGCAACGGCTTCAATTGCTTTTTATTTTCGAGGGCACGATATT
>N_590
AGAAAAGTACCAACTGACACATTTAGCTAATCTTTATGCTAGACTGTAATAGGATGAGGAATCATTCTGTTGCAGTTTTTTTGATTTAAATAGTTCTCAAAAGATAATAAATTTATTTTAAAGTAAAACTGACAAGTTTCTTTGCTGGTTTTTTTGTGGTTATTATATAACTCTATTTCTTCAAACAAATAGAGCAGATGTGAAAAGTACTATTTCTACTATTTCAATATTCATCAGTCAATAATAATATGATTTCACATTATGAGAGTGCTAAAATTAGACTTCGTTAGCTGTGTCCAGCTGTTAAATTGTGACGTTTTTTTGACAAAATTGTAAAAATCGATAAATTGTAACTTTATCCAAAAACGAGGTTGAATTCAAGTGGATTTCGATGATTTGGGATGTTTTGAAAATGTTGGAATTATCTTTTGAAACGCTTTTTTTTGAGTTGTATTTTAATTGAAAATAAGTAATATCAATTACTTTCGTGTTTTTGAAACTTTGCTAATTAGATTTTTTATAGTAAATTATTTTCGTTTTTATTCGTGAAAATGTGTCAAAAATAATTACTTGAAAATGGAATA
>N_591
TTCTTTGGCTGCAATTTCGATATCTCTGAAATCACTTGAAATTCCCGATACGCCAAGGACACCTGATTCACTAGACATCATATGCATCACTTCATCCAAGCTATAGCCTAATTCATCCACTAAATACGGGATGATTGTCGCGTCAATTGTACCAGAACGTGTTCCCATCATCAAGCCAGCATTTGGTGTAAAGCCCATGGAAGTATTCACTGATTTCCCAGCTTCAATCGCACAAACACTCGCTCCATTGCCTAAATGACAAGAAATAATTTTTAATTTTTCTAAAGGTTTTTCGAGAACTTCTGCTGCTTT
>N_592
TCAACTTTAAAAATTAAAGGGGAACTGTTTCATATGTGGCGAAGCAGTCCTTTTTTAAAGGAGAGAGAATCGCTGTGTTAAATGAATTTATTGCAATTCGACGAGAGTTACACCAAATTCCTGAAACAGGTTATAAAGAGCTTAAAACCCAAGCCTATTTATTAGACTATATTAGCAAATTGCCGAGTGAACATTGCGAAGTGAAAAAATGGCGTACAGGGGATTTTGGTTTTAGTAAAAGGAACTAAT
>N_593
TATCACAGACCAAAAACAACAAATTGATGTTATGACTGACAACATTGGTATAAATGGTGTCTTCACTGTACAACCAGATGTCATAGTTGAAGATGAATATGTTATTTGTATATTAAAAAAAGACAACGTGGATAAAATAAATAAAGTAACTATAAAAACATCACCAGTCTATAACAGTGAAACGTATGACGAAATTACTAAATCGATGACTATCAATATTGAATTTAAATAAAAGAGAGCCTCCGGGCTTTTCTTTTTACCGAAAAAAAGAACGTATGTGCGAAAGGAGGGCTTATTTTATGGTAAAAAAAGTAAAAGGTAGGCG
>N_594
TTTATCAGTAGCCTCGAAATGGTTATTAGTCCGGACGAACAAGGGAAAACCCAGTTTGAAGACTATATTAGAAGTCTAAAGCGGTTTAAATTAGAACAAAAGAAAAAAGAACTTGAGCAAGAGCTAGCGACTTTAAATCGTGAAAATGACAAAGATAACGAAATTCGTGTCATGCTCGAAATGGTCCCCAACTCAACCGTCAGTTAAACAGCGGCCAATTGGATTAATAACGTTTTAAAACCGCTAAATGATGGTATTATTACCTAAGAGAAGCCTTTTAATAAGGTTAGCGGCATTTTGGAAGGAGGATATACAGGCAGTTATGAGTGATAAACAAAAAACACAAAACCA
>N_595
TAAAATTACCTCAGTAACTTTATTAAAAAAAATACCAATTTCACTTTTACCGAACTAGTCAATAAACAAAAAATGCTCGCAGCAAATCTTTTAATCGAAACCACTTCCACTCCAATTGAGTTGATTATTGAAAAAGTTGGCTTTAGTAACAAGACTTACTTCTACTCCTTATACAAAAAAACATTCAATCTCTTACCCAATGAAGTAAGAAATAAAAAATAAGAGTACTGCATTAATCGCAGTACTCTTCTATTGTTTCACGTGAAACATTCTATTTATAAACAACCTCAAACTCTTCACAAACCACTAGAGCATCTTCTTCAAATGGAATACCGAGTTCCACACATTCATTACTGAAAAAGGATGTATGTACTTCTCGCCAATATTCTAGCGTTCTGTCACCTTCTCCTTCCAAATAAGCAAACGTTTCAGGTACTTCATTAAAAGGCATAATAGTTACACCTGTTAACTTGATAATCCC
>N_596
CGCGTATGCCACAAAAAACAACTACTGCGTATAAATCCTCTGGAGCAGAAACGCTTGGTTGGACAGTCGGCGATAAAGCCAGTCATAAAAAATGGGGCGTAGGAACAGTCGTCAGTGTCAAAGGGGAAGGTAGCGGAATGGAACTAGATATTGCATTCCCAAGCCCAACTGGCGTCAAACGATTGCTCGCAGAATTTGCGCCAATTGAAAAAGTATAAATTTGGAAAAAGCAGGTGAAGAATGATAGCTAATA
>N_597
CTGGTACGTTGTGGAAGAGATAAAAGTGGCCCGGGAGGTTTTAAAATCGTTTGGCCTTTCCTCGAATGCCGCCATGCTTATCTCCTGCCCTACTTGCGGTCGAATAGAGATTGATTTGATTCGTATCGCTAATGAAGTGGAAAATTACATAGCAACGATTAAAGCTCCGATTAAAGTAGCCGTGCTTGGCTGTGCGGTCAACGGTCCCGGAGAAGCTCGCGAAGCAGATATCGGAATTGCTGGTTCAAATGGAGAAGGCCTTCTTTTTAGACATGGTAAAATCATCCGAAAAGTACCAGAAGCCATTATGGTAGAAGAACTTAAGAAAGAAATTGATATTTTGGCAGAAGAATATTTTGAAAAGAAAACAGA
>N_598
TAGACCCAGCTGGTAAAAATATCTGGTTCGGTGTGCGCGAATTTGCGATGGGAGCAATGTTAAACGGAATGGCACTTCATAGCGGTTTGCGAGTGTTTGGCTCGACTTCTTCGTCTTCTCAGACTATGTCCGCCCAGCAATGCGGATGGCTGCTTTAATGCAACTTCCAGTAACGTATGTATTCACGCATGACAGTATCGCTGTAGGTGGAAGACGC
>N_599
CACGACCTTCTTCTGAGAGTCAGCCGAAACGGTTGTTACCTTCTTTCGCTTTTTTAGATAGGAAAGCTTCTAATTGTTCTGAGCCACCAATGTCACCACCAGAAATTGGTAAATGTTTTGTTTGAACTGTTTTGTACTTTTTACCAGTTTCTTTCGCTAATGTTTTTGAAATGTCATCTAATAATTTTTCGGCCAATTTTTCTGTAACCAGTGAGTTTACCACCTG
>N_600
TTATTCGTTTAGAACACTTGAATCTCCGAGAAAAAGAATGGCAAAATCAACTTATCCAACTAGAAGAACGCCAAAAAAATCTAATTAGCAACAATAATTATGAACATAGTGCTTTTTTTGCCGAAAATGAAGCAGAAGTTACTTATCTAATCGAAACTTATGCAGCTTTTGGAGAGCGAGAAATCCAGTTAAAGAATTTAAAGCAAGAGATTAAGTTTCAGCAAGTCGACACAAAACAACCACTTAGAATATGGTCGAGCGAATTAGAACAAACAATGATTCACTTAAAA
>N_601
TGATGGTCATTTCTTTTTGTTTTAGTGCTTCAAAAATAAGTGCATCATTTTTAAATAAATCATAGCTCAGTGGTAAGTATTGTGCTGGTTTATCGACAACCTTCTTAATTTCGCCACTGCGGTATGGCCCTTCTAAACAAAGTGTTTCTAAATTCTCTTCTGTTCCGAAATCCAAATAATAATCTTCAAATGTCGTCCCGTCTGTTAATGGTAAATTAAAAGCTGGGTGCGCACCAATAGAGAAATAAATTCGCTTGTTATCCGTATTTTCAACTTCGTAGGAAA
>N_602
TTGGAAAAACAAAAATGCTGGTATAGTAACGAAAAAAGTCCTTGCTGGTGCAACGGACGGAGCGATTGTACTAATGCATGATATTCATAAAACCACTGCTGCGAGCCTTGACGCTACATTGACTAAATTAAAGAATCAAGGATATGAGTTTGTTACTATTGATGAACTTTATGGCGAGAAATTGCAAATTGGGAAGCAATATTTCGATAAAACAGATTCAAGAATGGTGAAATAAAAATCAGTAGCTAAGATGAATGAATCATTTTAGCTACTTTTTTTATACGAAATGTAAAGTTTTCTTTACGTGAAGCTGTATTTATTTTAT
>N_603
TGTTAGTGCTGTTAACAATCATTCAAATGAGTATTATTGTATACGCGCTAGGTTACGATATCCCGACTGGTAGATTTTCTCTAGTCACAGCAG
>N_604
TTTTGCATGGTGGCAATTTCGGAAAAACCATATTGAGAAACAATCATAATTAATGCGCTACCGAGCGAAACAAGAAATCTGTCCGGAATCCAGCTTCTTTCGCTCTGATTTCTCGGTCAAGTCCAATAATTGCTCCAAGTATCCGCAACAACAAGCCGTAAAATAAAATCTGCTAACATAGTTATCACATCCTTAACGTTAATATATTCCCTTTGGCATTAAACCAAAACAATCAAAAAGGAAATTTTGCGCCGGATGGATGTTTATACTATAATAAACAATGAATGGTCAAAAAGTGAGGTGTTAAGCGTGGCAGAAAGTTTTGTGAGATTAGAGCACGTTTTTTATAAATATGAGGATACGGAAAAATATGCAGTGAAAGATGTATCTATTTCTGCTCAAAAAGGG
>N_605
TCAGCCGTCATTCTTTATTGGCTAAAAACGTATATTGCATATCAACTTGAATTTAAACTTGGCATAGAAAATCTGATGCAGCAAATTTTGCTGTTCATTAATCCATTAAGTGGGGCCATTTTCTTTATGGGTCTTGCGCTCTTTGCTAAGGGACGTCGTTCATTCATTTGGATTATCGTCATTGACTTTTTAATGAGTTTTATTCTTTACGCAAATATTGTATATTATCGATTCTTTAGTGATTTCATTACACTTCCGAATCTAAACGCAAAACAAATGCAAAACATGGGCGACATGGGAAGTAGTATCACAGCGTTACTCAGCTGGCACGATATTATTTACTTCGCGGATATTAT
>N_606
CAGCACCTAATAACTGACTTTTCCAAATCGCTAAAATTGTCTGGTAATCTTGTTTTTTCGCTCGTTTATTTATAAGTATCATATTTTTCAACTTCCTATTTATTTTTTAGGTTTGGGCACATGTGGCGGTTTCTTTTCCCCGCCGAGCAAGATTGCAAGTATTAAGAAAATATATGGATGTGTAGTAAAGAGCAATACACTGAGAAACCCAATAGGGCTCATGATTAATTCGTTTGTTTCTGAAGAAATCCCCCCACCCATATATAAACAAATAATACGAACAGGGATATAAAGCACATCCCAATCAACGCTTTCCCCGCTATAGTAAACTTATATTTTTCAAGCGATAAAGCCAGTGTTGTAGAAAATATACCGATGATAACAAGTAAATAAATTGTCATAAACTCTGGTTCAAATACAACTGGAAATTCGTTCATAAAGTTACGCTCCTTTAAAATTATTGTGCTGGATTACACTGCTGTTTATACGTTGTTGTTCTGATACCAAAAATCCCTTGATGTTTTTTGAATTATTAAAGGTTAAAAGCATAAACACAAAGAAAGTGAAATCAATTTTACCCTTTTGTGTATGATTGATTTTCTTTTCTCCTCTCGTATTTGAATCTCCCATGTTTTCATAGTACATTATTATTTGTGAAATAAAAAGAGATTTTAGGGAGCTTTTCTAATTAATAAGTTGGTGACATCCGTTATTTTTATTTCGATTAATTTAAAATTATTATGGAGTAGAAATTCACTTTTTT
>N_607
TCTTCTCGATTTTCGACTAGTTTTTGGAAGTTGAAGCTCGCGTCCGCTTCGTTCACCATAAGCATCTGCGTATAAATCCATCGCTTCTTTAATTTGTGCGCCATACCACATGACTTTTTTCGGAACACAACCAACATTTACACAAGTTCCACCTAAAAATTTTGGTTCAATTAATGCACATTTTGCTCCGTGCATGGCTGCGCGATTAATCGAAGCAATTCTCACTTCCGCCGCCAATCGCAATATAATCATAATGCTTTTCCATACAAAA
>N_608
AAAGGGGATTTCGCTCAAGCAGACGAACAAATCGCCCAAGCAGAACAAGCACTACTTGAAGCGCATCATTCTCAAACAAAACTTATACAAGGTGAAGCACGTGGCGAAAAAACAGAAGTTTCCCTTCTACTCGTTCACGCACAAGACCACTTAATGAATGCAATCACTTTCAAAGATTTAGCGAAAGAAATTGTAGACCTTTATAAGAATAAATAACACTAAAAAAACCAGTTGTCGTCATGACAGCTGGTTTTTTTCTTCTATTAAATCGGCATCTGACCGGATAATCGCTAGTACACCCACTGCAATAAAATTACCTAGCACAGCACTCCCACCATAACTAATGAAAGGAAGCGGAATCCCTGTCAGCGGCATAAGCCC
>N_609
GACCTTTTAGTGCACCTTCTTCTCCGCCTGATACACCAGTTCCGATGAAGTTAAATCCTTCTTCACTTAGTTCTTTATTACGACGAATCGTATCTTTGAAGAAAGCATTACCGCCATCAATTAAAATATCGCCTTCGTTTAAGAAAGGTTTAACTGCTTCAATCATCATATCTGTCAGCATCGCCAGCTTTTACCATAATAAGGATACGGCGAGGCACTTCAAGAGATTCGACAAATTCCTCTAAACTATAAGTTGGTACTAATTTTTTGTCCGCATTTTCTTCCATAACTGCTTTCGTTTTTTCAGTCGAGCGGTTAAAGATAGATACTGTATGACCGCGGCTTTCAATGTTTAGAGCCAAGTTACGACCCATAACGCCCATTCCTATAACGCCAATTTCTTGTTTTGCCATTTTGCACTTCTTCCTTTCCGGTTTATTAAGGCAGAAAAATCTGTCTTACTTCAACATGACACATAAAAGTATCAACATCATTTACTATATCAAAGAATTGCTTCTTGGACAATGAATCAATCCGAATTATTTGACTTTTTTTCACTAATTTAGTTTTCTGAGAAGAATTTTCTCGTTTTTTGCGGATTCTGCTAAGTCAATGACGAGTTGAGTAAGTTTTTCTAACTGCTCAACAGATACTGTTTCTTCTTCTGTGTGCGCATTTTCGTATCCTGCT
>N_610
AAGAGAAATCCGATATGTCTGTTTCAGGTGTATTTTACCGCGATAAAGGCAATCGTTATCTGCATTATGAGGAAAAACAATTAGCTGGAACAGAATTTTTTCGTTACGGTTCTAAAAATTGCTGACAACGAACTACTTTTAATGAGAAGTGGTGCCGTAAATATGAGAATGCACTTTTTCCGAGATAATCGGAGAAGTACTGCGTCTGTTGATTCCGGAGCAGGGAAATTACAATTAGAATCAGAACTAGTATCAATGGAAG
>N_611
CATGTCCATAATCATGAATGATGCACCTTTTATTTCAAAAGTAGCATTGAGAACCTTGCCAATATCGCCGCCTTGCTCTGGTTTTGTAAAGTAAGTTAGTCCGATTTTTTTCGCATCGGGGAAAGTGTCTAAATAAAAATTAAATGCTTCCTCGCCATTGCCGTTAAACGTGAAAAATGTGGAGATTCGTTTTGCTTGATTAAACATTTATTTTACCTCCTTTTGAATTATTTTAACTATACCCGAAAAATGTTTCAATTATGTGTTAAAATAAAAATGTGCGGGGGCTTGATGATGAAATATCCGATAATGCTTGATAT
>N_612
TTTCTAACGTTTCGGCTAGATGCTCTGCCATTTCAAGACTAGTTTTATCTTGTTCTGTTAAAGCCGTTCTTTGAATATAACTCCCCATACTAATTCGCTCAATTAAAACGGCGATATGCAAGATGAACGAAATCGTTGAGAAATCATTCATAAAAAAATCGTTCTTTTTGTGGTAGGCAATAATAAGCTCGGAAAGTTGCTTTAGATTGCAGTAATCAAAGTAATCGGCGTATTTATCTAGGCTTAATTGATGGTTTTCGATTTCTTGGTTGGAGAAAT
>N_613
TCGTTTTATTGAATTATTAGAAATGGCCGAAATCCTTGTCGTACAAACGATTGAAAAATGTAAAAATAAAAATTTAACCTATAAACCAGAGCAAGGTAATGCGCTATTAGAGGAAATGCGCGAAATTCAAAAAGAAGAAGATGTGGAGGCTTATCTGTCGTTACTTAGCAAATGGTTGTTGCAATTTGTTGCGCAGTTAGCTAATAGTTATGCTGAAGATATTGT
>N_614
AAATCCTCTAGTTGGCGCTTTGCCAATGATTATTGGTTCTTTTGCAGTAACGCTTTTTGCCGCTTGTATTGCAGGACCACTTGCAATCGGTGCAGCCATTTTTATGGTGGAAATCTCACCTAAGTTTGGGAAAAAGATTTTGCAACCAGTTATGGAACTTTTAGTTGGTATTCCATACTGTTGTTTATGGATTCATTGGACTAAGTGTTGTCGTTCCATTTATTCGTGACCATATTTCGGGAAGTGGCTTTGGTATTGCCGCTGCGACCGTAGTTTTAACAGTAATGATTTTGCCGACTGTTACTTCACTCAGCGTAGATGCGATTAAATCTGTTCCACGTCACTACCGAGAAGCTTCGTTGGCACTTGGCGCAACACGTTTCCAGACGATTTGGAAAGTAGTGCTTCGTAGCTCGCGTTCAGGAATTTTGACAGCGATTGTATTCGGGATGGCTCGTGCATTCGGTGAAGCTCTTGCTGTACAAATA
>N_615
CATTATCCATTTTGCTGGATTTGCACTTTTAATGGTTCTGATGATTCTTGTGACATGGAACGATATTCAACGTGCATTTTTCAAAAAAGAGATAGACTAATAAAGGGAAAAAGGGGTGTTTTAAATGCGTCAAACGATGACATTTATACCAACATTAAAAGAAGTACCAGCGGATGCAGAAGTAAAGAGTCACCAATTACT
>N_616
TTTCCCGGAACGAGCAACTACTGGCAAAATTGGAATGCGCAATTGTTTGGCAAGGTTCTGGATGTTTAGATGAATACCGCGA
>N_617
ATTTTTCTGCGATGAAAACTAGTATCTACCATGATGATAGAATTAGTCGAAATTTCTCCCGCCTCTATTTTATCTCTTTTCCACTGTAAAGTTGTGTGATGAAAACGATAGTAAATAATAAAAGAAACGATTAATTGGCTAAACATCGAAGCAATAAAAATACCTGCTTGCGTATTTTCACTCGAATGAAAGCCTTGAATTAACGCGATTCCAATTATCGCTACAAAAGATGTCCACAAAACCACTTGCCCGACATATTGTTTTTTTAGCCGCGTTAATTCCGCATTTCGGTTAGCGCGTTCGCCTACATTTACTCCGAAACATTCTGATTTTCTTATTACAAAAGGGGTTATTGCTTGCAGTGAAATGATAGCAATACTAACAAAAATATAAATAA
>N_618
AACTAACGCCGATAACCACCACGAAAAAAAGAACGTGATTACGCTCAAAATAATTGTCAGCTGCAATCAGACCGTATAGTGGATATTTAAGCATTCGTTTTTGAAAATAGCCTGACATTTCATCCAGCTCCCCATTTTTTTACATACCTTTTGTCTGAATTTGAGTATCTATATCATAACATAAACTTAACTAACAATTCATCACTATTATTTTACCTATATTTACCCATTTCATCAAATCCAAACTTGCCACTGTACAAAAAAAGCGACCTTTAAGGCCACTTTTATAAACTCAAGCTTTTAATTAAT
>N_619
TCATTCTCGAGGAATCAAAATGCACAAATCCATCATCAATAATGATTGGTAGTGGAAAGTCTTTGTGAATAACATCAATTAGCGCAAAACGAATAGCCAAATATAGCTGCTCTTTAGTCGCTTGGCTAAGTTCTTCCGGGAAGAACGGAATTCTATCCTTACTTTCTACTTGAAGCCTATTATCTTGTAAGTATACTTTCCTATAGTTCCCACTAGTTAAGTGATTAAAATATTCACTTGCCAGTTTTAATGTTTTTGGAAGTTTTCCTTCTTGTAACTGCTGCATCGTGTTTTGCAACATTTGAAGCGCTAGTTTTGTTT
>N_620
ATAATCGAGTTTTGTCCATCACTAGGAGAGGCTTTGGTCTATTTCTAATTATATCCTCTTTAATTAAATGCATGACTGTATGAGCCACGTATTCTCGTGATGTATTTGTGTATCTTGCAAGTACTTCTTGCGTGATTTCTCTTGGTAACAATATCCCGTTATCAGAAAACGTTCCTAAAGTTTGAGCGCATTTGAGAATGGCTTTGCGGATTCGTTCTTCCTTTTTCAAGAAGCTTAGTTTTGCAAATGTATGGGCTTCACGTAATTCTTCTGCATCGCTTTTAATCATAAAAAAGTTGTTCTCATCTTTTTTGTCGAAAATAGAGAACAAGAAATTGCTATCTACTTCCATAACTTCTCCGTGACCTAAGCTCTGCATCGAAACATGCGGACTCCATTCATCGTAAAAAAGATGATATAGTCCAAAACTATCTCCTTTTTGCAAGAAACAAACAATGCTTTCTTTATAGCTTTCTTCTTCCATTTCTGCATCTTCCTCTACAATCATCCCGTATATGCCGCTTAGAACAAAATATACTTTTGTTCCAGCCGGACTTAAACTTTCTAGAACCTCACCTTTCTTGGTGCTGATAACCGAGCAGTAGTCTTTGTAACTTGGATGTTCAAAGCACAACTCCATTAATTTGCTAACCGTTAGATTGGATTCAAGCTCTTTTAAGAATAGCATATTCTCTCCTTTGCTATATTATATTGAAGAAACTCTTCGTAATTATATCATAAAGGCTGTATTCAAAATCCTATTCACAGTCAGTCATAAAAAGCTAAAAACCTAATTAAAGATAAATATATTACAACTTTTTATAAAATACTTAATTTATATCTCGTTTTTCGTTAGTGTTTTATCCTAAATTCGAACTTTTTGTTACTTTTATTAAATATTTAAAAAGCCA
>N_621
ACTGGTCGCGCACATATCCCAACCGATTTTGCCGAAAAAGCCTATAAAAAAATTGCTGGAAGATGACAGAAGATGCGATTGATGGATGGAAAACCAGTTCGGGGAGTGTAAGTCTAGTACTTGTTGGCGGTGGTAGCGTGATTATTTAGAACGAAATCTCTGGTGTCGCACAAATTTTCCGCGACAAAAACGGCCCAGTAGCCAACGCAATCGGCGCATCCATTCCCAAATCAGCGGACAATACGAACAAATCTACATCTATTCTAAATCAAGCGGGAAGAAGCGCTGCCAATCTTAACAAAAAGCAAGAACAAGCAACTCTTAGGGGTCATCATTGACTCGATTGAAGTGGTGGAAGTGGAAGA
>N_622
GAAACAAATATTTCGTCTAATTTTACTAAAACTTTTGTTTTTTGAATTTCAGTTAGTTAATTTTTTACAACTTAGGTATATTGTGTTAGCATGGGGGTGTAGAAAATCTTTTATAGTCTATTATACCTATATCAAGGAGAGTGATTTAGATGTTAGTCGGCGTACCAAAAGAAATTAAAAATAACGAGAATAGGGTGGCAATGACTCCGGCAAGTGTTTTTTCATACGTAAATGCAGGTCATATTGTATACGTGGAAAAAGATGCGGGCATTGGCTCTAATTATCAAGACGCTGATTTTGTGCAAGCGGGGGCAAAAATTGTTGAAACAGCTAAAGAAGCTTGGGATGTAGATAT
>N_623
TAGTTGGAAGAGGAGACTGCTCGACAGGTACCAGCAGTACATATATGGTTACAGAAAAAATGATAGATGATTTAAAAGAAAATAAATACAGAGGGCTGAGTACCTAAATTTAGGAGCACTGCTTGCAAAAAAATTAGCAGATGAACTGACAATACCTAGTTTTATTGTGGATTCCGGTTGTCGTGGATGAAATGTAGGAAATTGCAAGGATATCTGGCAATGCCTTCATTGCTAGAAAAAGTATTTTTCATGCATT
>N_624
CTAATTTTATTTAAAAGTGTGCCTTTTTGGCCAAGGGAGAGGACACGAACATTGTCGCCTTCTTGGAATACATGTGGTTTTTGTTTTGGCGCTTGTGGGATGGTTTTGTTTATTGTTTTTGGTTTAGCATTCCCAAGTCTTGTTTTGGCATCGATAAGTTCATGTTCTTTGATTCCTGCTCCGTTTAATTGCATGGTGCGCAATTCGTGGATGATTTCTTCGGCCTCGGCTTCGGCTTTTTCCACAATAGTTGCTGCTTTTTCACTCGCTTGTTCGATTAATTTATCTTTTTGTTGATAGTAGTTGCTGATTTCTTTTTGTAAATCTTTTAAAAGGTTACCAGCCCCGCGAGCTAATTCACGTGCTTCCTCATACTCGGTTTCCGCTAAGTTCCGTTTTTCTTCTAGACTAGAAATCATATCATTTAAATCGGCGCTTTCAGTATCAACAAGACTCCTTGCTCAGTGATAATATTTTCGCTTAATCCTAAGCGGCGTGAAATATCAAAAGCATTACTTCGACCGGGTACACCGATTAATAATTTATAAGTTGGGCTAAGTGTTTCGACAT
>N_625
TACTTGGAACAGATACAAGCGCCAAAGTAGTCATCGTCAACAACTATTTTGACAACGCAGAAATTAAAACGGCATTATCTGAAGCAATTAATAGTTAAATAAGACAAAAAAGGTGGGAAAAAAATGGAGATTATTACGTGGATTGCCAATAACTTTTTTTGGAACCCCAGCCATACTTTTAGGTTTTATCGTACTTCTCGGGTTACTTTTACAGAA
>N_626
TCGATGCTTTTTTCGCAGCGCCAAATGTCATTGCGGAGCCAAATACTTCGCCAGCAAGACGGCTGATGACACCAGTTCCCGCCATCGACATCGTAATGATTGGTTGATTAGCTTTTTCAGATACAGTATTCGTTGCATCTAGTAAAGTTAGTACGTCTCCAGCAGATTTTGGCATGACGGCGATTTTCGGAAGGTCCGCGCCAAGTGCTTCCATGCGAGTTAAGCGAGAAACGATTTCTTCCTTCGCAGGTGTTTTATCAAAATCATGATTCGACATAACTACTTTTACATTGTTTTTGTGGGCTGTTTCGATTAAACGTAAAACATCCGTTTCTTCATTGAAAAGTTCCACGTCAACTAAATCAATTTTGCCAGTGCTAGCTAGTGTTTCATTTAATTCAAAATAAAATTCGTCACCGACAGCTAACTCGCCGCCCTCTTTTGCACTGCGGAAAGTGAATAAAATCGGTGTTTCTGGTAAAATTGTGCGAATTTCATCTAGCGCAGCTTCCACTTTAGCTAAATCTTTGACGTCTTCAAAAAAGTCAACGCGCCAATTCGACAACGTCCAAATCGATTGTTTGTAACATTTCTGCTTCTTCTTTAAGCGCAGCAACCGTTTTACCGACCATTGGTACACAAATTTTTGGCGCACCTTCACCAAACGTAACATTCTTTACGACTACTTTATTCATGTATAATTCTCCTCATTCGATATTATGTCTTAAGATTAGCGATAACCTTGTTCTTTTGCAAGTTTTTAAAATAGGATTTCTTTAATGTAATCAACTGGCATTTCTTTGTGTGTCCAAATTTCGAAAGCTTTCGCACCTTG
>N_627
TAAGTTCCAACTTTATTAATATCTACTTTTTCTGCAAAATCGGTTTTAATTTCCACGTTAGCTTCATCGATTTTTGCATCACTATCATATAAAAATCTTCTTTCATCTGTTTGTTCATGTTTGTTATATTTTACTTCTGCATTCGCTGTAATTACTGGTGCACTTTCTGCTCCAATGTGAACAATTTCAATTGGTGTAGAGACAGCCCCATCTTCGTTTGTAGCATTTATCGTAAGTGTCTAATCTCCTGTTTTACTTCTATCTACCGCTTGGAATCAAAATTACTTGTTCCTTCTTGCTCTATCTTGGGGCTTCCGCTCCTTCTAAATGAACATCTTTGAAGAAATCAGATTCAGGTGTCCTTTGATTTTTCACATAAGCTACCTACATAGCTTCAACGTCGCGGCTGGTTCTTTATTTATTGTAACGGTCACTGCTACTGGTTCTGCGCTAATGCCGTCTTCATTTACAGCATTAAGCGTAACTGTGTAGCTCATGGCTGTTTTGAAGTTTGTCGCGGTCTCGAAATTAGAGGTGATTACAGTTGAGCTTTGACCATCACTTCTACTTTGTTTTCATAAATCTTTCTAAGAACTTCGCTTTCCGTTATGTTCACAAACTCTGATAGGAAATAGTTGCATCCGCTGTATAGCAGGACGTTCTCCTTGTTGAACATGTACAATTACTTCAACCGGTGTAGCCTTTACGCCGTCTTCATTCGTAGCATTTAATGTTACCGTGTAATCGCCAGCTTTATTTAAATTCACATCGGCACTGAAGTGTAATCGTTACATTTTCATTAATAGTGCATGAATATCACTTAAAAGAACTCTACTCACTTCATCAAATTTCGGATAGGTTATTTCCTTATCAGCAGTGATTTCTGGCGCTGGAAGTTTTTATTATGACAGAAA
>N_628
TAAACGGGTTTATTTCCACTTCCAATGGTTGGTTTAATGACTGTTTCACCGAAGTACTCATGCGTTCCACCAAGTGTGATTCCAAGCGCTCCTGCTACTGCACCTTCAGGATAAGCGCAATTAGGACTCGTATGGTTTTTCCGATTCGAAGCCCGATTTGCCAAGAAGCACGCCCGTCATACCTTAAAATAAAACTTGCAATGACAAGGAAAAACCAAGCTAATCTCGCTGGGATAAAATTGGCAATGTCATCCATTTTCGCGGAAACAAAACCAATTGCGCGGTATTTTTCGTTTTTATAACCGACCATCGAATCCAGTGTATTAACCGCTTTATACATCAAAGCAAGTACCGGCCCACCAATGAATAAGTAAAAAAGTGGTGCGATAACGCCATCCGCTGTATTTTCCGCCACAGTCTCTATCGTCGCTTTACTAATTTCTTCTGCGGTTAACTTATCCGTATTGACCAGCGATTAATTCTGCCACTTGCACTCTTGCAGCAGCCAAATCCCCGTCCGCCAAGGTCCGCTGTATTTTCCGAGCCTCTTTTCGCAAGGCAAGTCATCGCAAGCGTCGTATAGCCTAAGTAAACAAAAACAGCTACGTAAAGCCAGTAAGCAATTTTGGCACTAAGAAA
>N_629
GTTTATGCTCACATTACTATTAATGAGTTACCGGGATAAGAAGAATGATTTTAGAAATTTATAAAAGTTGGGTTATAGTCTTAGTTTTGCATGAATTAGCCCACATTTTCTTTGTCCTACTTTTTAAGGGAAAGATAGGTAAGGTAGTAATAGGTAACTTTTTCTTCCTTAATGTAAGAAAAGTCGCTATTTCACCCATTGTCATTAACTGTTCTGTATCTTATGAAGAAGATTCAAATTGGGGATTAGGAAAGCAAGCACTCATTCT
>N_630
AAATTATGTACTTGGGGAATGACATTCGAACAAGCAACGCGCAAAATGCGTCGTAACTTAATTGAATTCCGTATCCGTGGTGTCAAAACGA
>N_631
TAATTGGACTCCTGCTTGGGGTGAAACACATTTATCAATATGGTTCGCGACCGCGGTGACTGGGTTATTTCTCGTCAACGTGCATGGGCATTCCACTACCAATTTTATGCAAAATGGGGAAGCAATTAT
>N_632
ATCCGGAACCAACCACATTAATCAACAA
>N_633
TAATAACTACAAGCGCAATTAATGCAATAAATATTTTCTTTAAAATAACAATCTTCTCCTTTTAACGCTAAATTTGCAGTGTCAGTTGGCAATTTATTCCTTTGCCAAAGCCCCTCCCTTCACTGTCAATATGGCTTTAAGCCGTACTTCAGTCTATATAATACTATGCGGAGTCTTAAAATTTTCTAATGTCGCATATA
>N_634
AATTATAAATATCTAATTCCGTATCATTTAATTCCAAATTTTTATCCAAAAAAAGCATTTTCGCACCTCTTTTCGCTTTATTTTACCATGTAACACCTCGTTACTCAAATGTGACAAGTTCCTACTTAGAAAATCCTTACCTAAACCTCGTCAAATACTAGCTATTTTTTCATAAAATTCCTATACTATAACTGTGAGAAGAAAAGGTGATACCAAATAAGTAAGCCTTTTCAAAAAAATATCCTTGGAGGTATAAATAATGACTAAAGGTATTAAAATCGCAACTATTGGT
>N_635
TTTAAAAGAATTAGCAACAACCAAAGCCGTTATAGCAACAGGCGGTGGCATTGTTCTCAATCCTGAAAATAGAGAAG
>N_636
CGCCGGGATATGCTTTTAATCCTGCTACAGAAGAAGTGGCGATGATATGTCCTGATTTTTGAGCGATGAAAGAAGGCAAAACTGCGGCAATTCCATTCAGTACGCCTTTAATATTGATATCAACCATTTGCTCCCATTCGTCTTCTTTTAAAGCAGATAATGGCGAATTCGGCATGATTCCCGCATTTAAAAAGATTGCATCTACTTTTCCGTATGTTTCAATCGCTAATTCTACTAATTTCTTATTGTCTTCGCGTTTTGTCACATCCGTTTTGGCAAAATTTCTTTGCCTGAACTCGCTTTAATCGTTTGAACAATTTTT
>N_637
TAAAAATTGAAGAAACCGAAGAAGAAATTATTGTTCACGGAACTGGTTTTGATGGGCTAAAGCAGGCAGATGGTCCACTTGATATTGGTAACTCGGGAACAACGATTCGTTTAATGATGGGCATTTTAGCTGGCCGAGATTTTGACACAGTCATTTTACGGGGATGAATCAATTGCGAAACGTCCGATGAACCGTGTCATGCTACCACTGCAACAAATGGGGGCAAAAATGCATGGCAAAGATGGCTCTGAATTTGCTCCAATTACGATAAATGGGAAGCAATCATTAAAACGCATGGAATATCATATGCCAGTTGCTAGTGCACAAGTAAAGAGCGCGATTATTTTTGCAGCTTTACAAGCAGAAGGTGAAACGATTATCCATGAAAAAGAAAAGAC
>N_638
TGTGTATAGTTTTATCTTTTTAAAGAAATAATTTTCCGTTTTTTTATTTATCAATACTGTGAGTTATTTGATTTCAGTAATATCCAGTATATATTACTAGCCACCTTTTCATTGGTGACTGCACATATTTTTTATCAAGGAGTGTCTCAATTGTCAAAATACTATTTTCTTTTATATTAAGTATATTATTTTTCTAACACTAGAAATATATTTTGACAATAATAATTCACTGTATTTTCAACTTTTTAGTTTATATAGTTCGTACTAGTAAATATGAGAACA
>N_639
AAGCAGATAGAGTAGGAGGGCATGGCATGGATAAAAATGAACAAGTCATGGCGAACGTCAGAGATTTATTTAATAAGCTCGCTTGGATTAATAAAGTGAAGA
>N_640
AAACTAATTGATGAAATTTTGTTCAAGTAGTTGTTTTGCGGTAAATTGGTCGGTAATAAAATGATTGGCATAACCGCCTCGAAGTGCGCCATGAATCGCTTTTATTTTTGGTTCACCACCTGCGACAAGAATGGCTGTTTCTTTTTGCTTTAAATCTTGCAAGTCGATACCAATGGTTCGTTCGTCCATTTTCTCGTCAGCGATTTCGCCGCCAATTGTGAAAAATCGCGAACAAATATCGCCGACTGCTTTTTCTTTTAAGCGAGCCTTTTCTTTGATGGAAAAATAGCCTAGGCGAAAAGC
>N_641
TTATGGCTTCCATGACTTTAGGGGAATCTACTCCTAAAATTCTTATAAAACATTTAATACCAAATATTTCTGGGATTATTATCATTAACATCATGTTTAGTATTCCTAGTGCGATTTTCTTTGAAGCCTTCTTAAGCTTTATTGGGCTTGGTCTTCCAGCGCCAGCAGCGTCTCTTGGTGTCTTGGTAAATGATGGATATAAAACATTACAAGTATTACCGTATATGATTCTGTATCCATGTA
>N_642
TCGCTCCCGAAAAGCTTCTTTATGCAAGAATTGTAATACAATAATTTCAATTTTTGTTTCATCAATAATTGGTGCTACAACTTTACGCAACTGCTGGCTACTCCTTCTCCAGTAAAACAAGTGAAGATAACCGCATTTTTCACAGGTTTAGCGCGTAAGACATGTGCTTTATATTTATTTTCAAATAATTGCTCACAGCTTTGATAAATATCTTCTAAACCACGACCAAGTGAAGCTTTCCGCATCGCTTCCAGTACAACTGGTGTACTTACCATCGTAACGGTTTTTGTACGGATTCCCAGTTCTTCGGTCAGCATGTTGCCGAAAGAAGTGAGGGAGCCCCGCTATCAGAAAGGGTTAGAACGCCTTTGACAGGATTTAACTTAATGACCGTTTGTTTAATTTTTCATACATCGCTTTTACTTCAACAGTGAGCGGCATATCAAGAGCAATCCCGCTTTCAATGCTCAGTAATTCCTGTACCGTCTCCACCATACTCGTAGCAGTTGAACGGCCATGCATCATCACAATAACTTCGACTTGATTTTCTTGAGAAAGTGACGTATCTACTACTTCCTCTGTCAGGAACATCGTTAAAAACCCAATTTCGTCAAAAGGAATTTCAATGCTTAATTCTTGTTCAATCAGTGCGGATAAATCAATACTTACTTGGAACTCTTTTGGATATTTTTTGCGAATATTATTTAAATCAGGATGAATGATATGCTTTTGTTCCCGTACTCGTTCGATGGTACTTTGTAAATGTAAAGAAAAAGCAAATTTCATTTTTTCGTTA
>N_643
CAACAACAGATTTATATTCTTTCAAATAATCCGCAAGTTCTTCTGCCTCTGCATACACACGCGGTTCAGCAAGTACCATACGACTAGAAAACTGAGCTCCCTGCATACTAACCACCTTCGCATCATCTTCTTCTACAGCATAAAAACGATTTTTATTTGGTTTTTCTTTCTTCGTTTTCTTTTGCATAGGTTCTGGTTCCCTCGCTACTTCCTCTTCATAATATTCCTCTTCTTCATCTAAGAAAAAGAATGACTTAAATTTATTCGATAGTCCCATTTGTTACACCTCCATATTATCGTCACTCACCAAAGCTCTTCCTACTCGTATAAATGTTGCACCTTCCGTAATTGCAACTCCATAATCATTCGTCATCCCCATAGATAACTCTGTACATGGAATATTGTTTAACTGAAGCGCATGA
>N_644
AAAACATTGCCAGAACTTAAGAGCTTAAATATTCAATTTGACGGAGTACATGATTATCGAGGTAT
>N_645
TATTTAGCAGAATTAAGTGATGAAATAAAACAACTCATTCAAAGCGACCTTACAAAAAACAGCAAATCCAATCGAAGCAACTCACTGGGTTTTTTATAGGAAAACCCAAGCAGGGGACGCAATTGGTGATAAAGTCCGCTCTTCCATTATGGTTCGCCGCCGGGATAATAAGTTTTATCATGCCATTACAACGTGAGCGATTTCCAATTTGTTACTGTATTTGATGTAGCAGTCCTTTAAAGACCAAT
>N_646
TTTCTGAGAGTTCTTCTGCTTTACTTTCATTAATCAGTTTAGAAATTTTTTCCCAATCTTGTTTTATAATTTCAAAATCTTTATCTGAAATTTCTAGGACTGTATCTTTGGGAAGATTAAAATCTGTTAAGTCAACCATAGATAGAAGAGTGGCATAAGCAATTTTAAATTGTTTTTTATCTTCAATTAATTCTTTGCTTGAGAATTTTTTCTTATCACTAGTGTCTCTCCGGTAGTATTGGATTAGTTCAATTACTTTATTTTTATGCCAAAAAGAGCTCTCTTCAAATGATTTTTTATATTCATTTTTGTAGTGGATTTTATTTAAAACGAGTCTTTCACCAGC
>N_647
GTGGTATACTGGATATCAGCAGCTATTTTTTTATAATAAGGAGAGTTTAAATGAAAATAGAACATGTTGCATTATGGACAACTAATTTAGAACAAATGAAGCAATTTTACGTCACTTATTTTGGTGCAACGGCCAATGATTTATATGAAAACAAAACAAAAGGCTTGAATTCTTATTTTCTTTCGTTTGAAGACGGAGCAAGACTTGAAATTATGAGTCGGACGGATGTAACAGGAAAAACAACTGGGGAAAACTTAGGCTGGGCGCACATCGCTATTTCAACAGGAACAAAAGAAGCAGTAGATGAGCTAACTGAAAAACTAAGACAAGATGGTTTTGCAATTGCGGGTGAACCAAGAATGACAGGAGACGGATACTACGAAAGTGTCGTGCTAGACCCAGAAGGCAATCGCATCGAAATTACGTGGTAGTATTGATTTGCTAGGAACTTAGTTATCGTGTAATATACGGGGTACATACTACAAATGAGGTGAATTTTATGGATATCGTAACTAATAAAATTGTCGTAGAAAAGTATAATTTTGAAACAATCATGGAAGAAAATGAGCAATTCGAAAACAAAATTGAATTAGAGGTCCATGAAGTCGAGCCAGTCAATGGAAATGTGGAACTTATGTCAAAAGGAAAAATTTTTAAAATCACAATTCCTTTTTTATTAGTCCTTGAAAATTTCCGGATTGACGGTAGAATCAGCCGTATTATTCAATTAAAAGACTTTTA
>N_648
TGTATCTTCATTATAATATAAACTACTTGATAGGGTTCAAATTTCTGAATAATTGTCGATTGTTTGCTAATTTACTTTTCGCCAATTGGACTCTAGGATTGCTTGCGAAATCGTAATACTAGCTAAAATACCATGTTCTTTTTGCACTTTTTGAGCATGCGGCGCAATCTCATTAATAAACTTCTCTTGCTTGGAAGTCAAGCCGTCCTCTAGACCAGCAGCTTGGGAGTGGATTGGTACTGCAAATAATGTAATTGTAATTCCAAGTCCAATTGTCACCAAATGCTTCTTTGCGAGTATGACATTAATGATTTATTGCACATCCTTCTTTGATTTATCCTTCCAGCTTTTGAAAAACTGGAAACTAGTGTTCTTTAAAACAACCACTTCATTCTATCAAAACATTCTTGTAATACACATTACTTTTACATTACTTATGTTACAATATACGCTCGTAGCTTTGATATAGCCCTTTCTCAAAGTTCGTATTGATGAAAATAAAAAAGAAAAAGAGCTTAAAAAGGACTTTATGCCTATAAATAAGACAAGTCATTTTGCTCTTTTCGGTTATTTTTTACTTTTTATCGATTAATTCTTGTTTCACCCAACCAATCGGCTCGGTATCTATTGCAATTTGATACCAAACACCGCTATCGGTCTTTGCTTCACGTAAAAGTTTCAAATCTTCACGTTTATAGTAGTTAATTTCTTCTACTTTTAGCGCGCCGGAAAGTCCATATGGTTTCGTCCAAATTGCGCCAGATACATCTTTTTTCACATTGCCGAAGCCAGTTGATTTTGTATCATAAT
>N_649
TGGGAAAGGTCCGCGTAGTATACGTCACCACGCTACGCCATACAGCCATTAACCTCCTAAAATACTAATATTCCTGTCTTCTGCTTCTGCTTCGACATGGGTACACTCGCATGCGATAGCGAAATTAATTGTCGCCATTTCTGCATAGCCGCGCTCCATCTCACTCTCTTTTAATTCGCGAGCCCTTTTCTCTTGTAAAAACTGTGTTGCCGTTGCTTCCATTATAACTTCACTCCGCCCCATTTTTTCTTTTTTTCTACAACTACGTCGAGTTCTTGTATCATTTCCTGTGTCAGTTCTACGGATATTATTGGTGCAAGCTCTTTTCTCTAACACGTG
>N_650
AACCGTATGTAGCACTTGATTTCCGAATATCAATCGGTCCAAATGAGCCAATCCCAATTGCTTTTAATTCATCCTCATACTGTTTAAAAAATTGAATGACTGCTTTCATTGTTTCTGCTGGCTCCGTTGTCGGGTAGCTCTCGCGCTTAATAATTTTCCCTGACTTTTCTCCGATTGCTACAACAAACTTAGTTCCGCCTGCTTCAATTGCTCCATAAACCATTCAAAAAACTTCCCTTCTCGTAAGTTTTATAACGCTTTCATTTTACAATAGATTTCTGGAAAAAAAATTTATTTTCTAAAAACTTATAATTTTAATTCTAAATACCTAATTTAACAGATATTTAAATACAAAATTTAC
>N_651
GGAACAACAGTGAAATCAGCATTAAAAACAGGATTTAGCGCTGTGAAATCCGGAGCGAAAGCGGCTGGCCAAGCTGGCATTTCTGCATTAAAAGGCCTAGGAAACATTGCGAAAAGCACTGGCTCGTTAATTAAAAGTGGATTAGTAAGCGGATTTAACGCAGCTAAAGCGGCGGCAAAAGGTGCAGGCGCTGGAATGCGTGAAGCGTTAAAAAATTCGGTTGAAAAGCCCGCCGAACAAGCTCGTTTTAGTCTTCTTAAATTAGCAGCGGCATTAGGACTTATTGCGGCTACTAAAAACGTCGTAGGCAGCGCTATTGGGCGTGTTGATACGATTGATACTGCGACTAAATCGTTAACTGTTTTAACTGGTTCCGCAAAAGATGCACAGTTAGTTATGACGGATTTAACCGCCGCTATCGACGGCACACCAATTGCGCTCGATGCTGTCGCATTAGGCGCTAAAAAAATGGTAGCAGCGGGTATGAAAGCAGCGAATGTAAAACCTGTTTTCACAGCTATTGCTGATGCGGCGTATGGCGTCGGAAATGGTTCAGAATCAATTGAA
>N_652
AACTGGTCGAAACAAGGAGTTAAGACAATAGAAGATGCCAAGCGTGTAGCGGAAGAATTTCATCAAAATGGGCGCACAAGCCAAGCAATTAACCAAACGGAAGTGAAAAAAAGCGCAGGTTCGATTCCTCTATACGACTGGCTTGAAAAAAGAAAAGGGTGAGGTACACAAATTGTTATCGAATAAACAAACCGTATTATGCATAGAAGAAATGGCAAAAATGTTTCCAGCAGCACACTGTGAGCTAGTTTTCATAAAAATACGTTTGAATTACTGGTGGCTGTTGTCTTATCCGCTCAATGTACAGATGTGTTAGTAAATCGCGTGACTGCCTCGCTGTTTGAAAAATATCACTCACCAGAAGATTATTTGGCTGTTCCACTGGAAGAATTGATGGAAGATATTCGCTCTATTGGCTTATATCGTAATAAAGCAAAAAATATTCAAGGATTATCCGAGAAAATTCTAATCGAATTTAATGGGGAAGTACCAAAGCACATCAGAACT
>N_653
GGGCGAGTGTTACTGCGAGTAATCAAACATATACATTGCCAACTGTATTATCATATCAAAGCTCATTTACCATAGATAATCCGGTTGTTTGGTATGACGGCACACCACTAGCGCCATCATCTATAGCGCACTCTGGTACTTACAAGGATGGGGAAATAACTTGGACTAACATGACCGCAGCCTCCAGTTCCACTGAATTTAACTTTAATAGGCTAAAAGATGGTTTAACCTTCTCAGGAACAATCACCCAACCTTATAAATCTGCAGTTAAAGTAGCTCCAAATGCAGAGCAAACTTATACAATTGGTGATACTATTTCAGAGATTTTTTAAAAGATGTTAATGCAAAATCATCGGACAGGGGCTCCTGTTACAAGTGATTT
>N_654
TCCGTTTCTGTTGTCACAAACGCACTTCGCTTAAAAAGATATAAATTTAAATCATAGGAGGAATTTAACATGGAAAAATTAACATTAAATGTAGAAGGTATGACTTGTTCTCACTGCGAGGCTCGCGTAACAAAAGCTTTATCAGAAGTTAATGGCGTGAAAAGTGCAGTAGTATCACTTGATGAAGGAACAGCTACTGTTGAGTTTGAAAAAGGACAAGTGACAGAAGATGCGTTAATTGATGCTGTGGAAGAAGCAGGTTATGAAGT
>N_655
TCATGAATGATGCGATAGCTCCGATAACGAGGAAAAGTCTATCTGCAGCCATATCGCCTACAAAGAAAATAGAAACAACAATTGCTAAGTTAGAAACGAGCATAAATGCAGGAATCATTACAGAGAAAAGCGTTCCAACGATGATTGTGTGGCGAGTTAATTTGTCACTGACAGTTGTAAAGCGACTGATTTCATTATCTTCTTGCACGAAAGATTTAACTACGCGCATGCCAGCAAGGTTTTCTTTTGCAATAGAATTCACTCGGTCAATTAACTTCTGAATAATGGCAAAATGTTTACCCATAGACCCGAATGTGAATACAACAATCAGAACAACAAGAACAACGAGTACAATAATT
>N_656
ATTGTTCCATTTGTTATTAGTAATTTAGCAAAATATGGTTATGATAAATTTTTACCGTTAACTTATATTTCCCAATATGAGCCAAGCAGGAGCGACTTTCGGTGTATTTTTCCGGGCAAAAGATAAAAAACTGAAATCATTAGCATTTTCAACTGGTTTAACTGCATTAATGGGTGTCACGGAACCGGCAATGTACGGGATAAATGTGGTATATAAACGTCCTTTCATGGCGTCGTTAATTGGTGGGGCTGCTGGTGGCGGCTTT
>N_657
ACAGGATACTTGACGGTTCTCGTATTTTTGTTGATATCTCCGGAAACAACTTCCATATCTTTCCAAACACCATTTG
>N_658
GAAGACCCATGGCGTTACCGTAATAAAAGCCAATTCCAAACAAGAATGGTAGGCAGTGGTCAAGTCGAAACAGGGCTTTTCGGTGCCAATTCTCACCAACTTGTTCCAATTGAAGATTGTATCGTCCAACAACCCGTTACCATCAAAGTAACGAATTTTGTTCGCGACTTACTAGAAAAATACGGCGTGCCAATTTA
>N_659
TCATTTTTATTTGTTATAATAGATGATAGTCTAAAATTCAGAATAGAAATTTTCTGATAGAGGTGAAAAAAATGGCTATTGGTTACCCTAACGGCAAGAAGTATGCAGCGAGTCATGAGGTTCTTCCTCAACAAAAACGGAAAGCTCCTGTAACTTATGGTAAGCGTGGTATGTCTTTGGAAGATGACCTAAATGATACGATTGCGTATTATTTAACTCACGAAATAGCAGTCATCCACAAAAAACCTACCCCTGTCCAAATTGTCAGTGTGGACTACCCAAAAAGAAGTAGTGCCAAAATTAAGGAAGCCTACTTAGAA
>N_660
TCTCCCGTTTCGTGTTTCGATATTACCTAGTCTTTTGCAAACCAACTTCCCTTTATTATTTATATAATCGTTAGAACGTTTATACCCGCTTAATAAACACTAATATTGATATTAACATGAATGAATCAAGAGAATACTTGATTTGACTTTTTTCTATAATTATGAAGGGAAACGCAACTTTAATCCTTTTAAGTATTGAAAAGTTTGCTGCTTCAACCCGCCATTTTCTGGTGTCTAAAATCAGCAAGGGAGGCGCTTATTTTGGCTGCTAGTTTGAAAGACCATTAGAAAAAGAAGTAGCAATAATTTGACCGTTCGAACGATTAACTGACTTTTACAGGGCCCCGTGTGTGTATGCAAGTCGCTTATTCTCGCGTTCACGGAAGCGGGAATTTTTACATTTGTATTTAAAGTAAGTGATGCGGAAATGCACTTTTTGGATGGCAAACGGTTCAGCAAATTGCGCTGTTGGTTATATATTCGTGCAGTGACCGAAGAAGGCGAGCTGGAGGAAGGAAAATATCTTGTTAGTAAGCGTGTTCTAGGTCGTAAATGGCATAAAGAAACACTAGAAAAGCTCATTAATAAAAACCTTCCATTACTAACTGCAACAAAATAAGAAAGGTGGGGTGATGATGGAAAAGAAGCGGACTCGGGCAGAAGAATTAGGAATAACTAGAAGAAAAATTTTGGATACAGCACGTGATTTATTTATGGAAAAGGGTTACCGGGCAGTTTCAACAAGAGAAATAGCTAAAATTGCCAACATTACCCAACCGGCACTATATCACCACTTTGAAGATAAAGAATCCCTATATATTAAAATGAGGTAAAGTTAAGTAATAGGAATTGACACAAATGTAAGTGGAA
>N_661
CCTCCTTGCGAGGGGATTTTTGATATTGAAATATATATATCTATCTCGCCACTCGTATGATACCATTCAAAATCTGTTTTGTACGCTCGTTTTAATTCACTATCTCGCGCCCAAATCTTCTGCCAAGTTTCTTCCACGCCTTTATGACTCGCATTATCTACAGAAAAAACTAAATAATCTCCAGCTTTAATTAAGA
>N_662
AGGTTTTATTTCCTCAACTTCCTTCAAATTATTTATTAAGAACCATGAACGCAATAACTACAGCGATGATAGGAAGGGCCTGCAACAAGACCGATACCAATGAACATGATTGTTTGTAGCATAGAACGCGCTTCTGGTTGACGCGCAACACCCTCGACAGTTTTTGATACGATAAGACCGTTACCAATACCCGCACCTAATGCACCTAATCCAACAGCGATAGCAGCTGCAATAACACCTAAAGACATATAATTATCCTCCTAATTTTTCTAAATA
>N_663
TATGAACTTGTTCTTCGGTTATACGAATAATTTGACCGTCAATACTTGCATGGATATTTGCCCCAAGAGACGCATCAGGAATTTTCGCAATTAAATCACCTTTTTTCACGATGTCCCCTTCACTTACTACTCAAATGGCGCGCCAATATGCATTTTCGTTGGGATAAATACTT
>N_664
GTGCAATACTATAAAGGGTGTCCCCAGCTTTAACAGTATGAGGGGTTAAGCCCAGCTTTTTGCTGTGAGGCTTCATTCGCTTTTTGCTGCTCAGCTTCGTTTCAGCAGCAGCTTTCTCGGCAGCAGCTTTCTCGGCAGCAGCTTTGTCAGCCGCAGCTTTTTCTTCGGCAGCTTCTTGTTCTTTTTTTGCATTTGCAGCTTTCACTGCATCTTCTTCTTGTTTTTCTTATCTGCCGCAGCTTTTTCTTCGGCAGCTTTTTTCTCTTCAGCTGCCTTTTCAGCCGCTGCTTTTTCTTCGGCAGCTTTTTTCGCTTTTTCTTTTTCTTCTTTAGATTGCGTGTTGTCAGA
>N_665
TGCCAATGTTGCGCTACTTTTGTTCTGATTGCTTTTAACATCACTTCGTCTTTCATACTTTCCCAGCCTTTTCGCAGTGGAAAGTCTCTATTTCTACCCAATTTTGCTGCATCTATTGGTTTTTTCGTATTAATTACTTTTTTAATAATTTTTTTATCTATAAATTTTTGTGCTTGGAAATAGTGTTCTGTGGTTGGGTAAGTCACGCCGTCTATGACAATTGGATGTAAAGAGAAATTAGAGAAACAGCCATAGTCCGCATTTTCACTATAAAAATGGATAACCTTCATTTTGCACCTCCGAGTATTTACGTTATGTTATTTGCAACTTGAGCTTATCTTTCAAAATAACTTTAGCATACATATAGACGCAAATCTATCGCTATTTTTCCGTAA
>N_666
CCAAAATTCTTGGTAGGGGACTTTTTTTGTTCGAGTTGTAATAGCTGTTTCAAATCAACAAATGTATAGTCGCTTGATTTCAATTCCTCGCGAACATTATTAAAAGGATAATCCATTCCCTTCTCTCTAAAACGGGGCGTAAATCCCAATCAAACATAATATCACCTGTAAAATCAATGTTAAATGGTTCTTTTGGTTTTGGAGGTGTTTCTTTCTTTTTAACAGC
>N_667
TGATTTCATATACTAGTCCTGATTTAACGTGGGATTTAAACAGCTACATTAATAGTGTTAGTTACACATTTAACCAATCAGTCGTTTTCAAAAATGCAACAGTTCCTTTCAGTGGAACAGTCACCCAACCATTAACAGAGGCTTACACTGCCGTTTTTGATGTGGACGGAGAGCAAACAAGTTTGACAGTAGTTGTGAATGAATTAATTGAAGAACCAACAGTTCCAACCAAGGAAGGATATACATTCGATGGCTGGTATGACGCAGAAACGAATGGGAATAAATGGGACTTTGCGGTAGATAAAATGCCTGCTAGTGATATAACTTTATATGCTAAGTTCACTGAGAACGAAGAACCAAATGCTAGTAGTTCAATTAATGTGGAACCAAACGATGATAATTCCATCACTGTAGAACCCGACGCTAGCAATTC
>N_668
AGAATGCGTTTCAATTTGTTCATTCTCGCTTAAAATAGCATGAATAATTTTTCTTTCAAATGAAGGCATTGGTTCTAAATGAACAGCGCGCTTCGTTTTAAGAGCTTTATCTGCCATTTTATTTGCTAAAATTACTAACGTTTCATGACGTCTTTCACGATAATCCCCTACATTAACAATAATATTTTTGTATTGGCTCGTTGTTTTATTAGCAATTAATTGTGTTAAGTATTGAAGTGCATTAAGGGTTTGACCGTGTTCCAATTAGCATACCTAGACTGTCACCTTTAATTTGCAACTTCACATCTTTACCAACTTCTTCTACATCGATTGTGATTACTGCACCCATCTTGGTAGCAACATCTAAAAGATAATCAATCGCTACTTGGATACCATCTTCTTTTTCAATTACTTTTACCATAGCCAGTCTTGAACCAATTCCGAAAATACCTTTTTACCTTCATCTAGAACTTCTACTTCGACCTTGTCGCGTGTTGTTTCTAAAGTGGCTAATGCATTTTGGATAGCTTCTTCAACGTTTGAGCCTTGCGCAGTTATATCTCTCACTTTCTTTTCTTACCTCCCATATATATATATATATATATATATATATATATATATATATATATATATATATATATATATATATATATATATATATATATATATATATATATATATTTTTTTTTTTTTTTTTTTTTTTTTTTTTTTTTTTTTTTTTTTTTTTTTTTTTTTTTTTTTTTTTTTTTTTTTTTTTTTTTTTTTTTTTTTTTTTTTTTTTTTTTTTTTTTTT
>N_669
ATGTCTCAAGTAATGCAACATTGTTACTGTCTTTCTTCTGAAAAATTTACTATTACAGAATCATTAATTGCCGGAAAAG
>N_670
AATCAGTAAATGAACCATTACAAACAGGTATTAAAGCGATTGATGCACTTGTTCCAATTGGTCGTGGTCAACGTGAGTTAATCATCGGTGACCGCCAAACTGGTAAAACATCTGTAGCAATTGATACTATTCTAAACCAAGCTGACCAAGACATGATTTGTATTTATGTTGCTATCGGTCAAAAAGAATCTACTGTACGTAATGCCGTAGAAACATTACGTCATCACGGCGCATTAGATTACACAATCGTCGTAACTGCAGCAGCATCTCAACCAGCGCCACTTCTATACTTGGCTCCTTATGCTGGTGTTGCAATGGCAGAAGAATTCATGTACAACGGCAAACACGTTTTAGTCGTATA
>N_671
GACGAATATTATCGGTCACGGGAAAAAGGATTTCGAATCAATCGGGGCAACTAGTGCATTTATCCAAAATATCCAATTACTTGGCTGGGAAGCGGGAATTGGGATGATTTGGCGGTCGAATAGATTTATTTTTGATGCGAAGTTTGCGGAAGATTTAGGTATCCCTTCTGAGCAAAAAATTG
>N_672
TAATTGATGGCCCGGCTGGCAAAATTCCAATTAGAATTTATACGCCGCAGACGGACCTTTTGAAATTATCGTTTACTATCATGGTGGCGGATTTGTTCTAGGCGACTGCAAACGCATGACGCGATTGCCAGAAAACTTGTTCAAACAACAGGCGCTCGCGTTGTTACTGTTGATTACCGACTTGCTCCAGAAAATCCGTTGCCAGCAGCAGTGGAAGATGCCTATGCCGCGCTACTATGGGTTCAAAATCATCGTACTAGCT
>N_673
ACTTTTAACTGCTAAAATGGCTGACGCTATCATTGAAGTGAACCAAGGGGAAGAGTTAACGGAAGCGGAAGTTGCTCCTGTAGAAGAAAAAGCTACAGAAGAAACTACTGAAGCATAAGATTTTATTTGAAACTTTCAAGGTGATAAGGCACTATTCTTATCACCTTTTTTTAAAGAGAAAAATTGGAGGGAAAATAAATGGCTAATATTACAGCTCAAATGGTAAAAGAATTACGCGAAAAAACTGGTGCTGGTATGATGGATTGTA
>N_674
ACACCATTTGATGCGCGATTGTTTTTGGCAGATAGCGATGAATCTACTATCAAAAGCACCATCATGTACAACAACTTAAAAGAAGACGAAGCGCCATCCCAAATGCTTACACTTGGATTAGCTGATATGATGGATGCAAAACAAATCTTAGTCACTGCTTCTGGTGAACGAAAAGCAGAAGCCGTTAAA
>N_675
TACGGACCTTGCTTCAAGTAGCTTCTTAAGTGACCAAAAGCCGAGCACTGCACCAATTGTTGCTAGTATCGCTGGCAATAAAACTATAAGTATCATCGCAATTAGTAAAATTATTAATACGCCAATCAATATTGCTCTCATACGCCTACCTCCTAACTTCCAAATGTAGCTGATATATTTTCTTTTATTACTGTACCTATCATAACCCTATCTATCAAGTATAATAACCCGCTGTAGAAGGAAATTCACCTACAACTTGAGTCCTATTGTCTAACTACAGGATAACATAATCTACTATAATAAGCAGTGTTTTCTACATAAAAAAACAGCTTGTTCTCGCGTAACACAAGATACAAACTGCATTCTCATTATTTGACTTTTTCTTCATATTGAAGAGATGAAACGCCACCTTCTGAAATCATGTTATTTTCTTCCAGTTCTGTTTCAGAAATTTCTTTGTCAGCGTAACGGGTCCA
>N_676
ATTTACCATTTAAAGTGACTAACAGAACGATGCGTGTAGATGTCATAGATGAAAATGTCGAAATATTGGCTATTTTAAATCAGGCTATAGGATTTTACGACTC
>N_677
ACGCCTGTTATCAAAGCATTTTCCGCGTAATTAATTCTATCGTTTAATGTTGTAAATTCAGTTTCTGGAACCAGAGAAGAAACGCGCGCATCTACTACTTCGTTCGATTCGTCTCCGCCGGATTTAATAACTAAGTTAGATATCGTTGATTTACATGCGTCATATCTTGATTAGCTTTTTCAAGACTTCCAGCCAGTTTTTACTAAATTATCGTTATAGTCTTGTTGTAGTTCTGAGTTCATGAGTGGGTCTTGCCATTTTTTTAAATCCATCTATTTTGCTCCTTTCTTAATCGCTTTTGCTAGTTGAACCATGATAGAAACCATCGTTTTTTTATTATTCGAGAGTGTTAGTTCTGGTGGTTTGTTGGTAAAAATGTATTTCTTATAAGCGACTATTTGAACTTCGTATAAAAGGCCTAGCGGTTCATAAACAAACATCACATAATCGCCTTTTCCG
>N_678
AGTATAAAATACATTTAAGTCTTTCGCTAGCCCATCCAACAAGTTTTCCATCTACTTAAACTGATACCAAAGTGTATTTCCGGCTTTAGCTCGAGTCACTAGTTCTAGTTTTTCGTTATCATAATCTGCAAGTGGTGCTAATTTTTATACATTGTGTTGAATGGTGCAGTCCATCAGTTATCAGTTTAGATTTACTTACTAAAGCAT
>N_679
GAATGTTGCAGCTGATGGGACTGTAAGCTCTGATGGAAACTATGATAAGTTTAGTCATAACCCTACTATTCAAGTTATTTTTGAAGATAATAAAAGCTCAGCGGCAAATCAAACACAATGGATTCAAAATGTCATGAAAGAATTAAAAAATAATTATCATATCGAAAAAGTATACGCAGTTGGTCATTCCATGGGTGGCGTTAGTTTAACAAGTTACATTGAAAAAGTAGGTAGTGATAAAACTTATCCTGTTCTTGAAAAACTTGTTTTAATCGGTGCTCCACTTAATGGACTAGTAATTGGTGATGATGGTGT
>N_680
TATTTTTAAAAGAATTTCCTCCGCCAGAATACAATCGCAAGCGCTCCGGCAATCCCGAATGCAAAACCGAGCGTCAGCATCCAAGCCATTGGTGTATTCATAAACGGTAATTTCACGTTCATTCCGTAAAAACTAAACACCATCGTTGGAATCGTCAAGATGATGGTAAAAGAAGTAAGGAATTTCATCA
>N_681
GAAAAAGTCCCCGAATACTACGTAACAATGGGACCAAAAAGCGTCATGCACGCAAAAGAAGTCATCCTATTCGCAAACGGCAAGAAAAAAGCAGCGATTATCAAAAAAGCCCTACAAGGCCCAGTGACAGAAGACATTCCAAGCTCGATTTTCCAGTTACACCCTAATTTCACAGTGGTGCTGGACGAGGAAGCGGCGAGTGAGTTGAATATTTAAAAACAGGCCAGCGTTATTGCTGGCTTTTTTTGTGGGACGAAAGCGGGAATTGTTTGTGATTTAAAGTGCAAAGAGCGGTGTTTTTGTGATAAAATGGCTTCA
>N_682
CCTTGATTTCTTCGTCATAAAATATTTCCACTCCGTTCTATACCTAGTAGCCATTATAGCACATAATTGGACATTCGTGCGCGTGTTAAGACAACTTTGTCAAAACAGGCTAAGTCTATTATACTAAATAAAGAATCTAAAACAGAAATGAGGATGTTTTCGAATGGAAATTATCAAAATATCTCCTCGTGGTTATTGCTACGGAGTCATCGATGCGATGGTGATTGCTAAAAATGCATCACTTAATTTCAACTTGCCTCGACCAATTCATATTTTAGGTATGATTGTTCATAATAAACATGTTACTGATGCATTTGAATCCATTGGTATTATACAATAAGTGGCAGTAGTCGAAAAAATCTAGATAAAATAACCACTGG
>N_683
AATGGTTTTTTGGGCGTTATTTTTAGTATGTAACCAGTTAATTATTTTTTTATTAAATTCATAATCCCAAAGGTTTTCAAAATCAAAGTCAAACGGGGCATTGTCTTCATTAATCACGTGTGGAAAGGTGGGCATATCTTAACCCAGATGTTTTGCTTGGTCTTTTCCCACGGTTTCCAGTGGTCGGTGAACA
>N_684
AACAATAGCATGCGAAAAGCCTCCAGTTAATTGAATTAGCTGGAGGCTTTTTTTATTAATTTTGATTTAAAAAATTATACGCAAACTGGGCATATAGCTCGGCGCCATTTTTCATGACACTTTCGTCAATATTAAATCGGCCATGGTGATGCGCCCATTCGGTGTCTTTTTCTGGATTGCCGCAGCCAACGAGTGCGAAACTTCCGGGAGCTTCATCTTGAAAATAGCTGAAGTCTTCGCCGCCCGTGGTTGGACGTTCAAAGTAAAGCATCTCCGCCGAATGATTCTGTGATTGTTTCTTGGACGAGTAGTGCGCTTTTTTCGTCGTTGATTACTGG
>N_685
TTCTTTTAAATAGGTAACCATTTCGCTTGATTTAAATTCCGCCTCGTTTTCATCTAATACTTGGCGTAAATTGGTCGCTTTTTTTAATTCATGAAGTAACTTACTTGTCTCTTTTTCCCCATCCATAAGGCACACCCCCGACTGTTTTTTTCATTATAGCACGAAATATGTACCCGACTACTATGCTTCATGCTATAATTTTACTATAAAGTATAGAAGGGGTTTTAGATAAATGGGAGAAATGACACTCGCTTTTATAGAAGAACAATACAAAGAATTAGATAATCTAAATAATAAAGAAAACCCTGCTGTGCTAACGA
>N_686
TGAAATGTGGATAATTCGTAAAGCTAAGTAAAAAAGCCATTTTCTTTATTAAGATTTGATTAAAAATTTTTTTTGCACAACATTTTATCCACAGTTTTGTGGATAACTTTC
>N_687
TCTGGTTGTTGCCCATTTATTTCCTGTCTTCTTCTTTTCGAAGTGCTTGTTTGTCTTTCTTTACCATCATGACATTAAATGGAATTCTGCTTTTTAGCAATTGTTCTTGTCTATTTGATTCTACTTGTTTGCTTCTAGTAGTTGTTTTCGTTTGCGCCGGCTCTTCCGTTATAAGGGAAACGCGTGCTGGTTCTTGCTGTTCTACTGGTTCTGGGGTTACTTTCACTTCTGGTTGCTCCGTAATGATTTCTTCCGTCACTGGCACTGACACAATCTCTTCTTCTATTTGACGATTTAGCTCTGTGTCAAAAGCAATTGTTTCCGCTTCTGCTGAATCTAATAAATCTACTGGAGTAATAGTTAAATCTTCTTGTATTGTACTAAGTTCTTCTGCTTCTGTTACAGCAAACTCAAATTTAC
>N_688
GATTTGAAAAATGCCACTCAGTCATTCAACACTTTTATGATAAGAATATCTCTATCTTGTTTTCAGAATCAAAAAACCCCGAATGACGATTTCGTCACGCGGGGTTTTTCTTTTCGGATGAGCTTGTCTTGCCACTCATCTGATGGGCCGGACCATGTCTGGATGTTTCTGAATAAACATACAACATTCGGAAAACGGTGAGGCGTTTTTCAAACAAGTAGGCGAATTCTTTGTCTTGCTACTTACTTCTCAAGATATTCTAGCTTACGAATAAATGAGCGCCCGTAACTTGCTTAAATAGTGGCCATAAATGATACGATACTTTATTCGCTTATTTACCAATGTAGTGAGGATAAAAATATTGATAAAC
>N_689
AAACAAGAATATGGCAAAACAAAAAATACCCCAAAATCTTCTTTGTAA
>N_690
TAGTTTGCTTCCTTGTTAGATGAATTTAATCCTGTCTTCAATATTGTTACACCTTAATAAAAACAAAAAACGCTTTGTTTAGCCTTTTATCAGGCTATAACAAAGCGTTTTTATTTTTCAGCTAAATATTTAATTTTATCTGGTACGTTTTTGATTTTTTTATAATTAACAACCATTTTGTTCTCGCCAACAAGTACTTTGAATTGCTCGTTCTTAGTTAATTCTTTTTCTGAGTAGAAAGTTAGTTGTTTTTGTTTTCCTTTGTCATCATAAACATTCGATACAT
>N_691
CGTTAGTGTTGTGGCGATGATTTCTAGTGCATCATCATAGTCGCTATGATTAATGAAGGAAACATAAAAGCCATTTTGGCATCCCATTGGACTAATGTCTACTAATTTGTCAGTATGATTTCTTGTTCCATTCTCCATCAAATGTTCTAAAGAGTGTAGCGCTGGCATTTCCATATGTTCTTTATTGGGTTGTTTGAAGCGAACATCATATTTGTATATTTCATCTCCATGGACGCCCACTTTCGTTCCCGCCAGTCTCACAAAAGGTGCCTTTACTTTTCGTATGGTCCAAATTAAAATTTTCTACATTCAT
>N_692
TGTTCGAGTCCTGCCTGTGGAGTTATTTTTTCAATAAGAATAAGTTTTTTATATCTGGGGAAGTACTCAAGTGGCTGAAGAGGCGCCCCTGCTAAGGGTGTAGGTCGCTCGCGCGGCGCGAGGGTTCAAATCCCTCCTTCTCCGCCAGATATAGCCGTCTGGTCAAGCGGTTAAGACACCGCCCTTTCACGGCGGTAACACGGGTTCGATTAGGTACGGGTCATCCTAAAAACAATGTCAGTTTGTGACATTGTTTTTTTATTTAGTAAAATTTTGTTGGAGGTATCTAATGGGGGCTGGGAAAGTTTTGGATTTTGACGATGGTTGTTGCCATTTCAGATTCACAGGGGGTTTTATTACCTCTTATTGCGATAATATTAGAAGAGAAAGGTATAAGTGCAGGAATTAATGGGTTTCATGCTACGGGAATCTATTTAGGAGTTTTACTTTATTTCTCCATTTATTGAGGCCCCACTTCATAAATATGGTTATAAGCCGATTATTTTGAGTTGGGGGAGGACTAGTTGCGGTTTCGATTTTGGCTTTTCCA
>N_693
CTTCACGATAAGATTTTCCGTCAATTATTACAGAAAGTGGCACGACATTAATTCGTAGCTGCTCTTTCACTTCATTTGGCAAATAAGTTGTGCTGTCAGTAACCACTGCTATTTTTTCGTTCATATAGTCCCCCTGATATTTCTTTAGCGAATATATACCCAGCCGTGCTTGATTGCCGTTACCACCGCTTGAGTCCTATCATTCACTTTCATTTTTTGTAAAATACTACTTACATGGTTTTTTACTGTTTTTTCACTAATGAAAAGTGTCTCCCCAATTCCGCGGTTACTTTTTCCATCGGTAAGAAGTTGCAATACCTCGCACTCTCTATGCGTTAAGATG
>N_694
GTTGGCTCGTACACAGCAAAATTTCTGGGTCATGCATAATTGCCCTAGCAATTTCCGCGCGACGTTTTTGACCACCAGACAATTTTTCAAAACGCCGATTTAAAATATCCTCAAATCCCATAATAGAAGAAACTAGCGCTAATCGTTCCGTAATTTCTGCTTTTGTTTTCCCATATAAACTAGCACGATTATATAAATTTTCGCGCACCGTGAGTAAGTCATCCAACACATTTTCTTGGAAAACAACGCCTAGTTTTTGTCTAAATAATTTACGGTTTTTAAATGTCAATTTTTCATCATCAATGAAAATTTCTCCCGAAGTTGGTTCGCTTTCTGTGCAAATCATGCTAAGCGTAGTCGATTTACCCGCACCATTTTCGCCTAGAAAAGC
>N_695
TAACAAGAAAAAGCAAACAGTTTACTTAACAAGACTTTCCAAATTAGAACGTTCTTCCAAACTACTATACCAAATTTTGCAACGGTGGAAAATAAAGC
>N_696
GTGAAAATAATAATAAATATGTTTCACGTGAAACAAACAATCAATTAAGCGATTTTGTCAATATATATAAGGGAATGTTTAATTTATTTGCACTAATTAATTCACAAAATATACAATTTGCAGAGAGCGGAATGATGCTATAATTAACTATAAATTTTATTATAGGAGTGTTTTTTTTTGATACAGTTAATGGTTATAGCATTTTTTGTTATTCTTCTAGTAATTATGCCAAAGAATAACAAAGAAGAA
>N_697
ATCTATTTTAGTTTGATTATGTTGATGCAAATTAGAGCTTAGATTATTATAATATTTTAATGTTATTAATATCAGGTTGACCTCTCCTAAGTGTTAGACATGTTTCACCAGTCTCCATAGGAGTGTGGTAGCTGATTGCACAGTAATTATATACTTTACGTCAATATCAAAAGCAAGTCCAATTAAAATGGATTACCTTGCCCCGTAAATGACAACTTCTGAAAATAGGTAAAAGGAACAAAAGATGATGTAATTAGGGTCTAGTGCATTTGTGGTGAATTTAGGTTTTGATTATAATGAGAATCTCCGTTTAGAGGTTGTTCTTTTGAAAACGATAGAAGCAATTATAGGTATCGACTACCATATATTACTGAAAAAAGAGCTAGATTAAATAAAAAAATAATTCTAACATCATAGGAGGCAATTATGACTTTTTTAAACACCTTAAAATTAAATTTGGAAAATGAAAAAAAGAGAATGTTATCCGATGCTTTTATGAAAAAACAAGAAGGAATCATTGTAAACTATATAGTGACTTGCAGTAAGGATTCTGCTATTGGCATTAGTAAAAAGGCAATTGATATATTATTGATAATCAATGAAAATACATTTCCTGAATGGCCAAATGTAGATAGATGGCTTTCTATTTTGCCAAAATATTTTACGGATTCTTTTTCAAAATCAAAAATATTGCATAGTGAAGATTGGCTATTA
>N_698
TACATTCTTGTCATCAAAAATTTCTATGATGGGGCAAACACAGCAAAATAAATCAATGGCAATGATTGTTTATATCATGCCTGTAATGATTCTATTTATGGGTATTACACTACCGTCTGCCCTTGCTCTATACTTGATTATCGGTAACATTTTCACCGTATTCCAAACACTTTTAATTAATAATCCTTTTAAAAACAAACGCGAACAGGAGGCGCTTCTGTGTCAAGTTGCAATTCCGTTTGAAGAAAAAAGCAGCTAACATGAAGGCTTCAAAAAAGAGGGGGTAGAAAAAGAAAGT
>N_699
TAACATTGACTGTATAGTTTCTTGAACCACACTCAGAACAAGCGAGGGATGTTTTCTCTCATAAATTATCTCAACTCCGCAATCATTAAATATGCCATGCCAAAAAATAGGCACATTTCATGCATATATAACATCTGGCTCTTAGCTAGTCAATTGTTTTTTCATTCTAGCTGTTTCATCATTTTCTTTTTTACACGTTGTAAGGCATTATCGATTGCTTTCTCTTTTTTTGTTGAAGAAAAGCGCCATTTCTTGATAGCTCTTTTTCCTTTTAAATATTGTTTTAATACTTCTTTTTCAAATTCGCTTGTGACTTGTTCTAGTTGACGCGCTACATGCGTTAAATCTTCGT
>N_700
TAATGAAGACCAAGTAAACATTGGCATTTTCATTAACGTCATACCTTTTGTACGCATTCTTAAAATCGTGACGAAAAAGTTAATCCCCGTCATCAGCGTACCAATACCAGCGATTTGAACACCTAGAAGATAAAGTTAATTCCATATCCAGCGCTAAAATCTGTCGCAAGTGGCACATAGTTTATTAAAGCCGCATCTTGGCGAACCACCAATTACGAATGATAAGTTAAATAGCATCGCTCCCATAAAGACGTCCAAAAACTTAAGTTGTTTAAAAATGGAAATGCTACATCACGCGCACCAATTTGAAGTGGTACGGCAATGTTCATCAATCCGAGATGATAAACGGCATCGCCATA
>N_701
TACTGTTTACGCGCTTCAATAGAAACGGGG
>N_702
TAATCGATTAGCTGTAATAATAAAACTATACGGATACTGTGTTATGAAGATAATGGTGATGACTTCACTTTAACTATCATTTAACATCTAAAAAAGTTCGGAATAAAGTCGTAATAAATTATACTGTGGACGGATTGGTGAGTGTGGGAGACAACTTTTACGCTTGCTATCGGAACCGTATTTATAAGGTAAATGAAA
>N_703
AAACGGCAAAAATGTGCTTGTTGAAAAACCATTTATGATGACATACGCTGAAGCGAAAGAAATTTTCGAACTAGCTAAAGAACATGGTTTACTCGTTCAATGCTACCAAAATCGTCGTTTCGATTCCGATTTCCTTACAGCACAAAAAGTAATTGAAAGTGGAAAATTAGGCGATTTACTGGAAGTAGAAATGCATTATGACTATTTCCGTCCAGAAATCCCAGAGTCGGTTCATGAATTTAAATTCTACGACAGTTATTTATACGGTCACGGCTGCCATACAATCAACCAAGTACTTTCTTACTTCGGCAAACCGGACAACATCCATTATGACGTGCGCCAACTGCTCGGCGAAGGACGAATGAACGATTATTTCGACCTTGATTTATATTATGGCGTAACAAAAGTATCCGTAAAATCAAGCTATTTCCGTATAAAAGCCCGTCCAAGCTTTGTCCTTTACGGCAAAAAAGGTATGTTTACAAAAGAAACAAAAGACCGCCAAGAAGAACATTTAAAACTATTTTACATGCCAAGTAATCCAGACTTTGGAATCGATTTACCAAAGCATTCAAACGCTTACGTATGTTGATGATGCCGGAGTTTGGCATGAGGAGAAAGTAATCTCTGAGGTTGGCGACTACGGCCGCGTTTATGATGGTTTGTATGATGCAATTATTAACGGGAAACCAAAACAA
>N_704
ACAGACAAAGAAGCAATGAGCAAAATGGGTGAGGGTCCACAAATCGTCATTTACGATGCATCTATGGTAGCGCATGCCGGACTTCGTGATTTTGTCACAGATGTAGCGGATGAACTATCTATCCCTTACCAATTTGAAGCAATCCCAATGGGCGGTACAGACTCAGGTTCCATCCACTTAACTGGAAACGGAATCCCGTCTCTATCCATTACCATTGCAACACGCTACATTCATTCTCATTCCTCGATGCTACACCGTGATGATTTTGAAAATGCAGTAAAACTAATTACCGAAGTAGTCAAACGTTTAGATAAAGAAAAAGTAACAGAAATTCGCTTAGGTTGAGTTT
>N_705
AAAAAATCGAAATCGGCAAGCAAATTCGTCCTTTTACATTGAGTG
>N_706
AGTGGACAATCCTGCGATGTATGAACCAAATCAAGTGTACCCATCAGCAAATGAAAAAGTAAAAGAAGTTGTAAGACATAAATTACACATTTTAAATACTACTGGTCAAAGAGATAAATACTAATAAGAAGGGTAGAAGCGCTAGTTATAGTGCTTTTGCCCTTTAAGGAGTGGAGGAACATGTTAAGCACAGCGAAGGAACGGCAACTAAAAATCGTTAACCGGCTAAAAGT
>N_707
TTAAGCTCCTAGTATCAGTTTAGCAGATATAAAAATGAAAAGAAAGCTTGTTTGTGCTTACATTTTTGCGACTTTTGTAAGGCTTTCGGGTTCTTATTTTCTTTTTGGTAAAAAAAGTGCTACAATTTCTTAATGATATTTGTGGAGGAGACTAGGATGAAAGAATTATTAGGGTTATTAAAAGAAGGTAACAAATCCGCCTTAACAGCGGCTCTTGTTAACACCGTTGTTTCTCTATTAAAGGTATTACTTATTTTTTTACAGGAAATATCGCCA
>N_708
TTCACTATGCTGACCATGGTTTATATGTCGCATAAGGTAAGTAACATTAAACTAACTTTCAAATAAGTCATTTATAAAAGTAATAAAAAATAATATTTAGAAAAATTAGGAAGAGGATAATTTATGTCTTTAGGTGTTATTGCAGCTGCTATCGCTGTTGGATTAGGTGCATTAGGTGCCATTGGTAACGGTCTTATCGTATCAAA
>N_709
TAATGCCTTGGATTCCGCGACTTGGGATTAATTTTACGGTAGTAGTAGATGGGCTTAGTTTGCTGTTTGCGCTACTTATTACGGGGATTGGTTCACTCGTTACCTTTTACTCTATTTATTATTTAGGGAAAAAGAAAGAACGACTTAGCAATTTCTATACATTTTTATTTATTTTTATGACGGCAATGCTCGGGGTTGTCTTGAGTGATAACTTGATTGTGTTGTATCTTTTCTGGGAGCTTACTTCCATTAGTTCGTTCTTATTGATTGGGTATTGGTATCATCGTGAGC
>N_710
GATTATTGCTTATTTACTAGTGATTGCAACATTTCGCGGGCCAAAATGGTTGCGCCAAGGCTTAAGCGGATTCTTATCAATACTTCAAGCTTTTCCAGATTTTTCCTTTATTTTCCTTATTCAAATGGCCGTCGTCTACATATATCAGCAAACAGGCGTGTTCACCTTGAATTTTTACAGCTTAAACGGCGAGCAAATTTATGCAGCACCAATCGTCTGCTTATCCATCATACCAACCGTGCTCTTTTACAAAATGATGATGCTCCTTATGGAAAATGAATGGCAAGCTGACTACATCCAACTGGCTCGCGGGAAAGGCTTAACCGAT
>N_711
TCATTTGCGGGAATTTTCATTGTTTTGAAATCCCACTTATTACCGCCTGTTTCTGCGTCATACCAGCCATCAAATGTATAACCTTGTTTAGTTGGAGTCGCCGGTTCATTGAGTAAGGTATCGTCTGCTCTTCTTTCATTCGTTACCGCACCATATTTATATCAAAATTCACTTGGTAACTGTTGACAGTAAAATGTGCATATAAAGTAACATCATTTTTTGCGGGCATTT
>N_712
AGACTTCTGCAAGCATAAATCCATAACAAATAAGTTGCGCCCAGTGAAGAGGTCGAAAATCTTCGGTAATTTCATCCATTGGCGTCTCTGTTGTTTTAATTTCATCAATCATCCGACTATTTATGATGCCATCTGCGCGTCCATCAAGCGAAAAAGCAATTCCGTCCACTATTCGTTCTAGGTTTAGCCGTACTTCTGCGGCATATTCTTCCCCAGCTTCTTTTTGGAGTAATTGATGAATTTTTGTTCCTTCTAAGGCGCGGTCTGAATTTGTCATCCGGTTGTGGATACCGCTTCTCCGCACAAACTCTACTAAACGCCTAACTGAAATACGCACTCTCCTCATCAATAGTCCTCCTTTACAATCCAGTTGAATTATAACACAGAACCTACGTTCGTAACAATTCAATAAAAAACATTAATTTTGGACTTTTATGATAAGACATTCTAAACTCGCGCACAAGAGCGACTATACGGCGCTTTTTTCACTAAAAAAGACTTTTAATGATTTAAATATTTCACATTTTAGAAACATTTACACGTGAAATACTATTAGACTGCGTATAACTGTTCTTTTGCATTCTGATACAATTATGTTTACAAAAGAAGATTGGAGAAAACGTCATGCCAAAAAATTTATATAA
>N_713
TATCAAAAATAATTCGGTCTTCATTAATTAAATTCGATATATTCATAATCCACATCCTCTCTCAACAAAGTAAGCGCTTCACTTGTTTGATTACACTATATCACGCTGAACGACTTCATTCAATATTATGGGTGTATTATGCAAAAAGTTCATTTTTAGAGCTATTTTGGTTGTTTATATGA
>N_714
TCTACTTTTGAAAAGGTAGAAGAGAGTCCTTTAATAGTTGTGAAAAAAGATGGAGCAAGAGAAGAATTCGCTCGTGAAAAAGTGCGACGCGGCTTAATAAGAGCATGTGAAAAACGACCAGTTAGCGCTGAACAAATTGAAGAAATTGTCAATGAGGTAGAACGTGAACTGCGAAATATGGAGACAGTGAAATCGCGTCTGACTTAAT
>N_715
CGCTATATTGAGCATATAAGGTGATGTTTTTAGCAGGCATCTTACTAGTTGCAAAATCCCACTTGTCACCACCAGTTTTTGCGTCATACCAGCCTTTGAAAGTATAACCTTCTTTTGTTGGTGCCGTAGGTTCTTGTAGCAAGCCTTGATAATCTACTGTTTGAGATGTTGTTACACCGTCATTATCAAACGTTGCTGTGTAGCTGTTAATACTAAATTGCGCATATAAATCGATGTCATTTGTCGGCATTTTATCCGT
>N_716
AGATGATTCCATATAACGTGTTTAAAGCTAAAAACTTAGAGATGAACAATTTATTTTGTGTCCAAACATTAAATAAATCATTCATTATATATTTCATAGGTAAAAAATTACCAACTGCTTGAAATGATTTAGGAAGTTCCGAAAAAGATGAAAATGTTTGTAAAAATATAAAACATAAATAATAAACACATTCCTACTGGCATCAATATCCGGGGATTTTTAATAATTAAAGCAAGCAAGGCACCAAAAATCAAAAGCACTAGATTACAATACAGACATTGCAAAACATAAGCAATAAAATATTGCCAGTCTGGGATATGTAGTCCATATACCAAGTAGCCAAACAGTATATTGACAAAAATACTTAAGGCTGTTAGCAAAATATAAGAACATACATCTGAAACAATTATTTTCTGTGCACTCAATCCAAAATATTCTAATCTTTTATAGCTTTTATTTTGAACACTTTCACCAAGCCAGATTGGAAAACTAGTTAATGCTATTGGTAACATGCCCATCCCTGTACTAATCAAAAAATATTTATCTACAAAATGATAACCTTCACCAATATCAAAGTTTCCATAAGAAGTAACCATAGCG
>N_717
CAATCAAAATCGCATAACCATTTAGACCGATAAACCAGAATAGCATTTCAAGGAAACAAATAAGGAAAACCGCATAAGGCGTATCAATACTATTAATCGCCGGAGCTAGCATCGTCGTAAAGGCTTCCGGAATGATTTGACCGCTAGTGACACTTTACGTACCAAAATACTTAGTCCAACAGCACTGAATAGCAGTACAACTAGTGGAATAATTGCTTCAAAAGTAGTCGCAATCCCCGCCGGTAACCCTTTAATTCGAATCGTAATATTTTTTCTAATAAATAAACCGATAAGTTCTACAGAAATCAGCGCTGCAAAAATGGCAATAAATAGCCCTCTTGAATCCA
>N_718
TTAATTCCAAAGCCATCATTTCCGGCAAGTGCTTCACCGCTTAATTTTAATACAACTCGTTTATAATCTGGGGTATCCATAATAGCCTCCAATTTCATATTCTATTCATAGATAGAAGAGTTTTCCATCCACCATTATCTATTCTACTAAAAAGCTGGCTATTACAAAAGTGTTTTCTACCAAAAAATAAAAAAACATTTAAATTTACTCCTAGTCTTCCTTTTTTTATGCGTAATTTTTATTATTTATAATAATTTTTCCATCCATTTAAACAGTTTTATCCTTAACTTTAATATTATTTGTGATAAAATAAACGCATAAATAGATAAAAGTGAACGAAAACGACAAAACACATAGGAGCATTATAGATATAAAATGGTAAAATGAGCAAAAATTTATACATATAGCGAACGAGTAGAACAATGGGATAATCAAACAATTATTGAAATGCCCTCTGAAAGTGAATATGAAGGA
>N_719
ATTCAAACGAATACGTATGGTGCAAATTATATTAAATTAGCGCGATATGGTTTAGAGGATGAAGTGAAGCGTATTAATCAAGCAGCCATTCGGTTAGCAAAGGAAAC
>N_720
AATGGATGCTTTCTAGAACAGTCTTTGATGCTTCCCAAGAAAGAATGGAAGCGATTTTTTCTGATTCGATAATATTATTGTGTCGTTTTCGGGTGGTAAAGATAGCGCAGTAATGCTCCATCTCATGATTGACTACATGCGGAAAAATAATATTCGCAAGAAAATATATGTATATCATTTTGAAGGTCAATACAGCGCTACAACTGATTTTGTTACTGAAATGCTTACAACTAATTTAGATATCATCGAACCACTTTGGTGTTGTCTTCCCATCGCGGCACAATCAGCTTGTCGATGTTCACCGACCACTGGAAACCGTGGGAAAAGACCAAGCAAAACATCTGGGTTAGAGATATGCCCACCTTCCACACGTGATTAATGAAGACAATGCCCCGTTTGACTTTGATTTTGAAAAC
>N_721
CTAAAACATCACTAATTTCGCCTCCGTATGCTCCTGCATTCATATGTAGTGCTCCCCAATCATTCGGGAATACCACAAGCAAATTCAAGTCCGCTTAAGCTTTCATCTAAAGCGAATTTTGCTGTATCAATGAGTTTGGCACCACTCATGGCAATAATTTGGGTATTGTTTCTTTCAATGGTTTGTAGTAAATCAAGATGTTAAAATAACGCCGCGAATTCCGCCGTCTTTAATGATTAGATTGGAACCATTTCCGAGAATAGTAAGAGGGATTTTATTTTGGTGACAGTAGGCCAC
>N_722
CCGTCGATATGTTCCCGCAAACAGCTCACGTGGAAACTGTAGTACTCTTGCAGTTAAAAGATAAATAAAGGACTGGTGGTACATGATTTCAGGATTAAGCCATATCACTTTAATTGTGAAAGATTTGAATAAAACAACTGCTTTCTTACAGAATATTTTTAATGCAGAAGAAATCTATTCTAGTGGCGACAAAACATTTTCGCTTTCCAAAGAAAAATTTTTTCTAATAGCTGGTTTGTGGATTTGCATTATGGAAGGAGATTCTTTACAAGAGCGAACTTACAATCATATTGCTTTCCAAATTA
>N_723
TGGAATTGAAATGTTCCACTTTTTCAATGGTAAACGACCGGCGTTTATGCTGTGAAGTTTTTGAGAAGGCTTAAGGGTGTTGTGGTTGCTAAGGGTGAAGATTATATTATGACGAAGCACGCAGACGGTTATCAGCTTATTTTGATGAACTGTGCGACGATTAATCCGCGTTATTCTGTGGAGGAAAGGTTCATTAAGGAAGAACAAAAAGAAGTGCGTGTCAACTTACAGGGCTTCACGCGGGTGATTATCAGTCTAAATGGCAATTCGACCGTGACAATGGGGCACTTTATTCGAAGTATTGGCAACTGAACAGTAAGTATGGGCTAGATAAAGAGATTTTGGACTATATTGTGGATGCCTCTCAGCCTACACTTACGGTGAGTGATGAAACGATTACGGAAGATTGGTCGTTTTATGCTTATTTAGATATTAATGCGATTCATTTTTATGAGTTTAGAAGTACGGTTTAAAAAGTTCCCAAACTGTCACAGTTGAGCTTTTTTTTGTGACTTCAACACCGGATTTTTGACATTGGTTTGAGTAATTTACAAAAGAAGAAAATTTCAAGCTAAAACTAAAAAAGTAAACTTCTTTTCGCTTGGTTTTTTTTATAATTAAGTTGTAGTGAAAATACGGAAGTTCTGGGCCAGCGGAAGTATTAAAAATGGAGGTTTGGACAATGAAAGAGAAGTTATTTCAAAAACTAAACGAAAAACGGGATTAGGCATGATAGAAATTCGTCGTTACTTACATGAACACCCTGAACTTTCTTTTCAAGAGGAAAATACGGCGAAGTATATTGCGGATTTTTATAAAGAAATGGACTGCGATGTGCGGACGCATGTTGGTGGGAATGGCGTTGTAGTAACGATTGATACAGGCAAGCCGGGCAAGACACTTGCAATTCGTGCTGATTTTGATGCACTTCCTATCC
>N_724
TATAAATAAGCAGCAAATAGTTTTCCGAAAAATTTCTTTGTTTCTGAAAATCCAGAAAGAGAAGCAAGTGTTACATTTTCTTTCGATGTGTCGAGTTTCGTGATTTTCCAAGTAGTGATAAGCACTAGAATTAGGCTCATTACCGTCGTTCCTCGAATTGCTCTAAAAAGCAAATCCGTTCCCTCAAGCAGATTCATCGTGAACCCTAGAAAGTTCAGCCCCAAGATAATTGCAAGTCCAATCAAAAGAATAGGACTGATTTGTTTTAAATAAAAAGTAATCATTTTTGTCATTTGTTCATTTCCTCCTTATAGAAATCGATTAAT
>N_725
AGAGCACGGCAGAGAAAATTTACAGCTTGACCGCGACACCAAATGGGTAAAAGACAACTTAATAAACCAATTTGAAACATTACATGAAGATAACGATTCAAAAGTAGAGCGCACTGGTTTGCAT
>N_726
AGATGTTTTGATAAAGTTGCTCTGCTTTTTCTGGTTCGATATTTACTTCCACTGCAGCTTCTTTTACTAAAGTATGCATTTTTTCTCCATTCCAATTGTTTACTTGAAGAACAGATTCATCAAATTCTACTTTTTGTAATTCGACGCCAGCAATGTTAAATAATTCTAAAGCGTACGGATGGTTTTTGTAGTCTTTAGCGAAATACACTTTCTTTATACCTGCTTGAATAATAGATTTCGTACAAGCAAGACAAGGGAAATGCGTTACATATAATTCAGCTTTATCTGTCGTT
>N_727
CGAATGGTATTACGTATAATCAAGCCGAAAAAGCATTAAACTTTCAGCAGAGCCACTCGAATCTACTTTTTCACTTTTCACTGGGACAAATCGATTTGATTCTTACTATGATATTTCTGAATATGGTCCTTCTGGAAAGCCATTTATCTACTTCAAGTATACTAAACCAGTCCTAGTTTCCTATAAATATGCGTCTGGGAATGAATTAGCTACTTCTACTAGATTAGATGGTAGTATTGGTGAAAATTACGTCACTACTCCTAAAATAATAGATGGCTATACTTTAAAAGAAACACCCGGAAATGCGACAGGACAATTTTCTGAAACACTGCAAAATGTAACGTATATTTATGAAAAAACTGCTGTCCAAAATGGGACAGTCACTGTAAAATATAGATGAATCGGGTAAAACACTAGCAAAAGATACTGTTTTAACCGGTGAAGTAAATAATACTACCAAACTAAAAGCAAAGACATAGCAGGCTATAAACTTCAAAAAGTG
>N_728
TAATACGAGCGAAAACGCCATTTAGCTGTATCACGCCAAGCTGATTTAAAAGAAAAACTCCAAAACAAACAAAAACCAAATATGGAACAACTAGAATTCATTATGAAAGAGAAACAACTCGAACTTAGCCAATCAGAAGAAAATACAATGAAACAACGCGAATTCGTTGCAAAAAGAAAAGAACTTGTCGAAAACTACCAAAACAGTATTCAGGCAGTGGAACAAGCCGAAGAAAATTATGCGGATATTGGCTTACTAGCTGATGCAGCGCGTGGTAAAAATGCCCGGAGATTAACGTTTGAACAGATATATTTTAGCGATGTTTTTAGACACGATTATTCACCGCGCCAACCACCGTTTATCCAAAATGACAAGCGGTCGTTTTGAACTACAGCGGAAAATGGAAAAAGCAAAAGGAAATGTCCAAAGTGGCTTAGAACTTGAAGTTTTTGATGAGTATACAGGATTAACTCGACATGTAAAAACACTTTCGGGAGGAGAAAGCTTCAAAACTTCTTTAGCGCTTGCATTATCACTCGCA
>N_729
TCCTTGACTGGCTGTAATTCCAAAATCTTTCATAATACTTGGTAGCGCGACATTCATCAACGTTTGGTTGAGAATGGTAACAAAGGCACATTAAGCATAACAATCAAAATACTATCCATTACGCTTCACTGATGTACTTGCTGCTTTCATATTCAATCTCGTGCACCTTCCCTTTCTAAAATGGTAATAATCTCTTGGTGCATTTCTAG
>N_730
TGATAATTTTTGGAAGCAAATTAAACTGCTGAAAAATAAAGCCGATTTTTTTATTTCTGATTTCGGATAGTTTATTATCGCTCAGTTTAAAAACATCTACATCATCAAGGTGATAGCTGCCTTCATCCGGAACATCCAAACAACCAATCATATTCATTAAAGTGGATTTACCGGAACCGGACGGACCAACGATGGATAAAAACTCGCCTTGCTCAACGGTAAAAGTAACATCGTCTAATGCTTTAAAAGTTTCTCCGCCTAGCGTATACGTTTTTGTTAAATTTTTCATGTCAATTAGCGGTTTTGGCATGTTTATCCCTCCTTCATACAATTTGTCTGATTTGTACTTACA
>N_731
TAAAGGGGAATGGGTTGCACTTGTTGGTCATAATGGTTCAGGTAAATCTACCATTGCGAAATTACTCAACGGATTGCTTTTTCCAGAAGATGGTTTAATCAAAATCGGACACTTTGTTTTGTCTAAAAAATATATGGGTGATTCAACGACAAGTAGGAATGGTTTTTCAAAATCCAGATACGGTCATCAACGCCACCAGTATCTGTAACCAT
>N_732
AGTTGGCGCGAACGTTCTAACAAGCCGAAAGCATCACTAGTTTCTACATCCACTGGCGGAAATGAATGAATCCCACGAACGCCTACAAATCCAGCTAGTGTAACCGTGAAATGCTTTTTAAAAAGCGGATAAACCACTTGTTGGCGGGCGCTCACATTGCCAAAACTAGCGGGTATTTTTTGTTGGAATAGCAAATAACCCACCGGATAACGCGATTTTCGAGTGAATGATACTTGCATATCAATTAAATCGCCATCATGATAGGTATTTTTAACAAAACGCAGATTCACTTTCCACGCTTTTAGTGGATAAATCGAGGACAAAAATAAAAGTAACAGGATAAAACTAAAGAAATAGGTTAAAAACCAGCTAGCAGTATCACCTTGAAATAACGTATAAGTCCAAAGCCCAGCGTAAATAATTAGCATAATAATCCACCGAAATGCTAATAGGAGGCGTTTTTTCAACATTTAGCTACCTCTTTTCTACCGGAACTGACGTGTTTTTCAAAATGGAAGCAATAATGGATTCGGCTGTTTCCTCATTATAATAAGCTTCAGACTTCAAAATGAGACGATGAGTGAAAATATACGGTGCTAAATACTGAATATCATCAGGAATCACATAATCTCGACCTTCAATAAGCGCAAAAGCTTGAGCGGCTTGCATGAAAGCGAGCGAGCCACGCGGACTAATTCCGAGCGCAACGGAAGGGTGTTTTCGAGTGCATCAACTAGGCGAATAATATAATTTTTTAAAACATCATCAATAAAGACTTGCTTTGCTTTGTTTTTTAGGTCCAGTAATTCGCTGAGTGTCACCACTA
>N_733
ATATTAAAGTGGCTGCATGTTACCGGGGCCAGCAGAATCACTCAAAAGCTTTGCAATTATTCTTGGATTTTTTTCAAACTGATTGCGGTGGAATAGTTATGTTGGATGAAGTTAGACGGAAAAATGAAGCAGGCATTGGGTTTCTCGTGAAAGCTGGTTTCGAAGTTATAGAAGAAAAAGATGGACGATGGTGCTCAAATGGAGTGCTCAAGCAGAAGGAGGTTTTGAATGAGTAAAGAAAGATGTGCATGTTGTAACTGTTTAACAATTGATGTTAGAGGCGAGTTTGAGATTTGTCCGATATGTTTCTGGGAAGATGAAGGTTATTTTGTCTTTGATAAGGAAGAGATTTATTCTCGCTATCAAGATATTTTCTCGATAGAAGATTTGTTAAATATTCGCTCTAGTGCTAACAATGGTTTAACGTTATTAGACGCACGACAAAATTTCAAACTGTTTGGTGCTTG
>N_734
TTCTCCTTGTGAAGTCTTCCCATTCGCGCCATTG
>N_735
AAGGGAAAAATTTTATTTACAACATGGTATAGAGATTGATAGAAAAACACTTTTAAGTTTTTATGGTATTTTTTGGCTTTTCTATGTGAAAATTTCGAAAAATCTTAAATAATAAATTGTAAAATTAATTGTCATGGTTAGTGAAAAAAACAACAGAATTAGACTAGTTTTGGACACATTTTTTATAGGTGATTAAGTTCTAGGATGAGTATTTTGAAGAGAGAACGCAAGCAATGGAGTACATCGAGGTGGAACGGGATTAACCGTTAATTATATACAAAAAA
>N_736
AAAAAACAAGCAGATTCCCAATTTGAAACGTATCGCGTGCTCTCTAACCACTTTGTAGATTCGTTGAAGGGTTTGGAAACGTTGCGGTATTTGGGGCTTAGTCACGACCATGAAGGGAAAATTGCTTCGGTTAGTTCGCGTTATCGTAAAGCCACGATGAAAACGTTGCGTGTGGCATTTATGTCGTCATTCGCGCTAGATTTCTTTACGATGTTATCGATTGCGCTCGTTGCGCTGTTCCTAGGTCTTGGTCTCATTGACGGTAACATGAATTTGCCAATTGCGCTTAGTGTCCTAATCCTTGCGCCAGAATACTTTTTACCAGTTCGTGAAGTT
>N_737
TCGATAGATGCAAGTAGCAAAGAAAATACAAACCAATTAAGTATTTTTTGCATAATAATTTGTTTCTCAGTTCTCTTTTCTGTGTTTGCTCGCTCGGATGTGTGATTGATTTCGTTCATTAACATTTCTCCTCTTCCAATTGATTAGTTTTATTATATCAAAAGAATTATTACAATTCTATCGGTCTTGCGTTGGAATTTCACAAAAAAAGAAGCGCACGAGGCACTTCTTTAAATTAAATCAAATTGTT
>N_738
CTTACAAAAATTTGGTAAAGCTAACGACATGGAAAAAGGTACAGATGGTTACAACTACTTGCAATCAGCTTCTGAAGCAGACTACAAAACAAACTTAAACACTGCTGTCTCGTAGCGATTATGATTTAATTTATGGAATTGGTTACAAACTGAAAGATGCAATTGAAGAAGTTTCTAAACAAAAACCTAAAAATCAATTCGCTATTGTTGATGACACAATTGATGACCGTGATAATGTAGTAAGTATTGGATTTAAAGATAACGATGGTTCTTATCTAGTTGGTGTAGTAGCTGGCTTAACAACAAAAACAAATAAAGTTGGATTTGTTGGTGGAGTAAAAGGAACTGTTATCGACCGTTTTGAAGCTGGTTTCACTGCTGGTGTAAAA
>N_739
AGAAGAGCATGAAGTAGAATCTTTTGAGATTGCGCAGGAAATTTATCAGCAATTGCAGCAAAGTGAGAATTTTAAAATCAATCATGCGGAAATCACTTATTTAGGTAAACTTTTGCTTGGGGCGAGTCGTTTGAATGATGATGCGGCTGAAGGAAAATTAGCAAATTATTCATCGTTGAAAAAATCATCGACGAATTTGAACGTCTTGCTTGCGTGAATTTTGAAGACCATCGCAATTTGAAAAAAGATTTATTGCTTCATTTACAACCAGCCTACTATCGGCTTAAATTCCAAATTGAGTGGATTAACCCGCTAAGGACAGACATTAAACAAAGTTACAGTGATGTGTACGAGATTACGAAAAAATCACTCGAACCGCTAGAAGATTTACTTGGTGAAACAATTCCAGAGGATGAAATAGCGTACGTAACAATCTTGTTCGGTGGCTATCTTTCACGCAAAAATAATACTTTAGTTGAACGAAAAAAACTCTTAATCGTTTGCTCCAAAGGTGTCGGAACGTCGCGGATGATTGAACGGCAATTATCGCAATTACTTGGTGAGCGAGTAGAGATATTAGAACCAATTTCCATCCGTGAATTTGAA
>N_740
TTTTACTTAATTTGGCAGTTGTGCCATTATTTGGATTTGATTCATTCACCTTTAGTATTATAGCTACTTATGTCTCTGAATTAGTAGAACCAGCATTTCTCATCGCGGTGTCAGCAAGTATTTTATCTTTAATTATGTATGCGATATATTTAAAAAAGCCGGAGAATTTATGATAATACTGAATAGAATCAATCACATGTGAGTATTTTTAGTAGAACTAATAATGCAAAAACACCTCAAAACTGTTTCGGGGTGTTTTTTAAATTTCCCTTAACTTGATTATTTCTTTCTCTTTTATTTAAAATCTTCTGCTAAGCTATTAATTAAGAAGTAGGGAGGACGAACTAGATGAGAAGTCTGAGGAAAATTGTCATTATTTTAATCATAATTGGTTTTATGTATTTATTAATCGTCGCGGCCTTTATGTTTGG
>N_741
AAAGCAATGAAAAACCCGATTTTAAAGCAAATCGCAGCACGCTATTGGACGGTGAATAAGGAGGAAACTATCACGCATTTTATAGATGCTAATGTTAAAGGAATGATGACTGATTTTCCTGAAAAGGCAGTGGCACTAAGAAATAATAAATAACCTCCATGAGCAAAACGCTTTCATTATAAATCGTTAAAAGATATAATCATAGTAAGTTAATAAATATTATTGTCTGAGATTCGGAGAGACTGCAAAAGGCGAGCGCAATCGTCTTACTTTGCAGTCTCTTTTTTTGTTTTTAAACTTAAAGCGTTTCAGTTAGATTGAAAAGTGGAAAAGTAACCAAGAAGGCATAATTCAGACGGTAAACAATTTGAAGGGGGCAAACAAAATGGTACAATTATTTTCAGCGTTTGACAGAGAAACAATCGAAAGAAATCTTCAAGAGGAAAAATTTGATTTAGTCATCGTCGGCGGCGGGATTACAGGGGCAGGAATCGCTTTAGATGCCACTTCACGGGGTATGAGTGTCGCACTTGTTGAAATGGGTGATTTCGCGAGCGGAACATCGAGCCGTTCAACAAAATTAGTCCACGGTGGATTAAGATATTTACAACAATTTGAAATTAAAGAAGTAGCAGATTTAGGAAAAGAACGTGCGATAGTCTACGAAAATGGACCACACGA
>N_742
AAAAATTTTTAATCAAATAGTTGTAACAATAGGTAAAACATGGTACTCTTTTTAATTGAGGGATAGTCTTTTTGGCTGAAGTTTTTTCGGCTTAAAAGGTTACAACAAATTTCTTTACAAAGGAGAATGTAAATTATGGAACAAGCAAGTTTTGTAGTAATCGATGAAACAGGAATTCACGCACGCCCGGCAAC
>N_743
TATGCTGAATGGCTTCAGCATCCGAATTAGTTGCTTTCCTAATATGAAAATTCATCATCC
>N_744
ATACAACATTGATAATACAGACGAAATGAGTTCAGAAGAATACTTTACATTAGAAGAAGATGTAAAAGAGGCTTTAACTGAAGCATATGCAATTTTATTGGATGACGAAAAAGCATTCGATAAATGTTATGCGCAATGCAAAGATATTTAAAAATGTACCAAGTATACAATCAAGTTGCAGAAATCATTGTCGGTTCAGTAGAAAAACAACAAAATGAAATTCAAAAGAAATATAAAGCAAAAATGACTAAAAAAGCGAAGTGATTTAAATGCTTTCGCTCGCTTTTGGAGTTAACGATATTTACGAATACGAGGGGAAAGAGTATAAGCTCGATTTAGCTTTTGACAACGTTCTAA
>N_745
ATTTAGGGACTGTTGCACAAGATGATGCTACTCGAATCAAGCAAATGGGGGAAGCTTTTGCAAAACAAGATAAATCCATCAGCCAGAAGATGAATTTGGAGCTGCGTAAGTGGATAAACGTACCCAAGAATTAGGTGAAATAAAAAAAAATGGAGCGAGAAGATGACGCTCTATACGCGATTAAAAATAAAATTGAGCATTTAGAGGATATGGAAGAAGATATTCATCAAGCTAGACGCGAAATCGATGACATCCTTTACCATATGAAAGAAGTTTGGCGAGGAGAACATGCAGAGCATACTTTTTGGCAAATAGAAGACGAGGTAAATCATTACAACCGGAGAACTGCTTGCATGACTAACGATATTCATACCGAACTAAATAATGAGCAAAAAAAGCATCGACAAAATCTCCACGCGCTCGAAACTAAACAACAGGATATTAAAAAGGAGATGACGTAGCTATGGCTACGAAGTCGACTGTAGAAAACTTATACATCGCTGGGACTAAACAACTTACGGGTTTTGGGCGTGAATATGAATACTTACTACAACATGGTTATACTTATGATGTAAAAACAAGTACAATGAAGTTGAAGAAATGAGGAATTCAAGCATGAAATTAGACGATAATGCAAAAGAAATAATCCTTAAAAAAAGTGAATTTCTACTCCAAAACAATTTTAAATTAATAGAAATAACGGAAGGTGCTGGAGTCTT
>N_746
TCGACAACACTAAAGCTAAAACGACAAACATCTTTTTCTCATGATTTTTCCTCCATTTTTTGTTTTTTTCAAAGCAACTTGATTAACTAAAAGCTGTTAAAGAATAAAACTGTTGCACGGAGCTAGTGCGCCGTACGGGATGAAGCAAATTGTGAAAATTAATTCACATACACAATATTTCATAGAAACGTTTCGACAAGGTTATTATAGTATATTATGTTAATCGGTTTCAAGTGAATTGCTATTTTATTTTTACTTTATAGCGTCTGAACATTGTATATCAATGGTTTTGTGGATATAAATTTTTTCTGGATAAACTTTTACGAAAACGAGATAGT
>N_747
TGATATTAAAATCCGCAACTTACGTAATTTCTATCATAAATTCCAAGTCGCTAGTCGAGTGGCTGCGGGAACTGGTGTTAATCTCGAAGCACATGTAGCAGATTTAAAATAAATCAAAGCGAAAATCCTTTTTAGGGTTTTCGCTTTTTTATGTTCACGTGAAACTTTTTGGGCTAGAAGATTGGAGTAAAGGCATTTTTAACGATATTGCTTTTTATCGAAATACTTGCTACTATTTCTGGAAGACTTGTCGTT
>N_748
TAGCCGATTGTGCTACGCCAAAAACTAAATCAATCCACCCTAAT
>N_749
TAGCAGTACACAATTTGGCGCGCAGCAGGAGACAGCACTATTTCCGAACGATTAAATATGTTAAAAAAGAAAAAGGTTATTTTGGAGCAAGAGATTGAAGACTTGCAGAAGAATTTGGATACAGTGGTTAGGAAGATTGGGATTTATGAAGAGAAGGTTAAGACTAGACGAGTTTAGCTAGGTGAATTTTTCTCGTGTACAGTAAGAGACCATTTACAACAGCATATAGAAAAAGACAACCTGTTATGGGTTGTCTTTTTTGACGTTCTTTTTATCGTAAAGCTTTTTTGCTAGGGAAAAGATAATAGTTATTGCAAGGAAAATTAAGAGAAAGTTTATCATTAGATTGGGCCATTGGATAGTTATACCCTCGTTTCCCGAGAAAAACATCTCCGTAAATGCACCTTTCTTATCTGTCGTACTAATTACAGTTAGCCATCTAAAAGGTGCTCCATATATGTATTCATA
>N_750
AAGTTATTCTTTCGTTTACAACTCGTTTTAATTTTTATATTCACGCCCTATTCTATATATTCTACTGCTCCTTTTTTATACTTAATCTTTGGATATTCCATTATGCTATTTACTATTTTTAGTTTGCAATACCTTTTAGAGCTATTTATAGATGCGCAAAAAGCTTTATTATAAATGGATATGTAATTATTTCTATTCTTATGGCAGATTTAATCTATCAAAACACAACAGTTACTTGGCCTTATTATTTATTACTTCCTAATTATGGTATGGGCTTTAGAACTGGATTAATTGAGTTTACTAATACATCTACTTTACTAATCTCAGTATTTACCAGTTTAATTATTTTGCTAGTAGTTTTCTTTTTGCGTGTTTATAGTCGCTATTAAAAAATTTAAAACAACAGACATTTTATGATAACGGAGGATTTTTATGATTAAAATTGTTAATTTGCAAAAAAAATCAAGAGGACGGAAGTGCTTACTAATATTAATTATTCTTTTGA
>N_751
TCTATATAATGCAAAACGAAATGGACGAAACCAAGTGCATATTCGCGAAACAGAACCAGTTGTTTAAGAGAGTAAAAAGGAGATGAGTCCATTTGTTGCGAACTAGTTAATTCATACATCGATGGTTTAGCACTATTCTTCGCTATCCTTTTTATCCAAGGGATGTCTTTTCGAAAAATAAGACAATATCACCAAATTGGTTCCAAAATGGTGGTAGACGGCTATTTCTTTCCATCCTACTAGGCGTCTACTATGGTTTAGCAGGTATTTAT
>N_752
CACCTTCCGTGACCCAGATAGTTCCATGATTAGCGCGCCATTACCAAGCTCTTTGAATGTAGTAGAATAATTCTTTTTGCGTAAAAGTGTTGCGATTCCGTAGCCAAGTGGGCGGAATGCAAATTGCGACGTTGAGTTGATGATTGAAGGTAGATAAATTCCACTCATAAATAGCGCGTTCCCAGCCATCCAAGCAGCTTTGTTTACAGGTCCACCAAGGTCAATCCAATCATTGCTCCTAGAAAATAAGTGCTAGAATAATGACGTTTGTATCGTTTTTACACATTTCAGTTACCCAATCAAGTAACGTTTGGTTTAACCAACCAAGCGGTCCGCCGAGAATTAGTGACATCAGTATCCCCGTGGCACCAACTGTGATAAGTGGCAAAATAATTAGTGGTAAAGAACTTGCAGCAGGTCCAGTGATTCGAACATGTTTTTTCACCCAGTTTGTTAACCAACCTGCGAAGAAACCAGCGACAACGGCACCTAAGAAACCAGCATTTGTACTAGTAGCAAGGACCCCACCAACAAAACCAGCAGCAAGAGCAGGTTTTCCAGCGATTGAATAAGCGATATATCCGCAAGTACTAAGTTAAGTAAGCCAATTGCCGCCCAACCTACATTTTGAAATCAATCATAATGATAAAATCCGCTTGCATCAGCATAAGCATCCAGATTTGTAACCCCGCCAATAATCCCAATCAATTTTGCAACAGCTACAACAAGTGAACCTGCGATAATGACTGGTAGCGCATAGGATATACCCGACATTAAGTGGTCTTTTGCTTCGTTTAATTTCCCTTTCATGACTTAGTTAGCCTCCTTTTGTTTACGTGCTTCAATTGCTGCAACTACTTTACTTAACACCGCTTCCCCGTTCGCAACACATTGACCAATTTTCACACGAACGACTGGTTTTCCTTTGAAACGCTCTTCCCCGTCGATA
>N_753
TAGTCATAATTTGTTCCATTCACGGAGTTTTCCGTCTTTTATTTCTATTATTCGTTCTGCTTGATTTGCAATTTCTTTGTCGTGGGTAATCATGATTAATGTATTTCCTTTTCTGCTATGAATTTCTCTTAGCAAAGTCATTACTTCTTCTCCAGTTTTTTTTACGTCTAGCGCGCCAGTATGACTTCATGTCTAATATTAATTCTGGACTTCCAGCGATGGCTCGAGCTA
>N_754
GGTACGTATAAGGGTCATCTTGGTTAACCGATTTTTTCACTAGTCGTAGTCCCATTATTTTTGTATAAAAGTCAAAGTTAGCTCGTGCGTTCGCTGTAAAAATAGATACGTGATGAATTCCCGTTAATTTCATAAATAATCACTCTCCTAATTTTTTTTAATAGCTTAAGTAGTTCTTTTTGTTCGTCTCTTGTTAATTTATCAAATTGAGCTTGCTGAAAAGCTTCTTGTTTTGGCACGTTTTCGCGGTAACACGCTTGGCCTTTTTCTGTGAGGGTAATATGTTTTTCGCGCCCTGTCTT
>N_755
GCTAAGCATTGGTTACGCAAAAGATAAGCGCATTGCTTCCAACCTAACGTTCGAAATGAAACGCCAAGATAGTCTCGCGCTCGTTGGTCCAAACGGAATCGGCAAATCAACTCTACTTAAAACGCTTATTCGTGATATCCCAGCTTTAAGTGGCGAATTCCATTTCGGTGCTGGCGTGAAAATTGGCTTCTGCGATTCAAGAACAAGCCAAACTGACATCCAACAAAACTGTTTTAATGGAGCTATGGGATGATTATCCAGAGTTGAATGAAGTAAACGTTCGTACAACACTTGGTAATTTCCTTTTTTCAGATGATGATGTATTAAAAAATGTCCAGTCTTTAAGTGGTGGCGAAAAAGCGCGACTTGCCCTTGCTAAGCTCACTTTACTTGAAGCCAATGTCCTTATTCTCGATGAACCGACCAACCATTTAGATATTGAAAGTAAAGAAGTTTTAGAAGCAGCTTTAATTGATTTTGAAGGCACGATTCTCTTCGTTTCCCATGACCGCTATTTTATTAACCGAATTGCTTCTAAAATAGT
>N_756
ATGACGGTAGCCGAAATATATGAAAACGACGGGGTAATCCATTTATTTGGTTGCGGTCACTTCGCATATTTTAACAGAGGAAGTATTTTACCGCGCAGGTGGACTGGCTGCGATTCATCCGATTTTGCATGAACCACTTATGCTTCACGAAGGAGCTGCGGCGTCATCTCTACTGGAACAAAAAAATGATTATGCGAAAACATTTATGG
>N_757
TGGCGGATACCGTGAAAGTATCAAAATTCGCATTCAAGAAATGATTGAATTTGTTTCTATGATAAACTGCAAAACATCGTAAAAGAAGTTTTAACGGAAGAATCCATTACAACCAATCAATATTCGATGATGAACATTGTCTTACATTACGCCATTAGCATCGTCCGAATTCAACAAGGAAATACACTCATTGAAACCCAAAAAACACTCATCCGAAAACACTCCAAAGAATACGAAATATCGAAAAAAATTGCTAAAATTCTCTCGGAAGAATACCAAATCCATTTTTCAGAGGCAGAGACAAAACAACTCGGACTTTTATATGTTGGCTTGCAAAATGAACAATCTGCT
>N_758
AAGAAAAAGTCGCGCTTTGTCTGACTTTGCAAGCTGCCAAAGAAACATTTCCGTTTGATAAAAAAACGCACGCTTTGAACAGTTGGTGGGAAGATATTTGCGCTCATACGTATCACGGGGATTTATATGTTAGCGTTAAATGTCAGCCTGAAAGAAT
>N_759
GTAGAAGCTGGTAAAAAAGCGCTCGAGGATTTAGGGTTAATTGTAGAGGAACTAGATGTGGCGGCAGAAAATCTAGAAGAAATAACGATGACACTCAAAAAAAATGATTTTATCTATGT
>N_760
AATAATTATCAAAACCAAGCTAATTATTCAAATAACAATAAAACAAGCTCATATCGAGCAGATACGAGTCAGAAGAGTGATTCATTTGCAGACGAAGGCAAGGCGATTGATATTAATGAAGATGATTTGCCATTTTGAGCGAAAGGGTCAATAAAAAAATGACAGCAGAAACAGCGCTAGAAAATATTAATAATCTGAGTAAAAGATTAGCGAGCATCAGATTTATGGCTAATGCGATTGCAGAAGTCACAAACTACCAAATTAGCGAAATTGAACAAATGGGGGACG
>N_761
CCATTCATAAGAGCATCGATATCAACACCACTAACTGCGATTGGAAGTAAACCTACTGCAGTTAAAACAGAGAAACGTCCGCCAACGTCATCTGGAACAACAAATGTTTCGTAGCCTTCATTGTCAGCTAATGTTTTTAGAGCGCCTTTTGCTTTATCAGTTGTAGCGTAAATGCGTTTTTTCGCGCCTTCTTCGCCATATTTTTTGATTAAAAGTTCTTTGAAAACACGGAAAGCGATTGCTGGCTCTGTTGTTGTTCCGGATTTAGAAATAAGCGTTAACAGA
>N_762
GTCAAGGTGGTTGGTAGGCTCATCCAGAAGTAAGATATCT
>N_763
TTTCATTCGCCACTTTTTCAGCAATGCTCAGCACATCCGCCGAACCAACACCCGCATCCACGCCTTTCGCTTCCCAAGCTTCACCAGCAATCGCCGCAAGCTCTCCCGCATTTCCACGAATCGCCGTAAACTGGATTTCAGCCAATAATTCTTGCACCACTTTACGACGGTATGAAGTCGCACCAACACCGACCGGGTCAAGCACAACCGGCGTTCCAGCAACATTTGCCGCACGTCCAGCAATTTTCATCGCTGTAACAAGCTCCCCGTCTAGCGTCCCAATATTAATCACGAGCACATCCGCCATTTTCGCAAGTTCATCCATTTCCTCTTTCGCAGAAGCCATAATCGGTGACGCACCAATCGCAA
>N_764
TTACGAAGAGTACTCCAAGCGCACCGCCAGTGAAAACCCACCAAGGAATTCGGCCGACACCTTTCAGTTGAAAAGTCAAACGACGCTCGACAATTAAACAAACAAGCGTAAGTAACGTTGTCCCAACTAAAAAGGAAATAAATGATGCCACAAAAGGAGAACCGACAGTGAGCCGAAGTTGGCTATTAATCGATGTTTGAATCGGGGAAAGTA
>N_765
TCTGGAGACCTCTTAATTCAATTAATTATTGTAGGGAATTTTATCAATATATGCTAAAATATACAATATGATAATAAAAATTTTAAGGAGTTAAAGATGAAATTTTATATTAAGGAAATTCAGCTAACAGATTCTAACACATGGAAATTACAAGGCTTCTCAGAAGGAAAAATCAATAGTATCCAAGCATACTACAACGAAATCCGAGAATATAAGCACCCTGAACAAAAGTTGAATATTGCTTTTACTCAAGATAAAAATTCATTCACAGCTACTATTTCTGTTGATGAACTTGCTAGTCTTTCTCTACCAAATAACCAGACTA
>N_766
CTAGTTTATCAAGCGGGGAATCGGCTGAGTGTAAGCGCCTTTTGCAAGTCCGGTTTGCGCTTTTGCTGCGCTATTTGGTAAAATTGGCAGGTTTTGGCGGCTAAGGACGAATCGTGGTTGTTCTTTTTGAGTAAAGGCATAGCGGTATGCTTCGACGGTTTCGTTGCCGTCAGCTGGTCGGATGACGTGAAGTCCCGGCATGGCGCGGAAGGATGCGAGATGCTCGATTGGT
>N_767
TTCACAAATGGCGAAGTACTAATAAATGCTACCCATCAAGGTGAAGCAAACTTGCAACATAAAGTAACTACTATACAAGTTTTAAAAGAACAGACAAAATTACAAGGGCGGGAATTTAATCAATGAAAGAAAAAGATTGGTGGAAAAAAAGCGTAGTGTACCAAATCTATCCAAAGAGTTTTAATGATTCAAATGGTGATGGAGTTGGTGATATTCAAGGAATTATCGAGAAATTAGATTATTTAAAAGAGCTAGGTGTGGACA
>N_768
CGCCATAGTCGTTGCATTATCTCTTAAAATTCCCGTAAAATTTCCCTCTTTATCACGAACAATTTCGCCGCCACCATCAAAACCATTTTCCGAAAAATCGGCAATATGCGCTTGTAATGCAGAATTAATAGAAACACTATGATAATCAATGCGCCGAACTAAAATCGGATTTGTCTGGCTTACTTCATCTAAATCGGCCAAAGAAATCAACGTTTGCTCATCTGACCATTTATTTTCATCATAACCTTCCACAAACAACCATTCATCACTAGCAAGTTGCTTTGTTCTTTCAGCAATCAGGGCTAGTGCCTCTTTTTTAGTAGTGGTTTGGTTTA
>N_769
TGGACGAAACCCTGTACCAATTGATGTTGCTGAAATTGCCCGTGAAAAAGGTGCATTTGTCATCGTCATTACTTCGCTCCAATACTCCGCTAGCCAAAAATCCCGCCACACATCCGGAAAACGTTTATCTGATACAGGGGACATTGTAATTGATAACGGTGCTGTCAAAGGTGATGCCGTCCTAAAATCGGCAAACTTCGATATCGCATTTGCCCCAACATCGACGGTAACGGGCGCAGTCATCTTGCCAATGTATTTTTGCAGAAGCAATCGAAACAATGGTAAACGACAACTTCACACCGCCAGTATTTATTAGTGGAAATGTCGAAAATGCCGATGCACATAATCAAGCACTTGTTGATAAATATAATGAGCGAATTCCA
>N_770
TGATTTTGGTTTGTTTTATCAACTACCGCGAAATTCAGGACCACTTATCCTGTTGACGATGTTATTGATACATATGTATACCGAGGTTTAACGTCACTTGGAGATATGAGTATGAGTGCGGCAGCTGGCTTCTATCAGTCCATCGTTGGCTTTATTCTAGTGCTACTCACAAACTACATCGTGAAAAAAATAAATCCAGAATATGGCTTATTTTAGAAAAGGAGGCGAGGTGCTTTGGCAGAACAGCTTGAAGCAGTGAGTGAAATAGAACAAGTCCGAGGCGAAATGGAAAAACCAGCAAAAAATAAACCAGCTAAAGACATTATTGGTTTTGGGGAAAAAGATGAACGTAGCGATGAATATTATGCTCAGCTTGTAGCGCTCATTTGTATTTTTCATTTTTGTACATTATTGTTATTTCTTTTTCTAGTGAATCATCTCTGGCAGCAAATGGCTTTCAACTAATACCCAAAGAGTGGAGCATGGAAGCGTATGAGTATTTATGGAAGATGAAAGGACAACTATTACAATCATACGGTATTACCAA
>N_771
CCAGTAATTCAAACGTATTTTTATGAACTAGCTCACAGTGTGCTGCTGGAAACATTTTTGCCATTTCTTCTATGCATAATACGGTTTGTTTATTCGATAACAATTTGTGTACCTCACCCTTTTCTTTTTTCAAGCCAGTCGTATAGAGGAATCGAACCTGCGCTTTTTTTCACTTCCGTTTGGTTAATTGCTTGGCTTGTGCGCCCATTTTGATGAAATTCTTCCGCTACACGCTTGGCATCTTCTATTGTCTTAACTCCTTGTTTCGACCAGTTAAGCAGAATCCTATCAATATATCGGAAATTTAATTTTTGCGAAATAACAGC
>N_772
TAACAATTAGAACAACTAAACCAAAAGTGCCTTTATGAAGTATATGATGATGAGCAACAAACAAATGATTTTCGTGTGGGAT
>N_773
AAAGCTCGATGACAGCATTGGCGAGCGGAATTCTCGCTTCAGGAAACCCGACTTTTTCTGCGGTTTGAATGGCTGCGAGTGTATGCGCCCCGGCCTGTGGACTCGCAAGACCAATATCCTCATATGCCATAACGAGCATTCTCCGGCTAATACTGACTAAATCTCCCGCCTCAATTAAACGTCCCATATAATGGAGTGCCGCATTCACATCGCTACCACGAACCGATTTTTGAAAAGCACTTAATACATCATAATGGGCATCGCCGTCTTTGTCATGGGCTAAACTTTTCTTTTGTAAACACTCCTCTGCCACATCGAGCGTAATATGAATCACACCATCCTCATTTGGTTCAGAAGAAATGACAGCTAACTCTAAGGCATTCAGCGCACTTC
>N_774
TCGCATCGGGGAAAGTGTCTAAATAAAAATTAAATGCTTCCTCGCCATTGCCGTTAAACGTGAAAAATGTGGAGATTCGTTTTGCTTGATTAAACATTTATTTTACCTCCTTTTGAATTATTTTAACTATACCCGAAAAATGTTTCAATTATGTGTTAAAATGAAGAAAAATGTGCGGGGGCTTGATGATGAAATATCCGATAATGCTTGATATTACAGGGAAACGGGTTGTCATAATTGGCGGTGGGAAGGTGGCGCTTCGTAAAGTAAAGGGGTTGCTTCACACCGGAGCTGATATTTTAATTG
>N_775
TCAGTTTGATTGCATTGCCCAGATTGGCTTAGACAAAGAGATTACACAGCAACAACTTGCCGAAAAATTAGTTGTAACGAAGGGAAATGTTACCCAACTCCTCGCGAAATTAGAACAATTAGGTTATATCACGCGAACAAAGACAGGGCGCGAAAAACATATTACCCTCACAGAAAAAGGCCAAGCGTGTTACCGCGAAAACGTGCCAAAACAAGAAGCTTTTCAGCAAGCTCAATTTGATAAATTAACAAGAGACGAACAAA
>N_776
TGACTTTTTCACTAAAGGCATTTCAGTAAACTACTAATAACAATTCCCCTTTTCAAATTCTCTCCTTCATTGTTTTGTACCATTTTGCTGGGTTTATAACACATTTCTTTACAGTTTAAAGCATTTTGGTTTTTTTATAAAGTTGTATAATGAACAGCAACTACGTTTTGACTTTCTAGTAAAGGGAAATTGAGGTAAGAGGACAATTTTAAAGGAGGTTA
>N_777
TGTGCTGGCGAGGGAAATGGCTGGTTCAAGCTACGATGACGAAATTGACGAAGCAGAATGGGGAAGCTTTAAAAAACGGAGGTAACTAGG
>N_778
TATAACTAAAAACGGATTATATATAATTATTGGGGCAAATGGAGTAGGGAAAACAACATTAGCTAAGAAAATACTTCAAGCTAACAGAAGTATTAGTTGCATGATGAAGCAAGATGATAATCAAATATTGGAGTATGAGACGGTTTTAACCAATATTAGTATGAA
>N_779
ATCGATAGCGCCAAGACCGTTTTCTACGATGAAAAGTGGTTTTTGGTATCTATCCCAGAATTGGTTTAGGACAACGCGCAAGCCTTGAGGGTCGATTTGCCAGCCCCATTCGGATGCTTCTAGGTAAGGGTTTTGTACGCCGCCTAGGATGTTTCCTGCGCCAGCTTTGCGTTTTGACTCGTCAGCTGTTTCGGTTGTGCTCATGTAATAGCTGAAGGAAATGAAATCTACTGTGTTTTTAAGGATTTCTAGGTCTTCTTCTGTTACGTCTAATTCAATATTATTTTCTCTGAAATAGCGTTTCATGTAGC
>N_780
ACTTAAAACCACGCCCCTTTTCAGAAATGATGATATCCTTTCTTCCAGTTGTCTCATTGATGTTTTTAATCTTGCGATAAATCGTTTTAGAGGAAACGTCTAGAATTTCAGCTAATTGCTTTGCTGTCAAAAAATCGTTTTTCGTTAAGAACAAGTTAATTAATGCATGCTCCGATTTGGTTAGAAGCATTTCATCACCTCCCTCTACGCTCTATTATACACAAATAAAAGAAAACGGTTACAACAAGTTATGTCCACTACACTAGACAATTTTTTGGCTGAGTTTGTGAAAAAAGTCGTCGTCGTAGCTCTTTACTTTTAGCAAGAC
>N_781
GGCTCCTTCAATCCACTCCTTTTCATGTTCTTTATTCTAAGCGACTGAATCACCTTCTACATATTTAGTCTCTGTCAAAAAAAGCCAAAGAAATCGGAATAATCATCCCATCTACCGCTTCCTTCAATTCCATTCACAGTTCGGATGGCAAAGCACAATCGTTGGCTCACTTGACTCTGCTAAACCTCGTTGGGACCGCCACCGAATTAAACATCGTCTCATGCACCGTCACCTTCCACCCAGCTCTTGCTCCACCTGAAACTTACACAACTCGAAATTAATTAAAGGAAAAAATACAAATTTGCACCGGATTGTTCCATTTATAAATCATCAATAAATGAATCGTCAAATAATTAATGTGCAAATAAATTAATCCATAATTGTCGATATTCACTACTAGCCTCATTCCAGCGCTCCAAAACATTTTTCACAACCATATAAAGTGGCTCATACTTTTTATCCAGTAATCGCTCATTACTCGGAATAGTCCTAAAATAAACAATCTCTTCTTGAACAAAGTGCCACCC
>N_782
GCGAATGAACAGTGGAACAGAAGGGCA
>N_783
TGTTCATTCCTTACCTCCTCCCGCGCAAGAGCTTGGATTCTTACTTTTTCTGGACTTTTACCCCTTTAAAAGTTGTTTTTGGCTAATAGCAGATTTAGAAACAATTTTTTCTTCCCCTGATTATTAAAAAACACATCCGTTTCGCTTTTCTCTTACGAAGTTATTCTATTATTAATATAGATTTTTTAATATTTATTGATACTATTTTCACCTTCGAAAACTAAGACTAATGATAGCATACCGAATCTCGATTGCCCACTATTTTGCATGTTTGACATCAATTTTTTGTTTTCGTTTTCTGAAAAGCTATCTATTACATTTTAACAAAATATTGTTCTGTTTGTTAATTA
>N_784
AACGATTAATGACAAATTGAAAATTAAAACGACGAAGAAAAATTTATTGTCATTATCTGATTTGGAAACTGGGATTGTTTATTTTGTTTCGGCATCTAAGCAAAATGCGGCGCTTCTGGAGCAAATGAAAGCCCATCTGATTTATCGTGAGCTTAATGAAGTGGAAAAGGAACAATTTGAAGATGCTTTAATTGAAGCGAGGCAACTGGTGGAAATGACGGGGCTGAGCTCTCAAATCTTACAGCAATTGTCAGGTACATATAATAATATTTTGAACAATAATTTGAATGATACGATGAAAATTTTAACGGCGCTATCCATTTTATTGACGGTTCCTACTATTATTACGGGCTTCTTTGGAATGAACATGCCACTTCCTTTAGAACATAATACGTTTGGTTGGATTGTGACGATTT
>N_785
TGCTCCTTTAATTCCTAGTTGAATCGTATCAGCACTAGTCCCTTTCATGGTGAAGCGGACATCATATGTTTTTGAAATAATATCGTCCGGTCGCAAAAAACCATATTTGGGGGTAAAATTAAATATTCATTTGCAAACTGTTCCGCATAGGCTCTACTTAAACGATGAAATGTTCCTGTATACACTTCGCTTGCTTTTA
>N_786
TTTCCTTCTTCTTGATAGTAGCCAGTTCCGCCTGTCACAAGTAGGATTTGTCCGCCGTCATGTTTATGCCAGTTGTTTCTCTAGCTCCCGGTT
>N_787
TTTTCTTCTTTTAAAGAACGAATGAAGCGTAATTGCTATTTAAATGAACAAGAAGAGCATGAAGTAGAATCTTTTGAGATTGCGCAGGAAATTTATCAGCAATTGCAGCAAAGTGAGAATTTTAAAATCAATCATGCGGAAATCACTTATTTAGGTAAACTTTTGCTTGGGGCGAGTCGTTTGAATGATGATGCGGCTGCTGAAGGAAAATTAAGTCATCGTTGAAAAAATCATCGACGAATTTGAACGTCTTGCTTGCGTGAATTTTGAAGACCATCGCAATTTGAAAAAAGATTTATTGCTTCATTTACAACCAGCCTACTATCGGCTTAAATTCCAAATTGA
>N_788
TGGGCAGGGCTACTAGGATTTGCGCTAATGATTTTTGGGATACCGATTTCAAATAATGTAATTGTTGATTTGCGTCATATCCCTATTATTATGGTGGGTTTTTATGGCGGGCCCATTCCGGCAATTGTTTCGGCGGTCATTATTACAACTTCACGATTTTTAATTTCAGTGAATTCTGCAGCGATGATGGCTGGTGTAATCATGATGCTGATTGGCATTATAACAGCTCTTTTCAGCAAACGCTTAGAAAAATATAATATTTGGGGCGTTTTTATTT
>N_789
AGTGGAAAAAGTGGTTAATGCTGCTAAAGCAAAAAATATTCCAATCCGTATTGGGGTTAATGCTGGTAGTTTAGAAAGAAAATTATTCAAAAATAGATTTCTGCTACTGCTGAAGGAATGGTAGAAAGTGCACTTGCCCATATTAAAATTCTCGAAGATTTAGATTTTTATGATATCATTGTTTCTTTGAAAGCTTCTGATGTGAATTT
>N_790
CAAAGAAATTACCAATATCATGAAAAAAAATAATACTCAATCTGGATTCTCACATGAAGATATTTATCATTATCCAGAATTTTCCCATGATGCTAAATAGGAAAAAGCGATTTGGACCACTCATCCAAATCGCTTTTTTTATTCGTACATTTTTTTCATTCTGACTGGTGCATAAAGGAACGTAAAGATAACTACAAAAGCCAAATTAATTCCTAA
>N_791
TCAGACTTCGGTTTAAACTGAAAGATGAGAATATTGCGAACACAAAAGAAATTGAAAAGCTTGATGGCGTAATCTCTGTCATTAAAAGTGG
>N_792
TCTTTTAAATGCATATTTTCTAACAAGAAAATTGGTTTAGGGTTATCCATTCCAAAAGGAGCTAATTTTTCAAGTTGAGCAATAAATGCTACGGAAACATCCGCAATATTTATTTTCTCTTCTATTTTCAAGGCTGGGCGGAAATCTTCTTCAGAAAGAAAACTCGCTTCTTCTTGTAATTTAGCTTCTAATTCTGTTAGATT
>N_793
AGTGGTGCTGCCCGTGACTCATGGTTCGCTGGATATACAACCAATTATTCGATTGCTGTATGGACCGGCTATGATGACAAGAAAAAATATGTTTCAGCAAGTGAACAAAAATTCGCAGCGGATGTTTAGTAAATTAATGGCTCATGCATCTGCCGGTAAAACTATTGCAGATTTCAAAATGCCTAGCAATGTTGTTTCCGTCCGATTCTAAAAGGAAGCAACCCAATTGCACGCGCTGCTGCAGGCACTGCAAGTGATAAAGTAAGTTACGAATTATTATCCGGAACCGCTCCAACCAAAAC
>N_794
GGATTGCAAGTTAGCATGTTTGAGCAATAATTAAAGCTTGTACGTTGTTACTCTTTTCCCGTCAATTTATCAGAATGTGAAGACCAAAAGCGGCTGTTTTACCGTACTTGTTGTGCTTGTGCCCGGATTAAGTCTTTACCTGTTAGTCCTAGTGGAATTGTCTTTTCTTGGATTGGTGTTGCTTCTTCAAACCCCATCCGATTTACTGATTTTACAATTTTTTCGTCCAGTCCGAACTCCGAAAATTTTGTCAATGTCATTTCTCCTTTACCTGTTTAAAGTTTGGTAGGAGC
>N_795
AAAATCTCCATCTGCTTTGGTTACTTTAATTCTTGCTCGTTTAACATCATCAATTTGTGCATTGACGCTATATTTCTGCATTGTTGTGCTTGTAACGCTTTGCATTTGATAAATTGCGGCAACAGTTTGCGTTGTAAAAGAGTCACTTGCATTTTGACTTCCTGTTGAATGCCTTTATTTGTTATTAAATCA
>N_796
GTTAGACCCTCCATCACATTTTGAATGACCGTTTTGTGCAAAAAGATATCTAGAAAGCCAGACACCATATTTTTCACAGTCTAAAACTTCTTTTTTGGATGGTTTCTTACAGTTAATTATTTGGTCATGCATCGAAATTTCACCGTTTTTTCAGGTCGTTCCAGTAAGTTTAGGCATCGTCCAAAAAGGTTGTTTTGCCTGAGCCACTTGGCCAAGCTGTTACTACTTCACCCTTTTTCACCGTTAAATCAATTCCTTTTAAAACCTTGTTTTCACCAAAGCTTTTTTAATATTTTTAATTGTAATCATACTGTTCCTCCTCGATATTTAGCGATATTTTTTTCCAAGATATAATTAATCGCTTCAATCAAAATCATTAA
>N_797
TATGAACATAAGCGGGTAATCATCTTCTTTCGCTAATTCAAAACTTGCTTGTAAAAGATTGCGAGACATTGGTCCAACGCCGATAAGTGTAGCGCTATCTCCTGTTGTTTGTAATTTCAAAAGTGCTTCTACTGCTTTTTTTATTGGTAATTTCAATTAATTTTTCCTCCTAAAATCTGATTTCATTCGAACATGGTTTGTAACTTTTTAATTAGCGCGTCCGATTTTTTTATAATTTCTGAAACGCTCATTTTGACCACTTTTTTTCCCTTTGAATCGTTGGCTTTCTCTTATTTCGACATCATTTGTGATAATGACACAATCTGCTTCCTCGATTTCTTTTGCAGTTAATTTA
>N_798
GTTCCACATATTTTTGCCCATTCGTTAATTTCTTCCTCATTATAACGGTAAAGTGTCCGAACTTCGCGCCATTCTGGACTGCTTGCTTTCATCCAACCATACTGATTCCGGCCGTGAAGCCGCACTAATGTCATATCGCTATTCGTCTTCAGCAGCGCAATCGCACGCTCCAGAACCAACTTGCGGTTCATCAACGACTGTATGAATAAAACCTAATTCTCGCAGCAACTCCAGTGTTTTCTCGGTGTTTTCTCGTTATACCAAGAATTATGGCGAAATTCAATCGCCACCGGTAAATCACCCATTTTCGAAGCAATATATTTTAAATAAATCACATTTTCTTTCGTACAATTAAAATACGGCGGAAATTGAAATAA
>N_799
TATCGAACGTATTGGTGATTATGTAACAAATGTGTGCGAATGGATTGTTTACTTGAAGAGTGGCGAAATTGAAGATTTAAACAGATAAAAAAAGCCCGATTTTCCTTTCCACAGGTTAATCGGGCTTTTTTTGGTGTGTTAGGCGGTTTAAATAACTTCTCAATATTTAAAACCCTTTTATTCCCCAGCTCTCCTTCTTTAATCGATAAAAAAATTGTATCATTGAAACAGAGAAAATCTTGTTTTTGCTCATATTTAATCATTTTTTAATAGATGTGTTGTTAAACTTGCGGAATCATTCCTATTTAAGTATCATATGAGTATATGAACATATATG
>N_800
ATTCGTATTGTGACAACGGGTGAAATGCATGGTCCTGAATTGCCACTTGCAATCGAAGTTCTTGGTCGTGAAAAAGTGCTTAATCGTTTGGATACATGGTTGAAAAATAATTAATTTTGAATGAAAGCATCTCGGCTATTTGCGGGGTGCTTTTTTATTTTGATATATTTCAGTTCAAGGAATTTTATTGCTGTTATAATAGAACTAAATATACGGAAAAAGTGCTGATGGGAAGAAGGTGCAAGAAAATCTGCGCCAAGTTTATAGAGAGAGTCGCCATGGCTGGAAGCATTTTAGCTGAACACTCCTGAAATG
>N_801
TGGAGAAAAAATGCGTTTTCTCTTTAAATTTATACCCTGTCGCCTTTTCAAAATTCCCCATCTCAAATGGACGAATCGAAAAACTATTTTGCGCAGATAAATCTAGCATTTTCCCAAATTGTTTCGGATTTTCCAAGTAATAACTCAAAACCGTAACAAAATTATAATTAGGATAAAATTCTTTTTCCATCAGTTTTGAGTCTAAATCAATCATTTTATATTTTTGATAAAAATTCGTTCCTTTGAGTAAAGCAAATTCGGAATTCATTCCCATTTCTTCGAGCGATTTCTCCGGATTTTCTGAATCAAGTAGCACACCGCGCGTCATTGTTTGGTACTG
>N_802
TCACTGGCTCCACTACTACTTTTGTTTCTGCAATTTCATCAATATAATGAAGGTCAATTTTCTTTTCAGACAAGAAACTCTTAGCTGAAGGTGTGATAATTGTGCCTTTTTTTATATCAAGTTTTTTGGTTGTTTTTAAATCGGTGTGTAAATAGGCTTTTCGTAACTCATCTTCTGTCAAAATAGCCAAAGAACCACATCCTTTTGTCCCATTTACAATTGGTGTTAGTAATGTTGGGAAGCTTTGTATTGCTTAAATCTGGTAAAAAGCGAAAGTTTCGGGCAATTTCCGAGTCTGATGGAACC
>N_803
TATGTTGGTGAAGGCAAAAATTTGGATTTTATTAAAGAAAAAGCCATTACTGTTGGAGCAAGTGAATCCTACACGATTGATGCAAAAGAAGAATTCGCGGAGGATTTTGCGTTAATTGCCCTGCAAGCCCACGCATATTATGAAGGAAAATATCCGCTTATTTCCGCTTTAAGTCGTCTGCAAAAAACACGTAGAAGTAGCTCGTCAAGAAGGTGCCTCTGCTATCGCTCATG
>N_804
GGCAGCTTCTTTTTTGTTCTTCTGTACGAATTTCCTTGACACCAAAAGCGACAATTAAAGCCGCAACCATCATCGCAATTCCGGTAATTGTAAAGGTATCTTTAAAGCCAAATAAATCCGCCATCGCGCCGCCAATCAAGGGACCAAACAGCATCCCAGTCACGCCTCCGAGTTGCAAAGTACCGAGAATTTTTCCAGCTTCATTACGAGGAGTTTGCCGTGCAATAAAGGCATTACTAACGCCAATAAAGCCAGTCACAACCCCCATGAAAATTCGTAAAATCG
>N_805
TCTGGCTTGGTTTGTGACGTTACCGGAGAATTTTCTGTTGATAACAAGAAATTTGTGGACGGTAAATTGACACTCAGTAAAGAAGGCGCTGCGGAATTAATGGAAGAAATTAAACGCCGCTTTGGTGATACATTATAAAAAAAATAGTGAGTTTCCATTAAAGGATTCGCGCATGATTTTATTTTATT
>N_806
TCAGCCATTTGATAAGCATATTTAATTAAGCCTACTGCGGTTGTAAAGGAAGGTTCCCGAACACCAATATAATCAGGAATCGCTAGTCTAACATGCGCTGCTAAGGTTTTTCCAGCCAAATCAATTGCTCCT
>N_807
ACAAATTTTTAATACGTTCGGAAAGAGCCTTTTAAACCACTCAAAGATGGCGAAGTGAAAATGTACGTTTGCGGACCGACTGTGTATAACTACATTCATAT
>N_808
ACATCCGCTCACCGCCTATTTTTCCCTCAGTATAACATAAAAACAGCTTGAGCAGATTTACGCCCAAGCTGTTTATTAATGAATTTTAGATTACTAATGTGATTAAACGTTCCTTCTAGTTTCGCTTCTTTTGCATCTGTAATCATTACGTCTAAATATTGATTGGAGTTTGTTACTACTACTGGAGTTGTAACGTCATATCCAGCAGCTTTGATGCCTTCAATATCAAATTCAGTTAGTAATTGACCTTTTTCGATTACGTCGCCTTGTTTCACGTGTGCTGTGAAGAATTTACCTTCAAGTTGAACGGTGTCCATACCGATGTGGATTAAAACTTCTGCACCGTCTTTAGTTGTAATACCGATTGCATGACCAGTTGGGAAGATAGTTGTTACTGTTCCTGCTGCT
>N_809
TTCTACAGGTGTAAAAAGTTTAGTCAGCTACAATGTGTACGCTTATCCTTCTGATTCAGGCTACAAATTATTAACAGAAGGTAGAGACTGTACCATCCAAAAAGACGTCTCGCCAGCTGGGTTTGAGAATTTGAAACTTATCGGTAACTATGCGACAAC
>N_810
AAAAACACGAAAGTAATTGATATTACTTATTTTCAATTAAAATACAACTCAAAAAAAAAGCGTTTCAAAAGATAATTCCAACATTTTCAAAACATCCCAAATCATCGAAATCCACTTGAATTCAACCTCGTTTTTGGATAAAGTTACACTTTTATCCATTTTTACAATTTTGTCAAAAAAACGTCACAATTTAACAGCTGGACACAGCTAACGAAGTCTAATTTTAGCACTCTGATAATGTGAAATCATATTATTATTGAC
>N_811
GACACCGGTTGTTGAAGAAGTTACGACCATGTTTTCGCCTAGCGTGTAGATATTCACCTTAGCTCCGGCGCTATTGATGGAGTTCATCACATTTTTCATTGAGCTATCTGCATCAACTTTAATTTCTTTGCCATTGATTTTGATTGTCCCGCTTACACCGATTTTCGCCTCGATATCAGGTACTGCTTTGTTGTATGTGTCTGCAGTCGCCAAGTTTTGGACTTCGATAGAATAACTGCCGTTGACGGAACTGCTCGTTGATGAAACAGTAAAACTCGTTTCGTTGGATGAAGTCGCAAGTTTGGTTTTACTTTCATAAGTCGTGAAAGAGCTCATCGTTTTCAGCGACTCAGATAAAGCATT
>N_812
TATAGGCATGTGGCGGTGTTTAGAAATGGTTCTCCGCCAAGTAAAGTGAGGCCTTGGACGCTTTCATGTCCGATGTCTTTTAG
>N_813
AATCGCTTGGTAATCGTTCGCAGTTACGCTATCATAAACCGAACTTTCATAGATATGCGTATTCGTAATTTTATTGATTTCCGCATTTTCTTTCGCAAGTTCCAGTGCGCGCAAATTAACGTCCACCATTTCAATTTGGCTATCAGGGAACGCTTTCGCTACCGTTAACCCCATCGGACCATAGCCACAACCAACATCCAAGATTTTTCCTATTTTCGTTTCTAACTCAAAAGACTCAATCAATAATCTCGAACCAAAATCGACCGTATTTTTGGAAAACACGCCATTA
>N_814
ATATTTCGCTTTTTGACCCGATTCATCCAAAACACGTTCCACGAAATCAGTAAGAATACCCAACAATGAACTTCTATCGATTTCGCATCAGGACTCCTCTGGTTCTTCTTTAATAATCGGAATTAAATTAATTGCTATTTCGCCACCAACAAAGCTAATAATCCCAGAATCTCCATATTCATTTTGGAGGCAATAAGAGAAGTATCCGCTTTCGACTAAGTATATTTGGAAACCTTTCGAATTATTCATCTTGATTTCTTTACCTCTAGGAATAATTTCTTGATAACAATAATCATGAAAGTGGTC
>N_815
CATAAACTTTCATCAAATCATTATATGCATTTTCTTGAAACAC
>N_816
GACAAAGCAGCTCTTTGGGGTATGCGAATGCCGATTTTAGTATTAGCGCTCGGACTTGTATTTGCAACGGTTGTCGTGATTGGATATTTTGTCCACTGGATGATTCCGACGATTCCACTAGCAGCAGCTTTTGCCTTAGCAGCGGCTCTTGCGCCAACGGATGCTGTAGCAGTTAGTT
>N_817
CGTTCAAAATGGCAGTAGAAAATGTGGCTGAAAATCCACTTCAATATTAAGGTGGTGCTAAAAAATGCCAAATGAAGCGCTTGGTTTAATTGAAGTCACAGGTTTTCTTGGTGCTGTTGTTGCTGCCGATACTTGTTTAAAAGCAGCAAATGTCGAACTGATTCAATGTGAAGTCATTCGTGGTGGTTTAACTACGGTTGAATTAACTGGTGATGTAGGTGCAGTAAATGCAGCTATCGAAGCAGGGAAAGCTGCAACAGAAGACTTAGGTTGTTTAGTATCAAGCCATGTTATCGCAAGAATGAGCGAAGATACAAAAGCACTTTTTGTTCCTCA
>N_818
CATCTTCGGGACACCTAACTACCACTTCTTCCTGCTCCGTTACGATGCCGATACGTCTTCCAAGTTCAATCGCAGCCATGATTTTAGAAGCTTTTGCTATTCCGATACCATTAACTAACTGAAATTCTTCTATAGAAGCATATTGCATTTCGCCCACGTTTTTGAATTTCATGATGATTCGATTAGCTATCGTCAAAACTGACTCATTTTTAGTCCCTGTTTCAATAATTAAAGCAACCAATTCCGAAGATGAAAGTGCTTCTATCCCATAATTCTGTAGCTTTTCGCGTGGTTTTTCATTCTCTGATATTTCATGTATCAACATAAGAACAGCTCCTATTTTATCAAAATACTAATCAGCAGAAAAGGAAACATATATATACGGAACAAATGGAACTTGCTTATTTTTCTTCACTTTATTTAATATCAATGCAGTTAATAATATTATTGTCCCTATAATAATTGCTAGAAAAAAAGATATAATATCCTATTTTAAAACCTAAAAAAGTACTTAAAATAATAAGTATTTTGATATCGCCAAGTCCAATTCCTTTTCGAAAAATAATAAAAAAAAGAAGATAAAAAAGACAGCTGATTACCCCTGAAAAAATGAAATCATCAAAGTTTGGTTATATAAGATGGCAATGATTGCCAGTACACAGAAAAATACAATTAATATTGAGTTAGGG
>N_819
TTTTCACCGCTCCTTTTTCAATTCGTAAAAGTAAGTTTAAGCCACCTACAACTAATCTGACAGAGAGAGTTAAGGACACGTTTTTTAGCATATGTGGGAACTAAATTATACGTTTTGCAGTAGAAACTATAGGTGGCTTAAACTATGGGATATGCTTATCTATATGGAAAAACAATCAGACATTCTTTTACATTTGTTAATTCTTCTAGAAAAATTAAAAAAATAAGCCTGTTCCTACATTCTTCATAAAATAATTTATGAAAAGTGCAAAACAAGCTTATTTTTCGTGTGT
>N_820
GTAAGCAAGGAATACAATTAGTTTTACTCCCTTTTGCTAATTGTAGAATTCCTTAAAATCCTAAACTCCCTTTTTGGACCGACTTGATTGTCGGTCTTTTTTTAGTTCTTTTTAAGTAAGACGGTCATAGTATCAAGTTCTTCTGATATTGTTTTACTAACAGTCAAGATTTCTCCTGTTTTTAAATTAATATTATATGCCGGTTTGGTTTCAAATTGTATTTCAATACGAGCGTCATCAGTATAAGATGGTAATATTTGAATAAAAGGTTTTTTCTTACTACTT
>N_821
ACATTAGCGCTCTATACATATGATAATCACTTGTCACAATCACTGTTTTTCCTAAATTAAATTTCGCATTACTATATTTAATATTCTCTTCTGTTCTCTTAGATTTCGTTTCCGTTTCAATCCGCTTTCTTGCAATTCCTTCATTAACCAAATATTCTTCCATAACGGAAGCTTCAGTCGCACTTTCATCAGCCCCTTGGCCACCACTAACAATCACTTTCGCCTTTGGATATTCGTTTAAATAAGCGACTGCCGCATCCAATCTTTCTTGCAAAACTAATGAAGGAACTGCTGGGGTCCCATTCACTTTTGCACCTAAAATCAACACTGTATCAGCATTTTCACTTGGTTTCGTCCTAGAACCACCAAACATAAAGGCCGCGACGATTAATAAATACATAAAACCAATTATGATTAAAATAATGACAATTTTCCTCAGACTTCTCATCTAGTTCGTCCTCCCTACTTCTTAATTAATAGCTTAGCAGAAGATTTTAAATAAAAGAGAAAGAAATAATCAAGTTAAGGGAAATTTAAAAAACACCCGAAACAGTTTTGAGGTGTTTTTGCATTATTAGTTCTACTAAAAATACTCACATGTGATTGATTCTATTCAGTATTATCATAAATTCTCCGGCTTTTTTAAATATATCGCATACATAATTAAAGATAAAATACTTGCTGACACCGCGATGAGAAATGCTCCTATACTAATTCAGAGACATAAGTAGCTATAATACTAAAGGTGAATGAATCAAATCCAAATAATGGCCGAACTGCCAAATTAAGTAAACCTAAAACCAATATTAAAATTCCTATAAATGGTACAATTCTATTTTTACCTCGCTGAAATTTTGGAATAAATATAGTACACAAAAATCCCCAAATATCCCACAATGATGATTGGTTGCATCCAAATTAATTTATAAGCAGGCTCATATACTAATTCAAA
>N_822
ACGGGAAATTACCAAATTGGCGATACGATTACTAATGGAAGTAAAAAGCTTGAATTTGAAAAACTTCCGCAGTTTACCCCCCCCCAGAATTATTTATGCGTGTTTATGCGAAAAATGTTATGAAACAAAAGCATTTCCATAAAGGCGTCGAGCAACTTGTTCAAGAAGGTGCGATTCAATTATTTAAAACGTGGCGCACCAGAAGTACGTTTATTTGGGGCTGTTGGTCAGTTGCAATTTGAAGTATTCGAACACAGAATGCGTGGCGAATATAATTCAGAAATTCGGATGGAACCAATCGGCAAAAAAATCGCTCGTTGGGTCGAAGAAGATGA
>N_823
TCGTCGAATTCCAACAGGAAGAGTTCAGCCAAGAAAAAGACGAACTTGTAGAAGAAGCTGTGAAAATCAAAGGACAGTATTTATCAATCAATGAAGTGCCAGTTGCGACAGATTTAATGCACGGACCAGTGGGGTATATCGGGCCACGCCGTTTTAGTATTAGAACAACTGCAAATGTTAGTAATGCAAACATCCCTTTCCATAGTTATTATGATTTGCA
>N_824
CCCGTTTCTTTACGGAAAAATCATCTATAAAAGCAAACCCAAGAACTAGTTTCTTGGGTTTTTTGTTTTCTGTGTCAAAACTGTTACATAATAACGCCAAGTTTTAAAATCCCTGTATTACAACTGTAACATTGACCTGCTATGCTGTGTGTATATAAAAAAGGGGTGCGTGGATTGAAAATAATAGCAACGAGAAGAAAGATTTTTTTTGCGTTTATAGCTTTAATGATTTCTTTTTCAGTACTATTTTTACCAACAACTAACGCTTCAGCAGCGACTACATATAAAATGACGACAACGGCTGATGTAAATGTTCGCGCAGCAGACAACACCAAAGGTAAAGTCATCGGTTTTTACAAAAAGGGTACAACGGTTACTTTCACTGCTAAAACAAAAAACAACTGGTATAAAACGACATACAAAGGCAAAGTTGGTTATGTTTCAGGTAAATGTGTGACTACATATAAAGCACCTGTTGCAACAACGCAAAGTTTTACCGCATTAAATAACGAAGCAAGAAAACACATTGGCAAACGCTACAAAATTGGCGCTACTGGCCCAAGCTGTTTTGATTGTTCAGGTTACACACAATATGTATACTCTAAAGGAGTTAAAAAATCCATTCCTCGTACAGCGAAGCAACAATATGCCTCTGCTAAGAAAATTAAAGCTCAAGAACTAAAAAAAGGTGATTTGATTTTCTTCAATTATGGTAAGGGTGTTA
>N_825
TGCCTAAAGCATCGATTTAAAGCTACTTTGATGTGGGGAACGTCCATAAGAAATTAATTCAAACACCGTTAAACCATCAGGTGCAGAAGGATTTTGTGGCAAAATAGCTAGTTGTTTGGCAACGTCTCTCGTTGGCTGACTATGAATCGTCTTGCCATCTAAATACACAGCGCCTTTGCTAGGTTTCATTAAGCGGGACATCGTTTTT
>N_826
CATCATGTGAAAAAATGGTGTGATTTAGAAAATCTACCTGAAGATAAAATTGGCGCGATGTTGACGTTAGAAGGCATTGAACCAATTGGACGTGATTTAGATAAATTAACGCAATTACTTGATGGTGGCGTATTATCTGTCGGACTAACGTGGAACAACGCCAATTTGGCAGCGGATGGCATTATGGAAGAACGTGGCGCAGGACTAACCCGCTTCGGAAAAGACATTATCCATCTTTTAAATGAAAGAAAAGTATTCACGGATGTTTCTCACTTGAGTGTAAAAGCTTTTTGGGAAACGTTGGAACAGGCTGAATTTGTGATTGCTAGTCATTCAAATGCCAAAGCAATTTGTTCTCACCCTAGAAACTTAGATG
>N_827
CTGGTGGAGCGCTTAGAAGTGAGAATGCCGGTATGAGTAGCGAAAGAAGGGTAGAATCCCTTCCACCGAATATCTAAGGTTTCCTGAGGAAGGCTCGTCCGCTCAGGGTTAGTCGGGACCTAAGCCGAGGCCGATAGGCGTAGGCGATGGACAACAGGTAGAGATTCCTGTACCAGTGCTAATTGTTTAACCGATGGGGTGACACAGAAGGATAGGGAATCGCACGAATGGAAATGTGCGTCCAAGCAGTGAGTGAGAAGTAGGCAAATCCGCTTCTCGCGAAGCATGAGCTGTGATGGGGAAGGAAATTAAGTACGGAAGTTCCTGATTTCACGCTGTCAAG
>N_828
TATAATCGAATGCTTCTCCTTCTGTGTCTTGCGCAATGCAGATTGTTGCTGGTCCCGCGCTCGCTGGGTTGGTCATTACTTCGAAAGCGCGAATCAGGGCGCTCATGAGTTGTTCTGGTCGCTGCACACGGTCAAAATATCTGGAGACTGCTTGGAAGCCATGATTGGTTGTAATTGCCGTGCTCGACTCATGCTCTAATTGTTGCAAAACTGGGTCGGGCTGTCTGGTTGCGAATGTGTCGGCCGGCAGGAATAACACGGGTAAATTCTCGCAAGTGCGGTGCCGGCTGCTGTTATTAAGT
>N_829
GAACAACTTGAGCGGCATCCATTACATTCCAGACATCTTCATCTGTAATTTCACGATTTTCGCTACCTACTGCCACAATTCCTCGGCAAGCTTCTAAATGCACTTGACTCGATACTACCCCAACTATTACTTGAGAAATTTCAACGCCAACCATTCTTTCTGCTTGTTCAATTGCCTTTTTAATGGATTCTACAGTCTTGTCTATGTCGATAATAATTCCTTTTTTAATCCCGGAAGATTCGACATTCCCAACACCGATAATATTGAGTCTATCGTCAGCCATTTCTGCGATGATTACTTTCACAGAAGCTGTTCCAATGTCTAAACTTACATAAATTTCGCTATCACCCATTTATCGGCACCTCCTTTTATTCTAGTCATTTAACATGTATTTATTTCATTTTTTTATACCGAGCAAAAGCCGGTTTTTTAACTTTCTTGAAAAGCTATGAAATTTCTTTATTTTTATGGCGTCAGTGTAGAATGATTGCCCATTCTGCCTAACATACAAAATCACTTATTTACAGTCTACACTAAGAAAGAAGGTAATAAAAGCACAAAGAACATTTTTTGGCAAATTCTTAAGATATTTTTTTCATTTTATTCAAAAAGCGAACAAGTGTTGGCATCTCCTGACTTGAGGTCATCGTTTTGTTACCTTTTTGAAACATCTGTTATCTATAAATTTGCCAAAAATTGGCGAGAAGAAAAAAAATATTATTCATTTGTTTCTTTCTTCTCTCTTTAGCTA
>N_830
ATTGGTGATTGTGTCCAGCAAGAACTAAATCGACCGAGTTATTTGGGTCTAATTCATTTGCTTTTGTGATTGATGCGCCAACTACGCCAGCTACATCTTGTTTTGTTCCAGTGTTGGGTTACTTCCAGTAGAAAGTGCGGGAACGTGAGATAGAACAACGATTGCGTTAACGCCTTGGCCTCTTAGTTCAGCAGAGTATTTAACGATTGTTTCTGCTTCCGTCAAGGAAATCGTAGTCTTTAATATGATTTGCAAGAACTAAATTAGGAATTTCTGTTGTAACGATACCGATGAAGCCAACTTTGACGCCATCAATTTCTTTTACATAGTATGGTAAAAAGCCTTCTGGGACTGTCTTTGTTATTTGT
>N_831
TAGTTTCTTTACCTCATTCTGAATACGGTGTAGCAAGTTATTACATTTTAGCATCTAGTGAAGCTTCTTCTAATCTATC
>N_832
TAAAAGAAAGTAATTATCCCAAGTACAATCGTTTCTTCTGAGCTACTATAATAACCAAAAGTATCAGCTACCATTAGGGTATTAAGTCCAAAAATAATGGTATACAACATAGCACCTAGAAAAGTTAAAATGCTTAATGAAAGCTCCCACAATAAGTAATGTAAATTCTGTTTGTCTGTTCATTAAATCCTCCATATATTTAGTTATTATTCTTATAGTGTACCATGAAATAACCTATCACTAAACGAAAAATGGTAAACTTCACGAAAAATTCACAAAAAGC
>N_833
AGTTCCGGCAGCATCAAGAAGATGAAAAGCAAGCTGGGACAAGCGATTGGCATGTGCAAACCCAAGAACAACAAATTGT
>N_834
CTTGTTTCATCGGAAATCAAATTGACCGGTAAGCCATCTGTGCTCTTTAAACGAATAATTTTACGCGAATTGGTCGATTGGTTGCTGTAAAAATGCGATGCTCATCAAGTCTTTATTGCAGTAATGCAAGGCTTCATCGCTTGGAACACGTAAGCTGAGAGCTGAGAAAATGGCATTGCGTGATGGGTGGTTTTTGGCCATATTTGGAACTTCAAAGAAAGTTAG
>N_835
TGTGCCTGTTTACCTTACTATTGA
>N_836
TTATGTTGAAGCTAGGAATTCCGAGACGGACAATTTCTTCAACCAACAACAATTGAAAGAAAATGCCGAAAGGACAAATACCAAATTACATCTTTCCAATAAAAAGAAATTATTATATGCGCCGACGTTCCGCGATGAGGAACTTCATAGTACTACGCTTCATTTAGATATCGCGAAGATGAAACAAGCACTCGGAAATGAGTACCAATTAATTTTAAAATTACATCCATCTAT
>N_837
GGATTTACTACCATTATTAATATAGTAACATTTTGGCTATGTACATATATTTTGAACTGGGATTATCGTATTGCAAATACCATTGCTTTTATCGCATCAGTACTTTTTGCCTACTTTTCGAATAAAAAATTTGTTTTTGATAGTTATACACCAACTTGGAAAGACCGCCTCCGTGAAGCGAGTTCATTTTTTGGTTTTCGTTGTTTAACCTATATAATAGATATTTTAGTCATGATTCTGTTAATCAGTTATTTATCTGTAGACGAATTATGGGCGAAAATCTGGACCAATATTATTGTG
>N_838
AAGAGAGAGTGGAATTGGCAAAAAAAGAGTACAGCAAGTTAGAACTTAAGCAGGAGGTGAATATTTCAATATCCAATCAAGAAAAAAAGATAGGAAACGTATCCCAAACAATCAACAACAAAGCAGCCGGACAGCAAACCTATATCATCACAGAAAAATACACGCCGCCCACAGCTTCCATATTGAGAGAAGCAAAGTAAAAGAGGTAACAGTTCTTTACAGAGGTTCCACTGCGCCCACTCTGGCAAGTGGTCTTACGCCGTTTCATAAGGATAGTCTTGATGTGTGGACGGATTAGGGGCGTAAATGATATTCCAACCGCAATCCAAATCACAAATGGC
>N_839
CTACATGCATCGGTAATGTTTCTGCTGCAAATTTAACAGGAGAAATTTCCACTTGATAGGTTGGAATATCAAAACCAAGCGAAGTTGCTTTTTTGACATCAAGTATCGCTTTCATAGTTTCTACTTTTGCATCTGTCAAAGCATGTTTCTCAAGTAAATAGCGAGCTACCGTTCTTAAGCCATTCCCGCACATCGAAGCAATTGAGCCATCTGAATTAACGACACGCATTTGGCCAATTGGTCCAACTTCACTGCTTTTTGTGACATATAA
>N_840
TCTTGCCCGATAAATAAGTACCATCACTTTCTGTAAATAAAGCAAGTAATTTTTCTCGATTATTCTTCATGATAGCCTAGCCACCTTTTAATCTGAATTTTTTCATTGTTTATTTCATTGGAAAGGACGCCACATTCTACTTTGTCAAGCGTCTCTTTTTACCCATGGACCTGCGCTTTCTCCAGACCATTTTAATAAATCAGCTCCAGTAATAGCTAAGTCTTTTTTGGAGTGAATTGGTAACGCCTCGTATGCTTGACTTACTTTATGTTGGTTGTTTCTTTTCCCCCTCGAATAACATTTAGTTCATTTACTAATGAGAAAACTGCCTTGCCAGC
>N_841
TAGTTTTTTTAAATAATCTGCAGTAATTTGTCCTCGAACCCCAATTTGAGCTGATTTTTCTAGGACTGCTTTAACAAAGTTAGTAACATCTTCATCAAAAGAAAAACCTTCGTCTAGTTGTGGTTCGTAATTCGCTCTTAACCCGACGCCTGTTACGATGACTGGGATTTTTAATTTGCGAATGAGTTGGGTGTAATTGCGGAGTACTGGCCTAAAGTCGTTCTG
>N_842
AAGGGATTCATCGTGCTTCGTTTTCGAGAAATCAGCAAGGTAAACCGGACTTGCGCCAGTTAAATAAATAAGCAACCAGCGATTTTTCATAAAGTATTTTGCGACTTTTAAATATAGCCGATTTTTAAAATCTTGCTTTGATTCTTCTGGAAGACTAATTTTGTCATAAAGCCCGTCAATTAAAGCTTCTGGGAATCGAGAAGTTATAATGAATGCCAGATAATAATTGGATTTTTTACCGTAGCCTTTTGCTAAATGTTCGCGGTATTTTCTGTCCGGGCTATCAGGCGTTTTATATTCGGCGATTGGAATATCTTCTCGGCTGGTCGTTGAAAATGGGTGGATTACTAGACGGCCAAAGTAGTT
>N_843
ACTCTGGACACTAGAAGCTATCCAAAACGGCGAACAACGAAACCAAATCAAAGTCGATAAACAGACAACCAAATTTGCTTTAAAAGCCTTAGAAAGAATGCTTCAATTAAGCTAACAAAAAAACGAAAGCAACAATTGCTTTGGTTTCAGCTCTATAATTTATAAAAGCTT
>N_844
ATAATTATTACAAAGGATTATTTTATTACAATTTGTACGATTGATTCTTCTATTGTACAGTCATTTATTAGAAACCGTATTAAGGGCTTTTATACACATATGAAAACACGGTTTGCATTGCAAATCTTATACATGATTTCCACTACTTTCTTGCGTCACTTAAAACGCTTGAACCGTCAAACAGACGAAATAAAAGAACTTTATAAATATATGAAAAATAAACAACTTTATGATTTAATGGGGATTGAAAAAAGTTTAGTTTACTTTGTAACCGCCCTTAAATCGAATAAAGTCGTACTTGATAAAATGATGCGTCAAAATATTGTTAAAATGT
>N_845
TAAGTTTAAGTGTAACTAAGAAGACTACAAGTGCGGCTACAAAGAGTAATGGTGCATAGGCAAGGATGACACCTGCCGAAGTAGCAACTGCTTTTCCGCCTCTAAATCCTGCGAAAAGCGGGAAACTATGCCCAATAATAGCAAATGCTCCAGTTAGCAACCAAAAATGATGGTCTACATTCAATTGAAAGAAAAATGGAAGCAACGTTGCGACAGTCCCTTTTAAAATGTCCATCACTGTCACGATACTACCGGCTTTGATTCCGAGAACCCGGAATGAATTCGTCGCGCCTAAATTACCACTACCGAAATCGCGAATATCCTTTTTGTAAAAAATTTTGCCAATCCATAAACCAGACGGTATCGAACCAATCACATAGGCTAATAAAGAAAGCAGAATTAAATTAATTGTCATTTTTAAACCCCTCAAGAAGAAATGATGTTTTCCATAAAGAATTATAGCACAAAATGAAGAAGATTGGCTAAATTGTTAGGACAAATCACGATGAAAAGTTGAAAAAACCGCAAAAATAGCTTATGATTAGAAAGAATAGTAGGGGGCGATTAGACTAATGCAAAATCCAACAAAAGAAGAAATCCAGCAAATCTTAAAGAAGGCAAAAGTAATCGCAGTCGTTGGTTTGAGTGATAAACCAGACCGCACAAGTTACCGAGTGAGTCAAATAATGCAGCAAGCTGGGTACAAAATTATACCAGTGAACCCTAATGCAACTTCTTGGCGAAAAAGCCGTCAAGCGTTTAACGGATATCGAGGAACATGTGGATATTGTGAATGTCTTTCGTCGCTCAGAGTTTTTACCTGAAATAGCGGAGGCTTTTGACCAAATAGATGCAGATGTATTTTGGGCACAGCTTGGCATAGCTAATCAGGAAGCATTTGATTTTTTGACAGAAAAAGGATATCCTACTGTCATGGATTATTGCATTAAGGTTGCTTATCAAGAAATGGATTAATTAAACACCATTTTTGA
>N_846
TAGTAGAAAAAAATAGCATAACCTTAGGTCATGCTATCATAAAAGAAATAGACTGGAAAGGGTTGCCTTTTTTTGGATAAAGAGATAAAATATATTGTAACAGGGGCTAGCGGGGAAATAGGTCAAGCAATTTGTTTGTCACTTGCGAAAGCTGGTTGGAATTTGTATCTTCACTATTATCAAAATAAACAAGCAGTGGAAAAATTACTGCCACAATTACTAGCAGAAGATGTAGATGTTATACTGATTCAAGCTGATTTTGATGATTTAACAAGTTTAGACGGAATGGAGAAG
>N_847
AAGAAGATTGGCTTTAAGCGAAAAAGAAACGAGTCTAATCTGGCGCACCGCTTGGGCAAATTGAAGCTGTCTTAATAATAAATGCTCAGTTTTTTGGAACGTGGAGATATAAAATATAGGGGGATAAAATAGTTTTTCAATTCTATCTTAGTAAAAAACTAACTAAAAAAGGACAAAAATTAGTAGAAAAAGAAGCGATAAAGCACTTGAATTCCTCCTTAAAAACTACCAAGGCAGCATTTTTGAACAAATTTAAAAGAACCCCCGTCAGAACGGGGGTTCTTTTCTTATAAAAATGGCACTTCTGGAAAATAATCCAAAGGTAATTTGATAC
>N_848
TTCGATGTGTCGAGTTTCGTGATTTTCCAAGTAGTGATAAGCACTAGAATTAGGCTCGTTACCGTCGTTCCTCGAATTGCTCTAAAAAGCAAATCCGTTCCCTCAAGCAGATTCATCGTGAACCCTAGAA
>N_849
CCCGCTGCATCCGTTTCCTTGTAAATTCATCCATCGCTCATACCAATCCCCGACGATTCCAACTTCCATTTTCCGGTATACTTACTATCAACAACCTCTTTACCACAACCAACTAACAAAAGACAGAATCCCTAAGAAAATAATACTTACTAACTTTTTGCTCATCTTGTTGCTCTCCTTTTTTTGTATATAATTAACGGTTAATCCCGTTCCACCTCGATGTACTCCATTGCTTGCGTTCTCTCTAGGAATCTGTCGTCCTAGAACTTAATCACCTATAAAAAATGTGTCCAAAACTAGTCTAATTCTGTTGTTTTTTTCACTAACCATGACAATTAATTTTACAATTTATTATTTAAGATTTTTCGAAATTTTCACAATAGAGTTAAAAAATACCATAAAAACTTAAAAGTGTTTTTCTATCAATCTCTATACCATGTTGTAAATAAAATTTTTCCCCCTTTCATTAAAAATTTTTATTAACATTCTTTC
>N_850
AACTTACTAACTCGCCACCACCTTGCATAAAGACATCACGCATAATTCCGCAAATCCCAATTCCGACAGCCATATCAACAAACGCTGCGTCTTCATCATTTTCGATTAAACCAACATAGTGATTCATAAACCACATTGGACCAATAATAATGAAAGCTGCCAGATAACCTCCAAAAATACCATAATTCTCGGCAAGTGGAGTCCAAACACTCATAACAATCATACCTGCGATACAAAAACCAATCATTCCTCTAAAGAATTTCATAATAAACTCCTTTCGAAAATAGTATTGTCATGTAAAAATTAATTTACATAGTTCCCAGTTACAAAATTGCGTTTTATTACGTTTTTAATGCACGTTTGTGAGTTCTTGTAGGATAGCTTCTTTGGATGGATTAACGAGAGATTGAACAGCGGCAGTAAATGCGCCTTCAACAAGTGGGGCATCGATGATGGTTGTTTTTTCAAGGAGGTCAGTTTCTAATAATTCGAGTGCTGTTTCGGCACTTAAGATAGCGCTTCCAATATCGCAAAAAATATAAATATGTTCAGAATTAGTGCAAGTCGCGATGTTATCAGCTATCATGATTGCATTTGTGCCAAGACGCCCGTCGCCAGTTCCGCCAGAAGAAATAATATGTACTGTATCTCCAACCATTTCAACAATCATTTCTTGGAGGCCTTCTGTGATTTTTGACTGTGAGATACTAAAACAATACTTATCATTTGGTTGCTCCTTTCTGTTTTTAATTGTGTTTAATTGCTATTTATATCCTAACATACTTGTTTTTTTATTGTAAAGTGCTATCTTTTGTTGTGTTTTATAAAATATATTTGTGTTTTGTTATTTTTTTGGGTAATATGTATATACATAAAGAAATCATTGATAGGTAAAAGGAGGGCGAGCGGATGTTTCCATTTGAAAGACAAAACAAAATAATTCATCTA
>N_851
TATTGCGCCATTTTTAGCCGTTCCAACAATTTCAATTGATTGCTCAAATTCTGGAATAATACTTTCTAAACCT
>N_852
TAAGACGCATGGATTAAATCGAGTGACGTAATGTACGATTCTGTAAAAATGCATATGCGCTCTGATGTACCAGTTGGTTCATTCCTATCTGGTGGTATTGATTCATCGATTAT
>N_853
TGCTCCACAAGAAAAAGCAGCAATGCCAAGGAACTCCTCCTGTTCGTTCTGCAGCTGGTGATAAAGAAATACCAATCAATGGCGTAAGAAAAGCCATTGCTTAGAACGTATTGAGCGTGAGTAAACAAGAAATTCCGCATGCTTGGATGATGGTGGAAGTGGATGCTACTGGTCTTGTTCGCTATCGTAATGCAGTTAAAGACAGCTTTAAAAAAGAAGAAGGTTATTCATTAACTTATTTCGCCTTTTTCATCAAAGCCGTTGCACAAGCATTGAAAGAATTCCCGCAACTTAACAGCACATGGGCAGGCGATAAAATTATCGAGCACGCGAATATCAATATTTCGATTGCGATTGCAGCTGGTGATTTATTGTACGTTCCAGTTATTAAAAATGCGGACGAAAAATCTATTAAAGGCATTGCTCGCGAAATTAGCGAACTTGCTGGAAAAGCGCGTAATGGTAAACTGGGCCAAGCCGATATGGAAGGTGGGACTTTCACTGTAAATAGTACTGGTTCATTTGGCTCTGTTCAATCAATGGGGATTATTAACCACCCTCAGGCCGCTATTCTTCAAGTGGAATCGATTGTTAAACGTCCTGTCATTATTGACGATATGATTGCCGTGCGAGATATGGTGAACCTATGT
>N_854
TGCACGTTTCCGTATGTCAAT
>N_855
ATGGCAAATTGATTAGTTGGAAAACATTCGCTGTTATCAAAACAAGAATCACCGCAATCGCAAAACAAATATTTTGCCAAGTAATCCAGTGAAGCCGTTCCAGAAAGGTTGTAAGCATATGGGATTTTCTCCAAATCATTTTTCATTAAAACAACATCTGCTGTTTCCATCGCAATGTCCGTCCCCTCGCCCATTGCAATTCCAACAGCCGCATGTGCAAGAGCCGGAGCATCATTAATTCCATCACCAACCATTGCCACACTGCCATAAGTAACCGACAATTCTTTTAACACATCCACTTTTTTCTCAGGTAAACAACCGGAAACAACATAG
>N_856
CTATAATAAAGAGTGGTTTTTTATTTTTTTCTAAAATGGCAGCTTTTGCGAATTAATTGTGTCTTAAATGTGTCTGAAACGTGCTTTTGATGTGACAAATATTTGTATGAATTTGCGAATAGTGCTGTTTTTTTTAATAAGGTGTTTTGCGACTATGTACACTCGATAAAATCGTCTGATAATATTAAATTATCTCTTGGAGATTTGTTAATAAAAACAACCAGAATATGAGAAGGAGGAAAACTAATATGATAAAATCGTTGTACATACGTCGTTCCTTGATGATGCTAATAACAAGTTTACTAGTAGTAAGTCAACTAAATTTAACGGTTTTTCAAGC
>N_857
TTCTGCCCAGTCATCTCTTACAGAACGGAGACGCCGGACGCCTGCTACCATGATTGCGGCGCCATCTTTTTTTAGAAAATAGCGTTCATTTTCAAGGACAGTAACGTGATGTTTCTCCATGTCTGCTTTAAAATCTTCATAAAATGCGCTTCGACCCTCATGATTTCCACTCACATAAAAAACCGGGAATTCTA
>N_858
TCACGTTGGTATCTACGTTGGTAATGGTCAAATGATTAACGCGCAAGACAATGGCGTTAAATACGATAACATCCACGGCTCTGGCTGGGTAAA
>N_859
TAAATCGCAACTACTGCAGCAGCACCACAACCCTGTACCACAAGCGACCAAAATAGCTAGTTTTTTATCCACTCCAAAAAGTTTGGCTAAGAAATAAACAATAGTAATACCAAAGCTAAGGCATAAGGCAGCAATGAGAAACACGCGCAGCCAGCATGATAAATATCAACTAAGTTCAAGCGAAAACCAAGTAAAATAATCCCAGCACGAAGAATTACCTTGTTGGAAAACTGAATACCAGTAAACCATTTTTCAGGAGACTGGGAAAAGTGCACGAATGATAATACCAATTAAAATAGCAGTTACAAGTTGTCCGAGAATCAT
>N_860
TGAAGGAGCACGGTTGGAAACCGTGTAGGCGGTGTAAGCTGTCTCAAGGGTTCGAATCCCTTGCTCTCCGTTTACACATAATAATGCATCATATTTTCACTTAGGCCCGTGTTAAGACACCGCCCTTTCACGGCGGTAACACGGGTTCGAATCCCGTACGGGTC
>N_861
TCCCACTCCAAGCCCATTCCCTAAAATTGACATTGAGAATCATTATCAATATAATGGAAGGAACCAGCCTATTATACATACAATACAATTATCCAAGGGGGATTTAAGAATGATTATTGTAACTAATACGATTAAGGTAGAAAAAGGCGCAGCAAGCACGTTATACCGTCAGTTCGCAGGCGCAAATGGCGACGGACATCCAACAAAAGATATTGCAGAAGTAGAAGGCTTCCTAGGCTTCGAACTATGGCACAGCAAACCAGAAGACAAAGACTATGAAGAAGTAGTCGTAACAAGCAAATGGGAAAGTGAAGAAGCCCAACGCAATTGGGTGAAAAGCGATTCCTTCAAAAAAGCACACGGCAGAAACAAAAGACACTAGAGAACAAAGAGAAGACCGCAAAGGCATCGTAGGAAATGCAA
>N_862
ACTACCATCATGGAAAACTTCTACTTCTAATGTGTCCGTTACGCGGAATTTTTTATTTTCTGTTGTTCCGTTATAGATGATTTCTCCAGTGGTTTTATCTGTTGTAAATGGCTTCACGCTCGTGCTAGAACCACTAAAAACATATCTGCCATCGTCTTCTGAGTTAGCGACAGAAATAAGAACATCCAGTAAACCTTTGATTTCTTCGGCTGATTGCGACATATTGTCTTTATCGCTCGTGCCGTTAATCGCTTGCAAGACTAAAGCATTTACCCGGTTCATCGATGTAGACATCGATAAAAGGAATATT
>N_863
AGGTGGGGGTCGCGGGTTCAGAACCCCGTCTTCCGCTTGTTTACAAAAGTTCCAATATGCCGGGGTGGGAACTGGCAGACGCACAGGA
>N_864
TGCCAGCTAAAGCGATTGTTCATAGCAATTGGAACCGTTAAGCCAGCTGCAATCGCTGCACACAAATTCATCGAAATGGAATAAACTCCAGTCATTAGACCCAATTTAAATGGAAATTCTTTTTTTATCAAACTTGGCAAAATAATTCCGACAGCAATAGCAAGACCA
>N_865
ATCTTTTGGTAAGACCTGATATTATTGGCATGGGAAGAAAGGATAGAAACATCGGATAGTTTTTCTAGCTCACTTCGAAGGGCTGCGAGTTTGTCGAAATCTTCTTCCTCGATTACAATCCCATTAATGAACTGGTCCGCATGCTCAAGGAAGCTTTCTTTTGTTTTGATAGGAACGAGTA
>N_866
GATTCGTAACGCACAAATCATTGATGCTGCTGAAGCACATAATGGTTTAGTAACACTTGGAAATACAGTTACTTTCATTGAACTACCAGACGGTGAAGGAGAAAACTTACACGAATCGTAGGTAGCGCTGAAGCAGACCCGTTTGAAGGTAAAATTTCCAATGATTCTCCAATTGCCAAAGGTTTACTTGGTCATAAAGAAGGGGAAGAAGTAACTATCCAAACACCAGCTGGTGACATGAGCGTTAAAATCGAAAAAATCACTGCATCTTAATATTATCGGATGTTTTTATACAGCGGTTACTTATAAGGTGGTGAATGCAAATGGCAGA
>N_867
TTACCATTTTCATCTTTATATACTTCTTCTAACTGTGTTTCTGTAAAGTATTCTTCATCAAAAACGCAACCCGACCTTCGTATTCACCTAAGTAAATGTCGCCTTGTTCTAAAAGTTGTTCAAAGATTTTTTCAACCGATGTTTTATGACGGTCTTGTGTTGTACGAATAAAAATCCGTATTAGAAATTTCTAGTTTTTTCCAAAGTTCTTGGAAACCTTCTGCGATTTCATCCACGTATTCTTGTTCAGAAATTCCGCGTTCTTTCGCTTTTGCTTGGATTTTTTGACCGTGCTCATCTGTTCCAGTTAAGTAAAACACATCATATCCTTTTAAGCGTTTATAACGAGCCATCGCGTCCCCCGCAACAGTCGTATAAGCATGGCCGATATGCGCTTTTCCGCTTGGATAATAGATTGGTGTGGTAATATAAAACGTATTTTTCTCTTCAGGCAACACAATTCCCTCCTTAAAAA
>N_868
AGAAGTGCAGCAAGTATACAAGCAAATCGACCGCTTACGTGATAAAATGAAAGCACAAACGATTTTGACACAAAAACTTGCAAGCGACCGTGCTGAATCAACTGGCCAAACGAAAGAAGCTATTTTGTCAGAAGAGAGACACCGGATTGCTAGAGAATTACACGATTCAGTGAGCCAACAGCTTTTTGCAGCAATGATGCTTTTATCAGCTTTGAATGAACAGAGTGAAAAAAGCGCAACACCGGCGATGCAAAAACAACTAAAAATGGTTGAATCTATCGTAAATGAATCCCAATCAGAGATGCGGGCGCTTTTACTTCATCTGCGTCCAACGCAACTCGAGGGTAAATCATTAAAAACTGGTATTGAGCAATTATTAAAAGAATTAACAACCAAATTGCCAATCGAAGT
>N_869
ACTGACGAGGTCCTTGAGCGCATTGGTATTATGATTTTCTTCTTTAAAGAACGAATGAAGCGTAATTGCTATTTAAATGAACCGGGGGGCATGAAGTAGAATCTTTTGAGATTGCGCAGGAAATTTATCAGCAATTGCAGCAAAGTGAGAATTTTAAAAT
>N_870
ATCAAACCTTATTAGATAACTACCTGCCTTAAAGAAAGCGCTCAACATAAAAAAACTGCTTTCAGAAAATAAAAATCGTGCCAAATCCGCTCAGCTATGCTATAATAGGTAAGTTGATTTAAACGAGACGATAGCGACGGAGGAAAATAAATCTATTTTCCTCTTTCTTTGGCTAATCTTCACGATAAATGTTTGGATTTTTAATTTAGGAGGAAACAAGATTGAATTTAAGAAATGATATTCGTAATGTAGCAATT
>N_871
TATGACGGATAACCGTGATGTTGCACTATTTTCAAATTCTCTAGTCATCAGTTGGTCGCTTTTAGCAGAAGATTTCCAGTCAATAAGAGAAATCCGGTCACCAGAAGAAAATTCGCGCAAACTGTGCAAATTGCTGTTTTTCTTAAGCGTCCAATAAGCGGCATTGCGTTCGTTTTCTGGAGAAGCTTCACTGATTTTTTCTAATACATCCGGAAAATAGGTTGGATAAATAGTGAGCGATTTTTCGGAAGATAGTTGGCGCGAACGTTCTAACAAGCCGAAAGCATCACTAGTTTCTACATCCACTGGCGGAAATGAATGAATCCCACGAACGCCTACAAATCCAGCTAGTGTAACCGTGAAATG
>N_872
GAGGATGTTACTCATCATGCTAAAGTTGCATTACTAACTCACATTATTCCGACTATCGCTGGTGTTCTATGTTTCTCCAGTGTTTTCGTTACAGCTTTGACAAATGGCGGCTTACTCGCAAATGTATCATTTTTCGTTACCGGTAGCTTATTTATATTTACACTAATAGCTATTGTTGGACTGTTTATCTTTAATATTGAGGTATTCAAATGCTTTTAACGAAAAATGAAGAAGATGCTTGGATTTAAATGAAAAAGCTATCCTAAATTTCTTAGGATAGCTTTTTTTTATTTTATTTGTTTAGGTTTTTTTAAGAAGAATACTCCAGCAACACTAACAAACAATCCAATGAATAGCATTGTATAAGGGAACTCATCTCCTGTAGAAGGAAGTTTTCTCTTATTATTTGTTGATTTGTTTGTTGTTTTAAAGTTTTGTTTTATAGGTTTTGGCTCTGCTACTGTAGCTGATTCTGTTAGCTGTTCTGTTGGTTTTGATGGTTCAGTAGGTTCCACAATAATCGGCATTGCCTTTTTCTCATAAACAAAGGTTATTTCTTGTGAAGTTTCTTTATACATACCTTTTTTTGTTAGCGGAATCTTTAACTAATGTGTAGCCAACGATTTCTTTAGCTTTCACATTGTATTCTTCATCAACATTTCCAGTATGCATTTCCTCATCATTTAATTGATTGCCCTCTACATCTATAAATTTAACTATAATTGTACCAATTTTTTTCTTGTTGGTTTTGGTTACATTAGCCGCTTCTGTTTGGTTAAAATCAATCGTGAAATGAACTGGTGCCGCGTCTA
>N_873
TCAACCAGAAACAAAGCCAAGAGTTATTTTAATGGACCCAGCAGGCAAACGCTTCGACCAAAAAATGGCAGAAGAATTTGCCGAAGAAGAGCATCTTGTT
>N_874
TGATATCATCAATTTCTACGCCCCGTTCGATGAGCCAACTGCGTGCTTTTGATTCTAAGGCACTTTGTTTTTCTACCATTTTTTCTTACCTCCTTCTAACTGTATGTATATTGTATGATAGACGTTTACAGGATTTCTAAACCTTTTTATACAAAAATAGCGACCGATTGTTTGGTCGCTAAAATATTTGTTTAAAAAACCTGAACAACTTCTTTAAAGCCGATAATTTTTTCTGCTAAAGTTAATTCGATACCCATTTTTAAAGTCATATCAGAACTGGGGCAAGTCTCGCATGCACCAAGTAGTTTAATTTTTA
>N_875
AAACAATTGGTTGCGTAAACCCATCTTCCCAAATTGATTTTTCAAGTAGTTTGAGTTCGGTTGCGGGGACAGTGTTGGGATTATAATTATTTGCTTGTAATTTTGTGTAGTGAATGGGAGTAACGCTATATACTGGGCTCTTGTAATTCATTAGTTCACCTCATAAAATATTATTATATTTCTCTAATGCGTTTTTTCTTTTTTCTAATTCCAATTTTGTTTGGCCGAATCCCATATATTTGCAGGTATAATCATTCTTCAATATTGCTATGCACATGCGTTTGTAGGTAGGAACGCTTGCGAATTCTTTGATTTTCAAATCGTCTGGATACTCCTTAAAACGAACGATTTCCATTGGATTAGTATATACTCGGTTATTTTGTGGTTTACCTAGGAA
>N_876
ATTCCATATTTTGCGATAGAAAGCATTTGATTGAAAGTTAAGTTGGTTTTCATGTTATCTCCAACAACTTCAATGATATCGGAATATTTGCTTACAGAAGAAATGGATGTTGCTTCGCCTTACAATAGATTTAATGATTAGTTGTTGACGTTTGCCACGTTCGATATCACTATCA
>N_877
AGCATATTTTGTTTTTTTAAAATTGCGCCGGTTTCTGCATCCACTTGAATAATCCAACTCGCAACTTCCGGCTCAGCAAAAATCAATTTTATATTATATACTAAGCGTTTTGTTCTGGAATTGATGATGATTTCTTTTTCTTTCACTGGATTTCCAATATAACTTTTCACATGAGCTTCACTCTG
>N_878
GCAGATGAACTTTTCGGTGGTTATAACATTTATAACGAACCGAATTCCCTTGCGATGTTTAACAAAATGCCAAGCGTATTTAAATCAATGCTAAATAGCGTGGCGCGCATTATGCCAGAAGGTATGCGTGGTAAAAGTTTCTTAGAACGTGGAACCACTCCGATGGAAGAACGCTATATCGGAAACGCCAAAATGTTCACGGAAAAAGAAAAACAAATTTT
>N_879
CATCCGAGAGAACGCCACTTTTAATGGAGAAATTGGTGGAATTATTTTCTGAAGCGGGTCTTCCAAAAGGTGTATTCAATGTAGTGTACGGTGCGCATGATGTGGTTAACGGAATTTTAGAGAACGAGATAACTAAAGCGGTTTCTTTTGTTGGTTCTAAGCCAGTTGGTGAATATGTCTACAAAACTGGGAGCGCAAATTTAAAACGAGTGCAAGCCTTAACAGGTGCGAAAAACCATACAATTGTGCTTAATGACGATTAGGATTTACGAAGATACCGTGACGAATGTTATTTCAGCGGCATTCG
>N_880
TGCAGTTGTACGAGATATTTCAATCGGTATGCAACAACGTGTGGAAATTCTAAAAACGCTTTACCGTGGTGCAGATATCTTGATTTTTGATGAACCAACAGCTGTTTTGACACCCCAAGAAATCAAAGAATTAATCCAAATTATGCGTTCCCTTATTAAAGAAGGCAAATCCATCATTTTAATCACACATAAACTAAAAGAAATCATGGATGTTTGTGACCGTGTAA
>N_881
AATTTGATTTGGATATGATTTTTTAAATGCAGCTTCACTATCTTTTACCATTTAGTAAATCGATAGTTACTTGTATCCGCTCTATTTTGAAATCACTCCATTCTTTGAAAACCTTTTTAAATGCCTCCGTATCCGCCGAGGCTTCTGAACTTCTTTTAATCGCATCTATACTTAAAATTTCTTGCTGATATCGTTTCATCGTGTCAATCATTTGGTTAATATTATCATTCGCAAAATCCAAATCCGACCAACTTTCTTCTTTAATTGTATCTTTCAAAATTTTTTCTGAAGAAAGTTCCCGACCTTCAAATTCTGCTAAATCAGCTTTAATCAAGGCTAAATCTTTGGTTGAAAGCTTGGGCTTGCTCGTCGTTTTTACAATTTTATCGCTGTTAGTTTTTGTCTTCGTTT
>N_882
CGTAAAAAAGCGTTAGAAGCAAAAGCTAAAAACATGAAAGAGTATTTAGAGAGTGAAATGTTAAAAGTGGATATCCGTAAAATCAAAAGCCCATTATTTACTATTAGCATTCAGAAGAACCCTCCTAGCTTGCGTTTAGAGGACGAAGAAAAACTATTCATGTTTTCATAAGCAACCTAAAAAATTAGATAAGAAAGCTATTACAAGCGCTCTAAAGGAAGGAAGAGACGTCCCGGGCGCTGGGTAAATTTAAACCGAATCATTGAGAGTGAGGTAATTAGATTGAAAATGAGTGAATCTGTAATTGAACTCAGTGTTGCATTATCCAAATTTCAAGAAAAAGTAGAACAGCCAGCAAAAACAGCAAACAATCCAT
>N_883
GCTCTGCGGCGGGGTCGCTTGTCCTATGCACTCAGAATTACGGATGTAGACCCAATTCGTTACAATTTGCTATTTGAACGATTTTTAAACCCAGAACGTATCACGATGCCCGATATTGATTTGGATTTTCCAGATAATCGCCGGGATGAAGTGATTTGGTGCATGTGGTATCTAAATACGGAGAAGCGCATGTGGCGCAAATCGGCACGTTTGGAACACTAGCGGCAAAAGCGGCGATTCGCGATACTGCGAGGAGTTTTGGGCTAAATTCTGTACTATTATCTGAATGGTCTAAGTTGATTCCAAGTCAGTTA
>N_884
TTATCCCCATTCATACCACCAATCCGTTTATAAACAAATGCCCGGTAAATAATCGTAAACAGAATCACGCCAGCATAAGCAATGACGCCAATATAAAGAAAGCACCTAAAGCAACTAACACAATCACCTGCGCAATCACAACCGGCCACCAAGGAACTCCTAGAAAAATCGAACCTAGTCCTTCTTTCGAATTCCCGCATACAGGTCATTTTTGCAAAAAGCAACATTGTCACTCCTTTAGCAACAATCGGTAAAACGAAAAATAACCAACCAATTTGTTGCGTATATTGGAACAGATAGGAATAAAGAGCCATAAAAAAGAAAATAAAAGCAAATCGCAATCACGCCATTCGCGCCTACACGACTATCTTTCATAATTTCCAGCATACGCTCTCTTTTCCCGAGAAGAAAAAAGTCCATCCGCCGTATCCGCCAGTGCATCAACATGAAAACCGCCAGTAATGATAATTTCTGCAAAAAGCCCCGCAATAATCGCAACTGGTAAGGGCATCAAAAGAGCCACCAAAGTAAAAATGAGCCAATTCCAAGCGCCAATAATCACCCCGACAAACGGCAGCAAAGCACTCCCTTTTTTCAAGTTAATTCGTCCGTTCTTTGGACAGGTAACGGAATTCGC
>N_885
TGTCATCATCGCAACGCTACGTGTCGTGATTGGTTACATTTTGGCAGTACCGCTCGCATTTTTCAGCAAGCCACGAACCCGCAATTTTGTTCAATCGATACACGGAGCGGAATGCATTATCTACCACTGTCATTACTCGTCTTTATTATCATCAGTAACAGATTCATCGGCTATTCTCGCATTTTCAGAACAAGCCTATTTACACGCATAACCTTCCAAATTTTAATCATGGTTGTCATCGTTTTACCAACTACAACCAACCGAATCAGCAGTGAAATTTCCCAAGTGTTAAAAAAAGAGTTCGTCCTGAGCGCGCTGGTTTGGCGGAAATGCTCGCTGGATATTAACCAAGCATATCAATCCACAAATCTGGTCCAAA
>N_886
TATGGTCCTACTGTTGGAACATGCAAAGAATTTGAAACAAAATTCTCAGAAACTGTCCGCGTGCCATCACAAGGTCTTGATTTAGAAGCGTTTATGCATGGGCCGTATTTAGAAGTAAATCCACAACATAGAATCTTCTTCTTGGAGACGGCGAGTGCAGTTACCGAGCGATTAGTATTGTTACGGGATTATGAATCTAAATACACCCCGTTTACGTATACAGTTAAATTTGGTAAAGGTG
>N_887
ACTGGAAATGTTGCTGGAACGGCAGCTAAACTATCTGTTTATAGTTCCATTTGGGCTGTGAAAACAGGCGTAAATAAGACTCGTGCATTTGCTCAAGGCTTTAAACAAGGCTGGTCTGGTAAATAAAAGCATAGGAAAAGGGAGAGCATGAATTGTTAAATTACTTATCGTCACTAAATCCGGTACTGTTAGCACTTCTTGCCGGTATTTTTACATGGGCTTGTACCGCAGCAGGAGCTTCACTCGTATTTTTCTTTAAAAATCTAAATAAAAAATGGGGCAATGTTATGCTAGGATTTGCTAGCTGCAGCGTTATC
>N_888
TCCGGCCTTGTTTGTCTAGTTCACATTCAGACGCACCGGAAAAGAAGAAACGTGTAAAGGAACGAGCATCTTTCTTAGTAAGTGGTAAGGTTTGGAGCTTTTGCTTCAAGCTTTTCCATTCCTCTTGTGGATAAGCAAATAAACACTTATCAAGTCCTCACAGGGTTATAACAAAATTATCCCCCAAAAGCTCACGGAATTTAGCTGGCACAATTAATCTGCCCTTTTATATCGATGTTATGTTGATATTCTCCCATGAACATTAGACTTCACCCACTTTCATACATACCACTTTACCACATCTCCCCACTTCGCACCACCAAAAACCTAAAAAGTGTAAAAAAAAAATCATCCCAGCCAAAGCATAAAATCATCAATCCCTTATTTAAAGCCATTTTCATCTAATTCAATTCTTAGAAAAACAATGTGGGGCTTGGTGGGAGGGATTGCCACTTTGAACCAACATTTATTTTACCAACACTTTTTCCCAACCAGATTTTAGTGCCACTGCTGAGAACATAATACTTAGAACACCAGCGTAATCGTAAAAGCTCCCATGCCATATTTACCAATAAATGGTGCAAATACTAAACTTACAGAACCAATCATTTTACCAATTT
>N_889
CATAAGAACAGCTCCTATTTTATCAAAATACTAATCAGCAGAAAGGAAACATATATATACGGAACAAATGGAACTTGCTTATTTTTCTTCACTTTATTTAATATCAATGCAGTTAATAATATTATTGTCCCTATAATAATTGCTAGAAAAAAAGATATAATATCCTATTTTAAAACCTAAAAAAGTACTTAAAATAATAAGTATTTTGATATCGCCAAGTCCAATTCCTTTTCGAAAAATAATAAAAAAAAGAAGAATGAAAAAAAGACAGCTGATTACCCCTGAAAAAATGAAATCCATCAAAGTTTGGTTATATAAGATGGCAATGATTGCCAGTACACAGAAAAATACAATTAATATTGAGTTAGGGACATACAAATAAAAAATATCTGTGATAAAGAAAAAAGCTAAAAAAAAATAAATAATGTAGT
>N_890
TTCTTTCCTAATTCCGTATTATTTTTCATAGCTGCTCGGAACATATCTCCAGTGGAAATATGAGGAATGTTGTATTTCTCAACAATCTGTTCCGCTTGTGTGCCTTTTCCCGGCGCCGGGCAGTCCCATTAATACTAATTTCAACTGTTTCGCCCCTTATTACG
>N_891
TTGAAAAAAACAAAGAATATGAATTAATGCGCGATACGTTTGAAGATTTTATCGTCGCATTTATAGGTAAGCTAAATAATGATTATTTTAATAGAATAATTCAAGAATTATGGAATGAAATCAATGATAATGCAACAAAAGAAGTAAGACTAATTATTGTTTCGGCAAGTGGTCGAATTGCGGAAGAATTAGCTAATATAATTGAAATTTTAAAATCATGGAATTACGGGGAACTAAAAAAATG
>N_892
AATTAGTTGCTATTGGCTCTCCTTTTAATGATTTGGACCCAGACGATAATGGCGAAGATTTAGCTTTTAATAAATTACCATCCAACACCCCTCAACTAGATTATTTTATTGACAAGGAGACTAAAATTAGTACCGACCTAGAAGTACTATCCATTGCTGGAGCTCTTAGTGAAGATAATTTAACCGATGGTATTGTCCCAACGAATAGTTCACTCGCTTCCAGACTTTTCATGCCTAATAACGCAAAAGTCTATATGGAAGATTTACAAGTTGGTGAAAGTGCTATTCACCAAACATTGCATGAAACATCTGA
>N_893
TTTCCAATCAGTTAGTTTGGTTACAGCGTATGTAGGTTGGATTTCTTTCGTTAATAATGCTTCTTTTGATGTAAAGCCAGTGTGTACGATTAACGTATCCATGCCATAATTGATGCCCGCCATAATATCGGTTTCGTAGTTGTCACCCACCATGATTGCCTCGTCTTTATGGACACCGAGTTTTGCGAGTGCTTGCTCCATAATAATGGATTCAGGCTTCCCAATAAAAACTGGCGCTGTTTCTGTGGCTACGGAAACGACAGATGTGATGGAACCATTTCCCGGAAGCAAACCACGCTCTGTCGGAATTGCCGCATCGCCATTCGTCGAAATAAACATCGCTCCACCGCGAACCGCAAGCGCTGCTTTGAAAATTTCTCATAATTGACTTCCCGGTCAAGCCCAACGACAACAAAAGCTGGATTACTAGA
>N_894
GAAGGTGCACTGGAAACTTACGGACTAGTTTCAGGGAAGCCAACTGTGCTTGTTTTTGGAGGCAGTAGAGGAGCTCGCGGCGTGAATGAAGCGGTAGAAGCTATTTTGCCAGAATGGAATAATCGGGATTTTCAGCTACTTTATGTAACGGGCGATGTACACTATGAAAAAATAAAAGATTTGGCGGAGTTGAATTTGGGTAATCGTATTTAGTGTTCAACCATTTATTTATGATATGCCAAAAATTTTAAACGCTGTGACGCTCGTTGTTTCAAGAGCAGGAGCGACTACACTTGCAGAACTTACAGCGCTAGGGGTTCCAAGTATTTTGATACCTAGTCCATACGTGACAGCAAACCACCAAGAAAATAACGCTCGCGCTTTAAAAAAATAATGCAGCTATCGTAA
>N_895
TAGTGTTCTGTTTTTGTCTAGAACCAGTGTAATCATTTGCACCAAGTTTACCTAGTGTAAAACTAAACTTTGTATCCGAATAATTTGCTGCGCTTACGTTTAAGATTCCCATTCCTGATAAAAATATTGCACCCGCTAACCCTAAAACAACTAATTTCTTTTTCATTTCATTCTCTCTCCTCTGTAAATTATTTATGTGCATTCCAAATATAGCATAATTATCAAAAATTGTATATATCTAATTTTTTAGAAATATGAACTAATTCTTTATTACTAGATTATTCAGCTTTTTTAGACAAAAAAACCGACAAAGCCAAATGACTTTGTCGGTTTAGAAATCGTATCAGATATTATTTGCTGATGTTAGAAACAACGCCAGCGCCTACTGTACGTCCACCTTCACGGAT
>N_896
TCTTCCCGTCCGAGCCGCCGTATTCTCCCGTTTTATTGAAGAAGAATGGACTAACCATTAACAATACTACTAATAGAATTAAAATGACATTGATATTTATTTTTTTCATCGTAATTGTGCCACCTTTTCTGGTAAATTTTTGCTAATAAGATTGTACATGACTACCGTTAGCAATCCTTCTGCAATCGCAATTGGAACTTGTGTCACACAGAAAATCGCCATGAACTTCAGAATGGATGCCATCATGCCGGATGCTGGATTTGGGAAAACGACTCCGAGCTGGACGCTGGTAGTTAAGTAGGTTGCTAAGTCAGCTGTCATCGCACATAAGAAAATCGAAACACTTTTATTACAGTTTAATTTACGAGCGA
>N_897
CAATCAAAATCGCATAACCATTTAGACCGATAAACCAGAATAGCATTTCAAGGAAACAAATAAGGAAAACCGCATAAGGCGTATCAATACTATTAATCGCCGGAGCTAGCATCGTCGTAAAGGCTTCCGGAATGATTTGACCGCTAGTGACACTTTACGTACCAAAATACTTAGTCCAACAGCACTGAATAGCAGTACAACTAGTGGAATAATTGCTTCAAAAGTAGTCGCAATCCCCGCCGGTAACCCTTTAATTCGAATCGTAATATTTTTTCTAATAAATAAACCGATAAGTTCTACAGAAATCAGCGCTGCAAAAATGGCAATAAATAGCCCTCTTGAATCCA
>N_898
CTCTTTTCTATCCACTCGTTAG
>N_899
TCGTTCGTGCTTTTTTTTATCGTCATATGGCGATGCTCCTTTAATATTTGATGTTGCTATTATATCACTTTGTGCTTGGAGATAGTAGGAGTAGTAATAGAAAACATTTACATCATTGTAAAAAAATCTGTAAATTGCTTTTTTTCTTATTTTGGAAAATTATCCTGATGACCTGTAAAGATATCTCAATTAGTGATATAATATGTTAATATAATCACAAACTACTTTTATTAGGGGAAAATTTTCAA
>N_900
TACAAAAATTTGGTAAAGCTAACGACATGGAAAAAGGTACAGATGGTTACAACTACTTGCAATCAGCTTCTGAAGCAGACTACAAAACAAACTTAAACACTGCTGTTCGTAGCGATTATGATTTAATTTATGGAATTGGTTACAAACTGAAAGATGCAATTGAAGAAGTTTCTAAACAAAAACCTAAAAATCAATTCGCTATTGTTGATGACACAATTGATGACCGTGATAATGTAGTAAGTATTGGATTTAAAGATAACGATGGTTCTT
>N_901
TAAACAACAGATGAAATACCAACTAAAAGTTCCATAACTGGTTGCAAAATCTTTTTCCCAAACTTGGCCATTTTCCACCATAAAAATGGCTGCACCGATTGCAAGTGGTCCTGCAATACAAGCGGCAAAAAGCGTTACTGCAAAAGAACCAATAATCATTGGCAAAGCGCCAACTAGAGGATTTCCGTTTGCATCTTTTTGCGAAGGATTCCAGTCTGTTCCAGTTATAAAATCAACAAAAGACACTTTATTAACTGTAAATGTTGCTAAACCTTTCGATATAACAAAAAACAAAATAGACGCTGCGGCAATAACCATGATTGAAATACAGATGAATGTAATAATTTTGCCTCTAGTTTCTAGATGCGCCTTTTTAGAAGTTTTGTGTAAGCTTCTTTTCTTTTATCGCTTCCAAGTCACGTAAGCTCCTTTCTCCTCCCATGTTTACTCCTAACATGGGTATACGTATTATCCGGTATTACTAGGATAAACACCCATTCATTCTTTTTATTTTCGCGTCCATTGAGTTTACCAGATGCATCACGTTCCACTTTCATGGATTTGATTGATTGGTAACCAAGTTGTGGTACGATATTATTTGTACTTCATCAGAAGTCATGTATTTTAAGAACGTTTTTGTTAAGCCTTTTGGTTCGCCATTTGTATACATATGTTCATAAGACCAGATTTTCAGTCGTTAGTTGCAACTTTACTTTCAGTTGGTTCAAGAGACGCCATCTAGTGAAAGAGGTGCTGAAGAAAGTTGTCGGTGTCTGGGTAACTTTAACCTTTAGCAAATG
>N_902
TACTCCGATGACTCGGAGAATAAAGAAAATAATAAATAAATGGCCCCATCACAAATGCCTGTAAGATTGTTAATAATAAGGTTACTTTGAGATAATCTGTCTTAAACTGATACAATACTTTAAAAATGTCTTTTAAATCATTCATTTGCTTCTCCCTTTTTGTTTAATTTTCAAGGCTTTATAGTTTATCCAAGAGCA
>N_903
CACCTTCCGTGACCCAGATAGTTCCATGATTAGCGCGCCATTACCAAGCTCTTTGAATGTAGTAGAATAATTCTTTTTGCGTAAAAGTGTTGCGATTCCGTAGCCAAGTGGGCGGAATGCAAATTGCGACGTTGAGTTGATGATTGAAGGTAGATAAATTCCACTCATAAATAGCGCGTTCCCAGCCATCCAAGCAGCTTTGTTTACAGGTCCACCAAGGTCAATCCAATCATTGCTCCTAGAAAATAAGTGCTAGAATAATGACGTTTGTATCGTTTTTACACATTTCAGTTACCCAATCAAGTAACGTTTGGTTTAACCAACCAAGCGGTCCGCCGAGAATTAGTGACATCAGTATCCCCGTGGCACCAACTGTGATAAGTGGCAAAATAATTAGTGGTAAAGAACTTGCAGCAGGTCCAGTGATTCGAACATGTTTTTTCACCCAGTTTGTTAACCAACCTGCGAAGAAACCAGCGACAACGGCACCTAAGAAACCAGCATTTGTACTAGTAGCAAGGACCCCACCAACAAAACCAGCAGCAAGAGCAGGTTTTCCAGCGATTGAATAAGCGATATATCCGCAAGTACTAAGTTAAGTAAGCCAATTGCCGCCCAACCTACATTTTGAAATCAATCATAATGATAAAATCCGCTTGCATCAGCATAAGCATCCAGATTTGTAACCCCGCCAATAATCCCAATCAATTTTGCAACAGCTACAACAAGTGAACCTGCGATAATGACTGGTAGCGCATAGGATATACCCGACATTAAGTGGTCTTTTGCTTCGTTTAATTTCCCTTTCATGACTTAGTTAGCCTCCTTTTGTTTACGTGCTTCAATTGCTGCAACTACTTTACTTAACACCGCTTCCCCGTTCGCAACACATTGACCAATTTTCACACGAACGACTGGTTTTCCTTTGAAACGCTCTTCCCCGTCGATA
>N_904
TAAACTGGTAACATGTAAAAGTGTCTAACTGAAACTTCATTTTATGGTACAATAAGCTACAATATACATAGAAAAGAGGGGCGCCATGGAATTTCTACTTATTTTACTTCCAGTTTTTCGGTATTTCGCTATTGGGTTTATTGGACAAAAGACTTTAAAATTTGATATTCCTAACTTATCTAAACTCACGCTTTACTTAATGTCACCGTTTCTTGCATTTAATACTTTTTATACCAATGCGCTAACGATAGATTATGCATATTTGGCGATTTACATTTTTGCGCTTTGTCTGAGTTTG
>N_905
TCGTCAGAATCACTGTGGATTTTTTCTGTTGCTTTTTTGATACGAGCAAATTCTTCTTTGTCGTAATCTGTTGGTAAGTTAATCCAACCAAGTGCGTCATTACCAGCACCCGTACCATTATGTAATGAATCATGAGCTGCTTTTACTGCTGGTTCAAGATAATCAAGTTCGCGTTCTTCAAAAAAACGGAGCGCTTTTGGAATAATCAAATTTAATATGTGTCATTGTTTTCCCTCCAAATTTTAAAAAAGTTTCTTTATTAACTTTATATCAATCAGTGCTTTTTAGCAAGGCTTGACCTTGTGAAATTTGAGCCTTTTTGAAATTTAGGTATA
>N_906
TAAATCACTAAAATCTTCTCCCATTATACTTAATTCAATGGTGAGTTACTGACTTCTTTCTATTTCTCTTAGTTAGGAAAGAGTTTGTAAATGCAATTTTCCTCATTTTCTAACCTCCTGTTTTGTTTTCCATCCAATTCCAACACACAACGTGTCTTTATTATCAAAAAAAATATCTTCAATTGGCACATCATAATAGTTTGCAATTTTGTTCACTAGTTTTTAACGAGGAGTAGGTCTCCTCT
>N_907
ATAGAGACCTTCATTTTCAAGTGTTTTATAGTTGTTATAGCTTTTTTGTTAGAAATGCTAAGAAAGAACATACGAGATTACATAGTTGACGATTCATAATACACGCACACCACACAAATCCATTGACTATAATATTAAAAAATAAATGAGGTGAAACAATTGAAAAAATTAACAACAGAACAGTCTTTTGAATATTACCTTTCTTCGCTATGTATGTTAGGATTGCATACAATTAATTTATCCGACGAAGAAATTGAATATGAAATATTTGAAGAGTTAGCAATTGATTATCCAGCTGCTTTGAGTCCATATACTAGGGAATTGTTGGTGGATAATGACATAATTGATAGAGGGCTTTCTTTACTAAGCAAGCAGCTGCAAACTAAACTTTTTGAACTTGATGGAGGAATTCTGTGGTAAAAGCATTGAGAACAACGCCA
>N_908
TGATACTTTTACAAATAGTAACAAATAGGGTTAAACACCTTTTAAGTTGAAGCGACATTCCTAATTCTTTGCCCATATGTGTTGGGTTAGGAATGTTTTTTAATGGGCAATTCCATCGCTCTCATGAAACTCTCATCTGTTCACATGGAATTTTTAGTACATTAATTGATTCTTTTTTGTTATTATAGGTATAGACATGCTCTAAGAAGTGTATCAATTGGAGGATTTATGATGTTTAAAAAGCTATTTCGACAAGATGAAAATATATTAAATAGTGAACTTGCGGAAAAATCTTACCTATCCCGCGCCATGTAGCTATTATCATGGATGGGAATGGA
>N_909
TTCCACTCTTTCGCTGCTTCTTTCGGATGGTGCCCAGAATAAATAATTTTCATTCCAAAAGCAGCCGCACGTTTTGCAACAGCTTGTCCGATTCTTCCTAATCCAATAATTCCGAGCGTTTTGCCACTTAATTCAGTACCTAAAAAGAACGTTGGTGCCCAGCCTTTGAATTGCTCGGGGGTTTCGCGGCATAATCGGTCGCCTTCTGAAATTCTCCGTGCTACGTCCAAAATCAATCCAAGCGTTAGTTCCGCCGTTGCTTCCGTTGACACATCTGGCGTATTGGTCACTGCAATGCCCAATTCTTGCGC
>N_910
AAAAACGAGTAACTGATTGGTTAAAAGACAACCAAATCGAATTTAAAGAAATTAAAACTTATTCTACACCAAGACGTTTAACTGTCCTAGTAGAAGAAATGGCTGAAGAACAAGCTAATCGTGTGGAAGAAGCAAAAGGCCCTGCAAAAAAAATCGCTCTAGACGACGAAGGCAACTGGTCAAAAGCAGCATTAGGGTTTGCAAAAAGTCAAAAAGTTGCGCCAGAAGATTTAACTTTGGGCAAATTAAAGGTGTTGAATATATTTATATTAAAAAAGAAGTAATCGGCAAAAAACAACGGCGTTACTTCCAAGCTTAGAAAAAGTAGTAACAAGTATGACTTTCCCAGTAAGTATGCACTGGGGTAGTAATGA
>N_911
GTTTTTAGTGTTGTTTTCGTTATTTGTTGGGATGACTGCAGCTAATTTGGCAGTAACAGATACAGAGCTTGGTTTCGTTGGCTATTTAGCTTGGGGAATTAGCACAACGATTGGTAGTTTTTATTTTAGCACTCTACATTTTAAACGAAATACAGGTGCTTTTTAAAGAATGTATAAAACGAATTAAAAAAATAGCTTTTTTATAGCAGGTAAGTCCGGTATAATAGAGGATAGAATGAGCGAGGGAGGATTTAGCATTGACGACAGAAACAGAAACGATTAAACCGCAGTTAGCTGAATTGAAAGCTAATTTAACGAAGCGGAACTTGCAATATGTGATGGAAGTAGAAAAACATTTGCGAAACTCATTACAGCGCAGAACAACAAGAGATTATTGTTTATGAAATGAGCGAAAAGATTTTAGCCGAACAGAAAAAAGGCATAACAGCGAGAAAATTATTTAATTTAACACCAACAGAATATGTTGTTTCTTTAGATGTGAAAGCTGCTACAGTGGAGCAAAATACGGACAAATGGTGGCTAGTACTTGACGGTGGACTCCTTGTACTTGGAGCGATGATGCTGATTTCCGGAATA
>N_912
AGTAGGTTCGTCTAGTAAAAGAACGTTAGAACCTGAAAGCATCTTGGATAACATACAACGAACTTTTTCTCCACCAGATAAGACGCGTACTTTTTTAAGTACTTCATCGCCACTGAATAGCATACGACCAAGGAAGCCGCGTAAGAATGCTTCACTGTCATCTTCTGGAGAGAATTGACGTAACCGTTCATGTCGTTTTCTTCAAAGAACTCTGAGTTATCTTTCGGGAAATAGCTTTGGCTTGTTGTAATTCCCCATTTATAGCTACCTTCATCAGGTTCCATTTCACCAGCAAGGATTTGGAAAAGAACTGTTTTAGCAACCTCATCATCGCCAACTA
>N_913
TGGTTTTATTACGAAAAGTGTCTAAACAATGATTACAACAAGGTTTTCAGCAAATAAAAAAATTTTTTTCCGGCACTTGTGTGTTTTCGAGCATATTTCAAGTATAAAAATGCTACTACTTCTAGTGCCTATTTTTTCGCTAGTTTCTATATTTAGTAGTTAAAAAAAGGATGTTTTGTAACTTCACAATCTTTTAAACTCACTTTTGTTACCTTTCTGACAAAAATGTAAGATTAACGCTGGATTTTGTTAGTTAACAAACAGGGAAGATTTTGTCATTCCATTGTAAACTTAATGTAATAAAACAAATCAAGAAAGGATGAAGGAGAAATGTTTACTAAAAAAAGAGGTTTAATATTATTAGCTGCAGTTCTTCTCCTAACTGTTTGCGCGATTTGGGAGTATGCGATGTGACTGACGCCGCAGTGAAATCCTATTACGTAAA
>N_914
TCGCTTGAACTAATCCATCAAAAGTCGATTCAAGGTGGTGATAACTTTCCGCAACAGCATTTAAGTATTGCGCAAAAATCATCCCTGAATTGCCACGAGCACCGATGAGCGCCGCGCTAGCTACTTCCT
>N_915
AAAACGTAAAGGAGCTACTACAAGTGAATTTTTTCTTACAATTATTAGGTAATTTTTATTGGAGCGATTAACTTTCCAGACGTAACAGAAGTACTAAACAATCTAATCAAAGGGATTTTTGGTTAATTTCCTAAGAACATAAATAGGTAAAGAGAGGGTTGCTTACAAATGAATTTTTTCTTGCAATTGTTAGGTAATTTTTCAGGTGCAATCCGCTTTCCGGACGTAGCAGAAGTACTAAACAACTTAATCAAAGGTATCTTTGGTTAATTGCCAATTAGAATAAGTTGAAATATAGGGTTAAGGCTAACTTAACCCTCT
>N_916
TGCCTAAAGCATCGATTTAAAGCTACTTTGATGTGGGGAACGTCCATAAGAAATTAATTCAAACACCGTTAAACCATCAGGTGCAGAAGGATTTTGTGGCAAAATAGCTAGTTGTTTGGCAACGTCTCTCGTTGGCTGACTATGAATCGTCTTGCCATCTAAATACACAGCGCCTTTGCTAGGTTTCATTAAGCGGGACATCGTTTTT
>N_917
TAGCGTCGAAGTTGCGCTAGAGTGGTCGACAATAATAAATCGAATAATCGCTGTGATACCAATATAAATGAAATAGCGCAGCGGGAAATGAAAATGAGATTCGAAATATTTAACAATCAGCGCAATAAATTCAAAGTAAAGGAAAAACGTCAAAATATCTTGTGTCATATAATAAGTAAGAAACGTCTGTATCTAAAAAGAAAATATTATTGAAAATCGTAAATGCCTCTCTAATTAAAAAAGCAACAAGGGTAAAACCGACCATAATAAGCGCCAAGATTAGGGTGATTCGTAGCAGGATGGGAACAATAGAAGAAATTTTTTCTAATCGTTTCATCAGTTGCCTCCTTTCCAAAAACGATATCGCTTTTTTAGTTATTTTACACTATAATGGGAACCATGACTATTTTTAAGGGGGGATTGTTATTCTAAAACGCTTTTTTAGTTATTATAAGCCGTATCGAACACTTTTTATCATTGACTTTGGTTGCGCCGTCTTAGCAG
>N_918
TAAAAAATGGCTACGTATCTGGGAAATACGTCAAGGCCGCAACTGCCGCGCCGGCACCAAAACCTTCAACGCCAAAAATTGTGCAAATGAATGTGCCTTTAATCGTTCAGCGTCCACAATTGCCAACTGGCTGCGAGATTACAAACATTGCGATGATGTTGCGCTACGCTGGGAAAAATGTCGATAAAGTCAAACTTGCCAAAGAAATGAAACGTCATAAATCCAATCCGAATTATGGTTTTGTTGGAAATCCATTCTCTAAGATTGGCTCGAACAGTGTTTTATCCACCGGCTTTAGTTAATCAAGTTAAAAAATATACTGGGAGCGCGAAGAATATGACTGGAACAAATTTAGCTGGTATTAAAAATCAGTTGAATAAAAAACGTCCAGTTGTAGCTTGGGTTAGTAATTTCCATGGTTTTTCCGTTCATGCGATTACTATTACAGGTTATGATAAAAATAATTTTTACTATAACGACAGCTGGTCCGGTCAAAAAAATGCACGAATTTCGCAAAGTTATTTTAATACTTGTTGGAGCAAACAAGCAAAACGCTCGATTTCATATTAAAATAAAATCCCCACTTTCGATGATGAAAGTGGGGATTTATGATATATTAGTCGATATCTTTACCATTTGTTTCAATTACTTTTTTGTACCAGTCGAATGATTTTTT
>N_919
ATGAAGATGGATTGCTTTATGATGATGCAGATGTGATGAAAATTGCAGCAAAATTTAAAAAGGCTAGAAATACAAGGTTTGTTTTTACCACATACTAATTTTGGAACGGAATATGTTTGT
>N_920
AGCATCAGCAAGCGGATTCCGCATCACAGCTTGAAGTAACAACCCTGAAACCGATAGCGCCGCACCAGCTAGCAGGGCAATAATAATTCGCGGAAATCGCAAATCAATCACGACATTCACCATCTCATTTCCGCCACTAAAAACCCCACTCAAAAAAGCTGGAATCGACATCGACAAACTTCCCGCCTGAACTGCCCACAAAATAGTCCCAATCAATAAAATAATTACAGCCCCAAAAGAACTTTTTTGCTTAATTGTCATAAAGCATCTTTTCCATTTCCTGTAGTGCTTCTGGTGCATTCAAACTCGCTGTCATACCAAATAAATTTTCATCCAAATCATACACCCGATTATTTTTCACCGCATCAAAATGTTTCCAAATATCATTTGTTTTAAATTCCTCGTCAAACATTTTAACCACTTCAGCAGGCATACCATGAGCC
>N_921
CTTGTCTTACTGAAATTGGTCCTTTGTATGCGAAATCCCAGTTGTTAATAGGGGTTCCGCCAGAATACGTATATGGTTCATCTTCTCTAAAATATGGGCAGTCGACCAATCCAAATATTCAAAAGCAGGACCATAGTCAGCAATTGGTTTCATGGTAGACCCAACAGAACGTTTTACTTGGGTTGCATAGTTATATCCCCGAGTTACTTTTTGTTTACGTCCGCCTCCGATTGCTTGAACACGTCCAGTTTTAGTATCTTGAAGCACTATACCGGCTTGCATTTCATCATCAGTGAAGTTAACAATTTCGTTCGTATTGAGCATTTTCTCCGTATATTCTTGGGCATCACGGTCAAGCGCTGTATGGATAGTTAAACCATCACGATAAACATCGTATTCTTTTTGGAATTTCACTTAACACTTGTGTGA
>N_922
AATGCTGATTATGGTGATTACGCGTTATGAACTATATGATATTACGC
>N_923
ATAGCTTGTTTTCATAAATTATTTTATGAAGAATGTAAGACAGTTTCTAGAAGAATTACAAATGTAAAAGAATGTCTGATTGTTTTTCCATATAATAAGCATATCCCATAGTTTAAGCCACCTATAGTTTCTACTGCAAAACGTATAATTTAGTTCCCACATATGCTAAAAAACGTGTCCTTAACTCTCTCTGTCAGATTAGTTGTGCTTAAACTTACTTTTACGAATTGAAAAGGAGCGGTGAAATGAAGAGTAAACTTATTTGTATCATCATGGTAATAGCTTTTCAGGCTCATTTCAATATGGCGGTAAAAGCGGATTCTGCGGGGAAGAAAGGCTCCGAAATAATATACAAGCAACCCTTTGCAGATTCCTGCGAACAAAAAGATTTTTATAAAAATTTTAAAATTCTTGATATACAAAAGATAAGCTAGGCGTTACGCATTATACGCTCGCGCTAATTGACTGATAATGATGAAATAAAGGTCCACGTCACACCGGATAATAAAATCACTTTTATAAATGGAGATTTGCAACAAGGGCAGCGGATTACTAATCAAATAAAAATCACAGAAAAAAATGCTATTGAAAAAGCATTTGAAGCCATTGGTCAGAGTGAAGCTCATGTGAAAAGTTATATTGGAAATCCAAAGAAAAGAAATCATCATCAATTCCAGAACAAAACATTTATATAATATAAAATTGATTTTTGCTGAGCCGGAAGTTGCGAGTTGGATTATTGGAGTGAATCTGGCGCAATTTTTGAAAAAAACAAATATGCTTTCCGAGGTAGAGCGGGCTGATACCCACAAAGATTTTCAAGCGCTTGGTAAAGGAGCTAACCGATTTCTCCAGAGGCCATTACATGTCATGAAAATAAATGACCTGTTTTACTTAGTGGATAGAACTCATAAGAACTTTTGATTTAAACCATAAAACAAACCTTTGGAAAAGTAGTATCAATAAAACAGTCCTCTTGTGTCCCAGTTACCTTAGCAAT
>N_924
TTTGGTTTACCATTTAGAGGTAGAAATTGTTTTGGCATGCTAACATTTACCCATCCCGCGTACCTTTTCCTCCAGCTAAAATTTGAGCGTATATCATCCTCTAATCTCCTTTAATTGTTTTTTATATTGACATGTTACATTATAACATAAAACTTGTATAACAAACTAGCTTCTATCTGCGCTAAGAAGTATTTTAATTAAACACCTTGTAAAAACGCATCATTTTATAACCTAAACCATTAAAAACTTGTAAACCCAAAGCCCCCTATGTATTATCATAGACATTATCGAATCAGTAGAAGGAGATTATTAAATATAAAGTCAAAAAAAGCTGTAATTCCAGCTGCTGGTCTAGGCACCGCGCTTTTTTACCAGCAACAAAAGCAATGCCTAAAGAAATCTTACCAATTGTGGATAAACCAACTATTCAATACCTAGTAGAAGAAGCAGTAGCATCTGGCATAGAAGATATTTTAATTGTAACCGGTAAAGGTAAACGTGCTATCGAAGACCATTTTGATTCCGTTCCTGAACTTGAAAACCGGGAAAAAAATAAACTTGAATTACT
>N_925
CGGTCGATTTGCTTGTATACTTGCTGCACTTCTAAAAAGTTCTCGTCTTCTTCACTCGTAATCTTTTTCTCCAAATCGCCTTGTCCGAGCAGCCGAATCGAAAAGTCAATTGATTCAAATTTTTGTTTAACAAAATACCCGAGCAAACCGCCTATAATTAAACCAATCGAAATGGCTGTAAGCGGAACGAAAACCACAAAGGGAATGTAAAAGATTTTTTGTTCGATGAGAATTTTATACCAAGAACCTTCACTAAAAAAATAGTAACCGACCGTACCGATGGCTGTAGCAACAAGTAGTAACCCTGAGCAAACAGCCATCATCAGTTTCGAAAAACTCATAGTCTAATCACCTCTAAATCTCCGAAGATTACAGAAGTCATGATTTTCACTTTTCGTGCGGAACTTTCGTAATTATCTGAGTAGACCTTGATGCTATTATTTTGAATAGAGGTGCTTTCTTTATCATATTGGATGTTTCCCGAAAATTGCGGAATGTTCAATGCAAATACCGATATCAAATGGAACAAGTATCCGAATTTTTCCTGAGACACTACGAAT
>N_926
TGAATTAGTGATAAGTCAGATTTAGTTCATTTATATAATTCGATTGAGTCTTTAGCTAAATACTTTATTCCAATTGCTTTACTAGTGCTCTTTATCTTTACGTTAGGCTCGGTCTTCTTCCGAGTAGCACTGTATGCACTTTTCGGATTTATCCTTTCTGGATTTGGCCGAACTGGTATCACCTT
>N_927
TGAAAACTGGTATTGGTACGATTGCTGCTGGCGTAGCAGAAGGGGAATGCCGACGTTATTTTAGTAAGCGGTTATGAAGGCGGAACTGGTGCGGCGGCCAAGGACCAAGTATCCGTCACGCGGGAGTGCCGTGGGAAATCGGCTTAGCTGAAACACACCAAACGCTCTTGCTAAATGGACTTAGAAACAAAGTCGTTGTCGAAACAGATGGCAAACTAATGACAGGAAAAGACGTTCTGGTTGCCGCTATGCTCGGCGCGGAAGAATTTGGTTTTGCAACGGCACCACTCGTAACACTTGGTTGCGTCATGATGCGTGTTTGTCACTTGGATACATGTCCAGTAGGTGTAGCAACACAAAATCCTGAGCTGCGGAAAAAATTCAGTGGTTCGGCAGATTATGTCGTGAACTTCTTCCATTTTATCGTTGCTGAAATGCGCGAAATGATGGCGGAACTTGGCTTTAGAAGTTTAACGG
>N_928
TTGTAGATGTGATTTTTGCGGAAGTGTATCCAGAAACGGAACTTGGAGCAACAATATTATGAACCATTAGAAAAAGCTGCTGGCAACAGGAGGATTCGCGAATGAAGGTATTATTTGTTTGTACAGGAAA
>N_929
TGGTGTGACTAACTTAGTAATTTCTTTCTTCATTGGTACAAGAACCGTTCATGGGTCTTGCAAACTCCTTGCCAGCAGCTTTATTATTGGCATTTGTTTCTGCTTTCCTTTGGTTCTTTGGTTTACACGGTGCGAACATTATCGACCCGTTCATGCAAACAATCAACATCCCAGCTATCGAAGCTAACGTAAAAGCACT
>N_930
TGGGCGCGCGTGCGTGCATTTCTTCATAAGTTAGCGCAAGACGCGCAAAAGGCGCTGACATTTCATATGGTTCTTTCGCGATTTCTTTTTTCACCGGAGAATGAATCCGGCTAATAGGCGTGAAATAAACGCTTTTTTTAATTAATGGTAAAATCAGTAATACCTGTGACTCATCGGCAAGCTCTGGGAAATAAGCTTTTTCTTCAAAAATTGCTTGCCATTCGTAGCCCGTGTAG
>N_931
AAGCGTTGTATACCAATGTATTCCGCATAAAAAAACCGCGATTAAAACCATCGCGGTAAAAATTAAAAATATTTTTTTGCAAATAAATGTTACTTTTTTATACTATTTTTTGGATTGCTCGAGTAACTGCAATTTTGATGTGTTCATAGGTC
>N_932
TTCAAAATCAAGATGCAAGTGCTGTACTACTTTCGACAATTATTGCTTGTTTGACTGCATTTGACTTAGGTGGACCAGTCAATAAAGCAGCTGGAGCTATCGCAATCGGACTCGCAGCAGACGGAATTTTCCCGCTAACTGCTCGTGTTTTAGCAATCGTTATCCCGCCAATCGGACTTGGGCTTGCGACTGTATTAGATAAATATGTTGTTAAACGTCGTGTTTTTGATGAAAACTTACGTGTTGCAGGTACAACCTCTATTTTCCTAGGGTTTCTACGCCATTAGGAGAGGGCGCGATACCGTTTATGTTACAAAATCCACTTATCACTATTCCAATTAATATGATTGGTGCCAATAC
>N_933
GGCCATACTTGCTTTTTCGTGGCGTACAAGTGCACCAGTATAAACGGCTAAGTACGTGTAAATCGTTAGTGCATAAATATTAATACGTAATTTCGTCCCCATCACGAGGTTTCTGGCATCGAATTTCCGGTCTAC
>N_934
TATGTAGAAAAAGGAAGGCATTTTTTCAATCGAAGAATAACTACCGAAAGCAACAATGGTACTCAGTATAATTTGCGTCGTGTAGGTCATTTCTTTATA
>N_935
CCATAGTACCTTTCAATCATAAAAATATTATTTTGCTTTCTTTAATTCAGAATAGGACGTAAAGTTATTTTTTGCTGGTATACCGTTTTTAGTTGGTATCTCTTTTAGCACATTACCCTTTTAAAATAGGCAGCCTAGTTCTAATATATTTCAGCTATGCTTTTGCTTTTTACGCCAGAAGAATAAACTAAATGCGACACATACTGCTATTAAACCAAATACACTATACAGCACACTATCCCAAAGATTATCCCCTGTAGTTGGTAGTTTTATTTTTCCTGCTACTGTAGGTTGTGTCTTTGTTAC
>N_936
CTTGCTTGCCCTAAATGCGGCAATCGAATCTGCTCGTGCTGGTGAACATGGCCGTGGATTTGCAGTCGTAGCCGAAGAAGTCCGCAAACTAGCTGAACAATCACAACTTGCTGT
>N_937
AGCGCTGTGTAGCCCAATTCTGACATTCCTCCAATAAAATCCACTAATATCATCCCACTCATATTACGTAACCTAATTTGTCGAAGGATTTCAGGAACTGCTTTGAGATTTACTGATTCTACTGTTTTTTCTTTTGCTGTGGTACCTTTAAATT
>N_938
TCCTTGTAGAAAAGAGATTTCAGTTCGCGTTGTTTTTCTACCATGCGTTCTGCGTCTTTCATTTCTTGTTTTGTTTTATCCATATAGTAACTTACTGAATTGCGACGTTTTTCTTAGCGCATTTTTCTCGATTTTTTCACTAACTTCTTTATTCCATTGTTTCATTTTTTCAAAAAGGTTTGCCATTTTTTTCTCCTCCAATTATTTATTGTATGGGTAGTCGAATACGTCATCATTTTTTCTTGGTTTATTTTTATTTCTAGTTAGGAAGTAAATGATTGCTCCGATAATTACAACAACCAGAATTCCTTTTAAGTTAGCTAGAATTATTAAGGCACCAACACCAATTAGAATACCATAAATAACTTTTTCACCTACGGACCTTGCTTCAAGTAGCTTCTTAAGTGACCAAAAGCCGAGCACTGCACCAATTGTTGCTAGTATCGCTGGCAATAAAACTATAAGTATCATCGCAATTAGTAAAATTATTAATACGCCAATCAATATTGCTCTCATACGCCTACCTCCTAACTTCCAAATGTAGCTGATATATTTTCTTTTATTACTGTACCTATCATAACCCTATCTATCAAGTATAATAACCCGCTGTAGAAGGAAATTCACCTACAACTTGAGTCCTATTGTCTAACTACAGGATAACATAATCTACTATAATAAGCAGTGTTTTCTACATAAAAAAACAGCTTGTTCTCGCGTAACACAAGATACAAACTG
>N_939
CTTACCAGTGCTAAGTTTTCTCGTTTCTGCTGTTTCCGTTGTAACAGGCCTTGAAATACTAAAGTGGCCATTAGTGGTTCTTCCACAATTAAATTTTGTAAGAAATCATACGCTTGGAACTCATTTTGTTCGTCTTTCACAAAAATGATTTTTGCCATTCGTTTCGTGATTCCACTCAGAGTTGAGTGAATCACTCCTCCTTTACAACTTTACCTAATTCTATTGTACTTTTTTCTGCTCAAAATTGCACTTATTTTCTCTATTTTTTACAAAATAAACCAAACCCACTCGAATTGAGTTGCTTTCCTTTTTTGAAAATAAAAAACCCGCTTCAATAAGCAGGTTTTGCAGCTATTTTTTCGCTTTTCTTCGCGATTTGGTACCAACTGTAAATCTTCACTATCGCAAAGAAAGTATAGCCAAATGCGATGAGATATGCCCCGTAATTAATTAATAGAATGTTGAAGCCACTTCCCCAACCAGACTCTTCTGCTACGGCTACTGCTCGGGCATAGGGGCTAGTGAAAAAGTAGGTAATATATAGTGGATTAAAACTTAAAATAGCACTTGTAATCGCTATTACGAAAGATGGAAGTACCATCATCAAACAACTAATGACACCAACTGCATGTCCAATTATCTTCAAAAACCTCACTGCTACACCTCTTATTTCTTTTTAGGAATTTGAATGGTAATTTGATAAAAATCATCTGTCTCTTCTTCGGTGAAATCTAGGTCCATTCCGTTATCTTTAACCATTGTAACCGATTTTATTTTTTAATCGTATTCATAGCGAATCGCACGTCACGACTAATAGCTTGGCGTTTTGGTTTGGTTTTTTTAGTAGCTACTGGTTTTTTCACGCCCAAAATTTCTTGAATTCTTGCTTCGGTTTGTTTGACGTTCCAGTGATTTTCAGCTATTTCGGCTAAAATTGCGACTTGCTGTTCTTCTGTTTCTAATGCGAGTAACGAACGAGCATGGCGCTCTGAAA
>N_940
TAATGATTGGTTTGTAACTTTTTATAGCGAATTGGTAGAAAATTTTTAAAAATGTTAGAAAAATATTCCGGAGCTTATATAATGAGTGAAAGAGGTGGAATAATGAAAATTCGGAACTTAACTAAAAAGATGGACGATAACTTGGTTTTGAAGGATGTTTCATTTGATTTAAAAGCAGGGGAGATTACTGCATTAATTGGCCGCAATGGCGTTGGGAAAACAACTCTATTTTCAACGATGACGGGAATTTATTTGCCTGATGAGGGCGATGTTTTCTTAGGTGAAGAGAGTATTTTTAAGCACCCGGAAGTGAAGCAACAGCTGTTTTTCTTGGAAGATAATATGAATCATT
>N_941
GACTCATACGAATTTGACCTGACATTCACTTCATCTCTCTTATTATCTATTGTGAATAAGATATCACTCTCAAATTATAACATGAATTCACAAAGTAAAATGTGACAAAAATACGAATAAAACTCCTATAAAGACTTGATAATAGGTCTTTTAAAAACAACATCACTATACAAAAAGATGCCTTTTTCACAAACACCTTCCCC
>N_942
CGCCAATTATCTCGAAAGTTAAACTTGATGAAGGTGCGTATATTGATTGGAGTCATCTTCCACAAGGCACTCAAGGTATCAAAACTGCTTTAGAACAACAACAAGCAGGTTTAGCTCTTCTGAAATTAAAGTAACAACCTTGCAAAATAACTTGGATAACTTAATC
>N_943
TTTTTAAATTATTTCTTACCAGAACAAGTATTTATTTTAGTAACAAGTATCGCGACGATTTGCTTTATCTGGGTTTGGGGCGTTATTTTAGTGGCGCATTTACGTTTTCGTCATAAACATCCAGAAATCGCAGAAAAAAGTAAATTCAAAATGCCATT
>N_944
TGGTTTTGTTTCGCGACGATTTTTCATATAAATCCAAGCACAAATTGCTAAAACAATAACAAAAATCGAACTGATTCCCGTCGTCATTCGGTGCATGAATTCAATTAATTTTTCCGGAGTAACATCTGTTAAACGAACTAACTGCCCATTACATAGAGGCCAACTATTACCGCAGCCATCAGCTGAACCAGTTTTCGTTACGAGCGCTCCGCCAAACACAACGACCGTCATACAAATAATCGTTAGTACGGACCAAACTTTCAAGAATTTTTTCATTATCTACCAATCTCTCCTTTAGATGCGTGTGAGATTTTACTAAAATTTGTGTCATGTATAAGTTCATGAGTACACATCAAACTAATTGTAGCGTGTTTATTTGAAGAAGTAAAGCGTACAA
>N_945
TGAATATAATTGAAACAGCAAGTGAGGATGAAGATAGTCGATTAGTTTCGTGGTTGCTTGATACACCCCAACAAGATGGTGGGCAGTGGGATATGTTAGTTTCAATTATTGAAAAATATGGAGTCGTTCCAAAGTCAGCTATGCCTGAAACGTTTCAAAGTAGTAAGTCTGCTGATTTAAACCATCTATTAAATGAAAGACTTGGTACGGATGCGGTTATTTTGAGAAATGCTATTGCTGAGAAGAAAGATACTGCAGTTTGAAAGAAGAAATGCTTGCTGAGGTCTATCAACTCTTGGTTATGACTCTAGG
>N_946
CACAAATACAGACGAAGTAATTCGTACGGTAACTTCATAATAATAGAAGAAAAGCCTAGAATAAATTTTTTATTCTAGGCTTTTTTATGAAAATTTCATGAGAAAGTGGTGAAACTTTAGACATATAGTTACACTGACCTCGGTTTTGTAGTAACATGGAATAGGAAGTTTATACATATGGAAGGAGTGTCCTCATGGAACAACCATCAGTAGATGAGCTAAAAAATTGGCGAAATGTTATGCTTCTTCAGCTGCGTTAGAAGAAGTCAAACAGAAACTTAAGATATTGAATGAAGAATTTCAATTTATTCATGATTATAATCCAATGGAACATTTGAAGTCACGTGTGAAGTCACTAGAAAGTATCGGAGCAAAATTAGAAAAGAAAAAGGT
>N_947
AGAAAATCCATGAAGAATTTCCGAAACTTGATTTGGAGGATTACAAACGTAAGGTTTTTAATTTTGTAGAGAAGAAGGAAGATTATGCGGCTGACGAATTAGTCGATTATTTAATTAGGGAAGCAGAAGCTCGTACTGATATTCATATTCCTGAATGGGAACATTTCGCAG
>N_948
TTCTAATGTACCAGCGTGTAATTCAAACAGATGATTATCAAAATCATAAAAATAAATGGAACGTCCTTCACCTTGGACTCTGGGACGTTCTGGTTTCATTTCCACACCGAGAGCTTTAATCCGCTCAGTATATTCATCCACTTCCTCGGATTGAATTTGGAAAGCAATATGATTGTAAGTTCGCTCTTGTAAAGAATCTCCTTCCATAATGCAAATCCACAAACCAGCTATTAGGAAAAAAATTTTTCTTTGGAAAGCGAAAATGTTTTGTCGCCACTAGAATAGATTTCTTCTGCATTAAAAATATTCTGTAAGAAAGCAGTTGTTTTATTCAAATCTTTCACAATTAAAGTGATATGGCTTAATCCTGAAATCATGTACCACCAGTCCTTT
>N_949
CAGAGGAGTGGATTATAAAATATGCCATTATTTAAACACGAGGGAACTTACTTTAACTATGAAATCCAAGGTGAAG
>N_950
TGGCCTCCTGTCTAATCCCCTCAGTTGTATCAGCCGCCTTTCACTTGATTAACTTTTCCTTTTTCTAATAATATTTTGGTAAAGGGATTCCCAAGCGCTTGCTTCATCCGTTTTACATGTCCGCGCGTAAGTTTTCCAAAAATCTTCCTTCTCA
>N_951
TAAAAGACCGAACAAAAAAAGACTTTCATCATCACAATGAAAGTCTCCTTCTTATTTTTTCT
>N_952
ATATGCAAATATGCAAAAAGACATTGACTCAGTTGAAAAAGAACTTAAAAAGGCCCTTTCTGGCGCAGCTGCTGAAACTACTTCTGATGCAGCACTTCATTTATTAGAGGCTGGTGGAAAACGAATTAGACCAATGTTCGTTTGCTTATCAGCAAGACTTGCTCCTAATGCAGACTTTGATGCAGTAAAAAATGCGAGTGTAGCGATTGAATTAATTCATATGGCGTCGATTGTGCATGATGATGTGGTGGATAATGCGGGATTTTAAGACGCGGACGCGAGACGATTAAATCGAAGTGGGGCAACCATATTGCGATGTATACCGGTGATTTTTTGTTTGCCAAATCACTGGAATATATGACAGAAATTAAAGACGTTGCTGCGCATAAAATGCTATCACATGTTACGGTGGAGCTTTCTACGGGTGAAATCGAACAATTAAAAGATAAATATAATTTTGACCAAAGTGTGCGTAATTATA
>N_953
TCCCTTCATAATTCATAAAAAAGTCAAATCAAGTATTCTCTTCTTGATTCATTCATGTTAATATCAATATTAGTGTTTATTAAGCGGGTATAAACGTTCTAACGATTATAAATAATAAAGGGAGATTGGATTTACAAAATGGGAGAATTAGGTAATATCGAAACACGAAACGGGAGAACATCATTTTTTGACGGAGGTTTACTGCAATATATTGGTTGGACAAT
>N_954
TATGTAAAAGCAACACTCGAAAGTGATGGCAAACATAAATCCGAATTTACCGATAAGGCTACCGTCTCTGTTTTTGATAGCAATTTGAACAAGCTA
>N_955
AATAGATACAAATGCGGGAGTCCAACTAGGGTCAGTATAAGCCGTAACAAGAATATCGCCATCTTCTAAATCCGCTTTTTCCATATCTAAAATGACGCGAGCGCGACCTTCAACTGTCCCTGATGAAACTGGAAGTCCAAGAATGGCGTCTTTAGGGAGATTTTCGCGTTTGTATTCGCCGTTAATCATTTCCCCATCAGAAGTAAGGATGCGTGGTGGCGTTAATTTTTCAAAAGTGGCGAAATCACGTTTTCGAACGTTAATAAGTTCGTAATCAACTTGACCAGTACGCACGACTTCGCGCAGTTCCTCAAAGTAAAGAAAA
>N_956
GCTGCGTTAATTTTCGTGTATTTATCAATGTCTTTCGCAATCTTCAATATGAACATAAGAATCACGCGGAATGCTCCGTCATCTCTATGCGTGAATCTTTGACATTAAATGTTGCTAAGATTAGTGAATCGCTTCGGGAGGGTTACCGTTTCGGCCCGTGTAGAGCTGGTATCAACACCAATAATTAAAATAGAAAAACTATCTTTTATAGGTTCAATGTCATTTGTTCGAAGTGTAGAGGCTTGTCCGTTCCTTACATTATCATAAGAGTTATCTGCTGCGAGTTTTGTTTTACTAAAAAGATAAGTGCCATATCCGACACCTGCAAGTACTAAGCACATTACAGGAATTAGAATCCAGAATAAAATTTTTCTTCTACGTTTGTATTTCTTGCTGCTTCTTGGCTATCATCAGTGCCTTTACTCATATATTA
>N_957
GGTCTTTGCTTTTTTTGTTTGTCGATTTTATCTCTACGAAAACTTTATGTGGTAAACAAACAATGGTGTCACCGGCTTTGGATTTCCAGCCCATTTTGACGCCTACTTGGTCTGGACTGTTGTCTTCTTTTATTCGAATCCGCTCGCCATCTACTTCCATCAAATTATATTGCGCGCCTTTTCCTTTAATCGTAAACTGCTCATTTCCTTTGTGCCCAGTTAGCGGGATTTCCCAAACAGCTATTTGCCATCTTGTGAAATAACTGCTACGACATCATCGCCCACGTGCTTTGCTTCAGCGACAGAAAATAATATTAGTGGTAAAAACGAACCC
>N_958
GCTTAATTTCAGCAAGTTTTTCTGCTGGATAAAAGTCGCTCACTTCATAGTGGGACATAATGCCGAACACCCGGTCATCTGTTAAGTGATTGGATTGTAGCTGTTACTTCTTCATTGTTTAATGCCCAATCATCTGCAAAAACCACTTTTTCGACTGGTAATAATGGAAGTAGTTCGGCAGCAATTTCTTCATTTCGTGTTCCGGGGTAACATTCAATCGCAACGATAGTTTGGTCTTGCTTCTTTTGAATAGCCGTTCTTAGTTCTGTAGCAATATCTTTGTAACCCGCCCAAGCACCATCAAATTGGTGGATTTTCACTTCGGGTGCTAAATCGTACGTAGTAC
>N_959
AAACGTTGATATAAAGCAGTTTTAAAAATATTATTCTTTTAAAGTGTCAAATGTAACAGAAATGTTCATTTTTCTACATCTCTGGTCGTAGGCATAAAATAAGGGTTTTTGTCCCAGTCATCATTTTTATCTCCGTGAAGCTTAAGATTGGGTTACAGACTGGCCCTTATATTACAATTGTGTTACAATCAATCTTTTATTTTAAATCATGCGTTTTCTGTTGAGTGCGTAGCGATTTCACTATATTTCATTTCTTTCAGTTCTGCAATTTTTTCGGCAACTAACTTGACGTATCCGGGTCAATTTCTTTTTCCGCGATTTGGGGTTTGAGGCAGGATGGGCGC
>N_960
ATACAGCTTCTGGTACTGGTGGCGTTGAAGAACCAAAACAATTAACTTGCGTGGATATAGTAACTGGAAAACGTGTGTATCAAACAACATTTAAGTTCAATACAAAAGCAATGCAAACCACAGAAAGCAATTTTGCAGAACCAGAAAATGTTTGTGTATATTATAAAAATAACC
>N_961
ATAGAATTAGATAACTTTTTAATTTAGGAGGAGAAAAAATGAAATCAAGAAAAAAGGGATTATCTTGGTACTGTCTATTATTATAATTTTTTCCATCGGTTTATTAGTGAACAACATCATGACAAATAACAAAGATACCGCTAAGCCAAAAAAGAAAACCGTCGCTGCTGTTAAAAGAAAAAAGAAACACCTCCAAAACCAAAAGAACCATTTAACATTGATTTTACAGGTGATATTATGTTTGATTGGGATTTACGCCCCGTTTTAGCAGAGAAGGGAATGGATTATCCTTTTAATAATGTTCGCGAGGAATTGAAATCAAGCGACTATACATTTGTTGATTTAGAAACAGCTATTACAACTCAAACAAAAAAAGTCCCCTACCA
>N_962
TGGTGTAAAATAGGAAACTGTACTATCGTCTGACCTCTACATAAGATGCTTTTGCTCCTTCTCCAGCCAAATTTAAGAATGTTTCTACTGTGACTGCATCTTGCTTTGGAACACTTAAAGTACTGCTATTCGCAGAAAGCAGACGTTCATTTTCTATTCCATTTTGATTGACATCAAGACCTGTATCCATGAAAGTATTCGCAGCTGTAGCAGCCTTTACATTTGGGCCTCCCCAAGCAAGAAGTTGTTGGATGTCAGTATGAAGACTATCTAACATTACATCAATCGTAGTATCATAACTTAAATTTAAAAATTTAT
>N_963
TGGAAAATCGGTCGTTGCGATAACACGAATTTCACCGATTACAAGCCGTGCGTACTAACAATTTTTCCTACATTATACATTTTCTCCCATAAGTCACCTCTAGCGTATTTCTACTATGATTCCATCTTTTACAACAATGGTTTTATCAAAAATGGATTTATCCCACTTGTCTCCTACTTGTACATCAATAATCGTTTTTACCATTTAGGTTCGCGAATTTTGATTGCCAAGCTGGAGACTCTAATTGTTCATTTGAAACTGAATGAGTTTTTTCTTTT
>N_964
ATTAAAATGCAATTTAGAATTCCAGTATCTGTGTTTTTCTCATTATTATTTCCACTAATCATGATGTTCGCTATGGTTACTTCTTATGGAAACTTTGATATTGGTGAAGGTTATCATTTTGTAGATAAATATTTTTTGATTAGTACAGGGATGGGCATGTTACCAATAGCATTAATCAGTTTTCCAATCTGGCTTGGTGAAAGTGTTCAAAATAAAAGCTATAAAAGATTAGAATATTTTGGATTGAGTGCACAGAAAATAATTGTTTCAGATGTATGTTCTTATATTTTGCTAACAGCCTTAAGTATTTTTGTCAATATACTGTTTGGCTACTTGGT
>N_965
GGATAAAAATAAAAAATTCTGCTAAACATTAGTCCGCAGAATTTTTTTGATGCAGTCGTAATTGCTATTTAAAAGAAAGTGGTCTATGCTTATCGTTAAAAGTAACTTTCATTTTAGAGGAGAAGCAAAA
>N_966
TAAAGTTGGTTATAGTCATTTTCTGTTAGATGGATGTGGCGGTTAGAGACTCCAATAGGAATCTCTGTTTCCACACCACTAAGTTTATCTGTT
>N_967
AAGGTGCTAGTAAAGGGGAAGGACTTGGAAACAAATTCTTATCCCATATTCGTCAAGTGGATGCAATATGCCATGTAACTCGTTGTTTTGATGACGAAAATATCACCCACGTAGAAGGCCGAGTAGACCCGCTAGACGATATTTCTTCAATCAACTTAGAACTTATCTTAGCGGACTTAGAAACAGTAGAGAAGCGCATTGGACGCGTTGAGAAGCTATCTAAACAAAAAGATAAAGATGCTGTGGCTGAATATAACGTTTTAGTTAAACTACGTGAGGCTTTCGAAAATGACAAACCAGCTCGTGCGATTGAATTTAACGAAGAAGAAGAGAAAATCGTTCGCAACCTTTTCTTACTTACAAGAAAACCAGTTTTATATGTAGCAAATGTAAGTGAAGAAGATGTTTCTAGTCCGGACGATAACAAATATGTACAGCAAGTACGCAAAAATCACTGCGAGCGAGAACTCTGAAGTTATCGTAGTATGTGCTCGCGCTGAGGAAGAAATTGCTGAACTTGAAGACGAAGATAAGCTAGAGTTTTTAGAAGCGCTTGGAATTGAAGAATCTGGTTTAGACCAATTGATTCGTTCTGCGTATACATTGCTTGGCTTAGCGACTTACTTCACAGCAGGCGTTCAAGAAGTTCGCGCTTGGACATTCATCAAAGGTATGAAAGCTCCACAATGTGCCGGAATCATTCATACTGATTTCGAACGTGGATTCATTCGCGCTGAAGTTGTTGCATATGACGCTTTACTTGAATATGGCTCAGAGCAAGCAGCCAAAGAAGCGGGAAAAGTACGCTT
>N_968
TGCGGCATCCAAAGCGTTACAATTAATTGATAGCGATATTGAAATCGAATATATAGTTGATGATGCGAACGCAACAAGTTTAACGCCTTATGCCGGAGCAATTGATTACATACTTGATTGTACGGATGAATTTTATGACGCGCGACTTTTTAAATCAATTTTGTTTCAGCCATCAAATTCCATGGATTTTCACCTCGTGTGCTGGAAATTATGCGAATCTCATGCCAATTATTCCACCCGACTCTGCTTGTTTACACTGTTTACTTGGTGATATTCCCCAAACCAACGCAGCAAGTTGCGATATTATCGGTGTGGATGGTGCGCTGATTCCGATTGTCGCGGGCATGCAAGTTTCTTTACTTACACAAATGATAATCAATCCTGATTTCAAATCAAATACCTACTATCAACTAGATAATTGGCAATTTTCTTTCCGGTCTCTTGAAGTCAACGCCGATTGCTCTGGTTGCGCAACTGGGAAAAATGATTTCAGAAGTGCCTTTTTCCAAACAGTCGCTCTTTGCGGAAGAGATACAGTACAATTTCGTCTGCCAAATAAAAGCAATTATCACGAAATTAAACAAATGCTGACGGAACAAAAAATTTTTTATAATGAAAATCCCGCTTTACTCAGTTTCCAATACGAAAAATTTCAATTTGTTATTTTCAAAA
>N_969
TATATAAAACCACTGCTTGTACATGGGTGCAGAAAAAATGGCCGCATATGGTACCAGAAAATAAAATGTTACTACGAGGCTTTGTTGGGAAAGCGGGAGAAACTTGGTCAGAGCAAGCAAGTGATGAAGCAATCGTTTCAGCTGTTTTGAGAGATTATGCGGAAA
>N_970
GTGATTTATCCTTTTATCATGATATGAACGGGTTACTTATGGCGAAAAAATATAAGATGAACCTAACGATTGTGATTGTTAATAATGATGGCGGCGGGATATTCTCGTTCTTACTTCAAGCAAACGAGCCGAAGTATTTTGAATCATTATTTGGTACATCTACTGAACTTGATTTCCGTTTTGCAGCTGCTTTTATGATGCAGATTATCACGAGGCTAAGTCGGTAGATGAACTAGAAGAAGCAATCGATAAAGCTAGCTACCATAAAGGTTTGGATATTATTGAAGTGAAAACAAATCGTCATGAAAATAAAGCAAATCATCAAGCACTTTGGGTTAAAATTGCGGACGCGTTAAAGGCATTAATTAATATGCTAGTAAACGGTCGACATTATCATCTGACAACTGCTATAAGTGGAGAAAAGCCAGCTTTACTGATGTTACATGGTTTTACTGGAACAAGCGAAACATTTCAAGATAGTATTTCAGATTTGAAAGAACATTTTAATATTATTGC
>N_971
TAATAAAAATCCTTCTAATACAGTTCGGACGATGGCCCAATTACTGTTATAATCTGTAAAAGTATTAATAACCGCTAAATAAGCAACAGTTAAAACTAAAACACTCATAACCCGCTGTTTGCGCAGAATACTATAAGTAGTAATATAACTCAAAAGCCATAAAGCAATTAAAAAAACGATTAAAATAAAGTCCATAGAAATATCGGACGAGCGAAACTGTACCATATCTCTAAACCCATTAAAGGTGATTTGGAAAAAAGAAACAAACCAATTCCCTGCCAAAATCCCACCTTTAGCGTAGTAAATTCCTGAAACGAAGATAATCATCACGATATGAAGCGGGATTGTCCAATAATATTTCAAACGGAGGAAAAAACTACCGAGTGAAAGGGTTATAAACAAAATAATCCAGTTTGCTGTAGAGAGTTCGGTCAGCTCTGCGAATGGATAAATCCACTCGAGAGATAAGCAAAACAGATAGAATAAATAGCATGACGAGCGTTAAATATCTTTTCATTTAGCTTCACGCTCCCATCTGCTTAGAAGACTTGCTGGCTCAAGGAAAATGGCTAGCGGAGCATCCATCGCTTTAGAATGCTCTGATTGAAAAGTAATGATTTGGAGCTGTTTATTATCCGTTAAACGAGTCACTTTTTGCATTAACATCGTATCAATACATGGCGTGAATAGAAGGATTTTCTCTCCAGAATGTAAATTACTATCAAGCTTT
>N_972
TGTCCCACTGGTATTGCGCATACGTATATGTATTGCCGAGAAATTAACTATAACGGCAGAAGCGCTTGGTTACGAAGTGAAAATCGAGACACAAGGAGCTAAGGTTGAAAATGTTTTAACGAAAGAAGGAAGACATCGCGACTGCTGATTATGTCATTTTAGCAGTCGATAAAGAAATAGATACATCAAGGTTCGCTGGAAAGAAAATTAAAAAAGTATCCACTTCCCGAGCGATTAAAGAGGCTGATGTGGTTATTGAGGAAACTATTTCTGGTAAAGGGTTAATCAGTTTGGAGGCGAAAAGTTCGGATATAAGTTCGGAACAACCGTCAAAAGCAAGTTTATACAATCACTTTATGAATGGTGTTAACTATATGTTGCCATTTGTCATAACTGGGCGGATTTAATTGCTATTAGTTTTGTTTTAAAATGATGCCTCAAACCCTGAC
>N_973
AATACAAACGAGGTGCTGGAATATGGCAGAGAAAACAATAGTAAAAATTACAACTGACTAAATATAAAGAAGCAGTTATCCTAAATCAACCAAATGGAGCGGATTATTTCCAAAATCTAGCAAATTACGAAGAAAAACTAGCAGACAAACAATACGATTTAATTTTCGATTTTGTGGAAACGCTAGAAGAATTAATTACGTTTGTGCAAAAAGTTATTGCTGAAAATAAACTTGCTGCGAATGGTTATTTATTTTTCGCCTATCCTAAAAAAGGCAATAAAAAGTTCGCTACATATGTACACCGCGATGAACTCATGCCAGCGCTTAAAACCGATGAAGAAGGCTACATCAACGGTAGCACACTCAAATTCACGCGAATGGTCGCGCTCGATG
>N_974
TAACAAACGAAAGAATTATTGGATAATGTGTATGATAAAGAGCTGTTTGTAATTGATAGTTATAAGAAATTGAAGAGTTATTGCTGATAAATAGCCAATGAATGCTTGGGATAAGTGTTTATTGGTTGTTTGCAATAATATGTATTACTTCCTATAATATATATTATGTAAACTAGAAAATTTAAGATTAAGTAAGAGGAAAATCATTGCCTTCTCTCACTTTCAAAAAAGTTATTATAAATACTTACTAAGAATTGCTTAAAACAAAACTATTTAATTACAAAAGCCTTAATCATAATCATGATTAAGGCTAAGTAAAACTTATTTCACTCG
>N_975
ACAAAATATCAATAATTCCATCTCGTATTGCATTCGGATTCTTTATATCGGCGTTACGTTCCACTACTTCCATGATTTTATCAATACTCGTGAGCTGGTTTCCCATTCCAAATAAATTTTGCAAGACGTGTTGCCGCAGTTGCGTTTTTTCGATATCATTCATAAATGGCTGAACAACAAAGACATTTTCGCCATCTTTTAACGGAATGGATGAAAAAACAATATCAACTTCTGCTTTAAAAAAGGCATATTCCCGAACAGATATAGTTGGATAAAAATGGATTTCCGTTTCACTAAAATATTTTCCATGATTTTTGAAAAAGTAACCCCGCTCGGACAAAGCACAATCGCACGTTTTTGTTTATGATAAATATCGTTTTGCGGTATCATGTCGCTCCCAATAAACAAAGAAATGAAGAAAATTTCGCCGGCTGGAATTTCGCGACCAATAAATTTCGCAAGTGGGTCAAAAGCTTCTTTCACAATAAAGTTAAGCGCCTCGAATTCTTGATTGAATTTTTCATAAAGTGTATCTTCTAAATTCATTTGATATTTAATTCGGTAATAAGCTGGTTTTAAATGTAAGAGTAATA
>N_976
AAAGTTCGTACTTTATCCAGAAGACTTTGATTTATATAAAATCGTAACAAAAGCTGCCAATAAAAAGGATTTGAGCCACAGCATTTCAAAGTAGAGATTTTTATACAATTCAAGGACTTGTCGGAGCAGGTCTTGGTATTAGCATTTTGCCAGAAATGATTTTAGATGGAGCGATTTTTAAGGAAACGAAAAGTATCGCTTTGC
>N_977
TACATCCATTATCTTGTGACCTCCTCGTAGCCTTTTAACTTCAACTCTTCGATATAGTCCGCCATGTTGTCGCAACCTGTTTCGTTAAGCGGTATTTTCTGCTGAAATGCCGGATTAGCAATCATTTTTGTTCTGCTATTTGTATGAATTTCGCTATCGCCGAAGTTTGTTGTCTTTCTGAAAACTCTTTCTGTCATTGTTGTAGTCCTCCTTTATTTTTCTCCGCCTTGTGCTACCCATGCTTCAAGTTCTTCTTTTGCTAAAAATCCATGTCTTGCCGTTTATTTTTTTGCCGGGTAATCCCGCATTTCTAGCCCAAGATTGAATAGTCCTCTTTTTCATACCTAACATTTCCGCCGCTTCCTCAGCTGTTAAAATATCCTTTTCCATCGTTTCCATTGTTTCTACCACTCCTTCACCAAACCATTTTTTTTGATAGAATTTATCTGACTTTCTAAAATTTGTTGTAAATTAATGTTGAATGCCTTCGCTATACTTGTGTTAAGCGTT
>N_978
AACATGGTAGAGCATGATAGTTTAAGAGATGCGTTAAAAGATTTATACAAATTAATGGAGGGAATAAACTTCATAAGATATGTAAGCTATCCGGTTTTTCAAACATACAAGAACTACATCGAGAAATAATTATTAATGTGATTGATT
>N_979
AGTTTCAAATGGATTCTCATCGGTGCTCCAGCATTAATTATTATCAGCTCTATTTTCAACATTGCTTGGGCTTACTTCGCGGGCCGTGCTTACTGAAAATGGTATCAACAGTGTACTTACATGGTCTTACGTTTTCACAAGTATCCCGTTCATGCTTCTTGGCGAAGAACTACTATCCATTAGCTTACTCTATGCCGCTTGGAAAAAATGGAACTGGAAATTCTGGCAAGCTTCCTTGCTCTGCTCGTTACTATTTGCGACGTGGCATCTGACTTCCTATGATTTTAACTTCTTACAATGTATCATTACTTTAGCACCTGCTAGACTCAT
>N_980
GGCTCGTTTTTTTGGTTAGGAAAAGAAACGTAAATCA
>N_981
TCCTTCCAGAAGGCGCATCAAAATCAATCGAAGTACCGAACGTTATCCCAGTTAGTTATACTGGCGCGTCAGGCATGTTCGTCGGTATTATCGTTGGTTTAATTGCAACCGATTTATTCATTAAATTATCGAAAAACAAACGCATGCAAATTAATTTAACAGGAAATATTCCACCGGCAGTTATTAAATCATTTAACGTGTTAATTCCGATTATGATTACGGTTATTATTTTCTCAGTTATGTCATTTGCCGTTAATCAAATTTTCAACAT
>N_982
TTCAAGGAGGTAGCCAAGCCATTCAGTCGGTGGCGCGTATTATCGGACCCGTTATCGGTGGGCAACTTTATATTACGCTTGGCCATGCCGCTCCAGCTGTTATGGGTGTCCTTTTAATCACTGTTGCAATTTTTATTCTTTATAAAAAGACTTCTTTAGCAAAATAATGTTTTTCGTATTTAACAAACCATTTTGTAATGAAAAAGGTATCCTTATACTATTAATTAGGATACCTTTTTAGTAATTAGTTTATCTTCACTC
>N_983
GTATTGATTTTTATGAAGAGGACGACGAGACGTTAGTGATTGCTTTTCAAGGGAATGGCTTTTTATATAATATGGTGCGAATTTTGACGGGAACTTTGCTCGATGCAGGGCAAGGTCGAATCTCTCCGGATGA
>N_984
TCATCCTTCATCTACAATCACCACTACATTCATATCGTATTTTTTTGCTACTTGTTCTGGTTTCAACTTATGAATTCGTTCCTCTTTTGAATTCAAATTTTCTCCAATAAACAGGATTTTTTTTAATCCACGTTGTAAAATTTCAGCAGCGATTTCATATGGACCAATGATTGTATCTGTTACCATCGCGACTTTTTCGTGTTGTAACAAGAAGTGAAGTTTGGCGTTTTACCGTGGCTGCTCGTAATAAAACAGTCATTCATCGGTAATTGAATTCGATGAAACATCATTTGAATCGCACTAATTCCCGGAACAATCCGGA
>N_985
GTATCCAGTAAAACCCGCGTCAACAGTTCAATCAGTTCATCCACACCAGCTGTAAAAATCAGTTCCTCTTCTTCCAGTTGGTAGAAATCAGCGACCACTGTACGCAAGCTAGAAGCCCAGCCATCTGGATAAATTTCTGTTTCCACACTAGAATTGGCTTGAAGCTCCGCCACTTTTGGAGAAGTTCCCAGTGGGTTTTCGTTAGATGATAGTTTGGTGATTTTGG
>N_986
TAAAAGATGCAACAGTTGGTAGGTATGTTGGTTATCCTTCTAAACATAAATTTTTAAATTTAAGTTATGATACTACGATTGATGTAACATTAGATAAAAGTCTTCATACTGACATCCAACAACTTCTTGCTTGGGAGGCCCAAATGTAAAGGCTGCTACAGCTGCGAATACTTTCATGGATACAGGTCTTGATGTCAATCAAAATGGAATAGAAAATGAACGTCTGCTTTCTGCGAATAGCAGTACTTTAAGTGTTCCAAAGCAAGATGCAGTCACAGTAGAAACATTCTTAAATTTGGCTGGAGAAGGAGCAAAAGCATCTTATGTAGAAGGTGACGATAGTACAGT
>N_987
TGTGCCATCTGCAAGTAAAATTTCTTCCCAAAATAAGCAACGATTTCTTTTAGTCCTTATTGTGCCACGCTCCACTACTTTTCTAGCAGCAATATGCACTGCTAGATGGAATACCCGCTTGCTGAATCATGTTGCTCACTGTTGATTTTCCTGTTGCTACACTTCCTGTTAATCCAATCGTTTTCCCCATGATTTCAGCTCGCTTTCTATTTTTGGCAATTCGGGCAAAAATGTGTCCCGCGTCCGTTTAATTTAATTTTTTCAATTGGCTTTCCACAAACAACACACGGTTCGTCTGTTTTGCCGTATACTTTTAATTTATCTTGATATTGTCCAA
>N_988
TCTAGACAAAAACAGAACACTACATCATCTTATGTGAAATTAAATTCAATTGGAAAAGGAACAATGGATACATGGCTTTTAAAATCTAATGGAGCTAGCGTTCGAAGTAAATATGTGACTGTGAGGCAAGGTGAAAGCAAAAAAATTGCTAACTACGCTTATGAAGATTATGGCAAATGTAATGTTAAATTAGCTGCTGAAACTAGTAAAACTCAATTTGTTAGAGTTACTGCTACA
>N_989
TTTATCGTCAATTTGCGTTACCATAAAGCCAACTTCATCTAAATGGCCAGCAATCATAATTTTAGGTCCATCTTCTGCTCCGACTTTTTTTGCAACAGCACTTCCTAAGCCATCTGTTTCAAAACTATCCCGCTAGCGGTTCGATGTATTCGCGGAACACATTTCTCGCTGCACATTCGTTCCGGGAATACCTTTTGCATCTGTTAATGCTTTTAACATCTTTAATTGTTCATCCATATAAATAACCCTCCTTA
>N_990
TTTCAGTATCAACAAGACTCCTTGCTTCAGTGATAATATTTTCGCTTAATCCTAAGCGGCGTGAAATATCAAAAGCATTACTTCAAGCGGGTACACCGATTAATAATTTATAAGTTGGGCTAAGTGTTTCGACATTGAACTCAACAGATGCATTGGTTGCGTGAACGCGATTATATCCATATGCTTTTAGTTCCGGATAATGGGTCGTCGCAACAACACTTGCACCTTTTGCATGGCTTGCATCAAGAATGGCGATTGCTAAAGCCGCACCTTCTTGTGGGTCTGTTCCCGCTCCGAGTTCATCGTACAAAATAAGCGATTTCTGATTAACATT
>N_991
ATGCTGCTAAAGGATTTTACCGCACAAGCAGAGGGCGTATTCGCTTGCGGAGATGCGCGTCACGGTCAAAGTTTAGTTGTAACCGCGATTGCAGAAGGACGAGAAGCAGCTCGTGAAGTAGACTTTTACTTGATGGGTGAAACATTTTTACCATAATAAAAAAAGAGCTTATCCTAAATGGGTAAGCTCTTTTTTGACTAATTATTTCATTCCAGAAACGTTGAAGCCTTTTAAAATGTACTTTTGGAATGTCATGAAAATCAAGATAAATTGGAATAACCATGAAGGTTGCTCCGGCCATTTGTAAGGCGTAGTTGCTGCCATATTGACCTTTTAATAATTGAAGGCCAACTGATAGGGTGTAGAATTTTCCGTCGTTGGCAATGATTAACGGCCATAGAGAACGAGTTCCAACCAGCGATGAAAGTAAGAATACCTTGTACCGCAAGCACAGGGCGGGAAATAGGGATAACTATCCGCCAGAAAATATAAAATTCACTAGCG
>N_992
AAATACACTGGAACCAAGAATTATACATGCTTTGCCTCGAAGCAGTATAACCAGTTAAAACAATTAGATAAAAGACCTGACTTAGAGTGTCTAACTCCTTACAGTGGCGGGACCGTGCTGGACTCTCACCAGACTTCCAGTATCTAACTGTTTGTATGAACGAATTCGTTTATCAAAGTTATTATAGCATAAAATAGGCCGCTTGCAAGAAGAATTTGCTTTACGAGATAATTTGAACCCCACCACTGACAAACTCACGGAAATAATATCGACTGTAAAAAGTCGTGACATGGCTGCGCCATTCTC
>N_993
TAAAGTAAGATTTAGTGGTGTTTCATAGTGAGAAAGTGTCACAAGTCGCCGAATGTCATATTTTAATAATTCATCAAACACTTTATCATAAAATTCAAGGCCTTTTTCATTCGGCTCTTTGTCATCACCGTTCGGGAAAATACGCGCCCAGTTTAGTGATAGTCGGAATGTTTTAAAGCCCATTTCGGCAAATAATGCGATGTCTTCTTTATAGTGATGATAAAAATCAACGCCATCACGTTTAGGGATACTACCTTCTACTTTCCCTGCAATAATTGCTTCGATTTCTGCTTTCCAGTACATCTCA
>N_994
CCACGCTTCCAGCTCCATCATTACTTCCGCCTAAAATATGCATACCTTCAATAATATGAATCTGTCCCATAAAATCGGCATCACGAATTAAATAAACAGCCCCCGCCAAACTAGCAATCCCGCCACCGACGAAATACACTTGTTTGTCGCCGTAATAGCGCGCCTTAATTGCTTCATCCACTGCCCGTTCTTTTTCAGCGGCCTTTTGTTCAGAAATTTTCTTTGCGGCAATACCTGTTCCAATTGCAGCCCCAGTTAGAGCGACTAGCGTACGTTTTTTATTTTTCATCACTATCTCCTCCAATTTCTTGATACAGATAGTATACCGCTTGTCGTTCGCTTTTAATCTGGGCAAAAGAACGCTTATGTCTGGTTTTTAGACAAATTAGCCATATTGTCTAGTTTTCGCGGTACATGCTATTTGCTAAAAATTCCGTATCCTTTGCAAGTCGAAATAGCTGGTTCGCAATCGTTTCCGGTGCCTCTTTAAAACCGCGCGTAATCCATTTAATCAGTACACCCGAGCATCCGTAAGAAAAGAATTCC
>N_995
TGAAAATTGAAAAGTTAAATGTATTTACCAGAGAAACAATTTGTAATGGAAAGGACATAGAAATAGCTAATTATAATATTGAATTAGAAGCAATTAGTGAAGAATCTTTTATTGATACAGCTGAAAAGGTTGAGAAAATAAGGGAGTTTATCGAAAATTTATAAAGTGATGGGGGCGACTTTATGGGACAATTATTCAATCTACCACAAGTTGAAGATATTAACTACATTCAGACAGTCAGAGCAGTAAGAAAGTTCTTTAAAGACTATTTAATGCTGCGTGTGATGGCAGGAAGTCGTAAATTGCCGACAATG
>N_996
TATGAATGGCATCTAAAATACGAACTGCTTCTTCTGCGAAAATCGTCGCATGTTGTGTCGCGAATGAGACAGGGAGTTCAACCACCATGTCAACGCCAGCAGCGAGAGCCATCCTAGTACGTTCCCATTTTGGCAAAATCGCTGGCTCGCCTCGTTGTACAAACGAGCCACTCATTACCGCAATCACCACATCTGCTTGAGTTAACTCGCGCGCTTTATTTAGATGTAGTTTATGCCCATTATGAAAAGGGTTATATTCCACCACAATTCCAGTTGCTTTCATTCGGTTCCCTCCTTTAGATAATCTATTACAGCATAAAATGAAGGCAGCGGTTTTACTCCCCGAAAAAGCATTGACAAAAGCCTTTAAAAAAGCTATAATATTTTGTGTTGCGCTTGGAGTGATGTAGGATGAAATGGTCTATCAGTCAATTAAAAAAATATCGTGACAGCAACTTCACGATTAATGAAAAAGCTGACCTAAAAAAGTTCTTTCAAGAGAACAATATAGACGTTGGTGAACGTCAAGCCCCGTACAAGTAACTGGGGAACTAATTGTACACCCAGAAGAAGTTACCGCTAACCTGACTATGAAAGGCGAGTGGACACTTCCATGTGCTCGTACACTTGAGGATGTTATTTATCCTTATGAAGTGCATGCGACGGAAACCTTTGTGAAATCC
>N_997
AGGATTGTTGGCGCGAATTTAATTGAAAACATCCATGCCGATTTATGTTTT
>N_998
GCGTCTCGGCACGCTTTTAAGAAGTAAGGGATTGGGTCTTGTGCTACGTCAATTCCTGCGCCGCCAAAAAGGAATCGTCAATTTCAAACGTATGGTTGTATTTTTTTGCGACTGCCTCTAATACTTGAAAATCCAGAAGTCATAATTTCTGGACCAATTCCGTCGCCAGCTAAGGAAGTAATTTTATCGTATTTTACCTCCTCGAAATCAGCTTTGCTTACTGGCGGT
>N_999
TACAACTGCAATGGAAATTACCCATGTCAATCAACCAGATAAAAAAGCCTTTGCTCTAAGTATGCTGGAAAAAGTAGGTATCACAGAAGACATGGCACGCCAAAAAGTATTGACGTTAAGCGGTGGCCAGCGGCAACA
>N_1000
TTCCATTAACAATCGACTTCTTTTTCGTTTCAGCCATTAGTTGTTTCCTCCCTTTTCGTCCCAACTAGTTTGCTTGTATCATATTCAAAACCGTTCATGTCA
>N_1001
CGCCTTTTTCGTCTGCTTCGGCGTTTTTCGCTCTGGATTCAATCATCCCAAATTTGCGCGTAAAGTTACGAATCCACTCACGGAAACTAGGCTCATCACTGATTTGTTCCGCGATGATTTCATGTGCGCCGAGTAAAGCAGCTTCTGCTGACTCCACTTCTTTC
>N_1002
TTTAATTTTTAGGAGAGGTGAAAATGGCCTTTCTGAAAAAATAAGACCTTTTACATCTTATTACTTGCTGTCCTAAGCTGTTTTTTAACTCCTACAAACTTGGAATATTTTTACCCAGAATTAAATCAAATGATACGAGTGATTAGAGTGTTTAGGGGAGCGTTTATGGATTGGGGGACGGTGTCTGGGGTGCTGTTTATCCTTTCGTTACCGCGATTTATCAGAGTGTTGTTAAAACTTCAAGGAGGTTGATGAGTTTACTTGCTACTGTGATTGGTGATTGTGAGTTATTCAGTGTTATTACGGAGCAGGTGAGCTGGACGTTTTCGAAGTGGTTTCACAATATTG
>N_1003
TGACTTCATCTCGCGAGCCGCTTTGTTTGAGTAAACGTAATCGCTAAAATATTATAAGGATTTACACCACGTTCTCTCACTAAATAAGCTATCCGATGGGTCAAAACTCGTGTTTTCCCACTTCCGGCACCAGCCATAATTAATAAAGGTCCTTCTGTACTTTCTACTGCTCTTCGTTGTTCCGGATTCAATCCGTCCACTAATTCTTTTGCATTCAATTGCATTCTCCTATACACCACCATA
>N_1004
TTTAATTTGCTATCGTCCCCTTCGTGAAGTTCCGTATTAATCCAAAAGCCCAATGCATCCACTTCTGGTACCAAATCTAGCATCGTTTTCAAAACTAATGCTCCTCTGAAAAAAGTCCCGTTTGTGTATCTCCAGATAATGTGTTCCAGTTTACTAACATTAGCGGCTTATTGATATGATGATGTTTCAAGAAAGCCTTTAATTGAAGCGTTTTTGACAAACAATAATCCTCTGAAATCGAAAACGACTTCATATCCTCTTTCGAAAAATCTACCGCTTCATTTTGATTCGCATTATAGGCGACAAAGTCCATTTTATCCGCTTCTTCTAAAAACCACGTATGTCGTTCAGGCACTGCATTTTTAGACAATGAAAATGGGACAAAATTTCCGACTTGGATAGCTGGAAAACGCGATTTTATAGTGTGATATATTTTCAAATAAAGTTTTTTCAGTTCTTCCTTATCAGCATATGTATTTTTCGGTTCAA
>N_1005
CAGTGATGTGAAAATGGTTTGTCGATAAGTGTCTGTTTCAAGTTCATGAACCAATTGATTTTTTTCCAGTTTTTCACGATTGATGCGGCGATTAATACCGGATTCTTCGTAACCAACAAGGTCGTTTTTAGAACCTAGAAGGGAATGATAGTAAATCGCTGGGACGCCTTGAAGTGTTAGCAAAATACTATGAGCAGCGATAATTTTTTTCGTTACGAGTTCTTCGGTTGTGTCTTCGCCGGGTTTTGCAGGGCTTCACCGTAGTTAATATTAAGTTCGTATACCGACTGCGTGCCATCTGCGTTGTCTTTATAGGAAACTTGGCCACCGTTTTGGACCGCTTTTTGGACGAGAATTGATTTCTTCGTCGGAAAGAATTCCGGT
>N_1006
TCTTGAAAAATTCCAGCGGCAAAGAAACCTATCACTTGTAGTATGGTTAAAGTAATACCCGCTATAAACACCGCAATTCCCGGAGTTACTTTTTCTATTAAGAGAAGCGGCAACATCATAATCGTTGCGATAATCGATACTAAAAAGCCAATCGCAACAATTATTAAAACCCATTTTAGTAACATGAAAAATAAGTTTTTTTGCGGGTATTTCCAACTTTTTCGGATAGC
>N_1007
AATAAAAATACGTAGTCCTTCGTCCAAAGTCTTGTCTTATTTTCCAAAATTTACCCCTCTTTACTCTATATTAGTAGAAATGTTACTTAAAATAGCCGTGAATTGTTCCAAATCTGCGCGAGAAATCCCAGCAAACATTCTTTCACAACTCGCCTCCACGATATCGCGGAGTTCATTCGTCTCTTTTCTCCCTTTGTCCGTTAAAGATAAAAGTGAAATCCCTGTGTGTTTCTGTACTCACTTCCCGCACAACAAGCTCTTTCCTAAGTAAAACATCGACAATCCGATTCACGGTTGGCGTGTCCTTTTCGTCCAAAGAGCAATCTCTTTTTGTCGAAATCGGCTCGTTCGCCTCAATTCCCTCTAAAACTGACCATTGCTCTGGGGTCACATCATAACTTGCAATCGAACGCAGCAAAAATAAATGCATTTTCTTCGCTGTCGTATTTACATCAAATGATATTTCATCATAATATCCGCGCATATTTATCCTCATTTCTATTGTCGTAACAATAATTGTCATAACAACCATATACATACTGATTACTTTTTTGACAAGAAAAACAGTCGAATAAACGACTGTTCCTACAATAATTCCACATCTATAATATCTCTAATTCAATTACATACTCATCCCGACAAATGCTTCAAAATAACTTCTTCCGTTAACATATTTGTTAGCGGCACTAAGTCCTGTGTTGCAATTTCTCCAAGCCCAAGAAATGCGGAAGGATATTCAAATGGCGCTAAACGCAAGAAGATACACATCTGCTTCTTGAAAATATTTTAAACGAACGACCCATTCTCGCTTTATAGCATCTTTTAATGTGATAAAAAGCTTTCGCGCTCTAAATAATCCACTTCTGGCCGACTCGTTAAAAAAGCAGCATTCTTCTCTGTTCGCACTTGCTCTTTCTGAATTGCCGTAACCATCATTATCACCTCTTAACTTTATTTCAACAAACGTTCT
>N_1008
ATTTTTTGATAGTTAGAACGACTGAGGGCATTCGTACAAGTCTCTTGTTGTGTTAAGTTTTTACTTTTCCGAATAAATTTTAATGTGTCTCCAATATTTTGCATAAAACTCAGCTCCATTTGTTCAAATTTGATGCTTTTTAATTTTATGTAAGATTTGTGAGTTAGTATTTCTGTATAGATGAAAAAGGAGGGAGAAGACATGTTAACTTTGTTAAAAAGTATTAACTGGTTGTTTTAAAGTTTTTTAAGCAAGGTCTTCTGATGAACGCAATTATTGTTTTTCCATGAAGAATGGTCTGGCATAGTTGCGTTTTTTTGTAGAATTATTAGTAATTTGAACTTTTTTAGTATATCTGTGAAAG
>N_1009
TCTAGTTCTTTCCATTCTAGGTTTATCATAAGATTCTCTCGTTTCTATGAGTAATTGTTATGGAATATACAAAAAATCTTTTATTAATGTAAACACAAAAATTAGTAAACATAAAAAATATAGTGAGCATAACGTGTACAAAGTCTTTTTATTTTCATATAGTTTAAAATATAAAAAAGCAATGACGATTAGCAATGTTATTGTAAAAACCGCTATCACACTTGATAAAAATTCTAGCATGCCCGCTCCCCCTCATTCACACTGTAAAGAAAACAAACGTAGATAAGATAATACCACCTACTACAGTAAATAAGTACGGCATAAACCTTATTAATTTGTTTTTCTTCCCTCTATATTTATCGAAAAAT
>N_1010
AAATACCGCAAAGTTTAAATGAAACAGGAGGAGATAAGACGTGGATGCAGAAGGAGACATTATCCGTCAAATGCTTGATTTAACGGAAAAAGAAAACAAAGATGAGTGAAAAGCAGCGCCGAATTGTCGCTGCTTCCATCGAACTGTTTGCAGAAAAAGGCTATGCCGGAACTTCAACGAATGAAATTGCTAAAAAAGCTGGGGTCGCAGAAGGCACCATTTTTAGACACTATAAAACGAAAAAAGATTT
>N_1011
AAACTCGACAAATTCACCACTTGAGTGCATCAATATTGTTTTAACTCCCACTTTATTTTCTTCAGTCAACGGAATTTGTATATAAGATAATCCTAAGAATGGTGCATGTTTTTTACTGCACTAATGACGTTTTCCAAAGGAACATAACTACTTTTAAAAAATGGATTGTTTGCTGTTTTTGCTGGCTGTTCTACTTTTTCTTGAAATTTGGATAATGCAACACTGAGTTCAATTACAGATTCACTCATTTTCAATCTAATTACCTCACTCTCAATGATTCGGTTTGCACTAATTCAGCGCCCGGGACGTCTCTTCCTTCCTTTT
>N_1012
GAGGATTCTGACCCAACAGTGAGATATCAAGCCCTTCATCATCAATTTGTTGCTGGTGCAAAAGCGGTAAACTTAGGCCATAGCATCAACCCAGAATTCATGATTGGCTGCATGATTGCTTATATGCCACGCTACCCGCGTACTTGCGAACCAACTGATGTCTTGCTGGCTAAGCAAACGGAAGCAATGCACAGCCATTTCTGCGGCGACGTTCATGTCAAAGGGTATTATCCTTTTTATGCGGAACAACTCTTTAAAGATAATGGTATTGAGCTTGAATTTGACCCAGAAGATGAACAAGTTTTGCGAGAAGGCACGGTTGATTTTTATACTTTTAGCTATTATTTAACGCTTTGTG
>N_1013
TAGCCAGTTGTCAGGAATTGTTTCACCGATAATGGGTGTTCCTATGTGTTTGTTTAGTGTAGCTTTAGTACTTGTTTGGTAAGATTGCCCTGAAATATTACTTTTTAGTTCCGCTAAATTTTCGATTGGTGCTCCAGATGCTTTTGGTTGATTTTCTGTTGCATACCCGTAAAAGCTTGTTCACCGTGATTAGTAAATAGCTCTGTTTGTAAGGATATTTGAGCGAATTCATATTGGTAGACTCGGTTTGGCAATGAT
>N_1014
TATCGGCCATGCTTGTCGAACTCTGCGGGGGACGCGATGGCTCGTTATAAACGCTTAAAAGGATATGATGTGTTTTACTTAACTGGAACAGATGAGCACGGTCAAAAAATCCAAGCAAAAGCGAAAGAACGCGGAATTTCTGAACAAGAATACGTGGATGAAATCGCAGAAGGTTTCCAAGAACTTTGGAAAAAACTAGAAATTTCTAATACGGATTTTATTCGTACAACACAAGACCGTCATAAAACATCGGTTGAAAAAATCTTTGAACAACTTTTAGAACAAGGCGACATTTACTTAGGTGAATACGAAGGTTGGTACTCTGTTTCTGATGAAGAATACTTTACAGAAACACAGTTAGAAGAAGTATATAAAGATGAAAATGGTAAAGTAATCGGCGGAAAAGCCCCAAGT
>N_1015
TCGCCGATGTAAGCCGCTCGTGTGCCCCAAATAGCCGCATCCATTTCTTGTGCACGTCTTGTACCGAATTCTGCAAACGTTTCGTCATCAATAA
>N_1016
TCGTTACAGTGCTTTCGAAACTTATCGGTTCGTTTACGATTAATTGATTAGTCATTTGAATAATTGTTAGCTTCGTTAAACTGTTTAAAGGTCTAATGTTACTAATTTTATTTTGGCTTATATCGAGCCAATCTAGATTTATTAAACTCGAAAGACCAGTTACATCACTAATTTGATTGTTTGATACGTATAATGTTTGTACCTTAGTTAAGCCAGCGAGTGGAGTAGTATCCACAATTTGGTTCGCTGATAAATCAAGCAAGAAGGTTATTTAAATTACTTAGCCCCTGAAGATTGTTAATTTGGTTTTCATTTGCATATAGAACGCTTAAATTGCTTAGCGCTTGTAGCTCATCTAGGTTCGTAAGCTTATTATTACTAACATTTAAGGAGCGGAGTTGATGTAAACTATTTACTCCACTAAGGTTCTCCAATTGATTATTATATAAGCCTAAACCCTTTAGATTTGTTAAACCGCTCAGTGGCGTGATGTCAGTAACTTGCGCGTCGTTAATATCTAGAGCTTGTAAGTTTTTCAAGTTACTAAGTGCGCTAATGTCGCTAATCGGATTTCCACTCAGCTGAAGCATGGTCAAGTTAGTTAAGCCTTTAAGTGGCGAAATATCGCTTACTTGATTACAGTTAAAATTAAAGTTCCTAAATTGGTCAAGTAGTTCATACCTTCTAGGGAGCTGATACC
>N_1017
TTTTCTAGCTACTATTCAAGTTGGTATTACGCTTGCCGGATTGTTCTCCATGCATAGGGCTTACTTTCACTAGTATTGCGACTAGACTTGAATCTGTTTTTGGAGGAAGTAGTTTTGCGAAAGAGTTATCCATTATCGTCGTAACTATTGTGTTATCATATATCACGTTAGTTTTCGGTGAACTTTATCCAAAACGTTTAGCACTTCAAAAATCAGAAAAAATTGCCCGTGTTTCTGTACGACCAATCATGGCAGTTGGTGTTGTGCTTCGTCCATTTAGCTGATAAAATTGTTTGTTTTTTTGACCACAATTCTTGTGGGAG
>N_1018
TTTCATTTATCATGACACAACACTTTCTATTTTAGAATTTGAAATTGCTAATGGTAATATTGAATTTAAACCATCTGATTCGAACGATATCAAAGTTCACGCGATGATTAAACTATTCAAAGAATATCCAGAAGATGAAGCACTTAAAATCTTCTTTGATAAAACAACTTTACGTGTAGATGAAGAAACTTTACGTTTTGAGTCTAAATCAAAACAAATCGTTACAAACTTAACTGTATACTTGCCTCGTCGTGAGTACGATTATGTTTCCGTTAAAATGCTTAATGGTAACTTCCATATGGATGAATTATCCGGTCGTGATTTATTTGTGAAAACAACCAATGGTAATATTAGTATTGGTACTTTAAATGCTACTTTGGCAGAAATTGAGTCAATTAATATGGCAG
>N_1019
AATGCATGTACAGGGAATCAAGGTATGTTAGATGCACTTGCGATGCGGGCTCAAACGGCAGAAAAGTTAGATATTCCACTTGATTACGTAGCCGTTGCTTCCACGGGAATTATTGGCGATATGCTACCGATGGACAAAATCAACGCGGGAATAGAAATGCTAGAAAAGCAAACTGGAAATGCGGCCGATTTTGAAGAAGCGATTTTAACAACAGATACGTTTCAAAAACAAATCAGTTTTCAAACAGAAATTGGTGGTAGAAAGGTAACGATGAGGTGTAGCGAAGGATAGAGGAATGATTCATCCAAATATGGCGACAATGCTT
>N_1020
TCGCCTTAGTTCGAGCAGCATTAGACGCTGGAAAACCGATTTTTGCTATTTGCCGCGGGATGCAACTAGTTAATGTGGCGTTAGGCGGCTCACTTTATCAAGATATCAGCCAAGTCGAAACGAAAGCCCTCCAACATTTACAGCGCGTCGATGAACAACTCGGCTCCCATACAATTGATATCGAACCAACGAGCGAACTCGTAAAACACCATCCAAATAAAAAATTAGTCAACTCGCTGCATCACCAATTTATCAAAAAATTAGCACCTAGTTTCAAAGTAACAGCACGCACTGCCGATGGAATGATTGAAGCTGTAGAAGGTGACAATTTGCCAAGTTGGTACTTAGGTGTTCAGTGGCACCCAGAATTAATGTTCCAAACAGAATTCCGGAAAGTGAACAATTATTCCGGGCATTAGTAGATGAATCCAAAAAAACTATGGTAAAATAAGGACATAATCGCTAGTGGAGGTGTCCTGTCAAATCATCCAAAAAGTTGTCGTCAAACAAATTCTAACCGAAGCAAGTAAACAAGAATTAATCGAGTATTATACCGAGCAAAAACGACAAATCGAACAAGAATGCGACCAGTTGCATTTTGAACAAAAGAAAATGGAACGAAAAAGCAAATTTCAACCAGAACGAGTGGCCGATTACTTTACCCACGAACTCGACCTGCGCCGAGAAAAGAAAAAACTCATTCAGTTTCAAATGGAACAATTAGAAGTCCTCGAACTTGGCAGTGAAATTCGCGAACGAGAAATGGAAACGATTATTGATGTACAAGTAGGAGACAAGTGGGATAAATCCATTTTTGATAAAACCATTGTTGTAAAAGATGGAATCATAGTAGAAATACGCTAGAGGTGACTTATG
>N_1021
TTGAAAGTAAACGTGGTGGTGGTGGCTATATTAGGATTATTAAAGTGAAAATGAATGATAAACTTCAATTGTTAGAAGCAATCATTTCAATGGTTCATGATAAAAAGGTCTCTCAATCATTTTCTGAAGATGTTATTTTGAGATTGCTTGAAGAAGAAGTAATAACGAAGAAAGAAGCAAGATTAATGGTGGCGGCATTGGACAGGGAAGTTTTAATTTTACCTTTACCCGATAGAGATATTTTGAGAAGTAGGATTTTAGAGGCGATGTTAGTTGCTTTGAAATATGATTAAGGTGTGATGACGATGATTTGTCAAAGATGTGGAGAAAATAAAGCAGTTATTGCCTTGCAACAATTAAATGAGCTTGGGAAAGTGAAGTCATTGTACCTATGTGAGAATTGTGCTACGGACGAAGCTCTCTCTTCGGAAAAAGATTTGGTTAAAGCGATGGATACTTTTAGTGAGGTTGCTCTTGACTTCTTAACGCTTTTGCAAAAAGAAGAAAATGCGCAGAAAGAGATTGTTTGTGAGAATTGCCAGCTTAGTTTTGAAGAGTTTTTAAAGACTTAATCGAGTTGGGTGCCCGGAGTGTTATTCGGCTTTTGAGGCACAGTTAGTACCGATTATTGGTCGAGTGCAAAATGGATATAAAAAACATGTTGGTAAGGTTCCTGCAGAAGTTGAACGTGCGGAAGGTGTTCAAAATGAAATTAGTCGCTTACAAGAAAAGCTAGCACAGCTAGTTGAAAATGAGGAGTTTGAGGAAGCTGCTGTTGTCCGTGATGAAATCAAGGCTTTGAAAGCTGGAGGTGAGGATAAATGAATGTATTTGAACCGCGGCTGAGTTCTTGGTTAGAAAATGCTG
>N_1022
GAAGAGTAGTACTGCCCGTACCGCAAACCGACACAGGTAAATGAGGAGAGAAT
>N_1023
ACTTACTAGAGACATTTTCATGTTTTTAGAGTAAAATAGTAATTATGGAGGTTTAGCTCAGCTGGGAGAGCATCTGCCTTACAAGCAGAGGGTCAGCAGTTGGATTCCCGTTAACCTCCACCATTAATTTTATAATATTATTGTCGCGGGGTGGAGCAGTCTGGTAGCTCGTGGGCTCATAACCCGAAGGTCGTAGGTTCAAATCCTGCCCCCGCAATAGAGTGGTTCCGTGGTGTAGGGGTTAACATGCCTGCCTGTCACGCGAGAAAATGAGCAGGGGTTCAAATACCATCAGGGACCGCCATTATGGCTTGGTAGCATCAGTTGGTAGAGCACTTGAT
>N_1024
CTACTTAGAACTAGATGAAAAATGGGTAAATGGAGCAAAAAAATAGCTTATAGCAATAAACTTCTTCTTTAAAATGGAATAGAAGTTCCACTAAAGGAGGAAGAAAAAATGACTCAAGTAACATTTAAACATAATCCAGTTACACTCGTAGGTACCGAAAGAAAAGTTCAGAACAAAGCACAACTTCACAGTGGTGAATAGAGATTTAGAAGAAGTAACATTGCACGTGACACGGGAAAGTGAGACTTATCAGCGTTGTTCCTTCCATTGATACAAGTGTTTGTTC
>N_1025
TAGACCACATACCACCAGTCGCTTAATTACTAAATAACTAAGTAAAGAAGC
>N_1026
TATCGTCTTTTCAATAGTTATCGGTATGTTTGCCATTCCAGTTTTTCTTTGTCTGATTGAATTTTTTAAGTGAAAATTTATCCTTTCAAAAGTATATTCTTAGTAAATTTAGTAACGCTCAAAAAATGTTTTTAAAGAAAAGTTAAAATTTTTTCCTTCTCATGAAAAATTAATGTCTCATAGTCTTACTTATGTTTGTATAATAGATTGGTTGTTTTATGTGTCTAAACAGAAACATTTGACACAAAGGGATAAGGTAACATTAATTTAATACAAAAATCAAAACATAATGTATCCTGTAGAATATTACGAAGGAAAAGGAGAATACAGATGTTTGGATTTGGTAATAAAGATATTGGAATTGATTTAGGAACAGCGAACACACTTGTCTATATGAAGGGAAAAGGTATTGTCCTTCGTGAACCTTC
>N_1027
TTTCTTCCTCATAATATCGAAGCGTATCAATCGAAAGCCCCGTTTTAGTGGCAAAATCCTTAATATACATCTAGTTCCTCCTTGCTATCGGGTGTACTCCATACCTTAAGCTTAACATAGTCAAAGGAGGAGAAGAAATGTATTTAAAAGAAAACGCAAATTATTTATATTGCAGGCAGTTATTCAAACTACCGGGAAAGTTTCTTATGAACAGCTAGTCGAACATTTGGAGGCGTTACGCGCTAAAACGGTGAAAGAACCCGGTTGTGTTTTATTCGAGATTGTTCCTTTAGAAAGTGCACTCGGCAGATTTGCTTTGTGGGAAATTTGGCAGAATCAGGATGTGTTTACTATCATCACGAACAGAACTATACAAAAGAATTTTTTGCAGCGAAACTTGACACGGTTGAATTTTTCGAAAGCTCAGAGATAGTAGATTTATAAATAAAAAACAGCTTGTAAACTATCCAGACTGTTTTATTTATTTTGCTACACTTTTCAATGCACCATTTTCTATAAATAATTGTTCTTCTGCCAAGTCTAATGTTGTTGCTCGGTGAGAAATTACGAGCACCGTTTTATCTTGAATTTCTGAACGGAGCGTGTTTAAAATCGCTTGTTCATTAATGTAATCCAAATTGCTTGTTGGTTCATCTAATAATAACAACGGGGCATCATGGAGAAATAGTCTAGCTAAGCCAATTCGCTGGCGTTCGCCGTCTGATAAATTTCGTGATTGCCCGCCAATAATCGTGTCATATCCTTCTGGCAAAGTCTCAATCCATGTATCGATAGCAGCTTTTCGGGCGGCCTCTTTAACTTCTTCCAAAGTAGCATCA
>N_1028
GTAAAGAATAAATCAAGCAACATATTAATTTTCGACAAAATAAAACGTCTGCAATCAACATTGAAAAATGGATTGCAGACGTTTTTTAACTTGTAATTTTTATTATTTCTTCTTCTCAACCAATCTAAAATGTTGCCACGGTAGAATGGTATCTAGTAAATAACGCTCTTCTGGGACAATTCGAGC
>N_1029
TTCGCCCTCTTTAGTTGGTTCCACACCATTCGAGTGCCGGAAGAAAAGTTGAGTTTGGAACTGTTTTCGATATTTTTTATTTTATTGGACATATTAGACTGTAAATGATGCAGTTCATTCGCTGCTGCAAATATACTTAGTTCAGCTACTTTATTAAATGCTTTCATGTTTTCAATATCCATAATTTTCTCCTTTTGGTTGTCAAAAATAATGATACCGGCATA
>N_1030
GTAACACTGAATCAACTTGGTGTATTCAAAGAAAATTATAAACAAATGTAATTTAGAAGGGGTGGCACGATGTATATCGAAATTTATACCGTAAATGGGGAATCTATTCGCCTTGACGACGACGCAAAAATCAACAACATCAGCATCCACGAATTATCAAAAGCAGACTTGAAAAACCTTTTTAACGAAAAATGTATCGAGTTAACGAAATACGACTTAACGTATTTTATTAATACCAACCAAGTGAATTGGTTCCTTGTAAGCGAAGGAATCCATTAAAAAAACGAGCTAGGATTATCTCCTAGCTCGTTTTCTATTTAAAAATCAAATTTACTATCTATATCCCCATCACCATATTGGTTTGGTCCATCACTTTCAAGACACATAAAAATTAACATAATAATTCCGCCAGCAAATGGAATAAGGCTTAAAGGACGAAAAATCCACTTTTGCCAGAATCATGTAAGCGTCGAACCATTAAGCTGATTGTTGGAAGTAAAGCCGCTAGCAAGTATAGCCATAAAATGATTACCAGAACGATTGCACCGCCACC
>N_1031
TGTAACTACCTTTGAAGTGGAAATTGCCTCAAATGGTGTTGACTTATTTTTTAAAGAAAATTATCCATCGATGAAACTTCGCCAACAGGAAGGGCGAAATTGTATTCAT
>N_1032
TTTACTTTGAGCTCTTTATATTTTCTTGGGGATAAAAAACGAATCACAATGTAGCCAAGCATGATACCACAAACGTCGGAATACATCTCCGGTGTCAAAGAATCCTACATGTAGCATGTACTGCGCCCCTTCTACAGCGAATATCAACATTCCAGCTGATAGTAATGCGGTGAAAAAACCTAATTTTTTGAGTAAAAAACCAATTGGTACAAAGGCTAATACATTTCCTATGATAATGACGCGTAAATTACCTGATAAAAATGTATCAACAAACCCAAAAGTATCACTTGAAAATCCTTGCGTGTCGGAAGCCTTTCCGAATAACAAACAGAGTAGAATACTGAAATAAATAATGTAGCGAAAAAACAAGT
>N_1033
AAAAACAGCTAAAAACAAAGACTGGTCGGGAACCTGCAGGAGAAAAACAAAAAATTATGCAGGAATTTATACATGCACTAGAGAAAGAATTAAAAATATAACTTAAAAGGCTTGTATTTAATATAAAGCTGTTATATAATGATAAAGCTGAATTGATACAAATTGATTCATCAAAAACATTTTAAAAATAGTTGTTGACGTGATTTCAACTTTATGGTAAGATTTAAAAGTTGCGTTAACAAAGCAACTGACCTTGAAAACTGAACAAAGAAGAAGACGAAAAGCAATGAGACGTAAAGTCTCACTGGTAATCGCAGGGCAGAAAACAGAAAGCTGTTTTCAACAAAACAAACTAGTAATTTAATTGCTAGCGAAGTCAATTTGACGCAAGGAATCTTATTCACGGTGTTGAATAAGTATTCAAATTCAATTTATATT
>N_1034
TTTATTAAAATCGCAGTGGTGTGAATATGTTGCGCAAAACGGAATATGGATATATACCGCGGAACTTTCCTTACTCGATTGGTTCGTATTTATCATTTTTATCAATTCCTTGCACTTAAAATTTGCTTCGTTGTCCATTAGTCAGTTTAACATATTTTCCAGTGCTTTGGTGCAGGATTCGCTTTTAAT
>N_1035
TAAAGAAATGAAAGAAACAAAAGAAAAAGTAGCAAAAGAATTAGAGCTTTCAGATTCTGTACTACAAGGTGACTTGTTACGTTTCTATGCTCCTGATGGATTTGTTTCAAAAAAGTGAATTACAAGTAAATACAATTACAATAAGAAAAAATCAACTCATCCGATAAATGAGAAAAAGAGTCCAGAATATCTGGACTCTTTTTTACTTACCTAAACCTCTCATAATATACGCCACCGTATCATCAATTTCTTTGGCATCATCCCACTCCACGTCGGGCATCACGACAAACCTTGTTAGCATAAATCCGACAATATTCGTGATAAGAGCGCGCGTAATCGTGCTGTTCGGCATATCAACAATTTCCC
>N_1036
ACTGGGCTAAGGACCTTCCGG
>N_1037
GAAATAAAGAAAGCCGGGATTCCGATACAAATGCCATTTAAGAAATGACGAGCAATCCCCGCGACTTCTGCCGTAACGGGCATGTGTGTCAAAATAGTTGGAACGACCAAAAAATTAATAAGAATTAAAATAAAAGCTAAAAATAAAGCAATATATAGACCGTTATGCACCGTGTTTTTGACTTGTTTTTCTTTCTTCGCTCCGATTAATTGGGCGATGATTGGCGTGATGGCCATCAGTAACCCCAGAAAAAGCAGCATTTACTGGAGCCCAGAACGAACTTCCAATTGCTACACCAGCCAGTGCCTGATTTGAATAATTTCCGCTCATCGTCGTATCGAAAAATGTCATAGAGAAAAGCGTGAGTTGCGTAATGACAATCGGTGTGAATATCGTTAAAAATTGTTTCCATTTTGCCCCATATGTGACTGTTTGTTG
>N_1038
ATGACAACCGGTTGTCATTTTAAGTGAAGATAAGGAGAATGTTCAAGTATGAAAAAGTTACTTTTGTCCATCAGTATTATTGTCGGTTTAAGTTTGTTGGCTAGTTGTGGTGTAGAAAAGGAATACAAGCCAGATATAAAAGTAAACGAGAAAAATGTTTCTTTAAAAGTTTGGGTGGATTTAAATCAGGGTGATTTTTATAGGAAAGTGGTAGATGATTTTAAAAAAGAACATCCTGATAAAAATTATGATATTACGGTTA
>N_1039
TTTCCTTCAAAATAAGGAAATAATTCTTTGTAGCCAATTTCACGAACTGCTGGAACATCCACTAAATGTTGCTCATATAATTTTTTTGCTTCTGTCACTAAACCTTCTTCAAACATTAAATTCACTCGCTGATTAATTCTTTCGTAAAGTAACGCTCTGTCCAAATCAAGTCCTAGAAAGAGTGGTTGGTATCTATCATTAAGTACATTATTCACTTGATACTCTGAGAAAGGCTTTCCTGTTAGATGCATC
>N_1040
CATCGTTTTTGCCGAAAAAGGAGTAATTTTGAAATAGACAGTGTGCATACTATTTATTTGTGACAAAAAAACAAACAACTTTTTTTTCTTTCTTATTTACGAGGAATTCACCAAATTTTTTTAGAATTATTCTAGAAGAAATATCATTATTCCATCTCTATGGAGAAAATCTGCCAAGCCGCACATGGTAACATAAGTTGAGTTCTCGCCCAACTTATATATCGCTTACTAAATTATTTTAGAAAAGGAGTG
>N_1041
CCATATCGTGGTTGGGAAATTTTCGAAAGAGCGATTTATGATATTGCGATTAATCTGCGTGATAACTACGATAATATTCCATTCTTCATTTCTGAAAATGGTATGGGTGTAGAAGGCGAAAGTCGCTACCGTAATGCAGACGGAATGATTGAAGATACGTACCGAATCGATTTCATTAAGAGTCACTTGAAATGGCTGCATAAAGCCATTGAAGAAGGTTCTAACTGTCATGGTTATCATCTTTGGACATTCATGGATTGCTGGAGCTGGGCGAATGCTTACAAAAACCGTTATGGCTTAGTAGAAGTTGATTTAGACAATAATTTCAAACGTACTATAAAAGCATCCG
>N_1042
TAAATCCCAATCAAACATAATATCACCTGTAAAATCAATGTTAAATGGTTCTTTTGGTTTTGGAGGTGTTTCTTTTTCTTTTTAACAGCAGCGACGGTTTTCTTTTTTGGCTTAGCGGTATCTTTGTTATTTGTCATGATGTTGTTCACTAATAAACCGATGGAAAAAATTATAATAATAGACAGTACCAAGATAATCCCTTTTTTTCTTGATTTCATTTTTTCTCCTCCTAAATTAAAAAGTTATCTAATTCTATCAGTATGGAGAAAAGGGTTTTTATCAAAAATAGGCTTTTTTT
>N_1043
AGGAAAACGTCTGGAAACATACACGACATTTTTAAATCCAGAAAAACCGATTCCTGCGTTTATTCAAGAATTAACGGGAATCTCCCCAAAAGACGTTAAAAATGCTCCACTGTTTGAAGATGTCGCACCGATTATCGCGAATTTACTAGAAGATACTATTTTTGTGG
>N_1044
AAAGTGAAACCAGCACAAGCTGCCTCAACGTCCATACCAGCAGCGTTTTTTGCTCCTAAGCGGTCTTGGATAATATTAGCAACTGAAGGAAATGTCGCTTCTTGTGTAACAGTTGCAACGATAAACAAGTCAATATCATCTGGTGTAAGACCAGCATTCTTAATGGCTACCTTTGCTGCTTCATATGCTAAATCATGCGTATATTCGTCATCACGAGCAATTCTTCTTTCCTCAATACCAGTTCGAGTTCTAATCCACTCATCAGATGTATCCATAATTTTTTCTAAATCAAAGTTAGTTACTATTTTTTCAGGTACGTATTTACCTACTCCTAAAATTCCTGCGTTCA
>N_1045
AATCCTTCTTCTAATTGTGCTTTGGCATTTGCAAGTTTAGCTTCATTTTCCTGTCATGCTGTCTTTTCCTTTGTTAATTTCTGCTGTTGCATCGTCTAATTTCTTTTGTTCCTTCGTCTTGATTTTATTTAATCTTTTTTCTGGTTGGTCTGCTAAAGCTTTTTCGACGCTTTTCTTATCTTTTTCTTCGGTGGATACATATTCGTCACTAAAAGCTTGTTTTGCTGCTAAATTGTTAAAAGTAAGATTAGCAATAGTGTATTCTGGTAAATCAAAATCCTGTTCTGGAATCACACCAAAGGCATCTGTTTTTCCTTTTCCAACCGTGCTCGAGCCACGTTCAGATTTCTGGATGTAAGCTGGTGAGCTAACGAAGCCAACTACTTTATAAGTTGATTTTTTTAGCGTGTTAGTTAACTTATTTCCATCACTTTTAACAAAAGTTACTTCGTCGCCGATTTTGACATTTTTATGAACAAGGTCATTGTCATCCAGTGCAATTTCCCCTGATTTTTCTGGTAAACGGCCACTAGCTATCTTGTATTGATTTAAATTATCGCTTTTAGATGTAGAAAATAGTTTCGTTACGATATTTTTATCTTTCATTAAAGTATCTGCTGTATATCCGAGTTCACTTGTGCGACACCAGATATATCTTCAAGTGCTTCCTTGTCCGTCTCATCTAGTCCATAAGTAGATTGCACGTTAAAATTAGCTAATTCATACTTATTAAAATAATTGTCGGCTGTTAGAAGCATATCGGGTCCAGTTGCTTTAAGTCCGGAGAAAAAAGCAACACCCAACATAATCAGCATAAAAATGGAAATAAAGCGGCTCTTAGAACGCCATATTTCGCGGTAGATATCTA
>N_1046
ACAACACTCCATTAAAGAAAAAATTAGTTGAAAGGCAAATATCCGCTTCTTCCAAATCTACCCTACCAATAATCGAAAATCCCCACGCGACACTTAAATCATCCATAATAAATTCCGGATTTATTGAAGGCTCCTCTTTCAAAAGTGATAAATCAACTGTATTTTGTTTACTTGTATAGTTAAAGCTACGAATAACAAGCGGAACTCCCATCATCAATCGGAGGTAATGCGAGCTATCTTGAGGCATTATTTTTTGTTTCCGAAACACCTGAAAACGACCAATCACAAGCCCAAACCATATTCATTTCCAA
>N_1047
GTGCCTTTTTCCAATTAAACCCGTTCCAAACAGAGCGACTTTATCAAGAAGTCGAAAAAGCACTCGTACTAACAGGCAGTGAAACACTAGTAGATGCTTATTGCGGTGTTGGAACAATCGGCCAAGCTTTTGCCGGAAAAGTAAAAGAAGTTCGTGGTATGGATATTATTCCAGAATCCATTGAAGACGCTAAACGAAACGCCGAGAAGAATGGCATCGAAAATGTTTATTATGAAGTTGGGAAAGCAGAAGACGTATTACCAAAATGGGTAAATGAAGGTTTCCGCCCAGACGCAGTCATCGTTGACCCACCAAGAAGCGGCTGTGACCAAGGCCTAATAAAATCATTACTAGATGTGGAAGCAA
>N_1048
TTTACTGGTACATACAAAGGCGAAAAAGTTTCTGTTATGGGAACTGGTATGGGAATTCCATCTATTTCGATTTATGTAAATGAATTAATTCAAAGCTATGATGTGAAAAACTTGATTCCGCGTTGGTACTATGGGCGGCATTCAAGCAGATGTAAAAGTACGTGATGTTGTCATTGCACAAGCGGCATCAACGGA
>N_1049
AAAATACAGCCCAACTTCCATATTTCAAAAAGAAACTTTCTGCGCGTTCAATATCAGATTCCTTCAGCCGCAAAATCCGGCCGTATTTTAATACAATTTTCATAGTCGTTCTTTACCAAAATAAGAAGCGACTTTATACAGTAAAATTGCGCCCACAACAGAACCTAGTGTTGCTACAATAATCACCATCACGACATTCAATGATGTAACTGTCGTCATAAATCCACCAAAAGTTAAGATAATCTCAGAGGGAATAGGTGGAAACAAGTTTTCAACCATAATCAAAACAAAAATACCTATATAGCCAAAATCAGCCATAATACTTGTAATCCAAGTTTCCAAAAAACACACTCCTG
>N_1050
CCACCTAATGAAAGAAGCAAAAAGCTTGTTCCAGCTGACATAAATGAGAATGTTCCGGTTACAAGCGCCAACACAGCAAACTGGAACGAAACAAGTCCGGAAGCATCGTTAATAAGCGATTCACCTTCCAAAATATGCATAATTTTATGGGGTACTCTTACTTTTTCAGCCAGCGCCCCCACCGCAACAGCATCCGTAGGCGCAAGTGCCGCAGCTAACGCAAACGCCGCGGCAAAAGGTATCGCAGGAATTAAGTAGTGAATAAACGCACCCAGTACCCCAACTGTTACAAACACTAGCCCAATCGATAATGACAAAATAGCCTTCCGATTTTTCCATAAAGATTTCTTATCCGTACTCGCCCCATCATTAAAAAGAATCGGCGCCATAAATAATAATAA
>N_1051
GATGCTTCTGTGAAAGATGCAAAAACAAAAGAAGAAAAAATCACGTTGTTGGAAGATAAAATCGGTCGTAGTATCGCCTTCTTTATAATATTCATGCTCGCTTTATTTTTGAATGTAACTTCTATGAAGCACGTAGAACAAGGTGTCGTTTCGGTTGCTAATGAACTTAACGCTCTAATGGAAGAAGCGCAACGAGAAGCATACTTGGACGCCTTGGATGAATATCATCCACAATTCTGGGCTTCTAAACTACATTTCTACATTGCTGATGTACCGTTTTATAACTTCCCGTACACTTTCGGTTATTTGTTCTCGCTTGGCATTTACCATAAAGCTCAAGCAGAAGGTGCTAGTTACGAAGATAAATACATTGCACTACTACAAGACACTGGTTCGATGACAACAGAACAGCTAGCAGAAAAACATGGGCGTTGACTTACGTAAAGCTGACTTCTGGGAAGAAGCTGCTCTTGCTGC
>N_1052
TTCATTATAAAATAGCAACAAGTTGTCAATCGCATTAACACCAATTCCGGCATCGAACTATGCGCATTTTTACCAGTGGATTTAACGGTATAATTAATGGAACCTTTATGCGCATAAACAATCCGGTGTCCACTCGGTTCGCCGATAATTCAAGCCATCTAAATCATCTGCGTAACCTTTTTGCGTTAGTTGTTCGGCTCCAAGTTCACCGACTTCTTCACCAACCGTTGCTAATAATCTAATTTTGCCATTTAGTTTTTGTTTTTCTTCATGAAGCTCAATCATTGCAATAATCATCGCCGCTAGACCTGACTTCATATCCGTCGCGCCACGTCCGTATATTTTCCCTTCATGCTCTGTTGCTTCAAAAGGTGGGAACTTCCACTTCGAGACATCACCCGCATCAACGACATCCATATG
>N_1053
CAATAAAAGCAACGATGCTCTTCGAAAAATAGTACTGCTTATCATTTCCTCTTATTCGCGAAAATATATCTAAGCCACTACGCCGATTTTCACCCAATAAATCCGCACCAGCTAAAGCCACTAAACATGGTAACAATAAATAATAAAGATTTGTTCCAAGCCCCGTTGTATCATAACCTGTTAAATATAAAAATACATTTTCTTCTGCCGTGGAATAGTAACGTGCGACAGTT
>N_1054
TGTAAACTCATTACCGGAATAATTAGTAAGGCGAAACTAACTGCACGAATAACTTGAATCCCATCTGCTAAACTATAACCGCCCTCCAGTTGTTGCATCCGAGCAAGCGTTGGAGCAAGTCCATACATTGCTAGGAAACAGACAATGCCGGAGAAAGTCGTTAAACATACACCGGTTTTAAATAAACGTCGTCCCCTCAGCGTATTCTTCCATCGCATTATATTTTGCTATATATTTAGCAACAGCCAGCGGAATCCCTGCAGTCGCAATGCTTAAGAATAATTGATACGGCACATAACCGAAATTATATAGAAGCGCTGGTTCATCTCCTCCAATAATCGCATAAAACGGAATCACATACAATATTCCGAGCACTTTAGAGATTAATGTCCCTAGCGTCAGAATAAATGTTCCTCTGAGCAGTTTTGAACCCATCGTCTAACTTCCTTTACATTAAATTATATATCCTTGTTTACTTTACCATTAACTCTTTTAAAAAAAAGAACAAACCCAAATAAATATCGGCTTGTTCTTTAAAAAGTTTAAATCAAATGAAGTTTTTTACGAATTTTATACATTCGGTCCCCTAAAATATAGTTTAACAGACCTGCTTTTG
>N_1055
TAAACAACCCGAATCAATTGCAGGGTATACATACGTAGGATATATACATACAAGTAAAAATAATACAGCGCCCCCGGTTGAAAAAGGGATTGTAACGGTAAACTATCAAGACGAACAAGGAAATTCAGTTGCGGCCACTGAAACATTAGAAGGCGACATCGGCAAACCATATCAGACTTCTATGAAAAATATCGAGGGCTATACGTGGAAAGAAGTCAAAGGAGAAGCAACCGGGACTTTTACAGAAAAAGCACAAGTCGTTACTTATGTTTATCAAAAAGTGTCCGTAGCTACTGTAACTGTTAGATACCTCG
>N_1056
TCCACCATAATCATACATCGGACCATATTTTTCTGCGTAATGAGTAACTGTATGGCGCAAAAATTCTTCTGTTGCCTAAAAACTCCGCTACTTCAAAATATTCTCGTAAGCCTAGATAAAAACAAGCAATGATGTCATCAAGCGGTATT
>N_1057
GGTGGAGTGGCGCACGCAGAACGACGGCGCGCACTGATTTATCCAGATTATTATACGCCGACAGAAGCGGATTTTGAGATTGCTTTGTTCCATATACGCTACCCGGTAAAATTCACGACCCTCACACATCAAAAAATCCTTGGAACACTGATGTCGCTTGGAATGAAGCGTGATATTTTTGGAGATATTTTAAATAATGGCACTGAATGGCAGTTATTAGTAGAAAGTACAATGAAGGATTATTTAACATTACAACT
>N_1058
TAAGTCGCACGGTGTAGTTTATTTGGTAAGTATTTCCAGCTGCAATTTCAGCTTTGATTTGCTCTATTTTCTCGGCGTATTCAGGGAAACTAGTATTCATTTTAAAAGAGAGCGGCGAGGAATCTGGTGTTTCGGTAGCTGTAACGTTAAAATTATCGTATACGCCAAACCAGACGAGGGGCATGTTCCGCTCGGTTTTTTTGTTTTTAAATTACTTCGAAAAGCAGGCGCGGCCTCATAACTGACAAAACCGGCGACGTATTTTCCTGATTTTTGGGCTTCTTCGGCTGCTTTCATTATAGGAAGAACTTCTGCTAAATCATGCGTAACTAGTTCATACAGTGGATTTTCAAAAATTTTTGTGTCGCCTTCAAAATCAAATCGTAATAAGCTCATTTAACATTTCTCCCTAATCGTATAAAGTTTTCAAGTATTGCATGTCCGTTTTCGGATAGGATTGCTTCTGGGTGGAACTGGACGCTGTGAA
>N_1059
TGCTTTCGAGGTGTTCTGCGCCAAATTTCTCTGGTTTATGAAAGTCATAGGGATGAAAGCGCCCAAAGTCGCCAATTTCCGTACTTTCATCAACTACCTTACCTTCACTTATTTGGGAAAGCAGGGCGTCAATTTGTTCTTGACTTAATTTATCGCTCATTTTTTGTCACTCCCTAGCTCTCATGAAGAACTTCCTTCTCCTAATTTCGTTATTTTGACAAACATCTTGCCGTCTTTTGTCAAAATCTCACCGTAACCGATGCATTTGCCTGAAATCGTAATTTTAACCACATTAGCTGTGGAA
>N_1060
TATAAGACAACAAGAATCTCTTAATCGCTATAACGCAATTCATAAAAAAGAACGAATGTATAAAACATACAATTGGACGACCGAAATTTCCAAAAACATTTACAACGCCTATCCAATTCACGATTGGCAAGTAGAAGATATATGGGTCGCAAATGCAAAGTTCAATTGGTCTTATAATAAAATTTATGATT
>N_1061
AGCTTTTCCAGAACTACAAATGGTGACGTTCCATCTAGACGGGATTTCCGCAACACCAATGGCTATCACCGATGAAAAAGGTAATATTGGCATCATGGAAACGATTGATAATAAATGGACCGAACGACTTGCACGTGTGACAACGGTCGAAATGGGCGCGAGTTCTCTTGTGAGCCTGTATCCGTGTAACGGCGCGCAAATCAAGCAAAGTAGTATTAAAAATATCGTGACGCTATCTGAAGAAATCGGTAAAGTAATCCGTGAAACTTCGATGGACGAAGCAGAAAAACTACAAAATTTGTAGATGTAACGCACGGTTATCATTTATTCGAAGGGAAAATTACCGATGTAGTTCGGGAAACGCGTGCAGGCTTCAACTTTGGTCGTGTGAAAATCGACGGACTAAACAAAGACACAGGTAGCGAAGTCATTGTTCATTTCCAAAACGAAAATCTTGTTGCGGAGAAAAATGGCGAACCGATAGCAATTACACCAGATTTAATTTGTATGGTAGACCTTGAAACGCTGATGCCGGTAACGACGGAAGCGCTCAAATACGGAAAACGTGTCCGCGTGATGGCACTACCAGCTGATGATGCTTGGAGAACGGACAAAGGTATCGAAA
>N_1062
GTATCAACGGTTCCTTTAACTTCGACATCAGCAAAAGCGACAGAATTGCCATCTTTATCCAGCGCACTGTCAAAGTTATCTTCTGCACTCCACGTATCTCCGATGTAAATCGCGGAATCATGTGCGTTGACTGCTGTTAATTTAGCTTTCACTGTTAAAGTGATTTTTTTCGATACTTTTCCATATTTGTAAGTGGCTTTTCGTAAGCACCTGCTTTTGTTGTATCAACGGTTGGTTTTTCTGTGACTGTAACGTCTTCTAGGTCAACCGCATTCCCATCTTTATCAAAAGCGCTGTCGAAATTATCTTTTGCATTCCATGATTCT
>N_1063
TCAAAATAAGCTGATAACCGTCTGCGTGCTTCGTCATAATATAATCTTCACCCTTAGCAACCACAACACCCTTAAGCCTTCTCAAAAACTTCACAGCATAAAACGCCGGTCGTTTACCATTGAAAAAGTGGAACATTTCAATTCCATCAAGACTAATATTTAATTTGCTATCGTCCCCTTCGTGAAGTTCCGTATTAATCCAAAAGCCCAATGCATCCACTTCTGGTACCAAATCTAGCATCGTTTTCAAAACTAATGCTCCTCTGAAAAAAGTCCCGTTTGTGTATCTCGTATTCCCAGATAATGTGTTCCAGTTTACTAACATTAGCGGCTTATTGATATGATGATGTTTCAAGAAAGCCTTTAATTGAAGCGTTTTTGACAACA
>N_1064
TGTGAGGTGCGCGACACTAATTTTAAATATATTAAAAGACTATTTTGCTTAGCGCAGAGTAGTCTTTTTTCTACAAATCAGCCCTATCCTCGAGAAAAATAATGTATAATGATTCATAAACTGGTACAATATAAAATAGTAAAGCAATTCATGACAAAGGATGAAAATAATGCAACAACTAAAATCAAAAAAGAAATGGCTGCCCGCTCTAATCGTCGCAGTTTTCGTAGGAAT
>N_1065
TACTTCACGGGACAGGCGGCGATGAAAAGTCGCTTGTCGAAGTGGCGGAATTTATCGCAGGTGACGCGGCTGTTTTATCGTTGCGCGGTGATATTAAAGAAGGCGGAGCAAATCGGTTTTTCAAAAGATTTCACGATGGCAGCTTAGATTTAGAAGATTTGGAAAGTAAAACCGCAGAATTAATCACTACAACACGCGAACTGGCTGAAAAATATC
>N_1066
TTGTTCTAGTAGGTTACCTTCTTCTGTTTTCATTTCCCATTCATTGCCTCGTGGAAGGTTACTCATTTCGAGTGCGTCTTCACTGAAAACTGGTCCGTCGGAATTTCGACTAGTAAAAGTTCTTCTACTACAGGGGTTAAATCGACCATATCCTGTTCCATCACATGCCAAGATTCATCTAGAACTTGTTCTTTGGATTTCACAAAGGTTTCCGTCGCATGCACTTCATAAGGATAAATAACATCCTCAAGTGTACGAGCACATGGAAGTGTCCACTCGCCTTTCATAGTCAGGTTAGCGGTAACTTCTTCTGGGTGTACAATTAGTTCCCCAGTTAC
>N_1067
AGCGCGACCAGTACGACCGATACGATGTACATAATTTTCTTTTTCAATTGGTAAATCGTAGTTAATGACTAACGATACATTATCCACATCTACTCCGCGCCCTGCCACATCTGTCGCAATTAAGAAACGGGATTTGCCACTTTTAAAATCATCCATTGCTCGGAAACGGTCTTCTTGTCTTTAAACCCCCATGAATTTTACTAACTTTTACATCAAGTAAATCGGTGAGTTCATCGACTTGATTTTTCGTATTGCAAAATATTATTGCGCTATCCGGATTTTCTGTAATCAAAACATCTTTTAGCGTTTTTTCTTTATTATCTG
>N_1068
AGCTTCTTCTGCTACAGCGCTCCACTCATGGCCGCATTCCGGGCAGATTGATAAGCCGCCGTCTTTGGTCGGCATACTCTGAGTTACATTCTGGGCAATTTGGTAATTTTGGCATTTTATCAATTCTTCCCGATTGTTGTAATAGTTGGCTGTTAATCTTCTAATTCGACGTTATGATATACTTTTTGCACGTCTTCTAGGTCTTCTAAAGCATCAATTAGTTTCTCGAATTTTTCTAAGTCCTCACCTGATAATTGAATATCATTTTGAGGAATAACTTTGATTTCCCGCTACTG
>N_1069
GTTATTTCCGCCACCGCCATTAATTACGCGGTTCAAGGAATTGAACACTCTCTGCTACAATTTCAGTCACATAAACACGTTTACCGTCGTTCCCCTCGTAATTACGAGTTTGAACACGGCCATCAACGCCCGCCATGCTTCCTTTCTTCAGGAAATTAGCAACGTTTTCTGCCGGTTTACGCCAAACAACACAATTAATAAAGTCAGCTTCTCGTTCTCCTTGTTGGTTAGTGAAAGTGCGATTTACAGCTAATGTAAAAGTCGCAACAGCCACA
>N_1070
GATACCTTTTCCACCGTGCGAATCAAGCACTGCAACCCAGTGAATCCGACTCGCCATCTCGCCGAATGTATTTCCATCCCAAAGCATAGCCGTTCCAATAATTTCACCATTTGGCGCCTCTAAAGACGCAGCGCTTGGCTAATTTTTCTTTTTCATTTCCGAATTCCGTTTCAAAACGAGCGCGAATACTGTCCATTGAAAGCACTTGACCCGTTTCTAATTGCAATCTACACCAGTCTTCTTCCAAACCATCTTTATAAAAGCAAAAAGAATATCCCTCAGGTAAATGAAACTCCGGATAATTTGTAGCATCGTGATTGACCATAATAGCAGAAATGTGCGGTACTGACTTATCAAGCATATAAACGCCTCCTTCTGCAAACCATTATAACAAAAAAAATGGAAGATATCGCAAACAAAAGCGAATCTTCCATCCTTATTTATTCAAAATTATTCAACAGGTTCTTCATCTTTACCATGTACAGCTTCTGGT
>N_1071
TGATGGTACAACGTTAATACCGATAAATTGTAAAATAGTACGTAAATAAGGTTCTACCGTGAGTAAATGAACTTGTTGGCCCAGCAGAATAAATACCTCCACTACCATGGATTAAGATTGCTTTTTTATCTTTTAAAAGTGCTTCTGGACCGTGCTCAGTATAACGGAAAGATTTTCCAGCAATAACAAAAGTATCAATATAAGC
>N_1072
ATCGTAAAGGAGCTAACCAGATGAACTTAAATAAGAACTTACCAACCGGAACACGTGATAAACTCTTTCGTGAAGCACAAGCTGCATACAAAATTGAGCAACAAGTGAATCATTATTTTGAAAAACGTGGATTTAAACGTATTGAAACACCTGTTATCGAGTTTGAAGATGTCTTTCTTCTGAACATCAAGCCGATGCGAAGTTATACCGTTTCTTTGACGAAAAAGGACGTTTGACAGTTCTACGTCCGGACATGACCTTTCCAATTGGTCGAGTT
>N_1073
TCATTGATAATAATAGCGTACTTTGGTTCCGCCATAACAAATTCCCCCTAAAGCATCCCGCGCGTTAACACGTTAAGTTTTAGGTTAATGGTACCATGATAATTTTTTGATTGCAAACTTGAATTAGCCTGCTATCACTGAACTTTAAATTAATAACCGGTTAACACGTTAAGTTCATTTTTATAGTACCACGGCCATTTCATTTATGCAAGCGTTTTCTTTTTATTTTTCCAAAATAGGGTATACATAAGTAAACTGTATCAAAGGGGGATATAATGGGGAATTCTTTTAGTAAATGGGGGAAATGGAT
>N_1074
AACAAAAGTGAAGGAGGAAATAACAATGGGGAAATTAAATGGAAAAGTAGCCGTAGTAACTGGTGCAGCGTCTGGAATGGGGCAACAAATTGCGATTCTTTTTGCGAAAGAAGGGGCGAAGGTTGTTGTTGCGGATTTAAATTTAGAAG
>N_1075
ATACTTCCATGCCAGCTAAAGCGATTGTTCATAGCAATTGGAACCGTTAAGCCAGCTGCAATCGCTGCACACAAATTCATCGAAATGGAATAAACTCCAGTCATTAGACCAATTTAAATGGAAATTCTTTTTTATCAAACTTCGGCAAAATCGCATTTTTGACAGCGATGGCAGAAGACCAATCATAAACGTTCCAGCAAATAAATTAATCGCCTAAAGGTTGGGAACTAAGCTACCAGT
>N_1076
CAATAGAACCCGCTATTCAATGAACGGTTTTATTATCACTTGTGGAATTTACAAAGACGATTTGCACGAAAAAGCAATGGAAGCTGCGAAATCAGTCGGGAAAGTTCATGTAAACCTTGGAAATACAGCGTGTAAAGTTCCGGATGCTATTTCTTATATAGAAAAAGCGCGAAATCGTACGAAATAACCGGATATCCTTTGACTAGAAAAAGTAGTAAGAGGTATGATAAAAGAAAAACTGGAGGGATAACTCATGATTGTAACAACCTCACCAAATATTGAAGGTAAACAAATTATCGAATATAAAAAAATCGTTTTCGGCGAAGTCATCACCGGCGTTAACTTCATGAAAGATATTGGAGCTGGACTTCGAAATTTCTTCG
>N_1077
AGTCTGCCCAAAAAACTGTATAACTAGAAAAAATGAGGAGTTTGGAGTCACGCAATCGGTTTGTATAGTGCTAAATTAGTATTATACTTATAATTGGCGTCGGGCGCTTGTCTGACGCTTTTTTTGTTGTCTGAAAAATTGTTTCACGTGAAACAATTTGCCATGCTTCCTTGGATAAATGGAGGATAAAATGACAATAGTAGCAATGAATGATGTAGTTAAAAGTTTTACCGGAGATATTATTTTAGAAAGTATCACTTCAATTAGAAGAAGGTGAGCGCGTCGGTTTAATTGGTCGTAATGGCGAAGGGAAAAGTACTCTTTGAAGATTTTAAAAGGAACTGAGGGCGTTGATAGCGGGAT
>N_1078
GGCGATAAAGAATTATTATTTAGTGAACACTATGCGTGCCCTTATTGTGGGTTTTCCGTTGGTGAATTAGAACCAAGAATGTTCTCTTTCAATAGCCCATTTGGCGCTTGTCCAACATGTGATGGACTTGGCACTAAACTTGAAGTCGATGTCGACACAGTTATTCCAGATAGAAGTCTGTCTCTAAATGAAGGTGCTATTATTCCTTGGCGCCCAATTAGCTCGCAATACTATCCACAAATGCTAGCTTCGGCTTGTAAAGAGTTCGGAATAGATATGGATACACCTTTGGAGAAACTAACGAAAGAAGAATTAGATATTATT
>N_1079
TAACTGTAGAAGCAGTAGATATTAAGTCTTTAGAGCAACATATTAAAACAAGTGATGTATATGTAGCTATTACAAAAGCGAACAAAGAATTCGATATTCGAACATTGAATGGTATTGCCTTCTTAACAGGCATGGGCATGGACGAAGAAACAGAAAAATTACTTAACGCCTTAAAATAAACCAGATAAAACAGGGAGCGTGAAAAAATGGAGTCATTACAATCAGTTATACAGTTTATTTTGAACCTTGGAGCTGCCGTTTTTGTTCCAGCACTAATGATTATTATTGGGCTAATTGTACGAATGAAAGTAAGAGATGCGGGATGAATCTGGGTGTATTTCTAGGGGTTGCTTTCCTTGAATCAACATCGTTATCGGCTTTA
>N_1080
CTGGTCTAGGCGTGAATCATGCTCCCATAGCTAATCTGGCTGCTAAATACGTTAATGAAGCACACGTCCACGATATTAGCGGGAATAGCATTCAAGACATCATTACTGTACTCAGCACAGGCGCACCAGTATGGATTATCACTACCACCGACTACCATGCACCCAAAAACTGGCAAACCGTCCAAACAAAAGAAGGTAAAAAGAAAATCACGTATTCGATGCACAGTGTGGTAATTACCGGGTTCAATAAAGACAATTTTTATATTAATGACCCATATGGACATAAAAACCGTGCCGTAAAAAGAAGTGTACTTGAAGAAGGCTGGTCTGCTATGGGCAAGCAAGCCATTTACCTAAGTCACCCATAAA
>N_1081
TTTAAGCAAGTCTGCTACGTTTGCTTTTGTGCTCCAAACGTATTTTTAGTACCATTATCATTTATTGTAATTTGACGAGCTGGCAAATATTTAAATGTCATCTTCATTGTACATTTGCTGGGCGCAATTTCATCGCGTTCACTTACTTTAATACCTGCTTCGTCTAATGCTTCTGAAACAGTTTTCATGTGTTCTTGATTCAATTTTTTCACCAGC
>N_1082
TGACAGCAAAGCAATTAGCTGAAATTCTAGACGTTTCCTCTAAAACGATTTATCGCAAGATTAAAAACATCAATGAGACAACTGGAAGAAAGGATATCATCATTTCTGAAAAGGGGCGTGGTTTTAAGTTAGATTATAAAGCTTACATACAAGCTAAATTAGAAACGACAGGTGATATTTTTGGCTATACACCAACAGAAAGACGTGAAAAAATCTTGCTGCAAGTATTGTTTAAATCACCAAAGTACTTGAATGTAACAGAGCTGTATGAAGATTATTATGTTGGGTATAATTCAATCAAAAATGATTTCTCTCTTTTAAATCAAGCCATCGAGAAATATGATTTGGCTCTTGAAAAAAGGCAAAAAGAAATACGGGTTGTTGGCACTGAAGAAAACATCCGGACCGCCATTAATGAAGTGATTAACAACTTGGATTTATCGACCTATGATGATTTGAAAACAGAATAC
>N_1083
TGTCATCATAGCTACCGATATCACTTTTTTCGTATCCTTGTAGAATTGTCGGCTTGATACGCACAATGTAATCATCATTTGATGTTTCTTCAGGATTATAAGTATAGATTTTCTTACCATTCTTATCAAAAAAGTCATATGTTGCATAGGATTCATTGTTTGTGATATACACATCTTGTGTAACATAAGCATTATCGGCCACGCTGTAGTCAATCAAACCTGCGTAATATTTATTGGTAGATGGTTCATTAATTTCATATTGTTTATAAGCTAGTCGGAATAAGTAATCAATATTGTAGTAACTATTCACGCGGAAATAGAGATTTTTATCTTTGGATTTTTTATCTACGCCAATATCTGTCGCACTAATTGGGAAGACTTCATATAATTTGCCGTCTATTTCGTAAGCTACTTCATACTTATCAAACACTTCTTGGCGCTGAAAAAAGCCAAACATAATTGCTAAGATTACGATAATTCCTACGAAAACTGCGACGATTAGAGCGGGCAGCCATTTCTTTTTTGATTTTAGTTGTTGCATTATTTTCATCCTTTGTCATG
>N_1084
AGCTGTGTACAATGATTTAGCAGCTGACTCAAAAATACAGGTGTTCCAAATCCTGATAAATTTGATGCAAGTGTTTCTGAAGCTAATGCAGGCGATGATGTTGATTGCCTCATTCCCAGTAAAATAAAAAAATCCGCCCGATAAAGGGCGGATTTTTCTCTATTTTCCAGCACTTTCTATTAAATTCTTTAACTCACTATTCGACATTACTACTGGTTTATGAAAATTGAAATGACCAGAATTAACGCGACTGATAGTGTTAATAGCTACTCGATGTTCA
>N_1085
TTTACAAATTTAGATGATTATTTGGCACCTGCCATACTTCGGCGCGACACTTGGCCCTGTTGCTGGACGCATTACAAATGGGCAATTTAGTTTGGACGGTAAACAATTTCAACTGATTCAAAATGAAGGAGCTAACCATCGTCACGGTGGGAAATTCAATTTTAGTAAGAAGCTTTGGGATGTTTCG
>N_1086
CAAAAAATGTAGAGGGCTTGAAATTGGATAAGTCTGCCCTCAAGTTAATTATTGGAGGAGTTTTACTATGTGTGGAATCGTTGGATATATTGGAACAAATAATGCAAAAGGCATTTTATTAGAAGGACTTGAAAAATTAGAATACCGCGGCTATGACTCTGCGGGAATCACTGTCAAAACAAAGACCTAGTAACAGTAGTTAAAGAAAAAGGACGGATTGCAGACCTTGCGAGCCTTGTACCAAGTGATGCATTCGGTACAACAG
>N_1087
CGGCGAATTTGATTGGATAAAAAAAGGCATCGAACAACGCGAAAACACCTTGCAAAGAGTTGGAGAGGCGATTGTCAATCATCAGAAAGCTTATTTCCTAGATAATTCCGCGCATTTACAACCATTAACCTTAAAAGAAGTAGCGGAAGAGCTTGGTGTACATGAATCAACCGTGAGCCG
>N_1088
CCATCTTTGTAGTTAATACCAGAATAATGTACCTCAATCGTTACTTCATTTTCTGGCAAGTTATCTATAGTAGTTTCTCTAAAATGAAGGGAAGTATTATCTGCTTCTTTTTCAATGAAAAGTGCTTGAAATGATTTCATTTTTTAAATTCCTCCACAACTCAATTTTGTGTTCCCCTTCACTTTACGACTTTTTTCGCCATTTTACAAGGCTGTGACTGGTACAAATCCCCATTTCAAGGTAAACTAGAATAGAGAAGATGCCGATATTTTGTGTAAATTTATAAATAGAATTTTTTGGC
>N_1089
TAGTATTATTGGCGTAAGTAGGTCCCATATTTATCATGATGTGGAAGGTATTGAACACCACTTGAGCTGGAACTCGATTGACCAATTGGAGATGTTGTTCAGTTTTTTGAAAATCATCCGGATGCACTGAAGACGCTCAAGGCGATGGAGACGACCAAACCAGAAACAAAGGAATAACGGTAATCCAAGGTTGAGATGTTGATTTTTGCGCAATCAGGCTTTACTTTAGAATCAAAATGGTGTTACATCGCTTGGTGTCGCGCTTTTTTGATGCACTAAAGAAGCCAAAACATATTAATTCTTTGTTACAATATACATATTCGGAGGGATATCATGTCAAATAAAGTGAAATCAGATATTGAAATTGCATCAAAAGCAGAAATTCTACCAGTTACGACTATTGCGGAACGTTTAGGACTGACGCAGATGCACTAGAA
>N_1090
TGCCGAAAAATCAAAGAAAGTATTAAGGTATCTTGAAACGAACCTTAATGTAACTCGGGGGAAGTACAATGATTGATAAGCGTTTGTTTCAACTGGTTGAAAAGAAATCTTTAGTGTTATTAATTCTTTTTCGTGTGCTTAGTTTAGGGCTGATGATTGGTCTTTGGTTTGTTTTGTTCAACAATTAACGCATTATTTAGAGGGCCAAAGTGTCGATTGGTTATGGCTTATTGGAACGGTTTTAGTCGTTTTAGTTGGCAAAGCGATACTTACAAAATTAGCGGAGAAACAAATTTACCAAGCATCGGCGGAATTGCGTTTATCAATGAGGCGCGCTGTGATGGAAAAAGCTTTTCGGTTAGGCAACAACGAAGGACAGCTACCGGCATCAACTTTAACGCAGCTCGCGGTAGATGGGATTGAACAATTAGAAATTTATTATTCGCGTTTTTTACCGCAATTATTTTATTGTCTCATCGCTTCTTTGATGATTTTTGGAAGTTTAGTTGGATTTGCTTGGCAGCCGGCGATTGTGCTATTAATTTGTATGCCGATGATTCCGATAGTTATTATGGCAGTGATGAAAATTGCTAAACGGATTTTGAGTGGTTATTGGTCGGATTATACGAATTTAGGAACCAAATTTCATGAAAATTTAAGTGGGTTGAGTATTTTGAAGGCTTATGAACAAGATAAATATAAGCAAGAGGAAATTGTTTCTGATGCGGAACGTTTCCGTAAAGCTACGATGAGTTTGTTATCGATGCAACTGAATTCAATTACGATTATGGATATTATTTCGTATAGTGGAGCGGCACTTGGTATTGGTATGTCGTTAATTATGTTCACAAATGGGAATATAAGCATGACTGGTATGTTGATGTTCTTACTACTAAGCGCCGAATA
>N_1091
CAGTCATTTATTAGAAACCGTATTAAGGGCTTTTATACACATATGAAAACACGGTTTGCATTGCAAATCTTATACATGATTTCCACTACTTTCTTGCGTCACTTAAAACGCTTGAACCGTCAAACAGACGAAATCGAAAAAGAACTACATGAATCTATGAAAAATAAACAACTTTATGATTTAATGGGGATTGAAAAAAGTTTAGTTTACTTTGTAACCGCCCTTAAATCGAATGAGTACTTGATAAAATGATGCGTCAAAATATTGTTAAAATGTACGAAGAAAATTAGAAGCTTATTAGAAGATGTTATTACTGAAAATCGCCAAGGTATTGAAATGGCGGAAGTCCACTCGAATATTTTGAGCGGGATGATGGATGCCTATGCTTCAATTATCTCGAACAATATGAATATCGTGATGAAATTCCTTACTTCTTTTACCATCATCTTGACGATTCCAACGATGGTGTTTAGTTTTACGGAATGAACGTGAAATTACCGTTTATGAATACACCAATGGCTTGGATGCTGACGCTCGGTTTTGCATTCGGGATTGCCGGAGCGCTTGCGATTGTATTCTGGCGGAGGAAATTCTTTTAAAAATAAACAAAAAGCGAATGTATTACCTAAAATTTTAGGCCAATACATTCGCTTTTTTATTTAGCTAATTCGCCGTCTAGTAACGAACGTAATTCTTCAGGACTAATGTGCTCATCAAAAATATGTTCACCCACAATAACAGTCGGTACAAAAACAACATTTGCCGCGTTTGCCTCAGCAACAATTTTTTCTGATGCAGCTTTATTGTCTTGCTCTGTTAAGCCTAACTCGGATTCCATATAAGTAGCTACTTCAGGAAGCGTTAGGCTACCCCATTCATCTTGCTTACTATAAATTTTATTGATTGTTTCACGGGTTTCTTCCGTTTGGAATAATCTAAGTAGCGATGCGTTACATTTCCTCGTTGTAACGATTCTTTTTCTTTA
>N_1092
TGAGTCTAGGAATCCGCCATATCATCGCGAATCAGTGATTTTGCAATATCGGCAATTCTTATTTTACTCGTTTCATTACTTCGCTCATTCATTTTCATTAAATAAGGCAAATCGATTTTTTTATTATCGATAATCATTGCGCCGCCTCTTGTTCGTCTCACAAGTCCTTCTTTTTCTAATTCTACTAAATCCCGTTTAACAGTGGCTTCGCTGTAGTTGACAAGCTCCACTAAATCAATAATCCGCATAAATTGTTCCACTTTTAGCCGGTTAACGATTTTTAGTTGCCGTTCCTTCGCTGTGCTTAACATGTTCCTCCACTCCTTAAAGGGCAAAAGCACTATAACTAGCGCTTCTACCCTTCTTATTAGTATTTATCTCTTTGACCAGTAGTATTTAAAATGTGTAATTTATGTCTTACAAC
>N_1093
CATCTATCAATCCGGCATTAAGAGCTGCCACTAATGCTTCTTTTTTTTGTAATCCGTTTGCAAGTGCGACGACGGTGGGGATGTTCTTCAACTCCTCTAGACTAAGACCGATTACATGGGTGTTAATCTCAGTTTTTGCTTCTTTTTCCGTCTGCTGTGAAAAAGCGTGAATTAATATCACCGACAACATCTTTATAGCGTAGTTCTTCAATATCTTCAGAATTAATATAGCCGATTTCTTCCATTGTGCTGTGATTATAAGGGCTCGATACACCGACAATAGCCATATC
>N_1094
AGCAAATAAGAAGGAGCGGTTATATGGCAATTCAACCTTTAGCTTACCGGATGCGCCCGAAAGCACTAGATGAAATCGTGGGACAAACGCATTTAGTCGGTAAAGATAAAATTATTTATCGGATGGTCAAAGCAAAACAATTATCTTCTATGATATTATACGGGCCGCCCGGAATTGGAAAAACCTCA
>N_1095
AGCGAAATGTACTGGGATGCTGGTGGCGGTACGGCCTATGCGAAAAAATATGTTTTAGATAATAAAACAAATGCATATTTAAGTGGAAGCCAATATAATGTAGCTACTCCTGATGCAGACGGTCAGTTGGCTATAAAATTCGAGTAAGAAGTGCCTATGAATTTGATAAATCATCTATAAACATTGGAGATATTATTGCTGCAGATAATTTTAAATCTATCTCTAATGTAGAAGTAAATGGTTATGAGGCAAGTCCAAACACGGGCTTCCAAATTGACGGGGAACTTGAAAATCCTGTACCACTTGCTGCGGATAAGTATGCGGTAGAAGCAAAAGCAACTGCAAACACATTAGATATCACAAACCCAGTTGAC
>N_1096
TGGTAGCAAAATCCCGGTATTAAACGGTGCGAAACCTTCTACGCCATATACTTTATCAAAGTTCCAGTACAGTTCTGCTGTAACTCCAAGCGGTGCGACGTCGTT
>N_1097
GGTTTCATTTTAGAAGAACCCTATCATTTAAGATAAACATGATTTATCTGTTCTTTATTTTACCCATTAATAATAAAAGCCAGTGTCATAAGGGAGTTTTCTCAAAAATGAAAAAAATAACACCAAAAGCAATGTGCGCATGGATTCCTAAACGCGAAGATGAAACACATAAGGGTGACTATGGGCGCGTTCTGATTGTCGCTGGAAATAAACAATTTGGTGGTGCTGCTATTATGGCGGCAGAAGCTTGTGTCAAAAGTGGTGCTGGTTTAACAACCGTGGCCTCCGATAGTGTCAACCGACCTGCTCTCCAAACAAGAATACCTGAATGCATGTTTATC
>N_1098
ATGCAGTGGTAGTTGCAGATGATGAACTAGCTTATTGGTATTTTGAATGCCGCGCTTGATGCTGGAATCAAAGTCCCAGAAGACTTTAGAAGTAATGACAAGCAACAATACGAAATTAACATTAATGTCACGCCCGCAACTTTCGACAATCGTACAACCTTTATACGATATCGGCGCCGTGGCTATGCGTCTACTAACAAAGTTGATGACGAGTGAAGAAGTAGATGAAAAAACAGTTATCTTACCACATAGTGAAAAACTACGTGGTACGACTAAAGAAAAAAAATAAGTTGGCGCGTTTTTAACGGTATGTTATAAATGTATGTATACTTTTCATAACGAAAATGACTATGAACGGACGAAGTAGTTGCTTATTCTTATTCCTAGAGCTAGTGGTTGGTGGAAACTAGTAGAGGTAAGTAGACGAATTACATCCCGGAGTCACGCTGCGCAGGATAATGGCGCAGCCGGTGTTGAGCCGTTATTTTTTGAAGTAGGATTTATTCCTAAAAGTAGGGTGGTA
>N_1099
TTTGCAGTTTGTAATACGGTAAAAACATTTCAAAACATGCGGATTTTACAAATTGGACCACGGCCATTTGATTTTTGGACAACGATGTGTAATGAAGGAGAGTTGCTAGAAAAATTCAATATTCAATTAGCTCCAATTCCGCTTCCA
>N_1100
ATTGTGGAGTCATGGACTTCTAGACTTGTTTTTCTTGGATGAACAGTCAGATTAATTGTCTTCGAAACACCGCCATAACTATAAGTCACTTGGTAAACACCAACTGTTTCTAAATCAACTGCTGGATTTTCCGAAACATTGATTTCATTTCAATTTACTGTGTTTCCGTCTTTATCTTGGGCACTGTCAAAATTATCTTTGGCATTCCAGTTGTCCCCTATATAAATTTCAGAATCATGCGCGTTCACCGCTGTTAAGATGTCTTTTACTTGGATATTAATTGTTTTTGAGACACCGTCATATGTGTACGTGACTGGATATGTTCCAGCTTTGTCTGTATCAACGGTT
>N_1101
ACATAGAAAGTGGTGAAGAAAGATGGAAGAATCCCCACAAAAC
>N_1102
CAACGAAATTAGCTAGCGGAGTTTCTACCTATACATCTGGTGTAGATACACTAGCAGGCAGTTGACCAAGCTTATACTGGTTCTACTGCACTTTCAGATGGATTAAATAAGATGAATGGCAGTGTACCAACTTTAGCATCGGGCATAACACAACTAAACAACGGTCAAAAAAGCTTAGCAACTGGCTTAGATTCACTAGTCGATGGAAGTAACAAACTTTCAGCAGGACTTAAAGAATTAGACGGTAATTTCACTGATAAACAAGGCAAAATTGCCCAATTGAAACAAGGCATGAAAACAGTCCACAACAAGGAATTGTGAATTAAATAAAAGTGTCAACGGGGAAGATGCAGCACTTGCAAAACAACTCGCTGCCTTACAAAAAAGCTTAGGCGACCTACAAAATGGCTTAACATTTATTAAATCTAATAAAACTCGATGCTGAAGCAATTAAATCAAAAATTAATGCGACAGCTGGCGTGAGTGCAGAAG
>N_1103
AAAAAGAACTTCATCCAAATCATGTGTAATCGAAATAACGGTAATGTCTTCTTGTTCACGCATAATCCGAATAGTTTCCATTACTTCGGCGCGCCCGCCGGGCGGGCGGGCGGGCGGGCGGGCGGGCGGGCGGGCGGGCGGGCGGGCGGGCGGGCGGAGAGAGAGAGAGAGAGAGAGAGAGAGAGAGAGAGAGAGAGAGAGAGAGAGAGAGAGAGAGAGAGAGAGAGAGAGAGAGAGAGAGAGAGAGAGAGAGAGAGAGAGAGAGAGAGAGAGAGAGAGAGAGAGAGAG
>N_1104
TTGGAACACCGCTCACTGGCCGCGCTGCACTGGAAGATACGATGACAGATATTATTGTCGATATTATTGGCGCACTATTTATCGTCATCGTCGGCTATTTTGCACTGAAAAAAGGCCGACCATGGATGGAACGCTTTGAATTCAAGCGGAAAAATTGGAAGAAAGAAGCCGAAGAAAAAATAGCGGTAAAAAACACCTCGGCACGTGGAGGTGTTTTTTGTTGTACAAAATCGCCAACAACTTTGGGTCTCAGAAACAATTGACTGGCTCGTGGAACTTTTCTACACTTAAAATGAGAAGAAAACTTTGAAGGAGTGAGGGAGGAAATGTTTTTAGATACGGGGAAATTAGAGGAAATAAAGAAAGCGCTTCAATTTCCGTTTTTTGAAGGTGTAACCACTAATCCGACTATTTATTCAAGGAGAATAAGCCGAGAAACACGCATATAGCGAATATTCCAGCCAAAGTTGTGTTTGTGCAAGCGGCTGGGTTAACGGAAGGAAATCTGGGAAGATGT
>N_1105
CCTCCTACTACTTTTTTTCGGTGAATATCCTTATGTTCTTAGTATAAATTAACTATCACCAAGACTCAACCTCTTTCACTCATCATGAGGAAATTCTAATGTTAAGTGCTTATTTTTTATCGTTTTATCATATACAAACCATAGAACAAATACCGTTAACCAAAATGTCGCATAACCAATTTCCGGTAAGTATTTTTCTAACCCCATATAAATCGGCATTTGGCCAAATACATAATCAATTACATCATTATGAAATAC
>N_1106
AAAAACGACTATCAATAAGTTAAAAGGTAAAATTTCGACAGAAGAAATGCAAAAACTTAATTATGAAGCGGATGGCAAATTGAAAGAACCGTCCATCGTAGCGCAAGAATTCTTGCAAAAAAATAATTCTTTTGAAGGTAAAAACTAAGGAGGTGCCAAAAGATGGACACATTAAAACAATTAATTGATTATTACCAAACAAATGGAAGTTATGTCATGGAAGAGTTCTGGCGGCATTTCTTGATGAGTGCTTACGGAGTTATCTTCGCAGCAAT
>N_1107
ACTTCAGAATCTGGTTTTTTTGTTTCTTCTTCAAGCGGGAAATCAAGGACTACTTGACTATTTGCAAGTGGTCTTTTTTTACCAACAAGAATCATTAATTGTAACATGGTGAAAGCAATAGAACTTCTTTTTCTAAAGGCAACAAATTTTTGTTCCCATTCTGTAACATATTTGGATTTAAAATTACGTAATCCTTTGAAGCCGTAAAAACCTTGACTATAGCGGTATACCAGTCCGGCTAATCGTTCACCTAGGAAAGCATATTTACTTTCTCCAACATTGGCAAGCGGCGCCATACCGGCATTAAATGTTTGGAAGCCGTCTTCTTTAGCTTTTTCGAATAGATTAATGAAAAGGAAATCCATAATACCT
>N_1108
TAAAAGAGGCACTAGCCCTGATTGCTGAAAGAACAAAGCAACTTGCTAGTGATGAATGGTTGTTTGTGGAAGGTTATGATGAAAATAAATGGTCAGATGAGCAAACGTTGATTTCTTTGGCCGATTTAGATGAAGTGAGCCAGACAAATCCGATTTTAGTTCGGCGCATTGATTATCATAGTGTTTCTATTAATTCTGCATTACAAGCGCATATTGCCGATTTTTCGGAAAATGGTTTTGATGGTGGCGGCGAAATTGTTCGTGATAAAGAGGGAAATTTTACGGGAATTTTAAGAGATAATGCAACGACTATG
>N_1109
CTGGCTTTTCTATCATTTTACCACAAGCCATCGGTATGCTGACATGCGCCATTGGTATTAACTTAGCGAAAAAGACTGCTATTTCCCGAAAAAATGTTACATTTAACTTAATGACCGGATTATCGTGGTCAATCGCCAATTTAGGCATGTTCTTAGCGACTGCTGTACTTGGTGTCGCAACGAGCTTCTCGATTTCACAAGCTTGCGTTATCGTCGCAACAATAGGCGGTATCCTCATTTTCAAACAGAAAAAAAGCCCGCTAGAATGGACTTTTATCCTTTCTGGCATACTGTTAATAATGGTGGGCGTCGTGTTCTTTAGTTTATTGAAATAAAAAAAGCCAAAGACCACCTCAAGGTCTTTGGCTTTTTTTCATATACTCTTCTATAACTTGTAACACGCCCGCTTCTTTATTAGAAGCAGCCACATGTTTCGCAGCAGCAAGAACTTCCGACTGCTTTCTTGCATTGCGTAACTATGCGACGTTAATTGCAACATTTCGATATCATTATTCGCATCACCAAAAGCGAGTAAATCATCTGGCGCCACTTGCCATTCATTCAATAGTTGCTGAATCGCGCTCCCTTTCGTCACACCCGGAATTATAATATCAATACTTCCATGCCCGCTCGACACAGCGCGAATTTCACCGGCAAACATTTGATTCAAATCTTCCACAATTTGCCCTGTCTTAGCCACTTCCACATCAAGCGCGAACTTAATAAAA
>N_1110
TGTTTATCTTTAATATTGTTCGAGGTATTCAAATGCTTTTAACGAAAAATGAAGAAGATGCTTGGATTTAAATGAAAAAGCTATCCTAAATTTCTTAGGATAGCTTTTTTTATTTTATTTGTTTAGGTTTTTTTAAGAAGAATACTCCAGCAACACTAACAAACAATCCAATG
>N_1111
AAGTGCTTGCTTTCAATTCTACTATACTAGCTCTACTTTTTCAATCAATTTGGTAAAAGAAAAAGAATTTGGCATTTTACACACCAAATTCTTTTAAATTTATTTTGCAACTAGTCGCATTTGTACAGCTTCTATTCTTAAACTTTCTCCTGTTGTTCCTGCTGTTGCTACCATCTTTAACCCAACTTTGCCAACCTTTATTTTGGACATGCGCTCTATACTGCACACTATAATTTTTAGCCATATTTCCAGTTAATTTTACTTGGAAAGCTTCCAGACGTTTTGACTGTCCACGAGTTCCAGAAATTTCCCCATTTTTCAACCAACCTTGCCATCCACTACCTTGTACATGTGAGCGATATTGAATATCTCCAGAATACGGCATCCCTGATAAACTAATTTTCATTGCTTCTGCTCGTAAGCCAAGGCCAACTGTGCCCGAAGTCATACTATTAGCAACGTTTCCCATCCATCCCTTACTTTGGACGTGGAGCTCGTAATTTATCCCTTTTTGTTTGCTTACAGAAAGATTATTGTCAAACGCCCAAGTATAAATATTATTTAGTTTTTCTTTTGTTATTCTTGTACCAAAGTTGTCCCCGGTACCATTTAAATATTCATATGCGTTTACTGCTAAAATCTGTTTTTTAGAATTATAAACACCACTACCACTACTACCACCTGTTGTATCTAATCTATAAAAAACATTATTTGCAGTGACTTGAGAGATATTTCCAGTTTGAGTGTACAATTTCCCTTTTTTGTCACCATGATAACCACTAATAGTAATTGCACCAGATGTATTAGTTGTTAACCCCATTGTTCCAGTTTTTGTCCCAATATTTTTATCTAATTTAATAACACCATAATCTTCTGTAGAAGGTTCTTTTTTTGTCCATTCTTA
>N_1112
TAACTAAATAATGCTTTTTCACTGCTAATTGTAGCTGGGCTTCTTTATTTTTTTGGAGAAATGTTTATTAAAAACACGATTCAAGCATTTGTTGCTCTTTTGAAACAGCCACCGAAGCTTGCGAACATGGAAAGTTACAGTTTGTTTTACTTGATGGAGTTTGGCAAAGTGTTGATGCCGATTATGGTGATGGTTGTGATTTTTGGTTTGATGAACTACGGCGTGCAAGTCGGGATTTTATTTTCCGCGAAAGCAGTGAAACCTCAGTTCAAACGACTAAATCCAGCGAACTACTTTAAGCGAGTGTTCAGTGTGAA
>N_1113
ATAAAATTAGACATTTAGAGGATATGGAAGAAGATATTCATCAAGCTAGACGCGAAATCGATGACATCCTTTACCATATGAAAGAAGTTTGGCGAGGAGAACATGCAGAGCATACTTTTTGGCAAATAGAAGACGAGGTAAATCATTACAACCGGAGAACTGCTTGCATGACTAACGATATTCATACCGAACTAAATAATGAGCAAAAAAAGAGACATAGACAAAATCTCCACGCGCTCGAAACTAAACAACAGGATATTAAAAAGGAGATGACGTAGCTATGGCTACGAAGTCGACTGTAGAAAACTTATACATC
>N_1114
TTCGTTGTTATATTAAGTCCAGCTGCTAATACTAAAAAGCCGATTCCCACGGATAATCCCGCAACAATAATGCCCGCCCATTTCTCTTTTCTTACAATAAGCAAAATAATTCCCACAACAACTCCT
>N_1115
TAGCAGTTAAGCTCTCACTTCCCAAGTCATCAAAGAAAAACACTCGAAAACCTTCTTGGCTCGTTGGATTTTCAAAATTAAGTCCGTACAAATCATCTTGATAATCCACATAAAAAGCGAGTAAGCCAAATTCCGGATAATTTTCCATTTGTGGCATTTCTGAAAAATTAATTTGTGTTAATAAAGACAGCGGTTTTACCTTCTTCGGTCACTGGATAGCCATGCTCTCTCGGCAAGTAACCACGCCCACCAGCTTTACTTTGCAACAATGAAAGCTTACCAACATCCTTTAAAATGCAGTTCTATACGCTCTTTCTCT
>N_1116
GGCAATAACCAAAGCTAACATTAAATAGCTAATTGGTCGCGTATATTTTTCCACAACGCTCCAATTGGAACCTAATGAATAACCAAGCCATGTCAGAAAAATATTCCACGGAATGCAGCCTAAAATCGTATATATAACAAATTTCCAGACATTCATTTTGGCAATTCCAGCCGGTAAAGAGATAAATGTTCGGATGACTGGCAAAACTGGGCAAAAA
>N_1117
ATCGCGTTCTAACAGAAGTTCTACTAAATCTTCTTGCGTGTCAATCTCATTGGATGTAATCAATTCTCGAATAATAATATGACGATGACCTTTATTCATTCCTTCACCTCACGATAATTTTCTACTTACATCTTATCCGAAAAA
>N_1118
TAGAATATTTGCCAAAGTGGTATCATATAGATGACTTAGTAAAAATGGTGACATTGGTTGGGGTTAATCGCCCCAGTTATCAGACGGAGGTTCCGTATGATATAAGCGTAAAATCAATATGCCAGAAACGACGATTTCTTCTACGGAAATTAGAAATAATATTGAGAACGCGAGCACCTTTTACCAGAAAAAGTATGGTCATATAAAGGAGCATCAACTTTATGGAAAGAAATGAAATGCTAAAAAAAGTAGAAGCAGCTATGCCTAATGCTCCATTTAAACACACTTTAGGCGTAGAAAAAAGCAGCTGTAGAACTTGCAGAACATTATCATATGGATGTAGAAAAAGCACGAATAACCGCTTTGCTACATGATTATGCTAAGTACTATGACGATGATAAAGCGAGAAAAATTATCGAGGACGAGGGTTATGATTCGCGTTACTTTCTTTTCATCGTTCGCTGTAGGGCGCACGTCCTGTTGGCGCCTATATTGGCAGAAAAAGAATTTGGTATTACTGATACAGAAATACTGGGGCAAGCGATTTCGTCTGCATACGACAGGAAGCGCGACGATGTCTGATTTCGATAAACTTATCTCTTCACTCTGACTATACAGAACAAGGAAGAACATTTCCCGGCGTATATAAAGCACGCAGATTAGCACTTAAATCGCTTAACGAAGCAATGTTATTCGCTTTATCGAATACGATTACGCACTTAGTCAAAAAGCAACAATTGGTTTTTGTCCGATACACTGGATG
>N_1119
ATAAGAAAGCGAGTACGTCTTCTTTTGTGCTACGTTCATAATCGATATGCTCATCCACCGGGTTGTAAGGAATCAAGTTAACATAAGCTAAATGGCGATGTTCTCCGAGAAGTGCCGCCAGTTCGAGCGCTTCTTTTTTGTGGTCGTTTACACCTTTTAGCATAATGTATTCAAACGTGATTCGGCGGTTAGTTTTGTTAACGTAATAATGGATTGCTTCCATCAATTTCTCAATTGAATAGGTCTTGTTAATACGCATAATACTCGTCCGCAGTTCATTGTTCGGCGCATGGAGGGAAATCGCTAAGTTAACTTGGAAATCCTCATTGGCAAAATCAATAATGCGCGGTGCAAGACCACTTGTCGAAACAGTGATATGGCGCGCGCCGATTGCGAGGCCTTTGTCATGATTAATCACACGCAAGAAATCCATCACATTATCGTAATTATCAAACGGTTCCCCGATTCCCATTACAACCACGTGACTCACGCGTTCTTCCAAATTACGTCCATCCAAATAATGCTGCACATTCATAATTTGTTCCACAATTTCGCCAGCGGTTAAGTCGCGACTTTTTTTCAAAAGCCCACTCGCACAAAAAGTACAGCCGATATTACAACCAACTTGAGTCGTTACACAAACCGACAAGCCATATTCTTGCTTCATCATCACGGTTTCAATTAAGTTCCCGTCACTCAGCTTAAATAAATATTTCGTTGTGCCGTGTCGATTCTTGTACCACTTGTT
>N_1120
AATATAATCAGGTGTACTAAATAATGTATTCAAGCCAATCGGTAACGTGAATTTCTCTGCGCTAGATAAGAAAATCGAAGCAAACAGATAATCATTCCAAGCTACCATGAAGCAGTATACGAACACAGAAACAATACCCGAAATCGCAAGCGGAACAATAATTCGTAAGATAATCTGGAAGCGATTCAGCCCGTCCATCATTGCTGCTTCTTCAATATCAGTTGGAATCGTATCAAAATAACTTTTCAGCATAAATACTGCAGTTGGTAG
>N_1121
AAACAGATTCTGAACAAGTGACGATTACAACAAAATCTACTAAAACAGATGAAAAATCAACTTTCCAAGCCAAACTTGCAAATGATACGCAATACTTTGCGGAAGGGCTATATATTAATCAAACCGGCAAGTGGGAAATTACGGTTCATGGTTTAACAAAAGATTTCACAGATATAAATCAAACATTTACAACCAATATTACACAGTAAAGGGAAAAATAATGAAAAAAATTATCGCTCCATCGTCGTTTTATTAGCTGTCTTTATCATTCCGTTTCAAGCGAGCGCACATGTTTCTGTTGCCAGCGAATCGACCGTAGACTCCTTGGGAAACCTACACGATGAAAGTATCCATGCGTAGAAAAAGATGTCGCCTACTCAAAAAAATCGTTTTAAAAGTAGAAAAAGGCATATCATTAAATATTATAAAACCAGCTGCCTT
>N_1122
TCCTTCCAGAAGGCGCATCAAAATCAATCGAAGTACCGAACGTTATCCCAGTTAGTTATACTGGCGCGTCAGGCATGTTCGTCGGTATTATCGTTGGTTTAATTGCAACCGATTTATTCATTAAATTATCGAAAAACAAACGCATGCAAATTAATTTAACAGGAAATATTCCACCGGCAGTTATTAAATCATTTAACGTGTTAATTCCGATTATGATTACGGTTATTATTTTCTCAGTTATGTCATTTGCCGTTAATCAAATTTTCAACAT
>N_1123
GCTTTGGGCTTTCATCCTACGCTACTTTCCCGTATGACATCGATGTTCCAACTGCGCTTTACGAAGGAAGATAATAAAATCGTTCTAAAAGATATTTCTATCGTTCCAACTTATGAAAATTCAGATGGTAGTA
>N_1124
CCAAGCTAAAAATGTAATCAAAGAAACAACTGGAACAAAATTCGACGTGTATCATCGCGGCGAGTTCTTAGGTTCGTTTGAAATTCCAGCTTACGGAGACCATAATGTATTAAATGCCTTAAGTGTTATTGCACTTTGTGATTATGAAGGTCTACCAGTGGAAGACGTGAAAAAGGAATTAAAAACTTTCGAAGGTGTCAAAAGAAGATTTAGTATTACAGAAAAAGCTAATCAAGTATTAGTAGATGATTACGCGCACCATCCATCAGAAATCCGTGCTACAGTAAAT
>N_1125
CATTTAAATTAGATGCCAATGATACGCTTTATCAACAAATGATTGGCCCGATTAATAGTGTCGCATCTTTCTCTGGAACTTGTTTTCTACACTGTCAGCATTGCAGGCGCGCTCATCTTAGGTCTACTTGTTATGATGCAAGTGCACGAACCACGATATTGAAATGGGTGTACTTTTGGCAATTGGTGAAAAACGTGGCAAATTGATTGCGCAATTCTTTGTGGAAATTTTAATTGTAGCTCTGGTTTACGCTAGCCGTTAAGTAGTCGCTGTGTCGCACAATTAGCGGGAAATCAATTATTGGCACAAACAAAACCCATCTACTACTGAAACAACAAGTTCAACA
>N_1126
TCCTCTAATTTGTCTCTGGAGGCATTTTCGTTTTCTAGTTCTACATATTTTTGAATCATTGGGTTTTTAATACTTCTAACTGGCGCACCATTGCGACGACCTGTTACAGTCGTGCTTGTATCCGTTGCGTCAAGTACCGCTTGTTTAAAGCTAGCTGGAACCGGACATTCCTCAGCAACAAGGAAAAGTGTGCCGATTTGGACACCACTTGCGCCTAATGCATAAACAGCTGCCATTCCGTGACCATCGGCAATTCCCCCTGCTGCAATGACAGGAATGTTCACTGCTGAAACAACTTGACGAACGAGTGCCATAGTGGTTGTTTCACCGACATGACCACCCGCTTCTGTACCTTCTGCAACAACAGCATCGACACCGATT
>N_1127
TAACACCGTGAAACTTTTAAATCATTTTGAAATTACAACCCGAATGACGAGCTACCATCAGTTTACGA
>N_1128
TCATCGATGACGAGCATTTTACCATTCGCTTTAATCGGACTTTCACCTTTTCCTTCTTTGACTGGCGTATGGCCGTTAATGATATGCCCGCATTCACCATCAAGCCCAAATTCTTCTAAAATTTGTTTGCAAATTAATTCGTTATTACGCAATTTGTAGTAAGGATTTTTTTCTTCTGTGTGTGTTTCTTTTTCTGCAACAAAATAACGTTCAAATGTAGTCATTTTCACTTTTTCCAAATAGCGAAGAAATGGCACCAGTCCACAAATACCAAACGATATCACACGCATATTTCTTTTCTTTAGTTCCAGTTGGACGTACGTATTCTTCGCGGGTA
>N_1129
TGCTTCCGGAAATTCACTTAGTAAGTTGTCGGCGAATTCCGCTAGGTCATCTCCTACAACGGCTTTTAATTCTAGGTTGTCGGCTGTTCGGCGTTTTCGAACATCTCGAGTACATTCTTTAGGATTTCGAAACATGCAGCGCCTTTTAGAAGTTCCATAAATCGGTTTCAATAGCTTTCATTGCGGTTTTGTAATCTTCTGGCAAAGCGGCTATTCGTTTTTTGTACTGTTTGTAATCTCGTTTTTCTTCGCGGTATTTTTTGTACCAATTAAACATTACGCTTGCCCTCCTTTAACCTGCATGATTTTTCCTTGAATAAAATCCCAACGCTTCCAAAAAATAGCTAG
>N_1130
CAGATGTTTTTGGTAAGTTTCCAATATTAAGCGCTAATATGATGCCAGTTTCAAGCGTAGGGTCAGCTTGTTCTATTTTTTCGATAACTGGTTGGTCCAACGATTCAACTAATATTATACGGTTACTTTTTCTTTCTTTAACAATGTGACAAGTCGTTCCACCATATCGCTAGATTCCCCGCCATGCAACTTCACTTCCACGAGTAAATCTATCTTATTCCTTTTCGCCGTCTTAATAATTTCATCGAAAGAAGCTATATGAGACGAATAGTCGCCACTCTTCACTTTAGTTTGCTGCAACTCGTTTAAAGTCATATCTGCTACTCGTTTAGAACTGCCAGCAAGTCTTCTCAGTGTCATATCATGGAAAACGACAAACTGATGAT
>N_1131
ATCCTGCCCCAATTAAAACGATATTCTTTTCAGGCATATGCTTCCTCAACTCCTTGTAAGTTTATTCACAAAAATAAAATGAGTCCAAAATTCCCCACAGTATTATTATAACCTATCATAGTTTAACAGAAACCTCCTACTAATGTCTAGATAGTAAAGAACAATTCTAATCTAAATTTGAAAAATAGGACTTTGTGCAAATGTTACATAATTAAGCAGGCTAAAAGTCCTTGTTTAACATAGGATGTTAGACATTTTTGTTTGCTATTTTGCTAGAAAAGGTTGGCTTTAACTGTTATATATATACCAATAGTCATTATTTTGAAAATTAGATGAATTATGTCTTTAGAATTACAGTAGACAAAACCGGGCGCTGATGGTATCATTTGTATTGTAAAAGTGATATCGCTTTCGCAGACTATCGGTTTGTGTTCACGAAATCACAAACAAAGTTAATCAATAAAACAAAAGGTGGGAGCAAAACATGAAATTGAAAAAAGTAGCAATGGGTATTACCGTGGTAATGGCTTCAAGTTTATTACTAGTAGGTTGCGGTAGCAGTGACGACAGCAGCAAAGACAAAAAGAGCACAGACACAAAACAAACAGAAACAAAGAAAACAGCTAAAACTGATGGTACTATGACTGATGGTATTTACAAATTAGAAGAAAAGAATTTCGACGACAAAGGCTGGAAAGGTTTCCATA
>N_1132
ATTCCTTATTTTAATCGCTTTATGACTCAATTTCCGACGATGGAAGATTTTGTCCAAGCGGATGAAGCCGATATTTTAAAAGCGTGGGAAGGCTTAGGCTATTATTCTCGTGTCAGAAACCTCCAAACAGCCATGAAGCAAGTGATGGCCGATTTTCTGGAGAAGTTCCTACCGACTTAACCACTATTTTATCGCTTAAAGGTGTAGGTCCATATACAGCGGGAGCTATCTTGAGTATTGCCTACAACCAAGCTGAACCAGCAGTGGATGGCAATGTTATGCGTGTCATCGCGCGCGTTTTAGAAATTAGTGAAGACATCATGAAAGCGTCCACCCGGAAAATTTTTGAAGAAGTGTTATATCAACTAATTGACAAAGAAAATCCAGCCGCTTTCAACCAAGGTTTAATGGAAATTGGTGCGCTTGTTTGTACACCAACAAAACCAATGTGTATGCTTTGTCCGCTCCAACCGTTTTGCGAAGCGCATAAAAATGGCGTTGAAACGAATTATCCAGTAAAAATAAAAAAATAAAAGCAAAACCAAAGAACTATTAAGCATCATTGTTATTTCAGAGGACGGAAAAATTGCCATAGAGAAACGACCAGAAAATGGTTTGCTT
>N_1133
GAACGAAAATCATGTAGACAAAACCATCCATCTAAAGTTTTTACTGCTTCATTCATTATGTATCACTCCTTGTTTAGAATATCACTAACTAAAGTGTAACATACGGGAAGTAGTTCGTCCGTTTCGCTGTTTGTGAAATTTACGTTTCAAAAGGACGGTATTTTTCACGTAAGCTTTGTTGGTTTTCAAGCCGAAGTTCAATGTCCATTCGGTGGAAAAGAACCATATTTCCATTTTCGTAAAGGGGAGTACATCGCGTTTGGCTAAGGAAAGGAGTGCTTGCTTAGATATGCCTAAGTAAGTCGCGGCTTCATTCGCAGTCAGGAAGTTTTCTTCAAGCCATTTAAAATCTATTTGTTGTTGGCGCACATCTTTTCACCTCTTTTTCTTTAAGTGTAGAAAATATCTGGCAGAAATACAAGAGAAAACATTAACAATTGCCTAAAAACAAGCTATACTTTAACTAAATGATAAATCTAGGAGGCATAAATATGAATGACGTATTAACTTTGCTAAGAAATCATCGCTCT
>N_1134
ATCTGACCAAAAAAAAAGCCACTCAAACCGACCGCTCAAAAAAAACAAGTCAGCTAATGTTAAAACCATTTCACATCAGAAGCTAAGAAAACCTTCAATTCCTAGCAAGTTAGCAGGAGCTGACAAAGCTTCTATTTCCGATTTAAATCAATTAATTAAAGAACTAAAATCCTATAGATGCAAAAAAATGATTCTGGCGCCTATCTCCAAAATCTCACAGCCTGTTTAGAAGCTGTAAAATAGTTATACGACCGGCAAAACAATGAAAAAACGCTGGAAAAGTATATCCTGCTTTTCTTGCAAGTGAACAAAAACTATCAGCCATCGAAAAAACAAATCAATATGATTGGTTTTATGTCAC
>N_1135
AAGAACCCACAACTGAAACAGCTAATAAACCTAAACACCTAATGATAGTACAGTTGCGCCAGAAACACCAAATACAGCCGATAAAACACCAGAACAAGATAACGGTAGCAGCTCCACAGGTGAAACACCAAAAAAGAAGAACCTAAAACAGAAACAGCGGCCTCTAATTTCGAAATTCCGTCTTGGGTTTGGTGGATTCCTGCTGGACTAGTTGTGACACTGCTCGCACTAGCTATTATATTCAGACGTAGAATTCGTAGATATTTATTGCTTCGTTCTCTGAGGAATCATCCCAGAATTTGGCAAAACCTATCATAGACTTATGAAATTACTTGCTTCT
>N_1136
TTTTCTTTGCCCAAATCGCCGTTAGTTTTTTCCGATAATCTATTAACTAATGAATTAATTTCTGAATAAAGTTCCGGCAAAATACTTAAATCACTAAAATCTTCTCCGGTTATACTTAATTCAATGGTGAGTACA
>N_1137
GTAGCCTTCATCCATATATTGACTAACTAACTGGACTAACGCTTCCGCACTATGCTGCACACCAATGCTCACGCCAACCGCAATCGAGTCCTTCTTTGCGCCAATCATTTTAGCTAATGAGAGCTTCTCATTTTTTGCAAAAGCATCCCAAACAGCAAGCTCCACAGCCGCTTTCGCCATTTCATTTCCTTGAATCCAGCTAAACATCTGGTTAACCTCTTCAGGAGTTCGTATTTCTTTCTGCGCAAGGATTGGCAACAAATGCTGTTTAATAATAGAAATAGCAGTGCCCAAAGTCTCTTCTGTATAGTCAGGTAACGGAAAAGCTTCCAACTCTCCATAACCACGTATACCCTCCTCATTCACTAACTCAATAATATAAAAATCTTTACTGTTTAGCTCACCATAACTTGTTTTAAATGGTGCAATAAGAGGAAGTTCTGCATGAATTAGTCTCGCTTCTTGAAAATACATTTACTCACCCTTTTTCAAACGCTTGCGCTCTTTTCTAATAACAAGCATAAATTGAGGTATTGCAAAAAAACGTCTCCATCTTGAAGGATTAA
>N_1138
CAGAAAATCATCCATTCGCAAAAAGAAATGCGTTTAAATGAAATCACTTTTGTAGCTAAAGACAATCGTTATTTTAAAAAAGTTATTAACCAAATAATTGATTAGATAACACTATCAACTACTCCCAAGCTGCAAAACACAATTTACCAGATTTAGAGGAACCTTTTTACATTTTCTCCAAACAAGACACTGGTATAATCTGCCTTAAAGCATAAAAAAAAGAAGTGATTATACTTTTCCGGCTGGCGAATACGCTTGTAAATCTTTTATTGCC
>N_1139
TAACATTTCTAATTCCTCAACAAGTTCGGGGTTAATATTTTCACGAATAACTTCCTTTTACCTTTACTAGTTGAAATTGCTGTCTGAGTAAAATTAGATAGCTTTTCTTGAAATATTTCAAAATGTATTGGATACAAAATTAAGCAGACCTTGATTAGTATAGGCTTCATCATTGAATAGGAGTTCAGAGCAATAAGCAAGCACTTTTAGAAGTTCAATTTCATCGGTGGGTTTTAAGTTTTTTGAAAAAGCTTCATCTAATGCCATATCCATTATAGATTTTGAACCTTTCATATCTTCTAACATATAGTAATTATTTACTTCTTGTAATTCTGTTTCACTCCAATCTTCTTTTGCTTTCTTAAAACATTTTGGGCGTGAAGTATTGAAATAGCTATTATGTTTAAATCCAGAGATAGTATTCAATAAGCTAAGGCGGACAAACGTATCTGTGTCTGTAATAGAATCAGCAAGAACATCATTTTTTTGATAACCCTTTTTTTCATAGAGAGAAC
>N_1140
AGTATCGCTGGCTTTTTCCATCATTATTATTTGATTATGCTAGCTCCGCCAATTGCTTTACTTAGTGGCGTAGGTCTAGTGGCGCTCTTTCGGTTATACCAGAACAAAGAGAATTGGCAAAGGTTCCTGCTACCTGCTGCAGTTACGCTAACTGGAGGTCTACAAGCATTCTTTGTTGCTGCTTCTTCCCCTGTTTTAGCGGTAGTTATTGGTATTGCTGCACTAATTACGTCTATTATCTTAATTGTACTTAGACCACAACCTTCCAAACTCACCGCGAAAATAACAGCGCTCGCTTTAGCGATTTTGCTCATTGCTCCAACATATTGGTCTTTAACACCT
>N_1141
TCTTGTAATCGTTCTAGCGAGTGTTTTCGTGACACTTGTTATCGTCTTGCGTTCTCTAGTAATGCCAATTTATCTGATTGCATCACTCGTATTAACGTACTTTGCTGCACTTGGATTCAGCAATTATCTTCATGCGAATTCTGGATACAGTGGTCTAACGTGGGCAACACCGTTCTTCGGATTTGTAGTACTCGTCGCGCTCGGTATCAATTATACATCTTCTTGATGTCAAGATTTAACGAATACAACGGACTTTCTGT
>N_1142
TTAAGGGAATCTTGTAAAGACAAGGAATTCATGATAGTCGCAAGCATACCCATTTGGTCGGCCGCTGCACGGTCCATTCCCATTTCACTACCAAGTTTACCGCGCCAGATATTCCCGCCGCCAACAACGATAGCTACCTCTACTCCTAGTTCTACTACTTCTTTGATTTGAGCAGAAATCAAATTGACCACGCTCGGATTAATTCCAAAGCCATCATTTCCGGCAAGTGCTTCACCGCTTAATTTTAATACAACTCGTTTATAATCTGGGGTATCCATAATAGCCTCCAATTTCATATTCTATTCATAGATAGAAGAGTTTTCCATCCACCATTATCTATTCTACTAAAAAGCTGGCTATTACAAAAGTGTTTTCTACCAAAAAATAAAAAAACATTTAAATTTACTCCTAGTCTTCCTTTTTTTATGCGTAATTTTTATTATTTATAATAATTTTTCCATCCATTTAAACAGTTTTATCCTTAACTTTAATATTATTTGTGATAAAATAAACGCATAAATAGATAAAAGTGAACGAAAACGACAAAACACATAGGAGCATTAGATATAAATGGTAAAATGGCACAAAATTTATACATATAGCGAACGAGTAGAACAATGGGATAATCAAACAATTATTGAAATGCCCTCTGAAAGTGAATATGAAGGTTATTTTTTCTTGCTACCTAAAAAGATGGTGTATTCACTTACACCAGAATATAGTTATTTTTATTTTCCAGATACATGGAACTTCTTTTTAAAAAAACACACAGAAAAGAAAGAACTAAGTGTCTCCAATATGATTCTTTGCTTTAAAAAAGAAAATGACGAGATAATGCAGTTTTTCCACA
>N_1143
TACAATCAACGCGCTGCTAACTCCAACGATATCAAACTCATTCCTAAAACGAGAAATGAAACAAATCAGTGGGTTTTATGGGCTGGCCTTTGTTTGACTGGTTTAGCAATGCTTCTATGGGGATTTGCTCTAAGGAGACAAAAGTGAAATAATATTTACTAAAAATAAAAAAGGAAGGTTTCCAAACAGCGGAAACCTTCCTTTTTCGTGTATTATTAATGAAATGAACTATCGGAAACTTT
>N_1144
AAGAGCTGGCGATTACACATGTTTCTTCAAGAGACACCGCGGGCGATTTGGCAGAAGCAACTTGAAAAAGAAACCGGGGAAATCAGCTACTTAGTGGATAGTTCGGCAGCCATTGCGATTAGTGCTGGACTCGGAAGTGTCGCAGTTGCGGGGATTAAAAAGGAGGAAACGATATGATGTATTGGACAGTAGCACTCGCTTTACTTGTTTACTTTATACTCTGGTTTATTATTTCAAAAATAAAAGGAAAATATCGCTCGTTGATATTGCGTGGGGCGGCGGCTTTGTTGTTGTAGCATGGACTGGATTTTTAACGACATTTAGCATGACAGCGCAAAGTCTAACCATACTTGTTTTAGTGACGATTGGGGTGTCCGTTTGTTTTGGCATTTAGCGCGCCGGAATTGGAACAAACCGCCATCGCTACGTTAATATGCGCAAACGCTGGGGAACGACATT
>N_1145
AAACGATTATCGCTACAATAATAAATCGCTTTTTATGCGGGAACTGGTTACGCGTCACAAGTGCTGGTTTTCCTTCTTCTATAGCAAAGGCGTTCTTCACTAATAAT
>N_1146
TTTTATGGAAGGGAATAGCAAATGTTAATTATTCGAAATAAACAAGACCTTAAAGAAGCTATTTTAGAGCAAAAAAAAGCGAATAAAACAATTGGTTACGTTCCGACGATGGGCTTTTTACATGAAGGACATATGACACTTGTCAGCCATGCGAGAAAAGAAACAGATTTTGTCGTTATGAGTGTTTTTGTTAATCCAACCCAGTTCGGTCCGAACGAAGACTTTGATGCTTATCCTCGAGATGAAGCGCACGATGCAAAGCTCGCAGAAGAAGGCGGCGTGGATATTTTATTTGTACCTACAGTCGAAGAAATCTATCC
>N_1147
GCAAGTCCCACTCCAGAAAGCACAAGTGAACCAATCGTTAACATAGAAGAAAAATGACTCCTCTTCTAATGCCTGTGAAATATCAGGAATAACTAGAACCATCAAACTAAATCCAATACCCAGTGCCCCCTAAAAAGCCAAGTAATCCTTCAACTTTCATGATAAAAACTCCTTTTTTCTGTGGTTTTTCTTTTATGTTATCATTTTAACAAAAAAT
>N_1148
ATAGTTTCAAATACAATAGAAGATTTCCCGGAACCAGATACACCAGTAAAAATAGTGATTTTTCGTTTGGGGATATCTAGGGAAATATTTTGGAGATTGTTTTCACGCGCTCCTCTTAATCGAATATATTCTTGTACCATACACATACCTCCTGTTTTCAGTCGGACAAACATCTTAGCAAAATAGCCCCATAAAAGTCAACCAAAAACCTTGTAAAGATTACAAGGTTAAAATTGGTGGAATATGAAAGTCGCCAGCCTGATAATTTTCCAGTCCTTTTGCCAGCGTATAAATGTTTGTCGCACGTAATTCTTCTTCTAAAAGCCCAGCTGGTGCTTTGGAAACCGTCGTGATAATAGGGAGAGAAATATTTTTCTTATGAAGCGATAGATATTGTTGCCCCGTTTTATTCATGCCGAGTATTCGGATGTAAGGGGAGCTAGTTTGACTCCTCGCATTTAATAAAATTTGTAAAGCCGTTCGTTGTAATCGCGCATTACTGTATCGCTTTGTTTTGGTTAATTCTATAAAATCAGAGAAGTTTTGCGCTTTAGTCGCTGCTTGCTGCATCCGGTTTTA
>N_1149
TGATACAGAAATTTTTATTATGCCATTTTTCCTTTATAATAAGCCGGAAATTGCCAAACAATTATTAAAATATCGCTACCTTCATTTGAAAGAAGCGAAAGAAAAGGCAACGAAAAACGGCTATAATGGGGCGCTTTTTCCGTGGGAAAGTGCATTCTCTGGCGAAGAAGAAACGCCTGAATTTGCAGCGATTAATATTCGAACTGGCACACGTCAAAAAGTAGCGTCGGCGATTTCGGAGCATCATTTAGTTGCGGATATTGCTTATGCGGTT
>N_1150
TTTTCGCTAATTCAAA
>N_1151
AACTGTTATTGTAAAAGCTGCTGTCGATAATTGTAGAAGCTTCGTGAATTCCCAAAAGGTGCTAATTGGAAAAACGCGGTTTGCTATGACCGGCTCAATTTGCGATGAGTGGCGTGCGTGATGCACATGTTCGTGCGGGCGATTATGTTGTTGTTGTCGGACTTGGTGCGATTGGTCAAATTGCGATTCAACTGGCGAAAAAAGCTGGAGCAAGTGTTGTTATCGGGGTGGATTCACTTAGTCATCGTCGTGAAATTGCTGAAAAACATGGAGCAGATGCTCTTTTGGTCCTCCAATTACGACAGATGTTGGCTTAGAAGTGAAGCGTCTTACTGGTAAACTTAGTGCGGTTCGATTATTGAAACGAGCGGGAATGCGGCTGCACTTCAAGCGGCACTACGCGGAATAGCTAGGCGGAACAATTTCTTATGTAGCCTTCGCGAAACCTTTCCCAGAAGGATTTAACCTTGGTCGGGAAGCTCAT
>N_1152
ATCTACTGGTGGCACGGATGTCGCTGCACAAATTTTGCATAAGTATTCTCATCTAACATTGGGAATTTGTGTGGCTTTGATTGATGGATTCGTTGTTATTTCGGCAATGTTTCTTTTTGACATTGAATCAGGGCTGTACGCACTTGTCGGATTATTCGCTACAAGTAAAACAATTGATTTTGGTACAAGTTGGTTTAAATCGATACCAAAACAGTCTTTATTATTTCTGAAAATCAAGAAGCAATCCGCCAAGCAATTCTGTTTAAAATTGACCGAGGCATTACTCGGCTCTCCGCAAAAGGTGGATATACAGAGGATGACAAGCAAATTTTATTATGTGTGATTGCGCAAAGTGAATTTTCAAGGTT
>N_1153
AGTTTTATAATGCGATGAGTGGCTTCTTACAAG
>N_1154
TCGACAGAAGTACTCGGTGGGCCATTTTCTTTTCCTGAAGAAATGCGAATGGACTGGCTCAAGTCAAAATCTCAAGCGAGCAATGCTTATTTTATTATAAAAAAAGGTATAGAATCTGTTGGTGAAGTTAGCTTTCGTGATTTTGAAAAAGGGACAGCT
>N_1155
TATGCGCATAACTTTGTTTTACAAGATATTTATTGATATCCTGTGACTCGCCTGCTACCGAATTTCCAATAAAAGCAAAAGCAACTGTACTTAATAAAAATACGCAGAAACTCGCGATTAAAAAGCCTTTTCTTAGCCCTTTTTTCAAATCAAATTTTTTCGTATATAAAGATTCTACTATAAATTTAAACCCATATATAGAG
>N_1156
CTAGCCATTCTGTTAATTTTGTCCATGTTAATCCATAAATGGAGCTTTTTTCCATTGTTCAGCCTCTTTCAGGTCTTGTTTTCGTCTATAAAGATTATAGCTGTTTTATGGTTCACAAGCAATGCTATTTCGTAAATATCAGCCGTTTGTCCTGTCTCGCACAAAATTAGCTATTCTGTCACAAATAGCTACTTTTTCACTTTATCTAAACATGGTTTGGGTTGCTTTCGCTAGCACTTTTGGATTAAGCGGT
>N_1157
GGTTGTTAGAAATAAGGAATTGTACGATTATGTGAAAGCTAGACAATTTGTTGATTAAAAAACGCCACCTGAGTTATGGGTGGCGTTTTTTATTTGGGATTAGTATTATCATCATTCTTACATTGTTGATTCTATGCCCGCACATATATTCAATAAGCATCCAAAGCAAAAAGAATAAGCCCTCCATCAAAGAGGGCCTATTTCACAACTCATACAAAACCACTTCACCAGCAGCAAGTGATTTCTGCACATCAATAATTCTTTGGTTGCTGGAACC
>N_1158
ATTGCCGAAAATGGTTTTGGAATGTATGACAAATTAGAAAATGGCGAAATCCATGATGATTACCGGATTGATTATTTATCCGCGCATCTAAAAGAAATGAAACGCGCCATGTATGATGGCGTAGAAATTATCGCATATTGCACTTGGGGACCGATTGATATAGTTAGTTGCTCCTCCGCACAAATGGAAAAAAGATACGGTTTCATTTACGTTGATTTAGATAACGAAGGAAACGGTACAGGCAAAAGAATTAAAAAAGCAGCTTTTCATGGTATAAAAAAAACAATAGAGTCTAATGGGGAAGACTTAGAAGCTTAATGTAAGAAACAAGACAGGCCAGTTGTGGTAGTTGATAGCTAATACAACTGGCTTTGATATATGGGGTGACAAAAAATGGATACTCAAAAAGAAATACTAGCTTATTTGCATAAACAGGAAAATAAGTGGGTTACCTCAAATGAGTTAGCAGCTTTTTGCGAGTGTACAACACGAACCATTCGCAACAACATTTCTAAAATAAATGAAGCGACACCGAATTTAATTCGTTCTGCAAAACAAGGCTATCAAATCAACCAGCGTATTCCATTTGAACTTCAGACAGAAAGTGATGTAACAGAACGAAAGTCAAAACTCTTACTCGAATTAATTAAAAACTCTACTAAAGGCGTTGACCTGTTTGAACTTGCGGATATTTTATATATTTCAGAAGTAACCTTAAAAAAAGACATCCAACAATTAAAAAACAAACTAAAAACTAGATGTCCAAATCGTCGCCGGTAAAGACCGAATCAAATTAATGGAAAAGAACATGCCAAAGCGAAAATATATGATTTCCTTGCTATATGAAGAAGGCGGATACCGTGAAAGTATCAAAATTCGCATTAGAATGATTGAATTTGTTTCTATGGATGAATTTGCAAAACATCGT
>N_1159
GGGTTGTTTGTACCAATCATTGATTGCTTTGATACGAAGGCCACCTAGTTTATCAGCTGCATCTTTTGCTCTTTTGTTGTAAGCTTCGACGCTAAAGCTAGAGTAGTGTGGCGCTAAAACAATCGAGATTGCTTCTTCTATTCCATCTTTATGCATAGCTTCTACAGCGTCTTCAATAAAAGGTTCAATATGTTTTAAACCGATATATGCCTTG
>N_1160
ATGAACTTTATACGCTGCGTTTCTACAATCGCAGCCATAATATCTTTTGTCGTCGTTTTACCATTGCTTCCGGTAATCGCAATAACTTTTGGCTTTACTTGTTGGATATATTTCGCCGCTAATTCTTGAAGTGCGAGCAAAGTATCTTCTACTAAAATAACCGGGAAATCCTTCGGTGGATTGGGTACATCTTTTTGCCAGAAAGTAGCCACTGCACCCATTTCTCGCGCTTGACTCACAAATTCATGTCCATCGCGTACATTCCCAACAAATGGAACAAATAAATCCCCTGACTTTATTTGCCTTGTATCAAAACAAACGCCAGTAATA
>N_1161
TCGCGGAAAAAATTCCTAGTAAAATCCCGATACAACCGCCTACTAAACTAAGCACAACTGCTTCAATCAAAAACTGCATTAAAATATTGCCACTACTTGCGCCAATCGCTTTTCTAATTCCAATTTCTCGGGTTCGTTCTGAGACAGACACGAGCATAATATTCATAATACCAATACCGCCAACGAGTAGCGAAATCCCTGCAATCGCACCTAGTCCAATCGTGAGTGTTCCCGTAATACTATCAAACGTATCTAACGCCTGTTGCTGATTTGCAACTGTATACGCATCTTCATTATTCGGAAAAAACTGGCTCATTTTTTTTCTTACTACCTTAACTGCTGCTGGAACTTGTTCTA
>N_1162
TAAAGCTGTCTTTTTTAATTCTTTTGCCTGTACCGTTTCCTTCGTTATCTGGAATACAACATAATGAAACCATTATCTTTTTCATTTGTGCGGAGGAGCAACTAACTATATAAATAGGTCCCCAAGCGCAATATGCAATAAT
>N_1163
CAGAATCGATGGAAGTTGTCGAGGAACGCATGGAAACAGCGAAGAAAGAAATCGAAATGATGGCGTCTTATGATTATGCTGTGGTGAATGATGTAGTTGCAAACGCCGTACAAAAAATCGAAGGCATCGTCGAAACAGAACACTTAAAAACTGAGCGAGTAATTCATCGCTACAAAAAAATGTTGGAGGGATTACAATGATGTTATATCCATCAATTGATAATTTATTGTTAAAAATCGACTCAAAATATTCGCTAGTTACAGTGGCCGCTAAACGCGCACGCTACATGCAACTGGAAAATGATAAAGGCGTATTGCCGAGCTACCAGTCCG
>N_1164
ATGAAGACCGTTATCGCGATGAAATTGAGCTGCGTTATTACACCGAGCTTGTGTACGGGAAAGCGCGTCACTTGCACAAACTTATTGATGATTTGTTTTCTTATACAAGGCTCAAATACGTGGATTACCGACTAAAAGAAAGATGAGTTAGACATTATTGAGTTGCTACGGCAATTAGTGGCGGAGTACGACGGGCGAGCTGCAGAACGAAATATGCAGATTGTCGAACATTTTGATGCTAACAAACTAATTATTGGCGGTGATGGCAACCAAATCATGCGCTTATTTGAGAATTTATTTTCGAATGCCCTTAGATACGGAGAAGGCAACAAACAAATTGATGTTAGTGCTAAGAAGATAATATGGCTGTTGTGCGCGTAACGAATTATGGTGAAGAAATTCCTAATGTCGATTTACCTTACTTGTTCGAGCGCTTTTTACAAAGTAGATAAAAATCGACGACGACTGGAACCGGATTAGGCCTTGCGATTGCTAAATCTATTGTTGAAAAACATGGCGGAATTGTTACTGCAGAAAGTAAAAAACGCCAAACCAGTTTTATCGTCAAATTGCCGCTAATTTAATCTTTAACAATTCTTAAAAGTTTCTTTCCGCGTGATTTATGTTCTTTCTGTAGAATATAAATCACGGAGGAGGAGAGGAA
>N_1165
TACTCGAAAAATTTGAAGAAGCAAACGCTGACTATGCTACTACGGCGATTAAAGTTAACCGACTGCTATCTCTTATGAGTCCATTAATGATGCTACTGATGAACTTAACTTCCATTGCGATTGTCTGGATTGGTTCGATTTTTATTGGCAATGGTGATATGCAAGTAGGGGACTTGATGGCGTTTATTCAATACGCGATGCAAATTATGATGTCCTTCATGATGCTTTCTGCTGTATTTATTATGATTCCACGTGCCGGAGCTTCTGCTGAGCGTATTAATGAAGT
>N_1166
AGCAACTCCTAGAACCGTCATGAGCATTCTTTGTTTGTAACGGAATAAATTTCTCGCAGTCACTTTGCTTGTGAAGTTCATTCGTTTCCAAATAAAACTAATTCGTTCTAAGAAAATCCGTTTGCCAATTTTTGGTGCTTTCGGGACGCATTAATGTTGCTGCATTGGCGCGAAGTTCGGCACGACAAGCTACATAAGCAGTAAATGTTGTACAGAATAACGCAACAAATAAGGATAGCAGAAGTGTGGTTATTAG
>N_1167
TTTTTCAAAAAATGTCCTAAATCAACTTGTTCTTCCATCTAAACCAACTCCTCTAATTGATACTTTAATCATATCATGAAGCGGCATTAATTGCAGTGATGATGGTGAGCGTGATTTCCTTCAAGTTGAATCGTACTATGTTCTAATGAGAAATTTTCTTGCAAATAATGCTCAATATCTGCCAAAATCTTATCTCGGTCGGCATCTTCGCATACGGTCAAATGAGCTGTAAGAGCATTGAAATCCGAAGTAATCGCCCATACATGTAAATCATGCACTTCTTTCACACCGTCTTGCTGTTGGAGG
>N_1168
CCAATGGTCATCGAAAAAGCATCAATAATGAT
>N_1169
GTTTTTGTTCCAATCGAGTTTCATGGAGTCGTCTGTAAAAACATTTTGTCTCGGTGTTAATCCATCAATTGCTGGATTAACAAATGTTACTTTGTCTCCTTGAAAGAAGTCTTTTTGTATCCAAAATGTATAAGTTTCATCCAATACTGATTCTGAATAGGATGGGATTGCCAAACTTATTGAAAACTTGAGTGAGTCTCCCGGTGCATAAGTTTGTTTTGTATTTCCGTTTGCGTCAGTTACTTTATTTGTAAAATTCCAGTCAACAGAGCCTTTTAGTAATTGCTTTCCATTAACTAGATTTTTAGTTGTCTCTCTATTGTCAGATGTTACGGTTGTTTTGTTTTCATCTGCTCCTTTTTGTTCATCTGATTGTGCTATTTGTTGGGTTGTTTTTGTTTGATTTTCTTCTGCTCCGGCGAAGATATTAGACCACGGAACCAATTGAAAAATAAGCGTAACCGCAACCATTACAACGAATACTTTTTGCCAGTTGTGTTTTAGCATGATAATTCTCCTTTTGCTACTAATTATTGAAATTACTCATAGTAGACTTTTTTT
>N_1170
TCCTGTATATCTATGGAAGAAACGATTAATGAAATGGAACATAATTGATAAATTAGAAGAAATACCTATAAATCTACCACTTCTTTCTTTTTTTTGGGAAACAGCAGCATTTAAAAAAATAGTAAGTAATATATAAAACCGATTCAAGAATTCCTTGGATTGGTTTTTCTTTAGCCAAATTGCATAAAAGCCGTCTAGTTGGTAAATCGAGCAACCGTTATAATAAAACAGTGAACTAGTTAACGTTTTAGATTGAATTTTAGAAAAGGAGATAGCTAGACTTGTAGTTTTTGTAAAAAATTATTTCGTATTATGTAAATTGTGGAAGTGCTTACAGGGCGTT
>N_1171
TTGAACTTGCCAAAGATTTTCACGGTCAACAGTT
>N_1172
AACTTTGCGGCTGGAATGTCTGGTGGAGTTGCTTATCTTTATACAAACAATGAACAAGCAACAAGAGACAGCCAAAATCAATCATGAACTCGTAAACAGCCGTTCTACTTTAAATACTTCCGAATTAACTAAATTAAAACAGCTGATTGAACAACACGCAAACCTTACAGGAAGCAATTTTGCTAAAGATATTCTGCAAAATTGGGAAGCAGAGAAAGCGAATTTTATTTTCGTCATTCCAAATGAATATGAAATGATGCTGACGAGAATCACGACGCTTGAACAAACTGGAAAAACACATGATGAAGCTGAATTACAAGCTTTTT
>N_1173
CATCATGTTCAAGGAAGCATCCATTAAATCAATTTGGTGTAAAATCTCTGCTTCACGCACAAGTGGTGGTTTTGGACTACCCCATTCACCTTTGCCGTGATGAGAAAGAAGAACATGTTTTAAAACCACGACCTCTTCACCATCAATCGAAAGTTCGTCCGCAATTTTACTCACTTCTTCTACTACGATAGAAATATGGCCAATTAAATTACCTTCTAGTGTATACGTCGTTGATACAGGGCCTGAAAGCTCAATGACTTTTCCTAAATCATGTAAAATCACACCTGCGTA
>N_1174
GGAATTTCTAATTCAGAAGCAACCTTCACG
>N_1175
CATTGTATATAACATTATATCATCTCCTCTTTATTTTTTCGCTTGTTTAATGGGGTTTTTAATAGTCCGACAGAAATTGCTGTCACGACTGTGCCTGCTGCAATTGCTAGTAAGTAGATAAATAAATGGTTAATTACATTTGGAATGAACATCACCCAAATCCCACCGTGAGGCGCCATCGAAGTTACACCAGCTCCCATCGAAATTGCAGCAGCTGTTGCAGAACCTA
>N_1176
GTTCCAGCTGCTACCCCTTCGTTATTTTCATCTGAAATCAGTTGTAATTGTTGGTCGTCAAAATCTTGGAATGTCAGATATTTTTTGCCAAATAGAGTTTTGATATCACTATGAGGAACTTCTAATTGTTCAAAACGATTAAGCCAGTATTCAAGCGCCGCATCACTAGGTACTCGGAAAGCTACGCGAGAAATACTGTCTGTGCCGTGACGTCCTTTTGGTAAATTTGGAAAGTCAAAAAATGTCATATCCGTTCCCGCTGAATCTTTGTCATCGGCGAAAAACAAATGATACGTATGAATATCGTCTTGGTTGACGGTTTTTTTCACTAAACGCATTCCTAAAACTTCTGTAAAAAACGCATAATTTTTCTCCGCACTACTTGTCATTGCTGTTACGTGGTGAATTCCTTTTAAATCTTTAATCATGATAAATCTCCTCCAAAATAAGTTTCAATTTCTGTTCTTTTTTCTA
>N_1177
TATATCGGTCGTATCAGAAACTTAGCAAGACGTATCGCCAAAACATTTTATGAATCACAGAAAAACTTGGCTTCCCATTAGTCAAAGAAGAGGGAGGAAAACGTCACTAAGTAAGAAGCAGTTTCTATGAAATATTGTGTATGTGAATTAATTTTCACAATTTGCTTCATCCCGTACGGCGCACTAGTTCCGTGCAACAGTTTTTATTCTTTAACAGCTTTTAGTTAATCAAGTTGCTTTGAAAAAAACAAAAAATGGAGGAAAAATCATGAAGAAAAAGATGTTTGTCGTTTTAGCTTTAGTGTTGTCGCTTAGTTTAGTATTAATGGCGTGTGGTGGGTCAAAGGATGATGCAAATTCCGGCGATTCTAAAGTATTAAATGTTTGGGCAATGGGTGATGAAGCCAAGTCACTAAAAGAACTCGCACAAAAATTCACGAAAGATACTGGCATTGAAGTTAAAGTTCAAGTTATTCCTTGGGCAAATGCACATGATAAATTACTTACAGCCGTTGCTTCTAAATCTGGCCCCGATGTAGTCCAAATGGGAACTACTTGGATGCCTGAATTTGTCGAAGCTGGCGCACTACTTGATATTACAAAAGATGTCGAAAAAAGTAAAAATATGAATTCTGA
>N_1178
[truncated: 1,044,642 more chars]
