# Supplementary material for: EnDeep4mC predicts DNA N4-methylcytosine sites using a dual-adaptive feature encoding framework in deep ensembles
Source: Genome Res. 2026 Mar;36(3):589–99. doi: 10.1101/gr.280977.125 (PMC12951953; doi:10.1101/gr.280977.125)
Supplement: Supplement 1 [file Supplemental_Code.zip › Supplemental_Code/EnDeep4mC-main/data/4mC/4mC_Listeria_monocytogenes/test_pos.txt]

>P_1
AATCCCGTAACTTACAGAAGTTCCGCCCTCCGCTAGATTATCACAAAGCTCCACTCGATTAGCTCCAGCTTCAATAACGTTCACCAGATTAGTTGTATTTTCAATACAGGCTTCTTTTAAAATCATTTTCTATCCTCCAAAAAAGCGCGAAAATAATGTTCATTTTCGCGCTCGTTTTTATTAGAAGTGGAAAATACGATCAGCGAATTTGTCTTCAATCGCAAAATTGTATTCATAGCCACCATCAATATTTGCACTACGATAAACTGGTGGTGTATAGCCTTTTTCAAGCATAAGTTCTACT
>P_2
AGATTACGGTTTCCCGTAACAGTTACAAAAGATAGCGATTGGAAATACGAATTTAAAAACCTACCAGAAACAACCAATGATGGAGCGGCTTACAATTACACGATTGTCGAAAAAGCAGTTCCGGCTATGAGACCAAAGTCGACGGAATGAACGTCATCAACACGAAAATAGATGCACCAAAAACCACTGTCTCTGGTGAAAAAACATGGAAAAACGACACAGCCAAAGACCGTCCAGACTATATCGAAGTACAACTTTTACAAAATGGACAAACTTATGGTGATCCAGTCAAAGTAACGAAAGAGAACGACTGGAAATATAGCTTCAAAGATTTACCTAAAGGCGATGCTAACAACAACGATTATCGTTACTCTGTTACTGAAATAGCAGTTCCAGGCTACAAAACAACCACAGATGGAATGAACTTAACCAATACAAAAGTAACCGATGAGAAAAATGTAACTACAGCGAGCGGCACAAAAACTTGGGGTGGAACAATGAAAAAACACGTCCCGCATCCATCGAAGTTCAACTTTTACAAAACGGTAAAGCATACGGAACACCAATCAAAGTAACAGCAAAATCGAATTGGAAATACAACTTTACCAACCTTCCAGAGAAAGACAAAACAGGTGAAAAATACAGCTATACTGTATCTGAAAAACAAGTATCTGGCTATAGTGTAAAAGTAAAAGGTATGGACTTAACGAATACAAAAGTAACAAAAACGACACCAAAAGATACACCAAAAAATACACCAAAAGATACACATTACCAATAAACCAAGTAAAACGA
>P_3
GCCAGAATCATTTTTTTCAACTGGATAGGATTTTAGTTCTTTAATTAATTGATTTAAATCGGAAATAGAAGCTTTGTCAGCTCCTGAACTTGCTAGGGAATTCAAGGTTTTCTTAGCTTCTGATGAAATGGTTTTAACATTAGCTGGACTTGTTTTTTTTAGTGGCTCGGTTTGAGTGGCTTTTTGGTCAGATTGATTAGTAGAATTTGTAATCCAAAAAGCACCAGCGACAAAAATAAGTACTAAACCAGTAATAATAACATAGGTACGTCTCTTCAACTAGATATCCTCCGTAGTTCCTTTTTTTCTAAGTATAGTAATTGTAAGGAAGAAACACAAGTCTATATTTAGTAAAACAAAAGCCCAAAATAAATTGTTTTGGGCTTTTTGTCTGGCTATTTATTTAGAACCTTTTTCCACATAGCTTAAGTCATTTACATCACCAATAGTGAATTTACCATCTTTGTAAGTGATTTTTGTTACACTTGCATTTTTGATACCTTCTGCAGGCAGTTTGTATCCTGGTTCGATAGTATCAAGAAGCGCACCGATGCTTAGTCCGTGGGAAACTAGTAATACATTGCTATCGCCATTTTTGCTTTCTTTTTTAGCAACATCTGTTAAACCTTCTTTTAGACGAGCTTGGATAGTTGCATAGTCTTCAGCAGGCCAGTTTTCGCCTTCTTTCACACGAGTTTTATCAAGAGCTGCTACACTATCAGCAAAATCTTTTGGCGAGATACCAGCTTTTTGCCACTCTTCTAAAGTTTTACCTTGGCTTTTCGCAATATCAGTCCACATATTTTCATTTAAATCGCCTTCATAAGAACCAAAATTGAATTCACGGAAACGTGGATCAGTTTGTACTTCTTTATCAGCGGATTTATCGCTTTCTTTCAAAATTAAGTTTGCAGTTTGGATAGCACGACCACA
>P_4
AAGATTTGTCAAAGTCTTCGGAATCAAAATCAAAAAGAATTTCGTAAGCTTCTTCTTTTCCTTCTTCGTTTGTGATCCAAATAATATTTTCTTCTTCATGATTATGGTTATGTTCTTCTGCCATTAAATTCACCTCAAATTAATTAGTAGTGTCCAGATAGGACTGTAAAATCATTACTGCAGCTAACTTATCAATCACTTCTTTTCGTTTTTTACGCGAAACGTCTGCTTCAATCAAAGTTCTTTCAGCGGCAGAAGTGGTCAAACGTTCATCCCAAAGTACAACAGGGAGTCCAATTCTTGACTCAAGTACTTCAGCATATATTTTGGAACTTTCAGCACGAGGTCCAATAGTGTTATTCATATTCTAGGAAGTCCAACTACGACTTTTTCCACTTCGTATTCAAGCACGAGCTCTTTTACGCGGTCATAGCCGAATTGCTTTCTATTCTCGTCAATCTGAATGGTTTCCACGCCTTCTGTGCGGTCCAACCAAGTGGATCACTTATCGCTACGCCGACTGTTTTCGAGCCGACATCTAAACCCATTATTCT
>P_5
TACTAAAGGTAAACGTGAACGTGTTGGACGTATCCTTCAAATGCACGCTAATCACCGTGAAGAGATTTCAATCGTATACGCTGGTGACATCGCTGCTGCCGTAGGACTTAAAGATACAACTACTGGGGACACTTTATGTGATGAAAAAGAACAAATTATCTTAGAATCCATGGAATTCCCAGAACCAGTTATCCAAGTCGCTATCGAACCTAAATCGAAAGCTGACCAAGATAAAATGGGGCAAGCTCTTTGCGAAACTAGCGGAAGAAGATCCAACTTTCCGTGCTGAAACTGACCAAGAAACTGGCCAAACTCTTATCTCCGGTATGGGTGAACTTCACCTTGACATCCTTGTTAAT
>P_6
GTATTCGTATTATTGATTTATTAGATAAAGAAACATTTAAAGAGAAATTAGAGCATAATCTTGGCGAGAAAAACCGTTTATTAGAACGTTTTTACGAACTAGAAGGCTTTAAACTAGAAGATATTTTAGAAGAATATTATGACTATGGTCAACAATTTAAAGAATATGTTTGCGATACATCTGTTGTTTTAAATGACGCATTAGATGATGGTAAACGTGTATTATTTGAAGGTGCGCAAGGGGTTATGCTTGATATTGATCAAGGAACATATCCATTTGTAACTTCAAGTAACCCGATTGCTGGTGGCGTAACTATCGGTAGTGGCGTAGGTCCTTCAAAAATCAAT
>P_7
CACCAATCATTGGCATTTCATTTTCGAAGTACCAGTTGTTACACAAAGTGTGCGCGATTCCGGACTTTTCGATTACTTTTTCGGTAAAGAAATGATCTTCTGCTAAAGCGCTTGTGGA
>P_8
CGAATGATTCATTTATTATGCGTCCAGATCAATGGACGAAACAATTCGCACTTTTTTCCCAGATGTAAAAGCAGTTGAGATGGAAGCTGCGGCAATCGCACAAGTTGCTTATCAATTTGATATTCCTTTCTTAATTATTCGCGCTATTTCAGATTTAGCGAATCAAGAAGCGACTATTTCATTTGATGAATTCATTCACTTAGCAGCGACAATCCGCAACATGTATCATCGAATTACTAAAAACAATTTAAAAAATGCCTGGAGTTTTTAAGCTCCAGGCATTTTTTTATTTGATATATTCTTCTGTTAAAGTAAGGAAATCTTCTACATCTT
>P_9
CCGGATAATTTGGATGAAATGCTGCAATCGCTTATGGATGTAAAAGCAAATTACGATTATACATTCCAAGGAGCTGCGTTTAGTTGTCCAGGTGCGGTTAATAATGAAACCGGTATCATTGGCGGCGCGAGTGCTATCCCCTACATACATAATTTCCCTTTTAAACAATTACTTGAAGAAAAACTGGGACTTCCTGTTACGATGGAAAATGACGCCAACTGTGCAGCTTTAGCAGAGGTTTGGATTGGCGCTGCGAAAGACAAGCAAGATATTATTTTTATGATTCTTGGAAGTGGAGTTGGTGGCGCAGTTATTCGCAGTCGCGCAAGTTGCATCACGGGGCCAATTTGCATGGTGGTGAATTTGGTTATATGTTGATGGACCGCGACGGACGCACACTTAGCGAGCTTGGTACAGT
>P_10
CTTGTAAAAATGCTTTGGAATTAATGACTAATTCTGATTTAGTATCAGTTGGAATTAATCGAGATGTATCTGGATAACTACCTTCAAGTAAACGAGAATAAAATAATAAATCTTTTAATTTAAAAAGAATTTGGTTGTTGGCAAGGGTCATTTCAATAGATTCGCTTGCATCATCTAAAAGTTTATTTAATTCAGATAAACTTTTTCCAGGAATAACAATGTTGTATTCTTCATCAATGTCTGTTTCAAGAGGTATTTCACGTAAAGCTAGACGATGACTATCGGTTGCAACTGCGCTTAGTTTATTTTCTTTGATAATCCAGT
>P_11
ATTGTAGAAGCGGCTCCTGCACCGCCCATCGTTTGTTGTGCCATCTATTTAGCCTCCTCATAAGGAAATTCAAGTTCATCAAACAATAATTTTAATAAAGCATACTGACTTCCACGGTAATAGGTATCGTTTCAACATCTATCATCATTAATTTGTCTTCCATCTCAAATGCCAAGTACTGTTTGTAATATTTAGCATTGTTTTTTTCTTTTGGTTCCTCATCCACATGAAAGAATTCCATACTAATAAAATTTTTCTCCGGATCAAAAGCAGTTGCTCGTTTACGCTCTTCATTAGTCAACTCTTCTTTTAGAAACTCAGTCTCTCTTTCACCAGGTTCTCTACGAATGAGCGGAAAGAAATCTTTTATCATTTCTAGCGCATAAATTTTATTCATTCGTTCAAATCGATATTCTTTTTGAGGGGTTATCTCAATCATTACAAGTAGTTCATTGGGTGTTTTTTCTGGAAAAGCAAACATCAACTGGTTCATACGCACAT
>P_12
TATTAATCGTAGTTCCAATCACTTTCATCGTAATTGGCCCAATTGCTACATGGGCTGGTCAATTATTAGGAGCAGGAACAATTTGGGTTTATAACTTAAGTCCAATTATCGCGGGTCTAATTTTAGGTGGTTTCTGGCAAGTATTTGTTATCTTTGGACTTCACTGGGGTCTTGTACCAGTGGCAATCAACAACTTAACTGTTCTTGGACATGATCCAA
>P_13
AATCCAACTGGGAATATTGAAGTATGGCAAAATGGTGATGGATACAATGTGCCTGCTTTTTCTGGAAACAATTTTCTGAATTAAATTTCGATGGTATTGGTCCAGTTCTCAAGACATTCGGACAAATCCCAGGTTCCAATTTAACTTGGAAGTTCTCACACCGGGGCGCATCGGGGTGAACAGGCTGATTTGCTTATTGGCTCGCCGAAAGTCGAACCGAAGTGTCACAAGTTTCTGATGGAGAGACGTCGGGGGAGTTTTAAAGGAGTCCTAGTGCCTGAAGGACAGACTATCACAAGGCTGACTTTAAATCCTGCTTCAACAGCAAGTGGCTCACTTACCAGCAGAAATTTTTTCAATAATATTCAGTTGTATATTAATGTGAATGGCGCAAAAATTGGCGATGT
>P_14
TTTCCTTTCGAAACTTTCTTAGGATTTAAAGGGGATGAATTACCCGATATTGATTGAACTTCTCAGGGGATTATCAACCGGTAGCCCATGCTTATACAAAAGAAATTTTTGGTGAGGATTACGTTTTCCGTGCGGGACGATTGGTACCGTTGCAGAGAAAACCGCTTTTGGTTATGTTCGAAATTATGAACGCGATATGAATATGACTATTCGCGGGGCAGAAATTGATCGACTCGTCGCTGGGTGTACAGCATTAAACGAACTGGGCAACATCCGGTGGTACTATCGTTATTCCAGATTA
>P_15
AAGAAAAACGCGCAGCTGATGCAAAAATTGCGGCTGAAAAGAAAGCCGAAGAAGCTAGAGTGGCAGCCGAGAAAAAAGCTGCGGAAGAAAAAACGGGTTGCAGCAGAACGTTCAAAAGCTGCAGCTGCACAACCGGACACGAGTAACGAACAAGGACAAATGGTTTATATCACTGCTACTGGCAAAAGATATCATTATGATCAAAATTGTCGCGGCTTAAATAACTCTAATGGCGAAACTGCTGTGACAGTTGCTCAAGCAAAGGCACAAGGCTTAACTTTATGTAAATTTGAACAATAAAAATAAAAACAAAATTTCTTATCATGAGAAATTTTGCTTTTCTATTTGTTTTTAATTGAATTTAGGCTAGATTCATGGTAAATTTGGATAGAGATAATATCGGTAAAATATACTAATGTAAAGCAATCCCTACTTTAATTATACAACAAGAGGTTCTTTACAGTCAAGTATTATTTTTCAAAAAAATTGGGGGATAAATATATGAAACCATATGTACTCAAGTTTCAAGAAATACGGCCGCATTCAGAAGCACTTGTCGGTGGTAAAGGAATGAATTTAGGTGCTTGCTCTAATATCGAAGGAGTACATGTTCCCGCAGGTTTTTGCCTGACAACAGAAGCTTA
>P_16
GTTTTGTTCTTTGGAATGAAATGCTGGATCCGGTTCTGGTGCAGTCATAATTAGGTATTGCTGTCTAACAACTGATGCAATGACACCTACTAGAATTACTAGAAGTAAAATTGCCGCTATTCCAATTAGCCTCTTTTGTTTCTTCTTTTTAGATAATTTCCTATATTTCAGATGTCGTCACGCCTTTCTGTCTACGAATCCCTTGATGGTACTAGAATACGTTACTTTCATTACAATTGCAATCCATACTAGGGGTCTATTTTAGTGAATTTAAGAAATCTTTAACATTTATATGATTCAGCAAAAATATTGATTTATAGCCAATGAATCCGCAAATGATATTAATAATTCTTCGTTTTGTAACATTTGCCATGATTTT
>P_17
TTCACGGCCGCTTTGATAGATTGGATAGTTTTCCTTCCTGGTTCATTGGCTGCACGTAGCTGGTATAAAAGCTGTCTCTTTCTCTCCAATATCAAATTCTACTCGCTCGAAACAACTCCTTTTGTATATCATGCTGTTAAGTGAATTTCTTAGATACTTTGAAATTCCGCTTCTTATTTTCTATGTAATCGATAAATAATCAAAAAGAAATCAGCTTATTATTGAAATTATTAACATTTTGCCCGTAAAAACGACAAAACACCAACGACTTTAACAGTCACTGGCGTTTGTTTTTATGGGTTGTGGACTCGAACCCCCGACCCGCTGATTAAGAGTTTGGTTTGTGTTGAGCGGTTGCACACGCATTCACGGGAAGAAATCGGCTTTGTTACGCGGTTTACGCCTTTTGAAAAGCTGTTACAAGAAGCTATAAGTATTTATATGTTGCTTTGCTCTGCCCCATTTATGCCCCGCAGAGTATTCTTTATAAACATTTTCTATATTAATTGTATCTTTTTGTGTTCTTTGTTTAGTATAGCAATTTCTTTGTCTGTCCGCAAACTAACGCAAACAGTTTTTCTATAGCCCTATCTTTTCCTACTACATAGCAGATGTATCTAAAATCATTAAAGCTATATAGTCTCATGTCATAACCTCGCAAAATAATATCTTCTATATTTAATGTCAATTCTACAGCATCAAATGGTTCTAATCGGAGCTTATATTTCTTTCATGGTCCAAATAAACAGGAACTACATACTTGTATCGCACATGATGATTGTTCTAAAAAACAGTACTTCTATCGACCAATTGCGTTTGAGAGCATCTGCTAATACTATTGGAATATTCTTCTAAATATCATCAAATAAGTTA
>P_18
TGCTTTCATTGTTTCTGCTGGCTCCGTTGTCGGGTAGCTCTCGCGCTTAATAATTTTCCCTGACTTCTCCGATTTGCTACAACAAACTTAGTTCCGCCTGCTTCAATTGCTCCATAAACCATTCAAAAAACTTCCCTTCTCGTAAGTTTTATAACGCTTTCATTTTACAATAGATTTCTGGAAAAAGAAACTTATTTCTAAAAACTTATAATTTTAATTCTAAATACCTAATTTAACAGATATTTAAATACAAAATTTACTTCTTAAAAATCCACTTCACAAGTCGCGCATATTCACCAAAAAATGGAGGGATTTCAGATGGATTTAATCCGTATTCCATATTATTTTTAATCCCTTGGTTGTACCATTTTTGCAGATCATGGCGCGTTTAAAATAGCTCCAGACAGACTTTCCTTCTGAGCTTAAGGCATATTTGACGGATGTTAAA
>P_19
TATGAATGACAAGATATAAAGCAATAATTTCTTATGATGGTAGCGGGTTTTATGGCTATCAGGTGCAGCCGAATACACGGACGGTCCAAGCGGAAATTGAAAAAGCATTGACAAAAATGCATAAAGGCAAAACTGTGGGATTACAGCATCAGGAAGAACAGATACTGGTGTTCATGCGAAAGGTCAGGTTATTCATTTTGATTCGGAACTTGATATCACTGCCGAAAAATTTCAAAAAGCTTTGCAAGTCATGACTCCGTTTGATATTAGCTTTTTTAACCGTGGAAGAAGTACCGGATGATTTCCACGCTAGATTTGGCACAGTTGGAAAAGAATATCGTTATGTGGTAAAGCGGACGAAAATTTTTGATCCTTTTAGTCGGAATTTTGCGCTACATTATCCATAT
>P_20
TAAAGAAATAGCCCAGCACGAGATAGGAAAGCGAAGAGACTAAAACAAAAACATACAAATAAATGAAATTTCCAAGCGTTAATTTACTGTTCGGATCGATCGAAATCAACACGCCTACAAAAAACATAATACTACAAAAAAACAATAAGAAAAATCGCTTATCTTTTATATAACTCCACCAATTCATGGCGCACCTCCTCGCTACTAATTAGTTTACTTCATTTGAAATAATTTGAAACGTAGCAAAATCAAACAACCCTTGATCGGTTAATTTTAATTCTGGAATCACTGGTAATGTTAAGAATGACAATGTTAAAAATGGATCAAAACCATGAGCCGTACTAATCTGTTTAAAGGCATTTAAAAGACCCGCTAAATCGTTTTCCACTTCTTCATGATTTATCACTAAGCAATCCAGCGATTGGAAGGGCTAAATCATGAAGTACCTGACCAGCTCCATTTACTACAGCAATACCGCCACCTGTTTGAGTAATATGATCAATGGCCGCTTCATTGCTTCATCACTAATGCCAACAGCAACAATATTATGAGAATCGTGCGCGACAGTCGTAGCAATTGCGCCTTCTGTTAAACCAAAGCCTTTTACAATGCCTAATCCAACACAACCAGTATCATGGTGACGCTCTACAACTGCCATTTTGAGTAAATCGTTTTCCACGGTTGGAACAAACTTACCGTCTTGAATAGCCACTTGTTCGATACGTTTTTCTGTAAATAAACTATTGGGTTGCATCCCGATTATAACACGTTTCTTTGGTCAAAGGTAATGCTAAATCTTGTAAACTCACATGATGA
>P_21
ACATTGCTCCTCAGTACTGCATAACCCCGGATTTGTAACGCCAATAAGCTGATCTTCCAAGTTCACACCACAAACACCAATCGCTAGCAACCGCTCCACATTCTGAGCCAGTTCCTACTAATTTTCTAGCATACCCAGTCTCTATATCCACCGTTAGCGGCAAACTCACATTCTTGGCAATGCGCGAAATAACTAAAAACATTTCGTCAAAAGTTAAATGCTCCCCATCCACAGCGCCGAGTGACTCTGCAATTGCATAACTGCTTGTCGCTATTACTGGTGCTCCGCCTTGTTGGATTGCTCTGGCAGAAGCGACGTCCAGCAGTTGAGGGTTGAGTGGGGTGGGTAGTTGGTGTA
>P_22
TATCTTTGGAACTGCCTCCAAGTCCTGGTAAAGAGCAGCTAGATAAGAAAAGAGAACTAGTTAGTAGTAATACGCTGAATAACGCGATAAATTTTTTCTTCATGTCATTCTCCCCCTTCCCGAGCTTCACAAGAGATAGCTTTGGAGTTAGACGATATTCTAATTTTCCAAGCGCGAATTCTACTACAAGGGCTAAAATGGTAACAGGAATTGCCCCACCAAGAATTAAATCGGGGCGGTATAAGTTTAAACCATTAAAAATAAAGTCTCCTAGTCCACCAGCTCCAATGTAAGAAGCAAGCGTTGCCCCAAGCGATAACATATACTGCAGATAAACGAATACCAGCCATAATAACGGAAATGGAGTTAGGAATTTCGACATTAATAATTAGTTGCCAATTCGTCATCCCCATGCCGCGACCAGATTCGATTAAATTTTTGTCGACTCCTCGAACACCAATAAACGTGTTTCGTAAAATTGGTAAAAGTGCGTAAATAAATAACGCAATAATCGCTGGTAATGTACCAACACCAAGAAACGGAATAATAAACGCCAAAATGGCAAGAGAAGGAACGGTTTGCAAAACACTAACAACACCAATTACAAAATTTGCTACTTTTGGTGAGCGTGTAAGTAAAATCCCAGTTGGTACTGCAACCGCAATACCTAAAATAACAGCAGATAGGGAGATAAATAAATGTTGCCATGTTTGAACAAGCAAGTTATGGCCGTTTTCTTGGAAAAATGTAACAATTGCGTCCATAGCTTATCCCTCCTGCTTCATTTCTGGTTCTGTCGTTTGGAATCCGCCTGTTCCTCCTGATTTTCTGTCGCATCTTCTACCGTACCCCAAATGGAGTCATACACGATATCCACTAAGCTGGCACGAGTAACAATTCCGACAAGTCGTTTATCTTTATCCACTACAGGAATGTATTTATAGCCGCGTTTTAGAATCCGTTGTACAGTATCGCGAAGCA
>P_23
TAAAAAGAAGGGGCTTAAACAATGGAAAATGATAGACAAGCTATCGTCGTTTGGATGAATCATCTTAAACAAGTTAGATCTTTGAAGCGATTTGGAAATGTGCATTATGTATCGCGCAAGTTGAAATATGCGGTATTATATTGTGATATGGCTGAAGTAGAAGATATCTCTAACAAAGTTTCTCGTTTTCATTATGTGAAACGCGTGGAAATGTCTTTCCGTCCGTTCTTAAAAACAGAATACGAATCCAAAAAAGAAATTGTTTGCGAAG
>P_24
TACAGCGAATGGTGCTATTATTTTCCCATTGTTTGATGATCCAAAAGATGGATTCGCAGGAATTACTTGAACAGTTATATCCTGATAGAAAAATTGTGGGGATTAAAGCACGTGAGATTTTGCTAGGCGGCGGAAATATTCACTGTATCACGCAACATCTCCCTGATAAAAGTACGATACGTGAATAAAAAGGAGACTTGAAGTATGGACTTTTTCGAAATTTCCAGTAAGACTGTAGCTTCCTAACTCGGAATGAGCGGATTTTATTTGACTATGTACGTTAAGAATATGAATTTAATTAAAAATCAAAGTATTCGAGAAGTTTCTGCAGAATGCTTTGTTTCAACAACAACTTTTTTTGCGTTTTGTAAGAAAGCTTGGATTTACTGGTTATAGCGAGTTTACAACAGTCTTAAAGTTCACTTTACTTGGGCATACAGAGCTAAAACCGTCCCCATTTGTCGTAGAACAGTCGGATTATCGTGAAGAATATTTGAAAAACATTATTGAATCTGTCCGAGTTTTAGAACCAAGTAAAATCAAGAAAATCACCAAAAAACTAGTAAGCAAACCG
>P_25
GCGAAAATAATAATCGGCTCTTTTCCTTTGAAAAAACGACTAATGAAATAGCCACCGACAACTCCTGCAATTAAAATACAAAGGCCAGCTAAAGAGCTAATATAGCTCACTTCGCTAATAGAAATCCCTCTAACCTCATTCAAATAAGAAGCAAGCCAACTTGTTAAACCGTAGTTCGCTGCATTTATAAAAAGCGCTGATAGCAAAAGAATCCAAAGCTGTTTATCTTTCAAAAGTTCTGAGAAAGGTACTTTGATTTTTTCTTTTTGAGCATTTAGGTCTATTTTCGGCGCTTTAGGTACGACAATTAAAATCAGAAAGCCAATCAAAATCACCGCAATACCAATCCAGTAATATGTATTGCGCCAACCCACTGATAGCAACAGTTGCGCGATTAACAATGGCCCAATAAATGCCACAAAAACCAAAGGAAAACAAGACTCATTTCAGACTATAAGCAAAAGAAAACACTTTGCGCCTGTTTTAACGGAATATGAAGTGAAATATAATTGCTGACAGACGGGGGATAACCTGCGTGTCCAAGCGCTCCGGATAAGAAACGAATAACAACCAAAAACAACAAGGAATAGCCGAAACCAAAAATGATAAGAACGACCCAACGATAATTATCGATATAGCAAGAACAGGGCGAGCACCAATCCGATTGTTTAAATACCCCATTGGAATTTGAAAAAGTGTGTAACCAAGAAAGAAGGCACTTAAAATCAACCCCTTTTGACTTGGATCAAATCCTAATCCTAAACAGTCACAAGCGAAATA
>P_26
TAAGACTCGCTCATTGCTATTGCAGCGTCCTCATTGCTCACGTGTCCCTCGTCACCAAGAATTCTGCGTTTTACATTCCACGGATAGCGTCCCATTCGAAGCATTTCTACATCATGATTACTTTCAAAAAGATAAGCATCAGCCCCCGCAATATGACCTTTCATTCGGTCGCTTACATAACCAGTGTCCGTTATCATTACAAATTTTTTCCATTCCCTTTATGAAATATGTAAAACATCGGCTCAATTGCATCATGAGAGACTTTCCAAAGGATTCCACTTGCATGCTACCAAAGGTTTTTACTGTTTCCATATCAAATTGGAATTTTTGATCTGAAGACACTTGGCCAATCATGTATCCATTGCTTTCCACGTTTTCGCGTTAGCATAAATAGGGAGTTTGTATTTCCGAGCAAGCACACCAAGACCTTTAATATGATCTGAATGTTCATGAGTAATTAGAATCGCGTCTAAATCGTTCATATCACGACCAACTTGCGCGAATAATCCTTCCATTTTCTTTCCACTCAAACCACAATCGATCGCATTTTTTTGGTCTCCTGTTTCGACAAGTGTGGCATTCCCTGAGCTTCCAA
>P_27
TTACCTGAACCACAAGTCGATCGACTTTATATTGGAGATGACTATGCTCCAAAGGAGT
>P_28
AGCAATAAATACGCCAACAAAACCAACTAACCATAAATGTTCTGAGGCAATGCGTAAATAGTCAGGAATTTCTTTGGAATGTTTGATATTTGGTGAGTTGTAAATACCAATAACAATGTAACCTGCTAGACATACGATGAAAATAATGCTATCAATAATTACTTTACTCCATGTATAAACTAGTTTTTCTCGGTAAAATTCGTTTCGAGCTAAGAATAAACATAATAGCACAATTCCTAAAAAGATCGCCTGCTTCATCGAAAATACGCGAGCAAGTGTGTTGAAAATCGCGCAACCTAGAACAATTACTGTAATAATATACGCTTTCTTTGTTTTACATTCAATTCCTA
>P_29
ATTCGTCTTTTTGGTGCATCGTGTCTTCACGGCCTGGGAATAGTGCGCCGAACGCCACACCAGTCTCCATGTGGCGCGCATAAGTTCCGCCACCAATTGCTAGTAAAGTAGCTTCTTCACCCGTTTGTTTTGTATACACTTCTTGTAAAACTTGAATTAGCGGATGATCTTTTGGTACGAAAAGTGGTTTGGAATCTTCGTAATGCGTGTATTGCGCGTTGTACTCATAAACCACTGTTTGCATTTTATTTTTCAATTTGTCCATATTAGCAGTTACTGGATAACGGAAATTAAGTCCGTATTTTCCACCTTCTGCTACATCATAACGAATAACGCCAACGTTCATTGTTAGTTCGCCGCTTTCTTCGTCTTCATAGCTAATACCTAATTTAACTGCACGGGAATCGCCGAATAGGTAATCGCGACCAAATGTTACGAAATCATTTGCCGCGCCAGTCAGCTTGAATTTACCAAGGAAAGCTACTAAATGAAGACCAGCGTTTACACCGTTATTTGGTTCCATTGCATGGGCAGATTTACCAACAATATTAATTTTAACGGATTTGCCGTTTTCTTCTAATGTTCCTTCTACTGGATGGTTTGCTAGGAAGGTTTTGAATGCACTCGCTAATTTATCAAAGTCA
>P_30
TAACGTAATGAATTACAAAGGCAAACTTAAACGTATGGGCCGTTATGCAGGTTAACAAACGCCGTAAAGCGATTGTTACTGTTACAGCTGACAGCAAAGAAATTCAATTCTTTGAAGTATAATTCGACTAACTTTAAATAAATCTAACGAGGAGGGGAAACAATGGCGATCAAAAAGTATAAACCTACCACTAACGGGCGCCGGCACATGACTGTTCTGATTTCGCTGAGATTACTACAAGTACTCCAGAAAAATCTTTACTACGTCCTCTTAAAAAGAAAGCCGGACGCAATAACCAAGGTAAGTTAACTGTTCGTCATCACGGCGGTGGCCATAAACGCCAATACCGCGTGATTGATTTCAAACGTAACAAAGATGGTATTCCTGGACGCGTTGCAACGATCGAGTAC
>P_31
ACATAAACGGCTGGAACGCCTGGGATAGACATTAGTACTGCATGAGCCACAAGAAATCTCGACATCCTCAAGTCATCTGTGTCCGCCTGTTTACTTAGCGCATCCATGTACGTCACGTTAATTTCATACGGACTCTTAGAACCATCTGGATTTTGCTTATATGAAACGAGCGCGCCTTCTTCCTCCAAATCATTCACTAAAGCCAAAATTTCAGCTTCTGGAATAATGCCGCGCACTGGATTTAACCCAATCCCATCATGTGAGGCAAGGAAATTAAAGAATGTTCGCTTGCCTTCTGGTAGCTCTAAATTCTTCGCCCAGTTACGGAGGAATTCTGCATTACCATGATGTATCGCATGGAGCACAAGTGGTGGAAGCGGGAATTGATAAACCATATGCGCTTCTTTTTCACCATTTCCAAAATAACTAATATTATCAACATGCGGCACATTGGTTTCGGTTATAATAATCGTCCCCGGAGCTGCAATGTCTACTAAATCTCTAAATAATTTCACGATTTCATGCGTCTCTTCTAAATGAATCGAGCTCGTTACCCGGCACTTTCCACATAAAGCCAACCGCATCAAGTCGCACATATTCCGCACCTTCTTCTAAATAGAACATCAAAACATCAATCATCTTGTAAAGCACTTCCGGAGAAGCAAAGTTTAAATCGATTTGATCCTCACTAAAAGTCGTCCAAATATGCCCTACTTTTCCTGAATCAAATTGAAATGGTGTCAGCACTGGTGTCGCACGTGGCCTTGTTACCCAGTGTTTGGATTAGTTTCAGAAAAGACCCTAA
>P_32
TAATTCCTAATAAACCAGCTACAGCAATAATTGTCGCTAATGTTGTTACCTCAACAGCAATTTTACGGCTTGCTTCTTCCGGAAGTTGTGTCTGTACTTGTTGTTGGAAGCCGATGAATAACGGTAAAATGATTAATGAATACGACTGCGAACCAATAGCAAAGACTGGCCACCACTCAAAAATTTTCGTAAACACATCTCCTGGTAAAAACATAACAATCGGTACAAACCATAATTTTCTTAATTGAAAGGAACCGATTAATTTACCGCGCTTACTTCCCGAA
>P_33
TGAATAACACGAATTAAACGTTGTAAATAAGAACATTCAAACGTGGGATTTGGTCATCGCCAACATACCCACCATGACCGCGAACTTTTTGGTCTCCGCCAGAACGAGAGAGTTTCTTTTCGCCTTCCCCTGTTACGAAGATGATCACGCCAAGATTCGAATTATCACGCTAAGTTAGATGCATCAATCATCTCTGTTACTGTTTTTGGTGTAAATGCATTATGTACTTTATGGACGATTAATCGTAATTTTCGCGATTCCTTCAGTAAGTTTCATATTTGATTTCCTCATATACTTTTTCTGTTTGCCAATTAAAACTCATTTTTCTTCCTCCTTCAAAATATCTTCCAGCCAGTAATTAAGCTGACTTGAAAAGCTGTTTGGTTGTTCTAAATAAACTGCATGCCCCGCTTCTTGA
>P_34
GTAAACACCGCAAAAAACATTCCAATCTTCGTCATTTTCTTCATGATGCACCTTCCTTTCAGCATAGTTCATTATACCTTTTTGTTAAATTTTATAGAAATAATTCGCCTCAGACTTTATCGTTTAACTCATTTGATCATTCGTGTATGATATAAACAAACTAATTTGAAATTCACATTTAACAGGAGGAATCTTGATATGAACTTAATTCCAACAGTAATCGAACAAACTAGCCGCGGTGAACGTGCATACGACATTTATTCCCGTTTATTAAAAGACAGAATTATTATGTTAGGATCTGCAATTGATGATAACGTGGCGAATTCGATCGTTTCTCAATTACTCTTCTTAGGACACAGAGTAC
>P_35
TAGTACTCGCAACGATTGTTCAGTTTTATATTGGTTGGCGGTTTTATGATGGGGCTTATAAAGCGCTTCGAGGTAAAAGTGCAAATATGGATGTATTAGTCGCACTTGGGACTTCTGCTGCATATTTCTATAGTGTAGTGGAATACATTCGTCACATGATTGATCCGAGCGTGATGCCGCATTACTACTTTGAAACAAGTGCTGTGTTAATCACCTTAATCTTGTTAGGTAAATTACTTGAATCATACGCAACATA
>P_36
AGGTATTATTTGTTTATTATTATCTTTAACACCGCTTCGTGAAAAAATCATTGAAGCTATTCCACATAATTTAAAAGCTGGGATTACTGCTGGTATTGGTTTATTTATCGCTTTCCTTGGCTTCCGTATGACAGGCATTATTGTTTCTAACGATTCTAACTTAGTAGGTTTAGGTGACTTACATTCCAAAGAAGCTATTTTAGCTATTGTTGGTCTTTTAATCACTTTAATCTTGCTTGCTTTAAACGTAAAAGGTGCTTTATTTATTGGGATGATTGCAACTGGTATCATTGCTTTTATCACTGGTGAACTGAAATTTACAGAAGGTATCGTTAAACTTCCGCCAATGCCAGAATTCGTCTTCACTAATCCTATTCATTTTGGTGATGTGATGGGCTAGGGCTCTATGCTGTCGTCCTGTCCTTCTTACTTATAACGATTTTTGATACAACCGGAACAATGATCGGGGTTGCAAAAAAAGCTGGCCTAATGAAAGGTGAGTCATTACCAAATGCGAAACAAGCCTTAATGGCTGATGCGGTTGCAACAAGTGTTGGTTCGATGTTTGGTACAACACAACAAGTGCTTACATTGAATCTTCTGCT
>P_37
TGACTTAACTGATTTACCAGCCACTGGAAACTGTGCATCAAGCGGTAAATAATCTTCCCAAGGTAAAGCTTTCGTCTTTTCAAATAGTTCATCAAATGTCGTTGCTTTAAAAACACCAACCACAATTTTCACACGGTCAGCTACACGAAGCCATAGATTGGCTCTAGCAATTGCAGATAAATCTCCTTCAAAATATACTTTACCGTTTTCTACTTTTGGGTCATAGCCTAAACGCGCTACTTCTTTCCCAACAATTGCCTCTAAACCCGAAGCAGCCGTTGCCACCAACTGAAATGATTTCATTGTTTCCCATCCTTTAATTAAATTTCTAATGAAAAAAGCTGTTTTAAGAGGAGGAGGTTTGTTTTTAATAGGCATTCAACCAGGTCGAACACCCACCTTAAAACTTGCGCTCCGGCCTTCTAAAACAGCCTTCAATGTTAAATTAAATCCTGTAAATAACGCTCTGTAAGCCATGTTCTGTTCTTTACTACGTACAGGGTAATAGTAAAGAGATAACCATCTATCTGCGCAAAAATACATTTGCGCCTCGTCCCTTGTTCTTGAT
>P_38
TTCCAATATGTTTAACGACAGTATTGGCGCAATCAACTCGCAAGTCATTCCGCTTCTAAACCATTTGCCATTTGTTGATATCAATGCGATTGCTTGGAAAACGAGTACAGCTTTCTGGACAAAAGTGGCGCTGATTAGTATTCAAGGTTGGCTTGGTTTTCCGTATATTTACGTTATGGTTACTGGGGTGCTTCAAGCAATTCCTGGTGAACTATACGAAGCGGCTGAGAATTGATGGTGCAAGTGCGATACGAACG
>P_39
GTCATTGGAGAAGGTTTTGGTTTTCTTGTTTTTGCAATAGGTGCACTTAGTTAAAAGCCTAACTTACTTTTTTAGTAGTTAAAAAAGCTGATTTCTTATATTGGTTCATTTTTTACAACATATTTTAATGAAAATAATGGGTATGATAAGTACGGTGAAAGCAATATTACCAAGGGTGAATGGGAATTAGCTTCCGAATAAAAGGAGGGAAAATAATTTCCTGAAACAAGAAAAATTGCCTCCTTATTCTGTTGATTTGATTATATAAACAGAGTATTATGTTGGTTGACAATCAAGGAGGATACTATGAAAAAAACTATCAAGATTACAACCAGTTTACTTTTGAGCTTTGCTTGTGTATTTAGTATTGGGGATTTTACTAAGCCACATACAGTCGAAGCAGAAACAGTCTATTCGCTTACAGATTCAAAGCCGATTAATGAAATTTTTCCTGATCCAAAGCTCGCGCAAGTTGTAGCAAATTCATTAACTTTTCCCCTCTGCAACTACTAGACCAAGTTA
>P_40
TCACCTCTTTTCGCTTTATTTTACCATGTAACACCTCGTTACTCAAATGTGACAAGTTCCTACTTGGGAGAAAATCCTTACCTAAACCTCGTCAAATACTAGCTATTTTTTCATAAAATTCCTATACTATAACTGTGAGAAGAAAAGGTGATACCAAATAAGTAAGCCTTTTCAAAAAAATATCCTTGGAGGTATAAATAATGACTAAAGGTATTAAAATCGCAACTATTGGTGGCGAATTGAAGTTATACACCTGAACTAATCGAAGGATTTATTAAACGTCAAGACGAATTACCAAGTTCGTGAACTATGGTTAGTCGACGCATAGAGAAAAGCTGGCCGTGAAAAATTAGAAATCGTTGGTAATTTAGCAAAACGTATGGTAGAAAAAGCTGGCGCTGGTTCATGGAAGTACATTTAACACTAGACCGTGAAGAAGCTTTAAAAGATGCTGATTTCGTAACAACACAATTACGTGTTACGTTACTAGATGCACGTGTGAAAGATGAGCGCATCCCGAATTCATATGGCGTTGTTGGTCAAGAAACAAACGGACCAGGCGGCATGTTCAAAGGACTTCGCACAATCCCAGTTATTTTAGATATTTGTAAAGACATGGAACGCCTTTGCCCCAGATGCTTGGTTAATCAACTTTGCTAACCCTGCAGGAGATGGTAACAGAAGCAGTTCTTCGTTACAGTAACCAAAAGAAAGTTGTCGGCTTATGTAACGGCCCTATCGGCATCGAACGCAATATCGCTGAAACTCTTGGCGTAGCGTTTCTGAAATTTACGTAGAATTCGTTGGTCTAAACCACATGGTATTCGCGAAAACTGTTTATCATAATGGCAAAGACGTAACGAAAAAGATGTTGTTTTCAAAATGACAGAAGATGAAGCTGGCTCAAGCCTTAAAAACATCAACGCAACTGGTTGGACAAACGTTCTGCG
>P_41
TTGGATTGGTTTTCCATCTTGATCGAGGTATCTAACAGTTACAGTAGCTACGGACACTTTTTGATAAACATAAGTAACGACTTGTGCTTTTTCTGTAAAAGTCCCGGTTGCTTCTCCTTTGACTTCTTTCCACGTATAGCCCTCGATATTTTTCATAGAAGTCTGATATGGTTTGCCGATGTCGCCTTCTAATGTTTCAGTGGCCGCAACTGAATTTCCTTGTTCGTCTTGATAGTTTACCGTTACAATCCCTTTTTCAACCGGGGGCGCTGTATTATTTTTACTTGTATGTATATATCCTACG
>P_42
AATGATGGCACACTGACAACTGATACATCTGTTCCTTGAGCTTGAAGTTCTTTTTGCGCTTCAATAGCTAAGTTAACTTCAGAACCACTCGCTAGGATGATTGCTTCTGGCACGTCACCTTTAGCTGGGGAAATAACATAAGCACCTTTTTTAACGCCTTCTGCAGTTAATTTAGCAGAATTTGGTAGTGTTGGTAGGCCTTGACGAGTAAGAACAAGTACATGCGGTGTAGATGTAGAAGTGATAGCAAGTTTCCAAGCCTCCACAACTTCATTTCCATCAGCAGGACGAATAACAGAAAGCCCTGGCATTGCACGTAAGCTTGCAAGTTGTTCGATTGGCTCATGTGTTGGGCCATCTTCCCCAACTGCAATACTATCATGCGTCATTACATAGGTTACTGGTAAATGTTGAATAGCTGATAAACGAATAGCAGCACGTACATAGTCAGAGAATACGAAGAATGTACCACCGTATACTTGTAATCCGCCGTGAAGTGCCATACCATTTAATGCAGCGCCCATCGCAAATTCACGAACACCAAACCAAATGTTTCTTTCAGCTGGAGTCGCTTTTGTAAATTCACCGTCTGTTTTAATTGTTGTATTATTCGAACCTGCAAGGTCAGCAGATCCGCCAAAAATAGTTGGGATTTTTCCAGCTAACGCATTGATAACTTCTCCACTGGAAGCACGGCTAGCAAGTGCTTTTGAATCATCATATACTGGAAGATCCTCATCCCA
>P_43
AAATTTACGAATTAACAAAGAAGAATGGGAAGAGCGCCTGGCATTATACGATATGATTTTAAATTCAAAGGAAAATGCTGTTCTCATTCAAATTCAACCAACAAAAGAAATCAATCTGACTGAATGGAAAAATCTTTCTGAACAATATCGGAAGGACTTTCCATTTATGCTACTTACGCCAGAAAATGAAATAATTATAGGAATAACCGAACAAACTTCGATATCCGAACAAATTTTAGCGATTCATCAAGATGTGAAAAAACGCCTTTCGAATGAAGCTTTTTACCTGTTTATCAGTGAAAAAGTACAAGGTGAAATGATGTACCCGCAAGCCTTTCGCCAACTTACTAGGTTGCTTCCAGAACGACTTGTGCAAGAGCCTGGTAGCCTAATTGCCTATCAAAAACGTACCAAACATACTTGGCGTCCGAAAAGAAAGCAACATCA
>P_44
ATGTGGAATACAGGTTATGCTTTAAATGAATTAGCTGGGGTTGCTGATTTAAATGGGGAGAGAACGAAAGAATTTTTAGCAACACTTTCTGAAAAACACCAAATTGCTATTATCGGTGGCTCGGTCTCTATTTTCGGAAGGAACCAAATTTTCTAATACAATGTATGCTTTCGACAAATATGGTGGACTACTTTCTTCATATAAGAAGGTTCACTTATTTCAGCTTATGAATGAGCATCTCTATTTAGAGGCTGGGAATGATACAAATCTATTTCGACTGGACGGTGTTTCTTGCGCTGGTTTCATTTGCTATGATATTAGATTTCCAGAATGGATTCGCAAACACACTTCAGAAGGATTGGAAGTCATTTTTGTTTCAGCTCAGTGGCCAGCCGAACGTGTTACTCAGTGGGAGCAACTACTTATTGCACGCGCTATTGAAAATCAAGCTTTTGTCGTTGCAGTCAATCGAGTTGGCGATGATCCTAATAATGATTTCAATGGGCACTCACTTGTGATTGATCCACTTGGAAATATTGTCGCTCATGGCGGTGAAGACGAAGGAAATATTTATGCTGAGATTGACTTAAAACTTGTTGCTGAAACGCGAGGCATCATTCCAGTTTTCACAGATAGACGTCCTGAGCTTTACTAAATAGCTAAAAGATGCAAAATAATATTTTTTGCATCTTTTTCTCATTAAATGTTCATAA
>P_45
ATGTAAAAGCAAATTACGATTATACATTCCAAGGAGCTGCATTTAGCTGTCCAGGTGCGGTTAATAATGAAACCGGTATCATTGGCGGCGCGAGTGCTATCCCCTACATACATAATTTCCCTTTTAAACAATTACTTAAGAAAAACTGGGACTTCCTGTTACAATGGAAAATGACGCCAACTGTGCAGCTTTAGCAGAGGTTTGGATTGGCGCTGCGAAAGACAAGCAAGATATTATTTTTATGATTCTTGGAAGTGGAGTTGGTGGCGCAGTTATTCGCGGTGGCAAGGTACATCACGGGGCCAATTTGCATGGTGGTGAATTTGGTTATATGTTGATGGACCGCGACGGACGCACACTTAGCGA
>P_46
ACTCCTCCAAATTATAATTTAATTCGCGGTCATGAGCTAATTTTTTTATACCTAACGCATCAAATACTAACGCTTTTTCTGCAATATAGGCATTGTATTCAATACGCTCTAGCATGTCGTATGCTTTATGAAGTGATGTATCTAATACGACAATACCGTGTTTATTTAATAAACTTGCACTAGGAACAGCTTTATCTCCTAGTTCGATAACGTGTTTACGAACGATTTCCGCAAGTTCTGGACTAGTCGCTGGCGCAAATTCAAGTGTTGGAATTTGGCCAATTTTTTGCGTTGCTTCTGTTAAATTCGGTAATTCCATTCCAAGTGTGGCAAATAGCATCGATTCTTTTGGATGAGCATGGAGTACACAGCCAATTTTTGGATTTTCTACGTAACAAGCGCGGTGTAAGTTAATTTCTCTAGTAACTCTCCCATCGCCTTCTACGACTTCATTGTTATTATCCACTACAAGGATTTCATATGGGGAAAGATCGCAAAGTTTTGCTTAGCTCATGAGTGTAGGTGTCATAATAATGTGCTCATTATTCATGCGCACACTTACATTTCCTCCAGCTGCATTCGTTTCAAAGCGGTCAAACATCGTCTTCACTATTTTTGCTAAATCTA
>P_47
TACATTATGCCGGGTACGTTCGTATTTTTTGCCCGGGTTTCCGAGTCCTGCGATTAGTTTCATAAAAGCTTCTCCTTACATGAACGAAACCACTTCACGAATGAACTGGTTTTTGTCGATGTTTTTTTGATTATAACATGGATTTCACTTGGTTGAAAGTTTTCCAACTAGGCTTGGTGTTCGGCAATTTTATTTTCGATAATTTGCCAGGCCGCTTCCTTTTCCTCTTGAAAATTGACTGTTTTCCAATTTTCCGGCGTTTTTCCGACGTATTTTTCAAAACCGAATTTCTGATATAAATAAGATAGCTTGATAACTTCCGGTTTGCGTAGTTAAAT
>P_48
AACTTCACTTCGCCGAACTAAACTGTCTTTTCCCGCCAATATGCATTGGAGCGATATTTTCAAGCCCATCCTCTACTGCTAAAAAAGAAGCCAAATCCGCATTACAGATAACGGTTGCTCCAGAATTCTTAGCAATTTCAACTGTATCACCGACATGATCATCATGTCCATGCGACAGAACGATAAAGTCAGGCATCTGCTCTTCCGCTTTTAAATCACATTTATCATTACCAGAAATAAATGGATCCACGAGAATAAGTTGTATCCCCAGTAATTATTTTAATACAAGACTGACCATG
>P_49
ACTTTGCAACAAATACATGGCAAATGGAAATTTTTAACCAAGCATTCGTTAACTTGAATTCTGGTTATGCTTCAGCGATTTCTCTAATGGCTGCTACTGTAACATTTGCATCGATTGGTGTTATTAAGAAAATGCTTGAGAAATGGGGTCAAAGAAATGGTTGGACATAATAGTAAAGCGGGTAAAATTGTTCGCTATATACTGACAACATTACTTATGCTAGTCATGATTTATCCTTTTATTTATTTAGTATTAAACTCATTTGCTGCTTGGGATCAGGTAGATAAAAAGTTGATTCCTACAGAATTCACTACTCGTTCGTGGGATTGGTTATTTGGTAATTCAGTTGTTGCGGCACCGGCGCCGTGGATTCATGCGTTTATTAATACAATTATTGTT
>P_50
TTTAATTTCTGCAACAAGAACGTATTAGCTACTCCAGGTAATGTATCGCCATCTTTCACTTTATAGATGACTTTAATTTTACCATTTTGTTCGGAATCTTTAACGATTTCAAGTGGACCAAAATCTGTTTCGACTGTTTTTTCAATCGGTTGCTTTTCAGCCGGAATAAATGGTCGTCTTTAACCGGTGGCGCTGGCGGGGTTCCTGTTCCTTGTCCACCGCTACCGTAATCATTCACTGTCGCATTTCTCGAAACAGCATCTAGGTTATCACCGGATAGTGTTGCTTTATTTGTATAGCTTTTGTTTCGTCGTAATTTTCGTATCATAAGTAATGACAACAGATTGATTATTTA
>P_51
TATTCTTTGTAGCTAAGTTGTTTTGTCGCAATGAGTTGTTGGAGTTTTGTAACATCAGCACCAATGATAAGTGGTTCTTTTGCTTCAAGAACAGCCAAATCTAACTTATCTAATTGATTATTAATCGGCGTCATAATACGCGCTTTTTCATAAAAGGGACTAGATGAATCTTCTTCTTTTCCGGTTTGCTTGGTATTGGTTTTACTGGTTTAATGTCCTGTTTTTTTGGTGGTGCTTTTTCTGGTTTCAGTTTAATTTCGGTTCTTTTTTTGAGCGAACTCAAAGCTCGGTCGTCTATACCTTCGACTTGTAATTGCTTACCTCCGAAGTTTTTTTCTAAATGGGAGTTCTCTTTATTTTTGCCAAGTGTTAATTTGTTTGGTGGTTGTTTTGGTTTTTCATTTTTTGTGGTTGGTGGCTTTTTTTTAGAAACAGCACTTTTATTTTCTGATGTAGTAGTTTGTTGACTCGTAAAGAATACGTAGCCACCGACGATACTAAAAACTGTACAAACTGCGGTGATTGTTAATAAAATGCGTCTTTTCATGCGATTCCTCCGATGTTTAAATATGTAATTTGATTGTATCAGCATGAAAAAAAGTGAATCAGTGACAATTTTGTGAAAACTAAAAAATTTTTTAAAAAGGGCTTATTTAAGCAATGAATTGGAACCAATAGTAGCCGTTTTTAAGTGTTTTTTCTTAGATATGACTTCTTTGAAAAAGAGGAAATGGCATTATAACAATGACTTGAAAGTAAATAATGGTTCAGTGGTAAGTTTAGAAAAAACAATTCCAATAAAACTTACAATTGAGGCCTTCTTTAAAGCATTCTTGATCTGCATGGTGGTATCTCACCACAGGTACCCAGTTAATTCTAGCAAT
>P_52
ATAAGGGACGTAAGTGAAGCCAGGAACAAGTCCCCGAACCCTTGATGAATTTTAGCTTGGGCTGTAGCTGACATCGAACCAAAAGTACGTCCGTGGAAAGATTTTTCAAAGGTAATTATTTTTTCTTTCCCGGTATATTTTCTAGCTAATTTGAGCGCTGCTTCATTTGCCTCTGTTCCGCTATTACAAAAGAAAACTAATATATTACCATCTGCAATTAATTCTGCGACACTATCTTGCAAAGCACATTCATATAAATTCGATGTA
>P_53
CATACCATTTACACTCCTTAATAATACTAAAAATAAAAAATTGCATGAATCACGCATTGTCCTTATTGTACCATACTTTTTATTCAAAAGGTGTACTGGAAGCGCTAAGAAATAGAAAAACAGCTGAAGAATTAACTCCAGCTGTAGTAAACGATTCTTGCTTACGCCCGAGAAACATACGCTGCTTCGGTTGTATTAATTACTAGTTTGTCTCCTTCATTAACGAAAAATGGCACTTGGACAACAAGACCAGTTTCAAGAGTGGCTGGTTTAGAACCGCCTGAAGAAGTATCACCTTTAATTCCAGGATCAGTTGCAGTAACAACTAATTCTACTGTGTTAGGTAAATCAATACCGATTGTTTCGCCTTGATACATGATAATATTAGCCCATATTTTCTTTTAGGAATTTAAGTTCATGAGCAATTTGGTCTTCTGGAAGCTCAATTTGTTCATAAGACTCATTATCCATGAATACGTGATTTGTGCCGTCAGCATACAAGTAGGCCATTTTACGGTTGTCGATTTGCGCTTTTGCTACTTTTTCGCCACCACGGAATGTTTTTTCTTGGATTGCACCTGTACGAAGGTTACGTAATTTGGAACGAACGAATGCTGCTCCTTTTCCGGGTTTTACATGTTGAAAATCTAGCACACGCCAAATACCATTATCTACTTCTATTGTTAACCCTGTTTTAAAGTCATTTACTGAAATCATGTTTTTCCTCCTGTAATTTGCAAAGTATCTTTATTTGGAGCATATTAAAACTGCTCATTCTTCCTTATTTAACCATAAAACACACAAAGTTACAAAGGAATTTTATAAAATAATTAATTCTTTTGGTGAATGAATTAAAA
>P_54
TAAGATTAAGCGGAAAAATTGAAAATCTTCGCTTGTGAGAAGTTAATCATCAGCGCAATACCAAGCGAGCAGACGATAACAAGTGGAACGCCAATAATTACATAGAAAAGCGTGTTAAAAATAGATTTTAAAAATACCGGGTCTTGCATAATATTGACGTAATTGTCCACACCAACAAAGTTAATTTTAGAGTAATCGGCAAGCCCGACTAAATCAATGTCCGTAAAACTAATGACAAAAGCAAGCAAAATCGGAAGTAGGGAAAACGAAGAAGTAAAAACAGTGCTGGCGATATAAACAAATAGGGTGTGTTTTTATTTAAAAATTGTTTCATAACATCCAGTCCATTCTAAAAGGGCAAATGGCAGAATAAATCATTTGCCCTTTTTTGTGGTATTCTTTAAGAAGTGCTTCTACTTGATC
>P_55
GTTATATTACTTTTATTTAATCGCTAAAACAATTGGTTTATTAGACCGGTAAAGAATTTTTGCTACTTGTTCGTCTGCATCGGTAACCCCTTCACGACCATTGGTAATAAAAATAATTACGTCTGTTCATCAATTGCGATTTCCGCTTGTGCGCGAATTTGCTCTAAGAATGGTTCATCGGAAAGATCAATACCACCTGTATCAATAATGTTAAATTCTTTTCCAAGCCATTCCGCTGAATTATATATGCGGTCACGTGTCACACCGGGAACATCTTCCACTATGGAAACACGTTCACCAACGATTCTGTTAAAAATAGTCGATTTGCCAACGTTTGGACGTCCGACAATCACTACAACTGGTTTTGCCATTATTTCACCTTCTTTTTTCTCGAATCCTATTTATCAAACTTTCTTAGTTTATCAGTAAAACAGCTTACTGGCAATGAAAAGT
>P_56
ATTTAAAAGATGCCGAAATTCTTGAATCTAAAACAGAGTCCGTAAGTAAATCAATTATTTTCATTAAACTACCAGATGCAGCTGATTCTTCCTTGAAAATCGAAGCAGAAGCAACTACTGGCTCCGTAAAAATTCGCGATGTAAAATAATTAAACGAAATCTAGCGCCGGAATGCGCGCTAGATTTTACATAGATATAAGAGCTAACATGGATAAAAAATTAAGAAGATCAAGAGTGGACCGGAAAGTCGGCGGTGTGTTTGGTGGACTAGCTGAGTTTCTAGGGATAGATGCCACACTTCTGCGACTAATTTATATTATCATCACCATTATTACGATGAAAACCGGTATTGCGATTATCGCTTATATAGTAGCCTTGTTTGTGATTCCTTCTTCCGATACAAGTAATGAAGAAGTACTGGAACGGCATCGTCGCCGCGTGGAGGAAAAAAGAAATCGTCACCTAGGACGTAATCAAGCTAGACAGGAAGTGCGAGAAGCAATGAGAAATAGTCATAGTAATGGCGGAAAGGTGCTGGAGTTCCACGACTACCAGGTTAACCTTAACAAGA
>P_57
TACTGCTTTTTCGACAATCGTGTAATTGTAAGCCGCTCCATCATTGGTTGTTTCTGGTAGGTTTTTAAATTCGTATTTCCAATCGCTATCTTTTGTAACTGTTACTGGGAAACCGTAATCTTGCCCATTTTGTTGCAGTTGAATTTCGATGGATACAGGGACGGTCATTTTCTGTATCGTTTTTCCATGTTTTTTGTCCGTCAAGATTAATCATTTTTACATCTGGTTTGATTAACGTGTTGTTAATATCAAGACCTGTGACAGCACTTGTATAGTTAGTAACTGTATTTTCTAAAACTGTATACGTGTATTTATTTCCATCTGCATTTGTTTCTGGAACATTTTTGAATTCGTATTTCCAGTCGTCTGCTTTTGTTACAGTAATTGGGCTACCGTATGCTACACCGTCTTGCAAAAGTTGTACTTCGATGGAATCTGGGCGATCTGCTTCTGTGTCACCAGTCCAAGTTTTCGCGCCATTCACATCAATCATTTTCACATCCGCA
>P_58
CTTGGCAAAAATAGCCGCATTTGTTAACGTAAGCTGAGATAAATACTCTTCATCTGTTGCGACATGTAACTGGTAAATATTGGTTTTTGCTGTGTTTGTTTCTTGAACCCGCCTTGCAATGCTCGAAGCAGTGGAATCATTTCTAATTCAGCAAGTGTGCGGTAATGAGAGCACTAAACCCCCACAAGCATGGACTTTGTTTCTCTTGCGTGTTAGCTGTACAACATCGCCTGGTTCATCAATTTTTTCATGTGTATCATGCGCTAAAAATCATGGTGCAGCGTTGGCTGTCCGCGAC
>P_59
AAAAGCAGCAAGAGAAACTAGCCCCCAGCTAATCGATCCACTTCATATGCTTTTGATAAATTATACCCTAGTGAAAAGGCAAAAATAATTGAAACAATTGCTAATGTCCCATTGTATACATATCCATTAATCCCGATAAGTGGTTGCATCGCTTCCACAAATCCTGTCCATCCCCAGTCAGTTGGAAAATCCCTAAAAAACGCATTTAAAAGTACTGCAATTGACCCAGCCATAGTGATTGGCATTGTTGAAATAAAAGCATCACGTAATGCAACTAGATGTTTTTGTGAACCAATTTTCGCTGCTACTGGCACAAAATACTTTTCCAAAAATGCTGTTAATCCATTCATATTTTATCCTCCCGTAAACCTTTTTATTTAACACTCATCTTTTAAACAAAATATAATTTCTATGTATAAACTCCCTTTAAGTTTATCAGCTATATCTGTTTACTTTGTCCTAGTAATCCCCATTACTAAAACAAACCAGATGGAATCTTTGCATGACCTCGTGAAATTTTGGGAGCCCTCCTCTCCGCTTCATGATAAGGCTTACATTTAGATTCACCTTAATCTATTGCAATTTCCGTGCCAAGTACTAAATTTGGAAAAAACATCCTTTAATCTCTTGAAAGCCTTGTCTTTCTTGCCTTTAA
>P_60
CCCCCAAGAGTCCACATCGACGGGGAGGTTTGGCACCTCGATGTCGGCTCGTCGCATCCTGGGGCTGTAGTCGGTCCCAAGGGTTGGGCTGTTCGCCCATTAAAGCGGCACGCGAGCTGGGTTCAGAACGTCGTGAGACAGTTCGGTCCCTATCCGTCGCGGGCGCAGGAAATTTGAGAGGAGCTGTCCTTAGTACGAGAGGACCGGGATG
>P_61
TAAAACAATTTGCAATCTGTTGTTTCCTTATTGCGAATTCAAGGCAGACGTTCTACAAGTGTGGAGGCACAGAAGATTCTAAATGAAAGTGTCAGCCGAATCCTTGCCATTGCAGCGACACACGAGCTTTTATCGAAGCAAATGGAAGACGGCATTAACCTTTATATGGTCATCGAAACAGTCGCCTACAATATTGAAAGATGTTGTACAGATTGTCCAAAAGTAGCTGTAAGAATGGATATTGATAAACGCATTTATTTGGACAGTGACCGAACCGTGGCACTGGCGCTTGTCATGAACGAACTCTTACAAAACTCCTATGATCACGCATTTCATCCAAATGAATCAGGCGAAATTTTACTACAAATAAAAGAAGAGAAAAATATTATTCACGCAGAAGTAACGGACAACGGTCATGGGTTCAACGTTCGTAAAGTGTCCGAAAAAAGCCTAGGACTTTCCATTGTCAAAAGTTACATTAAAGATAAACTTCGAGGCAAAGTAACCATTGAATCGAATG
>P_62
ACATTTACGAAGCGATTGGTTATGATGTTTTTGTTACCAATGATGAACCGGATAAAGAAGCCATTAAAGACTATATTAGTGGGAAAACTGCAGTTATCGCTGGGCAATCCGGTGTAGGAAAGTCGACTCTCCTAAATAGCTTAAATAGTGATTTAACTTTAAAAACAGCAGAAATTTCGAACGCACTCGGTCGCGGAAAACATACAACGAGACACGTCGAACTAATGCCGATTGGCGATGGATTTGTCGCTGATACGCCTGGCTTTAGTTCAATCGAATGGGATGACTTGCAACCTGAAACATTACAATTTTGTTTTCCGGAAATGGAAGATCGT
>P_63
GGTGATGAGATTGAACATGAGGGATACCGCTTTATCGTTCGTTCAATGAATAAAAACTCGATTCGGCAAGTAGAAGTAAAATTAGGGAAAGAAAAACCAGTAAAATTGGAGGAATAAGCCTCTTGTTTTACTGGTTTTTGTTTAATTAACGATGTCGTCGTGATAACTATGCGCAAGCCGACTTGCAGCGGCCGCAGCGATAGCGCCAACAATATCATCGAGAAATGTGTGAACGGCGATACCATCGTGTTCATTTAATTTTGCAAGAATACCTGGTTTTACTTTATCGATATAACCG
>P_64
AAAACAAAATACTGCCGAGGAGGGCAAAATGTGAAGTTTATAATGCGAGTAGCTGTGCTATTAATCATTTGCCTGTTCATTGGATACAACACAGATCTTTTTTAGTAAATCAGTAGAGAAAAATACAGCCGAAGATACGGCAACAAAGTCTAATTTTCCTGATAATAAAAAAACAACGAATGAAAATCCGAAACAAGTGCAAGATAGTTCCAGCTTGGCAAGATTTATTAATAAAAACGTAAGTGAATTAAAGAAAGAGTTTGGCAACC
>P_65
AACAAGTTTAACAGAGATGGAGAAGCAAGTTTTTCAGTTAGATGCCTTTATTAAGTAGCGGGCACACCTTATGGTTTATTCCAGGATACTACAGATATAAATATTACTGAATTATGGAATGTGCATATGTATATGCCAATGCGATTAATTGGCAACTTTATGCCCAAATTAATGAAAAGTAGCCAAGGAAGAATTATTTTCATTAGTTCTATATGGGGAGAAGTTGGTGCATCAATGGAAGTAGCGTATTCAACTGTAAAAGGTGCGCAAATAGCCTTTTGCCGTGCGCTAAGTCAAGAGGTGGGACTTTCTGGAATAACAGTTAATGCAGTTACGCCAGGGGTTGTAGAAACAAAAAT
>P_66
CACTTGTTATCCCAGGGTTTATCGTAGCGGTTGTGGCACTATTTTTCTTAACGAGAATAGAAGTTGGAACATCTGCATTAACCATCATCGTGCTTCATTCGGTGTTAATGATTGGGATTTCAATGGTCATGATGCCAGCGCAAACAAACGGATTAAACCAATTGCCGCCAAAATTATATCCTGATGGTACGGCGATTATGAACACATTGCAACAAGTTTCCGGCGCGATTGGAACGGCTGTTGCGATTACGATCATGTCAGCTGGACAAAAAGCTTATATGGAAACGGCGCAAGGATGGACCGGAGCAAATGGTTGCTTCACTGACAGCAGGAATTCAAAATGCCTTTGTCTTTGGACTGATTATGGCTTGTATTGGTCTTCTGTGCTCGTTATTTATTCGTAAAGCTAAATAATAAAGCGAAGAGAACTTCTCGTAATGAGAGGTTCTTTTTTTGTTTTGACAAATAGGTTCTGAGTGGTTAAACTAATAGTAAATATAGTTTATAAAGTTTATTTAATAGCTTTGCGAATGGAGCGGTTGATGATGGCAATTCCTCGTGATTTAAAAGAATTGAATAAGAAAAATATCAAGTCGATTTTACGGCAACAAGGTGCGATGACGAAAGCGGAAATCGCCGAAGTGACTGGTCTTAGTGTAGTTACAGTGAACAAGCTGATTCGTGATTTAGTGGAAAATGAAGAGATTTTAGAACAAGATAATTCGGTTGCGACTGGCGGAAGAAGAGCTGTTTCGTATGAAATTAATCCTAATTTTCAGCAGGTGTTGGTTATTAG
>P_67
TCAATCGTTGGTTTTTGAGTTTGATATAAATGTAATGACCAAGCCCTAGTAGTGCCATTAGTAAAAATAAGCCAATTTTGAAAAGAAGTATTTTGCCGTAATTGGTTGTAAATAAATTGGCCATTTGTCCGATATTCATCACTGCCATTAATAGGCCGCTGACTAAGATGGGAGCGACTGCAATGATTGCTACAATCGCAAATCGGCTCCAAACTTCGCGCGCTTTCCCAGTCCGAGGTAATACGAATAAAAGCACTAAAATCCCGCCAACCCAAACGCTTGCCGCAATCATTATCAGCGGTGATACTTACTATTTTATCGGCACTGGCTGCAGCGTGTCCATTCTGAGCCTTCGCAAAAATCAAATATCCGATTAATGCACTCTCGGTCAAAAGCGAGAACCAGCTCCATTGTTTCTTTTTAAAGAACATCATGATAGTAAAAATGGCAAGTAGAAGCCATACGATAAGTTCACTGATCCAAATATAACCTGTTTTCGTAGTCAAGAACGCAACTAACT
>P_68
TTCAATATCCAGGTTTAGATGAAGTAGAACATTTCGCAGCACATATGACCGGATATGAAATAGATAATCACAGACTGGAAGTATATGGTATATGTCCAGCCTGTAAAGAAAAACAATCAAATAATTAATCAAAACGCTCCTAGCTAGGTGTTTTTTTGTGTTTTTTGCAAT
>P_69
TGTGTTCCATCAGAGTGTGTGGTGTACCTCACTCATAAGTAAGGCCTAATTGTCAGACACAACTTGGGGGCATTTGGAAGCGTCCAAGTTAATGGCTTGTAAAACGTACCATTGTATTCAACTAGATTATTGCTACCATTAAACGGAATGTCCTCGTCCCACGAATAGGTAACTCCTGAAACCCCAGAAACCCAATTAGAGCTATCTTATTGGATCTTCGGCCATTACTTCTGCTGAATATGTAATTTTAGAAGTAATAGGATCAATAGTTGCTTTGGGATTAGTAGCAGTTATTTTAACCGGCTTGGTTATTCCAAAAACAGATGGTTGTAAAGAAAATTCATACTTACTAGAAGTAACTACCGGCGTTTCCACATAGAAACTTTGGCTCCTAACATATAATCGCTGTAAATTAGGCATTTTGTTATTTGTAAGACTAGATAAATCAGTAATATGATTATCATCCAAATCAAACACCTTTATTTTAGTACTGGCAAAATCAGCAAGCGGTGAAACATCTGATATATTATTTCTTTCTACAGATATTTCTTCTAAACTAGGTAATTTCTCCAGAAGCTTTAAAAAGAGATAAATCAGAAATATTATTACCCGCTAAGTCTATATATTTAAGTGTTGGTGCGCTCAGTTCAGTAAGAGGTGAAATATCTGAAATATTACCATTATTAATATTTAACCGATATAACTGTGGATATCCATTTGGTGCCTTTAAAAAAGGAGACAAATCCTTACATTGGTCATCAAACTGTAACTGTACATTGTAAAGATTGGGTAGATATTGAATGCCTTCGATACTTCCTATAGTAGCAACTGAAGTTAAGTACCACATTCTATTTAACTCTACCTCAGTAACAACATCATCCACTTTCCAATCCGTTTTAGTAGGTGTTTGAAAATTGTTATTTTCTGTTCGTCCTAGCTGGTTTGCGACAGTTTTTA
>P_70
GGGTTTTCCAAGTACAGTTCTCGAACTAGTACGGTCAGGTCGTTTTCCAAATGGTAAATGGTTCAAACGGCTGACTACAAAAGATCATGCACATGTTCAAAAAGCATTGAAATCTGTAGAAATGTGGGAATATCGGCATAAACGTATCGGTGAGTTATCAGGTGGTCAAAAACAACGGATTTGCCTGGCCCGAATGTTTGCAACCGACCCAGATATATTAATTTTGGATGAACCGCAAACGGCAATGGATAAACAAAGTAAAATCCGTTTTTATCATTTATTAAGGCATGAAGCACAAGTACATGGTAAAGCGATTTTAATGGTAACGCACGATAGTGAAGAAATGGAAGATTTTATCGATAAGCATATTCGC
>P_71
CTCATCTTAGGTCTACTTGTTATGATGCAAGTGCGCGACCGCAAATATGAAATGGGTGTACTTTTGGCAATTGGTGAAAAACGTGGCAAATTGATTGCGCAATTCTTTGTGGAAATTTTAATTGTAGCTCTGGTTTCCTTTGGCCTAGCCGCTGCAAGTAGTCACTATGTAGCACAATTAGCGGGAAATCAATTATTGGCGCAACAAAATTCATCTACTACTGAAACAACAAGTTCGACAGAAAACCGTGGTCCAGGTGGTGGACAAGGAGGTCCAGGTGGATTCGGTGAGAGCGTGAGCAACTTGACGAAAAACA
>P_72
CTAATGCTTCTGCGTTTATTTTATGCACTTCGATGATGTTCACTTCTAAACCATTCGTTACTAATTCATTTGCTGCTAGTTGAGTTAATCCTGTAAGCCTGGATTCTGTTTTGATTCCCCCAGCAATAATTGTCACTTTCCCCATCAAATCGCCCCTTTTCAATCCCTATCAACTTA
>P_73
ATTTCGCTCCGTCATAATTGTCGTACCCTTCGAATACTATCGGAATTCCCAATTTTTCGTGATAAAACGCAACCAACGCCGCCGGATCTTGCATGAGAAATGTTGTTACAACAAATACATTCATGAGTTTAAGCACCTCCATATCGTTAGTTTAACAAAGCATTTACGTTTTTCATTGTGACATTTTGCAGAAAAATTTGCTTCATTTCTTCTGGGGTGTGATTACTATATCGTTTAAATTGTTTAATTAAGTGAGCCTGGTCCGTAAAACCATGAAGATAAGCAAGCTCAGCGCCCGGCACACTTGGATTCTCATATAATGCCTGTAATACTTTTTGGAAACGAATAAGTTTTGCTGTCTGTTTTGGTGCAAGTCCCATATGTTTTTGAAATAGCCGTTCTAACTGCCGAACAGATACAGCTCCTAACGCAAGTTGATTGGGATTTTGTAGTAACTATAATACCGTTTAAAAAGATGCGGATGGACTTGCTTGCCAAGCATCATTAATTTTCGCAGTAAAAATTCTTCTAATAAAGCTATTCTTTCCATGTTCGTCGTCATTTCAGCAAACCTCTCTTGAAAAAACGAAACAAATCCAGCAAACATCTCTTCCGGCTCTTTTACCCGATTCATGCTACCAGTCAAGTCCTGTTCGACAAATAAAAATAACGACCACGCATAAATCGCACAGCAAAAGCGGTATTACTTTCATCGTCAGACTCAAACGGTGCATCACTAACGCCAACAAATATAGCATCCGTCACTAGCCCTGTTTTACTATCAACTA
>P_74
TTCTACACGTTCGTCTGTTAGCGTAATCTGATATTTTTCCGTAGCAATAGCTATTCCACGTATGTCTGATCCGTTTTGCAGTGCTTCTAACGCTTTCGTTTCTGATTGATTCATGTCATTCCTCCAGCTTCTGTATTTTTCCCCTTCATTATAGCTTAAATTGCGAAATTTTCACATAGCTTTTACAAAAGATGTGCTCTATTCGCGATAATAATTTGCAAGTCAACGGTTAATTCTTCGGTGGGTTTCCCAGTAATTCGCTTTTTTTATCCGCTTCAATATGCCAACCAAGTAGTCATTTCAAGAAAATCTGCAAATAATTCTTTGGCAATCGGCGCTTTGTAGGTCACTCGTTCGACATGTTCTACGCTTAACTTTTCTGCTAATCGTGATGTGACCGACTCATTCGAATAACTACTTTCTCATCAACATAAATAAATTCACGTAATTCGCGTAAATAATTCGCTTCTGGCACTACTTTTAACAAAAACCCATCCTTTAAAAGCCGTTTGAACTCCACGTAATTCGATGGCGATAAAATACTTAAAATGACATCCGCCGTCTCTGCTTGATTCGGACAATTGGCTAAATCAGCTACCATCCAAGAGAGTCCAGGATAGTCACATGCACTTTGTTCACTCCCTCTTTGGCGATATCTAAGCCAACCGCTTGGACATTAACACCAGTCGCTTGTAAATTTGATACGACTCGCGCCAAATGACTTCCTTCCCCGCAACCCGCATCATATAAAACAAGTTGTTCTTTA
>P_75
AAACGTGTTTGCCGTTATGTAAACTTTTCATGATAAATTCATAGTGGTTAGAGTGTGGTGTAGCGATATAAACTACATCTATCGCCGGATCAGCAAGCATTTTGTCA
>P_76
GGACGAGAAAATATTTTACTGATTGCTAAGTTACGTAGTGAAAAGAATCCAGCACAAACGGCAGATGACTTATTGGCACGTTTTGGACTTGAAAAAGCTGCGGATTGGAGCGGTGCAGACACTTATTCAGGTGGAATGACAAGACGACTGGATATTGCGATGAGTCTCGTTGGCTCCCCAGATGTGATTTTTCTGGATCAGCCAACAACTGGACTTAATTCCCGGAAGGGCGAATGGAAGTCTGGAAAACGATTAAAACGCTTTT
>P_77
TTTATTTCTAACTACGAAAAAGACAAGGCGGACATACTCAACAGAAAATAAACAGTTTCATTTTGTTAATTGGCGCGATTTCTTTAGTCAGTTAGTTGTTGGCTTTATGGTTATCGTGATGGTTTATTGGAGTACAGCAGAATCACGTGATGGAGCATTTTCTGGAACGATGATTGCCGCTTTTGTTTTGGCAATTATGGCGCTAGCAGAAGCGTTTGTACCAGTTTCAAGTGCTATCAGTGACAAATCATTATACCAAGACTCGCTTGCTCGTTTAAGCAAATAGAAGATCCGACGCTACCAACTTTTGAAGAAGAAACGAAAGAAATAGAGCGAATCAACACAGAAAATGTTGTTTTAAAAGCAGAAAATCTAA
>P_78
GGGAACGTATAATGATCCCCTTCCACAAGCACTTATTTTGACTGCGATTGTTATAAGCTTTGGTGTAACTGCCTTTTTCCTTGTTCTTGCTTATAGAGCGTATCAGGAGCTTGATAGCGAGAGTGTATCCAAGACGAGAGGACATGAAGCCGATGATGAATAATATAATTTTAATGCCGATTTTGATACCTTTTCCTTGGAGCAATTACGTTAATGTT
>P_79
CCAATTAAACATGGTTTTGCTTCGCTGCTATAGACCATTTCCTTCGTTCAAAAAACAGGCAACTTATATTTTAATCCAATCTGTTGATATAAGATTCCTATTCTGTCGTATTCCCCGTTCTTCTCAGCCTCAGTGTGTTCCCCAACAACTATTCCTAAGCGTTTCGAAAACACACCTAACTGTTCTAATTGCGCTACATAGAAGCAATTTTCACCTCTTCCACCTAAACTTTCTAACAAAATTATTTTATAGGAGACGTAAGGCATAAATTCTGTTCCTGCTAGTTTTAAAAAACAGCGGTATTGCCACCAACAATCTAGCCAGGTTCCATTCAAACTCATTAAGGGATTTCCATTATCGCAATTTGATTCTCGAAAAATGTTTTTGGAATTGGACTCGTTGTATCTCGCTAGCTTCACCTACTAAATTTCGCAGTAAATAATTAAAGCCAGTACTTGCGTGCTTTCGCAAAAATTGCATTTAATATTACGGTTAAGTCGCTATAGCCGATAAAAAGGTTTGGCTGCTTTTTTATAATGTTAAAATTAAGATATGGTAATACTTGATTAGCGCATCCCTCCTGAAATGTCAAAAATCATTTTTACATCCATATTTTGATATAGTTTCATTAATTCGGCTGCTCGTTCCTCAGGAGTACCATTAAAAGGCGAATCATCTATTTGAAAAATAGTTTTCGCAAAAACCACCTGAAGTCCAAATTCCTTTTCTAGAGTTTGTTTAAGGC
>P_80
AGTCGCTATTGATCAGCGATTTTTAGGAAATGACGTGTTCTTTTTAATTTATTGTTTTGGACGGGCTGTACCAATTGTATACCTTGATAGCTAAGTCTTGATTGATATAGCGAACATAAGCTTCAGCGCTTGTACTTCCTGATTTAAGCCAAACATTTAAGTGCCTTGATCCGCCTTTTTCCATCCAAATGCTTTGTCTTAAGCTTAAACCTTGAATTCGCTCTTTGCGGATAATGTGCGTTAACTTGGAGAAAATTGGGCGTGACTGGACAAGGAGTGTGTGCTTATCTGTGAAAACTCCAGTCGCGCGGTAGCTGGCTACCCCTTTTATCCCTGCTAAAACTGGCAAAATAATACTAATTAAGCCGAGTGGGAAAAATAAAATACTTGCTACTGCGGCTGGGATAATTCCCAGGATCAAAGTAAATCTGCAAAAATCTGCGCAAACTGGCTTTTGGAGCACGTTCCATTTTTTCTATTTCAAATAAATAATCTGGTAGCATTTCTTTTAATGTTTTTAAAGCCAACGCTTTTTTCATAATAGGCAAAAGTAAAATGTCACCGGATAGTTTTTCATCACCCGAGTTCCCTGCAGTAGTAACTTTGACCGCTACTAAGCCGAGCATTTGTCGTAGTGGTGATTCAATAATGGTGATTCCTTGAATACGCGAAAGTGAAATAGTTA
>P_81
TTCTTTCGGAGCATCTAAATGCAGTTTCACTTTGTCATTGCGCCAGTCTTATCTGTATACCACTGTAACGCTGGGTAAATTTTATGCGATTCTGAGAATTAAGTTGCCTTTAAAATGTACTTCAGACGCACTGGATTGTTTGAAACGATAATCTCTAAATCATCTTTTTTCAATTCGCCAGGATGATTTTGTTTTAACATTGCTCGCTTCAAATGAAGGTTTTAATCCGGTAGAAGCT
>P_82
ATATCGCTCTTGCAGAATGGTTTGTTGCGCAATATTATTCGGAAGTGATTGATTATTTTTATGATCCGCTGAATGTTTATAGTTATGAGATTTTGGCTGAAGCAATGCGCATTGCGTTTCAGCAGGAGACGATTACAACCGCGGATCTTCGGTTGACTGATACTGAATTGTTAGCTAAATTGAATGCGAATTCGGATGTTCGGGAGAAGATTCAATTGCTCGCGAGTGCCCATTTGGAATCGAGGCGGACTTTACTTATCATCATAAGAAGAAAATGCGTTTGATTAATCCGTCTATTTTAGTGGATGGGCGGCTTATTGCAGC
>P_83
ACTCTTTTTATTTTTAGCATTAAGCATTGCTGTGGCAGTTAGTCAGTGGAAAGAGAAACGACTAATTTGGAGTTGCGTCGGACTATTTGTGGCTGTTTTGATCAGTGTGTATTACATTTAACTATATAGGAAG
>P_84
ATATATCTGCAACTATATTATCAAAAAATGCCAAAAAATTTCTATTACATTTCTATGACAGAAAACAATAACTACGCCAAACCTATTGGGACGTAAGGACTAAAGCTGGAAATGTTAAATATGTAAAATTTGTGAAATTTTCTTCAACAAACTTTTGTACCGAAAAGACAAGCAATATGTGAAATAATAAAACGGTTATGCTATAATAATCAGTATGTCAGCGCGTGCCTTAGTTTGGAGGTTTTTATATATGTAAACGAACAACAAATTACTAGATTGCTATATAGATTGCAAGATCCTGTTTTAGAGGCAAGC
>P_85
TGACAACGTCTTCGTTATAGCGTCCAGGGACAATCCAAATGTTCACGGAGTTGCTATTTAGTACTCGAGGTAAAGTCATTACAGCTTTATTTATCGTTTTAAAAGGTGCATCAATTTCACCAGTGCCTGTTACATCGTCGCCTCTTGCGTCATCCACAAATATTTCAATGTTGCTGCTATCTAAGCCATATAAACGCTTTAAAATAGTATCTATATCGTTGTATTTATCCATTAGATCATAAACATTCGTTGAAAGC
>P_86
GAACCCACCATTCTTTGATAATTTAGCGAAAGAAGCTGGCAAAGTAGAAAGCTTATCTGGCCTCCGCGTTATTGGTAAATTTGGTGATTCTGTTACAACCGATCATACTTCACCAGCCGGAGCAATCGGCAAAGATACCCCAGCTGCGGGAAATTCCTTCAAGAAGAAGAGCATCCCGCGGCGATTCGTGATTTCAACTCATACGGTTCTCGTCGTGGTCATCATGATGTGATGATGCGCGGGGACATTTGCGAATATTCGTATTAAAAATCAAATCGCACCAGGTACAGAAGGTGGCTATACGACTTACTGGCCAACTGGCGAAGTGATGTCA
>P_87
CGAAATCGTGGCAGAAAAATCTGCAACCCACAGCGATCGCTACACCATTGCAGCAGAACATTTAAAAGTGGTTCGCGGACTCTGGAGTTCTTGGGAAGAGGATGCGTTCACTTATAATAAAGAAACCGGTGAATTCTTTAATCCTGAAAAATTACATCGTTTAAATCATCAAGGAGAGTATTTCCAAGTCGAAGGGCCGTTAAATATCGGCCGCTCGAAGCAAGGAGAACCAGTTGTTTTCCAGGCAGGCGCGTCTAGTACGGGGCGCGATTTCGCTGCTAAAAACGCGGAAGCCATTTTCACTCATTCTGATTCCTTAAG
>P_88
ATAATACTTTTCAAGTCAGTCACGGTTGCTTCCCGAAATAATAAGGCTTCATCCAAACTCACTGCGGAACCCCTCGATTCCCAACCATTTGCTCTCCGCTTCTGCCAGTTTTAAATAATCAGGAACAAAGTTGTCTGCCGGTTCTCCGTCTAAATTCTCTGCCAGTTTTACAAGAGAACTAGCTCGTGAGTAAGTATAATCTGCCTGCGCAAAAACCGCCCGCTCACCGAGGACTTCCGTCACAGTCACACAAATTTGTTCTGTTAAGGTTTCGACAAATAAAATGGGCTCCTCGCTAGACAGGAATTGTTCTAGTAATTCAGTTAACGCAATATGTCCGTCCGCGATAACACTCTGCATTTCACCTTCGCTTGCTTGATAAACGCCCGCATATACATTACTACGGCGCGCATCCATCAACGCGACCACTTTTCCAGGAAAGTACAAACCATTCTCTGCTAAAAGTGCCAAAGAGGAAATCCCGACAATCGGAATCCCTGCATCCCAAGCCATTGTTTTCGCAACTGTTACACCAATACGA
>P_89
TTCACAACATACGCTTTAAACAGCGATACTTCACTAGGCGATTTGCAAAAAACGCTTGATAAAGAAGACGTGAAAACAACAATAGTACCTGCCAAACAAAACAGCGGTTGGGTTACATTCCTAACTTCTATTGTCCTTTTTTGTAATTATCTTCATCCTCTTCTTCTTCCTAATGAGCCAGTCTCAAGGTGGCGGCGGTGGTAAAGTAATGAGCTTTGGTAAAAGTAAAGCCAAACTTTACAACGACGAAGGCACGAGAGAAAGTTCGCTTCACAGATGTAGCTGGAGCAGACGAGGAAAAACAAGAACTTGTTGAAGTAGTAGAATTCCTAAAAGATCCGCGTAAATTTGCGGACCTCGGCGCTCGTATTCCAAAAGGTGTCCTTTTAGTAGGTCCTCCGGGTACTGGTAAAACCTTGCTAGCTCGTGCGGTTGCCGGTGAAGCAGGCGTGCCATTCTTCTCTATCTCAGGTTCAGACTTTGTAGAAATGTTTGTCGGTGTCGGTGCAAGCCGTGTCCGTGATTTATTCGAAAATGCGAAGAAAAATGCACCATGTATCATTTTCATTGATGAAATTGATGCAGTAGGTCGTCAACGTGGAGCAGGAATGGGCGGCGGTCACGATGAACGTGAACAAACCCTAAACCAATTACTAGTTGAAATGGATGGTTTCGGTGGCAATGAAGGTATCATCATTATTGCAGCAACTAACCGTGCAGACGTACTTGACCCAGCACTTCTTCGTCCAGGCCGTTTTGACCGCCAAATCATGGTTGATCGTCCAGACGTAAAAGGCCGTGAAGCAGTACTTCGCGTTCATGCTCGTAACAAACCACTTGCTAAAAGTGTTGATTTAAAAGCAATCGCTCAA
>P_90
AATTTCGTTAACTCCTAATTCTTTCAAACCAGCTTTCCAAGCTTTTTGAGCTTCTTTTACATCATATTCTAAATGTTTGCCAGATTCTTTTGTATAATCTTCTTTGTTACCTGG
>P_91
AAATATACTTAGTCGAAAGCGGATACTTCTCTTATTGCCTCCAAAATGAATATGGAGATTCTGGGATTATTAGCTTTGTTGGTGGCGAAATAGCAATTAATTTAATTCCGATTATTAAAGAAGAACCAGAGGAGTCCGTACTGCGTAGTTTGACAGAAGTTCATTGTTGGGTACTTGATCCTGATTTTGTGGAACGTGTTTTGGATGAATCGGGTCAAAAAGCAAATATCTATTATCTAACTTACTTTATACAAGAAAAGTTTATTTTAAAGCTAGTAAGCGTAATTTTATGAAGAAAGAACTCATATTAGAG
>P_92
CTACTATACTATAACGCAAAACATTCCAATTATTCAACTCACTGGAAGTCGAAGGATGGTCTTCATTTTTTCTGGGTCCACTTTACGCGGATCACTCAAATAAATTTCGTGGTGTTTACGAACAGCCCCTGTATCATTATGAAGTCCTTCTGTTTCCATGAATTGGTGCATTTCCACAACCGTTTTCACTTCTTCACTAAAAGGACCAATATGCATCATCTGCACACATTCTCCTTCTTCAAAACGAACCAATTTTACGTGACTCGTATCAAGATCAGCTTTCTTAGCAACCTCTTTTCGCCCATTCCAACACTTCTTCGGTGACAAAGTCCGGTTGTCTAAGAATGGATGTGCCAAAGCCACGCATCTCTATCCTTTAAATCAAACCTCTCTTCAGACCACCAAAAACCTTCCAGCGGCGGTACAACA
>P_93
TTAGCGAATAATCTCCCAACAACACCAATCGAACAAAATGGTTTACACGGTAATCCGGATAAAGCATTTGTTGGGAGCATTAGCGGCGATAGCCCTGGTCTAGGCGTGAATCATACTCCAGTCGCTCACTACTTGGCTGCTTGAATAGGTTGATCAAGCACACGTCCACGATATTAGCGGGAATAGCATTCAAGACATCATTACTGTACTCAGCACAGGCGCACCAGTATGGATTATCACTACCACCAACTACCATGCACCCAAAAACTGGCAAACCGTCCAAACAAAAGAAGGTAAAAAGAAAATCACGTATTCGATGCACAGTGTGGTAAT
>P_94
TTGTTTGGCAAGTTTCAAAATTGGAATGTTTTTTACTGGGAAAATTTTCTCGGTGTAAGTAATCGTACTACCGCTAATTTCAGCTGTGTGTGAACCGGCTCCGACCACTGTTGCCCGTATGGTTTCGACAGATTCGATATACTTTTTTTCAGTCATTAAACTAGATTCTGCAATCGCTTTTCCTAGCAATAACCCAATATCTCCATATAAAGGATCCAAGCTTAGCGCACCCGTTGAGATGCAGTCTGCAACGCCTCCGGAAAAAGAGATACATTCAATCTCCGTTAAGAATTTCAATCCTTTATTCGTAATGATTGTTTTATAAAAATCATTTGGCGCCCCGAGGCCAACACTATTCTTAAGCAGCTCAACCATTTCACCTAAAACGGGTTGCAAGTTTTCTGGTGAAGTTGTTTCACCAAGTTTAACCGGATAACCTCGTTTTTCTATTAAAGCTTGAATTTTTGGAGCAATATAGGTGATTTTTCTTGTTTCACGGTCTACTTTAATTAACCGACCACCAATATCTAAGCAAGCAGTATCAATGAGTTCTCCGCCGAATCAAACAGCGATAAGTTCGTGGTTCCGCCGCCAATATCCAAATTCACAACAGAGGTATTATTCTCTTTGGCATCAGTATTAGCACCTGCTCCTTTTCCAGCAATGATGCTTTCTTGGTCGGTCCTGCTGTTGCTACAACAAAATCCCCAGCAAAACCACTCATTGCATCTAATACATTGCTGGCGTTATCTTTACGAGCTGTTTAGCCGTGATAATAACTGCTCCCATGCCAATTTCTTCTTTTTTAATTCCTGCATTGGCATATTCTTTCGTTACAAAATCACGAATCGCCTCCACATCAATCA
>P_95
CTGGTGTCATTCCAGTTGGTGGAGATAATATCACGAAAGACTTATCACTTGGACTAAACACTTCTACTGCAAATGCCGATCGCGTTAAATTGGATCATGGCTATGCATTTTATGATGATGCTTCTCCAGATGAAGTTTTTGCTATTGATGTTATCGGTAGTGACCAAAAACAACATTTTACACAAGTAGAAGTAGCAGATATTATCGAAGCGCGTATGGAAGAAATTTTCCAATTAGTAGTGGAAGAACTTACTCGTGTCGGTAAAACGCATCTTCCAGGAGGTTATGTACTAACTGGTGGTTCGATGGCTATTCCAGGAGCAATTGATTTGGCTGGAAAAA
>P_96
ACCCTGAACTCATGGTTAATGTTGTTGACCTCGGTCTCGTCTACGGGGTCAATATCGATGGCGAGCAGATGTAGCTGTTGATATGACGCTGACGAGCCCTACGTGTCCGTTGACTGATCGTCTGGAATACGACACCCAGACCGTGTTGGAGGGGATTGTGAAGTCCGTGACGATCAACTGGGTATGGTTGCCGCCGTGGGGCCTGGAGCGCATCACCGACGATGGTCGGGCGCAGCTTCAGGCAATTGGCTTCAACGTGTGAACCGACGAATAGCCCGGGTGGTCAGGAAGACCCCCGGGCTCTGACTGCCACCAACAGACACAGTCT
>P_97
CATTTTACGGCGGACGTGGTTTCTTTGACCAACTGAGGCTAATTTAGCTCAGATGGATTATTCTTTTAAATTTCCATTCTCTGACTGCGGTGGATACTTTTGAGGCGCCTGAATGGGTTGGGAATACTATTTGGTACCAGATTTTCCGAAACATTTTGCGAATGGGAATCCGGCTATTTCTCCGGAAAATGCCTTGCCGTGGGGAAGTAAAGATTCCGAACACAACAGACTTTTTCGGCGGGGATATAGAAGGAATTATCGAGCATTTAGATTATTTAGCAGAGCTTGGTATTGATCGGATTGTATTTGACACCCTATTTAAGACACCAACCAATAAATAAATACGATACGGTTGATTATATAAAATTGATCCAGCGGTTTGGAGATAAAGAAACGTTTAGAAAATTAGTTCAGGAAGCGCATAAACGTGGGATTCGCATTATGTTAGATGCGGTGTTCAATCACATTGGCAATACTTCAGCAGAGTGGCAAGATGTTGTCTTAAATGAAGAAAAATCTGCATATCGTGATTGGTTCCACATCCAGTATATAGTCCCCCTTGTTCGTCAAAATGAAAATGGCAATATTGAAGGAGAACCAACACTTTCTTACGATACATTTGCTTTCACAACACATATGCCAAAATTAAATAGGCTAACCCAGAAGTTCAGAAGTATCTACTGGATATTATCCGCAACTTACTGGATTCGCGAATTTGACATTGATGGTTGGCGCTTAGATGTTGCTAATGAAGTAGATTGATGTCTTCTGGAAAGAATTAAAAAGGCTGTC
>P_98
TTCCACCAGAAAGTTGGGAAGGGTAGCTAGTTGCTTTATCAGCTAGACCGACTTTTTCCAGTAGAGAAAGCGCGTGTTTTTCGCAGCTGCACTATCTTCATTCTTTTTTACTTTCATAGGCGCTAACATTAGGTTTTCCAGACGTTTATGTGGGAACAAGTTGAAGTTTTGGAAAACCATGCCCATTTTTTGACGAAGTTCGTTGACGTTGGTTTGTTTGCCATTAGGTCTTTGTTTTCAAAAAGAATCGTGCCGGTTGTTGGTTGTTCTAATAAGTTCAGGCAACGTACGAGAAAGTCCTTTTTCCGCTTCCGGAAGGGCCGATAACTACGACCACTTCTCCAGATGCGATTTCAAGATCAATACCTTTTAAGACTTCTAATTTGCCAAAATGTTTGTGTAAATTTTTAATATCAATCACTTGTTCTCATTCTCCTTTC
>P_99
GTCACTGATTGTTTTTGTAATTTCCGGATACGACTACTACAGTAACAAAATCAACGAGCGGTCGTCCGAACCTTTTGCGGTCTCCAATGTCATACTTCTTCGATCTCAACCCGTTATGTTCAAGCCATCGTTTTCTTCTTTCTAATAAGCACCTGTTCATTGTCGGGGATCAATTGGAAATTCGCTTCTAATTTTTTCTCCGTTTCATTTTTTAATTCAAAACGGTATTTTCCATCAGCCCGGATCAGGAATTTGGCGCGGAATAAATCCAGCGGAAAAAGTGATTGCGAATGCTGCTTTCTTCATATTTACGCTGATTGTCGTCTCCACAATAAAGATATCATTTAAATGTAAGTCACGAATAAGTACTATCATTTTCATCATTAAAATTCGCTTGATTTTCATAAGCGACATCATCAAGTCTACATTGATGTCATCCAATTTATCATAGCTTTGCCATCACGAACAACAGATCAAGTGTGGAATGTATAATACCTCTTCTTCTCATAAATAAAACTCGTCTTGCCGCTGAATTGAGCATGTTGGGTTCATTTAATGGCTGTGCCATGGAGTGTAAGTTGGTGCGTGAATTCGTTTTAGCCGTTTTTCTACGATATTCACCAGAAGCAGTAATCACGTTCTTGCGCAATTTGTGCATCGTAAAAGTTTTATCTCTGTCTTTAACGCCGGAGATTCAAGGTGCTGGAGTCTTGCCGGGTAATACC
>P_100
AAATCTTCCGTTTTAGAACAAGTTGTTCAACAAGGTCGTCCAATGTTAATCATTGCGGAAGATGTTGAAGGGGAAGCTCAAGCAACTCTTGTACTAAACAAACTTCGCGGAACATTCAACGTAGTAGCCGTGAAAGCTCCTGGTTTTGGTGATCGTCGTAAAGCAATGCTAGAAGATATTGCTATTTTAACAGGCGGACAAGTCATCACAGAAGACCTAGGCTTAGAACTAAAAACAGCAACAGTTGATCAACTTGGAACAGCGAACAAAGTAGTTGTAACAAAAG
>P_101
GAAACAATTAAAAACAATGCGTGAAATAATAAAGAAACCAGTAATTGTTGTGGGGTTGTTCCTTTTGGTGGCGAGTTTAGTATTCTTGCTAGGCTATGTTACGGACCTGCCTTATTTTCGTGATTCAGAGCTTGGTTGGATATGGACCACTATGATTGCTGGGATCGTGACATTATTTTTCGGGTATTTCCACGATTTTTAGAAAAGAAAAAAGCGCGCTCTAAAGTACGGTAAAAAAAGTTTGGCTCTTTCGTTGGGGCTGGACTTTTTTCATGAGCGTTATTCTGGACGAAAGTGTTGTTAGGCGGTAGGATTTTTACTTTAACTAGTATGAGATTAGAAGGAGCGTATGGAAATGAAGAAATTAGAATCAGTAGAACAATTTGACGCTATTAAATCGGAAGGCAAATCCGTTTTTATGTTTAGTGCTGATTGGTGTGGCGACTGCAAATTCATCGAACCAGTAATGCCTGAAATCGAAGCGGAAAATGAGGACTTTGTCTTTTACCATGTTGATCGAGATGAATTTATTGATTTATGTGCTGATTT
>P_102
TAGGTATGCTATTCGTGTATATACTAGGAATCACTTTCTTACTGCTCGGGCTAAGGTTTTTATGGATCTTGTTTTTCCGCAATTACGAGGAAAATCCGAAAGTGGACTTGGTTAGCAGATTGAAAAATACTTTTCTTTATACTGTGGCTGGTGTTCGCGGGACAATTACGTTAGTCAGTGCGCTTTCGTTACCTTTTGTTCTTGGTAATGGGAA
>P_103
GAGTATGCCTGGAGCTCCAGGCATCCTCTTCTTGCCAAACTCGCGCTCGATAATGTGGCTAAA
>P_104
TTGTCGATAAAATTGCCCGCGAGCAAATCATCGAGCGCTTTGATCTAGTCGAAATCTCGCAGCAAGATGACGCACATTTTTTAGCAAAAGTAACGCTTCCTGATCACGAGGCTGGGTATCGCTTTTTACTTCAACTTGGAACGCATGTAACCATTCAAAACCGTGATGACTTTTACGATAATTTTGTTGACTACTTAAAAGAAATCCAAGGAAAATATATCTAATTGGCTCTGCTAATTGTTTAGCAGAGCCATTTGATGTTAATCTTTATATTTATAATCCAAATCTTGATAAGCTGTTTGATACGGTCCACCATCAGCTACTTCTGAATGATAAAGTGCTTTTAAAGCGAAAGTTTTTTCTAAGTCCATTTCTTTCATTAGCTTTTGAAGGCGTTCTTGCAAGTCTACGCTATCTTTTACAAGCTCTTTCATTTGTGATTTTACATATTTCATAATAATTCCGCTCCTTTTCACACATTATAACACTTTCTTCCCGATAAAAAAGGAGCGCGACTATAAGCCACACTCCCTTACTTTTTTAACCGA
>P_105
TACAGGTACTGGTAAAACAGCCGCTTTTGGTCTTCCAATGATTCACAAAATTGACCAAAAGAGTAACAACGTACAAGCTTTAATTATTGCTCCAACACGTGAACTTGCAATCCAAGTTTCTGAAGAGCTTTATAAACTTAGCTGACAAACATGTACGTGTGCTAGCGGTTTACGGTGGTAGCGATATCAGCCGTCAAATCCGTTCACTTAAGAAAAACCCACAAATCGTAGTTGGTACGCCAGGACGTATTTTGGATCATATTAACCGTCGCACACTGAAACTAGACCACGTGGAAACACTTGTACTAGATGAAGCAGACGAAATGCTAAACATGGGCTTCATTGATGATATCGAAACTATTCTAAAAGAAGTACCAGCAGAACTCAAACTTTACTATTTTCTGCAACAATGCCTGATCCAATTCGCCGTATCGGTGAACGTTTCATGCATAGCCCAGAACTTATTCGCATTAAAGCGAAAGAAATGACTGCACTATTAATTGAACAATTCTTCGTAAAAGTGCATGAAAAAGAAAAATTTGACGTATTATCTCGTTTATTAGACGTTCAAGCACCGGAACTAGCTATTGTTTTCGGTCGTACGAA
>P_106
CATAGTTAATGCTTACAGTTGAGCCTTCTGTCACTTTGCTATCACGACGTACGATAACAAAGGGGACACTTAAATGTTCAGCAACCGCTTGTGCAATCGGAATCCCTTTTGTCGCAACAGTCATAATCGCATCTATTTTTTGGTTATTGAATTTCGTTGCTAAAATTTTACCAATTGCTTTGAGCGTTACTGGTTCTCCAAGTAAATCAGATAAGTACAAATAGCCCCCTGGAAGCAAACGGTTTGGTTCCGCAATTCTATTACATAGCGTATGCACAAAATCCAGCACATCGTCATTTCCCGCTATCGAAATATATTGCACACCACCAGCAGCACCCGGAACAGTTTCGAGCGTACCAATCCCTCTGTCTTCAAATGTTTTCTTTATA
>P_107
AAAAAAGCTGATTGGCATTTCGCTATATGTTTCTCGCCAATTCGCTGGTACAACTGGTTTTCTCTTGATATATCCGAATGGAAGTGAAGCGATGTTGTAGTCTGTTTTCACACCTGTGTTTACTTTTAAGCGTAGACGGTGATTTTTAATTTGGTTATCTACTTCAACTTTAACATCCAGCAGTTCGCTACCTTTTTCACCTCTAAAATGAGTTTGATTTGCAGGTCGCCATGCCCTTCTTTCGTCAAACGATCAAGTGGGAAATCGCTTTTTCCTGTTAAAATTAAACGTTCGACTTCGCTTGATT
>P_108
ATGCGCTTCAGTTAAACAATATTCCATGTACAGAGTTATCTATGGGGATGACGAATGATTATGGAGTTGCAATTACGGAAGGTGCAACATTTATTGCGTAGGAAGAGCTTTGGTGAGTGACGATAATATGGAGGTGTAACAAATGGGACTATCGAATAAATTTAAGTCATTCTTTTTCTTAGATGAAGAGGAATATTATGAAGAGGAAGTAGCGAGGGAACCAGAACCTATGCAAAAGAAAACGAAGAAAGAAAAACCAAATAAAAATCGTTTTTATGCTGTAGAAGAAGATGATGAAGGTGGTTAGTATGCAGGGAGCTCAGTTTTCTAGTCGTATGGTACTTGCTGAACCGCGTGTGTATGCAGAGGCACAAGAACTTGCGGATTATTTGAAAGAATATAAATCTGTTGTTGTAAACTTGCAACGTATTAGCCATGATCAAGCGACACGTATTGTCGATTTCTTGAGTGGAACAGTATATGCATTAGGTGGAGATATTCAACGCGTTGGCAATAATATTTTCTTATGTACTCCAGACAATGTGGAAGTGGATGGCTCTATTTCCGAAATGCTCGATGAACAAAACTTTATGTGAGTGTCGAGGTGTGAGCTAGATTGCAAAGTATTTTATATCAAGTGGTGGAAATCATTTTGTTTATTATCAGATGGTTGCCAACACTCATGTTTATTTATTTCTTGATGAGCTGGTTTCCCGGTGCAAGAGAATCAAAAATCGGCCAATTTTTAGCTCGTATTTTTGAACCGATTTTAGAGCCTTTTAGAAGGATTATTCCGCCGATTGGTATGTTTGATATTTCGTCCCTTGTGGCTTATTTCATTTTCCCAATACGCGATGAGAGTTTTAACCGGTTTAATTCAAGTGTATGTCATTCCAATGCTATTTTAAAAAGCGCGCCCGTTTTCAAAATGGGTGGCTTTTTTATTAATAAGCAAGATTAG
>P_109
TTAGTTATCGCAATAGCAGTAACATTTTTTTCTTCTTTTACTTGGTTATTACTGGTGTACATAGTTTTTCTCACCCAGCGCAAACTTTTTAAAATAGTTTCGTAATAACTAACAGCCGCTTTCCGCTTTTTCTCTTAAGGCGGAAAGTTTTCCGAGTGTCGCTAGTTCTGTTACATGGACTATTTTATAGGTTGAATTTAGTGCTTTAATGGTTTTTCGGGCTTGGTCTATGCTACTCAACTAAAGATACCAGCTTCCCAATGATCTCTTCTAGCATTTCGATGTGCGATTCATTCAGTTCATTAATCGTTTCCTGTGACTGAAACGACTCAAAATCTTTATGCATATGCGCTTTTTCTAGCAAAAGGTCTTTGAAAGTCTGAATATTGGCAGGCGGGATTTTTGTTAGAAAGCCATTTTGGAAAGCATATAAAATAACGATTAATTCCGTTACTGATAACGGGCTTAGAATTTTTTGCTTGAATAATTCTGTTAATAATCGGCCATCCGATACCATTTTCATACTGCCATCATCAAGTGCATTACCAAAATCGAGTAATTCTTTTAATTCCTCAAACTGCGAAAGAATCAACGTTAAGTTTTTACTTAATTTGCGGATAATTCGGGTCTGTGCATCGCCGCCAATCCTTGAA
>P_110
TCGGAATCCCTTCACGTTTAACGATTCCAGCTTCTAGGCCTTTTTCTGTTCCGATATATAAAAATTCCGCTTCAGGATGAATTTTTTTTAATTCTCTGATGAGAGCAAGCGCTGGATAAACGTGTCCACCAGTACCGCCACCACTTATTGCTACTTTCATTTTTCCACCTCTTCTATTAGCTCGCCGATTGCGTCCATATAGGCATTCCCGCGAACTTCAAATGTTCGGTATTGATCCCAACTCGCACATGCTGGTGAAAGTAAGATAATATCTCCTGGTGCTGATTCGCGGTACGCAACTGGAACAGCTGCCTCGACATTATCCACGTAATGTACGTCAATGCCAGCGATTTTACCAACGCGGCCAATTTTATCTGCTGTTTCGCCAAAGACAATTAACGCTTTTACATTTTTGAAAAATGGTAGTAATTCGTCAAATGAATTACCACGGTCCAACCCACCAGCCAGTAACACGACTGGATTTTTAAACCCTTTTAATGCACTTTGAGTTGCTACGAATCTCGTTGCTTTTGAATCGTTATAGAATTTACGACCTTGCCATTCTACAACAAATTGTGTCCGGTGCTCTACACCTTTAAACGTTTCTAATACGTGCATGATTTCTTCATTTGTAACACCTAACGTTTTTGCTACTGCTACGGAAGCAAGCACATTTTCTAAATTATGCTCTCCTGGAAGTAAAATATTGTCACGTGCGCCAATCACTTCATCGTTGAACATAATATTGCCATTTTGCACGTAGCTTCCTTGACCAAGGCGTTGTGTGGTTGAAAACGGAATAACTTGTGCT
>P_111
TATAACGGAGACATGACGTGGACATTAACCAAACCACTGGCTCAAACACAAACGATGTCATTGTACCAACAACTAGAAGCAGGAATACGGTACATCGATATTAGAGCAAAAGACAATCTCAAAATTTACCATGGGCCAATTTTTTTAAATGCATCACTTTCAGGCGTATTAGAAACGATTACTCAATTTTTAAAGAAAAATCCAAAAGAAACCATTATTATGCGTTTAAAAGACGAGCAAAACAGCAACGATAGTTTTGGATTATCGGATCCAACCACTAATCAACATTTACAAAGATTATTTTTACACTACTCCCAGAACTGACACGAGCAATAAAATCCCTACAT
>P_112
TCATTACTCCTCAGTCATTTACCCGAAGTTGGCGATTTAGAAGTTCTAAAACAAGAAGCAGCGGCTATTTACAAAGGAGAAATTGCACTCGCTTCAAAAGGATTCACGAAAACATTTTAATATAGAAGAAAAGGGGTAGGAGTATGTACTTTATAGATAATAATAATGAGAAAGATCCTCGTATTAATTTAGCGGTGGAGGAATTTATTTTAACTGAATTAAATCTAGATGAGCCTGTGCTGTTATTTTATATTAATAAGCCATCAATTTTTTATCATTGGACGCAACCAAAATACAGTAGAAGAAATTGATACAGAGTATGTGGAGAAAAATGATGTCATCGTTGTGCGCAGCTTTTCTGGCGGCGGCGCTGTTTTATCATGATGAAGGAAACTTAAATTTCAGTTTTATCACGGAAGATGATGGCGAGTCTTTCCATAATTTTGCGAAATTCACGCAACCAATCGTGGAAGCGCTAAAACGTTAGGCGTCAATGCGGAACTAAAAGGGCGTAACGACTTATTGATTGATGGTTTTAAAGTTTCTGGAAATGCGCAATTTGCAACGAAAGGGAAAATGTTCTCACACGGGACATTAATGTATGATTTGAACCTAGATAATGTTGCTGCATCGCTAAAACCACGTAAAGATAAATCGAATCAAAAGGAATTAAGTCTGTTCGTAGTCAGTGTAGCGAATATTTCTGATTTCATGGATCAAGAAATGACAACGGAAGAGTTTCGCGATTTGCTATTACTTTATATTTTCAATGTTGAAAAAGTAGAAGATGTAAAAGAATATAAATTAACTGCTGCAGATTGGGAAAAAATCCACGAAATCTCTGCTAAACGTTATGGTAATTGGGACTGGAACTACGGAAAATCTCCAAAATTCGATTTAACACGAACAAAACGTTTTCCAGTAGGAGCAGTCGATGTTCGCTTAAATGTACAAAAAGGGATTGCTTATACAGATATCAAGATTTTCGGAGACTTC
>P_113
CATGTTCCATTTGTAGCACATTCTCGGTAATATCTGCTTGGACCACTTCATACAAATGCTTCAGGCGGTCTAAAACCCGTAACGCAACCAAAATTGATAGGCCTCGTCCGTATCGTATAATTCCTTCACACCAAAAAGTAAACTAGACAAAACAAGATCTGGTCTGGATAAATCACTATCCCGAAGTTTTGCCCGGTAGTAATCTATTTCTGTTGATTTCGCGTCCTTCATAATGGATAAAAACAAATCATCTTTATCTTTAAAATGAGAATAGATGGATTGTTTCTTCAGCCCCACAACCCCTGCAATATCAGCAAGCGATGTTCCTCTAAAACCGTTATTAGCAAAA
>P_114
TTTTCTCTTATATTGGACATCCGCTTATTGGCGATGATATGTACGGAGGAGATACGAATTTGTTGAAAAGACAAGCGCTGCACTCATGTCATCTGCATTTAGTCCACCCTTTGACAGAAAAATATATGGCGTTTGATCTACCTTTACCAGCAGATATGGAAGAGATAATTCAAAAATCGAAGTAATAAGAGTTTTAAAAAGTTATTTGGTCATGTAAAATGGAAGAAGCCAACAAATCGCATCAATTTTAGGAGGAAAGAACATGAATTTATCATTAGAGGGAAAAACATATGTTGTAATGGGAGTAGCTAATAAGCGTAGT
>P_115
CATTAGTTGCGTTCTTCTATCTAATTCTGCTAAATTGAAAGTAATAAATTAGTAGGAAAGCCGGGTTATTGTTGTGGATAATTTAGAGACAGATCGATTAATATTAATTAATTACACACTTAGGAATCATTCAGGCAACGATTAATGGGACAGAAGCTTTGGAAAAAGCAAGTGGCTACCATGTGTCACCTGACTGGCCAGGAATTGATTTCTTTTTTTATTTACCATATGTATTAGAAAACATAAAAGAACGATAGAATGATTAAATGGACACGCCTAGTCATTTTAAAAGAAGAAAATAAAATTATCGGCGAAATTGGTGGACAAGGAAATCCGGACGAAACAGG
>P_116
AAAGGCTAACCACATTCCTGTAAAAGCAGTAATCGTATTGGAATTCACGATACCAATTTTCACAAGCTCGGTAAAATCACGGACAGTAAATCTACTCGCCGATAACTCCCAGTCTTTTCTATCTGATTCACTTTTTCTCCCCCTAACACTTGCTGATATAAACCAGTGATTGCGAACTGATAGATATCTTATACCCTTATTATGTGAAAAATACGCCCCTTTTGTCAATAAATCGGCTTTAGTCTTGTACGCTTTACTTCTTCAAATAAACACGCTACAATTAGTTTGATGTGTACTCATGAACTTATACATAGACACAAATTTTAGTAAAATCTCACACGCATCTAAAGGAGAGATTGGTAGATAATGAAAAAATTCTTGAAAGTTTGGTCCGTACTAACGATTATTTGTATGACGGTCGTTGTGTTTGGCGGAGCGCTCGTAACGAAAACTGGTTCAGCTGATGGCTGCGGTAATAGTTGGCCTCTATGTAATGGGCAGTTAGTTCGTTTAACAGATGTTACTCCGGAAAAATTAATTGAATTCATGCACCGAATGACGACGGGAATCAGTTCGATTTTTGTTATTGTTTTAGCAATTTGTGCTTGGATTTATATGAAAAATCGTCGCGAAACAAAACCACTTGCGATTATTGCGGTTCTGTTTCTAATTATTCAAGCGTTAATGGGAATGGCGGCTGTTGTTTGGGGACAAAATCCGTACATCATGGCGCTACACTTTGGGATATCGATCATTTGTTATGCTTCGATTGTATTGCTTGCCTTGATGATTTTTGAGGTAGACCGG
>P_117
GTGGCTTTCTGAACCAAATAAATTCAAATCGGGATCTTTTTCTTTTAACGCAGTGATTTTTGCTTGGATTCTAGCTAGCCGATCTTGAAGGTCAGCCATCATTTATAAATCTGCTCCATTAGTTTCAATCACTTGTTTATACCAATAATAACTTTTCTTCGGAATACGTGTCATTGGCGCATCATCTTCCACATCGCGGTCAACATAAACAAAACCGTAACGTTTTTGATAGCCGTTTAACCAGCTTAGAAGGTCTGTGAAGCTCCAAGTACAATAGCCTAACATATCAACACCATCACTGATTGCATCGC
>P_118
ATCGCTCAGTTTAAAAACATCTACATCATCAAGGTGATAGCTGCCTTCATAGGAACATCCAAACAACCAATCATATTCATTAAAGTGGATTCCCGGAACCGGACGGACCAACGATCGGTATAAAAACTCGCCTTGCTCAACGGTAAAAGTAACATCGTCTAATGCTTTAAAAGCTTCTCCGCCTAGCGTATACGTTTTTGTTTAAATTTTTCATGTCAATTAGCGGTTTTGGCATGTTTATCCCTCCTTCATACAATTTGTCTGATTTGTACTTTAGAAGCCACGCTGCAACACCGCGGAACCGTAGAAGTTTCTTGTGCAGAAATTACTTTTTCGCCTT
>P_119
AATCAGAAGCGATCAATCAGTTCACCAAACGCGATTTCAACCTAGTAGACTCAAATGATACCCACATGCAATTCCTCAAAGGCAATCGAAATTTTTATATGGACATTTTCAATCCCGAAGAAAGCGAAGAATACCACTACGCTAATCTTGATGAGAAATGCCAATACAAAAACATCGGCTTCATTTCCAGAACGATGCAGCAGCTGAAATCGCAACAAAATTAACAAACGAATGGCTCGAAACTTTCGAAGCTTGAAAAAGAAATTTTTAACGGTTAACATTGCTAATTTAAACGCGATGAAACAAAATCAAGAAGTACTTTTTCAATGAAAAAACCTGTTCT
>P_120
GTTTTCCAAGCAGAAAGCAGTGATCATTTGTCCAAGTACTTCTAGTGCCCAAAATGACTCGCCATGAATTGTGGCTGTATATCAAATAGCACAGGTAACCCGCACTTCTTTTTCTCACGCTTCTGTAAGCCAAGGTGTGTGGATTAGTCTGTCGTATTGCCCTTCTCTAGGCGGATTGGCACGTAACGTTCGAATAACATTAGCAAAGGCTTGATCCCCTAAAATATGAATAGCAACAGGTAATCCTGTTTTTCGCGCCGCATTAACCAAATCTTCAAACGCTTGATCAGAATGAATTTGCAATCCTTTTTCATCAAGGTTGTCCGCATATCCCGCACTCATCAACGCCGTTCGCGAGCCAACTGTTCCATCATAGAAAATTTTCATCGCCCCTAATTCTAAAAAGGCATCCCCGCTTACGAAACTTTCATTAGAAGCCGAAAAAGCAGCTAGTTCTGCGTGGTGAACCAGCAAATGCGCACGAAACGGCATTTTATTAGCACCAATAGCCTGTTCGAAAAGCAGCAAGTCGAAGTGAATCCCGTGAAATAATGTAAATCTTCCGAGTGTGCACCCGTTATGCCTTTCAACCACACAGATCGGTATCGCGATTTTAAGCCATGCGCTTTAGTTCAGAAGGCGTTGCTGCAGGGAAAGAATCTATCGCCATAGTCGTTGCATTATCTCTTAAAATTCCCGTAAAATTTCCCTCTTTTATCACGAACAATTTCGCCGCCACCATCAAAACCATTTTCCGAAAAATCGGCAATATGCGCTTGTAATGCAGAATTAATAGAAACACTATGATAATCAATGCGCCGAACTAAAATGGATTGTTTGGCTTACTTCATCTAAATCGGCCAAAGAAATCAACGTTTGCTCATCTGACCATTTATTTTCA
>P_121
GGCATAATATAAAGTTGATTTTCTTATTGCTTTTATTTGTGACTTGGCTACAAGGTGACTTTATGAATAGGCTTCCGGGAAATCTAGATATAACTAAAGTAGATATGCCTTTAGTCCTACTGGCTTTGCTTTGTTATATTATTTTGTATCCCAAAAAAATGACTATAAGATTTCAAAACCTTCAATACCTATTATATATTTGTTGTTTTCAGTTTTTAGTATTTATGGTTATAAGATACTTTTATTCTAACTTGATTTATGCTATTCAAAACATGGTTAGTTTAACAGCCCAGACTCTGGTCGCCTCATATGTATTTTTATTAGTATTATGGGTTTTAGCTTTTATTTTTTTCTATTTTCATTTTAGAAAAAAATTAAGAAATGGAGACTAGAAAGTTCTGAACTTCAAAAAAAACGTAGTAACTTAGGATTGAAGTTAAGCAAAGGATCTTACATATTAATAGGAGCATTTTTTGTTTTTATATTGTCCTCACAAATTGTTGGAGGAATAATGGTAGATATAATGATTATTTCTATAGAAATTGTAGGTATCGCATTGTGTTCTATGGGAATTGTCATATTTCCAGAACAACTTTTTACTGCATATTGTAAATTTAAATTTAGAAGAGGGTCGGGGAGAGAGAGAGAGAAAAAAAAAAGAGAGAGAGAGAGAGAGAGAGAGAGAGAGAGAGAGAGAGAGAGAGAGAGAGAGGGAGAGGGAGAGAGAGGGAGAGAGGA
>P_122
TGAAACAAAAGCGGTTATCCAAACTTACTTTCCTGGCGAAGAAGCTGGTTTTGAACGCTTTATGAAAGAAAACACGAAAAAAATGCTATATATTTCGCCGCTCAATCAATTTAATTATAGTTCTTTATTTGATTTTTTCCGCCCTACAACTTTGCGTGCTATACCTAGTTTGACACTTGGACGATCGTTGATGGATGATTTAGCAAGATATTTTAATAGTAAGTACCTTCGCATCGCTTTTTCCTTACAGATGCGGTATTTAGGCATGTCACCATGGGATATTCCAGCTGCTTATAGTATTATTCCTTTTTCCGAATATTATTATGGAACCTTTCATCCAATTGGTGGGCAAAATAAAATTGTCGAAGCGATGCAACAAGTAGTTACAGAAAATAAAGGGAAGTTTTTCTTCAATTCCGAGGTGACAGCATTTGAATCGAATGGTAAAGAAATAACTGGCGCTGTTCTTGCCAATGGAAAAACAATTGAAGCAGATTATTATTTCACCAATTTAGATTTCATTTATTCTTTAACAAATGAGCATCCAGATAAATTGGACAATAAAGAATACTCCTCTTCTGCCTTTATCCTTTATCTTGGTTTAAAAACAGTGTTACCTTTTTCGCATCAATCAATTATTTTCCCTGAAGAATACCGAGAATTTGCGCATAATACAATGCATAAAAAAATCCTCTCTAAGGATATCGCTATACATTTGACTAATCCTTCTGCAACTGATAATACAATGGCGCCAATTAATCATTCTAGTATTCGAATTATGGTTCCTGTGCCTAACAATACGAGTAATATTGATTGGAAAAAAGAAACACCTGCTTTTCGTCAATTAGTGCTAGAAACTATCAAA
>P_123
TGCCATTGCAATTCCAGAAAATCACAATGACTTTATTTTTACGATTGTAGCCGGAGATTATGGCTTTATTGGAGCTAGTATTTTATTAGCAATTTATTTCTTATTAATTTATCAATTATTCGTGTGGCGCTGGATGTTGGCGTACCGTTTTACTCTTACATTTGTACGGGGGTTGTAATGATGTTAATGTTCCACGTACTGGAAAATGTTGGTATGAATATTGGTTTGCTGCCAATTACAGGTATCCCGCTTCCGTTTATTAGTTACGGTGGTAGCGCCTTGCTCGGGAACATGATGGCTGTTGGCCTGGTGCTCGGGATAAGGTTTAACTTTAAAAAATCGATGTTTGAAGTGAAAGAAGA
>P_124
ATAAGAAATATACATTTGAAGTAGATACTCGCGCAACTAAAACGCAAGTAAAATACGCAGTTGAAGAAATTTTCGACGTAAAAGTTGCTAAAGTAAACGTAATTGAATTCAAAGGCAAACTTACTTCAAACGTCTTGGGCCATTTATCCAGTACACTAACAAACGCCGTAAAGCGATTGTTACTGTTACAGCTGACAGCAAAGAAATTCAATTCTTTGAAGTATAATTCGACTAACTTTAAATAAATCTAACGAGGAGGGGAAACAATGGCGATCAAAAAGTATAAACCTACCACTAACGGGCGC
>P_125
TCTGAAATCCAGCTTTAATTACAAAAAGGCAGATTTCTAGCTTATCTCGTCGTCATTACCACATATCCTCTTAGAGAACGCTTTCGCCCATTGGTTGGTTCTTTGTACTGCGTCTCAGCTAAAAATTCATTTATTTTTCCTTCTGCCTATATTAACAGTTCAGCTGATTAGTTATGCTGAGATATGGGAGATTTTTTTATGCCAAATATTCTTGATTCATTATGGAACAGCATGGCGCTTTTTTTATCAGCGCTTTTTTTTCACGGAATGGCACTGCGATCTATTAGAGAAAAAAAGCCTGCTTGGTTCCAAATTAAATTTTCTAATGAAATTATTAATTATGCACTGGGC
>P_126
TATTTGACCAACCAGGCGTAGAAGCATACAAAGCCAACATGTTCATTACTTGGCAAACCAGGCTTCGAA
>P_127
CGGTGTCTTGTTTTGGAACACTTAAAGTACTACTGTTAACAGAAAGTAATTTTTCATTGTCTTTGCCATTTTTATTAACATCTAGACCTACATCTGAAAAGTTATTATTCGCAAATGCAAAAGCAACATTGGGGCCACCCCATGCAAGGGAAGCTCTTGTGCATCCATATTGATACTCTTAGCTAATGTTACATCAAATGTTGTGTCGTAACTGATATTTAAAATTACTGTTTAGGCCCCGGGTATCCCGTCGGTTCCCTACGGAAACATCCGTTGTCTTTAATACATAAACCTTATCTCCATTATTTGCCGTTTTTTCCTGCTTGAATGGAGAAATTAACATCTTTCCCATCTTGGTCTGTCAGTTTAATAGAAGAAGGCAGAACTTTTGTACCTTCTAAAGCACGTAAATATACTTCTAGGGGTTATTGAGTACAGTTCTAGTCCCATAAGGATAGTCTGATAAAAGTAATGTTGCTTTTGTTTTAATGGTTTCTCCTGGACTAGCTGTTTTTACTACATTACCAGCTTTGGTAAAAGCAGCCGTACAATTTGCTGCGGTACTTTGTATCTAAAACACTATAAGTTGATCAGGCAGAAGATTTTTGTTTCAGCCTCATCATCAGCATCCCAAATGAAAACCTTATATTGAACTGATGTAATTCCTTGGCTTAACTTTTA
>P_128
TGAAGTGATTTAATAATATGTTGGAATTCTTATCCAGAGTGGTAGAGAAATGCCCTGTGAAACCCAGCAACCTAAACAATAATTCATTATGTGTTTAAGGTGCTAAGTCATGCAGAACAACTAATTTGTCTGAAAGATGAGAAGGAAGTTAGTCCATTTTGAAAAAATGCTGCCTTTCTGCTCATCAGCAGAAAGGCTTTTTTGTATATCAGAATGTAGAAAAGGTGATGAGATGATTACGTTACAAAACGTTGTAAAAGAATACACATCCAGAAACAATAAAGTTCTCGCAGTCGATCATGTCGATTTAAATTGAACAAGGCGAGATTTTTGGAGTAGTTGGATATTA
>P_129
CATACGCAAGCTATATTCCTTGTTCACAGTATTGCGATAAATCGTCCAGTAAGCACCTGAGTTTACCACTGTTAAATCCGGATCATCCGAATCGGCAATAGGCTGCTCAAGAACATCTGGATTTTGCACCAAATCATCCGTAGTTGGGGCTTGTTATAGACGCTACGACCTCTGCCGGTTTGTCTTGCGCGACTTCTTCTGTAATGAGATTAGAGGTATAAAGAGAACCCAGCTCAACCTCTGGAAGTTTATTTATTATATCCCTTTCTTGTGCGATAGAAACATTAGCGCTCCCACAAGCAATGAAAATAATGGTAACGATTAGGATGACTCGTATGGAAAGCTTCTTCATCAGCTCCCCTCCTTCTTCCGTAATTAGTTTCTAGTTGCTAAACATTCTAGCTGTA
>P_130
CTCTTCTTTTATAAAATATGCTAAAATGTTAGCAGAAGAGCCAAATAATAAAAAGTAGGTGGATAATATGAAAGTATGGTTCCAGATAAAGCCGTGACACGTTTGAACAAGAAGAAGTCAGCGAAGGCACAGTCGTTTTTGTAAGTAGTCATCCTAAACTAGAGGATAATAGTGATCCTGTTTTCAAAGTAACAAATGATGTTGATCACTATTCATATGACACAAAGGATATTCCTATTTATTTGTTCGAGACACCAAACGGAGATAGAACCACTGTTTCAGAACGATTCCCCACTTGAAAGTGTATTCAATTTTCGAGATATGGGCGGTTATGCATCCAAAAACGGCAAGCGTGCTCGAAAATGGGGTAAGTTATATCGCTCTTCTAATTTAGTGAATATTAATGAGAACGATGCAGCTTTGTTCAAAAACTACATATTAAATGGATTTGTGATTTGCGCAGTAGTTCGGAAGTACAAGCACAACCTACGCCTGCGATTGAAGGTGTGCTAAATAAACATATTCCTATTAGTTATCCGAAAAATGAAGAAACAAAGCTACAGGTAGCGAAACATACAACTATTTATGAACCGCTGATGGGTGAAAGCTACCACGTGTTTGTGCAATCAGTGGAAGGTTTTAGAGAAATTTTTACAGAAGTATTAGAAGATGCAAAAGCTGGATTGCCGTTCGTTTTCCATTGCACTGCAGGAAAAGACCGTACAGGCGTCCTGGGGCATTATTACTTAATATCTGTTAGATGTACCAGAAAAAACGATTTTCGGCGATTACGCCATCGCTAATCGCTACCAGGACGACATTTTACAAGAAATGGGAGGAATCGTGGCGCTCTTTTCGATCGAACCAAAAAAATTGATTTAGAAATGTTCAGGCCAATGGCAGAAGCTCGTCCTGAATATTTGGAAATTGCCTTT
>P_131
GTGGTTTTTTCTTATCTTTAATTAAGGTAGAATGGGATTACATAGAAGAAGACATACTGCAGAGGTGAATGTGTGAAAAAGAGATGGATAATAGCAATGGTAGTTGTAGTAATGATTGTTGCGGGATTAGGAGTAAAATTCTATATGGATGAAGAGAAATTAAACAAAGAAATGATGAATGTGATTTATAGTGATGAAGCGAAAAAGGTATTTGAAGTTAGATTGAAAGCTGCGGATGCAGATGTTTTTACAGAAAAAGGTATAATTCAATCGTATGAAATAAGTAGAAAAGTATAAAGAAAAATCCAAGGGGAGGAATAAATGGTACTCTAATTATAAACGGAAATTCTGAATTATATATAAAATATACTATGAACAATTTTAATGGAGAACTGAGTGGTGGAGCTTCAGTTACATCTGGGGATCT
>P_132
TCTCTGAATGTATTTTTGAAAAGTTTTACGATGATAGCGCAAGAGCATGGTTATAACGTCACATTGTTTATGACGCGGATTGATCCAGATAAAGAACTAGAGGCCTTAGAGATGCTGCGCCAAAAACAAATTGATGCGCTCGTCCTGGTCATTCGGTCAA
>P_133
TCTGTATGAAGAAATTTTAGATGGCTATTATGTAAAAGAAGTAGATAACCCTGGTTTTATTAGGGCTATCGAACGTTTAGAAAATGATACAAATTATTATAATGAAATGTTACAAGCATCAAAACGAGGAGCGGCTTATTATTCAGAGGATCGACTGGCTGAAATATGGTTGGACTTTTATCAAGGATTATTAACGAAGGAGTGAAAGGTAATGAGTGGAGGCGCAAAGAAAAACCTATTTAATATTGCGATTGTAT
>P_134
ATATGGTGTTGATGCAGCCATTTTATACAAAGATATTATGACACCACTTCCGGGGATGGGAGTAGACGTTGAAATCAAATCTGGTATTGGTCCAGTCATACATAATCCTATTAGATCTTTGCCAAGATGTAGAAAAACTGACAATGTTCAAACCAGAAATAGAAGTTCCTTATGTCCTAGATACGATAAAATTATTGGCAGATGATATGCTAGATGTACCTTTAATTGGCTTTGCAGGTGCACCATTTACTTTGGCTAGCTATATGATAGAAGGTGGTCCATCGAAAAATTATCACCAAACAAAAAGTTTTATGTATCAGCGAGCCCAGAAGTTTGGGCAATACTAATGGAAAAACTTGGTCGAATGACTGCGAATTATTTAATTGCGCAAATTAATGCGGGCGCTTCTGCGGTGCAATTGTTTGATTCTTGGGTAGGGGCACCTCGTCGAGCTGACTATGCTGAATACATTCGACCAGTAATCGAAATGATTGTTAGAGAAGTGAAAGCAGTTCATCCAACAACCCCAATTATTATGCAAGCAGTTGGCGCGAGTCATCTTTAGCAGAATGGGAAACAATGCCGCTTGATGTTGTTGGCGTCGATTGGCGTGAAACCATCACAAGTGCTCGGAAAAAAGTTCCAACAAAAGCAATTCAAGGAAATCTGGATCCGTCCACACTTCTTGCACCAGAGAAATGTTTAAAAGAAGCAAATCGTATTTTGCAAGAAGGCGTACTAGAACCAGGTTATATTTTTAATTTAGGACATGGCGTTTTCCCGGAAGTACCACCAGAAATGTTGAAGAAACA
>P_135
ATACGCCTAAATGTCCTTTTTGCCAAACAGGGCTGGATGACCGTAGTGGACGATAAGATTACGGAATGGGATGTCTACGCTAAAAGTTGTGACGGTTCCAGTTATATTTACACAAAAAACAATCAACATAATCAAGAAATCCAGCATTTACTTCAAAACATGGCTGAAATAGAAGAAATTTTGCCGAAAGAAGAAATAGCACTTCGTGGTGCTGATCCTAATGCTACTTTTATGGTTGAAGGGAGGGCTGGTTTTTATTTATGGATGATTTAGATGGACCGGTTTACGAAAAAGTCACTGATGAAATGCTTGGAAAACCAGGTTACTATAAAGCAGTTCACGGTTATTCTCCTAAAAAGCCAGATTAC
>P_136
CACTTTCTATAAAATTAGCAGAAATTGACCTAATCCATGAAGAAACTGGCGAATACCGGTTCTTCTTCTCGATGATGTGCTTAGTGAACTCGATGATTATCGTCAATCGCATTTGCTCGGAGCTATTGAAGGAAAAGTACAAACCTTTGTAACGACAACAAGTACGAGCGGGATCAACCATGAAACGCTCAAACAAGCAACAACTTTCTATGAAAAAGGTACGGTAAAAAAATCCTAATCTAGGTTAATATAATTTGATGAAAAAGAAAGTGCGGTGGAATAATTAATGTCAGAAGAAAATATTACAAATGTACAAGAAAATGCTTCAGATTATAACGAAAGTAAATACAAGTACTGGAAGGTCTAGAGGCAGTAAGA
>P_137
ATGCTATGTTAGCCATTGATTCCGCTAAAAAAGGGGATTTCGCTCAAGCAGACGAACAAATCGCCCAAGCAGAACAAGCACTACTTGAAGCGCATCATTCTCAAACAAAACTTATACAAGGTGAAGCACGTGGCGAAAAAACAGAAGTTTCCCTTCTACTCGTTCACGCACAAGACCACTTAATGAATGCAATCACTTTCAAAGATTTAGCGAAAGAAATTGTAGACCTTTATAAGAATAAATAACACTAAAAAAACCAGTTGTCGTCATGACAGCTGGTTTTTTTCTTCTATTAAATCGGCATCTGACCGGATAATCGCTAGCACTACACCCACTGCAATAAAATTACCTAGCACAGCACTCCCACCATAACTAATGAAAGGAAGCGGAATCCCTGTCAGCGGCATAAGCCCAACAGTCATGCCAATATTTTCAAAAATATTAAAGGCAAAACTCACTGCAAAGCCCGCTAAAACAAGCGAAGAAAAGGTATTCTTCATCAATAGCGCTGCCATAATTAATTGATGGATAAGTAGCATAAATAAAATTAACAACAAACTTACACCAACAAACCCAAACTGATGACCAATCGTACTAAAAATCATATCAGTATGGCTTTCAGGGATATACGCATTTGTCCCAAGAACTACCAGTCATCATCCCCGAACCAACCGCCTTTATCGACAAGTTAAGTTGGTACACGGCGTCTGGGTCAGTTGTTGGATCAAGCCACGTCTGAATCCGTGAAAACTGGTACGCGTGAAACCCAATTTT
>P_138
CCATTATCATCGCTGTAAACTTTGACGGTTTAACTAAATGGATTCATTTACCACTTGCGATTATTACTGGTATGGTTTTTGGTGCACTTTGGGCATTCATCCCAGGTATATTAAAAGCAACTTTACGTGTGAATGAAGTTATCGTAACAATCATGCTTAATTACACGGCACTTTATATTTTCAACTATGTCGTACAAAATTTACTTACAGATGGTTTGGACAAAACGCAAGAAATTCATGCGTCCGCTTCCTTACAATCTGAATTATTACAATCACTTACAGATTATTCGTCTCTACATTGGGGGATTTTAATAGCCCTAGGTTTTGCACT
>P_139
AATGCCGCTATCTTTTAATTTTTGAATGAATTCACCAAGTTGTTTATCCGCATAATGAACCACTTCGAAATAGTTACCAAGTTCTGTATCTTTTAAATCGCTCGGTAAGTCGATTTCTTTCTATACTTTGGAATATCAAATGGCATATGACTACTTACACTAATTGCGCATAGAATTTTTGGGTTGTTTTTGTATCTTCTAGAATCGGAAAGGCTTTGTTATAAAGCACTTCATCACTACAAGAAAAGCCAATAACGTCCTCATACACATTTAGAGATCATATCAAATCCTACAGCAGGATAAAATTCATCGCA
>P_140
TTTCGATTGTTCCACCAGTTGCAAGTAAATCATCTGTAATTAAAACGCGTTGCCCCGGTTTAATCGCATCACTATGCATAGATAATTTATTCGTACCATATTCTAAATCGTATTCCATTTCGATTGTTTCACGAGGAAGTTTTCCTGGTTTACGAACAGGCGCAAAACCAATTCCTAACGCATAAGCAACTGGGCAGCCGATAATAAAGCCACGTGCTTCTGGTCCAACAATAATATCAATTTTTAATTCTTTTGCGTATTCCACAATTTTATCTGTAGCAAAACGATATGCTTCTCCGTCATTCATAAGGGGTGTGATGTCTTTAAATACAATCCCTTTTTTGGGCCAATCGTTCACAATCGCTACATAATCTTGTAAATCTTTAATTTCCATTTTCTAGTTCCTCCGCATTCGGGTAAATTGATGTTTCCATCATTGATTCCATCCAACTATGAAGTTCCGTATAGTTAGAGTACAACAGTTTTTTCTTGTAGTTATTTCTTCTACCTTTTGTTGATAAACAAGTGATTCGTCCAGATTACGTTTTTCAACAACTTCATTAATAATAATCTGACCACTTTCCATTTTAGCAAATTCTAAATCAAAAAACACCTTTGACATGAAATCTATTTGCTCTTTATTCCAGCCAAACTTTTGCATTAGCCGTGGTGTGTACTTTTCAATTGGAAATGGTTGGAATTTTTTGATGAGACTATATAGCTCAGCAAAGGCTAACCGGTCTGGAATTGCTAG
>P_141
TAACTTCAACATCAAGGGGTCGGGCAACGTCGCAGGGATTAAAAACGCCAGTCATGAACGAAAAATATGACATTCAAGCGCTTCTCTCGACAGGAGCTACTATTCCAGGTTATACATTAGTCGCAGCACCAGCGAATCAATCAGGTACATTTGGCGCGGCGAATGTAACAGTCAACTATGTATACAAAGCAGATGATTACACATTAACTTCGACCTACAAAGATGCAAACGGCAAAGAATTAAAAGCGCCAGTCGTAGACAGCAAAACTTACCATACAAAAGATAACTATTCTACTAGCGCAGCAACCATTCCAGGCTACACATTAGTGGCAGCACCAACAAATCAAACAGGTACATTTAATACGAGCAATGTGACAGTCAATTATGTTTACAAAGCGAATGAATATACCTTTAACTTCCACTTTCAAAAATGTACAAGGAACAGAACTAAAACCAGCTATCGTGAAAAAAGGATTTATTATTAAGGATGGCTATGCGACTAGCGGCGTAACAATTCCGGGCTATA
>P_142
TTTCGCCTCCGCTTTTTGGACTAGCACCACGCGTAAATGTTTTAATGACTGAATAATTTCTGCTACGGCTTGTTTTAAATACAAATGCATGTCTGTTGCAACTTGATCATTCCGACTGCGCGCCGTATGAAGTTTTCCAGCGACTGGGCCGATTTTCCTCGTGCAATAGTTTTTCGATATTTAAATGAATATCTTCGTTAACTGTGCTGAATTCGAGCTCACCAAGCGCTAAATTTTACTTGGAGGATTTTTAATCCGGCCGTAATTTCAGCTGCTTCTGAAGCAGGAATAATTCCGCATTTGCTGAGCATAGCGACATGCGCTAAATTTCCCGCCAAGTCTTCTTTTGCCATTTTTTGATCAAAAGAAATCGAAGCACCAAAATCGTCAATCCATGCTTCACTTTTCCCTTGAAAACGTCCGC
>P_143
GTCCCAGGACGTGGACGGGATACGCGACGGGATTTTTTCATTTTTTTCTGGAACTGGTTCAATGCTCATAACCGTTTCCCAATGCTTCCAGTCTTTATTTTCAACAAACATTGCTACAGGTGCGCCTAATGTTTTACCATGACGAATCCCTGCTGTGATTTGTACTTGGTCTTTTTCGATACGCATCCGTGCCCCACGACCATGCCCACCTTGTCTTCTTTTTAGTTCTTTATTTACATCTTCTGCTAGTAAAGGCATTCCTGCTGGCAACCCTTCAATAATTGTTGTAAGCCCCGGTCCGTGTGATTCTCCTGCCGTTAAGTATCTCATCTGCTCATCTCTCCTTTTTCTATTTCAGCTAGATTTTCTAGCGTTTATATTTTAGCGCTTTAAAGTATATGTGTAATATCTTAA
>P_144
TGACAATTAGCCCTTCAAAGTGGTGCTGCGACTGGACCAAACGTAATGTACTTTGAAACAGGACAAGGACCCTGATGAACTTTCTTCTGACACTCATTCGGCGTAGACCAAGTAACAATGGAAGCTCGTTGTTATGGATTGCGCAAAATTGATCCATTCCTAGTAAATACAGTAGTTGGATTTATCGGACCTGAGTACTTATATGATTCCAAACAAGTAATTCGCGCTGGCCTTGAAGATCACTTCATGGGTAAATTAACTGGTATCTCTATGGGTTGTGATGTTTGTTACACCAACCATATGAAAGCCGACCAAAACGACGTAGAAAACTTGTCCGTACTTCTAACTGCAGCAGGATGTAACTTTATCATGGGTATTCCTCATGGTGATGACGTTATGCTTAACTACCAAACAACTGGTTACCACGAAACAGCCACTTTACGTGAATTATTTGGCTTAAAACCAATTAAAGAATTTGATCAGTGGATGGAAAAAATGGGATTCAGCGAAAATGGTAAATTAACTAGCCGTGCTGGAGATGCATCTATTTTCCTAAAATAAGGAAGGGAGGAACTAAGCGATGAACGAACAAGAATTAAAACAAATGATTGAAGGCATTTTAACAGAAATGTCCGGTGGTAAAACAACCGATACAGTAGCGGCTGCACCAAC
>P_145
TGGACAAGGCTCTGGAGATGCTGTTCAAGCTTATCGGCGCCCGGAACAAAGTGGAATTTACTTGGAAAATTAGGCGTTGTCACGCAAGTATTTTATTTTCGTTTTATAGCGTAGTTGGTGGTTGGAATCACTTACTTTAATTAAAACACTTGCTGGCGGGATTGCTGGCGAAAATCAAGCAAGTCTGCTGCATGATTTCCAAGTGACGACAGCTAACCCGTGGGGTATCCGCAACGATTTCTTTATTTTACTAAATGTCATTGTTATTAGCCGCGGAGTTGTTAGTGGAATTGAAAAAATGAGTAAGTTTATGATGCCAGCTCTATTTATTTTATTTATTGTTTTAATTATCAGGTCCTTAACACTACCTGGTGCGATGGAAGGTGTCGCATTTTTCTTACGTCCAGATTTTAGTCATTTCACAGCGCAAACGGTTCTTATAACGCTTGGTCAGGCCTTCTTCTCGCTGGGTGTTGGGATTTGTAATAGTAATTTGCTGATTTTTCTTTATTTAAATGTTAAACAATCTCGGACTCAGTTTACCGCAGTCTGCCATTTCGGTTTCGCTTATGAATGTGTTTGTGTCGCTTCTTTGCGGGATTGGCCATTTTCCCGGCAGCATTTTCGTTTAATATTACACCAGATGCGGGACCTGGATTGCTATTCGTTATTTTACCTTCGATCTAATCAAATGCCCTTTGGGATGTTGTTCTTTTATTATTTTCTTGATTTTATTCTTATTCGCCGCATTAACCTCTCGTTCTTCGATGCTGAAGCAACGGTTGCGCCACTGATGAATGCGGGTGTTAATCGTAAAAAAGCAAGTCTTTGGATGGGGCTCGTGATTGTCTTGATGGCTATTCCAGATATGGTTTGGCGTTTGGAGCGATGTTTAGGATTCGGACTAAGTATTTTTGATGCTGCCGATTATCTTGTCAATATTCTGTTGGTA
>P_146
CATACCAAGGAACAAATCATGACTTTGCAGGAAAACTCCTAGACCAAGCAGCGTATTCACGATTGGAATTTGATAGCGTTCAGCGAATTCTAGTAATTCAGCTGTAGCTCTCGCATGATTGACGCCAGCTCCGGCAAGTATTAGTGGCTTGCTTCAGCAAGAAAGAGATTGCATTAGTTTTTCCAGTTGAAGTGGGTTCGGTGAATAAGTCGGTTGATAACCCGGCAGATCAATCGTATCTGGTCGTACAGACTCTGTTTGGATAATCCCCATGTCTTTTGGAATATCCACGACAACAGGACCTTTACGACCAGTGCTTGCAATATGAAAAGCTTCATTGACAATTTTTGGTAAGTCACGAACATCA
>P_147
TCGATGACCATTCACCGTTTACTTGGAATGAATGGTCAAGGACAAATGGATGATGATGCAGAAAAACTGATTGATGGACGACTGTTGATAGTGGATGAGATGTCAATGGTAGATATTTGGCTTGCTAATGAATTATTCCGTGCTTTACCAGCGCACATGCAAGTGGTACTTGTTGGCGACCAAGATCAGTTGCCTTCAGTCGGACCAGGTCAAGTACTAGAAAAATATGCTGCAATCTGAACAAATTCCAACTGTAGCTCTTTCAGATATTTACCGCCAAAAGGATGGTTCTTCCGT
>P_148
TACACCAAGAAGCTGGTTTTACTGTGACAGATTTAAAAGGACTACCTGGCGAAGATCCATTCTATTATTTCTTAACAGATCCAGATGGTTATAAAACAGAAATCATTCAAGATGGCGCTTTATAATTAGAAGAACTGGAGAAGCTTAATGGGAAAATATTTTATTATAATTTTGATCGCACTAGCAATTAATGGAATCAGTATTTTATTCCATAATGATATAGCAAGCCTTATCGCTGTCATCATTACAGCTGTTCTACTTATTTATTTGATGGTAGACTTAACAAAAATCTATCGACGTAAATAAAAAGAGTCAGCAAAATCCACTAGATATCTAGCTTTTGTATT
>P_149
CTCCGCCGTAGCCCTTACCTTGATGCTCTTTCCCAGTCATAAATCGTACCAACCAAAACTCACCATCATCTGTATCCATTCCATACATTGCGTAGCCAACCGGCATATTATCCGCGTATATTACAAGCGAATGATACGTTTCTTCAAAACTTGCTTCGATAATGGAATACCAGTTTTCTGCGACAAATGTTTTTTGGTGTGGATGCACTTCTAATTTTGCTGTTTCGTGAAAATTGTCTTTCGTTAACTTTTGAATTGAGTTTCCCATTTTCTAACCTCCTATTTATTAAAAAAAAGAGCAGAAAAATTCCGCTCTTCTAGTTAAATTTCCAATCAGTTAGTTTGGTTACAGCGTATGTAGGTTGGATTTCTTTCGTTAATAATGCTTCTTTTGATGTAAAGCCAGTGTGTACGATTAACGTATCCATGCCATAATTGATGCCCGCCATAATATCGGTTTCGTAGTTGTCACCCACCATGATTGCCTCGTCTTTATGGACACCGAGTTTTGCGAGTGCTTGCTCCATAATAATGGATTCAGGCTTCCCAATAAAAACTGGCGCTGTTTCTGTGGCTACGGAAACGACAGATGTGATGGAACCATTTCCCGGAAGCAAACCACGCTCTGTCGGAATTGCCGCATCGCCATTCGTCGAAATAAACATCGCTCCACCGCGAACCGCAAGCGCTGCTTTTGAAAATTTCTCATAATTGACTTCCCGGTCAAGCCCAACGACAACAAAAGCTGGATTACTAGAAGTTATTTCAAATCCATTATCTGTTAGTTCTTGTTTTATTCCACGTTCACCGATAACATAAACCGATTTTTCGCGTTTTTGTTCTATCATAAATTGCACGGTTGCTTGTGACGTCGTGAAAACATCCTCACTTACAGCTTGAATCCCCATGTCAGTTAAATGTTCTGCTACTTGCCCAGGTGTTTTTGTTGAATTGTTTGTTACAAATAAATA
>P_150
TGGTTGTTTGGACCGCTGGAATAGCGCAGTTCACCAACAATAATTTCGCCACGTGAGAAAGTTCCAGTAGTAATAACGACTGTTTTCGCGTAGTAAATCGCGCCACTGTTTGTAATAACGCCTTTACACACGCCATCTTCAATCACTAAACGGTCAACAAGACCTTGGCGTAAAGTAATATTTTCTTCTTTTTCAATCGTGTGTTTCATTTCGTGTTGGTAATCCCATTTGTCTGCTTGAGCACGTAATGCGCGAACAGCCGGGCCTTTACCTGTATTTAGCATCCGCATTTGGATATATGTTTTATCCGTGTTGCGACCCATTTCGCCACCAAGAGCATCAATTTCGCGCACAACCACGCCTTTTGCTGGACCTCCAACAGAAGGATTACATGGCATAAAAGCGACCATATCTAAATTTATCGTTAACATCAGTGTTTTTGCGCCCATTCGACCACTGGCAAGACCTGCTTCTACACCCGCATGGCCTGCACCAACAACGATGACGTCAAAAGTTCCTGCATTATAGGTTTGCATTTTATAAAAACATCTCCTAAAAAATCATTTTCCAAGGCAAAATTGATTGAACAACTGATCGAGTAATTCATCCTGGACAGAATCACCAGTAATTTCACCTAGTAAATCCCATGCACGAGTCATATCAATCTGGACAATATCCACTGGCATACCGAGCTGAATCCCTGTTGTAACGCCATTTAAAGCTTCAAGTGCTTGGTGAAGGAGCGCAATGTGTCGAACGTTCGATACATATGTTGCATCACCCGCATCAATGTCACCCGCAAAAAACAGTGTTTTAATCGCTTCTTCTAAAGCCTCTAAACCTTCATCGTTTACTAGAGAAGTGGAAACAATCGGGTTTTCTCCAGCAAGTTCACGCACTCTATCTATATCAAGCTTTGTTTCCAAATCTGTTTTATTTAAAACGA
>P_151
TTTACAAAGCTTTAGACCTGCCTGCTGTGGCGCTAAGTAAGGAAGACTTAAGTGTTAATATTATTTATGCAGAAAATAATCAAGATTATTTTTCCTATGATAGTAATACTGGGGATTTTAGGACTGGAAATATCACGGATCCAATTGCGATTGTATATACGGGAAATATTGACTCATCTAGTATTGGCGCTCATGTAACTTCTTCTGTATATTTTATTGATAAATCGAATGGTGACGCTT
>P_152
TAAATTCTTTCTTTTTCCATTGATGAATATTTTGTAGTCCGTGTATATCAAATGAAAAAATAGCCTCATAAGTGTTCGATCAATTTCACCGATAATTTCTGGTAATTTTTCTTCTCCAGCGGTTTGGCCATCCCCGTAATATATCCGAACATCTCCCGTTGCTTTTCCTTTCAAGCGTTCAATGATGACTTTTCCTAAAGGTGTGTCTTCTAGTGTTAATCTTCCACCATATGGTCCACCGTTTTTTGGCTCCATGCGCGGTATCGATTGTTGTTTCGTTGGGAAACCGAACAAAATACTATGTATAAAAGCCATAATAGTTGATTTTCCGGCTTCATTTT
>P_153
ATTTTGTTAATCGAAAAAGGCATGCCCCATCGTGTAATCAGGCATAAAATGTGTCATTTGATAGTATTTTTCGGATTATGACTACGTTCCCGCAGTTCTTTTTCATCCATTCCAAGCAAATGAACTGATTCGATTTGTCGTTTAAAACTTCCGATCGTACAATATTTCTTACAAAGGTGAGGATTTCTTGTAAATCTTCCGCAAGATCTTTAAACTCAGCTGCAACGGAACATTGGGTTTCCAGAATTTCAGCTTCCAGTGTATCTAATTTTCCGCGGAAAGCGATTTGTGGATGGTCTTTAAACACAAGCAGGTTACCACGTAAATGCGTCATATGTTCAGGCTTCTCATCTAATGCTCCACCATAAATCGTTTGGAATTTTGCTCTAGTAGTTTCTTTTTTCACTGGCTCCACTACTACTTTTGTTTCTGCAATTTCATCAATATAATGAAGGTCAATTTTCTTTTCAGACAAGAAACTCTTAGCTGAAGGTGTGATAATTGTGCCTTTTTTTATATCAAGTTTTTTGGTTGTTTTTAAATCGGTGTGTAAATAGGCTTTTCGTAACTCATCTTCTGTCAAAATAGCCAAAGAACCACATCCTTTTGTCCCATTTACAATTGGTGTTAGTAATGTTGGGAAGCTTTGTATTGCTTAAATCTGGTAAAAGCGAAAGTTTCGGGCAATTTCCGAGTCTGATGGAACCCA
>P_154
TAGAATTAAATCAAATTAAACCAGCGACCAGAAATTACCGAAATGTAGTAGAAATGAATTTCCAAAATACAAAAGCGACCTACATTGGTGGACTGGCCGTGGATGCAAAAATATATAAGAAAGGCAGCGAAAAAGTTTTACATGAATCAAAACGCACAGATTTATCCATGGCGCCAAATTCCAATTTTAATTATAGTGTAGATTGGGAAAATCAAGAGTTAAAACCAGGTAAATATAAAGTGCATTTA
>P_155
TAAATGGGCTATTGAAAAAGAGAACATTCTTGGTTCTAATTCACCAACGGAAAACCCACAATAAGGGCACGCATAGTGTTCACTAAATAATAATTCTTTATCGCCCATTATATCAACAACCGCATAACCATCAGCTAAACGAAGAGCCGCTTCAATGGAGTCATACAAACGAGTATTGATACCTTCTTTAATCACAATGCGATCAATAATGATTTCAATAGAATGCTTTTTATTCTTCTCGATTTCAATTTCGTCATTGATATCATAAATTTCTCCATCAACACGAATTCGAACATAGCCTTCTTTTTTTATTTCCTCAATAGTTTTCTTATGGGTTCCTTTTTTACCAGAAACGATTGGAG
>P_156
TATACATTTTCTTTTAAGTCTTTACCAACAACAAACCAAGGTTCACCGTCTAGCCAATACCTAAACCATGGCGTTGACCGATCGTGTAATACATCAAGCCGTCATGTTTCCCTAACACTTCACCGTTCAGTGTTCTCATTTCACCAGGTTGCGCCGGAAGATATTCACTTAAAAATTGCTTAAAGTTTCTTTCGCCAATGAAACAAATCCCAGTGCTATCTTTTTTGTTTGCAGTAGCAAGTCCGGCTTTTTTCGCAATTTCGCGCACTTCTGTTTTTCCATGCCACCAAGGGGAAACATCACTTTTTTCAGTTGATCTGTGAAAGTTGGTTTAAAAATTA
>P_157
TAGTGATTACCATCTCATTAGGCTTCTATTTATCAGGCGGATATCCATTATTTAATTAAAAATCAAAAAAATAATAAAAAAGACTTCTCTTTTCTCTAGAAAGTTGGTCTGTTATGTTAGGGCCAAAAAAGGAGAGAAGAAAATGAGTTCAAAAATAGTATATAAAGAGTATGCTAAAAAAACCGCCATTGCAATAATAGCAGCACTTTTAAACGCAATAGGCATGAACTTCTTTTATGGCAATTATACAGATAACGGGTATTTTTATTGCAATCCAGATTTTAACAAACAAAGTTTTTTCAATTAAAGAGGATCCGTTATTATACCGAATTGCTATGCTAGCCTTCCCTTTATTTACATTAGTTCAATACTGGTCGATGATTTTTGTATTGATTGTTTTTGTAAGTGCCTTATATTGGAAAAATAAAAATGTAGTAGTTTCAGCTTCTATTACGCTTGTGGTTATTATTTTACTTACTATTAGTGATTCTATAGGTAGGTTTTATTTTAGTACCGGGCTTGAACTTTAAATATGATGAGATATTTAATGAACTGTTACCAACGTTAATTTATTGTGCGGGAATGTTGGCGAATTTGTTGGTATTTTCGTTTCTTCTTAGAAAATTGATTGAAAAAGTTAATATTTCTAGATTTGTAGAACATAGAAAATATGCATATATTATTTTTTCTATCGTTGCTCTTACTGTCTTAGCATTCTATATGAACATTTATGCGGGATCAATAGCGGGATTCGATGGA
>P_158
TAAAAACCGCGCGTTCTGAAGTTACAAAGTTTTTCATCTCTTCCCTTCTCTCTATATTCTATTAGTAGTGACGGGTGAATTATAGCAAAATGAGAAGTAGGAAGTAAATGGATATTCTGTGAACAAAACCGAGTTGCAAACAGTTCAGAAAGCAATTCTTTATTCCATTTTTTCAACGGTTACATTGGGAAGAGTTTGTATAAAGTGAAATAGTTCGTATTCATCGTTCTTATTCTTTGTTTTTACAACAATATTCACGCGAATAAAAAGACTTTCTCCGATAAGTTCTTTTTCACTTGAGTACGAAACGATTTGTTGTTTGTTTTGTTGGATCTTGTCCGTGACCTTCACTAGATTTTCTTGTTTGTCGGTTGAATAGATAATTGCAGTTGTATGAAAGGCAAATGATTTGAAAACGATACTCAAGAATTCTAATCCGATTAAGGTAAGTAAAGTAGCGGCAATTCCAACCCAGTACATACCTGCACCAATAGCAAGGCCAATGCCAGCTGTGGCCCAAAGTCCGGCTGCTGTTGTTAGACCGCGAACAAATTTCTTTTGAATAATAATCGTACCCGCGCCAATAAAGCCAATCCCGCTTACCACTTGAGCAGCGACACGACTTGGGTCAAACGATACATTTTGCATGGTGGCAATTTCGGAAAAACCATATTGAGAAACAATCATAATTAATGCGCTACCGAGCGAAACAAGAAAATGTGTCCGGAATCCAGCTTCTTTCGCTCTGATTTCTCGGTCAAGTCCAATAATTGCT
>P_159
CTATTGTAGCAGCACCAGTACTTGCTCTTTCCTTGAGCTTTGACCACCGTGTAATTGACGGCGCAACTGCTCAAAAAGCAATGAACAATATTAAACGTTTATTAAACGATCCAGAATTATTACTAATGGAGGTGTAACAAAATGGTAGTAGGCGATTTTCCAGAAGAAAGAGACACCATAGTCATCGGTGCAGGCCCAGGTGGGTATGTAGCCGCAATCCGAGCTGCACAACTCGGACAAAAAGTTACCATTATTGAAAAAGAATATTACGGCGGTGTGTGCTTAAACGTGGGATGTATTCCTTCCAAAGCACTTATCA
>P_160
TTTTTCAGTTGATGCGGGATGCCGAAAAAGAACAAAAACAATTAGACGATGATTTTGTATCAACAGAACATCTAATCTTAGCTGTCATGGATCAA
>P_161
GTTCGTGTTAATGTGATGGGGTACAGAGAAAATTTACCTAATCATACGATGCGTGCCGTAGAGAAAGCCATAGCTGATACAGCGCATTGCACAGGGCTTACGCTTAACTTTGCACTTAACTACAGTAACATCGCAGAAATTATTACTGCTGCCAAAAAAGCGATGATGAAAGAATTAAAGCTTGAAGGGGAGGGTTAATGATCTGGCAGAAGAAACTAAATGGTGCCGTTTGATAA
>P_162
CATTCGCTGACTTTTCCGGTAAAGTGGACGAAATGGACAACGACAAAGGTAAAGCGAAAGTCATGGTTAACATGTTCGGACGTGAAACGCCAGTCGAAGTGGATTTCAACCAAATCGAAAAACTTTAAAATGTGCAACCTCTACATTATTTGTGGAGGTTGTTTTATTAGGGAGGCGACAAAATGGACAAAGCAAAGCAGATTTATCTGGAATTTAAACGAGAAGCCGATTTTTTAGAACTCGATTTCCCATTGTTCTTAGGTGATGGGCCAGGTTTTGGCGAGCTTTGTATGGATTATAGTGAACAA
>P_163
AACGAGAATGTACTGGTGAGATATGGAAAGCTACAAGCCCTCTTGGTTTGATGAAATTAAGAATACGTCGTTGGTATTTCGTTCTCCAACCCATCGAATTCGCAGAGTGAGCGATTAATTTTGGCACACCAGTTGTTCCAGAAGTGTGAGTCATATAAGCAATCATATCTTTTGGTAATTCTTCTTGTTCGCATGTGTAGCCATCTAGTGGCGCTTTAAACAATTGTTCAGCATTGATCAATCTTGAGTCTGGTAAATTGTTTAACTGATGACTTCTCTCAGAAGTATTAGAATCAAAAAGTAACCAAGGTTGGTCAAGGCGATTAACAAAAATATCAATAGTAGACGCTGGAAGATGCGGGGAAACCATGATTGGCACGGCACCAATATAAGAAATCGCAACTGCTAAAATATAAGAATCGAATTTGGCAGATTTATATACGATTACTTTTTCTTCTTTGCGTACACCAAATTTATGTAGATGAGCTGCTTTTTGGATAATAGCCTCTTCGCATTTTTTGTAAGTAGTGTGAAGGCCTAATTCAGGAAAAGTAACAAGCTCTTCATCAAAATGGATGGGCATTTAGATACC
>P_164
GCAGCTGATTACAAAGATGACGCTGCGAAAGATTTACCGAATTCAGAGCCTTCTGTTGTCGCCCAAAAACTCATTGACGACAAATTTGCTGGAACGGACGGGGTACCAGCGCTTATCACTTGGTATCGTTCAACTGGTTTAACAACCGAAGACTTAGTTAATATTCAAAAATACAGCAAAGAATTGACCGAAAACCCGGTAGACTATCAAAAAATGGCGGTTCCTTACGATAAAATGCCACCCGTGGCGCTCAAACAACAAGTTTCTAAAGACGGAACTACTTTTATCCAAACCGTTATTATGAAAGACAGTGCGACTTCAGATCAACTAACAGAGAGCTTCAAGCAACTTGAATCAGCGGCTAAAACAACCATTGGAGAAAATCCATTTGCACAGAAAGTATCTGCTGATGATGCGCTTGTTGCTCGGACAACTGGACCGGCTGGTATTAGCGTGGATGCGAGTGGACTATTTAAAGATGCGGACGTTTCGCTGCTAATCGGAACAGTACTACTTGTTTTAGTCTTTTTACTAGTAATTTATCGTTCGCCAATTTTAGCGTTAATTCCTTTGATTGCAGTCGGTTTTGCCTACTTAGTAATTACGCCGATTCTTGGGTTACTCGCGAAAGAAGGTATTATCACATATGGCTCACAAGGGCTCTCGATAATGACCGTATTACTATTTGGCGCCGGAACGGATTATTGTTTATTCTTAATATCCAGATTCCGCAGCCATCTGCACACAGAGAA
>P_165
TCTTTATTCTTGAGTAATTCTTCTGCACGAGTAAGACGAATTTTGATTAAGTAGTTAATTGGTGATTGCCCGGTTTCTTCTTTAAATACTTTGGAGATATAGGCGGGGCTAATGTACATCGTTTGCGAAAGCGTTGAGAGCGAGACGTCTTCTGTGTGGTGTTTTTCCATATAATGAATAATTTCGTTTACAAGTATCTGTTTTTGCTGCTCGTCGGTAGATAATTTGACGCCGTTATTTTCAAGTTGTTCTGGGGTGGCTTCGCGTAAAACATGGATAATTAATTGCATGACGAAAGCCTTTAAAATCAAGTCATATCCTGGTTTTTCTGCGTCTTTTTCTTCTATAATTTGTTTTAATCGAATAAAATCGCAGATTCTTCTTCTTTTTTTCGTAAAAAGGCCTTTTTAAACGGGAACGTATTTCGCGTGTATCCTTCCAGTGCAAAGTTCCGAAAACCTATATGGAGTTGCGCATTCGTCATACCTGGTTCGGTTATATGGTAATAATTTTCACACCAGGATTAAAAATCAGCATATCACCTTTTCCTAGTTTGACTCGCTCGCCTTCAATATCATAAATAACGTTTCCCTCACAAATAATAGGAATCTACAAAAATCATGATGGTGATTTTCACCT
>P_166
TTTCACTTCTAACAAACGATCTCGGAAGTTGATTTTGAAACGGTAATTTTCCCAGCCATCAGGTAAGAATGGTGCAAAGCTTAATTCGCCATCAGTTACTCGCATACCAGCAAAGCCTTGAACGATGGATAACCAGCTTCCTGCCATAGAGGTAATGTGCAGTCCATCTTCTGTATCGTTGTTAATGTTATCAAGATCTAGTCTTGCTGTACGTTTGTATAGTTCTACTGCTTTATCATATTTACCAAGTTCTGAAGCTAACACTGCGTGAACAGCTGGCGATAAGCTAGATTCGTGTACTGTTAATGGCTCATAGAATTCAAAGTTACGTTGTTTTGTATCAAAATCAAAGTCATCATAGAATAAATATAAACCTTGAAGGACATCTGCTTGTTTAATGAAACAAGAACGTAAAATTTTATCCCAAGACCAATTTTGGTTAATCGGCATATCTTCTGGTTTTAATGTATCCGTGGAACGTAACTCTTTATCTAAGAACGTATCGTGTTGCACAAAAATCTGCCATTTCTCGTCAAAAGGATAATACATGCGATGCTCAATA
>P_167
ACATATGGAAACAGTCAAATTACTGGTGTGGATATGCACCAAGAGGATTTAGAGAGCAAAGAACTAGCTATTTATCCACTCGTTAATGAGCAACAACTAAACATTGTTAATAAATAACTGTGAGGCTATGACAAGAAATTCTCTTGTCGTAGTTTTTTTGTGTAAAAAAACCAAAACTTTCAGATGAAAAACAATTTTGGGACCGAAAAGCTAAGTTATCATTTCTTATTCCTTGTTATAATAAAAGAAAAGGAGATGCACTTGCTATGAAGAAAATTCCATTATTGGTCGAATTATTGCATTTTGTGCAATTTGCTTTGCATTTTTTAACCCGAAAACAGTGACTTATTGGCTTGAGTACGCGCAGAATCCGGTCCAGCTTGGTATCTCACTACAGTTGTCGCATGCGGTATTGCGGTTTTCGTATTGATCGATTTAATCAAAAAAATAAAACGAAGAAAAACGGCAGAATGAAAGTTTTCGTGGTATACTACTAGAAAAACGACTAGGAGAACGCCATGAACTGGACACGTATAAGTAGTATTGTAATAGTTGGTTTTACAGCAATAGGAGCAATTTATGGTGGATTATCCATGGTTTTCATGCCAAGTGGTGGTTTGCTATCTCTTTCAACTGGATTACTTGATGGTTCACCGTTCGTGGATTGTTCATTACCAGGCATATTTTTATTCGTATTTGTTGGATTATTCCATTTAGCAGCACTCATTTATTTGCTGAAAAAATTACCACGAACGAAAGAAGTCATGTTCGCAGCAGCGGCCGTGCTCGCAGTTTGGATGATTGTACAGTTACTGATTATCGGCTATGTATTTATTTTACAAATTATCTTTTTAGTTGTCGCAGCAGTAGAAATA
>P_168
TTACAACGTTACTTATCCGTGCACTAATTATGCCACTAAACTTGCGTACTGCTAAAGCTCAAATGGGAATGCAATCCAAAATGGCCGTTGCCAAACCAGAAATTGATGAAATTCAAGCTCGACTAAAACGTGCAACATCGAAAGAAGAACAAGCCACTATTCAAAAAGAAATGATGGCCGTCTATTCCAAGTATAATATCAATCCAATGCAAATGGGTTGTTTACCATTACTTATTCAAATGCCAATATTGATGGCTTTCTATTATGCTATTCGCGGATCTTCCGAAATTGCTAGCCACACATTCTTATGGTTTAACTTAGGTTCACCGGATATGGTGCTGGCAATTATCGCCGGGCT
>P_169
AGTCCGCCGAATGTAAATGCCAAAAATATCGCGATCTTTCCAAATAAACAGGGCAGATAGCACGTACATAACGACTACAATTCCAATCATCAGTGGTACAAGTACAGGTCTAACTTGGAACATGTCAGTATTGAAGTAAGCAAGTACAACGAAAATTACTAGAGCTGGTACAGTAATAAACCAAACACGTTTCGCCATACGACGAGCACGGTCTTGAATATCCTCTTCTGTACGTAAAGTAATAAATAGTAATCAGGCGCATGAGCGTAATCGTCACGCCACCCCATACGGAGAATACGGTAATGTAATCAAAGAACCCAGCGTACATA
>P_170
ATGGACCCAGTTCTTTTGGCAAATATGCAAGAAAATATGACAGCATTTGCGGGAGTGGCAGGAGATTCCGCATATTATTAATACTACTTTCCGTGATGTTTTTGGCGTTATCGGCAGCAGCGGAAATACTATTGCGCTGTTAATAGCAATTTTTATTTGGTCAAAACGAAAAGATTATCGCGAAATAGCTACTTTATCGGCAGCTCCTGGTCTATTTAATATCAATGAACCGGTAGTATTTGGCCTTCCGATTGTTTATAACTTGAGTTTGATGATTCCGTTCATT
>P_171
GTGCGCGCTAATAGCCGCAGATAAATACGGAAAATGCCTACGAATTAGCGTGCAAGTGTGTCCAACTTTTTTCGTATGTAAAATCTTTCTTAATTTAAAAACGCAATCATGACTTGTCATCCCGCGTTCTTTCCACAGTGGGATAATGCCGTTCATCAAGCTCCTCCTTTTAAGAAAAAAAGTTTAAGACAATTCCCACTTATATCCCGTTTGAATGAGAAGATAAAGGGACTGCCTTAAACTTTTATTTATTATTGATCGTTATTTAAGTCGCGAAGCAATTCAATCGATTCGATTTCCGTAAGCGATGGAATTATCTATTTCAAAAGACATTTCTGGAACTTTACGAAGTCGAATACAGCAACGATTTCAGAGCGGATAAAGCCATGCGCTTTCGCAAGTGCGAGTAACGTATTTTCTTTTTCCTTATCTGTACCAAGAATGGAAATGAACACCTTTTCCTTCTTGTAAATCACCAGTAACATCAACTCCTGTTACAGTAACAAAACCTAAGCGCGGGTCTTTAATTTTACGATTTAAAATATCGCCCAATTCTTTTTTCATTTGCTCACTGACACA
>P_172
TGGGTCACTCGATGGCAAATTGTTTTGTGTGCCAGAAAGTCCTAAAACAAAATTTTATAGTCATAGAAACCAAATTGATTCAGAAAGAGAAGATGCTTGGATAACTAACAAGCGCAGCAAGACAGGTCTTGAAACAATGATTGATCGTTATTTTAGTGCATTTGGGCCAGCGACTATACAAGATTTCAAGCATTGGAGTGGTTTGCGAAATAGTGATTATATAGAAACGTTAGAAAAGTTACTTGAAAACTATATATGCTATATCGGTGAAGATGGCAAGAACTATTATAGCAAAGC
>P_173
AGATTTGCGTGTATGTAGAGACTGGGAAATTAAAGATATCAATTAAGAATGCTACCGTGCTTTGCGCAACGAGGTAACTAATTCCCACTGTTACAAGTGGAATAAACGGTGCCACTGCTGAGCGGAATACAAGGAATAATACAACTAAAATAAAGACAACGGTGATGCCTTCTGTTTTATGTAAACCGTCTTCAGATCCTTGAACTACATCTTCTTGAATTAGTTTATTACCTGTTAAATACGTATCAACACCTTTTACATCCATTTTCTTATCTAATGCGTTACGTATGCTTTTAACCGAGGCATCCGTATCATCTACGGTTAAACTTGCTACCATTGTTTTACCATCTTTTGATAAGAACTTATCTTTAAGTTCTGGTTGGTTAAAACTAGATAACACGTTTGTTACATGAAGTTCGTCTTTATCTTTTTCGATAGAGTTGAGTGAATCCTGAATATCGTTTAATTCTGTTCCAGTTAACTTATGGTCGGCAGTATAAACAGCGATGTAGACTGAACCCTTGTCATCTGGATTATGTTTCTTTTGCATTTCCGTTGCTAGTGATGACGGATAGCCATCAGGCAGCTTTAATTCGCCTTTTTCGCGTACAAGATTTCCCATGGGCATGCAAATAATCATTCATTACGACTGCTGCTGCAAGCCGAAAATACTAAAATGGCCCAGCGGAGTTTCATAATCAACCCATTTCATGCCAAATCTCTCCTTTTTATTGTCTAGGCTCAA
>P_174
TCTCCGCTCCCGCAACTACTTCTCCGTGCGAGCCAGTTGGATTTGGAAGACTCTTTGACAATTTTTGTGGTAGCATGTGGTGTATCTGGAATCTTCTGCGCCAACCCATTCAACGATGGAGCCATCTTCATAATATTGATAGGCATTCCAAGCAATTTCGCCTTCTTCACTTGGATTTTTAGCGATAAAGTTTGAAAGCGCTGGAATTGGCCTTTTTCAATTCCGTTGCCTTCTGTTTGCCATGTTACTGTGCCATTTTTCTTATCTACTGTCGTTGTCCAGCCTGGCACTGGTTCATAAGATTCGAATGATACGCCTTTTTCTACTTTTAAAACGATTTTTTTAGAGGCGACATCTTTTTCTGACGGTACTTTCATTGTGTAGGTTTCCAGGAGTCTCAGGTCGATTCGCTCA
>P_175
CACGAGCGCTCACCCCTTCCAAAACCGCATCGAGTGCCTTAGATAAATCAGCAATCAAATCTTCACTAGCTTCAATTCCAACCGAAATGCGCAATAATTTGTCTGTAAGTCCATAAGAATTCCGCAACTCTTCAGGAATATCTGCGTGCGTTTGTGTTGTTGGATAAGTAATCAAACTCTCCACCCCGCCTAAACTTTCCGCAAAAGTGAATGACTCGATTTCAAAAGTGGCGATACGAGCGCCGCATCTTGAATAAAGAAACTAATCATCCCACCGCGCCCTGGATAACGAACTTCCTCCACCAATTCATGTGATTCCAAAAACGCCGCGATTTTCTCTGCATTCGCTTGATGTTGTCTTACACG
>P_176
TCCAGTAGTAATTTAGTCCACTTTGAAATATGGTGTGTCGCACGGTGTATCTAAAAGATCTTTC
>P_177
TCTGAAAACGTTTTGGAATAATCCCAAATGTAACACTCGTATCAAGCACTTGATCATAAAAACTAAAGTCACCAACTGGAATCAAATCAATCCCTTTATCTTCCTGTTTTTTTTTAGCGCATGTAATCTTAGAATCTTTGTTTCCGCCAATAATTCCTTTTCTGAAATTGTGCCATTCCAAAACTTTTCTAGTGCACGTTTCCATTCACGTTTCTCTCCAAGTCTCGGATACCCCAAGTTTGAACTAATTGCCTTTACCATACTTATCACCTTATCCTCTCCATTTTTTGCCAATAAAAAACCTCCCTAGAGAACTAGAGAGGTTTGGAAGTTTCGATACACAAATACAGTGAAACTTTTTAAGTCTCTCTTATACTCTTCGAAGCATCACACT
>P_178
GTCTGTATTGTAAGTGGCAACAACGACATCAACCGGATGCAAGAAATTGAAGAGCGTTCCCTCTTACACGAAGGATTAAAACATTATTTTATCGTCAATTTCTCGCAGCGTCCTGGGGCTTTGAAAGAATTTGTTAACGATGTGCTCGGTCCACATGACGATATCACCAAATTCGAATATACGAAAAAAGTGAATCGAGGTAATGGGCCTGTAATTATCGGTGTTTTGTTGCAAGATAAAAATGATTATGAAGAATCTAGCGGGTTGCTGCTTTTGACCCGAGCTATATTCCGATTAATGATAATCAAAACCCTATACACATTACTTGTATAAAAAGAGTTCTCGTATGATGCGAGAACTCTTTTTTATATTACAGTTTTTACTACCCTGTTATAGTAACAGTTTATTTTAAAATTTGGTTTAAAATCTTTTGTTTAAGGATATAAAGTAGTATAATGAACATACAGAAATTAAACTGTATTATTAAAAAATAACTTTTCATATATAACAATGCAAGGAGTGGCAATAATGGACACAGTTAGAAAAAATCGATTATTTCAGCATTCTACAATGGCAGCACTTGTTGGTGGGCTTTTTAGCGGAACAACGAGTTTCAAAGAATTATTACAACACGGTGACCTCGGTATAGGAACACTTGACCAATTTGATGGTGAATTAATTATTTTAGACGGAGAAGCTTTTCAAATACGATCAGACGGGCAAGCTTACTAAAGTAAAGCCAGAAGATACGACACCTTATGTTTCGAGCACCACTTTTTTTGATGCTGAA
>P_179
TTTGATTTTTCAGTAAAAGAACTACATGATAAATTAGTTTAAAAAAGAGATTTCACCATTCGATTTAGTATCAGAATCTTTCAACCGAATTGAATCTGTAGAGGACAAAGTTGGTTCTTTTATTACTTTAAATAAAGAGGCAGCATTTGGTGTAGCAGAAGAAAAACTGGAGATGCGGGCATAGATCCAAACAACATGCTTTCTGGTCTTCCAATTGGGATTAAAGATAATATCGTGACAAAAAACTTACGTACAACAGCAGCAAGTAAAATTTTAGAAAACTTCGATCCAATTTATGATGCGACCGTCGTTTCTAAATTAAAAAATGCGCAAACAATTAATATCGGAAAACTAAACATGGATGAATTTGCAATGGGTGTTGGACAGAAACATCGTATTTCCACAAAACACATAACCCATGGGATTTATCAATTTTCCCTGGTGGTTCTTCAGGTGGTAGTGCATCCGCAGTTG
>P_180
AACCACGTTTTAGTAAAATGGGTTTGTCCACACGGCCAGCCGCTTTTAGTAATTCGAAGTTTTGCATGTTTCTTGCACCAATTTGAATAACATCTACATAATCATACCATTTCAATATCAGCCGGCGTAACGATTTCACTAATAACACCTAAACCGTATTCATCAGATACACGTTTTAAAATTTTCAGTCCTTCTAAACCTAATCCTTGGAAGTCATATGGGCTAGTACGAGGTTTAAATGCGCCGCCACGAATAAGTTTTAAGCCTTTCGCTTTAATGGATTCAGCGACCGCAGCAACCTGTTCATAAGATTCCACTGAACATGGACCGAAAACAAATACTGGTTCGCCATTCCCGATTGGCAATCCTTTTACTGTAACTATCGTATCTTCTTTTTTGTTTTTTCTAGAAACGAGTAATGCTTTAGAGTGATCTTCTTCTTGAAGCTCTAATCCCGCTTTAAAAATTTCTTTAAATAATTTTTGAACCGTACTATCTTCAAAAGGTCCTTCATTTGCTGCAAGAATCGTGTTAAGCATTTCTCTTTCACGTAATGGATCAAAACGAAGAGAACCTTGAGTTCCTTTAATTTTGCCAATTTCTTGTACCAAATTAGCGCGTTTGCTAATTAATTCTAGCAAATCAATATTTAATTGATCCACCTGTGTTCTAAGTTCCTCTAAATTTGTATTAACCATTTAACTTCCACCCTTCTAAAAATCTGCTCCAAGATTATTTCTCATTATAGAGGAAAACAGATAATTTGTCACGAATCCACTTTTATACTTAATCGCTTTTAAGCATTAAAGTGAATAATGTAAAACTAATGTTAACATGTTTTAAATCAAATTACAAGCAGATAATGTATTTTTTCCA
>P_181
TAGACTTTGAAGCTCTTTGATGAGTACTTTGAAGGATTCTGGCACACCAGGTTCTGGAACGCTCTTCGCCTTTAACAATCGCTTCGTAAGTTTTCACACGACCAACCACGTCATCGGATTTAATCGTTAGGATTTCTTGAAGTGTATAAGCAGCACCATAAGCTTCCAGTGCCCATACTTCCATCTCACCAAAACGTTGTCCACCAAATTGTGCTTTACCACCAAGCGGTTGTTGCGTTACTAGAGAGTAAGGTCCAGTTGAACGCGCATGAAGTTTATCATCAACCATGTGGGCAAGTTTGATCATGTACATTACACCTACAGAGATACGGTTATCAAATGCTTC
>P_182
TTTCACTTTGAAAACTACAGGTTGTCCAGCTAAATCTTCCGCATGATATTCTTCCGGGAAAGTTAGCTCGATATCCGCTTCGTCGCCAGCTTTTAAGCCAACTAATTTTTCTTCAAAACCAGGAATGAATTGTCCGCTTCCAAGTTCTAGAGAATGATTTTCAGCTTGTCCACCTTCGAAAGCTACGCCGTCTTTAAATCCTTCAAAATCAAGGATAACAGTGTCACCGTTTTCAGCTGGTGCATCTTCTTTAACAACTAATTCAGCTTGACGCTCTTGTAATTGTTTTAATTCCGCTTCTAATTCTTCTGTTGTAAGTTCTGTTTCACGTTTTTCTACTTCAAGACCTTTGTAATCTCCAAGTTTCACTTCAGGTTTTACAGTAACTTCTGCTGTTAAAACCCAAGTTTCGCCTTTTTCCATAGACTCAATGTTTACTTGAGGAGTATCCACTGGATCAATACCAGCTTCGTCAATTGCTGCAGAATATACTTCTGGAAGCAAGATATCAAGCGCATCTTGGAAAAGAGCTTCTTCACCAAAACGTTGATTGAAAATTTGACGTGGAACTTTCCCTTTACGGAAGCCAGGCACATTAAGAGTTTTACGCACTTTTACGAAAGCTCTATCTAAACCTTCTTTTACTTTTTCTTGTTCAATTTCAAAAGTAAGTTTTCCAACATTACCTTCTTTGTTTCCATTTTACTGACATGGTATAATTCCCTCCATCATCTATTTAGTTCAATTTAATTACTCTCATGACAAGTTTCAGCCATACTCACTAATAATAACACAGATATCCCTGACTTGAAAACAAGAAATATCATTATATAAAATAATTTTGCTGCCTAATTTCTAACTCTTCAATAATGGAAATAGCTA
>P_183
TTTTGCAATTCCTTTGATTCTCTGGCTCTCGCTTGTCCACCTAAACTGCAAGTCCGGCTTCAAAAGAAACCCGTGTTCTGGTCGAAGGCTTGTCAAAGATTAATTCCTGAAAATTTTCCCGCTTAAAATATGACTATAATGAGCTGGATTGGTTTCATTGCAACAGCTAATTTAATGATATCTGTCAATTCTTCTTTATTCCCATTCAAGCAAACTGAGCATATCTTTCCCAGCTGTATTATTTTCGCATACGTTGCCATCCCTCTTCACTCCAATGGATTCGGCTTTCCAAAACACTTTTCAATAAATATATGGCTTGATCAATTATGCATAACTGACGGTTAAAGGTGGTGAGGTTGAGCACGTTACGCCCGCAGTTAGTTCAATCCTTTATCTCTAAGTTCCAGTTACAACTGGTTCTGCGGTATTTTCAAGTTCTATACCTATCAGAAATCGTCCACCACCACAAATGACGAAAACATTATCAAACACCTCTAAATGCACTTCTAACAAATCTGTAATTAGTCTGCTTTGGCATTTACCTCTAAAAATCCCACTTGTTCATTGTTCGTAATATCTTTAGCCACCACAAGGCCATTTTCTTCCTCCAAAAGTAAGCCATCGGTTCCTCAGCCCAAAGCACTACTTCGATTCGCTTTTCCGACCATCCTTCCAATCAGCAGCATTCCAAGCCCATTTGCTAAAGTGAAAATATTGGTTCTAAAACCAATCTGCTCAATCCATAAAGCATCCATTCACCCAAGCCCAGTCTGCACTTCATCAATAATTGAT
>P_184
ACTGGATCTGTTTTTCCAGTAGCGATATAATCTAAGAAAAATAATGGCTCGGCGCCTTGAGCTAAAATGTCATTCACACACATTGCCACGCAGTCAATCCCGATGGTATCATGCTTATCTGCTTCAATTGCCAAAAGTAATTTTGTCCCAACACCATCCGTACCAGAAACAAGGACAGGTTCTTTTAAATGCAAACTACTTAAGTCAAACATTCCACCAAATGAACCAAGTGCCCCCATCGCGCCTAATCGCTCTGTTCTAGCCACATGTTTTTTGATACGTTCTACAACTTGATAGCCA
>P_185
TAGAGTATGTACCAAATTATGCTGCAAGGGCGCTTGTTCAAAATAGGACGCAAGTTATTAAATTTTTGATTTTAGAAGAAATTGATACAGTTGAACCATATTATATGAATTTATTAACAGGAATTAGTCGGGAGTTAGATAAATATTACTATTCACTTGCAACTGGTTACACAAAGATCCAGGAATATGGAGCTTATGAGCTATTTGTCACAGAAATGTGACAGAAGGTATGATTAGAACTAGATATTGATAAACCAGTTATTTTTTATGGTGAAAATAAACGTGGGCTATGATTCTATTGATGTAGATAATAAAAAAGGGGACTTATCAGCACTAGCAACAGAGTATATGGTAGAGATCGGTTTTTCGCGAATCGTCTTTTTTTGGGAATTGATTTATTAGATGAACAGTTTATGAAATCGCGCCTAGAAGGCTATGAAGAAATAGTGAAAGAACATGGTTTGGAACCGGAAAGTTATTTTATTGCGAATAGTTCCAGTGTCGCGGAAGAAAAAAGCATTTGAATTACTACGCTATAACTCAGAAAAATTGCGAATATTTTGCGCATCAGATCGAATTGCCATTGGGGTTGTTCGTGCTGCCGCTGCTTTTGGTCGCCGTTTTCCGTAAAATGTCTGTAACAGGGTTTGATAG
>P_186
TGTAGTATGCTTCTTGGAAACGCACTTGTGGGCAGAAATTGTTTTGCTAGTGAAACAGCAAATTCATCTTCGTGTTGGAGTAAAATTAAATCCGGGACAACATATTGAACGCGTTCAGACTCAAATTCAGAACCCGGCTTTGGATTTAAGGTTTGAATGTAGTTCGGAAACTTCTTGAATGTCTTGCAAGCTAACATCCATTTCTGCAGCGATTTCTTCCATTTTTTCTCTGCAAATTCCATGAAACTTTCGGATAACGTCATAGGCAATATACGAGATCCGGCGAGCGTTCGATCTGTAGTAAAATGCATTCACGCGCATCTCTT
>P_187
TAACGATTTTCTTTGTACTGCGGGATTGATCCATCTGGAGACTCGATGCATATTGGTCATTTAATTCCATTCATGATTTTACGCCGTTTCCAAAACGCTGGGCACCGTCCGATTATTTTAGTTGGTGGAGCGACAGGAACTATTGGCGATCCGAGTGGTAAAAAGGAAGAGCGTAAGTTACAATCAATGGAACAAATTAGTAAAAATGTGGAAAGTTTGCGCGTGCAACTTTGGAAAGATTTTTGATTTTGAAGGTAATTCTGCGGCGAGCATGGTGAACAACTATGATTGGACAAAAGATGTGAGTATCCTTGATTTCT
>P_188
ATTGATATCACTAGAGATATCTGGACCGCCGGCATACATTAGAATGGAATTCGTCTAGGTGTTGAGGGATAAAGTGATAGTCTTTATATGTAGTAATCATGTTGTTAAGGAAATTGATAGCTATTTCTGAAGAAGTTGGGGATGCATTAATAGCGATGGTGGATTGATCTGTTAAGTGAAAATCTCTTATTTTTATTTCTCGTCCGAATGTATAAAGGGACGGACAACCAATTACTCGGAAGTCAAGTTCTGCGTTAAATCCTAGTTTTTTTAAATAATCTGCAGTAATTTGTCCTCGAACCCCAATTTGAGCTGATTTTTCTAGGACTGCTTTAACAAAGTTAGTAACATCTTCATCAAAAGAAAAACCTTCGTCTAGTTGTGGTTCGTAATTCGCTCTTAACCCGACGCCTGTTACGATGACTGGGATTTTTAATTTGCGAATGAGTTGGGTGTAATTGCGGAGTACTA
>P_189
TTCCATCACGTGGCGTAGATACTGTGGCTGGATTTGTGCTTACTTTAACTGGATATTCCAGAAGAAGATGATAAAGTAGTAGTAGAATACGGTACACTTCGATTTACAGTAGAAGAAATGAATGATGCCAGACTGGTTTCGGTTCGTGTCGAAAAAGACATCCAAACAAGCGAACTTGAACAGATCGCTTAATGATAAAAATAGGAGTGCGGTATGAGAAATCTGTCCGCACTTTTTTCTTAGGAATGAGGTTTTTAAAATGCCAAATATTAAAGAAATAGCCAAATTAGCGGGAGTTTCAGTGACGACAGTATCACGTGTGCTCAATAATCATCCGTATG
>P_190
TACATTAAAAGGTGGTCACGGAACAAACGATAAAGCAATGCTTCGTTTTTTCGTAGACAATTCCGCCAGCGCCATTGACTGGTTGGATTCCATGGACATTAAATTAAACAACTTAACTATCACAGGCGGAATGAGCGAAAAACGTACGCACCGTCCTGAAGATGGCTCGGCTGTTGGTAAATACTTAGTAGACGGTTTACTAAAAAATGTTCAAGAACAAAAAATTCCGGTTTTCGTTAACGCAGACGTAAAAGAAATTACACAAAAAGACGGAAAAGTAACTGGCGTGAAAGTAAAATTAAACAATAAAGACGAAAAAACAATTAGTTCGGATGCAGTAGTTGTCACAACTGGTGGCTACGGAGCTAATAAAGATATGATTGAAAAAGAACGTCCAGACTTAAAAGGATATGTAACAACGAACCAAGAAGGAAGTACTGGCGACGGTATTAAAATGATCGAAAAACTTGGTGGAACAACAGTGGATATGGATCAAATTCAAGTTCACCCAACTGTTCAACAAGATAAATCTTACCTCATCGGTGAAGCCGTTCGAGGTGAAGGTGCGATTTTAGTCTCTCAAGAAGGTAAACGTTTCGGAAACGAATTAGACACACGTGATAACGTTACAGCTTCCATCAACAAATTACCAGAAAAATCCGCGTACCTAGTATTTGATTCAGGCGTGAAAGACCGCGTCAAAGCTATCGCGCAATATGAAGAAATGGGCTTTGTGGAAGAAGGTAAAACAATTGATGAATTAGCCGGCAAAATCAATGTACCAAAAGAAGAGCTAACTAAAACATTAGATACTTGGAATGCAAGTGTGAAAAACAAAAAAGACGAAGCATTCGGCAGAACAACCGCAATGGATAATAGGTGCTGGAGTCTTGTGTCCCAGTTACCA
>P_191
AAGCACCAACATCATTTTTTTCCGTCGCTAGTTGGCATTGGTGTCTATATTTTTCTAGTGTTTTTACATCTTCTTCCGTGCGTCGATCACAGGCCAATAACTGCTTCTCTGTCAAGCGCATGCCGAATTTCCAGGATTTCTTGAACCGTGGATTCGCGGACACGCCTCTGCATGATAGCATTTAGTTCACTATTGTTACGAACAAAAGTCCCGTCACCTTGTTTGGTTTCCAGTAAACCGATATGAGATAGGGCACGAATGGCTTCACGTAGCGTATTACGACTAATGCCAAATTCAGCCATTAAATCCGCTTCTTTCGGAATGCGTTCACCG
>P_192
CAGTGATTTTAACCCCATAACCTTTTATCGTTTTTGCAATAATTAGACGAGGTTTTCCAGTCACATTAACTGTTTTAAAAATCGCTTGTAGGCTTCTGGATTAATTTCCATCCACTTCGATAACATTCCAACCAAATGCGCGCCACTTATCTGCCAAAGGCTCTACACTCATTACATCTTCTGTTCGACCGGAGATTTGTAAGGAGTTGGATCGTCAATCGCAGTCAA
>P_193
AAGATACAACCAAAGAAGTTGAAGTGACTAAAGGAGAGACGTCTGGTAATGCCACTACGTACACAGTGAAAAATACGGACAAAATGACTCTGTCACTTAGCGCCACTGGTGATTCTTGGATAGGCGTTTCCGATGCGAATGGTAGTACAATCCAAAACGAAACACTATCAACCCAAAATCCTTCTGCAGAAATTGATTTAGGTGATAACAAGACGGTTTCTATCGTTATCGGAAATTCTCCTGTTACAACTGTAAAAATCAATGGTAAACAGCTAGAACTTGCACCTGATCTTGTTAAACAAGTATTAACAATTAATTTAGAAGCAAGTGATACTAGCTCAGATGCTGAATAATTTGTTTTATATGGCGAAATCTACTCATTAGATTTCGCCAACATTTTTTATAATTACATACTTTTCAAATGTAAAAAAGGAGAGAAAAAGATGAATTTACCTAATAAATTGACGGTTATCCGAATTTTTATGATACCAATTTTTGTCATTCTTTGTGTAGTGCCATTCGACTGGGGAAGCGTTACTTGGCTTGATTCCACTATTCCGGTAACTAGTTTAGTAGCAACTATTATTTTCATTGTAGCGGCTCTTACAGACTGGTTTGATGGACATTTAGCTCGCAAGTATAATTTGATTACTAACTTCGGTAAATTTGCTGATCCGATGGCTGATAAACTACTTGTAGCAGCTGCATTTATTATTCTTGTAGAAATA
>P_194
TATTTGACCGAATGACCAGGACGAGCGCATCAATTTGTTTTTGGCGCAGCATCTCTAAGGCCTCTAGTTCTTTATCTGGATTCGATCCGCGTCATAAACAATGTGACGTTATAACCATGCTCTTGCGCTATCATCGTAAAACTTTTCAAAAAAGTGCCTCAGAAAATATGTAGAGCTTCAGGAATAACCATGCCAATTAGCTTCGTTGCCCCTTTTTTCAGAGACACGGCGTTTATATTCGGAACATAATCTAACTGATCAATTATTGCCTGCTTGAACACGTTTTCTGGTTTCATCGCTTACATAGTCGCGCTTATTAATCACTCGGGAAACCGTTGCTGATGAAACACCCGCTAGTTTCGCGATTTC
>P_195
GGCGCATGATTATGATTGTTATCTAGAAGGAGTGCACAAACTGCAAAAGCACAATATCCGGATTTGTACCCACATTATTAACGGTCTTCCAAAAGAAACACCAGAAATGATGATGGAAACAACGCGGAAAGTAGTCGAAAGTGGCGTGGATGGTATCAAAATCCATTTGCTCCATTTATTAAAAGGAACGCCAATGGTAGAAGATTATAAAAAAGGTGACTTAGAATTTTTAACTCGGGATGGCTATGTAAACTTAGTCGCTGATCAACTAGAATCTTGCACGGCCTGGGATCGGTTATTCACCGGATTACTGGTGATGGTGGCGTAGATGATTTAATTGGCCCTGTTTGGAGTTTAAATAAGTTTGAAGTGTTGAATGCGATTGATGCAGAACTTGTTCGAAGAGATAGCTGGCAAGGGAAACACTATCAACCTGTGGAAGTGATTTCTGAATGAATTTAAGAGGCATTCTC
>P_196
CCAACTGCGTCTTTCTCGGCAGGAATACCAAATAAAATAACCGCTTTAATACCAAGGCTCTCAACTACGCGCATTTCTTCTTCTAGTTCATGTAAAGGATATTGAAAAACCCCAGGCATAGAAGCTACTTCTGTTTTTTGGTTCTTTGCCATCTTTAACAAAAATCGGATAGATTAAATCATCTGTATGTAAAACTGTTTCTCTTACTAA
>P_197
TCATAATTATAAACGAAATTGCCAAATGCCGTTGCAACTACAGCTGAAACAACAAACAAGAGCCACAGTTTCCATGAATGAACCGCCACTAATTCTGACATGCCACCCGGCTCCATGAAGCGACTTAAACCAAACAACATAACCGAACCAAGAAATAGCATATATCCAGTCATCAGCCCCGTGTCCATTGATTCCAGCAAGCTTTTAATAATAATAAAACTAAATGCCTGAGAAGCCATAGCAATGATCTTGAGATATCTCCCAGTGAAATCCCGCTTATCCCCGTCCCATTTGAAAGAACAACCAAACTCACGCCAAAAATCCCTGCTAAAAAGCCGAGCGCACGCCAAGCTCCAATTCGTTCACGGAGAAAAACCACAGAAAAAATCA
>P_198
ACGCTGGCCTTTCGTTTTAGAAGGTGCTTGGCTAGGATTAATTGGCTCGATTGTACCAGTTGTGTTAACATTTATAGGCTATGTTAATATTTACAACTTGGTGAATCCGAAGTTAGTGACAAGCTCACTATCACTTCTGCCTCCAACACCATTCGCTTATCAAATTAGTGGCTTGATTATTGCAATCGGCGTACTAATCGGGATTTGGGGAAGCGTAATATCTATCCGCAGATTCTTGAAAGTCTAACTCAGAAAATTACTTAAATCGAAATAAAAATAATTTAAAAGAAAAAGCTAGGGAGCTTTTTAGGAGGTAAACTTTTTGAAAAAGAATACGTTTATTGCGATTTCACTCGCAGCAGTTATCAGTTTGACGCCAGCTTTTACGACTAATGTTTTCGCGGACGTGAATACAGACATTCAAAACCAAGATAAAAAAATTAACGACATCAAGTCTAAAAAAACAGATTTACAATCAGATCTTTCTGGTTTAGTAGCAGACCTTGAGAAAGCTCAAGAAAAAGCTAAATCTCTACAAGGAGAATTTGATAAAACAGGCAAAGAACTAAAAAAACTTAATGAAAGTATGAATGAACGTATTAAAGAACGCGAAACTGTTTTAAAAGAACGTGCTCGTGCGATGCAAAAAACTTCTAATTCTAATGC
>P_199
AGATAAATGTAAGCGTTATAACGAGGAGGTGAAGTGATGCTGAAAATAAATACGACCACATTTAATCCGCAAATTTTGTATATCGCGAATTGTTATACGAATGAGGTGCGCGTAGGTGAAAATCACCATCATGATTTTTTGGAGATCTCGATTATTTGTGAGGGAAACGTTATTTATGATATTGAAGGCGAGCGAGTCAAACTAGGAAAAGGTGATATGCTGATTTTTAATCCTGGTGTGAATCATTACGATATAACCGAACCAGGTATGACGAATGCGCAACTCCATATAGGTTTTCGGAACTTTGCACTGGAAGGATACACGCGAAATACGTTCCCGTTTAAAAAGGCCTTTTTACGAAAAAAAGAAGAAGAATCTGCCATTTTATCTATTTCTAAACAAATTATAGAAGAAGAACGGCCAAAAACCAGGATATGACTTGATTTTAAAGGCTTTCGTCATGCAATTAATTATCCATGTTTTACGCGAAGCCACCCCAGAACAACTTGAAAATAACGGCGTCAAATTATCTACCAACAAGCAGCAAAAACAGATACTTGTAAACGAAATTATTCATTATATGGAAAAACACCACACAGAAGACGTCTCGCTCTCAACGCTTTCGCAAACGATGTACATTAGCCCCGCCTATATCTCCAAAGTATTTTAAAGAAGAAACCGGGGAATCACCAATTAACTACTTAATCAAAATTCGTCTTACTCGTGCAGAAGAATTACTCAAGAATAAAGACGTTACCGTAAAACAGGCCGCAAATATGGTCGGATATAATGATGTTTATTATTTTAGCAAGCTTTTCAAGAAATATTACGGGTTTCCACCATCAGAAAACTGGCGCAAATCGAGTTAAGTTCCAAAATAAGACAGAGAAGGAAGACTGGATGGAATATAAAAAAGCTTTAGCGTTTATAAAATCAAATAGCATTCTAGAACAAGAAGAAGGAACAGAAGTTATTTTTAAACAGGCACAAGAAAA
>P_200
GAACCAATGATTTAACACAGCTCACTTATGGTTTTTCACGTGATGATGCGACCAAGTTCCTAGCCGATTATTATGAAAAAGATATTTTACCTAAAGATCCATTTGTTCGATTGATAAAAATGGTGTCGGCGCACTAGTTGAAATGGCAGTTACACGTGGACGAATGACTTCGGAACATTTAAAAATGGGGGTTTGCGGCGAACATGGTGGCGATCCGGAATCTATCCAGTTCTTCCATCAATTAGGACTTAGCTATGTTTCTTGTTCCCCGTACCGCGTTCCCATTGCCCGCCTTGCAGCAGCT
>P_201
TGCTACTTCTTTACTGTTTTTTGGAAAAATTGACCAACTTGATTTAATTAGCAAACACTTGGATGAATCTCTTTCCGGCGTTATTTCTCATCATACATGGGGAGCATCTGCTTGGCCAGCCGTTGAAATTATTAAATTCGGTATTCATAAAGCTATTGGCGTGCAAGCAGCGGCTAAAACACTCGGCTTTGATCGTAAAGATATCATTGCATTTGGCGATGAAACGAATGATTTACAAATGCTTGATTACGCTGGTGTTGGGGTTGCTATGGGAAATGCTGCGGAGTCTGTTGATACCGGCAAACGTGGTAACTGC
>P_202
AAAAGTCATCGAGTTACATCAAGCATAGTTATTGCGACTATAGCTTTCTTATATTATGATATGAGAGGAATTCGAATTTAGAGGAGAAGTGGCAAAAATGAAGACGATTTACTTACATCATCCGATTACAACGGACGAGTGGACTGACATAAACAAAGTAATGGCACTTGGCCGCTTCGATGGCGTGCATTTAGGTCATCAAGCTGTCATTAAAAAAGCGAAACAAATTGCTGAAAAAAAAGGCCTTCAAACAGCAGTATTAACTTTTGATCCGCACCCATCCGTTGTTTTAAGTAATATCCGCAAACAAGTGAAATACCTCACACCACTTGAAGATAAAGCGGAAAAAATGGCTGAACTTGGCGTAGATATTATGTATGTAGTTCGCTTTACAACACAGTTTTCCGAGCTATCTCCGCAAGCCTTTGTGGATAATTATTTAGTCGCTTTGCATGTACAGCATGTGGTAGCTGGTTTCGACTATTCTTACGGTAAAAAAGGCGAAGGGAAAATGACTGATTTGGCTAAATATGCTGATGGTCGTTTTGAAGTTACGATTGTTGATAAACAAACTGCTGCAAGTGATAAAATTAGCTCAACAAATATCAGACGTGCGATTATAGAAGGCGAGTTAGAAGAAGCAAATCAACTACTAGGCTATCCATATACAACAAAAGGAACCGTCATTCACGGAGATAAACGAGGTAGAACAATTGGTTTTCCAACAGCGAATATCCGTGTAAATGAAGATTACTTGATTCGAAACTTGGTGTCTATGCAGTAAAATTTCGCGTGAACGGGGAAACTCATTTGGGGATGGCTAGA
>P_203
ATTTCTTTTTTGATTTTAGTTGTTGCATTATATTTTTCAGTCCTTTTTGTCATGAATTGCTTTACTATTTTATATTGTACCAGTTTATGAATCATTATACATTATTTTTCTGAGGATAGGGCTGATTTGTAGAAAAAAGACTACTCTGCGCTAAGCAAAATAGTCTTTTATATATTTAAAATTAGTGTCGCGCACCTCACATCGACATGCAATCATCTGCGTTCCCCTGATAGTTAGTATGGGCCAGGCGACCTCGCGGCACATGAGAAGCACTGCTTAATGCTGTTCCTTCCGGACCTGACATGGTTCACAGGTTCCCATTGCGCAAGACCCAACCTTCAACACCACTTGTCAAGGGCAGACCAAACAATTACGATGCCTCAAATGAGGAATTCAACCCCGCTAGAGCGGATTGCGGGTTACAGGGC
>P_204
AAAGAAGTAGTAGCCGATATTTCTTTAAAAGAGTCTGGTTATAAATTAGGCAGCAAACTCAAAGATAGCGCAACAGGAGAAGAGTTCACGATTACCGCCTTCACCAAAAATAACACATTTAGCCATTCGCCGGTTATATTCGTCGGCTGGGATGCTTGGAAATTAGTGCATCAAACGAACCAAGCAGCAGAAGGAGAATATAACGCCGTAGCGCTAGATGTTTCTGAAAGCACAGCTAAAAACCTATCACTCGGCTCCATGGAACTTTCGTCTAGTAAAGAAGTGCTTCAAGGTATCCCTGGC
>P_205
GTTCCATGACTATTCTGGCTGCCTTATCATAGACAAAAGAAAAACTATGTGGTCGAATCATCATCATCGCTGGTAACTTAGAGGCACGTACGATTTCTTTAATAGCACCATAACTTGGAGTCAAACCGCCTTCGCTTCTGCTGAAACTACTTCCATTCTATTCGCGCCGTATTTTTCCGCTAAGTAAGCGTCTCTTGGATTTTGAACTATCACTTCTAACATATTATTCCGCTCCTTTTAATTACTAATTACCTTCATTCTACCCTTTTATGACGTGCTTGAATACAAAAAAATCCATGAAAAGAAAATTACCTTTTCACGGATTTTGTTTCATTATTTTAAATTAGTTGTAATGACTTCGGTTTTTCCTGCTTCTGCCTTAGTTACAGCATGGAAATCAAAATCATATTTACCTTCTGAGCTATTCGTTATAACCATTGGTACAACAGTACTTGCAGCATTTTTTTCAATAAAATCAAAGTCAGCTTCTACAATAGGATCGCCTACTTTACTTTATCTCCTACACTGACTAAAACGTTGAACCCTTCTCATTTAAGGATACGGTTTCTAAGCCGATATGTACAAGAATTTCTTGTCCGTCCGTTAGAATGCCAAAAGCATGTTTTGTTTCTGCCAATTGAATAATTTTCCCGTCTATTGGAGCGACAATGGTACCAGTTTCTGGTTTGATTGCAATGCCTTCTCCCATCATTTTTTGATTAAAAACTGGATCTGGAACATCTTCTAATGCAATAACTTGCCCAGTTACGTGAGCGAATAGTACTTCTTGTTTCGATTTTTTTAAAAATTTTTTAAACATA
>P_206
CAATTTCATGAATCAACTACTATTTTACCCTTATAGAAAAAAAGGCACGGAGAAACTATAGAGAGCGTCACTTAATTTGTGTTAATGTGCTTGAGAACGTTTTTATTGCTTTGTTTTTAAATCTTCAATGGAATTAATGTTTGTCATGTATTTTGGAACTGCTAGACCGATTTTAGCACCTTTAAGTTTGGTCCTAAATCTTCAAATTTTCCTTTATAATCTTTGTAGTAGATCCCGGAAGTATTTGGAAGCCATGCTAACAGTCGTACCATCAGCTGCATCCGTAGCAACGAACACTGCCACATCGGTTGAATTTCCATTGCTTGAATCGTTGGTTTGTAGCCAACTTGTTTTAATGCTTATACA
>P_207
AAAGTTAGCCTTGTGATAGTCTGTCCTTCAGGCACTATATAATTCCCTTCAAAACTCCCCCATGCTTCTCCATCAGAAACTCGCGACACTTCGGTTTGACTTTCTGGTGAGCCAATAAGTAAATCAGCCGTGTCTACCCCCATGCGCCCCCGGTGTGAGAACTTCCAAGTTAAATTGGAACCTGGGATTGTCCGAATGTCTTGATAAACTGGACCAATACCATCCGAGTTAATTCAATAAAATTGTTTCCAGAAAAAGCAGGCACATTGTATCCATTACCATTTTGCCATACTTCAATATTCCCAGTTGGA
>P_208
TTGTAATCACGCCTGGCCGTTTAGCTGCAATTTCACGATACAGTTGCGTAATTACACCTTGTGGTAAATTGTATGCTTCACATTTGTCTTCTTGAATTAGTTTCGCCATTTTAGGAGAAGCAATCGCAATTCCGCCAATCCAGCGTTTAATTAATCCTTCATGTCCCCAGTGACTCATTCCTTTTTCCCTGCGATCACCAAGCGCACTAGCATGCATAACTGTTAGATTACGCGGTGCCCCTTCTTCTAAAAAACGCTTTTCAACCGCGATAGCCATTTCTTCATTAACACAAGCTAAACCGAAACCACTAAAAGCAACAGTATCGCCATC
>P_209
AAAAGCAATCTAAAAAAACAAAGAGGGAACGATTAGCATCTGAACAAACATTTTACTTTTCTGGAAAAGAAATTTATGAGTCAACAGAAGTAATATTATTTGATGATATTTACACCACAGGAAGCACACTTAACCTAGCAGCGCAAATCTTAAAAGAAGCCGGAGTGTCAAGGTGAGTGCGCTAACGATATTCAGATAGATGATATTTATCTTCTAAAAGAGGTTTGCGGAAGCGGTATTAGTGGAATAAAATACTAAATAAAGAAGTAAGTAAATATGTAAGCTTCTTAGCTCTTTGTGCAAATGTTTGCAAAACACATCGTTTTCACGTAGACTAAGGGTAAGAAGAATACTCTTCTTTATCGTTATTTTGTTTTATTTCAAAGGAGGAATTGCTATGCTTAAGTACAACATTCGTGGAGAAAATATTGAAGTAACAGAACCGATCGAGATTATGTTGAAAAGAAAATCAGGATTAAATTAGAACGATATTTTACGGAGACTCCAGACGCTAACGTTCATGTTAATTTAAAAGTATATTCCGATAAAAATGCGAAAGTTGAAGTGACCATTCCGCTCCCAAATCTTGTGCTACGTGCAGAAGAAACAAGTGGAGATTTATATGCTAGCATCGACTTAATTGTAGATAAATTAGAAAGACAAATTCGCAAACATAAAACAAAAGTAAACCGCAAGTTCCGTGACAAAGGGGCAGAAAGAGATTATTTTGCTTATTCTGATGTTAACGGCAGCACCCACCAGAAGAAAATGAAGGAGATTTTA
>P_210
TGGTGCATAAAGCTTATGAAGCCTTGTTGGATCCAAAAAAGAAGGGACTATTTTGTCTGTGATGAAGGCTTGGTCACTGCTGGGACATATAGCAGGAGTTATTCCAGCAATCGCTTTTAAATGCACAAATAGTTGGAGAAAGCATTAATTAATACCGAATTTCAAATGCCAATTTTATCCCAGAAAACCGGTTGGTGGATTCTGGTGCGAAAGGGTTTTATTACTTTATCACCGGGCTTACAAATGCTTATTGTGGTAAGGCGGTTCTAAC
>P_211
CGGCCATGTTGCCTGGGCTGCTATTACTGGTGCCGCACTTGTTATCGCTAAAGGTGATCAAAAACTTGGAATGCACCACATTTTCACAGGAACTTTCTGGAAATGGTTTATTATTCCGATTGCTTTACATTTCATTTGGGATTGCCCGTTCAATCCGCTTCCAGCAATTGCATTCAAACAAATTGTTTTAATCATTGTTGTTTGGTTCGTTATCTTACGACTTATTAGTAAAGGTTTGAAACAAGTTTCAGTCATTTCTGCCGCGAGTAAAGCAGCTAAATAAAAAATAAGTCCTAAGAAAATTTCTTAGGACTTATTTTTATACTCAAAATTAAAAATCTGAAGCTCATAAACTTGATTCTAATATGGACATATCTGCATTTTCATGTAAAATAGAAGTATTATCTTATT
>P_212
TGTCGGTGCTCTAACTGTTTACTTTACGGAAGATCCTGTGACTAATTATGCTGAGGCTGGCGCTACAAATGGCGAGTTATTCGGTCGTTTCTTTAAAGGAATGCTAGAGGAAGGCATTAATTTGGCGCCTTTAAATATGAAGCATGGTTCATCACTTCCGCACACTCGGAAGCTGATATTTTAGAAACAATCCAAGCAGTTGATACTGTTTTTGGAAAAATGGTTCAAGATAACTAGGTAATATTACTTTATAAACTGGTGAGAAACGTTATAATAGAAGAAGAATGAGCGGGAAAACTTAAAAATCCCGCTCAAATAGTCTATAGAAAGGAATAACCTTCCATGAAATTCGGAGCTAGAATTTTGAAAACTGGTATTGCAATCACATTGGCGCTTTTTATCGCTCAACTTTGCAATTCACCTTCTCCATCTCTGGCAGGCATTTCCGCCGTT
>P_213
TACAGACGAGTACGAGACAACAGCTGTAAACACGGAAACACCTACTACTAGGAAACAACAGTCAAAGATGAAACGAAAAAAACAAAACAAAAAACAGTTGGTGGACGATCCAGAACCTTGTAGCTTTAGCAGGCGGGATTGTGGCTGCGCGCGATGTTTTTGAATAGAAAGCGGGGAGTTTTAAATGGCTAAAAACACACATATGAATGTGACAGTTGACTTCACTAATTGGGGAGCAAGCAAGTATGATTTGCGAATTCCGGTGCATCAACCAATCAAAGCATTAATTATCAATTTGGCAGAAACGCTCAAAAATGATTACAAAGATTTGTCCAATGTGCCGATAAAAACAACGAATAAAGCGATATTACTAAGCGATGATGACAAATTGACTAATTTTCAAATTGCGGACGGAGACATGTTGAAACTTTATAGAAAAAAAAGGAGAATAAAAACGATAAATAAGACAATTGAAATGGACGGAACAACTTACGATTTTACTTATGAGGATCTAGTTTGGAGCATTACGTTCCAAAATCAAAAACACGCGCTAAAGAACTCGCACAACTAGAACTATTAGAAAAACCTGCGACACATTTTACTCCTGCAAAAATCTCAAGTGATAGCGATTCGTATAAAACTGTATGAGATTGCGAAACGTACTTATGGATTTGAAGCCACAAGCTCAAAAAATCGGACGA
>P_214
TGTCTTTGGCAAACAGCAGATAAAATTGGCCGCGTTGGTAAAATCGCTGGCATTGACGTACATTACGTGGATAATGTCGAGGCAGCTGTTCCAGTTGCGTACCGCGAATCAGCACCAGGAGATATTATCTTACTTTCACCAGCATGTGCGAGTTGGGATCAATACCGAACATTTGAAGTTCGCGGGAATGCCTATATGGACGCAATCGGCGAGCTAATAGAAGAGGTGGAAAAATGAAAGTAGCAATAAGTGGTGGCGGTACTGGTGGACACGTTTATCCAGCGCTTGCTCTCATCAGAGA
>P_215
ACTCCAAAGAATGTTTCCGAGAAAATCAAAATAATAAATGTGTAAAATACCGGTAAGTTCGTTTTAGATGACATTAATTTTGGATTTAAAATGTAGGTCTCTATTGCATGAACAATGACAACGGTAATTAAAATGTACACCACATCTTGAAATCCTCCAACAGAATAAGCTATAAGCACCAGTGGAATACAGGAAATAATCACCCCCGCAACGGGGATTAATCCTAAGACGAAAACCATAATGGATAAACTAAGCAACTGTGGAAAGTCCATTAAATAAAGCGCGATTGTCGTAATAAATGTGTTTACTAAAGCGATCATTAATTGCGCCTCTAAAACGACTCCAAAAGTCGAAACAAATTTCTTTCCAAAAAACGCAGCCTCTTTAAAAATAAAGCCTACCTTACTTGTCATGAACTGCCCAGTAAAAGAAGTTACTCGTTCTTTTTCCAAAGAGAAAAATAAACTAAGAATTAATGCTAAGAAGAAAGATAATCCGACAGATCCAATACCGGATAGTGAAGCAATAATAAAATCGACCCCAGCTTGCAAATATTTCTGTATGTTAGATTCTTTTAAAAACCCAACAATCCACTTCACAATCGTATTGTCACTTGGATTATTGTAAAGTTTCACAAGAGAATCTACTAATTGAGAAATTTGATTAATTAAAATTGGTAAGAAATGCACTATAGCGACATATAAGAATACTGCTACTAATGAATAAAGTACAATGACAATTAGCTTTCTTGGTACGCGCACCCTTTTCAAAATAACATTCTCTAGTCGTGTTACTAAAAATGCAAAAATAAATGTTAGTAAAATCAAATCAATCATACTTCTGAGTAAATATAAAACAATGCCTAGAAGAACAAACACTAGCACCCGTCTTGCAGTGTCGTTTTCTTTTAGCTTTTCTAACCAATTCATATTTTCACCAGCCCTTTTCTTCCTTCATTTTATCATAGTTTAACAAAATAAGGTTTACAAAAAA
>P_216
AAAAAAATCACCAGTGCCAACTTCATCTGAACCAATGACATTTTTTGATGCGAAGTTTGCCGGAAGAATTCCTTTAGAGACGGAAGGTGCTTTTGTTTTTGATTCTGGAAGAGTCGCCACCCATTTTTTTGCTTCTACTTCTCCGTTTACTCCTTGGAACATCACTTTGCGCGACTTGTTGGCCGCCAGTGATGGAAACACCGGGTTTTTTTGCAGCGAAAACAGCTCCTGGTGGTAGCTTTGGATTAGAAAATGGGAGATATGTTTGTTTCATTTTTTCAAGTGTTGGTTGATCGACTAAGATAACTGTATTTGCGATAAGGCATCATCCTTTCAAAGTTCTATTGTAACATACTACGACGAAAGACTGAATATCGGCTAAACGGGTGGTTGACTCTTTTCTTTCCTGCTTTTTCGTGATAAGATTATGACAAGTAGCGGCCTAAATGAATTTGGGCGAGGAGGAATATCGTGGCAAATGAGAGAAATAAAGTAGTGACAACAATTTACGGTAGAAGTATGCTACGATTGTTGGCGTAGAAACAACAGACCACTTACGTAAAGTAGCTCGCGAGGTCGATGAAAAAATGCACGAAATCGGCTCCCAAAATCATGCACTAGATAGTGGTAGGCTTGCTGTACTCTGACAGCTGTGAATGCGACACACGATTACTTAAAACTAA
>P_217
TAATTAATCGAAGCTGGTACTATTTCTTCTAAAATCGCTAAAAAAGTTTTCCGCGAATTAGCGCAAAATGGTGGCGATGCAGAGCAAGTAGTAAAAGACAAAGGACTTGTCCAAATTTCCGATGAAGGAGCTTTACGCACTATCATTAGCGAAATTCTAGATAACAATGAGCAATCCATTGTCGACTTCAAAAATGGTAAGGATCGTGCGGTTGGATTCTTAGTTGGCCAAGTAATGAAAGCAACCAAAGGGCAAGCAAACCCACCAATGGTTAATAAATTATTACTAGAAGAAATGAACAAACGTTAAACAATGTAGCAGTGAGGTATTTTGCCTCGCTGCTTTTA
>P_218
ACACATTATATTATGGATCCGTTCTTGGACCGCATCCATTTCCAGAAATTGTTCGTGATTACCAAAGTGTGATAGGAATAGAAGCACGCAAACAACACTTGGAAAAAGAAGGTAAGCTTCCTGATGCAATTGTTGCTTGTGTTGGAGGCGGGAGTAATGCGATGGGGTTATTTTATCCATTTGTAGATGATGTTTCTGTTCAAATGCACGGTGTGGAAGCAGCGGGACACGGTTTAGAAACTGAATTCCATGCAGCGACTATTTCCAAAGGAGAAATCGGGATTTTACACGGAGCGATGATCG
>P_219
CAACTTTTTCTGCATTTAAAAGAATATCCATTTTCACAAGTTTAGAAGCTTTATAGCCAATTAATTCATAATCAAAGGACGCATAACCTTTTGTAGATGATTTTAATTGGTCAAAAAAGTCATATACGATTTCGGATAATGGAATTTCGTACACGATACGCGAATATCATCTAAGTATCCCATCGTAATGAAGTTTCCACGTTTGTTTTGTGCCAGTTCCATCACTGCACCAACATAATCATTTGGAACCATCACAGTTGCTTTTACATATGGCTCTTCCACGCTTTCAATAACACCAGGTTCTGGCATTTCAGCAGGATTATCAACCACAATGTTTAGAACCATCTGTCAAGTTGACATGATAGATAACACTTGGAGCAGTGGTAATTAAATCAATGTTAAATTCACGTTCGATTCGCTCTTGAATAATTTCCATATGTAGTAATCCTAAGAAACCACAACGGAAACCAAAACCTAATGCTTGAGAAGTTTTCACTTCAAATTGCAAAGCAGAGTCATTTAATTCTAGTTTTTCTAAAGCATCACGGAACCGAATTTATTATATTTAGAGGAGTCGATTGGATATAGACCACAATAAACCATTGGATTTAATTTACGGTAACCATCCAGCGCTTCTTCAGCTGGATTATTCGCAAGTGTGATTGTATCACCTACGCGCGTATCTCCAACATTTTTTATAGCTGCTGTTAAGTAACCAACGTCACCAACAAGTAATTCGTCACGTGGTGTTGCCTTTGGTGAGAATACACCAACCTCCGTTACTTCGAATTCTA
>P_220
GATCGTGGTTATATCTGTACGGTTCATTAACTTCTTAACCGTTTCATATTGCTTTCTCGTTTGCTTGATTGGTTCTAGCTTCATTTTCTCTGGAAGCATTCGTAGATCTTCCCATATTCCAGTTTTTATACTTCGAATCGTAGCGCTCAGGGTCAGCTAGTGTTACAAGGTGTCCAAGCGCCCAAGTTACTACATATTTTCCACCTTCTAAATAGCCGTTCTTACCTTGTTTAGCCCCGAGTACCCGGCCGATATCTTTACCGACAGACGGTTTCTCTGCCAGTACTAATGTTTTTGTCATCTGTCAAAACCCTCTCTTCTATTTTATTTCGATGCCTCTTGTTGCAGTACAGCA
>P_221
TAGAATTCCCAGCAATTTACATCAAAAACCCAGAAGATTTCAAAGGTCAGTGGCGTGAAGTATTCGGAAATGATAATCCAGTCCATATCGAAATTGGTTCCGGTAAAGGTCAATTTATTAGTGGCATGGCAAAAGCAAATCCGGAAATTAACTATATTGGTATCGAAATGATCGAAAGCGTGCTCGTTTCGGCGCTCGATAAAGCGATTGAAGCAGACGTTTCTAATTTACGATTAGTTGCTAGAGATGCTAAATTACTAGAAGAATGTTTTGAAAAAGGAGAAATAGCACAAATTTATTTAAACTTCTCC
>P_222
TGACAATTTGCCAAGTTGGTACTTAGGTGTTCAGTGGCACCCAGAATTAATGTTCCAAACAGATCCGGAAAGTGAACAATTATTCCGGGCATTAGTAGATGAATCCAAAAAAACTATGGTAAAATAAGGACATAATCGCTAGTGGAGGTGTCCTGTGGAAATCATCCAAAAAGTTGTCGTCAAACAAATTCTAACCGAAGCAAGTAAACAAGAATTAATCGAGTATTATACCGAGCAAAAACGACAAATCGAACAAGAATGCGACCAGTTGCATTTTGAACAAAAGAAAATGGAACGAAAAAGCAAATTTCAACCAGAACGAGTGGCCGATTACTTTACCCACGAACTCGACCTGCGCCGAGAAAGAAAAAACTCATTCAGTTTCAAATGGAACAATTAGAAGTCCTCGAACTTGGCAGTGAAATTCGCGAACGAGAAATGGAAACGATTATTGATGTACAAGTAGGAGACAAGTGGGATAAATCCATTTTTGATAAAACCATTGTTGTAAAAGATGGAATCATAGTAGAAATACGCTAGAGGTGACTTATGGAGAAAATGTATAATGTAGGAAAAATTGTTAATACTCATGGCTTGATCGGTGAAATTCGTGTTATCGCAACGACCGATTTTCCAGAAGAACGGTTCCAAGTTGGGAATACC
>P_223
TGTAGATTCAATGTTGATTCCAATTGATCCGCAGAAATGGATTCCACTTTTACTCGGGCCATTCGTAGCGACCAATGTGGCTGTATTTTTGTCTGAAAGTATATTTATTAACAGTGATGCAAGCTCATCATCTTCATTGAATAAAAAGGCTGTTTCTCTGTCGCTTAAAAAGCCTTCAATACTTTCATCACGTTTGGCAACAACTGGTAAAGAAGCGGCC
>P_224
TGAACAAGGACAAATGGTTTATATCACTGCTACTGGCAAAAGATATCATTATGATCAAAATTGTCGCGGCTTAAATAACTCTAATGGCGAAACTGCTGTGACAGTTGCTCAAGCAAAGGCACAAGGCTTAACTTTATGTAAATTTGAACAATAAAAATAAAGCAAAATTTCTTATCATGAGAAATTTTGCTTTTCTATTTGTTTTTAATTGAATTTAGGCTAGATTCATGGTAAATTTAGATAGATAATATCGGTAAAATATACTAATGTAAAGCAATCCCTACTTTAATTATACAACAAGAGGTTCTTT
>P_225
ACAAAAAAATCAGCAATTAAAAACAACTGACAGATACTAAAACAAAAATTACAGATTAACAATATAATAAAAATCACGAACTAACTAATAAAATCAGACATTATCAAAGAGACATTAAACCGAAAATCTGTAAAAACTACTTTAAAGTTTAGCGAACTCTCTAGCAAATTTAAAAAAGAAAGTCTCCAGAAGCTAAGCAATAAAAAAGCAGCCATCCAAATCCGGCTGCTTTTATCTCCTTAAAATCTTCTCCATTTTTTTCCCCTTTGCGAGTTCGTCCGCCAATTTGTCCAAATAACGAATTTGTTGCATTAGTTTATCTTCAATTTCTTCTACTCGGTAGCCAAATAACTCCGGTGATTAAGGAAGCATTTCGGATTCATTTTTGGTGCTTCGGCAAAGAAGAGTCTCGAAATCAATTGCTTCCATCAAGTGCTTGTTGCAAAGAATCTTGATCATAGCCGGTTAGCCA
>P_226
TATCCGCGAACATAGAACGTACTACATTACCTTTACCTTGGCGCATTTCTTTTCGAACGATAGCACCATGATCTTTCGCTATTTCAAAGGTTTTATCTTTAGAATTATTGTCGTACACATAAATATCCGCATTTGGTAATTCTTTCTTAAAATCATCAATTACCTTACCAATTGTACACTCCTCGTTATAACAAGGCAAGAGTACAGCTACTTTCTCATTTAGAATTCCCATTATTCTCTCCTTAAAATTGA
>P_227
AGAATCGCTAACAACCACAAAGTAACTATTGCTAACCTAAAATCCTGGAACAACTTAAAATCCGATTTCATTTACCCAGGACAAAAACTTAAAGTTAGCGCCGGAACTACTACAAACACAAATACCGCAAAACCAAGCACAAATAAACCAAGTAATTCCACAGTAAAAACATACACCGTCAAAAAAGGCGACTCTTTATGGGCCATTTCTA
>P_228
TCGTTCCGCTGGGATTTGGAAAAGTTCGGCTGGAATCGGAATTTCGGGAACAAGTGGTACATTAGCAACTTTCCAATTTTGATTGGCAAGAAAGCTACTCAGAGGGGTTTTGCTCGTTCTTGATACCCCAACAAGAACAATATCTGCATCTAATAGGCCACGTGGATCTTTACAATCATCATATTTTACTGCAAATTCAATGGCAGCAATACGATCAAAATAATTGCTATCAAGACGACGCATATTTCCTGGGTCTTGTTTAGATTTTAAGCCAGTTTTTGCTTC
>P_229
ACAATACTCACACATTATTTCGCCACCTCTTTCACCATGTAAGTTCCGTCATCATCTAAACTCAAATGATACTCTTTCAATGTTTCAGCTTCATCGTGTAACTGATCACTCAAATCTGTTTCTTTGTCATATTTATCGTATAAGAATGCTTCTACGTCTAATTTTATTAACTTAACATAATAATCTTCATCAACTTCTCCATCGCAGAAAACTTGCTTAGCATTTTCTACCCATTTTTTGGCTGTTAGCAAATCCGTTGTCCACTCTGTTGCTTCGTCATATGTTACTACCCCATATAAAATCATTCCGACACCTCTCTCTTTCTTGCTCTCACAAGTGCGGTAGCGGTTCCTCCAGATAGATAGTTCCAATCAGAAGAGGAATACGTACTGAAATGGACTTCGA
>P_230
CTCTCGTTTCCTTTTCCCGAATTTCTTAGAATGATCGTTAATAAAAAAGCCTTCTCAAACTCACTGAGAAGGCTTTAAAAAACTTATTTTTCGTCGAGCAATTCGCTATCTTTGAATTTCATTTTTGCATGGCAGGCCGGGCATTTGATTTTCAACTTGCCACCGTGTGAATGAGTATGGTCGCTAGCTTCTTTTTTGGAAAGAAGCATTTTGCTAGCTTTTTTAGTAGCGGTATAGCGATAATTACACCGATGATTGTGAACATTACAACCCCGATAAATACTAAGGTTACGGCAACTACAGCGATAAAAGAGTTTTCTCAAAAAATGTCCTAAATCAACTTGTTCTTCCATCTAAACCAACTCCTCTAATTGATACTTTAATCATATCATGAAGCGGCATTAATTGCAGTGATGATGGTAGACGTTTTAATTCAAATAGTATATGTTCTAATAAAAGTTCTTGCAAATAATACCAATATCTCCAATTGTTGTCTGCGCAATTTTCAGCATCTTCATACGGTCAAATGAGCTGTAAGAGCATTGAAATCCGAAGTAATCGCCCATACATGTAAAAGATGCACTTCTTTCACACCGTCTTGCTGTTGGAAAAACGTTTTGATTTCTTCTGTATCGACATTCGCTGGTTTTCCTTCCATCAAAATATGAATCGCATCTTTCAGTACACGCCAACCACTAACTAAGATAGTCCCGAACAATAACACTCGCAATCGGGTCAGGAATATCCCAGCCAAGGAAAATAATGAGTAACGCGGCAATAATCGCACCAACAGAGCCAGCGGATACCGGGTCTGGTATGCTCCGGTTAACCTTAGCAATAC
>P_231
TAATTCAAACTGTCTGCAGGTATCGCAATGGGTCTTGTCAAACTTGGCGATGATTACACCATTCTTTCTGATATCCAAGGTATGGAAGATCACTTTGGCGATATGGACTTTAAAGTTGCTGGAACAAAAGATGGTATCACAGCACTTCAAATGGACATCAAGATTGATGGCTTAAGCCGCCAAATTTTGGACGAAGCATTAACGCAAGCAAAAGAAGGGCGCCTACACATTCTAGAAC
>P_232
GAGTTCAAAGCTTCAACAATGAACTTCTCAAAAAAATTGGGCGCATTCATACTGTAAAAGATGTTTATCGATCTGTGGAAAATATGCGCAAAATCGGATTGAAAATGTAAGCATTGATTTAATCTTTAGCTTGCCTCATAAACCGAAGCAGATTTCCAAGATACATTAAAACAAGCGCTTGACCTTGATTTACGGCGTTACTCCGCCTATTCATTAATCATCGAACCAAAAACGATTTTTTATAACCTTATGCAAAAAGGAAAGCTTTTCTTACCTGGTCAAGATGCCGAGGCAAATATAATTTATT
>P_233
CTTCTCCATCTCTGGCAGGCATTTCCGCCGTTTTTGCTATCCAACCTTCTATTTATAGGTCCTATCGAACTATTTTAGAACAGGCACAAGGGAACGTAATTGGAGCCATCATTGCAATTATTTTTGGACTTTATATTGGTAATGATTTTGTACTTTGATCATATGTAGGCTTCGATTATCTGTGTTGCTTTATTAATGCAATTCCGCTTGGAGAATACGATTGGCCTTGCAGTCGTGACACTCATTATTGTAATGGATTCTCCTGGTAATGACTTAGAAATCGCACTTATTCGTTTTGGGACAATTATGTTA
>P_234
ATATGACAAATGGTTTATTCAAAGTAACGGACCGGGTTTATCAAGTACGCGGCTTTGATATGTCGAATACGACGATTATGGAAGGCGATACTGGCCTTGTCATTACAGATACATTAATGTCGGTTGAAACTGCCCGTGCGGCGCTTGAATTATACTTTGAGCATGGTCCGAAAAAACCTATTAAGGCGATTATTTATACGCATTCCCATGCCGATCATTACGGCGGTGTAGCGGGTCTAATTAGCAAAGAAGATGTAACCTCTGGAAAAGTGGCACTTATTGGACCTGAAGGCTTTATGGAAGCGGCGGTCAGCGAAAATATTTTTGCTGGAAATGCAATGATT
>P_235
ACAAACTAATCTTAATTCATTTTCTCCGCTAATTTTGGCAACTTGTTGGTTAATTATATCTCCATTAGAAAAAAAATGAAGTATCTGGAATTTTTTATTTTCCACATGAAGAATTCCATTTGTTATAATAATAAATTCATCTTGAAAAGTTTCACTATCAATTTTCTTGTTTTTAGAAAGTTTTTCAAAGCGAACCCATTTATCTTGTAATTTATATTTATCCAATTCTCGGATCATTTCTTTTACTTTTTCATTAAACAAATGTATCTCCTCCTACTAGTTTTACTTAGTTTAGCAGGATTAGAGTTAAGACCTATGTGGAAATTACACACTATTTTGGTATCTTTATATAGATTTTATTACAGTGGATATATCTATATTAGAAAAATAGTACTTCTTTATGAGCAATCCCAGTTATACATAATGTTAGAAAAATCACGATTGATTAAATCTTGTTTATTGATGAAGAAGTTCGCAACACCGCAGTCGCCCCACATAATTGCCATTCTACTCTCATCAAAATCCTCAGATGC
>P_236
TGAAAGCTGTGGCCGTTACTAAAGATGTTGAAATTCTTCTTTTTGGAGACGAAACAAAAATAAATGAATATTTGACTGATAAAACCCGCGTAAAAATTATACATACCGATGAAAAAATTGAAAGTGATGACGAACCAGTTCGCGCTGTAAAACGGAAGAAAAAAGCTTCTATGGTACTTGCTGCCCAAGCGGTAAAAGACGGAGAAGCAGATGCTTGTATTTCAGCTGGAAACACAGGGGCTTTAATGTCTACTGGATTGTTTGTTATTGGTCGTATCAAAGGAATCGACCGTCCAGCACTAGCACCTACACTACCAACTAGGAAAAGGCTTTGTTATGCTTGATTTAGGAGCAAATGCGGAAGCAAAACCAGAACATTCTTAATTTGGTTTAATGGGCTCGGTTTACGCAGAAAAAGTGCGTAAAATTGATCGTCCTCGCGTAGCGCTTTTAAACATTGGAACAGAAGAAACAAAAGGAAATGATTTAACAAAAAAATCATTCGAACTTATGAAAAATCAAGACGCTTACGAATTTATCGGCAACATCGAAGCGCGTGATTTATTAATGGATGTAGCAGATGTTGTTGTAACCGACGGATTTACTGGTAATATGGTACTTAAGTCCATCGAAGGAACAGGCGCCGCTTTCCTAAGTATGCTAAAAATGAGTTTGCTTAATGGCTTTAAAAA
>P_237
GGTAGGGTAATGGCCTACCAAGGCAACGATGCATAGCCGACCTGAGAGGGTGATCGGCCACACTGGGACTGAGACACGGCCCAGACTCCTACGGGAGGCAGCAGTAGGGAATCTTCCGCAATGGACGAAAGTCTGACGGAGCAACGCCGCGTGTATGAAGAAGGTTTTCGGATCGTAAAGTACTGTTGTTAGAGAACAAGGATAAGAGTAACTGCTTGTCCCTTGACGGTATCTAACCAGAAAGCCACGGCTAACTACGTGCCAGCAGCCGCGGTAATACGTAGGTGGCAAGCGTTGTCCGGATTTATTGGGCGTAAAG
>P_238
AATTTTACTTTCTGTTTTTTAAAGGAGTGAACGCTTGGTGAAGAGTTTAAGCTTCATGAGAGTTTTGGAAGCAGTGAGAACAATGCTCCAGGAAAAAGGCGGACTAGATGTTTCTATTGTAATGCGTGACCAAGTGGAAATGCCTACAACGATGATCGAGATGATTGATCAAGAGGAAGAAGAAAGCCAAACTGCCTGGAAAGAAAAATACCGTTTTGCAATCCATCATTATACAAATGAAACGGACTTAGCGGGAGTCGAAATGATAGATACGCTTATCCAAACAGGGTTCACTTTGCCTGAAGGATACAAATTAATCGCTGTTCGACATTACGGAAAACAAAATTTAGT
>P_239
CTTTGTACTGCGGGATTGATCCATCTGGAGACTCGATGCATATTGGTCATTTAATTCCATTCATGATTTTACGCCGTTTCCAAAACGCTGGGCACCGTCCGATTATTTTAGTTGGTGGAGCGACAGGAACTATTGGCGATCCAGTGGTAAAAAGGAAGAGCGTAAGTTACAATCAATGGAACAAATTAGTAAAAATGTGGAAAGTTTGCGCGTGCAACTGGAAAGATTTTTGATTTTGAAGGTAATTCTGCGGCGAGCATGGTGAACAACTATGATTGGACAAAAGATGTGAGTATCCTTGATTTCTTGCGTGACTATGGAAAAGAATTCAACGTGAACACGATGCTTTCAAAAGATATCGTTGCTAGTCGTTTAGAAGTAGGGATTTCATTCACGGAGTTCGCTTACCAAATTTTACAAGCGATGGACTTTAATCACTTATATGAATTTAATGATTGCCGTTTGCAAATTGGTGGTAGTGACCAGTGGGGGAATATTACTGCTGGACTTGATTTGATTCGTAAAAAACAAGGCGAAAATGCCAAAGCTTTCGGTTTAACAATTCCTCTTTTAACAAAAGCTGATGGAACGAAATTTGGGAAATCAGAAGGCGGGGCAATTTGGTTAAATCCAGAAAAAACAACGCCATATGAGTTTTATCAATTCTGGATTAACACAGATGATCGTGATGTTGTGAAATACCTGAAGTACTTTACATTCCTAACAGAAGCAGAAATTGATGAGTTAGCGAAACAAGTTGAAACAGAACCGCATTTACGAGCTGCGCAAAAAACATTAGCAGCAGAAATGACCAAATTTGTGCATAGTGAAGAAGCTTTAGAACAAGCTTTGAAAATTTTGCAAAAGA
>P_240
TAAGGTGGTGAATGCAAATGGCAGACAAACGACAATCAAATAACCGTCGAATTAAACAAAACTTGGTAAAAGTATCGCTCCCAGCAAAATACAAAACGAAAAAAGACTAATTTAGTTTTAAACGTTTTAATTATCGTGGTAAGCTTACTTATCATTGGTAGTTTGTATTTTGTGCTGTTTAAAACAGAGAGTAATTATACGCAACAAGATAACAAAACGGCATCTTCCACTGCGAAAAAAAGAAGATGCCGCTAAATCATCCGAAAAGAAAAAAGATTCTTCAGATGATAAAACAACTGAAACAACCGAAAGCGATGATCCCAATGTAGCGAAAGTTATTACCAAAGATTGGAAACCTATTGGTACCGAACAAACTGGTGATCATGTGAATTCGTACAGTTCCACAAGT
>P_241
TGGCAATTTGATGATCACTATATAGGCATGCTTTATTTGCGCCACCTTTTGCGCGTACATGTACGACCGTTTTTCAAAAGTAATAACCAAAGCCCCAAGTGCTCGTTCTTTGTAATAAGCAAGGGAAGTATCTGATAAAGTT
>P_242
TCAGAGAAAATGAGAATATTCCTACTCCTTTGCGAGTATAAATTATAGATATTTCTTACTTGATAATTTAATCAATAAGTTCAATAATATTGTGCCAGGGTATACAGTACTTTAA
>P_243
AATAAAAGCAGAACAAATTGATGAAGCGACTTGTGGGAAAGATCAAGTTCGTGTCGAAGTAAAAGCAGTCGGAATATGCGGATCAGATATTCATAAAATGCAGACTCGCTGGAAATACCCATTGCCTGCTGTAATGGGACATGAATTTGCAGGTGTAGTTACAGAAATTGGTAGCGAAGTAACAAACGTAGCTATTGGTGACCGTGTTGCAGGGATTCCGCTTGAGCCTTGTATGGAATGTAATTATTGTAAAGCGGGCGACTTTGCATTATGTGACAACTACCGGATGGTGGGATCACACTTCCACGGCGGATTTGCTGAAAATGTCGTCATGAAAGCCGACAATGTCATTTCTATCGGCGACCTTGATTTTGAAGAAGGTGCGATGATTGAACCACTTGCTGTATCAATGCACGGAGTACTTGGTATTCAGCCGAC
>P_244
ACTTTGTCACAAATTGTTTTCTGTTTTTTCCTTTTGTAGATAACTCTCCGTATCTAATTAACATACGATCAAATTCCAATTTATTTCACCACTTTATTTAGATTTTCAATGATTTCTTGCAGTTTTTGAATAAAAATTTTCGCTTCAGATAAACGATTTTCATACGATAAGCTAACACGTACTGCTCCTGTTGCTTCTTCGTCCGTCACACCCATCGCTTTTAACGTGCTGCTTGCTAGCTTCTGCTTAGAAGAACACGCACTAGTGGTGGAAATGTAAATATCTTCTTTCTCCAACATGTACTAAAATTTCCCCAC
>P_245
ATTCGTGGTTTAGGAGCTGGTTTCCTAGATTGGCGAGACTTAGACGAAATGATGAATAAAGGAGCGATGACAGATGAATGACGTTTTCCTAAAAGCGCTTCCTGTATTGCAAAAATTAACTACAGCGGGTTTTGAAGCGTATTTTGTTGGCGGATCTGTCAGAGATTACTTCCTAATAGAACGATTTCCGATGTGGATATTGCAACTAGTGCTTTCCCAGAAGAAGTAAAAGAGATTT
>P_246
GGGAGCAAAAATGACAACGAAATACTCGGATGAAGGGCTTTTGATAACTATCCGTGATGATATTTTATTCCAGTCGGGAAGTGCAGAATTAACTGCAGGAAAACGCGAGATTGCCAAAGAAATCGGCGAACTTTTTGCGCAAGGAAAAGGAACGATGGAAGGGATTGTTTCTGGACATACCGATAATGTGCCAATAAGCACCTCAATTTACTCTTCCAACTGGGAATTAAGTGTCGCGCGCGCCGTTAATTTCATGGAAGCAATCATTCAAGAAAATAGCGAAGTAAACCCAGGCGAGTTCAGTGCTCGCGGCTACGGAGAATTCAGACCTGTCGCCAAAAATGATATCGCAGCAAATCGCGAAAAAAATCGGCGTGTAGAAATCATGGTACGCCCAATTAATCGCGATACGCTAGATGAAGATGAGTAGGTGAAGTGTTTGCAACTTTTTTTAAGTGGTTCGCATACGTTAACCGAC
>P_247
TTGTCTAATGTTACTGAAGTTAGTGATAAATGGATATTGACTAGACTTAATGAAACAATTCAAGCGGTTACCTCCTTAGGTGAAAAATATGAATTTGGTGAAGTGGGACGAACGTTTATATAACTTTATCTGGGATGATTTCTGTGATTGGTATATAGAGATTGCGAAAATACCTCTTTACGGAGAAGATGAAGTAGCAAAACAAACAACTAGATCTGTACTTGCGTATACTTTGAATGCGACTATGCGATTACTTCATCCATTCATGCCTTTTGTAACAGAAGAAATTTGGCAAATTACCTCACGAAGGGGAATCTATTACAATTGCTGAATGGCCAAAAGTATTGAAATAAACAACAAGATTGATACTAAATCTTCTACGGCCATGGCTACTTTAGTTGAAGTGATTCGTGCTGTCCGGAATATTCGATCTGAAGTGAATACGCCTCTTAGTAAGCCAATTGTTCTTGAAATTAAACCGAAAGATACTACGTATAAAGAAATTCTAGAACAAAATATTTCTTATATTGAACGTTTTTGTAACCCTGAACAAGTGACAATTTCCTTCGATGTTGAAGCATCTAAAACGGCGATGACTGCTGTAGTATCTGGAGCAGTTTTCATTCCTTTAGAGGCGTTAATTGATTTAAATGTAGAGAT
>P_248
TAGTACTCGCAACGATTGTTCAGTTTTATATTGGTTGGCGGTTTTATAGTGGGCTTGAGCTTCGAGGTAAAAGTGCAAATATGGATGTATTAGTCGCACTTGGGACTTCTGCTGCATATTTCTATAGTGTAGTGGAATACATTCGTCACATGATTGATCCGAGCGTGATCCGCATTACTACTTTGAAACAAGTGCTGTGTTAATCGCCTTTAATCTTGTTAGGTAAATTACTTGAATCATACGCAACATCAGAACAACCGAATCTATTGCTGGTTA
>P_249
CATGACGCTTTTGGTCCCATTGTTACGTAGTATTCGGGGACTTTTTCCACGTCGCCGCCAACTTCTCCGAGCAAAATATCGAACATATCTGGGCGTGATTCAACGGGAAACAAGTCGGGTTTCATCGCCGAATTTGGTTACGCCAGGTAAGTTCCCGCAGAAGTGACCATCTTCACCAATCCCGATTAAAATCGCGTCCAAACCGCCAACTGCTTTCAAATGTGCTTCATGGTCTGTATAGTTTTTCGTATCTAGCATGTGAATTTGTTCTTCTGGAATTCCCGCCGGATCAAAGTACATCGCTTTTAAATTGGCAATGGTTACGCCGTATTTTTCGTCCA
>P_250
CTGCCCTGCGATTACCAGTGAGACTTTACGTCTCATTGCTTTTCGTCTTCTTCTTTGTTCAGTTTTCAAAGGTCACTTTTTCTTCTTCGTTGCCTTTAGCAGCAACTCTTATATCTTACTCTATTCTCTAAACAATGTCAACACATTTTTAGAAATAATTTGGTGGAGCCTAGCGGGATCGAACCGCTGACCTCCTGCGTGCAAAGCAGGCGCTCTCCCAGCTGAGCTAAGGCCCCATAATAAAAATCAAACAATCGGGAAGACAGGATTCGAACCTGCGACCCCTTGGTCCCAAACCAAGTGCTCTACCAAGCTGAGCTACTTCCCGTTTAATAAAGTGCGCCCAAGAGGAGTCGAACCTCTAACCGCTTGATTCGTAGTCAAGT
>P_251
CCAGAAGGAGCAGCAGCTATTTTATGGAAAGATGCCAGTCAAGCGAAGAAAGCAGCAGAGTCTATGCGGATTACAGCTGGCGATTATTTGAACTTGGCATTACAGATGGAATTATTCCAGAAGTAAAAGGCGGTGCGCACCGAGATTTAAATGCACAAGCCGAAGAAATTAACAAAACTATCACGAAGTCTTTACATGCACTAATGGCATTTTCTGAAGAACAATTAATAACAGCGTTATGAAAAATTCAAGAAAATCGGTGTATACGATACTTTATAAACAATAAAAGAAGCGGCTTTCCTAAATTTTCAGAGATCCGCTTCTTTGGTATATGCCAAACGCTTCAAAAAGAAAGTTTACCCATTCACAAGTATAGACCAATTATGTTTATTTAAGCTATAAAGCCGTTTTTCGTACGAATCGGAATAGACCGATATTTAAAATGGCGATTTGCAAAGCTTCTCGTTTAAAAAAGTGCTCTGTTGAAGCTTTTCATTTGACCTTTTTTCATGTAGAATAAACACATGTGATGAAAAACAATATCATTGTCTGAGGTGGTAAGTAAAATGAAACGAATTGCAATTTTAACAAGTGGAGGAGACGCTCCAGGAATGAATGCAGCCACTCGTGCTGTTGTACGGAAAGCAATCTATGAAGG
>P_252
AATCTTGAATATACTTTCTAAGTAAACGCCAGTCACCAAATGCGGCTTCGGCTTCTTGTTGGGTAGTTTGAATGCCAGAAATTAATTTTTCTTCATTTTCTGCTACACGGATACCTTTACCGCCACCGCCAGCTGTTGCTTTAATGATAACCGGATAACCGATTTTCTTAGCGATTTTTTTGCCATCTTCTACATCCTTAACGATTCCCTGCGAACCAGGAACGATTGGAACACCTGCTTTACGCATCGTTTCGCGAGCAACATCTTTTGTTCCCATTTGCGAAATAGCGGAAGCACTTGGTCCGATAAAAGTAATATTACAGTCTTCGCATAACTCCGCGAAATCTGCATTTTGGCTAAGAAACCATAGCCTGGTGAG
>P_253
AAAAGAAAATGTAGATGTATTTATGCAACAAGTGCCTAACGAGAAAAAAGTAACCTTTGAAGCATAAAAGACGAAAGAAGGGATAAATTATGGAACAGTTTGGAACAGCGATTTTGCTTGCACTTGCAGCAATGCTTGCAAATGGAGAATATTTATTTGGTTCATCGATGCTATCAAGACCACTGGTAACATGTACACTCGCCGGACTTATCATGGGTGATGTACAAATGGGGGCGCTTTTATGGGAGCAACTTTGGAATTAGCTTTTGTAGGATCATTTTCTATCGGAGCATCTATTCCTCCAGAAATTCTTTCAGGAAGTATACTAGGAACAGCCTTTGCGATTTCGACTGGCGAGAGCACAGCGGTAGCATTAGCACTTGGAATTCCGATTGCTTCCCTTGTACTTGTCGTTAAAAATCTATGCTTCATTTTCGTATTACCTTACTTTGTTCATAAAGCAGATAAATACGCACTCGAGGGTAATTCACGAGGAATCAGTCGAATGCAACTGCTCGGCGGATTTTTATCGATCAACTTACCAATTGGTATTATTGT
>P_254
AGATCAAAATTTTAAATATGAATCAAAGCAATGGGATTCAATGCAGCGGTACAAGCACTAGAAGCTAACCAAGTAGACGGTGTTATCGCTGGATGAGTATTACAGACGAACGTAAGCAAAAGTTTGATTTTCTCCGAAGAATTATACTTTGATTCTGGTGTCGTTATAGGGGATTTTGAAAGATAACGACGAAATCAAAACTTAGACAACTTAAAAGGAAAAAAAGTAGCTGTTAAAACAACCTACGCAAGGAAGAAGGTTACGCCTTCGCAGAAAAAATCAAAGATAAATACGACTTTGATATTGTTGTGTTTGACGACTCAGCTCAAATGTATGACGATGTTAAAACAAGAAATTATCTGGCGTTTGTTTGATGATTATCCCGTACTAGCTTACGGTGTTCAAACAGGTAACGGCTTAAAAATTGTTACTGAGAAAGAAAAGGAAACCCTATGGTTTTGCTGTCAACAAAAAGCAGAAAACCAAGAACTTTAGAGAAATTCAATGCTGGATTAGTTAATATTAAAGCAAGCGGCGAATATGAAAAAATTTTAAAAAACTATTTAGGTGGAAAAATGCGATTAAAGAAAATACAACTGAAAAAGGCTTTATGGGAATTATTGATCTTGGCCAGCACTATTATCCGGTTTGTGGTTGACGATTAGATTAGCCGTAGTTTCGCTAATAATCGCCTTCATTATTGGGATTACATTCGGATTTATGAAAGTGAGCAATAGCAAAATCTTGCGCGGGATTGCGACTGCATGTCGATATCTTCCATGAAACACGTT
>P_255
TCAAATGCAAATTGAACACCAGAAACAACCAATGATGGAGCGGCTTACAATTACACGATTGTCGAAAAAGCAGTTCCAGGCATTCGAACCAAAGTCGACGGAATGAACGTCATCAACACGAAAATAGATGCACCAAAAACCACTGTCTCTGGTGAAAAAACATGGAAAAACAACTACAGCCAAAGACCGTCCAGACTATATCGA
>P_256
GATAAAGTGGCAAGCGTCCTTTCTTATATTCACGAATGATTGTAAATGTCGGACTTTTAATCATTTGCGGAATCAAAAGACCTTCACCGAGACCTTTGGTAAAAGTAGTTTTACCCGCGCCGAGATCACCTTCAAGCAAAATCACATCTCCAGCTGTCAATTGTTCACCAAGTTGTTTTGCGCGAAGCCTTGTCTCTCTTTCACTTGTCATTATCAATTCGAATTCCATTACCTCACCCGTCCATCATTTTCTCTACATATCATACCACAAAGCCGCGCCAAAATAAAAA
>P_257
GTATGCGTGAAAAAGCCTTCTGCGACTGTGTTTGTTCCTTTGTTGACCACGTTAGCTGCGACGATTTTCATGTCACTTTTAACGCGTGGATAAGCTTCTACGATTGGTCCGAATTTGTTTGTAGAAACTCCGTCCAAAATTCGTTTGTATTCTGGTAATCCTTCATCAAACTCATGGTTACCTAATGTGCCGACTTCGAAATTCATTTTTTGGAGAACTTTCATCGTTGGCTCGTCTTGAAGTAAACCTGATACTGCTGGACTTGCGCCGACCATGTCGCCCGCTTGAACACGGATAGCATTGTCAGTTGTCGCCCCAGGATTTGCCTGTAAAAATGAGTTAGTGGCATTATCCAAATTGGTAGCTAAGTAATCTGCTCCGCCAATTGGTGAGCCTGATGCATCTTTAGAGGCTGTTTCAAGCGCTCCGTGGAAATCATTTATTCCCGAAAATCTGAATGGGAACGGTATCCGCTGCTGCTTGTGCTGTTGTCCCGGTGAATGGTGCTGTAAGTCCGATTGTGAGCCCTGCTACGAGTAAAACATGTGTAGTTTTCTTGAAAAATTTGTTCACTTTCACACTCTCCCTTTTTTCGCCAGTGGCAATTTTGTAAGCGCTAACTCATAGGTGCCTAGCTATAATTGTAGCAAAGAGGAATCACCCTAGCAATAGGAAATATGGATTTTGTGTAAATGTAGTGATAATATTTGGCTATATTTTCATTTCGATGGAAAAAAGGGTGAGCCTGTAGAAAAGGAGGGATAGATCGGATATCAGGTCCGGAAATATGGGATGCAATTAGGAGAAATAGTTATTTGCTATATTATCAACCAAAAGTAGACGCGAAAACGAATAAAATTATTCACTTTGAAACTTAATATGAATCGGCAAAAGTAGTTTT
>P_258
TGTGGCGCTTGTCGCGTTTTCTGGAGACCTCGTAAACTACAACCAAAGCACGACAATTTTTTCCAGGTTCAGTGTAATGCGGTAATGCTCATTAGGCGTTAAATCGTATGTTTTGCATAGCTCTGCAGCTACATCAACAGAACGATTAAACGTTGCCGCAGTGATATTCCAGTTTTTATCTAAGCACATTTCAATACCAATGCTTGTTAAGTTTGCATTTCCGCCAGAGTAGTAGCTCGTTGTTGCTTTAAGCGCTTGTACTCTACAAGCTTTCTCGTTCGCATGATACGCAACTTCATTTAAAGGGATAATACAAATAGCTTCTTTATCATCAATAAAAATATGCGCAGAAGCGTAACGCTCTTTTAAATCTCTAAAATATCGTCTGTGATTATCTGCGCTTGCCCCAGGGTTTGCAGA
>P_259
TTTAGCAACTGGTGAAATGGTACGAGTCGCACTTGATGCAAGGGAAGAATTGAAGTTGAAAGGAATCAGCGCGCGTGTATTGAATTTTTCAACAATCAAACCATTTGACCAGGGAGCTGTAGAAGCGGCATTAGCTGAAACAAAACTACTTATTAGCATAGAAGAACATAGTATTTATGGTGGCTTAGGTGCAGCAGTGAGTGAAGTGGTAAGTAGTTCGCCAACAAGTATTCGTCATTTGATCTTCAAG
>P_260
CCGTTGCTTCAAGTAGATTTCCTAATCGAGTTTTTCACGCTATGTAAAGCAGCAGGAGTGCACACAACTATTGATTCTTGTGGTGGTTGTTTCACACGTGATCCGGAGTTTATTGAGAAATTGGATCGTTTGATGGAAGTAACGGATTTAATTTTACTGGATATTAAGCAAATCAACCCAGAAAAGCATTTAAAACTGACAACGAAATCTAATGCACCAATAATCGATTTTGCTCATTATTTACGTGACAAAGAGCAACCAATTTGGATTAGACATGTACTAATTCCAACCAAGACAGATGATC
>P_261
AACATGTTTGAAGAATGGAACAACGGGGAACTTGATAGCTATTTAATAAGAATGACTAAAAACATCCTAAAAGTAAAAGACGAAGAAACTGGCAAACCTATTGTCGATGTTATCCTTGATAAAGCAGGTCAAAAAGGAACTGGTAAATGGACTAGCCAAAGCGCACTCGACTTAGGTGTTCCACTTTCCTTAATTACAGAATCTGTATTTGCTCGTTACATCTCTGCACTTAAAGATGAACGCGTTTATGCAAGTACTGTTTTATCTGGCCCATCTAATTATCGTTTTGAAGGCGACAAAAAAGCATTTGTTGAATCTGTTCGTCGTGCGCTTTATTTCAGCAAAATCGCATCTTATGCACAAGGTTTTGCACAAATGAGAGCAGCTAGTGAAGAAAACGATTGGGACTTACAATACGGCGAAATTGCGAAAATTTTCCGCGCTGGTTGTATTATCCGTGCTCGTTTCTTACAAAAAATTACTGATGCTTATAATAAAGATAAAAATCTTAAAAACTTATTATTAGATCCATATTTCAAAGATATTGCACATAACTACCAAGGCGACCTTCGTACAGTTGTTGCAGAAGCAGTAAAAGCTGGAATTCCAGTTCCAACATTCACTGCAGCAATTAGCTACTACGATAGCTATCGTTCAGAAGTATTATCTGCAAATCTAATCCAAGCACAACGCGACTACTTTGGCA
>P_262
AAATCCAAAGAACAAGTTCTAGATGAATCTTGGCATGTGATGGAACAGGATATGGTCGATTTAACCCCTGTAGTAGAAGAACTTTTACTAGTCGAAATTCCGATGCAAGTTTTCAGTGAAGACGCACTCGAAATGAGTAACCTTCCACGAGGCAATGAATGGGAAATGAAAACAGAAGAAGGTAACCTACTAGAACAAATAGCAAAAGAACCAAAAGTGGTAAGTTCGTATACAGGGATTAGCCAATTTTTTCGATCAAGAGAAAGCTAAACTCCCCGTGAAGCTGGAATATATTAAGGAATTTATTTTTCTTAGATTAACGATACAAGTACTTAGTTA
>P_263
ATATGAAATACTTTTACGTGATGATAGTGCAGTTCCTAGATTTCCTCTATCAGAATTAGAAGCTGTACTCGCGGACGAAGAACTGTACTTAGCTTTTTCCGAGTGGTTTAGCGAGGCCTTCTTAGACGTTTTAAAGAAATATCCAAATGATCGATTTGCCATAAATATTGCGCCACAACAGCTTTTTTACATAGAAACACTCCACTGGCTAGACAAATTAAAAAGCGAGAGCCATCGTATAACTGTAGAAATGACCGAAGATATTTTCGATGTCCCCGGTCATAAACGCCACCTTAA
>P_264
AGTCATGGCCAGTTTTTTAGTGCGTTAGACGAACTCATTCGAGCAACCGGACGTGCGGTGCAAGAATTGCTACATCATGTGACTTTTAACGATAAAACAGGGACTTATTCCGTGCCGAAAAGTGCGGTAAACAGCTTGCTTGTTATAAAAAAGCGCTGGATAACGCACGAACAGAAAATGACCAAGACCCCTTTCCGAAAGCTTTTGAAGATTACACCGTGTTAGCTTATACTTATGTCAATGATCAAGGCGAAACCGTGACGATGTGGTTACTTGAAAAA
>P_265
TGTGAGTACTGCGATGCCAACGATTGTAAGTCAGTTGGACGGCATAGAGTTAATGAACTGGATTTTTTCTGTTTATTTGCTAACATCAGCAGTGACGGTTCCGATTTACGGAAAACTGTCTGATTTGTATGGACGAAAAAATATTTTTGTGATTGCGACAATTATTTTTATTATTGGTTCATCACTTTGTGGATTTGCACAAAATATGGAACAATTAATTATTTTTCGCGCGATCCAGCACCTGGAGCAGGTGGGATTTTACCATCTACTATGACGATTATCGCAGACGTGTATCCATTTGAAAAACGAGCAAAAGTACTTGGCTTCATGGGTTCCACTGGGGTATCGCTGGCGTATTTGGACC
>P_266
AATCTAAATGAAAATGTTTCACGTGAAACAATTAAGCCGGCTAGAGTTCTATCTTTATCCGTGAAAGCGAAAGCCAATTACGTGATAAATTTGGTACGGCTGTCTCGATTAAACGTCGCGATAAAAAAGGTAAAATTGAAATTGAATTTTTATCTGATGATGATTTAGATCGCATTTTAGAGATTTTAGATATTCAGTTTGATGATGAATAGGTTGTGATGTTTATGGAAAAAAAGCATTTCGATTTAAATGATATTGTGGAAATGAAAAAGCCTCATCCTTGTGGTACCAATCGATTTAAGATTATACGCATGGGGATGGATATTCGGATTAAGTG
>P_267
AAGATTTATTGCTTCATTTACAACCAGCCTACTATCGGCTTAAATTCCAAATTGAGTGGATTAACCCGCTAAGGACAGACATTAAACAAAGTTACAGTGATGTGTACGAGATTACGAAAAAATCACTCGAACCGCTAGAAGATTTACTTGGTGAAACAATTCCAGAGGATGAAATAGCGTACGTAACAATCTTGTTCGGTGGCTATCTTTCACGCAAAAATAATACTTTAGTTGAACGAAAAAACTCTTAATCGTTTGCTCCAAAGGTGTCGGAACGTCGCGGATGATTGAACGGCAATTATCGCAATTACTGGTGAGCGAGTAGAGATATTAGAACCAATTTCCATCCGTGAATTTGAAAAAGGGTTATACGCACCAGACTTTATTGTGTCGACTTTGCCAATTATGGAACCAAAAGCACCAGTTTTTATCGTTAGTCCAATTTTGACAGAAGCGCAGAAACAACAACTGATGAAGGCGATTGCCCCGCACATTTTGCAAAAGGACTCGGATGCGCGCATGTTGTCTTCTGTGCTTGATGTAGTAGATCAATATGCCAAAGTGGAAGACCGCGAGAAATTGGCGGCAAAACTGAAATCGGTATTGTTCCAAGTGCAATCAGACAGCCAACTAGAAAAATCTCCAACACTCGAAGAACTTTTACCGAAAGAACGAATTACTTTTAAAGAAAGTGTGGCGGACTGGCGTGAAGCTATCCTAGTTGCCTCGAAATCGCTGCAACAAGAAGGCTACATTTCGAGAAATTATCAGCATGCGATGATTGAAAATATTGAGAAACTCGGACCATACATCGTTATTGCGCCAGGGATTGCACTGCCACATGCGTCTGTGGATGACGGGGCATACCGAGTCGGAATGAGCTTACTGCGTTTAAATCAGCCAGTATCATTTTCAAGTAAAGCGAAAGATCAAGTGAAGTTAATTATTGTGCTA
>P_268
TGATCTTGATGGAACACCGTAACTAACGTATGATTTATGGGCTATTTGAAAGTTACCATTTGCATCAATTGATTTTACAATTAATGTACTACCACCACCAGAATCACCGTAATAATTGACTACTTCCCCGCCAACATAAAAGGCAGATTTACTCGAGTTGGTTGTAATCGATTTATACGAACTAAACCATTTGTCAGCTGCATATTGTGAATTGTAATTACCGTCCTCATAGTTAACAACACGTGCCCACTCCACTTTTTTTGTGG
>P_269
GTTGATGATTAATATGAATCGGCAAATAAGCAATTCAAAAGCGAAGATCTTAGGATGGCAGCCGACTTGAGCAAAAGAAAGCCGTTCTTGCTGCAAGATGGATAACTACGGCAAAGTATGGTTTATTAGATTAAAAGCGAATCCTGCACCAAAGCGCTGGGAGATTTTGTTAAACTGACTAATGGACAACGAAGCAAATTTT
>P_270
TACAGCTTGATTCGCTTGGAGCGCTGTTGTTCCAGCATTCCAAGAGCCTTCATCGTATTTAACTTCAATCGCCTCAGCCAGTTCAGGATAAGTGATTTCGTGTTCGATTGTATTCCCAATTGTCACAGACTTTTAGGAGACAAGTGGTTTTTATGACATTGCTGCCCGTTACTAACAATTAATAAAGCCTCTCTATTCATGGTCCATTCTCCCTTATTTTGCTTCTGTATTTGTTGTTTCATCTTCAGTTGTAGTTGATTCATTTACTTTTTCATCGTATTCTTTCAAGCTTTCTTCCAAAGTTTTTAGTTTTTCCCCACTTTTTCATCGCCGCTTAATGTTGTATCACTTTGTACCTGTTCAATTTGTTTTGTTAAACTGTACATCGCAAGCGTTGGGTCGTCTAAAAGTTTGGCAATATCAAGTGATTTACTAAATTCTCCGCGACCATTGTAAATCCAGTAAAGTAAGTTTTTGGCGTCAGATTTTAAGCTGATTGTATTCATAATGTTTTCTTTCTTTTTATCGCTCATTTTTTCGCCTTTAACATAGGAATAAGCTAATTCATATTGGACAGACTGCGGCATTTTTTCTGGATCCACATTTTCTAGACCTGTAATCACTTTATCGTAATCTGTTTTCAG
>P_271
TAAATTCCGAACATTTAACTTCTGTCGCACCATCCATTAATCGAGCAAAATCATAAGTTACGGTTTTCGCAGCGATTGTTTTTTCCATTGACTGATTAATTAATGCAGCCGCTTCACCCCAACCAATATGTTCAAGAAGAAGTACAGATAAAATAACTGATGAAGGATTCACTTTATCAAGACCTGCATATTTCGGTGCAGTACCATGCGTCGCTTCGAAAATTGCATGGCCAGTTAAGTAGTTAATGTTTGCTCCTGGAGCGATACCACTTCCGCCTACTTCAGCAGCAAGTGCATCAGAAATGTAATCTCCATTCAAGTTCATTGTAGCAACTACATCAAATTCAGCCGGGCGAGTTAAGATTTGTTGCAAGAAAATATCCGCAATCGAATCTTTGACTAAAATTTTCCCAGCAGCAGAC
>P_272
TCCAGAAAGTACTGGTGCCACAATCAAACCTAATGCTAATAAACTCGCTGTTGTTACTTTTACTGTTCTACTTGTCATTATTATTCTCCTCTTTCTGATATCCTTTTTTTGTCGTGCAGTTTCACCGATTGTTCCCTTCACCTCCTTAAAATAGCCTTTTTTCGCGATTAAAATGAATCCAAACCCTAGTAAAACAAGATAAAAATCAGTTGTATCTCCTGTTTTCGGCAGTCTTTTTGGAGGAACTTTGGTCGGAAAAGTGCCGCTTCTGTCATCTGTTCCAGTTCTTGGTTTTCGGGGGTCATGCGTGAAAATCACTCCCGCTTTACTTGTCGCCTTATCCGTATTCGCTTTTACATAAAACGGCGAGGCGCACACAAATAAACAACAGATTAAAATGAATCCCATTTTTTTCAATTTAGATAGCTCCTTTTGTTTGATGTAGCTGATTGCTTATTATGGTCGAGGCGCATCTTCTAGTGTCCAGGTGATTTTCGACTCATAGGAATCGTTCACTAGCGCATCATTTGGCTCAATTTCCATGGATAAACTGTCTTCCAGATTGACGATGGTAGAATCATATTTTGGGTCTGTCACAGCTGATTGTTTCTTTTCGATAGGTTGATTCGTCGTATTTAAATAAATCGGACTACTGGAAGGCGATTTGCTTTGATATTTTAGCGAAGTTTGTAGTATATCGCCGCCGCTATTGGTAAATGGCGTC
>P_273
TCCAAGCATGGCGTGCGTTACTTTCGAGCGATCAATGCCCGTTTCGCTCAATACGCGATGAAGTGACTCAGTAATTCCTGTTTCAATATCTTCACTCGTTGGCATTTTTACACTATGAATGAGTTGTTGATTTTCATCTAAAATAACGGCATCGGTGTTTGTACCACCAACGTCAATTCCAATTTTATACATGACGGCGTTCCTCCTTTTTGACAAGTTCTTCTAGTGGTTCAAAATCGACATCATAGCCGAAATAGCGCGGTCCAACTGTTTCGATACCTTTGTCCGTTCTCCAAGCATCATCAGCTGGTAGTGCCATCACGCGGACACGTTTTCCGTATTTGAGCGCTTCGTCGTTCACATGAGCGTTTCAAGGTCTACCATACAAATTAAATCTGGTGTAATTGCTATCGGTTCGCCATTTTTCTCCGCAACAAGATTTTCGTTTTGGAAATGAACAATGACTTCGCTACCTGTGTCTTTGTTTAGTCCGTCGATTTTCAC
>P_274
GGCTTGGACAAGGTTTTGCGTATTCAGGATGTCTTAGTAACACGATTCGTCTTTTCCCAGATAAACGTGGTCTTGCTTCTGGACTTATTACTGCAGGAATGGGTGGAGCGACAATCATTGCTGCACCGATTGCGAACCACTTAATTGAAACATATAACGTAATGACAGCATTTAAAATTATGGGAGCTGTTTATATCGCAGTTGTCATTGGATGTAGTTTCCTTATTCGCGTCGCACCAGCTGGTTATGCACCAAAAGGTTGGACACCGCCTGCTAATAATGCAGCTGGTATGGTAAATGTACCTTGGACGGGAATGGTTCGAACAGTTACTTTTTATCTGATTCTTTTAATGCTAGGTATTGGCGCATTTTCCGGTCTGATGATTGCTTCTAATGCATCCTTAATTGGTCAAAATATGTTTGGCTTGACGGCTGCATCGCTGTGCTTACGTTAGTATTTATTCACTAAGCAACTGTTTAGGTCGAGTAGTTTGGGGCGCTGTATCTGACCGTCTAGGTAGATCTAATACATTGATGATTATCTATACAGTGATTGCTTTATCTTTACTAGCACTTGCAACGCTTCAATCTGTTGTTGGATTTGTTATCGGAATTATTGGACTTGGACTTTGCTTTGGTGGAACAATGGGCGTTTTCCCGTCTATCGTTATGGAAAATTACGGTCCGAAAAATCAAGGCGTCAACTACGGAATCGTCTTCATTGGTTATTCCACAGCGGCCTTCTTTGCACCAAAAATGGCAGCGCAAATCGCCGGTCAAAACGGTGGCGACTTCACACAAGCTTTCTATATAGCTATCGCACTTGCTGCTGTAGGACTTTGCATTAATATTGTTTATAAATTACGTGAGAAAAAACAACCAACTAAAGAATTAGCGTAAAAATAGAGAGGAGAAAAG
>P_275
TCTCGTAATGATTGTTTCAGACACTGCCATATTTTCTTGGATTTCTCGTTTAAATTTTTTAAATTCATCTTTATTCGGCAAACGTAAATGCCATAATAAGTAAATCACTTCTTCAAAAGAAGCGTTATTTTCCATTAAATCGTCAATACCATAGCCAACATAAGTTAACATATCATCAATGATAGAGCTAATGGAAGTTTCAGCAACATATACATTTTCTAAGCCTTTAGATAACGTCATTTCATTTCCTCCTTTTATCCTTTTTTACGTATGTACTTATTTTATGAATGCAACTAACTGCATTGCCATGTACGCAATACCAGCTGCAATTACTGGTCCAGCAGCAATCCCTCTAAAAAGCACCACTGCTAAAATGGTCCCGAATACTAGTGAGACAGTCACTTGTGGATCAACGGCCATATAGCCTACACCTTTTTTCGCTAAGATAGAAAACGGCAATTCCTGCACCAAGG
>P_276
GAAGTCGCTCGATTTTGATGACTTTCTTGTCATCCATTCACCACAGATCGTTCTGCTTTATAGGGGATAAATTTGTGTGCGCCTAGTTCTGTACTTTTTTGAATGATGAGTTCTAGTTT
>P_277
AGTAAACGTCTAGGTTTTGGTTTAATGGAAATGAAAGATACAACTTTCGATTGGTTCTTGGATTATGATGAAGTAGACTACATTATCGAAGGCAGACTAGATGTTGTCATTGATGGTCGAACTGTTTCAGCAGGTCCAGGAGAAATTATTTTCATTCCAAAAGGTAGCCAAATCAAGTTTTCCGTAACTGGTGAAGCAAGATTTATTTATGTTACTTATCCGGCTGATTGGCAGTCATAATAATAATAAAAAACGATTTCGGCTTTGGCTGAAATCGTTTTTTATTTTAAGGAGTCGCGATATTCTTTTGGTGTCATATCGAATTCTTTTTTAAAGACTTTGCAAAAATAACTTGCCCTTGAAAAACCTAAATTTTTAGCAATTGTATGGACCGCCCAGTCACTTTTTTCTAGTTGTAGGTGCTGGTGTCCCAGTTACCAGGTTAACCTTAGCAATA
>P_278
TTATTACTTCCTAATTATGGTATGGGCTTTAGAACTGGATTAATTCCGTTTACTAATACATCTACTTTACTAATCTCAGTACCTACCAGTTTAATTATTTTGCTAGTAGTTTTACTTTGCGTGTTTATAGTCGCTATTAAAAAATTTAAAACAACAGACATTTTATGATAACGGAGGATTTTTATGATTAAAATTGTTAATTTGCAAAAAAATCAAGAGGACAGGAAGTGCTTACTAATATTAATTATTCTTTTGAGCCTGGGAAAATCTACGGAGTTTTCGGAAAAAATGGATCTGGAAAAACAATGTTACTTAGATCGCTTGCTGGCTTAATCATACCAACAAGTGGCAAGATATTCATTGATAATAAAGAACTTCATCATGATAT
>P_279
TTCTTTCACAGCATTGGCATTCGCGCCAGGTGTATTGAACAATACCTTTTCAGAACAATTTTCTACTGGGATATTATTAACTCCTGCACCAGCTCGGGGCAACTGCCTTTCACTGTACCGGAAAGTCAAAATCGTGTAAGTTGTAACTCCGTAGTAAAATCCCGTCTGCTGGCTGATTTGCAT
>P_280
CCTTCTGTAATAATTTCTGTGATTGAAAACACCGAGTCTTTCGTCAGCATAGTCATAGATTTTTTTTTTGTTAGGATATTCTGCTGCTACATCTTGTCCCATGCCAATTTTTTGTGCTTCCTTGACCGGGAAATACAAATGCAATTTTAGTCATTAGATTCTGTCCTCCTACTTTTACTTTGTCTACTTCTGCTTTAATTGTTTCGACCACTTGTTTTTCAACCATTTCACGTACTTGACGGATTGTGGTGAAAATACCATTCGCATTGGATGAACCGGTCGCTTACAACTGGAGCTTGAACACCGAACAAACAAGCACCGCCATATTCGCTATAATCCATTTTTGCTTAAAGCCATTAAATCTTTTTTCAAGAAGCTTGCTGCGACTTTATTTTTAAAGCCATTAAGCAAACTCATCACGTACTTAGGAAAGCGGCGCCTGTTCCTTCGATGGACTTAAGTACCATATTACCAGTAAATCCGTCGGTTACAACGAACATCTGCTACATCCATTAATAAATCACGCGCTTCAATGTACCAATAAATTCGTAAGCGTCTTGATTTCATAAGTTCGAATGATTTTTTTGTTAAATCATTTCCTTTTGTTTCTTCTGTTCCAATGTTTAAAAGCGCTACGCGAGGACGATCAATTTTACGCACTTTTTCTGCGTAAACCGAGCCCATTATTAAACCAAATTGTAATAAATGTTCTGGTTTTGCTTCCGCATTTGCTCCTAAATCAAGCATAACAAAGCCTTTTCCTGTCACGGTTGGTGATGTTAG
>P_281
TGGATAAACTCCACCTCAGGATAAAGTTCCCGTGCCACTTCCAATGCTTCCGCTAAATCAGTTTGCACTGGCTGATGATCACAGCCGTTCATAAATAACCATTCATCCGTCGATGCGAAC
>P_282
TTGAATTAAATCAGTTCTTGGCGCATCCCAAACTGGGTCAGCTTCTACACCAAACTCCGCAAGCATGGCGGCTGTGAATCGTGCTCCTTTAATTGCCTGAGCTGTCACATGAGGAGCTAAAAAGAAACCTTGATACATTTCTAATAAACTATAGAGTGATGCACCTGCTTCTCTGCCAATTCCAGGTGTAGTTAAGCGATAACCACATAAATCTACTAATGCTTCTTTTCCTGCAATA
>P_283
AGTGGATTATAAAATATGCCATTATTTAAACACGAGGGGGAAACTACTCTAACTATGAAATCCAAGGTGAAGGCATACCATTTTTATTTCTTCATGGATTAGGTGATAATTTAAAATTTGCTTATGAAACATTTGATAAAGACGAGAAAATCCAATTAATTTCATTGGATCAAGAGGCCATGGAAAAAGCGGAAACAATTCCAGAAAACTTAGCTACGACAGGTTGGCCAAGGACGCATTAGCGTTAATGGATTATTTAGGAATACAGCATTTTTTTGT
>P_284
CATTATGCATTTTTTCACGCGCATCTGGATCACCAGTAAGAACAGATTCACGTAAGTTTTCAAATACAAGTTCGATTGCGCGGATAGATAATCCACGAGTATAATCGCTTGCCATTACGGATACATAAGATTCAATTGCGTGAGTTAGAACGTCCATACCAGTGTCAGCAGTAATGTGTGCTGGAACAGTAGTTACATATTGTGCATCGACAATCGCAACATCTGGAGTTAATTCGTAGTCTGCGGGGATTTAATGTTGTTTTCTTTGTCTGTAATAACCGCAAATGGAGTTACTTCAGAACCTGTACCACTTGTTGTTGTTGGAATTGCAACGAATTTCGCTTTTCCACCAAGTTTAGGATATTTGAATGTACGTTTACGGATATCTAAGAATTTTTGTTTCAAGCCGAAGAATGAAGCTTCTGGGTGTTCATAGAATAACCACATACCTTTGGCAGCATCCATTGCAGAACCACCACCAAGAGCGATAATTGTATCAGGTTTGAAGTCTTTCATTAGTTCTGCACCTTTGTAAACTGTTACGTCAGATGGATCTGGTTCAACGTCAGCAAATACTTGGTAAGCTACATCGTTGCCACGTTTTTTCAGGTGTTCGATTACGACATCCACGTATTTGAATTGAACCATTCCTGGGTCAGTTACGATAAATACGCGTTCAACGCCTTCCATTTTTTGAAGGTATTGAGTGGAATATTTTTCAAAGAAAATTTTTGGTGGAAGTTTGAACCATTGCATATTATTTCTCCGATCCGCGATACATTTTTAACGTTCAGCAAGTTAGTCGCACTTACATTTTGTGATACAGAGTTTTTACCGTAAGAATCACAACCTAGTGTTAGGGAAGGGATGAAGCCGTTATAAATGTCACCGATACCGCCTTGTGCGCTTGGTGCATTTACGATGATACGA
>P_285
TATCCCCATTTGCAGTAATACCTTGGAAGCCAGCAACTACAGCTACATCAAGGTTCGTTAATGCATCTTTCAAACGAGCTGTATCCACTTCTGTGATTTTTGCATTTAAATGGTCGTCTGATGTAATGATGCCTGCTTGACCACCAGAAAACGCCTCTGCTTTAATATTTGCTTCTTTTAACATATTGGTAAATACAGATGCTGAAATAGTTTCGCCTACAGAGAGTAAAGTATCTTGTTCTCTTGCTGTTAGCTTTGTATTTTTAGCACCAATAAGTTCTAATAGTGTGTCTGTCGCATAAGGATCTCCGTATCTACCAATGGCTGAAACGACAACAACAACTTTATATCCTTCTTTTAGTACTTGTTTGATATGATTGAATGCCATCAAACGTGATTTTTCATTTTGTACGGATGTTCCGCCAAATTTTTGGACAATAATTTTCATTACTTAC
>P_286
TCATCCTTGGTTTAAAAAAGCGCTTGCTGGTGATCCATTCTATCGTGATTTTTACTATTTCCGCCCAGCAAAAGCCGATGGTTCCCCTCCAACAAATTGGGTTTCCAAATTCGGTGGTAATGCTTGGGAAAAATTGCCTGACTCCTCTGAGTACTATTTGCATTTATACGATGTTACGCAAGCTGATTTAGACTGGGCCAATCCGAATGTACGCGAGGCACTCTTTGATGTCGTGAATTTTTGGATTGATAAAGGCGTGGAAGGTTTTCGTTTAGATGTATTAAATGTGATTGCCAAAC
>P_287
AGTTAAGTCAACACTTTATAGTGTGCCTGATTGCCAAGCGATTGTAAAAAAAGCCATCGTTAACCGTGTCAGTGAAAAGTATCGTCGTTCTGGCCATTTTGATGGAAACAGGCGCGTTATTTAAGTTAGAAGTTTCTATTTTAAAAGATGAAGTGACGCTAACAATTGATACTAGTGGTGCGGGATTACATAAACGTGGTTACCGTTTAGCACAAGGTAGTGCGCCAATCAAAGAAACAATGGCGGCGGCACTTGTACTACTTACGAGTTGGCATCCGGATAAAGACCATTTTATGATCCCGTTTGTGGTTCTGGAACAATTCCAATTGAGGCGGCACTAATTGGCGAAAATATTGGCCTGGTTTTAACCGCGAGTTGGTGTCAGAAACATGGGATTGGATGCCGAAGCAAGTTTGGGCGGATGCGAGACAAGAAGCGGAAGATTTAGCTAACTATGATCAACCGCTAAATATTATTGGTGGCGATATTGATGCTCGTTTAATTGAAATCGCAAAGCAAAATGCGGTCGAAGCTGGCCTTGGTGACTTAATTACCTTTAGGACAACTACAAGTAGCTGACTTTCAAACAGAAGATGAGTACGGGGTCGTTGTTGCGAATCCACCATACGGGGAACGTTTAGAAGACGAGGAAGCAGTGCGCCAACTTTACCGCGAAATGGGTATTGTTTATAAACGCATGCCGACATGGTCAGTATATGTCCTTACCTCTTATGAACTTTTTGAAGAAGTTTATGGTAAAAAAGCGACGAAAAAACGGAAATTATACAATGGTTACTTGCGCACAGATTTATATCAATACTGGGGTCCAAGAAAACCACGTCCTAAAAAAGAAGATTGATTGAATGGAGGAGTTAAGTTTGGTAGAAACATTAGAAGAGGA
>P_288
AGTTTCAGAAAGATCACGGAACATGGTTACTGGTTGTGGTGTGGCAGCTTTTTGACCACCGTAACGGCTATCAAGAGCTAGCACTGCATTATCATAAGAAATTGGATAAATTACAGCGTCATCAGCAATGGTGTTTTGGATTTTTTCATAGATTTCTTGACGTTCTTTATCGTCTGCAGTTACAGCACCTTTTTCCCAAAGTGCATCTAGATCTTTCTTGTGGTAGTTCGAATAGTTATATGGCGCATCGCTTAGGTATAGGGATTTATACGCATCAGGATCGTTCCCCATGATATAACCATTTAGTGCGATAGAGTAGTCTGCGTTTTTGCGGTCAAGTGTGATGTTGCTTAGTGCATTTGGATCTGTTGGTTTCAAGTCAAGTGTCACGCCGATTTCTTA
>P_289
TTTTCCAAATCCCAGGAACGTATTATCGGCCTTACAACCACCCCAGAAAAACTAGCACAAATTCGCAAAGTCCGTTTAAAATCCATTGGTTTAGACGAAGCAAGCAGTTATTCCAGTGAAAAACGCATTTTAGAGGAACTAGAATATGGTTATGACACATTCAAAAAGCTTGGCTGCCAAGTCATTCATGTAGAAGATAAAGCCATTGAGGAAACCGCTGCCCTAATCACGGAAATTATCACGAGTTACCACTAATTTGAAGAGGTGAATAATGTAGAAAATTTGTCTATCAGTTCAGTGAAGGTTCTAAAGAAATGAAAAATATTTTAGGAGGAAAAGGTGCTAATTTGGCCGAAATGACGAATATCGGTTTGCCTGTGCCTCCTGGTTTTATTATCTCGACCGATGCCTGTAACGATTAC
>P_290
CCTGCTTTCAAGAAAACATGGCCATTTCGTACCCTTTACTTATACTCCTGAGTTCAAGAATACCTAAGGACTGTTCAGCCATAACGTTCTACCGAGTCGATAATGCCGACGATACATGCGTCCACTGGGATCGTGTTGTCCCCAGTGGATGCTCGTGCTGCGCTACCAGTTGTAACGAGCACAAGATCGCCGTTTCCTGCTCCCGGCATTATCAGCTGCCACTATGGAATGTCTTACATCTTCCGTTTCATCGGTACAAATCTCTACTAGTAGTAGTTTTAAACCATTCAGTTTTTCGTCTTTTCTTGTTGCCCATAAACTCCCGGTAACTTTTCCAATTTGCATGCCGCTCTTCCTTCCCTAACTTTCTTTAATGCTAATTCGTTTTTCCTGTAAGTAATCTTTTGCAAGTGGTGTTAAGAAACTTCCTTTAGGCAAAATGAATTCGCTTTTTGTTCTTAGTAAGTTTTTCAACATCCTGTTCGGTGATGACTTTACTTTCTTTGGTCTCTTTTACCGGACTTTCGATAAATTCGACACCAAATCGGCTCAGTTTCTCCTCATATTCTTGAAAAAGTTGTCTGATACCATATTTAGCGGAACGTTTATAAGCATGCGCTTTGATACCACTCTTCATTATCCAAGTTGGCCGCCCTGCTAAAAGATGATCTGTAATAAATTGTTCTTTTTTATTCATCGGAGCAAACAAACTGATTCGAGCTAATTCAGCGATATC
>P_291
AGCGCTTTCAACCATTAAGAACATAGCATCAAAAATAGTATCCAAAGCTAATTTTCCATGTTGTTTAGATTTACTTACTTGAGGACAATTATCAAAAAAATGTTCCTTTTTAGTTGTCAAGTGACCAGCTTTGGACACAATTTCGATATATTTAATTATTCTAATCAGCCACCATTCATCCATATGAACATTCTTTTCGACTGTGTTTACTGATCAAACACAAAATCGGGTTTCCCAAACAAAAAATACAATCGAAAATAAAA
>P_292
TCACCAGAACGCCAAACAGCCAAAGATAAACGCCTACTAACCTTGATTTCCGACAACTACCTAGGCTGTTACCGCAAAAACGCAGAAGGCGAAAGCGAAACAATGAAACTGTACTTGCGATTATTTCTCGTAACAGACTTCATTTGCGGCATGACCGACAGCTACGCGAAAGATTTATATCAACGTTTGAATGGACTTAGCTAATTAACTAAATTTCAAGTAACACCTTGACATCCGAACGTCAAGGTGTTACTATATTCAAGGTGCCTCTACTATAAACAGAGGTCTGAAAATAAAACAGCGTTGTAGGTTGAACTTACAGCCATTTTATTTTACCGAAAAAATGAACCACCTGGATGTGTGGAACTACTAAACAAGGAAGGAGGAATTTATCCCATGCCTACAATTAACCAATTAGTACGCAAACCTCGTCAATCTAAAATTAAAAAATCTACATCACCTGCTTTGAACAAGGGCCTAAACAGTTTTAAAAGAGAACTAACAGACGTTAACTCTCCGCAAAAACGTGGCGTATGTACTCGTGTTGGTACCATGACTTCTAAAAAACCTAACTCGGCGCTTCGTAAATATGCCCGTGTACGTTTGAGTAATGGTATTGAAGTAACAGCTTACATTCCTGGTATTGGTCACAACTTACAAGAACATAGTGTTGTTCTTATTCGTGGTGGACGTGTAAAAGATTTACCAGGGGTACGTTATCATATCGTTCGTGGAGCGCTTGATACAGCTGGTGTTGAAAATAGAGGACAAAGCCGTTCTAAATACGGTACGAAAAAACCTAAAAAATAATACTTATAAAATATGAAAGGAGGATATCCGATGCCTCGTAAAGGTCCTGTTGCTAAACGTGACGTGTTACCAGATCCGATTTATAATTCGAAACTAGTAACTCGTTTAATTAATAAAATGATGGTTGATGGAAAA
>P_293
TTCCCTTCCACCGAAATCGCAATCATGCAGATTTTATCGGATAATTTGCTCGATAAATGGTAAAACGGGTGGTTAAGCGGATCTTCAATATGTAGCGCCGCGTAAATAATGACGAAAAATAAATCGCGCCATATTCAGCAATTACACCCAATGAACCCACCCCAGCAAATAAAACCAGTTCGCGATCACGAAGAATCTCGACCGCGTTTTGAATTTGCGCTTTAAACTCAGGTTGCGCCGTCCGTTTCAGAAAATCAATATAAGTCGTTTCATCCGCCATATCGATTTGCGCCAACTTCTGCTCTTCCAAATAAAGCTGTAATTTAGCCGAAACTCCGAAAACCATTACAACCAAATTTTCA
>P_294
TTCCCAAGTGTTTTTAAACGTTCAAATTCTACTTCTAGATTTTCTGCCTCTAAGCACAAAACGTTCTTAGAAGCATTGATTTTTTCTTCAAAAAGTTGAATCCAAACCGAACCAATTTGATATTCAATAACCCCTTCAACCGGTACTAGTTTTTCATCACTCATAAGCAGTTTTTCATACCAGCTTGCAGATTTCTCCAAATCACTTACTGGCAGCCCTATAGTGATACTCTTTGCATTTAAAGTCATAACTTTTTCCTCCTTTTCATTAGCCTACAATTATTTTAGCATTTCATATTTAAACAATATTGTTCTAGATTGTGTTCTTTAAACAGGAGGTTAAAGTTTTCCCAAATAGCTAATATTGGCAGGATTTATGGATTATTAAATAATTTAGCTCAAAAAAATAAATCCCCGTCAAGCATCATCTTGACAGGGATTTGTGGCAGGAAACCATATCATTTTTAATGAAAATCAAGCATTTCATAAGTTGAAAAACGTTGATTTATTGATATTCCTATTCTTATTATGTTAGCTTTTTACTCCCACTCAACCGTAGCTGGTGGTTTACTCGTAATATCATAAACAACACGATTCACGTGATCCACTTCATTCACAATCCGTACCGAAATTTTCTCCAGTACATCCCACGGAATACGTGCCCAATCGGCTGTCATACCATCAATACTCGTCACCGCACGAACAACCACAGTATGGTCATACGTTCTGCCATCACCCATAACACCAACGCTACGGATATTTGGAAGAGCAGTAAAGTATTGCCAGATTTCGCGTTCTAGACCTGCGTTTTTGATTTCTTCACGCAAGATGTAATCAGAATCGCGGACAATCTCTAATTTCTCTTCCGTAATTTCGCCAAGAACGCGGATTCCTAAGCCTGGGCCTGGGAATGGTTGGCGCCAAACGATTGCGTCAGGCATGCCAAGTTCTGTTCCTAGTGCGCGAACTTCAAGGTGCTGGAGTCTTGTGTCCCGTTACCA
>P_295
ATAACCCCATCAGTCCCAGCGATTTCAGCAGTTTCCATGCTTAACTGGGGACTTTGTCTGGAAACTTCTTGTACAGAAAGACCTGGAAATGTCTCACTAAGCGAATGCACTTTTCCATTTAATTCTAAAAACAAGTCGCTCATGAATAAGCTGCACCTCCCATTGTGTAATTGTACTGATCAAATGAGTTAGCTTGGTTACGGCTAACTACCTCGGCTACCACTTTGTCATCCATTTTGATTACAGGA
>P_296
AATATAACTACTTTGTTCCGCATCACTTAATAAACCTGGGTCTGTTAAATAAACCGATTTCGCTTAATTTTTTAAATTGGCCTTTTATTTTCCTTAAATAATTGGATTCACTTAGCACTTTACCTTCTTCATCCGCAGCAGGGTAACTAAGAAATAGTTTATCACTAGGCAAACTTATTATTTTATACGCCAATAAATCTTCTTCTCCAATATTATTTAGCAGATGGCTTCAAATTGCTAACCTAGCGCGCGAGGCGTCCCTATCTTAATTCCCAAAGAATCCCGTTATCCTTTTGGCGAAGCGGCATAACACCATCGTTCATTCCAATT
>P_297
CAGAAAATACGTTTTGATTATTTAGTGTTCTCTGAAAATTGTTGTATCTATATCAAAAAAACGTAATAAATTTATCTTTTTTTATAGATCGCGTAAAAAAACCACGCAAATGTCATTTAAGACGTAGTTTACGGTCTGTTTTAAGCACAAGTTGCCTGATAAGGTCGAGTCAATAACCAAGGTGTTCCTTTTATATTTAAGTCACCTTCATTGACTAGTTCGTTTACAACTGACGACATAGTAGACACTGAGCATTTGGCAAATCTTGCTAGTACATTTATTCTTAACCATCTTGGAAATTCTGGTTTGTTCTCTGAATTTATTTGATAACGCTCGATAATTTTCGCCAAAATCATTTCCGCACGTTCTGCAGGATCAACAGAAATTAGCGTTCTTTGCCAGTCTAGACCTTTCTCAAAGTCTTCCGCTATTTCTAAGAAAAATGTTGGTAATAAATGTTGGCCTTCTAATTTTCCAATTAATTCTTCTGCTCGAATGATGCTATAAGAGGTATCTTCTAACGCCGTTAAGGTAATGTCTCCTTTTGTTGTAAAAATAATTCGTTGATCGATAAAAACACGATACAAATCATCTTTACCTTCCTCGTTTACTTGTACTAGTAAACCTTTCTCCATGACTATTACTTGTTCACGGTTCATCGTTATTTCGCCACCCGCCATTAATTTTTGACGCGTAAGGTGAAAATTTTTTATAATCCATGAATAAATCAACAAATCTTCTTTGACCAATTGATGGAATTCTAAAAAAGTCATTTGAATTTACTTCCTTTCGTTCATTTTCTTATGGCTAATCAACAGCTTATTTAAAGTATAGTACAAGTATGTTAGAAATATGTTAGAAAAATTCTTTTTTTATATTCATTTA
>P_298
TGGTTAGCATTACTTTTACCTTCAAAGCGTAAAATAGCGTGAACTGCCACGGAAATCAGTTCTGAGAAAGCAGCTACTTTCATGTTAATATCATCCGGCAGTGCCACCACACGATCACGACGCATGAACACATAATCCTGCATTAAACCATCATAACCACTAGAACGGAATTTACTCGAACGTAAATAGTTCTCAGCAATGACTGGATCATTCTCAAATGGTGTATTTGGAATCATGACAACTTTTGCACCTGGTTTAAATTCTTTCGTTGCATCATAAACAACTTCCCCAACACCTTCATGAATAAGCGCCATTGGAAGTTTTTTAGATAACATTTCTTTCCCTCTAGAACCTGTATAGTAACGTTGATCT
>P_299
TTCAAAAAACACGTGAAATCCTAGCTAAATACAGGAACAGAGCCTTATGATGAACAAACAGGAAAAGGCGATATCCGCCATATTATGACAAGATTTGCGCATACAACTGGACAGTTAATGATTGTCCTTGTAACAACAAAAGAACGTATGCCATTAAAGAAGAAATCGTACGGGAATTGGTCGAACAATTGGAATTAACCTCGATTGTTCAAAATATTAATCCACATAAAACAAATGTGATTTTTGGAGATCGTACGAAAACACTTTGGGGAAAAGATATCATTGAGGATACGATTCATGGCATTCAA
>P_300
TTGTAAGTTACCTGCTAGTAAGCCATCTAAAATACGATGATCGATGGATAGACATAGGTTCACCATATCTCGCACGGCAATCATATCGTCAATAATGACAGGACGTTTAACAATCGATTCCACTTGAAGAATAGCGGCCTGAGGGTGGTTAATAATCCCCATTGATTGAACAGAGCCAAATGAACCAGTACTATTTACGGTGAAAGTCCCACCTTCCATATCGGCTTGGCTTAGTTTACCATTACGCGCTTTTCCAGCAAGTTCGCTAATTTCGCGAGCAATGCCTTTAATAGATTTTTCGTCCGCATTTTTAATAACTGGAACGTACAATAAATCACCAGCTGCAATCGCAATCGAAATATTGATATTCGCGTGCTCGATAATTTTATCGCCTGCCCATGTGCTGTTAAGTTGCGGGAATTCTT
>P_301
TGTTGATGAAGATATTCTGGAATTTGAACCATTAAAACTTTTATACGGTCGTCGGAAAGTTTTGGCCACAAGGTGTTAAATTATTCGCAACCGACTATTTCGATGCGAATAAAACAGTTGGAACAAGACTTAGATGTTCAGTTATTCGAACGTGGCAAAACTTTAAAACTAACGCACGCAGGTAGATTATTTTACGAAAGGGCGGGCCAGCTCATCGCTCAATATGAAGTACTCGATCACACGATATTCGACTTAAAAAATGGCAACGCCGGCCTTATCAAAGTTGGAATTTCCGAGCCTAGCGCTAGTCTCGTTTTTCCGAAAATTTTAAAAACGTTTCTAGCGGATTTTCCAAAGTTAATGGTGAATGTATCA
>P_302
TATATTATTTCTCACCTGGCGAACTGGAAATCACAGAAAACCAAGGTGTTATTGTTGAAAATGCACAAGGAATTGAATTTGGTAAAACAGTCATTGAACCGCGCTACGTGGACGAAGATGTCGTTTTACCACTTAAGAAAGTACTGCGTATCGCAACAGAAGCGGATTATAAATGCGTTGCTGAGAATGGCGACTCGTGCCCGCAAAGCCTTTTTACTTTGTGATGAAAAGATCCGCGAGCGCGAACTTTGAAATGAGTTTAGTTGATGTTGATTACACATTTGACCGTAA
>P_303
AATCGTCATACTAGCATTTCTGACCCTGACTTGGATACCATTTTACAAGTCGATCAAGAAACACGCGCGTATGTAAAGACACTTTTATAGAGGTGAAGCTATTTTGACAACTATTATTGCTTTTATTTTCGTATTCGGACTGATTGTATTTTTCCATGAACTAGGACATTTTCTTTTTGCAAAACGTGCTGGAATTATGGTAAAAGACTTTTCAATTGGTTTTGGACCGAAAATTTTTGCTTATCGTAAAAAAGAAACGCAATATACGATTCGCTTATTGCCGATTGGTGGTTACGTTCGGATGGCTGGGGAAGATGGCGAGGAAATCGAGCTAAAACCTGGTTACCGAGTAGGGCTAGAATTAACTCCGGAAGAAACGGTTAGCAAAATCATTGTTAATGGTAAAGATCAATATGTAAACGCGCAGCCAATAGAAGTTTCTCTCTGTGATTTAGAGAAAGAACTTTTCATTGAAGGCTACGAAGATTACGATGACACCAAGAAAGTTCGCTATCAGGTAGAGCGTGATGCCTTAGTCATTGATGGTAAAATCGAAACGATGATTACGCCATATGACCGTTCTTTTAATGCTAAATCATTAGGAAACCGGGCAATGACCATTTTTGCTGGACCGCTTTTCTAACTTTATTTTAGCTATTTTAATTTTCACAGCACTTGCTTTTGTACAAGGGGGCGTTCCAAGCACCGATAATACGCTTGGGAATGTTCTACCGGACGGGGCTGCTGCTGAAGCTGGTCTAAAAAAAGGGGATGAGGTTCTTTTGATCAATGGAAAAGAAACGAAATCTTGGACCGATCTGTTTCAAAGTGTTTCGGAAAACCCCGGAAAAACACTTGACTTCAAAATTGAGCGAGAGGGCAAGACACAAGATATCGATGTCAAACCCGCAACACAAAAAGAAAATGGCAAAGACGTAGGAAAAATCGGTGTAGAGACACCAAA
>P_304
GTTTGTATCTCCAGTTGAAGGAAGATCACTTGCTGAGATAGAAGTTGTTCCATCCGCGCTATAACCTGAGGAAAGCATTGTTCCTGAACCATTTGAACTCATGTTCGTAACGGTTACGCCAGTTCCTCCGTTAGAAGTTCCAGTAGTTCCTCCATTGGTAGAAGGATTTAATCCACCATCCGCATCGGCATCCGCATCGGCATCGGCGTCGGCGTCGGCGTCGGCATCGGCATCCGCATCAGCATCCGCATCAGCGTCGGCATCTGCG
>P_305
CATGATATATGTTTGACCCTGCAAAACCAATGATTCCGCCACCAATACCACCAGCGATACAGCTCATGATGAATGGTTTTTTCAGTGGTAAAGTAACACCGTAAATCGCTGGTTCAGTTACACCAAAGATACCGGAAATAAATGCTGGGATACTAAGAGATTTGATTTTTTTGTTTCTAGATTTAAAGAATACTGCTAATACTGCACCGATTTGAGCAAAAGATGCACCAAATGTCATTGCTAAAATTGGATCATGTCCAAGAACAGTTAAGTTGTTGATTGCCACTGGTACAAGACCCCAGTGAAGTCCAAAGATAACAAATACTTGCCAGAAACCACCTAAAATTAGACCCGCGATAATTGGACTTAAGTTATAAACCCAAATTGTTCCTGCTCCTAATAATTGACCAGCCCATGTAGCAATTGGGCCAATTACGATGAAAGTGATTGGAACTACGATTAATAATGTACAGAATGGAACTACGAAAGTTTTAATTACATCTGGAATGATTTTCTTGAAGCCTTTTTCTACTTTGGAACCAAAATATGTTGCTACGATAATCGGAATAACAGAAGATGCATAAGACATCAAGATAGACTGGAATTCCTAAGAATGTTACGTGAATTGGAGATTCAAAAATTGTTCCTGCG
>P_306
CGTCAATGTTCCGATAATATCATCTGCCTCGTAATTGGCAAGTTCATATTGCGGGATATAATCCGTAAAAGTTATTAGGATGAATGGAAACTGTTCAGATAACTCGCTTGGGGTTTTTTAACATGCCGCCTTTATAACCTTTAAATGTTGTATGCCTGAAAGTTGTTTTTCCGGGGCGGGTAACCAAATGCAACGAGCACATCACTAGTTCTTTTTCGAGTACATTCATCAACGTCGTTGCAAAACCGTGCACCGCATTCTGTAAACACCTTTATCATTATTTAAAAGCGGTAAAGCGTGGGAAAGAGCGCGATTCACCGCAATACTATTTTCCATCAATTAATACTAAATTACTCACAGGGATATCCTCCTCGATCTCATCCACTTGTGTTCTATTTTACCATAGGAACATAAAAACAAACCACTTATCCGAATGGGATTAAATGGTTTGTTTTAAAAACGTATATTTATCGTTAAAAATAAGAATACAACTAATTTTAAAAATTAAAATGGATTGTTTTAGAAATTTTTTATTAATT
>P_307
TAATATAAAATACCAAAAGGAACGCCAGCAGGAACATATACCGCTCCTAAAGTGCCACATGCAGTCATCACGACATATGACGATAAAGTATTTGAATCTGATGCATTAACAAACAATTCTACAGATTTAACAACTAAGGCAACGTTAGATGCTTGAGTTGTAGATTGACCCAAAATAAAATGGCACTAATCGTGGGAGACAAAAATATTTGATCCAATGAAACTTGGGCAG
>P_308
TTACTAAAAGCAGTTAGAAATGGGAAAGCCGAAAATGGTTCTCATTTCAGAAGATATATCCGAAAAAACCGAGAAAACAATCCGCAACAAGTGTGAATACTGGATGACTGTCATGAAAAAAGCCAGATCTTACCGGGAAATGATAGGGGGTGCAATCGGCAAAGACACACGTGCAATAGTTGCCATACTTGATAAAGGATTTGCTGTTAAATTAGCAGAATTACTCGGTTGAATCTTATACGGAGGTGTACGACATGAGTAAAGTTCGTGTATATGAATACGCAAAAGAACATCAAGTATCAAGCAAAAAAGTCATTGAAGCATTAAAAGACTTAGGTATTGAAGTGGCAAATCACATGTCCACGATTAATGAAAATGCATTAAGACAATTAGATAATGCCATTGATGGCACAAATAAAAAAGCCGAAGCACCAAAGAAAGAAACTACTAGCAACGAAAATGGAAATAGTAAGGGGCCAAACAAACCAAATATGACAAATAGTAATGAAAAATCGAATAAACCAAATAA
>P_309
TCAATAGCGTCTTATTAACAGAAGGCAAAGATTATACGATTGATAAAGATGTGACACCAGCTGGTTTTTATATTCAACTTATCGGCGATTATGCTACAACAGACAAAAAAATTGTAGTTGATTTCGTCACAGAAATTGACCTTTCTGATGTAACAAAAACGATTGATAATAAAGCATCCATTTCTTATTACGATGGCGGAATTATCAAGTATGTTGATGATGTAAAAGCTTCCATGACACCAGACCCAGCTATGATGACAAATGGTGGTAAATACGGATCATACAACTCCACTACGGGGAATATCGATTGGATCGTATCTGTAAATGCTATGGCGAAAAACTATGACAACTTGATTTTTGATGATGCTATT
>P_310
AATGGTAACTCCAAATTATTTCCTCCTCTTTTACATCACACGTTTAAACATTTTTTCTAGTTCATATGTTGAGTATTGGATAATCACCGGACGTCCATGAGGACAAGTGAATGGATCGCTTGCTTCTCTCAGTGTATCGAGTAATGCTTCCATGTCTTGCGTTGTTAAATAGTGATTTGCTTTAATTGATTTTTTACAACTCATCATAATAGCTGTGTCTTCCCTTAATTTATGAAAATGTTATTGTTCAA
>P_311
AAATAAAAACAGAGATTCTCCGAAAAGAATCTCTGTTTTTTGTCTATTAATTTATTAACAACCAAGGACCCCACTGTTCAGCTCCTGGCTCATTTCCCTGAGTCCACCACTGTGCTTCATATGTTTTCCCTTTGTAAGAAACCCTATCTCCCTTATTGTACGTTTTGGCAGCGTCCCATGCTGGAGTTGCTGGTGGTGTTGCCGCATCAAGCGTTGTCACAGTTAAGGCCGAGCTTGCTGCTGAGAAATTCCCAGCCGCATCATATGCTTTTACTGTATAAGAATACGCTGTTTTTGCAGTTAAGCCACTATCTGTAAAAGTAGTTCCTGAAACAGAGCCCACTTCGGTCCCATTTCGGTACACTTTATATCCAGCCACTGCTTTATTGTCCGTTGAAGCA
>P_312
TGGCCAAAACAATACTTTGCTGAACAAAAAAAGTGTTTGCAGACAAGCTCGTGTGGAATCTCAAACAATGATTGAGAATGCAAAACAGCTTGGTGAAAAAGACGCGAAGAAATTGTCAAAACCTGTCCAGAGCGTGAATCAAGAAAAACATGTAGAGAGAAAGCGAAATCCGATATTGCACGTGAAAAAGGAGATGCTAATTTTCTGCTCTTCGCGAACAAGTCGGTTCCTTATCTGTTCTTATTGCATCGAAAGTCATCGAAAAAATCTGGATGAAAAAAGACAATCTAACCTTATCCAAGATTATATCGAAAGGCTAGGGGATGACAAATGAGTAAAGATTTGGAAGTTGCAGGTGACTATGCCGATGCGCTTTTTCAAGTGGCCCAAGATAAAGATTTCATCGAACATTTTTCAGAAGAACTAACTGAATTAGAAGCGGCCTTCAAAGCTAATGAAGATTTTGTAAAACTACTTGAAGATCCTACTTTCACGACCGAGCAAAAGAAGATCTTGCCAGCGCTGTTTTGAAAAATCGAATCCGACATTAAGAGATTTTATTTCTGTTTTTTTTAATTGACCGTAGCAGAGAAGATTATCTTTTAT
>P_313
ATGATTGTAATAGTTGTCCTTTCATCTTCCATAAGTACTCATACGCTTCCATGCTCCACTCTTTGGGTATTAGTTGAAAGCCATTTGCTGCCAGAGATGATTCACTAGAAAAAGAAATAACAATAATGTACAAAAATGGAAAAATACAAATGAGCGCTAGGAAAGCGAGCATAATATTCATCGCTATTCATCTTTTTCCCAAAACCAATAATGTCTTTAGCTGGTTTATTTTTTGCTGGTTTTTCCATTTCGCCTCGGACTTGTTCTATTTCACTCACTGCTTCAAGCTGTTCTGCCAAAGCACCTCGCCTCCTTTTCTAAAATAAGCCATATTCTTTATTTTTTTCACGATGTAGTTTGTGAGTAGCACTAGAATGAGAACGATGGACTGATAGAAGCCAGCTGCCGCACTCATACTCATATCTCCAAGTGACGTTAAACCTCGGTATACATATGTATCAATAACATCCGTCACAGGATAACAGGGTCCTGAATTTCGCGGTAGTTGATAAAACAAACCAAAATCAGAGTTAAAAATCTTCCCGACATTCAAAATCGTTAAAATAACCATCAGTGGCGTTAGTGCAGGAATTGTTACATGCCTAATTTGTTGCCATTTGCCAGCGCCATCAATCATTGCCGCCTCGTAGTAGGTCCGGTCAATTCCGGCAATTGCTGCCAGGTAGACAATACTTCCATAACCCAA
>P_314
ATAATCATTCAATCCAGCAATTTGGTTTGAATTCCAAAAAACTTATAACATTTTTATTCTTCTCTAATGAAACTATCCCTTTTTCAATAAAATAAACCTTTGTATTTATTGTATCCTCTGTTAGTAAAATCATGTTGCTCGGTATCCTTGTTTTTTTATAAGGGATTCTGTTATCGATTAAAGTTTGCAAGAAGCATGTATAACCAAATTCTTCTTCCAAAATTTTTTTACTATACAAATCTTCAAATACGGATTGCATTTATTGTCATCTCATTTCTATTTTATGTTGTTAGCAAATAGTTTTATAATGCGATGAGTGGCTTCTTACAAGTGATGATACTACCAAACACTTTTAAAAGGAACCCAACAAAAAAACAAAACTTCCTGCTTTAACCAACTATTTTTGACTTTTTTGTCACAATTGAATTTTATTCACTTTATAAATTATTGTATAAGTTTCTTTTGATACTTCTATTATAAGACGAAGCACATTCCCTCTACTTTTCTATCCAAAAATTTCAAGCAACATTTTAGTGAAAATAGTATCTTTCTAACTACCTTTTTTAGAAGAATAACCTCTATTTTTTAATGATTATCGCAATATATATATATTGTGAAAGTTATTAATTCGTGTTTTTATTCTTCCCCGCTTATGTTTACGCAAAAATATTCTACTAGAAGAATAAGTTTTATGCGCTTATATTGCGGGAAACTAATGACATAGGGGGGAATGGTATGTATTTAAAAGAAACGTTAGATCAATTTGCTTCGATAGATAATCTA
>P_315
CCCTTGGACTCTAAAAGCGTGTTTCCGTCTTCATCAATTTGCAGACTAGCTGCTCCGCCAACGACAAGTAAGCGCGGAGACACAGTTCCATTTAAAGCGAAATTAAGTGATCAAGGGAAGTGACATGTTTTTCTGCTTCGTCTGGACTGATGCCATAAGCATCAACAACGACATTTTGGTCTGATAAATCTGAAAGAGTTAAATCAAAAATATCTTT
>P_316
TTAATCTCTGTCGCCTCTTCATTTTGGTACTCATAGTTCATATATCGCTAAATTCAGTCCTTATAAGGGCTTTTGACCGGGTCTTCGTTGATGTTCTTTTATATTTTCCAACCAATTAACCATTTCTGTCTTTTCCAATTCATTAGTTAGAAACATTTCCTTGGTTTTTATTTTAAATATGTAGTTTCATATATATCGAGAGCGTTTGGATCATTTCCTCACACAATAATTCTTTAAAATCCAGGTGTCTAATTATGGCGTTTCCTATCCAATCCAAATAACATTTCGCTTTAGCTCTTGTGGATGCAGGTGAATCAGTCTCTTTTCTTTTGCAACTTGTAACCAATTGTTGCTT
>P_317
CCTTTTTCTTTATTTAGCTTCTTCGTATAGTTTTTCTAATTCTTCTTCTGAAAAATCGTAAGTGTTACGACAAAAATGACATTCTGCTTCTGCGCCGTGATCCTCTTTCTATCATGGAACGAATTTCTTCTTTTCCAAGTGAAATTATTGCACTGCCAAAGCGTTCTTTGGAGCAGTTACATTCAAAGGAAACGGGGATTTTTTCTAAGATTTGTAGTTTATCTTCGCCGCCTGCAAGTTTAGCTAAAATCGATTTAGGAGTTTCGCCCGCTTCAATCATTCTAGAAACTGTTGGTAGAGCCGTCAGATTTTTTTCGATTTCATCAATGATTTCATCGCGCGCCGGGAGTAATTGCAACATGAAACCGCCAGCTGCTTCGATTGTATCATCTGGGTTAACAAGTACTCCTACACCAACGGAGGAATTGATTTGTTCAGATGTTGCTAGGTAATACGTAAAATCTTCACCAATTTCACCTGAAACAATTGGCGTTTGTCCGGTGAAATTTTCTCCAAAGCCTAAATCTTTTACAACTGAAAGCATTCCGGATGTTCCAACGCCGCGGCGGACGTCAAGTTTTCCAGCTTCATTTAGTTCGCTGAAGTGAACGTGTGGATTTGTTACGTATCCTCTGATTTGACCTTGCGCGTTACTATCAGCTACGATTGGACCGATTGGGCCGTCGCCTTCGATTTTTACAGTTATTTTTTGGTCTTCTTTTTGCATCTTTGCTTGTATCGTTTACCAAGTGCGGCGGATGAGACGGACCATGTAA
>P_318
TAATATATGGATCGGAAATAGTTGCTTTATAAATTATAAGAAAGCTCATTTAAGTCTTTATTATCTTCCACAATTTGAATGGATGTATTACTAAAATGACTATCAACTTCATTTTCTTCATATTTTTTATATAAAGTCATATTGCTATAAATCGAAAAATTATATCGATTGATAATGTCTTTATTGGAATCATTTTTAAACATTTCTCGTGACCCGTTTGCCATTCCACCGCGTAATTTTCTTTCAAAAGTAATTTCAGCCGCATTATCTAACATCGCAGTAAACCACTTCTTCCACAGATGGAATTTCATCTTGAAATGGCTCTTGTTTTTGCAATTCCGTACCTGATTTAATTTCC
>P_319
TGGATGCTGCATTTTTAGAGAAATCTTTTGGAATCGTGACAATCATATAATATTTGCCATCTTTTAAGCCTTGTTCCGCATCTTCTTTGGAAAGAAAATTCCAATCAAGTTCTTTGTTGCTTTTCAGTTTTGTGACTAACTGATCACCAACATCCATTGTTTGGCCGTTATAATCAACCGGTTTATCATTGTTAACTACCGCTACTGGTAAATCCCCTGTTTTGCCGTACGGATCCCAGACGGATTTTAAGAAAAAGCTTGCATATAAAAGTGGAATAAACAGAATAACTACAAATGATAAAAG
>P_320
AAATTCCAGCTGAAGTTGTACCACGCCGTGCAGATCCAGGAACGTTAATTGCTTCAAGTGATAAAGCGCGTGAAATTCTTGGTTGGGAGCCAACTTATACAGACGTAAAAGATATTATCGCCACTGCTTGGAAATGGCACGTATCTCATCCAAATGGCTATTAATAACTTATGAAGGAATGTGATTTTTATCGAAGTAATGAAGGAGCGATTTGGGGAGTTTGAGGGAGAAACTGTTTGGAAGTGGACGATGGTAAATGATCATGGTATGCGCATGAGTGTTTTAAATTACGGAGCGATTGTTACTTCCCTTGAAACAAAAGATAAATTTGGTGATTTTGCGAATATTAGTCTTGGTTTTACAAATTTAGATGATTATTTGGCACACTCCCCATACTTCGGCGCGAC
>P_321
TGTCTAGAGCTGGGCGGTCTGTTTCGCTTGTTACGAATTTTGCGTATTTGCCTTCTGGAATGTCGAAAGTAGTGTCGCCGTTTTCACCTTTTGCACTAGCTACGATGTAATATTGTAGGTCGTCAAGACTTGCGTTAATGCCAACGTAGTCTTTTTCGTTTTTTGCAAATTTTGTGTGGGCTGATTCTTTAATTTCGCTCATTGGGCCAAAGCCTTTTTGTGGATCAATTCAGGGATTTCTACTTTATTTCCAGTAAATGTTTCTTTTTTTAATTCAACAATTTCAAATGCCATAATATTTCCCTCCAAAAAGTTACTAAC
>P_322
AGAAAATCATTCGCATAGCTAAATCACTAAGAATCGCAATAACAGCTACTAGCGCAATGGCAATCGTTGATAATCGAATATCATAATTACGAATATGAGAAATTTCATGCGCAATAACGCCCTCAAGTTCATAACGTTCTAATTTATTAAGCAATCCTCTAGTAACCGCCACGGCTCCTTTTTCAGGAGAAATCCCCGTCGCAAATGCGTTCGGACTTGCATCTTCAACGATATATACTTTTGGCATCGGAATACCAGCAACCATTGCCATACTCTCTACTGTATCCCACAAAACTGGCGCTTGATCTTTGGATGTAACTTCTTTCGCATGGTTCATCGCCATGACAACAATCGCAACTGCTCATTACCATAATCAAAATATAAAATGCACCAATCACTGCCGCGAGTATGAGCCCATTCAGATAGTTATTCCAAACAATTATACCTATAGCAGCGCCAACCATAAGAACGAAAATGAAAAAGCCAAGAA
>P_323
TTCAGCAACATTTTCTTTTGTTACTTTTTCGGAATCAATCCAGTCAATTTCGATTTCTGCATCATGATCATATCCTGCATGACGAAGTGCTTCTGCTACAGAAAGGTAAGCATCTTGCAAGGAAACATATTTACCAACTAGGCCAATACGAACTTTTTTGGAAAGGTTTTTCACACGGTGTACTAAGTTTTTCCAATCCGTCATTTCCGCTTGTGGTGCTTCTAATTGTAAGTGCTCAAGGACGATATCATCCATTTTTTGTTTTTGTAGAGAAAGTGGTACGTTATAAAGTGTTTCTTCATCACGA
>P_324
AGTTGCGAGCCGGCATACGATAAATTTTCCCAGCAGAGGGAAGGCCAAGTCGTAAAATCGAATAAAGTAATTTTTTGGAAACTTGCTCCAGTTTTTTGAAATGGAAAGTATAGCCGATATATTTTCGCAGCATCCAGATGGCTAGACCCATTCCGACGAAGTTTGCGACAGCAGTGGAAATACCAACACCTGCTACCCCGTAATCTAAGTATGCAAGCGGGCCGTACAGGAATAAGTAATTACCGACAACATTGATAATGCTAATCGTCACAGGAACAAGAATGGATTGTCTTACGTAACCATGCGCCCGGAGAATAGGCAAAATCGAAGCATGAATAGCGATAACAACCGAGCTTCCACCGATAATTTCTAAAAACGGTGCACCAACTTGAACTAAATGAGGATCAATTACCATCCAAGTCAGGAAGTTTTTCGACATAAAAATGAAAATAATACTCATCACAATTCCAATTAAGAAAGCGACCACTAAGCCATTTGTAATCACATTTTCAATTTCTTTATGTTTTTTGGCACCAATCATTTGGGCAACGATAATCTGTACGCCAACACTGATAAAGCCGTAAATAATAATAGAAATAACAAGAATCTGATTCGCTACCCCTGTCGCAGCTACCGCATCATCTGAATAATGCCCCAACATAAAGACATCAATATAACTAATCATCAGACGTAAAAATTGCTCTAGAAAAATCGGCCAAGCAAGCGTAAAAAGACTTATGCTGGCGACTTTATGTACTGAAA
>P_325
TTTCTTCTGCAAGTCGATGTGTTTCTAAGGCATCTTCTTTGGAAATTGGTGCTTTTTCCCCATTTCGCACGGCCGTTAAGAAGGCTTGGATGATAGATACAAAACCTCTTTTGTAAAGCATCGTCTCCCAATCTCCAAAACGCTCAAACCGCTCTGTTGTCCCTTCATAAATATGCGTTTCCGTAACATTTTCTACTTCATATTTGGCGCTCGGGGTCATCACTGCTAATCGTTCTTCGTTCACGCCGCTATCTCGGTTCATAATCGCCGTTGCCACTTTACCTCCCGCTGTAATTTGTACCGTTATACTTGCTAGAAGGTTCTCTTGCCATACCGGAACGACATGTAACTGTTCTATTTGGGCATCTAGTAAAAAACGCACGGTATCAATGACATGATAAATAAATGTACGAGCCTCACCCGGTTGCGCCGCGCGATTTTTTTGCATAATAATCATGTTGGTATCTGTTAAGGCTTTTAATTCTTGATATTTTGGCGCGTAACGGCGATTAAAGCCAGTCATAAGTAACGTATTTTGTTCTTCAGCTAGGCGTGTTAATTCTTCTACTTCGGATAAATTGTCGGCAATTGGTTTATCCACATAAACTGGAATATGATTTGCTAGAAAAGTCCGTACTTTTCTTTTGGGTGGCTTGCTGTAGATGAATGAACAAACGCTGCATTCACGCCAGACTCAATCATAGAATGAATACTTTGATGATAATGATCAAAACGATATTTCTCACTTAAATGCTTTAATTTCTGCGCATCCCTCGTGTAAAGATGTACCTCGATATTTTCCATA
>P_326
GTGGGACCGGAATTCTGTCCCAAGCACCACTTTTACTTAATCCCGAGCTAGCTGGCGAAGGAATCGATCCAAAAAAACTAAGAAATAGCATGTTAATTGATGGTTTAACAGATGTTTACGGCGAGTATCACATGGGAATTACTGCAGAAAATGTTGCAGAGAAATTCTCCGTAACCAGAGAAGAACAAGATGAATTTGCCCATAACTCACAAATGAAGGCCGCGAATGCACAAGAAAAAAACCTTTTTGAAGAGGAAATTATTCCTGTAAAGCTTCCAGACGGTTCATTTTTTGAAGCCGATGAAACGATTCGCGCGAATTCGACTCTTAGAAAAATTAGCTACTTTGAAAAGCGTATTCAAAGAAGGTGGAACGGTTACAGCCGGCAATGCTTCAGGTATCAATGATGGAGCTTCCGCAATTATTTTAATGTCGAAAGAAAAGGCAGTCGCGGAAAACATTCCTTATATCGCAACAATCAAAGTAACCTCTGAAGTTGGTGTCGATCCAGCACTT
>P_327
CGGAATGTCGACGACCACAACGTTCACAACGAGTATATGCTTGAACAGCGTATTTTGGTGTACGTTTTTGCTTCGCGATCATGGATTTCTTAGCCACGTTTTCGCCTCCCTACTAAAATTAGTTTTGATTACTTTTGAAATGGCATCCCTAGTTGAGT
>P_328
TACAAGGTGCAAAAACACGTTATTGCGGCGCTTATAAAGTAGCTAATAAAAATACAACCTATTTAGCTGCTGAAAATAATAATTATAATTCCAAAACATACTATGTCGATGGTATTTGGGATGAGGAAACTTGGTAATTATTCTAACCAGGAAAGGGATGTATTTAACTCCCTTTCCTTTTTAAAATAACGAAACGGAGTACATAAAATGAAAAATCAGTTTACCTACTTAATTAACAATAAAACTACTCAAGGGATGTTCATTTTAA
>P_329
TTGATGATAGCTTGCCCTTTCGGATTACGTGTTCAAAAATTTCTTGAATACGTGGAAGACCTTGCGTGATATCGTCTCCGGCAACCCCACCTGTATGGAAAGTACACATAGTAAGCTGAGTTCCTGGTTCCCCGATAGATTGGGCAGCGATGATACCAACTGCTTCTCCAACTTCGACTTCTGTACCAGTTGCCAAGTTTTTACCATAACATTTTTTACATACGCCGTGTTTTGTATTACATGTGAATGCAGAACGGATAGTTACTTCTTCAATACCAGCGTCAACGATTTGAGTGGCAATTGCTTCTGTAATTAAGTCATTTTCACGTGCAATAACTTCTTTTGTTTCTGGGTGACGAATTGTTTTACGAGAA
>P_330
AAAAGCACGCCGTCCGGAAGCCAAACAAAAAATTGCGGAGATTTTATCCACATACAAAGTGGAAGTTATCGCAATTGGTAACGGAACAGCCTCACGTGAAACAGAGCAATTTATTGTGGAAGTGATTCGTGAATCGAAATCGAACGCTTATTATTGTATCGTCAATGAAGCTGGTGCGAGTGTTTATTCAGCGAGTGAAACTGCCCGCGAAGAATTCCCAGACTATCAAGTAGAAGAGCGTAGCGCTGTTTCAATTAGTTGATCGTTTGCAAGATCCGCTAGCTGAACTTGTGAAAATCGATCCAAAATCTGTAGGCGTAGGGCAGTATCAACATGACGTAGCGCAAAAACGTTTAAATGAAACACTAACTTTCGTCGTTGAAACGGCCGTTAACCAAGTGGGCGTAAACGTTAATACGGCCTCGGCTTCTCTGTTACAATATGTTGCTGGCTTAAACAAGACAGTCGCAAATAATATCCGTAAATATCGCGAAGAAAACGGCTCGTTCGCTTCTCGCAAAGAGTTGAAAAAAGTACCTCGTCTTGGAGCAAAATCGTATGAACAAAGTATCGGTTTCTTACGTATTTTGGAAGGTGAAAATCCACTTGATAAAACCGCCATTCACCCGGAAAGTTATAAGGCAGCTGAACAAATTGTAAAAGCAGCTGGTTTCGGATTGAAAGATATTGGTAGCGAGGATTTAAAAGCCGCACTTCAAGCGCTTAGTATCCCAGAAGAAGCAGAGAAATTAAGCATCGGTAAAGAAACCATGCGCGATATCATTGATAATTTAATTGCTCCTGGTCGCGACCTTCGTGACGAACTTCCAGCACCACTTTTAAAACAAGATGTTATTTCGATGGAAGATTTAAAACAAGGCATGA
>P_331
TTAGATAACCAGGATACGTATCAGGCTTTTTTAAAGGAATTTGAACAGTACGGGGAAATAACTACGAAAAGTGTTGATGTGAGCTGGTGGAAATATATTAATATCCCGTTACTTATGACTTTGCTTTTGTGTTTTGCTATTTTGTTTGTTTTTACATATTACTATTTAAGATACTCTAAACAACGGTTATTAGTTAATCGTATATGGGGGAATTCTGAATTAGTTACATTAATGTCTTTGTTCAATAAAACTATAATATTTACTTTGTTTAGTGTGTTAGCAATTCTGATAACTTTTGTTAGTATTGTTTTAGCAAATGGGCTAGCCACGTACTTAGTGGAGATAGTGTGGAAGTTGCTTTTATTTAATGTA
>P_332
TTTCGCATATTTTTACCTTGGTAGACGGAAAGCTTGTTCACGAGGGTTGCGCCAGCTGTATTGTATGGTTTCGTCCAAACTGCATTCCCTGGCGCATTTTTTACTCTTGCATAAGCAGTAACACCTTTGTCATATTCTATTTTATCGTAACGGTCTAAGGAAAGATTTTCAGCTTTGGTCCAGC
>P_333
TCGTCCCCTTTAATAACGGATCCTGGCGCTTTTTTCTCAGCAACCGTTGGAACAAATGCTGCGTCAAATTGGAATTCACCATCAAGCGTTAATTCCGTCGTGCTTTTTCTTTTGCAAGAGCAGTTGCTTCTACGACTTTTTCCGTTTCATCGGATTTTGCAGAACCTTTTGTAGAGAAACTTAACGTCAACACGCGGGTCAATGCCGAAGATTTCTGCTGTTTACCACACTTACAATCGCATTTTCCGCTAAGTCTGCTGCAACTGGTGCAATGTTGATAGC
>P_334
CATGTTCGTGTTGATTTCTCAAAATCAAATCAAATCGCGGGATTATCCGATAGTGATAGATATGACGCGGTTATCTTTATTGATGCAGTGAACAGCATGAACGTGCCAGCTGATTTTATAAGTAGATCGAGAATTTTTTTCTCTGGAAAAGCTTATAAGATTGTCAAAGTTATACCTTGTTATGCGACCTCTGAAAATGTGCACCATTGGGAGATAGAGGTAGTTGATGCCAATTAAAGTTAATATTGACCTTTCAAAAGCCAAAAAGAATGTAAAAAAGAGCCAAGGCGCACAATTCGCTTTAATTAATCAAGCCGCTGCCGAT
>P_335
TAGCAGTAGAAATTCCTGGATTATCGCTCAAAAACCCGATTATGCCAGCATCAGGATGTTTTGGCTTCGGACAAGAATATAGCAAATACTATGATTTAAATGAACTTGGTGCGATTATGGCCAAAGCCGTGACGCCAGAACCTAGACTTGGGAATCCCACTCCGCGAGTAGCAGAAACCGCGAGCGGGATGCTGAATGCAATCGGCTTACAAAATCCAGGTCTAGAGCATGTTTTGGCGCACGAACTGCCATTTTTAGAACAATTTGAAACACCGATTATCGCTAATGTGGCGGGTGCGACGGAGGATGATTATGTCCAAGTCTGCGCCAGAATTGGGGAATCGAAAGCAGTGAAAGCCATCGAACTTAATATTTCCTGTCCCAATGTGAAACATGAGTGCATTTGGAACAGATCCGGATGTTGCGCATCGTTTAACGAAAGCCGTGAAAAATGTCGCAACTGTGCCAGTTTACGTGAAATTATCACCGAATGTAGCGGATATTGTTTCCATCGCGCAAGCAATTGAAGCCGCTGGTGCGGACGGACTCACAATGATAAATACCTTACTCGGCATGCGTATTGATTTAAAAACAAGAAAACCAATCATCGCAAATGGAACAGGTGGACTTTCTGGCCCAGCGATTAAACCGGTGGCTATTCGGATGATTCACCAAGTCCGCGAGGTAAGCAATATCCCTATCATTGGCATGGGCGGCGTGCAAACTGTAGATGACGTATTAGAATTCTTGATTGCCGGAGCAGATGCAGTCGCAGTAGGCACGATGAATTTTACCGACCCATTTATTTGTCCGAAATTAATTAGCGAACTACCAAAACGAATGGATGAACTCG
>P_336
TCAGAAAGTTGAACGAGTCCAACGTTTTGCGAATAAGCCGTATAGGGGAATGTATTAAATACGCCGCCAAGCATAATCGCAAGCCCTTCTGCCCGGTAACCACGCGTTAAATCTTTTTGCGTTAATTTGCGTTCGGTAATATCAGATAAAGCGAAATATACTCCCGTTGATTCCACCATGCTGACAAGCGCAATTAAAATCATCGTAATAATTGCCGGCCACTCAAAGGTCGGTGTGCCAAAATAAAATGGTTTTGGCATATGGAACCAGCTCGCCTCACTCACAGGACCAAGCAAGATCCTTATAAAGCGCTGCAAAAAGCGAACCACCAACCAGACCAATTAAAACAGCAATCGCCTTCGAAAACCCTTGTCCAAAACGATACACTAAAATAAT
>P_337
GTACTTTTCTTAGTGGGTGTGTACTTATTTTGGAATTTAGTAGCGGGTGCAATGGGATTCTTTATGCCGTTTGTATATGAAACGGTGGGTGGTCTTTCTAATACACAAGCGAATTTATTGCAGACTGTGTATGGATACTCACAGCAGCTTCTACATACTTTGGCTTTGCTAAATTTGGTGATCGAGTAAGTCATCGTGGATTGTTTTTTGTAGGGGCTTTAATGGCAGTTGCTTCTTGGGTTGTACTTACTTTTGTTGGAATGTCTTGGGTTGGCTTATGGACATTTGTTATTTTATGGGGTATTTCAGCAGGGATTGGTGCACAAGCTTTTTACGCACTTTGGTCAACAGAACTTTTTCCAACAAAATATCGTGGTGGGGTTCAAGGCGTGATGTTTTTCTTAGTTCGTGGTAGTACAGGTGTCTGGTCGATTGTGTTTCCCATAATCTCGCCATACCGCTTTGCTATTCAGGCGGGGACAATTATGATTGGTTTACTTACAGTGTCGCTTTTAATCGGTGTGATTTCGACGTTTCAAAACACGTGGCATTTGGCTTGATGTACGAAGGAACGTTACGGAAATACAATTGATTAAGAGAAGATAACCAGTGAAACATTATGTTGCAGTAGATATTGGTGCATCAAGTGGTCGAATTAATTCTAGGAAAATTGGTGGATGAAAAATTACAATTAGAAGAAATTCACCGTTTTAAAAATGGTTTTACGTACCAAAGAGATGGGCACGAACGCTGGGAAATTGATCAACTTGATGCAGGAAATGTTGCCTCACTCCAAAGTGTGGTGTGTGTGTGTGTGTGTGTGTGTGTGTGTGTGTATATATGCGTGTGTGTGTGTGGTGGTGTGGTGGTGTGTGAC
>P_338
TTTTACTAGAAAAATAAATAATTCCGGGTGTTTGTAGTTTGCGAACAAGCGCATATAAACGGTCTTTTTTTACATGCTGGTTAGAAAATTTCTCCACTTGTAAAGAAATATTCGGTCATTAACAGAATAAACAATTTGCGCACAATCCGTTAGATGTAATTGCGTTAAAATATCTGCTCTAACTTTCTTGGTTGCCGTAGCTGTCAGCACCATAGTCACAGGAAATTCGGCTCTTTGAATGAACTTACCTAACATCAAATAATCAGGGCGAAAATCATGTCCCCACTGCGAAATGCAATGCGCTTCATCTATGACAAATAAGCTGATTCTTTGTTTTAATAGTAAGTTTTTCACCGTTTCATTATTTAGCATTTCTGGTGATAAAAAAATAAATTTATATAAATGAATGTTTGCAAGGACTTGCCCTTTTTCTTCTCGTTTTAAAAAGCTATTAAGCGCTGCTACTCGCTTTTCTCCCGTGAGCACGCATTCGCTCCATTTGATCTTGCATAAGGGAGAGAAGTGGAGAAACAATCAATACTAATCCATCCATCAAA
>P_339
ATTCGTAGGAATCGACCGTGTATTATTTGTATCGGGCGCTCCTGGTAATCGCCAAGTAGAACACGAAAACGTGGTAAATGCGGCAAAAGCAGCAGGTGTTTCTTACATTGCTTACACAAGTTTTGCAGGCGCAGATAAATCCACAAGCGCTTTAGCAGAAGATCATTTTCTTACCGAAAAAGTAATCGAAAAATCCGGAATCGCGCACACTTTCTTGCGTAACAACTGGTACTTCGAAAATGAAATGCCAATGATTGGTGAGCATTAAGTGCTGGAAAATTTGTATACGCTGCTGAAAATGGAAAAGTTGGCTGGGCATTAAAACGCGAATACGCAGAAGTAGCCGCAAAAGCTGTTGCGGGCGCTGACTTCCCAGAAATCCTTGAATTATCTGGCCCACTCATGACATACGAAGAACTTACAAAAGCAT
>P_340
CTTTTCTGTATCGATTTTAACATCATCATATAATAAAACATCGATATCAATGAGTCGCGGACCCCACTTAAATAATCGAACTCGCCCCAATTCAAGTTCGAGCGCAAGGCAAAAATCTAGTAAATCAACTGGCGGAAAGTCCGTTTCAATTTCTACAGCGATATTTAAAAATGCCGCTTGATCTTCGTAACCTACTGCGTCTGTTTCGTATACACTAGATACGTTGGTAATTTTAATTTTATCTGAAGCAGCTAAACCACTTAGTGCGTCATTT
>P_341
ACTTACGGTCAAAGTGGTCGGGAACTGGGGTGTTTAAGTCGTTTAAGTCAACTACAAGAACAACTAGTAGCGAATGGGAAGGTCAAGCTTTTATGCGTTTTGATGATCAATTTGAACAATTAAAACCAAAAGTAACTGAATTCGCAAACTTAATGGATCAAATTAACGATCAACTTGAGAAGACAGCAAACGCAGTAAAAGCACGAA
>P_342
TACCACCTGAAGTTAATAATTGGTTGATGTCTTTCCCATATGTACGTAAAACTTGGTAACTCGCTTCGATATCTTTAGTTGCTTCCAGCGCCCGGTGGAAAGTTAAGTCTAAATCACCTTTCCATTCTATTACTTTTTCGAGAAGAGCTTGATCGATTTCTCCATTTTCTGTTATACCACCATAAAC
>P_343
ACTTTGTTTTTGACGATAAACCTGTAAAAGTAGAAGCAGTAGACGACACAACGGTGAAATTCACTTTACCAACTGTTGCTCCAGCCTTTGAAAATACAATTAAAACTTTCTTTCCCAATTCCAAAACACATTTTTGAAGGGGTAGAAAACATCGAGAAAAGTGATAAAAACAAAAATCCAATCGGCTCAGGTCCGTACAAATTTGTTGAATACGAAAACAGGCGAATATGTTTCCCTAGAACGATTCAACGACTATTTTGACGGCAAACCAAAATTGGATAAAGTTACTCCAGAATCACAAAAGACCAAAACGCTGCTAATTTAGCACTGCAAAATGGCGAAATCAACCTAAAATCCATTCAACCTTCTGATAGAAACAAAGTAGAAAAAGCGAGCGCGGTAAACATTATCACTTACCCGGAAAATCGCTTAAGCTATGCAACATTCAACGAAAACCAACCAGCACTTAAATCAAAAGAACTTCGCCAAGCCCTTTCTTATGCGCTTGATCGTGGAAGAAATCATTGATGCTGCATACGGTTCAGATGAATACGCAAAACCAGCTTCCTCGTTCCTAACAGAAAACACAAAATATTTCACGGATAAAGT
>P_344
ACTCACGATTATTTTCTTAGGCCCAGAATACTTTTGGATGGAATGAGCGAATGTTTTAATACCTTCTGGATTATGCGTCCATCCAGCATAATAAATGGATTTGAAATGATTTTCTCCATTCTTCCTGGCCAAAATGCTTTTTCCAAGCCTTTTTTAATTGCCGCCAAACCAATTTCAAAGGTAGAAAATGTATTTAAGTACTGTAATACTTTAATAGCTACCGCCGCATTATTCAATTGATGAAGACCAAGCAGCCCAATGGAAAGATTGCTTATTTCTTCTCCATATATAGTTTTATAAGTTATATTTCCATTTTCATTATGCATGAAAAAAGTCTCATTTAATTGAGCAACATTGGATTTATTCTTTTTTGCTATCTTAGCTATAACTTCTTGAGCTTCTTTTTGTATAGCACCTGAAACAACTGGTA
>P_345
AGATTTCTTTCCCTTTTACAGTCCCAGCTGAACGGATAACGCCACCGAATAATAATAATTGTTCCGTAATCGTCGTTTTCCCAGCATCCGGGTGAGAAATAATCGCAAACGTTTTGCGTGAAGCAACTTCTTTTTGCAAATCTTGACTCATTGTTATTTTCCTCCTAGATTCATTCACATTCCATTAGTATAGCATAACTAGGAGAATTTCGGCTGATTTTTTATTCAAAAATTATTTTGTTTGTCGTTTCATGAGGATCACAGATAATACACCAAACACGACTGCAAAGGCACTTAAAATAAGTAAACTAAGCCCTGTTGTAACTGTTTTAT
>P_346
TATGTACAAGCGGAGAAAGAGTTAAGTGATGAGGCTATCGTAAAAGAATTACAAAAAAATTCTAAAATGAAAGGATTAATTTTATCTGATCCTGTGGCTGTATCATTGATGGATACAACACTAAAAAGGTAAATCATCTAATATTGTTCCAGCAGAAATAAAACAAAATGGTGAATTAAGTGCGAGGTCAAAAACTGCGACAAGAGAAGAATTTGATAAAATGCGTCACTTTGTACGTCATAAATACCAAGAAGCTGGGAACAAAATACTTGATGGAGCAGTTTCCATTAACCCATATAAACTAAAAGAAAGAACACCTTGCCAATTTTGTGGTTTTCGTTCATTTTGTGGATTTGATCCATCTCTAGCAAGCAATCAATATAGACATTTAACCAATGAAAAAACAGAAACAATTTTAGCAAAAATGAATATCGAAGGGGGGAACAGTAGCATGGGATTAAATATACCGCCAAAACCAGAAAGTTCTTTATGGACAGATGACCAGTGGAAAGCTATCCAAGCTGAAGGGAACAATGTGCTTGTAGCTGCTGCTGCTGGTTCAGGGAAGACAGCTGTATTAGTAACCAGAATTATTGAGAAGTTAATAAATGAGTCAGCGAACTTAAATGTTGACGAGTTGCTAATCGTAACTTTTACTAATGCATCTGCTGCTGAAATGAAGTTTAGAATAGGGAAAGGCTCGGAAGAAAGCTCTAGCTCAAAATCCAGATTCTACCCATTTAAAAAGGCAAGTGGCTTTACTTAACTATGCTTCTATTTCCACTCTCCACTCTTTTTGCTTAGAAATTATTAGAAAATATTATTTTGATGCAGATATTGATCCAAATTTTCGCTTAATTGAGCCAATCGAAAGTAGTATGATTCGTGATGAGGTTCTAGAAAATTTGCTTGAACAAGAATACAGTATTGAAAACAATGAGCCGTTTTTTCACTTGG
>P_347
TTACCATCTTCTACGTAGTTTGTCACGGTGGTTTTGACGCCTTGGATGATTTTTCTTCCTGTTTGGTTGGCTGCGCGTAGTTGGAATGCAAAATCTTGTATTTCTCCGATGTCGATTCGGCTCACTGGAACAACTCCTTTTGTATATCTTGTTGTTTACTTTCCAATTGGTAGATGTTTTTTTGGTATGTATTTATTTTTTCTTGGCGTTTTTCTTCCTCAGCTTGAAAGGTTTGGCACCATTTATTTTTCTGGTCTGCTTGGAGGTCTTCTAAATAGTAGCCGAAATTGCGAGCTTGATCGCCTTGCCAGACTTCTCTCATCAACTCCAAAAACTAC
>P_348
CAATGTGGCGGTTGGAATGAATCCTTTTACTAAAATATCTGCTTCTTTATTTTTTACCGCTAAAATGGCGCCTTGTGCTGCGGCTTCAGCGGTATCTGTTTGAATCCATGTAACGTTTTCATTCGCTAACGTTTTGTCTTCCTTCTTGCCAAATAAAAGAAATTTACCTAAATTTTGGTTTAATGCAAGACGAATCGTTTCGAGCACAACTTCATCATCTGCTCCTGCTACGGCGAAAACAAATGAACTTGTTTCTATTACATCTGAAAAAAATCTACTTTTGTCATAAAAATAACTCCTTTATCGCACAAAAAAGCCGCATTTCGAATTAGTAGTTTGTTTTTATGACCAGGTAATAATTTTCTACCTTATTCATTTTAAGCAAAAACTTTCTTCGATATGCAAGCAATTTCGTTTTTTTAATACGTTTGTTTTACTTTTTCCGCTTGTTCAATCATTTCTTTTGCATGTTGTTTGGTTAATTCGGTGACTTCTATTCCAGCAATCATTCGACTGATTTCTTCTACTTTCTCTTCCCCTTTAAGCACTGTAACGGAAGTTGTTGTCCGTTTGTTTTGGACTTTTTTCGTAATGTAGTAGTGATGGTTCGCCATTGCTGCAACTTGAGGTAAGTGACTAATGCATAGTACTTGTGAGCCAACTGAAACAGCATAAATTTTTTCTGCAATCGCTTGACCAACGCGACCACTTACACCAGTATCTACTTCATCGAAAATAATCGAGGTGATACCTTGGTGCCTAGAAAAAATGGTTTTTAATGCTAACATCATTCTAGATAACTCTCCACCAGAAGCGATTTTTGCTAATGGTTTTAAAGGTTCACCCGGGTTTGTTGACATATAGAGAGCTATCTA
>P_349
TTGTGGCTGTTCAGTAGCTGTTACTTGCGGCTGTAGTTCTTCTGGTTTAACGCGGACACCTTCTTGAGCTGGTGCAAGAATATTGTCGATTTCGTGTGCGCTTTCCATTGTAAAACGTGATGAGAAAGCTTCAATCAGCATTGGCAAATTAAGTCCTGCTACGATTGCCCACTTATCTTTATGTAGTTCATAAAGACCGTTTGCTTGATTGAATGGTGTCTCCCCAAAGATCCACTAAGAATAAAACTTCATCTTGGCTATCAAAGGATGCAATTGCAGCTTCCATTTTAGCTTTGATGTCTTCTGGACCTTCGCTTGGCATCAAAGTGATTGCTTTAACGTTTT
>P_350
TGAACATGGGATAGACTTGAAAATTACCGTTTGCCAAGGAATGGAGCAAACGTCAGATGTGCAAAGCGCTTATTCGCTCGTTAATGAATATAAAAATGCGGCAAATGCGATTTATGCGAACAAGTCCATTTATTCTCTTCAAGAAATTGATTTCGCAGCAAAATGTGTGGAAATAGTAGATCGAGGAGAACTAGCAATTGCAGAACAAATGAGGCCACTAAAGCCTTTAGAGGATAATGATGAACTAATTGAAACGCTGTCTGTGTTTTTACTGGAAGGTGAATCCAATTATAATCAAGCAGCTGAACTAT
>P_351
TATAGCTCTTTACAAGATGCTGGGTTCAGTGTGTTAATCGATGATCGTGCAGAGCGTGCTGGAGTTAAATTTGCTGATGCAGATTTAATTGGCTTACCGATTCGTATTACAGTAGGTAAAAAAGCAGCAGAAGGCGTAGTTGAAGTGAAAATCAGAAAAACTGGCGAAATGATTGAAGTTCGTCAAGATGAGTTACTAAACACGCTGCCTATACTCTTTGGAGATAAATAATTTATTGAGCAATTCGTGCCAGATGAAACTTCACTCGTTCCTATAAAAACGGGTTATGAGGGACATACTCACTTTGTATAAATTTAAATGAAGGGGTGTTATTCGGAATGACTGCAAAAGAGGAAGAAAACAAGAACGATTTCAGCTGTTAATGACACAAATCGGTTTACAAGATGTAACAACTTACGAAGAATTTACAAAAGATGCTAAAATCGAAAAACTCGTTGCCGACAAGAAAAATAAAACATGGCAATTTCATTTACACGTTCCACAAATTTTTCAGCAGCACTTTTCCATATGATGGATGTTGGAATGAAGCGTGCGTTCAGCCAAATTGCGGAAACAGAAATGCAAATTGTTCCAGAAAATCAAACAATTGACGAAACACTCATTCAGGATTATTGGAACTTAATCGTAGAGCCAATTGGGAAGCAGTCACCGATGATTGGAAAGCTTTTAATGGAGCAAAAACCTACATTTAAAGAACCTCATTTTATTGAAGTAGCGGTTCATAATGACATGGAAGAAGCGACTATTCAGCAACGATTCCAGACGAAAATTATTGAAAGTTACGGGAAAGCTGGATA
>P_352
AGAATACCAAGAACAATTTCCGCAATCCGAATTTCTGCTAGCTCTAGGAGAATTAGAAGAACGGATTGGCGTTCACTACGGAGATTCGCAGCGACAGGCTTTAGAACAAGCTTTAATGTCTCCGATGCTCGTACTTACTGGTGGTCCCGGGACAGGGAAAACAACAGTCATTAAAGGGATAGTGGAGCTTTATGCGGAACTAAATGGTGTGAGCCTTGATTCCCATGCTTACAAAGATGGAGCGACTTTCCCCCGTTCTTCTTGCTGCTCCAACTGGCCGTGCCGCTAAACGGATGTCTGAGTCAACAGGGCTTCCTGCGATGACCATTCACCGTTTACTTGGAATGAATGGTCAAGAACAAATGGATGATGATGCAGAAAGACTGATTGATGGACGACTGTTGATAGTGGATGAGATGTCAATGGTAGATATTTGGCTTGCTAATCAATTATTCCGTGCTTTACCAGCGCACATGCAAGTGGTACTTGTTGGCGACCAAGATCAGTTGCCTTCAGTCGGACCAGGTCAAGTACTCAAAGATATTCTGCAATCTGAACAAATTCCAACTGTAGCTCTTTAGATATTTACCGCCAAAAGGATGGTTCTTCCATTATCGAAATGGCGCATTATATAAAAGAAGGCATGTTGCCAGCTGATTTCACCAAAAATAGCGCCGATCGCTCCTT
>P_353
AAATGAAGCAGAAAGTTGTACCATTTTCACACAGGGCATCAAAGAATACCAACAATTGGATCAATATTTAGCACTGACGCTACTGGCAACAACCGGACAACTCGGAAAACCTGATTTAGCATACCGGCCAGGCCGAGCATCAGGCGACACAACGAAAAAAGGTCACGTGCTCATAGAAACAGAAGGCGCGCAGTTACTTGGTAAACATGAATTTTCATTAGCCATTTACCTCGGGGACCAAGCTTTCGATGAACATAAAACAGCTGAACGAACAAAAGCGTTCAACCAAGCAAACGTATCTTATCAACGCCAACCGTTCAATCACTTTTTACATCGCTTGGATAACAAAATCCAGA
>P_354
TCAGCGGAAACACCATTTTCATCTGTAATTTCATTTTTAATTTTACGATCACTAAAGTCCGTGATTTTCAGTTGGAATGAGTTGGATTTCATATGCGTTTGTGTTGTGTTTTTATACGTTAAATTAAAATTCCATTTGCCGAGATTGCTGAAGTTGTCCAATCACTTGAAGCGTCACCTCCAACGATTGGCGGTATCCATTTCGTTAAGTTAAAAGTTACTCGTTTAATTTTAAGTGAATCTGCTACATATTCGACATCATTATCCGCTAAAACATCGGTAAGCACTG
>P_355
AGCGCCAATCGCTTTTCACGGAACAAGATGCATTAGACAAACAAGCAAAAGCGTATGCGGCATCCAAAGCGTTACAATTAATTAATAGCGATATTGAAATCGAATATATAGTTGATGATGCGAACGCAACAAGTTTAACGCCTTATGCCGGAGCAATTGATTACAGTACAGATAATTTTATGACGCGCGACTTTTTAAATCAATTTTGTTTCAGCCATCATTCCATGGATTTTCACCTCGTGTGCTGGAAATTATGCGAATCTCATGCCAATTATTCCACCCGACTCTGCTTGTTTACACTGTTTACTTGGTGATATTCCCCAAACCAACGCAGCAAGTTGCGATATTATCGGTGTGGATGGTGCGCTGATTCCGATTGTCGCGGGCATGCAAGTTTCTTTACTTACACAAATGATAATCAATCCTGATTTCAAATCAAATACCTACTATCAACTAGATAATTGGCAATTTTCTTTCCGGTCTCTAAGTCAAGAAACACCCCGATTGCTCTGGTTGCGCAACTGGAAAAATGATTTCAGAAGTGCCTTTTTCCGAGCAAACAGTCGCTCTTTGCGGAGGATCAGTACAATTTCGTCTGCCAAATAAAAGCAATTATCACGAAATTAAACAAATGCTGACGGAACAAAAAATTTTTTATAATGAAAATCCCGTTTCCAACATACGAAAAATTTCAATTTGTTATTTTCAAATGGACGCGTGTTACTTCATGGGACAGAAAATATAACAGAAGCGAAAAAACATATCACTTATTTTTCAACTAAAGGAGGCAGTTATGGAACAAAAAACATTTATTAAGGTAACTATTTTAACGATTAGTGATAAGGAATTTGGATACGGATAAATCTGCCTTAGC
>P_356
AGAACAAATGAATATGCCGGTCTTTACATTAGACTTACCGTAATTGCCGTGATTTTACTCGTGTTTGTTCAAGGTTTTTATTTAAATATCATTTTCTCACTACTATTTTTGTATTTAACTGGTTTTCAATTCATCCCGATGTTAAAACATTATGATGCACAAATTATGCTACGACTTTATCCGATTAATGATCGTTATCGTCATCGCAGTTTTATTCACTTTCTTCGGATTTTGTTACTCGCTCAAGCACTACTCTTTAGTGTGATTGGCATTGCACAAAATGGGACCATCAGTGGGATGATCATTTTAGGAATTAATTTGGCTTTTGTAGTTATCTTTACGTTCCTTTATGCACCAGTCAGAATGAAAAAAATGTACGAATAAAAAAAGCGATTTGGATGAGTGGTCCAAATCGCTTTTTCCTATTTAGCATCATGGGAAAATTCTGGATAATGATAAATATCTTCATGTGAGAATCCAGATTGAGTATTATTTTTTTTCATGATATTGGTAATTTCTTTGGATAAAGGTGTTTTTTTCCAGTCATGAAAAAATACTTCAGAATCCCAAAAGGAAATAATTAAAAATTTATTCATATTCATCGCTTTTGTCAGTTTGTCTTTTGCAAGCCAGGCGTTTCACTAAAATGCAAACTCGCTCGTTGATACATTTGCAAGAAAAATAGGGATTTCTTCATCGCGGAGGTGGATATATTCAAAGACGACTACTCCAAAACCTTTTAAGGAACCACTGCTTTGCAATACTCGATACTCAGCGCCTTCTTGGAAAAGTTCTTCACCGGTCGACTCTTGATACAA
>P_357
AAGTTGAAGCTGGGAAGAAAGCCTTTGCGGGAACAGAACTTGCTGGCAAAAAACTTGGGATTATCGGTCTAGGCGCAATTGGTGCATTGGTAGCCAATGACGCTTTATCGCTTGGGATGGATGTGGTTGGATACGATCCATTCGTTTCAGTAGACACGGCTTGGAGAATTTCTAAAGAAGTGGAACGTGCGATGACGATAGAAGAAGTTTTGGCCACATGCGATTATTTAACAGTTCATGTGCCTTTAACGGATAAAACACGTGGCATGTTTAACGCAGATACACTACAATTAGTGAAGGATAATGCTGTTTTATTAAACTTTTCTCGTGGTGAGTTAGTGGATTCAGCCTCTGTGAAAGAAGCTTTAGATGATGGACTTTTACGTTTATATATTACAGATTTCGCGACAAAAGAATTATTAAACCACAAAAAAGTGCATGTATTTCTGATTTAGGTGCATCGACGGAAGAAGCCAAACCAACTGTGCTAAAATGGCTGCGAAAGAACTGCAATCATATCTTGAAACAGGTAGTATTAAAAACTCGGTTAATTTTCCGAACGTGGAAATGCCGTATAATGGACATCCGCGAATTGGAATTTGTCACAAAAACATTCCTAATATGGTCGGACAAATTACGACGGAGCTAGGGAAATATTCGTTAAACATTTTAGATATGATAAATCGCAGTAAAAATGAATATGCCTACACATTAATTGATATTGATAAGGAAACGCAAGCTAATTTGGAACAACTGAAAAGTGATTTATTAGCTGTGCAAGGGGTTTTGCGTGTTCGAGTTATTGAACCATTAGGTGTTACGGTTTAAAATTATTACCCGGGAAATAATGAGAGCATGAAACTTTATGGTTATTGCCAGACGGGTTCATGCTCTTTTACTAAAAAGGAGGATAACAATGGTAAATATACGTCCATTTAAAGCAATTCGTCCGATTAAAAATTTAGCGGAAA
>P_358
CAAAATGGAACTAACAGATTCAGGGCAAGATAGCGTCGTTTTCTATATGTCAACAAACCCGGGTGAACCTTTAAAACCATTAGCAAAAATCGCTTCTGGTGGAGAGTTATCTAGAATGATGTTAGCATTAAAAACCATTTTTTCTAGGCACCAAGGTATCACCTCGATTATTTTCGATGAAGTAGATACTGGTGTAAGTGGTCGCGTTGGTCAAGCGATTGCAGAAAAAATTTATGCTGTTTCAGTTGGCTCGCAAGTACTATGCATTAGTCACTTACCTCAAGTTGCAGCAATGGCGAACCATCACTACTACATTACGAAAAAAGTCCAAAACAAACGGACAACAACTTCCGTTACAGTGCTTAAAGGGGAAGAGAAAGTAGAAGAAATCAGTCGAATGATTGCTGGAATAGAAGTCACCGAATTAACCAAACAACATGCAAAAGAAATGATTGAACAAGCGGAAAAAGTAAAACAAACGTATTAAAAAAACGAAATTGCTTGCATATCGAATAGTTTTTGCTTAAAATGAATAAGGTAGAAAATTATTACCTGGTCATAAAAACAACTACTAATTCGAAATGCGGCTTTTTTGTGCGATAAAGGAGTTATTTTTATGACAAAAAGTAGATTTTTTTCAGATGTAATAGAAACAAGTTCATTTGTTTTCGCCGTAGCAGGAGCAGATGATGAAGTTGTGCTCGAAACAACTCGTCTTGCATTAAACCAAAATTTAG
>P_359
CTTTGAAGATATAATGTCTAAATTCTTGAAAGATAGTGATGAAAGACTCACTACTATCAAACGCCAAACAGAATCTAAACGTGGCGGCCGGAGCAAAACGCGGCTAATACGCTAAAATTAATTGTAAAGTAGATGCACCGTATTGGATCATTAATACGGTGCACTTTTTAATAAAAAATGTGAGAGCCGAATTTCGAAGGAAGGTTTTCTTGAATGGATGACACCGATAAACGAGTACATAAGTATATCGAGAAACATGATTTAATCCATACCGATGATAAATTGCTTGTGGCAGTTTCTGGCGGTCCGGATTCTTTGGCGTTACTGCATTTTTTATGGAATTCAAATTTAGTCCCAAAAGAAGCAATTTCCGTCGCGCATTTAAATCACCACTTAAGGGAAAATGCGGCGAATGAACAAAACGTCGTCGAAACTTTTTGCGAGAGCC
>P_360
CTGTACCATCTGTTAGAAAACGAATCAATAAAAGAAGATGAATGGAAATCGTTAAGGAGACTCTGTTATGAAAGAAAAATTAATGCAAGCCTATGCCTGGTTTCAAAAAAATAGTACCGTCGTAAAAAATCGTTTTTATTACTTTTGTGATGGCTTTTGTTATTTTTGAAATTATTAATATTGCGACGGGAATTGACTATCCATCGCTAAAAGAAAATTTAACTTCTCAAAGTCCAGAACAAATATTTATTATGTTTATTGTTGGCTTAATTGCTGTCACTCCAATGCTATT
>P_361
TTGAAAACAACATCTTTTGTTACGTCTTTGCCATTATGATAAACAGTTTTCGCGAATACCATGTGGTTTAGACCAACGAATTCTACGTAAATTTCAGAAACGTCTACGCCAGCGATATTGCGTTCGATGCCGATGGGCCGTTACATAAGCCGACAACTTTCTTTTGGTTACTGTAACGAAGAACTGCTTCTGTTACCATTCCTGCAGGGTTAGCAAAGTTGATTAACCAAGCATCTGGGCAAAGGCGTTCCATGTCTTTACAAATATCTAAAATAACTGGGATTGTGCGAAGTCCTTTGAACATGCCGCCTGGTCCG
>P_362
TAGTACTCGCAACGATTGTTCAGTTTTATATTGGTTGGCGGTTTTATGATGGGGCTTATAAAGCGCTTCGAGGTAAAAGTGCAAATATGGATGTATTAGTCGCACTTGGGACTTCTGCTGCATATTTCTATAGTGTAGTGGAATACATTCGTCACATGATTGATCCGAGCGTGATGCCGCATTACTACTTTGAAACAAGTGCTGTGTTAATCACCTTAATCTTGTTAGGTAAATTGCTTGAATCATACGCAACATCGAGAACAACCAAATCTATTGCTGGTTTACTTGAATTACAAGCAAAAGAAGCGACCGTTATTCGAGA
>P_363
TCCGAATAATTGCTCAGCTCCACCAGAGATGGCGCCGGATAAGCCAGCACTTTTACCTGGTTGAAGTATGATAACTGTAATTAACAGTACTGATACGATGATGAGTAAGACCGTTAAAACTGTACTCATTGTTCTTCCTCCTAAAACCGCCCAATTTGACTAAGATTAATTTTACCATATTTGGTATTATACGTAAAGGTTTGTTTCTATACAATAGTTAAACAACTTTTTCCTCTAGCCAAACTAAATCGTCTAAGAAGTAAATTAAGTCTTCTTCTAAAATGTCTTTCTCACAGTCGTTCACGATGTCATGCCCTGACCCTGCATAGAAACACAATTGTTTATCATTTGTATG
>P_364
CTAGTAATAACACAAATACAAGAATAGCATCCATATTATTAGTACGCGTCACGGCTACCGCAATAGGAGTCAGCGCCATAATCAAAGCAGTAATTCTTGCAGCCCATGCGCCAAATCTAGGTTTGACGAGCACATAAAGCAAAATCACCGAACCAACACCAGCCAACGCTTGTGGTAAGATAACACTCCAACCATGTATGCCGAAAATAAGGGCACTGATCGCTTGCAACCAAAGTGCAACAGGTGGCTTATCTACCGTAATAAAACCAGCAGGATCAAAAGCTGCATAAAAATTATGAATATTTTGCACCATACTTGTCACAGCAGCTGTATAATAAGGATTTACAGTATCATCATTCCAAATACCATAAAAATTAAAAAAGATGGCAATAACAATAATTCCAACAAAATAAAAATCTAAATGTTGTATCCGTTTCTTCATATTCTTCACTTCTTTCCATAAGATAATACCTTTTATTTTAGAGTTCAAATATGAAAAAAACGTGAATAAATTTAGAAATAAACGAGGTATTTATTTTTTACAAAGAAATTCCAGAAAAAGCCTTGTCAAAACTAACATAGAATGGTATTATATAAAAGTTGTTAAAACACTAAGAACTACTTACTATGCGGGTGTAGTTTAGTGGTAAAACTACAGCCTTCCAAGCTGTTGTCGTGGGTTGATTTCCATCACCCGCTTTATATTTTTTTATAAATCCTGTTATCAACGCAGTGTTTCGACCTTTTTAAGCGAAGCATTGCGTTTATTTTATTGCCTGAAAATAAGGAGAGAGGGGATGATGATAGTGAAGTCGACATCAGATTACGCCGCATTGAAAGAAGAATTCATTGCTTATGCGCATGAAATAGGTATTCAAAAAATTGGTTTCACAACAGCAGACCCTTTTTTATTTTTAAAAGAACGATTACTAGAAGCGGAAG
>P_365
AAAAAAGCATCAAAAAAGCTTTTCGTCGCAGGGTCATTCTTTATAATTGTTGCAATATCTTCTTTTAAGCGAGTTGGCATTTTGTTGCCTCCTTATTCAAGTTCGTACATTTTTTATTGGAACCTACGCCAACAAAAAAAGCCCCTCCGATACAGAGACGCTTTGCGCGGTTCCACTCTGACTTGAGTATTGCCAATTTTAGCAAATACTCCAACTCTAGGGGTGGGGGTAACGACCCACATTTCGTCTGACGATACTAAATTTCCCATCAGAATTCAGGGAGGCATTTCAGGAGTGTTCAGCTAAGTCGCTTCCAGCCATGGCGACTCTCTCTATAAACTTAGAATTCCGTACTTCTTCCCATCAGCACTTTTTCCGTATATTTAGTTCTATTATAACAGCAATAAAATTCCTTGCAACTGAAATATATCAAAATAAAAAAGCACCCCGCAAATAGCCGAGATGCTTTCATTCAAAATTAATTATTTTTCAACCATGTATCCAAACGATTAAGCACTTTTTCACGACCAAGAACTTCGATTGCAAGTGGCAATTCAGGACCATGCATTTCACCCGTTGTCACAATACGAATTGGCATAAATAAACCTTTACCTTTTACGCCCGTTTCTTTTTGAATCCGCTTGATTGCCGCTTTTACTTCCGCAGCTTCTAGAACTTCTAGTGCTTCTAATTCTTTTTTGAATGCTGAAATAACAGTTGGAACTGTCTCTTCCGCAAGCACTGCTGTTTCTTCTTCATCAAACGTAATGGACTCTGCGTCAGCAAAAAACATTTCAGAAAGTGGCACAATTTCCGCACCATAGCTCATTTGCTCATGATAAAGTGACACTAATTTGTGCACCCAATCAAGTTCCGCTTGATCTAACTCAGCAGATACAACACCTGCTTTTTGTAAATGCGGTAGCGATAGTTCTACTACATCGTTTAGTGGTAATTTTTTCACATATTGGTTATTCACCCAAGTCAATTTAA
>P_366
AACCCCGGTATTTGCTGGTAAATATACCAAAACCTACAGAAAATGATGATTGGTACTAGTACGAAAATTAAAAGTAATGGAATAAGCATCTTATGCCAAAAAATTTGCTTCTTGGAGTATGGCAATCCAAAAGTAAAATAATCCATTTGCTTATTTTTCTCAAAAACAGTTAACTTTAACCCTAAAAACAGAAACACATAGAAGAAAAGCCCTAAATTCCCTTCAAAATCATAAGGAGTTAAACTTAAATCATTTTTTATTTCATTACCCGTCATTTGTTGATCTGCTGTATTATTTTTTTGAAAT
>P_367
CATTAAACGAGGGGATCTAGCTAGACGGCTAAATACTTCCCCAGTAATAATCGCTACAATAATAGCAACGAAAAGACCTTGTGCGCCTAAGAATTTGATTGTCATGTAAGATGCATTGTCAACTACTGTGTAAGGTGTATACACGATAAAGAATGCACCTATCGAGGTAAGTCCACAGAGCAAATCATCGTGTTAAAGAGAGAATCA
>P_368
TACAATATGAGAACATCAAACCAGGCGATGCAGAAAAACTAGCTTCCGAAAAAGTACCAGTCTTAGCAGGGAAAACAATAGATGAAGCTAAAAAAATCCATGAAGGTAAAAGAATTAGAACCAATTATAGTCGGCAACGGCAAAAAAATTGTCCAACAACTTCCGCAAGCGAACGCCGAAATCATGCAAGGTCAAAAAGTTATTTTAATGATCAATGGTGACATGACTGCCCCTGACATGGTAACTTGGTCGAAAGACGATGCGCTAAAAGTTTCTGAAATAACTGGTATTCCGTTTGAGTTTAGTGGAAATGGTTACGTGAAGAGCCAAAGTGTATCTGCGGGTTAGCGTAATTAATAGTGAAACGAAAATGAAAATAACTCTCGCCCCACCAGAAGAAATAAGTGCATTTAATCAAAATCACGATCAGTACAGCAGAAAAAAATAAAAAAGCAACTGACATCCAAGAGAATGCCGGTATCGGTGATTTGCTCAATTAATAATAGGAAGATAGAAGTATGTCAGCTTTACAAAGTGGCATACTTCTAACTTTAAATGCAATCTGTGTCTTTTGTCGTGGTAGATATAGTTTGTTGTTTTTGCTAAGATAGAAAAGGATTCTTTTTGGTTTTAGCAAAAATAACAGAGATTAGTTTGAGGAGATGGCAAGAATGAAGTTAAATGAACTAATGCAAGCTATCCCGGTTTTTACTGGCGAGGCAAGTGAAACAATTGAAATTAGCCATATCGCCCAAGATAA
>P_369
GATTAAAATTCTCTTTGGAAATATTTGCTAAATCGCCTGGCTCTAAGTAGTGAAAAGCTGTGTGTGCATTGTAGGATGCGTCTTCAATATTATGCTTAATTAA
>P_370
CTAACAGATACAACTGGAGAAGGCTTAAATCCAACGTATTTGCTAGATTTACTAGAAAAAAGATACGCTTATGTTTACCAATTCAATAAGTAAAAAATTAGCTTGACCCTGCTCCTTTAGAAAGCTATAATAAACAACATAACTTAAAACCGAAATACTTATATAATAGTTGCGATTGGGCGACGAGTTCTACCTGGTTACCGTAAATAACCGGACTATGAGTAGTTTGTATAAAGAAGTCACTCCGAAAATTGGTGGCTTCTATACTGCTTCTCTATTTTTAGAGAAGCAGTTA
>P_371
GATCCGGTGAGTCAGGTAAGTCAGGTAAGTCAGGTAAGTCCGGTAAGTCCAGGTAAGTCAGGTAAGTCCAGGTAAGTCAGGTAAGTCGGTGAGTCCAGGTAACTAGCGTAAGTCAGGTAAGTCCAGGTAGGTCCAGGATCATCCAGGTAAATTAGGTAGCTATAGGGTCACCCCAGTAGACCCCGGTAGACCCAGTCACTCCAGTAAACCCGTCAAATCAAGTAAATCCAATTGATCCAGTGAAATAAGTTCAAGTTACTGAAACTTTAATGAAACAGACTACTTCTTGTTAATACCGATAGTAGCTAAAGATAATAGAAATTTACCGAAAACAGGGGATAGTGGAATGCATTAAGTTAGTAGTGGTTTAATGCTAGCTGTTTCTAGCGTGATTTTATTACGAAAACGAAAATAAAAAGGAATTTGGCTTTTAGTCAAATTCCTTTTCTATACGATTTTTGTACCTTGGTGGAAGGGTGGATTTTCCACGAGCCATTTTCGATGATCCAGAACGTATACTTGTCACTGTATAGCTATTTTCACTTGTGTTTTTCAATTTATAATAGGATAAGACCTTCGTTTCGTCTAAAATTTTTATGTCATAATCCATGATTTCTAAACTGCTATT
>P_372
TTTCATCGGCTACTTAGTACTTATTTTCAAAAAATCCGACTTTTAAAACGCACCTATCAAATCCCTGGTGGCAAAATTGTTAAAGTGATTGTAGCGCTAATCGGCTTAGTAACATCCGTTTTCGCTTTATGTATCTCTTTTGTTCCACCAGCATCCATCGCCGCAAAAAGCGACACGACATACATGGTTATGCTCTGAATAGGCTTGTGGTTCACCGTGCTAATTCCATTTATCATCTACGCTGTGCACAATAGAATATCACCGAAAGATATTACACATTTAGAATCAAGCGACATCAATAAATTCACCCACCCCAGAGAGCTAGTGGCGAACACATTATTAACCCCGACGAAAAACATATT
>P_373
TAATATGAGATCCTGCTACTTCTAGTCCGAGTTCAGCCAATTTCGCTTTAATTTCACTAGCGGATTTACCGTAATAACCAGCAAACTCCACACCGTCATAACCCATTTCCGCCACTTTTTCTAACGTTCCAAAGAAATCATCTCACAAGCTTCCTTAACACTCCACAAC
>P_374
ACACCTGGGTTAAGTACTTTTGTTACTAGTTCGCGATTAGCTTCGTCTTTTTCGATTACTTCAAGACCGATTAAGCCGTCATCAAGTAAAATGGAAGAACCAATTTCTACATCATCGTAAAGTTCGCCGTAAGTCACGGAGAATTTTTCTTTTGTTCCTTCAACAGGAGTCATAGAAACACGTACAACATCACCTGTTTGGAATTCTAATTTTCCGCCGACCATGTCGTTTGTACGGATTTCTTGCGACCTTTTGTATCAAGTAAGATAGCCACTTGTTTACCAGTTTTTTTCGATGCTTCGCGGATATTTACAATACGCGCACCGTGCTCTTCAAAATCTC
>P_375
ACTATGGTATCCGTAAATACGGTTTCCACGGTACAAGTCACAAATATGTATCCGAACGCGCTGCAGAACTTTTAGGACGTCCTGTAGAAGAATTACGTTTACTAACTTGTCACCTTGGTAATGGTGCTAGTATCGCTGCAATCGAAGGCGGAAAATCAATGGATACTTCCATGGGATTCACACCACTAGCTCGTGTTCTTATGGGAACTCGTTCTGGTAACATTGACCCTGCGCTTATTCCTTTCATCATCGAAAAAACTGGCAAAACTGCAGAACAAGTACTTGATGTGTTAAACAAAGAATCTGGTATGCTTGGCGTATCTGGTATTTCAAGCGATCTTCGTGATTTAGAAGATGAAGCAGCAAAAGGAAACGACCACGCAGACTTGCACTTCAAGTTTTCGTTGACCGTATCCATAAATACAT
>P_376
TGGTGCTTGTTCTCCCGCTTTCTTTTCTGGTACTTCTACCCCAGTTGACGTCTCCTCCGCCATTGGTGCATAACCAGGTATTAGTGAAAGGAATAACATAATAGCTATCAGGCTCACTAAGATTTTTTTTGCTTTTGCATGTATTTTCATGTGTCAAGCTCTCCCTTTTTCAATGTAATTTCATTCGATGCCTTGCTAATTTCTCTTTTTTTAACTTGCCGCTAACAACTTCACTGCCCTCTCTTTCTAAAAAAGGACCAGTTTTAATTGAGATAAAACTGGTCCTTTTTCCTAATATTACAAAATTATTATAGCATGTTTTCATTCCAAAAAGTTATGCAAAATGTAAAATTTTTACTTTTTGTTTGAATTATTAATTTTATTAATTATAATTAGTGTTAAATAGTTAAGCAGTAATAAATTTCAGTCGCGCTGTATCAATACAAATATCAACAATATTGTCGCATTCTATAAAGCATTTCCCATCAGATGCAAATTCTTCTGGTGCAAGGGTATTAATCATTACTAAATTTGCTTCAATCGTTTCTATTGTCCCGATAATTAGCTCGTCCCAAACAGTCATTATTTCCACTAATTT
>P_377
TCGTAGTTAATTTCTAGATGCAAACTTTCTAGCTGCAACTTAATTATAGAGGAGTCAAAGCATTTCTGGCCATAAAATTTTAACTTCTTAAAATTTTACGGCCTAGTTGGTGTGTTTGCTTTCTCCATTAGTATTGTACAAATGAAAAATAGAAATAAAAAAATCCGAGTAACGATCATTACTCGGATAAGACTTTAGTTTTCCATTTAAACATTTTCCATATCCATTCCAACAAGTGTTTCCCTAATCTTTTTTCTAGCGATAA
>P_378
AGATAGGAAGTGATAGGTATGGCTGGAATTGAATATGAAGAAAAAATTCAAAAAAGCCTACTGGTTTTATACTTTAGGGGGTCTCCATACAGTCTATCTGCAGGGAGTATGGTATTCCTCGTTAAGAGAATTTTACAAATGGATGAAGTTACATGATGCAAGTAAACTGGAAACCAAAGAGGTGGAGACTTCTACAGATAAGAGATTGAAAACAGCAAAAAAACAAATTAGAAGAAGAGATTTGTTTTTAAATGAAAGCAGAGATCGATCTGTTGGAAAGTCCTTGATAGGGATGAATTTAAGAATTGATTGATAGGTAGTAAGAGAGAGGATAATAATTACCAATTACTCTTTTTATTTTATATTTCGTACAGCCAATTCATGTAAAAAAAAGTATATCCAAAATATATACAAAACCATCATTGAAAATACACTTTTTTCAATGTATGACGTAGAATTAAATGGTTGTAAAAAATTTGCTTTTTAGTCATGATAGTAGCATATGCTCGAGTAAGTTCTACAATTAAAATTTAGATAGACAAATAGAAGCTTTTATAAATTATAGCTGAAACGAAAGCAATTGTTCTTTTCGTTTTTTGTTAGCTAATTGAAGCATTGTTTCTTCTAAGGCTTTTAAAGCGATTCATTATGTGTCCTGTTTATCGACTTTGATTTGGTTTCGTTGTTCGCCGTTTTGGATAGCTAATTGTCCAAGAGTAAATGTGGTAAATCAATTCGATT
>P_379
AATTCACCTTCTCCATCTCTGGCAGGCATTTCCGCCGTTTTTGCTATCCAACCTTCTATTTATAGGTCCTATCGAACTATTTTAGAACGGGCGCAAGGGAACGTAATTGGAGCCATCATTGCAATTATTTTTGGACTTTATATTGGTAATGATTTTATTTTAATTGGTGTCGCTTCGATTATCTTGTGTTGCTTTATTAATGCAATTCCGCTTGGAGAATACGATTGGCCTTGCAGTCGTGACACTCATTATTGTAATGGATTCTCCTGGTAATGACTTTTTAGAAATCGCACTTATTCGTTTTGGGACAATT
>P_380
AACAAATTTGGCGTTGTAGAATATGTAGACGGTTTGGCTCCTGGCGTATTCGTTATCGTCAAAGGGCAAAACGAAGGCGTTAGTCACGAACTTAGCTACCTCATAAAAAAGGCGACCGGGATCATCACATTCTTTATCGTCCTTATCATCTAGCTAGCCTTGAAACACCTCTAACCATTGCAAAAGCTGTGTTGAACCACGATCACGCTATTGTTCCAATGGGCGCACCAGTTTCTGAAACGGTTGCGGTTGCTAAAAAAGACATAGCTGCCGGTGAAAAATTAGATGGCATTGGCGGTTTCTGTGTACGCGGTGTACTGGAAACTCACGTCGATATGGCAACGAATGGTCATATTCCTATCGGCTTGATTAGCGGTGAGGTAGTAGCCCGCAGAAATATCAAAGCTGGCACATTTATTACTGACGAAGACGTTTCATTAGATGAATCCACTACTGTTTGGAAACTTAGAAAACTGCAAGATGAAACATTTAATAAATAATTTCAACTTGGTGGGAAATGATAT
>P_381
TTGTTTGTACAATTGGTCCTGCAAGTGAGTCAGTTGACACATTAGTTCAGTTGATCGAAGCAGGAATGAACGTTGCACGTCTTAATTTCTCTCACGGAGATTTTGAAGAGCACGGTGCGCGTATTGTAAATATCCGCGAAGCATCGAAAAAAACTGGTAAACAAGTGGCTATCTTACTTGATACAAAAGGTCCAGAAATCCGTACAAACGACATGGTCGGCGGAAAATTAGAATTCCAAACAGGTGATGTTGTACGTGTTTCTATGACTCCTGTTGAAGGAACAAAAGAAAAATTCTCCGTGACTTACGGCGAACTTTACGATGATGTAGAAATTGGTTCTTCCATTTTACTTGATGACGGCTTAATCGGTCTTGAAGTAATCGAAAAAGACGAAGCTAATCGCGAACTAGTAACAAAAGTACTTAACCCAGGTGTACTTAAAAATAAAAAAGGTGTTAACGTACCAAACGTTTCTATCAACCTACCAGGAATCACAGAAAAAGATGCTGCTGATATCCGCTTTGGTTTAGAACAAGGTATTGATTTTATCGCTGCATCTTTCGTACGTCGTGCTACAGATGTTCTTGAAATCACTAAAATTCTAGAAGAGCACAATGCAACTCACGTACAAATCATTCCTAAAATCGAAAACCAAGAAGGCGTTGATAATATCGACGAAATCTTACAAGTATCTCAAGGCCTAATGGTTGCTCGTGGGGACCTTGGTGTTGAA
>P_382
CTTGCACGAAAAAAATTGGAAATATAAAACTAGTGTAGAGAAATATTTACACTTCCCAAAAACTAATCCGAACTTAATTCAAAAGTATTGCGAGTTGTTTTCTGTAGATAACTACTACTTAGAAAAAGATATCCAATTATTAACAGGGGCGAATTTGTCAAAGTAGAATTAGTGAGAACATTAGCTTTGGACTCTTCTATAATTATTCTAGATGAACCTACAAATAATCTAGATAACAAGTCCTCGGAGATACTTGCTAATATTTTAAGTGAATTAGCAAAAACGAAAATTATTTACTTAGTTAGTCATGATACTCGATTGGAGCATTTTTTTGATAAAACTTGTTTTTGTAGATAAAGATAGGATAGAAGTATCGTCTAATGTTGAAATAGAGCAGAACGAGATTCAAGTTAATAGTAAAAGAGTTGTTTCAAATGGAAGAATTTTAAAATATTTACTTTAGTTCAAAATTTAACTTCTTGATGTTTGCGTTTATTATAGTACTAACGATCTTATTAACCAATATTACCTCCACTATTTTACGATCAG
>P_383
AGTCATTCTCGTTGACGGTGCGCAAGCGGAAGTTGATGTAGTTGATTTAGATGCTGACTTTTATGCTTTTTGGGCACAAAATGATGGCTCCTCTGGCATTGGCGCCTTGTATGGCAAACGTGAATTGCTTGATGCGATGGAACCTACCGAATTTGGCGGAGATGGATTTTGTTGAATTATACGATTCGACTTGGAAAGAACTGCCGTGGAAATTTGAAGCCGGAACACCGATTATTGGCGGAGCGATTGCGCTGGGTGCGGCGATTGATTACTTGGCAGAAGTCGGGACTCGCAAATATTCACGCACATGAACAAGCATTAGCCAGCTACGCGATAGAAGAAATCAGCAAAATCGAAGGCATTACCATTTATGGACCAAAAGACGCGAGTAAACGATGTGGCTTAGTGACTTTCAATTTAGAAGGCGCACACCCACACGATATTGCGATTATTTTGGACGAAGACGGAATTGCGATTCGAGCTGGTCACCACTGTGCGCAACCGTTGATGAAGTGGCTTGACGTTTCTTCCACAGCTCGCGCAAGCTTTTATATTTATAATACAAAAGAAGAAATTGATGCGCTTATAGATGGCTCAAGTTAACAAAGGAGTATTTTGGATTATGACAAGCCGGAAATTAGATCAGCTTTATAGACAAGTCATTATGGATCACTATAAAAAATCCGCGCAATAATGGAGAGCTCCCAGATAGCGATGTAACAATCGACCTCAACAACCCAACATGCGGTGATCAAATTCATCTTCATTTAAAAATGGATGGTGATAAAATGGTTGCGGCAAAATTCACTGGTAGCGGCTGTTCGATTTCGATGGCCTCTGCTTCGATGATA
>P_384
AGTCGCTCTAAAACCGTCTCCGAAGCGCGTTTTCAAAATAAAATCTAGTCCCCACTCGCCTTCTTCTAAAAGGCGCATCCGCAACATTTCCTCTTTTTCAGGTAAACTCGAAGCCATTTCATATAAAGCCATCGTTACTTCCGCCGTTTGAATAAGCTGCTGCGAAACATCGCCCGCATCGTGCCATCCACCATTAAATGACAACTGTTTCCCATCGTGTTCAGCGATAATATCTGCGTGACAAGTCGTATGTTTCCCAAAAACCGGCAACCGCATCGTTCGCAGAAAATAAAGTTAAGCAATTTGCCAGATAGAAGATTCCCAGATCACTTCGGAAGTCCCAATTTGAAAAATTTCCGTTTGCATATCCGCAAATTTTAAATAGTATTCACCCACAGTTTGTAAATGGA
>P_385
CTTTCACAAATGGCGAAGTACTAATAAATGCTACCCATCAAGGTGAAGCAAACTTGCAACATAAAGTAACTACTATACAAGTTTTTGGAGAAAAAACAGACAAAATTACAGGCAGGGAATTTAATCAATGAAAGAAAAAGATTGGTGGAAAAAAAGCGTAGTGTACCAAATCTATCCAAAGAGTTTTAATGATTCAAATGGTGATGGAGTTGGTGATATTCAAGGAATTATCGAGAAATTAGATTATTTAAAAGAGCTAGGTGTGGACGTTATCTGGTTGTCCAGTATACGATTCGCCTCAAGATGACAATGGTTACGATATTCGCGATTATCAAAAAATTTACGAAGAGTATGGAGATATGGCGACTTTTGATCAATTACTTCAAGGTTTACACGACCGCGAAATGAAACTTGTAATGGATCTTGTTGTTAACCATACTTCTGATGAACACAAGTGGTTTGAGGAATCCAGAAAATCCAAAGACAACCCGTACAGAGATTACTATTTCTGGCGCGAGGAAAACGAAATCAATAACTGGGGCTCGATTTTCAGCGGTCCAGCATGGGAATTGGACAAAAACAGGTGAGTACTATTTACACCTATTCTCCAAAAAACAACCTGATTTAAACTGGGAAAACCCTAAATTACGCCAAGATGTATATAATATGATGAAATTCTGGCTAGATAAAGGCATTGATGGCTTCCGCATGGATGTAATTAATTTTATTTCCAAAAATACTGATTTCCAGATGGTCCAGTACCAGATGGTCAAATTTATGGCGATGCTGGCAATGATTTTTGTAATGGACCGCGGATTCATGAGTTCTTGCAAGAAATGAACCAAGAAGTTACTTCTAAATACGATGTGATGACTGTTGGCGAAATGCCTGGTGCTAGTACAACCGACGCGCAAATTTACACGAATCCAGCAAATAATGAAGTCGATATGATTTTTACATTTGAACATATGAACTTAGATTCCGATGGCA
>P_386
TTCTGTGTCACCCCATCGGTTAAACAATTAGCACTGGTACAGGAATCTCTACCTGTTGTCCATCGCCTACGCCTATCGGCCTCGGCTTAGGTCCCGACTAACCCTGAGCGGACGAGCCTTCCTCAGGAAACCTTAGATATTCGGTGGAAGGGATTCTCACCCTTCTTTCCGCTACTCATACCGGCATTCTCACTTCTAAGCGCTCCACCACCCTTCCGGTCTGACTTCACCGCCCTTAGAACGCTCTCCTACCACGAACCTAAAGAGGTTCGTCCAGTTTCGGTAATATGTTTAGCCCCGGTACATTTTCGGCGCGGGGTCACTCGACCAGTGAGCTATTACGCACTCTTTCAATGGTGGCTGCTTCTAAGCCAACATCCTGGTTGTCTAAGCAACCCCACATCCTTTTCCACTTAACATATATTTGGGGACCTTAACTGGTGGTCTGGGCTGTTTCCCTTTCGACTACGGATCTTATCACTCGCAGTCTGACTCCCGAGTATAAGTACATGGCATTCGGAGTTTATCTGAATTCGGTAACCCGAGAAGGGCCCCTCAT
>P_387
TAGCCCCAATTTGTGTGAAGAAAAACGCCTGGATTGGCGCAAACGCGACGATATTATCAGGCGTAACAATCGGCGAAAATGCTATCGTTGCTGCGGATGCTACCGTCACAAGAGATGTCCCAGCAAACGTTATCGTCGCCGGAAGCCCAGCCAAACAAATTCGTAAAATTATCGAGGAATAAGGAGAGATAGCAAATGACAATCAAAAATAAAGTAATTATTATAACCGGAGCATCATCCGGAATTGGTGAAGCAACAGCCTTACTTTTAGCTGAAAAAGGGGCGAAAGTGGTTCTTGTCTGCTCGTCGCGT
>P_388
TACAACCAATCGACAAGTGTTTAAGTACTTTTCATCAAACGCTTCTATAGATAGTGTCTTCTCTTGAAAAGTAGCGTTTCCTGTTTCAATGCCCTCTTGATGGACTGCAGCTACTCCCGGATAGTGCTCTTCTATCATAGGCAAAATTTTCCACTCACTCAAAAACTCCGCCTCCCCTTTTCGTTTATCCATTAATTATACCGTTCTTCTTGACCTAGGCAACCGATTAAAAAAATATACACCGCAAAATAAATTTGCGATGTATCTTTAATTATTATTTAGCGTATTCAACTGCTCTTGTTTCACGAATGACAGTCACTTTAATGTGACCAGGATAATCTAATTCCTCT
>P_389
TAATATGGTGGATGGGAGTCGCGCAAAGTCGTAGAAGATTTCACTAACTACGCTGCCCTTCTATTCAAACGCTTTAACGGCCGAGTTAAATACTGGGTAACACTTAATGAACAGAACGTATTTCACACGGTTACGAATTAGCGTATCACCCACCTGGCGTTTCTGACGACAAGCGTATGTTTGCGCGGCAAATCACAATGCGAACTTGGCGAATGCTTCTGCAATTGCTAAATTCCGCGAGCTAGGTACATCCGGAAAAATTGGACCAAGTTTTGCTTATGGACCAAGTTACTTGATGTTAACCCAGCAAATGTATTAGCTTCTGAAAACTCCGAAGAATTCAATGCCCATTTCTCGATG
>P_390
ATGTGCGTTACTAAGGGCGTAATGTCCGGGTGATGAATCCGCTAAACAATTAGCTGAATATGGCGATTATCATGCACGTGTAACTGTTCTTGGACACGTTCAACGTGGTGGTAGCCCAACTGCATTTGACCGTGTACTTGCAAGCCGTCTTGGTGCACGTTCAGTAGAATTATTGTTAGAAAACCACAGAGGTCACTATTGGAATCCATGAAATAGAATATAGAAAATGACATTAGTGAAATTTTGAAAGAAAAACACACACTTGATCAAAAATTATTTGATCTGGCATCTATTTTGTCGATTAAAACGGCTGAAGAGCTGGCTGCCATGACAAACATGGTAGCCTTTCTTTGTGAAAAATTTTAGTAACGTATTAAAAATAAACTTTGAGGGTAAAGAAATGCAAATCGTTCATTAAGCATGCTGTAACAATCTGGAAAACGTTTTCTGTTATCGTTACCATGCAGGTTGATTGCAATTTTATTCACAAACTTACTTGTTTTAAGGATTGTACTGGTAAAATGTGAAAGATATGTTTATAATAAATACGAATGAATAGCTAAGTTCTAGGAGGAGTAATAACATGAAAAAAACAGAAATTGTTTGTACAATTGGTA
>P_391
AGCTCACTTGGAGCCAGTGAAGAAGATAAAAAAATGCAAGAAAAAGTTGGATCAAAGTCAATTTAGAAAAAGAAATCGTTCAAAGCTATGGAACAACCATCGATAGCGCCTCCGTGCAGCTAACTTTACCAGAATCAAGTTCGATTTTTGAAGAAGCAAGCCAAAAAGGAACAGCCGCAGTAACACTCAAAACCAAAAACAATCAAACAC
>P_392
TACACTGTGCATATAATCAAATGCCGCACCCCAGTCAATTCCAGTAAAAAAGCCATTTGAACTACCAGTGGAGATAATCGTTACTTCTGTTTCTCCGTGAAAATTATTAATCGTAACAAAAAGTGCTGCACGATTCGACGAGCGGAAATAAAACTTTTCGCAAGCAAGTGTTGCAAGCTCTCCAAAATCAAAAGTTCTAACTTCAGAAAACACGATATTCGATCCCACTTGACCAGCTTTAATTATTTCGAAAGTTTCTGCAACGTCCGTTTTAACAATATAGCGAATGGATGGCATATCAGTACCTCCTTCTATAAAACTATCTTATATATAGTTTAAGACAGAAGAATTTGGTCAATCGGGCCACAACTTACTAAATATAAGCAACATAATATTTATTAGTTACTTACTAAATGTATAGATATGGTACAATAACGTTAGAGGTGAGAATTATGACTGATGCACATACAGTATGTCCGAAGTTTGAATCGGCGTTCCAATTACTAGGTAAACGCTGGACTGGACTTATCATCAATGTCTTACTGACTGGTCCAAAAAGGTTTAAACAAGTCGCCGCTGAGATCCCGCAAATGAGTGATCGGGTGCTTGCAGAACGTTTGAAGGAACTTGAGGAAATGGATATTTGCTTAAGACAAGTTTATCCAGAAACTCCTGTACGCATTGAATATGAATTAACCGAAAAAGGGAAAGCACTCCAAGAAGTAATGCTTGAAGTCCAGTGCTGGGCGGATAAATGGGTGGAAGTACCTAATTAAAAAAGAAATAATCTCTCCAACCAATATGGAGAGATTATTTTTTAGCTTGAATCTTTCCTAGAACCATACTATAATAGAAACTATCTAAATAACTAAAGACAATGAAAGAGCCAAGTAGCATAGTGAGTCTGTATAGGGAGAAGTGGTCATAGACTGAAAGCCACTTTACAAACGAATTTGTGAACATTT
>P_393
CGTCGCAGCAATTCAAGCAGCTAAAATGTTCGTCGTTGAAAAAGGGAAAGTTGGTGGAACGTGTCTTCATCGTGGATGTATTCCAACGAAAGCGTTATTACGTTCAGCGGAAGTTCTGCAAACAGTAAAAAAAGCAAGTGAATTTGGTATTTCTGTAGAAGGAATTGCCGGAATCAATTTTTTACAAGCACAAGAAAGAAAACAAGCAATCGTAGATCAATTAGAAAAAGGTATTCACCAATTATTTAAACAAGGGAAAATTGACTTGTTTGTTGGAACGGGAACTATTTTAGGACCATCTATTTTTTCACCAACAGCTGGAACAGTTTCAGTCGAATTTGAAGATGGCTCTGAAAATGAAATGCTCATTCCTAAAAATTTAATTATCGCGACAGGCTCCAAACCGCGCG
>P_394
TTAACGTTTGTTTAATTTCTTAGTTAGTATTGGCTGGACTATCTTAACTCCCCTTAAGTTCCAATTTCTTTGTAAGCTCCTTAGAGATGCTAGCACCCCCACCATCTAATTTGTCGTTCTGTTTTCCTAAAGTATAGGTAATATACCACTCTAAATCCTTATTTATAATTAAAGTAACATTTATTCCTCCCATTGGATTTCTCTCTATACTTTCTTTATTAATTTCATATGATTGAATTATACCTTCTTTCGTGAATGCTTTTGCATCCAAGTTTGTCAGCCTCTTCAATACTTCTTTTGCTTCATCACTATAAACCACTTGCTTCATTTCTTTGTTTAATTTCTCTTCATCCATATAGAATTTTACCCCTAAACCCAAAATGGTCATCACTGTAATTCCTAGTACTATTACCCATCTCTTTTTCAACTCTTCACCTCTGTTGTATGACTTTTTATCTATGGGTTAATTTTATTATATGTTAGAAATTTTTGCCTTCTTTTTTCAGTCTTTTTAACATCAATGATTAGTATTGGCGTGATTCATTAGCTCTCTTCTAGTCCATAAGAAGTTTATCAAGATCCCCAGATGTAACTGAAGCTCCACCACTCAGTTCTCCATTAAAATTGTTCATAGTATATTTTATATATAATTCAGAATTTCCGTTTATAATTAGAGTACCATTTATTCCTCCCCTTGGATTTTTCTTTATACTTTTCTGATCTATTTCATACGATTGAATTATACCTTTTTCTGTAAAAACATCTGCATCCGCAGCTTTCAATCTAACTTCAAATACCTTTTTCGCTTCATCACTATAAATCACATTCATCATTTCTTTGTTTAATTTCTCTTCATCCATATAGAATTTTACTCCTAATCCCGCAACAATCATTACTACAACTACCATTGCTATTATCCATCTCTTTTTTTCACACATTCACCTCTGCAGTATGTCTTCTTCTATGTAATCCCATTCTAA
>P_395
TATCTTTCTGTTGTTAAACCAATGCACAATGAATTTATAGAACCAACGAAAAAATTTGCCGATATTATTATTCCAGAAGGCGGAGAGAATCACGTTGCAATCGACTTAATGACAACAAAAATTGAATCCATTTTGCAAAAACATGTATAAACAACAGGTATCACTTGTCAAATAGAGAAATTTAAGGTAAAATTTTTCTAGTAAAAAGAGTGGCAATTGCTTGCTATTTCTAGCGTAGCGTGTTAATCTTCCTGACGAGTAGTAATATTTTTGATGAAGGTGCGGAGCGATATCTCCGTGCTTTTCTATACAATAATGAACAAACAAAAAGGAGCGAAATCGATTGGCGACAGAAAAAGTATTTCCAATGACCCTAGATGGGAAAGCAAAATTAGAAAATGAATTACAAGAATTAAAGACGGTAAAACGTAAAGAAGTAGTAGAACGGATCAAAATTGCCCGTAGTTTTGGTGACTTATCAGAGAACTCCGAGTATGATTCCGCAAAAGACGAACAAGCTTTTGTTGAAGA
>P_396
ACTCCGCTTGCACTGATGATGGCAGAGCATCCGATTTTGAAGATTTATGTGGATGTTGACGAACGCTCGGCTGGCTTTTTTGCTTTAGGTCTAGCGAAAGCATCGAAACGTCCAGTTGTTCTACTTTGTACTTCAGGAACGGCAGCTGCAAACTATTTTCCAGCAGTTGCTGAAGCTAATTTATCACAAATCCCATTGATTGTTTTAACTGCTGATCGTCCACATGAGTTTCGAAATGTTGGAGCACCACAAGCGATGGATCAGTTGCATTTATATGGTTCACATGTCAAGGATTTTACGGATATGGCACTTCCTGAAAACAGTGAAGAAATGCTTCGCTATGCAAAATGGCATGGAAGTCGCGCGGTGGATATTGCAATGAAAACTCCACGTGGCCCTGTGCACCTCAATTTCCCATTACGCGAACCGCTTGTGCCAATTCTAGAACCTTCACCGTTCACAGCTACCGGAAAAAAACATCATCACGTACATATTTATTATACGCATGAAGTATTGGACGATAGCTCGATTCAAAAAATGGTGACAGAATGCACTGGTAAAAAAGGCGTATTCGTCGTTGGTCCAATCGATAAGAAAGAATTGGTGGCCAAATATAAGGTTGATTTAGCGAAAAAACTAGGTTGGCCGATTTTAGCTGATCCGCTTTCTGGACTCCGTTCTTACGGGGCGCTAGATGAAGTAGTGATTGACCAATATGATGCATTCTTAAAAGAAGCAGAGATTATAGATAAATTAACACCAGAAGTAGTTATTCGTTTTGGAAGTATGCCAGTTTCTAAACCACTGAAAAACTGGTTAGAACAACTTTCAGATATTCGTTTTTATGTGGTGGATCCGGGTGCTGCTTGGAAAGATCCGATTAAAGCGGTAACAGACATGATTCTCTGTGATGAACGATTTTTACTAGATATCATGCAACA
>P_397
TATGGTTATTTAGGAAGTTGTATTCCTTTTATTATCTTTATTATTTTCCAAGCGACAGGTATCTCCCAATCAGTGATGTTGTCGCTGATCAATATTGGTTTTGTGATGACGGCGCTTTGGTGGCTATTTTTCACGATTCCCATGTGGAAAAACGTTCATCAAATTCACTATATTCCAGCGGTGAAACGTCCAGTCAGAACTAGTTTTAAAAGATTGTTTCATACAATTA
>P_398
GCACGAGTTTCACCGATATTTCTTGCTGTTTTTCATCTTCAAAAACAACAAAGCGATCGCCAGCTCCGCGGCACATCATTTAATCCAGTGATTTCAACTGGTGTACTTGGACCAACTTTTTTCACGCGACGGCCTAAATCATTGACCATTGCACGAACACGACCAAACGTGTTACCAACAACAATTGGGTCTCCAATAAGCGTTCCATCTTGTACTAGTAGAGTCGCAACTGGACCGCGGCCTTTATCAAGTTCTGCTTCGATAACAGAACCAATAGCACGACGATCTGGATTTGCTTTTAATTCTTCTACTTCAGAAACAAGTAAAATCA
>P_399
TCCCATTCGCTACGTAGTTGTTCTTGTAGTTCAGCTAAACGACTTAGAATATCCTCAATATCCCGACCACTTTGACCGTAAGTTTTCGCGCGATCACGTAGTTCGCTTGATTAGTACGAATTTGACCTGACATTCACTTCATCTCCTCTTATTATCTATTGTGAATAAGATATCACTCTCAAATTATAACATGAATTCACAAAGTAAAATGTGACAAAAATACGAATAAAACTCCTATAAAGACTTGATAATAGGTCTTTTAAAAAC
>P_400
TCTAACTCTTTCAAAGTTTTATCTACAGTGAATACTAATTGGTCTGCATTGTTGCGAAGTTCAGCGTTTTCTTTGTTCTTTTTATCTTCTTCAGCGTTAGCTTCAGCATCTTGAACCATTTTCTCAATTTCTTCGTCTGTTAAACCTGAAGAAGATTTGATAACGATGTTTTGTTCTTTACCAGTTCCAAGATCTTTTGCACGAACTGTTACGATACCATTTTTGTCGATATCAAAAGATACTTCGATTTGTGGAATTCCGCGTGGAGCTGGTGGA
>P_401
ATGGTGCTTTATTTTCCCCAAGCGCAGTTTCTTGCGCTTTCGTGATAGGAAGTGCTGCTAGCTTTGGCGCGGTATTCACAGGGGTTATTTTTTTTGGTGCTGTTTTCGTTGTAGTTTTTTTGTTAAACACATTTAATGGCTGTGGCGGATTTTTAAATGGTGCTTTTTTAGTTATGTCAGTTATCAGAGCCGGCGCGCTTATTTTCGATACCTTTGGACTTAACGAAGGAACCGGGCTGCTAGTAAACGGATTTAATGGTAAAAAACCCGCATTTCTTGAGTGTTTTCCTGTTCCTCTATCTCTTAAATCAGCTAGGCGATCAATTA
>P_402
TACATTGGTAAATAAAGATAATGCTAATATTTCTAATAGTGATAATAAACATATTTATTCCCAGCTGATGTCTGGTAATGGCAATTCACCAATGCTAGGTTATTTATTAAATATGAATAAACAAAACTTGAATGACTTCAAAAGTATCATGTTTTATAATGAATCTAATCTTCACTTTAATTAACGAGGCAAGAGAAAATGGAAGAATTAATAGATAGCTCAACTCTTTTTTTAAGTAAAACAAATAAAAAAATTAAAACCCATTTTTCTAAAGTGCTTGAGCAAAGACATAGTACAAATTTTGTATACGAAACCATCGATCAACATTCTCAAATATCATACAGTTTTCTTTTGGCCTTAGTACAAGAAAGTTGGTTTATAACGACTTACAATCAACCACCAGGCATTATTCTTCTGGGGGCGGTTTATATCCAATTGATGTTTT
>P_403
AAATCAAGGGTTGCGCTCGTTGCGGGACTTAACCCAACATCTCACGACACGAGCTGACGACAACCATGCAACCACCTGTCACTTTGTCCCCGAAGGGAAAGCTCTGTCTCCAGAGTGGTCAAAGGATGTCAAGACCTGGTAAGGTTCTTCGCGTTGCTTCGAATTAAACCACATGCTCCACCGCTTGTGCGGGCCCCCGTCAATTCCTTTGAGTTTCAACCTTGCGGTCGTACTCCCCAGGCGGAGTGCTTAATGCGTTAGCTGCAGCACTAAGGGGCGGAAACCCCCTAACACTTAGCACTCATCGTTTACGGCGTGGACTACCAGGGTATCTAATCCTGTTTGCTCCCCACGCTTTCGCGCCTCAGCGTCAGTTACAGACCAG
>P_404
CTACAAAGAAAGTATCTAAAATCGCAGCAGTAATCGAGTTTTGTGTCCCGTAAGAAGGATCAATCAAGTTTACTTGCGAAAATCCTAAATCATAATCAATCATAAAACCAGCCATTTTTGGAATTACCGCAATAATTTCCACCAATTTCGCCAGCGCTAATCCAAAAACCACTTCAGACGTTACCCGGAGTAGCAAATCTGGTAGCATCGTTATACCAGAAACATCGACCCCTGTTGCCACTGGAATGGAAATCGCCATCCCAAAAACCACTTTGACACTGTTCGGAATGTTTCGCCCTTTTAAAAGCGGGAAAGAAGAATAAAAA
>P_405
TCTGAGCAGCAACATCTTCCAGTTCTTTTTCTAATTGTTTATTGTCACCCTTTTGTAGAAATGAAATAACAAACAGCGCAATAGCAGCAATTAGTAAGATAATTATGACTGTGGTCATGGGTTTTATACACACCTCTCTTCCATAAACTCTACTACTAGTTATAGCATAATTTACCTCAAAACACCATCCGAAATAAGGTTTTGTAGAAAGAAAATAAAAAAGAAAATGCATAGAGTCCTTGCAACAACTGATTAAAAATGATATTATTATACAGGTTTAGTAAATAAATTGGTCGGTCGGAGTTGGAGAGAAAGTAGTACGGCGTAGATATTTACTTTAGAATGCACTGAATGCGGTGATCGTAATTACATCACTAAAAATAAGCGTAGAAATCCGGAACGTATTGAATTAAAAAAATATTGTCCAAGATTACGCCGTGTAACTTTACACCGCGAAACTAAGTAAGCAGCAGATTCTCCATTCTGTTGCTTTTTTTATTAACAAAAAGGGGGAAGCCAAAATGGAAGACAAACGACTGATACGCGAGTGCCGGAATTTGAATAGCCTTGATGAGTAGAACATCGCGAACGTTCTATTAGATTAGCGGAAAAACTATTTTTATTACCAGAATGGGAAAATGCAAAGGTTGTTGGTATCACATTCGCAAGACACCCTGAAATCGAAACAGAAGCAATCATCCTACAAGCAAAAAAAGAAGGGAAAACCATTTTAA
>P_406
CAATTAAATAAAGCTGGCCATAGCGTAACGGTCATTGAAAAAAGTGATCGCATTGGTGGCTTATTAATGTACGGTATTCCAACGATGAAACTGGAGAAAGAACAAGTAACGCGCCGAGTGAACTTGATGGCGGAAGAAGGAATCAAATTCGTCACAGGTGTTGCAGCAGGGACAGATGTTACTTTTGCAGAACTACGAGAAGAGTATGATTCTATCGTTCTTGCGACAGGAGCAGGGAATGCGCGCGATATCCCACTTGCTGGACGTGATGCAGTTGGGATTCACTTCGCTGTTCCGTATTTATCGCAAAGTACGCGTGATAATCTGGATAACGGCGGGGTACAAACACTTTCTGCTAAAGGTAAAAATGTGGTGATTATCGGTGGTGGAGATACAGGTGCTGACTGTGTGGCAACTGCGCTCAGACAAGGGGCAAAAAGTATTTATCAATTCGGTATTCAAGATAAACTACCCGAATTGCGTGATGGCGAAAACCCTTGGCCGCAATATCCACGTGTTTTCAAAATGGATTATGCGCACGAAGAAGCGGAAGCAGTGTATGGAAGAGATCCACGTGAGTACCTTATTGATCAACTTCTTTTGAAAAAGATGAAGCAGGAAATCTTATTGGACTGCA
>P_407
GATAACCACAAGAACAACGTCTGAGCGTTCAATTGCTCTCATTGCACGTAAAACACTATATTTCTCTGTGCTTTCATACACTTTCCCACGTTTTCTCATTCCGGCTGTCATAATTGACATAATCTTGGCCATCGAAAGTATAAGTTGTATCAATTGCATCACGAGTTGTACCCGCAATATCAGAAACAATAACACGATCTTCTCCAAGCAGTGCATTTAAAATAGAAGATTTACCAACATTTGGTCGACCAATCAAACTAAATTTCACTGTATCGTCTGGATATTCTTCCTCTTCTTCTTTTGGAAAATGAGCCCGAACAGCATCAAGCATGTCGCCAAGCCCTAGCCCATGTGAACCGGAAATTGGATACGGTTCACCAAACCCAAGAGAATAAAAGTCATAAATTTGATCTCGCATTTCTGGGTTATCTACTTTATTAATCGCTAAAACAATTGGTTTATTAGACCGGTAAAGAATTTTTGCTACTTGTTCGTCTGCATCGGTAACCCCTTCACGACCATTGGTAATAAAAATATAC
>P_408
TATACTGGAAAAGAATGAGCGGATATGCGAATGATGAATTTAGCCAAAAAAGGCGATATTATCGTAACACAAGATATTGGCCTAGCTAGTATTCTACTTGCAAAGGGCACATTTGTCTTTTCTAATCGCGGCGAACTTTACGAGAAGAAGAAATGTCATTAATGTTAGATATTCGCTATAGACATGCCAAGGACAGGCAACAAGGTAAATATAGCAAAGGTCCAAAAGCAATGAGCGATCAAGATCGTTCTCTTTTCAAAGACCGATTGACGACATTTTTGCAAAATAAGTAAATAGGAGTTGACTGTCAAAATGGCGCGGATTCCTGAAGAAGTAATTGATCAAGTCCGGAATCAAGCGGATATAGTCGATATTATCGGTAATTATGTTCAGTTAAAAAAACAAGGACGTAATTATTCTGGCTTATGTCCTTTCCACGGTGAAAAAACGCCATCCTTTTCTGTCTCACCAGAAAAACAGATGTTCCATTGTTTTGGTTGTGGTAAGGGAGGAGGGAATGTTTTTTCTTTTCTAATGGAGCATGACGGACTCACTTTTGTTGAATCGGTAAAAAAAGTGGCAGACATGAGTCATTTAGATGTGGCTATCGAGCTCCCTGAAGAACGAGATACAAGTAATTTGCCAAAAGAAACTTCTGAAACAGCAAAAATGGTGGAAATGCACCAGCTTACTGCCAAACTTTACCATTATATTTTAATGGAAACTGAAGAAGGTACAGCAGCATTAACTTATTTAAAAGAGCGTGGTATGTCTGAACAGATGATGACCACTTTCCAAATTGGTTTTGCCCCTAATCACCATGCAACAATTACTGCTTTTCTAGAAAAACGTGGCATGGATTTACAATTAGCTGGCAGGGCTGGACTTTTGTCCAGGTGCTGGAGTCTTGTGTCCCA
>P_409
CAGTAAAAACTATCTTTTTTATAGCGTTTTAATTCTTTTTCATCGTTTTCGTCGCGGTCTACATATACGAAACCGTAACGTTTTTGGTAGCCGTTTAACCAGCTTAGTAAATCTGTGAAGCTCCAAGTGCAGTAACCGAGCATCTCTACGCCGTCCGTGATTGCTTCTTGGATTGCTAGAGCATGCGCGCGAATGTATTCAATTCGGTACTCATCATGGATTTTATGGTCTTCCGTCAAGCTATCATACTCACCAAGACCATTTTCTGTAATCATGATTGGTAATTTATAGCGGTTAGTAATTCTACGTAAGCCAATGCGCAAGCCAGTTGGATCATATCCCAGTCCCAATTCGTTTTCTCTAAGTATGGATTATTGGTGTTTTTGTATAACCCCGGTACACCAGTTTCCTCGGAAGTGCCTTTTTCGCCAGTTGTATTCATTTTCCCAGAACCAACGCCGTCTTTCCCATTAAATGCATGAGTCATTGAGCGGTAATAGTTAACTCCCATGAAATCAGGTTTTCCTTTTTTCAGAAGCTCCGTATCGCCTGGTAAGATTTCCGGTGCAAGACCGTGCTCTTCTAGCCAGTTCCAAGTAGCAGTCGGATATTCACCCCATGTGTAAACATCCATCCAGAAATGGGCATTGAATTCTTCGGAGTTTTCAGAAGCTAATACATTTGCTGGGTTAGCATCGATGGAGTAACTTGGTCCATAAGCAAAACTTGGTCCAATTTTTCCGGATGTACCTAGCTCGCGGAATTTAGCAATTGCAGAAGCATTCGCCAAGTTCGCATTGTGATTTGCCGCAAACATACGCTTGTCGTCAGAAACGCCAGGTGGGTGATACGCTAATTTGTAACCGTGTGAGATAAATACGTTCTGTTCATTAAGTGTTACCCAGTATTTAACTCGGCCGTTAAAGCGTTTGAATAGAAGGGCAGCGTAGTTAGTGAAATCTTCTACGACTTTGCGCGACTA
>P_410
TAAATAATCGCAACCCAGTCCCCTTGTTGCTCCATTTTTTCAATAACAAGCCCAGCCTTTTTAAGTGCTTCTTCGACTACTTTCGCTTTGTCTTCAATAATCCCGGAAGCAATGAAAATTCCGCCTGGTTTGAGTGCTTTATAAACATCCTCAGGGAAAAGCAAAATAACTTCTGCTAAAATGTTCGCAACAACAATATCCACGTCTGTTTTATTAATATCTTGAAGTAGATTATTTTGTTTGACAGTAATAATAATGTGTTCAGTTTTATTTAAAGTAATATTTTCTTCTGCTGCACGAGTGGCGATTGCGTCAAGGTCTGTTGCTAAAATAGATTTTGCACCTAATTTAGCACTGG
>P_411
AATGGTTATTGTAAGAAATGGACTTCATTATTTACCACAAAACCAAAACAATTGTTACAATTAATTCATAGTTTCTTTTCTAATTTAAGCACAGAAATTCACAAATGAAACCTCCGGAAAAGCCTTTGGTAGCAACGTGTTTGAGCTTTGAAAAAAGTGCTTGACAAGTTCCTTGGATAGCGTTAATATTGGTCTATTCGTCAGAACTCAAAAGGTAGCTTATTTAGTTCAGATGGGCTACAATAGAGTGGATTATAAAAGTGATGATATTAGGAGGATTCCGTAAAATTCATGCGGGATCGTAGCTTTACGTTAAAAGCGGGAAATCGTGCTGTTTTGCTCTTGCATGGCTTTGCAGGGACTACAGAAGACGTAAGAGAACTTGGAGAAATTCTAGCAGAAAATGGATACACAGTGCATGCACCAAACTTCAGAGGTCACGGGGATGAACCCGCTATTTTCTTGAAAACAACACCGGAAATGTGGTATGAAGATGCGGTGGCTGGATATCGTCAACTTGAAAAAGACGGATATAATGAAATTGCAATTGTCGGTGTCGCAATGGGCGGAGTTTTTGCGCTTAAAATGGCAGAATCGTTTTCACCAAAAGCGATTGTTCCACTATGCGCCAACGTAAACCGCAAAATGCGCTATATCCCAATCGAAAACTATTTAACTAAACAATTAAAGAAACAAGGTATAGTAGAACAAGAAGCAGATCAAATGCTAAAAAACTACCTTCCTGAAATAGACGTAATGACGGAAGCACGTGCTACTTTCTACAAAAACGTAGCGCGAGACATTGAAAAAATTCATGTACCAACCATGATTGGCCAAGGCTGTCAAGATGAGGAAATTGATGCAGATAACGCCAATTATATCTTTAAGCACATTCATACAAATGATAAACAATTGA
>P_412
CTTCTACAGTGACAATACCAGCAACACCACCGTATTCATCCATTAAAATAGCCATTTGATTTCTAGTTCTTTGCATATTTTTAAGTAGATCGTCAATAAACATCGTCTCTTGCGCAAAATACGCGTCTTTAACGAGCGCCTTCACATCAATGTTTTCAAAACCTGACTTTCTCGCTTCCGCAAAAAAATCTTTCATATGCAGAATACCTAGCACCGAGTCCTGATCGCCTGTAAAAACGGGAACCCTTGAAAAATTCTCACTTAATAATGCGTCACAAAGTTCTTCCGACTCTGTTTCGGCATCAATCATAAACGCATCTGTTCGTGGCACCATCACTTCACGCGCATATTTATTATCCATTTCAAATACACCACGAAGCATTTGTAATTCTTCTACCTCAATTACACCGTCACGTCGACCGGTTTCAATCAGTAGCTGCATTTCCTCTCGCGTCATTTTTTCATTATCCGTATTTTTCTCCATTCTCGTTAATTTCACAAGAATATCGGTTGAAAAAGACA
>P_413
TTTACGGCTTTAAAATGGAAGATAGTATTAAATGGGCTAAATGGATGTTCGTTTACCCATTAAATTACATGACAATTTTATTCGTAGCAATGGTAGTTATTTCAGATTTCTTATAAAAATAAAAAACAATTACGAAGAAGCGTGCAATACGCGTTTCCTTGTAATTGTTTTTTTTATGATTTTTAAAGCTTTTCAAATGATAATAGTATTGGTAAAATGAAAGTTACATCAAGAAAACAAAATACTGCCGAGGAGGGCAAAATGTGAAGTTTATAATGCGAGTAGCTGTGCTATTAATCATTTGCCTGTTCATTGGATACAACACAGATCTTTTTTTAGTAAATCAGTAGAGAAAAATACAGCCGAAGATACGGCAACAAAGTCTAATTTTCCTGATAATAAAAAAACAACGAATGAAAATCCGAAACAAGTGCAAGATAGTTCCAGCTTGGCAAGATTTATTAATAAAAACGTAAGTGAATTAAAGAGTTTGGGGACCCGGTGCGTGTAGACAAAACAGCATACGGTTACGATAATTACATTTATAGTCAACCAGGAACAAGCTATATGCAAGTAGGTGTAACAAAAAATATCGTGCAAACCATTTATGCGCTAGGACAAGATTTAAATGTCATGCCATATACAATTGGTATGTCCACTGAGAAAGTATTTACCAATCCAAGTTTCCAATCGGAAATATCCTTCAACTATAAAGACAGCTATTATAAATTCGAACTTTCTGAAGAAGACTTAAATGCCCGTCCAATCGTTAATATTGGAAGTGGCGTTTATGCGCAACTGAATTTCGATAAATTTAAGTCAAAACTA
>P_414
AGTGTTGTTTGCGTGCTTCTATTCCTATCACACTTTGGTAATCACGAACAATTTCTGGAAATGGATGCGGTCCAAGAACGGATCCCATAATATAATGTGTATCTTCCACATTAGCAACCCAGAATCTGAGCGCCTCATTTACTGCGTCTTTTAATGTTCTGCTTCCTGCTTTCACGCTCACTACTTTTGCACCAAGAAGTTCCATTCTAAACACATTGAGTGATTGGCGTTTCACATCTTCTTCTCCCATAAAAATAGTACATTCCATATTAAAAAGTGCTGCAACAGTTGCAGTCGCCCGTGTTGTCCTGCGCCAGTTTCTGCCACTACTTTTTGTTTGCCCATTTGACGTGCGAGTAAGGCTA
>P_415
CTAACTGTTCATCCATGTAAAAAAGAAGGCATTTTTTCAATCGAAGAATAACTACCGAAAGCAACAATGGTACTCAGTATAATTTGCGTCGTGTAGGTCATTTCTTTATAGTTCCTATTAGAAGTGTTTCGCTACCTTTTTAATGAACGCGCTCTCTGATTTCTTAGACTCCTCGGTGCAAGCCTTATATAGGGCCACTTTAAACTGCCTAGTTGTATCAATTTGACAATTCATTCGATCTCTTAATAAATGCATAGCGACATAATAATGAATCATCATCGCCTTATCTATCGAGTTTGCTCTATAAATTTCTTTTGGGCAACTCTCTAATATGTAGGGGATTAATGCATCATATTGAACAAAAGAAAAGGGCCAACGATCCCACTATATGCGACTAAAAAGAGGAAGGTATCAGATACTTCTTAATGAAAATTCGTCCCCCGTTATTTCTACCTGACTTCCTGTAGAAATAGACAAGTTCCGTTCCCTTAGCTCTTCATTCAATTCCTTTATTTCTTTCTTTATCCCAGGATCAAACATGTACTTCGTTTGCCAATACTTGTAAGTTAGGGAAGGAGGCCAGCAATAAAGTTTCGAGAATTTGAAATTTGGGTGACTCTC
>P_416
CCAGCTTGTTCCAGCGTGCTTTTCCAAGAATCCTCGTCATCAGAAGCCATATCGTTCGTAGCGTGATCACCTGCTACAAGCATAAACGGCATTAGGTGCGCTTTTTTTATATTTGCTTGTTGTAATCGTTCAATTACTTGGTCAAGACCAGGGTAACTTTCTACCGCACAAAGGTAAATTGGTTCGTTTAACAACATATGGTCAAGGCATGCATAGGCGCTGAAAGCACGATGCTTCGAACCATGTCCCATGAGAATTAGCGCTTCTTGTTCTTTTAAAGGTGGCATTTGGTGGCGAATCGCTTCGATTGCTTTTTCGTAATCTTCCATCAGAATCAAGTAACGGTTGGCTGACAATAATGGAATCGAAATCCGGCTTGAATTTTTCCACCTGTGCAGTGATTTTTTCAAATTCACCACCACTAATAATATGTAGCGACTGAATAATCACTTCTTTGTAGCCTAATTCCTTTAGTTGGTTTAATGCTTGGCTTGGTGTGTTAATATGCATATTGTCACGAGTTTTTAGTTTTTTGATGATTTTATTGGATGTGAATGCACGAAACACGTTGTAATCTGGGAACTCTTGGGCCACTTTTTTTTCACAGGCTTCAATCGTTTTTTCTCTTGTTTCAGGATAACTTGTGCCAAAACTAACGACTAAAATCGCTTTTTTCATTGTGGTACTCCTTCTAATTTTGTTTTTTGGATTAGTTCAATTAAGCTCTCTGGTGTGGCGCTTTCGGCTTCGATAAAATTGTTGATACCGAATGATGCTAACGTTGCGCTCGTGAACCTTCCAATGGAAAGAATTGTTTTCGTTTGTAAAATGGCTTCGGTTGTTAGTACGTCGAGTAAATTTTGAACGGAACGCGAACTTGAGAAACAAACTTGTTCAAAGCTTGCAAGGTCAAATGGTCGTTCTGA
>P_417
TCCATGGCTCACTGCATATTCATTCGCTTCGATAATACGCGGGAGCTCCCAGTTTGAAAGTCCGATAGCATAAACGCGGCCATCTTCCACTTCTTTATGCATCGCCTCCATAATAGGACCCACTTCTACATCTGGATTGTCGCGATGAAGTGCGAATAATTCAACATGATCTGTTTGTAGCGTATCTAAACTAACCGAAATATCTTCGTGAATTGCTTCCGGAGTAACCCGCGGCACGTCGCTTGCTTCCCGAACTGGATGCCCGCCTTTCGTTTGGAT
>P_418
CACCGCTAATTTGCGGACTGTAGGTATCCGTAAAAATCCCTATATTCATTACTATCGCCTCTCTCTTCCTCGTTCGTCATTCATCATTTAATATATTATTATAACATAACTATAGTAAGTCGTATCACATAACTAACTACATTATGGCTCATTTATTTAGATAAAACATGCGCCTGAAGCATGATTTTTTATCGGGAAATTTAGATTGATTCAGTCTATTAAATGAAAGCTATAGTTATCATACCATATTAGTCTTAATAACGATAATTAAATTCCCTCTATACTAACCCTCGAAATACATAAAAAATAACTGGTAAAATCAACAAGTGGTAAGTTACCAGTTATTTTTATATCATCATAAAGTTCGTCTTACGCTTTACCGTTAGAACCAAACTCTTGAATTTTTTCTGTTACAGTTTTGATAATCGCGTCCACACCAGGGCCGATTA
>P_419
GAATTAATTAAATTAGTAGATTTACCAGAAGAGTTTTTGGACCGTTACCCTTTACGAATTAAGTGGTGGACAGCAGCAACGTATGGTGTTTTAAGAGCGCTTGCAGCAGAGCAAAACTTAATTCTGATGGATGAACCTTTTGGAGCACTGATCCAATTACTCGTGATTCCCTACAAGAAGAATTCAAAAATTTGCAAAAAGAACTTGGCAAGACGATTATTTTTGTTACCCATGATATGGATGAAGCGATTAAACTGGCGGACCGTATCGTCATTATGAAAGC
>P_420
TTTTTCACAAAATATCAAGCATTCATTTGTATTATGGCGACTGGAATTGCGGTTCGAACGCTTGCTCCAGCGATAGAAGACAAGCTGATCCAGCAGTACTTGTCATGGATGAACATGGGAAATTTATTATCAGCTTGCTTTCAGGACATGTTGGCGGGGCAAATGAACTAACCGAACAAATCGCTATGATAACTGGTGGTGCGGCAGTAATTACAACCGCAACAGACCGCGCAAATGTAGCTGCAATTGATAATATCGCCAAACAATTAAATGGTTATTTACCAGATTTTAAAGCGACAACAAAACGCATCAATGGTTTACTTGCAGCAGGAAAAGAAGTTGGATTGTACATCGATGAGCCATTAGATATAGATACACGCGGTTTTACAATGGAAGAAGTTAGCCCGCAA
>P_421
ATTGCCCCCCGTTGATATTTTAGCACCGGCTAAAGTAACGGATCAAAGTAAAGAATATCGACCAAATTAAAGTAAACACAAAAAAATTAGAAGATACCTTTGAAAGCTTCGGAGTGAAAGCAAAAATCACCCAAGTTCATCTTGGCCCTGCAGTGACAAAATATGAAGTACAACC
>P_422
AAGGAATTGATTCTTCTTCATGCGGATTTTTTATATTTTTAGTAAGCTGTCCAACCAGCGTCTGCTGTAATTACCGTCCCGTTTACAAAACTAGCATCATCCGAAGCTAAAAATAGAGCTACTTTGGCGATTTCAGAAGCATCACCAGCTCGAGGATTTGTTCCCATTCCAATCATAGCTCGTTCTTGCCCAAATTGATCTGGAGCATAAATAGTAGTACCAATATTTGTATTTACAGCTCCAGGTGCTATAGCATTACAGCGAATATTTTTATTAGCATACTGGAAACCAACATTTTTTGTAAAACCAACGACAGCATGTTTAGAAGCTGTATACGCTGCCCCTGCTCTTGAACCAAACAAACCTCCAGCAGATGCGATATTAACGATAACCCCTTGTCCTTTTTCTTCAAAGATATGAAGTGCTTTTCTAGTTGCTCGCATTACACCAGTTGTATTTATCGCAAACACTTTATCCCAAAGTTCATCAGTTAATTCGCCGGCTGGAACAAAATTATCCATGATGCCCGCATTGTTTACTAAAATATCTAACGTGCCGTATGTCTCAGTAGCTTTGTTAATCATGCTTTCAATATCGTCTTGTTTCGTGACATTCGCAACAACCGCAAGTGATGTACCTTGTTCTTTTTCAATTAACGCTACTGTTTTTTGTGCCGCTTCTAAATTTAAATCCGCAACAACAACCTTCGCCCCTTCTTTCGCAAAAAGAATCGCAATTTGTTGCCCA
>P_423
TTATGTTCGGTTTTAATAAACCAGTTCTCAATTTTTGCTGCAGCATCTGCTGGAACTTCCTTACCTTCCAAGTAATCGTCAATTTGGTCATAAGTCACACCAAGCGCGACCTCATCAGGAAGTGCCGGTTTATTATCTTCTAAATCTGCTGTCGGTTTTTTCAAATATAGATGTTCTGGGCAGCCAAGCTCTTTAAGAAGCGCCTTGCCTTGTCTTTTATTCAAGCGGAATAGTGGATTAATATCCGTTCCACCGTCGCCGTATTTCGTATAAAAGCCAGTAACTGCTTCTGCGGAGTGATCGGTTCCAACTACTACGCCTTTATGCATCGCTGCAATTGCGTATTGTACTTTCATCCGTTCGCGCGCTTTTTCGTTACCTTTAGCGAAATCAGATAGTTCCACTCCCGCTCCCGCAAGCGCCGCAACACTCGCATCCACTGAAGCTTTAATATTTACGGTTAAACGATTATCTGGTTCCATAAAGTTCAGTGCATCTTGACGGTCCGATTCATCTAGTTGCGTTCCGTATGGCAAGCTCACAGCGAAGAATTGA
>P_424
CTCGTCATTTTCTTTTTTAAAGCAAAGAATCATATTGGAGACACTTAGTTCTTTCTTTTCTGTGTGTTTTTTTAAAAAGAAGTTCCATGTATCTGGAAAATAAAAATAACTATATTCTGGTGTAAGTGAATACACCATCTTTTTAGGTAGCAAGAAAAAATCACCTTTTAATATATTCACTTTCAGAGGGCATTTCAATAATTGTTTGATTATCCCATTGTTCTACTCGTTCGCTATATGTATAAATTTTGTGCCATTTTACCATTTATATCTAATGCTCCTATGTGTTTTGTCGTTTTCGTTCACTTTTATCTATTTATGCGTTTATTTTATCACAAATAATATTAAAGTTAAGGATAAAACTGTTTAAATGGATGGAAAAATTATTATAAATAATAAAAATTACGCATAAAAAAAGGAAGACTCAGGAGTAAATTTAAATGTTTTTTTATTTTTTGGTAGAAAACACTTTTGTAATAGCCAGCTTTTTAGTAGAATAGATAATGGTGGATGGAAAACTCTTCTATCTATGAATAGAATATGAAATTGGAGGCTATTATGGATACCCCAGATTATAAACGAGTTGTATTAAAATTAAGCGGTGAAGCACTCTCCAGGAAATGATGGCTTTGGAATTAATCCGAGCGTGGTCAATTTGATTTCTGCTCAAATCAAAGAAGTGGTCAACTAGGAGTAGAGGTAGCTATCGTTGCTGGCGGCGGGAATATCTGGCGCGGTAAACTTGGTAGTGAAATGGGAATGGACCGTGCAGCGGCCGACCAAATGGGTATGCTTGCGACTATCATGAATTCCTTGTCTTTACAAGATTCCCTTGAAAACATTGGAGTAGCAACGCGTGCAAACTTCCATTGATATGCGCCAAATTGCTGAGCCTTACATTCGTCGAAAAGCAATTCGCCACCTTGAAAAAGGTCGCGTCGTTATTTTTGCAGGTGGAACAGGTAACCCATACTTCTCCACAGATAA
>P_425
ATGGAAATTTGGATCATTGCCGGAATATGTGCTTTCTTAATTTTTATCGCAGGTATCGTAATTTTATTTTTCCCAGCCAGACGGAAGATTGGAGCTATTTTAACTAGTGCAGGGATGTTATTAATGGTTGGCTCCATTATTGGTATCATTGTTAGTTTTTCACATTATCAGCAAGTACAAAATGATGTGTTTAATTATTCTTCTAAAGGAACAAGTCAAGCTACCCCAGAAGAAACGAAGACGTATAAAGTTAACTTTGAAGATTCCGCAGATAATATTAAGAAAAAAATCACTACTGTGACGGTCGAAAAAAAAGAAACTTATTCAACATCCGCAAGTAAGCCAGTAGACGGTAGTATTACTATCGCTTTAGAAATTACCAACAATGCAGTTAAAACTCTCGAAACCTATCCAAACCAAGGACAACTAGAGGCAAACAAGTTAGATTTAAATGGAGGAGACGCTGTTTTATCTAATTTTGATACAACTGAAATTAAGCCTGGCGAAACTGCCAAAGGAAAAATCGTTTTTCCCGTAGATAATTTAGACAAAGTTTCTGATATTTCATGGATTTCTTATAGTTTTCTAAGCTATCTGAAAGATTCATCCACACCAATCACGACAGAAACTGGCAAAATCGAACTAAAATAAAAACAATATCCCGAAAATGGGATATTGTTTTTTGTCATTATTCTGCTACGTTCATTACTTCTTTTAGATACTCATCATAAGAAATTTCTTTATTGTAAAATTGGTCTTTTGATAAGTTAATGATGCGCGTTGCGATTGTTTGTAATAACTGATGATCATGAGAAGCAAAAATCATTGCGCCTTTAAATGCTTCCAAGCCGTTATTCAATGCTGTAATGGATTCTAAGTCCAAGTGGTTAGTAGGTTCGTCTAGTAAAAGAACGTTAGAACCTGAAAGCATCATTTTGGATAACATACAACGAACTTA
>P_426
TAGAAGGCGATTATGATGTGAATATCAGTACAGCCTTCAAAGTGTTTACCTCAACAGAAGAAACGATACAGGAAGTTGTTTTCAAGACAGCTGGGAAAGATACTGTTTATCAAATCGAAGTTGTACCAGTAGTTAACTACCCAACAACTGTAGGAATTACGGCGAATCCAGGGGTAGTAAAATCCGACAAAAGGTCAAGTAGATGCCAAGTTCAACTTAACAAAAGAAAA
>P_427
TAGGGAACGACATATTGGATGAGAGAAGTAATTCACTTTTAAAAGAACTCTTACGACATCCTGACACATCGAGTACGAACTTACAAGCAAAATTCGGTTTAACTCGAAGACAAGTCGACTATAGTTTCCAAAAAATTAATAATTGGCTAGAAGAACAGACTTACCCGAAGATTCATCGTGCCGCAAATGGTCGATTTATCGTAGAACCTGACCTGTTTCAAATCATTGGTGAGGAAGATGGCGAAAAAACAGATTGGTACATCCCGTCAAAAGGAACGCGCTAGTCTAATCATCCTCATGTTAACAACAGGAAGTGAAGAGTTATCCCTTAATCACTTTATAAGCGAGCTGGAGGTGAGCAAGAAGAACGCCCGTATTCAAGACTGAAGCTGGTACAAAAGACACTTGAAAAATTCAACCTTCGAAGTTGATGCCGGGATCGGTTGGCTATTTAATTGGCGACGAGTGGAATCAGCGGACGGCACTCATTTATGCGGCAGAACACATCATAGAAAGTTTTGGCGGCGAAGAGTATTTACAGGATTTCATGCAAGTGGACGAAGCGAGAATTAAAGAGCTTCGGGAAAAATTGGAACAAGTTGAGCATCA
>P_428
ACAAAAGCTCCACAAGGATATGTGCTTGATGCGTCTCCAGTAGAATTTACAATTGATGACGCGCACCAATCATTATTTCTATCCAAAGAAAACTCTGCCATCAAAGGATCCGTTTCACTAGAGAAAGTCGACCACGACACACAAAACCTACTAGCTGATGCCGAATTTGAACTACAAGATAAAGATGGCAACAC
>P_429
TGACATGTGTTTGAGCGCGATCAGGGCCTACAGAGAACATAGAAACCTGCACACCAGTTAGCTGTGCAATACGCTCCATGTAATGGCGGCAGTTCGCCGGAAACCGATCGAGTGATGTAACTCCAGTAATATCTTCCGTCCAGCCTGGAAGTTCTTCATATACAGGTTCGCAACGAGCTAAGATCTTTCAGACTTGCCGGGAACTCTGTAATTGTTTTTCCGTCTAATTTGTAAGCTACGCAGATTTTAAGTGTTTCAATTCCTGTCAAAACATCCAGTAGTGTTAACGATAAATCTGTTAAGC
>P_430
ACTCGAAGTAAATCCGCGCTCAGCCGGACGGCGCCATTTTTTAAGTAAAATTACCGAAATTCCGATGGCGAATGTGGCGACAGAGTTATCTTACTCTAGGGGAGAACTTAATCGACCTTGGTTACACGCCAGGACTTGCCCCAGAAAAAACGAAATTTTTGTCAAAGTGCCGGTGTTCTCTTTTCGCGAAATTGCGTAGTGTGCGAATATC
>P_431
ATGACAAATGCGGGACTTGTTGGTGTGGCTTCTCCTGGTAGTATTATTACAATCATGATGATGGCAGCACCCGGCGATCACATTAAGATCCTTATTGCGGTGCTATGTGCGGCACTTGTTACATTCATTACTGCCATTCCATTTATTAAACGCATGGGTAACAAAGACTCTGAACTACAAGATGCAGCGAAGAAAATGGAAAGCCTTAAAGGCAAAAAGAGCAGTATTTCCTCCGTTTTCGAAGCTACAGTAGATGATTTTAATTTTAAAAATGTTAAAAGAATCGCTTATGCCTGTGATGCGGGACTTGGATCTAGTGCGATGGGCGCGACCGTACTACAGAAAAAAATCAAAAATGCTGGCTTAGAGGATATTAAAGTGTTCCATATCGCCATCCACGAATTGCCGACCGAATGCGATGTAGTCGTGACGCATAAATCCCTTATCGACCGAGCCAAAGAAGCCAACCAGATGCGTATTATGTAGAAATAACGGATTACCTCGGCGCACCAGAATATCAAGAACTGATAGATAAAATAGTTGCAGACCGAGAACAAAAGAATTAACTTATTTGTAAGCGCTTCTTTTTAGGAGCGCTTTGAATAGTAAAATGGGTAGGAGGAAGACAATGTTAAAAGCGATTGTGATGGACTTTGACGGAATTGTTATTGATACAGAAGTAGTTTGGTATGAAATTTTTAAAGAATGGTTTAAAACGAAGCAGAATTATGACCTTTCTATCGAGGAGTTTTTGCAGTGCGTTGGGTCAAATGTGGACGATTTGTTTCGCGAACTCAACCGGACAGAGCAAATGGATATTAATCGACAAGACTTCGAAGCAGAAACACAAGCAACGTTTATTGAAAAA
>P_432
TCGGTTTCCCTGTAGAATTAACAGAAGAATATGCAGAAGACCATGGCTTAAAAGTGGATCACGCTGGCTTCGAAGCAGAAAT
>P_433
AAAAAATTTGCTCGAGATCATATTTAAAAAAGACCGAGAATTGATTCCTCAATTCTGGTCTTTTTTAATGTTTCCGTAACGTCTTCCATTTGTACATGAGCATCCAAAAAGCAATAACAGATGCAACTAAAATCAGTATAATTTTAATTATTAAACTTATAACTTGTCCCGTCGGAATTAATTGATCGTAATTAAAACTTGCATAATGGCCACTTAAACAAATAGTCACATAAAGAGAACCAATGATAAGTATAGGGACCCGGAATTTAT
>P_434
TAATAAATACCAGTTTGCTGTCACTAAAAAAGCTGCCGCAATAATCGCAATCAGCATTTTTGGTTTAAGCAATACGTCCTTAGTTTCTTGAAAAACCATCGAAGCTTTTCGCAAACAAACGATCAAAAATAACATAAAAATAAAAGACCATATAATTCTATAGGCCAAAATCTCCATTGGTGGGACATTTGTGACTAGCTTCCAGTAAATCGGAAGGACACCCCAACATACATAAGCGAGAGCGCCAGCGATGATTCCGCCTAGCTGTCCATTTTGTTTATTTTCATAGCGATGTTAGCCCCCTTTTTTTAAACAATAGAACTATTT
>P_435
ATCTCCTTCAAGTTTGAGCCAACCTTCTACTGCTGCACTATCGACATAGTTATAGGCGATATTTTCACCAGCTTTCATCTTCAACGTGCTTTTTTACTAAGTCGTTTGTTGATTAGATCTATTACGCTTGTGTCGGTGAAGTATGGTCAAAATAATCATTTTTCTTCATATAGACACTATGTCCATATGCAACTTTCGCAACGACTCGTCCCAAGCTACTTCTTCTATTCCGTATCGATCACGAATAACATTAAGTAATTTGTCGCGCTTGTTTGCTCTAAGAAGCATCATCAATTGCATTCCAATCTGCTGCAGCATAACTTTTTCTTCATCATTTCACCTTGGTAAGATAATTCATAGGGGCGCATTTTGACGAAGGATAATTTATTGAGGTAACGAACACTATCAGTTTTGACTTAAATTTATCGAAATTCAGTTGCGCATAAACGCCACTTCCAATATTAACGATTCAACGGCATTTAAGTCTTCTTCAGAAAGTTCGAATTTATAATAGCGCTTGTCTTTATAGTTGAAGGATATTTCCCAATACTAGTATTTGGCATCGGTAAATACTTTCTCAGTGGACATACCAATTGTATATGGCATGACATTTAAATCTTGTCCTAGCGCATAAATGGTTTGCACCAGATATTTCTTGTTACACCTACTTGCATATA
>P_436
CGCGGAATTAGTCCCATCATTCCTTTTAATAAGGTTGATTTACCTGCTCCATTTGGACCGACAATACCCGTTAGTTTTCCTGATGCTATTAGGAAGTCTAACATCAATTGCCACCTTTTGTTGATACGCTATTGTTAAACCTTGAATTTCCATCTAAACCACCCTTCCCACAAGACTAAGTTTTACACATAACTAAAAATGTTTCCTTAGAGCAACTTTAATTCAAAGTATAACGAGAATCTTTTTATTGTAAAGTAAAATGTTACGAAAACCCATGGTAAGATCGGTACAAATTACAGGATTTCCACTATTATTATTTAATTGATCCGTCTGCTAATTTTTTGAGCAGTTTGCGGAATTCTGCTTGTTCATACTCAGAAAAAACAGCAAAACGTTTTACAATCATTTCTTTTTTCTTTATCAATTTCTTTGACAAATTCCTCGGCATTTTGGGGTTGATTACTGTTAGTTCCAATAATTTGGCGGTCTACTTCTGAACGATGTCGTGTAATAAACTTTTCTTCGACTAAAGTATCCGTAATGGCTGTGATGTGACTGGCTGAAACATCAAGCGTTTTAAGCTAATTCTGATGTTTTCGTAAGTCCACTTGAAATCAAGCTGAGACCCCCGATACTCGCTACCACTTAACCTTTTGTCGAGTACTGCCTCTACTTCATGACCGAAAACTATTAAAAATCCGCTTAATCAATGTTTCAATTTCTAAGTATGTTTCCATTTTCGCTACCTCCAGTTTTTCAAAAAAGTCCAGTTACGTTTACTTCACTAAGGCTTTTGCA
>P_437
ATTGTAAAAAATGGTGGACAACATCGTGCCCTTCATGAAAAGTTCTTCTGGTGTATCGTTAAATAGAGCGAGTGATTCTTGTTCAGCCATCCTAAGCCGCCTCCTTTCTAATTCGTTTTACTCTATTTCGTTCTCTAAATCTTGAATTGCATTTAAGGCGTTTTCAGCCAATTCATGTGAAGCACCTGTAGCAATCGCTCGTTCAAAATAGTTTTTAGCAAGAACGATATCTCCTTGCCACGCCAGATAAGCTGCACCAATATTGTAAAGTGCATCTGGATCTTCAGGCTTAACAAGTAAAACGCGTTCTAACATATTAATCGCATCTTCATAAAAACCACTGCGAGCAAGCACAATCCCATATTGGAATAACGCTTCGCCGTCTTAGGTGCTGGAGT
>P_438
TATCGTTAAAGATTCCGAACAAAATGGTAAAATTAAAGTCATCTATAAAGTGAAAGATGGCGATACATTACCTGGAGTAGCTAATAAGTTTGATGTCTCTGTTGCAGAAATTAAAGACTGGAACAATCTCACATCGGATACTTTACAAGCCGGTCAAAAATTACAACTAACGATTGAAAAAACACTCTTATCCAAAATCACCATTCCACCTGTGCAAAAAGTGACTAGCACAACAAGCGTAGACGGTGTCGTAAAAGCAACAGGGGTTTTCCTTCATACTGGGGATTCGAACCCGTTTATCCCATTTGTAACAGGGGTAAGTTTAGTAGCACTTGGTTTTACATTTGGACGTAGAAATTAACGAAAAAGGAAGCACTCTTCTTATGAATGAGTGCTTCCTTTTTTATTATAATAAGTGCCCTTTTTTTCGATGCGTCACTTGTTGGTTTTTAGAATGATCATGAAA
>P_439
CTTTTGCCTCGAAATATTCGGAGATGTTTTGGGAAAGCCCGGACGGGTCGAAAGTATTAGGGATTTTACTCGCAAATTGGTATTCCAATGGCAATGAAATTCCGGTGGATAAAGAAGCCGCAAAAGTTTTCTGGGATAAGAAATTAGCGGATGTGGAACGGTTCGCATCGACGGATGAATGGTTATTTATGAACGGCTGTGATCATCAGCCAGTGCAAACTGATTTAGCGGAAGCATTGGAAGTGGCACGGGAACTTTATCCTGAGGTGGAGTTTATCCATAGCCATTTTGAAAAATATCAAGAGGCTGTCAAAGCTGGTCTTGCTCCTGAAAAATTACAAACGGTTCACGGAGAATTAACGAGCCAACAATCAGATGGATGGTCTACACTCGCCAACACAGCATCTTCACGTATTTACTTAAAACAAGCAAATGCGAAAATAGAGCGTTTATTAGAAAC
>P_440
TTGTGCAAGAATCTTCCACCAACTTTCAGGAACTGGCGGATTTTCCCGGCTTGCAGGATCACTTAATTGACCTGTTTGAGCGGGCATTACTATATTGCCTGATTCACCAACCAGTTCTTGCAATGCCAAAATAACGGTAACTGGACCACCACAAATCCAGTGTGCTTTTGACATGGAGGCATGAAAAATAATCGTATCTCCTTTTTTAATACCCGATTCT
>P_441
CGCCGTCTCGCGCGATGCTTTTAGCAAGGTGCTCCATTACCGCTTGAAACATATCCGCAAATTTCGCAAAATCCGCTGTCCCTTCCTGAAGCATCGGGTTTTCTGCACAGCCATTCGCCATGACTACCACCATATCGTTGGTAGAAGTATCGCCATCTACCGTTATTTGATTGAAAGTTTTGTCTACTTTTATTTTTAGTAATTTTTGCAATAATTCAGCCGGGATTGCGGCATCTGTTGTAATAAAAGCAAGCATTGTCGCCATATTTGGATGAATCATTCCTGATCCCTTCGCTACACCTGACATCGTTACCTTTCTACCACCAATTTCTGTTTGAAAACTGATTTGTTTTTGAAACGTATCTGTTGTTAAAATCGCTTCTTCAAAATCGGCCGCATTTCCAGTTTGCTTTTCTAGCATTTCTATTCCCGCGTTGATTTTGTCCATCGGTAGCATATCGCCAATAATTCCCGTGGAAGCAACGGCTACGTAATCAAGTGGAATATCTAACTTTTTCGTTTGAGCCCGCATCGCAAGTGCATCTAACATACCTTGATTCCCTGTACATGCATTGGCATTCCCACTATTCACAATAATTGCTTGTAACTTCGCATTACTTTGAAAAGAATCTTTCGTTACAAAAATTGGTGCGGCTTGCATTTGATTCATCGTATAAACAGCGGCTGCATTTGCTGGAACTTCTGAATAAATCCAACCAATA
>P_442
CCACGTTTTCGCCTCCCTACTAAAATTAGTTTTGATTACTTTTGAAATGGCATCCCTAGTTGAGTTAGTAACTCATGAGATTCTTCATCACTTTTGGCAGTTGTAACGATTACTACGTCCATACCGCGTACTTTTGATACTTGATCGTAATCAATTTCAGGGAAAATAAGTTGCTCTCTAACACCCAACGTATAGTTACCACGACCATCGAAAGCTTTTTTCGATACGCCACGGAAATCACGAACACGTGGAAGTGAAACAAAATGTCTGGAGTCTTGTGTCCCAGTTTGCCCTAGCGATAC
>P_443
TTTCATTTTCATCGCCTCATTTCCTCCTCTTATTATAACAAACTTACCATACAAAAAAACCTAACTTCTGTAAAAGAAATTAGGTTCAATATATCTAAAAGCCTAGGGAGCTTTTTTAGCAAATGTATTACCAGTTGTAGCGGTCTTCATTGTCGCGGCTCGAGCGTTTTGGAGAATTACCCCACATACGATAAAGCAGATATCCAATACCACCTAGTATAAGTACTGGGAATAAGAAGTGAAGCGTGATTCCAACGATATCAAGTACGATATTAAGTGCGATAAATCCTAAAATAACTGTAAAAAATATTTTCCAAAAACTATTCATGATTTTTTCCTCTTTTCTAATTTTATTTACTACTTGCAAGTGGAACACTGTTTATTTCCTTGGCTTGGACGAGTAATTCATTGTCTTGAACGACGATTTTGTACTGTTTATTCTTTTTAAGTTGTGTTGTTGACATGAAGTTAACTTTGTGACTGTTTCCTTGATTATCTAAACACGATTCCCGGAATGAGTACCCCTTTTTTAAATTTTGACTTGGTAACTTCTTTTCCATCGTTTTTGATTGTAACGTAATATGTATTTGCTGCCGATCCAATTGGTGCTGAAAATTCAATTACAACCATTGTTAATACAAAAATTGCAGCCAGTAAACCGAAACATCCCTTTTTTCATTGTTTTTACCGTCCTTTTTTGTTGATAGGTTTATTATAGAGGAGATCAAAAAAAGGAACGAACGGCTCTAGGCTGAAAATTGGTACATCCTAAGTCTTATTTTCTTTCGGGTATAAAAATAGAGCCTAGTTTGGTTAACTAGACTCTTTTAAATTAATTTTTTTCAATCCATTTGTAAC
>P_444
AATGAAACAGAATTATTAAGCGGAATATTCTTCTGTCTAGACGCCTTTCACCGCCGAAAGAAGCTGTCTGTTAATACACATTTCTGCAAAAATTCAAAAGAAGCTTCTTTTGTTTTTTGTAATCCCGAATTGCTTTAGAAAGGCAAATAATCACTTCTTCTTGAATTAAATCGTCCCGCTCCGCACCTTGCAGAAAATATTGATAATTCCAGTAAATAACAAGTAGACTTACTGAAAAAATATTCTAACGCTTCTGTATCACCGCTTCTCGCTAGTTCAAGCATCACAAGTCTTCTTGTGACACTGAATTATCCACTAGGCTAATCGGCTCCTTTACGACAGGATTTCTTCTATGGTTGCTCCATTATACATAGTCAAAAACATTCGTCAATCCCTTACTCCTCGCCTCTTCTCCACTTTTCGAGCTGTGAAATGACATCAGAATCCAGATTAAGGTTTGATTTCGGCATTTCTTCCTGAATTCGCTTGATTTTCTGTCCGATTTGTTTACTCATTTCTTGAGAGTTAGAAAAGTTGACTCTTCGGGATCGGCAAAAATCGTAGTGCTCCTTGTCCAAAAATAGCCCACTGTTCTGTATAATCAGATGTTGCTACCATAATTTGCGTCCGCACGTTTTTCCATTCAATCGCTTTTTGTTCGATGTACTGGTCCGTTTCGCATTGCCTCATGCGTAAAAACGACTTCGACTTGATATTTCTTGCTTTTCCTGTT
>P_445
ATTGGCTTTTTTGAAATTATGAATTGCTTGGTCATTTTCGGCATAAAGATCATCAATATCTTTTATAAGAGCTGATTTTCCGTTAATAGTGTCGAACATGGTCAGGATGTCGATATTGATTTGCGCCATGTTTGTTTGGATTTTTGCGATTTCTTTCATCGGTGCGACATTATTATCAACCATATTATCTGAAAGTGTTGCTACATGACGAAAGCCAAGAAAGCTAGTCGCGCCAAGTCCGATTAACATGATGGTCGTTATAACAATATTGATGCTTAATT
>P_446
AAATGAAGATCCTGGGTGCGCCTAGAGACACTTAGAAAACAAATTCCAAACGTGATGTTCCAAATGTTACTTCGCGGAGCTAATGCAGTTGGGTATAAAAACTATCCTGACAATGTTATCCGTGAATTCGTTAAGCAATCAGCACAATCCGGTGTGGATGTATTCCGCGTGTTTGACAGCTTAAACTGGATCAAAGGCATGGAAGTGTCCATTGATGCTGTCTCGTGAAGCAGGGAAGATCGTCCAAGGCTGCTATCTGCTATACAGGAGATATCGATGATGACACAAGAACGAAATATACCATAGATTACTATAAAGATATGGCGAAAGAGCTCGTTGCTCAAGGCA
>P_447
CGTGTTGGTATGGAAATTAGCCGTGATCAGCTACTGCGTAAATTAGTAGACATTCAATATGATCGAAATGATATAGATTTTCAACGTGGACGCTTCCGTGTTCGCGGTGATGTTGTCGAAATTTTCCCGGCATCAAGAGACGAGCACTGCATGAGGATTGAATTTTTCGGTGATGAAATTGAACGTATTAGAGAGGTAGATA
>P_448
GTTGTCGCTGTCCTACTAATCTTGCGTAAATATCGCCGGAGCCGGAAGTGAGGGAGAAATAAAAAATGAAAAAAATAACGAATAACTTATTTGCAGATATCGGCTTTTTATTTTTCATCTTGCTTTGTTTCATCACAATTGGCTTTATGATCAATACGCCGGATGAATATTTGCGAAACATTATTTTATTAAATATCACCTTTTTACTTGTGATTATCACCTATTTTACGAACTTAACGCTTGGTTTGATTTTAAATGTCCTCTACATTTTTATTTATGCAACTTATATTATTTATGAAATTGTCGCAAATCAAATCGCCTATGGTTTTGGTAGCTACTTCTGGCTTATAATCACACCCTTTTCACAGTAGCTAGCTGCAATGTTTACAAGAAATACGTCAAGGCTTCAAGAAGAGAACACGAAAATCAAACAGCAAAATCTATATTTAGGAACGATTGACCAAGAAACTTTGCTTGGGGGAAACTGTAGACTTTCACTCCAAAACGACGAGCGAATTTTTTCCAGTATTTCGCGCCGTTATGATTTACCTTTATCACTGATGGTTATGAATGTCATTGCACCTAGCACAAGCGTTGAAACAATTGCAAAGCGAAGAAGAGATGCGCCTAGCGTTACAAGATATTTCAGCGATTTTAGAGACTTGTATTCGCACGAGTGATGTCCTTCTCTTATTAGATAAAGATGATGCGACTTGGGGACTCTTGTTACTAACTGACGAACCGGGTGGGAAATTAGTTGCGGATCGAATTAAAAGCCGTATAGCTGAAGCCAACACCGAAGAATTTGCCGCGAAGTACCGTGTGAAGCTAGAACTTCGAATTGGGAACAAGCCAATTTGATAGCGAAAAAGTCAAGACACCACTTGATTTTATCGATTTAGCAACAAAAGAATTAGAATA
>P_449
CGATTATTGCGGTTCTGTTTCTAATTATTCAAGCGTTAATGGGAATGGCGGCTGTTGTTTGGGGACAAAATCCGTACATCATGGCGCTACACTTTGGGATATCGATCATTTGTTATGCTTCGATTGTATTGCTTGCCTTGATGATTTTTGAGGTAGACCGGAAATTCGATGCCAGAAACCTCGTAATAGGGGACGAAATTACGTATTAATATTTATGCACTAACGATTTACACGTACTTAGCCGTTTATACTGGTGCACTTGTACGCCACGAAAAAGCAAGTATGGCCGTTCCGGTTTGGCCTTTTGAAAATGGGCACTTTATTATGCCTACTTGGGTCCAAGATTATGTGCAGTATTTCCACCGGTTAGCCGCATTTATTTTAATTGTTTGGTTGCTGTATGTAACTTGGCTTGTGTTCCGGGATTACAGAAGATACCGCGTGCTTACTTTTAGCATGGTGTTGTCGCTTGTGTTTATTGCACTTCAAGCCGTTACTGGGGCGCTGTCTGTTTATACAGGAGTGAACTTGTATATCGCGCTTGCCCATAGCTTGATTATTACGATGTTGTTCGCGCTACTTTGCTACTTATGCTTACTGGCATCAAGAAGTAAAAGCAATCGACTACGAATAAAATAACGAACACGGCTGGCAACTTTTTGTTGTCAGCTTTTTATTTGTTTACGGCTTTTGCGTCGTTTTATGCTAAAATAAGTAGGAGTATAAGTTAAACGAGGTGGATAACTTGGATAAAACAAAGAGAAAAATGATTTATGAGACTTTTATGCTTATTCTCATAGTGCTTTCCCTTGCCCTATTACCGTACAGAAACAGCTTTACATTTATTTTAAAA
>P_450
TAGTTTGTTTTATGACAATATGTTTGAGGCTACACTTTATTAATTATTACATACAAAGAGGGAGAGCGGAGAATGAAAAAAATTATATCATTATTAGTAGCATTTGTATGTTTGTGGAGTATTTTACTTCCAGGACATGAAGCAGATGCAGCGGCAAAAATCAATAGCTGGGACTTAGTAGATTCTAGTAAACACCTAGATTACTCGGGGAATTCAAAGTATATGTCATTTATTCGATCTGGCGCTAATACTTGGAATGCTTATAAAAAAGGAGTTATTAGACCAGCTTCAGGAGC
>P_451
TGGAAGACCGCAATTTCAGCTATATTCCTGAGATTCCTACAGTTTCTAGCTAGTGACGCGGCTTACTTACATGTAACTTACAAATAATACAATCGAAAGAAACAGGCGATCCTTTGATGTGCAGACTCAGCTGTCCGGTCGTTGCGGATATGTCCTCCAATATTTTATCGAGCGTTTATGATGTGAAAAAATTTGGCTTAATTTATGCAGGAGCGCAAAAGAACATTGGGCCTGCTGGATTAACGCTTGTCATCGTGCGCGAAGACTTGATAGGGCGGTTCGAGGGACTTCCTTCTATGTTAGATTTTAAAGTACAAGCCGAGAATGATTCCATGTATAACACACCACCGACATTTGCCATTTATGTCACAAAATTAGTATTTGAATGGATTAAGGAGCAAGGTGGCGTTGCTGGAATTGAAGCGTTGAATCGCAAAAAAGCGGCCTTATTATATAATTATATGATCAATCGGATTTCTTTTCTTCACCGGTCGAACCTTCTGCTAGATCGCTCACGAATGTTCCTTTTGTGACGAATTCAGCGGAGTTTGATAAAGCTTTTGTTCAAGAAGCTGAAGCAGCAAAATGGTTTTAAAAAGTTGAAAGGACATCCGATTGATCAATATAATTATATAAATAAGGCCGCTTGCGATTCAACGCTTC
>P_452
AAAACAGCCCTGTCTTCCGCGGTCCATTTCAATTCTGGTTCCTTAGTTAATCTGCCTACTAAAGTTACTTGATTAATCATATAATCGCCTCTTTCTTTTGATGTAAAGCGATTGTATTAGATAAAAAGTTTATTGTAAAATAGCTAAAACTGTATTTTCACTAGGTAGAAACCTTCCAAAAGATTATTTCCTCTAAAAGAAAAACATCATTTTATGTAGTTAATGACATCCAAAGCATCATTTTAGTACTTTGAAAAAATTTTTAACCAATGTTATTCTGAGAACATGAAAAAAGCACTAAAACCCATTTGGACCTCAGTGCTAATCTTTTTATTTAGGTAGGTCTGATAAGGCAAACATAATTTCAGCTTCACAAACCAAATCGCCTTCTACAGTTGCTTTGACTTTTGCTTTTGCAATCGCGCCCCTCATCCGAGTTATTTCAGCCTCAAGCAAGAGTTGGTCCCCCCGGAACAACTTGACGTTTAAATCGGCAACCATCAATTCCAGCAAATAAACCAATTTTACCTTTATTTGCTTCACTCTGCATCATTGCAATTCCACTAGTTTGCGCTAGAGCTTCCACTATTAAAACTCCTGGCATTACAGGATACTCAGGAAAGTGCCCGTTAAAAAATTCTTCATTTGCTGTTACATTCTTAATAGCGGTAACTTTTTTGCCTTCTTCAACAGAAATAACTCTATCTACTAACAAAAATGGATAACGATGAGGCAAAATCTCTTTGATTTTCTTAATATCTAACATATACATCCCCCAAAATTCACATTTAGAATCTATTACGCTTTTTATTTGTAAGTGAGTCAAGTAAAATGCCATTACCAAGTGCCACTACATCTAAAGGATTCTCAGTAATTAAAACTGGGACCTTTAGCTGTTCGGACATTAATTCATCTAAACCATGTAATAAAGATCCACCACCAGTCATGATGATTCCTCTATCAATAATATCCGCTGAAAG
>P_453
ATTTAACCATCAAAACTTACTCGGAAAATACCGATGTAACCGCTAAAATTAAAGATGCCAACCTCGACGCTTTTTTTAAACAAAACGGTGAAAAACTCGAAGTCACCTATGAAAATAGTGAACCAAGCTTGAGTAAGGAAATCGGATTAAAACTACAAAAAGCAATGATGACGGAGCAACAGGCACAAGTGAAAAAGCAAGCGAAAGCAACCGGTGAGTCACTTGCTAAAGCTGGTATTGATCCAAACACCATTCCTTCACTTACACAAAGCCCAGAAAAGCTCAGCATCTCAACAAACTACGTATACGGAGATAAAGGTACTACCTTTTTCGACACAATCAGCCCGATTTTCATTGGCTTTTTCGTATTCTTTTTCGTATTTCTGATTGCCGGTATTTCTTTCTTGAGAGAACGAACGACGGCACGCTTGAAAGACTTATGGCAACCCCAATTAAACGTATCGAACTTGAATTAGGGTATTTAATAGGTTTTGGTATTTTCGCGTTACTACAGTCTATCTTAGTCGCAGTTTTCTCCATCCAAGTACTTGGCATGATGCAAAACGGCTCCTTATTCTATGTGTTACTTATTACATTAACACTCGGCATGGTTTCTCTAGCGCTAGGAATTTTACTTTCTACTTTCGCAAATAATGAATTTCAAATCGTTCAATTTATTCCTATCGTTATTGTGCCACAAGTCTTATTTTGTGGGATTTTCCCGCTCGATGGCATGGCAGATTGGCTCGTGTGGATTGCCCATATTATGCCGCTTTATTGCGGCGCAAATGCACTAACATCCATTATGGTAAAAGGAGAAGGATTCGCTTCGTTTGCAACTGATTTCTACATTTTACTAGGATTTGTGCTCGTATTTGTTATATTAAATATTTTTGCTTTGAAAAAATACCGCAAAGTTTAAATGAAACAGGAGGAGATAAGACGTGGATGCAAGGAGACATTATCCGTCAAATGCA
>P_454
CAATCCCTTGAATAATCCCACCTGTTGGGAAATCTGGACCTTTGACAATTTTCATAATATCATCCGTTGTGGAAAGTGGGTTATCTAATCGTTTAATAACAGCTTCGATGATCTCTGTTAAATTATGCGGCGGAATATCTGTTGCATAACCAGCGGAGATACCGGTAGAACCATTCACTAAAAGGTTTGGAAAACGTGCTGGTAAAACAGTTGGCTCACTAGATGTATCATCAAAGTTAGGAATAAAGTCAACTGTTTCCTTTTCAATATCGCGTAAAAGTTCTGCTGAT
>P_455
TTGCTATCAAGACGACGCATATTTCCTGGGTCTTGTTTAGATTTTAAGCCAGTTTTTGCTTCGACCGCAGCGGTTAGTGTATGTAACAAATCTACGTTTGGAATCTATTTGCGCCACAAAAATTAGTGGCATACTCAGCTAGTTTCACTTGTACGAGCGTTTGAACGACGATACCATCTGCCGCTTTGGCTTCTTCTAACGTTTCAAG
>P_456
ATTAACGTGGAGTGGTGAAAAAAACAATTACGCAAGTGAAGTCTTGATTACAGTGAGTAGCAATACTGCCGTAACAAATGCGACCACTGGAAAAGCAATGAAACTTGCTGATATCAAAGAGGAAGATACTGTTAGAGCTGTATTTCCACAAGGTTCAAATCTTCTTTCACCCGCCCCTGGAAAAGTATCTGAAAATGCTACATCTTTAAAAGTGACTCCAAAATAAAAGCGAGCGTGCCTTTCTAAAAGGAACGCTTTTTTTATAGGAATTTGTGTCAGACTAATGAACTATTGTAAATTCTCTTGTTTTCAGACCTT
>P_457
TTGGTAAACTGAGTGACTGTTCATAGGTCAGCAAGTTGGTTTCCCGGCTTAAAATAGAGCCATCTTTTTCCGTTAAGGGAATTTTGTTGATTTTATCTGTGTAGCCTATCATCGTCACTTCCGGTAAAATTGCAAAACCAATACCATTTAAGGCCATTTGTCTAGAGGTTTCCATCTGATCCATAAGCATTGCTTGGCGTGGCATTTTTCCGAAATTTCGTTGCCAGTAGTCTTGAATAACTTGGTAATAATTCGAATCACTGCGAAATTGAATAAATGGTCGATTAGTTTTTTGGAAAACTTCTTCAATTTTGGTAATTTCTGTGTCTACTAAAATTAATTTGTCATTAAATAACGGTTTTTGAACACTTTTCCATGTGGAGCTTCCAC
>P_458
TAGAGTTCCCGGCAAGTCTGAAAGATCTAGCTCGTTGCGAACCTGTATATGAAGAAGCTAGGGCTGGACGGAAGATATTACTGGAGTTACATCACTCGATGATCTTCCGGTGAACTGCCGCCATTACATGGAGCGTATTGCACAGCTAACTGGTGTGCAGGTTTCTATGTTCTCTGTAGGCCCTGATCGCGCTCAAACACATGTCATTAAAAGCGTTTGGCGTTTAGCTTAATAAAATAAATATCAGCCCATCTAAGGTGTATTCTTGGATAGGGCTTTTTTGCTGTATAAAAATAATAGTGATTCTGGAAAAGTATACAATTTTTTATCCGAAAAATTGAAAAATTTAACAAAAGGGGAA
>P_459
ATTAAAGATAGCGATGAAACGTTTAATGTTTTCACAACACGTCCAGATACACTTTTTGGCGCAACATATACCGTTTTTGCACCAGAACACCGAACTTATCGAAAAAATCACAACACCAGAACAAAAGAAGCAGTTGAAGCTTATAAAAAACAAGTAGAACTTAAAAGCGAACTGGAAAGAACCGACCTTGCAAAAGATAAAACAGGTGTCTTCACAGGAGCATATGCGATTAATCCAATCAACGGTGAAGAAGTGCCAATTTGGATTGCGGACTACGTGTTGATTCAATATGGAACAGGTGCAATTATGGCCGTACCAGCCCACGATGAACGCGACTTTGAATTTGCGCAACAATTTGGTTTGAATATTCGTCCTGTTCTTGAAGGCGGCGACGTGACAAAAGAAGCATTCACTGGCAACAGCAGGCGTATCTAACTCTGATTTCTTGAACGGACTAGCTAAAGCCGAAGCGATTACCGCTGCGATTGATTGGCTAAAAAGAAGGCATTGGTAGCCGTAAAATCACGTATCGTTTGCGCGACTGGTTGTTCAGCAGACAACGTTACTGGGGTGAACCAATTCCAGTTATTCACTGGGAAGACGGGGGAAACAACGCTTGTACCAGAAGACGAACTACCACTACTTCTGCCAAAAGCAACAGAAATCAAACCATCAGGAACAGGCGAATCACCACTTGCTAACTTGCATGACTGGGTAAACGTAACAGACAAAAACGGTCAAAAGGTCGTCGCGAAACAAATACAATGCCACAATGGGCTGGCTTAAAGCTGGTATTTCTTGCATTATGGATCCAAATAACAGCGAAGCAATTGCTACA
>P_460
ATCAAAGTACATTAACTTGGACTTTAAGCGATACACCAGCAGTTTAACATTTTTAAGAGAAAACTTCATTTTTGGATGTTGTTTTCTCTTTTTACGTAGCAATTAGGAGGAAAGAGACACTTGAAAAAAATATGCGCTATCATCTTTGCTTGTGTACTAGCTATTCTTTGTTTTCCAGGACAGCAGGCGTACGCAACAGAAAATAGTAGTTTTTCCGTAAAAGCAATTCTCTCTGACAATCAGGCATCTAGTGTGACCTATTTCGATTTACAAATGAAACCAAAGCAAAAACAAAGTTTAAATGTAGAAATTACGAACCAGAGTAAAGAAGAAATCACCGTTAATTGCGTTGCCAATACAGCCGTTACCAATGAGATGGGCTACGTGGATTATTCCATACCAAATACGAAACCAGATAAAACGTTAAAATACCCCTTTGCAGATATGGTGAAGGAAAGTGTCTCTGAGGTTACACTTAAGCCAAACGAAACCAAAATTTGGACAGCGGCTATTCAAATGCCCGCTGAAAACTACGACGGTATTATTTTAGGAGGATTACGTTTTCAAGAAAAGAAAGAGGAGGATAAAGAAAAAGACTCCAGCGAAAACGATGTCCAAATTAAAAATGAATACGCCTACGTCATTGGTGTCAAATTAACCGAAAAAACGACCGTCGTAAAGCCAGAATTAGAATTAAATCAAATTAAACCAGCGACCAGAAATTACCGAAATGTAGTAGAAATGAATTTGCAAAATACAAAAGCGACCTTAGTTGGTGGACTGGCCGTGGATGCAAAAATATATAAGAAAGGCAGCGAAAAAGTTTTACATGAATCAAAACGCACAGATTTATCCATGGCGCCAAATTCCAATTTTAATTATAGTGTAGATTGGGAAAATAAAGAATTTCAAAACCA
>P_461
TAATCTATCTAATGCCAAATTCACCTGTAAGACGTTCACAGTTGGCTCACCCCAAAAGCCTAACAATCGGTCACTTGTATGTTCTGCGATAATTTCTTTGACTTGTTTGGTGGAAATGCCTCGCTCTCTAGAAATTCGGTCTACTTGATATGCCGCAGCAGCCTCTGAAATATCCGGATCCACGCCACTTGCTGATGCTGTTACTAGATCCATTGGAATAACTCGATTGTTCGTCGGATCTAGTTTATGCCACCAAGCAATTCGTTTTTCTACTAATTGTTTTTGTTCTTCGCTAGTAGGGTTTAA
>P_462
TTGACGATGCCATTTTCCCGTTGGACGAACAAGTAGTACTCTTTCCGGAAGTAAGTCATTTGTAAATCCGCGTTTTCGATTGGCTGGTTCATGTGATTATTTTGGCCCAGACAGCAATATGAAGCGCATCACACCAGTTTCAGTCTCCACCACCAAGACCAACACTAATAACAGCGGGAGTGTCTTGTAATTCTTTCACCACATTTGCCGCTTCTGCTGTTTCGTAGTTCGTTGCAACGATTCCCGAACGCAAAGCCTGCGCCTCCATGACTTCCAGGCTATTTTCGCTAAAAAATTAAATAGCGCAAAATTATTCCATTTCGGTAGTTTTTCGAACTTTT
>P_463
AAACCAAGAAGCTTGCTTCTTAGGGGTGTGCAGGACACTCTATACGGAGCAAAAGAAAGTTATAAATGAAGCGGTCTGGAAAGGCCCGCCAAAGACGGTAACAGCCCGGTAGTTGAAATGGCTTTCCCTCCGAGTGGATCTGAGTACGGCGGAACACGTGAAATTCCGTCGGAATCCGGGAGGACCATCTCCCAAGGCTAAATACTCCCTAGTGACCGATAGTGAACCAGTACCGTGAGGGAAAGGTGAAAAGCACCCCGGAAGGGGAGTGAAACAGTTCCTGAAACCGTGTGCCT
>P_464
CAAATAATATTACAATGCTTTTTATCGGACGCTTTGTTCAAGCATTTGGCGCAAGTACGGGTTCTGTTACAACACAGACCATTTTGCGTGACAACTACCACGGTAATGATCGCCACCATTTATTTGCAAAAATCTCAGCCGCTTTGGCATTTTCACCGGCAATTGGGCCATTAATTGGTGGATTTATCGGACAATATTACGGCTTTCGCGTGGTTTTTTTATTTTTAGTAGTTATGGGAATGATATTGCTGTTCTGGAGTTTAAAACGACTACCAGAAACAAAAACAGCGAACGCCACCCCATTCAGTGTGCAGAAAATGGTAGTAATTGGTAAAAAAATGATTTTTGACCGCTATACAATTGCTTTTGGAGTGCTAATTGGTATTTTTAATGGAATATTGTTTAGTTACTACTCTGAAGCTCCTACTATTTTTATTGAGAGGTTTCATTTTAATCAGAGTCAGTATGGCTTCATGGGGTGCGCGGTG
>P_465
TTTTTTGTGGCCTAAAAGTGCATAGATTAGCGCCACGAGTAAAACTGGAACGAGTGATGGCATGATTTGATCGAGCATGTCTTGCATTTTGAGCTCTACTTTTCCTGATTTATAAACGAATGGGACAGTTGCTTTGATTACGGTTGGTATTAATGCCCCGACGACCGTGACCCCGAGCAGAATCGCTGCATCGGTTAACGCGTTAAGCCTGTCCGCAAATTCCGTCACTAGTTTTGCACCTTGCTTATATCCTGAGGAAGTAAGGTGAATCTTGCTCCCACAACCAAAATATTAACTAATACCCAGATAACCACACCTGTCACATTACCTTGAAGTCCCATATATGCGGCAATTGATCCAAAAATCGTCGGTAAAA
>P_466
TGGATAACAGCAGCAGCTAGTTTGCTTGCGTTTATGGGAATAGGGGTTGTTGATCCACTTTTACCTTCTATTGCAGAAAGTATTGGGGCATCTCACTCGCAAGTAGAAATGTTATTCACCGCTTATATTTTTACTATGGCGATTATGATGATTCCGATTGGTATTGTTGCCGGAAAGCTGGAGATAAAAAGTTAATGGTTATCGGACTATTTATTGTTACTATTTTTGCATTATTATGTGGTTTATCTGATACAATTGGTGCTTTATCTATTTTTCGGGCTGGTTGGGGTTTTGGTAACTCTATGTTCATGGCTACTGCG
>P_467
CTCGGAGATTTAAGCGATAAAGAACGGAAAATTTATGACCTTGTCGTCAAACGCTTTTTAGCAGTGCTTTCAGACCCATATATTTATGAAGAAACCTCTGTTAAAGCTAAAATCAGCCAAGAAGAATTCACTTTAAAAGGTAAAGTTGTCAAATCCCTTGGTTGGAAAAGTATTTACGGAGAGTCGCGCGAACCAGATCAATTAACTAGAATGAAAAAAGGCGACACTATCCCAGTTAAACGAATCAATTTAGAGACGGGGAAAACAAAACCACCAGCGAGATTTAACGAGGCAACTTTACTTTCAGCTATGGAAAACCCATCTAAGTACATGGAAACAACGAACAAGGCACTCGCCAAAACACTCATGACCAGGTCAACTGGAACAGTTGCAACTCGTGCAGACATCATTGAAAAACTTTTCAATAGCTTCTCCTTAGAAAAACAAGGCAAGGACATTCATACTACTTCCAAAGGACGCCAATTGCTAGAATTAGTGCCCGAAGATCTGAAATCCCAACTAACGGCGCGTTGGGAGCAAAAATTATCTAAAATCGCAAAAGGCGAACTGATTATCGTAAATTCACTGAAGAAATGCGTAACTATGCGAAAAAAGCAGTAACTGAAATTAAACAAAACGATAAAAATTCCATCACCAATAACGTTCTTTTCACAAAATGCCCAGACTGCGGTAAGCCGATGCTAAAAGTGAAAGGCAAACG
>P_468
ATTGATTTCTAATATTCCATAACAGCAGTTTCTATCTCCTTGCATTTTAATATTTAACGATTTCAAGATTTCTGGAGGTATGATTTTGGTTTTAAAAACTGATTCTTTCTCTTCACTTCTTTTATTACTCAAATATCTTATGTTCATTTTCTAGCCTCCTATTTTCTTTTGCCCAAATCGCCGTTAGTTTTCCGATCATGTTCTTAACTAATGAATTAATTTCTGAATAAAGTTCCGGCAAAATACTTAAATCACTAAAATCTTCTCCGGTTATACTTAATTCAATGGTGAGTACTGACTCTTTTCTATTTCTCTTATTACGTTAGGAAAGAGTTTGTAAATGCAATTTTCCTCATTTTCTAACCTCCTGTTTTGTTTTCCCGTCCAATTCAGACACACAACGTGTCTTTCTCTATAAAAAAATATCTTCAATTGGCACATCATAATAGTTTGCGATTTTGTTAGCTAGTTTTAACGAGGGAGTCCGGTCTCCTACTCAATTGCCCCTAACATTTGAGGTGTTATATTTAAATCTTTCGATACCTCCCGTCTTGTTTTTGATTTCCTTAGCTCAATAAGCCTGTTTCTCATTTTTTCACCCCCAAAAGAAACGTTTTGTTTCTCTATAAATGCACTATATCAGAAACAATATGTTTCTGTCAAGTTGTTTCAGAAACTTTTTGTTTCA
>P_469
CACGTGCTACAATGGATAGTACAAAGGGTCGCGAAGCCGCGAGGTGGAGCTGATCCCATAAAGCCTCTCAGTTCGGATTGTAGGCTGCAACTCGCCTACATGAAGCCGGAATCGCTAGTAATCGTGAGTCAGCATGTCCACGGTGAATACGTTCCCGGGCCTTGTACACACCGCCCGTCACACCACGAGAGTTTGTAACACCCGAAGTCGGTAGGGTAACCTTTATGGAGCCAGCCGCCGAAGGTGGGACAGATAATTGGGGTGAAGTCGTAACAAGGTAGCCGTATCGGAAGGTGCGGCTCGTAGCCTCCTTTCTAAGGAAAAGGAAACCTGCAGTTTTGGTTACCTTATTTGTTCAGTTTTGAGAGGTTACTCTCTTTTATGTGGTATTAAAGTATGCAAGGCACTATGCTTGAAGCATCGCGCCACTACATTTTTGACGGGCCTATAGCTCAGCTGGTTAGAGCGCACGCCTGATAAGCGTGAGGTCGATGGTTCGAGTCCATTTAGGCCCACTTTTTCTTTCTGACATAAGAAATACAAATAATAATTACCCCTTTACGGGGCCTTAGCTCAGCTGGGAGAGCGCCTGCTTTTGCACGCAGGAGGTCAGCGGTTCGATCCCGCTAGGCTCCACCAAAATTGTTCTTTGAAAACTAGATAAGAAAGTTAGTAAAGTTAGCATAGTAAGT
>P_470
ATTTTGTTAGTATTTAGATTCACGTCTTTTACTGAAACTAAATTATTTAGTTCAATCTGATTGATGCTATTACGTTCCAATCGAACTGCTCTTACTTTTGGAAGGTTAGCAAGTTATTTTTCATTTAAACTTGCCACCTGGCTAAAGTCAAACATTTTGCATAATGGGATAACCTAAATTAACTAATTCTGGATTATTTTTGGCAATTACTGTTGTTAACGCAGATAATTCTTTATAATCGGAAGTCTTTACATCTACCAATTGGGGTTGGTCTTGAACATTTATCAATTTTATAGCCAAATTTTGCTGTATATTTAGTGTCATCAAATTGGGTAGATTTTCTACATCCGTTTTGTCTAATACAACTTCTTCTAGTTGGTTTTTTGACAGATCTAACGTTTTTAAATTAGGCAGATTTTGGATGTTATCAAATACTGTATCTGTTAATTCATTTTCTCCTAATGGCAGATCTTCAATGGCCAAATCAGTAACTTTTAGCTCATTAATACTGTTCCTCTCAAGGTTTACTTTTCTTACCTTAGGGAGATTGACTAATTCAACTTTCGTTAAACTTGCTACTTGGCTAAAGTAGACATTTTGCATAATGGGATAACCTAAATTAACTAATTCTGGATTATTTTTGGCAATTACTGTTGTTAACGCAGATAATTCTTTATAATCGGAAGTCTTTACATCTACCAATTGGGGTTGGTCTTGAACATTTATCAATTTTATAGCCAAATTTTGTTGTATATTTAGTGTCATCAAATTGGGTAGATTTTCTACATCCGTTTTGTCTAATACAACTTCTTCTAGTTGGTTTTTTGACAGGTCTAACGTTTTTAAATTAGGCAGATTTTGGATGTTATCGAATACAGTATCTGTTAATTCATTTTCTCCTAATGGCAGATCTTCAATGGCCAAATCAGTAACTTTTAGCTCATTAATACTGTTCCTCTC
>P_471
GTCAACTATCTTGATAGCGATGGAAATAAACTCGCAGAAATAGACACATTGACGGGAACTATCGATAGTAATTACCAATCTACAAGTAAAAAAATTAGCGGGTACGCTCTAGAAACCACACCAAAAAATGCAACTGGTACTTTCACTGATACCCCGCAAACCGTTGATTATATTTATAAAAAAGATACCGTTACCCCAACACCTATAGTTGATCCGGTGGATGGATTTAACCAGGTTGACCCAGTAAATCCGGTTGATCCAGTTGACCCTGTAGTAAATAAA
>P_472
AACCGTCATCCGCTCACTTATTTACTAGAAGTGGCAGACGACATCGCGTACCTAAATGCCGACCTAGAAGACGGCGTGAAAAAAGGTATGGATCGTCAACATCACGCAAATCTTAAAAGGTTTTGAAGAAGTAGAAGAGCATAATAAAGTAACTGCCGCGTGCTACAACGAACTTAAGAAAAAAAGCGAGCGCTACGAAGGGCAAGAAGAAAGTTTCATCGTACAACAATGGCTCACATCGAACGTCCGCGGCCAATTAATCAATCGCTCACTCGAAGTATTTTACGAGAACTACGACGCCATCATGGCAGGCACATTCAACGACTCACTTATCGATGTTTCAAGCGCCGAACAACTCGTACAAATTTTACAAAGCCTATCATTCACGTACATTTACCAAGATAAAGGCATTGTTGAATCCGAAATCGCCGGCAACGAAATCGTCTCCAAATTGCTCGAAACGTTCATCCCAGCTGTGATTTACTACGACAGCGAAACACCAGAACGCCAA
>P_473
ACTATGATTCAAACGCATCGCCTCTTCTTGTGACAACGCGAGTACTTTCTGAGCTCTTTGCGTAAATCGTCCAAACATCATTGTTGTTTCCTCCTTATCGTAAGCCTCATCATTTATCGCCCAAAATCTCGCGAATCACTTTGGCCCGTATTACTTTCTCTTCTAATTCATCCATATCTCGTCCTGCTTCTCTTCTTCAAAAAAGCTGGTTGCGAGAATAGTACCAATTCATTCATTTTTTGGCGAGAAATATGCTCGAAAAATCCTAATTCTACACCAAGCCGTATATCCGATATAGCATCTGAAGCTTCTTTCATAGAAATAATTCGACAATTCATCAATAAACCATATGATCTAAAAATTCTATCCTCAAGTGCAATATGAAATTTTTGCTTTATTGTAGTTCTAGCAACACGCTCTTGCATGATAATTTGTTCCATAACTTGCGTTAAATCTTCCACAATTTCTGTTTCCGTTTTACCGAGAGTTACTTGATTTGAACCTGGAAAATATTACTTGCAGGCATGCTACCTTCTCCGTATATACC
>P_474
TTGACATTGGTTTGAGTAATTTACAAAAGAAGAAAATTTCAAGCTAAAACTAAGCAAAAAAGTAAACTTCTTTTCGCTTGGTTTTTTTTTATAATTAAGTTGTAGTGAAAATACGGAAGTTCTGGCCAGCGGAAGTATTAGAAATAGAGGTTTGGACAATGAAAAAGAAGTTATTTCAAAAACTAGACGAAAAACGAGATCGCATGATAAGAAATTCATCAT
>P_475
TCTAATACCTTTGTAAATAAATAACCTTCTTTAATATTATCCGAATGTAATCTTCTAAAAATAGTTACTGCAGCAAAAACCGATGTCACTGCTCCAAGGAGTGAGAAAACACCTGCTGCATAACGCCATTTCGTTTTCCAAGCTTGATCTGCTTGTATTTCTTTTGCTTGAAATTTTGGTCCAATAAGTAATGCGATTAATACTAAAAGTCCCAAAATACATAATAAAGTTCCCGACCATTCAAATGGCTGTGCATACTCTAATTTTGAAAGAATTTCGGAGCTGATAATAATACACCGAAAACCCTTGGAATAAAACGAAACAGATAACGCCAATAATACTTGCAAGGCGAAAACTTTCTTTTCTCATAAAAACAAAACCAATAATAAAAAGTCCTACACCAAAAAATAATAGCATCCAATAATTCCATACAAAAACAAAACTATTTTCTTCTGCATTAAAATAACCAATAACCGCACTAATAAAACTGTATAGTTGCGTAATACCAAGAGCGATTAACAAACTACCGCATATTCCTCTCCATTTACTAGGCAATTCGCCCACTTCCTTCCTATTTATGCCTTGCCATGTTACCCTAAGAGTGAGGTGATAAAAATGAACTGGACCATCTGGGACAAAAGCCAACCAGTCCCACTCACTCTTTTGTTAGATGCCGATCCTAGTGAAAAACAAATTGCGACATACTTCAACAAATCTCATGTGTTGCAATTAATGCAAGCTGATACA
>P_476
GATGGAGAACTAATCAGAAAATATGTTCGTGATGTTGAAACGCAGACAAATAGAAAAATACCCAAAAAACAAATGGAAGAATTAAAAAATGCATTAAGAAATACTGAATATAAAAAGATGACTCCTTCAGAAACTAAGAGATATAGACGGGAGTTTAATAAAATTAAGAATTCATTAATTGATGAATGGGAAAAGCAAACTGATCAAATATGGCCAACTTATACAGAGGATGTGATTTCAGAGAAAACCGGAAAAGTTTTAAGGAAAAAAGGAGAACTTTATGATGCTCATCATATAATTGAAAACTCTTATGGTGGAGAACACAAATGGTGGATG
>P_477
TTAATACGAAATGGTTTCGCCACCTGGATGAATCCCGCCGTTCCAAAAAGTCAACCCATTCGCCTTCTGGATAATAAACTTCTTTTTCTGTTTGACCTTCTTGAACGATTGGCGCTACAAGTAAATCGTCACCGAACATATACTGTTCATCTAGATCACGCGCATTGATATCTTCCGGATAATCCATGGCCATTTGGCGCATCATCGATTTACCATTATCCGCCGTATCTTTTGCCGCTGTATAAATATATGGAAGTAAATTCATTCGTGTGTATAGATATTTTTGGAATGTCGGTAAAATTGTTTCGTCGCCTGTTCTGGCTACTGCATTCCAAGGTCGAACGTTCTTCACTTGGCGATGGATCTGATTTTTCCGAATGGAATTGCATAATCGGTGCGAAAAAGC
>P_478
TTGTGCGCCGCGCCGGAACTCCAAGCTCCCTAGGTATAAAAAATTGTTCGGTTCAAAAATATTAGGAACTATATCGAATACATTAGGGTTTCTTTTCTTCATTTAGAATACCATCAAAAGACGAAATTTCAATGTTAGCGACTTTTCATTTGGCACTTTTTTTATTCTTTTTTTGCTTTATTTTCGTTAATTTTTTGATACACACCAGCAATTGTCTGCTCAAATTTAGAAGTGAATTTCGGCGCATAATACAATTTGTTTTTAAGACGATCTGGTAAATATTGTTGATCCACCCAAGCGTTATCATAATTATGTGGATATTTATAATCAATCGCTCGTCCAAGTTTTTCTGCACCAGAATAATGTCCATCTCGCAAATGATCTGGCACTTCTCCACTTTTTCCTTGGCGAATATCTGCTAGTGCCGCATCAATCGCCATAATAGC
>P_479
TTATACGAGAATAATGTAATAAAAGCAGAACAAATTGATGAAGCGACTTGTGGGAAAGATCAAGTTCGTGTCGAAGTAAAAGCAGTCGGGAGTTGTGCAGAATCAGATATTCATAAAATGCAGACTCGCTGGAAATACCCATTGCCTGCTGTAATGGGACATGAATTTGCAGGTGTAGTTACAGAAATTGGTAGCGAAGTAACAAACGTAGCTATTGGTGACCGTGTTGCAGGGATTCCGCTTGAGCCTTGTATGGAATGTAAATTGTAAAGCGGGCGACTTTGCATTATGTGACAACTACCGGATGGTGGGATCACACTTCCACGGCGGATTTGCTGAAAATGTCGTCATGAAAGCCGACAATGTCATTTCTATCGGCGACCTTGATTTTGAAGAAGGTGCGATGATTGAACCACTTGCTGTATCAATGCACGGAGTACTTGGTATTCAGCCGAGACTTGGCGATACGGTGATTGTCTTCGGAATTGGAACCATCGGAATCTTGGTTGTACAATGCTTACTTCTTGCGGGAGTAAAAGATATTATCGCGGTTGATATCAGTGATAAAAAATTAGCAGACGCGCGGGAATTCGGTAAATACACCATTAATCCAAAAAACGAAGACTTAAAAGAACGCGTTTTTGCTTATACAAATGGTCTTGGGGCAGATATTGCACTCGAGTGTGCTGGTTCCAAAATAACGCAAGAACAATGCCTTCTTGTAACGAAGAAAAAAGGTAAAGTTGGTTAAGCTAGGAATCGCCTACGCAGATGTGCTTTTATTGAAAATATTT
>P_480
TCCTCTGAAATCGAAAACGACTTCATATCCTCTTTCGAAAAATCTACCGCTTCATTTTGATTCGCATTATAGGCGACAAAGTCCATTTTATCCGCTTCTTCTAAAAACCACGTATGTCGTTCAGGCACTGCATTTTTAGACAATGAAAATGGGACAAAATTTCCGACTTGGATAGCTGGAAAACGCGATTTTATAGTGTGATATATTTTCAAATAAAGTTTTTTCAGTTCTTCCTTATCAGCATATGTATTTTTCGGTTCAAAAAACATAAAATGCCGTTTGAAACAAATTCCCGCCCAAAAACCTGCATACAATGCTTTAAAAAGTGATCCAATCGTTCAAAAACAGCCGCCTCATCGCCTACAATATCTTGATACTCCAAGCGAATAAACAATTGTAAATTTTGCTGTTTAAAAAAGTGAGCGCTAAATCCGCATTCGCATATGGAGAAGAAGTTGGCACTAATTCGTCCGTTTCCGTTTCAGGCAAGAACGTCGAACCTCTAAACAAATGACGAATACCAATATAATTAATCCCAATCTCATCACGCGTCGTAATAATCTGCTTTTGGACATTATCTTTAAGCACTTCTTTAAGCTCACCAATCGT
>P_481
GATTAACCCGTTCACTGCGTTACAATTACTATTTATCAACTTAGTCAATGACTCCTTACCAGCAATCGCACTAGGTATGGAAAAAGCAGAACCTGACGTAATGAAACGCAAACCGAGAGATATTAACGAAGGCATTTTTGCTGGTGGAACGATGCGCGCCGTTATCAGCCGCGGTGTATTAATCGGTATCGCTGTTATCATCTCACAATATATCGGGTTGCAAATTTCACCAGAGATGAGTGTTGCAATGGCATTTACTACGCTTATCCTAGCACGTACATTACAAACATTTGCAGCTCGCTCGAATGTCCAAACCGCATTTGGCGCAGGATTCTTCAGTAACAAATACGTAATCGGTGCGGTATTACTTTGTTTCGTCCTATACGGAATTACAGTATTACCAGGAGCTCGAGAAATTTTCTCAATCCCAGCATCATTTGGCCTACATGAATGGTCGATAGCAGCGGGGCTAGCACTTGCAGCAGTTGTGATGATGGAGATTATTAAATTAGTTCAGAATAAGTTTTCAAATAAATTATATAAACACAGAAATCACTCGTTTGGCGGAGGATTTCTGTGTTTTTTCTTTCTATCCAAAATAACTTATGAGAATGATAAGTAGTCATTGCGCAGGTGAAAATTAATAATTAGTTGTTTTATTGGAAAAAGTACTAAAAAGGTAAAAAAACGATGAGATGAATTGTGTATGTGGTGAATTTTATTGGTGAATGGCTCTGTAAAAGGGAAGTGGAGAATCTTTTAAAAATTACTAACGATTCTTCATTTGTTAAATATGTCGGAATTGTGTCGGAAACCGCTTTTTTATATGACGAACTTTTGTATAAAATTCTTATATTCATTCTTTATTTTAAAAACTCATTTTAGTCATATGTACATAGAAGTTTTTAGCAAGTAATATAAGAGTTGCAATGTGATTACACATTATTTCGCAACTATAAAAATATACTTTGAGGAA
>P_482
TTTACAAACGGATTCTTGTTCGTGTAGATGGATCAAATGAAGCGGAAGCCGCGCTAAGACGAGCTGTTCAATTTGCCAAAATGGATGGCGCTACGCTTGGTATTGGCTTTGTCGCGGATGTGCGCCGGATTGCACCATTAATCGATTATGAACAAACCTATGCCAAAAAAGCCAAAGCTTACGGAGAAGAATTAGTTGAAATGTACAAAAAAGAAGCTGAAAAAGCTGGTGTCTCGCATGTAGAAACTTTTGTTCACTTTGGTACGCCAAAAACTACCTTCAATAAAAAAATAAC
>P_483
AATATAGTAAACTGCTATCATACTCATAAAAGCAGGAAACATATTTAAAACTAGCGCTGTTTTTAACATCGTCTTTTTAAATCTAAAGCGAAGTCTAGTAGACACATAAGCCATCGAAACGGTTATAAAAGTGCTCAATAAACAGGAACACACCGCAACAATCATTGTATTTTTAACCCATAACATAAAAGGAAAATTTTCATGATTTTCAAATAGGTACGCAAAATGATCTAGCGTATATTCTTTGGGAGGGGTACCGAAACAAATTGTCCACTTTCCGCT
>P_484
CTTTAAACAGATTAGTACGGCTGATGGTTTTGATCCATTTTTAACATTGTCATTCTTAACATTACCAGTGATTCCAGAATTAAAATTAACCGATCAAGGGTTGTTTGATTTTGCTACGTTTCAAATTATTTCAAATGAAGTAAACTAATTAGTAGCGAGGAGGTGCGCCATGAATTGGTGGAGTTATATAAAAGATAAGCGATTTTTCTTATTGTTTTTTTGTAGTATTATGTTTTTTGTAGGCGTGTTGATTTCGATCGATCCGAACAGTAAATTAACGCTTGGAAATTTCATTTATTTGTATGTTTTTGTTTTAGTCTTCTTGCTTTCCTATCTCGTGCTGGGCTATTTCTTT
>P_485
TTTTTAAGCAAGTTCTCTTTCTCGAACGATTGTTTTCATACGGGCAATTGCTTTACGAACCTCACGAATACGTGCGGTGTTTCTAATTGACCAGTAGCTAATTGAAAGCGCAGGTTGAAGAGCTCTTCTTTCAAAGCTTTTTCTTGATCTTGGATTTCGGTAGTGGATAAATCACGGATATCATTAGCTTTCATTTGCTTCACCACCAATTTCTTCACGTTTAACGATCTTGATTTTGACCGGCAGTTTGTGCTGCTAGACGTAATATCTTCAGCAGCTACATTGTTCGGAACACCTGCGATTTCAAACATAATTTTGCCACGTTTGACTGGGCTTACCCAACCTTCCGGAGCACCTTTACCTTTACCCATCCGAACCCCGATTGGTTTAGAAGTGTAAGATTTATGAGGGAAAATTTTAATCCAAACTTTACCGCCACGTTTCATGTAACGAGTCATTGCGATACGAGCTGCTTCGATTTGACGGTTTGTAATCCAAGAAGCTTCAACTGCTTGAAGACCGTATTCACCAAATGCAACTTCAGTTCCGC
>P_486
TCAGTATTCATTATTCCTAGTTTGTTGAATTTATTCGTTAAATAATCATTTTGTTTATTATTTTTTCCGACTAAAATCGTTGAGCCAATTCGAGGAATTTTTCTGGAGCAGGTGGAGTTGACTTTTCCGGCTGCCTTTTTTCTGTTTGTAGCGAAGATAGCCTTGTTCAGCTAGTTCTTGGGCGGATTTCTTCCACGTCTTGTGGGCCAGATGTTTCAAGTTGTGATTCCACGGATTCTAGTAAGTAATTTCTAGGTGCTGGAGTCTTGTGTCCCAGTTACCAGG
>P_487
GATAATCCCGAATGCATTTTCCTTGCCCTGCACTTTAGCAGAAACACGGTTTTTAACATCCGACGAAGTTAATAATTCAACCGTGGCTGATTTAGCGCCTGTCGTTGTTACTTTACCAATAAGACCACTTGGTGTTGCAACTGCCATATCCGGTTTTACTCCATCACTTGAACCTTTGTCGATTTCTACTTGATCATTCCAATTAGTAGGATTTCTAGAAATAACAGAAGCATTAAGTGGATCGTAGTCACGAATACTATCCGTAATATCAAGACTTTCTTTTAAATCTTTATTTTCTTTTTAAGTCTGCAACTTCACTTTCAAGTTGTGCCAATTCTTCTAAACGTTCTTTTAGATGTTGGTTTTCAGTATAAGTGTTTGAATCA
>P_488
GCAGATACTTTCTGTGCAAATGGATTTTCTCCAATGGTTGTTTTAGCCGCTGATTCAAGTTGCTTGAAGCTCTCTGTTAGTTGATCTGAAGTCGCACTGTCTTTCATAATAACGGTTTGGATAAAAGTAGTTCCGTCTTTAGAAACTTGTTGTTTGAGCGCCACGGGTGGCATTTTATCGTAAGGAACCGCCATTTTTTGATAGTCTACCGGGTTTTCGGTCAATTCTTTGCTGTATTTTTGAATATTAACTAAGTCTTCGGTTGTTAAACCAGTTGAACGATACCAAGTGATAAGCGCTGGTACCCCGTCCGTT
>P_489
TGCACATGCATACAACTTGGTCGGACGGAGCCTACGCGATTCCAGAAATGATTGAAGCATGTATCGCAAAAGGATATGAATACATGGTTATTACAGATCACGGGAAATTTTTGCGAGTAGCTAATGGTCTGGACGAAAAAAGATTATTGGAGCAGCAAGCAGAAATTAAAAAAATAGCAGCTAATTATCCGGAAATTGATGTTTATTCCGGCGTTGAAATGGATATTCTGGCAGATGGGTCGCTTGATTTTGATGATGAGACTTTGAAGCAGTTGGA
>P_490
TCTCATCCATAGCTTTTGTCGCTATTTCTTCTGTTTGACCGATTGTTTGGAAATAGATTTTGCATTTCGGTTCCGTTCCAGAAGGACGTATTGCAAACCAGGCGTTATCGTTTAAGTAAAATTTTAAAACATTTTCTTTTGGTAGCTCTATGTTTGTCATTTCCATCGTTGAAAGATTGGTTCGCTTACTCGTTAGAAAGTCTTCTAAAACCGTTATGCCGGGAATACAAGTTGGCTCTTTGCGCAAATCGTCTATCACTTGATTCATTTTAGTTGTTCCATCGCTATCATCTAGCGTAATC
>P_491
GTGAATGATGCCACAAAAAAGCCACCTGCGTGAGCAAGTGGCTATCATTTATTTCTCTAAAATTGTAGGCTCGCTTGGAGGAATTGAACGAATCGCAAGGAAAACAAAAATCATACTCACGACCATATTAATTTCCATTCCAAAAGGAACAATAATTTGTAAAGCTTCCATAATCATAGTGAAAACTGCTGCCAGGGTAATACTGTAAGAAGCAATCATCCAATTTTGGCGGAAGGCGATACCAGTTCGGCCAAATCCAGAAAGGATAAATCCGAAAAGTGCATACAGTGCTACTCGGAAGAAGACCGAGCCTAACGTAAAGATAAAGAGCACTAGTAAAGCAATTGGAATAAAGTATTTA
>P_492
GATATTTTAAATAGTTGTATCAAGTCTTGCTCACCTCCGTCTATGGAATAATCACAAGTTGTTTCTCTGTTCAAGACCTTTTACTACTTGAATAGATTTCGTATTATGTTTGCCTACTTCAATCCAAATTTTCTTCTTTTGTTTATTTGCATCAACTGTATAGACATAATGTTTATCAGCTTTATACATTCTGTATTAACAGCTTCTATTGGAATTGTTAAAATCTTTTTTTCTCTTAGAGCCACAAGTACATCAGCACTTACAGACATATTTTCTTTTACTTTCGTCTCATCCTCTAAATCAATCGTCACGGCATAAGAAGTTACTGACCCGTTTATAATGCCCTTCTCATTTATATCTACAACTTTTCCTTTGTATACTTTATTATTTACTGCTTGGACATACACATCAGCTGTCTGTTTTTCTTTTATTTGGTTAATTTCTAGCTCATCTACCATAATTTTGACAGCAAAATCTTCATAATCTGGCCATTCATTTACTTTTTTTACAATGTGACCTTCTGCGGAAACATATACACTTAAATCTGTTCTTTTTGTTTCAACTGTTTTGTAATCAATTGTTTGTGGCGTCTTTCGCTCATTTTCTTTATAAAATAATAGCCAACCGATGCAGCAACGATAACCAGCATGATAATCACCCAGCTTATTTTTTTCAATATTTAAAAACCTCTCTTTAAAAAGCAATCAAAATCATTGCGTTCATTATGTGTTGAAAACATTTTAGTTCCCCGTAATTCCATGATTTTAAAATTTCAATTATATTAGCTAATTCTTCCGCAATTCGATCACTTGCCGAAACAATAATTAGTCTTACTTCTTTTGTTGCATTATCATTGATTTCATTCCATAATTCTTGAATTATTCTATTAAAATAATCATTATTTAGCTTACCTATAAATGCGACGA
>P_493
TATCAATCCTGTTTTATATCACCAAAAAATCCCGCAAACAAGTACTATTGCGATTAAAACAGAAAATCCTGATAAAGGCGTAACCCTTTCGGATAAAGATTTAACAACGATTGATCATAAAGGTTTCTTAAATCAAATTCCAGGTTATTCCGCGGAACAAATGACGCTTAACATGATGATTTTCTTCTTAATCATTATTGGCGGATTTATTTTAACTGCATTCTTCTATGTCATGACGCTTCAAAAAACAACACAATTTTGGTTGTTTGAAAG
>P_494
AATCATTTTTTATTTCACCGCAGAAGGTCGCGTCGATTTCCGGGAGCTCGTGAAAGATTTAGCATCTGTTTTTCGGACTCGCATCGAACTTCGCCAAATTGGTGTACGTGATGAAGCGAAATTGCTCGGTGGGATTGGCCCATGCGGTCGTATGCTCTGCTGCTCCACTTTCTTAGGTGATTTCGAACCAGTTTCCATCAAAATGGCGAAAGACCAAAACCTGTCCCTTAACCCAACGAAAATTTCTGGTTTATGTGGACGATTAATGTGTTGCTTGAAATATGAGAACGATGAATATGAGCAAGCTAAACGTGAAATGCCAGATGTTGGTGTAAAAGTAAAAACTCCAGAAGGCATAGAAGCACGTGTTTCGGGAATCAACTTGCTGTCTAGAATCCTACAAGTGAGTTTGCCCGAAGAAGAGACGGTTATAGAATACGAATTGGATGAGTTACGTCCATATAACGAATTTCTAAAACAACCGGCAAAGTCTTGAGGTGAAAAAATTGGATAAAAAAGCTATTTTTGACTCAGTCAGTAATATGGAGGAGCAAATTGGCGAATTGTATCAGCAACTTGGAGATCTAAAGACAAACTTAGGCGAAATGTTGGAAGAAAATAACCGATTAAACCTTGAAAACGAACATTTGCGACGCAGACTTTCTTTGACGGATGAAGCGACACCAGAACCTAAAGCCGAAATAGAGGCGGAACACGGTGTGATGGCGCCTAATCGTAAGGAAGCAATGCAGCAAATGATTGAACTTGGGGAAGGTTATGACAATCTTGTCCAACTTTACAAGGAAGGATTTCATGTTTGCAATGTACATTTCGGCAGCCCGCGTGGTAATGATGAAGATTGTTTATTTTGCTTATCCTTGCTCAATAAAAAATAACATGACGGGCCTTTCTCAATTCAA
>P_495
TAAGCGGGCTTTCTGACTCCATGGTAAAAGAACTGAAAGCAAATGATTTAACCATCAAAACTTACTCGGAAAATACCGATGTAACCGCTAAAATTAAAGATGCCAACCTCGACGCTTTTTTTAAACAAAACGGTGAAAAACTCGAAGTCACCTATGAAAATAGTGAACCAAGCTTGAGTAAGGAAATGGGATTAAAACTACAAAAAGCAATGATGACGGAGCAACAGGCACAAGTGAAAAAGCAAGCGAAAGCAACCGGTGAGTCACTTGCTAAAGCTGGTATTGATCCAAACACCATTCCTTCACTTACACAAAGCCCAGAAAAGCTCAGCATCTCAACAAACTACGTATACAGAGGAATAAAGGTACTACCTTTTTCGACACAATCAGCCCGATTTTCATTGGCTTTTTCGTATTCTTTTTCAGTCTCTTGATTGCCGGTATTTCTTTCTTGAACGAACAACAGGCACGCTTGAAAGACTTATGCGCAACCCCAATTAAACGTATCGAACTTGAATTAGGGTATTTAATAGGTTTTGGTATTTTCGCGTTACTACAGTCTATCTTAGTCGCAGTTTTCTCCATCCAAGTACTTGGCATGATGCAAAACGGCTCCTTATTCTATGTGTTACTTATTACATTAACACTCGGCATGGTTTTTCTAGCACTAGTTAAATAATGAATTTCGAATGGTTCAATTTATTCCTATCGTTATTGTGCCACAAGTCTTCTATTGCGGGATTTTCCCGCTCGATGGCATGGCAGCTGGCTCGTGTGGATTGCCCATATTATGCCGCTTTATTACGGCGCAAATGCACTAACATCCATTATGGTAAAAGGAGAAGGATTCGCTTCGTTTGCAACTGATTTCTACATTTTACTAGGATTTGTGCTCCATATCCTTATGTCAATACTTTTGCTTTGAAGGTGCTGGAGTCTTGTGTCCAGTTACCATCT
>P_496
CCGCAAGTACTTTCGGCAATAAACCATCACGTCCCATTGCAAAAATCAGTCTAGTAGCCCCGTAGCTCATCACTAAAATAACCGTAATCATCCCAACAACTGCGCCAAGTGATACAATGCCAGCTACCCAATCTTGGTTAATCACTTGCAAGGCATAAGCCACAGGATCAGTTACGTTTAAATCTGTGTACGGCACCATTCCAGTTAAAACAGCGGATACAGCAACATATAACACCGTACAAATAAGTAGCGACCCAATAATTCCAATCGGCATCGTCCGTTGCGGATCTTTCACT
>P_497
TTGATGTTAGCGAATTAATGGCACACTTTTTCGAACGCCTAGAGTTAGTAGAAAACTTGAAAAACGTCTACGATTTAGAACGCCTTGCTGGTCGAGTTGCATACGGCAATGTGAATGCACGAGACTTAATTCAATTGCGTAATTCGTTATATCAGATCCTCGTATTCGCGCGACACTGTTGTCAATGAGTAGCGAGAGTCTCACCGAACTTGCCAACCAATTAGATCCATGTGAAGAACTAACCGAAAAATTAGAAGAAGCAATCATGGATTCTGCACCGATTTCCATTCGGGAAGGCGGGATTATTAAAGATGGTTATAATAGCCAGTTAGATACGTACCGCGATGCAAGCCGCAATGGAAAAACGTGGATTGCAGAATTAGAACGTAAAGAACGTGAACTAACGGGTATTAAAACGATGAAGGTAGGATTTAATCGAGTATTCGGCTATTATATTGAAGTTACACGTGCAAACACGCATCTGCTCCCAGAAGGCCGCTATGAGCGCAAACAGACACTAACAAATGCCGAACGTTATATCACGCCTGAACTAAAAGAAAAAGAAAAACTCATTTTAGATGCAGAAGAAAAAAGC
>P_498
TGGATTTATATGTGCAAGGTAAAGGGGAAGAAATATCGTGAACAGAGAAGAACAATTAGGCGTATTAGAGAGTTTGCTTTTTGCGGCGGGAGATGCGGGGCTTTCAACGGAACAATTAACTGAAGTCATGGAAATTACGCACATTGAAGCACTCAATTTACTAGAACTTTTAAGTGATCGATACAACGGAAGTGCTGACAGAGGTTTAATTCTTTTGGAGCTTGCTGGAACATTTCAATTAGC
>P_499
ATATTTTGGTGGCACAAATGCTGATTCCATCGCTAAAGTGGAGCAAAAATCGTCAGGCAATCAAACACTTTCGGAATTAGAAAAATACACTTTATCCATACATTGATAAACAAAATAAATTAACAGAAAAAGATGGTATAAAGTATATTGAAAATGAGGAAAATATGTTGGTTTTAGCTAACAAAGATTATTCATTGCAACCAACATATACCCCCCTGACTTGGTTCGTCCAAATGTTACATTCTCTTTTGGCAGCCAACAAGTCGAAAAAGCACAGCTAAGAAAAGAAGCAGCAACTGCATTAGAAGAAATGTTCGTAGCTGCAGAACAAAGATAGTAAAGAACTATTCGCCGTATCTGGTTATCGATCGTACAAACGCCAGCAAGAAGTCTTCCAAGCAGAAGTAAATGCGAAAGGTGACCAAAAAGCGAGAGAAGCAGTAGCGTATCCAGGTACTAGCGAACATCAAACTGGTTTAGCGATGGATATCTCATCAGAAAACCAATCATATGAACTCACAGAAGCATTCGGAACAACTCCTGAAGGCAAATGGTTGCAAGAAAATGCCCACAATTATGGTTTTATCTTGCGTTATATGAAAGGGCGAGAAGCTATCACGAAGTATCAATATGAATCTTGGCATTATCGTTATGTTGGTAAGGATGCGGCAACGATTATTTACGAAAACAACTGGACTTTAGAAGAATTTTTTGAACATGTTAAGGCACTTCAAAAGAAAGTAGATGCCGCGAAATAACAAGATTTA
>P_500
TTAAAAATTTCGGTAGCTCTGTGTAAGCGAGCTAATGATGAACTAGCGAAGGTGATTCAACAAAATCCTACGCGATTTGCCGGTTTTGCTGTCTTACCAGTAGGATCACCAGAAGATGCTGCTATTGAATTAAAAAGAGCCGTAGAAGAACTTGGTTTCAAAGGTGCACTTGTAAAAGGGCAGTTTGAAAACAAATATTTTGATAATCGCTTTTATTATCCGATTTTCGAAATGGCGGAGAAACTAGATGTACCGATTTCGTTCCATCCATCGTTTATCCCAGAAACTATTACAGAACAATATTTTGCCAGTGATGCTTGGTCTGATGTGGTGACGGTAT
>P_501
TATATTCCATTTGAGACAATTGAAAAAATGTTTGATATGAATGTACTTTGGCTTAATTCAACTCACACAACTGATTTTACCGCAAATGCAAGCGCGCAAAGCTGGACATATTATTAATATTGCTTCCCAAGCCGCTAAAATCGCTACACCTAAATCAACCGTTTATTCAGCCACGAAATATGCGGTTTTAGGCTTTTCTAATGCACTTCGTTTAGAACTAATGCCAGATAAAATCCATGTTACAACGATTAATCCTGGCCCGATTGCCACAAACTTTTTCGATGTAGCGGATAAATCGGAGACCTTGTTTGAAACAGTTGGCAAATTAGTGTTAAAGCCAGAAAAGGTTGCGCG
>P_502
TCGATAAATAGCAAAGTTTCTGCAGCATTGCATACAGAAGGGCGCAACATTTAGCATTAACTAAAATATCTATAGCCATTTGTTTTTCTGCCGCTTTATCTACGTAAATATGACAATTACCAGTACCTGTGTTTTTAAATCATTGGAACAGTTGCATTTTCAGACTGTTTGAATTAACCTTGCGCCGCCACGAGGAATGAGAACATCTAAAAAGCGATTTAACCGCATCATGTCTCTAGCAGTTTCTCGTGATGTATCTTCAATTAATTGGACACTAGAACGAGGGAAACCAGATGCCTCAAGGGAATCCTGAATAACGGACATTAAGAAGCTGTTGTGATCAATAGCATCACTACCACCTCGCAAAATCGCATTTCCAGTTTTAAAACAAAGAACAGAAGCATCGGCATTTTATGGGGCCTAGATTCATAAATAATACCAATAACACCAAGTGGAACTCTTGTTTTACCAATAGTTAACTCGGCTTCATTTTCCGGCCGTTTATTTCACCGATTGGATCTTTTAACGCGACCACTTGTTTAACCGCTTCCGATATCTCTTTGATTCTTTCTTCTGTAAGACGAAGACGATCAATCATCGTTTCAGGTGTTCCTTTTGCTGAGCGCGAAGAATGTCCTTTTCATTTCTTTGCAAAAGTGTAGCCGTGGATAGCCAATCATTACTTAATTAAGCAGTGCTGCGTTTTTTTGTGTTTTGTTGCTTTTTTGGGCTAAAAATTGGGAAGCTTCTTTAGCGCCACTCCCCTTTTTTAATGAGTTCGGTGATCTGAAAGTTCCTCCTTTTTACTTGCGGAGTGACCAATTTGTTCACCTTGCATAATATTAAAAATGACGGT
>P_503
ATCATCAACAAAACTTTCATCTTCCCAAAGTGCGCGCATAATTTCATCACGACTTACAATGCTACCTTTTTGTTTCATTAATTCATATAAAATCAAAAATTCATTTTTCGTTAGCTCAATTTTATCTTCTAAATGTGTAAGTGTGTTCGTATCAATGTGTAGGAAAACATTATTATGCTCCATCACATTGGCTTCTTCTAAATCTGCGTAAGAATATGTCCGCCTTAATAGAGCATTTATCCGCGCCATTAAAACATCCAGATCAACTGGTTTTTCAATATAATAGTCTGCACCCATATTCATGCC
>P_504
TTATCTGGGAGATGTTTGACCATCACAGCCATAACCACTGCATTATCTGCTGCTAAAATCCCCTCAAGACCGATTAGGACAAGTAACACCCAACCGTACTCTAAAATCATTGCTGTATCCACTAATTCTTTTCCTCCTTTTGTTCTATTAAAATGTCAAAGATCTCCTATTTTGAAGAAACAAAAAAGCAACCTGCCCGTAAAGGCAAAGGTCTCGCTAACATTTAAAATTAAATGTGATAAAACCGATGATATCTCTATCATGTAATGACGACTTTA
>P_505
TATTGAAACGCCAGGCTTTTTAGCAAATTATACTGGTTATAAAAATTTGGAATACTTAGCTTCTATTAGAAATCAAATAGGTGAAAAGGAAATACTTGCTGCGTTAGAACAAGTTGGACTTTCTGGAAAAGAGAACTTGAAAGTGAAAAAATATTCGCTTGGAATGAGACAACGGCTTGGTATTGCTCAAGCTATTATGGAAGCCCAGATTTGCTTAATATTTGACGAACCAACAAATTC
>P_506
TAGATTGATTTGCAGGCATTTGCCCAGTTGTAAAGTCCCATTTTGTTCCACCTGTTTGGCGTCATACCGACCATCTCAAATGTATAACCTTGTTTGGTCGGGTTCGCAGGTTCTGGAATTAGATCTTCTTCTGTTACAGTTTTTACTTCGCTTGTATTGCCGTCTATATTAAATGTGACATTGTAGTCTACTGGCTGACATTTAGCGGTTGAATTATGATACCGGTGTAAGAACTACTGCTTGCTGCGTAG
>P_507
TGTTATAGGTGTCGCCTACATTTCCGTTTAATGTTTCGGATGGAGCGAGCGTTTTTCCAGTATCGTCCACGTAATTAACGGTTACAGGCTCTGCGGCTACGATGTTTTTAGTGTACACATATGTCACTGTTTGGCTACTTGTGTTGAATGTTCCGGTTGCGTTATTTGGTGTAGTTGATAATGTATAGCCGTCGATTTGTTTGGCAGTGGCGTTATATGTGTCGCCTACATTTCCGTTTAATGTTTCGGATGGAGCGAGTGTTTTTCCAGTATCATCCACGTAATTCACTGTTACAGGCTCTGCGGCTACGATGTTTTTAGTGTACACGTACGTTACGGACTGGCTAGTAGTAGTGAATGTTCCAGTGGCGTTATCTGGAGTAGTCGTTAATGTATAATCTGGGATGTCTTTCGCGCTAGAAGTATAAGGATCGTCCAAATTACCGCTTAAAACTTCATCAGCCGCCAATTTTTCTCCTTTGTCATCAAGATAATGAACTGTTACGTCTTCTCCTTTGATGGGTTGGGGGCTTCAAATGGAGTTGTTACGGTTCCTACTATAGCTCCGTTTTCGGAAGTGAAAGTATAGGTTACGGCTGGATTGTCTGTGCTGAGATTTTCCCAAGTTATTGTATTTGTTGCTTGATCGTATACACCGCCGTCTCCCGGTTCAATATTCATCGGATTTCCAAACTGATCTAATAAATCAGGACTAACTGCAATGGTTAAACTGTTGTTTGTTAAAGTTT
>P_508
AATCACGGTCGTATTGTCGTCCGCTACAATGGGCATTTGCGCCGTCATCATCTTCTGTCCGTCAATCGTTGGTTTATTCATAATAAACTTGTCCGTACCACTAACAAAATACTGCGAAAAATCAATGCTAGTAATATCTTGACTTCTTGAAAAATAATACTTATTAATAAAATGGCCGTCTTTATCATACAGATTAATTACTTGATCTTGTAATTTTCGATTCACCGTTTTATCGTTATTAAATAAATACTTAATTTCCTCATTATCGGTCAAATCTTGATTCGTTAAAGTGCTCGTTGTTGCTAGAAGCAGTTCTTTTACTTCTGGTTCTTCTTCATTTAACAA
>P_509
AATCACCCAAATTAGCGGGAGTTTCAGTGACGACAGTATCACGTGTGCTCAATAATCATCCGTATGTTGCAAAAGAGCCCCGTGTGCAAGCTGTTATTGATCAATTAGATTATTCTCCTAACCGTAGCGCCATGGATTTAGCGCGTGGGAAAACAAATACGGTTGGCGTGATTATACCTTATAATGATCACCCGTGGTTTGACAAAATTGTAAATGGTCCTTTGGAAGTCATTTTTAAAAACCGTTATTCGGTGACACTTTCCGACAGGATATAATTCCAGAAGAAGAAAAGTACTTGATGCGTCTTAAAACGGAACGGGTCGATAGCCTGATTATTACTTCTATATGCGATAGATTGGGACGTGATTTGCCGTACCTAGCGTATGGACCGATTATTGCGTGCGAGTATGTGGAATCAATTAAAAGAAGTATCGTGCTCTTATATTGACCGCGTGAAGCATACCGGGCTGGATTTCAGTTTTTGGAAGATGAAGGTTATAAAAAAGTGGCTCAGCGGGGAGAGCATCGCGTGAAAGTACGAGTACATATGAAAAATCAATGCTTATGAGCAAGTTTTTGGTTCAGTGGGTGATAATCGGTTTCTAAGTGAATGTTATACGCTTGAAGATGGTTTGAAGGCTGGTTAGGGAGACGTTTTGCAGAGGGGAAAGACTGGCCTGATGCGATTTATGCGAATGGTGACGAGGTTGCGGCAGGGGTTATGTATCACGTGAAAAAACTTGGCTTGCGTGTTCCGGAAGATGTCGTAGTTTTTAGGGCAAGAAAATCTCCC
>P_510
TCCACCGCATAAGTCGCCGTTGCAATAACATATTTCAAACGATCAAAATCTTTAAACCCAAAATACTGCGCTACTACGACAGAAATCCCGCTCATAAGTCCAATAATCAAAGAAATCATAAAAAAATTGACCGAATTCTGCGCTCCAACAGCAGCCAGCGCATCTACACTGACAAATTTCCCAACAATAACAGCATCAATCATCGTATAAAATTGCTGAAACAAGTTTCCAATCAACATCGGCATCGCGAATAAAAAAATTAATTTTGTCGGATTACCTGTTGTCATATCTTTCATCATGCTAAGAATTACCTCCGTTTGCATAAATATACATTTCTATCCAAAAACTGTACTATAACAAAAAAAGAATCCGCCTTGAAACCAAGACGGATGTGCTTTTGCGAGATTAGTAAGTTCTAACCGGCGTGATTAATTGTAAAATTTCATTTGGATT
>P_511
AAACGTACTTCCATCAACCAGCTGATAAAGTGGTTGATCAAATTATGGGCTATCTTATAGAAGAAATGAAATTAACTGCGGATGAAGAAGTGCATGTACTTATTAATGGACTTGGCGGTTTACCAGTGATGGATCAATATATTTGTTATCGCCGCGTCGATGAAATTTTGAAAGAAAAAGGCGTGCATATTCATAACCCACTTGTTGGGAACTCTCCGACTTCGATGGATATGATTGGTATGTCGATTACACTGGTTCGTTTAGACGATGAACTGAAAGATCTTTTAGATACACCGTGCGACACACCATATTTCAAAGTGGACTAAATTACTACTGGAGGAATAAAAATGAGCGAATTAGTTATGGATAGCGCTTTTTTCGGCCACGTTTTACAGGACATGGGAGCACTAGGTAAAAAGAACGTGATTACTTAACCGGACTGGACTCGGATATTGGAGACGGCGACCACGGAATCAATCTTAGTATTGGCTTTGGTGAAATGAATGAACAAATTAGACGAATTACTCACTGCTTCTCCCGATATTGCAACGTTGCTTAAAAAATCCGGAATGATTCTCCTTGGAAAAGTTGGTGGCGCATCTGGCCCGCTTTATGGCAGTTTCTTTATGAAATGTGGCGCTGATGTTCCTGGGAAAACGGAGGTTAACTTCGACGAGCTTTGCGGCATGATTATAAATGGGGCCGCTGCGGTTCGACGTCGCGGAAAAGCCGAACTTGGTGATAAAACGATGATGGACGCCTTCTTGCCTGGCGTGGAAGTGCTTCAAAATCGAGATACAAATGCAGCTCCAATCGAAACTTTTTCCGCATTTGTAGATGCTATGCATGCTGGCGCTCAA
>P_512
TGATTTTCCCAATATCATTTCGCCCAAGATCTACTAACATCCGGTGCTCTGCCAATTCTTTTTCATCCGCTAACAATTCCGAAGCAAGTAATTCATCTTCTTGTTTCGTTGCCCCGCGCCGTCTTGTTCCTGCAATAGGATTCGTAATTACCGTCCGCCCTTTCGTTTTAATCAAACTTTCTGGCGAAGAGCCAATTAGCACTGTATCCCCAAAATCAATGAAATAAAGATAAGGAGAAGGATTTAATAAACGTAATTTCCGATAATAATCAAATGGTGTCACGGTGAAATCTGCTTCTAGTCGTTGCGAGAGAACAATTTGAAAGAAGTCACCCTCTTGGATATAGGTTTTTGCTTTTTTCACTAACCCCATGTACTCCTCTTTCGTGTAG
>P_513
GAAGCCTTTTTAGAACAAATACCAGTCACTAAATTTTATGGGGTAGGGAAAGTAACCGCAGAAAAATTGCATCGTTTAGGAATTGAAACGGGAGCAGATTTGAAGAAGTGGAGCGAGTGGGACCTTATTCGCGAATTACACAAACATGGCTATCATTTATATCGACATGTTCGAGGTCGTTCTAACAACATTGTGAATCCGCATCGCCTTCAGTCGCAAGTCCGTTGGTAAAGAAACTACTTTTGAATTTAATGTGTTAGATAGCCGAGTTCTCGAACAAAGCCTCATGCAATTTGCCAAAAAAGTAGAAGAACGGCTCATTAAACTACAAAAACATGGTAAGACGGTAGTACTAAAACTACGCTACAGTGACTTTACAACCATTACTAAGCGGCTTACTTTAAACGAATATACCAATGATACAAGTCAAATTTATCAAGCGGCGGCCCTTCTTTTAAGAGAAAGCTATACTGGTCAGGATAGTATTCGTTTGATTGGGCTTACTGTAACCAATTTAAAACCCGTTTATTTTGAAAATTTACGTTTAGAAGGACTATAAAAAAGGCTAGCACGATTTAGGTGCTAGCCTTTTTGATTATTTCATTTCCAGTAAACGTTCTTTAAGTTCTTGTTCCATTGTTACAAGTTCTTTCTCAGCCACGGCACGTTTAGCACGGCCTTCTTGTTGGATTTTAAGCGTTTCTTGCAAGGTTTCAATTAAGCTGGACTGCGTTTCTTTAAGTGTTTCGATGTCTACGATACCTCTTTCGTTTTCACGCGCTGTTTCGATAGCGTTTGTTTTTAGCATATCGGCGTTTCGTTTTAGAAGTTCGTTCGTTGTTTCAGAAACTTGGCGCTGAGCTGCTACGGCTTGTTGTTGACGGAGCAAGGTAAGCGCGATAGCTACTTGGTTTTTCCAAAGTGGAATCGCAGTCATAATGGAAGACTGGATTTTTTCAGCAAGTGCCTGGTTTGTATA
>P_514
CATTGAGACTAATGGATCTGCCCTTTCACAAGAAACAATAGAAAAAATTACAACATGCACAAGAACTTCGCGGCGTTATTATTTTTACAGATCCAGATTTTCCCGGTGAAAAAATCCGAAAACAAATTGACTCAGCGGTACCTGGCTGTAAACACGCCTTTATCAATCGCCAAGACGCTTTGCCAAAAGCAGGTCGTG
>P_515
GTTAATAATCTCATCACGCGTCGCACCGTTTGTCTTTGCCATTTTCACATGGAAAGGGAGTCCGCTTTCTAGGCGAGTGGCGGCCATGACAGCAATGTATGCTAGTTCTTCTGTTTTTTTATCGAGTTTACTTGCGGCATCTAGTTTATGTACGGTTTCCATCCAGGCAGAGTGTACTTCGGGAGCTTCTTTCGCGAACGCTTCAAATGATTTACTTACTTTCATCAAACTCATCTCCTAACTTTTATTATAATAAAAAACGCCCAAACAGTGGACGGTTTTCGTATTATCTATTTTCTGCTTTATTATAAGCGCCATGCCAAACAGGACCGATGAATTCGTTTAGTGCAAATCCACCTTTGATAGCTGCAGTGACAAAGTCTTTTGCTTTTGCGACTGCTTCTTCAACCGTTAAACCTTTTGCAAGTCCAGCTGTGATTGCTGCTGCGAAAGTACAGCCAGCGCCGTGATTGTGGCTTGGAGAGATTTTTTCTACTTCATAGATAGTAAATTCTTTGCCATCATATAGTAGGTCAATTGCTTTGTCGCTTTCTAGGGCTTTTCCGCCTTTGATAACTACGTATTTAGCACCTAATTCGATGATTTTTTTCGCTGCTTTTTTCATATCATCTAATGTAGTTAATTTGCCAAGACCGGATAATTGACCTGCTTCGAATAGGTTTGGTGTTGTGATTGTTGCTTTTGGAAGCAGTAGGTCACGGATAGCTTCCGCGTTTTCTGGTTGGATTAATTCGTCTTCGCCTTTACAAACCATAACAGGATCGATTACGACAA
>P_516
TGAAAGTTGTTCTAACCAGTTTTTCAGTGGTTTAGAAACTGGCATACTTCCAAAACGAATAACTACTTCTGGTGTTAATTTATCTATAATCTCTGCTTCTTTTAAGAATGCATCATATTGGTCAATCACTACTTCATCTAGCGCCCCGTAAGAACGGAGTCCAGAAAGCAAGGATCAGCTAAAATCGGCCAACCTAGTTTTTTCGCTAAATCAACCATTGGCTGCTCCAATTCTTTCTTATCGATTGGACCAACGACGAATACGCCTTTTTTACCAGTGCATTCTGTCACCATTTTTTGAATCGAGCTATCGTCCAATACTTCATGCGTATAATAAATATGTACGTGATGATGTTTTTT
>P_517
GACTGCTTAAACGTTGCGCTGGATATACGGCAATCGAGTCACCTGAATGAACTCCCGCACGTTGAATATGTCCCATAATTGCACCAGGATAAGACGTTTTCACCGTCACTGATTGCATCTACTTCTACTTCTTGGCCGCTTACGTAACGGTCACACTAAACTGGAATATGAATTCTACCGCATTCGTCATATAATGTTTTAATGCTTCTTCTGATTCTACGATTTCCATCGCTCGACCACCGAGTTGTAACAAAGATGGGCGTACAAGGACCGGATAGCCGATGTCTGTCGCTACGTTGATTGCTTCTTCTACCGATGTGGCCGTTTTCCCAGCTGGTTGTCAATAGCGAGAACTTTAATGCTTTTTCAAAGGCATCACGGTTTTCTGCGCGGTCCGTATCTTCTAAACTTGTACCTAAAATTTTTACGCCGCGTTTTGCTGAAACCGT
>P_518
TGGTTTATCCAGGAAAACTATTTTGAGCGAAATCGACCATAGTTTAAAACGCTTAGAAACGGATTATGTAGATTTATATATCATTCACCGTTTTGATGAAAATACGCCAATCGAAGAAACAATGGAAGCCTTACACGATGTCGTTAAGTCCGGGA
>P_519
TTTCATTACGTACAGACGCATGGGCTAAAATCTTAACCACAATTGACCCTCAGTTTCCCGTTGAATTCCTAAATGAGAAGAAATGGCAAAAAGCCTTCCTTGCTCAAATGGAAAGTATGAACGAACAATTAGCATAATCAGAGAAGTATTAGACTTTTAGAGGTTTAATACTTTTTTATTCCCCGGGAAATAAATAGTTGTTTATATTGTGATAACATTTAAAATAAAACTGGCGCCGATAGAAACGGGGCCGGTTTTGCTAAGGGTTATTTCTAGCAGCTATTTTTATACAGAGCAAGGCAATTAGAAGTAATACTAGGCAGAATGCGGGAAATACAAGTATTGATCCTGAATGCAAAACGCCAATGAAGAAAGTACAAAGACTGACAATTACATAATATCCTAAGCTTAAAAAGGCGCCAGCTGTACCGGCAACTTCTTGAAATTTCACTAGTGCTAGACTTCAAC
>P_520
TTGCAGCACAGATAAATCGCCCCAAAGCCGTGCGCGCAGTTGGAACGGCAATCGGAAGAAACCCACTACTTTTCATTATTCCATGCCACAGAGTAATTGGTAAAAATGGCAAATTAACAGGTTATAGCGGGGGGATAGGGATGAAAGAATCACTCTTAAAACTTGAAAAAGCAAAAATAAATCAATTTTCTTTTTAAAAAGAGAATTGATTTATTTTTTTATCTACTGTACTATAGTAACTAGTACAATTAGTTCTCTATAGTAGAATTCATGAAAGCAGGGGGAGAGATGTTTACGATTAACACAAAAAGTCAACTACCGATTTATGAACAGATCGTCCAAAAAATTAAAGAACAAGTTGTCAAAGGGATA
>P_521
ACTCCCGTATCCTTAACATTAGTATTTATAAAAAAATAGACTGTAGATAAAGTTAAAAACTTCTTTATCTACAGTCTATCTATATGGTAACTATTTGTCTAATAATCTTATTTAGATTTTTGTGAGTAGTTGCCTTTGTTGCCGCCGCTGCGTTGTTCTCCGCCGCCACTACGACGATCACGATTGCCACCACCGCCAGAACCGCTTCCGCCGCCGCTACGACGACCTTTGCCGCTGTTGTTCAGATCGCGGTAGCTTCCGCCTTTGCCGCTTCCGCCGCGATAGCCGCCACCTTTGCCGCCTTTACCATTTTTACCTTTGTAGCCACCGCCACCACGGGATGGTAATGGACGCTC
>P_522
TTTATCTGCAGCGTAGGCTGTCCCTCCGCTAAAAATCACCATACCCATTGCTGCCACACTTAACGTACTTAATACTAATTTATTCATAAAAAATTTCCTCCTTTGTCTAGACGACAACTAATTTTAAATTTATTTGATACCCGTTTAAAGGTGACTGATCGTTTAAAGAAAAACATTCATATTTTAATACTGCATTTTCATATTCGCCTACCGCTAACGTTTTTTCTAATTCAATGGAATACATTCCTTTTCCGGTTCGATTAAATCGGATATCCATAGAACCAA
>P_523
AAGCAATTTTTGTTTGTACCCATGGAAATGCCGCAAAAGAACTCATTCAATCTGCAGAAATGATTTGCGGTAAACAAGAAAATACAAGTTTTGTTCCTTTTGAAGTGAATGAATCCGCGGAAAATTTACAGGCGAAAATTGCCAGTGAAGTAGCTAAACTCGATCTAACAGAAGGGATCTTATTTCTAACTGATTTAAAAGGTGGGACTCCGTTTAATGTACTCGTTCGGTTACTTCGGAATTTTGATGCAGTAGA
>P_524
CTACTAAGTACATTCTTCCATCTGCTAAAAGGTATAATTGCCACACCACCGGGATGCTTGACGATTTCGCGCTTGCCCTTTTCCCGTTTGGTAACTCCACATCATCTACTTGCAATTCAATAATATTTCCGCTAAAAATCTTTTCTGTATGAAGCGTTTTTTCCTCTAGTGAGTCCATTTCTGCCACCTACCTCTCATTTTTTTCATTATAACATAACTAAGTCCGAGTTTAATTTACATCGCACGACTGATAACATCTATTTTCTAAATATGGTATGATAAGAACAAATAAAGGACAATTTCTAAAATATAAAAACCATTCAGCTTGCCTAGTTTTCGCTTACAAAATATTCTTAAATGGTAGGTTAATTTCCATCAATCTTTATTTTAGAAAAATTTACTATAAGAAAAGCGGACCTTTTAAACAGGTACTTAAAGGAGAAGATGTATAATGACAATTTGCATTCACAGGTTCCATTTTCCTTGTGATGCTTTTGGCTGGTATCCTCACTTCACTAATCCATCATGATCGT
>P_525
TTTCTCCTGTTTTCAAATTCTCCGCAATAATTTTAACGAAGATTTCCATTGAACTTCTGCCCGTTGAAGCTACATAAGACTCTAAGCAAACAGAGTGATCATTTTTAATCGGTTTTAAGAAATCCACTGAGTCTGTCGATGCAGTGACAATTTCCGTACGACAATGACGAGAGGCGCTGATAGAAGCCGTATCATCAATATAAAGTCATCAATCTACCGCCAAAAAGGGTATTATCATTATTCGTGTCCGACGGGAAAACCCGGCTTGTTTTAATTACTAGTGATTCTTTGCAAAATTTTGT
>P_526
TCAAATAAATTCAGCCATTCGTTTCGAGTGAGATATTCATAATTTTGATACTTCACCTGGTTATTGTGCGCTAATTCAGGCACATAGGCTTCATCTATAATAATATAACCGCCTTCTTTAACAGTTCCCTGCAATTTTTCCAACGTTTCTGCTGGATTTCCAAGTATATCCGCTGCTGCACCAAATATAACGGCATCATAATTTTTTTCGTTTTGAACCATTTATTTACATCTCCTACTTCAAATTGGCACAGTAGCTCTACTTGCGCTTCTTTTCGCTTTGCATTTTGCTTCTTCTATAAATGCCGGAATTAAATCTATTCCTTTGACAGGATTTCCTAGTTCCTTAGCAATACCAATGGAAACAGCGCCTTTTCCCGCAAGCTAAATCCAAATTCAGCTGATAACGGCATATGTTGCTTAATTAAATAAGTAATATCTTTCGGACTACTACCCAATTCAAAAAAATCTTGTAAAAAATACGGAATAAACGGTAATATTTCTATTGATTGAGAAGTGACAAGCTTTCAGTTCTTTATTCATTTATTTACCCTCCTAAAATATTTTTGGTTAGAGTTACACTGGGTCTGTTTTTCTACATAATCAGCTATGAATGTATTTAATATATCCAAGTCTCTTCTTTCACTTTTTGGCAGTTTCTACATTAACTCCTTGTCATGTAAGTTAAACAATCTAGTAACATCACTAAAGCCTCCCCATTGAGCTCTATATACGTCATGGCAGTTTCCAGGACTTCACTTGTCATTCTTTCTTCTCTTTCCGTATATGTTGGAGGGAGTTTAA
>P_527
TGACTGGACCAAACGTAATGTACTTTGAAACAGGACAAGGTTCTGAACTTTCTTCTGACGCTCATTTCGGCGTAGACCAAGTAACAATGGAAGCTCGTTGTTATGGATTGGCGAAGAAATTTGATCCATTCCTAGTAAATACAGTAGTTGGATTTATCGGACCTGAGTACTTATATGATTCCAAACAAGTAATTCGCGCTGGCCTTGAAGATCACTTCATGGGTAAATTAACTGGTATCTCTATGGGTTGTGATGTTTGTTACACCAACCATATGAAAGCCGACCAAAACGACGTA
>P_528
GGGACTGAAGCAAGAGATATGGTTGGTAGAACTCCAGGAGACATTACGGCAATTAAACCTATGAAAGATGGGGTTATTGCTGACTTTGATATTGTGCAAGAAATGTTGCGTTTCTTCATACAAAAGTTAAATTTAAAAACTTTTTTTTCACGGCCACGTATTTTAATTTGTTGTCCAACAAATATAACTTCTGTCGAACAAAAAGCAATTCGCGAAGTTGCTGAAAAAAGTGGTGGAAAACAAGTGTTCTTAGAAGAAGAACCTAAAGTTGCTGCTATTGGAGCGGGTATGGAGATTTTTGAGCCTTCCGGTAATATGATTATTGATATTGGTGGAGGTACTGCGGATGTTGCTGTATTGTCTATGGGTGATATTGTAACTAGTCAATCAGTAAAAGTCGCTGGAAACAAATGGGACGCAGATATTTTAAATTATGC
>P_529
CCACAAACGCCCCAATAATCATTGTAACTACTAATAAACTTCTACTATAAGATTTCCCGTTAACATCAACGGGCCGTTCTACTGCTGTACTATTCAAAATTAATACCCCTTCCCATGTGGAAATTTCCAGATGAATAATAGAAGTATAATAAAAAAAGACCAACAAGTCAACAAAAAGTGACTGGTCAGTCTAATTATTATAAAAGCCCGTTCACACAAGCTTCTAATTTATTTACCTCTTTGGTCAAACTTGCTGGTACATGTTGTTTAAGATACAACAATGTTCCTTGAACCATGAAATCTCTAGGCGCCTCATTATTGTTAATCTCCCCAACAAGCGCGTTCATGGATTCCTTATACTGCCATTTATCCGAGTCATCAATATCCGCATTTTCAATCCCGACATTTAACTCCTCCAGCGCGCCCCGCAGTTTAGCTAGTCTTTTCTTTCTAATCATAGTTTGATCCGGCACCAGATTTTCTGTGTCCGCTTCCGTAAACACAATCTCTCCGCTCTCCAAAATATCCTTCACAAGTGCATCAAGCCTTCTCACCACATAAGGAATAGCCCGCTCAATCAATCCTGAATCAACATTCTTGCTACCACTAGCAAAGACATACATTGCCGCCATCCCGCTAAGCAACATCGTAATATCATTTATATAAGGCTCCGTTTCCTTCCCATAAACCTCTAACAACTGATTTTTAACCCATTCCATATTCTTAAGTCGCACATTCTGCAAGAACGCATTAAAATCATCATCAATCATCGTCTGAGAAAACGTAATATTCAAGATCTCCCCATTTTCCGTATAAAAATAAATAATTTTCAAGCACTCCGTAAAATTAA
>P_530
ACTTTTAATTATACTATATTATGGATAGTACTAACCTTTTTTCGGCATTGTAAAAAGGCATTATAATAGCAAATTTCATTCTTTTTCCCTCTCCATATAAAAGCTGGGAAGTTAAGGATTTTTAGCAAATGACCATCGAATACTTACGAATGATTACTTTGCTTCCTAAAATCTTTTAGCAAACAAATTCATTAGCTTACAGCCTAAACTCCCCAATGTTTTATTATATCTTCCACTCCATAACGCTCTTGCCCCATGGACTGCGTTAATAGACTTCAAACGCTTCGATTACATCTTGAATGGAATGAACTGTATGAACTTTCCCAACAAGATTTTGCAGATATTCTACCCCACGTTTATTGGTTGATAAGAACTCCACTGTTTTCTCAAAATCAACACGACCGCTACGACTACTTCCATAAACGGTTAGTCCTTTTTTAGAATTGCATAGTGAATTAAATTCAATCGGATACTCCGAAACACCAAGTAAGGAAATGGTTACTTCTGGTTTAATGACATCAATAATTTGACTCACCGCATACTGACTACCCATTCCTCCAGCACATTCGAATGCTTGATCAATAACTAAATAGCAACATCATCAATTGCATAAGCACCATCCACAAAAGAAAAGAAGTCTAATTTATATGGTGTTTTCCCAAAAATGTAAACTTTGCTATCAGGGTACCAATTTTTTAGTAGTAAAGAAGTGATAAAACCTAAGTTCCCATCACCCCACACACCGAAAGATTCCCGGTTAGCATTACTTACCTTTCAAAGCGTAAAATAGCGTGAACTGCCACGGAAATCAGTTCTAA
>P_531
TAATAGTCATGTTTGGAATACTATTTAAAAATGAAATATCAAAGAATATACCTTGATGTGTTTCGCCATCAGCGCCAACAAGCCCGGCCCGGTCAATGCCAATGACCACATTCAACTTTTGCCGGCAAACATCATCGTAACTGATCATAGGCTCTTTGTAAAAAAGTGGAATAAATAGTAAGGAACGGTTTCATCCCTTGTGTTGCTAGCCCCGCTGCCATTGTTGTCGTCTTCCGCCGCAATCCCAACATCAAAAAAGCGTTCTGGGAAAGCTTTCGCAAATTTTTCTAATTTAGAGCCAACGGCATTGCCGGAGTTATCGCAACAATCCGTTCATCCTTTTCTGCCAAACGTATTAATTCATTGCTAATAACTGAACTCCATGACGCTGCACGCTTAGCCGGCTTAATAAAGCTACCTGTTTCGACTTTATAAGGTCCTGTACCATGCCGTGTCACGAGAGTCTAATTCGGCCGGTTA
>P_532
TAAAGCAGAATGGGAACAAAAATTAAATAAATCAATTTTCCCAGGAATCCAAGGTGGACCGTTAATGCACGTAATCGCAGCGAAAGCAGTGGCGTTTGGTGAAGCGTTACAACCTGAATTCACGGCGTACTGTGAACAAATTATTCGTAACTCTAAAAAATTAGCAGAAACACTCAAGCGAATGATGTTGCTGTTTTAACAGGTGGTTCGGATAATCATTTATTATTAATTGATTTAAA
>P_533
ATTATATCCACCATAAAAGTGGGAGACACAGTCAAAATCAACTACAAACACAGCAACAAAAATAAGCAAGCCAACATCAAATTGACAGCAATTGATAAAAAAGCGCTCCAGAAATCAGTATAGCGCTTATCAATAATGAAAAAATCGCCGCAGATCCAACTGTGAAAATCAACTCAGAAAAAATCAGTGGACCTTTGCCCGTTTAATGTTGAGTTCGAAAATTTACAGCATCCAAAAAAATAATCTACAGATGGCAAAAAAATGGCCGGAACTGGTACGATTGACCCTGACGGAACTGTTGGTAGAATCGGCGGAATTAATTCAAA
>P_534
TAGTCGCTTTCGTATCGCCTAACTTAAAAGAAATGATCCCCGTCACCGCATGTCCATCCGCTGACACAACCCCGCCATGAAACAGAATAGACATCGGCTTTTAAATCAGCCGGTAGAGATGCTTCAACCATATGATTATTCTTTTTAGAAACAGTGGTTTTCCCGGTTTCCACTTGTTTCCCACTGGAATCTTTGACTTCTATTAAAGGGAAATCCGCTTCAATTTCTTCATTAAAAACAAGCGTTACTTTTTCGGGTGCGGTTTGAATATGAGATTAATTAAGGGCCGGATTCGAATTTTCCAAATAAGCATGTGCAGAAACATGCTGAACTGGCACGATTAATAGATATAGTATAATGAGAAA
>P_535
TAACAGCTAATCAAACGCTGACAGAAACGCAAATTAAGAAAGATTTAGATGCGATTGATATGCCATCGGATGATATTGTTTTCCAAGGATCAGGGTCTAAAACAGCCGTTGTTTCTTATAAAGGGACATTATCACAAAATGATGTAGCTAAATTTAAAAACTATTTTGAGGACAAGTATAAGCACGAACCAAGCATTAGTACCGTTTCACCAACTGTCGGTAAAGAACTTGCCAAAAATGGCTTCTGGGCACTCGGTGTGGCGTCTGTGCTGATTGTACTTTATATTGCAGTCCGGTTTGAATTTTATATGGGTATTGCGGCGATTCTGTCCTTACTATTCGACGCATTTATCATCTTCATATTCTTCAGTGTAACAAGGCTGGAGGTTGACTTAACCTTCATTGCCGCGGTGCTGACGGTTATCGGTTATTCCATTAATGACACGATAGTCACCGCCGACCGGATACGGGATATTAGTATGAAGATGCAGACGTTTTTTCAAACGAAAGAAGAAATTGCGAATGCGGTTAATAAAGCATTACGCCAAACATTCACTCGTTCAATTAATACCATTTTAACGGTTATTTTCACCGTACTTGCACTTGTACTATTTGGTAGTGAGTCTATTCTGAACTTCTCCATCGCCTTACTTGTTGGACTTGTTTCGAGTGTATTCTCCTCCATCTTTATGGCAATGCAATTGTGGTACGTATTCAAAGCACGACAACTACGAAAAAAAGGCCCAATTAGCACAGTTAAAAAGAAAAAACCACGTAATAACGGGCAACCTGTCGTATAAAAACGAACGGCCGAATTTCATAAAAAGAGATTCGGTCGTTTTTAATAGCCTAGAAACGGGTAAATAATAAGATAATTGTGCAAGGAGGAGAAAAAACATGAAAGAAAATAAAGTACAGTGGCAAGTAATTGCGGGGATTATTTTAGCACTCATTATTGCTAT
>P_536
TACTGCGACTCCGACTATGTTTCAAAAGTGTTTGAGCGCGAACAATTATCTAGCACCTGTTACGGCAACTACTACGCCATCCCGCACGCCATCCAGCGAAGCGCGAAGAAAAATGCCGTCGCCGTATGCGCACTTGATAAACCAATCGACTGGGGAGGAAATCGCGTCAAACTCGTCCTATTACTCACTATGAAAGAAGAACGCGATAACTCTTTTGAAGAATTATTCGGCCAACTCGTAACCATCTTAAACGAACGCAGCTTCGTCAAAAAACACAGCAAAACAAGAAGACTTCCAGCAATTTATCGAACTTTGCGAACAAAAAACCCTAGATTACCGCCATGAAAATGGTTTTCTAATCCGATCAATTCCAAAAACAACAATCGGTAAGTAATTAAAAAAGAAACTAATCCGCTGACAAAAACCAATTTTATCTAAAACCGGCAAGTCATTCACAGCAGGAATCCGCGCAAGCCCATAAACACCAGCCGACAGCAAACTAACAATGAGTAAAACTGAGATAGATATTGCTGCGGGTTT
>P_537
TCTAATGCACGGTAAACTATTACCAGCAGATAAAGAGCAAATTATGCGCGACTTTAATAATAAAAAAATTGATTGCCTTGTTTCGACCACAGTAGTGGAAGTTGGTGTAAACGTGCCAAACGCTACCATGATGGTCATTTACGATGCCGACCGTTTTGGTTTAGCGCAGTTGCATCAACTTCGGGGCCGAGTTGGGCGCGGGGCAGATCAGTCTTACTGTATTTTAATTGCTGACCCAAAAACCGAAGTCGGCAAAGAACGTATGATGATTATGTCAGAAACAAACGATGGCTTCGTTGTCAGCGAACGCGACCTAAAACT
>P_538
AAGCTTGTGCATCAGCATAGCCTTTTTTAGCAAGTACAGTTGTAATTGCAGCAGTTAAAGTTGTTTTACCATGGTCAACGTGTCCAATAGTACCAATGTTAACATGGGGTTTAGAGCGGTCAAATTTTTCTTTTGCCATTTTAAAATATCCTCCTCGATAATTCGATAATTATTTTTACTTAGCTTAAATTTAAACTAAGTAATACTTCTAACTAAAGTTATACTTGATGTTCAAAAAAATCAATTAATCTTCTTTGTTGTTTCCACCATTAGCTTTAATGATTTCTTCAGCAATAGATTTTAGGAACTTCTTCATAGTGGTCAAATTGCATAGTGTATACACCACGACCTTGCGTACCTGAACGAAGGTGAGTTGCATAACCAAACATGTTTGCAAGTGGTACAAATGCGCGAACAACTTGAGCGTTACCGCGTTCCATACCATCTACACGACCACGACGGGAAGTAATGTTACCCATGATATCACCAAGGTATTCTTCTGGGATAACAACCTCTACAGCCATCATAGGCTCAAGGATTACAGGATCACATTTCTTAGCAGCATTACGTAATGCCATTGAAGCAGCCACTTTGAAGGCCATTTCATTGGAATCGACGTCATGGTAAGATCCGTCGTAAAGTTTTGCTTTGATGTCAATCAGTCGGTAGCCTGCAAGTACACCA
>P_539
TGTTTTCGCCGCGGTCAATCAAATCCCCTACAAACAAAAGCCGTTTTTGCTCTTTATCCCAGTTTTCGAGTAATTCATCTAAAAGCGTAATCTCTCCGTGTACATCTCCTACAGCAAAAATTGGCTTCATGCTTATACCTCCAGATCTACGTAAAAGAAACGCCCCTCTGCAAAATAAACAAATGGACGCTTTTTTCTTATTCGGTTTTGCTTTCTGCTTTTTTGATTTTCTTCTCTACTTCGGCAATTTCGTGACGTAATGCACTTAATCTAACCTCCGCTGCATTGATTGGTCCATTTTGGAGTTGTGGGTCTTCAAACTCTCGTGTTTCACTGATTACCTCTTGATATGTTTGTCGCAATTCAATCAATTGATCTTCTAGTTCTCTTAAATTCTCATGGGCCATACGCGCCACCTCCAAATTAATCATACTACACAATTTTACTTTTCCCCATTAAATAGAAATATAATCCTTTTTTTAGCATTTTTTTGTAACACTTCTTATTACTGTATTAGTCCTAGAAAATGTGCTATTTTAAAGGTAGGTATTTTTGCTATTATACTTAAAAATAAATGAAAAAGGAGTTTTTACTATGATGACTATTTCACAAGTAAAACAGACAGCAAAAGAGTCGCTTCGTGGCAACTGGGGAATTGCCATTGGAATATTTGTACTTGCTTGGCTAATCGAAACTGTTGGTGGAGGATTAA
>P_540
TAAGGTTTCCTGAGGAAGGCTCGTCCGCTCAGGGTTAGTCGGGACCTGAGCCAGAGCCGATAGGCGTAGGCGATCAACGGGTCAAGATTATTGCCAGCTGTAAGTGTTTAACCGATGGGGTGACACAGAAGGATAGGGAATCACGCGAATGGAAATGTGCGTGAGCAGTGAGTGTGAGAAGTAGGCAAATCCGCTTCTCGCGAAGCATGAGCTGTGATGGGGAAGGAAATTAAGTACGGAAGTTCCTGATTTCACGCTGTCAAGAAAAGC
>P_541
TGTATCCGCCTGAGTTACCGACGTTTTGGCTTCTAAAATATACTGTAAAAGCAATGCGCCTAGCTGATTCCCTGTTAAAATTTGATACGTAGCTTGCTTGTTTAAAACAGCTACCCCCAGCCTATCAGCATCCGGATCTGTCGCCAAAA
>P_542
CCAGCAACTAATATCGACGCTGGAACAAAACAATTGGCAGGTTATATTAAAAAATATGATGGCGATCTCAAACTGGCATTAGCAGCTTATAATGCTGGGCCAGGAAATGTTCGCAAATATGGCGTACCACCATTCAAAGAAACACAAAACTATTTAACGAAAATTATTGGGTAAGGGAGAATAAACCATGGGAAACTGGCAACAAAAGTGGGAATCATGGCGCGATATGACTGCAGCAATGCAACAAGAAATCAAAATTGAAGCAGCCGAAAAAGTGACTTCCTACATAAAAAATGACCAATTTGAAGAAGCAATTAACGTCATCAGACAAACCGAAAATCTCCTAAACGA
>P_543
TATAACAGGCTTATCTCCCCCAAGAGTCCACATCGACGGGGAGGTTTGGCACCTCGATGTCGGCTCGTCGCATCCTGGGGCTGTAGTAAGTACAAGGGTTGGGCTGTTCGCCCATTAAAGCGGCACGCGAGCTGGGTTCAGAACGTCGTGAGACGGTTCGGTCCCTATCCGTCGCGGGCGCAGGAAATTTGAGAGGAGCTGTCCTTAGTACGAGAGGACCGGGATGGACACACCGCTGGTGTACCAGTTGTTCCGCCAGGAGCATCGCTGGGTAGCTATGTGTGGCAGGGATAAACGCTGAAAGCATCTAAG
>P_544
TAGCATCTATATTTTCTTCAATAATACGATGTGTTAAAAATGGACGAACAGCATCATGCGTCACGATAATATCATCATCTGTTAAGCCATATGTTTTTTCCACAAAACGAATACCATTCATAATTGTTTCATTGCGGTCTTCTCCGCCTTCAATGACTACAATACGATCATCAAAATGTCCCTTTTTAATATTATCCTGAAGGCAGCGGTCATCCATTCTTTTGGTGAGGAAATAAGAATTTTATCAAATCGAGTATTTAGAATAAATTTTTCAACGGTATGAACAATAATTGGTTTACCATTTAGAGGTAGAAATTGTTTTGGCATGCTAACGTTACCCATCCGCGTACCTTTTCCTCCAGCTAAAATTTGAGCGTATATCATCCTCTAATCTCCTTTAACTGTTTTTTATATTGACATGTTACATTATAACATAAAACTTGTATAACAAACTAGCTTCTATCTGCGCTAAGAAGTATTTTAATTAAACACCTTGTAAAAACGCATCATTTTATAACCTAAACCATTAAAAACTTGTAAACCCAAAGCCCCTATGTATAATTAAGTGGGACTATATGAATATAGATTAGAAGGAGATTATTAAATATGAGAGTAAAAAAAGCTGTAATTCCAGCTGCTGGTCTAGGCACGCGCTTTTTACCAGCAACAAAAGCAATGCCTAAAGAAATCTTACCAATTGTGGATAAACCAACTATTCAATACATAGTAGAAGAAGCAGTAGCATCTGGCATAGAAGATATTTTAATTGTAACCGGTAAAGGTAAACGTGCTATCGAAGACCATTTTGATTCCGTTCCTGAACTTGAAAACAATCTACGGGAAAAAAATAAACTTGAATTACTACATTTAGTAGAACAAACTACTAACATTAATTTGCACTTTATTCGTCAAGCGAAACCAAAAGGACTTGGTGATGCCATCCTTCAGGTGCTGGAGTCTTGTGTCCAGTTACCA
>P_545
TGGATCCGAGCCTATTTGAAAATGAATACGAGCAAGCCCTATTTGATAAATTAGAAAAACTAAAATTTGATTTTGCTGGTTTAAAAATTGTTGACAGACTAAAAGCATTTGCAGATTTACGTACAACAATTGATGCATATTTCGATAACACGCTAGTTATGACTGATAATGATGAATTGAAAAATAATCGTCTTGCACTATTATTCGAACTTGCAAGCTTTATTAAAGAGTTTGCTCAAATGGATGAAATTAATGTAAAATAAAAGGAAGATTTTGAGCAAAGAGGAGGAAGTATGTATGACTCAACCAGCCGTATACGTGGTTTCCGATTCAACAGGAGAAACGGCCGAACTAGTGACAAGAGCAGCACTAAGTCAATTTGGTCAAACACCGAAATTTATCCATCGTTTTCACCACGTCGATTCTTCTCATATGATTGAAGAAATTGTTGACTTAGTGGCAGTGAACAATGGCATAATCGTGCACACCATTGTACTCGAAAGCGTCCGTGAAGAGCTTAATAAAACTGCTCAAGCTTTCGGCGTACCGATAATTGACTTATTTGGGCCGCTTTTAAATCAGTTAGAAGAAACCTACAAAATCAAACCACTTTCTGAACCTGGCCGCGTTCGTTCTATGGATGAAGCTTATTTCAATAAAGTAGCCGCAATCGAATTTGCCGTAGAGAATGACGACGGCCGTAATCCAAGAGGTATTTTACAAGCGGATTATGTTTTAATCGGTATTTCAGAGAGCCGAAAAACTCCTTTATCGCAATATTTGGCGCTTAA
>P_546
GAAATACGCGTTAAATATTCACGAACAGTTACATTCATTTTGTAGCTTGTGCGCATTTGGTCTAGTTCGCCCATTAAGATTTTTTCGATATTTTTACTATTAAATTCAATGTTCTCCACGGAAGAAGCATGTGCGGATAAAATTTTGAAACAGATGCAGAATAAATAATCGCCTGTATAAACAGCATAATTACGACCATATTTAGAATGAATTGTCGGGATCCCGCGGCGTAACGGAGAATCATCGACATCATCATGAATCAACGTCGCCATATGAAGTACTTCAAGCGCAGCAGCAATCGAAACAGCACGTTCTTTATCATAATACAGA
>P_547
CCACTTAATCAAGTTGCCGATCGCTTTAATAGGATGCGGCCAGCTATATGGATCACCTAATAAGCAATCTAAAATGAATGATGACGTATAAAATAACAATATCATCGCTCTATCGCTCCAAACATATGCGTTATTATCAATAGATTTTGATAGAAATGGATATGCAGGTAACTAGCGAACGTATTACCTTTTTGATAACCG
>P_548
TTGCATCATGAATAACCACTTGCCCTTTCCCGTCGTATCCACCTTGTGCCGTTTTTAAAACAGCAGGATATCCAATACTTTTAATTTCATTTTCAATTTCATCTTGTTCCACTATAACCGCATACGGCGCAATGTTAATATTAGCTGATTCCAGATAAGCTTTTTCCCAAAATCCTATCCTGTGTAATCGAAAGCAATTCCGATCCTTGCGGGACAGATACTAAGTTTTGCGTCATTTTCAAAGCATCATAGTCGATATTTTCAAATTCATATGTAACTACATCTGCTTTTTCGGAAAGTTCGCGTAATGCTACTTTATCATCATAGTCAGCAATAATTTGTTCATCACTT
>P_549
TCCCTAGCCCGCTATCAATTAAATAATTTTTCCCTAAGTACTGAAAAAACATCGGATCGGTTACGTTAGCTAATTGATTTTTGTCATTTGCGGGATATTTTTTCTCCCATAAAGGTTTTGGTACAACGCCAAACATTGCGCCACCGTCAAAATGAGTATACCCTCCGCGTAACCAATAAATCTTATTTTTCCAATTTGAATGGAATCCACTTTTAACATGCTCCAATTAAAAATAAAAACCAGATGCAGCAGATGCATTTGGTTATCCTTGTTAATTTATTTTTATCAAATTTTGCTTCAAGACAATCCCATGGGGAATCCTCGCGTTCAAATTTTTCTTCGTATTATAGGGTTGATCTCCTTCATTCTTTTTGTAGTTGG
>P_550
ATGAGCTGCTTGTTCTTTATTTCGTTTTTCAATCGCTTTGACAAGCGCAGCGTGCCCATTATGCTGATTAGCTTCTGGGCTCATTTCGGTTGTACTCGTGATGGAAAACTGTATTTCTTCTAAAATATTGACATACATATCTAACAACAGAATCGTTATGAGCTGCCTTTACAATTGTTAAATGAAGGGCAGAATCAGCTTTCACGAAAAGCACCAACATCATTTTTTTCCGTCGCTAGTTGGCATTGGTGTCTATATTTTTCTGGTGTTTACATCTTCTTCCGTGCGTCGATCACACCCACGAATAATTGCTTCTGTGAGCGCAGGTGTCAATTTGTCAGGATTTCTTGAACCGTGGATTCACGGACACGCCTCTGCATGATAGCATTTAGTTCACTATTGTTACGAACAAAAGTCCCGTCACCTTGTTTGGTTTCCAGTAAACCGATATGAGATAGGGCACGAATGGCTTCACGTAGCGTATTACGACTAATGCCAAATTCAGCCATTAAATCCGCTTCTTTCGGAATGCGTTCACCGACTTTCCCAAGTACCGTTAGTAATTTCTGCTTTTATTTGATCATAAACTTGCTCTGCAAGCGATTTGCGTTCAATTTTTTCTACCATACTATTCACTCCATTTGTAAAGGTGGGTGTGATTGGTTCTATTTTACAGAAGAATTCTTTTTTTGTAAACCTTATTTTGTTAAACTATGATAAAATGAAGGAAGAAAAAGGGCTGGTGAAAATATGAATTGGTTAGAAAAGCTAAAAGAAAACGACACTGCAAGACGGGTGCTAGTGTTTGTTCTTCTAGGCATTGTTTTATATTTACTCAGAAGTATGATTGATTTGATTTTACTAACATTTATTTTTGCATTTTTAGTAACA
>P_551
AATCCCTCCTTTGGTCAATCGCGATGTGTACAAGGACAGATCCGGAATCATTTGTTTAATTACATGCTCTTTGACGAGTTTGGGCGCTTTTGCTCCTGGAATTAAAACTACCCAATAACCAAATCAGCTTTTTTCACAGCTGTTTCAATATTAAAATCATTTTTATTGATTTAACGTTTGGACTTGATTGCCAAAATATCGTCCAGTTCGCGCAATCGTTTCAAATTCATATCAAGAATGGTCACGTTGGCACCTAAACCAGCTGCAATTTTCGCTGCATTTGTTCCAGCGATTCGCCACCAATAATAACCACTTCACTTTTCTCTACACCCGGCACCCCACCAAGCAGAAGCGCCCCATACCACCATTCGTTCTTTGTAAAAATTGTGCGCCAATCTGAGCTGCCATTCAGCCAGCAACTTCACTCATTGCTTGGCGAAAGTAGTGGCAACGTGTGGTCTGCAAGTTGTTCTGTTTCATACGCTACGCTGTTGCTTGCTCATCCAAAGCTTTCGCAAGCGTTCGT
>P_552
GGAGTTATCTGCGGCTGATTTTTACAGAAAAGTAAAAGAAGCTGAGAATTTCCCAACTTCCTCTCAACCTGCCCCAGGAGATTTCATTCACTTGTTCGAACAGCTGAAAGAACAAGGTTTTGATACTGTAATTAGTATTCATCTATCAAGCGGTATTAGTGGAACGTTTCAGAATGCGGCTTCAGCAGGAGAGTTAATTGAGGGGCTAAATGTCGTCGCTTATGATTCTGAGCTTTCTTGCATGGCGCAAGGAATGTTTGTAGT
>P_553
TATCCAAGTGAAAATGCAAGGCAGACAATAGAGGCACTCATTACCGCGAAGGAGGAAGATATAAGTGGCAACTAAAAAGAAAACTTTTGAAGAAGCAATTGCAGAATTAGAAACAATCGTAGAAGCACTCGAAAATGGTAGTGCCTCACTTGAAGATTCTCTCGATATGTACCAAAAAGGAATCGAACTAACAAAATTGTGCCAAGATAAATTACAATCAGCAGAAAAACGAATGGCAAAAGTAGTCACAGATGCAGGAGAAGAAATTCCTTTTGAAGCGGATGGTGAATAAATTTGCAAGATTTAACCCTTTTTCTAGAACAATATAAAAAAGTGATTGATGAGTCGCTTTTTAAAGAAATAAGCGAGCGAAATATCGAACCTAGACTAAAAGAGTCCATGTTATATTCTGTTCAAGCAGGTGGAAAACGGATTCGTCCCATGCTAGTTTTTGCTACACTTCAAGCCTTAAAAGTAAATCCGCTTTTAGGTGTGAAAACAGCAACGGCATTAGAAATGATTCATACGTATAGCCTGATCCATGATGATTTACCAGCAATGGATAACGATGACTATCGTCGCGGCAAATATACTAATCATAAAGTTTTTGGGGATGCAACTGCGATTTTGGCAGGAGACGCTTTACTAACGCTTGCTTTTTCTATTTTAGCGGAAGACAAAATTTATCTTTTGAAACACGCATAGCTTTGATTAATCAAATTAGTTTTAGTAGTGGTGCAGA
>P_554
GATTGGAGGAATTATTATGTTACAACAATACGAAAGAGTTTTAGTAGCAGTTGATGGATCCAAAGAAGCAGAAAGAGCATTCCAAAAAGCAATTCAAGTGGCTAACCGTAATGACGCGGCGCTTGGTCTGGTACATGTTATCGATACACGCGCGTTTTCATCTGTAGCCAATTACGATACAAGCATGGCAGACAAAGCTACCGAATATGCAGATGAATTACTTAGTGGCTATAAAGAAGATGCTTTAAAAGCCGGTGTAACAAAAGTAGAAAGCTACATTGAGTATGGTTCTCCAAAAACAGCTATTACAAAAGAAGCAGCAAAAGCATTCCAAGCAGATTTAATCATGTGTGGTGCAACTGGACCTAACGCTGTAGAACGTTTGTTAATTGGTAGTGTATCTGAGTATATTATTCGCCACTCCCCTTGTGATGTTCTTGTAGTACGTAATGATGTTCCTGATTATAAAGAAGAAAAATAAGGATAGAAAAAAAGGCTAGCTCTTAATTAAGAGCTAGCCTTTTTTACTTTTTTAATGAA
>P_555
CAACTGTTTCGTACGGAAAAGTTAAGCCAGGAATTACATCAGTTCAATATAAAGGTTCCATTTGGGATGCTGATGATGAGGCTGAAACAAAATCTTCTGCGACATCAACTTATAGTGTTTTAAATACCAGAAAGTACCGCAGCAAATGGTACGGCTGCTTTCTACGATAAAGCTGGTAATGTAGTAAAAACAGCTAGTCCAGGAGAAACCATTAAAACAAAAGCAACATTACTTTTATCAGACTATCCTTATGGGACTAGAACTGTACTCAATAACCAGAAGTATATTTACGTGCTTTAGAAGGTACAAAAGTTCTGCCTTCTTCTATTAAACTGACAGACCAAGATGGGAAAGATGTTAATTTCTCCATTCAGCAGGAAACGGCAAATAATGGAGATAAGGTTTATGTATTAAAGACAACGGATGTTTCCGTCAGGGCATTTACGGGATACCCGGCTAAGAGTAAATTTCTAAATATCAGTTACGACACAACATTTGATGTAACATTAGCTAAGAGTATCAATATGGATGCACAAGAAGTCCTTGCATGGGGCGGCCCCAATGTTGCTTCCGCAATTGCCAATAATAACTTTTCAGATGTAGGTCTAGATGTTAATAAAAATGGCAAAGACAATGAAAAATTACTTTCTGTTAACAGTAGTACTTTAAGTGTTCCAAAACAAGACACCGTTGCAGTGGAAACTTTCTTGAGCATAGCTGGAGAAGGAGAAAAAGCAGCTTATACTGAAGGCGATGATAGTACAGTTTCTTACTTCACACCAGGAACAGATGCTGAATACACAGTTCAAATCACTAACGCATCTAATGGGGAAGCAACCACTTTTGAACTTTATATTCCAATCCCAAAAACTGGTCAAAACTTCGGAGAAAAATTCCAAAGTGAAGCATTTAAGTGGGACA
>P_556
AAAAATCAACAATGACAGCGATTGGATGAAACATGTTTTTCCAACATACAAAAGGTTTCCTATTGATTTAGTTAACGGTACGGGCACGGTTGTAACAGATAAAAATGGTAAAACATATCTCGATTTCACTAGCGGTATCGCAGTTTGTAACCTTGGTCATTGTCCAGCAAATGTTGCAGAAGCAGTACAACAACAACTAACGAATATTTGGCACACATCGAATTTATATGAATGTGCTTTGCAAGATAGTGTCGCAGAATTAATTGCAGATGGTAAAGACAGATTAGTTTTCTTTTGTAATAGCGGAACAAGAGAGGCAAATGAAGCAGCGCTCAAATTAGCTAGAAAATATACCGGGAAAGAAAAAATAATTACCTTTGAAAAATCTTTCCACGGACGTACTTTTGGTTCGATGAGCTACAGCCCAAGCTAAAATTCATCAAGGGTTCGGGGGACTTGTTCCTGGCTTCACTTACGTCCCTTATAATGACATCGAGGCTTTCCGAGCAGAAATCGATGAACATACAGCAGCAGTCATGTTAGAAGTAATTCAAGGGGAAGGTGGCGTCATCCCAGCAAATGCAGCCTTTCTTTTAGAGGTTCAATTGCTTTGCAAAAAAATGGGGGTATTATTAATTATTGATGAAGTGCAGACTGGGCTTGGGCGAACGGGGACGCTTTATGGATTTGAGCAGATTGGTTTAGAACCAGATATTTTCACTTAGCAAAAGGGCTTGGA
>P_557
TGCACGAAAATCCCTTTATTACTTTTGGCAGCGCAGAATAAAAAATAACGGAACGGCTAAATAAATGCAAAATATATTCGTTGGTTAAATCGATAATTCCTTTTAAATTACGGGTGACTAATAGCCGTTTATTGATTTCATAAAGCACTTCGGTTCGACGTTCTCGCTCAACGGCCAGGCTAAGCTGGGTTTTAATTCGGACAGTTAGCGCACTCGTAATAAGAGCGACTAAAAGCATAATTCCGAACGTCACCGGATAGCCCGCTTGAATTGTATTAAACGTATAAAGTGGTGTCATGAAAAGAAATTAAATAACATAACACCAATGATAGAACCCATAACGCCATAAACATAGCCGCTTGTTACGCGAGAAATAATTAACACGGATAAAATATATACCATAATAACATTTTGATCACCGATGCCAAATTCACTTAAACCGACACAAATCGCCGTTGCCAATGTTAGAAGTAAAATCATTTTCGCCATGTCATGCCAGGTTAAAAAACTTTTAAAACGCATTTTCATTCGACGCTTTTTCGTTTTTGGTTGGCTCGAGGGGATAATATGCATATCAACGT
>P_558
TTTTCGGATTTTACATAAATAACATTAGGTTCTTAATATGATTATTCCTCGAAGCGCCAGTGTGACTAAACGGATAAATTCCGCTAAATTTACTTTTTTCACGATAATGAGTGAAAATTTACCGTCGTCTAACTTGGCATCTGGGGCGATTTTTTTCAAAGCCACCAATGGAATTAGTTAATCCTAATAGGAAAAACATCACTTCCCCTTCAAATACGCCTTGATCATATTCTACTTTTACTTTGGTTGCTTTTAAGGATGGTAACATTTCGATACCTTTTAAATAA
>P_559
AGCAACTTTTCCAGGTTTTCTTGTCTAATTTTTTAATTCGAAGTAATTACGATTTACATTTTCTCTATTATTTTATATACTAGTAAAAGCGGCTAGCAAATGCTGTCAAAGGAGAAACATGAATGAACAAAATCATCAAAGTAAATAATGTAAGCTATCATTATGATAAAGAACATGCCTTAGAAAACATTCATTTTCAAGTTGCAAAAGGCAGTTTTACTGGTTTAATTGGCCCTAATGGTTCAGGTAAATCAACTATGTTAAAGCTAATTCTTGGTGTACTCAAAAAACAACAAGGAAGCATCTCCTTATTTGGAGAAAAACAAGCAGATTTCAAAGACTGGGTCAAAATCGGCTTCGTTTCTCAAAAATCGAACGCCTTTAACTCCGCATTCCCAGCCACTGTGAAAGAAAGCTGTCGCAGCGGATTAACAAAGAAAAAAGGCTTATTTAAAACATTAAACAATAAAGATAAAGAAGACATCGATTACGCTTTAAAGCGAGTAGAAATGACAGATTATCTGACACGCAACATCGGGGAGCTCTCTGGTGGCCAACAGCAACGCGTTTTTATTGCACGTGCGCTAGTTAGCAGACCAGAACTTTTAATTCTAGATGAGCCAACCGTTGGAGTGGATGTCGAAGATGTCAAAGCTTTTTATGAACTTTTGGCCGAATTAAACCGGACAGAAGAAATGACACTTCTACTCGTGACACATG
>P_560
CTAATTCCGCTACTGTTAGAGATTCGCTGAACACAATTTTTTCAGGAAGTTCTTTTGGTTTTGGCGGAGTTGGCGGTACTGTACTGTGGTTTAGCTTCCCTTTCTTTCTTCAGTGTTACGACCTTTATTATTTAAAATTGCCGCCACGATTCGGGCAATTGTTACCGCCTGGACGGTTTGGATTGCCGCCGCCTGGACGATTGCTGTTGTTATTGTTGTTGCGTTTTTGTCCGCCAGCTTGTTGTTGGTTACCACTTGATTGTGTTTGTTTACTTGTATTTGCTGGTTTGTTTGTCGCTGGTTTTGCACCTTGGCTTTTGTTTGCAGTTGCTGGTTTATTAGCTTGCCCTGCTGGGTTATTTGGTTTATTCGATTTTTCATTACTATTTGTCATATTTGGTTTGTTTGGCCCCTTACTATTTCCATTTTCGTTGCTAGTAGTTTCTTTCTTTGCTTCGGCTTTTTTATTTGTGCCATCAATGGCATTATCTAATTGTCTTAATGCATTTTCATTAATCGTGGACATGTGATTTCCCACTTCAATACCTAAGTCTTTTAATGCTTCAATGACTTTTTTGCTTGATACTTGATGTTCTTTTGCGTATTCATATACACGAACTTTACTCATGTCGTACACCTCCGTATAAGATTCAACCGAGTAATTCTGCTAATTTAACAGCAAATCCTTTATCAAGTATGGCAACTATTGCACGTGTGTCTTTGCCGATTGCACCCCCTATCATTTCCCGGGTACCGCTTTTTTCACGACAACATTGTAGTATTCACACTTGTTGCGGATTGTTTTCTCGGTTTTTTCGGATATATCTTCTGAAATGAGAACCATTTTTGCTTTCCCCATTTCTAACTGCTTTTAGTAA
>P_561
TTTCGAAAATTCGCTCCAAATAAGTCGTTGCGGTAATAAGCGAATTATAGAAGTTTCCAATATTAATAACAGGATTCCAAAAATTCCCAACATAACCGATGAAAGCAATCAGTGTCCCGGTAGAAACGTCCACACCGTAACCTTTGATTCCAACGAAGTAAATTAAACAAGTCGTCATTACGGCGATATTTTGAACCCCAGGCCAAAGCAAGAATTGAATTTTCACCGCTTTCATCCAAGAACGGCGGTACTCATTACTTACCTCGGTGAAAATCTCAAAATTCTCTTCTTCTCGCGAAAAGCTTTGCGTTACTTTTATCCCAGCGATGCTCTCATGGATATAGGCGTTCATGTTGGATTGTTTATTGCTTAGAACTTGATAAGCTTTTCGTTGCGCGGTTTTAATGACCATAACAATCACGAAAAGAACCGGGATAAGCGCTAAACTATACAACGTTAACACTGGATCAATCATCAACATAAAACCAAGCGTTACAATGACACTTAAAATATCGGAAATCAGATTTATCAGCCCATTGGACAATAAATCACTGAGCATATTGATGTAATTAACAACACGAATCAAAATTTTACCATGCGGGCGACTGTCAAAATAAGAGAAAGGCAGCTTTATTGTAAATGACCGAAAATCGCTGTCCGCATATCTTTTAAAATGTCTTGCCCAATAAGCGTAATCGACCTAATGCGGTATCGCATACAAAGTCCGGTTACAACGACAGAAACTATGAAAATAATCGCAATCCAGAATAGTTGTGTCACGTTTTTGTTTGGAATCGTATCATCTATGACTATTTTGGTTAAATACGGGCCAATCATTGTTGCTACATTTGCTAATAAGATGACAAAGAGCGTAATATAAATGGATTTTTGATAGGGTTTTACGTAAACGAGAATACGTTTTAAATGTGCGGCGCTGAATGCTGTTTCCAGTTCTTCGTCAATATCAAATTTA
>P_562
AAAAGTGGTTTGATTTTCTGGTGGTTTAATTAAATTAGTAACATATGCACCAGAACATGATACTTCAGCTGATTTTGAAAATTTGTGTTTTGAACTAGGGGTTGTTCCGAGTATTGGTCACTCTAATGATGTTCGTGAGCACTTGAAAACAAGTAAAGCGACACACGCGACACATTTATACTTGTCACCGTATGACGCACCGTGAGCCAGGCGTTCCAGGTCATGTTTTACTAGAACGCGGTATTAATGCAGAACTAATCGTTGATGGCATTCACGTTCATCCTGATATGGTGAAATTAGCTTATCAAATGAAAGGGCCAGAACATTTATGCATTATCACTGACTCCATGCGAGCAAAAGGTATGCCAGAAGGGAAATCTGAACTTGGCGGCCAAACTGTTATCGTGAAAGATAAACAAGCTCGTTTAGAAGATGGAACTTTAGCTGGAAGTGTACTCACTTATGACGATGGCTTCCGCAACATGATTAAATTTACTGGATGCTCGGTAGAAGAGGCAGTTCTTATGTCTTCTGGAAACCAAGCACGCGAATTTAATTTAACACAAAAAGGTGCAATCGAGGCTGGTAAGGATGCAGATTTCAACTTACTTGACGAAGATTTACACATTACAGCAACTTATTCATTCGGAAAAAAACATTCTTGAGAGGAAGATAATAAAATGCAACTTATCACAACAGAAAATAAATTAGCAGGTTCTAAAAAAGCACTAGAAATTATTGAAAAAGAACATCAGGTGAAGTAAACACACTTGGCCTAGCAACTGGTAGCACACCAGAAACACTTTATGCAGAGCTTGTAAAAAGCGATGTTGACACAAAAAATGTCACAACAACGAACTTAGATGAATATGTAGGTCTTGCGGCAAACGATCCAAACAGTTATCATTA
>P_563
AGTATGGCGGATGCGCGGGAGCTTGCCCTCATGAAGCAGGCTTTTCAAATTAGTGTGGAAATGGAATGGGCATTTTTTGATATGGCTTATAAAAAACAAAATTGGCGTGGGAGTGTGAATTATGTTTGATTTTATGACGTTGGAAAAGGTGTGGGAAAAAGGGCCGTTGGTACATAATATTACGAATACGTGGTTGCGAATGACTCGGCGAACGGGTTGCTTGCGATTGGTGCGTCACCGATTATGGCTTCTGCGAAAGAGGAAATGGATGAACTTGCGAAAATGGCGGATGTGCTCGTGATTAATATTGGGACGCTAGACGGGGAGCTTGTTACAGCAATAAAAATTGCTGGACGTGCGGCAAATGTTGCTGGAACGCCGGTTGTGCTTGACCCGGTCGGTGTTGGTGCGACTTCATACCGTCGTAAAGTGGTGCAAGAATTATTGGCTGAAATCCAGTTTACGGCGATTCGTGGAAATGCGGGAGAGCTTGCGGCGATTGCTGGTGAAGCTTGGGAAGCGAAAGGCGTGGATGCGGAGTTATTGGTTCGGCGGATGTGCTGAGCATTGCTGAAAAAGTGGCGAATGAATGGAGCACGGTTGTTATTATTAGCGGCGAAGTAGATGTGATTTCAGACGGAACGCGTTTTGCAAAAGTGGCTAATGGTAGCGCACTGCTTCCAAGAATTACTGGTTCTGGTTGTTTGCTCAGTGCAGTTTGCGGTAGTTTTATGACCGGGCGGTTCGCGGATTGGTCGTGCTTCTGATCGAGCTTAGTGTCGAAGCATGCGCGAGTTATGCGGTGGCTTCTGAGTACGCGGAAATCGAATTAGAAAGAAAACTTCCAGGTTCATTTCGACCACAATTTTTAGATGCTCTTGCTAGTTGGTCGGTCGAAAAAACGCGTGCCAAAGCTAAAATCCAAGAAAGTGGTGAACACAAATGATTTTCAAACAAGTATA
>P_564
AAAAACAAAACAAGCCTTAAACCAAGCTTTATTTACTCTTCTTGAATCTAAAAAACTTTTCAACAGATTACGATTACGGATATTGTTACAGTAGCAGATGTTAATCGAGGCACGTTCTATAAACATTACCGTGACAAAGAAGAACTTTTAGATAGTATTATTGATGAAGTGCTGGCTGATTTACAAAAAGCGTATCAAGACCCTTATACACATAAGACGCCTTTTTCCATTCAAACACTTACACCTTCCATGATAAAAATTTTTGATCATGTATACGGTCATCAAGCTTTTTATACACAAGTTATAGAATCGACAATCCGTCCCAGTTTTCAAAATCAAGTTTGTGACGTTATTCGGGAACTGATTTTAAATGACTTTGATTATTCAGCTGACAGTTCGA
>P_565
TGCCATAAATAGTAATAATGATTTGGATGATCTTTTTGTCATGTTTTCTCCTCCTTTTAAAAGCGTTGCATCAAGTAAATGCCGCCGAACATTAAGATAACGCCAAGTAGACGTTCGATATTAATCTCATGCATTGGTACTTGAAATAAACCAAAGTTATCAATAATAATCGCCATAATCATTTGTCCACAAACCGTAATCATCACAAGAAGTGCCGAACCAAGTCGAGGTAAAAGTAAAATATTGGCCGTTAAGAAAATAACGCCTAATGTTCCACCACCAACCCATATATACCAAGGATTTGAGGCAATCATTTCTGA
>P_566
TTATAAGCCAAACGATGCTTCACCCATTCTTGATCAAACGTTGTATACGCAATCCAGCCGCCATACATACAAGAAGCAATGTCGCCACAAGAGCCATTTCCTTGTACTACTAAATGCGAAAGTGCAGCAAGTTTGAATTTTTTAAGCATTGATATTTCTGGATAAAATTTCGTCATTAGCGCGTTGATTACAGCAACTGTAGCCGCTGCACTGGAACCGAGTCAT
>P_567
CATCGATAACTCCAAGTCAATGGTCGCACCAATCGCTGTGAAAGTTGCATTCGAATTGGATCATAGGTGTAGATGGACTGTTTTCGATATTGCGTGGTCGCAAATTCACCTTAAGCAAATTATTCGCTAGCGGGGAAATTTCCAAGTAATCATCTTCTGCTTCATCCCCGTTATCAATTTTAAGCGTGATGACATTATGGTCCGCATCTTCAAGATATTTCCAAGCCCTTCCTCCGCACTTAATTTCGCA
>P_568
TGAAATTAACAAGGATAACCAGATGCATCTGCTGCATCTGGTTTTTATTTTTAATTGGAGGCGTTAAAAGTGGATTCCATTCAAATTGGAAAAATAAAGATTTATTGGTTACGCGGAGGGTATACTCATTTTGACGGTGGCGCAATGTTTGGCGTTGTACCAAAACCTTTATGGGAGAAAAAATATCCCGCAAATGACAAAAATCAATTAGCTAACGTAACCGATCCGATGTTTTTTCAGTACTTAGGGAAAAATTATTTAATTGATAGCGGGCTGGGAACAGACGGCTTACAGAAAAACAAAAACGGAATTACGGTGTGACGGAAG
>P_569
TTAACGCAAGGGTTCTGGAAATATTCAGAAAAAGAAATTATTTTAAATTAACCTAAAAGACATGATTTGTTCTACTTTGCCGTTATTTTATCCAAAAAAAGACTATAAAAAGGGATTAACCTTCCTACAGTCTTTGATAATTAAAATTCATTTTTCCGATTAGCAGTAGCACTGATAATCATTTTTGTCGCTCGTACGATGGTTTTGTGGCGATTGAAACCTTTAACGCATATTGTTTGATCACCAATTGTTCTTCGCCCCATGAACCACAGGGATTAAAGCCATAAGCATGTATTTTTAGCAAGCCATCTTTTGCTTGGAAAAAAGAGAGCTTCGTATTTACCTGGTTTAGTCATATCCGGTGGCCCCTTCCGCATTGAAGTAATCATTTCTAACTGAAAATGATTATCATTATTAAAACTATCTTATAGTATTCTACATAAAAGTGCAAGGTTTTTTAGGTATATTTTCAGACATTTTGCTTTTCTTCCTTTTTAAGCTATAATGGAATGAAATCACGAGAAGCTTACTCCCACCTGATTTTCACGGGATTTTCTTATAAAGAAAGGTGACGAAAATGACAAAATCTATTCGACCAGAATTACGCGATATTCAAGTAAGTGGTATCAGAACTTTTAATACACGAGTGACGGGTATTCCTGATATGATCCGTTTAACACTTGGCGAACCTGACTTTCCAACGCCTGAGCATGTCAAACAAGCGGCCATAGCAATAGAAGAAAATTTCACCAACTATACACCCAATGCCGGGATGCCAGAATTACTCGAAGCAGCTTCCACTTATTTTCATGAAAAATATGACTTGTCCTATAATAATAAAGAAATTATCGTTACGGTCGGCGCTACAGAGGCTATA
>P_570
CCTACCATTACTAATTTCAAATTTCCATTTTTTTACTAAAATTACATAAGCCAACCGCCATTTAAGCGCAAAACTTCTCCAGTGATATAGCTTGCTTTTTTACTTGTCAAAAATGCTACAATTTCTGCAATTTCTTCTGGTTGGGCAAAACGATTTAAAGGGATTTCTTGACGAAGAATTTCTTTCTCCTCGTCCGAAAACTGATCCATCATTTTTGTTTCTACAACCCCTGGCGTAACTGCATTAACTGTTATTCCAGAAAGTCCCACCTCTTGACTTAGCGCACGGCAAAAGGCTATTTGCGCACCTTTTACAGTTGAATACGCTACTTCCATTGATGCACCAACTTCTCCCCATATAGAACTAATGAAAATAATTCTTCCTTA
>P_571
GTTATGTTAACATTACTTCGTTCAGTTACGTATTGCTGGTTAACCTGGTAGCAACAATCTAAGCTCCAGCCGCCTCTGTTTTTAAGAACGGCTCGGTCGCTTATTATTTTGTCATATGTAACACCATCTATTTCTCTTATTTTTGCATGGAAATATATGTTTAATAATGGTTATGGCGTAATTAATTTTATGACTGTGGATGTACTCCATCTGTTCAAAGAAGCGCCACTTTGGTTTGATAATCCAGTTTCTAGTTTCTTTTTAGTAACCTTTTTTGCAATATGGCGTTACTTCCCGTATGCATTTATTTCGTTTTTAGCGATTTTGCAAACGGTCGATAAGTCGCTTTATGAGGCGGCTGATATGGACGGAGCGAACATTTGGGATAAATTCAAAATTGTTACTTTGCCAGCGATTATGCCGGTACTTGCGACAGTTATTACGCTTCGTGCGATTTGGATGTTCTATATGTTCACCGATGTATACTTACTCACGAATAAAGTAAACATCCTTGGAGTTTATTTATATAAAACAGCATTCGCATTCAATGATTTAGGGAAAGCAGCAA
>P_572
AGTTGTTGACGATGACTACTTTGGCGCTTGTATCTGTTCCAAGTGTTTCTGCTAACTCTTGGCTCGTTACAATAATATCCACATTCATCGAGCGCGCAGCTGATACATCAATGTGCTCCACGTCTGCATCTACTCCCATGTCGCGTAAAACTGTCTCTACATTCATTCGTAAAATTAAGCTTGTTCCTTGCCCAAGTCCACATACTGCTAGAATTACCATCGTTATCCCTCCACTAATTCTCCAATTGCTTGGTAATCTTCTGAATGAATCAATTTTTCAATATTATCGTTGTTACTAAGCAAGGAGACGATTTTGAATGACTTTCAAATGTGCCTCACTCAAAGTACTCAAGGCCGAATACTAATCGTACGGGATCATTCGCGGCGTGTCCGAAATTCACGCCTTCTTTTAGTACGACTAGTGATACTGCAGAGTTTTCCACACCATCAGTTGGTCTTGCGTGCGGAATGGCTATTTGAGGTGCAATGACAAAGTACGCACCATTTTCATGATAAGATTCCACCATTTTTTCTACGTACTGCTCGCTCACATAACCTGCATTAACTAATAATTCTCCTA
>P_573
GTGGCCTTTGGACGCTGTTTTACCAAGTCCTGCATCCACTTGACCTAATTCCCCGCGTGACAAACGGCTACCATACATAAATTCCGCACGACGAATCATTGCATTTCCAGCAAAAATATTTTCGCTGACCGCCGCTTCCATAAAGCCTTCAGGTCCAATAAGTGCCACTTTTCCAGAGGTTACATCTTCTTTGCTAATTAGACCCGCTACACCGCCGTAATGATCGGCATGGGAATGCGTATAAATAATCGCCTTAATAGGTTTTTTCGGACGATGCTCAAAGTATAATTCAAGCGCCGCACGGGCAGTTTCAACCGACATTAATGTATCTGTAATGACAAGG
>P_574
TTTTCTTTGTCCTCTTTTGCCAAAAAACCACTTTCTGTAGTAGTTGCTTCTGCATGCGTGTGGTTTATCTCTGCTGCATCTAAGTCCGCTGCGAATAAATCAACAATCCCTGTTTTGCCATTTATGCTTGTCACGCCAGCTTCTGGTGAAACTAATTGATCAATCTTTTGTTTATCAAAAGAATTCATAAAGCCGTCCGTCGTGTATGTTGCGACTTCGTGGTTGTGGCTCTTTTTGGCAGCGTGGACATCTTCTGCATCTAGCAACACGCGCCCAGCCTTACCATTAACACTAACCA
>P_575
TCCTAATTTATGCTTTGGTTTATGTATACCTGGTGTATCAATAAAAATAATTTGTGATTCATCTGTTGTATAAACACCTTGTACTTTATTTCTTGTTGTTTAGAGCTTTATCACTCATAATGGCAATTTTTTGGCCAATGATGTGATTTAATAAAGTTGATTTCCCAACGTTAGGCCGCCCAACTATAGCTACAAATCCTGATTTAAATGGTTCACTCATAACATATCCCTCCGATGTGAATGCGCCTGGTAAAAGTTTCTTCACCGTTACCGTCGCTGTTTTCCCCTGTTAAGTTTGTTAATATTACTGGCATATCTGGCGCACAAAATTCACTGATGACTTGTCTGCATGCCCCACACGGCGAAACTGGACCGTGTATCCGCTACGACAACTAACTGTTTAAAATCTCGTTTTTCCTTGATACAGCTTTAAAAATAGCTGTCCGTTCTGCGCAGTTTGTTAAACCGAATGATGCATTCTCAATATTACAGCC
>P_576
ATGAAATCATGAATGTAAGTGACCGTATTGCGGTTATATACGAAGGGAAAATCGTTGCTATTGTTGATCCGAAAGAAACAACGGAGCAAGAACTTGGTCTGATGATGGCTGGTTCATCCAAACAGGAAGCGGAAATGGGGGAGAAAGAGCATGTCTAAACGACTACAAGCATTAGTTATCCCAGTTACAGCCGTTATCCTTGGACTTATCTGCGGTGCGATTATCATGCTTATTTTTGGATATGACCCAATTGCTGGTTATTCGGCTCTGATTCAAGGTGTTATCGGAGAAAATTTCTATATTGGTGAAACAATCCGCCAAGCTACACCGTACATTTTAGTTGGTCTATCTGTTGCAGTTGCATTTAAAGCCGGACTTTTCAATATTGGTGCGGAAGGTCAAATGCTGACGGGATGGTTAGGTTCCATTATCATCGCTGTAAACTTTGACGGTTTAACTAAATGGATTCATTTACCACTTGCGATTATTACTGGTATGGTTTTTGGTGCACTTTGGGCATTCATCCCAGGTATATTAAAAGCAACTTTACGTGTGAATGAAGTTATCGTAACAATCATGCTTAATTACACGGCACTTTATATTTTCAACTATGTCGT
>P_577
TAAGTTTCCTCCTCTAACTAGCTTATTTTAAATCGATACCAGAACATTTTTTCTCAAGCATATTGTGAATTAATTCAGCAATGTATGCTCCTGCTTCAACTGGTGGAGTTCCGCCGCTATGGATGTTAGAAATAACAGTACGACGAGCTTCTGGCATACCAATTGTTGGTTTGTAAGCAATATAGGCGCTCATCGATTCAGCAGTGACTAGGCCTGGACGTTCACCTACAAGTAAGCAAACTACGTCAGCGCCAGTGATTTCACCGATTTGGTCCATAGAAGGTACACGACAATGTTTAACGAAAATAATGTTATCAAAATCTAAGTTATACATTTTCAAACCTTGTTTAATGGATGGCAAGTATGTTGTTTAATGTACGCAATTGCCGCTGAGCTAAGTCCATCACCAACAACGATTTGAAGTTTGGCGTTTTTTGTC
>P_578
AAGATTCTTGGCGCTTCTTTGCGGTGATCTTCAACCGTTCCGCCTTGCAGCAAGTATAATAATAACGTGAGCGACATGCCGTGAGAAACGACGAGAATGTTGCCGCTTAGATTTTCTGCAATGATTTTTTCGACGCCTTCTAACAGTCGTTCTGCAAGTTCATAATAAGTCTCGCCGCCGTTCACTTCTGCTTTGTAGGTTTCTGGGCTATGGAGAATTTTTGCGCGTTCTTCAGGGTGTTGTTCGTCAATTTCAGTTACTCTAATGCCTTCCCCACGTTCCAAATCCCATTTCTTTTAGTTCTTCCAGAGGTTGAATTTCGATTTCGCGGTCGCCAAGAATGTAAGCCGCGGTATCTTGCGTGCGTTTACTTGTACTTGTATAAACCGCATCAATTGGTGTATCTTTCAACACTTCGCCAACTGCTTTTGCCCCGTCAATACCTTCTGCAACTAGCGGCGAATCGCCCCATCCCTGCATTTGTCCAGTCATATTCCATTCCGTCTTACCATGTCTTACAAAATAAATTGTACGTAAACCTTCTGCCAAAATTCTGCCTCCTAATTACACATTCTTCTAAAATTGTATCATGAATAGGCATATTTTCAAGGTTTTCTTATTTATTTATCTGTATCAAGTGGTTTTAAATGAGCCAAAATATCTTCGCGGCGATTTTCTAAATGTGGTGGTAAATCAACGTAAGTTCCATGTTCTTTCGTGAAATCGGTTTGGAAACCTGGTTGATCGTTTCAAGTTCGATTAAAATGCCATTGCTTTCGCGGAAATAAAGAGAGTGGAAATAAAAACGGTCCACATCCTGAATTTTTGTAGCCAAGGTCTTGAATCATTTCTGTCCAGCCAATCAAGTCGCCATCTGTCGGTACACGAAACGCCACGTGATGAATCCCGCCAGCACCTAAATTTCCTTGTTCTAAATCAGGTCGCGACTCCACATGCACTTCTCCGCCAAGCCCAACGTCGCCAGTTTTGAATACTA
>P_579
CTAAACTCGTAGCGTGCAATGGCTAATTTCCGTCGTTCTTTATGGTCAACTATCGGAAATGGATAGTCTTTTCCTAACAGCAAGCCATGCTCTTTCTGCTCAGTTTCTGACATTTTTTCTGGTTGATGAATATATTTATCAGGTAGATTCGCTAACTCTTTTACATATTTTCGAATAAATTTCCCAGTCGAATCAAATTTTTGTGATTGTGTCGTTGGGTTGAAAATCCTAAAGTATGGCACCGCATCCGTTCCAGTCGAAGCCGCCCATTGCCAGCCACCAATATTACTCGCAGGATCATAATCAATCAGCATTTGTTGAAAATACTTTTCGCCAAAACGCCAATCAATCAGCAAATCTTTTGTTAAAAAGGACGCCGTAATCATTCTTAGTCCATTATGCATCCAACCAGTTTCTTTCAACTGGCGCATCGCCGCATCAACGAGCGGGAAACCAGTCTTCCCTTCTTGCCACGCTTTGAAATATTCACGGTTATTTTCCCATTCAATAAAACAATAACTCTCTTGGATCGGCTCGTTTTTTTGGTTAGGAAAAGAAACGTAAATCATGTATAAAAGTCGCGCCGACAAAGTTCTTTTTTCAAATGTAGCTCGTCCTTCTGTTGCTTCTGTTTCTTGAAGTGACTGCCAAATCGTCCGAATCGAGATTTCCCCCGTCCGTAAATAACGTGATAAATGGCTTGTTTTATCCAGTTCCGGGAAATCTCTCGCTTTGTCATAGTCAGCAACATCGTGTTTAATAAAATTCGCAAGTCTCGTGTTCGCTGCTCGTTCACCAATATCTAATATCGGTAAATCGCTAGTCATTTCCGCAAATTGTTCTTCATATTTCAGAAACAAGCTTTCTTTTCCGGATATTCTCATGCTTTAAAGTCACTTTGAACGGCGA
>P_580
ACGCCAATATTTTATCGACAAAGGTCTTAGTTACGAAAAATTAAAAGATTATGATATTTATTTACTACAATATTTTGTCGCTAAAGAACTAGCTAAAATGGAAAAAATAAAAGATTATGAGTTTTGTAAATTAAATTCACCTGAAATTCACAGAGCTAAAACAGGCATTAAACAGGCATATATGACAGTTAGATCACATTATTACGATAGTCGTGAATCCATTTCATTTAATAAATGCGGATTTATAGGATTCGCGGGTTGGGCTTCTAGTAACAACGTTGCGCCACATATAAGTGGTTTTATAAAGTGGTGCGATTTTATTGCTGAAATTGAAATGGAGGGTGAAGCATGACAGTAGCAGAATTAATCGAAGCACTGAATAGAC
>P_581
TAAATAGCTTCACCGATGCCGACTTTCTTTTCATCGAGGAAAATTTCGACTTTGTGGCCAGGTTTCTTTTCCACTTCGAGGACATCGCCAATGCTTAGCTCGGCGATATCCCCTACTGGCATTTCTTTTTTTCCAAGGCGGACGATTAAGTTAACGCCAATATTGTCTACTTGGCGGATAGAGCCTTTTTCGCGTCCTTCTTGGCTCGGTTCTTTCAGAGTTCCCCATTAGGAAGTTCTACTTGAAATACTTGTTCCATCATGGTTCCTCCTTAAAATGTTTCTAAATTTAAAATTAATA
>P_582
TGTGGTACCAGCGAACGAAATTGGTGCAGGATTTATCGGTGGTCTCGCTGTTTCTTAGCTGGTTTTGTCGTCAAATTCAATTAAAGAAAATTGGATTAGCACCTCAATGAGAACGTTAGGATCCATTTTCATTTATCCATTACTTGCGGACTTTGATTACGGGTGGAGTTCTCGTTTTCCTCATCGGAGAGCCAATCTCAGGTTTTATGAGTTGGGTAGACAATGCGCTAAATAGCTTATCAGGGGCAGCAAAAGTTCCGCTAGGTGCTTCTTGGTGCGATGATTTCCTTTGATATGGGTGGACCTGA
>P_583
AGAATAACTACCCAAGATGGAGCGATATGCATTTCTACAAGAATAATAAATGCAGCTGCTACAAGTAGTTTATCAGCCATCGGATCAGCAAATTTACCGAAGTTAGTAATCAAATTATACTTGCGAGCTAAATGTCCATCAAACCAGTCTGTAAGAGCCGCTACAATGAAAATAATAGTTGCTACTAAACTAGTTACCGGAATAGTGGAATCAAGCCAAGTAACGCTTCCCCAGTCGAATGGCACTACACAAAGAATGACAAAAATTGGTATCATAAAAATTCGGATAACCGTCAATTTATTAGGTAAATTCATCTTTTTCTCTCCTTTTTTACATTTGAAAAGTATGTAATTATAAAAAATGTTGGCGAAATCTAATGAGTAGATTTCGCCATATAAAACAAATTATTCAGCATCTGAGCTAGTATCACTTGCTTCTAAATTAATTGTTAATACTTGTTTAACAAGATCAGGTGCAAGTTCTAGCTGTTTACCATTGATTTTTACAGTTGTAACAGGAGAATTTCCGATAACGATAGAAACCGTCTTGTTATCACCTAAATCAATTTCTGCAGAAGGATTTTGGGTTGATAGTGTTTCGTTTTGGATTGTACTACCATTCGCATCGGAAACGCCTATCCAAGAATCACCAGTGGCGCTAAGTGACAGAGTCATTTTGTCCGTATTTTTTCACTGTGTACGTAGTGGCATTACCAGACGTCTCTCCTTTAGTCACTTCAACTTCTTTGGTTGTATCTTCTTTTTATCCTTTGTTTCTGTAGATTTATCTTTGTTTGTTGTCGTATCTTTTTTCTCAGTGTCTTTACTTGTATCCTTGCTTTTTGTCGAATCTTCTACTTTTACTGTAGGATTATTTGTATCTGA
>P_584
AATCCAATTATTTTTGTTAACACTGGTTTTGAAAATATTACCGGCTATGCTAAAGAAGAAGCACTTGGCTCCAATTGTCACTTTTTACAAGGAGATGATACTGACAAAAAGAAGTTGCAAAAATCCGTCATGCCATTAACGAAAAATCAACTGCGAATGTTTTACTAAAAAATTACCGAAAAGATGGTACTTCTTTTATGAATGAACTTACGATTGAACCGATTTACGATGATCATAATCATCTCTATTTTGTTGGCATTCAAAAAGATGTGACGACA
>P_585
ATATGAAAGAACGAAGCTGTTATTAATTAAGGACATCCAATTAGATAGCGTGCATCTCGATGAAGTTCTATTTATTTTCAGACTTTTAGCCAATTCAAACTTTCTTGTGCACATTATTTCTGGATATAAAATAGACAATATTTTGCACTATTCACAAAAAGATACTATTTTTTAAAAGAAAATAAGGTAGTAGGAAAATTTAGTACAGTTGATAAAGATGAGTTTTTGATTATGTCGGATTATGATGGAAGCTCAGTTATAATCTTAAGTAATGAACAAAAATGCTGATTTTAAGAAATTAGCCAAATCAGAAGCCAGGGTGAACCAAAAATGTCCACAATATGCTTGATAACCTGCGATTCGGGTGCAGTGTAGAACAAGATTTGATGAACAAACTAAAAATAAGCCCTTCACTATAGATTTAATAACGGGAAATATTCTCATAAATGGTAGGAGGATGTAATTTGGATAAGAGTAGTATTATGGATGTGATAAAAATGAATCTCACTGAGGCACTTACCGATAATTACAAGTAAAGAACTGGTTGAAAGGTCGGATAAAATACTATATGTTGATGAGAATCAGCAGTCAATAAACGATAATCTATCATTAGAAGAAAGAGAGTTACTGGAATTATTATCAGCACAATGGGATTTATATCTAGTTAATTCGTATGATATCGATACACTACAGAGTTTGGATTTTGAGAAAGTTAAGTTCCCTGAAGCATATTTAAAGGAGTGGTATAGACAAACAATCTAGCTGATTTGATATTACAACAAAGGTTAGAAGGGCATGAAAATAAGAA
>P_586
TTATTACTTGGTTTTCCGATTTATTCGGGGGAAGTTACGCAGTCGGAATTATTGTTGTTACCATTTTAATCCGTCTACTTATCATGCCTTTAATGATCAAACAGCTGAAAAGCCAAAAGGCCATGACCAATTTACAACCGAAAATCAAAGAACTACAAGAGAAATACTCGTCTAAAGATAATGAAACAAAACAAAAACTACAACAAGAAACAATGCGTCTATATCAAGAAAATAGCGTAAATCCAATGATGGGTTGTTTACCATTATTAATCCAAATGCCTATTCTACTAGGATTTT
>P_587
ACAACGAATAGTCCTAAAATCAACCATAAAGCATTGACTTTCTTCTTGAGTATCCACATACAAGCGAATGTGAGTAGAAGGGCAAGAAGACCTGGCATTAATTCGTCCAAGATACTTTGAACAGTAGTTGGAACGTCTTTACCAGTTTTAGAGTCTTCTGTTGTATAAGCTACTAGTGGAACATAGATTGTGGTCCATTTATTAACAAGGGCACCCATGACGAATAGTCCAAAAATGGAAGCTCCTTCTGTTAGTTTTTGAAGCAAACCGCCAGACATATCAGATACAACATCTGTACCTTTTGTATATCCGTAGAACACGCCCCAATAACGGAAACCTAAACGAATTGCATTAAATAGTACGAAGAATAAAATTGGTCCGATGATACTACCGTCAGTTGCAAAACCTGCACCTAAAGCGGCAAGTACTGGACGAACTGTTCCCCCAGAAAATTGGATCCCCAACGCCGGCAAGTGGTCCCATTAGACCTACTTTAATACCATTGATTGCACCGTCGTCGATATCAGCACCATTGGCTTTTTGTTCTTCCATCGCGGTTGTTACACCTAAGATAGGAGCGGCCATATATGGATGCGTATTAAAGAACTCAAGGTGACGTTTGATAGCTTGTTCTCTTTCAGGTCCTTTTTCAGGATAAAGACGTTTAATTACTGGAATTACTGAGAAACAGAATCCTAGAGATTGCATACGTTCAAAGTTCCACGACCCTCTTGGAAGAGGTTGGAACGTATGAACACGCCCATTAAGTCACTTTTCGTTATTTTCTTTTCATTAACTGTAATTTGTTCACTCATATTTTTCTCCCCTTCCTTAGTCGTCAAGGTCGTCGTCGAGATCATCATCCGCTGATCGTCCCACCGCCGCCCGCCGTATTGTTGGATAGCTTCTTTCAATTA
>P_588
TTTTGAAAAACATAAAAAAGATGCGATGGAATGGGTCGTTCCAGAAAAACAAGAAGGTTATGCAGCGGAGAAAACACGCAAAGATATTTACGATGCGATGCAAAGCTTAGAATACGAAATCAACACATTATATACAAGTAACGGCCAAACACCTTTCGTAACACTAGGCTTCGGTCTTGGTGAAGATTGGTTTGCCCGTGAAATTCAAAAAGCCAGTCCTAAAAGTGCGTATTGGTGGGGTTGGTAAAGATAAACACACGGCTATTTTCCCGAAATTAGTATTTTCAATTCGCCGTGGAACTAATTTAAATGCAGAAGATCCTAATTATGACATTAAACAATTGGCGCTAGAGTGTTCCTCGA
>P_589
TTGTTCGCCTGCTGCTTGAGCGAAATCCCCTTTTTTAGCGGAATCAATGGCTAACATCGCATCGCTTTTAGCGTTACCACCGAACACGATCAACTTCATAATAGTTTGCTCTAAATCCATCTGTAAACACGTCCTTAAAGTTTTGGTTTTTAAAAATTATTCAGCAGTAACGCCTTCAGCAGCAAGTGCTTCTTTTTCACGACGTAGCTCTTGAATTTGACAATTTAGCGAATGGAAGGAAGATTAGGATAGATAGACCTAAGTTTACAGCTGCAAGTACGCCACC
>P_590
TTGTCTTCGCGCCCCAAAGTGCTAAGCCAAAATGAGCTCCGGCCGCATGGGCACATTTCATATCGTACGAAGAATCACCAACATAAAGCACTTCATGTGGCTCTCTTCCAAGAATTTCTAACCCTTTCAGCAGTGGATCTGGGTGAGGTTTATGGTTTTCGGTATCACTTGCGCAAACAATCGCTTGAAAATGATCCTGAATATTAAACGGATAGAAACCTTTTTCCATTTCTAACGCGTTTTTAGAAGTGACAACACCGCTTTCTAGAAATAGCGTGAGTACTTTATGAATGCCTTCGAACACCTCTACTTCTTCAATGAAAGTTGCTTCTCGTTCAATCCATTTATCCAATACTTTCTCTGGATCCAGAATGTTTAATTG
>P_591
AACTTCACAGGGTACATATACATCGGGCAAGAAATGCATTTCAATTTTGATGATTCCGTCGCCTTTACACGCCTCACAACGTCCACCTTTTACGTTAAAACTAAAGCGACCTTTTTTATAACCGCGAACTTTGGCTTCATTTGTGCTTGCAAAAAGGTCACGAATATCATCGAAAGCCCCTGTATAAGTAGCTGGATTCGATTATTCGGTGTTCTTCCGATTGGTGATTGATCTATATTGATGATTTTTTCTAGGTTTTCGATACCTTTTATTTCTTTATGTTCACCTGGTTTTGCGTGGTTTTTCTGTTCGTT
>P_592
TTTAAACGCGCCAATCGCCATTTTAAACCGTAAACCAAGACCACATGAAGACGAAATTATGAGTGTCATTGGCGATGTGAAAGGCAAAGTCGCAATCGTTGTCGATGATATTATCGATACCGGCGTCCGTGCCACTACTTCAGCTGATATTTTACTTGAAAAAGGTGCCGTAGAAGTTATCGCTTGCGCAACCCACTCCGTCATGGCAGGAAATGCAACCGAACGCTTACAAAATTCCAATATCAAAGAAGTCATCACATCGGACTCCATCGATCTTCCAGAAGATAAACAATTCGACAAACTAACAACCATCTCCATCGGACGAATCTTAGGCCGCGCAATCGAAGGCGTACAAGAAAACCGCTCGTTGCATCCGTTGTTTTAAAGAA
>P_593
TTCACCAAAATGGAGGATGTACCAGGAGCAGATTTTAGCTGCTCTTTGCGTAACTGTCTGGGGAGACATTACTATTAACTTTATTAACGTCCCATTCTACGGACAAGTAGATTTTGGGTATTTTGCGATTCCATTATCGATTATTTGGATTGTTGCAATTGTGAATGCGTTAAACTTAATTGATGGATTAGATGGTCTCGCTCGTCGCTGGTGGTATTTCTATTATTGCTTTAATGACCATTGCAGGTATGGCTTTGCTTTTGAAAGATGTTTTTGTTGCGCCGGTTGCGTTAATTCTTGTAGCAGCAGTTGCGGCTTTCTTGATTTATAATTTCCGCCTGCTAGTACTGGAGCGTTATTACCTTGGTTATATGATTGCTGTTTTATCACTTATGGGTTTTAAAAACGTTACTTTCATCTCATTGTTAGTACCACTTATTATTTTAGGTGTACCTTTGTCAGATACTTTTTTGCTATTGTAAGAAGACTAAAAGAGCGGATACCGATATCTTCAGCGGATAGATTCATATTCACCATAGGCTGATGGCGCTAGGATTTAGAGAAACAGACGGTGTTACTAATCTATTGTATGGCATTACTATTCTCCATGACGGGCTTCGTATTTTCGTTTTCCACTACTTGGGGAGCAATGTTATTCTCTATTAATTTTTAGTATTGAGATTATTGTTGAATTTATTGGGTTAATTGGTGAGGATTACCGACC
>P_594
TTAGACGTTTAATGTCTGTCACTTTGACTCCGTAGCCTGTTTGTTTCCCACCAAGCAGACCACCGTCACCGTATACTGCCGTCTGATCCACGGCTTGTCTTATGTATCCTGGCGTATTCATATTACTAATATTTTGCTGAGCGACCATATTAGCGATTTGCGCCGCTGACATGCCCGATAATGACGTATTAAAATCACTTAAACGCACAAAAAATCCCTCCGTTTACTTAAAAAGTCTCGTTTATCATCATATTATTTTCTGCTTGTGTTTCCGCGTGATGTCCCGTAATAACATCCACCATATGTTCCGAAAAAGCCAATTGCATTTCTGTTCTAATTTGGTTTTCCGTAACACTTACTCGTAAAAGGTTTTCTTTTTCAAGTAGCATTTTTTTCCGTTCATCTATAATGGCATTTTCCGCAGGTGTCCAAGTATTTTGG
>P_595
TCGTTTTCCATTTAAATATAATTCACCGTTTTTAAATGCTATTTTATCTCCCGGCAAACCAATCACTCGCTTGATGAAATGCTCTCCTGAACCAATCATTGGAGGTTCATCAAACACGATAATGTCGAAACGATCAGGCTTGGAAATTTTTTCCAATGAAAATTCTATCGCCATCTTGATATGTTGGAACCATAGATGTTCCTTCTACTTTTACTGGTGCAACTACAAAGTTACGAATCACAAGTGCAATTGCAAGCGCTGCAACGATAACTAGCACCCAGCTTAATAATTGGTGCGCCCCGCTTTTTTCTTGGGCTTTTTGTCATATTGATCTGTCATCTATGTCTCCTCCTAGACTTCCTGTAGGGTCACATTAACGTTCTAAGGATTTTCCAAATGAAATTACTTTTCCAAGCACGGTATCCTGTGATATAAAGCCAATGTAGCGACTATCTTTACTTACTTGACGATTATCTCCTAAAACAAAAAGTTCTCCTTTAGGGACAGTGAGAGAGCCGTCAGAGTTTGGAATGTCTGCCATCGTAAAATTAGGATCGCCTTCTGCATCAGTGGTTAAATAACCGTTTTTTAGAGCTTCTTTTTCTGAATCTAAATAAGGTTCATCATATTTTTTTCCATTAATATAAAGTTGATCTTCTTTGTACTCCACTTTATCTCCTGGAAGGCCAATGACGCGTTTAATGTACTCTGCATTTTCCTCATCAGGCGCAGGAAATACAATAATGTCAAAACGCTTCGGATCTGATACCT
>P_596
GAATATCCCAGTCCCAATTCGTTTTCTCTAAGTATGGATTATTGGTGTTTTTGTATAACCCCGGTACACCAGTTTCCTCGGAAGTGCCTTTTTCGCCAGTTGTATTCATTTCCCAGAACCAACGCCGTCTTTCCCATTAAATGCATGAGTCATTGAGCGGTAATAGTTAACTCCCATGAAATCAGGTTTTCCTTTTTTCAGAAGCTGAGTATCGCCTGGTAAGATTTCCGGTGCAAGACCATATTATCTTAGCCAGTTCCAAGTAGCAGTCGGATATTCACCCCATGTGTAAACATCCATCCAGAAATGGGCATTGAATTCTTCGGAGTTTTCAGAAGCTAATACATTTGCTGGGTTAGCATCGATGGAGTAACTTGGTCCATAAGCAAAACTTGGTCCAATTTTTCCGGATGTACCTAGCTCGCGGAATTTAGCAATTGCAGAAGCATTCGCCAAGTTCGCATTGTGATTTGCCGCAAACATACGCTTGTCGTCAGAAACGCCAGGTGGGTGATACGCTAATTTGTAACCGTGTGAGATAAATACGTTCTGTTCATTAAGTGTTACCCAGTATTTAACTCGGCCGTTAAAGCGTTTGAATAGAAGGGCAGCGTAGTTAGTGAAATCTTCTACGACTTTGCGCGACTTCCATCCACCATATTCGTCTTGAAGCCCTTGCGGAATATCCCAGTGATAAAGTGTAACGACTGGCTCAATTCCATAAGAAAGAAGTTCATCAATCAAATTATCATAGAATTTAAGTCCTGCTTCGTTAACTTCCCCGTTACCATGCGGGATAACGCAAGCTCCATGCGACAGAGAAACGATATGCTTTTAGGCCCTGTTCAGCCATTAGTGACATCTTCTTTATAACGATGGTAATTATCCACCGCTACATCTCCGTTTGTTTCTTTGAATGTTGTTCCAGGAATACGAACAAATTCATCCCATACAGATGGTCCTTTGCCATCCTCATCCCAGGCAC
>P_597
AAAGAGAGACCGTCTACGCGTAGCATGGCGCTCTACGTTCATTCAAGGTTCATGGAACTACGAATTTATGCAAAATGGTGGCTGAGCAGTCTTTGCTTATGATTCCCGCTATTAAAAAATTATATAAAACTAAAGAAGATCGTTCGCAAGCTCTAAAACGTCATGCAGAATTCTTTAATACACATCCATATATTGCATCTCCAATTCTAGGGGTAACACTTGCTCTTGAAGAAGAACGTGCCAATGGAGCAGAAGTTGATGATGTCAGCAATTCAAGGGGTTAAAGT
>P_598
AACTGGTTGTGAAATCGGTATAGCGCGTGCCAATTCCGATGACTAAATCGGCGTCACGGATAGCTTTATTGGCAGCAAGCGTCCCGAGGATTCCCGTGCCACCTAGGTTGTTTTTGAAGTCAAACTCAAGCGTTGATTTCCCGGCATGTGTTTCGACGAGCGGAATGTTGGTTTGCTCGGAAAGGGCGATCAATTCTTCGCGTGCTCTTGAATAGCGGGCGCCACCTCCGACGATGATAACTGGGGTTTTGCTCGCTTTGATGAGCCGAGCTGCTTCGGTTAGTTCACGCTTTGTCGGGATTTGCCGATTAAGATAGTGAATTCGTTTTTGAAAAAATTCGACTGGATAATCGAATGCTTCTCCTTCTGTGTCTTGCGCAATGCAGATTGTTGCTGGTCCCGCGCTCGCTGGGTTGGTCATTACTTCGAAAGCGCGAATCAGGGCGCTCATGAGTTGTTCTGGTCGCTGCACACGGTCAAAATATCTGGAGACTGCTTGGAAGCCATCATTGGTTGTAATTGCCGTGCTCGACTCATGCTCTAATTGTTGCAAAACTGGGTCGGGCTGTCTGGTTGTGAATGCTGGCCGGCAGGAATAACACGGGTAAATTATTCGCAAGTGCGGTGCCGGCTGCTGTTATTAAGTTCGCGGAACCTGGTCCTGCTGATGTGGAACACGCGTAGATGCGCTGGCGATTTTTTTGTTTTGCATAAGCGATTGCCGCGTGCGCCATGCCCTGCTCATTTTTTCCTTGATACACTTTTAAATGACCTGGGGCTTCTTCCAAGGCTTGCCCGATACCAACCACATTTCCATGTCCAAACAGCGTGAAAATACCATCCACAAACGGTGCCATTTCGCCGTCCACTTCGATATATTGCTGATTTAAAAATTTTACCAAAGCTTGTGCGGTTGTTAGTCGAATCGTTTTTTCAGTCACCATAATCTCCTCCTATA
>P_599
AGAAAACAGAAAGCTGTTTTCAACAAAACAAACTAGTAATTTAATTGCTAGCGAAGTCAATTTGACGCAAGGAATCTTATTCACGGTGTTGAATAAGTATTCAAATTCAATTTATATTTTAAAGAGAGTTTGATCCTGGCTCAGGACGAACGCTGGCGGCGTGCCTAATACATGCAAGTCGAACGAACGGAGGAAGAGCTTGCTCTTCCAAAGTTA
>P_600
GCAAACCGAATATTTGTTGAATTTCCGTAGAGATACTTGTAAACCAGCTTTTAGGGATAGGCAATTGTAGCAAAAATAAAATATCGCTAAATGCATCTTCAGCCAAACTTTGTTCCAAAACGTCAAGAACCTCTAGTTCTAACTGTTTAGGAAAAATAATCCTTGAAACATTTCCTCGGCCTAGCCCAGGAAGATAAGTAAGCATTTTTTTCGCCTGATATTGTTGCAGTTTACGCTTGGCATTTTTAGTCGTACAAAACCAAATATTTGCCACATCATTTAATTTGAAAGACACTTCTAAATCGGTAGTTATATTGTATAAATGCGCGCGCATAGTGAAATAATCTTTATCCATAACAACAGCTCCGTCCTAAAAGGGGACAATATATGAAAATGAATACCCTTTTTAAATTTATGTATCCCTTTTATACTAGCAGAGAAGTCAGAAAAATTGCAAATGGAGGGGGATGTCATGTTTTAGAGAGTTGCACCC
>P_601
TCCCAGCCGTCCAAAGCTGGGGGATGCTTTTCGTGACATCCGGTAATTGCATTAATATTGGTTAATATTTTATTATCTGAGAGAATTAATGTCTGTAAATTCGGTAAACCTTGCGTGTTCCTAAATCTTCAATCGCACAGCTATCTGTCATAATATTCACCAAATTAGGCAGGTATAGCTGCAAGCTTGTGATTTGTTTCAGTTTACTACAACCACTTTAATTGAATCGTTTCGTTCCGAAAGCCCGCTAATATCTAAGCGTTTCTAAATCGGTACAGTTACTCGCATCAATCAATTGAAGCTTAGTAGCCCCTTTTAATGTGAGCTAAACTTTTTAAAGAAGCATTCCCTTTAATATAGAGATTCTTTAGTTTTGGAAGTTTTGCTAATGAAGTTAAGTCGGTTAAATCGTTTTTCTGCAAGTAAAATGTTTCTAGTTCTGGCAAAATAGCGCCAGCTGGATTATATTAATTCCAATGTTTTAATATTACAGCCTTGCGCACTAATTTCTTTTAACACTGGTAATGTAGACTGTTTGAAATATCTTCTAACGCCTTATTTGCAGAGACATTAAGTTCTTGCAAATTAACTAAAACCCTCCACCCTTGAAAGATTTACTAATGTTCAATTGGAAGAAAGGTTAAGTGAAACCAGGTTA
>P_602
ATTTTAAATCGAATCCAAAAAGAAGATGCTATTCAAGTGGAAATGTATGAAGGTGATTTTGAAGATACGCCAGAAGTGGATGAGCTGTAAACTTGTGAAACTTGCTAAAGTAATGGGCGGTATTGTTGTTACAAATGATTATAATTTAAACAAAGTATGTGAGTTCCAAAATGTACCTGTTTTAAATATTAATGATTTAGCGAATGCTGTAAAACCTGTTGTTTTGCCAGGTGAGAAAATGACTGTTCTTATGGTGAAAGATGGTAAAGAACACAATCAAGGCGTTGCATATTTAGATGATGGAACAATGATTGTTGTAGAAGATGGTCGTAAATTTATT
>P_603
CAGCCCCAGTTATTAATGCAAAAGATCGAACAAATCAAAGTTGGAGATGTGTTTAATGTGTTAAAAGGAGTTACTGCGAAAGATAACGAAGATGGTGATTTAACAGCAAAAATCAAAGTGACCAAGGATACAGTGAATAATTCGAAAAAAGGTGTTTATCAAGTTACATATACTGTGACAGATTCTGGCAATCTATCAGCTTCACTTACAATTAAAGTGACTGTAACTCAAGATGGAAAACTAATAGTAAATCCAAGTGATCCAACAAAGCCATCTATCACAAAAACACCTGTGGAACCAACAAAAATTGAAAAAGATCCTGAAAATAGAGCGACTTCCAT
>P_604
TAAAATGATTAAAAAATTAATCAAAAATGATATTACTGTATTTGCCACACACAAACCTAATATTGCTCAAGGTGGTGTGGCCAATTGATATTTTCACCATTCTACTCCATTTACAAGAAACAACGATGATTGAGGAAACCTATTCAGAACCATATTGCAAAATTGCTGTTATGTTCCAGAGAATGAATTAGAAAGCATTCGTTTAGCACTTGTAAATAATGGTACCAGACAATCGGGACAGAATATACAGAAATACCACATTCCACACGACCGGGATTGGTTCTTTCAAACCAGAGGCAACACCCTGGACTATTCAGCGAAAAAGAAGCACTGACTTCTGTTCCTGAAGTTAAAATAGAAGACTATTCCCACAGTATTTAACCGATTCTGTG
>P_605
TTAGTTGGTGTGTTTACTTTTTCCATTAGTATTGCACAAGTGAAAAATAGAAATAAAAAAATCCGAGTAACGATCATTACTCGGACAAGACTTAGTTTTCCATTTAAACATTTTCCATATCCATTCCAACAAGTATTTCCCTAATCTTTTTTATTAGCAATAAATTTTTTTCTCGCTATTTTCGCTAGATTATCGTTAATTTTGACATAATCAGATTCTAGCCATCTAGTATTTACATAGATTATTGGTTGATTGATACGTAAAGAGGTCAACACTTGGGAGACACGGAAAAATCACTTATATATAAATCCACCACCGGATCAACTTGATTAATTATTTCCAGATTGTAGTAACTAGAAAAATACCTCATAAAATCAAATACGGCTGTTTCATTAGATATGGTCGATAAAATAGTTACTTTAATAGGCAAGGTGTGTATAGAAAAATCAATCCGCTTATCCAAAATGATCAGATAATCTGAAGTAAGTCTTTCTTCAAACGGTTTTAATGGATCCATTTCTTTTAAATTTACTAATTGACTAATCAATGGTTCTAGGTGATTCACTTTATGGATTTTTCTTATATTTCGATCAAGATCTGTATACCCTGGCACAATATTATTGAACTTATTGATTAGATTATCAAGTAAGAAATATCA
>P_606
TGATGGGCAAACAAAAGCCCCTCTTGCAGATGCAACGTTTAAATTAGTAGACGCAGATAATAACGTCACAGAAAATCTAACAACAGATGCTTCTGGTAAACTGGAAATAACTAATCTATCCCCTGGTGATTATCAATTAATTGAAACGAAAGCACCAAAAGGTTATGAATTAGATACCGTTCCAGTCGATGTGAAAATCAGTTTTAATCAAAATCAAGTACTTCAAGTAACTAAAACAAATATTAAAACAGTTGTAAGCGGCAAGGTAATAGCTGAATTTGTTGATACAAAAGGAAATGTATTAGCAGAACAAGAGATTCATGCAGGTTTAGTCGGGGAGAAATATGTAACTAAAGCGAAATCTATCGCGGGTTATAAACTAACGAAAGACCCTACGAATAAAGTCGGCATATACAAAGAAGCAGATCAAAAAGTAACCTTTGTATATGAGAAAAATAAATCACCACTCGTTGTCGACCCTACTAAACCAATTAAACCTTCTAAACCAACAAAACCATCAGCAAACCCTTCAAAACAAGCCACAGTGAAAAAAGCACAAAGTCTTCCTTCAACAGGAGATAATTCCCTAGCTAATCTAATCATTACCGGATTATTCGCTAGTACACTAGGACTTTTCTTACTAAGAAAATCCAAAAAAGTAAATGATTAATAATTGTAGTCGCTATTCTTAACAGGATAGCGACTTTTTTATCTATTATATATAGAAAAAATTCCATATAATAATGCAGGAAAAGAGGGTTTTGTATTGAAAAAGTATATTTTTAGCAAAAAACATACTTTTTTGTTCACTAAAAAGACACAATAAATCCGCTTTGTTGTTCTTTAAGAACATTTTCGACTTCTCGCCCATTGTTATAATTCAACAAGTCATAGGTCTTATACAACAGACACAACTTGCATAGGAGGAAAACAGCTTAATGAAATATATGGTGA
>P_607
AGTGGAATCACTAAAAAAGACTACCCGTATGACATTAATCAAAATGAATTAGCCTATTTAGCGCTGCATATTGGGGCATCCTTAGAGCGGAATTATCAAATCTCTTACTATCGTCATAAATCAGCCTTGATTGTTTGTGGGTCAGCTGGAACAGCACGAATTGTAGAAGCGAAAGTAAAGTCAGCAGTGAGTAATCTAGAATATTACAAAAGTAGTTTCAATCCAAGAATATAACCGTTTTATCCATATTGAAGAAGATATCATTCTCTCCACCGTTAGAATACCTGAGAAAAATAAACCGGTCATCAAAATCAGCAATATCCCAACCAATGAAGAATTAAAAATGCTTGGTGCCATTATTCAAGAACAAACCGATCCTAACCGC
>P_608
TACGCAGTTTGGACTGCTCCATATAAGAGTAAGGGTGTTAAATTAGTTACTTCAGCAGCCACATATAAAGATAAAGCAACTAAAATAACTCGAGAAGCGCAAACAAGTAGAGGAACTTACTACGAATTTAGCGTAAACGGCAAAGTAATCGGTTGGTTAGATAAAAAAAGCTTTTGACATGTATATGATTCTATTGAGTACAATAAAGCGATTAATATGACTGGATTACTTAGCAACGCGCCAGGTAATGGCATTTGGACAGAGCCGTATAGAGTTATTGGCACAAAAAATGTAGGACAAGCAACTGCTTATGCTAACAACAGTACAGTTGATACGCGAGGCTAGACTTACGCGTGCAACTTACTATCAAATGAGTGTAAATGGTAAAATAGTTGGTTGGGTAGATAAACCAGCTTTTACAAACGTTAAATAGACTAAAAATAATCATATAAAAACAGAGTGAGATTTCTCACTCTGTTTTTTATATGATTATAGATTAAGATTTAGTGATGTAAATAAGTTCCTTCAAGAAGTCTTTATAATAAGGGGATTCGAAGTGAGAAAAGGAATGCCCAAATGGATAGTTGAAATCACCTATATAGCCTTTTTCGAAAAGTCGATTACTTTTGCGGCAATTTAGATAAATAATTATTTAAACGTTCCCAGAAGTAATTATTCTTTTCGATGGCCATTTTGTTTTTGTAAGTTGCAACTCTCCATCTTCATCATAATAAG
>P_609
ATATCATCCAATGCGAAAACCTTGATTATTATTTCTATTTTAAGTGCAACAACCCTTTCTGCTATAGGGACAATAAGCAGTGTGTATTATCAAGCAAATACGTCCGCAAGCACGTCCGCTCCATCACTTTGAATATGAAATACCTAAAGATAGTGAAACAAACAATAAAATAATTAAAACTGCGGAAAGTGACCCTGATCATCCAGTAGAGTTTAAACAAAAAAGCACTTACTATATCGTTAAAACGAAGGGGAGCTCGTCCA
>P_610
GCAGCTGTAGAACTTGCAGAACATTATCATATGGATGTAGAAAAAGCACGAATAACCGCTTTGCTACATGATTATGCTAAGTACTATGACGATGATAAAGCGAGAAAAATTATCGAGGACGAGGGTTATGATCCGCGTTTACTTTCTTTTCATCGTTCGCTGTGGCACGCTCCTGTTGGCGCCTATCTGGCAGAAAAAGAATTTGGTATTACTGATACAGAAATACTAGAAGCGATTCGTCTGCATACGACAGGAAGCGCGACGATGTCTGATTTCGATAAACTTATCTACTTAGCTGACTATACAGAACAAGGAAGAACATTTCCCGGCGTATATAAAGC
>P_611
AAGAAATGAACTTCATCCCAGTGAACACTAAATGTCAAGATAAAGATGAATACTTAACTCGCCCAGGACTTTTAGGTCGTGAATTTGACAACGAAATGGTAGAAGTGATTCGTGCGAATACGACAAAAAACGCCAAACTTCAAATCGTTGTTGGTGATGGACTTAGCTCAGCGGCAATTGAAGCTAACATCAAAGATATCTTGCCATCCATTAAACAAGGTTTGAAAATGTATAACTTTAGATTTTGATAACATTATTTTCGTTAAACATTGTCGTGTACCTTCTATGGACCAAATCGGTGAAATCACTGGCGCTGACGTAGTTTGCTTACTTGTAGGTGAACGTCCAGGCCTAGTCACTGCTGAATCCATGAGTGCCTATATTGCTTACAAACCAACAATTGGTATGCCAGAAGCTCGTCGTACTGTTATTTCTAACATCCATAGCGGCGGAACTCCACCAGTTGAAGCAGGAGCATACATTGCTGAATTAATTCACAATATGCTTGAGAAAAAATGTTCTGGTATTGATTTAAAATAAGCTAGTTAGAGGAGGAAACTTCATGAAAAATGATAAATTACCTGCATCCGTTTTAAGTGTCAAAGTTGTATCTAACGTAGATAATGGTCTATTTAAACAATTAGACTTAAAACCGCATCAAAGAAGCCTTGGTATTATTACATCTGATTGTGATGATGTAACTTATACAGCGCTTGACGAAGCAACAAAAGCAGCAGAAGTAGATGTTGTTTATGCGAAAAGTATGTATGCTGGTGCTGGAAATGCATCCACAAAATTCGCTGGTGAAGTTATCGGTATTATCGCTGGACCAAGCCCTGCGGAAGTAAAAAGTGGTCTTTCTGTAGCAGTAGATTTCATCGAAAATGGCGCTAGCTA
>P_612
CGTCCATGTACATCTTCGTGAGCCGGGCGGGGAGCATTAAAGAAACCATTTTAACAGGAACACAAGCGGCGGCACGCGGTGGCTATACGACAATTTGTTCGATGCCGAATACAAAACCTGTTCCAGATTCCAAAGAAGTAATGGAAAGTTTACAAGCAAAAATTAAAGAAACAGCGAAAGTTCGCGTGTTACCATATGCTTCGATTACAACAAGCCTTGGAACGGACGAATTAGTTGATTTTGAAGCTTTAAAAGAAGCTGGTGCATTTGCTTTTACAGATGACGGGGTAGGCGTGCAGTTAGCTGGAACAATGTATGAAGCGATGAAACGAGCAGCAGCACTAGATATGGCGATTGTGGCTCACTGTGAAGATAACTCACTTATCTATGGTGGCGTTGTCCATGACGGGATTTTTGCTGAAAAAGAAGGTCTGAAAGGTATTCCGAATATTGCTGAATCTGTCCAAATCGCCCACGTGACGTTTTTACTAGCAGAAGCTGCAGGTTGTCATTATCATGTCTGTCATATTTCAACAAAAGAATCTGTTCGTGTTGTGCGAGATGCAAAACGGGCGGGAATTCGTGTCACTGCTGAAGTTTCACCACATCACTTAATTTTAGATGAAGAAGCTATTCCAGGAAATGACGGTAATTGGAAAATGAACCCCCCACTTCGCAGCAAAGAAGATCGGGCGGCACTTTTAGAAGGCTTACTGGATGGTACGATAGATTTTATCGCAACTGATCATGCTCCACACGCAGCGGAAGAAAAAAATGTACCGATGGAGCAAGCTGCTTTCGGAATTGTAGGTCTAGAAACGGCATTCCCATTACTATATACCCATTTTGTTAAAACGAACGAATGGACATTAAAACAGCTAATCGACTGGATGACTGTAAAACC
>P_613
CTACAAAAACAGAGGAAGCCTTCCTCACAGATATCCATGCAAGCGTAGGACTTTCAGCAACAGAAACCATCACTAGCAATTTTGCTGACGTAGTAGACTTACAAACACCAGGTAAATATAAAGCTGACTACACCATGATACCAAAAAAGTCCTTCCGTGTGTATGTGACAGAGGAACCAAGTAAAGATAATCTGCTCCTGTTCCACCAAAAGATCCAGATAACAAGTGAGCAAGAACAATGACCAAAATACGGAAAAACCCCAAGTAAAAGTAGACGAAAAGACGTTGCCAAAAACAGGTGATATTACTAGCTTAAGTTTGTCATTGGCTGGAATTATTTGCTTAAGCTAGTAATATCACCTGTTTTTGGCAACGTCTTTTCGTCTACTTTTACTTGGGGTTTTTTACCCATCTTCGTCATGTACCTGCTACTTTGTTATCTGGATCTTTTAGTGAGAACAGGAGCGACAGGATTATCTTTTCTTGGTTCCAGGCA
>P_614
CGCCAAGAATGGCCATATTACTATGACGAAAATAACGTAGAAGAATTGCGACGCTTTTTTGATTATTATTTACTTGGCAAGGAAAATGATTGGACAGATACACCAACTGTGCGCTATGCATTAATTGACTTTCAAGGTGGCAATCAAACTGACTTACCATCCGAAGTTTTTCCACCTACCAATAGTGAAAACAAACGTTATTATATGAATGGCCTATTACGTACTTTACAAGAAACACCTACTTCAGATGATTTTAAAGTATCCTATACTACTGAAAACTTGCCAGGGAGAGCATCGTTCCAAATGACGTTTGACAAAGAAACGCATTTTGTTGGTTATCCAAAAGCAAAATTATTTATGGAAGTAGATGGTTACGATGACTTGGATGTTTTTGTTTGGCTCAAAAGCTAGATAAATTCGGCAACGTACTAAGTGAATTTGTCGTACCAAATCACGGGGCCGCACTTCAGGATTTCACACAAGAAGGGGCATCTGCTTTACGCTATAAAGGCGCTTGGGAAGACTTCGCGCATCCATGCGACAACTAGATTCTCAAGTTTCAACAGATGAAATTCCTGCTTATAGCTTTGACAAAGTAGAAAAACTCTCTTCCGGAGAAATTGTAGAACTAGACATTATTTTGAGTCCCATTGGTCTAACTTATAAAGCAGGTGAAACACTCAGAGTAGTCGTGAGTAGCAAAGATGAACTTGGCTCAGTAATGCCAGGAACGCCCGGATGCACACCTAATAATAAAGGTATGCATATCCTTCATACGAGTAAAGAGCACCCATCCTATATTCAGCTACCAATAATCAACAAATAGAAAAGCTTGTCAATGGAGTCTAATAACTTTATACTAAAGCTACTATTTACAATCTTTCATTGAATGGAGCAATTATGAAGTTATCCAATTTGAAAT
>P_615
CCCACTAACTATTATCATTATCTTGATTGTTGCTGGAAACTTAGCAGGAATCTTTGGAATAATATAGGTGTTCCACTTTATGCGGTTGTGAAAACAATTATCGTGAATGTTAATCGTTTAATTAAATTGCGGCGAGGTCAGCTGGCGATTGATAATAATCTTCCTGATCCGGATACACCAAAAGAATAAAAAAACGAGCTTTGGGAAACTAGTTCCTAAAGCTCGTTTTTCTATGCTTTTTTAAAATC
>P_616
TGATTTATATTAGGCGTTCTACTATCTTTACCAAGAATTTATAAGATACCAGTTTTTTAGATCAATTGGCCAGAGTGTATATTTCGTTTTTCCGTGGGACGCCGATTATGGTTCAACTATTTATTGTTTTTACGGAATCCCGGCGTTTCAAGCATCGTTGGCATTGATTTATCACAAATGGATCCCCTTTATGCTGCGATTGCGACTTATGCGTTAAGCAGTGCAGCGACCATTGCCGAAGTGATTCGCGCAGGCGTGAATAGCATAGAAATGTTTGCGGACAAGCAGAGGCGGCTTATAGTACTGGTCTGAGTAGTCGCCAAACGTTTTTACGAATCATCTTGCCACAAGCACTCTATCAAGCTCTACCGAATTTTGGCAATTTAGTCATTG
>P_617
ACCGAAGCTTTACCTACTGGTTACCAAATTGACGGTCATAAATTCGAGGTTTACAGCAATGTGCAAGTGTTTACAAGCCTCTTAATAGCAAAAGGTCCGAATTCCGGGCCTTTTTTATTTTATGCGTAATGTTCACAGTTATTTCATATTTGTTTCTTATTCTGGACACTTTTTATCGCTAAAGTAAGAAGTAGCCGAAAGACGAAGGAGAGGAACAGTTTGACAAAATTAAAAAAAGTGATGATTTCCGTAATAGCAGCTACATTACTACTACTCGCTGGTTGTGGAAGCAGTGCTGTTGTTAAAACAGATGCAGGAAGTGTCACACAAGATGAGCTTTACGAAGCAATGAAAACGACTTATGGAAATGAGGTCGTGCAACAACTTACTTTCAAAAAAATCTTAGAAGATAAATACACCGTAACAGAAAAAGAAGTAAATGCAGAATACAAGAAATATGAAGAACAATACGGTGACTCTTTTGAATCAACGTTATCCTCTAATAATTTAACAAAAACTTCTTTCAAAGAAAATTTAGAGTATAATTTACTTGTTCAAAAAGCAACAGAAGCAAACATGAATGTAAGTGAAAGCAAGCTAAAAACCTACTACAAAACTTGGGAACCAGATATTACTGTGCGCCATATTTTAGTAGACGATGAAGCTACAGCGAAAGAAATTCAAACGAAATTAAAAAATGGTGAAAAACTCACTGATTTAGCTAAAGAATATTCTACAGATACAGCAACTAGTACAAAATGGTGGGCTTTTAGATCCATTTA
>P_618
CCTTTTATATGATCTAACTCCAGTTTTATCGCCGCGCTTTTCACTTGATTAACTTTTCCTTTTTCTAATGATATTTTTTGGTAAAGGGATTCCCAAGCGCTTGCTTCATCCGTTTTACATGTCCGCGCGTAAGTTTCCCAAAAATCTTCCTTCTCCGGCAACTCCTCTTGATGATACATTAAGAAAAATTCCTCCATACTCACCATTAACTTAGCGACAATTTTCTCGAGTAATAGGCTTGATATTGCATGTGTCCCCTTTTCAAATTCAATTGCATAAGATTTACTAATAACCCCTGTGTACACTTCTTTTTGGGAGATTT
>P_619
CCTGCCTTTTTATCAAGGTACAGCTGCATTCGTCAACGCTTGACATGATCGTGTTGTTCCTTGATTGCTTTCTTGCTCATTTGCTCTTAACTTATCGATTTGCGCTTGAATAAGCTCTTCTTGTAATTTGTTCTCTACCGCCTGCTACATGACGCTTAACAATCTCTTTTAATGCTGATACTCGTTGGTTGATGTAG
>P_620
TCTCACTATATTTTTTATGTTTACTAATTTTTGTGTTTACATTAATAAAAGATTTTGTATATTCCATAACAATTACTCATAGAAACAAGAGAGAATCTTATGATAAACCTAGAATGGAAAGAACTAGACCAACTGGAGATAGAAAAGGTTCAAGAGGTATTAGATTATAGCTATAATACCTGGATGTCTGATCAAGAATATTCGTTATTTTGTACGGGCGTTTTATATTAAATGGGATATGATAGCCTATATGTATGGAATGGAAGAAAATGAGACGGAAGATGATAAGTTAAAAAGTATGTTTGATTTTGGCATTAGCGAGCTGAGAAATATTACAGAGGTCGACTGGATAATGGGTTATTGCATGCTAATTAACCCAATCTTTTTTGAAGAAAATGATAATTATTTGGAACTTGAGGAGAAAGGGCAGGAAATGCTTCGTAATGTAGCAATAAATAACCCGGATGACGTCTTTTTGACTTCTTTTGGTATACCGG
>P_621
CTAAACGTGTAATCTTCTTCTACTAATAATTTAGAAGTCCCAGCTAAAGCAAAATTAATCATTTTTAAATACTTCCGCATCTGATAATGAAGATCTTCTAAGAGCAGCTTCTACAAATTGCTCGAAAATAGCAGCAATTATTCCAGGAGAAGAGCTAGTTAAATCGCTAGCGATATCCATATTTTCCTCTCGGATAGTCATTACATGTCCAAAATGCTCAAATGTCGTTTCTAACCAAGAAGTGTTAGCTTGATTCACTGTGTCAGCGTGCGCAATCAAAGTAGTTCCAAGACATTAACAGCAGTTGTGAGAGAAGGGATTAATTTACTTACCTGTAAACCCGGAGTGATTTCAATAATATCTGAAGTACTCACACCAGCTGCAATAGAAATCACATGACGATCAGGTGTCAATACCGCAGCACAATCTTTCATAAGTGGTAAAACTGCGAGAGGTAACTTACAAACGAAGCTATGATCTGCTTTTGTGAAAATTTGGCTTGGTTTATCGCTTGCTTAGCAGTTGGATATTTATTATAAAATTGGTTGAAATGTTCGTTTTTTAATTGGAATAAAGGATGAGTTCTTCGGGAGTTGCAACCTCAGTTTCAATTATTTTAGTCGCAATTAACGATGCCATACTTCCAAAACCAATAAAACCTATTTTTGCCATTTCCATCCCGCCTTTCATTATTCATTTTATTATGAAGGGAATAAAAGAGGATTGCAACTAAACTTGATTGTTTACTTTTTCACGTTAATGCGCTTGTGCCTAAGGATTGACAAAAAAACGAATGATTCCGACAGAATTAAATTTTCTGAATTCATTTGCATTAAAAATTTATGAAGTTGGTTATTTATTTATTTTATTTTCCATGTTATATA
>P_622
ACCATGCAGTTCGATACCAATTTTAACGCCACTGGCTGCTGCAAGTTCGCCAATTTCTTTCCAGTAAGGGATTAATTTTGTTTCCCATTGCCAAGTTTTAATATCGCTATAAACAGTTGGCCAAGGAATAACCGGCCAGTTCGGCGCTTGCGCATCGTCACTATCTCCCGCTGTTCCCGAAAATGTATTAACAACCGGAACATTCATTAAAGAGGCTAGTTTGATTGATTTGCGCAAAATTTCATCAGATGCAGCCGCTTCCTCTTCTAGGAGAAATCGGGTTATAGTGGCGACTAAAAGCACTAATTGTTAATCCTCGACTAGTAAATTTATCTAAATATTCCTTCCGCGCTGCTTCACTCGCTAAAAGTTCATCGGTTGGACAGTGATGATTTCCAGGGTTCCCGCCCGTCCGATTTCGACAGCATCAAGTCCTGCCGCCTTTACTTTATCTAACATTTAATCCAATGATAAATTTGCAAATAATGGTGTAAATACGCCTAATTTATGTTTATTTCCTCCCTATTTTTTCAAGTGGTTGGTGATTTCCGTATGCCGGATAATTCTTCCGACCTTCCGCGCACCAATGTACGCCGTTAATAATTACTTGCTGAATATCCGGATGGTGATAGGTTGGATAGGATTCATGGCCTGGTTGGAAGTAGAAAATCCGACCATTTCCTCATTTTGTAGGTAATCCCGCTTCAGAAACTTCGCCGCCTTCAAACCAACCTAAGAAAATTCATCATCAGGTGTCGGGATATCAAAATGCTCGCCGTACATTTCTTCCTCGTCCAACTCGATAAATTCACCAATCCCTTTTGCAA
>P_623
TGGAATCTACGGTTAAGTTTAATTGAGCTTGGTTTTTATTTGTTTTCATTAAATATATTCATATTTTCAACGTTGATAGCTAAACCTTCATCACCTGGTAGAAGGATAGCGTTCGCATTAATTTCCTGTTCCATTAAAGCTATTTTAAAATTTTCATTTAAGGCAATGCCTCGTCTATAATAATTTTTCTTCGTTTTTAAAGCTTTTTTATTCCATTCTCCTAAATTTTCAAGTCGATAATCCACAGCAACATCAATTTTAAAAGAAATTGCCTCTTCGGTTTGGTTTTTTATTGCACTTTTTTTCATTTCATTAATTAAGTTGGCTAGGCAAAGATAGCTAAAGTTTATGACAATAGCTCGTTTATTTTTATAGCCGATTGTTAGAAAGCCATGCCATTTCCCGTTGTAAGTGGCGTGTTCTTTCGTCTTCTGTTAAT
>P_624
TACAAACACACTTTATTTGGTAGCGTACTGCATTTACGTAATGGATACAGTCGATCTAAAATACGTTTTACTTCATTAGCAGCATACACATTTGGATATGGACCAAAATATTTCCCTTTGTCTTTTTTTACTTGACGGGTAATAATTAGGCGTGGATGTCGTTCGTTCGTGATTTTAATAAACGGATAAGTTTTATCATCTTTTAGGCGAATATTAAAACGAGGATCATGTTTTTTGATCAAATTGATTTCTAGTAGCAAGGCTTCTACGTTGGATGATGTTACGATATATTCAAAGTCCACAATTTCTTGAACTAAGCGTTGCGT
>P_625
ATGGCCGAGCAAGCAATATCTTATAAAGCTGTTCAATCAGAGTACGTAAAAGAAGGTAGAACTAAATTTGTACTCAAAGATAAAAAAGATATTTGCAAAAACATAGTAACCGACGCAGAAACAGGTGCTTTGTTAACACTTGGGGAAGTATTAATAAAAAGTAATCAAACTAAATTAAATTTAAAAACAGCTGTTGAAGAAGAACTGATTAAAACAGGGGGTTTTTCTTTAAAAGATGTTGGGAATCTTGGGGAAATTAAGAGTTTAGTGAAATGGAATCAAACAGATTTCGAAATTACGAACTCTGAACTAATTTTGCCAGTAAAAATACCAGGTGCACCGGAACCGAATAAAGT
>P_626
AAATGGTTCGATTAGTTGTATCGGAATTCCGGGAGCCGTACCAAGTGGTATTAGAGCGGTTCTTGCAGAGAATTTAATTGCCGTAATGTTAGATCTAGAAGTAGCTTCTGGTAACGACCAAACATTCTCGCACTCGGATATTCGTCGTACAGCTCGTTTATTGATGCAATTTTTACCAGGAACAGATTATATTTCCTCTGGTTACAGTGCAACACCTAACTATGACAACCTGTTGCTGGTTCCAATTTTGATGCAGATGACTTTGATGATTACAATATTTTGCAACGTGATTTAAAAGTAGACGGTGGTTTAGCGCCAGTTACCG
>P_627
TCACCAGTGTCACTACCAAGCGAGAATAAAACTTCGCCTGCTGCAACTGCGGATGCACTACCACCTGAAGAACCACCAGGAACTCTTGATAAATCCCATGGGTTATGTGTTTTGTGGAAATACGATGTTTCTGTCGAAGATCCCATCGCAAATTCATCCATGTTTAGTTTTCCGATATTAATTGTTTGCGCATTTTTTAATTTAGAAACGACGGTCGCATCATAAATTGGATCAAAGTTTGCTAAAATTTTACTTGCTGCTGTTGTACGTAAGTTTTTTGTCACGATATTATCTTTAATCCCAATTGGAAGACCAGAAAGCATGTTGTTTGGATCTATGCCCGCATCTCCAAGTTCTTCTGCTACACCAAATGCTGCCTCTTTATTTAAAGTAATAAAAGAACCAACTTTGTCCTCTACAGATTCAATTCGGTTGAAAGATTCTGATACTAAATCGAATGGTGAAATCTCTTTTTTAACTAATTTATCATGTAGTTCTTTTACTGAAAAATCAAATAAACCCAAAATATTTTCCCTCCTTAGCCTATTTATTGTTCCATAATTGTCGGTACTTTGAACATGCCATCTTGTTCATCAGGCGCATTTTTTAGTACTTCTTTGCGATCCAACCCTTTTGTTGCCACATCTTCACGTAATACGTTTGATACGTCGATTGCATGGCTGGTAGGTTCTACATTCGTTGTATCTAACGTATTTAATTGCTCTACTAGCTCAATAATTTTACCAAGCTGACCAGCGAAGGCTGTTGCTTCTGTTTCTGATACTTCTAGTTTGGCAAGATTTGCTACTTTTTCTACTGTTTCTTTTGATATATTTGACAAAATGCCATCCTCCT
>P_628
CAAACGGTAAAAAATCCGAAGCAAAAATTACTAGGGACAGACGAATGGAACGATTTAGCTGTTCTTGAAATTGATGATAAAAATGTTACTACAGTCGCTGCATTCGGCGATTCAGATTCATTAAAACTTGGTGAACCAGCAATTGCAATTGGTAGCCCACTTGGAACAGAATTTTCCGGTTCTGTAACACAAGGTATTATTTCTGGTCTAAACCGTGCAGTACCATTTGGATTCAATGGCGACGGAACAGAAGACTGGGAAGCAGATGTTATCCAAACAGATGCAGCAATTAACCCTGGTAACAGTGGTGGAGCTTTAATTAATATTGAAGGCCAAGTAATTGGTATTAACTCAATGAAAATTTCGATGGAAAATGTAGAAGGTATTAGCTTTGCAATTCCAAGTAACACAGTAGAACCAATCATCGAACAACTAGAAACAAAAGGCGAAGTAGAACGTCCATCTCTAGGCGTATCCTTACGTGATGTTGATACAATTCCAGAAACACAACAAAAAAATACTCTTGAAATT
>P_629
CAACCGGTCATTGCGAAGTTTTTAACATACTACCAAATGTAATCGTGTGATCTGGCGCGAATTTGGCCATTGGTACGAAGTCTTCATAAAAACTAAAACCATCATATACTTCATCCGACAAAATAAAAAAGTCATATTTTTTCGCTAGATTAGCAATTTTTTCAAAGGTTTCCGGTGAAAAAACAGCACCGGTGGGATTATTAGGTGAATTTAAAATTAAAGCTTTCGTTTTATCAGTAATGGCAGCTTCTAAAATATTGACATTAATCGCAAAATCGTCTTTCTCATAGGTTGGAATAATGATAGGAGTACCACCGGAATTTAACACTTGATCTTTATACGGGGAGAAGTAGGGTTCGTGAATAATGACTTCATCGCCGTCGTCGAGAATGGTTTGCAAGGTTAGGTACATACCATGAAGCGCGCCAACTGTAGCGCGGATTTGGCTGCGTTCAAAAGACAAATCATAATTACGGCTAAAATAACCACGAATAGCATCGATGAGTTCTACATCTCCACCAGATTCTGTGTATTTTGTATGGCCTGCCCGTACGTCTTCAAAAGCGGCATTAATAATCGATTCATCCGTAATTAAATCAGGATCACCAATGGATAAATCAAGAATATCAGGCATTGTTTTGGCAAGTGTGCCAATATCAGCAAGAATGTTCACAGGCATTTGTTGATGTTTTTTAGCAATTTTTGAGTTATTCATCATGTATAATTAGCTCCTTTTTTCTATAAGTGCAGATAAACGCCTCACCTAAAATAGGCGAGACGTAATCTTTGGTTATGCTAAAACTTTTCCTAAAAAGTCTTTTGTACGATCGTTTTGCGGGTTCCCGAATACTTCTTCGGGCGTGCCTTGTTCTTGAATCACGCCAGCATCCATGAAGACAACGCGGTCGGCAACTTCTCTTGCGAAGCCCATTTCGTGCGTTACGACAACCATCGTCATACCTTCTTTAGCAAGCGACTTCATAACGCTTAATACTTCAC
>P_630
CTTTCTTTCATTAGCTCCCAGAACTTTGGAAGTAAACTTGGCGGTAAATTATCTACACAAAAATAACCGAGATCTCTAAAGACTGCATTGCGACTGTTTTTCCTGCTCCAGACATCCCAGTAATGATTACTAATTTTAATTGTTTAGAAGCCATATCTGCCTCATCCTTTCGCACAAAATAATATCTATCTTCCATTTTAGCACACTTCTCACTAGAAAATCCCGGAAAAGTCTCTAAAGCGAGTTTCCGGGATTTTTCTTTTTAAGCTTCGATATGTTGCATCAAATCAGCTTTCACTTTTTCTAATTTTGTTGCACTTTCTTCTTTACTTTCACCACGAATACTAAAGTAGAATTTGATTTTCGGTTCTGTGCCGGATGGACGTAAACAGAACCATGAACCATCTTCAAAATAACATTTAATGACATCTGCTGTTGGCAAATGAATCGCTTCCGTTTTTCCGGTAGCAATCCAAGTTGTTTCGCTTCTTAAATAATCTTCCGCACGTTCCACGGGGAATCCACCCATACTTGTTGGTAGTTGCTCGCGAAAATTACTTGTAATTTCTTTGATGCGCCGAGAACCATCCTTACCGCTTAAAGTTAAGGAAACTAGATCTTCTTGTAATAGCCAAACTCAGCATAAATTTGCTCTAAATCTTCTAGTAAACTTCCACCTTCTACTTTGCTAACGAGCGCCACTTCCGCAATCGCAAGCACCGCTTGAATCGCATCTTTATA
>P_631
TGCGGGATTATCCGTGGGAATCGGCTTTTTAGTATTAGCAGCTGGACTTAATATAACAACGATTAAATTATTTGAAGGATTTAATAATCCACTTTCTATTCATAATTACAATTCGAGCAATGAACCATTTACAAATGATTATGCAGAAGACTATGATGAAGATTACTATGACGACTACATAGACGTAAGTTACGGAGAATCTGTTGAGATAGAAAATAATAGCACAGTTACCATTTATAAACCTGAGCTGACCCAAATGAAGGAAGGCTATGATATTTATAAAGTAAAAGTGAAATACGCAAATACAAGTTCTGATCCAATAAGCTTCTATTGGAG
>P_632
AGGCGCCCAAAGGTTCCCTCAGAATGGATGGAAATCATTCGCAGAGTGTAAAGGCACAAGGGAGCTTGACTGCGAGACTGACAAGTCGAGCAGGGACGAAAGTCGGGCTTAGTGATCCGGTGGTTCCGCATGGAAGGGCCATCGCTCAACGGATAAAAGCTACCCCGGGGATAACAGGCTTATCTCCCCCAAGAGTCCACATCGACGGGGAGGTTTGGCACCTCGATGTCGGCTCGTCGCATCCTGGGGCTGTAGTCGGTCCCAAGGGTTGGGCTGTTCGCCCATTAAAGCGGCACGCGAGCTGGGTTCAGAACGTCGTGAGACAGTTCGGTCCCTATCCGTCGCGGGCGCAGGAAATTTGAGAGGAGCTGTCCTTAGTACGAGAGGACCGGGATGGACACACCGCTGGTGTACCAGTTGTTTTTCCGCCAGGAGCATCGCTGGGTAGCTATGTGTGGCAGGGATAAACGCTGAAAGCATCTAAGCGTGAAGCCCCCCTCAAGATGAGATTTCCCATTTCTTCGGAAAGTAAGATCCTGAAAGATGATCAGGTAGATAGGTTTGGAGTGGAAGTGTAGCGATACATGGAGCGGACAAATACTAATCGATCGAGGACTTAACCAAAAAATGAAACGAAGTTACCTAACTGAACCCTTTA
>P_633
TGATTAGCGACAAAGGAATCGCATACCGCAATGCTAAAACGCTTGATATGCTATATATTGATGAAAAAGAAAAACCATTGAGCTTACAAATTTTTGGTGGTTAAAGAAACGCTTGTAGAAGCTGCGAAATTCGTAGCTGAAAATGCGACCGGCAGATATTATTGATATTAATATGGGCTGTCCGGTAAACAAAATTATCAAATGTGAAGCTGGAGCGAAATGGCTACTTGATCCAAATAAAGTGTATGACATGGTAGCTGCTGTAGTGGACGCTGTTGATAAACCGGTAACAGTAAAAATGCGTATTGGTTGGGACGAAG
>P_634
CCCGCATTAGGAGCAAGTCTTGCTGATAAGCAAACGAACATTGGTCTAATTCGTTTTCCACCAGCCTCTAATAAATGAAGTGCTGCATCAGAAGTAGTTTCAGCAGCTGCGCCAGAAAGGGCCTTTTTAAGTTCTTTTTCAACTGAGTCAATGTCTTTTTGCATATTTGCATATAAAAAGTTAAGTTTCATGCTTGCCACCTTATTGTTCCTTCTTTTTAAATCCAAAGTGGGTTGCACTCGCGCCGCCACTGTGTGAAATATATCTTACGTATGAAAATCCGGCTTCTTGAAACATTTCCGCAAGTCTAGCCATTCCTGGAAACTCACGCGTTGATTCTTGTAACCAGCTATATTCTTTATAACTTTTCGCAAAA
>P_635
TAAGAACTTTGGTAAATATTTTCTTGATCGTCATTTGTGAAATAAACCGAATGTAGCCCAGTATCCGTTTTGTTAATATCAAAAACAATTCGATTAAAGAACGCTGACTCAAGCCCTTCCCCTTCTACTTGAAAAAT
>P_636
TTAGAATGACAACTTATTACCATCTGGACTAGAGAGAAGACAAAATATCGAATAATACCAGGTGCATCTTCTATCACCTCGTCAGTTATTACTCCAAGTTTTTTTAAACGTTCAAATTCCACATCTAAATCTTCTACCCCTATGCGTAAAACGTTTTCTGAAACATTTATTTTTTCTTCAAAAAGTTGAATCCAAACTGAACCAATTTGATATTCAACAACACCTTCAACTGGTGTTAATTTTTCATCACTCATAAATAGCTTTTCATACCAACTAGCAGATTTCTCCAAATCACTTACTGGTAGTCCTATAGTGATACTCTTTGCATTTAAAGCCATATCTTATCTCTCCTTTTCATTAGCCTGCAATTATTTTAACATTTCATAGTCAAACAA
>P_637
TAGTCCAACCAGCATGGTCGTTCACAAAGTTAAAACTATCTTGAATAAGTCCAGCTCGTTTGACACTACTGAGATCTTCTGGATTAGTACGTTCTTGTGATGGATTTACATACTCTAATACTTTATTATCTGTATCCATTTCAATGACACTTGAACCATCTGTGTATGTGTTTCCTTCACTTTTAACAGTACCAGAATCTTGGAATAGTGCGGACGTGAATAAATTAATTTCAAGCGAATCGATGATATATTTTTTGCGATTTAGTTTCGTTTTTTCAGAGCTTAGAAAAAGATTGCGTTTGTTTGAAATTAGCTTATCATTTTGAGTCAGCTTGCTTTCGTTCTTTTTAACAATTTTTTCGATTTTATCAATGTCTTTATTTTGCAAAGAACTTTGGTAAATATTTTCTTGATCGTCATTTGTGAAATAAACCGAATGTAGCCCAGTATCCGTTTTGTTAATATCAAAAAC
>P_638
AATTAAAAGCTGGGTGCGCCAATAGAGAAATAAATTCGCTTGTTATCCGTATTTTCTGACTTCGTAGGAAACAGCTACCGTATTTTTTTCTATTGTACTTATGATGATCGATAGTTTAAATTTGCAGGATAAACTGCTAATGAATTATTACACCAGTATACATCCAACTCAAAACGTACCGATTTTTCTGTTTGCTCGATTACTTGAAAATCACGGCCTGGGCGAACCCGTGTTGCCCTAAGTGGTACGGCTTTCCGTCAAGCTTAGGTACATTATCTTCTACAAGCCTTCCAACTGTTGGAAATAGAACAGGTGAATAGTGCCCAAAACTTGCTATCAGCATTCCATAAATA
>P_639
TGTGCAAGAAGGTTCACAAAAAGGCGTATTAAAACAAGTCTTAACATTAGCGAAAGAACGGAAAATCCAAGTTCAATTTGTACCCAAACAAAAGATTGAAAAAGTAGTGAGTGGAGCGCATCAGGGTGTTGCATTTCGGTATGGGCGGCTTATCAATATGAGGAGGCGTTAGACGATTTATTCGCTGCTGCTGAAGCGAAAGATGAAATGCCATTTTTCATTATTTTGGATGAATTAGAAGATCCACACAACTTAGGATCAATTATGCGTACAGCAGATTCTGTTGGAGCACATGGGATTATTATTCCGAAACGTCGCTCTGTAGGTTTGACGCAAACTGTAGCCAAAGCAAGTACTGGGGCGATGGAATATGTACCAGTGGTTCGCGTGACGAATATGGTACGGACAATGGAAGAACTACAAAAACGCGGGCTTTGGATTTTTGGAACAGATGCGAAAGGTAGTAGCGATTACCGGACGATGGATGTGGATATGCCGCTTGCTATTGTTATTGGTAGTGAAGGTTTTGGAATGAGCCGCTTAGTACGTGAAAAATGTGATTTCCTCGTTCATTTACCAATGCGTGGAAAAGTTACATCACTTAATGCATCTGTTGCAGCTAGTTTGTTACTTTATGAAGTTTATCGGAAACGTTTCCCTCTGGAGAAATAAAGATGGAACAAATTCTGCTTGTTGACGGATATAATGTGATT
>P_640
GGTTACTAAGCCGTTATCGAATTTTGAGTGGGAACAATTTTTTGTTCTTATTAGGGTGGTACCGCGAGAAGTCTCGTCCCTTTGTGGATAGAGCTTTTTTATTTTGTCTAAAAAGAAGGAGTGAACGGTATGTTAAACAGTTACAGACGCTGAAAAATGAAGCAGAAATGCAAATTAACGAAGCATCAGACTTAAAAACATTAAACGACTTACGGGTAAAATACCTTGGTAAAAAAGGCCCGATGACCGAAATCATGAAACAAATGGGGAAACTTTCCGCAGAAGAACGACCAAAAATGGGTTCACTTGCGAATGAAGTAAGAACCGCATTAACAGAAGCAATTTCAAGCAAACAACAAATTTTAGAAACAGAAGCAATCAATGAAAAACTAAAATCAGAAACCATTGACGTTACATTACCAGGTACTGCTCCGAGTATTGGAACAAAACACTTGCTAACACAAGTAATTGAAGAAATGGAAGAAATCTCATTGGGATGGGTTACGAAATTGCAGAAGAAGTAGAACTAGATTACTACAACTTCGAAGCGTTA
>P_641
TATGCAGGAACGTTAAAGAAATACCTATTATCTTCTGTCTTGATTGGTTGTTTTTTCTAGTATATTTTTCATTCTAAGCATATCCCTCAGTCCTTTCTTGGTAAAATGTATTTCTATATTAGCACGTTTCCGCACTTGATACAACTTAATTTTTAACGCTTTTGAAAATAAAATAGCCCTTATCTTTTGCCACTGTTTCAACGTTGCCGAAAACTTCTTCCATTTTCTTTTCAGCAGATGGGCCGCCTTGTTTCTTTTGAATAACAATCCAAAGTTCTCCGGTTTCTTGCAAGTGATCGTAAGCACCTTCTAAAATCGCATGAACTATTCTTTTCCTGCACGAATTGGCGGATTACTAAT
>P_642
AATTACGTTCTTCTACAACGCGTTCCATTTTCCTCACTAAAACGCTTGTAGACATTCCCGCATTACACATCAACATAATATTTTTCATAAAAATCCCTCCAATTAGGCTTTAATTCTGTCATTGGCTTTTAAGAATGGTAGGTAAAGAAGTACGCAGACGCCAATCAAGAAAATTTGGAATACTGCAGCACGCCAGTCCCCACCTGTTGCAAGGAAGCCGGAAGCAACAACTGGTGTCGTCCACGGAACCATTACGACTACTTCTGAAATCATATGCAGCTTTGTCGCGAAGTAGGCTAAACATAAGCAAAGCGGTGTTGAAATAATGAACGGAATCATCAAACTCAAGTTATAAACAATCGGAAGGCCAAATACTACCGGTTCATTGATATTAAATAGACCAGGAGCTGCCGATAAAGTAGCTATTTCGCGATAATCTTTTCGTTTTGACCAAATAAAAATTGCTATTAACAGCGCAATAGTATTTCCGCCGCCGCCCATAACGCCAAAAACATCACGGAAAGTAGTATTAATAATATGCGGAATCTCTGTGTGATTCGCAAATGCTGTCATATTTTCTTGCATATTTGCCAAAAGAACTGGGTCCATAATCGGCCCTAAAATCCCACTTCCAGCAATACCGATAGAATAAAGCATTTGTGAAATCGTCATTAACGTTAGGAACCCTGGAACACTTGTAACTAAGAATGTTAATGGTTCTTGAATAATTGCGCTAATTAAAGAATACAAATTCAAGCTGAATAATGTCACTACTTAAGAATGAAATAAACGCAAAAATAAGTATTGTTAACATTGTCGGAATAAGCACATTGAATGATTTAATTACGGCTGGAGGTACGCTATCCCCAGAAATATGGATTTTCATTTTCTCACTCTTAGAAAGACGAATGAATACTTCTGA
>P_643
TAGCTTCCGATCCCACAAAGCGCTTGGTTGTCGCGTGTTTTGCTTTCGTGAAAATATCAAGAACCGTACCTTGTTCCACTAAATGACCATTTTCCATTACAGCAACCCGGTCACAAATACGTTGAATGACATCAAGTTCATGTGTAATTAAGAAAATCGTAATGCCGAGTTCCGCATTAATTTTAAGTAACAGTTGCAAAATTGCTTCTGTTGTTTCAGGTCCAAGGC
>P_644
CTTCAAACCCCATCCGATTTACTGATTTTACAATTTTTTCGTCCAGTCCAAACTCCGAAAATTTTGTCAATGTCATTTCTCCTTTACCTGTTTAAAGTTTGGTAGGAGAGCTACTTTTATAATTCATCACAATACGCTTATTACGATTGTTTTTCTGTTCATTTGCAGTTGTTTTTATGAAACTTGTATCTTTCATTTTCATTTTTCTGCAATAGGAACGAAAAGCCTGGGCGCACCAAGCAAAATGATTCACGGCATCAAATTTCTCTGCCATTATAGCAGTTCTAACGCATCAAATAAAAAAGCCCTCATTAATCACTAGGCTAAATATAAACCTAATAAACTTCCATCTA
>P_645
AATGCTACCTTTTTGTTTCATTAATTCATATAAAATCAAAAATTCATTTTTCGTTCCTTCAATTTTATCTTCTAAATGTGTAAGTGTGTTCGTATCAATGTGTAGGAAAACATTATTATGCTCCATCACATTGGCTTCTTCTAAATCTGCGTAAGAATATGTCCGCCTTAATAGAGCATTTATCCGCGCCATTAAAACATCCAGATCAACTGGTTTTTCAATATAATAGTCTGCACCCATATTCATGCCCATTATTTGGTCCATTCGCGAATTACGTGATGATAAAAAGATAATGGGTACATTCGAAACTTCTCGAATTTGATTACACCAATAAAAGCCATCAAAGAAAG
>P_646
CCGCTAATTCTAAACCGCTGAATTTCGCATTCACTCGGTCTAAAGTGAGGCGATATGTTCCGACTAATTCTGTCACAGGTTGATAGTAGTGGTCAATATCTGCTCCAGATCATCTAAATGTGCATGTCTGTATCGCAAGCATTGCAAGCTTTTGGGTCATCAATGATCATAGACCTTCTTGTATTAACTAAATCAGCTTTATTTAGCAAAATATCCCCTGGTTGGTTGCGGAAGGACCTACACGCCCAAAGAAATTGTGTCTAAATCACGTGAGATGACACCAGCTGCTTGGAAGGTTTCTACAACTGGGATGCTTGTTTTTGGAGTAGGCGACGAATCGCACCAGTTACTTCCGGGCTAGATGCTCGCATACCTAATAGCAATACTGGTAATTTCGCTTTTTTCAAACGAGTAACGAGTTTCGCAACTTGTTCTTTGGAAGCTGGACCATTTTCTGGTTTAGCAAGTGGACGAATCGCTTTTACTGGTACGTTTGGTTCATTCACGATATCTTGTGGCAAACTGACAAAAGCAGCGCCTTGGTTTGGTTCTGCCGCCGAGCGAAAAGCGTTAGTGATTGCTTCCGGGATACTTTCAGCGTGAAA
>P_647
TTACATGCATCTGTTAGAATTTGTTTTTTCTCTGGTGTTAGATTTTGGTAGTGATTGAATACTTTTTTCATATTGAAGCTTTGCGGTGTTTGTCCTTGATACATGTGATCTCTGACCGGAATATCTGTAATCACCTCATGATTGCTTGATTCAACGATTGTATCAAGTGCTTCAATAACAGTATCTACTGCTCCTGTTTCAAGTGCAGCATCTATATTTTCTTCAATAATACGATGTGTTAAAAATGGACGAACAGCATCATGCGTCACGATAATATCATCATCTGTTAAGCCATATGTTTTTTCCACAAAACGAATACCATTCATAATTGTTTCATTGCGGTCTTCTCCGCCTTCAATGACTACAATACGATCATCAGAAATATACTTTTTAATATTATCCTCAGCGTGGTTCATCCATTCTTTTGGTGAGGAAATAAGAATTTTATCAAATCGAGTATTTAGAATAAATTTTTCAACGGTATGAACAATAATTGGTTTACCATTTAGAGGTAGAAATTGTTTTGGCATGCTAA
>P_648
AATGGCAATTGTATTGAGGCTAGATCGAGTAATGGCCGACCGTAAAATGTCTTTAAACCAGTTATCCCAAGAAGTTGGTGTAGCAAATGTAAACTTATCCAAAAT
>P_649
ACAACCGCTTGAGCAGCCAGAAGTGCTATATATACTAATCGTCTGTTTTTGTCATAGAAACACTTTCCTATCTATTGGAGGATAAGGTCAGGAAGAGATAATCGGATCATCTGAATCACCTGAACTCCCGTCACTCGCTTTTACTTCAATTACTAACTTATGTGGAAGACAAACAACTGTATCGCCTTGTTTATCAATTGCTCCAGTCCGAACACATACTTGATCGTTACAGTTCGCTTTACTAATTCGGATTTCTTCCCCCGAAACCTCAATCGTGTTAGTATGTCCATCTGGTTGTTTCACATCAAAGCTTTCCGTCCCTTTGTGCCCAGTGAGCGTAACAGTTTTATATTCTTTACTATCAACAGAAATAACTGCAACAAGCTCTTTTTTTCCGTTAGCAGGAGCCGGTTCATTCGCTTTTACATATGAAAAAATAGCAATCGGCAAAAAGGAGAGTATACAAAGAGATAAAATAATAATAATATCCCAACGCTTCACCATAAAGATACTTCTTCACCGTATTGCCTCCTTTCAAAATGTCATGTACAAATCCTATTTTAAAGGATAATGCCTAAATATAATAGGAAAAAGTTCAAGAAATCAACAAATAATAAAAACGGAAGCACCTCCTATGCCAAAACTGGCTTTTGGATGCACTCCCGAGTTTTTATTTAAAATTTTAACTAACTAAATTACTTGTCTCTTGTAAACAGGACCTTGGCTTACCGTACCACCAATGACCAAGATGTTTTTGGAACCAAGGAACAGCCCAATAATCAAGACCAAATGTGCGTCC
>P_650
ACAGAAAATGGAGAAATCGATCGAGTTCTTCTCGAAAAAGTAATAGAATGGAAAGGTGATTTAGACTTAACTTTCCACCGGGCGCTGGAAGCAACTAAAGATATCGAAGCGAGTTACCAAGTTTTACGTACATATGGGAAAGACATCAACCAATTATTAACTTCAGGTGGTACAGCAAACGCACTTGACTCTTTGCCACGCCTAAAACGCTGGATTCAAGATAGCGAAGCACAGCCAGATTCATTCCAAATTTTAGTTGGAAGTGGCGTCAAACCAGAAAATATCGCGACCTTCCAAGCGACATTAAATCATAGCGACTACCATGTAGGAAGTGCGGGCTGAGAAGCCAATGATTTTTCCAAAGACATTTTAAAAGAAAAAATCGATATTTTACAGCAACAAATAAACAAAGATTGATTCTTCGTAGCAGGTAGCCTTACAAGCTTAGATAAGCTATAATGAAACAAGACTATTCTTAAGGAAAAGGTGGAAAAAAAGTGAATAACTATATTGGCAAAAGCCAAATAATGACAGTGAAAGAAATCAAAGATACAGGATGGCTCCTTAAAAGACGGAGTAACTGTTTTTTTATCTAAATGAAATACACATGAAACGGAACTTGCTGTTGGAGCAGAAGTAACCGTATTTATTTTTGTGACTATGACCGCGAAATTGCAGCAACAACGATTATTCCAAAAATTCAAGTAGGGCATTACGGCTGGGGAACGGTGACGAAAGTACGTAAACATTTAGGTGTTTTTTGTCGATATCGGCATTGAAAAAGACGTGGTGGTATCATTGGATGACTTACA
>P_651
AATTACGTCCTTGTTTTTTTAACTGAACATAATTACCGATAATATCGACTATATCCGCTTGATTCCGGACTTGATCAATTACTTCTTCAGGAATCCGCGCCATTTTTTTGACAGTCAACTCCTATTTACTTATTTTGCAAAAATGTCGTCAATCGGTCTTTGAAAAGAGAACGATCTTGATCGCTCATTGCTTTTGGACCTTTGCTATATTTACCTTGTTGCCTTTGGCATGTCTATAGCGAATATCTAACATTAATGACATTTCTTCTTCTCGGTAAAGTTCGCCGCGATTAGAAAAGACAAATGTGCCCTTTGCAAGTAGAATACTAGCTAGGCCAATATCTTGTGTTACGATAATATCGCCTTTTTTGGCTAAATTCATCATTCGCATATCCGCTGATTCTTTTCCAGTATCCACAAAAATCCAATTTTCTCCGTTTGTATTTACAGAGTAATGGTTAAAAGAAGCCACAAAAATAACGTCTAACTGAAAATGTTCGGCGACTTGTTTTATTTCTGCTTTTACCGGGCAAGCATCGGCATCAACTAAAATTTTCGGCACATATTCCATCCTCTCTTAAAATCTATGAAGGCAAGTTAAAAAACGAGTTTTTAACCCGTTTTTTTAATATTATTCGTAGATTTG
>P_652
ATTTAGATAAAGGATGGTACTCTCCATAATTTCGTTTCGAGTATCTTCTTTATCGTTTTTCGCAATTAATTGATCACTATTCCAACTGCGATAAAGCGTATTGCCCTTTTGAAATTGCAATGTCTCTTGCTCATTATTTAGGACTACACCGTCATCAGGGAGAGAGACAAGATTATACCTTGCCTCCTTAAAAGACCCCCATAAGACGACAGCAATAATTATTAACGGAACAGCTGCAACGATTATCCCTATTTTCCATGTAGGTTTCATTTGCTCTCCTCCAATTCAATAATTCCAAAATTCTTTCCTGATTTTGTTTCTTCGACAGTAACTTTAGTGTCTTGATAATTTTCATCAATTTTCACACCTGTATCTAGCTCATCTTTTTGGATGTTATAAGTTTCTGTAAAGTCTTTACCAAACCAGGATTGAACTGTTTGCCATGCTGTTAATTCTTTAGGCTCTACAGTTACTGTCATTGTAGTTTCAGCATCGGCTGTGTTATTGCTCATCAGTGTAAAACTATCTT
>P_653
TGGCCCATGTGGCGGTCGGAACTAGACCATACACGCCTGATTTTGCGCCACTTATTGGTCAACTTCCTGGATTTGAGTCAGTCTTTTTAGCGAATGGTCTTGGTGCTTCTGGTTTAACTACCGGGCCTTATGTTGGCAAACTTTAGCGGATTTAGCACTTGGAAACACCGTCGATTTGGCTTTAGAAAACTATGAGCCAAGTAAATACATTAGTAGATAGGATTCTTGTTTTCATCGAGTGTGAAACCTTCTCCCATCACATCATGAACGACACTGACGGAAACAAAGGCATGTGGGTCAATTGCTTGAA
>P_654
ATAATAAGGGGGAGAATAGACAGAATCACTGCTATGACGAATACGCCGCCGTGGTTCTGCTTTTTCTCCTGCCTGTAATGGAAGTAAAGTCGTACAAGAGCAAGTTGCCAGAAGACAAAGAAGATAAAAGTAGCTCCTTGGACTGGACTTGCTGAGAACATAAAGTATAAAAATACGAGTGTCACAAAAGCATTATAAATCGGTAATCTTTTTCCTAACAAACCAGCTACTATGATAGGAATCAAAAATAGTACAAGTACTCCAAAATAAAGGATTGTGCCGTATGGTAAACTCACTTGTTAACCTCGCTATTAAGCGCCTTGCGATCGATTTTGCCATTCATAGTTAACGGGAATTCCGTTTTGTAAATCCATTTTCTTGGGATCATGTATGCTGGCATAAATTCTTTCAGTTCATTTTTTATTGCTGCACTTAGCTGGTATTCTTTTTCGAAATCATGGTTAGTAGGGATGACCTGTGCGACCAACATATCTACCTTTTCATCTTTCATTTTAGGAATAATAGCGCAGTTTTGAATGTAACTTACTTTTTTTAGGTTGTTTTCGATATCTTCTAATTCGATGCGATAACCATGCAGTTTAATTTGGAAGTCAAGACGTCCTTGGAAGAACAGATAACCGTCTTTGATAATGCCAGAGTCTCCTGTGCGATAAGCTTGATAACCTTTATAGTCGAAGAATACTTGGTCTGTTTTTTCAGGTTCATTTAAGTAA
>P_655
CGGGCAACTACAATATTATTTGGATAATGACATCAACCCAAATGCACCTGGAGCACCAACTTTCCTAAAAACGTTTGTCGAAAATGGTATTAGTTTATTGTTTCCGCTTTTTATCATGGTTATAGCGGCCGACTTAAATTAGTGCTGAAACAAGTGCGGGAACGATGAAATTCCTGCTGACAAGGCCTGTGAAGCGATGGCGGATTTTGACGAGTAAATATATTTCAATGTTGCTTTCGATTTTCCGCGATTATGGTATTATCCGCTGTTATTGCCTATCTGATTTCTGGAATTGTGTTTGGTTACGGTGGCTGGGATGCGCCAGTT
>P_656
AAATTCGGTCATAAGAGTCATGGCGAATTGTTAATCCTTGTCCCTCTGCTCCAAAAATCACTTCTTGATGTGCTACAAGTCCTGGTAAACGCACACTATGAATTCGCATACCTTCATATTCTGCGCCTCTAGCTCCTTCAATAAGTTCTACTTCATCTGCAGCACCTTGTTTAACGAATTCACGCGTTTCTGCCATCATTTCCGCAGTTTTAACAGCCGTACCACTTGGCGCGTCTAATTTATTGTCATGGTGCAACTCAATAATTTCGACGTTCGGGAAATACTTAGCTGCTTTTTGTGCAAATTGCATCATTAAAACAGCGCCTACAGCAAAGTTTGGCGCAATTAACGCACCGATTTTTTTCGATTCTGCAATCGATCTTAGTTCACTAATTTGTTCTGGTGTAAAACCTGTTGTACCAACGACCGCACGTACGCCGTGTTCTAAAATCGTTTTCGTGTTACTATACCCTACTTTAGGGGTCGTAAAATCAACGACACAATCCGGTTTTATTTCTTCTAACATCTCGCTTAAATTACCAAAAA
>P_657
ATGGCTAAATTAAGCCAGTACTTTGCATCCATTCCGCGCACAGAAGCAGAACGTGTAGTTCTTATTGACGGCGGAATTGTAGCGATGCAATTAATGTTAGTTGCTCGTGCGCATGGTTATGATACAAATCCAATTGGTGGTTTTGAACGTAAGGAAGTTGCTGAGGCCTTCAATATCGATCCAGAGCGTTATGTACCGGTTATGATTGTTTCTATCGGTAAAGCTAAAAATTCTGGCTACCAGTCTTATCGATTACCAATTACGGATGTTACGACTTTTTTCTTAAAAGAGGGCAAGGAAATAGCTGATATTTCCTTGTTCTTTTTTGTTCCTTCTTGAT
>P_658
TTCCATTGCTACGTCGTTTACATTTGCTAATTCTTGTTCTGTCGCAATAAGGATGACACCTGTAGAAACCTCTGGAATTGTTTTTAATGTTCTTTCAAATACATTTAAAGCATCTTTCACTTCGCCAGCATACTCGCATGGAACCAACGATTGCGCCGACCATCCAACCAATTAAAATACCAAATCGACCGCCTAAAATACCAATTAACATCCGATAAGGCTATCTTTCATATTTTTATCGGCGCCAGTTGAAGTCGAATTGTTGTGCAACAAGTTTATTTCCTGGCTCATGTTTTACAACCGCCATTTGATAACCAATGATTTTGCGTTTCTTT
>P_659
TCGGAGAATGAAACATGGGGGAATTGCATAGTACCATCCCGAGAAAGGCAAACACTTTAAGCAGTTCTCCGGTGACCATTAATTTTTTACGTCCAATAATATCCGCTAATGTCCACCGTACATGCCAGCAAGAAATTGTACTAATACGTTGATCATTAAGAGAGAAAGCCGGCGACACTACTATTAATTTCCCTTGAAAAATAAATTGCCATAAAAGGAAAAATCATCGAACCAATTACTTTACT
>P_660
TCTCCTGTCATTTTTTTCTATTATGACCGAATTCTAAGGTTTGTGCAACTGAGATTTCTCTAAAAAACACCTGGTTATTAATCAGGTGTTTAAGTTTACTCATTTATATTTCCCTGCGACTTGCTCTTTAATTAATTGATAATTTTTTACTTCCTCAGTATTTTCTGAGATAAAATCAAATTTTTGCACTTCTCCAAGAATGTTGAAATCTGCTAGAACAGCTTGGTCCTCTTTTAAACTTCCACCAAATTTACCATAACCCATACTACTAAGAGGATATGTATCTTTATCT
>P_661
GGTTGATTTGATTGGTGAATTCGCTTGGCGTTGGGTCCCTTAATACATAGCCAGTTGGCGCTTTTTGTTTCTACAAATTGGTAATGGCCTGGCGCTAAGTCATCTTCGATTTTACCATCTGCATTAGATACTAAGTTTTCAGCGACTTTTGTACGTATGTTCATTTGTAATTCGAATTCTGCTCCTGCGATAGATTCTTTCGAGTTTATTATCTTCTTTCAAAAGAACCGCGCTACCAGTTTGCTCTGTGTTTTCAATTGTAACGTTTGTAACTGCATCGGCGGTAACCGCGATTTCTTGCATTTGCTTTTATATTCATCACTAATTGTGTAACCTGTAGCACTCTTTGCTCAACTAGTTTATATTTCCAGATTGAAGGCCATCCATCACGATTTTACCATCTGTATCGGTGGTTTGTGCCCGCTTTATCACCTTCAAGCGTATAAAGTTGGAATTTAGTCCCTGCTAGTTTTTTCGTATTATCCTTTTTTATCCACTTTGGTAATTTCAAGT
>P_662
TGGTGTTTGACTATTTTTTACGTCTAAAAAGGGGCGAGGGAAGCGAGCATCATCTTCTACGAATAAAATGCTCATGTCGTTCGGTGCCCCTGTTTTAGGAATTGGCAAAGTAGTTGTTTTTGTTACGCTGCATTTTGCTTGTTTTGTTGCTTGTTTTGTTGCTGTTTTGTTGTTGACTAGTAATTTGAATCGGGTTGTTTACTATTTTTGAATCGGCGGATTTTTCTGGTTCATTTTTCGCTAGAATCAGATTCTACTACCGTTGATTCTGGATTTCTGGAGTTGGTGATTTCTGGTTTTTCAGGTGTTGTCTCGATTCTGGTGTAGATGGTTCGTCAGGTGTTGGGGTTGCTGGATCTGTTGGTGTAGATGGTTCGTCAGGTGTTGGAGTTGCTGGATCTGGTGTGACTGGCTTCTCTGGGTTATCAGTTTCTGGATCGTTTTTTGGTGGTGTTACAGGTTTGGTTTGGAACGTTCGTCTAGTTCTGTTTGAGCTTTTACAATGTTGGCCTGAAGCGTATCTTTTAACTCGGAAGCAGGAAGAAGCATCGACAAGCGTTTGAGCTTGGTCAATCAAGTCTTGCGTAGTTTCAGCTTTAATCGA
>P_663
GCTACGCAATGTATGGAATGGATACAGATGATGGTGAGTTTTGGTTGGTACGATTTATGACTGGGAAAGAGCATCAAGGTAAGGGCTACGGCGGAGATGCGCTAGAACAAATTATCGAGATAGTGAAAAATCTACCAGAAAAACCAGCACGTCTGCGTCTATCTTACGAACCAGATAATACGGTAGCAGAGAAATTTTATGCAAAATATGGATTTGAAAAAACGGGGATCATCGACGGCGAGGCAGTGGCCGACTTGTGGTTCAAACGTTAAAATCGGGTATAGAATGGGGATAGGAGGATGCTAAATGGACATTTTTAATGATTTCTTTGTGATATTTTTAATA
>P_664
AATTGATTCGGGAAATACGGCTATCTAAAGGTTTGACTCAAAAAGAGGTATACACAGGAATTATATCTAGGTCTTATGCAATCGGATTTGAAAAAGGAAAACACGAGATTACTTTGAGTTTGTTTGAAGAAATTTTAAAGCGGATCATGGTTCCTTTAGATGAATTCTTTTTTATTTTCCAGAGACTTTTCTTCGACAGAGGATGATAGTTTTTGGATTGATTTCGTCGAGCTATCAGGTAAAAATGATGTTGTAGGGATGCAGGCGTTGCTAGATAAAATAACTTTAGAGCGAACGGAGCAGCCGAAGATTAGAAAAGCGATACTTCATACGAGAATTCAAACGATTAATCAT
>P_665
TTGCTTCCTTCTTGTTGTCTGTTGTAACACTTTTTGTTGGAGAAATGTATATTTGGTTGACTGGCGGAGCATTTTTACCTTTTGAGAGCTGGATTCGTTTAATTGGGGTTATTTTAATTAATGTTTTCTGTTGTAGTAGTATGATGTTTTTTATCGCCAGTTTGGTGAAAAAAGCGAGTGCCTTTAGCTCCGTTTCGACGATTGTTGGGACTGTTATTGGTTTTATTGCAGGGATTTATTTACGCCCTTGGTTCACTTCCGGCTACGGTGCAAACTGCGATGAAATGTTTTCCTTTCACATACGGAGCTTCTACCATTCGAGAAATCATGACGAAAGAGCCATTACAACAAGTTTTTGCAGGTAATACTCAGGCGATGGATGCAACAAAAGAAATGATTGGAATTAGATTATTGGAGCGATAAAACAGTTACAACAGGGCTTAGTTTACTTATTTTAAGTGCCTTTGCAGTCGTGTTTGGTGTATTATCTGTGATCCTCATGAAACGACAAACAAAATAATTTTTGAATAAAAAATCAGCCGAAATTCTCCTAGTTATGCTATACTAATGGAATGTGAATGAATCTAGGAGGAAAATAACAATGAGTCAAGATTTGCGAAAAAGAAGTTGCTTCACGCAAAACGTTTGCGATTATTTCTCACCCGGATGCTGGGAAAACGACGATTACGGAACAATTATTATTATTCGGTGGCGTTATCCGTTCAGCTGGGACTGTAAAGGGAAAGAAATCTGGCAAGTTTGCGACAAGTGACTGGATGGAAATT
>P_666
TGTTGTTGTAAATGGAATTGATGATTTCACATGCTGCATCACTGTAATGTGCGCCGCCTCGTTTGGATAATTCTTCTGGTTTGTAATCAAGATTTGGGTCTTTATATAATTCGAATAAGCTGTCTTCTAGTTTTTTCACGACTTTCTCCGCGAGTACCTTCGTTTTTGAAAGATGCCAGTTCTTCTTCAAGCATTGCATCCGTCATGTAGTAGTAACGGTGATATGGACGGGAACATTTCAATGTATTAGTTGCTCATATAAGAAGCGCATGTTTTTTAATGTTTTCAACGACTTTTCCTGGGTTAGCATCTGGTGCATAAAGGCCGTCGATAACTTTTTCTGTTAATTCGGTACCATCTTTGT
>P_667
TCGGTTTATCTTGTTTCTTTGTTTATGTTATTAATTATTTTATTTTTAGAAACGCAAAATATCGCGAAATATATTTGTTCTTTACTCCACACACCTTTGCCCCGATGATACTCAAAATTTTACTCAATGAGAAATACGCCTTTTTAAGCGTGATTTTTCTGTGACTGACTTGTTTTAACATTTCAAAATGATGCACATAACTCTTATTTTATTGAGTGGCGCGACGAGTGTTGTCTTACGTATAGTAGACGTTCGGCTATTATGTTGTCTGGGTTTATGGTTGGTTTAATTAATATGGTTTATGTGTTACTTTTATTATTAATAAATAACAGCACACTGTTGCAAGTTTCTACACTAATGGCCATTGGATATGCCTTTTTTGATAATATTGGCACGTTCTTCTCGGAGTAGGAGTTATTCCGTTATTCGAAACGATTTTTGGATTGTTAACAACGAGTCGTTTGGTCGAATTAGCTAATCCAAACCATAAGTTATTAAAATATTAATGAAAGCTCCTGGTACGTATCATCATAGTATGATGGTAGCTAACTTAGCAGAAGCATGCGCTGACAAAATTGGTGCCAATAGTTTACTTGTTCGTGTTGGCTGTTTTTATCATGATATA
>P_668
GGGATGTTTTATCGTTCAGGGGCAAAACCAATTGACATAGATGTGAAAAAGAATGCGAAGTTAGCTATTACTTCTAACAATAATATTTTCCGAGACACACCGGGCGGAGCTGTTAAAATGGCGTCAGGTGCGGATGTAACTATGACAAAAACTGCTGGCGGGAATCCACTTGGTGGCAGATGATATTACCGTAAGTCCTGATGCCCGCTTTATCTTGAATAAAACAGCAGAAACTGGCTATATTATCCAGTTTTATAATGCGACGGCGAAGTTAGATATAAATGGTAGATTTCGGAGCTTTTTAATTTAACAATTGAATGCGCCGATGTTTACTGGCCTTATGCGAACACCTTTAATTTAAATGCGCAAATGGTGAATTACTGGGATACGGTTGGAACCATTGATCGAACGGATTTGGCA
>P_669
AAATCTGTGTACGGTACCATTCCAGTTAAAACAGCGGATACAGCAACATATAACACCGTACAAATAAGTAGCGAGCCTATAATCCCAATCGGCATTGTCCGTTGCGGATCTTTCACTTCTTCAGCTGCAGACGAAACGGCATCAAAACCTAAATAAGCAAAGAAAACTAGCGCCGCACCATTCATAACGCCACTAATTCCAAATGGCATAAACGGTTGCCAATTATCCGGTTTGACATAAAATACACCAACAACTAAGAAAAGTAAAATAACACCAACTTTAATAACTACCATAATGGTATTCACGCGCGTTGATTCTTTTATCCCAAGCGTC
>P_670
CTCGCAAGCTACCCGTGTTTTCCCACTTCCTGGTTTCATAAATAGAGCGCCAACCTTATATTTTTTGAGTTTTATTAATGCTTGTTTCTGGTT
>P_671
CATTGTACACAGCTTCTGTCATTTAAATGTAAGAAGCCCACGAGCTGTTTTTCCAGCGGTGAAAATATTTGGATCTGCTTTACTTCCTATAAGATGAAAATTAGAAGGAACAAAATTATCTAAGCTTCCTCCTACAAATTTGCTCCTATAAGTGTAATTTGGTCTGCTTTGTACATTTTATCTTTTGCAGAAGTATTTAATGGAAATGTCTAAAGTGATTACATAGCCGTTTTTATTTGCTAAATAGCTTTCTGGATTACTTGC
>P_672
TACAAAAGGCACGCTATCACCCATTAACGGGCTCTAACTACTTGTAGGCACACGGTTTCAGGAACTGTTTCACTCCCCTTCCGGGGTGCTTTTCACCTTTCCCTCACGGTACTGGTTCACTATCGGTCACTAGGGAGTATTTAGCCTTGGGAGATGGTCCTCCCGGATTCCGACGGAATTTCACGTGTTCCGCCGTACTCAGGATCCACTCTGGAGGGAAAGCCATTTCAACTACCGGGCTGTTACCGTCTTTGGCGGGCCTTTCCAGACCGCTTCATTTATAACTTTCTTTTGTAACTCCGTATAGAGTGTCCTACAACCCCAAGAAGCAAGCTTCTTGGTTTGGGCTCTTTCCGTTTCGCTCGCCGCTACTCAGGAAATCGATTTTTCTTTCTCTTCCTCCAGGTACTTAGATGTTTCAGTTCCCTGGGTCTGCCTTCCTCACGCTATGTATTCACGTAAGGATACTATCCGACTAAAGATAGTGGGTTCCCCCATTCGGAAATCTCTGGATCAACGCTTACGTACAGCTCCCCAAAGCATATCGGTGTTAGTCCCGTCCTTCTTCGGCTCCTAGTGCCAAGGCATCCACCGTGCGCCCTTTCTAACTTAACCAATTTACTTCTACGAAGTAAAGGTTGTTTTTCTGATTTTCCGTATCAGCGATGATACTTCCAATCAGATGAAAGATTCACTTTCAGATGATTCTCGGTTACTTGTGTCATAAATAATAAATTATCTATGCTAACTTTACTAACTTTCTTATCTAGTTTTCAAAGAACAAACATACTGAGAAGTACTAACCTCTCAAAACTGAACAAATAGAGAAGAACGAAAACTCACAGGTTTCCTTTTCCTTAGAAAGGAGGTGAAGTCAGCCGCACCTTCCGATACGGCTACCTTGTTACGACTTCACCCCAATTATCTGTCCCACCTTCGGCGGCTGGCTCCGG
>P_673
GCACGTTTTAAGTTTTCGATAAAAATGATCATTCCTCAGGAATAACTTCTGCCCCGCGATACATCGTGCCATCTAAATCAATTAAATACGCTTTATAATTCTTCAATTCCTAATTACCTCTTTTACTATTTTACTTTTTTAATAACAAAATACGCACAACCAAAATTGCAGTATTCGTAAATATATTCTTTTAACGTGCTAATTTTGTTGTCGTATGCGGCTTTGCGGTTATCGTCTTCAAAAAAGCCTTTGAGACGGAGTTGATCGTAACCCCAGTCGCCTACTATATAATCATATCGCCCAAGAATATCGCTAAACCGTTCATTTAACTTCTCCTCGTCAAAAGCGTCGCGATAATTGGTGATAATCTCGTAGTTTAAATCTTGAATCGTAATCGTCACTTGTCTTCCTCCTGTCCGTACATTTTTTTAAGTTTCCGATTTTAAAATATCTCGGAGTAACTCCGGTGTATATACTTCTTTTCGTTTAATTTGCTTTACTATCGGGAAAAATGGTGCGAACACAAACGTATCATGCGTCGCAATCCGGTATTCCCGCGTTTTATCAATCGGTTTATTATCAAAAAGTGCCACTTGATTTTCCGCATCAAAACCAGCTCTGTCCATCAAAACAGTACCG
>P_674
GGCAGGGCATTTACTGGAGGCTGGTTATGAAGTATTGGTGTATACTCGCACAAAAACAAAAGCAGAAGATTTACTTGAAAAAGGAGCACTATGGATAAAACACCAGGAGAATTGGCTAATAAAGTGGATATATTAATTTCAATGGTTGGTTATCCAAAAGATGTGAAGAGCTTTACTTAGGCGAAAATGGCTTTTTAGAAAATTTAGCGGTTGGCACAGTAGCAATCGATATGACAACTTCCTCACCGGCATTAGCTAAAAAAATGGCTGAATTTGGCCGTGAAAAAGGAATCGGTGTACTCGATGCTCCTGTTTCAGGTGGCGACATAGGCGCGAAAAATGGCACGCTCGCAATTATGGTAGGAGGATCTGAAGACGTATTTTTAAAAGTGAAACCAATTTTTGACATTCTTGGTAGCAGTGTGATTCTGCAAGGTGATGCAGGTGCTGGACAACATACCAAAATGGTGAATCAAATTGCAATTGCTTCCAACATGATTGGTGTGACTGAAGCGATCATTTATGCGGAGGCGGCTGGACTTAATCCATCAAGTGTTCTCGATTCAATTTCAGGTGGTGCAGCAGGCAGTTGGTCGCTTGCAAACTTGATTCCACGTGTACTTAAGGATGATTTTTCTCCGGGTTTCTTTATTAAGCATTTGTCGAAAAAGATATGGGA
>P_675
GTTTGAATTTCTGTCGCTAAAGCATCATCGGGAAAAATCTGGCTGATTGCAGCTGGTGGTGCAGCGGCTGCATGTGCGTCTATTTTTATAAATACATTCGTCCCAATAACAATCGACAACGCCAAAACAACGTACAAAAACAGTCTTCCTTTGGATTTCATCTTGCTCCCCTGACAAAAAGTTTAATCATCTTGTTCCATTTTCTTATCACCAGAAACATAAAAAAACAGCTTGAGGGCGTCCCGAGCTGTTTTCATTTCATTTGGTAAATCATTCCGATTGAAGCTGGTGCGGACTCTCGAAAACCAAATTGTTTGTATAAACCATCTGCTGGTACATCGGCAAGTAATGTAACACAAGCAGTTTTATCTAAATTCGAATCTATATAGTTTTTAATATGGGTCATAATTAGTTTTCCATAACCATTACCTTGAAATTCCGGAAGCACTGCTATATCAGAAACGATGAACATAATTCCATCACCAACGAGCCGCCCCATGCCAATAAGTGCATTGTCCTCCTTCGAACGTAGCCCCACAAAATACACACTCTTCAACAGAGCCTGACGTGAAACTTCAATAGATCGGAAACTAAGACCAGCATCTACTCGAAGTTTAACAAATTCCTCCGCATTTGGTAAATCAGTTGTAATAATATAATCCATTTTCAA
>P_676
CATTCATTCCAAGTAAACGGTGAATGGTCATCGCAGGAAGCCCTGTTGACTCAGACATCCGTTTAGCGGCACGGCCAGTTGGAGCAGCAAGAAAACAGGGGAAAGTCGCTCCATCTTTGTAAGCATGGGGATCAAGGCTCACACCATTTAGTTCCGCATAAAGCTCCACTATCCCTTTAATGACTGTTGTTTTCCCTGTCCCGGGACCACCAGTAAGTACGAGCATCGGAGACATTAAAGGTTATAAAGCCTGTCGCTGCGAATCTCCGTAGTGAACGCCAATCCGTTCTTCTAATTCTCCTAGAGCTAGCAGAAATTCGGATTGCGGAAATTGTTCTTGGTATTCTGTTTGTTTAAGCATTCGCTTCGCGTGATATGCAAAGCCGCTCTCTGAATAATAGAGTGATGGCATGTAAACACGTGTATTTTCCGTAATAATCTTTTGTTCCTCAGCTAATTTTTCTACTTGAGCTACTAAAATATTTTGGTCAATACGAATGCCTTCGCTTTCTTCCAGTAAATAAGTTACTTCATTTCTCCGAGCAGAACCTCTTGCTCCATATATACATGACCTTGTTGCATACAAACCGAATCTAACATAAATAAAATCCCAGCACGAAGCCGTTCTGGATGATTCCCGCCAAGACCGAGTTTCCGTCCAAGCTCATCGGCACGCTGAAAACCAATCCCTTTTATATCCTCAATCAATTTATAAGGATTATTCTCTAACACTTCAATCGCATTTTGTTTATAGGCCTGGAAAATTTTCATGGATAATTGCGGACCAAAGCCATATTCGTTTAATCCGACCATCACATGCTCCAACCCTTGATTTTCTCTAAGGGAAGCAAGCAAGAAACTTTCTGCCGCGCCAGATGGCAACTTAGGTACTGTATTTAGCAAGCTCGGATCGGATAAAATTTTTGTGATAGCATCGTCGCCAATCGTATCCACAA
>P_677
AATAAATTAGTAGGAAAGCCGGGTTATTGTTATGATAGTTTAGACAGATCGATTAATATATAGACTCACTTAAATGATTTTAACAATCAATTAATGGACAGGAGGAAGAGTTTTTTGGAAAAAGCAAGTGGCTACCATGTGTCACCTGACTGGCCAGGAATTGATTTCTTTTTTATTTACCATATGTATTAGAAAACGTAAAAAAGACGATAGAATGATTAAATGGACACGCCTAGTCATTTTAAAAGAAGAAAATAAAATTATCGGCGAAATTGGTGGACAAGGAAATCCGGACGAAACGGGCGAAATCGAAATTGGCTACAGCATCGTACCAGATTATCAAAATAA
>P_678
GCGAGTGCTTAAAAATCGTCAATGAAGAAGTAAATTTGCGGAAGGTGTTGAACTCCGAATTGAACGTCACTTGGTAAAAAGTTAAACGAGCGTTTCTTGCTTGCATTTAGCCTCACCTACCTCTTTATTAAACCAATTGAAAGTAACAAACCATTAAAATATACGAATATCGAAAATGTGGTCAATAATTGAACCGGAAGCCTATGAATTATCACGGGAAATTAAGGATGATATTGAGGCTACTTTCCACATCCGGGTTCCTAATATGGAAGTCATGTATTTAACACTACTCATTCGTTCCTTTTAAAAGAACAAGAAAATGCTCGTGTCGCCGTACTCGTCGCAACGCATGGGAATAATACAGCGAGTAGCATGGTTGGTGTTGAAAAAACTTACTCGGTGAAGGACTCGTGGAAGGAATCGATATGCCTCTTGATCAAAGTCCGAAAATCGTGCTTGATAAATTGACCGAGCGCGCAAAGAAATGGATATGGGCGCGGTCTACTTCTTCTGGTGATTATGGGCTCCCTTACAAGTTTTTGCTCCGGTCATTTTGGAACGTACTGGCATTCCAGTTCGCTCGATTGATATCACTGCAACTGTTATTGAAGCAGTTCGAAAATCAGATATTTTCGACATGGAACTGGATGACATTACGATTCCCTGAAAGATTTCCACAGAGGTTATGGTGGCTATAATTCTGATGACGATACACTTGATTCCAATCAAAACCACACGCCATCATTACCATTTGCGCGACTGGCGAAGATTATGCAAAAAAATTACAACTGTTTATCGAAAATATTTTAGATACCATTAGACAGATGCCATTAAAGTGATTCCCGATTGGTTTGCATGAAATGGATACGAAATTGGAGCGGTTACGAA
>P_679
GCAGACGAAATCAAAAAACGCGTTGCAAATCCAAGCAAATTTGCTATTGAGAAAAAACATATGAGCGTAGATCGCTACGAACAATTAGGTGGATTATTCTCCGGCAGCTCTTTCATTCCGATTGAACACAAAATTGAGCAAATTCGTCTGATTAAAACCGAAGCCGAACTAAAAATATTAAAAGAAGCAGCCTTATTAGCCGATTACGCCGTACAAGTTGGTGTAAACGAAATCGCAGAAGGTAAAACAGAAGCAGAAATCGTGGCGAAAATCGAATACGAAATGAAGAAAAAAGGCGTAACTGCCATGTCTTTCGATACAATGGTCCTTACTGGTAAAAACGGTGCCCTGCCACATGGTACTCCAGGCGAAACAAAAATCAAAAAAGGCGATTTAGTTTTATTTGATTTAGGCGTTGTCCGAGTGAAGGCTATTGCTCTGATATTACACGCACAGTAGCTTTTGGAGATATTTCCGATGAACAAAAAAGATTTACGACACTGTTTTAGAAGCGCAAATTGCCGCTGTCGAAAAAGTAAAAGCCGGCGTAAAAGCAAGCGAAATTGATTTAACTGCTAGAAATATTATTCGTGAAGCAGGTTACGGTGATTATTTCCCACATCGTCTTGGTCACGGTCTTGGCGCGAGTGTCCATGAATTCCCTTCGATTACAGAAACGAACAATATGGAACTGCAAGAAAATATGGTATTTACGATTGAACCAGGTATTTATGTTCCCGGTGTTGCCGGCGTTCGTATAGAAGATGACCTCGTTA
>P_680
AGCACCTAATTTTTCAAACTACGCGAGAACAAGATATTCAACAGAAATACTCGCGGGGCTAACGACTTTCTTATCGATGGCTTATGTACTTTTCGTCAACCCATCTATGCTTGCAACAACTGGAATGGAATTAAAAGCTGTTTTTGTGGCGACGATTCTTGCTTCTGTTGTAGGGTAACCAGTTTGCAATGGGACTAATCGCTAATTACCCGATTGGACTTGCACCAGGTATGGGACTAAATGCGTTTTTCGCTTATACCGTTTGTGCGCAGTGGGGAATTCCTTGGCAAACGGCGCTGGCTGGTGTTCTCGTTTCTGGCTTAGTGTTCATTTGTTTAACTATTTCTGGACTTCGCGAAAAAATCGTTAATGCAATCCCAACGGAACTAAAATTCGCAGTGGGAGCAGGTATTGGTTTTTTTATCGCCTTTTTAGGGCTTAAAAATGCTGGAATTATTGTGCCAAATGAATCTACTATTGTAGCGCTTGGTGACTTACATTCTGGCCCAGTGTTACTGGCTGTTTTCGGGATTGTTGTTACTGTTGCTTACATGACAATTGGTTGGAAAGGTGCGATTTTCTTTGGAATGGCAACAACCGCTGTTGCTGGAATGTTGTTTGGACTGATTGATGTGCCGACTCAAGTTGTTTCGTATCTGTACCAAGTATGGAGTCAACGTTTGGTCAAGCAATTATTCACTTACCAGATATTTTTACACCACAAATGCTCATTGTTATTTTGACATTTTTCTTCATTGATTTTTTTGATCTGTGTCCGGGACACTTGTTGCGGTTGCGACTCAAGCTGGATTTGTAAAAGATAACAAAATTCCGCGCGCAGGTCGTTCGCTATTCTCGGATTCACTTGCAACA
>P_681
AAACAGTGATTGTGACAAGTGATTATCATATGTATAGAGCGCTAATGTTAGCAAAGCGTCAAGGGATTGATGCATCAGGCCTTCCTGCAACATCAAAGACGTTTGCAAAGTATAAAGGAATGATGCGAGAAGTTTTATCCATCACATATGCATGGGTTTTTGATCACTAATAGTGCATGGTATAATAAAGCTAAAAGGTGTTGGAGGTTTTGGGGTGAAACTAGAACGGATTTTAGCAATACTAGTCATGATCTTGGAGCGAAAAGTGCTGGCAAGTGAGCTGGCTGAAAAATTTGAAGTAAGCACAAGGACGATTTATCGCGATATGGATACGCTACTTTATGCGGGATTTCCAGTTGTTGCTTTGCCAGGAAAAAACGGCGGGTTCACGATGCTCGATACATATAAGCTGGCGACATTTACTTTTTCGGAGGCGGAAAAACAGATTTTGCTGGAGGCATTAGAGGCGCGTTCGGAGTTTATGCTGAATGATAGCCACGAGATTTTGCGAGAAAAAATCACGCTATTACAGACCGAAAAACCAACTAGTAAGCATATTTTCTTTGATTCAGCGACACAACATCGTCAGCAAATTGAAGCAGAAGTGAAACGAAAAGTCGCCTATATCCAGAAAGCTTTTACGACAAATAAACAACTTAAAATTACGTATATCGCTATGAGTGGCGCGGAAACAACGCGGGAGATTTCGCCGCAAAAATTAAACTTGATGGATGGAAGTTGGTATTTAGAAGCCTATTGCCAC
>P_682
ATCATTACAAGCGCTTCTGGAAAAGCTGCTTTCACTGCGACTAAACCGCCAATATGGTCACCATGCGCATGCGTTAATAAAATCCGTTTTAAAGGTAAATTTAATTTGTGGATGAGTGCAATGATTCCTTTCGCGTTCGATAAAATCCCAGTATCAATCAATGTTAAGCCGTCTTTTTCTAAAATTAAGTAACAATTCACCGGAAAAAGATACGGCAATGTCGTAATTTGCCAATATTGATGTTTGGCAGTAATTTTCATGCAAAAACCTTCTTTCTAATTTGCTTTTTTAGCAAGAATTGAATATCGCGTTTTGCTGCACGTGTAACTTTTTTATCATAGTAGTCATCAGTCCTTCTGATAGAAAGATCCAGTCGATCAATTGAAGTCACTTTCACCGAAAACACGCCACTCATCCATAATGGGTAACGCAAGGCAGTAAGAGCAGGGCGGGCGAAAAGTGGATGTTGTATTTCCATTCCGCCAATCGTATAAATCAACCGCGCTCGTTTTTTTCGCCAAGGTCCAGTAAGAAAATATTTTTTATCTTTAAAACTATAGCTCTCCCCAGGCCAAAACAAATGATCAATAACACCTTTTAACACAGCCGGAACGTTAAACCACCAAACTGGATAAGAAAATAGAAGTAAATCAGCGGAACGAACATCATTTTTAAGCGCAATTATGTCGGGGTTTGTTCCGTACGATAGCCTTCAGGTAAATTAGGGTCAAAAGCTAATTTGCGGATATCATAGATTTTACCTCGATTGTTGGTTGTTCCTGAAAAACAGCTAAATACTTCTGAAACAAATCTCTTGATGTACCTTTTTCCCGTGGGTCACCAATAATCGCCACAATCTA
>P_683
TTAGATCAGGCGGCTGTCATTGCTGAACAAGCTTTTGAAAAATGGAGCCAAGTTGCTGTACCAAGACGTGCACGGGTTCTATTTAGTTTCCAACAGTTACTCATTCAACATAAAGAAAAACTAGCAAGACTGATTACACTGAAAATGGTAAAAATTTATCCGAAGCACGCGGTGAAGTCCAACGTGGTATTGAAAATGTCGAGTTCGCGGCTGGAGCGCCAACACTAATGATGGGTGATTCGCTGGCTTCGATTGCAACCGATGTGGAGGCGGCAAATTATCGCTATCCGGTCGGGGTTGTTGGTGGAATCGCACCATTTAACTTCCCGATGATGGTACCATGTTGGATGTTCCCAATGGCCATTGCGCTTGGTAACTCGTTTATTTTAAAACCATCCGAGAGAACGCCACTTTTAATGGAGAAATTGGTGGAATTATTTTCTGAAGCGGGTCTTCCAAAAGGTGTATTCAAT
>P_684
TTCCAAGTGGTGCTTCAACTGGTGAATACGAAGCTGTAGAATTACGCAATGGCGACAAAGCTCGTTACTTTGGAAAAGGTGTTTTAAAAGCTGTTGAAAACGTAAACGACATTATTGCTGACAAAATTATCGGTTTTGACGTAACTGACCAAATCGGAATTGACAAAGCAATGATCGAACTTGATGGTACACCTAACAAAGGTAAATTAGGTGCTAACGCTATTCTTGGTGTTTCTTTAGCTGCTGCTCGTGCTGCTGCTGACGAACTAGGCGTACATTTATATGAATATCTTGGCGGAGTGAACGGTAAAGTTCTTCCAGTTCCAATGATGAACATCCTTAACGGCGGAGAACATGCTGATAACAATGTCGACGTTCAAGAATTTATGGTAATGCCTGTTGGAGCTCCAAACTTTAAAGAAGCTCTACGTATGGGTGCTGAAATCCTACACGC
>P_685
CTATTTTCCGACCTGCTGCTTTATGATTTAATGCATGAAAAATACTTTTTCTAGCAATGAAGGCATTGCCAGATATCCTTGCAATTTCCTGCATTTCATCCACGACAACCGGATCCACGAAATAAAACTAGGTATTGTCCAGTTCATCTGCTAATTTTTTTGCAAGCAGTGCTCCTAAATTTGAGGCATGCTCTCCGTATTTATTTTCTTTTAAATCATCTATCATTTTTTCTGTAACCATATATGTACCGCCGGCAACTGGTCGAAGTAAGCCCCCTCTTCCAACTACCGCTTGTAATTTCTTTACATCATAACCATGTGCATCCATCACTCGACGTAGAACTTGCCACCTAAAATCAAATTGTTCCTGTACGTTATTAAAGTCGGCTA
>P_686
TCTTGGTATTGGAATTATTCCTGAAAGCATCGCACTAAACTATCATTTTCTAAACTATGAAACATTACCCACAGAATACGCATCACTTCGAAAAACATTAATTTATCATGCAGATCATACAATTTCAAATGGTGAAAAATGGCTTATGAAAAAAGTAAACCAGCATTCAAAAGCTAGTCTT
>P_687
TTTGTGCTCCCCTTTTTTGAGTTGTTCGTCCACTTTTTTTTTATGGAAACAACGCTCCCACTTCGTTACGCCTTGTATTGGAGTTCTAGGGAAGCGGACTACGCTTCTTTAGAACTCCGATAAAAAACCACCTAAATTTTCATTCAGGTGGTTAACATCTCGTTACTGTACAAAATATGCCAGTGCAATTAGTATTGCGAAGAAAACAACGGATAGAACGATGATACGATGTAGAATAAGTTCTAGTCCTCTTGCTTTTCTTTACCGAATAATTGCTCAGCTCCACCAGAGATGGCGCCGGATAAGCCAGCACTTTTACCTGGTTGAAGTATGATAACTGTAATTAACAGTACTGATACGATGATGAGTAAGACCGTTAAAACTGTACTCATTGTTCTTCCTCCTAAAACCGCCCAATTTGACTAAGATTAATTTTACCATATTTGGTATTATACGTAAAGGTTTGTTTCTATACAATAGTTACGCCTCTAGCCAAACTAAATCGTCTAAGAAGTAAATTAAGTCTTCTTCTAAAATGTCTTTCTCACAGTCGTTCACGATGTCATGCCCTGACCCTGCATAGAAACACAATTGTTTATATATTAAAAGATATAATTGGCGTTATCTGCATCAATTTCCTCATCTTGACACTCGCGAATCATG
>P_688
CCACATTTTCAAGCGAACTCTTCATTGATTCTTTGGAGTTTACCACTACTTAGACTGGCGCAAGCATACCGGCACCAAAATGATCACTAATTAAGGTAAATCCTTCCCGAGATGGCATATCTTCTGGGAACGTTGAAAGTGTGTCATACGTGTATTTCACCTGAGTTGTAAAAATCCCACATCCAATTAAAATAATCAATGTGATAATTAAAATTCGTACAGGAT
>P_689
GTTGCAATGTAATGGAATGTGGCTGAAAAATTGGTGGCACCTTATCGCTTTTGTTTTAGTAGCTTTTGTTTGTATAAATTTACGAAACAATGGAATGATGATTATCATCGTATCGCTTCTGTGCTTGCTTATTTTCATGAAAAACTTTCGTCTTATTATTACCGGTATTCTTGTTGGAACCTTGGGACTGAATTTTTTATTTGGTCTGGTTATGACAAACGGGCTTAATGCGCAACCTAATCCATTAAACCAAGCGCTAGCAATTCCTTCCCAACAAATTGGGGCTACTTTTTACAATGATGGAAACTTTACTCCTGAATTAAAAGAGTATTTCACTTCCATATTACCTGAAGAAAATTGGAAAAAAGATTACAACCCTTATACTGTAGACCCAATTAAGCATGATACCAAATACAATTCATCCGTCATTGAAGATGATTTTGGACTATACATTAAAAATTGGTTCAAACTCTTAACGGCTAATTTCGGTACTTATGTGGGCTTATTTAGATCAAACAGCAGTCATTTGGCAATTCTATTCTCCAGAAAATTATAAAGTATTCTTTGATACTTCAGCGAATATTCAAGATACAAGATATGATGTGAGAGCATTCGCCAAATTCTTCCCAGAAGGTTTATCGGAAGAAGAGATTAATAAATTAGGATATGAAGTCTATCAAAATGAATACAAAGATGCAACTGGAAAAGATGCTGTTAGCTACAATGAGTATAAGAGACGGATTGATGACTCTACTAATCCACTTATTTCAATATCTAAAGCTCCAAGTCTGAAGAAAATAACAGATAGCATTTATGCAAAAACAACGAATGAGTGGCAAAATTATTTATTAAAAGGAGCCATTCCATTAGTATTGCTCATAATAGCAATTGCTGCCGTCTGCCTCCAACGTCCTAAAAAGAAACTTCTTATTTTTGCACCTGTAGTAATGGCACTTAT
>P_690
TAATAATCTTTAAACCCTTGATCTACTTTAAAGACGGAATGTACGTCAAATAAAAATAAGCCATTTGGTTCTAAATGCACTGATACAGCTTGAATAGTAGCCTCAAGAGCTTGTTCTGTTTCCAAATAATTAAGT
>P_691
TATTGATTTAACACCTTTATCAAAACTAGTATCGCCGCGCCGTTCAGTAGCTGCGATGGACAACGAACCAAAGAACGTCGAGCTTCCAGTCCGCAAAACAACTGCCCGACCATGCCCACTTAACACATCTGTTCCCATAAATAATAGGTTTTCCCGTTCAAAAATTTCTGGATTGGCACTTTTGTCTTCCACAAATTTTTCAAGCAGGAATCGATTCTCCAGTGAGCGCCGATTGATTAATTAATAAATCCGTAGCCGAAATAACTCGCGCATCTGCTGGGATAATATCTCCCACCGAAATTTCAATTAAATCTCCAGGTACGATTGCGTCTTGCGTTTATCAAATCCATGGAGCCGTTGAATAACATTGACTCTATTTTTCACCATATTTTTTAATGCGTAACTCGCCCGTTCTGCTCTACTTGTTTGAATAAATCCAAGTATCCCGCTCGCAAGTATCATTAGTGCCATAATCACAGTCGCTTCCATGTCGTCCGTCAATAAGCGAAACAACCATTAACATCGCTAAAATATAGATAAACGGATCATTAAACGCCCGAATAAAGAGCCGCAAATTAAATCTTTCTTTTCTTCCACAGTTTGATTGGGACCAAATTCCGCTAATCTTTCTGTAACTTCTACGTTTGTGAGCCCCGTTTCCATAACACCTAACTTTTCCAAAACTTTTTCTTTGCCTATTTGTGACTCTTTGAGCAAATTGTTACCTTGCTTTTTTACATGTAGTTTTTTCATTTTCCTTGCCTCCAATTCTTTCTAGGCAAGCTGAGAATAACGTTTATGTGCGCCAGAGATGAAGGTTAGTCACTCTTGCAGCTTGATTACTATAATACGAGTCCGGTTCTTCTACTTCCTCTCCCTG
>P_692
CATTGGCGATGAAACGAATGATTTACAAATGCTTGATTACGCTGGTGTTGGGGTTGCTATGGGAAATGCTGCCGAGTCTGTTAAAATGTGGCAAACGTGGTAACTGCTTCTAATCAAGATGATGGTATAGCGCTCTATTTAGAAGAAAATTTAAACTTATAATAAAAAGCTGCAAGTAAGGTCTTACAAAAGTTAGGAATACTAATTTTTGATTCAAGAGCCATTACTTTGCAGCTTTTACATCATTTTATTTTTATACATCGCCATTGCTAATTTTTGATCTGCTTCTGAACGAAAATCACCGAATACGCTTGAGGTCTCCATAACATTAAT
>P_693
GCCAAACTATCCACTGCAGCAAGAACGGCTTCTTCTTTTGTCGAAATCGGCTGCCATCCTAAAAGATCTCTCGCTTTTGAATTGCTTATTTGCCGATTCATATTAATCATCAACTCGCCTTCTTTGGCGTGTTTACTAAATATAGCAGCTGCTCTTATAGCGGCATTTGGCAATGTTTTTTTCGGCATTTTACTCACGTTCAGGACGCTCTCGTTGAAGCAAATGTGCGATATCTGCCATACTAATTTCTCCGTCAGCTGAAGCAATAAAACGTTCTCCGTTTGCTTCAGGAGTAATCATTGCGCGAATATGTAAATCGGCAACATCTCGTGCATCTACTAC
>P_694
CTTCTAATTCGATTTCTTTTGCAATCGTTACCCCATCATTTGTAATTAACGGAGAACCGAATTTTTTTTCTCTAAAAACAACAAAGTTCAACCTTGGGCCAAGTGTTACTTTTACTGCGTTTGCTAATTGGTCGACACCACGTAACATGGCACGACGAGCATCTTCACTAAATTTAATATCTTTTGCCATTTTATATTTCCCTCCGATTATTTCTTTTTAATTCTTTAGTAATTGCTAAAATGTCACTTCACGTAAAATCAGATAGTCAGTTCCTTCATACGTCACTTCTGTTCCAGAGTATTTTGCGAAGATAACCGTGTCACCTTCTGCAACTTCAAGTGGTCCTTTTGTGCCGTTATCTAGCACACGACCTGAACCGACTGCAACAATTTTCCCTGATTGCGGTTTTTCTTTGGCAGAGTCTGGTAATAAAATCCCATTAACTGTCTTTTCCTCTGCTTCAAGTACTTCAATTACAACACGATCTCCTAATGGTTTTAACAATGTAAATGACCTCCTCTGATATAATTACTTTTTTCATTTTAGCACTCGACACATTAAGTGCTAATACAGTTATTATGATACCAAACTGAATAAAAAATGCAAGCCAAAAACGTTTAAAAAAATAGAAGAATTCTTATTTGCGGTAAAGCTTCATAACGAGTACAATAAGAAGAGCTATTTCCGCTTATTTGAAGCAATTTAGCCAATGTTTTTTATAGAAAGGATGCGTATTTTTTGGCTAAGCGTTATATTACGATTGTTTTAGTTTATTTATTATTACTATTTTCTGCATCTGTTGGGATTCCGATTGTTCAACATATTTACTAAGTACAACATCACTTTCAGCA
>P_695
CTGTATGTTCTTTCTGATGGACTTGGAAGCAGGCACTAGAAGCTAATAGAGCTGCCAAAGCGACCGTTGATGCCATAAAAGAGGATATCCATGCAGATATTACCGATATGCTCGAAAAAGCGAACCAGGCTGTTCAGGACTTCGAGGTGCTGCGATAGCTGTTAAAGGTGACTACTTAACGAAGACCCTTTATTATACTGGTATGGGTAATATTCGTTTTTATAT
>P_696
TATTATTATCGACGAAGAGCACGAAGCGAGTTACAAACAAGAAGATAATCCGCGTTATCATGCAAGAGATGTAGCCATTTGGCGCGCAACAAAATATCAATGTCCAGTAGTTCTCGGAAGCGCCACGCCGTCCCTTGAATCTTTTGCTAGAGCGAAAAAAGGTGTGTATACGTTAATCGAACTTCCTAGCCGGGTCAATGATCGGGCGATGCCAGAAGTGAGCGTTGTCGACATGCGCGAAGAATTACGCAA
>P_697
CCAGCTTTCGGTATTTTCTCAGAGATTATTTCTACTTTCTCGAGGAAAAAATTATTCGGTTATCCGGCAATGGTGCCGCGATGGCAGTTATTTCTTTACTAAGTTTCCTAGTTTGGGTCCATCACTTCTTTACAATGGGATCAGGGGCGCTTGTTAACTCCTTCTTCTCCATTACAACGATGATGATGATTGCGATACCGACCGGGATTAAGATATTCAACTGGCTCTTTACGATGTACAAAGGGCGAATAACCTTTACAACGCCAATGCTTTGGTCGCTTGCCTTTATCCCTAACTTTGTTGTTGGTGGGGTAACTGGGGTTATGCTTGCGATGGCTGCAGCCGATTATCAATATCACAATACGTACTTCTTAGTATCCCATTTCCACTACGTATTAATT
>P_698
TTTGAAAGACAAAAACGAAATTAAAAAACATTGGAAACTAGACAAACGTTTTGAAGTAGGAATGAAAGATGAACAAAGAGAAGATTTATATGAAGGTTGGCATAAAGCTGTCAAAGCTGCACAAGCCTTTAAATAAAATTTTAAGATGCGCCAAATGTGTAAAAGCATTTGGCGCTTTTTTGTTATGTAAAACAAATAAATATTTGGAAATAGAAATAAATATAGTGACAGATGTATAGTTTATTCGTTATAATGAAAGATAAGACTTTTAAGGAACGGGAGAATATAAAAATTATGTTTGTAGATCAGGTTAAGATATATGTAAAAGCTTGGTAATGGTGGGGACGGTATGGTAGCATTCCGTCGCGAAAAATTTGTACCAAACGGTGGTCCTGCTGGCGGTGACGGTGGTAAAGGAGCAGACGTTGTATTTGTAGTAGATGAAGGTCT
>P_699
ATCGTGGTGGGGTTCAAGGCGTGATGTTTTTACTTAGTTGGTGGTGCGAGTATATCATCGGTGCTTCCAGTAATCTTGGCAAATCTTGGCTTTACTATGGCGGGGACAATTATGATTGGTTTACTTACAGTGTCGCTTTTAATCGGTGTAATTTGGGCGCCGAAAACACGCCTGGCAACTGACTCAATGATGTATCTACGAAGGAACGTTACGGAAATACAATTGATTAAAGAAAAGGAGCTAGACCATGGTCAAACATTATGTTGCAGTAGATATTGGTGCATCAAGTGGTCGATTAATTCTAGGAAAATTGGTGGATGAAAAATTACAATTAGAAGAAATTCACCGTTTTAAAAATGGTTTTACGTACCGAGATAAAAAACACTCGGAAATTGATCAACTGATGCAGGAAATCTTTATTGGCTTGGAAAAAGTAAAGCAACTAGGAATTTCGGAATGTGTGCTTGGTATTGACACGTGGCGTTGACTATGTTTTGATAGATAAGGGGCTTCCGGTGCGAGGTTCGCGAATTAGATTAGTTTACGCGATGAAACAGACTTTAAATGCGGTGCAGAATTTAACGAGTGA
>P_700
ATCCAAAGTAAAAATTTGTAGTTTTTTTCTAACATCTATGAACCACTCCTATTTTTTCATTATATAGGATTTATTAAATTCCACAACTTTTATCTTATCTTTTGTTTAATTGTTGCCAAACGATTTTCATTTGTTTTAAAGTAGTATGAGAAGTATTTGTTAAGAAGAGGTGTAAAGTATTTTGAAAAGCATCAAGATCGATTATAAACTTGTACTGGGCCTTGTTTTATGCGCCCTACTCGTTATACTAACATATCAGTTCCCACGTGTTTTTTGGTATTTATATGGAGCTGGGATGTTATTTTTACTTAGTTTTGTGATTTTTAATGATGATTTAAAAAAAGAGTTTTCGTTCGTTAAAGGCATTTTGCCAGGTATTTTTTCCGGAATTGTCCTTTATATTATTTTTTACATAGGCGCTTTTATTATTAAAGTAATGCCAGGCGGTCTAGAAAATTCTGTAGAAGCTGCTTTTAATAAGTATTCGACGCATTCTTTGATAATTT
>P_701
CTGGTGCTCACGGGAAATTTGTCACTAAGAAAAGCATGAAAAAATATACAATGGCTAAATTTTTGCAAGAAGAAGGAACGGAAACGGAGGTTTTTGCTCGTTTTTCAACAGTAATTCATGGGCAACATTCTCCAGAAACATTACGTGATCCACGCGGTTTCTCCGTTAAGTTTTATACAGAAGAAGGGAATTATGATTTTGTCGGAAATAATTTGCCGGTATTCTTCATTCGTGATGCGATTAAGTTTCCGGATGTTATTCATTCCTTGAAGCCTGATCCACGCACAAATATTCAAGATGGCAACCGTTACTGGGATTTCTTTAGCCTTACACCGGAAGCTACGACGATGATTATGTACTTATTCAGTGATGAAGGAACGCCGGCTTCTTACCGGGAAATACGTGGCTCTAGTGTTCATGCGTTCAAATGGATTAACGAAAGAAGGCAAAACAGTTTATGTAAAACTGCGCTGGATTCCAAAAGCGGGAATAGTGAACCTTTCGACGGAGCAAGCTTCTCAAATTCAAGCAAAAGAATTTAACCATGCAAGTCGTGATTTGTACGAAGCAATTGAAAATGGAGACTATCCAGAGTGGGATTTATATGTGCAAGTGTTGGATCCGAAAGACTTGGATAACTTTGATTTTAATCCATTAGATGCAACAAAAGATTGGTTTGAAGATGTATTTCCTTATGAACACGTAGGAACAATGACGCTTGACCGCAACCCAGATAATATTTTTGCGGAGACAGAATCGGTTGGTTTTAATCCTGGGGTACTTGTACGTGGAATGCTTCCTTCTGAAGACCGTTTATTGCAAGGTCGTTTATTCTCTTACTCAGATACGCAAAGACATAGTAAAATGTCCAACAGGTTAACCTTAGCAA
>P_702
TCGCTTCTTCTGATCCAAGAATGTGGACGGATATTTCTATTAGCAACCAAAAAACGTTAACGAAACAGCTGACGATTTGGCGAGACAGTATGAACGAAGCGCTTGAGATGCTTGAAAGTGAAGACGCGAGTTCTATATATGCCTTTTTTGATGGGGCAAAAAGAGTTCGAGATTCGCTTCCAGTTCATCAAGGTGGTGCGATTCCATCTTTTTACGATTTATTTGTCGATGTACCAGATTATCCAGGGGTAATTTCTGAAGTGACTAGGTATCTGGGCGAAGAAGAAATCAGTTTAACAAACATCAAGATTTTGGAAACAAGGGAAGATATTTTCGGTGTGTTACAAATTACTTTCCAATCGGATGAAGACAGGGACCGGGCGAAACGTTGCATTGAAACAGGAAGAAGTAACTATACATGCCATTACGAATAGGAGAGAAATGACGATGAAATTAATTACAAATAAACAAGGGCTGGTTGGCGCAATCACAGTCCCTGGAGATAAATCAATGTCCCATCGCAGCATTATGTTCGGGGCTATTGCAGAAGGAAAAACGGTCATTCGTCATTTCTTACGTGCAGATGATTGCCTTGGAACAATTAAGGCATTTAAAGCATTGGGTGTAAAAATTCAAAGAAACCGAAGAAGAAATTATT
>P_703
GATGGATTTGTGGTAGATAAGGCTGGAAAACCTATTACGGTAAATGCTGATTTGAAAGCAGGTCAGATTATTGATCGATATGGAAACTCATTTGGTAAATTTACTAGCCCTGTAGAAGATGGGAACATTTTAGCTTATGATACAAGAGGATTACCTTATCCTGAAAGTGCTAAAACGTATCATCAGTATGAAGTAGTGACCGATATTAATATAGAGAATGTTGTGAAGGCGTTTGATAATTTACCCTCTAAGGAAAAAGCGAAATTTATAGACGATATGGCTTATTATGACTTTAGCATTAAAAGCATGGCAACGC
>P_704
CCGCCTTTGTTTTATATGGAAGTTTAGTATTAGGAATTATCTGCGCCATCATACTTGGCTTTTTGATTAATCCAGTTACTCATTTTCTTGGGGCAGATGCAACGAGCTTTTTACACACGAAAAATTATACGTTGGCGCTTTTAATTTGTAGCCCGTTTATTATTGCGAATTTTGCTTTAGAACAGGTGGTTCGGTCTGAGGGAGCTTCGCGGGTTTCTATGAACGGAATGATAATTGCTACAGTTGTTAATTTAGTATTTGATCCATTGCTTATTTTTATTTGTATTTTGATTTTAATGTGGTGGGGGCCACAGTTTGGTAGGATTAGCAAGTTTATTTTCGCTGATTTACTATGCTTGGTATTTAGAAGAAAAGTGAGTATTTATCGATTCGTTTTAAATGGTTTAAAGCAACAAAAGAAATCGTTCAAAATGTGTTTAAAATTGGTGTTTCAGAGTTGCTTTTATCGTTATTCCTCATTGTGACAACACTCGTTTTAAATCATTATTCGATGATTTACGGGGAAGGAGTAGTTGCAGGTTTTGGCGTGGCGCTTCGGGTGGTGCAGCTCCCTGAATTTATTTGTATGGGACTTTACATGGGGATAATTCCGCTGTTAGCTTATAATTACGGTTCGGGTAATATTGCGCGGTTTGAAAAAGCAATACGGGCTACTGCAATTAGTATCGGGCTTATTGTGCTCTTACTTTCGAG
>P_705
TTGGTCCAAACGCAGCTAAGTAGTCAATATACTTATTCCCATCCACATCATAAAAATAAGCGCCGCTAGCCCGTTCCATTGTTACAGGAATTCCGCCGCCAACCCCTTTATTTGACCTAGATGGGCTATTAACCCCGCCAACTATATGTAAAAGTGCTTCATCATGCAATTTTTTTGACATAGAATGATCCATTTCGTCATCTCCTCAAAATTTTAATACCTCTTATATTCTATGCGAAAAAATAAGATGCCGCAATCCAAAAAACAATTTAATTGCCGTTAAATGAAAAAAAGCATAAAATTAGTATATAGCTAAAGAGAGGAAGTGTGGCGCAAAATGAACATTTTATTTACATTAGATG
>P_706
AAAAAAGCCTAGCTATAAAAGAACTAGGCTATTATTTAAGGAGTGACTGTTTGATAGACAGTCACTGTGACAGAAGGGTAAGTTGGATATTGATTATTTAAAAAGTAAGCGGAATTATCGCCTGCATTTTCCCAAGTAAGTGTATCATTTTGGTAAGTTCCTGGGGTGTACCAAACCCAATCATGTAATGTTACTCCGAGATTATCTTTCATTACAATATTAGTGGAATCGCCGAGCGCAACATCTGGAAGGTATATATTTTGTCCAGTAGCATCAAACAATTCTAAGCGG
>P_707
ATAACTAACTACATTATGGCTCATTTATTTAGATAAAACATGCGCCTGAAGCATGATTTTTTATCGGGAAATTTAGATTGATTCAGTCTATTAAATGAAAGCTATAGTTATCATACCATATTAGTCTTAATAACGATAATTAAATTCCCTCTATACTAACCCTCGAAATACATAAAAAATAACTGGTAAAATCAACAAGTGATCCTACCAGTTATTTTTATATCATCATAAAGTTCGTCTTACGCTTTACCGTTAGAACCAAACTCTTGAATTTTTTCTGTTACAGTTTTGATAATCGCGTCCACACCAGGGCCGATTACTTTACGTGGATCATAAACTTTGTCATCAGTAGCTAATTTTTCGCGAACAGCTAGATCCAAACGATTTGGCATTCAGTGTTAACGTTGATTTTTGTGACCTAGTTCAATTGCTTTT
>P_708
ACAACCGCAAGTGATGTACCTTGTTCTTTTTCAATTAACGCTACTGTTTTTGTTGCCGCTTCTAAATTTAAATCCGCAACAACAACCTTCGCCCCTTCTTTTCGCAAAAAGAATCGCAATTTGTTGCCCCATTCCAGACGCTGCACCAGTTACTACGGCTACTTTTCCATTTAATTTCCCCATTGTTATTTCCTCCTTCACTTTTGTTACGCTAAAAAGGATAAAATTTCTCTCCTTCTTATTTTAATTATAGCTCCGATATAAAGCGCTATGATATCTTAAAGAAAGCCTGTTTTGTTGATTAAGCAACACTTTTGCGTTATATGTATAGTAGTAGGAAATTTTCTCGGATGGGAGTTTCAAATGATGGATAGAAGGATTAAAAAAACAAAACAAGCCTTAAACCAAGCTTTATTTACTCTTCTTGATGAAAAAACTTTTCAACAGATTTTACCATTAGGATATTGTTACAGTAGCAGATGTTAATCGAGGCACGTTCTATAAACATTACCGTGACAAAGAAGAACTTTTAGATAGTATTATTGATGAAGTGCTGGCTGATTTACAAAAAGCGTATCAAGACCCTTATACACATAAGACGCCTTTTTCCATTCAAACACTTACACCTTCCATGATAAAAATTTTTGATCATGTATACGGTCATCAAGCTTTTTATACACAAGTTATAAAATCGACAATCCGTCCCAGTTTTCAAAATCAAGTTTGTGACGTTATTCGGGGAACTGATTTTAAATGACTTTGATTATTCAGCTGACAGTTCGAGTATAGAGCCCTTGTTACTTGCATCTTATCAAGCACATGCGATTTTCGGCATGATTGTTTTTGGGCAGAAGAAAGTTTTGCTCATTAGCGGGTTATTTCAGAGCAACTTCTTCATATT
>P_709
GTAAAAGCCGTAAAGAAATGCTTGAATTCCGTCGTAAAATGCAAATGATTTTCCAAGATCCATACGCATCTTTAAATCCGCGTATGAAAGTTAAAGATATCATTGCTGAAGGTATTCGTATTCATGGCCTTGCTAAAACACCTGAAGAAACGAATAAACAAGTATACGATTTGTTAGAAACAGTTGGATTAAGTAAAGAACATGCTGGCCGTTATCCACATGAGTTTTCCGGCGGTCAACGTCAACGTATTGGTATCGCTCGTGCGCTTGCTGTTCAACCAGAATTCATT
>P_710
TAGAACACCGTAAACTACGCTTCAAGAATTTCCATGTCGTTAACGAAGAAACAACTTTATCCTTTTCAAAAATTGATGTTTCCTTTTTCCGTACAACGCACACTATTCCTGATTCTGTTGGGATTGTTCTTGAAACAAGCGAAGGATCTATTGTTTATACAGGGGATTTCAAATTCGATCAATCAGCGAAGGACGGCTATGCTTCTGATTTAAGCCACATTGCAGAATTTGGCGAAAAAGGGGTACTAGCTTTTTACTTTCAGATAGTTCAGAGGCTGAGCACCCTGGAACAACGTCTAGCGATAGTTT
>P_711
TAAAGTCAGAACCAATTTTAATTGACCATGACATGATTTTTGTTACAGATGTATGTAGGGAAGCTTGTTACCGGCTTTTAACTGCGGAAGAACAACAGCTGTTTTCGTTTTATGAGGTAAATATTCGTCGCAAACTTATCATGATTAAATTACTACTTCATAATCATTATATGTCACTCGGAGCGCTTGCGGACTACGTTTATGTAAGTAAAAACACCATGCTTACAGATGTTAAAAGTATCAAAGAGAGTCTGCATGAGTTTGAAATTCAGCTTGATTATTCGAGGAGAGATGGCTACGCTGTTTCTGGTTCAGAATTTCTGATTCGTAATTTACTAGCAGAACTTATTCGCGAAGTCGTTCAGACCCCATACGGGAAATTTGTCCTTGATGAAAAGAAGCTGATTACTGTGAGCGAAGTGTTTTTACTAAAAAAACGGCTCGAAAAGGTTGAAAGTAAGCTTCAAATTACCTTTACAGATCAGCAGATGGAAGAATTGCCCTATATTCTCCACGGCATCATCAAAAAATTAAAGTAACAAACAAGAAATGGACATTTAAAATTGAAATGTATGACATCAAAAATACCCGTGAGTTCCCGATAATGAAAGAAATGTTTTGGGGGTATGATTTTTTAAGTGAAAACGATTTACTTTACTTATCGTTACAAGTCCTCGCTTCGAACTTAGTCGAGTCGGCGCTTCATTTCTCAGACAGTGAAGAAATCGCCTACGCAGTCGACGAGTTCATTCGTTTACTAGAAATGTATTTTGCGACGGAAATCATGAAGAAAAATGAATTTAAAGAAAAAGTGATTTTACATGTTAGGCCAGCAATTTACCGAACAATTTTAGGATTTCAAATCAATAATCCACTTAAAAAGCAGTTTA
>P_712
CTTCATTTGTTAAGTGAGTTAATGCTGCCACATTTTCAGGACTGTTGATAGTTGTTTTCGTTAAGTCTTCGTTGAAAATCGAACCACCATTTTGCGCTGCTACTTTGTAGAATTCGTTCATTGTTACTGGTTGGGAAGTTCCCCAAACTTTATTTTTAGCATCTGTTAATTTTTTTGCTGCCGCTTCTTCGTCTTTCCAAGTCCAGTCAGCTGTCGGATATTCAACGCCGGCTTTATCAAAAAGGTCTTTATTGTAAATTGTTACAACGTTGGAGAAACTTTCCTACCATACCGTATTGTTTGCCATCATATTTGAAAGCATCGTAGGCTTGTTTGTTAAGTGTAGATGGATCAAAATCTTTATCTTTTTCGATATAGCTTGTTAAATCTGCAAGTACACCTTTTTCAGCATATTGCATGAATGTTTCGTAGTTAAGTTCAAAGGCATCCGGAGCATCTCCACCTGCGATTTGTGTTTGTAGTTTAGTGAAATAGTCGTTAAATGCGATTGTTTGAACGTTCACTTTAATATCCGGGTTTTGCTTTTCAAATTCTTTTACCATTTCATCAAGTGCTTTTCCATCAGCTGGTGCAGAGAATTGATAATACGTTATTTCTGTTTTATCGCCACTACTACTGCCACCGCCGCAAGCCGAAAGACCAAATACAGACAGTACAACTACCATTAACAATAATAAACCTTTTTTCATTTGTAACACTCCTTTTTGTTGGTTTTTTATTCTTTCATTCCGCTCATTGCCATTCCTTGGATGAAATA
>P_713
ACTTCTTACTGATGATCGTATACGCAACTATTGCTTTCTTCTTCTCCTCTGTCGTTCGTTCACAAGCACTTGCAGTTGGTGTCGGCGTTGGTGTACTATTCTCCGGTGGAATTATTC
>P_714
TATGTAGCGATTTATCATGCAGGTACAAAACAAGATGAAAATGACGATTTTATTTCTGATGGTGGACGCGTCTTGCTACTAGCAAAAGAAGCAGAAACGATCACTGATGCACGCACATTACTTTATCCAGAAATGCAAAAACTAGATAACCCGAATTTCTTTTATCGAATTGATATTGGCACAAAAGCAGAATAATTGAAAAGTACTATCTCAAGGATAAATTCCTAGATAGTACTTTTTTTGTTCATTAAGTGAAGAGAAACGTTTGTGTTTTACGCGTTGGTACGTTCAAGTGAAAGTAGATATGAGATTATTTGGAGGTAAAGATATGCAAATAGAGAAGTTGCGTGGACAAGGATTGGATGAATTCTTCCAAGGGATTTTAACGC
>P_715
TAATTCAGAATGAGATGTAAAATTAGGTGTACACCACGAAAGGAGTTAAAATGTAAATGGCAAAAGATGTTGGTATCGATTTAGGTACAGCCAATGTATTAATTCATGTTAAAGGAAGAGGAATCGTCGTTAATGAACCTGCAGTTGTCGCTATTAACAATAAAACTGGACAAGTTTTAGCCGTTGGGACTGAAGCAAGAGATATGGTTGGTAGAACTCCAGGAGACATTACGGCAATTAAACCTATGAAAGATGGGGTTATTGCTGACTTTGATATTGTGCAAGAAATGTTGCGTTTCTTCATACAAAAGTTAAATTTAAAAACTTTTTTTTCACGGCCACGTATTTTAATTTGTTGTCCAACAAATATAACTTAT
>P_716
ACTATTCGTTGGGACAATACCATCGGTTAAATTATCTTCACTAAGAGCTCCAGCAATGGATAGTACTTCTAGGTCGGTACTAATTTTAGTCTCCTTGTCAATAAAATAATCTAGTTGAGGGGTGTTGGATGGTAATTTATTAAAAGCTAAATCTTCGCCATTATCGTCTGGGTCCAAATCATTAAAAGGAGAGCCAATAGCAACTAATTTGCGCAGAGTGAGGGACCGCGTTGTCAATAGAGTAGTCTTCTGCAAAATAAGTTAAAGCCAAGCCGCCGTTAGAATGACCAACTCCGTCCATTTGTGTGAAACCGTAGCGTGACTTCAAATCTTCCATTGCGATTTTTAACCATTTAGACCAATCATCTGGAGTTGCTTGGTTTTGGTCGAAGCCAAATTTGATAATGGGACGTTTGGCATCTTTTGTTAGCTTGCCTTGGTATGTGATTTTTCCTTTTGAGTTAATTGACATTGACATTGCTTCATTAGAACTTTTGTATTCATTCATTAAGTGATCTGCCATTTCATCTAAAGAATGTGTATCGCCACCGCTCCCATGAATTAAAATAATGGGTATTTCGTTTTTAAGTCTACTTTAGGAGGAGAAGAATTTTCAACCTCGTCATCTTTTTGACAAGCACTGAGAAATAACGCGCCAAAAAGTTCGAAATCATGATTGTTATAAAATATTTCTTCACTAATTATCGTCCTCCATTCCCATTTAGTATACCAAATATCGGCGTGACAATCATGA
>P_717
CGACCGCGTTCATTTATCTGATCGCTTAGATAAATACATGATTCACGGTGTAACGGGACC
>P_718
CGACTAGGCTTGCTCGGATATTTTGATGCGATTATTACGGCGGAGGATGTTACGCGAATCAAGCCGTACCGGACTTGTTTTTAGAAGCTTTGAGAGCACTGGATGTTAAGCCATCGGAGGCTCTTATCGTAGAAGACTCGCGAAATGGCCTTTTGGCGGGAAATAGTGCGGGTGTCAATGTTCTTGTCATTCCAAATGAAGTAACAAAACATAGTGATTTAACCCCGAACTATTTGGAGCGAGAGTCGCTGGCGGAGGTAGATTTAACAGAAATAATGGCTGAATATAATAAATAAGGGGGCGCGAGCATGTTATTAGACCGAGTTACTTTAGAAGATATTGAGGTAAATTTAAAAGCAAAAGACTGGCGCGAAGCCATCCAAACATCAGCAAGACTTTTACTAGAGCGAGGTGCCATCAAAGAAAGTTATATCGACGGAATGATTGCGAAAGTGTAGGAATTGATGGACAGTATATAGTGATTGCCAAACATATCGCCCTAGCACATACGCGACCAGAATTCGGCGTCATTCGCGGTGGCCTAACTTTTGCAACACTGGCTGACGGCGTGGCTTTTGGAAGCGACATGTTCGACCCGGTGAAACTCGTTATTACCCTTGCGGCAACAGACTCAGAAAGCCATTTAGAAGTGTTGTCAGAGCTTGCAGAAGTGCTCATGGACGAGGAAAAGGTAACCCGTTTGATCGAAGCAAATTCAAGCCAAGCGTTTTACGATGAGTTAACAAAAGAAGGATAATAATTTCACTAAAGAGGTGAAGAAATGGAAAATTATCTTTGTGTCGACATTGGTGGAACGA
>P_719
AGATGCTCTTTTGCAAAAGTTTCTGGATCATCAATCGTTGTGTATTTGTAATATAACAACACTTGATAGTCACTCATAATCTTATCACCCTTCAAAATATATTTCAT
>P_720
CATCTTTCAAAAGCGTGGCATGCGCCAAACTTTATCATTCGGTATTAGCCCCGGTTTCCCGGAGTTATCCCCAACTTACAGGCAGGTTGCCCACGTGTTACTCACCCGTCCGCCACTAACTTTGGAAGAGCAAGCTCTTCCTCCGTTCGTTCGACTTGCATGTATTAGGCACGCCGCCAGCGTTCGTCCTGAGCCAGGATCAAACTCTCTTTAAAATATAAATTGAATTTGAATACTTATTCAACACCGTGAATAAGATTCCTTGCGTCAAATTGACTTCGCTAGCAATTAAATTACTAGTTTGTTTTGTTGAAAACAGCTTTCTGTTTTCTGCCCTGCGATTACCAGTGAGACTTTACGTCTCATTGCTTTTCGTCTTCTTCTTTGTTCAGTTTTCAAAGGTCACTTTTTCTTCTTCGTTGCCTTTAGCAGCAACTCTTATATCTTACTCTATCTAGTCAACAAAGTCAAGATGTTTTTTCAAAAAAATTTAATT
>P_721
CCCTCGCCCATTGCAATTCCAACAGCCGCATGTGCAAGAGCCGGAGCATCATTAATTCCATCACCAACCATTGCCACACTGCCATAAGTAACCGACAATTCTTTTAACACATCCACTTTTTTCTCAGGTAAACAACCGGAAACAACATAGTCCATTCCGAGTTCGGCTTGAATCGCTGCACCTGTTTGTTCGTTATCTCCCGTCACCATTATGGTTTTAATCCCTTTTGCTTGAAGTGCCTTAATCGTACGAATGGCTTCAGGCCGGCATGTATCTTTAAGGGCAAACATAGCCTGAATCACGCCGTCTTTAGCTACATAAACAATCGTTTTCCCTTCACCCGCAAGTCGCTCAAATGCACCATTTGAAAATGCTGCCGCTGCTTCTTTCCCAACAAACCCAGCTTTCCCAACTTGCCAATTTTCCTCTTGATAAATCGCTTGAACTCCCCATCCAGCTACATCCGTCACTTCAATTTCTGTTAACTTTTCGGTGATTTCTGCCTCTAGGTCTTGCGTTATTGCCGCAGCTAACGGATGTAAAGATTGTCGCTCCATCGCTCCAACTACATTGATTACTTGTTGCTTATCGACATTTTCAGCAAATAACCGATCTGTCAGTTCTGGTGTACCATTTGTCAGCGTCCCAGTTTTATCAAATGCAACAGCTTTTACACCGCGCAAATTTTCCAAGTGTACGCCGCCTTTAAACAAAATCCCGTG
>P_722
TAGGAATCGCTCTAGTAACAGCAATATCTTGAAGCGAATCGATGGCTCCATCCAAGTGCACCATAACTAACACCACCGCTGATACCAATCAATTTTACATTCGTGTCTGAGTAAGCCACGTCTACTTTTACCTGTTCAATACTGCGCATACTTAGAAAACATGCTGGTGAAGCGACAAAAGCTCGCTTGCCACTATGTGCTAAGCCTGCTGCAATTCCAATATTTTGTTCGGCAATCCCAGTCTCAACTAGTCGCTCTGGAAATTTCTCAGCAAAAGCCCCCAGCGAAGCGGATCCTCTTGAATCACTTGTTAAAACAACTAAATTACTAT
>P_723
CTTTTCCAAAATACATGATGGAAACAGTGAAAAAAGCAAACTATGTTCCAGCGAAAGACGATGGTGTAGAACGATTGAAACAACTTTTGGCTGAGTTTGGCAGTGACGTACGTGCATCTGATAGAATTACTGTCTCAGCAGCTTTAGCTCAAATCAAAATCACGGGATATATCTTACCTGCTCTTCGTGATGCGGCGCTGGAATCACTTCATCGCGAAATAGAATTGAACAAAATAGAAAATATTGATGCAGGTTATGCGGACAGTATGTTTTATGACTTATTAACCTTTACAAAAGACTATACATCTGTGTTACCAGATATGTGGTGCAGACATTGTACAGATAAAAAAACAACGCTAAAATTAGCGTTGTTTTTTTACTTATCTAACATGGTTAAAATAGCTCGAGCAACTTCTTCTTGATTACGATTATCCGTATTAACGATAAAGTCTGCAGAATCTTGATAGTGAGCAATTCTAGGTTCAAAAATAGCGCGAATTTCTTCGGCTGTTTTTTGTTGGCTTCAAGCGGTCGTGTAGTGTCGCCTTTTAAGCGATTCATAAATACTTCGGGATCCGTTTCTAAATAAATAACCGGATATGTATTTTTTAAAACTTCTCTATTTTCAGGATTGAGAACAATGCCACCGCCTGTTGCTATAACGGCTTTGGTTGTTGCTAATTCTTTTAATTTTTCATGTTCTACAACAACAAATTATTTTCACCATATTTAGCAAAAATGTCCGATACACTCATTCCTTGTTCGCTTGTAATTACTTCGTCAATATCGATGTACGGTAAGTCAGCTAAGTTTGCGAGTATATTTCCAACCGTTGTTTTTCCAGCTCCCATGAAGCCTATTAAGATAACTTGATCGATGATGTTCTCCTCCTTTATTGGATTATTACATTTTACTACTTAAAAGCATTAAAGAAATTATATCACAAATGCCAAAAAGGT
>P_724
CTCTTCTGCACTCCAGTCTTCCAGTTTCCAATGACCCTCCCCGGTTAAGCCGGGGGCTTTCACATCAGACTTAAAAGACCGCCTGCGCGCGCTTTACGCCCAATAAATCCGGACAACGCTTGCCACCTACGTATTACCGCGGCTGCTGGCACGTAGTTAGCCGTGGCTTTCTGGTTAGATACCGTCAAGGGACAAGCAGTTACTCTTATCCTTGTTCTTCTCTAACAACAGTACTTTACGATCCGAAAACCTTCTTCATACACGCGGCGTTGCTCCGTCAGACTTTCGTCCATTGCGGAAGATTCCCTACTGCTGCCTCCCGTAGGAGTCTGGGCCGTGTCTCAGTCCCAGTGTGGCCGATCACCCTCTCAGGTCGGCTATGCATCGTTGCCTTGGTAGGCCATTACCCTACCAACTAGCTAATGCACCGCGGGC
>P_725
AATAAAAAGGTGTTATTAACTAGTTATCCACACTTTCCGGAAAAGGATTTCATTACGACAATGTGTTAAACTATTTACCAGAATAAGAAAAAAGACAAATAAATGAGGTTGTGAAAAATGATATTTCAACGGCTTTTGAAAACGAGAGATACAGAATTTTATCGAGTTATACAAAACGGGAATATTGAAGATGTGTTTGGATACTTACTAATTCACGACAAACGGGAACCAGCAGAAATTGATCATTTTAAAGTGTTTGCAAAAAGTAATATAAATAAAGAAGCTTTTTCAGTGATTGAAAAAAAATCATATTTACACG
>P_726
CTAGAAGATCATATTCCTTTTGCAAAATGGATGAAAGC
>P_727
ATGATGATTTTAATGCGTTCTTGCAGAATGTCAACCTAAGAATATGGAATGGGTTAAAAATCAGTTGTTAGAGGTTTATGGGAAGGAAACGGAGCCTTATATAAATGATATTACGATGTTGCTTAGCGGGATGGCGGCAATGTATGTCTTTGCTAGTGGTAGCAAGAATGTTGATTCAGGATCATTGAGCGGGCTATTCCTTATGTGGTGAGAAGGCTTGATGCACTTGTGAAGGATATTTTGGAGAGCGGAGAGATTGTGTTTACGGAAGCGGACACAGAAAATCTGGTGCCGGATCAAACTATGATTAGAAAGAAAAGACTAGCTAAACTGCAGGGGCGCGCTGGAGGAGTTAAATGTCGGGATTGAAAATGCGGATATTGATGACTCGGATAAATGGCAGTATAAGGAATCCATGAACGCGCTTGTTGGGGAGATTAACAATAA
>P_728
CACGCTCGTTAACAAGACATCTTCATCGTGCGTAATTTCTATCGTTTTCAAACTCGGCGCCGTCTCATCTTTCGCAACGTCCTCAAGCTGTTTCACTTCAAATAAATCTTCCACAGTAACAAATGGTTTCGGCACATCTGCTTGATAAAATTCAGCTTGGTAACTCCCGTGCCAAATCCCAATCCGTCACCGTATACGTTTCCTCGTCTAGAAGCTTTCTCTGTCCATGTTCATTCACCAGAATAATTTTCAAGTCAGCCGCATTTTCAATATGAAACGAAATCACTTCACCAGATGTAAAAACATGCTGTTCGCCTTCAAGCGATATTATCGGGGGTTCAGGATCTGCTGCAAATGCTTGAACCGAAAAAAACAG
>P_729
CCATTTTTGCTGCAAGACCAATTCCTGCTGCGTGCGGGAACTGGGTTGTTACGGGTGAACTTTGTGTAACGATTCGGTTTGATTTTTGGCCAAAATGAGCTGGCATTTGACGTCCGCCAGAGTTTGGATCTTCCGCTTTAGCGAACGCGGATAACATAATATCTTTCGCTGTCATCCCGAATGCTAACACCACTGCTAAATCACGGTAATATGGTAATGCATAATCTTTATCTAAATCAAAGGCAAACGCAGCGCCAATTTGTGCCGTTTCTTGTCCTTGTCCAGAAATGGTAAAAGGAATTTTCCCAGAACGGTTCAGCAACCACATACGTTCATCCAGTCTTCTTGCCATTAGCATCGTTTTATACATTTTAATTAATTTATCTTCTGTTAAACCTGCTTCTTTTAAAGTCATTTTTGTTCCTCCTTTAAAGCTGTATTAACCGTGAATTGCATTGCCATCCACAGCAAGGGCAGCTTCTCTAAAACTTTCTGATAAAGTTGGGTGCGGGTGAATGGTGTTACCCACTTCCCACGGCGTTGCATTTAAAACTTGTGCTAAAGCGGCTTCGCTAA
>P_730
TCCCGCGAAAAAATCAAAATGAAAATAGATCTGTGAGTAAACAAATTTTAATAGGTGTCGGATTATTTTTCTTAGATATTTGTCTTATCATTCCAATTATGGTTTCGCTATGGTCCTTGGTTATCTCACTTTGGGCGACGGTTGGTGGGTTCCTTTTATCACCAGTTATACTTGGCGTAGGAATTATTTTTGGTGCTGATTTCGAATTTTATCAAATGTTTGTTTCTATTGGCCTTGTAGGTTTGGGGCTAATGCTTTTATTTGTAGCAAACGCGCTAACTCAGCTTACAAGTAAAGTAACAATGGCGATTATCCAGTGGCATAAATATGCGGTAAAGGGAG
>P_731
GCGAAAAGACAGTTAACCTGGTTTAGAAATAGAATGGATATTGACTGGATTCTAAGGCAGATATCACCATACAGAATCAAAAGTACACATTCACAAATAAAGCAACAACCTTTTTAACAGCTAAATAACGCTTTTCTGTTTGGTAAGAAAGAAAGAAATAAAGGGTATTTGAAATTAGCCAACCAATTGCACAATGGAACTTCATTGGGGTTTTGGGAAATTTTTAGTATAAGATAGAGATTGGAGAGGGAAATTATGAAACAAGGTGGACAAGGGTTACAGGACTA
>P_732
TTCTTTCTGGTTTTATATTGTTTTCGTTTTCACAAAGGAGTATGCTGTTCAATGAAGAAAGATTCTAAAGACTTGTTTCTGGCTTTAAGTGAAAAGGAACACAATTGAAGGAAATTATAATGACAAAAGCATGGGATGGTTTTAAAGGAACCGCATGGCAAGAAAACATTAGTGTAGGGCAATTCGTTCAAGACAACTACACTCCTTACGATGGCGATGAAAGCTTTTTAGAAAAGAGCACACCAAGAACAACGAAACTAAATGAAAAAATAAATAAACTAGTAGAAGAAATGGATGCAAAAGGCGGCGTACTTGATATGGATAACGCTATCGTATCCAATGTTGCATCTCACAAAGCTGGTTACGTGGATCAAGAAAATGAAGTTATTGTTGGTTTACAAACAGACA
>P_733
TCTGGAAAAATCACTTGGGACGGCAAAGAAGTAAGCAAAATCGATCCAAATATTATCGGTTATTTGCCCAAAAACATGGTTTTATATCCAAATGTCACAATTGAAGAACAATTAATATTTTTTGCTGAATTAAAAGGATATCCAAAACAAAAAATAAAGGCAGAAATTGATAGCTGGCTAGAACGCGCTGAAATTGTCGGTAAAAAAACAGACTTGATCAAAACACTATCCAAAGGCAATCAACAAAAAATTCAGCTTTTAAGTACAATTATTCACCAACCAAAACTAGTTATCTTAGATGAACCATTCAGCGGGTTAGACCCAGTGACCAATGCAGAAATTCTCAAAAAGTTTGTATTTGACTTACGCGCTTCAGGGGCTG
>P_734
GGACAACAAGATTTGCCAGGGGAAGTTTCAGTAACTAAGAAAGTAACTCCTTATGCACAAATTAGTGATGTTCGTGGTACTAATACAGGTTGGACACTTTCCGTGACGGGTAGTGCTTTCAAAGATTCTTCT
>P_735
CAATTGGTCCTGCAAGTGAGTCAGTTGACACATTAGTTCAGTTGATCGAAGCAGGAATGAACGTTGCACGTCTTAATTTCTCTCACGGAGATTTTGAAGAGCACGGTGCGCGTATTGTAAATATCCGCGAAGCATCGAAAAAAACTGGTAAACAAGTGGCTATCTTACTTGATACAAAAGGTCCAGAAATCCGTACAAACGACATGGTCGGCGGAAAATTAGAATTCCAAACAGA
>P_736
GTGGCGTTTGAGGCGGGCTGGTATACGAATAGTGATTTTAGCGGGGCTCAACTGGTCGATACCTATTTTGGAACGGCTTGATTTGAATAAAGCGCAGTTTTTAAATTGCGCGCTAAATGGTGTTGGTTCTTGTTGGCTCATCTATTTTCGAGTCTATCACTGCAATGCCGCAAGATTTGAAGGGCGTGAGCATTGATTTTTCGCATGCTCCTGCTTTGATGCCGTTGTTTGGGATACGGGTTAAATAATTGAAAAAGAAGTGGTTCAGCTGGTTTACCTGGAACCATCTTTTCATGTTTAATTAGCCATTCTTTGCGCGCAAGACCGCCACCGTAGCCTCCTAATGCTCCGTTAGTATTGATTACACGATGGCACGGGACGATGAGGGATAATTGGTTAGCCCCATTTGCTCTTGCCACAGCTC
>P_737
TGTATAAATACTACTAATTGCGGATTCATAGAAATAGACACGAAGCCTTCTACAATTAAATAGACATGGTTATTTCTTTGCGAGGCAGTATTTACTAAATCTGTATGTTTTGGAACTTTTAATTTTTCATATTTAATATTGCCTTCATGAGAAAACTCGAACAAACTCTTTATAATTAAATAATGCATCCATTATTAGCAGCCCCTTACTTTTTTTGTTAACTATAATACATAATATCAAAATTAACAAAAAATTAATCTATATTAATTATACCAAATTGCCACTTTTTTGCCGATAATATGAACATTTAATGAGAAAAAGATGCAAAAAATATTATTTTGCATCTTTTAGCTATTTAGTAAAGCTCAGGACGTCTATCTGTGAAAACTGGAATGATGCCTCGCGTTTCAGCAACAAGTTTTAAGTCAATCTCAGCATAAATATTTCCTTCGTCTTCACCGCCATGAGCGACAATATTTCCAAGTGGATCAATCACAAGTGAGTGCCCATAAATGATTATTAGGATCATCGCCAACTAAATCGTTCAACGACAAAAACTTCATTTTCAATAGCGCGTGCAATAAGTAGTTGCTCCCACTGAGTAACACGTTCGGCTGGCCACTGAGCTGAAACAAAAATGACTTCCGATCCTTCTGAAGTGTGTTTGCGAATCCATTCTGGAAATCTAATATCATAGCAAATGAAACCAGCGCAAGAAACACCGTCCAGTCGAAATAGATTTGTATCATTCCCAGCCTCTAAATAGAGATGCTCATTCATAAGCTGAAATAAGTGAACCTTCTTATATGAAGAAAGTAGTCCACCATATTTGTCGAAAGCATACATTGTATTAGAAAATTTGGTTCCTTCCGAAATAGATTCCCGAGCCACCGATAATAGCAATTTGA
>P_738
TCACCCCTTTTTAAAATATGTATTCATTATAATCTATGTGAAGCGAAAAAAGAAATTTAAAACCAGCTTGCCGCTTCTTCATAACGCTTTTGTGACAATTTCCTGTCTAAAATCAGCTATATTTTGTGTTTCTCACACATATACTTTAATACCGCTTTACCATGATTTTTAATTTTGTTACACTAAACACATACTATATGAATCTTTTAACTGGAGGAAAATCAAATGAAAAAAGTATCATCTTTATTAACCCAAGATCAGTTTTGGGGAATTATTGATAACTCTGACAAAGGCAGCAAATTAGAAGAACTACTAGAAAAGTTGAGTGAGGATGAACTTTTTGGTTATGATTATTGGTGGAACTACTTTCATAAAAAATCATATAACCAATCAC
>P_739
TCGCCAAAGCCTGCTCGCTCAATGCGTTTTTAAGAAACTTTTTGGAATGATTTGGTCGGTATCAATATTGTCATTCATTAGCGCTACTGTTTTTCCAATGTGTACTTTAATTTCCTCCACTGATAACCGCCTCCTTTCGAATATCGATAAAGTGCCCGTTAATTGCCGCAGCAGCAGCCATTGCTGGTGAAACGGAGTAAAAATATCAGCGCCTTTACCTTGACGACCTTCAAAATTTCGGTTCGAAGTAGAAGCACAGTGAACGCCGTCTGGTACTTGATCAGGGTTCATTCCTAGACACATCGAACAACCAGGTTCACGCCACTCAAAGCCAGCTTCTATAAAAATTTTATCTAGTCCGATAGATTCTGCCACATCTAGCACTTGGCGAGAACCAGGGACCACGAGTGCGCGAATATTATTTTTCACTTTATTTCCTTTGACCATACAGCAGCTTCTTTTTCTAAGTCAGAAAAATGCTGGCATTTGTTCACAACCAATAAACACATAGCCAAGCTCGATTTCTTCTGCAGTTTGACCAGGTTTTAGTTTCCCCATATATTCATAAGCACGCTCATAGTTCATATCTTTAATTTCCGGAAATGCTTTAGAAAATGGCACTCCCATTTCGGGATTCGTTCCCCAAGTGACATACGGTTCCAAAATGCTCGCATCCATTTTGATATGAAGGTCATATTCGGCATGCAGATCTGTTGGAGCGTTTTCCAGTCACTAATTGCTTTATCCATATCA
>P_740
ATATTAAGAACAGAAACCGCACCACTCTATTGTTTATCCGCTGCTTCTTTCTATTTTGATCTTTATAAAAACAAAAAAGAATAACGTTTCAAAGTTTTATGCGAAAGTTAACGATTTCATGTTGACGATGCCCGATGTTTCGTATATAATTTTTAAT
>P_741
TGACTGTTTTTGTTGTTTTTGGAATTGGATATTCACTATCTAAATATTATAAAGTTGAAGCAATTTATGGAGGGGCTGTTGCCCTTGCTAGCTTCTTGATTTTAACGCCATTTTTCTTTAATAGTCCTGATGGAGAGCTTATTACTGGAGCACTTTCGTTAGATCGACTTGGGGCAAAAGGTATGTTTATCGGAATGATTACTGGTTTTATTGCTGCAGAATTATATCGATTTTTTGTTCAACGGGATTGGACAATCAAAATGCCTGCAGGAGTTCCACCTGCTGTAGCTAAATCATTTGCAGCACTTATTCCCGCTATCTTAACATTAAGTATTTTTTTAGCAATTAATGTTATGGTACAATTCTTCTTCCGTAC
>P_742
TGTCGTTTTAAAAGAATGTACCTCCAGGCGCGACGGTTGTTGCGGATCCTGCTAAGGTTGTTCGTTTGAATGGTCGTACGGTAGGACATGCGGTTCCTAAAATGGATGAACTGACATTACGAATTGCGGAATTGGAACATGTCGTAGAAAAACTTTTGAAGGAAAAGGAGTAGATCTGATTGTCGATACAAATTTTTAATACGTTAAAACGAGAGAAAGAGCCTTTTAAACCACTCAAAGATCGC
>P_743
ATTGCAGAAGCAGAAAAACAATTAATTAGCGCCATTGATGCGTATTGGAAGGGAGAAACATAATTATGAAAGTTATTTTCTTGAAAGACGTAAAAGGTAAAGGTAAAAAAGGTGAAACTAAAAATGTTGCTGATGGTTATGCAAACAATTTTTTGAATTAAAAATGGTTACGCAGTTGAGGCTAATAATGCGGCTTTAAGCACTCTTTCAGCGCAAAAGAAAAAAGAAGATAAATTAGCTGCTGAAGAACTAGCTGAAGCAAAAGCTTTGAAAGAAAAAATGGAAAATTTAACAGTGGAATTAAAAGCGAAGTCTGGTGAAGGCGGCAGATTGTTTGGTTCTATTACATCTAAACAAATTGCTCAAACGCTTGAAAAAACACATGGTATTAAAATAGATAAACGTAAAATGGATCTACCAGAGGCAATTCGAGCTTTAGGGCATACGAAGGTGCCGGTGAAGTTGCACCATGAAGTAACGGCAACACTTGATGTACATGTCGAGTGAAGAATAATTTTTCTTAAGGGAGCGTAAGACAGTGGATAATAATTTCCAGGACAGAACACCACCACAAAATATTGAAGCCGAACAAGCTGTACTGGGCGCGATATTTCTTGAGCCGAATGCGCTGATTACCGCTTCTGAAATTTTAATGCCGGATGATTTTTATCGAACTGGTCACCAAATCATTTTCGAAACGATGCTTGATTTGAACGACCACGGGAAGGCTGTCGATGTTTTAACAGTATATGAGGCGCTTGCTGCCAAGGGTAATTTAGAAGATGCGGGCGGTTTGCCTTATTTGACGGAATTATCCGGTGCTGTACCGACTGCGGCTAACTTGGAATACTATGCCCATATTATCGAGGACAAGGCGCTTCTAAGACGTTTAATTAGAACTGCTACCCAAATTGCAACAGATGGATATTCGCGCGAAGACGAGCTCGATATGCTTATGGACGAAGCGGAAAAGAGTATCTTGGAAGTTTCGCAA
>P_744
GAATTGTTCCAACACTAATCGCTTTATTTTTTGTCCAAGTATTATGGTTTTTGGGACTCATGGTCAAATCATCGTCAACTCGGTAATCGACCGATTTTGGAATACGTTAATGCTTGAAAATTTAGATGCCTATAAAGCTGGACTCCCATTGCCACATATTATTACGAAACCAGTTTATCGAAGCTTACTGTTGGTATGGCAACCTGAATGACTTTAGCAGTCGTTATTGCACTAGCATTTATTAATGAAGAGTAAGCAAAGTAAAGAAATGATCAGCACTTGGGCCAGGAATTTTTAACGTTTATAAACAGGTACTTTTTGGTATGCCAATTGTATAAATGCAACGATTTTAGTCCATGGATTATTGCGCCTTTGATTGT
>P_745
TTCTTGTTTTATTCCACGTTCACCGATAACATAAACCGATTTTTCGCGTTTTTGTTCTATCATAAATTGCACGGTTGCTTGTGACGTCGTGAAAACATCCTCACTTACAGCTTGAATCCCCATGTCAGTTAAATGTTCTGCTACTTGCCCAGGTGTTTTTGTTGAATTGTTTGTTACAAATAAATACGGAATTCCCGCACGTTTTAAGTTTTCGATAAAAATGATCGCCTCAGGAATAACTTCTGCCCCGCGATACATCGTGCCATCTAAATCAATTAAATACGCTTTATAATTCTTCAATT
>P_746
TTTTGTGGATAACTTTCCAAAGAAAAAGACGCTTCTTTTTATAGAAACGCCTTTATACCAATATATTAGAGCATGTTACGTAGCGGATCTTTTGAATTGATATCTTTGTGGATAATAACTGTGGAATGTGGATAACTTTTTTCGAATAGTTGTTTTACACGCTCGCCTTGTGTATAACCTATCTCCACCCCTACCCAAAAAGAGAATTAGGACATATTGTAAGTTATCCACAAATCGTTCATAAATAGCGAGTCCATCATTTTCAGCAAATAATGCTAATGAAGGTTCGTTTTTTAGCACATAATCCGACATTTCTGCTTTTTCTGCTTCAGAAATATAGGGCGGATTGGCGACAATCATATCAAATCGTTCTTCGTTTTGTTTTT
>P_747
TAATTCGTCTAATTGTTTATTCACTTCACGAAAGCCAATACTAAGATTGATTCCGTGGTCGCCGTCTCCAATATCCGAGTCCAGTCCGGTTAAGTAATCACGTTCTTTTTCAATTAGCGCTCCCATGTCCTGTAAAACGTGGCCGAAAAAAGCGCTATCCATAACTAATTCGCTCATTTTTATTCCTCCAGTAGTAATTTAGTCCACTTTGAAATATGGTGTGTCGCACGGTGTATCTAAAAGATCTTTCAGTTCATCGTCTAAACGAACCAGTGTAATCGACATACCAATCATATCCATGAAGATCACATAA
>P_748
GTAAGCGATTTATTACTCAATGAAATGATCTTAATTTTAGCCAAATCGTCAAATGTTAAATCCACACCGACCTTTTAGGCGCTAATTGTCTGTTTACTTCATTAATAACCACGTCTTGCCCTCCTAAATCTTCCGAAGTAACAATATCGGTTGCATTATTTTTCAAATTAACTTGTTGGTTTGTATCCCATTGTTGATTTCAATTTTGTTGTTTCGATTTTGGATGCCAACCCAGAAAGTGGGTTAACCCACACAAAATTTAATGACAAAACAACAGCGGATAGGCGTACAAACGCTTTTTTCATTCGTGTATAACCTCCAGTAATATTTATTCCTAAAATTATACGCTAAACAGCCACTCAAAAACGCCTTCCTAAGTAGCAAAATTTCCTATTTATGAACATTTCTTGAACGTTTTATATCACAAAAACAGTATTTCCATTTTCAAGTAATTATTTTTGACACATTTTCACGAATAAAACAAAATAATTTACTATAAAAAATCTAATTAGCAAAGTTTCAAAAACACGAAAGTAATTGATATTACTTATTTTCAATTAAAATACAACTCAAAAAAAAAGCGTTTCAAAAGATAATTCCAACATTTTCAAAACATCCCAAAATCGAAATCCACTTGAATTCAACCTCGTTTTTTGGATAAAGTTACACTTTTTATCCATTTTTACAATTTTGTCAAAAAAACGTCACAATTTAACAGCTGGACACAGCTAACGAGAGTGTTTAATTTTAGCACTCTGATAATGTGAAA
>P_749
AACCGATCCGAGATTATGTTGAAAAGAAAATCGATAAATTAGAACGATATTTACGGAGACTCCAGACGCTAACGTTCATGTTAATTTAAAAGTATATTCCGATAAAAATGCGAAAGTTGAAGTGACCATTCCGCTCCCAAATCTTGTGCTACGTGCAGAAGAAACAAGTGGAGATTTATATGCTAGCATCGACTTAATTGTAGATAAATTAGAAAGACAAATTCGCAAACATAAAACAAAAGTAAACCGCAAGTTCCGTGACAAAGGGGCAGAAAGAGATTATTTTGCTTATTCTGATGTTAACGGCAGCACACCACCAGAAGAAAATGGAAGGAAATTTGATCTTGAAATTGTAAGAACAAAACAATTTTCATTAAAACTGATG
>P_750
CAAACACCAGCCACTTTCCATAACTGGCACAAACGATTCCTCTTCTTGGAAAGCTTGATAACGAGCTGGCTCTTTGGAAGGTTTATGATAAACTGGCGCATCTTCTGCAAGCGCATCTACAGGAACGTTCGCAACTACTTCACCATGATGAATAATTTTGTACATTTTATCATCTGTTACTTGACCAATCACAACAGCCTCTAAACCATAACGTTCAAATAACACTTGGATTTCTTCCACATGCCCTTTTTTCACACATAGAAGCATCCGTTCTTGCGATTCAGAAAGCAACATTTCATAAGGCGTCATATTTAGTTCTCGTTGCGGCACATCATCCATAATTAATTCTAGCCCAGCGCCCGCTTTTGAGGCCATTTTCAGAACTTGAACTAACGAGACCAGCTGCTCCCATATCTTGAATTCCCACTAAAATATCCGAATGATCACGAATCACATCTAAACAAGCTTCAAGCAACAATTTCTCCATAAAAGGATCGCCAACCTGTTACAGCAGAGCATTGTCTGCACCTTCTTCACTAAACTCTACAGAAGCAAAAGTAGCACCATGAATCCCGTCACGACCAGTTTTAGCGCCAACATACATCACCGGATTACCAATTCCTTTTGCTTGCCCTTTTTTGAATATC
>P_751
AAAGGCTTGCGGAGATAGCTCGGAAAACTGTGTTGTAAAGCGAACTACATACATAATATCTACGCCAAGTTCAGCCATTTTTTCCGCTTTATCTTCAAGTGGTGTGAGGTATTTCACTTGTTTGCGGATATTCTTTAAAACAACGGATGGGTGCGGATCAAAAGTTAATACTGCTGTTTGAAGGCCTTTTTTTTCAGCAATTTGTTTCGCTTTTTTAATGACAGCTTGATGACCTAAATGCACGCAGTCAAAAAGCCAAGTGCCATTACTTTGTTTATGTCAGTCCACTCGTCAGTTGTAATCGGATGATGTAAGTAAATCGTCTTCATTTTTGCCACTTCTCCTCTAAATTCGAATTCCTCTCATATCATAATATAAGAAAGCTATAGTCGCAATAACTATGCTTGATGTAACTCGATGACTTTTTCTGGTTTCCAAAGTTCATTTTTCTCTGGATGAGGTTTGTAAATTGCTGTTAATTTATCATTGAAGATAGTGCAGCACGAGGCTCATTCTCTACCTCTATAAATAATGATTTTGGTAAAAGGCCGCCATTTAAAACTTTCGCATGGATTTCTTCATCAATCACTAATTTGGCCATGGATTCAATGCCTTTTTCAAGTGGATATAAAAAGCTGCTATCACTCGCTTGCATCATTTCGTCAATTTCTGCCAGTGTTAAGCAATCTTCTTTTTTGAAAAAGCCGCTACGAGTCCGTTCTAGTTTGGACATGTGCGCTGGATATCCTAATAATTCACCAATCATAACGCC
>P_752
CGTAACAAGCGCGGTGTAAGTTAATTTCTCTAGTAACTCTCCCATCGCCTTCTACGACTTCATTGTTATTATCCACTACAAGGATTTCATATGGGGAAAGATCGCAAAGTTTTGCTTGACTCATGAGTGTAGGTGTCATAATAATGTGCTCATTATTCATGCGCACACTTACATTTCCTCCAGCTGCATTCGTTTCAAAGCGGTCAAACATCGTCTTCACTATTTTTGCTAAATCTTCACGTTCTTTTTGGTATAACATATTATCTCTCCTCCAATTGTATAATGCTTACTTGATTCTTGAGTTTTCCAGCAGCTTCTAAATCAAAGCTCGAACTGTCTTGTTGCATGACTTTACTAGCGGAACAACCTGTCGCGACTTTTAATGTTTCAGTAATTGGCATGTTCATCGCAAGTCCTGCAATAAATGCCCCAACAAACACATCGCCAGCCCCAGTATCATTGCGTTCCTGCACTTTTGGTGGAATAACTTGATACAACTTGCCATTATGCGCGCAAAGTGATCCTTTTGCTCCAAGCGAAACGACTAGATAGGGAATTTTTCCGGCTAATTTGCGGACATTTTCTTCTAGTGAATTGGTCGTTTCATCCAAAATGGCAATGACTTCATCTTCATTTGGTTTAATGAAATCAACGCCCATTTCGA
>P_753
CAGGTTTTCGAAAATTGACGTATTGCTTTAAGTAAGTCCTCCATTACGTCATCTTCCCCATTTTTTGCTGCATCTACAACACAGTGTGCTGTATGATGTTCTAGTACTTGTAAACCAACATTTTTGAGCGCTTTATTCGCTGCTGAAATTTGAACTAAAATGTCTGTACAATATCTATCATCCTCGACCATTTGAGCGATACGCGGATTTGGCCTTCGATACGTCGCAAACGATTTTGAAGTAATTTCGTTTCATCTTCTTTGCGTGGAACAATTGGTTGATCGTGTTTCATTTTTTCTCCTCCTTTGTTTCTACAATTAACAGTATACCCCCCTATAGGTATTTTATGCAACCATTTATCTGAGAACAAAAAAAGCCATAAACAAATGCTTGTTTATGGCTCAAAATCTTGTTATTTCGCGGCATCTACTTTCTTTTGAAGTGCCTTAACATGTTCAAAAAATTCTTCTAAAGTCCAGTTGTTTTCGTAAATAATCGTTCATCCTTACCAACATAACGATAATGCCAAGATTCATATTGATACTTCGTGATAGCTTCTCGCCCTTTCATATAACGCAAGATAAAACCATAATTGTGGGCATTTTCTTGCAACCATTTGCCTTCAGGAGTTGCTGCAAAATGTCTCTGTGAGTTCCATATTGGTTTTCTGATGATATGATCGCTAAACCAGTTTGATGTTCGCTAGTACCTGGATACGCTACTGCTTCTCTCGCTTTTTGGTCACCTTTCGCATTTACTTCTGCTTGGAAGACTTCTTGCGTTTGTTCAA
>P_754
CGTTACTAGATAGCTATCGTTCAGAAGTATTATCTGCCAAATCTAATCCAAGCACAACGCGACTACTTTGGCGCTCATACGTATGAAAGAGTCGACAAACCTGGCGTATTCCATACAGAATGGCCACAAGTAGAAGATTGATGGAAGATAAGGCATCCACTTTAACGAGTGGGTGCCTTTTTTATGAGATTTGAATTAGTAAATCATGGTAAAGTGCTAAAAAATAGTGAAAATATCTATTTATGCGCTGTTATCCATTCTTTTTGAGCTAAAGTTCGTTACAATAGTAATAGGAATATAGTGTAATGACCGAAAGAGAGGGTTAGGCCAAATGAAAAAATTACCAAAAAAACTTAGCACGCTTTATCGAACTCGAATTACAACATGAAAATTATGAAACAGCGGTTGCTAATGATGGACGTGCTGGACTAGAACTCGCACTTAATGGTTGAAGAATGGGATGCTATTTTACTAAACATAATGTTGCCGCATTTAAACGGTGTAGAAGTTTGTCGCCGTGTACGCCAAGTGAAACAAACACCCATTATTATGATAACCGCACGTGACTCTGTTATGGACCGTGTATCCGGACTGGATCACGGAGCAGATGATTACATCGTCAAACCCTTCGCTATTGAAGAATTACTTGCGCGCCTTCGCTCGCTATTGCGTCGGGTGGAAAATGCAGAACAATCTGCTAAACAAACAACGCTACAGTATCGTAATCTAATTGTTGAAAAGGAAAATCGCATTGTCAAACGCGACGAAGAAATCATTGACTTAACAAAACGAGAGTATGAACTTTTACTTACGTTAATGGAAAATGTTAATATCGTTCTTACGCGGGAAGTGTTACTCAATAAAGTATGGGGTTATGAAACAGAAGTAGAAACAAATGTAGTGGATGTGTACGTTCGTTACTTACGAAATAAAATTGATCATCCTGACGAAGAAAGTTATATCCAAACAGTTCGCGGGACAGGGTATGTGATGCGTACAT
>P_755
GCAATTATGGCTATCGATTGCTTGAAAAAACGCGGCGCTCGCAACATGAAATTCATGTGTCTAGTAGCAGCTCCTGAAGGCGTTAAAGCCCTTTAAGACGCACATCCAGACGTAGAAATCTACGTAGCTGGTTTAGACGAGAAGTTAGACGAAAATGGTTATATCCCGTTCCAGGCTTAGGAGATGCTGGCGATAGATTATTCGGAACTAAATAATTAACAATCTCCTCGGTTTAGTGAGATAAGGAATTATAAACAGTGTTGCTTTTTGGCAGACTGGGAAATTTTTTGTCGAACTATTTCTGAGGAGTTTTTTTATAAGGAGGTTCGCAATTGGCTAAAATCAAAGTAATGGGT
>P_756
TCCATCACTAACTAATTTTATCGTTTTCATTATACATTTTATAATGGCGCTCCAGCTTGAAATTTAATTTTCTAAAATAACTGTTAGATTAAGATAAATACTAAACTGGTAACATGTAAAAGTGTCTAACTGAAACTTCATTTTATGGTACAATAAGCTACAATATACATAGAAAAGAGGGGCGCCATGGAATTTCTACTTATTTTACTTCCAGTTTTTGGGATCTTCGCTATTGGGTTTATTGGACAAAAGACTTTAAAATTTGATATTCCTAACTTATCTAAACTCACGCTTTACTTAATGTCACCGTTTCTTGCATTTAATACTTTTTATACCAATGCGCTAACGATAGATTATGCATATTTGGCGATTTACATTTTTGCGCTTTGTCTGAGTTTGATTTTGCTTGTCAGTTTAATTAGTTTTTTGCTTGGTTATAACTTGCAAGATCGTTGCGCGCTCATTTTGGCTAGTGC
>P_757
GAATTAAACAACCATTCCCTGGTGCAGCACCGTATTCAGACGAAAGTTCTAACACAACTAGCACTTCTAATTAAAAAAAGACCAACAACTAATAAATAGTTGTTGGTCTTTTTATTTTTCGTTTTCGATGTATTTTTTGAAGTAAATTTAAGATTGGTCGGTAATCCTCACCAATTAACCCAATAAATTCAACAATAATCTCAATACTAAAAATTAATAATAACAGTAATAACATTGCTCCCCAAGTAGTGGAAAACGAAAATACGAAGCCCGTCATGGAGAATAGTAATGCCATACAATAGATTAGTAACACCGTCTGTTTCTCTGTAAATCCTAGCGCCATCAGCCTATGGTGAATATGAATTGTATCCCGCTGAAGATATCGGTATCCGCTCTTTTAGTCTTCTTACAATAGCAAAAAAAGTATCTGACAAAGGTACACCTAAAATAATAAGTGGTACTAACAATGAGATGAAAGTAACGTTTTTAAAACCCATAAGTGATAAAACAGCAATCATATAACCAAGGAATAACGCTCCAGTGTCTCCCATAAAAATACTAGCAGGCGGGAAATTATAAATCAAGAAAGCCGCAACTGCTGCTACAAGAATTAACGCAACCGGCGCAACAAAAACATCTTTCAAAAGCGAAGCCATACCTGCAATGGTCATTAAAGCAATAATAGAAATACCACCAGCGAGACCATCTAATCCATCAATTAAGTTTAACGCATTCACAATTGCAACAATCCAAATAATCGATAATGGAATCAGCAAAATACCCAAAATCTACTTGTCCGTAGAATGGGACGTTAATAAAGTTAATAGTAATGTCTCCCCAGACAGTTACGCAAAGAGCAGCTAAAATCTGTCCTAACATTTTCCATTTTGGTGATAAATCAAATATATCATCTATAAAGCCTGTCGCAATAATAATTAATGCTCCGAAATAAATTGGCAAGAAACCTGATTTATCTATTGGGGCTAAGATCATA
>P_758
TAACCGGAAGATGTTCGTGTAACAGCGGAAACGCTTAAAATGCAAGCACAAGTAGCAAGAGATGCCGGACGTGCAACACTCGCGAATAATTTCGAACGTGCAGCAGAGCTAACGATCGTTCCAGATGAACGCATTTTAGAAATTTATAATGCAATGCGTCCGTATCGTT
>P_759
TTGTGTAACCTACTCGTTCAGTTACGTATTGCTAAGGTTAACCTGGTAGCTCAAAGCCTAAAACTGCCAGCACCTTACGAGCTAAAGTTGGCCGATTTTTGATTCTATGCGCCCGGGAAACCAGCTCATCAAGAAATAAATAAACATGAGTGTTGGCAACCATCTGATAATAAACAAAATGATTTCCACCACTTGATATATAAAATCTCTTGCAATCTAGCTCACACCTCTACTTCATCACATAAAGTTTTGTTCATCCAGCCCCCTTTTTCGGAAATAGAGCCATCCACTTCCACATTGTCTGGAGTACATAAGAAAATATTATTGCCAACGCGTTGAATATCTCCACCTAATGCATATATTGTTCCACTCAAGAAATCGACAATACACGTGTCGCTTGATCATGGCTAATACGTTGCAAGTTTACAACAACAGATTTATATTCTTTCAAATAATCCGCAAGTTCTTGTGCCTCTGTCATACACACGCAGTTAGCAAGTCTTCATCGACTTTAGAAAACTGAGCTCCCTGCATACTAACCACCTTCGCGCATCATCTTCTTCTACAGCATAAAAACGATTTTTATTTGGTTTTTCTTTTCTTCGTTTTCTTTTGCATAGGTTCTGGTTCCCTCGCTACTTCCTCTTCGTCATCTCCTCTTCTTCATCTAAGAAAAAGAATGACTTAAATTTATCAATCTTGGTCCATTTGTTACACCTCCATATTATCGTCACTCACCAAAGCTCTTCCTACTCGTATAAATGTTGCACCTTCCGTAATTGCAAA
>P_760
TTTTTATTTTTTTTAGTAGTAGATGCATATATAGCCTAATGCTCGCATTAACACAAACTCCAAATGGCTTTCAATGCAATCCCCATAGTGTAACCCATCAAGTCAACGCCATCTTTAATCGCTTCTTTCACTTGCGATAAATGAGCGCTCAAATAATTAATACGGTAGTCATCATTTACTGTGTAGTTGCCGTTTTCGTCTTTTTCTAGTTGATCGATAGCGCCAAGACCGTTTTCTACGATGAAAAGTGGTTTTTGGTATCTATCCCAGAATTCGTTTAGGACAACGCGCAAGCCTTGAGGGTCGATTTGCCAGCCCCATTCGGA
>P_761
GATGAACGCTCAGAACGTGATTTCCTATTTATCGGATCCTACAAAGACTTGAAATAGGAGGAGAAGGAAATGAAACTTAAAATCGTCTCGCCTATGGGGCAGTTTTTTGAAGGAGAAGTAGAGGGCTTTGTTATTAATACAAAAGAAGGACAACAAACCGTGTTAGAAGAGCATATTGATTGTTTAAGCTTTTTTGACTATAGTGAAATGAGTATTTTAGATGCAGTTGCTTCGGACCCAATCTTTGTGGCACTTGGATATTTACATTTAGTACAAAATGAAGCAAATATCATGGCACAGTTTGCTTCTACGGATGCCGAGCAAGCGGAGCAGATT
>P_762
TGGATGATTTTGGGAAAGGTTATAGTTCGCTTGCGTATTTACGCAGCTTACCGATTGATATTGTGAAAACAGATATGTCCTTTATCGCGCTTTTAAAAACAGATCGAAAACAACAAATTATTATTCGAGCGATTGTCAATTTGTGTCATGATTTAGGCGGGAAAGTAGTTTCAGAAGGCGTAGAAGACATGGAGCAAGTCGAAAAATTACGGGAAATGAATGTGAGTATTTTCCAGGGCTATTATTTTAGTCGACCACTACCGATGGAAGATATTAAAGAAAAATATTCCTTTGTGTAAGATGTATAAATAAAAAATTGGTTGGTGTGAGAATGGTAATTTACCAAATTCACACCAACCAATTTTATTTGATTAAATTATTTGAAGCATCTTTTACAACCACGTCATGCGCGCCGCCTTCTTCGATAGAAGTGGACGAAACAAGGGTGATTTTTGCTTTTTAGTTGTAATTCAGGGATATTGAGCGCGCCGCAGTTACACATAGTAGAGCGTACTTTGCTAAGGCTGATGGCAACATTGTCTTTCAAAGATCCAGCGTAAGGAACATAAGAATCTACGCCTTCTTCAAAAGATAATTTCTTGTCGCCTCCAAGGTCATAACGTTGCCAGTTGCGCGC
>P_763
GGACAAAATTCGTTTCCATGCAAAATCATTATAATATGATTTACCGGGAAGAAGAGCGAGAAATGATTCCGTTTTGTCGCGATGAAAAAATTGCGATTACGCCATACAGCCCGCTAGCATCAGGACGATTAACGCGAGATTTGAATGAAACAACCAATCAACTTTTGCCGAAACGGATCCAGTTAGAAAATCCAAATACGATGACATGATGAATGCAGATAGAGGTATTATTGAACGTGTGGCTGAACTTGCGGAAACGCATCAAGTATCTCGAGATAAGATTGCTTTAGCGTGGCTATTAAATAAAGATGAAATCACTTCGCCAATCATCGGTGCACAAAAAAGAAAGTCATCTGGAAAGCGCGGTAGAGGCGCTAAATATTCAATTAACGGCAGCGGAAGTTAACTATCTAGAAGAATTATATATCCCGCACCCAGTAGTTGGAGCACTACCTACAACTAAATAATCAAATGGAGCATGAGTTGGATGGAAAAATCTGACTCATGCTTTTTTTATGTAAAAAGACTATTGACAAACAAAATGCAACCGTTTACAATGAAGTGGTATTAAAAATGTTTGAAGCTGTATCTTTTTAAAAAGTGAAATAGATAGATGATTTGAAAAAAGAGGTGGAAATATGGAATATAAAGACTTGTCGCCAGCAGTGCAAAGTGAAGAACAACTAAGACAGCTTATCCAAGAAAAAGTAGCAGCCGGAGAAACAAGTTTCCCATCAGAACGTGCGCTTGAAAACGAACTAGGTGTCAGTAGAACTACACTCAGACGGTCACTTGATACCCTTGAAAAAGAAGCGGTCATCCAAAAAAGAAACCA
>P_764
TTTTAAGTACAGCTTTAAGTGCGTGTAGGATTTCAGCACCCATACGTAGAGCTTCTTTAAAGTTTGGAGCTCCAACAGGCATTACCATAAATTCTTGAACGTCGACATTGTTATCAGCATGTTCTCCGCCGTTAAGGACTGCCATCATTGGAACTGGAAGAACTTTACCGTTCACTCCGCCAAGATATTCATATAAATGTACGCCTAGTTCGTCAGCAGCAGCACGAGCAGCAGCTAAAGAAACACCAAGAATAGCGTTAGCACCTAATTTACCTTTGTTAGGTGTACCATCAAGTTCGATCATTGCTTTGTCAATTCCGATTTGGTCAGTTACGTCAAAACCGATAATTTTGTCAGCAATAATGTCGTTTACGTTTTCAACAGCTTTTAAAACACCTTTTCCAAGGTAACGAGCTTTGTCGCCATCGCGTAATTCTACTTCGTATTCACCAGTTGAAGCACCACTTGGAACTAAAGCGCGACCAAACGCACCAGCTTCAGTATAAACTTCAACCTCAACAGTTGGGTTCCACGGGAATCTAAGACTTCGCGAGCATAAACTTCAGTAATAATAGACATTTATAATTCTCTCCTTTGTTGGGATTAATTGAATGAAATGAACAAAAAATTCACTTCATATTCAAAGACCCATCCGTTTTTAAATTCGTATTTATTGTAGCTCTGTTTGCAAAAAAACTAAAGTAATAACTAAAATTATTTTTGAATTAAACTTTCACCTGTCATTTCGGCAGGTTTTTTTTAACGCCAAGTAAATCAAGCATAGTTGGCGCAACGTCAGCCAGACGACCACCTTCACGAAGCGTTACACCTTTTTTCGTTACAATTACTGGAACTGGAACAGTAGTGTGCGCAGTGTGCGGTTTTCCTTCTGGAGTAGACATTGTTTCAAGTTGCCCATGGTCCGCAAAGATAATAGCTGATCA
>P_765
AAGTCAATGACGAGTTGAGTAAGTTTTTCTAACTGCTCAACAGATACTGTTTCTTCTTCTGTGTGCGCATTTTCGTATCCTGCTGATAAGAGCATGGTCGGAATACCTTTTTCATTCAACACATTTGCATCTGTTCCGCCTTCTAAAAAAATTTCTCTTACTTTCCAAAAATTATTTTGCGGCTTTTTGAAAAATATTCATTAGTGGATGCTTAGAGCGAATTCGGTACCCTTCATAAATTAATTTTGTATCATGCGTCAAAAGAGCACCATATTTCTCGCAAGTTTGCGCAAATCGTTCTCTAATGGTCTGGATATGCAAAAGCGCCTTACGGAAACTTGCTGCTGATGTAAAAAGAACTTCTAATTGGGCATCTTGTTGATTTTCATCATTTATTCCACCAGAAAACGACTGAATTTCCCATTTGTTTTCTCGGTCAATTCTGCCTGGCCGCGTGGCATGTAACGCCATTCTCGCTATAGAAATCGGTGACATTTGGGCAGCTTCAGAACTTGCAATAGTAAATTCTAATGCGACTAACGTATTTGCTTGTAATTGATAATTTCCGACTTCACCTGGTGCATCTAAACAGTATCCATAAGCTGCCGTAATTTTT
>P_766
TTTCGTTTCTGGTGACCGCGCTATCCGCGATGAAGATAATTATTACTGGTTCCAAGGCCGGAATGACGATATTATTATTAGCTCTGGCTACGATTGGACCGTTCGAAGTAGAGGACGCGCTCACACATCATCCAGCCGTAAAAGAAGTCGCTGTTGTCGCAAGTCCTGACGAAATCCGCGGTACGGTCGTAAAAAGCTTTCATCGTCTTAAAAGATGGATACGAGGGCACGGAAGATCTTGTGCACGAATTACAAACATTTACGAAAGAACAAACG
>P_767
GAAAGGAGGTGATCCAGCCGCACCTTCCGATACGGCTACCTTGTTACGACTTCACCCCAATTATCTGTCCCACCTTCGGCGGCTGGCTCCATAAAGGTTACCCTACCGACTTCGGGTGTTACAAACTCTCGTGGTGTGACGGGCGGTGTGTACAAGGCCCGGGAACGTATTCACCTGGGCGTGCTGATCCACGATTACTAGCGATTCCGGCTTCATGTAGGCGAGTTGCAGCCTACAATCCGAACTGAGAATAGTTTTATGGGATTAGCTCCACCTCGCGGCTTCGCGACCCTTTGTACTATCCATTGTAGCACGTGTGTAGCCCAGGTCATAAGGGGCATGATGATTTGACGTCATCCCCACCTTCA
>P_768
TATTTATTTAATAATTTGTTTCCAACGGCACCGCCAGATGGAGTAGCGGAAAACTGCTCTTTTGTATAATTCATATAGGTCATTAAGCAAACAATAACTGCATCAAAACTTGCAATAACAGCCATTGTACTTGCCGTTGCTAACATATTAAACGGATCTGGTTCTTTGCTTACACTCACTGGGAAAAAGATATCTGCTTCTTTGGCGATAACGGAATCTGGGTTTTCTGTTACACCAATCAGTGTGCTTCCTTTTGTTTTACAAGCAGGAATTAAATTAAGTAATTCGCCTGTATTTCCACCTTTTGAAATGAGAATCAATATATCTTCTTTTTGAAGTACACCAGAGTTCCATGTACAGC
>P_769
TCCTGGAGCCGGTCTAGCAGGTTCTGGTTCTTTATTACTTGCTTCTTCAAAAAATGCATTTGTAGAACTCGCCTCGGCTGCATCTTCTGTCGCTCCGGCAAATTTCTCCCCTTCTGGGGTCACGCCTTCTACAATAGGAGTTTCTTGGACTGGTTGCGCGCTCTCCGGTGTATGTAAAGTATCCTCGACCTCTCTTTTTGGCGTGCTTTCATTCTCGCTGTTTTCATTTAAATTCTTTTCTTTCTCGTCCATGTCTT
>P_770
AAATTGGGAATACCGGAATATCTTCAGCAATTTTTGTTTTAAATTCGTTTAAATTTTCTTCTGCATCTGGCATATCCATTTTATTAGCTACAATAATTTGTGGACGTTCCATTAGGCGCAAGTTGTACTGTTCAAGTTCATTATTGATAGCCATATAGTCTTCGTATGGAACGCGTCCTTCTGAGCCCGACATATCAATGACATGCACGATAACACGTGTTCTTTGGATCTGACGTAAGAATTGATGCCCTAAACCAACACCTTGACTAGCGCCTTCAATTAGACCCGGTAAATCGGCCATAACAAAGCTACGACCATCTCCTGCGTCAACCATTCCTAAGTTTGGAACAATCGTCGTAAAGTGATACGCAGCGATTTGGTCTCGCAGCAGAAACAACAGATAATAGGGTTGATTTACCGACACTTGGGAAACCAACTAAACCAACATCTGCTAACACTTTAAGTTCTAATTGCACATTTCGTTCTTGTCCAGGTTCTCCGTTTTCAGAAAGTTCTGGAGCCGGATTTGCTGGTGTTGCAAAGCGTTTGTTACCACGTCCGCCACGTCCAGCTTTTGCAATAACTGCGCGTTGACCATGTGCGACTAAATCAGCAATAATCTCACCCGTATCAATATCTTTTACAATGGTTCCTTGTGGTACTTTGACAACTAAATA
>P_771
AACCACACTGAATAAAAGCGAAATCAAACGCACAGGGACTCCTTCTGCAACTGCAACATCTTCACTAAAAGTAAGTACAAACATAAACCTTTTAAACACTAAGAACAATACTACGATAGCTACTCCTAAAATTACCAACAGCTGCACTTGCGCCTTACTGATTGTTACAATCGAACCAAATAAGTATTGCTGCACGCTTGTTGTAATTAGCCCTGATCCAAACTCATCAACACTAACGCCACAGCAAGTCCACCAGCCATTAGTATCGCAATGGACAACTCTGAATAAGTTGCATAAACCCCGCGCAAATACTCAATCCCGAGCGCCGCAATAACTACTACAATAAGCGTTGTCACACTGGGATT
>P_772
CGATCGAGCAAGGTAGACGCGACAAACGCCAACGCTGCATCTTCCTAACTACAGCAGGCAAAGAATTAGAAAATGAACTTGGTGCCGCACAACGTAAGCAAATGGCAGAAATATTCGCCAATTCTTCTGATACTGACGGATTACATTTCACCGAAGTTATGGAAGGATATGCGAAAAACCGACCAGGCGCCGCTTTGATAAAAGATTTTAAGGAGTGATTTATGATGGAACAAATTCTATTTATCCAAACTGGCTTTGGCGTTGATGTTCACGGCCAAAATATTACAAAAGCAGCCGAACGAGCTGTAAGAAATGCGATTTTTACGAACTCTATGCCCGGTATTCAAGGACTTCTTCCAGATGGCGACTTACAAAATATGGTTGTTAATATCAAATTGGCGCTACCGTGTGATGAAGAAAAACTTGAC
>P_773
TGGATTTAGGCTAGATTAAAAGAGAATGCTTTTATAAAAAAACATATTTGGAGGAATGAAACAATGACAGTAGAAAAATGGAACGTAGACCCAGCGCATAGTTCAATCGAATTTCAAGTAAAACACATGATGGTATCAAAAGTAAAAGGTGCATTTAGCGATTTCACAGCGGATATCGAAATGGATCCAGAAGATTTAACTTCTGCAAAATTAAACTTCTCTGTTGCAGCCGCTTCTGTTGACACTCGTCAAGCGCAACGTGATGGACATTTGAAAAGCGAAGACTTCTTTAATGTAGAAA
>P_774
TTAAAAGCTTAATGGCAAGTAGTCCGGCTTCTGAAAAACTTAAAACGACCTTTTCGAATATGGCTTTGTTACACGGGGTTCTGAGTGATGATGACACAGTAATTCTTCCTCAAGCAATTAAAACAAGTCATCTACTTTCTTATAGTAATCTTTCGAAAAGCTGTTTTTACAAAGATTTGCAGCATCTCAAAACAACCAATCAGATTGAAAAGAAAGAAAAAAGTTGGATTATTCATGACCAAGAGCTTTATGCAATGATACAAAATGGTCAAACATCGTTCTAAAAATCATTTCCGTGCCAGTTTTAAAACAACGGTCGAAATAATGAAAAGAATGATAAACATTAAGGTAATTGTTGCGCCAGGTGGGGTTCCTAGTTGGTAGGAAGACACAAGGCCGGAAAACATTCCGACTAAGCCAATCAGAATTGCACTAATAACACACATCAGGAACCCTTTTGAAATTCGCATACCGATTGCAGCTGGTAATATAATAAGTGCTGAAACGAGTAACGCTCCGGCTATTGGCATAATAACAGCAATCGCAATCCCAGTAACCACACTGAATAAAAGCGAAATCAAACGCACAGGGACTCCTTCTGCAACTGCAACATCTTCACTAAAAGTAAGTACAAACATAAACCTTTTAAACACTAAGAACAATACTACGATAGCTACTCCTAAAATTACCAACAGCTGCACTTGCGCCTTACTGATTGTTACAATCGAACCAAATAAGTATTGCTGCACGCTTGTTGTAATTCCACCCTGATCCAAACTCATCAACACTAACGCCACAGCAAGTCCACCAGCCATTAGTATCGCAATGGACAACTCTGAATAAGTTGCATAAACCCCGCGCAAATACTCAATCCCGAGCGCCGCAATAACTACTACAATAAGCGTTGTCACACTGGGATTCACATT
>P_775
CAGGATGAAGGTAAGGTAATACTTACTGGAGGTCCGAACCCACGCACGTTGAAAAGTGCGGGGATGAGGTGTGGGTAGCGGAGAAATTCCAATCGAACTTGGAGATAGCTGGTTCTCTCCGAAATAGCTTTAGGGCTAGCCTCGAGGTAAAGAGTCATGGAGGTAGAGCACTGTTTGGACTAGGGGCCCTTCTCGGGTTACCGAATTCAGATAAACTCCGAATGCCATGTACTTATACTCGGGAGTCAGACTGCGAGTGATAAGATCCGTAGTCGAAAGGGAAACAGCCCCAACCACCAGTTAAGGTCCCCAAATATATGTTAAGTGGAAAAGGATGTGGGGTTGCTTGTTCAACAACCAGGATGTTGGGCTTAGAAGCAGCCACTAATTAAAGGTCCCGTAATGACTGCGCTGCTCAGTGACCCCGCCCACCGTCCCGGAGCTAACGTTTTACCCAGAAACTGTGAATAACCTCTTTAGAGGTTCAGTGGATGAGTGTTCTAAAGGCGGTGAATCGGTCAGAGGCTGGGTGAGCGCTCGAGTTGTGAATGCCGGAGCTGGTAGCAAAGAAGGGTGAGAATCCCTTCCACCGAATATCTAAGGTTTCCTGAGGAAGGCTCGTCCGCTCAGGGTTAGTCGGGACCTAAGCCGAGGCCGATAGGCGTAGGCGATGGACAACAGGTAGAGATTCCTGTACCAGTGCTAATTGTTTAACCGATGGGGTGACACAGAAGGATAGGGAATCGCACGAATGGAAATGTGCGTCCAAGCAGTGAGTGTGAGAAGTA
>P_776
CGTTTCCGCTGCATCCGCGATAACTTCACGAGGGAAGGGAATAGCGCATACCGATATGTCCCATCGCAATGCCGTCATCTACACCAATCGTATTAAATTCAAATGGGATACCGCCAGCTTCTCTAATAGCTTCTTTAGCCACATCCGCTAATTCTCGCAAATGAACATGACCAGGAACGATATCAATGTAAGAGTTACAAATAGCGATAAATGGTTTATCCATATCACCTGGACTTTTAATTTGACCTGTAGCATGCAGCAAACTTCTTGCTGGAGCTTGTTCGACACCTTTTTATTTTGCGCAGTCCATATGACTTTACCCCATTTCTAATTAAA
>P_777
AAGCGAAAATATCTCGACCGTGAAATGTATGGGATGCACCTGATTTTGGTAGGCGATTTTTTTCTTCATCTATCAGTCGAACTTCTTTAATTGTTCCGTAATGCGCGATATGGGTTAAGGTTCCGTTGTCTGGTGTAATAATATAATGACCATCTTCTGTTAAAACGGCGACACTTGAGCGCTTCGAACCAACTCCAGGATCAACAATCGAAACAAAAATG
>P_778
ATTTGTATCTCGATTTTGAAGCACTTCCACGCCAGGCAAGAAGGCGTCCATCATCGTTTTATCGCCCAAGTTCGGCTTTTCCGCGATGTTCAACCGCAGCGGCCCCATTTATAATCATGCCGCAAAGCTCGTCGAAGTTAACCTCCGTTTTCCCAGGAACATCAGCGCCACATTTCATAAAGAAACTGCCATAAAGCGGGCCAGATGCGCCACCAACTTTTCCGAGGAGAATCATTCCGGATTTTTTAAGCAACGTTGCAATATCGGGAGAAGCAGTGAGTAATTCGTCTAATTGTTTATTCACTTCACGAAAG
>P_779
TGAACGCTTCTCAAATTTTAGAAATTACATTAACTGGTCGTGAAGGTGGGCAAAAGAGAAAATCCCAATGTGCGGAGTTCCATACCATTCAGCGAGCGGCTATATTGATACATTAATTGAAAAAGGCTATAAAGTTGCGATATGTGAGCAAGTCGGAGACCAAAACAACCAAAGGCATGGTAAAGCGAGAAGTAGTGCAGTTAATTTCACCAGGAACCGTTATGGACGAACGCGGCTTAAAAGCAAAAGAAAATAACTATATAGCCTCCCTTTATTGCTATGAAGCCAAAGAGTACGGCTTTGCTTATTCTGATTTATCAACAGGTGAATTAAAATCAACAAGTCATTGGAGCTTAGCGAAGATCGTTTGATTAATGAACTAACGACACTTTCAACAAGAGAATTGATTGTTTCTTCCTCGAAAAGAAGTGCTTTCAGATGTCATGAAGGAGCAACTAGGTTTAACTTTTTCTGTACACGAAGAAGATACGATTCCTGTCGAAAACGAGAAATTAGTAACCCGCCACATGTCATTATCCGAAAAACGTGCCATTGGTAAGTTACTCCATTATTTAAAAGAAACGCAAAAGCGGGATTTAGGGCATTTACAACAAGCTGTCCATTACGAAACGAGCAATTATATGAAGATGGACTACTATTCCAAACGTAATTTAGAATTAGCAGAGTCGATTCGTGGTAAAGGTCGTCAAGGTACGTTACTTTGGCTTCTAGATAATACCCAAACTGCTATGGGCGAGAATGCTCAAACAATGGATTGATCGTCCGTTAATAGATGAAAAAAAATCATTGATCGACAAAATGATGTTAGCGAATTAATGGCACACTTTTCGAACGCCTAGAGTTAGTAGAAAACTTGAAAAACGTCTACGATTTAGAACGCCTTGCTGGTCGAGTTGCATACGGCA
>P_780
ATTTGATTTAGCTAAGAAAAATATTCGACATAATTTTGTCCATTACTTTTTATATTTTGCATCGATGATTTTCAGCATTATGATTTATTTTACATTCCTTGTTCTTTCGAAAGATCCATCTGTTGTAGCTAGAATTGACCAATCAGCTAAATTATCGACAGCATTTTCAAGCTCCTCAGTCATTCTACTTATTTTTGTAGCGATTTTTATCCTTTATTCCAATAATTTCTTTACCCGAAAAAGAAAAAAGAAATTGGACTTTACTCTTTACTCGGCCTTCGTAAAAAAGAAATTGGTCGCATGTTGTTTTATGAAAATTTTATTATGGGACTTGGCGCATTAATCATCGGTATTATTGCCGGTACATTATTTTCCAAGCTTTTTGTAACCATTTTACTTAACTTAATTAATCTTGATAGTATTGGTGGTTTTGCCTTTTCTTGGGCAGCAGTAATACAAACGAGTATTGTCTTTATTATCATCACGTTATTTACATCATTTACTGGTTACCGTATTATTTACCGCACCACTTTACTTGATTTGTTCCACTCAGAATCAAAACGCGAAAAAAGTCCAAAACCTTCATTCATCTTAGCCTTACTTTCGATTTTATTAATTGGTTTAGGCTATTTTATCGCTGGACAACCACTTGATTCTAAAGGTTCTATTTGGGCACAACTTGGCTTTTCTATTGGGGCATTAGTTATTTTAGCTTCGGTAATCATTGGTACTGCACTTTTCATTACCTTA
>P_781
TTCGCAATCGCACCAGTTCGCAAGTAATCTCCGTAAGAAAATCCACCTGGAAGTAAAACCGCGTCAAAGCCTGCAAGACTTGTTTCCGCATGCCATACATATTCCGCCTCCTCGCCAAGAGAATCGCGAATCGCATGTAGCATATCAAGATCACAATTAGAACCTGGGAACTGAATGACAGCAAATTTCATCGTTTAAGCCTCCTCTATTTCATATCGGTAATCTTCCATCACCGGATTTGTTAGCAGTTTGTCGCACATTTCATTCAATACTTCATCAATATCTCGGATCTGATTTTGCAACTTTTAGTTCCATAAATTTACCAATACGAACATCTTCTACTTCCTCATAACCCATGCTTTTTCGCTGCATCTTTTACTGCAACACCTTGTGGATCTAATACGCTTTTCTTTAAAGTGACATAAACTTTAA
>P_782
TTCATCGCTTCAAGTTTTTGATAATGCTCTAAATTTACTGCTTCTTTTGAAGTAATTTTATTTTAGAAACCTTCGCTGCTACTTTGGAGTTCGCATTGATTCTTTCCTCGGCAAGGCGGTAAAACGATACTTCTTCCGTTTGTTGAAGCGCATCACGAAGTTCGGTAGCTTTTTTCATGATTTCGTCTTTTGAAACTGTCACAATTTCATCTCCATTCTTAATCAAAGGAAAATGGGTGGTCTTCATTGATGAGAATTCGGTCAATTTTTTGTGCTTTTCCAGTATTTTCGTCAAGTGTGATTAAACAGCCCGACAAGACTGCTCGACCAGTTTTAGGAACTTCGAACCTAGTTGGTAAAGCTGTTTTAAATCGACGGATAACAGCTTCCTTTTCCATACCAAGGATAGCATCGTATGGACCAGTCATACCAGTATCCGTCAGATAGGCTGTTCCTTCTGGAAGAATGCGGTTATCCGAAGTTTGCACATGAGTATGCGTGCCAACAACAGCCGTAACACGACCATCTAAATACCAACCCATTGCTTCTTTTTCACTAGTAGTTTCTGCATGAAAATCCACAAAAATAATATTAGTGCGTTTCTTTGCTTCTTCTATCAAAGTGTCCATTTTGCGGAATGGATCGTCTAAATCTGCTAGAAAAGTCCGACCTTGCATGTTGATAACGGCAATTTCATGCTGATTGCTTTTCACAAAAACCATTCCTCGTACCAGGTGTAGTATCATCTGGAAAGTTTGCTGGGCGCACTAAATACTTAGCGTCATCGATAGAATTCAAAAATATCACGATTATCCCATGTATGGTTCCCAAGTGTTACAGCATTGGCACCAAGCTCCAGAAAATCTTTATAAATTTTCTCTGTAATCCCACGGCCACTTGCTGCATTTTCACCGTTAATCACCGTGATAGTAGGTTTATATTTTTTCTTTAATTGTGGTAAATATTCTA
>P_783
GTCACTCCAGACAAATTACATTGTTCAATCCTCACACTCTCAAGTACTGGGAAAACAGTTCCTCTAAAATAATATACAAAATTCCCTGTCAGCGTAGCTTCTTCAATCTCTATATGTTTAATGCTTTTCAAATAACTATTCCAAGCGCTCGGTTTACTGCTTGGCACGTTACCAAACATACGCAAGCTATATTCATCGTTCGCAGAATTATAATAAAGCGTCCAAAAATCACCTGAGCTTACCACTGTTAAATCCGGATCATCCGAATCGGCAACAGGCTGCTCTCGAACCTCTGGATTTTGCATCAACTCATCCGTAGTTGGGACTTCTTCTAGATTCTCGACCTCGGCTGGTTTGTCTTGCGCGACTTCTTCTGCAATGATACTAGAGGTATCCAGAGAACCTAGTTCCACCTCTGGAAGCTTATTTGCTGTATCCCTTTCTTGTGCGATAGAAAACGTTCACGCTGCCAAAAGTAATAAAAAGCCCAGAAATAATAAGGACCACTCGCATGGAAAACTTCTTCATCAGTTCCCCTCCTTCTTTCGTAGTTAATTTCTAGATGCCGAATTTTCTAGCTGCAACTTAATTATAGAGGAGTCGAGGAGTATTTCTGGCCATAAAATTTTAACTTCTTAAAATTTTACGGC
>P_784
TAGTGCCCCAGAAACGACAATATCACGTGCCAGTAAACCACCAACAAGACCAGGTGCTAGTGCTAATTTGTCCGCAATCGAATACCCGATAAATGCTGCAATAACCGGGAACATCATTCCTAGCGCCAAGCCACCAAAACCATCTAAACTATGCAGTAGTGAAATTAAACTATTCGCACTGTCTGCGTATTTCGCATCCCAAATATCTGTAATTCCGAAAAACGAACCACCAACCCCAGCAATCGCCATAATCACGGCGCCTGCAATAACGAGCGGAATCATATATGAAATACCTGTTAAAACGTATTCGTAACGCAATTTTTCTGAACATGGTAGATCCTCCTTATTTTTCGTCAATTAACGCAAGTGCTGCGTTGATTACTTTTTCTGCATCTTTAATGGGTGCGCTTACTGGAACTTCCAGCACGACTTTACCA
>P_785
AACTTCGCGCGATGATGCTTGTCTGCTTGCATTCACGAGTGGAACAACAGGTAATCCTAAAGGCGTTGTAGATCTCACGGCTGGGGTTACGCGCATATTCGTATCGCTGCTGATCATTGGCTCGATATTCACGAAGACGATATCGTTTGGGCTACAGCCGGACCTGGTTGGCAAAAATGGGTTTGGTCTCCTTTCCTTTCTGTACTCGGAAAAGGTGCCACTGGCTTCATTTTACAACGGTCATTTCATTCCTGAAAAACAACTTCATTTACTGGAAGAGAAAAAATCAACGTGCTGTGCTGTACGCCAACAGAATATCGCTTAATGGCTAAAGTAAATAATTTGCGCGAACATGATTTAAGTTCCCTTCGTAGCGC
>P_786
ACGAATTGGAAAAGAAGAGGAAAATCGTGCGGTAATTGCACTTTTAGAAAAATTATTGTAAGTGTTTGGAGGCGTTTTTGAATGAAAGGGACGGTAGTTATTGTTGGGCTTGGGTTAATTGGCGGTTCTATTGCCCTTGCGATTAAAGCCAAACACCCAGAAGCACATATCATCGGAATTGACGTTTCCTATCATTCGTTAGAAGTTGGAAAGTCTCTCGGTGTGATTGACGAAATTGGCGAAAGTATTTTAATAGATGGGCCAAAAGCAGATTTACTTGTTTTTTGTTGTCCGGTAAAAGAAACAGAACAGTTATTAACGCGTTTACCTGGGCTGCGTTTAAAGGAAAATGTGATCGTTACAGATACAGGTAGTACAAAAGGAACCATCATGGAAGCATCCACGGCACTTAGAGAAAGTGGTATTACGTTTATTGGCGGTCATCCAATGGCTGGTTCGCATAAAAGTGGTGTCCGTGCTGCTAAAGAACTGTTGTTTGAAAATGCCTATTATTTGTTAACACCAACGAAAGATGTAGCAGAAGACAAAGTGGCTGAACTTAGGACGTGGCTGTCTGGTACGAATGCTAAGTTCTTAGTGTTATCACCAAATGAGCGTGGATGATGAAATTACTGGCATGTTGAGCCACTTACCGCATATTGTGGCGGCGGCTTTAGTGAACCAGACGCAAAGCTTTACAGAAGAACATCCTGCAGCGTTTCGACTTGCGGCAGGCGGATTTCGTGATATTACACGGGTCGCTTCTTCAATTCCAAGAATGTGGACGGATATTTCTATTAGCAACCAAAAAACGTTAACGAAACAGCTGACGATTTGGCGAGACAGTATGAACGAAGCGCTTGAGATGCTTGAAAGTGAAGACGCGAGTTATATATGCCTTTTTTGATGGGGCAAAAGAATTGAGACCACTTCCAGTTCATCAAGGTGGTGCGATTCCATCTTTTTACGATTTATTTGTCGATGTACCAGATTATCCA
>P_787
TAGCAAGCATAAAACGCCAAAAACTACGCTCTCGTGTTGCGTGAACAACTTCTGCATCCCGCTCGAAATCTTGCATTGTTTTTTTCGAAAAATCTAATCGCATCATGAACTCCTCACCCCATTTTCCCTAATCCGCGGATCAACAATCATATAAGCTAAATCGGCCAGCAAGTTTCCGATAATTAATAACAGCGCTGAAAATAGCGTAATCGCCATAATAACTGGATAATCTAATTGGAAAATCGCGTTAATTCCAAGCGAGCCCATGCCCGGCC
>P_788
CTACGATATTATAAAGCAACTTGAACCTACCCACTTTTTTCTTCTCTACCAATACACTTTTCTATACAAAAGAACCACCTGCTTTCTTCCCAAAATCTTGTCGATAAAAGTCGCTTAGATACCCAGGACACCAATAGTTTTTCGCTCGTTTTTCTATTAATGAAAAAGGTGTTTTTGATGAAAACATGCATCAATTTTTAAATGCTATTGTCGTTGAAGATGATCCTCGAACTTGACCGAAGTTCGCGCTGCTCTAAATGAAGCGAATGGTATTAAAGTACTTTCTTCACACCATAATAATTTTTAAATACTCCTGCTAATTCTGACAAAAAAACAGCCGTTGAAGACACTTTTGAAAGCATTACAATATTCCACGCACGCGAAAGAATTATTACTTTTGGTTGTAAGCAAGGATGTGTATTATTAACGCTCATATGCTAAAAGTCAGAGATTTGGGATGGCAAATCCAGAACAATAATGTCAAAGCAGCAGCAGACAGTCTTACTGACACAGAATGAAGCAGATGGGGTTTACAAATTTCTGAAAAGAATTCATTTAGTAAGAGAAGAGGAAAAGGGATGAAAAAAAGGGATTTTAAACGTATTATTAGTTTTTGCTTTAATTGCGGGGCTTTCCGTACCAAGTTCTATGCAAGTTGAAGCTGCTGCACCAACTATAAAAGTGCATTTTATTGATGTTGGTCAAGGAGATGCCATTTATATCAAAGCACCTAGTGGAGAAGATATTTTAATTGATGCAGGTAACAAAGGTAAAGGGAAAACGGTTGTAAATTATTTGAAA
>P_789
TATTTTGTTGGCGGAACAAATAAAGAATTCCAGTACGTATAAAAAAACACGACAAATGGAAAGGAAATTAAAAAAGGATCGTTTCAAGGTGGGAATACAGCTAGTTGGATAAATACTTTTGAGGAATTAGAACCTGCAACAGGATATACGCTAACAATTAGCACCCAATACGATAATGTCAATGGTGGATTAGTAAGAGCATGGAATACTAGCTTTAATTTCACTACAGATGATGAATATGTAACTCAACTCACTTACCATTCAGCTAGATGCTGGAGCAAAAGTAGTTAAATTACAGGCTAAAGAAGATCAAACCAGGATCTACAACGATTGAAAATAT
>P_790
[truncated: 1,771,036 more chars]
