# Supplementary material for: EnDeep4mC predicts DNA N4-methylcytosine sites using a dual-adaptive feature encoding framework in deep ensembles
Source: Genome Res. 2026 Mar;36(3):589–99. doi: 10.1101/gr.280977.125 (PMC12951953; doi:10.1101/gr.280977.125)
Supplement: Supplement 1 [file Supplemental_Code.zip › Supplemental_Code/EnDeep4mC-main/data/4mC/4mC_Listeria_monocytogenes/train_neg.txt]

>N_1
TGAATTCACAGTAGGTCCAACCAGCCAACCGTGGTAAATGGAAAAGCCTTGAACGGATTGATTATTCGTTCAAGGCTTTTTTTGTATTGCAGGAGAGGATTAAACATGGCATCTTAAATTGAAAGCGCTTAAAAAAGAGGTGAACCAATGAAATCGTAAACAATTAGAACAACTAAACCAAAAGTGCCTTTATGAAGTATATGATGATGAGCAACAAACAAATGATTTTCGTGTGGGAT
>N_2
ATCACAAAATAAAAACAGACATGATGGAAAAGTCGTTGACAGCGCGCCATTGCTCACAAAAATGGACTTTAAATCGTCGCCATTCCGCATGTATAAATCGGGAACTAGACTCTTAGTATATGAGCACAATCAGTATTGGTACAAGACTTATATTGATGACAAACTATACTACATGTATAAGAGTTTTTGCGATGTTGTAACTAAAAAAGACGCAAAAGGGCGCATTAAAGTACGAATTAAAAGCGCGAAAGATTTACGCATTCCGGTTTGGAATAATACCGA
>N_3
ACTATCATGAGAACCTCTAAACGAATTCGAGAACGAGAAAATGAATTCTTACCAGTAGTCATCTTAGAAAAGGACACCGTGAATCGAATGGCCTCTACAATACGTCATAATCGTGCGCGCGGATTTCATAATGTCGAATTAATGTCCAACATTGTTAGTGAACTTGTAGATAGCGGGATGTCCGATAGTTGGATTATGAAAAATATTGGAATGGATGCTAATGAAATCTTACGCTTAAAACAAGTAGCGGACTTGCTCACCTCTTCTTAGATAAAGAATTCAGTCACACATCTGATTAATTGATGAAAAGAGGTTTAATAATGAAAGAAAATAAATA
>N_4
CAACAATTTGTGCAAGGTGGACCAGTAATTACAGAAGAGAATGTTCGTTGGTTACGCTGTGACATCAAGAGTTTGAATTTACTTGGAAACATTTTAGCAAAAAACAAAGCACATCAACAAAATGCGTTAGAAGCTGTTTTACACCGCGGAGAGCAAGTAACTGAGTGTTCAGCTTCCAATATTTCTATTATTAAAGACGGTGTGTTATGGACGCACGCAGCAGATAATTTAATCTTAA
>N_5
GTAGAAATAATTGATTCTGCTTGGGAATCTAGGTTAATGGAAAGCTCAATAGAAGTTTCAGCAGTAATGCGTGTTTTAGTCGCTGTTCTCATTTAGTTTTCCTCCTCAAAACGAATTTGAATGGCTTTGGCATGGGCGTCTAGACCTTCTTTTTTAGCAAGTAAAACGATAGCATCTTTTTCCTTTGCGAGTGCTTCTTTTGTATAAGAAATAAAGGCGGAACGTTTGGTAAAATCTTCAACACCAAGAGGAGAGAAGAATTTTGCGGTACCACTTGTAGGTAAGACGTGATTTGGGCCAGCAAAATAGTCGCCAAGAGGTTCCGATGCATAACTCCCTAAGAAAATGGAGCCAGCGTTTTTAATTTGATAGAGATAGTTCATCGGATTTTCAAGTTGTACTTCTAAGTGTTCTGGGGCGATTTCGTTCATGATATCGAACATTTCTTGTGTGGTTGCTGCGATAATGATTTTTCCTCGTGTTTCGATAGATTTCTGAGCAATCGCTTTTCGCGGTAGATTTTCTAGCTGTTTGTCAATTTCATTTTGTGTTTCCTCGGCGATTTTTTTACTAGTTGTGATTAAGATAGCACGGGCTAAAATATCGTGCTCTGCTTGGGAGAGTAAGTCGGCTGCGATAAAAGCAGGATTGGCGTTTTCATCTGCGAGCACGACGATTTCGGATGGACCGGCTATCATGTCAATATCAACTAAGCCGAATACTTCACGTTTGGCAGTGGCGACATAGATATTTCCAAGCGGTTTTTTTATCTACTTTAGGA
>N_6
CCGTAACCGATGATGCCAACGATAACCCCCATGACAACAAAGAAAATTAGCGGTCCAAGCACAGCAACAACTTTCGCCTCACGAATACCAAAGCCAAATAGGCGATTAATTCCTTGATGGCCAGCCTCGGTTTCTAGTGTTTCCGCATTCGAAGCCTTTACGGGCGCAGCTTCTGATAGCGTTTGGCTAATGGAACCAGTGAAGTCAGCCGTTTCATTTTGAAGACCTTTAGATATTTTAAACATTTTCTGACCAAAGTGGTGCAACAACTAGCGCAGTAATCGGAACGGCCACTAAAATAATGAGTGTCATTTTCCAGTCCATGAAGAACAAAATAATAATCGCCCCGACAACAGAAATTATCCCAGTTACAAATTGCGGAAAATGGTCGGCAATCAGCTCCTTCACTACCACTGTATCATTTACCATGCGACTTACCATTTCC
>N_7
TGGTGCCGTTGCAGAACCACCAAACAAATGGATATTTAGAAGGTGGTGAGCTGCTCTCCCACGGAAAACGAACGGTAATCGTAGAAATTAATTGCCGTTTCGTTCTAAAACAAAAGCAGAAGAATTAACAATATTTTCTGTCACCATCGCTAAATCCGCATTCGTTGACGGCCAATCAATTCCTAATTCTTTCACCGATTGAAAAGCACTCGACAACAATTCCAAAAATTCCG
>N_8
TTAATTTCTGTCATACAACCAGAGGATGATTATTTGTTTGGACTTTGGGTGGTTTGTTCTTAAGGACTATTAAAAACCCCGCTTATGTTTTGCATAAGCGGGGTTTTGATTATTTTTTCTTGGCTGTTGCGATTCGTTCTTCTGTGCGTTCTTTATCGCGTTCTAAAATTGGTTTCAAGTATTTACCTGTATATGATTTTTTCGAGCGAGCGATTTTTTCAGGTGTGCCGGTTGCAATAATTTGACCGCCACCATCGCCGCCTTCTGGTCCTAAATCAATCAAGTAATCCGCTTGTTTAATTACGTCAAGGTTATGCTCAATAACAGGTATTGTAGTTTCTTCTACAAGTCTTTGTAATACTTT
>N_9
TAGTGGACTTGCTACACAAGGATATAATTTATTTGGTATAAAAGGGAAATATAATGGACAATCAGTTATCATGACAACTTCTGAATATGTGAACGGTGAGTGGATTAAAATTGATGCTGAATTCCGCAAATACCCTAGCTGGAATGAATCTGTCACTGACCATACTCTTTTATTAGTGAACGGAACTTCTTGGAATAAAGACTTATATAAGAAAGTTGTCGACGCAACGGATTATAAAGTAGCTGCAATGGAGCTTCAAAAAGCTGGATATGCAACCTCTCCTACATATGGTGCTAGCTTAATTCAAGTAATTGAGAATTATGATTTAGCC
>N_10
TTTCTTGAAGCCGAGTGGGGTTGACGGAGGAAACTTAGTAATGGAGCTTGTACGAGTGTTTTCTAGTGAGTTGCTAGTGGCTGCTGTATTTATGAGTGCTGGTTTTATGGTTTCATCGGTGCTTCGTTCCGCTAAGCAAGCTTCTCCGGTTGCACTTGCGCTTGTGTTCTTAACGTATATTTTAGGAATTATGGCTGGGTTGAATGATAAGGTCGATTTCTTCCAATATTTTTCACCAATTAACTAT
>N_11
ATTGCGTCGTCGTACCGCACTTCTAAATTCACAAACTTATTGTATTCTTTTACAAAGGCTAGTTTCACGTCACCAACTGGACCATTACGTTGTTTCGCAATAATAATCTCAATCGTGCCATCATTTTCACCTTCCCGGTCATAGTAATCTTCCCGGTATAAAAAGGCTACGATATCGGCATCTTGCTCAATCGAACCAGATTCACGAATATCTGACATCATTGGGCGTTTATCTTGACGTTGCTCTACACTACGAGATAACTGCAAAGTGC
>N_12
CGATTTTGGCTACTCCAACGACCGTATCTTCACGTATAATCGGGATATAAGTCGCTTCAAACCAAACACGTTCACCGCGTGCATTTTTTCGTTCAATTTTATTTTGAAATTTTTGCCCAGCAAGCAAATTTGTCCACATTGCTTTATAGCTTGCACTTTGGACAAAATCAGGAAAGCATAAGTCCGGGTGGGATAAAGTCAACATTTCTTCTTCTGAGTATCCCATTGCCTCCGCGAAAAGGGCATTAGCATAAGTTACTTTTTTATTAGTATCAAAACGAATTATTGCCACGTTTTGAAGTAAACCATCGAGAAGGAGAGTTGCGTCTTCTGTTTCCGCATTAACATTCATTAAAAAAACCTCATTTTTTAGAAAAATAATATAAAAACAACCAACATCAACATAATAACACACATGTATTCGTAATGGGAAGTTTATTTTTTAATAAAATGGGTATATAGAAAAATTAAGCTTAGCAGTGATACTTGCAATCACATCAGAACAATCTTATAATTTAGAAAAATGCGGGAGGGATAAGGATGCGGATTACGGGGGAACGGATTTACTTAAGACCTTTTC
>N_13
TATTTTAACAGTCTAGAATTCATTGCTAGACTGTTTTCATAAATTAGACCTTGGTATGATGTGAACCTAGGACCTAAGAAGGAAGTTAATGCTATTTATTCATGTTATTCTTATATAGAAGTAAAAAAATGCACAGGGGGAAACAATTATGTATAGAAAATTAGCAACAGTAGGGATGACGGTATTATTAGTAGGAGCATTATCAGCATGTAGTTTTAATGATGATAAGGATACATCATCAAATAATAGCAGCAATGAAACTACTAGTAGCAAAAGCAGTAATAATGAAAGTTCATCAGATAGCTTGCAAAACAAAAGCTTCGA
>N_14
TGTACTTTATTCATTAGTAGCATGTCTATATGTCGCTATGGTGCATTCTTACCAATTTTGAATTAATCAAATTTCTCAATTAGTATTACATCTCTCTCGGAAACTTTACGATAAATCCAAGTGACAATACGATTGTGAAGTGGATTGTTGGGTTTTTCAAAAGAATACTAACATACAGAAATATTTGCAAGCTCGGGGTCAATTTTATTTTGTA
>N_15
CTTAATGTTAATAAAAGTCTTATGCTCTTGATTAAATTCACATACCCATCCACATCTTCTTCTTGCTTCTATGGCTTCTACATAGTTTCTTGGATATGAATAAACATTATTATTTTTTCTTTTACTAGCTCTACTTTTAGGCACCCTAACTAAATAAGTTGATTTATTTTCCTTTACTACTTGTGCTGGATTTTCAAAATTATTCAAAGTACTAATAATTTGGTTATCCATTATTTCTTCAGCATCAGAATTTTTAAATGTTACATATGCCAAATAACAGCTTAAAGTCGCGCTATAAAAACGGTTAGATTCCTGATTGAATGCTTTAAA
>N_16
TCATCTACGGTTAAACTTGCTACCATTGTTTTACCATCTTTTGATAAGAACTTATCTTTAAGTTCTGGTTGGTTAAAACTAGATAACACGTTTGTTACATGAAGTTCGTCTTTATCTTTTTCGATAGAGTTGAGTGAATCCT
>N_17
ACTTTCATATCTGCAAGATGCTCTAAAAATCCCGGTAACTCTTCCATATGTTCGTTATGCATTAACGAATTTACTGCTACAGTTACTTTCTTTCCTTCTTGATGTGCTAAATGAACTATTTCACGTAATTCTTCGACAGAAAATCAATGCGGCAATCTTAAACCAAATTGGCTATTACCTACATATAGTCTGTCTACCCCCGCGCGAAGCAATTGTTCAGCTTGTTTCATTGAATCTGCTGTCGCAATGATTTCCATGTTTTTCTCCTC
>N_18
AACTGAACAAATAAAGACAAAACTCACAGGTTTCCTTTTCCTTAGAAAGGAGGTGTCATCCAGCCGCACCTTCCGATACGGCTACCTTGTTACAACTTCGCCCCAATTATCTGTCCCACCTTCGGCGGCTGGCTCCATAAAGGTTACCCTACCGACTTCGGGTGTTACAAACTCTCGTGGTGTGACGGGCGGTGTGTACAAGGCCCGGGAACGTATTCACCGTGGCGGTCTAGTCAGCGATTACTAGCGATTCCGGCTTCATGTAGGCGAGTTGCAGCCTACAATCCGAACTGAGAATAGTTTTATGGGATTAGCTCCCCGCCAGCTTTGACGGACCCTTTA
>N_19
TGGAAATTAACGACGCAAAAAGTCACTTATCAAAGCTTGCTAGAAGAACCAGCAGCGCCAACGAAGGATGGCTATACGTTCATAGGTTGGTATGATGCTAAAACAGGTGGAACTAAATGGGATTTTGCGACAGACAAAATGCCAGCTGGAAATATAACGCTATACGCCCAGTTTACTAAAAATGCCACCCCAGATTCCAATGACCCAACAACGGTTACCCCAACAGGAAATGGCAATGGGACAAGTACCCCAAGCAATTCAGGTGGAAATACCACGCTTCCGACAGCTGGGGACGAAAATACCATGCTTCCAATTTTTGTAGGAGTTTTCTTGTTAGGAACAGCAACGCTTATTCT
>N_20
CAATTTACGGTAGAGAATATACGATTGTTCACGTCAAGACAACAGACCACTTACGTAAAGTAGCTCGCGAGGTCAATGAAAAAATGCACGAAATCGGCTCCCAAAATCATGCACTAGATAGTGGTAGGCTTGCTGTACTGACAGCTGTGAATGCGACACACGATTACTTAAAACTAGAACAAAAATATCTAGAGTTAGAGCAAGAACTGGCTCGAATTAAAGGAAGAGATTAATGATTTTAAATTAGATATTTTAATTTTACTTGTTTGCGGCTTTTTCGCAGGATTTAGAACAGGCCTTATCAAACAACTTATCTTATTATTAGGTTATATTTTAGC
>N_21
ATCTGTCATCGCTACAACGATTTCGCCATTGATTGCAGAACTTTGTTGTCTAACGATTACTTTATCACCATCAAGGATTCCGGCATTAATCATACTTTCGCCGTCGATTTCTAACATGAAGACATTCGTTTCGCCAGCTGCCATGTATTCTGGTAGTGGGAAATATTCATCAATGTTCTCAATTGCAGTGATGGGCATTCCAGCAGTTACTTTCCCGATAATAGGAATATTTACAACATTGGGTGTCTATTGCTTCGTATTTTTGCTAAAGATAATATTTCAATCGCACGAGGCTTTGTTGGGTCCCGTCTAATTAAGCCTTTACCTTCAAGGCGAGCAAGATGTCCATGAACAGTAGAGCTGGAAGCAAGGCCAACTGCTTCACCAATTTCGCGGACGGAAGGTGGATAACCTTTTTCTTTTACTTCTGATTTTATAAATTCATATATATCTTGTTGGCGTTTTAGATATTTTCATGGTTTCACCTCATTGATTTAATGGTTATTTTATAATTCAAGTATAGCAAAAGAAAAACCAATATGCAAACAAAGGTTCGTTTTTTATTGACATACACA
>N_22
TAAGAAGCAAAAATTGCATTTAGAAAAGCATATCCTATCCATATGAAAGCTGCTTTACAAATTATGGAACATAATAATTGGGGAGCCGCTCGTAAAATCTCCTTTAAATTTATTATCCGTCGTAAATTTAAGGCGCCTATTCTAATTCGGAAAATAAGCAGAGGCATTATATTTAGATTAGCTACTTTGATGCCACGCAAAAAAGACCAAGTTATTTTAGCTACAGAACGTAGTACAAGCTTAGAAGGAAATTTATTAGCCATTTATGATTACCTGTTTTATAATGATATG
>N_23
ATGTGACATCAAATCTAAGTATTTGAACCATCGTATGACGAAGAAAATTCACAAAAACGGAGCTTCTTGTTATTTAGAATATCGTCCATATCACAATCTCACTATTAAAGAGAAGGATTTGGAAGAATATGTGGAAGCTAATAAAGAAATTCTCAAGAGTAACTGGGGTATCGGTATTGATATCATTGAGGATGGATTGTTTAAGAAATTAGGTAAGTTATTTAAATAAAATAAAAAAAGCATCCTTTTTTATAAAAGGGTGCTTTTTTTATAATCGTACCGACTGGTCTCGAACC
>N_24
CGATTGCGTTTTCGATGGCGCTTGTCCCACTAGTGACGGGAGCTTATGTGAGAAAAGAATATGCGCAAGTGAAGCGTCAACTTAATGATGTTTTTCAAATTTTATTATTTTTAACAATTCCAGCTTGTTTTGGGATTGCGATGCTAGCAAGACCGCTATTTACGGTGTTTTTCTCGCCAAGTGATAACGGTACAGCATTACTACAACTTTTTGCGCCAATCGCTATTTTATTTTCCTTATTTAGCGTATCTGCTGCAATCCTTCAAGGGATTGATGAACAACGATTTACCGTACTTGGTTTATTCTC
>N_25
AACTTTGACATGTTTTTCAGCTGCTTCATAAAATTTATTTGCTGTTTCGTAATCAGCCTCTGTAGCTTCCATAATAATTGGTTTGAGCGCTCTTCTAATTTTTTATTTGTTGGTAAAACGTCCACCATCAAATTTTTATACACTTTTCCAATTCCAACCATTGAAGCTGTTGAAATCATATTTAATACTAGT
>N_26
TATCGTGGTAGTGATTGTGGTGGCGATATTGATGGCAATGATGCAAATTCAAGACCAATCGCTGACGTTTTTACCGAAGATTGTTGCTTTCGTAGTGGCGCTATTTATTCTTGGACCGTGGATGTTTGAACACATGACGGATTTGTTTGTAGGAATCTTTTCCAAATTACCCCTGATGATTAGGGTGTAAACATAGGAGTTGAATTTTTCCTTGCGGTAGTGATTGTTTTCAGCCGAGTTGCCAGTTTTTTATTCTTCTTTCCGCTTTTAAAAGGGCGAAACATTCCGAACAGTGTCAAAGTGGTTTTTGGGATGGCGATTTCC
>N_27
TAACTAGATATTTCGCGCAACGTTTCATCAATAAATGCCGGATGAGTCATCACTTCGACTACATCATTCGTTCCGATATGCTTTTGTACTAATTTTTTAATCGTTTCAAAAGATACACCGTCTGCATAAAACTCCGTAGCGAATAAGTCAGGAGTTTTTATAGCACCGAAGTCCGAAACATCAGAATGACGTCGAATGCTCACACCGTATTTTTCCGCAAGTTTATGTTGTACGGGATAAATTAGCGGCTCAATTGAATGATGTGTATCAAAATGAGAAATAGTGATTCCTGCATCTAAAATTTTCTCGATTTGTGCAGTTAACTCGCGCTCCACCTCATTGGT
>N_28
TCGGCATCGAACAAATTGTCGTATAGCCACCGCGTGCCGCCGCTTGTGTTCCTGTTA
>N_29
ACAAATACTTCTCATACTACTTTAAAACAAATGAAATCGTTTGGCAACAATTAAACAAAAGATAAGATAAAAGTTGTGGAATTTAATAAATCCTATATAATGAAAAAATAGGAGTGGTTCATAGATGTTAGAAAAAAACTACAAATTTTTACTTTGGATTTATATATTCTGGTTTTTAGGTAGCGTTTTGTTAGTATCCTTACACATTATTCCACCAGAGCTAACTGCAGTTCAATCACTATTTTTAGTATTTACTGGTGTTTTTGCGGCTGTTTTCTTTATTATGCAATATGGTAAATGGCTTGGTTCTGCTATTACGCTACTTATTTTTGTTGTCAGTACATGTATTGAATGGATGCAACTAAGTTATACAGATGAATATATTGGTTCAACGTTAGGTGGAAGTGTTTACGGAATTCCTATTACAATGGGCTTTATTTGGGTCGGAATGGTTGCCGGGACGCATATTATCGCTCGGGAAATTACATTGAAAATTAATATTGACTGGATTCGTGGAGGTATTTATTCGTTTATCGCAGCAACGATGGTAATGATTTTTGAGGTTTTAATCGAACCAATTACAATGCAATCAAAACAACTTTACATTACGCAAAACGGCTTCACGATTTTGCAGTTATCTGACTTTATTAATTGGTGGCTTTTAGGACTTATTTTACATTTAATGATTTACTTTATTTTGAGTTTAACGGATAGTTGGGAGCGTCTTAAATATCCAGATTTAAAATCAGAAATTGTCATCGTTTATTGGATTATTATTGCCTTTTTCGTATTTTTGTCCA
>N_30
AAAAACGATACCCCGAAAAAGCATTTTAGCGATACCTTTCCAA
>N_31
ATTCGCGTAAGTATTGTGTACGAAATTCCATTATCCGAAATCGTATATGACTTTTTTGACCAATTAAAATCATCTACAAAAGGTTATGCGTCCTTTGATTATGAATTAATTGGCTATAAAGCTTCTAAACTTGTGAAAATGGATATTCTTTTAAATGCAGAAAAAGTTGATGCACTTAGCTTTATCGTTCACCGTGATTTTGCTTATGAGCGTGGAAAAATCATCGTGGAGAAATTAAAAGAACTTATTCCAAGACAACAATTTGAAGTACCTATTCAAGCAGCAATTGCCACAAGAAAAATTGTTTCTCGTTCTACTATTAAAGCGTTGCGAAAAAACGTACTTGCTAAATGTTACGGTGGGACGTATCTCGTAAACGAAAACTTTTAGAGAAACAAAAAGAAGGTAAAAAA
>N_32
TATTGTGGGTTTGCATATAAATAATTGAGAAGAAACTCGCGGTCAATGAATAAGAAACGGTACCATTTTCTAATGCGCGAACACGATATTCAGTAAGTTCAGGTGCTGTTTTAGTTTCGAGTAAACTTTCCATTCCAAAAAGCGAGTGTTGACCAATCAACGCATTTATCATCCAGCGACCTTCATTTGTAGGACCTTCTAAAACAGCCGTTCCCTCTAAAATAGCACCTATTTGCCGTTTCTTTCGTAATCTCTATATGAATGAATAATTTCGCTTTTTTAAAAGAAATCTTATTTGAATAATCACTAGAAAAAATATCTGAAAAATCTATCGTGTGAAACATTATCAAAACTCCTATACTAAGGTAAAATTGGTATTTACCATATTACTTTACTGCTATTTGTGTTAAAAAATACGAATAAAAATCGTGTTCACAATTTAGACATGAAAAAG
>N_33
TTGATGACTGGGACAAAAACCCTTATTTTATGCCTACGACCAGAGATGTAGAAAAATGACACATTTCTGTTACATTTGACACTTTAAAAGAATAATATTTTAAAAACGGCTCT
>N_34
TGGAATGGCTGTTGGTAGTTTTGGTTTGAGTATTGTTGCGACTTACTACAATTATGCTATTATGTATCGCACAGCAATTATTGCACTTGTTGTATTTTTTGCTGTGTATTGGTTTACTTTAGGACGAAAAGTGAAAAATAGCTAACATCTTTTGTGAAGTGTTTTTCAAAAAGTAGAAGTGCGAGAATTGCTTTAAATAGCGGTTTCTCGTGCTTTTTTAATGTCAGAAAGTTTAAACATCACATTTATTTGTAGATTTAGTATAAATTTTCTGAAAAACAGCTCTGTTTCTGCTATAATATACAAAAGTACAAAAGGCAGTGTTTACTTTTAAGCGCTGAA
>N_35
AGCAGGACATGCTAAATAAAACCATTCATCTAATTTAGGAGCATATCTTTTGAGATAATCAAGATTTTGTACATAAAAGCATGAATTTTTATACACGATAACTTTCTCTTGCTTTAATTTAGAAATAATTCTGCTAACAGCTGAGCTATGTGCGATACCGCTTGAATAGCCTAACTCCTGCATTGTTAAATTATCCAGTGTAATCTTGATGCCATCAGGAGTTTCTTTACCATACACATAGGTCAGGATTAAAAGTTGACCGCAAATAGAGCCGAGCTTCCCGTTAATCGAAAAATCATTAAATTTGGCTAGGCTGTATGAAACTTGTTTTTGTAGGGTTTGGAAAACATAGAAAAAGTGCGTAAGATTCTTGCTCAGTAGTTCTTTTAGTTCGTTTATTTTGATAACGTATGCGGTAGCCTGTTCGCTAATGACTTCTAAATTATAATAGCCAACCGATGTTTCTGTATCGATAAAGCCAGACATTATAACGAAAGCACCTTTATAGTATTGTAAATTCATGATGGTCCCGTTCTCGCTAATACTTGTAAGCTTTGTAATACCATCATATAGGAAAATACAATATTC
>N_36
GGTACTTCTACACCATTGTTTAATTTCACTGTTTTCATTTGAAAATCCTCCTCTTATCTTTAAAATTTGTCCCGTTTCCATAATTTTTCTACATTATCTGCATTTAATTCGCCA
>N_37
TCCTTGATGAAAAGGTCGTTGATGATGCTGTGAGGCGAGTGCTTCAAGTGAAATTCCAATTAGGGCTATTTGAACAACCGTTTGTAGAAGAAGAAATTCAAGCACCGAAGTCTGATTGGAAACAACTAAATTTACAAGCCGCTAGAGAGGGTATTTGTCTTTTGAAAAACGACTTCGAAACATTACCTCTAGTAGGCGAACGGAAAAAAATAGCTGTTGTTGGTCCTAGCATAGATGCGCTTTATAATCAGTTGGGAGATTATACAGCTCCGCAAAATGAATCAGAATGTGTCACTGTGTTAGAAGGGATAAAAAAACTGCTTCCTAAAAATTGGGAAGTGATT
>N_38
TAGAAGTATATTGAAACAAGAATTAATTAAAGAACAACGAAAAAATAGTAGTTTAAATTAAATTGATTATAAGGAGAACAGCAGAATGAACAAAAAATTAATTGGTGTAGATTTAGGCGGGACAACAGCAAAATTAGCTATTTTAACAAAAGAAGGCGACATTGAAGAAAAATGGACAATTGATACAAATATTGAAGATAAGGGCGCCCACATTGTTAAAAACATTGGGGATTATCAATCAAAAATTAACGGACTTACAACTGGATAATGATATTTTTTATGGTATTGGTATGGGAACT
>N_39
TTGGTGTTACTACGTCTAATAATTTTGTGATTTCATTTCCCATTATTCACTCTCTCCTTTTTCCGTTAAAAATTTTGTTAAATTAAATGAATCTGATTTTAAATTTTCCTTCAACGAACCGCTGAAACCAGCCGGAGCTGTTGGATTGCCACTGAATCCAAATTTCGGAACCGCCTCGCTTTCTTGAGCAAACAAATAAGCATCGCTTTCTTGCAATGCTCCTAGCTGTTCGTCAAGGCCTTTCAGTCCT
>N_40
TCGTGCTCATCATTCGAAAGGGTTACGTGTTCTGCAAGGTCTTTGACTTCTTCTTCGCCGTTACCCATAGCTACACTATAACCAGCCACACTCCTCGAAATATCATTCATATTATCTCCAATTGCAAAAGTTTCATCAAGTGTTACGCCTAATTTTTCTACGTAATATTGTAAAGAAATACCTTTTTGTGCTTCGCGGTGAGTGATTTCAATATTATCAGAGAAAGAAGATGTAACGGATAGTTCGGAATCTTTTTCTAGTTTTGGCTTTTGCAAGAATGTCTTTATCAGAAGAGAAGGAAATGAATTTTAGAATGGTTAAATCTT
>N_41
TTTCAGATGAAAACGCTTTTTTTATAAATACTTTGTGGTAAGATGTAGGTAGTTAAATAGGTCTTATGTTGGTGGAATGTATGTACATTTCTGAAAGAGGAATTCGGTGCGATGCCGAAACTGCCCCCGCAACTGTAAGGTGGACAAGAATCGAGATAGCCACTGTACGTTTTTAGCGTATGGGAAGGTTCGATTGTTGGATGAAGCCAAGTCAGGATACTCGCCAAATAAGCCGGAAGCAACTCTTTTTCGGGGTCCTAAAAAGCGTATGCGGGTCGTATAGCTTATTTGCTGTGCATAAACTCTCATTCGATGACGGATGAAAGTTTTTTTGTTTTT
>N_42
CAAGACTAGGATTATGAAGCCCTCGTTTCAAGTTACAAAGAAGGAAAATAATATAACAAATATGTAAGAATTATAAGATTGGATTTTTAGTCTGAATAATATGAAGAAGTTGCTCTGACATAAACGCCGGTGAATGAGCAAAACTTTCTTCTGCCCAAAAAACAATCATGCCGAAAATCGCATGTGCTTGATAAGATGCAAGTAACAAGGGCTCTATACTCGAACTGTCAGCTGAATAATCAAAGTCATTTAAAATCAGTTCCGAATAACGTCACAAACTTGAT
>N_43
AAAATACTTTCGATGCACAAATGATAACTCCTGCCAATGGAAAAGTATCTGTGACGATAACTGGAGAGAAGAAAACAGTAGACGGAATAGCGGCGAAAGACTTGAGTGTGATTGCCAATTTGAGTAAAAGCAAAGCAGGAAGTTACAGTATTCCACTAGAATTGAATGGCTTACCGGATAATGTTGCCTATGTTATTAATCCTAGACAAGCTGATTTCATTATTACGGATAAAGAGGCATCTATTGAAGTACCTTCCAAAAGCACATAACATAAGGAGTGTGGGGCGCTAGTCTCATACTCCTCCTTTTTGGCAAAGAACTTTTTATACATAGAATAGTGGAAAAGCAAGCAATACCAAC
>N_44
AATGAGGCGCGCTGATGGAAAAAGCTTTTCGGTTAGGCAACAACGAAGGACAGCTACCGGCATCAACTTTAACGCAGCTCGCGAGATAGGCAGATGGGATTGAACAATTAGAAATTTTCGCGTTTTTTACCGCAATTATTTTATTGTCTCATCGCTTCTTTGATTTTGGAAG
>N_45
CTTTTTTTGAAAATTTCCTAGACCAATAGTTTGTGATTATATTAACATATTATATCACTAATTGAGATATCTTTACAGGTCATCAGGCGAATTTTCCAAAATAAGAAAAAAAGCAATTT
>N_46
TAAGTTTCATAAATTCCGCTTTGTTCCTATTATCGAGAGCTTTATCAATTTCAGCTCTAAGTTGTTCTAATTTTCTCTCTTCTAGGAGCATCGTCAGGAAGCATTCGATAAAAACGTTTGTTAATTCTTTTTCACCCTTAAGGACACCCACCTGATTCATCAACGAATTAGAAAAATCACGCATTTCCACGACTACCACTCCTTCACTCATATTTATTACAATTTT
>N_47
ATCCGCTTGTTTTTGTTCCCCAGCACCGAGCGAGCGGGAAATAATCGACGCGCCACCAATACCAAACATAGCTGCCATTGCCATTAGTATCATTTGAACTGGGAATGCAATTGAAAGTGCTGCAACCCCTGATGGCCCAACGCCATATGACACGAAAATCGTATCAACAATATTATACATCCCCATAACAAACATGCCGATAAATGCCGGTATCGACAATCTCGCCATGAGTGAAGGAATGCTATCTTCACCTAATCGTTTACTCTGTTCTTTCATTCAGATTCTCCTCCTTCGACTGCTATAATCGCATTATCTGAAAGTCGTCCTATCAAATGCATTAAGTCATCTTTTTCCTTTTCACTAAAATTCGCTGTTAAAAGTGCGGACCATTCGGCTGTCACTTCTTCAATTAAATCGCGCATCTGAAAACCAGTTTCCGTCACAAAAATCCGCTGAATACGTCTATCTTTCGCATCAATTTCGCGGCGAATCATCCCCAGTTCTTCCAAACGCTTAATATGCCTTGTCACACTTGCTTTATCAACCATAAACCTTTTAGCCATAGATTCTTGGGAAATACCATCTTCTTTATAAAGCGTCCATAAATAACGTAATTGACCTATATTAAGACCAGTTTCTAGTAATTTTTTATTTTTAAAAGTGCTTTCTGAACGATGAATAATTGCGATGGCTTTCGCTAAGCTTTCCTGTCTATCTGCGATTTATCCGACTCCTCATAAAAAAATCCGCCACATAATTAGTTGCGGCGTCAACCATTATAGTATAGCAGGATTTTAGTTGACTGCGCAACACTTTTATTTTCCGGGCAATAATTTGACTTCCTATCTTTCTTTTGTAAAAATAAAGAATAGAGAAGGGGTGCTATCCACTGTGCATATTAAAATATTAAAAAATAG
>N_48
ACCGATTACGGAAGATATGCCAACAAATCCGGAAAGTACTTACGGCGAAACGAAGCTAATCATGGAAAAAATGATGAAATGGTGCGATAAAGCGTATGATATGAAATATGTTGCACTCCGGTATTTTAATGTTGCTGGCGCCAAAGCGGATGGTTCAATTGGGACTGACAAACCAGAATCACACTTAGTCCC
>N_49
AGTAAAAGCGTCTGTACCAATTGCGACTATTAGCCCTACTGTTGTTGGCTGTCACTTTGGAAATGATGCCAATCTCATTGGTGCAACTGCATTTCATTTAGCATAAAAAAGAAGCTGGTAAGTTTTTCGTGCCAGCTTCTTTCTATCCTAATTTTTCTGATTCACCGCGGCTTTCTAATACTTCCAGAAACTGCTTCCAGCCACTTTTTCTGTTTGTTTACAACGAATTGGTACTTTATCCGGATATCATGTCTATTTCTAAAATGTTGGAGAGTAATTCTTTTCCAAGGATTTTGGTGCGGACACCCCGAATTTTTGCTACTCGATTCAGCGGAATATTGATTTCTTCGTCAAAGTAATCATTTGGTTTGTGGACAATATACGTTGCTGTTAAATAAAGCTTTCCGGGGACTGCTTTAAAACCATTTTTCGCATTGGCCAAGCGTTTATGAATGACTTCTAATTCTTCTTCCATAAAGCTTT
>N_50
TAAATCACCGCGAAGTTCTTTTTGCCCAGATAGTTTTGCTGGAAAAAAGGTGGAACTGGTCTTCCGTTTATGGTCCGGACTGGAAGGTGGCGGCACTCCTACTATCCAGACACACCAGTTAAAAGAAGCCTTTATTGGATATTTAAATCTCGTCATTGATGATTTGTATTTCACGAGTAAAGCAACTTTAAAAACACTCGACCAACTCGAAGAAAAAAATCCAACCTATGCACCGCTCCTCCAAGCAATTAATCGCGCTTACCTTGCAATTGATTGGAGTACACCCGGATTCCAACAAAACCTTGCCTCGATGGCAACAGCCAACCAAATCTTACAAGCC
>N_51
TCTTATCCGGCGCCATCTCTGGTGGAGCTGAGCAATTATTCGGTAAGCAAAAAGCAAGAGGACTAGAACTTATTCTACATCGTACAACCATCGTTCTATCCGTTGTTTTCTTCGCAATACTAATTGCACTGGCATATT
>N_52
ATGTGAGTCATTTTGATACCATTCACAGTGACTAAGATGCATTACATGTTTGGTGGCTGTAATAGTCTTGAAGCGTTAGATGTAAGTCATTTTGATACGATTTCAGTGACTACTATGGAGACCATGTTTGCTGGCTGTAATAGTCTTGAAGCGTTAGATGTAAGTAATTTTAATACCAGTTCAGTAACTAATATGAAGACCATGTTTAATGGGTGTAATAGTCTTGAAGAGCTAGATTTAAGTAACTTTGATACTAGTTCCGTGACTACTATGGCTTCCATGTTTAAAGATTGTACAGCGTTAAAATCTTTATATCTGGATAATTTTACAGGATGCAGCAATTATGACAGATATGTTTAAGGGAACCACCTCCTTAACTTACTTGTTTGTCAGTCACAATTTAAGTACTTTTGCTCTAGCTTAGAAAATACAAACTGGTATGACGAAAAGAATTGGGTGCAGTTTTCGAATCTCTCGCAAACTACAGATATCATCGAAATCAAAGTGAACCAACAGGCTACAAAAGGCGCTTTCCTTTCTCTAACAATGGATGCGATGGGTGGAGAATTTGAAGACGCGAAGGAACAAAAAGTACAAAGTAAAATTTCTGGGGAGTACTGGGAAGAATGAATCTGCTAAAAGAAGGACATTCCTTTTGACGGGTGGTGTCTTTGATACAAAATTTCACTAATAAGTTGGATTTTTCATTGCCTGCTGCTGTATCTACAACTATCTCTACGCTAAATGGATAGAAACTATACAGTGGTCATTCAGCGTCTATTTCTTTAAATGAAGCTTCATTGAAAGTAGAAGGGATTAATCGAGGAAATAAAAATTTGTACGTGGGATTAAATCGGACAGCAACATCTCTATTCTGAAAGCAACAAGCTAACCTTGGCCAATACGGCAA
>N_53
ATTACAACTTCCTGCCAAGCCTGAATATGTTAGTTTAGGTAGACTTTCATTATCAGGAATTGCAAGTCGCGCAGGATTTTCTTATGAAGCAATTGAAGATTTGAAAATAGCCGTAAGTGAAGCCATCACTAATTCTGTAAAGCACGCATTTAAAGGAGAAGATGATGGTGAGATTACAGTAGAATATCTTATTTATGAAGACAAATTAGAAGTTCGTGTTTCTGATAATGGAACAAGCTTCGACTTAGAAACCCGTAAACAAGAAATTGGCCCATATGAGGTAGGGGAAGATGCGGAGATGATGCGTATCGGAGGTCTAGA
>N_54
TCCGATACTAAGAAAAAACGATACAAAACCGACCGAAAATGTTGCTTACTTTATACGGATTATATTGAACAAAATGAAGAATTAGTGAAAAACCACGTAGCCCATTTAGCACAAAAAGCCGAAGAAGTGAGCGGTCGAACGAACCAAGGAAACGCGATTATTACGGCGTTCACTT
>N_55
TAAGCCAATATTGTGAAACCGCTTCGAAAACGTCCAGCTCACCTGCTCCGTAATAACACTGAATAACTCACAATCACCAATCACAGTAGCAAGTAAACTCATCAACCTCCTTGAAGTTTTAACAACACTCTGATAAATCGCGGTAACGAAAGGATAAACAGCACCCCAGACACCGTCCCCCAATCCATAAACGCTCCCCGAACACTCTAATCACTCGTATCATTTGATTTAATTCTGGGTAAAAATATTCCAAGTTTGTAGGAGTTAAAAAACAGCTTAGGACAGCAAGTAATAAGATGTAAAGGTCTTATTTTTTCAGAAAGGCCATTTTCACCTCTCC
>N_56
ATGGTTTGTTTGTTATTTTGGTTCCGCCGCTGTTGACTTTGTTTGGAACTGCGGTTGCGGTGATGATGCCAAGTGTGCAAGCTTCTGTTTCGGCGAGTGGCGCACGGTTTTTCCG
>N_57
CGATGATTGTTGTTGCATCCGTTAAGTTTGCAATAGCTTCACAAACGCCAATTGTACCTTTAGCAAAGTTGCTAAGTTCGAATACGCCCATTGGACCATTCCATACAACTGTTTTAGCGCCTTGAAGTTCTTTTGTAAATAAGTCAATTGTAGCTTGACCAATATCTAGTCCCATTTCATCAGCTGGAATGCTATCTGCACTCACTGTATGGAAAGGAGCATCGTTACTGAATTCTTTA
>N_58
ATCCTTGTGTGAATTTGGTTGCTGTGAAGTTGTATCTTCAATTTGTTTTAATACATCATTTGTTGCTGCAAGTACTAAATCTTGTAGCA
>N_59
AGACTTGCTAAAGAGTTAGATGTACCAGTATTGCTTTGGGGTCCGCGTGACGAACGACCTGATGAAAATGGTGTGAGACTTCGAGATACGCAGTGCGGTTTGTTTGCAACTGGAAAAATCTTACGTCGGTTTCAAGTACCATTTACTTATATCGACAAATTGCATGTATGGGTAGGAAGAAT
>N_60
TATATCAAGCTGGTGCAGAAGTTATCCATGGTAAAGTAAATAATATCCATACTTCTGGTCACGGTGGTCAACAAGAACAAAAACTAATGCTTCGTTTGATGAAACCTAAATTCTTTATGCCAATTCATGGTGAATTCAGAATGCAAAAAATCCATGCAGAGTCTGCTGAAGAATGTGGTGTTCCAGAAGAAAATAGCTTTATTATGGCAAATGGAGATGTACTCGCATTAACAAGTGAAACAGCTCATGTTGCTGGTAAAATCCATGCAGCAAGC
>N_61
ACAAGTGACGGGGGTTTTTCTTTATATTTTGAAGTGAAAAAGGAGGCTTATGGTGATGGATTTGCAATTACCGAGAGGGACACGAGATATTTTGCCAGAAGAGGTTAGTAAATGGCATTTTTTAGAGACAGAGTTTAAAAAAGTGTGTGAGAACTATCAATATGAAGAAATTAGAACACCTGTTTTTGAACATACAGAATTATTTGAACGCGGGGTTGGTGATTCCACCGATATGGT
>N_62
AAAAAGCAATGAAAGATAAAGTAGGAACTGGTCCTCAAGAATACTTGAAACAATTAAGCGATTCTTTAGTTAAAAATCAATCTGCAGCATCTGTAGAAGTAGTTTCAGGAGCAACTCATTCTTCTGACGCTTTCATCAACTATGCTAACCAATTAAACCAAGCAGCTCAAAAAGCTGATACAACTACAATTTCCATCAACAACTTAGCTAAAATGGAAGATGGAACTTATAAACTTGAAGAACAAAATTACGCACATGGTTACCGTGTAGTATTCAGCATGGATGTTAAAGATGGCAAAATCACTAAATCTGACTACAACTATGTTGACAAAGACGGCAAACTTAAATCAGACGATGCTGACTACGAGAAAAACATGAAAGCTAAATCTGGTACTGGTCCAAAAGAATACATCCCAGCACTTAACAAATCTCTTGTTGAAAAACAGAGACGTTGCTGCAGTAGACACTGTTTCTGGTGCTACTAACTCTTCTAACCAATTCAAAATCTACGCAGCTCAACTTCAAAATGCTGCACAAAATGGTAACACTGACACAATTAAAGTGTACAACCTAGTAGAAGCTGAATAATTAGCGAAATTTATGTACAAAACGGCTGGTCCTAATTTCTAGGGCTAGCCGATTTTTTTATCGAAAAAC
>N_63
TATAAAGCAATCCACGGTCTTGCAAAAGTGA
>N_64
TGGCTAAAGATTTAGGTATTGATATGTTCTTTGCCGAACAACTACCAAATGATAAGAGCGCCTTAGTCGAGAAATTACAGCAAGACGGTCATATCGTTGCATTCGTTGGTGATGGCATTAATGATGCTCCAGCTCTTGCGGCAAGTGATATTGGGATTAGTATCGGTACTGGAACTGACATTGCGATTGAAACAGGAGATGTAACACTTGTAAGTCATCGTTTAACACTCATTCCAGAAACAATCGAACTTTCCAAAGCAACCATGCGAAACATCCGTCAAAACTTTTTCTGG
>N_65
TAGCCTAAAACAATAAGATAAATACCGACTAGTCTTTTGCTAAATAAGTGAGGCATTTTTCTTCTAATCACCATGTACCCACCAAGTATCACGCTACCCGCAAGTAATACATAGCTTAAAAGACCAACAAACATTTCAGCCAGAGCAAAAAAACCGCGACCGACAAAGCCTAATTGTAAAAGTCCGAGATAACTCCTATTGCTATTAAAATAACCCCTGTTATTTCTAAACAAAAAGAGCTAATTATTTCTTTTTTGAGCGTGTTGACGATTTTTTACGTCCGCTCGTTTTTTTCTTTTGTGTCGCCATTTCAAGTCCCACCCATTCCTTTTTTGTCTTGTTTGTTCACATCTATCCGTTCTGTCGCTCATACTATAGCCCTATTATACAAACAAATGTTTCCTTTCGTCAAAAAACCATATATCCCAAGTAGGAGATATATGGTTTCTGTTTTGTTATAGGTGCGGTGTTTTCGTGTTCATCAGCTTTCCGCCGCGGACTTCCGACATACTTCCTCCGACAGCTAAGAAGGCATCTGATACTATTTCATCCAGAATGGCTTTCGCTTTTACTTCTTCAAATCTTGAGACGATAACGAAAACTACTTTTCTTACATCACCGGAATACCCGCCAGTTGCATCTAAGTATGTAACACCTTTTCCAAGTTGCTCCATAATTTCTGCTCAATTTCCTCGTAATAGCGGCTGATAATAAAAGCACTTTTCGATTCATCTACACCTTGAATAACAATATCAATTACTTTATACGCTAGGAAATACGTAATTAAGGAATACATCAGCTCGTCCAGTTGAACACAAGTCCAGCAACGATAAAAATAACAATATTAATAAACATAATAA
>N_66
TTCGACGCGAGAATTTTGAAGTTCTCGGACACTTTCCTCGTGTGCTTTAAAATCTTCGCCACGGTAAATAAGGTGTACTTGTTTGGCAATGGGTTCGAGTGTCTGAGCCCAGTCGATAGCGGAATTTCCACCACCAGAAACCACTACTACTTTATCGCGGAATTGCTCGATATTTTTGACATCATAATGGATTGCAAATGGAAAATCTTCAGCATGCAGAGCTTCAAGTTTATTGACCTCAAACGTACCACTACCTGTAGCAATGACAATCGTTTTTGAAAAATGAATCGAACCGTTATGCGAAGTTAATTGAAAAGTGCCATCTGATAGTTTTGTCACATCGACAACTCGCTCACTGCAAACAATAGTCGGATGAAAGGTTTCTGCTTGTTGTTTTTAAATTTGCGACAAGATTTTCGCCGGTAATGGCGGGAATACCACCGATATCGCGAATGATTTTTTCTGGAAAAAAGTAGCGAACTTTGCCCACCAACAGCAGGTTCAGCATCGATAATTTTTGTTTTCATGGAACGAAGCCCACTATAAAATGCGGAGAATAGGCCAATGGGACCGCCGCCGATAATGGTTACATCATAAACCTTATTTGGCACTGGAATCAAGCTCCTTTACAATTTCGCATCCGTTGCAAGTTTCGTAGGGGAGGCAA
>N_67
AATAACGCCGTTTCCACCAACTGCAAGGATTCGTAGATTTAAGCTATCATCCCCACTGTATACTTGGAAATCGTCTGAGGTTTCAGCAATGATTTTACTTATATTATCCAAGTTACCGCTAGATTCTTTTACACCAACAATATTAGGTAATTTTGCTAGGCGGATAATTGTTTCTGGCTCGATATTAACAACACTACGACCCGGAATATTATAGATAACTACAGGTAAATCAGAAGCTTCAGAAACCGCAGCAAAGTGCGCGTATAACCCATCTTGATTTGGTTTATTGTAATACGGTGCAACGATTAAAACAGCGTCAATTCCACCGAGTTCAGCAACTTCTTTTGTAAAAGCAATTGTTTCAGCTGTGTTATTGGAGCCTGTTCCAGCAATTAATTTTGCACGTCCGTCATTTGTTTCAATTACTTGGCGGAATAATTTTATTTTTTCATCATGGGATAAAGTTGGAGATTCGCCAGTTGTTCCAGCGATTACTAAACCGTCTGAGCCATTTTTGATTAAGTGATTCACGAGATGATGAATTCTTTTTTTGCATACTTTATCTTTCTCTGGGTGAATTGGTGTCACCATTGCTGTAATTACTTTCCCTAAATCCATCTTTCATTTCCTCCTTACTTAATTTCCAAACAAAATACGTCATGAAGGGCATTGACTGCTGAAATTAAGTCCTCTCTTACTAATACCCAAATAGTAGTATGACTATCCGCTGATTGTAAAATAGGGATATTTTTTTCAGATAATGCGCCAACGATTTTTGCAGTAACACCGGGAACGCCTGTGATTCCGGCGCCAACAATAGAAACTTTCGCACAAGCTTGTCGTACAGTTGTTTGTAAGTCTGCATCTTCTAATAGTTGTTTTACTACATGAGATTTTTCTTCTGGCACCGTAAAAATGACAGAGTTA
>N_68
ATTTCTTTTTCAGCTTCTCGCCACCAGATGGAATACTCATTTTCAACAGCAGCTAGTGGCTCTACTTTATGAGCACGGCGTATTGTCTTTGCGCTGGCTTCGGAAAGTCCCGTGTAGAATTTTTCCTTCTTGTTTTAAATTCTGAATGGTTCCGGCAACCTCTTCAATTGGGATAGAGGGGTCAATTCTATGAATGTAATATAAATCAATGTAATCCGTTTTTAGCCGTTTGAGAGAGCCTTCAACCGCGGCCTTGATGCTTTCTGGACGGCTATCGACTTCGTTATTTAAACCATTAATTTTAAAACCACCTTTTGTTG
>N_69
CTAGTTCTTTTTTCTCCAGTTTCGACTGCTTTTTTTCTATCTGCATATAAGCTTTTTTGCACTTCGATGCTTGTAAGCATTCTTCGTTTAACGTCTTGCCGTTTGCTAATTTCAGCAAATTGCCTTCTACATAAAGCTGGTTTTGTTTTGCTAACTCTGCTTGAATATCCGCCGTTTGTTGTTGTAAAAATTTCTTTTGTTGT
>N_70
TAAATAAAATTATCCCTGCACAAACAATTTTTTCAAATCCACCTGCTACTCTTTTAGACTTTTATCAAAGAAAAGCCGCTTGTCCTGAACTAAAAGGAATCAAAGGGGATATTGATTTAGCTGAAGTAGAAATCCAAGTTCCTATCACCCCACCAAATAATATTATTGCAATTGGGAAAAATTATTATAATCATGTGCTAGAGATGGGGAGCAAGAGAGACGGTTTCAGAACATATCCTTGTATTTACAAAAAGTGCTAATAGTTTATTGCCGCATAATGGCAAAATTGAGCTACATCAAAACCTAACTAGTCAATTAGATTATGAAGGTGAA
>N_71
GTTATTTAAGGCTGTTTGTAATTTATTCGTGCGCACTTTTTTAAAGATAATTTGATTTGGATATGATTTTTTAAATGCAGCTTCACTATCTTTTTTACCATTTAGTAAATCGATAGTTACTTGTATCCGCTCTATTTTGAAATCACTCCATTCTTTGAAAACCTTTTTAAATGCCTCCGTATCCGCCGAGGCTTCTGAACTTCTTTTAATCGCATCTATACTTAAAATTTCTTGCTGATATCGAGATACGTGTCAATCATTTGGTTAATATTATCATTCGCAAAATCCAAATCCGACCAACTTTCTTCTTTAATTGTATCTTTCAAAATTTTTTCTGAAGAAAGTTCCCGACTTCAAATTCTGCTAAATCAGCTTTAATCAAGGCTAAATCTTTGGTTGAAAGCTTGGGCTTGCTCGTCGTTTTTACAATTTTATCGCTGTTAGTTTTTGTCTTCGTTTGTTCACCTTCATTCTCTCCTGTTGTTAAGGCTATTATAACTACAAAGACTTCGCCTATTATTACTACCACTTTCCACATTTTTGATAATCCGTTAAACCAAGCAACTAACTTCTTCACTCGTTTTCCTTCTTTCATTTAATAAATAAAGAGCATATAAAATTATAGCCTCATTCTTATCAAATGTTTAAAAGGTCGTATAAATACTACTGAAGGTAATTAAATGCAGGAAGATAAAAAAACAGCCTACCTCAAATCAAGGTAGGCTGTGTAACATATCTACTTGTAGCTAATTGTAGGTACTTTGTGGTACTTAGCCTAAGCAAGTTAACCTAGTTTGACTCTGAGTACCTAACTGTACTGCTGGGCATGTTT
>N_72
TTTGTAAGCCTGCGCTTCGTGATGTTGCAGATAAGAACATCGAATTAAAGAACCCGAAATCCCAACTTTTCCCACTAAAGAAATGATGATATTCAAACAGCCAAATAAGTAAACCACCCACAATTAAAAGCACAAAATAAGTTAGCGTCGTTACTTTCACGAAAAGGGAAAAGCGAAACGGAATTAACGTATTTTTTTCAAATAAAAATCTACGTGTTTCAAGCAATACAGGAAAACCTATCGCACCTGCAATAATCAACAAATCAAATAAATTGAACGAAATAATCATTGGCAAAGGGCATTAGCGATTTACCGGTGATATCAACCCCCGCATTGGTCACGAGTGAAACAGAATTATATAATCCTTGGAACATCGCGTCCCAAAAATTCGGATACAGCGGAATAAAGTAAATCCCTAAAATCAAGGCTCCAATTAACTCAATACCGAAAATAAGCACTAGAATCTCACGAAGCATCCGGACCATCCCGCTCATTGTAAATTGGTTAGTATCCGTCATAATTAATTGACGTTGTTTTAAGCCAATCCGTCTTTTTAAAATCAAATAGAAAAACGTACTAATCATCATAACACCAAGTCCACCAATTTGGAAAATCGCCATTAAGACCCAAATTCCAGCAGTACTATAAGTCTGGCTAACGTCTACTGTTGCAAGCCCGGTAACACTAACCGAACTCGCTGTTCTGTAAATAGAGTATA
>N_73
TCACGATGGTTGGTCTATTAAATAAGCCACTAAGTTGTTATTTTTTCAGGAGCAAACCGGAAATTAGTGAGGTTGTAGAGGCCAAAGTGCGGGAAAAATTTCCACAGGCAGTTGTTTGTGGTGTTCATCATGGTTACTTTGATGTATTAGAAAGTGAAGCAATTGCTAAGGAAATACTCGTAGCACAACCAGATGTGATTTTTGTCGCTCTAGGTTCACCTGCTCAAAAATGGATTTTGTCTCAGATTGCTAATTTTACTAAAGGCATTTTTATTGGTGTAGGTGGAAGTTTTGATGTCTTAACAGATAGTGTAAAGCGCGCGCCAAAAATATGGATAAAATTAAGGTTAGAATGGGTATACAGGCTCCTTTCTAATCCTTCAAGATGAAGATGATTTTTTTTTGCAATACCTCAATTTATGCTTGTTATTAGAAAAGAGCGCAAGCGTTTGAAAAAGGGTGAGTAAATGTATTTTCAAGAAGCGAGACTAATTCATGCAGAACTTCCTCTTATTGCACCATTTAAAACAAGTTATGGTGAGCTAAACAGTAAAGATTTTTATATTATTGAGTTAGTGAATGAGGAGGGTATACGTGGTTATGGAGAGTTGGAAGCTTTTCCGTTACCTGACTATACAGAAGAGACTTTGGGCACTGCTATTTCTATTATTAAACAGCATTTGTTGCCAATCCTTGCGCAGAAAGAAATACGAACTCCTGAAGAGGTTAACCAGATGTTTAGCTGGATTCAAGGAAATGAAATGGCGAAAGCGGCTGTGGAGC
>N_74
CCAATAACTCCACCATTATTTAATAACCAGTTAATTCCGCCAATACCATCTCCAACAAATGTACCTAGTGGCCCAATAACAACAAGCGTCAAAGGAACAACAATAAACATTGTAATTAATGGGACAAACGACCGTTTTGGCTTCAGTAATAATCCGGTCCACCCATTACCACGTCGAGCATAATCCAAATTGCAAGTAAAATCGGAAT
>N_75
ATTATTTTCTTTAGTTCCCACTCAATTGATAAATCTGCCCCTCATCTGTTTGAATATTTTTCAACTTCTTTGTGAAAATCCAATTGATTACAGTCCTTTTTTTACTATAATTCCAGTTATTACTCTTTCAAGAAGTCTTCTACCATTCCTCTACTTTCTTGGCAAAATTGTAAGTTAATAACTTTAGCATAATTTTTTTCAAGGCATAATCAAGTAACTCTAATATATTATCTAATTTATTCTGAGGGAGCAGTACTGTTATTGACTTTCTTCTTAC
>N_76
CAAGCAGGAATAGTGCTTCAACCGCCTACAGAAGAAGGGATGGAGACACTTCCTAAGCTAGTTCCGTATTCTTTTACAATAAAAGAAAAAGCGGATATTGTCTTTTCCGGACTCGGTTGGGTGACAATTCCAGAAGGCGGCGCGAAAGTTACTGCGTGGGTTCCTGAAGGCGTGAGCGCAACTATCCGGACATCACTCGTTTAAAACGAAGGAGGCCTATCATTTGGAAAAATATGTTGTTATCGGAAATCCTATTCGTCACTCGTTATCACCAGCTATGCAAAAT
>N_77
TCGCCGTGCCAAACGTGAAGCGAAACGCGAAACAGCTGACCCTCGTGAAATCGGTATGCGTAAAAAAGCAAAACAAAAAGGTAAACCAAACTATAAAAAGAAAATTAACTACAAAATGAACGAAATCAAACGTCGTGAAAGACGGAAAAAACGATAAGTGAGGAATGAATTTATGCTAAGATTAGGTTCTCATGTATCAATGAGTGGTAAGAAAATGCTTCTTGGCGCAAGTGAAGAGGCAGCTTCTTATGGCTCAAATACGTTTATGATTTATACTGGCGCTCCGCAAAACACGCGTAGAAAGCCAATTGAAGAATTGAATATTGAAGCCGGCTTAGAAACACATGAAAGCACATGATATGGCTGACATCGT
>N_78
ATGGGCATATTATGCTGAAAAGGCTCGAGGGACAAGTCAAGGTACTAGCTATTTCGTGAGTTCCTCGGGCAACGGAAAAGACGTTCAAAACAAGTCACAGGGCAACAGGGAATTGTATTCTACGTTGTATTTTCTAGCAATACAACAAATTTATCTTACGAATAAGGGAGAACCTAGAAATCTAGTGTTTCGGGTTTATTTCGAGCGGAAAGTTTTAGATGCTCATATTCCATATAAAAAGTAGGAGGAACTATGAAAAAAATTGAAATGATACAAAAAGTGATTGAGGATA
>N_79
TTCCTTGTCGTTGCGATTTTCTTCATCGTTCAAGGTATCGGCGCAATCGCAACATTCTTCTTTATTGGTAAAAATAGTTAATAAAAAAGAAGCTATCTTAGTTTGATAGCTTCTTTTTATTATGCATATTTTTACGAAATACAATTAGAAAAAAGTATTCATTTTACACTCATATGTAAGGTTCGTGATTTTCTTTTAGTTTTGCTTATGAATCTCGAAATTATTAACACGCCAAGGTTTTGGCGAAAGCGCAATAATGCCATCTTCTTCTAGCTTTCGCAGGTTAGTTGCAACGTAAGCTCGAGCTAAATTTAGATAATTTCCCAAGATTTTTTGGGTGAAATAATAGGGAATCAAACAAGAACCATCCGACTCGATTCTTCCAAATCTCTCCCCACAAGCAATTAATCCTGCTAAAACTTTCTCGCTAGAAGGGAGATTAACGTAACCTTCCCGTTCTAACATAGGTGTAACCATACTTTGCATAAGTGCATTCATCTGCCAAAAAACATCTGGTGAACTTAAGAATTTATTAAGAACATATTTACGTTCAAATTGATAAACACTCACTTCACTTATCGTTGTGTAATTTACTGGTGATTTTGCACCACCAAGTAGTGTAAGCGGCCCGATACATTCTTGTTTACCTAAGAAGTTAATAATGCTATCTTCTTTACAAGTATTTTTACTCATAGAAACGACACCATCTTCAATGATGTAGAAATAATCAGTTTCCGCACCTTCAGCTAAAATCTGTTGGTTGCGCCTAAAGCGAATTCTTTTATATG
>N_80
AATCGCTTGGTAATCGTTCGCAGTTACGCTATCATAAACCGAACTTTCATAGATATGCGTATTCGTAATTTTATTGATTTCCGCATTTTCTTTCGCAAGTTCCAGTGCGCGCAAATTAACGTCCACCATTTCAATTTGGCTATCAGGGAACGCTTA
>N_81
TGCCTATATTTGAAAGAGAACTTTATTACATTGCTATCCACGGTGAAAAAAATGGTAATTTAGCAGAAGAATTTTTATTTTATTATAACTTATGTCATCAGAAATCACTTCAAAAGACCGAAAAATTATTTTCATTTATCCAACCAATTGTTTTTATCGTTATTGGTATTTTAATTGTATCCATTTATTTATCCATTTTATATCCCATGTTTTCTATGGTAAATCAAATTTAAAAGGAGGAGTTTTAATGTTTAAAAAGAAAATTGATTGGCGAGATGAGCGAGGCTTTACTTTGGTGGAGATGTTAATTGTATTGTTAGTGGTT
>N_82
CCACAAAAACAATGAACAATATTATTAAAACAACTGGTATTGAAAAACCGATTTTATCTGTAGATGCATTCACAAAAACGACAGCAGAAGCAGAAGAAATCGTGGAGAAATATGAGGATGACAAAGACTGGGCGAATTATTCGATTACTAACGCGAATGCTTTCGTAGATACATTTAGCCAGTTTACCGATATTATTGTGTACTTGATTGCCTTTATTGCAGGTCTTTCGCTTGCAGTTGCTGGCGTGATGATTGCTATCGTGCTTTATATCGGTATGGTGAACGAACAAGAGAAATCGGTGTATTCCGAGCGATTGGTTATCGTAAACGCCATATTCGCGGACTT
>N_83
GAATTAAATAAAAATAAGCAGGTAGGACGTATTTTGCGTTATACCTGTTATTTTTATATGACTGAATAGAGGATTAAAACGATGAATTATGAAATGATAAGTGATTATAAAGATAATAAAATGTATCGTGATAGTTTTAATAAACTTGCGGAAAGTACATTTGACATTAATTTTGAAGAATGGTTTAGAAGCGGTTTTTGGAATGACAAGTATGTTTGTTATTCTTATATAGATAACAATGAAGTTATCTCGAACGTCTCCATTAACAAAATGAATTTAATTTATCAAGGGGAAAATTATAGTGCGTTACAAATTGGAACAGTAATGACGCATCCGAATTACCGTGGACA
>N_84
ACAGCTGCAAGAACGAGTTGCAGATAAGTGATGGACGAGCAAAAGCAGATTTAGTAATAAAAAATGGACGAATAATAAATGTGTTTTCAGGAGAAATAATGGACGGAGATATTGCCATCAAAAATGGTTATCTGCTGGTATTGGCAATTTTCCAGATGCAGAAAAGATAATAGATGCTGCTG
>N_85
AATTGGTAGTAATAACATGCCACCAAAAAGGCCCATTACAACAAAGAAACTAATGGCTGTTGTAAGCGCAAAGGTAGGATATTTAAATACTCTAAAGTTAAGTAGTGGCGCTTTGTTGCTTGTTTGGTAACGAATAAATATTCCTAGCACTACTAGACCAAGAATAATAAATCCAGCTACTTTCCATGTTAACCAATCATGGTCTCCAGCATTACTAAATCCTAATAATAAACTACCAAACCCGACTGTTGACATGATAACCCCAAGGATATCGAGTTTCGGGAAAGTTCTTTTTCCGACATTTTTAAGTAAGAAAATCGCTACGAC
>N_86
ATCTAGTGAAAGGAATAACATAATAGCTATCAGGCTCACTAAGATTTTTTCTGCTTTTGCATGTATTTTCATGTGTCAAGCTCTCCCTTTTTCAATGTAATTTCATTCGATGCCTTGCTAATTTCTCTTTTTTTAACTTGCCGCTAACAACTTCACTGCCCTCTCTTTAAAAAAGGACCAGTTTTAATTCGAGATAAAACTGGTCCTTTTCCTAATATTACAAAATTATTATAGCATGTTTTCATTCCAAAAAGTTATGCAAAATGTAAAATTTTTACTTTTGTTTTTGAATTATTAATTTTATTAATTATAATTAGTGTTAAATAGTTAAGCAGTAATAAATTT
>N_87
TTCACTTGTGCTTGATTGTCCTAAGAGTCCATTTAAATAACTTTTCAAAACTGGGTCAGGAATGTTGACAACATCTTGAGCGGCTTTTACACTGAATTTCTTCTTCCGCTGAGACATTCGCGGAAAATGATATAGTAAATGGCATCATTAAAAGGACACACAAGCCAATTTTGACTCCCATTTTTCTCATGAATTTTCCCTCCTTTAATAACTTTTGTTCAGCTGTATAATCGTATGTATTCTTAAAACAATTCCTCTTTTTAGTAATATGTTAAACAAAATAGTATCAAAAGTGTTGTTAAATTAAATCGAAAAAAAACCGTGAAAGCGATTTTGGCT
>N_88
TGGTTTGGGTTATACCCCGATTGTTGGATTTTTAATGGTTTTCATCGCAATTATTTTAACTTTCTATATAAAAAAGATAAATAGTTCAAATAATAGGCCTTTTACAGTGAATGTAGAAGGCTTTTTTTGTGCTTTCAGTAGCTCCGACCTATTCCGGCAAGGTTTTTTTCCAGTTATAGTAAAATGGATAGTTTTTTTGTCCCTACGTATCTGACAAAAATAGCTATATAGCTTATTGTAAGCCCTATCATGAAAATGATAAATTGAATTTAGAAAGAGGAGTGATACCTGATGAAACTAAATCAGCAGTGTATTCAAATTTTAGATTTTCTTATGGAGCAGGAAGATTTTAAAAATATTGGTTATATTTCTAACACAC
>N_89
CTTCACCAAAAACATATATGGTCTATGAAATGAACATTAACCCATCTGGAGTAGAAGACACACTAAATTCTTCGTTCACAGATACACTTCCAAAAGGATTGAAAATGCTTGAATATAGATATTGCTGGTTTAAATTCTAGCAATAAACACATTTATGGTTTTACAACGAACAAATTTGAAGGTACACCGAAATTCACAAATGCAGACGGACAAGATGTTATTGTTTATCAAAAAGGCTTATATTCCGAGAAACAAGTTTGTATTGCCAACCCTACTTTAAATGACGTTG
>N_90
TATCACAAAAAATACATATCAATCCAAGATATGCGTTATTTCACTTATGAATATTCCTTATTTATTTAATTATTTATCAGTTTTATTTATTACTAGGTGAATAATATAGTATAATTATTCACCTACGACAGACGAGACACGAGAAAAATTAATGAGTACGATGAAAGACAGATTGTAAGAAATCTAGAAAATTGTGGGATAAAATAAAATTAAAAAAATCCCACAATCATTTGATATTGTATGATATTCAAATGAAATCAAAAAAATA
>N_91
ACAGCGGTGAACGCGCATGATTCTGAAATTTATATAGGGGACAACTGGAATGCCAAAGATAATTTTGACAGTGCCCAAGATAAAGACGGAAACACAGTAAATTGGAATGAAATCAATGTTTCGGAAAATCCAGCAGTTAATTTGCAAAACAGTTGGTGTTTACCAAGTGACTTATAGTTATGGCGGTGTTTCGAAGACAATTAATCTGACTGTTCATCCAAGAAAAACAAGTCTAGAAGTCCATGACTCCACAATGTATACAGGAGATAAATGGAAAGCAGAAGACAACTTTGATAATGCTACAGATAAAAAAGGTAACCGAATTCCTTTCAAAGATGTAACTGTAACCGGACAAGTTGATTCTAAAACAGCAGGCACGTATGAAATAAGCTATATCTATGATGGATTGAAAAAAGTAGCACGAATTACTGTAATCAAAAATCAAGCACAAATCACTGTAAAAGATAGCGTCATTCCATACGGAGGAAAATGGGAAGCAGAAGCTAATTTTATAGGTGCGACAAACCGAGATGGTGTAGCAATTCCTTTCT
>N_92
TTTTTCAAATGGAAGTTGGCCTCCAGTATCTATTAAATAATTCCCTTGATTGTATGGTAGTTGAATTAAAATGCTATCCCCTTGCCCCACATCGATAAAACTAACTTTTCCACTAAAATTAAAACTAGCTAAATAACATAATAAACAAAAACAAATGAATATCCCTAAAGGAAACTTTTTCTTTGCCACTGGCTGAAGACGATGATGATGGTTATAATGGTTAGCACTAATATAACGGTGTTTGGCCTCCCTGTTACAATAGTCTGATGCGGAATCTTGGCGAAAATGTTGGGTTAATTC
>N_93
CCGCAAATTACAAAAACAATCAGTGACATTTATCAAAAATTCTATGCAAGTAAACCTTGCTGAATTTGCGGCTGATATAGTGGCTGAACTAGATGAGTTACCGACATTAGACCATAAAATTAAGCATGCCATCGATTTTGTTCAAAAAGAAGGTGTCTGTTTATATAATGAAACAGAGATGGATGGTCATGAACCTCAAGCTGCTGAAGTGACTTATAAAACGAAACAAGGCGATTGTAAGGCGAAAACAGTTCTTTTGAAAGTGATTTTAGATTATTTAGACGTGAATTCAGAGCTTATTTTGGTTAACTATGGTAGTGATGT
>N_94
AATATAGAAAAAGAGATGGAGTTTAATCCAAAAATTAATCGAAACGGATTAAAATCGCTCCACCAGACTTTGAACTCTGATTGTGTAGAGATATAAAGTAAATTGGGTAGTCTAAGATGAAATATTTATACATATATAATTATAAGTTCAAATGTGAATAAGTAGAGTAGTAGATTTTCTCAAGTAATGAAGGGAAGCCGCAGCATGAACAACTTATAACAGTGAAGTTACCACCAGAGAAGCAGATTATTTAAATGATGAAACCTTAGAAGTGTATGAGAACGATAAAA
>N_95
CCCATTATATTCCCCCCTTTTCTATATTCTTCAAAATAAAGTAATAATCTGAAATCTGCAAGAGACATTTTTATCGGTCATACCTTTTAACAATCTATACAAAACATTTATCATCTCCAAAAAAACTATTAATCAAAATATGATTTATGAAGTCTCGTTTATTAATCTCAGTTAATTTTTCATTAAAGTCTTGTTGTCTACCATTCTCTCTTAACCATTGCATAATACCACAACACACAGGAGAA
>N_96
CTTTTCATCAAGGACAAATTTCCCGTATGGGGTCTGAACGACTTCGCGAATAAGTTCTGCTAGTAAATTACGAATCAGAAATTCTGAACCAGAAACAGCGTAGCCATCTCTCCTCGAATAATCAAGCTGAATTTCAAACTCATGCAGACTCTCTTTGATACTTTTAACATCTGTAAGCATGGTGTTTTTACTTACATAAACGTAGTCCGCAAGCGCTCCGAGTGACATATAATGATTATGAAGTAGTAATTTAATCATGATAAGTTTGCGACGAATATTTACCTCATAAAAAATCTTA
>N_97
TTTTCATTACATTTTTTCACAGCATCTACCACTTCTTTCGTACTTCCAGTTACCGATGAAATGACTACAAGGGTATCTTTAGTAACACGTTGATTGCCTCTAACTTAGAAACACAGCATTTTCATAAAAAGTTTCTAATGCCGTTTTTTCTTTCATATGCACCACTGCTTGCATGGCGGACGCGTATCTACCGCCAATTCCTAGCCAGCAAATATTACTAAAGCCGCGGTCATGTATTTGGTCAACTACTTCATTAATTTGCGGGCGTAATTTTAGCGCTCCTTC
>N_98
TTACGATAGCAGCGATTTAAATGAATTTTATTCATAAAATAAATTCAAAAAGTTGTTGACAGATAGTTGCTGAAATGATATCATTTAAAAGTACACAACAAAACGAAAACATTCGCATAACAAGCATGAAAGCGACTGAGCTCATTTAAAACTGAACAAAGAAGACGAAAAGCAATGAGACGTAAAGTCTCACTGGTAATCGCAGGGCAGAAAACGGAAAGCTGTTTTCAACAAAACAAACTAGTAATTTAATTGCTAGCGAAGTCAATTTGACGCAAGGAATCTTATTCACGGTGTTGAATAAGTATTCAAATTCAATTTATATTTTAAAGAGAGTTCGTAGCTGGCTCAGGACGAACGCTGGCGGCGTGCCTAATACATGCAAGTCGAACGAACGGAGGAAGAGCTTGCTCTTCCAAAGTTAGTGGCGGACGGGTGAGTAACACGTGGGCAACCTGCCTGTAAGTTGGGGGTGGCTTGAGGGAAACCGGGGCTAATACCGAATGATAAAGTGTGGCGCATGCCATG
>N_99
AGTACTTTTAAAAACAGTTTTCGTTAAGTTTTCTCCATTGTACTTTGTTGTAAAGCAAAATAGATTTTAATTTTTTCATAGTGAGCGATTTGTTCTTCTGTTGGGTGGATGATAACATTACCTTCCAAACCAGTCAATAATAACAATATCGTTTTTCGCTACGCTAGCAGTAACTTCTTTTGTTCCAACTACTGCTGGAATTTCAAGAGAACGTGCCATAATAGCGGAGTGAGAAGTACGTCCACGAATATCCGTTACGAAACCTTTAACAAAGTTACGGTTAGTTGTGCGGTATCGGAAGGCGTTAAATCAGCTGCAACAACAACTACTTCCTCATCAATTAAAGCTGGATTAGGAATAGTTACACCTAGTAAGTGAGAAAGAACACGTTTACGTACATCTTTAATATCCGCTGCACGTTCACGCATGTATTCGTTGTCCATAGATTCAAACATACCAATAAACAA
>N_100
AAATTATGTACTTGGGGAATGACATTCGAACAAGCAACGCGCAAAATGCGTCGTAACTTAATTGAATTCCGTATCCGTGGTGTCAAAACGA
>N_101
AAAGACAACTTAATAAACCAATTTGAAACATTACATGAAGATAACGATTCAAAAGTAGAGCGCACTGGTTTGCATGAATTAGAATTTATTGAAACCCACCGCCACTGGTTTAAAGAAACGGTTACCGTCCATACAAACGATAGCGTCAATATGCTCAATTTGGATTTAGAGGAGAAAGTGCTGTCGTTGAAAGTATTGACGACTCTTTCGCACCGTTTGAAGTGCATTATGGAGAAACATTTATCGTTCCTGCGATTGTCGGAACTTATACAAAATCAGAAATACGAGCGATAATGAAGAAGTGGCTGTTATTCAAGCTTTTGTACGTAATTTATAAAAAAGAAATGCCTATCAATATTTTTGATAGGCTT
>N_102
GTGGCTTTGTTGGTGGAACGCCGGCTGTTGTGGAGAACTTTTGTAAAGGTATTGCGGAAAAGTTACCGGCAGTTGTTATTAATGTGGACTATCATTTAGCTCCCGAATTCCCGGCACCAGCAGCTCCAAAAGATTGTTACAGGGCGCTTGAATGGGTAGTGGAACAAAGCGACGAACTCGGTATCGACGCTTCGAAAATCGGTGTTTCTGGAGATAGCGCGGGTGGAACTTTAGCAGCAGCGGTGAGCTATATGGATTATGAAGCAGAGACGAATTATGTAGGATT
>N_103
TAACTACATGCTAAAAAAATGGAAATTCATGATTTCTAAACATATCGAAGGCTGCTCAGTGGAACAAACCCTTGCTTTTACCCCGTGTCTACATGAAATAAAATACACGATGAGTCAGCAAGCACGAATGGAAGAAAATATTATCGATTTGCACATGTTCATCGATTTTTGGGAATATTGGGCAACACATAAAAAATTGAAATTCGTAGTCGAGGTGAAGGAGAAAGATTTTATTACGAAGTCTTTGATGCATAAAAAGGTCCACGTACAATTTGAGAATGCGTAGCGAAGA
>N_104
CAAGTCCGACTGGAAATGGTGTATGGACTTTACCGTATAAAGTAAAAGGAGTGCAATCTGTTAGTCCAGCTAGCACATACGCTAACAAGGATATCGATTTAGTATCTGTTGCTACAACAAAGAGAGGTACGTACTATCAATTTAAATATAATGGTAAAGTAGTTGGTTGGGTAGATGGCAAAGCAT
>N_105
AACTCGAATTTGGTCGGGGAAAGAACGACTTCTTTCTTTGTATGCCTCAAAATGTAGCGCGATATACGCCGTCTCATCTTCGTTCACTTGCACATCGTACTTTTGTTCAAATTTTGCTTTAAAATATAGCGCTTCTTCAAACGCTTGGGAAGCTCTCTTAATTTTGCTAAGGTACGGATTTTTAAAATGCATACCAAGTTTTAACCGGTTAATGGCGGATTTCATGTGTGTCGTCAAGTCATCCAGTAAGCTTTTATCGTAATTCCCTTCCGCTAAACACGTGCTGACAAATTCTGCCAC
>N_106
CATAGCCGATTGAAATACAAACACCAATCCAAATATGCGCGCCCATTTTTACAAGAGTATAAATGGCAAAAGCCAACGATTAATGAAACAACAATTATTTGATAAAAAATGTAACTCGAAGGTGAGTCGTAAATCGCACTTGTTGTTTCTATCCACAAAGTGTGTAAAAGCGGATGCCACTGA
>N_107
TTTATTTGTGTATAATAGAGCGTAGAGGGAGGTGATGAAATGCTTCTAACCAAATCGGAGCATGCATTAATTAACTTGTTCTTAACGAAAAACGATTTTTTGACAGCAAAGCAATTAGCTGAAATTCTAGACGTTTCCTCTAAAACGATTTATCGCAAGATTAAAAACATACCGAATCAGACAACTGGAAGAAGGATATCATCATTTCTGAAAAGGGGCGTGGTTTTAAGTTAGATTATAAAGCTTACATTGCAAGAAGCTAAATTAGAAACGACAGGTGATATTTTAGGGCTATACACCAACAGGAAAGAACGTGAAAAAATCTTGCTGCAAGTATTGTTTAAATCACCAAAGTACTTGAATGTAACAGAGCTGTATGAAGATTACTATGTTGGGTATAATTCAATCAAAAATGATTTCTCTCTTTTAAATCAAGCCATCGAGAAATATGATTTGGCTCTTGAAAAAAGGCAAAAAAAGAAATACGGGTTGTTGGCACTGAAGAAAACATCCGGACCGCCATTAATGAAGTGATTAACAACTTGGATTTATCGACCTATGATGATTTGAAAACAGAATAC
>N_108
TTTCAAAGCTAGCTACAGGATGAAGCACATCTTTACCTT
>N_109
TGAAGTGCGCCATAATGCCGTTCGTTCAAGCGCCAAGATTTATGAACTGGTACCCACATTTGGTCAGATTCTTCTAACACATAATTAAGTGTTTTAATAGCTCGCGTTAAAACAGAAGTAAAGGCAACATCGAATTCTAAGCCCGCTTCTTTAATTCTTTTTCCTGCAGTCATTGCTTCTACAACGCCTTCTTGTGACAAGTCAACATCATGCCAACCTGTAAATAAATTCAATTTGTTCCATTCAC
>N_110
CACTCCCTACAACTGGTGATAGCGATAATGCGCTCTACCTGTTGATAGGATTGTTAGCAGTAGGAACTGCAGTGGCTCTTACTAAAAAAGCACGTGCTAGTAAATAGAAGTAGTGTAAAGAGCTAGATGTGGTTTTCGGACTATATCTAGCTTTTTTATTTTTTAATAACTAGAATCAAGGAGAGGATAGTGTGAAAGAAAAGCACAACCCAAGAAGGAAATATTGTTTAATCTCAGGTTTAGCTATTATTTTTAGTTTATGGATAATTATTGGAAACGGGGCGAAAGTACAAGCGGAGACTATCACCGTGCCAACGCCAATCAAGCAAATTTTTCCAGATGATGCTTTTGCAGAAACAATCAAAGACAATTTAAA
>N_111
TTTAATTCTGCTACTGTTTCCATGCTTATATCTGCCCATTTAGCAATTTGTGATACGTACCAAAGTACATCCCCTAGCTCTTTTGTTAGAGATTCCTTATCTAAATCATGTCCATGAAAAGCATATTTCTTAATCAAATCGGCAACTTCACCGGCCTCTCCAGTAATACCAAGTCCGTAATTTGTTAGTGCCTGTTCGTGTGTTGCAGCAGTTCTATTCGCTAAAATTTGATACTCTTTAAAATCCATATGTTTTCCTCCTTGCTTCTCTCACTT
>N_112
TTCCATGGAAGGTTTCCTTAATATCCGTTTAAAACCAGTAGTGCGCCGTTTGTTAACACGTGTACTTGCAATCGTTCCAGCTGTTATTATCACAGCACTTTACGGGGCAAATGGTATCAATGAACTACTCATTTTTAGCCAAGTTATTCTATCAATGCAATTATCGTTCGCAGTTATCCCATTAGTTATGTTCACAAGTGATAAACAAAAGATGGGCGAATTCGTCAATCCAACATGGTTAAAAATCATTTCTTGGGCTGTC
>N_113
TATCAGTTGTAGCGCTGTACTGACCTTCATAATCTAAATGATATACATATATTTTCTTGCGAATATTATTTTTCCGCATGTAGTCAATCATGAGATGGAGCATTACTGCGCTATCTTTACCACCCGAAAACGACACAATAATATTATCGAATTCAGAAAAAATCGCTTCCATTCTTTCTTGGGAAGCATCAAAGACTGTTCTAGAAAGCATCCATTATCACCTCAAAAGAATTTTTTTGTGAGAGTTCTTTTTAAATTCTTGCAATAAGCTTGTTTTCTTAGAAATATTTGT
>N_114
GGACTTCTGGCATTGCATTAATAATCGCAT
>N_115
GATTACTTTAGTAACTGGATACGATATTATTTTCTTTGGGTATCTAGAATGATTTTCCAATCTGTTGAATTTACTGGTGAGAGACCTTTTAAAGATACATTGATTCATGGTTTAGTGCGTGACTCTGAAGGACGTAAAATGTCTAAGTCGCTTGGTAATGGTGTCAACCGATTGAAGTTATTGACAAATATGGAGCA
>N_116
AACGATACCAAGTGATAAGCGCTGGTACCCCGTCGTTTCCAGCAAATTTGTCGTCAATGAGTTTTTGGGCGACAACAGAAGGCTCTGAATTCGGTAAATCTTTCGCAGCGTCATCTTTGTAATGAGCTACTTTGGAAAGAAAAACTGTAAAATGAGTAGTTGCAATAATCC
>N_117
AAGAATGGTTGTGTAATCGCTGGTTGTAATGTCCAGTAAAGACCCATAATTACTGCTAAGAAGAGTACAAGACCCAGAACGGAATATCCCCGCCGACAGCTTGCACAGTGATTCCTGCAAAAATCATTGTATCCAGAACATCATATGACCAGTTAAATAAATGTACTTAAATGGTGTAAATCGTGCTAATAATACGTTGACTAAAAATCCGAGTGTCATCGCAAGTGTTACCGCACTACCAAATTTTGCATTAAAGGCTTCTTGTCCTAAAAAGCCTGCAAGTGGCGGTGTTTCAAGCCCGAATACTTCTTTCCACATTGGTTCAAAATCCCAAGGGAACCAGTA
>N_118
AAAAAGTCGGCATTTGATAACTGATTTTTTCTGTTGCTTCCGGTGCAGCTGCTTTAATCGTTTCTCTGATTTTTTGCAACACTTCTTTTGTTTCCGGTGGCGCTTGGGTAATATATTCATCAATCGTTGTAAATTCTAGTTTATTATCCATAGTCGATTCCTTTCTGAAACGTTTTTCTTATTATAGCAAATTTCCTAATTAATTTTAACTTATCACTATTTCTCCAGCCACGATTTTCAGTAAAAAATCCGCGAACGAGTCTGCTACAATCGAACTTTCTTCAAACTCTGGTTCCGAACCATGAACAATATTTCCGTCATTTAAAGTAATAGCATAATATTCATAACAACCG
>N_119
TATGCGATGTCAAAAGAAGTTGGCATCCCACTTCCAAAAGGCGCAGGACCTCATGTGGATGCTGTTGCAGCGGAAATCATCGAACGATTTGGTCTGGAAACATTAACGAAATATACAAAACAGCATTTCGCTAATACAGAGAAAGCATTAAAAAAATGGTTAAAAAGTAAAAAA
>N_120
ATGAACTTAAGATTGCGGGAGAAACGCCAAGTTATAACAAAACAACTCGTCAGCTCGTTTACACATATCAAACACTGAACAGTGGTGTAGTTGATAAAGTGATTCTTA
>N_121
TAAGAACGAATAATTCCTTCTAACGCAAACTGGTTCACGCCTGCAACATCCGCGAAGCTATCAAAATAGCATCGTTTTCAGGTAATCTGTTCTCACCAATTTGCATCCATAACAAGACATCCTGTCCCAAGCGTCCTTCACTGCCCCAAATGCATCACAGCCTTGTCCATAAAGTGCCGCTTCTGAATCAGCCATCACACTATGAATCGGTATCTCCTGATAACTTCCAAAACTTCCAGCAGATTGCTTCACTTCTGGTAAATAAGCACGTTTAACTCCCAAAAAGTTCGAGTAACTCATCTGACCAATCATTTTTTTCGATATTCATAAAGGAGTGTGCGGCTGGCGTTTGTTCGGTCTGTGAAATAATTACT
>N_122
TCTCGGCTATTTGCGGGGTGCTTTTTTATTTTGATATATTTCAGTTGCAAGGAATTTTATTGCTGTTATAATAGAACTAAATATACGGAAAAAGTGCTGATGGGAAGAAGTACGGAATTCTAAGTTTATCAGAGTCGCCATGGCTGGAAGCGACTTAGCTGAACACTCCTGAAATGCCTCCCTGAATTCTGATGGGAAATTTAGTATCGTCAGACGAAATGTGGGTCGTTACCCCCACCCCTAGAGTTGGAGTATTTGCTAAAATTGGCAATACTCAAGTCAGAGTGGAACCGCGCAAAGCGTCTCTGTATCGGAGGGGCTTTTTTTGTTGGCGTA
>N_123
TAATCCGATTGATTGCTTTATGATGAAGGAAAGACAAGTGCTTTGGAGGTGCTAGAAATGGCGAAACCGATAGAAGAAATTGGTGAAGAAATCGGAGCAAAGGTAGAGAAAGTTGCACGGAAAACTGGAAATGTTGCTGGAACGGCAGCTAAACTATCTGTTTATAGTTCCATTTCAGGGGCTGTGAAAACAGGCGTAAATAAGACTCGTGCATTTGCTCAAGGCTTT
>N_124
CCATCGCGGGAAGCTGTTTTAAAGGCAGTTAGTTTAGCTCGGAAAAATGATGTAGCCGTTGCTTTTGAATTAGATTATCGCCCTTATACGTGGACAAACACCGAAGAAACGGCGGTTTATTATTCACTTGTCGCAGAACAAGCGGATGTGATTATTGGCACGCGCGACGAATTTGATATGATGGAAAATCAAGTCGGTGGCAAAAATGAAGCAACAAAAGCGCATCTTTTCCAACATCAAGCAGAAATTGTTGTCATTAAGCATGGGGTGGAAGGCTCATTCGCATATACAAAAGCGGGAGAAACATTCCAA
>N_125
TAATCCGATTGATTGCTTTATGATGAAGGAAAGACAAGTGCTTTGGAGGTGCTAGAAATGGCGAAACCGATAGAAGAAATTGGTGAAGAAATCGGAGCAAAGGTAGAGAAAGTTGCACGGAAAACTGGAAATGTTGCTGGAACGGCAGCTAAACTATCTGTTTATAGTTCCATTTCAGGGGCTGTGAAAACAGGCGTAAATAAGACTCGTGCATTTGCTCAAGGCTTT
>N_126
TCCCAGAAAGAGTAATCACTAATTTCCCATTAGAATACTGTGTATTCAAATTAGAATTTCCTAATAAATCAATTGTTGCCGCATCCGCTTGAATACCACTTAGGGCAAATTGGTGATTAAAAGAATCGTAATTCACAGTGACAGGCGCTACCATCATCGTTGTTGTCGTAATAAGCGCCGCAATTAATTTTGCTTTTTGCGCTCGCTTTTGGTCTAATCTCCGTTTGTAATCTACACGCTGTTTTTTCATCATTTTTCCCCCTTAAAAATCAATCGTTCTTGATTTTGAAAAATAACTGAAAACAG
>N_127
TTTCAATGCGCGTGGAATACCAATGGTTCCTCTAGTTGCTTCTGATTTTTTCAGCGATTTGTAATCAAAGGTACGTTTTAGTTTATACGCATATAAATTGGGCAGTAAATTACGCTTCGTTTCGACACGTTCCCCGCGTTCACAACGATTTCCACTAACAAACATCCGGTCATCGCCAAATCTTGTCACGGTTAGCTGGCACGTGTTACTACAAAGGTTACAGCGCGACTGCGAAGTTTCCGCGCTAAATTCACGTAATTTTTCTAGTACGAGCATTTCCGTTACTTCGCCAGTTTCGTAATGTTCTCGG
>N_128
TATCATTTCCAAGTACGCCCATTTCGATTTCGCGCGCAACAACACCTTGTTCAACAACCACACGACGGTCATATAAAAATGCTTCTGTCATTGCGTCCGCTAATTCTTTTTTGTTCGTTGCCTTACTAATACCAACACTCGAACCAAGGTTTGCTGGTTTTACGAAAACTGGATAGGTAAGTACTTCTTCCATCTCCGCAACCATTTCCGCTTGATAGTTCTTCCAATCAATTAATCGAACAGCAACTGCTGGAACTTGCGGGATTCCAGCATCTGCAAAGATTTTCTTCATCACGATTTTGTCCATTGCAGCAGAAGATGCCAAGACCCCGTTACCAACATATGGAATGTTTAATACTTCGAACAATCCTTGAACAGTGCCATCTTCTCCGTTTGGACCATGTAAAAGCGGGAATACGACTGTCTCTT
>N_129
AACAGCAGACCCTTTTTTATTTTTAAAAGAACGATTACTAGAAGCGGAAGCGCTGGACCTTTTTACAGGATTTGAACATCCGGTAATTGATGAACGGGTTTATCCAGAGCTTATTTTCAAGGAACCGCAGTCGATTATCGCCATTGCACTTGCTTATCCGTCTAAATTAAAAGAAGCACCTATAAGTAAAAAAGGAGCTAGACGAGGTGTATTTGCCAGAGCTTCTTGGGGAATTGATTATCA
>N_130
AATTCTGCTTTCTTTATTAGCCTATGTGATTGGTTCGATACCGTCTGGTTTATGGATTGGCAAAATTTTTTACAAAAAGGATATTCGCGATTTCGGTAGTGGTAATTTAGGCGCGACGAATTCATCCCGGGTTCTCGGAATCAAAGCCGGTAGTATCGTGACAGTGATGGACATTTTAAAAGGGACTGTCGCAACGTTGCTTCCATTTTTCTTTCAATTGAATGTAGACCATCATTTTTGGTTGCTAACTGGAGCATTTGCTATTATTGGGCATAGTTTCCCGCTTTTCGCAGGATTTAGAGGCGGAAAAGCAGTTGCTACTTCGGCAGGTGTCATCCTTGC
>N_131
ACTTGAATAACTACTTCCGCTGTTTTCCCATTTTTAGCAACTTGATAGGTCAACGGGTAAGTTCCGCCTTGGTTAGAGCCTTCTTGGATAGCTTTTAATTGCTTGGCATCCACTTTTACGGAACTAGTACAATCTTGTGCAGTAGAAAGTACACCTGTCTTCACTTCTTCAAAACTAGCTGTTTTTGCTAAAGTAATTGCTTCCGTTTCAGTTAGCTTATTTGAATCTTTGTATTCTAAACTAAAATTCATTGCGCCAAGGATAAGTCCCTCTTTTTGGTCTATCGTAGCACTTGGCTCAGTTATATATACAGGTGCAGTAGATTTTTTCTCTGTATCAAAAATATCTTTGATTGTAATACCAATCTCGGGTT
>N_132
GTACCAACCAGATGAAAGTTTCGAAACTGGCGCAGCAACGAATTATGATGGAACAAACAAAGAACTTTCGAGTGATGTAAAGAAACGCTTTGACGCTAGCCGAAAACTCTTACAGTATTCTGATAGCTATGTAAACAATTTACCATTACGAGACGAAGATAAATAAACAAAAGAAGTATCCAGCAAATCTGGATACTTCTTTTTTCGCTTATTTTGGTAAAGCGGCTTGATGTTCATTAAATTTTTCAATACTTTCAAGCGCTAGAGGTTTGT
>N_133
TTACTTTTTGTAATCGTTTTAATTTCATAATAATCGCTCCCTTTTTCTAGATTATACCTAAAAGAAAGATAAAATGTCAATAATTTTTAACGATAATCATTAAATAATTAACTTTTAGCATAAAAAAAGACTAGCCGGATTACTCAGTCTCTTTATTATTTTATTCACTTTCTATAGAAGTAGATTGTTGTAAGGTAAAATGTGATGGTTTTAGTTTAATAAATAGTAATCCCATGCCTGCCAAACAAATGACGCTCGCTACGATAAATGGCACTTCACAGTACAAGCGCTTCGCTGAGTAACCCAGAACAAAGTGGCGCAAACGCAGCGCCT
>N_134
AAATCTATCGAAACACGAGGAAAAATCATTATCGCAGCAACCACACAAGAAATGTTCGATATCATGAACGAAATCGCCCCAGAACACTTAGAAGTACAACTTGAAAATCCGATGAACTATCTCTATCAAATTAAAAACGCTGGCTCCATTTTCTTAGGGAGTTATGCATCGGAACCTCTTGGCGACTATTTTGCTGGCCCAAATCACGTCTTACCTACAAGTGGTACCGCAAAATTCTTCTCTCCTCTTGGTGTTGAAGATTTTACCAAACGTTCCGCCTTTATTTCTTATACAAAAGAAGCACTCGCAAAGGAAAAAGATGCTATCGTTTTACTTGCTAAAAAAGAAGGTCTAGACGCCCATGCCCAAAGCCATTC
>N_135
TAAGGCAACGTAGATGTTGTTTTACTCGCACCACAAGTTCGGTTTTTAGAGAAGAATTTGAAGCGAGTACTGGACTACCATTAGGTATTCCAGTTGCGATTATTAATGGGATTGACTATGGAACAATGGACGGCGAAAAAGTGCTAAATGATGCACTAGCAATGATTGAGAAATAATCTCGAGTTCGAGACTGCTTGAAGAGGAATTAAACACAAGTTCGATAAATGAAAAAGGATGTGTAAACAATGGAATTAGAACAAACAATTATGCAATTAATCGTACACGGGGGAAACGCTAAAAGTGACGCAATGCTAGCAATC
>N_136
AACACCTTTAGTGATTTCGATATTATCTTCATTATGAAGACCAGTTTCTACAAATTTCTTCACTTTTTTCGTTTTCCCATTGTCTTTTTCTTCTGGAACTAATACGTAATATTTGTCGTCACTGTCTTTTTGAACAGCTTCAATTGGAACGTATAGTGCATCTTTTTCTCATTTACTAAAATGGAAGCATCAGCAGTCATACCCGCTTTTAAATCGTCTGTTTTATCAAGAGAAATGATTACAGAGAAGCTAGACACACCATTTTGTACTTGACCTTGTTCTGCGATTTCTTTCACTTTTCCTGTATAAGTTTTGTCAGGTAGTGCTG
>N_137
ATCGTGGAGCACAATTGATAAAATTACGTGCATGTTAGGCGAGTAAACTAATAGTAGGGCTGGGACCTCTGTTCCAGTCTTATTTGTTAGGGGAGAAGGGGACTCAAGTATGAAAATAATTAATATCATGGTTGGTGGACCTGCGTCCGAAATTCCTGATTTAGCACAATACACGAGCGCAGAGATTAGTTGGGTTGGCGTGGACCGCGGAGCAAAACGTTTGTTAGACCATGGAATTGTACCGACCGTTGCGATGGGAGATTTTAATTATTCACTCTCTAAAGAAGAACTGGCTCATTTGAAAACCAAAGTAGCAGATGTACACGAATTTCCTGCAGAAAAAGATGAAACAGATACGGAAATTAG
>N_138
AGTAAGTGCCTCCACAAGCGAAATGTCCAAACGTTACGGCTTCATCTACGTAGACCAAGATGACTGGGGCAAAGGAACATTAGAACGCTCCCGCAAAGATTCATTCTGGTATAAAAAAGTAATTGAGACAAATGGTGAAGATTTAGTTTAATAGAAAGTTAGCAGTCCCGCTTTGGCGGGGCTGTTTTTTATGAATGTAAAAGCGAAGTATTTATCTTTTAGCATGAATTAAATTAAAAAATATTAATAATTAGATAGAAAATTCTAAAATAATTAGGTCTAATTTCTCTTTTGTGTTTTTTTCACAAATCATTGTGATACAATT
>N_139
CTTCCACCAATTGTAATTGATTCTGTTCAAATA
>N_140
GCTCCGACACAACTCGCACAAATAGTCGTTGAACCATAAACATATAATTTCGCTTCATTTACCATCACGCTTCACCTCACTATTACTGTACAAAAACCCACCAAAAAAAGCGACTAAGCTGTTTCACGAAGCATAACTATTAAATTTTATGAATTTTTATAAAGATATGAATTGACACGAATTTACAGATATATTATAATATTTCCAATACATTGCTAATCTTTAAAGCAGTAGTGTATTAATATGATAAATTATCTCTAGGTTGTACCCGTGATTTCACGGTCAACATATAAGTAACACTCCCTTTAACAATTGGGCGCGCAACCCAATTGTCTTTCAAACTTACCAGTTGAAAGAGCACGTTCCTTTCTGAGCCTTAGGAACGTGTTTTTGTTTGGCCCGTTCGAAGCAAAGCGAGTTACGGGCCAAATATGCATGCGAGCATGTAATTCTTCCCGAAAAATATATCCTCCAAACAAATACTTTTCAATACTTTCAGAATAATATAAAATCATTGCCCGATTTATATGTTATATATATCCATCTACATACTTTTAACGTCTGTCTATTGAAGAAAAACCTAGCTCCATCAACACATTCCCATCGTAAAACAGTACTAAAAACAATTATGTCG
>N_141
CTAGGAACAGGCGGACGATGAAGGTATCGTAGGACACCAATTGCCCGTAATTAAGCCAAATTGTACTAAGAGCTGAATTGGCAGTGTAGTTAGGACTCCGAAAGTTCCTGCTAAAATTAAACCAGCAGACGTGATAACCCCGCCAGTTTGGCCAACACCTTCTGTAATCGCTTTTCTAAGTGGCATTTTCTTGCTGTTTTTA
>N_142
TGTGCACCGCCAACTTGGTAAATTTCGTCCACACCAGCTAGTTGAGCTGAGGCTAGAACGTAAGGATTAATACCGTTTTCACCGGGAGGGGTAATCATTACGATTCGCTTTACTCCGGCAATTTTGGCTGGCAACACATTCATTAAAACCGATGAAGGATAGGCTGCTGTGCCACCGGGAACGTAAACGCCGACGGTTTCTAGTGGACGAATTAATTGCCCTCGAATGACGCCGTCTTTTTCACTATCAAGGAAAGCATGTTGTTTTTGCTTG
>N_143
AAGCTCCGATTAAAGTAGCCGTGCTTGGCTGTGCGGTCAACGGTCCCGGAGAAGCTCGCGAAGCAGATATCGGAATTGCTGGTTCAAATGGAGAAGGCCTTCTTTTTCAACATCGGTAAAATCATCCGAAAAGTACCAGAAGCCATTATGGTAGAAGAACTTAAGAAAGAAATTGATATTTTGGCAGAAGAATATTTTGAAAAGAAAACAGATTTGAAAAGTCTTAGATAATCGTATCGGGGTTTTTGTTTCAAGGGGGATTTTTGTTGGAAAAAGAAAATGAGCTTAGTTTTTATGATGGTGTTAGAGCCTGCCTTCCTACCGTCCTTGGTTATGCTGGGATTGGTATCGCTGCAGGAGTAGTAGGAAAAGCATCCCATTTAAGCCTTTTAGAAGTGACGCTACTTGCGATTATCGTTTATGCAGGTGCGGCGCAATTTATTATTTCTGGTTTGTTATTACTACAAAGTCAATCAGCAATCATTTTTACTACTTTTTTAATTAATTCAAGGCATTTTTTAATGAGTATGGCGAAGTTCCTCATTTTAAGAAGTAT
>N_144
ACTCTGCTCATATTCTTGAATTGGTACACGCCGACTATTTCAAGCGTATTCTCAAACTCTTTTCGTACTTTAGATTCCAAAAGTTGCGACGTCCCTAAACCAGAAGCACAAACAATCAATACTTTTTTGCTTCTCAGACCTGTATTTCCTTATAGACCATACAAAAAGTGAATAGCCAAATATCCTACTTCCGCTTCGTCTACATTTGTTTTTAATTCCTGCTCAAGGACTTCTTTAGCGAC
>N_145
AAGAAGATTGGCTTTAAGCGAAAAAGAAACGAGTCTAATCTGGCGCACCGCTTGGGCAAATTGAAGCTGTCTTAATAATAAATGCTCAGTTTTTTGGAACGTGGAGATATAAAATATAGGGGGATAAAATAGTTTTTCAATTCTATCTTAGTAAAAAACTAACTAAAAAAGGACAAAAATTAGTAGAAAAAGAAGCGATAAAGCACTTGAATTCCTCCTTAAAAACTACCAAGGCAGCATTTTTGAACAAATTTAAAAGAACCCCCGTCAGAACGGGGGTTCTTTTCTTATAAAAATGGCACTTCTGGAAAATAATCCAAAGGTAATTTGATAC
>N_146
TATGCAGTTTGGACGGCTCCTTATAAGAGTAAAGGTGTTAAACTTGTTACTTCAGCAGCAACCTATAAAGGCAAGGCAACA
>N_147
TTAATAATAAGAATATCGAACTTTAGAAGA
>N_148
TCAAACGCAATAACAAGTCCCATCAGCCCCATCGCTGCCCCAC
>N_149
CGCTTCAACTGAAACTGAAAAAGCAAACTATCAAATTCAAATCGACGAACAAACGAAGAAGAACAAAACATTAGCCGGAAACTTACAAAAATGGGCTAGTGAAATGAATGCTATTATCGCGAATGGCGGGACTTTAAACGCAGAAACTTTTGCAAAAGGTTTGTCAGAAATGGGAAACATTAGCGACGAACAACTAAGCGCAGTTTGGCAAGACTTTGTAAAAGTGAGCGGTTCTATTGACAACACACTAGCAGGATTAGGCGCTATTATGAGCCAACGCGGTGGGGAAGGCGTTCAAGCGTTTGTTACAGCACTTCAAAGCGGAGATTATACA
>N_150
CGCGCCTTCAATGACAGCAGCTTTAAAACAAAATCAAGTCGTAACACTAGATAAAATCGATAAATTTGTTGATGGCGCTGCGGTAAAAGAATCTGGTGGCTTAACGTTCCAACATGCGAAAGTATTAGTTGATGAAGTGACAACCGTCTCTGAGGGAGCTGTTTGTTCTACGATTTTGGATATGTATACGAAGCAAGCAATTGTTGCAGAACCTGCTGGAGCACTATCCGTTGCCGCACTTGAAATTTACCGTGAAGAGATTAAAGACAAGACCGTTGT
>N_151
TGGGATACCGATTTCAAATAATGTAATTGTTGATTTGCGTCATATCCCTATTATTATGGTGGGTTTTTATGGCGGGCCCATTCCGGCAATTGTTTCGGCGGTCATTATTACAACTTCACGATTTTTAATTTCAGTGAATTCTGCAGCGATGATGGCTGGTGTAATCATGATGCTGATTGGCATTATAACAGCTCTTTTCAGCAAACGCTTAGAAAAATATAATATTTCGAGCGTTTTTATTTTGAATATTATTGCGTGTGGTTTTGTAGTCGTTAACTTACATTTGATTTTAGCA
>N_152
ACCCATCCATAAAAGAATAGCCTATTACTTTTGAGA
>N_153
AGAAGGAATGACTAATTATTTAGGCGCTTGTACAAAAGCTGCCACTGGGGCAGAATTCACTACCCAAGTAGGCAGCGAGATTAAGCCTAAACCACGGGCATACTCGTTTAAAACAAAGTTTATTAACGA
>N_154
TTAAGAAAAACGAACTACATTTCCATCTTTGTTCTTCCATATAATGTTTTAGGAATTGATGCATTTTCCTCTTATCCGAAAAAAAAGCATAGTATTACGGTCATGAGTGAACATTTGATGCTCTATAAAATAGATGCTGACTTTTTACTCAACATATTATCGATTAAACCTGATGTAAATGATTTTCTCTTAACAAGTATTGCTGACGTTTTTGCTCGTCACTATGCGCTTCTTGGTATGATTGCAAAAACGCCGAAAGAACGGATTTACATGGCTTTAGAAAATCTTGCGGTAGAGATG
>N_155
ATATTCGGAAGCAATTATGCAGTTGAACAAATTATTACTTGCGAAAGAAGACTACGAAGGGGTTATCGAATTAGTGGAAGGCCTTGGGGAAGAAGTTATTTCGGAACCACAAATTTTCTGGGACGTAAGTGTTGCATATCAGGAAACAGAACAATATAATAAAGCAAAAGCAAATTATGAACTGGCATACTCGCACTTTACAAACAATCCTACTTTCTTAAAGGAATATGGTTTATTTTTAAGGGAAGAAGGAGAGTACGCGAAATCACAAGAAGTT
>N_156
TGAAATCGGCTTTGTTACGCGGTTTACGCCTTTTGAAAAGCTGTTACAAGAAGCTATAAGTATTTATATGTTGTTTTGCTCTGCCCCATTTATGCCCCGCAAGTATTCTTTATAAACATTTTCTATATTAATTGTATCTTTTTGTGTTCTTTTGTTAGTATAGCAATTTCTTTGTCTGTCCGCAAACTAGCAAACAGTTTTTCTATAGCCCTATCTTTTCCTTCTACGTAGCAGATGTATCTAAAATCATTAAAGCTATATAGTCTCATGTCATAACCTCGCAAAAAATAATATCTTCTATATTAATGTCAATTATTCGTTCGTCAAATCGCTGTAATTGAACTATATTTCTTTCATGGTCCAAATAAACAGGAACTACATAC
>N_157
TTTAAAGATTTATTACGCTTCGTTCCAATCTATGATAGTGGTTCGTTCACTTCCCAATAACTTGCTCTACTAAAACAGATAATTTTTGTGAGTATAAATAATTAGCGTATTCTTTATCAGCGTTTCTAAAAGCACTTGTAATGGTGTGAATACCGGACTCTGCAAATTCATGATAGTCAGAGAAAACAGTGTGGATTAAGTCGGAATCTGGGTATGTATCGATTTTCCCTTCCACTGCTTCTACAATATCCAGCAAATTAATTTCTTCAGGGTCTTTAGCAAGCGTGAAACCACCGTTATTACCCGAAACTGAATTAATCAGCCCGCTAACG
>N_158
TATCAGTTTCTACTTTTTCAATTGTACCGATAAAGATACCAGCTGGGAATTTTCCACCGAGTCCAGAAGTAACAACTTTCTGTCCTTTTTTAAATTTCATGTCATACGGTAATTGTTTTAATTCTAATAACTTAGTATCACTGTCATAACCATTGATAATCCCGAATGCATTTTCCTTGCCCTGCACTTTCGCGCAGAAACACGGTTTTTAACATCCGACGAAGT
>N_159
TGATATTTGATTTTTGCGAAGGCTCAGAATGGACACGCTGCAGCCAGTGCCGATAAAATAGTAAGTATCACCGCTGATATGCTTCATATGATTGCGGCAAGCGTTTGGGTTGGCGGGATTTTAGTGCTTTTATTCGTATTACCTCGGACTGGGAAAGCGCGCGAAGTTTGGAGCCGATTTGCGATTGTAGCAATCATTGCAGTCGCCTCCATCTTAGTCAGCGGCCTATTAATGGCAGTGATGAATATCGGACAAATGGCCAATTTATTTACAACCAATTACGGCAAAATAC
>N_160
CAGTGGAGGAACAATCTGCGAAAGATAAAGATTTTGACACAGACTCCATCAATAATATAAAAGTAGCGTTAATGGGACCGCTGAGTGGGATTGGAGATTCGTTCTTCTGGGGAACTTTACGCGTTATCGCTACAGGTATTGGAACTTCCTTAGCACTTCAAGGAAATATGTTAGGGCCGATTTTGTTCCTTCTTATTTTCAATATTCCAGCTATTCTGACTCGTTATTATGGATTATTTATTGGCTACAATATCGGAGCTAATTTTATCGAAAAAATTCAAAAAACTGGATTAATGGATAAACTGT
>N_161
AGTGGTTTAGCTGCTTCAGATAAAATTAAAATTACCAACGTATCTAGTGTATACGAAACAGACGCAGTAG
>N_162
GGTACATTTTTAAAATATCTTTGCATTGCGCATAACATTTATCGAATGCTTTTTCGTCATCCAATAAAATTGCATATGCTTCAGTTAAAGCCTCTTTTACATCTTCTTCTAATGTAAAGTATTCTTCTGAAC
>N_163
TAGAAAACTGTACCCAATTCTTTTCGTCATACCAGTTTGTATTTGCCAGAACCCATAAAAAGATTGTAAATTGTGACTGACAAACAAGTAGGTTAGGGAGGTGGTTCCAGTAAACATATCTGTCATAGTCTTTGCGGTAGTAAAATTATCCAGATATAAAGATTTTAACGCTGTACAATTTTGAAACATGCCCTGCATATTAGTAACCAGACTAGTATCAAAATTACTTACATCTAATTTCTCAAGTGATTGACAGTTATTAAACATGGTACGCATATCAGTAACAGAACTCGTATCAAAATGACTTACATCTGATTTCTCAAGTAATTCACAATCAGCAAACATGCTATACATATTAGTAACGGAACTCGTATCAAAATTA
>N_164
ACCTTTTGTGACATTACCCGATAGTTCTTCAAACCCTTTTTTAGGATTATCCCAATACATATGGGTTTGTATAAGCATAAACTACATCGAAAATACCTGCTTGATAATTCATCGATGCAACATCTTGTACAGATAGCTCTACTTTGCCATTGATTGCTTTTTTATTCAAATTTGTGGCTGTTTTATAAGATTCTTCAGAAATATCCACTCCGTAAATAGTCCAATTTTTATTTAGCTCCGCTAGGTTTTTAACATTTGGAGCCCACCATAACCAATATCTAATACCTGTGTAACATTGCTTAGTTCAGTATTACTAATTGTCCACTTACTCAAATCTTCAAAATAGGATGACCATATTTTCGTAGTGATTTCACCAATAATACCACGCGGATTCGCCGCTTGTTCGCTTAAATAGTTAATTAATGGTTTATATAAAATAAAACTCAAACCGATGATACCTCCCAAAATGATTAGTGTTATTTTCTTTCTTTTTGTTATTTCATCATAATTAAAGTCCTTTCATGGGTGTTTAGTTTTGAAATAATTTTAATTATATTTCAAAACAATTGTATAATAATCTTAACTTGCAAGTAATAACTTTTGAAATTTATTAGTTAATATTTCAAATTAAAAGTTTCTATGTTATATTATTACTAAAGATAAGATTAGCTTAGGGATGTGTTTAGGATATGAATAATTATGAAAAAAGAACGCTAAAAAGAAGACTGCAATTATTCAGGCAGCTCTTTCATTATTTGGAGAACAAGGTTTTTCTGATGTAAGTATTAAAGATACTGCCGCCCTCGCAGATGTTTCGCAAGTGTCTATTTAT
>N_165
AGGAGGTTCTATCGGCATCCATCCAATCGCAACACTTTCGAAAAAAATTGCTCGAGTAGAATCAGCGAAGGAATTAGCGA
>N_166
TAAGCCAATATTGTGAAACCGCTTCGAAAACGTCCAGCTCACCTGCTCCGTAATAACACTGAATAACTCACAATCACCAATCACAGTAGCAAGTAAACTCATCAACCTCCTTGAAGTTTTAACAACACTCTGATAAATCGCGGTAACGAAAGGATAAACAGCACCCCAGACACCGTCCCCCAATCCATAAACGCTCCCCGAACACTCTAATCACTCGTATCATTTGATTTAATTCTGGGTAAAAATATTCCAAGTTTGTAGGAGTTAAAAAACAGCTTAGGACAGCAAGTAATAAGATGTAAAGGTCTTATTTTTTCAGAAAGGCCATTTTCACCTCTCC
>N_167
GGCATCGTTGGTAATGTTTGCTGAAATGTATTTTCTATGGTGGTAAAAGGTATTAAGTTAATCATTTCTTTTTGAATATGGAAATTCCCAGTATAAGTACTGTTTACGAAATCCCCAACAGCTATGTAAGCCACAAGGTGTAATAAGATAATTATATATAGAATAAAAACGCAAAACCATATAAAGTCTATCCAATTCTTTAGTCTCGCCATGTTGGTTAGTA
>N_168
TTTCGCACTGGTTGGCTGCGGCAATCCAGAAAAAGACACCGAATGGGCGCATCACCATGGCCGATTTAATATTGACGAAAGTGTCATGAAAAATGGCGCCGAGCTATATGCCCAGTTTGCGTATAATTTTTTAAATCAAAATTAATAAAAAAAGCCTCCAGCTAATTCAATTAACTGGAGGCTTTTCGCATGCTATTGTTTTTCTACTACATGTACGTCTTCAAAAGAACCGTATTTTGTCCACCAAGGAACGGCACCTTCATCAAGCAATTTATCAAGAGAAGTAA
>N_169
CGACTTAGACCAGCCTCCAACTGAAACCCCTATTTTCAAATTCGGATTTTGAGCGCGCAAATCTTGAATCGCATTCAAAACGCCTGCATTGCTG
>N_170
TTCTTACAAAATTAGCGGAGAAACAAATTTACCAAGGCATCGGCAAGTCATTATCGATGAGGCGCGCTGTGATGGAAAAAGCTTTTCGGTTAGGCAACGACGAAGGACAGCTACCGGCATCAACTTTAACGCAGCTCGCGGTAGATGGGATTGAACAATTAGAAATTTATTATTCGTTTTTTACCGCAATTATTTTTATTGTCTCATCCCTTCTTCAGTAGTTTTTGGAAGTTTAGTTGGATTTGCTTGGCAGCCGGCGATTGTGCTATT
>N_171
TGTCCCTATAGCAGAAAGGGTTGTTGCACTTAAAATAGAAATAATAATCAAGGTTTTCGCATTGGATGATATTCTAAAGGCTAATTGCGAGGTCGAGATAATGTTACTACCTTTATAGAAAATACGTTTGTTATTTCTAAG
>N_172
TGATTCAGCGACACAACATCATCAGCGGATTTAAAACCGAGGCCGTTGAAACGAAAAGTCGCCTATATGGACTGACAAAATAAACAACTTTAAAATATCATATCGCTATGAGTGGCGCGGAAACAACGCGGGAGAATATCGCCGCAAAAATTAAACTTGATGGATGGAAGTTGGTATTTAGAAGCCTATTGCCACAAAAGAGCAGCGATTCGTCATTTTAAATTAACGCGAATAACTTGTTTGAAGAAATAGGTAAAGCGATTATGTACGTCGAAGAAACGGAGCACCAGCCTGCAGAAATGAAGAAAATTG
>N_173
TATTAGCTGTTTGACATCCCGTTTTTTACATCTGAACATAACAGCAACCTCGAATAAATTTTGGGGTGTTTTTTTGCATAAAAAAGCCCTAACGGTGAGGTTAGGGTAGATTCCTGAACTATGTCATTCTATAACTTCACTGAATACTAAAGCCATATTTACATTAGCATCGGAGTGATTCCCAGTTTTTTCAAAACCAATTTTCTTGTAGAAGCCAACAGCCTCCTTAATTGAATACACTGTCAGTAGAGTTGCTCCTACATTAGGTAGAATTTTCAGTTTAATAAAAGTTATTAAGTAGTTCATTAACACAATGCCAACACCCTTCCTTTGATGATGTTTTTCAATAGCAAAGTGATGTATTTGTAACGCTGGTATAGATTTTCTATGAATCGTGAAATGTGGATGGCTAGGTAATTTCCAGAAACAATAGATTTTTTTGTAATCTGTGCCCTATCTGATGTTAATGTAAAATAGCCTGCAACACTTCCCATCAATAAAAAAGAATAAAAGTTCGCGTTAAATTGCAAATGTGGTCACTTAGCGCATCATTGTGTAAATAAGAGTCAATATCAACATTTCCGCATGAGAACTCATTTACGGCTTGTTTTTCTGTGTCTGCAAGTCCTGAGATACTCTTCATTTCTATATTTAGTTTCATTAAACTTTATAAATTTCACCATCAATTTTTATTTCTTTGATGGCTTTAAGATTGTGTTTA
>N_174
ACATTATTCGCCCCTTTTTAGATATTCATTTATATTCGAATATGCACCTTTAAACTCCCCTCCATGTTTTGTAAAATGGTTTTCCAATTTTTCTATATCGTCAAATTTAAGTCCACTGGATTCCTTAGGTATTATCGCTTTATTTCTAGCTGCTGCAATCCCAAACCCTAAACCTAATGCCATATCTGTCAACCCAGCATCATCTGTCCAATCTTTCATACTAGCCACATAAGCGGATGACCGCAGTGTGGCTCCAGAAAATCCAGATACTTTTTGACCATTTAAATAGTTGATACCCTCTTTCCAAGAATCATTCACTTTTGGTTCGAGTTCTCCAGAAA
>N_175
TGATTACATGCCTTATCCATATGGAACGCAAACAGTTAATGGCGCAGTAGATTCATTTAGTGCCAATTTAACCATTGAGCGGGTTTAG
>N_176
CTATTTTCCGCGATATTGACACACTTGCGATGGCGAATATCCCGATTTAC
>N_177
TAACAATAGAAAAAGGGAGTTTTTTTATGGCTAAAGCAAAATATGACGAGAATTTCAAAAAAAGTTTGGTTGCTTTATATCGCAGAGAGGGAAAACAGAGCGTAGAGTATTCTGTTCAGGAATTTAGTGTCCCTAATTCAACTTTTGGAAAATGGATAAAAAAATTTAATAATGATGACAATATTGAATCGAACGAAATCTTAAATATCTTGCAAGCGCAGGAACTAAAAAAACAACGGGCGCTATTAGAAGAAGAATTATCTATCTTAACAGAAGCAATTAATGTCTTTGAAAACCCGCCAATTAAAAATTGAATACTATGCTCAAAGTGAAATTATTTATATCGTAGTAAAGAAAACAACCGTTCTCTATCTAAAATTAAGAGAACGGTTGTTTTTAGTAAGAAATATTTTCTATTAAATGCT
>N_178
GAAAGGTCCGCGTAGTATACGTCACCACGCTTCACCATCAGCCATTAACCTCCTAAAATACTAATATTCCTGTCTTCTGCTTCTGCTTCGACATGGGTACACTCGCATGCGATAGCGAAATTAATTGTCGCCATTTCTGCATAGCCGCGCTCCATCTCGTCTCTTAATTCGCGAGCCCTTTTCTCTTGTAAAAACTGTTGCGTTGCTTCCATTATAACTTCACTCCGCCCCATTTTTTCTTTTTCTACAACTACGTCGAGTTCTTGTATCATTTCCTGTGTCAGTTCTACGGATATTATCATCCGCTTTTCTTTCTCTAACACGTGTCACACCCCCAAAGCCTCGTACCTGTAAGTAACAACTATATCGTACCATTATCACGCCTTGAAGAAAAGAGTTATTTCGCATTTTATTGTTAAGAATATTACAGTTCTAGCTGATATACTCTCTTAAGTCCTATATATAGCTATAAAGTTTCATATGTTAGATTATAAACGCTTCTTCTAAAAAAAGCACGAATATTACCTTCTAAT
>N_179
TGTTATTTTCCCATTCAATAAAACGAT
>N_180
TGGAATAATCAAATTTAATATGTGTCATTGTTTTCCCTCCAAATTTTAAAAAAGTTTCTTTATTAACTTTATATCAATCAGTGCTTTTTAGCAAGGCTTGACCTTGTTGAAATTTGAGCCTTTTTTGAAATTTAGGTATAGTTTTCATACAAGACGCCTTCGCTTCTTACTAGTTCATTTAATGATAATTGGTCTACAGCTAATAAATCATCTGCGAGCGGGATAGGTATCCACTTCACTCGAAACACATTGTCATCATTGGAAGCAAGAAGTGCATTACCAACAGGTTTTGCTCGAAAAA
>N_181
ATCTATTGGGGTCAGTACTTGTATTATTTTGTAGCCATATTCTCTTCAGTGTTACTTTATTTAATGCAACAATTAGCGTTTTAGTAAGAGACTATTATATTATGCTGCAATCTGTCATGCGTGTACCTTTTACATAACAGGGATTGTTTCATTAGAAACAATGTTCGCAATGGCTAGTACATTTACTCAAAAAATAAATCCGATTTACTATGTGGTAAACGGCTTTGAGACATTCTTAATGAATAAAGGCTTCTCGGGAATCTCCA
>N_182
GACCATATTTTTCTGCGTAATGAGTAACTGTATGGCGCAAAAATTCTTCTGTTACCTCTAAAAACTCCGCTACTTCAAAATATTCTCGTAAGCCTAGATAAAAACAAGCAATGAACGATATAAGTTCCTCATAACCTTTACGACGAGCAAAATTTCT
>N_183
TTCTGCATCTAGTTTTTTAATTAGTGCAGAAGCTTCACCCTTGCTCATTGATTTTGTATCCGTAATTTTATAACTCTCTAGTACATATTTCGCATCATGTCCAAATGGGCCCCCTACAACGCTTGCTTTCGCAAATATAGCCTTTTTCTTTGTGA
>N_184
TAAAATATAACCAAGCTCTTCTGCTAAATCAGGGTCTGGCGAGGTATTTTTTAAGTACTCAGTAATTTTCTCGATGCGTTCTTCTGGAGTTCCGTCCGTTTGGAGCATTACTTCGCCTTCTTCTTTTAAACGGACAATTTCAGCTTCTTCCGCTTTCGTTAGTTCTCGTGCAATAATCGACATTAGAAACACCCTTTCCACCCATTATAACTCAAAAGCTCAATCTTTCGCATCCGATATGTTCGTCATGTATAATGAAAGAAGTACAGCAATTTTTATATTTAGGGGGCTATTTTTTTCATGGAACAAAATAAAGAAAAACTCACAAAACCGACATCAGAAAAAAACTATTTTTGGCCGATAATGATTATTTCATTTGTCGCGGTTGTGGTTATTTTATTACTCTTCTTCTCACCAATCGGGTATCGGAGCAGTGCATTTCGACATTACTATCTTCCCGCGAATGAACGCCATCTTTAATAGTTTTACCTTTGTATTTTTAGTTATTGCACTTTGGGCGATTATAAAAAAGAAAAACATTAAAATGCACCGTGGCTTCATTTTAGCAGCATTTACATCTACATTATTCTTCTTAGTAACTTACTTAACATTCCATTATCTTTCAGCAGAAACTTCTACATTTGGCGGAACTGGAATTATCCGTCCTATCTACTTCTTCATTTTAATTACACATAGTTTCTTAGCAGCAATCGTTGTTCCACTAGCGCTATTTGCACTTGTTTGGGGCTGGACGATGCAAATTGAGAAACACAAAAAAATCGTTCGCTGGACGATGCCGATTTGGCTATATGTCAGCTTAACTGGCGTACTCGTTTACTTATTTATGGCACCGTATTATTAAACAAAAAAGCATCGAATGAGCGCTTATTTTTTATGTTTTAAGAATCTCTCTCAGAAAACATCGAAAAAG
>N_185
TTTTACCAGAATCAGTTTTCGGTAACGCTTCAACAAACTCAATCCGGCGCGGATATTTATTCGGAGCCGTTTGTTCTTTCGTAAATGTTTGTAATTCGTGCACAACTTCCGTGCCCTCGTATCCCATCTTTTAAGACGATGAAAGCTTTTACGACCGTACCGCGGATTTCGTCAGGACTTGCGACAACAGCGACTTCTTTTACGGCTGGATGATGTGTGAGCGCGTCCTCTACTTCGAACGGTCCAATCGTGTAACCAGAGCTAATAATAATATCGTCATTCCGGCCTTGGAACCAGTAATAATTATCTTCATCGCGGATAGCGCGGTCACCAGAAACGAAATAATC
>N_186
GAACTATATTCCGGAAAGTATACTTACAAGATAATAGGCTTCAAGTAGAAAGTAAGGATAGAATTCCGTTCTTCCCGGAAGAACTTAGCCAAGCGACTAAAGAGCAGCTATATTTGGCTATTCGTTTTGCGCT
>N_187
GCACATTACTACGAGAAATTTCCGGTAATGTCACTTTAGAAAATATTCATCGTTATAAGGTTGTGGGCAAATTACCTTTCTTTAGGCTCCTTGACTAGCAAGGGTTTGCGTTCGTGCATTTGACATCGGCCTGTTCAATAGCAAAGGAGGAATAAAGGCATGAATTTTCTGAAACGGTCAACAAGATACAATGCCAACTCATTATAAGCAAATGACGC
>N_188
GTGTTCATTGGTTGCTCCTCGCATTTTCTTGTTGAAATTCTGTTGCATATTTTTCAGTAATAGACCATTTGTAATTATTTTTTGGATTAAATAGTAATGTTGGGAGTAGCGAGAGAGA
>N_189
TTTCAAGATGATGTCCTCCTTTTAAGAACCAAACTCGGAAGCCCTTTTGTAACTGGCCGCGTCAGTCTGGATATGCTTCACCCATCCGGCAAGTAACATTACTCACGATGTAACATTATTCATTATAAGCTATTCATACGGAATAATTCAAGCTGTTTTAGAAAATGCTTTCACTATTATTCGTACTCTCCACTAACTTCTACTTTATTAAGCTCTTTTTCGGTATTTTTATATTGGAAATACATCACAAT
>N_190
AACTGTTAGAACACGAGAAATGGCGGTGAATTATGGTACAGGTTAAAAAATATTGGCTGGACCAAAGCTGAAAATATTTTTCTTAGACCGTTACGATAAAATAGAATATGACAAAGGTGTTACTGCT
>N_191
TTCTTTGAGTCAGATATGCGCATTCGTTTACGGGTGTATGACGTAGAACAGATTGCCATTGAAGTACATTTTTTAGACAATCATGATACCGAACAACAACATTTAGGCTATGATGTGAGT
>N_192
ATTACTTAACTTCTACGTTAGCGCCAACTTCTTCAAGTTTAGCTTTGATTTCTTCAGCTTCTTCTTTAGCAACGCCTTCTTTAAGAGCTTTAGGAGCGTTATCAACTAATTCTTTAGCTTCTTTTAAGCCAAGACCAGTGATTTCACGAACCACTTTGATTACTTTGATTTTAGAATCTCCAGCAGAAGCTAGTTCTACAGTGAATTCAGTTTGCTCAGCAGCAGCGCCACCAGCAGCAGCTACAGCTACAGGTGCTGCAGCAGTTACGCCAAATTCTTCTTCGATTGCTTTTACTAAATCGTTA
>N_193
TATAATTATGCCGAGAATAATCGCTATCCATTTGCCAATCTTACGCTTAGGTTTTCTATTTCGCAAAATAATCTCGCTCATTTCTATTTCTAAATTACCGGAATTCCTCCGGCGATATGCATTTTCATTTTCGCATAGATACATTATAGCAATAGCGGCCTAAGATTTGAAGTCATATCAGGAAAAATTTAACCTTCCTTAAAGAATTCACTCACTTCTTCTAATAAATCCGCCTGTTTGCCTTCAAGATTGGCGCGCTTGGGATTGACTCTAAAAATGCTTTTCCAAATTTTGTCGTATCTCTTCGATTATCAAAAACAAATACGATTCCGCGGTCGGA
>N_194
AAAAAGGGGAAGGTATTTGGATGAGTGTAATTTTAAAACCACAAATCCCTACTGCAAAAAGTACCCCAGTTCACGTTTATCGCCTCACTCGCAATCACAGAAGCGATTGAAAATAGCACAAAGCTCGAACCGAAAATCAAATGGCCGAATGATATTTACATTGGTAAACGAAAAATCTGTGGTGTTTTAACGGAAATGCAAGCGGAGGCAGAAACGATTCACGCAGTAATTATCGGTATGGGAATCAATGTAAATCAACAGGAATTCCCAGAAGAAATCAAAGACAAAGCGAGTTCTCTGAAACTGGAATTAGGCGAAAGCGT
>N_195
TATCATTTTTCTTTTTCTTATTAATTTCCCATCATTTATCAGGTAATTTATTTGGATATTTTCAATTAATCTAACCCTTACAATATAAAACAGCTGTTGTTTTAGTCATATCTGGGTTTCCCAAGGTATCCAAACAGAAAAGAAAAAGGACAGTTGTTTGTGTTATCAAATAAACAGCTATTGTATAAGCTGCATTTTTTAAAATAATGTTTACTCCTAACATATCCTATAAAAACGCCTAGGATTACAATAGA
>N_196
TATCAAACATTTTTCAATTGTCTCAAATGGAATATCTACCGCATTTTCAAATAAACCAAAACCTGCACAGTTGACTAACACATCAATTTGATAGGATGCATTTATCTCTGCGCTGACTTGTTTCACTTGCTCAAAATCAGTCATATCTAAAGTAAAATAAGTCGCTTCTACTGAAAAATTATCATGTATATCTTTTTGTAATTCTATTAATTTTTTCGTACTTCTGGCTGTTATAATAACATTACCACCGGACATAGCAACTTGTCTTGCGATTTCAGCTCCAAGACCGTT
>N_197
AAAGCACTATTTAGTGGTGATGTAAAAGCGCT
>N_198
TCATTGATAATAATAGCGTACTTTGGTTCCGCCATAACAAATTCCCCCTAAAGCATCCCGCGCGTTAACACGTTAAGTTTTAGGTTAATGGTACCATGATAATTTTTTGATTGCAAACTTGAATTAGCCTGCTATCACTGAACTTTAAATTAATAACCGGTTAACACGTTAAGTTCATTTTTATAGTACCACGGCCATTTCATTTATGCAAGCGTTTTCTTTTTATTTTTCCAAAATAGGGTATACATAAGTAAACTGTATCAAAGGGGGATATAATGGGGAATTCTTTTAGTAAATGGGGGAAATGGAT
>N_199
TAATCCACTGAATTTCGCCATTTACCACTTCTTCTGAAACTACGACAAAATCTAATTTTTCTACCCAAAAATCTCTCACTGCAGCTTGATTTTCTACATATAACATCACTTGACCAATTTTTTCAACCATCGTTCATCGTCCCCTCGTCATTTCTTTTTCTTTTAGTCCAAACTCCGCATAAAAGTCACGCTTCATTTCTAATAAATAGCGCAAATCATTCATAAATTGGAATAAAATCGCTCTATTTTCAAATTCTGCTCGTGTCTCTGGGAGCTTGCTACTTCGAAACTCATGCACCATCTTAGTAATTTCCGCCACTAAATCC
>N_200
AAATCTGGCGTCTCGATTAAGACTTGCGCCAAACCTACCCCGTTTTCGTTGCCCACCAGAAAGCTCGCTTATTTTCGCGGTTAAATCCGTAATGCCTAAACGCTCCAAAATCGTTTTCGCTTCTGTGTTCATATCCCAAGCCGCACTAGCATCCATTTCTTGGCTGGCGGCTGTATAAGCATCGTGTAATTTGGTATTTTCCGCATCAAGTGACATCGCAAGTAACACTTCTTCGTACTTGCGCATTGCCCGAAGCGCCGCAGTATCCCCGTCAAAAACAGCCGAAAGAACTGTATCT
>N_201
TATTTGCTTTAAAAGCCTTAGAAAGAATGCTTCAATTAAGCTAACAAAAAAACGAAAGCAACAATTGCTTTGGTTTCAGCTCTATAATTTATAAAAGCTTCTATTTGTCTATCTAAATTTTAATCTGTAGAACTTACTCGAGCATATGCTACTATCATGACTAAAAAGCAACTCTTTTCACAACCATTTAATATCCACCCTAACTATACATTGAAAAAAGTGTATTTTCAATGATGGTTTTGTATATATTTTGGGTATACCCTTTTTTTACATGAATCGGCTGTACCAAAATATAAAATAAAAAAGAGAAGATGAAATTATCATCCTCTC
>N_202
TACAGCTTTAGCGCAAAGTCCATCGCGGGAAGCTGTTTTAAAGGCAGTTAGTTTAGCTCGGAAAAATGATGTAGCCGTTGCTTTTGATTCCATTATCGCCCTTATACGTGGACAAACACCGAAGAAACGGCGGTTTATTATTCACTTGTCGCAGAACAAGCGGATGTGATTATTGGCACGCGCGACGAATTTGATATGATGGAAAATCAAGTCGGTGGCAAAAATGAAGCAACAAAAGCGCATCTTTTCCAACATCAAGCAGAAATTGTTGTCATTAAGCATGGGG
>N_203
AAATGGCCGAATGATATTTACATTGGTAAACGAAAAATCTGTGGTGTTTTAACGGAAATGCAAGCGGAGGCAGAAACGATTCACGCAGTAATTATCGG
>N_204
CCTCGGAATGCTGATTGAAAGTGTTTGTATACCGCTACCAAGTGAAGTTATTATGCTATTCGGTGGATTTATGGCGGAAGCTGGGAAACTTAACTTCTGGCTCGTTGTTTTTGCTGGTATTGCTGGTAACTTAGTCGGTTCACTGATTGCTTACTACATCGGTAAATTCGGTGGTAGAGCTTTAGTATTGAAATTCGGAAAGTATATATTCTTAAATGTGAAGCACTTGGATAAAGCGGAATTATG
>N_205
AATAACTTTGCTAAGCAAGCCATAAAATTTTAAGAAGTTAAAATTTTATGGCTCGAGGTACCCCCTTACTCCTCTATAATAAAATAACAGCTAGAATGTTTAGCAACTAGAAACTAATTACGGAAGGAGGGGAGCTGATGAAGAAGCTTTCCATACGAGTCATCCTAATCGTTACCATTATTTTCATTGCTTGTGGGAGCGCTAATGTTTCTATCGCACAAGAAAGGGATATAATAAATAAACTTCCAGAGGTTGAGCTGGGTTCTCTTTATACCTCT
>N_206
TGGAATTCTAAATTGCATTTTAATACTTGTCCATAAATAACTCATTATATCAGTACCTCCTGTTCACTGCTTGATGTTCCGCGCAAATATGCAACTAAATAAGTTGTATATATATTTTGTTTTATTGTGTTGTATGTGACGTTTTTTTATCCAAAATTTTCTTTGTCTCTTCCTGAATTTGCAAATCCGAACAAATAACTGCTATACCGTCACCTGTATCTGTGCTTTGCATAAAAGTCATATCTGTTTCATCTATCTTTGTTAGTTCGATTTGAT
>N_207
AGCAAAAGGTGATAAAATTATTATTGGTGGACTTCACGGTATTGTTGAAGCAATTGAAGATGGCACAGTCATTTTGAAATGCGGAAACAGCAAATTAACTTTTGACCGTAACGCAATCAGAACTGTACTTGAAAAAGGTAATGCAGTTTCTAATCCAGTTGTAGCAGAAACAACTTCTGATGACACTGAAGTTGTAGAAGACAACAAATAATACTTGAAATAAAAATGCCATTTCCCTTTAAACGGTGAAATGGCATTTTTTGGCCCATTTAATTCGAGCTTATACTTCCCATTTAAGCTTTTTTTAGATAAAATGGGAATATGCTTATTGTTTAAGAAAGGGGACGACTTGATATGGATACATTTTCGGAATGGTATGAAGATTTAGCGCCAGCGATTTCAATAAAAGTGGAAGATTTTCATATTTTAGGTTACCGAGAAATCAAGGCA
>N_208
TTCTGCACATGCTTATTTGGAAAATTCGAATCCGGCCAATTGAATCTCATATTCAAACCGCACCCGAAAAAGTAACGCTTGTTTTTAATGAAGAAATTGAAGCGGATTTCCCTTTAATAGAAGTCAAAGATTCCAGTGGGAAACAAGTGGAAACCGGGAAAACCACTGTTTCGAAAAAGAATAATCATATGGTTGAAGCATTTCTACCGGCTGATTTAAAAGCCGATGTCT
>N_209
GCGCCTTTAAATTCCTGTGAAGCTTCATCTAAATTCTCCTACCTCGGGATTATATTCTTTT
>N_210
TGAATTGGTGCAGAAAACGCCGGTGAAAAGGCTTATTACTTCCTGATTTACCTTATGAGCACCAAACACTGATTACGCCAGAACTTCAAGGGACAGATATCGCACTTATTCCGCTTGTTTCATTGACAAGTCCGGACCTGTCGAAGAAATTGCCAAACGGCAGAAGGGTTTATTTATGCAGTAACAGTTAACAAAAATACCCGGTGTGAGGAGTGAATTAGATACCCATGTTGATAACCATTTAGCTTATTTAAAAAGCGTTGGCCCTCTTCCAGTTCGCGGGTTTGGTGTTTC
>N_211
ACCGCTATTACAAAAGAAGCAGCAAAAGCATTCCAAGCAGATTTAATCATGTGTGGTGCAACTGGACTTAACGCTGTAGAACGTTTGTTAATTGGTAGTGTATCTGAGTATATTATTCGCCACTCCCCTTGTGATGTTCTTGTAGTACGTAATGATGTTCCTGATTATAAAGAAGAAAAATAAGGATAGAAAAAAAGGCTAGCCTTTAATTAAGAGCTAGCCTTTTTTACTTTTTTAATGATTGTTTTTAATTGTTTCTACATCACGAGCAATCATTAATTCTTCGTTTGTAGGAATGATGATAACTTTTACCGGGGAGTGCGGATAGTTAAGGAATCTTTCTTCTCCGCGCACTTGGTTAAGTGCTGGATTCCAGTATACGCCCATGAATTCAAGTCCACGAAGTACTTTT
>N_212
TCCATTCTATGTTTCCATGGGGAGTATGGCGGCGTCAGGTGGATATTATATTTCCGCGCCAGCCGACAAAATTTTTGCAAGTAAAGAAACATTGACCGGCTCGCTTGGCGTCATTATGCAAGGGTATGACTATAGTGAACTCATGAAAAAATTAGGTGTTTCAGATAATACCATTAAAAGTGGCGAATATAAAGACATTATGAGCGGGACAAGACCAATGACGGAAGACGAGAAGAAGATTACGCAGTCAATGATTGATGATTCTTATAATGAGTTCGTTAAAGTAGTTGCACAGGGCCGTGGAATGACTGTAGA
>N_213
TCACGCTACAGTGAGCCACATGCAACAAGCTTTAAATAAAGCACGAGGAATAAAAGAAGATATTATAAAAGAACTACAAGACTACACAGTGCTTGCAGTGGTATAT
>N_214
TTACATTTCGGGGGAAAAGCCGTTTTTCTCTCCACTAATTAATGCGAGACAATAAGGAGAAATGGTTGGAGATATTTTTTCGGTTAAATGGGTAATTTTCAAACGTATATTTTGAAGTTTCATTAGGAAAGATGGTGAGAATTGACTGGAAATAGCAAGATTACTTGCTCGAAGTATATAGTGTACATTTTGGTTCTTTAAATAAGTTTGGTAATTGAATTGATTTTGATTGCGGTTGACGGAAGGTGTTTCTATATTTGCAGAAACAGAAATAAACTGTCCGTAATGGAGCTTTTTTAGTTTTTGTTGTTCCTCTTCCGTTGTAATTTTATAACTCAATTGAAATTTTTCTTTTTCGCAGCGTACAAAAGTTTGAAAACTATCTCCATCGATTTTTAAATTATCTATAATTTGACAGTTCCCATTATATTCAGTTGCTGTAAAAGAGGAAGTATTGAATTTTTCTATTACAAACAAAAAACTATAGGTTAGAAAATAAATGAGGACAAAAAGAAGAATAATTTTGGATTTTTTAATAAAAGCAATTAAACCTAGCAAACAAATACATATGGGAACGATAGAGCTTGTAAAATTCGCACAAACAATAGCTAAAACAATAATAGCTAAATATCGCTCGATAACGTCCCCTCCCTATTTAGTTCAATTTCTCTGAGATGTTTTGATAAAGTTGCTCTGCTTTTTCTGGTT
>N_215
TTCGACCGATTTAGCAACTGCTGCAACGATGGCGGGATTTGCAGTAATGATGGTTTTAGATGTTGCGTTAGGATAAAATAATAAACTGGACAAAAAACGACATTTAATATTTGCGGAATGCGTTTTTTTACGGTAAAATTAATAGTGAAATACTTCACAATATGTTAGTTTTCAGGGGTAATCCTGTAACTATAAATCGGACACGGTAAAAGCTCCCAC
>N_216
CAAGTGAATCCTACACGATTGATGCAAAAGAAGAATTCGCGGAGGATTTTGCGTTAATTGCCCTGCAAG
>N_217
CGACTAGTCTTTTGCTAAATAAGTGAGGCGTTTGCTTCTAATCACCATGTACCCACCAAGTATCACGCTACCCGCAAGTAATACATAGCTTAAAAGACCAACAAACATTTCAGCCAGAGCAAAAAAACCGCGACCGACAAAGCCTAATTGTAAAAGTCCGATAACTCCTATTGCTATTAAAATAACCCCTGTTATTTCTAAACGAAAAGAGGCTGATTGTTTACTTTTTGAGCGTGTTGACGATTTTTTACGTCCGCTCGTTTTTTTCTTTTGTGTCGCCATTTCAAGTCCCACCCATTCCTT
>N_218
TCTGGAATTGAATCATTTAGTCCATATTTTTCATTCATCATGTGAATTTGTTCGTCAGATAGTTTCTCCT
>N_219
AATCATATAAAGGGGTTGGGTAATCGCCGTTGAAATAAGCCATACAAAGTCCCCCGTAAGGTTCGTTCGGATA
>N_220
AAAATTGGCAAGTTGGGAAAGCTGGGTTTGTTGGGAAAGAAGCAGCGGCAGCATTTTCAAATGGTGCATTTGAGCGACTTGCGGGTGAAGGGAAAACGATTGTTTATGTAGCTAAAGACGGCGTGATTCAGGCTATGTTTGCCCTTAAAGATACATGCCGGCCTGAAGCCATTCGTACGATTAAGGCACTTCAAGCAAAAGGGATTAAAACCATAATGGTGACGGGAAATAACGAACAAACAGGTGCAGCGATTCAAGCCGAACTCGGAATGGACTATGTTGTTTCCGGTTGT
>N_221
ACTTACGGAAAAGCTCGATGCATTTAAAACAGAAAAAGACGCCTCCAAAAGAGACGCCTTACAAACGAGCATTGATAGCTGGTTAACAGAAAATCATTATTTAATTTACTTGCATCATCCGGAAAAAAGTCAATCGCTTCATTCAATGATAAAAGGAATTGCAGAAAATCCTTATGGTTATTTTGATTTAAGCAAAGTGTGGATTGAAATAGAGCCGCTAAAACATTAAAACCAGACTATAGACAATCCCATAGAGGTAAAGCGCCACATACAATAACGCAAAAATGAAGAAGCATAGGCGCCAGTAACCACGTAGGATTTTGCGGAACTGAATCTCGCCTTCTTTCTTTGCAGCCGTGACAACAATTACAATACCTAAAATAAATAAAAACAATAAAATATATAATAAGAACGAGCGATTAAATAGCACAATCATGAAAAAATGAACAGCTATAATCAAGAAAATAGTGGATAAGTCAGCGGCCAACATAATTCTCCGCTGACTTTTCTTTAGTTTGAAACTGGAAAAAAACATCGCATAAATAAACACCACAACTGGTAAAATAATAATTATTGCTGTTGAATTAGTTAACCAATCAAACATCGCTTTCTCCTTCCAACCCTTTAATTAGATGATATAACGCATGAAGCGTAGGAAGTGACTCCCCTTTTTCTAAAATTGGCAGCACGATTCCATCAATTTCTGTA
>N_222
ATCATTCCCGTTTTTTCCTTTCTTTTTTTTTAGAGGAAAGTCTAGATGCTGTGAAAGACCTATTCCGATAATCTACTTTTTAATGGAATTAGTAACACCAATCTATATACTTCTTCTGTACATTCAATTTTCTTTTTCATATTCGTTTCTTCTTTACTACATTATTTATTTTTTTTTAGCTTTTTTCTTTATCACAGATATTTTTTATTTGTATGTCCCTAACTCAATATTAATTGTATTTTTCTGTGTACTGGGCAATCATTGCCATCTTATATAACCAAACTTTGATGGATTTCATTTTTTCAGGGGTAATCAGCTGTCTTTTTTATCTTCTTTTTTTTATTATTTTT
>N_223
TTGCAGATGATTTCCGTATTACAGAAGCACTTTATCAAGCGAGCGAAAAATTTGGTTCCCGTCCTACAAAAAAATGGCAGATAAAATCCTAGCCAACACCAAAAAATATAGCGCTGGAACAAGGTGTTCCAGTAGACTTTTACGATTTTGTTCATAGAAAAAAGCAGATACGCTCCATTTAAGCTATCTAAATATCAAGCGATGCAACAGATTAATTATCGAGATAAAGCCTATCTACCAATTAGAACTGTTAATGCTCGTTCCGTTTACAGAAGTGTTTCAAAATGAACAGTTTC
>N_224
TAGCATCTTCAAAACTTTCATCAGGAACTTGTGGATTAATGTTTCATCGATTTCTTCCTCAAGCTCAACTTCATCTTCTTCTTTTGGCACTTTTGCAACAGTAGCTACTTTTTCATCTTCATCAAGACGAATTAGTTTGACACCCATTGCGCTACGACCTGTTTGTGATACTGTATCAATTTCGAAACGAATTAATACGCCACTTACTGTCATTAGCATTAAGTCTTCTTCACCAGTCACTGTTTTCATTGCGACTAAGTTACCATTTTTCTCTGTGATTGTAACGGTTTTAACACCCATACCACCGCGATTACGAAGCGGGTACTGGGAAGCCGGTGTTTGTTTACCGTATCCTTTTTTCGTTACAACGAGAACTTTTTCATCATCCTCAAGGACTTCCATACCGATAACTTCATCGTCTTCACGAAGTCTAATACCACGAACACCAGCAGCTGTACGGCCCATTACG
>N_225
CTATTGTTTTTGTCAGTCACTCACTTGGACAAGTAAAAAGTTTGTGTGACAGAATTATTTGGATGCATCACGGTGAAATAAGAGAGATGGGTACAGCACAAGAAGTTGCTCAAAAATATGATGAGTTGTAAAATGGTTTAACAAACAACCAAATGATTATAAGAAAAAATATGTCAAAAAGAGCATAAGGAAAATCAAAAAGCTCCTCAGAAAAAAATCTATCCTAATCCTAATGCCAATAAATACAGGCTAACTCTTTTTGATAAAATATTTTTAACTGTGCTAATTGCATTAACGATACTATTTGGAACACTAGTGGCGACAGGGAAATCTTTTAAAGGCTTAATTAGTGAAGAATCCACAACACAAATTGAAAAAGTAGTACATGTTGATAATTACGATTTAAAATTG
>N_226
TTCGTAATTTCCCTATGAAATCGCTAAAGTTGCAATAAGCATATTTTAGCATATATTGTTGAAAAAGAATGTTTACGGGATTGTCTCCATTAAAATATGGAAAAAATGAACTAGACCAATTATGTGTCAAATAAAAGATTTTTGCGAAAACCAAGTCATCTCAAAGCTTTATTGTGAAAAAAATCGTATACCACTCGAACCATGCTACAAAGAAGCTTAAACCCTTGAGTTCGCTTTCTTGAAAATGAATGTGAAAAAGTCTATGATATAGTTTGTAAGCTGTGAAATAGGGAATATATTGGTACTTACCATTTTCACTTTATTCATTGTTTGCAGTAGATTTTTAGCGCAATCTACATAGGTGCAGTAAGAA
>N_227
TATCCGACTTTTACCGGGAGTACTTGGTAATAAAGATTCCGCTGTGACAGATTCTTTCTCGACCGGTTTGCTTGAACATCCACACTACACGCGACCAGCCGATTTTAGAGGAATGAAAGTGCCAGATATTTTACTCAGCGGAAATCATGCATGGATAGAAGAATGGCGCGACAAAGAATCGCTCAAAAGAACCTACGAACGCCGCCCAGATTTACTTAAAAACTATCCCTTAACAGACAAGCAAAAAACTTGGCTCAAAGAATGGTCTGACAGTAAATAATCAA
>N_228
GTTATGAAAATATTCGCTTCGAAATTACTCATGCATGGAATGAAAAGTTCTCAAATTAACAAGTTGATGCCAAGTATTATCGAATTCGCTGATATAGGTGATTTTATTAATCAACCAATTAAAAACTATTCAAGCGGGATGCGTTCTCGTTTAGGTTTTGCAATTTCGGTGCATACCAATCCTGATATTTTAGTTATTGATGAAGCCTTATCAGTGGGTGACCAGACTTTTTATGAGAAATGCGTTGATAAGATTAATGAATTTAAAGCGCGTGGCAAAACTATTGTTTTTGTCAGTCACTCACTTGGACAAGTAAAAAGTTTGTGTGACAGAATTATTTGGATGCATCACGGTGAAATGAGAGATGGGTACAGCACAAGAAGTTGCTCAAAAATATGATGAGTTTGTAAAATGGTTTAACAAACAACCAAATGATTATAAGAAAAAATATCAAAAAGAGCATAAGGAAAATCAAAAAGCTCCTCAGAAAAAAATCTATCCTAATCCTAATGCCAATAAATACAGGCTAACTCTTTTTGATAAAATATTTTTAACTGTGCTAATTGCATTAACGATACTATTTGGAACACTAGTGGCGACAGGGAAATCTTTTAAAGGCTTAATTAGTGAAGAATCCACAACACAAATT
>N_229
AGTTGGGTTCGCGGAAACAAATTCAATTTGGAATTTTTCTCCTTTACCAAAATCAGACTCTCCGTATTGTTTATCTTCGGTTAAAATCACAGGAACTAAATCAGTTAAATAAGCA
>N_230
ATTCCTTCCTTCTGATAACAGACACTCTTCTGTCGTAACCAGCGTCCCTTCACCGTCTACATGAATGGAACAACCTTCTAAAATAAAATCTTTCTGTGAGTAGTAATCAAGTCGCTCTAAATCACAAACTTTTTTTGCAATTTGATTATCTTTATCCCACGGAAAATATAGACCATCAAGAAGACCACCCCAAGCATT
>N_231
CCCTTTACCTAACATTTACTCCTATTCCTCCTCTAAAAATAAGATTTCTTCGTTTTCAAGTGAGGCAATTCGTGCTAGTGAATAAACTGGAATCCCTGTTTTTATTTAATAATTCGCGACCTTGTTGGAAAGATTTTTCAATCACAATACCAATTCCCGCCACTTTTGCTCCGGCATGTTCTGCAATTTCAAGTAAGCCGAGTGCCGCCTGACCATTTGCTAGAAAATCATCAATAACTAAAATCGTATCATCTGCTGTTAAAAATTGTTTTGATACAGAAATATCATTCGATTCTTTTTTAGTGTACGAATAGACAGTGTTTGTCAATAAATTGTCCGTTAATGTCACTGATT
>N_232
CCCACATGCCCTGTTTTCCCGTAGTTCATGATGTGATG
>N_233
ACGATAAAAAAACATATGCAAAATTTATCATCCTAACTTTGTTGTATAATGAAAACAAGTCAATGATTAGAAGGAGCCGATTTCTGTGGAAGAATGGATTTGCTAAATGAGAATCGTGAATTAACCGGGAAAACACATATCCGCGGTGAAAAACTAGCGCCGGAGAACTTCATTTGGTTGTTCACGTATGTATTTTTAACGAAAAAGGGCAACTTTTAATCCAAAAGCGCCAAAAAGATAAAGAAAGGTGCCGGCCCGAATTATTAGAATATTCTGCGGCGGGTTCTGCGCTAAAAGGCGAAACAAGCCTGCAAGCTGCTGAACGAG
>N_234
TACTAGAATAGGAAAAATCCCGAAAAGAGCCCGAAAAGCGAAAACTATTCACCAACTTTTCAAAAAAGACCATCCATTTTTAACTAAAAGTGAAGATGTGACAACGGCTCTTTTTCTTTAGGCAAATCTTCCTGAAGAAAATACCACGAAATTGGCTGAATCACGGTCTTATTTTCAAGAGTTCGCCGCGAAAGGT
>N_235
TTCAATTTCACCAATATCACCGTTAAACACATTTTTCTCTGGTTGATTAATCAATTGCAGTACTTTGTCATGCACGCGATACTTTATGTCACCAAATTGAACTTCTTTACGACGCCCTGTATCATTTGGATTGAAAATTTCTTGTAGTTTTTTATTTAAAATATCAATGCCTGCAGGACCACGATACATTGGTGCTAAAACTTGGATGTCTTTTGCTCGAAATCCTTTGTTTTTTGCATTTTTTACCACTTGTTCGACTACATCACCAATTTGATTTACCGTGCAATGAAAAAAGGAGCAA
>N_236
AAAAAGCCCGATTCCAAACTCTTACTGTTCACTTTTAGCAGCCAATTTCTCCTGCTTCTGCTTACTCTCATTAATAACCGAAAGCTCAATCGATTTCAGCAAGTTTTTTACACGTTTTTTACGGAAGAAGCCAAACATCAAAACCAACAATAATATTATTCATTTTATTTAACGCTTTTTCCGTTTCGATTAATTCGTTATAGGTCACTTCGCATGTAGTTTCGCTAGTGGATTTTATCGTATACGTCGTCGTATGAGTGTTCACACGGCTGCTCGTTTCGAATTGATAAAGTTCGTTAGGTTGCACTTTAACAATTTTTGTTGTAGCAAGTGCGCCATTAGACATCGTACGTTGATATTTATATCCTTCTAACTTTCGTACTTGAAGCGTCTTACCAGTGGCATTTTTTACATCATAGATTGCTGAGCTAACTAGTGTATCAAAGCATTCTTTTTGGGATATATATAATTTCTGTGTGACATTCACTTTTTAATCGACTCCTTCTAATTCTTTTCTTTCTTATCTTTACGGATTTTTCAGCACGATGAAAACACAGCCGATTAAAACAACCGCAAGTCCTGTAACTAGAAGAGGTACACTAGCCATCCCATCTTTTCCATAGAAGGACTAAACATAATAAT
>N_237
GCAGTTCTTCTAACTGTTTGCGCGATTTGGGAGTATGCGATGCCAACTGACGCCGCAGTGAAATCCTATTACGTAAAAGTAGAAGACGCAGGAAAACCCGTTCGAAAAAAATCAATTCAAAGGGTTCAAATATGTATCGAATGTTTATGATGACAAAGGAAAACAAAAACAACTAACTTTCTACTCAGAAAAAGAATTAACTAAGAACGAGCAATTCAAAGTACTTGTTGGCGAGAACAAAATGGTTGTTAATTATAAAAAAATCAAAAACGTACCAGATAAAATTAAATATTTAGCTGAAAAATAAAAACGCTTTGTTATAGCCTGATAAAAGGCTAAACAAAGCGTTTTGTTTTTATTAAGGTGTAACAATATTGAAGACAGGATTAAATTCATCTAACAAGGAAGCAAACTCCCCAAATTTCTTCGCGTCTCCTTCTAATTTAGCTGTTTGGTCAGCAAATGCTGCTTCAAAGCTTTTCACACCACCGAAAATATGATTAAATGTATCACGAGTAGTAGTTAAAGTTAAATCAGCTTTATCGTCTACTTCACCTTCACGATAAATAAGTACGGAATTACTTACAAGTAAATGATAATTCTCATCAACATCTGTTAATTTCCAGTTCATGGAGATACGTTTACCAATCAATTCTCCCCATTTAAACGAATACCCATGTAATCTAAAATCAAGTTAAACGGCATACCTTCTACAATATCCAGTGTAACACCAGAAATAACTTCATCTGGGACAGAATTTCTCAGTTCGTCTGCTCCGGCTAAAAATACATTACGCCATGGTCCGGACTCAGATTGATAGCCAAGTTGTTCTAACGCATCTGCAAGAAGAGCTCTTGCTTCTCCGTTTTCTCCGTCTGCGAAAACCGCATGTTTGACAACTTCCGCAACCCAGCGATATTCACCCGCTTCATAGGGATT
>N_238
AATGCATAAAAAAATCCTCTCTAAGGATATCGCTATACATTTGACTAATCCTTCTGCAACTGATAATACAATGGCGCCAATTAATCATTCTAGTATTCGAATTATGGTTCCTGTGCCTAACAATACGAGTAATATTGATTGGAAAAAAGAAACACCTGCTTTTCGTCAATTAGTGCTAGAAACTATCAAAGAACGGTTAGATTTACCAGATTTAGAATCGCAAATTGAAGAAGAATATATCATTACACCGATAGACTGGGAAAAGAAATATCATGTTAAACACGGCGCGAATCTTGGTTTACAGCATTTATGGCGCCAGCACGGTTACTTACATCCCTCCAAAAAATCGCCTACATTCAAAAACTTATTTGTAATTGGTGCAGGCGCGATGTCGGGTAGCTCGCTTCCATTTATTATTGAAAATGCGCAAATCGCAACCCAGAAATTTTTACAAAAAGAAAAGAAATCCGAGTAATCATTCGGATTTCTTTTTAGGCTGCGCTTCTTTTTCCAAACTGAAAAAATAACAAGCAGTGAAAATAATATTAGAAACGATAATAATCGCAATAGATGTCCATAAATCAAGGTAAAAGGACAAAAATACAAAAAAGGCAATAATAATCCAATAAACGATGACAATTTCTGATTTTAAATCTGGATATTTAAGACGCTCCCAACTATCCGTTAAACTCAAAATAAAGTAAATCATTAAATGTAAAATAAGTCCTAAAAGCCACCAATTAATAAAGTCAGATAACTGCAAAATCGTGA
>N_239
TTTTTGAGCAACTTCTTGTGCTGTACCCATCTCTCTTATTTCACCGTGATGCATCCAAATAATTCTGTCACACAAACTTTTTACTTGTCCAAGTGAGTGACTGACAAAAACAATAGTTTTGCCACGCGCTTTAAATTCATTAATCTTATCAACGCATTTCTCATAAAAAGTCTGGTCACCCACTGATAAGGCTTCATCAATAACTAAAATATCAG
>N_240
AAAAGCGGACCTTTTAAACAGGTACTTAAAGGAGAAGATGTATAATGACCGTTTTTAAAAAGATATTAGCATTCACAGGTTCCATTTTCCTTGTCATGCTTTTGGCTGGTATCCTCACTTCACTAATCCATAGTGGTTTGGTAATTGCAGCAATTGTTATCGCTGTTGCGGCTATCCTATTTTTCTTTTCATCTAAAGCTGGGGACCGTGCGCAAATGATTGCAACTGGATTAACCAAGAAAGAATATAAATATATTCGCACTAACTTAGAAGAGGCACGTG
>N_241
TGAATAGAGCGAATTTCTAAATATTCCACGCCGTGCTCCGCTAAACTTTCGACTGTTTGGTCGGTATGCGCATTTTTCAAACGAATCGGGTTGTAAAATTCACGCATCTCGATTTTCCCTGCTTCGATATAGTTAGAGATGCTAGAAATATAAGCGTCGAAAGAATTGTAATCAACGTAAAGAGCTTCTTTGTTTTTATAACCAGCATTACTATTTCGAAGAGAAATTCCATCACGAAGCGCGCTACTACCGTCCGGAAGGGATTCATCGTGCTTCGTTTTCGAGAAATCAGCAAGGTAAACCGGACTTGCGCCAGTT
>N_242
CAAAGGCTTTTCCAAAAGAAGAGATGATAGCTAAGAGTACGATTCCAGATTGTATTATGGCAATTAGAAAGGAAGACGTGGATGTGGCTGTTGTTCCAATTGAAAATACGATTGAAGGAAGCGTAAATATCACGCTGGACTACTTATTTCATTTTTCAAGTGTCCCTGTAGTAGCGGAGATTGTTCTCCCGATTGCGCAACATTTAATGGTTCATCCAGCACACGTATCCGCTTGGAAATCAGTGCAAAAAGTAATGTCCCACCCACAAGCACTTGCCCAGTGTCATACATTTCTTCAAGCAGAATTATATGGAG
>N_243
GGGTTATGACGCGGCGGAAAAAATGTCTAAAGAAAAAGATGCTGTGTTACAAAGAATTTCAAAAAAGAAGTGAGACGTTTTATTCTTTCGGCGGTTCTTCCCTTACCATTACTTCTTACCATGGTGACACATATTCCGTACATTCATGAAATGGTGTTTGCGGAAACGATTGGTAACTGGATTAATCCAACCATCCAAT
>N_244
CAAAATGGAAGTCTACAACTAACAACCGACATGATTTTCCGACTAATGGAAAATTTTGAACAAAATTCTGCTACATTCCATCAAACTGGGGGTGTGCATAATGCGGCTCTATGTAGTTCAGCGGAAATTATATACAGCAGGATGGACATAGGTCGCCATAATGCCTTAGATAAAATATATGGCCGTGCCTTGCAAGACGGAACATCCACTGAAGATAAGGCAATTATTTTTAGTGGGCGCATTTCTTCGGAAATCCTCGTTAAAACAGCAAAACTAGGTTGCGGAATTATTTTGTCTCGTTCTGCCCCAACCGAACTGGCGATTAA
>N_245
TTCGCCTCATCAATGTATTGTTCTGTCGCCACATCTACCGCTCGTTCAATCGCTGTGTTCACCATCTCTAGCGTTGAGCACACAAAAATAGAAAGGATTAATAAATACCATTCAGATTTAGTTACATGAAAGAGAAAAAGCCACAGATGACAACAGCAAGCGCTGCGAAAGTATGAAATCTCATATTACGTTCTTCTAAAAAAGCAGTTTTTAGTCCAGTAAAAGCATGATGAAAAGATTCTGCATAATTTTTACTACGTTTGTATTTATTATATTTTCAAGTCCATAAGCATCCAACACTTCT
>N_246
CGAAACACCTTTTATATCTTTACCGATGAAATTAACCGCGGATTGCAAGGCGGAGTTTTGCGCTTGTTCAGAAAGCTTATCTACGGCAGTGGTCATATTGGCAACTTGTTCCATTAAGGAAAGTTGCGCCATTTGCGACATCATTTCATTCGTATCAAGCGGGCTCGATGGGTCTTGGTATTGCAAACTTGTTAAAAATAGTTTCATGAAGTCATCTTTGCCAAGGGTTTTGGATACGCTGGATGTTACTACATTATTTGTATCCTGACC
>N_247
GACGATTTTGCCATTATTAAGAAAAAGAAATTACGGATGTAACTAATTTTTCTTAATCAAGAGCTGGAAGATAAATTTATGATGCTATACGAAGGGGGAGAAATGAAGTGAATATCCTACACATTATTGAGTGGAAAACGCGAATGAGAAAAATATGTGGTTGTTTGGGCTGTTGTGGTGATTGTGATTTTTGGGGTTGTATGGCTTTCTTCCCTAGTATGCAAAGTAGTGGAATGCAGGATTTCATGAAATATCGAAGATGAATGCACTGCCGCAAGA
>N_248
AAATTCAGGCATCCAAGTAGTTCCATTTGGACTACATCGGGGCCAGATTTTAGAAGCAACGGCTGTAAGTAATTTATCATGTGCATTTGCCCCAAGGAATAACTTGAACTTTAACTTCAATGCCAGTATCTTTCGTGAATTTTTGTGCGAGTTCTTTAGTGACTTGGCTTCATCACCCATTGCCCAAACATTTAATACTTTAGAATCACCGGAGTTTGCATCATCCTTTGACCCACCACACGCCATTAATACTAAACTAAGCGACAACACTAAAGCTAAA
>N_249
TCGCTAAACTTTCGACTGTTTGGTCGGTATGCGCATTTTTCAAACGAATCGGGTTGTAAAATTCACGCATACTCTCGATTTTCCCTGCTTCGATATAGTTAGAGATGCTAGAAATATAAGCGTCGAAAGAATTGTAATCAACGTAAAGAGCTTCTTTGTTTTTATAACCAGCATTACTATTTCGAAGAGAAATTCCATCACGAAGCGCGCTACTACCGTCCGGAAGGGATTCCAT
>N_250
CGAGTGCAGGAAGAAAAGTTGAGTTTGGAACTGTTTTTCAATATTTTATTTTATTGGACATATTAGACTGTAAATGATGCAGTTCATTCGCTGCTGCAGAAATACTCTTTAGTTCAGCTACTTTATTAAATGCTTTCATGTTTTCAATATCCATAATTTTCTCCTTTTGGTACAAATAATGATACCGGCATATGATTTTACGCATTTCAAATGATGGCGCAAGTAGATTATACTTTATTTACAATATAAATTCAATTTGGGGGTTATGTTATGAATACAACCATTCAACAATTGGTTAAACATGTTTCAGTAAGAAGATTAAAAATGAAAGATTATCAGATGAAATCAAACAACATTTATTAACAGCTGCGAGAAGTGCATCTAGTTCGCATTTTGTGCAATCTTTTTCTATTTTAGAAATCACAGATGAAAAACTAAGAAAGGAACTAGCTGAAATTACAAATAGTGCTTCTTATGTAAATCAAACGGGGACCTTTTATGTGTTTGTAGGGGATTTATACCGACAATCAAAACTTTTACTGGAGAATAATAGAACTTTTAGATGGGTTAGAAATATGGAATCATTACTCGTCTCGGTGATAAATATTGGTTAGCTCAAAATATGGTTATTGCTGCTGAGTTCTCAATTTAGGAATCTGTTATATCGGTGGAATAAGAAATGATATTGAAAAAGTAGGTGAATTGCTAAACTTACCACCATTTACGATACCTGTTTTGCTGGATTAACTCTGAGCATTCCA
>N_251
GTATTACATCAGTCGGCTTATCCCCGTTATAAAAACAACAAACCAAGAAAATCCATTGTAACAATATTGTCTAAGAATTTCTCATAAGTCGGCTTAGCAATCACCGTATCGAAATAACCAAATGACTGATAGCTACTGCCTAGACATTCCAGATAGTCTATCGTCGATAAAAACGGCTCTGGCAAACATTCTTTCGGTGCAAAAGTGTAAATCGATAGTCGCGGTGCCAGATGCTCTTTTCAAGAAAAATTGTAACACTTCATTTTCAATC
>N_252
ATATTATGAATAGTAATGGAAAGAACCAGTAAGATACTTTTTCGAAGAGAAGTTTTTTTGGTCCTTCCTTCGCTTGCTCTGGAAACCCGAAATGTAAATGTGGAATAATACGGTCAATAACACGTAAAAATATTCCCCAAGCAAAAAGCCAACTAGAGCTGGTACGAAGGAAAACTTCCCTAAATCTTTACTCATTTCGATTGCAGGGGCAAGAAGCGACCAGAAGCTTGCTGCGAGCATAACGCCTGCAGCAAATCCTAGCATAACATTGCCCCATTTTTTATTTAGATTTTTAAAGAAAAATACGAGTGAAGCTCCTGCTGCGGTACAAGCAC
>N_253
TCTTCAATCATACCCGCCATTCAGAAACAGGAATGAATGCGCCTGATAAACCACCGACATGTCCACAAGCCATTACGCCGCCTTTTTTCACTGCGTCATTTAAAAGTGCGAGTGCGGCTGTCGTGCCATGTGTTCCAACCATTTCTAGTCCCATCTCTTCCAAAATGTGTGCGACCGAATCACCAATCGCTGGAGTTGGTGCAAGTGATAAATCGACAATCCCAAAAGGAACGCCTAGTTTTTCGGAAGCGACTTGGCCAACGAGTTGACCCATTCTAGTGATTTTAAACGCTGTTTGTTTTGACTGTTTCAGCAACGATATCAAACGGTTCGCCTTTTACTTTTTCAATAGCACGTTTC
>N_254
TCAAGAAGGGTAGCTTCGGAATATAAAATAGAGTTGCATAAAGATAAAACAGGACTGTATTTATACGAGAATGATAAAATTTTTGACATAATTAGCAATGAAGTAAGCCATTTAGATTATTTAGGTTTCGTTTTTGATGGCACTACAGTTAAAATGAAAAGTAGTATAAATTTTACCGAAATGCAAAAAAACTTATAACGTTTGCTCAGAAAGTAAAAGTAAAAAAAGAATTGACTGATTTACCTTATAAGAAAAAAATTTATGGATTGTGTACAGATTTAGGAAAGAATTATAATAATCACGGTAAC
>N_255
TTAATCTTACTTCATTTTTAATCTCATTTTTTCATAATAATATTTATCAGTTCTTTCAAAATTTAATTACTTAGCTATTTCTGTATTTATAGTACCAATTCTAAAAAAATCTTTGGTTTCAGTAATAGATTCAAATTCCTTTCTTTATCACGACTATATCTGATATTTCATACAGCTCTTTTATACAAGAAAAGTCAACTTCACATATATAAGTCTGGCAATTTTTCTTATTTGAATGGTTGCTGGATATAT
>N_256
GAAACTGCATCTGTAACTAATTTGAAGTAAATGATACTTCCCGTTGCTTGAAAGAAAACAATACCAATGAATTATTATAAATAATAGTGAACCTACCACTGTGGAGATTAAGTGGTAATTCGTATAATAAGAAGAAACATTTTCCGAGAATAATGAAGGCTCCCCGTCAACGATTGTTTGCACTTTCTTATCCAAGCTTTCACTATGATTCGGATTAGTAATATCAAACGTTCTCACGGTTCAGAGGGAGATTTCGCTCCAAATCATCATAATATTCATCGGAAACAACCAGCGTTTCATAAGAAATCCCTGTATTGAAAATTGAATTTTCTCGAAAATCCACTACTTTATTGGTGGCATTTTTTTTGCAACTGATTTATTTGATTGGACGACAACTTTACGAGTAAGCCATTTTTCTTTGAATGCTCATCTTGCGTAATAAGTATTT
>N_257
GGCCGAACGTAATAAAACCAAAGGAACCATAATTAAATTTACCCTGCCATACAGTGACTTACCGGAGGATGATTGGGAATGATGAAAAAAACAGGATTTCGCTCATTTATACTAACCATTTTAGTCGTACTCAGTATTGTCCTAAGCTACTTTATTTGGAAGGGACAACCTGATTACGAAGCAATTAACGTAAAAGAAGTGGAAAAAACAACCATTGACAAGACAATGACAACATCGCAAGTATTCAAACCATACAAGCTGGCTGTAAATGCAAATGAAAATAATTAC
>N_258
TATCGACGGCACACCAATTGCGCTCGATGCTGTCGCATTAGGCGCTAAAAAATGGTAGCAGCGGGTATGAAAGCAGCGAATGTAAAACCTGTTTTCAC
>N_259
CTTAAACTTATTTGGCGATATTTTAAGTGATGAAGCGTCTGTTATTACTGGCTCGCTTGGAATGCTCCCTTCTGCTAGCCACGCGGAAAACGGACCATCTTTATACAACCAATTCACAGAATTTGCTGCGCCAGATATCGCTAACCCAGAATCCAATGTCGATGGTGCTAGCTGTTGTATCCATCATGTCGTCAATCTTTCTCTCTTTTTGAAGAAGCAGATGCGATTGATGCAGCTACAGCAAGAACGATGCAAGCTGGATTTTTAACTGCTGACCTTGGAGGCAATACTTCCACAACTGATTTTACAAATGAAGTTCTAAAACAAATTGAAGGAGGAGAATAAAATGGGGAAAACATTTTTGATAAACTTTGGAATCGC
>N_260
TTAGTATCTCCTGTACTTGCTTTCGTAGTCGGTTACACGATATATTCACTCTTCAAGGTTTTCCTGAAGAACTTTAAACTTAGCCACGACCAATCGGCGCTTCCGGATGATTCAAGTCGGAACTGCTGCGCTACAATCTTACACACACGGAACTAATGATGCACAAAAATCAATCGAGTTATCACAATGGCATTAATTGCTAGTGGTTTCCAAACAACCGATGATGTGCAATTATAGGTTGCAAGTATCCTGTACGAGAAAATGCCCATGGCGATTGGTACAAGAGTATTGGTGGTTGGAAAAATCATAAAAAGAAACTCTTGGCGGTAAATCATGAAAATCAAACCAGTTAATGGTGTAGCGGCTGATTTAAGTTCCGTTATCATTATTTTGGTGCTACTTTCATTCATTTACCAGTTAGACACACGTAATCACTCCTTGGTGTTGGAACAGCTCACCGTGTCAAAGGTGTCAAATGGGATACTGCCCAACATATGATTATTACTTGGGTTATCACACTTCCTATTTCAGCAACAATTGCAGCACTTATCTTCTATGTACTAAGATTTATTCTTTAATATTATTTAGAGCCTT
>N_261
AACCTTGCTGCGGAAATTCACAGCAAGGTTTTTTTATACTTCTTTTTGATAACGTAAAATCGGTTTTCTAGCAGCACGTGTTTCGTCTAGTCGTTTTACATAGGTGCTATGTGGCGCTTCTTGGACGATTTCAGGATTTTCTTCCGCTTCTTTCGCAATTTTTAACATCGTATCAATGAAAGAATCTAGAGTTTCTTTCGATTCTGTTTCAGTCGGTTCAATCATGATTGCTTCACCAACAATTAGCGGAAAATAAACTGTTGGCGGATGGAAAT
>N_262
TCTTCTAAATAAGCTTCTACTATAACTAAATTACTTGTCACGACCAGTTAGTTTTAAATAATTAAGGGCTTCTTTGCTGAAGGCGCCAGTTAGCCGTCTTCTGGAGCCATATTCGCAACGGTTGCACGGTCAGCAAGCGGAAGTGTCGCAACACC
>N_263
TCTTCGTCACAAAAAATTCGTATTTATTACTATAAAATAACTATTTAACCGCTAATTACTACCTATTTGTTTTATTATTTCACATTAATTATAATTCACGAATGAATAATTATTCAAGCACTCCTTCCAAAAATAAGCAAAAAAAAGACAGGAAACTCTCACTATCTGTTTCCTGCCTCTTTCATTTCAATCTATATACCAACATTACTTAATTTTATTTCCGGAATAACAAATTCAACAAATCTTCCATGGAGCATTTCGATTTCTTCGCTGAATTTCGTGTCAAAACAAATAATACTTTCTTCTAAGCGGAGCACTGCAAAGCCATCTTCCTCGTAATCCTCTAACTTCCCAATTACGTGAACTAAGCCTTCTTCGTCT
>N_264
TATCGTGCTTTATATCGGTGTGGTGGAACGAACAAGAGAAATCGGTGTATTCCGAGCGATTGGTTATCGTAAACGCCATATTCGCGGACTTTTCATGATGGAAGCAAGTTATATTATTATTTTAGCTAATGTGCTATCAAGTCTTGTC
>N_265
ATGATTATTACTCCTGAAGCCAATGATGTTCTACATGAAGGAGATATTCTAATCGTTATCGGTTCGGATGATGACATTGAACGACTACAAGAAAAAATTCAATAAAAAGAAAACCTATGTAATATAAAGAGATATGTCAACATGTCTAGTATATTCTTAGGTTTTTTTTATTGTTTGCGAATTACCGCTTGCTATCTAGCCAGTTATTTTCTATTATAGTTACAGAGCTTCACATAAAGGGACAGAAGGAGGGGGAACAGATGAAGAAATTTTTGCTTGATAAAATCGGCGCTCGAGGACTTATTCAGATGTTGCAAGCATTTATTTATGCGAGCATTTGTGTAGTGGTCCATACAGTTATTTTTCCTGATTTGGCCGGGGTTTTACCTATAGTGGTACTAATAGGGATTATTTCAATGCAACCTACATATGGAATTACCAGAAAAGTCATTCCCCAAATAGCGCTAGCATTCACTCTAGCGTGTATTTTTGTCATTATAAGCACCTATTTTTTCCCAATCAATGTGTATATTTACTATGTTGTCATGATAGTTGTTATTTTGGCGGTGAATTTCTTGATGCCGCAGAAATATATGGTAATGACACTCGCGATTGGGACAGCACTTTACTTTCTTGGAACAGATGATTTGCCAATGCCTCTCTATACCATGATAATTGTCGCGTTAATGGATGTGTTTGTGTTCTTTTTACTGGTGCAGTTAGTCGTAAAATATGTACATTTACCACTCGAAAAAACCGTTCAAACTATTATGAAACAATTGGTAGGACTATTTGACAAGGAAATTGAAAGTGTATTTAAAAATAATGGTAAATTTATAGCAAAACCATTGTATAGT
>N_266
CTCTTTATTCAACACGTGAAGGTTTCGAGAAAAGATATGGCTTTGTTGATGTTGATAAAGATAATAGCTATAAACGTTTGAAGAAGAAAAGTTTCTATTGGTATAAAAAAGTAATTGAAACTAATGGAAATGATTTAAGTTATTAAATTAATATCAATCTCATATATCCAAAGAGTCCTTATCAATCCGGTAAGGGCTTTTTTTGTTGACCAAAAATTCTTCTTCTACAAGTTCGGTTAGTAAATTGGATATGTTTGGCTGCGTTGTGCGGCAATATCTTGCAAGAACTGACTGATTGATAAAGTTTGGTAATACAATTTCATTTCTTTCTTCATCTTCAGTGCCCATCTCTACCGCAAGATTTTCTAAAGCCATGTAAATCCGTTCTTTCGGCGTTTTTGCAATCATACCAAGAAGCGCATAGTGACGAGCAAAAACGTCAGCAATACTTGTTAAGAGAAAATCATTTACATCAGGTTTAATCGATAATATGTTGAGTAAAAAGTCAGCATCTATTTTATAGAGCATCAAATGTTCACTCATGACCGTAATACTATGCTTTTTTTTCGGATAAGAGGAAAATGCATCAATTCCTAAAACATTATATGGAAGAACAAAGATGGAAATGTAGTTCGTTTTTCTTAAATTATCCTCTAATTCAACTGCAGCATAACCTTCCACGATAAAAAAGATACTTTTTTTTCGCTTTTTCATCTTCAAAAATTATTTTTTCATTTACGGTATAGGTTTTCTTCGTTACATATTTATAGTAGTCTGGAAATTCTTTTAAATATCCAAGTACGGTATCAAGTTTCTCTGGCATTATAGTGCCCCCTTATATTTGAATAATTACCACTTTATTATACGCTATTTCTTTAAAAAAAATATA
>N_267
CTCTTTCATGATTTTCTGGAGTCGGTTCTGGGCGTCTTTTACGACTTTTGGAGGTGTATAAGGGTTTCCTTGATTGTTCCAACCTTTACTGTAATCGTATGATGGTTCTTCTTTTGTTTCTTCTTCGACTTGTTCTTCTTCTCT
>N_268
CGACTTTATTTCCTAATTATTTATCGGCACAAATGCATTGCGGTCCGTCATTTGCCTTTATTTCTTCTTCATTATGAAGTGTCGCACCAGAAGCAAGCGGATGTCCGCCGCCGCCATACTCTTTGGCTAATACATTAATAACTGGACCTTTAAAACGTAAACAGGCTAAAAACAGGACCTTCTTGAATGAACATAATCCATGCCTTGATACCTTTCACGTTCGATACACGAAACAAGTGCGGAAGCGTCGCGCG
>N_269
TCTCCTTTATTTATTACTATCGCTTCCGCTATCGCAACAGAAAGTAACTGGGTAGCACGTTTTGACTTAAGCTGGATTGAAAAAATCCGCGGCGGCATTCAACCGGATAAAACAGCCATTGTTAAGAAATTTTACACTACTTTAGGAAGCGCAGAAACGACAATTATTTTGACTATTGTAGTCGTTCTTATTTTATTCTTTTTACGAAAATTTGTTGTCGGACTTTGGTTTGGTGGAACGATGCTTGTTTGTGGAGTAGTCTTAAATCTTGTCTTGAAAAGTTTGGTTGGTCGTACGCGTCCAGCTAGCGTGAACTGGTTAGTAAGCGAGTCAGGCTTTAGTTTCCCAAGTGGACATGC
>N_270
TCGAATTCTTCTTTTGCATCAATCGTGTAGGATTCACTTGCTCCAACAGTAATGGCTTTTTCTTTAATAAAATCCAAATTTTTGCCTTCACCAACATCTAAGCAACATGCAATAACTTCATAACCTGATTCTACTAACCACTGAATTGCCACAGAAGTATCTAACCCACCTGAGTAAGCTAATACGATTTTTTCT
>N_271
AATAATCCTGCGACTACCATCCCAATTGCTTGAGGTAAAATCGCGTCCCACCCACTAATATCAAACCAACGAGTGATAACGACATATCCTACATAACCTACGGATGAAATAAGTAAAGTGATAATTCCTTTTTTCATATTTTGGCCGGAATTTTCGTCTTTATG
>N_272
AATTAATTGGATTTAAGTAACCTTGAATTGTCACCGTCATCCCGATAATTGGTTTTATATCCGCCGCTAAACACTTTTGATAAAACTCGACTACTCCGTAAAGTACATTTTTATCCGTAATTGCTAAGGCTGGATAATGGTATTCTTTTGCTTTAGCGATTAGCTTATCAATCGATGCTGTACTTGAAAGCAAATCATAAGCGCTCGCAACTTGTAAATGAACAAACCCCACTATCCTCTCTCCTTTCAAAACTCTCTTTTTCCATTATATCGGTTAAGCTAAAAAAAAGAAAGTGTGTTCGTGTTT
>N_273
AAATACTGTATAATGTTTGGTGGTGTTAGTAATGATGAAAATTCGAGGTGTTACTTTTGGCAAATGAAGCAACGCAAGAATTATTTCAAGTGCTTGATAATACAGCTATTATCTTGCAAAATGAACTTGAAATAAGCTATTTGGAAGCGGTTTATGAAACAGGAGAAA
>N_274
CAACCACATCACCTGTTAATGATTCGTCCACATTGGCAACTTCAAACTGTCTCT
>N_275
TAGAGGGGGCGCAGTATTTAAATAATATAGATACATTAATTTTAAATAATAATAAAATAACGGATTTAAATTCACTTGCAGGACTATCTAAATTAAGGATATTAGAAGCAAATGACAATCAATTAAGCGATATAAGTGCACTAGCAAATGTGACAAGTCTGCACCAATTAAGATTAGCTGGAAATCAAATAAAACAGTTAAATGGAGTTAGTAATTTAATCAATCTAGAAACCATAGAACTAAGCAACAATCAAATAACGGATATAAGCCCAGTTTCAGGTTTGAAAAACTTAATTGGTCTTGGAATAGATTATAATGATATCAGTGATTTAAGCCCAATTGCTGGCTTAGCAAAGTTAAGTCATTTAACTGCAGACAATAACCAAATAAGTGATTTGAGTCCTATTTCAAGCTTAGGGGCTATGGAAATTATGCGACTAGATAAAAATCAAATCAGTGATGTAACCCCAATTGCGAATTTGGCTAATTTAAGCTATGTATTTTTAGCTGAAAATCAAATCAGTGATATTAGTTCTTTACAACCACTTTTTAATTCACCTAATTTTTTTGGTATTACTTTAGACAATCAAAAAATAACGAGTGAACCAGTATTGTACCAACAAGAGCTTGTGGTCCCTAATAACATTAAGGATGAAATGGGAGCATTAATCTCACCAGAT
>N_276
ACCTTCTTTTTTCTCGAATCCTATTTATCAAACTTTCTTTAGTTTATCAGTAAAACAGCTTACTGGCAATGAAAAGTTCGATTTGAAAAAGAAAAAGAGCCCATGGGAACAGTCTCCCTA
>N_277
GCAATTATTATTTCTTCTTGCTTCATCATTAGTATTGGCTCCTTTTTTACGTTATTTTCATGTACAATAGTAGAAAATGGAAATGGGGTATTCGATGTTTGCTTTTGAGAATGTTTGTTTAAAGCGTGATAATAAAATGATTTTATGGATATTAATTGGGTTGGTGTTAATGATAAGGAAAACTGGGCAATACTCGGACTAAACGGTTCTGGAAAAACAACTTTGTTGCAACTTTTAAATGGGTATA
>N_278
AATTGATATTGATAAAGGAAGTTAATTTGGAACAACTGAAAAGTGATTTATTAGCTGTGCAAGGGGTTTTGCGTGTTCGAGTTATTGAACCATTAGGTGTTACGGTTTAAAATTATTACCCGGGAAATAATGAGAGCATGAAACTTTATGGTTATTGCCAGACGGGTTCATGCTCTTTTACTAAAAAGGAGGATAACAATGGTAAATATACGTCC
>N_279
TAGAGATTACTTCGGCTGAAAAGGTCAACTGCAAGTAACCGTAGACTGGATGCTTTTCCGTGGTGTGCATTATGAAGTAGGTTGTATCGACACTGATGGAAATGAATGGCTTGTTCACACAACGAAAGAGCCCGTGTGGGTGATAAGATTGGCTTAGCGTTTGAACCAGAGGCAATTCATGTTATGCGTCTCGGGGAAACGGAGGAAGAATTCGATAAGC
>N_280
AATCCCGCTTGGATTAAGCCCGGCAGTAATTTCCAGTTTTGCTTTGGCAATTTCTTCACGCAAACCAAGATATTCAATATGCGCCTCGCCGATATTCGTAATAATCGCGATATCGGGTTTGGCAATTTTCGAAAACACTCGATTTCATCGAGATGATTCATGCCCATTTCAAGTACAGCAACTTCGGTATCTTCTGGCATCGTTAAAATGGTCTACGGTAAGCCGATATGATTATTAAAATTCCCGCCAGTATAATGAACTTTATACGTCGTTTCTACAATCGCAGCCATAATATCTTTCTCATCGTTTGCCATTGCTTCGGTAATCGCAATC
>N_281
TGCTTCGGGTAAGGGACTATTTCCACCATATAAAATAGGTGTTAAAGACCAATATGTTGGAGCAATGAGCAA
>N_282
TACTTGGAACAGATACAAGCGCCAAAGTAGTCATCGTCAACAACTATTTTGACAACGCAGAAATTAAAACGGCATTATCTGAAGCAATTAATAGTTAAATAAGACAAAAAAGGTGGGAAAAAAATGGAGATTATTACGTGGATTGCCAATAACTTTTTTTGGAACCCCAGCCATACTTTTAGGTTTTATCGTACTTCTCGGGTTACTTTTACAGAA
>N_283
TGAGATTTTAATTTTAATGAAAATCAATTTTTATACAAGGCACACCCTAAGAATATAATGGATAAAGGCAAAAAGCATTTTCTAGAGATGAAAATAATAAAAATGCATGATTTTTGGAAAGACTAATGCATTTCTATTATTTGAATCGGGAGCAAGCATAAAAAATGTGGCTCAAAGATTAGAGCATCAATCTACTAAAACCATAACAAATATTTATATAAAAGCAACTCCAACTAAGCAAAATGAAAACCATCAACATTTTTGAGAAATATATGGCTTTTTAGACTTTATGGCATTCAAATTAAAAACAAGAGTTTTTAGGATAA
>N_284
ATAAAGGAATTCAATTTCTAAATAATTTTAAAACGATGGAGTAATAAAAGAACATTATTGCTGTACTTAAATTGCTATAAGGAAATATAATCACAAACAGTAAAAATTAACCTATAACTATAAAAATGATAAAAAAGACATATTATAAATAAGAGTATATGTTTGTATAAAATGTGCAAACGTAGATGAATTTAATAAGAAATACCAAAAGTGAACTCGTATATTCAAATAAAAGTGTTTAATCTGTGTAAATTAACTTTAGACTATCAAGTAAGCAGTATCGCATAACAGGATTAGTTCCAACAAGCTATGGTAAGAAAATATATGCTTTTAAATATCAGGATGTACGTGCAATAGGTACACTTAAAGGCAAAAAATAGATTAAC
>N_285
TATTATGAAAGACTTTACCGAGCAAGAGAAAATTATCGTTCTAGATTTTGGTAGTCAGTACAATCAACTAATTACGCGCCGCATTCGTGAGTTCGGTGTGTATAGTGAATTACATCCGCATACTATTACAGTTGAAGAAATGAAAGCACTAAATCCAACGGGGATTATTTTTTCAGGAGGACCTAACAGTGTGTATGACGAAGATGCCTTCCGCGCTGACGAAAGAATCTTTGACATGGGAATTCCGATTTTGGGAATTTGTTACGGCATGCAATTAATGACAACGCACTTCGGTGGCAAAGTAGA
>N_286
TGTTGTAGAAAATATACCGATGATAACAAGTAAATAAATTGTCATAAACTCTCGTTCAAATACAACTGGAAATTCGTTCATAAAGTTACGCTCCTTTAAAATTATTGTGCTGGATTACACTGCTGTTTATACGTTGTTGTTCTAAATACAAAAATCCCTTGATGTTTTTTGAATTATTAAAGGTTAAAAGCATAAACACAAAGAAAGTGAAATCAATTTTACCCTTTTGTGTATGATTGATTTTCTTTTCTCCTCTCGTATTTGAATCTCCCATGTTTTCATAGTACATTATTTGTGAAATAAAAAGAGATTTTTAGGGAGCTTTTCTAATTAATAAGTTGTGACATCCGTTATTTTTATTTCGATTAATTTAAAATTATTATGGAGTAGAAATTCACTTTTTTAAGGATTATTTCTTTTGAGTTACCGTCTATTTTCATGGTTGAACTCCTCTTTGCTGTTACATTCTCAACATTTCTTGGTTAAATATATAAACTCAAACTATCCTTAGTCCCATTACTTCTCTAGGAACACTGGCTAATTCATATCGCTCATAATCTTCCAACCACTTGTCATCTCCATTAAGCACACTACTCCAATGACGCGGAAGACCTCTTGCAAGTATTAAAAACGAAATATCAACCCGTTCCTGCACAGAATTATATTTTGGCAAATTCTCCCTATCTTTATCATCAAAGACATGCAAAAAATAAGACCAAAAATATACATCATAACTGACAAGCGAATTATCTTTATCAA
>N_287
GAAGAGGATAGGAAACTTTCTGATATTCTCCTTTTGCTACAAGCTTAACTAATTTATTTGCCTCAGCTGGTCTCCAATCCGCATAAAAGCCTAGATGACCAGTATGAATCCCTATAAAGGCAATTTCATCCAAGCGTTCCTCGTATTGATGAAAAGCAGACAGAAACGTTCCATCTCCACCAATAGAAATAACAATTTCAGGCTCTACGTCATCATATTCCATGTCATATTCCCCAAAACCTGAGTCATATTTAGTCGCAGCAAATGAGGAGTTTTTCGTCCCCTTTGGAAGTAATCATATATTTCATTATTTCTATTCGCCCCTATTCCTACAACTAATTACTTATTTTTCTTTGGCATTACTTGATGCACTGCTTTTTATCCTTTGATACGTCTTTATTTTGAGAAAAATAAACTTGCGCTTCTTTGTATTTCTTCGCGAATTTGCGACATTTCCTCATCTA
>N_288
TTTCGAGAACTTAAAATCTATTTTCCATATGTGGCAAGTCGCGATGTCAGAAGAAAATGGATGGGATGCGCTTCTGGAACAACCATGACCAACCTCGAGCACTTGGTCGCTTTGCTTCCGACAAACCGGAACATTATTATCATTCGGCAACCCTCCTTGGCGCAACGATTCACTTTATGCGCGGGACACCGTTTGTTTATATGGGGGAAGAAATCGGGATGATGAATCCAAAATTTCCTA
>N_289
GAGTGGGCGTGACTGTAATTACAGATGATTTACTTGCAACTGGTGGAACAATGAGAAAACAGTTTTAAAAAATTGTAGAAGAATTATAGGCGGTATTGTTGCTGGTTGTGTTTTCTTAATCGAACTAAAAGAGCTAGAAGGACATAAAAAATTAAATGGTTACAACCATTTAATCCTTATGCAATTATAAAAATCAAACTACTCCTATTATTTTCAGGGTGGCATTGTTTTGATTAAAAAGCTGAAAACTGCCAGAAAATGTGAAAAATCAAGGAAAAGTGCTTTCTAAACAAAGACGGCTCATGCTATAATATTAAAGCGGATTCTTTTAAAG
>N_290
TTTACTCTTCCTGAGCTGCTCACTTTTTCAAAGAAAGCATCGGCGTCGGCTACTGCCGCTGGGTCTTCACTGTTAGAATCAAGCATAATCGAAATTTGATTGGATGGTTTTACTTCTTTGCCAAATGAATCTGAACAAAATAAGTTTGCGCCAAGGACGGTAAAGCCACCGTGAACAGTTGTGTTCTCTAGGTTTTCTTTTGCTAAGCCAAACATTTCGCTTTGTTCCTCACTTACTGGAAGCC
>N_291
TCGGAAGCGCGTTTTAAGGCATCTACCATGATTAAAAGTTCCATTAGACGTTCGTTTACGTTGGAATTCATTGATTGCACAACATACGCATTCGTTCCACGGATACTTTCCTCAATATTAATTTTCACTTCTCCATCACTGAACTTCTGGAGCTCCACCTCACATAAAGGTATATCTAGATAATCTGCAATTTTTGTCGCAAGTGGTCTCTCACTCGTCACAGAAAAAAGTTTCATTTTGCCTGCCATTGCTATCTCCTTCCGCCGTACTAATTTCTTCTCCTTATTATTATATAGAACTGTCAATGTGTTGTCTACTAGCTAAAAATCATTGGTCCAAATAAAACAAGCATTAGCGCAAACTAATGCTTGTTTGGTA
>N_292
TCTTCACTCAAATACTCTAAAGAATCAGCCCCAATAATCCGACAAATTTCATCAACAGAATAATTAGAAGCGATTAATTCATTTCGCGTTTGGATATCAATTCCATAAAAACAAGGATAAGCAAGTGGTGGAGAAGCGATTCTTACATGAACTTCCGCCGCTCCTGCTTCACGTAAAAGCTGGACAATGCGTTTACTTGTCGTCCCGCGAACAATCGAATCATCAATCATGACAACGCGTTTTCCTTCCACAACCCCGCGCACGGCAGAAAGTTTCATTCTAACGCCTTGTTCCCTAAGT
>N_293
TAAGCAACATCTGTATCCGCCGGAAGTCCACCAAGTTTAATGTAAAATGGTAATAAAATGAAATAATTAAATATCGACATGACGACTGTCATTACTAACGTTCCAATTGCTGTTGAAAACACCATTCCTTTTGTTGAACGAAACCAGTGAAATAAATAATAAATCGGTAATACATAAACAATACCATTAATAAAATTGGATATTTCTCCAATCGGAACTCCAACTGGACTACCTGACA
>N_294
ATTCCATATTTTGCGATAGAAAGCATTTGATTGAAAGTTAAGTTGGTTTTCATGTTATCTCCAACAACTTCAATGATATCGGAATATTTGCTTACAGAAGAAATGGATGTTGCTTCGCCTTACAATAGATTTAATGATTAGTTGTTGACGTTTGCCACGTTCGATATCACTATCA
>N_295
AAAAAAGCGGCCAACTACTTTCATTCGTGATGATTTT
>N_296
ATCGTTGGAATGGCAAGTAGACACCAAATTCGTGATGGTTTGACAGATATTTTAAGAAGAGAAAATTATACTAAAGGTGTTATAGTTAGAAGAAGAAGGTATTCATATTGACATGTATATCATTGTTAGCTTTGGAACAAAAATTTCCGAAGTTGCGCATAATGTTCAAGAACGCGTCAAATACACACTAGAAAAAACACTCGGTATTACAGTGGAATCAGTGAATATTTATGTTCAAGGTGTCCGAGTAGTGGAGGCTGCAAGGAGGATTATGTAAGTAGATATATCAGTTAGACTCAGAGAAATTTGCAGCAATGATAGCGCTTGGAGCAGAGAATTTAGCAAAAAA
>N_297
CAGACTGAAAGATGCCATTAAACAAGCACAAGCGGGAAAAATAGATTTTGAAATATTTATTAAACTAGCTGGGCTAGCAGGTGTCAGACTGTGGGAAGCTGATTTATCTGCAATGAAAGTAACCTATATAGATAATAC
>N_298
CGCTTGCAGACAAGTTTGCATCTTTTAATGCTTGACGAGTTGGCGCAATAGTACGTTCAACTAAGTCATGTGTAATTCATCAAATTTAGCACGAGTAAGACATATCTTCTAAGTGAAGTAAGGGACCAGCTACCAGCTGTGATAAATGGTAATTTGTGTGCTTGTTACGCCAGAGACCTTTTTTCGCTTTTTCAGCAGCATCTTCAAACGTTGAAGCGCCATTTTATGCTCAGGGCTTAAGTCAATACCATTATCTTTTTTTAATTCTGCTACTAAATAGTCGATGATTTTTTTATCGAAGTCATCTCCACCTAATTCGTTGTCTCCGGCAGTAG
>N_299
GGAAGTTCTCCCGCGCGGAGAGGTTCTGCTGTGACAGGCGTTCCTTTTGAAGACGCAAAACACCTTCAAAACGAAACCGGTATTTTTATTGATAAATTTTATATAAACCAGTCTTCCTCAGATTTTTTATATGATGTTATGACAGAATACGGCGGTTGTGAGGCATTTTATACTGATTTTTATATGAATTTTGTCTGCCCGCTTGGTATTGTTCGTATG
>N_300
AGTCTTGCTGATAAGCAAACGAACATTGGTCTAATTCGTTTTCCACCAGCCTCTAATAAATGAAGTGCTGCATCAGAA
>N_301
TAGAAACATCTTCTTCACTTACATTTGCTACATATAAAACTGGTTTTACTCTAAGTCAAGAAAAGGTTGCGAACGATTTCTCTTTCTTCTTCGTTAAATTCAATCGCACGAGCTGGTTTGTCATTTTCGAAAGCCTCACGTAGTTTAACTAAAACGTTATATTCAGCCACAGCATCTTTATCTTTTTGTTTAGATAGCTTCTCAACGCGTCCAATGCGCTTCTCTACTGTTTCTAAGTCCGCTAAGATAAGTTCTAAGTTGATTGTAGAAATATCGTCTAGCGGGTCTACTCGGCCTTCTACGTGGGTGATATTTTCGTCATC
>N_302
TGACATTCATTCTGCGTCCTCCTCTATTTTCATTAAAACAGTATATGAGCCAATGTATTCGCCGTGGCTTAGCAAATCATATTGAAATGCGACTTCACTCAGTACATCAGGCTTATTTTCATATAGTTCTTCCATTGATACTAGTTCTGATTCTAAT
>N_303
TGAGAATTATAATCTTAAAATGATTGATTTAGGTAGTGCGAAATCAACAAAAGCTGAAACTACAATGTTTCATATTGCTGCTCCAACGAAATATTTTTATTCAGCGCCAGAGTATGAGAATATTCATTTAAAGAATAAAACTGAATTTGAGTTGATTAAGGCAGAAATATATACTATTGGATTACTAACACTATCACTTTTAAATGCGCTAAAAGAAAATCTTTGTGAAAATTCTCCTGTGTGTTGTGGTATTATGCAATGGTTAAGAGAGAATGGTAGACAACAAGACTTTAATGAAAAATTAACTGAGATTAATA
>N_304
AAATGGCTATCGCGGTTGAAAAGCGTTTTTTAGAAGAAGGGACAGCTCAGTGTAATCTAACAGTTATGCATGCTAGTGCGCTTGGTAATGACAGGGAAAAAGGAATGAGTCACTGGGGACATGAAGGATTAATTAAACGCTGGATTGGCAAAAATGCGATTGCTTCTCCTAAAATGGCGAAACTAATTGAAGAAGACAAATG
>N_305
AGGATACAACAAAGAACACGTTCGTAGCTGCAAACATTCGTGCCGTACGTCCACCAGAGCCATATCTAAAACGGTATTCGTTACGAAGAGGCGAACATGTACGCCGTAAAGAGAGTGAACTTTAAAACTGGTAAATAATGCCGCTTAATTAGGCAAATGAGGAGGAGGGGTGGTCGTGTCATACCAAAATCGACAAAAATAATTGCATAAAAACAAGTATCATGTTCGTTCTAAGATTTCTGGAACTGAAAGTGGTCCACGTTTAAACGTATTCCGTTCAAACAAAAACATTTATGCTCAAATTATTGATGATGTAAATGGTGTGACACTTGCAAGTGCGTCTAATTTA
>N_306
GGGCTTATTATTCCTGATTTACCTTATGAGCACCAAACACTGATTACGCCAGAACTTCAAGGACAGATATCGCACTTATTCCGCTTGTTTCATTGACAAGTCCGAAAGAGCGCCTCGAAGAAATTGCGAAACAGGCAGAAGGGTTTATTTATGCAGTAACAGTTAACGGAACTACCGGTGTGAGGAGTGAATTTGATGCCCATATTGATAACCATTTAGCTTATTTAAAAAGCATTAGCCCTGTTCCAGTTCTCGCAGGTTTTGGTGTTTCTTCTATTGAACATGTGGAAAAATTTGCGCATGTATGTGATGGTGTAATAATCGGTAGTAAAGTCGTGCAAATGTTACATGAAGAAAAAACGGCAGAGCTAGGAGCGTTTTTACAAAAGGCCGCAGAAGTTCGAATCGAAAACTAATTACTACTTACAATTTCTCTTTAAATATGGTAAAGTCTGGTGTATAGAATGTTTCAGGAGTGTGGGGTTCTGCTGTTGAAGTTAAACCAGAGCATGCGAGAATGCTCAATAACACGAAAAATGTCACACTTGGAATAGCGATTGTATCGACTATTCAAGCAGTATTAAGTGCAGTCTCTATTGTAGGTCTTTTTGCGTTACAACAAAGAAAAGAAGTACTTGCTAATGCACATGCCACTGCGGTCGTTCAAAATACGACTATGACGACTACCATTATGGCAGTTATTTGTATTGCGTTTACGATTATGTTATTTCTTTCTTTTAACAAACTTAGAAAAGGTATTATAATTACGCCGCTTGTATATTATTGATACGCTGCATTTACTA
>N_307
TCTGCTGCTAATAATAGAAGTAGTGCGGCCATTACGGTCAATCCACTAAGTGCAATTGCGCCGGCTGTTCCGCTAAATGCTTCTTTAAATGCTTGGAATCTGTTTTTCTCTGTGTGCAGATGGCTGCGGAATCTGGATATTAAGAATAAACAATAATCCGTTCCGGCGCCAAATAGTAATACGGTGATTATCGAGAGCCCTTGTGAGCCATATGTGATAATACCTTCTTTCGCGAGTAACCCAAGAATCGGCGTAATTACTAAGTAGGCAAAACCGACTGCAATCAAAGGAATTAACGCTAAAATTGGCGAACGATAAATTACTAG
>N_308
ATGTGCCGATTTTTCTAGTAGTTCATCCGCTTTATAAAGTGCGTATTTATGCTCATGCCTTCGCTCCTCTTCGGCCGCCGATTTGGCTTCTCTCCGCGAGGCTCGTTTTTCTAGCGCTTCCTTTTCTTCTTCCGTCATCTCTGGCTTCAGCGCTTCTTGCTGCTCTTGTCGGAGCCCAATCTGGTAATTTTCCTGTTTTACTGGTTTGTTGTTGTTGTTTGAGAGCAGGCTTGTTATATTTTTTGCTTATTAGTTTATCTGTGCATTCTTTTTTACCCACTGCATCAACATCAGCTATTTAAATCCTCTGCTTTCCCAGTTTTTCATTTTATTAACGTAAGCATGATTTCGTTTATTAGCTCCTTGCTCTGATGTAACTTCTGAAGCCTTCATGACAATTCTCGATTACCTGCAGAATCATCTACCCAAGCAAGCGATTTTTCTAGTTGGTTGAACATCATTCCGAATCATTTTGT
>N_309
TAGACCGGACTCCCTCGTTAAAACTAGCTAACAAAATCGCAAACTATTATGATGTGCCAATTGAAGATATTTTTTTTGATAATAAAGACACGTTGTGTGTCTGAATTGGACGGAAAACAAAACAGGAGGTTAGAAAATGAGGAAAATTGCATTTACAAACTCTTTCCTAACTAAGAGAAATAGAAAAGAGTCAGTACTCACCATTG
>N_310
AATGACAACAAAAATTGAATCCATTTTGCAAAAACATGTATAAACAACAGGTATCACTTGTCAAATAGAGAAATTTAAGGTAAAATTTTTCTAGTAAAAAGAGTGGCAATTGCTTGCTATTTCTAGCGTGGCGTGTTAATCTTTCTGACGAGTAGTAATATTTTTGATGAAGGTGCGGAGCGATATCTCCGTGCTTTTCTATACAATAATGAACAAACAAAAAGGAGCGAAATCGATTGGCGACAGAAAAAGTATTTCCAATGACCCTAGATGGGAAAGCAAATTAGAAAATGAATTACAATTAAAGACGGTAAAACGTAAAGAA
>N_311
CCGGATTGAAAATTGATTCTTATTTTTCTGCTTCTAAAATGAAGTGGTTATTGGAAAATAGTTCTGCGGTGCGGGATGCAGCAAGTCGTAATCAATTGGCATTTGGTACAATGGATGCTTGGTTGTTATTTTCGCTTACGGATGATAGTAATTATTTCACGACCGAACAAACGCCAGCCGCACACTCCTTTATGATATTGAAA
>N_312
ATCGTACATTGGATAAAAAGTTGTCACTACCTTGA
>N_313
GTTATGGGAGTCAAATTCTCAGCTGGCTAATAGAAAATAAGCAGTAAATTTGGTGGATGTGAATGAACAAAATGAAAATGCCACGAGATTTTATTTGAAGCATGGATTTGTGGTTTCTTCTAGAAGTGACGCGGACGGTTTTGGGAAGCCTTATCCAATTCTTCATTTGCAACTGAAGGGAGAAGAGTTCTAATGGAGTATGAACAGCTGTTACAAGCGAACTTGGTGAACTTGAAATAATTCGGGAAGAACTACAAACAAAGAATATGAGGAATGAGTATTAAAAACGGCTAAAGATGGGACAATGACTCGTACGCGTTTGGCGAAGAAAACGGATAAAAAGGCAGGGTACTTTACTTTGGGAGAAAGATGAATTTGGTAAGAATTGTCCTTTTGATGAGAATGATAGCGCTGATTTTTTATGTATTGTTGTTATTGATGATGATTTGAACGGTATATTTGTTTTTCCAAGGCAGTGTTTAATTGAAAAGGGAATTTTAACTAGTGAAGCTGGTATTGGAAAAATGGCTGCTAGATTTTATCCAACGTGGTGTCAGGATTTAAATAAAACAGCGAGAAAAAACGCAAGCTTGGCAACAGGCATATTTAAAAACTATTCTATAAGAAAAGAAGACCATTAATTGGGTCTTCTTTTTATTGTTTAGAAACT
>N_314
GAATCCCTGCTGTCCATTTCGGCATGAGACCTTGTCCCGGTGCGAAAAGGCCTTCTGTTAAAGGTAGTCTAAATTGACCGCCGTGCGCATGTCCAGATAATACTAAATCAATTGGATAGGCTTGGTATAGTGGCCAAAACTCCGGACGATGCGCCAGTAATATCGTAAAGTAATCCGGTGATAAATTAGCTGTCGCATCGTCTAAAGCTTCTTTTAATGCCGCTTCTTCCCATACTTCTTTTGGTAGTTCTTTTTCTGCCCAGTCATCTCTTACAAAACGAGGAACCCGGACGCCTGCTACCATGATTGCGGCGCCATA
>N_315
AACGCCTAGAAGAAAATGCGAAAAAAGAACAAGCAACTGAAATGTATACGATTATTAAAGAAGAGCGCACAGACGAAAGTAGATAAAGAAAAATCGTTTGAAATGGCACTGTTTAGCCGATTTCAAACGATTTTTTATTGGTCATAAAAATCGGTAAACAATTTTTTGTCAAAAAGTCAAGAAAAATATCATAAAATTAGCGGATTCCAATAGACAAATGCCGGATTTATTGATATCATTTTAAGCAAGAAACGTTTTTTTCTCTACCGAAAATCATAGACAATTAGCAAATAAGAACATGGGAGGGACGATGTATGAAAAAAGCCAAATCAAAAGTGGC
>N_316
GAAAAAGATATCCAATTATTAAGCGGCGGAGAATTTGTCAAAGTAGAATTAGTGAGAACATTAGCTTTGGACTCTTCTATAATTATTCTAGATGAACCTACAAATAATCTAGATAACAAGTCCTCGGAGATACTTGCTAATATTTTAAGTGAATTAGCAAAAACGAAAATTATTTACTTAGTTAGTCATGATACTCGATTGGAGA
>N_317
TCATATAAATCCCACTCTGGATAGTCTCCATTTTCAATTGCTTCGTACAAATCACGACTTGCATGGTTAAATTCTTTTGCTTGAATTTGAGAAGCTTGCTCCGTCGAAAGGTTCACTATTTCCGCTTTTGGAATCCAGCGCAGTTTTACATAAACTGTTTTGCCTTCTTCGTT
>N_318
ATTTTTTACTCATCTCATTATACTTTTTTATTTGCAAAAAGACAACGAAAATCATTATGCAAAAAAGCTTGGGGCAGACAGATACCGCCTCAAGCTTTTATTTATTGTTTAATCCTAGCTACAAATTGAAATCTACTACCTACATACTGGGAACGCGTAAATTCAAATGGTCGACCGTCTTCTAACATTGTAATCTGCCTGAGTTTCATAACCGGCCAATAGAGTTCACATCAAGATATGGCGCAATTTTTTCTGATACTAAAGAAGCTTCCATGATTTGTTCCGCTTCTCCAATTGGTTGACCAAGTTTTAATTCAATCGCTTTATAA
>N_319
AAACACAGGTAA
>N_320
AAGCAGTGTTTTCTACATAAAAAAACAGCTTGCTCTCGCGTAACACAAGATACAAACTGCATTCTCATTATTTGACTTTTTCTTCATATTGAAGAGATGAAACGCCACCTTCTGAAATCATGTTATTTTCTTCCAGTTCTGTTTCAGAAATTTCTTTGTCAGCGTAACGGGTCCGAATATCATTTACCTCATCAAAAGGGGTAGGCGGCTGTTGCTTTTTAACCACGTATACTACTGCACAAGCTAAAACTCCAGCGACAGCTCCCACA
>N_321
AATAATAATTAAAAGATACATCGCAATTTCTTTTGCGGTGTATCTTTTTTTAATCGGTTGCCTAGGTCGAGTAAGAACGGTATAATTAATGGATAAACGAAGAGGGAGGCGGAGTTTTTGAGTGAGTGGAAAATTTTGCCTATGATAGAAGAGCACTATCCGGAATACGTGCGGTCCATCAAGAGGGCATTGAAACAGGAAACGCTACTTTTAGAGAAGACGCTGTCTATAGAAGCGTTTGATGGAGCCCCTTTAAACACTTGTCGATTGGTTGTCCTTATGAACGGCAAAGTGATTGGCTGGGCAGCGCTGTTACCATTT
>N_322
TGTTAAGTGTGGCACTAATTGACTGCGATATTTTTCATGCCATAAATCACGTTCCATCATTTCACCAGCTAGCGCCATATCATTGCGTAAAATTGCTGCAATCATTACATTGGCGATACTGCTCGCTTGGACAGCTTCTTTGAATGGAAGCGTATCAGGCAAAACACCGCGACTTTCCGAAGTAAGAAGTTCTGCCTTTGGAATAAAAGCAATTAAAGCACAATCCGGAAAAAGGTGGCGTACATAGAAATCTTC
>N_323
TATGCGATTGATTGCCTGACCGGACGTACTATCTCGATGTGCCTGCCGAAGTCGGTTTAGCTAGAATCGCCGC
>N_324
TACGAATATCATAGTACATTAATGGAGCCGTGGGATGGGCCGACATCCATTTCCTTTACGAATGGTCGAGTTATTGGGACGATTTTGGATAGAAATGGCTTACGTCCGGCGCGCGTTATTATGAAACGAAAGACCATACGATTATTTATTCTTCGGAAACGGGTGTTGTGCCAGTGGATTCGAGTGAAATTATTCGCAAAGAAACGGTTGGCGC
>N_325
TAACCCCCGACCCGCTGATTAAGAGTCAGCTGCTCTACCAACTGAGCTAACAACCCGTTGTCGTATTCCGACAAAAAATATTATACCATGATTCAACGATGGACAAAACGTCGCCACTCGCTGCGGCTATATTTTGGTATTAATAAACAGAATATAGATGGTGCCTTCCTGCTAAGACAGCTTCAACATTTGCAATGGCTATTTTGCCCATTGCTGTGCG
>N_326
TTTAAATCTGTTTTTGGTAATTGATTTTCGATTTTAGTTTCATTTGCGGTTGTGCTCTCTGCTTTTACCATTGGTATCGGTAGGCTACTTGTAACGGTGGCACTTAATGCAATTATTGTAAAAAATTTGGACAGTTTCATAGTTAGTTGCTCCTTCAGTTGCTGTTGTTTAGTATAGTCAGCAGTGTTCAAACAAAATATATATTAGCACGTGAAGATGAAGTATTATAGAAACTACCAGAAGATACAAAATATCGGCTATTTTGTGTCGAAAATGTTACCAGTTGCGGTCGATTATAATATTGGAACAATACTTAAGATATTAAATTCCCTAACAATGGCTACTACGCCTTTGTTTCAGCTGTTTTTATTTTAAAAACTATTCTGTGAATTTGTCTGTTTATAGTATAAATTTACCGAAGATAGATAAAAATCCCTCTTGATACTATATGAAAAAGTAATAATAATAGTACAAACTCGTTGTGAATTTGATATATTATATATAAAGCAACTACATACTCCTCATAATTTTACGCGAATTTTAGGGCTTTAACGAATTAGATGAAAAAAGACT
>N_327
TCTCCTGTTGCATTGACTGTTACTTCATCATTTACAAAAGAAACATCTGCATTTAGATATTTAAGAACCTCATTGATTGTGAATACATCAGACAAGTTTGGGACATTTTTTAATACGCTAGTACCTTTACTCGCAAGTAATGTAGCAGCTATTACCGGTAATACAGCATTCTTGGCACCTTCCATTTTCACAGAACCATTTAACTGTTTTCCACCGCGTACAATAATTTTTTCCAAAAAGAACCCCTCCGCGTTACTAATAACTAAATCATTTATCGAATTTTATTAATCAAAATTTGAATTTAAAACATATCTAAGTAATTCTACCACTTATCACCCTAAAATATCAACTGATTTTAACGTAATATTAAAGTTGTTATAAGCTTCTATTAATTTTTGACTACTATAGTACCTTTTTCTAACTAAAAAAGTTAATTAACTGTTTGGAAGCTGCCAAATAATCCAAGAAAAAATTGCTTAATGTATAACCTAATACAATCGAAATAATCACAAATAATAATCTAGCTTGTGTTACATGATTCTTCTTGATGAATTTTTCATAATTAATAGCTTGGAGTGCCCAAAAAGTAATTACAATAAATAGTAAATGTGAAATGATGATGACATATGGTGATTCCATAATAATATTATACATGCGTTCTCTCCTCATATTTCGCTACTACTCATTTTAACAAATACCTCTAGAAAAAAACAGTTAATACACTTATGCAGGTGCTGTCGATTCCGTTTGTAGTCGTCT
>N_328
TTTTTTACATGCTGGTTAGAAAATTTCTCCACTTGTAAAGAAATATTCGGTCGATTAACAGAATAAACAATTTGCGCACAATCCGTTAGATGTAATTGCGTTAAAATATCTGCTCTAACTTTCTTCGTTGCCGTAGCTGTCAGCACCATAGTCACAGGAAATTCGGCTTCTTGAATGAACTTACCTAACATCAAATAATCAGGGCGAAAATCATGTTCCCGCCGCTTGCGAAATGCAATGCGCTTCATCTATGACAAATAAGCTGATTCTTTGTTTTAATAGTAAGTTTTTCACCGTTTCATTATTTAGCATTTCTGGTGATAAAAAAATAAATTTATATAAAT
>N_329
AGAAATGTTAATTCTTCTTGTTCGATTTCATCAGCTAGTCTTCTTTTTTGTTCTTTTTCTCAGACACTTTAGCCACCTCCTGAAAAAACGTGTGCTTTTTCAGCCTTCCTAATTTTGGTTATCACGATAAAGTTTGGTTAACACATCGGTTAAATCTCGGCTCATCACATCAACGAGTCCCATCATTCTGCTATATTCCATTCTTGTGGGTCCTAGGAGTACAATACCGCCAACGCGTTCGCCAGCAATATTATATGTTGCTGTAATGATACTACAATCTTCCATTAGACTATTAT
>N_330
TATCGTTGGTTTAATTCGTCGCTCAGAAGGTACCGTTTTTATTAATGGTAAAAATGTCGACACAGAATATAAAGCAGCGATTTCAGAAGTAGGTGCTATTATTGAAAATCCAGAATTTTATATGTATATGTCTGGATGGGCAAACTTAAAGCAATTCGCACGTATGAGTCAAAAAAATATTACTGACGAACACGTTCGTGAAATCGTTGAACTTGTAAAGCTTACTGGCGCAATTAATCAGAAAGTAAAAACATATTCTCTCGGTATGCGTCAACGTTTAGGTGTTGCGCAAGCTTTAATTCATAGCCCTGCTTTACTTATCTT
>N_331
CACACTTAAAAATCCAGTGAAATGGGGCTTAGTCGAGGTGGATAAAATCTTTTTTTATCGCTCTGACCGAACAAAATGGCATTAATTTAGACGCGATGTATGAACAGTTTTATAAATATATTGATAATAAAAAATGGCTTGAGAAGCTGACACAACTAAAAAGTGCCGCAGAAATTTATGAGCATTTGTTAAAGGATGGGATGTAATGGAAGTAAAAGATATTTTAACAAAAGAATTAGTCGTCTTTGATTTAGAGGCGACGACAAAAGAAGCAGCAATTGAAGAAATGGCAGAAATGCTAGATGAACATGGTATTTTAGCGGATAAAGCGACTTATGT
>N_332
CTTCCGGTGAAAAGTAGTTGTTTATACTCTTTTCCGAAAGATAGACTTCTTTCAAAAAACGAGTCATCTTGCTTTTTAACGAACCTTTCTCCTCCATAATTTTTTTAAATGCCTCTAATTGTGCTTGATAGGAATATTCCACAACCTCAAATAGGCATGCTTCTTTGGAGGGAAAACGCGTATAGAATTTTCTCTTTTCCAATCCTAGA
>N_333
ACGTACTCTGATTGAACAGCTTTATAAGATATTGCTTGCTCGGCCATTCTATGCTTTTGGTAAGTGTAAAAAATAATCCCTTGAGTTTCTTTATCTCTATTTAACTTTTTAACCTCTGCATCTGTGGCCTTTTCAATTTCTTTTTGGATAATTTCGTTGTCTTTTTTCTCAGTTGTTTTAGGAATGTAAGAAATGATTTCCACTCCATTTTCTTTCTTATCCAAGCGGCGGAAATTTCCTCCATCTTGGTCTTTCATTAGTCTGTCCATCTGCATTATTACTTTGTTGCGCGACTTTGAAAATTGGTATTTTTGGAAACCTATTACACCAACAAAAACCACGGCAATAATGAGAACGGTAACTAGTGAAAGTCTAATCCACCTAATTTTCACATTATGCACCTCACCTTAGAAAAA
>N_334
ATTAAAGTCGATGTAACAGATTTAGATGTGTACTTTGAAAATGAACTAAATGAAGCGGTTGACGAGTCTAAACTTGTTGAACGCCCACCAGTTGTTACTATTATGGGACACGTTGACCATGGTAAAACAACATTACTAGATTCCCTTCGTAATACAAAAGTTACTTTAGGAGAAGCTGGTGGTATCACCCAACATATCGGTGCTTACCAACTTGAAATCCATGACAAAAAAATCACTT
>N_335
ATACTCTCTGCAATTTGAAGAGCATAGATAAGCACATCAGCTACTTCTTTTAAAAGTTCTTCACGATTTTCTTTAACGCTATTTCATCTGTTTTCCACTGAAAGCATTCAAGTAATTCTGCTGCTTCAAGTGACAATGAAATTGCCAAATTGTTTGGATG
>N_336
CTATAAAAAAATTGCTGAAATGACCGAAGATGCGATTGATAAAATGAAAACCAGTTCGGGGAGTGTAAGTCTAGTATTTGTTGGCGGTGGTAGCGTGATTATTCCAGACGAAATCTCTGGTGTCGCACAAATTTTCCGCGACAAAAACGGCCCAGTAGCCAACGCAATCGGCGCATCCATTTCCCAAATCAGCGGACAATACGAACAAATCTACATCTATTCTCAAATCGAGCGGGAAGAAGCGCTCCAAGATGCCGAACAAAAAGCGAGAGAACAAGCAACTCTAGCCGGTGCAGTGACTGACTCGATTGAAGTGGTGGAAGTGGAAGAAATCCCATTAGCGTATCATCCGG
>N_337
CAGCATCCGCACCATAGCGAAT
>N_338
CTGTCAGTTAATGTTTCACCGATTTCTTTGGAGCTACCCATAACAGGTATTTGGCAACACCTTTTTGGCAGCC
>N_339
CACCAACGATTAGGCGTTTTAAGTGTAGTTCTAAAGCAATTCGTAAATATAATTCCATATCAAGTGCATTATGGTGCGTAATAAATGGTTTTGCAGCAGCACCACCAGCAATTGTATGAAGCACTGGAGTTTCTACTTCTAGGAATCCTTGATTATCCATGTAATCACGAGTGTATT
>N_340
AGCCAAAATTCCGCTGTTTCAAGGAGCAGCTCTGAACCACACTCTTTCATAAACTGAGCATCCTTAGTCGCCGTTTCATATTCACAAACCGCATAAGCAATATCCGCAACTAAATGATGCTCCGAAATCGCCGACGCTACTTTTTGACGTGTGCCAGTTCGAATATTAATCGCTGCAAATTCAGGCGTTTCTTCTTCCGCCAGAGAATGCACTTTCCCACGGAAAAAGCGCCCCATTATAGCCGTTTTTCGTTGCCTTTTCTTTCGCTTCTTTCAAATGAAGGTAGCGATATTTTAATAATTGTTTGGCAATTTCCGGCTTATTAT
>N_341
AGGTAAATTAAGTTATCCTTTTTAATCATTGTGTCTATAGTGCCATCTGGATTTGTAATAGTAGATTGCATATGATTTTTTGAAAATTCAATTGAAGTTGTTTCATTTGTCTCTTTATCCAGTACTTGATATTCATCATTACTAATTTCTTCTACGACAAGCTCTTCTGTTTCAATTGTTTTTTCTGTTGCATTAATCCCTTCGCTAATCTCTGAGGTCTCATTCGCCAATGCTGA
>N_342
TTTTTGGATTCTTTCCACTCAAAGCTTTGAAAGGGAAAGTCGTTTTCCACTTGGACTCTCGCACTGCAATACGCACTTGACCCTGTTGAAGGAACTGGAGCAGAAACGATATTAAAAGGGCAGTTTACGGTAGACAAACAAATTGAACAGCTGGGGATGGGCTGTATGAAATTGGCTAGATATTGCTTTAAACCAATTCATTTCATTATTAAATCAACAATCAGTGGAAGTTTAAGGAGGAGAGCGGGAATGACAGAAGTTTAGAGTAGCGACTGTGGACGTACGCGAATTTTGGAATTGTTGTCGAGTGCTTTTCAATCGGTGAAAGAATTAGGAATTGAT
>N_343
TATTCAATTGGTATATATTATTTTGGTGATGCTCATTAGCGAGAAATGTATCGAAAGACAGATTTATATAAACTAAACTAGGGAGAATATCGATGAATTATATAAAAGTTAATCA
>N_344
AACCGCGACGATTTTGAATCTATCAATCCTGCTGTGAAAGGGGTTGTGGTTCGTGAAGCTGCAGAATTTCCTTCC
>N_345
GAATAAAAAACTTGGAAAATAGGTGGAAATATGTATAAATATACCCTTTGTTTTATCCAAAGAGCCGATGAAATTCTATTGTTAAATAGACAAAAATCCCAGTGGATGGGAAGTTGGAATGGTGTTGGTGGGGGCAAAATTGAGCAAGGGGAAACACTTCTTGAATCGGTCCAACGGGAAATCACAGAAGAGACCGGAATTTCCTCAAATGACTACGAAATTCGTGATATCGGTGAAATGAAATGGTTTGTGGATGGCGAAAATCTGGGAGGTATGCATTTATTTCTGGCCAATCTTCCGGATAATTATGTATATCCAACACCTCGTGCAACC
>N_346
CCGGATTGGTTTTTAGAAACAAACGGCAATAAACCTTGCTTATCATAGTAACGCAATGTATAAATCGACAAATTAAATATTTTGGACACTTCTTTAATAGAATAAGTCATTTCTTCCTCCAATAAATAATTTACTTGCCCTACACTATACTCTAGGGTTTAAAGTAAGTATAAAGTTAATAAAGAAAATAAGCAAAATTAACTACTATTGGAGGAATTCAAGATGAAAAATAACGTATTAGTAACAGGCGGAACTGGATTTTTAGGAATGCATATTATCTTTCAATTATTGCAACAAGGCTATCAAGTCAAAACAACCGTACGCTCTTTAAAAAGCAAAGAAAAAGTAATAGAAGTAATG
>N_347
GCGCTTGAAAAAGCTTCTTTATTTATATTACTTTTTGCAAACACTTTAAAATCATCAATTTCTGCTGGTTCCCGTTTGTCGTGAATTAGTAAGTATCCAAACACATCTTCAATATTCCCGTTTTGTATAACTCGATAAAATTCTGTATCTCTGGTTTTTCAAAAGCCGTTGAAATATCATTTTTCACAACCTCATTTATTTGTCTTTTTTCTTATTCTGGTAAATAGTTTAACACATTGTCGTAATGAAATCCTTTTCCGGAAAGTGTGGATAACTAGTTAATAACACCTTTTTA
>N_348
TGCTTGCGTGCATGAGGGATTTAAACCCATAACGCGAACGGATTTTGTCGACCGTTATTTCTAATTGCTCATGATTTAAAGTTCGAGTAGCATCCTCAAATAAATTGAGCTGCAACCCTGTTTTCAAAGTAATCTTACCGCATGAAATAGCAATGGAGCGCACAGGTTCGCGTTCATCGTAACGTCTAAATAGTTGCAGGAAATAAGGAATAAGCGCATGACTACTACTAGTAGGAGGGATTTTAGCTTGATGGCTGAATCCTTTTTTTATGCTGTATTTACTGTAGCCGATACTTAGATGAATAACAGCAGTATCCACATGATTTTGGCGTAAACGCATTGCTACTTCCTCAACCATTTCGCGGATGACAATCTCTACTTCGGCCGGCACATGATAGTCTTTTTCAAGAATTTGGCTTTTTCCGTAGCTTTTACTAACTGGAACATATTTTCATTTAAAAGACTATA
>N_349
TAAGAAGCAGCTAAATTAATGCAACGCCATCAAAGCGGGAAAATCATCAGCTTAAGCTCGATTGGCTCGATTCGTTATTTAGAAAATTACACAACAGTTGGTGTTTCAAAAGCGGCGGTAGAATCACTTACTCGGTATTTAGCAGTTGAACTTGCACCTTTTGGCATTGCAGTTAATGCTGTTTCTGGCGGCTTAATTGAAACAGACGCACTAAATCACTTTCCCAATCGTGAAGAATTGTTAAAAGATGCTATAAGTAAAACACCAGCGGGTCGAATGATTGAGCCCAATGACTTAGTAAATGCCGTATTATTCCTTGCGAGCGAAAAAGCAGATATGATTCGCGG
>N_350
TACACATCTGCTACACTTTTATTGAACAAAGGTAGAGATATAAAAATTATCCAAGAGCGGCTTAGACATAAATCTAGTGTGACCACTTCAAACATTTATGCACATGTTTTGAAAGATACGCACAAAGATGCAGCTAGCGATTTTCGAGAACCCTTTTTAAGCTTTCTGCCCCACCTCTGCCCCACTTAATAAAAAAAGGCAATTTTAAACTAAAATTTCACAAACAAAAAACCGCTTAAACGCTTTGTTTAGGCGGTTTTTATATATGGGTTGTGAGGGTTTCAACCCCCGACCCGCTGATTAAGAGTTGGTTTTGT
>N_351
AGTAAAACGTGAAGTGCCATTTAGTTATTTACTTCCTGTATCTGAGTTATACGAAAAAGTTGATATAGACGAACGTGTACTTATCCAAGGTGTTGTAGATAGCATGATTGAAGAAGAAGAAACAATTACTTTGATTGACTATAAAACAGATAAAATAAGAAGGGGTAGGTATTCTAATTGGGAAGCTGCTGAAAAAATAATGAAAGAACGATATCATATTCAAATCAAACTTTATGCAAAAGCGATTCAAGCGATAAGTGGTAAAAAAGTTGATGCAGCTTATTTATATTTCTTCGATGGACAACATATATGTCAAATAAACA
>N_352
CGTTTTATCACGAAAAATTGGGGAATCCCGATAGTATTCGAAGGGTACGACAATTATGACGGAGCGAAATTAGGTTTTTCTGAAAAGGCTCCCGGGATTATTGTTGAATAATAGCAAATGGGGCGAAGCAAGCGAATCTAAAGTGGAGTTTGTTTTCTCGTGTGATATTAATTTGGATGAGATGTACCGGGAACTTCAAACAGCGGGAGTGGAGACACCAGAACCTCGTGTGGCTGAGTGGGGCGGACGTGAACTGAA
>N_353
ATCATCACGCAAACTTTCTAACAATGCTCTAAACTTATACCAGTGCATCTTCCCGCGACTATCTAATAAATCAATATTGTAGTCTTGTAAAAAAGAACATAGATATAATCCCGCATCTTGCGTTAATGAATAT
>N_354
ACTCTCTTTAGCAATCTTAATATTATTATTTAAATTTTCACCAAAAATATTATTTTCTCGTATTAGTTCATTAATTTTTATTTGTAAATTTGTAATTTGAGGGATTTCTAGTTCTAAAATATTAAAAATTTTAGTAATATCTTCTTTCTTTTCATTTATTGCATTCAGCAGATTTTCAAGGAATCTATTAATCTCATTTTCTTTTTCTAAAATTATATTATTTATTTCTTCAACATCAAATTTAGCATAAAATTCTTGCTGTTT
>N_355
ATACGATTTTAGTTATTGATGATTTTCTAGCAAATGGTCAGGCGGCACTCGGCTTACTTGAAATTGCAGAACATGCCGGAGCAAAAGTGGCGGGAATTGGTATTGTGATTGAAAAATATCCCAACAAGGTCGCGAATTATTAAATAAAACAGGGATTCCCAGTTTATTCACTAGCACGAATTGCCTCACTTGAAAACGAAGAAATCTTATTTTTAGAGGAGGAATAGGAGTAAATGTTAGGTAAAGGGAAAATTGCAGCTTTAGGATTTCAACATGTTCTAGCAATGTATGCAGGAGCAGTAATCGTTCCACTATTAATTGGTGGAGCACTCGGTTTTAATGGAGAAGAAATGACTTACTTAGTTTCGATTGATATTTTTATGTGCGGGATTGCGACATTGCTCAATTTAACGGTTAACCGCTTCTTTGGAATTGGTTTACCGGTTGTACTTGGATGTGCGGTTCAAGCTATTGCGCCGATTATTTTAATTGGACAAGATATGGGCATTGGCGCGATTTACGGTTCGATTAT
>N_356
GAAAAGGTACACGGTTGCACTGGCAGCCGCGGTTACGCCCATCATTAAATTACTCGTTGCGCTACTTACTTTTAGTGGCATTTTAGTAAAGACATCAAGTGCCATGACTTTAAATGCGCCACTACCAATTCCAAGTAAGCCACTAGCGATTGCAGCCGTACATCGCCGAAACCAGCAGGAACATTTAGGCTTGATAGTCAACTGTTTCCGTAAAGATTTATCGTAATAAGAATCATGTAAGTTTAGTTTGGTTGCGAGTGGGTCTGGTTTCACATTGGTAGGAAATTCTGTACCGACCTTTTTAATCATGTTGAAAGCAGAATAAAGAAGTAAAAGTCCGAAGATGAT
>N_357
CCAGCACCTCTAAGTTCTCGGTTGTCGCATTTACTTTCTCTAAAGCAAGTCGCAACGCTTTAAAAATCCCGTGAAGATTTTGTTTTGTTCCTTTGATACCGGTTGTGTCCGTAATAGCACTAGCAACAAACGCTACTTCCTTCGAATAGTTTGCCATCGCAAGTGCCACTTCCGTTGTACGAGTCCCGATATCAATCCCTGCAATATACTTCATTCATTTCACCGCATTTCCTACATAATCGCGAGCAAAAGGAGAATTTTAATTATCGCCTTTTAATTTCTTACGCTCTTGATAAAGCTGTGCTGCTTCACGAACATAATTAGAACAGATAGTTGCATGATAAAC
>N_358
TATTCCGGCTGGTTCATCTTTAATCTCGATTTTTTCCATTTCTGCATCTGCTTTTATAACATTTGGTTCAAATCGTTTATAAAATTCATCAATGACTTTCACCCATTCGACTTCTCCGTGCTCTACTCATCGAGCTCACTTTCCATGTTGGCAGTGAATTTGACATCTAAAATTTCTGGGAAATATTCTTCAATCATTTCATTAACGATTTCACCTAATTCAGTTGGAATAAAGCGTTTATTCGTTAAAGAAACATAATTTCTGCGCTGAATTGTGTCGAGTGTCGGCGAATAAGTTGATGGTCGACCAATACCAATTTCTTCGAGCGTTTCTAGTGTAGCTCTGTGTAACGTGGAGGTGGCTGTGTGAAATGTTGCCGTTGTTCGAGTGATTCGGACTGTCCTTTATCTCCTTCAAATCTGGTAAGATATTTTCTTCTTCCGTATTATCATCGTTACTTTCTACATAGACTTTCATGAAGCCGTGAAATTTAATTTTAGAGCCATTTGCTCTGAAGTTCACGCCATTGTTGTCTAAGTCAACGCGCATTGTATCAAGAACTGCTGGCGTCATTTGGCTCGCGATAAATCTTTCCCAAATCAAACGATATAAGCGAAGTTGGTCCCGTGTTAAAAATTCTTTTACTTCTTGAGGACTTCTCATTGCACTTGTAAGTATCATTGCTTCATGGGCATCTTGAGCACCTTTAGCATTTTTATCTGAACGTTTATGATTACGAGAAAATTCGGGTCCATAGGTTTCTTTAATGTAATTGCTTGCTTCTAGTATAGCGGAATCGGCAATACGAGTGGAGTCTGTACGCATATACGTAATTAAGCCGACTGTCCCTTGTTTACCAAGTGTAATTCCTTCATACAATTGTTGGGCAAGC
>N_359
AAAACAACGCTTTGAAGCTTATGGCTGGGAACATTTATTAGTAAAAGACGGTAATGATACAGCTGAAATTTTAGCAGCAATCGAAAAAGCGAAACAAAACACTTCTCAACCTACTATGATTGAAGTGAAAACTGTTATCGGTTTTGGTGCTCCAAATGCCGGTACAAGTAAAGTTCACGGTGCTCCACTAGGCGATGAAGGTATTTTAGAAGCGAAAAAAGCTTATGGTTGGAACTACGAAGAGAAATTCTTTGTTCCTGAAGAAGTTACTGCTCGCTTTAAAGAAACAATTGGCGAACGTGGTGAAAAAGCAGA
>N_360
TATAAAAGTTAAAAGGCGATGAAGCAATATTTCGCTTTCGATACTATATATAGTATAACTTTTTCATTGTGAATGCAAGATATAGTACTCTGGTTTTATTACGAAAAGTGTCTAAACAATGATTACAACAAGGTTTTCAGCAAATAAAA
>N_361
TGATTATGAATCGCTTCCAATCACAGAGGAAGGCGACTGGGGCGGAGTTCATTTTAATAGTGGTATACCGAATAAAGCAGCCTAC
>N_362
CAATTCTATGAATGTAATATAAATCAATGTAATCCGTTTTTAGCCGTTTAGAGAGCCTTCAACCGCGGCCTTGATGCTTTCTGGACGGCTATCGACTTCGTTATTTAAACCATTAATTTTAAAACCACCTTTTG
>N_363
GGCTATTTTCGCCTTCAATTGCAAGTGCAATATGTTCCATTTCATTCTCTATTTTGAACCAGCTAAGTTTTTCCTTGATGACTTCTGCCATATTTTCATCTTCTTCTTGTTTGGCAAGTTTCAAAATTGGAATGTTTTTTACTGGGAAAATTTTCTCGGTGTAAGTAATCGTACTACCGCTAATTTCAGCTGTGTGTGAACCGGCTCCGACCACTGTTGCCCGTATGGTTTCGACAGATTCGATATACTTTTTTTCAGTCATTAAACTAGATTCTGCAATCGCTTTTCCTAGCAATAACCCAATATCT
>N_364
TTGCCATTGTCGCAATCCGGAAACCTACTGTCCTGCAACTAGTAGCCTAGGAACACCGCCAGCGAAATATGTAAAAAAAGTTACTTCGAATATGAATGATTATTTGGCTGCCTGTCAGTTAGGTAATACACTTGCCGCACTTGCTATGGGGTGGGTTGGTGAAGCAACAATGCGTGGCTGGTTGGAGCCGTTATTTTTAATGTTACCTGTACCAGAATCCGTTGAAAAGCCGATTTCGATTTTTGTTTCGTTTATTTTAATTACATTCTTAAATGTGGTACTCGGGGAACTA
>N_365
ATTAATTTATAGCCTTGTTTATAAACCAATTGAAGATTCAACTTTTGCAACTGTACTTCCATTAACAATAAATCTTTTTTAATCGTAGTTCGCGAAACATTCATCCATTTACTTAAATGTTCCAAGTTCACCTTTTTAACATTGAAAAATAGCAAATACTGTAAAATATTGATTCTTTCCTGCGGAGCAAAAAATATAAGTTTCTTTTTCCTCCAGTGCTAATTTGGCCAAATCAGCTGGTATAACTAACCTCCCTTTTCCCTCCTTCAAAATTGGTTTTAATTGATTAAGCGTAAGTGCGTCATTTATATTGTCGATATCATATCTAACTTTCCGCTCAGATATTTCGAGTTTTTTACTGATACCCCGAATACTCGACTCACTTTTGCCTTCTAAATACTTTATGATTAGTACCATTCTGC
>N_366
AGTTAATATTCATCCTGCTTTTGCATTTTTTCTTGCAGGTTCAAGCCGAGGTCATATCACTCAAATATTATTACTTTGGTTCTTACCTGTTTTAAGTCTGTTACTCGGAGCAG
>N_367
AATGACTGCTGTTAAAATACAAATGGTCGCGACTCCGCCAATATCCGTTAGATAAGAAATCACCGTTGTTTTCGTATTCGTAATGCCTACACGGATAATACTGTTCCAATAATCATCAAAATGTTGAATCCACTTTGCACCGGTCATAACGCCTGTCATAAAGAAAATAAATCCAAGGAGAGCGATACCGCTAATAATAAATGGTGTTTTTTTCATATAATCCTCCTAGCGAATTCTTAATTTTTCACGCAGTCTCGTTCCACGTGGCCCAAATAATTTATCGGATAAGTGGAGTTTAAATG
>N_368
TCAAAATAAGCTGATAACCGTCTGCGTGCTTCGTCATAATATAATCTTCACCCTTAGCAACCACAACACCCTTAAGCCTTCTCAAAAACTTCACAGCATAAAACGCCGGTCGTTTACCATTGAAAAAGTGGAACATTTCAATTCCATCAAGACTAATATTTAATTTGCTATCGTCCCCTTCGTGAAGTTCCGTATTAATCCAAAAGCCCAATGCATCCACTTCTGGTACCAAATCTAGCATCGTTTTCAAAACTAATGCTCCTCTGAAAAAAGTCCCGTTTGTGTATCTCGTATTCCCAGATAATGTGTTCCAGTTTACTAACATTAGCGGCTTATTGATATGATGATGTTTCAAGAAAGCCTTTAATTGAAGCGTTTTTGACAACA
>N_369
CTTGGTACGCTTCAGCAAGGGGAAGTCATAGAAAATTTTTCTTATTCAGCAAGATATTTTTATGACTGCTTATGCGACTTATGTTTGCGAATTGCTTGATAAAGCCACTGAAGAACGCCAACCGAATCCATATCTATATGAATTAACTTTTCAAATTTTAGAGGAATATAAAT
>N_370
GACATCGGATGTTTCATTGATGTTATCGCCAGCACGTAAACCTATGTAAGCATCCATTTCTTTCATCACGTTGCCTTCGAATTCAGCAATTTTTGCATATTGGGAACTATCAGCTCCGAGCATCATCGCGCGGTCAATTTGTGGTTCTTTTAAGGAAACGAACGGGAAACCGCCAGCTTTGTATGCTTCTTCTACTAAAGCCATCACTAATTCTTTTTGAACACCGAAGTTTTCAATTAATACTTTTTCTCCAGCGCCAAGTTTGACGGAATAGTTAATCAAATTATGTGCTAATTTTTCGATTCTTGCGTCTCTCATCTTGTAACCTCCCTAAATTTTAACTAAAAATAGGCAAAAAGCAGCCTGTATCTATTTTACTCCAAATTACGCTAAAAGCAACCTTCTACAACAAATTAACCGGTTTCTTTCTTATTAGTTTAA
>N_371
CATTTAACATTTCTCCCTAATCGTATAAAGTTTTCAAGTATTGCATGTCCGTTTTCGGATAGGATTGCTTCTGGGTGGAACTGGAGCAGCTGTGAAT
>N_372
TACACCATTATCTAGTCGCCTTCAAGACCTGCTTGTACAGCTTCGGGATGTATTCACGTGGAACAACCCCACCAACGATTGCTGCATTTTCAATTATCAAATCCTTTACCTTCTTCGTTTGGTCCGAATTCAATCCAAACGTGACCATATTGTCCACGTCCACCGGATTGACGTACGAATTTACCTTCAACTTGAGCAGATTTACGGAATGTTTCACGATAAGAAACTAGAATAAC
>N_373
TCAACCATCATGTCTTCAGCTGTCATGATGTATCATTTTTACTCATTTTCATGGGTAGGGATATTCTTTAATTTA
>N_374
TTTCTGCTTCTAATTCACGTTCTTTTCGAAGTTTTTCTGTTAAGCGGTTAGCTACTTGTAAAGCTGTAATGCCATTATAACCAACAGCTGCAAACAAATCATCTTCATGCGAAAAATTTAGTTTATCAGCTAATTTACGAAGATTTTCTGGCGTCATAATTTTTTTCGATTCGAATCCAAGTTGTCTAATTTCTTTCTCAACTAAATCGCGACCTTTTTCGACATTCTCTTCTTTTGCTTGTCGTTTGAAAAATTGTTTAATTTTATTTCGCGCTTGCGAAGTTTGAACTAATTTAAGCCAGTCGCGACTTGGGCCGTAAGAATGTTTGGACGTTAAAATATCAATAATATCGCCCGTTTTTTAATTTATAGTCGAGTG
>N_375
TGTTAAGGCTACTTGGCGCATATAAGTGCTTTTACCTGACATATTAGGACCAGTTATAAGTAAAATTTCCCGATTTTCATCTAAATCACAGTCATTTGCTACATAGCTCTGGGCACCCATTACTTTTTCTACAACGGGATGACGACCTTGTTTTACGTGCAGGGAACCGCAGCGTCTTCGCTTAATGTCGGACGAATGAAATGGTTTTTCTCGC
>N_376
TTTTTTAAATTGGGCGCAAAAAGCATTTGATAACTATCGCGCAGTACCACCTGCAACAGGTATCGTTCACCAAGTTAACTTAGAGTATTTAGCAAACGTCGTTATTGCGAATGAAGTAGCAGACGGCGAATTTGTAGCGTTTCCAGATTCCCTTGTCGGAACAGATAGCCATACGACGATGATTAACGGTATTGGTGTATTAGGTTGGGGCGTGGGCGGTCTGAAGCAGAAGCCGGCATCTAGGTCAACCATCTTACTTCCCAATTCCAGAAGTTATCGGTGTGAAATTGCTAGGTGCTTTA
>N_377
AAGAAGCTGCCAAAGTCGTTTATTCTCGTCGTGCAGTTTTAAAACAAATTTTTACGCTACGAGTTCTATTCACGGTGATGGTTATTACAGCACTTATCCAAATTGCGAACTTTAGTGTTCAACCGTTGCTTGCGCTTTATGTAGGAGATATGACGCAATCAGACAATATTGCTTTCTTGTCCGGGCTGGCGTTTTCTGCGACGGGATTCGGGAACTTGGTGATGACGCGAAAATGGGGACAGCTCGGAGACAAATATGGGTATGAGAAAATACTAAATATATTGTTGATTATGGCGGCTGT
>N_378
CGGAGCAGAATAACGTTTTGGAGTTTCGGGAAGCAATTGAACGTGAACTAGCGCGCGACGGACAAGTTTATTATCTATATAATCGAGTGGAATCCATTACGCAAAAAGCAGATGAAATTTCTGCGATGGTTCCTGATGCTAGGGTTGCCACTGCGCACGGACAGATGGGTGAATCGGAATTAGAGTCTGTTATTTTAAGTTTCCTTGAAGGGGAATTCGATGTACTTGTAACGACGACCATCATTGAAACCGGCGTAGACATTCCAAACGTTAATACACTCTTTGTTCAAGATGCTGATTGGATGGGTCTTTCACAACTTTATCAGTTGCGCGGACGAGTAGGGCGTTGGAACAGAATCGCCTACGCTTACTTCATGTATCAAAAAGATAAAATATTGCGTGAGGAAGCGGAGAAACGCTTATCGGCTATTAAA
>N_379
CTTATAGTTTTATTGCCAGCGATACTAGCAACAATTGGTGCCATGCTCGGCTTTTGGTCACTTAAGAAGCTACTTGAAGCAAGGTCCGTAGGTGAAAAAGTTATTTATGGTATTCTAATTGGTGTTGGTGCCTTAATAATTCTAGCTAACTTAAAAGGAATTCTGGTTGTTGTAATTATGGGAGCAATCATTTACTTCCTAACTAGAAATAAAAATAAACCAAGAAAAATGATGACGTATTCGACTACCCATACAATAAATAATTGGAGGA
>N_380
TTTCCAAAAAACACCCACCAAATGGTAGGTGCTCATAAGGAAGTAATCATATAGTTCGGTAGAGGCGCACATTGGCGCCGTATTACTATAAGTGACAATAATAAAAATGTATTGACTAACTAATTGTATTTTCTCAATAAACTCGCAAACCATACGAGATGCGGCAAAATTATAACAAGGAAAAATAATTCAAAAAATAAAGGCAATACGAGGAATTCTAATTCCATCATATTACGCTTTTTACATTATCTGTTTGTTAGCTGTCACTATCAATAAGTTCATATACTTTCTTATGAGCCACCACCTAAGGATGGGTGTTTCTGTTAGTCTTATTCCGCCACAATTGCTTTTGTCAAATCGTCCACGAAATCTTGTTTATTTTCTGCTTTCGATGCTTCGGAAATTGCATCAATATCTTTCGGTTTATCATCCCAGCGGCCAGAATCTGCTGTTACCGCAATATGGATACTTTTATCTTTATTATCATTCATAAAAGTGGTTACGTTTTCTGGGATATCATCGGACTGCACTGTAGTGAATAGAACTACTTTGTCATAATCATCTGCTTTTACTTTGTCTAATTTTGTTGTATCGATAATCGAAACATGCACGTTTTTGCCTTCCATGTCTTTTTTCACTTGGTCCATT
>N_381
CGTTCTAGCTGAGAAATATATCCCTTCGTCAAATCCGTTCGTTCGCCTAATTCTTCTTGTGTCAAATTCTTACTGAGCCTAAGATTTTTTATGCGTTTGCCAATTTCCATGTCAATGTCCTTTCTTTCAAGTTTAGTGATAGTAAACCTCAAGTCACAGAAGTTTACTAATATTAAACACAAAGTTTACTTACAGCAAGCTACATTATACAACAAAGCTTCCACATGAACAAT
>N_382
AATAACCATTTGTACAGCAAGAGCTTCACCGAATGCACGAGCCATCCCGAATACAATCGCTGTCAAAATTCCTGAACGCGAGCTACGAAGCACTACTTTCCAAATCGTCTGGAAACGTGTTGCGCCAAGTGCCAACGAAGCTTCTCGGTAGTGACGTGGAACAGATTTAATCGCATCTACGCTGAGTGAAGTAACAGTCGGCAAAATCATTACTGTTAAAACTACGGTCGCAGCGGCAATACCAAAGCCACTTCCCGAAATATGGTCACGAATAAATGGAACGACAACACTTAGTCCAATGAATCCATAAACAACAGATGGAATACCAACTAAAAGTTCCATAACTGGTTGCAAAATCTTTTTCCCAAACTTAGGTGAGATTTCCACCATAAAAATGGCTGCACCGATTGCAAGTGGTCCTGCAATACAAGCGGCAAAAAGCGTTACTGCAAAAGAACCAATAATCATTGGCAAAGCGCCAACTAGAGGATTTCCGTTTGCATCTTTTTGCGAAGGATTCCAGTCTGTTCCAGTTATAAAATCAACAAAAGACACTTTATTAACTGTAAATGTTGCTAAACCTTTCGATATAACAAAAAACAAAATAGACGCTGCGGCAATAACCATGATTGAAATACAGATGAATGTAATAATTTTGCCTCTAGTTTCTAGATGCGCCTTTTTAGAAGTTTGTGTAAGCTTCTTTTCTTTTATCGCTTCCAAGTCACGTAAGCTCCTTTCTCCTCCCATGTTTACTCCTAACATGGGTATACGTCTATCCCGGTATTACTAGGATAGACTTAGTTCATTCTTTTTATTTTACGTCAGTTAGTTTACCAGATGCATC
>N_383
ATACGAATTAAACCAAGTACAAGGAATGGGATAAATACAATGAACCAAAAGACAGCCCATTTAACTGGTAAAAAGCCCTCCATAATATGCATTGCGTGTGCGGATTCTGGATTCGTTAAAGTAAAATAAATAACACCGATTAAAACAAATGGTAGAAACTTCCATAATTTTTTCATTTATATTGCTCCCTTCTTTTTTCACGATAATCGTGGTAAAGTATGACATTTTTTCGTCTGGGTTTATCTAGTTCATGCCGTATGTGATTTTTTCAGTCGCCATGGCAACATCACCTTTTACTACTACTGCTGCATCAAG
>N_384
AATCACTGAAGCAAAATAAAAGTCCGATAACTGGTCAAGAAATAAGCAAAGCTCAAAGTTTTGGGATTTTAACCTCACTTGTTTTTGGCTACACGACAAAGGGTATCAAGGGAAGAAACTGACAATATAGAAAAATACATTTGATAAAATTGAGACAAGCTGATAAAACGGTTATAGAAAGGATTAAGAAAACTAGCAGAATTGACTATGAAGAAATTGTTAAAAAAGGTAGTAAAATGCCTAAACACATCATCGTGGAAAACAAACAAAGTCTTCCCGGGAAAAGCTATGCCCAGTTCCTCGGCTGATTTGTTAAATCCTGATGGAAGTGTAAAACAAAGAAGATATTATGATGAAAAGGGCAGAGCTAAAGAAGATATAGATTTTAACCATTCAGG
>N_385
TTATCCCAAGACCAATTTTGGTTAATCGGCATATCTTCTGGTTTTAATGTATCCGTGGAACGTAACTCTTTATCTAAGAACGTATCGTGTTGCACAAAAATCTGCCATTTCTCGTCAAAAGGATAATACATGCGATGCTCGATATCTTCCCATTTGGCGATTTCGTATTCGGTCACGCCTAAACGTTTTTTCGCTTCTGCATCTAAGTTTTCTAGCGTATAACGAATCGTCCAAGCGGCGATATAGTTTGTATACCAGTTATTGCTGACGTTATTATCATATTCATTTGGTCCCGTTACACCGTGAATCATGTATTTGTGTAGACGATAAAGAAGATAAATGAACG
>N_386
TATTTCTTTTAATTTAGCTTCTTTTGCTGTACGCAAATCTACGTTCACCAACAACAATTTCATATCCTTTATCTGTATTTCTTAATATTATTGGCTGCAAAACGCCGTGAATTTTAGATGGAGTCACGTAATTAATTAATTGCTTTCGTATCAAAGATTTTACGTGGTTGATATGGATTTGGCTTAATATCTTTTATAGCGATATTTTGTACGGTTTCTCATTCGTATCTACATTATTAAATAGTGCATTGATTCCTTTACCTAGACCTTAGGCCATGTGCAACCACTTCCTTTGCTAATTCTAAATAAACTTCAGCACCTTTTGATTTTGCATCATATAACAAAATCGGTTTTCCATGACTAGGTGCTTCACTTAGACGTACATTCCGTGGAATAATTGTATTAAATACTTTGTTTTGGAAGTCTTTCACTTCTTCTATTACTTGAATACCTAGATTTGTTCTAGCATCAAGCATTGTTAAGTAAAACACCTTCAATTTGTAAATCCTCATTAAGGAGATGCTTTTGGACGATTCTTATTGTATTTAGTAACTGGCTTAAACCTTCTAGC
>N_387
TTTTGTTTGTAATCTTGTAATTTCACCCTTTTTTCATCATAAAAGAAAGTAAAAGTAACGTAAATACCTTTTTATTTTGTAAAGTGAAGTCCAAGCAAATCTCTGAAAGTTGTTGATACTAAAGGCTTTATCACGTTCCGAATGTATTGTTAAGTTTTTGTAAAGGTAGGCTTAATAATTTATTTTATTTTCCACTGCGTAATTTGTTAATAAATTCTTTTGCAGCAACTACATTTAATTGTTTGCTTTCTTGTAAAAATGTGGCTACTTT
>N_388
AACGTGGAAAGTCGCTTTATCACTTGGTTCAAAAACAAACACATCCAAACCTGCTGTTCCAACATATTCTTTCGCAAAATAACGTTCGTCAGTCAGTTCATTATAAGTTCCATCTACGCGGAATTGAAGCGCCGGATAGGTTTCTAAAATCGGCGAGACCATCTGCAGGGAAATAAGTGACGATTCCGTCTTTAATTTCTTTTTTCACGGTAGTATCGTATTCATTTGTTCCCATAGTTACTTGATTCGTTAAGACTAATTTATATGAGTGCCCTTTTTCCGAATGAACGGTGACGAATGCCTCTTTACTTTCAGCAGTTAATGTCGTTTGTACCGTGATTAAGTCGTCGTTCCACTGATAATACCAAGTCGAGTAATTCA
>N_389
ATTTCGATTGTATTAGGTTATACATTAAGCAATTTTTTCTTGGATTATTTGGCAGCTTCCAAACAGTTAATTAACTTTTTTAGTTAGAAAAAGGTACTATAGTAGTCAAAAATTAATAGAAGCTTATAACAACTTTAATATTACGTTAAAATCAGTTGATATTTTAGGGTGATAAGTGGTAGAATTACTTAGATATGTTTTAAATTCAAATTTTGATTAATAAAATTCGATAAATGATTTAGTTATTAGTAACGCGGAGGGGTTCTTTTTGGAAAAAATTATTGTACGCGGTGGAAAACAGTTAAATGGTTCTGT
>N_390
TAGGGTCGAGTTGCTCATTTTTCGCCATATCTGTTAAGTTTGTTCCAAATTCATCTAGTAAACCATTGCCGCCACCAGCAGTTTGTGTTTGTACTTGTGCTTGGTTTCTTTGTTCACGGTTTGCTTGGTTTGCAGCACCACTTAATTGACGGAAAATATCGTCAAACGGGGAACCGCTAGCTCCCGGAAACTCATTTGCGCCAAAGTTGGCTTGATTTCTAACTTCTGCATAACAAGAGGCACAAAGCGGCATTTCTACACGCTTGCCATTAATATTCATATATAGTTGGATTGTTGCTGGATTTTGATTACATTTTTCACAGTTCATATATAATTTCCTCCTTTTAA
>N_391
TATTTGCGCTTTTAAGGATGACAGACTTTTCTAAATCTGCTGCACGTTTGCTTTCTAGTGCTTTGCTTGAACTTGTCATCGCTTTGATTTCTTCATCGGTTGCTTCGATTTGTTTTGCGATTTCGACTTGTTCATGTAGTAAAGTTTCTTTTCGCTCCAGTAGTTTGTTTAATTCTTCGCTACCGTCTGCTTTTTCAATATACGTATAGTTGTAGTTGTTTATTGAAGCGTTCTAGA
>N_392
TCATATGTGTTTATTGTTAAAAAACACCCGATAGTTAAAATACTAATTGCTGAAGCGATTATTCCCATAGTTGTTTTTTCAATGTTAGTACCCCTTTTTAATATTTTTTATATGCTGCATCATAGGATTGTTTATCATTTGTAGATAAAGTAGTTTTGGACGTGCTATACTGATACATTACGTCACTAGAAGCATTATGCCCGAGTCGCAAGCCATGTCCCAACTCATGTGTAGCAACATTTTGTTTCCCAGCATTATTTTTTTTATCCATATTTTTCTTGTTAAAAGTAATTTTCCCGTTACTATAAGTCGTTGCATTGATATTATTATTGGCTGAAATATCACTACAATATACGTCT
>N_393
TACTCTATTTACAGCAGCGAGTTCGGTTAGTGTTACCGGGCTTGCAACAGTAGACGTTAGCCAGACTTATAGTACTGCTGGA
>N_394
ACCTCTATGGGATTGTCTATAGTCTGGTTTTAATGTTTTAAGCGGGCTTATTTCAATCCACACTTTGCTTAAATCAAAATAACCATAAGGATTTCTGCAATTCCTTTTATCATTGAATGAAGCGATTGACTTTTTTCCGGATGATGCAAGTAAATTAAATAATGATTTTCTGTTAACCAGCTATCAATGCTCGTTTGTAAGGCGTCTCTTTTGGAGGCGTCTTTTTCTGTTTTAAATGCATCGAGCTTTTCCGTAAGTTCTTTGATAATTGCTTGATTGAAAAGTTGTTGTGGCAACAGATAGGGGTTATTTAAAAAATCTAAATAAGCCATTTCGTCATCTGAGGCTGGGATTTCTCCCATCATCATGAAGTCGGTTTCTTTTGCTGGAACGTTGGAATAGGAAGCTTCCTGATGCGTAATGATTTTTCTTTCTAAGTTAATTCCGAATTCGACAGCTTGCTCTTGAATCCATTTTGACTCTTTTACAGCGGTAGGATGTTGGGTAGTTCCAAAAATAACTTTTTCGCCTTGGTAGTTTGCTTTTTTTAATAAAGTAGCGATTTTCTCAGGATGTTTTTTTAGGTGGAAGGGATTTTTCAGGATAATAGTTAGATGCGACTGTCCCATAGTTTTCGAAATGTTGTTCACTTGCTTTTTGACAATCAATGAGATGGTAGATTGCCTCTCGAAATGCCGGAT
>N_395
TAAGACATCTACTGCCTCTTTTTTAGAGTTGCATTAGACACCGCCATGCACTCCTTTCCAAAAATAATTCTTATCTTTATAATACCGGAAATAACGCTTAACTGTAAATAAAAATGGCAGAAATTTATAGCTTAATAACCTTTATTCAAATCAATTTCATTCCGTAATTTGGTATTTTCTTTTAGATGTTTGATATTTTCAAACCAAATCTTGAAGCTACGTTCTAAATATTTATCCGAATG
>N_396
TCAGAAAGTGCTGCGCCAGTATCACGAAGGAGTGAGACGCGTAGTTTGGTAATATAAGCCGCCGCGCCAACGTCATTTGTATAAGACAAGCCGTTGTAGCTATCATCTGGTACCACTAGCTTTGGAAATTTGCCATTTGCCCAGTTAAATTTACCTGAGTCAATAACCGCACCACCAATTGCAACCCCGTGACCACCAATGAATTTTGTTGCCGAGTAAACGACGATATCTGCGCCAAAATCAAACGGGCGATTCAAATAAGCGGTCGCGAATGTGTTGTCAACGATGAGCGGGATATCGGATGCGTGCGCAATTTCTGCTACT
>N_397
AAACGTGTTATTACTTTTAGGAGGCGGATAAATTGAACTTAAAATATACAGTAAAACTTGCAAATGGTGTAGAAATGTCCCGTTTAGGATTTGGCGTATGGAAAGTGCAGGACGGCGATGAAGCAGTAAATTCTGTTAAATGGGCAATTGAAGCTATTGGTTACATTAGTATTGATACAGCTGCTGCTTACAAAAA
>N_398
TATATCGGTCGTATCAGAAACTTAGCAAGACGTATCGCCAAAACATTTTATGAATCACAGAAAAACTTGGCTTCCCATTAGTCAAAGAAGAGGGAGGAAAACGTCACTAAGTAAGAAGCAGTTTCTATGAAATATTGTGTATGTGAATTAATTTTCACAATTTGCTTCATCCCGTACGGCGCACTAGTTCCGTGCAACAGTTTTTATTCTTTAACAGCTTTTAGTTAATCAAGTTGCTTTGAAAAAAACAAAAAATGGAGGAAAAATCATGAAGAAAAAGATGTTTGTCGTTTTAGCTTTAGTGTTGTCGCTTAGTTTAGTATTAATGGCGTGTGGTGGGTCAAAGGATGATGCAAATTCCGGCGATTCTAAAGTATTAAATGTTTGGGCAATGGGTGATGAAGCCAAGTCACTAAAAGAACTCGCACAAAAATTCACGAAAGATACTGGCATTGAAGTTAAAGTTCAAGTTATTCCTTGGGCAAATGCACATGATAAATTACTTACAGCCGTTGCTTCTAAATCTGGCCCCGATGTAGTCCAAATGGGAACTACTTGGATGCCTGAATTTGTCGAAGCTGGCGCACTACTTGATATTACAAAAGATGTCGAAAAAAGTAAAAATATGAATTCTGA
>N_399
TAGTCACGCAATTTCCTCCTTAGAGCAAGAATTAGGTATCCCTTTATTTGAAAAAGAAGGGCGAATATAGGGTTAAGTAAAGCTGGCAAAGTATTTCTTGATTATGTGGAAGAGTCCTTAGATATGATTGATGCGGGTGTCGCGACGACTAAAAAAGCGGCGAATGGGGAAGGGCAGATTGACTTGGCATTCTTGCAAACACTTGGCACGTCTCTAATACCAAAGCTTGTTCAAGAATTTCTCCAAACCGAACCAGAAAAACAAATCGATTTTATTTTCCATACAGGTGTTTCGATTGATATCATTCAAGGCC
>N_400
CATGTCCATAATCATGAATGATGCACCTTTTATTTCAAAAGTAGCATTGAGAACCTTGCCAATATCGCCGCCTTGCTCTGGTTTTGTAAAGTAAGTTAGTCCGATTTTTTTCGCATCGGGGAAAGTGTCTAAATAAAAATTAAATGCTTCCTCGCCATTGCCGTTAAACGTGAAAAATGTGGAGATTCGTTTTGCTTGATTAAACATTTATTTTACCTCCTTTTGAATTATTTTAACTATACCCGAAAAATGTTTCAATTATGTGTTAAAATAAAAATGTGCGGGGGCTTGATGATGAAATATCCGATAATGCTTGATAT
>N_401
TAATATCTCCACTCGGAAGTGAAGACGTTAGAGCGAATCGAAATCATTCGCGACCTCCGACTTGGTGTGTATGATGTTATCGTTGGAATTAATTTACTTCGCGAAGGAATCGATTTACCTGAAGTATCTCTTGTCGCTATTTTAGATGCGGACAAAGAAGGATTCCTTCGTTCCGAGCGTTCCTTAATTCAAACAATGGGTCGAGCCGCTCGTAATGAAAACGGTCGAGTAATCATGTATGCTGATAAAATGACCGATTCGATGCGCAATTCTATTGGCGAAACAGAACGCCGTCGTAAAATCCAAATTGAATATAAT
>N_402
ATCAGTAGAAGCTAATTCATAAGGGTTAGCTTCTTCTCTTTGTTGTGTTGAAAATCTTATCTACTTTAAATAACTATGGTCAATAACCTACCCTTATGGTAAAATCTTACGAGTACGGAAAAAATTTATGCTACATAAAACATTTAATTAAAGTTAAACACATATAGAGGGAGGACACAATATGAAGAAATTTTCACGCTTCATACTAATGATGGCAATCGCTTGTGTTGCCGCATTTATTTTCACAGGAAACGGGTTAAATGCAAAAGCTGCGGAAGAAACTTACTTGATTGGAACAGACACAACCTTTGCACCTTTGAATTTGAGAAAGATG
>N_403
TAATCACTTCCATAATTTGCAGCAATTTTTTCTTGTACATTTTCTTTCGTGAAAAGCATCCCTTTCTCAAAATAGATATTTTCAAAATGCTGAACACCTAGTTTTAACTCTATTCGATGACTGATTTTATTTATTTTCAACCTTAATTCTTTGGTTTTAGCTTTTAAAATTGTTTTTGTCGTCAATGCTTTTGGTTTTGCATTTTTTCGGCCAACTAATTCATTTGTATCTGTAAGCTCTAGATTATAATCGATTTCTTTGTAGCAATCAGCTTGATTAAGAATCAATTTTATCAGCACATGATTTCTGATGATTACTTCTGCATTTTCCACAGT
>N_404
CAGCCAAGTACAACCTCGTCATCTTTCGTAACAAGAGCTGCTCCTACTGGAAATTTCGAGTAAGGAACATACGCAAATTCTCTTGCTTGTTTAGCGAGTGAGATAAAATTATTTTCTTTCATTTACCAAGTCACAATCCCTTCTTTTTATAAAAACATCTGGCAAAAGTATGGTATGAATATAATCAGTCCAATAAAACTTGCTACAATTGCTGCTAACAGTACCGCTCCGGCAGCTACATCCTTCGCTTTTTCGCCTCATCAATGTATTGTTCTGTCGCCACATCTACCGCTCGTTCAATCGCTGTGTTCACCATCTCTAGCGTTAACACACCAAAAA
>N_405
TGTATTGTTGAAGCAATTGAAGATGGCACAGTCATTTTGAAATGCGGAAACAGCAAATTAACTTTTGACCGTAACGCAATCAGAACTGTACTTGAAAAAGGTAATGCAGTTTCTAATCCAGTTGTAGCAGAAACAACTTCTGATGACACTGAAGTTGTAGAAGACAACAAATAATACTTGAAATAAAAATGCCATTTCCCTTTAAACGGTGAAATGGCGTTTTTTTAACCATAAAAATAGAGCTTATACTTCCCATTTAAGCTTTTTTTAGATAAAATGGGAATATGCTTATTGTTTAAGAAAGGGGACGACTTGATATGGATACATTTTCGGAATGGTATGAAGATTTAGCGCCAGCGATTTCAATAAAAGTGGAAGATTTTCATATTTTAGGTTACCGAGAAATCAAGGCAAGCCACATTTGGGCATTTTTAACAGAAGAAAAGTGGAAGAATGAACCAACCCCTGCTTTGCATGAACGTATG
>N_406
CTTTCGTAAGCACATTGCCTGTCCAAATTCATACCATTGAAGGATAAAGAACAGACGCATCACGACTGAAAATATGTCGCTGGATAAAGTAAAATTTGAGCAGTGATATTTGGTTTACCTTTTGATTTAGCAATTTGAGTCACAACGGTTTAAGCTTCCTCCTACGCTATCTCCTGCAACGATAATGTCTGAGGATTTAGCTCGCAAGCTGGTGCCGTAGTTTTGAACCCGTCAGTCAGCGCGGCATCA
>N_407
GAGAATCCGTAATACAGCCAAAAACCACGCCATCAACCGCTATTTTCTTATACATCAAAATGTCATCAATCATAACTGAAATTTGTTCTTTTGTATAAACAAAATTGCCTTTTGGGACGGACCATTGCCGATTACACTTACATTTTGTCATGACAAAATTTCACCAGCATGTTTCACAATCCCGTAACTTACAGAAGTTCCGCCCTCCGCTAGATTATCACAAACTGCCCCACTCGATTAGCTCCAGCTTAATAACGTTCACCAATTAAGTTGTATTTTCAATACAGGCTTCTTTTAAAATGGTTTTT
>N_408
GACCTAGGACCACCTTCACACATAAAGTGCTTCTGGGGGGCGACTCAGAGGTGAAATGTTCACAAATTCGTTTGTAAAGTGGCTTTCAGTCTATGACCACTTTCCCTATACAGACTCACTATGCTACTTTGGCTCTTTCATTGTCTTTAGTTATTTAGATAGTTTCTATTATAGTATGGTTCTAGGAAGGTTGGACTTAAGAATAATATTGCTCCATATTGGTTGGAGAGATTATTTTCTTTAATTAGGTACTTCCACCCATTTATCCGCCCAGCACTGGACTTCAAGCGTTACTTTCTTGGAGTGCTTTGCCTTTTTGGTTAATTCATCTCAATGAGTAGGAGTTTGCTGGATAAACTTGTCTTAAGCAAATATCCATTTCCTCAAGTTCCTTCAAACGTTCTGCA
>N_409
GCTTTGGGCTTTCATCCTACGCTACTTTCCCGTATGACATCGATGTTCCAACTGCGCTTTACGAAGGAAGATAATAAAATCGTTCTAAAAGATATTTCTATCGTTCCAACTTATGAAAATTCAGATGGTAGTA
>N_410
GGATTACCTCCCTCATCAAGTTGGTTCAATCAGT
>N_411
GGATATTTACATAATAAAAAAGCGACAGAAGCTTCGTTTGTGGATGGTTGGTTCAAAACTGGTGATATTGGCTATTTGGATGAAGAGCTTTTATTTGTGTTAGAGCGTCGTTCTGATTTGATTATTTCGGGAGGAGAGAACATTTATCCTACTGAAATGGACGTATATTCATTTCCGAGTATGAGGGCGTGAAAGAAGTGGCTGTTATGGGTAGAGTG
>N_412
TCTTAACCAATATGACTCTCGAAATAGAAAAGGGCGAGATATTTGGCT
>N_413
TTACCATTTTCATCTTTATATACTTCTTCTAACTGTGTTTCTGTAAAGTATTCTTCATCAAAAACGCAACCCGACCTTCGTATTCACCTAAGTAAATGTCGCCTTGTTCTAAAAGTTGTTCAAAGATTTTTTCAACCGATGTTTTATGACGGTCTTGTGTTGTACGAATAAAAATCCGTATTAGAAATTTCTAGTTTTTTCCAAAGTTCTTGGAAACCTTCTGCGATTTCATCCACGTATTCTTGTTCAGAAATTCCGCGTTCTTTCGCTTTTGCTTGGATTTTTTGACCGTGCTCATCTGTTCCAGTTAAGTAAAACACATCATATCCTTTTAAGCGTTTATAACGAGCCATCGCGTCCCCCGCAACAGTCGTATAAGCATGGCCGATATGCGCTTTTCCGCTTGGATAATAGATTGGTGTGGTAATATAAAACGTATTTTTCTCTTCAGGCAACACAATTCCCTCCTTAAAAA
>N_414
AAACGTTACTACGTTAAAAAGAACATAAACTATTTCAGGAGGTTATTTTTACATGGTTGGTATGACTAGAAAGAAAACACTCTTTTGGCTATGCATATTCTTGCTACCCAATTTACTAGGTTTTCTCATTTTTATTGCAATCCCAATCCTTGGCTCGCTTGGTATTAGTTTTACCGATTGGGACTTAGTGAGTACTATTCACTTTACTGGATTTGAAAATTACAAAAGGCTATTTAATGACCCAGAGTTTTGGAAATCGTTTAGAAATACAATCACGTTCATCATCGGTTATTTGCCTAGTGTAATGATTGGCCTAGCGTGTGCCTTGATGTTGAACCAAAAAATCAAAC
>N_415
TCTTTAATTTGCAACTTCACATCTTTACCAACTTCTTCTACATCGATTGTGATTACTGCACCCATCTTGGTAGCAACATCTAAAAGATAATCAATCGCTACTTGGATACCATCTTCTTTTTCAATTACTTTTACCATAGCCAGTCTTGAACCAATTCCGAAAATACCTTT
>N_416
ACTTATTTTGAAATGTAAATGGACTCCTCAGTCATGATGAAGGGATTACCTTTGAAAGTTTTAGTTACTTAATGTGAAATATAAATTTCATTTGTGGAAAACAACAATAGCGTGTAGTATTGTTTACTTACTCATTGTGAATTGTAAATGCAGAAGCAGCAAAATAACCAAAAGTAATGACTTTCATTTTAATTGCTTAAGATGAAATATAAATGAAAACCTATTATGCTTATGATTATCTATTTCCGTTATAATTATTCCTTGCAAATAAATT
>N_417
TGCACCTGTAATACCAGAACCAGAGAAGCCCATGAAGTAATCCCAGAAGTTTGGCGCAAATACGTGCGGAATTGGTTCTCCTGCCGCATATGCAGCCGCGTTCGCTCCTAAATATTGTGTCATAAATGGAAGCACAAAACCAATCAAAATCGCATAACCATTTAGACCGATAAACCAGAATAGCATTTCAAGGAAACAAATAAGGAAAACCGCATAAGGCGTATCAATATTAATCGCCGGAGCTAGCATCGTCGTAAAGGCTTCCGGAATGATTTGACCGCTAGTGACACTTTGCATTAAAATACTTAGTCCAACAGCACTGGAATTAGCAGCAACCGTGGAATAATTGCTTCAAAAGTAGTCGCAATCCCCGCCGGTAACCCTTTAATTCGAATCGTAATATTTTTTCTAATAAATAAACCGATAAGTTCTACAGAAATCAGCGCTGCAAAAATGGCAATAAATAGCCCTCTTGAATCCAAGCTATTAAGCA
>N_418
TTAGTTAATTGAGGAGTATCTTTTAGGGCCGAAATATCTTTTAGTTGATTGCTACTTAGATTTAATATCCTTAAATTAGTTTAAATTTTCGAAGGATGGTAAAGTAGAGATTTGGTTGGCTAAGTTATAATTTAGGTGAGTTCATTAGTGGAGTAATATCTGTAATTTGATTGTAGTTAAGTGATACCGTTTCTAATTCTGTTAAATTAGCGAGATTCTCTAATTTGCTAATTTTATTTTGGCTTAAATCTACAAATTTTAAGTTGTGTAAATATTCCATGCCTGTTAAATCTTCCACACCGAAATCCACATATACCATTGTTTCGATAGTATCTAGTTGTTC
>N_419
AAAGTTTGCCGATTAAGTCCACAAATATTCGTGATATCCGCAATACTAATACTTTCAAACCGCTTATGCTGACAAAGCTCCATCAGCCCACCAGCAATCGCTTTTTTAGTAATGAGTGATTCCGCCATGGCATCCGCCTCGTTTCGTTTGTTTGGGTTAATTGTATCTCAGGTGGGGTTGGAATTGCTAGGGAAAGCATGGGAGATGTTGGTGCTTTATTATCTCCTTGAATGAAAATGACAGATTTTAGTTGAACTAATCCAAAGTTTTTTGTCTTCTCGATTAGCTCTCGTGCATTAAGTGCTCTCAAGTTATTTAGTAAATTCACTTTGGGACCTTAGCCGGCTT
>N_420
CGGTAAAAGCTTCCTGCGTCTCTTTTTTTTGACAATTGTTATAGAATTGTTGGTCCTTTTTTCCTATTTTAGTACAAAAGCTAGAAAGTTGCTTTTTTTTCATGTATAATTGTTTTATAAGAAAAGCTGGGGAAGGTTTTTCTAAGGTGAGGTGCATAATGTGAAAATTAGGTGGATTAGACTTTCACTAGTTACCGTTCTCATTTGCCGTGGTTTGTTGGTGTAATAGGTTTCCAAAAATACCAATTTTCAAAGTCGCGCAACAAAGTAATAATGCAGATGGACAGACTAAATGAAGGAGATTTTCACTTGGATAAGAAAGAAAATGGAGTGGAAATCATTTCTTACATTCCTAAAACAACTAAAGACAACGAAATTATCCAAAAAGAAATTA
>N_421
TAATTTGAGCAGTATATTTCATCACTGCTTTCTTTAAAGGCCATACTTGTTCTACATTATATTCAAATGTATTCGCTTTTTTATCTGCACGTTTAGCTACTATTT
>N_422
CAGCACCTATTATTCGACTAATATAGCGATGCAACTTGCTAGAGTAGCTAAGAAAGCCCCTCGCCAAATTGCCGAAAGTATCGTTCCAGAACTAAAAAAAGACAACAAATTAATTAAAGAAGTAGAAATCGCTGGGCCGGGTTTTATCAACTTCTACCTAGATAATGCTTATTTAACTGATTTAGTTCCTGTGATTTTAACCGAAGATAAACAATACGGAGAGTCTGATTTTGGTAAAGGAGAAAAATTCCAAATTGAATTTGTTTCCGCGAACCCAACTGGTGACTTGCATTT
>N_423
TGATGGTGGTAGTGCAAGTGCTTCAGAAATCCTTGCTGCTGCAGCAAAAAATATGGTGACGTAAACTTGTCGGCACGAAATCATTTGGTAAAGGTACGGTCCAAACGGCAACAACTTTATCTGATGACTCCACGCTTAAATTAACTGTCGCAAAATGGTTAACACCTAATAGCGAATGGATTCATGAAAAAGGTATTACGCCAGATGTAGTCTGGAACATGCCGGTTCTGCAACTATGACTATCCGTCTTCCACCAA
>N_424
TACTTTAATTTCTAATAGTGAAAAAATCCCTTCCAGCTTATCGAACTGGAGGGGATTTTTATGTTACAATAAACTAAAAAAAAGAGGTTAACAGATGGACGCAAAAACAATAATAGAAAACCGCTTTCAAAGTCAGAAATTAATACAAACTGCGTGGAGTAACTATCCGGAAAGAATTGTTTTTCATTTTGGAGCAATGCAATCGCAAAACTATGGTCAGTCGCTCTGGGCTGTTGGGAGTAGAATGACGACGCCAAGTGAAGAGTCTGTAGAGCAAGCGATTAATAATGGTGAAATTATCCGGACATGGCTTTTGCGCGGAACAATTCACTTGTTTTCAGCCAAAGATTATCACTGGATGATGGATTTAATTGCGCCTACGATAGATAAAATATGTAAGCCATACCGAGCGAAATTAGGCTTAACAGATGAGGTTCTTCATAAGGCTACAGAAGTCGTTTCGGAAATTGTTTCAGAACAAGCCGTTACGAGAAAAGACTTGGCGGCTCATTTAGCGACCAAAGATTTACCGAGTGCAGGGATTCC
>N_425
TATACCTATCACTTCCTATCTAATACAGAAATTTTTATTCCCTTTTTACTTACTACATTATGATGATGTC
>N_426
CCACATGCGAAAACAGAGGCAATATCAGAAGCAAAACTGCTTTTCATTCGCCTCACTGAACCGATTGATTGGGAGTCAAAAGAAGGTTTTAAGGCACAAGCCATTTTTGCCATCTAGTTCCAGCTAGTGAGGCCAGCCAGCAACATCTGAAAATTTTATCTAGCGTGGCTGTGAATTTACTAGAAGAAGCATTTCAAGAACAAATTTTAACGATTAAAACGGAACACGAATTGATGGATTACTTGAAAGATAATTTGGAAGGAGAATTAATATGAAAGTTGTAGGAGTTACGTCATGTATCGCAGGACTTGCGCACACACCAATGGCAGCAAAAGCATTAGAAAAAGCAGGAGTAAAATTAGGACACGATGTCAAAATTGAGCAACAAGGAGCGATGGGGACAATTGATGAAATCACGCCAGCTGAAGTGAGCGCGGCAGATGTAGTTATCATCGCGGCGGATAAAGTAATCGACGGGGAAGAGCGTTTCAAAGGAAAACCAGTCGTTCGTGTGAAAATTGGTCAATGTGTTGCGAACGGGGAAGCGGTGTTAAGTAAAGTAGTTGCAGCAATTGAAGCACGTAAACAAAAGGAGGCTAACTAAGTCATGAAAGGGAAATTAAACGAAGCAAAAGACCACTTAATGTCGGGTATATCCTATGCGCTACCAGTCATTATCGCAGGTTCACTTGTTGTAGCTGTTGCAAAATTGATTGGGATTATTGGCGGGGTTACAAATCTGGATGCTTATGCTGATGCAAGCGGATTTATCATTATGTTTATCTATTTCAAAATGTAGGTTGGGCGGCAATTGGCTTACTTAACTTAGTACTTGCGGGATATATCGCTTATTCAATCGCTGGAAAACCTGCTCTTGCTGCTGGTTTTGTTGGTGGGGTCCTTGCTACTAGTACAAATGCTGGTTTCTTAGGTGCCGTTGTCGCTGAC
>N_427
ATGGAGAAACTGGCTGCTATGAGTGTTTAGAGCGGCAACTACTCTCTCATTTTGATGGTGTTGTCGGATTATTTAGTACAGAAAATAATGTTCCACAGCTGAATTGATGTTTGTTCTTTCAAATAGAAAATACCTATTTATGGTCAATCTTTAGGCAATCTTCTCCACTTTAATTTTAATAACTACGAGTATACGTTTAATACAAATAAATCCAAAGTTGTTGTTCTACCTGTGCTACTTTCAATAATATATTATTTGAAGAGCAAAACATTCGGTCAGTGATAAAGGAGCTGATGAGTAGTGATTAGCATACAAAATAATTTGGAATATAACAAGTTACGTTGGGAAAAGTGGAAATGTAACAGGAATATGGGAGAATAATAAGTTCTTTCTAGGCTCTAGTTCTTACCCTATTATGAAGTATCATTACATTACAGCTATTTTGTTAATTTTGAAAAACATATTTCTGAAAATATGCCTAAAATAAGTTACCATTTAAGTGGATATGGTGTTAATAATGAAGCGCTTGTTAGAGAGAGATTATTAGTCGTATGAAGAAATGACAAAAGAATATAAAACTGACTTAATATGTGAACTTAAATACGTATTACTCTTCTGCGAAAATTATGTTACTCCAAATGATACTATTCAATGGATAGCAATGAATTCTCTTGTTCAAGTTGTTTGCAATTTGTTACTATGTATAGAAGAAATGTTTTCTAGCGCTGTATCAACAGG
>N_428
GGTACGATTGCTGCTGGCGTAGCGAAGGGGAATGCCGACGTTATTTTAGTAAGCGGTTATGAAGGCGGAACTGGTGCGGCGGCAAGAACAAGTATCCGTCACGCGGGAGTGCCGTGGGAAATCGGCTTAGCTGAAACACACCAAACGCTCTTGCTAAATGGACTTAGAAACAAAGTCGTTGTCGAAACAGATGGCAAACTAATGACAGGAAAAGACGTTCTGGTTGCCGCTATGCTCGGCGCGGAAGAATTTGGTTTTGCAACGGCACCACTCGTAACACTTGGTTGCGTCATGATGCGTGTTTGTCACTTGGATACATGTCCAGTAGGTGTAGCAACACAAAATCCTGAGCTGCGGAAAAAATTCAGTGGTTCGGCAGATTATGTCGTGAACTT
>N_429
GGATACGCGCAGGTTATTCCAATGGAAGATATTAATTTACATTTTACTGGTGATTTTCACGCGATTACAGCAGCAAACAATGCTTTATCGGCATTTATTGATAACCATATGCAACAAGGGAATGACCTAGATATTGACGGTAGAAGAATCGTTTGGAAACGTGTAGTTGATTTGAACGACCGTGCACTTCGAAAAGTGGTTGTTGGTCTTGGAGGTCTAAT
>N_430
TCTAGTTCTTTCCATTCTAGGTTTATCATAAGATTCTCTCGTTTCTATGAGTAATTGTTATGGAATATACAAAAAATCTTTTATTAATGTAAACACAAAAATTAGTAAACATAAAAAATATAGTGAGCATAACGTGTACAAAGTCTTTTTATTTTCATATAGTTTAAAATATAAAAAAGCAATGACGATTAGCAATGTTATTGTAAAAACCGCTATCACACTTGATAAAAATTCTAGCATGCCCGCTCCCCCTCATTCACACTGTAAAGAAAACAAACGTAGATAAGATAATACCACCTACTACAGTAAATAAGTACGGCATAAACCTTATTAATTTGTTTTTCTTCCCTCTATATTTATCGAAAAAT
>N_431
TCAGAATAATCTCTGTGCTTTTTTTATTTCCCGGGAAATCTCTCGCATACATGACAAACTTTTGGGGTAATTAGTTAGGAAGAGGTGATGAAAATGGAACAAGCATTGAATATTACATCTGAAATTGGCAAACTCCAAACAGTTCTTGTAAAGAGGCCGGGTTCTGAACTCGAAAATATCACACCAGAATACCTAGAATCTTTATTATTTGATGATATACCGTATTTAAAAATGATGCAGAAGGAACATGATTTTTTTGCTAAAACAATGAAAGATTCAAACATCGAAGTACTCTACTTAGAAAAACTAGCTGCTGAAGCATTACGAGAAGCTAATAATAAAGAGTCTTTTTTAACGAAAATGATTAAAGAATCCAATCAAATGGACAAAGTGCGCTATATGTACGAGATTATTTGATGTCTTTTGACGAGGAAGAAATGATTAGAAAACTTATGTCCGGTTTAAAAAAATCAGAAATCCCCGAACGCAAA
>N_432
AGTATCATCGTTGCAACAGAGTTTTCTGGTGGGACAATCAAACTTTTACTGACACGTCCTTATTCTAGAAGTCAGATACTATTTTCCAAATACGTAATGTGTATCGTTTACAGCATTATTAGCTCTATCACATTACTTGTAGCTAGCTTTATCT
>N_433
CAGTGTTAACGCAAAAACAAATGCAATTACAATTCGATGAAGCTGGTCGAAGTGGACAAGAAGTTGTGGTTATGGAAAACTTAAGCAAGTCATTTAGCGAAAAAGCAATCGTACAAGATGTTTCTTTGCAAATTAGGCAAGGAGAACGAGTAGCGATTATCGGTGAAAACGGCGCCGGCAAATCTACTTTGCTTAAAATAATGGAAGGGAAAGTTGTTGCTCGATGTTGGCATGATTAAGGTTGGTGCAAGTGTGAATAGCATCGCTTTTCTCAGCAAATGGAAGAGCTGAATGAAGGCTTGACTGTACTGGATGCATTGGGATAAGGTTGCT
>N_434
TTGGCCCGGAAGTAATAACAGACCTGATTCAAACGCCAGCTCCGCGAATTGTTTGATAATATATAAAGGCAATACAATTTCCGCACCAATCATTGCCATCGTTACAATCGAACCAAGAATAACAGACAATGAAAATACTGGATATTTCAAACACGTGTTAGTTCAAGCATTGGATTATCAATAACTAGTTGGCGCCAAACAGATAATTCCGACGACACCAACAATCAACATCGTGATAACCGTTGCATCTCCCCAACCATCATTACCTGCTGAACTAAATCATGAAAGGAGTAAA
>N_435
ATTTTAATCTGTTGTTTATTTGTGTGCGCCTCGCCGTTTTATGTAAAAGCGAATACGGATAAGGCGACAAGTAAAGCGGGAGTGATTTTCACGCATGACCCCCGAAAACCAAGAACTGGAACAGATGACAGAAGCGGCACTTTTCCGACCAAAGTTCCTCCAAAAAGACTGCCGAAAACAGGGATGCAACTGATTTTTATCTTGTTTTACTAGGGTTTGGATTCATTTTAATCGCGAAAAAAGGCTATTTTAAGGAGGTGAGG
>N_436
TTCCGCAAACCAGTAACTGATGCGCTGAAGAAAAGTGAACGCTTTGAAGCACCGGCGAGTATCGAATCTATCGCTGAAAAAGCGAGTCAATTACTATCACTCGGAAATAAAATGGGTGAGGGCTGGTTCTTAACAGGGGAAATGTTTGAATTACTCGATAGTAATGTACCAAATATCGCTTGCTTACAACCATTTGCTTGCTTGCCAAACCATATTACTGGTCGAGGCATGATTAAAGGGCTTAAAAAAATGTATCCAGAAGCTAACATCATGTCCATTGACTACGATGCCGGCTTCAAGCTCTGTCGAACCAACTAAATCGAATCAAATTAATGCTCTCCATCGCAAGAAAACAACTAGAAACGACAGAAGTAATCACCGAGAAAGAAACAAACACACGATTCAACCCAAGAGAAAAAATCCTTGGTAAAGCAAAACAAGTACGAGAAAGCGCCCCAGTCGAAATGATTGGAAACAAAGTAAAACAAGCGCGGGATGCAGACCCAGTTGGCGCGATAGCTCAGAAAGTGAAACATGTTGCATCATCAAGTAGCGAGCACGTCCAAACGGATAATGATTAATGTAAAGCCACCTATAAAATAGGTGGCTTTTTTAGATAAAATTCACAAAAATGACACGAAATAGAACTATATCCGCAATAATAGTATTTTTGTTAATACATTG
>N_437
TTCTTTTGCTGTGGTACCTTTA
>N_438
TGAGTCCGTCAGCGGCCCGCCAATAAAACCATCGAGCAAATCAGATAGCGGTGCGCCAACCCAAGTAAAGGTTATTTGGAAAATCAACCACATAATACCAAGAAAATAGGAATGCCAAAAAACTTGTGGGTGAAAATTTTATCCATTATCGGATAGTGGAATATCCGAATGGCGCGTATATTCGACCGAGGTTAAACAAATATCATGAATGTAATTCACACGAACTTGGTGAAAATGATTTTCTAGTTTACCGTCAAGCGCAATTTCAAGTTCTGTGCGGATATGTTTTAATTGCTCCAAAGCAGGGCATGTCGCTAAAAATTCTTCTGTGACTTCATTTTTAGAAAGAAATTGAACAGCAAGCCAGCGAGATTGTTTGGCAGGAATCATGTCTTTGATTAAAGCTTGGATTTCAGTAATCGCTTTTTCCGCGGGTTCCCCGTATGGTAAAACAAGT
>N_439
TGTACAGTAAGAGACCATTTACAACAGCATATAAGAAAAAGACAACCTGTTATGGGTTGTCTTTTTTGACGTTCTTTTTATCGTAAAGCTTTTTTGCTAGGGAAAAGATAATAGTTATTGCAAGGAAAATTAAGAGAAAGTTTATCATTAGATTGGGCCATTGGATAGTTATACCCTCGTTTCCCGAGAAAAACATCTCCGTAAATGCACCTTTCTTATCTGTCGTACTAATTACAGTTAGCCATCTAAAAGGTGCTCCATATATGTATTCATAAAAACTCACTTTACTTCCATCAGCTATCGCAAATGTTGGGGGTATGATAAATAACGTGGTGATTAGGAGGATAGAGGTTGCAAATAATCGGTTAGTTAGCCATTGTAGTTTTTTCATGTTAGCTCCTTTTGGGTGAAGGTTGGTTTTCCAATTTGGGATTTTATAAAAACATTGCTAAAACATTTAGGCCCTTTTTAAATATGGGTTGCAAGGGTTCTGAACGAGACAGTAAAATGTATTTTTTATTTTACAATTTCCATTTTTTTAGGAATTCCATTTTTTTCACAAACTTTATATTTTCTTCCGCTAAAATCTGTAGCGTAAAGTATTCCTTCTTTTACATTAATCAAAGTATAAACATCATTATCTCCAACGGGTCTCTCTCCTATTTGCCATTTCCGTTCACCCGTATAAGAAAAAGCATAAATATTATGAAAATCATCAAACGTATATTCTTGGTTGGCTGGTATATCTAATAAAACATATACATGATTTTTATCTTCTCTCAAAGTTTGTATTGGATACTCAAATGTGTATTCTTGGTTTTCAAAAATTAATTTATTATTCATATGAGTTATCTTCGTCATAAGCTTTTTCCTCATCTTTGTGTTTGATTCTTTCTTTAGCAAATCTATCAGCTTAACTACCTCAACATCATATCCTCTAAAAAGGTCTTATATTCTCTTGTGGACAGTTCACTTGATA
>N_440
CAACGACGATATAAAGGACGTCTTGGTCTTTTTTAGAGAAGCCACCGCGACCTTCCAACACTGTTACCCGCGATTCATCGCGAGCATCACATGGGAAGCAATCGCGTCATTATCTTTAGAAATAATGAGCGCACCGCAGCCGCATAAGCTCCTTCTTGAACAAAATCAATTACGCGAGAGCCGATGAATACGGCGACGAGCGTGTACATAACTTGACGGACATCTAAATAGGAGAGTGAGGCAACGAGAACAATTGCATCAATAGCAAATAGCGTGCGCCCCATGCTAATGCCTTTCGTATGATTTAGCAGTTTGGCGATAATATCACTACCACCAGT
>N_441
TATACATTGTTTCTTTAAAAAATGTTTATTTTGTGATAGAATAAGCATGCCTGTGTTTTTAGAATACAGAATATGATGTTTCAAACAGTCAAGTAATACTTTATCGGCATTGTCGGTTAAGAATTGCTTTAAGTTAACTTCAAGAATCATTAACAATTCTTGAATTAACCAGTTTGATAAGATGATGATTAAGGTAATTATAAGTTTCATACATGTGGTTCCTTTCGGGTTATCGTCTATATTATAACATAATAGTTAAATCATTCGACTTCTCATATATTCAATGGTCATAAGTATGGGAATATTGACCTAAAGAGACGCAG
>N_442
TGCACGTTTTTCATGGTGATATTTCAGTAAAGCTTCCATCGTACTAGCTTCGATTAAAGGCGTGTCCCCACAAACAACGAGCGTCACACCATCTTTACCTGCAAGTTCCGCTTTCGCTTGCAGTACTGCATGCGCCGTTCCGAGTTGCTCTTCTTGCTTTACAAACTCGCTTTTACCAGCTAAATGCTCTTGTACTTTCTCA
>N_443
ATCGTTGTATTTGTATTGGTTGCGGGATGAATAAAATAATATTATCTTGTATTGGAATTTGCATTTGGTTGTTTATCCATACTTTATTACTTTCAATTAGCTCTGTTTTACTTACTTTTGGAGCCTGTTCTTCTGCATCCACTTGCCATAAGAAAAAAACAGCCGCTGCGATAGCAATAATAAGAACGATTATTATCATCGTGAACCTTTTAAATTGATGTCCACTTGTCATATCGCATTCACCTCATTTCTTGTCAGAAT
>N_444
AGCGTATGGTTCTAAATGATGGTTTAATTTACCGTGAACCAAAAGATATGCTTGAAACAAATATCTTTAAAGCGCTAGAACAAACAAATAAAGAAGTTATCTACAAAATGAACTTAAAACTGACGAATGACGAACTATGTTATTTGTATGATATTTTGAACGAAATCCAACCAGAAGTACTTTCATAATTACAAACAAGCCAACATTTTTTCATAAGTTGGCTTGTTTTATTTTCAGCAATTGCGTTTTCTGGCTAATCTTTTAGGGTAATGATGTAT
>N_445
TAAAATGTCGACACAGAATATAAAGCAGCGATTTCAGAAGTAGGTGCTATTATTGAAAATCCAGAATTTTATATGTATATGTCTGGATGGGCAAACTTAAAGCAATTCGCACGTATGAGTCAAAAAAATATTACTGACGAACACGTTCGTGAAATCGTTGAACTTGTAAAGCTTACTGGCGCAATTAATCAGAAAGTAAAAACATATTCTCTCGGTATGCGTCAACGTTTAGGTGTTGCGCAAGCTTTAATTCATAGCCCTGCTTTACTTATCTTAGATGAACCAACAAACGGACTTG
>N_446
AATGAAATGTCCGATTCTTGTCATGAACGACCTATTTTAGACGAAAATCAATACATTGAGTTTGATTCACTTAAATTTATGTTCAAAATAACACAACTTGTGTCCATATACATAATTTTATACATTTAAAAAATAAAATAAGCCATTTAATCCTTCTAATAAATAACCTATTTCATATAGAACTATAATTCCATGTGTATAAACCGTATTTTTATAACACGTAGGATTACTTTATAAAAAATGACCGGAATGCTCCACTATTTACTTCCCTTTAAACCAAATTCCCCACAACTTTCATGCGCAATCTGGGCACATTAGCCAGATGATGCACCAATGGGATTTCTTCCACTACTTCAATCGAGTCAGTCACTGAGCCGGCTAAGGTTGGTTGTTTCTCTCGCTTTTTGCTCGGCATCTTGCAGCGCTTCATCCCGCTTGATTTGCGAAATAGATGCGCCGATTGCGTTGGCGACTGGGCCATTTTTATCGCGGAAATTTTTACTTTCAACACCAGAGATT
>N_447
TGACGAACAGGAAATGGATGGGACTAAATGAAACAATTAAAAGTGGAAAATTTAACAAAACATATGGTGAAAAAAGCCTGTTTGAAAATATCTCGCTAACGATAACAGAGGGCGAACGTATTGGTTTAATCGGTGTAAATAGTAGGGAAATCGACGTTCTTGCAAATTATTTCTGGTAGTGAATCTGGGGATAAAGGTACTGTTTACGAAAGCAAAAGATTATACGATTGGTTATTTAGCACATAGTCGATTTAGATGAAGAAGATACAGTTCTTTCGGCTGTTTTTGACAGGGATGCTGGTGGGCTTGGGCGGTGGTGCAGAAACCA
>N_448
TAACAGTGTTTGGATAACCTTATCCATGGCTTTCTGTTGGGATAACTTTATAGCATCCATTTACATTACATAAAAAAGAGGGGGGTACTAGTGCAATCAATTGAAGACATCTGGCAGGAAACACTGCAAATCGTTAAAAAAAATATGAGTAAACCTAGTTACGACACATGGATAAATCAACAACCGCTCATTCACTTGAAGGTAACACGTTTATTATTTCAGCGCCCAATAATTTTGTTCGCGATTGGTTAAGAGTTACACGCAATTTATCGCTAACATTTTGCAAGAAATAACTGGTCGCTTATTTGATGTCCGCTTTATTGATGGCGAGCAGGAAGAAAACTTTAATACACTGTGATTAAACCAAATCCAGCGTTAGATGAAGATGGCATTAAAGATGAAACATATGCTTAATCCGCGTTATGTTTTTGATACTTTTGTCATTGGTTCAGGAAAC
>N_449
ACAACAGGTTGCACAAACAAGTCGAGTTGTCTTGGAGTTAGTGCCATCTATATCACTCCTCTTCGCCGAATATCCCAGTCATATCGTTGTTAGGCATTTCCGCTTGTTTTTCCTTCGCTAACATTTCAGCCCACTCATCAGCCTCAGCTTCAGTAATATTCCAAGCACGTTGTAAAGCAATTTTTAGCGGAATCATACCTTGATTTTTAGCGTTTGTGTAACGATTGATAGTTGTATCTTCGTCTTGCGCTATGAGTGTCGTCAAAATC
>N_450
TTTCCCAAGAAGTTTCCGCATCATTTCCAATAGGTGTAACAGCTCCAATACCAGTAACAACTACTCTTCTCTTATCCATTTACTCATCTCCTTATTTTGCGATTCATAAAAAACAACTTCTGTCCAATGACAGCAGCTAGTATAAAGTTAAGGCTTTATTTAAAATTAATAATAGTGCACAAACAAATAAACCAAAAGCCTGTTCCATTATAACATAAATAAAGGAAAGTTGTCCTAACTAAAATAATCGTTAGGGCAACTTTCCTTTTTAAATTTACTGCTTACTTACCCCAGACGAATGATTAGGGCGCCCATGTTAGTCCGCCGCCAAAACCTACGAGCA
>N_451
GCCTCTCAAATGGCTAGTCAGAATGAACAGACAGATAATAGTATTATTAGTGAAATAACTTACAAATAAATTAACATAAGTGAGAAAGTCATTGACAAAGTCTACTAGACAAGGTAATATGAAAAAACAAGAAACGTCACTATAGTCACAAATGAAGTGATTTAATAATATGTAGAAATCTTATCCAGAGTGGTGGAGGGAAATGCCCTGTGAAACCCAGCAACCTAAA
>N_452
TGCCAATATATGCCGAGTGTGGCGGATTGATGTATCTTGGTTCGAGTTTAGAAATGGAAGCTGAATCCTATGAAATGGTAGGGGTTTTTGATGGAGTTAGTAAGATGACAACGCGGCTTCGGAAGTTTGGCTACTGTATCGCCGAACCTTTAGAAGAACACACTACTTGGTAAAAAAGGGACAGCTATTCGCGGTCATGAATTTCATCATTCTGTTTTTGAAACGACCGAACCAACACGTATGAAATTAACGAAAAAGCGGGATGGCAAAATTGTCAAAGAATGGCACGGCGGTTATCA
>N_453
TGTATTGTTGAAGCAATTGAAGATGGCACAGTCATTTTGAAATGCGGAAACAGCAAATTAACTTTTGACCGTAACGCAATCAGAACTGTACTTGAAAAAGGTAATGCAGTTTCTAATCCAGTTGTAGCAGAAACAACTTCTGATGACACTGAAGTTGTAGAAGACAACAAATAATACTTGAAATAAAAATGCCATTTCCCTTTAAACGGTGAAATGGCGTTTTTTTAACCATAAAAATAGAGCTTATACTTCCCATTTAAGCTTTTTTTAGATAAAATGGGAATATGCTTATTGTTTAAGAAAGGGGACGACTTGATATGGATACATTTTCGGAATGGTATGAAGATTTAGCGCCAGCGATTTCAATAAAAGTGGAAGATTTTCATATTTTAGGTTACCGAGAAATCAAGGCAAGCCACATTTGGGCATTTTTAACAGAAGAAAAGTGGAAGAATGAACCAACCCCTGCTTTGCATGAACGTATG
>N_454
TAAAATCACAACTTATTGTAGATTTATTCGTAATTTAACAATAACAACAAGGCTCTTCATTCATCTAGAAAATAAAAGGATATATCAATGTGAATATAACTAAAAACGGATTATATATAATTATTGGGGCAAATGGAGTAGGGAAAACAACATTAGCTAAGAAAATACTTCAAGCTAACAGAAGTATTAGTTGCATGATGAAGCAAGATGATAATCAAATATTGGAGTATGAGACGGTTTTAACCAATATTAGTATGAACGAAAT
>N_455
GGTAATTACTGGGTCGATATTTACAAATGGAATGCTGAAATCTGGAATTTGGAAGAAAGAGGCATTTTTGATTAACGTGTAATCTACCATCCCAAAAGCCATACTTGTTAAGTAACCGACTGTGAAGCCGAACAAAATTGGAATCAAGCCCATAAATCCTTTGAAAAACATCATTGCGATTATGGTTGCAAGGAGCGTAATTACTGCTACTGCCAAAGTTTCTAAACTGTATTTACCATTGTTTGTTCCCATCGCCATCGCT
>N_456
ACAACAGGTTGCACAAACAAGTCGAGTTGTCTTGGAGTTAGTGCCATCTATATCACTCCTCTTCGCCGAATATCCCAGTCATATCGTTGTTAGGCATTTCCGCTTGTTTTTCCTTCGCTAACATTTCAGCCCACTCATCAGCCTCAGCTTCAGTAATATTCCAAGCACGTTGTAAAGCAATTTTTAGCGGAATCATACCTTGATTTTTAGCGTTTGTGTAACGATTGATAGTTGTATCTTCGTCTTGCGCTATGAGTGTCGTCAAAATC
>N_457
AATATTGATACGTTGGCGCATGATGCGGAAGGTCATGCGTATTTTCGGTCGTTGATTTCGATGGTGTTTAAGAGGGATATTCCGACTAGTGCAATTATATTGGATGAACAGTGTCAAAAATATATTGAGTCTTCAAGCTTTCTTGCTATGGTTCGGAAAAGTAGTAAGGAAACACTTGAAAAAGAGCTTGGTCAGGAATTTTCATATAATGATTACTTGTATTTAATGCTGATTTATTATTCGACTAATTTTAGTATCATTGATGCTTCCATGAAAAAGGTGGAGTTGGAGCAGTTTAATGAGTTGATAATGAAAAATGCAGATTTGCAAGTTTTGATTGATTTATTTGAGGAATATTTTGGTCCGGAGGT
>N_458
TTGTAATCCGTTTGCAAGTGCGACGACGGTGGGGATGTTCTTCAACTCCTCTAGACTAAGACCGATTACATGGGTGTTGAATCTCAGTTTTTGCTTCTTTTCCGTCTGCTGTGAAAAAGCGTGAATTAATATCACCGACAACATCTTTATAGCGTAGTTCTTCAATATCTTCAGAATTAATATAGCCGATTTCTTCCATTGTGCTGTGATTATAAGGGCTCGATACACCGACAATAGCCATATCGTTTTCCTTCTTCTAATACTTCGCTAATAT
>N_459
AACATTAATGGTAAACCCCTTCCTCTTAAATTGCGCTAGTGATATGTTATCATAATCAGTTTTTTCTGCAAGTGCCAATTTTACCAGTTGACTTGATTTTTTATTTTCCGAACACCTTGTTCTTCCAAAATGGCTGGATTATCTACAAGATTGCTTTTTTCTGGTGAAATCTTATTAATGGAATCAGCACAAAAGCGCGTTCTTTCATATAAGGATGTGGGATTTTCAGCTTTT
>N_460
GGGACCAATAAAATGTCGGGAATGGCTAAATACATGGAAATATACATCATATCCGTGATAAAATCAACCAAAATAAATACGAAATTAACGAGAAATTGCCTGATGGGGACAGTATGGCTCGCACGTATGATTGCAGCAAGCTCACTGTCAAAAAAGCACTGGATATGCTTGTACAAGAAGGCATGATTATTAGACGACGCGGGGCTGGGACTTTCGTGAAATCCCATTCGACTAACGGCGGAGAATTCGCGCTTGGGCCAATGTCCGGACTTGTAAATACATTTGGAAA
>N_461
TCATTAAAGACAAGGAATCCATTGAGATGGCAAACAAATATGGTATTTCCATGGTTCTAACTCATGTACGACACTTCAAACATTAATCCTCAAAAAGGACGTGTAAATAAATGAACTTATTAGTAGTTGGTAGCGGTGGTAGAGAACATGCTATTAGTAAAAAATTATTAGAATCCAACAATGTCGAAAATGTATACTG
>N_462
TACATAGTACTTTGTAAATCAGCATCAATAGACACGACACAATCTGAATATGCATGTGCTTCTGTAAGCCAGCAAGTAAAGCTCCTTGATGTCCATGATTAGACTAATTTTAGTCCAGATACATGTTCATTTGATTTAGTATTGTATGCTGTAACTTTCCCAAGTTCTATCTTTACTTCCATCATCTACAAACATAATTTGACTTTTGTCACTGATTGATTCACTCATCACTAATTTTTATTATATAATATTTGTTCAGCTGT
>N_463
TTGAGTGCCAACGTTTAAAACTCGCCAATGAGCTTCATAAAAAAGGGTCGATTTATATTATGGATGAACCGACGACTGGTCTTCATATGTCAGATATCGAACATATTTTGACGATTATCCACTCACTTGTAAATAAAGGAAATACCGTTATTGTAATTGAACATAATGTCGATATTATTCGTAACGCAGACTGGATTATCGACCTTCGCCCAGAAGGCGGAAGTGCTGGCGGACAAATTATCTTCGAAGGCGCTCCCCTTGATTTACTTGAAAATAAACAATCCTTAACTGCCAAATATCTTTAATGAAAAAAGCCGTTTTGTCTATGGC
>N_464
AATGGGTAATGCGACAGAGCATATTAAAGAAATCGCTAACTATCTACAACAACTACTAATAATGAAGATGGTGTGGCACAGGCTATACAAATGTCATTGAGGACCGCTAAAAATAGTGAATAGTAGTAAAAACAGAATATTGTCAAACGGTGTAAATGGAGATTTAAAAAGCATGCGAGTCACTATAAAAAGCCGAAACTTTCTATAAAGGAGTTCGGCTTTTTGCTTAATTAAGTACTTTATGATA
>N_465
AAAAGACCGCGCAATGCTACGCCCTCTTCCTCAATCAATACACCGTAATCACTAGCTACTTGATGATTCGTATCCGCAGCGAGTGGGTAGTTTAATCTACCAATACCACCTTCTTTAATCGGTGTATTCGTCCATGCAAGATGCGAGTGAATTGTATCTGTAGAAGCGCCAATTATGCGGGCATTTAATGCATCAAATTCATCTGACCGAGCGGAAATAGCAACAATTTCTGTCGGACAAACAAATGTAAAGTCCATTGGATAGAAAAAGAGAATCGTCCATTTATCGTCTTCTATATTTTTTTCTAGACTTACTTTCCCAAAAGTCTGATTTGGCATAACAGCTTCCATTTCAAATCTTGGAGCTTGTGTGCCTACTAAACGTTCTGCCACTTTTATCCCTCCATTAATTATGTAGTTGTATTTTGTATCACATGATATATTTTAATACACCTAAGAAATACTGTAAAGCTTTATTTATACTAATTACAAACAAGAAAAAAGCACGCCAACGAATCGG
>N_466
TGGTGCTTTTGCTTC
>N_467
ATATCACTCAGCTAGACCCAAGCAATCGCAAAAAAATATGGGATTTAAAGTAGGTTTACTGCTAAACTTTGCAACGCGCAAAAGACTTAGGCATTGTGGAAATCTTTATTAAAGATGAAACTTACTATACGGTAGATTTAGAACAAAAATTAGAAGAAAAGTTTGGTTGAGGAAATGATATTGGTCAACGCACGATATGTCTGAGGAAGAAGCACTGAATTTCCTTGCCAAAGAAGCTGCCTATACACTGAGTAAAAGGATTGCTAAAGTAAAGCTGGATTTTAACGGGGGAAAACAATTCGCAAATTTGCTAATGAATTCCCATTCATCATAAAGACTTAACAATTATTCCGCTTATAGGTGGAATGGGCTCAAGTAATATCATTGCATTCCAATCAAATTTGTTATGATTTAAAGAAAAAAATGAAATGCCACTCCAAATATTTGTATGCGCCTGCGCTCGTTGAAGATACGGAAATGAAAACCGATTTATCCAAAAACAAATATATTAGCGAAGTATTAGAAGAAGAAAACGGTTGATATGGCTATTGTCGGTGTATCGAGCCCTTATAATCACAGCACAATGGAAGAAATCGGCTGCAATATTAATTCTGAAGATATTGAAGAACTCGCTATAAAGATGTTGTCGGTGATATTAATTCACGCTTTTTCACAGCAGACGGAAAAGAAGCAAAAACTGAGATTAACACCCATGTAATCGGTCTTAGTCTAGAGGAGTTGAAGAACATCTCC
>N_468
ATCTACACCAATTGCTGCGGGTACAACCACATCAAACATATACCTGCACCAGTTTTTGCTTTTAAGAAAGTAGCTTCATTTCCAGTTAGTTGATAATTTACATTACCATTTTTAGTTTGTAAATTGGTGGAGTAATAATTACCTTTTACTGCTACGTTACCTTGAATGTTTTCAGTGCAACATCACGAATTTCACCATTTTGGATACGAACATTACCATTAATTGACTCAATTTCTGCCAAAGTAGCATTTAAAGTACCAA
>N_469
TTAACGTTTGTTTAATTTCTTAGTTAGTATTGGCTGGACTATCTTAACTCCCCTTAAGTTCCAATTTCTTTGTAAGCTCCTTAGAGATGCTAGCACCCCCACCATCTAATTCTGTCGTTCTGTTTTCCTAAAGTAA
>N_470
TGGCTTAACAGAAGCACATGCATATTCAGATTGTGTCGTGTCTATTGATGCTGATTTACAAGATGATGTGAATGCGATTATTGAGTTTATAGAAAAATATCATGAAGGTTACGATGTCGTTTATGGCGTCAGATAAACGTGACACTGACACTTACTTCAAAAGAAATTCAGCGTTAGCTTTCTATAATTATGAGCAAACTAGGAGTTAATATGGTTCCAAATCATGCGGACTATCGACTGCTTAGCAAGCGTGCATTAACAGAATTCTTACGTTATAAAGAAGAAAACATGTTTATTCGAGGCATTGTACCATTATTAGGTTTCAAATCTACGAAAGTATTTTACAATCGAAATGAGAGATTTGCAGGAGAATCAA
>N_471
AGTGACTAATGCATAGTACTTGCGAGCCAACTGAAACAGCATAAATTTTTTCTGCAATCGCTTGACCAACGCGACCACTTACACCAGTATCTACTTCATCGAAAATAATCGAGGTGATACCTTGGTGCCTAGAAAAATGGTTTTTAATGCTAACATCATTCTAGATAACTCTCCACCAGAA
>N_472
TCAAAACGTGCCAATAAGTCATCTGCCGTTTGTGCTGGATTCTTTTCACTACGTAACTTAGCAATGAGTAAAATATTTTCTCGTCCTGTTAAAAGTCCATCTACTGCCGCAAATTGTCCGGTAAGACTAATATGTTTCCGTACTTTTTCCGGCTCCGTTTTCACATCAAAA
>N_473
TGCTGATGCGGATGCTGATGCCGATGCCGACGCTGATGCGGACGCTGATGCTGATGCTGATGCTGATGCTGATGCTGATGCTGACGCCGATGCGGATGCTGACGCCGATGCGGATGCTGACGCCGACGCCGATGCTGATGCCGACGCCGATGCGGATGCTGACGCTGACGCTGATGCCGACGCTGATGCTGATGCTGATGCGGATGCGGATGCTGATGCCGACGCTGATGCGGATGCCGACGCCGATGCGGATGCTGACGCCGATGCTGATGCCGACGCCGATGCGGATGCTGACGCCGATGCCGAT
>N_474
TCCACAAGTAAAAGCTGATAACAACCAAACGGCTGTGGCTGCTACGATTATTGCACTACTTGGAACTATTTTCACTGTTATCTATACGTTGATTTATCCAATTCTGCAGCTTGGACAAGGACCGGTTATCGGGATTTTTGCAGGGGCTACACTTCATGAAATTGCCCACGTTATTGCAGCTGCAAGAATCAGGCGGCTCATCAGCTGTTGATATGGCGGTTATTGTTAAATTAACACGTGTAGCCTTACTTGTTCCAGTCTGCTTTGTTGTTGCAAAAATGGTTAATGCTGGAACTAAAAACCGTTTTTCATGGGCTGAACTTCCTGTACCTTGGTTTATTTTGGCTTTTTAGCAACTAGTGCAATTAACAGCTTTGGAATTATTCCAACATCTGTAACTGATTTTCTTGTCATCTGCGCATATTTCCTCATTGCTATGTCAATGGGCGGACTCGGTTTAAATGTCCACTTGCCATCGTTCGGAAAAATGGGTGGAAAACCTTTTGCTGCGGCGTTAATCGGTTCTGTTTTCCTTTCCGCATTTGGTCTAGCTTTAGTACTTTTGTTTCATTTAGCAGGTTAAGATGTCCTCGTCACCTCGATTTGTGATACAATAGCAAACACGAGGTGACTATTTCATGACGAAAGCAATTTGGACTTGCCAGCGTTCTTACTCGGATACTTTCTTGTGCTGCATTTCACTGCAGATACTTACACTTTTCTAATTTTAAATGTCGGGCTTGCTTATATACACTTTCGAAATAGCAGTATTTCTCACAAAAAAACCTCGCGTCTGGTGGATTTTTTGGCCACTAGGTATTGTA
>N_475
GACAGTCTACTGATATTACCATTCCTACAACACTTGGTCCTAATAATGAATATACCGTTACTGCTATGGGAATGGCGCATTCAAATCCAAGAGATTAACTAATGTAACGATTCCTAATACAGTTATAACTATTGGCGATGGTGCTTTTACCATCAATTCACTTGAACAACTAGTCTTACCCAACTCAGTGCAGACTATAGGGAGGAACTATTTTAGTGTCAATAAATTAGAAAAAATAACTTATTCTACTGCTTTAAAAAATATTC
>N_476
TCATAAGGCGTTCTACCACTTGCAGCAATACCAATAACAAAATCGTTTGCAGTTAACTTAATTTGCTTTAAGTCGTTTTCGCCAAGTATTTTTGAATCTTCCGCACCTTCTATTGCAGCTACAAAAGCTTTTTCACCACCTGCGATTAAGCCAATGACCTGCTCCTTTGAGACCCCGAAAGTTGGAACACATTCAGCTGCATCAAGTACTCCTAATCTTCCACTTGTTCCGGCACCAAGATAAATCAAACGGCCACCTTTTTGAAAGCACGAGATGACACCGCTTACAATTAACTCGATTTGAGGTAAGACCTTTTTTATAGCTATTGGAACTGTTAAATCTTCTTCATTCATTACTGCTAAAAT
>N_477
TTCTCCGCTTATTTTACCGTGGATGCGACTATCGTATTTATGATTGGCTAAATCTGTAGAGACTTCGATGATTTCGCGAACTGGTCTAGTGATTTTTCTAGCGATAAAAACACTGATTGCTGCGATAATTACAAGTGCAATACCGAAAATAAGCGCTAAGTTCCCCCAGAGTTTAGCAACCGCCGCATCAACAGATTCAAGTGAAATCGAAATTCTCAGTACACCATCTGTTTTGCCTTGATGTTTAACAGGAACCGCGACATAAAGCATACTATAACCAAGTGAATCACTTTCACGGATTGAAATACC
>N_478
GGTAAATTGATTACTAATTTAGCATTTTGGTATGTTGTGTTTGGTCCAGTAATTTTTAAATAAATGTTATAGTTTACCGTCTGACCAGATTCAATCACATCTTTTTGAGAATTAATACTAAAGTCCCCTGAATAATTCCCAGTTGGAAATGATTTTGTGTTTATTGCTTCATTGACTGTGGTCTCTTTTTAAAGGCTCTGAAGTAGTTTCATTTGAAGTCGTTTCCTGCGTAACCTTTTCTTTCGTAGTTATTTCTTCTACGTCCGTTCCATCCCTTTCTTGACTATTTGCCCAAACTGAAAATGGAAGAAATGAAACTATCAGCAAAGTACAAATTAATATAGATACTAATTTTTTCAAATGACTCACATTCGCCCCTCCTTTGTTTACTCAAGATTAATTATTTCATAGGAGAACAGTAAATGTTCTCAAGGTACAAAAAATAGGACAGTTTGTTACGAAAATGTGAACTATTTTACGTTTATAGCCGCAAAAATGTCATTATTAACAAAAAACAACCAAAATTGTTGAAGAATTCAACGATTTTGGTTGTTTTATTTATCTTATTCGAATCGATTCGCTTTCAACTAATCTAGCACCCTTTACTTCCTCACCAGATTTTAGTATCTCTGCAATTCGCTTTTTATCAATTTTAGGTTCTTGTA
>N_479
GCCAAATACCATCGACATAGTATGTTTTGGAATTATAATTATTATTTTCAGCAGCTAAATAGGTTGTATTTTTATTAGCTACTTTATAAGCGCCGCAATAACGTGTTTTTGCACCTTGTTTAACATTCATTATTGTTGAGTCTTGTACAGCATTCTTGTTTTTTATTATATGTACCTAGCCAAAAAGAAGCAATTGTACCTTTTCCTCTGTTGAGTTATCGAGGCGAACTTTCCAAGGGTTATTTACAGAAGAAGTCTCTCTATACCTTGAGCTTGACCCTGAGTTAGCGCAATTGGTTTGAGTTAAAATCGAAACCAATGTTATTATCAGCGGCTTTTGAATGAAAAACAGGTGCAAAAACCAATACTCCAATAACCAGTGCCATAATTAGTCTAATGTTTTTTGATGCGAAATTTTTTATGATAATCATCTCCTATTCTATTAGAATAACGCCACTTGTTAAGCGTATCACAATATAAAGAGCTGGTCAATTTGTTTTTTCAATTT
>N_480
GAATGATACGTCGCTTTGACCAAAAGTATGATTGGGGTACAGAGTCATTGACCGTAAATGTAAGCCCAGATGGAAAAATTTCTACTACTGGAACTTATAACAAAAGAAAAAAATCCACTTATCAACATTGTTTTTGAAGATAATCGAGCAACGCTTCCTCAACAATCAATGTGGACAAAAAAGGTAATGTCTTATTTACAACAAAATTATGCCATAAAAAAATTTAATGCAGTAGGTCATTCAATGGGTGGCGGTGCTTGGGTTTCTTATTTAGCTAGTTACGAGAAAAACAAGTC
>N_481
ATCGTTAAAAACCCAATTTCGTCAAAAGGAATTTCAATGCTTAATTCTTGTTCAATCAGTGCGGATAAATCAATAGCTACTTGGAACTCTTTTGGATATTTTTTGCGAATATTATTTAAATCAGGATGAATGATATGCTTTTGTTCCCGTACTCGTTCGATGGTACTTTGTAAATGTAAAGAAAAAGCAAATTTCATTTTTTCGTTGTATTTGCGATTTAGTTTTTCTTCTGCCATGGCATATACTTTTTCTGTTAATTCCCAAACAGCAGGCGCAATAATTTCTTTGGCAGTTTGGTGGGTTGGTAACTGGACCATG
>N_482
CCAGTTCCGCCTGTTACTAATACGTTATTTTTCATCTTGAATTCCTCCAATAGTAGTTAATTTTGCTTATTTTCTTTATTAACTTTATACTTACTTTAAACCCTAGAGTATAGTGTAGGGCAAGTAAATTATTTATTGGAGGAAGAAATGACTTATTCTATTAAAGAAGTGTCCAAAATATTTAATTTGTCGATTTATACATTGCGTTACTATGATAAGCAAGGTTTATTGCCGTTTGTTTCTAAAAACCAATCCGGCTACCGTGAGTTTACGGAATCAGACTTAAATTTAATTCATACGATTTGTTGC
>N_483
TGTTCTCGTGCATAACCGACTAAACCATAAGATTCCGATTGTCGATGAAGTTGG
>N_484
TATACGGTTTTATTGGAGGATTGTGTTTGCTAAAAGTAAAGAGCTACGACGACGACTTTTTTCACAAACTCAGCCAAAAAATTGTCTAGTGTAGTGGACATAACTTGTTGTAACCGTTTTCTTTTATTTGTGTATAATAGAGCGTAGAGGGAGGTGATGAAATGCTTCTAACCAAATCGGAGCATGCATTAATTAACTTGTTCTTAACGAAAAACGATTTTTTGACAGCAAAGCAATTAGCTGAAATTCTAGACGTTTCCTCTAAAACGATTTATCGCAAGATTAAAAACATCAATGAGACAACTGGAAGAAAGGATATCATCATTTCTGAAAAAGGGGCGTGGTTTTAAGTTAGATTATAAAGCTTACATACAAGCTAAATTAGAAACGACAGGTGATATTTTTGGCTATACACCAACAGAAAGACGTGAAAAAATCTTGCTGCAAGTATTGTTTAAATCACCAAAGTACTTGAATGTAACAGAGCTGTATGAAGATTATTATGTTGGGTATAATTCAATCAAAAATGATTTCTCTCTTTTAAATCAAGCCATCGAGAAATATGATTTGGCTCTTGAAAAAAGGCAAAAAGAAATACGGGTTGTTGGCACTGAAGAAAACATCCGGACCGCCATTAATGAAGTGATTAACAACTTGGATTT
>N_485
TATATCGATACAGATGGAAAAACAATTGCTCCTTCTGAAACCTTAACCGGAAATATTAGTGAAAACTATACGACAACAGCTAAAACAATTGACGGCTATTCTTTAACAACTACACCTGCCAATGCCAAGGGGACTTTTTTCGACAGAACCTCAAATAATTAATTATATCTATGCGAAAAACGCTGAGACAGCCCAACCTATTACCGTTAATTATAGAAACTCTACAGGTCAAAAAATCGCGAAAAGTGAGGTTTTTAACTGGTAATATCGGAGAATCTTACTCAACTCAACCGAAAACAATTGCTGGTTACACACTCACAACAATACCTCCAAATGCAAAGGAACCTTTACAACAAATGCGCAAACAGTAACTTATATGTATACGCCGATTGCTATTTCCGCCTTACCAGTGACAGTGAACTATTTAGATGAAAATGGTAAAGAAATTGCTGACTCTGTAGTTCTAAATGGTCGTGTGGGAGAGGCTTATAATACACTAGCTAAAGAAATAGATGGCTACACGTTGATAAAAACTCCTACAAATGCTAATGGTGTGTTTTCGGCGGAAGCACAATCAATCGATTATATCTACCGTAAAAATAAACCAGTAGTAATAGTAAATCCACCAATCAAAAACCCGATTATTAAAATAGATTCTAGTACCAACGTAATAAAAGAAGAAACGTCTGTCTTACCAAAAACTGGCGATTCCAATCCATACAATGACTTTTTTGGCAGGAATTCTACTACTATCTTCAGCGATGTTTCTTTGGAAAAATCATAAATAAAAACCGAAAAGACACCTTTCTTTTCGGCTGAGATTGTAGGCGAAGTATAAAAATACTTTGCCTACAGTTTTTTTATTATAATGAAATGAAGTGAAGTGGAATATATTTACCATGAGTTACTCCATGCTTAAATCCTGCATCTCACAGTAATATCCTTTACCGCCCACATACACTTTCTCTATTTCGTCTTA
>N_486
AGAAGGAGGATTGGCGGCTACACCGACTGGACGTGCAATTCAGCGGAAGATTTTTGGACTGTCGCCAGAAGATAAGCGTGAGTGAACTTAAACGAATCCCGACAACTGAAATCAAAGGAATTGGCGAAGAAACAGCGAAAACGTTAAAAGAGTTAGGTTTATCCACCGTGCATGATTTGCTTTGGAACTTCCCGTATCGCTATGAGGATTATCGGTTGCGGGATTTATCAGAAGTGGCGCATGAAGAACGGATTACCATTCAAGG
>N_487
AAACGCTCATCTTCCTCTGAACGATATTGTTCAATCACACGATGATAGCGGTCATAAAGCCCAGCAAGCTCTTTCCATACCAATTGGCCAGTTCATTGGATACGATTCAATGCCAAGAACTTCTTCTAATTCAGCAAGTAATTCAAGCGGCATTTTCCCTTGACGGTCCATTTTATTAATAAAAGTAAAAATTGGAATCCCGCGCATCCGACAAACTTTGAAAAGTTTTAGCGTTGCGGGCTTCAATCCCTTTCGCAGCATCGATAACCATAACTGCACTATCCACTGCCATCAATGTCCGGTACGTATCCTCACTGAAATCCGAGTGACCCGGTGTATCCAAAATATTAATTCTTGAACCATTATAATCAAACTGCATCACAGAACTCGTTACCGAGATACCACGTTGTTTTTCAATTTCCATCCAGTCACTTGTCGCAAACTTGCCAGATTTCTTTCCCTTTACAGTCCCAGCTGAACGGATAACGCCACCGAATAATAATAATTGTTCCGTAATCGTCGTTTTCCC
>N_488
ATTGGTAAAAAAATAACCTTAGTTTATGCCGGAAGAAACAGTGACACAAAAAATACGGTTAAAACAGAAACGAATTTTATTACCCGGTATTACCAACCCATCTAAGGAAGGTTTTGCTAGAGGATTTGATGTTTCCACAAAAACAATGAACGACTTTATTAAAACAACTGGTATTGAAAAACCGATTTTATCTGTAGATGCATTCACAAAAACGACAGCAGAAGCAGAAGAAATCGTGGAGAAATATGAGGATGACAAAGACTGGGCGAATTATTCGATTACTAACGCGAATGCTTTCGTAGATACATTTAGCCAGTTTACCGATATTATTGTGTACTTGATTGCCTTTATTGCAGGTCTTTCGCTTTGCAGTTGCTGGCGTGATGATTGCTATCGTGCTTTATATCGGTGTGGTGGAACGAAC
>N_489
TAACCGTGGAGAAAATAATAATCGTATAAAAGCTCGTTTTGCTAAGTAAAATCATTCCGATGAACGGTCCAATCGCAGCTGCGAGACTTGTGCTGAGGCCATAATAATTAATCCCTTCTCCGTTTCTAGAATTAGGAATATAAGCTGTGACAATCGCATTGGTAGCTGTTGACGTTCCGTATGCGAATCCATTTAAAAAACGAATAATAAACATAATGGCAATCGTTGGCATGTATAAGTAAGCCATCGTCGTTACTAAGAAAAATAAAATCCCAAATCTTAAAAC
>N_490
ACATTTTTTAAGGTAGACTCTGTTCCATTATAACTAAAATTAACGTCCCTTACTTCCATAAAAATCACCCTTTCGCATTAAAAAGATTAAGAATGGACCACCAATAATAAGCATAATCACAGATGCCGGGATTTCCATTTGCTGAAATAACGTTCTGCCTAGCGTATCCGCGAAAAGTAGCAATAAAGCCCCAAATAATATTGAAAACGGCACAAGTATTTGATAATTTCCGCCAACTAGTTTTCTGGCAATATGTGGTACAAGTAAACCAACAAACGCAATAACACCAACTACCGCCGTGGTAATTGACGCAAGGAGTACAGCAATCAATGCCAGCCAAATACGTGTCTTATTAACCGGCACACCAAAGCCTCTAGCCATCTTATTCTCAAGCCCCAACA
>N_491
AATGCTATCATGTGCAGCATTAGTAAACATTAACTTCCAATTTCTACGATTTCATTGTGCGGATAGCGATTTCCAAGAGAGTAGCTGATGGAAAGAACCGGCTCTAATACATTTACTAAAAACTTTTTGATTTCATTGTTTGCTTGTTT
>N_492
TAGAACTACCTACTTGTCCAAGTACTGCTGTTA
>N_493
ATAAAATATATATGGGCACATAATTTTAGGAAGTTTATAGATATTTAAGCTAAGACTTTATGAGCGCTTTACTTAGTTTTTATGTTGGTTTGTTTCTGCGGGCATTTGAATAGTTACTTAATGGCAATTGTGGGCATGCCTATTCTTTTTATTTTAATAATGCAGTGGGCTGTGGTTAGTTTTAAGAGAGGACGTAAAACATGGTAGAGCATGATAGTTTAAGAGATGCGTTAAAAGATTTATACAAATTAATGGAGGGAATAAACTTCATAAGATATGTAAGCTATCCGGT
>N_494
AAAACAGTTAACGATTTAGTCGCAGTATCAATCGTATCAACACGCCCAATAGCGCTGCCTACGACGTTTTAGTAGCCGCAATAAGTCCTAATGCCGCTGCTAATTTAAGAAGACTAAAACGAGCTTGTTCGGCGGGCTTTTCAACCGAATTTTTTAACGCTTCACGCATTCCAGCGCCTGCACCTTTTGCCGCCGCTTTAGCTGCGTTAAATCCGCTTACTAATCCACTTTTAATTAACGAGCCAGTGCTTTTCGCAATGTTTCCTAGGCCTTTTAATGCAGAAATGCCAGCTTGGCCAGCCGCTTTCGCTCCGGATTTCACAGCGCTAAATCCTGTTTTTAATGCTGATTTCACTGTTGTTCCTGTCGTTTTCGCCGCGCT
>N_495
TATAGAGTTAAAACTAGGTGTTCAGCATTTTGAAAATATCTATTTTGAGAAAGGGATGCTTTTCACGAAAGAAAATGTACAAGAAAAAATTGCTGCAAATTATGGAAGTGATTGGTTGAGCATATTAGATAAAGCAAAGCTCAAAGTGAAAACGAGACAAACCATTCAGCAAGGTTCCATTTTTTCTTATCCAATTGGAAATGAATATGGTTTCGGGCTTGTGATTGGTTGTTTTCAGGCGTTTCGGAAAC
>N_496
GTCTTCAATCGAGTCATCCAGTTTTAACTTTCCGCTTTTCTGTAAGGCTGGTAATACGTAGGAAATGACTTCACTTAATTGC
>N_497
GTAGAAGCCACTGGTGTAGTTAAGAAAATAAACAATACGGCCAGAAGTACTCGTGCATTAAAACCTTCGCCTGAGTGGAAAAAGTAACCAACCGTTGCAAACAGAAGTAAGCTAACACCAAAAGTATTACTAATCCCGGCAGCACGGTGCTCGTTGTACGTGTACGCTCAGGCAATCTGATAACCCCGATTGCGGCAAGAATACTAAGCAAACCGCCAATTAAAATCATAATAGAAATAAT
>N_498
AAGATACTAAAACTGGACGTGTTCAAGCAATCAGAAGCAGACATAAACAAAAAGTAACTCGGGATATAACTATGCAACCCAAGTAAAACGTTCTGTTGGGTCTACCATGAAACCAATTGCTGGCTCTGG
>N_499
CCATAAGTCGGTAAAGTTTATACGTTTTTTCTTTAAAATGTTACGAAAAACAATGGCGCTACAACTGGCAATAGACATTAACATCAAATCCGCTGGTGAATATTCGGTCAGTTTGTCATCGATTAAAAAACTTCCTGTGTCGAACCCATTTTCGGTATAAACTAGCTTTAATGGTTTTGT
>N_500
TTACATGGAGCTGGCGAAATGAAAACTAAACCAACACAACATAGTGTAAAAGAGCTTCATAACTTCAGGAATTCAACCAAACATTATCGTTGTTCGCACAGAGCAGCCAGTTTCACAATGAAAGATAAGATTGCGCTATTCTGTGATATTAAAGCTTCCGAGGTTATTGAATCTCGCGATGAAGAAACACTTTATAACGTACCACTTTCTCTACAAAAACAAAA
>N_501
AGTGGCTGTGAGTGATGTTATCGGAGCGGAAATGGAGCCGACCGGTAAACGTGTTATCGCAGGGCTAAAAGACGAACTTATTAAGGCTGATTTAGGTCATATTGAATTAAATGGAAGTACTGAAGAAAATATGAACGTAACACAAACTAGTGTAGGCGTTCTTGTAACTGGTTTTGCGACTAAAGCTGCACTTAAGCTTATAAATGTGCACGAAGCTGCGGTCTTATTTGCACTTGGCGAACCGATTGTTGGAGCAGAAGTTTTGCAGAGGATGGCGGAGATGCCAGATTATCATTTAGTGAAAAAATTGGTGGAGCATAGCGATGTGCTTGAAGTTGTGCCGGTTGGGTCGAAAGGAATGGCTTATGAGGCAAATACTTTAGCACGGCTTAATGATTGTACTTTCAAAGCCAGTGACGTTTTTAATGAAGCGACCATGAATAAAACTGCGGGGCCTGCTTCTGTTACCTTAGTAGCAGTTAAAGCAAGTGAAGTAAAAGCATTTGAGCAGAACTTTCCAGCGGCTAAATGTTTAGGAGAGTTGAGGAATTACCATGAGTGAGATGATGCTTGTAACTGGTGGCGCTAGAAGTGGTAAAAGTAGTTTTGCTGAAAAAGAAGCTACCAAATATAATAGT
>N_502
AGACTCAGCTAATGCCGATAAAATCGTAATTGGTTCAAAACGATTAAGAAAATGCGGAATCGATTTTTCGGAAATAAAAAGGCCGTCTGCAATAAATACAAAACTAAATAACCCTTGTTCGGCAATTTTGGCGCGTGTCTTATAAAATTTAAATCCGTACTTGCTGCGGGGTTGATGTCCGGATGTCGCCAACCATCTGTTGTTCCGCCAACACCATGAATAATTGCACCAAACTGAATTGTTTCTTTTCTAGTCATTTTACTTCCTCCTTTTCAAACAATGCTTTTTCCAAATGTTCCAATCCGATTTCTGTAACTGCTTGGTAGGTCCCTTTTTCAATATCGCCGATTTCTACGACTGGGACATAACGAATGCCGTATTTCGCTTGCAGTACTTCTCGCAAATAATCATGGTCGGTGACGTCGATATCTTGGAAGACAATTTTTTGCTCAGTTAAATAATCTTTCAC
>N_503
AAAGTAAATGCTCGTTTATCCTCTAATTGCTCTGAGTAGCTAAAGAATTGTATATGCTCATCTTTAATGTAAAAGCTATCAGATTCCTATTTAGGAACATCTTTTTTAATGATTTCTGGATAAGGTTGATTAAGATACCATTGATGAATCTGCTTTAACTGTTTGTATATGGCAAAATATTCAGCCCATCCATTTAAACATTCTTGGAAGAATAAAGGTGTAATCTTATCCATCCTTTTACTGCTGAACTTAGGCAAGATATGTTTATCAAGATGTTGTTTGATACGTTGTAT
>N_504
CAATTTTATCGAACTAAGGAGGCGTTTCACATGAAAATAGTTGGTGTTACTGCTTGTCCCACTGGTATTGCGCATACGTATATGTCTGCCGAGAAATTAACTATAACGGCAGAAGCGCTTGTGAGGTTACGAAGTGAAAATCGAGACACAAGGAGCTAAGGTTGAAAATGTTTTAACGAAGGAAG
>N_505
TACTTGATGTTCATTTAATGATTGAAAACCCGGATACATACATTCCAGAATTTGCAAAAGCGGGAGCAGACTACATTACGGTGCATGTCGAAGCTTGTACGCATCTTCATCGCACATTACAATTAATCCGTTATTACGGTGTGAAAGCGGGAGCAGTACTTAATCCAGCCGCACCAATCGATGTTTTACAACACGTTTTAAATGAACTGGATATGGTTACT
>N_506
AAAGGATTAAGTACTAGAAAATACCAAGAGGGTAACCAAATGCTTATTGTATGGATTAGGCTTCTAGCTTTAGCTGGAAAAACTAACGACAAAGGACGCATTTATTTAAACGAAATGTACCGTATACGGAAGACATGCTCGCGACCCTTTTACAACCGTGATGTTGGGATTATACGTGTAACGTTACATACGTACGGCTGGGAGTAGTTCAAAAAACAGAAAATGGATTGATTGAAATAGAAAATTGGGAAAAACATCAAAACGTTGATGGTATGGAAAGGGTTCGTGAGCAAACAAGGAACAAGTGGAAAACATCGAGAAGCTATGCGGCAGAACAGAATAGCTAGGAGTGGTGATAGTAAAGGGAATAAGGTGTAACGTTACAAGTATGACGTTAC
>N_507
TAAAACTAAGCTTCTTGAAAAAGGAAGAACGAATCCGCAAAGCCATTCTCAAATGCGCTCAAACTTTAGGAACGTTTTCTGATAACGGG
>N_508
TTCATCTCCAACATAATCAGCAGGCACAGAATAGTAAAGGTAACCCTCCGACTCTTCTATTACAGGCTCAAAATCACGTACTTCCGAAATAGCATTCACCATTCCAAAAGCAATAGAGGATGCTCCTGCACATACCAAATCACTGCCATGTTCGGCAAAATCGGCGTGTCCACTCATTGTAAAAGAAATTATTTGGTTGTCTTCTCGCATAACATCGACTTGAATCATTGTTTTCGTCCTTTCAAATTAAGCATTGATAGCATCAATAGTTAATTTTGTGTAAGGTTGACGATGACCTTGTTTTTTGTGGTAGTTCTTTTTCGGTTTATATTTATAAACTGTCAATTTCTTCGCACGGCCTTGTTTTTCAACTTTAGCTGTTACAGTTGCGCCTTCCACGAATGGAACAC
>N_509
AAGCGAATCAAACGGGCGAAGTAGATTTTAGTGAGACGCAATTTGTTGGTTTGGATGAATGGGTTGGCCTTGGACGCGAAACAAAAGGTAGCTGTATCCAAACACTCTATGATGCATTTTTCGACCGTTTGAAAAATGTTTCTAGTGAACAAATTTGCTTTTTCGATGGGAAAGCAACGAGCTTAACGGATGAATGCGCTCGTGTAGACAAGTTTATCGACGACCGTGGCGGAATGGATTTTATTTTGCTGGGGATTGGACTTAATGGGCATGTGGCTTCAACGAGCCATTTGTGCCTGTAGATGTGAACTGTCATGTCGTGGAAC
>N_510
AATACAAAATTTACTTCTTAAAAATCCACTTCACAAGTCGCGCATATTCACCAAAAAATGGAGGGATTTCAGATGGATTTAATCCGTATTCCATATTATTTTTAAT
>N_511
CTTCACAATAAGGTTTTAAGAAGTCAAACTCGCCTTCCCAATCATCACCCATCACAAAAATATCAATATCACGATTTTTAACATCTTCTAATTTTTGTTCCCAGTTACTTTCCGGAATCACTTCGTCGACATATCTAATCGCCTCTAAAATTAATTTGCGATGTTCAAAGTTATGGTATGCTTCTTTGTGTTTGATTCGATTAAATTCATCGGTTGAAATGGCTACAATAAGGTAATCACCTAAAGCTTTTGCTCGTTCTAATAAACGAATATGCCCCCAGTGAATCAAATCAAATGTGCCATATGTAATTACTTT
>N_512
TTTTGCGTCCAGTAGTTCTTGGTGCGTACCTTGTTCGATTACACTACCGTGATTCATCACGAGAATTAAGTCTGCATCACGAATGGTTGAAAGTCTATGCGCAATCACAAAGCTTGTGCGCC
>N_513
TTAAATTCGAAAAACGTTGATATAAAGCGATTTTTCTGTTAATAATCTGTAAAGACAGTTGGAAGGTTATTTTACTAAAAACGGACAAATTTCTAACATTAAATGATAGCTTCCTTCTATCATATAGTCTTTCTATCCAAATTGTGATAGAGTGAATTATGAATTTTAATTAGAGGTGAAGAAATGTTTTTACGAATTACTATTTATACACTTATTCAAGAAGCTATTATTTTTGGTATTTTACTTTTCGGAAAAAATCAGAGTGTTAGTTTAAGCAACTATGTGGATATTTCCTTT
>N_514
GGTGAACGTTTCATGCATAGCCCAGAACTTATTCGCATTAAAGCGAAAGAAATGACTGCACTATTAATTGAACAATTCTTCGTAAAAGTGCATGAAAAAGAAAAATTTGACGTATTATCTCGTTTATTAGACGTTCAAGCACCGGAACTAGCTATTGTTTTCGGTCGTACGAAACGTCGTGTAGACGAACTATCTCGCGCGCTTGATATGCGTGGTTACGTGGCTGAAGGTATCCACGGTGACTTGACGCAAGCAAAACGTATGAGTGTACTACGCAAATTTAAAGAAGGAAAAATTGATGTTCTAGTTGCAACAGACGTAG
>N_515
CTACTCCTAAAATAATAGATGGCTATACTTTAAAAGAAACACCCGGAAATGCGACAGGACAATTTTCTGAAACACTGCAAAATGTAACGTATATTTATGAAAAAACTGCTGTCCAAAATGGGACAGTCACTGTAAAATATCAAGATGAATCGGGTAAAACA
>N_516
TCACCTGTTATTTTGTAATCCAAAAATATTTTTATAAATAAAAAGAAAGACCCCCTCGTCCACTGTAAGAGGGGCTAAGGGTAAACAATGTTCGATAAATGAATTTGATATGTTATTAGCTGTTAATTAATTGAGTTTAACATTTGCGGTGTTTGGTTTGCTTAAAAACTCCTTCTGATAGATGTTTGTGTAAGAATTTTGTATTTAGTCATTTCGGACATTTCAGCAGCCATATCTGCATCTTCAAATAGAGGAAGCAGATGCTTTAGTTGCGATGGATTGGTTGTTCACGTTAGATACATTGTCACTCACAACTCATACCAGCACCTAAGTGT
>N_517
ACTCTTTGCAAATCTTCGCGTTTCAGATAGACATTGCAATGATATTTTTCCGAAAGATAAAAATCATATTCTAGTGGCGTATGTTTGACGACCGCCTTTAAGACTTCATAGGCCTTTTCGACATCTTCTTCTGTTACTAATAAATCAACTAATTCCATCATCCTCACTACCTTTCTTATATTGAATCCACTTTTTGTTCATAGGCTTTAATCGCATCAATATGTTCAAATGTAATGGCGATATCATCCAGTCCATTAATAAATTTATTTTTCCA
>N_518
TAAAATTAAAGACCTAAGTTCGCTCAAGGATTTAAAAAAATTAAAATCACTTTCTTTGGAGCATAATGGTATAAGTGATATAAATGGACTTGTTCATTTGCTGCAACTGGAAAGTTTGTATTTGGGAAATAATAAACTAACGGATATAACGATTCTTTCACGTTTAACTAAGCTGGATACTTTGTCTCTTGAAGATAACGAAATTAGTGATATTGTGCCACTTTCAGGTTTAACTAAATTGCAAAACCTATATTTAAGTAAGAATCACATAAGCGATTTAAGAGCGTTAGCAGGACTTAAAAATCTAGATGTTTTAGAATTATTTACCGCCAAGAATGTCTGAATAAATCTATTAATCATCA
>N_519
ATGCTTTGGGCAATGGCTCGTGATAAAAAAGCGCCTAAATTCTTGGGTAAAGTAAACCGTCGTGGCATTCCGATGGCTGCTTTAATTGTTACGACGATTGTTGGTGCAATGACATTCATTACAACGCTAACAGAAAACGGCACAGTGATTTATACGTGGTTACTTTCCGCCTCTGGTTTAACCGGATTTATTGCTTCAGGGTCGGCATCGCTATCAGTCATTACCGTTTCCGAAAAGCATTTATCAAACAAGGACATGACTTAAGTGAACTAAAATATAAAGCAAAATTTTTCCCATTCGGACCTATTTTAGCACTAATTTTATGTATTTAGTCGTCTGTCGGTCAAGATTACGCGGCATTTTTGAAACCAGAATTTACGAATCCTGCTTGGTGGCAAAAAATCGGTATTTCTTATATCGGCCTCCCTATTTTCCTTGTTTTCTGGCTATCTTTTAAATTTACAAATAAAACAAAAGTT
>N_520
TTGTTCAGAATACGCTTGGTTTTTCAAGCGGAAATATTGTTTCCATGAGTAATTTCGTTGGTTATATGTTAAAAGAAACACAGCGTCTAGCTTTCAAAAAAGTGCTAATGGTTGGTCATTTTGGCAAATTGGTGAAGGTTTCAGCAGGGATTTTTACGACGTACAGTAAAGATGCAGATGCGCGGGCGGAAATTTTAGTCGCTAATTTAGCTTTGCTCGGCGCCCCGTTATCGCTTTTACAAGCAGTGGAGAAGTGCAATACGACAGAGGCAGCAGGCGAATTAATTGAAGAAGCTGGCTTTACCCAAGTA
>N_521
TGCCATGTCGATAATAAAATTCAAGTAATTAACTCCCTTCTATTGTTTTTTCTTTTCAATTTCAATAGAGTAAAAATTATGCCGCAAGTAGCTTTCAATATATTCATAGGGTTGCCCCTCTGGCACATAGGTTATTCTTTCAATGTGGTAAAGTGGTAACTCGGAGTCAATTTCGAGTAATTTAAAATTATTTTTGTCTTTTACTGGAAATTCGACTTCAATTCGCTCCTTCATCGCTTCGTGCAGAATATTAATACCATAAAGCTCTTTAATTACTTCAGATAAAGAATTT
>N_522
AGACAGATTTATTTCTGCATTACAGAGCTGGAGAGCCCGCTCTAATTTTTGCGTGAATGTTCCTTCTGATGCTAAAATTTCTTCCGCTAAAGTAATGGTATCTTGCATAATAATGCTAGCACATTCACCAACAAGCGATTCTTTACTTCCAAAATAATTATAAATCAACACTACCGAAACATCTGCGAGGGCGGCAATATCTTTAATACTTACATCAGAAAAACCTTGTTCTCCAAATAATGAAAATAGCTGCCTGAATAATTGCAGTCTTCTTTTTAGCGTTCTTTTTTCATAATTATTCATATCCTAAACACATCCCTAAGCTAATCTTATCTTTAGTAATAATATAACATAGAAA
>N_523
CTGACCGCCGAGCTGTTTTTGCGACAGAGTGTGCTAATACTTATTAGGTGGCTTGTTCGCGTTCCTTCGCCTTTTGTAGTCACCCTAATGCTCTTTCCGGTTCAGGACAACTGATGCCGCCAAATTCGTCGCACTGGTTTGGGACGGATAAACTGCATGGTCAGAATCTTGACGCGTGTCT
>N_524
GTTGTGACCGGTTGGGACGTATCTAATAGTGTCAGTCATACAGGAAGAACTTATGTTATATTATCTTTCTCCAAACTTTCCAAAACCACATTGCTTCATTCGGAAAAGTGAATAATGATATTTATGGTTTCTTAAATAAATAATAAAAAAACCCGATTCTATTTGTAGAATCGGGTTTTTTTATTATTTACCAGTAATTTGTTTTACAGCATCTTCCATTTGATAAAGTTGAGCAGAGGCACTGTAGTCACA
>N_525
TATTCACCAAAAAATTTACTATAAATATGCATTAGTTCACTTTGACCAACCGACGCGACAGCTTGAAGGTCAGGGATACTTGTAGGTCTTACTGAAAGCTGTAATTTATGACAACCAACACCGATTGCCCCAGAAGAAACAAGAATGACCTCTTTTCCTTCGTTACGTAAATCAGATAAAACCATCGCTAATTTCTCAATGGTACGTAAATTTATATGGCCATTTCCATACATTAATGTACTTGTACCAACTTTGATGACTAATCTCTTACTATTTTTTAAAGATTCGCGCATTTCTATGACCCCTCTGCTAATAAGATAATACTTCTATTTTACATGAAAATGCAGATATGTC
>N_526
GGGAACGACGGTAAACGTGTTTATGTGACTGAAATTGTAGCAGAGAGTGTTCAATTCCTTGAACCGCGTAATTCTAATGGCGGTGGCGGAAATAACTATCAAAGTGGCAATAACAACAATAATTATCATCGCGGTGGAATGGCTAGCAACAAGCCCTTACAAATAACGGTGGATTCGGACAGGACCAGCAACAATCTCAAAATCAAAATTATCAATCCACTAATAATGATT
>N_527
TTACTACGTTGTGCTGTTTGGCAGTATAAGTAAACTGGTAAATCTTGACG
>N_528
GTTTGCCATCATATAGTAGGTCAATTGCTTTGTCGCTTTCTAGGGCTTTTCCGCCTTTGATAACTGTCGTATTTAGCACCTAATTCGATGATTTTTTTCGCTGCTTTTTTCATATCATCTAATGTAGTTAATTTGCCAAGACCGGATGATA
>N_529
ATTCGTCTGTATCCTTTTTCTAGCAACAGCTTTGAGTATGGTGCCAGTCAATGGTTTCCGTGTTGGTTTTATTGGCGCATTAATCTACTTTGTACTAATTAATGCAATTCAAGTATCCATCGGAACAAATTTTTTATCTAAAAGTAGCTCAGAAATCCATTTTTATTATTCCCTTTTTTCAAGTGTTCATTTTAATTTTATCCAGATGGGTTTTAATCTTTTGATGGCTCTTGTTTACTTTTTTCTAGCAACAAAAATTCTAAATAAAAGTGCAGACTTGCAGTAAGCATGGTATGATACAGAGAAGAACTAATAAAGGAGTCGGGTCATGACAGAATCAAAT
>N_530
GTAACAAACTCCAATCAATATTTAGACGTAATGATTACAGATGCAAAAGAAGCGAAACTAGAAGAACGTTTAATCACATTAGTAATCTAAAATTCATTAATAAACAGCTTGGGCGTAAATCTGCTCAAGCTGTTTTTATGTTATACTGAGGGAAAAATAGGCGGTA
>N_531
AAAGGCCCAAAAGCAATTGCTTCTGGACCTTTTGGTTATTTTGGTAAAAATAATTTTGGTGAAGTCTTCAATAATATCGAAATAATGATACCTGAAACAAGGACGGTACCAAGGCAACTAGCTCCATTCATCACGATTGAAAATAGTTGTGCTCCCCAACCTTGAAATGCATAAGCACCCCAGAATAATACTCCTGCGACATAGTGCCAAAAATATCGAGCTACTCCTCCAATAATCATGGTTCCCCACGCCCATTCAATTGCTTTTTTGAGTTGATTAGCAGCTAAATTACTTCGAACTTGCTTGCTAAAGACACTCGA
>N_532
TCACGCGTGTTCGAACTTCCTTTTGACTCAGATAGAAAGCTAATGACGACAATTCACCAAGTAGAAGACGGATTTCTTTCCATTACAAAAGGTGCTTTTGACCGCATTCCCGTAAACTTTTCCGAGGCGTTTTTAGCGGAAGCGGAGCGGGTGCATGACAGTTTTGCGGAGGATGCAAACTCGGGTGTTAGTTGTTGCCTATAAAAAATATCCGGAAATGCCGACAGACTTGTCTAGTGAGGCGCTTGAGACAGACTTAACGTTCGGGGATGGTTGGGATGA
>N_533
ATTACACTTGATGAAGTGGCAAGTCATGTGTACCTTAGCTCTTATTATTTTAGTAAGTTATTCAAAAAAGAAATGAATGTGAATTTCATCAATTATGTGAACCAAAAGAAAATGTCACTTGCCAAAGAAATGTTGAAAAATCCACGTTTGTCCATTGATAATATCGCACGGAACCTAGGCTTCACACAAACAAGCTATTTCTGTAAAGTCTCCGGAAAGAGTTTGAAGTTACGCCAAAAGGCTACCGCGAAACATTAAAATAAGTTTTATCTAAAAGTCATGTTCTCTTCCCTTCAGAATA
>N_534
GCCTTTTTGGAAGAAATGTATGCTTTTTTACTTGATTGGAAGAATATGGTAAAACAACTGGAGCAAATGTTGCATAAGAAGTCGCCTATTTTGACCATTTATTTACAAGCTGACAAAAATCATTCTATTTCTAGCATTCGTCTAAAAGCTGTCTTGATGGAAGTGGAGCCGACACTTGGAAAAGAGTTTTTTGCTAAAAAAGAAAGTGTCA
>N_535
GTCACCTACTACTTTGTCTTTAAGTCCTTTTGCTTTGTCTTTCATGCCTTTATCTTCGCTCATTGATATTGCCTCCTAATTAGAATATTTTCTAATGAAGAATTCTTTATCTCCATAGTAGTGTTTTCCACAGTTTAGGAAGCTAAAACATCTTTTTTAAATAGAATGGATAGTTCGATTTGTCTCAGCCGCTTCAAATATGGCTTCAATCAATTTTAAAACTTGATAAACTTCTTCATTTTGAACGATTGGTTCACTCGTATTATTTAAAACATCGACAAAATTATTATAAAAAAGATGGAGCTAATTTGGCAGGTGCTGGA
>N_536
TCTTCCCGAAAAATATATCCTCCAAACAAATACTTTTCAATACTTTCAGAATAATATAAAATCATTGCCCGATTTATATGTTATATATATCCATCTACATACTTTTAACGTCTGTCTATTGAAGAAAAACCTAGCTCCATCAACACATTCCCATCGTAAAACAGTACTAA
>N_537
TAAATTCGCCCGCATCTAGCATATGAGCTGCTTCTGTTAAAATTTCATGCTGTCTGATTTTATCTGTTGTATCATATTTCGAACGAGTAAACATGAATTCATAGCTGAAAGTAGCACTCTTGTCTTTTAAAAGAGTCATTTTCACTGGCTCTGCAAGTTCTACAATAGAGCAAATTTTCCCTTGTGGGCGAATCGCTTCTTGCATCTCATCCCAGTGAGCACTCGTGTTATGCAAACATAAAATAAAATCAACTCCCTGCTCAAATCCAAGTTCTTCCAGTTGTTCTGGGATGTTTTCTCGGTGGTTGATAACATAGTTCGCGCCGTGGCTCTTAGTCCATTCTACTGTTTCTGGGCGTGAGGCCGTGGCGATGACTTCAAGACCAGCATGTGCAGCTAGTTGGGTCGCAATAGAACCAACACCACCAGCGCCATTAATAATTA
>N_538
AATACCCGCTATAAACACCGCAATTCCCGGAGTTATTTTTTCTATTAAGAGAAGCGGCAACATCATAATCGTTGCGATAATCGATACTAAAAAGCCAATCGCAACAATTATTAAAACCCATTTTAGTAACATGAAAAATAAGTTTTTTTGCGGGTATTTCCAACTTTTTCGGATAGCCCCACTTTATTTTTAGTGATTTGTCTTCAATGAAATAGGGCAAAGCAAACACAAGTCTGGCGCTAATATAGAAAATAATCGCAATTGCAATAACATACAGCCACGTTCCCGTCGTTGTTTTCATTAATTCATCCGTAATAAAATGTGGTAAATAGAGGTTTTCTGTTATCGTAATTGGTAAAGATAATCCTGCAATGGGCAAAAGTAAAAAGAAATATAGCAGAAAATAAATTGCTTGATAACTAAGAAAGTATTTCGCTTTTACATTGAGCCTTTGTAT
>N_539
GGTATTACAACTAAAGACGGTGCAGAAGTTTTAATCCACATCGGTATGGACACCATTAAACTTGAAGGTAAATTCTAGGCACCGTGAAACAAGGCGACGTAATCGAAAAAGGTAAATTACTAACTGAATTTGATATTGAAGGCATCAAAGCTGCTGGATATGACGTTACAACTCCAGTAGTAGTAACAAACTCCAATCAATATTTAGACGTAATGATTACAGATGCAAAAGAAGCGAACTAAAGCATAATCACATTAGTAATCTAAAATTCATTAATAAACAGCTTGGGCGTAAATCTGCTCGGAGCTACCTTTTTTATGTTATACTGAGGAAAAATAGGCGGTAGGATGTTAGCAAAGGGCAATTTGATAGGGATAATTTGTTGTTCTGATGGTCGAAAAAAAGAAGACGAGAAGGATTT
>N_540
TAGTAGGAACAATCTGTAAAAGTCAACGATTTTCAAAAAAAAAAACTTTTTTTTAGATTACAATTCACAAAGTTGTCAAATTTAGTTTTTTTTATTATTATGTTCATAGGGAAGAATTTTACGTGAATATTGCTTGCTTTATAAAAGTAATTTTTTCTATAGAAATTTATGAAGTATTATTGTCAGGTTTAGTGCGGCATTCTTTACTAGCAGCGCAACTAGATTAAGGTGGTGAAGATAATGGAGATTACAGATGTGAGATTACGACGTGTTGAGACAGATGGGAGAATGAAAGCTATTTCTTCAATAACGATTGACGGTGAGTTTGTTATTCACGACATTCGTGTCATCGATGGCAACGAGGGTTTGTTCGTAGCTATGCCTGAGTGACACCGGATGGTGAGTTTAGAGATATCGCTCATCCAATTAACTCAGGCACCCGTGCAAAAATTCAAGAAGCCGTTTTAGCTGCTTATGAAGTAGCGGACGAACCAGCAGTAAACGAAGAAAGTTCTGCAGACGAAAGTATTGTAGAAGAAAACTAAAAAATCCTCGGTTAGGGAGAACGTTGTTGGGAACAGTTGGGGGATAAATACCTAAGATTTTAGCTGGGATAAGCAGATTCTTTTTGAAAGAGGCAAATGGGATAAGGAGTGACTAATAATGCAAGTAACAGATGTGAGATTACGTCGTGTAGAAACTGATGGAAGAATGAGAGCGATTGCTTCAATCACTTTAGATGAGGAATTTGTAGTTCATGATATTCGCGTTATTGATGGGAATAACGGTTTATTCGTAGCTATGCCAAGTAAACGTGGTGTTGACGGTGAATTCCGTGATATCGCTCACCCAATCAATTCTGACACTCGTGCAAAAATTCAAGAATCATTTGAATATCAGCGCGTTGGTGAAGAAGAAGCAACTGCAGTAACAGAAGAAGAATCTGAATCCGTTTCTGCTGAATAATTTAAAATTTTCAAAGCCTTGCATCCTGTCCTC
>N_541
TAATACACCAAGTCCAATATAAGGAATTGTCTCATTGCCCGGTAGTATCATTCTGTCTTGTAATGTTTTTGTCAAAACGAAACCCTCCTCACGAAAACTGTTTTGTGAACTTTTTCTCTTAAATGAATTATACACTATTTTCGCAAATTTATATTTTAAAACCAGTATACCGAAATGCGCCTTACTCTCCTAATAAAAAGCCACAAAAATTCTCCTTTTATTCATTTAATGAAATACCTAAAAACAGCCATTGGAAACGCTGTCAGAACGTTTATTTGCAGAGCCGTCAAAAAAAAGTTTCCTTCCCATCCTATGTTAGTATTAATTTGTGGTAAAG
>N_542
TATAGGCGAAACAATTTCGTACAAAAGTTTGGCAGAAAAACTAGGGCGGCCAACAGCAAGTCGAGCTGTGGCAAGAGCAAATGGGGCTAACCAATTATCCCTCATCGTCCCGTGCCATCGTGTAATCAATACTAACGGAGCATTAGGAGGCTACGGTGGCGGTCTTGCGCGCAAAGAATGGCTAATTAAACATGAAAAGATGGTTCCAAGGTAACGCGGAACCATCTTTTTTCAATTATTTAACCCGTATCCCAAACAACGGCATCAAAGCAGGAGCATGCGAAAAATCAATGCTCACGCCCTTCAAATCTTGCGGCATTGCAGTGATAGACTCAAAAATACATGAGCTAAGAATGAACACCATTTAGCGCGCAATTTAAAAACTGCGCTTTATTCAAATCAAGCCGTTCCAAATAGGTATCGACCAGTTGAGCCCCGCTAAAATCACTATTCGTATACGCGCCCGCCTCAAACGCCACCCGTTTCATT
>N_543
TATCATGTTGAATTATTCGCACTTCATCGCGACAATCCAGATGTAGAAGTGGGTCCTATTATGGAGGCGATGCATAAAGAAGTGGAAGATGGCCGCGTTTATGCTATCGGACTTTCAAACTGGGAGCTCCCGCGTATTATCGAAGCGAATGAATATGCAGTGAGCCATGGATTGACGCCACTAAGCTTTAACAGCCCTAATTTTAGTTTGGCAAAAGTGAATCGACCACGCTGGGAAAATTGTGTTTCGGCGAGTGAAGAGATGATTCGCTGGCATGAGGCGACGAATTTGCCACTATTTTCTTGGTCATCACAAGCAGGCGGATT
>N_544
AGAGATAAAATCATTAAATTCGCTGGGTGTTACCACGGCCACTTTGATTTAGTACTCGTGGAAGCTGGTTCTGGACCTTCTACGCTTGGCATTCCAGACTCCGCTGGGGTAACGAAATCAACCGCAGAAGAAGTTATTACTGTCCCATTTAATGATTTTGCATCTTTTAAAGAAGCATTAGCTGTTTGGGTGATGAAGTTGCTGCTGTTTTAGTAGAACCTATTGTTGGGAATTTTGGAATGGTTGCGCCAGAAGATGGTTTTTTAGAAGCTGTTAATGAACTCGCACATGCCAATGGTTCTTTAGTAATTTATGATGAAGTTATTACGGCTTTCCGTTTTATGTACGGCGGCGCGCAGAACTATTTAGGTGTTATTCCAGATTTGAC
>N_545
TGGAAAAAGTCCGCGCGGAAGTTGGTCCATTTTTCCCAATCGTACTTCGTTTTAGTGCAGATGAATTTACAGAAGGCGGCAACCACTTAGAAGATATTTTGGAACTGCTAGATTATTGCCAAGAAGAAGCGGATATTTTGAATGTATCAGCGGCAATAAATGACAACCTATACTTGCAAATTGACCAAATGAACTTGGAAGATGGCTGGAGAAGCTACCTTGCAAAAGCGGTGAAAGATAAATTTAACAAACCAACGATTACTTGGGTGAC
>N_546
TTTTCCTTTTTGAATTTCACCAAAGGATTCATATAACAGGTCTACTTTATCAGAAATTGCGAGGATTTTCCCTTCCAACGTACTGTCTTTACCTTCTTTTAGCAAATGACGATAAATTGGTTGATACGTTTCTGGGATTTCTCGTTCAATAAAATTTTTTGTCATGCTTTCTTCTACTTCTGAAAGCATTTCGCGGAGTTCTGTCGTTGCATATTTCACAGGCGTTTTAATATCCCCGATGAAAAGCTCTGAATAATCGTGGTTTAGCGCTTTTTCGTATAGTGCACGCCAATTCACTTCATTCCCAGCTTCT
>N_547
GAATATTGTACCGATGTTTGCAGAGGATAGAGCAGATTATATTATTCGATATTTATTACTCAAAAATGACTATGTAAAGCTGGAGACATTGTCAGAAGAGCTTTTTGTTAGTAAGTCTACGATAAACTTGGATATTTTAGAAGTGAAACGAAAACTCAAAGAAAATGAGTTGAAAGTGGAAAAACGGGCTGGCTATGGCATTAGAATTACTGGTGA
>N_548
CTCCACATATCTACGCATTTCACCGCTACACGTGGAATTCCACTCTCCTCTTCTGCACTCCAGTCTTCCAGTTTCCAATGACCCTCCCCGGTTAAGCCGGGGGCTTTCACATCAGACTTAAAAGACCGCCTGCGCGCGCTTTACGCCCAATAAATCCGGACAACGCTTGCCACCTACGTATTACCGCGGCTGCTGGCACGTAGTTAGCCGTGGCTTTCTGGTTAGATACCGTCAAGGGACAAGCAGTTACTCTTATCCTTGTTCTTCTCTAACAACAGTACTTTACGATTTAAACCTTCTTCATACACGCGGCGTTGCTCCGTCAGACTTTCGTCCATTGC
>N_549
TTATTACGTGGATTGCCAATAACTTTTTTGGAACCCCAGCCATACTTTTAGGTTTTATCGTACTTCTCGGGTTACTTTTACAGAGAAAAATTTAAGCCAAGTGATTAGCGGAACGTTCAAAGCCATTATTGGATTCTTAATTATTAACGCTGGTGCGGCTGTTATTACTGTTCCTTTGGGATTTTTGAACCAATGTGGAAAGAAGTATTCGGGCTTGAAACACCGCCACTTGCAGGCTTTTTAGGACAAGAAGCCTTTAATGCAAAATTTGGTAGTGCGGTAACACTTGCGATGACACTCGGATTTTTAGT
>N_550
AAACAATCCCGGATAGCCGAAATGGAAGAAATGAAGCATGGCCATGTCTACTTGATTTCGTATCCATCGTTACGCCAAGATATTGTCCATTTTGCAGATGTCGCTTTTAAGTGTTATTATTGACGAATCACAAGCTATCAAGAATTATCATACGAAGGCCTCTCAAGCTGTGCGCGCTTTGAAACGCAATCATGTATTCGCGCTCAGTGGAACGCCGCTTGAAAACAGCATCGATGAACTATGGGCTATTTTCCAAACA
>N_551
TGCTGTAAAAGGTCGTTTTCTTGTTTCCTCTTTTACTGGTTGCGTTTCTGCCGCTTGTCTTTTTGTTATTGGTTGTTTTTTTGGTTGAATTGGTTGGCTTTTTTGTTTATCTGGAATTAACGGAAAACGAAATTCGCCTTTTGGATACTGGTATACCATTTGCGTTTTCATTTGTCGTTTCACTGGTTGCATATGTTTTTGTTTCGGAGCTGCTTTGTAAGCAACTGGTCGTTCGTTCCTTATAGTACGTTCTTTCGTTTTAATTGCTGTTACATTTGATTTTGGCACTACTTCTGGTGCTCGTTGTTTTGCTTTCTTT
>N_552
TCAACCAATGTCAGTACCACAACCGTTATTAGAATGTGTCATAAATTAAAGCTTTCCGGTTTTTCTGAGCTGAAATTTTTACTTCACTCGGATAAAACAGAAACAAAAACCCCTTTCAAAAGACTATTCATCTACATTTTTAGAAAAAATTCGTTTAGGAATTGAGCAACTTCCAAAGAAAGAAATTGAGCAAGTCGCGACAAGAATTGCGTATGCACCTAAAATCTATATTGCTTGTCTAGG
>N_553
AAACTAATGGATAGTCAACGCTTTTGGGTTCAGCATAGGTGCCTGTTTTCTCATGGAAGGTCACATTTTGTTTCAACTCTTGCACCGCTCGTCCTGTGGAGTGAATGAGTTCGGTTAACGCACTAAAAAACTGGGCGTGACTTTGTTCAAAGGCGATGTACCTCTCTAGTATATCTTCTTTTTCGATAGCTTGCAGTAATTGCGTGTGCGCACTTCTTGCTTGGACTACGTAGACTTGTTGCATATCCGGTTTCGTATTCGGTGCAGTGAGTTGGCGATGTAAATCTTCTCCTTTTCGCTTCAAACTCGCCACTTTCGCCATCGCTTCTTGAAGGATTTCCGCATCAATTCGTGCGGAAGGCGAGCTGTCGACTTGGCTACCGAACTCGCCGTATGTATTGTGCTAGACGTTCTTCACTTTCTTCTGTCAGCTCTAAAATACTTTGTGCAATAGAGGGATAACTGGAAGCAAAATAGCTTTGGGAAGCTGATACTGCTTGCCCTTTTAAACTTTTATCTTGCGCATACTTGCTTGCTGCTTGTTGAATTCCGCGTATCATCTTTTTAGCCTCAGCATTACTGCTTCGTAATCCTTGAAGAAAGCCATTTAGTTCTGCAATGTCGATTCGACTCATTGGTCACTTGCTTCGCGAGGAGGCTTGTTTGGTCTCTATATCGTGCATTTCTGCTCTAGTAGTCCGCGCTTCTCTCCAAATGAACACGTTTTTCCAGACAAATCTTTTCGCCATGCCATCGCTTCTTGGTGTTATTATTCTAGATAGCGAGGAATTTTTTTTTTTTTTTTATATATATTTGTCATTGGTGATTATCTTTGTTGCTAACCATTCTTGTTCCACTTGTTTGGCTGGTCTGCCAGTTCTCTTGTAAAACATCCTCAATCATTTTTTTTTTTTTTTTTTTTTTTTTTTTTTTTT
>N_554
ATCGGCGTATGTGACTACGGTTCAGGAATATTAATTTGTGGCGTGGCATACACATAACGAATAACGTCCTCTCGGTTGTTCATTGAGAAGTTAGGGATATTTTGTGCAAGGCCGGAGCTATGTGTTAGTAAATGTAAAATCGTAACATTATTGTACCGGAAATCTGGTAAATACATTTGAATAGGGTCGTTTAATTGGAATCTTTGTTGTTCGATAAGTTGCAAAATACGAGTAGTCGTAGCAATTACTTTGGTCAAAGAAGCGATATCATAAATGTTTTCTGTTGTT
>N_555
TATGATAGTATGCTCATCCAAATAAAAAACACCACCCATAACTCAGGTGGCGTTTTTTAATGAACAAATTGTCTAGCTTTCGCATAATCGTAAATTGCTTATTTCTAACAACCCATTCTCTTCCATTTTTCCAAATCTTACCTTGGTCTTTTATAAAGGGTTAATTGTTTGTAAAAACTGCTTTTCGATAGATTGCTATAAGCAGCGATAGTACTAGTTCGCATTTCTTTCGGTAAAATAACACTATCTTTTTCGTGGACAA
>N_556
CAAGACGATGATGGCAGTATCGAATTAACAGAAACAAGAGAAGAAATTGCCGACTATCTTGATATTACCACAAGACCTTCACTTCGAGAAAACTGGCAGAATGCAAAAAGAAAATATTATTCGTATCGAAGGAAGTAGCGTTATTATTTTAGATGCGATTATCTTGATACTTTTATTGAGTAACTAGTAACCAGCGTTACATCTTTTGGTATCCGGTAATGGTAAGCTATTCGTATTAAAAGAATGAATACGGAGGAGATTAGATGTTATTAACTAGAAACGAACCTTTTACCGCAGAAAAAATACAAGCAAAGACAGACATCCTTGAGCTAGTTCAATTTGAACGATTTTGTCGCGACAATGCACCTTGGGATGAAATGGAAACTTGCTTTACAAAAGATTCAAACGTAAAAATTTCATGGTTTCAAGGGACTGGCCATGGCTTTATT
>N_557
TATGCACGCCGCCGTCTGATAGTAAACCGAAAAGATGTAAGTCCGAGTTGTTTTCTTTTGTATGAGTGAAAGCATTGTTTAGGGCTTTATTCTCTTGGAATTCGCCTTCTTCAATAGCTTTGTCAATACGAGTTAAGCTTTGGTAGACAATACGTCCAGCTCCGATGTTTGTATGGCCAACTTCAGAGTTACCCATTTGACCTTCTGGAAGACCAACATCAAGGCCGGCAGCTTTAAGTTCCCCGTGAGGAAAATTAGCCCAATAACGGTCGAAATTTGGTTTGTTTGCTTGAGCTACAGCATTACCTACTGTTTCTGCACGTTTACCAAAACCATCGAGGATAATAATTGCTACAGGTGATTTACTCATTTTATTTTACTGCCTCCAATAATGCTAAGAACGATGCTGGTTCTAAGCTTGCTCCACCTACAAGAGCGCCGTCAATGTCGGACTCTGCAAGATAATCAGCAATGTTTTCAGGTTTTACG
>N_558
GCATCACGATTAGATAAGTAACTTCTGCTTCATTTTCGGCAAAAAAAGCACTATGTTCATAATTATTGTTGCTAATTAGATTTTTTTGGCGTTCTTCTAGTTGGATAAGTTGATTTTGCCATTCTTTTTCTCGGAGATTCAAGTGTTCTAAACGAATAACTCCATCAGGCGGAAAAGTAGCTTCTGTTGTTTCAGAAGCTTTGTTCGGTACTTCCATTCTTGGTATAACGGCCACAAATCCGCTAATGTTGCTAATGCATCTAACTCAACTCGCATTGT
>N_559
TATTTAAACCACCCGCTCTGCTGCTTTTTCATTTCCTCATCTGTAGAGTTAGGATGATAAAAGCGAATATTTCCAGCAATTGTATCGTGGAAAAGGTATGGATGTTGCGGAATATAAGTGACTTGGGTTTGCCAATCACTCGAAGCAAGCGCACTTTCATTCCAACGAAAACCTCCAGAAGTCGGGTCAAAAAGCCACTCAAAACATCAATCAAGGTAGATTTCCCAGCGCCCGTCGCACCAATAATCCCAACT
>N_560
TTAGCCACTTGAATT
>N_561
AACGCATATTTATTTCACGATGCAAGATGATTACCAGTACAACGCTATTTCTGGTTCTAAGAGTGCAAAAGATTGTTTGACACATATTTTCGCAGCTGATAAACAAGGTTTTAGCTTTGAACTCATTGACAAAAACAAGGTTTTAGAAAATATTACAC
>N_562
TTCCTTTAGTTACATTGAATAAAGATAATCTACCTGAGGCTACTGGACTTACGTATGCTCAAAAAGAAATGCGGACGTACCCATTAAATGAAGCAACCTCGCATTTGATTGGTTATGTCGGTGAAGTTAGCGCCGAAGACATTGAAAAAAATCCAAAACTCAGCGTTGGCGATGTCATTGGGAAAAGTGGCA
>N_563
GCTTTGGCATGGGCGTCTAGACCTTCTTTTTTAGCAAGTAAAACGATAGCATCTTTTCCCTTTGCGAGTGCTTCTTTTGTATAAGAAATAAAGGCGGAACGTTTGGTAAAATCTTCAACACCAAGAGGAGAGAAGAATTTTGCACGGCTTGTAGGTAAGACGTGATTTGGGCCAGCAAAATAGTCGCCAAGAGGTTCCGATGCATAACTCCCTAAGAAAATGGAGCCAGCGTTTTTAATTTGATAGAGATAGTTCATCGGATT
>N_564
TAACCGTGGAGAAAATAATAATCGTATAAAAGCTCGTTTTGCTAAGTAAAATCATTCCGATGAACGGTCCAATCGCAGCTGCGAGACTTGTGCTGAGGCCATAATAATTAATCCCTTCTCCGTTTCTAGAATTAGGAATATAAGCTGTGACAATCGCATTGGTAGCTGTTGACGTTCCGTATGCGAATCCATTTAAAAAACGAATAATAAACATAATGGCAATCGTTGGCATGTATAAGTAAGCCATCGTCGTTACTAAGAAAAATAAAATCCCAAATCTTAAAAC
>N_565
GTAGAAATAACAATCCAAATAGACTGTTGCAATAAGAAATTATTTGTATATTGGTCGTTAACAAGCCCCGCGACATAAATCGCTACTAGACCAATAATACACAGCAACATCATTAAAAATATAATCGAATAATCTATTCGAACTGCCTTTTTTCTATTTCTGGCCATTATTTTCCGTCCTTTTGTGTTTGAATTTAAATGTAAAAAAGCTGCTATTCTTAAAAAGAGCAACAGCCTTCATCTATTATAATAAAGTTTACCTTGGATAGGAAGCTTTTTCACCAAATTCTAATCTTCTTTCTGTTTTCTTTAATATTCAAAACGAGTCGAAGCAAGTGGATGAATATG
>N_566
TAAAATCACAACTTATTGTAGATTTATTCGTAATTTAACAATAACAACAAGGCTCTTCATTCATCTAGAAAATAAAAGGATATATCAATGTGAATATAACTAAAAACGGATTATATATAATTATTGGGGCAAATGGAGTAGGGAAAACAACATTAGCTAAGAAAATACTTCAAGCTAACAGAAGTATTAGTTGCATGATGAAGCAAGATGATAATCAAATATTGGAGTATGAGACGGTTTTAACCAATATTAGTATGAACGAAAT
>N_567
CCAAAAGCAGAAGTGAAAAAAAGAAGCTCCAGCAGCTGAAAAACAAGCTGCACCAGTAGTTAAAGAAAATACTAACACTAACACAAATACTACTACAGAGAAAAAAAGAAACAACACAACAACAAACAGCACCTAAAGCACCAACAGAAGCTGCAAAACCAGCTCCCGCACCATCTACAAACACAAATGCTAATAAAACAAATAAATACAAACAATACTAATACAAGTACACCATCTAAAAATACCAATACTGATACAAACTCCAATACGAATACAAACTCAAATACGAATGCTAATCAAGGTTCTTCTAACAATAACAGCAATTCAAGTGCAAGTGCTATTATTGCTGAAGCTCAAAAACACCTTGGAAAAGCTTATTCATGGGGTGGTAACGGACCAACTACATTTGATTGCTCTGGTTACACTAAATATGTATTTGCTAAAGCGGGAATCTCCCTTCCACGTACTTCTGGCGCACAATACGCTAGCACTACAGGATTATTTACTAA
>N_568
AATAACGCCGTTTCCACCAACTGCAAGGATTCGTAGATTTAAGCTATCATCCCCACTGTATACTTGGAAATCGTCTGAGGTTTCAGCAATGATTTTACTTATATTATCCAAGTTACCGCTAGATTCTTTTACACCAACAATATTAGGTAATTTTGCTAGGCGGATAATTGTTTCTGGCTCGATATTAACAACACTACGACCCGGAATATTATAGATAACTACAGGTAAATCAGAAGCTTCAGAAACCGCAGCAAAGTGCGCGTATAACCCATCTTGATTTGGTTTATTGTAATACGGTGCAACGATTAAAACAGCGTCAATTCCACCGAGTTCAGCAACTTCTTTTGTAAAAGCAATTGTTTCAGCTGTGTTATTGGAGCCTGTTCCAGCAATTAATTTTGCACGTCCGTCATTTGTTTCAATTACTTGGCGGAATAATTTTATTTTTTCATCATGGGATAAAGTTGGAGATTCGCCAGTTGTTCCAGCGATTACTAAACCGTCTGAGCCATTTTTGATTAAGTGATTCACGAGATGATGAATTCTTTTTTTGCATACTTTATCTTTCTCTGGGTGAATTGGTGTCACCATTGCTGTAATTACTTTCCCTAAATCCATCTTTCATTTCCTCCTTACTTAATTTCCAAACAAAATACGTCATGAAGGGCATTGACTGCTGAAATTAAGTCCTCTCTTACTAATACCCAAATAGTAGTATGACTATCCGCTGATTGTAAAATAGGGATATTTTTTTCAGATAATGCGCCAACGATTTTTGCAGTAACACCGGGAACGCCTGTGATTCCGGCGCCAACAATAGAAACTTTCGCACAAGCTTGTCGTACAGTTGTTTGTAAGTCTGCATCTTCTAATAGTTGTTTTACTACATGAGATTTTTCTTCTGGCACCGTAAAAATGACAGAGTTA
>N_569
ACTCCTTCAAACTCATTAGCAATTGCTAGTAATTCCTTGGCAATATGAGTCATTTCATCTGGATTAATATCTATTGTAGAAGCGGCTCCTGCACCGCCCATCGTTTGTTGTGCCATCTACTTAGCCTCCTCATAAGGAAATTCAAGTTCATCAAACAATAATTTTAATAAAGCATACTGACTTCCACGGTAATAGGTATCGTTTACAACATCTATCATCATTAATTTGTCTTCCATCTCAAATGCCAAGTACTGTTTGTAATATTTAGCATTGTTTTTTTCTTTTGGTTCCTCAT
>N_570
AATAAAGATAGCAATGACCCCAATAATACCAGCTAAAATTGTTTCTTGTAACACATTCTGCAAATTGAGCACCAACAGATGTCGAGTAAACTTCTTTCATTTTAACAGGGAGTGCACCAAGTTTTAGCAAATCAGCTAAATCTTTTGCTTCTTCCGTTGTGAAACTTCCGGAAAT
>N_571
TCAAATGGAGAAGGCCTTCTTTTTAGACATGGTAAAATCATCCGAAAAGTGTCCAGAAGCCATTATGGTAGAAGAACTTAAGAAAGAAATTGATATTTTGGCAGAAGAATATTTTGAAAAGAAAACAGATTTGGAAAGCCTTAGATAATCGTATCGGGGTTTTTGTTTCAAGGGGGATTTTTGTTGAAAAGAGAAAATGAGCTTAGTTTTTATGATGGTGTTAGAGCCTGCCTTCCTACCGTCCTTGGTTATGCTGGGATTGGTATCAGCTGCAGGAGTAGTAGGAAAAGCATCCCGTTCTAAGCCTTTTAGAAGTGACGCTACTTGCGATTATCGTTTATGCAGGTGCGGCGCAAT
>N_572
TTCCTTTGTCTGTATCACTTCCGGCGAACCAATTTCATCTTCATTCAAAAGTTTTTTTGCATCTTTGTATGTGAATTTATCATTTGGATTATCTGAATAAAAATTAACAGTCAAAAGATTACTTCCCATATCACCTAATTGTGTGGAGACATTTTTCGATATAGCTTCCCCAATCGAAACAAGTAATGTAACAGAAAAAACACCAATAATAATTCCAAGCAT
>N_573
TACTGACTTACAATCGTTGGCATCGCAGTACTCACGATGGTACCTTCAATAGCTGCCATAAATGTTGCGACAAATACGGCGATGGTAACGGCTTTTACTTTTGTTTGTTCCAAA
>N_574
CATGGAGTTTTGGCGGAAGAAACAAAACTAGGACAAACGTTTAGAGTATCGCTTATTCTCGGCCTTTCTACTAAAAAAGCAGGAATATCGGATAGTGTAGACGACACAGTCAGCTATGCAGAGGTTTATGAAACAGTAAAAGAAATAGTAGAAGGAACGCCATTCAAATTAATCGAGGCGCTTGCCGAAAAAATTGCAACGGAAGTTTTAACTGGTTATCCTCTATTAGAAGAAGTGACTGTAAAACTTGCCTTAAACCAAATCCTCCGATTCCGGGACATTATGATTCTGTTGCAGTGGAAATTGAACGTAAAAGAAGTGATTTGAATGGCTAAGGCGTTTCTATCAATTG
>N_575
TTTAAGTCCCAGTTATGAGAATCTACTTTACTCCCTTTTTCTAGGTTTCCTTTGTAACTAGTCAAAATTTCTATCTCGCTAATACTACTCCATCCTTGCCTATCGTTTTATTTTGAAGAAATTTCACTTTAACAATATTAGCACTATTATCCTCAAGTTCTTTAATATATTTTGGAATTTTGTAATCTGCTCTTATTGTGATAGTCTTGA
>N_576
TCAAACATTCAATTAAAGAAAATTTTGTCGTCTTTTAAAATAGCTGATTTTGCGTGGATTTCGGAAAATTCGCTAGCGGCTTCCGAATCCCAGACGATACCGCCACCAACACCATAAGTTGCCTTGTTGTCTGCGATAGCAATAGTACGAATCGGTACATTGAAAATCGCATTTCCGTTAGGTTCTAAAAAGCCAATTGCTCCGCAGTAAACACCACGAGGAGAATCTTCTAGTTCTGAAATAATTT
>N_577
CTCCTATATAATGATAATGATTAACACTGAGAAAAGGGGACTCGGTATATGTCATTACTGAATGAGGAAAATAGCTTTTACAACGTAGATTTACTCAATTTATTAAAAGATTCTAGTGAAGCAGTTCTTCCATATAAAAGAATTCGCTTTAGGCGCAACCAACAGATTTTAGCTGAAGGTGCGGAAACTGATTATTTCTACATCATTGAAGATGGTGTCGTTTCTATGAGTAAAAATACTTGTAAAGAAGATAGCATTATTAACTTCTTAGGTAAACAAGAATGTATCGGGCCGCTTACACTACTTGGTGGTGCAAAATCACCAGTAAATTACACAACGATAAGTGAAGTGAGTGTTTATCAATTTGAACGTAAATATGTTCTTAATAAATTCTTAAGTTCACCAGATGTTTTTTGGCAGATGAATGCACTTATGCAAAGTATGGTTACACCTATGTTAGAACGGGAAGGTTACGTTAATCTCCCTTCTAGCGAGAAAGTTTTAGCAGGATTAATTGCTTGTGGGGAGAGATTTGGAAGAATCGAGTCGGATGGTTCTTGTTTGATTCCCTATTATTTCACCCAAAAAATCTTGGGAAATTATCTAAATTTAGCTCGAGCTTACGTTGCAACTAACCTGCGAAAGCTAAGAAGATGGCATTATTGCGCTTTCGCCAAAACCTTGGCGTGTTAATAATTTCGAGATTCATAAGCAAAAACTAAAAGAAAATCACGAACCTTACATATGAGTGTAAAATGAATACTTTTTTCTAATTGTATTTCGTAAAAATATGCATAATAAAAAAGAAGCTATCAAACTAAGATAGCTTCTTTTTTTATTAACTATTTTTA
>N_578
AATCCTTCCTTGTAAAGTTGGACAAGATTGTCATAACCCCAAGTTCAATCATTTGCTGCATTGCTTCCTTACGATTAGGCGCCATCACACCGTGTTCCGCCTCTATTTCGGCTTTAGGTTCTGGTGTCGCTTCATCCGTGGAGA
>N_579
ATTTGGGGTATGAACTTAAATCCGGCCAATTTCCAGTCGCTTAACCCAGTGTTTGTTATTACACTTTCGCCAATTTTCGCATGGATTTGGACGAAACTTGGTGATAGACAACCATCTACACCACGTAAATTTGCCCTTGGACTATTCTTCGCTGGTTTATCTTTCGTTGTTATGATGCTTCCGGGTATCTTGCACGGAAACACAACAACGCTTGTAAGTCCACTTTGGTTAGTACTAAGTTTCTTCATCTGTATTTTCGGTGAAATGTTTACTTCGCCGGATTATCTGCGACTACCAAACTAGCGCCAAAAGCTTTTGCTTCACAAACGATGAGCTTATGGTTCTTGTCAGATGCAATGGGGCAACCATTTAACGCACAATTAACACAATTATTTAATGCTGACACTGAAATTGC
>N_580
TTACAAGCGCAAAAGCCGTTGCCAAAACGGTTCGTATTGCTCCTCGCAAAGCTAGAATCGTCATTGATTTA
>N_581
TCCTTCTGCCATATCTGGATATTTGTTAAATAGATAATTCGATACAGTGAGTTCAAGGACTGCATCACCAAGAAATTCTAAGCGTTCATTATCTTTCACATTTTCCCGGCGGTGTTCGTTCACATATGAGGAATGTGTGAATGCTTGTTTTAATAATTCAACATCTTTAAAATCGAATCCAACGCTTTCTTGTAACTCTTCCCATTGATTCATTTCACTTGCTCCTCTCTTTAATAAGCAAGTTCATTTTCTGAACCGCTTAGCAAAAAGCTGCTTAGAAAATGAACCAACAAAATCTCGTGACCTTGAAAAAGAGGCCACCTGCGCTACTTGTCTCGCGTGCGGAAGTTACCACAGCAAAGATAAGTAACACGGGCACCCTCATTTATCCGGTCACGTAAGGTTTATGCGTTCGCC
>N_582
ACGGGCTAGCATGTTTGGAAGCATGGACTCTAGATTCCAAGTTTCCCACATTCCAAGTTCTAAAGCGCCGTCGTGGTCATTAAAAACATCTGTCATGCTATTTTGAGCCATAATTGGAGCAATGGCTTTCAAATGTTTGTTCCCGCTAATTGCGGCTAAAATTTGCGTATAACCATAATAAGATAAACCAAACATGCCGACATTTCCGTTAGCATAAGGCAGGTTCGCAGCCCACTCAATCGTATCATATCCATCGTCAACTTCTGCTATGTATGGAACAAAATCTCCTTCTGACGTATATCTGCCACGAACATCTTGAACAATAACAACATAACCTTGCTCGCCAAAATATTAGGACGAATAAAGTGAAGCCC
>N_583
CAAGAATCAAGAAATTGGCGTCACTAACGAGGAGCATACTGAGCAGCAACTTCACCCGTTCCCCGCCAGAGAGCATGCGCACTTCCTTATGCAAATCGCTTTCTTTAAAATGCATGCTACCTAGTACTTCTCTGTTTACTTGCTTGGTTTGAACGCTAATTTCCGAGATGTTTTCTAACAGGGATTTCGTTTGGTTTAATCCATTCAATTCTTGGTCGAAATAAGCAATTTTCGCTTGGGTATTACATAGGAGATTAGGATTTTCTTGGATTATTT
>N_584
ATGATGGAACATTCATTTATAGCGCTAGTTTCAAAATCA
>N_585
TGATTCACCATTGCGCCAAGAAAAGTCGTTGGAATACTAGTACGGCAATTTTAGGTGCCAAGCCTACATTCCCTTGCTTTCTCTTGTAATAAATACTACAAGTGAAAATCGCCATCGTGAACACAGTAAGAGCCAATTAAATGCTGCTGTTCCTTGAGAAACACCCATTAAGAGTAGAATTGGCAAAAGAATAACTCCGCCACCTATTCCTAAA
>N_586
TGATTGTATCAAAAAAATGATGCTCCTCATTTATTTTCGATAAAAAATTAAAATTCTCGCCACTGCCCAATGCAGTAACAGACCGAAGTATCTATCCGCAATCTATTTGGTTTTGAAGTGATTCTAAAATAATTGGCTTCAGCACCTATTGTAGTTTCTTATTCTCATAATAGTTGCAATTAACCTCATTGCCTTTCATGATTACGAACAATACCAAGCGGGCAGACAAAATTCATATAAAAATCGTATAAAATGCCTCACAACCGCCGTATTCTGTCATAACATCATATAAAAAATCTGAGGAAGACTGGTTTATATAAAATTTATGAATAAAAATACGGTTTCGTTTCGAAGGTGTTTTG
>N_587
CGAAAATTGGCTTTGAAGATATGATTCACATTTCGTTCTGGAATTTCCTTGTTACACTCGCAATAACAATTACTATTGGCTTTATTTTCTCGATTTATCCAAGTAATAAAGCAGCAAAATTAGATGCAGCAGAAGCTTTAGTTCGAGAATGACCCAACTAACAGAAAAGAGGAATTTAACATGAAAAAACCACTAAAAATCAGCTTAATCGTCGTAGG
>N_588
CCATTGTTTACCGTAAATATTACCTAGCTCACCGTATTTATTCGCGAACGCTTCGTCTTCTAAAATCCGAGCTTTAAACTTCTCCATCTCCGCTTGATACACTTCTTTGAAAGCTGAATCACGCTCAGCACGCAGTCCAAAGTCAGTCATATCTTCGCCTTTATAATCATCGCTTTTCACAAAACGCTCAAAAGCCCATTCATTCCAAATATTATTATTATGCTGTAAAAGGTAGCGAATATTCGTATCTCCATGTAAAAACCATAGCAGTTCACTTGCTGCAAGTTTAAATGGTACCCGTTTTGTTGTCATAATCGGAAAGCCCTC
>N_589
TCGTCTCAAAGTTATAACTCGTCACATACCATTGCCCATACGCCGAGGATATATTATAAAATTGAACAATATACGTTTTTTCAGTCCCATTATTATCATAATTAATCTGACACACTTTCTCTTCCATCGTAAACTGCAAAATAACATCTAGAAATTCACATTGATTATTATGCTTTATATAGCCGAGACTAAATACTTCTTCTATTTTTGAAGCATTTCGATTTTTTCAGCTGAAAGACAACGTTCAAATTTCGTTTTTAATTTTTCCACGCTCAAATGAAAAGGTGTCGTTTCATAGGCTTTA
>N_590
TATGTGCGCCGAGACTTTCTGTTCGTTTGAGCGCGCTTTCGGCGATTAGTTTTGCGGTGATAAGCATGTGGCTAATTTCCGCTGTTTCTCGAGTGTGATTTGCGTAATCGAAATCAGTAAGCCAATGAAGAAATTCGGTGATTTTTTCTGGTTTTCTTGTGATGCCAAGCGTTTCCCAGATTTTCTCTTGAAGTAATTGTTTATCTGGTAAATGGGGTGTTCGGGTTTGGTTCAAAAGGGGGTTTTCTGGATGGTCTATTAGGTTTGTTTTTTGCGTGAGAATGTATTCAGCCACTTTTTCACCAAAGACAGCGTTTCAAGGAGGG
>N_591
AAGCGGAGATGTGGGATAATAAAACATTCCAACAAGCAAAAGAAAAAATGCAGGATAGTCCTAAAACTTCTAAAACTAAGACGATGGTTTCCTTGGGCATATTTGCAGTAGCGTTCGTCTTGATGATAGTTTTCCAAGCTATTTGGAGTGTAGCACTTGTTTTTGTTTCTGCACTTATAGTGGGTTATGCTTTTATTACTACTGGAAAATCTTCTCCAACAAATAATGAGCAAATTCTAGCTTTTTTAGAACAAAAGAAAATAAGACAAGAATGGCAACAACTTTTGAACGAAATGGATATGGTTGCTTCACAAATTGCTGAATTAAGAGCAGCTGAGAATAA
>N_592
TAAGCCATCTGTTCAAGTTCGCTTGTTTGGATGTCTTTTTCGACACGAACCGAAACCAGTCTGGCATCATTCATTTCTTCTACTGTAAATCGAAGTGTACCGTATTCTACTACTACTTTATCATCTTCTTCTGGAATTGTCCC
>N_593
TCTTCCCGAATTATTTCAAGTTAACGAATTTCGCTTTGTAACAGCTGTTCATACTCCATTAACTCTCTCCCTTCAGTTGCAAATGAAGAATTGGATAAGGCTTCCCAAAACCGTCCGCGTCACTTTCTAGAAGAAACCACAAATCCATGCTTCAAATAAAATCTCGTGGCATTTTCATTTTGTTCATTCACCCATCCACCAAATTTATCTGCTTATTTTCTATTAGCCAACTAAGAATTTGACTCCCATAACCATTACCCGTAGCTATCGGCTCTAAAAACAACATATCTAGTTCCCGCTCGCTCGTCCCACTAAAACCAACAACCTCTTCACCAGCGAACCATAAGAGAGCAGTTTCACATTATCTAGAAACGAAGGAATTTGTTCTTTGTAAAACTTGCCTATCTTCCGCAGCTAAAAAATCATGCAGGTGCTGGAGTCTTGTGTCCCAGTTACCA
>N_594
AGCAACTGGTGCTGGTGATTTAAAACAAGGCGTAGCAGAAGCCAAATCACAACTAGCTACGTTACAAAATGGAGAAGCGCAAATCCAAGCAGGATACGTAGAAATTCAGAAAAACCTACAAAACGTAGCTGACCAACTAAAAGGCTTTGAAGACCCTAGCTCTCAAGCAATTGATACTTCCAAACTTGAAGAGCAATTCAAAAAAATTGGTGCTTCTTTCCAAGCGTTCGCAGCAGCGCATCCAGAAGTGAGAAATGACCCTCGTTTCCAAAAACTAGCCGCAGATATTCAAGGCTTACAAACAGCTGGTAACGAACTGAAAACCTCTGCTGGACAACAAATGGCAGCACTTCAAGCAAAAAT
>N_595
TCGCATAACTAGCCGTGTTTATGGCGTATCATTTATTAGTACGCTACTCGTTTTAAGTGGTTTTACTTATTT
>N_596
TTAGCGATAATATCACCTAATTTTTGCCTCGCCATTCAAAGTCCGAACTGGAAGATAAGGATAGATTAATTTTAAAAATGGTGCATCTTCACTCGCAAGTGCTTTAAAACCAAGATAATGTGTAGCTAATAATTTCATCAATGCTTCTTCTGGAAGAGTTTCAATTCCTTTTTTCAAAGCAACGCCAAGCTCGTCGGCAACACTAGTTAATCGCTCATTTTTATAAAACGCCTCACGAGAAGCAACAGGTTGAAGCTCATCCGTCCAAATCACGCATTTA
>N_597
CCTTTTAGTTGTCGTTTCAATGCTTCGGTTTTATTTTACCACGGGATTGAAAAAAAGGTTACTTTAAGCAAGGTGGATTAACTGCTTTTGTGTTAAATAAAACTGATGTTGCATAAATTTAATCATGAATATACTTGAGGTGAGCGATTTGAATCATTGGGAAGACTTTTTAGCGCCATACAAACAGGCTGTGGAAGAACTTAAAATTAAACTTAAAGGAATGCGTTCACAATTTGA
>N_598
AGAAACGCCAAGTTATAACAAAACAACTCGTCAGCTCGTTTACACATATCAAACACTGAACAGTGGTGTAGTTGATAAAGTGATTCTTAAGCTGACTACGAAAAATGGCTACACACCAAATGGAACGAAATTAGTAGTAACAGGTGAATTAAGTGCAGATAATTTACTTGGAAAAGTAACCGAACAGGCTGAAACAACTGTCAACGCAACAGCCACAACAGCTTTATCAAATGATTTTACTAGGGTAGAAAATAGCATCAATAATAATCCGAGTCAAGGTGATATCGGGATTTGGTC
>N_599
ATCAAATGTATCAACAAGTGTATTTTCATCCAGTTAGTCGTAGCGGTGAAGTGCTATTATGGAAAATCCTTGAGCGTGCCAAAAAGTTATATTGTGCTGGATATGAATTTCAAGCTACCCCTATTCAAGTGCTACCATTCTTTTTAAATGAAGTGAGTTTAAAAGATTATATTGTGCTTGATGATATTGTGTTGATGTACTATTTTTCTATTTGGCAAGAGGAAGAAAGTCCGATTTTGAGTGATTTATGTAGTCGCTTTTTGAATAGAAGATTGCTACGATACATTAATTA
>N_600
TGGAGGCAAGGAAAATGAAAAAACTACATGTAAAAAAGCAAGGTAACAATTTGCTCAAAGAGTCACAAATAGGCAAAGAAAAAGTTTTGGAAAAGTTAGGTGTTATGGAAACGGGGCTCACAAACGTAGAAGTTACAGAAAGATTAGCGGAATTTGGTCCCAATCAAACTGTGGAAGAAAAGAAAGTATCAAATTTGCGGCTCTT
>N_601
TAAGGCCTTTTATAGACAACTTAACCTCTGTAGCAATGTGGGTGACACTTGTTGGTTTTTGTTGGAAGAAGATTTTTTAGAATAAGGAGGATGACGCCTTTTGGTGGAATTCTTTTGAACAAATGAGTTTAGAAGCAGCAGAAGGCGATACAAACTTAGAAAATGAAGTAAAACTATTTTGGAATGCACATTTACCAATTATGATGAGTGTTGGCGGTTGTTATGAATATTATGCTATTACTTTAAATGACGGAAATATTGTTCATGGTTGGAAACCTCAGAATTTCCAAAGTTCGATTGTAGCAGACTC
>N_602
CCACATAATAACGTGGTCGATGTTACCAACTACATCAATTTATTATACGGACAACCTTTGCATTCCTTTGACTATGATAA
>N_603
TTAATAGAGATGATAATATCAAAGCGTTTGAAGACTCATATCAAGTTTGGTTTAAGCAACATTCTAAAAACTTAAAACAAACCACTATACAACGTATCAAACAACATCTTGATAAACATATCTTGCCTAAGTTCAGCAGTAAAAGGATGGATAAGATTACACCTTATTCTTCCAAGAATGTTTAAATGGATGGGCTGAATATTTTGCCATATACAAACAGTTAAAGCAGATTCATCAATGGTATCTTAATCAACCTTATCCAGAAATCATTAAAAAAGATGTTCCTAAATAGGAATCTGATAGCTTTTACATTAAAGATGAGCATATACAATTCTTTAGCTACTCAGAGCAATTAGAGGATAAACGAGCATTTACTTTCTTTAGAGTAATGGCTTTTTTAGGATTAAGAAAAGGCGAGGCAATAGCATTAACATGTGGAGATTTTAATTTTAATGAAAATCAATTTTTATACAAGGCACACCCTAAGAATATAATGGATAAAGGCAAAAAGCATTTTCTAGAGATGAAAATAATAAAAATGCATGATTTTTGGAAAGACTAATGCATTTCTATTATTTGAATCGGGAGCAAGCATAAAAAATGTGGCTCAAAGATTAGAGCATCAATCTACTAAAACCATAACAAATATTTATATAAAAGCAACTCCAACTAAGCAAAATGAAAACCATCAACATTTTTGAGAAATATATGGCTTTTTAGACTTTATGGCATTCAAATTAAAAACAAGAGTTTTTAGGATAAGAAAAAGACTTGATACTAAGCCTTTTCCTTATCTCTTTTCGCTATCTTTCCTTGCTCAATATAAACTAGCAAAATAGATATATCGGCTGGGTTTACTCCGCTGATACGGCTCGCTTGGGCGATGGAAAGGGG
>N_604
TGTTCGCATGATTGCCGCGTTCATCCACAAATCTTTATACGAAAAATTTATCTAAAGAAGAATTCACTGAACGTCTTCAAGCAATCGATGAAACTTTACCAGAAATGGTTCAATGAATAAAAAACCAGCTGCTAAATGAATAGCAGCTGGTTTTTATTTTCTATTGACTGATTTGACTAAATCGATTTCTCGTAATGCGCCCATTTAGCAAGTTCACCACT
>N_605
AGAAATTTCAAAAGGCGAACTATCTATTGATGGTAAAGTAATGAACAATGTTGCGCCAAAAGACCGTGACATCGCAATGGTATTCCAAAACTACGCATTATATCCGCATATGACTGTATATGATAATATGGCATTCGGTTTAAAACTTCGTAAAATGCCAAAAGACGAAATTAAAAAACGTGTTGAGCATGCAGCAAATATTCTTGGCTTAACTGAATACTTAAAACGTAAACCAAGTGCACTTTCCGGTGGTCAACGTCAACGTGTTGCTCTAGGTCGTGCAATCGTTCGTGACGCAAAAGTCTTCCTAATGGATGAACCACTTTCCAACTTGGATGC
>N_606
AAGATGCCGCCACTAAAGGCACAAGTGTCATCGAAAATGCCAAGGCTAAAGTTCCCGGTATCATAATAATTTTTTGAACGGAAAAGTTGAAAATTGAAAGCAAATCTTCCGCTGTTTTCCCGTCCATACCATCGTAGGTTAAAACACGAGCAAACGTAAATAAATCAATTTGCTGATAA
>N_607
CTCGAACGAAAAAGCCTTTTTCCATGGCGAGTTTTTCTACTAAAAGACGGCCGATTTTGCCATTTGCGCCAATTACGAGTACATTCATTGCTAATCTCCTCCTAAAAAATATCTACAAAGAACTTTTCCCGGTGAGTAAAAAATAAAACCACAAGTCGCCTCGTGGTTTCGGT
>N_608
ATCGGTTAAATTGCCACCACTTCCACCAATAAAAATAGCATCAAATGTTTCCTTTTCAGGCAATTCAATTGGCGCGTATGCTTCGATAACTGTTACATTTTCTAATCCAAATTTCGCTTGATTTTGTTTAATTAAATCCACTGCATCTGGGTTTCGTTCAATCGCAGTAACTTGGATTTTCGGGAAATTACAAGCAACTTGAAGACCAACGCTCCCAGTCCCCGCTCCAACATCTAGTAATTTCTTTGACGTATCATCTAAGTTAAGTAAATC
>N_609
GCTATATGCAACCCGTCGATATGTTCCCGCAAACAGCTCACGTGGAAACTGTTATACTATTGCAGTTAAAAGATAAATAAAGGACTGGTGGTACATGATTTCAGGATTAAGCCATATCACTTTAATTGTGAAAGATTTGAATAAAACAACTGCTTTCTTACAGAATATTTTTAATGCAGAAGAAATCTATTCTAGTGGCGACAAAACATTTTCGCTTTCCAAAGAAAAATTTTTTCTAATAGCTGGTTTGTGGATTTGCATTATGGAAGGAG
>N_610
CTTTATGAGCACACTCGGAACCCATTTATTCTGGCCGTTAAATAAAAATATTAGCCATAAAGAAAATAAAATTTGGGGCGCTGCTGGTAAATTCACTTTTGCAAGACCGTGGATTGCTTTATTAATCGTTGCAGCTATCACGTTGCCGCCAATCTTATTGCATACAGGAACAGAATCATTTAACTCATTAGACGAAATTAGTGACAAATATCCTTCCAAAAAAGGTTTTGAAATCGTATCGGACAGTTTCGGAGCAGGCCAAGTAGCGCCAACACAAATTTTTATCGAAAATGACGATAATATGCGAACTACAGATTACATCGCGCAAATTGAAAAAATTTCCGATGATTTATCTCATTTAAAAGGCATCGATATGGTTATGAGTGCCTCACGTG
>N_611
CGACCTTGTTGGTTACGAAGAATCCGGTATTAATCGCCGCATCAATCGTGAAAAACTGGAAAAAAATCAATTGGTTCATGAACTTGAAACAGACACTTATCGACAAACCATTTTCACATCACTGAAAAAATTGGTGCAAATCAGACGAAACCACACCGTTTTTTCACCATTTGCAACCCAAGAAATTTTAGATTTAGGACCAGATGTTTTTGCGATTAAACGGGAATCTGAGGAAGAATGTATTTACGGAATTATCAACGTCACTTCTCATAATATCCGCAAAACGCTCGCTTTCTCTGGCACGAATCTATTAACCAATCAACCCGTTACGAGTGAACTTGAATTAACTGCATATGAGGTTGTTTGGATTAAGAAGGCGGTCCAATGAAAATCGTCATCGCACCTGATTCATTCAAAGAGAGCGCCACTGCTGTTGAAGTAGCAAATGCTATAAAAAAAGGCTGGACTAAAGCACGTCCAGCCCGTCGAAATTAGCCTTGCCCCTGTTTCTGACGGGGGTGAGGGTTTTCTTACTGTTTTAAGTGAGTCTTCCGAGGTGGAATTGTTTCAAGCAGAAGTAACCAACCTAAATGGTCACAAAATAACGGCCTCCTACGGTATTCTCGCTAGCCAAGAAACTGCAATTATCGAGTCCGCTAACACGATTGGATTAGATTTAATCCCAGCCGTAGACCGCAATCCAGCTTACGCGAGCTCTAAAGGCGTCGGTGAACTAATTTTGGCGGCACTGAATCACAACGTCAAAAAAATCATTATCGGCCTTGGTGGAAGTGGCACAAACGATGGCGGCGCTGA
>N_612
ATGTTATAATTTTGTAGTGAGGTGTTAAATATGAATCCAAAAATTCTTGAAAAATGGATGGCTGAAGGGCAAGTGACATTACCGCAAGTGCTAGTGAAAAACTATGCAACCATTGGCTTAAACGAAGTAGAACTAGTGCTATTACTTCAAATTCAATCCTTTGCAGCAGAGGCAGAATTTTTCCCGTCGATGGAAATGTTAACCAATAGAACAACGCTTCCACTGGAAGAAACAATTAAAACGATGGACTCACTCTTGAAAAAAGGTGTGATTGCTATGAACAAAGCCAAGATAATTCACGAATGATTTCTGAACAATATAATTTGGC
>N_613
TGAAGAAGAAAGAAGAAGGAATAACCCCCTGTGACATCATCATAATGTAGTAAGTAAAAAGGGAATAAAAATTTCTGTATTAGATAGGAAGTGATAGGTATGGCTCGAATCGAATATGAAGAAAAAATTCAAAAAAGCCTACTGGTTTTATACTTTAGGGGGTCTACCATACAGTCTATCTGCAGGGAGTATGGTATTCCTCATTAATTTTACAAATGGATGAAGTTACATGATGCCGATAAACTGGAAACCAAAAAGATAGAAGTTTCTACAGATAAGAGAATTAAAACAGCAAAAAAACAAATTAGAAGAAGAGATTTTGTTTTTAAATGAAG
>N_614
TCATGCCGGCCTGAAGCCATTCGTACGATTAAGGCACTTCAAGCAAAAGGGATTAAAACCATAATGGTGACGGGAGATAACGAACAAACAGGTGCAGCGATTCAAGCCGAACTCGGAATGGACTATGTTGTTTCCGGTTGTTTACCTGAGAAAAAAGTGGATGTGTTAAAAGAATTGTCGGTTACTTATGGCAGTGTGGCAATGGTTGGTGATGGAATTAATGATGCTCCGGCTCTTGCACATGCGGCTGTTGGAATTGCAATGGGCGAGGGGACGGACATTGCGATGGAAACAGCAGATGTTGTTTTAATGAAAAATGATTTGGAGAAAATCCCATATGCTTACAACCTTTCTGAACGGCTTCACTGGATTACTTGGCAAAATATTTGTTTTGCGATTGCGGTGATTCTTGTTTTGATAACAGCGAATGTTTTCC
>N_615
CTTACCATTCGGTGGGGAAATCCATTTTGGGGTGTTAAGTATCCCACTCACAATTATTTGGATTGTAGCCATTACGAACGCTATAAATCTAATTGATGGACTGGACGGTCTTGCCGCAGGTGTTTCAACCATTGCCTTACTCACTATTTTAGGAATGGCGTTTATTATGGGAGATGCCTCGTAATTATGATAGCAAGTGTGTTAATCGCTGGGACACTTGGTTTCTTACCTTATAATTTTAATCCTGCAAAAATTTTCATGGGTGACACTGGCGCGCTTTTCTTAGGTTTTATTATTTCCGTGTTATCCGTGATGGGATTCAAAAATGTTACGTTTATCTCTTTAATCGTACCAA
>N_616
AACAATTTGGCTCGATTGCGACGTTATCCAAGCAGATGGAGGTACTCGTACGGCTTCTATCACCGGCGCATTTATCGCGATGGTCATGGCAATCGCCAAACTAGACGAAGCTGTACCATTTGCTAAATTTCCTGTCAAAGATTTCCTAGCAGCAACTAGCGTAGGTGTTTTAGAAGAGGGTGGAACAGTACTTGACCTTAACTACGTAGAAGACAGCGCAGCGCAAGT
>N_617
AATTCGCAGAGCAATTTATTGGACCATGGGCTGGCTTTATTACTGGTTGGACATATTGGTTCTGCTGGATTGTGACAGGTATTGCAGAAATTACAGCAGTTGGCATGTACGTAAAATTTTGGGTGCCAGACTTACCGCAATGGATTCCAGCACTTGCATGTGTTTTGATACTTCTATTGTTTAACTTAGCAACTGTTAAAGCTTTTGGTGAAATCGAATTTTGGTTTGCGATTATTAAAGTGGTTGTTATTATTGCCTTAATTGTTATTGGATTTGTACTCGTATTTATTGGTTACAAACATGGCACAAGTACAGCTTCATTTTCTAATTTAGTAGATTATGGTGGCTTTTTCCCCAATGGAATTGCCGGGTTCTTGCTAGCATTCCAAATGGCGACATTTTCTTTTGTTGGAATTGAGCTTGTTGGGGTTCTTGCAGGAGAAGCGGTGGAATTCCAGAGCGCACACTTCCAAAAGCCATTCATAATATTCCA
>N_618
TACGACAGATTCACGCTACGTGAAAAAAGCCCAAAAGTTAGAACAAATCACCTATGATGAAATGTTAGAATTAGCTAATCTCGGTGCC
>N_619
TATTTTACTTTTACCTGACTATCAGAAGTTAATACCGAGAACCGTCACTTGAACGAGCATGGACATCTTTTAATAGCTCTCTTTCGTCTTTAATTACAGAAGAATCATA
>N_620
CCCGTGACCACCAATGAATTTTGTTGCCGAGTAAACGACGATATCTGCGCCAAAATCAAACGGGCGATTCAAATAAGCAGTAGCGAATGTGTTGTCAACGATGAGCGGGATATCGGATGCGTGCGCAATTTCTGCTACTTTTTCGATATCGACAATATTAATATCAGGATTCCCAATTGTTTCTATAAAAACAGCTTTCGTATTATCTTTAATCGCTTTTTCAAAATTTTCAGGTTCATTAGGGTCAACAAACGTTACGTCAAT
>N_621
CGAGTGTTTTTATGGCGTTTTATCAGCCAGCAAGTCAAGCGATGATTGCCGATGTGGTTCCTCCTGAGCATCGGACGCATATTTATTCGGTGTTCTATATGATGATTAATATTGCGGTCGTTATTGGCCCCATTCTTGGTTCGGTTTTATTTTATAATTTCACGACAGAAACACTACTTGCAATTGTTTGTGCGGATTTATTATTACTATTTTTATTGCAAAAATTTGGTCACGAAACAGCCCCTCTTTTAGTTAATCCTGATTTACAAAAAGAAGCGGTTCAAAAAGTATTGGTGCTGTTTTAATGGAACAGCTAAAAAATTATAAGATTATTTTTAAAGACAAAATTTTCTTTCTTTATATTGTTGCCGGAATTATTGTTTCTCAGTCGTTTATGCAACTGGATTTACTTTTCCCGCTCTATATTAAAGAAGTTATCGGCGCCTCTAACTTGTTCGCGTTTCATTTTACAGGTGAGCAATTGTTCGGGGTTATTGTTTCTATTAATGGCTTCTTTGTTGCCGCTACTGTCGTTGTCACTCGCTGGATGAGCCATTTTAGAGAAAAATTTGTCTTTATGAATTCTTCTTTTCTCTATGCGATTGCGATTTTCTTATTTGGTATTTCGACAGGACCGTGGGGAGCGATTTGTGCCATTATTCTCTTTAGCTTCGCGGAACTGATGACTGTTGGCTTGCAACAAACCTTTGTTTCACAGTTAGCTCCAGAGGATAAACGGGCGATGTACTTCTCTGCTGCTGGACTTCG
>N_622
CCGGCGCCTCTCAGGGGATATGTGCGACTAATTCAGGGTTACCGATTTCTGCCCTCCTTAGACGAACCGCGATGTCGGTAGTGGTCATCGTTTTACCTCCGAAAACTCGTGCTTCTTCGGAAATACGGTAGCCAACGCTATCTGGTCCGATTGTTATGTCGCCATCTTTTTCGCGAACGATACTTCCTCCACCAAGTCCGATGGAAATAATATCTGGCATTCTAAAGTTGGTACGCACTCCGCCAACATCAACCGCAAGCGAGGACTCTCTAGGGAAACCATTGGTCGGCACTCCAATATCAGAAGTCGTGCCACCAACATCGAGAACCATCGCGTCTTTTAAGTCCCGCCAAATAGGATGCGCCGCGGATACTGTTCGTTGGTCCACAAGCAATTGTCAAAATCGGGAATTGTCTTGCATAGTTTAGTGACATTAAAGTCCCGTCGTTTTGG
>N_623
TTTCTTCAAGCCCAAACACCTCTTTCCGAGATTTATTATAGCAGAATTCAGTGATTTTAGCGCACAAAAAAACCGATGCGGAAAAGGGAGTAAACCGCATCAGTAGAAAGGGAGTTTGGGGACCTTCATTCTAAAAAGGGGGGAGAAGAATGAAAATGTTTTGCTTGTTGTTAGCTTATGACTATATATTAACCAAGTTTTTGGTGGATATGCTGTGATTTTTGTTAAAGTTTCATGAGATTTTTCGGTTTTTCTTTTCATTTTTTGGTATTAAAAAACCATGTGGAAAAAGGGAGTAAACCACACTGGTCAAAAAGGGAGTTTGGGACCTTCATTCTAAAAGGGGG
>N_624
TTCGATATCACGGTAATCATCTAGCGTTTCAAAATGAACATTCGTCATCCCAATTTCTTCACCTTGATGAATCTGCGGCGCTCCTTTCATCATATGCAA
>N_625
ATTTTGTTCGCCAAGTAGAAAGTTCTACTACAACATTAAAACCGTTACTCTATAACGCTTATTGTTTAGATACACGGGTTAAATTACCATTCTTAGATATCAGTAAAAAAGAGATTACCTTAGTATCTTTAACTAATTAAATAAAATCCCGCGAAACGTAAAAATTTCGCGGGATTTTTTATGTTGTCTGTTCCAAATGTAGAATGTTTTTTCTCGAAAGATTTGCTAGCTCTGTTTCGAGAAATGTTGGTAAAATGG
>N_626
CATTCACTTAATTGTAGGCAATTCCTTTTTCAAAGAGCACATAGAATTTACACCTAATTCCATAGACTAAGAAACTATTTCCCCAATAAATAATCTAGCTCTTCATCTGTCCATTGTTGATGAATCAATCCCTTTATCTCATCAGATAATCGTAAAACCTCTTTCCATTCTGGCGTTGTTCTCAATGCTTTTACAGAATTCCTCCATCAAGTTCAAAAAGTTTAGTTTGCAGCTGCTTGCTTAGTAAAGAAAGCCCTCTATCAATTATGTCATTATCCACCAACAATTCCCTAGTATATGGACTCAAAGCAGCTGGATAATCAATTGCTAACTCTTCAAATATTTCATATTCAATTTCTTCGTCGGATAAATTAATTGTATGCAATCCTAACATACATAGCGAAGAAAGGTAATATTAAAAGACTGTTCTGTTGTTAATTTTTTCAATTGTTTCACCTCATTTATTTTTTAATATTATAGTCAATGGATTTGTGTGGTGTGCGTGTATTATGAATCGTCAACTATGTAATCTCGTATGTTCTTTCTTAGCATTTCTAACAAAAAAGCTATAAACAACTATAAAACACTTGAAAATGAAGGTCTCTATTTCTTCAATTTAGAATTGACTTTGTATATTTTCCCAAATTTCTATTATAAGTTTTCCATTTATTCTAGCTGTTCCTAATAAGTCTTCTGAAGTCCTAAATTCTTGTGTTTCTCCATCGGATACTTTCGTTAAGTAATGTCCTTCCCGATTTTTACTTAACCAATATTCCTCATTTTTGTAGTAAAAATTATATTCCTCACCATATGCTAAACTATCAGCCATTTGTTCATATTCCATGCTTCTTTCCTTCTTTTTCAGAAACAGGTTCTCTATTTATTAAAAAAGCACATTACTTTAAACTCCCTCTATCCGTTCA
>N_627
ATAGTATGAAGTATAGTTATCTAGTATCAAATAAAAATAATAGCTTTTATCCCAGTATCATTAGAAGAGATAGAAGAAGTGGAAGAGACATTAGATTTAAAAATTCCAAAAGAGCTAAAAGATTTTTTCTTAAATGTTGGGTATGGCTTTATTAAAGGTTCTAAATACAATATTAATCGTATCATGGACCCGTATCTATTAGAGATTTTCGATTAAAGCAAAATGATTATGAATTTTTTCCAGATATTGAAGTTTATGATGAACTTGAAGAAGAGATTATCTTTTTTGAAGGTAGCGAAACAGCCTTAATTTCAATTAAATTAACAACAGAGGAAAAGAATAAAATCTATTATGATGAATTTAAAATTGCCGATTCCCTAGAAGATTTTCTTGCAAAAATATCAGAAAATGATTTGTATTATATGGATTTAATTGATTAAACTAAGAAGAAATATTTTTAGAAATGGTTACAATTCGAAGACGTAGTCTCGTTGAAATGATAGACCTTCTTTAGTAAACAGTGTACCCCATAGGGTGAGTTTCTCCTGTGGGGTATACTTATGGGGTTTTAAGAGGGTGGAGGCATGTTCAATTAGGAAACGGGTTTTGCAATCGGGTGAATGGAATATAAAGGAACATTTATAAAGCTATGAATAAGCTAATAATTTGTATAGGTACAGTATTTTCTATCTTAATATTTTTTCAATTTA
>N_628
AAGAAGTAACGCCGTTTATTAACTCTTTCTTTAAAGACCAAAATACACTAAGCTTTACAAACTTCTTACCACCAAACAGGTCAAGGTAAAACAGCTAACTGCAAAATGTTACTTGAGAACTCGCTTTACGGCTTGCCTCAAGGTTCTGCCTTTACAACTAAAGGGCAAAACACTTATGAATCTGCATCTGCTATTTTAGGCCAACAAGGCTATACAAGTGCTGTATTCCACGGTAACTATAAGAGCTTCTGGAATCGTGATGAAATTTATAAACAATTTGGTTACGATAATTTCTTTGATGCTAGTTACTACGATATGAACGAAGCAGATGTTTCTAACTACGGACTTC
>N_629
AGGCTCTTACTTCTTAGAGCAGATGATAAAATTGCTTGTATCAAAGAATTAAAAGCGTAACAAAAAAGTGCTACAAACCAACTAGCGGTTTGTAGCACTTTTTTTATGGAGTGGTTTAACTTCTTTTAAAGAAAAAGAAGCTAGTAGATAACAACGTCAATAAACTTCCTAGTGCAAAAAGAGAGCATCTTTTGAATCACCAGTAGTTGGGAGGATATTAGAGGTGTTTTTATCAACTTTTTTTGTTGCTTCGGATGAAATCACAGTATCATTAGTACTCAGTGTAGTATTGTCGGTCATTTCTCCATTGGTATTTGTATTATCACTGTTTGCTAT
>N_630
CAGCTGTTGGGGTAGCTTTCGGAGCAGTGATGACTGGAGACACGGAG
>N_631
ATGCGCCCATTCGGTGTCTTTTTCTGGATTGCCGCAGCCAACGAGTGCGAAACTTCCGGGAGCTTCATTGAAAATAGCTGAAGTCTTCGCCGCCCGTGGTTGGACGTTCAAAGTA
>N_632
TAATTTTTATTTTCTTTTGCCTCAACAAAAAAGCAACTAGTGCGAATGATAAGATGATTCCATATAACGTGTTTAAAGCTAAAAACTTAGAGATGAACAATTTATTTTGTGTCCAAACATTAAATAAATCATTCATTATATATTTCATAGGTAAAAAATTACCAACTGCTTGAAATGATTTAGGAAGTTCCGAAAAAGATGAAAATGTTCCTGTAAAAATATAAAACATAAATAATAAACACATTCCTACTGGCATCAATATCCGGGGATTTTTAATAATTAAAGCAAGCAAGGCACCAAAAATCAAAAGCACTAGATTACAATACAGACATTGCAAAACATAAGCAATAAAATATTGCCAGTCTGGGATATGTAGTCCATATACCAAGTAGCCAAACAGTATATTGACAAAAATACTTAAGGCTGTTAGCAAAATATAAGAACATACATCTGAAACAATTATTTTCTGTGCACTCAATCCAAAATATTCTAATCTTTTATAGCTTTTATTTTGAACACTTTCACCAAGCCAGATTGGAAAACTGATTAATGCTATTGGTAACATGCCCATCCCTGTACTAATCAAAAAATATTTATCTACAAAATGATAACCTTCACCAATATCAAAGTTTCCATAAGAAGTAACCATAGCGAACATCATGATTAGTGGAAATAATAATGAGAAAAACACAGATACTGGAATTCTAAATTGCATTTT
>N_633
TCTACTTTTACTTTGTCTACTTCTGCTTTAATTGTTTCGACCACTTGTTTTTCAACCATTTCACGTACTTGACGGATTGTGGTGAAAATACCATTCGCATTGGATGAACCGTGGGCTTTTACAACTGGAGCTTGAACACCGAACAAACAAGCACCGCCATATTCGCTATAATCCATTTTTGCTTTTAAAGCCATTAAATCTTTTTTCAAGAAGCTTGCTGCGACTTTATTTTTAAAGCCATTAAGCAAACTCATTTTTAGCATACTTAGGAAAGCGGCGCCTGTTCCTTCGATGGACTTAAGTACCATATTACCAGTAAATCCATCAGTTGAGCAACCATATTTTGTACATCCAT
>N_634
TCGGGCGTTGGGGAAACTTCATGAACCAAGAAGCTCATGGTGCAGAAACAACGCGTTCTTTTCTGGAAAGCCTTCATTTACCAGATTTTATTATCAACCAGATGTACATAGATGGTGCTTATTATCAACCGACTTTCTTATATGAGAGTTTATGGAATGTGCTTGGATTTATTGTTCTATTAATTATTCGTCGCACAAAAATTCGTCGTGGGGAGTTGTTCCTCGGCTATGTAATTTGGTATTCATTTGGAAGATTCTTTATTGAAGGAATGCGGACAGATAGCTTAATGTGGGGGGACTTTAAGCTTCG
>N_635
ATACCAAGTCTGTGAAGCGTAGCACCCGGTTAAGTAATACCGGATGTTCACGGATAACTTCTTCTAATACGTCCCAGATTTCTGGAGCCATACGTTCGATTTTACGTTTAGCGCTCTTAATGTTATGTGCTAAACCGCGTCCAACTAATTCTTTCATAACAAATGGTTTGAATAATTCAAGTGCCATTTCTTTTGGAAGACCACATTGGTACATTTTTAAGTTAGGTCCAACGACGATAACGGAACGACCAGAATAATCGACACGTTTACCTAGTAAGTTTTGACGGAAACGACCTTGTTTCCCTTTAAGCATATGAGAAAGGGATTTAAGCAG
>N_636
GTTTGAATTACTCGATAGTAATGTACCAAATATCGCTTGCTTACAACCATTTGCTTGCTTGCCAAACCATATTACTGGTCGAGGCATGATTGAAGGGCTTAAAAAAATGTATCCAGAAGCTAACATCATGTCCATTGACTACGATGCCGGCTCAAGCTCTGTGAACCAACTAAATCGAATCAAATTAGGTGCTGGAGTCTTGTGTCCCGGTTAACCTTAGCA
>N_637
TCTTTTTGCGCCAAAAACTTTTGCCCATTGAATTGCTAGCAAACCTATATTGCCGCTTCCGACAACGACGACATCATCGCCTGCTTGTAATTTCGTATGATAAAACCCATGAACGACCACTGCGGAAGGCTCGACAAGTGCAGCAGCTTCATAATCTAATTCGTCTGGTATTTTTACTACATTTTCTGCTGGAAGTTTGATATACTCAGCATAGGCTCCGGGATGTCTTGCTCCGATTACTGTTAGCTTCCGACAGCGGG
>N_638
TTAACTCCAAAAGCGAGCGAAAGCATTTAAATCACTTCGCTTTTTTAGTCATTTTTGCTTTATATTTCTTTTGAATTTCATTTTGTTGTTTTTCTACTGAACCGACAATGATTTCTGCAACTTGATTGTATACTTGGTACATTTTTAAAATATCTTTGCATTGCGCATAACATTTATCGAATGCTTTTTCGTCATCCAATAAAATTGCATATGCTTCAGTTAAAGCCTCTTTTACATCTTCTTCTAATGTAAAGTATTCTTCTGAACTCATTTCGTCTGTATTATCAATGTTGTATTTATTTAGCTTTTCCAGTTTCTTCTTGTACTT
>N_639
TAATGCAACGATAAAGTGTTTGAACCATTGTTGCCTTTGAATTTCTAGTGGAACAAAATAGTTCTTTCTTTTTAAACTGAATAATGACATTATAAATTTCCTTTCAAGTGTAATTTTCATTCCAAATTTAGAATGCGATGAGCATTATTACGCAAACGTTTCCATATAAAGTCTATCAATTTTTCTAAAGCAATCACCTCTGCTGTCCAAATGCTTTATTTCCCCTTTTGCGCTGCTAAAAATATAAAACAGAAATTCTATTT
>N_640
AAGAATTAAAAGCATTTAAAAAGGTTCGTATTGCAGCGAAACAAACAGCTACAGTGACATTTAAGCTAGATAAATCAAGTTTTGAAATATGGTCAATTAACAATAAATATGAGGTGGAGCCCGGTGGTATAGAAATTTTCGTTGGTGGAAGTTCTGATACTAAATTAACAGGGCGAGTTTCAATCATAGGAGGCTAGCGAAAATGGAAGGAATGGAACTCGCATCATTTCAAATAATTAGTTCTGTTGGCGCCGCAAGAAGTTGCATTATTGAGGCGATGAAATTCGGAAGACG
>N_641
ATCCATTTTGCTGGATTTGCACTTTTAATGGTTCTGATGATTCTTGTGACATGGAACGATATTCAACGTGCATTTTTCTAAAAAAGAGATAGACTAATAAAGGGAAAAAGGGGTGTTTTAAATGCGTCAAACGATGACATTTATACCAACATTAAAAGAAGTACCAGCGGATGCAGAAGTAAAGAGTCACCAATTACTTCTTCGTGCTGGTTTTATAAGACAAACGGCTAGTGGGATTTATAGTTATTTACCACTTGCAACATTGATGTTACGAAAAATCGAAACAATTCTCGTTAAAAGCTAGAAGCAATTGGCGCTG
>N_642
ATGGTTCTGAGGCATTTAGAAACGGCGGGGAAGAATTTTCCATTGTCTTATTAGATTGTCCGATTGAAAAAGGTAATTTTTTTGCTGAACAAGTAGAAAAGAAAACGGAAG
>N_643
TATATTTGTAACAGGCCCTTATATGAATTTAATTCCTTTTAATTCAATAAGTGAAATGTTTATTGCAGAAAGAGAATCCGCTGCTTTTCAAATAGTTGCAAATATTATTATGTTTGTTCCTTGGAATGCTTTTACCATTATGT
>N_644
TCCAGTTATAAAATCAACAAAAGACACTTTATTAACTGTAAATGTTGCTAAACCTTTCGATATAACAAAAAACAAAATAGACGCTGCGGCAATAACCATGATTGAAACAGCCATAAGCAGATGAATGTAATAATTTTGCCTATTCAT
>N_645
TTGAAAGGTCACTTGGCTGAATTCGAGCCACTTCTTTCTCAAAAACTAGATATGACGGATGAAGCTT
>N_646
TGCTTTTTGGAATGATAGCATACTTGTGACAGATTTAATCGTATCAATAAGCATCAGAACCACGATGAATCCAGAATAATCCAGCCACCCCAGCTTAAAATCCAATCTGCAAATTCGGTGACAAGTGGGTGCAAGAAGCGTACAACGATAATACAAGCAAATCCCCAAAAAATCGAAATCGGCAAGCAAATTCGTCCTTTTACATTGAGTGGCCAATTGTGATAATCCCACCATGTTGTATGGAATAATGCTTCTAAAATCGTTGCGGTAGCATCTTCAATCACCGTACAAATAATCATCGAAAAAATAAATAAGGCCCATAAGTTATTTTGAAACGGTAAAATCATCATTAAAACTGTCGTTACCCCAAACCCGTAAATGGGACAATATGGTCCATAAAGAAAACCACGATACACTAACTTCTTCTCTGAAATCGAGCAAAAAATTTCCTCCCAAGCCCATCCAAGAACAGAATAAATGAAGAAGTATAGGATAAACATATTAATATCCATCTTTTCATCTCCTTTTTGTTTTCTTTTTCACAATCAATTTCATTATAACAGAAATAAGAACTTCTTAACTAAATTAGTCAAAAAGTTCCGCTTGTTTATATTTTGGCAACTTATTCTTCGCTTCTGAGTACGCATGCTGAATTAATGCGCGAATCAAGTCTTTATCTCGTTCTTCTTCCAATAAAACAGAAATCCAAACTCGTTTATTCATGTAATAACCGGGAACGATGGCTCGATTTTCTGCGCGAAGTTGCTCACTTTTTTCGGCATCGCACTTCAAGGTTAAAATCGGCTGCCCTTCTTTATTCGTTC
>N_647
TACGTCAAAACTAGCCTCTACTTTGCTAAGGAAATCCGCTTCAATTGGCACATTCACAACCCTATTATAATCAAGAATTTCTAATTGCTCTTCTGGGAAAACAACTGATAAAAAGAAATTAAATTCTGCTTCTGGCCCAGCCTCTGGGAATTCCTCGCGCCGTTTCAAACCAACTTTCACAGCAGATTCCGTTCTATGGTGACC
>N_648
CATCAATTGGATAAATCCGATAACCTAATTTTTCTAGTTCAAAGAAATTATCAGAAATTCGCTTTTCTTTTCCTTTTGTTACAATCATTGTGTTTACCTCTAGTGGCATACCCAATTTTCCCACCTCCAGTTTCTTTAATCATAGCAGAGATTGCCCCTATTTGACTAGTTTTTATCATTTAAGATTCGCTCAGCTTGTTGCACAATTTGGACCATTCCCGCATCTCGCATAAAAAAGCTAAAAGCCGGTTGTAAAATGAATCGACTTAACTCCCCTTGAATGATGACAGGGCCTTTTGTTTCAAGGTAATCATCA
>N_649
CTCCAAGAGGAAATGGCTCGGCATGGTGGGGAGAGTGGCAGCAGAAAAGTCTCCTAGTAAAACTACTGATGCGTCTACTGGGGACCCAAAAGGTCGGATTAAATTAAATGATAACGCACTCCCTGAAATTACAGAGTCTTCGCTTAGGTAAACAGGAGGGTTAATGGAGCAAAGTACATTCTTGTTTGAAGATACACTTGGTAATAATATTCGTTTATTACAGAGACATACTTTGTCTTGGAGAGAATTTTGAAAGAGGCCGCCCGAAAAGCTGCTATCGATACATGGATTGAGACTTTGCCAGAAGGATATGACACGATTGGCGGGCAATCACGAAATTTATCAGACGGCGAACGCCAGCGAATTGGCTTAGCTAGACTATTTCTCCATGATGCCCCGTTGTTATTATTAGATGAACCAACAAGCGATTTGGATTACATTAATGAACAAGCGATTTTAAACACGCTCCGTTCAGAAATTCAAGATAAAACGGTGCTCGTAATTTCTCACCGAGCAACAACATTAGACTTGGCAGAAGACAATTATTTATAGAAAATGGTGCATTGAAAAGTGTAGCAAAATAAATAAAACAGCTTGCATAGTTTACAAGCTGTTTTTATTATAAATCTGCTATTGTCTGAGCTTTCGAAAAATTCAACCGTGTCAAGTTTCGCTGCAAAAAA
>N_650
GAAGTTCTAGTACAGCTACGGCCATCGCAGCAACATCATTGCAGCAGCACTTAATACTTTTCGCTTGTGGGAGTTCTGAAGATGCGACTAGTCCGCCGCTTTCTAATTGAACAAGTGCCCGTTTACTAGCGTCAAATTCAACTGGTAACGTAATTAATTGGAAAAGTACACCCACTGCCATCAAAATAATCCCCAGCAACATGAAACTAGCAACGTTTGCAAGCATTCCGATAATTAAGAACACCCAAGAAATATTGGAACTAAACATTGTTACAGGAA
>N_651
TAGACCTACACCAAGCTTTTATTTATTTCACGAGCAACAACAATCATTTGATTTAGGGCTTATTACTGAAAATATCGTTAATTTCTCTATTCCCACCAAAGATTTATCTACAGCTTTCTTAGTAGACAATACAAATATACTAGATGCCATAATCGAAGTATCATCTAGTCATAACAAAACAGGCTTATCTGCATTCATATCCATTGATGCAGATATGAAGCCAGCTATTCCTAGAGAAATTAAAATAGCAGCGCCACTTTTTGCAACTCTGCGCTCCTATATTACAGGCTCTAACAGATTATCATTCTATTTCAAAAAAAA
>N_652
AAGAAATTATTTTTACATCTGGTGGCACAGAGGGGAATAATTTGGCGATTAAAGGGCTCGTTTATAGTTACCAAAATCGCGGGAAACATATTGTTACCTCTAGCATCGAGCATCCTTCTGTTCGTATGGTAATGGAAGAACTTGAGCAGGAAGGTTTTACTGTCACGTATTTACCAGTAGATAAAAACGGCGTCATCAAGATGGAAGCATTGAAAGCTGCACTCACAGATGAAACGATTTTAGTGTCTATTATGGGCGTGAACAATGAGGTGGGAAGCATCCAACCACTGCACGAAATTGGCGA
>N_653
AACGATTGCAACTGGAATCAATGTCCAAAAAATTTCCAGTTTTTTACTACCGTGCATATCCGGCTCATAGTTTGAAATGTCTTTCCGTTCGCGGTATTTAACCAACATAATCGTAAACAATACAAAAATCGTCAAAACAATAACCAGCATAAATATAATCGAATAAATAATTAAGTCCGACTGACCTTTTGCAACTGGCCCTTTTGGATTAAGTACCGTCAAGTCACCACAACCACTTATAAGGCCGGTAACCCCAAGTAGTGCCGTAAGCAGCAAAGATTTAAGTACCTTTGACACCCGAATCCCCTCTTTTCCTTTTGATGTTTTCTAATGTGTATTTTTGCGCAAAAATACCATTACCGGAGTGCTGAAAGAAGCTTGTAGAACTCCTATGTAACTGAAAAAATGCTTTTACTATTTAGTTCTTTTAAAAAAACTCACAAACTTTTTTAAAAATTAATCAGCATTTTTAAAATCACTATGTTCATACTCTAACTCATTATATCTGATTTGATATCTTAGTTCAAAAACCTGATATATTAAATATTTCACAAACTTTTATTCTGTTCACTATTCCCTAGTTTGTGAAATTTAAAACAAAAAAGCAAATGATATTCAAGAATATCAAAATTCTAACCTTTTATATTATTTTTTAAATTTAAAAAATAATATTGTATTACATTAATATTTCATGCTATATTAATTTTGTAATATAATACATATAAATGAAAGAGGGAACAAAATCATGTTAAAGAGAAATGTACAAAAAGGGATGATTAGTTTAATTGCAATTATGATGTTTTTATCAATGTTCAGTTTTACAAATTTAAATTCTATTAAAACTGTAGAGGCTGCAAA
>N_654
TCGGGAAATTCTGCTAATAAAGTCGGCCCAATCAAACGCATATATCCTGCTAGCACTAACAAATCAATTCCAACCCACGAAATTTGTGAGTAAAATTTCTGTCTCAAAAGCTTCTTTATCCGGATAATTTTTCGCTTCAAAAAGGAACACCGGAATCTGATGTGTGTTTGCGCGTTCTAAAACATAAGCATTTGGTTTATCACATACCAGTAGTTTTGCCACATGAGGCTTAATAAACGCATCATCCACTAAAGCTT
>N_655
TTTGGTTTCAGTAATAGATTCAAATTCCTTTTCTTTATACACGACTATATCTGATATTTCATACAGCTCTTTTATACAAGAAAAGTCAACTTCACATATATATAAGTCTGGCAATTTTTCTTTATTTAAATAGTTATCTGGGTATTCTTTCTTTACAAATCCCTTTTGTATATCTTGCTCATTACTACTAACAAGTCTTACTGTATTATCACCAATTTTACTAACTTTATAAATAACTTCTTTGTATTTAGCAAATTTTGTACTCATAGTTAGCAATCCCCTTTCTAAAGCTGCTCAAGTAGTTCCTAAAGAACACAGAGTAGTTGACTTTTCCCTGCTATTTATACAAAATTGTCAAACTGTTGATAAATAGGTAGTAGCATATAACGAACTCCTTGCATGCATTACCTTATATTATAAAAAATATCTATACTACTTATATTA
>N_656
TGGCTATTTTGCACTGAAAAAAGGCCGACCATGGATGGAACGCTTTGAATTCAAGCGGAAAAATTGGAAGAAAGAACCGAAGAAAAAATAGCGGTAAAAAACACCTCGGCACGTGGAGGTGTTTTTTGTTGTACAAAATCGCCA
>N_657
ATTCCAGTAGTAAGTGAAGGGGACATCGTGAAAAAAGGTGATTTAATTGCGAAAATTCCTGATGCGTCTCTTGGGGCAAATATCCATGCAAGTATTGACGGTCAAATTATTCGTATAACCGAAGAACAAGTTCATATTAAGAAGGTGATGTCATGAAAATGGATACATTAGGATTTCTCGAATTAAATAGTATTTCGAAAGGCATCGAGGCGGTTGACACAATGCTAAAAGCGGCCAACTCCGAATTGATTTATGCTAAAGC
>N_658
TACCTATCGAGGTAAGTCCACAGAGCAAATCATCCTGTTTAAAGAAGATGGCGAGATTCCGTGCGACTAAGAATACGATTAGAATGGCCATAATATTCGTCAAACCTAGTTCCACGAATACAGCCTGTGCATCGGCTAAATTAGGGAAAATTTTTCCCTAGGAATAAGATTTTGCAATAAAGCCATCTGGTGATAATACTGCGAAGTTAATCAAAGTGATAATTGAACCAGCCATAATTAATGGGAAAACTAAAATAAATGCATCACGAATTGCTGCAATATGGCGCTGCGAGTTCAATTTATTCGCAACTGGTACTAAAACACGTTCCATGCCGTGTTCAAATTTTGACATTATACTCATTTTAAAACCTCCCTATTTTGAATGAATCTCCCTTAACCAATCTCCGCGAAAGCTTTTTACGAACGGCTTTCCCGTTTAACATACCATAATCTTTCATATCGATAACAATAACAGGAATGCGACCCTGTACGAGTTCATCTACTTGCGGTTTTTGGTAACGGACTTGAGGTCCAAGCATCACGATATCCATTTTGTCCACAACGCTGCTAGCTTCTGATACTGGTAATGCTTCGATTTCAATTTCTTCCCCAATAGAGGTTGCGTGCGCTTTCATTTTAGTAACGAGTAAGCTTGTCGACATTACCCAGCCGCACATACAAGTAATATTTTTTTCATTAAAATTTCCCTCCCAAAATGGTTGAAGCAGAACAAGGCTTATTTGCCCTGTTCTTCTACTAAATTAGCTCCGTTTGCTTCGATGGTCTTTTTATACCAGTAAAAACTATCTTTTTATAGCGTTTTAATTCTTTTTCATCGTTTTCGTCGCGGTCTACATATACGAAACCGTAACGTTTTGGTAGCCGTTTAACCAGCTTAGTAAATCTGTGAAGCTCAGCAAGTGCAGTAACCGAGCATCTCTACGCCGTCCGTGATTGCTTCTTC
>N_659
GGAACTTGCGGGATTCCAGCATCTGCAAAGATTTTCTTCATCACGATTTTGTCCATTGCAGCAGATGCCAAGACCCCGTTACCAACATATGGAATGTTTAAT
>N_660
TAACCGCGCGTGATAAAAGCCCATGGTAGGACGCCCCATACCAAATGTTTACCTTAACCGCCGAAATGTTGCCCGAAGCAATATTAGAATCAATGCGGTGCAAGAAAAATGTATTCGTAAATCTTGCTAAAATGTCTAATTGAACCATTAAAAGTCCCACTGGAATTGCAAGTCCAATCGCGAATTCATGTTGACCTGATAAAACGGCAAATACTGTGCCGACGATTGCTCCCGTTGTAAAGTCAGGAATCGATGCTCCGCCGTATGTACCAACACCTAGAACCATCAGCTGTAAAGTTGCCCCAATCGCAAGTCCGAGCACCATGTCACCCATAATGATTCCAGCAAGCGTTCCTGTTATTACAGGGAAATTAAGTCCTA
>N_661
AATGCACGCAGAATTTGTTCCCTTCACTGCAACAACCCGAATGAGCGGAATTGACTATCAAGAAAATACGATTCGAAAAGGTGCGGCGGATGCGGTTCGTGCTTACGTAACGGCGAATGGCGGGACGTACCCAAAAGAGTGTGATGCAATTGTGAGCAAAGTTGCTGGTGCTGGTGGTACACCGCTTGTAGTAGTCCGAAATAACAAAGTGCTAGGCGTTATTTATTTAAAAGACATCGTGAAAAATGGAGTGAAAGAACGTTTCCTTGATTTACGAAAAATGGGTATTAAAACCATTATGATTACCGGTGATAACCCAATGACTGCGGCAGCCATTGCGGCGGAAGCAGGGGTCGATGATTTTCTAGCAGAAGCA
>N_662
AGTACTTCTAGTAGATAGCTTATGTTATAATAGATTGTGTAATGATGAGCAAATAACTAGGAAACTAGTCCAAAAGGATGAGCTTTTAATGTTTGACTTAATGGATAACTTGCTGGGAGTACAGTCATTTGGTGAATTAAATAAGGACATGCCAACGACACTTTTTGTCACGGATGCAGATGGTAATATTTTAATTTCTAATAAATTCACTGCGCTCACAGTTGGAATGTCGCTCGAAGAATTGCTTCGTTGTAATGTAAGAGACCTAGTGGAAGACGGTGTATACAATGATTCTGTCACACTAGAAGCAATCCGCACAAAACAAAAGAAAACAAAAGTAATTGAGAATACGAAGAAAGGTTTTAGCATCCGCTCGACTTCTACGCCA
>N_663
TATAAAAATGAATATTGTATACCTCTAAAAAGTTACGATACAGGTTCCGCGTTTGGCGGTAAGAGTAATGCGTCATCATGTAAAAAAGAAATTGGATAAATTCAGCATCTAACTCATCTAAAGTACCTTCTTCTTGCATCACTTTTAATTTTTGCTCTGGCGATAAATAACTACTTTGGTAAATTTGTTTCACAGGAAGTTTACTCGAACGCTCACTATATCTCTGAAATGACTGAGCAAATAAATGTAACTGCTCTGGCGAATACATTTCAAATAACTGCAAAATCACTTTGTATGGGAGCGCACAACGTATTTTTTCTGTTCTAACTAATGCATCAAATTCCCCAAATTGCTTCTGTAAATCGACGCGCTTCATCTTCTTCCGACTCAATAAAAACTTGTTGAAAAATTTCATTA
>N_664
TACATCTCCTGTTTCAATCGCAATGTCAGTTCCAGTACCGATACTAATCCCAATATCACTTGCCGCAAGAGCTGGAGCATCATTAATGCCATCACCAACGAATGCAACGATATGACCGTCTTGCTGTAATTTCTCGACTAAGGCGCTCTTATCATTTGGTAGTTGTTCGGCAAAGAACATATCAATACCTAAATCTTTAGCCATATTTTCTACGACAACAGATTGGTCCCCAGAACAAATTGCTGTTTTAATACCTTGTGCTTTTAGTTTTTGGATGGCTTCTTTTGCTTCTGGTCGTGGTGTGTCAGATAAAGCGAGGGCACCTGCGTATACACCATCAATTGCCATTGCTACGACTGTTTTTCCTGCATGCATCCAACTTTCGATTAATTCATCATCTTCTTTTG
>N_665
ACTTACGGAAAAGCTCGATGCATTTAAAACAGAAAAAGACGCCTCCAAAAGAGACGCCTTACAAACGAGCATTGATAGCTGGTTAACAGAAAATCATTATTTAATTTACTTGCATCATCCGGAAAAAAGTCAATCGCTTCATTCAATGATAAAAGGAATTGCAGAAAATCCTTATGGTTATTTTGATTTAAGCAAAGTGTGGATTGAAATAGAGCCGCTAAAACATTAAAACCAGACTATAGACAATCCCATAGAGGTAAAGCGCCACATACAATAACGCAAAAATGAAGAAGCATAGGCGCCAGTAACCACGTAGGATTTTGCGGAACTGAATCTCGCCTTCTTTCTTTGCAGCCGTGACAACAATTACAATACCTAAAATAAATAAAAACAATAAAATATATAATAAGAACGAGCGATTAAATAGCACAATCATGAAAAAATGAACAGCTATAATCAAGAAAATAGTGGATAAGTCAGCGGCCAACATAATTCTCCGCTGACTTTTCTTTAGTTTGAAACTGGAAAAAAACATCGCATAAATAAACACCACAACTGGTAAAATAATAATTATTGCTGTTGAATTAGTTAACCAATCAAACATCGCTTTCTCCTTCCAACCCTTTAATTAGATGATATAACGCATGAAGCGTAGGAAGTGACTCCCCTTTTTCTAAAATTGGCAGCACGATTCCATCAATTTCTGTA
>N_666
CCAAGGTCAATCAAATGTTCTTTCACTTCCTTGGAAACATCGATTGTCACATCTTCTTGAGCGAGCATTTCATTTAAATCAACGAGCATTAAGTCGATAATTTGTACTAAATCGTCTTTTTCTAGAGATTTAAATTCAATGACGCTGTCTAGACGGTTTAAGAATTCTGGTTTGAAGTATGCCTGAATTTTATCATGTCAGAACCTTTTTCAAGTTTTGCTTCGGTTGTTGTATTAAAGCCGACAGAAGCTTCTGTGTCAGTTGCGCCAGCGTTACTTGTCATAATGATGACTGTATCTTTAAAGCA
>N_667
TTCATAGAAAATCTATACCAGCGTTACAAATACATCACTTTGCTATTGAAAAACATCATCAAAGGAAGGGTGTTGGCATTGTGTTAATGAACTACTTAATAACTTTTATTAAACTGAAAATTCTACCTAATGTAGGAGCAACTCTACTGACAGTGTATTCAATTAAGGAGGCTGTTGGCTTCTACAAGAAAATTGGTTTTGAAAAAACTGGGAATCACTCCGATGCTAATGTAAATATGGCTTTAGTATTCAGTGAAGTTATAGAATGACATAGTTCAGGAATCTACCCTAACCTCACCGTTAGGGCTTTTTTATGCAAAAAAACACCCCGAAAATTTATTCGAGGTTGCTGTTATGTTCAGATGTAAAAAACGGGATGTCAAACAGCTAATAGTTGAATGAAATAATGAACGAAAATCGTTCATGTGAATATTATTACATATAACTTTATGCAACACAACACTTTTTAAGACTTGATTTTAAGAACGTTTGTTCGTATAATGTTAGCAAGAGGCGAAGTAAATGTATAACTTATTTGATGATATTTTAGAACATTCAATAGTATTAGCAGATGCTCTCAAACGCAATTGGTCGATAGAAGTACTGTTTTTTAAGAACAATCATCATGTGCGATACAAGTATGTAGTTCCTGTTTATTTGGACCATGAAAGAAATATAGTTCAATTACAGCGATTTGACGAACGAATAATTGACATTAATATAGAAGATATTATTTTTTGCA
>N_668
TATATTCGATATGTACAAATATTTTATCGGGCATTTTTTTAAGTAAAACTTCGACTTTTCCGAGTGACTCCGGCTGGATGGCGAAAAAGGCTTTATTTTGTTTCACTTGGAATTTTTGTAGCTGTTCGATTTGGTGTGATGGTTTTATCAAGTTGTTTGAGTTCACTGGGACTTGCATTTTTGGCAGCTGGCGTGAGTTTGTTCGCCGTATCATGC
>N_669
CACCGCTTTGTTTCACGTAGTCACCTACAGTGATGTCTGGGTTTTTAACGAAAGGTTGGTCTTCTAAGGAAATTTCGCTTAGATATTTTTTCAAACGGCCTTCTACCATTTTTTCAACGATATTAGCTGGTTTGCCTTCGTTTAACGCTTGTTGAGTTAATACTTCTTTTTCGTGTTCCACTTCTTCAGTAGAAACGTCTTCACGAGAAATGTATTTAGGGTTGATTGCAGCGATGTGCATTGCAACGTCTTTTGCAACAGTAGTATCAGTAGTTCC
>N_670
GGAGATTTCTTTTTCAGTAGGACTAACTATCATTTTTGACACTTTTTTAGCGATAGGACTTAATACTTTTTCTTTCGTCTGTATCCTTTTTCTAGCAACAGCTTTGAGTATGGTGCCAGTCAATGGTTTCCGTGTTGGTTTTATTGGCGCATTAATCTACTTTGTACTAATTAATGCAATTCAAGTATCCATCGGAACAAATTTTTTATCTAAAAGTAGCTCAGAAATCCATTTTTATTATTCCCTTTTTTCAAGTGTTCATTTTAATTTTATCCAGATGGGTTTTAATCTTTTGATGGCTCTTGTTTACTTTTTTCTAGCAACAAAAATTCTAAATAAAAGTGCAGACTTGCAGTAAGCATGGTATGATACAGAGAAGAACTAATAAAGGAGTCGGGTCATGACAAATCAAATAT
>N_671
TTTCCATCTGGGAAAACCTTAATATCGAGGTCATAGTCAATGTACTTAAGCGCTTGTTCATCTACTGCAAATGGTGTCCCTAGATTGCAGTAATGATAAATGCCGTCTTCTCTAATCATGGAAATTACATTAAACCAGTAATCACTATGAAAATAGCAGATAGATGGTTCGCGCGTTACCCATTTACGTCCGTCTGCTTCCACAACTAATGTGTGGTCGTTTCCGCCGATAATAATATTCTCCGTAGATTTAAGCACCACTGTCTTTTTCCAAGTACGATGAAGTTTTCCGTTATGTTTGTAGCTCTTGATTTGTATTATTTCTTTCTCTTTGGGTAAGTACATCCTTTATCCTACTTTCCTCATGTACTATCAAAATCATTATTA
>N_672
TATTACGTACATCGAAAAGTTGCCAATGCGAGATGTGAATGTCCATCATGCGTAGTTGTGGTTTTTTCACATTATTCCATTCATTGATGGATAATTCCCCAACCACGTCCGCGCTCGTTGGAGAAATTTTTTCTACCAAATCGCCTACACCAAATCCAATCAAGTCCAAAGTGGCATCATTTTCCTCTGTAGCAAGCATTGTTTTTAAATGGGTTTTATCTGCCCCAATTCTTTTCGTTCCTTTTAAATGCATATTTTCTAACAGAAGAATCCGTTTAGGGTTATCCATTCCAAAAGGAGCTAATTTTTCAAGTTGAGCAATAAATGCTACGGAAACATACCGCAATATTTATTTTCTCTTCTATTTTCAAGGCTGGGCGGAAATCTTCTTCAGAAAGAAAACTCGCTTCTTCTTGTAATT
>N_673
GATGTTACTACATTATTTGTATCCTGACCGGCTCCTGATAAACTACTAATTCCGTCCAAATTACGTCTCCTCCTCTAAATCAAATGCTTCTTGTTTAGCTCTTTCCTGATGTGGATTTTCGCGTTCTTTTTCTTTTTTGGATTCACCTTGGTGTCGACCATCCGAGCCTTGGTTATTCTCTTTCGGTGCTTGTTTTTCTGTCATTGTCACGGCAACTTCTGCGCCGCGGTCTCGGAAACGATTATGCAAATCTTGCGCCATCTGTTCGAGTTTTTGTTTCGCCGTTTGTTTCCTGATATTCGATATGTACAAATATTTTATCGGGCATTTTTTTAAGTAAAACTTCGACTTTTCCGAGTGACTCCGGCTGGATGGCGAAAAAGGCTTTATTTTGTTTCACTTGGAATTTTTGTAGCTGTTCGATTTGGTCGGTGATGGTTTTATCAAGTTGTTTAACGTCACTGGGACTTCAGGTTGGCAGCTGGCGTGAGTTGTTTCGCCGTATCATGCCAAATATTGCTGGATTCTGCGGGCTTTTTGACGGCAACTTCTTCCTTGGCAGTTACTGGCTCTTTAATGCTCGCTTTAAAAGTTGCACGACTTCTTTTTCTTGAGGTAATTTGGCTAGGACTTGGTTGGTTTTTGGCCACGTTTTCTGCTAGTTTAGGTGATTCTTTTGTAGGTATGATAAGTTATGTTTGGTGTGGCGGTTA
>N_674
TTTGACCTGTAGAGTTTCTATAATTAACGGTAATAGGTTGGGCTGTCTCAGCGTTTTTCGCATAGATATAATTAATTATTTGAGGTTCTGTCGAAAAAGTCCCCTTGGCATTGGCAGGTGTAGTTGTTAAAGAATAGCCGTCAATTGTTTTAGCTGTTGTCGTATAGTTTTCACTAATATTTC
>N_675
TTTAATTCCTTTTTGTGCTCTTTACTGTAAGTCTGCAAAAGAATTTCTAAATATTAATTCAAATAACAATGAAGCCAACAAGGAGGTAACTGACATACGTAATGGTTTAAAAATATTCACTGAAAAATTTTCTAAAGGTAAAAAAATGGCGTATAATTCAGACAATCAAGAAAATGAATATTTTAAAAGCTTGTTAAGATTTCGTTTCACAAAAAAATTAAATACTCATTTAAATCTTGGAGTATACTTTGATAAATATGGCAAAGTAATATTTAACACACAACTTGCAAATTTTTATCTAAATATCCCGAAAAATAAGAGTGTTCAATGAATGAACATACATTTATGTTGGAAAAAGGCT
>N_676
AGCAAATAGCTCAGTTGAAACTGGTTCTGGACAGACGGACCTTACTAATTTAACAGGTGATTTAGAAGTAAATGGTGGTTCAGGCGATGTGAATGTTACAGGTGTTAAAGCGAAGAAACTTAAAATTGCCATCGATTCAGGAGACATTGAGTTGACTAGTGGCACTGTAACTGACCTAGCTGTGTTAACAACAAGTTCCGGAGACATTGATGCAAGTACAAAAGGTAAAGTACAAGCGGAATCCAACTCAGGAGCAATCGAACTTGCAGGCATAACGAATGATGTAACAGCAAAAACAA
>N_677
AGGTTATATTAATTAAAAGGTACGCAGCATAATAGGCATAGTTATTAATAGAACGAGCAAATTCATCGAATGTCTTCGAACGAACTAATTCAACTTGGATAAAACGAGCATTAGCATATTGTCCTGCTCCCCAAACACCATTTTCAGTAGGATGGATTTCAGTTATACGAGACTTGTCTACAAAAGCGTGAACAAAGGCATTGTTGTAGTTGGTACTCATATAATTGATTTCACCTGTAATAGTAGATGAATTATTTGCTGTTTCATGAATAACTATTCCTTCTGGTTTGCCGTAACCATTACGATAGTTGAATTTAGGAAATTGGCTTTTTTAATTGTTTTTCTATTTTTGCTGTTGAA
>N_678
TGTCAGCGTAACGGGTCCGAATATCATTTACCTCATCAAAAGGGGTAGGCGGCTGTTGCTTTTTAACCACGTATACTACTGCACAAGCTAAAACTCCAGCGACAGCTCCCACGGCTCCGGCAATAATTCCTACTTTATTTTTCACACTATCAACCTCCTCTTGAAATCCACTATTTTATTCCCTAAAAAAGTAGAAGTAAAACAAAAACGAGCTTGAAAAGTTCAAACTCGTTTCGAATTATAATCCAGAAAAAGTGCTCTTCGGTTTGCGGACAAAACAAAGTATCGCAACAACAATGAATAATAACGCAGGAATGAAACTAATTAGTGCTGTAGAAAGCAACGATACAACGCCTGCTGCTAAAAATAAATATCCTGCAAAAACTGGTTTTTTAT
>N_679
TTCTACTTGTTTCACTCCTGCCGTTCTAGCTTTTTCTGCGTATTCATTAACGCTGCGTTTTTAATTCTAGTTCGGCTTTTTCTTCTAAGCTGCCATCATAAGAAACATTGGGGAAAAGGCACGTAAATCGACAATACTAGCAATTCCAAGCACACCGTCTAATTTTTAGCGCTAGTTAGTCCTTTTTCAAAGGCTAATTTTGCTGGTTCAGAGAACCATCCACTGCTACAAGAATGCGATGATATTTTTCCATCATATAAAACCTCCTACAACTTTTCTTATAGTATTCCATACC
>N_680
AACAATTATTGTCCACCAAATTTCGAACATTTTTAACAATGCTTGGAATTCTGCCTATATTTTTTGTTACATTACTTGTTTCAATTGGGAAGCTATATCGAAAAATGTCTCCACACAATTAGGTGATATGGGAAGTAATCTTTTGACTGTTAATTTTTATTCAGATAATCCAAATGATAAATTCACATACAAAGATGCAAAAAAACTTTTGAATGAAGATGAAATTGGTTCGCCGGAAGTGATACAGACAAAGGAAGTTAGAACAAGTGAAAAGACAGCTAGTAATCAAGTAGCGGGAATAAATGAATATTATGCGAGCATAAAAAATTTGGAATTAACC
>N_681
TTCCAGTGGCGCTTGTTGTGATGTTTGGGCGTGCGGTGAAGGATAGTAAGCAAGGACGCGCGATTATGACAGCGATGATGATTGTTTTTGTTATTGGTGTTGTTGCGATAACTATCTCCGAACAATTTGCAGGTCCACATTATCAAGGTGTTGCGACTTCTGGCAGTATGGAAGGAAAAGAGGTTCGTTTTGGTGTTGGCGGTTCGTCACTTTTGCAGCTTCCACGACGGCAGCCTCGAAT
>N_682
CATTTCTACAAAAGGGTGACAATAAACAATTAGAAAAAGAACTGGAAGATGTTGCTGCTCAGTGGATGCAGAAAAACTTTGAACTCAAACAACGTATCTCTGAACTAGAAAAAGCAATGAAAATGGATAGCCCAAGCATTGAAGCTGAGCAAGTTCCTGATAACCGAAAGTTCGTGAATTAATAAAAAACAAGTGATTACACTTTATACTTCTGGAATCGTAACTTCAGAAATTGCTGAACAGTCATCTTTACC
>N_683
CCAGACATCGTTAAAGCAATCGCGTTGAGCGGATGAGGTAACATTTGGTGGATATCAAATTCCGTCACAATCCCTGCTTCAAAGTCTGTCATAAAAATGCCTGCGTTCATCACAAATGTTTCTGCCCCAGTCCATTCACAAACCGCTTCATTCAAAATGTGCGCAATTTCCGAGTCATCAAACCAATTATGCGCTAACTTTCTGGGAATCGCAACTACTTTTTCAGAGAGTTCCTCCCGTCCTTTATCGAAGAAAGCTTGAATTTCTGCCGTTTCATTTGGTGGGATTGGAAGTTTTTCGGTTG
>N_684
TACTTCGGCAGATTTTTCTTGAAAAAGGGCTTTGTGTAGGCCGGATTCGGTTGCTACTACATCTTTTTCAATGCCTTCATGAATTGCAAGTTCGGTAATAAAACGAAGAATTAACGTCGTGTCTTGTTCTGTCCCGTTTCGAAATGCTAGTTGTGTCATAATATCTCTTCCTTTTTGTTGTCGTATTAATTTAAGTATAAGCTAGAGCTAGACATGTATCAATTAAAAAAAACTTATTCCACACAGATATGAATATAGAAAAGTTTAGATGTTTTGTGTAAGGGAAAATATAAAAAAACTCAAGTAAGGGGGCTTTTCTGTGTTACAAAGAAGATTTTTGGGGTATTTTTTGTTTTGCCATATTCTTGTTTTTATTTCCAAC
>N_685
CCGTTCACTGGTGTCTCCGCTTTACATAGACCGACCAAATCCCGGTTTAACTAACGGAAATTTTTGCTTTGTTTCCTCTTCTGACAACTTTACAATTTCACCCATAACTTCCGCATCGAGGCGTCGTTCATTCGCAAGATTAAACAGTTATTCTACTTTTTCTTCTGTCTTTTCGAAGTGCGAGCACACCGACTTGTTTATAGCCCGAATTCCGCCCAGTATCTCCTTCGAGCGTCCCGCCAATTCCTTATAAAAGGCGGCACTATTTTTGCAAGCTCATACCAATATTTGTTTCGCCTTTAGAAAGCCACGGGCAAATTATTCCGGCTGCAGCACGCGTTGCTTGTCCCGGTTCATCTAAATAATTCACGTTCCTTGCACGTTTTCTTTTGACAATAAATAGGCGGCACTAGCTCCAACAATTCCCCCGCCGATAATCACTATTTTTTGCATCGTTACACCCTCTATATCAATTGTGACACAAGTT
>N_686
TTTAGCCGAGGAATCAGTGAGTGAAATTTCTGCCTATACCGATGTTGTTCATCCGGACTTAACGTGTTTTACATTTTCTTCTGGAATGAAAAGTGCGGATGTGATGAC
>N_687
ATTTTTGGCAGGTTGATTGGTGATTTGATATTCTTTAAGTAGT
>N_688
GAATGTTTCCTAATGATGGCGTTGGCGAAGTGAACCCGAAAGCTATTGCGTTTTATCGCGATTTACTTACTGAAATGAATGAAAACGGTATCAAACCATTCGCCAACTTATATCATTTCGATATGCCCGTGGCACTTCAGAATGCTGGTGGCTGGGAATCAAGAGAAGTTGTAGATGCCTATGTTCATTTTGCAGATACTTGTTTTAAAGAATTTGGCGATTTAGTTTATCACTGGTTTACGTTTAACGAACCACTAGGACCGATTCTTGGCGGCTATTTAGAAGATTTCCATTATCCGAATCAAATCGACTTCAAACGCGGTGCA
>N_689
TCAGTTCATGTGCCTTTAACGGATAAAACACGTGGCATGTTTAACGCAGATACACTACAATTAGTGAAGGATAATGCTGTTTTATTAAACTTTTCTCGTGGTGAGTTAGTGGATTCAGCCTCTGTGAAAGAAGCTTTAGATGATGGACTTTTACGTTTATATATTACAGATTTAGCAACAAAAAGAGTACAACCCACAAAAAAGTGCATGTATTTCCTCATTTAGGTGCATCGACGGAAGAAGCCGAAACCAACTGTGCTAAAATGGCTGCGAAAGAACTGCAATCATATCTTGAAACAGGTAGTATTAAAAACTCGGTTAATTTTCCGAACGTGGAAATGCCGTATA
>N_690
AAAATAGTAAAAAAAGCAGGATAACTACAGGCTACTTGCTTTTTGTATTATTTAGATTCTGGTTTTTTCGTTTTAGGATAGAATTTTTTCTCTGCTTGTGGTTTTTTATCGCCTTCTGGTTGTTCTTTTTTCTCAAGCAAAGCTTTACGTGATAAGTTAACGCGACCTTGTTGGTCTACTTCGATAACTTTAACAGTAACTTCATCACCTAGTTTTAGGATATCTTCTACT
>N_691
AGAAGCCAAAGCATTAACAATTTCCGCACTATCCAAATCAGAAGACGCCAAAGCAAACGGTTCTGTTGCAACGATGTCGAACGATTATTCGATATGGGGAACAATATATTATCAAGATGGCACAACTTCTTCCGTACAAGGTCAATTCCCACTCGGAACGAACGACTGGAACCGAAGTGCCGTAGTTGTTAAACCGACTAAGCCAGTCAAAATGATTAAAGTTTACACCATGTTCCGCAATGGTTTAACCGGAAAAGCTTGGTTTGACGATGTACGTGTCATAGAAGGCGAAGTATTAACA
>N_692
TTATGCTGATATAAAAGCAAAAATCCCGCCGAAATATACAGCATCATAATCAAAATAAGCCCTTCACTGAAAAAGGAATTAAAGTAAGCAGTATAAGCCGTATCTGCGAAAATAAATACCGTCAGCGCCGCAACTACATAACCCGGCCAGCCTTTCATTTTTGCCGTTAATCCCGCCACTAACAAATAAATCGCCGGCAAAAGAAGCGCTAATTGCAAGCACCTGAAAAAACGCACATCAAAAACCGTTGTTGACCAAAAAAGCTTATTTAAAAGAAGCGCCATTTGAATAAAAATACTTTGCGAAGAGTAGATAGCTACTTGGTTTTCATTAAAGTACTGATAAATCCCAAACTCCTTCACAAAATGCCCAAATTGCAGCGCGTCATAA
>N_693
CCAGAGAATTAAGTCGTCCGGCTGATTTATATAT
>N_694
GGCTTTCTTTTCAGCCGCAATTTTTGCGTGGGAAGCTTGCGCGTTTTTCTTCCGCTGCTACACGTTCGCGTTCTACTCGTTCTGCTTCCGCTTTTTCCGCGGCTACTCGCTCTGCTTCCGCTTTAGCAGTAAGTTTTGTTTCGTAAGCAGGGGTTAGTGCTAGTTTAAGCGTTTGTTCTTTCGTTTGGCCATCAATGACAATAGAAAGAACGGCATCTTGTGCTTTATCCAGTTGATTTACAGAAAGACTGAAAGCGCCGTTC
>N_695
TAACAACAGAAAAGAAAAAAAGATGATAAAAACATTAAAGAGCTAGTAAAAGTACTTCATTCAAAAGAAATTCAAGATTACATTACGAAAGAATGGGACGGCGCTGTTGT
>N_696
TGAAGAAATTCGAGATATCCGGGAAAAAGTAAAATATACGCCAACTGTGGCGAAATATAAAGTATATATTATCGATGAAGTGCATATGTTGTCGACGGGAGCGTTTAATGCGCTACTAAAA
>N_697
TTGATGATGCACTTGGAGAAATGCTTACCAACTTAGTGACGATGCTTAAACT
>N_698
TATTAAGAAAGCTAACCCAACTTTTTTTAAAAAGTTTCCGTTTTTACTCATTACAAATTCATCCTTTACTAATGAAGTTTTGTTATTATCATATCATATGACAATTGAGTAACTCCAAGCTATATCACTTTTCGGAACATATGCTCCTAAAACACCCACTTTATGAACTTTTAGTGACTTTTTTTAGGGCTATTTATCATAAAGTACTTAATTAAACAAAAAAGCCGAAACTCCTTTATAGAAAGTTTCGGCTTTTTATAATGGTAGCATGCTTTTTAAATCTCCATTTACACTGTTTGACAATATTCTGTTTTTACTACTATTCACTATTTTTAGCGGTCCAGAATGAGCATTTGTATAGCCTGTG
>N_699
TTTTTAGATGTAGCAGTTAGTGAAGTGATTTTATTCAAGTCTGTTTGCGATACTTCTTGCGTGATATCCTCTGAACCAGTTGCTGCTTTTGCAATTACAGTAGCTAAAGCTGCATCAGGAAAAACAGTTTCATATGTTTCGCCTGCTTGAAGGACAGTTTTTTCTTGCTTCAGATTATTGGTAAGGGTAGGTTTCTGAGGCGTTTTTTCTTCGAGAGCTACTTTAGGCTCTAACGTGGTTTCTGTATTTACTGATTTCGATTCATTTTCTTCCGCCATGGTGATTAACGGGTATGCGAA
>N_700
TTGTAAAGATAATTGCTGGCCCACATGACCAAGCAAATTGAGATATACAATATTTCTAGCTCTTATACTAGATTCCACCATCAGAGAAATATATGTCCATGAAGCCGGAACCCCAGCCCCAACAGAAAGACCTGTAACTAAAAATCC
>N_701
CTGTTCTCATGAAACGAGCTGCTGTTGCAACGGGAGCATCGCAAGTGCGAATGCTGGCAGAATAGTATCTGCAAACGTACCCCAACCTGCTACTGGGAAAATTTGAAGTTTTGCTCCAAGCCAGTATTGTAAAACAGTCGCAAATACGAAAGATGGAACTGACTTACCTAATATTGCTATAAATGTACTCGTATAATCCGGCCACCTATTCTGATACATGGCCACTATTACCCCTAGTAAAATACCAAAAATAACACCAAAAGCCATTGCCTCGAGTGCTAATTGGACAGATGGACCAATCAGTGCACTTAAAATCTCAGACACTGGTCTATTATCAAGTTGGAAGGAAACACCTAAGTCACCTTTTACCAAACCTGTCATATAATTTAAGTATTGGACTGGAATTGAATCATTTAGTCCATATTTTTCATTCATCATGTGAATTTGTTCGTCAGATAGTTTCTCCTGATTA
>N_702
TCTTGTTTTGGGACCACGAACATCATTAGAGTGACCAATACTCGGAACAACCCCTAGTTCAAAACACAAATTTTCAAAATCAGCTGAAGTATCATGTTCTAGTATGTTGCATATGTTACTAAT
>N_703
TCTTTGCGTTATTATTTATACATAATAATAGCACAAACAAGCCCACCACCTAATAATTGAACATTACTGGTCTGCCTGTTTTGTGCTACGACTATTTTAAATCATCTTTAATCTTAGAAGTAGAAATACCGTCTGTTGCGTGGTAAATAAACGACTTCACAATAAGGTTTTAAGAAGTCAAACTCGCCTTCCCAATCATCACCCATCACAAAAATATCAATATCACGATTTTTAACATCTTCTAATTTTTGTTCCCAGTTACTTTCCGGAATCACTTCGTCGACATATCTAATCGCCTCTAAAATTAATTTGCGATGTTCAAAGTTATGGTATGCTTCTTTGTGTTTGATTCGATTAAATTCATCGGTTGAAATGGCTACAATAAGGTAATCACCTAAAGCTTTTGCTCGTTCTAATAAACGAATATGCCCCCAGTGAATCAAATCAAATGTGCCATATGTAATTACTTTCTTCATCAGCCCACCTACTTTCTTTAGTAGTATATCAAGAAAACAAAAA
>N_704
TATCTTCTTTAGCTCTGCCCTTTTCATCATAATATCTTCTTTGTTTTACACTTCCATCAGGATTTAACAAATCAGCCGAG
>N_705
CACTGATTTAGCGCCAGATGTACAAAAAAAATTAAATGCTTATAATGCACTTTCCAACAATTCTTAGCAGCAGACAAATATGTTTTTGTGTTCCCGCTTTGGAACCTTGGAATCCCGCCATTATTAAAAGCTTATCTGATACTTTTGTTATTGCTGGAAAATCTTTCCGTTATACTGAGCACGGTCCAGAAGCACTTTTAAAAGATAAAAAAGCAATCTTAATCCA
>N_706
ACATTAATCAAAGTATAAACATCATTATCTCCAACGGGTCTCTCTCCTATTTGCCATTTCCGTTCACCCGTATAAGAAAAAGCATAAATATTATGAAAATCATCAAACGTATATTCTTGGTTGGCTGGTGCTATCTAATAAAACATATACATGATTTTTATCTTCTCTCAAAGTTTGTATTGGATACTCAAATGTGTATTCTTGGTTTTCAAAAATTAATTTATTATTCATATGAGTTATCTTCGTCATAAGCTTTTTCCTCATCTTTGTGTTTGATTCTTTCTTTAGCAAATCTATCAGCTTGACTTTTGCCTA
>N_707
CAACAGCCGCCACCATTACAGAGACCCTTCAGGCGAAAATAGACCAAACGGAAGCACGGATAAAAGCTGGTCGGTTGACACTTTCCGCGTGTTAAAACCAGTAAGAATGCTATCGCCTTTTAATAAATTATCAAAACAATAGTCGCGGATAATTGTAATCGTTTGTTGTAACTCCGGTTTTGGAAAAGTGTTTTTCACATCTAATAATGCAGAGTATACACTTGAAATAGTTGCTAAATAAATATCATTTTCAGCTGAACCCCAAATAGACTTTTCAGGACGATTCCAGTTTTCAACTAAAAATGCAATTACTGGCTCTACTTCTTCTCTATCATAATGATTGATTTTACTGCTAAGCCATAGCCAAGAAGCGGTTTCAAAGGACTGAATCAGTTGTAAAGTTAGGTTTTGTTTCCAGCAGGATTGGTTTGATTTTTTCGTTTTTTCCTTCTATTAAATGCAAGTAACCCTGCATTAATTTTGTGAATTTAGACATGTTCTATTTCCTTTCTTGGATATACTAAAGTGGCAGTCTAATTTGTAAAGATACTTACAAACGTCCCTGCCACTCGTTTTACTTATTTAAATCCCATTGTTTTGTTGATGTTGTCTTCGCTGTTTTTCAGTGCTTTTTCTGGAGTAGAATCGCCATTTAATACTTTTTCGAATTCAGAGTTTGTATAATCACTGATTTTGTTCCAATCTTTTACAACTGGAGGTAATACCATATATTGTAGAGATTCGAATACTGCTTCTCTGTTATCTGGAGGAGTTGCATCTAAATATGGTTGTAAAATCTCTTTGTTTTCAGTCGCTGGAAGTTCCCAGTTATTATCAATTCTGATTTTCGCTGCTTCTTCGTTCGCG
>N_708
CCTCTTTTTTTATTAATTCGTTTAGTAGAAATCGAAAAATCTGGGACTCAGGAAT
>N_709
AAAAGCCATATCTGTGTCCGGAAAAAAATGACCAATATCACCAGCGCCAATTGCGCCTATGATAGCATCAGTAATAGCATGAAGAAGTACATCCGCATCACTGTGACCTAGTAACCCTTTCTCATAAGGAATTTTAATCCCGCCAACAATCAGTTCTCGGTCATAAGCAAGTTTATGTACATCATAACCTTGGCCAATTCTAATCATTTGCTATCCCTCCAAGTTCCCCTAAAATCGCCTTAGCGAGCGGCATATCTTCAGGAG
>N_710
CAAGAGTCACTTTAGTATCGTAATCTTTATCTTTAGTCCATTCTCCCACTTTCAATAAAAGACCATCTTCTACATATTCATCTGATGTATTATTATCTTTTTTATTTTTCACTTCGGCACTGCCATCAGAATGATTTTCTTTTCTTGTATTATCTGTTCCGCCACATCCTGTTAAAAAAATACTAAAAGCTAACATAAATCCCGCTAATAAAGCTATCCCTTTTTTCATATTCATTCTCCCTTTATATTTTATTTTCCTGTGAGCTTCATATTAGTTTTATCAAAAGCACTACTTCCAGCCATCTTTGTCTCGTCTTCATATCTTAGCTCAACCATGGGCCTATGATTGCTATCTCCCCCAAAAAGAGTACCAAGAGCGCGTTGTTGTATTTCATTCCCTAAATAATCAGCATTTTTTTGTTTGATTGTTTCATCTTAA
>N_711
TTATCGCTCTAATCGTCTACGAGTTTAACATAGAATCTCAAGCCCGCAAGACAAAATGTAAAATACTTAACTTTTATTTAACTTTTCGTGATTTATTTCAATAATTTTAACAAAACATCTGCTAATGAATCTGCGGTTGTTGTAATCGTTGGCGGGCGCTTATAAATATCATCGCGTACTTTTTCCACCATAATAAGCAAAATAACACTATTTAAAATCAAAGAAATCGCATCTGCTTCTTGCGCAGAGTTCTTACTCGGAACCATTTCTTTTACTTTTTGATTAACCCGTTCATACAAATATTC
>N_712
TAAAATCACTATACAAATTAACAAAAAACAGCCCCACTAGAAGTAACAATAACAACGCATCTTTCCAAAAAGAAAATGTCACTTCGGCCTTTTTATGAGCAGCAAAAACAAATTGTTTCGAAACGAAAAACACAGCTACAGAACCAAACAACATCAATAACAAAACATTGCGTTCCAAATGCCCCTCGAACAACAAATGCACATTCGCCGCAAGTAACATCACTGAAATAATAATAAAGAAATGTCCATAAATTAAGTACTGGCCATGGGTTTCTTTATGGTGGTCGACAATTTTCTCAAAGCTATGGAAATACGATGCCCAAAGCGTACAAATAATTAAAAAGCCAAGCAACGTGTACCCAATCGTATTAGGGTGGAAGACGTGTGCCCAACTAAAATAGTCGTAATCGCAACAATACTTTCACCAAATGTGATGATAACAAATAATCCAAAACGTTCCGCAAGATGTGGAAAATCGGCACTTTGCGCAATGTTTTAGCTAAAAATAACGGTAAAATAATATCAACTGCAATCCCAAGATACATCACTAAATAACGCGCAAATCCTTCAAAAAACACCGAAGTCGCAGTTGTCAAAACACCTAGTAGAAAAACACTCCCAAGAAGTATCGCCACTTTCCGCGC
>N_713
GGAAACAATAGAGAGAAAGGAAGATTACCTTGGCATCTACCATATATGACATAGCAAAACACGCGGGAGTTTCAAAATCGACGGTATCTAGAGTACTAAACAATCAAGCTAACATTTCCGAAGAATCACGAAAAAAAGTACTAGAAGCGATTGACGAACTAAACTACCAGCCAAGCAAACTAGCGCGCGCACTTACCTCTTCGGGCTTTGATGCTATCATGGTTATTTCAAATCGCTCTACTACAACCACAACCGGAAACCCATTTTTTTCCGAAATAATTCAATCGATTTCCACTCAAGCTGAGTTGGAAAATTTCAACTCTTCAAACTGCTAAAAACAGC
>N_714
TGTTATTCCTCGTCCGCATACTGATGTGGAAGAAATTTTACCAGTGAGGGTGAAGTCAGATGAGTGAGCAAAATAAACTAATTGACGAAATTCTAAAACAGGTAATGGAAACAGTTAATGAGTGCCAAAAACTAGGTCAAGGATGGAGAATCATGGAATCAGTGAAAAAGCAGTTCAATTAACAGAATTTGTAGGAACAGCAATAGGAGATACAATCGGCCTAGTGATTGCGAATGTAGACGGACAACTTTTAGAAGCAATGAAGCTTGAAAAGTCTTACCGTTCTATAGGTATTTTAGGAGCCCGTACTGGTGCAGGCCCACATATTATGGCAGCAGATGAAGCTGTAAAAGCAACAAATACAGAAGTAGTAAAAATCGAATTACC
>N_715
GCATTATTTTTTTGGAGCGTATCTGTTTCCATTCTGGCAGCATTCATTTCGCCTCGCTTCACTCTTATTTCTCTTTCTATGGTAAAACATGAAATAAGAGATAGCAAGTTTTATTTCAAAGTCGCTTCAAAGCCTTTTCCAAATGTATAAGTTATTTCCCCTTGTACATCTGTTCGTAAAATTGTTACTCCTGCCTTTTCTAGCGTATTAATAGTTTCTGCGTGTGGATGACCAAAGCGATTGTTTAACCCGCATGAAATAACTGCAAAAGTCGGCTTCACTTTTTGAATAAATTCTTTGGAACTGGAGGTCTTGCTACCATGATGCCCTACTTTCAAAATATCTGCTTTGATAGGTTGTTCTGATATGCCCTTTTCTCCGTTCGCCTCTAAATCACCAGTAAAAAGCCATATTTTACCATCTAATACTGCCTTTAATACAATAGAGTCATCATTTCCTCCTTCTCCTGCTTTATCGGGATATAAGCATTCGAAACTGTTTTCGCCAATTTGCCACTTGGCCCCGGCTAAAATAATTGTCTGTTTCACTTTTGGCATCGCAGCGAGAGCTTCTTTCATGATAGGTTTATTTTCTGCTCCTTTAGCAAAAATAAGCTCTTTAATAGTAATGTTTTTCTGTAAATCATCAAGTCCTTCCATGTGGTCAGCATCGCTATGTGTAATAATTACTTTATCTAAGCTATTAATTCCTTTTGATTTTAACACTGGGCTAAGTGTACTTCCGCCTATTGTAAATGGTTTTCTTTTCTTAGCCCATGCTTCTTTTTCAAATGGAAGTTGGCCTCCAGTATCTATTAAATAATTCCCTTGATTGTATGGTAGTTGAATTAAAATGCTATCCCCTTGCCCCACATCGATAAAACTAACTTTTCCACTAAAATTAAAACTAGCTAAATAACATAATAAACAAAAACAAATGAATATCCCTAAAGGAAACTTTTTCTTTTGCCACTGGCTGAAGACGATGATGATAGTT
>N_716
GTTGATAGCGATTGGAAGGCGTCCGCTTGCTAGTGGAATTGGGCCTTGGCGAGTGATGACACAGTTTGTTTCTACTGCGGAATCATCATCAAGGATGGCACCATTGTTACGAGTATTAACGATTTGAATGTCGCGTTTGTCGTTGTAGATAGAGTTAATTAGGTTACATGCTGCTTCACTGTAGTAAGCGCCGCCGCGTTGTTCTAATTGTTTTGGTTTTTCAGCAAGTTCTTCTTGTTTGTAAAGCTCGAATAGTTCAGCTTCTACTTTTTTAACAACTTCTGCACGAGTACCATGTTCTGCGTATGCGCGA
>N_717
CAGAGAAAATGAAGCTAGAACCAATCAAGCAAACGAGAAAGCAATATGAAACGGTTAAGAAGTTAATGAACCGTACAGATATAACCACAAATCATTGTCAACGATACAGGTCAAGGAGAATTTGTAGCTCGCTGGATTATTGGTTCTGCGAAAGTGAAGAGCCTAAAAAGACTATGCGTCTCCTTCTGTAACGGATAAAGCGATACGTGAAGGCTTAAAACATAAAACCCGGGAAAGCTTATGAAAATCTGTATCACTCTGCAGTC
>N_718
AAGCAATTATTTGAAATCGAACCATGGACATTACGGACAACCAAACTAGATAAAGAAAATAAACGTTTGCAAGAAAGCCTAACTTCACTCGGTAATGGTTACATGGGGATGCGCGGGAATTTTGAAGAAGGATACTCCGGCGACGGCCATATTGGAACTTATTATGCAGGCGTGTGGTTTCCAGATAAAACAAGAGTTGGTTGGTGGAAAAATGGCTACCCGGATTATTTCGGAAAAGTCATTAATGGCCTTAATTTTATCGGAATTGAAGTACGTCTTGACGGTGAAAAACTCGATTTATTTGTAGATGAAGTAAGCGATTTTGAACTTGTTTTAGATATGGAAAAAGGCGTTTTGAGACGTCAATTCACAGTAGTTAAAAATAATAAGACATTCCGGATTTCGGCGGAACGATTCCTAAGTGTTG
>N_719
GTTCCCCACTGAGTTATGTACTCCACTTCTGTTACTTTCATGTTATGCTCGTCTAAAATCCGCAACATGTCTTCATCCGTTAATCCGGCAGCTAGTGCATCTACATAGTTTTCTGCACGCAAGCCAATTCCGTCAAAACCGTTTTCCGCAGCGACTTTTACTCGTTTAGGAAAAGATACCTCTGTTCCAAGCGTATAAGAGCTAATCGTGATGGGGCATTTTTTTAGGTTGCCATTTGCATTTGTCATAAAAATTATCTCCTCTCCATAATAAAAATTACAAGAAACTATTTTTGATAATATTTTCACGAACACCAGTAAAAAAATTAATTCCGCTTAATTAAAAACCTCTGATGTGATAACGCCTTCAATAGTTGAAAATGGAACTGGACAGTTAACCTATTCT
>N_720
CGGTGTCTTTTCAAGGTAGCGTCCGTTAAAAGTTACGTCCTTCAATCTTTCTTGATTGAGGGACTTTTTTACCTAAAAATAAATTTGAAAGAAGTGAGTCGAATGACAATAGGAGAACTGGAGAATTTTAACAGCTAGGAAGAGAAGTGGAGACTTTCATTTCTCTATTAAACAGAAAATGAGGAATAGAAATGCTAACATTAAAAGGAAAATATAACGAAGCGAAAGTTTTTACAGATAATGTGGACGACAATACCATC
>N_721
TACCAATGCTCTTAAAGTTAGCATGGCGAAGGAGGAACAAGCATGAGATTTAAAACAGGCGATAAAGTGGAGTTTATTTACAGAAACAAGAGAAGCGAAGGAGTGATGAAATGGAGTTTATCCTGAAACACAAGAGGTGTCTGTTAAGCAAAGCGATTCTCCGATAGATTTGTTGTTTTCAGATAAAGCTGTAGCAAAGGTTGAAGAACCGGAGTTAGTAGTAGTTCCGCAGTGTGTAGATGACTGGTTTATATTTTGTACATCTGTAGGTTATGACTTAGCTAACGCGCTATATATAGTAAAAGGGCATATGCCAGTGGCTATTTACGAATGGTTGCAAAACAATAACGATAATCAGGAGCTTTTGGCTCGA
>N_722
GATAAAGCAGAAAAAACAAATCAACCGAAAACAAAAGCTTTGCCACAAACTGGTGATACTAATAAGAGCACCTTACCAATCGCAGGAGTAATGCTGAGTTTAGCGGCACTGCTGATTTTCAGAAAAAGCAAATCTTAAGTTATTGTGAATTCATTAGCAAAAAGAATGAATGGCAGGCCTAAAATCATTTTTATAGGGTATGGAATACTATAAGAAAAGTTGTAGGAGGTTTTATATGATGGAAAA
>N_723
GACAACGGCGTATTTGAGCGTGACTGGAACCCTTTTAAAAAAAGGGGAGAAGATTCCGGATGGCTATACACTAATTGAACCACCAGTACCAGCAATTAATCCGGTTTTTAATACGAAAAAGCAAAAATGGAGTTCTGGTGAAGAAGCAAGCATTCCAGAACCACCAGAATTGACCGAACTTGAAAAATTAACACAAGATTATGCAGACTTAATGCTATATGTAGCAGAAGTCGAACAGAAGACGGAACAAACGCAACAAGATAATGCAAACTTACTATTATCTTTGGCGGAGGCAGGTGTTTTGTAAATGATTAA
>N_724
TTTCGGGATAGCAAAAACGTTGACAGCTAGCGAGAAAATAAGCACCCCCACGATAATTTTTGCGATGTTCCAACCAGTTTTATTTTTGTTCATCTCCATTTCTCCTTTCCATGCAAAAAAAGACCCAAGAATACCACTAAACAGGCACTCTGGAGTCTTTTTATAAAAAAAGCATTAACTGACATCTTTGTCATTAATTGTCTCACCATAAAAAATTGCTATTCATTTCAACACAATTTACAATATACCATAAAAAATAAGCACCTTCAAGCCTTTTTAAGTATAAATAATTAGCCGAAAATCGCTAAAAATGGCATTAAAT
>N_725
TGTCTGTTTGCGCTCATAGCGGCCTTCTGGGAGCAGATGCGTGTTTGCACGTGTAACTTCAATATAATAGCCGAATACTCGATTAAATCCTACCTTCATCGTTTTAATACCCGTTAGTTCACGTTCTTTACGTTCTAATTCTGCAATCCACGTTTTTCCATTGCGGCTT
>N_726
TTCCTGTACCAGTGCTAATTGTTTAACGATGGGGTGAGGTACACAGAAGGATAGGGAATGGCACCAATGGAAATGTGGTCCAAGCAGTGAGTGTGAGAAGTAGGCAAATCCGCTT
>N_727
CGTATTCGTAATGCCTACACGGATAATACTGTTCCAATAATCATCAAAATGTTGAATCCACTTTGCACCGGTCATAACGCCTGTCATAAAGAAAATAAATCCAAGGAGAGCGATACCGCTAATAATAAATGGTGTTTTTTCATATAATCCTCCTAGCGAATTCTTAATTTTTCACGCAGTCTCGTTCCACGTGGCCCAAATAATTTATCGGATAAGTGGAGTTTAAATGCCATGTAACCATATAGAGAAAATTACACTACCGCCGCAAACGATTGTAATCATTAATGCAGAAATTCATATATGTGATACAAAGTTAGACATCATAATATAAAGCACAATGACT
>N_728
TTCTTGCAGTATCGCTTTCGCTTCGTCAGTCCCTACAAAACCGATTGATTCAGCAG
>N_729
TGTTTGAACTTCTTCATCAATCGCATCCATTGGATACCATGCACGAAGTCCCCACGTGTTGTTTCCTAGTGAAATAAAGTTTCCATCAATATTCATATCTGTATAAAATTGAACAAGACGCTCCCTTATTTCTGCATCTTTCAAACCTAGGAACGCTTGAATCTCTTTCACTAATTCAGGGAAAAGAATAGTTTCTTTCCGCTGTTCCAAAATAAAATGTGCAACATCAATTAAAGATAGTTCACTACGTTCTTCTTGCGTTAAGTTCTTTAAATCCAAAACTGGCACGC
>N_730
ATGAAAACGATTGTGATTTATAATATTATGATTGCGATTGGTGTTATTCTGTTTAGCGTTTCGATTATGACACGCGAATGGATGACTGGTGCTGTCTTTTACTTGATTCACGATATGATTATTAAAGCCGCGCTGTTCCTTATTGTCGGGATTGTGATGGCGATTACTGGTTATTCTAGTGTAAAAAAATTGCGTGGGTTGATGAGCGTGAAGCCTTCGCTCGGTTGGATTTTCTTCATTGCTACTCTTGGCCTTGCAGGAATTCCACCTCTTAGCGGCTTCATTGGAAAATTATTGATTGTGGAAGGTGCTTTCTCTGCCGGTCAATAAGTC
>N_731
TTCTCCGCTTATTTTACCGTGGATGCGACTATCGTATTTATGATTGGCTAAATCTGTAGAGACTTCGATGATTTCGCGAACTGGTCTAGTGATTTTTCTAGCGATAAAAACACTGATTGCTGCGATAATTACAAGTGCAATACCGAAAATAAGCGCTAAGTTCCCCCAGAGTTTAGCAACCGCCGCATCAACAGATTCAAGTGAAATCGAAATTCTCAGTACACCATCTGTTTTGCCTTGATGTTTAACAGGAACCGCGACATAAAGCATACTATAACCAAGTGAATCACTTTCACGGATTGAAATACC
>N_732
CAAAATGCTAACCGGATTCGCCTGAAAACACCAATTTTATCTCGAAAAGAATTTGCGGCACTTGAGCAACAAACAAAATTTGCCCAACCGACTGTCACTTTACCAATTTTATTTAAGGCAGAGGAAAGAGATGGTTTAGAAGCTCGCTTAGAATCATT
>N_733
CCCAGTAATAAGGCTCGCTGCGTCACTTACTAAAAAGAGGGCGCATGCGGCAGCTTCTTCTGGATAACCAAATCTACCGGCTGGAATTAATTTTTTCATGTCTTCGCCGACTTGACCTGCCCAAGCTTTTTTGCCAAGTTCCGTCAAGATAACGGTTGGGGAAATCGCGGATTTGACATTAATGTTGTAAGGCGCCCATTCCATTGCTAGCACTTGCGTCATAGAAACAATCGCTGCTTTACTAGCGCAGTAGGCAACGTGTTTATCAAGT
>N_734
ACTGTTTTTCTTGGAAAACGTCTCACGATTTTCACCAAAGTGACGGATACCTAAATCATAAAGCTCTGTGATTCCGCCAGCTACATCAATCGTTTTTGTAACAGCTACTAACGTTACATCTTCCGGCTGACGATTACTTTCTTCACAGGCGCGCTCTATTTGTGCCGTTACTTTTTGTAAATTAGCTTGTTTTGTCGATTTTTTATCACCTTATATAATTCCCGAAGTGCTTTATT
>N_735
ATCTGTCATCGCTACAACGATTTCGCCATTGATTGCAGAACTTTGTTGTCTAACGATTACTTTATCACCATCAAGGATTCCGGCATTAATCATACTTTCGCCGTCGATTTCTAACATGAAGACATTCGTTTCGCCAGCTGCCATGTATTCTGGTAGTGGGAAATATTCATCAATGTTCTCAATTGCAGTGATGGGCATTCCAGCAGTTACTTTCCCGATAATAGGAATATTTACAACATTGGGTGTCTATTGCTTCGTATTTTTGCTAAAGATAATATTTCAATCGCACGAGGCTTTGTTGGGTCCCGTCTAATTAAGCCTTTACCTTCAAGGCGAGCAAGATGTCCATGAACAGTAGAGCTGGAAGCAAGGCCAACTGCTTCACCAATTTCGCGGACGGAAGGTGGATAACCTTTTTCTTTTACTTCTGATTTTATAAATTCATATATATCTTGTTGGCGTTTTAGATATTTTCATGGTTTCACCTCATTGATTTAATGGTTATTTTATAATTCAAGTATAGCAAAAGAAAAACCAATATGCAAACAAAGGTTCGTTTTTTATTGACATACACA
>N_736
TCCATCGCGCAAGCAATTGAAGCCGCTGGTGCGGACGGACTCACAATGATAAATACCTTACTCGGCATGCGTATTGATTTAAAAACAAGAAAACCAATCATCGCAAATGGAACAGGTGGACTTTCTGGCCCAGCGATTAAACCGGTGGCTATTCGGATGATTCACCAAGTCCGCGAGGTAAGCAATATCCCTATCATTGGCATGGGCGGCGTGCAAACTGTAGATGACGTATTAGAATTCTTA
>N_737
TGATAAAGTAATGAGAAGTTATTTTAAGTTAGCACAAAGCAACTATAATCGCGTCAATCAAACGATGTTATCGCAAGCAAGACAAATCTATTCAGATATCATTCACGAAACGACACAGAGCGTCTTAGCTGGTTTAAAAACACATAGACAAGCATTAGCGGAAACAGTAACTAAATTCGCTGAAAATGGCGTTCCTGCGCTTGTAGATAAGGCTAATAAAAGATGGACACCAGAGGCTTACGTCCGAACCGTTACAAGAACAACCGTCAACAGCGTTTATAACAGCGTT
>N_738
TGTTGGTGCAGTGATGGAACTGGCACAAAACAAACGTGGAAACTTCATTACGATGGAGTACTTAGATGATATTCGCGTAAGTATTGTGTACGAAATTCCATTATCCGAAATCGTATATGACTTTTTTGACCAATTAAAATCATCTACAAAAGGTTATGCGTCCTTTGATTATGAATTAATTGGCTATAAAGCTTCTAAACTTGTGAAAATGGATATTCTTTTAAATGCAGAAAAAGTTGATGCACTTAGCTTTATCGTTCACCGTGATTTTGCTTATGAGCGTGGAAAAATCATCGTGGAGAAATTAAAAGAACTTATTCCAAGACAACAATTTGAAGTACCTATTCAAGCAGCAATTGCCACAAAAATTGTTTCTCGTTCTCTCTGTCTATTTAAAGCGTTGCGAAAAAACGTACTTGCTAAATGTT
>N_739
TGTCAAGTTCGGTGGATGAGTGGAAAATAAACCCGTTAAAAATCATCTTTAGGAACATGCTTTCTTCAAGGTCTACTTCTATAGATAGTGTGAGTTGGTCAGGAGTTTGGTTTAAGCTGATAAGCCATATTTGGTCTCTGCCGTAAATTAGTTGGTTGTTGATTTTTATTGGGTGGGATGTTTCCACAGATATACAATTCCTTTCGACGAGTAACTTACCTATTTTTACTACTATTCACTCTTTGAGCAGCTTTATTCACTAAGGTATTTTCCCCATAAATAATAAAAAATACCTTTAAGT
>N_740
CTCCAATCTTCCGTCTGGCTGGGAAAAATAAAATTACGATACCTGCAATAGAGGACAAAAGCACATATTCCGGCAATGCATCCAAATTTCCATCTTATTTGCTCCTTTTATGCGAATTTCTCCCTCACTATAACATATTTAGCCTCTAGTTCAAAGCAGTTAAGTCACTTGCTGGAGATGGATAGGCAAATATAACAGATTGTAAATCAGACAAAGTTAGATTAGCTTTCATTAAGATGGCAACGTAATTTATCATATAATCT
>N_741
TTTGCTTGGACTACGTAGACTTGTTGCATATCCGGTTTCGTATTCGGTGCAGTGACTGGCGATGTAAATCTTCTTCTTTTCGCTTCAAACTCGCCACTTTCGCCATCGCTTCTTGAAGGATTTCCGCATCAATTCGTGCGGAAGGCGAGCTGTCGACTTGGCTACCAAACTCGCGTATG
>N_742
AAAGCAGCGGATGTTGGTGCTGCAATGGGAATTACCGGAACAGATGTATCTAAAAACGCTGCAGATATGGTTATAACAGACGATAATTTTGCAACGATTGTAGATGCAGTCAAAGAAGGGCGTCTAGGCCTATGAGAATATGCAAAACGATTTACTTTTTACTAAGTACAAACTTTTCTCAAATTTTCATTATG
>N_743
TTATGGCATAGAAGCCATTCAGTACGCTGGGTGTTTTGAGTCTAGTGTTCTCAGCAGTGGCACTAAAATCTGGTTGAAAAGTGTTGGTAAAATAAATGTTGGTTCGAGTGGGGAATCCCTTCACCAAGCCCCACATTGTTTTTAAGAATTGAATTAGAATGAAAATGGCTTTAAATAAGGGGTAGACATTCTATGCTTTGGCTGGGATGATTTTTTTTACACTTTTTTAGGTTTTTGGTGGTGCGAAAGTGGGGAGATGTAAAGTGGTATGTATGAAAGTGGGTGAAGTCTAATGTTCATGGGAGAATATCAACATAACATCAATATAAAGGGCAGATTAATTGTGCCAGCTAAATTCCGTGAGCTTTTGGGGGATAATTTTGTTATAACCCGAGGACTTGATAAGTGTTTATTTTGTTATACACAAGAGGAATGGAAAAAGCTTGAAGAAGCTAAACCTTCACTTTTCTAAGAAGTGCTCGTTCCACGTTCTTCTTTTCCGGTGTGGTCTGATGTGAACTAGACAAACAAGGCCGGATTAATATTGGCCTCCAACTTACTACAGTATGCGGATTTGGAAAAAAAAACAGTTATTATGGGGTTGCATTCATCTGAAATTTGGAGTAGAGAATAGGAGTGGGATGATGTCTTTAACGAGGCAGAAGAATCTTT
>N_744
GATGTCTTTTCTTCTGAACATCAAGCCGATGCGAAGTTATACCGTTTCTTTGACCGAAAAAGGACGTTTCGACGTTCTACGTCCGGACATGACCCTTCCAATTGGTCGAGTTGTGAGTACAACTGGTGTGATGCTCCTTACTAAAACTTTCTTATAGCGGAAAAATTTTTCGTGCCAATGAAGATTTTGGTGGCGAACAAAACGAACAAACGCAAGCTGGAATTGAAATCATTGGCTATCCTTCGATTAAAGCAGAGATTGAATGTATTTTAAGTGGAATCGGGGTTTTAAATGCTCTAGAAATTCCGAATTTTCAAATTGAACTCGGACATGCAGCAATTTATCGTCGTGTTATCCAACTTTTAAATCTCTCCGAAACAGCTGAAATTGATTTTCGCCAACTAATTCAAAATAAAAGCTTAACTGGTATTAAACGATTTGTTGCCAATAATCCAAGTACACTTGACGATTTTATTTTAGCCATACCAAGATTATTTGGCCCAGCGA
>N_745
TTAAATGAAATGCTCGCTCAAGAAGATGTGACAATCGATGTTTCCAAGGAAGTGAAAGAACATTTGATTGACCTTGGTTATGACCCTAAATTCGGAGCACGTCCACTACGCCGGACTATCCAAGAACACCTAGAAGATGCGATTGCCGA
>N_746
TTACCAAGACGAGCACCTGTTTGTTTATCTGTTTTAATTAGTTCATAACGAATGGCAGACATGTGTTACCTCTTTCTTATTTACTCTATTCACTAGCATAACGAAAATTACCAATGAAAACAAGCTTTTCTATTAATTTTTTCGCAATTTAATGAATAAACATGGCATCGCCAAAACTAAAGAAGCAATCTGTCTTCTACAGCATGA
>N_747
AAGTAAAAAAGCATACATTTCTTCCAAAAAGGCGCTCTCTGCCTCACCTAGTTCATTTTCTTCTTGTTTCCCCTGTTCTAACAATGTTTCCATATTTTTTTCGGACTCTTTTAGCAAATGTAATACTTTTCAGCAGCGTAATAAACCTTGTCATTCCAAGCATCTTTTTCGCTGTTTTCTACTAAGACAACTTCTTGTAAATTTTTACGCGCGAAGATTTAACTGCATTTTCAGAAGACCGAAAAACTCTTCCACCGCATCACTTAACTTCATTGCCGCAATATCTAAATCATATAAACTGTCTGCTTCTGGGAAAGCCATTGCAAGTCTTGTGAGAAGGGAATATTTTTCTAAAGAGCCTAGCTGATTCAAAAAATATTTTATTTTTCGGTAAGACAGAACAAAACTTCCTTGCATACGAGCACTATCCGTAAAATGATGGGCTT
>N_748
AAGATGTCAGAAAAAATCAGACATCTTCAATTGATTCATTATTTTTTACTCATGGACAGTTCATGTAAAGTGGACAATTCTTTTTCCAGTGTAGACATTAGTTTCTTGCCTTCTTCTGGTTCAATTAGTCCTAGGCGGGTTGCAAAGTTAATTTCACGTGATAAACCATACATTTGTGTATCAAGAACTTCCTCATATGCTGGACATTGCGGTAATGTTAGATTATCCATTTGAACTTTAATCAACTGTAAGA
>N_749
AAAACTACTACCACGAGTGCAGAGGCGCCACAGAAATCACTTTACGACTTCAAATCCTTAAAAATCGAACAGCTCCCACCCACAATCATTA
>N_750
TAGAAGCAACCGAACAAGAGAAAGCCAAAAAAGCAGCAGCGGCCTTACTTTAAAAAGCAAAACGAAGAAAAGATTGAAGCCTTTAAAAAACAAATTGATAGTTATATTGCAGCAGAACATTTGGGAGCAAAAATGACAACGAAATACTCGGATGAAGGGCTTTTGATAACTATCCGTGATGATATTTTATTCCAGTCGGGAAGTGCAGAATTAACTCCCGGGAAACAAGGGCTAGGAAGAAAGAAATGGCGAACTTTTTGCGCAAGGAAAAGGAACGATGGAAGGGATTGTTTCTGGACATACCGATAATGTGCCAATAAGCACCTCAATTTACTCTTCCAACTGGGAATTAA
>N_751
AAATCCCCGCAATCACCCAAGTATTCACTAATTCTTGAATCCCTATCGTTTTTCCAGAAGCCTGTTTGAACATCTCTTCCATATTATTTCCTAAAAAAATCGCATACAGCCCAATAATAATTAAAACAGTTAGTAATGACATAAATACAGCTGTTCTATCACGAAAATAAATTTTTAAATTACGACTAATCATTGGAGTCCTCCTTAATCATCGAAATAAAAGCGTCATCTAAGTTCCCTTTAATCACCTCAAAAGAGTCGTAAAATCCTATAGCCTGATTTAAAATAGCCAATATTTCGACATTTTCATCTATGACATCTACACGCATCGTTCTGTTAGTCACTTTAAATGGTAAATTCATTTTTTTCATTATTTTTTGAAGTTCTGCAACTTTTGCATCGTAAAAGA
>N_752
TCTTTCATCGGTTATGTTGGGAATTTTTGGAATCCTGTTATTAATATTGGAAACTTCTATAATTCGCTTATTACCGCAACGACTTATTTGGAGCGAATTTTTCGAAACGATGGACGTTGAGCCCGATATTAAAGATGTCCCAAATGCGAAAAAAATGCCACCAATCGTTGGAAATGTTGACTTAAAGATGTTTATTTCCGTTATGAGGAAGGTGTGGACATTTTAAAAGGAATTAATTTTCATGTGGATGCGGGTGAATCAATTGCGCTCGTTGGTCCGACTGGCGCTGGAAAAACGACCATCATAAACTTGCTCAGCCGTTTTTATAATATAAATTCT
>N_753
ATTTCATTTTTTTAGCAAGCGCTCTGAAGATTTATCTAACTTTCCTAACAAAATGTGCTAAAATGAATGGAGAATTTCATTTGAAGGAGTACTAAAACTAGTGAAACAAACGAATCCATTTGTATATAGCAATGATAATAAAAGATATCATACATGGAACTACTGCTTAAGAGAAGAATTTGGGCAAAAGACATACAAAGTGGCGCTTGATGGCGGCTTTGATTGTCCGAATCGTGACGGTACGGTAGCGCATGGTAGTACATTTTGTAGCGCGGCTGGTTCTGGGGACTTCGCTGGCAACCGGGCGCTTGATTTAAAAGTACAATTCCAGC
>N_754
CCATTTCACTTTCCGAATAAAGAACAATTTCTTTATTGACTTCTTGAATTGTTTTTTGTAGCCAAGTTTCAATTTCTTCTGCGGTCAAAAGTGCGGTCGTTTCTTTCCATGCATCGCTTAGTAGACGCACAGCCATTTCGCTTGCCACGTCTCCTGCCCGGTGACCACCCATGCCGTCTGCAACAATGACAATCGGCTGGTTATCTTTATTTTCAAAAACCCCGCCGTTGTCTTCATTATGATGTCTTATTCTGCCTCTATCTGTTCTAAATTCTGCATGCATTTTAAAAGCACCTCACTATTTTTCAGGACTTCACTTTTCTAAGGCTGGAAATCAAGAAACCATCGCTTCCAATATCTGTTGGTAAAAGTTGAATAAAATCGTCCTTCTTGATTTGCGCCAATTTTTCAGGGAGTACTACAGGTTCTAGTGTGAATTCTGGATG
>N_755
TTTGATATTTTCACTAATTATATTGTTAAAGAAAATGACGATGGTTTGCTTTATGATATCGACGGAAACAAGATGCCAAGCGCTACAAACAACAATGACGAAGCGGAAGAAATTGCTTCATATTCATTAACG
>N_756
TGAAATTTCTCCTGTTCGCGGTTAGAAATATCGTCCTTCTTGGCTATAAAATTACCTTCTTTATCTGTTAAAAAGAACGGGTTATCCACTGTTAATTTTTTAGGAATAAGGAAAGCTTGTCTGAGAAGTTCGAATAATGTTCTCCCGCAAACACCTAACAACAAGGCACGCACATCACTTTGCCTATAAGCCGACAAAATAATTTTAGCAAAAAGAGTATCATCTTTTTCAAAACCACGCGTCTCTTGGTAGCT
>N_757
TACTGGTGTTTCAAGCACTTCCGATATGGAGATTAACATATCAGAATCAGGAACTGACAATCCTTGCTCCCATTTAGAGATTGTTTGTCGCACCACATTCAGTTTGATGGCAATTTCTTCTTGCGAAAGTCCTTTTGATTTTCCTTGATTGCTTTAATATTTTCGTTTAACATTAGAGATACCCACCTTTCTTCCAGTTGTTATCACTATTGTATGAGAACTCGTCCATTGCTACAAGCAACGCATATTAACATTCAAACTTTATAGCCACGATATGCAGTTTTGTATTTACTATCACATCCATAGTACCTTTCAATCATAAAAATATTATTTTGCTTTCTTTAATTCA
>N_758
ATCAGGAACTTCCGTACTTAATTTCCTTCCCCATCACAGCTCATGCTTCGCGAGAAGCGGATTTGCCT
>N_759
TGTAAATTTTGCTGTTTTAAAAAAGTGAG
>N_760
ATTGTGCAAGCTCGATATTTGCTTCGAGGCTCTACCATCTGTTAGTTCTTTTACTTTACCAAGTAGGAATGGTGTCTTTCCCGTGAATGTGATTTTCTTCAGCTTCTTTAAGCGCTGTTTGGATTACATCGTTAATTACTTTTTCGTCCATAGCGAATTCTTCTGGGAT
>N_761
TGTGACGTCACTATTCCGGTTTACAATACTTTATTCGTAAGTAAAAGGTATTTTGCTAATAGCCAGTTTTCGATTATGTATGTGATGGATATTATTTCCATGATGTTGC
>N_762
ACCCAAACGCTGATAGAGAGAGCGAAGAGGGCTGTGTGTTTCGTTTACCAAGTATTCCGTTTGTCTTTTTCCCAGAACGTCGCGTAGCAATTGCTGGAATGAATAAGTTTATTAAGCTAGTAGGGCGCTTGGATTTAGATATAATTCACACACATACGGAGTTTTCATTAGGTCTATTAGGTAAGCGAATTGCTAAAAAAATCATCCTCCATACTATCCATACCTACCACACAATGTATGTCGATTACTTGCATTATATTGCGAAAGGTAAAATTT
>N_763
TTGCCATTGTCGCAATCCGGAAACCTACTGTCCTGCAACTAGTAGCCTAGGAACACCGCCAGCGAAATATGTAAAAAAAGTTACTTCGAATATGAATGATTATTTGGCTGCCTGTCAGTTAGGTAATACACTTGCCGCACTTGCTATGGGGTGGGTTGGTGAAGCAACAATGCGTGGCTGGTTGGAGCCGTTATTTTTAATGTTACCTGTACCAGAATCCGTTGAAAAGCCGATTTCGATTTTTGTTTCGTTTATTTTAATTACATTCTTAAATGTGGTACTCGGGGAACTA
>N_764
CACGCGCCAAAGTCGCAAAATCAATTGAACACTACGCCAAACAAACCGCCGCTATCTACGGTGGCAAGGCAGAAATGATATACAAACAAGGCACACAACCAGTAATCAACGACGAAAAAAGCGCACTACTCGTCCAAGAAACAATCACAGAATCATTCGGCGAAGAGATGCTTTACTTTGAACGTCCAACCACGGGCGGCGAAGACTTCAGCTATTTTCAAGATGAAGCTCCCGGAAGTTTCGCACTCGTTGGCTGCGGCAATCCAGAAAAAGACACCGAATGGGCGCATCACCATGGCCGATTTAATATTGACGAAAGTGTCATGAAAAATGGCGCCGAGCTATATGCCCAGTTTGCGTATAATTTTTTAAATCAAAATTAATAAAAAAAGCCTCCAGCTAATTCAATTAACTGGAGGCTTTTCGCATGCTATTGTTTTTCTACTACATGTACGTCTTCAAAAGAACCGTATTTTGTCCACCAAGGAACGGCACCTTCATCAAGCAATTTATCAAGAGAAGTAATGTTTTCTTTCCCTTGCGTACGAAGCCATTCGCGTAAAGCGTCATCGCCTTGTTTGCCGTACACTTCAATACCATCAGCCCAAGTTGCACGACCACAAAGAACGCCGCTATACTGCACGTTATGTTGGTTCGCAAATTGGATTGTTTTGTGGAACATTTCAGAAGTTACACCAGCACTAAGATAAATAAATGGAAGTGGGCTTAAGTCAGAGCATTCTTCAAAATG
>N_765
ATCAATAGACACGACACAATCTGAATATGCATGTGCTTCTGTTAAGCCAGCAAGTAAAGCTCCTTGATGTCCATAATTCCGACTTAATTTTAGTCCAGATACATGTTCATTTGATTCTGAGTATTGCTGTATAAGTTCCCAAGTTCTATCTTTACTTCCATCATCTACAAACATAATTTGACTTTTGTCACTGATTGATTCACTCATCACTAATTTTTCTATAATATTTGTTAGTTGTGTAACACTCTCGCTCAGAACTTCTTCTTCATTATAACAAGGTACCACAACTGTTAAAAATGGCTTTTCCACTCTCACTACAACCCCTTATTGATATGCTATTCTATAAAATTCAGTATCTACAGCATATCTTATTTACAACAGTTTATCAACTATCTATGTAAAAATAATCAAGTATACAGCCAATATAGACCTCTTTCCAATAGCAAAAACCCTCCAAATTATAGAAACTTTTGCCAAGTATGATTTATCGCCTTTAACCATAATATGAAGTACTTCTTTAATTCAATTAATTATTGTAGGGAATTTTATCAATATATGCTAAAATATACAATATGATAATAAAAATTTTAAGGAGTTAAAGATGAAATTTTATATTAAGGAAATTCAGCTAACAGATTCTAACACATGGAAATTACAAGGCTTCTCAGAAGGAAAAATCAATAGTATCCAAGCATACTACAACGAAATCCGAGAATATAAGCACCCTGAACAAAAGTTGAATATTGCTTTTACTCAAGATAAAAATTCAA
>N_766
GTTAATGCGGAAGTAGTTCAGCGGTAGAACGTCGCCAAGGTGGGGGTCGCGGGTTCGAACCCCGTCTT
>N_767
TAAATAAATTATTTGATTCAACTGCCTTGTTCATTTACTCCACTTCCTCATTCTGCAACGCCTCTCGAAGTTTTTTAATAGCTTGACGTTGGATTCTAGACACATGCATTTGTGATATATCGAGTAGTTCACCCGTTTCTTTTTGACTGCGATTTTCAATAAATGTAAATTGCAAAATCTTCTGTTCTCGCTCATCTAAAACAGGGAGAACTTTCTCTAAGAGCATACGTTGATTCACACGTTCAAATCCATCAT
>N_768
AATCAAAGCAATACCAAGCACTAAAGCAATTATAGAGAAAATTACTGTTAAACCACCTGCAGCAGCAAGTGCTTCAGAGTCAGCAGCAGTCATCGCAGTTGCGTTAGATAATTCTTCACTGCCAGAAA
>N_769
CATACACACCCGTAGAAATATTAGGAAATGCAATCGAAGTTAAT
>N_770
CGTGAAAGAGAAATGCTTAACACGATTCTTGCAGCAAATGAAGGACCTTTTGAAGATAGTACGGTTCAAAAATTATTTAAAGAAATTTTTAAAGCGGGATTCAAGCTTCAAAAATAACTGTAAAGCAT
>N_771
AAAACCTAGATGTGCATTCAAATAGAATTACAAATACATCCGTTATACATGATTTACCAAGTTTGGAGACGTTTTATGCGCAAAATAATTTGATTACCAA
>N_772
TTATCATTAAATTTCTTTCATCTTTTCTTTTTACCTTTAATTTATGTTATGATAGTTATTGTGTTAAGCGGGAATTATTCCAACAACTAAGGAGTGTGTTTTATTTAATGAAGAAGAAATTAATTCTTGGACTTGTCATGATGATGGCATTGTTCAGTCTA
>N_773
TACAATGAGCCATCACGTAACATTACTTGAACTTCTTCAGGTAATGTCAAAAGACGAACAAAGTTAGCGATATATGGTCTACTTTTCCCAACGCGTTCTGCTAATTTTGCTTGCGTTAAGCCCAATTTTTTCATAAGGAACTGATATGATTCCGCTTCTTCAAGTGGAGATAAATCTTCGCGTTGTAAGTTTTCAATGACAGAAAGCTCCATCATTTCTTCTTCCGTTAAATCACGTACAACTGCTGGGATTTCTTTTAATTTAGCTTCTTTTGCTGCACGAAATCTACGTTCACCAACAACAATTTCATATCCTTTAT
>N_774
AAACGGAAAAGTTGTTGAACTCGGCGATGTTTTAGATGTTTTCCGTCACCCACAAAAAGTAACGCAGCGCTTCGTCCGCCAAGTTACCGATTCAGACGAAACAGAAGAATTAATCCATCTATTACTCGATAATTATGCAGAAGGAAAAATTGTTAAATTACTCTTTATGAGCGAAAATGCAACTCAACCAGTCATTTCTCAAGTAGCAAAAGAAAATGATGTTATGCTAAATGTTCTCCACGGGAACTTAACGCAAACGCAAAATGGCGCATACGGAACGCTTTATGTACAAGTTTTAGGTACAGAAGATGCGATAAATGCGAGTCTAACACAGCTACGTCAACTTAAAGTAGAAACGGAAGTGTTAGAACGATGACGAAATTACAAGAATTATTTCCAAATGTTGATTTTCAAATGATGTGGGTCGCAACACA
>N_775
AAATTCGTTTCCACATGATGTTCCGCTCGGTATTCACTTGGCGTTAGCTCAAAATGAAACTTAAATACTTCTGAAAAATGCTTTTGGCTCGAAAAACCATTTTTTAACGCAATCTCTGTAATCTTTTCGCCGAATGTAGTAAATCTTGAATCGCATGCTTCAATCGGACTTCTGTCAAATACTGTAAAAAACCAAGCCCGTGCAT
>N_776
CACTAGGCTTACTTGCCCCTTGGGTAGCAGGACTTGCGATGGCATTTAGTTCCGTTTCTGTTGTCACAAACGCACTTCGCTTAAAAAGATATAAATTTAAATCATAGGAGGAATTTAACATGGAAAAATTAACATTAAATGTAGAAGGTATGACTTGTTCTCACTGCGAGGCTCGCGTAACAAAAGCTTTATCAGAAGTTAATGGCGTGAAAAGTGCAGTAGTATCACTTGATGAAGGAACAGCTACTGTTGAGTTTGAAAAAGGACAAGTGACAGAAGATGCGTTAATTGATGCTGTGGAAGAAGCAGGTTATGAAGTAGCTTAATTTAAAAGCGAAAAGGAGGATTCTGTCCAGAATCCTCCTTTTTTGTGTAGCATGAAAAAAAGATACCAAAATGAATGGAA
>N_777
TGGAACGCCTTATATCGGCAGCCGTTCGCAAAAACCATCTTCTTGGATTTTAGCGCTCGACTTACTAGCAAATGGCAAAATCAATACGGATAAAATGATTACTAAAGTATACGGTTTGGATGACTGGCGCGAGGCTTTCGAGGCAGTTATGGCAGGAAATGAAATTAAAGTATTAGTGAAATCTTAATAATGGAGGATGGGCTGTATGAAAGAACATAAAAAAAGGATAACCGTGCAAACGAATCCAAAGCTTCTCGGGCTCAGATGTTTTACAGTAGTAATCTTAGAAATGAGCCGAGAACATATTCGCGTATGTTCTCGGTTCCATTTCATTATAAGACGTTAAAAGAAAAAAATCTATTAATGAAGGTGAAATTAAATGAAATTAACAATTGGTTGCGACCACGGCGGACGTAGGACTAAAAGATGCCATTGTGAAACATTT
>N_778
CTTGGTGAACGGATTTTGGAATAGTCACGACACCGATTTGTAAATCCCAACGTAAGATAACTTGTGCAACTGATTTACCATGTGCATCGGCAATCGCTTTGATTTCTGGGTTAGAAAGTAATTTCCCATTACCTAGTGGAGACCAAGCTTCTACTACAATGTTGTTTTCAGCACAGAATTTACGTAATGGTTCTTGTGTTAGTTGTGGGTGTAATTCAATTTGGTTTACCATTGGCGCAATTTCCGCGTCTTCCATTAATTCTTTTAGGTGATGTT
>N_779
ATGCTTTTTCACCAGCTAGTACTTCTTTCCAAGCAATTTCTTTTTCGCCATTGTAAGCTTTTTTTACTGCGGCATCTAAAACGCGTTTTGCAGCTGCCCAGATGTCTGGACCAGTTCCGTCCCCTTCAATAAAAGGAATGACTGGATTGTTTGGTGTTTTGAGCACACCGTTTTCTACTTGAATTTTTTGACTCATAAAGTTTGTTCCTCCTCGATTAAATTCGTTCTTCTACAGGT
>N_780
AGACCCACCGAAGTGAGTCTTGTGATTATTATTTAGCTGCGTCAAAACGTTTGTTAGCTTCATCCCAGTTAATAACATTCCAAAATGTGTCGATATATTCAGGACGACGATTTTGGAATTTAAGGTAGTAAGCATGTTCCCAAACATCTAAGCCAAGAACAGGTGTTTTGCCATCGCTTAGT
>N_781
TCATACACTTTGGCAGAAGGAATTTCGCCACGAACTATTTTGCAGAAAATGCAATCGTCCATTAAGTATGACCACCTTTCATTACATATAATTATGTACTATTTTAATTTAACATAAAAAGCAGTGAAAAGCATGTGTTAGATAGTAGGTGGTGGATTATTTTTGACAGTTCAAGGGACGAATATGCTATTATTAACTAAAGATTACGTAAGGAGGTATGGAAATGGCTTTAGTAGAAGTTGAACACCTGACGGGCGGGTATACCAAACGTCCAGTCTTAAAAGATATT
>N_782
TTATACGATGAATCAAATGCAAGCCGCACCAATTTTTGTAACGAAAGATTCTTTTCAAAGTAATGCGAAGTTACA
>N_783
TCATCTAGAACACTTTTCAACGTAATGTCGTCTAATGATTTTGATGTCGATGTTTTTACAAGTTCTGGACGTTTTGTTTCCGAGTCTCAGAT
>N_784
ACTCGATTCACTGATGGTTTTGCCATGGGATTTGGCGCTGAAATTGGCATTAGTACACAAAAACTTCATGCACGTGGACCAATGGGCTTAA
>N_785
CTATTTCTCGAGCAATTAATGGTAATCCAAATGTTTCAGATAAAACAAAAAAGAAAATTTTTGCTGCGATGAAAGAACTGAATTATTATCCTAATAATATTGCTCAACAATTTCGAGGGCAGGGGACTAAGATGATTGGTGTTGTGATTTCCTTTATAACCAATCCTTTTTTTGCGTACCTTGTTGATGCGATTGAACGCTATCTATCTCACAGAGGGTATCAGGTTGTCATGTTGCAAACTTTAGAAAATCCTGCAAAAGAATTACAATTTATCGAGATGTTACAAAAGAAACAGCTAGATGGATTGATTATGGCTAACTTAGAAAATGATACAGAAGAAATTAAATCACTCGTTGAAAGTGGCAAAATTGTTCTTTGTAATCGTTATCTGGGAAATGAAAATTTGACGATTATTAACATTGATGAAACGAAAGCGGCTTATCAAGCAACGAATTATTTAATAAAGTGCGGTTATAAACGCCTTGCCTACTGTACTGGTGGTATTAAAAATAAAAATGATTACCGTTTTAAAGGATTCATGCAAGCTGTAACAGAAAATGGACTTTCTTTTGATGAATCATTGTCCTTTGAGAAGTTATTAACCATTAAAGATGGCGAAGAGCTTCTAGTTAATATTTTAGAAGAGAAATCTATCTGCCGGACGCAATTTTTTCAAATGGTGATACGGTTGCTGCTTGGGATATTATATGCTGCAAAAAAATACGGGATAGCAGTGCCAGAGGAGCTAGGAATCATAGGTTTTGATAATCAACCTATAGCGGAAGTTCTGAATCCGGA
>N_786
GTTATTATTGAAAATAAGCAAGCAATTGCAATGACGGATACATATACCCAAATAATTAGCGGGATGTCGGATGTATTTTCTTCGGTTATTTCGAACAATTTAAATATCGTGATGAAATTTTTAACATCATTTACCATTATTTTGTCATTACCCACGATTGTGGCTAGTATTTATGGGATGAATATTAAGCTACCATTCATGCATAATGAGCACGCATTTGCATTAATTCTTTTATTTACGCTTTTAATTACAACGGGAGTAACTGTCATTTTTTGGCGTAGAAAATACTTTTAATATATAGAAAACGAGGGATGAGCATGGAAAAACAAACATATGAAAAATTAGCATATTATACAATCAAAGAAAAAATTCTCAGTGGAAAGCTTCATGTAGGTCAACATATTTCAGAAGCTGGTATTGCAAAAGAATTATCTATTAGTCGAACGCCAGTCAAGAGCCGCAATTGCGGTTTTAGTATCCGAAGAGTTAATCGAATACGAGCTGAACCGGGGGGCAATTGTGATTGAAAGCAGCATGAGTGCAGGACGTTTTATTGAATTATTAGAAATGGCCGAAATCCTTGTGGTACAAACGATTGAAAAATGTAAAAATAAAAATTTAACCTATAAACCAGAGCAAGGTAATGCGCTATTAGAGGAAATGCGCGAAATTCAAAAAGAAGAAGATGTGGAGGCTTATCTGTCGTTACTTAGCAAATGGTTGTTGCAATTTGTTGCGCAGTTAGCTAATAGTTATGCTGAAGATATTGTTAGGAAAATGAAGCGAGATTTCTTTAATAAAGCGCAAAAAGATATTAAAATGATTCCTGCTCTGGAAGAAGAAACAATGGAAACGTTAGAACAGTTAACTTACTACATGGTAGAAAGAAACACGATTTAGCAAAAGAGGTA
>N_787
ATGAAACAACTTGAGTCGGCACATCAATCAGTCCAAACAACATTCCAGCAACAGCGGTTGTTGCCATTCCAAAGAAAATCGCACCTTTCCAACCAATTGTCATGTAAGCAACAGTAACAACAATCCCGAAAACAGCCAGTAACACTGGGCCAGAATGTAAGTCACCAAGCGCTACAATAGTAGATTCATTTGGCACAATAATTCCAGCATTTTTAAGCCCTAAAAAGGCGATAAAAAACCAATACCTGCTCCCACTGCGAATTTTAGTTCCGTTGGGATTGCATTAACGATTTTTTCGCGAAGTCCAGAAATAGTTAA
>N_788
TGACAGTATAGCAGAGAAAAAGTATATGCCTA
>N_789
CGCTGATGTAAGTAGAGGAAAACGTCCAAGCTTTACAAAATCCGCCCCAGCAGAAAAAGCAGAAACACTGTATGACTTATTTAATCAAAAACTTACAGAAGCGGGTTTTATTGTTGAAACTGGAGTATTTGGCGCAATGATGGATGTGAAAATTGTCAATCACGGTCCAGTAACAATAATGCTCGATTCAGATGAAATGCGTAAATAAAAAAACAATCATTCAGTCTCCTGAATGATTGTTTTTTTTAATTAGAGAAGTAATTAGATAGGCCATCTGTTACTGATT
>N_790
TCGCGCAAGTTGAAGCATTTCTTTGAAGGCTGTTTTATTTCTGTATGAAGTGCTTCTGTTTTAAGACCTTCTCGAACGAGCGCAATACCAGTGAATCCTTCCCATTCCTCCAGTCGCTTTAATCTAATCGCCATGATTATCTACTCCTTCACAAAAGCATCTCACACAAGCTAATTTATCCGTATACCATATGGTAAATACCGTCTGAGAGCAAGTTAAAACAAGATGCTAATGAGAATGATAACAGCGATAATAATGATAAAAGATAACCAAGCAACAGGGCGAGCTGTGTTAATCGTCCAACCAATCCCAAAGCGTTTTT
>N_791
CCATCAGAATTTTAAATATTGCAGAATCCAACTTTGCTCTATGCTGTATTGACCATCATAATTCCACTCAAAATAACCAGAATATAAAAAACTGGGATTGAGTACAATTTCATAATTCTAAAACTTTTTGTCGATTTCGAATAAATCAGTAAAGCTGTAACCGTTAGTACAACAATAGCCACCCATGAAATCAAATGAATATAACCCCACATAATACATCCCTCTTTCTTATTAAGATTTTCTTACTTTGTTAGTCAGTGTCCCAATTTTATCAATAGTAATTTCGACAACATCTCCAGCTTGCAGAAAAGTTGGAGGTGTCATGCCTTTCCCCACACCACTT
>N_792
GTATCAATGAAACAACTAGACAATTGACCGCCAACTTTTCCAGCATTTGCAAGTGTCGGTGTTGCAACAGTCATATATAAATTACTTAAAGCCCAGTAAGCTTCTTCTACTAGTTTCATCCGTTTTTCTTTTGGTTCATTTTGCATTAAATAAAGTGCGATAGTTAACCAACGTTCTTGTGGCAACTCATACACATTACGTTCAGAGTCAGTCGCTAAGTAACGAGTCGCAAGTAAATACAAACCATTATAAGTGAATAATTTATCTTTTTCAGGTCAATTAATTTCCCTGCTGCAATCAAATCTTCTTTAGAATAATTTTTTAGAATATTGCCAGAATAAATACCACGTTCGCCTAGACTCTCTTGTAGTCCAACGTACGAACCATATTTATCATCATCATTATAGAAACGATTTTTACTTGCTTTTTTATATAATTTATTTAAATAAAGGCGTGCTGCGAAATGTTCCCATTCAGGAATATGAATATCAGTACGAGCTTCTGCTTCCCTAATTAAATAATCGACTAATTCGTCAGCCGCATAATCTTCCTTCTTCTCTACAAAATTAAAAACCTTACGTTTGTAATCCTCCAAATCAAGTTTCGGAAATTCTTCATGGATTTTCTCTAAATATCCATCCAATCGGCTTTTGTCAAAAGGTAGCTTTCTGTTTCCCCCGTCTTTTACTATGTAGTCCATGTGCAATCCCCATTTCATCCTTTTTTCCTCGTTGTAAAAATATCTGATTCACTTTGCGCTTTTTATTCGTCCGCTGAACTATTGTGGTCGTTCCATGGAGCAAAAAAATTAACTTTTAAAGGAGCAAATTCCCCTGATAAAAGTTAAAAGGCGATGAAGCAATATTTCGCTTTCGATACTATATATAGTA
>N_793
CTCAACAAGCGTTAAACGAAGGCAAACCAGCTAATATCGTTGAAAAAATCGTAGAAGGCCGTTTGAAAAAATATCTAAGCGAAATCTCCTTAGAAGACCAACCTTTCGTTAAAAACCCAGACATCACTGTAGGTGACTACGTGAAACAAAGCGGTGGTAAAGTTGTATCATTCGTACGTTTCGAAGTAGGCGAAGGAATCGAGAAAAAAGAAGATAACTTTGTTGAAGAAGTAATGAGCCAAGTGAAAAAATAAATCCACTTTAAATCGATTTTATATGATATCAAAACCCCGTATTTTCTTAGGAAATACGGGGTTTTTATTTTTTTGATTTCATTTGAATATCA
>N_794
TTTTTAAAACGAGAAGAAAAAGGGCAAGTCCTTGCAAACATTCATTTATATAAATTTATTTTTTTATCACCAGAAATGCTAAATAATGAAACGGTGAAAAACTTACTATTAAAACAAAGAATCAGCTTATTTGTCATAGATGAAGCGCATTGCATTTCGCAGTGGGGACATGATTTTCGCCCTGATTATTTGATGTTAGGTAAGTTCATTCAAGAAGCCGAA
>N_795
TCTTCATAAATAATTTCTAAGTGGTACTCATAGACAGGGATTTTGTCATGTAAGAAAACTGGCAAATCACAAGACTTCGCTCCAACGAAAAGTGGCGTATTCCAATCATCCAGTGGCTTATTGTTTAGCAAAACATTTTGAGACATGCGAATTTCATGTCGCGCTTTTTTACCGAGATGAAATTTTTCTTGCAAAATAGTAGTTAGTGAAAGGCCTTCCCAGTCTTCTAAAATAGGTAATGTTACATGTGTCATAGTCAAATCATCCGTTCTAATTTAATTTTTTATTATTGTTTTTCGAAATTGGTTTGGTGACAAACCGGTATGTCTTTTAAATGTAGTAGAAAAAT
>N_796
GTCTTATTATCCTTCGCCAAGCCTTTTTCTCCTCCCTATTTTTTCAGTAAATAATCAAAAAACGACACATATTGTTGAATCATCTCATCTGTCAAATTTTTAAAAACTGTACTCAAGATAGGAACAGCACACGCAAGGATGAAAATCCCAAACGTAATTTTTATAATAAACGCATTCATAAAAATGTTAATTTGCGGAGCGCTCTTAGAGATAAAAGCAAGAATGATATTAACGATAAAAATACTACCCATAATCGGGAGCGCAATCGACACCGCGGAAGCAAGTGCAAAACCAAGCGTCCCAAGCAGCAAATCAATAAACCCTTTTTCAAATAAAATCG
>N_797
TGAAACAATACAGAAATCCCTCTAGACATACATTTGGCTACGATTACCCCACTTAAATATATTGACATGTTTGGTCCTGTGAAACCGGAATATATTTCTTTTCATGTAGAAGTAGCGGAAGACGTGTCAGAAGTCATCCGGAAAATCCGCTCTTACAACGTTAAACCATCGATTGCGATAAATCCAGAAACACCTATCGAAGCCATTTATCCTTATTTAGATGATGTCGAAATGGTGTTAATGATGACTGTAAACCCGGGTTTTGCGGGACAAAAATTTCAAACAGATGTATTACAAAAGCTACATGATTTAAAAGCAAAACTAGC
>N_798
GGAAAGTTTCTCCAGTGATGTTCGTTAAGTATTCTGCAATTAAAGCATCATAGGCCGCTGTGTGCCGAAAAACTTTCGCAGCTAGACGTTGGCGCGTTTCAAAAGTAGTTGCGCCGTGTTCTTCTCTAGTTCTGTAAGTACCGTATCGTAATCCGCTGTATCAACTACAACAGTTACCGCTGCATAATTTTTCGCAGCTGAGCGTAACATCGAAGGTCCGCCAATATCAATATTTTCAATCGCTTCTTCTAAAGTAAA
>N_799
ATCGTGGAGCACAATTGATAAAATTACGTGCATGTTAGGCGAGTAAACTAATAGTAGGGCTGGGACCTCTGTTCCAGTCTTATTTGTTAGGGGAGAAGGGGACTCAAGTATGAAAATAATTAATATCATGGTTGGTGGACCTGCGTCCGAAATTCCTGATTTAGCACAATACACGAGCGCAGAGATTAGTTGGGTTGGCGTGGACCGCGGAGCAAAACGTTTGTTAGACCATGGAATTGTACCGACCGTTGCGATGGGAGATTTTAATTATTCACTCTCTAAAGAAGAACTGGCTCATTTGAAAACCAAAGTAGCAGATGTACACGAATTTCCTGCAGAAAAAGATGAAACAGATACGGAAATTAG
>N_800
CGTCCGGTCGCAAAAAACCATATTTGGGGGATAAAATTAAATATTCATTTGCAAACTGTTCCGCATAGGCTCTACTTAAACGATGAAATGTTCCTGTATACACTTCGCTTGCTTTTACTGGACCAATATCTGGCGACTTATCCCATATTTTTGGTTTTCCAGATGCAATAATAATCAGGTTCGTTTTATTGGATATTCCCACATCATCACTCTTCCTTGTTTCTCTTCTGTATCTTTTTCTTTGATATGTACGAAATGGTTGTGTTTTAGTACTTGTATGGATGCCATGTTCTGCTCGTAGCTTCTGGCAAATATGCGATGAATGGCGGGCTGTTCTTCTAGCCAAGCAATCATACCTATAAGCGCTTCTGACATATAACCTTTATTTTGATAATCTGGTACGATGCTGTAGCCAATTTCGATTTCGCCCGTTTCGTCCGGATTTCCTTGTCCA
>N_801
TTATCTTTACCGTTCGAAGCTTCTTGCATTTTTGTATAGTAAGCAAGTGGTTTTTCTGCTTTTTTAATTCCGTCTATTTCTCGAATATTCGATAGACCTAATTTGCCCATTTCAGGCATTTTTAGTCCGCCGACGTGTTTGGCAATATGTCCAAATGTATCTACATCAAAATCACCAAATTTAGCAGCATCTGGCGCTTCTCCAATACCAACTGAATCCATTACAACTACATGTACTCGTTTAAATTTATCTGGCATATTTACTCATCCTTTTCTGCAACTATATTTTTTAAGCGCGCGGGTGGAATTGTTTGTAGACATCTTTCAACCGCAGCTTTGTTACGTGTGTATAAATTTGTGTAGTGGAGATATCGGCGTGACCAAGGAGTTCTTGAACCGACCTTAAATCAGCCCCATTTTCAAGTAAATGAGTGGCAAATGAATGACACAGAGTGTGCGGTGTAATCGGCTTTTCAATGCCTGATTCTTTCGCAATACCTTTTAAAATTTTCAGAAACCTTGTCTTGTGAGTCCTTGGCCGTGATGATTTAAAAACACAAAATCATTTCGGTATTTCGGTCTACGAAGTTTTGGTCTCGCTTCCTCTAAATACTTCTCTAACACAGTTGTTGCCGTTTTTCCAAGCGGGATAATTCTTTCTTTATCTCCTTTACCAATCGTTTGAATAAAACCCATATGAAGATGTAAATCGTCCATTTTCAGGCTGACAAGGTTC
>N_802
TAAGCTGCTCTGAAAAACTGTTAAATTATTCTTTACTTTGTCTTGCCCAATATATTGTGAAAGGTTCTGTGGCCGCAAACTAGTTTCAAAAGATACTTCTTCTGCGTCTACCGTTTCACTTGAAATAATTCGTTCATCCATGCCACAAGCTCCTCTCTATTTTTGTTGAATTAATTGTAGTGCTAGCTTCATATATGCGTCGCTTGTTAGGTCTTCTTCTTTTGACAATTTTGGTATTACTTTTTTTAGTTCTCGTGCTATAACCAAGCACTTGTGAACACAGCTTCTTGGTGCAAGTCAGCAACCATCTG
>N_803
TACAGCGTTAAGTCCAGTTGCACCACACATGATTAAATCTGCCTTGGAATGCTTTTGCTGCTTCTTTTGTAATGACTGTTTGGAGAACCATCTCTTCAATGTAGCTTTCTACTTTTGTTACACCGGCTTTTAAAGCATCTTCTTTATAGCCACTAAGTAATTCATCTGCATATTTAATTATTTTCTGTACCATGCTTGTAATTGGCTACAGATGAAAACGCGCGTGTATCGATAACATGTACCAGACCAAGCGCCGCGTCATTACGGTTAGCCACTTTAATTGCTTTTTCAATGTTGTTTTCTGCTTCTTGGAACAGTCGACAACTGCTACTAAAAGTCTTTCGTATA
>N_804
AGATTTTTATCTTTTTCTTTCAAAAGATTCACTCGACGAGCATAGTCGTTGAAAATGGCGTCATGGCAGCTTTCATTCCAGATTCATGCGAGCCTGCTCCGCGAGTTCGAACGTTATTAACGAAACTCAAGATATTTTCAGAATAACCATCATTGAATTGGAACGCCATTTCTACTTCAATGGTCGCATTTTCCCCTTCAAAGCTAGCTACAGGATGAAGCACATCTTTACCTTCATTAATATATTCAACAAAGTTTTTCACACCTTCTTCAAAGTGGAAAGCCTCTGCCATGCCAACTCGTTCATCAATTAATTCAATTA
>N_805
AATCCTTCTTCTAATTGTGCTTTGGCATTTGCAAGTTTAGCTTCATTTTCCTGTCATGCTGTCTTTTCCTTTGTTAATTTCTGCTGTTGCATCGTCTAATTTCTTTTGTTCCTTCGTCTTGATTTTATTTAATCTTTTTTCTGGTTGGTCTGCTAAAGCTTTTTCGACGCTTTTCTTATCTTTTTCTTCGGTGGATACATATTCGTCACTAAAAGCTTGTTTTGCTGCTAAATTGTTAAAAGTAAGATTAGCAATAGTGTATTCTGGTAAATCAAAATCCTGTTCTGGAATCACACCAAAGGCATCTGTTTTTCCTTTTCCAACCGTGCTCGAGCCACGTTCAGATTTCTGGATGTAAGCTGGTGAGCTAACGAAGCCAACTACTTTATAAGTTGATTTTTTTAGCGTGTTAGTTAACTTATTTCCATCACTTTTAACAAAAGTTACTTCGTCGCCGATTTTGACATTTTTATGAACAAGGTCATTGTCATCCAGTGCAATTTCCCCTGATTTTTCTGGTAAACGGCCACTAGCTATCTTGTATTGATTTAAATTATCGCTTTTAGATGTAGAAAATAGTTTCGTTACGATATTTTTATCTTTCATTAAAGTATCTGCTGTATATCCGAGTTCACTTGTGCGACACCAGATATATCTTCAAGTGCTTCCTTGTCCGTCTCATCTAGTCCATAAGTAGATTGCACGTTAAAATTAGCTAATTCATACTTATTAAAATAATTGTCGGCTGTTAGAAGCATATCGGGTCCAGTTGCTTTAAGTCCGGAGAAAAAAGCAACACCCAACATAATCAGCATAAAAATGGAAATAAAGCGGCTCTTAGAACGCCATATTTCGCGGTAGATATCTA
>N_806
ATGGATGCTTCCACAAGTTTTGCGATTCTACCATCTTTAATGTAAAACAAAAAACAGCTTTCGAAAGAAAAGTAAATCAAGTGAAAATGGCTAGTTGGGCGAATAATTGCCTGACTGGCACACTTGATATCGGTCAGTTCAGTTGCTATTTTGTTAATGAAAAAATTGCTCGCGTGACGGTGAACCCATTTGGAGAAGTGGATTTAACGCCTTCGATTGCTGCGATTCACGATACGGAAAAACAAGCGGCTAAATTTACAGAAACAACGGACGGCTATGAGCTTCATTTTGAGGATAAAGAGATTATT
>N_807
TTGCATTTGGCGCACGCTACCCAGTACTAAGAGAACGTTTAAACCAAGAACAGCTAATTTACAATAAAAAAAGCACGGTGCAATTTGACGTGAATACTATTATAAATATGGAAAAACAAGATATTGGGCTGCTAACAAGTAAAACAATCTCGGAAGCGCAAACCGTATGTTTTTTAAATATATCAAGCCTTAATGAAGACGCGGATATTGTTCTTGAAAAAACAGGCGAGACAAGCTTCTCAGAAAATTTAACAAGTCTAGTCTTTGCAAAAATTGGAACGAATGAACGCTACCAAATGGTCCAGTTTGAGTTACATAAAGGAGGTGCGGGCGCAATGACTGAAATAAAGCGAATGCTGCAGACAAAAGAAGATAATTCAAAAGAACAATTTTATCCAGAGACGCATGTTGCGGGGATTGTTGGGTTGACGGAATATGTGTCAGGCCAGCTTCCGACAGGCGTGGTTAGTGTTAATGGTAAGGCTGGGCGCGTGTTGCTAGATGCAGAAGATGTCCACGCTGCCAAAAAGAGCCACAACCACGAAGTCGCAACATACACGACGG
>N_808
GAAAAGCTATGCCCAGTTCCTCGGCTGATTTGTTAAATCCTGATGGAAGTGTAAAACAAAGAAGATATTATGATGAAAAGGGCAGAGCTAAAGAAGATATAGATTTTAACCATTCAGACGACGGAACTCACGAATTTCCACATAGACATGAGTGGGATTGGGATAGAAAACCGCCAAGAAAGCCATCTAAATAAGATGTAAATTATGAAAAATACAGTTCATGATAGCGAAATATTGTCTTATCATGCAGATTTGAGAATTCTCAATTAATCATGTTAAGGATGAAGAAAACAGAAAATATAAAGTCATATTTGAGGGGCTTTTAACTTTCTGCTTTGAACACCAAATGTCTAATAGTAT
>N_809
TCTCGTCGAAAACCGCTTCTTTGGATTACCAAAACTGCAGGATTTTCTTGCCATCATCCCGGCTAATCTGCTTTTATATTCGCCGTTTTTGATTACCGAAGGACCGTTCGGATGAGCGGAAATCGCCCAGTCTTCTCCAGTAGTATAGGACGGGATATCGTAACCAAAATAATCATGTAATTTAGTTCCACCCCAAATTCGGTCTTGAAAAACAGGGTTTAAAAATAATGCTTCTGTCATTATAAAATTACCTCCATTCCAGCGTTTTTGCTAGGGTTTTGTAATTAAAATTATATACTAATAATGGCGAAGATGCTAGTTATTTCCCACCTTAAAAAGCCTCTTCTTTTATTTGTTCTGTTAAATTT
>N_810
GATTCATTTTGATGAAGTTTCTTTGAATTTTGTATGCCGTGATAAAGATAATTCGCTTGTCAGTTATGATGTATGGTCTTATTTTTTGCATGTCTTTGATGATAAAGATAGGGAGAATTTGCAAAATATAATTCTGTGCAGGAACGGGTTGATATTTCGTTTTTAATACTTGCAAGAGGTCTTCCGCGTCATTGGAGTAGTGTGCTTAATGGAGATGACAAGTGGTTGGAAGATTATGAGCGATATGAATTAGCCAGTGTTCCTAGAGAAGTAATCGGGGACTTAAAGGATAGTTTGAGTTTATATATTTAACCAAGA
>N_811
AATAATAAAGACCCAGTGCCACAGTAAAGAAAAATCAAGCCCCGTGCCAGTGGCAATCATATTAATCACAAAATAAATAACTGCAAGCGCAAGAATAGAGATGATGACAATCTGATAGGTTTTACTATTAAACTTTTTCAATATAATCCCTACAATCTTCCTTCTGGCTTCGTCATTCTTGAAAATACTACATCATACATATCATTACCATAATGAAGTGAACGTTTTACACGTGAAATAGTTGCTGTATTTGCCCCAGTTTCAGATTCAATCACATTATATGTTTTTCCATCATGAAGCATTTTTGCTACTTGGAAACGTTGAGCCATGGACTGTATTTCATTCACTGTACAAACATCATCAAAAAAAGCATAACATTCTTCTAAATTCTCAAGCGT
>N_812
CTGGTGTAATCATGATGCTGATTGGCATTATAACAGCTCTTTTCAGCAAACGCTTAGAAAAAAATACTAATATTTGGGGCGTTTTTATTTTGAATATTATTGCGTGTGGTTTTGTAGTCGTTAACTTACATTTGATTTTAGCAAAAGAGCCAGACTTCTGGATAAATATGTTTATATTTGTAT
>N_813
CGGGAACATCTTCCACTATGGAAACACGTTCACCAACGATTCTGTTAAAAATAGTCGATTTGCCAACGTTTGGACGTCCGACAATCGCTACAACTGGTTTTGCCATTATTTCACCTTCTTTTTTCTCGAATCCTATTTATCAAACTTTCTTTAGTTTATCAGTAAAACAGCTTACTGGCAATGAAAAGTTCGATTTGAAAAAGAGACCATGGGAACAGTCTCCCTAGGCTCTTTTGCGTACAATTATTTATCGTCGTTTGGAAGACCTTTTAATTTATCACCAATTAAATCGCTCATTTGGAATCCAGTGTTTTCTTCTGGAAGTTCATAATCAGCTTCTTCAACTGGAGC
>N_814
TTAATTCGTGAATACCGCCATTTAGCAAGCACTAACACTTCTCAAGGTGTTTATGGCTACCAACAACCTGAAGTCAAAATGCCACTACACATCTTAACGCATAGAGAGTGCGAGGTATTGCAACTTCTTACCGATGGAAAAAGTAACCGCGGAATTGGGGAGACACTTTTCATTAGTGAAAAAACAGTAAAAAACCATGTAAGTAGTATTTTACAAAAAATGAAAGTGAATGATAGGACTCAAGCGGTGGTAACGGCAATCAA
>N_815
GACGGATTTTTGCAACTTCTTTTTTGTCAGTATCATCTCCTTGTAAAAAGTGACAATTGGAGCCAAGTGCTTCTTCTTTAGCATAGCCGGTAATATTTTCAAAACCAGTGTTAACAAAAATAATTGGATTATCTTTTTGCTAAGGAGTTTACTGTAATAATTACTCCTACGCTAGACAAATTTAATGCTTTTAAAATAACATCGAATTGTGGATAAGCGGTCATCTGCGTGTTTCTCCCCCTTTGTAAATACATTTCTATCATACCACGCAAATGAATGAAAACCCAATGTATAATTTGTGAAATTAA
>N_816
TAAACTAGAATCATTTTTCCAAGGTTTCGTTCCAGTTCCAGCCGCAAAAGTCGCTCGTGCGTTTGAAAAAAGCGTCTTTGGTGCACAAACTGGTGAAAGTTATAAAGTATATTAATAGAAAAAGAAGCTCGCCGTAACAAAGGTGAGCTTCTTTTTATTTCCCCCAGTTTTCTGGATTTTTCTTCCATTCTTTTAATGTTTCCATATCTTCACCAGTCACGTAATTTTCATTTAAAGCTACTTCAATTAGCTCATCATAGTTCGTTAATGTTACTAGTTTTGTGCCAGATTCTTCTAGCAGTTGTTTTCCTTTAGCAAGTCCATATGTAAATATGGCCGCGATTCCAACTACTTCCGCTCCAGCTTCTTCCAGCGCTTC
>N_817
TAGAAGCAATTATTTCTAATGATTACGCGACTGGTCAAGCATTCCATCAAAAAGTGACGCAGCAGCCGTTTATATCAATGCTTCTACTCGATTCACTGATGGTTTTGCCATGGGATTTGGCGCTGAAATTGGCATTAGTACACAAAAACTTCATGCACCGTGACCAATGGGCTTAACGAATTTTA
>N_818
CTCGATGTTCCGCTCGCGAAATCACCCATTTCAACAAGTGCGACACTCATACCCCGTGAAGTGGCATCTAAAGCGATTCCTGCCCCTGTAATCCCGCCGCCGACGATGACTAAATCAAATTTTTCCTCTTGAAGATTTCTTTCGATTGTTTCTCTGTCAAACGCTGAAAATAATTGTACCATTTTGTTTGCCCCCTTCAAATTGTTTACCGTCTGAATTATGCCTTCTTGGTTACTTTTCCACTTTTCAATCTAACTGAAACGCTTTAAGTTTAAAAACAAAAAAAGAGACTGCAAAGTAAGACGATTGCGCTCGCCTTTTGCAGTCTCTCCGAATCTCAGACAATAATATTTATTAACTTACTATGATTATATCTTTTAACGATTTATAATGAAAGCGTTTTGCTCATGGAGGTTATTTATT
>N_819
ACCGAATAAAGCTTGTGCAAGAAGCACTTTCACTTTTTCTCCACCAGTTAAATCTTTCATAAGTTTTCCGTGTAAGTCAGTAGGGATACCTAGTCCGTTTAATAAAACAGCAGCGTCAGATTCTGCTTCCCAACCATCTAATTCAGCAAATTCGCCTTCTAGTTCTGCAGCGCGGATACCATCTTCATCACTGAAATCTTCTTTCATATAAATGGCATTTTTTTCGTCCATAATTTTGTATAGACGTTCATGTCCCATGATTACTGTGTTAAGAACTAGTTCATTATCAT
>N_820
TCCTCATTTAGGTGCATCGACGGAAGAAGCCGAAACCAACTGTGCTAAAATGGCTGCGAAAGAACTGCAATCATATCTTGAAACAGGTAGTATTAAAAACTCGGTTAATTTTCCGAACGTGGAAATGCCGTATAATGGACATCCGCGAATTGGAATTTGTCACAAAAACATTCCTAATATGGTCG
>N_821
CTATAGCAATAACTATTGCCCATGTGACACGTGTTTTTTTCATGTTGTTTCCTCCCTCTAGTTCGCTCTCCATTCATCCAAAAAATTGTATCACAATGATTTGTGAAAAAAACACAAAAGAGAAATTAGACCTAATTATTTTAGAATTTTCTATCTAATTATTAATATTTTTAATTTAATTCATGCTAAAAGATAAATACTTCGCTTTTACATTCATAAAAAACAGCCCCGCCAAAGCGGGACTGCTAAGTTCTATTAAACTAAATCTTCACCATTTGTCTCAATTACTTTTTTATACCAGAAGAATGAATCTTTGCGGGAGCATTCTAATGTTCCTTTGCCCCAGTCATCTTGGTCTACGTAGATGAAGCCGTAACGTTTGGACATTTCG
>N_822
CCTAGATGCAGAAAATAATATCGTCAACCCGATTGGCGCAAATTTAGCTGATATAGCAACCATTCGTTCCGAAAAAGTCCCAGCTGAACTAGAAAACATCACAGTAAATATTGTGACGGATGTCGAAAACCCACTTTGTGGAGAAGCTGGCGCATCGTATGTGTTTGGTCCACAAAAGGGCTAGCCGTTACAGATTTAGCAACAGCTGATGGGGCAATGCGCCAGTTTTATCAGTTAGCGAATCCCGCCATGGTTACAATGCCGCGAGCAGGTGCTGGGGGTGGAATTGGTGCTGGACTTGTGACGTTTGCAAAAGCTAACCTGTTATCGGGAATTGATTTTGTTATTGAAGCACTTCAAATCAAAA
>N_823
TATTCATGCTGGCTTTGAAGGCAACGGAAATGCTATTGTAGCAGGAAAATTTCTTTATCCCTCACAAGTTAGAATTGCCGATAAGGTATACGGATTTGATAGTGAGGATTAT
>N_824
TTGGTTTCAGTTCTCATATTGCTTCCAACAGCTTCCATACTCGTGTGACAGCACCTATTCAAGTGGCGTCAAATCCGTCATATAAGATAATCCAAGCGAATATAGAGACCCAAGTAAAATCCCCAACACAAAGAAGAAAACCACATATAAAACAGGTATCTTAACAAATGCGGTCAACACAAAAACAACTGCACCTGCTCCCGTCAATAGAGGTAATACTTTTCCTCGTCCAAACTTATCACTAACAATCCCAATAGGCACCTGAAAAATAATCGTCCCCACCGAAAAAGAAGAAATAACCATCGCAATCATCATCGTGTCGAGT
>N_825
GCGGACCTTTTAAACAGGTACTTAAAGGAGAAGATGTATAATGACCGTTTAAAAAGATATTAGCATTCACAGGTTCCATTTTCCTTGTCATGCTTTTGGCTGGTATCCTCACTTCACTAATCCATAGTGGTTTGGTAATTGCAGCAATTGTTATCGCTGTTGCGGCTATCCTATTTTTCTTTTCATCTAAAGCTGGGGACCGTGCGCAAATGATTGCAACTGGATTAACCAAGAAAGATAAATATATTCGCACTAACTTAGAAGAGGCACGTGTGAAAATTATCCACCTTCAAAAAATCATGACTCAAAACAAAGCGTTATA
>N_826
TTTTCTTTTAACAAACTTAGAAAAGGTATTATAATTACGCCGCTTGTATATTATTTATACGCTGCATTTACTATTCTTGGTGTTTATTTTGTGAATGATTGATAGTAGTATGAACTTTCTTTTCGCTTATTTTACCAGCAGTACTACTTGCTTTAAGTGTAACTTGTATTTTAAATCTTAGAAGAATGCGATAAAAGTAGTAGTGTAAGAATGATTTTTACATAACCCGATTTAACAGACAGACTTAAAAGAAAAAATCAATCGAGGTAACAGAAATTATA
>N_827
TAATAAGCCATTTTTTGGTCTGGTTGTCTTTTTTTAAGTTCTTTCTTTAAAATAGGTTGAAATGCTTGGCAATCTTCACAGGTCGGACGCCCAACGTAAACAAAGCCAGTTGTTTTATCGGCCATTTTTTGCTTGAAATCTTTGGTGGAAATGGTTGTTAGAAAAGAGGCGCTTTCTTTCTGTTTGATTTGCTTTCTCTTCCGTTTCTTTTTTATTATCGCCGCATGCTCCAAGTGTAAGG
>N_828
TTAACAATTCATGCTCTCCCTTTTCCTATGCTTTTATTTACCAGACCAGCCTTGTTTAAAGCCTTGAGCAAATGCACGAGTCTTATTTACGCCTGTTTTCACAGCCCAAATGGAGCTCTAAACAGATAGTTTAGCTGCCGTTCCAGCAACATTTCCAGTTTTCCGTGCAACTTTCTCTACCTTTGCTCCGATTTCTTCGCCGATTTC
>N_829
CTAACCACTTAGCAATTGGCAGTGCGTATGCATTTAATGTTAAAGGTGGCGAAGAAATGTCTCGTGAAGAGTTAGAAGCAGCTGGTGTGAACAATAGTTTAACACACGTTGATTTCATGATTGGTTCTTCTGAAATGGACATTGATGGTGTAACCGAATCTGGTGAAGTTGTTCCTGTTTTCCGTAAAGGCGACTGGGCGTTCTAATCCTTTTTTAAAACTTATGCCTTTTGCGTAAAACCCTTGTAGCTTTTGGCTTTCAGAAGGGTTTTCGTTTGTTTATTTTTTACAAAAGAGAGCGAGGTGCATTGGATGAAATTTAGTACATGGGACATCAATTTAAAAGTAAGGCTTTTTGGGGAAGCACTACTCGATATTTCTTTTTGGATGGTCTTCCCCTTTCTAACGATTTACTTTTCGGAAAGTATTGGGCGCGAGCTG
>N_830
CATCCTGATTGAGGAGAAACTTGTTTTTTATTATTTAATCACTCTAATTGATAGTCTTTGGCAATTCGCTCAATAATATAATCATAAGTGCTAACGCGGTAATGCTTAAAATCTTGAGCGTTATAGTCATCTCTTATTTTCACTCGTTCATTGATTAAATCCGAATC
>N_831
CAGATAGACTTCAAAAAACAGAAGAAGAAAAAACAAAAGAACTAGAACAGATGGAGGAAACGGAGCTCGATAAGAACGGAATTCCACTTTTTACTGACGAAATGGACAAAAAATCGCCAAAGAAAAAGCGGCAGAGAAAGCGGAATATGACCGGATTAAAGACTCACTTTTTGAAGAGGAATCTACATCTGGTGAAACAGTGAAAAAAACGAAAGAGAAGTTGTTTACAGACGAGTACGAGACAACAGCTGTAAACACGGAAACACCTACTACTACGGAAACAACAG
>N_832
TAAAAACCCTGTTATAAGAATTAGCTTATAGCAGGGTTTTTCAGATAGTAAACTGAATACTCTATTTTGTAACCGTACGGCTTTTTCACTTGATTTATTTGCTCGTTGGCGTTAATATATAAGTGTTGATAGTAGCTAATTTGCTTATTATCAAGGATATTGATGTGGAGTGAGTATCTTTGCTAATATGTGAATTTTGTAATTGAAAAAATGATTAGCTTGTTGTTAACATCTTTTTCGTTAGTAAAAGAAACATATTAAGAAAATTTTTGGAGGTTTGTGAAATATGCAAACAGGTACAGTTAAATGGTTTAACAGTGAAAAAGGCTTCGGTTTCATCGAAGTAGAAGGCGGAGATGATGTATTCGTACACTTCAGCGCTATCGAAGGTGAAGGATTCAAAACTTTAGACGAAGGTGC
>N_833
ATGAACTAGTTTACTTAACAAAAATTGCGGCCGATAAAGGCATTTACGGTATTCCAGCCAGCGGGAGGAATTGGAGCTGACAATATTCTTGAAATAACAACCGCCATCAAGTCCACCGGAATTCCCTTTTATATGCCGCATATTTTTGGAAAAACAATTGACAAAGCAACTGGCCGAACGAAACCGGAAGAAATCGAGAAAATTTTTGCAGCTTTGGAGGGGAATTAAATGATTAATAACTATATCGATATTACAGTTCGTTTATTAAAACATTCTCGATAATGAAGCTGATTATGTAAAAGAAGCAGGAGCGAAGGTAGCCGAATCTATTGAAAACG
>N_834
TTAAATCAAAAATTAATGCGACAGCTGGCGTGAGTGCAGAAGATAAACAAAAAATTATTGATGCTATTCAAGCCGATTTAGATAAAGAAACACAAAAATCCGCTACACAAGTAGCAACAGTAGAACAACTACAAAGCGGCTTATCAGGTCTTGATTTAGCGGCAATTCAAACACAAGTAACAGAATTACAAACTGGCGTAGCGAAAATTTCCGCTGGTTATCAAGCAGTTCACGGTGGAACAAACGAAGCCTTTAACAGGTGCTGGA
>N_835
CGGCGTGAAGAACAGTTAAAATAACTTCTACCGTAGACTTACCTGTTTTGTGCATCCCAACAGGCATCCCACGACCTTCATCGCTAACACTAACACTGCCATCCACGTGAAGTGTCACAACAATTTTCTTACCAAAACCTGCAAGGGTCTCATCGACCGAGTTGTCCACTATTTCATATACTAAATGGTGCAGCCCGCGTACATCTGTTGAACCGATATACATCGCTGGGCGTTTCCGGACCGCTCCAGTCCTTCAAGCACCTGAATAGAATCATCATTATACTCATTCCGATTCATATTTCAAAACTCCCTTCATTCCGTCAATCTACAACTTTCACGTTGTTATTCGCTTAAAACCACCTTATCAGAATAGCATTAACTAGCTGATTAAT
>N_836
TATTAGCGGACGAATGCATTCACCTGAAGCGTTCATAAAAGTGAGTGGTTTCACTAAAATCATTTTTTCACCGCCGACGATAATTTCGCTAGTCATACCATTAAATTTTGATTTCTTCCAAGGGGTTTGATGACGAAAACTTAGTTCGTCAACTACCATAAAACCGACATTATGCCGGGTACGTTCGTATTTTTTGCCCGGGTTTCCGAGTCCTGCGATTAGTTTCATAAAAGCTTCTCCTTACATGAACGAAACCACTTCACGAATGAACTGGT
>N_837
TGTTAATGCTGACCCATTTTTTACAGAAGTGTTTCAAAATGAACAGTTTCAATATGCTGACCCTAGTGAAGTTAATATGGTGATTTTCAAATGCTCATTGCGATGGCTTATTTTGATGAAAATGGTGATGTAGAGCCAAATTTCGATAATTTTTTACAAACAGAATTAGCTTTATAAAGGAAAAGTTTATGCACGTTATCAAAGAGAAACAAAGAAACCAAGTTCAGAAAACGAATCTACCGCCGTTTATGCCTTTTTGACACAGTATTTTAACAAGACAAATCAAGCTAAAAATGGTAAAATCACCAAAGAGTTATTAGAGAAAATGGACACGTCAAATCCAGAAACAACCCATTTTTTCGATTATATAAATAAAGAAATAACTCTTAAGAAATAACGGAAAGAA
>N_838
AAAACTAGGCGGTGGCGAACATATCGAATGCAGCCGCGCGGCTTAAAGATGTTACAATTGCAGAAGCAGAAAAACAATTAATTAGCGCCATTGATGCGTATTGGAAGGGAGAAACATAATTATGAAAGTTATTTTCTTGAAAGACGTAAAAGGTAAAGGTAAAAAAGGTGAAACTAAAAATGTTGCTGATGGTTATGCAAACAATTTTTTAACTAAAAATGGTTACGCAGTTGAGGCTAATAATGCGGCTTTAAGCACTCTTTCAGCGCAAA
>N_839
TTTTTATGTTGAAGTTGTTGATTGTCGACGATGCAATGTTCATGCGTACGATGATTAAGAATATCGTGAAAGATAGCGATTTTGAAGTAGTTGCAGAAGCAGAAAATGGACTGGAAGCAGTGAAAAAGTATGATGAAGTAAAACCGGATATCGTGACACTGGATATTACGATGCCAGAAATGGATGGCTTAGAAGCACTTGCGCAAATTATGGCCGATGCATCGGCGAAAGTAATTATGTGCTCGGCGATGGG
>N_840
ATGCCTTTGACTTCAAGCAGTGCATCTTCCGTTTGCGGCATATATGCACACATTTCACGTAACGTTTCATCTGAAAAAATGATATA
>N_841
TTCCTTCTAAAGCCCGATAAATATCATCCGCGGTTGGGTGTGTATGTGAGTTAATTAAGAATTCAAGTATAGCATGACGCTGAGGAGTGATTCTTACTCCTGTTTTCTTTAAGACATCTACTGCCTCTTTTAGAGTTGCATTAGACACCGCCATGCACTCCCTTCCAAAAATAATTATTATCTTTATAATACCGGAAATAACGCTTAACTGTCAATAGAATGGCAGAATTTATAGCTTAATAACCTTTATTCAAATCAATTTCATTCCGTAAT
>N_842
TTATTGCACTACTTCCAACCTCAGAAAACCCAATTTAATTTCTTTGAGTATATCCTGTTATAATAGAAAATATAAC
>N_843
TAATCTAGTCATCGAAATAATTTAGAAG
>N_844
CTTTGGTTTAGTTGAGCACGTTTCTGCTAAGGTCATCTTGGAAAGTAAGTCTTCTACACGTTCTGAAACTGGTTTCTCCTTATCCAAATAAACAGCCATATTCTTTCTCCTCCTTGCTAAAAAACTAAGAATGTCACAATAAACTAATTGCTAAATCTAATACTTTTTCACCATTCATTCGACCATAATCAACGATATCAATAACTCCCACCCGATACATTATCACCAACTGTTTCTATAACCTTACTCTTCATATAATTCACTTGCGGTCCAAGTAAAATCACATCAGCTTTACGCCAATTTTTTTCGAAATCCGTTTCTGAAATAGCCCAGAATAGTCAGTTCTAAATTACGTTCTTCTAC
>N_845
TCTTTAGCTCTGCCCTTTTCATCATAATATCTTCTTTTTGTTTTACACTTCCATCAGGATTTAACAAATCAGCCGAGGAACTGGGCATAGCTCTTCCCCCGGAAGACTTTGTTTGTTTTCCACGATGATGTGTTTAGGCATTTTACTACCTTTTTTAACAATTTCTTCATAGTCAATTCTGCTAGTTTTCTTAATCCTTTCTATAACCGTTTTATCAGCTTGTCTCAATTTTATCAATGTATTTTTCGATATTGTCAGTTTCTTCCCTTGATACCCTTTCGTCGTGTAGCCAAAAACAAGTGAGGT
>N_846
ATAAGGATTACTTGTCGTTGCACCTATTAAGATAATCGCGCCACTTTCAAGTAATGGTAATAAAAAATCTTGTTTCGCTTTATCCAACCGATGTACTTCATCTAAAAGAAGAATAACCGTGCCGCTCATTTTCGCCTCGGCTGCTACAACTTCCATATCTTTTTTTATTATTGGTAACTGCATTTAATGTACGGAATGCATATTTTGTACTTCCAGCAATCGCACTTGCAATCGAGGTTTTTCCAATTCCGGGCGGCCCGTATAATATCATAGAAGATAATTGTTTTGCTTTGACCATCCGATAAATAATTTTATCTTTACCGACTAAATGCGTTTGTCCCACGATTTCATCTAGTGCTTTCGGGCGCATCCGGTAAGCTAAAGGTTGAATTGCCATATAACCGCTCCTTCTTATTTGCTTGTTTAA
>N_847
TCTGAAATAGATATGATTTATGCACCAATGGTCGTCCAAGGTGAAAAAGACGATATGGTTGATGTGAGCGGAGCACAGCTAATTTATGATACCAGTCAAGTAACGAAGAAAGAATTGCACTGGTTTAAAGAATCTGGGCACGTCATCACATTAGACAAAGAACGAAAAGAAGTAAATCAAGCATTTTAACATTTTTAGATAGTTTAGATTGGCAAGAATAGACAAT
>N_848
AAACGTACTGGTAAATCAGTTACAATGCGTGACTTAATTGAAGAAGTTGGACTGGATGCAACAAGATATTTCTTTGCAATGCGTAGTTCAGATACACATATGAACTTTGATATGAGCTTAGCGAAATCTACATCTAATGATAATCCAGTT
>N_849
TCTGGACCCTCGAAAGAATAGTCTTCACAAATAAATTTTAAAAAATAGGTGGTTACAACGGACTTCCGCTTCTCGCTTCTAATAATTTAATTTTTCTTGTAGGTTTCCTTAATCAAAACTTTCTCTTTAGTATCAACTTTTTGAAAATTAATTTTCCACTTTGCATTTCTAAAGAGAATACGAAATCTTTTTCATCTGCTTTGACATCTATGTGATATTCATCCCCTTTTTGTTCATTTTTGGTTATTTTGACATTATTCTTGGATTTAAGAAATTTTAGCATTGTTTCTACATTCTCTTTATCACTTTCAGTTTCATAACTGTATACTTTTTTGCTAATCAATGTACCATCATATTGATATTCATCGTCACC
>N_850
AAAACACCATAAAAGCCTCTTGACAGAACCAAACTATACAAGTAGAATGAATCAAACCAAATCAACATTTTTGCTAGAAATGGTTAGATTTTTAACAATAAGGGTAAATCCAGTTAGTATAAATAAAGCTTTTTCAACTAAAAGGAGATAAAACGATGAGTGGAAGTGGTGCTTTTTTTCCAATGAGTGTTAAAAAATTTCTGGAAAAAGGGATTACCTCGTTGTCCGAAGAAGAAAAAATGAGTACGCTACATTATTTGGAGAATGCGTATCATCAAGAGCCTTGCAAC
>N_851
TTACATTTTCCCTAAAAGCAGTTGCAT
>N_852
CTTGCATGATGAGAAAATCAATTACCATAATCGTACACATAATTAACATTGCTTTACTAGAAACCTGTCTAAATAGGAGTCCCCTTTTTAATGAATCAGTAGGGTTTTCGTTCTCTACGGACTGTTTGCTCCTAGCAATAACAAAGTTAATAAAGATAAATAACGCAATCATTCCTAGCTGCATCATCGGTAATAGCAATACGACTCTAGGTGATTTGGCAACCGTATCCGTCACTGCCCCACTCATATCAAAATGGATTGGAAAGTCAGCAGGAGCTACTGGATAAAAAACGACCGTAATCGCAAGTGTAATAATGAAGATAAGCAGTGGCACGACAAACCATGTATACGAGATAACCATTTTTCTGCGATGAAAACTAGTATCTACCATGATGATAGAATTAGTCGAAATTTCTCCCGCCTCTATTTTATCTCTTTTCCACTGTAAAGTTGTGTGATGAAAACGATAGTAAATAATAAAAGAAACGATTAATTGGCTAAACATCGAAGCAATAAAAATACCTGCTTGCGTAT
>N_853
TGCAGAAGGCGCATTTAAAGTAGATGGAAAAGGAATTAGTTTAGCAGATTTGCACAAATATCATAAAGGGAAAACAAATGATGAAATCAGTGAGGAACAACATAAAGGAGTAAGTTTGGCTGATATCAAAGCAAGTATGGAAGACAAAGTGAACTATTATCCGAAACGCCACGGTATCGACTTTTATCACACGTATCCAGAAGATTTGGCTTTGCTTGCTG
>N_854
AATAGTGCGACAACAAAGCCAAATGCGGCCGTACTTGAAACATATACAAAGGTAGCGAGTAATTATTTTGCTAATCCTTCTTCGCTGCATCGGTTTGGTGCTAAGTCGAAAGAGCTGCTTGATGCATCAAGAAAACAAATCGCTGCGATGGTGAGCGCTTTGCCAGAAGAAATTATTTTTAC
>N_855
TCAGCGCACCTAAGTCGCGCGCCGCATCCATTAACGTCGGGCTCATTTCTTGC
>N_856
TTAGACGACCCAACGCTTGCGATGTACAGTTTAACAAAACAAATTGAACAGGTACAAAGTGATACAACATTAAGCGGCGATGAAAAAGTCGAAAAACTAAAAACTTTGGAAGAAAGCTTGAAAGAATACGATGAAAAAGTAAATGAATCAACTACAACTGAAGATGAAACAACAAATACAGAAGCAAAATAAGGGAGAATGGACCATGAATAGAGAGGCTTTATTAATTGTTAGTAACGGGCAGCAATGTCATAAAAACCACTTGTCTCCTGAAAAAGTCGTGACAATTGGGAATACAATCGAACACGAAATCACTTATCCTGAACTGGCTGAGGCGATTGAAGTTAAATACGATAAAGCTACTGGAATGCTGGAACAACAGCGCTCCAAGCGAATCAAGCTGTAAATGTAGAGAACTTAG
>N_857
CTTCTCTTGTCGTTCTATTTCTTCTTGAGATGTTTCAAGGGTTTGTGTCATTTTATTGAAATCAATGGCAAGTGCACCAATTTCATCAAAATTATTTTCCTTCAATCGAGCTTTGTAATTGCCTTGAATAACGTCTTTTGTCGCTGCTCGTAGTTTGTTGATTCGATTTACTTGTAGTTTGGACAAGATTGCGCTAAGAATAAGTGCTACCGTTATAGAAAGTAAAATAGTGTAGAACATATAGCGGTTAATCGTACCAATTACTTGCTCCGTACCGCTAATAGGTGAATTGAGCACGATAGAACCGACAAATTTGTCGCCATTCATTATTGGGACGTACACAATTGTCATTTCTTTATTAAAGCGATTATCTATTTTCTTACTAACTGTTTCGCCACTTTCAAGTTTTTTCTTATCATCCGAAGAAATAGAGAAATCCTTTGGTAACGGCTGATTCATCTGTGTTTGGATAAATGGTTTCATCGTTGGCGTTTTTGATTGTATAATGAATTTTTTTCACATCTAAAATTCGCTGATACGTATTCAAAACTTGCATCGTTGCATCTTGTGGCGAATAGCGAATATCCCTAGAAATCGTTTGCCCATAACTTGTTAAGTCATCTACTTGGCTTTGGTAAAAATAATCTTTTAAGGAGTGAGAGACAAGCACCCCAATCATGATACAAGCAATAAGA
>N_858
CATCATCTCACTCATGGTAATTCCTCAACTCTCCTAAACATTTAGCCGCTGGAAAGTTCTGCTCAAATGCTTTTACTTCACTTGCTTTAACTGCTACTAAAATAACAGAAGCAGGCCCCGCAGTTTTATTCATGGTCGCTTCATTAAAAACGTCACTGGCTTTGAAAGTACAATCATTAAGCCGTGCTAAAGTATTTGCCTCATAAGCCATTCCTTTCGACCCAACCGGCACAACTTCAAGCACATCGCTATGCTCCACCAATTTTTTCACCTAAATGATAATCTGGCATCTCCGCCATCCTCTGCAAAACTTCTGCTCCAACAATCGGTTCGCCAAATGCAAATGAGACCGCAGCTTCGTGCACATTTATAAGCTTAAGTGCAGCTTTAGTCGCAAAACCAGTTACAGAACGCCTACACTAGTTTTGTGTTACGTTCATATTTTCTTCAGTACTTCCATTTAATTCAATATGACCTAAATCAGCCTTAATAAGTTCGTCTTTTAGCCCTGCGATAACACGTTTACCGGTCGGCTCCATTTCCGCTCCGATAACATCACTCACAGCCACTACTACAGCACCTGAAGCAAGCATTTCTAGTAGAGCGACTCTCAAGGTCAAACGAGCTGTGACTTCCGGCGCGACTGTAC
>N_859
GTGGTATACCAAATCTTGAGGCAATCTCGGTTTCGCTTTTTCTTTGTTAGCAACCGGATAACCAATTGTCAAGCCGAATAATGGCATCGTATATGGTGGTAAATCAAGTATTTCCGCGATTTGTTCGACATCGTTACGAATCCCGCCAATAAAGCAAATGCCAAGTCCTAATGATTCTGCGGCAACGGCCATATTTTGTGCAGCAAGTGCGGCATCAATCACAGAAACAAGCCATTTTTCTGACGTTTCCAG
>N_860
AGTATTGCGGTGAAGAAGTAACAGCAAAAAGGTTCACGTCTAAAAATAGCAATCAAAGCTATTTTTAAGCGTGAACCTTTTTATTTCTACGGAGAAACGGGGATTCGAACCCCGGCGCGGCATACACCGCCTAACAGATTTCGAGTCTGTCCCCTTCAGCCGACTGGGTATTTCTCCATGTTGATATCCAATGTTTCGAGGATGTTTGAATGTTTTTGACTATAAAATCAATTTCAACAGATTTTATTTTAGCATAAAATTAGGAAAAAGAGAAGCAGTGGAATCTTTCTTTTCTTGCGTGACATGAGTATAAAAATTAGAGTATGAGATTATTATTACAAGCATACTTAT
>N_861
TCGGGCAAACCTAGGTCGAGTAGCACAACATCTGGCGAATGGCTTGCTGTCTGCTCTAGCGCTTCTTTTCCATTCACTGCTTTAATCACCGAGTAATCACTCGCAGTGAAAACAGCTGAAATAAAATTACTGATACCCTCTTCATCTTCCACAATTAGCACAAGTCGTTTGCTGTTCATTTTCCATCTCCTCCGTCTAGTGGCAAAGTGAACCAGAATGTGGCCCCGCCATGTTTGTTAT
>N_862
GTGAGCAACTTAATTATCGGAAGCATAGTTGATACGGCAGAAGTTAACGCAATTTTAGCAGAAGTGGAAGCGATGGAAATGATGCCGTTATATGATATGCGTCCTGTGACAGAACGACCATTTGACCTTGCAAGCTTTGAACAAGTTTGTTTCTCAAGTTCGCGTTCCGTTAAAATTTATCGACGTACTAACAACCGAAGAAAAAGCCATTTTACAAACGAAAACAATTCTTTCCATTGGAAGGTTCACGAGCGCAACGTTAGCATCATTCGGTATCAACAATTTTATCGAAGCCGAAAGCGCCACACCAGAGAGCTTAATTG
>N_863
AAAGAACTTTATACATAGAATAGTGGAAAAGCAAGCAATACCAACGTTTTATTGTAGAGGGATGAAATTTTCTCTTAAAAAAGGTATAATAACAAATGTATGGTTGAGATTCACAAAGATAGAACCAGACTTCACAGAGACTTAATGATGAAATGACAAACAAAAATCATTTAGATAATAAATAACTTAGAAGGAGAGT
>N_864
TCAACAACTTCAATATCTTTTTCACGTAAATGTTTCACAATGGCATCTTTTAGTCTACGTCCGCCGTGGTCGCAACCAATTGTTAATTTCATTTAATTTCACCTTCATTAATAGATTTTTTTCTTTTAACGTCTTATAATGAAATGGAACGAACATACGCGAATATGTTCTCGGCTCATTTCTAAGGATGACTACTGTAAAACATCTGAGCCCGAGAAGCTTTGGATTCGTTTGCACGGTTATCCTTTTTTTGATGTTTTTTCATACAGCCCATCCTCCATTATTAAGATTTCACTAATACTTTAATTTCATTTCCTGCCATAACTGCCTCGAAAGCCTCGCGCCAGTCATCCAAACCGTATACTTTAGTAATCATTTTATCCGTATTGATTTTGCCATTTGCTAGTAAGTCGAGCGCTAAAATCCAAGAAG
>N_865
CCGACGATGACTAAATCAAATTTTTCCTCTTGAAGATTTCTTTCGATTGTTTCTCTGTCAAACGCTGAAAATAATTGTACCATTTTGTTTGCCCCCTTCAAATTGTTTACCGTCTGAATTATGCCTTCTTGGTTACTTTTCCA
>N_866
TCAGAACCGAAAGAGACATTAACATAACTGATGCTAGTACTATAATGATTTTTTCATGGTTATCTCGCTCCCTTATTATGTTTTTTTAGACAGATACTTATTATACAAAAACCAATTGAATAATGTACCTAACAACAAAAGTATCCCTGCAACCCATATAAAGCTTTGATTCATATAGACATATGAAACATATAGACCAACAATAACTAGAATAAGAATCCCGAAAAACACACCAATAATAATTTTTTTCATTTTATCCATCTCCTTTACCTAAAAGCGCGACATCCCACGCTACAATACTTTTGTTTTTTTCTTAAAGTACTTCAACTATATATATGTATCCGCTTACATTAGTAATGTTACAATGATGTTACTAATATGTCAAGTTGATATAATCACAAGTGGGCTCCTGAAAGATTATTAAATCATTTGCCCATCAATTTAAATTTAATTCTTCATAATTTGCTTCCAATCCGC
>N_867
ATTTCCATGCTTATGCCTGTTATTATGCAGATTGTTCAAGTTGTTATGTCACTTGTTTCGGCACTATTACCGAGCATCATGACAGTGATTCAAGGCATTATGAGCGTTATTCAATTTTTAATTCCGATAATCATGCAAATTGCGACGGTGGTTGTACAAATTGTTGTAACGATTATTTCTTATATAAGTAAAATTATGCCGATTGTTATGACGATTATTGGCGTTATTGTTTCGATTATCACAACGATTATTAGTT
>N_868
TTAACTTAGGAAGTATTACGTGTTAACTGATGATGTTCCAAAAAAATCACATTTACCATTAATTAAGCATCATTCTAATTACTTATAGCTTCGTTTAGTTGTATTTTCGCAAACAAAAAATTGGGAGGTGCTACACAATGTCTAAACAAGCAAAGTCTTTAACCTTATTCGGATTTTTCGCCATTACGGCTTCGATGGTTATGACAGTTTATGAATATCCAACATTTGCCACTTCCGGCTTTCATCTCGTATTTTTCTTGTTCAAGTTTATGGTTCTTACCTGTCGCTTTATGTGTAGACGAAATGGCGACAGTTGATGGCTGGCAAGAAGGCGGTATTTTTTCTTGGATTAGGAAGTAC
>N_869
GAAAGCACATGATTGATGCTGCTGATTTCCTGAGCGCTAATCTAAAAACTTCTCTAGGATGAACGATGGAAGCATTCAGACCACCAACAAAAATCGTTTGCCGATATATTACTTGGTTTTTGGTATTTAAAAATAGACAATGGAAATGTTCTTGAAAAAGAAAAGCAAGCTCTGGCATTACAAGTTTTACCGCATCTTCGGGACACCTAACTACCACTTCTTCCTGCTCCGTTACGATGCCGATACGTCTTCCAAGTTCAATCGCAGCCATGATTTTAGAAGCTTTTGCTATTCCGATACCATTAACTAACTGAAATTCTTCTATAGAAGCATATTGCATTTCGCCCACGTTTTTGAATTTCATGATGATTCGATTAGCTATCGTCAAAACTGACTCATTTTTAGTCCCTGTTTCAATAATTAAAGCAACCGATTCTGAAGATGAAAGTGCTTCTATCCATAATTCTGTAGCTTTTCGCGTGGTTTTTCATTCTCTGATATTTCATGTATCAACATAAGAACAGCTCCTATTTTATCAAAATACTAATCAGCAGAAAGGAAACATATATATACGGAACAAATGGAACTTGCTTATTTTTCTTCACTTTATTTAATATCAATGCAGTTAATAATATTATTGTCCCTATAATAATTGCTAGAAAAAAGATATAATATCCTATTTTAAAACCTAAAAAAGTACTTAAAATAATAAGTATTTTGATATCGCCAAGTCCAATTCCTTTTCGAAAAATAATAAAAAAAAGAAGATAAAAAAGACAGCTGATTACCCCTGAAAAAATGAAATCCA
>N_870
TATAATTGCTCAATACCAGTTTTTAATGATTTACCCTCGAGTTGCGTTGGACGCAGATGAAGTAAAAGCGCCCGCATCTCTGATTGGGATTCATTTACGATAGATTCAACCATTTTTAGTTGTTTTTGCATCGCCGGTGTTGCGCTTTTTTCACTCTGTTCATTCAAAGCTGATAAAAGCATCATTGCTGCAAAAAGCTGTTGGCTCACTGAATCGTGTAATTCTCTAGCAATCCGGTGTCTCTCTTCTGACAAAATGGTTGCTT
>N_871
TGTGTTTCCAAAGGGCTGATTTTTCACTATTTTGGTTCTAAAGAAAAGCTTTATATTGCGGCTGTTAGTTATGCGGTTGATTTTGCGACCAAGGAGGTTCGTTTGGAAGGGGAACATTGGGGAGACTTTGTCGAAATGGCGATTTGGTCAACGAAGATGAAACTGGATTTTAATCGCAAATATCCTGCTGTGTTTGGCTTAATTATGCAAGCTTATGGAAATCCGCCAGTTGCATTGAAAGATAAACTTGAGGGCTTTTTTGATAG
>N_872
TTTCGAGATTTGTTGCTTTAATCATTTTAAACTTCCCAGCGATTCTTTATTATTTCGTGAATAATTTTGACGAAGGACGAATCCCTGCAAGGTTTTGAGATTATCGAGTATTTCCTGCTATTCTTTGTAACCGCCTTACTGGTATTTTACGCCTGCAATTACATTGATAAAAGTAATCTCGTTATCCAAAATTTGACGGAAACTGCGATGACGGATAGTTTAACTAATTTACCAAACATGCGCTTTTTCACCCAACAGTTTGGTTGGATTTTTGCGAAATCGCAAAAAAGGAAAAAATCTTTATC
>N_873
CCATGAAAATCACATTAATAAAAATGAAACTTTCATCGAGGTAAAACTCTATCCTATAACTTATTTTACTATTGTTCTTGAAAAAAGCAAGTAAATAAATATAGATTTTTTGTGACAAAGATAAGAAAGATGAGAACTGGCTTACTTTTATTGTTATTTTCTGTATAAAAATTACTATATTACAAATAAAAAGGAAACCATTAAAGGTCCCCTTCAACTAAAAATTTCTACAACCATCCAAGAAATAATAGCGACTAATGGAATTAAGACCCATACATTATGACCAAGTAAGCTAGAGCGAGAAGCTGGTTTGTCTTCGAGCAGTTGAATTGTATCACGCAAATCATGCACTTCAAGCTCAAGG
>N_874
AATGAGGCGCGCTGATGGAAAAAGCTTTTCGGTTAGGCAACAACGAAGGACAGCTACCGGCATCAACTTTAACGCAGCTCGCGAGATAGGCAGATGGGATTGAACAATTAGAAATTTTCGCGTTTTTTACCGCAATTATTTTATTGTCTCATCGCTTCTTTGATTTTGGAAG
>N_875
TGGAACCACCTCCTTAACTTACTTGTTTGTCAGTCACAATTTAAGTACTTTTACTAGCTTAGAAAATACAAACTGGTATGACGAAAAGAATTGGGTGCAGTTTTCGAATCTCTCGCAACTACAGACATATCATCGAAATCAAAGTGAACCAACAGGCTACAGAAAAGGCGCTTTCCTTTCTCTAACAATGGATGCGATGGGTGGAGAATTTAAACACAAGGAACAAAAAGTACAAAGTAAAATTTCTGGGGAGTACTGGGAAGAAGTGATTCCTGTAAAAGAAGGA
>N_876
TATTAATTATGCTAATCGTGGTCATAAATTAGTGGTGCTTGACCGCGAACTTACCCATGAGAACGTGAGCCAAGTCCTTCTAGATAATAAAGGCGGCGCAACGCTAGCAATTGATTATTTATCTACTAATTTTAAAGGTGATTTCTATGTCATTACCGGTCCAGAAGATTCTTATGATGCAAGAGTCAGGCTCGAAACCGCGAAACAAGAACTCGCTCGGTCAGGTGACAAAAAGGTGCATATTATTGAAGGAGACTTTTCCGAAGAAAGTGGCGAAAAAGCAGCAGCCATTATCACGGAAAACTGGAAGGCGCCTGTTTCTGTATTTGCCCTAAATGATAAC
>N_877
CGGAATCAAAGCCGGTAGTATCGTGACAGTGATGGACATTTTAAAAGGGACTGTCGCAACGTTGCTTCCATTTTTCTTTCAATTGAATGTAGACCATCATTTTTGGTTGCTAACTGGAGCATTTGCTATTATTGGGCATAGTTTCCCGCTTTTCGCAGGATTTAGAGGCGGAAAAGCAGTTGCTACTTCGGCAGGTGTCATCCTTGCCTATGCACCATTACTCTTTGTAGCCGCACTTGTAGTCTTCTTAGTTACGC
>N_878
TTGGCGACTCATTAGATTTTTATAGACACACGCCAAATTACCAACGATATGCATTTGTATTTATTGCAGACGGCCTTTTTTATTTCCAAAAATCGATTCCGCATTTTCTTAATCGTTTTGAACCAATCTTCATTTTATCGGCATTAGCTGAGTCTACGGAAAACATCGGACTTGTCGGAACTTTCTCGACTTCTTTTACAGAACCATTTACACTCGCAAGACAGCTCTCTTCACTTAATGACGTTTGCACGGCGGCCAAGCGAGTTAGAAATATAGTCACTTTACCGCTCCGGCAAGAAGGCGCCGCGCGAAATCATAGCAAGAAAAATCTCCCAAC
>N_879
GGTATCGTGGTTGGAATGTAATCAAAGAACACGTGGAAATCATGCGGACATTTAACTTTTCGCGCTTCCATTTTTTACAACCGTTTTTATTTTATGGACTGTTTGCACTTGCGATTGTTTATTTAATAAAAAAGGAAATTGGTGGCGAAAGTTAGCTTATGTGGTAGTTGCGCTGCAGCTTGTTGTTGTTTTCGCTAATAACTCTGAGATTTACTACCGCACTGGAAATGGCTCGCCAAGCATTAATCAATTTTACGCCACGGAGCAAATGGAAGAAATTAAAGATTATATTGGTAAACCGCAGTCAAGTTACCGTGTCGGAAGTATTGGTCTGCACCCGTCTGTTCCCAAGAAAGTGGCTTTTATACTGTCGATGGCTATGTGAATTCCTATCCTCTTGCTTATAAAAGGGCTTTCCGAAAAATTATTGCTGGTGAGCTAGACAAGAGTCCTGTTTTAGAAGATTATTATGATAATTGGGGTAATCGTTGTTATATATTTTCTGCCGAATTAGGTAAAAACTACGATTTTGGCAAGGAT
>N_880
AGAAGTTCCTGAACGACTAAACGAAACTGCTTCTGGATTAATACTTTTCGCAAAATCAAAATAACTTGAAACGTAGTCAGTTGGATAACGGTTTCTCATTTCTTGTCCTTTTTCGCCGTTAGAGAAAGTTGTATCACGTCCCCACACCATTTCTCCACCATCTGTCTTAAATCCGTCAATACCTACTTCTGTTAATAAATACTCACGCTGGGACGTCCACCAATCTACAGCATCTTTATTAGTGAAATCTAGTAATATCCCATTTCCAAACCACTGAGATGCCGGAACTCGGTAAGGAGCCCCTGTTCCATCGTCCGCACTATACCCTTGGCTTATCATGTATGCTTCATCATTATCTCTTTGTTCATATACTGTACCGTCATCTTTT
>N_881
AGCTCGTTCCATCTATGCACCTCATTTCTAAAAAGTCACTCATTGTTATTTTAGCATAGCTTGGATTGGATGTAGGAATAATCTGTCAAACTTTCACAGGAACACTTTAGTTGCTTTCAGGAACATTTATATTACCATATATTAATACTAGGTCCTAAAACAAAATTATCAAAATATACAATCTACTTATAAAGGAGAGTCATTATGAATTCAGAAAATTTAATCGCTCCAGAACTTTATAATATTACCGACGAGATTGCTAAATTCAGTTCT
>N_882
TGATATACTAAATTGTGATAAAACAAACAAGAACGCAGGAGGAAAAAGATGTCCATTACGAACTTATTAAATATTAAATATCCAATTATCCAAGGTGCGATGGCTCAAATTGCCAAAGCTCCACTTGTAGCCGCTGTATCTAATGCAGGCGGTTTAGGAATTATCGCTTCTGGCGGAATGACTGCCGACATGCTACGCGAAGAAATCAAAAAAACAAAAGCACTGACAGATAAACCATTTGGCGTCAATTTAATGCTAATGATGACCAATATTGCTGAATTAACCGAAGTAATTATAGAAGAAAAAGTGGGAATGGTTA
>N_883
TGTCGAAGTTCGGAATCTAATTCGATATAAATTCTTAATCCACTTGTTTGAAGAATATTAAGCGGATTGCGCGCATGGCTATTCCATTTGTTCATATTCGTATTTCCAGCAACTAATTGTGATAAAAATGCCCCATACATATACGTTGTTGCCCGGAGAATTGTTGCACTTCTGGGTTTAAAACATCCACTTTATCAAGCAAAATATTACCATGTCGGCTGGTGTCAATTCTGCTTCTTTTTCACGCATCACAACATGGGCATAATTTGGTGTGAAAAAGGGAGGCATTTGTCGTTTTCTGTACTCTCT
>N_884
ATGGGCGGTTCCGGGCGGATTTGTCGATGAAAATGAATCTGCGGACCAAGCTGCCGAGCGTGAACTAGAAGAAGAAACTAGTTTGACTGGTATTCCGTTGATTCCGTTTGGGGTATTTGATAAACCGGGTCGTGATTTGCGCGGTTGGATTATTTCGCGGGCATTTTATGCGATTGTGCCACCAGAAGCTTTAGAGAAACGCGCGGCTGGGGATGACGCGGCGGATATCGGCCTATTCTCAATGACAGAAGCTTTGGAACTGCCACTTGCTTTTGACCATTTAGATAT
>N_885
GTTATTAGTAGAGCCAAGATAATTTTAGGACACCAGTGTTGTTTGAAAGCAGCATTGGTGTTTTAAGTTTTTGTAAAGATAAGATTAATATAAAGGCATTTCTACCCGAAAAAGGTTAATTCATGCTATATTTTAGATAAAAGTGTTACATAAAGAAGGAATGGGAAGTACGTTGGTAAAAATTCTTGTAGTTGATGATGAAGCTTCTATTGTTACGTTACTGCAATTTAACATTGAAAAAGCTGGGTTTGATGTGGTAACAGCAGAAGACGGCAGAACCGGATACGAACTCGCTTTGTCCGAAAAACCAGATTTAATTGTGCTTGATTTAATGCTTCCTGAGATGGACGGAATCGAAGTAACAAAAAAACTTCGCCAAGATAAAGTAAATGTGCCAATTTTAATGTTAACGGCAAAAGATGAAGAATTAGATAAAATTATCGGACTGGAACC
>N_886
TGGATTTTAGGGGAAATAGGCTGATATAACTAGTCAAAAAAGAACCATTTGGAATAGAATTCTGCTAGAATAAAAAGAAAACATTGAGGTATGAAATGGAAGCGATTATTACGAAAGAATTTTTTGAAGATAAGACAACAATCGAATTAGCGAGAGATATCTTGGGTATGCGTCTAGTACATCAAACGGATGAGGGAATTCTATCTGGGCTAATAGTGGAAACAGAAGCGTACCTCGGGGCAACAGATATGGCTGCACATAGTTTTCAAAACCTCCGAACGAA
>N_887
TTATTAACTTATGGGTACCAAGATTTACTCGTTGCTGGAATGATGGCAGGGGTCTTACTTTGCTTAATGGGGATTTTTAAAATTGGGACTTTAATTAAATTTATCCCGCGTCCTGTAACTATCGGATTTACAGCCGGGATTGCTGTCACGATTTTTATGGGGCAAGTGGGGAACTTCCTCGGTTT
>N_888
TTTAAATCTGTTTTTGGTAATTGATTTTCGATTTTAGTTTCATTTGCGGTTGTGCTCTCTGCTTTTACCATTGGTATCGGTAGGCTACTTGTAACGGTGGCACTTAATGCAATTATTGTAAAAAATTTGGACAGTTTCATAGTTAGTTGCTCCTTCAGTTGCTGTTGTTTAGTATAGTCAGCAGTGTTCAAACAAAATATATATTAGCACGTGAAGATGAAGTATTATAGAAACTACCAGAAGATACAAAATATCGGCTATTTTGTGTCGAAAATGTTACCAGTTGCGGTCGATTATAATATTGGAACAATACTTAAGATATTAAATTCCCTAACAATGGCTACTACGCCTTTGTTTCAGCTGTTTTTATTTTAAAAACTATTCTGTGAATTTGTCTGTTTATAGTATAAATTTACCGAAGATAGATAAAAATCCCTCTTGATACTATATGAAAAAGTAATAATAATAGTACAAACTCGTTGTGAATTTGATATATTATATATAAAGCAACTACATACTCCTCATAATTTTACGCGAATTTTAGGGCTTTAACGAATTAGATGAAAAAAGACT
>N_889
GTACTTGGAGTAGATACGTTAGAAACTGGTGTTGCTACCACTTTTTC
>N_890
TTCCTATTCCAACGTTCCAGCAAAAGAAACCGACTTCATGATGATGGGAATACCAGCCTCAGATGACGAAATGGCTTATTTGTCAGATTTTTTAAATAACCCCTATCTGTTGCCACAACAACTTTTCAATCAAGCAATTATCGACAAAAAACCTTTACGGAAAAGCTCGATGCATTTAAAACAGAAAAAGACGCCTCCAAAAGAGACGCCTTACAAACGACATTGATAGCTGGTTAACAGAAAATCATTATTTAATTTACTTGCATCATCCGGAAGAAACGTCAATCGCTTCATTCAATGATAAAAGGAATTGCAGAAAATCCTTATGGTTATTTTGATTTAAGCAAAGTGTGGTTGAATGACCCACTAAAACATTAAAACCAGACTATAGACAATCCCATAGAGGTAAAGCGCCACATACGATAACCCAAGAATTGAAGAAGCATAGGCGCAGGTGACCACC
>N_891
AATGGCTTAACTTCTAACGCACGAGAAGTTTTCGTTGTGTTATATATATATATATATATATATATATATATATATATATATATATATATATATATATATATATATATATATATATATATATATATATATATATATATATATATATATATATATATATATATATATATATATATATATATATATATATATATATATATATATATATATATATATATATATATATAT
>N_892
ATTGGCAAAGCAAGTATGTCAATAATAATAGAATAAAAGAACACAAAGCTAGTTTAGTCGGAAATTCGCGTTTAGCGCCTTTTTTTGCGATGTTTTGTTTTCTGCGCTTACTCGCTCCGATTTCCAAT
>N_893
TGAAAAGTGAAGCGGGAAATACACCACTTGATTTTGAAGTAATGGCGTTAG
>N_894
CCGCTCATCGAACTTACTTTATTTGGTATTGGGCTGTTATTAGTTATTTTTTCTATTAGCATTAATTTTGTTATTAGTAGGCGTTATTCTAAGCGGATTTTAACGATTATTGGCGGGATGAACCGGGTGGAAATGGGGACCCTTGATGCAAAGCTTCCGGTCAAGAATAACGGGGATGAGCTGACGATGATTAGTGAGCGGTTTAA
>N_895
TGATGTGCTTAGTGAACT
>N_896
TTTGCGATTTGCGGAGAACCAGAGCTGATTTTGGAGAACTTCTATTTTCCATTTTTCCATGATTCGTTAGATTTAATCGTCTCAGAAAGCCATCCGTTAGCTTCACGTACTTCTGTGGAGTTACGTGATTTACGCGATGAATGCTTTATCTTCACACCGGCAAATTGCCCCATCCGCATCCAAATCGAACAGCATTTAAAACGAGCTATTGGTAGTGATTACAAAAAAATGGAGCT
>N_897
TTTGTCATTGCTCTTGGAGAAACAGAAGAAAACCCAAAATTAAAAGGCATT
>N_898
TTTTTTAGCTGTTGCCGCTAGCTTGTTTGTTTGTTGAGCGATATAGCCTTCTATGCTATTCAGTGCTTTAGCTTGTTTAAGTTACCGGCACTCTTCTTCTTCCCAAATGTAATCCCGCATCAATGGCCATTTGAAATTTTATCTTTCAGCGTACTAGATAGTTTCTTGATTTGTGATTCGGTTCCAAGTGCGCTAGCTACTAGATTATTTGCTGCTTTCGTCACTGCTTTATTTTTGTCTGAGATATACTTAATGAATAACCAGTTCCAAAATCTCCACCTAATTTTTTCAA
>N_899
CAGACTCTCTGAATAAGCTCCTAGTATCAGTTTAGCAGATATAAAAATGAAAAGAAAGCTTGTTTGTGCTTACATTTTTGCAAGCTTCTGTAAGGCTTTCGGGTTCTTATTTTCTTTTTGGTAAAA
>N_900
TCGCCTTCTGAAATTCTCCGTGCTACGTCCAAAATCAATCCAAGCGTTAGTTCCGCCGTTGCTTCCGTTGACACATCTGGCGTATTGGTCACTGCAATGCCCAATTCTTGCGCTTTTTTTACATCGATATTGTCAAAACCGGCACCAATATTCGCCACGATTTTAAGATTTTTTGCCGATTCCAATACCTTTGCCGAAATTCGGGAAAAAGCGGCGAATAAGACGCATCCACTTCCGTTACATTTTTTATTAACTCTGCTTCTGTAATATTTTCCTCACCTGAAAAAGCTTTAACGTCCCATTTGCTAAGAGCTTCCATCGTTTCTGGTAGTAATTTTCCTGCCACAAATACGCTCGCTGTCATCACGTTCACTCCTCAACTGCCATTTTTATTCTACATTCATTGTAATCCGTTTTTTATGAAAGGTAAACGATTTTCCGCTCCTTTTCCTAGCAAAATACGGTATAATGAAAGCGGAAGTGAGGTCGATATAATGAAAAAATTACTGCGCCGCGGATTCCTGATGAGGATTTGACGGTTTATCCGAATGATACATATTTTATTGAAGATATTGGAGAGGTTAGTGAGCAAATTTTCAGAAAAACAACGCTAACTCGGAAATTTTCGAGCATTTTCATTTAGAAACGATTATTTTTGATGGGTGTGTGTTCGATTCTGTTTCTCTTGTAAGCGCGAATTTGACTGATGTTGTATTTAAAAATTGTGATTTGTCGAATTTAGATTTAATGGGCGCAATTATTCACCGAGTTCGTTTTGAAAGAATTGTAAATTAATTGGTGTGAATTTCAGTGATGCTACGCTTAGAAATTGCGTTTTCGTTGATTGTTATGCGGATTATGTTGCCTTTCGTTATGCTAACTTGAAATGGGTGGCGTTTGAGGCGGGCGCGTATACGAATAGTGATTTTAGCGGGGC
>N_901
AGCATGGCTTGCACAACTAGAAGCGAAATTCCCAGAAGTAACATTTGAATTAAGTTATTTTGGTCCAGTCATTGGAACTCACTTGGGTGAAGGTGCGCTTGGCTTAGCTTGGTGAATAAAATAAAAAATCTCCAGCTAAAAGCTGGAGATTTTTGTTGCATGGAGACTAAATTTCTTTTCAGTAGTTTTGGATGGCAAAAATACTCGTTTTCGTCTAAAAGAAATACTTGTTTTGTTTATAGGTCTGCGGTCGAAAACAAGGATTTCGTTTCTGCAATAAAAAAAGAAAAAGTGTATAACTAAGGGGAGGTGAATACAGATGGACAT
>N_902
TACTTCTCCATTAGCCGCCCAAAAAAGTAGTTTATCTCGTAAGAACATCGTATGACTGACTTCATTTCCGCCCCATTTCGCTAAATGTTCACGTACTTTGACAGCTTCAAATGGAGAACCTAATTTTTCTTTTGTTGTGGATAAATAAATATAAATAATGACTAAACTAACAACAGCAATAAATACGCCAACAAAACCAACTAACCATAAATGTTCTGAGGCAATGCGTAAATAGTCAGGAATTTCTTTGGAATGTTTGATATTTGGTGAGTTGTAAATACCAATAACAATGTAACCTGCTAGACATACGATGAAAATAATGCTATCAATAATTACTTTACTCCATGTATAAACTAGTTTTTCTCGGTAAAATTCGTTTCGAGCTAAGAATAAACATAATAGCACAATTCCTAAAAAA
>N_903
ATTCACGCCATCTTCAATATAAAATGGTGGTGTTTTAGACGTATTTAAAATGGTAATTTCTTCTGCTAAAACTTCTACTTTACCAGTCGCTAATTTATCATTGATAGCTTTTTCACCACGAGCATGGACTGTCCCTTTAATAGTAACAACAAATTCATTTCGAACACTATCAGCGATTTCAAGCGCTTCTTTCGAAAATTCAGGATTGAAAACAACTTGGACAATTCCTTCGCGAATAAGTAAATCAATAAAAATTAAACCACCTAAGTCGCGTCTTTTTTGCACCCACCCATGAAGGACAACACTTTGACCAATATGCGCTTCGTAATTCACCGCAGTAACTTGTACGTTTTTCCATTTTAATTCT
>N_904
CGAGCTATCGAAAGAAATAATAGCAGCAATCCGCTATTTAGAACAGAATCTCTCTGCTGCTCAGACGAACGATTATGTAGTTTGTCACGGAGATGTTAACCATAATAATTGGATTATTTCTGAAGAAAACGAACTGTTTCTAGTTGATTGGGATGGTGCGATGCTTGCAGACCCTGCGAATGATATCGGAATGATTTTATACCAATATATTCCGCGAAAAGATTGGGTAAGTTGGCTCTCTAATTACGGCACCACATTAACCGAAGAATTACATCGCAAATTAAAATGGTATACAATTTGTCAAACGGTTATGCAACTCATAACCGAGCATTCGAATGAAGCCAATGAACGAGCAAAACAAATT
>N_905
TCTTATAATGAGTTAAAGTAGTTGCACAGGGCCGTGGAATGACTGTAAACCAGTCGTAAAATTGCAGATGGTCGCATATACGACGGCCGCCAAGCAAAAGAGAACGGATTGATTGATGAATTTGGTTATCAAGAAGATGCCCTAGAAGCTTTGAAAAAAGAACAAGGGTT
>N_906
TTATAAAAACGGTCAAAAATCTTGGCCATATCCTCCTTACCTATGCCGACACCGCTATCTTGAACTTCTACAAAAACATACGTCGCTTTTTCATAAAGGTGGACTTTGATATTCCCGCCCTGTGGTGTGAACTTAATCGCATTAGTTAACAAATTGGACCACACTTGATAAAGTAATTCAGCATCACCCGTATAGTTTACATCTGCTAAGTCTAAATTTATTGTTAGTTCTTTTTCGCGCCAACTCCACTCGGTCATTTGGATTAATTGACGCCACTGCTCGTCTAAGTGAACTGGCTCTTTTTTTCGCAACTCTGATTCTTGGTCAAGTGAAGCGAGTGTGAGTAGTTGTTTTAG
>N_907
TTCCACATTTGGTTGAAGCATACTATCTGCTTGAGAAACATGGTTATTAGATTCTTGTTCAGCTGTTGTCATAATAAATTGCATTAATTGTCCAATATTCATTTGCATAACATCATTTATACGTTCATGCAAAGCGGGGTTGGTTCATTCTTCCACTTTTCTTCTGTTAAAAATGCCCAAATGTGGCTTGCCTTGATTTCTCGGTAACCTAAAATATCTGAAAATCTTCCACTTTTATTGAAATCGCTGGCGCTAAATCTTCATACCATTCCGAAAATGTATCCATATCAAGTCGTCCCCTTTCTTAAACAATAAGCATATTCCCATTTTATCTAAAAAAAGCTTAAATGGGAAGTATAAGCTCTATTTTTATGGTTAAAAAATGCCATTTCACCGTTTAAAGGGAAATGGCATTTTTATTTCAAGTA
>N_908
CAATTTTAAATGAATTTGTTCTTCAATATGAAGAAAAAGCATTAGCGAAACAAGACTAATTAGGATTGCCTCGAGATTTCGGGGCAATTTTTAAATTTATACTAGAAAAACTAGACCAAAAAAGCGTATAATGGAAACATCTGTAAATCAATAGAATAGGAGTGTACCTATATGAGTAACGAGAATCATGAAGAACTAAATGACCAACTCATACCATCCATCGCGAAAAAGTGGACACATTACGC
>N_909
TTAATGATAATAGTTAGTGGGTGAATCGATAGTGATTTACCCATAATATATGGAGAAAGTAAGTTAGAGTCAATTTGTTGCACAATCGTTACGACAACAATAACGAGCAGTGCTTGGACTGGAGAAGTAAATAGCGCCACGATAACTGCGGGAGCTGCTCCAATGAATGGTCCAAGATAAGGAATAATATTCGTTGCACCTGCAAT
>N_910
AGCAGAGGCCACTGCAGAGTTCTGTGCTAAAGGACAATTAGTAGGAGTAGTTGGCGAACTACAATCTCGGAATTATTTAAATAAAGAAGAACAGAAAATTTATATTACGGAAGTTTTAGTTCATCAGATTCGGTATTTATCAAGTCGAAATAAAGATGAAAGAGTAGTTAATATACCTCAAGAAGAGGATGAATGATGTAATACTTTGTTATAAAGAGCCATATTTCATAATGAATTTTAAAAATCCCACCCCAAAAAACAACAAAATCA
>N_911
TAATCTAGCAGTGAGTGGTGATTACTCGGTCAATGTTCAAGCAACCGATAAAGCTGGCAACGTCTCAAATACTGTAAATGTCACCGTTCATGTAGCAACTCCGGCACCTGTAGCCGGAGCGAACATAACGGTCAACTATCTTGATAGCGATGGAAATAAACTCGCAGAATCAGACACATTGACGGGAACTATCGATAGTAATTACCAATCTACAAGTAAAAAAATTAGCGGGTACACTCTAGAAACCACACCAAAAAATGCAACTGGTACTTTCACTGATACCCCGCAAACCGTTGATTATATTTATAAAAAAGATACCGTTACCCCAAC
>N_912
CTTGTCATTTAATTTCCCCATCATTGGTCCACCATCTAAAAATAAATACTCGTCTAAATTAGTTCCACCAGCTGCTGCTAAACAGACTTCAAATGGCGTTCCAACTGGGACATCTGAAAGTTTCGGCTCTCCAACTGCTCCAGTTACTGTCAGCTGTTTACGAACAACTGGTGCGTCATCTTGAATTGCATGAAAGACGTTCCACATTGTCGAGACATTCGATACAATACAGCCAACCATTAGTGGAATACCGCTTGGTGGCACAACGCGTCCAGTCACTTCAAAGACCATGACTTGCTCGTCACCAGTTGGATAGACATTATCCATCTCATGTATTGTCACACTTGCATCTAGTTCTGTAATTGCTGACCGTAAACCACA
>N_913
ACACATAAACGATGACTCAATACTTGATTAGCAACTTGTACATCAAAGCGAATGAGTTCTTCCATTTTTACGTAAAGAAATTACTGTTTTGATAGTCATTTCGTTACTTTTTTCACCATTTGCACGTTCTTCTAAATTATACGGTACATTTAACTTGAAGGAAATAGTTAATGTTTGGTTGACGCTTGATATACTAGACTCTAGGCTTTCCACTACCGCTTCTTCCGATGAGATTACAAGGTCTT
>N_914
CGGCGATAATTTTAAGTAAAGTGGATTTTCCTGCACCATTTCGCCCAACTAGAGCGATTCGGTCACCTGTTTTAACTTCTAATTTAATATTATCTAAAATAACTTCTGCACCGAAGAATTTAGAAATTTGCTGAACTTGTAATAATATCATAATCTCTCTCCTCGAACGTTCTCCCTACTAGTTTATCTTAAAAGCTAAGTAATCGCAATGAGATAGCCAAGACAGCTTGAATAAAAAAGATTGTGAAAACACTCGCATTATTTGTGATTTTAGCGTAGAATACTAAAAAGAGGACTGTACCGGATATTTT
>N_915
TGGTAACTTAGAGGCACGTACGATTTCTTAATAGCACCATAACTTGGAGTCAAACCGCCTTCGCTTATTGCTGAAACTACTTCTGTGGT
>N_916
TAGTTGGCATCGCATACTCCCAAATCGCGCAAACAGTTAGAAGAACTGCAGCTAATAATATTAAACCTCTTTTTTTAGTAAACATTTCTCCTTCATCCTTTCTTGATTTGTTTTATTACATTAAGTTTACAATGGAATGACAAAATTATCCCGTTTGTTAACTAACAAAATCCAGCGTTAATCTTACATTTTTGTCAGAAAGGTAACAAAAGTGAG
>N_917
AACTCATATTCTTTTCTAAATTCCTCCGAGTACTTTTTATAAACAAAACCGTTCACCACAACTGATGTTTTTAAAGAGAAGTCGGGAATAATGTAAATAAGAAGAGACAAATTTACTAGACTAATAAATGTAAAAAGAATGTATGTAATGGTTCCTGCAAAAGAGTCATACGAATAATCATAATTATCGCTACTAGTCCACCAATCACTACTCATCGTATAATCTTACCATTCCCAACACTGCAAATACCAAAGAAACCCCTGAAATAGCTACCACTATTTTTAAAAATTTTTATCATTTTTCTTTTTTCTTATTAATTTCCCATCATTTATCAGGTAATTTATCTGGATATTTTCAATTAATCTAACCCTTACAATATAAAACAGCTGTTGTTTTAGTCATATCTGGGTTTCCCCAAGGTATCCAAACAGAAAAGAAAAAAAGGACAGTTGTTTGTGTTATCAAATAAACAGCTATTGTATAAGCTGCATTTTTTAAAATAATGTTTACTCCTAACATATCCTATAAAAACGCCTAGGATTACAATAGAGGCTACAATTGGGAAACCAGCACCTTTAATACCAGAAATCAAACATATAAACCACGAAAAACCGGCTAAAAAATATACTTTCATCGACTTAAGTATTAGTTCTTTTCCTGTACCATTCAAATTCTCATATACTCGATGTATTGAATTTTTTTCTAAAGCATTTTCAAAAGAAACAGAATTTATTAATTTGGATAGTGTGTTCATTGGTTGCTCCTCGCATTTTCTTGTTGAAATTCTGTTGCATATTTTTTCAGTAATAGACCATTTGTAATTATTTTTGGATTAAATAGTAATGA
>N_918
GCCGCTACATAGAAGTTATTGTTATTACTTTAATGGTTACATTCTTGTATGTTTTGGTGCGGAAATGGGGGTGTGTGTCGTCCTGATATGCAAGCAATAGCAAAAGGTTTTATTCCACAATCAGAAATTGTTACTAATCCAGCTATGCTTTATATTGCACTTGGTATTGGCAACAGTGATGCCACATAATTTATATTTGCATTCATCTATTGTTCAAACCAGACAATACGCTCGAACAAAAGAAGGGAAGAAAGAAGCGATTCGTTTTTCCTTTATCGATTCCACTTTTTCTTTAACGATTGCATTAT
>N_919
AAAAGAACTGGGAAAGCCCAGCCTCTTTGATTTTATTCGTCTTTTTTATCGTTTGGTGTTTGCTCAATGTTTGGAGCATCTTCCGAAGTTACTTCTTTTGGTTCTTCTTTTGGTTCTTCGATTTTTTCTTCTTCTTTTAACTCTTCTTTTTCTTCTTCAAAAGATTTACCTGCTACTTCTTCGTCTTTTTCGGAAGGATATTCTGCTTCTACGTCAATCGTATCGATATCTGGAGGCATTACACCGTCATCAAATAGGGAACGAATTTGGCGAGCATCTAAAGTTTCTACTTTTTAGTAATGTTTCCGCGATAAGTTTGCTGT
>N_920
TAAAGTAGCGAAATTTATAGGAGCTTTGACTATTTACGCTTTATGGGTCCTAGTATTAATTTTTGTACTAGGATTAGCAGTTAAAGGGATTCTATGGGCTTGGAGCAATATGTTTTAGGAGGATTTTAAATGAAAATTGAAAAGTTAAATGTATTTACCAGAGAAACAATTTGTAATGGAAAGGACATAGAAATAGCTGATTCTAATATTGAATTAGAAGCAATTAGTGAAGAATCTTTTATTGATACAGCTGAAAAGGTTGAGAAAATAAGGGAGTTTATCGAAAATTTATAAAGTGATGGGGGCGACT
>N_921
TTTTCTGGAGCCACACTGCGGTCATCCGCTTATGTGGCTAGTATGAAAGATTGGACAGATGATGCTGGGTTGACAGATATGGCATTAGGTTTAGGGTTTGGGATTGCAGCAGCT
>N_922
TATAGCGAAAGGAAGCGTATTAGTGAAAAGGATAAAGAGGAAGCAGCTTGAATAATCCGATTGATTGCTTTATGATGAAGGAAAGACAAGTGCTTTGGAGGTGCTAGAAATGGCGAAACCGATAGAAGAAATTGGTGAAGAAATCGGAGCAAAGGTAGAGAAAGTTGCACGGAAAACTGGAAATGTTGCTGGAACGGCAGCTAAACTATCTGTTTATAGTTCCATTTGGGCTGTGAAAACAGGCGTAAATAAGACTCGTGCATTTGCTCAAGGCTTTAAACAAGGCTGGTCTGGTAAATAAAA
>N_923
CTTGCTGGAATTGTTAAATAAGACGCCCGGTTGCCAGCGAAGTCCCCAGAACCAGCCGCGCTACAAAATGTACAACCACCATGCGCTACCGTACCGTCACGATTCGGACAATCAAAGCCGCCATCAAGCGCCACTTTGTATGTCTTTTGCCCAAATTCTTCTCTTAAGCAGTAGTTCCATGTATGATATCTTTTATTATCATTGCTATATACAAATGGATTCGTTTGTTTCACTAGTTGCAGACTCCTTCAAATGAAATTCTCCATTCATTTTAGCACA
>N_924
TACTTCTTTTGGTAGTTCTTTTTCTGCCCAGTCATCTCTTACAGAACAGGAGACCCGGACACCTGTTACCATGATTGCGGCGCCATCTTTAGAGAATCATCATTTCGTTCAAGGACAGTAACGTGATGTTTCTCCATGTCTCTTTAAAATCTTCATAGAATCCGCTCGACCCTCATGATTTCCACTCACATAAAAAACCGGGAATTCTTTAGCCAATTTGCAC
>N_925
TTCTATTAAAACGCGTAAACAGTTGCTCTTGATGATGGGCCGCCGTTTTAAAAAGTTTAGAAGATTTAACAGAAAACCTAAAAGAAGTCGATGTTAAAATAGCGAAGTATTCGTCTCCTGATGCGGTAGAAATCATTTTTACTGCCGAGAGAAATTATGTCAGTATGGAAAAGAAAAAGCATGATTTGATTTATCCGTATAATATATAAAAAAGTTGTGCCGTGAACATTTCTGTTCACGGCGCAACTTTTTTATTCCTTTGGATTCGTCCATTTTCAAGATTGCCATAAATGCTTCTTGCGGGACTTCAACTGAACCGATTTGTTTCATTCGTTTTTTACCTTCTTTTTGTTTCTCTAAAAGTTTTGGTTTACAAGAATCATCCCCACCGTAACATTTAGCAAGTACAT
>N_926
TAGATACAACAAAACTACCGAACAATGCGAATGGAACGTTCACAAATCAAGCCACGCAAGTAACTTATATTTATACGAAAGAAGCACAAGATGTTACCATAACAATTAAGTTTGTTGATAACAATGGAAATCCATTTGTTTTAACGGATTTAACAACCTATAAAAATGGTGATTTAGTACCTGTTTATCCTAATTTAGACCAATACCATATGAGATTAAATTATAATCAACAAATCTATAGCCAAGGAGAAGCAGTATCTGATATTGTTCTTTCTGCTAAAGAAGGAGAAACGTATTCCTTACCAGAAAGAATGACCTTCAATATAATAGATGACAAAGGCAATGAAATCCCCTATGTGAT
>N_927
TTAGTTATGACGCTAAAACACTACATATTCGGATTCAAGAACGAGAAACGCTTGGA
>N_928
GCTAAACAGTTCCAGTAAGATGGTTGTTTTCCGGTCCCCATCCCACGTA
>N_929
AGATTAAACCTATGTAACAATCTTTAAAAAAACTTGCAACTTGGCTTGATTTTTAATAACATATTAAAGTACCAATAAATACAAAGGAAGTTCTGAATGTTATCCGACAGAGGTAACTTCCTTTTTTTACCTACTGTTTAGTAGCTGGTATTAATACCTTTCACAAAAAAAGAGATGAGGATACGTGCATGAAAAAATATTCTAAAAAGATGATGCAAATGAAACTTCAAGTTGCGATTGAAGAAAATCCTTTCATAACAGATGAGCAGCTTGCAGAAAAATTTGGGGTCAGTGTGCAAACTATTCGTCTAGATAGAGTAGCACTTTCCATCCCCGAACTCAGAGAGCGAATCAAACATGTTGCGAGTGTCAATTATGCCGATGCAGTAAAAAGCCTTCCCATCGATGAAGTGATTGGTGAAATTATTGATATTCAACTTAGCAAGAGCGCTATTTCGATTTTTGATGTGCGTAGTGAGCATGTTTTTAAACGAAATAAAATCGCTCGTGGGCATCATTTGTTTGCCCAAGCTAATTCCTTAGCAACCGCCGTCATCCCAAATGAAATAGCTCTAACAACACAAGCAACCGTTCGCTTTGTTCGTTCTGTAAACGAAGGAGAACA
>N_930
TGATAGCCTCCAATTATTTCATTATCTACTAAGTGTAACATAATTACGTTTCAACTGACAAAAGCTATCAGTCTCCCTTATTTAAAGCATTTTCCGCATAATGAATCGCATCTTCGGTATGGGAAAAGAAGATGTTGCTCGCCGATTCGGTCGTAAAGCCCGCTACCCTTCAAACTTTCTTTCGCTTTATCTGTTCGTGTGTCCAGTAATCAAAATTTGCCCGCCTTGCTTCGAAAATTCTTTTTCAATTTGGTGGA
>N_931
TAAAAGAGGCACTAGCCCTGATTGCTGAAAGAACAAAGCAACTTGCTAGTGATGAATGGTTGTTTGTGGAAGGTTATGATGAAAATAAATGGTCAGATGAGCAAACGTTGATTTCTTTGGCCGATTTAGATGAAGTGAGCCAGACAAATCCGATTTTAGTTCGGCGCATTGATTATCATAGTGTTTCTATTAATTCTGCATTACAAGCGCATATTGCCGATTTTTCGGAAAATGGTTTTGATGGTGGCGGCGAAATTGTTCGTGATAAAGAGGGAAATTTTACGGGAATTTTAAGAGATAATGCAACGACTATG
>N_932
GGTGTGAGCATGGAAGATTTATCTGCGGGTCTTGCTTATTCAGTCGTAAAAAACGCGTTACAAAAGTAATCAAACTCCGCAGTCCGAAAGACATTGGCGAAAAAGTAATCGTTCAAGGTGGAACTTTTTACAACGAATCCGTCTTGCGTGCCTTTGAACTGTTAACTGGACGTGAAGTAGTTCGACCGGATATAGCCGGAATGATGGGAGCATACGGGGCCGCTTTAATTGCCCGAGAACATTACGAAACTGGCGAAGTAACGGAAATGCTCGTACTAGAAAAATTACGTGAATTTAGCGCGGAAACTTCGCAGTCGCGCTGTAACCTTTGTAGTAACACGTGCCAGCTAACCGTGACAAGATTTGGCGATGACCGGATGTTTGTTAGTGGAAATCGTTGTGAACACGGGGAACGTGTCGAAACGAAGCGTAATTTACTGCCCAATTTATATGCGTATAAACTAAAACGTACCA
>N_933
ATAATAAAAAATAAGGCTTTCCGTCCCTTTGAAAAAGACATTAACTTAGCCTTCATTGGCAGTTCAAATCGCTGCATTAATTCATTAAAAAAAGCCTCATCAAAAGTCGTATAAATTTGTCGATATATCTTAACAACCGTCTGTACACTATATGTATTAAAATGATTCATATTATCTTCCAAGAAAAACAGCTGTTGCTTCACTTCCGGGTGCTTAAAAATACTCTCTTCACCTAAGAAAACATCGCCCTCATCAGGCAAATAAATTCCCGTCATCGTTGAAAATAGAGTTGTTTTCCCAACGCC
>N_934
TAGGTCTTTAAAATTATTTCAAGAAGTAGTTTGCTGTGTAATACCAGCCGTCAGATGGATACCGAAGCTTCTAAGTATCCTTTCCCGTTGTTGTACCATGCTAATTTCGTATTAGGTGCATACCATTTAATTTTGCCCGAACTCAACTTCGTATTATTCCAAACCGGAATGCGTAAATCTTTCGCGCTTTTAATTCGTACTTTAATGCGCCCTTTTGCGTCTTTTTTAGTTACAACATCGCAAAAACTCTTATACATGTAGTATAGTTTGTCATCAATATAAGTCTTGTACCAATACTGATTGTGCTCATATACTAAGAACTCAGTTCC
>N_935
TGTACTACGAATTACTTTAGGATTATAAACCTGCGCTTCCCTTGCCAAGTACGACACAATCATATCCAGCAGCATCAGCCGTACGAATTAACGT
>N_936
CTAAGTATGGACAACGATATTCCATTAATCGTCTTCTCGTTTACAGAACAAGGCAATAATATTAAACGTGTTATTTTAGGTGAAAAAATCGGGACTACTGTTAGGGGGAAAAAATAATGAGTAAAGAAGTATTATCGAAATCCAAAGAAAAAATGGAAAAAGCAGAACAAGCATTAACAAGACAATTAGGTACAATCCGCGCTGGTGGTGCGAATGCATCACTACTTGACCGTTTATCTGTAGATTACTACGGAGCAGCTACCCCAACCAAATGGCTTCTATCAGCGTTCCTGAAGCTAGAATGTTACTAATTACACCTTACGATAAA
>N_937
GGGATTCCAAGGTTTTTTGTTTTGCTATTAACAACTCATATTCTATCGGCATTTAATTTTGTGTAATAATGCCGTTTGATATGAAAATAAATGAAAATAAAGAGTAAAAACAATTGCATATCGAAAAAAGTTATCGTATTATTAAAGGAAGGCTAGTTTGTTTACGTTTACAATGGTAGGTAGAGCCATTAAAATAATGAATATGGAGAGTGAATAGAGATGAATGTAACAATTTATGATGTTGCAAGAGAAGCGAATGTTTCTATGGCAACGGT
>N_938
TTCATCTGTTGGGCAACTTGCATAAGTAGCAAAAAAATAAAAAGAAGTAAAGGGACAAAAGACCTTTTATGTGAAAGATTTTTCACAGCGCTTAATTCTTTAGTCCCAATTCCGGAAATTCCTCAGATATCATTACAATAAAACTTCATCTTGTGTTATATTATTAAAGCAGACACAATATATAGTTAGTGGGGGATTATCATGTACGTGGAACAACTTAATGAACAAATGGTAATAAAAAGGGACGGCCGTAAAGCAAACTTTGATTTAATTAAAATTCGTAATGCCGT
>N_939
GATGTAACCATTATCGGCGGCGGTCCCATTGGCCTATTATCTCCCGCATTTTATAGTGGGCTTCGTTCCATGAAAACAAAAATTATCGATGCTGAACCTGCTGTTGGTGGGAAAGTTCGCTACTTTTTCCAGAAAAAATCATTCGCGATATCGGTGGTATTCCCGCCATTACCGGCGAAAATCTTGTCGCAAATTTAAAACAACAAGCAGACGCTTCATCCGACTATTGTTTGCAGTGAGCGAGTTGTCGATGTG
>N_940
ACAACTTGTTTTAT
>N_941
AATGCCTTTAATCATTTGTTTGTACCTCCTTCTTAATTATTAACTATAGTTTATAACTAAACTATTAAAAAGAAAAGTTTTATGCTCACAAAAAGTAAGTAACTTTTAATGACCGCAAAAAAGAGCGCCATTAAGCGCTCTTTAATACACATCTCGTTTGGTGAAAATAAAATAGGATAAGATAAACGCGACTAGCATCCACGCGGTGGACAGACATCGAGAAACTCAATGTCATGCCTTGGACGGGTGGCTGCAGCCATTTTAAGTAATTCGTTAGTTGTAAATTAACCATAAATAAATATTTCGCGCTCGGCCAAGAGCTGACGAGGTTGGTTAAAATGGTTCCGGTAATGAGTGAAGCAAGCA
>N_942
GGTGAATTTAGGTTTTGATTATAATGAGAATCTCCGTTTAGAGGTTGTTCTTTTGAAAACGATAGAAGCAATTATAGGTATCAAGACTACCATATATTACTGAAAAAAGAGCTAGATTAAATAAAAAAATAATTTATCATCATAGGAGGCAATTATGACTTTTTAAACACCTTAAAATTAAATTTGGAAAATGAAAAAAGAGAATGTTATCCGATGCTTTTATGAAAAAACAAAAAGAATACATATAGATTATATAGTC
>N_943
TCCAAAAACTAAAAGCACAAGGTATTAAAACAGCAATTTGTTCTGGGGACCAATCTGTTGTCGTAGAAAATATGGCTAAAGATTTAGGTATTGATATGTTCTTTGCCGAACAACTACCAAATGATAAGAGCGCCTTAGTCGAGAAATTACCACAAGACGGTCATATCGTTGCATTCGTTGGTGATGGCATTAATGATGCTCCAGCTCTTGCGGCAAGTGATATTGGGATTAGTATCGGTACTGGAACTGACATTGCGATTGAAACAGGAGATGTAACACTTGTAAGTCATCGTTTAACACTCATTCCAGAAACAATCGAACTTTCCAAAGCAACCATGCGAAACATCC
>N_944
TACATCCGCTTGCTTCTGGTGCGACACTTCATAATGAAGAAGAAATAAAGGAAATGACGGCAAAATTGCAACGCATTTGTGCCGATAAATAATTAGGAAATAAAGTCGGATTAATTATCTGGCTTTATTTTTATATAAAAACACGAACACACTTTCTTTTTTTTAGCTTAACCGATATAATGGAAAAAGAGAGTTTTGAAAGGAGAGAGGATAGTGGGGTTTGTTCATTTAC
>N_945
TATCACAACGATTCACTACCCGGTAAATTTGCAGGCTGAAAATGCTTTTACGCTCATTATGAATCAATTATTTGGTAGCAATTTGCCCCTGCTTGATTTAGATTTTCATTTAGTTGAACGAAAAACGACATAATAAAAGGTTTCCTCGCAAATTTGGAGGAAACCTTTTTCGTTAGTTTTTAAAAGAATGAATTGGGTACTAGGGACTCGACCGCCGCGAGCAATGAAGTCCACAGACGATTTTCCGTTTACTGGCATTACTGGTGCCGTGCCAAGTAAGCCGCCGAATTCGACCATGTCGCCAACTTTGGTGCCACTTGCTGGAATCACTCGGACAGCAGTTGTTTTATTGTTAATGACGCCAATAGCCGCTTCATCCG
>N_946
TATACATTGCTAGAACATGTTGAAATCCTAAAGCTGCAATTTTCCCTTTACCTAACATTTACTCCTATTCCTCCTCTAAAAATAAGATTTCTTCGTTTTCAAGTGAGGCAATTCGTGCTAGTGAATAAACTGGAATCCCTGTTTTATTTAATAATTCGCGACCTTGTTGGAAAGATTTTTCAATCACAATACCAATTCCCGCCACTTTTGCTCCGGCATGTTCTGCAATTTCAAGTAAGCCGAGTGCCGCCTGACCATTTGCTAGAAAATCATCAATAACTAAAATCGTATCATCTGCTGTTAAAAATTGTTTTGATACAGAAATATCATTCGATTCTTTTTTAGTGTACGAATAGACAGTGCTTGTGAATAAATTGTCCGTTAATGTCACTGATTTTTTCTTGCGGGCAAACACGACTGGTACGGAAAGCGCGAGCCCTGCAAAAACGGCGGGTGCGATACCCGATGATTCAATCGTTACAATTTTCGTAATCCCTAAATCTTGGAACCGTTTAGCAAATTCATTTCCCATCGCTTGCATTAAAACCGAATTCAAATTTGGTG
>N_947
TATCTGCATCCAAAAGTGGTGACATTCCACCCGCATAACCAGACAAATGGTAAACATATTGCACACCGGTTTCTTTATCAACCCAAATTTCCATAATGTTGAGTTTTCCTTGGGTATAAATTTTTTCAAATCTTTCTTCCATTGTTTTCCGCCTCCTGTTTTAAGGTTGCACGCATTATTCCACCCTAAATCAATTTAATTTCCGAATCAAAATATTGCTCAATAAAATGTACTTTCTCTCTAATTTCCTCTATTTAAAGTATCCTGTTTTAACCAACTTAAAGCCTACTTCTATAAATTTAAATTTTTAATATCAACAATTTCTGGCATTCACTTAATTGTAGGCAATTCCTTTTTCAAAGAGCAC
>N_948
TGTACTCCGTGTTGACTGTACCATATTTAGTAGAAATTTGCGACCCCTCCACGATTGGAAGAATGTCTCTTTGGACGCCTTCCCGCCGAAACTTGTCAGTTCCGCCGCCTTCTTTTACTAGCAATTTTATCAATTTCATCGATAAAAATCATACCCATTTGTTCCGCACGATGAATGCCCTCTGCTGCAAGTTCATCTGCATCAATTAATTTTGATGCTTCATCTTCAAAAAGAATTTTCTTCGCTTCACGTACGGTT
>N_949
CTGTCGCAATTATCGTCGTGTTTATCTTTGCGATTTTATCCACGATTTTTAACATTTTTAGCCCAAAAGAATTAGGGAAAGCAACAACGGAAATTTTTAAAGGTGTTATGAGTCCGGCTGGGATTGATAACGATAAGATTTTCAATATATTAATGATTGTTTTAGTCTTATACCTTGGTAGTTCCTTATTTAGTTTCATTAGCAATACGTCATGTCGAGTGTTGCGCAACGAACTGTTTATGATATGCGGAAAGATTTAAAGGCGAAAATGGCTCGCTTGCCGCTGAAATATTATGATACACGCTCAAATGGTGATATTCTAAGTCGTTCTGTTAATGATATGGATAATATC
>N_950
AGCCCATTGCCTCGTAATATTCCCGAAACGGCGCCGTTGCACCGATAATAGCAATTTTCACTTGTTCTACTTCTTTATAAACAATCGATTTCACCCAGTCCGACTGCTTTGTACACTCTTTATTCGCATAAAAATTACAGCAAACTACTGGGAAGGCCGCATGTTCATATAATTTCCTCCAAGTCTTCATGGGCCAAAGTCGTTCCTTCATTATTACCAAAAGTCACCGCATCATACGGCAGTTGGTTAAGTAAGTCCGTATTCGCAAGCCCGTTCGTTCCTTCAGTAAGCAGATAAGGACCCGGTCCAAAAAATCACCAATACAAAAAAGAGCGGACTGATTTTCTTTATCTGCAGCAGTTCTTTTCTCTTTTAAGAAATTAAAAATGCGTGGCCAATGTTCCAAGTGACTATGAA
>N_951
AACCAATTTTTGGTGTACCATTGTAACTTTCTCTAATTTTCGCAACTGCTTCATTTACTTTTTCTAAACCAGTTTTTGTTCCTCCCCTTTTCCTATTTAAGTCTTTTTAAGAAACTTGTTCGTATTCAGGCA
>N_952
TTTCTCTTACAGATTTAAGAAAAGCACCATCACCACCAAATAATAACGTTTGCTTTTTGATAGTCATCCGTTAATTCATATCCATAATCCGTCGTAATTTTCTTCAATTCTTTTGCTTTTGCATGTAGTTCTTCTGTTTTTCGATAGGAAAAATAAAAATAGTTTTGCCATGTTAGTTGTCCCTCCAGAATCCAATTTTAATCAACAAACTTATTATAACATGACTTCAGAGCAATTTCTTTCATCATAAGTAATGGACACGATTTTAAAAAGAAAGATTGTAGAAAAAATAAAAGAGGGCTGTTATTATTACATTATCTTAATACAAAAAAGGGGAGAAATAAATGAACGCTAAAAGATGGATTGCACTAGGGATTGTTTTTGCACTTTTGATAGTCAGTGCGTTAGCAAAGTTTACATCAAGTCAAATCGCTTCAAAGGAAGATAGTAGTCCGACATTTGTCGAAAGCCTATTCGCAGATACCGGCAACTAACCGA
>N_953
GTTCTGGTCGATGCAAAATAGCTTGAGCAATCCCGAGTCGTTGTCGCATTCCACCTGAATACGTGCTAATTTTTTTATTTGCACTCTCTTCTAAGCCTACTAGTATTAATACTTCTTTAATCCGTGTTTTTAAATCTGTTTTTTCCCATGTTAGATAGCTA
>N_954
TCCACCCACATGATATTCAAATTACAAAAGAAGCACCAAACTATAAGCATTTCTTAAGGTCGAAAAAGCAGGAATCTCTTCCAAAAAATTTTAGCTGCTTTTTTATTTCTCTATAAAAATAAGAAAGCTGCGAGAAAACACGAATTTCTCCAAAAAGCTTCAATTAAAGTCATAAAACCGCTATACTGTTTCTATAGAGGAGGCGTGAAAAAAGATAATGATAGAGCAAGCAAGAGCTATTTTTCCAGCAAAACTTTGGTTATCAAGATTTTCGGAATGGAAGGTGCTGGAGTCTTATGGTGG
>N_955
CGAACTATATTAAAAAAAACCTCTATTGCAGATGCTACTACATTATTTGATATTTGGTCTGATGATGAGGTAGCTCAGTTTATGAACATCGAAAAATTCTCTACTATTCTTCAAGCAGAAGAAATGATTCAAGCAATTGAAAATGAACCAAATGCTTGCAGATACACCATTTTCACAACTGATGATTCTTTACATGCCGGATGACTAGCTAGAATAATTGGTGTTTAAGCAGAACAAA
>N_956
TTTTTATTTTTACCAAATCTTGCTTCTGTTTTTAATTGTTTTACTTCATGATGTGATAATTCTCTACGCTCACCTGCGTTTAAACCGCGTAAATTCAAGAACGAATATTCTTCCCTTGATAACTTTTGCACTTCAAAACCAACAGCCTCAAACATTTTACGGACTTGACGATTTCTACCTTCATGAATCGTGATTTCTACAATAGCTTTATCTTTCGTTTTATCGGAAGAAAACATACTTATTTTGCTGGGGCTGTTTTTCGACCATCAATCACCACACCACGTTCTAACTGACGAATCACTTCACGTTCAGGAATACCTTTGATTCGTGCGATATATGTTTTTGGAAACTTCATTTTTCGGATGCATT
>N_957
AATCATTAAAGACCTTAATGCGTCAGTAAAGGTCGCGATGTACTTGTAATTGAAGATATCATTGATAGCGGACGTACACTTGGTTTATCTCATAGACCTCCTCATGAATGCCGTAAAGCAAAATGACGCCAAGTTGGTTACTTTACTTGATAAACCAGCTGGACGAAATGTAGAAATTGAAGTAGGCTTTGTCGTACCAAATGAATTCGTCGTTGGATATGGTTTGATTATGCAGAACGTTACCACAATTCCATGTATTGGTATTTTAAAACCAACAGCGAGTGAAATTAATTAACAAACAGAACAATCTTTTGCTAAAATGTAATAGATGGCTTAGAAAACGAAAACAAAAAATTAATATCAAGACATCCAAAATAGTGGGCAATCGAGATTGGGTAGTACTATACATTAGTCTTAGTTTGGAAGAGTGAAAATAGTATCAGGATACAAATCTAAAAAATCTATATTAATAATAGAATAACTTCCATCAGAAAGCAAAAAGTGGATGTGCTTTTTAATAATCAGGGGAAGAAAAATTGTTTCTAATACTATTATGCGCCAAAAACAACTTT
>N_958
GAAGGTAAAAAAGGATTCGGAATTGGTTCAAGACTGGCTATGGTAAAAGTAATTGAAAAAGAAGATGGTATCCAAGTAGCGATTGATTATCTTTTAGATGTTGCTACCAAGATGGGTGCAGTAATCACAATCGATGTAGAAGAAGTTGGTAAAGATGTGAAGTTGCAAATTAAAGGTGACAGTCTAGGTATGCTAATTGGCAAACACGGTCAAACCCTTAATGCACTTCAATACTTAACACAATTAATTGCTAATAAAACAACGAGCCAATACAAAAATATTATTGTTAATGTAGGGGA
>N_959
TCTTTATCGGAATGTTCATCGGTTTTGTGTTCTTAGCAGCAACAGGAAGCATCATCTACTTCAAACAGCTAACAGAAGCGTATAACGATATTGGTACTTTTGATATCTTGAAAAAAATTGGTCTTACACGTAGAGACATTCGTAAAGTCCTTGCTAAACAGTTACTAGTTGTATTCTTAATTCCACTAATCATTGGTATTGCACATAGTAGTTTTGCACTTCTCGGACTTTCACATATGTTAGCACTTGATTTAACTTTGCCAGTTGTTATTTCTACTGGAGTTTATACATTAATGTATATTA
>N_960
TTACTAATGAACACTGGGGAAAAAGCAGTCCGTTCTGAAAACGGCTTATTAACAACACTAGCTTGGGGAATTGATGGAAAAGTAGAATATGCACTTGAAGGTAGTATATTCGTTGCTGGTTCGGCTATTCAGTGGTTACGTGACGGGTTACGAATGGTTCGTCAATCAAGCGATTTATATGAAAACTATGCGAGCCGGATTGAATCTAGTGATGGTGTATATGTTGTACCAGCATTCGTTGGTTTAGGCGCACCTTACTGGGATTCCGATGTTCGTGGTGCTGTTTTTGGATTAACTCATCATCGAAAAAGAACAATTTATCCGTGCGACATTGGAATCTCTTGCTTATCAAACAAGAGACGTGCTTTATGCAATGGAACAAGATTCTGGTATTAGCTTAAAAACGTTACGTGTGGATGGCGGGGCTTCTGCTAATAACTTCTTAATGCAATTCCAATCCGATATTCTAGGCGT
>N_961
TATAATCCACTATACGATGTGTTTGTTGTAGAGGCTAAAGAGCCCACACAAACAAAGACTATTGCTAAAAAAGTAGAAAAATTACAGTACGTAGATAATGTAGAATATGGTGAGAAAACAGTCGATAAATTGTTTGATACCTTGAAATGGGGACGATATGCTGGTATTATACTAAGCATTGGGTTGTTACTAACAGCGATGTTCTTAATATCAAACACAATCAAGATTGCAATTTTCTCCCGTCGAAGAGAAATAGAAATAATGAAATTAGTAGGAGCGACCAACTGGTTCATACGCTGGCCTTTCGTTTTTCGAAGGTGCTTG
>N_962
AAAATAGTGATTATCGGCGGGGGAATTGTTGGAGCTAGTGCCGCCTATTTATTGTCAAAAGAAAACGTGCAAGTAACGCTAATTGATTCAGATGAACCGGGACAAGCAACGCGTGCTGCAGCCGGAATAATTTGCCCGTGGCTTTCTAAAAGGCGAAACAAATATTGGTATGAGCTTGCAAAAAATAGTGCCGCCTTTTATAAGGAATTGGCGGGGACGCTCGAAGGAGATACTGGGCGGAATTCGGGCTATAAACAAGTCGGTGTGCTCGCACTTCGAAAGACAGAAGAAAAAGTAACAGAACTGTTTAATCTTGCGAATGAACGACGCCTCGATGCGGAAGTTATGGGTGAAATTGTAAAGTTGTCAGAAGAGGAAACAAAGCAAAAATTTCCGTTAGTTAAACCGGGATTTGGCTCGGTCTATGTAAGCGGAGCAGCACGAGTGAACGGTAGTTTATTTTGTGAAAGGCTACTTTATGCCGCAAAAGAAAATGGTGTAAAAATCAAATCGGGGCAAGCGCATTTTTC
>N_963
TATACAATTAACCCGTCAAATTATCGTCACCTTCTTAGCCTCTCTGGACTATGTTAAAGGACTTTATTTCATTAGACTTATCTTAACTGATAGAACTCTCCTTGTCAATCAAAAAAAGAAAAACATGTTATACTATTAATAATAAAATAAAGGAGGCCAAACATATGGCTATATCTAAAGCAAAAAAGAAACGTCAAAAGCTCATACGCGAAGGTCATTTGAATCCTGAAATCAAGCGTAGCCCCTTTGCACTCATCGATTTAAGTTCCAAACAAACAAAAACGAAAAAAGGATATCTTTATAGTAAGAAGCGGAAGAATCACCAAGAAGATGATTCTTTTTTTGTGTATTTTTTTAAGTTTTCAC
>N_964
ATATCTTCTTCCATATCCTCTAAATGTCTAATTTTATTTTTAATCGCGTATAGAGCGTCATCTTCTCGCTCCATTTTTTTTATTTCACCTAATTCTTGGGTACGTTTATCCACTTAACGCAGCTCCAAATTCATCTTCTGGCTGATGGATTTATCTTGTTTTGCAAAAGCTTCCCCCATTTGCTTGATTCGAGTAGCATCATCTTGTGCAACAGTCCCTAAATTTTCGATGCTTCAAGTAGTTCAAGTAATGATTCTCGAAGAAGGTGGATAGAATTAGTTTGCGTATAACTCATGTTTTCATTTTTCAAAG
>N_965
TTCTCTATTTTCAGCTTCTTTTGGATAATCATCATATGCCGATACTCCTTTTACTTCATCACCAAGTCCTAGTGCAAATAAAATTTCTGTATTACTTGGAATTAATGAAACAATTTTAGTTGGAGCTTTTTTCAGTGTAATTGTTTCACCAGTTGCATCTTTCACTTTGATTTCTTCTGTTTGCTTTGTTGTCTCTTTTACTTCCGTATTCCCGCATGCAGTTAAAATAGCAAGCAATAAAACTACGGCAATTCCTTTAAACCATTTCATATGTATGTTCTCCTTTTTTCAGAAAAAACAGGCGGGAAATCTAACACTAATAAATCTGGAAAAACGTCTTTATTCTCACGTTTAACTTATCGATTTTTAAAGTTCTTCA
>N_966
GTGGAAGAAGACGGCAAAATCCATGACGATACCGAATTGATTACTTGCGCAAACACATCGAACAAATGAAAGAAGCAATTGCAGACGGCGTAGATTTAATTGGTTACACAAGCTGGGGACCTATCGACCTAGTAGATTGCCTCCACAAGCGAATGTCCAAACGTTACGGCTTCATCTACGTAGACCAAGATGACTGGGGCAAAGAAACATGAAGACGCTTCCCGCAAAGATTCCATTCTTCTGGTATAAAAAAGTAATTGAGACAATGGTGAAGATTTAGTTTAATAGAAAGTTAGCAGTCCCGCTTTGGCGGGGCTGTTTTTATGAATGTAAAAGCGAAGTATTTATCTTTTAGCATGAATTAAATTAAAGAATATTAATAATTAAATAGAAAATTGTAAAATAATTAGGTCTAATTTC
>N_967
AGTACTAAGGACTACTAATCCAACTGCTAAAAAGAGATAACTCGGATACATCACATATTTTTCGCCTTTTGCATCGAAAAGTTTTCCAGACATTGGGCGAGTTAGGGTAATAACTAATGCATAGACAACAAAGAAGAACGTTCCAGCGCTCACTAAATTAATTTCTCTAGCATAGGAAGCAAGGAATGTAAGCACACTGGAATAAGAAATCCCCATTAAGAAGGCAATAAAGGTAATCGGAATTACTTTATACTCAACAAAACTTTTAACCGTCCAAGTTTGTAAGGCCTTCCGATGTTCAGTTGTTAAAACAATATTTTTCACGGGTAAATAGAAGCAAAGTAGCGCAGTTAA
>N_968
AAATTGTTGAGAACACTGATTTTGTCGTTGTTCGTGAATTGACTGGTGGACTTTATTTCGGAAAACCGAAATATTGGGATAATGAGGCAGCAGTGGATTCATTAACATATACCCGTGCAGAAATCGAGCGAATTATCGAGAAAGCTTTCGAAATCGCCGCTACTAGGAATAAAAAAGTTACTTCAGTAGATAAAGCGAATGTGCTTGCTTCTAGTAAATTATGGCGAAAAATCGCTGATGAAGTCGCAAGTCGTCACCCAGATATCACACTAG
>N_969
TCACCCACATCCAGTAATTCCTCAACTGCATCAATCACAGAAAACTCCCCATAATTGTATACTGCATCATCTACAACTAAAATCGGCAAAGCTTCCATTTCATTCTTATCAATCAACATTTGAACCCGCTCTGGCAAGTCCACTTTCCCGACTTCTCCTAGCTGAATATCAAACACGATGCCTGTATAATCAAAATGGATTTTTCGCTCATCTTCACTTTGATTCATAAACATTTTCCATATCTCTAGGTTAATCTCAGACTCATTTTCCGCAGAATAAAAGTAACTAATTTGCTTCATATTAAAATTATTTACTTTCTTAAATCGTGGACAAACAGCCCGCTTAATAATTTTGGTTCAAACCAAGTCGATTTTGGCGGCATGATTTCTGCGGCATCTGCTACACTAAGTAAATCGTCCATTGTCGGCGGGTACATCGCAAATGCCACTGAATGACTGCCATTATCAACTAAACGCGCTAGCTCGCTCAGTCCACGTATTCCGCCGACAAAATCAATGCGGTTATCACGGCGAATATCTTCAATCCCAAAAATTGGCGTTAAAACTTGCGATTGTAATATTGAAACATCCAGCTGACCAATAACATCGTTTGGAATCACTTCGCTTTTCGCCGTAAGTTTGTACCAATTTCCATCTAAATACATCCCTACTTGTTTTGGCTTCTCTGGTTTAAATGCTTCTTTTCCAACCTTCTCCACGTCAAAACTAGCCTCTACTTTGCTAAGGAAATCCGCTTCAATTGGCACATTCACAACCCTATTATAATCAAGAATTTCTAATTGCTCTTCTGGGAAAACAACTGATAAAAAGAAATTAAAT
>N_970
AATAGTCAAAATAATTGTCGTTTCTGCGCTTCCTAAAGTAGTTAGAAATTTAACAATGGCTGTTTTATCCGGTTGAATGCCGCCGCGGATTTTTTCAATCCAGCTTAAGTCAAAACGTGCTACCCAGTTACTTTCTGTTGCGATAGCGGAAGCGATAGTAATAAATAAAATAAGGCAAAATCCGCCAATAACGAATAACGGTGTTGCTTTTTTACGATTTGTATTCATGGTTAACTCCTTTTCATTCGGTTGTTTTAGAAATTCTTTTACTTCTTTTACAAGCGCCTGATACTGAGCTTGTTCAGCTGTCGCTTCATTTGTAAGCTCTGTAACGATATCAT
>N_971
TAAAGTCATATAAATCTCCTCCTATCCTCTTCTACAGTATAACAATAACTAGAATGTTATTAAATTATTCACTATAAAAAGAAGACAAAAAAAGAACACTCGAAATAAACATTAAGCATTGCCATCATGTTCGGGCGTCTATGCATAACGGGATGAGGCATAGACATGAACTACACGGCCAATGAGATGAATGAAAACAAATAATGATTTTGGTGTCTAAACAGATGTCTGACTAGTTGCCATTCTATTGGAAGATGGATACACCAAAAGTCATTATAACCATGATAGGGTCTTATCCCCATGAAAATCACATTAATAAAAATGAAACTTTCATCGAGGTAAAACTCTATCCTATAACTTATTTTACTATTGTTCTTGAAAAAAGCAAGTAAATAAATATAGATTTTTTTGTGACAAAGATAAGAAAGATGAGAACTGGCTTACTTTTATTGTTATTTTCTGTATAAAAATTACTATATATTACAAATAAAAAGGAAACCATTAAAGGTCCCCTTCAACTAAAAATTTCTACAACCATCCAAGAAATAATAGCGACTAATGGAATTAAGACCCATACATTATGACCAAGTAAGCTAGAGCGAGAAGCTGGTTTGTCTTCGAGCAGTTGAATTCTATCACGCAAATCATGCACTTCAAGCTCAAGGTCTTGTACTTTATCTTCAAGTTCGTATAAACGTTCTTCCATTTGAATCCCTCCACACCTATTCTATTGCCTATTATACGCTAAGCTCCATGAAACACATCGTTCCATAGGCTGATTTATTGCTAATTTATTGTCATACCGTTCAGGCATTTGCTACAATGAAAGAAAACTATCAACTGTTGGGGTGGAAAAATGGAAATTCAAGTAGAAGAAGCTGTTGTAAAACTCATTTTGCATGGCGGAAACACACGAAAAGAAGCATACAAAGCAATTGATTTTGCGGAAAAGTATCAATTTGATGAAGCCA
>N_972
CATTGAAAAACTTGAAAAATGAGCGCCTGAATAAGTGATAAGTTCCGTTTGCGTATAAATAGCGGTTGCTAATGCCGTGATATCGGAGAAACCACATAAAATTTTAGGATTTTCCGAAATTAACTCATAATCCAAATATGGCAACAATTGATTGCTATTAAAACCACCAATAACCGTCAAAATCGCTTTGACACTCGAATCATTAAAGGCTTCATGGATATCAGCAACTCGCGAACGAATGCTTGAACTCATCATGCAATCCATTTCTGCTACATGTTCGCCAAAAGTGACTTTAAAACCCATGTCCGTTAGGCGCTTAACGGCAATTTCCACTTG
>N_973
GATTTAGCGAAAGAAATTGTAGACCTTTATAAGAATAAATAACACTAAAAAAACCAGTTGTCGTCATGACAGCTGGTTTTTTTCTTATTAAAATCGGCATCTGACCGGATAATCGCTAGCACTACACCCACTGCAATAAAATTACCTAGCACAGCACTCCCACCATAACTAATGAAAGGAAGCGGAATCCCTGTCAGCGGCATAAGCCCAACAGTCATGCCAATATTTTCAAAAATATTAAAGGCAAAACTCACTGCAAAGCCCGCTAAAACAAGCGAAGAAAAGGTATTCTACCAATAGCGCTGCCATAATTAATTGATGGATAAGTAGCATAAATAAAATTAACAACAAACTT
>N_974
TAGCCCAACGCAATTGGGTGAAAAGCGATTCCTTCAAAAAAGCACACGGCAGAACAAAAGACACTAGAGAACAAAGAGAAGACCGCAAAGGCATCGTAGGAAATGCAATCGCTCGTTTTGAAGTGGTTCACGTGCAAAACCCTGTGATTGTTGAAAAATAAGAAGTGAATGAACAAGCCGTTTCGAGGTAGATGGCTTGTTTTTTTGCGCGCTCGAATTTTCAGATAATTATTGAATTTTTATATCTTATGCGGTATATTAAGAAAAATAAAAAAGCAGGGATGGATTTAAGTGGATTCAAACAACGAGAAATTGAAACAACAACTACAAACCCTCCAAAAACAACAAAAAGATGCGGAATAATCCTTAGATATGCTCAAACATGAACAAAATGAGTGAATTTGGCTAGAAGAAGATTTTGAGCGGATTTGTTACGAAGAACGCGAGTCTTTGGAGAGTAAT
>N_975
CTTGTGGTTCAAACGTTAAAATCGGGTATAGAATGGGGATAAGGAGGATGCTAAATGGACATTTTTAATGATTTCTTTGTGATATTTTTAATTGCAGCGACTGCCTTTTTCGTGGCAAGTGAATTTGCCATTGTCGCAATGCAAACCTGCTTGTCCTGCAACTGGTCCACCTACAAGGACCCGCGAGCGAAATATGTAAAAAAAGTTACTTCGAATATGAATGATTATTTGGCTGCCTGTAGTTAGGTAATACACTTGCCGCACTTGCTATGGGGTGGGTTGGTGAAGCAACAATGCGTGGCTGGTTGGAGCCGTTATTTTTAATGTTACCTGTACCAGAATCCGTTGAAAAGCCGATTTCGATTTTTGTTTCGTTTATTTTAATTACATTCTTAAATGTGGTACTGGGGGAAACTGCTGCAAAACATTTACAATTCAAAGCACAGAAAAAGTAGCTCTGTTTATCGCGCGCCCGCTTGTGTATTGGTATCGCCTGACTTTTCCACTCAATTGGCTTTTAAATAACTCGGCGAATTTAATCACGCGGATGTTTGGGGTAAAACAAACAGTTGATGCGGACCAAATGACACCGACCGAACTGAAGATTATTTTTGAAGATAGCTATAGGCAAGGACTTTTGAATCCACAAGAGTTTCGTTATATGAAAAATATTTTCAAACTCGGGGACGTGCCAGCGAAAGAAGTAATGATACCGCGAATGTCAATGATTGCGATTGACCAAACGGCGACCGTAAGAGATTTACTGAAATTAACTTCTGAACATACATATCATATTTTTCCAGTTACGGAA
>N_976
TTACAGCCGGTCAAGATGCCCAAGCAGAAGTCCATGTCGTCATTAAAAATGACAAAGGCGCTGTGTTCCATGGTATCGGTATTGATTTTGACGTTTTAACTGCTAGTGCTAAAGCTTATTTGCAAGCATCAGGCAAAAGCAAAACCACCAGTAAGCAAGCTGATTTCGAGGAGGTAAAATAACGTGACCTATAAAATTACTTCCTTAGCTGGCGACGGAA
>N_977
AGCAATCTGTTAACAATTTAGCAATAAACGCAATAAAAAGCCGTTTTTTCACTATGGATTGTACTATAAAACATAATCTACCTATGCTAAAATTTAAGGGAAGGTAAGCTGAATAATACATATAAGGAGGACTCTACTATTGAAAAAGATTCTAGTGCCCATATTATTGTTAGCAACAATCTTAGCAAGCTGTTCCTCGCCAATGAAAAAATAACCAAAGACACTAAAATATCCAAGACTATCACAATAAGAGCAGATTACAAAATTCCAAAAGATATTAAAGAACTTGAGGATAATAGTGCTAATATTGTTAAAGTGAAATTTCTTCAAAATAAAACGATAGGCAAGGATGGTAGTAGTATTAGCGAGATAAAGAATTTGACTCACAGTTACCAAAGGAAACCTAGAAAAAGGA
>N_978
GTATTTTTTGTGATAAATAGAAACAGGAATGTTTAAAATGTGAATAGTAACTGATAATGAGTATTATCTTATAACCAAAAAACTTAATGATACTCACGTTGTGTAAAAATATCTCTAATAAGCTCCATTTTCTAGTCGTTCACGACAAGAATCGGACATTTCATTACATTTTGGTTATACATCGCTTTTTTATGATACTCTTGCATTGCAACTATTGATTAGGAAAAAGGAGGCAACAAGATGAACAGAAAGATGAGATTATTAAAAGGACTAATGGCTTTCATTGTAGGTGTAAGCATTATAGCAACCCCAATTATTACAGTCTATGCAGCAAGTAATAAAGTAGCCATTTCGATGAACCGTCGAGCTGTAAATGGTGCTACAAATGGAAAATATAATTCATTGAACAAAGGAACGGTTAAATTGAAAGTTTCGGCTAAAGGTTTCGGGAATAGTAACCCCAACTCGTGGGTAACTTTTAGCAAAGAGAAATTTGGAATAGATGATTATTTTTTTGGCAGAGTCAGTATTTCTTCAGGAAAGAATTATTTTTATAA
>N_979
TTATCGAATAAGAAGCAAGCTAGCTTATTGGTTCAACAAAAGCTTCGAACCTTAGTGCTACTAAATAATAATAATAAAAATCTCCCAGCCAATTATGGCTGGGAGATTTTTATTATTACCTTATTTATTATTAAGTGCAGCGCCAACAAAATCTTTAAACAAGCTTTGCGGACGATTTGGACGAGAAATGAATTCTGGGTGA
>N_980
TGAATTCAAAGCACCAACGTCCATCAAAGAACAAATCAGCTACGACAAATCACGCGAAAAAAACTTGGTTGATTTACTTTCCGGCGTTAAAAGCAATGTTCAACTTTTAAGCGAAAACCAAGGTGAAGAAAACAACGTATATGACTTACTAAAAAGCATTTACTCACTCTCTTCCCTTGCTGTTCAAAAAGAAGAACTCGACAAAAAATACCAAGACTTACAAACAAAATGCCAAGAATTGGAACAGGAAAATTCCTATTTAAAAC
>N_981
CATGGAAATTGCACAAAAATTTGCAGCGCGTAATCGTTACGTCATGGCAGAAACTATTTTAAAAGCGATGAAGTGGGATAAAATCGTTGTTTCAGCGTTTGATTGTGTGCATAATTACATTGATATTGATAACCACATGCTTAGAAAAGGTGCGACATCTGCTCAGCTTGGAGAGCAAATTATCGTTCCGCTTAATATGCGCGATGGCAGCATTCTTGCAACGGGTAAAGGAAATGCAGATTGGAATTACTCGGCGCCGCACGGGGCGGGAAGGATGCTAAGTCGTTCTAAAGCAAAAGCGCAAATCAGTTTAGAAAGCTATCAGGCAGCAATGAAAGACGTTTGGACTACTTCTGTTTCTAAAAAAACAATTGATGAAGCTCCAAAAGCCTATAAATCAGCTAAACAATTGCTTGTTGATGTAGAAGATACGATGGAGATTCAAGAAATAATTAAACCGTTATACAATTTCAAAGCATGATGGAAAAGAAGCAGCATATATTACTATTTGCTGCTTCTTCTTGTTGTTAGAGTAGCGTTATAAGGAAATAAGTTCTCACTTTTTCTGTAATCTGATATAATAAATTAAAATAGATGAATTTGAAATTTTAGGGAGATAGATATGAATAAAGTGACGAAAATTGGAGATGTAGCAGAGAAAACGGGCTATTCTATAACTACTATTTCTCGAGCAATTAATGGTAATCCAAATGTTTCAGATAAAACAAAAAAGAAAATTTTTGCTGCGATGAAAGAACTGAATTATTATCCTAATAATATTGCTCAACAATTTCGAGGGCAA
>N_982
AAGTGCATTTTCATGGCAAGGCGTGGAAATCCATTTCCGTAACTTCAATAATTTTC
>N_983
GTCGTGAATTGTAAAGGAAGTCACTACAAACTTGTTGGCGCAAAACGCTACTTTGGGCATGCCCTTAGAGTAACCGTTATGCGAATAAACTAGCGTATTATCTTGCGGAATCCAACCCTTGGAGATTTCCGGCTCACTGATTTGTTCTAATTTAATTTCATTAATGAATAATTCCATTGTTCCAGCAGTCAATCGCTCTGGGCCATTCAAGTAATAACTAAAACTCATTTCGGTCATTCGGTCACGCGGCAAACCTTCAATTTCAAAAATGACATCATTCCATTCATGGTTGATTAAATTCACACCGTGAACACCTTCTCGCCCATATATATCAGGCACTTTCACGCTCCCGTCGTTTTTAAAACTAATCATTAAATAGGGATTTGTTACTC
>N_984
TACCCTTCTCCATTTAAGGATACGGTTTCTAAGCCGATATGTACAAGAATTTCTTGTCCCATATCCGTACGAATGCCAAAAGCATGTTTTGTTTCTGCCAATTGAATAATTTTCCCGTCTATTGGAGCGACAATGGTACCAGTTTCTG
>N_985
GCCTCGCCGTCACCACTTGCCAAAGTTTCCGTAGGCTTCAAGTGCATGACCAAATGTGTGACCAAAATTCAAATAACGCGCACGCCTTGCTCGGTTTCATCTTGCGCAACGATATTTGCTTTAATTTCAATCCCACGTTGTAAAAGACGCATCAAATCCTTCGTATAAAAGTCTTTC
>N_986
TAAATAAAAAGAAACATCCACTAACTTAAATTAGTGGATGTTTTTTTAACGATAATATTTAATGAGCGCTTGCGTCCCTTCTTCACTCAAACCTTGTTCAGCTAGCGTTTGATACATTTTTTCAGCTA
>N_987
TGCAGCCAATTCCCAAATTTCTTATAAAAAGAATCAACT
>N_988
CGAGAGGATACAATGCTATACTTAAATTAATCTAAATTAAAGGTGGTTATACTGATAATGAATGCGAATTTAGAAGTAAATGCTGAGGTTGTAAAAGAATCCTATGTTTATTTATTATCGCGATATCTCGTTTTACGCCAAGAAAATTTTGATACAAAAGAAGATAAAATTCCATATAACACACTTAAGCACAATTCGATTTCACCAGCAGATGCAAATTTTGTAAATCCGAACTTTGATGTGGTTTATTCAGAAGCTTGGATAGCTGTAGATGACGAAAATGCCGTTATTTTAGAAGTACCAGAAATTAAAAATCGCTACTATACTGTGCAACTTTTAGACGGCTGGGGCGAAGTGGTAACAAATATCAATGAACGTAACTATCCAGAGCATCCACA
>N_989
TTGATTTTCTTTTCTCCTCTCGTATTTGAATCTCCCATGTTTTCATAGTACATTATTATTTGTGAAATAAAAAGAGATTTTAGGGAGCTTTTCTAATTAATAAGTTGTGACATCCGTTATTTTTATTTCGATTAATTTAAAATTATTATGGAGTAGAAATTCACTTTTTTAAGGATTATTTCTTTTGAGTTACCGTCTATTTTCATGGTTGAACTCCTCTTTGCTGTTACATTCTCAACATTTCTTGGTTAAATATATAAACTCAAACTATCCTTTAAGTCCCCGATTACTTCTCTAGGAACACTGGCTAATTCATATCGCTCATAATCTTCCAACCACTTGTCATCTCCATTAAGCACACTACTCCAATGACGCGGAAGACCTCTTGCAAGTATTAAAAACGAAATATCAACCCGTTCCTGCACAGAATTATATTTTGGCAAATTCTTCCTATCTTTATCATCAAAGACATGCAAAAAATAAGACCATACATCATAACTGACAAGCGAATTATCTTTATCACGGCATACAAAATTCAAAGAAACTTCATCAAAATGAATCAAAAAAACAAGCGCAAAATTTGAACCAAAAAGTGCTAGCTCCTCTTCAGATATAACTTTATAATTTAACTGGAATTCTTCTATTAATGATTTGAATCTATTTATAAAATCAGCTTCATATTTCATTTTGAAATCCTTCAATTTTTTTGCCATTGATATTTTTTATAATAGTTTGATAGGCTGAATACTCGTCTTTGTTAATAGCTCTCGGCTCATTATAAAACTTATTTCCTTTAAACTCCTTTACCCAGTCATTTTGACCAGATAACAATTCATGGAAATATTTACTTAAACCTCTCGCATGAATAAGTAAGCTGTTAGAAATTTGGTCGGTCAAATTCTTTGCAGGAGTTATATTGGCTAACA
>N_990
ATTAAACCGCGTTATTCGTGAAGGGTTAACCGGGATTCGTGTTGTGCGTTCCTTTTAACCGCAATGAAGATGAACTCGAAAAATTTGAAGAAGCAAACGCTGACTATGCTACTACGGCGATTAAAGTCACTGCTATCTCTTATGAGTCCATTAATGATGCTACTGATGAACTTAACTTCCATTGCGATTGTATGGATTGGTTCGATTTTTATTGGCAATGGTGATATGCAAGTAGGGGACTTGATAGCATTATTCAATACGCGATGCAAATTATGATGTCCTTCATGATGCTTTCTGCTGTATTTATTATGATTCCACGTGCCGGAGCTTCTGCTGAGCGTATTAATGAAGTTTTAGATATGAATGCAGAAATACTTAACCCTGAAAATCCAAAAACAAGTGC
>N_991
ATGGAATTGTTGGCATTTCACTATATTCTTTTTTCTCATATTGCTGCAGTGTAGCATTCCAATTTACAGCACCAATTAATGGAACATTCACACCTTCTCGCAACTTCGCTTTTCCGGTGATTTTAATCTCTGCCGGTGTACTTCCAAGCGCCTGTATACTAAGCTTTATGCCATTTTCTCCGTATGCGGTTTGCTGAACTAACTCTGGATTACTGCTTCCCATTAACCAAACAATCAACATCTGAAAAAGTGAAATTTTCATCTAAAGTTAGAATTATTTCTGTTGGATAATCGCTACCTTCCACCGTA
>N_992
CTCATTTATTATTTGAAAATAATAAATACCGACTTATTACACCAATTGAGGCAGAGTTATTACAAGATTTTCCAATAAATTGGACCAAATATAAAATGAATGAAGAAACAAATGAGGTTTCTGAGGTCTCTGATAGAATGAGATATTTCTTTATGGGTAACGCTTTAGTTACTGGAATTGTAAAAAGAATAGGGATTGAATTAGCTAAAATTGAGAGTCATGAATAGTTAAACGGATTAAAAGTGCGCATTTTTGTGCACTTTTTTTAGT
>N_993
ATGGAGAAAAATCACATTTAGCGGATGTGAATTTCGAGAACTTAAAATCTATTTTCCATATGTGGCAAGTCGCGATGTCAGAAGAAAATGGATGGGATGCGCTTTTCTGGAACAACCATGACCAACCTCGAGCACTTGGTCGCTTTGCTTCCGACAAACTGGAACATTATTATCATTCGGCAACCCTCCTTGGCGCAACGATTCACTTTATGCGCGGGACACCGTTTGTTTATATGGGGGAAGAAATCGGGATGATGAATCCAAAATTTCCTACGATTGATGATTATGTGGATGTGGAAACGCTCAACCATTTTGATATTTTACAAAAAAACGGACTTAGTGAGCAAGAAGTTATGGCGATTATCAAAGAGCGTTCGCGAGATAATAGTCGGACACCTATGCAATGGGATGATTCGCAAAATGCTGGCTTTACAACTGGTACTCCATGGCTAAAAGTAGCGGATAATGCAAGTGAAATAAATGTTCAAGCAGCCTTATCTAATAAAACGAGCATTTTCTATTTTTACCAAAAGCTTATTGCATTACGGAAAGAATTCCCTGTCATTCAGACGGGTGATTATACGCCATATTGGACGGATGAAGATTTGATTATTGCCTATAAGCGTTCAAATGAAATTACTTCGCTTCTTTCCATTCACCATTTTGGCTCGACTACGAAAAAAATTCAACTACCAAATGAGTTTTTAAATG
>N_994
GTATTACATTTTAACTATATAGGAGGAACTCGCTTTGTCTGAAGAATTACGTTCCCTTGGTCGATTAATGACCCGTTTGAACTAGAATATCATGATACAGAATGGTGTGTTCCGAGTAAAAACGACACATATTTATTTGAAATGCTCAATTTAGAGGGAGCACAAGCTGGACTCTCATGGAGATTAATTTTACATAAAAGAAAAGCCTATCAAGAAGCTTTTTTCACTTTGATATTGATAAATGTGCACGCCTAACAGACGATGAGCTGGCGACGATTGTCGAAGAAGCGGCTATTGTAAAGAATCGCCTTAAAGTGAAAGCAGTTCGTACAAATGCCCTAGCTACGCAAAAAGTCCAAGCTGAATTCGGCTCATTTGCAAACTATATTTGGGGTTTTACGAATAATGAGCGTATTATTAATGAATGGCAAGGCATGGGAGAGGTCCCTGCAAGCACAGAACTATAGGAAAAAATCAGTAAAGATTTAAAGAAACGTGGTTTTAAGTTTGTTGGCCCTGTAATTGTGCATTCTTATTTACAAGCTATTGGGATTTTGGATGACCATTTACGTTCATGCCCATTTCATACATTTAATAGGGAGGCGACGAAATGATTCCAGCGAAATTAAAACAAGGGGATGAAATTCGGATTATTGCACCAAGTCGTTCTATCGGTATTATGGCTGACAATCAAGTGGAAATTGCCGTTAAGCGCCTAACGGACATGGGTTTTAAAGTCACTTTTGGCGAACATGTAGCAGAAATGGATTGCATGATGAGTTCAAGCATTCGTTCGCGAGTTGCTGATATCCATGAAGCCTTTAATGATTCGAGTGTCAAAGCGATTTTGACGGTTATTGGTGGTTTTAATAGCAATCAATTGTTGCCATATTTGGATTATGAGTTAATTTCGGAAAATCCTAAAATTTTATGTGGTTTCTCCGATATC
>N_995
TTATCACGGGGCATTATCCCGCAACTCATGGGATTATTAATAACACAAAAGTTCAACCTGAAAAAGATTCTCCTGATTGGTATTGGTATAAAAAAGCCATTCAAGTACCAACACTTTATGATTTAGCCAAAGAGAAAGGGATGACGACCGCTGCTTTTTTATGGCCGGTTGCAGCAAAAAGTGGAATTGATTATAATATTGCTGAAATTTTTCCAAATCGCTTTTGGTTAACGCAAATGATGGTGTCATTACATGCTAGCTCACCATTATTTTTAATAGATATGGACCGAAAATTTGGTCATCTGCGAAAGGGAATCAACCAACCAGACTTAGATATATTTTTGACAGCTAGCAT
>N_996
TCACATGGGAAGCAATCGCGTCATTATCTTTAGAAATAATGAGCGCACCGCGAGCCGCATAAGCTCCTTCTTGAACAAATGAATTACGCGAGAGCCGATGAATACGGCGACGAGCGTGTACATAACTTGACGGACATCTAAATAGGAGAGTGAGGCAACGAGAACAATTGCATCAATAGCAAATAGCGTGCGCCCCATGCTAATGCCTTTCGTATGATTTAGCAGTTTGGCGATAATATCACTACCACCAGTCGTCCCACCGTAGCGAAACACGAGGCCAAGCCCAATACCACTAAAGCCACCACAAAAAGGGCGACTAAAAGTAAATCG
>N_997
GCCTTTGTTGACAGCAAAACCATAGGAGTTTCCTTTTCTTTCTCAGTAACAATTTTTAAGCCGTTACCTGTTTGAACACCGTAAGCTAGTACGGGATAATC
>N_998
ATCCACGCTTAAGGAGGAGATACCTATACCATGGAATTATCCATCACGTCGTGAAGCTGCGTGAATTGTTGAAATCAACTGAAATGATTATCGGCAAACAGGACAATGTAAAATTATTACTTTATTATAAAAACATGATACGCTTACTTACCAAATACAAAGAAAAACTAACAATTGAATATTCTGAAGGCGTTATTTTTATGGTTGATTTATTTGGCGGCAGTCCTTATAACGCATCTAGCCAAATCGCCC
>N_999
TTGAAAGTACGACAACTAATTTCCAAGTCCTAACAAGCGACGGAGCACTTACAGAAGACGCTCATAAAGGACACGCGCACCACCATCACGGTGAGGAGCACGCGCATACAAAAATGACATTGAGTCAAAAAATATGGCATACCGTACAACACGCAGTCGATGAATTCTTCTCTGTAGGTAAATACCTTGTGTTTGGGGCTTTAATTGCCGCAGCGATGCAAACATACATTAAAACATCCACACTTGTTTCCATAGGTCATGGTCCGATTTTATCCATCTTACTTATGATGGTTCTTG
>N_1000
TCAACATCTTCTGGGGGTCAAATATAGTGCCAATAAAAGAAGCACACAAATCCAAATGCCAGATTTTTCTCTGCCATTTTTGGAAATAGCAACGGCAGCTGCATTACAAATGGGCGCAACGATGGGAAGTCCGAATATTGATTTATCAAACGGTGTAACTACGCGGAATATCGGGTTGTTGGAAAAGGGGACTATAGCAATTCCGGTACGAATTTATCGTCCGCGAAAAGCGACCAAACCAGTTCCCGCATTCATTTTTTATCATGGTGGTGGCTTTGTTGGTGGAACGCCGGCTGTTGTGGAGAACTTTTGTAAAGGTATTGCGGAAAAGTTACCGGCAGTTGTTATTAATGTGGACTATCATTTAGCTCCCGAATTCCCGGCACCAGCAGCTCCAAAAGATTGTTACAGGGCGCTTGAATGGGTAGTGGAACAAAGCGACGAACTCGGTATCGACGCTTCAGAAAATCAGTGTTTTCTGGAGATAGCCGGTGGAACTTTAGCAGCAGCGGTGAGCTATATGGATTATAAAGCAAAACTAATTATGTAGGATTTCAAGCTTTAGGTGCTTGAGGAGTCTTGTGTCCCAGTTACCA
>N_1001
ATAATGGTAAGCGTTTTGCTGTCGCTTGTGGAATTTTAGTTGTTTCCTCCATCATGCCTTCTGTCCCTTCTTCTTTTAATTTTTTCTGAAGTTGAAGCTATTGTGAACTGTACTTC
>N_1002
TGGTAGTTTGAATTTGTGGTAAAGAAATCCCCTCTAATCCTAATACATTCACCTGTTTGTGTCCAGTCAGCAATTTTGAAGATAATTGCCATATTGATAATCGAACTAAGAATCGCAATAATCATGCTTCCTGTTGTTAAGTAAAGTGCGCTGGCAATGAGAAGCATTACCAGTAATTCCAAATACTACGTCCATTGTTTTCGTCCATTTAAAGGCAATCATTAAAATATTGGTTGCAATAATTGCGACGAAAACAAAATGTTACAACTTGTGTTCCCCATGCGAGTGATGACCCAACTCCCCAACCGATATCCGTTGCGGTTAATTTAAAATTATAATTTTCTACAAGTGCTTTTGTAACTGGTGTAATAGTCGTTAACATGAGTGAAGTGATAACGCCTAGTCCAACAAACCCAACACCAACTGTTAGCCCCGCTTTAAAAGCTACACTAATTTTTTTGCGGAAAATCACACCTAGAATGGTAATGATAATCGGCATCATAACTGTTACACCAAGCCCGATAATATATTTTAAAGAAATCTA
>N_1003
TAGGCTTAACAGAGCAAGACAATAAAGCTGCATCAGAAAAAATTGTTGCTGGCAAACGCGGCAAATGTTGTTTTTGTACCGACTGTTATTGTGGGTGAACATATTTTTGATGAGCACATTAGTCCTGAAGAATTACGTTCGTTCTCAGACGGCGAATTAGCTAAATAAAAAAAGCGAATGTATTGGCCTAAAATTTTAGGTAATACATTCGCTTTGTTTATTTTTAAAAGAATTTCCTCCGCCAGAATACAATCGCAAGCGCTCCGGCAATCCCGAATGCAAAACCGAGCGTCAGCATCCAAGCCATTGGTGTATTCATAAACGGTAATTTCACGTTCATTCCGTAAAAACT
>N_1004
CTGACTTATTTGAAATTGGTGAAGTAGCGCATCATGGTCCAGAAGATATTTTTATTTCGATTATGTCCCTTTTCGGTGCTTTTTTCTTAATGTTGAATATCAATGTGAAATTAGCGATTTCGACGTTTATTCTAGTACCGATTTTGACTGTATTAATTGTTTACTTCAACAAACGAATGACCAAAGTAACAACCGGGATTTTTAAAGATTTAGGGAATTTTAATGCTGGAGTGGAAAATGCAATTAGCGGGGTGCGTGTCGTGCAAGCATTCGCCAACGAACCACATGAAAAAGGGCGTTTTAGAGTGCTCAACCAAGCGTATCGTCAGTCAAAATTAATGTTCTACAAAGTGATGGGCTTGAGTTTTTCGTTTAACTATTTTCTGATGCGATTGATTAGTTTATTTGCCCTTTTATTCGGAGCTTATTTTACGATTAATGGCGAAATATCATACGGGGAATTTGTCGGATTTATCTTGCTAACAAACGTGTTCATTCGACCAATCAGGTGCTGGAGTCTTGTCCCATATATATATATATATATATATATATATATATATAT
>N_1005
CCTTATTTGGAGGAAGTGTTTTTTTATGCTAGGAATAAATTAGTTTGCCATTAACTCCTAAGATTGCTACTATTAAAGGGAGAAGTGATAATTTAAAGGAGTGTATACATGGAATCATCAAGCAGGGTAGTTATTTATTTAACGCGACATGGAAAGACAATTTA
>N_1006
TCTGATTTTG
>N_1007
AGTGGTAAAGCTATAATGCCCACGATAATTCCCGCAAGCAAGTCTTTTTCTAAATCTAGCCACGTATAATCTTTTACACTATTCAACCAAACTTTCTTCAATTTGCTCCTTCTCTCTTATTTATATTTTAATCCGCGCGAAAAAACGCAAAGCAAGATTGCTTCACGCTTATTAAGTGATATTTATCACATGATGAAGTATAAAAAACTAGCGCTCTATTCTAATATACCATAAATAGACTAAGTTCTCAT
>N_1008
ATATGACACAGATAAACGAATACGGTATAATGAACAAAACAAGCGAAAAGAAATGGAGCGAATACAGTGCGTTCAATCAATTAGTGCAAAGGTGGTTTCAACGATAAATATCACCGCGTATACTGGACTTACAGATTTAGGGGAAAAGTGATTCAGTCAAAAGCTATGAATTTTTTAACTCACGTGATGTGCGTAAATTCGTCCAAATCCCTTGGGAAGGAGTAGAATCAAGTTATCGTATCCGTTCTGCTGAAAAGGTAAGTGACGCCGCTACGCCATTAAAACAAAGCGCAACGGCACATACACGTTTGTTCTAAACGACCTAAAGAAGTTTGCGTTAAAATACAGGTTTATGTCGACCCAGCCAATATGGTGAGCTCGCTCGGTTTATTTGATGTTATGAAGCCCTCGTTCCGGTCGATATCTTGGCAAGAAAACAAAAATAAATAAGCCGATTTATACCGAAAAGCTTCAATGGATTTATGTCTGTTGATGCTTTTTTTGAGCATAATAATTGAACAAACCACGTACTTTGTTATAATCTAAAGTAAACAAAGGAGGAACCC
>N_1009
AAAGAACTATTAGATAATATTTCACTAATGTACTGACATAAAAAAATGAGAATGGAATAAAAATCACTTAAATTAGGCTGTTTGTTTCCTGAAATTAATGGGAGATTGGTAGCCTAATTTTTGTTGTGTTAGTTTTTTGATGTTTAACGCTCGTATAATTTCTTTAGTAGATTTACTTGCTAATTTCATTTTGGTGGACTTTTTTATATTTGCTGGATACATGACTCTTGTACTCGTAGAATTACTTCC
>N_1010
AATGCTGATTTCACTGTTGTTCCTGTCGTTTTCGCCGCGCTTGCTACAGCGCTAAAAGCCGTTTTCATTGCGCTACTTACTGCTAACGCTGCTGATTTTGTAGCACTAGGAATAGCTTTCACAGCGCTAATAGTTCCTTTTACGCTCATATAAGCAGCAACTACCACCGCTTTGTAAGCTACTACGAAACTGTTTTTCACTGCTGTAGCCGCTGTTTTAGCAGCTACTGGAATACTTTTAATAACTTTTACAGTAGTTTGAGCAAAAGAAATAGCAGCCGATTTAGCTGCTTGCAAACTACTTACTAATGCGGATTTAATACTGATTCCAGCACTTTTAATTGCGCTAGGGATGGATTTAATGACATTAATTGATACTTTAACAGCTGACACAATACT
>N_1011
GACGGCTTAGTCAAAATGGGGAACGGCGAATATGTTTCCAGTTATCTTCTGGCGATGCAGTATACGGCGTTGCTGGCCAAAATGGCGCTGGCGGAATTAGCGGTTCTTCTCTAGAAGGTTCGAACGTCGACTTGTCCACCGAATTCGTTAACTTAATGACATACCAAAGTCGTTTCCAAGGAAATTCAAAAGTTATTCGTGGCGGATGACGTGATAAAACGAATTGTAAACTAATTCAGTAGAGTTCACTAAATGAAAATTAATCATACTATTCCACTCAAGAATCGACTTCGAATTAGGACATACAAGACAGCCAGTCGGTCATTTGCTAGATGAAGAAAACCGTTTTTCGGTTAAAGAATT
>N_1012
TAAAATCCTTCTTTTGTGGAAGGATTTTTTATTTACATTCGCGCTTATAAATTATGTTTTCTAAAGCTAAAAAGTTAGGCTATCTATCTCCCTTAAATTAGCAAAAAAATAGCCTAACTAAATTCTATTTCACCGTTGCTGTTTTTAATTGTATCGCTAAAAACATTTCTACTGCTGCGACAACTAAAAAGATAATTTGTAAAATAAATACATAGCCGATAATCAGTAACTGTACAATCATCCAAACTGCGAGCACGGCCGCTGCTGCGAACATGACTTCTTTCGTTCGTGGTAATTTTTTCAGCAAATAAATGAGTGCT
>N_1013
GAAGACGCTAAAAAGCCTGAGAATTTTTTCTCGGCTTTTTTTATCGAATTAAAGTTAATGTTTCATAAGGTGCTAATTCCAGCTCAGAACTGATTGTTTGACGTTCATAATTAGAAAGAAGTACTTTAGCATTTAAAAACTCATTTGGTAGTTGAATTTTTTTCGTAGTCGAGCCAAAATGGTGAATGGAAAGAAGCGAAGTAATTTCATTTGAACGCTTATAGGCAATAATCAAATCTTCATCCGTCCAATATGGCGTATAATCACCCGTCTGAATGACAGGGTATTCTTTGC
>N_1014
ATTAAGAAAGCTTCTACAAATAACAATACTGCGAGCAGAAATGTCATGGAAATCATAAAGTTATCAATAAAAATCGAGTCATACGTGAATGCCTCATTCGTAAACGGTGCTAAACTCACATCAAAATAATAGCAGAAATAAAAAATCAAACTCGTAATACCGATAGTAAATGCCGTTGAACTCAAACGGAACATCCCTACAATTAGTAAGAAACAAGCTACTACATTAAAAA
>N_1015
TACTGGTTTATGTTTTAAGGTAGTTGGAATCTTCATAAGATTTCTCCTTTTAATTTTTAGTAATTTACTAAATTAGTATATTACTAATTTTATAAAATGTAAAGAAAAACTTTCCTAATTACTCGGAAAGTTCGTTTTTCATATGTAATTGTTGAAGTCCATCTGACAATCCGACTTCGATGGTACGATTGTTCGTTACATTCACTATTCCTGAGTCTGTTTGATACGTACCTGTTGCTGGGAGAACGTAATCATCTAAGCCAGTCATCTCACCATTTTCTACAATTCCAGTAATATACCACGGATGGCCTAAGAGCTCTTCCGCTTCTTGAAAATGACCGCGCCGAATAAACGCTCGAATGTTGGTGGAACTTATTTTGGTTTGATTTGTTTCAATAACCGGGACAGATGTGACACCAATATCATAGGGCTTGCATAGGTCCCGGAGTAAATCTA
>N_1016
TTCACAAGCAATGACACCTCGTTTTGGCATTTTAGCACGGAAAGATAGCGATACAACCGCTAGTTCCTCTTCTTTATTTTTCAGTAAAATTCCGGACTGTTCGTCCACACCTGTTTCGAATTTCTTCATCGTCGTTAATACTTCATCTGGCGTTTCACTTAAAAAATACCGAGCAAAACTAAGGGCATACGTACCAATATCAAGTAATGCTCCACCCGCCAAATCCATATTATAAAAACGGTTTTTCGGA
>N_1017
CTTGCGCTAAAACGGTAGCTGTTGTAGTTCCGTCCCCAGCAACATCATTGGTTTTAGAAGCAACTTCAGATACAAGTTTTGCTCCATATTTTCAAATGGGTCTTCTAATTCGATTTCTTTTGCAATCGTTACCCCATCATTTGTAATTAACGGAGAACCGAATTTTTTTTTCTTAAACAACATTACGACCTTTTGGGCCAAG
>N_1018
ATAAGTAGTCCAGCGTGATATTTACGCTTCCTTCAATCGTATTTTCAATTGGAACAACAGCCACATCCACGTCTTCCTTTTCAATTGCCATAATACAATCTGGAATCGTATCTTTAGCTATCATCTCTTCTTTTGGAAAAGCCTTTGCTGCTGCCGCGTGTGTAAAAGATGCTGCTGGGCCTAAATAAGCAATTTTCATTTTCAACTCTCCTTTTATCGTAGCTAGGAAAAAAGCGTGCGCCAACTAATTGGCGCAGCACTTTA
>N_1019
TTTTTGGATTCTTTCCACTCAAAGCTTTGAAAGGGAAAGTCGTTTTCCACTTGGACTCTCGCACTGCAATACGCACTTGACCCTGTTGAAGGAACTGGAGCAGAAACGATATTAAAAGGGCAGTTTACGGTAGACAAACAAATTGAACAGCTGGGGATGGGCTGTATGAAATTGGCTAGATATTGCTTTAAACCAATTCATTTCATTATTAAATCAACAATCAGTGGAAGTTTAAGGAGGAGAGCGGGAATGACAGAAGTTTAGAGTAGCGACTGTGGACGTACGCGAATTTTGGAATTGTTGTCGAGTGCTTTTCAATCGGTGAAAGAATTAGGAATTGAT
>N_1020
TAGTTTGGCGCAAATACGTGCGGAATTGGTTCTCCTGCCGCATATGCAGCCGCGTTCGCTCCTAAATATTGTGTCATAAATGGAAGCACAAAACCAATCAAAATCGCATAACCATTTAGACCGATAAACCAGAATAGCATTTCAAGGAAACAAATAAGGAAAACCGCATAAGGCGTATCAATACTATTAATCGCCGGAGCTAGCATCGTCGTAAAGGCTTCCGGAATGATTTGACCGCTAGTGACACTTTGCATTAAAATACTTAGTCCAACAGCACTGAATAGCAGTACAACTAGTGGAATAATTGCTTCAAAAGTAGTCGCAATCCCCGCCGGTAACCCTTTAATTCGAATCGTAATATTTTTCTAATAAATAAACCGATAAGTTCTACAGAAATCAGCGCTGCAAAAATGGCAATGA
>N_1021
AAAGTTCGTACTTTATCCAGAAGACTTTGATTTATATAAAATCGTAACAAAAGCTGCCAATAAAAAGGATTTGAGCCACAGCATTTCAAAGTAGAGATTTTTATACAATTCAAGGACTTGTCGGAGCAGGTCTTGGTATTAGCATTTTGCCAGAAATGATTTTAGATGGAGCGATTTTTAAGGAAACGAAAAGTATCGCTTTGC
>N_1022
TTGTGTAAACAATGGAATTAGAACAAACAATTATGCAATTAATCGTACACGGGGGAAACGCTAAAAGTGACGCAATGCTAGCAAT
>N_1023
AAATTCAAAGCGCAATGTACCAACCAATCAAAGACGGTGCAGATGTACTTGCAGTATCACCAACTGGAACGGGGAAAACGGTGGCTTATGCACTGCCAACCCTTGAAAAAATAGAGGCAATTCCAAAAACACAATGGCTTGTTTTAGCGCCATCACATGAAT
>N_1024
GCTAAAAGTGGCGCGCTTATTTTTTGCAAATCCGCTTCTGACATATGTGGATGATAAATCGTTAAAGCAAGTTGTCGTTTCATCCGCTCAAAAAAGCGACTAAATGGCGCTAAAAGAAATGCAGCCCCGTAGGCGACACGACAAAATAAATCTGGTAAAAATCGTATTTGATTTACATGATAGTTTGTTCCAATAACAACGGATGCGATTTGACGGTTCGGTTGCATTTA
>N_1025
ACATCCCCATAACAAACATGCCGATAAATGCCGGTATCGACAATCTCGCCATGAGTGAAGGAATGCTCTCTTCACCTAATCGTTTACTCTGTTCTTCCATTCAGATTCTCCTCCTTCAACTGCTATAATCGCATTATTTGAAAGTGGTAGCTATCTCAAATACATTAAAGTCATCTTTTTCCTTTTTCTTCACTAAAATTGCGCTCCTGAAGTTTGAGCCATTCGGCTGTCACTTCTTCAATTAAATCCAGCCGTCTGAAACCAGTTTCCGTCACAAAATCCGCTAATACGTCTATCTTTCGCATCAATTTCGCGGCGAATCATCCCCAGTTCTTCCCAAACGCTTAATATGCCTTGTCACACTTGCTTTATCAACCATAAACCTTTTAGCCATAGATTTTTGGGAAATACCATCTTCTTTATAAAGCGTCCATAAATAACGTAATTGACTATTTAT
>N_1026
AGATAACGCCTATTTCGGTCAAAAAGATGCTCAACAAGTGGCCGTAGTTTCAGTCTAGTCAGAAGACTACTTTTTCCCTATAAATTTACGAATCATTGCGACTGTTAGAGAAGCAGATGGACTTGCCAAAAGTTCACGAAATGTCTATTTAACAGAAAAAGAACGAAAAGAAGCACCGGTGATTCATGAAGCTTTACAACTAGGGCGAGAACTTATTGAATCTGGGGAAACAAATGAGGCTAAAATAG
>N_1027
TGTTCGTCAACGATACAATAAAAACATTCATATTCATCTTGAAACTGACCAAACTGTTTCAAAGCTCCAATATAATTTCCTAAAGTTAATTGTCCACTAGGTTGAATTCCGGAAAATATTACTTTTTTCATGATTATTCCTCCAATTTTTTCACTGATTGCGAAAATGAAAAAACCGTCCATCCCAACATATAAATGTTAGGGACGAACGGTTATCCGCGGTGCCACCCTAAGTACCTAAAAAGGCTCTTAGCAATAGAAAATTTCTATTAAAGAAGTAACGGTCTTTAGCCGCTGTTCGCTACTGGCTTTCACAAACAGTCCTTAGAAGTCCATTCGATTT
>N_1028
TTATTTTCATCACTGTGCAAAATTCATTTCCAGATAACGCAGCCGTAGCCCTTTCGTATTTAAATCTTGGAATTGGCGTAGTTTTTCTAATTGCTTTAACGCTTTTCCAATCTAGCAATTGGCTTTTCAAGAAAACAATGCAACGTAAACATTAAAATAATTAGTCTAATCTACCATTCCCTTATTATCGCATCAAAAAACTGTTTAAGCTCGTTTTTCGCTTAAACAGTTCTTTTTTGTTGCAAGTGAATCTTAATTCCGTTAGAATCTGTCACGGAAATAGTATTTTCCAATCGTTTCACATCATATCCTTGTTCTATTAAGTTGGTTATTATTGCATCTTTATCAGGAGTAATAATTGTAAACCAAGCGAGTCCCGTTTCATTTTCTTGCAGAAGTTCCAAGTTGCGACCTGCCCAGACGT
>N_1029
AAAAGGGTTACCGGGCAGAGTTCAACAAGAGAAAT
>N_1030
AAGTTTTGTTCCATATAAGCAATATAATCCATGCCTTTTTTCTGTTCTTTATCCGTAATTCCTTCGATAGGGCTTAGTACTTCTAGTTTTGCTCCCGTTTCGTTTGCAAGTGTTTCTGCAACTTTTGGTGAAGCTACTTCTTCAAAATAAATGGTGCTGATATTATTTTCTTTCACCTGTTGTAATTCCGCTAATCGTGCTGGGCTTGGTTCTTGGTCAGGTGAAAGGCCGGCGATTGCCACTTAATGCAG
>N_1031
TTAACTTGTCAAGCAGTGTCAACGAAATCATCGCTTAAATTCGAATTTGC
>N_1032
GCTGTCTTTACTTAAAATGGACGGGATTACAAAAAATGGTGGCATCGCTTTGAACGGGCACAGTCGTAAAAATAAAATCAATATCGCGTGCCACCGTACTTAATTGCCGCACCGCATAAGCTCCTTGAAAATCAATATTCGGAAACATCATTTTCAAGTTTTCTAACAGTAGTTTAGAGATGGATGTACCACTTTTACAAAGGACAACTGCGCGGAAAATCGGCTGTTCTGTTTCTTCAATTTGATACATCCCCACCAAGAACTATCATAGAAAGATACACAATCTCCTCTTCTGACCACTTGTGACCAACCAATTTTTCAAAAGGTTTGGAGGCTTTTTCTACAATGTTAAATGTCGGGGTGTACTCTTTAATAAACTGCTTTTTAAGTGGATTATTGATTTGAAATCCTAAAATTGTTCGGTAAATTGCTGGCCTAACGTAAAATCATTTTTTCTTTAAATTCATTTTTCTTCATGATTTCCGTCGCAAAATACATTTCTAGTAAACGAATGAACTCGTCGACTGCGTAGGCGATTTCTTCACTGTCTGAGAAATGAAGCGCCGACTCGACTAAGTTCGAAGCG
>N_1033
TACCGACCTTTTTAGGCGCTAATTGTCTGTTTACTTCATTAATCAACCACGTCTGCCCTCCTAAATCTTCCGAAGTAACAATATCGGTTGCATTATTTTTCAAATTAACTTGTTGGTTTGTATCCATTGTTGATTTCAATTTTGTTGTTTCGATTTTGGATGCCAACCCAGAAAGTGGGTTAACCCACACAAAATTTAATGACAAAACAACAGCGGATAGGCATAGAAACGCTTTTTTCATTCGTGTATAACCTCCAGTAATATTTATTACTCCTAAAATTATACGCTAAACAGCCACTCAAAAACGCCTTCCTAAGTAGCAAAATTTCCTATTTATGAACATTTCTTGAACGTTTTATATCACAAAAACAGTATTTCAT
>N_1034
AAGTGATTAGCGGAACGTTCAAAGCCATTATTGGATTCTTAATTATTAACGCTGGTGCGGCTGTTATTACTGGTTCCCTTGGGATTTTTGAACCAATGTGGAAAGAAGTATTCGGGCTTGAAACACCGCCACTTGCAGGCTT
>N_1035
TGGGGTGTCCGTTTGTTTTGGCATTTAGCGCGCCGGAATTGGAACAAACCAGAATATCGCTACGTTAATATGCGCAAACGCTGGGGAACGACATTAGTTAATTTGAAAGCCTTCTTAAATGTCTTCGTGTTGCAAGGTGTTTTATTTGCTTTACCGATTACACATAGTTTTGCTAATGAAACAGCGACATTCGCTTGGTGGCAAATCCTCGGTATTGTTATCTGGATTATTGGCTTTATTTTTAAGTCGGTGGCGATTTGCAATTGGAGCAAAAATCCAGCCAAT
>N_1036
TGGTTTAGCACATAACATTAAGAGCGCTAAACGTAAAATCGAACGTATGGCTCCAGAAATCTGGGACGTATTAGAAGAAGTTATCCGTGAACATCCGGTATTACTTAACCGGGCGCCTACGCTTCACAGACTTGGTATCCAAGCATTTGAACCAACTCTAGTTGAAGGTCGCGCAATCCGTCTTCACCCTCTTGTATGTACAGCTTACAACGCTGACTTTGATGGTGACCAAATGGCGGTTCACGTTCCTTTATCCGCAGAAGCACAAGCAGAAGCACGTATTTTAATGCTTGCAGCGCAAAACATTTTGAACCCTAAAGATGGTAAACCAGTTGTAACACCTTCCCAAGATATGGTGCTAGGTAACTACTACCTTACTTTAGAACGTGAAAATGCTGTCGGCGAAGGTACTATCTTCAAAGATATTAATGAAGCGCAACTTGCGTATCAAAACGGCTATGTACACTTACATTCACGTATTGCTGTATTTGCTGG
>N_1037
CGCCATAGTCGTTGCATTATCTCTTAAAATTCCCGTAAAATTTCCCTCTTTATCACGAACAATTTCGCCGCCACCATCAAAACCATTTTCCGAAAAATCGGCAATATGCGCTTGTAATGCAGAATTAATAGAAACACTATGATAATCAATGCGCCGAACTAAAATCGGATTTGTCTGGCTTACTTCATCTAAATCGGCCAAAGAAATCAACGTTTGCTCATCTGACCATTTATTTTCATCATAACCTTCCACAAACAACCATTCATCACTAGCAAGTTGCTTTGTTCTTTCAGCAATCAGGGCTAGTGCCTCTTTTTTAGTAGTGGTTTGGTTTA
>N_1038
GTTGGGCTTCTTCACTTTCCCATTTGCTTGTTACGACTACTTCTTCATAGTCTTTGTCTTCTGGTTTGCTGTGCCATAGTTCGAAGCCTAGGAAGCCTTCTACTTCTGCAATATCTTTTGTTGGATGTCCGTCGCCATTTGCGCCTGTGAACTGACGGATAACGTGCTCTGCTGCGCCTTTTTCTACCTTAATCGTATTAGTTACAATAATCATTCTTAAATCCCCCTTGGATAATTGTATTGTATGTATAATAGGCTGGTTCCTTCCATTATATTGATAATGATTCTCAATGTCAATTTTTGGGA
>N_1039
AGTTTTGAAGCCGAATTAAACGTCGAAGCATTTGGTGAACCTGCGTTTGAAGCTATATTTATCCGCGCACCATACTTAATTGAACCGAGTAATGAGGTAGCTGTGTTAGCAACAGTTGAAAATCGAATCGTAGCAGCTAAACAAGCTAATATTTTAGTTACCGCATTCCATCCTGAACTTACTAACGACAATCGCTGGATGAATTACTTCCTCGAAAAAATGGTATAAAAAAAGCAGTAGACAATTTAGTCTACTGCTTTTGCATATTATTTATTCACTGCTTGCGCTGCTGTAATTAACGTTAAGTTATAAACGTCATCTGTATTACAACCACGAGATAAATCATTAACTGGTGCATTTAAGCCTTGTAAAATTGGGCCAACTGCTTCAAAGTT
>N_1040
CTGTTGACCTTTATAATGGAAATTGAATTAGCGTTTCAAACAAATAATTTACTTATTTTTCCAATTTTTATCAAAAACAGACTTGTAAACGCTTTCCATCCATGCTAAAATCGTATATAAACAAATATCCTTATTCAGGAATGTTACCAACTTGGGCATAACCTAGATAAATGGAGAATTGGCTTTTTGGGCTAGTTTTCGATTTATCTAGGTTTTTATTTTGCTAAATACTAACAAAAAAGGAGAACAAGATGAAGAAAATCTTTTTTAAATTGATGATGGCGTTATGCGCAGTACTATTAATTGCAGGTTGCGGTAACAGTACATCTGCAAGCAGAGAAAGAGACAAAAGAAACTGAGATGGCACTGTGACATTTTATGTAGTACGTCATGG
>N_1041
GCCAAGAGCCAAAGCCAGTCGTGAAGCGCATCATCTGGTGTTTGCCCTGCTTCCTGTGTCCAATGGAACTCTTTCACCGAAGTTTCCTCTAACCAACGTAGCGCCAATTTTTGAAATAAATCCTCTTTGTTTCGATAATGCTTATAAAGCGCCGCATGTGTGACGTTCAAATTACTCGCAATATCATACAGCGTCGTTTTTTCCATGCCTTTTTCGTAAATGATTTTCTCTGCCATATTTAAAATAATTTCTTGTGATAGTCTCGCCATTTTAACCCCTCGATTCAACTCATTCTTTGCTTTTTATTATACAGGAAAACACCAAAAAGTTACAAATCCTGACAAAGTAACTGAAAAGGAGTATACTTCCAACTATAAAGTTACTAAAATTAAAAAAAGTAACCATTTTGAATTTAAAGGAGCAAATAGATTTATGACAAATAAACGTGTTGCATTTATTTTAGGGGGTTCTGGCGGTATTGGTAAGGCCGTCCAAAAATTGGTCGAACAAAATTTTGCAGTTGTAGATTATTCGGGTAATAAGGCTAAAGCCGAGGCGCTTGTTGAAAACATTGTGAAGTCTGGTGGAGAAGCGATTAGTGTTGGCGGCGATGTTGCTGACGAGGCGCAGATGATTCGTGCATTTGATTTCATTGAAAGCCAGTTTGGTGGAATTGATGTTGTCATTAACACGGCAGGTATTATGAAATTAAGTCCGATTGCTACTTTGGATATCGATGAATTTGACCTGATTCAGCGAACCAATGTCCGGGGCACTTTTGTCGTTTCCAAGCAAGCTGCCCTCAGAGTTCGAGATGGCGGCGCGATTATCAATTTCTCCACTTGAGTAACGCGAACCAGTTTGTTGCCCGGGGCCTACGTTGCTAGTAAGGCCGGGGTTGAGTCACTA
>N_1042
CTATTTAATTATAGCGGGAGAAGTTATAATTGAATAATACTTATAAAGCATATCCAACTATTCATTTTAGTTATAGGAAAGGGTGATTTTAATGGAGCTTCGTGTGTTGAATTATTTTTTAACTGTTGCACGTGAAAAAACGATTAGTCAAGCGGCGGAAGTGCTTCATCTTT
>N_1043
ATTCGTTTCGAGTGAGATATCATGATTTTGATACTTCACCTTGTTTTTTGCGCGCTATTCAGGCACATATGCTTTATCTATAATAACATCTTTCGGACTACTACCCAATCCAAAAAAGTCATGTGAAAAATACGGAACAAACGGTCATATTTCAATTGATTTAGAAGTGAATGACGCGCGGCAAGCTTTTGTTCGGTTCCTTTATTCATTTATTTACCCTACTAGAATATTTTTAGTTAGCGTTTGGGTTGTTTTTCTAGATAATTAGTATAAGAATTGATTTATTTAAATCCATGTCTAAAATAACGCCGTTGTCAATATACATAATTTTATACATATCGGGATTACGTTATACAAAAATAGACTGGAAGCAAAGTAATTTCTTACTTTGTTTCCAGTCTGAAGTCAGCAATGCACTACTATTTACTTCTTACTTCCCTTAAACCAAATTTCCCACAACTTTCACGCGCAATCTGGTTGCATTACCCGGATGATACGCTAATGGGATTTCTTCCACTTCCACCACTTCAATCGAGTCAGTCACTGCACCGGCTAGAGTTGCTTGTTCTCTCGCTTGTTCGGCATCTTGGAGCGCTTCTTCCCGCTCGATTTGAGAATAGATGTAGATTTGTTCGTATTGTCCGCTGATTTGGGAAATGGGTGCGCCGATTGCGTTGGCTACTGGGCCGTTTTTGTCGCGGAAAATTTGTGCGACGCCGGAGGTTTCGTCTGAATAATCACGCTACCACCGCCAACAAGTAA
>N_1044
AGCGTGATTATTCCAGACGAAATCTCTGGTGTCGCACAAATTTTCGCGACAAAAACGGCCCAGTAGCCAACGCAATCGGCGCATCCATTTCCCAAATCAGCGGACAATACGAACAAATCTACATCTATTCTCAAATCGAGCGGAAAAAGCGCTCCAAGATGCCGAACAAAAGCGAGAGAACAAGCAACTCTAGCCGGTGCAGTGACTGACTCGATTGAAGTGGTGGAAGTGGAAGAAATCCCATTAGCGTATCATCCGGGTAATGCAACCAGATTGCGCGTGAAAGTTGTGGGAAATTTGGTTTAAGGGAAGTAAGAAGTAAAT
>N_1045
ACGAAGCAGAGCAAATCAAAGTCTTCGTGAAATGGCGGATTACAAAGGTAAAAAACCGGTTTATTGGTCTCCTTCTAGTGAATCTGCGCTGGCAGAAGCAGAAATCGAATATCAGGATAAAAAATCTGCTTCGATTTTTGTTGCCTTAAAGTTACTGACGGAAAAGGTGTACTAGATGAAGGAACGAATATCGTTATCTGGACAACAACTCCTTGGACAATTCCTGCAAACATGGGTATTACTGTGAACCCTGATTTGGACTATGTAGTAATTGAATCCGCTGGGGAAAAATATGTTGTAGCAGAAGCACTTTTACCAAGCTTACGCGAAAGACTAGGCTTTGAAGATGCA
>N_1046
TCCAGTACCTCCTTTTTCAATTGGTATAGCTATTATATTTCTTAAATGTAAGCAAG
>N_1047
TCTGGCTTGGTTTGTGACGTTACCGGAGAATTTTCTGTTGATAACAAGAAATTTGTGGACGGTAAATTGACACTCAGTAAAGAAGGCGCTGCGGAATTAATGGAAGAAATTAAACGCCGCTTTGGTGATACATTATAAAAAAAATAGTGAGTTTCCATTAAAGGATTCGCGCATGATTTTATTTTATT
>N_1048
TCGGTTCACAGTGGCAAAATTTAATTTACTTAAATCATAGCTGCCCGTTTGACTATTAAACTGGATATTTGATTGTAACTCTCGAACAGTTTGCTGGATACCTTGCACTAAATCCGT
>N_1049
GGTGTTCTTTGTGCTCGCTTTGCCGGCGATTTATCAGAGCGTTGTTAAAACTTCGCGGACTTTGGCGATTTTGCTTGCTTCTGCGATTGGTTTGTATGGGATTGGCGATTGTATTTTTACAGGGTTGTTTAGTATTGACACGGAGCAGGCGAGTTGGACATTTTCGACTTGGGTGCATAATATTGGCTCGGGGCTCGGTTATGCGGGATTTTTGATTTTTCCGTTGTTTCTGGTCATTCTTTACCGGAAAACTGGCGATAAAACCCGCAGCAATATCTATCTAGTTTTACT
>N_1050
CCGCGGCTAACCAGTTTGAAGGTGGTTATAATTCAGGCGGAAAAGGGCTTGCCTGTGCGGATTTATTCACTGGTGGAACGCATACAGAGCCAAGAAGAATTACCGCACAATTAGAAGAATCCACTTTTTATCCAAGTCATGAAGCAGTGGACTTTTATCATCATTATAAAGAGGATATTAAGTTAATGGCAGAAGCTGGATTTAAAGTGTTCCGGATGTCCATAAACTGGACTCGTATTTTCCCGACAGGAAAGGAAGCAGAGCCTAACGAGGAAGGATTGCAGTTTTATGAAGATGTTTTTAAGGAGCTGAAAAAATATCAGATTGAACCGTTAGTGACGATTGCTCATTTTGATATTCCGCTAGCATTAACGAATGAGGTGAACGGCTGGGCGTCGCGTGATTTGATTGATTACTATCTTCATTATTGTGAAGTGATTTTTAAACGCTATAAACATTTAGTAAAACACTGGTTGACGTTCAATGAAATAAATACTGCAACAATGGAAATTGGGAATTATTTATCGCTTGGCATTCGTCATGCGGAGGGAGATTTCCTTCATCAAAAAGATGACCCAACAGTGAGATATCAAGCCCTTCATCATCAATTTGTTGCTAGTGCAAAAGCGGTAAAACTAGGCCATAGCATCAACCCAGAATTCATGATTGGCTGCATGATTGCTTATATGCCACGCTACCCGCGTACTTGCGAACCAACTGATGTCTTGCTGGCTAAGCAAACGGAAGCAATGCACAGCCATTTCTGCGGCGACGTTCATGTCAAAGGGTATTATCCTTTTTATGCAAAAACATTCTTTAAAGATAATGGTATTGAGCTTGAATTTGACCCAGAAGATGAACAAGTTTTGCGAGAAGGCACGGTTGATTTTTATACTTTTAGCTATTATTTAACGCTTTGTGCATCC
>N_1051
TGAGCGTTTTTCCAGTATCGTCCACGTAATTAACGGTTACAGGCTCTGCGGCTACGATGTTTTTAGTGTACACATATGTCACTGTTTGGCTACTTGTGTTGAATGTTCCGGTTGCGTTATTTGGTGTAGTTGATAATGTATAGCCGTCGATTTGTTTGGCAGTGGCGTTATATGTGTCGCCTACATTTCCGTTTAATGTTTCGGATGGAGCGAGTGTTTTTCCAGTATCATCCACGTAATTCACTGTTACAGGCTCTGCGGCTACGATGTTTTTAGTGTACACGTACGTTACGGACTGGCTAGTAGTAGTGAATGTTCCAGTGGCGTTATCTGGAGTAGTCGTTAATGTATAATCTGGGATGT
>N_1052
GTAACTCAACATTTTCCCAAATATTTCCTTTTCTCAAATCCGAACCAACTACTGCACGAACTTCACCAGAAACTTGTTCTGCATAAGAACCAAAAGCCAAATCCCATGCTTTCATTGACTCAGGATTATTAAAATCCCAGTCTGGCATTTCAATATTTTTATTTCCTATTGTTGATTCTAAAGTAACGCCACCTTTACTTTTAGCTATATCAGCCCCACTGGCTTTCTTGGGAGGGAAAGTTTATTGTTTTTATGTACGAAATTTATTATCCTTTCTGTTGCTAAAAAGTTTTAAATATATATTTCAAAAATGGTCAGAGATAATGAATTCATTATCTCTGACCATTTAATGACAATACTAGCTCTTTAGAATCTAAAATTATAATA
>N_1053
TCCGAAAAGTTCAATTAAAAGACCTCCTGTAAGAGGTCCGATGGCAGTTCCCACACCAATAACAGATTCCAAGAATTCCGAAGATTTTCCCAAGGCTTTTTCCAGAATACATATCCATAATTGTGGCATTGATTTGCGGGAAAAATAATCCGGCAGCAAGTCCCTGTATTACCCGGGAAATAATTAGACTATTTTCGGAATCTAAAACCAGCTGTCACACTCATAATTAGAAATAGCGTAATCCCGATAATGTAGATATTTTTTCGGCCAAATTTATCCCCCGAGTCGACCAGCTAAAATAAGTACAAGTCCAAAAGCAAGCGCATAGCCTGAAATTACCCATTCGATGGTTTCACTCGTGGCATGTAGAGTAGTTGTGATATCAGGTAAGGCAACGTTGACAATTGTTGTATCTAATAATGAAATAAAAGCTCCAAGCATAATTGAAATAAGTGCTAAAGTATTACGTTTATTCGTCTGTTCCATGAATCATTCTCCTTTTTTTGAAGCTTTTTGAGATATTTTCCATTATAAACCTAAAAACTCTGATGATAAAGAAGGAGCGAATGTTTCACGTGAAACATTTTACTTTGCGAGTAAGATTTGATAAGCTTCTTTTATTAAAAGGGCGGGGGTTAACGTATGGAAAATCGGAAGCAAATGATAAAAACGGAACGACTTTTTTTTAAAGCGAATGACGTTAGCTGATACTGAAATATTGTTTGGTTACTGGTCAGATGATTCTGTTACTAGATACATGAATATTGAACCTTTCCAAAGTTTGCAACCGGTTGAAGAAATGATT
>N_1054
AGAGTGCACGTTAAAATTAGCTAATTCATACTTATTAAAATAATTGTCGGCTGTTAGAAGCATATCGGGTCCAGTTGCTTTAAGTCCGGAGAAAAAAGCAACACCCAACATAATCAGCATAAAAATGGAAATAAAGCGGCTCTTAGAACGCCATATTTCGCGGTAGATATCTTTCCATAAAGCTGAACGTTTCACTGGTTGCTCCTTCCTACCATTCTAAATCATCAATCGACATTGGTTCTGGATTTTCTTTGATGCTGCGAAC
>N_1055
TATGATAAAATTGCTTGTATCAAAGAATTAAAAGCGTAACAAAAAAGTGCTACAAACCAACTAGCGGTTTGTAGCACTTTTTTTATGGAGTGGTTTAACTTCTTTTAAAGAAAAAGAAGCTAGTAGATAACAACGTCAATAAACTTCCTAGTGCAAAAAAGAGAGCATCTTTTGAATCACCAGTAGTTGGGAGGATATTAGAGGTGTTTTCAACTTTTTTTGTTGCTTCGGATGAAATCACAGTATCATTAGTACTCAGTGTAGTATTGTCGGTCATTTCTCCATTGGTATTTGTATTATCACTGTTTGCTATTTTTTCATAATACTCATAACGTTCAGGGGTTGTGCTAAAAGTACCCGATTCATTTCCTTTCCACTTTTTGAAGTTTATAGCCTG
>N_1056
TAGCCGATTCGTTCGGTTCAACGCCTTGGCAAAAACTTTGGAAAGTACAGCTACCAATGGCGAAATCAACCATGATGGCGGGTATTAACCAAAGTATCATGTTAGCACTTTCCATGG
>N_1057
ATTAATTATCATGAAAAGAGCGCTTATTAGTGTGTCAGATAAAAACGGCATCGTGCCATTTGCAGAAAAATTAGTAGAACTTGGAGTAGAAATTATTTCGACAGGTGGAACAAAAGCGGCATTT
>N_1058
ATGCCGATAAACTGGAAACCAAAGAGGTAGAACTTTGCTGCATAAGAGAATTAAAACAGCAAAAAAACAAATTAGAAGAAGAGATTTTGTTTTTAAATGAAGCAATCAATCTGTTGGAAAGTCCTTGATAGGATGAATTTAAGAATTGATTGATAGGTAGTAAGAGAGGATGATAATTTCATCTTCTCTTTTTTTATTTTATATTTTGGGTCACCCATAATTAAAAAAAGGGTATACCCAAAATATATACAAAACCATCATTGAAAATACACTTTTTTGGATGCCTTA
>N_1059
AATCAAATTTTAAAGAGAGATAAGGTGTGACAATGAGTTTAAATATATTTTCAAT
>N_1060
AACGATAGGAACAATGCCACATTCACAGGAAGGGAAAAATACACCAATAAGCGAGCCAACAATGACTGCTAGAAATTTATTTTTGGGGATAACACGGGCAATAAATTGTTCTGATATAAACATTTGAATAAAGCCAGCAATAAATACTCCAATTAATACAAACGGCAGTGCCTCAATCAAAATAGAAATAAAAATGGTATT
>N_1061
TGGTAAAGAAGTGGTTCGTTTGCAAACCGGAGACTTTTATTTATGGTTCGATTCGTGAACAGGTCGAGGAAATGAAAAAGCGTTCGATTCCCTTCACATGTACACCGGGTGTGAGTTCATTCCTTGGCGCGGCAAGCAGTTTTGGGGTGGAGTATACAGTTCCAGAAGTAAGTCAGAGTGTAATTATTACCCGAATGGCTGGCAGAACTCCAGTACCATCGCGTGAATCCCTCCGTTCATACGCGGCGCACCAAACTTCAATGGTAATTTTCTTGTCCGTTGTTC
>N_1062
TACAAACTACCCGAGAAAAGAGCAATTCCGACCGAAAATAAAATCGCTGCCCATGTGTAAAGCCGACTAGCTTGTTTTTCCATCAATAGCCCTACAACTAAAATGCCTCCTGCGTGGAACATTTGGTACTGAACGCCGGTTTCCCAAGTACT
>N_1063
TAAATTAAAGAATGTTCGCTTGCCTTCTGGTAGCTCTAAATTCTTGCCCAGTTACGGAGGAATTCTGCATTACCATGATGTATCGCATGGAGCACAAGTGGTGGAAGCGGGAATTGATAAACCATATGCGCTTCTTTTTCACCATTTCCAAAATAACTAATATTATCAACATGCGGCCATTGGTTTCGGTTATAATAATCGTCCCCGGAGCTGCAATGTCTACTAAATCTCTAAATAATTTCACGATTTCATGCGTCTCTTCTAAATGAATCGAGCTCGTTCCCGGCACTTTCCACATAAAGCCAACCGCATCA
>N_1064
TAGCATCATTCTAATTACTTATAGCTTCGTTTAGTTGTATTTTCGCAAACAAAAAATTGGGAGGTATTACACAATGTCTAAACAAGCAAAGTCTTTAACCTTATTCGGATTTTTCGCCATTACGGCTTCGATGGTTATGACAGTTTATGAATATCCAACATTTGCCACTTCCGGCTTTCATCTCGTATTTTTCTTGCTACTTGGCGGATTTTTATGGTTCTTACCTGTCGCTTTATGTGCAGCAGAAATGGCGACAGTTGATGGCTGGCAAGAAGGCGGTATTTTTTCTTGGGTGGGAAATACACTGGGGAACGTTTTGGTTTTGCCGCAATCTTCTTTCAGTGGTTTCAAATAACGGTCGGATTCGTGACAATGATTTACTTTATTCTTGGCGCGCTATCGTATGTATTTGATTTTCCCGCGCTCAATCGAACCCTTTTATTAAATTTATCGGTGTTTTAATCATTTTCTGGGATTTACTTTTCTCAACTAGGTGGTACGAAAAACACTGCTAAAATCGCGAAATTT
>N_1065
CACCCATCCTTAGGTGGTGGCTTCATAAGAAAGTATATGAACTTATTGATAGTGACAGCTAACAAACAGATAATGTAAAAAGCGTAATATGATGGAATTAGAATTCCTCGTATTGCGCTTTTATTTTTTGAATTATTTTTCCTTGTTATAATTTTGCCGTTATCTCGTATGGTTTGCGAGTTTATTGAGAAAATACAATTAGTTAGTCAATACATTTTTATTATTGTCACTTATAGTAATACGGCGCCAATGTGCGCCTCTACCCGAACTATATGATTACTTCCTTATGAGCACCTACCATTTGGTGGGTGTTTTTTGGAAAATAAATCCATAATAGCTTTCTCCTTTCGTAACCACGGTTACAGACGAAATCACAAAAGCTATCTATACTAAAGTT
>N_1066
TTGTTATTGTTATCGATATGAAAGATTATGGTATGTTAAACGGGAAAGCCGTTCTTGAAAAAGCTTTCGCGGAGATTGGTTAAGGGAGATTCATTCAAAATAGGGAGGTTTTAAAATGAGTATAATGTCAAAATTTGAACACGGCATGGAACGTGTTTTAGTACCAGTTGCGAATAAATTGAACTCGCAGCGCCATATTGCAGCAATTCGTGATGCATTTATTTTAGTTTTCCATTAATTATGGCTGGTTCAATTATCACTTTGATTAACT
>N_1067
TATACCAATTTGTTGGTTTGCGCTTATTAATGGGGATTTTTTAGGATATATTTCAACAGCAAATGCCCTTACTGCTACACAAGTTCCTCGTCATCGTAGCGGCTGGGCTCTGGGGCGGTTGTATTCCACGGCGGCGGTTTCGGGTGTGCTAATTGGCCCGTTAATTGGCGGAGCGTTGTCGGATACATTTGGCGTCAGACCAGTGTTTTACATCACAGGAGCACTTCTTTTAGGTAGCTTTTTCCTCACACTGTTCTTCGTAAAAGAGAAATTTACACCAGTAGAAAAAAAGGAAATGCGGTCAGGGAAAGAAGTTTTCTTATCGCTTAAAAACCCGGGCTTGATTATTTC
>N_1068
TTGCAACAGGTGGAGCTACTGCATTTTCAACAGATTTAGCCCAAAAAGAACTAATAGATGAACTATTACCGCAAGTGAAGATAACCAAAATAACAGGGAGGAACTAAAATGAGAATCACTGATTTATTAAGCAAAGATGTTATGATTATGTCATTACAGGCAACGACAAAAGAAGCTGCCATCGATGAAATGATTGCTTCGTTAAAGAGCAACGG
>N_1069
CTGTCGTGAATCCATCTACATGAAAACTTGTAAAGAATCCTGATAAAGCTACGAAAAGCACCGAGTTAATAATTACGCCTATAATCCAACGCATGTTTTAGTTCACTCCCATTCTGATTCAGGTGTTGCTGTTGGCATAATAATCGCAGCTAGAATATACAGTAAAATCCCAGTACCAAAGAATAGAACTGCTCCAGCCCAAAGTAAACGAATGATGGTTACTTCAATGCCAAAGTATTCTGCAAGTCCACCACAGACACCAGCAATCATTTTTTGTGAAGAAGATTTATATAACTTTTTCATTGTTTTCCCTTCCTTTCATTTTATTAAACGTTCTTTGTTTCAGTTCAGAAACTTTAATAATTCCATTTCCTACTTTTTGCTTGAAGTGTCGCCATGCTTATTTCTTCTGCGTTTTGAGTGAAGACAAAAGTTCTTTCTGCGTCATCCCAAATTTTTGCATTTTTTAAGTCAAAATAGATTTTTTCTTTTTTCGTTCCAAGTGTTCCATCGACATTCCATGTTGGCGGAATTTGAATTCGAATATCGCCATTTGGTGCTTCTAAATCTGAGGCCGAGGAAGTATCATTTTCGAGTATATACTCAACGTCCCCTTGTGCAGCTTTAGCAATCGTTGTAAGAAAGCTACCTTGAAGCGCAATATCTCCTTTAGCAGTAGACATATCTACATTCTCTACTGTGCTACGTTTGAAGAAAATTTCTCCATCCGCTGATTCTGTGCTCAAAAATTTACCACTAGCTCCTGATGAGCGAATATCACCGTGACGTGTTTTAATAATAGCATCTTCAGCAGCTGTATCGTCATATTTCAAATTACCATTTAAGAAGCTGAATTTTCACTTGCTCGTATAAACGTTTTGGAATCATAACAACTAAATAGA
>N_1070
ACCAATATTAACGCTATCCAAGGAACTTGTCAAACACTTTTTTCACAAAGCTCAAACACGTTGCTACCAAAGGCTTTTCCGGAGGTTTCATTTGTGAATTTCTGCGCTTAAATTAGAAAAGAAACTATGAATTAATTGTAACAATTGTTTCGGTTTTTGCCGTGGTAAATAATGAAGTCCATTTCTTACAATAACCATTTCACCGTGTTGAACAGAATGCACCATTTTCTTTGTATCTTTGGAAGATATTAAATCATATTCACCCACAACAGCTAAAAGTGGCGCGCTTATTTTTTGCAAATCCGCTTCTGACATATGTGGATGATAAA
>N_1071
TTTCAATAATTATCTGA
>N_1072
AATAATCCGAAGTGTCGTATCCCATTCATGAAATAAGATTACCCCACAAAGTGTTGTTCCGACTAATTGCATCCCTGTAGAAATCGGCATTGCTTTTGAAACACCGATAATTTTGAATGCTTGCATAATTGGAACATTTGACCCACAGTCCATAAACACCCTGTTATAAAACTAATTCCTACTGTTTTAAGCGTATAAACTGGGTCAGTAAAGAAGAAAACGATTACC
>N_1073
TGCATACAAATTGTTTACTGGTAAAGATATGCCAGTTTCAGAAGTAAAGAATTTATATTTCAACTAATAAATTCATCAGGATTTCGAGAA
>N_1074
GGTTCATCCATAATATAAATCGACCCTTTTTATGAAGCTCATTGGCGAGTTTTAAACGTTGGCACTCACCGCCTGATAAGGTGCTAAGTGCTTGGCCAAGCGTGACATAACCAATTCCAACCTCTTCCATTGCCTCAATTTTCTTCAAGATTTTTTTATCCGTAAAGAAATCGAGTGCTTCT
>N_1075
AAAGTTCCTGATTTTTTATGAAACATTGTGAAAGAATGAATATTTTTTCACAAACTCTCTTAAAACCCATGTTTTCAATGAGGATTTTGTGGTAATAACTGGAGAGGCTACGTAATTGGTTAATAGGAATTTAGAA
>N_1076
CGTATCATATCCATCGTCAACTTCTGCTATGTATGGAACAAAATCTCCTTCTGACGTATATCTGCCACGAACATCTTGAACAATAACAACATAACCTTGCTCCGCCAAAATATTAGGACGAATAAAGTGAAGCCCGTATGATTTACTATAAGGTAACCTTGTAAGTAAAACTGGATATTCCCCGCGTCTGC
>N_1077
AAATGCACTGCTCCTTGATACCCGATTGGTGAGAAGAAGAGTAGTAAAATAACCACAACCGCGACAAATGAAATAATCATTATCGGCCAAAAATACGTTTTTTCTGATGTCGGTTTTGTGAGTTTTTCTTTATTTTGTTCCATGAAAAAAATAGCCCTAAATATAAAAATTGCTGTACTTCTTTCATTATACATGACGAACATATCGGATGCGAAAGATTGAGCTTTTGAGTTATAATGGGTGGGGAAAGGGTGTTTCTAATGTCGATTATTGCACGAGAACTAACGAAAGCGGAAGAAGCTGAAATTGTCCGTTTAAAAGAAGAAGGCGAAGTAATGCTCCAAACGGACGGAACTCCAGAAGAACGCATCGAGAAAATTACTGAGTACTTAAAAAATACCTCGGCCAGACCCTGATTTAGCAGAAGAGCTTGG
>N_1078
ACTAGTGTATCAAAGCATTCTTTTTGGGATATATATAATTTCTGTGTGACATTCACTTTTTAATCGACTCCTTCTAATTCTTTTCTTTCTTATCTTTACGGATTTTTAGCACGATGAAAACACAGCCGATTAAAACAACCGCAAGTCCTGTAACTAGAAGAGGTACACTAGCCATCCCATCTTTTCCATAAGAAGGACTAAACATAATAATAATAAGACCTATACTAATAAGAAATAGTGCATTAACAATTTTCATTTTCAACCCACACTAACTTGGAAATAGAGTACAGAGCCTATTTCAGTTGCTTTTATTGTTTCTTTGGCGATTTTTGCTGCCTTTTCTTCGTCTTCAAT
>N_1079
TATTTTAACAGTCTAGAATTCATTGCTAGACTGTTTTCATAAATTAGACCTTGGTATGATGTGAACCTAGGACCTAAGAAGGAAGTTAATGCTATTTATTCATGTTATTCTTATATAGAAGTAAAAAAATGCACAGGGGGAAACAATTATGTATAGAAAATTAGCAACAGTAGGGATGACGGTATTATTAGTAGGAGCATTATCAGCATGTAGTTTTAATGATGATAAGGATACATCATCAAATAATAGCAGCAATGAAACTACTAGTAGCAAAAGCAGTAATAATGAAAGTTCATCAGATAGCTTGCAAAACAAAAGCTTCGA
>N_1080
TTTCAACCCAGCATCTTCCAGAATTTCCAACACTTTCCGTCCGAAGCCGATTTCTCGGTTCATCAAATATTTACTAATATAAATGCTACAAAAGCCGTCATCACTAGCAATTCCAACGACTGGACCATTGTTATTTTCGCGTTCATGAACGACACGCGTACCACAAGAATCAGGATTGTTCGTATTTTTAATATGCACCGGAATACCTGCATGGAAAGCCGGAATTAAAGCTTCATCATGAAAAACAGAGAAGCCGGCATATGAAAGTTCACGCATTTCCCGGTAAGTTAGTTCAAGAACTTTCTTCGGATTTTTCACGATAGCGGGATTGACTGCGTAAGCTGCATCCACATCCGTAAAGTTCTCGTATAACTCGGCTTGGGCGCCGTTTGCCACAATCGCTCCAGTAATATCAGAGCC
>N_1081
GTAAAATGTTACCATAAAATGCGCTTTCATGGAACTAGAAAGTGGTTTTTTATAAAAAAACTGGCAAAATGTTGACTTTTCAGTGTGTTTTTAGTAATCTTAGAATAATTCATATTTAAAACTAGCGACAGAGAAAAGTAAGGAAATCCATGCTATACAGAGAATTTATCCCATTTGGCTGAAAGGATAAAGATAGTCACATTTTCTGAAAAGACACTCTCGAGGTTTCTTGTTGAAAACAGTAAGCAAGAACGTATTCAGGCGTTAACTGACTTAAGT
>N_1082
ATCTTGCGCGGGATTGCGACTGTTTATGTCGATATCTTCCGTGGAACACCATTAATTGTACAAGCATTCTTCTTCTACTTTGGTATTCCAGCAGCACTTGATTTCAGGATGCCTGTATTCTTAGCCGGGGTTATCGCGCTAAGCTTGAACGCCGGTGCCTACATGGTCGAAATCGTTCGCGGTGGTATTGGGATTCGTCGACAAAGGACAAATGGAAGCAGCAAGAAGTCTTGGTTTACCACATAAAAAAGCTATGATGAAAGTTGTTCTACCGCAAGCAATTCGAATGATGATTCCATCCTTTATTAACCAATTTGTTATCACGCTTAAAGATACATCAATTATGT
>N_1083
CTGCTTATATCGGTACATATACCAAAGCCGAGAGCCAAGGTATCTATCGCTTAGTAATCGACAAAACTACCGGCGAAATCAAAGAAAATAAATTAGCTGGAAAAATGGACAATCCAACATATCTTAAAATTTCAGATGACGAAAAATTCGTTTATTCTGTAGCAAAAGATGGCGATAAAGGTGGGGTTGCAGCTTTTTCTGTGGAAGAAGACGGTTCGCTTCTTTTCATTAATCAAGATGTTCAAACAGGTAACCCACCATGTTACGTAGATGCCTCTCATGACGGTTCTATCGTTGTATCTGCAAACTATCACTTAGGCACAA
>N_1084
TGAAAGGCGAGTGGACACTTCCATGTGCTCGTACACTTGAGGATGTTATTTATCCTTATGAAGTGCATGCGACGGAAACCTTTGTGAAATCCAAAGAACAAGTTCTAGATGAATCTTGGCATGTGATGGAACAGGATATGGTCGATTTAACCCCTGTAGTAGAAGAACTTTTACTAGTCGAAATTCCGATGCAAGTTTTCAGTGAAGACGCACTCGAAAT
>N_1085
ATTACCATGTAACTCAAAGTGGATTAACAGGCCAGAAACAGAAAAAGATATATACACAGACAATTATATGGTGAAACAAGCTTGGTGGTTAAGCAAAGATTATATATTTGAGCAAATTAAAGACCTTTCCCAATAAATATTAATACTTAAAGAGCAAAATGCTTCATCTTAAAAATAGATGAAGCATTTTGCTGATTTTAGC
>N_1086
TCCGTTAATGGGTGATAGCGTGCCTTTTGTAGAATGAACCGGCGAGTTACGATTTGTTGCAAGGTTAAGCGGAAAAAGCGGAGCCGTAGCGAAAGCGAGTCTGAATAGGGCGCATAAGTAACAGGTCGTGAGTTCGCGACGGCACGCGCGCGG
>N_1087
TTATTGACATTACAAAAATGTAATGTGATAATGTAATCGTAATCAAGCGCTTACAATTACAAAAAGTGAAGATGCTTCGGAGGATTATTGATATGAAGATTAGAAAAATTGCTATTGCAGCTCTTAGTGTTGTGGTTGCTGGGTCATTACTTACTGCTTGTGGTGGTGGAAACAGCAAAAGTGACGATAATGGTAAAACAAAAGTAACGTTTTGGGCAGCTCCAAATCCAACGCAAGTAAAATATTGGGATGAAATGGCAAAAGCTTATGAAAAAGAAAATCCAGATGTAACGATTGAAGTTTCCCAAATGAAAGAAAGCCCATCTTCGGAAGCAACTATCCAATCAGCTATTGCCTCTAAAACGGCACCAA
>N_1088
TGGCCCCTCATAATTGCGTAGAATGGCTGATAGAAGAAGCAGGGAGATAGTGGCTAGATTCTTCTAACTTCCCAGCAAGTATTAATTTTCGAATCGCGGTCGCGCTTGCGATTTGGTCATGGTTTGCTTCCTCGTCATGGTATCCTGCATGTTCACGAGGAATGGTTTGAAGAGAAATGGACGGGTTTTGTTTCTGGGCAGCAAGGGCGTAGTGGAAACCGAGAATGTTATTAGGTTTCGTGATATCCAGCAAGTTCTGGCCGAACAACTTTTTAAAAGCTTCTGTATAAGCTCTAGCATAAGAAGTTTTCTTATCAACTAACGCCAGCTGAATCGCTTCATCAAAACGGGCTTCGTTATCGACTACTTTCGCAG
>N_1089
TATCTTCAAACAGCCAACCAAGTAGTTTCAAATAATATCGCCAATGCCAATACGCCCAATTTTAAAGCAAGTGAAGCGAGTTTTGAGGAATCACTTGGCTCAAGTTTGCGAGCATCTGGTCAGAATAGCACCGAGTCGGCCGGCAACCTAACGAAAACAAACACAAAACATTTAGCTGGAACCGATATAGACGAAACAAATGCAAAAGTAACGACCAAGAGCGGCTCCATCAACGAAGACGGCA
>N_1090
AAAACAAAACCACTAATACTAATAATGGTTCCTGTGTTTTTTTTCATTTATTCTTCGTCCTTCCTAATCGTCTGTGCTCCACTAATGATATCGAGTAATTCGCCAGTTTTTTGTTGTAATGCTTGCTTTCTGGCATTAAAAATAGCTTCTTCCAATTGTTTCTGGATATTGTCTTTGGCTTGTTTCATCGCGATTCGGCGCATGCAATATTCACTGGCAACCGAGTAACGAAACATGCTATAAAGCAAGCCACACAAATAGTTTTCTAATAATAACTGCTCCACCTGCTCATCATCCGTCTCGAAATCGAGTACATAATCTACTTCAATTTCCTCCGTATTCGAGTCTTCTGGAATTTCAGGAT
>N_1091
CACTTGCTTCGACTCGTTTTGAATATTAAAGAAAACAGAAAGAAGATTAGAATTTGGTGAAAAAGCTTCCTATCCAAGGTAAACTTTATTATAATAGATGAAGGCTGTTGCTCTTTTTAAGAATAGCAGCTTTTTTACATTTAAATTCAAACACAAAAGGACGGAAAATAATAACCAAGAAATAAAGGCAGTTCGAAGTAACATCTGAACATATATTTTAATGATGTTGCTGTGTATTATTGGTCTAGTAGCGATTTATGTCGCGGGGCTTGTTTAACGA
>N_1092
TGACGGGCGCTTTGATTGCACCAGCTACTATTAGCGATGGTGGTAGTTATGCAGAACCTGATATAACATGGAATTTACCTAGTTATACCAATGAAGTAAGTTATACCTTTAACCAATCTGTCACCATTGGAAAAGGAACGACAACATTTAGTGGAACTGTGACGCAGCCACTTAAGGCAATTTTTAATGCTAAGTTTCATGTGGACGGCAAAGAAACAACCAAAGAAGTGGAAGCTGGGAATTACTTGACTGAACCAGCTAAGCCTGTAAAAGAAGGTTATACATTTTGTTGGGTGGTTTGATGCCCAAACCGGCGGAACTAAATGGAATTTCAGTACGGATAAAATGCCGACAAATGACATCGATTTATATGCGCAATTTAGTATTAACAGCTACACAGCAACGTTG
>N_1093
TAACACCTACATTGCGCGGACCGTTCCCGCCTAGTTTATATGGTGTTTTTTTGGTAGCTGGTTTTTCCAGTGTGTTTATCAGTTTGGTTCACTCCTTTTACGATATAATTTCTAAATTTATCTATATTATACCTAGAACTCAAGCCTATTGTAAATTTAACTACGGTAACAAAAAAACTATCCTCCGAGGACCCTCGAAAGAATAGTCTTCACAAATAAATTTTAAAAAATAGGTGGTTACAACGGACTTCCGCTTCTCGCTTCTAATAATTTAATTTTTCTTGTAGGTTTCCTTAATCAAAACTTTCTCTTTCATGACTTTTTGAAAATTAATTTTCCACTTTGCATTTCTAAAAAGGAGATTCAGAATGTTTTTCATCTGCTTTGACATCTATGTGATATTCATCCCCTTTTTGTTCATTTTTGGTTATTTTGACATTATTCTTGGATTTAAGAAAATTTTAGGCATTCTTTCTACATTCTATTCTTTATCACTTTCGAGTTTCATAACTGTATAC
>N_1094
AAGTTCTAGCTGTTTACCATTGATTTTTACGGTTGTAACAGGAGAGTTTCCGATAACGATAGAAACCGTCTTGTTATCACCTAAATCAATTTCTGCAGAAGGATTTTGGGTTGATAGTGTTTCGTTTTAGGGATTGT
>N_1095
TAACCGCCCAAGGAAAATTCACAACCACCAAACAAAACTTCACGGTGGAAAACTACTGGGATGTATCAAA
>N_1096
TATTTTTCTTCTAGTTCAGGAGGGAATTTCACAGCTTCAGCCACTTCAATGGCAGTTAATCCTTTATTAATAAAATGAAGCGTTTGGTCATGCATATATTTATAAGCGTCACGTTGGTGAATAAGCATGTCATTAATCTCTTCATTACCACGTTTGGCCAGTAAATATAAAAGTCATACAAACTTCATATTTATCACCAAACGCACGAATCGCTTTGTCAATATCTTTCCACCACTCGTAAGCGTCACGAATTTGCGCACCACGTAATGTT
>N_1097
AGCGAAATGTACTGGGATGCTGGTGGCGGTACGGCCTATGCGAAAAAATATGTTTTAGATAATAAAACAAATGCATATTTAAGTGGAAGCCAATATAATGTAGCTACTCCTGATGCAGACGGTCAGTTGGCTATAAAATTCGAGTAAGAAGTGCCTATGAATTTGATAAATCATCTATAAACATTGGAGATATTATTGCTGCAGATAATTTTAAATCTATCTCTAATGTAGAAGTAAATGGTTATGAGGCAAGTCCAAACACGGGCTTCCAAATTGACGGGGAACTTGAAAATCCTGTACCACTTGCTGCGGATAAGTATGCGGTAGAAGCAAAAGCAACTGCAAACACATTAGATATCACAAACCCAGTTGAC
>N_1098
TAGAATCACCCGAAATTTCTCCATTACTTCCTCAGAAAAATCGCTTGTATCCGCCCAAAGAATTGCTAAAACTCTGACACAATGAAATATGCCCCATTCTCCGCAGTTTTAAAAAGTCCTAAATCCGCTTCAATTGACTGTTTTACACCTTCTAAATAAGCAAGTTGCGCTTGTTCAAACCCGCCATAAAATTGTACAATTCCTTCATTATAATCCTCCGCTGAAAAATCAATCGAACGAAAACCACCTTGCCCCTCTAAAAAATGCAGCGACAACACACCATCATCCGTTTGTGGTCCATACTCATTCAAAAAATCCCGCGTAAAATCCTCATAACCAATCAAATAATCCACTTCAAACCCGATATGTATTAATAAATCGCTCGCATATTTTTTCTTTATATGGTTCATTTTCTTAAAATAATAAGGGAAATCACTCATTGCCATACTAGCCGTTGTCACAGCTTCCTTGTCCCCAGCTGTATTTTTCATAAATTCACTCGAAAGTGGCGCGTGC
>N_1099
TATTAGCGCAAAACAAATGCAAATATAGCTGCTCTTTAGTCACTTGGCTAAGTTCTTCCGGGAAGAACGGAATTCTATCCTTACTTCTACTTGAAGCCTATTATCTTGTAAGTATCTTCCTATAGTTCCCACTAGTTAAGTGATTAAAATATTCACTTGCCAGTTTTAATGTTTTTGGAAGTTTTCCTTCTTTGTAACTGCTGCATCGTGTTTTGCAACATTTGAAGCGCTGGTTTGTTTCTGTCCACTCAGCTGAGATTTGTTGTGAGGTA
>N_1100
CGGACATAAGTTTTCTAATCATTTCTTCCTCGTCAAAAGACATCAAATAATCTCGTACATATAGCGCACTTTCGTCCATTTGATTGGATTCTTTAATCATTTTCGTTAAAAAAGACTCTTTTATTATTAGCTTCTCGTAATGCTTCAGCAGCTAGTTTTTCTAAGTAGAGTACTTCGATGTTTGAATCTTTCATTGTTTTAGCAAAAAAATCATGTTCCTTCTGCATCATTTTTAAATACGGTATATCATCAAATAATAAAGATTCTAGGTATTCTGGTGTGATATTTTTCGAGTTCAGAACCCGGCCTCTTTACAAGAACTGTTTGGAGTTTGCCAATTTCAGATG
>N_1101
TTCATATCTGCAAGATGCTCTAAAAATCCCGGTAACTCTTCCATATGTTCGTTATGCATTAACGAATTTACTACAGTTACTTTCTTTCCTTCTTGATGTGCTAAATGAACTATTTCACGTAATTCTTCGACAGAAAATGAATGCGGCAATCTTAAACCAAATTGGCTATTACCTACATATAGTCTGTCTACCCCCGCGCGAAGCAATTGTTCAGCTTGTTTCATTGAATCTGCTGTCGCAATGATTTCCATGTTTTTCTCCTCATTTCTACAAAAACGTTACTTGATAAA
>N_1102
AGTCGAAACGAAAGCCCTCCAACATTTACAGCGCGTCGATGAACAACTCGGCTCCCATACAATTGATATCGAACCAACGAGCGAACTCGTAAAACACCATCCAAATAAAAAATTAGTCAACTCGCTGCATCACCAATTTATCAAAAAATTAGCACCTAGTTTCAAAGTAACAGCACGCACTGCCGATGGAATGATTGAAGCTGTAGAAGGTGACAATTTGCCAAGTTGGTACTTAGGTGTTCAGTGGCACCCAGAATT
>N_1103
GTTATGCCTTGCAGGCTGACACATTCAAGCGTTTAGGCCAGTACTTCGCAATTACACCCAACTCATTCGCAAATTAAAAATCCCAGTCATCGTAACAGGCGTCGGGTTAAGAGCGAATTACGAACCACAACTAGACGAAGGTTTTTTCTTTTGATGAAGATGTTACTAACTTTGTTAAAGCAGTCCTAGAAAAATCAGCTCAAATTGGGGTTCGAGGACAAATTTGCTGAATTATTTAAAAAAACTAGGATTTAACGCAGAACTTAGCTTCCGAGTAATTGGTTGTCCCGTCCC
>N_1104
ATTTAAGTTTCAAAGTTGGTAAATCCGTTATTCAGTACGGTGCTTTCATCCAGTCCATCGTTGACTTTGTCATCATCGCTTTTGCCATTTTTATTTTCGTCAAGGTACTTACTAGTTTTATTAAGAAAAAAGAGCAAACGGTGGAAGAAACGCCAGTACCTCCAACTGAGGAATACTTAAAAGAAATTCGTGATTTATTGAAAGAACAACAGAAATAACTGAAAAAATCCTTCTTTTGTGGAAGGATTTTTTATTTACATTCGCGCTTATAAAT
>N_1105
CGTTCCAGAACTAAAAAAAGCAACAAATTAATTAAAGAAGTAGAAATCGCTGGGCCGGGTTTTATCAACTTACCTCCATAATGCTTATTTAACTGATTTAGTTCCTGTGATTTTAACCGAAGATAAACAATACGGAGAGTCTGATTTTGGTGAAGAAATTTGCAGTTGATAGCTTTACCGCGAACCCAACTGGTGACTTGCATTTAGGACATGCTCGTGATTCGTAA
>N_1106
ATTCGCATAGAAGACGCTATTACAAGAGCGACTAATACCATAAATATAACATCGAATACTTTGGCTTTTAGACCTGAAACTTTGGCATATTCTTCATCAAATGATAACAGAAATAGTTCTTTATATAAAGATAAAATAACGATAAATACAATAATCGCAGTAACGACAATTGTAATCATATCCGTGCGGCTAACAGCACTAACACTCCCAAATAAATAACTAAACAAATCTGTATTAAAGCCATTTGCTAAGGAAATAAAAATAACAGAGAAACCCATACCAGCCGACATAATAATCGGAATTGCTAGTTCCTCAAAATGCTTATAGACGTTGCGAAGTTTTTCCATTAAT
>N_1107
GCAAGTAATAAGAATACTAGCGGAATATAATAACCACTAAACATGGTTGCATACCAGTTAGGGAAAGCAGCAAAAATCGCGCCCCCTAGTAACCAAACTTCATTTGCATCCCAGAACGGCCCAATCGTATTAACGAGCACGCGGCGTTCCAGTGCATTTCTAGCCATAAATCGTGTAGACATCCCAACACCAAAGTCAAAACCTTCAAGGAAGAAGAATGCAATGAATAAGATGGCGATTAATAAAACCATCTCATTTAGTGACAAAGCTTTCATCCCCC
>N_1108
TCCCAACATCTAAATCACAAACTTTCTCTACAGCAGCTGACAACCAACCGCATGCAGATATCCATGTACTTCAAGGTGAACGTCCAATGGCGAAAGAAGACAGCATTCCACCGTTTTCTCCAGATTCACCGGATATTCCACCAGCTCCACGCGGAATTCCACAAATCGAAGTATCTTTTGATATCGACAAAAATGGTCCATTGTAACAGTTCGTGCAAAATTATTTGGAACTGATTGAAAAAACAGAACATCGTTATCAAATCTTCTTCAGGTTTAACAGACGAAGAAATTGAGAAAATGG
>N_1109
CCAAAGTAGATGCGAAGAAAAATATGAGTATTCTTCAGCGTTTACTTGCTGGTTTAGCTGAAATATTACACTCCATTAATTCCAGCAATTGTTGTTGGGGGTCTTATTCTCGGTTTCCGTAACGTAATTGGAGATATTAAGTTTTTAGAAGACGGCACGAAAACGATTGTGGATGTTTATCCATTTTGGGCTGGTGTTTATAGTTTCTTATGGCTTATCGGTGAGGCTGTATTCCACTTCCTACCAGTTGGAATTACATGGTCCATCGCAGAAAAAAATGGGAACCACACAAATTCTTGGGATTGTCCTTGGTTTAACGCTTGTTTCCCGCAATTACTAAATGCTTATAGCGTTGTTGAAACAAAAGCAGGCGATATTCCAGTTTGGGACTTTGGCTTTGCTCAAGTACAGATGATTGGGTATCAAGCGCAAGTTATTCCTGCCATTATGGCCGGATTCTTACTAGCCTATCTCGAAATTTGGTTGCGTAAATTTATTCCAAATGCCATTTCGATGATTTTCCGTTCCATTCTTTGCTCTCGTACCTACTGTTCTTGCAGCTCATGTTATTCTTGGACCAATTGGTTGGAAAATTGGCGACGCGATTTCGAACGTCGTTTATGCTGGCTTGACTGGTGGACTAAGTTGGTTATTCGCCGCACTATTTGGCTTCCTATATGCCCCGCTCGTTGTCACGGGACTGCATCATATGACCAACGCCATCGACTTACAATTAATGAGTCAATTTGGTGGAACGAATCTCTGGCCGATGATTGCACTTTCTAACATCGCCCAAGGGTCCGCTGTTCTAGCAATTATTTTCTTACATCGTGGCAATGAAAAAGAAGAACAAGTTTCAATTCCAGCAACTATTTCTTGTTACCTTCGTGCTAGGAACCTGCGATGTTCGGGATTAATTTAAAATACTTATATCCATTTGTAGCTGCCATGATAGGTTCGGCAAT
>N_1110
GGTAAAAAGGTGCTCGCGTTTGCTCAATATTATTTCTAATTTCCGTAGAAGAAATCGTCGTTTCTGGCATATTGATTTTAACGATATCATACGGAACCTCCGTCTGATAACTGGGGCGATTAACCCCAACGAATGTCACCATTTTTACTAAGTCATCTATATGATACCACTTTGGCAAATATTCTACCATGTCCCCGCCGATAATGAAATAAAAATCTGTATCCGGCTGTTCGCTTATCATATCACGCATTGTGTCATACGTATAGGACTTTCCCGCGCGCATGAGTTCACGTGTATCAATTTCAAAGGAATCTATACCTTCT
>N_1111
CGAGCAAACAGTCGCTCTTTGCGGAAGAGATACAGTACAATTTCGTCTGCCAAATAAAAGCAATTATCACGAAATTAAACAAATGCTGACGGAACAAAAAATTTTTTATAATGAAAATCCCGCTTTACTCAGTTTCCAATACGAAAAATTTCAATTTGTTATTTTCAAAAATGGACGCGTGTTACTTCATGGGACAGAAAA
>N_1112
AACGATATTCACCATTGATTGGGCGAAAAGCCAAAACGTGATAACCCCGAAAACAATCCCAACAATAAGTTTATTTGTACCTTTATACGCTGTTGAAGTCATTAGTTATTCTCTCCTTTTAAGTAATCTACAACACAAGCTCCCATGGCTTTTGATGCAATTAATAATGAATCTTCATTGATGTCAAATTTTGGATGATGATGCGGATAAAAATGCCCATCTGCCGGCATCGCTCCCACATAGAAAAATGAGCTCGGACGTTCTTTTGCATAATAAGCAAAGTCTTCTGATGGTGGTTGCGGTTCACAGCGCACAACATCTGTAATTTCTGGAATTTTCGCCCCTTTAATAGATTTAACAACAAAATCAGTCAAAGCTTCGTCATTATTTAAAACAGGATAATCATTTTTGTAATCAAGTTCACAAGTAACGCCAAACATTGCCTCTATTCCGCTAACGATACGGGTAATTTCTTTTTGAATAATGTTGCGTGCCTCTTCGAGACATAGAGCGCACATCGCCTTCAAGCTCAACCGCATCCTTGATGACATTAAAACTACCTTTTCCATCAAAAGAACCAATCGTAATTGAGCCGACATCAAATGGGTTTAAACGGCGACTAATCACCGTTTGAACAGCTACTACAAATTCACTTGCTGCAACAATAGCATCATTCGCTAAATGCGGAGATGAGCCATGTCCACCTTGACCTTGTACTTTAAGTTTGAAATAAGAGCGACCAGTTTGAATTGCACCCTCACGGTAGAAAACTTCACCCGTTTTCATCGTAGACATCACCAGAATCCCAAGGACATTATA
>N_1113
TTTTCACCGGGAGGGGTAATCATTACGATTCGCTTTACTCCGGCAATTTTGGCTGGCAACACATTCATTAAAACCGATG
>N_1114
TCTTGCCATGATTTTTCATCCTTTTTTTCTTATTTATTAACCATTTGTTCACGAAGAGCATCAACTAGCTCATTAACTTGCTCAATATTTTGCAGCATTTTTTTCTCAAAATGGTGAATTGGAAGAAATACGCCAAGTTCATCTGCATTTTCTGATGTTTCTTGTCCATAGAAAATTCGGCTGGATGGAATGATTTCCTGTATATGCAAGAAAGTTTTCCAAATAAACGCATAGACTTCCGA
>N_1115
AATAAACGAAAGATTGAAAAAAGCAGGTAAGGATAATTCTACAGACTTTAAAAAAATAGAGAATGATGGATTTGAAAGATACGAAATTCAAGATGGAGAAAATGAAGTTCGTAGTATAAATAAAATCTCAACGGGAGAGAAGAATATAATTGCATTTTTATACTTTATATACTCTCTTGAAGATATATTGAAAATCAAAAAAATAAACCTAAGATAATTATTTTCGATGACCCTATGAATTCAAATGATGATACTATGCAATATTTAATAATAACAGAGTTACAAAAGCTTTATTCTGGAATTGATAAAAATAAGTTTAATCATGAAAAAGATTACTTCCTTTGCCTAACTCACAATGTACACTTCTATCTAAATGTACAGCCCCACGGAAATCATAAAGACAGTAAAGGTAGAACAAAGTAGATAAAAGTAATTTTTTTAGAATTGAAAATAAAAAATTCAGATTAATAAAAAATGAGAAGGAAGATATTAAAACGAATTATGCAGGACTGTGGATAGAATTAAGTGAACTATGTGAACGTAATCTTAGGTATGCAATCCTAAACTCAATGCGAAGAATAATTGAAACTTTTGTGAAATTCAACAACTTAAATACAGATGATTTTTATCGAGAGAATGCGATATAA
>N_1116
AATTCGAGCCGTCTTTTGGAATTACGTATTCTAAATCTTCATTTTCACTTAACATTTCCGCCGCTTCTCCGGAGAAAGTAACCGCGACACCCGCCTCATTGTCCGCCATGAGAAGTTTAATCTCATCGCCAACAATTGCTTTTACATTCGGTGTCATCGTTTCTAGCTTGTCTCTGGCA
>N_1117
TGCGCTAGATATCCATACGCTTATCCCGAAATGCAATGAACTTATTGTTACAACACCACATTATGCAGCCGCGTCAGTCGCACATC
>N_1118
AGATTTGGTCTGCCCAATCTATATCTGTCTTTTTAACTTTTTTAGCTTGGTGCGTTGTTGGCAAATTCATATTGCGCGAGAATTTGACGTGAGTTTCAGAGATGGCATCCCCGT
>N_1119
CTGCTTTCCAGTTTTTAAGAATTTTATTAACGTAAGCATAATTTCGTTTATTAGCTCCTTGCTCTGATGTAACTTCTAAAGCCTTCATGACAATTTCTCGATTACCTGCAAAATCATCTACCCAAGCAAGCAATTTTTCTAGTTCGATTGGAAGCATCATTCCGAATCCGTTTTGTTCCCAAAAATCCTTGAAATTTAAATCGCTGTTGTTGTTGTTGTTAATATCTTTATCTAATTCTTTATCTATATCTATTGCGTTACTTTGCGTAACAGTAACGCTACTTGTAACGTTACACTCTTTACTCCCTTTACTATCACCACTCGCTATTCTGTTCTGCCGCATAGC
>N_1120
TGAATGATTACGTTTTGCGATACGCAATCATAATTTACATAGTGTAACTTTAAGTTTTAAATCGTAATCATTACGAAAAAGGAGAGGTAATATGAAAAAATGGTCATTTTTAGTTGTAACAGTGTTGGCGTTCGTTTTAGTTTTGGCCGGATGCGGTGCTAGCAACAATAAAGTAAGTGGAGATAAGGGACAGCTGCAAGGTAGTGACAACTTTTTATCCAATGTACAATTTTCAAA
>N_1121
TCCCGCATTACACATCAACATAATATTTTTCATAAAATCCCTCAATTAGGCTTTAATTCTGTCATTGGCTTTTAAGAATGGTAGGTAAAGAAGTACGCAGACGCCAATCAAGAAAATTTGGAATCTGGCGCGCGCCATCCCCACCTGCTGCAAGGAAACAGGAAGACAACAGACTGGTGTGGTCCACGGAACCATTACGACTACTTCTGAAATCATATGCAGCTTTGTCGCGAAGTAGGCTAAACATAAGCAAAGCGGTGTTGAAATAATAACGGAATCATCAAACTCTAGATTATAAACAATGGGAAGGCC
>N_1122
TAAGAAGCAAAAAACTTCACGCTTGATATTGAAAGAACTAAAAGGTTATGCGGACAACTGGAAAGATGAATATGGCTACTGGTTTAGCGTATATTCGACTCCAAGATGAAAGCTTAACTGACCGTTTTAACCGTTTAGACAAAGAAAAATATGGTGTAATTAAAGACATCACAGATAAAGACT
>N_1123
TGCGCTAAAAAAACAACAAGATAAAGGGATTGATTTGATTCCAGTTGGTGACTTTAGTTTTTATCATCAAGTGCTTGATACGAGTGTTACGTTTGGGATTATTCCAAAACGTTTTCAGCATGATGGAGGGAAAGTTTCGCTAAATACATATTTTGATATTGCACGTGGTAAAAATGACGCGGTGGCCTCTGAAATGACTAAATGGTTTAATACGAACTATCACTATATTGTTCCAGAACTCGCTGATGCGGAGCCGAAAGTGTTGGATAATCGGGCACTATACTATTACGAAGAAGCGAAGAAAGAGCTTGGTATTGAAGGAAAACCAGTGCTTGTTGGGCCAATTACTTATTTAAAACTTGGAAAAGGTAGCGATGCAAAAAGTTTTGAAGTATT
>N_1124
TAACAGGATGGTCTGCAAAAAGCATTTGAGCTGCTCACGCTTCATAACGCAGTGAAACGGCTTGACAAAAGCGGAGACACGCCACTATTTGTCAATATTTCGTATGATACATTTTTAGAAATAAAAAAGTTTTGCACGATACCCTACTTGATAACGGGAAAATAGTTTTTGAATTTTTGGAAACATTCCAAGTTACCACAAGAACGAATGAACGACTTAGAAAAACAACTGCTTCAATTCCAGAAAAAAACACGAAACTAAATTTGCTATTGATGATTTTGGCTCCGGTTATGCGGACTTGCATCGCGTTTTTGCGCACCAT
>N_1125
TAAACAACCCGAATCAATTGCAGGGTATACATACGTAGGATATATACATACAAGTAAAAATAATACAGCGCCCCCGGTTGAAAAAGGGATTGTAACGGTAAACTATCAAGACGAACAAGGAAATTCAGTTGCGGCCACTGAAACATTAGAAGGCGACATCGGCAAACCATATCAGACTTCTATGAAAAATATCGAGGGCTATACGTGGAAAGAAGTCAAAGGAGAAGCAACCGGGACTTTTACAGAAAAAGCACAAGTCGTTACTTATGTTTATCAAAAAGTGTCCGTAGCTACTGTAACTGTTAGATACCTCG
>N_1126
ATCGATAGAATTAGCGAAATATGCCCAAAATAAACAGCAAGTCCAAATTGGGTCTAAATAAAAAAGCTGGTTGTCACGAGGACAACCAGTTTTTACATGAATAAATTTCTGGATATCGACTTTAAAAGGTAAGCAAGGGCCAATGTAATACCAAAGATAGTTAATGCTTTAGATGTGGATTTCATGGCTGGGACCATTGTAATCGGCGAAGTTTTGCCGATGAAACGACGCACGGCGCGAATAGCTTCTGGCAAACTAAGTAAAATCAGAAGCGTCCACCACGGAGCATCTTGTGTGAAAATAAGGGCGATTTCAAATACGTAACTGAATAGA
>N_1127
TAAAGAACCAAAATGTGAATCAGAAAAGCTCTATATCATTGAAATTGATAAAAATTACATGTTTTTCACGCATATGGATTCGAAGCTTTGAAACAATCAACTTCAATACACTATAGCACATTCCAAAGAAGAAGCTCTTTCTGGCGATAAATTAAGTATGACGACTTTCGCTTGTTTTTAGCAACACACAATTCACGCCATACTTATACTGTAGTCCCTTTTGAGCAACTGGGTGAAGCATGACAAATGATGAACACACGCCAATATTTTATCGACAAAGGTCTTAGTTACGAAAAATTAAAAGATTATGATATTTATTTGCTACAATATTTTGTCGCTAAAGAACTAGCTAAAATGGAAAAAATAAAAGATTATGAGTTTTGTAAATTAAATTC
>N_1128
TTTCAGTGGATGAAACTATCCAAAATGCACGGAAGATTATCCAAGAAAGTGGCGCTCATGCTGTAAAATTAGAAGGAGCAGGAGAAGTCGTTAACAAAATTGCTCGCCTAACAGAAGCAGGTGCTCCAGTTGTCGCGCATCTTGGCTTAACCCCGCAAAGTGTTGGCTTAACTGGAAGCTATAAAGTACGTGCTAAATCTGCCCAAGAAGCACAAGAGCTAATGGATAATGCGTTAGCTGTAGAAGCTGCTGGAGCGATTGCACTCGTACTTGAAGCAATTCCACGTCAACTCGCTGAAAAAGTAAGTAAAGCACTTTCTATCCCTACAATTGGTATTGGAGCAGGCGTAGAAACAGATGGACAAGTACTCGTTTATCACGATATTATCGGTTATGGAATCAGTCGTCGCGCCAAATTTGTAAAAGCGTATGCGGACATTGATGAAAGAATCGAACCAGCACTAGCAAGCTACGTAAAAGAAGTAAAAGCAGCGACGTTTCCAGAAGTGAAACATAGCTTTACCATGGCTGAAGAAGACTTAAAAGGCCTTTATGGAAGGGAATAGCAAATGTTAAACTGTCGAAATAAACAAGACCTTAAAGAAGCTATTTTAGAGCAAAAAAAAGCGAATAAAACAATTGGTTACGTTCCGACGATGGGCTTTTTACATGAAGGACATATGACACTTGTCAGCCATGCGAGAAAAGAAACAGATTTTGTCGTTATGAGTGTTTTTGTTAATCCAACCCAGTTCGGTCCGAC
>N_1129
GTTTACCTTGGAAGTTGTCTCCTTGGTCCTCATTTACAAGTGCGATAGTCATCTTGTGTGTTTTTCACTATTATTTTTAGACTCCTTATTCGAACTTTGATTCAAAGCCAAATAAGTAATTCCTGCCGAAAGAAAAATCGCCAAGACTAAAAAGAGTAAAATACTCCATTTTACTTTCTTCATTCATGTCCCACTCCCGCTGTGTCTTTTTTATATAAATACCTTTTTAGGCATAAGCTTTCTATGTTTAGAAAAAGCCATGCAAAAAACTGCATGGCTTTTCGTAAAGCATCCAACGATATTTGTATGTATGCCCCACTTTTTGTTGATTTTAGAATCCGAAGT
>N_1130
CCCCCAAC
>N_1131
GCTCCGACACAACTCGCACAAATAGTCGTTGAACCATAAACATATAATTTCGCTTCATTTACCATCACGCTTCACCTCACTATTACTGTACAAAAACCCACCAAAAAAAGCGACTAAGCTGTTTCACGAAGCATAACTATTAAATTTTATGAATTTTTATAAAGATATGAATTGACACGAATTTACAGATATATTATAATATTTCCAATACATTGCTAATCTTTAAAGCAGTAGTGTATTAATATGATAAATTATCTCTAGGTTGTACCCGTGATTTCACGGTCAACATATAAGTAACACTCCCTTTAACAATTGGGCGCGCAACCCAATTGTCTTTCAAACTTACCAGTTGAAAGAGCACGTTCCTTTCTGAGCCTTAGGAACGTGTTTTTGTTTGGCCCGTTCGAAGCAAAGCGAGTTACGGGCCAAATATGCATGCGAGCATGTAATTCTTCCCGAAAAATATATCCTCCAAACAAATACTTTTCAATACTTTCAGAATAATATAAAATCATTGCCCGATTTATATGTTATATATATCCATCTACATACTTTTAACGTCTGTCTATTGAAGAAAAACCTAGCTCCATCAACACATTCCCATCGTAAAACAGTACTAAAAACAATTATGTCG
>N_1132
TGGCGAAGTTTTGATGCTCCGTCCATATTGGCAGCTTCGTAATACGATG
>N_1133
ATTTCTACGCTATTACCCTCAGGTGAGTTTATTTCAGAGTCCTTTTTCAAATAAGTTCATAGAAAAAAGTATTAGTTTCACTTCGCTGAAAATTATTCGAATACATTAAAAACATCTCTTTCTTAGATGTACCTTCTTCATAAAAAGCACTTAAATTGTTGTTTAGCTCTTTATCAGCTTTTAAGTTATCTTGAATCCCCTCAGGTAAAACCCCTACTTTTACTTAAAAATGTCCTTTGTAGCTTCCCATACATCAATATTAGCTAGTCTTGTATTTAATGTCTGAAGTGATTGATAAGAAGCAATAAAAGTACCTATAAATAAGCAGAGCAGCACAAATTTAATA
>N_1134
CAAAAAAACAGATTTATATTTAATGCAAGCGAATAAAATTATCAAGTTAAACGAAAAACATAACTTTGAAATAAGCGAAGTAAGCCGCGCTAGTCCTCAAATTATCAATAATTATACTAGCTATGAGTTTAGCGACGGAAACCGTTCGAGTGATAGTAATTTCGATAGCTTTGATATTGAATTTACATGCAGATTCAAAACAAACGGTAATATCGACTATCACGTTCGACTTGATGAATTATTCGAGGATATTTTTATCAGAAAAGAAT
>N_1135
CAACGACGATATAAAGGACGTCTTGGTCTTTTTTAGAGAAGCCACCGCGACCTTCCAACACTGTTACCCGCGATTCATCGCGAGCATCACATGGGAAGCAATCGCGTCATTATCTTTAGAAATAATGAGCGCACCGCAGCCGCATAAGCTCCTTCTTGAACAAAATCAATTACGCGAGAGCCGATGAATACGGCGACGAGCGTGTACATAACTTGACGGACATCTAAATAGGAGAGTGAGGCAACGAGAACAATTGCATCAATAGCAAATAGCGTGCGCCCCATGCTAATGCCTTTCGTATGATTTAGCAGTTTGGCGATAATATCACTACCACCAGT
>N_1136
TAACTGTAGAAGCAGTAGATATTAAGTCTTTAGAGCAACATATTAAAACAAGTGATGTATATGTAGCTATTACAAAAGCGAACAAAGAATTCGATATTCGAACATTGAATGGTATTGCCTTCTTAACAGGCATGGGCATGGACGAAGAAACAGAAAAATTACTTAACGCCTTAAAATAAACCAGATAAAACAGGGAGCGTGAAAAAATGGAGTCATTACAATCAGTTATACAGTTTATTTTGAACCTTGGAGCTGCCGTTTTTGTTCCAGCACTAATGATTATTATTGGGCTAATTGTACGAATGAAAGTAAGAGATGCGGGATGAATCTGGGTGTATTTCTAGGGGTTGCTTTCCTTGAATCAACATCGTTATCGGCTTTA
>N_1137
GTTTTTTCCTTTTGAATAAAAAGTAGCTGGGTCAATATTCGCTTCTTTTTCTAAATCAAGTACGACGATATCAGCTACGCTGCCTTCTTCTAATTTCCCGTATGGGAGTTTAAAGCATTCCGCTGGTTTTACAGTCATCCAGTCGATTAGCTGTTTTAATGTCCATTCGTTCGTTTTAACAAAATGGGTATATAGTAATGGGAATGCCGTTTCTAGACCTACAATTCCGAAAGCAGCTTGCTCCATCGGTACATTTTTTTCTT
>N_1138
TGCATCGTACCAATCATGCTGTTTCTCGTAATGTTTTGTTGGCAACCGCCGCATTTTTATGCGATTGCGATTAAACGGAAAGAGGAATACGCAGCTGCTGGAATTCCAATGTTACCAGTAGTAAAAGGCATTGAACGTACAAAGAAAAGCATGTTTTTCTGGGTGATTTTATTAACTATCCTACCGTTCTTTATGTTTGAACTTGGCATCGTTTATGTTGTTTTAGCAACGTTACTGAATATCGGTTGGTTAGCACTTAGTATTTACGGCTTTAAAATGGAAGATAGTATTAAATGGGCTAAATGGATGTTCGTTTACTCATTAAATTACATGA
>N_1139
CCGTTTAAAGGGAAATGGCATTTTTATTTCAAGTATTATTTGTTGTCTTCTACAACTTCAGTGTCATCAGGAAGTTATCTGCTACAACTGGATTAGAAACTGCATTACCTTTTTCAAGTACAGTTCTGATTGCGTTACGGTCAAAAGTTAATTTGCTGTTTCCGCATTTCAAAATGACTGTGCCATCTTCAATTGCTTCAACAATACCGTGAAGTCCACCAATAGTAATAATTTTATCACCTTTTGCTAAACTACTTTGCATATTTTGTACTTCTTTTTGACGTTTTTGTTGAGG
>N_1140
TAATTGTCGATTTTTCATCTTCTAATAAATAATACCCTTGTCCACGAACAGATTGAATACCATCGAGTCCTATATTATCTAATTCTTTATTAATTTTTTCCACATCATATTGAAGTGTTCGTTTGGAAATTCCTAGTTCTTCTTGTAATTTCTCGGGTGCAAGATATACATTCGCCACAACGAGTGATTCGAGCAACGCCATTTTCGAGCATCAAATTGTACCACTTGGCCTACCTCCTTGATTTCGGTCTAGAAGGTAAAAAGATATGTCTACTTTAAGGTTATGCGAAAATGTGATATTTTTCAAGTTAATTTTTATTTCAGGCACAAAAAAACCGACAAAGCCAAATGACTTTGTCGGTTTGAATAAAGCTACTTTTTATAAACTGATTTCCACAAC
>N_1141
TTTGCAAGGGGCATATGTTGGTCAAGTCCGGCAAGTGCCATTGCGTGAACGATATTGTCTACTTGTTCTTGATTGTAACTTTCAAATGCTTTCAATGCTTTTTGTCCATTGTCTGCTAATCTGTCAATCACTTTTTGAACTTCTAATACTTCTTGGGCCGCATTTTCTTTAATTGCCATTTTCCAGAACCTCCTAATATTTGTTCGGGACTTAAAATGTCCATAGTAGACTTTTAACGTCCCTGATAATCCAAAAAAATTTAGCTTGTTGCTTTGCCGTATTC
>N_1142
TTCACGCTTGTTCAAGGTGCTGCGATTATCGTGATGGCGATAACTTTAGCTCGTGCGATTACTGACTTATTTCACGAGCACGCGTTTCAATCAGTCACAATACAAATAGGTCTCTTCGCAGGGGCCTATTTCTTGCGTCACTTTTTGAATGTATGGAAAAAACAAATCGTTTACCGTTACGCTGCGAAACTAGCGAAAACGATGCGGGAAGAGTTGCTTGATAGTTTGTTCGCACTTGGACCGCGTTTTGCTCGTGC
>N_1143
TGATAATATTTAATTTCCATATTTTCTTTTAGGAATTTAGATTTCATGAGCAATTTGGTCTTTTGGAAGCTCAATTTGTTCATAAGACTCATTATCCATGAATACGTGATTTGTGCCGTCAGCATACAAGTAGGCCATTTTACGGTTGTCGATTTGCGCTTTTGCTACTTTTTCGCCACCACGGAATGTTTTTTCTTGGATTGCACCTGTACGAAGGTTACGTAATTTGGAACGAACGAATGCTGCTCCTTTTCCGGGTTTTACATGTTGAAAATCTAGCACACGCCAAATACCATTATCTACTTC
>N_1144
AATGGAGCGCACAGGTTCGCGTTCATCGTAACGTCTAAATAGTTGCAGGAAATAAGGAATAAGCGCATGACTACTACTAGTAGGAGGGATTTTAGCTTGATGGCTGAATCCTTTTTTTATGCTGTATTTACTGTAGCCGATACTTAGATGAATAACAGCAGTATCCACATGATTTTGGCGTAAACGCATTGCTACTTCCTCAACCATTTCGCGGATGACAATCTCTACTTCGGCCGGCACATGATAGTCTTTTTCAAGAATTTGGCTTTTTCCGTAGCTTTTACTAACTGGAACATATTTTTCATTTAAAAGACTATAATCGATGCCGTGAGCATGATAATAA
>N_1145
AATTCGGTGCGATGCCGAAACTGCCCCCGCAACTGTAAGGTGGACAAGAATCGAGATAGCCACTGTACGTTTTTAGCGTATGGGAAGGTTCGATTGTTGGATGAAGCCAAGTCAGGATACTCGCCAAATAAGCCGGAAGCAACTCTTTTTCGGGGTCCTAAAAAGCGTATGCGGGTCGTATAGCTTATTTGCTGTGCATAAACTCTCATTCGATGACGGATGAAAGTTTTTTTGTTTTTCAGGCAACAAAAAAGTCATATTCCTAAAGGGAAGAGAACATGACTTTTAGATAAAACTTATTTTAATGTTTCGCGGTAGCCTTTTAG
>N_1146
AAAGAAGTCCGCAATCGGTCCAAGCGCAAGTGCTGGCAAGAAACTAAGTGCGCCAACAAGTACCACAACACCAATTAAAAGACCAATAAACATGCCATTTTTCGTCGATAACGTCCCGCTGCTCGCTGCAACCGAACTCTTTCCAGCCATATTTTGCGCTAAATAAAGCGCCGCAACAAGTGGAATAAAACGAGCAAGTAACATCATTACTGCGCCAACCATATTTGTAAACGTCGTGTCCGCCGCAAATCCAGCAAAAGCACTACCATTATTATTTCCCATCGAAGTAAATGCATAGAGGACCTCGGAAAAACCGTGCGCCCCACTCGCCGAAACAGAAGCTTGCACACTTGGCATCATCACCGCAACCGCAGTTCCAAACAAAGTAACAGCGGCGGAACCAAAATAAGCAAACAAACCATTTTCATATCATAAGGTTCAATTTTCTTCC
>N_1147
TATTATTCCCTTTTTTCAAGTGTTCATTTTAATTTTATCCAGATGGGTTTTAATCTTTTGATGGCTCTTGTTTACTTTTTTCTAGCAACAAAAATTCTAAATAAAAGTGCAGACTTGCAGTAAGCATGGTATGATACAGAGAAGAACTAATAAAGGAGTCGGGTCATGACAGAATCAAATATCCCAAGCTTTTGGGCGGAAAAATGGCAAGAACAT
>N_1148
ACCCCCTATAGTTTGGGAAAATGCATACAGTTGATTCAATTTAGGGAAATCTTCTATACCTCGATAATCATGTACTCCGTCAAATTGAATATTTAAGCTCTTAAGTTCTGGCAATGTTTTAAGTGGCATGATATCCGTTATTGCACCATTATAACTAAGGTCAATACTATTTACTTTAGGAAGTGTGTTTATTTTAGTTAAAATAGAATCATCATGTGCACTGTGCGAAATATCCAGTAGAGTTAAACTCGTCAGCCCACTTAAATTTGGAATTTTATCGGAAGTAACATCTGTTCCCATAATGCGTAATCGTTCAAGATTACTCAACCCGCTTATTGGATTATAGTTTGTTGCATGAATATTATTTATGGTTAAATCTTTTATATTATGGGCATATTCAATACCTGTCAAATCAGTAACATTTATATTCGCTAAAGTAATATATGTTAATGAATCCAT
>N_1149
AAACTACCGCATATTCCTCTCCATTTACTAGGCAATTCGCCCACTTCCTTCCTATTTATGCCTTGCCATGTTACCCTAAGAGTGAGGTGATAAAAATGAACTGGACCATCTGGGACAAAAAGCCAACCAGTCCCACTCACTCTTTTGTTAGATGTCCGACTAACACTAGAAACAAAACCCAACATACTTCAACAAATCTCATGTGTTGCAATTAATGCAAGCTGATACAATCATCGGCGTTGTTTGTTTATTTCCACTAAATAAGAACCAACTCGAAATAATGAATATTGTTGTTTCTTCAGAATACAGAAACCAAGGTATTGGCAAAAAATTACTCGAAAAAGCTTTTGATTATGCAACTCATAAACAC
>N_1150
GCATTACTTGATAAGGAAGATGGATTTCATCATTTTCATATGGATGGGCAAATGATTATGTTAGAAGATTATTTGGCTGTGAAACCCGCTAAAAGAAAAAATGAAGCAGCTGGTTGCGGACGGAAAACTGCGAATCGGACCGTGGTACATGTTGCAAGATGCTTTTTTGACAAGTGGAGAAGCGAATATTCGTAATTTGCAGTATGGTCTAGAAATGGCAGAAGAATTCGGTCAAGTAGAGAAAATTGGTTGT
>N_1151
TAGATAAAGCGGAAAAAATGGCTGAACTTGGCGTAGATATTATGTATGTAGTTCGCTTTACAACACAGTTTTCCGAGCTATCTCCGCAAGCCTTTGTGGATAATTATTTAGTCGCTTTGCATGTACAGCATGTGGTAGCTGGTTTCGACTATTCTTACGGTAAAAAAGGCGAAGGGAAAATGACTGATTTGGCTAAATATGCTGATGGTCGTTTTGAAGTTACGATTGTTGATAAACAAACTGCTGCAAGTGATAAAATTAGCTCAACAAATATCAGACGTGCGATTATAGAAGGCGAGTTAGAAGAAGCAAATCAACTACTAGGCTATCCATATACAACAAAAGGAACCGTCATTCACGGAGATAAACGAGGTAGAACAATTGGTTTTCCAACAGCGAATATCCGTGT
>N_1152
ATCTTCACGATAAATGTTTGGATTTTTAATTTAG
>N_1153
TCCAGCTTCCTCCAAACCCGTCAAGTCTGTATAAGTGCTGCCAGAAAGTGTAACAGTTTGGATAGTGTTCATTTGTGTTTTAGTAATTGGTGCATCACTTGCTTGCTTGAGCAGACCATTAAGATAGGTTTTAAGATTTGCATCAGGAATATTAACAATATTCGTTTCTTCTGCGTGAGCTGCTGTGGAAGGATATATCATTATGAACATACAAATCGTCGCAAGAAATAGTTTCAGTGCTTTTTTCATTTATACTCTCCTTAGTGGTTAATTTCTTCCCAAAGTATAACCGCGTTAAAACTAACTCTCAATACGTTT
>N_1154
TGCCATAATTACCACTTTCTGTTCAGGTTGGACATTTACCCCAACTTTTACAATCAATTCTGCATACTTTTCTAACTTTTCACTAAATACTGTCATAATTAATCACTCCAATCTTTTTATTCAATACGAGAATTGTATCTCAATTAA
>N_1155
GAACAATCATTATCCTTTTTCTGGTTTAAAAATGAACTGTTACTTATGGCAGTTGGCGCTGGCATAGCGATTATTTTAAATTTATATATGCCAAAAATGGAAGACGAATTAAAACGCAGCCAACAAAAAGATACGAAGCAATTATGCACGCGGCAAATTTTGAAAATGACGCAAGGGCTTCGGAATCAGTCGGAGTATCATGATGAGTTTGGCTTATTAAATCAATTAAAGGGTACATTAGACTATGCACAGGAAAAAGCAGCAAGAAATTTAGACAATCAGTTTTTTGCTTCTTCCCACTATTATTCGCAGTACGTCGATATGCGGCTTGTGCAATATCGAATTTTAACACAGATGAAACGGCATTTAGTCGCGTAATTACAGAAAAAACAGCACAGACGTTAGATGAGCATAATACAGCAGAGGATTTAGTGGCTTACTAAGATGGTGCATGAGTTTCGAAGTAGTAAGCTCCCAGAGACACGAGCAGAATTTGAAAATAGAGCGATTTTATTCCAATTTATGAATGATTTGCGCTATTTATTAGAAATGAAGCGTGACTTTTATGCGGTTAGAATGACGAGGGGACGATGAACGATGGTTGAAAAAATTGGTCAAGTGATGTTATATGTAGAAAATCAAGCTGCAGTGAGAGATTTTTGGGTAGAAAAAATTAGATTTGTCGTTTCAGAAGAAGTGGTAAATGGCGAAATTCAGTGGATTGAGATAGCGCCAACAAAAGGTGTAGAAACTACTTTTGTTCTTCAAAACA
>N_1156
CCGCCATGTTGTCGCAACCTGTTTCGTTAAGCGGTATTTTCTGCTGAAATGCCGGATTAGCAATCATTTTTGTTCTGCTATTTGTATGAATTTCGCTATCACCGAAGTTTTGTCTTTCTGAAAACTCTTTCTGTCATTGTTGTAGTCCTCCTTTATTTTTCTCCGCCTTGTGCTACCCATGCTTCAAGTTCTTCTTTGCTAAAAATCCATGTCTTGCCGTTTATTTTTTTGCCGGGTAATCCCGCATTTCTAGCCCAAGATTGAATAGTCCTCTTTTTCATACCTAACATTTCCGCCGCTTCCTCAGCTGTTAAAATATCCT
>N_1157
TGTCCAAAATAATGACATCTGGTTGCAGCGCCAAAACGCCAGCAATTGCTACCCGTTGTTTTTGCCCACCAGAAAGTCTAGCTGGTTCATGTAGTGCATAAGCTTGCATCCCAACCTCATTCAAAGCTGACTCGACGCGTTCCACCGTATCATCCGAACCCGTTTGATTATAAATCCAAACGCAACATCGTCTTGCACTATTGAGCTCCAACAAATTGGTTATCTGGATTTTGAAAAACCATTCCTACTTGTCGTCTAATGTCCCATATATTTTTTTCAGACAAAACAAAGTGTCCGATTTTGATTAAACCATCTTCTGGAAAAAGCAATCCGTTGAGTAATTTCGCAATGGTAG
>N_1158
AGAATTTGAAAACAGGAGAACGTTACTTAGCGGCGACATCCTTTTTAACATTTGTAGCGTTGGATGCAGATGGTAAAACTGTAGAAGTGCCACTCGTTAAACCAGAAACAGAAGAACAAAAAAGAATCCACGCGGGTGCTCAGGCAAGAAGCATTGCTCGTAAAATTCGTTTAAAAGAAAACCAATCATTAGCGGAATCATTATCAACAG
>N_1159
TTGCATTCCGTGGAATATTTTTCTGACATGGCTTGGTTATTCATTAGGTTCCAATTGGAGCGTTGTAGAAAGATTTACGCGACCAATTAGCTATTTAATGTTAGCTTTGGTTATTGCCATTCGTCTGTACCTTTGCTTACAAAGTATGGAATAAACGCGCTAGAAATGCAAAATAAAAAGCATGTCTTGACAGTTTTTGTCAGGACATG
>N_1160
TACATATTGATTTATTCGGTTTGCTAATGATATTAATTGCAGGCTTTGGTTGGGCTAAGCCGACCCCCGGTAAATCGATTTAAATTAAAACGCCGCCTTGGAAGTATACTTGTTTCGCTTGCAGGACCAGTAAGTAATTTACTACTTGCGATGGTTGGTGTGGGGTTATATGCTTTATTTCTAAATTATTCCTTCTTTACATATGACTCCGTTGCGGAAACTTTTTTAATGATTTTTGTGCAATTAAATCTAGTCTT
>N_1161
TTTGGCAGCGGTATTACTCCGGTGAAAATTAGAATCGAAAATGAAGAAATTGTAAAAATTCGACAATCATGAGTCTCATTTTTTTATGCCTAAGATGGAGAAAACAAAGGTTTGCGTGACTAATTGGTTTTATGGGAGTCAGGAAGCGGTTTTGGAAAATAATAATGATGTTATTGTGCGGATTAACCGTAAAGCACTAATATTAAATTATTCAATGTTTCCATTTCTTTTTTTCGGACTTTTGGCCACTAGTTGGGAGTCTACAGTCATTGCGTTAATACTTTGTTTGGCATCCTTTTTTTATTCGCGAAAGCATTGGTTTGAATTTGTGAAAATTAAATAATAATTCATGGATAGCGTGGGATATGTTCTCATGCTTTTTTTAT
>N_1162
TTTCCGAGTGCATTTGGATGGTTATCTGGAACAATGGTTTTTGGTGAAGGAATGAATAATCGGGATTTTCAATTTTTCTGAGAAGGCGATTAGTTCTGGTCCAGCGTGTTAATCCCCTAATCCGGCTAAGATAACTGGTTTTTCCGCTTTTTCAATCCGTGCTACGGCTTCCTGTATTGCCGCTTCATCTAGTTTTGGATTTTCTTGTTCGAATTTGACTGGTTTTGCTTCAAGGCTCGCTTTAATTACTTGTGACGGAATATCATTTGGAATCGTTAGGACAGCGACGCCTTTTTCTTTATAAGCGGTGCGGATTGCTTCATCAACCACATCCGCGAGTGTTTCAGCATTATCAATTTGTTTATTATACACGGCAACATCTTCGAAAATCGCTGGTAAATTGACTTCTT
>N_1163
TGTCAAGTTCGGTGGATGAGTGGAAAATAAACCCGTTAAAAATCATCTTTAGGAACATGCTTTCTTCAAGGTCTACTTCTATAGATAGTGTGAGTTGGTCAGGAGTTTGGTTTAAGCTGATAAGCCATATTTGGTCTCTGCCGTAAATTAGTTGGTTGTTGATTTTTATTGGGTGGGATGTTTCCACAGATATACAATTCCTTTCGACGAGTAACTTACCTATTTTTACTACTATTCACTCTTTGAGCAGCTTTATTCACTAAGGTATTTTCCCCATAAATAATAAAAAATACCTTTAAGT
>N_1164
CGCGGCGTAGAAGTTGCCGTGACAATGACAGAAAAACAAGCACCGAAAGAGAATAACCAAGGCTCGGATGGTCGACACCAAGGTGAATCCAAAAAAGAAAAAGAACGCGAAAATCCACATCAGGAAAGAGCTAAACAAGAAGCATTTGATTTAGAGGAGGAGACGTAATTTGGACGGAATTAGTAGTTGTCGGGGGCGGCGGATACAAATAATGTAGTAACATCCAGCGTATCCAAAACCCTTGGCAAAGATGACTTCATGAAACTATTTTTAACAAGTTTGCAATA
>N_1165
GCGCCGAAAAAAACTTGGTTGATTTACTTTCCGGCGTTAAAAGCGATGTTCAACTTTTAAGCGAAAACCAAGGTGAAGAAAACAACGTATATGACTTACTAAAAAGCATTTACTCACTCTCTTCCCTTGCTGTTCAAAAAGAAGAACTCGACAAAAAATACCAACCTTTACAAACAAAATGCCAAGAATTGGAACAGGAAAATTCCTATTTAAAACAACAAAACGAAACCATGACAGATTCGTTCCATACACTTG
>N_1166
TATATCCTAAACACATCCCTAAGCTAATCTTATCTTTAGTAATAATATAACATAGAAACTTTTAATTTGAAATATTAACTAATAAATTTCAAAAGTTATTGACTTGCAAGTTAAGATTATTATACAATTGTTTTGAAATATAATTAAAATTATTTCAAAACTAAACACCCATGAAAGGACTTTAATTATGATGAAAATAACAAAAAGAAAGAAAATAACACTAATCATTTTGGGAGGTATCATCGGTTTGAGTTTTATTTTATATAAACCATTAATTAACTATTTAAGCGAACAAGCGGCGAATCCGCGTGGGATT
>N_1167
AGTAACACCCGTGCCAAATTCAGTTACCATTTCGAAGCGGGATTTGATGATTATTGGTTTATTACGAAAGACGTGGAACTTAGCGACTTAACTTTACAAAAGAAGAAGTAGCAGATGCCCGTTTTGTGACTAAAGAAGAGTTAGAAGTGTTAAGAATTAGGGCGAATTTATTCCATACTTCTTTTTAAACCAGCTTTTTAACCTCAAAAACGCCACATCTATCCATTTTTAACGAATATAGCTAAATTTCCACTTAACAAATTCGTTTCCTACACTA
>N_1168
CAAGGCTTGTTGCAATTGCT
>N_1169
CGTTAATGGAAACAGAAGTCGATGTGGATTTAGTCATCAGCACGATTTATCTCGAACTGGAAGATATTCCAAGTATTGTTGTCAGTCCGATGATGAGTAAAGCCGATTTACAACAAGTTGAAAGCCAAATCGAACGAACGAGACGCAAGAAAAAAGAAACGCAGCCAACCATTTGTTGACTTGATTGAACCAAAAACTGTTGCGAAGCTAGATGTTGCAACGATGGAAGACGCAATCACGCAAATTGGTAATAAGCTTGTGAATCTTGGTATTGCTAAATCAGGAATTGTTGAAAG
>N_1170
TTTTCCGAAATTGCCACCATGCAAAATGTATCGTTTGACCCAAGTCGTGTCGCTGCTCAAGTGGTAAGCGGGATTGGCTTTATTGGCGCGGGTACGATTATTATTCAAAAGAAATTTGTTCGCGGTCTAACAACAGCAGCCGGACTTTGGGCCACAGCTGGCATTGGCCTTGCTATTGGTGCAGGTATGTACTGGGTTCAAATTGCCTCTTTTTCCCTAATCGGATTAGAATTCTTGAGTATCGTTTTCAAATCATTTGCCTTTCATACAACTGCAATTATCTATTCAACCGACAAACAAGAAAATCTAGTGAAGGTCACGGACAACCGAACAAAACAAA
>N_1171
ATTCTCCGGGCGCATGGTTACGTAAGACAATCCATTCTTGTTCCTGTGACGATTAGCATTATCAATGTTGTCGGTAATTACTTATTCCTGTACGGCCCGCTTGCATACTTAGATTACGGGGTAGCAGGTGTTGGTATTTCCACTGCTGTCGCAAACTTCGTCGGAATGGGTCTAGCCATCTGGATGCTGCGAAAATATATCGGCTATACTTTCCATTTCAAAAAACTGGAGCAAGTTTCCAAAAAATTACTTTATTCGATTTTACGACT
>N_1172
TAAACCTAGCCGCTAATTTTCGGAACACCACTAATGCTGAATCCGATTTTCTTCTTCCGTTCATTTTCACATCCGTATTCAATGGTGTCAATCACGTATCTTTGTATGTATTTCGGGATTGTCGGAAAAACGTTCGCCGTCTTCTATTTAGCAATCCCCACACCATTGATTCTATCCACCATGACTGGCGAGCCATCGTTCTCGTATTCATCCTGATTTTTTAAACAGCCTAATGTACTACCCATTCCTAAAAGTGTATGAGAAAAACCTTGTCGCTTTAGAAAAAGAAGCCGAAGAAGAAAACATCGCTGCTAATTAATAGCCACTTAATAGAGATTGGGACAAAAAAACTCGTCTCTTTCTCTATTTGGTGTGCTCTAATAACAATAGGTTAGGGGAGAATT
>N_1173
ATTCAGCTTTTTTGCTCTACAAATTGAATATTTTCTTTTGCTCCAAGCATCGCCTCCTCTAAACTTTCTCCAAGGCTAAGTGGAATGAGTAATCCTAGCGACAAACCTGATACAACTTTAACTTCTGGATGTTTTGCTCAACGTTTGAGCCGCATTACACGGAGTTCCACCAACAATATCAACTATGATAGCGGTTTCATTTCCGGGTGAATAAACGGCCGTGTAGGCGTCTAATACATCCGTCACCCCCATTTCTTCGGTAAAAGTAATTGCTGAGATATTAGTTGTTTGGCCAGTAATCATCTGACAGCTATTTTTCACTTCCTGTGCGTACCGGCCATGTGCTGCGATAATAAAATTCAAGTAATTAACTCCCTTCTAT
>N_1174
CCTTAGCGAGTTCATCGGTCCAATATGCTTCTGTTGTAATGCTATTTTTATCTGCGTTGCTAAAACCAATAGCGCCAAAATTCGAAGTCATAACTACTCGTTTTACTTTTGCCTCTTTTGCGGCCTGTAAAATTCTTGTAATACCTTCTATTGCTGGGCGTATTAATTCTTCTTCATTTTTAAATTTACCGAAAAATACTGGAGATGCGACACTTAGCACATATTTACAATCGAGCATTGCTTCTTTCCATATTTCATCTTTGGATAAATCAAGTTCGACAAAGGATGACGTAGAAATACGTTATTCCATTATTTTGCATTACTTCTATTACTTTTTCTTTGCTTTTTAAAGAGCGTACGGTTGTTTTGACTTGATAGCCTTGTTGCAATAATTGAAAGAAGTCATCTGCATTCCTAAAAATCCAGTTCCGCCTGTTTCTCCAATTGGTTCCTTTTCATCTTGAATTCCTCCAATAGTAGA
>N_1175
TATTCGCGCTTGCAGTCGGGATTTCTCAAAACACTTTAAAAGCATTGATGATTGGGAAAATGAGAAACGAAAATAAATTCCAAAAATACATATCGCAAATTACAGAAAGTTTGGCACTTGAAGAAAAGTTCTTTGAACAACCGAAAGAAGCGATTACAGCAGCACCTATCACTTTTCAAGATACAAACAAAATGCATCTTGGAGATGAAAAATTCAACGCTATCAGCTTAATGTTGAAAATTGGCGAAATTCATTACGAATCATAAAAGCTTGGGACTAATTGTCCCGAGCTTTTATATGG
>N_1176
CTTCGACTTAATCTACTATCAATAACTATGAAAATTTCTTTTTTTAAAGTGAATGAACAAGAAGTAAATTCGTGTTCTAGTATCACTATATCATGTTTTACGTTCAGTTCATCTAAAGTTTTCATGTATTTATACCCCGTTGTTTTTTATTGCAACGTTGCACTTATATTATACATAATTTTTATAAGAAATATCACGTTTTCACAGAAAGTTAATAATCAATAGCGATAACGAGTAAATAAATTACAAGTCAAGAGTCAAGTAAGTAAATAAATTATGCTTTAATCTTTTTTCTGTTGCTCATAAAATTCAATGAATGACTTAACTGCTTTGACTGCTTCCGCATCATTCATTACTCGAGCTGCAACAGCTTTAAAATCTTCGTTCTCTTCAACAAATTTATCAACTGCTTCATCTTCTTTTGAAGCTATTTCCGTAATATTAATTTCTCTTTCATTTGCATGCTCTTTTCTTTTTCTTCTATATAAGCGAGTATCTCTTTTATATCTTCTTCTGTTGCGTTTGAATCAATGTGTGCTGCGATTGTGTCAGCGAGATTATTATCGTCTCTTCCTAATAAATAATCAGTAGATACATTAAAAAATTCAGCTATT
>N_1177
TCATAATGTGTCATTTGACTGGACATTTTTAGAACGAGAAATGACGCGTGCAGGAATTTCTCTTGGCAAAATGAAAAAACTCGGATACTGTGGAATTGTTAGAATTATGTATCCGGGCATCGATAGTTATAAACTACAAGACTTGTCCGATGAATTTAATCTTGGGCACGATAAACCGCACCGTGCGGATAGTGATGCGGAAGTGACAGCAGATTTACTACTCCTTCTCTTAGAAAAGCTAGAAAATTTACCACTACCTGTCATTCGTCAAATGACAACGATTTCTGGCAGTCTAAAAAGCTATTT
>N_1178
TTGGCTTAAAGCGAATCGTTGTCCCAGTAGCTTTTGATTTTCCGATTTTTTTCAGTGTTCCATCTAGGGGATTCCGCCGTCTTTAAATTTTTGTTGGTAGGTTGCGCCGTCACGATTAATTGTAACTACTAACCATTCAGAGAGCGCATTTACAACGGATGAACCAACACCGTGAAGCCCACCACTTGTTTTATATCCGCCTTCTTGGCCGAACTTACCGCCGGCGTGAAGAACAGTTAAAATAACTTCTACCGTAGACTTACCTGTTTTGTGCATCCCAACAGGCATCCCACGACCTTCATCGCTAACACTAACACTG
>N_1179
ACCCGAAACACTAGATTTCTCAGTTCTCCCTTATTCGTAAGATAAATTTGTTGTATTGCTAGAAAATAGACGTAGAATACAATTCCCTGTTGCCCTGTGACTTGTTTTGAACGTCTTTTCCGTTCCCGAGGAACTCACAAGAAATAGCTAGTACCTTGACTTGTCCCTCGAGCCTT
>N_1180
ATTGCAGGCTTTGTTTGAGACTAAATAAGACAGAAAATCCCTCCCGTTAAAGCTTTTGCTGCAGGAGTTGCAACAGGTGGAGCCATTTCAACAGATTTAGCCCAAAAAGAACTAATAGATGAACTATTACCGCAAGTGAAGATAACCAAAATAACAGGGAGGAACTAAAATGAGAATCACTGATTTATTAAGCAAAGATGTTATGATTATGTCATTACAGGCAACGACAAAAGAAGCTGCCATCGATGAAATGATTGCTTCGTTAAAGAGCAACGGGAAAATTAATGATGAGGTGCTGTTTAAAGAAGCTATAATGAACCGTGAAGCACAGAGTTCTACTGGTGTAGGTGAAGGAATTGCAATGCCTCACGCGAAAAC
>N_1181
GGAATTTTCGCCC
>N_1182
TAGCAAAGAGTTCGAGTTTAATGAACGTCCTTGCTTAGTGACGAGTGTGGAATTTGTCGAAGGGCTGCGCTCAAGCAACACATTTATCATTAGCAAAAATGCCGCGCTAATTATGGCAGATTTAATGATGATGGGAGACGGTTTGGTTCAAGAAGATGCAGAACTGACGGAACTTGAAGTCAGCGCAGTGCAAGAATTAATGAACCAGATGATGGGCTTCTCAGCGACAGCAATGCCAGAAATGCTCGGACCAAAAATCGATATTAGCCCACCTACAATGGAATTTTGTAATTTCGGCGATACGATGATTCAAAAAAACGTAAAAGGAAAAACTGTCGAAGTCATCTTCCCGCTAGAAGTAGAAGGACTATTAAA
>N_1183
CATCGACGGCGAGGCAGTGGCCGACTTGTGGTTCAAACGTTAAAATCGGGTATAGAATGGGGATAAGGAGGATGCTAAATGGACATTTTTAATGATTTCTTTGTGATATTTTTAATTGCAGCGACTGCCTTTTTCGTGGCAAGTGAATTTGCCATTGTCGCAATCCGGAAACCTACTGTCCTGCAACTAGTAGCCTCAGAGGACCCGCGAGCGAAATATGTAAAAAAAGTTACTTCGAATATGAATGATTATTTGGCTGCCTGTCAGTTAGGTAATACACTTGCCGCACTTGCTATGGGGTGGGTTGGTGAAGCAACAATGCGTGGCTGGTTGGAGCCGTTATTTTTAATGTTACCTGTACCAGAATCCGT
>N_1184
AGGCTTCCAAGTTAGTATTATGGATAACAGGTTGATACTATCGCGTTTTCAAGCATTTAAAGAAAATATTTGTGATTGAAAATGTTAAGAAACGGTGTCAGTTTGGCATTATTCCTTGCAGTTGTAGGGATTATGTGATAATCTTTTATCAGAATTACTGTTAAGGCTTGTAGTTAAGCCATTTCAGTCATGATTCTCCTTAGATTTCCAAATTGATTTTTGTTTTTGGAAAAAGAAGAAATACAGGTATATCTTGTACCTGCTTATTTTGTAGTATTCTGTGAAGGAGGTGAAAACACAATGGCAAATAAAACTGATTTAGTAAATAGCGTTGCTGAACTAGCTGATTTGTTCTAAAAAAGACGCAGCGAAAGCAGTAGAAGCTGTATTCGAAACTATTCAAACTTCTTTATCTAAAGGTGAAAAAGTTCAATTAATCGGATTTGGTAACTTTGAAATTAGTGAACGTGCTGCCCGTAAAGGTGGTCACCCCTCGTACTAAAGAAGAAATCGACATCCCTAAAATAA
>N_1185
GGAGAAATTTCGACTAATTCTATCATCATGGTAGATACTAGTTTTCATCGCAGAAAAATGGTTATCTCGTATACATGGTTTGTCGTGCCACTGCTTATCTTCATTATTACACTTGCGATTACGGTCGTTTTTTATCCAGTA
>N_1186
TATGTTGCATACCTTCATTAAATTTATATGCTAAGGCATATTCGTAAGTGGACACAGTTCACGCCTCAATGCAGCTGGATAATGGATAGTTAAGCGCCAGATTTTTAACTGCCATACATAGTTTAATAACATAAAGTATTCAGCAGGCACATCAAATGGCGCAGGAATAGCAAACTGCTCAGAAGGAATAAAGCCAAATCGCGGATAATAATCAGCATGTCCAAGCACAGCAATGGCCGGATATGCTTTTTCGCGTGATAAACGGATTCCTTCTTCCATTAATCTCGAGCCAACTCGCGTCCCTTGATACGCAGGTAAAACAGCAAGTGGCGCAAGTGCTAAAATAAATCTGCTTCGTCCGGCTGCTTCAAGCGAAATCTCACTAAACATAATGTACC
>N_1187
TAGATTTAGAAAAAGCACTAGAAACCGCAACTATTTTTAGGAAGAAAACGGTTTGATTATAAAGTGTAGTATGATAAAATAAGAACAAATGTTTGTATGGTGGTGTATAGGAGAATGCAATTGAATGCAAAAGAATTAGTGGACGGATTGAATCCGGAACAACGAAGAGCAGTAGAAAGTACAGAAGGACCTTTATTAATTATGGCTGGTGCCGGAAGTGGGAAAACACGAGTTTTGACCCATCGGATAGCTTATTTAGTGAGAGAACGTGGTGTAAATCC
>N_1188
TAAAGTAGCTGTAAGAATGGATATTGATAAA
>N_1189
TCCAGTCTGTTCCAGTTATAAAATCAACAAAAGACACTTTATTAACTGTAAATGTTGCTAAACCTTTCGATATAACAAAAAACAAAATAGACGCTGCGGCAATAACCATGATTGAAATACAGATGAATGTAATAATTTTGCCTCTAGTTTCTAGATGCGCCTTTTAGAAGTTTGTGTAAGCTTCTTTTCTTTATCGCTTCCAAGTCACGTAAGCTCCTTTCTCCTCCCATGTTTACTCCTAACATGGGTATACGTCTATCCCGGTATTACTAGGATAGACGCCCATTTCATTCTTTTTATTTTACGTCAGTTAGTTTACCAGATGCATCACGTTCCACTTTCATGGA
>N_1190
TGCTAAAAAAGAAAGTGTCATCATGACTTCGGCAACTTTAACCGTAAAAGGGAAGTTTGATTATTTACGGAAAAGTCTCGGTCTGGAAGAAGAACAAATTATGGAAAAACGCATTCCTTCACCGTTTGATTATAAAGAAAATGCGCGAGTGATGATTCCAGATGATATGCCCCCAATTAAAGACACACCAATTGAGCGATATACCTTGGAACTTGCGAAATATATTCGCCACATAGCAGTGAAAAC
>N_1191
TATATCATTCAATACGAACAAGAAATAAGCAGCGAAATGGAAAAACTGACAGATAGTGAATCACATGTCGGGCATTTAGAGACCAAATTAGCAACACTTAAAGCAGAACTAACAAAACAAGCAAATACACTAACGGAAATCCGTAAAAAAGCGGCTGTTACATTAGAAAAACAAATCAAACAAGAATTAAATCACTTATATATGGAGAAAGCCATTTTTAGTGTACGCTTCGAAGCAAACAAAATGGAACTAACAGATTCAGGGCAAGATAGCGTCGTTTTCTATATGTCAACAAACCCGGGTGAACCTTTAAAACCATTAGCAAAAATCGCTTCTGGTG
>N_1192
ATTATTGCCTCATTTTTGATGGCGGGGTTCATTGGGCTATTCAGTGAAACTGCTCTTAACATGGCGCTTAGTGATTTGATTCAGGTGTTTGATATTAGTTCAGCGACAGTGCAGTGGCTTACGACAGGTTATTTGCTAACGCTTGGAATATTAGTACCGATTTCGGGATTACTTTTACAATGGTTTACAACACGAGGTTTATTTTTTACAGCAGTGAGTTTTTCGATTGCTGGTACGCTGATTGCGGCGCTTTCGCCAACGTTTG
>N_1193
GTGTTAGGGGGAGAAAAAGTGAATCAGATAGAAAAGACTGGGGAGTTATCGGCGAGTAGATTTACTGTCCGTGATTTTACCGAGCTTGTGAAAATTGGTATCGTGAATTCCAATACGATTACTGCTTTTACAGGAATGTGGTTTACCTTTCAGTTAAATGGAATTTCTTTTATTCAAAATGTAGACGTGATATTTTTTACTATCGTCGGTTCAGCACTTATCGTAGCTGCTTCGGGCGCTTTTAACAATGTCATCGACCGTGATATTCGACGGAATTATGGAAAGAACAAAAAACAGACCAACAATGTACGGGAAAATTTCTGGTAAGCGTGCACTAATGGTTGCGCTTGTGCTAGGTGTTGTCGGTACAATTATGTTATTTATGACAACTTGGCAAGCAGGAGTTCTTGGCGTTATCGGGGTCTTTTTGTATGTAGTCGTTTATTCGCTATATGCAAAAAGAAAACTAGTTAGTAATACTGTAATTGGTAGTTTTTCAGGCGCTGTCCCGCCGCTGATTGGTTGGTTTGCAGTCGAACCATCATTTAGCATCGTAC
>N_1194
TGTTGCCGTGACAATGACAGAAAAACAAGCACCGAAAGAGAATAACCAAGGCTCGGATGGTCGACACCAAGGTGAATCCAAAAAAGAAAAAGAACGCGAAAATCCACATCAGGAAAGAGCTAAACAGAGAAGACATTGATTGGAGAAGAGAGTAATTTGGACGGAGACGCATATCAGGAGCCGGTCAGGATACAAATGCCAGTAACATCCAGCGTATCCAAAACCCTTGGCAAAGATGACTTCATGAAACTATTTTTAACAAGTTGCAATACCAAGACCCATCGAGCCCGCTTGATACGAATGAAATGATGTCGCAAATGGCACAAGTTCCTTAATGGAACAAGTTGCCAATATGACCACTGCCGTAGATAAGCTTTCTGAACAAGCGCAAAACTCCGCCTTGCAATCCGCGGTTAAGTTCATCGGT
>N_1195
TTGATAAAGATTTTCGAATTAGCAAATCCGCCAAGAAGCCCATTTGCAAGTTGAAGTGCAACGAAATCATCATCTCCAAATAAGGTTTCTGTTTGATAACCAAGTACAAGTTTCCCTTGATTAATCGCTTGTTGCTCATGAATAGTACGCACTACTTTTGGAGCTTCTTTTGTATAAAAAACACCTTTTCGTTCAGCACGTGGCGCAAAAGCCATTTTTTGATAAGAGGCAATCTTCTTCTTTT
>N_1196
TAATAATTGGATTATTTCTGAAGAAAACGAACTGTTTCTAGTTGATTGGGATGGTGCGATGCTTGCAGACCCTGCGAATGATATCGGAATGATTTTATACCAATATATTCCGCCAAAAGATTTGGGTAAGTTGGCTCTCTAATTACGGCACCACATTAACCGAAGAATTACATCGCAAATTAAAATGGTATACAATTTGTCAAACGGTTATGCAACTCATAACCGAGCATTCGAATGAAGCCAATGAACGAGCAAAACAAATTTTTCAAAATGCAATAGAAGATGATGAGGTGTAAAGA
>N_1197
AAGTGCATTTTCATGGCAAGGCGTGGAAATCCATTTCCGTAACTTCAATAATTTTC
>N_1198
AGATTGCGCAGGAAATTTATCAGCAATTGCAGCAAAGTGAGAATTTTAAAATCAATCATGCGGAAATCACTTATTTAGGTAAACTTTTGCTTGGGGCGAGTCGTTTGAATGATGATGCGGCTGCTGAAGGAAAATTAGATTGTTCGTCGTTGAAAAAATCATCGACGAATTTGAACGTCTTGCTTGCGTGAATTTTGAAGACCATCGCAATTTGAAAAAA
>N_1199
TATAGGCGAAACAATTTCGTACAAAAGTTTGGCAGAAAAACTAGGGCGGCCAACAGCAAGTCGAGCTGTGGCAAGAGCAAATGGGGCTAACCAATTATCCCTCATCGTCCCGTGCCATCGTGTAATCAATACTAACGGAGCATTAGGAGGCTACGGTGGCGGTCTTGCGCGCAAAGAATGGCTAATTAAACATGAAAAGATGGTTCCAAGGTAACGCGGAACCATCTTTTTTCAATTATTTAACCCGTATCCCAAACAACGGCATCAAAGCAGGAGCATGCGAAAAATCAATGCTCACGCCCTTCAAATCTTGCGGCATTGCAGTGATAGACTCAAAAATACATGAGCTAAGAATGAACACCATTTAGCGCGCAATTTAAAAACTGCGCTTTATTCAAATCAAGCCGTTCCAAATAGGTATCGACCAGTTGAGCCCCGCTAAAATCACTATTCGTATACGCGCCCGCCTCAAACGCCACCCGTTTCATT
>N_1200
TATTGTATCCTCGCCAATATCAGATAATGCCATAAATTCTTTTGATTCATTCCCACCGATAGAACCAGAATCCGCAATAACAGAACGGAACTCAAGACCACATCTAGTGAAGATATTCGAATAAGCTTGGTGCATTAAGTTATACACTTCATCCAAACTTTCACTGGTTGCGTGGAAAGAATAGGCATCTTTCATTATGAATTCGCGACCACGTAATAGACCGAAGCGTGGACGTTTTTCATCCCGGAACTTAGTTTGAATTTGGTATAAAGTAAGCGGCAAACGTTTGTAAGATTTAACTTCATCGCGTAAAAGTGCAGTTATAACTTCTTCATGGGTTGGCCCAAGCGCAAAGTCGCGAGAAGCGCGGTCTTTTAGGCGCATTAATTCTGGGCCGTAATCGTTCCAACGACCAGATTCCTGCCAAAGTTCCGCAGGCTGAAGCGCAGGCATTAACAGTTCTGCAGCGCCAATTGCTTCTAGCTCTTCACGAATAATTGTTTCGATTTTTCGTAACATCAATGTTGCAAGTGGTAAATAACTATAAATCCCACTAGCCGTTTGTCTTATAAAACCAGCACGAAGAAGTAATTGG
>N_1201
GGTGCTCTTATTAGTATCACCAGTTTGTGGCAAAGCTTTTGTTTTCGGTTGATTTGTTTTTTCTGCTTTATCTGCTTTTTCTACTTTGTTTTCTTTCGTTGTTAAAGAAGTTTTATTTGCTTTTTCTTCTGTTTTTGCATTATTTTCTTTCACTTGGTCTTCTGAATTTTCGCTTTGAGGTTCTGGGATGATTGTTGGGTCGGTTTCTTCTTGAGGTGTGGGTTTTACTTCTGGTGTTGGTGGAACCGGATTAACATGTTCGCCGTCGCTAGTAGTCACTGTCACAACTACGGTTACGGGTCT
>N_1202
TGATTGGAAACTTTAGTGTTTATAACGTATTGGCTGCGATTGCAACTAGCTTTGCGCTACATATCCCTATGGAAAAAGCAATTAAAACAGTGGAAAGCATACCGGGTGTCAAAGGCCGTTTTGAACTTGTGCATGCAGGGCAAGAGTTCCCTGTTATAGTTGATTACGCCCATACTCCAGACGGCTTGCTAAATGTA
>N_1203
AAAACTACCGGCGATTTCGTTACACCACCTGACGCTAAAATTACATACAACACGAGAAGCGTCACACCAAATGCCGATATTACAGCTGTTACTGAAGATGCGAAAAGCCGCATTGAAGGGGTTATCAACGAAACTATCGGACTAGCCAATAAAGACGTTATTTCTCGTGACACCAATCCAGACAACAAAGCAATTGATGATAAAGAATCAGAGCTTGGTAACATGATTACAGATGCGCAACGTTACATGGCAAATAAAGCCGGCGCCGATGTCGACTTTGCTATGACTAACAACGGCGGAA
>N_1204
TAATTAAATACTTCTAATCAACCTGTGAACAATCAAGTCCGGGTACCGACGAATTGGTGACGTGAAATGTGTATAAAAATCAGTAGACAAACCAAAGTGTCCGGCGCTTACTGTGTCATACTTCGCTTGTTGCATCGAACGCAGCATAACAGTCGAAACAACCATCTCTTCTGGTTTACCTTTTACTTCTTCTAGTACTTGTTGTAAAGCAGCTGGGTGAATATCGTTAGCAGTCCCCTTCACAATCAAACCAAAGTTCGTAATAAATAAGACCGCGCTAATTTCTTGCTTCGTCTTACATGAATAGGTCAATAAATGGTACATC
>N_1205
TCGCCTTCACGTGTGGCCATCGAGCTTGGGAAATTCTTTACTGGTGGTCTTGGAAATGGTGTATTAGCTGGTGCTAAAGGTGCGGTGCAATCAACTAACAAAATGGTTGATAAA
>N_1206
ATATACTACGGAGAAGAGGTGGGTATGCCTGATTTAACGTTTTCTTCCGTAAAAGAGATGCGCGATATTCAAGGGACAGCCGCGTACTATCAAGCTTTACAAACTGGGACAGATGAAAAACAAGCACTCGAAATTGCTATTGAAAAAACGCGTGACAAAGCACGTGGGCCGATGATTTTCCCAGATGGAAAGCCATTTACTCTAGGTGAACCATGGATTAAAATGGCGACTTTGCCGGAAAAAGAAGCACGAACGAT
>N_1207
TTATCCCGACTGAAAAGCAAGCTCATTTAGCTGGACAACTTACTTCTGAACTTATCCAAACTTTTCCTCACGAGAAATTATTTAATCAGCCCATTCAAGTGATGCTACGTGGCTATGAAGCAGCTATTACAGAAAAAGTAATTCCTTTTGCAGTAGAGAGGATGCTTGATTTTGTAGCAACACATAGTGCAGAAATAGTAGAGAGAATGGACTTGGCGAAACTCGTTGAAACACAAATTGCCACTTTTTCTTTACCTGAAATCGAAAAACTTGTTGTAGAGATTTCTGGTAGAGAGTAAAAATGATTACTTATTTAGGTGGGATTTTAGGTGGATTTATTGGAATTAT
>N_1208
AACGGAAAAGTTGAAAATTGAAAGCAAATCTTCCGCTGTTTTCCCGTCCATACCATCGTAGGTTAAAACACGAGCAAACGTAAATAAATCAATTTGCTGATAAAGGGACATCGCCATTCCAACAATAATAAATGGCACCGCAGATATCGAAATTTCTTTTAATAGATGAAAAGTCGAAACGCGCAACTTGTTGTCACTGCCAGCAATCATTTTTTGAATACCCGGCTTCCGTTTCCGGTAATACCAAATGAGACAAAACAAGCTGAAAAACGCACCAACAAAAGCCGCAAAAGTCGCTAAACTCATCGCTGTAACAAGACTTCCACCAATTAAATGTAAGACAATATACG
>N_1209
ACACCCCCAAGTTGGTACAGCTCAGTAGGCGACGAATCGCTTTTGCTTTTGCATAATAGATATCGCCTAGTTCGCCGTTCTCGCAAACTTGGTGCAAGTAATCCGAGTCTTTGCGGAATCTATTTTGGTAACCAATTGTTAGTTTTTTTCCTGTACGATTAGCAGCTTCAATCATGCTTTTCGCTTCTTCGGTTGTTTTTGCCATTGGTTTCTCGCACATAACATGCTTTCCAGCTTCCATAGCCGCAATAGAAATTTCTGCATGAGAAATATTTGGTGTACAAACATGGATGACATCGATGGATTTATCTTGGAGTAATTCTATATAGCTTGTGTATACGCTTGCATTTTCACTACCAAATTCTTTTGCTGCGGCTTCCGCTTTTTCTAAAACGATATCGCAAAAAGCAACCATTTCTGCTTTCTCAGCTTTTAAT
>N_1210
TATCACATAAAAACTCCACTTTTCGATTTACTGCAATCGAAGTGTCATACGCA
>N_1211
GATTTATGTCCAGTTCGTTATTTCAAAGGCGTTCCCCGGTGAAACGTCCGGAAGACACAGATATGGTCATTTTCCGTGAGAATACAGAAGATATATATGCAGGGATTGAATTTAAAGAAGGCAGCGAAGAATCAAAAAACTAATCGACTTCTTAAAA
>N_1212
AATTGCTTCAGCTGTAAACGTCCAATGTTCCCCGTCTGGTTTAAGTTCTCCGCCAATTGGCCATGAAACTGGATTTTCATAATGTGGAATCCATAATTCATTGCGTTCACTATCTTCAAGAGTTAGCGTTATATAACGATTAACTGCAGTTAGAATAGCCGTATGACCTGATTCTACAACTGCATATTCACCAGCTACATATAATTTTCCGGGTATTTTAACCTGTAGTTTATTTTTCAT
>N_1213
CTCAAGTGCTGCACCGTTTTCGATTACTTCAATTAATTTAGCGCGGGCTTCGTCGAGTGTTTCCGCTTGTTTGGCTAGTACGACCATTTGACTACCAAGTACAAGAACTAATTCTGTTAAATCTTCTGGTCCTTGGCCTTTTAATGTATCGATGGCTTCTTTTACTTCTAAAGCATTTCCGATTGCTTCGCCAAGTGGTTGGGACATATCAGAAATGACTGCCATCGTATTTCTACCAACGTTATTACCGATGCGAACCATTC
>N_1214
TATGGGTGCTGTGAAAATCGACTTCTTGTCTATTTCAAACATCAATGTAAATACTAAAGAAGAGGCGATTCTACAATTAGTGAATATTTTGCAGAAAAGCTGATTATCTGGCAGATAAATCCCTGTTTGAACAGGCTATTTTAGAACGCGAACGAACATTATCCACATACATTGGACACGAAATCGGCTTGCCTCATGC
>N_1215
TTAGTTCCCACAACTTGCTTGTTAAAAACCGTACAATGATTTTGCGCACAAAAAAACACAGAACAAGTCTGACGTTTTTCTTTTTATAGCTGCAATAAATATTGGTAACTGGCGTTCTAGTGTTTCGAACATAGCTCGTTTGGATTTATCTTGCTCAATGCAATAATTATCAACTCCGTTTGCTTCGCCCCATTCAATAATAGCGCGAAAATCCACTTCACCTTGCCCTATTTCGACTAAATTATTATCCATATCTTCTAGTTCAAAACCGCTCAAAAAATCTTTCATATGCACAATCGGCGCGCGGCCGCTGTAGCGTTTAATAAATTCTGTTTCATCATGTCCAGCTGCGCGAATCCAG
>N_1216
ACACGGGAAGTCGGCGAGCGTTACGAGTACATCCATTGCCGTTGGAAGAACTAAAAAAACCTGTTGAGTGGGAGTCGCTTGATGATAAACCAGTAAATATTATTATTCTTTTCGCAGTGGAGCCAGATGCTAACAACAACTCATATTAAATTACTTTAAAAAGTAGCAATCTTACTTGCGGACGATGAGGTGATTGGCCAATTTCAAACTGTAAAGACAAAAGAAGATTTAATTAAGTTGTTAGCCAAAAATCAGGATTAGGAGGAGTTTGGAATGATATTTATTG
>N_1217
CACGAGTTATTAAAGTGCTTATTAGTATTACGATAGCAGTGATTTTATTCCCTATTATGGGTGATTGGATTGTGTATCCAACATACGTATTTAATGCTATTTATATTACCGCACAAAATAGTAAGGGGGATGCAT
>N_1218
ATCAGCCCCTTGGCCACCACTAACAATCACTTTCGCCTTT
>N_1219
TGATAATGACAAAAATAACGACCGGTATTTTGTTTGCAGAAATGCCTAATCCGAATGATTTGCTCAAA
>N_1220
[truncated: 1,723,195 more chars]
