# Supplementary material for: EnDeep4mC predicts DNA N4-methylcytosine sites using a dual-adaptive feature encoding framework in deep ensembles
Source: Genome Res. 2026 Mar;36(3):589–99. doi: 10.1101/gr.280977.125 (PMC12951953; doi:10.1101/gr.280977.125)
Supplement: Supplement 1 [file Supplemental_Code.zip › Supplemental_Code/EnDeep4mC-main/data/4mC/4mC_Listeria_monocytogenes/train_pos.txt]

>P_1
ACCTATAGTATCTATAAAGCAGACGATTTAAACACACCGCTTGTGGAGCAAGAAGTTTCAACAGCGGCAGACTTTGAGAAGCACGTGTACTTTGATTTAACTAATAAGCTCTTAGGACGAGGTTATTCTTATGTCATAAAAGCGGATGTTGTTTGGAATGATAATTATGAAGATCATCATATTGAAATTAATTCCGATACAATCCAAATCAAAAAAGAAAAACCAACCGTTGAATACGAAATTTTAAGCCGCACAGCGAGCGAAATTAAATTAAATGTATATGTAGAAGATGAGGAAGAATCTATCGTACCGGGAACGCTTGAAATTACTAGTACGACAGGCGGTAATGAGCAACTTCAAAGTGGGAAAAATAATGTAACCTTACCACTTTCAAGCGAGGGAACTACAACAATTAAAACAACAGGTGATTACATTATTACCAGCGGAAGTTCAGCTATTTCAGATATTTTTATA
>P_2
ATTGCGAAATTATCACTGATTATCCTAGCTGTTTGGCGGGCAATCGGTGTAAATATGATTATTTTCTCGCACTACAAGGCATTCCACGTGAATATTATGAAGCAGCCTCCCTTGACGGCGCAAATAGCCGCCAACAATTATTTAAAATTACGGTTCCAATGCTTCGTTTCGCCATTTTCTTTGTAACAGTTACAACGATGATTGGTTGGTTGCAATTCTTCGAGGAGCCGTTCGTTATGACAGAAGGTGGACCACTTGATAGTACGAACTCTGTCGCCCTCTTTATCTATCAAAACGGTTTCCAATTAAGTAAATTTGGTTATGCCGCTGCTGGATCGTTCATCTTGTTTATCGCGATTATTATTATCACGATTATTCAATTCCGGATTCAGCGCAAAAATAATGATAGGGGATATTTAAGAGAGGAGTGTTTATAAATAAATCATATAAGAACAAAAATCACGCGGCGCTCAAATTGCCGTAATTACAATTTTAACGGTTGGCGGATTCTTTATGATTTTACCGTTCATTTGGATGGTTCTCTCCTCTTTGAAAACGGATGCTGAAATTTTAAAAATCCCACCTACTATTTGGCCAGAAACTTTCACACTAGATAATTTCACCAAACTATTTACTGAAATGGACTTTGCTATTTACTTAAAAAATACGTTAATCATTGTGTTCTTCTCGTTTTTCGGTTTATTTTTAAATGCGATGGCGGGTTACGGCTTTGCTAAATTTAAATTTAAAGGGAAAAACAAGA
>P_3
CGAGTGGAGTGAGTATTAATTGTTATCAAAAATGGAGATAAATAAACGCGCTTTGAAAGAAAATATGGCGCTTCTTGCTTGTCCGATTTGTGGCGAAGCATTCGAGTTTAAAGAGCCGCAGTCATTTGTATGCCTAGAAGGTCACGGGTTTGATATCGCCAAACCAGGTTACGTACATTTACTAAAACAAGCGCATAAAACAAAATACA
>P_4
AAAAGTCATGCAATCACCGAAATCGTTGAACAAAAAATTCGTAACGAATACGAAGGTGCATTAGTTAGTTCATATTGAACCATTTTTTGAATAATATTCATTGTCAATAATCGTAAAGTCAACTATAATTTAGATTAAAGTATCATTTGCTGGGAGGGAATATTCGATGGGGCAGAGAAACTAATTCACATAAATTATCTAACTAGAATGAAAAATAGGCAACAACACATTGGAGGAGTTCTCTTCCAGGACGGTTTTTCTTCTATATAGATAGTTTTATAATAAGCTTATT
>P_5
AATTCGTCAAGGATTCTTTGATTTTTCAAAAGAGCACATTATTGCTTCTGTGGAAGGTAGCTTAAAGCGCCTGAAAACAGACTATTTAGATACACTTTTACTTCACCGTCCGGATACACTTTTCGAACCAGAAGAAGTAGCGGCAGCTTTCACAGAATTAGAGAAAAGTGGAAAAGTGCATCATTTCGGCGTAAGTAATCAAAATCCAGGTCAAATTGAACTACTGAAAAAATATGTAGACCAAGAATTAATCGCCAACCAACTGCAATTTAGCATTATGCATACGGGTATGATTGATACTGGTTTTAATGTGAATATGACGATTGATCCTTCACTTGATCGTGACGGCGGTATTTTGGAATATAGTCGCTTAAACAACATGACAATCCAAGCATGGTCCCCGTTCCAATATGGTTTCTTTGAAGGAGTTTCTTGGATAACGATAAATTCCCTGAATTGAACAAAGTAATCGACAAAATT
>P_6
ATTGATACTGGGATTTTATCGAACGCGAAAGGAATCATTGCACTCATCCACAAATTAAATTTACCTTTAAAACGGATTTTATTAACGCATGCGCATGGTGACCATATTGGCGGTTTAGTCGCAGTGAAAGCAGCTTCCAGAAGCGCTTGTAATGATTGGAAGCAGAGAAAAATTGCTTGTAGAAACGAAAGAAATTTATGCTTTTGAAGCACAGAAGCCGTTAAAAGGCGGTTATTCAGATCAACTTCCAGTAAGCATTGATCACATTTTAAAAGATGGTGATATGATTGGCTCCCTGTTAATTATCGATACGCCGGGACATACACCTGGCTCCATTT
>P_7
AGCTAGCGCTGCCTTTGCTGCCGAAAACGGTGTCGGAAAAGTTATTATTACAGATTCCCTTAACACTAGCGGAACAAAAATAAAAAACAAGGTGGCGATTGGATGAAACATGTTTTTCCAACATACAAAAGGTTTCCTATTGATTTAGTTAACGGTACGGGCACGGTTGTAACAGATAAAAATGGTAAAACATATCTCGATTTCACTAGCGGTATCGCAGTTTGTAACCTTGGTCATTGTCCAGCAAATGTTGCAGAAGCAGTACAACAACAACTAACGAATATTTGGCACACATCGAATTTATATGAATGTGCTTTGCAAGATAGTGTCGCAGAATTAATTGCAGATGGTAAAGACAGATTAGTTTCTTGTAATAGCGGAACAGAGGCAAATGAAGCAGCGCTCAAATTAGCTAGAAAATATACGGGAAAGAAAAAATAATTACCTTTGAAAAATCTTTCCACGGACGTACTTTTGGTTCGATGTCAGCTACAGCCCAAGCTAAAATTCATCAAGGGTTCGGGGGACTTGTTCCTGGCTTCACTTACGTCCCTTATAATGACATGGCTTTCCGAGCAGAAATAGATGAACATACAGCAGCAGTCATGTTAGAAGTAATTCGAGGGAAGGTGGCGTCATCCCAGCAAATGCAGCCTTTCTTTAGAGGTTCAATTGCTTTGCAAAAAAATGGGGGTATTATTAATTATTGATGAAGTGCAGACTGGGCTTGGGCGAACGGGGACGCTTTATGGATTTGAGCAGATTGGTTTAGAACCAGATATTTTCACTTTAGCAAAAGGGCTTG
>P_8
CCGATTGTAGCACGGCAAGTAGCAAGAATCATGCGAACTTCACCAGAGTTTAAGCGGATTAATACGTATTTACCTTCTTTACCAAGCACTTGAGCACTTGTTCCAGCAGAACGTACTAATTGTCCACCTTTACCAGGTTTCATTTCGATATTGTGGATAACAGTACCCACTGGAATATCTTTTAATTCTAGTGCATTACCGACTTTGATATCAGCTTCTGCTCCTGAATAAATTGTTTGACCTACTTCAAGGCCTTTTGCTGCGATGATGTAGCGTTTTTCTCCATCAGCATAGTTGATTAGAGCAATATTAGCAGAACGGTTTGGAT
>P_9
CGAGTCCTTCACCGAGTAGTTTTTTCGCAACACTAACCATGCTACTCGCTGTATTATTCCCATGCGTTGCGACGAGTACGGCGACACGAGCATTTTCTTGTTCTTTTAAAAGGGAACTAATCGGTTGGTGTTAAATACATGACTTCCATATTAGGAACCCGGATGTGGAAAGTAGCCTCAATATCATCCTTAATTTCCCGTGATAATTCATAGGCTTCCGGTTGATCATTGACCACATTTTCGATATTCGTATATTTTAATGGTTTGTTACTTTCAATTCGTTTAATAAAAGAGGTAAGGTGAAGGCTAAATGCAAGCAAGAAACGCTCGTTTAACT
>P_10
TCGTGCCAATGACATATGTAACAGAAATTAATTAAAAATTTGGGAGTGTGAATTATGAATCAAACTATGTATACAGCTATTTCTGGGATGAATGCGTTCCAACAAGCATTATCGGTAACATCAAATAATATTGCCAATGCCAACACGACAGGATACAAAAAACAAAGCGTCGTTTTCAATGATTTACTTTACCAAAACACAATGGGATCTGTTGCAGGCGGACTTTATGCTGGAACAAACCCAATGAGTTTCGGTTGGTTCAAAAATTGGAGCGATTTTAACCGATTATACAGCGGGTTCCCCAAC
>P_11
GAAACATTTTGAGAGTGACGCTCCTGGTTGGTGGGATGATTATATTGGTCCGGGGAAAACGATTGATACAGACAAATATTTTCTGGTTTGCACCAATGTATTTGGTGGTTGTAGTGGCACGACTGGACCTTCTTCGATTAATCCAAAAACTGGCGAGCCTTTCCGCTTACAGTTTCCAGGTTTTTCAATTAAAGATATTAAAGTGCAGCGTGAACTTTTGGAGCAACTTGGGGTTACGCGAATTGTTTCAGTGATTGGCGGATCGATGGGTGGTATGCAGGCGACGGAATGGGCGATTGATTATGCCGATATCACGGATAGCATTATCAATATCGCCTCCCCGCTTGCTGCTGGGCCTGAT
>P_12
AAACGGAAATGTTCGCGCATCCTTGGTAGGATTGCTCATGGCGAACGATAATGCCAGCCGAGAGAGCGTCCAGCAAGTAATTGCTAATTATAATACATTGATCCAAGCGGGATTCCAGCACACAATACACTTATTTTGCAGCATATTTATTACTAGAATCAGAAAATCCCAAAAAGACAGCCCGAAAAGCGAAAACTATTCACCAACTTTTCAAAAAAGACCATCCATTTTTAACTAAAAGTGAAGATGTGACAACAGCTGTTTTCTTAGCAAATCTTCCTGAAGAAAATACCACGAAATTGGCTGAAATAACAGAGTACTATTTTCAAGAGTTCGCCGCGAAAGGTTTCCGCAAAAATGATAGCTTACAATTTTTAGCAACAACAGGGACACTTTTGTACGGTGAAAAAGATAGCAAATTCATTCGAAGAGTAGATAATATTGTAGAAGAACTGCGACAAAAAGGGATAAAAGTAAAACCGCTACATTACTCAAGTATTAGATTTAGCTTTTGTCATGGACGCGCGAAAAATCGATTCAGGGTTAGTGAACTTAATTGATGAATTACAGCAACAACCAGGCTTGCGTTTCGGACGAGAATTCGTTACAGCTCTAGCGATAAGCCTATATACGGAAAAACAATCAGGTCAAATGAGTAAGGAACAATTAGAAGGGTTAATGGTCAATGTGCATATATTGATTGCAATGGAACAAGCAGCTGCGGTGAGTA
>P_13
TAGCATGCATTAATTAACTTGTTCTTAACGAAAAACGATTTTTTGACAGCAAAGCAATTAGCTGAAATTCTAGACGTTTCCTCTAAAACGATTTATCGCAAGATTAAAAACATCAATGAGACAACTGGAAGAAAGGATATCATCATTTCTGAAAAGGGGCGTGGTTTTAAGTTAGATTATAAAGCTTACATACAAGCTAAATTAGAAACGACAGGTGATATTTTTGGCTATACACCAACAGAAAGACGTGAAAAAATCTTGCTGCAAGTATTGTTTAAATCACCAAAGTACTTGAATGTAACAGAGCTGTATGAAGATTATTATGTTGGGTATAATTCAATCAAAAATGATTTCTCTCTTTTAAATCAAGCCATCGAGAAATATGATTTGGCTCTTGAAAAAAGGCAAAAAGAAATACGGGTTGTTGGCACTGAAGAAAACATCCGGACCGCCATTAATGAAGTGATTAACAACTTGGATTTATCGACCTATGATGATTTGAAAACAGAATACAGTGATCTCAATAAAACTGACGTTCAGTTTATTGTGCGGCAAATG
>P_14
TACTAGCAACTAAGCCAGTAATCATCGACGTTTCCGTGGACAGTGCAGCCGCTCCACTACCTGGTAAAATCGTGATGGACGAAGCACTCGGTTATACTAAATTCAAACCAAATCGTCTAGAAGACCATCGTTTCGCAAAAATGCCACCACTTAAAACCATTTTACGCCATTTTTTATAAAAAATAAATAAAAAAATAACATTATCACCCGTTTCATGCCGATTTTCGCTAATTATTATAACGTTTTTTTATTAAAACTAATTATTTTACAATAAAATATGAGACTTTTTAAAAAATATGAGATAATAAATTCGAATTAGAATAGGAGTGGAAGTCGGTGAGTTTAATTAAAAATCGTAAATTGAAAACAAAATTAAGCATCAATATTGTTATGA
>P_15
CTACTGCACTTTCAGATGGATTAAATAAGATGAATGGCAGTGTACCAACTTTAGCATCGGGCATAACACAACTAAACAACGGTCAAAAAAGCTTAGCAACTGGCTTAGATTCACTAGTCGATGGAAGTAACAAACTTTCAGCAGGACTTAAAGAATTAGACGGTAATTTAACTGATAAACAAGGCAAAATTGCCCAATTGAAACAAGGCATGAACGATTTACAACAAGGAATTGATCAATTAAATAAAAGTGTCAACGGGGAAGATGCAGCACTTGCAAAACAACTCGCTGCCTTACAAAAAAGCTTAGGCGACCTACAAAATGGCTTAACATTTATTAAATCTAATGCGAACTTCGATGCTGAAGCAATTAAATCAAAAATTAATGCGACAGCTGGCGTGAGTGCAGAAGATAAACAAAAAATTATTGATGCTATTCAAGCGGATTTTAGATAAAGAAACACAAAAATCCGCTACACA
>P_16
TAGGAATAATTCGATTAAGTTCTTCCTCAGGCGTTACCTCTGAAAAACCAGGCCGAGTAGATATTCCA
>P_17
AGAATAAGTTTTATGCGCTTATATTGCGGGAAACTAATGACATAGGGGGGAATGGTATGTATTTAAAAGAAACGTTAGATCAATTTGCTTCGATAGATAATATTCTTAAACTGCTCAAGAAAAATCCGAGTTTTAATAAGCACTGCATTCAAGAGCGGCTCCCACAAAAAACAATTATCACATCCAATAAACAACGAAAACATATCTATATAATAGAAGAAGGTTTTATGAAACTAATATTTGATGACAACAAACCGCGTGATTTTTCTTATATTTTGTCTAAAGGAGCATTTCCTTTTTTGCCAGTTTATACAGAGGATG
>P_18
ACACATATGCCGGTGAAGTAAAGGCGATTCGTGGAGTTAATTTTGACTTATATAAAGGGGAAACCTTAGCGATTGTTGGCGAATCTGGTTCTGGTAAATCAGTAACGACAAAATCGATTATGCATTCTCCAGAAGGTAACTCAGAAATTAAAAGTGGCCAAATTTTATTTAACGGAATGGATATCGCTAAAGCTCACGAAAAACAAATGCAAAAAATTCGTGGGAAAGATATAGCTATGATTTTCCAAGATCCAATGACATCATTAAATCCTACGATGACAATTGGTAAACAAATTTCTGAACCACTTATTAAGCACCAAAAAATCAGTAAACATGAAGCACATAAAACAGCACTTCGTTTACTTCAATTAGTTGGTATTGCCAACGCAGAAGAAAGAATTAAACAATATCCTCACCAATTTTCAGGTGGGATGCGTCAACGGGTTGTTATTGCGATTTCACTTGCATGTAACCCACAAATTCTTATTGCAGATGAGCCAACAACAGCGCTAGATGTAACTATCCAAGCGCAAATTTTAGATTTAATGAAGGATTTACAGAAAAAAATTGATACGTCGATTATCTTTATTACCCATGACCTTGGTGTTGTAGCAAACGTTGCAGACCGTGTAGCTGTTATGTACGGTGGTAAAATTGTTGAAATCGGAACAGTTGATGAAATTTTCTATAATCCACAACATCCTTATACATGGGGACTAATTAGCTCTA
>P_19
CGCATTTGCAAGTCCTTCGACGACAGCTGTTTTACCAACACCTGGTTCACCAATTAAGACTGGATTATTTTTATTACGGCGGTTTAATATTTCAATGACGCGTTTAATTTCTTTGTCACGACCGATGACAGGGTCGAGTTGCTCATTTTTCGCCATCTGTTAAGTTTGTTCCAAATTCATCTAGTAAACCATTGCCGCCACCAGCAGTTTGTGTTTGTACTTGTGCTTGGTTTCTTTGTTCACGGTTTGCTTGGTTTGCAGCACCACTTAATTGACGGAAAATATCGTCAAACGGGGAACCGCTAGCTCCCGGAAACTCATTTGCGCCAAAGTTGGCTTGATTTCTAACTTCTGCATAACAAGAGGCACAAAGCGGCATTTCTACACGCTTGCCATTAATATTCATATATAGTTGGATTGTTGCTGGATTTTGATTACATTTTTCACAGTTCATATATAATTTCCTCCTTTTAAAAATGAGAAATGAAAGGTCTTGACTTTGACTATCTTTAGCCTTCTAACTTGTACTGCTTGACTTATTTTGATTTCAAGTATTTTGCTTATTTTTTTTTATAAAAAAAACACCCTAAAAAGGAGCGTTTTTGTGCTATTTTTAATAAATTGGTAAGGCTGCGAGTAACAAAAACGCAAAGGTTAGATGCGATAAATATAGCATGAGTAGGCTTGGGCGATAGGAGTACATGATATTCCATACGAGCGAAGCGACAAAGATACCGATAATCGCTGCAAAGTTGCCACTTGGGAACATCATTACCATACATAGTAACGCTGCAAAAACATTCGAAAACCAAGGATTGAAATAATGGTTTAATCGTTTTAATACGAAGCCGCGCCAGAAAATTTCTTCTCCAGGGATAATGGCCACGATAAGCAGTAGCCAAATTATCAAAGAATGCGTCGAATACTTATTAAAAGCAGCTTCTACAGAATTTTCTAGACCGCCTGGCATTACTTTAATAATAAAAGCGA
>P_20
TGATTGGAATCATGGAGACAAAGAGCAGAGGAGCAGGGTTATCTAGAACTTGCACGTGAGCACAGCAAGCATGGAGCGCTATTTCGGCGCTTTTGGATGAATTTGTAGAAGTTTTAGGTAAAGAAACTTTAGACTTAAATAGTTTTGTAGAAATTATTGCCACTGGGCTAGATGCCCTGAATTTTCACTTTTGCCACCTTCCTTAGATCAAGTAGTTTTATCTGATATGGAGAATGCGAAATTACTAGATATGAAAGTGATTTTTGCAATTGGAATGAACGATGGTGTTATGCCGCTTCGCCAAAAGGATAACGGGATTCTTTCGGGATTAGAAGATAAGGGATACCTTGCGTGTAGGGTTAAGCAA
>P_21
AAGCCATCCATCCAAATTTCTTTCGGTTTGTATGTAGCGATTACTTTATCAGCATTACCGATATGGTCTGCGTGCGGGTGTGTCAGTAGCAGCAAATCTATTTTCTTTATATTCGCTTCTTTTGAATGGGTTAAAATACGGTCATCATCTTGGCGACCTGTATCAATCAAAATAGTTGTACCATCTTCTGCTTGGATAAGTGTGCTATCCCCTTGGCCAACATCAAAAAATGTAAAACTGCACCATTCAATGTTTTTTCGGTAATGTTTGCGATTTACTCGTTGATGGTTCGGAAAAACTACAACCGCTTAAAAATATCGCGATTAAACTTATACAGATTACTAATTTCTTTGTCATCTTTCTCCTCCTGCTCTCTTAGTAGAATAGCAAAGGAAGGCGAAACAGTAAAGTTTTTAAAACAAAAACCGCCTGAAATCAATTTGATTACACGCGGTCATTTATGTTGGATTCATTTCACTTTTTCTTTAAAGGAAAAAAGTACTTCTTCCGTTTTTGGTTCATAGTCAATTTTCCAGTCATCATATTGAAATACGGATACGTCATGGTCTTCAATGAAGAAAATTAAGTCTTCTTTCTTCTCAGCGACTGCTGCTTCTTGCGGTTTTTCGGCAGTTAAACCGATAGAGAAACCAGGATGCAAGGAACTGTTAGAACCACCGTATTTCGCAAAAAGTCGAATTAGTTTGCCCCATTAGCTACATCAAACTCATCATGAAACCATTTATTTGCTTGGTCCGTTCCCTCGATATTCATACTTTTCACTCCTCGTTTCCAATTTTTTCATAATGATTGTTATTCAAGAATAGCAGATTTCTTGGTGAATTTCACTTTTTCTGCTTTTTGTTATGAAGATAATATACCTCTTGCAAAGAAACGTTAAACCACATTGTGTTAAGACAATGA
>P_22
AGTTGCTTGGATTTCGGGCACAGAACATGTACGTGAAACCATTCCGTTCCCACGTTTACTAAACCGTTTATATCCGTAAGTTAAAAAGTGAAGCCAACATACTGGCTTCACTTTTTTTGTGGACTTTAAATTGAAAATAATCTTTTCCGCGGGATTTCATGATTTTAGCAGTACTTTTATATTTTTCCCTCGAAAACCATGTTATAATTTCCTAGTGAGGTGTTAAATAAATGCAAAAATTTGAAAAATGGATGGCTGAAGGGCAAGTGACATTACCGCAAGTGCTAGTGAAAAACTATGCAACCATTGGCTTAAACGAAGTAGAACTAGTGCTATTACTTCAAATTCAATCCTTTGCAGCAGAGGCAGAATTTTTCCCGTCAATGGAAATGTTAACCAATAGAACAACGCTTCCACTGGAAGAAACAATTAAAACGATGGACTCACTCTTGAAAAAAGGTGTGATTGCTATCAAACAAAGCCAAGATAATTCACGAATGATTTCTGAACAATATAATTTGGCACCACTCTGGGGTAAACTAGTTGCTTTATATGAAAACAAGGAAGCAGATAGTAAACATGAAAAAGAGTTAGAAAAACAAACCAGTTTATATTATTCGAAGCAGAGTTTGGAAGACCGCTTTCTCCAATGGAAGCAGAAATGTTATCCGCGTGGGTAGAGCAAGATCAAGACGACCGGATTTAATCAAAGAAGCATTAAAAGAAGCTGTTATTTCGCAAGTAAATTTCCGATATATTGATAGGATTCTGTTTTAACTGGTCGAAACAAGGAGTTAAGACAATAGAAGATGCCAAGCGTGTAGCGGAAGAATTTCATCAAAATGGGCGCACAAGCCAAGCAATTAACCAAACGGAAGTGAAAAAAAGCGCAGGTTCGATTCCA
>P_23
TCTGAAGATGCGACTAGTCCGCCGCTTTCTAATTGAACAAGTGCCCGTTTACTAGCGTCAAATTCAACTGGTAACGTAATTAATTGGAAAAGTACACCCACTGCCATCAAAATAATCCCCAGCAACATGAAACTAGCAACGTTTGCAAGCATTCCGATAATTAAGAACACCCAAGAAATATTGGAACTAAACATTGTTACAGGAACAAGCGCCGAACGAAAACGCATAAATGCATAATCTTGCTGATCTTGAATCGCGTGTCCTACTTCATGGGCTGCAACAG
>P_24
ATAGTCAGCGACCGCTTTTACCTCATCACGGCCGTTGCCCATTGCCACGCCAGTTCCAACAGCTTGAAGCATTGCAATATCGTTCAAACCATCGCCAAATGCGTAAGTATCTTCCATCGAGAAGCCAAGTTTTTTGATCATTTGTTTAATGCCTTCCGCCTTCGAACCGTCAGCTGGACAAACATCCACGGAAACATCATGCCAGCGCAAGAAACCATACTGCTTAAATTCTTCTCGGTAATAAGCATCATACGACTCATCACAGAAAAGTAAACACTGATAAATGTCACGACCTTTATAATAATTAGCATCCACTTTAGGATAATCTCTTTTAATAGAATCCATTCCGATTGTCACCCGGTCATAATAGGTAAATTCGCGCGCATGGAATCTTTTCCTGAAAAAACAATTGGATGCTCATGCTCCGATGCAACCGTGATTAATCGTTCTAAAGATTCTGTTGGTAATGGTTTAGCGTATATTTCTTTTCCTTCAAAAATAACATATTGACCGTTGTAGCAAATATAAGAATTAATATCTAATTCTTTTCTGATTTCATCAAGCATAAATGGACCACGACCAGTTGCAATAGCCACATAAACGCCATTTTCTTTCAATTTAGCAATCGCTTGCTTCGCTGATGCTGGAATTTCTTTCGTTTCTCCTACAAGTGTCCCATCTACATCAAAAAATACAATTTTACTCATTGATTAAACGCCTCTATCCTCTATCCATTTTTAAATCATTATGTTTAAATTATAGCAGAAAATCTCCTTGATAACAGGGTTGACAAAATTAATTATACTTTCTAGTAGCAATTATCTGGATTTATGGTATATTAGAATGAAGGATATAGATCGGATGAACATTTGTAGAACGACAATGGAACGTGAAAAAAAACTTATAATTACATCTTTTACTCGGAAATTTGTTTCAATTCCCAAAATGGAGGTTAA
>P_25
TGTAATAATTAGGCGAGAACGCTTTGGCAAGGATTGCTCACCGTAGCAATCCTTGTTATTTCACGGAAAGGAAGAGGAGAATTATGACAGAGGTTTTAGGAAGAGTTCATTCAGTAGAAACAATGGGAACAGTAGACGGTCCAGGTATCCGCTTTATTGTTTTTATGCAGGGGTGTTTCTTCGTTGCCAATTTTGTCATAATCCCGATACTTGGAAAATTGGTACTGGCACAGAACGTTCTGCCCAAGATGTATTTGACGAAGCAATTAAGTATAAAGAGTTTTGGGATGCATCAGGTGGCGGCGTGACAGTTA
>P_26
TTTTAGTAGAAAAATGCACAAAATACAATACATTGGGCTTAATCTAGTGAGTTTTTAGCTAGTTTCATGATATAATACGGATAGATTACATTTAAAGGAGATTGCTATGAAAGAAGTAGTTATAATCAATGCAGTTTGGATTCACCAATTGGAAAATTTGGTGGTAGTTTGAAAGACATCAGTGCAGTAGACCTTGGCGCTACCGCTCTAAAAGGTGTTTTAGAAAGAGCCAATATTGCTCCAGAACGGGTGGATCAAGTGATTTTTGGTAATGTATTACAAGCTGGACTTGGCCAAA
>P_27
TTTCATTTGGGAAACTTCAATCGTTACATCTGGATTTTCTTTTTCATAAGCTTTTGCCATTTCATCCCAATATTTTACTTGCGTTGGATTTGGAGCTGCCCAAAACGTTACTTTTGTTTTACCATTATCGTCACTTTTGCTGTTTCCACCACCACAAGCAGTAAGTAATGACCCAGCAACCACAACACTAAGAGCTGCAATAGCAATTTTTCTAATCTTCATATCAATAATCCTCCTAATTCCACTTTTTGTAATTGTAAGCGCTTGATTACGATTACATTATCACATTACATTTTTGTAATGTCAATAATTACTTTTATAAAACCTAATAAAATTGAGGTTAATTTACCCATAAAACAAAAATGAATAGAATTACTTTCTACATTACTTTTTAATTATAAAATTTTTGCTATTTTGTGAATTTACTTCTATAATAGAATAAATAGAGGAAAACGGAGGGGAACCATGAAGAAAGTTACGATGCAGGATATTGCTAGCAGGCTAAATATAACCAAGAATTCAGTCTCGCAAGCTTTAGGCAATAAAAATGGGGTTAGCGAACAAACTAAACTAGCCGTTTTTAAGATGGCAGATGAGCTAGGCTATAAATATAAAAGAGAAATCGCGCGTGAGGTTGTGAAAGAAAAATTTGCGCTTTTAGCAACTCTTTTCGCCCTTTCGCAGCGCAGTTTTGGCGAAATTATCGATAATATGAAACAAAGCATTATCGCTCACCAAGCCGAACTTATTATTTTTCCAGTTACGGATGAGGAAGCGTCTACTAATCAATTACCAGAGCAGCTCACAAGCGAGAACTGGACTGCGGATTCTTACTTTCGCATATAAACACGGATTATGAGTAAAAAAGTTATCGATCTCGGCATGCCCGTTGTGCTTATAGATCATCATAATCCCCACATATAAAAGCCGACGCGGTTATCAGTCAAAATAAAGATGGCGCTTTA
>P_28
CTGAGCTTGTTGTCTATTTCTCAGTTTACGCAGCATATTCGAGCGATTGTTGGATTGCCACTTGTAAAACCAGAACTCTTAAAACCAAGCGCTTTAATGATTAATATTTTAGGGCAACATGTCGATGCAGTGAATAAACAAATGGTGAATTATCCACATTGGTTTGTACATTCTTGTGGAAAAAAAGAAGCGAAAATCAATCGCAAAATGGGTCATGTTACTGTGCTTGCTGATCAAGACAAAAGCGGTTATACAAGACTCCAGAAGAAACGCAAATTTGGAAGTAACTGGAGGAATTTA
>P_29
GTGATTGTCAAAGAAGCAGCGACATCAATTAACCCAATTGATTGGAAACTTCGTGAAGGATACTTAAAACAAATGATGGACTGGGAATTCCCGATTATTTTAGGATGGGATGTAGTTCCGAAGTTGGAGAAGGCGTAACAGATTGGAAAGTCGGCGATGAAGTATTCGCACGCCCTGAGACAACGCGTTTTGGTACGTATGCTGAATATACAGCGGTAGATGATCACTTGCTTGCACCACTTCCAGAAGGAATTAGTTTTGACGAAGCAGCATCGATTCCACTTGCAGGCTTAACTGCTTGGCAAGCATTGTTCGATCACGCGAAATTACAAAAAGGTGAAAAAGTCTTGATTCATGCTGGTGCTGGTGGTGTTGGGACGTTGGCGATTCAGCTTGCCAAACATGCAGGAGCAGAAGTAATCACAACAGCTAGTGCGAAAAACCATGAATTACTAAAATCTCTTGGCGCAGACCAAGTCATTGATTATAAAGAAGTTAATTTTAAAGATGTTCTTTCTGATATTGATGTGGTGTTCGA
>P_30
TCTGCTTCAAATTGTGGTTTGATAAGTGTCATCACATCGCCACCGGTTACCACAGTTCTAAGTACTGGTAAAATTAGTTTGAGTGAAATAAAGGATACATCAATCGTTGCAAAATCTGCTAAACCTTCGGAAAAATCAGCTGGCGTTACATGACGGAAATTAGTTCTTTCCATCACAGTGACACGATCTGATGGTTCAGTTTCCATGCAAGCTGATTATAGCCAACATCGAGCGCATAAGAGTGTCTTGCCCCATTTTGTAAAGCGCAGTCTGTAAAACCACCAGTTGATGCTCCGATATCCAGCATAAGTTTATCTTTATTTTCACTTCGAAATCAAATACTTG
>P_31
AAAGCTGGAGGTGCTTCGATAAGCGTTGCACCGTGGAGTGATGTACTCTTTTAAAGCTGATTTTTCCGGAATGGCGAGCGTTGGTTTTTGGAGTGCCGTCTTTACGATGACGATGGTTATTGTGTTTGAAACAGTTGGACTTACCAATGGACAAGTAAGGCAACTGAAGCAAACCGAAAAATTACCACGCATTTTAAAAGCTAGCTCACTGACAGCCTTTTTATCTAGCTTATTTGGTACAGCCAAACGATCTCTGCACTTGAAAGT
>P_32
GCTGTGATCCGAGCCTTTTTGTGGAAAATTATCAAGGTGAATCTGGTAAATTACTACAGTTATTTGATACAATACAAACAGCAAGAGAAAACGGTAAACGCATTCTCCTATTTTCCCAATTCACGGGTATGCTTGGAATTATTCGCCAAAAACTAGAAGAAGATGGACAAACACTTTTCTACATGGATGGTAAAACTCCATCGAAAACAAGACTAGATATGGTTAATGCTTTTAACGAAGGGAGAAATGATATTTTCTTGATTTCCTTAAAAGCTGGTGGAACCGGGCTCAATCTTGTTGCAGCGGATACCGTGATTTTATACGATTTATGGTGGAATCCGGCTGTAGAAGAACAAGCTACCGGACGTGCACATCGAATCGGGCAAAAACGCGTTGTCCAAGTGTT
>P_33
GTTGGAACATCCGGAATGCTTTCAGTTGTAAAAGATTTAGGCTTTGGAGAAAATTTCACCGGACAAACGCCAATTGTTTCAGGTGAAATTGGTGAAGATTTTACGTATTACCTAGCAACATCTGAACAAATCAATTGCCTCGTTGGTGTAGGAGTACTTGTTAACCCAGATGATACAATCGAAGCAGCTGGCGGTTTCATGTTGCAATTACTCCCTGGTGCGACAGATGAAATCATTGATGAAATCGAAAAAAATCTGACGGCTCTACCAACAGTTTCTAGAATGATTGAAGCGGGCGAAACTCCTGAATCGATTTTAGCTAAACTTGCAGGCGGCGAAGATAAACTACAAATCTTAGAAAAAATCCCGGTTTTCCTTCAATGTAACTGCTCCAAAGAACGC
>P_34
TCGAAAAAGGTAGTACCTTTATCTCCCCGTATACGTAGTTTGTTGAGATGCTGAGCTTTTCTGGGCTTTGTGTAAGTGAAGGAATGGTGTTTGGATCAATACCAGCTTTAGCAAGTGACTCACCGGTTGCTTTCGCTTGCTTTTTCACTTGTGCCTGTTGCTCCGTCATCATTGCTTTTTGTAGTTTTAATCCGATTTCCTTACTCAAGCTTGGTTCACTATTTTTTCATAGGTGACTTCGAGTTTTTCACCGTTTTGTTTTAAAAAAAGCGTCGAGGTTGGCATCTTTAATTTTAGCGACATCGGTATTTTCCGAGTAAGTTTTGATGGTTAAATCATTTGCTTTCAGTTCTTTTACCATGGAGTCA
>P_35
TAGATCCCATTGTGTTTTGGTAAAGTAAATCATTGAAAACGACGCTTTGTTTTTTGTTGTATTGTCGTGTTGGCATTGGCAATATTATTTGATGTTACCGATAATGCTTGTTGGAACGCATTTCATCCCAGAAATAGCTGTATACATAGTTTGATTCATAATTCACACTCCCAAATTTTTAATTAATTTCTGTTACATATGTCATTGGCACGAGGCTATCGTTATCTTTTAATTTCAGCATGACGCCGTTTGTCGTTTGTTGAACGCTTTCGACTTTTTCCACTAATTACTTCGCCGTTCAGCGAAACACCTTTTATATCTTTACCAA
>P_36
AGACAGAAGATAATAGGTATTTCTTTAACGTTCCTGCATAGCCAACCGGTGTCTTTTCAAGGTAGCGTCCGTTAAAAGTTACGTCCTTCAATCTTTCTTGATTGAGGGACTTTTTTTTACCTAAAAATAAATTTGAAAGAAGTAAGTAGAATGACAATAGGAGAACTGGAGAATTTTAACAGCTAGGAAGAGAAGTGAGACTTTCATTTCTCTATTTAACAGAAAATGACAATAGAAATATTAATAATTAAAGGAAAATATAACGAAGCGAAAGTTTTTACAGATAATGTGGACGACAATACCATCGGGCAAATTATTACGCTGTGTAATCAACCGTTTGCGAAGGGTAGTAAGATTCGGATCATGCCCGACACGCACGGTGGTAAAGGCTGTGTGATTGGAACGACAATGACAATTCAAGATAAAATTGTACCGAATTTGGTTGGAGTGGACATCGGTTGCGGACTGTACGTAGTAAAACTAAAACCTGGCAAGTTAAAAATGGATTTTGATAAGCTAGATAAAGTTATTCGCGAACGGGTGCCATCTGGAAGCAAAACACACGATAAGCCTGTAGATGAATTTGATTTGGAAGATTGCGCCAATTCGTCGGCTGGGTAGCTAGAAGTATACGGGACTTTTGGTGGCGGGAACCATTTTATTGAAGTGAATCAAGGTTCTGATGGTATTTACCTTGTAATCCATAGTGGAAGTCGGGTGCTTGGTAAAGAAATT
>P_37
CACGCAGGAAAACATGGCGGTGAGATTCAGTTTGTCGGAAGTTACACCGATTTGCTGAAATCAGACACACTAACTGGCCAGTTCCTCAATCGCCATTTACCAATTAATAGCAAACCGAGACAACCAAAAGGCTTTTTAACAACTGAAAAAAGTAGTCGCTTTAACCTAAAAGATATTCAGGCCAACATTCCAAAAGAAATTCTTACTGTAGTAACTGGCGTGGCTGGTTCGGGTAAGAGTACCTTGATTCATTCTGTTTTCCTAAAAGAATATCCAGATGCGATAGTGATCGACCAATCAGCCGCTCATGCCAATATTCGCTCTAATCCTG
>P_38
GGTCATGACGGCTTCCATGCTATCAGAATTTACAAATGCAAGAGTTAGTATTTTAGGAGGATCGATTTTAACGAAGCGATATACGGTGAACGGCGCAAAAGCATACAATGACGCTTTAACTTATAATGCGGATATTGCTTTTGTTTCATGCCGGGGGATCGACTATGACAAAGGTGCAACGGAAACACATGAAGGTGAAGCACTCATCAAACAAGCTTTCAGGCGCCAGTCAAGTTCGCTCGTTTTACTTGTCACCGAAGAAAAAGTAGGACACAAGTTTATGCACCAAAGCTTAGCATGTCATGATATTGACTATTTAATTACGGACTTCAAACTGGACCCAGATGTAGAGGAACAGTTCAAAACCCATCAAATTACTTGTTTGTATTAGATTTTATACTTAAATAGGCAAAAATAATCGTAAGTACTAAAAATAAAACAGGTATTACCAATAAACTTCCGAAAAAGTGAATGTCATTAAATTCTTCGCTATCTAATAGTGATAATAATATGACATTTTTTTGAATGACATTTAAAACTTGTAAGCCCATAAAACATAGCATACTAAGTATTAATGAAACGAAACTAAAAATTTTGTACATGTTGTACCTCCTATGATGTAGTTTTAGTTTTATTATACAACAAAAACGCCTTGAAACTTAAACGGATATCCAAGTTTCAAGGCGTTTTTGGAGAATGCTGTTAAAGAATTCCTTTCGAAGTTACCACGTTACCTTGTACAAAAATAGTTTCGCAGTTACTAATCGGAAATATTTTTAAATCATCCGCATAGTCCGCTATTATTTGTTGTGTTATTTTTTTAAAAGGTGTGTTGTTGTAATGAGGAAGCGTATAGAAATCGACTAAGATTTAAAGCATCATAGTTGGTTAAATTAGTGGCTTTTTTTACGCTGTCCA
>P_39
TACACAATCGTCGTAATTTCAACTAAATGGTCATTAATTTTTTGAGAGTGATTCTTTCTTCCCCTCTTCGATTGACTTCGTCCCGAATTCTGCATGTTTTTGTTTCACTTGTTCTTTCGTTAACCCTGTGTCTAAATTCGTGTGCTAAGTACCTAGAAGTTGCTCAATTGACTCTTTTACCCAAAGCATACATCTACCTCCTACGCACCTACTCCCAAAAGCAAGTACTTACTTGTTGCTTCCGGAAAAAAATATTAATTTAAACTATCCGATTTCTTAGTGTAATTGTATGATCTATCACACC
>P_40
ACCATGCCATACTTGATGAATCATTCGTTTTCGCATTTTTTTCTGTGCTACTTGCCGTTTTTTGAACAGAATTTGTGTCATCAAAATCGGGTTTTGCCAATTTTGGCCCAGCATTATTGTTATTCGCTACATTGCCAGTATTTAAAATATCCTTTTTCACCGGTTCTTTTAACGTTACATCTTCCCCGGTAATATCTTTAATTGTTGCTGCATTAAGTTTTACTTGAACCGTATACTCATGGTCGTAAGAGAAGCCTGGCATATCTTCAATTAATACATGCGTTTTTACATCTGTATTAGCCGTGCCATCTTTTACAGGATACTTGACGGTTCTCGTA
>P_41
TAATCATCGTTTCGATTTTACCATCAATGACCGCATCACGCTCTACCTGATAGCGAACTTTCTTGGTGTCATCGTAATCTTCGTAGCCTTCAATGAAAAGTTCTTTCTCTAAATCACAGAGAGAAACTTCTATTGGCTGCGCGTTTACATATTGATCTTTACCATTAACAGATGATTTTGCTAACCGTTTCTTCCGGAGTTAATTTGTAGCCCTACTCGGTAACCAGGTTTTAGCTCGATTTCCTCGCCATCTTCCCCAGCCATCCGAACGTAACCACCAATCGGCAATAAGCGAATCGTATATTGCGTTTCTTTTTTACGATAAGCAAAAATTTTCGGTCCAAAACCAATTGAAAAGTCTTTTACCATAATTCCAGCACGTTTTGCAAAAAGAAAATGTCCTAGTTAATTGGGAGACCGATAAACACGAGATACGAAAATAAAAGCAATAATAGTTGTCAAAATAGCTTCACCTCTATAAAAGTGTCTTTACATACACATGTTCTTGATCGACTTGTAAAATGGTATCCAGAGTCGGGGTCAGAAATGCTAGTATGACGATTCATTGCATTCTCAACAAGTGCTTCAATATTATAAAAAGCCACCTGTCCATTTAAAAAGCCAGCCACAGCAATTTTGCTGCATTTGCCGCATTCAAAACA
>P_42
AATGGATCAGGAATTTCTAATTTTTGTGCATCAGAATCGCCAATCCCTGCATAAAGTGTCGCAGTACCGTCCGA
>P_43
GGACCCAATTGAAGTTATTCTGACAAATATGGAGCAGATTCTCTTCGTTATACACTTGCAACAGGTTCATCACCAGGTCAAGATTTGAAATTCAGCTATGAAAAAGTAGAGTCTACTTGGAATTTCATTAATAAGATTTGGAATGCATGAGTTTTGTGTTAATGAATTCAGATGGGATGAAATATAATGAAATTGATTTGTCTAATGTTACTGAAGTTAGTGATAAATGGATATTGACTAGACTTAATGAAACAATTCAAGCGGTTACCTCCTTAGGTGAAAAATATGAATTTGGTGAAGTGGGACGAACGTTATATAACTTTATCTGGGATGATTTCTGTGATTGGTATATAGAGATTGCGAAAATACCTCTTTACGGAGAAGATGAAGTAGCAAAACAAACAACTAGATCTGTACTTGCGTATACTTTGGATGCCGTATGCGATTACTTCATCCATTCATGCCTTTTGTAACAGAAGAAATTTGGCAAAATTTACCTCACGAAGGGGAATCTATTACAATTGCTGAATGGCCAAAAGTGAATGAACAACAGATTGATACTAAATCTTCTACGGCCATGGCTACTTTAGTTGAAGTCGTACGGTATATCCCGGAATATTCGATCTGAAGTGAATACGCCTCTTAGTAAGCCAATTGTTCTTGAAATTAAACCGAAAGATACTACGTATAA
>P_44
ATGAACCACTTTCCAACTTGGATGCGAAATTACGTGTGCAAATGCGTGCGGAAATCACAAAACTTCACCAACAATTAGATACTACAATGATTTACGTTACCCATGACCAAACAGAAGCGATGACAATGGCAACTCGTATCGTTATCATGAAAGACGGTGTTATCCAACAAGTTGGTTCACCAAAACAAGTTTACGAATTGACCCAGTAAATATGTTCGTAGCCGGCTTTATTGGAAGCCCAGCAATGAACTTCTTCAAAGGGCGTTTAGAAGGTTCTAACTTTATCGGTGATGATTTCACTATTGAAGTCCCAGAAGGCAAATTAAAACTTCTTAAAGATAGAGGGTTTGACGGTAAAGATATCGTTTTCGGTATTCGTCCAGAAGATATTCATGATGAGCCAATCGTTATTGAAGCTAATCCTGGTTATACGTTCAAAGCAACGACTATTGTTGCCGAGCTTACTGGTGCTGAATTTATGCTTCATAGCCGTGTTGGTACACATGAATTCGTAGCACGTGTTGATGCTCGCTCGGAACACCAACCAAACGAAGTACTTACTTTAGCATTCGAAATGTCTAAATCTCACTTCTTCGACCCAGAAACAGAAGATAACTTAACTGATTAATATTCGTAGAAAAACCCGCCAAGCTCGGCGGGTTTTCTTATTTTTCAAAAGGAAATTTAATTCCCCACTGCGTTCTAACATCGCTCATAATCGTGATAACATCATTTGTTAACTGATAAGTCGTGTTTTCTCCTGTCGCGATGCTCTCTTCCATAGCTATAATTTCATATTCTAAAGCTTTACTTGTTTCACCAACCTCAATTTCTTCCACTTTTCCAGTTGCCGTGTGTGTAACAGTTGCTCGGCTGGCACGCGGGTATTCATCTACAGTGATAAATCCTTCTTCACAAGCAATGACACCTCGTTTTGGCATTTTAGCACGGAAAGATAGCGATACAACCGCTAGTTCCTCTTCTTA
>P_45
TTTGAAATCAGTAGGATTTTCCCCAAGCAAGTATATAAGCTTCGTAGTGTTTTACAACAATATCCGCACAGCGGACCACGCCAGTGTTGGATGTTTTGGATTTACGCCTACATCTTTTTTCACTACACGGCAACGTTCACAAGTTTCGCCTTCTGCTGGGTCATTTGAACAGCTACTTGATTTGATTTGAATGCAGATTCTGGTGCATTTTCAAAGCCTCCACAAGTTCAAAGTCAGAAACGATAAACAGTTGTGCAAAATCGCCTTCTAAAGAATCAAATAGTGTTTTCGCTCGCCGTCTACATCTAAAGTTACTTTAGCAAGCATTGATTTACCGATTAATTTTTCGTTACGAGCGAATTCTAACGCTTTTTGGACGTTATCTCGGATTTGCATGAACGCGTCCCATTTCGCTGTAATTTCTTCGCTATCCGCTAATACTTTAACCTCTGGTAAGTCTTGCAAGTGAATACTTTACCACGCCTTCACCAATCAAGCTATTCCAAACTTCTTCTGCTGTATGCGGTAAAATTGGGACAAGTAATTTGGTTAACGTAACAACCGCTTCATAAAAGACAGTTTGCATAGCACGACGATCATGACTATCAGCCGCTTCGATGTAAACAACATAG
>P_46
AAGGTTAACCTGGTAACTGGGTGGCAAAAACTCCAGCACCTCGAGGTGGAGCTAATCCCATAAAACTATTCTCAGTTCGGATTGTAGGCTGCAACTCGCCTACATGAAGCCGGAATCGCTAGTAATCGTGGATCAGCATGCCACGGTGAATACGTACGGGCCTTGTACACACCGCCCGTCACACCACGAGAGAGTTTGTAACACCCGAAGTCGGTAGGGTAACCTTTATGGAGCCAGCCGCCGAAGG
>P_47
TGTTGTCTAAGCAACCCCACATCCTTTTCCACTTAACATATATTTGGGGACCTTAACTGGTGGTCTGGGCTGTTTCCCTTTCGACTACGGATCTTATCACTCGCAGTCTGACTCCCGAGTATAAGTACATGGCATTCGGAGTTTATCTGAATTCGGTAACCCGAGAAGGGCCCCTCGTCCAAACAGTGCTCTACCTCCATGACTCTTTACCTCGAGGCTAGCCCTAAAGCTATTTCGGAGAGAACCAGCTATCTCCAAGTTCGATTGGAATTTCTCCGCTACCCACACCTCATCCCCGCACTTTTCAACGTGCGTGGGTTCGGACCTCCAGTAAGTATTACCTTACCTTCATCCTGGACATGGGTAGATCAC
>P_48
GACTAAAGTACAATTCCTCTATAAATGTAGCAAACGTTTCAGCAACAATAAGTGTTTGTAACGTTTCAAAATCAACATAAATAATACTGGGTTCGGACGTATTATCTATATAAGAAAAACCAATATAGCGCGATTCATCCCGGTGGAAATAAACTTGCTTCCCTGCGGGGATTCAACATCCTTTTGTTCCGGAATATCCGTTAAAATTTCATCCAAACTAGCCAGATAATAGATTTCACCAAAATCTAGTCCATAGAAGTCGGTTCCGTCGTCTTAAAATGATTTTTGCGAATCAATCCACCATTTTGCTCTGATAAAAGCTGTTTGTATTCAAATGGTAAAGTGACGCCTAACGCTATTTCTTTTTCACGAATTACTTGTTCAGTTGCGCCATTCTTTTCGTTTTTAACCCAAATCGTCATCCTCTTCAACTCCTCCCTGTATTATCCTAAAAAAAGCAAAATAGCGCAAACAAAAGAACATAGCTAGAAATAATTCCTAACTATGTTCCAAAATTTTACTTCAAAAGATCTTGATAATAACTATTTCCATTCCGCGCATCAAACTTCGCCGTTAAAGCTTCCGTCATTTCTACCAAATCAGCTTCTTTTTCTCGGTCGAAAAGAGGGTAGGCTGCTTGTAAGAAAATAAGTCGGTCTAAACCACCCTCAGCTTTAAGAACAGTTTCTAAGTTGGTATCAATCACTTCTCGCGCTTTTTCCGTTTGCTTGGTAAGGACTAAATATTTAAGTAATTGCCCAAGTGGTGGTAGTAAGGAGATTTGTTTCTCCACAAGGGGATAACCTTTATCAAAGCATTCTTGCGCCATTTTTTCATCTCCAAGCGCTAAATATGCAAGCGCCATATTTCCATACGTTAAATGAGGAACTTCCGCACAGCGTTGTTTTCCTTCAATAATCGGTTTTGCTGTTTTTTCTTAGCTGTTTCATA
>P_49
CCATCTCGAACCGTCTGCGATCCGTGAAAAGCTTGCGTCAACTTCACTTGGCCAAAACTAAACTGTCTTTTCCCGCCAATATGCATTGGAGCGATATTTTCAAGCCCATCCTCTACTGCTAAAAAAGAAGCCAAATCCGCATTACAGATAACGGTTGCTCCAGAATTCTTAGCAATTTCAACTGTATCACCGACATGATCATCATGTCCATGCGACAGAACGGATCAAGTCAGGCATCTGCTCTTCCGCTTTTAAATCACATTTATCATTACCAGAAATAAATGGATCCACGAGAATAGTTGTATCCCCAGTAATTATTTTAATACAAGACTGACCATGAAATGAAATCTTCATGTTAAAAAACTTCCTTCC
>P_50
TGTTGTAGCTCGCTTAATGTGGCAGATAAAGCGGGACTTTTCAATAATTATTTCGTGTTTTCCATCGCTATGGATGGTTAAATAATGATCCAACGTAACCTCCATAAGTTGATGCATTTAGCCTGCTTTTATTTTATCCGAAAGCAAAGCGATTGTATAGATATTTTTCTAAGTGCAGTGGGTGAAGTGACGGCAAATTCGTGTTATAATAAAAACTACTATTACTTTAGACTGGTTTTCAATTACATTTTATTGGCGTATAGAATAATTGCTTGGGCTATACAGTATAATCAAGGTA
>P_51
GATAGAGCTTTTTTATTTTGTCTAAAAAGAAGGAGTGAACGGTATGTTAGAACAGTTACAGACGCTGAAAAATGAAGCAGAAACGCAAATTAACGAAGCATCAGACTTAAAAACATTAAACGACTTACGGGTAAAATACCTTGGTAAAAAAGGCCCGATGACCGAAATCATGAAACAAATCGGAGAGCTGCCGCAGAAGAACGACCAAAAATGGGTTCACTTGCGAATGAAGTAAGAACCGCATTAACAGAAGCAATTTCAAGCAAACAACAAATTTTAGAAACAGAAGCAATCAATGAAAAACTAAAATCAGAAACCATTGACGTTACATTACCAGGTACTGCTCCGAGTATTGGAACAAAACACTTGCTAACACAAGTAATTGAAGAAATGGAAGATATGTTCATTGGGATGGGTTACGAAATTGCAGAAGGGCCAGAAGTAGAACTAGATTACTACAACTTCGAAGCGTTGATACCAAAAGATCACCCAGCTCGTGATATGCAAGATAGCTTCTATATTACAGAAAATACTTTACTACGTACCCAAACTTCACCTGTACAAGCAAGAACAATGGAAAAACATGACTTCTCTAAAGGACCAATCAAAGTTATCTGTCCAGGGAAAGTGTACCGCCGCGACAATGATGATGCAACTCACTCCCACCAATTTACGCAAATTGAAGGGCTGGTTGTTGGA
>P_52
TCCCGATGGAACAAGCGGTATACTTTGATACACCTGATGGCCGGATGGTCTTTGCTATTCCGCGCGATAAAAAAGTGTATGTTGGAACGACGGATACAGTGTACGACGAAGCAGTAATTAATCCAAAAGCACTTGAATCTGATCATAATTATGTGATTAAGGCGATTAATTATATGTTCCCTGATGTGCATATTACCGAAAAAGATATTGAATCAAGTTGGGCTGGGGTTCATCCACTTTTATCTATGAAGAAGGAAAAGATCCATCTGAAATTTCACGT
>P_53
CATCAAATGACCCACTAATTGATAACAAATGGTTTTTCCTGTTCCAAGTCGTAACATGAGAAGCAACTCGCCTTGCTAGAGCTCTTTCAATTACTTCTTTTCAGCCACAGGGCTTTTCATCAAAACCAAGATATTCTTTTAATTCCTTTTCTAAGTTCACTGCTTACCCTCCCTACTAACAACTGCTAGCCCAATTTGATAATAATCCAAATCAGGAAACTCCGCTTTTATTTCACGCAGTAAATTCCATTTCTTTGTAATAATCGTTTGGGATGATTGTCTCTTCTGGTAAATAAGGACATTTCGCTTCTTTCAAAGTCCTCAGGGATTTTACTCAAGTCGATGGATGGTACTCTTTTTCAAATTCCGAATTCGCTTGATTGCTTCTAAATCAGCTCCATTTTGCCATAATACATAGGCTTGCATGGCAGAACTCATTAACCCATTGAGCTCATCCGGTACAAGACTAGCTAGAATCGGCAAGTCTTCGGGGTTTTTTTTCATCGCTATAAGCAAACGGTGAACCTCATGGAGCACCTCAAAATAAACCTCCCACTTCTCCACTTGATATTTAGGGCAATTTGTTCTGTAGTATAGCCCCATTAATTCGCCCCAGAAAAACGTTCCACTAAAAACGCTGGTCGAGCAACTTGTTAATTTCTTTTAATTCCATGCAACGAGTTCACCGTATAACTGATTCGCTAAATCAGATTTTTATTCTGAGGATCTTCGCCAATGCTTAATAAATTGTTGGACTTTCTTATCACGAATAACTGGTAAAT
>P_54
TCATTGCTTAAAAAATATCAAGATGATTTTTATGATTATCCGGCGGCAATGCGTCATCATCATGAATTTGTTTCCGGCTTGAGTTTTCATGTAGTTTCGATGTTACGACTTGCAAAATCAGTTGCCAATCTTTACCCATCTGTTAACCGAGATTTATTATACGCAGGTGTGATTTTACATGATTTAGGAAAAGTCATTGAGCTTTAGGCCCTGTATCAACGACGTATACACTAGAAGGTAATTTAATTGGCCATATTTCTATCGTAGTAGAAGAAGTGAGTGAATTGCAAGCATTTTTTCGATTGATGGTGAAGAGGTCGTGGTTTTAAAACATGTTCTTCTTTCTCATCACGGCAAAGGTGAATGGGGTAGTCCAAAACCACCACTTGTGCGTGAAGCAGAGATTTTACACCAAATTGATTTAATGGATGCTTCCTTGAACATGATGGATAAAGTACTAAAACATACAAAACCTGGTGAATTCAGTGAACGAGTATTTGGGTTAGATAATCGTTCGTTTCAA
>P_55
TATGTCATAACGGAAGCAACAGCACCACACCTGGCTATGAAAAATCA
>P_56
AACGTTAAACCATCGATTGCGATAAATCCAGAAACACCTATCGAAGCCATTTATCCTTATTTAGATGATGTCGAAATGGTGTTAATGATGACTGTAAACCCGGGTTTTGCGGGACAAAAATTTCAAACAGATGTATTACAAAAGCTACATGATTTAAAAGCAAAACTAGCTGGAAAAGTCCATGCGCCGCTCATTGAAGTGGATGGCAATATTAATAAAGAAACAGTAGGCTTAATGCGAGATTGCTTACCAGACATTTATGTACTAGGCACATCCGCGTTATTTCATGACCGAGATAAAACGAGTTATGCAGAAAGACTAGTACACATTTGGTCAGATGTAGAAAAACATGTGTAATAAAGCACAAACAATTTAAGGGAGATGACAGTTTTGAAAAAAACATTAGATAGACAAGCCGTGGACACGATTCGTTCGTTATCCATTGATATGATTGAGAAAGCAAATTCAGGACACCCAGGAATGCCGATGGGAGCAGCTCCAATGGCGTATATGCTATTTGCGAAACATTAGTATTCAACCCA
>P_57
AATCCTGACGATGTGGAACAATTAGACAAAGTTTAGGACTTGATCAACCAATTTATGTGCAGTACTTTATTTGGCTTGGAAACTTGTTGCAAGGAAATCTTGGTTATTCGATTGTGAATAGCCAGCCAGTTTTGCAACAAATTTTAGAGAATTGCACGGCGACACTTGGTTTGGTGGGAACTTCGCTTGTTCTGACGCTATTATTATCGATTCCACTTGGTTTAGTTGCGGCGAATTACGAAAATACGTGGATTGATAAAGTATTAAACGGGATTTCATATATTGGGATTTCGATTCCGAATTTTTTGGTTTGGGATGATTTTAATAGATGTATTTTCGATTCAGCTAGGTTGGCTTCCAAGTCTAGGGATGCGAACGATTGAGTGACTCTTTTTGGGATATGGCGGAGCATGCGATTTTACCAGTTATAACGCTGACTTTCCAAGGGTGTGCGGCATATTATCGTTACGTACGCTCGAATACCATCAACCAATTAAAAGAAGAATATGTTTTGTTTGGTTATGCGAAAGGTCTATCCAAAGTGCAAATTATGGGGCATCATGTCTTGAAAAATTCCTTGCTACCAGTTATAACACTACTTGGGATGTCACTTCCGCAAGTCATTACAGGCGCTTTTATTACCGAAAGTATTTTTTCATGGCCGGGCATGGGCTCGCTTGGAATTAACGCGATTTTCCAATTAGATTATCCAGTTATTATGGCGATTACGCTATTTTCAGCGCTGTTATTAATTATCGGAAACTTGCTGGCCGATTTAGCTTATATGATTGTCGATCCGCGGATTAGGGAAATGGGGTGAGGAGTTCATGATGCGATTAGATTTTTCAAAAAAACAATA
>P_58
CATTGGTATGGTGTTGGCAGTTGCGAAAGCGGATGTGGAAAGAACATTAGAAGTACTCGTTCAAAACGGGGAAGCGGCTTATGTTATTGGAGAAGTTACGACACGTGAAAATGATGCGGTTATTTTCACAGGACACAAAAGGATGAATATAGCCATTTTTGCTTCGGGTAACGGTTCGAATTTTCAAGCTTTAGTGGATGATGCGTTTATTAAGCCTCATGTGCAACCTGG
>P_59
AACTGCATCCGTTAAGAATAGATACAAACTTAAAACGAGTAAAATAATCGACATCCCAATCATGTTGAACTGACGTAATAAATATGAAAAAGCAGTAACTAACGTCATCATAATTAGAACGCAGACACCTATCCATAGGAACATCCCAATTTCTCCAACTTCAAAAATAAATCCTGAAATGGCGCCTATTATGAGCCCCTCAATAATCCCAACACAAATCGCTAGGAAAGTAATTGGAATATTTTTAAAGACAAGCGACATTTCTTTCTCAAATTCATTTAATTGTTCACGTTTTTTCTCTTGGTGTGAAATAACGTAGCTAGTGAAAATTGCCAGAATCGTACAAATCAAAATCATGAAGTATGGCATTGATTTGTCACCCGCAACAATAGTCCCAGCATTCATCTTATCGACCGGACTACTTAAGAAACTATATAGATTTTCATTTTGTCGATCACCAACACGGCTATTTTCCATAACCTTAGCGAAATTTTTCTGGAACGTTTCGTCGTCTTCCAATTTTTCGCTTAAATCATCGGATAGTGTAGATGCTTCTTTTACTAAAGTTTCTCCGCTTTGTTGAATATTTTTGGCTTCCTTATCAATCGCATCAAAAGTTTTGTACACGACTTCCGCTGACTTCAAATTACCTTCAGAAGTACCAGCTAACGATTCACTTTCCGCTAAAAGCCCGGCAAACTCGGAGCTTAATTGCAGTGCCATCGTGGCTTCTTCGCCAGATTTTTCTAAAACAACGCCATTTTCTTCTATTAAACCTTTACTTGCCTA
>P_60
AATGGAAATCCGTGAAAAAAGCACAACGAAGCAGTTGAAAGCACTAATATAATCGTTCCAATCGTAAGTGAAATAAAACCAGAAAACCGGTCAAAAATAATCACCCCGATAATACTAGAAACAATCCCCACTTGTAAATTTACTCCAACGACGCTCAATCAAGCGTCCGTTGTCGACATCCCTAACTCTTGCGTCATGTAAATCATATTGAAAGGCCAAATAAACGATAGCCCTGTATATAGTAACACCATCCCAATAATTACAATCCATAAATCCTTTGGTAACCATTTTGTCATTTCCTACACTTTCCCTTCATTAAAACTCACCTTTTTTAGGGTATCACAACCATCCACATTCGAAAAGAAAAACTTATCAAAAAACCACCTAGCAAATTTTGCTGGTGGCTAATATAAGGGACTGGCGATAAATCCCTATCATGGTTACTTATAAGTGTACTATGAATTCGAATTTTTGTCTGTGCTAAATTAAGAAATATTTCAATTAATTTTTTGTAAAACTTTATTATAGGCTAAGTCTCTCAAATAATTATGAAATTGTAATACATCTATTTCAAGGTAATAGCCTAATTCATATAGAATATGTTGCTGCTTCAATTCTTTTACTTGAAAAGCACATATTTCTTTAGGAACAACTTGCATAATCTCTTGTCTAAAAAAATCTAACGCTACTTTCCAGAAGTTGTATGTAATCTCAAAGGCATTTCTTGAATGAACCACTGAATGCAATCAATTTCATTTCGATTACTAAAAAATTCTTTTCTATCATGGTTAAATCGGCAACCTTAATCTTACCCATACTTTTCAAGATATCCTTTACATATGTTAAAGGAATTTTCCAGGCTACCGTTTTAGAGAGGGGGTGGATTTTTGTCTTTCTCGAGTAAAACCAAG
>P_61
ACGCATCGTTTCGCGAGCAACATCTTTTGTTCCCATTTGCGAAATAGCGGAAGCACTTGGTCCGATAAAAGTAATATTACAGTCTTCGCATAACTCCGCGAAATCTGCATTTTCGGCTAAGAAACCATAGCCTGGGTGAATAGCATCACAGTTCGTTAAAACTGCAAGACTAATAATGTTGGACATATTTAAATAACTATCTTTTGTTGCTGCGGGACCTACACAATAAGCTTCATCCGCCAGCTGAATATGTAGCGCTTCTTTATCTGCTTCCGAATAAATCGCCACTGTCTCCACTCCAAGTTCTTTTGCAGCGCGAATGATACGGACAGCGATTTCTCCACGGTTCGCTACCAGTACTTTTTTAATCATGTTTTTTGACCCCTTATTTTTTTCTAACTTTGAATAGTGGTTGTCCAAATTCGACTAATTCGCCACTTGAAACAAGAATTTCTGCGATTTCTCCGTCAATATCAGCAGTAATTTCATTGAATAATTTCATTGCTTCTACAATACATACAACAGATTGCGCAGATACTTTAGATCCAACGCTAACAAAATTAGCATCTTCTGGTGAAGCAGACGCATAAAAAGTCCCAACCATTGGCGATGTAATGACTTCTAAACTAGCATCTTCCGCTGTATTTGCTTCTGTTTGAGGAGCAGCTGTTTGAGCTTGTGCTACTGGTGCTGCCTTGAGCTGGTGCTTGTGTGATAGCAATTGGTGCTTCTTGAACTGCTGCAGCAACAACTGTTTTATTCTTTTTAAGCAAAATCTTACTATCTTTCGTTTCTAACTCA
>P_62
ATTATTAAAAGTAGTTAAAATTATATTGAAGAGAGGATGTTTCATTTGTTCAATAACACAGATAGTTTAGCAGTGAATACAATTCGTACATTATCAATGGACGCAATTCAAAAAAGCAAATTCTGGTCATGCAGGATTGCCAATGGGAGCAGCACCAATGGCTTACGCACTTTGGTCGCGTGTCCTTAAATACTAACCCTAAGAATTCACATTCGTTTAACCGAGATCGTTTTGTACTTTCTGCTGGACACAGCTCAATGCTTTTGTGCTGTAGTTTATTACACTTAAGTGGATTCAAATTCAGAATTAGAAGATCTTAAAAAATTTCCGTAGAATGGGAAAGTAAAACTCCTGGTCACCCAGAATATCGTTATACAGATGGTGTAGACGCAACTACTGGTCCACTTGGTCAAGGTATTGCGATGGCTGTTGGTATGGCTATGGCAGAAAGACATTTAGAAGCGAAATATAATAAAGATGGTTTCCCGGTAGTAGATCATTATCTATGCACTATGCGGAAATAGTGACTTAATGGAAGGTGTTGCTTCAGAAGCGGCTTCTTATGCAGGTCATAGAACAATTAGGAAGAATTAGTTGTTCTCTATGATTCCAATGATATCTACATGATGGTGATTTAGACAAATCTTTCTCTGAAAATGTAAAACAACGCTTTGAAGCTTATGGCTGGGAACATTTATTAGTAAAAGACGGTAATGATACAGCTGAAATTTTAGCAGCAATCGAAAAAGCAAAACAAACGTCTCAACCTACTATGATTGAAGTGAAAA
>P_63
CGATGCTTTGGAGCCTATCCTTTTAAACAACGTAACAATTCTAGGAAAAGTAATCGGACTTTATCGAGATATTCGCTAATTTTATTCGTTTGAACAGGTGGTTGAGAACATGATTTATTTTGAAACTGAACGGCTTATTGCAAGAGATTATTTAACAAACGATTATCTTCCTTTTAGTCAAATGAATGCAGATGAGCAAGTAATGAAATACTTCCCAGCCAGATTAACTCAAAACGAAAGTAATGCATTTCTTGATAGGATTCAAGAAGAATTAAAGTCACTTGGATATGGTCTCTTTGCTATTGAAGTTAAATCGACTGGCGAATTCATCGGTTTTACTGGATTTCATGAGGCTACTTTTGAAGCTACATTCACTCCATGCACGGAGATAGGTTGGCGATTAAAACATAGCGCTTGGAACCAAGGCTATGCCACGAAGCCGCACTTGGCGCGTTAGCACTTGCTGAAGAAATCAACACTATTAACGAAATATACAGTTTTACCGCCGCACTCAATAAACCTTCAGAAAATGTCATGAAAAAAATCCATTTAACAAAAATAGCTACTTTTGAACATCCCGCTTTAGTAAATGGCGATCCACTAAAGCCCCATGTTCTTTATAAGAAGGCATAATAAAACCCCCTGTACATTCTGGTACAGGGGGTTTTAATTCCAAATAAGCAGTGAAAAATATAGTCCGACGAGCGTTATGAATAAAACTGGAATA
>P_64
TTAAGTTAGCGGGTCTTTCTTCCATATAATACGGCAAACGCCCGCTTAACAAGGCTGCTGCTTTATATTGACCACCATAGCTTTGCATAATGGATATTGTTAAGACTGCATTGATCAAATCCTGCAAGAAAAACTTGTTCTTTATCAATTGAAATGTGATCCGTACAAATTTTATCAATAAATTGTGCGACACGCAGGCTTATATAATCTACCTCTTGCGGTTGGGATCACCTTCTGTCACCATATGATAAAAACCGTAAGCCGGAC
>P_65
TTTCAGCATGTACATCTTTTAAAAATTGTTCTTCTGATGTTGCATCGTATTGATTATAGTCAAAACTTTCATCCGCCGTTAAATCTAGCGTGTGGCTAATATCAAAATATTGATCATATGTCCGCTGGAAATGGTATAAGAATTCATGCTTGGTGGTGTCGGGTCACTTCCAGTCGGAAAATCATAGCGTGCATTATATTCAATTTCATCAAGATTGTCGAATTCTTCTTTTGTTACACCGCTGACTGTAATACCATCATCGGTAATGGATAGACGTGCGCTTGGGAGTGCCACATCATTAAATCCTAAATAAGTATTACTTGC
>P_66
CGAATGATAAAACTATTTTGCCCGAAGTTCTCTAGGAAAACGCCGACCTCTTCTAATTTAGCTTTTTGTTCTTCTAAACGAACATACTCATCCGCTGGAAATTCAAGCACAATAGGAACAAGTAATTCTTGCAACTCGCGACTAACTTCTCCAATTTTCTCACGATAAAATTCGTATTTAATCCGTTCCTGTGCTGCATGTTGATCAATGATATATAAGCCATTTTCATTTTGCGCAAAAATATAAGTTGCATGCATTTGACCAATTGGATACATTTTAGGAATACGTTCTTTCGTATGCTCTTCTTGCTCCGCTTGAGATTCTGGTTCATAGGACGGCATTGTTTCCAAAATAAAATCATCTTCTCGTGGAGCATCCTCATATTGAAGGGACATATTCCGGGATAGTTGGTTTTGAAAAAAGAGTTGGTGTTTCTTTTACGGGTTTATTTTCTTCAAAAGACATTTGGATTTGTTCCGATTTTTGGTCTTCTTTTTGTTTTTTAGAAATCTCTCCATCTGGAATTAGTTGCAATTTGTGGAAAGTCTCTTTAATCATTTGACTAATTAGTTGTCCTA
>P_67
TAACTATAATACATAATATCAAAAATAACAAAAAATTAATCTATATTAATTATACCAAATTGCCACTTTTTTGCCGATAATATGAACATTTGATGAAAAAGGATCCAAAAAAATATTATTTTGCATCTTTTAGCTATTTAGTAAAGCTAGGACGTCTATCTGTGAAAACTGGAATGATGCCTCGCGTTTCAGCAACAAGTTTTAAGTCTGGATACTGAGCATAAATATTTCCTTCGTCTTCACCGCCATGAGCGAC
>P_68
TGTACGTTTTTGATAGGCAATTAGGCTACCAGGCTCTTGCACAAGTCGTTCTGGAAGCAACCTAGTAAGTTGGCGAAAGGCTTGCGGGTACATCATTTCACCTTGTACTTTTTCACTGATAAACAGGTAAAAAGCTTCATTCGAAAGGCGTTTTTTCACATCTTGATGAATCGCTAAAATTTGTTCGGATATCGAAGTTTGTTCGGTTATTCCTATAATTATTTCATTTTCTGGCGTAAGTAGCATAAATGGAAAGTCCTTCCGATATTGTTCAGAAAGATTTTTCCATTCAGTCAGATTGATTTCTTTTGTTGGTTGAATTTGAATGAGAACAGCATTTTCCTTTGAATTTAAAATCATATCGTATAATGCCAGGCGCTCTTCCATTCTTCTTTGTTAATTCGTAAATTTAGCCAACGCCAAATCGTATTGTCCCGTAAAATGTAATACGCT
>P_69
ACATTAACTAAACCACCTGTACTCACATCAATTAGTTCCACGCCATCTGCTTTCATCCATTTTGCAAAAGGAATATGATCTTCTAGTTGCAAACCGCCATGTGCATAGTCAGTAGCGGATACTCGAACGATAATCGGGCCGTCCCATACTTCCTTCACTGCTTTAATAATATCACTTAAAATTTTATATCGATTGCCAGCAGGTCCACCGTAATTATCTTCGCGACGATTCGTAATTGGTGATAAGAATTGGTGAATTAAATAACCATGAGCAGCATGAATCTCAATAACATCAAATCCCGCTTCTTTTGCACGATAAGCGGCACGTTTAAAATCAGCCACAACCTCTTTAATTGCTTCTTTCGTAAGCTC
>P_70
AGACTCTACTAGGTTTTTGTAATGAACAACTAAATTATATTGGGCGTCTTGATCGCCATTTTCTTGGTAAGCGGCAATCCATATATAGACTTTTTCTTTCGCCTCTTTATCAGGTTGAGATACTTTTGGCATTCTCCTCCACCTGCTTTTCATTAATATATTTGGTCATTACGACAGAAACCCCTTCATCATAATAAAGTTTCACGTCATCCATTAATGTTTCAATTAAAAATAAACCTAGACCTCCGATACGCATCATCTCCGCATCTTCCCCTACCTCATATGGGCCAATTTCTTGTTTACGGGTTTCTAAGTCGAAGCTTGTTCCATTATCAGAAACACGAACTTATAATTTGTCTTCATAAATAAGA
>P_71
GTAACAAGTGAAGAAGCTATTACAGAAACATTTGAAACAATTAAAGATAAAACTGGCAAACTTAGTGGCTTAGCACATTGTATTGCTTTCGCTAACAAAGACTTTTTAACTGGAGATTATTTAGAAGTAGATCGTAAAAGCTTCTTACAGGCACATGAAATTAGTGCTTACTCATTCACAGCTGTTGCTCGTGCACTAAAACACTTAGAAATGTTGACAGAAGATGCAAGTTTACTAACATTAACTTACCTTGGTGGGGAACGTGTAGTAGAAAACTATAATATTATGGGTGTAGCAAAAGCTTCTCTGGATGCAAGTGTTCGATACCTTGCTATGGACTTAGGGGCAATTGGTGTTCGTGTAAATGCTATTTCTGCAGGACCAATCAGAACGGTATCTGCTCGTGGCGTTAGCGGTTTCTCTGATTCTATTTCACTAGTGAAGAAAGAGCCCCACTAAAACGTGCGACACAAGCGGAAGAAGTTGGCGACACAGCATATTACTTATTCAGTAATTTATCTCGAGGCGTTACAGGCGAAGTAATTCATGTAGATAGCGGTTATCATATTATTGGATTTTAAAGAAAAAAGACCGTAAGTAGTTAAAAACTACTTACGGTCTTTTTTTGGTCCATTTTCTGGATGTTCTTTAAAGTAATATTCTTTTGGTGTTGGTTTATAGTTTGTTTGCATTGGTTCTTTAACAAAGTCTGCTAATACTTGGTCGATTTTTACCCAA
>P_72
TTGGCACATTAAAAGAGTATAGTGTGAAAATTTTCGGACTAACTATTTTTGATATTAAAAGAGTTGGTAGTGAGATGGTGGGAACACCTAATAACACTAGCATGATGTTTATAGGGGTTATTATTTCTATGATACTAGCTATTGTTGTAGAAATTATTGTTTCGTTAAAAAACAGACATAGAAAGGAAACAGCAGAATGATCGACTATGAGAAAAAAGGCTTTTTTAACATCCACACATTGGTAAATAAAGATAATGCTAATATTTCTAATAGTGATAATAAACATATTTATTCCCAGCTGATGTCTGGTAATGGCAATTCACCAATGCTAGGTTATTTATTAAATATGAATAAACAAAACTTGAATGACTTCAAAAGTATCATGTTTTATAATGAATCTAAT
>P_73
GGAACGAACGACCAGTTGCTTACAAAGCAGCTCCGAAACAAAAACATATGCAACCAGTGAAACGACAAATGAAAACGCAAATGGTATACCAGTATCCAAAAGGCGAATTTCGTTTTGGTTAATTCCAGATAAACAAAAAAGCCAACCAATTGGACCAAAAAAACAACCAATAACAAAAAGACAAGCGGCAGAAACGCAACCAGTAAAAGAGGAAACAAGAAAACGACCTTTTACAGCGACGGATGATCTTCGCCTGTTTATGCCTTTAATAAACGACCAAGTAAATTTGAGTTTGCTGTAACAGAAGCAGAAGAACTTAGTACAATACAAGAAGATTTAACTATTACTCCAGTAGATTTATTAGATTAGCAGAAGCGGAAACAATT
>P_74
CCAGACGGTAATAAAATTGAGGGAAAAGAAGCCGAGTACACGGCTGAAAAAAATGGTGATGTTAATTTTATTATTAGCTATAAAGAAAACATAGAAGGAAAAGAAACAGAGATTAAAACATTTAAAGCTTCCTATGAAGTAAAAAATTTAATAATTGAAAAAGAAGAAGCTAACCAATCAAAAGATTCAGTTAAACAAAATGAAACAAAAGCACCTCTAAAGAATAATCAACTAAAATCAGGTAATGATGCTACTGTCACATTAAATATTCCTGCTTATGATGGTACTGCTTGGGCAAATGGCGATATCAAAGATGTTAATGTTACAGTAGACTTTAGTAATAGTACATCTACTAGTAAAGAGGTGGAATTCACACTGCCAGACGGTATGAGATTTGTATCAATTCCCGTTCCCAGCAGTTTTCAAGTATCAACAGGTGTGGACTCTGGGGTGATAAATCGTTTAAGTGCGGGGACCCGATTGGTACTGCAATAACATCCGTTACTATTCCAAACAAAGAAACAACCTACGATAAAGCTACTTTCGGGACAGTTAATTATAAACTTACTCCAGGAACAGGGAAAAAGTAAGTTTTAACTTTTTCTGTTCGTGTAGATGCTAATAAATACTATGGTGCAACTGATTTTCTAAAAACTTATATTAAAGTAGAAGCTTTTGTGGGAGATAATAAAATGGCGATTGCTTCAGAAGAAAAAGCGAGTGCAGAAGGAAATAAAGTGGTTGGTTATGCTAATCAAACACATGTAAGTACTATGTTCAGAAATTGGTATAAATCTA
>P_75
TGTTATTCTGATTGCTGGAAAAGGTCATGAAGATTATCAAGTGATTGGTGACGAGGTTATTGATTTTGATGACCGAGTAGAAGCCCGAATAGCTATTGAAAAAAAACTTGGACTCGCATAAAATATGAAGTGAAGTGCTTTGACAAACAGATTGGGGAGAATTTATTGTGTCTTTATACATGTTAGTATCAACATTTGCAGTTGCTTTTATCATTACGGTGATAGGTGTACACTATTTATACCATTCTTGGTGAAATTAAAATTCGGCCAAAGTATTAGAGATGAAGGTCCGAAAATGCATGAAAAGAAATCAGGGACACCGACAATGGGGGCAGTTGTTTTCATTACTGCAATGCTTATTAGTTTCTTGATCTTTTCGTTCATCAGTGGTGAAGTTAGTGCAGCTACGTGGCTGCTATTCATCGCGCTGGCACTATTTGGCGCATTAGGTTTCCTAGATGACTATATCAAAGTAGTTCAAAAACGTAATCTAGGCCTTAATTCAAAGCAGAAGTTTTTAGGTCAAGTGGCAATTTCGATTTTATTCTATCTGGTATATCATTTAAATGGTTTTGCTGAGACGCTTAATATT
>P_76
ATGGATCTCCTCCGCCACCAGTGCCAAGAAACGCAGCACCAATCGCGATATTTTCAATAGCTTGTTCATCTAAATAACGCATTTATTTTCCCTCCAAGTTTTCTACATTGTTGGTTTTCCCGCTCAGCACTTTCGCTGATCAAGTAAACAGCCAGCGACAAGATACCGATAAGTGGTTGATTTGGTAATTGTGGTAGCTCCGGGAAAAATGTCAAAATGACTGGAATCCCCGCAATGACTGCACCAACTAGCCAAGAACTTACACCAAGCCAGTTGACACCTGATACTGGTGCCCATTTGGATTTGTCACCTTTTTGGACAATCCAGTAAGAAGCAATCATTACTCCTGCAACGGGTGGTACCATTGCTGAAAGTACGGACATAATTGGAACAAAGTGGTTTAAAATTCCATAACCGCGAGTATTGTTCCAAGTCCGCCTGCAACTGCCACTGCTACTTTGTGATATTTTTCAGAGATGTTAAATACATTGATAATCGCAATACCTCCCGAAAAGGCATTTACTGCGTTTGTTGTCCATGCAGCAAGTATCAAACCGATAATACCAAGAACTGGTAATCCTAAGTTTGTAAATACGACAGAAATATCTGCTGTACCCGCCGTAAGTGCAAGTACCGCTCCAACCGTAATCATAGGCACCACCTGATGGCAAAATCCCGACAATAGTTGCTTTTACAACATCTTTACGCGATTTTGTATATTGAGAATAGTCTCCTGCTATTACTGCACCTAATGCAAATGAGCCAATTGTAATTGCTAGTCCTGTCATAAACGACATGCTTCCTGCTGGTTTATAATTTTCAACAATAGCTAGTCCGCCATCGTTTAAAGAAACAACAAGTCCGTAAATACATACAAATAGTAAAACTGGTACTGCGATATAATTTAAAATACTCAATACAATACCATAAATAGCA
>P_77
TAATGCTTTTTGGCGCTATCGTGAATATTATCGTGTCTCGTATCATCAAAAAAGCGGCTGATGAAGCTAATTCAGTAGCGATGAAATCCAATGCATTACATTTATATACAGACGTGTTCACATCGCTTGGGATTGCGCTTAGTTTGTTCCTTGTATACATAACCGGCTGGCTTTGGTTAGATCCTGTCATCGCGATTTTAACGGCGTTTTATATCATGTATGAGGCTTATAAATTGTTAAAAGAGTCTTTCCCTCCATTAATGGACAAACGCTTGTCTGCGGAC
>P_78
ATTTTATTCGAAGCATGGATTTGTGGTTTCTTCTAGAAGTGACGCGGACGGTTTTGGGAAGCCTTATCCAATTCTTCATTTGCAACTGAAGGGAGAGAGTTAATGGAGTATGAACAGCTGTTACAAAGCGAACTTGGTGAACTTGAAATAATTGGGAAGAACTACAAAACAAAGAATATGAGGAATGATTGTAAAAACGGCTAAAGATGGGACAATGACTCGTACGCGTTTGGCGAAGAAAACGGATAAAAAGGCAGGGTACTTTGTTGCTTTTTGGGAGAAAGATCATTTGGTAAGAATTGTCCTTTTGATCGAGAATGATAGCGCTGATTTTTTATGTATTGTTGTTATTGATGATGATTTGAACGGTATATTTGTTTTTCCAAGGCAGTGTTTAATTGAAAAGGGAATTTTAACTAGTGAAGCTGGTAT
>P_79
TATGCAAATGGTGGAGCGCCTGGCGAGCATACAAGTGCTCGTTTTGATGAAACAAACAAAATGCTCGATTATGCTTTTAATAATTTCAAAGTAAAAGAAGTGCAAAAAGCAGGATCAAAGTAAAAAATCCTTCTACAATTGCAGTAGATAAAGGAAAAGAAGATACAGTCGGACTAGTTACAAAAGATGCAGTGAAGCTAGTTGTACCGAAGAATGGCAATGAACCTAAGTTAAATACAAAGGTAACTATGAAAGAAAAAACAATAGAAGCACCAGTTAAAAAAGGTACGGAAGTTGGTAAAATGGAAGTATCTCTAAAAGATGGCGACAAGTTAGGCTATGTTGACGGAAAACAAACAGAAACAATTGACGTACTAACTGCTAGCGACGTTGAAAAAGCGAACTGGTTCATGCTCTCCACACAAGCAGTAGGTTCTTTCTTTACAGGCATTGGTAATTACGTTTCTGATGGTGTAAAAGGGTGGTTTAATTAACAGTAGAACAATTGTAGTACCGATATAAATAAAAGAGTCGATTTCCTGAATTAGGAAATCGACTCTTTTATTGGCTAACTTTAGTTCAATGGATTTCTTTCGCGGTATTTAACAAGTTCTAAGAAGTAGCTTTGTCTGCTTCTATGAGCTATCGTATCAAGGATTAATCCACAAATGAAGAACAGCATACCCATTATGATTAAACCAGTTGCAAGTAATGCACTCGGAAATTTTAGTACCAAGCCAATTTGAGCAAACTGAATTATGACTGGCAAACCAACTAGAACTCCTACAAGCACAAACAAAGAGGCTAATAAATTGAAAAATAAAACAGTTGGGGGTGGGTGCGGTGGTGGGTG
>P_80
TAAGTGGCTTGACGTTTCTTCCACAGCTCGCGCAAGCTTTTGATATTTATAATACAAAAGAAGAAATTGATGCGCTTATAGATGGCCTCAAGTTAACAAAGGAGTATTTTTGGATTATGACAAGCCGGAAATTAGATCAGCTTTATAGAACAAGTTGGTTCTGGATTGACTATAAAAATCCGCGCAATAATGGAGAGCCCAGATAAGCGATGTAACAATCGAC
>P_81
AGGATCCCCACTGTTCGAAGAGCGAATAACTTCATCATCATCAATGATAATACCAAGTAATTCAATTGATAAATGTGTGGTAATTTCATCAATATCCATTACATCACCATTCATCATCATTTGTGTACGAATACGGTTAATAATTAATTTTGGTGGCTCAATATCTTCTTTTTCCAGTAAACCGATAATTCTATCTGCATCACGAACTGCTGATATTTCTGGCGTTGTAACTACAATTGCTTTGTCTGCACCAGCAACGGCATTTTTATAGCCAGTTTCAATTCCTGCAGGACAATCAATTAAAATAAAATCATAGTCTGGGCGGAGTTGATTAATTAAATCCACCATTTGTTCACCCGAAACAGCATTTTTATC
>P_82
TCATGGTCTCCATAGTAGTCACTGAACTCGTATCAAAATGACTTACATCTAACGCTTCAAGACTATTACAGCCACCAAACATGTAATGCATATTAGTCACTGAACTGGTATCAAAATGACTCACATCCAATTTCTCAAGTAATTCACAGTACTGAAACATGTAATTCATATTAGTCACCGAACTGGTATCAAAATGACTTACATCTAGCTCTTCAAGACTTCTACAACCAGCAAACATGCCCCTCATATTAGTAACTGAACTCGTATCAAAATTACTTACATCCAGTTTTTCAAGGACAACCGGGCCAGCAAATACGTACTCCATATCAGTGACGAAACTGTATTGAGTCCACTCACATCAAGCTCACTAATTTTAGAACATGAGGCAAACATTCTCTTTATATTTGTTAAAAAAGGTGTCTCCGATAATAATTATCTCTCGATTATCACTTTTCCAAGCGCTAATTGACCTTCAAATGCGGATCTAAAAGACGTCACTCCAGACAAATTACACTGTTCAATCCTCACACTTTCAAGTACCGTGAAAACATTATCTCTAAAATAAGCTTCAAAACTTCCTGTCAGCGTAGCTTCTTCAATCTCTATATGTTTAATGTATTTCAAATAACTATTCCAAGCGCTCGGTTTACTGCTTGGCACGTTGCCAAA
>P_83
TAGTCAGGTATATACTTCGAAATTGGATCATTCGTATTTATTTTACCTTTTTTCTTCTAATTGTAAAAGTGCCGTTGCTATGATTGCTTTTTAAGAGCCAATATAAAACAAAGTATCTGGTGTATTCAATACTTTTTCATCACGATTTGCATACATATACCCTTTTTGTATGATAGTTTTTCCATCGCGAACAACCAGTGCCGAACCACTGA
>P_84
TTTACCAACACCACTGCTCCCCGTAATCAACACACCTAAACCATATATATCCACTAGAACACCATGCATCGAAATAACTGGCGCAAGTCTGCTTTCTAAGTAATTCGTAATATAAACAGATAAACGTGTCGTTTTAAGTCGTGAACGTAATACCGGAATATCAGCTTCTTTCGCTGCTGCTACTAATTCTTTCGGCACTTCTAAATTTCTAGAAATCACAAAAGCAGGCGTCCGCTTCGTACACATTTGTTTATATCTTTTGAGACGTTCTTCAGGTTCCATTCCTTCAGAAAACGATATTTCAGTCATGCCAAAAAGTTGCACACGATCTTCTGGATAATAAGAGAAAAACCCAGTAAGTTCCAGCCCCGGCCGAGATAAGTCACTTGTTGAAATTGGCCGTTGAAGTCCCGTTTCCGAACAAATTAACTCT
>P_85
CTACGTAGACTTTTCCTTCATCTGTTACGTATTCTGCTAGTTTCGTCGCACGGCCGATACAGATTGGAAGTACACCCTCTACTTCTGATCCAGCGTGCCAGTGTGTCCAACTTTTTTCGTATGTAAAATCTTTCTTAATTTAAAAACGCAATCATGACTTGTCATCCCGCGTTCTTTCCACAGTGGGATAATGCCGTTCATCAAGCTCCTCCTTTTAAGAAAAAAAGTTTAAGACAATTCCCACTTATATCCCGTTTGAATGAGAAGATAAAGGGACTGCCTTAAACTTTTATTTATTATTGATCGTTATTTAAGTCGCGAAGCAATTCATCGATTCGATTTCCGTAAGCGATGGAATTATCTTCAAAAGACATTTCTGGAACTTTACGAAGTCGAATACGGCGACCGATTTCAGAGCGGATAAAGCCATGCGCTTTCGCAAGTGCGAGTAACGTATTTTCTTTTTCCTTATCTGTACCAAGAATGGAAATGAACACCTTAGCTTCTTGTAAATCACCAGTAACATCAACTCCTGTTACAGTAACAAAAACCTAAGCGCGGGTCTTTAATTTTACGATTTAAAATATCGCCCAATTCTTTTTTCATTTGCTCACTGACACGATTTGCTCGAACGTTCAAGTGTATTCACCTCTTTTTATAACTTCTCCATAACTGTCTCGGCGCGTTCCCACTCAGGAAAAA
>P_86
TTTCACCGATAAATTTGAAACCCGTGAGCGTCTGGATATGATTAATTCCAAAGTCATACGCGATTCTTCCACCTAAGTCCCCAGTAACAATTGTATTAATCATCGTATCCGCCTGAGTTACCGACGTTTTGGCTTCTAAAATATTCTGTAAAAGCGAATGCGCCTAGCTGATTCCCTGTTAAAATTTGATACGTAGCTTGCTTGTTTAAAACAGCTACCCCCAGCCTATCAGCATCCGGATCTGTCGCCAAAATAATATCGGCTTGTATTTCTTTCGCCTGCTTTTTGGCTAGTTCAAAACTGTTTTCTTCTTCTGGATTAGGCGAAACCACTGTCGGAAAACCCCCGTCAGGCTCACTTTGCTCAGCAATCATGGTCGT
>P_87
TTCTGCAAAATCTACGTATTTCCCTTGTGCCGCAACATAACCAGCTAACATTTCTTCTACTGCTTCATACCCATCATTCACTAAACGTCTCATTTTTCTTCCTCCTTCATATTTTTATAAGAATAGTGATAGTAAAAATCCGCCAAGCACGCCGCCAACTACAGCTGCTGCCAAATTGACTATCGATTTAGAAAATTTACCGCCTGTTAAAAGGGAAGCTGTGAATACACCAATACCAGCTGCAACCGCCATATCTACCCAAACTGTTCCAGATTGATAGATCATTGATTTTGGAATACCATGATTAATTGTCCAAACTGTACCAACGATAAATGCTGCTGCCATCCAACCTCCGATAGCGCCCCATTCATCAACCATTTTTCCCCACATCATTCGAATAGCAAAAGGGAATAAAAAGCCACCTGCAATCGTTGCTAATGCAATACCAATGCTCATTATTTACACTCCTTTTTAGACTAATTGATTTTCGTTTAAACGCTCTTCTTCTTTCATATTCATGCCAGGTTCTGTTTTTCTTGTTTTGCTTCTTGTTTTTTTGCCATATCTTTTTCAATTGCTGCGGCCACGATTCCAGCTAGAACTGCTCCAATCGCAACAAGACCAATCGTTGGAAGCGAACTTACTAACTCGCCACCACCTTGCATAAAGACATCACGCATAATTCCGCAAATCCCAATTCCGACAGCCATATCAACAAACGCTGCGTCTTCATCATTTTCGATTAAACCAACATAGTGATTAGTAGAACCACATTGGACCAATAATAATGAAAGCTGCCAGATAACCTCCAAAAATACCATAATTCTCGGCAAGTGGAGTCCAAACACTCATAACAATCATACCTGCGATACAAAAACCAATCATTCCTCTAAAGAATTTCATAATAAACA
>P_88
TAGGATATGAAGCACCATGTTACATTGCGTGGTCAGGTAAAAATCGTAGCCCGCTTGTTCGTGTTCCAAGTTCTCGTGGACTAAGCACTCGTCTTGAATTACGTAGCGTCGATCCATCTGCTAATCCATATTTAGCAATGGCAGTATCTAAAGCTGGTTTATCTGGAATTAAAGATGAATTAACTCCTCCGGCACCAGTTGATCGTAACATTTACGGCATGAACGAAGAAGAACGTGAAGCAACTGGCATTTATGATCTACCAGAAAGCTTGGCCTG
>P_89
AATGCAGAATTATCGTTCTCAGTTAGCTATTGCGTATAAACAGGAAAACATTCTCGAGAAATATTTGTCATTTGAACAAAGCCACGCTAGCTTTTTTGACCATTTGATTGACTTAGTTCAAGCAGTTCAGCAGACCATCCGCGAACTCCAGTCGAATATCCAGTTCAACAGCCAGACAGGCACTTGGGATCTAAGTAAGCTGAATCACGCTACAGTGAGCCACATGCAACAAGCTTTAAATAAAGCACGAGGAATAAAAGAAGATATTATAAAAGAACTACAAGACTACACAGTGCTTGCAGTGGTATATTTAGATAGTAATGGAAAAGAACAGGTGATGTGGTTATTAGAGCGAGACGGCTTAGGAGTGGAGAATGCCGAACTTAAAGCCTATTTAGAAAAAAACGGAAAATATCTTAATCCAGAAGATTATTCGATTATTACTAATGAAGACTTGAATAAGAAAATCAATAAAGCTTGGCGAGATGGTGTTTATTATCTAAATGGTAACAAGTATGATGGCTAACTGGCGGTATTTTATCTACCTCGGCATATGTTGAAGCTGGGAAAGGGTTTATAGATAAGAGTGGGTTAGCGGATGTTGTGCTGGGGCTTGGGTTGAGTACGGCTGCGATTAGAGGGAGTGTGACATTTGGTAAAGAAAATCAGTTGAAGGGTTATGATTATTTAGATGACCTGTTGGGCGATTTAAATAATAAAGTGAAAATAAAGAAGTATGACTCTGCTGAAAGTGTCAATAAATATTGGCATCAACAAAACTATGATCAACCTCCATATACACCTAAAACACCTCCTCCAAGATTTAGAACTTTTGGTAGAAACTAAATTTGTCAGGGTATATGATGGGGGAAGTTGAAATACA
>P_90
TCAAGAGTTTAAACTTGGCAAAAAGAAAGTATTGGTGCCTTCAGCTTCGTTAAAACGGCTGTTAACCTAGACGGCTCAACCACGAATTATTTCGATTCAACTGATGAAGCATTCTTTTTATATCAAGGTGACCAGGATGCAGATGGTAAATCAGTAAAAGATATATCTGTAGAGATTCGTTCAACGGAGTTTATCGAGTCTATAAACGCAATGCTACGCATTTATGCGATGCAAGTTGGATTATCTGCTGGCACATTCACTTTCGATGAAAACGGCTTAAAAACAGCTACAGAAGTTGTAAGCGAGAAGTCAGAAACCTATCAAACTAAAAACAGTCATTCGCAATTAATTGAACAAGGCATAAAAGAAATGATTGTGAGCATTCTTGAGGTCGGGAAATTTATCGAAGCTTATAGCGGCGATATAGTTGAGTTAGACACGATTACAGTCGATTTTGACGACTCTATAGCGCAAGACGAAGATACAACTATCAATCGTTACACAAACGCTAAAAATCAAGGTATGATTCCGCTAAAAATTGCTTTACAACGTGCTTGGAATATTACTGAAGCTGAGGCTGATGAGTGGGCTGAAATGTTAGCGAAGGAAAAACAAGCGGAAATGCCTAACAACGATATGACTGGGATA
>P_91
TTCCTTTTTTTGATCTCCTCTATAATAAACCTATCAACAAAAAAGGACGGTAAAAACAATGAAAAAGGGACTTTTTCGGTTTACTGGCTGCAATTTTTGTATTAACAATGGTTGTAATTGAATTTTCAGCACCAATTGGATCGGCAGCAAATACATATTACGTTACAATCAAAAACGATGGAAAAGAAGTTACCAAGTCAAAATTTAAAGGGTACTCATTCCGGGAATCGTGTTTAGATAATCAAGGAAACAGTCACAAAGTTAACTTCATGTCAACAACACAACTTAAAAAGAATAAACAGTACAAAATCGTCGTTCAAGACAATGAATTACTGGTCCAAGCCAAGGAAATAAACAGTGTTCCACTTGCAAGTAGTAAATAAAATTAGAAA
>P_92
ACTAGAATCGGGGCTTGTTCTCTTGCCGGGTGCGCTTGTCACGGCGATACTTTCACCTGTAACTGGGGTGATGTTTGACCGTTTTGGGGCTAAATATTTATCACTTGTTGGCTTAATTATCATGGCGGGATCGACCTTCATGTTTACCAACTTGGATGAATCTACTACATTGACTTTTATTATTATTGTACAAACGATTCGTTCGGCTGGGATGGCGATGGTTATGATGCCACTGCAAACAGCAGCGCTCAACTCGCTTCCATTAAAACTAGCATCTCATGGTTCAGCAATGTTTAATACCATGCGTCAAGTTGCTGGTTCAATCGGAACAGCGGCGCTTATAACGGTTATGTCTAAAAGTGCTGCGAGTTTCGCTACTAAGCTCGGACCAGCCGATGTGATTGGCAAAACTAAAACTGATATTGCCAACCATGTTCTTATCCACGGAATTGAAACGGCCTTTTTAGTTGCCGGAATTCTTTCTGTAGTTGCTTGTGTCCTAGCACTATTTATACAAAAAAATAGAAGTGCCATGGATCCAATTGTTACTAAAACCGAAAAAGCATAAAATAATGAAAAAAGTGTGTTCCATTTTGATGGAATGCACTTTTTTTGTGTAAATAAAGTAAATTTGTAAAAAAATCTAGATAACGAACATATGTTGACTTGACTAGTAAGGCTAAGAGAAGTAAAATCATGAATAGTTACCTATTTGTTCGGAAGT
>P_93
TCTTCTTAATGAAAGAAAGTGCTTGTTTTAAATCAGCAATCAAGTCATCGGCATCTTCTAGTCCAGCTGAAAAACGTAATAATCCTGGCGTAATTCCTTGCGCCAAACGCTCTCTTCCGGAACAGCCGCATGAGACATTTTAGCCGGGTAAGAAAGAATACTTCTCCACCGCGCCCAAACTCACAGAAAATACCGGCAATTCCAAATGTGTTACTAGTTCTCGCACAGCTTCCTCACTGCCTAAATCAAACGATAAAACGGCCCCGCCACTTGTGGCCTGTTCCACTTGAATGTCATAACCCGCATGAGAAGGTAACCCCGGATAATGCACTGCCACCACATCTGGCTCCGCATTTAAAAATAGCGCAATTTTCTCCGCTGTTTTCCCGTCCCAGCCTTCATCCGCACAGAAAGTGTTTTTAGTCCGCGCAATAACAACCACGAATCCTGCACTCCAAGAACCCCACCAGTCGAATTTTGCAAAAAGTACACTGCTTCAGCCAGATTAGGATTATTGGTGACAATTAGCCCCGCCAAAATATCACTATGCCCTCCAAGAAATTTCGTCGCGC
>P_94
TGAAAGCAATGATGGAGAGCCGAGATAATTTTCTTTTAATTAAGCAACTTCTTGGTGACACTACGTTTTATCATGATAATTACAAAGCGCTTTATACCTATCTAATTGGTTATTTTGCAGAAGGTAATGATGCAGATCCAACGAAATTTATGGATAGTGTTCCTGATGCTACAATGAAAGGACTTATCAGTAGCCTCGAAATGGTTATTAGTCCGGACGAACAAGGGAAAACCCAGTTTGAAGACTATATTAGAAGTCTAAAGCGGTTTAAATTAGAACAAAAGAAAAAAGAACTTGAGCAAGAGCTAGCGACTTTAAATCGTGAAAATG
>P_95
GAAGAAAGAAAAACCAAATAAAAATCGTTTTTATGCTGTAGAAGAAGATGATGCGAAGGTGGTTAGTATGCAGGGAGCTCAGTTTTCTAGTCGTATGGTACTTGCTGAACCGCGTGTGTATGCAGAGGCACAAGAACTTGCGGATTATTTGAAAGAATATAAATCTGTTGTTGTAAACTTGCAACGTATTAGCCATGATCAAGCGACACGTATTGTCGATTTCTTGAGTGGAACAGTATATGCATTAGGTGGAGATATTCAACGCGTTGGCAATAATATTTTCTTATGTACTCCAGACAATGTGGAAGTGGATGGCTCTATTTCCGAAATGCTCGATGAACAAAACTTTATGTGATGAAGTAGAGGTGTGAGCTAGATTGCAAAGTATTTTATATCAAGTGGTGGAAATCATTTTGTTTATTATCAGATGGTTGCCAACACTCATGTTTATTTATTTCTTGATGAGCTGGTTTCCCCGGTGCAAGAGAATAAAAATCGGCAACTTTTAGCTCGTATTTTTGAACCGATTTTAGAGCCTTTAGAAGGATTATTCCGCCGATTGGTATGTTTGATATTTCGTCCCTTGTGGCTTATTTCATTTTCCAATACGCGATGAGAGTTTTAACCGGTTTAATTCAAGTGTATGTCATTCCAATGCTATTTTAAAGCACACCGTTTTAAAATGGGTGGCTTTTTTTATTAATAAGCAAGATTAGCCTAGTAGCAGCTGTTTTTTCATGGTATAATAGGGCTAAA
>P_96
TTTCTGAACAAAACAAAAAATACCAACAAAAAATTACTGAAACACAAGAAAAAAATCAGCAATTAGAAAAACAACTGACAGATACTAAACAAAAATTACAGTTGACGATTAATAAAAATCACGAACTAACTAATAAAATCAGACATTATCAAGGAACATTAAACCGAAAATCTGTAAAAACTACTTTAAAAGTAGCGAACTCTCTAGCAAATTTAAAAAAGAAAGTCTCCAGAAGCTAAGCAATAAAAAAGCAGCCATCCAAATCCGGCTGCTTTTTTCTTATTTCCTTAAAATCTTCTCCATTTTTTTCCCTTTTGCGAGTTCATCCACCAATTTATCCAAATAACGAATTTGTTGCATTAGTTTATCTTCAATTTCTTCTACTCGGTAGCCGCAAATAACTCCGGTGATTAAGGAAGCATTCGGATTCATTTTTGGTGCTTCGGCAAAGAAGGTCTCGAAATCAATTGCTTGGTCGATTGCTTGTTGCAAAGAATCTTGATCATAGCCGGTTAGCCAAAAAATAATTTCATCCACTTCTTCTTTTGTGCGGTCTTTTTTCTCCGCTTTTTGTATGTAGAAAGAGGGTATACACTAG
>P_97
AAGATAACGCTAAGAAAGGCTAATCCGAATTTCTTTAGATTAGACGTCATTGTCGTGCGTTTCTTCATAAAAACCATCCTTTTTAATTAATTTCAATCATAATATATTGCTAATTCATAGTGATTATACATTATTTTTTCTAAAAATCGGTTCTCCTTCACAAAAAAAGCCTTCTAATTGTGAACATTTTGTGACAATTGCAATTCTTAAACAACCTAATTAAAACAGGCTTAGATAATTATCTAAGCCTGTTTTTTCTATTTTCGTTTCAGCAGAAGACCACTTAATGACAAGGCTATTAGGATTACTCCTAAGCCAGCAAAACTATTTGTATCTCCTGTTTTAGGAAGACTTTTAGTTATTCTTATCTGGGTCGTTTTTGGACTATCCTCGCTGTTTTCTGATTTCTTAGGCGTAACTGGTACTGCTGGTTTTGTTGGTGGCACAGTTGGTTCGTATGGTACTGGTGGTAACGGAGTAGGCGGTATTGGTGTTGGTGGTACTGGTGTTGGCGGTACTAATGTGTTTTCTTTTGTTACTTTTACCGGCTGGTCAGTCTCACCAGCGATGATTTCAAAAACAACTGGCGTCGTATCAAGTTCATATCCAATTGGGGCTTTTGTTTCGACAAATTGGTATGTTCCTGGTACTAAATCAGTTACGTTTAAAACGCCATTTTCATCCGTAGTTAAACCAGTTTGTAATGTGTTTCCTTCTTTATTTTGTAATTCGAATGTTGCTCCGGCTAGGGTTGCTTTGGTTGCTGAGTCTAGCTTTGTTAGTTCCACGGAGCCAACTTCTAGTGTGTTTCTTTTGTTACTTTTACTATTTGATCTGTCTCGCTTGCGATGATTTCAAAACTTACTGGACTGTTGTCTAACTTGTAGCCTGTTGA
>P_98
GGAGGGAATTCTTTCCAAAAAGGGGACTATTTTAATATTACTTTATCATCTGATGCCTTACTCTATACAGAGAAAGCCTATGATTTGAAAGTGGATATTGACCCAACAGCGGTAACTAATGAACAAGTAGTTGGTAAAGTTACTGTAGAAAAAATTAATGGATCACCAACATTGCACTTTGTTTTTACAGAAGATTCAGAGTCTTTTTTTATAAACAGCTTTGATGCGAGTTTTAAAATACAGGTGATGCCAGCGCATGGCGATAAAAACGTTATTAATCTTTCCTATAGTGGCGCTGCAAA
>P_99
TCGAATATCATCGGAATCAAAACTTTCGTGAATTGCTGCCAAATGCGGTTTCTGTTGCAGTATTTGATACCGCATTCCATCAAACGATTCCAGAAGAAAACTTTTTATATGCGCTTCCTTATGAACTTTATGAAAAACATCATATTCGAAAATACGGTTTTCATGGAACGAGTGGCTGGAAAAGCAGCAGAAGTTCTCGAAAAACCTTTAGAAAAATTAAAAATTATTTCTTGTCATTTAGGCAATGGAGCGAGTGTTTGTGCGATTGAAGCTGGGAAATCAGTGAATACCATGGGCTTTACACCAAATGCTAGCTAGTAATGCAGATCATTAATTGACGCGACAATCATCTTCGTATTTAGTGGATGAATTAGGCTATAGCTTGGATGAAGTGATGCATATGATGTCTAGTGAATCAGGTGTCCTTGGCGTATCGGGAATTTCAAGTGATTTCAGAGATATCGAAATTGCAGCCAAAGAAGGTAATTCACGCGCGCTATTAACACTTCGTATGTTTACTGGCCAATCT
>P_100
TTTTTGAAAATAAAGCCAGAAAACTTCGGATTATCAGCTTCAATCACGCCCTCATTCGATTCATGACTTGAAGGAGATGGCGCAAAATCAACAAATGTACGTAAGAATTTTTACACCAAAATTAGTTAAGGCACTTCCAAAGAATACTGGTGTTTGTTCACCGGCAATAATACGTTCCCGGCTAAAATCATTTCCAGCCTCATCAAGTAACATAATTTCTTCCAATGCTTGATCATAATAAAGTGATTTTTGAATAGCATGTGCTTCTTTCAAATCACCATCTTCACCAAGTGGCAAGAAACGCTCATCTTCCTCTGAACGATATTGTTCAATCACACGATGATAGCGGTCATAAAGCCCAGCAAGCTCTTTCCCCATACCAATTGGCCAGTTCATTGGATACGATTCAATGCCAAGAACTTCTTCTAATTCAGCAAGTAATTCAAGCGGCATTTTCCTGACGGTCCATTTTATTAAT
>P_101
TGATTTCCCATGAAGTATCAGGATCTAGGTTACCGGTCGGTTCATCTGCTATTAATACTTTAGGCATATTTGCAATGGAGCGGGCAATGGATATCCGCTGTTGCTCACCACCGGAAAGTTCATCCGGCAACATTCTTACTTTATGCTTAAGGTTGACTAAATCTAGTACTTCCATAACACGTTCTTTAATTACGGATGGCTCTGTTTCAACCACTTCCATCGCATAAGCAATGTTTTCATAAACTGTTTTGCTTTGAAGTAATTTGTAATCTTGGAATACCACGCCTACGTTACGACGAAGATATGGGATTTCACGATTTTTCATCTAATCAAATCAAATTTGTCTACGATGATTTTGCCTTTTGTCGCTCGTT
>P_102
AGAAGAGCACGATTATTGGTTTTTGCAATTACACCAGAACATAGACGTCTTCAATATGGCTTTTTACTAACAGATACAGAAGGAGAAACAACATTTTACGGCGGACGTGGTTTCTTTGAGCCAACTGAGGCTAATTTAGCTACGATGGATTATTACTTTAAATTTCCATTTATCCATGCGGTGGATACTTTTGAGGCGCCTGAATGGGTTGGGAATACTATTTGGTACCAGATTTTCCCAGAACGTTTTGCAAATGGGAATCCGGCTATTTCTCCGGAAAATGCCTTGCCGTGGGGAAGTAAAGATCCGAACACAACAGACTTTTTCGGCGGGGATATAGAAGGAATTATCGAGCATTTAGATTATTTAGCAGAGCTTGGTATTAATGGGGTTTATTTGACACCTGTGTTTGAAGCACCAACCAATCATAAATACGATACGGTTGATTATAAAAAAATTGATCCACATTTTGGAGATAAAGAAACATTTAAAATTAGTTCAGGAAGCGCATAAACGTGGGATTCGCATTATGTTAGATGCGGTGTTCAATCACATTGGCGATACTTCAGCAGAGTGGCAAGATGTTGTCTTAAATGAAGAAAAATCTGCATATCGTGATTGGTTCCACATCCATAGTTTCCCTGTTCGTCAAAAT
>P_103
TTATCGTATCAAAACAGTAATAACGCCAAGCAATCGACATAATCCCCTTCTCATCATTCCCAGTAATAACGTCCAAAAATTCAGGTTGCTTTTCTTCCAAAGATTCCCCCAATTAGCTCTGCCTTATCAAAGTATTTCGACATAAACGGGTTAACCCATTCGATTTTGTAATGTTCATCATACAGAAGTATTCCCATCGGCATCTCAACAAGCGCTTCTTCTTCACTACGCTTAATCCGATACGTTAAATTAGAAACATATAGTTGCACATCTTCATTCAAGCGATATTCAAAATAAAACATCGCAACCGTAAGAATAATTCCGCCAACAACAACTAACGCCGATAACCACCACGAAAAAAAGAACGTGATTACGCTCAAAATAATTGTCGCTGCAATCAGACCGTATAGTGGATATTTAAGCATTCGTTTTTGAAAATAGCCTGACATTTCATCCAGCTCCCCATTTTTTTACATACCTTTTGTCTGAATTTGAGTATCTATATCATAACATAAACTTAACTAACAATTCATCACTATTATTTTACCTATATTTACCCATTTCATCAAATCCAAACTTGCCACTGTACAAAAAAAGCGACCTTTAAGGCCACTTTTATAAACTCAAGCTTTTAATTAATTTCGATGATGCGTAACAATTTTCACCGTTAGACATCTTCACCACACCTTTTGTCGTATCCAGCTCATGAATATTTTTCTTATTCACAATATACGACCTGTGGCACCGATAAAATGATTCGTCCAACATTTTCTCGATATTCTTCAACTTACCATAAAATTCCACTTGGCGATTTTTGCCATGTAAAATTACTTTATGAATAGTTGGGGCTGTTTCAAAAAATAAGATATCGTCTAAAAGTTCATGAATAATCTTCTTATCCGACACTTTAAACGTAAAATACTTCTGCATATCTTGATCATTGGAAATCCGTTCTTCTGCTTGCTTCATACAGGCAAGTACCCGGTC
>P_104
ATAAATACAAGCCAGATTTATTCCCTGCTATTTTTGGATTTCATCAAAAAAAGACGAACTAAAAAGTTCGTCTTTTGCTTTATTTAACCAATCGAGCCTTCCATTTCAAACTTAATCAAACGGTTCATCTCAACGGCATATTCCATTGGTAATTCTTTCGTAAATGGTTCAATGAAGCCCATAACGATCATTTCTGTCGCTTCTTCTTCGCTTAAACCACGGCTCATTAGATAGAAAAGTTGTTCCTCGGATACTTTGGAAACTTTGGCTTCGTGTTCTAATGAGATGTTGCT
>P_105
CCTTTAGCAGTTGCCAAATATATTTCGAAGTATAATTCGTTAAATGAATATGCTTTAAGTCAGCGATTGTATAGATCAAGTACGTATTTAATGATATTCACAGGGATTGTTAGTTTTTTAATAATGTATATTTTTGCCCCGATACTCGCGGGGATGCAAGAGGTTAGTGGCGGAACGAGTATTGAAGATATTACGACGGTTATTCGCGCAGTAAGTTTTGCATTACTTATTATTCCTGTAATGAGTTTACTTCAGGGGGTATTTCCAAGGATTTCATTCGATGGGACCTTCTGCCGTGTCACAAGTAATTGAACAAATAGCGAGAATTGTATTTTTACTTGCTAGTACGTATA
>P_106
TACCATTGGTAGCAATAACGTTCTTGTACCAACCAAAACTTTTCTTCTTATAACGGTTTAGCGTACCTGTGCCGTCGTTGTTGCGATCGACATAGATAAAGCCGTAACGTTTTTTCATTTCAGCAGTGGAGGCACTTACAAGGTCAATACAGCCCCATGAAGTGTAACCCATCAAGTCAACGCCATCTTTAATCGCTTCTTTCACTTGCGATAAATGAGCGCTCAAATAATTAATACGGTAGTCATCATTTACTGTGTAGTTGCCGTTTTCGTCTTTTTCTAGTTGATCGATAGCGCCAAGACCGTTTTCTACGATGAAAAGTGGTTTTTGGTATCTATCCCAGAATTCGTTTAGGACAACGCGCAAGCCTTGAGGGTCGATTTGCCAGCCCGATTCGGATGCTTCTAGGTAAGGGTTTTGTACGCCGCCTAGGATGTTTCCTGCGCCAGCTTTGCGTTTTGACTCGTCAGCTGTTTCGGTTGTGCTCATGTAATAGCTGAAGG
>P_107
TAATTGTATGCAAAAGTATTTTACGTTAAAATGAAAGGGAAGAAGAATGGAGTGAAGAACATGTTGATAAAAAACCTTTGTATCCCTAAAATAAATTTAACAACCGTCCCTGGAGATGCAACTTTACAAGAGGCTATCCATTTACTTGAAGAATCTGGTTATCGCTGTGTTCCTGTATTAGACGAAAAAGGTGAAAAATTCTTAGGTAATATTTATAAAATGCATATTTACAAACACGCAGCTA
>P_108
CCATACGACCTGGAAGTAGTTTATTTTTGAAAACACGGTTAGGTGCTACTGGACCCATTGAACCTGGGCGACGATGGTAACGGGAACCGTGGGCCATAGGGCCGCGTGATTGTCCGTGGCGTTTAATAACACCTTGGAATCCTTTACCTTTCGATACGCCTGTCGCGTCGATGATGTCACCTTCTGCGAATACGTCTACTTTTACTTCTGCACCAATCTCATACTCGTCTAAGTTTACATCGCGGAATTCGCGAATGAAGCGCTTAG
>P_109
CAACGAACGCGCCTTTTTCGGAAACATCACCCTTGGAATACCAAAAGGCACAAGCTCTTTACTGGAAAAAAAGGCTAAACGATTTTGCGATATCTTTCCCAAAAAGAAGGCCAGACTTTAACCTTACAAGATCCCCGATACAATGGGTATCATCCTAACGGAAATACCAGAAACCATTTCTAACCCAACCATCCACACTGATATCCCGGCTGAAAAGCAAATTGTTCGGATTATCGGCGCAGACTATCACGTGCCAAATCCGGCCGCGACCAGCCAGTTTTTCACGGATTTATTTGGCTTC
>P_110
TCTCGACTGCTCGTTTAGTTGGGGCTCCTCCAGGTTATGTAGGCTATGAAGAAGGTGGGCAACTGACAGAAAAAGTTCATCTAAAAACCTTATTCAGTAGTTCTTTTAGATGAAATTGAAAAAGCGCATCCGGATGTATTTAATATGTTGCTACAAGTGCTTGACGATGGTCGTTTGACTGATTCTAAAGGACGGGTGGTTGATTTTCAAATACGGTACAATCATTATGACTTCCAATATTGGGGCTCAAGAAATGAAACAAGATAAATCAATGGGCTTTAATGTTATTGATCCGCTTAAAGACCAT
>P_111
CTCGGTCTTTTTTAATGTTTCCGTAACATATCCATTTGTACATGAGCATCTCCAAAAAGCAATAACAGGATGGACTGGAATTCAGTATAATTTTAATTATTAAACTTATAACTTGTCCCGTCGGGAATTAATTGATCGTAATTAAAACTTGCATAATGGCCACTTAAACAAATAGTCACATAAAGAGAACCAATGATAAGTATAGGGACCCGGAATTTATTATTCATTAAAAATCTACCATCGTTTTCCAAAGAAGCTGTTTTCATCGCATACCAGCTAATGGTTAACATTCCTATTGATAAGATAATTAATATGACAAATTCACTAACGCTGTAGTTCCTTGTAAAATTGGCGTAGGTATTGCGTTATACAGCATAACTGCTCCACCATCAATATCCACTATTGTTTTAGGTGGAGAAAGAAACTTTTAAAACCAATGATTAAATTAGTCAATGCGCCTGGAAACATGTATAAAAAGCTAACAATGATCC
>P_112
CTGACAAAGTTGACCGTACTGTATTCAGTGCAGACTATGCTGTTCAAAACAAAAACAATAAAGACTATGTAACAGTGAATGATTCTTCTACTTTCTACATTAAATTTAACCAAAAACGTGCTGGCAAAGATCAGTATTTGCTAACAAAAACATCCGTAAAGCTATAGCTCTTGCGATTGACAAACAATCGTATACTGATACAGTTCTTAAAAACGGATCTAAACCTGCAAACAACCTTGTACCAGAAGGTTTCACTTTTGACCCAGGTAACAAAGAAGATTATACAAAAGAATCTGGCAAACATTTAGAATATGATGTAAAAGAAGCTCAAAAAGCTTGGAAAGCTGGTTTGAAAGAATTAGGAGTTAACGAAATTACAGTTGAATTCACTAGTGATGACACTGAAAATGCGAGAAAATCTT
>P_113
ATTATTAAGGATGGCTATGCGACTAGCGGCGTAACAATTCCGGCTATGGCTTCCGTGGCAACACCATCGAACAAAAAAGGAACATTTGGTGCCAGTAATGTAACGAACATTTAATATATGTATATAAAGCGAATGGTTATGCATTAATCACAACATATAAGACACACAAGGTAAAGACTTAAAACCACTAGCCATTGATACAAAAACATACAATATTAACGACCCATACACTGCAACGGCGCTAAACATTTCAGGTTACACATTAACAACTACACCAGCCAATGAAAAAGGTGTATTTGGCGCAAGTGATGAAACAGTTAATTACGTATATAAAGCAAATGATTATACGTTAACAACTACCTACAAAGACGCAAACGGCAAAGAACTACAAGCACCTAAAGTAGACGCGAAAACTTATCATATCCAAGACACATACAAAACAACTGCAGCAATCATTCCGGGCTATACATTAGTGGCAACGCCTAAGAATGGCCCAAGGTACTTTTGGAGCGAGCAATGTAACTGTGAATTACGTGCTCCAAACAAATGATTACACGCTAACTTCGACATTTAAAGATGCTCCAAGGAAACGAATTAAAAGCAGCAGAAGTAGACACACAAATTTACTCATGACGCTTACACATCTAAAGCAGCCGTGATTCCGGGTTACAGTTTAGAAAAAACACCAACGAACGAAACGGGTACTTTTAATGCAAGTGATATTCAAGTAAATTATGTGTATAAAGCAAATGATTATCAACTTACTTCTACTTTTAAAGATCAACAAGGCAACGAAATAGCATTACCAACAGTTGATGCAAAAACTTATCACATTCATGACGCTTATACAACAGAAAGCTCACTTGATTCCCAGGATATAGCCTAGTAGCTGCACCAAAGAACCAAATAGGTGCTTTTGGAACAA
>P_114
TTTCTTTTGTTTTCGTTGGCACAACATCTACTACTTGAATATTGGGATACATTGTTACTTCTCCGCCTAAATCGCGAATTTGTTCCGCGAGCATACTTTTTTCCAGCTCGTGCTCTTGGAAGTAATACTTTTGTATGGAAAAGTGGCATTTCCTCAAAGAAGTTAAGCTGCGGTCGTAAGCTCACCACATCACCAACAACAATAAGTGCCGGCGAAGAAATACCAGATTCCGCTACTTTTTGTTCGATGTTTTGTAAGTTCCCGGTAACCGTTAATTGTTTGCCGCGAGATGCCCATTGTACAATCGCAACACCCGTTTCGGCTTTTCAAGCAGTTTCTAGTAAGTTCGCACAAATATTAGGCAAATTAGTCATTCCCATCAGGAAAACGAGCGTACCTTGCAGTATTAAGCAAGGGCTTCCCAATCTAGTGGATCGCGTCCTTTTTTCAAATGTCCGGTAATCACGTGAAAACTCGAAGCAAAATCACGATGTGTTACTGGGATTCCAGCGTAGGCAAGCCCACCAATTGCGGATGTGATTCCAGGAATAACTTCAAATGGAATTCCCGCTTTATAGAGTGTCTCTCCTTCTTCCCCGCCGCGACCAAACACATAAGGATCCTGCTTTTAGACGAACAACCAGCTCATTTGTCGCAGCTTCTTTAACAAGAATTTGCTCGATTTCCTCTTGGGGAATTGGATGATGAAGTGGTTCTTTTCCGACATAAATGAGTTTACAACTAGCTTTTCGTTCTTGGAGCATCGCTGGTTCAACGAGGCGATCGTATACAATAACATCTGCCTTTGCAGTGCAGCTAAGCCTTTC
>P_115
ATTGAAAAAAGCAATCGACTCAATCCGTGATGATTATGACTATGTGATTATTGATTGTCCGCCATCACTTGGGCTTTTGACTTTGGTCAGGCTCTAACAGCAGCAGATTCTGTTTTAATTCCTGTTGGATGTGTGGATCTACGCGCTAGAAGGTTTAAGCCAGTTACTAAATACAATGATCATTGCCAAAAGCATCTCAATGAGGATTTAGAAAATTGAAGGTGTTTTACTAACAATGCTTGATGCTAGAACAAATCTAGGTATTCAAGTAATAGAAGAAGTGAAATTATTCCAAAACAAAGTATTGATATCAATTATTCCACGGAATGTACGTCTAAGTGAAGACACCTAAGTAGTGGAAACCGATTGTTATATAATA
>P_116
TAGAAGTGAATACGCCACTGAATAACAGTTCCTTCACGGTATTTAAAGCATCCAAGAATATGAAGTAATTTATGAATTGGGTAAATTAAAATAATACCTAAAAAGCTAGCAAGTTGATAATCATTTGTAAGTTGATCAGGATAGATTAAATGTTGTGTTAAAAAACAAATACATATGGCAGCTAGCCAGACAAGAATTCCTTTTAGGAAAAGTCGATTAAATTCGTCTCGTCGCTCTGTGTTGATTGATTTTAGGCAGCGCATTGTAAGCTTTCCTCC
>P_117
TGACACTCTTTTTATTATAGCTATAATTAAGCAATAGAGTGATATTTTAAGGAGGACGCATTTTTTTATGTCGATCGAAGTAGGCAACAAGTTACAAGGGAAAGTTACTGGGATTACTGATTTTTGGAGCATTTGTGGAGCTGGAAGGTGGCAAAACAGGTTTAGTCCATATTAGTGAGGTAGCAGATAACTATGTTAAAGACATTAATGACTAATCTTAACTGTAGGGGATGAAGTTACTGTTAAAGTAATGAATATTGGTGATGATGGTAAGATTGGTCTGTCCATTCGTAAAGCGGTAGATCGTCCGGACCGCCCAGAGAAAAGTTACGATCGTAAGCCGAAATACAGCAAAAAACCTGCTGGGAACTATGTGAAACCAGCCGAGAGCTTTGAAGATATAATGTCTAAATTCTTGAAAGATAGTGATGAAAGACTCACTACTATCAAACGCCAAACAGAATCTAAACGTGGCGGCCGAGGAGCAAAACGCGGCTAATACGCTAAAATTAATTGTAAAGTAGATGCACCGTATTGATTACATAATACGGTGCACTTTTTAATAAAAAATGTGAGAGCCGAATTTCGAAGGAAGGTTTTCTTGAATGGATGACACCGATAAACGAGTACATAAGTATATCGAGAAACATGATTTGATCCGATCCGATGATAAATTGCTTGTGGCAGTTTCTGGCGGTCCGGATTCTTTGGCGTTACTGCATTTTTTATGGAATTCAAATTTAGTCCCAAAAGAAGCAATTTCCGTCGCGCATTTAAATCACCACTTAAGGGAAAATGCGGCGATACGAACAAAACGTCGTCGAAACTTTTTGCGAGAGCCAGGGCATTCCTTTTTACATAGAAGAAGTAGACGTAAAAAGTCGAGCTGAGAGTTTGCAAAAAGGTATCGAGGAAACAGCGCGCATTGTCAGGTATCATTTCTTTGA
>P_118
AATTTCTCGAAATGTAGCCTTCTTGTTGCAGCGATTTCGAGGCAACTAGGATAGCTTCACGCCAGTCCGCCACACTTTCTTAAAAGTAATTCGTTCTTTCGGTAAAAGTTCTTCGAGTGTTGGAGATTTTTCTAGTTGGCTGTCTGATTGCACTTGGAACAATACCGATTTCAGTTTTGCCGCCAATTTCTCGCGGTCTTCCACTTTGGCATATTGATCTACTACATCAAGCACAGAAGACAACATGCGCGCATCCGAGTCCTTTTGCAAAATGTGCGGGGCAATCGCCTTCATCAGTTGTTGTTTCTGCGCTTCTGTCAAAATTGGACTAACGATAAAAACTGGTGCTTTTGGTTCCATAATTGGCAAAGTCGACACAATAAAGTCTGGTGCGTATAACCCTTTTTCAAATTCACGGATGGAAATTGGTTCTAATATCTCT
>P_119
TTTGTAAACTGCTACAGCAAGTGCTTTTTTAGCACGTTCTTGACCAATAACATAGTCACTTAATATATGACGGATTTCTTGAGGTTTTGGGACTTCACCAAAATCAACAAATTCAGAAATACCTAGCTCTTCTTCAATAATTTCATTACAAAGCTCGATACATTCATCACAAATATAAACACCTGGACCGGCCACTAATTTACGTACTTGATCTTGAGTCTTTCCGCAAAAGGAGCATTTAAGTTGGCCTTTTTCGTCGTTAAATTTAAACAAAATATTTCACCCCTTCGCATAGGTATGTTGCTTATAGGCGATTTTTTCATCTCCTATGTGTGTTAATAATATCATTTGTTTATTAGAAATGCCAATCATCTGTATTCATATTTCTACATTCAGAAGGACACGAGTATAACTCATGCCCCCCATTTTTTAATGAAATTATTAAATCAGTCGTAGCTTATTTTTCCACTGCACTATCTAATAAAACGTCGATAGCTTTGCGACTTAAGATCAGATTTAAGTTCGCTCATAACGCCAAGTGCAGCACGAACTGCGTCTTTTTCCATACCATATTTTTCAGCTAATGTAGAAATTTCTTCGTCAATAGCTTCTTCCGTTGGCTCAATGTTTTCAGCTTCCGCAATTGCTTCAAGCACTAAGTTCATTTTCACGCGTTTTTCAGCGTC
>P_120
AATCGCGCCCCGTACTAGACGCGCCTGCCTGGAAAACAACTGGTTCTCCTTGCTTCGAGCGGCCGATATTTAACGGCCCTTCGACTTGGAAATACTCTCCTTGATGATTTAAACGATGTAATTTTTCAGGATTAAAGAATTCACCGGTTTCTTTATTATAAGTGAACGCATCCTCTTCCCAAGAACTTCAGAGTCCGCGAACCACTTTTAAATGTTCTGCTGCAATGGTGTAGCGATCGCTGTGGGTTGGGAGATTTTTCTTGCTATGATTTCGCGCGGCGCCTTCTTGCGGAGAAGTGACTAGATTCCAACCCGCTCGGCCGCCGCTAATGTGATC
>P_121
TTTATTTGGCATTTAATTATTGGTAGCAAATTTGTCGTGCTAAACGGGGAGGTAGAGGCGCCCTGTAACCCGCAATCCGCTCTAGCGGGGTTGAATTCCTCATTTGAGGCATCGTAATTGTTTGGTCTGCCCTTGACAAGTGGTGTTGAAGGTTGGGTCTTGCGCAATGGGAACCTGTGAACCATGTCAGGTCCGGAAGGAAGCAGCATTAGCAGTATGCTTCTCATGTGCCGCGAGGTCGCCTGGCCCGAGCTAACTATCAGGGTAACGCAGATGATTGCATGTCGATGTGAGGTGCGCGACACTAATTTTAAATATATAAAAGACTATTTTGCTTAGCGCAGAGTAGTCTTTTTTCTACAGAATCAGCCCTATCCTCAGAAAAATAATGTATAATGATTCATAAACTGGTACAATATAAAATAGTAAAGCAATTCATGACAAAGGATGAAAATGATCCAACGACCAAAATCAAAAAAGAAATCACTCACTCTAATCGTCGCAGTTTTCGTCAGTATCGTAATCTTAGCAATTATGTTTGGCTTTTTTGACGACCGCCAAGAAGTGTTTGATAAGTATGAAGTAGCTTACGAAATAGACGGCGAATTATATGAAGTCTTTCCCAATTAGTGCGACAGATATTGGCGTAGATAAAAATCCAAAGATAAAAATCTCTATTTCCGCGTGAATAGTTTCAATATTGATTACTTATTCCGACTAGCTT
>P_122
GATTTGCAAAATGTGGACATGGATGTGGTACGGATAGCAAGTGGCTTGGTTTTATTTTGGATCAAATCTTGTCCAATGCACTCAAATACACAAAAAGCAGTGGCGAAGTAAAAATTTGGTGTGATACAGAAGCATCTGAGAAGAAAGTGCTACACATAAAAGACAATGGACGTGGAATTAAGGAAGAAGATTTGCCACGTGTTGAGCGAAGGTTTCACGGGTAATATTGGTAGACAGACGGGTATGGGTTTATACCTAGCTAAACAAATGGCAAAGAAACTAGGTCACGAAATTTGTATTCAATCTGAAAGCAGC
>P_123
CCTCAATAAGTAGGCCTATTTCTAAGCGAATATGATCTGGTTTTCACTTTCTAGAAAAGAGCCGATATGCAGCGCGATAAAAGAAATTTCATCTTCGTTAAAGTCAATCGCTAGTTTTTCTTGTAGCAAAGAAGAAATGTAAACAGCAATATCAAAAGTTACTGGGTAAGACGTTTTAATATCAAGTAAGCTTAAATTTCTGGTGTACGCTTTGTAACGTGAGCGATAGTATAGGCTTTGGACGTGAATCGCTAGCTTGATAAAAAGTTGCTCATTTTGGAGATCGATGAGATAGGTTTCTTCCAC
>P_124
TGAATTAGTGAAAGAGATTCAAGCGTTCCTGGTTTGAAAGATGCAGAAATAAGGGAGCGTCTTGTTCAATTTTATACAGATATGAATATTGATGGAAACTTTATTTCACTAGGAAACAACACGTGGGGACTTCGTGCATGGTATCCAATGGATGCGATTGATGAAGAAGTTCAAACACAAACAACACCGAAGAAAAAACGTAAATCAGACGATGATGACGATGAAGATGAAGAAATCTTGGATGATGACGTGGACTACGATGATGAAATCGTGGAAGAGCTTGGTGAAGGGAAGAAGAAATTTCTCTTGCAGATGTCTTACT
>P_125
GTTTCGCCAGTGATAACAGAATAGATAGTTAGTAAGTTAGACACACCTGGTTTTTCTTCTTTATTATATTCAATAATACCACTAGAATCGGTTACAGCGCTTTTGATTTTTTTTCTAATGGTAGCTGGTGGGTCAAGTAAAAAGATAGCATTTTTCAAATTGGCATCAGATTTACTCATTTTTTTCGTTGGATCTTGTAAGGACATTACTCGTGCGCCTTGTTTAGGAATGAATACTTCTGGCATCGTGAAAATATCTGCGTGCTTTTTATTAAATCGTTCTGCTAAGTCGCGAGTTAATTCGATATGTTGCTTCTGATCCTCGCCAACAGGAACTAAATCGGTTTGATAAAGTAAAATATCAGCTGCCATCAATGGTGGGTAAGTTAAAAGGCCAGCACTGACACCTGCTTTTGCCCATCTGATTTATCTTTGAACTGCGTCATACGTTCTAATTCGCCAATATATACGTTACATTGTAAAATCCATGCTGCTTGAGCATGTGCTGCAACTTCAGATTGAATAAAAAGAGTCGCTTTTTCATCCAGTCCAACTGCTAAATAAAGAGCTGCTAAACTTCTTGTTTGCTCACGAAGCTTTAATCTATCTTGTGGAACCGTAATAGCGTGTTCGTCAACGATACAATAAAAACATTCATATTCATCTTGAAACTGACCAAACTGTTTCAAAGCTCCAATATAATTTCCTAAAGTTAATTGTCCACTAGGTTGAATTCCGGAAAATATTACTTTTTTCATGATTATTCCTCCAATTTTTTCACTGATTGCGAAAATAAAAAACCGTCATCCCAACATATAAATCTTAGGACGACGAGACCCTTGCGGTGCCACCCTAAGTACCTAAAAAGGCTCTT
>P_126
CTCGCGAGGAAGCAATTCGCGAAATGGAACAACGTGCGAAAGATATTGGCGCAAATGCCGTTATCGGTGCTGACATTGATTATGAAGTGCTTGGAGCTGATAACGGAATGCTTATGGTCACTGCATCTGGTACAGCTGTTGTCATCGAAGCGCAAGATTATTGAATAAAACAAGAAGTATCCAAATGAATCGGATACTTCTTGTTTTATTGCAAATTTATTTTGAAACTTCTTTATAGCCTTGGGATTCTAGCATTTTTGCAGATTCCTCCATGCTAATCCCTTTAGAAGTATCACCGTTTGAAGACATACCAGGGATTTTGTTCATAT
>P_127
CAGCTTCTAAACTCCCGTATCCTACGGCTAAGGCAAGGCCGGCTGGTGGGCAGAAAATACTGACACCCACAATCACCACGGTTGCCACAATGTTGACCCAAAATTCTTTCTCTTGTTGTTCATCTTTAATCGATTTATATTCAAATGCCCGACTATGTAACATTCCCATTTGAAAGTCTTTCTTACTCACATCTTGATCTGGATTCGCTCGTTGCCAGTCCCTGTATTGTAGTTGCATTTGGTTTGCGTAGAAGTTATCGCCATTCATCAAGTCTTCGATCGTCGCATTGTCTTTCACGGATTCAATTACTTGTGGCTGATTGCCGTAAGAAGACATGTACGTTTGTTTCGACTTCACCAATCCGGTTGGTGGTCAATCAGTTCGAAATACTCAAATCTTGCATGCCCGTCCACAAACGCGTCCAACTTCTCATAAAACGGTTGGTCTACGAGGGTTTCCATCTTTTCCCCTGCATGACAACTAAACTTATACAATACCATCAAATCGTCTTCGATAGCGCTGTACTTTCCACGATAGTTGGTGTGTTGAAACGAAATCGCGTGGTCTGAGTCCAACTCTTGGATATCTTCTTCCGCTTCTTCCATATTTTTTCGATACTTTTTCTAAATTATTGAATAAACCGCCTACCCAATTCGCTGCGGCAAATGGGGCGAGGGCACTTTTGGCTTCACGCCAGTCGTCTTCTCGGTAGTTGACTTCTTTCATTCATCCGGCCTCCATTTTCTAAGTTGGAATAGCGGTTTTTGTCTGATTTCTTCTGAATATCACCTTAATCGACAAAGGTACCATTTCATTTAACTTTTTGAATCAATTTTTTTGTCCCATAGAGGTGAGGGGTAGTCAGCTTAATAACCTAACTTAATGTCCCCTTTACTTATCTCTATGGTTAA
>P_128
GCCCCAGAAGATTTATCGCTTGTGAAGGGCGCTCCAGGAATTAGACGTCGGTTTTTGAATATGGAAATTGGACAAATGCAGCCGATTTATTTGCATAATCTAAGTGAATACCAACGAATATTGCAACAACGGAACCAATATTTGAAGA
>P_129
ACCCACACTAACTTGGAAATAGAGTACAGAGCCTATTTCAGTTGCTTTTATTGTTTCTTTGGCGATTTTTGCTGCCTTTTTCTTCGTCTTCAATATTTGTTTCAAAAGTAAGTTTCATACCTTTTTCGTCTATTTTTTTAAAAGTTACACCGTCTTTATCATATGTTTCAAGTAATTCAGTAATGTAATCTCGCTTCATTGGACAATTAAGAATAATCATTTAAAAAAACCTCCTTTTCTATAGTTTAACGTTATCTTTCGCTTCTTGCAATGAATAAAAATGGTGCAGGAATTCCTACATGATATACTGGCTAGGCACAATTTAGCTGCACCTAGCCAGAAACTTATTATTTTCTAAGCTTTCATCTCTTCTTCTGGTACACCAACGCGATTTGCGGTAATAACAAATGGTACCCAAATCAAGAACGCAACGACCATTGTTCCTAGTGAAATTACATGCAATCCAATCTCCCCCATTCCAATTCAGAAGTGGCGGCATTACCCAAACTACTGCAATTTTAACTGGGCCGACAATGCCAAGTGTTGTTGCAAAGTAAGCGATTGTTACCATTACCATTGGCGCGATAAGGAATGGTATTAAGTAAATTGTATTTAATACGATCGGTAAACCAAACATGATTGGTTCGTTAATATTAAATATACCTGGTGCAAGAGACAATTTCGCAACTGTTCGTGCATACCGCTCGTTTCGAGAACATTAGTAATGCGATAATCAGTACAAGCGTACCGCCTGATCCACCCATCCATACATACGCATCGAAAGAACCACGTACCCATTCGAATGGTAATTTAGCGCCTTCTTGTGCCGCACTAATGTTTTGTAGTTGTGCTGTACCCCAAAGTGATTCTAGAACCGGAGCAAGTACGTTCGGACCATGAATCCCGAAGAACCATAGTAGTTGTACTAAGAAAGTAACTAGTAAAACAGCTCCGTACCCTTGCGAAAGTGATAATAACGGCTCTTGAATTGA
>P_130
TATGATATTCAATTATCAGGTGAGGACTTAGAAAAATTCGAGAAACTAATTGATGCTTTAGAAGACCTAGAAGACGTGCAAAAAGTATATCATAACGTCGAATTAGAAGATTAACAGCCAACTATTACAACAATCGGAGGAATTGATAAAATGCCAAAATTACCAAATTGCCCAGAATGTAACTCAGAGTATGCCTACGAAGATCGCGGGCTTATTAATCTGCCCGGAATGCGGCCATGAGTGGAGCGCTGTAGCAGAAGAAGCTACCGAAGAAAAAGTGTTCAAAGATGCAAACGGCAACGTACTAACAGATGGCGATTCTGTCACAGTCATCAAAGATCTTAAAGTAAAAGGCGCATCAAACCCAATCAAAATGGGAACAAAAGTAAAAAATATCCGCCTAGTAGACGGCGACCACGACATTGATTGCAAAATTGACGGCTTCGGCCCAATGAAATTAAAATCAGAATTTGTTAAGAAGATATAAAAAACAGCGATTCTCTAATTAGAAGAGTCGCTGTTTTTTTTAATTCTGCACAAAAAC
>P_131
AACGAATTTTGTTCGCGACTTACTAGAAAAATACGGCGTGCCAATTTATGATGAAAAAGTTGGCAGTGGTATCGTCCGAACTATCGTCGTTCGTACTGGCGTGAAAACCGGCGAAACACAGCTCCGTTTTCATTACAAATAGTAAAAAGTTACCTAAAAAACGCGAAATGCTTGCAGAAATCGAAGCAGCTCTTCCGGAAGTCACTTCGATTATGCAAAACGTGAATCAAGCAAAATCCTCACTTATTTTCGGTGACGAAACGTTCCTTTTAGCAGGAAAAGAAAGTATTGAAGAGAAATTAATGGAACTAGAATTCGATCTATCTGCTCGTGCCTTTTTCCAATTAAACCCGTTCCAAACAGAGCGA
>P_132
TTGGATCGGTATTGGCATTAAATGCTTTAGCCGCGCTGTTAACTACTTTTGCTAGTGGTAAGCGATTATATATACATTAACAGAAGAAAAACCTGTGGTATTATTTAACGGTCAGCTTGAACTATCGGATTTTGAAAGTGCGGAGTTAGATAAAGTGAGTTTTAGTCATGATGGAAAACAACCACTTTTAAACGAAATTTCGCTAGCGCTTCCTAAGGGAAATGGCTCGGCATCGGTGGGGAAAGTGGCAGCGGGAAAAGTACCCTAGTAAAACTACTGATGCGTTACTGGGATCCAAAAGGTCGGATTAAATTAAATGATAACGCACTCCCCTGAAATTA
>P_133
AGAAGCGACTCGTGAGGTAAAGAAAAAAACCGCGGATACAGTGGAAGTTTTAGAGGAATTCTTTGAACGAACAATGAACCGTGATTATGATCATGTGTTAGACGCGGCGGCGGAGATCATCAATGAAGCCGATTTAGTCGTGTTTTTCAAAAATGGATTTCGGGATTTTGGCAGAATATGGCAGTCGTTTTTTCTCCAATTGAAGAAGCGGACTTTTTATATTAAAGATCCATTTTATCCTAACCCGGGAGAGCAATTTAAAAATAAAGCAGTGATGATTATTCTTTCTGTGTCAGGCGAGACGGATCAGGTGCTTGAGCAGGCGCAAAATATGCAGCAGTATGGCAGTCGGATTATTAGTATAACCAAT
>P_134
GACCCATTGGATAAGCTCAGGATGTTCAGCATTAGCCCAGCCGTATTTATATAAACTTTCATCCGGGTCAATTTGATTTTTACCACCAACGCCCACATCAATTGTTTCTGTGGTACCATTTACTGGAAATTCAACTGGAACATTTTCATTTCCTTCTACTAATGATTTATCCCAATTAGTCCAAAAATCGAGATATCCACTAATATTGGAATTTTTTTCAACAAAGTCTGTAAATGTAATAACTACTTGCCCAGTCGATTTTTTAGCGATCACGTGACCTACCGTGTTGCCATCGTGATCTTTCAAAGAAAAGTCTAAATCTGTAACTATCTTCTCAGCTGGAGGTAACACAAATTAG
>P_135
TAAAAGGGATTAGCTTCGTGACGCCAACTGGGCTTTTTATGTCACTTGAAGGTGAGCGTAATGTACAATTACAGCAAATTCCCACAAGAACCATTAATTTAGAAAAAGTATCTATGGTCAATGAATTTTCCAGGGATTTCGCGGAAAAGAGAATTTCCTTAAAAGAATTACATACAAAGCTC
>P_136
GAGCGCAATATCTACGTCATCACGAAAACAAAAGAAACACCTAACAAATATCCACGCAAACCAGGAACACCCAACAAATTACCAATCGAATAAACTAACAAAGTCCTTTCAAACGAAAGGACTTTTTATTTTTAACAGCAACGTCATTTTTTAAAGCTAGTTTCCGCAACTATCCCCACTAAAATATGAAAATCATTTTCATTTAATTGATATTGATAAAATCATTTTCTTGTGATATAGTCTGTTAAAACGCATACTTTACACTGAAACACAGTATAGAGGAGGAG
>P_137
CAACAAGCTGTTTACCGCACTTTTCGGCACGGAATAAGTCCCTGTTTTATCGTTAAAAGTCACATGATGTAGCAATTCTTGCACCGCACGTCCGGTTGCTCGAATGAGTTCGTCTAACGCACTAAAAAACTGGCCATGACTTTGTTCAAAAGCTAAATATCTTTCTAGGATGTTCTCTTTTTCGATTGCCTTCAATAATTGTGTATGAACACTTCTTGATTTCACTGCATAGACTTGTTGCATATCCGGCTTCGTGTTCGGCGCCGTCAATTGTCGATGCAAGTCTTCTTCTTTTCGCTGTAACTGGCTAACCTTGGCCATCACTTCTTGTAAGATTTCTGCATCAATTCTGGCAGAAGGCAACTATCCACTTGGCTCCGAACTCGCGAATATATGCATAGTCGCTCTTCGCTTTCATCCAGTGCCTCAATGATGCTCCTGGCAAATACTTGTATAGGTACTAGAAAAATACCG
>P_138
TCACGGTGATGCGCCTCATAACGATCACGCAACCCATGTAAAATTTGAATGGATTCTTCTACAGTTGGCTCATCTACTTTAATCGGTTGGAAACGTCTCTCAAGTGCAGCATCTTTTTCAATATATTTACGGTACTCATCCAGTGTTGTTGCACCAATACATTGCAACTCACCACGAGCTAGAGGCGGCTTCAAGATATTCGAGGCATCAATCGCACCTTCCGCTCCACCAGCACCAATTAAGGTATGCAATTCATCAATAAATAGAATAACATTGCCGGCTTGACGAATCTCATCCATTACTTTTTTCAAACGGTCTTCAAATTCACCACGATAT
>P_139
TAGTGTTTATAGCATGTATACGGTATTATTTATTTTAGGATTCTTAGTATTTGGCCCCCAACTTTTAATTGGTGTGTCGGTGATCGAGTTTGTTCCTAGAAATGCTTTAGCTGTAACAAATGGCTTAACTGGAACGTTTGAGTACTTATTGGAGATTCTTTTGCTAAAGTCTTTCTAGGATATATCGCAGACCCAACAAAAGCGGGTATACAAATATTTGGCTATACTTTACACGGCTGGGGCGCAACTTCATTATGTTTACAGCTTTAATTATTGCAGGCTTAATGATGATTCCAGTTGCATTAAAACAAGAGAAAATCATCCGACAAGCAAAAGTTTTACATCTATAAGTTGAAAAGTAATGAGTGAAGATAAACTAATTACTAAAAAGGTATCCTAATTAATAGTATAAGGATACCTTTT
>P_140
TTTTGTCACCAGTCAGGACTAATGTTTTAAAAATCTGTGCGGGATTATTCCCTGTTTCTGCCGCAACATGAAGCGCATCAAGGGAATCCTCGCTCCAGGCATACTCACGTAATTCATAGTTTACCTTCTGTTTATCTAAAATCCGACACGCATTTGTCTTTTTATTCAAGTCTTTCACCTCAATTAATTCAGAAATATGTATAATTTATGACACTTTTTGTGAAATAGTTGGCTTTTCCCTTTTCATTCTGTACAATGAAGTGGAATTCAAATAAGAAAGGGAGATTTACTAATGAAAAAGG
>P_141
CTCTTGGGCGCACTTTATTAAACGGGAAGTAGCTCAGCTTGGTAGAGCACTTGGTTTGGGACCAAGGGGTCGCAGGTTCGAATCCTGTCTTCCCGATAGTTTAATCCCTTATTATTATGGGGCCTTAGCTCAGCTGGGAGAGCGCCTGCTTTGCACGCAGGAGGTCAGCGGTTCGATCCCGCTAGGCTCCACTTGCTTCACATTTAAGTAGAAAATAGTTGCCTTATTATTATGGCGGTGTAGCTCAGCTGGCTAGAGCATTCGGTTCATACCCGAAAGGTCGTGGGTTCGACTCCCTCCGCCGCTATTTTCAATCTTGGACCTTTAGCTCAGTTGGTTAGAGCAGACGGCTCATAACCGTCCGGTCGCAGGTTCGAGTCCTGCAAGGTCCACTTGTCACTTTATTATTATCATGGAGGAATACCCAAGTCTGGCTGAAGGGATCGGTCTTGAAAACCGACAGGCGGGTAATACCGCGCGGGGGTTCGAATCCCTCTTCCTCCGTTTTTCACTTGTGATATGTGGACTAAAATTTAATATTATTGTCGCGGGGTGGAGCAGTCTGGTAGCTCGTCGGGCTCATAACCCGAAGGTCGTAGGTTCAAATCCTGCCCCCGCAATAGTGGTTCCGTGGTGTAGGGGTTAACATGCCTGCCTGTCACGCAGGAGATCGCGGGTTCAAATCCCGTCGGGACCGCCATTATGA
>P_142
TGTTATCCGCTAGGGAATAGGTTATCTTCGTCTTCAAAGAAACTCGTTACTTTTGCATTCGTAACACTTTTGATTTTATATTCATCGAAATCACGCATCAGGAATTTACGATGTTCAGAAATAACGTCTGCTCCGACTTCATCGCGAAGTTCTACAACGGTGACGTCATGACCAGCTTCACCTAAAAATGCAGCTGTTTCACTACCAACCATACCTCCGCCAACTACCAGCGAGTACTTTTTGACCACATTTCTCTTTCCCATCAAGTAAGTCAACTGCGTGGATAAGTCCAGCATCCTCAATACCTGGTATCGGCAAAACAAGTGGAGTGGCGCC
>P_143
TTTTCGATTTTAACGCTCATGTCACCAGCTGGTGTTTGGATAGTTACTTCTTCCCCTTCTTTATGACCAAGTAAACCTTTGGCAATTGGAGAATCATTGGAAATTTTACCTTCAAACGGGTCTGCTTCAGCGCTACCTACGATTGTGTAAGTTTCTTCTTCACCGTCTGGTAGTTCAATGAAAGTAACTGTATTTCCAAGTGTTACTAAACCATTATGTGCTTCAGCAGCATCAATGATTTGTGCGTTACGAATCATATTTTCCCAATAGTAGTGATACGACCTTCAACAAAAGCTTGTTCGTCTTTTGCGGAATCATACTCGGAGTTCTCTGATAAGTCGCCAAACTTCCGGGCAATTTTGATCCGTTCTACTACTTCTTTACGTTTTACCGTCTTTAATTCTTGTAATTCATTTTCTAATTTTGCTTTCCCATCTAGGGTCATTGGAAATACTTTTTCTGTCGCCAATCGATTTCGCTCCTTTTTGTTTGTTCATTATTGTATAGAAAAGCACGGAGATATCGCTCCGCACCTTCATCAAAAATATTACTACTCGTCAGAAAGATTAACACGCCACGCTAGAAATAGCAAGCAATTGCCACTCTTTTTACTAGAAAAATTTTACCTTAAATTTCTCTATTTGACAAGTGATACCTGTTGTTTATACATGTTTTTGCAAAATA
>P_144
GTTTCATCCATTTAAAAGATATTCCGGAAAGCTATGATAAAACGCAAGGTGCTAAAATTCCAGTTCAAATTGTGCGGGAAGGCAGCGCGACGAAACTTCCGTTATTAACTGGTATACTGGAATTTTCTGGTGACTTGCTTATTTATTTGTATGGAAAAGAATATATTTCTATTTCTAAAAGAATAGGAGACAAAATGCCATTAAAGAAAATAACAGAAACCATGGTGGAAGAAAATGAAGCGGTAATTATTCGATCTGATTTAATGCAGAATTTGCGACGAAAGAGCAATTGCAACAAGCCTTGGTTCAAGCGAGAGATAAACATCAAACATTATTAAAAGAAGCTAGCAAGCGGAAAAAACCTGGCTTACTATTATCAGTGGCTTCGGGAATTTTAAATAGTACGAAACAGTTCATTCAACCAAACGATACGCACCATCAGAAGTAATTACGGATGATTTTGAGTTTGCTAAAATGCTAGAAATGCTATGGCCGGATAAGCAAATCATCATAAAGAAAAGCGCTGATTTATTTGCGGACCTAGGTATCAAAGCTCAAATAGATAGGCTCGCACGACCAGTGGTTCATTTAAGTAATGGTTCTTCTTTATTTATTGAAAAAACAGAAGCGATGTGGGTTGTTGATGTAAACTCAGGTAAATTTAAAGGTACCACAGCAAAAGAAAAAACAGTAGAATCAGTAAATCTCAAAGCAGTTCCTGAAATCCTTCGACAAATTAGGTTACGTAATATGAGTGGGATGATATTAGTGGATTTTATTGGAGGAATGTCAGAATTGGGCTACACAGCGCTTTATGAAGCGTTA
>P_145
CGATTTGCGTACCGATTAAAGCATTGTGTTTTACAAGCTCGATATTTGCTTCGAGGCTCTTACCATCTGTTAGTTCTTTTACTTTACCAAGTAGGAATGGTGTAACGTCTTTCCCGTGAATGTGATTTTCTTCAGCTTCTTTAAGCGCTGTTTGGATTACATCGTTAATTACTTTTTCGTCCATAGCGAATTCTTCTGGGATTGGGTTAGTAATTACTGCGCCACCTTCGATTTGAAGATCCCATTTCGCTTTAAGCGATTCTGCGATAACTTCTGGAGCATCTGCACGCAATGTTAATTCTACATCGCTTGAACGCGTGTAAAATGCTGGTAATACGTCGGTTTGGTAACCAATAACTGGAACCCCTTTTGTTTCTAAGTATTCCATTGTTAAGTTTAGGTCTAGGATTGATTTAGCTCCTGCACAAACGACAGCAACATTTGTTTTCGCTAATTCTTCTAAGTCAGCTGAAACGTCCATTGTTGTTTCGGCACCACGGTGAACGCCGCCAATCCCGCCAGTTACGAAGATGCCGATTTCTGCGAGTTCAGCACAAATCATTGTTGCTGCTACAGTTGTTGCGCCAAGTTGTTTTGTTGCAATAAGGTAACCGATATCACGACGAGAAACTTTTGCCACATTGCTACTTTTAGCGAATAGTTTCTGAGTCTCTTCATCAGAAAGACCAATTTTAATTTTTCCGTCGATTAAAGCGATTGTCGCTGGTACGGCACCGTTATCGCGAATAATTTGTTCTACGTCACGTGCCATTTCAACATTTTGCGGATAAGGCATGCCGTGAGAGATAATTGTAGATTCTAGCGCAACGATTGCTTTTCCTT
>P_146
TTTAAGTTAAACTTAAACAATTTACATTTAAAGTTCGTTTACAAAATGACCAAAACCAAGATTACGATTTCTCTATGAGCGGCTGGGGTCCTGACTATCAAGATCCCATCCACTTTCTTAGATCTATTCGTAACTGATGGTGCACAAAACAGAATGAGTTATTCTAACAAAGACTACGACAAGATTTTAAATGATGCTTCTGTAACTTATGCAGCTGACGATCAAAAACGTTGGGATGAAATGGTTAAAGCAGAAAAAATCCTTCTTACGGATGATGTAGCTATTCAACCACTTTATCAACGTTCTATTGTCGT
>P_147
CATTATCATTTAAGTCACTCTCTTTTTTTCTTTTTGCACTCTTATATAAAGCATTGACTAACATTTTATGTTTCAAGCGGAGTTGCTGTGTATCTAGTCTCCCTTTTAAACAAAATATGTCTTTTAATAAAAAATTAGTTTTTTGAAGGTTTTCTTTGACCGTTAATTCGATGTTATCCGTATTTTCCTTTGCGTGTTGGATCATACATTCCAGCTGAAATAACGATTAATTTACTTGACAAAGTTTTATAATTTTTAGAAAACTTATCAAATCCGAGTACTTTTCCCATATAGATCGCACCAACATAAATGATT
>P_148
ATTTTGGAATCATATTATTTCAGTAGGAATAAAAATTGCCATTTTAATTGCTCTTTATTTTATTTTTGCCCGCATAGTTGTTGGGAATAAAATTATCCGTAGTTTCTTCCGCAAATATCGGCAACAACAAGCAGTTTCTGTTGGGCGCGCGGACACGTTAGAAAGCTTGATTTCTAATTTTTACGGCTATGTTTTATTCTTCACTTTTGCGATTTTATTATTACAGAACTTTATGGATGTTACAGCGATTATTGCAAGTGCTGGGGTGGCGAGTTTGGCTATTGCCTTTGGTGCGCAAGGACTTGTTAGTGACGTTGTGACTGGATTTTTTATTTTACTTGAACGTCAACTTGATGTTGGTGATACGATTACCATTGGACTAGTTAATGGAACAGTAGAAGCACTTGGACTTAGAACAACACAGGTACGTGATTTTGATGGCACGCTTCATTTCATTCCTAACAGGCAAATTATGGTCGTTAGTAATCATTCGCGCGGTAATATGCGTGTGATGGTGGACATTCAAATTAGTCCACATGAAGATCCGGAAAAAGC
>P_149
ACAAGTGTTTTCGGTGGCCGCGTTCCACTCATTTTCGCCTATTTAGTAATGCTTTTTGGTCGGATTAGTTTTGATATTGCTTCTCCTGTTACTAGTCGCTATGTCATTTTGATGACGCTCATTTTCGTGTTTACTTGTTACTTTTTGGAAAAAACAACGCTTTTCGAGATTTGTTGCTTTAATCATTTTAAACTTCCCAGCGATTCTTTATTATTTCGTGAATAATTTTGACGAAGGACGAATCCTGCAAGGTTTTGAGATTATCGAGTATTTCCTGCTATTCTTTGTAACCGCCTTACTGGTATTTTACGCCTGCAATTACATTGATAAAAGTAATCTCGTTATCCAAAATTTGACGGAAACTGCGATGACGGATAGTTTAACTAATTTACCAAACATGCGCTTTTTCACCCAACAGTTTGGTTGGATTTTTGCGAAATCGCAAAAAAGGAAAAAATCTTTATCTCTTTTCATCATTGATATTGATCATTTTAAAGAAATTAACGATTTTCATGGTCATCAAGCTGGTAATACCGTTCTTGCTCAGTTTAGTAGCATTCTTAAAAATCGCACCTTCCCGCCAAGAGCCAGTATTTGCATTTGGTGGCGAAGAATTTGCTGTTTTACTTCAAAACGTTGGTACAGAGCAAGCTGCTCTAATTGCTGATTTTTTCCGTGAAGAAGTGGAACGAGCGAAGTTTCCTTATAATCCCGCAAGTGGGCAAAGTTCCCTGTATCTGCTTGTACTTCTAGTTCCAACTTTTCAACAACCGAATCACTTTTCGAAGCTGCTGACCAAGCGCTCTATCAAGCAAAACAAAACGGCCGCAATCAAATTGCTGTTCATCAGGGGGAACTCGAATGAAACGATTCATCTTAATTTTCATTTTAATTATCCTTATTGGCGCCGGATTTTTCATTTTCCTTCGACCAGAACCTAAAAA
>P_150
CGGGGGAAACGCTAAAAGTGACGCAATGCTAGCAATCGAAGCGGCAAAAAAAGGGGATTTTGACGCGGCAGATGAGCAAATCAAAAGTGCAGAAGCAGCACTACTTGAAGCGCATCATTCACAAACTTCATTAATTCAAGGGGAAGCACGCGGCGAAAAAGCAGAAGTATCTTTACTACTAGTTCACGCGCAAGATCACTTAATGAACGCTATTACTTTTAAAG
>P_151
TATTTGGCAAAGAAGTAAAACCATCCAATCAAATTTCGATTATGCTTGATTCTAACGGTGAAAACGCAGCGGCAGTAGCCGACGCCGATGCTTTCTTTGAAAAAGTGAGCAGCTCAGGAAGAGTAACAGTAACGTTACCTTTATTACGAAGAGCAATTTTGGGGCGGAAAAATGGGACAATTCGTCGATGAGTATGGAATTTCTTGGATGATTCATACGCAACCTTATTCTAAATTATAAAAAACAAGTGGACCAGATATTAGTTATCGTGGTCCACTTTGGATTCGCTTTTCATTAAGTAATGTTCGCCGATGCCAGGAATGACAAACGATTTGCCGACTTTGCGGTAGCCGTGTTTTTCATAAAAACCAACAGCGACAATCCGCGCATTGCACCAAATAATATCTGCGCCGCGCTTCCAAATTTTCGCTTCACCGTCTGCAAGTAAAGCTGTGCCGAGGCCTTTCAAGCGCATCCGGCGTTCTGTCGCCACACCGCGAATTCGGTACTGGGCAGGATTCATAATAACAGTCGATTTTTCT
>P_152
TAAGATAGCACTGGGATTTGTTTCATTGGCGAAAGAAACTTTAAGCAATTTTTAAGTGAATATCTTCCGGCGCAACCTGGTGAAATGAGAACACTGAACGGTGAAGTGTTAGGGAAACATGACGGCTTGATGTATTACACGATCGGTCAACGCCATGGTTTAGGTATTGGTGGAGACGGTGAACCTTGGTTTGTTGTTGTAAAGACTTAAAAGAAAATGTATTGTTTGTGGAACAAGGTTTCCATCATGAAACACTATATTCAGATTCGTTAATTGCGACAGATATTTCTTTCACAACGAATGCAGAAAAACCGAAAACAATCGAATGTACTGCC
>P_153
TGAAAGAAATGCAAAAACAATACGATGAATTCCACACTCACAAGAATAAATACCAGAAAGGACTTAGTTTATCTAAGTCCTTCTTTTTTTGTATAACAGTTTTTATATAATTGTATAACAGTTTTTGAGTCAGTAACCTTGCAAAAATTCTTTTGAGTAGTATAATTAGTCTTGTAAATGAGGTTTTTATAAAATCTGTACTATTAAAATTTAAATAATTTATATAACAAAAGGATGATAACGATGGCGAAACTAGAAAAAGACCAAGAAAAAGTAATAACACAAGGAAAATCAGGAGCGGATTTAGTTGTAGACAGCTTAATTAATCAAGGTGTTACGCATGTATTCGGGATTCCAGGAGCAAAAATTGATAAAGTTTTCGATGTGATGGAAGAACGTAGACAGAATTAATTGTCAGTCGTCATGAACAAAATGCGGCGTTTATGGCTGCCGCTATCGGTCGTCTAACCGGAAAACCTGGTGTTGTACTTGTAACTAGTGGACCCGGCGCATCGAACCTTG
>P_154
TCGACGTGAGTTTCCAGTACACCGCGTACACAGAAACCGCCAATGCCATCTAATTTTTCACCGGCAGCTATGTCTTTTTTAGCAACCGCAACCGTTTCAGAAACTGGTGCGCCCATTGGAACAATAGCGTGATCGTGGTTCAACACAGCTTTTGCAATGGTTAGAGGTGTTTCAAGGCTAGCTAGATGATAAGGACGATAAAGAATGTGATGATCCCGGTCGCCTTTTTTCATGAGGTAGCTAAGTTCGTGACTAACGCCTTCGTTTTGCCCTTTGACGATAACGAATACGCCAGGAGCCGGACACCGTTCT
>P_155
CACTTTTAAAACTACAGATACCTTGAAGAATGGTGCTAAGTATGAATTTCAATTAGCTGATGGACAAAAAGCGATAATTAGGTGGCATGAAAACAGACCCTATTGCAGCTGCTAAATTTCCTGGTTCAGCTTCTGGTTCAAGATGGACTGCTCAAATTAAGATAGGAAGTAAACAAGTAACAATAAATAAAGGATGGACAAAAAAGCAAAACTCAAATGAAGTGCATATTCCAATAAAAGGAAGGTAATAATATGAAAAAAATTATGAAAAAAGATGATTATTCTAAAATGCCATGGGTATCAGCGGAGGATTTATATCTTTTATTTGAACAAGCACTCAAGGACTTTAAGCAAAGCAAATTAAGTAAAAAAGAGTTTTTTGATATTCTGATGAATTGACTATGAGGCAAGTAGATACCTATGAAATTTTAAAAGAACCTTTAAAGACAGCTCGACAATGAGTTATATAATTTATGGAACACAGAAAATTATGATGATGTAGATATTATTACATCATTGTTAATTAATTTAGGCTTGAAAAATACTTATAATAAAATGAAAAAATCTATTGAGGATACTTCGGAAATATCACCAGAAATACTTGAGGAAATACAAGATGCAATTGAAGAAGTCGGAGATAATATAGATGATC
>P_156
TAAGAAATCGGCGTGACACTTGACTTGAAACCAACAGATCCAAATGCACTAAGCAACATCACACTTGACCGCAAAAACGCAGACTACTCTATCGCACTAAATGGTTATATCATGGGAGACAGTGGCGTTTGATGCGTATAAATCCCTATACCTAAGCGATGCGCCATATAACTATTCGAACTACCACAACAAAGATCTAGATGCACTTTGGGAAAAAGGTGCTGTAACTGCAGACGATAAAGAACGTCAAGAAATCTATGAAAAAATCCAAAACACCATTGCTGATGACGCTGTAATTTATCCAATTTCTTATGATAATGCAGTGCTAGCTCTTGATAGCCGTTACGGTGGTCAAAAAGCTGCCACACCACAACCAGTAACCATGTTCCGTGATCTTTCTAAACTAGGTGCTGGAGTCTTGTGTCCCAGTTACCAG
>P_157
GGCTTGGCACCACTAACTAATTCTGCATTTACTTGATATTTTTCGCCAAAATCCGCCAAACGTTTCGCATTTTCATCTTCTTGCCCCATACTTGTCCAAACATCCGTATAAATAAAGTCCGCATCAGTCACTGCAAGTTTTGGATCTTCTGTAACGAAAATCTTGCCACCACTTTGCTTCGCCAGATTTTCTGCCTTTGCAAGAATTGTTTCGTCGACCTCATACCCTTTTGGCATCGCAAGGCAAATATCTATCCCGACCATAGCGCCGGCTAAAAGCAATGAATGACATACATTGTTACCATCACCAATATAAGCTAGTTTGACACCTTCCAACTGATCTTTCCATTCATAAATAGTCATTAAATCCGCTAACGCCTGACATGGTAGATGCAGGTCAG
>P_158
TGAAACTTGGGGGGGGAGGAGGATCTTTGAATGAAGAATTTCAATTTATTCATGATTATAATCCAATGGAACATTTGAAGTCACGTGTGAAGTCACTAGAAAGTATCAAAAACGAATTTCAAAAAGAAGGGTGGATATCACGCCAGAAAATGCACTAAAATATGTAGGCAACTGTGCGGGCATTCGGATTACTTGTTCTTTTGTTTCAGATATTTTTAGAATTCACGAAATGCT
>P_159
ACTTGTCACCATTTTCCCGCTTAGAAGATACTCATCTTTGACGGTTAAATCTTCCATAGCGTGATGGCTTAAAGTTGGCTTCTTGCATTTCCACCAGAAATACCTTTTAAATATTCGCCATGGTCTTAAACTTAATGCCTTGGACAGTAGTGAGTTCGTATATCTCTGTAATATTTTCATATATTCCATACAGTTGCTTAATTTTCTTGATCTCACTACTCGTTAATGGAGTGGTAGGTTCAGGTGATTTCGAGCCACCGTCTTCTTTATAATAAGTCGTAATCTGATTGGGTGAAAAAGTTGTCCCAAAAATCTTTGAAAGACTTTGATTTACTTCATTTCCAAGCCCAAATGCTAATAAAAATAGCAATAATCCCAATCGAGGTGCCAAGTGCTACGAGCAAATTTCGGAATTTTCTATTGAAAAAACTTTTAAAAGAAATTTTTGCAGTAGCCCACCAGTTTAGTCTTAACTTTTTTTCGTTTTTGTGGGTAACTTTTTGGACAACTTCTTTTTTTCTTTCAAATGAAATTACTTCTCCATATTGCTAAGCATAATACCGCATCAGTTTGGTCTGCAATGTTTAAATCATGGGTTACAACTATTACGGTTGTCCCTTTTGTGGCCAAATCCTTAAGCAGTTTAATAATTTCATCTGAAGTAACACTATCCAGTGCTCCAGTTGGTTCATCGGCTATAATCATATCTGGATTATTAGCGAGAGACCTTGCAATCGCTACCCTTTGCTTTTGTCCACCAGATAGTTGTGTTGGTTTTTTGCTAGCAAAGTCTTCTAGCCCCACTTGTTTCAGCAAATCAAGCGCTCTCGCATTTCGATCGCTTTCTGCTAAATTCAGGATTCAAATATAATGGAACTTT
>P_160
TTGATACTATTGCTGCAATCTCAACACCGCCGGGAGAAGGGGCCATTGCTATTATTAGATTAAGCGGTCCAGAGGCGATTCAGATAGCAGATTGATCTTTATGCCAAAAATAGCTTAAGTGAAGCAGAAAGTCACACCATTCACTATGGTCATATAAAAGAAGACGGCGAAGTAATTGAGGAAGTAATGGTCACAGTTATGCGTGCACCTCGTACTTTTACACGGGAAGATGTGGTAGAAATCAACGCGCACGGCGGAATTGTTTCCGTGAACCGCGTGTTGCAACTGTTACTTGTGGAATCGGGGCTAATTTAGCTGAACCAGGCGAATTCAC
>P_161
CCAATTGTCATGTAAGCAACAGTAACAACAATCCCGAAAACAGCCAGTAACACTGGGCCAGAATGTAAGTCACCAAGCGCTACAATAGTAGATTCATTTGGCACAATAATTCCAGCATTTTTAAGCCCTAAAAAGGCGATAAAAAAACCAATACCTGCTCCCACTGCGAATTTTAGTTCCGTTGGGATTGCATTAACGATTTTTTCGCGAAGTCCAGAAATAGTTAAACAAATGAACACTAAGCCAGAAACGAGAACACCAGCCAGCGCCGTTTGCCAAGGAATTCCCCACTGCGCACAAACGGTATAAGCGAAAAACGCATTTAGTCCCATACCTGGTGCAAGTCCAATCGGGTAATTAGCGATTAGTCCCATTGCAAGCGATCCTACAACAGAAGCAAGAATCGTCGCCACAAAAACAGCTTTTAATTCCATTCCAGTTGTTGCAAGCATAGATGGGTTGACGAAAAGTACATAAGCCATCGATAAGAAAGTCGTTAGCCCCGCGAGTATTTCTGTTCGAACAGTCGTCTTGTTCTCGCGTAGTTTGAAAAATTTATCCATTAAAAAAGCCTCCCTATTTATGTTGTCGCACATAACGGAAAGAGCCTAGGTAAAAAAGGGAATAATAAATAAAAATAGCAAAAAAATCCCTATTAAATTTTACAATAGCTCGTAGCCTGGCATTTTACGGTTGCCTGGTAGAAACGAACGGTCCATATTACAAACTATACGACTTTATTATTGTAGCGGATTAGCCGATTTTTGGCAATACGTGTAAGAAATAAAAATAAAAAACGAACTTTTAAATAAATAAGTTTATACTTTTAAATAAATAAGGTATAATAAAAGCAAATAATAGTTGGAGGTAGAAAAATGACTTATAAATTTCCAGAGAATTTTTGGTGGGGAAGTGCGGCGTCCGGCCCACAAACAGAAGGCGCAGCAAATGTAGATGGCAGAAAACCGAGTA
>P_162
CATAAAATGAAATAAAAATTTTGTCTAAATGTTTAACAAATTTGTTGTTATAATACCATTTATTTTTTTTGTAATAAATTTGTAACTTACGGAGGCATAAAGTTTGGTAAAATTAGGACAATAAACAAATTAAGGAGTGGTTGGAGAATAATGATAAATAAAAAGTGGATGAAAATTGTAATGATTCCGATGCTAGTTGTTCCAATGTACGGTTTGACAACTGTTGGCGGACGATTACAAGATTCATTAACTGGAGAAAATTCCTTTGTTAAAGAGGTTGAAGCTGCAACGACAGCATCGCAACAAGCATTTATCGACAAAATAGCACCTGCTGCCCAGGCATCTCAAAAATATCATCTGTTATCTAGTATAACTTTAGCTCAAGCAATTCTAGAATCTGGTTGGGGAAAAAGTGGACTTGCTACACAAGGATATAATTTATTTGGTATAAAAGGGAAATATAATGGACAATCAGTTATCATGACAACTTCTGAATATGTGAACGGTGAGTGGATTAAAATTGATGCTGAATTCCGCAAATACCCTAGCTGGAATGAATCTGTCACTGACCATACTCTTTTATTAGTGAACGGAACTTCTTGGAATAAAGACTTATATAAGAAAGTTGTCGACGCAACGGATTATAAAGTAGCTGCAATGGAGCTTCAAAGCTGGATATGCAACCTCTCCTACATATGGTGCTAGCTTAATTCAAGTAATTGAGAATTATGATTTAGCCAAATATGATGTTTTATACGACAAAATTCTTACTCAAAAATCCACTTCCGGAAAAGCAACTGTTACAAG
>P_163
TTAAAATTTATTCTACTTTCACATCTAATTTTTTCATAGGGGATTATATGATTTTAGATAATGCATCCCTTGTTTTAACATATCAAACACTAACTGAGTGCGAATTGATTATCTACAAGAAGAAAGATATCGAATACTCGCTCTCTCTCTTCCCTGAAAACTTTAGCTTCCAATACACAATTATGAGAACTATCGCCAAACATGGTTACTACAAATCGCTTTTACAATATCAGCAATGTAAAAAATGAATGACTTTGTGCTTGAAATGTTTGTCAAAATCCTGAATATCCAGTGAGAGCAGCATAGCAGTGCTACCAGAAGTATTAGTACGACATGCATAAAAGTTGCTGTACCCTGTCGAAGCCTTCTCTGTCTCAACTTAAAGATCCGAAAGAAGCCGGGATTATTTCAAAAGTAA
>P_164
GAACGGTTAAAACCGAACTAGCATCAGCTTTTTTTATTTTGCGGATATATCACCATTACTATTAATAGTTGCATTTGGAGAAATGGATTGGAGATAATTTAATTGTGCTGTCTTGGCAGAACCGTCAAGCATATTAATTTGATTACCTGAAATAATACCAGGATCAAAATGCGCAGTCACTTTACCTTGATTGA
>P_165
TTCTTCGCCGGAACTGCCCCTCCAAAATCTGATGGTATGGCTTTATGGGATTCTGCACCGAATTCATTTTTGAAAGATTACGTTTTAAGTTCATCCAATCCGCCTAAGAAAAGTAATGACTATTATGTTAGTCCTTAAATCATAAAAAAACTGGTAGCCGTTATGGCTTACCAGTTTTTTTGTATTAACTAGATGCGGCTGCCGCACTCGCTGCTGCAGCTGCACTCACCGCAGCTGCTTGTTCCATTGCAATCAATATATGCACATTGACCATTAACCCTTCTAATTGTTCCTTACTCATTTGACCTGATTGTTTTTCCGTATATAGGCTTATCGCTAGAGCTGTAACGAATTCTCGTCCGAAACGCAAGCCTGGTTGTTGCTGTAATTCATCAATTAAGTTCACTAACCCTGAATCGATTTTTCGCGCGTCCATGACAAAAGCTAAAATCCCAATACTTGAGTAATGTAGCGGTTTTACTTTTATCCCTTTTTGTCGCAGTTCTTCTACAATATTATCTACTCTTCGAATGAATTTGCTATCTTTTTCACCGTACAAAAGTGTCCCTGCTTGTGTTAAAAATTGTAAGCTATCATTTTTGCGGAAACCTTTCGCGGCGAACTCTTGAAAATAGTACTCTGTTTATTTCAGCCAATTTCGTGGTATTTTCTTCAGGAAGATTTGCTAAGAAAACAGCTGTTGTCACATCTTCACTTTTAGTTCGAGACTGGATGGTCTTTTTTGAAAAGTTGGTGAATAGTTTTCAGCAAAAATGATAGCTTAC
>P_166
CATCAAACGATAAATCCATAAAACGCGGATCAAGGTATTTTTCATTTGGTAATTTGGAATAGTAGAGAATAGGAATGAACAAATTTTCTTCTTTCATTTTGCTAATCGCGTAATCACTTGGCACCGCAATATCAAAGGTCGTTCCACCTTGCTCAATTTTCGTCATCATCGCTTCATTAGAATCAAATGTTTGGTAAATGACCTTGATGCCTGTTTCTTTTTCAAATTTAGTAATGAGCGATGGGTCCCAATGTAATCGCCCCAGTTATAAATAGTCAGCGTATTGCTCCCAGCATAGCCCTCAGAGCGGTTCATCGTTGTTGCAAGTAGCATCATTAGGAGTGCGACAACAATGACTGGCACAAAAATTTTCAGCAGTTGCTTCATTCTTTCGTCGCCCCCGTCCGAATATTTTACTTGTATTACGTTGGTTGATAAAGTAATAACCAATCACGAGAATAATCGTGAATAAGAAAATCAGTGTCGACAAAGCATTGATAGAAAGCGAAATCCCTTGTCTAGCTCGGGAATAAATTTCCACTGCCAATGTCGAGAAGCCATTTCCAGTTACAAAGAACGTCACCGCAAAATCATCTAGCGAGTACGTTAATGCCATGAAAAATCCAGCTAAAACGCCTGGCATAATATACGGCAAAATAACCTTAGAAAGAACTTGCCACTGGCTTGCACCTAAGTCGCGCGCCGCATCCATTAACGTCGGGCTCATTTCTTGCAATTTCGGCAAAATCATCAATACGACAATCGGAATACTAAAGGCAATATGCGACACTAGGACGGAAATAAACCCTAATA
>P_167
CCGATTGTTGACGCCAGACAAGAAACGAACTGGATGATTAAAGTGTTACGCGAATTTGGCAATATGTTCCAATCGCGCCACTTATTACCATATGAATTACAGGCAGAAAACATCAATATTTGGAAGTTGGGTAGCGAATACTTAAAACTAATGAACCAACTTTTACCGCAAATTGGCGCATTTCCAAATGGGAATATCAAAATTTTTCACCAACAAGCGACCAAGCCATTAACGGAACTTTTCCAAGAACTGCAACGCTTGGCAGACGGACAAATGACGCAAGGTGGGATCGCCGTTATTTTAGACCGGATGCAAGGCCAACTTACA
>P_168
CTTCTCGGCACCAAACCATTTACAGTGGGCTTATTTGTTTTAAAAACAAATAAAAAAGCCCCAGTGAGACAAATACACTGGAACCAAGAATTATACATGCTTTGCCTCGAAGCAGTATAACCAGTTAAAACAATTAGATAAAAGACCTGACTTAGAGTGTCTAACTCCTTACAGTGGCGGGACCGTGCTGGACTTTCACCAGACTTCCAGTATCTAACTGTTTGTATGAACGAATTCGTTTATCAAAGTTATTATAAAATAGGCCGCTTGCAAGAAGAATTTGCTTTACGAGATAATTTGAACCCCACCACTGACAAACTCACGGAAATAATATCGACTGTAAAAAGTCGTGACATAGCGCCGTTCTAGCTCAAATAAAATTTCGAGTGATCCGTTTTTTGCGTTCATAAAGTATACCGACAACGGTACCACTATGCGAAACATTTAACCCCCACCTAAATCCAAGTTTTCCGTCACTTCCACAATCTCTCGCCAAAATGGTTTTGGCAAAATAGTTTGGTTGCAGGCTGCACTAACTGATGCGGCTTTACCAAGTAAGTGAATGGATTTTTGCGTGACAGCTTGTTGAAAATAGTCCATTCCTTTTGCTAGTTGTCCTTCGTTTTTCAGTAATTTCGCTTGGTGATTTTCTTGCCGATAAGTAGCTGTTTCTAAAATGGTAAGCGGTTCTAACACAAACAACGCCTAGCTTTGGCATCCAATTGGAGCTTTGAATGATGTCCCCTCTTAAGTGATCGAACAAAGTTAGTGATTCAAAAATAGTGCTATCCGTTGGTTCTAGTTGTAAACATAGCTTGGCAATTTCAGCTTCTGAGATAGATTTATTCAGCCATTTTGCTGTAGCGCCAATTGT
>P_169
AATTGCCCGAGAACATTACGAAACTGGCGAAGTAACGGAAATGTTCCGTGCTGAAAAATTACGTGAATTTAGCGCGGAAACTTCGCAGTCGCGCTGTAACCTTTGTAGTAACACGTGCCAGCTAACCGTGACAAGATTTGGCGATGACCGGATGTTTGTTAGTGGAAATCGTTGTGAACGCGGGGAACGTGTCGAAACAGAGCGTAATTTACTGCCCAATTTATATGCGTATAAACTAAAACGTACCTTTGATTACAAATCGCTGAAAAAATCAGAAGCAACTAGAGGAACCATTGGTATTCCACGCGCATTGAACGTTTTTGAAAATTATCCACTATGGCATACGATTTTAACGAACTTAGGTTTCCGAGTGGTTTTATCATCGAAATCATCCAAAAACCTATACGACAAAGGTATCGAAACGATTGCCTCCGAAGCAGTTTGTTTCCCAGCCAAATTAACACACGGTCATATTATGGATTTAATCAAGAAAAAAGCGGATCGCATTT
>P_170
GAATGTTGTTAAACACATCCGTCATCGCACTACCATCATGGAAAACTTCTACTTCTAATGTGTCCGTTACGCGGAATTTTTTATTTTCTGTTGTTCCGTTATAGATGATTTCTCCAGTGGTTTTATCTGTTGTAAATGGCTTCACGCTCGTGCTAGAACCACTAAAAACATATCTGCCATCGTCTTCTGAGTTAGCGACAGAAATAAGAACATCCAGTAAACCTTTGATTTCTTCGGCTGATTGCGACATATTGTCTTTATCGCTCGTGCCGTTAATCGCTTGCAAGACTAAAGCATTTACCCGGTTCATCGATGTAGACATGGATGAAAGGGATGTTTCAGCCGTATTTAATAATGATTTTGCTTCGGTTACGTCCGTTTTTTCGCGATTTAGCTGACTAAGTACATGATTATAGGATAAAATTTGCGCTGTTGCACCAGGATTTT
>P_171
TGAATGCGATTATTCAGGAGCGGATAGCCAATGATTAATCAAGTATACAGACTTGTGTCAGAGAGACAGTTTGAAGTTGCCAATGTGGACGAATCATTAACAGGTGATGTGGTTGTTGTTCGACCGACTCATTTATCTATTTGTGCGGCAGATCAACGTTACTATAAGCGTTCTAGAGGGAAAGAAATGTTATCTAAAAAACTTCCAATGGCGCTTATTCATGAAGGTGTTGGGGAAGTTGTTTATGATGCAACGAAAGAATTTAAACCAGGTGCAAAAGTTCTAGC
>P_172
TACGCTAATTTGCCAACTTTTGAAGCAGGCACAAATGTTGCAACGCGCTCTGCTTCTGGGAAAATGATTAACGCAATTGCAGCCGAATTACCGGAATCTTTACGGGGGATCCGCTGACTTAGGTTGCTCGAACAAAACATTTATTGATGCGAGCCCAGCATACAGCATTAGAGACCCAGCTGGTAAAAATATCTGGTTCGGTGTGCGCGAATTTGCGATGGGAGCAATGTTAAACGGAATGGCACTTCATAGCGGTTTGCGAGTGTTTGGCTCGACTTCTTCGTCTTCTCAGACTATGTCCGCCCAGCAATGCGGATGGCTGCTTTAATGCAACTTCCAGTAACGTATGTACCTTCAC
>P_173
CACCTAAAACTTCTCGTATCGCATCTTTATTCCAAACCCCACTAAAAACGGCATTTATTTTACGGATCTAAGCGCACTAATCTCATCTGCATTTACAGCGACAACATTAGGATTATTTTTCAGCTCACCAATCCAGTTCAATACTTGGACGCCTTCTGGAGTGTTAAAGGTTGTCCCATAAGGATCTTCGCCGTTCTCACCGTAAAGATATGTACCATTTGCAATAAACCAAGGTGTTTCACGATAATCCGCGCCAGCTTCCGCAAGATTTATTCCGAGCTTCCCTTTAGACGTTATTCCAGAAAAAGTTTTAATATCATCCTCTGAAAAAACGCGCTTATCATAATACATAAACATCGCTTCCGCCGTCACAGGGAAACCATACATTTTATCTTGATATGTAGCAGCTTGAATGGAGGTTGGTGTATTATTTTTCTTAATATCATCTGTATACTTTGTCAATTGGTAAACCGCACCAGACTCTACCAGTTGTCCTAGACGGTCATTCGGAGTTATAAATACATCCGCCGCAGCTTCTCGTACTTCTGAACATATTCTTGTGCTCGCCCAGATTCAGATTCAATAACCGTAATATCATAATTTTTATCAGGATGTTCTTTTTTAAAATCATCTACCACTTTCCTATAAAAATCACCCTGATTTAAATCCACCCAAACTTTTAAAGAAACATTTTTCTCGTTTACTTTTATATCTGGCTTGTATTCCTTTTCTACACCACAACTAGCCAACAAACTTAAACCGACAATAATACTGATGGACAAAAGTAACTTTTTCATACTTGAACATTCTCCTTATCTTCACTTAAAATGAA
>P_174
AAGTTTGAAAAATACCAATGAACATTTTCGGATTGCTCGCCATGAAGTTATGTGTACGCTAGAGGATACTATTCGTGTAGCCGCAAGCCTTTTAAAACAAGGTGGAAAAGCGAATTTTGTTCATCGTCCGGAACGATTACTAGACATCATTGATATAATGAGAAAATATCGCTTGGAACCGAAACGCATTCAATTCGTGCACCCGCGCTCAGATAGAGAAGCGAATACGGTACTTGTAGAAGGAATCAAAGACGGGAAACCTGGCGTGAAATATGT
>P_175
TGAATGGGACTCATTGGCAGGTTGCACTCGCTGCTGTTACGATGAGTGGCTTACTATTTATGATTCTTGCGTTTACACCACTTGCAGGAAAACTAAATGAAGCTATTCCCCTAATTTTAAAACAAGCGATTACGGTTGGGTTAGGTTTATTCTTAATCTTCCTAGGGCTTGAGAAGGGCGGAATCGTCACGCGCAGGGAACATGCTATTATTGCCGTTGGAGATTTAGGCGATCCATTCGTATTAGCAACACTTGTAACACTACTATTAACGATGATTCTAGTTATTCGAAAAATTCCAGGCGCTTTCTTATGGAGTTTAATAATCGGGACAGTCGTTGGTGTGATGTTTGGTGTTGCCGGGAAAGCTGGAGGTGCTTCGATAAGCGTTGCACCGTGGAGTGATGTACT
>P_176
TTTTGTATGTGTTGTATGGTGAATCGACTTCTAAATCTTTGTAAGTCGTTTTACTTTGTGTTCACCAAGCGCATAAAGAACAGTTGGGTCTGTCTGCAATCGCATATCTTTTGCTAAACGATTATAAAATACGCTGGCAATCATTTTGCGATCTACGTTTTCAGTTGCTTCTTTTTCGATAATGGAAGACATCGTTAAGAATTTGTGTACAGACATTTTTTGTTTCGTTAGTTCATCGCGGTACTTAGCAATGTTCACATCCGTTGCCTTGACCATCTCTGTAATAATTTGTTCTGCAGATACATCCGTTCCTTTGAAGGTGTAAGTAGCTGGATATAAATAACCTTCTAATGGATGTTTAATAGATTTGTTTAATACGTCGTTTGTTACTGTATCTGGATATGCTTTAATCATGGAAGCAACAAATTCAGGATCGTCCATTGTTTTAAGTACATCTGCTTTTTTTAATTTTGGTTGATAAGCAACAATTCTATCAGCAATTTGGTCTAACGTGTAACCTTCTAGAATGACCAGTTTAGCAGGTGCTACCGTTTTTCCTTCTTGCATTTTTTTGACGATTTGATCTGTGTTCATCGATGGACTGAATTCATAGTTCCCTGCTTTTAAATTCGTATCATTATTATATTTTACATAAAACGAGAAAATAGAAGCATTATTAATTACTTTTTTATCTTCTAGAATAGTAGAAATGTCTGAAATACTAGAGCCTGCTGGGATTTCTACGGTGATTTTCTCTTTACTTGCTTCATCTTTTGGTTCTAGTTGCGATTTTACATAATAATAACCTGAAAAAGTTGCAATCACTAAAATTAAAATAATAACAGAAATTATAATTGTAATTTTCTTACCTTTTGTATTCTTCATTTTAGACCTCATTTCATTGAAAACAATTCTAATCTA
>P_177
TAATTCTACGCCGCGATCTTCCAGTACACCAACACCATAATCAACCAGTTTCGCATCAAATTGTGGTAATACTTTTGGAGCTGCTTCCATACAATAAATGCGCACTTTTTCGCGAGGCACATCGTACTCTTTCACTAGTTCTGGAATGCGATTAGTTAATTCCCCAAGAAACTCAATTCCAGTAAAGCCAGCGCCACCAACGATAATTGTTAATAATTCATCGCGTGGATCTGTTTTCCATTTAGCAAATTGCGCTTCAATGTGCGCACGGATTTTTTGACGGATTCTACACTTGTAATAGTGAAGGCA
>P_178
AATCGTTCATAAAACTTGGGGGACAGGCTTCTACTTCTCTGGTTGTGATGATCCCGCTAAACTAAAATCAATGAAAATTCCAGTCGGTTATGTTAGCGATTTGTGGTTTGAGGAATTAGCGGAGTTCTCTGGCGTGACTGATATTGATGTTGTAGAAGACACATTCATTCGTGAAGATTTGCCGGATGGTCAAGAAGTTACAACATACATGTCATTTAACCCGCCTCGCAATCCTTACGATC
>P_179
TGATATTGAAATAAGTGGATTAGTAGAGTCATCAATCCGTCTCTTATACTCATTGTAGCTAACAGCATCTTTTCCAGTTGCATTTTTGTATTCATTTTGATAGACTTCATATCCTAATTTATTAATCTCTTCTTCCGATAAACCTTCTGGGAAGAATTTGGCGAATGCTCTCACATCATATCTTGTATCTTGAATATTCGCTGAAGTATCAAAGAATACTTTATAATTTTCTGGAGAATAGAATTGCCAAATGACTGCTGTTTGATCTAAATAAGCCCCTACATAAGTACCGAAATTAGCCGTTAAGAGTTTGAACCAATTTTTAATGTATAGTCCAAAATCATCTT
>P_180
TTATGGGCGGCTCTGAAAAAGACGTACAACCTGGTGGAACTTTAGAAGTAACTGAGCTTTATAAACTACAAGATACACAGAATGAGAGTACCAGATGTAGAAGCAAAAGATAGGATTAGGTTTCAGCAAAAACGCTGTTAAAAAATCATTTGAACTAAAATAAAAATCAGCCGCAAACAGTGCTTGTTTGCGGCTTTTTATTTAAAAGCCTAACCTATTTTCAATACGACTTCGCAAAGAATCATTTTCATTAAAAGATTCCCTAAGCTCTATCGCCTTTTTAGGATAATTGGTAATGATTCCATCTACATTCTTTCGCAAATACATTTGCATTAGTTTTTCTTTATTTACCGTCCAAACAAACACCCTTTTATTATTTTGTCTGGCTTGTGTAAGTAATCGTTTGCTAACTAATAGAAAAATCTTCTAAAACAATAAAATCGGCAGATGTTTTTGGTAAGTTTCCAATATTAAGCGCTAATATGATCCAGTTTCAAGCGTTAGGTCAGCTTGTTGTATTTTTTCGATAACTGGTTGGTCCAACGATTGGACTAGATATTTATCGGTTACTTTTTCTTTCTTTAATGTGACAAGTCGTTCCACCATATCGCTAGATTCCCCGCCATGCAACTTCACTTCCACGAGTAAATCTATCTTATTCCTTT
>P_181
AAAGACTTATTAGAAAGTGTTGCAATTGCTAAAGCGGCATCCGTGCCAGATGAACATATTATTCTTGATCCGGGTTTCGGTTTTGTTAAGACACCTGCGCAGAATTTAGAAGTGTTACGACGCATTGATGAGATAGTGGCGCTTGGTTACGAGGTTTTACTTGGTACGAGTAGAAAGTCGACAATTGGTCTCGTCTTAGGAACTACTCCAGAGGATAGAATGGAAGGAACTGGAGCAACTACAGTTTACGGATTTTCGAAAGGTTGCACAATTACTCGTGTACACGATGTACTTCCCATTGCGCGCATGGTACGAATGACAGATGCGATTACTGGCAAATTAGATATTACAAAATTATAAAGAGGTGCTTTAGTTGGATAAAATTTATTTAAATGAATTAGTGTTTTACGGATACCATGGAGTTTTAGCAAGAAACAAAACTAGGACAAACGTTTAGAGTATCGCTTATTCTCGGCCTTTCTACTAAAAAAGCAGGAATATCGGATAGTGTAGACGACACAGTCAGCTATGCAGAGGTTTATGAAACAGTAAAAGAAATAGTAGAAGGAACGCCATTCAAATTAAT
>P_182
GTTCCCGACAAGATTGGGCTATGAATATGCACGCCTTTTTCTTTCAAAATTTCATCGACGCGGCGATAACAAATATATTGATCCATCACTGGTAAACCGCCAAGTCCATTAATAAGTACATGCACTTCTTCATCCGCAGTTAATTTCATTTCTTCTATAAGATAGCCCATAATTTGATCAACCACTTTATCACTCGTTCAAATGGAGGATGTACGTTTGATTCCTGGTTCACCGTGGATTCCCATACCAACTTCCATTTCGCCTTCTTTCATTTCGAAAATAGCTTTACCAGTTACAGGAAGGGTAGAGAAGAAAGCGCAACACCCATCGAGAACGTATTTGCATTAGCTTTTTCAGCAGCTTGTTTTTTCACCGCATCTAGGTCAAGTCCTTTTGCTGCTGCAGATGCCGCTGCTTTAAATACAATTAAGTCACCAGCCA
>P_183
GAATGAAAGAGTCTCTCACCTTTATTTGTAAAAACTGGGAACTCTAGCTGACTAAGCATTGTATAATCAAGCCAAGGTTCACCATTATCATATAGTTCAAGCTCAATGGTTACTCCATAATCTGTAGCTTTTTCGAACCAAGCAGTTAATGATTCTGCTCGGTTTCCACTGAGAATTCGCTCAAGAAAATGTTTGTTTACTTGTGTTAATCGAATCGTTCCACTTTCTATAAAAATCGCAACTGGATCGCAGCTGGAGAGTTTGCTGATAGCGATAGAAGTTTTATTTGTCGCACGAAGCTTCAAGCGCTGGACAATGATTTTCACTAATTTTTCTATCATAAGATTCTCGCTCCCTGAACTCATAAGCAATACCAAGTGGCGTGACATACTGTGGATAATTCGGTTGAAAAACAGGCGTCTTCAAATAGCTTTCAAACGTATCTTTGAACTGGCTATATGCGGAAGCACCGCCAACAATGTAAAGTGGCTCTGAGGAGGTTTACGAGATGAACACGGGTAATTTCATTTTTTCCACTACTGGACGCATCACAGAAAAATGCTCACTAGAATCTTTTTGCTCGCGTTTATTGTCTCGGCTTTTTCTACTGGAACACCGTAATATCCCCGCAAGAACAAGCA
>P_184
TGATAGAAAGCAAGTGTCTTTTGACAAAAATTACACTCCGAAAAACGGAATAAAAATGATTTTTTCACTGGAAAACATTCTCCTGCGACTTGAATGAACGACATAAATACTGCACTATAAATAGCTAATAAAAAGTAAATCATCTGTCACCTCCTAGTTGTTAAAAACAGAATAGCAGAGACGAAATCTTTTTGCACATAGCTAAAATCACTTTTCCACCTTCTATTGCATAACAAAAACACCTATTTTCATTAGTGGAAAACAGGTGTTTTTATATATTTTATCTTCTGAAAATCCTTTTTTAGCTATTTGTTCTTTTTTATTTCTCACAGTATACTCGATTTATTCAAAAGATTAACGTTTTGAGGCCAACAAATATTTCCGCACTTCTGAAATGAAATAAAGCGATCCTGTAATAAAGATTTTCGTATTAGTCTCCGTTTCGTAAAGATTACCTAATACTTGCTGCCAATCTGGGTTCAAAGAAATACCTCATTTTTTCCTATTTGTATTACTTCTTCCGCCATCATAGCTCTAGGATAATCAAAAGTAGTTAGTATTATTTCTGTATTGGGAATGGACTTTAACATTCCTAACATTTCTTGATAGTTTTTATCAGCTAATATACTCACGATTATTTTCTTAGGCCCAGAATACTTTTGGATGGAATGAGCGAATGTTTTAATACCTTCTGGATTATGCGCTCCATCCAGCATAATAAATGGATTTGAAATGATTTTCTCCATTCTTCCTGGCCAAAATGCTTTTTCCAAGCCTTTTTTAATTGCCGCCAAACCAATTTCAAAGGTAGAAAATGTATTTAAGTACTGTAATACTTTAATAGCTACCGCCGA
>P_185
TGTCTTTTGATGTTTTAACCATAAATCCTGGTTTCACGTCTACCAAACTCGCTGTTTACCAAGGCGAAAGTACTTTTGAAGAAACTGTCAGACATACAATGCAAGAACTAGCCGACTTTAATAACGTACAGGAACAATTTAGGTGGCAGCTTCTACGTCGAGTGATGCACATGGTTATGATGTAAAGAAATTACAAGCGGTAGTTGGAAGAGGGGGCTTACTCGACCAGTTGCCGGCGGTACATATATGGTTACAGAAAA
>P_186
GCAAGGTGGTCATCAAAGAGATGCAAACAAAATTGCACTGCTCTCGACTTTCTAACAATGGCTTTAGGATTGTTTAGAAAGTAAGAGTGAAATAAACTCTTCCAATCCTTCAGCTAGTTTAACCAACATTAAACTATTAAAGGAGAATTATAATGAAAGAGTTTATCGAGCCATACCAATATAATTTTATCAAAAATCAATTAGCCAATGTTTCACGCGCATACCGGTCCGCCAATGATACTTCGACTTTGAAGGCGTTAAAATCGCTAACAGAGGAGAAAATCAATGAACTATTCCCGGAAAGCGTGCTAGAGGAGCATAAGGAACTGTTTAGCGAGCTCCATGCGATTACTTCAACCAAAGAAGCAGAGCCGTTTTTAGATGGGTTAAAAGCCTATGTGATTCCTTTCGCGCCACCTAGTGATGTGAAACTTAAAAAACTTTTTGCGAAAACGAAAAAATTAAAAATTCCCGCCTGGTCTAAACTAGATTTGCGCGACTATACTTTTACGGCTGGAATGATATCGCTCAGCAACGTAAATATAT
>P_187
TATCACTTTAATCTAAAAATATTGCCTCTAGAATATTAAATTTCAACTTTTCAACAAGGCGAATTAACTAACCATTCATAACAAAATATATAAATACGCTAATTCTATTAAAATCCATAATGTTATATCTTACCCCACTTTAAGCATTATTTCTAACATCAAAAAACGACATACATCCGTCGTTTAAGCGTTACATCCATCCTATAATCCTGTTCAAATCTATTCCTGATCATACAACCAATAGAATGACAACTTATTACCATCTAA
>P_188
ATAGATTTTGGTGCTTTGGGTTCGTGTTTCATATCAATGGTATAAGTTTCTGAGCTGAAACGCTGTGTTTCGTGCATGTGATTGGAAGAACAATTGACATTTGGGGAAGTATCCCTTATTCTATATGTATTAATGAAAAGAGGTGAGATGACATGTTTCTTTCGAATGCACGATCTAATATAGCTAAATTCTTATATATTGTCCGTGCAATTTTTTCCGGTATTGCAGTTACATTGGCGAAGTCTGCCCAAAAAACTGTATAACTAGAAAAAATGAGAGAAGCATGGAGTCACGCAATCGGTTTGTATAGTGCTAAATTAGTATTAT
>P_189
CGTTATCCAAATAACGGAAGCCCGAAATCCATGTAGTACAATTGAAGGCCAATGGAATCCCCAATCTCTATAAAGCAATTCACAAAACTGGACTTACTGGATACCTATGCCGAACGATTACTCCTGGCATTATACATGCAACGGATGAGATCAAACAAATTCACCAAGAATCACACGGCGTAACAGTAGCCTTTTGCCACGATAAAGTTTTGCATAAAAATGGGACAAAAGAAGACTTAGAACGCATTTTGGCGGTAGAAGCCTTATCTGAACGTTACCGTAACCAAGTCGAAAAACAAATAAAAAAGTGATAGCATCATTCGCTATCACTTTTTATATTTTCATCAGCCAGTTCTTTTTTTCGTAGTGCCAAAAATTGCTCTACGACCGCAATTTCTTCTTTGGTTAAATCTGGCGTATCTGCAATTAATTGGGTAATCTTGCTTGCTCTTTGTGTGCTAGAAGTAGTAGCTTTCTTAGCGCGGAAAAAGTTCGTTATCGTACTAGTTATCATCCCGATAAACGCTATCCCAAACAACATCATAATCGATGCCAAAATCCGCCCAATCGGAGTCACTGGAACGATATCGCCGTACCCAACTGTTGTCGCAGTCACAATCGCCCACCAAAGCGCATCAGGATAATTGTTTATTTCAGGTTCGATAAATACCATCGGAACAGGAATTATAATCACAAGTAACACAAAAATCATTAAAAATCGATTTAAACCATA
>P_190
ATATGCACAGTGGTAGCCTGGTGGATAGGATATTGCGGTAAAATTATTGGCGTGCATAGGTTGACTAATATCCGTATAATAATGGATTGCTAGGCCCAATTTATAAAATGCTGTGTCAAATTTCCCTTCTCGGTAATCAGCCACCGATTGATTAAAATATTTGGCTCCTGTTATTTTCGCATTAGCAAAACCTGGCAAATAAGTATTATCTTTATCAGGATTATAAAAATGAGATAAAAACGTACTAGTATCATAATATGGATTTTTATGA
>P_191
TCAGAGATATTTACAAAAAGCGCCAAACAAACAAAATTTACACCGTATTTCTGTCAAAGAAGGCGTATTAAAAACAGGCGACACAGTGAAACTTGCTGTTGATAAAGTAAAACGTCGCGAAACAATCAAAAATCATACAGCGACACACCTTTTACACCGCGCACTCAAAGACACATTAGGCGAGCATGTTAACCAAGCTGGATCTCTTGTTTCACCGGATCGTTTACGTTTTGACTTCTCTCATTTTGGTCAAATTACAGAA
>P_192
TCATTATCTCAAGGAGCAAACTGGGTAGTAGTTACATTTGGTTGGGGCTTTGCGGTAATGGTATTTATGTAGCAGGAGCATATAGTGGGGCGCATTTAAATCCAGCTGTAACTATTGCGCTTGCAGTTGGAGGATCAATTCCCTTGGGCAGATGTAGGTGCCATATCTATCGCGCAAATCGCCGGAGCATTTGTCGGAGCATCCATCGTTATTTTACACTACTATCCGCATTTTAAAGCGACTCCCCCAGAAATTGATACACATAGGTATTTTTTCCACAGGACCAGCGATTAGAAATACACCTTTCAATTTAATCAGTGAAATTATCGCAACATTTGCTTTCATTTTTGGTTTACTTATG
>P_193
TTTCATCATGCCCCACGGAGAAGCAAATAATTGCAATGATGATCGCAATGATACCCGGAACGATAAACATTCCCCCTGCCCCGCCATTAAAGAAAGTAGTCGCACCCCAAAAAGCAACAATTCCCGCTAAAGCACCACCTATATTATGCGAGGCATTCCAAAAGCCTAACCATCTTCCTCTTTCAATTTTGGCGTCCATCGTGTGATAGTTGAATAGGAAGCCGGTCCACCTGGTGATTGCACAAATCCATTTGCTCCCCAAAGGATAAACAATATACCCACTGTTGCTTGCTTTGTAACTAAAAGTATTCCAATAATAATTGATATAATGGCGGAAATCCCTAATAAAAAACTCATTATTTTTTTAGCATTTCTTCCATCCACGGCATACCCTAAAATCGTTTTTCCAATTCCGTACATAACAGA
>P_194
TATTTGGGGATGGCTAGCATGGCTACAATATCACGTTTAAAGACGATCAAGCGCTGTCCATTGAAGTATATATTCTAGATTTTCACCGCGAAATTTACGGCGAAGAAGCAGAAATTGAATGGTATCAATTTTTGACCAGAACTTAAATTTAATGGGGTAGAAGGGCATTTGCTCAGTTAGAAAAAGACAAACGAGTGAGCATTTTTTGCTAA
>P_195
ATGAGTACTTTGTGTTTGGAAGGCTGTTCCTGGTGCGACG
>P_196
CAAATTTTTCTTGTAATCCTTCTGTTGCACGGAATACTCCGCCGTTTTTACCAACGTCTTCCCCAAAAACTAATACGTTTTCGTCTTTTTCAAGTTCTACTGCAAGCGCATCTGTAATCGCTTGAATCATTGTTTTTTGCGCCATGATTATTTCGACTCCTTCGCTTCATAGATTGCCAGTTGCTCTTTGATAGGAGCAGTTGGTGTTTCGTACATATTTTTAAGAAGATCAGTTACAGTTTGTTTTGGTGTAGCATCTGCTTCTTTAATTGCTACTTTGATTTCTTCTTTTGCTTGATCGATAACAGCATTTTCTTT
>P_197
CATTTTTCCTAGTACTAGGACAATTAAATTTAACAGCGCTTAAGGTTTTTGCAAAAGAAAATGGGAATGATGAGCTAACTTATGAAGTTCAGTCCAAATTGGCTGAGAAGATAAAAAATCAGCTGATTTAACCATTAAAGTAACACCAAAAAACGATCAGGTGAAAATCCTTACCATTGAAACACCTGATGGAGAGAGAGAAGAAAGAAGGCCAAGAAGTAAGCTATAAAGCCGAAAAAAATGGCACAACTAATTTCTTAATTAATTATCAAGATGCAAGCGAAGAAAAAGCAGAAACTAAAAAATATACTGCTTCTTATGAAGTAAATGATATAGTTTCGGATGATGAAGCAAATAAAGATAATACAACAGAGAAGGTAACTGAAAAAGAAGCTGATAATATTCAACCTCCTTCTACTAAAGATAGTAACAAAAATCTAAAATCACTTAAAGCAGGACAAACAACGGTTGATTTAAAAATACCTGATTATGACCAAACAGCATGGGCAAACGGTGATATTAAAGAAGTAACTGCAACAGTAAACTTTGGCGACAATACTTCTACTGGCAAAAAAGTAAATTTCACTTTACCAGATGGAATGCGTTA
>P_198
GAAGGAGGGATTTGAACCCTCGCGCCGCGCGAGCGACCTACACCCTTAGCAGGGGCGCCTCTTCAGCCACTTGAGTACTTCCCCAGATATAAAAAACTTATTCTTATTGAAAGAATAACTCCACAGGCAGGACTCGAACCTGCGACCGATCGGTTAACAGCCGATTGCTCTACCAACTGAGCTACTGTGGAATAAAATGGGCCTAAATGGACTCGAACCATCGACCTCACGCTTATCAGGCGTGCGCTCTAACCAGCTGACTATGGGCCCAGTAAAACTATATTCATGGTAAAAAGCGGGTGATGGGAATCGAACCCACGACAACAGCTTGGAAGGCTGTAGTTTTACCACTAAACTACACCCGCATAATATAATTTTTAAACAAAG
>P_199
GGACCAATTGGCGATATTATTAGCGATTTAATGTATCGTTTACAAGAAAGCGGATCCCGATGAACTTGCCGCTCGTAATAAAAATGTTTTCACTAAAATGTTCCACCGAGTAAAACAATCCATCAACGAAATTACTTCTAAATATCAAAAAATTGGTACCCAAATTGACCGCATCGCGTTGAAACTGGAACATTCCAAAAAGCGTTTAATGGAAGATAACTCTTTCCTAGAACAGCTTTATGATAAAAATAAAGATTACTTCCAAGCACTTAACATCTACATTGCTGCTGGAGAATTAAAATTAGAAGAAATTAATACAAAAATGCTCCCAGAACTTCGCAAAAAAGCAGAACAAACTGGCGACCAA
>P_200
TCCATCATAATTACAGCATTATCACCAATAGTTACTTGGTCGCGAATAACTGCGCCTGGCTCAATACGTGCGTTAATATTTTTCATATCTAACAAAGGAATAGCCGAGTTACGACGATCATTTTCGATAACATAATCTTCAATATTCGCTTTATTTGCTTCTAAAAATGGCTCAACAACTGCCCATTCTCCAAAAATAGTTCCCGCATTTCCAGTAATGAAAGTTTTAACATCACTAGGGAAATCAATTTTTTCTAAGTCCCCTTTAAGGTAAACTTTTACAGGTGTTGCTTTCTTGCTATTTTGAATAAAAGAAATAATTTGATGTGCATCCATTTGTTCCATGAATTTTTGTCCCCTTCCGATACGTTCTGTTTTCTATTTTGCCATAGCTATTTAACTTGTTCAAGGAATTTATCTGTTATTTCTAAAAACGCCTTCACTTGTGGTAAACTGAGTGACTGTTCATAGGTCAGCAAGTTGGTTTCCCGGCTTAAAATCGAGCCATCTTTTTCCGTTAAGGGAATTTTGTTGATTTTATCTGTGTAGCCTATCATCGTCACTTCCGGTAAAATTGCAAAACCAA
>P_201
ATTCCGGAAACAAAAGCAACCCAGAAAGGATCGTTAATTTTTGCACCAGCTGTAGCTAGCGTTTTTGGTAAGAAATCACCAGCTCTGTTAAGCCAACGAAATGTCCGAAGAAGTAAGCGACAAAAAATGCGCCCACTAAGTTCATGACAGACACAATCGCCCAGTTTCTAAGTAATTGTTGGAAGGAAATCTTTTTGTCGTACCAAGCAATCGCGACAGCCATCATGTTGCCGGTAATTAATTCTCCTCCACCTAGCAAAATACAAACGAGGCCAACCGGAAAAAGACTGGCGCCGATAAGCGTTGCAAAGCTTCCCCATTCGTGAGGCATTGTTCCTACTGCACGTATGTATAATAAGTAACCAAGAGATATAAAGGCCCCACCTAAAAAGCCTAACAACACAAGCGTTAACGTACTTGAATTTGCTTTTTGGGTCCCTTTTTCAATCGTAATCTCTGTTACTTCCTGCGGGCTATAATATCCCACATGAATCCCTTCCTTCTTGTTAAAATAATCACAAAATAGCGTTTTTATTATAGCACACTCAAAAACAGCTTGCTAGTATAAAAAAGCCCAGAACAAAAGTCCCAGGCTTCTTCTTACGTATGCAATTCTTTTACAACAGGAATCCTTATTTCAATATTTGCTCCGTCGCTTCCTTGTTTCGTATACACTTCCAATTTGAATGGTAGTGGGTCAAAAACGGGGTTGTTCGCTGTAATATATGGTTTGTAATTTTTTTTCTTGAATGGCTCTGGCAATCTCTTCAAAACTTTCACTTATGTCTGTATCCTGAATATGCTCAGCCACAAAATACGTATGAGCCGGAACTTCAATCCACTCAAGCGGTTCTTGTAAATGAGGATATTTTTGTTCCACTGGAATTACCGAATAATCGTAATTCCGTCTTCTATATTATGGACAGAAATACCATAAAACGTTTTTTGTTA
>P_202
TTGTTGCAAGCAAGCACGATACCGATTAATGCGAATAAAATCATTAACATACCAGCGCCAACCATGATACGGAAGCTCCAAAATGCTGTTTCCACTTGGTGATGATCAGCCTCACCATATTTTTCTTCGTATTGTTTTTGCAGCGTGTTCATGCCTTCCCACGCTACCAGTTCCATGTTCCGTAAGATAAGAAACTTAGCGCGTGGACGTCACTTTCCCATTCGTTTTTCTTCTCTTCTGGGTTGCATCTTGGCAATCATGGTCCACGGAGCTGGGTCGGCTGTATCTTCCCATATCCCCTCTGTCTGCCCATTTTTCCAATTGGTTGTGTTTTAACCAAGTATTGTGCTTGTGAGTGACCACTGAAAGCCACACCAAAGCCACCGATTACCGCCATGACCATTGCAATTTGGAATGATCGTTTAAAGAAGGCGACATCTTGTTTTTTGAGCATCTTATACGCACTGACACCAGCAATGGAAAAAGGCCCCAGTGGCAAATGCCCCAAATATAACGTGCGGGAACTCCACAAGTAGTTGCCCATTAGTAATAACTTTGCAAGAAGTCATTCATTTCTGCGCGGCCGTTCTTAAATTCCAACCCAAACCAGATGTACATAAATGAGTTCGCTGCTAAAATCCAGAAACTTGACGGTAAATTATTAGATTGAAACAAGCCAAATACATGCTAATGAAGTTTTTTGCCAAGTTTGTCCCAACCAAAAATCCAAAGTCCGATAAACGTAGATTCCATAAAGAATGCAAGTAACGCTTCGATTGCAAGTGGTGCTCCAATACGTCCCCAACAAATCTAGAGTAATCCGACCGTTCATCCCAAACTGGAATTCTTGAATAATACCGGTTACAACACCGACTGCGAAGTTAATAAGGAATATGTGTCCCCAAAACTTCGACATTTTTTTGTAAATTTCTTTCCCCTTCACGACATACAACGAGGTGCTGGAGTCCAGTTACCAGGTTGACCTTTAGCA
>P_203
AAAAACACGCTTGGAAATTTCCAAGCGTGTTTTTTAGTGCTTATTTAGATGAGTCGCTATCACTGGATGAAGAGCCATCAAAATCTTTAAAAGCATCTTTCAAGTCTTTATCTTCCACTTTTACGTTAGCATCTTTGTATTCTTTTTTAAGCGTTTTTTGCATGTTCTCAGTAGTTAGTTGAGACTCAAGGTAAGAAGCTTTTTTACAGCTTTTTTATCTTTTTCGAAAGTTCTTTTGTTGCAGGTTTGTCCATTTGGATGATGTGGTATCCGTATTCTATGTGTTTTTACTGGAGCGCTGATGTCGCCTTTGTTTTTAAGGGCATAAGCTGCTTTTTCAAATGCAGGATCCATCTTACCAGGACCGAATGGAGCTAATTGTCCACCATTGTCTTTAGTAGCAGTGTCTGTAGAGTATTCTTTTGCTAAATCAGCAAATTTTGCGCCGTCTTTCAGTTTTTGTTCAACTTCTTTGGCTTTGTTTTCATCAGCTACAAGAATATGGCTTCAGTAATATCTGGTTGCCATGTTTCATAGTATTTTTTAAGTGTTTTGTCGCTAGTGTCAGTATTGGCTTCAGTAGCTTTTGAACTAACAAGTTGTACTTAAGTTGGCTTTTGAATGATTTCTCCGTTAAGCCACTTTGAGCTAAAACTGCAGAGAATTGATCTCCGTATTGTGATTTATACTCGTTGAATTTCTTATCAACATCTTCGTCGCTTACTTTGTATTTATCTCCAAGAATTTTTTCGAAAGTAAGTTGTTGTACAAACTCAGAACCATATTTATCTTTCATTGCGTCGTAAAGCTCATCTTGCGTTACATCGCCAGAGTCTGTGTT
>P_204
TGTATTGACCGTATTTATGAATTTATTCAAAAATCCTTCCACGAAAACCATTCGCGAACAATTAGAGAAGAATGAAGGTTTTACAGCTAGTACTATTTCGAAAACATTATCTATTTTAAGAAATAATGTCAGTATGGAATTGAATGAACTTCACAGACAAGGAAAAATCATTAAAATCGTTGGCCGACCAGTGCTTTATTTTCCTAAAAAAGCGGTAGAAGATGAAATTGGGCGTACACTTTCTGGATGATCAATTGGAGTTTGACAGCTGTGAGCCCCTTTTAAAAATGCTCAAACCAAGTATTGTTGAAAGAAGCCCTTTTGATGATTTAATTGGTGTTAATGACAGTCTTAAAACCCCTGTGGAGCAGGCCAAAGCCGCTGTACTCTATCCACCAAATGGTTTACATACAATGATTCTCGGACAAACTGGTGTTGGTTGACGTTTTTCGCTAATTTGATGTATCGTTTTTCGCAACATGCCAAACGTCTACCTGCTGATGCGCCGTTTATTATTTTCAATTGCGCCGATTACTATAATAATCCGCAACTTTTGATGTCGCACATTTTTGGGCATGTTAAAGGTGCTTTCACCGGTGCTGACAATGACAAAGGTGGACTTGTAGAAAAAGCGGAAGGTGGAATTTTGTTTCTCGACGAAATTCACCGTCTCCCTCCTGAAGGTCAGGAAATGATTTTTTACTTAATGGACTCTGGTACGTATAATAAACTTGGCGAAACGGATCGAACCCGAAAATCGAACGTTTTAATTATCGGTGCTACTACCGAAAATCCGGAATCTTCGCTTTTGAAAACGTTTATGCGTCGTATTCCGATTATTATTACGCTGCCAAGTTTGGAGGAACGTACGGCGTTTGAACGTGTGGAACTTTTAAAATACTTACTTTCTAGTGAGGCGCACCGAGTTAATAAACCGATTCGTATTGAAGATGAAGCTGCCAAAGCGC
>P_205
TATGACTTCCAAGGATTAGGTTTAGAAGGACTGAAAATTTTAAAACGTGTATCTGATGAATACGGTTTAGGTGTTATTAGTGAAATCGTTACGCCGGCTGATATTGAAGTTGCACTTGATTATGTAGATGTTATTCAAATTGGTGCAAGAAACATGCAAAACTTCGAATTACTAAAAGCGGCTGGCCGTGTGGACAAACCCATTTTACTAAAACGTGGTTTATCTGCTACAATCGAAGAATTCATTGGTGCTGCTGAATATATCATGTCACAAGGAAATGGCAAAATCATCTTATGCGAACGAGGTATCCGCACATATGAAAAAGCGACAAGAAATACACTTGATATTTCTGCCGTTCCAAATTTGAAAAAAGAAACTCATTTACCAGTTATGGTTGATGTGACGCATTCTACTGGTCGAAAAGATTTATTACTTCCATGCGCAAAAGCTGCTCTAGCTATCGAGGCAGATGGCGTGATGGCTGAAGTTCATCCAGGATCCTGCAGTTGCATTATCGGATTCTGCACAACAAATGGATATTCCTGAATTTGAAGAATTCTGGAATGCAATTTTAGCAA
>P_206
ACTAGACTTAATGAAACAATTCAAGCGGTTACCTCCTTAGGTGAAAAATATGAATTTGGTGAAGTGGGACGAACGTTATATAACTTTATCTGGGATGATTTCTGTGATTGGTATATAGAGATTGCGAAAATACCTCTTTACGGAGAAGATGAAGTAGCAAAACAAACAACTAGATCTGTACTTGCGTATACTTTGAATGCGACTATGCGATTACTTCATCCATTCATGCCTTTTGTAACAGAAGAAATTTGGCAAAATTTACCTCACGAAGGGGAATCTATTACAATTGCTGAATGGCCAAAAGTGAATGAACAACAGATTGATACTA
>P_207
TCAATTTAAAAGTAAGGCTTTTTGGGGAAGCGCTCTTGAATCTGCTTTTTCAATCATATCCCCTTTTCTAACGATTTACTTTGAAAGTATTAACAGCTTTCGTTGCTGATTATTTCGCAAGTTTTGGCGGTTTTCACAGCTTTGCTTGGCGGTTATTTTGCGGATGACTTCTCCATCATAAAACGATAATGGTGTTTGTGCATTGGAGAAGGTTTTGGTTTTCTTGTTTTTGCGATCGGGTCACTTCATGTTGTGGATTCTCCTACTTGAGTTTTGCTGGTTCGCAATTGGCCGAAGTGTTTTTATGGCGTTTTATCAGCCAGCAAGTCAAGCGATGATTGCCGATGTGGTTCCTCCTGAGCATCGGACGCATATTTATTCGGTGTTCTATATGATGATTAATGTTCAGTGGTTCTTCGCATTTATTAGTTCAGGTTTTATTTTATAATTTCACGACAAGAAACACTACTTGCAATTGTTTGTGCGGATTTATTATTACTATTTTTATTGCAAAAGTTGGTCACGAAACAGCCCCTCTTTTAGTAATCCTGATTTACAAAAAGAAGCGGTTTAAAAAGTATTGGTGCTGTTTTAATCGAACAGCTCTTTAGAAGACAAAATTTTCTTTCTTTATATTGTTGCCAGAATATTGTTCTTGAGTGGTTGTATGCGACTGGATTTACTTTTCCCACTATATTAAAGTTATAGGCGCCTCTAACTTGTTCGCATTTCCATTTTTACAGGTGAGCAATTGTTGGCGGATTATGTTTGTATTAATGGCTTCTTTGTTGCAGCGCTTACTATCGTCGTTGTCACTCGCTGGATGAGCCATTTTAAGAAAACTTGTCTTTATGAA
>P_208
TCATCTATTTTCTTAGCCCATTTTGTATCATTTCTATAAACAAAAAAGAAAACCCTTCTGCGACGTTGAGCTCGTCCATATTCTCGCATTAATTCTCTCCCACTCCACTGAATAGCCGAGTTTATTGAAAGCTCCGAGCATAATTGCGAAGTCTCGACCACGCTGAGTAGACGGAGACTTTAATAAACGATCAACATTTTCTAAAATCAAATATTTAGGTTGAATTTTATTAATAACTCGAATAATTTGCAGAATAGAACTACCTTTTCCGGCGATTTCCTCTAATCTTTAAAAAGCCACCTTGAATAATCTTGACAAGGAAATCCTCCAACTATCATATTTACTCCGGCGTCATAC
>P_209
TATACAAAAAAATAGAAGTGCCATGGATCCAATTGTTACTAAAACCGAAAAAGCATAAAATAATGAAAAAAGTGTGTTCCATTTTGATGGAATGCACTTTTTTTGTGTAGATGAACAAAATTTGTAAAAAAATCTAGATAACGAACATATGTTGACTTGACTAGTAAGGCTAAGAGAAGTAAAATCATGAATAGTTACCTATTTGTTCGGAAGTGAAATAAACGAGGGATAATGAAGTTGCAAAGAGCTAATAAAAGGTGTGCATGTAGATGAAAGATAACTTTTTTGGGAGAGAATATGACATAGCTCCAGC
>P_210
GTTTTAGGTGTTAGTTCATAATAACTTGCATTTTCAATATTACGTTTATAAAACAAACTGTATTCGATTGGATGAATTACATCATAGTTATTTGCGAGTATAAGAGTAGGGATTGTTAAATTAGTCAACTCACTTTTGTTTTTTATTGGTCTATCTTTAGGTATGTCGCTAAACTTTTTATAGTGGGTAACAGCGGCGTCATCTTCAAAATAGCGCTTAAACGTATCAATTGCTTTAGGATAGGTCTCTTTTATCGATGGAAAAATCGGATCTTGCTCCAATAATAGGGCACCATCTTTTTTAGGCAAATACTTACTTACGGTACTAAACAGTGCTATCACTTCTTTTTTCATCGGTTCATCTGTTGCAGAACTCCTAAGTATTATAAGGCCCAGCACTTTATCGGCTGCTTA
>P_211
GCCATTACAGCTCAACACCGTGAAATGCTAGATCAAGTCTTAGAGATTTTTGATATTAAACCAGATATTGACTTAGATATTATGAAAAAAGGCCAAACTTTAGCTGAAATAACTTCGCGTGTAATGAATGGAATTAATGAAGTTATTGCAGCCGAAAATCCGGATATCGTTCTAGTTCACGGCGATACAACAACAAGTTTTGCAGCAGGACTAGCTACCTTTTATCAACAAAAAATGCTCGGACATGTCGAAGCTGGACTTAGAACATGGAATAAATATTCGCCGTTTCCAGAAGAAATGAATCGCCAGTTAACTGGTGTAATGGCGGATATGCACTTTTCTCCAACTAAACAAGCGAAAGAAAATCTGCTTGCGGAAAAGATCCGGGTACTATTTTTGTGACTGGAAATACGGCGATTGATGCCCTTAGAACAACTGTGCAAAAAGATTACCACCATCCAATCTTGGAAAATCTTGGCGACAATCGTTTAATACTTATGACGGCTCACCGCAGGGAAAATTTAGGTGAACCGATGCAAGGGATGTTTGAGGCGGTTCACCTAAATTTTCCCCTGCGGTGAGCCATCATGAGTCTTTAAACGATTGTCGCCAAGATTTTCCAAGATTGGATGGTGGTAATCTTTTTGA
>P_212
ATATTTTGTAATTGGACGGAAAAGTGCTGCATTATCCATTGATTGATGGGTTTTTTTAAGGCGGTCTTGCCTGGTTACATTTCCAGCTATCGCAACGACTGATCCTTCAGCAGTTGCTGTTACAAGTCCAGTGGCAAGGTTCGATGCGCCGGGTCCACTAGTTACAAGTACAACACCAGGTTTTCCGGTTAGACGACCGATAGCGGCAGCCATAAACGCCGCATTTTGTTCATGACGACTGACAATTAATTCTGGTCCACGTTCTTCCATCACATCGAAAACTTTATCAATTTTTGCTCCTGGAATCCCGAATACATGCGTAACACCTT
>P_213
TTTAAATCGCTATTTCCTACATCGTTAACTTTGTAGCTAGTACTTCACAATTTTTCCGGGGCGCTCGGAGTCATTGACATTGCTTTTTCAGAAAAGTCACTCGGGATAACGATCATCATATTGTATACATCTCGTTTCAAGCCACTTTCTGCAACTCCGCGGCTAACAACGTACCATTCATGCGTATCATCTTTTTCAATACTTTTAACAAATTGATTACCAAACTCTACTTGTTTACCTTGGAGGGTCTCCTTGGTCCTCATTTACAAGTGCGATAGTCATCTTGTGTGTTTTTTCACTATTATTTTTAGAACTCCTTATTCGAACTTTGATTCAAAGCCAAATAAGTAATTCCTGCCGAAAGAAAAATCGCCAAGACTAAAAAGAGTAAAATACTCCATTTCTCTTCTTCATTCATGTCCCACTCCCGCTGTGTCTTTTTTATATAAATACCTTTTTTAGGCATAAGCTTTCTATGTTTAGAAAAGCCATGCAAAAAACTGCATGGCTTTTCGTAAAGCATCCAACGATA
>P_214
AATTTGCACTTTGGATAGACCTTTCGCATAACCAAACAAAACATATTCTTCTTTTAATTGGTTGATGGTATTCGAGCGTACGTAACAATAATCCAGCACACCCTTGGGAACTCAGCGTTATAACTGGTAAAATCGCATGCTCCGCCATATCCCAAAAAATCACGACCCAATCGTTCGCATCCCTAGACTTGGAAGCCAACCTAGCTGAATCGAAAATACATCTATTAAAATCATCCCAAACCAAAACGGAATCGAAATCCCAATATATGAAATCCCGTTTAATACTTTATCAATCCACGTATTTTCGTAATTCGCCGCAACTAAACCAAGTGGAATCGATAATAATAGCGCAGAACAAGCGAAGTTCCCACCAAACCAAGTGTCGCCGGAATTCTCTCTAAAATTTGTTGCAAAACTGGCTGGCTATTCACAATCGAATAACCAAGATTTCCTTGCAACAAGTTCCAAGCCAAATAAAGTACTGCACATAAATTGGTTGATCAAGTCCTAAACTTTGTCTAATTCGTTCCACATCGTCAGGATTCATATCAGGCGTAACAAAAGAATTAGCAAGATGCCCGGGCGCTAATTTTATAAGTGCAAACGAAATAATCGAGATAATAAATAGCATCGGAATAATTTGCAATACACGTTTGTGTATGATTGTTTTTAGCATAATTTATCTCCTATCTAAAACATAAAAATGACAAGTAAAAACCTGAACA
>P_215
TGCTACGTTTAAGTTTTTCTGGTCATCAAGTTACTGGTGTGGATTTATCAAAAGAAATGGTGGCAGTTGCTAAAGAAAAAGTGGCAGCGGCTGAAATCAATTTGCCGATTATAGAACAAGATATGTCCAAGTTAGCATTAAAGCAAACGTTTGATGTAGTTACATGCTTCTGTGATTCACTTAATTATTTGGAAACAGAACAAGCTCTTGAGGCTACTATTCAAGCTGTATCAGTGCATTTAGAACCAAATGGCTTATTTTTATTTGACGTACATTCCGTCTTTAAAGTAGATCAAGGGTTTAAAGATTATTCATACGGAGATAGCGATGAAGAGATTTCGACGATTTGGAATTCATTTCCTGGC
>P_216
TGGCATAAAGAATTTAGGTTTCATCAAACGAAGCATTAGTTTTTGTTCTTGTTGACCACCGTGACCAGAAGTATGGATATTATTTACTTTACCATGGAATCCTCTCACCAGCTTTAATAGTAAATTGATTGTGCGGTTTACACTCGTTGTATTACCAGGGATTGGGGAAGACGAGAAGACTACCGTGTCACCTGGTTGAATTTGGATTTCGGCGGTGCGTCCATTAGCAATTCTGCTAAAGCAGCCATTGGTTCACCTTGACTCCCTGTACAAAGGATAGTCACATTTCCAGCGGGTGTTTTATTTAGTTTGATGCACATCAATAAATGTATCTTTTGGCGCTTGAATATAGCCTAATTGTTTCAATTCCATAGCAGTTGATCTACGACCGAAAACAGCGATTTTACGGCCAGTTTCGATAGAGGATTCAACTACTTGTTGTAAACGGTAAATATTAGATGCGAAGGTAGCGAAAATAATTCGTCCTTCTACATGCGCGGAAATATTTTTAATACTTT
>P_217
CCTTTAATAACTGCATCCAACAAAACCCCTATCGTACAAAATAGTTACGCTTCTGCTTTAAATGTCCCGCTTTTTCCACCTGTTTTTTCCACTAAATACGTTTTTTCAATCCGCCATACCTTTATCCATTGCTTTGCACATGTTCAGTAAATGGTTAATGCTGCAATGGTTACTGCCGTGAGCGCCTCCATTTCGACGCCCGTCTTTCCAACGGTTACAACTAGGACATGATAGTTAGCGCGGTCTTACCGTCATCTTGAAAAAGAAATATCAGCTTTTTTGTCGTCATAATAGGATCAGCGCGTCGAATCAGTTCGCTTGTTTTTTTAGCCGCCATGATTCCAGCAACTTGCGCAACAGCAAAACATCTCCTTTAAACTGCCCAGCACTGATACCATAAGGTTTCTCCATTCATATGTATCGTAGCTCTAGCGATT
>P_218
TGAACGCTTGGTGAAGAGTTTAAGCTTCATGAGAGTTTTGGAAGCAGTGAGAACAATGCTCCAGGAAAAAGGCGGACTAGATGTTTCTATTGTAATGCGTGACCAAGTGGAAATGCCTACAACGATGATCGAGATGATTGATCAAGAGGAAGAAGAAAGCCAAACTGCCTGGAAAGAAAAATACCGTTTTGCAATCCATCATTATACAAATGAAACGGACTTAGCGGGAGTCGAAATGATAGATACGCTTATCCAAACAGGGTT
>P_219
TAGGTAATCACTTTTTTCTGGATAAAGTGCTGCTTCCATCGAAGAGTCTCCACTATTTGAAATTGGACCTGGTGGTAGTCCATTGTTTTTGTATGTGTTGTATGGTGAATCGACTTCTAAATCTTTGTAAGTCGTTTTACTTTTTGTGTTCACCAAGCGCATAAAGAACAGTTGGGTCTGTCTGCAATCGCATATCTTTTGCTAAACGATTATAAAATACGCTGGCAATCATTTTGCGATCTACGTTTTCAGTTGCTTCTTTTTCGATAATGGAAGACATCGTTAAGAATTTGTGTACAGACATTTTTTGTTTCGTTAGTTCATCGCGGTATTTAGCAATGTTCACATCCGTTGCCTTGACCATCTCTGTAATAATTTGTTCTGCAGATACATCCGTTCCTTTGGAGGTGTAAGTAGCTGGATATCAATAACCTT
>P_220
TGTCTCACGACGTTCTGAACCCAGCTCGCGTGCCGCTTTAATGGGCGAACAGCCCAACCCTTGGGACCGACTACAGCCCCAGGATGCGACGAGCCGACATCGAGGTGCCAAACCTCCCCGTCGATGTGGACTCTTGGGGGAGATAAGCCTGTTATCCCCGGGGTAGCTTTTATCCGTTGAGCGATGGCCCTTCCATGCGGAACCACCGGATCACTAAGCCCGACTTTCGTCCCTGCTCGACTTGTCAGTCTCGCAGTCAAGCTCCCTTGTGCCTTTACACTCTGCGAATGATTTCCATCCATTCTGAGGGAACCTTTGGGCGCCTCCGTTACTCTTTAGGAGGCGACCGCCCCAGTCAAACTGCCCACCTGACACTGTCTCCCCACGCGCTAAGCGTGGCGGGTAAGAATGGTCATACAGCCAGGGTAGTATCCCACTGCCTCCTCGTATGCTAGCGCACACGTCTCTTCGGCTCCTACCTATCCTGTACAAGCGGTACAAACATTCCATATCAGGTTGCAGTAAAGCTCCACGGGGTCTTTCCGTCCTGTCGCGGGTAACCTGCATCTTCACAGGTACTATAATTTCACCGAGTCTCTCGTTGAGACAGTGCCCAGATCGTTGCGCCTTTCGTGCGGGTCGGAACTTACCCGACAAGGAATTTCGCTACCTTAGGACCGTTATAGTTACGGCCGCCGTTTACTGGGGCTTCAATTCGTACCTTCGCCGAAGCTAAGCACTCCTCTTAACCTTCCAGCACCGGGCAGGCGTCAGCCCCTATACGTCACCTTACGGTTTTGCAGAGACCTGTGTTTTTGCTAAACAGTCGCCTGGGCCTATTCACTGCGGCTCTCTCGGGCTTGCACCCTAATAGAGCACCCCTTCTCCCGAAGTTACGGGGTCATTTTGCCGAGTTCA
>P_221
CTCCAGCACCTGAATTAAGCCAGGGTTATTTTCTTGGTTAAAGTTATCGTCTAGTAAGCACAAATCAGCAAAAGAAGGAGTAGAAACCCATACATCCAAGTTTTGAGCAGGTATTTCACGATATAAATCTTTCATATTCGCAGTAATTGTTTTATCAAGAGGTACAAGCATTACCACCCGATAGTAAACTTGGATATAAAATCCATAACGGATAAATCGAAGGAAAAGGGTGCTTGGTTTAAGAAACGCAATCCTTGGCTTAAAGAAAAGTCTTGTAATATCCAGTTACTAAAACTTACTAGATTGTTTTGACTGATTTGAACCCCTTTAGGATTTCCTGTACTTCCGGATGTGTAAATAATATAGTAGTTATCATCATTTTTACACATGCTTCTTTATCTGGAACTTCTCCGAAATGTTTCTCTAAGGCGTCCATTAGCTGATCTTGTGTTAGTACCGGACAACCAGTAATAGTAAGGTTACTAGGTAGCTCTTCTGTACAAATAAACAAAAGAGTGGCTCTTTAATTTGTTCTATACGTTCAACTGGCATAGAAACATCTACTGGTACATAAGCTCGACCTGATTTGATAGACCTAAAAATGCAACTAGCATTAGGGGAGACATATGTCCGTAAACGATAATAGGTTTTTCTTTGTCAGTATTTAGGTTTTTTAGTAGAAAAGAGCCGAATGCATCAGATTGTCGTT
>P_222
AAATGATCGCTTCAGTCACACCAATCATGTTGGAAGCAATTGCAATTTGATTCACCATTTTGGTATGTTGTCCAGCACCTGCATCACCTTGCAGAATCACACTGCTACCAAGAATGTCAAAAATTGGTTTCACTTTTAAAAATACGTCTTCAGATCCTCCTACCATAATTGCGAGCGTGCCATTTTTCGCGCCTATGTCGCCACCTGAAACAGGAGCATCGAGTACACCGATTCCTTTTTCACGGCCAAATTCAGCCATTTTTTTAGCTAATGCCGGTGAGGAAGTTGTCATATCGATTGCTACTGTGCCAACCGCTAAATTTTCTAAAAAGCCATTTTCGCCTAAGTAAAGCTCTTCCACATCTTTTGGATAACCAAC
>P_223
CGAAAAAACATATTTCCGGTGAAAAATAAAAAGTTTGGCTCCGCGGAGCCAAACTTTTTATTTTATACCATTTTTTTATAAATAGGCAAAAACATACGCAACAACGGTAATTCCGACACACCAAGCAAGCGCAATCCAAATATCATTCCCGATTGGTTCTGAATACAGCAATCCACGTATCGTATTAACAATTGAGGTCACGGGCTGATTTTCTCAAAAACACGAACTGCAGTTGGCATCGTATCTGTTGGAACAAAAGCTGAACTAATGAATGGTAAAAATATGAGCGGATAAGAAAATGCGCTTGCTCCATCTACTGATTTGGCAGTTAAACCAGGAATCACAGCAACCCATGTGAGCGCTAATGTGAATAATAGCAAAATACCGGCTACAGAAAGCCATTC
>P_224
TAACTTGGCACCTTCTTGAATTAAATAGTTTCGTCCCCTGCCATGTATCAATAAAAATATTTCCTGGAACAGCAAAAACTTGTCTGTTTTGTTCTAAAGCTATATCAGCAGTAATCAACGAACCGCTTCTTTCGGCAGCTTCTATTATTACTGTTCCTATAGCCAAGCCGCTAATAATTCGATTTCTTTCTGGAAAATGCCATCTTTTCGCTTCTTCATCGGGTAAATACTCACTTAATAACAAACCTTCTTTGACAATTTCTTTCGCTAGAAGTTCATTTTT
>P_225
TGGAATACAATGCATTATACAATAACCCCGCCGGATCGTATCAAACTCCGCCAAATTTCAATAATTATTCCGTATCAGGGGGAAGCTACGACCACTATTTTGACATCGATCATTCACTAACCATTACAAATGATTCAGCAATAAGTTATGGGGAACAAAACCACTGTTACAGAAGAACAATTTTTAAAAGATGTTCATGCTGAGACAGATGATGGAACGCCTGTTACTAGTGATTTTAATACGGTTGTAGACTTTAGTAATTCCGGTGTACCACGGTGACATTAAATGCCGAAAATGCTGCTGGTTTA
>P_226
GGCGAAAACAGTTCTTTTGAAAGTGATTTTAGATTATTTAGACGTGAATTCAGAGCTTATTTTGGTTAACTATGGTAGTGATGTATTCCTACCAGTTTATACACCGTCACCATTCAACTTTAACCATGCGATTTTAAAAATAACGCATAATAATCAAGTCTATTTTATTGATGCTACAATGAGTAGTGATCAAGGATTTTTGGCTAATCGTCAAAAAAATAGTTTTATGTATTATTTGGAAATTAAATCAGGTACGGAATTGCAAAAACAAGAGCCATTTCAAGATGAAATTCCATCTGTGGAAGAAGTGGTTTACTG
>P_227
CTTTCAAGCGAGTGGGAAGATTGCTGTTATTTTAAAACATTTTGCGGCACAAGGCGAGCCGATTGGCGGGCATAATTCTGGACCAGTTTCTATTGGCGTAAGGGAACTTAGAGAAATTTTCTTGGAACCAATGCGCGCGGGAATTAGAAGTGGTGCTCTTGGCGTCATGGCAGCTTACAACGAGATTGACGGGGTGCCATGCCACGCGAACAAAGAGCTTTTAACAACTATTTTGCGAGAAGAAATGGGATTCTCCGGGATTGTTATGGCAGATGGGTGTGCCCTTTGATAGATTATTAAAACTAAATCCTGATCCAAAAAAAGCCGCAAAAATGGCTCTTGAAGCCGGTGTGGATTTGAGTTTGTGGGATGAAGTGTTTCCATTTCTTGAAGAAAGCGTGGAAAAAGGCATCCTTGATGAAAAGGTCGTTGATGATGCTGTGAGGCGAGTGCTA
>P_228
ACTTCTCATTGGACGTTTACAAGATGCAAATGCAAAAGATATTACCGATGCCGGCGTATGGCAATCCAACCGCGCCACATCGATCAAAAAGAACGGTGACTGGGTAAAACGCCAACTAACTTTTAAAACATCTAAAAACACACGCCAAGTCTTGCTTTATTTGGACAATGAACAACCAGCTCCGCATAAAGGAAAAGGCACAATTTGGTACGACAATGTTCAGTTTGAAAAAGGTAGTGTTGCTTCCCAGTTACAACCCGGTAGTCAACAGCAGTTTTGAAGAGCACAATGGAACACTTCCGACTGGCTGGATGCGCACAGGTAATACCGCGCTGACACAAGCAAAAGTAGTCGATAATGAAAGCCATAGCGGTGATAGCGCTGTTTACTTCGAGCGAAAAGCAA
>P_229
GCCTGGTGTTATGCAAGGCGAAATTCTTGGCTATAATCAAAGTGCTCGCTTTTTAGGAAATGTTATCGGACCAATCCTCGGTGGGACGCTCGCTGGTTTCACAGGAATTCCGAGTGTGTTCTTATTTATGAGTTTTATGTTCCTCGTGGCATTTTTCATTTTGCTTTATGCCCTTCATTCCGACCGGAAACGGCATGTGAACGTGGATTGAATTTGACAAACCTAAGTTTTTTCTTAGGTTTGTTTTTTTGTTCTTCCTATTAAATTGTTTTTTAAATTTCGGTAAATTGATTTATAAAGTTAAGTTTCCTGCCTTTTTTTCAGATAAAAAAGTATGTTATAATAAAAAATATAAAAAGTACAG
>P_230
TTTGCTTTAAAAGTAACCCAAGTCTTACGGGAACAAAAAGTAGTAGGTAAATTTGTTGAATTTTATGGTCCGGGTGTTGCGACACTTCCGCTTGCTGACCGTGCAACCGTTGCGAATATGGCTCCAGAATACGGTGCAACTTGTGGGTTCTTCCCAGTAGATAAAGAAGCCCTTAATTATTTAAAACTAACTGGTCGTGACAAAGAACAAATTGAGCTAGTAGAAGCTTATTTAGAAGCAAACGATTTATTCTTCACACCTGAAAAAGTAGAACCAAACTACACGCAAATCGTGGAAATCGATCTTTCCGCGATTGAACCAAACTTGGCGGGGCCAAAACGTCCCCAAGATTTGATCCC
>P_231
CTACAGTTCTAAACATTGTCCACACTCACTTTCTTTACCCTTTACCAACATACCTGATTTACAACTCAAAATAAAGCCAAATGCACGTTTTGTTTACGCACATTTGGCTTTACACAAATCGAGCGAAAGCCACCGATTTACTAGAAAACTACTAAATCATGACACTTGCTACTTGATAAATCCCTGGTAATTCAGCAATTTTGCTGAATTAAAGCTTGTTCAACTTGTTGGTCTACTTCAATGACCATTAACGCTTCATCGCCTTTTACTTTACGGGACACTTTCATTTGTCCGATATTGATTTTATGGTCGGCAATCACGGAAGATACTGCAGCAATCGCGCCAAATTTGTCTTGATGTAAAATAAGGATAGCTGGAGCAGTTCCAGTAAATTCTAGTTCAAATTCGTTTAAGCGAATAATCTCTACTTTTCCGCCACCAATGGATGCACCAATT
>P_232
AAAGAATAATATCTTTATAAAGCGTCGGGATAGAAATTTTCACAGTCCCTCTGTCTTCTAAAAGCATTCGGTCCAGTCCAGGTTTTCGTTTGTAAAAATACCAAAGAAGTAAAAGTAGACTTGCAAAAGCGCCGACAAACGCGGAGAAAGTAGCAATACTAATAGCCGTTACGACATTCCCATCAAGTACATACATGACAATAAATGTTCCAGCAAGTAAGAACATAATCCGAACAACTTGTTCTAACACTTGCGATACAGCAGAAGGTCCCATCGAATTATATCCTTGGAAAAAGCCTCGTAGTAAACTCATTACCGGAAT
>P_233
AAATTAGCGCCCGGGGATCCCGTGAATTCTTTTGTTACGCCTGATATGAATCCTGACGATGTGGAACGAATTAGACAAAGTTTAGGACTTGATCAACCAATTTATGTGCAGTACTTTATTTGGCTTGGAAACTTGTTGCAAGGAAATCTTGGTTATTCGATTGTGAATAGCCAGCCAGTTTTGCAACAAATTTTAGAGAATTCCGGCGACACTTGGTTTGGTGGGAACTTCGCTTGTTCTGACGCTATTATTATCGATTCCACTTGGTTTAGTTGCGGCGAATTACGAAAATACGTGGATTGATAAAGTATTAAACGGGATTTCATATATTGGGATTTCGATTCCGATTTTTGGTTTGGGATGATTTTAATAGATGTATTTTCGATTCAGCTAGGTTGGCTTCCAAGTCTAGGGATGCGAACGATTGGGGTCGACTCTTTTTGGGATATGGCGGAGCATGCGATTTTACCAGTTATAACGCTGACTTTCCAAGGGTGTGCGGCATATTATCGTTACGTACGCTCGAATACCATCAACCAATTAAAAGAAGAATATGTTTTGTTTGGTTATGCGAAAGGTCTATCCAAAGTGCAAATTATGGGGCATCATGTCTTGAAAAATTCCTTGCTACCAGTTA
>P_234
GCCCTGCAATACCAATTAAAGATAAGAAGTAATTGATCAAACCGTATGAAGGATTGAACAGCCATTTCCAAACGAGTGAAACAGCTACCCATGAAGTGATTACGGGTAAGAAGTACACTGCTCGGAAAAATGGTCTTAGTTTGATTTTTTGGTTCAACATCAAGGCACACGCTAGGCCAAGAATCATTACACTAGGCAAATAACCGATGATGAACGTGATTGTATTTCTAAACGATTTCCAAAACTCTGGGTCATTAAATAGCCTTTTGTAATTTTCAAATCCAGTAAAGTGAATAGTACTCACTAAGTCCCAATCGGTAAAACTAATACCAAGCGAGCCAAGGATTGGGATTGCAATAAAAATGAGAAAACCTAGTAAATTGGGTAGCAAGAATATGCATAGCCAAAAGAGTGTTTTCTTTCTAGTCATACCAACCATGTAAAAATAACCTCCTGAAATAGTTTATGTTCTTTTTAACGTAGTAACGTTTGTTCTTCTTCATAGATTGGCACTTGGAATAATTGGTGAATGACTAGTAAAGCCGCACCTTGTAACCATGCAGGTTAGTTCTAAAGAAGTTGTAGTAATTTCCGTTTCAAAGCCAGCCCCTGAAAAAAAGTTTTGTGAAGCAATTTCATCAATTTTAGTTAAGAATAAGTCTCTATGGTGCAAGCCTTCACCGACAATGATAACTTTTTCCGGATTGAAGGTATTAATAATATTTCGAATCCCGTATCCTAAATATTCACCCATTTTACCCCATAAGCCCATCACCATTTCGTCTCCAGCTCGAGCACTTTTTGCTACTTTATCAAAATGAAAATCCTTTAATTCTGATGTTGGATAAGCTTCTTTTAATTCTTCGCCACA
>P_235
GAATGTTGGCGAAAAGACCAAGCACTTTTGGAAAGTGCAAGTAGGCCATCTTGGGACGTTTCGGCGCATTATCCCGTTGGACCACCGAATTACTGAGTAGAAATCGCGCTGGCATCTCGCACACTTTTTTTAAGGTGGAAGAAGGGATTGGGTTTTGTGTAGCGTCAATTAGCCGCCAAAGGGATCAGGTCAATTTAAAACGTGTGGTTGTATTTTTTTGCGACTGCCTCTAATACTTGAAGTCCAGAAGTAGTAAT
>P_236
TTTCATTGGACGAATTGCAACGATATTTCCTGGTGTTCTACCAATCATATTTTTTGCATCGCTACCAACTGCAACTATTTCTTGAGTGTC
>P_237
TATGTAGTTTACTCGCATCGCCTTGGTAACCATCTACCATTGCCTTTCCAAGTTCACTATTTAAAAATGGATCTCACCAGTTGATTCCATCACACGTCCCCACCGCGGGTCCCGTACTAAATCAAGCATTGGTGAAAAAGTGACA
>P_238
ATCGCTATCGGCAAGCAAGAAAAAATTATTGATAGCCGTCTTTCGGATCAATCTATTCAACTTTTTATTGAAGCAATTAATGGTTTAGGTTTCACAGTCCCCGAGGAAGAGCTTGAGGAGAAACAGGCGGAGATATTGCAGTTGTTTTTGTATGGGTTGATTGGGAAATGTAAAGAATAAATCAAGCAACATATTAATTTTCGACAAAATAAAACGTCTGCAATCAACATTGAAAAATGGATTGCAGACGTTTTTTAACTTGTAATTTTTATTATTTCTTCTTCTCAACCGATACTAAAATGTTGCCACGGTAGAATGGTATCTAGTAAATAACGCTCTTCTGGGACAATTCGAGCAACGATATTGGTGTTGCCGGAGTTTTCCATTTCTTGAAGTGCTACTTGCATTTCGCCTTTGTAGCGTTCGTAGCCGTCGTTATCGATAGTCACATCGCCTTTTGAAATGGTATTTGTATCATGTGCAGGGAAATCGAATTGTTTGAAATTAACACGCGTCATTGTTGAACGTAACACATACTCGGAAGCATCGCCACGATTGAAATGTTTTTGTGTTAAAACGATTTCTTTTTCCACGTCTGTTGCACCGTCTAAAAACTCTACTGCTAATTGTAATTCATTACGGTTTAATTCGCTTAAAGCGCGTAATTCGTCTTCTGAAGCGAACATGTTCCCAACGATGACGTCATCAATCAGGCCAGTGTTCCAAAGGTCTTTTGCTTGCACAGTAATGTCCACTCCGCGATGTTCTTCCATTGTTGGAAGTCCGCCGTCTACAACAAACCAAGGGCCAAATTCGCCGCTGTTAGAAGAAACGAATGCCGCTGTACGA
>P_239
AGTGCTCTACCTCCATGACTCTTTACCTCGAGGCTAGCCCTAAAGCTATTTCGGAGAAAACCAGCTATCTCCAAGTTCGATTGGAATTTCTCCGCTACCCACACCTCATCCCCGCACTTTTCAACGTGCGTGGGTTCGGACCTCCAGTAAGTATTACCTTACCTTCATCCTGGACATGGGTAGATCACCTGGTTTCGGGTCTACGACCTGTTACTTATGCGCCCTATTCAGACTCGCTTTCGCTACGGCTCCGCTTTTTCCGCTTAACCTTGCAACAAATCGTAACTCGCCGGTTCATTCTACAAAAGGCACGCTATCACCCATTAACGGGCTCTAACTACTTGTAGGCACACGGTTTCAGGAACTGTTTCACTCCCCTTCCGGGGTGCTTTTCACCTTTCCCT
>P_240
CAACAAGAAGAACTAGAAAAATACGAAGTGACTTTACTCGCGAGCGAAATCAGTTCCTTAACAGAAAAACTAGCCGAAGTTCGTAAAGAATTTGGTGAAAATCAAACGGTTTTAATTAAGCTACGCGAAGAATTACATGCCGAAGAAGCGGTTATTTCACGCGAAAAACATGCACTGAATGAAACAGATATTGCGCTTGATAATTTACAAGACATTTCTTTTAGTTGAAACGGAAAAACTGGAACAACTAGAAGGAGAGCGAAATCTCCAATTAGAACGTAAAAAGCACAGTAGCGAAAATGAACAAGTTTACGCAGAAACACTGGCGGCAATTACGGAAAAAATTACTGCCTTGGAAGAGCAAAAGAAGTTCTAAGTAGCTCAAAACTCGAAAAAGAAACAGCACTTGAAATTGCGGTCAAAGCGAAAAAAGAGCTAGAAGTAACACTTGCCAAATACGATGATTTATCCGAAGAAGCAATCGAAAACCGCAAAAGTGATTATATTGATCTGCGCCACACGCAAACGACAATTAATAATGATTTAGGTTATATTGAGCGCCAAATCGGTCAGATCACGAGTCGAATTGACAAGTTAGATTTAGAAAATAGCCATCATATCGATGATAGAAAAGATATGCTCGCTCAAATAGAAACAACCAAAACACATTTAACAAAAATCCAAAGTGAGCTTACGGAACAAATGGAAATTTACCGTGAAGTACAGCAAACTTTAGCGAAACAAGAAGCTGTTTTTGGAACGCAAGAACGTGCGCTTTATAAACATTATGAAACAGTGCAACAAATGAAATCGCGGAAGGAAACATTAGAGGAGTTGGCGGATGATTATGCTGGCTTTTTCCAAGGTGTCCGGGAAGTCTTAAAAGCGAAAAAAGAAATTCCAGGA
>P_241
GCCCGCGGTGCATTAGCTAGTTGGTAGGGTAATGGCCTACCAAGGCAACGATGCATAGCCGACCTGAGAGGGTGATCGGCCACACTGGGACTGAGACACGGCCCAGACCTACGGGAGGCAGCAGTAGGGAATCTTCCGCAATGGACGAAAGTCTGACGGAGCAACGCCGCGTGTATGAAGAAGGTTTTCGGATCAGATAAAGTACTGTTGTTAAGAAGAACAAGGATAAGAGTAACTGCTTGTCCCTTTGACGGTATCTAACCAGAAAGCCACGGCTAACTACGTGCCAGCAGCCGCGGTAATACGTAGGTGGCAAGCGTTG
>P_242
TGCTTGTCTATTCGCTAGCACCGCAAATTATGTATTCTGTTTTACATACAGTACTCATACCGGGTTATAGCATTACTTTTGGTTTGAATATGTCATTTTTCTTTGCAATTATTTTTTATTGTTTAACTGAAATATTTCGTTATGGAGCATCTTTGCAAAAAGAATCCGACGAAACTTTATGATTGGAGCGAAAAAACAATGGCAATTGTATTGAGGCTAGATCGAGTAATGGCCGACCGTAAAATGTCTTTAAACCAGTTATCCCAAGAAGTTGGTGTAGCAAATGTAAACTTATCCAAAATAAAAACTGGTAAAGTAAGCGCCATTCGTTTTTCTACTCTAAATGAAATATGTAGAGTCTTAAACTGCCAACCAGGTGATATTTTGGAGTATGTAGCGGATGATTCTCTTGAAACCGAACTTTAAATGCGTTAGATTAGCCATACTTAGATAAGGAGCGCGTAAATGAATAAACAAAATGAATTGCAATCTGTATTATCTAACAAGAAAAAAGTATTAATAATTGGTCCTAACGGCGCTGGTAAGTCAACTTTTGCTGCAAAACTTGGAAAATGTTATGATTTTGAAGTCTGTCATTTAGATAAGCTTTTTTGGCTGGAGAATTGGAATGCAGTTGAAAAAGCGGATTTCGAGGATAAAGTGAACGGAATTCTGCGTTCTGAAAAAAAGTATATTATAGATGGTGATTATTTCTTTAATTTGGAGAAAAGACTCGAACATGCAGATTTAGTCATTTGGATAAAAATTCCATTGTTTCTGTGTGTAGCAAATATAGTTAAAAGAAGATTTAAATACATGACGAATGCGCGACCAGATGTAACTGAAGGCTGTGACGAAAAATTAAATTTATCATTTTTGCTGTATGCTTTAA
>P_243
TAAGGGAAAAGTGAAGCATGGATTGACGATTTTGGTGCTTCGATTTCTTTTGATCAAAAAATGGCAAAAGAAGACTTGGCGGGAAGTTTAGCGCATGTCGCTATGCTCACGGAATCCGGAATTATTCCTGCTCAGAAGCAGCTGAAATTACGGCCGGATTAAAAATCCTCCAAGAAAAATTAGCGCTTGGTGAGCTCGAATTCAGCACAGTTAACGAAGATATTCATTTAAATATCGAAAAACTATTGCACGAGGAAATCGGCCCAGTCGCTGGAAAACTTCATACGGCGCGCAGTCGGAATGATCAAGTTGCAACAGACATGCATTTGTATTTAAAACAAGCCGTAGCAGAAATTATTCAGTCATTAAAACATTTACGCGTGGTGCTAGTCCAAAAAGCGGAGGCGAACGTCGAAACGATTATGCCTGGCTATACACACTTGCAACACGCCCAACCCATCTCTTTGCACATCATTTATTAGCTTACTTTGGAATGTTTACACGGGATTTGGAGCGTTTAGAAGAAAGTGTCAAACGGATTGATATTTCACCGCTCGGTTCTGCTGCGCTAGCTGGGACGACTTT
>P_244
AATGGCGGGATATTAGACGGAAAAGGAAATGCTTTTTCAGCAGGGACTCGTATAAGGTAACTCTGCTAAAAGCGGCGCGGCCTCTGTTATTCTAGCGGAGTTGGTTCTGACTTCGCATCTGGATACGCGCAAGGTATAGCTAGCGGCGGCATGATGGTTGCTGGTGCTGCATCTGCATTAGCAAATAAAGCGCTAGCGGCGACCGAAAAAACAAGACTCGCATTCACCTTCCAAAAGTAAAAAATTAGGTGGAGATTTTGGAACTGGTTATTCATTAGGTATCTCAACAAAAATAAAGCGGTGACGAAAGCAGCAAATAATCTAGTAGCTAGCGCGCTTGGAACCGAATCACAAATAGAACTTATCTAGTACGCTGAAAGATAAAATTTCAACGGCCATTGACGCGGGATTACATTCTAAGAATAAGAGTGCCGGGCAACTTAAACAAGCTAAAGCACTGAATAGCATAGAAGGCTATATCGCTCAACAAACAAACAAGCTAGCGGCAACAGCTAAAAAACGTGATAAAGTAGTCGCTCAATTAAAAGCCGCTAACACAAAGATGGCTGACTTGACGAAACAAAGTAAAGAGTATGCGGCTTCAATCACGGAAAAAATGCAAAGCTATGGATCTATTAGCAACGTAAGCCCCAGAAAATCCGCAGTCGATTCAGCAAGAAATGCAAAAACGTTTAAAAGAAATCAAAGCTTTCCAAGCGAATGTGGAAAAACTGCGCAAAAAAGGCGTTAGTAAAGATATTGTAAGTGATATTTTAGATGCTGGTGTAGAAAATGGTTCATCTTATGCGCAAGCTCTTGCTAAATCTGATGCTAAGACTATCAAAGCAATCAATAGCACGCAGAATCAAATCAATTTCGCTTCAAAATCGATGGGAAATACAGCAGCTAATA
>P_245
AATGGAGGTTGGTGTATTATTTTTCTTAATATCATCTGTATACTTTGTCAATTGGTAAACCGCACCAGACTCTACCAGTTGTCCTAGACGGTCATTCGGAGTTATAAATACATCCGCCGCAGCTTCTGGATCTTTCTGAACATATTCTTGTGCTTCGCCCAGATTCAGATTCAATAACCGTAATATCATAATTTTTATCAGGATGTTCTTTTTTAAAATCATCTACCACTTTCCTATAAAAATCACCCTGATTTAAATCCACCCAAACTTTTAAAGAAACATTTTTCTCGTTTACTTTTATGTGTCGTATTCCTTTTCTACACCACAACTAGCCAACAAACTTAAACCGACAATAATACTGATGGACAAAAGTAACTTTTTCATACTTGAACATTCTCCTTATCTTCACTTAAAATGACAACCGGTTGTCATTTTAGCTTAAGCGGTTTCATATATCGTAAAAATAATATCAATTATCTTACAAGAAAATGTCAACCGTTTTCATAAAAATAATAAGAGAGAATTTACTTGGTAGTCTC
>P_246
TACAATTAGTGGTATTCAAGAAGCAGTCGGTGAATATTTCCATGTTCGTTTAGAAGATTTTAAAGCAAAAAAACGGACGAAAAGTATCGCATTCCCGCGCCAAATCGCTATGTATCTTTCAAGAGAGCTTACAGATGCCTCATTACCAAAAATCGGTGATGAATTTGGTGGTCGAAGTGATACAACCGTCATCCATGCACATGAAAAAATATCGCAACTACTAAAAACCGATCAAGTGTTGAAAAATGACCTTGCCGAAATTGAAAAAAATTTAAGAAAAGCACAAAATATGTTTTAATAGACCTGTGTACAATGTGGATAACTGAAACATACTTACCCACAAGTTATCAACATGTGGAAAACTTTATGTCGCATGGCTTATAACCTACTTATCCACAAATCCACAGCGCCTATTACTATTACTACGATTTTTTATTAATT
>P_247
TGCTCCATTCCCAGACCTTGGTGATATTGGCAAAAATGCCTTCAAAGCACAACAGACCGAATCAAAAAAGAAGCGAAAGAACGGCACCTAACCCTTCGTCAAGTGGCAACAGAAGCAGCAACGCCAAAAACACCTTTTATGGAACAAAAGAACAAGTAGCCGATTTAATCGATGTTTGGTTCCAAAATGATGCTGCAGATGGTTTTATTATTGCTTCTGATATTCCTGGAACGTTTGAAACTTTTGTGGAACAAGTTATTCCTCTCTGCAAAGTCGAGGTTTATACCGAAACGAATATCCAGCTACGACATTAAGAGGCA
>P_248
GAAGCAACATGAACGTGAAGCTGATATCATTAAACATGCAGGTGAACGTGGCGCGGTAGTAATCGCAACCAACATGGCTGGTCGTGGTACGGATATCAAACTTGGTGAGGGTACGATTGAAGCTGGAGGTTTAGCAGTTATTGGTACAGAACGTCATGAATCACGTCGTATAGATAACCAATTACGTGGTCGTTCTGGACGTCAAGGAGACCCTGGTGTGACTCAATTTTATCTTTCTATGGAAGATGAATTGATGCGTCGTTTCGGTTCAGACAATATGAAATCAATGATGGAACGCTTTGGTATGGCAGAAGATGCTATCCAAAGTAAAATGGTTAGTCGTGCAGTTGAATCCGC
>P_249
ATTTATCGTATTATCTTGCCCGCTTGTCCTTTTTTCAAAGTAAACTGATTTCCAGCTCTTTCTGGAAACTTCACTGCATATTTCCCGTAAGATAAATTCAAATTGTAATTAAAGGTGTATTTTCCATCAGCATTAGTTTTTCTAACGCTGACTGGCTCACCATTTCAAGAACGGCTCATAAGTTAGAGATTTTCATTCCATTTATAAAGTTCAACAGTTTGGTTTGCGAGTGCTGTGTATTTCCTTGAGCTTTTCATACAAACCATTTGCATCTTTATCTTGGAAAAGAAAACCGCTTGCTTCTAAAATAATTAATTCTGCTCCAACTTTAGTTCCTGGTAATGTTCCAGAATAAGCATTCGTAGTTACACGATAGTAAGGGTTATATACATCGCGTTCACTTATTTC
>P_250
ATACCGTCAATTTCCCAAGTATTTAGATACACATGAAAGTCATCATTCTTTGGGAGAATTAATGTTGCATACGGGCTTTCAAGAGGTTCTATATTCCTAGGATTATGGAACATATCCACTTCTGCTTCCGTGTCAATAAAACTAAAATAATAGGGATAATATGAATAAATAGTTATTAAAATACTGATTAATTTATTTTCCAAACTTTTTGGTGAAAACATCTCGGGCAAGTAATCATACGATAGATCAAACAAAACCCCTTGATAGTTTTGTTCCTCATAGAAACGTACAACAAATTCCAAATTATCTCTTACCTGCTTGCAATTAATATGAGTCACTTTTGAAAAACTATTATCTTTTTTCACTTCTTCCAAATTTTTAGTGCTAGATAAGTCGCTTTCCGGACTGTAACAAACTATATTTTCAATTTCCACATTTGCTTTACTACTTATCAAATCAATATATATTTTGACTAGGTTTTTATATGAACTTTGTTTATATACACATCCTGAAGATACGAAACTAGACATTCACACTCCTCCTATAAACTTTCTTTTCCTTCATTCTGAATTTCACAGTTCTGGTACTCTTGCTAGGATAAGCCCCAGTAGGTCTTCTAACTCTGAAATTTTATATATAAATGACTTTGACTTATATTAATTTGGCAATTATTTGCCTCACATCGTCTACTGCTATAAAGCTAATTCATCAACTAAAAATCCCAAGTCTTTTGCATAGAAATTGATTACTTCGCCTTCTAGAATCTGGTAAGTCATGATTGTATTTTGCACTAAAAAATATTCAATGTTTTCGCGTCTATTAAGATCTGACACCCCGCTAAGTAATGTCTTTATATCTACTCCTTTAGTTACAATTATAAATTTGTTATATTCCATTATTCCAGGTTTTTCCCTCATCGGTTCTGACTTAAAAAT
>P_251
TGGCAACTATAATGAACTAGCAAAACAACACGGATTAACGAAAGAAATGGTGCTCGATTTCAGTGCGAATATTAATCCATTAGGAGTCCCAGCTAGTTTGAAACAAACGATAACGACAAATTTGGACAAACTGGTAAGTATCCAGAACCAGATTACTTGGCGCTCCGTGCGCGAATTGCCTCGTTTCATCAACTCGACCTAGCGAATGTAATCCCTGGAAACGGGGCGACAGAGCTGATTTTCGGAATAGCAAAAGTAACAAAGGCACAAAAAGT
>P_252
TAATGCCGCTTTTGAAGACGTACAGGGCAGGCCATACAAAATACACAGAATCTGGTGGAGATGTAGAACTCATCGATGCTATTCGTGGTTATTTTAGCCGTAATTATGATTTGTCTTTTGAACGCAGCCAAATCCGCGCTACAGTTGGCGCGCTTCATGGTATGTACCTAACCTTGCAAACCATTCTCGACGACGGCGATGAAGTCATTATTCACGAACCCCTACTTCTCCCCGTATAAAGATTTCAAGTGTTAAATTCCGGTGGTACTCCTATCATTATTCCAACCTATGAGAAAGACGATTTTGCGATTAATGTCGATATTTTAGAAGCTGCCATTACTGATAAAACGAAAGCTTTAATTTTAAATTCACCTAATAATCCCACCGGTGCTGTTTTTTCACCGGAAACCTTTGAAAAAATTGCTAATCTAGCGAAAAAATATGACTTTTTTATTTTGTCGGATGAAGTATATGATGGTTTTAGTTTTTATGAAGACTTCGTACCAATGGCCAAATTCGCGCCAGATCACACGATTACATTTGGTAGTATGTCTAAAAACTTCGCAATGACCGGTTGGCGCTTAGGATATATGACTGCTCCTACTTATTTAAACGAAGCTGCAAAGATTATTAATGAAGGAATTACTTATTCAGCTCCTACACCGTCCCAAAGAGCTGCTATTTACGC
>P_253
ACATCGATAACATCCAAGTTACTTTAACTGAGGTGCTTGGGGTTGAAGATCGTGGGCGCTATTACGAAAGTGGCGCGCTTCGAGACATGGTTCAAAACCATATTCTCCAAATCGTTTCTTTGCGATGGAGCCACCAATTAACTTAACGACACGCGAGATTCGTCATGAAAAAGTTCGCGCGCTTCGTTCCTTACGCGTTTTTGAAGGTAAAGAAGTTCTAACCAAAACTTTATTCGTGGTCAGTACGGTCCTGGTGAAGTAGGTGGCAAAGAACTCAAAGGCTATCGTCAAGAAGATAATGTGGATCCTCATTCCGATACAAAGCTTGTTGCAGCCAAACTAGAAATCGATAACTTCCGCTGGGCTGGCGTTCCATTTTATATTCGCACGGGTAAACGTCTTGCGAAGAAAACGACCCAAATTGCGATTCAGTTCAAAGATGTACCGCTGAATTTATTTGGTCAACAACAATCGCTTGGTGGTAATGTGCTTGTTATTCATATCCAACCGGACGAAGGTATTACACTTCATTTGAACGTCAAAGAACCTGGTCAAGGTATGGTTACAATGCCAGTCAACTTAAATTATATTCATTCCTCTCCAGACGGCATGAACACACCTGAGGCTTACGAAAAATTGATTCTAGACTGTCTTCGCGGTGATGCGACTTACTCTCACTGGGATGAAGTATCACTATCATGGAACTTTATTGACCATATAGCAGATGTTTGGACAAATACGAAAGATCATTTCCCGAACTACAAATCCGGTTCGGGGCCTGAGCAGACGACCTCATTCAACGCGACGGAA
>P_254
TACAGATAAAGACTACTACCAAAACTCTTTCCACTATGATGTTCGTAAAAAAATTACCCCATTTGAAAAAATTGATTTTGAAAAAGATTATCCAGAATTTTGCTCTGGCGGATTCATTCATTATTGTGAATATCCAAAAATGGTTCACAATACGAAAGCACTTGAGGCTGTATGGGATTACTCCTATGATCGTGTAGCTTACCTTGGTACAAATACACCAATCGATAAATGTTACGAATGTAATTTTGAAGGTGAATTTGTTCCTACAGAAGAAGGCTTCAAATGCCCAAGCTGTGGCAACACCGACCCCGAAAAAGCAGATGTTGTAAAACGTACTTGTGGCTATTTAGGCAACCCAATGAAA
>P_255
TGATGCGAAACTTGGTGCAGTCATCGGTAAATTCAGAACCCGAAATCGAAATGCAAGCTGGTTAACGCGATTTATCAATATTGAAACGCTTAGTTTTCAGTGGATGGCTCAGGCCGGCAGATGGGCCCTTTTCAAACTATGCACCATTCCTGGTACTAATTTTATTGTAAGAAGGTCGCTCCTAGAAGAAATCGGTGGCTGGGATGTGAAAGCTGTCGCGGAAGATACCGAGATTAGCTTTCGGATTTACATGATGGGTTACCGAATCAAATTCCAAGCGAAGGCTGTTACGTGGGAACAAGAGCCGCAAACATTACCAGTTTGGTTCAAACAGCGCTCAAGATGGGCGAAAGGCAATATTTATGTAATTTTAAAAAACGTTCCACTCCTTTTCAAACGAGAAGGTAGGCGCGTTCGCTTTGATATTTTATACTTTTATCGATTTACTTTTTATTATTAACTTCCTTGATTGTTAGTGATGTTTTACTCGTATTATATGCGCTGGGACTTGTACATACAACGCTTGCTGGCCTTAGCGGGGCACTTTGGTTGCTAGCCATTTTACTTTTTGTCGCAGGTACTTTTATTACACTCACCACGGAAAAAGGCGAAATCAGTTTTTCAAATAGGTGCTGGAGTCTTGTGTCCCAGGTTAACCTTGATA
>P_256
AAAGTGATTTCTGCTGGCGCCTCTGCACTCGTGGTAGTAGTTTTCCCGAAGCCAGCTGTAGCTCGAACATTGCCGATATAAAGCGATGCACCCTGTTTTTCAACTGGTAAAAAGATCGTTGCACCTTCTGTAATCTCGGATGAGTCGAGTAGGCCGTCGTTGTTAGCTGGTGATTTGGAGGTAAGTAGACCTTGTGTTCGTAGCAATCCGATAGTTTTAGTTATCGGAATATGAATTTCATCTGAATACATAATTCGATTCTCTCTGACTTTGTAGCAACGAGTAAAGTTGCTTGTTAATAAATCATCTGTTATACCAACATTTGGTCCGTTTAGTAAAAATACCTCCGTCCCTAGGAGTTCAATTTTTTCAATCGTTACCGCTAATAAATCTCCACTTCTAGCTTCTTCGATATAGATTGGTCCAGTAGTTGGTGAAAATTGTTTCCAATCTAGGTCCCCGTATTGAAGCTGTTTGTTTTGAATTTGGCCATTGAAGTAGTCTTTTGTTTTTATCTTTCTACAGAGCCATCTTTCACTGTAATTGCAGGTTCCGCCGATTTATCCATCTTAAAAACCGCGCGTTCTGAAGTTACAAAGTTTTTCATCA
>P_257
TAAAGCTTTATCTTGGTCACTTTTTTCTAAGAAATATAGCGCCATTAGAGCCGTTGCAAAGGAATTAACTCTTGGTGCTCCTGAATAAGGCAATACCCCATCATCTTGCACTAATTGTTGTTCCATTTTGCCAACAGCCGCCACCATTACAAGATCTTCAGGCGAAAATAGACCAAACGGAAGCACGGATAAAAGCTGGTCGGTTGACACTTTCCGCGTGTTAAAACCAGTAAGAATGCTATCGCCTTTTAATAAATTATCAAAACAATAGTCGCGGATAATTGTAATCGTTTGTTGTAACTCCGGTTTTGGAAAAGTGTTTTTC
>P_258
AAATGGGCAGAGCAAGGCGTACTTTTAATGAACACGAGTTGGAGCGTGGAAGAAGGCAAAGCTGGTAGCCACAAAAAACTAGGCTGGGCAACATTTACAGATCACGTTTTAGAAGAACTAAATAATTACGACAAACCACTTGTATTTATTTTATGGGGGAATCATGCTATAAAAGCCGCAAGTGGCATCACAAACCCGCAACATTTACTTATTAAAGGAGTA
>P_259
TTCAATTTAACCAAACACATCCACATCTGGTGGCAAGTATGATGGATTTTCTTTATTAATATGATCATAAAACATAATACCGTTCAAATGATCGATTTCGTGTTGAATAACAATCGCTGGATAACCTTTGAAACGTAATTTAGGGGCGTACCATTTTCGTCAAAGGCATCAATGGTTACACGTTCACTTCGGACCACATACCCTGGAACTTCTCGGTCAACAGAAAGACAACCTTCACCACCAGAAAGACAAGCTTGCTGTACAGAATGGCTACGAATTTTTGGATTATAAAGCACATAACTATAAAGACGATCTTTTTCATCATGTACATGAATAGCTAGGAAACGTTTAGTCACAGCGAGTTGTGGAGCTGCAATTCCAACGCCACCACGCAACCCATATTTTTCTGCTAACTCTTCATCTTGACTGTTAATCAGGAATTCGAGCATCTCACGTCCCCTAATTTTTTTTCTTCATCTGAAAGCGGGAAAGTCACTTCTGTCGCAACTTCTCTAAGTGCTGGATAACCTCTTCGTACGATATCATGCCCATTGTAAGCATGATTTGATTCTCTCCTGTTCTTAATAACTTATCTTTATTTTAACAAAAGAACAAAAAGGAATGAAAGATTACTAGACTCGAAAAAAGAGTGTTTTAATAGGTCTAAAGGCATATTTTTGGAAAGTTTTAAAAACGAACAATAACAATCATTTTTTTTATAATGTTCGTTTAAACTAAACAAAGAAAAAAATTATATGTTTGTGAATTCACAAACTATCGATATTTGCTGTTTGAAAGCTTGAAATAGGTGTGGTAATGCGAGAGTTGTAATATTATATAACAGTTTTTATCTGTTTCATCTTTTTTTAATACAGAAGTGGAAAGCGAATGATTA
>P_260
AAATCGGCTGCCCTTCTTTATTCGTTCCGCGCATTGCCATTAGCTGATCCAAAACGTGATAGCGCTCCGCTCCCCATTCTTCTTTAAACGAATACTGGACTCCTTTTAAGACCACTGATTTCCTTCTGTATCCAAGCAAATTCATCGCTCATTGTGCGGGCTCCAAAATCATAATCTTATTGCCATCTGGGTCAAGTAAATTCAGTTCACGTCCGCCCCACTCAGCCACACGAGGTTCTGGTGTCTCCACTCCCGCTGTTTGAAGTTCCCGGTACATCTCATCCAAATTAGTATCACACGAGAAAACAAACTCCACT
>P_261
ATTTATTTAGAAGCAACCCGAAAAAATCGCAAACAATTCACGAGAATGGTTCCATCTTCATCAAAAAGAATTACCTACTGACAAACAAAAAGCGTTAAGTAAATGGTAACTGTTCTAAGTGACACAAATGCCCGTCTTGTTTTCGATCAAATTATTTCACTTAGACCACTACTTGAAGAAGGCTTGATGCTTGATCACGAGCAATCG
>P_262
AGTTTTCTTTGGTTTTTCTTTTTCTTGCTGTTTGTTCATCGCACTCATCATTTGATTGATTTTCTTTTGTGATGGTTTTTGACCCATTTGTGCCATCATCATTTGTAACATTTGTTCGTTAATTGGCGGATTGTTTTTTAAATAGCTCATCATGTAACGTCTTGCAATAAAGAATCCTCCCGCAAGACCAGCTAGTAAACAAATAATGCCGACAAGAATGTAAATCCACATAGTCTCTTTTCTCCTCCTTGAAACAAAATCCTCTTTTATTGTACTTGATTTATATTAAACAGACAATACTTTTCAAGAAAACTTATCATCTAGATCAATTTATCAATAAAAGCTGCAAACAACCTCGTAATTATACCATTAATGGTACTACGGCGCAATCTAAAAAAAGCATAAAAAAACAGACCGCTCTAGAAAAATTAGCAACGGTCTGATTGTTTAATTAAAGTGATTTTACTGTATTAACTACGTTTTCAACAGTAAAGCCGTAATTCTTAATAACTGTTTCACCTGGAGCAGAAGCACCAAATTTGTCAATTCCGATAACTTTACCATCTAAACCAACATAACGTTCCCATCCAAAGCTAGCGCCCATCTCTACTGCTACACGTTTTCTAACAGCATTCGGTAATACACTTTCTTTGTACTCAGCAGATTGTTGCTCGAATAGATCAAATGATGGCACACTGACAACTGATACGTCTTTTTTCCTTGAGCTTGAAGTTCTTTTTGCGCTTCAATAGCTAAGTTAACTTCAGAACCACTCGCTAGGATGATTGCTTCTGGCACGTCACCTTTAGCTGGGGAAATAACATAAGCACCTTTTTTAACGCCTTCTGCAGTTAATTTAGCAGAATTTGGTAGTGTTGGTAGGCCTTGACGAGTAAGAACAAGTACATGCGGTGTAGATGTAGAAGTGATAGCAAGTTTCCAAGCCTCCACAACTTCATTTCCATCAGCAGGACGAATAA
>P_263
TAAACCCAATCAAAATGGGAACAAAAGTAAAAAATATCCGCCTAGTAGACGGCGACCACGACATTGATTGCAAAATTGACGGCTTCGGCCCAATGAAATTAAAATCAGAATTTGTTAAGAAGATATAAAAAACAGCGATTCTCTAATTCAGAGAGTCGCTGTTTTTAATTCTGCACAAAAACCGTTTCAAACACAAACGATTCATACGTATGGCGCGTTATCGAATATTCGAACACACGACCATCTTCCAAATGCGCTAATTTTTCAATTTCCATCATAAAAGTAGGTTCTTCTAAATTGAGGAGCTTGCTATCCTCTTGATTTGATTTATCCCCGCGTACCCAAACATGCGCACTCTGCATCTTAAGTTTCAAATCATCCCGAATATAATTATAAATCGAGTCCTCTAAATGACGTGGTTCTAGACCTGGAATAATCGCAAGTGGCATATAAGTATGTTCAATCGAATAGGCTTTATGACCAACTTCTCTCATCCGGATGATTCGGTAAATATAGTCATCCTGCATCTCTAATTTCTCTGCGACTTCTTTCGATGGTTTTTCAATAGAAAATAAAATGACTTTGGATTTAATATTGTCTTTTCCAAATGTATTTACAAGTCCGGACATTGGCCCAAGCGCGAATTCTCCGCCGTTAGTCGAATGGGATTTCACGAAAGTCCCAGCCCCGCGTCGTCTAATAATCATGCCTTCTTGTACAAGCATATCCAGTGCTTTTTTGACAGTGAGCTTGCTGCAATCATACGTGCGAGCCATACTGTCCCCATCAGGCAATTTCTCGTTAATTTCGTATAGGTGCTGGAGTCTTGTGTCCCAGTTACCA
>P_264
AGAAGAAATGCCTGGTTTGACAATACCATAGGAGTTTGTTGATTCCTCACCAAAACCACCAGATTCTGAGTAGCTTGTATATCCTGTAGAAAAATCGCCTACATTCGCTTTCACCTCAGTAAAGTATTCTCCTGGTTGAAGTCCGACTGCATCAGCTTCTAAGATAGCAATATTTTTCATACTATTCTTAGGA
>P_265
TCGGTTTTTTTGTGCGCTAAAATCACTGAATTCTGCTATAATAAATCTCGGAAAGAGGTGTTTGGGCTTGAAGAAGTGGAAAAGAATCACTAGGTATGGTCATGGGGATACTGAATGTTACGCCAGACTCTTTTTCGATAGCGGGAAATATATGCAAGTGGAAGAAGCTGTGGCTCGAGCGTTACAAATGGCAGAAGATAAGAACAATACTGACGTTGGTGGAATATCTACTCGGCCTGGTTTTTCAGAGGTAACGCCTGAGGAAGAACTTAATCGAATTATTCCTGTCATTAAAGCTGTTAGGACAAAACTTCCGGATATATGGATTTCTGTTGATACTTGGCGTGCCGAAGTGGCTGAAAAAGCTATTTTAGCAGGAGCTAATATGATAAATGATCAATGGGGTGCCGAAAAAAGAACCGAAAATTGCGAGGAAGATAAGCTGCGAAATATAACGTGCCAATTTGTTTGATGCACAACCGAGAAAACACGCAATACGATAATTTTCTGGAAGATGTGAGAGAAAGACTTATTAGAAAGTGTTGCAATTGCTAAAGCGGCATCCGTGCCAGATGAACATATTATTCATACGGGTTTCGGTTTTGTTAAGACACCTGCGCAGAATTTAGAAGTGTTACGACGCATTGATGAGATAGTGGCGCTTGGTTACGAGGTTTTACTTGGTACGAGTAGAAAGTCGACAATTGGTCTCGTATTAGGAACTACTCCAGAA
>P_266
CGTGGGAATAGTGACACGAAAATCGTCGCAATCGTGAAGACAATTCCAAGTCCGCCGAATGTAAATGCCAAAATATCACGATCTTTCCAAATAAACAGGGCAGATAGCACGTACATAACGACTACAATTCCAATC
>P_267
TTTTCATGGGTAGGGATATTCTTTAATTTAATTTATGTGCCCATTTTTACGATGATTATTTTGCCAGGTTGTCTAACTGTGTTTGTGCTGTCTTTTTTTCAACAGAAATATTTCATTTTCCTGAAGCAATGCTTACATTCTTTATACAATTGGTAGAAAAATTAACCTACATTTTCGCCAAGATTCCGCATCAGACTATTGTAACAGGGAGGCCAAACACCGTTATCTAGTGCTAACCATTATAACTATCATCATCGTCTTCAGCCAGTGGCAAAAGAAAAAGTTTCC
>P_268
GTAGAGCGTTGTGTAAGAGGGATCATGTTCACGCAAATGTTCGAGCGCATGAATAGCTTTCGTGTAATCTTTTGCCTGATAAGCCGTTAAACCCATCCCCGAAAAGTGTATCAACCGATTCCTTATCTTCGAGCGCGCGTTCATAGTAAGATAACGCTTCTTCAAATGCCCCACTAGCAGCAAAAGCTTCAGCGATACGTTCATATACAGACACCGCACCATTCGAAATAATCGTTAATCCTGCTTCTACAGCAGTTTGATAAGACTGTACAGCGGATGCGAATCTTGCTTGCGATAAATAATATTCCCCAAGTGCAAAATCAATAA
>P_269
GAACTTTTTGTTTTAGGAGATAATCGTCAAGTAAGTAAAGATAGTCGCTACATTGGCTTTATATCACAGGATACCGTGCTTGGAAAAGTAATTTCATTTGGAAAATCCTTAGAACGTTAATGTGACCCTACAGGAAGTCTAGGAGGAGACATAGATGACAGATCAATATGACAAAAAGCCCAAGAAAAAAAGCGGGGCGCACCAATTATTAAGCTGGGTGCTAGTTATCGTTGCAGCGCTTGCAATTGCACTTGTGATTCGTAACTTTGTAGTTGCACCAGTAAAAGTAGAAGGAACATCTATGGTTCCAACATATCAAGATGGCGATAGAATTTTCATTGAAAAAATTTCCAAGCCTGATCGTTTCGACATTATCGTGTTTGATGAACCTCCAATGATTCATTCAGGAGAGCATTTCATCAAGCGAGTGATTGGTTTGCCGGGAGA
>P_270
TTATTTTCTTCTGTTATCGAGATAAATCGTTGACTTGGAGGAAGTGTAGGCTCCAATTGCACTTGCATTAATCCACAATTTTGGTTTTGATTTCATTTTTTTCACAATCGATAAGAGTGCTGAAGTAGCTTCGATGCGGCTATTTACAATCACTTTCTTTCTATCGTAAGTCCATTTTTCATCCATCAAACCAGCACCAGCAAAATTAATACAAACATCCACTGGTAAATCTTCTAAATTCGGCAATTTATCTTCATTTAACCATTCAATATAGTGTACATTTGCGCGGTTTTTTAGCTTTTGTCTTGTTAAAATATAAAGCTCGTGATCAGATTTTTCTAATTCATGCACTAAATGATCACCAATAAAACCTGTTGCGCCTGTAAGTAAGATATGCAATTTTATCACCTCTTCATTGTCCTAACTAGTTTATTCCCTTTTTAGTAGTATTAAAACCAATTTTTGGTGTTGATAGATAGGAGAAGGAGGCGGATTATGAAAATC
>P_271
TAGCAGTTCATCTGTTGTCATGGCGATGAACCATGCGAAAGAAGTTACATCCAAAGATCAAGCGCCAGTTTTGTGGGATACAGTAGAGAGTATGGCAATGGTTGCTGGTATTCCGATGCCAAAAGTATATATCGTTGAAGATGCAAGTCCGAACGCATTTGCGACGGGGATTTCCTGAAAAAGGAGCCGTGGCGGTTACTAGAGGATTGCTTAATAAATTAGAACGTTATGAACTTGAGGGCGTTATTGCGCATGAAATTTCTCATATTCGTAAT
>P_272
TCACGGATTTTGTTGTACCGCCGCTGGAAGGTTTTCGGTGGTTGTTGAAGAGAGGTTTGATTTAAAGGATAGAGATGCGTGGCTTTGGACATCCATTCTTAGACAACCGGACTTTGTCACCGAAGAAGTGTTGGAATGGGCGAAAGAGGTTGCTAAGAAGAAAAAGCCTGATCTTGATACGAGTCACGTAAAATTGGTTCGTTTTGAAGAAGGAGAATGTGTGCAGATGATGCATATTGGTCCTTTTAGTGAAGAAGTGAAAACGGTCGCGGAAATGCACCAATTCATGGAAACAGAAGGACTTCATAATGATACAGGGGCTGTTCGTAAACACCACGAAATTTATTTGAGTGATCCGCGTAAAGTCGATTTTACAGAAAAAATGAAGACCATCCTTCGACTTCCAGTGAGTTGAATAATTGGAATGTTTTGCGTTATAGTATAGTAGAAATAGGACAAAGGCAACTGCCGGAATACAAATATTTCAGGGTAGTTTTTTTGTGAAGTGGGGTCTTGGAGATGTATTTTTTATATGTAGGGGTTTTTGGCGCATTAGGTGGTATGTGCCGATATGCGAATGAACTTGTGGCTTGGTGGCGGGGATTTTCCTTCTGCGACATTAGCAGTTAATTTAATAGGTTGTTTTTTGTTGGCTTTTCTTATGCAATTTTTGGCAGAAAAATCTCGTATTTCATTGGTAATTTTGAACGGGATTGGGACTGGTTTTATTGGCGCGTTTACGACTTTCTCGGCTTTTAGTGTAGACACAATTCAACTAGTGCAAAGTGGCGCATGGTTATTTGCGGTTAGCTATGTGTTAGCTAGTTTCATTGGTGGGCTTGTTGGTGAAGTTTGGGCGGTCTAGCGATAAGCTTTGAATCGAGGTGAGCATCGTGTTAGTTAATTTCGTACTTGTAGGATA
>P_273
TTTCGTAAAACTCGTAACCGCTTCAAGTCGTTCGGTTAGTTTCTTTTCCGCAATAAAGGTCCCGGCACCAACACGTCTTTGCAAAATGTTATCATCAACGAGGCCTTGAATGGCTTGTCTTACCGTCATTCGGCTAACGTGAAACATTTCAGCAAGTTGACGTTCAGCTGGAATAGAAGTGCCAACTTTCCAAACACCATCTTCCATTTTCTTTTAATTTCACTTTGAATCTGAATGTAAATCGGTATTCCTGATTGTTTATCGATCATTTTCCCGCCCTCTTCTTATAGAAGTGACGCCGCCTCGTTGTCAAGAATCACAGTAACATCTG
>P_274
CAAAAATATTTAAAGTAATGCGAGCCAATTAAATTCGCATTCATTAACCAATTTTACATCACCATTCCCGCCATCAACAGATAGTGTTTGACCAGTAATATACTTCGAAGCATCGCTCACTAGGAAAAGAACTGCATTTGCAATATCTTCCGTTGTTCCATAAGCACCAAGCGGAATTTGCGCTAACATTGCTTCTTTTGTTTTTTCATCTAATTTGTCGGTCATATCTGTTGTAATGAAACCAGGAGCAACAGCATTTACGTTAATACACGGGGCGCAAGTTCTCGAGCAGTTGTTTTTGTTAAACCGATAACGCCCGCTTTACTTTGTTACGTAATTTGCTTGACCTGCATTACCAATCAAACCAACAACAGATGCCATGTTGATAATTTTACCTGCGCGTTGTTTCATCATTGTACGGCTTACTGCTTTTGTACAAAGGAAAGTTCCTTTTAGGTTGATATTAATTACGTCATCCCATTCGTCTTCTTTCATACGCATTAATAAGTTATCACGTGTAATTCCCGCATTATTCACAAGAATGTCCACACGACCAAAGCGTTCGATTGCTTGTTTGAAAAAGGCATCTACATCTTCAGCAATGGCTACATTTGCTTTCATTGCTTCTACTTCTACACCATGTTCAGCAACGAGTTTTA
>P_275
TTCATTAATAGTTAGAAAAGAACCTGTACCGATTAAGGTCACTGCACCAACATATTTGAATGAGACGAAGAGTTCTGTAAAAGCAATTACTAATACAGTAAAAGATTACTATAAACTACAAGCATTATTTGATTTATATTTAGGAATTGATGCGAGTGATTCTGGACAAATACCGGATTTTAGTAATTATCAAGTGACATTAGAAAATTCTGCGAAAGCATCCTCGTATTATTATATTTTTAATAAAGAAGATGTGATTGGTAGCTTTGTAAATCTTACTACAAGAAGATGGTTTGTGGCAGATTATTCGAAAAAAATCAAAGCTTTTGAGAAGCGAATTGATGACTACAAAAATACAATGGCTGAGGCCAATTCCAGATCAGAAGACGTAACAAATAGATTAAACGAAACGACGCAAGAAGCT
>P_276
TACCGTTCTCCAAACGCAACTACTTTAGAAGAACTTTATACAAAAACTCGTTCTGAAGGCTTTGGCGATGAAGTAAAACGTCGTATTATGCTTGGAACATATGCGTTAAGCTCTGGTTATTACGATGCTTACTACAAAAAAGCACAACAAGCGCGTACGTTAATTAAGCAAGACTTTGTTAATGTATTTGAAAACTATGATGTTATTATCGGACCTAGTTCCCCGACAACAGCATTTAAAATTGACGGAATGATTAATGATCCAATTACAATGTATTCCAATGATATTTTGACTGTTCCAATTAACTTAGCAGGCGTACCAGCTATTTCTGTTCCTTGTGGATTCTCGGATGGT
>P_277
TCTATTACGTTCATTCCTACTATGCCAACTGTCCAGAAGCTTACATTATCGCAACAAGTGGTTATTCTATTGATATCCCTGGCATGATAAATAACGGCAATATTTACGGAGCACAGTTCCATCCTCGAAAAAAGCGGCCAAATCGGTCTTGAAATTTTAAAAGGTTTTAAGGAGGTCATTCGTTCATGCAAATCTTCCCAG
>P_278
TTAAGTAAACGTCTGGAATGTCTTTGAAGAATGGTAGCGATCCGCCGGTAATTGCCAAACATTGCGCAAATCCGAAGAAAATAGCTGCCCCCATTGCTCCAAGTGGGTTCCATTTACCAAAAATCATCGCTGCAAGGGCCATATAACCTTGACCGGAAATAGTTGCGTGTCCGAAATCAAGTGTAAAGGATTGGGCGTAAACCGCGCCACCTAGACCGCCAAGGACTACCAGAAATGATAACCCCTTGGTATCTCATCCAGCGAACTTTGATTCCCATCGTATCTGCTGCAAGAGGATGTTCCCCTACAGAACGAAGAC
>P_279
GAATACCATAACTTTTGTCTGCTGGGCCTTCTTTAATTTTATGAAGGAAAACTACTTTGCCATTTTCTTCTACAGCACTAACGTGAATATTTTGTAACCCACTCAGTTCTTTCTCCAAATCAGTTAATTCATGATAATGGGTGGAGAAAAGTGTTTTAGCATGGACATTTTCATGGATATATTCAATGATTGCTTGAGCAAGCGCCATTCCGTCGTAAGTAGCTGTTCCACGACCAATTTCATCAAATAAAATTAAACTATCTTTCGTTGCGTGAACAATGGCATTTCTAGCTTCTAACATTTCTACCATAAATGTACTTTGACCGGCAATTAGATCATCTGCTGCGCCAATTCTCGTGAAAATTTGGTCAAAAATTGGTAATAT
>P_280
TGTAGAAGTAAGCAAAACCACTATAGAAATTAATTCCTTCTAAAATAGAAGATTGAATTAATGCTTTTACAAGTGTTTCACCTGTTTTGTTATTCATGAAGTCATCATATGCGTCCATGATTGGCTCATTACGTTTGATGATTGTCGGATGTGTTCTCGCAAGTTCAAAAACACGATTTTGTTCTTGTAAATTTGTAATAGAAGCAAGTACATACGAGTAACTTTCATTATGAATGACTTCTTGTTGCGCGATAATCGCTGCGTTTGCATGAACAGCTGGATCGGTAATATATTCCGCAATATTATAAATA
>P_281
TGTCATTTGAAATAAGCTAATTGAAAATAAATTACTCCCCCATAGAAATATTCTTAATTGCTTATTTCAAATAAACACTCCTTTAAGATAGTTGTAGCACAGAATTTCCCAGATTCTGTGCTATAATTATGTAGAAATAGAGATGCTCTGAAAAATGAGACTCTCTTTTTTTATGACCTCATGGAAAGTAGGATGAAAAAATGTCCATTCAAACAATTTTTGGAAACGGCAAATATAATTGGATTAATATTGATACAGATAGTACAGATAATCTAGCGGATTTTTACGAAAAATATCATATTGATGATGAAGTAATCGCCTATTCGATTGATAGAAATGAACGTGCGCATTTTGAATATGATCAAAAGTCCAATACTTTTGTCATTGTGTTTAATGTGCCTA
>P_282
TATTACTGGATGAGCCGACACTAATGACTTAGATACGCAAACATTAACCGTATCAATTTAGAATCATTCAATGGTACCGTCGTACGGATAGCCATGATAGATATTTCCTCGATAAAGTCGTAAACAAATTGCTCGTTTTCCGAGCAATTGGTGAAGTAGAAATTTTCTCGGTGAATATCATGATATTTGAAAGAGCTGGAGGCTAAAGCAAAACCAGCGAAATCAATGAAAAAAATGGCGAATACTTCGGTCGAAAAGGCAGCACCTGAGAAAAAAGAGAAAGTTAAACTCACCTCCAAGAACAACTCCAGTAGGGACGGAATTGAAGATGCCATTAGTGAATTAGAACAAACCATTGAATCGCTTAATGAAACATTGGAACAAACCGGAGCAGACTTTACAAAAGCAGCAGAAATTAGCGAACTCATCACGGCAAAAAAAACGGAGCTCGAACAAATGATGGAACGCTGGGAATTTTTATCGCAATACGCGGAATAAGAGGTGAACAATGATTCGATATTTGGATTTAGAAAAGTACGTTTTAGAGAATGGAACACAAAAAGGAGATCGCACTGGAACTGGAACAATCAGCACATTTGGTTATCAAATGCGTTTTGATTTACAAGAGGGCTTTCCGATTATGACAACAAAACGGGTACCATTT
>P_283
GTTTAAACGATATTGTAGAAGGCATCACCAAAGTAGCTGTTCGCGAAACGATTCCTGACTATGTTTTTTGATGAGGCGGACCGAGTTAAATTAATTGATATTGAACCCGATGAACTTCTAAAACGGTTAGAACAGGGTAAAATTTATCAACCGGCGCGCGCAAAAACAGCTATGCAGAACTTCTTCACTAGAGAAAACTTAAAACTCTTGCGTGAAATTGCGATGCGAAAAGCGGCCGACCGAATTAGTCACGAATACGATACAAACAGGTGTTTATCCAGAGAAACGGGCGAGTAGTAAATGGTTAGTCTGTTGTATTGGAACGTCGCCTTCATCTGCAAAACTCATTCGCTGGACAGCGCGCACTGCCGAGGCTTTCCGCGCACCATGGACGGCCCTTTATATTGAAAATGAAGAAAATGATTATATGACCAAAGCAGAGAAAAAATGTTTACGGGAAACGATGGAACTCGCTGAACGGCTTGGCGCTGAAATTGTCACCCTCGCCGGACATGACATTGCAGAAACGGTGAGCTGAGTATGCCCGGTTGACTGGTGTGACAAATATCGTTGTCGGGAAATCGCGTCGCCGCATGGGTTTAAGGTCTTTATTTGAAGATGATTTTGAGGATCGTCTCATTACGCACCTTGATAACGTTGATATGCATATTATCCCCTCGAGCCAACCAAAAACGAAAAAGCGTCGAATGAAAATGCGTTTTAAAAGTTTTTTAACCTGGCATGACATTGGCGAAAATGATTTTACTTCTAACATTGGCAACGGCGATTTGTGCTGGTTTAAGTGAATTTGGCATCGGTGATCAAAATGTTATTATGGTATATATTTTATCCGTGTTAATTATTTCTCGCGTAACAAGCGGCTATGTTTATGGCGTTATGGGTTCTATCATTGGTGTTATGTTATTTAATTTCTTTTA
>P_284
ATACCAAACATTAGTAGAAGAAAGCTTGGCAGATAATGTGCAATTTATCATCGACGACAATGCGAAACACAAAGTTTCGGTCGAAGGAATGCTACAAGGTGTAAGCTTTTCGAGAAATTCTTATAATGAAAATCATTACATATATGATACAATAAATGTACAAAATGGCAAAAAGGAGGCATATGCTTCATGGATGAGCAACTGAAAGAAAATTTAATGGGCGCACTAGAACAAGTTATCGATCCAGGAAA
>P_285
CAATATGTTAGAGAGCTGCCCGACTTTAGAAGAATATCGCGGCGAATTTAGAAGTCCGGTTCTTGCGCGAGTGCATAAAACTATTGGATCTAGCCGAT
>P_286
ATTCGTTCTTCTAATGTATTGCTACTTGGGGATGATGCGGCGAAATTACTTGGCTTTTCTGTGGAACGGCATCGCTTTTTTATTATAATGTTGGCGGCCTTTCTCAGTGGGGTTGCGGTTAGTGTAGCTGGACTTATTGGCTTTGTTGGACTTGTTGTGCCACATATTTTCCGTTTGATCATTGGAAATGACTATAAATACTTACTGCCACTATCCGCACTCGGCGGGGCTTTATT
>P_287
CTTTCACCCTTCGATATAAGTGGACTGAATTTTACCAAGTTGACGATATAACAAAATTTCATCAATAATCGCGTGTTTACCAGATAAACTTTCCAGTACATCGGCAGCCGTTGAATAACCTGTTTTTGTTTTCTTGACAGCTGGGAGACCAAGCTTTTCAAATAAAATCACACCTAGTTGTTTCGGTGAATTAATATTGAATTCTTCGCCGGCTAGAGAATGGATCGACTCTTCCAATGTTTTCAGTCTACCCGCTAGCTCCACTTT
>P_288
TCCATCTTCATCATAATAAGACGTTGTAAATCCACCTAGGTTTAAAATAACCCGATCAGTAGGAATTATTTCTGTAAGTTTTTCGATAAATTGATCAGCATAGCCTTTCCACTCATTGAAGTAGGTTTCATTATCAATATGATCTAAAATTCTCTCGTAAGAAATGTCATTAAGTAATTGGCTTTGTTCTATAACATAAGATAATGTAATAGCTGAATTATTATTTAACCAAATAACTGGTCGAATAACATCAGGATATAGGTCAATTAAGAAATAATCAGCGTCAGAATTTTTCAGGTTAGTATAAAGAAATCTTTTTTCCAATCATCTTCTATAAAAGGTTTCTCGCTTTTTTTAATATATGAGTATACTTATCTAGATTAATTAAGTTAGCGGGTTCGGTCATTATACTAATTAT
>P_289
TGCTGCATCGCTAAAACCACGTAAAGATAAAATCGAATCAAAAGGAATTAAGTCTGTTCGTAGTCGTGTAGCGAATATTTCTGATTTCATGGATCAAGAAATGACAACGGAAGAGTTTCGCGATTTGCTATTACTTTATATTTTCAATGTTGAAAAAGTAGAAGATGTAAAAGAATATAAATTAACTGCTGCAGATTGGGAAAAAATCCACGAAATCTCTGCTAAACGTTATGGTAATTGGGACTGGAACTACGGAAAATCTCCAAAATTCGATTTAACACGAACAAAACGTTTTCCAGTAGGAGCAGTCGATGTTCGCTTAAATGTACAAAAAGGGATTATTACAGATATCAAGATTTTCGGAGACTTCTTCGGCGTAAAAAATGTGGCGGATATTGAGGAGAAATTAGTCAATACAACTTATAAGCGCGAAGCATTGGACGAGGCTTTAGCAGATATAGACGTAAAAGAATACTTTGGTAACATTACGAAAGATGAATTTTTAGATTTACTTTATTAAAAAAATGGAAAGTACGCATCCCGCGTGCTTTCCATTTTTTTATTTGAGATTTTTTCCTGACATCCAATGTTCCAGCCGTTTTCCAACAAACCATAAAATAACGACAGAAACAGCTAATATAGCCAGTTTGAGCGGCTGGTGAATCAAGTCGACAAAGTCATAGCCAATATAGCTAATGGCGAAGACTTGATTAGTTTGCCACCTACAAGCGCTAATATAAATTGATATACTTTTATTTTAAGAGACCTGCAACAATATTTACCGCCGAAGATGGGGTAAATGGCATTACAAGTAAAATGAAAATCGGACTAAAACCATGTCTATCAATCCATTCCATTACTCGTTTAATTTGTTTATGGCCCGAAATAAAACGTAAAAAACGAGTTTGACCAAATTTCCGTGCTAACAAAAATACGCACAAACTACCAGCAATA
>P_290
CGTTAATGATTGCGATTCACCATCACGTAAGCGGTAATAATAAACTACTTTTTCTACAGTATAGATATTTTCTGCTTGAAGTAAAGCATGCAAAACAAATGGTTGATCTTCACCGTAACGAATATTTTCAGGGAAAAACACACCATCTATCAAAGAATGATGATAGAGTTTCGCACAAGGACCTATCGAATAAAATAGCTCGGGATTTTTCAGTAGTGTTTTCATTCCTGGCTTGGCAATATTATATTGGATATGCATCGGAATGAACCATTCACCTTCTGAATTAAAGCGTTTCGTTGCACCTGTAATCAATTTTGAACCAGTGGATATTGCACCGTCATACATTAGTTGAAGTGCATAGTTCGGAATAATATCATCACTGTCCACAAAGCAAATAAATATACATTCTATTCGCAAGACGCAACCCATAATTCCTAGCCGAAGCTGGTCCACCATTTGGTTGAGTATGCAACTGAAATTTTGGCTTATCTGATATATATTCTGTCACCATTTCTATTGTTTTATCCGTTGAACCATCGTCAATTAATAAAACTTCGTACATGTCAAATGTTTGCTCATGGATGCTTTCGAGCGTTTCCAGGATTACTTCCTCCACATTATATAATGGAATAATAATACTTATTCCCGCTTCTCGATTCTTATTGATGTTATTATTTGAATCACTGTTCATTTATAGACTCTCCCTAATTCAAAATATATGTCATCTATTATCTCCAGTTTTCCTTCTTGAAACACATAATATGTTCCTGCAAAAATAATTATAACACCCAAATCAAAAATAGCGGAGACATATTTCGGTATTATTGGTTCAGAAGCAACATGTGAGACAGTGAAGCCCATATCTTGCTTCTCTTTTTTTAACACCATTAACATACAGTGCTCCATACGGATAAAGATCTACTATTGCATCTGGAGTATAGGTACCTAAAACTAATGGTTTTTCAGGGTTTTTATTTA
>P_291
TTTCCCTAAAAACAGGGAAGTAAGCGTGGCGTTTTTTAGCTATATGTAGTAAATACAGCGAGCATTTTTTCTAAATCTTTCTCGGATCTTGCAAAGAGCATCAAACGCTGGCGATTGGTTTCAATCACGAGCACACCATCCTCAGACAAATTCATCCGTTCGATTTTTGCATAAGGGAAGAATAACAGGGCGTAAAA
>P_292
TATTTCCTCCCATTCCGTTTTGGAAGTCCAGATTTCCGCATTGGGAAAGATGGAATAAAACTCCCCTCTTCCGAAACACCGGTCAGGCCTAGAACACATCATCGAAGTGCAAATGTGTCATCAAAACATAATCAATGTCTTCTGGAGCGATAGATAATTGCGCCAAATCTTCTAGTACAAATGATTCTTCCGTCACACCGTAATTCCGTTTTTGTTTTTCTGTAAGCCGTCTGTTTCCCTAGCCCGCTATCAATTAAATAATTTTTCCCTAAGTACTGAAAAAACATCGGATCGGTTACGTTAGCTAATTGATTTTTGTCATTTGCGGGATATTTTTCTCCCATAAAGGTTTTGGTACAACGCCAAACATTGCGCCACCGTCAAAATGAGTATACCCTCCGCGTAACCAAT
>P_293
TGATCGATAGTAATATTTCCGATATTAATTTTGACTTCGCTCGCTTGATTAGAACGCCGTAGCAACGCACGAATTCAAAGATTAGCTCTTCTGGTTCAAAGGGTTTTGTGACATAATCATCTGTTCCCACTTCAAAACCGCGTGATTTATCCGCCAGCGCATCTTTGGCTGTCAACATAATAACAGGGATATCAGTATAACTTGTGCGCATTTTTTTGCAAAGTTCAAAACCATCCATGTTGGGCATCATCACATCAATTACAGCTAAATGAACTTGCTCGGTTTCAACTATTTTTTCTGCTTCTACCCCATCGTTTGCCTCAAGTACACGGAAGCCTTCTGCACGCAAATAGTGGCCCACAAGTTTAAGTATATGCCGATCATCATCTACTACTAATATTTGTTTCATTTTCACCGCTCACCTTACTGTCCTATTTTACTGCATCATATCAAACTTACGTGATTCGTTCAAATCCAGAATAGACATTTAACCTATCACCACGAATAAAGCCAACGGTTGTAATATTTAATTCTTCGGCCATATTAATCGCCAGTTCGGTTGGGGCAGAACGAGACAAAATAATTCCGCAACCTAGTTTTGCTGTTTTAACGAGGATTTCCGAAGAAATGCGCCCACTAAAAATAATTGCCTTATCTTCAGTGGATGTTCCGTCTTGCAAGGCACGGCCATATATTTTATCTAAGGCATTATGGCGACCTATGTCCATCCTGCTGTATATAATTTCCGCTGAACTACATAGAGCCGCATTATGCACACCCCCAGTTTGATGGAATGTAGCAGAATTTTGTTCAAAATTTTCCATTAAGCGGAAAATCATGTCGGTTGTTAGTTGTAGACTTCCATTTTGCTTCACATTGACGAGTGAGGCGTCTGATTGGAAGTAGAAGTTTTCCCGAGACTTGCCGCAACACTTCTTTCTGTGTTATAATGAGCATAAGCTAAGTAATACCAACAATTCGAGA
>P_294
TACTCGAAAACGTCTTTTTTCACCTCGTACACCTGCAATTTCTAATGGAAACGCGATATTTTCTGCTACTGTACGTGACCATAATAAATTAAAATGTTGAAAAATCATTCCAATTTGCTGACGAGCTTTTCTAAGCTTACTACCGCGAATCTGGCTAATAAGTAAATTGTCTACTTCCACCGTCCCGGCACTCGGTAGTTCCAGTCCGTTAAACATCCGGATTAGCGTACTTTTACCAGCTCCAGAATATCCAACTACTCCAAAAATCTCGCCTTGTTCAATTTCTAAATCGACATGATCGACTGCGAGAACTTTATTGTTTCTGGACGTGTATTCTTTTACAACGTTTTGTAACGTAATCATCTCTATCACCTTTTCTACATTCTGATATACAAAAAAGCCTTTCTGCTGATGAGCAGAAAGGCAGCATTTTCAAATGGACTAACTTCCTTCTCATCTTTCAGAACAATTAGTTGTTCTGCATGACTTAGCACCTTAAACACATAATGAATTATTGTTTAGGTTGCTGGGTTTCACAGGGCATTTCCCTCCACCACTCTGGATAAGATTTCTACATATTATTAAATCACTTCATTTGTGACTATAGTGACGTA
>P_295
AACCTGTTGCAAAAATAACAATTGCTTGATAGTCCACTTTCTCCATTTGAATGACCTTTTGTAAAAGATCTTTCGACTTCGGATGATATTTTCATAAACGCTTTGTTCCGACCGGATATAATAATCCATGTTTTTCATTTTTTCACCTACTTATTTTAATAAA
>P_296
TAAAGAAACGGTTGGCGCGGGAACGATGTTGTTAATTGATTTAGAAGAAGGACGAATTGTGACGGATGCTGAATTAAAAGAAGAACTAACAACGGAAAAACCGTACCGTGAATGGTTGGAAGCAGAAATGACAGAAATTGCCGATTTAGCAACAGCCGATTTACATTATGAAGCAATGGATAAATCAGAACGTTTTAAAAAACAACGCGCATTTGGTTACACTCAAGATGAGTTAAATAAAATTTTGATTCCGATGGTAACAGAAGGATCCAATGGGCGCAATGGGTTATGACGCACCACTTGCTGT
>P_297
ACTGGAACTTACGCGCGCAAATGCCGTTTGGTAACATAGTTCAAGAAGCTGGCGAAAAAGAATTCATCGATGACGCTGATCGTTTCCGCGTTTTCAAATAATAAATGTTTCACGTGAAACAAAAAATTCCGCGACCATTAACTGGTATCGCGGAATTTTTATTTTGCCAAACTTTTAAATCTGCTTCTAAGTTCATCACAACTTACAATACCAGCAATCCCGCCTTTAATTTCTTCATCAACAACGACAAATTGGTATTCCTTTTACATCAAATTTCTGAGCTAATGCGCGTTGTTTATCTACATTAATTTTCACAACTTGGACATTACCTTCTTCCATCTCAGCGAATTGCTCAAGTGTTGGCCAAAAGCAGCGACACGG
>P_298
TTCAATATACAAAATCGCGTAAAGATGTTGTAAAAGCAGCTATTGTCGGGATTTTGCCATCAGGTGTGCTTATGATTACGGTTGGAGCGGTACTTGCACTTACGGCGGGTACAGCAGATATTTCTGTCGTATTTACAAACTTACGATTAGTTCTTGGTATTATGGGTAATTCTGCTACATGGACAACAAAAACCAAGTAAATGCCTTTTCGGGAGGTATTGCGATTATCAATGTATTTAACATCTCTGAAAAATATCACAAAGTAGCAGTGGCAGTTGCAGGCGGACTTGGAACAATACTCGCGGTTATGAGAATTTAAACCACTTTGTTCCAAATTATGTCCGTACTTTCAGCAATGGTACCACCCGTTGCAGGTAATGATTGCTTCTTTACTGGATTGTCCAAAAAGGTGACAGATCCAAATGGGCACCAGTATCAGGTGTCA
>P_299
TTACCAAGCTTTTTCTGAAATGAAAAGATTACACCAAGAACGCAAAATCATTGGTTATCAAATGGCGGTTGTAAAACATGAGCCAGGAAATAAACTTGTTGCACAAGATTTTCTTGATTTTACTGGTGCGAATAAAAAATATGAAAGATAGCCTTATTGGTATGTTAATTGGTATTTTAGGCGGTCCATTTGGTATTTTAATTGGTTGGATGGTCGGCGCAATCGTTGGTTCCATGCGAGATGCTGGCGAAGTGAAAGATGCTTTAAATGTATTTGAAAGAACATTAAAAACAATTCCAGAAGGTTCTACAGGTGTCATCCTTATTGCGACAGAACAAGAATTAGCAAATGTAAACGACGTAGCAATGGATGAGTTACACGGGCGCGTGCAACGTATGGATGAAGCTATCGTAGCTCAAGAAATCAAAAGCGCACAAGAAACAGAAGGAAAAGCAAAAGATTCTGCTAAAAAACATTGGTTTAGTAAATAAAAATATTTCAAACGAGGACAGAGAAATCTGTTCTCGTTTTTTGTGTTTTAAGAGTGTGAAAACGGGGAAATTAACAACATAAAACACCCAGATAGAAAAAAATTCAAGATGGTAACGCTTAACTCATTTTTATTTTCTGAAAACTATTTGCATCAAATTAAAAACATGCTACAATGACAATTTTAAATTCACAAGAAAATTTTTTGTTTGGAGATGAAATAATTTGGATGTGGAAAGTAGTCCATTAATGCAGAAAATTGATTATAGTACGCGCAAAAAAATTGATTTAGTAAATAATAGTATTCTTCGTTATATCGTGCGCGCGATGTTAGCATGTTTATTCTTGACACTAGGGACTGCGGTCGCTGTAATGATTGGTGATAAAGTTAATTCATGCCGCTCCAGGACTTGGTAAAATCACGTATGAGGTGCTAGAACTATATGTTGCCGGATTACCAATTAACCTTAGCAAT
>P_300
TCATCCGAGCCAAAACCCCAGAATTTGCATTGGAAAGTTTTTTCTGAAGTGAGATCACTTGGTCCAGCATTTTCGATAGATAGA
>P_301
CATCTTCGTTTTTGTGTTCGTACATCATTTCTTTTTTGGATTCGTATTCTGTTTTAAGAACGGACGGAAAGACATTTCCACGTTCGCATAATGAAAACGAGAAACTTTGTTGAAGATATGCTTGTTCTTCAGCCATATCACAATATAATACCGCATATTTCAACTTGCGCGATACATAATGCACATTTCCAAATCGCTTCAAAGATCTAACTTGTTTAAGATGATTCATCCAAACGACGATAGCTTGTCTATCATTTTCCATTGTTTAAGCCCCTCTTTTAGGATAAGCTTTACGCTGAACAACCGCAGCCTCCCCCGCTGCCACATCCACCTGTAGAAC
>P_302
CTGTTGAAAAAGAGAAAGGTATTATCGGCCAAGAAATCAGAATGTATGATGATGATCCTGATTTTCGCGCTTATTTTGGCGTAATAGAAAATATGTATCATAATCATCCAGTAAAAATCGATATTGCTGGAACCGTTAAATGATTGCCGAAATTAACAAAGATTTACTGTA
>P_303
CTCCGTTTCGTTATTTTAAAAAGGAAAGGGAGTTAAATACATCCCTTTCCTGGTTAGAATAATTACCAAGTTTCCTCATCCCAAATACCATCGACATAGTATGTTTTGGAATTATAATTATTATTTTCAGCAGCTAAATAGGTTGTATTTTTATTAGCTACTTTATAAGCGCCGCAATAACGTGTTTTTGCACCTTGTTTAACATTCATTATTGTTGAGTCTTGTACAGCATTCTTGTTTTTATTATATGTACCTAGCCAAAAAGAAGCAATTGTACCCTTTCCTTCTGTTGAGTTATCGAG
>P_304
CGCCATCATCACAAGCAGCTCATTCAAAATATGGAGCATTTGATGCGGGTCGCTTTCCAGCTTGTGGTCATTCCATTCTTTAAAAAAGTGCTGGATCCACGCTTTAATTTCTTTTTCGTTATTCATCACTAGGAGCTTCGCGAGTTGATGTTGCTTTCTTTTCGGACGCCAAGTATGTTTGGTACGTTTTTGATAGGCAATTAGGCTACCAGGCTCTTGCACAAGTCGTTCTGGAAGCAACCTAGTAAGTTGGCGAAAGGCTTGCGGGTACATCATTTCACCTTGTACTTTTTCACTGATAAACAGGTAAAAAGCT
>P_305
CAGAACTTTTAATACACGAGTGACGGGTATTCCTGATATGATCCGTTTAACACTTGGCGAACCTCATTTTCCAACGCCTGAGCATGTCAAACAAGCGGCCATTTCAGCAATAGAAGAAAATTTCACCAACTATACACCCAATGCCGGGATGCCAGAATTACTCGAAGCAGCTTCCCACTTATTTTCATGAAAAATATGACTTGTCCTATAATAATAAAGAAATTATCGTTACGGTCGGCGCTACAGAGGCTATCTCCGTTGCCTTGCAAACGATTTTGGAGCCTGGGGATGAAGTTATCTTACCAGACCCTATTTATCCAGGTTACGAGCCTCTAATTACGTTAAATAGAGCGCACCCGGTTAAAGTTGATACGACCGAAACTAATTTCAAATTAACACCTGAACAATTACGAGCACATATCATATCACGCCAAAAACTAAAGCACTTATCATTCCTTATCCATCCAATCCGACCGGTGTTACACTCTCTAAAAAAGAACTTTTCGCATTAGCAGAAGTACTAAAAGAAACAGGTATTTTTGTCATTGCTGATGAGATTTACAGTGAATTAACTTATCACGAGGAGCACGTGAGCATTGCGCCTTTACTAAGAAGAGAGCAGACAATCGTTATCAACGGTTTATCAAAATCTCACGCAATGATTGGTTGA
>P_306
TGTTCGTATCAGTTTCTATTTTGAGCTCGTTAATAGCTGATTTCCTGTTCCGGTTAAAATTTTGCCATTCAGCGCGCTCCTCCTTTATCACTTGTTCTAATTGGTCATTAATTGGAAAATTTGCGTTTGTTCTGTTTAAGGAAGCTTTATTGACAATCAGACGGGCGGAGATTGGATACATTTTTTCATAAATAAGTAAGCCGTTTTCTTTTTTTAAAGTGGAGCCAGTTTCGACGATATCGATGATGGCATCGCAAGACCAAGCACTGGAGCAATCTCGACGGATCCTTCGATTTTGATAATTTCTACATCTTCGCCTTTTTCACGGAAAAATTTGGAAGCAACAGTTGGATACTTGGTTGCGATGATTTCATGATAACTGCTCGGGTCAAAGT
>P_307
ATTCGATTTTGTAATGTTCATCATACAGAAGTATTCCCATCGGCATCTCAACAAGCGCTTCTTCTTCACTACGCTTAATCCGATACGTTAAATTAGAAACATATAGTTGCACATCTTCATTCAAGCGATATTCAAAATAAAACATCGCAACCGTAAGAATAATTCCGCCAACAACAACTAACGCCGATAACCACCACGAAAAAAAAGAACGTGATTACGCTCAAAATAATTGTCGCTGCAATCAGACCGTATAGTGGATATTTAAGCATTCGTTTTTGAAAATAGCCTGACATTTCATCCAGCTCCCCATTTTTTTACATACCTTTTGTCTGAATTTGAGTATCTATATCATAACATAAACTTAACTAACAATTCATCACTATTATTTTACCTATATTTACCCATTTCATCAAATCCAAACTTGCCACTGTACAAAAAAAGCGACCTTTAAGGCCACTTTTATAAACTCAAGCTTTTAATTAATTTCGATGATGCGTAACAATTTTCACCGTTAGACATCTTCACCACACCTTTTGTCGTATCCAGCTCATGAATATTTTTCTTATTCACAATATACGACCTGTGGCACCGATAAAATGATTCGTCCAACATTTTCTCGATATTCTTCAACTTACCATAAAATTCCACTTGGCGATTTTTGCCATGTAAAATTACTTTATGAATAGTTGGGGCTGTTTCAAAAAATAAGATATCGTCTAAAAGTTCATGAATAATCTTCTTATCCGACACTTTAAACGTAAAATACTTCTGCATATCTTGATCATTGGAAATCCGTTCTTCTGCTTGCTTCATACAGGCAAGTACCCGGTCATGCAGCAAATCAATATCGTCTTTAATAATGTAATCAACACTTCCACCTTATACGTGAAAGTCATATAACTTAACTCCGCATGTGTTGTAATAAAAATAATGAAACCACGCGGATCAAACTTCCGAATTTCCTGAGCTA
>P_308
TGAACCCATCAAGGCTATTGGCAATACTCCAGCAACTTCCACAGATTTCTCTGCACCAATTGGCACAATTTCTGTCACAGCTGGGATAAAAATAACAATCAGTGCAATGGTCATTAATGCAGGTGCAAACGGATTTTCAAACTTCCGGTTTTGCGCTAAAAAGTAAGCAACTGAAGCTCCAATCAAAATAGTAATAATTCCTAAAGTCCCGTTCACAATACTGTTACCTAGCCCCTGCCAAGTCGTAAGTGTTTCGGAACTGATGATCGCCGACATAAAACCATCCGGCTTAATAATCACGTTATTAATTAAAACCATGAATCCTGCTAACATAATAAAAGGTAAAATAG
>P_309
ACTGACTTAGCGCCAGGCGATTACCAATTTGTAGAAACAAAAGCGCCAACTGGCTATGTATTAGATGCAACGCCAAGCGAATTCACGATTGAATTTAACCAAGAAGCCGCTGTAATTGTTACAAAGAAAACACAGCGAAAACTGGTAGTGTGGTTCTAACGAAAGAAGATAGTGTAACGAAAGCTACGATAGCCGGAGCGGAATTCGATTTACAAAAAGGCGGAACGGAACAAAAGTATCCGAAAACTTAGTAACAGACGCAGACGGTAAAATCGAAGCAAACGATTTAGCACCAGGAGACTACCAATTTGTAGAAACGAAAGCTGCGGCTGGCTATGTATTAGATGCAACGCCAAG
>P_310
TGAGGTTCTTTTCGGTCATTACAATCCTTCAGGTAAATTACCAGTCAGCATACCAAGATCCTCCGGGCAGATTCCTATTTACTACAATCAAAAGGCAGTGGAGTATAAAGAAGACTACTTTGATTTAACTGGTAAGCCGCTCTATCCATTTGGTTATGGTTTAAGTTATAGCACTTTTGAATATCAAGATTTACAGATAAAACAAGAATCTATAAAAATAGCAGAACTCCTTGGCGGGCAATCTGTAGAAGTGAAAGTAACTTTAAAAAACACCTCTAATGTAGCCGGTGAAGAAGTTGTGCAACT
>P_311
ATAGAAGTTTTATTTGTCGCACGAAGCTTCAAGCGCTGGACAATGATTTTCACTAATTTTTCTATCATAGATTCTCGCTCCCTGAACTCATAGCAATACCAAGTGGCGTGACATACTGTGGATAATTCGGTTGAAAAACAGGCGTCTTCAAATAGCTTTCAAACGTATCTTTGAACTGGCTATATGCGGAAGCACCGCCAACAATGTAAAGTGGCTCTGAGGGAGATTTCTCGAGATGAACACGGGTAATTTCTGCCATTTTTTCCACTACTGGACGCATCACAGAAAAATGCTCACTAGAATCTTTTTGCTCGCGTTTATTCTGCTCGGCTTTTTCTACTGGAACACCGTAATATCCCGCAAGAACAAGCGCCATATGCGTTCCCCCAGTTGGTTCATCTGCGGTATAAATTACTTCACCATTTTCAAAAACGCTGATTCCAGTTGTCCCGCCACCAACATCTACAACTGCGCCATCTTGTAATCCTAGAACTGCTGCCGCTGCGGTCGGTTCATCAATGGTGTACAGTGCTTCCATTCCGGCGCTCTCAATAACATTGGCGACCACCTTTTTATTGTTTCCTACTGTACCTGGCGGGATGGCTCCAGAAGCATGTGTTAAAGTTATACCTAAACATTTTTCTGCGCGTTCTTTCAGTCGTGTCACAACCTA
>P_312
TCAAATAAAAAGACATTGCTTTCGCGAGCAATTTGATGCGCATACTCTAATTCGGCTACAGTAAGAGGATGGATTCTACGATAACATGTTTTTTATTTTTCAGTAAGCTAACCGCATGTTGATAATGGAGCGCATTAGGAGAAGCAATGTAGACCGCATCAAGTGCATCTGATTTGCCCATTTCTTCTATATCCGTGAAATAAGTCAAGTCCCCATATTTTTCTCCAAATGCGCATGCTTTTTCTTCTGTGCGCGAATATACCGCAGTAAGATTCCATTCACCTGCAACAAATAGCACCTTCAATAAAAGAATCCGTAATCCAGTTCGTTCCCATAATTCCAAGTTTCATTAGCCAAACACCTTCCTTCATTTTATATTCCAGTATACCTTAAAATGACCAAAAAAGCGTACTAATTGTTTGAAACAGATGGCCCACTGATTCTAGTAGTATAGATTATTTCGTTTTTCAGCTTTTCCACCTTCAAGGAGTTCCACTAGTTTATCTACAACAGTACGCCATTTGTATTTCGAGTATTCAATAGTAGCAGACGTAAACCAAATACTCACTTATATCCGTCCTCCTTGGAAAAGCCAATAATTCGTACGTCTTTGCCGATTTCCAAATCTGTCCCTGCAAAATAACGATACATCCAAATAGCCATGTTATCATTTAGCAATACAGAAACAGGCGCCTTCCAGTTTTCGTGATAATGGCTGCTGCTTTTTCGCCACTTTCTTGAGAAAGTCTCCTTCCGATGATATGCACCTTTTTGTCGCCTGACCGAGCGAGTTCTTGTTTCGCGGTTTCAAGCTTCTGACTCTTGCATCATAGATCTTCTGGACCGGTAATGACATAGAAATCACCTTTAAAATTGCGTAGATGAATAAATAAAATTGCAAGCGTTCACCTTATTATCTAGAAGGACTTGGCTCACGTTCTCATGGGTAAGTTCGGTCAAGCACCA
>P_313
AAGTCCCAAACTGGGATAACAAATGGCGGCGCGACAAGAGGTAGGCGCTCATCTTGCAAACAAACTTCTGGGTTTTGCAGCCAAATCGCATGGATTCCTGCACGATTTGCACCAATAATATCACTTTCGAATGTATTTCCGACCATGACTGCTTCCGTTTTATCAATTTGAAGGGCATTTAGTGTGAAATCAAAAATAGTTTTGTCTGGCTTTTCCATTTTCCCTGGTTGTAATTCGGAATTGGAGGCGTAAATGAAGTCAAAATAATCGATGATACAA
>P_314
AAGTAGGAAGGTGACTCAATTGCCACAGCATCACCCGGTTTTAATAAACATTGCGTAATTAAAAAGAGCGCTTGTTGTGCACCCGATGTAATGAAAATTTGTTCGGGTCGTGTTTGTAAGCCATAAGCTTCCTTCATCTGTTTTTGAATCGTTTCACGCAGTGGTTTGTATCCCGCTTCATCCTCCTGTTGTTCTTCTGCAATAAAAGACTGCCATGAAAGACTCGGTGTTTCCATTTTTAGGATCATTTCAAGTGGCAATTCCCCGCTCGCTGCATCAATCACTTGATCCGAATCAGCTCGTTC
>P_315
ATAACAATCGTATAGTCTTTCTTTAATTCTAAAATCAAATCTTCTACTTTTGCTGTCGAAATTGGGTCCAGTGCAGAAGTTGGCTCATCCATCAAAATAACATCCGGTTTAACAGCTAGAACTCGTGCGATGCAAAGCCGCTGTTGTTGTCCACCTGACATCCCAATCGCCGAACGATTCAGCCTATTATGCACTTCTTCCCAAAGAGCCGCTTGACGCAAACTTCTCTCTACAATCTCATCAAGTACTTTTTTGTCTTTTATACCATGCATCCGCGGACCATAAGCGACATTATCATAAATCGAAAACGGGAATGGGTTTGCTTGTTGGAAAACCATACCCACTTTTTTTCGTAAGTTAACCATGTCAATTTTAGGATCTTGTACATTTTCACCGCCAATATGGATTTCTCCAGTCGTTTTCACATTGGGAATTAAATCATTTCATTCGGTTAAGCGTACGCAGAAAAGTTGATTTCCCACACCCCGACGGACCAATTAGAGCGGTCACTTGATTTTTCTTAATGTTTAAAGCGATTTTTTGTAGTGCTTGTTTGGAACCATAAAATAAATCTACATCTTTTGTTTCAATGATATACTCTACTTTTTCAGCAGTTTCAGTTGTCATAAAAAAGCTCCTTTCTAGCCAAAGTTACCAGAAATATAGTCTTCAGTTTGTTTTTGTTGCGGATTCGTGAAAAGTTCGGATGTTCCTGAGAATTCCACGACTTCCCCCAGATAGAAGAAAGAAGTGTAGTCGGATACACGAGCCGCTTGTTGCATATTATGCGTCACGATTATAATAGTATATTTATTTTTCAACTCATTAATTAAATCTTCAATTTTGCTTGTCAAAAATGATCAAGTGCAGATGCTGGCTCATAAAGTAACAATACTTTTGGCTGCATTGCGACAGCTCTAGCAATACAAAGACGTA
>P_316
AGTTCACCAGTGATAAAAGCAATGATACCAGTTGCAATCATCCCAATAAATAAAGCACCTTTTACGTTTAAAGCAAGCAAGACCAAGATGATCCGAACCAGGCATGAGCTAAAATAGCTTCTTTGGAATGTAAGTCACCTAAACCTACTAAGTTGATACGTTAGAAACAATAATGCCTGTCATACGGAAGCCAAGGAAAGCGATAAATAAACCAATACCAGCAGTAATCCCAGCTTTTAAATTATGTGGAATAGCTTCAATGATTTTTTCACGAAGCGGTGTTAAAGATAATAATAAGAAAATAATACC
>P_317
GGGAATCCCTCCACCAAGCCCCACATTGTTTTTTAAGAATTGAATTAGATGAAAATGGCTTTCAAATTGGATTGATCATTCTATGCTTTGGCTGGGATGATTTTTTTTACACTTTTTTAGGTTTTTGGTGGTGCGAAGTGGGGAGATGTGGTAAAGTGGTATGTATGAAAGTGGGTGAAGTCTAATGTTCATGGGAGAATATCAACATA
>P_318
GTTTTTCCGCATGGTTACGCCAGCGAAATTTCATTGCCAAACCGCCAAGCATACGCGCTTAGAAAGTCCTACTGTCGAAGTCCCCAAGTAAGACATATCTTTTGGAGCATTCCACAAATCGGCTAAAATATTGACGCAGCGATTTCCAGTTCAGCTGTTTGCGGATATTCGGATTTATCAATTGCATTTTTCTCGAGCGTTTCTGCCATCAGTATTTCTGCCTCTTTTTCCATGTATGTCTGACAAAAAGTTGCTAAGTTTTGCCGCGCATTTCCCTCATCCATCAACTGGTCTTTCATCCGTTGGTACGCAATACGTGGTTCCATCGGTTCCTTTTTTAATACATATTTCGGGATACTCGTGCTTTCTTCCTCGAGTACAAGAGTGGGATTCGATAACTTTCCTGTTTTCGCTTGTCGTCTTCACTATAAAGCATCTTTTTTCCTCCTTTAAAATAACTGATCACCTTCTCTCACCAATACCCATTAAACCTTAGAGACAAACCGTTCAATTTTTCACAATAATTTGTTATACTACGATGGTACTTATAAGGAGGTTCGTTATGTTTGATTTAATTTTTCCACTTTTACTTATTGTTCTTGGTGTTATTTACCGGGTAAATCCGCTTAAAAAATAAAGAAAGTCGCTTTAGTTATCGAACGAAAGCATCTTTAAAAAATGAAATCTCTTGGCAAAAACCTGCATCAATCTCTAGGAATCTACTGGATAGTTATCGGGGTTTCTCTTCTAGTTTTGTCACTTGTACTTGCTTTTATCCCGATGCATGCCTTTATTCGTAGCTCGATTTTATTAACAACAAGTATTTTTGCCGTATTACTTTCTGTCATTTTAGTAGAAAAAAAACTACAATAAAAAAGAAGCACCGCGCTAAGCAGTACTTTTCTGTAATCCATTACATATA
>P_319
TCTACTAGGTATAGAACGGAGTGGAAATATTTTATGACGAAGAAATCAAGGTTTGACCAATTTGGCTTTCAACCTTTTATTGGACTTGCAATAGATAAATTAGGATTCTATGAGCCAACAGAAGTACAACAGAAGCTAATTCCAGGCATTTTAAAAGGGGAAAGTATCATTGGCCAATCTCAAACAGGTACAGGGAAAACCCATACTTTATTTTGCCAATTATTAACAATGTGAATCCTGAAAAAGAGGCAGTACAAGCAGTTATTACGGCACCAAGTCGTGAGCTTGCTACTCAAATTTATAATGAAATT
>P_320
CACCACATTGATTCCTGCAAAAGTTAACCCTTTGACAAGTGCCGCTTTTAAACGTTCAGCTGAAAGTCGGCTATCATGGCCAATTGCCACTTTCGCTTGACCTTCCACTTTTTTCTCCTCTTTTAGCCATTTCGCAAAGCCATAAGCAATCTTTTCTACACGTTCGTCTGTTAGCGTAATCTGATATTTTTCCGTAGCAATAGCTATTCCACGTATGTCTGATCCGTTTTGCAGTGCTTCTAACGCTTTCGTTTATTTGATTGATTCATGTCATTCCTCCAGCTTCTGTATTTTTCCCCTTCATTATAGCTTAAATTG
>P_321
CCGAAACACTGAAAAAAATCTCGCTCGAACTTGGTGGACATGCGCCATTTATCGTATTTGATGATGCAAACCTGGATGCTGCTGTAAATGATTTAGTTGCCGCAAAATTCCGCAATAACGGTCAAGTATGTGTATCGCCAAACCGAATTTTTGTTGCCAAAGAAGAAATTAAAGAAAAATTCACTAAGGCGCTAGTTGCTAAAGTAGAACAACTAAAAGTAGGTAACGGTTTAGATGATGTGAATGTTGGTCCACTTATCCGCGAAGATGCGATTGACAAAATCGACAAACAACTTAAAAATGCCACAGATAAAGGTGCCAAAGTCCTAACTGGCGGCGGTCGTTTAACAGGTTCCGACTATGACAAAGGCAACTTCTACAAACCAACTGTCTTAGATAACGTTACCCGTGAAATGGACA
>P_322
TTTTTCAGTTACGTATGCCTGTGGTAAATTAAACACCGCAAAGAATTAATATCGGTCACTACTTCATACTGATGATACATTTTAGCACTTTCAGGATAAGGTAATCCTCTTGTATCATAAGCTAAAATGTTCCCATCTTCTTTTACAGGGCTAGTAAATTTACCAAATGGTTTTTCCATATGGATCAATAATCTGACCTGCTTTCAAATCAGCATTTACCGTAATAGGTTTTCCAGCCTTATCTACCACAAATCCATCCGCTTCTGGCCACTTGATATTGCCTTCTTTTTATCTAAGTATTCTGGTGAACGACTCATGCACGTCTTTTGCTTTATAAGCAATTTCTCCATTTTCTAAGGTTACTTTTTGGGGTGAGAAATGCTTACTAGTTTCCTCAATTATACCAGCTTTCCCGCCGCCCTTCACATTCAAATTATCCATGTTTCGCATAACATCTTTCAGCTTTTCTTTCGCGGCTATCGCGGCGGCTCCGGTAGCACTTTGTTCCGAGATACTGCCTCCTACCGCAAAAGCGAGCACTTCCATTTAGATAGAAACATTCAAGTATATGTTAGAACAAATGATTATTACCGTGAACCAGCTAGGAATATGTATGCAAAAAAGGCTTAATAAACTAATTGACTATTCTATTAAAGAAGTTCGTAAAAACAGAATAACAAACCTTAGCATTATGAAAAATTGAAAAAATATTAAGATAGAAAATACTGTACCTATACAAATTATTAGCTTATTCATAGCTTTATAAATGTTCCTTTATATTCCATTCACCCGATTGCAAAACCCGTTTCCTAATTGAACTGCCTCCCCACCCTCTTAAAACCCCATAGTATACCCCACGGAGAAACTCACCCTATGGGGTACACTGTTTACTAAAGAAAGTGTCTATCATTTTTTGAACGAGACTACGTCTTCGAATTGTAACCATTTCTAAAAATATTTCA
>P_323
CATGACTACCATGGAAGTAGAAAAATTGTCACAATACCCAATTTGCGTTTCAAATAAAAATTGATCGACATAATCGGCTCCCCTAGGCGTTTCTTTCGCATCCTCTGTACTATAAGTAAAGGTGCCAGAAGCGCTTAAATAGCGTTCGATTGCTTTCGTTTTGTCATAAATTGAATCAGCGTCTTTTGTTACTTTATTGGCAAGTTTTGTCACCCGGTCTGGTAAGTCTTTTGGTGTTTGGGTATATTGGGAAACAAAAGCGTTAGAAAGTGTGCTAAAGTCGGCATTCTGCATTTTTTCAATATTAT
>P_324
GTTTTTCTTCGTATGCTTGCTTGATACTTTCTTTGTTTGAAACTTCGGAAACTCCCACATTCCACCAATTAAGATAGCCTTCTGACATAGTTTTTGGTAGTACTTTCATTTCGATCAAAGTAGTTTTGCTTTGTGTTTTTGCGTCTTCCAGTGCGCTGATTAAATCTTCTTTCGTGTTGGCTCTATAGACTTTTGCTCCGTATCCTTCTGCAATTTTGGCGTAATCGACTTGCATGATTTGGTTGTCGCTATCGCGGAATTCGCAGAAAAAACTGTCGCTGCCGTTTGCCATTTGGAGGTTGTTAATGCAGCCAAAACCGGAATTATCGAAGAGCATAATGTTAATTTTTTTGCCGTATTGTAAGGATGTTAGTAGTTCTGAGTGTGACATGCAGAAGCTGCCGTCGCCAACGATGGCGTATACTTCTTGTTTTTTTGCTGCGGCCATTTTCGCGCCGAGAGCACCGTTTATTTCGTAGCCCATGCAGGAATAGCCATATTCTAAGTGATAGGTGTCTGGTACGGCTGGGTTCCAGAGTCGTTGCAAATCTCCGGGAAGTGAACCGGCCGAACAAACGACAATGCTATCCGGTGCCACGTTGTCATTAATTGTGATAAGTGCTTCTGTTTGCGTAAATTCGGTCTGCAAGCGGTCTGCATATTCGTTTAAGATCGCTTGGTCGAATTGATCTTTGATTCTTGGCGTAAATGTTTCTCGGTTGAATTTGGTGGTTTGTAGCCGTGCTCTTTCGTCTAGCCACTCGGTTTTGTATGCGGCTATCTTGTTTCCAAATTGGGTCTGATAACCTTTTAAAAGTGGCGCTAGTTCGGCTAGGGTTGCTTTGGCGTCACCGACAACTTGGAAGGCATCTAA
>P_325
AAGGAACTTATTTGACTCGTTATGCAGATAAAGTAACGATAGTACACCGTCGTGATAAATTGCGCGCACAACAAATTTTACAAGATCGTGCTTTCAAAGATGAAAAAGTTGATTTCATTTGGAATAA
>P_326
TCATTAAAATCGTACCAAACAACATCGCCAATTTTTGCGCCATTTACATTAATATACAACTGAATATCATCCAAAAAATTTCCGCTGGTAAGTGAGCCACTTGCTGTTGAAATAGGATTGAAAGTTAGCCTTGTGATAGTCTGTCCTTCAGGCACTATATAATTCCCTTCAAAACTCCCCCATGTTTCTCCATCAGAAACTCGCGACACTTCGGTTTGACTTTCTGGTGAGCCAATAAGTAAATCAGCCGTGTCTACCCCCATGCGCCCCGGTGTGAGAACTTCCAAGTTAAATTGGAACCTGGGATTGTCCAATGTCTTGATAAACTGGACCAATACCATCCGAGTTTAATTCAATAAAATTGTTTCCAGAAAAAGCAGGCACATTGTATCCATTACCATTTTGCCATACTTCAATATTCCCAGTTGGATTAGTTGTTCCCCGAGCGCCTACACCTTTTTGATTTACTTGCCAAACATTTGTCGTACCAGCATCTACACCATAATCCTCGATATCAACATCTTACAAATCATTATTTTTAATGGCCCATTTTAATTGCCAACCATTTG
>P_327
TCTCCTATTATAGGAAAATCTTTTACACATCCAAGCTCAGTAAAAATCGCCATTTTTTATAAAATCCTGGGGCTTGGTAACTAAATGTTGTTAAGGAGATATGGTGGCAGTTATTTGCTGTACCATATCTTTCTATTGGGGCCATAAATTGTGTACCACACCCCATAAGTTGTGTGCTTGGATCGACCAAAGGAGCACATATAATTCTCCGTAGCTGATTTTCGCTGTAACTCCTACGACTGTTTCCTACTTCACTTAAAGCCGCAAAGCCAATATCTATCTTTTTGGAATGTCATAACCTAATCTTTCTTTATGTTCCAAAAGCCCTATTACTTTTAGGTTCTAGTTCTTCCAGTGGCATTTCTTTTATTTTATATTGCATCCCTAACTCCTCCTTCATACAAAAAAGCATCACTAAAAAGTGACGCTCAGTAAAATTATTTTAAATTTGCTACTCGTCCATATCCAGCAATATATTTTTTCCAATAGCCAGATGTGATTGTGTTGTATTTTACGCCATTATTTTGCGCATTAAGCATTTTGCCATTTCCAACATAAATCCCAACATGTGCAACACCCTTACCATAATTGAAGAAAA
>P_328
TGACGCAATCAGAAAATAAACCTTCGAATTCAGATGCTAACAATGAGAAACTGAAGATTAAGCATAATGCAGGAGTAGTTGTTCAAGGAGTAGGTAATCTATTGATTCGACTATCCAGATGTTGTAATCCAGTGCCTGGTGATGCTATCGTTGGTTATATTACAAAAGGTCGAGGCATTTCTATACATCGTCAAGATTGCCCAAATGTTCAAGCTATTGAACCAGAGCGGCTGATCGAAGTGGACTGGGAAGATGCTGATTCACAAGCGAAAAATGACTATAATGTAGACATCAA
>P_329
CGTGAACGGAAAATGGTTTTTACTAATACTCGAGCAGCACATATATAATCATCTGTTTTGCTTTTTTAGTTATTTTGGCTCATAATAAAAACAAAATGACTATGGTTGGGGGTTTTAATATTGAGTAAAACAAATGCATTACCTTTAAGAGAAGAAGTACCAGAAAATCTAACTTGGGATTTAACTACGATTTATCCAAACGATGAAGCTTGGGAACAAGCATTTACAGATTTGCAAAAAATCACAGAAGAAAGCGAGCAATTTAAAGGGCGTTTATCGGAAAGCAGCCAGACACTATATGAAGCACTTCAATTTCGAGATAATGCATATGATTTAATTAGTAACTTATATGTATATGCGCATTTGAAAATAGACAAGATACGGCTAATGCGAGATCTAA
>P_330
CAAATGAATATTGGACAATTAATGCAATTTATTATGACAACAGCTGAACAAGAATCTAATAACCATGTTTCTCAAGCAGATAGTATGCTTCAACCAAATGTGGAAGATTAACAGCCTGTTAGCAAATGCTTGGGTTTCATACATAAAATAGAAGTATTTGTTGTTAGACTGGGATTTGTTATGGTTTAGATGAGGGAGGAACGAAACAGAAATGGTAAAAAAGAGTAAGATAGTTATTTTCTTTCCTAGTAGTTGCAATTATCTTTGGTGCTGTATTTGGTACCGCAAAAATGGTTATGCAAAACATCAACCTAGGCTTGGATCTTCAAGGGGGATTCGAAGTTCTATATGAAGTTTCACCAGCTGATGGCAAAGGAACTGTATCCAAACAAACATTGACAGATACGGTAACTTCACTCGACAAGCGTATCAATTCATTAGGTGTAGCTGAACCAAGTATTCAAATCGAAGGGGATAACCGTATTCGTGTTCAACTTGCTGGGGTAACTGACCAGGAAGAAGCACGAAAAATGCTATCAACCACAGCCCAATTATCATTTAGAGATGCAAATGACAAGATGATGATGAATGGTAGTGACTTAGTTGCGGGCGGTGCCAAACAAGCTTTCGATTCAAGCAACAACCCAATCGTTACGCTAAAACTAAAAAGTGCAGATAAATTTGCTAGTGTAACAAAAACAATACTAGCGGAAGCGCCTGACAATCAATTAGTTATTTGGTTAGATTGGAAAGAAGGACAAAAATACAAAACAGAACA
>P_331
TGGATCAACGCTTACGTACAGCTCCCCAAAGCATATCGGTGTTAGTCCCGTCCTTCTTCGCTCTAGTGCCAAGGCATCCACCGTGCGCCCTTTCTAACTTAACCAATTTACTTCTACGAAGTAAAGGTTGTTTTTCTGATTTTCCGTATCAGCGATGATACTTCCAATCAGATGAAAGATTCACTTTCAGATGATTCTCGGTTACTTGTGTTATAGATAATTACTTATCTATGCTAACTTTACTAACTTTCTTATCTAGTTTTCAAAGAACAATTTTGG
>P_332
GTTATTTTCCTGTACTTCGTTCAGTTACGTATTGCTAAGGTTAACCTCATTAGTGGGACACGAGACTTCCAGCACCTGATGTGCGTTAGAACACCTTTGTTAATAATCGCAAATCGATCCGTAATTTGTTGGATTTCGCTAAGTAAATGGCTAGAAATTAAAACAGAAGTACCATTTGTCGCTAAATCGCGAATCAGCGTTCTGAATTCGGCCATACCTTGTGGATCAAGTCCGTTTGTTGGTTCATCTAAGATAAGTAAAGCAGGGCTATGAATTAAAGCTTGCGCAACACCTAAACGTTGACGCATACCGAGAGAATATGTTTTTACTTCTTGATTAATTGCGCCAGTAAGCTTTACAAGTTCAACGATTTCACGAACGTGTTCGTCAGTAATATTTTTTTGACTCATACGTGCGAATTGCTTTAAGTTTGCCCATCCAGACATATACATATAAAATTCTGGATTTTCAATAATAGCACCTACTTCTGAAATCGCTGCTTTATATTCTGTGTCGACATTTTTACCATTAATAA
>P_333
CTGACGGAGCAACGCCGCGTGTATGAAGAAGGTTTTCGGATCGTAAAGTACTGTTGTTAGAGAAGAACAAGGATAAGAGTAACTGCTTGTCCCTTGACGGTATCTAACCAGAAAGCCACGGCTAACTACGTGCCAGCAGCCGCGGTAATACGTAGGTGGCAAGCGTTGTCCGGATTTATTGGGCGTAAAGCGCGCGCAGGCGGTCTTTTAAGTCTGATGTGAAAGCCCCCGGCTTAACCGGGGAGGGTCATTGGAAACTGGAAGACTGGAGTGCAGAAGAGGAGAGTGGAATTCCACGTGTAGCGGTGAAATGCGTA
>P_334
AGATGAACAGTTTATGAAATCGCGCCTAGAAGGCTATGAAGAAATAGTGAAAGAACATGGTTTGGAACCGGAAAGTTATTTTATTGCGAATAGTTCCAGTGTCGCGGAAGAAAAAGCATTTGAATTACTACGCTATAACTCAGAAAAAATTGCGATTGTTTGCGCATCAGATCGAATTGCCATTGGGGTTGTTCGTGCTGCCGCTGCTTTTGGTCGCCGTTTTGGTGAAAATATTGCTGTAACAGGGTTTGATGGT
>P_335
TAGTACTCGCAACGATTGTTCAGTTTTATATTGGTTGGCGGTTTTATGATGGGGCTTATAAAGCGCTTCGAGGTAAAAGTGCAAATATGGATGTATTAGTCGCACTTGGGACTTCTGCTGCATATTTCTATAGTGTAGTGGAATACATTCGTCACATGATTGATCCGAGCGTGATGCCGCATTACTACTTTGAAACAAGTGCTGTGTTAATCACCTTAATCTTGTTAGGTAAATTACTTGAATCATACGCAACATCGAGAACAACCGAATCTATTGCTGGTTTACTTGAATTACAAGCAAAAGAAGCGACCGTTATTCGAGAAGGAAAAGAATGGTTAGTGCCAGTAGATTCATTGAAAATTGGCGATATTATCCTTGTTCGTCCGGGTGAAAAAGTTCCGATGGATGCCGAAATTATTTCTGGTGAAACGAGTATTGATGAAGCGATGATTACTGGGGAACA
>P_336
TCAAGAGAACAGGATCTGGAAAATTAAAACGCAGACACGGCTTCACTAGCCATATGTTCGCTAACAAATCCCAAAAACAAAAACGTAAATTGCGTAAATCTGCAATGGTATCAGCTGGCGACTTCAAACGTATTCGTCAAATGGTCGCTAAAATGAAATAAGAGAAACAACATTTTTGTAAATTCTAGGAGGTAGACAATATGCCACGCGTAAAAGGCGGAACAGTAACACGCAAACGTCGTAAAAAGATAGTTAAATTAGCCAAAGGGTATTATGGCTCTAAACATTTATTATTCAAAGTAGCTAACCAAGCGGTAATGAAATCTTACCAATATGCTTATAAG
>P_337
TAAGAAAGATGATGCTCTAAAATTCATGGACTACATGAGTCAACCTGATGTGCAATTATCTTGGTTAAAAGATACTACAAACTCCATGCCAGCTCGTATGGATGCTTGGGAAGATGATATGCTGAAAAATGACCCTTACTACAAAGTATTCGGCGAACAAATGAAAACAGCTGAACCAATGCCACTTATCCCGCCAATTTGAGGAAATCGCTAAATTATCTGGAAAATCTTGGGAACAAATTTATCGTGGTGGTGCAGATGTACAAACACAAATGGATACTTTAACGATCAAGTAGAAGCACT
>P_338
ATGGTGCACACGAACTTGTTTCGGAACACTGATACGAGCTGGTGTAAAGTTTAGAATACCTTTTACATCTGCTTCAATTAAACGATCTACCGTTACTTGTGCTTCGTCAGCTGGAACTGTCAGAATAACTACTTCCACACCGTTTTCACGAACAATTTCTTCCATATCATTCAAATGATAGATTGGAATATCTTGTTGAACACTACCTACTTTCGCTGGTCTCTACATCAAATGCAGCAACGATTTTGATATTATTATTTTTCATGAAATTATAATGTAATAATGCTGTACCTAGGTTACCTACACCGATTAGTGCAACATTTGTCTGTTTGTCCTGGCTAAGTGTTTTGCTGAAAAAGTCGAGTATGTAAGAAACGTTATACCCGTATCCTTTCTTACCTAATGCGCCAAAGTCCAAAAATCACG
>P_339
ACTTTTTCTGCATCTTTAATCGGTGCGCTTACTGGAACTTCCAGCACGACTTTACCATCAAAACGTTCTTTGTTACGAACTTTTGTATCTACTCAAAATAACTACTTCGCCGATATTTACATCTTTTTCGGTTAATTCATTCTCAATTCCTGTTGCGCCTTGTGTTTCTACTTTAATGAGGTTGCCCCATTTTTTTCGCGCCTTTTTTAAGTGCTTGTGCTGCCATATATGTGTGCGCCACTCCTGTCGCACATGCGGTTACTGCGATAATTTTACGTTTCATATCTCTACTACGCCTCCATTTAAAATTCGAATAACTTCTTCTTCGTCTCTTGTATTTTTTAAATTTTCGACAATATCATCGTCCATTAGTTTCGTTGCAATTTCTGCAAGGATTTTTAAGTGACCGTCTGTTTTGTCAGAATCAGTAATCGCCAGTAAGAAAATCATATTTACCGGTTCGTCATCCAGTGATTCCCACTCAATCATTTCTTTCGTTCTTGCAAAAACGATGGCCGATTTTGTGACACTTTCACTTTTTCCGTGTGGGATAGCAATGTTATTTCCTATTCCAGTTGTTGAATGTGCTTCGCGATCCAAAACTGCCCGAACATAAGTCGCTTTATCCGCTAAAATACCATGTTCATCTAGCATTTCTGCCATTTCTTCAATTGCTGCTTCTTTTTGTCGTCGCCTCTAAATCAAAAGCGACTAATTCTTTTGTTAAAATATCTTTTACTTCCATACATCCCATCCTTTAACAAATGCTCATAAATTTCTGCAACTTTTAGTTGTGTCAGCTTCTCAAGCCATTTTTTATTATCAATAA
>P_340
CGTTTTATGAGAAGTTGGACGCGTTTGTGGACGGCATGCAAGATTTGAGTAACTTCGACGTATTCTACCACCAACCGGATTGGTGCGAAGTCGAAACAAACGTACATGTCTTCTTACGGCAATCAGCCACAAGTAATTGAATCCGTGAAAGACAATGCGACGATCGAAGACTTGATGAATGGCGATAACTTCTACGCAAACCAAATGCAACTACAATACAGGGACTGGCAACGAGCGAATCCAGATCAAGATGTGAGTAAGAAAGACTTTCAAATGGGAATGTTACATAGTCGGGCATTTGAATATAAATCGATTAAAGATGAACAACAAGAGAAAGAATTTTGGGTCAACATTGTGGCAACCGTGGTGATTGTGGGTGTCGTCT
>P_341
ATTCATGATATGATTAAATTTATTAAACCGACAGTAAAAGTCGTTGGAACTGGTTGGGTTGCAAGTGCCGGCATTACCATTTACTTAGCTGCCGAAAAAGAAAATCGCTTTAGCCTTCCAAATACGCGCTATATGATTCACCAACCTGCTGGCGGTGTCCAAGGTCAAAGCACAGAAATCGAAATCGAAGCAAAAGAAATTATCCGGATGCGCGAAAGAATTAATCGCCTAATCGCTGAAGCAACCGGTCAATCATACGAAAAAATCTCCAAAGATACAGACCGCAACTTCTGGCTTTCTGTAAATGAAGCAAAAGATTACGGCATCGTAAATGAAATCATCGAAAATCGCGATGGCTTAAAATAAAAACCAAAAGGTTCACTTACAAAATGAAGTGAACCTTTTTTATTCCCTTTATGGAGGACTTAAAATGAAATTAACGAAAGAAAATTTTCAAAAACTTGATCAAATTCATTTATCACTCGAAAACCGTCACTCCATGTCCGAAATTATCGCTATTTTAAGCGAATCTTATATTGAAATCACACAAAACGGTGTTGTTAAAGACTTTTCCTATTACAAATCGCTAACAACACTTGGCAATAGCAGTTTAGAAATCAT
>P_342
AAATAAAAACCTTTATCGTAAGGAACTAGCATGGATGCGTCGCGGTCCTCAAGGGCGCGCCACTAAACAAAATGCCAGACAAGACCGTTTCCACGATTTAGAGAAAAAAGTGAAAACAAAAACCGATGACTCAGAACTGGCGATTGATTTTGTTACTAGTCGTCTTGGAAAAGATGTTTTCGAACTGAAAAACTTGGAAAAACACTTTGATGAAAAACAAGTATTGCAGGATTTCAGCTTGATTATCCAACCTGGTGAACGCCTTGGTATTACAGGGAACAACGGAACTGGAAAATCGACTTTACTGAACATGTTGGCTGGAAAACTAGCGCCAGATGCTGGGGAAGTAGTCACAGGTCAAACCGTACAAATCGGTTACTATACGCAACAAAATGAAGAAATGGACCCGGATATGCGAATGATTGCTTATTTGCAAGAAGCGGGAGAGCAAGTCACAACTTCTGGTGGCGAAGTAATCAGTGTGAGTGCGATGTTAGAACGATTTTTATTCCCACCAAATTCCCACGGGAAGAAAATTGGTAGC
>P_343
CAAGGAGACAAGGGAAAATAAGCGCAGATATAATTTAAGTTCCAGGTCTTTTCTTTCCTCCCCCTTTTTTACGCGTCTCGCAATGCTTTGGTCGTTATTTCCGTTGTAAGCTGTGGTAATTCTGTTTTTCGATACCTTTTTCAGCAAGCATATCTGGTAAAATTTCTTTTAAAAAATACTTCACGCTAGCCATTTCTCGGTACTGATAAATGGTTGCAAGTGCTTCACTATAAATCTCCACAAAAATATTTTCTGGATTTCCTTTTTGAATTTCACCAAAGGATTCATATAACAGGTCTACTTTATCAGAAATTGCGAGGATTTTCCCTTCCAACGTACTGTCTTTACCTTCTTTAGCAAATGACGATAAATTGGTTGATACGTTTCTGGGATTTCTCGTTCAATAAAATTTTTTGTCATGCTTTCTTCTACTTCTGAAAGCATTTCAGGAGGTTGCTGTCGTTGCATATTTCACAGGCGTTTTAATATCCCCGATGAAAAGCTCTGAATAATCGTGGTTTAGCGCTTTTTCGTATAGTGCACGCCAATTCACTTCATTCCCAGCTTCTTCCTCTACAGCGCCGAAAAATTGAGCAATGGATGTAACTTTATATGAATGTTCTGCAACAGAGTGCTCTTGATATTTAAATTTTCCTGGGCAACGATAAATGTTTTCTAAATCTGATAAACTTTGGAAATATTGATGAATTCCATGTATCCTACATCCTTCGTTTTATTCTTCACGTTTTTGTTTTTTATTGGCCGGATTAGTGTTTTCGATTTCACGCATCATCAGCGCCGCAGCATAACCAATTAAAGCAATCATTGCGGCTGAGTAAGTTCTAAAATTATCGGTAGCAAAAATAAAAATAATTGCTGAAAATAAAAGTGTCGTCAGTATTCCCCAGCTAAACAACTTTGTTCCGCGCGCCGTTCCGACTTTCATATGCGAATAAATACCAACATAACAAACGAACTA
>P_344
TTAGAAACAGAAGAAATCGGAAAGCGTAATAAAAATGATAAAACCTGCTAATTTTAGTAGGTTTTTTATTCTATTATATTGCTCTCTTTTAGGTTGCAAAATTTTACTATAGATTTTGGAATGTAAACGCTCTATCATTGAAGTATACTGAAAAACTATTAAGAGGGTGTTGAGCCAAATGTCCATTTTAGAAAAGATTAAAGATGCCGGAGTTGTTGGTTGTGGTGGAGCGGGCTTTCCGACCCATGCCAAATTTAGCGGTGAAGTGGAATCTAATTACTAACGCAGCAATGTGAACCGCTCCTAAAAACAGATCATTTTGTCAT
>P_345
TTCTTTCTAGTCATACCAACCATGTAAAAATAACCTCCTGAAATAGTTTATGTTCTTTTTAACGTAGTAACGTTTGTTCTTCTTCATAGATTGGCACTTGGAATAATTGGTGAATGACTAGTAAAGCCGCACCTTGTAACCATGCAGGATCCTCTAAAGAAGTTGTAGTAATTTCCGTTTCAAAGCCAGCCCCTGAAAAAAAGTTTTGTGAAGCAATTTCATCAATTTTAGTTAAGAATAAGTCTCTATGG
>P_346
AAAAGAAAATATTCGTCGGTCTGCGGCTCCGAGAGAAGAAGAACAAGTCGAAGAAGAAACAAAAGAAGAACCATCATACGATTACAGTAAAGGTTGGAACAATCAAGGAAACCCTTATACACCTCCAAAAAGTCGTAAAAGACGCCCAGAGACCGACTCCAGAAAATCATGAAAGAGACGAAGAAGAGGGCGGCGAAAATTCTTCTAAAGATCGTGAAGACTCCATGCGCAATATGGTTAATGATTTATCCCAAGCGGGTGAAAAAATCGGTTCTTTCCTAAATAGTGC
>P_347
CTTCTTCACCTTGCCAGCCACTGCGTAAAAAGTCTAATAACACCAGTTTTTCTTGTGTTAATTGGTGGCTGTCCTCTTCTAACCAATCTTGTTCATTTTGTTTTCTTCTCGTTTGATCGACATCCGTTTCTGCCATTATTTTCGCTTTTTTAATTTGTTGGAGTTGTTGTTCTAGTTGGCGGTGTGCGCTATCCAATTAACGCACCTCCAACTGATTGATTTTTTGTCCCATGACCTGGTCTTGCTTGGCATAGGCAATACCCATTTTCTTTAATCGGCCCGCATCTTGCTTGGTCACGTGTTGAAAATCCTCCACTACGCCTACCAAATCAATCAATGCCGACCGCAATTGATCAAATTCAATTGGCTCTGGATCACCATGTCCCGTTTTTTAATGGTAAGTATCTTCCCGAACTTTTACTTGCCAATTTGGTTGCGTGA
>P_348
CGTTCCTATCAAAACAAAAGAAAGCTTCCTTGAGCATGCGGACCAGTTCATTAATGGGATTGTAATCGAGGAAGAAGATTTCGACAAACTCGCAGCCCTTCGAAGTGAGCTAGAAAAACTATCCGATGTTTCTATCCTTTCTTCCCATGCCAATAATATCGAGATCTTACCAAAAGATATGGATAAAAAATACGCCGTGAAAAATCTCGCTGCACATTTAAATATCAAGCCAGAAAATGTAATTACTTTTGGTGATGGTGAAAATGATATTGGGATGCTTGAAGTTGCTGGCGCAGGGGTTGCGATGGAAAATGCAAGTGAACTAGTGAAAAAAAGTGCTGATTTTGTTACTACTGATGCCGATGGAATTTACTACTTTTTTGAAAAAATATCTTAATCGTTAATAAAAAAAGCTGCCCACGCGGACAGCTTTTTTATTTATTCTTCTACGGAAGCAGCTTCTTCATAGTTAATTAATGCAATTAATCCGCCAACAGCAAGTAGTACGATTGGCAGTAAGAACATAATCGAAATTGACATTGTACAGCCAATTGCAGCTGCCACCATCATTGCCCCACCAAGACGCGGCTTATGCGAAACAATAAACGATCCCGCAAGTCCCACTCCAGAAAGCACAAGTGAACCAATCGTTAACATATAGAAGAAAAATGACTCCTCTTCTAATGCCTGTGAAATATCAGGAATAACTAGAACCATCAAACTAAATCCAATACCCAGTGCCGCCCCTAAAAAGCCAAGTAATCCTTCAACTTTCATGATAAAAACTCCTTTTTTATACGCATTTTCTTTTATGTTATCATTTTAACAAAAAATTGAATAGTTATCAGCTTGGACAAATGATTTTTCGTAAATTACTTCTAAATAAGCAGACGATTATGCAAACAATTTACCGTTTTCTGTAAATTCAAAAAACAAATTGACCAGCTCTTTATATTGTGATACGCTTAACAAGTGGCGTTATA
>P_349
GATGATTTAAACCGAGTCCATGGAAGTAAAGGAATTACTTGGGAAGCATGTTAGAAATTACGAAAGCTTTATGCATGTGTTTTCCAAGATTGTTTTCTCAAGCAAGTAGACAAAAAGTGTATTTTGGCCGAACGGAGACCTCTAAATCAACCGGAATTTCATGACATTAATAAAGTCCGTGAGATGCTTCATTTGATGGAAGAAGACGAGATCTGTATGAATTGTTTAGGGATATTCCCGATGGTCTTCAAGTAAAACCACGAGAAAACAATAATAGTCTAATGGAAGATTGTAGTATCATTAGCAACATATAATATTGCTGGCGAACGCGTTGGCAACTGT
>P_350
TGGAATATCTTGTTGAACACTACCTACTTTCGCTGGATCTACATCAAATGCAGCAACAGTTTTGATATTATTATTTTTCATGAAATTATAATGTAATAATGCTGTACCTAGGTTACCTACACCCATTAGTGCAACATTTGTCTGTTTGTCCTGGCTAAGTGTTTTGCTGAAAAAGTCGAGTATGTAAGAAACGTTATACCCGTATCCTTTCTTACCTAATGCGCCAAAGTACGAAAAATCACGTCGAATCATCGTCATCAACTTTCACCGCTTCACTTAATTCCGCAGATGATATTCGTTCCTTACCTGACTCATCTAAGTATTTCAAGTAACGATGATATAATGGTAAGCGTTTTGCTGTCGCTTGTGGAATTTTC
>P_351
CGGTTATCGTAGTCGATTTTGGCACTGCGACCACATTTTGCTATATCGATGAATCAGGGGTATACCAAGGTGGCGCCATCGCTCCAGGGATTATGATTTCGACCGAAGCTCTATACAACCGCGCTGCTAAACTACCACGCGTAGATATTGCTGAATCAAACCAAATCATCGGCAAATCCACCGTGGCATCCATGCAAGCGGGCATCTTTTATGGTTTCGTCGGCCAATGCGAAGGGATTATCGCAGAAATCAAAAAACAATCCAACGCAAGCCCAGTAGTAGTTGCAACAGGCGGGCTCGCTCGGATGATAACAGAAAAATCTTCTGCAGTCAATATTTACGGTATGCGTTAACATTAAAAGGTCTGAGAACTTCTATATAGAAGAAACAAACCAACTACAGAAAAATAAAAGGAGTTTTATATAATGAGTGATTATTTAGTTAAAGCGTTAGCCTACGATGGCATGGCGCGTGTATATGCAGCAGTAACTAACAAATTAATTAAAGTTGCCAAGAAGACATGATACATGGTCCGTCTCATCCGCCGCACTTGGACAACGATAGACGGAACATATCGGAGCAATCCGAAAAAGAAGACCAAAAAATAACTGTAAAAATCGAAGGCGACGGCCCAATCGGTCCAATCGTAGCTGATAGTAACGCGCAAGGTCAAATCAAGAGGAACGTGACCAATTGCAAGCGTTCACTTCGACCAACTAAATGAAACT
>P_352
GAACCGACTTTATTAATCATAAATGTCGGCGTCATAAGATAATCATCTTCGTAATAAGTATCATAAAATGTATTAACCATATTTAAAAATTCTTCACGTTTTGTAGAATACTCAAAAGTTGATAATGGTAGCGTACTTAAAAATGATAAATCAATATGCTTTTCCATGCAGATAAGCTTGTTATTTCTTTCGTTAGGGATAAAGCTTTTACTATCATCCTCTAAATTAATTGGTGATCGATCCAAATATTTTTCAATATAATCATTTTTTGTGGTTAGATAGTAAAGAGGTAGTTCAGGAAAAGTGTAAATACCCTCACTTCTCAATTCAAAAGTTTTTTCTATTGGTATATCAGCTATACTATAGTGTACTCCATCGATTCTTCCGTTTGAGTTGCTGATTGCTATTTCTATTTTATTGCCAAAATTTTTTGTTGCATTAATAAACAATTTCCCCATTATATTCCCCCCTTTTCTATATTCTTCAAAATAAAGTAATAATCTGGAATTCTTGCAGAGACACTTTTATCGGTCATACCTTTTAACAATCTATACAAAACATTTTTATCATCTCCAAAAAAACTATTAATCAAAATATGATTTATGAAGTCTCGTTTATTAGATCTCAGTTAATTTTTCATTAAAGTCTTGTTGTCTACCATTCTCTCTTAACCATTGCATAATACCACAACACACAGGAGAATTTTCAATAAAAAGATTTTCTTTTAGCGCATTTAAAAGTGATAGTGTTAG
>P_353
TGATTGGAGGAATTCTTATGTTACAACAATACGAAAAAAGTTTTTAGTAGCAGTTGATAAAGATCCAAAGAAGCAGAAAGACATCCAAAAAGCAATTCAAGTGGCTAACCGTAATAGCGCAGCGCTAAGTATGGTACATGTTATCGATACACGCGCGTTTTCATCTGTAGCCAATTACGATACAAGCGTGGGCAAACGAAGCTACCAATATGCAGATGAATTACTTAGTGGCTATAAAGAAGATGCTTTAAAAGCCGGTGTAACAAAAGTAGAAAGCTACATTGAGTATGGTTCTCCAAAAACAGCTATTACAAAAGAAGCAGCAAAAGCATTCCAAGCAGATTTAATAAGTGTGGTGCAACTGGACTTAACACTGTAGAACGTTTGTTTAATTGGTCATGTATCTGAGTATATTATTGGCTTCCCCTTGTGATGTTCTTGTAGTACGTAATGATGTTCCTGATTATAAAGAAGAAAAATAAGGGGTCAAAAAAGGCTAGCTCTTAATTAAGAAGGCTTAGCCTTTGTTTTAATGATTGTTTTTAATTGTTTCTCGAGCAATCATTAATTTCTTCGTTTGTCCAATGATGATAACTTTTACCGGGGAGTGCGGTCGTTTTAAGGAATCTTTCTTCTCCAGCTGGTTAAGTGCTAGATTCAGTATCGCCCATGAATTCAAGTCCACGAAGTACA
>P_354
AGCATATAATTACGATGAAATTAGATTCCCTTCATGGGGTAGATGGCCAGATCCAAAAGGGATGGTTGACTATATCCATGACAACAAAATGAAGTTAATTCTTTGGCAAATTCCGATTCAAAAATACTTAAATCGCCAACAACACCCACTAAAAGACCGCGAAGAAGCCTATATGATTGAAAAAGGCTATGTAGTGAAAAATCCGGATGGCTCGCCATACCGTATTCCAGAAAATTGGTTCACAGAAAGCTTGATTATGGATTTCTCCAATGAAGAAGGAAAAAATGGTGGTTTGACAAACGACAATACTTAATTGATATTGGGGTCGATGGCTTTAAAACAGACGGCGGCGAATTCGTCTTTGGTGAAGGTTTGCAATTTGCTGATGGTAGACGTGGTGATGAAATGCGTAATCTTTATCCAAATGACTATGTGGAAGCTTACTACCAATTTGCGCAACAAAATGATGGCATGACATTTAGTCGTGCTGGCTACACTGGCGCGCAAAACTTCCCGGCGCACTGGGCTGGAGACGAACGTTCCACTTTTGATGCATTTAGAAGATCGCTCATTGCTGGACTTTCCGCTGGATTTTCGGGAATTCCGTTTTGGAGTTTTGACTTTGCAGGTTTTAACGGCGATATTCCGACGGCTGAGCTATTCATTCGTTCTGCTGAAATGGCTACTTTCTGCCCGATTATGCAGTATCATGCTGAAAGTAAAGCGGAATTTAATCAAGACCGGACACCGTCAATGATCCTTTCACGGACTGGTGACGACTCGGTCATCCCTATTTA
>P_355
GATGGTAATTAACTGGATTTCTGGGTCTTTTAACAGCTCGTCTAAGTCGGTTGTATAGTGAACCCCTTCAATTTTGTCCCATGTGGCTGTTTTGGGATTTCGATTATAAATCATCTTCACTTCAATATATCCCGCTCTAAAATAAATGGTAAATGATATCTATTCGTACTTTTTCCGTTTCCGATAAAACCCATTTTGACAGTTTACTATTTCCTCCTTATTTTAACAAACTAACAAATTTAGCTTAAACGCTGCTAATTTATCAGTGTATATATCTCACTTGTTACCCATCCATAGTACTACACTAACGCGCTATTTAGCCAATAAAAAACTTGCTAAAACGTCTGTTTAAGGCGTCCTAACAAGTTTTTATTTTCTATTAATCACATCACTATGGTGTTTGGGTTCTTATTGTGCTTTTACAAATTCTGCTGATTTGTCGCCAGCTTGACGTCCGAAAATAATGATTTCAGCGACAGAGTTTCCGCCAATACGGTTTTCCCCGTGCAAGCCACCAGTTACTTCTCCCGCAGCAAATAGGCCTGTGATTGGTTTACCGTCTTTGTCTAAAACTTCTGTATTTGTATTGATTTTTACGCCACCCATTGTGTAATGAATTCCTGGTCCGATTTTGATTGCGTAATATGGTGCTTTAGATAAATCATTATCCATTGCGGTTGTTCTGCCGAATGCTTCGTCTTTTTTGTTTTTCACACTTGCATTCCAAGTATCTAATGTTTTAGTTAGCTCTTCTTTTGGTACATTGATTTTGCCGGCTAATTCATCAATTGTTTTACCTTCTTCCACAAAGCCCATTTCTTCATATTGCGCGATAGCTTTGACGCGGTCTTTCACGCCTGAATCAAATACTAGGTACGCGGATTTTTCTGGTAATTTGT
>P_356
GGGGTACCTGAGCCATAAAATTTTAACTTAAAATTTTATCACTTGCTTAGCAAAGTTATTCATAATTAATCGAAAATACTAGATTTCCCGTATATTTTCCAGCCTGGATATTTTCTGGGGATTCTATTTCCACGACTGCATCGCCTTCTGTTATTTCCGAACCTGGGGCTAGGGTTAAAATGGCGCTTTTCCGGATTATTTTCGAACCATCCCAACTCAGCGAGCATTGGACTGTTGTGTCT
>P_357
TTTTTTTTTTTTTTTTTTTTTTTTTTTTTTTTTTTTTTTTTTTTTGGCGGATCAATTCCGGTAGTTTTAGTATACCGGAAGTTAACCTTGGGGACAATGCTTCCACTGGTGGTATGCCTAGCTCTCACTCGGCTGCGGTTACTGCGCTAATGACAACACTCGCAATTGAATACGGGCTCGATTCACCTTATTTCGCGATTGCTGTTGTATTTGGTATTATCGTGATGTTCGATGCGACTGGCGTTAGAAGACAAGCCGGTGAACAAGCAGTTGTTTTAAACAAATTAGTAACGGATTTCCAAGACTTCGTGGAACATGCAAAAGGGCTCGCGGCACCTGAACAAGAAGAAAAAACGAAGCATTTAAAAGAATTACTTGGCCATAAACCGATGGAAGTTTTCTTCGGAGCACTTACCGGGATTGCGATTGGATTCATTTTAGAAATGTTTATGTAAATGAAAAGTTGACTCCTTGTAGTCAACTTTTTTTGTTTGTCGTTAGTTTACAGCTTTATGTTAGAGGGAAAATCATGATATCAACAGATTTTACAAAAGGGGCGAGTTTCAGTGAAAAAGGTAACACTTATTTTTGGCATTTATACTTTTATCCTCGGAATCATAGTGGGAATAATTGCCGCTTTATTTTTAGCAATGGTTCATTTTGCCACGACTTTTTTATGGGATTATCTTCCTAATCAGTTTGATTTTTCATGGTATTATCCTCTACTAATCGGTTTGATTGGGAGTTTTTTTGTAGGAATGGTTCAGCTGAAATTTGGTGACTATCCGCGGTCGATGCATGACAATGTA
>P_358
CCGCTTCTGTAGGTTGTTTTTCCGTTACTACTTCATAACTCGCTGTATCTTCTATAACAGAATCGCTCGCTTGAATAAGAAGTCCACCATTTACAGATGTTTTCTCGAAACCTTTTACGGAACCGGCAAACGGAACAGTTAACAAGCGAATATTTTTCTTTTTCGCTAAAATGGCAAACGCTTCTTCAGAGAAACTTGGCGCAATAATAATTTCTAAGAAAATTTTGCTCATATGTTTGGCTGTTTTCGCATCCACTTCTTTATTTAAGGCAACAATCCCTCCAAAAATAGACGTTTCATCCGCTTCATAAGCTTTCAAATAAGCTTCTTCAATATTTTCTCCAACACCAACGCCGCATGGATTCATATGTTTTACTGCAACCGCGACCGGCTCTGTAAATTCACTTGCAATTTTAAGTGCTGCATCTGCATCCCGAATATTGTTGTAAGATAACTCTTTACCGTGCAACTGTTTCGCGGAACTAATTGAATTTTCTACCGTGCCAGGTTCTGTATAAAAAGCGGCATCTTGGTGAGGATTTTCACCATAACGCAAAACTTGTTTTCGATTGTAAGTTAATGTTACTTTTTCTG
>P_359
CTTGTCCCTCGAGCCTTTTCAGACATCATGTCCATCGTTTGCATTGATATTTGAATTTGTACTTTCAAACCTACTCTACTTCTCGCATTTCTTTTATTCAAATGAAATTTGTACTGTATTTTCATTTGTGCTCTGTTTTACCTGGTGAATAATTTCTTGCACTTCAGATTCAGAAAGCTTTTTATTTTCATATGGAGGTTCCCAATTCTTCATAGAATCTTTAAATACAACAAATTCACCTCCAACTAACATTTCTCCATCTGCTTTCACTACATATCCATTCTCTAAATCAAATTTCACCTGTGAACTATTACCTGTAATTTTCATTTCACTTACTTCCTTTCAAAAATTATTTTTCAAGTCCTGTTTTAGGATCAATCGTTGTTAA
>P_360
AAATTGCATCATTAAAACAGCGCCTACAGCAAAGTTTGGCGCAATTAACGCACCGATTTTTTTCGATTCTGCAATCGATCTGTCACTAATTTGTTCTGGTGTAAAACCTGTTGTACCAACGACCGCACGTACGCCGTGTTCTAAAATCGTTTTCGTGTTACTATACCCTACTTTAGGGGTCGTAAAATCAACGACACAATCCGGTTTTATTTCTTCTAACATCTCGCTTAAATTACCAAAAACAGGTACATCTAACGAGCTAAATTCCACTATTTCATTTATATTTTTTTCTTTTGGTTCATGGTCAAGTACGGCTACTAACTCTAAATCTGCTTCTCTTAAAACAGTTTTGACAACCTCGTGTCCCATTCTTCCTTTAAATCCAGATACTGCTACTCTCATTTTGCTTTTTCCTCCTTTTTTGTCCAACGATCTTTATCGCGTTCTTTAAATTTTGCCATGACCGTATCGTGTGCTTTTTCCATATCAATATCAAGTGAGTTGGCCATGCAAGTAAGAACAAAAAGGCAATCACCCAGTTCCTCTGTTGCACTGTTTTAGTAGGTTCACTTGTTTTCTTCGGTTTTTCGCCATAATAATGGTTAATTTCTCTGGCTAGTTCTCCGGTTTCTTCTGTAATTCGGGCCATCATTGCTAGTGGGGAAAAGTAACCTTCCTCGAATCCACCAATGAAATCATCCACTTCTTTTTGTATTTCTGCCATTGTTTTCGCCATCGGCTTTCCCCCTTTCTATGTGGTAAACTAAAATAGATTTTAAGACTAATTGA
>P_361
AAGATATTTAGAATTTGAAAATCAGGTGATAGCAAATGATTAACCAAAATTTATATTATCAGTCAGTAGCAAATTCCAAGCCAATCGAAATTTATCTATTTTTTGATCCAGCTTGTGATGACTGTTGGAATATTGAAGCGAATATGCTGCGTTACAAATGGAGTACGGGAACTAT
>P_362
AGATGTGGAAAAAATTCTTGCTTCTTTTTGAGGAGTGAGCTGTGCTGAATCACTGTCAAAATAAATAGTCAAATTAGTTTAGTTTGTAGTATAATGGATAATTGGCAGTGGAATTAAAGGCATCTAAGCAAATCATGATGAACGAGAGAACCGTTTGAAGATCATCCGAATGACGTATATGTTCTACCTTGATCTGTTCAGCCGCAATACTTTTGCGAGTGACAGTTCTTCTGGTTTTTACGGATTTCACTTTTACAGGTTGTCTGAAAAGCTGGCGAAATGTGTTGCCTTTTAATGAAGTGCATCCATTTTTGCATGTTTTACGTTTTTTTCATGTAAGAGAAATAGTTACACTGAAAGGATTAGGCCTGCATCAGGAACAAATCCAAGAATACAAGAAGGAGGTAGCAAACATATGGCAAAGGAAGATGTTATTGAAGTAGAAGGCGTAGTACAAGAAACTCTACCAAACGCGATGTTCAACGTTGAACTCGAAAATGGTCATAAAGTACTGGCAACTGTTTCTGGTAAAATCCGTATGCATTACATTCGTATTTTACCTGGAGATAAAGTGACAGTAGAGCTTTCTCCATACGACCTGACACGCGGAAGAATTACTTATCGTTTTAAATAATTTGCACTCCGAAATTGAATTTATATACCGGTCTGGTTTATCCAGCTTAGAAATTATCGGTTTATAGAGACATTTTCTCTAATAAACAAGGAGGTATATCTATATGAAAGTAAGACCATCAGTGAAACCTATGTGCGAAAAATGTAAAGTTATTCGTCGTAAAGGTAAAGTAATGGTAATTTGTGAAAATCCAAAACATAAACAAAAACAAGGATAAGA
>P_363
GAGGATTTAATGAACAGACAAACAGAATTTACATTACTTATTGTGGGGGCTTCATTAAGCATTTTAACTTTTCTAGGTGCTATGTTGTATACCATTATTTTTGGACTTAATACCCTAATGGTAGCTGATACTTTTGGTTATTATAGTAGCTCAGAAGAAACGATTGTACTTGGGATAATTACTTTCTTTTCAGTAGTTGCTGCATTTTTTGCACTCGGATCAGCAGTTTTTGGATTTATCGGTGCATTTAAAGTTAAAAGTGACGGGCCAAAAGTAAAAACATTAGGCGTTTGTTTATCGTTTTGGGTGGATTGCAAGTATTTACTATTCACGGAATTTTATTTTTGATTGCAGGAATTTTAACAATTACAAAAAAAGAATACAAAACAAATTCTAAAGAAGATGAGGGGACAAAATGGGAATGATAACGTTCTTACCAATATTTTTTATTTTTGCGATTTTTTTAGGACTAGCAGCAAAAGTCCTTTTAGCAATTTGGATTTATAAAGATGCTGAACAACGCGGAATGAACGCAATTCTTTGGTGTCTGTTAATGGTTTTCATTAATGTCATTATTATTCTTGTTATTTACCTGATCGTACGTAATAAAGGAGAAGTCATGAAGCAAAATTTAGGACTACTAATTAGTGGTATTGGTATTGCGGTACTAAATACATTAATGGCGATTATGGCTTTTATTTTTATAATCTTTTTTGCGGTGAATGATGGTGGAATGCATAATATGATGGACGGTTATAACTATGATTATGACGACGGGTACGAGTACGATATGGATAATTTTGAAGATTTTTAATAACACCAACGAGA
>P_364
ATGAATGGTGCGGAAATCCGCGATGAACACGGCAAAATAATTTTGCAACATCCGATCGATAGAAACCTAGCAAGAAACACTTACAACACGCTGACTGAATTAGGTATGTATACCGAATTTTTCACTGACATGGGCCCAATCACAACAGACAAAGCTCGTGGCAAAGAATTTATGATTGAAATGCACAAACGCATCCACCCAGACGTTCCCGCAGAAACCATTATGGACAAAGTAGAAGAACGTTTTGAATCGAAGGACGTTCACGAAATTCCAGATGTAGAACGTATTTTAGGCAATAAAGATTTAACCATTCTAAAATTCATTTCCTTCTCTTCTGATAAAGACATTCTTGCAAAAGCCAAACAAAAACTAGAAAAAGATTCCGAACTATCCGTTACATCTTCTTTCTCTGATAATATTGAAATCACTCACCGCGAAGCACAAAAAGGTATTTCTTTACAATATTACGTAGAAAAATTAGGCGTAACACTTGATGAAACTTTTGCAATTGGAGATAATATGAATGATATTTCGATGTTAAAAATGGCTGGTTATAGTGTAGCTATGGGTAACGGCGAAGAAGAAGTAGAAAGACCTTGCAGAACACGTAACCCTTTCGAATGATGAGCACGGCGTTGCAGCAGCCATCTATAAAATGTTAGAAACAAATGACTAAAGTTTATTTATAGGAGGAAACACGAATGACAATCAAAAAAACATTAACTATTGCAGGTTCTGATTCAAGTGGTGGTGCTGGTTTACAAGCAGACA
>P_365
TAGTTATTATTTTGTGCCGTCGAAATACACAGTTCCCAGTTACCAGTGGAGATTTTAATTTTACTTCCGCTTGTTTTACCACCAACTGTGGTTGGTTTAGTTTTACTGAACGTCCTCGGCCGCAATCATTTTATTGGTGGTGTGCTTTGGGATACTTTTGATTTCAGCTTTATTTTTTCCCTTAGCGGCGCAATTGTTGCAACGACAATTATTATTTTACCAATTATGTATCAAGGTTTGAAATCAGCATTTTTATGATTGATCACGAACTTGTATGGGCAGCAGAGACTCTTTCAGCGAATAAAAAACAAATTTTCACAAAAATTATTTTACCGAATTGCTGGCAACCAATTTTGAGCAGGGGTTTTGCTTAGTTTTTGTCGGGCGATGGGTGAATTTGGCGCAAGTTTGATGGTGGCTGGTTATATTGAAGGCAAGACGGATACCATTGCTTCAAGCATCTATTTTATGGTGCAACAAGGAGACATGCGTACTGCGATTTAT
>P_366
AACGATTAAGCCTTTCTCTTTGGCTAGCACATTGATTTCATTAAGTTCTTCACTACTTACAGTTATCGCTTTTTCAGCTAAAACGTGTTTGCCGTTATGTAAACTTTTCATGATAAATTCATAGTGGTTAGAGTGTGGTGTAGCGATATAAACTACATCTATCGCCGGATCAGCAAGCATTTTGTCA
>P_367
CAACTGCTACATCACTTAATAGCGGATTGATTGGTAGCGATGTAAGGTCCTATTTAGCGCATACAGGTCTTCTTTACAACAAGGGGTAGGTGTTCGTTAATGAAAGTAGTAAAACCGATAACAAATGCCCCTCCGTTGCCTCTTGACTGGCTAATTCATAACATTAGTTATGAAGCGTATAAAGAAGAAGATAGACATAATCAAGTCGTTTATGAAAAAGGCATTGAGATTGAACATGTTCGTGTTGATTTCTCAAAATCAAATCAAATCGCGGGATTATCCGATAGTGATAGATATGACGCGGTTATCTTTATTGATGCAGTGAACAGCATGAACGTGCCAGCTGATTTTATAAGTAGATCGAATTTTTTTCTCTGGAAAAGCTTATAAGATTGTCAAAGTTATACCTTGTTATGCGACCTCTGAAAATGTGCACCATTGGGAGATAGAGGTGGTTT
>P_368
GTTGCTGCACCGGCGCTATTTTTACAAGAATTAGTTCGTCTTACTGAAGGAACTAATCTTCGCGTAGCTGCACAAAACTGTTATTTTGAAGACGAAGGTGCTTTCACTGGCGAAATTAGCCCGTTTGCACTTGCTGATTTAGGTGTTTCTTATGTTATTATCGGACACTCTGAACGTCGTGAGTATTTCCACGAAACAGACGAAGATATTAACAAAAAAGCACATGCAATCTTCAAACACGGCATGACACCAATCATTTGCTGTGGTGAAACATTAGATCAACGTGAAGCTGGTCAAACAGATACTTGGGTACGTGGTCAAATCCGTGCAGCTCTTGCTGGATTAACGGAAGAACAAGTAATCAAATCTGTTATTGCTTATGAACCAATTTGGGCAATCGGTACTGGGAAATCTTCCACAAGTGCTGATGCAAACGAAACTTGTGCAGTTATTCGTGCAGAAGTTGCAGACGCTGTATCTCAAAAAGCAGCAGACGCAGTTCGTATTCAATACGGCGGTAGCGTAAAACCTGAAAACATTGCTGATTATCTTGCAGAGTCCGACATTGACGGCGCTCTTGTAGGTGGAGCAAGCTTAGAACCAGCATCGTTCTTAGCATTATTGGAGGCAGTAAAATAAAATGAGTAAATCACCTGTAGCAATTATTATCCTCGATGGTTTTGGTAAACGTGCAGAAACAGTAGGTAATGCTGTCACCTCAAGCAAACAAACCAAATTTCGACCGTTATTGGGCTAATTTTCCTCACGGGGAACTTAAAGCTG
>P_369
GCATGAATACTTTCTGAGCCATCACGAATTACTTTGGCAACCGGCGCAGACATTTCTCGTAATGCATCAAGCGAACTTTCTGTGTTTTTCCTCGTCTGAACTACGCTAATAATCGAGTTGACAATAAGTACTAAAAAGATGATCAGCGATTCAACCACTTCGCCTAAAACCAACTGCACTAAGGCAGCAATGACTAAAACAATAACCATTCGATTTTAAATGTTTCCAGGAAAAGTTTCCAAAGTGGATCTTTCTTTTTATTCTTCAGTTCGTTAAAACCGTATTTTTCTTTGTCGTTTTGTTACCTCACTAGTTGTTAAGCCTTGTTCTGTTGCTTCTAGTTGTGTAAATGTTTCTGCCGCGCTTTTGCGGTATATATTTCCAATCATGTCAGCCCCTTCC
>P_370
AAATCGAATCAACAAACTTCAGCAGCGACAAAAGACGTTATTCAAGGCAATTACAAAGCTGGATTGAAGGAAAATAATTTTGATGAAATTGGTGCACTTGCCATTGATTTCAATAAAATGACACAAACCCTTGAAACATCTCAAGAAGAAATAGAACGACAAGAGAAGCGGAGACGCCAGTTTATTGCTGATGTTTCTCATGAAATGCGTACCCCGCTCACAACGATTAGTGGCCTCACGGAAGGTTTAGTAAATGATATTATTCCAAAAAGTGAAACAGATCGTTGCATAGCACTCATTGATACAGAAGCTAGACGTTTAACGAAACTAGTCAATGAAAATTTAGATTATGAAAAAATCCGCAGTAACAAAATTAAACTT
>P_371
AGATTTAATTTTACTGGATATTATGCTTCCAGGTCGTGATGGTATTGAGGTATGTCGTGAAGTACGTAAAAAATATGATATGCCAATAATTATGGTAACAGCGAAAGATTCAGAGATTGACAAAGTTATCGGACTAGAACTTGGTGCAGATGACTACGTAACGAAACCATTTAGTAATCGCGAGTTAATTGCTCGAGTGAAAGCCAATTTGCGCCGTCACAGCCAAGTCAGCTCAAATGCAGCCGAGGAAGAAGAAAACAGCGAACTAGAAATTGGTTCTTTGATTATTCATCCGGATGCATATGTGGCTTCTAAACGTGGAGAAACAATCGAACTAACACATCGTGAATTCGAATTACTACATTATTTAG
>P_372
TAAGCATTGCGCTAATTCTTCTGAGCTAATACCGAATTCAAGTAATCTTAATAAAACTCCGTAAGCATCTCCGGCATGAACCGTGCTTAAAACTAAGTGACCGGTTAATGCAGCACGAACAACTATTTTAGCGGTTTCTGCATCGCATCTACCCCGATAATTAAAATATCAGGATCATGGCGTAAGACGGAGCGAATGATGGGTGCATAGGTAATGCTTGCTTTTTCGTTCACTTCGATTTGGAGAAAGCCGGGAGAATGATGTTCAACAGGATCTTCAATTGTAATGATTTGCAGTTCATCTTTATTTTCTATAGAAGAAACAAGGCTA
>P_373
TGCCCCTCATCCGAGTTATTTCAGCCTCAAGCAAGAGTTGGTCCCCCGGAACAACTTGACGTTTAAATCAGCAACCATCAATTCCAGCAAATAAACCAATTTTACCTTTATTTGCTTCACTCTGCATCATTGCAATTCCACTAGTTTGCGCTAGAGCTTCCACTATTAAAACTCCTGGCATTACAGGATACTCAGGAAAGTGCCCGTTAAAAAATTCTTCATTTGCTGTTA
>P_374
TGTATGCGCCCAAGTTTCGCTCAACGCACAATCCAAGTTGGTTCAAATATTTCCAAACTCGAATCATTTGGCTCTTTAGAACAAGCATTAACCAATTTAGGTGTTTAAAGTACAGATAAATGGCACTCGTTGTCATTCATTTTTTTGTTATAAGAAAAAGTTATCGAATTATAGCGGATTCTCTTTGTTTACTTATCGCCCGTTTTTAAGTACAATAGATAGAGAGACCAATCGTTTCAAGAATTGAAGGAGGAAACGTGGATGACTAATTGGAAAGAAAAAGCAAAAGCATCATTTCAACTAAACGACAAAATAAGCCATTTTTTTTTTTTTTTTTGGAGACCCTAGAAGAGTCGGTCCGGAAATCCCAGTCGTTAGTCGTGCATCACTCGGTGCAAGTCGACAGCTATGCGAATCCAGAAGCACTGAAAATGGATCTGGAACTCGAATTCAAGCGCAACATGGAACGTTACCAGTTTTTAATTGGGCGCAAAAAGCATTTGATAACTATCGCGCAGTACCACCTGCAACAGGTATCGTTCACCAAGTTAACTTAGAGTATTTAGCAAACGTCGTTATTGCGAATGAAGTAGCAGACGGCGAATTTGTAGCGTTTCCAGATTCCCTTGTCGGAACAGATAGCCATACGACGATGATTAACGGTATTGGTGTATTAGGTTGGGGCGTGGGCGGTATTGAAGCAGAAGCCGGCATGCTCGGTCAACCATCTTACTTCCCAATTCCAGAAGTTATCGGTGTGAAATTGCTAGGTGCTTTACCAAACGGCGCAACAGCAACTGATTTTGCTTTAAAAGTAACCCAAGTCTTACGGGAACAAAAAGTAGTAGGTAAATTTGTTGAATTTTATGGTCCGGGTGTTGCGACACTTCCGCTTGCTGGC
>P_375
TATTTATATTTACAAGCAGATGAAGTTGGTACATATAAAGGCCGTAACGCAAACTTCAACGGCGAAGGTTTTGCGGATCAACGCTTTGATGTAGTAGCTCAATCTGAAAAAGATTTCAAAAAATGGGCGAAAGAAACAAAAGCAAGCTCGCCAGTTATTACACAAGACATATATGATCGTCTTTTAATTCCTGGAAGCTCCAAGAAAAAGACTTATTCTGGTACGCATTTAGCATTTGTTGATGTAGCAGCTGATCCAGAGTATGTTTT
>P_376
CCAGCCGCCATTCTCCGCTTTAGATCTTTCAGTGAAACACCTGCTACGACACCAGCACCTAAAATAATTAGGATAGCCGTACCAATAACTTCACCTAGAAATTGTGTTGCTAAACTTGTGTCAATCATCTTTTCCAACTCCTTCTTCTTGCTTATTTGTATCACCGGAATTTTAACACTTACTAGTCCCCTTACATTCCGATTATCAATTAACTTCAAAAAAAGAATGACAATCAAAACGTAGGCACACTAGTACCCTTGCATCGTTTCGATTGTCATCTCTTCTCCTGACATTTTAATTAACTTGAGTCTATTTAATCATATCAAGAAAACGCTGTCAATCAAACGACTTGTCCTATTTTTCACAATGTCTCTTCATCTGCCTCTTTACATTTACCCCAATTCACGAGAGTTATAACCCTTTTTAAAAGAAATTAATTCACAAAGATGAAAACACAAAAAAACCGCCACAAGTGACGGTTTTGAATTTGTATTTAAGCTTCTTGTACTTCAGGATAAACGCTAACTTTTTTCTTGTCGCGTCCCATACGTTCGAAACGTACAACGCCGTCAGTTTTAGCGAATAAAGTATCATCGCCGCCACGTCCTACGTTAGACTCCTGGATAGATTTTAGTACCACGTTGACGGTAAAGGATAGATCCACCAGTAACAAATTGTCCGTCCGCACGTTTTGCACCTAAACGTTTTGATTCAGAGTCACGTCCGTTAGAAGTCGAACCGCCACCCTTTTTGTGCGCAAAATGTTGAATATCAAATTTTAACATGAAATTCCACCTCCTATTTGGAGTTAATTTTTATATGATCAGGATAGCTGTACGCTAATGACCTTAGTTGATTTTCCATCCCTGTAAGCAAGATTTGCACCACGTCATCTCCAACATAATCAGCAGGCACACAGGATTCGTAAAGGTAACCCTCCGACTCTTCTATTACAGGCTCAAAATCACGTACTTCCGA
>P_377
GAATGAAAGGATGGTCATTAAAATTAGTAATCCAGGGAAAAGCGCCAAGTATGTGCTTCGCCGACGTAACCTTGCGCATTGTTAGCATGCTGCCCCACGAAGCGTTAGGCTGTTGAACGCCTAAGCCAAGGAAACTTAGTGCTGACTCGGTTAAAATGGCTGTAGCGACGTTTAATGAAGCTGCAACGACGATGGATGGCATCGCATTTGGAATAATGTGCTGAACATGATGTGGAAAAATCCGCCACCTGATGACTTGGAGTATAAAATGAATTCACGTTCTTTTAATGTTAACGTCTGCCGCTTCGAACTATCCGCGCC
>P_378
TATTCAGGTGGCGGTACTACAGCTTATGGTATCAACCTAAGTGCCAACCCTGGACTAAAAGTAATTGCGGTTGATCCACGAATTATTCCACTTGGCTCTAAAGTTTGGGTTAGATATAGGAGAAGTCGCTGGAGATGCTGGCGGCGCTATCAAAGGAAATATCGTTGACGTGTATTTCCCAAATGAAAGTCAGTGCTATTCATGGGGTAGAAGAATGGTGACTGTCAAAGTGTTAAACTAAATTCGTATAAAAACGAGGCTGACTCATAGGGCCTCGTTTTTTCTTGTCAAAATGTGGTATGATATATTTACTTATTTTATAAAAAAGGATGTAGTAATTATGAACGGGAAGCCTGTAATA
>P_379
CGCATTGTAACTGATTTTACCAGGTTTACTCATTAAACTGAACACCGTGTTCAAATAAGTGAACTAGCTGAATGATTTCTACTTCTAATTGATTTGGTGAGTAGCCAAGCGCTTCAATTGCAGCGCGCATACGAGGAATATAGCCGTGGTGATAAAGAGCTCCCCAAATATCAATTAACACATCAAAGCCACGCTCTAATTTGTTTAAGTGGTACGCGATATCTGGTAAGAAATACGTATAACTACCATCTGATTTGATTGAAACGCGGTCTTTGTCATCTTTGCAAAATCAGTCGTTCTTAACCATGTCGCGCCATCTTGCTCATAAATATAGCCATTTTCGCGTAAACGTTCTAACGCTGGTAATACTTTATTTTCTTCGTATAAAGAAGTTTCTGAGAACCACTCGTCGAAGGAAACGCGGAATTCTTACTAAGTCAGCGCGTTTAATTTTCCTGTTCAAACGCTAATGCATCTACACGGAAAACGGAACAGCACTACTTTCAC
>P_380
CATTAAAAACAAGCGTTACTTTTTCGGGTGCGGTTTTTTTTGAATATGAGATTGATCGGCCGGATTCGAATTTTCCAAATAAGCATGTGCAGAAACATGCTGAACTGGCACGATTAATAGATATAGTATAATGAGAAAAAAACTTGACCCTTTTCAATAATTTCATTTGCTACTCCTTTTTCGAACGAACGGTTTTACTCTTTTTAACTTATCATGTGCAACAATTGAATGGAAATAATCGGCTCATTTCCTATTGCAAATGATGCTACGATTATGGCATAGTGATAGAAAAGGAGGTTTTACCTATGCTTCGTTATATCGAATTGTTTTTCATGTTTGCCTTTGTTACGCTCATCACGATGTGGATTCAAGCACCTAGCAAAATGGAAACCTACTATTCTTCGTTCTTTCTGGCTTCGTACACTCACATTTCTTCTGTAACACATTGATGACAACGCTTATCCATAGGCAGTTTGTTACTAAAATAAGTTCAGTTGCTTTCACATCGCAGTTAGATTGTTTATACTGGGTATTGGAAAATGAATTTTCATGAAAAAAATGTTAGTAGAATTTTCAAGACTTCGTTAAAAGGGAATGTTCTAGACCTTGCTGTAGCGGTAGTTATCGGGCACTACTTTAAAATTGTTTCATCTTTAGTAGATAACATCATTATGCCACTTGTCGGTGTACTACTTGGTGGTCTTGATTTTACAGATTTAAGTTTCAAAGTTGGTAAATCCGTTATTCAGTACGGTGCTTTCATCCAGTCCATCGTTGACTTTGTCATCATCGCTTTTGCCATTTTTATTTTCGTCAAGGTACTTACTAGTTTTATTAAGAAAAAAGAGCAAACGGTGGAAGAAACGCCAGTACCTCCAACTGAGGAATACTTAAAAGAAATTCGTGATTTATTGAAAGAACA
>P_381
ATTATCGGTGTAACACAAAATGTTTACTTAGCATTTATTGTTGCCGGAATTCAAATTGTAAGAGAACTAATTCTATGTGATGCCAACCAACGTCAAATTCAAGAGTTAAATGGAATTCCAGGTGTAACCGTTTCTCACGGTATGATGATTTTCTGTATTTTCTTAATGCCGCTTGACTGGTTACTAAAAATTTCCCAGCACTTCGTAAAGACATGGATGCCAATGCGTTAAAAGATAAAATTGGTATTTTACGAGAAAA
>P_382
ATGCCTGGTAAAGATGGCATCGAAGTTTGTCGTGAACTGAGAGAGTTTAAATCCACACCTGTTGTCATGTTGACTGCAAAAGGAGAGGAAGCTAACCGAGTACAAGGCTTTGAAGTTGGTGCAGATGATTACATCGTAAAACCATTTAGCCCAAGAGAAGTTGTGCTTCGCGTGAAAGCTGTTCTTCGTCGCGCCAAACAATCCTCAGAAGAATCAGCAGGAGGAACACCGGGAGACATTATTACCTTCCACATTTGAAA
>P_383
AGTTTTCACACGACCAACCACGTCATCGGATTTAATCGTTAGGATTTCTTGAAGTGTATAAGCAGCACCATAAGCTTCCAGTGCCCATACTTCCATCTCACCAAAACGTTGTCCACCAAATTGTGCTTTACCACCAAGCGGTTGTTGCGTTACTAGAGAGTAAGGTCCAGTTGAACGCGCATGAAGTTTATCATCAACCATGTGGGCAAGTTTGATCATGTACATTACACCTACAGAGATACGGTTATCAAATGCTTCACCAGAACGTCCGTCATAAAGAATTGTTTTCGCATCGCGGGCCAT
>P_384
TCTGAATTGAAAATTCCTAAAATTCGACTAACGAATGGAGGACTACACATGTCTGAAGATTTATTTGATGTGGAAGTTAGAAATTTTGAAGAAGGAGACAAAGTCACTGGCACAGTTACAAGAAAGCGTGGAAGATAAACAAGTTTATGTTGGTATTCCAGGAGCAAACTTGATGGTGTCGTTCCAATAAGTGAACTTTCCAATATACATGTGGAGACAGCTTCTGACGTTGTGAGCGTTGGCGACACACTTGATTTGATTGTCACTAAAGTAGAAGACGATATACTTGTTTTATCTAAACGAAAAGTGGATGCAGAAAAAGCATCTGATGATATTAAAGCTAAATTCGAATCTGGTGAAGTTTTCGAAGCAGTAGTCAGTGATGTTGTTAAAGGTGGATTAGTTGTCGACCTAGGTGTTCG
>P_385
TTAACGTTTGTTTAATTTCTTAGTTAGTATTGGCTGGACTATCTTAACTCCCCTTAAGTTCCAATTTCTTTGTAAGCTCCTTAGAGATGCTAGCACCCCCACCATCTAATTTGTCGTTCTGTTTTCCTAAAGTATAGGTAATATACCACTCTAAATCCTTATTTATAATTAAAGTAACATTTATTCCTCCCATTGGATTTCTCTCTATACTTTCTTTATTAATTTCATATGATTGAATTATACCTTCTTTCGTGAATGCTTTTGCATCCAAGTTTGTCAGCCTCTTTTCGAATACTTCTTTTGCTTCATCACTATAAACCACTTGCTTCATTTCTTTGTTTAATTTCTCTTCATCCATATAGAATTTTACCCCTAAACCCAAAATGGTCATCACTGTAATTCCTAGTACTATTACCCATCTCTTTTTCAACTCTTCACCTCTGTTGTATGACTTTTTATATTATGGGTTAATTTTATTATATGTTAAAAATTTTGCCTTCTTTTTTCAGTCTTTTTAACATCAATGATTAGTATTGGCGTGATTCATTAGCTCTCTTCTAGTCCATAAGAAGTTTATCAAACACCAGATGTAACTGAAGCTCCACCACTCAGTTCTCCATTAAAATTGTTCATAGTATATTTTATATATAATTCAGAATTTCCGTTTATAATTAGAGTACCATTTATTCCTCCCCTTGGATTTTTCTTTATACTTTTCTGATCTACTTCATACGATTGAATTATACCTTTTTCTGTAAAAACATCTGCATCCGCAGCTTTCAATCTAACTTCAAATACCTTTTTCGCTTCATCACTATAAATCACATTCATCATTTCTTTGTTTAATTTCTCTTCATCCATATAGAATTTTACTCCTAATCCCGCAACAATCATA
>P_386
TGTAGCTATTTCCAAAGAAGCGGCTCTCCATAAAGGAATTACGGATAGTTCAGCGGGAGAAGCAGACATATTAATTGCTCCTAATATTGAAACAGGAAATGCACTTTATAAATCATTAGTCTACTTTGCTGGAGCTAAAGTAGGTAGTGCAGTGGTCGGGGCAAAAGTACCTATTGTCATTTCCTCAAGAAATGATTCACCGGAAAACAAATTAGCTTCATTCATACTAACTGTAAGACTAGTTGAGAAATGATGAAATAATGTGAATAGACGGACTTTAACCAATCTGAATGCAAAGGCTTTTATTTGATTACAGCCTACGTGTTACAATAGTCCATGGGAAAATGATAACCTACCGCATTTTTCACAATTAAATTTGGAGGAAAGCAAATGTCTTTTGATGTTTTAACCATAAATCCTGGTTCCACGTCTACCAAACTCGCTGTTTACCAAGGCGATAAAGTACTTTTTGAAGAAACTGTCAGACATACAATGCAAGAACTAGCCGACTTTAATAACGTACAGGAACAATTTGATTTTAGGTGGCAAGTTCTACGTCGAGTGATGGATGCACATGGTTATGATGTAAAGAAATTAC
>P_387
AAAATTTCTATTCTGTAGATATGCAAACGTATTTACAGTCTTATTTTTCGTATGATGAAGATATTATCGCGCTGCAGCTCATTTCGGATGATGGGAGTTACTCTTATACATTTCCGAGCCGTTACCGTGAATGGAAAGAAACGGTTGATACATACGGGGGAGGCAAATATCGCCACCGAAGCATCAAAGCAGAAGAGGATTTTTATACAATCGAAAATAAAATAGTTGTGAAACAGCCGATTAATGGTACAGAACGCATTAAAACAAATGGGTTATCTGCTTCTTTACATTGATCCAACTTTCCTAAGCAAATGGATTACGAAAGATTATCAAAACTCGATTTTTCAATACAAAACACGAAGGGAGTCGAGTTATATTCCAACCACCCAAAGAAACAAATCCAAACGCCTGAAAAACAAGGATGGCTTCATGCTGACAACAAAAAAGTATACTTTCAAAAAACGGAAGATGAAACAAGTG
>P_388
AAATACAATCATTACCAACATATAGTGCGGATCAATTAGCGTCGATTGGGCTTGATGAAGAGATGTACAAA
>P_389
TTCAAGGATGGTGGATTGCTGCAAATCATAAATTAGCTTATTCGATGTATCGATATAATAAGCCGCTGAAACAATAATAAACGTAATAAAAAAAGAAACCAAAAAATAGAGTATCCAAACAGGTAAGTCATTTATGGTATACAATAAATGTATTTTTTGATGTAAATAAAATAGCATAAGGGGAATCGCACTAAGTTTGACTAAAACGACTTTTTGAACGGAACTAAGTCGAAGTTTAGCGACTTCCATGCATACAAAGTGAAAACCGATAATTAAAAACGCGTAAATCAAATTGGCAAACAGCGCATCACCGAGAAAAAGTTTTCCTGCGACAATTAGTAATAGTGCGATAGTAGCAGGACCTGCCGAAGAAAATAAATGCAGGACAATTAAAATATTAAGTAGCATATCTGTATAAATCCCAGAATCTGTGCCGGGTAATCCGCGGATAATAAAATAAACACCTAGAAGGCCGTGGTCAAATGCCCAGTGCATAATTAATAATTTCATTAGAAAATTTAATTTGGAACCAAGCAGGCTTTTTTTTCTCTAATAGATCGCAGTGCCATTCCGTGAAAAAAAAGCGCTGATAAAAAGCGCCATGCTGTTCCATAATGAATCAAGAATATTTGGCATAAAAAAATCTCCCATATCTCAGCATAACTAATCAGCTGAACTGTTAATATAGGCAGAAGGAAAAATAAATGAATTTTTAGCTGAGACGCAGTACAAAGAACCAACCAATGGGCGAAAGCGTTCTCTAAGAGGATATGTGGTAATGACGACGAGATAAGCTAAAATCTGCCTTTTTGTAATTAAAGCTGGATTTCAGTACAATGGATAGAATGATGTAGAGGATTTTTAGTAGTTTGTAAACTTAACTATTTTCACATATTATTACAAAGAGTTATAAAAAAGTCAACTTGTGTCACAATTGATATAGAGGGGTGTAACGATGCAAAAAATAGTGATTATCGGCGGGGGAATTGT
>P_390
TACGCGCTGGAATCAATACAGTACAGGAACTTGCTGACAAATCCGAAGACGATATGATGAAAGTCCGTAACTTGGGCCGTAAATCGCTTGAGGAAGTTAAAGTAAAACTGGCTGACCTTGGCTTATCTCTAAGAAACGAAAACTGATAAAGGAGGCAATTCCATGGGTTACAAAATTAGGTCGTACAAGCTCACAACGTAAAGCGTTACTACGTGATCTTGCAACGGATTTAATCGTATTTGAACGTATTGAAACAACAGAAGCTCGCGCTAAAGAGATTCGTAAAGTTGTTGAAAAACTAATCACTTCTGGGAAAAAAGGAGACTTGCAC
>P_391
TGGAGGCACAGAAGATTCTAAATGAAAGTGTCAGCCGAATCCTTGCCATTGCAGCGACACACGAGCTTTTATCGAAGCAAATGGAAGACGGCATTAACCTTTATATGGTCATCGAAACAGTCGCCTACAATATTGAAAGATGTTGTACAGATTGTGTCCAAAAGTAGCTGTAAGAATGGATATTGATAAACGCATTTATTTGGACAGTGACCGAACCGTGGCACTGGCGGCTGATGAACGAACTCTTACAAAACTCCTATGATCACGCATTTCATCCAAATGAATCAGGCGAAATTTTACTACAAATAAAAGAAGAGAAAAATATTATTAGCAC
>P_392
GCCAAAAAAACTAGCAGATTTGAAAAACGTCCCATCAAAACAAAAACGTGGTTATTATCTTGCAAATCGCTGTTATTATCGGGATTGGCAACTGGGCGCTGGCAAATTTTTCAGAAGATGTCCAGATTGTCCGGGAATTAGTGCGATTCAAATGATGTTTCATCGAATTCAATTACCGATCAGAATGACTGTTTTATTACGAGCAGCCACGGTAAAACAGTTCGACTTCTTGTTACAACACGAAAAAGATTATGGAGTCTTGTGTCCCAGTTACCGGTTAAGCTTAAG
>P_393
AAGCTGCCATGACGCCAAGAGCACCACTTCTAATTCCCGCGCGCATTGGTTCCAAGAAAATTTCTCTAAGTTCCCTTACGCCAATAGAAACTGGTCCAGAATTATGCCCGCCAATCGGCTCGCCTTGTGCCGCAAAATGTTTTAAAATAACGAGCAATCTTCCCACTCGCTTGAAAGCCTTCTGTAATTGCCGCTGTTAATTCCGCTGCAAGGTATGGATCTTCACCGTAACACTCTTCAGCGCGTCCCCAACGTGGGTCTCGAAGTATGTCTAATGCTGAAGCAAGTGCTAGATGAACTCCCTTTCGGAAATTTCTTCTGTAATCGCACTTGCGACCTGTTTTTGCAACTCT
>P_394
ATAAAGTAGATAACTTTTTAATTTAGGAGGAGAAAAAATGTCAGAGAAAAAAGAGGATATCTTGGTACTGTCTATTATTATAATTTTTTCCATCGGTTTATTAGTGAACAACATCATGACAAATAACAAAGATACCGCTAAGCCAAAAAAGACCGTCGCTGCTGTTAAAAAGAAAAAAGAAACACCTCCAAAACCAAAAGAACCATTTAACATTGATTTTACAGGTGATATTATGTTTGATTGGGATTTACGCCCCGTTTTAGCAGAGAAGGGAATGGATTATCCTTTTAATAATGTTCGCGAGGAATTGAAATGAGACGACTATACATTTGTTGATTTAGAAACAGCTATTACAACTCGAACAAAAAAAGTCCCCTACCAAGAATTTTGGATTAAAAGTGATCCTAGTTCTTTAACAGCTCTTAAAAATGCAGGGGTTGATAT
>P_395
CACAATTCCTAATAAACCAGCTACAGCAATAATTGTCGCTAATGTTGTTACCTCAACAGCAATTTTAGGCTTGCTTCTTCCGGAAGTTGTGTCTGTACTTGTTGTTGGAAGCCGATGAATAACGGTAAAATGATTAATGAATACGACTGCGAACCAATAGCAAAGACTGGCCACCACTCAAAAATTTTCGTAAACACATCTCCTGGTAAAAACATAACAATCGGTACAAACCATAATTTTCTTAATTGAAAGGAACCGATTAATTTACCGCGCTTACTTTTCCGAAGAGATGGAGAGGGATTTTTGCGCTTGTATATTCAATTAAGAAAGCTTCTACAAATAACAATACTGCGAGCAGAAATGTCATGGAAATCATAAAGTTATCAATAAAAATCGAGTCATACGTGAATGCCTCATTCGTAAACGGTGCTAAACTCACATCAAAATAATAGCAGAAATAAAAAATCAAACTCGTAATACCGATAGTAAATGCCGTTGAACTCAAACGGAACATCCCTACAATTAGTAAGAAACAAGCTACTACATTAAAAATAGCAACCCACTCTATCATCACACCAAATCCAATGAGCGAGGTAACAACAGAAATAGCTAATCCAAATAACAAACTCACACCAAAGAAACTTTTCAATTCTAACCAAGGTGAATAAATACTGATACTAAATGATTTCCGTTCCCACCTCACACGGTTAAAACCAGCCAGTATCGCTAAAAGAATTCCTACATACAATGCTGGTTGTAGAAGTAGTCTCCCTATTCCATTTAGTATTTCAACAAAAACATCCATTTTCTACACCAGCTTTCCCTAATACTTCTATAATATAGGCGATAAAAGTCGGCTTACCGCTTCTTTAAATTTAATCCATAAAGATCGTTTTGCATATAATTCAGGTGTTAGTTGATACGATTTTAGAATATCTTCCAAAAAGGCATCTTCTAGTTTTTGCACCATTTGTTTTTCATAAATA
>P_396
GCCGTATCTTGGTCCATTTTCAAATGCGCATATACATATAAGTTACTGATCATTAAATCATATGCATTATCTCGAAATTGAAGTGTTTCGTAGTTGTCTGGCTGCTTTCCGATAAACGCCCTTTAAATTGCTCGCTTTCTTCTGTGATTTTTTGCAAATCTGTAAATGCTTGTTCCCAGGCTTCATGATTTTTTGGATAAATCGTAGTTAAATCCCAAGTTAGATTTTCTGGTACTTCTTCTCTTAAAGGTAATGCATTTGTTTTACTCAATATTAAAACCCCCAACCATAGTCATTTTGTTTTTTCTATAGAGCCAAAATAACTAAAAAAGCAAAACAGATGATTATATATGTGCTGCTCGAGTATTAGTAAAAACCATTTTCCGTTTCACACGATATCGATTATCTGGTATGGTAG
>P_397
TGATAGATTATCGTTTATTGACTGCTGATTCTCATCAACATATAGTATTTTATCCGACCTTTCAACCAGTTCTTTACTTGTAATTACATCGGTAAGTGCCTCAGTGAGATTCATTTTTATCACATCCATAATACTACTCTTATCCAAATTACATCCTCCTACCATTTATGAGAATATTTCCCGTTATTAAATCTATAGTGAAGGGCTTATTTTTAGTTTGTTCATCAAATCTTGTTCTACACTGCACCCGAATCGCAGGTTATCAAGCATATTGTGGACATTTTTGGTTCACCCTGGCTTCTGATTTGGCTAATTTCTTAAAATCAGCATTTTTGTTCATTACTTAAGATTATAACTGAGCTTCCATCATAATCCGACATAATCAAAAACTCATCTTTATCAAGATGCAACTCAAATTTTCCTACTACCTTATTTCTTTTAAAAATAACACTCTTTTATGAATAGTGCAAAATATTGTCTATTTTATATCCAGAAATAATGTGCACAAGAAAGTTTGAATTGGCTAAAAGTCTGAAAATAAATAGAACTTCATCGAGATGCACGCTATCTAATTGGATGTCCTTAATTAATAACAGCTTCGTTCTTTCATATAAAATCTGGGATTTTTTCATTACTTGGAAATTTCTCAGTTAAATCT
>P_398
AAGGAAGGAATCCGAATTTAACCAAAATAGAAATCGAACAAACTTTAAAAAAATATTTCCATGTACAAAAGGTAATTTGGCTTAAGCATGGCTTCTATCTTGACGAAACAAACGGACATGTAGATAACATTTTTAACTTTGTGGCACCTGGCGAAGTTGTTTTTGTATCGTGGACGGATAACAAAAGTGATCCGCAGTATGAAATTTCAAGAGAATGCTATGATATTTTAGCTAACCAAACAGATGCTAAGGGAAGAACTGTTATGATACATAAACTACATTGTCCGGATCCAGTACTTATTACGCAAACAGAGAGCGAAGGTGGAGGCGATTAATGGAACTTTCCCTAGACAGGCTGGAGATCGATTAGCTGCTAGTTATGTAAATTACTATACAGCGAATGGTGCTATTATTTTCCCATTGTTTGATGATCCAAAAGATAAAGATGCGCAGGAATTACTTGAACAGTTATATCCTGATAGAAAAATTGTGGGGATTAAAGCACGTGAGATTTTGCTAGGCGGCGGAAATATTCACTGTATCACGCAACATCTCCCTGATAAAAGTACGATACGTGAATAAAAAAGGAGACTTGAAGTATTGGACTTTTTCGAAATTTCCAGTAAGACTGTAGCTTCCCTAACTCGGAATGAGCGGATTTTATTTGACTATGTCGTTAAGAATATGAATTTAATTAAAAATCAAAGTATTCGAGAAGTTTCTGCAGAATGCTTTGTTTCAACAACAACTTTTTTGCGTTTTGTAAGAAAGCTTGGATTTACTGGTTATAGCGAGTTTACAACAGTCTTAAAGTTCACTTTACTTGGGCATACAGAGCTAAAACCGTCCCCATTTGTCGTAGAACAGTCGGATTATCGTGAAGAATATTTGAAAAACATTATTGAATCTGTCCGAGTTTTAGAACCAAGTAAAATCAAGAAAATCACCAAAAACTAGTAAGCAAACCGCGAATTTATTTTTTTGCTAAAGGGCTGAGTA
>P_399
GTTACAGTCGTGTCTTTTGTCGGTACTGCTGGTTCTGGCTTTTCTTCAGTAATTATGTTTTCAGTAGTATCTGTTGTTTTTTCTTCTGTAGGTGTTGAATTGTTACCATTTTTGTTTCAGCGCTTGCTGCCAATGAGAATGGAATGATTAGACAAGTTACTAACGCAGTAAGCACTAGCCCGTGGAATTTTTTCATAATAAATTCCCCTTTCATTTTGCTTAGTTTAATAATAAGCAGAAATGTGATGAAAGTCAATTTTAAATTACAATATTGTTACAAATATTAAAACTGCGATAAAAAAACCTTGCTAAGATTGTACTTAGCAAGGCTTAATTTTATAATTCAATCGGGCGATCTAGTTGATAAAGTCGTTTATAGCGTGGTTCTTCTGCCATTAATTCAGCATGAGGTCCTTCCATTAACGTTTTTCCCTCTAAAAACAAGACGCGGTCCATTTTTTCGGCACCAACTAAATGATGCGTTACCCATATGAGTGACTTATCTGCTAACGTTTCAAAGATAGTCGCTAGTAAATCGCGTTCTGTAATTGGGTCCAGACCAACTGTTGGTTCGTCTAAAATAACGATTGGTGTGTTGTAGTAGAATCCGAGCGAGAGCGATACGACCACGCTCACCACCTGAAAAACGTTCACCCATTTCACTCATTTGTGTATGATAGCCATCTGGCATGCTCATTATAAAATCGTGCAACTGAACTTTTTTCGCCGCTTCGTATACTTCTTCAGTCCGATGCATCTTGATTTCCAAGGCGGATGTTGTTTAAGACGGTCGTACTGAAAAGGTGCGCTTTCTGATTTAACATTGATGTGATTTCAGGAATTTGCGGTCTTAAATTCTCCACTTCAACGCCGTTCATAGTTACTTTTCCAGCTGTTGGCAGTAAAGCTCCAACTAAGAAAAGTTGATTTCCCTGTTCCACTTCGACCGATAATCGCCACTTTTTCACCTA
>P_400
TTAACGTTTGTTTAATTTCTTAGTTAGTATTGGCTGGACTATCTTAACTCCCCTTAAGTTCCAATTTCTTTGTAAGCTCCTTAGAGATGCTAGCACCCCCACCATCTAATTTGTCGTTCTGTTTTCCTAAAGTATAGGTAATATACCACTCTAAATCCTTATTTATAATTAAAGTAACATTTATTCCTCCCATTGGATTTCTCTCTATACTTTCTTTATTAATTTCATATGATTGAATTATACCTTCTTTCGTGAATGCTTTTGCATCCAAGTTTGTCAGCCTCTTTTCGAATACTTCTTTTGCTTCATCACTATAAACCACTTGCTTCATTTCTTTGTTTAATTTCTCTTCATCCATATAGAATTTTACCCCTAAACCCAAAATGGTCATCACTGTAATTCCTAGTACTATTACCCATCTCTTTTTCAACTCTTCACCTCTGTTGTATGACTTTTTATCTATGGGTTAATTTTATTATATGTTAGAAATTTTTGCCTTCTTTTTTCAGTCTTTTTAACATCAATGATTAGTATTGGCGTGATTCATTAGCTCTCTTCTAGTCCATAAGAAGTTTATCAAGATCCCCAGATGTAACTGAAGCTCCACCACTCAGTTCTAGATTAAAATTGTTCATAGTATATTTTATATATAATTCAGAATTTCCGTTTATAATTAGAGTACCATTTATTCCTCCCCTTGGATTTTTCTTTATACTTTTCTGATCTATTTCATACGATTGAATTATACCTTTTTCTGTAAAAACATCTGCATCCGCAGCTTTCAATCTAACTTCAAATACCTTTTTCGCTTCATCACTATAAATCACATTCATCATTTCTTTGTTTAATTTCTCTTCATCCATATAGAATTTTACTCCTAATCCCGCAACAATCATTACTACAACTACCATTGCTATTATCCATCTCTTTTTCACACATTCACCTCTGCAGTATGTCA
>P_401
TGAAACACTGATGTCACGCATTTCTCCGCCGTTTACATCATCATAGAAACTATATTCGCTATCTCCAGATGGATAAACTCGGAATGTTAAATTATCATAGGATTTTAAATCGTTTCCGACATTTTGGCCAAGTTGGTAGCCATCTGTCATATTCATCGGAATAATCGCTCCAGCTTTTGCAAATACAGGAAGCGTATCTACATCTGCATAATACGAAATGGTTTCGCCACCTGGATGAATCCCGCCG
>P_402
TACCACTGATGAACGAAAAGATCAAGAAACTAATAAGCATTGCAGTAATGAAAACAACTGCCCCCGTTGTCGGTGTCCCTGATTTCTTTTCATGCATTTTCGGACCTTCATCTCTAATACTTTGGCCGAATTTTAATTTCACCAAGAATGGTATAAATAGTGGTACACCTATCACCGTAATGATAAAAGCAACTGCAAATGTTGATACTAACATGTATAAAGACACAATAAATTCTCCCCAAT
>P_403
GATACTTTAATCTAAATTATAGTTGACTTTACGATTATTGACAATGAATATTATTCAAAAAATGGTTCAATATGAACTAAAGTGAACGCACCTTCGTATTCGTTACGAATTTTTTGTAACAATTTTCGGTGATTGCATGACTTTTAACTACATTTAGTTCAGGATCCACAGCGATAGTTGCATCGATCCAAATCTTATTTCCATTCATTCGCGCTTTAATATCAATTACTTTTTTGACATCAGGTACAGAAGCAATTAAATCATGAATAGTTTCAAGACCGAGAGACGCTCGAAACCATCTGTCAAGGTATGTGCAGCATCATAGAAAATTTTGATAGCAAGTCTATAAACAATCAAAATACCGACCAAAAAGGC
>P_404
ATCAACATCTTCGGCAGATTTTGTTTTCTACATAGATTGTACGGACATTTGTATCTTTTAGGACCTTTAACAAGGGAAGAAATCGGAATAAAGATTTGGTCATCGCTCGATCCCATCATAGACGCGCCTTTTTCTTTCAAGACACCAACAACTTTGTAAGGCATTCCGTTTGATCTAATGGTTTCGCCAATCGGATCCCCAAAACCAAATAGATCACTTGCTACCGTAGAGCCTATTACAGCTACTTTCTGGCCATATTCGGTATCAATGGGTGATCAGGAAACGCCCTTCTTTCCATTTCTAGGCTACGCGCGGGCCTTGTTGTTGGTGATTCGTGCCTATCACCTTATTACTTGAATTCTTATAATCAAAAGTTG
>P_405
CCATTTTTTAGGCTATTATAGTTAAGACTAATTATATTTCATAAAATCAGTAGATTAGAAAAAACAAAGGGGAGTTGAAATAAAAAATGAAGACTTACACGAATTCTTGTTTTATTAGCGGGGATTGCAATGATTATCTAGGGGTTTGGTTCTTATTCCATCCAGGAATTTCATTATTAACCTCGACATTAATGTTTGGTTTCTTATTACTGATTTCTGGTATTTTCCACACAATCTCTTACTTT
>P_406
TCTGCATTTTCCTAAAAATAATGAGGAATTGAAACAAGCTAGGGCGCCAATGGTCTACGAAGAATTCTTGTTATTCCAATTGAAAATGCAGTTTTTCCGTAAAATTGAACGCGGAATAGGTGGAATTTCGATTAATTACGATGTAGAAGATTTGCGCCATTACATTGATTCCTTGCCATTTCCACTAACAAAAGCACAAAAACGAGTAGTCAATGAAATTTGCGGTGATATGTTATCACACTTTCATATGAATCGTTTGCTACAAGGAGACGTGGGATCGGGTAAAACAGTTGT
>P_407
CGAATTCACATTAGTATATATGGCGTTTGAAGAAGGCGGTTTTGAACTAGAATTAACGTACAACTACGACCAAAAAGAAGCCTACGATTTAGGAAATGGTTATGGTCACTTAGCAGTTGGTGTTCCGGACGTACATGCTTTATTAAAAGAACACCAAGAAGCTGGTTTTACTGTGACAGATTTAAAAGGACTACCTGGCGAAGATCATTCTATTATTTCTTAACAGATCCAGATGGTTATAAAACAGAAATCATTCAAGATGGCGCTTTATAATTAGAAGAACTGGAGAAGCTTAATGGGAAAATATTTTATTATAATTTTGATCAC
>P_408
TAAAATTGGCGAATGACTCAAGACGAAGGCGGATGATCTGGCTGTTGAGCAGGCTTTGATGCAAACGGAGCTAACTGAAAAAGCAGAGAAATTTGTTGATAGTCTTTCTGGAGGAGAGCGGCGGCGTGTTATAGCAACAGCATTGGTTCAAGATACACCTATTTTGCTGTTGGACGAGCCGACGACATTTCTGGACATGTATTTTCAACTAGAAATTTTAGAGTTAGTAAAACGGTTAAATCAAGAAAAAAATTTGACTATTGTAATGATTTTGCATGACTTAAACCAAGCGTTGATGTATAGTGACCATTTGATTG
>P_409
TTTAAAGCTACTTTTTACTACTTGCGCTCCTGTTGTTCCTGTTTTCATTGTATCTGTAATTGTTGGATTGTTAATAGGACAATCTGCAGAGATATTGTTCAGTGTAACAACCCAGTTAACTTTATTATCAAAAGATGGATCAATAGTAGCCGTTTTTGTCATCGCATTATAAAGTTTGCTTGCGTATGCTTGGTAACTGTAAGATTTTTCGCCTACTCCATTATCACTCACCTTCGCAGTGTTTTGTACGTAGGAGTAGAAATACCAA
>P_410
GGAAAGTTTCTCCAGTGATGTTCGTTAAGTATTCTGCAATTAAAGCATCATAGGCCGCTGTGTGCCGAAAAACTTTCGCAGCTAGACGTTGGCGCGTTTAAAAGTAGTTGCGCCGTGTTCTTCTAGTTCTGTAAGTACCGTATCGTAATCCGCTGTATCAACTACAACAGTTACCGCTGCATAATTTTTCGCAGCTGAGCGTAACATCGAAGGTCCGCCAATATCAATATTTTCAATCGCTTCTTCTAAAGTAACACCAGATTTTTGAATCGTTTCTTGGAAAGGATATAAATTTACAACGACTAAATCAATTGGCTTGATATCGTGTGCCGCAATAGCTTCCATATGTTCAGCTGTATCGCGTCTTGCCAGTAACCCACCATGAATTGCTGGATGAAGTGTTTTCACGCGACCATCAAGCATTTCTGGAAATTCAGTTACTTCTTCTATTCCTGTTACCGGTACGCCAGCTTGTTCAAATGCCGCTTTTGTTCCACCTGTCGAAATAATTTCTACTCCAAGTTCTACTAATTTTTCTGCAAATGGCACGATGCCGTTTTTATCTGACACACTAATAAGCGCTCTTTTCATGATAATTAATCGTTCCCTCCATTTTGAATTAATCCTCGAATCACTTTTGGATAAAAAATATGTTCTACTTGATGAATTTTTCCAGCTAAAGTATCTACAGTTTCCGCATGTTCAATCGGTACTTTCACTTGATCAATAATTGGTCCAGTATCCATTCCCGCATCCACAAAGTGCGCGGTGACACCAGTTTCTGAAACA
>P_411
ATTGCGATACCTGCAACTGGCGCTTTAATTGGAACACCAGCATCAAGCATTGCAAGTGTAGAACCACAAATCTTGTTTGCGAACTGAGGCACTAGATTCAAGAACTTCAGATACTAAACGGATTGTGTACGGGAATTCCTCTTCGGAAGGAATAACATATTGTAACGCACGTTCACCTAATGCACCGTGACCGATTTCACGACGGCCTGGAGCACGACGAGGACCTGTTTCCCCGACGCTAAA
>P_412
TAATACATGTAATTTAGCTCAAGAAATTGGTGTGTATGATAAGGATAGTCCGCAAATCGGTTGTGTTTGCTTATATAAATGTCTTTGTTTTTGAAGAAATAATCATTTAATAATTCCATGCTGCCGTTCTCTTTTAAAAAGGATCCATTGGGTAAATCGGGAACAAAAGTGCCAGTGCTTTTTTGGATTTTTTCTTTTGAATTTAGACGAAATAATTTTTTATTAAGCGCTTCCATTTCACAATCTCCTTCTGTAAATTTGATACTTTAATTATAAACACAGGA
>P_413
AATCGGCACGTTGAATGTTAACTAAATCCCAGTGAATAGCAGATTGGTTGCCATTAAAAGCTTCGTCGTAACATTGACCAGGCGTAAAGTGGAAACTTCCTTCGATTTTTTCATCAAAAAGAATATCTTGCATTGGTTCGTGAATGAATGGGTTAACCCCAATAGCGAATTCGCCAACGAAGCGCGCGCCTTCATCTGTATCTAAGACTTTGTTAATACGAGCTGTATCATTCGCAGTCGCTTCGATGATTTTTCCATCCTTAAACGTGAAAGATACATTTTCGAACGTAAAGCC
>P_414
TAACCTGGCTTACTATTATCAGTGGCTTCGGGAATTTTAAATAGTACGAAACAGTTCATTCAACGATACGCACCATCAGAAGTAATTACGGATGATTTTGAGTTTGCTAAAATGCTAGAAATGCTATGGCCGGATAAGCAAATCATCATAAAGAAAAGCGCTGATTTATTTGCGGACCTAGGTATCAAAGCTCAAATAGATAGGCTCGCACGACCAGTGGTTCATTTAAGTAATGGTTCTTCTTTATTTATTGAAAAAACAGAAGCGATGTGGGTTGTTGATGTAAACTCAGGTAAATTTAAAGGTACC
>P_415
AGACTACTCTATCGCACTAAATGGTTATATCATGGGGAACGATCCTGATGCGTATAAATCCCTATACCTAAGCGATGCGCCATATAACTATTCGAACTACCACAACAAAGATCTAGATGCACTTTGGGAAAAAGGTGCTGTAACTGGTCCAGATAAAGAACGTCAAGAAATCTATGAAAAAATCCAAAACACCATTGCTGATGACGCTGTAATTTATCCAATTTCTTATGATAATGCAGTGCTAGCTCTTGATAGCCGTTACGGTGGTCAAAAAGCTGCCACACCACAACCAGTAACCATGTTCCGTGATCTTTCTAAACTATATTTAACGGAATAA
>P_416
TCTATCTAAAATTAAGAGAACGGTTGTTTTTTTTAGTAAGAAATATTTTCTATTAAATGCTTTTTGACAATTTTTAGTCACATTTAGTCTGTAATCGCTTATATTAATGGACTAATTGGGAGTTCTAAGTAGATATAATGGTTTTTAGTTAGGTGCAGAGATACGCAAGAAAACACAGGAGGGCTTGGGACAGGTCAAACCATACTACAAAGGAGGAGATGTAATTGAAGAAGATTTTACATATTGTTATCGCACTTAGTGTAATTTGTTCGATAATTTTAGTGCCAGTAGATTGGTCCGCAAAAGCAGGCGGTAATAATAAGCGAGATGATCTTATTAAATCTGTCAGTTTTTATAATTCAAATGGAAAAAATGTAACAGCAAGGAAAACTATAATGAAAAACTAAATTATTTTTTAGAAGTCGCTTTTGGAGGGAATTCTTTCCAAAAAGGGGACTATTTTAATATTACTTTATCATCTGATGCCTTACTCTATACAGAGAAAGCCTATGATTTGAAAGTGGATATTGACCCAACAGCGGTAACTAATGAACAAGTAGTTGGTAAAGTTACTGTAGAAAAAATTAATGGATCACCAACATTGCACTTTGTTTTTACAGAAGATTCAGAGTCTTTTTTTATAAACAGCTTTGATGCGAGTTTTAAAATACAGGTGATGCCAGCGCATGGCGATAAAAACGTTATTAATCTTTCCTATAGTGGCGCTGCAAAAAACTTTAAAAACATTGGGACGAGCAGTGTGGAATGGAACGTAAATATGGCAGATGACTGGCCGCCAGTTGGAATTAGCGATTTTTCTAAAATAAGTGGCGATTTATACCATGCGA
>P_417
TCCAACGTTTGATCGACCTGCAAGTGCATATTCTGGAAGGTCTGTCTCGGGATATTGCTCTGGTCGAACAGCGCTTATTATTAGTTCTACATTATTTACATCCATAATTTTCCATCCTGTTCTATTCATTATCTTTTACTAGTATAACGGAAAAAGAGGAAAAAAGCACCATGAAAAAATACTGCCCCCTTTAAGAGACAGTATTTTCGTGATTAATATTTGCTTACTTCAGCAACAACTTGTGCGATAAACGCATCTAAGT
>P_418
AATAACTAAGAAGCGGAATTGGTCCCGCCCAGGAATGAACTCTTCGATAATAACAAGGCGGCTATCATAGCTAAATGCGATATTTAAAGCTTCTTGGTAATCTTCCAGCGTGAATTTATTTTTAAAAATACTGATACCCCACCCGTAGTTGGTGGATTTTGGTTTAACGACAATTTGTTTATCCTCAAATAGGGAGAAAGCTTCTAGTGCAAGGGCTTGGTCGCTAAAACTATCCTCTACCAAATGGAACGCGAATATCATGTTCTGCAAGTACAAGTTTAGTAACTACTTTATTTTCCATCATTAAAACGGAAACGTAGTTGTCTTTGGATGTTTTGCTCGCTTGTTTTACATACTCCACATGGTCGCCTTTTTGGAAGCGAAGGAAGTTTTTCGGCCCGGTCTAATACATCGACTTTGATGCCGCGCGCGATGGCGTCTTT
>P_419
TGCCACACCTCGCTGATCGTTTCCGCGTTTTCAAATAATAAATGTTTCACGTGAAACAAAAAATTCCGCGACCATTAACTGGTATCGCGGAATTTTTATTTTGCCAAACTTTTAAATCTGCTTCTAAGTTCATCACAACTTACAATACCAGCAATCCCGCCTTTAATTTCTCCATCAACAAGAACAAGCGAATTTGGTATTCCTTTTACATCAAATTTCTGAGCTAATGCGCGTT
>P_420
CACTGTTTTTTGTAGGTCAATGATATAAATACCATTTTCTTTCTGTGAAGATATATTTCTTCATTTTTGGGTTCCAACGGCGAGTTTGGTGGCCGAAGTGAACTCCTGCTTCGAGTAATTGTTTCATTGAAATAACAGGCATTGTGTTATTCCCTCCTATTGGTTTATTTTTTGCGGATAACCGCCCTCCGCATGGATCAACCAGCTGAAAAACTTAAGCGAACAAGTCGTTAAGCACCTTCTCAGTCTGTCACCGTGCGTGTGTGATTTAACACCGTTTCCTAATATACCATAAAAACAGGAAATATGCAACCCGTGGTACATGTGCTTTGCTA
>P_421
GCAACGCGTCCAGGAATACATCTTTGTTACGTTTGAAATCAATCACGCGGTATTGGCGTTTATGGCCACCGCCGTGATGACGAACAGTTAACTTACCTTGGTTATTGCGTCCGGCTTTCTTTTTAAGAGGACGTAGTAAAGATTTTTCTGGAGTACTTGTAGTAATCTCAGCGAAATCAGAACTAGTCATGTGCCGGCGCCCAGTTAGTGGTAGGTTTATACTTTTTGATCGCCATTGTTTCCCCTCCTCGTTAGATTTATTTAAAGTTAGTCGAATTATACTTCAAAGAATTGAATTTCTTTGCTGTCAGCTGTAACAGTAACAATCGCTTTACGGCGTTTGTTAGTGTAACCTGCATAACGGCCCATACGTTTAAGTTTGCCTTTTGTAATTCATTACGTTTACTTTAGCAACTTTTACGTCGAAAATTTCTTCAACTGCGTATTTTACTTGCGTTTTTAGTTGCGCGAA
>P_422
CAAGCATACGAGGCGTTTCAAGATCAAATTCGCCCCAATCAATCTCCGTTTCCCCGTCGCCCATTTCTTCTAGCGCGAACGAAATAACATCGGTTGCTTGATCTTTATCCCGATATTCTCGGTTAATCTCACGAATACCTTCATTCGTTGTAAAGGTGAGTGACAGCTCTGTCCCTTGTTCGATTTTTAAATACTCAGCCGCAAATTGTAAAATATTTTCAACTAGCTGTTTATCTTCATCAAGTAAATTCTTGGTTTCGTCAAGTAAATCAATTTCTAAGACCGTCATCTTTTGTCCTCCTATTTCAATCTTTGTCATCAGG
>P_423
AGAATACCATGAACCACTCTTATTGATTACATCCACTTCAGCGGCCATATCAACAAGCTCGCCTTCACGTGAAATACCTTCACCGTACATGATATCCACTTCAGCAATACGGAATGGAGGAGCTACTTTGTTTTTTACAACTTTAATTTTTGTTTTGTTACCCATTACATCTGTACCTTGCTTAAGTTGTTCTGCACGTCTTACTTCTAAACGTACAGTCGAATAGAATTTAAGCGCACGACCACCAGGTGTAATCTCTGGGTTACCAAACATAACACCAACTTTTTCACGAATTTGGTTAATGAAAATAGCAATGGTTTTTGATTTATTAATAACACCG
>P_424
AACCAGGCACTTTAGTATTTAATAGGTAATCTTCTTTTTTTAGTTCACTAACACTTTAAGATACTCTCTTGTAATACCCATGAATTTAGATAAAAATGTAGTAGATAATTCTTGCGGGATTTGAATGTTATCTCCATTGGAAATACCATATTCATAACCAATTGCAGCAATCAAGTGTTTTACGCGATCTTTCACTTTAAGCGTATTAAGCAAACAGCGACGTTGCAGTATCATAATTTCTTTTTTCGCTTGATAAAGCATAAATTCTTCTACACTAACATGCTTTTCTACCATAAAAATGAAAAAATCTCTGTCTACTGCCGTGATGACGCTAGAACTTGGCGAGAGTAATTGAGCACCAATATTGCGTTTTAAATCAGAAGACATAAAAGATGAAAAATTACAGACATCTCCAGGTTTTAGCAATTGATCGTACCCAATATAGTCATCTATTTGTGTTCCTTTCATAACAAT
>P_425
TAATTTGACACAGCATTTTATAAATTGGGCCTAGCAATCCATTATTATACGGATATTAGTCAACCTATGCACGCCAATAATTTTACCGCAATATCCTATCCACCAGGCTACCACTGTGCATATGAAAATTACGTAGATACCATTAAACACAATTATCAAGCAACAGAAGACATGGTAGTGAAAAGATTTTGCTCAAATGACGTGAAAGAATGGCTCTATGAAAATGCGAAAAGGGCGAAAGCGGACTATCCGAAAATAGTCAATGCGAAAACTAAAAAATCATACTTAGTAGGAATATGTCCGAATGGAAAAAGGATACAGTGGAACCTACTGGAGCTAGACTAAGAGATTCACAGCAAACTTTGGCAGGCTTTTTAGAATTTTGGTCTAAAAAAACAAATGAATAACAATATTTAGGAATATATTCT
>P_426
CCGAGTTATCTCTTTTTAGCAGTTGGATTAGTAGTCCTTAGTACTGCAACATCAAGTCTCGTGCTACTTATTTCAGGCGGACTCATCGGCTTAGGTTATGGAACGTTTATGTCGAATGGCCAAGCTGTCTGTTTAAAAGTATGTGAACCTCACCGTATTGGGATTGGCCTATCTACCTACTTTATCGGGCTTGATTTAGGACTTGGTATTGGGCCTTATATTATGGGTGAAATTCATCATGTGCTTTCATTCCAAGGTATTTACATTATTGCCGGTGCTATCGCATTTATTTGCGTATTCATCTATATGTTTTTATCCAGAAAAAAAGTGTCTAGTGGTGCACAGGAACAACTAAAAGGGAGTGAAGAAGTATGAATAAATTATTACTCATTACAGCAGCGGGTTATATCGTAGGAGTTAGAAGTATAGAAAAGGAGAACAACCAATCTATTCTACTAAACGATGTCTACATTAATAATCCTTCACAACGATTAATTGATCATTTTGAGAGTCTCGAAATTGCCAAAGAGCCAGTATAATCGGTCATAAAAAGTTATCCACTAATGATGCTCAAAATTTAATAAGTCGCTGGGAAGCAAGTTATTTCACAGACATCATGATAGTATGGAAGCATTGCGAATAATCGCAATGCTTTTTTTATAAAGATTGATGACTAATATGCAATAATGTGTTCTCATGATATTTTGTTGAAACTTCTATTCTAGCCGGGAACACTGGAGCATGTTTGATTATATAAGGTAAATTGTTCACTACACCTA
>P_427
AGGCAGATGGCGTGATGGCTGAAGTTCATCCAGATCCTGCAGTTGCATTATCGGATTCTGCACAACAAATGGATATTCCTGAATTTGAAGAATTCTGGAATGCGATTTTAGCAAGTAATTTAGTACCACATAAAATAAAGTAACATCAAAAAACCTTGGGATTCCAAGGTTTTTTGTTTTGTTATTAACAACTCATATTCTATCGGCATTTAATTTTGTGTAATAATGCCGTTTTGATATGAAAATAAATGAAAATAAAGAGTAAAAACAATTGCATATCGAAAAAAGTTATCGTATTATTAAAGGAAGGCTAGTTTGTTTACGTTTACAATGGTAGGTAGAGCCATTAAAATAATGAATATGGAGAGTGAATAGAGATGAATGTAACAATTTATGATGTTGCAAGAGAAGCGAATGTTTCTATGGCAACGGTATCTGGGTAGTGAACGGCAATCCGAATGTTAAACCAGTAACAAGAAAAAGTACTAGATG
>P_428
TGATGTCCAACGGTTTCAAGCGAGCATAATCCCAACTTGTATTCCAGTGCGTTCAGGGGCGTTTGATCAGTTCCCGATTGGATGTCATAGCTAGCTTCACTGGCATGCACAGCGACAGGGAAGGCGACTTCCTAAGCAACTGGTTACGATCTGGCCAGTCGACCTCGGTTTCAATCTCATTTCAGGGCTCTCGTGATAAAAATGAATCCACTGAGTGATTTGAGATTTTTCGGAATGTAGCACTTGCTTCATAGTGAATTGGAGTGGCCCGTTCTCGGTTATTTCAACTGAATCTCGCGCTGATTTCTTTTT
>P_429
TATTGTACCAGTTTATAAATCATTATCATTATTTTTCTGAGGATAGGGCTGATTTGTAAAAAAGACTACTCTGCGCTAAGCAAAATAGTCTTTTATATATTTAAAATTAGTGTCGCGCACCTCACATCGACATGCAATCATCTGCGTTACCCTGATAGTTAGCTCGGCCAGGCGACCTCGCGGCACATGAGAAGCACTGCTTGATGTTCTTCCTTCCGGACCTGACATGGTTCACAGGTTCCCATTGCGCAAGACCCAACCTTCAACACCACTTGTCAAGGGCAGACCAAACAATTACGATGCCTCAAATGAGGAATTCAACCCCGCTAGAGCGGATTCACTCTAGGGCACCACTC
>P_430
TTCAAATCTAGTACCTTTCCCAACATCTTCTTCTCCGCTACCAATATATGTGTGTTGAGATAACATTGCTAAAATAGATACAGTTTTAGGCGAACCATACATAATGACCTTTTTTTGCATATCTTTAAGAATTGTAGGTGCTTTTTCAACGAATTCATCCATGTCAGTATACGCAGACACCCATTCCCCAAACGTATTTGCCAGGTCA
>P_431
GTTGGATACGTGATGTTCAAATCATTTAATAGTTCCTCTTGTGTACTTGTATGATTTTCCGCATAAAAAATCTTCTCAAGAAGTGCTACCTTTTTTTGGCTTTTTGAATCTAAATATTCTCTCATTAAAACACTTCCTTTCAATGTTTACTTTTTATGTAAAATCCAGGTAACAGCAATAAGATGTTCCTCTAAGTCATCGTATTCGCTCCATTGGCTCTTAAGGTATCCTTCAAAAAGGGCTTTTTTCTCTGGATATTGTTGAATTAATTCATTGGCTCTTGTTAATAAGTGTTGCTTTTCCAGTTGCGAAAATCCACTTCTGCTGTTCCCTCTAGCTCTTCCACCAATTGTAAT
>P_432
TATTTTGGTGTAAAAAGTCCTGCTTTTGCTGATTGTCCTGTAATAGTATCTGTCATTTTCATATCAACATTTGCTTCATACGCTACTGTGTACTTGTATGTTTTTCCTGTTTCAAGTTGTACATTTTCATAACCAACAAAGTAAAATCCACTGCGTACATCTTTGTATGTTAAACTGCTTTCTGATGAATTCGCTGCATTCGCAACAGTACCAGGGATAAAGGCAAATCCAATCATTGATAGAAGTGCAACTGCTGTGATTAACGCGATTATTTTTTTCATGGATTTAAAATCCTCCTTATTTACATCTTTAATTAGAAAATAGGGTTAAGTTAGCCTTAACCCTAT
>P_433
ATTATAATGAAACGATTGGTCAGGGATTTGATTATGCATATCAGATACCAGGAATGAATAAGGTGCTTCAAGCAGTTGGCCGGGTTATTCGAGGAGAATCAGATCGTGGCGTAGTGTTGTTAATAGAAGAACGATTTTCTGCCGATCGTTACCAGCGTTGTTCCCTACGCACTGGAATCATGCGAAAACAGTGAAGAGCACAGACGATATCTCCCGAGAAGTGGCCGGATTTTGGCGGAATAGCTAATTTTCTAGTAGAATAGAAGTAATTAGTCATTTTGGGAGGAAATTATGTATAAAATTATCGCGATAGATATTGATGGCACTTTATTAAACGACGCACACGAAATCACACTAGCCGTGCGT
>P_434
TCGATCCGGTGGTGGACTTATATATAGTGATTTTTCCGTGTCTCCAGAAGTATTGACCTCTTTACGTATCGATCAGCCAATAATCTATGTAAATACTGAATGGCTCGAATCTGATTATGTCAAAATTAATGATAATCTGGCGAAAATAGCGAGAAAAAATTTATCGCTAATAAAAAAGATTAGGGAAACACTTGTTGGAATGGATATGGAAAATGTTTAAATGGAAAACTAAAGTCTTATCCGAGTAATGATCGTTACTTATCGGATTTTTTTATTTCTATTTTTCATTTGTACAATACTAATGGAAAAAGCAAACACACCAACTAAGCCGTAAAATTTTAAGAAGTTAAAATTTTATGGCCAGAAGGCTTCTCGACTCCTCTATAATTAAGTTGCAGCTAGAAAGTTTGCATCTAGAAATTAACTACGAAAGAAGGAGGGGAGCTGATGAAGAAGTTTTCCATGCGAGTGGTGCTTATTATTTCTGTGCTTTTTATTGCACTGGGGAACGCTAATGTTTCTATCGCACAAGAAAGGGACACAACGAATAAGCTTCCAGAAGAGGAGCTAAGTTCTCTGGATACCTCTAATATCATTGCAGAAGAAGTCGCGCAAGAGAAACAGCCGATGGAGTCTTGGA
>P_435
CTAGCTTATGCTAAATCTTTTTTCTTATCGAGTTGCATCGTTAAAATAAGAATTAAAACAAATAATACTGCGAACACCCAGAACCACATTCCTAGTTCTCCGTTAATAATGGCATTATACCCTAAAGCACCTAATGCACCGCCCATGATTGGTCCAATAACTGGAACCCATCAGTAACCCCAAATAGGATCCACCTTTGCCAGAAATCGGCCAAACAAAATGCGCAATTCTCGGTCCAAGGTCACGAGCTGGGTTGATGGCATAACCAGTAGTTCCACCAAGAGACATCCCGATAGCTACGATTAATGCGCCGACAACAAGTGGATTTAATCCATCTGAAAAAGAATTAC
>P_436
TCTAATTGTATTTTCTCAAATAAACTCACAAGGTTCCCGAGATGCGGCAAAATTATAACAAGGAAAAATAATTCAAAAAATAAAAGCGCAATACAAGATCTCAATTCCATAGTATTTACACTTTTTACATTATCTGTTTGTTAGCTGTCACTATCAATAAGTTTCCATATACTTTGCTTATGAGCCACCACCTAAGGATGGGTGTTTCTGTTAGTCTTATTCCGCCACAATTGCTTTGTCAAATCGTCCACGAAATCTTGTTTATTTTCTGCTTTCAATACTCAAAGTACATGGAACTCTTTCGGTTTATCATCCCAGCGGCCAGAATCTGCTGTTACCGCAATATGGATACTTTTATCTTTA
>P_437
AGCTTAATTTTGGGTGAGATTTAGAAAACCAGTTACGCCAGGAGTTTGGTGGGTAACTGGTTTTTGGTTTTTAGAACAAGAAAATAACTATGGAGGCTATAAATATGCTGTGGGTCTTGATTACCTCTAAA
>P_438
TAAGAGAGAAATTCTACGCTCCTAAAGGAAGCCAGAGCGTATTTTCTTTCCGGAAATGAATTTTTTGATGGTGGATGGGAAAGGTGATCCGGACGGTGAGGCGTATCAAAAAGCAGTGCAGTCTCTTTATGCGATTGCGTACACGATTAAAATGAGCAAGATGGGCGAGACGCGTCTGGATGGTTACACGGATTTTGTTGTACCGCCGCTGGAAGGTTTTTGGTGGTCTGAAGAGAGGTTTGAATTTAAAGGATAGAGATGCGTGGCTTTGGACATCCATTCTTAGACAACCGGACTTTGTCACCGAAGAAGTGTTGGAA
>P_439
TAGTTGTTTGCGAGATATTTTGCCGTATTTCGCCATTTTTATCTTATTAATATATTTAGGTATTTGTTGGTAGCCATTTTCACTTTCAATTTCTAATTTGTCACATAGGTACTGGAGGGCATAGACTATTCTTTCTTCTGCGGACAAGTCATACTTAATTAACTCATTATAAAGGTTCTTATTGTTTATTAATGTTTCTTCTAAAAGCCACTCCATATAAGAAGGCTTATTGGTAGCATAGTTTAAGAAATATTCCCTATCAATAAAAATTAAGGAAACATCTGTATCACAAACTAATCTTAATTCATTTTCTCCGCTAATTTTGGCAACTTGTTGGTTAATTATATCTCCATTAGAAAAAAAATGAAGTATCTGGAATTTTTTATTTTCCACATGAAGAATTCCATTTGTTATAATAATAAATTCATCTTGAAAAGTTTCACTATCAATTTTCTTGTTTTTAGAAAGTTTTTCAAAGCGAACCCATTTATCTTGTAATTTATATTTATCCAATTCTGGATCATTTCTTTTACTTTTTCATTAAACAAATGTATCTCCTCCTATTAGTTTTACTTAGTTTAGCAGGATTAGAGTTAAGACCTATGTGGAAATTACACACTATTTTGGTATCTTTATATAGATTTTATTACAGTGGATATATCTATATTCAAAAAATAGTACTTCTTTATGAGCAATCCCAGTTATACATAATGTTAGAAAAATCACGATTGATTAAATCTTGTTTATTGATGAAGAAGTTCGCAACACCGCAGTCGCCCCACATAATTGCCATTCTACTCTCATCAAAATCCTCAGATGCTAATTGAAACAAAAGCGTGTCATGATGCGGGTTTTCTGTAA
>P_440
CTACATGGGGATTAACTTAGGTGCATTTATTGCCCCGCCTATTGTTTCGGCAGTTTCTGATAATGCTGGAAGTTTCCATGCTGGTTTTGGTGTGGCAGCTGTTGGTATGGCAATTGCACTTGTTGTTTATGTTCTTACAGGAAAACGTTACTTAAAAGACGCTGGCAAAAAAGCGCCAAATCCGCTTCAAAGATCAGAAGCAAAAAGTCTTACATTCAAAATAATTGGCATTGTTTTAGGCATAGGATTATTAATTGCTGTTTTAACACTAATTACAGGTAGCTTAACAATTGATACGATTATCCTTGCTGTAACGGTGATGGGCGTGGGGGTTCCACTCGCTTACTTTA
>P_441
TAAAATAATAAAAAAAATTGTATGGAAAGTAGGGTGTCATTATGTATGAAAAAGTAGAAAAAATAATAAATGATTGGGATCCAA
>P_442
TATAATCCTTCAAAAATTTGATTGATTACTCGGAAACTTACGCTACTGTCTGCGAGTGTTTCATTGCATTCGGAATTCCACTCGTTTCCATGATGTTAACCACTTTGGATTTCTTGTCGGATGTTACTTTTTCATTTTCCCCTTTATTGCCAGACTGACATGCTGTAAGTGCTAGTAAACATAATAAACTGAGTGCCACTACCATTTTTCTGGCTGTTTTATGCAATATTTCTCCTCCTCTTTTGTAAGCGCTTTTTGATTACGCAAAAAAATGACGGACTTCCTGCCAAATTCGCGCAGAACTTCCGCCACCATTATAAACCGAAACTGTATCAATTGTAAATAAAAACTGTTATATTTTTATTTCTTATTAAGGTAAACTCCTGACCCAACAACAATAACACACATCGTCATCAACATTGCTAGCATTAAGTAACTGGGAGTCATTGCGCATAAACAAAGCAAGAATAAAACAGATTGTACCAGCTATATTAAGTGTAACAGTTGTGATTTTTCTAAGTAGGTTTCTTGACCATGCATCGATCTTTTTAAAACCAATCATCGTTAAAAATTTAAAGAGTTTTTTCGAGTATTGAATGTAGGCCGCAACAACGAACATGAATGCTCCTGCTGTGACTAGAGAAAATCTACCAGTCGGGATATCGTAACCTAGCGCGTATACAATAATACTCATTTGAATGATTGTTAACAGCACTAACAACAGTCTAAAACAATATTCAAATTCCAACAAACTCTCTTGATAGGTGCTGGAGTCTGTGTCCCAGTTACCA
>P_443
TGTATTTTTGTACCAATCAAGATATAATGTTTCATTAAACAATCTCGTGAAGTTATTCAGCGTCCAACTATCCGACCACTCAAGCGTAAATGCCGCGATATTCCCTGGTTTGAAGGCAGAAGATGCTGTTATTAGAATCGGATACAAAATAATAATCGTTAGCACGGTTAAAAACAAATACGTGAAAAACTGTGTTAAGAACTTTGTTGTCCGCTGATCTTTCATAAAGTCTCTCATTTACATCATCTCCTCGTTCCCAAAGGCATTCGTCTTCTTAAAGGCAATCATCGAAACAGTAATAACGATAATGGAGATAAGAAGCGTCACAGCAGCGGCTACAGCGTATTGTGGCGAAGTACCTGTTGTTAATTTATAAATCCATGAAATTAAGATATCGGTTGATCCTGCGCCTGCTCCGACACTTCCGGGACCACCTTCATTGAATAAGTATATTATCGAAAAGTTGTTGAAGTTAAATGTATATTGCGTAATAAATACCGGCGCGGTTACAAATAAAATCATCGGTAATGTAATTTTACGGAAACGTTGAATCGCACTTGCACCATCAATTCTAGCTGCTTCGTATAGTTCACCAGGAATTGCTTGAAGCACCCCAGTAACCATAACGTAAATATACGGAAAACCAAGCCAACCTTGAATACTAATCAGCGCCACTTTTGCAGAAAGATTACTGTTTTCCAAGCAATCGCATTGATATCAACAAATGGCAAATGGTTTAGAAGCGGAATGACTTGCGAGTTGATTGCGCCAATACTGTCGTTAAACATATTGGAAAAACTCATAATTGTAATAAATGCTGGTACCGCCCAAGGAAGTAAGAAAACTACCCCAAAAAGACGTTTCCCTTTAATAAAGCTTTGGA
>P_444
TGGAACTGGTTTTGATGGGCTAAAGCAGGCAGATGGTCCACTTGATATTGGTAACTCGGGAACAACGATTCGTTTAATGATGGGCATTTTAGCTGGCCGAGATTTTGACACAGTCATTTTAGGGGATGAATCAATTGCGAAACGTCCGATGAACCGTGTCATGCTACCACTGCAACAAATGGGGGCAAAAATGCATGGCAAAGATGGCTCTGAATTTGCTCCAATTACGATAAATGGGAAGCAATCATTAAAACGCATGGAATATCATATGCCAGTTGCTAGTGCACAAGTAAAGAGCGCGATTATTTTTGCAGCTTTACAAGCAGAAGGTGAAACGATTATCCATGAAAAAGAAAAGACTCGTGATC
>P_445
CAAAACGACATAAGGTTAATTCGCCACCTTTCGCTTCCGCTTCGACTGCACCAGGTGAATCAAATGCTAACGGATAGCCA
>P_446
CATTTTTTAGTTGTTAATCTATTTTTTGCCTTTAAGTGTACCTATTGCACGTACATCCTGATATTTAAAAGCATATATTTTCTTACCATAGCTTGTTGGAACTAATCCTGTTATGCGATACTGCTTACTTGATAGTCTAAAGTTAATTTACACAGATTAAACACTTTTATTTGAATATACGAGTTCACTTTTGGTATTTCTTATTAAATTCATTGTGTACGTTTGCACATTTTATACAAACATATACTCTTATTTATAATATGTCTTTTTTATCATTTTTATAGTTATAGGTTAATTTTTACTGTTTGTGATTATATTTCCTTATAAGCAATTTAAGTACAGCAATAATGTTCTTTTATTACTCCCATCGTTTTAAAATTATTTTAAATTGAATTCCTTTATTTAATTCTTTCTCAATATCGCTCCATTGACTTGTTTCATCATCATACCAAGAATAGATAATTTTAACTTTTCCATCCATGAAAGAAACTACTTCAAATGAAATATAGCGATATGGGGCATAAGTAGGTTCTTCAACTACAATTTCTGCCATGCATTTGTCATTATCCAGTTCTACAACATAACCGTCTTTTTCATCCTTTATAATTGTTAATTTTATATTATTTTCCTTCAGATTTTCTTTTTTTGAATCTATCAATTGGATTACACTCAATCGAATGCCGCTATATGTATCTTTTTGCATAATTACGTTCCTCTCAAATTTTATGGATCAAGCTAAAGCTTCTAAAGAACGAGTCACTTCTTCTCTAATTTGCTTTTCACTGTAGTAAACATTAGGTAATTTCAAATCTTATTCACTATCAGGAATTGTAGCTGCCATATCAGACACATTCCCTAAAATTGTGTATTCTTA
>P_447
AGATCTATCCGCTGAAGATATCGGTATCCGCTCTTTTAGTCTTCTTACAATAGCAAAAAAAGTATACTGACAAAGGTACACCTAAAATAATAAGTGGTACTAACAATGAGATGAAAGTAACGTTTTTAAAACCCATAAGTGATAAAACAGCAATCATATAACCAAGGAATAACGCTCCAGTGTCTCCCATAAAAATACTAGCAGGCGGAGTGTTGTAAAATCAAGAAAGCCGCAACTGCTGCTACAAGAATTAACGCAACCGGCGCAACAAAAACATCTTTCAAAAGCAAAGCCATACCTGCAATGGTCATTAAAGCAATAATAGAAATACCACCAGCGAGACCATCTAATCCATCAATTAAGTTTAACGCATTCACAATTGCAACAATCCAAATAATCGATAATGGAATCGCAAAATACCCAAAATCTACTTGTCCGTAGAATGGGACGTTAATAAAGTTAATAGTAATGTCTCCCCAGACAGTTACGCAAGGTGCTGGAG
>P_448
TAACGGATCTTGGCTTACCGTACCACCAATGACCAAGATGTTTTTGGAACCAAGGAACAGCCCAATAATCAAGACCAAATGTGCGTCCAGCGCCATTTAGAAGTGCGATAGAAGCTGGTAACGCCCAGAATTTGTCCCAACCAAGCATAGCGCTTAGTGTAAACAT
>P_449
TGATCAGGCTCAACTCGGAAATATTACTAGCTGACACATCTTACGGACAAGGTGAATTACTGATGTCGCCAATTCAACAAGCGATTGCATACTCGGCCATTGCAAGCGACGGAAAAATGCCTTATCCAAAACTTGATGCAGAAGAAGCTGGCAAGGAAACACAAGCAACCGAAGCCGCTTCTGCCAACCAAGTCAAAGCAGCTTTAGTCAAAACTGTTTCTGATCCAGCTGGTACAGCACACGCCCTACAAATCCAAGGTCATAGTATCGCAGCCAAAACCGGTACAGCC
>P_450
ATTAGATTTTTAGTGTCTTCTTGCCCGATGAGTTTTAAGCCTTCTTGTTGAATTTTTTCAGAAAAGCTATCAATATTAATAAACATTCTAGCCATGCTTCCCATTTTGCCGTGTTCTTCAAAGAATTTTTGTAGCATTTGTTTAATTTGAATTTTGCCTTCTTCACTCGATACAAACAATGTCATTTTGCTCGTGATTCTCTCTGTTACATGTGGTAGTTTAGTTGTTAGTTCTGACTCTAACATAGTTGGAATTAAATCGCTCATTTTTGTCGTTTTTTTAGTAGTTAGAAAGTGGTTGATTTCTTTCTCTAAAGTTTTTTCTACCCATGTCATAGAACGAATTTCTGCATTTTCATAACCGAAATGATGGAGGAGTTCATTGGGTGTGGTTTCTAATTGCATTTTTTCATGGAACATTTTCGTAATAGTATCTGTTATTTCTTTTTGTAAATTCTCATCTAGCAGACGAGCACGAATGGCGTCTTCTGTAAGCAAATGACTCACTACTACTTTTCCGATGTGTTCGGCTAGTTCATCACGTCGTTTAGGGATTAAACCTGGAGTAAATGGTAAACGTTTATTAAATAGGTAAATGGCTTTGTAAGGGCGAAAAAGCATTCGTATGGCGATATAATTCGTCATTGCGCCGATAAATCCGCCAATCACAGCCATTAAAAGTATCGTAAATAACACTGACATGTTTTGCATCTCCTAATATTTGTCTAGTAAAAGTGGTTTCATTATACGTGAAAAATCCCTAGACAACAATTGTTTCTAGGGAAGTTCATTCTAAAGTATGAGATTACAAATTAGTCATTTTTAACGGATCAATCCATAAATCAAATTGCTTTTCTGTCACAAAACCGGTTTTGATTGCCGCTTCTTTTAATGTCGTATTTTCATCAAAAGCCGAA
>P_451
TTAAACGGAGGGATTTTTTGTGCGTTTAAGTGATTTTAATACGTCATTATCGGATGTCAGCGGCGCAAATCGCTAATATGGTCGCTCAGCAAAATATTAGTAATATGAATACGCCAGGATACATAAGACAAGCCGTGGATCAGACGGCAGTATACGGTGACGGTGGTCTGCTTGGTGGGAAACAAACAGGCTACGGAGTCAAAGTGACAGACATTAAACGTCTAACAAATACAGCACTTACGACACAATACAATAATCAAATCGCCAAACAATCCGCTTCGTTATATCAAAGTGGGGCGCTGAGT
>P_452
AAGCCATTGTACTGCACCAAGTAAAACGGCAGTCCACACACAAGAGAAGCACCAATCATATTAATTGGAATAGTGATAAGTGGATTTTGTAGCATAAACGGTATCGCGCCCTCTCCTATGGCAATAAACCCTAGGAAAATAGAGGTTGTACCTGCAACACGTAAGTTTTCATCAAAAACACGACGTTTAACAACATATTTATCTAATACAGTCGCAAGCCCAAGTCCGATTGGCGGGATAACGATTGCTAAAACACGAGCAGTTAGCGGGAAAATTCCGTCTGCTGCGAGTCCGATTGCGATAGCTCCAGCTGCTTTATTGACTGGTCCACCTAAGTCAAATGCAGTCAAACAAGCAATAATTGTCGAAAGTAGTTGTACAAGCACTTGCATACTTGATTTTGAATAATTAGTTCTTGTAACCATGCGTTTAAGCCCCCGAATACCGGGTCAACCACATAGTAATTGACGAAGAACAAGACTAAAACGGTAATCCCTGGAATCAGGAACATTGGTTTCATAGCTTGTAAATTTTTGTGTAATTTAATTTTTTCGT
>P_453
TACCTTTTCCACAAGATATTTCTAACTGAAAAGTCGGATTCGCTTCATTTAGCGTAGCCTCGCCATCTAAGCGAGTTAACGAATAAATATCCACTTGCCTGGATGGGCGTTCCACCTCTATACCAGCTCTTGCATATTCATACAATTTCTTGCCATTGACTTTTACAGCAGAAAACATAGGGGGAATTTGAGTAATTTTTCCAGTCAATTTAGTGAGCGCGGCTTGAAGTTCATCAGCGGAAATGTCTGCTAATTCCTTGGTCATAACCGTTTCACCAGTCGCATCTTCCGTTGTAGTCGATTTGCCTAAAGTTATTTCTG
>P_454
TCAAATAACAGATGCCAATCAAAAACTAGCTTTTCATTTAGCGAATAAAGCTTTTTTTGAAGGTTATTCTATGGAGCGGTGAGATCGTTTTTATACGATAAAAGAACAGCAATCGCTTATTTCACGATTAGAAGATTTCGCTGCGAGTGATGTGGAGTACTATTATGGGATTTTCCTCCATGATACGGATGAACTTATTGGTACGATTAATTTATTTAGTATTTTGCGGGAATCTTTACAATCTGCGTTTATTGGTTATTTTCTGGATAAAGAGCATAATGGAAATGGTTATGCAACCGAGCAGTGGAGTTGATAGTAGATTTTGGTTTTGACATTCTTGGCCTGCACCGAATTGAGGCAGGAGTAATGCCCCGAAAAATGAACGTTCCAAACAAGTCCTTTTAAAAGCTGGCTTCCATTTTAAAGAGCTAGCAGTACAAAATGTCCGCATAAATGGAAATTGGGAAGATCATCAAGTCCTAGCAATTATTAATCCTGGAGACTAAAAAAAGCCAAGTGTCGCAGTCCGCGCACTTGGCTTTTTGTATTTTTAACGTCCGTCCCCATATTCCCAGTTACGGATGGCATCATCTTCATCAAATGAAATAAGTACATCAGCAACACCGCGTAATTTTCCGATACTTTCTTCCAAACGGTCTTTAATATCATCCACTTCAGCGAGGGTGAGCATGGGATCTAATTCCACTTCCACATCGACATGGAAAACATCGCCTTCTTTAAGAACGGTTAGAACTTGAATATCGCGCACATCAGGATCACTCATTACGAGCTGACCGACAGTTAAATGCATACTTTGATCTGATTCGCCAATAACTCCAGCCGCATTGTCCAAAAAGACTTTACCAACGACGATAAACATCATTGCACCAATTAACATGGATGCAATTCCTTCTGCTTGATGGAAAGGGGTAAAGTGAGAAATAAA
>P_455
TGTCCATCCGAAATCGTCGTGCTCGCAGATGAAAACGCCAATCCTGCTTTTATCGCAGCCGACTTACTCTCCCAAGCAGAGCACGATATTTTAGCCCGTGCTATCTTAATCACAACTAGTAAAAAAATCGCCGAGGAAACACAAAATGAAATTGACAAACGGCTCGAAAATCTACCGCGAAAAGCGATTGCTCAGAAATCTATCGAAACACGAGGAAAAATCATTATCGCAGCAACCACACAAGAAATGTTCGATATCATGAACGAAATCGCCCCAGAACACTTAGAAGTACAACTTGAAAATCCGATGAACTATCTCTATCAAATTAAAAACGCTGGCTCCATTTTCTTTAGGGAGTTATGCATCGGAACCTCTTGGCGACTATTTGTGGCCCAAATCACGTCTTACCTACAAGTGGTACCGCAAAATTCTTCTCTCCTCTTGGTGTTGAAGATTTTACCAAACGTTCCGCCTTTATTTCTTATACAAAAGAAGCACTCGCAAAGGAAAAAGATGCTATCGTTTTACTTGCTAAAAAAGAGACAACGCCCATGCCAAAGCCATTCAAATTCGTTTTGAGGAGGAAAACTAAATGAGAACAGCGACTAAAACACGCATTACTGCTGAAACTTCTATTGAGCTTTCCATTAACCTAGATTCCCAAGCAGAATCAATTATTTCTACTGGAGTCGGATTTTTGGATCACGTCTCACCCTTTTTCGCCAAACACAGCCGAATAACTTT
>P_456
AAGGCTATTCGTGTTACTAAATGCGGCATACATATTAGTGACGGAACTTGTATTGAGTCCACTCACATCAAGCTCACTAAGTTTACGACATAAGGTAAACATTCTACTTATATCTGTTAAAGAAGGCGTCTCCGGATAATCATTATCTCTGATAATCACTTTAAGTGGTGAGTCTGATACACTGTCACCTTCAAATGCCCTTGCAAAAGACGTCACTGCAGACAAATTACATTGTTCAATCCTCACACTCTCAAGTACTGGGAAAACAGTTCCTCTAAAATAATATACAAAATTCCCTGTCAGCGTAGCTTCTTCAATCTCTATATGTTTAATGCTTTTCAAATAACTATTCCAAGCGCTCGGTTTACTGCTTGGCACGTTACCAAACATACGCAAGCTATATTCATCGTTCGCAGAATTATAATAAAGCGTCCAAAAATCACCTGAGCTTACCACTGTTAAATCCGGATCATCCGAATCGGCAACAGGCTGCTATTCGAACCTCTGGATTTTGCATCAACTCATCCGTAGTTGGGACTTCTTCTAGATTCTCGACCTCGGCTGGTTTGTCTTGCGCGACTTCTTCTGCAATGATATTAGAGGTATCCAGAGAACCTAGTTCCACCTCTGGAAGCTTATTTGCTGTATCCCTTTCTTGTGCGATAGAAACATTAGCGCTCCCAAAAGTAATAAAAAGCACAGAAATAATAAGGACCACTCGCATGGAAAACTTCTTCATCAGTTCCCCTCCTTCTTTTTTCGCTAGTTAATTTCTAGATGCCGAACTTTCTAGCTGCAACTTAATTATAGAGGAGTCGAGGAGTATTCTGGCCATAAAATTTTTAACTTCTTAAAATTTTACGGC
>P_457
AATTTCAAAATGCCATTTTAATTCTAAAAGTCAAAACCCATTCCGGGTTTTGGCTTTTTTTCATACCTTAACATCCCTAAAATCATTTCTTTACAAACCCTTCATTCAACCAACAAATTGCGTTGCTATAATGTACAAGAAGCTTACAAAAGGAGGAGAAAGAATGAAACATTGGGTAAAAGTAACAGGGGCAGGGGTGCTAAGCGCGACTTTACTATTTAGGAGGATGCGGAGCGCAGTCAGAAGAAAAAGCGGAGGCAAACGTTAAAACCGAGCAAACAGTCAAACCAGGAAGCCAAATTAAATTAGAAGGTGCTGTAAATGTCCGAGGGACTTAGGCGGATACAAAACAACGGATGGACTAACTATCAAGCCACATAAACTCATTAGAAGTGCCGAACTCGCTA
>P_458
AAAATGAGCTCACTGCTGGTGTCGATAATTCTTACTTGGATGGAACGTGAAGGCGATGGCTATAAAGCATTTTCAAAAGCATATGATATCGAATTCAAGAAAATTTTCCCAATGCAAATTGGCTTAATCTACACAGCACTTAAAAACAATCAAATGGATGTGGCGCTTGGTTATTCAACAGACGGACGTATCCCAACTTACAATTTAAAACTATTAAAAGATGATAAAAAATTCTTCCCACCATATGATGCTTCAGCTCTAGCAACAGATGAAATTTTAAAGAAACATCCAGAATTAAAAACGACTATCAATAAGTTAAAAGGTAAAATTTGAGCAGAAGAAATGCAAAAACTTAATTATGAAGCGGATGGCAAATTGAAAGAACCGTCCGATCGTAGCGCAAGAATTCTTGCAAAAAAATAATTACTTTGAAGGTAAAAACTAAGGAGGTGCCAAAAGATGGACACATTAAAACAATTAATTGATTATTACCAAACAAATGGAAGTTATGTCATGGAAGAGTTCTGGCGGCA
>P_459
GTCCGTTGCGTGTCAACATTACAACCCACTAATTGACGATGCTGTTAAAGCTGAATGGAATATTCCTGCAAGCTGGAACTTACGCGCGCAAATGCCGTTTGGTAACATCGTTCAAGAAGCTGGCGAAAAAGAATTCATCGATGACGCTGATCGTTTCCGCGTTTTCAAATAATAAATGTTTCACGTGAAACAAAAAATTCCGCGACCATTAACTGGTATCGCGGAATTTTTATTTTGCCAAACTTTTAAATCTGCTTCTAAGTTCATCACAACTTACAATACCAGCAATCCCGCCTTTAATTTCTCC
>P_460
AAACCAGGAAAAGCATTACAAATTTTGCTTTTATGTATTGTTTGTAATTTATTGGGTGGAATTATGCCGGGTACTTAGTTTCCCTAACATCCGTTTTCCATAATTTACCTGCTGACCATTTCTTATTTACTGCTGTTAGCGGTAAGCTTGAAAAGCGCCACTACAAATTTTTGTAGAAGATATTCGCCAATATTGTTGTAAATACGGCCGTGCTTTGTACACTTCGAATGAAAGATGATGCTGGTAAAGTCATTGCGATGATTTTCATTATTTTCATCTTTGCATTCTTAG
>P_461
GTTTGGAATCTCACAATTCAAGTCGTTATGTAATTCCAAATAAATATTCTGCAGTGATGGTGGAATCTGCACTCCTTGTTGAACGGAAAATGAGAGCCCGTGTGCTTGACCTGGTCCATGATATGGGTCTTGACCAAGTATCCACTTTGACATCCTTACAAGCGGTATATTTTAACGCATTGAAAATGTCGTACATATCCGGAAATACTTTTTTCGTTTGGTATTCTTTTTTTAGGAACTGGCGAAGGGTTAAATAATACGGTTGGTTAAACTCATCTTTAGGTGCTGGAGTATAATGATTAGAGTTACCAGGTTAACCTTAGCAATAC
>P_462
TCCCTCTCCAATCTCTATCTTATACTAAAAATTTCCCAAACCCCAATGAAGTTCCATTGTGCAATTGGTTGGCTAATTTCAAATACCCTTTATTTCTTCTTACCAAACAGAAAAGCGTTATTTAGCTGTTAAAAAGGTTGTTGCTTTATTTAATGCTTCTGATTCTGTACTGCTAACACCCGCCTGAATCCAGTCAATATCCATTCTATTTCTAAACCAGGTTAACTGTCTTTTTCGCGAAATGCCTTGAGTTCTTTTGAATTAATTCTTTTGCTTCTTCTAGTGAGCTCTTTCCTTCAAAATAA
>P_463
ACTAGCTTTGGGGAATTGATGGAAAAGTAGAATATGCACTTGAAGGTAGTATATTCGTTGCTGGTTCGGCTATTCAGTGGTTACGTGACGGGTTACGAATGGTTCGTCAATCAAGCGATTCTGAAAACTATGCGAGCCGGATTGAATCTAGTGATGGTGTATATGTTGTACCAGCATTCGTTGGTTTAGGCGCACCTTACTGGGATTCCGATGTTCGTGGTGCTGTTTTGGATTAACTCGTGGTACCGAAAAAGAACAATTTATCCGTGCGACATTGGAATCTCTTGCTTATCAAACAAGAGACGTGCTTTATGCAATGGAACAAGATTCTGGTATTAGCTTAAAAACGTTACGTGTGGATGGCGGGGCTTCTGCTAATAACTTCTTAATGCAATTCCAATCCGATATTCTAGGCGTTCCAGGTAGAACGTCCAGAAAACAAAGAAACAACCGTTCTAGGTGCGGCATTCTTAGCTGGACTTGCGGTAGGCGTTTGGAAAGACAAACGAAATTAAAAAACATTGGAAACTAGACAAACGTTTTGAAGTAGAAATGAAAGATGAACAAAGAGAAGATTTATATGAAGGTTGGCATAAAGCTGTCAAAGCTGCACAAGCCTTTAAATAAAATTTTAAGATGCGCCAAATGTGTAAAAGCATTTAGCACTATAATTATATCAAAACAAATAAATATTTGGAAATAGAAATAAATATAGTGACAGATGTATAGTTTATTCGTTATAATGAAAGATAAGACTTTTAAGGAACGGGAGAATATAAAAATTATGTTTGTAGA
>P_464
CTTGAACGGCTCCCTCAAGCGCATATAGTTCACTTAGACAAACGCTTGAATCATTTTCCCAAATACGTAAAAAGGCTTCTTTGCTTCCAACATCTTTTAGCTCGCCGGGAGTTTTTATTTCCGCTTTGATTAATAGCTACCAGTATTTTGCCAATGTTTGGTAATTCGCTAAGGTTCGCCATTACAGTTCCTTCTTCCATATTATTTTGGTAATTCTCTTTTCTCGATACCGCCCATGTAGCCTTGCAATACTTTCGGAATGCGTACAGAACCATCTGCATCTTGGTAGTTTTCCAAAATAGCAGCGACTGTACGACCTAGTGCTAACCCGGAACCATTTAATGTATGCACGTATTCCGGTTTGCTCCCTGGTTCACGGCGGAAACGAATGTTAGCGCGTCTTGCTTGGAAGCTTTCAAAATTACTGCAAGAAGAAATCTCACGGTAAGAATTATAGCTTGGAATCCAAACTTCTAAATCATATTTTTTAGCAGCAGTGAAGCCTAAATCAGCCGTACACATGCTTAATACGCGATATGGTAATTCTAGGCGACGCAATACTTCTTCTGCGTTTCCAGTTAATTTTTCAAGCGCCGCGTAGGAATCTTCTGGTTTAACAAATTGAACTAATTCCACTTTGTTAAATTGATGCTGGCGAATTAAGCCGCGCGTATCACGACCAGCAA
>P_465
GAAGTTGTATGTAATCTCAAAGGCATTTCTTGAATGAACCACTGAATGCAATCATTTCATTTCGATCTAAAAAATTCTTTTCTATCATGGTTAAATCGGCAACCTTAATCTTACCCATACTTTTCAAGATATCCTTTACATATGTTAAAGGAATTTTCCAGGCTACCGTTTTAGAGAGGGGGTGGATTTTTGTCTCTTCTCGAGTAAAACCAAGAATGCTTCCTTTTCCCCCAAGAACTATTTCTTGCAGCACATTGTGTTACATTTCCCTCGTCAATTGCATACACATATTCATTGTTTTCTGGGCAATGAACAATTTCCTCCTCGTTCCAATACACCAATTCCGCTACTTCTTGAAACCTTGGATTATTAGTTAACGTAAACATTAATTCCGTTGTAAACCTTTCCTCCATTTATCCCGCCTCCTCAAAATCCTCACATCAATTCATCTCTCTTTATCATAATAAAAAAAAAGCGAGCAAAGAGTTCTCAAAGAACCATCTTCTCGCTTCTTATGTCCATTTTGTGACAAAATCACTT
>P_466
ATGGAAAACGCTTTGTAATTGATCATATTAAACGTCCCAT
>P_467
TAGATGCACCAAATGTCATTGCTAAAATTGGATCATGTCCAAGAACAGTTAAGTTGTTGATTGCCACTGGTACAAGACCCCAGTGAAGTCCAAAGATAACAAATACTTGCCAGAAACCACCTAAAATTAGACCCGCGATAATTGGACTTAAGTTATAAACCCAAATTGTTCCTGCTCCTAATAATTGACCAGCCCATGTAGCAATTGGGCCAATTACGATGAAAGTGATTGGAACTACGATTAATAATGTACAGAATGGAACTACGAAAGTTTTAATTACATCTGGAATGATTTTCTTGAAGCCTTTTTCTACTTTGGAACCAAAATATGTTGCTACGATAAT
>P_468
CGTCCTGAGCGCGCTCGTTTTTGGCGGAAATGCTCGCTGGATATTAACCAAGCATATCAATCCACAAATCTGGTCCAAATTAATTTTGATTTGGATTGAGCAGCTGATTCAAACGCTACAGATGTTCGTCCATTTAGCTATCTTTGGAATTTTCATCGGAGGGGCAATCATGGGCGCCGATGACGGCATGCTAAACCCAGTTATCCCTGAATTATCTGGTTTAATCGCAAACGCTAAATTCGTGTTCGCCAACCACCAATTCTGGATAATTTTACCTCCATTAGTGGTATTTATGATTTTAATTCTTTGTTTCCAAATGATGGCAAATTCGCTTTTGAAACGAGAAGAAGAAAGTAAAAAAGCCTAGTTCTATAAAAGAACTAGGCTATTATTATTTAAGGAGTGACTGTTTGATAGACAGTCACTGTGACAGAAGGGTAAGTTCAATATGATTATTTAAAAAGTAAGCGGAATTATCGCCTGCATTTTCCAAGTAAGTGTATCATTTTGGTAAGTTCCTGGGGTGTACCAAACCCAATCATGTAATGTTACTCCGAGATTATCTTTCATTACAATATTAGTGGAATCGCCGAGCGCAACATCTGGAAGGTATATATTTTGTCCAGTAGCATCAAACAATTCTAAGCAGTAGCGTATGCCCAATGAGCTGAAATCACTAATCTGATTTTCTTCAATTTTTATTGACCTAATTGTTGGAATGGTACTGAGAGGTGTAACATCTTTAATTTGGATTTAAAATTAGCATCGAAGTATTCTAGTTTTGTTTTATTTCTTAATGGCTCAATAGAAGTCAGTTGATTGCTTTCGGCATAAAAAACTTGGAGATTATCGCATTCTGAAAGGACACTGATGTCTGATATATTATTTGCTGAAATAGATAAATTAGTTAA
>P_469
CGTGTTACTCGGAAACCCGGTGTGGTAGTTGTAACAAGTGGACCTGGGGCGACAAATGTATTAACTGGTATTGCGGATGCAATGAGTGATTCGATTCCATTAGTGATTTTCACCGGACAAGTTCATACGCCTGGTATCGGAAAAGATGCCTTCCAAGAAGCCGATATGATTGGGCTAACCATTCCAATTACTAAATATAATTACCAAGTGCGTGATGTTCGTGACTTACCAAAAATTGTCAATG
>P_470
ACTAAATGAGAACTACGATCAAATTTTATTAATATACTCCCATCTAGCAGGAATATAGTAGGGCTAATATCAACTAAATTAATGGGATTTCTTGATCCTTTGTGAGGATGTTCTCGCTGAATACCCCATTCCATTCATTTATACTTTTTATTTTTAGTTTTCCAAGTAATAGCCAACTTGTTAAAAACATTCCAAAAACATCTGAGTGAAAATATATATCTTTTTCTTTATCTAACAAAAGTACGGATAAAATTCGATTGCCTTCTTTCGTATTTTCAAATGCATCTAATGGGAAATATAAATAGCTATATTTTTTGTCAGGTACACAATAGGGGAAGTCTAGCCCTGGAAAAGTTAAATCTTTATAGGCTTTATGTAACTTATTTCGAAATTTAGCAATCCCTTTAACTTCAAAGTAATCAATAGATTGTTTTTGATTTCCCACTTTATCCCTCCTGAATTTATATCAGCTCTAAATTCGATTTTTCCATTGAATACGCCATCAACTCACTTGAATCTGATAAAACGACTAATAATGGGAAAATGGATAACAATTTGGCT
>P_471
ATTTTGTGTTTGGATTATGCGGATTTGTCATCTCATAACCAAAACGTTTGTAGGCATAGAAAACATACTCTGGATCAGCTGCTACATCAACAAATGCTAAATGCGTACCAGAATAAGTCTTTTTCTTGGAGCTTCCAGGAATTAAAAGACGATCATATGTCTTGTGTAATCCTGGCGAGCTTGCTTTTGTTTCTTTCGCCCATTTTTGAAATCTTTTTCAGATTGAGCTACTACATCAAAGCGTTCCATTGCCAAAACCTTCGCCGTTGAAGTTTGCGTTACGGCCTTTATATGTACCAACTTCATCTGCTTGTAAATCTAAATTCATCGTCATGCCAGACATCGCATATTTTTGTCCACCTAATTGCGGAACCCAAAAGCTTGTCATCGTATCTGCAGAAGTTAATTTGAATAGTACAGGACGGTCGGTTGGAATATTTAGGACCCGGTTGACTGTTTCAATTGACTCATCTGGATAACTAAAAATCCATTTCCAGTCTGCACTTGTTGCGTAAATAACAATTGGATCTTTATGCGAAGTCACTTTTGGTGCTTCTTCCCCTGCATAAATTGTTTTTACAGTCGGAATAGCTAGAGCAATAACGATTGCAACTGGAATCAATGTCCAAAAAATTTCCAGTTTTTTACTACCGTGCATATCCGGCTCATAGTTTGAAATGTCTTTCCGTTCGCGGTATTTAACCAACATAATCGTAAACAATACAAAAATCGTCAAAACAATAACCAGCATAAA
>P_472
CACGTAATCCGAAAGGGCAAGCTATCATCACTGAAGTTGGCGGTGAAGTTGTTTCTATCGAAGAAGGTCGTGATCGTCAACAAGAAATCACTATCCAAGGTACAGATGACCGCCGTTCTTACAACATTCCTTACACTGCTCGCCTGCGTGTAGAAGGAACTATCGTAGAACGTGGGGAAGCTCTAACTGAAGGTTCTGTGGATCCTAAAGCCTTGATTCGTGTTCGTGACGTACTATCCGTTCAAGAATATCTACTTGCAGAAGTACAAAAAGTTTACCGTATGCAGGGGTTGAGATT
>P_473
TATCCGATCAGCGGGAACAGTTTTGATAGATTCTGCTGTTTGGTTTGCTCTAGCCCAGTGCCACGTGTCACAGAAAATAAGTTGCGCGTTGTCTCCCGCCGCTTCTTCTGCTACTCGCCAAGCTGCTTGTGCAAGTCTACTACACCGCTATATGGCATAAATTCTAAACCAATAATTAATTCTTCTGCGCGGTCACATAATTCACCAAGCGCGACGATGATTTGTTCCTCAGGGATTTTTTCAAGCAAACCACAATTAATATGTTTGACGCCAAATAATCGCGCCATGTGGAAAGTTGTTTGC
>P_474
TTGGTTGCGAGTGCATTTATTCCATTTTTACCAATGCTATCGTTACACCTTTTACTGCAAAATTTATTGTATGATTTCTCCCAATTAACACTTCCTGGGACAAAATGGATCGCTCATTTTTGAAGAAGCCGCATCAATGGGAACAAAAAGGAATGTTGCGCTTTATTCTGTGCATTGGCCCGGTAAGTTCGATCTTTGAT
>P_475
TAAACCATAATTTATTATACTCAAGGTATAGAAAGGATTGTTTGTAATCTATGAAAAAAAAATTTCAGTAATCCCAGTTTTTACAAATTATTGCATCAATTCTTCTAGGGATTTTGATAGGTGTTCTTATTTGCTTTGTGGCTATTGGTTTAGGTTACATTGCACATGAATGATGGCACATTAAAAGAGTATAGTGTGAAAATTTTCGGACTAACTATTTTTGATATTAAAAGAGTTGGTAGTGAGATGGTGGGAACACCTAATAACACTAGCATGATGTTTATGGGGTTCTCTTTATGATACTAGCTATTGTTGTAGAAATTATTGTTTTTTTTCAGTTAAAAAACAGACATAGAAAAGGAAACACACATAACAGCAAAATGATCGACTATGAGAAAAAAGGCTTTTTTAACATCCACACATTGGTAAATAAAGATAATGCTAATATTTCTAATAGTGATAATAGACATTTCTTACCTTTTCCCAGCTGATGTCTGGTAATGGCAATTCACCAATTACTATGCTAGGTTATTTATTAAATATCAATAAACAAAACTTGAATGACTTCAAAAGTATCATGTTTTATAATGAATCTAATCTAGCTTCTTTAATTAACGAGGCAAGAGAAATGGAAGAATTAATAGATAGCTCAACTCTTTTTTAAGTAAAACAAATAAAAAAATTAAAACCCATTTTTCTAAAGTGCTTGAGCAAAACTAGTGATTGTACAAGAAATTTTGTATACGAAACCATGGATTTATAGACATTCTCAAATATCATACAGTTTTCTT
>P_476
ACCTACTAATTTAAGCGAAGAGAAGAAATACTCAATGTACTTGCCGATGTTAGGAGACTCTAACTGCACGCCAGATAAGTCGATAATTAAATAGTTCACTGGTTGCTCACAAACTTCAACAAGCGCTGTTTCAGTAAGTTGTTTTGCTCGCTCATCGGTAATTCTTCCAATTAAAGGTAACAGAAAAACATTTTCGGCAATCCAAATTAGTTTGGTTGATTCTTTAATAATTTGGTTTGCTTTTTGTATAATCTTTTGTTCATTTGCACGGGTATAGCCTTCGATTAAGTTTTGCGTGAAACTACTAAATACCTGATGAAGCTTGATGCTAAATAAATATAATTCACGATAATTAGCAGATTTTGTTTTGATTTCTGATGCATAATCGAGCAAAAACTCTTCCAGTAAGCGAATATGGAATAAAATACGAGAAATTCCGAGTGAAGTAATAAACTGTGCTTTTCCAAGCTCACGCGCGAAAGCATTTCATTTTTCCTAAATCTTCAGTCATTCCAATAAACAAATTTTCTAAAACAAAGCCCGTTTCATCCATTAAACGATGATCATTTTTTAATGTGAAGATATATGGATCATCCACAGATACATAATACGTTAGCCAATCTTTCACGACCATTTCTTTCTGTTGTAATAAGCTATTCATTATGCCCATTGTATTCACCTCTTAAGTCCATGTTTTTAGCTATTTCAGCATAGCACATAGAGCAGTTAAATTGGACTAATTTCTGGTAAAAGTAGACTATTTCAAGTTGTTAATATGTAGAAAATGTGAAAACTTAAAAAAATAA
>P_477
CCGGATCATTTGCCAGCAGATTTTGACAAAGAAGTAATCAGCCGGGCTCTTGCGCCGCTAAACCATCTTCAAAACTTGAAAAACTGGACTACCAGAATCCGTTACTTTTCTTGAAATGTACGGTGTAGAGCGCGTCGAAGAGTTAAACATTGCTGGACGCTGGGCAAAAATGAAACGTATAAGAGCCTTGCTGTACCACTTGGCTTGCGCGGAAAAGACGATATCGTTCAACTGAATTTGCATGAAAAAGCGCACGGGCCGCATGGTTTGGTAGCCGGAACAACTGGTTCTGGTAAATCAGAAATCATT
>P_478
CTTTTGGTGGATTTGAAGAAGTAAAAGTTACTTCTTGACTTGCTCCGACAGGTAATACTGAAGCAGTAATAGTGGATGTTTCACCAACTTTTAACGTAATAGTCGCCTTGTCCACTTCGACGCTGGACGGGCTCTCCTCAGGGTTTTGTAACTTTTGGTGTTTCGTCATAAGCGATACGGCAAGCGAACGCTGGGAACTCCGTAGCATCCCCGCCGCCAGCGGAACCTTTAATTTCCGAAACAGTCGCTTTACCAATTGCTGTTTCAGTATCTGGAAAACCCGATTTTAAACATAATTCCGCGATTTTCTGGCGTTCTACGTTTAGCGACAATTAAGTTTTGCGCTTCGTCTTCACGATCGTGTGTCCCTTCGAATGTGTAAGCTTCTGAGTAA
>P_479
CTTTTTTATCGTCTAAACTAATCTCAATTACTACTGATCCATCACTCATGTTCTCACCTCTAATCTTTTAACTTATATCTGTTTTTCAGTTTAATTAATTCGTTTCGTTCTTTTTCTGTTCCTTTTCCAGAAGGTAATTCCGCTTGCCTAATGCCGATTATCGTTTTAATTGTTGTATCATCACGCAAACTTTCTAACAATGCTCTAAACTTATACCAGTGCATCTTCCGCGACTATCTAATAAATCAATATTGTAGTCTTGTAAAAAAGAAGCATAGATATAATCCGCATCTTGCGTTAATGAATATGAAGCAATTTCTTCCGCTTCGTCATTGTTGTTTGTAGCGCTTGGCATCTTGTTTCCGTCGATATCATAAAGCAAACCATC
>P_480
TCATCCTGAATTCGGTCATACGGTTGGTGTCGATGCAACTACCGGTCCACTTGGTCAAGGTTTCGCAATGGGAATTAGGGGATGGCGATGGCCGAGGCTCACCTTGGTGCCCAAATTTAACCAACCTGAATTCCCGGTTGTTGACCATAATACCTACGTGCTATGCGGAGACGGCTGTTTGATGGAAGGTATTTCCTACGAAGCTGCATCCCTTGCTGGTCATTTAAAACTGGGAAAATTAGTTGTTTTATATGATTCGAATGATATCTCACTGGATGGCGATTTAAACGAGTCTTTTTCAGAAGACATCGAACTCAGATTCCGAGCAGCCGGTTGGCAAACGCTACGTGTGGACGACGGAAATGACTTAGATGCGCTTGATGCAGCAATCCATCTCGCAAAAACCGAGAAATCCCGCCCTACTTTAATCGAAGTGAAAACGGTCATCGGTTACGGTAGCCCTGGTAAAGCCGGAAAATCGGCGGCACACGGCTCCCCACTTGGCGAAAAAGAACTCAAACTTGCAAAAGAAGCTTACGATTGGCAAATGCCAGAAAGCTTTTGAATTACCAAAAACTGTCGAAAATCAGAAAGAATTTTATCATTCTAAAGGTCGCGCGAGTGAAAGCAGCTGGCTCCGGACATTCAATGCTTACAAACAAAAATATCCAGCACTCGCAGAAAGTTTGCAACAATTAATGGATGATAATTTGGATGCGGATTGGGGATGCAGAACTTCCTGTCTTCGATGAAAATGCGGACAAAGCCGTTGCAACCCGTGAAGTATCAGGAATTGTTCTACAAGAATTAGAAAAAAACTGCCTAACCTATTTGGTGGCGCGGCCGATTTGGCCTCCTCCAATAAAACCCATTTAAAAGCTAGCGAACGGTTTGCTCCAGGTAACTATGCCGCCAAAAATATCTCATTCGGCGTCCGCGAGTTCGCAATGGGAGCAGCAGTCAACGGAATGACGCTTCACGGCGGTGA
>P_481
TTGAATGCTCTGCAAGGTTCCGCTTGTAATCATACCGTTAAGGATGAAAGTTTCTGGGTAGATGACGCCACCTGTCACAATTACTTTAGACGGGGAAAAGCGCATAATGGAAGCTACGTTGATATCGTTTGTTATGACGGTTAGTTTGGATCGGTCTTTTAATGCGGTTGCGATGTGTCCGGTTGTTGTTCCGGCGTCAAGAATGATTGTATCGCCGTCTTTGACCATTGTCGCTGCTAACGTGGCGATGCGTTGTTTTTCTTCATAGCGCACTTCGCTTCGTTTTTTCCAATTTGGTTCGGAAACTACT
>P_482
TACTGCCAATTCTTGACGATACGCTAAGTGCATACAATAATATCCAAGTGGTCCACGGAGACGTGCTAAAAGCAGATGTGGAGGAAGTTATCGCAGAGCAATTCGCGAAGCCAGATCTACCACTGAAAATCGTAGCCAACCTTCCGTATTACGTAACTACACCGATTATTTTAAAATTACTCCATGACAATATTCCGGCAGATTCGATGACGTTTATGCTCCAAAAGGAAGTTGCGGACCGGATAAGCGCAGTTCCAAGCACGAAAAGCTACGGAAGCCTAACAATCGCTATCCAATTTTACATGGAAGCAGAACTAGCCTTTATCGTGCCAAAAACTGTCTTCATGCCGCAACCGAATGTTGATTCCGCAGTAATTCATCTGAAGCGTCGCAAAGAACCATTAGCTGAAGTAAACGACGAAGAATTTTTCTTTGAAGTAACAAGAGCTTC
>P_483
TAATTGTTTTCACATCGGCAAAGTCTAAGTTAATTAAACCTGGAACGGCAATCAAATCAGAAATACCTTGTACACCTTGACGTAAAACATTATCTGCTTCACGGAAAGCTTCAAGCATTGGCGTGTTTTTATCCACAATTTGAAGTAGACGGTCGTTAGGAATAACAATTAAAGTATCTACCGCTTCTTTCATTGCTTCTGTTCCAGTTAAGGCTTGTTTCGTACGTTTTGGTCCTTCAAAACCAAATGGTCGAGTGACCAACACCTACAGTTAGGGCGCCCATTTCTTTTGCGATTTGAGCGATAACAGGTGCAGCACCAGTTCCAGTTCCGCCGCCCATTCCAGCAGTTACGAATACCATATCAGAGCCTTTTAAAGCTTCTTCAATTTGTTCGCGGCTTTCTTCTGCAGCTTTTTTACCAATTTTACGGTACAGCTCCCGCGCCTAAACCACGTGTTAATTTTGTACCGATTTGTAATTTTGTTTCTGCTTTTGCTAAGTTAAGTGCTTGAGCGTCTGTATTAACGGAGATAAATTCTACTCCTTGAACACCATGCTCAATCATACGGTTTACAGCGTTGTTACCGCCACCGCCAACACCAATTTCTTTTAATTGTTGCCAAACTTTCTGAACTAGTGTCAAATTCTAACATATTATTGCCTCCTATTTGCCGATTTATACGATACGATTTTCTTGCTGGACTATCAGCTATTCGCTTTTATTCAAAAAATGCGCCGAAAAATTCTTCATTTTCGTTGATACTTTTTCGTCATCTGATTTCTTTTGTTTTGGTTTAGGTTGCTTTTGTTTTGGTGCTTCATCGTCGTAACGAGGTTCGCTTGCCGAACTGCTTACGTCGCGTCCTTCTAATTCAGCCATTTGATAAGCATATTTAATTAAGCCTACTGCGGTTGTAAAGGAAGGTTCA
>P_484
AAATCGTTCTTTTTATGGTATGGGAATGCCATTTAGAATGGGGAGCGTGTTATTTGCTACTATTATAGCGACGCAACTGCCGGAATTTTTTCATGTTTATAGCATGGTAATCGGACTTGGGCTTGCATATGCAATTATTTTTCTAGATTTTTTTGTGTATTCCATGTACCGCAGAAAAAAGTTTTTAAAAAGAGAGGGGTGAACCTAATTGGAAGAGGAATTTCCAACGATAAGCCTATTAGGGATCAACTAATGTATCTAATATCTTGATGATTACTGTGACTTGTGTCATCGTTCTTCTAATAGCCATTATCTGTACCAGAAATCTGCAACGCCGACCTACCGGAAAGCAGAACTTCATTGAATGGGTTATGGATTTTGTCAGGTGTATATATAATAGTAATATGGATTGGAAAACCGGTGGGGAGAATACCATGTACTTGGTATTGTCAGCATCTAATATCTTCTGTCATAGCGGTTGATATTTTCAACTGCATTTCAAATCACAATAACAATGAAGTATCAATCATGGAGCTCGCCTGCAGCT
>P_485
AATTATGAATTATTTTTCTTTCGATGTTTTAGTGACGTTTTCGCTTGTTTTGATGGTGTTTATTTTAATTTTGATGACACAGGTGAAAATTCCAAAATCAGAAAAGATGGTACATCAAAAAATGAAATTGTTTGAGAAAACGGCCTTGCTTCCGGCGGGCTTGTGTTTATTAATGGCTATTCCGCTTGGTGGGATCCAGACATTTATGATGGTATATGGAACAGAACTGGGGGATTTCGACAACGTGGATATATTTT
>P_486
GTCCTTTTTCGGAAATGCTGCGAGCACTTTGCCGGATTTGCCTTTATCTTTACCAGTAATAACTTTTACTTTATCACCTTTTTTGACATGCATTGGTATAGCACCTCCTTGATTTCTTGGAACTTATTTTTTAAAGAACTTCTGGAGCTAAAGAAACGATCTTCATAAAGTTGTTTTCACGAAGTTCGCGTGCAACAGGTCCAAAAATACGTGTTCCACGAGGACTTTTATCGTCACGGATAATGACACATGCATTTTCATCAAACTTGATGTAAGAACCGTCTTGACGACGTGCTCCACTCTTAGTACGAACGATTACTGCTTTAACAACTTCACCTTTTTTGACAACGCCGCCTGGTGTTGCTTGTTTAACGGTACACACGACAACATCGCCAATGTTAGCAGTTTTGCGTCCTGATCCACCTAGTACTTTAATAGTTAACACTTCACGAGCACCAGAGTTATCAGCCACTTTCATACGACTTTCTTGTTG
>P_487
TCAGAATCGAAGCGCCTCATTAAAAGCTACTACTTATCTGCCAGAATATTACTTCTGATCGGAATTAGCATAGAACTTGCGCTCCGCTGCTGGGCTTCACTGGGCCGATTCCCTCCACCGCTCTTGATAAGAAAACGTAATACTATTATTCCTATAAGTTTACTGTGAATTAAAGATACACTGAAACAAAGCAGATGTCAAGAAGAGAAAACCGGAATTCTAAAATTTTTTATAAAAATAGACTAGGCATAAAACCTAGTCTACACTTCTTATTTTGCAGCTTGTACTTCTTGATATTCCGGCTTCTTAGCAAATTCTGCTTTCGCAAACG
>P_488
GAAGGAAAAGTAATCGTGAAAACAGTTAAATAGTGTTGCTTTTGATTATCCAGTAAATGATTACGAAATTATTGTCATTAACGATAATTCTTCAGATAATAGCGCGGAACTTTTAGCCGCCATTCAAGCAAAAAATCCGACACGCTTTTAAAAATTATTAATACCGATAATATTACAGGCGGAAAAGGAAAATCGAATGCGCTCAATATTGGGTTTGCGGAAAGTCGTGGGGAACTAGTGGTAATTATGATGCTGATAATACACCAACGGCGAAGCGCTAAGAATCCTTGTTGGTGAGATTACAAATGATGCGAAACTTGGTGCAGTGATCGGTAAATTACCGAAATCGAAATGCAAGCTGGTTAACGCAATTATGGATACTGAAACGCTTAGTTTTCAAGTGGATGGTTGAGGCAGATGGGCCCTTTTCAAACTATGCAA
>P_489
GAAATTGATGAAGATAAAGTAATGCAAGTGCTTGATAATATTATTTCTAACGCCAATAAATATTCACCGGATGGTGGCCGCATTTCCTTCTATCTGAAAAAATTTGAAGATGAAATTGAAGTAAGCATTGCCGATGAAGGTTTAGGCGTACCAGACGAGGATTTAGCAAATGTGTTCGACCGATTCTTCCGTGTAGACAAAGCACGCTCGCGAGAAATGGGAGGAACAGGGTTAGGACTCGCTATTGCTCGAGAAGTTGATCGAAGCACATGGTGGTCGAATTTGGGCCGAACGTAATAAAAC
>P_490
TGGCTACACGTCAGCTCGTGAAGCAGCTGTTCTGGGAACCATATTCCTGAAACAGTATATGATTCCTTGTTAAAATCAGTAAATGCGAATGCAGATTTGCTTCATCGTTATGTGAAGTTACGTAAAGAATTACTTGGCTTAGAGGAATTGCATATGTATGATCTTTATATGCCACTTTCTGATGATGTTAATTTGGAGTTTACTTATGAAGAAGCGAAAGAACTTGTGCTTGAAGCGCTTAAACCGCTTGGTGATGAATATCAAGCAATTTTAAAAGAAGCATTTGATAGTCGTTGGATTGATGTGATGGAAAATAAAGGAAAACGTAGTGGAGCCTATTCTTCTCGTTCATCTATACATGCGAGTCCTTATATTTTACTCAATTGGCAGGATGATATTTAACAATGTTTACACACTTGCGCATGAATTAGGGGGTAGTGTACATAGTTATTATACAAGAAAAAACCAACCATTTGTTTATGGTGATTATTCAATTTATTAGCGGAGAATTATCGACAACAAATGAAAATTTACTAACTGATTATCTTCTTAAGAAATATGATGATCCAAAAGTTCGTGCTTACTTGTTGAATCACTATTTGGATGGATTCAAGGGTACTGTATTCCGTCAAACCCAATTTGCTGAATTTGAACATGCTATTCATCAAGCGGATCGAAGAAGGAGTGGCGCTGAGCTGCGGATTACTTGACCGAAACATATTTTGAATATGACCAAGAAATATTACGGGGAAGCGATGGTTTATGATGCTGAAATCGGTTATGAATGGTCTCGTATTCCGCATTTTTATATGAATTATTATGTGTTCCAATATGCGACTGGTTTTTCTGCAGCATCTGCATTGAGTGCGAAGATTTTAACAGAAGGCCAAGAAGCGGTGACTGCCTATATTGATTTCTTGAAAGCGGGAAGTTCGGATAGGTGCTGCGAGTCTTATTGTCCCAGTTACCA
>P_491
CTTTTAAGCCATTTTTATCGAAGAAAGCTGTGCCGTAAATGCGTTGTAGCATTTTGTTGTTACTATCGCCACGCCAGTATGCACCAGCCACGCTAAGTAGTTTGAACACTTGAATTTTACCAGTAGAAGGAACATGGACTCCGCGACAAAGGTCGAAAAATTCACCTTGTGTATAAATTGTCACTGTTTCATCTTCTGGGATTGCTTCGATAAGTTCTAATTTATATTGATCTCCAATTGCTTTGAAACGTTTAATTGCTTCTTCGCGAGAAACAACTTCGCGCTCAATTGGAACATTTTCACA
>P_492
GCCGTTTTCTTCCCCCACTTAAAAAGAGGAGTGGGCATTTTCAAAAGAAGAAATTCAGATTATTTGATGCGGTTCTTATGGCTGTATGTGTCGTTTTAGTTGTGGAATCTGCCGCGCCAGCAGCGGCGATAGGATCATCTCAATTTTTCTGGTGGATTGCGTTACTTATTTTATTTTTCTTACCATATGGACTTGTTTCGCGAGAAACTTGGGACAACCTATGATGATGAAGGCGGATCTATGATTGGGTAAAACGGGCATTTCACCGGAGTGGGTGCGCGTGTCGCTTGGTTATACTGGATTAATTATCCGATTTGGATGGCGGATTTTAGCGGTATTGTTTGTAGAAGTTATTACGCAAATTTTCCCGGTTTCATTTGGGACGCCGGTTTCGATTTTTATTCAGCTCATTTTTGTGTGGATTGTTGTTATTATTAGTTGTTATCCAGTGAGTGATAGCAAATGGATTCTTAATATCGCAGCTTTCTGTAAAGTGGCAATTATGCTTTGCCTTGGTGTACTTGGAATTTATTTTGCGATGACGAAGGGATTGGCGAATGATTTCTCTGGAAAAGCATTACTTCCAACTTTTGATTTAGAGTTTGTCATTTATTTCAGTCATTTTATTTAATTTCTTAGGTTTTGAAGTGGTAACAACGCTTGCGAGTGACATGGAAAATCCTAAAAAACAAATTCCTCAAGCAATCATTTATGGTGGGGTTTTGATTGCATTTCTCTCTATTTACTAGCAGCTTTCGGAATGGGGGCAGCAATTCCGACTTCTGACTTTTCAAA
>P_493
AAGTAGAAATCGCTTCTCTAAGTGGTGGCCAAAAAACGCGGCTTGCTTTAGCCAAATTACTGCTTGCTAAACAAGATATTCTTGTTCTTGATGAGCCCACCAACCATTTAGATATCGAAACACTAGCGTGGCTCGAGACCTATTTACAAAATTATCATGGTTGAGCTACTCATCGTATCCCATGACCGCTACTTCCTTGATAAAGTCGTGAATCAAGTATACGAAATCAGCCGAACCAAAATTGATCACTACAAAGGAAATTACAGTTCATTCGTTAATCAAAAACAAGCGAAACTAGAACAAATGTGGAAAGAGTTCGATAAACAACAAAAACAGATTGCCAAACTAGAAGATTTTGTTGCTAGAAAT
>P_494
TAAATCGTACTAGAAATGCTTGAACAAGATACGGATATCGAAGCTGTTTGTTTGTGCAACCCCAATAATCCAACAGGACAACTCATCGCGCAACAAGAAATGATAAAAATTGCTGATTTATGTGAAAAGCGAAACATATATTTAATTATCGATGAGGCTTTTATGGACTTTTTAGAAGAAAATGAAACAATTTCGATGATCAACTATTTAGAAAAATTTCCGCATTTAGCAATTATTCGCGCCTTTACGAAGTTTTTCGCGATTCCAGGCTTAAGACTCGGTTATTTGCTGACAAAAAATGACTTATTAGCCGAGACGCGCTCATCCCGAAATGCGCGAACCCTGGTCGATTAATACATTTGCTGACTTAGCAGGGCAAATGCTAGAGGATGAAGCCTATATTAGACAAACATTCGATTGGATTAATGCGGAACGAGACTTTTTATACCGAGGCTTAAGTAAATTTTCAGCGCTTACCGTGTACCGACCAAGTGTAAATTACATATTTTTCCACCTCGAAAAACCGTTTGATTTACGAAAAAAATTGC
>P_495
AATCTTCTTAATACAGCAAATGGTTATTTGCGAAGTGCTAAGTCGACATTAGAAAATGCTTTAAAACAACCAGATTTAACTGATTTTGAGCTAGACCGGAACAGCTTAACAAATTCATTTCAAATGCTTGCATCAGAACTTGATTTATCAAGTGCAGAGCGCGCTGAATATGAAAATGCGATGAATCAGTTACTAGATGATTATGAAAATGGCAATATTAGTGATGCGGAAATTAGGGAAGCCTTAAACGCGGCACTTGCGCAAGTTGGTAACGCTGAAAATGAATACCAATCCGCCAGAGCCACTTTAGACGCTGAAAAACAAAAAATAGAACAAGGCGAACAAACTTTAGCTGCAAAAAAACAAGAACTTCAACAAGCAAAAACTGCCTACCAAGAAGGTCTTGCTAAATATCAAGCAGGTTTAGAAAAAATTTCGCAAGCAAAACAACAACTCGCTGATGGAAAAGAAACAGGTTCCACAGAACTACAAAGCGCACTTGCTAAATTAAACGTAGGTCAAGCGGAATACGAAAAAAATCTCGCTTTGTTTGAAAAAGAGAAAGCGAAAGCAGAAGGCAAGCTAGCTAGCGCCGAAAAAGAGGTTAAAATCGGTCAAGAAAAACTAGATGCGCTCAAACTTCCAAAATATTATGTCCTTGATCGAAACGACAATCCAGGCTACAGCGAATATAAAGAAAATGCAGATCGTTTAACCTCGTTATCAACCGCATTCCCAATTTTCTTCTTCCTAATCGCTGCGCTCGTTTGTTTGACGACGATGACGCGGATGGTAGAGGAACAAAGAACACAAATTGGAACGTT
>P_496
TCTACAACTAAATGGAACATATGTAAAAGTATACTGATTGGCATACTTTTCATTTTTAAGAAAAATCATTGATTCTAAATTTAAGTAGAGTGAACATAAAAAAACGCCATGCTTCATTTCCCTAAAAACAGGGAAGTAAGCGTGGCGTTTTTTAGCTATATGTAGTAAATACAGCGAGCATTTTTTCTAAATCTTTCTCGGATCTGCAAAGAGCATCAAACGCTGGCGATTGGTTTCGATCGCGAGCACACCAAGTATACGACAAATTCATCCGTTCGATTT
>P_497
CAGTATTCGCCTTTTGTTCCGCACCCGCAGTAGTTTCTTTCTCGTTCCATGTCGCCTTCTCTTCCTCTGAAACCGACACAAGTCCTTTAACAGCCTCTGCATGTGTTTCTGGATAGAATTGTTCTAGAGTTCCATGTTCGTTTTTCTCTGACATTTTTACAATTTTAGTCATTCTATAACCTCCTTAATAGTTTCCAGCGCGATTATTTGCATCGCGTCTAGTTTTTCTTTGTCCTCTTTTGCCAAAAAACCACTTTCTGTAGTAGTTGCTTCTGCATGCGTGTGGTTTATCTCTGCTGCATCTAAGTCCGCTGCGAATAAATCAACAATCCCTGTTTTGCCATTTATGCTTGTCACGCCAGCTTCTGGTGAAACTAATTGATCAATCTTTTGTTTATCAAAAGAACTCATAAAGCCGTCCGTCGTGTATGTTGCGACTTCGTGGTTGTGGCTCTTTTTGGCAGCGTGGACATCTTCTGCATCTAGCAACACGCGCCCAGCCTTACCATTAACACTAACCACGCCTGTCGGAAGCTGGCCTGACACATATTCCGTCAACCCAACAATCCCCGCAACATGCGTCTCTGGATAAAATTGTTCTTTTGAATTATCTTCTTTTGTCTGCAGCATTCGCTTTATTTCAGTCATTGCTCACTCCTCCTTTATGCACCAACTGGCTCCATTTGGTAGCGTTCATTCGTTCCAATTTTTGCAAAGACTAGACTTGTTAAATTTTCTGAGAAGCTTGTCTCGCCTGTTTTTCAAGAACAATATCCGCGTCTTCATTAAGGCTTGATATATTTAAAAAACATACGGTTTGCGCTTCCGAGATTGTTTTACTTGTTAGCAGCCCAATATCTTGTTTTTCCATATTA
>P_498
GGGTGGGGTTTGTATATCCGACCGTATCTGGAATGTTGATGACAGTTGCTCCTGCATCAATCGCTGTTTGAACTGCTTCAATCAGAAAAGCACGATCTGACCGAGTTGCATCTTCTGGTGAAAACTGTACAACATCAAATTTTTGTCTCGCATAACTAATGTGGTGTTTAATGGAAGCAAGAACTTCCGCCCGACTCATTTTTAATTTGTATTCCATATGCACATCGCTCGTTGCGAGGAAAGATATGTATTTGCGGAGAAACAGCGTCTTTTAGCGCTTCCTCGGCACGGTCAATATCTCCTTCAACACAGCGCTAGCCCTGTTACAGAACAATGTTTAATCGCTTTTGCAATCGCCTTAACGCATTCAAAATCTCCAGGAGAAGAAATCGGAAAGCCGGCTTCAATCACATCAATTACCAAGTTTTTCGAGTTGTAAGGCAATCTGGATTTTCTCCTTTACTTACGTCAAAATTAACTCCAGGGGTTTGTTCGCCATCTCTAAGTGTAGTATCAAAAAACTGGATTTTCTTCATTCGATTTAGGATTTTCTTGTTTTATATTAGATAGGGAAGCTTGGATTTTTCCTGCTTTCAGTATCAGTTTAGGAAAGAAAAAGGTTCTTCCTTAAACTCATATTGAAAAAGGATAACGGTTGCTAGGCAAGAAATCTCACCTAGCAATCCGAATTAAGTATTAATGTTGTGGTTTAACAAACGGCATCATTTCACGAAGTTCAGCACCAACTTTTTCGATTTGATGACCTTGTTGTTCTTTGCGCATTCTATGGAATTCTTTAAAACCATTTTTATTGTCGTCAATGAATGATTTAGCAAAGTTACCATTTTGAATGTCGGTAAGTACTTCTTTCATTGCTTTTTTCGTATCAGCTGTAACAACACGAGGA
>P_499
TCAAATTAATCCGTCAAGCTGATGGAAGTTATGTACCAGAATTGAGCGGTCGCTATGTTAGTTTCTCTGTTGGACTAGTAACAGATGAAGCAGCTGGATCAAAAATCGATTTATATTCAACTCAGGAAAAATTAGAACAAGTTTCGGAAGCTATTTCTGTAAAAGCACTTGAAGAGCCAGCTATTTCAGCTGAGAATATTAGTGTTTATGATAAACGCGTCAAAATAGATGTTATTGGTGAGGATAAAGACAA
>P_500
AGATGCCCAAGTGAAAGGCTCATTTGGTTTTAAAAATACAGCTTTAATTTCTAATAATTGTTCAGCTACTTGTTTTTCGATGCTCATGCATTCCACTCCTTTAAAACTTGATTATACGCTTCTACCGGGTCATTTGCGCGCGCGCGTGATGGAACGACCAACGACAATGTTTGACGAACCAATCAAACGCGCTTTTTCTGGTGTTACGACACGAATTTGATCGTCGGCTGCGTCGCTTGCTAATCGGATGCCTGGTGTTACACGTAAAAAATCAGCGCCATTTTGTTGTTTAATATCTTCTGCTTCTAGCGCGGAGCAAACGACGCCGTCTAAACCAGCTTGTTTCGATAAATTGCTATAATGCATGACGGATTCAAGTAGACTTGTTTTTATTAATTGTTCTGTTTGCATGTCTGTCTCACTTGTACTTGTCAGTTGAGTTACGGCAATAATTTTTGGACGTTTGCCACTTGAAGAACCTATTTCCAGACCTTCCCTGGCAGCTTCCATCATTTTCTTGCCCACAGCCGCATGTACATTAACCATATCTACGCCTAGTTTTGCCAAGCCAATCATCGCACTTTTGACAGTGTTGGGATGTCATGCAGTTTTAAATCCAAGAAGATTTCATGATGTTGTTGCTTTATTTTTTCAACAATGATTGGACCGTTGCTATAAAAAAGTTCCATGCCGACTTTCACGGATAGCGTTTCTCCCGAAAATTTGGCTAAAAAGGTCTCTACTTCTTCGTAAGTCTGGAAATCTAGCGCGATAATTGGTTTATTCATTGATTTGCTCGCTCCTTTTTAAGTTCTTGTAGGGAAGAAATACCGAGTTCATCCATTCGTTTTGGTAGTTCGCTAATTAATTTCGGACAAATAAATGGGTCGGTAAAATTCATCGTGCCTACTGCGACTGCATCTGCTCCGGCAATCAAGAATTCTAATACGTCATCTACAGTTTGCACGCCGCCCATGCCAATA
>P_501
CCTGCACTAGAATATTTAGAAACACTACAAAAAGCTATTAGTGACTTAAACTATGGCGCCGATTGCTACTGTTTCTGGACGTTTCTACGCGATGGATCGTGATAAACGCTGGGAACGTGTTGAAAAAGCATACAAAGCAATCGTAAACGCTGAAGGTGAAAAATTTGAAGATCCAATCGAACTTGTCAAAGCTTCTTATGCTAATGACAAAAATGATGAATTGGTTGCTTCAGCTATCATTACTAAAGATGGCAAACCTGTTGCAACAGTTAAAGACAACGATGCAGTTATTTTCTTCAATTTCCGTCCTGACCGTGCGATTCAACTTTCTAATGCATTCACTGATAAAGAATCGGATCATTCAGACCGCGGGGCTAACCACCCTAAAAACATCAAATTCGTTACAATAACTATTACAACCCAAGCATTGATGCTGAAGTTGCTTTTGAGCCAATTGAAATGAAAAATGTTATCGGCGAAA
>P_502
TAGTAACAGCTATTAAAGATGTAACTCCAGTTCCACATAACGGATGTCGTCCTCCAAAACGTCGTCGCGTATAAGTGGTCGTTTTCTTTTGCCAATAGTAGATTTTTACTGTCTTAACTATCAAGGCAGAGAGTTTGACATAAAGACTGATATTCTAGACGTTTTGAAGGAGGGTAAATTTGAATGATCGAAATTGAAAAGCCAAAAATCGAGACGATTGAGATCAGCGATGATGCCAA
>P_503
AGCGAGTGGTTCTGAAGAGAGAGAGAGAGAGGTTGACTTGCAGCTATTGAAGCGCAAAAAGAACTTCAAGCTCAAGGAACAGATGTATCAGTTGTCAGTGTGCCATCATTTGATCTATTCGAGCAACAATCTGCTGAGTACAAAGAAAGTGTATTACCGAATGCTGTTAGAAAACGTGTAGCAGTAGAGATGGGCGCTAGCTTTGGATGGGAACGTTATGTTGGTTTAGATGGTAAAGTTATCGGAATTGACAAATTTGGTGCTTCTGCTCCAGGTGAAACAGTTATTAAGAATTACGGCTTTACTGTTGAAAACGTAGTTAATACAGTAAAATCACTTTAATTAAACAATCAGACC
>P_504
CGCCAACGAAACGACCGAATGGGACACAGAAATTTATCCAAAAGGCTTACAAGATGGCTTAATCGAGGCTTACGAACGTTATCAATTACCACTTTATGTGACGGAAAACGGCATTGGTGTTCGCGAAGACGTTTCGGTGCCACAAGTAGATGATGCCTACCGAATCGCCTTTATGAACGACCATATTAACGCCATTTTCAACGCAATCGATGCTGGTTGTGACGTTCGTGGCTACTACGCTTGGTCCCCGTTCGACCTTTACTCTTCGAAAAATGGTCGAAAAGCGTTACGGACTTGTAGCAGTTGATTTCGAAAACAACCAAATCAGAAAACCAAAAGCTTCCTACTACTGAAGAAATGATTAAAAGTCAGGGAAAGCTCATCAAACGAAGAGAATTTTAAAAAAAGGAGCAGGAAAATGAAAAATATCATGTTAGTTTGTAATGCTGGTATGTCTACAGGAATGCTTGCGAAAAAAATCGAAGCCGCTTCTGGCAACACATTAAACGTCACTGCTTATAGCGAATCCGAGTATACCGATTATTTGGACGGTGTCAACCTCGTTCTTATCGGGCCTCAAATCCGTTTCCTTATGCCACAAATTAAACAGGCCGTCAGCGTCCCAGTCCATGCCATTTCACCCGTAAAATACGGCATCATGGATGGCAAAGGGGTTTACGAAGACATCCAGAAATTAATAGGAGGATAAAAACATGCAATTTAATACCATTAGCGAAAAAATGGATCAATATATTCCCCGCTGGCTAACAAACTTAGCCAGCAACGCCATTTGAAAGCAACCAGAGATGCCTTTATGTCCATGCTGCCAATTACGTTGTTTGGTTCAATTCCGATTATTTTGAAAGCGGCTCCAGTAACAGATGAG
>P_505
AAAAGTAATTTATGATAAAGGCCAAACAGATCAAATTAAGTACTACTTTGGTAAACCGGATATTCCTGTTTTAAGTGATATTCCAGTTATTGGTGATATTTTCTTCAAAAACATTCCGGTAATGAGTTATGTGGCGATTCTATTTGCAATCGCATCTTGGTTTATTATTTATAAAACGCGTTTTGGTCTTCGTCTTCGTTCTGTAGGGGAACATCCTCTTGCAGCAGATACGATGGGAATCAAAGTTCGCTGGATGAGATACCAAGGGGTTATCATTTCTGGTATCCTTGGCGGTCTAGGTGGCGCGGTTTACGCCCAATCCTTTACACTTGATTTCGGACACGCAACTATTTCCGGTCAAGGTTATATGGCCCTTGCAGCGATGATTTTTGGTAAATGGAACCCACTTGGAGCAATGGGGGCAGCTATTTTCTTCGGATTTGCGCAATGTTTGGCAATTACCGGCGGATCGCTACCATTCTTCAAAGACATTCCAGACGTTTACTTACAAATTGCACCTTATTAACTATCTTAGCGCTTGTTGGCTTTATCGGTAAATCCGAAGCACCAAAAGCAGATGGTGTGAACTACATTAAAGGTAAATAATACGAGTAAACAGCCTAGATTAAATTCTAGGCTGTTTTTTATGCTAGAAAATTGTGCGTGGCAACAACTTGGGCTGCAATCAGAAGTGAAATAATAGCTGAAAGGAGCATTATAATGACAGACAAAATATTTCAAGAAAAAGTTGGTCCGGTTGCACTAACAATTGTTCCAACCCAAAAATATAAATCCAATAAAATTGTTTTCAAATTTCGCGCTCCATTAGAAAGAGAAACAGTAACTAAACGGGCTTTACTTTCAATATTATTAGAAACAAATAGTGAAAAATACCCAACTCAAACAGCTTTCAGAAAGCAATTAGCGAATCTTTACGGTGCTAATTTTTATACA
>P_506
CAGGGTTTTGTAACTTTTGGTGTTTCGTCATAAGCGATACGGCAAGCGAACGCTGGGAACTCCGTAGCATCCCCGCCGCCGGCCGGAACCTTTAATTTCCGAAACAGTCGCTTTACCAATTGCTGTTTCAGTATCTGGAATTTCGATTTTAAACATAATTCCGCGATTTTCTGGCGTTCTACGTTTAGCGACAATTAAGTTTTGCGCTTCGTCTTCACGATCGTGTGTCCCTTCGAATGTGTAAGCTTCTGAGTAACCTAGCACAACCGTTTTTTCGTTGCCGTCACCGTCATAATCGCCTTGCTCTTCGGTGTTATCTGACCCATCGTCTGACACGTTTGTAATCCATTTTGACAGCCGTTTCCATACTGGCTCGCCCGCACCATCAACAATTTCAGCTACAAAGTATTTCGTTTTCGCATTTTTAATTCTAGCCATTTTTATTTTTCCTCGCTTTCAATATATAATTTGATTTTGAAACTAGCGCTATAAATGAATGTTCCATCATCGCTCGCCGAAACGAGGTTCGGCACACTAGTTGTTTCTTTGTCTTCTAGCACAAAGCTGTTATTTAAGCTCTGAATACTCTCTATTTCTGTCTTATCAAAATAAGCAGCAATTGCATTCAAAACACCTAAAACTTTCATTTCTTGCTTGCTAGATCCGTTTAGATTAAAAGAAAAAGACCGCTCATAAGAGCCGTCTTGATAACCTTGTTTATCGTTATTTGGAGTCAGTAGCAAAGCGATTGACTCGGGTTTTAATATCGCTGTTCTTAATTTCATATCTTTTAAATCGACGTTGTTTTCGATAGCATCCATAACACTATCTAAAAAATCTAATGACATTATAGTCCCTCCTCAACCGATTTTTGCGCTACTTCTATCCAACTTTCTAACTTATA
>P_507
TCTGGTATTGCTTTAGCGTCTACTATATGCACAGTGAATTGCACAGAATTAGCAGAAATGCCATCTTCATTTACTGCATTTAAAGTAACGGTATAGCTTCCTGTTTTTTTCCATTTTACTTTTACCTGACTATCAGAAGTTAATACCGAACCGTCACTTGAACGAGCATGGACATCTTTTAATAGCTCTCTTTCGTCTTTAATTACAGAAGAATCATAGGTTATTTCAGGATCTACCGTGATTATTGGTGCTGGACTTTTTAAAATGCGGACGACAAATGTTTTCGATTCCGCTGCTACGCCGTCTTCAT
>P_508
CTTTTAAAAGAGCGCACCAAGAACAACGAAACTAAATGAAAAAATAAATAAACTAGTAGAAGAAATGGATGCAAAAGGCGGCGTACTTGATATGGATAACGCTATCGTATCCAATGTTGCATCTCACAAAGCTGGTTACGTCGATCAAGAAAATGAAGTTATTGTTGGTTTACAAACAGACAAACCATTCAAATTAGCATTTATGCCGAATGGTGGTCTTAGAACAGCCGAACAATGTTTAACAGACAACGGCTATTCCATTGATCAAGAATTACATGACTTCTACGTAAAAAATCGTTCTACAGCAAATGATGGTATTTTCAGAGCATATACAGACGATATCAAACGTGCGCGTCACTCCCATATCGTTAGTGGTCTTCCTGATGCATACTCTCGCGAAGAATCATCGGCTTGTACCAAAAACCGAGCACTTTACGGTGTGGATCGTTTAATAGCAGAAAAACAACAAGACTTGAAGAAGTAGTTCTTCTGATGAAAACATTCGTTTACATCTGAAGAAATTTGGTTACAAATCAAAGCACTTAAAGACTTAATCGTTTTAGGTAACGAATACGGTTTAGAACTTGGACGTCCAGCTGAAAATGCAACAGAAGCGGTACAATGGACTTACATGGGCTACCTTGCTTCTATCAAACAAGCAAACGGTGCTGCAAGCTCATTCGGTCGTATTCCGATTTTCCTTGATATCTATATCCAACGCGATTTAGAAAAAGGCATTATCG
>P_509
AAAAGGACAAATCAAAATGAATGGTAATCAAATACTTGTCCGCATTTCGCGATTCACAAATAGCGAGAATGTAGATTGGTTGTAGAACAAAAAAGCCGCAATTACTGGCAAAATTAATAATTCGAAAAAACGACACATGATTGATAGTATGGAGTGGATTTTACACATATTTGTCCTCTTCGCCTTTGATATACTTTACAAATCAAGTGAGACCTATACGATAATTACATCATTTAGATAACTTGAAATTGTAAAGTTGAAGGGGCAAAAAAAAATGAAATTAGGTAAAGTAGGAGCCTTTTACTTTCTCGGTACGGCTTTAGTTTTTCCAGGCACCATTCCAAGTTTTCGCAACGAGTGTAAATGGAGAAGAACAGGTGAAAAAAGAAGCTGCTGCGCCAAAAATATCCGTTAACAAGCAAACCTTAGCTGCTACCAGTGATTTAGAACAAACGGTAGGGGAAGCAATTACCAAAACGATACATCTTCAAGAGAGTCAAGCATTACCAAACAATGAATGGGGTAGCTATATTTCTGACGTGAAAGTAACATTATCCAATATGGACGGAATTAGTTATGACGTGAAATACGGACCGCTAAGTGAAGACGGTACGCACTATCAATATGCAGACATAACATTTTCAGGAGCACCGACAAAAGCTGGAACAGGAAGCATTAGCCTTGAATATTACGACGGGGCAGGTAACGGTGGAGTTTACAGTTATTCTGTAAACACAAAATCTAAAACAACTATCCAATATGTAGATGGTGATGGAAATAAAGGTGCTGGAGTCTTGTGTCCCAGTTA
>P_510
TAGACGGATCCATGTTACAGTACGTAAATACTTGGACAAAGATTTTAGCAGCTTCATCCAACGTTTTCCTATGAATCGGGCTTGGCGAATTATGAAGTGGAAATCTTTGCTGTGTATGAAACAACAACTTGATTTTTATTACATTGAAACAGAATTTCCGGAAACAACTGATTTTGAGGATTATTTACAAAAAGTGAAACAACAATCTATGTATAAATTAAATGTAAAAGTTAGTGGAAAGGACCGAATTATAACACTTTCAACTTGCGGATGTGTCAAAAAAGGTATGAAAAAGGACGGATGGTTATTCAAGGAAAATTAGTAACAAAATGGAGAAGCCCCAAAATATAATAACATTTGGCGCTTTTTCCTTTTTGGAAAGGGTGCGAACGATGAAACTATATGAACTAACCGATAA
>P_511
TGATAAAATTAATGTACCAGGTCTCCATGTAGCAGGCTGGTATGACTGCTTTTTAGATAAAACAATCGCTAATTTTCAAAATGGTCACTTGCGAGGTCTTGGAGATAAGCTCATCATTGGTCCATGGACGCATGCTAATTTCACTCAGATGATTGGCGACCGTGATTTTGGAATGGCGGGCACTAAATGGGGAGAGGCGAATATGCATGCTAGACATATAGAATGGTTCAATCATTGGCTGAAAAAAGAGCCTTTACCAGCATCAGCGCCTGTTAATTATTTTGTGATGGGGTTAAATGACTGGAAAACAGCTGAAAACTCGCCTCCTCAAAATGCAAATATGACACCATTATATTTTAAAAATGAAAAAGTGAGCGCAGAATTCACACCTCCTACAACATCTTCAGAAGCAAAATTTAGCTATGATCCAGAAAATCCAGTACCATCAAACGGTGGAGGGACCTTACATAAGGCACTAAATGCAGATGGACCTCGTGACCAACAACAAATTGAACTTCGTGAAGACGTTCTTTGCTACTCAACGGAGCCACTAAAAGAAGAAGCAATCGAAGTTACCGGATCAATTCAAGTGAAACTTTGGGCCAAATCAGATGCACCTAACACGGATTTTACAGCGAAATTAGTGGATGTATTTCCAGATGGAACGGCTTTTAACTTAGCAGATGGCATCATCCGGGCGGCCAAGCAACATGGCGACAATGTGCAAAATAATATTAATGAATACACTATCGACCTTTGGGCAACACACACACACACAGGCGGGCGGCGGCGAGGCAGGGCGGGCGCGGGGAAGGAGAGAGAGAGAGAGAGAGGGCGGGCGGGCGGCG
>P_512
TAAACACCTAGACCGGCGATTATTTGCCAATCTGCTAGGCCACCGGCGATTTTAGAACCGCCAACTGTGTCATTTAGGCTGAGCAAGTTGAAGATAATCCATTTCATCCAATCGTATTTTTCGATAGCGAGAGGTAGTAATTGGCGAATAATTCCACCGGAGAATAGTACACCAACGCCGACACCAACTGCAAGTGCTTGTGAACGAACGACAGAGGAGAAGAAGAAAGCAATAGTTGCGTATACGATCATCAGTAAGAAGTTCAGCATACCAAGACGCACGTCCACATATTCAAAGACAGTCATTGCACCAGTTAAAGGGGAAAAGCTGGCATAAATACGAATTATTTTGATTAATCAAATGAAAAGATAAAGCTTCGCCTACAAGTAATGTGATAGAGCTAATAATGCTGTAAACGATACACATTACGT
>P_513
AGAAAAACAGACCCAGTGCTAACGAAAAATATTTTAGGAGGGTAAATAAATGAATAAAGAAACCGAACGAAAGCTTGCTGCGTCACTCACTTCTGAATCGATCGAAATATTACCGTTTATTCCGTATTTTTTACAAGATTTTTTTGAATTGGGTAGTAGTCCGAAAGATATTACTTATTTAATTAAGCAACATATGCCGTTATCAGCTGAAAGTAATTTTTTGGATTTAGCTTGCGGAAAAGGCGCTGTTTCCATTGGTATCGCTAAGGAACTAGGAAATCCTGTCAAAGGAATAGATTTAATTCCGGCATTTATAGAAGAAGCAAAATGCAAAGCGAAAGA
>P_514
TCCGGTTTTGATAAGCATATTTATCAATGGTTAACATCGTTCTCAGCTTTCCGCTTGCCACGACTTACACCAATGACATACGCGATAATTCCTGTTCCGATACAACCTTGAAGCGTAAATAATAAGCTTTCAATTTCACCACTTTTTGGTTCATAAAGATAAACCACGGTTCATAGCTTGGATC
>P_515
CTTATAGACACAAAACTAGCGAACGGCACATCCGTAGCCTATAAGTACGACGACAATGGCAACACCACCGAAAAAAATGTCACCGCATCTGGCAAAACGCAAAAAAATATCTATGAATATGACGTAGATAACAAAATTACCGCATTTACCGATGCACTTAATCGCACAATCAAGTATGAATACGATGCAGCCGGTAATGAAACAAAAGCAATCATGCCAAATGGTCGCGTAACCGAAAGCACATACGATTCCGCTGACCGCTTGGACGGGATTAAATGGAATGATAAACTAGCATTTAAATTCCAATACGATCCAAACGGCAACCAAACAAAAGTAACCGACGAAATTAACAGCATCGTTACCGACAAAACCTACGACGATGCCAACCGAATCACCAAAGTAGCCGAACGAGGTGGTGACGTAAGCTACACTTACAAAGATAAACCAACAAAAGACAACAAAGGAAAAACAAGCGAACCGAAAGAAGTAGCCATTAACCACGGCGACTACACAGCAAAAACAAGCTACACATACAACAACTTAGACCGGAATACCCGCGTAAACGACGGAAGCAAAAACGCCTATTTCGAGTTTGACGAATTTGGAAACATTAACGTCTACACAGCAGGAAACGGCACCGCAGCCAACTAGCCTGATAGCACCCAAAAAGTCACCAACGCAGCTATTAGTAGCGCAAGCGGCACCCAAATTTTAGACGAAAACTACACCTATGATGCAGCAAGCAACCGTACAAGCATCGACAACAAACAAGACGGAAAAACAACCTACGAATACGATGCAGTCAATCAACTAACCAAAGAAACACTACCAGACGGCACCGTAAAAGCATACACCTACGATGGCTTCGGAAACCGCACACAAGTA
>P_516
CGACCTTGAATATTTCCTGGGTAATAAATGCTAGGAGACTCTGCAAGCAATTGTCGCTTATGAATATGACCTAGTGCCCAGTAGTCAAAACCTTTTTTGCTAATTTCTTGTACACGAAATGGGGCGTACACATCATGTTCTTCGCTACTAGATACTTCTGAGCCATGTAATAACGCAATGTGAAAATCAGCATTACCTTGAATCTTGTATTTATCTACTCGGCTTGAGCGAATATGACGTTCATTATAACTAAATCCATAAATATTAACGCTCACACCAGTGGCGGTTTTATGCGACATTACTTCTACTTGCTCTGAAAAAACGTGCACATTGCTTGGTAATGTGAGTTTTTCTTTATGCTTTTCTATAAATCATGATTTCCATGAATCATAAACACGGGGATGTTCGCCACTTCTAACCGTTTCATTTCTTTTGAAAAACGCGCTTGAGCACGGACACTTTCTGATCTTCACTATCATATATT
>P_517
AATTAGCTTATTCCTATGTTAAAGGCGAAAAAATGAGCGATAAAAAGAAAGAAAACATTATGAATACAATCAGCTTAAAATCTGACGCCAAAAACTTACTTTACTGGATTTACAATGGTCGCGGAGAATTTAGTAAATCACTTGATATTGCCAAACTTTTAGACGACCCAACGCTTGCGATGTACAGTTTAACAAAACAAATTGAACAGGTACAAAGTGATACAACATTAAGCGGCGATGAAAAAGTGGAAAAACTAAAAACTTTGGAAGAAAGCTTGAAAGAATACGATGAAAAAGTAAATGAATCAACTACAACTGAAGATGAAACAACAAATACAGAAGCAAAATAAGGGAGAATGGACCATGAATAGAGAGGCTTTATTAATTGTTAGTAAACGGGCAGCAATGTCATAAAAACCACTTGTCTCCTGAAAAAGTCGTGACAATTGGGAATACAATCGAACACGAAATCACTTATCCTGAACTGGCTGAGGCGATTGAAGTTAAATACGATGAAGGCTCTTGGAATGCTGGAACAACAGCGCTCCAAGCGAATCAAGCTGTAAATGTAGAGAACTTAGCATTCTATCTATGCCAAGATTTACATACACAAGTTTATGATGTTGTAACGAATATTTCTGTGACATTTGGCGTTGGAATAGAAAATGATGTCACATTAGATGATACAAAATCAGATTTTATACTTTTACGTGATGCAAAGGAAAAACTGTTTAAGTTACAAGTATTAAATGGCGAAGTTTATCATAACTTTTCTCTAGTAACGGAAGACTGCGTTCTAGAACCGGGTGATCAGCTCTATACGGACGGTGTGACGATTACAATCGGAAAAGAAGATATTAA
>P_518
TAACTGCATCATTTACAGTCTAATATGTCCAATAAAATAAAAAATATCGAAAAACAGTTCCAAACTCAACTTTTCTTCCGGCACTCGAATGGTGTGGAACCAACTAAAGAGGGCGAAAAAATCTATCAACAATTCAAAAAAATGATTTTATTATGGGAGGAAACGATTGATATTATCAATAATGAAGAAGAAACGATCTCAATCGGTATTACGCAATCTTCTTTGCCTATGGAATTTAACACAATAAATTTAAAGAGTTCTATCAACAGTTTCCAAATAAAAAATTATCTATCGTTAGCGGAAGTACAAGTGAATTAATACCAAAAATAGCTAACAGAGAACTAACCATCGCATATGTCGCTGAACTCGAAAAAGAAAATTTATTTCAAGATAGCCAAATCATCTCACAAACGCTC
>P_519
TACACGGAAATAAGTGCTGGAGCTGTTTTTAATCACTTTTTTTCTATCAAGTTGTTCTTTTTTATAGTAAAATGGTAACTATAATATGTATATTAATGGAGGCAATTAACACATGAGTGATTTATTTACTACAATCAAAGGACAAGTTACTGGGAAAAACGTGCGCATCGTATTACCTGAAGGAACAGATGAACGTATTGTTGGAGCAGCTGCACGTCTGCAAAAAGAAAATATCGTAAAACCAATTTTGCTTGGTAACAAAGGTGAAATTGAAGCAAAAGCAAAAGAAATTGGCGTTTCTGTTGAAGGAATCGCTATTCACGAACCTGCGACCGATCCACTTTTTGATGAATTAGTGGCTGCATTTGTAGAACGTCGTAAAGGGAAAGCAACAGAAGAAGCTGCACGTAAAATGCTCGTTGATCCAAACTATTTTGGAACGATGTGTTCTATA
>P_520
TCTTGTTCCCTCGTTAACGAAACGAATAACGAAACAATCATTAAGATAATGACGATAGAAAACGGAAAGGCTGCTATAATTGATGCGTTTTGAAGAGCTGTGAGTCCCCCCCGCATATAGTAGCACACTTGCTATCCCTGCTTGGAGTAGTCCCCATGTTACTTTGACGGAGTTCGGTGGATTTAAAGATCCGCCTGTCGTTTGCATACCGAGAACAAATGTGGCTGAGTCTGCTGAAGTAATAAAGAAGACTGCAATTAAAATCATCGCAACAATCGATAAAACCATACCAGCTGGGAATTCATTAAATACCCCAAAGAGTACTTGTTCAGTTGCTAAACTTGAAAGCCCAGA
>P_521
AAAGGTATGACGTTAATGAAAATGCCAATGTTTACTTGGTCTTCATTAATTACAAGTTTGATCATTATTTTCGCTTTCCCAGTTTTAACAGTGGCACTTGCTTTGATGTCATTTGACCGACTGTTTGGGACAGCATTCTTCACACTCACGAATGGCGGGCTCCCAATGATGTGGGCCAACTTGTTCTGGGTTTGGGGT
>P_522
TTTTAGATGCAAGAATCACAACATTAGAATTAATTACTCACCTAGCAAATCGAAATATCACAGTAGTGACAAATGGATTAACCCATATTGAAGAGCTTGTTCGTCAAAATATAGATGCTTATCTTTTAGGCGGCAAAATGAAAGTGCATACAAAAGCAATTATTGGTGCAGTTGCCTTAGATAACATTCAAAACTATCATTTTGATAAAGCTTTCATTGGTACCAACGCGATGCATCCGGAGCATGGCTACACAACACCTGATATGGAAGAGGCGTTTGCTGAAACATTATACAAAAGAACGTGCTGATCGCGTTTTTGTTGTAGCAGACCATACAAAATTCAATGAAGTGAATTTTTCAAAAATGT
>P_523
AAAAATCAGAGCTGATTGCGCTGTTGTCACTTGTTGCGGCATTAATATCGGTGTAGAAATGCTTGCTCTGTTTTTGTAATGCCTCTTTCGTAAGTGATTGATTGGTCAGCTGTGATGATGGGAGGAATGTTATCTTCTACTTTCATTGTCACTTTTACGGGCGTTGCTTTATTGCCACTTGCATCCTCTGCATTTAATGTGACTGTGTAGGTACCAACCGTATCAAGATCTTTACTATTAAAATCCGTTGTTATTGTAGAGCCATCATCTGTAGTTGCTTCAATATCTGCTAAAAAATCCGCTTCGTTTTTATTGATAGTTCTTTCATAGGTGATTGTATTTAATGCATTGATAATCGGTCCTTTTGTATCTACCACGGTGATAGTAACAGTTACTGGATCTGCTTCGTTGTTGCTATCATCTTTTGCATTTAATACGACTTTGTAAGTTCCTTCTTGCGTAAGGACAGTTGGGTCAA
>P_524
CTTCAGTACTAAGATATTTATTTTTTAGTCAGGGTAGTGGGTGTTAATTTTAGACCACATACCACCAGTCGCTTGATCTAAATAACTAAGTAAAGAAGCATTCTCACTATACAATGGTTTTAAGTGGAATATAGGCATTTCCCGTTTTACTATCTCTAAAAAATCTAAATCCATTGAAATTGGTAGTAAGTTATTCGTTGATGTTACATTGAATTTTGCTTCTGATTTGTTTGCTTTCTTGTCAGTTGATGTTGTTACAGAAAGCTTAATGTCTTTTAAAATCCCCATCGTTTGAGCACTTGGGTCGGTGCTTGAAACATTGATATCATTTACAGCAAATGAAGTTGTATATGTAGATTGATCAGGTACATTCATCCCATTTTTCATTGTTTGAACAAATTTACCTTGTGGTGTTTTTGCTGCTTTTTCTTCCGCGCTTTCCCCACAAGCGCTAATTACTAATACTAAAGCTAACAAAATTGATAATAAAATCCCTTTTCCCATGATTCTCCTCCTAGGTGATTAATACATTAAAATTAACACACTTTAAGGTCTGAAAACAAGAGAATTTA
>P_525
CGACCTGCTGCTTTATGATTTAATGCATGAAAAATACTTTTTCTAGCAATGAAGGCATTGCCAGATATCCTTGCAATTTCCTGCATTTCATCCACGACAACCGGATCCACAATAAAACTAGGTATTGTCAGTTCATCTGCTAATTTTTTTGCAAGCAGTGCTCCTAAATTTGAGGCATGCTCTCCGTATTTATTTTCTTTTAAATCATCTATCATTTTTTCTGTAACCATATATGTACCGCCGGCAACTGGTCGAAGTAAGCCCCCTCTTCCAACTACCGCTTGTAATTTCTTTACATCATAACCATGTGCATCCATCACTCGACGTAGAACTTGCCACCTAAAATCAAATTGTTCCTGTACGTTATTAAAGTCGGCTAGTTCTTGCATTGTATGTCTGACAGT
>P_526
TGGGTGCGCGCGTGGCATTAACAGGACTAACGATTGCAGAATATCTAGATGAAGAAAAAAGATGTTTTATTATTTATAGATAATGTCTTCCGCTTTATTCAAGCGGGTTCTGAAGTTTCTTCTTTTTAAGGAAAAATTCCTATTACTGGAGGTTATCAATCCACACTTTCCAAAGAGGTCGGCGATTTTCAAGACCGCATCGCGTCTACTAAAAATGGCTCTATTACCTCGATTCAGTGTGTATTTTTACCAGCAGATGATATTGATGATCCATCTGCAGTTGCGACGTTTAGCCATCTAGACTCAACAATTGTATTAGAGCGTTCGATTGCGGCACTTGGGATTTTCCCAGCGGTTAATCCACTTCAATCATTCTCAAGAGCACTCAATCCAACCTTTGTTGGCGAGCGACACTACCAATTAGCGGCGCAAGTGAAATTTATCTTACAGCGTTATATGGAACTGCAAGAAATCATCAACGTACTTGGAATGGCAGAATTAAGTGATGAAGATAGAAAACTAGTTCATCGTGCAAGGAAAATCAGGAATTTCCTTTCACAACCATTCTATGTTTCAGAAATTCACTGGAACAGAAGGCACATTTGTAGAAATTGAAGATTTGCTAGGGAGTATCGAACGCATTTTGAACGGTGATTATGATGAACGCTCAGAACGTGATTTCCCTATTATAGGGATCCTACAAAGACTTGAAATAGGAGGAGAAGGAAATGAAACTTAAAATCGTCTCGCCTATGGGGCAGTTTTTTGAAGGAGAAGTAGAGGGCTTTGTTATTAATACAAAAGAAGGACAACAAACCGTGTTAGAAGAGCATATTGATTGTTTAAGCTTTTTTGACTATAGTGAAATCAGTATTTTAGATGCGCTGCTTTGGACCCAATCTTTGTGGCACTTGGATATTTACATTTAGTACAAAATGAAGCAAATATCA
>P_527
TATATATTTTTGATAAAGTCGGATTCCTCCGATAAGAATTTTTTTCATTGATTTTCACCCTCTAAATTTCAGCTTACATACAGCTTACCACATTTTTGAAAAAAGAAAAGGAAGTGAGTTTTTGTTTATTTATAATGATACACTTGGAAACAAAGTTACAATCTATTTTGAAGCACAGGAAAATAATCCAGACGATGTGCTCATTATACCTAAAACAGAGGACGGTTGGCTTTTTACCGAACACAAAATTCGTGGGCTTGAATTCCCTGGTGGAAAAGGTGAACCAGGAGAAACAAATTTAGACGCAGCGAAACGCGAGC
>P_528
TAGTTACAAATGCACAAAAAATGATTGGCAAAACGGCAGAACCAGCTGGAGTACTATATTTCCATATGCATAATCAATATGTACAAGCGGAGAAAGAGTTAAGTGATGAGGCTATCGTAAAAGAATTACAAAAAAATTCTAAATCAAAGGATTAAGATTTATCTGATCCTGTGGCTGTATCATTGATGGATACGACACTTGAAAAAGGTAAATCATCTAATATTGTTCCAGCAGAAATAAAACAAAATGGTGAATTAAGTGCGAGGTCAAAAACTGCGACAGAAGAATTTGATAAAATGCGTCACTTTGTACGTCATAAATACCAAGAAGCTGGGAACAAAATACTTGATGGAGCAGTTTCCATTAACCCATATAAACTAAAAGAAAGAACACCTTGCCAATTTTGTGGTTTTCGTTCATTTTGTGGATTTGATCCATCTCTAGCAAGCAATCAATATAGACATTTAACCAATGAAAAAACAGAAACAATTTTAGCAAAAATAGATATCGAAGGGGGGGAACAGTAGCATCAATCAATACCGCCAAAACCAGAAAGTTCTTTATGGACAGATGACCAGTGGAAAGCTATCCAAGCTGAAGGGAACAATGTGCTTGTAGCTGCTGCTGCTGGTTCAGGGAAGACAGCTGTATTAGTAACCAGAATTATTGAGAAGTTAATAAATGAGTA
>P_529
TAGGCTCTGCTCCAAACTATAACCTTTTTGGAATCAAAGGAGCTTACAACGGCCAATCTTATACAAAACAAACACTAGAAGATGATGGTAAAGGAAACTACTACACAATCACAGCTAAATTTAGAAAATATCCGTCTTATCACCAATCCTTAGAAGATTACGCACAAGTCATTCGAAAAGGCCCAAGCTGGAACCCAAATTACTACTCCAAAGTTTGGAAAAGCAACACTACTTCCTACAAAGACGCAACGAAAGCCTTAACTGGAACGTACGCAACAGACACAGCCTATGCAACGAAATTAAATGACTTGATTAGCCGATATAATTTAACCCAATATGACAGTGGCAAAACAACTGGCGGAAACTCCGGAAGTACTGGTAACACTGGAAATTCTAGCAACACCGGAAACACCTCCAATGTAAAAATTTACACAGTTGTAAAAGGGGACTCGCTTTGGAGAATCGCTAATAACCATAAAGTAACCGTCGCGAACCTAAAAGCTTGGAATAATCTTAAATCTGATTTCATTTACCCAGGGCAAAAACTTAAAGTAAGTGCTGGTTCCACTACATCGGATACGAATACATCGAAACCGAGCACAGGAACAAGTACATCCAAACCAAGTACAGGCACTAGCACAAACGCTAAAGTATACACAGTTGTAAAAGGTGACTCGCTTTGGAGAATCGCTAACAACCATAAAGTAACTATTGCTAACCTAAAATCCTGGAACAATCTGAAATCCGATTTCATTTATCCAGGGCAAAAACTTAAAGTAAGTGCCGGTTCTACTTCTAACACAAATACTTCTAAACCGAGCACAAACACGAATACATCCAAACCAAGC
>P_530
TAAAAGAAGTTACTCGTTCTTTTTCCAAAGAGAAAAATAAACTAAGAATTAATGCTAAGAAGAAAGATGATCCAACAAGTCAATACCGGATAGTGAAGCAATAATAAAATCGACCCCAGCTTGCAAATCTTATTATGTCAGATTCTTTTAAAAACCCAACAATCCACTTCACAATCGTAT
>P_531
TCAGCCATTAATCGCATGTACATTAATTGGTCTCGTAACAGGTAACTTAACAGCATGTATCATCCTTGGCGGAACTCTACAAATGATCACACTTGGATGGGCGAACATCGGAGCAGCCGTAGCACCAGATGCCGCGCTTGCCTCAGTAGCTTCAGCAATTATATTAGTATTAGGTCAACAAGGGGTAGCAGGTATTCCATCTGCAATCGCGATTGCAATTCCACTAGCAGTAGCAGGTCTTTTCTTAACAATGATCGTTCGTACATTGGCAGTTCCAATTGTTCACTTGATGGACAGAGCCGCTGAAAAAGGGAATATACGCAGCGCGTAGAGTGGTTACATATTTCAGCAATTTGTATGCAAGGT
>P_532
TCCAGGTTCTTTATACTCTTCATCAAAACTTAGTAAAGGCTCGTTATTCATCATAGAGTCATTCTTACAATACTCACACGTACTTCGCCACCTCTTTCACCATGTAAGTTCCGTCATCATCTAAACTGCAATGATACTCTTTCAATGTTTCAGCTTCATCGTGT
>P_533
TTCTTCCGCTTCTTCGGGTTTTGTATAGATAATCTCACTGACGCCGCCTTCAATACTGTTACCGGTTTTCCCGATAGTCCCGAGCTCACCTTCAACTGAGACCCCCAGTTTATGACAAACATCAACAACTTCCTTTGTAACACGAATATTTTCTTCAAAAGGAAGCAAAGAGCCATCAATCATCACTGAACTAAAACCACAACGTACCGCTCGCATCACATCTCCCATATTGTCACCATGATCCAAATGAAGAACAAATGGAACAGGACTATTTTTAATTCTTGCAAGAACATATTGGAAAAAGTCATCTTTCGTAAAATCTAATTCTGTTGGATGCACTGCAATAATTGCTGGAGCATTGTTTTTTTCAGCTTCTTCTACTA
>P_534
TTTAACGATTACGCCAAGTGAGGCTTCCATTATTTCAGTGACATTGCAACTAAATCAGGTGACGTATAAGAATTGGCTTTATTGATC
>P_535
ATAGAGCCGACTAAATTATTTCCGCTCATTGTAATGGTATCCATTTCAGGATAATTTTGGTAGTTTGGAAGGGATAAGTTTCTAGTTAATCTTCCAGGTGAATCAGCAAAAAATAACGTTTTTAAATGTGGAATTGTAGTAATATCAGGGAACTCCGTTAATTTAGCCCCCAAATTCCATAATACTT
>P_536
TTTACCATGGTCAACGTGTCCAATAGTACCAATGTTAACATGGGGTTTAGAGCGGTCAAATTTTTCTTTTGCCATTTTAAAATATCCTCCTCGATAATTCGATAATTATTTTTTACTTAGCTTAAATTTAAACTAAGTAATACTTCTAACTAAAGTTATACTTGATGTTGCGAAAAAAATCAATTAATCTTCTTTGTTGTTTCCACCATTAGCTTTAATGATTTCTTCAGCAATAGATTTAGGAACTTCTTCATAGTGGTCAAATTGCATGGTTCTACACCACGACCTTGCGTACCTGAACGAAGGTGAGTTGCATAACCAAACATGTTTGCAAGTGGTACAAATGCGCGAACAACTTGAGCGTTACCGCGAGCTTCCATACCATCTACACGACCACGACGGGAAGTAATGTTACCCATGATATCACCAAGGTATTCTTCTGGGATAACAACCTCTACAGCCATCATAGGCTCAAGGATTACAGATTAGCATTTCTTAGCAGCATTACGTAATGCCATTGAAGCAGCCACTTTGAAGGCCATTTCATTGGAATCGACGTCATGGTAAAGTAGGTTGGTAAAGTTTTGCTTTGATGTCAATCAGTGGGTAGCCTGCAAGTACACCATTATCTAGTGCGCCTTCAAGACCTGCTTGTACAGCTGGGATGTATTCACGTGGAACAACCCCACCAACGATTGCATTTTCAAATTCAAATCCTTTACCTTCTTCGTTTGGTCCGAATTCAATCCAAACGTGACCATATTGTCCACGTCCACCGGATTGACGTACGAATTTACCTTCAACTTGAGCAGATTTACGGAATGTTTCACGATAAGAAACTTGCTAGAATAACCAACGTTAGCTTCAACGCGGAATTCACGTCTCATACGGTCAACAAGGATGTCAAGGTGAAGTTCACCCATACCGGAGATAAGAGTTTGGCCAGTTTCTTGGTCAGTTTCAGCACGGAAAGTTGGATCTTCTTC
>P_537
CTTTTGGCGGCTTTACATCTACGTCCGCTTTTTGTAAAATCAAGATGCTTTTTCGTGCTTGTTCAGACTTAAACAGTGTTTCAGGCAATTTAATAATTCCCTCAATATGACCGTTTTTCTTGATAAACTTGTCCACCTTAGCAAAGTCACTAGTCCCAAACATTGCGTCAGGTACCAAGAAGAATAAATATCCTCCTGGCTTTGTGTAGCGCATTCCTTGTTCTATAAACAAGAAATGAGCAAATGAATGCCCTTCTTCACGGCAAAGTTCAAATGTTTTTGCATTTTCGTCATCCGGATAATACCCAACAGGTAAATCACTAATTACGACATCTACAGATGAACTAATAAATTAGCCAGCCCATCTTGATGCAGCAATGTCATTTTTTGTCGCTGTAAATCCGCTCCTACTAGTGCAAGCGAAATAAGCAAATCATCTACATCTACACCACTTGCATGAACGTCTACATCACCTTTTAATTCTAGCTGATTAATCACTGTTGTTAAAAGGTTTGCAGTGCCACAGGCTGGATCCAAGATAGAAACATTTTTCTTCTTTTGAATCACTTTTTCAAGCAAATATGCCACAATGAAACCAATGGAATCTGGCGTCATTTGGTGGTTCACTTGAATACCGTGTTTCATGCCTTTTAGTAGTGCTAATTGAAGACCTTTGCGGATTTCTTCATTCGAGAAATTCTCAAGTTCGATACTTTCGTAAGACGCTTGTAATTTCAATTGTTTTTCAGAAGACAACTCTTCTTTTTGTAAAACTTCTTTTTGAAACAGATTTTCTCCTGTTTCATAAACCGCTTCCAAATAGCTTATTTCAAGTTCATTTTGCAAGATAATAGCTGTATTATCAAGA
>P_538
TCCCCTTTACTTTTTTTGTTAACTATAATGCATGATAAGTGAATTAACAAAAAATTAATCTATATTAATTATACCAAATTGCCACTTTTTTGCCGATGATATGAACATTTAATGAGAAAAAGATGCAAAAAATATATTTGCATCTTTTAGCTATTTATGGTGAGAGTTTCAGGACGTCTATCTAAAAGTGAATAATGCCTCGCATTTTAGCAACAAGTTTTAAGTCAATCTCAGCGCTAAATATTTATTCATCTTCGCCATGAGCGACAATATTTCCAAGTAAAGAATAAATCACAAGTGGATATTACCATTGAAATGATTGTAGGATCATCGCCAACTGGATTGACTGCAACGACAAAAGCTTGATTTTCAATAGCGCGTGCAATAAGTAGTTGCTCCCACTGAGTAACACGTTCGGCTGGCCACTGAGCTG
>P_539
AATCAAGTTGGTCAATTTTTCCAAAAAACAGTAAAGAAGTAGCATCTGATTTAATAGCATCACGGATGTTTCCAAAGACAATGTTTTCAGTGCCTAAGTGGAATGTTTCAGGAACGCTGTTGTTTCGTTCTTTTAAGAAGACATTATCTTGCACCTCTGCTGCGATATTATCTAATGAAAAGCCGTTTGAAAAATCGAGTAACTCATGAACAACTTGTAAATCAATGGCATGATGATAGCCCTCAGCGAAGGTAGTAAGTCTAGGATGGTGATAGACGGCACCGTTGAAATTTACAATCGGCGTTGTTAATCCGAGTTCATGGTAATAAGAGCCACTTATTCGATATGGGCGTCCCGTTGCAATCATTACTTCGTGACCGGCCATGCGGGCTTTTTCTAAAGTTTTTTTTGTATGGGAGGAGATAGTTAAATCATCTCTAAGTGTTGTTCCATCAAGATCTAGTACGATTAATTTTTTAGACATAGTTTGCTCCTTTAATTCATATGGTTGGTTCAAAGCTGCCCCTTCATGCTAAAATAAGGGCACACATCAATGATAGACGTTTATCACAAATTTGTAAATGATTCCGACCTTTACAGTAGCTTAATAAAC
>P_540
TTGCTCTCGCCTCGCTTCGTCTCACCCATATGGATTTCGTAACCTTCAACAGCTTCACCTGAATGCGTCACACCTGTAATTTGAGTAGTGCGTTTTTGGTCGAGAAAAATGGTCTCGGTATCTAGCAAACCAAGTCCGGCTATTTCTAATTGTTTACTCTCCACTTGATTCGGATCGAGCATTTTTTTACCGAGCATTTGGTAGCCACCACAAATCCCG
>P_541
AACTGGTTCTCCTTGTTCCACAAAAAAATCCATAGAAATCATTTGAATGCCGTGTGTTTCGACTGGGATGATTTGGCCATTTTCTTTGCGGGGGGATTCGGTTGTTCCTAGCAGTACAGGAATACTGAATCCATATATATCCGCGTCTAATAATCCTACTTTTTTGCCTTGTTGTGCTAAGGCGATTGCAAGATTCGCAGAGACAGTTGATTTCCCAACACCACCTTTACCACTCGCTATTGCTAAGAATTTCGTTTCACTAGCTTCTGAGAGTATGTTATCTCTTGCTTGGAAAATGCGGTCAATAACTGCTGCGGGTAGGTATTCTAGCTCAATATTTATTTCATTTACGCCGAATTGGGTGAGAAGTTCTTCTATATTATGAACAAAATGATCCGTTTCTACTGCTGGATCAGCTAATGCGATTTTGATGTTTGCTGTTTCTTCAAGCACTTGCACTTCTAAAACACCTTCTGCTTCTTCTAAGCTT
>P_542
CCAGCCTTCACCAAGCGCACCTTTCGTATTCACACGAATTCCTTCTTGGTTCACAGGTTCTAATTCCATATCCGGATCAGCTTCTACGAAAGTCAGAAAATCAGCTAGAACTTCTTTTCCATAAGCTTTAAAATCGGTTGCGGTAATACTCAAACGAATTTCTTCGCTTTCAGCCGGTTCTCTTAAATCGGCTATTAAATCTGGCAAATCTTTTCCATTTTTTCGTAAAGTGGCATAAGTCATTAAAATTTTGGCAATGAGA
>P_543
TAAAACCCCCTGTACCAGAATGTACAGGGGGTTTTATTATGCTTATAAAGAACATGGGGCTTTACATGATCGCCATTTACTAAAGCGGGATGTTCAAAAAGTAGCTATTTTTGTTAAATGGATTTTTTTCATGACATTTTCTGAAGGTTTATTGAGTCAGGCGGTAGAACT
>P_544
AAGAATGTCTTTATCAGAAGAGAAGGAAATGAATTTTAGAATGGTTAAATCTTTATTGCCTAAAATACGTTCTACATGGAATTTCGTGAACGTCCTTCGATTCAAAACGTTCTTCTACTTTTGTCATAATGGTTTCTGCGGGAACGTCTGGGTGGATGCGTTTGTGCATTTCAATCATAAATTCTTTGCCACGAGCTTTGTCTGTTGTGATTGGGCCCATGTGAGTGAAAAATTCGGTATACATACCTAATTGCATCAGCGTGTTGTAAGTGTTTCTTGCTAGGTTTCTATCGATCGGATGTTGCAAAATTATTTTGCCGTGTTCATCGCGGATTTCCGCACCATTCATACAAATTGCTGGTGCATATAAATTAGCTTTATTAATTAACCCCATTGCATCGTCATACATACGTCCGGTGCAAAGAACGAAATGAATTCCTTTGGCGCGGGCTTTTTCGATTGCCTCGACGTTTTCTTGTGCAATCTCGATATCAGAGTTAAGTAGTGTGCCATCCATGTCTGAAGCAATAACTTTAATCATAATATTAAATTCCTCCCCCAATTTTACCTACTCCACTAGAATATCATTTTTTTAAGAAAAATGCACAAAAGGTAGCTGCGCGTAGTTTTTTAGGTGGAGCGATTACTTTACTATATTTCTGTGATTCATTTGGTTATAATGAATAAGAATAAAACGTGGATAGGATGTGTCAGGATGAAAACAGAACTAGAAAAGATGATTGCAGGAGAAATGTATGATCCTAGCGACAGAGAGCTCGCACACGGAAGAAATCGTGCACGTAAGTTCTGCAGAGAGATTAACGATGCGATGGATTCAGAGTCCCGCAACGTTGTCAAGCGCCTATTCGGCGGAACAAAAGAGAATGTATATGTGGAACCTGATTTTCGTGTTGATTACGGTTCTAATATATATGTAGGCGAAAATA
>P_545
TCCACAATCTCTCGCCAAATGGTTTTGGCAGAAGTCGTTTGGTTGCAGGCTGCACTAACTCGGCTTTACCAAGTAAGTGAATGGATTTTTGCGTGACAGCTTGTTGAAAATAGTCCATTCCTTTTGCTAGTTGTCCTTCGTTTTTCAGTAATTTCGCTTGGTGATTTTCTTGCCGATAAGTAGCGTTTCTAAAATGGTAAGCGGTTCTAACACAACGACGCCTAGCTTTGGCATCCAATTGGAGCTTTGAATGATGTCCCCTCTTAAGTGATCGAACAAAGTTAGTGATTCAAAAATAGTGCTATCCGTTGGTTCTAGTTGTGAACGTTATCGTTTGGCAATTTCAGCTTCTGAGATAGATTTATTCAGCCATTTTGCTGTAGCGCCAATTGTTACGGCGGTGGTGGAACTTGCCATGCCTTTTCGCGACCGGAATAGTTGACTTCACTTGTAAAGATACTTGCGGGGAGGTGTTTCTTTGCCGCCCACGCCAAAATACTCGCAAGTGGTTTGGAATGCGAGCCATGCTTTTGTATGCCCGGAGTTATTTAGTCCTACTTTATCAGATAAAGTGACTTCGGAATACCAGTTGATTGGGTATGAAATTAGCTTCTCCGCCTAAAATCCAGCCTTGCAAAAGTTCACCACGGTGCTCCCGGACACCTCGCTTTAATTACCACTAAAAATCACCTCAAGTGCGGTTAAGAGTTGGCGATTATCTTC
>P_546
TTGTTCTTCACTTTGGCGCTAGTTGCTTTTCTTGGGAAAAAGCATTGGCCTTTAATGGAGGCACTAGGTTTTGTATGTTTAGTGAAGTATGGTTTATGGGCAGTTGGTATGAATATTTTTTATATGATTGACCAAGGGATGCTTGTTTGGGGCTCTGTGGCATTGATTTTGACGCATGGTTTTATGGCAGTAGAAGGAATTCTTTATGCGCCGTTTTATCGTTTTCGAATCGGGCACTTTATGATTGCAGCGGTATGGGTATTTCATAATGATGTAATTGATTATGTATTTGGCCAAATGCCGATTTATATGGGGTTAGAAAAATACTTACCGGAAATTGGTTATGCGACATTTTGGTTAACGGTATTTGTTCTATGGTTTGTATATGATAAAACGATAAAAAATAAGCACTTAACATTAGAATTTCCTCATGATGAGTGAAAGAGGTTGAGTCTTGGTGATAGTTAATTTATACTACAACATAAGGATATTCACCGAAAAAAAGTAGTAGGAGGAAGATGATTAAATGTCGTTTAGTCAGTATATTATTTATTTTATTATCGTCGCGGCAATTCCACTTTGGGCACAGTATGGGTAAAAACTACCTATGCACATTATTCCAAAGTTGGTGTGGCAAATGGTTTAACTGGTGCCGAGGTTGCGCGTCATATTTTGGATACCAATGGTTTAACGAATGTTCCAGTTCATGAAACAAAAGGAATATTAAGTGACCACTACGATCCTCGAAAAAAAGCGGTTTTTCTTTCTGAAGCTAACTTCCGCGGTCGTTCTATCGCCGGGGCAGCTGTTGCAGCCCATGAAGTAGGACACGCGATTCAAGATCAGCAAGATTATGAATTTATGCGT
>P_547
CCTGTTAAAAAAGCTAAGAGATAATGGGAAAACGATTGTCGTGGTCCATCATGATTTTCATAAAGTGGCTGCTTACTTCGACGATATCATTTTACTTAATAAGAAGTTAGTCGCGCACGGTCCAGTGGAGCAAACATTTACAGAAGAGAAAATTCAATTTGCTTACGGTGACGCACGGGTGGCATTTGCGACGGGGGTGTAATAGATGTTGTTTTTAGAAGGATTAATGCAGTATAGTTTTTTACAAAAGGCACTTATTACTTCTGTGACAGTTGGCATTGTTTCAGGTGTTATTGGTAGTTTTATTATTTTACGAGGTATGTCGCTTATGGGAGATGCGATTTCTCATGCGGTGTTACCAGGAGTAGCGATTTCTTATATGATGGGTATGAACTTCTTTATTGGTGCAGCTACATTTGGCATTGCAGCGGCACTTGGAATCGGTTTTGTTAATCAAAAAAGTCGGATAAAAAATGATACAGCGATTGGTATTGTGTTTAGCGCTTTTTTCGCACTAGGTATTATTTTAATATTCTTGCGAAAAGTAGTACAGATTTGTATCATATTTTATTTGGAAATGTGCTTGCGGTGCGGAGTTCGGATATGTGGATGACGATTATTATTGCCATTATCGTGATTTCATTAGTAGCCCTATTTTACAAAGAGTTTCTAAGTTAGTTCATTTGATCCAGTGATGGCAGAAGCATATGGTCTCAATGTGAAATTCTTGCATTACTTCTTGATGTTACTTTTAACACTTGTAACGGTTTCCGCTTTGCAAACGGTTGGAATCATTTTAGTTGTGGCGATGTTAATTACGCCAGCTGCAACAGCTTATAAATTATCCAAAATGATTGTTTTA
>P_548
TTCAAAGCCAGATGCTTCAATTACGCTATTGCCACGAACACCTGCAGCCCAAATAATGGTTGCTGCTTTGATTTCACGAACTTCATTTTCACTTTCCGCATATTTTACGCCATCAGCGGTAGCTTCTTTGACTGGTTTACCGACATGGAATTCTACGCCCGCGATCTTCCAGTACACCAACACCATAATCAACCAGTTTCGCATCAAATTGTGGTAATACTTTTGGAGCTGCTTCCATACAATAAATGCGCACTTTTTCGCGAGGCACATCATATTCTTTCACTAGTTGTAAAATGTGATTAGTTAATTCCCCAAGAAACTCAATTC
>P_549
GAACGTCCAAATCGGCATCATCAAATGAAAATCAAAACTGTCGACTTAGAATACATTCAACCAGAAAAACCAAAAAAACAACGTATCATCACATCTGTTCATAGTAGTGGTTCTCCAGCTAAAAGCGAACTCGATTTACGCGGCAAACGATATGAAGACGCGCTACAAAAAGTCAGACGATCTCTGAGATGAAGCACTACTCGCAGGATATCCTCAAGTTGCCATTATACACAGTAAAGGAACTGGTGCCCTTAGAACCGGGGTCACAGAATATCTGAAAAACCACCGCATGGTCAAATCAATCCGTTTTCGCGCAGCAGGGGCAGGAAGGGCGGAAATGGCGTAACGATTGTTAGTTCAAGTAAACGACTACAAAACATGGCTCCAAATAGGTCTAGGTGCTATACTGTGTGTACGAAAGTCATAAGGAGTGAATTAAATCATGGTAAAAGAAATTACAGATGCAACATTTGAACAAGAAACTAGCGAAGGCTGGTCTGGCGAACTTGTCTGGGCAACATGGTGTGGTGCTTGCCGCATGGTGGCTCCAGTTCAACAAGAAATACAAGAAGAACGCGGCGAAGCACTTAAAATCGTCAAAATGGACGTAGATGAAAACCCAGAACGCCAGAAGCTTTGGTGTGATGAGTATTCCAACACTTCTTATCAAAAAAGACGGCGAAGTAGTAGAAACAATTATCAGCACCCATTAACAGAAAAGAAGAACTGGATGAAGTCATCAACAAATACGTTTAAAATTATGCTAAAATGAAAGAAGCTTGGAACAAACATTCTAAGCTTCTTTTTTAAATGTGTAACTGGAGTTGATAAAATGTCTTCTGAACATATCCAAAATAAACTAGCGCTTCTGCCGGACCAACCT
>P_550
ATGCGTTTAAATCAAGCCAAGAATTTATTGATTATATCCACAGTAAAAAAGTGGGAGACACAGTCAAAATCAACTACAAACACGGCGACAAAAATGAGCAAGCCAACATCAAATTAACAGCAATTGATAAAAAAGGCACTCCAGGAATCGGTATCACGCTTGTGGATGATGAAAAAATCACCGCAGATCCAACTGTGAAAATCGACTCAGAAAAAATCGGTGGACCTTCTGCCGGTTTAATGTTCAGTTTAGAAATTTACAGCCGTTTCCAAAAAAATCGTCTATTACAGATGGCAAAAAAATCGCCGGAACTGGTACGATTGACCCTGACGGAACTGTTGGTAGAATCGGCGGAATTGATCAAAAGGTCGTTGCCGCAGATAAAAGCGGTGCGAAGGTTTTCTTTGCTCCCAATGATCGTACCGATGAAATGAAAAAAAGCGACCCAAGTATCGAAAGTAATTACGATACAGCAGTTAAAACAGCGAAAGACATTGACTC
>P_551
AGATAAAGAACATGCCACTTCGCTTGAAAAAATTGCGATGCAAGCAGCTGCCTTTGATCCTGAACAGCGTTATCAATCCATTCAAGATTTCAGGACAGCCGTTAAAAACGACTCACTTGGCCCAAGCTACGTCTCTGAATTATCCGATTTTACTGAGTTAGATAATTTTTCTACTGAATCTGACTGGGAAAATGTATCCGCGGATTACGAAAAGGACTTTGTTCCATGGTATAAACATATTCCCGGTTTTCAAGACAGGGACACCTTGGAAAATGATTGTCGGCGTATTAGGTTATATATTCTTGCTATTTGGTTTATTCACCCCGCCAACCGAGGGCGTCAAAA
>P_552
TTGAATAATGATGAACGGATTACTCTTTCGATGAGTCCGGTTTTCGTTGCATTATTTGCTTGTAGCTTTGCTGTTTTTGACTTGGGTGTTTTCTGGGAGTTCTATGAATTTGCAGCCGATGACTTTGGAATGAACATGCAAAAAACAATGCTAGAAGATGGCACGATGCTTCAAGGTCATGCAGCAGTTGCTGATACAATGGGCGATCTGTTCGTCGACTTCCTCGGGGCTTTCGTGATATCCATCATCGGCTACTTCTCCATTCGCAAAAATAAAAAATGGATGAAGAACTTCGAATTTAAAAAAGTAGATGAAGAAGTAAAATAAAAAACTGCCAACAAAGTGAGAAATCATTTTGTTGGCAGTTTTTATATTATTTTACTTTCTCTATCAATAAACATCATCATAAAGGCGATAAACTGTAAAAATGCACAAACGAGAATAGCATATTGTGCGAATAGCTGAATAAAGAAATTCCCTACAACCGCACCAATGATAAAACTAAGAATAACGGTAAAATATAGCAAGCTGTTACGCAAATATTGTTTTTCCTTGTACTCGAAATAATCGCATAAATTTTGCGTGGCGCTCCGCAAATTCCCTATGCACATCGTCGTCGCAATCCCTCTACCATGCATTTTTTCGGAAACTTTCTACTTGGATACCACATACAAAAGATATGAGCGAATTGGCAATTAGATTATGATCAAGTGAAATAAATGCAACTCCAATTAAAATTACCACCTCTATCAAGACAGAAAGCTGACGCCAGTGGAGACGTTTAATATCTCGCCGATGAATCACTTCAGATATCGCAATTCCGACCGTAAAAGAGACAACCGGCCAAAAATACTGAATTGCGATAACCGTCCCTGCCGAAAT
>P_553
AGGACACCATAAGACAAATAAAGCATCGTCGTTGAAGTAGCAAATCCTGTTAACGCAAAACCAAGCCCAAACAGGATTCCCCCAATTAAAATAGCCCATTTTGCTTTCCCTTTATCCGTTAAAATCCCACCTAAAATAGTTGGAATCGGTCCAATCGCCGCATTAATTGTAAATGCCATCATAACTTGCGGAATTGTCCAACCGTGAGCGGCACTTAGCGGTCCAGCAAAAACACTAAATGCATATACCGCACCGGTACAAAGCAGAACACCAACAGAGCCAATTAAGGACTCCCCAACGGTTTATTTCTTTTGTCATATAGATACTCCCTCTCTTGTTTGTTTTTCAATAATAGTTTTTAAGCCGCCCCATTGTTCACTAAACATACCGCTATCCATTACTTTTAAATCACTCGCAATAACAGGTTCGAATTCCATTTGTCCAAGGATATCTTTTTCTAAATCTACTCCTGGCGCGATTTCTGTTAGAACCATTTTGCCATTTTCTAAACGGAATACAGCTCGCTCTGTCACATAGAGGATGATTTGGTCGGTCGTTGAAGCGTATTCGCCACTAAATGTGATTTGTTGAACTTGTTTGATAAACTTTTTAGCTTTTCCTTCTTGTAAAATCTCTAATTTTCCGTCAGCTACACGCGTCTTTAATCCACCTGCTGTAAAAGTTCCGGCAAAAATTAATTTTTTCGCTGATTGGGAGATATTAATAAATCCACCGCAGCCAGCAACTCTTGAGCCAAACTTGCTGACATTCACATTACCGGATTCGTCCGTTTGCGCCAAACCAAGTACGGATAAATCGAGTCCTCCACCATCGTAAAAATCGAACTGCGAATGATGATCGACAATAGCTTCACTGTTATAAGCATGGCCGAAATCTGCTAAACCTGCTGGAACACCACCAACAGAACCAGCTTCCGTTGTTAGTATTAATTGATCACTCACGCCCTCTTA
>P_554
GTTACCAATATTCACAGTTGTAATCCCGTTTTCTCGAATATAAAATACAAGTCCGTATGTTCACTACAACCAAAATACCACTAAAAATAAAGCAATACCCGTTGAATGATTACTTTTTTTCGGAAGCAACATTAACGTAATTGCTCCAAGGAAAGGTATCAAAATCGGCATTAAAATTATATTATTCATCATAGAGTTAAGTGCCTCTCATTCGATTGCTGCGCTATCGAGCTCCTGATCCACTCTATAAGCAAGAACAAGGAAAAAGGCAGTTACACCAAAGCTTATAACAATCGCAGTCAAAATAAGTGCTTGTGGAAGGGGATCATTATACGTTCCCGCTCCCGGTGTACCAAGAATTGGCACGCGACCTTTTTCAGTCCACCCATCGTAAGTACAAGCAAATTGACACCGTGGCTTAGGACAGCCGTTCCAATAATCCGTCAGCGAAGGCTCGAGAATTAAGTAAGAAAGGACAGCTGCAAAAATCAAGCCGATTAATATAGACATTAATAGTTCCATCAGTCACTCTCCCCAATCGTTTGAATTATCGTAAGTGTTACACCGACAACAACTAAGTAAACCCCAAGGTCAAACAAAGTCGCCGTGTGTAACGCGGTCTCCTCGGGCAAAATGGGCAAATCAACATGACCAAATTTATGCGTTAAGAAAGAAGGGTTACCTGTAAAAATCCAATCATCCCAGTACCAAGGGCGAATACAAGCCCAACCCCGGTAAGCATAATCGTCTTGCCATTAGTAAGCATACTAGCCACCGTTTTTGTATCATAA
>P_555
ATTCGGACAATCCCAGGTTCCAATTTAACTTGGAAGTTCTCACACCGGGGGCGCATGGGGGTAGACACGGCTGATTTACTTATTGGCTCACCAGAAAGTCAAACCGAAGTGTCGCGAGTTTCTGATGGAGAAACATGGGGGAGTTTTGAAGGGAATTATATAGTGCCTGAAGGACAGACTATCACAAGGCTAACTTTCAATCCTATTTCAACAGCAAGTGGCTCACTTACCAGCGGAAATTTTTTGGATGATATTCAGTTGTATATTAATGTAAATGGCGCAAAAATTGGCGATGTTGTTTGGTACGATTTTAATGGGGATGGTATTCAACAAGATAGCGAAGAACCTGCTCCT
>P_556
CTCCTGTTTTAGGAAGACTTTTAGTTATTCTTATCTGGGTCGTTTTTGGACTATCCTCGCTGTTTTCTGATTTCTTAGGCGTAACTGGTACTGCTGGTTTTGTTGGTGGCACAGTTGGTTCGTATGGTACTGGTGGTAACGGAGTAGGCGGTATTGGTGTTGGTGGTACTGGTGTTGGCGGTACTAATGTGTTTTCTTTTGTTACTTTTACCGGCTGGTCAGTCTCACCAGCGATGATTTCAAAAACAACTGGCGTCGTATCAAGTTCATATCCAATTGGGGCTTTTGTTTCGACAAATTGGTATGTTCCTGGTACTAAATCAGTTACGTTT
>P_557
GCTGGCCGTAGTTGGTGCAATGGTCGCCACGATGGTGAACATTAACATGCCAATGAAATTTGGCTCTGGTGATGATGCAGTAACGATTCAAAGTGTTTTTGACGGTATAGTACCAGGAATCCTCAGCACTTGGCTTCACCTTCTTTATTTTCTGGTTAGATAAAAAAGGACTAAAAGCACATTGGATTCTTTTATTAATCGCAGGAATTGGAATTTTAGGAGCGTTCACAGGTTTATTAAAATAGTAGGTGAAAAAATGAAAAACATGGATTATTATATCCGGTCGGAAGACAG
>P_558
GCTCACTCATGGTGAAATTTGGTACTTCCGCATTTGTACTATCAGATAGTAAACAAAGAACGCCTTCTTTACCGATTTCAGCCATTTTTGTTAGGTTTGCTGGTTCGCCAACTGGAGTAAAATCAAACTTGAAGTCACCAGTATGAACGATGTTACCAGATGGAGTTTTGACAACAATACCATACGTATCAGGAATACTATGGGTTGTACGGAAGAAAGAGATACTTGTTTTTCTGAATTTAAAAACGTCATCTTCTTCATATTCATAAATTTTGGTTTGACGAAGCAAGCCATGTTCTTCTAATTTGTTGCGGATAAGTGCACTCCGCAAGTTTCCCAGCGTAAATTGGGATATTAAGATCGCGAAGTAGGTAAGGAACGCCACCGATATGATCTTCATGACCATGGGTGATAAAAAGCCCTTTAATCTTATCTTTGTTTTTAACTAGGTAACTGTAGTCAGGAATAACATAATCAATACCAAGAAGTTCGTCTTCCGGGAACTTGATTCCTGCATCAATTAGAATAATTTCGTCTTGAAATTGTACGCCATATGTGTTTTTACCGATTTCGCCTAGTCCACCAAGGGCGAAAACAGCTGTCTCATTATTTTTAACAAATTTCATATAGGCTTATTTTTCCCAGAGCGCGAAGTCTGGGTTTTCCTTTTCATAAGCTAAGTGCGCGTCACTAATTTTTTCGACAAATTCGATGTGGAAAGGTTCATCTTTTAAAAGTTGGCGTACTTTTACTTCGCTTTCCGCTTCTACGTATAAAGATTGTGTTTTTTCGCGTACGGGTGTTTCTGTCAGTGTTTCTTGATAAAATACTTTAAAAATCATGTTTTTCTCTCCTTAAATTTTAAGTTTAGTTTTTAAAAATAGATTCTCTGGTCGAAAACCTAATAATTATTCAGTAATAATTGGCTTGCTTTCAGTTGTGGACTTAGTAGCAAGCA
>P_559
AAGGTTTTTCTGGTCGAAGTACAATATCACCAAATCCGTCATGGTTAATCGCATCTACTAAACCCTGTGTTTCCATTGTTATGCCAGCATATTTTGGCACAGTTCGCTCGCCAATCTCAAAAGAGCCATCCAAACTATTCGCCGTATAAATTAATACCGAGTCAGCTTTGGTTTCCATTTCCAAGCGCCGTCCTGACTTTGGATCAAACAAAACTGCATCTGGACGACTATTTTCATGTTTTAAAATGAATGCATGATCCAGCCCCGCACCAACTAATTTTACTTGCTGGTCCTGACTTTGTGTAATCTCCGCTACTTCACGACCTGCACGCAAATCAAAGATAGTATTTTCCGCTAA
>P_560
AAAGGCAGCCGAAGAATACGCAGCTCGCGTGTTTGAAACAATTAAACTACGGAATCCTGGCGAAACGGAATTCCACCATTGAAGAATTCTTAAACTCTGTTATCCCAGCCCTTGCAAAAGAACCTAAATACGAAGCAAATCGTATTTAGAACAGTTAACAGAACCCGAACGCCTTATCAGTTTCCGAGTTCCATGGGTGGATGATTCTGGCACAGTACATGTAAATCGCGGTTACCGTGTCCAATTCAATAGCGCAATTGGTCCATATAAAGGCGGTCTTCGTTTCCACCCTTCCGTTACTGGAAGCATCGTCAAATTCCTCGGTTTTGAACAAATCTTCAAGAACTCCCTAACTGGCTTACCAATCGGTGGCGGTAAAGGTGGCTCTGACTTTGATCTCCAAAAGGAAAATCAGACTCAGAAGTAATGCGTTTCTGCCAAAGTTTTATGACTGAACTACAAAAACATATCAGTCCGGTACCACAGATGTTCCTGCTGGTGATATTGGTGTTGGTGGTCGTGAAATTGGCTACTTATTCGGTCAATACAAACGTCTTCGCGGTGCGTATGATGCCGGTACAATTACAGGTAAAGGCCTTTCTTACGGCGGAAGTTTAGCTCGTACAGAAGCAACCGGTTACGGTCTTGTTTATTTCACCGTTGAAATGTTAGAAGCAGCCGGTGAAACCATTCGCGGCAAAAATCGTCGTTTTTACGTTTCAAGTAACATTTCCATTTATACAATAGAAAAAACACACAAATTGGGCACTGAAGTACATTGCATATAACAATTCTGCTGACTGTTTCTGACAAAGAAGGTATCAAAGTTGAAACAGTAAAACAATTAAA
>P_561
TACGTTTCTACTTGGGTAAAAGAACAACAAGCATAAATTTCATCAAAGTGCCTCATTTTTCTTTGTTATTTCCGTTCACATAGTGTAAAATGAAAGGAGATACATGAAGGAATGAGGTGCTTCGATTATGGATTCAAAAGATCAAACAATGTTTTACAACTTCGGCGATGATTCAATTGAAGAAGATGTAAAAAAATTAATGAAACAAGTCTACGTTGCTCTTGAAGAAAAAGGCTATAATCCCGTAAATCAAATCGTTGGCTATTTACTTTCAGGCGGAATAGACTATATTCCTCGTCACAAGGATGCTAGAAGTATGATACGTCGTTTAGAACGAGATGAAATTATCGAGGAACTTGTCAAAGTT
>P_562
GATATTTGCTTCATTTTGTACTAAATGTAAATATCCAAGTGCCACAAAGATTCATGCAAAAGCAACTGCATCTAAAATACTGATTTCACTATAGTCAAAAAAGCTTAAACAATCAATATGCTCTTCTAACACGGTTTGTTGTCCTTCTTTTGTATTAATAACAAAGCCCTCTACTTCTCCTTCAAAAAACTGCCCCATAGGCGAGACGATTTTAAGTTTCATTTCCTTCTCCTCCTATTTCAAGTCTTTGTAGGATCCGATAAATAGGAAATCACGTTCTGAGCGTTCATCATAATCACCGTTCAAAATGCGTTCGATACTCCTAGCAAATCTTCAATTTCTACAAATGTGCCTTCTGTTCCATGATTCCGAAACATAGAATGGTTGTGAAAGGAAATTCCTGATTTCCTTGCACGATGAACTAGTTTTCTATCTTCATCACTTAATTCTGCCATTCCAAGTACGTTGATGATTTCTTGCAGTTCCATATAACGCTGTAAGATAAATTTCACTTGCGCCGCTAATTGGTAGTGTCGCTCGCCAACAAAGGTTGGATTGAGTGCTCTTGAGAATGATTGAAGTGGATTAACCGCTGGGAAAATCCCAAGTGCCGCAATCGAACGCTCTAATACAATTGTTGAGTCTAGATGGCTAAACGTAGCAACTGCAGATGGATCATCAATATCATCTGCTGGTAAAAATACCACTGAATCGAGGTAATAGAGCCATTTTTAGTAGACGCGATGCGGTCTTGAAAATCGCCGACCTCTTTGGAAAGTGTCGTTGATAACCTCCAGTAATAGGAATTTTTCCTTGTAAAGAAGAAAGTTACGAGAACCCGCTTGAATAAAGCGGAAGACATTATCTATAAATAATAAAACATCTTTTTTCTCTTCATCTCGTAGATATTCTGCAATCGTTAGTCCTGTTAATGCCACGCGCATCCGTAA
>P_563
CTTCTTGGAATTTCTTCGAGAAGAATAAGAACAAGATAATAAGTGGAAGTGTTAGTAACACAGATGCCGCATACATTGGCCCAGGATAGGTTGCATATGGTCCAAACATTTGCGAGATTAGCACATTCAATGTGACCGTTCCATCACTCTTCGTTACAAGCATATCCCAAAGTAAATTCGTCCATCTGTCTGTGAAAAGGAATAAGAAAATAACGGTCGTAATTGATTTAGACATTGGCAGCACAACCCGAAACAAAATCTTCAAATCACTCGCCCCGTCCA
>P_564
AAAAATGGTCAATTGCGAGTTGGGCTTCTTCTGACTCGGGAGAGAGTTCTCGAACAGATGCTAAATGACGAAATTCTGCGTCGAAACTTTCTTTTAAAGTTAATTTTTCTTTTTCGTTCATATTATTTACTTTTTCATTGGCTTTTTCTACTACTTTATCGCCCCAACGTTTTTTTGCTTCTTTCGTATGGATTGGTGGAAAAATCAAAACCAGTGAATTTTTCTTTGTTTGTCATTGTTATTTCTCCTTTTTCATTCCTGATGGTCTGGTCGAGGGTTGCTAGCATGGTTTCAATGCGCTGCTTTTTTCTATTAGTAAGTGACGCTGCAAATCTAAAGCAACATTTTTATCAAAAAAGGATCATCAAGAATTTGTTTTATTTTTTTCAAAGGGAAATCGAGTTCTTTAAAGAAAAGAATTTGTTGTAATTTGTCGATATCGTTTTCTGAATAAATACGATAGCCATTCCAGTCATCTTTTTGCGGGACAAGTAGGCCTATTTTATCGTAGTGGTGGAGTGTGCGCACACTTACACCAGTGAGTTCAGCTAATTCTTTTATTTGCATGAGTGATTCCTCCTTCTGCTTTTACTATAAAGTCCTGAGACGTCGCGTGATAGTCAAGCTTGAATTTGTGTTTTATTATAACCCTTTTAGTGGAAAAGAAAATTAGTTGTAGTCAACTTCTTTAAAAAAAATGAATGCATGGAAAAAAGTGGGCATTCTCGTATAATGAAATGTAAATGTGTCTATTTTGTGACATTGGTCTATCGTAAATAAGAAGGGGATAGCATCATGATAGGGAAAGTTAAATCCATTAGTATGTGGCTATGGCACCATTTAACACCGCAAATATTTGCGGTTATTTGTGTTTTTATTATTACGCTCATAGCGCTTTTTGTGCCACCGTATATTA
>P_565
AAAGAAAATGCAGCAATTTTGCGTAGTGTGCTTGACGGAGAACCAGGAGCTTCTTTAGATACAGTGCTTTTAAATGCCGGATTTGGTTTATTTGCAAATGGCAAAGTGACAACGGTACAAGAAGGCGTGGATTTAGCAAGAGATTTAATTAGAAGTGGTTTAGCCAAACAAAAATTGGCAGATTTAATTACTTATCAAAAAGAGGTGCTAGCAAAATGACATTTTTAGAAGAAATTTTAGCGCAAAAAGCAGTAGAAGTTGCAGACATGCCCTTAGAAAAAGTAGCCGAAAAACGGAAAATTTATTCGTTTTATGAATTTTTAAAAGCAAATACCAGCACGATGCAACTTATTGCAGAAGTAAAACGCGCCTCTCCTTCTAAAGGGGAAATCAATATGGGCGTGAATCCGGTTCTGCAAGCCAAGTCTTATCAAGCTGCGGGTGCGGGAATGATTTCTGTTTTGACAGATCCTGTTTTTTTCAAAGGCTCGATTGAAGATTTGCGAGAAGTAGCGAAAAATGTCGAAATTCCTGTACTTTGTAAAGATTTTATTATTAGTGAAAAACAATTGATTCGTGCTCGAAATGCGGGAGCAACGGTTGTATTGCTAATTATTTCGGCACTTACAGAAGAGATGCTAATTGCTCTGTTTGAACAAGCTCTGGCGCTTGATTTGGAAGTGTTAGTGGAAGTACATGACCAGAAAGAATTAGCTGTTGCTCAAAAAATTGGAGCTAAACTCATTGGTGTGAACAACCGTAATTTGA
>P_566
GACTTTATGGTCGGCCTCGAATGGCATGAATGCGGTCATGAAATCGCTCAATAAAGCGTATGGCGTAACCAATAAGCGAAACTACGTCGTGCAACGATTATTATCGATGTTTTTCACACTCGCAATGCTTGCGACAGTAGGGGCAACCTTGCTATTACTTGTATTTGGACAACAAATAGGGATGTTTTTAATTAATCATTTGAATTTCTCGGAAGACTTTCTTAGCTTTTGGAATAATCTTCGTTGGACCGTTACACTCATCGTTATTTTTGTCGTATTTACCTTTTTATATTCGGTCGCACCAAACCGGCGCAGTACGTTGATTAGTGTTCTACCTGGAGCGCTTTTTTCAACAATCGGTTCAACAGTTACCGCTCTCGCTAGGTTTTGCGTATTACGTAAATAATTTCGGCAACTATTTCGCCACATATGGCAGTATCGGTGTAATTATTATTTTAATGTTATGGTTTTATTTGACCGGCATTATTTTGATGATTGGCGGGGAGCTTAACGCTACACTGGCGATTCGGAAAAAGAAAAAAGAATTAGGCGAAATCAATTAAAAAAACGCTAAAACAGCAAAAAGCCTGTTTTAGCGTTTTA
>P_567
TTGGATACTGCCTCCCAAGCCATTTCCAAATATCCCACCGCTCCCAATCGCATAATAGCCATTTCTAAGTTGATAAGAAGCATCTAAATTATCCAGGTTAAACGATTCCAGAAAAGCAAATCTACCCAATTTGGCTGAACTAAAAAAGTCTGGGTGAAAGAAATAAAGCAGCATTGCTACAAGTAATAAGAGACCGAAAGACCAAATAGCCACTCGCACAAGCCTTGTGAGGCCAGCTCCGCTTGTTAAAAACAAAGCGACCCCAATAACACCTAAAATCAGTGCATCCAAGATCCAGCTGCAAGAAGACAAGCCCCACTGTTAAAAACAAAAATCCAAGCAACCAATATTGCACGCGAACACCACAACCTTTTTTCAAAAAAAC
>P_568
TCATAGAATTTGTATAACCTAACTTGGCAGAAGCGACGATCAAAATTACCATCAAAAGCAAAGCGACATAACGATTATAGGTGATTCTCGCAAAAAGAATAACAAGGAGACAAGGGAAAATAAGCGCAGATATAATTTGATCCATCTTACTTTCCTCCCCCTTTTTTACGCGTCTCGCAATGCTTTGGTCGTTATTTC
>P_569
TGCCAATTTGATTTACGCGTTTTTAATTATCGGTTTTCACTTTGTATGCATGGAAGTCGCTAAACTTCGACTTAGTTCCGTTCAAAAAGTCGTTTTCAGTCAAACTTAGTGCGATTCCCTTATGCTATTTTATTTACATCAAAAAATACATTTATTGTATACCATAAATGACTTACCTGTTTGGATACTCTTTATTTTTGGTTTCTTTTTTATTACATTTTCTATTATTGCAGCGGCTTATTATATCGATACATCGAATAAGCTAATTTATGATTTGCAGCAATCCACCATCCTTGATCCACTAACGGTTTGACGAATTTCCGTCATTTTGAAAAGGCGTTCGAAGCAGCATTTAACCATGCTACGTTAAAAAAATCGAATCTAAGTGT
>P_570
AATCTTAAACGGTAAGCTAATGGTCATCGGCGGTACCATCATCATCCCAAGATACATCAGTAACGTACTAACAATTAAATCTATAAAAATAAACGCTAAGTATATAAACATCCCAGTTAAAAAACCTTGGGTAATCTGTGTCAAAATAAAAGCAGGCATTAAAGCCATAAGCGGAGCATCTTCTTTTTTTGTAACTGGATCTTCTCCTTCTGCTTTCAACATCATGTTAATATCATGCTTATATGTATTTTCCGCGACATATTTTGTCAAAAGCGGCTTTGTTTCATCCCATACTTTTGATGCGCTCCACTCTTCTTTTTGCGAAGGTTTATACACATCGTCATACCAAGCAGTAATAAGTGGTTGCATCATAAACAAAGATAAAAACAGTGCCAGTCCAACAAGCACTTGGTTGGGCGGCAAGTTCGTCGCGCCAAGCCCTTGCCTCGTTAAAACCAAGAACGATAATACAGTAAGTAAAGTGTGTGAACATTAATACAATCGATGCAGACAAAGAAAGAACCGTAACTAGTACAAACAGCGCCACACTAGAATTAACCCCATCCGTCCCATTCACACCAAGTGAGTCCAGCCAACTTTCTGCATGCACATTCACCCCTGGCCAAAAGACAACCAATGAAATTGCAAAAATAACAATAAAAGATACTTGAAATACTCGTCTAGAAGCTATTTTACGCATTTTCCTTAGTCTCCTCTTTCAAAAGTAATTCTCGGAAAAGTGCTTCATTTTGGTCAGTTTTTCCTTTTAATGACACCGTTCGAATATAGTTATTGGAAATAATCGCCAGCACCTTTTCCCCGTCTGCCTCCAGAAGAACTGCACGTAACTGATGAGAGATTAAAAGAGTGTCTTTCA
>P_571
TTCCATCCTTAGCGACATCTCTTTTGTAGCAACAGTAAGCTCTAAAAAGGTTGGAAATGTGGTTTCGCGTCCATAAATAAATGGTAGGTTGTCGAAAGCATTTTTCATTCCAAATTCGTAGTAAGCTTCGTCTGGAATATATTTAGTGATTTCATTGGCGCAGTAGCTCAGCCAGTGATCATGCCCGTAGTCATCACGAATAAAATGGTCAAAAGATTTTGCCGCTGCCTCCAGCCATTTGGAATCACGGTCAATTTCATATAAGCGCAACAAGCCAAACACAGCTTCCCCGTCGTAATAAATAATC
>P_572
TGACTTCGCTAGCAATTAAATTACTAGTTTGTTTTGTTGAAAACAGCTTTCTGTTTTCTGCCCTGCGATTACCAGTGAGACTTTACGTCTCATTGCTTTTCGTCTTCTTCTTTGTTCAGTTTTAGAAAGGTCAATTTCTTTTGTTGCGAAAGCGTTTTGTCCGCATCAGCAACGTTTATAAATATACCAAGATTTTTGCCTTTCGTCAATACTTTTTACAAAGTTTTTTAAATAAAGATAAAAAAGATGAATTTGGTGCATAAATTGGTGATTAAATGGAGTTTTTAAAACATTATGTTGTATAAATTTGCATTCCTTTTTCTTCAAATTGTTCTTTTAATACTGGGTCTATTTCTTTTCCAGTGATAATAGAAGAGATTTCGTCTAGGGCTGCGTATTTGTATAGTGAAATGCGGCCGAACTTGGTGTGGTCTGTTACTAAGATGACTCATCGGCTGAGTGGAGCATTTGTCTTAGCTGGGATTAGGTATTCGTCGTAATGCATTAGGCCTTTGTCGATATCGAGCGCTGGCGTGGTTACAAATGCTTTATGTACGTGAATGCTCTGCAAGGTTCCGCTTGTAATCATACCGTTAAGGATGAAAGTTTCTGGGTAGATGACGCCACCTGTCACAATTACTTTAGACGGGGAAAAGCGCATAATGGAAGCTACGTTGATATCGTTTGTTATGACGGTTAGTTTGGATCGGTCTTTTAATGCGGTTGCGATGTGTCCGGTTGTTGTTCCGGCGTCAAGAATGATTGTATCGCCGTCTTTGACCATTGTCGCTGCTAACGTGGCGATGCGTTGTTTTTCTTCATAGCGCACTTCGCTTCGTTTTTTCCAATTTGGTTCGGAAACTACTTTTTCTTCTATCATAACTCCGCCGTGGGTTCTTTTT
>P_573
TTCTCATTTAATTGCTCGGGTAACTTCCGAACAAAATCAGCCAAACTAACCTGCTCCAAAACATTCCATAAATCGCTATCATTAGCAGCTGGATTACCAATTAATAAATTTTCCCGAATTCTATTTGCATAAAGATAACCATGATTATCTACTAACACAGCTTGTTTACGAATAGTTTCCCCGCTCAAACTAGCTAAAGGTACATCATTCCAAACAATTTCCCCTTGATAACCAGGTAATTGATTTAATAATACTCGGACAAACGTACTTTTTCCTGAAC
>P_574
GTGTTTTCTTTTTACGTTGATTCCAAATGTATGGATCATTTGTTTTGCTTTTTCATGGTCAAAATCCGGAAAAAAGCTACGATAAATTTGAAAATAGTCGCGGATAACCATATTAGGTAAAATATCTTCACTCGGTAAATAGGCTATTCTGCTGTGCTCAGCTAGGTTTATTGTCCCAGATGTTGGTTTAAGTAGACCTGAAATTGCATTTAACAAAGTTGTTTTTCCCGCGCCATTAGGACCAAGAAGCCCGATGATCTTGCC
>P_575
TCAATGATTGGTACAAACAACCCAAATTTATTCAAATGTGGGCTGATAGAATTAACGAAACAGCAAAACAAATTCCAGCTGATGAATTATTGGATACTGTTTTAATTGTTTCCCGCACACAGTTTACCGGAGAGAATTAAACAACATAATGACCCGTACCCAGATCAACTGCAAGAAACAGCAGATTTCATTTTCGAAAAAGTAGTAGTACCTCATTACGCGTTAGGTTGGCAAAGTGAAGGGAAAACTGGGGAGCCGTGGCTCGGACCTGATGTACAAGATTTAACAAGAGAACTTTACGGTCAGAAAAATATAAACACTTTATCTATACACCAGTTGGATTTGTGGCTGAACATTTAGAGGTTTTATATGATAATGATTAT
>P_576
TCGGAAGATTTAAATACGTTTTTTCATAGAAGTCATTATTCTTCACCATAGACAGCCCATTTCCAGTTCTTTCCTGGCCAAACAATAGCAGCTGGATCATCCGTATTAAAGGAATTCACAAACATCATTTTGTCTGCTTTCTCGGCAGCTTCTATTAATAAAGCTTTTTTATCCGGGTCAGGATTTAATTTCTTATTTGGCGCTAAACCAATTGCTTTTCATAAGCCATACATTTGGTAATATTCTGGATCTGTTTCATCATTATCCAGCGCCCATTTAATTACTTCCCAATAGTCAAATTTTCCTTCGACATAATATGGTGTCGAAATCGCTTTTCAATACGAAAAATCATGGAATGTTCTGGTTGGATTATTATCTTTTTCTTCTAATGGATAGAATTTCACTTTTTTCAGGAGTTCAAATGCTTTTTCATAATCACTTGCTTGGTGAACCATCACTAGTAAAC
>P_577
ACAACGTCTATCATATCATAACTAGACTTTCTTTGCACTGTTTAGGAAAGAAAAAAACCGAACATTCCTTACAAGAAATGTTCGGTTAAGCTTATTTTACGATTAATTTTTTTAAGGCTTCTGCTTTATCGGTTCTTTCCCAAGGTAAATCAAGATCGCTACGGCCAAAATGACCAAATGCAGCTGTTTGACGATAAATTGGGCGACGCAAATCAAGCATATGAATTATCCCAGCTGGGCGTAAATCAAATAGCTCATTAACGCCATCAATTAATTCTTGTTCTGAAT
>P_578
AATGTGCCGCATGTTGATAATATTAGTTATTTTGGAAATGGTGAAAAAGAAGCGCATATGGTTTATCAATTCCCGCTTCCACCACTTGTGCTCCATGCGATACATCATGGTAATGCAGAATTCCTCCGTAACTGGGCGAAGAATTTAGAGCTACCAGAAGGCAAGCGAACATTCTTTAATTTCCTTGCCTCACATGATGGGATTGGGTTAAATCCAGTGCGCGGCATTATTCCAGAAGCTGAAATTTTGGCTTTAGTGAATGATTTGGAGGAAGAAGGCGCGCTCGTTTCATATAAGCAAAATCCAGATGGTTCTAAGAGTCCGTATGAAATTAACGTGACGTACATGGATGCGCTAAGTAAACAGGCGGACACAGATGACTTGAGGATGTCGAGATTTCTTGTGGCTCATGCAGTACTAATGTCTATCCCAGGCGTTCCAGCCGTTTATGTTCAAAGTATTTTAGGAAGCCGCAATGATTATTCAGGCGTAGAAACAACAGGCCACAATCGCTCTATTAATCGAAAAAAATACGACTTGGCGGAAATTACAGCAGAGTTGGAACAAAGAGGCTCCTTACGAAAAGCAACTTATGATGCGTTAACGAA
>P_579
AGGGACAGGTTTTGGTCTTTCGCCATTTTGATGGAAACTGGTTCGAAATCACCTAAGAAAGTGGAGCAGCAGAGCATACGACCGCATGGGCCAATCCCACCGAGCAATTTCGCTTCATCACGTACACCAATTTGGCGAAGTTCGATGCGAGTCCGAAAAACAGATGCTAAATCTTTCACGAGCTCCCGGAAATCGACGCGACCTTCTGCGGTGAAATAAAAAATGATTTTATTACGGTCAAATGTGTAATCAACATCAACTAAACTCATTTCAAGTTCGCGCTCGCGGATCTTTTCATCACAAAGTAAAAAGGCTTTCTGACACGAGTCGCCATTCTCAGCAACGCATTTATAATCCGCTTC
>P_580
TTTTGTCTAGACGACAACTAATTTTAAATTTATTTCAGACCCGTTTAAAGGTGACTGATCGTTTAAAGAAAAACATTCATATTTTAATACTGCATTTTCATATTCGCCTACCGCTAACGTTTTTTCTAATTCAATGGAATACATTCCTTTTCCGGTTCGATTAAATCGGATATCCATAGAACCGAACCATCCGGATGAATAAGCGATATTTTGAAGTAACAATCATTAATTTCCGGATTATGGAAATTCACTGCTTGTGTTGTTTCATTTGCATACAACGTTACTTTTTCAAACCCTGGAATGGCAATTGTATTTTCTTCTCCACTTGTATCCTTCTGTTTTTTCCCGTTCCAATCAACGGCAGAATGGTCT
>P_581
CAAAGTTGCTTCTCCCAGAACCGCTGTCTTCGTGAAGTTTTGCCATGGTGTTGGGGTGAAATCCGCATCGATTGGTAAAATTGGCGGATCATCTATGGCGCGGCTCATATCGGCATTTTCTGGGGACAAGTAGAGCATGAGAGATGTTTCGATTTCACAGGCATGAATATACGTATGATGGTTAGCGTTTCCTTCGCGCACGTCCATTGCTAATTTTTGGATATTCGGGTAAAAAATGTGCAAGATAACCATATCAGGATATTTTGCATATAGTTCGCGCGCTGCATCTTTTAGCGCAGCCATATTGCCAAGATGTCCACTCACTGGGACAAACAGACGGAATCCTTGTTTATATAGACTTTCACCAATCTCTACAACTACTTTCGTTACCGTTTCATTTGATAGTGTTAAACTTCCCGGGAAATCTTGCAAACTCCAAACTTGGCCGTATGGCAAAACCGGAAGCACGAATCCGCTCGTTTCCGCCGCTATTTTCGCTGAATATTCTGACGCTAAAATATTGTCTGTCCCTAGTGGCAAATGCGGCCCATGCGCTTCGACTGCTCCTATTGGCAAAAGGACTGGTTTTGTTTTCGTGATTTTCGCGCCAATATCAAATGAATTTTCATCTGCATATAACACAGATTTCGCCTCCTATTTTTTAAAAGTAAAACATCTTGCTGGGTTATCCACGAAGAATTTTTTAACTAATTTTTCTCCGTCAAAGCCTTTTTCGTTTGCTTCATCAATAAAGCGTGGCACCCATTTTTTGGCGATATATTCAAGTCCTGGTCCGTGACCATAATGTTTATAATAAGTTTGCGTGCTGTATCACCACTAACTAAAATTTGATCTTCAAAGCCTTCCGAAACTAGATATAGAATCGCTGCAATCCGAGCGCTTTCTGGTGCGTATTTGATTTTTGCGATGCCATCAAATGACATGAATGCGCCTGTTTTGGCAACTTGCTTGTGATAATACGGATCTAGGTTG
>P_582
TACTCTTACCAGGTATCGGCGCCTCAATCCGTATATCTTTCGCTGCTAAATTTAATTTAATATCATCCGTTAAATTAGTGATTTTGCTAACTTTAACGCCTTTTTCAGGTTGCACTTCAAATCTAGTTACTGCTGGACCTTGTGTACGGTTAACTACACTAGCTTGTACGTTGAAATTTTCCAAGGTTTCATCTAGCATCTCTTGCTGCATTTGTAGCCATGAGTCGTCTTCTCGTTTGGAGACTGGCGGATGGAGCAAACTAAACGACGGAAATTCATAGTTCGTTGGGTAAGAGACTGCGCTACTTGCGCTTCTCGAACAGTATTCGTTTGTTCTGCTTCTACCTCAACTGGTTGTTGCCCATTTATTTCCTGTGCTTCTTCTTTTCGAAGTGCTTGTTTGTCTTTCTTTACCATCATGACATTAAATGGAATTCTGCTTTTTAGCAATTGTTCTTGTCTATTTGATTCTACTTGTTTGCTTCTAGTAGTTGTTTTCGTTTGCGCCGGCTCTT
>P_583
TCCATACTAAAGTTGGTTCAGCGTCTTGCATTGCTTCTGTATGCTGGCTTAATAAAAAACCGCCCCATTTCTTCATGCGGGTACCTTGGTAGCTCATATGATGACACCTCCAATATTTTTAAATAATTAGCTGTTGCTAAATATATTATACGAACAAACGTTCTTATTTACAATGTGTAAATATCCTCATTTATGCTAGCAAAACGGGAATAAATTACTATTTGTGAACTATTAATAAAGTGGACATAAAAAAAGACCAAGCCTGTAAAATTAGACTTGGTCGTTATTATTTTTTTAAGCCTGGCTATCTTCGTAAGCGGTGATTTGTCCTACACGATTTGCGTGTCGGCCACCTTCATAC
>P_584
CGATTGCGGTGATTCTTGTTTTGATAACAGCGAATGTTTTCCAACTAATCAATTTGCCATTTGGCGTTGTGGGGCACGAGGGAAGTACTATTTTAGTTATTCTAAATGGGCTTAGGCTCCTTCGATCTAATCGGAAAAAGTGATAAATTTGACTGCTTTATTCCTAGTCTAAGATGGATGAGCAGTTTCTTTTTGCGAAAAAAGGGTATTACATGATAAATTGGAGATGAGTGCATAAAAGATCAATTGGACACAATGGATAGCATTATTTGTTTTTGCGTCAATGGGGATTTCTGTTGTTTTTACTATTTACGAAATTTTTACAGCACCGATCAAGCAGCCAGCAACTGGGCCGCATGTGACGTTACGAGGGGACTATATATTTTTACTATTTGAAATTATATTCAGGAATTTTTATTTTGTTGCTACCTTCGATTATTGCACGACGCTTCAAATTTGAAATACCTGGTCTTGTGTATATTTTGTTTATTGTATTTCTATACGATCCATTTATCTTGGTACAGTTCAAAAATTCTATTCAACCGTGCCACATTGGGATAAAATTTTACATACTTTTAGTGGGGCGATGCTTGGAGCAATTGGCTTTTCGTTCGTTAGTTTGCTAAATGCTAATAACAAAGTTGTCATGAAACTTAAACCGGGTTTTATCGCTGTATTCGCGTTTTGTTTCGCGGTGACAATGGGGGCTTTCTGGGAAGTGTATGAGTATACTTTTGATGGAATTATGAACTTAAATATGCAACGA
>P_585
GTCATGCCTATTATCATCCCGCTGAAAACCCTCAATTTTTGATTATCATTTTTGGGAATTCAATTAAATATCCTCACTCATCATAAGGATCAATTCCAACACACACATCCACATAAGGCACATTTTCCACATAATTCAATACTATGAAAATAGGCGTAATAATTTCTTTCCTATTACTTTCCACATATTCTACCATTTTCTCAAGAGTAACCGGCAGCCGCTTCTCCAAATCACCAACAACTCTAGTATGCAACATATTTTTGATTAAAAAGTATTATTGAAACGTGACTCCTTCTACCTCGCCAATAGTCGATTTATCTACTTCTGCCAAAATTTTTATTTCATAATAAATATAAATTTAATTACTGAAAATCTTAAATAAAAACACTGTTCAAAGTTACTAACTACAAATTTGCCATAGGCCGATTTTACTAATACTACAATCTGCACATATTTATATCATTCCTTCATAAATTAACTATTTTGATGATATTTCTATTCTTCTATATGAAACTCCTTAAATTTAAATTTACAATATGCAGTAAAAAGTTGTTCTGGAAATATGACAATTCCCATAGAACACAATGCGATACCTACAATTTCTATAGAAATAATCATTATATCTACCATTATTCCTCCAACAATTTGTGAG
>P_586
GATATGTTGTCCGGCTTGCGAAAGATATCTGGGGCGAATAATAAATGAGGAGAACTAGCCGAAGAGTTTGTGCTAGTTCTTTTTGTGTCTTTACAAAAAGGATGACTAGGGATAGAATAGATGTTCTAGAAGGAGGGGGAGCCCTTTTTTGGACGATAAATTACAAAAGAAATTGACCTTATTACCTGAATCACCAGGTTGTTATATTTATAGAGATGAAAATAATGAAATTCTTTATATTGGTAAATCTAAATGTTTGAAAAACCGTGTAAAGTCTT
>P_587
TTTATCGATTATTCATAAAACACGGTATTTGAATCGGGTTCCGGAAGAAGTAATGGAGCAGGTAAGTAAAGCGCCGGATGTGGTGGATGATTCGGATATTGGTAACACGTTGCATAGTATTCGTGACCAAATGATTATTACGATTGACGGGGCAAGCGCTAAAGATTTAGATGATGCTGTTACTGTTAAGCAGCTACCGGCATGGCAACTGGAAGCTGGGCGTTGACCTGCGGATGTAACGCATTATGTGTGACAGAAGGCTCGCCGCTTGATGTCGAAGCGCAAGAACGTGGAACGAGTCTTATTTGGTTGACCGCGTAATTCCGATGCTTGCCACATAAACTATCGAACGGAATTTGCTCGCTTGAGCCAAGGTACGAATTGGTTTACTATGAGTTGTGAAATGGAAATGAATGAAGAAGGTCATGTGGTTAATCACGAAATTTTTGAAAGTATTATTAAAACAACAGAACGTATGACGAGTATACGGATGTAAATGATTTCTAGTTGAAAAGGACGAAGGTTTGCGGAAAGATCTACGCCAATTGTTCCAATGCTTGAAAAGATGCAAGATTTGGCCGAAATACTCCACGGTCACGTAAACGTGAAAAACGTGG
>P_588
ACAGGATGATAATTCGTTGTTTCTGCATAAAATGGATCTGTAATGTTCGTATAGTCATGACCAGCTTGATATTTTGGAAGTAAAATTTGTTTTTCTTTTTCCGTGAACATTTTTGGCGTTTCCGATATAGCGTTCTTCCATCGGAGTGGTTCCACGTTCTAAGAAACTTTTACCACGCATACCTTCTGGCATAATGCGCGCCACGCTATTTAGCATTGATTTAAATACGCTTGGCATTTTGTTAAACATCGCAAGGGAATTCGGTTCGTTATAAATGTTATAACCACCGAAAAGTTCATCT
>P_589
AGGATTGTTTGTAATCTATGAAAAAAAATTTAGTAATCCCACGTTTAGAATTATTGCATCAATTGTTCTAGGGATTTCTGATAGGTCTTACTATTTGCTTTGTGGCTATTGGTTTAGGCTTCTTGTGCATGAATGATACTTATAAAAGAGTATAGTGTGAAAATTTTCGGACTAACTACTTTTGATATTAAAAGAGTTGGTAGTGAGATGGTGGGAACACCTAATAACACTACAGCATGATGTTTATAGGGGTTATTATTTCTATGATACTAGCTATTGTTGTAGAAATTATTGTTTCGTTAAAAAACAGACATAGAAAGCACAAAATGATCGACTATAAAAAAGCCTTTTTTAACATCCACACATTGGTAAATAAAGATAATGCTAATATTTCTAATAGTGATAATAAACATATTTATTCCCAGCTGATGTCTGGTAATGGCAATTCACCAATGCTAGGTTATTTCTAAAATATGAATAAACAAAACTTGAATGACTTCAAAAGTATCATGTTTTATAATCAATCTAATCTAGCTTCTTTAATTAACGAGGCAAGAGAAATGGAAGAATTAATAGATAGCTCAACTCTTTTTTTAAGTAAAACAAATAAAAAAATTAAAACCCATTTTTCTAAAGTGCTGAGCAAAGACATAGTACAAGAAATTTTGTATTATACAAAACCATGGATTTATCAACATTCTCAAA
>P_590
ATAGCTTTCTTCACTTCGTCCAAATTTTCAACAAGTAATTTACCATCAATTTCAAAACCTTCAAAGCCCATTTCTTTTACATAAGCAAATTTTTCTTCTATCTACTTTCTGGGAAAAATGCTTGGTTTTGTGTGCCTAATTTCATTATTATCGCTCCTTAAAGGGTAATCCCCATTTTAATACTTAAATCAGGTTGTTGATCAACGTATTTCATGTAGCTCTCAGCTGAATCTGCAAACGGAACGACTGGATCAATAATGTCCGAACAATCCAAAGTAACCGTTCATCAGTAGTTCCCAACAAGTCTCCTCGATACGCTTACGATCCCAGCGCGGATAATCCGGATTTGGTTCACTAGCCGCACGTGAAAAGACAATTTTCGCATTGTTGAAATGAGCTTCCCGACCAAGGTTAAATCCTTCTGGGAAAGGTTTCGCGAAGGCTACATAAGAAATTGTTCCGCCGTAAGCTATTCCGCGTAGTGCCGCTTGAAGTGCAGCCGCATTCCCGCTCGTTTCAATAATCGAATCCGCACCAAGTTTACCAGTAAGACGCTTCACTTCTAAGCCAACATCTGTCGTAATTGGATCAAAA
>P_591
ATTAAGTAAGGTGATTCTAGAAAATTTACCATCAATAAGCTCTTCAGTACGATTAGATCGTTGCGCGATAGAAGAGTTAGTAATTAATAACCTTCCAAAAGTATCAATGGTAAATATAAGTAACAACAAAATTACTACACTAGAAGGACTTGAAAATTTATCTGCAGTAAACACTTTATACGTATCTGAGAATTTAGTGACTGAAATGGAGAACTCATGTGCTTCCCTAAATTACAGAAGTTAGAGCTGGGATGGAATGCACTTACTAATGTGGTAATGGA
>P_592
ATTCAAAATTTCACTAATAAGTTTGATTTTTCCTTGCCAGCTGCTGTATCTACAACTATCTACGCCAAATGGGTAGAAAATTATACGGTGGTCATTCCGGCTTCTATTTCTTTAAATGAAGCTTCCGAATTGAAAGTAGAAGGGATTAATCGAGGGGGTAAAACCTTATCCGTAGGCTTGAATTATGGAAAAACAACCATTTCTGAGAGCAACAAGCTAACCTTGGCCAATACGGCAGACACAACAGTCCAATGCTTGGCACCGCTGAGTTGGGATGGTTCCGAAAATAATCCGGAAAATGCCATTTTAACCCTAGCCCCAGGTTCGGAAATAACAGAAGGCGATGCAGTCGTGGAAATAGAATCCCCAGAAAATCCCAGGCTGGAAAATATACGGGAAATCTAGTATTTTCGATTAATTATGAATAACTTTGCTAAGCAAGCCATAAAATTTTAAGAAGTTAAAATTTTATA
>P_593
TATTACTGTCTAAATTTAAGTAACTTAACTTGGACATTTTATTAAATTTAGTTAGTGCATTATTGTCGAGCTTACCAGGACTTAGATTTA
>P_594
TATACTTATGTTGGATATTTGTTGGGTAGCCATTGATATCACTAGAGATATCTGGACCGCCGGCATACATTAAATGGAATTCGTCTAGGTGTTGAGGGATAAAGTGATAGTCTTTATATGTAGTAATCATGTTGTTAAGGAAATTGATAGCTATTTCTGAAGAAGTTGGGGATGCATTAATAGCGATGGTGGATTGATCTGTTAAGTGAAAATCTCTTATTTTTATTTCTCGTCCGAATGTATAAAGGAACAACCAATTACTCGGAAGTCAAGTTCTGCGTTAAATCCTAGTTTTTTAAATAATCTGCAGTAATTTGTCCTCGAA
>P_595
TATATGAAACGAGCGCCTTCTTCCTCCAAATCATTCACTAAAGCCAAAATTTCAGCTTCTGGAATAATGCCGCGCACTGGATTTAACCCAATCCCATCATGTGAGGCAAGGAAATTAAGAGAATGTTCGCTTGCCTTCTGGTAGCTCTAAATTCTTAAGCCAGTTACGGAGATTGTGCATTACCATGATGTATCGCATGGAGCACAAGTGGTGGAGACGGGAATTGATAAACCATATGCGCTTCTTTTTCACCATTTCCAAAATAACTAATATTATCAACATGCGGCACATTGGTTTCGGTTATAATAATCGTCCCCCGGAGCTGCAATGTCTACTAAATCTCTAAATAATTTCACGATTTCATGCGTACCTCTAAATGAATCGAGCTCGTTCCCGGCACTTTCCACATAAAGCCAACCGCATCAAGTCGCACATATTCCGCACCTTCTTCTAAATAGAACATCAAAGCATACGAATCATCTTGTAAAGCACTTCCGGAGAAGCAAAGTTTAAATGGATTTGATCCTCACTAAAAGTCGTCCAAATATGCCCTACTTTTCCTGAATCAAATTGAAATGGTGTCAGCACTGGTGTCGCACGTGGCCTTGTTACCGAACTAAGGTCCGTCTTGGATTGAGTTTCCACAAAAAAGTTCCTAAACTCCTCGTCACCCGCCGAACTCGCTTAAAC
>P_596
GTTGATTGTTGAACAGTGCATAACGAACAGCACGGCAAAGTAAACGACGTAAATATTGTCCGCATATCTATTCGTTGGATGGTAAAGCGCCGTCACCGATTGCAAATGCTACAGTACGAATATGGTCAGCAATCACTTTAAATGCCACATCATTTTCTTGAGAATGGCCATATTTAGCACCAGCGATTTGTTCGACTTAGCAATAATAGGCATGAATAAATCTGTTTCAAAGTTAGTTGGTGCGTCTTGATGATGGAAACCATTCGTTCAAGTCCAGTCCCTGTATCAATGTTTTGTTTTGGTAGCGGAGTGTAAGTTCCATCTGGATTGTGGTTGAACTGAGAAAATACTAAGTTCCAAATTTCTAAATAACGCTCATTTTCTCCGCCTGGATATAATTCTGGATCACTTGCATCGTCACCGAAAGC
>P_597
TTTAGAAGTCAAAGTGATTCCAGGAATTACCGCCGTCTTTGGAGCCGCTGCTGTTCTCGGCGCGCCAATTATGCACGATTTTTGCCATATTAGTTTAAGCGATTTAATGACACCATGGGAAGTAATCGAAAAACGTCTAACCCACGCTGCAATGGCCGATTTTGTTGTCTGTTTTTACAATCCGAGAAGTAAAGGCCGCGCCAATCATTTGGCCAATGCTTTTCAAAAGA
>P_598
TAAATCCGGAACGTATTGAATTAAAAAAATATTGTCCAAGATTACGCCGTGTAACTTTACACCGCGAAACTAAGTAAGCAGCAGGATCTCCATTCTGTTGCTTTTTTTATTAACAAAAAGGGGGAAGCCAAAATGGAAGACAAACGACTGATACGCGAGAAAATCTTACGGAATTTGAATAGCCTTGATAGAGTAGAACATCGCGAACGTTCTATTAGATTAGCGGAAAAACTATTTTTATTACCGAATGGGAAAATGCAAAGGTTGTTGGTATCACATTAGCAAGACGCCCCCTGAAATCGAAACAGAAGCAATCATCCTACAAGCAAAA
>P_599
GTCAAGTTACCATCTAAAATCGCACGGAATGCTTCTTTACCGCCGACCTCAAAAGCCGCTTTCGTCGACCTACCGACTTTGATTTCTTCTTTTATCCGCTCGTAGGTTATTACGTTCGCGTCAACAGCCATACCTATCCCCAGAATCAAACCTGCAATCCCTGGTAAAGTAAGTGTTGCGTTAAGCAGACTCAGTATTAATAGTACTAAATAAGTGTATGCAACTAAAGTGATACAAGCAATAACGCCTGGTAAACGGTAAACTGCCATCATGAAAATAAAGATAGCAATGACCCCAATAATACCAGCTAAAATTGTTTCTTGTAACGCATCTTGCCCAAATTGAGCACCAACAGATGTCGAGTAAACTTCTTTCATTTTAACAGGGAGTGCACCAGAGTTTAGCAAATCAGCTAAATCTTTTGCTTCTTCCATTATAACCCCAGGAAATTTCTACTTTATCTGTATCAAGCACGCTACTAACGTTTGGTGCTGATAAGTAAGCTGGGTCTTTCTTCTCGCGTTCTGTTTTGTATTTTTGTCCTTCTTTCCAATCTAACCAAATAACTAATTGATTGTCAGGCGCTTCGCTAGTATTGTTTTTGTTACACTAGCAAATTTATCTGCACTTTTTAGTTTTAGCGTAACGATTGGGTTGTTGCTTGAATCGAAAGCTTGTTTGGCACCGCCCAAGCAACTAAGTCACTACCATTCATCATCATCTTGTCATTTGCATCTCTAAATGATAATTGGGCTGTGGTTGATAGCATTTTTCGTGCTTCTTCCTGGTCAGTTACCCAGCAAGTTGAACACGAATACGGTTATCCCCTTCGATTTGAATACTTGGTTGAGCTACACCTAATGAATTGATACGCTTGTCGAGTGAAGTTACCGTATCTGTCAATGTTTGTTTGGATACAGTTCCTTTGCCATCAGCTGGTGAAACTTCATATAGAAA
>P_600
AATTGCTGACGGCGCGATGGGCACTTTGCTTTATTCTTATGGAGTGGATCGTTCGTTTGAAGAGCTAAATTTGTCTCATCCGGAAGATATTGTTGCGATTCATAAAGCATACATTGGTGCTGGGGCGGATATTATTCAAACGAATACGTATGGTGCAAATTATATTAAATTAGCGCGATATGGTTTAGAGGATGAAGTGAAGCGTATTAATCAAGCAGCCATTCGGTTAGCAAAGGAAGCGGCAAGAGGGACTGGAACGTATATTTTTGGGACAATTGGTGGAATAAATGGCGCAGTGGATGCAAGACTTCCAGCGGCTCCACTCGAAGAAATCAAGCGAAGTTTTAGGGAGCAGCTATACTGTTTTTTGTTAGATGGTGTGGATGCGATTTTGCTGGAAACGTATTATGATTTAGATGAGCTTAAAACAGTGTTGAAAATTCTTC
>P_601
TTAGAAAGCCAACAAGCATACATATTGCGCCAAGTAATCCTACATACCAATTAAGTTCAATGGATAAATAAACACCACCGAGAATTGATAATATGTATAAGAAAATTGCTAGGAATAAAATAAATCCTGGGCGCATACCATTTCGGACGATAGCACCACCATTTCCTACCGAGTGCTCATCATCTTGCCCTTTTTTATAATCAAAATATTCATTGAATAGATTGGCGGATGTTTGTATAAAGAAACAAGCAATTAGCATAACGATAAAACGTGTAAAATGAAAACTGGTGTAGCTCATTGCGACTGATGTTCCAAGA
>P_602
AGAAGCTGACGATCCTGCGATTCAGGGATTTCATATTGTTCGAGGCAACTGTGACTTTGGCGGCGGTTTTCCAAATGATTGGGTGGGAGAAGTAGACGGCTACCGCATTTTCACCACACACGGACATCTCTATAACATCAAAATGACATTCATGAATTTACGATATCGCGCACGTGAATTAAACGCAGATTTTGCCTTTTTTTGGTCACTCGCATGAACTAGGAGTAGACATGCTAGACGACACCATCATTTTAAACCCAGGAAGCATTTCCTTACCAAGAGGACGCATCCGTGTCAAAACATACGCTCTTATCGATTCAACACCAGAAGGCATTCAAGTTCGATTCATGGACCGGGACGACAACGAACTAACGGACCTAACCCAAACCTTCCCATTAACGAAGCATAACTAGGTCAAAAGACACCGAAAAAGAAAAAATGCAATAACTTAAAGAAAACCATTGACAAACAAGCGATTTAAACATAAAATGGTATTTGGCTGTTGAAAAAACAGTGCCATTTGTCCTGATAGCTCAGCTGGATAGAGCAACGGCCTTCTAAGCCCTTCGTCGGTCGGGGGTTCGAATCCCTCTCAGGACGTAAATAGCTATATTAAAGAAATCTCTAAAACGTTGAAAAACCTTGATATTAAAGGTTGGATGGATGTTTTAGAGATTTTTTTATATCTTATAATATCTGTTTTATTCCGTATTTTTCATGACATTTGTGACAAAATTTGTGCTATTTCCATCCATTTTTAATGTGAAAAAAGCATCTATTTTAGTTTGATTATGTTGATGCAAATTAGAGCTTAGATTATTATAATATTTTAATGTTATTAATATCAGGTTGACCTCTCCTAAGTGTTAGACATGTTTCACCAGTCTCCATAGGAGTGTGGTAGCTGATTGCACAGTAATTATATACTTTACGT
>P_603
AAACCAGTAATCATTCCGATAAACATACCTTTTGCCCAAGTGGATCTAACGAAAGTGCTCCAGTAATAAGCTCTCCATCAGGACTATTAAAGAAAAATGGCGTTAAAATCAAGAAGCTAGCAAGGGCGAGAACGAGCCCTTCCATAAATTGCTTCAACTTTATAATATTTAGATAGTGAATATCCAATTCCAAAAACAACAAAAACAGTCATAATACTCATCGTGGCGCTTTGGGCATTCCCAAGATACAACTGTAAAACTGCCTTCGTTTCATCACTCCAAAACGGTAGATTCATTAAAACCACCGCAATCGAACCAAACATTGTTAGCGGAAATGCCAACATGAAAGCATCTCTTAAAGTGGTTAAGTACCTATTCTCTCCTAGTTTTGCAGCAAGAGGCATTAACTTTTCCCCAAGTAACTCCATAAACTTATTCACTTTACTTCCCCCAAACATGATATTTTTCTAAAAAGAAAACGTTTTCTATTTATTATTATACTCATTTAATTTTAAATGTCTAGTCTTTTTAAAATAAAAGACCGAACAAAAAAAGACTTTCATCATCACAATGAAAGTCTCCTTCTTATTTTTTCTTCTTCTTTGCTAGCTTTTCTGCTGCTTTTTGTTTATTTTCTGCTAGTCGGAAAAGTGTCATTTCTTTAATTAATTCATAAGGAACTTCTTCTTTGATTGGAAACTGTACAGCACCTTTTGAATA
>P_604
TATTTTGGATATAGTAAATCAAACTTTTAGGGATGCAGAAATGTGGCAAGAAAAATTAGCGCAAATTCCAGGGATTGTGGAGCATGGATTATTTCTTCATTATGTGGATATAATTGTTTGTGCGAAGGCAAATGGCGAAATAGAGCTAATAAAAAAATAGTTATTTCTTCTATATAAAAGAAATAACTATTTTTATTAAATTTCCTATGTTAATGTTTTTTTCATTTCTTTATGTTCAATTCCAGCATCAAGGAACAATCCCGAGCAAGTTTCGTATCCCAATTTTTCATAGAAGGGAATAGCAGTTACTTGGGCTCCTAATTTTAAGGTTGTTAAGCCACGAGACTTAGCTTCGGATTCAATGGCTTCCATGATTCTCCGGCCGCTCCCAGTGCCGCGAGCTATTTTCTGGGTACAGATGCGTTCGACTTTACCATAACCATCCTTTTCGCGGAATCT
>P_605
AGTGTCACCACTGACAAAGGCGCCAAACTTGAATCCACCAATGACTCACTCGGTTCGATTCAAGGCTTAGATGGACTGAAAACTGGATTTACAGATGAAGCAGGCTATTGCTTTATTGGAACAGCTGAACGTGGAGGAAGACGTGTGATTTCGATTGTCCTAGATGCGGGAACTGCGGAAAAACGATTTAAAGATACAGAGAAGCTGATGGAGGTTGGATTTAAAGAAAATTAACGAATGAAAAAGAACCTCTCTTTCGCTGAGAAGTTCTTTTTTAAATAGTTCAGCATCAACTCTTTAAAGCGCATAGATACTTTTCCATGTATACATCTTTATTTTTAGAATTATATTGCATAATAAAGCGTGGATGTTCCAAAGGTATGATTGTATCAAAAAAATGATCCTGTCATTTATTTTCGATAAAAAATTAAAATTCTCGCCGCTGCCAATGCAGTAACAGACCGAAGTATCTATCCCGCAATCTATTTGGTTTTGAAGTGATTCTAAAATAATTGGCTTCAGCGCCTCTTGTAGTTTCTTATTCTCATAATAGTTGCAATTAACCTCATTGCCTTTTGCATTCATAAAGACGAACAATACCAAGCGGGCAGACAAAATTCATATAAAAATCAGTATAAAATGCCTCACAACCGCCGTATTCTGTCATAACATCATATAAAAAATCTGAGGAAGACTGGTTTATATAAAATTTATCAATAAAAATACCGGTTTCGTTTTGAAGGTGTTTTGCGTCTTCAAAAGGAACGCCTGTCACAGCAGAACCTCTCCGCGCGGGAGAACTTCCAAGTATTATCCGGCGCAGTTTAGTATCATTATAGTATTTCTGATAAAATGTGGTCA
>P_606
TAAATACACTGCAAACGGCCCTGTAGGTTTAGTTGCTGATAAAAAAATTGCCCTGCTTAATGCTCGCGGTGGCATTTACTCTGACGGACCAATGCAAAGCTTCGAAATGTCCCTGAGCTATGTAAAAAATGTGCTAGCTCACTTCGGTATCTTCTGAGCCAGAAATGGTTATCGTAGAAGGTCATAACGCAAAACCTGATCAAGCAAAAGACATTATCTCTGCAGGAGCAAAAGAAGCAGTAGAATTAGCTAAAATCTTTTAATAAAAAAAACCGTGAAAGCGAAAATCGCTTTCACGGTTTTTTTTCGATTTAATTTAACAACACTTTT
>P_607
TTTGGTGAAAAAGTGACATGATGCCCATCTGCCGTTGCTTCGAGCGCCGAAACTTCTGCCATCACTCGAACAGTCTCCCGGTCAAAAGAACAACCAAGTGCAAGCGGAATAGGAAATACCGTTTTATACCCGTGTATGACATCCGCCATAAAAACAAGCGGAATTCCTAATCGATTCGTTTTTAATAAGACTATGGATGCCCAGATCGTGTCGACGCCAGCTTAACTGAGCGCCGAACCCGCATTTTCCATATAGGCACATCCGTAATTTCATTTCTTGAAGAAGCGGGCCTGTTAGTTCTCCGTTTCTTGTA
>P_608
GTTCATGGTCAAGTACGGCTACTAACTCTAAATCTGCTTCTCTTAAAACAGTTTTGACAACCTCGTGTCCCATTCTTCCTTTAAATCCAGATACTGCTACTCTCATTTTGCTTTTTCCTCCTTTTTGTCCAACGATCTTTATCGCGTTCTTTAAATTTTGCCATGACCGTATTGCGTGCTTTTTCCATATCAATATCAAGTGAGTTGGCCATGCAAGTAAGAACAAAAAGGCAATCACCCAGTTCCTCTGCTACAGTTTTAGTAGGTTCACTTGTTTTCTTCGGTTTTTCGCCATAATAATGGTTAATTTCTCTGGCTAGTTCTCCGGTTTCTTCTG
>P_609
ACATTAAAATCTTTTAGTTCTTCTTAGGAGCGGAATGAGGTGGGTATCGTAATTGTCTATTTTGAAGTCAAGTCGATCGAGCGCTTCTTGCATAACATCAATGCGATTTTTCAGCTCTATGCGTTGCTTTTTCAGCAATTCGGCGCGAGCTTCCAGCGTGTGTTCGCCTTCTCTGAAAAGTGCCAAGTAATCAATTAAGGCTTCAATAGACAAACCAGCTCGGCGCATTTGGCGAGTAAATAAAATCCATCGTAGGTCTTCTGCGCCAAATTTACGAACCCCACTTTCATTACGGTGGATGGGTGGAATTAAACCAATGCGTTCATAGTAGCGAAT
>P_610
TAAGCTAAATTCTATTGGTGAACCAATTGCGGATGGCACACGTGTTATCTATTTTGAATTAAATGGACAACCACGTGAGATTAACATCCAAGATATGAACGTTCAATCCACTGTTATTGCACGCCGTAAGATTGATACAACTAACCCTGAACATGTTGGAGCTACAATGACAGGTTCAGTCATTCAAGTAGTTGTTAAAAAAGGCGACTCTGTGAAAAAAGGTGATCCACTACTAATCACAGAAGCAATCAAAATGGAAACAACGATTCAAGCGCCTTTCGATGGAGAAGTTAGCAGCATTTATGTTTCTGACGGCGATACTATCGAATCTCGTAATCTTTAGGAATTGAAGTAACAGAATTTAAAAACATAAATGACTAACGGGTGGGAATATGACGCTAATTTAAAGTGAAGAACTTTAAAAATCGAT
>P_611
GTTGTAAAAGCACACGGAAAGATTGTTTTCGATTTTTACTATTGACACGTAATTTTCCATCAAGTGTTAGCTCCTTTCGTTATAACTTAGTTGTTTTTTCATTTTAAACTCTAACAAAATTCAGCTCTATTGTAAAAGATATATCCGTTAAAAGTACATTTAACCTCATTCCATACCAATTTCATGTAATTCGCTTGTTCCTAGCTTCATAAGTAGAACTTCTAATGATTCTACTGGAAAAGGGTGTTCTTGTACAACTATGCTTATTTTCAAATGCTCATTATCAACAGGATCTAATTCTCCTAAAAACCAAAATCTATTTTCAGGTTCAAACCAGTATAACCACTCTTCAAATAGCCAATCTTCACTATGCAATATTTTTGATTTTGAAAAAGAATCCGTAAAATATTTTGGCAAAATAGAAAGCCATCTATCTACATTTGGCCATTCAGGAAATGTATTTTCATTGATTATCAATAATATATCAATTGCCTTTTTACTAATGCCAATAGCAGAATCCTTACTGCAAGTCACTATATAGTTTACAATGATTCCTTCTTGTTTTTTCATAAAAGCATCGGATAACATTCTCTTTTTTTTCATTTTCCAAATTTAATTTTAAGGTGTTTAAAAAAGTCATAATTGCCTCCTATGATGTTAGAATTATTTTTTTATTTAATCTAGCTCTTTTTTCAGTAATATATGGTAGTCGATACCTATAATTGCTTCTATCGTTTTCAAAAGAACAACCTCTAAACGGAGATTCTCATTATAATCAAAACCTAAATTCACCACAAATGCACTAGACCCTAATTACATCATCTTTTGTTCCTTTTACCTAT
>P_612
GTCGCGCTTTTAGGTAAAGGAGATGGATAAAATGAAAAAAATTATTATTGGTGTGTTTTTCGGGATTCTTATTCTAGTTATTGTTGGTCTATATGTTTCATATGTCTATATGAATCAAAGCTTTATATGGGTTGCAGGGATACTTTTGTTGTTAGGTACATTATTCAATTGGTTTTTGTATAATAAGTATCTGTCTAAAAAAACATAATAAGGGAGCGAGATAACCATGAAAAAATCATTATAGTACTAGCATCAGTTATGTTAATGTCTCTTTCGGTTCTGCCACTGGCAACTTATGCATCAGAAACAGAGAACACTCCTACTGAATCATATGGCGGAGAAAATTTTATAGCAACCCAAACAGGTAATACTTTAGTTATTGAAGATAAGAAGACGGGCGAAACTGTAAAAATTGAAATGAATGACGAAGAAAACGGGGTAATTACATCTGATGATGGTACAATAGAAAATGTACATAGGGATGAAGAAGGTAACGTTTATGTAGATAATGAGCTTGAACTAGAAGCACCTCCTTTAGACATTGAAGATGGCATAAATATGGCACTTAGCCTCGGTTACTGAAAGCTTCTAAATGGATATATGTTCAAACAACTAAGTATAATACAACCACACAAGGCAATATGAGAAGTCTTGCATTGGGGATTCTATCATTCATGCCAATTACAGGTCCAATCTTTGGAATAGTTGCAATTATTGATGCTGCTCGATCAATGGGGGCGAAAACATTATATGTTAGAGTGAAACAATATCGTACTAGTGGTTATCAATTTTATAAGTATGATTCTTATTATTATGCCAATGCTAGTTTAACTAAGCTAGTTAAAAAAACATAACTAAACA
>P_613
TGCGTATACGAAAAAAGCATTATTTGCTTTACGAAAAAAAGTAAGCATCGTTTTCCAAGATCCGACCAACAAATTTTTTATTCGAATGTTCGTGATGATGTAGCCTTTGCACTTAGAAACCTAGGTGTTAGCGAAACGGAAGTAGAGGCACGAGTGACGAAAGTATTAGACATTGTTGGGGCAAAGGACTTTCAGCATAAACCAGTCCAGTATTTAAGCTACGGTCAAAAAAAACGTGTCGCAATTGCGGGTGCCCTTGTTCTTGATACAGATTGGTTACTTTTAGATGAACCAACTGCTGGTCTTGATCCGATTGGCAAAAAAATCATGATGGAAATCATCGAACGTCTTGCAAGCCAAGGAAAGAAAATACTTATTTCCAGTCATGATATCGATTTAATTTATGAAATTTGTGATTATGTCTATATGCTGAAGGACGGAAGCGTTTTGACAGACGGGGAAACGAGCAACGTTTTCTTAGAGAAAAGTAATGTCGAACAAGCGGGATTAGTAGCCTTGGCTCATCGATCATCAGCAAGCTGGCTATCCACTGTTCAAAAAAGAAGCCGATTTTTTGGCGACCGGGGAAGGTGACTAATTAATGGTAAAGCAAATAATGATTCAAGGTACCGCTTCTGATGCCGGGAAAAGTGTACTGGTGGCCGGATTATGCCGTTTGTTCAAAAATAAAGGAAAGC
>P_614
AAATGCCAACAATTCCATCAGAGCTTGATCCTACTACCCCGGATACTTCATTAATAGTTAGAAAAGAACCTGTACCGATTAAGGTCACTGCACCAACATATTTGAATGAGACGAAGAGTTCTGTAAAAGCAATTACTAATACAGTAAAAGATTACTATAAACTACAAGCATTATTTGATTTATATTACGGAATTGATGCGAGTGATTCTGGACAAATACCGGATTTTAGTAATTATCAAGTGACATTAGAAAATTCTGCGAAAGCATCCTCGTATTATTATATTTTTAATAAAGAAGATGTGATTGGTAGCTTTGTAAATCTTACTACAGATCGGTTTGTGGCAGATTATACGAAAAAAATCAAAGCTTTTGAGAAGCGAATTGATGACTACAAAAATACAATGGCTGAGGCCAATTCCAGATCAGAAGACGTAAC
>P_615
TCACGAGCAATTTTGACCCAACTGTCCTTACGCAAGAAGGAACTTACAAAGTCGTATTAAATGCAAAAGATGATAGCAACAACGAAGCAGATCCAGTAACTGTTACTATCACCGTGGTAGATACAAAAGGACCGATTATCAATGCATTAAATACAATCACCTATGAAAGAACTATCAATAAAAACGAAGCGGATTTTTTAGCAGATATTGAAGCAACTACAGATGATGGCTCTACAATAACAACGGATTTTAATAGTAAAGATCTTGATACGGTTGGTACCTACACAGTCACATTAAATGCAGAGGATGCAAGTGGCAATAAAGCAACGCCCGTAAAAGTGACAATGAAAGTAGAAGATAACATTCCTCCCATCATCACAGCTGACCAATCAATCACTTACGAAAGAGGCATTACAAAAACAGAGCAAGCATTCTACACCGATATTAATGCCGCAACAAGTGACAACAGCGCAATCAGCTCTGATTTTTCGAAAATCGATTTAACAAAAACAGGAAATTATGAAGTCTTACTCCAAGCAACGGATCAAAGTGGAAACAAAGCATTGCCACTTAAAATTAATGTGCTAGTTCAAGATACTATCGCTCCGGTTATAAAAACAACCAGCCGAGAAATAACAAACGAGCGTGGTGTACCAATGACCGAACAACAACTACTTGCAAGAATTGGCGCCAATACAGATGACGGTTCCAAAATAACCACCGATTATAACCCTGCAATTGTTAACACATCAGGGGATTATCTAGTTCATCTGTATGCTGTTGATGCCGCAGGGAACCAAGCCACACCTGTAGAAATTACTATTCATGTAAAGGATACTACCGCGCCAATCATTACGGCAGATAAGAAAATTAGTTATCCTGTTGGAACAGATAAAACGGTAACGGAATTTTTACAAGACATTCATGCTACAACGGACGATGGTTCTAAAATCACGACAGATTTCGATCCAA
>P_616
GGCTGCGACAATCGTTTGATTTGCCACGAAAGCAAGCGGCTCAGAAAAATGTAAAAAGATCGAAGTGAAACTAATAGCAACAATTGTCCAGACAATCGTCATTCGATCAAGAAACTTGTAACCAATAATAAGTAAAATACCATTAAATATAAAAGTAGTGACTGCTGGAGTCCAACCAAGCAAGTAATAAAGCATCATTGTTAGCCCAGTAACGCCGCCTTCTCCTAAATTATTCGGGATAGCAAAAACGTTGACAGCTAGCGAGAAAATAAGCGCCCCCACGATAATTTTTGCGATGTTCCAACCAGTTTTATTTTTGTTCATCTCCAT
>P_617
GCAAACAACTAAAAGACTTCCTGGAATAAAGCACAACCGGGCAGGAGGACAAACCGTTCTCCTGCCTTTTTAATGAAAATGAAAGTAGGGAACCAAATGAACGAAGAGCAATTATCGAAGCGACTCGAAAAAGTGGCTTCTTACATAACAAAAAATGAACGAATCGCAGACATCGGAAGCGATCATGCTTATTTACCTTGTTTTGCAGTTAAAAATCAAACGGCTTCGTTCGCTATTGCTGGCGAAGTGGTTGATGGACCTTTTCAATCTGCACAAAAACAAGTTGGTTACC
>P_618
TATTTTAAAAACAGGTAGTCCGATTCTTGGGATTGTGGTAGTTTTTATTGTGGCATTAGTTGGTTATTTTTCCTTTTTATTTTTATCGTTTCTTTTATCGACTTTTCTCTATCAATTTAATTTCCCAAGATATAATCAAGATTTTCTGATTGTACTAGGAAGTGGTCTGATAGGCGGTGATGAGTGCCTCCATTGCTTGCTAGTCGGTTGAATCGCGCTATTAAGTCTACGACAAGCAATACGCCAAAAAAGGCAAACGAGCTACTTTTATCGTATCTGGTGGACAAGGTGCTAATGAAACTATTTCAGAAGCAGAAGCGATGCGAGGTTATTTAATAGAAAAAGGCATTGATGAAAATTTTATTATTATGGAAGATCAATCCGTTAATACACTGCAAAATATGAAATTTTCAAAGGCAAAAATGGATGCAATTATGTCAAACTATAATAGTTTATTTTCAACGAATAATTTTCATTTATTTGGGCCGGTATTTATGCAAGAAAAGCGGGCTTGAAGAGTCAAGGGATTGGTGCAAAAACAGCTTTATACTATATGCCTAATGCGTTAATTCGAGAATTTATTGCTATTACTGTAATGTATAAAAAAGTACATATGGTCTTACTTGGTTTATTACTATTGTTTTTTGCGTTTTTAGCGATTATAGGTGTTACTTTTAGATAGGAGGTTAGCCTGATGGAGAAAATTGGATTTGTTGGTACAGGCGTAATGGGTTCGAGTATGGCAGGGCATTTACTGGAGGCTGGTTATGAAGTATTGGT
>P_619
CGAGATAGATTTTTGCTTTTATTTTTGAAAGGTCTAGGGTGGCATCTTGGTTCATGTTTTTTGCGAATGAAGTTGTAGCGATCCGGAGTCATTTCTTCTTTACCGCCATTTTGTTTGTAGCTTTCGTAGGTTTTATTTTTAGAAATAAGGGTGCTGTCGGTGAGGAAATTTTGTTGTGCTTGCTTGACTTCTTTCGTTGTTTTACCAGCGTCTTTCCATTGCCAGCCGGTGTTATATTCTCCTTGTCGCATCCAGTTGATAGCAGGGGCGGCAAGGATTGAGAAAGCAATCTCATTATTTGCATTCATTGCTTTTGGGATCACCCCACCCGGCTTGACTAGCGCCCCATAAGCCGATTTTGGTGGTGCTATCAGGATACTTCACTTTCATCCACTCAATAACTTCATAACTCGTTTGCGCGGTCTTCCATGGACTGATTTAGCTCATTGCCTGAGGAGTTACCAACGCCTGGGTGCCTACCCAAGAAACAGATATATATCCTTGTTTGGCAAAGCGTTCCATTAGCGGTCTATAGCCACCGTTTTGAGTTGCTTCTTGTGCCCCGTCACCATGAACAAACACAATAATGCCTTTTGGTTTCTCGTGTTTTGGAGTTGTCACGACCGCAGAAAGTTTTCCACCAGTAGTTGGGATTGTGACTCTTGTTTCGTTCATTTCGAAATTATTTCCGATGAAAAGAATCGCTACTAATATGACGATAACACTCATTACGATAGTTATTTTTTTCCAACGTTTCATTGTATCCACTCCATTTTTCGCCATA
>P_620
TAGACGGGATTCCAGCAACAATGAACAAATGGCTTAACCGAGATGTTCTACGAGACGAAATGGGTTTTGACGGTGTACTTATTTCTGACTGGGGCGCTGTTGCCGAAGTAATTAATCACGGAACAGCCAGAAATCCTAAAGAAGCCGCACAGTTTTCGATGGACGCAGGCGTTGATTTAGAAATGATGACGACTTGTTATATCCATGAATTAAAAGGTTTAATTGAAGAAGGCAAATTATCCGAAAGCCTTTTAGATGAAGCAGTACTTCCGGATGTTAACTTTAAAAAATGATTTAGGGCTATTTGAGGATCCTTATCGCGGAGTTTAAAAATAACGACCGCACAAAAGATATTTTAACCGATGATAGCCGCGGGAAAGCTGG
>P_621
TGGAGTTCTTGAAGATTTGTTCAAAACCGAGGAATTTGACAATGCTCCAGTAACGGAAGGGTGGAAACGAAGACCGCCTTTATATGGACCAATTGCGCTATTGAATTGGACACGGTAACCGCGATTTACATGTACTGTGCCAGAATCATCCACCCATGGAACTCGGAAACTGATAAGGCGTTCGGGTTCTGTTAACTGTTCTAAAATACCATTTGCTTCGTATTTAGGTTCTTTTGCAAGGGCTGGGATAACAGAGTTTAAGAATTCTTCAACTGCTTGGTGGAATTCCGTTTCGCCAGGATTCCGTAGTTTAATTGTTTCAAACACGCGAGCTGCGTATTCTTCGGCTGCCTTTGTGTCATTTTGAATAGTGGATGTTTGTGCCATACTATAATCGCTCCTTGTTTAAATATTTTGACTATAAGGAAAAGTAGAAAACTTAATGTAACTACACGTGATGTTATAAAGCAAGAAGAACATCGGCTTGTGTACATTAAGTAGGTCAACTTTTCTTACCTATGTTGTTAGTTTACACATTGTTGAGAATATTTTCAAGCATAAAAACCAATTTTTCTGAAATTTTTTAAAATGTAGTTAATGAGAACGTTTGCTTAGGTTTTAATGCGTAGAAATTGAAGATGTAATAAAAAAATAACCGCACCAGGGGGATGCGGTTAAGGGAGTATTAGGGAGAAATAATATTAAAGCGAGCCAAGGGATAAGACTAATTCGGATACTAGAATTATTGCTCTAACATTATTTGCTTTCTCTTGGGAAAATGAAAGCTCTCCACGTAAACAAGTATATAAAAAATGTATTTAAAAATCATGCGCTTTTTCTTACAATAATGACTCTTAAGA
>P_622
TACGAACCTCCGCAAATTCCTGGTGGTGTTTTCTAATTGACCAGTAGCTAATTGAAAGCGCAGGTTGAAGAGCTCTTCTTTCAAAGCTTTTTCTTTTTCGTCTTTTGGATTTCGGTAGTGGATAAATCACGGATATCATTAGCTTTCATTTGCTTCACCACCAATTTCTTCACGTTTAACGATCTTAGTTTTGACCGGCAGTTTGTGTGCTGCTAGACGTAATGCTTCACGCGCTACATCTTCAGGAACACCTGCGATTTCAAACATAATTTACCACGTTTTTCGGCTTACCCAACTTCCGGAGCACCTTTACCCATCCGAACCCCGATTGGTTTGAGTGTAAGATTTATGAGGGAAAATTTTAATCCAAACTTTACCGCCACGTTTCATGTAACGAGTCATTGCGATACGAGCTGCTTCGATTTGACGGTTTGTAATCCAAGAAGCTTCAACTGCTGAAGACCGTATTCACCAAATGCAAGC
>P_623
GACATTCTAATCCATCTAATTCTTCAGGTAAAATTGGATCAAAAATAAGCGCATCTTCCGTTTGGCGAATACCAAGAACAGAACTTATTAATTGATGTAAATAGATTCCTGGGCCACTAGAATAAATCCGCCAGCCGCCTTTACCGCAGGAATACTACCTTCTTTTACACGACTAAACTCATTTTGCGCCTGATAGCGATCTAAAAACGCTGCATCAGAACTACTGAAATAAGTATTACTTTGACGAAGTGCCGCATTTGGGACAACTTCTTTTATGTTGATTGGATTAATAACATCCAGCATATGCCAAGCGGATTTATCGCCAATTTTTGCTAAAGCTTCAATATAACGAATATGCGCGTGCACATGTTGCAAACCGACTTCTCGACCAAAATTGGCTGCTTGCTCTGCCCGTTTAAAATGAGTACTTACACCACCAGCATAATGCGCTGGCTCACTCATTAATCTTACGCCATCAGGATGAAGTAGAT
>P_624
AACGAGCATTGTAATAGTAATTGGGCTTGTCCAGCCAAATGTGGAACCACGAGTGATAATAAGATTTAAGCAAACCATTGCGATAACAAAAAGAACAAGACCAAATGAATCAAATTTTGCTTTTGTATTTTGAACGACTTTACTTTCTGGAGTACCTTTAATAAGTAGCATTCCAAGCAGTGCGAATACGATGGAAATAATGAAAATCCAGCGCCAGCCCATGTATGTTGCGATAGCTCCACCTGCGAATGAACAAATACCTGATCCACCCCATGAGCCAATCGACCAGTAACTAAGCGCTCTTTGTCTATCAGCCCCTTCAAAATAAGTTTTCATTAAGGCCAGGGTTGCTGGCATAATACAAGCAGCTGAAAGTCCTTGAATAATACGGCCGATAATAAGTAACGTCGCCCCTTGAGTGACAACAAGTAACAGTGAACCGATGATACTAAGAATAAGTCCGATATAAGTTAATTTCACACGACCAAATTTGTCAGCCATACCACCTGCTACAACGATAAAAATACCTGAAAATAGCGCGGTTAAACTGATGGCAATACTAAGTAAATCAGAGGAAATTCCAAGGTCAGATTGCACGGCCGGAACGATATTCACCATTGATTGGGCGAAAAGCCAAAACGTGATAACCCCGAAAACAATCCCAACAATAAGTTTATTTGTACCTTTATACGCTGTTGAAGTCATTAGTTATTCTCTCCTTTTAAGTAATCTACAACACAAGCTCCCATGGCTTTTGATGCAATTAATAATGAATCTTCATTGATGTCAAATTTTGGATGATGATGCGGATAAAAATGCCCATCTGCCGGCATCGCTCCCACATAGAAAAATGAGCTCGGACGTTCTTTTGCATAATAAGCAAAGTCTTCTGATGGTGGTTGCGGTTCACAGCGCACAACATCTGTAATTTCTTCGCCCCTTTAATAGATTTAACAACAAAATCAGTCAAAGCTCCGTCATTA
>P_625
AAAAGGGCGCTGGTTTATCGGATTACTTCTTTTAACGCCAGATGCTCGTCATAACGGCCTTGGAAAAGTACTTCATCAAACGATCAAAGAGTGGGCGAATGACGGCGGGGCAGATTCATTAGCCTTAGGAGTTTTAGCTGAGAATGAAAAAGGGCGTGGATTCTTTGAATACCTTGGCTACACGAAAGAAGAAACCAAACAAGCTAATTATGGCGGAAAAGAACAAGAAGTTAGTATTTTCACTTTAGCGATTAAATAAA
>P_626
TATTCGTCACTAAATCATTTCGACCGGATTTGACATCAATGTCTAGTGTTTCTTTGAAAGATTGTTTAATTTTCGCTGCGGCTTCCATGATCCATAACCTTGCTAAATAATCTATTTTTTCGCTGTCCATAAACACACCTCTTCGCACTCTTTTTGTTTATTTTATCACAAAAATGAATTATCTGAATAGAACAAGATTCTTTCACTTAGAACTTAACTTCCGTATAATGAAACTATATGCAAAATTAGGAGGAAAACAGATGACTTTTAAAGGATTTAGTAAGAAAGA
>P_627
CCACCGGACATAGCAACTTGTCTTGCGATTTCAGCTCCAAGACCGTTAGAAGCTCCGGTAATTAAAACCGTTTTATTCTTCAAAAAAGGGTTCATTTTGTCACTCTCCAATTGGAAAAACAGCTAAGTCATAAGCTATTTCAGTATTTTCAAAAATAGTTTTTGCTTCTATTAATAGTTCTTTACTTGCATCTGGATCATATCTTGAGCTGATATGGGTTCAACGTTTTGACATTGGCGGTTTTCGCGCAAGATTGGCTGCTTGAAGCGTCGTAGAATGCATGTATTCTCCTGCCATTTTTGCTTTATCGCCTTCAAACGTTGCTTCATCAACCAAAATATCGGCATTCAGTGCTAGTTCTAGTTCGTTAGCAGTTTCTTTTGTATCACCAAAAATACTAATAATCTTCCCTTTTTGCGGCTCTCAGATATGGTACCCAGTCAATGACGCGTCCATGGCTAATATTTCATCCGCCGTTTTTCAGCTTTTGAAAAACCGGTCCCGCTTCGACGCCGTCCGCTTTTAATTTTTCAGCATTGAGTGCACCTTGTTTATCTTTTTCGACAATACGGTAACCAAAGCTACGTACGCCATGGTCAAAAATGATGAGCTGTAACTAAAAACATTTCATCTTCAAAAATCAAACCTGGCTCTATTTCTTCAAAATTAATTTTATATGTAAGCCTTGTTCCACTGAGTCTTAAGGAAGTTTCGACATATTCTGCTATTCCGGCAGGACCGTAAATAGTACAATTAAAGTGCCCTCCTGAAAAGAACGACTACTTAATAAGCCTGGCAGTCCAAAAATGTGATCTCCGTGCATGTGAGTAATAAAGATTTTTTCTAGTTTACTAAGTTTAATTTGGCTTCGCATGATTTTTTGGTGTTGTGTTGCCTCTCCGCAAT
>P_628
TGATTAAGCTTATTCAAGAATTTGAGTCAATTGAAGGCGTCTTGAACAACCTTGATAAACTGAAACCAGCGCAACAAACCAAAATCCAAGAAGACTTAGCGATGCTAGAATTAAGTCAAAAATTAGCTCGGATTCATACAGAAGTCCCACTAGAAATAGACTTGCCTAGCTTGAAATATGACGGTTTCCGCGAGGATGCTTTTGCTGTAGTTGAAAAATACGGTTTAAAAACGTTAACGCGCGATATCGAATAAAAAATAGAAGCAATCTGGTTATTTGACTCCAGGTTGCTTCTGTTTTTTTATAG
>P_629
TATTGATTTTCTCAAATTCTTTTACTAAACGACGCTCTTGATTAAATTGTTGAACTATCGACATTCCTGAAATCGACTCAGCAATTTTTGCATTTAATTGACTTAATTTTTCTCGTCTCGCCCGGTAAAACTGCGAACTGTATTTCCGGTAAACAAAAATAATAAAGACAATAAGTGGGAATAACAGCAAACTATATAACGCTAATTGAACATTGAGCGCAAACATCGCCGCATAAATCCCTACAAGCATAAACAAACTTTGGATCGCTGTTGAAAGCACATTAATAAACATATCTTTCACCGCTTCGGTATCATTTGTCACGCGCGACACAATGCTTCCTGCAGGCGTTTTGTCAAAATAACGCATACCTAGCGAATGAAGTTTTGTAAAAATATCAATCCGCATTTGTTGCACAATTTCAAGCGCGATTTTTTGGAAGAACAGCAGTTGGAAATACCAAACAACTGATTTCCCAATCGTAAGTCCCAAATATCCCGCACCAAGAATTAGCAAAGCCTGCATTTCCAAATTCATCGGTGTTAAATAATCATCCAAAAATATCTTAATCAAGATTGGTGCAAAGACATCCGCAAGCGTTACGAGAAGAACAAGCACACCTGTCCAAATCAAACTCGGAATATGATATTTGGTATAACTAAGCATTCTTTTTAAAACCTCGCGATGTTCTTTACCGGACATCACTAACATTTCATCTTGTTCATTCATCGCTTCCATCTGCTGCACCCCCTTCTTCTAGTGCTTCTTCCAGTTGTTGCTCGTGGAACATTTCTGCATACCAGCCATCTAAAGCCATTAGTTCCTTATGCGTTCCACGTTCCACGAATTGTCCCTTATCAATCACGATAATTAGATTCGCATGTTCGACAGAGCTAAGTCTGTGTGCGCTAATGATTA
>P_630
TTTTCACTATGGAATACATGGAAATCATCTTTGGTTTGAATACCACCAATTGGTGTAATAACCGCTGCCGTTCCACATGCTCCAGCTTCTTTAAACTCATCTAATTTATCAATATATACATCACCTTCTAATGCTTCTAAACCTAGACGATGCTCTGCCAAATAAAGTAACGAATACTTCGTGATACTTGGCAAAATAGAAGGAGAATACGGCGTAACAAATTTATCATCTTTTGTAATACCAAAGAAATTAGCAGAACCAACTTCTTCTATTTTTGTATGAGTAGCTGGATCTAAATAAATACAATCACCAAAATTGCGTTCTTTTGCAGCCTGGCCTGGAAGTAAACTTGCAGCATAGTTTCCGCCTACTTTTGCGGCACCCGTACCATTTGGAGCAGCACGGTCAAAATCGGAAACAATAAAGTTAGTTGGCGCCATTCCACCTTTGAAGTAAGGGCCGACTGGTGAACAGAAAACAGAGAAAATATACTCTGGGGCTGCATGAACACCAATATTG
>P_631
TACTCATTTTTTGATACAGTTGCCATATTGAAAAAATCGGAATTCTTTTGTTCAGTCGTATCATTCACTAGTTGTTCTGGCAAGCGATCTTTCAGTACCATTTGATTTACTTCTGGGTTATTCGTACAAATAAATATCAGAAAAGCACCAATTAGATGTTCTGCCCGGTAAGCTTCTTCTTTCACCTGCACTTGAAGCTCTTT
>P_632
AACAGACTACTTCTGTTAATACGATAGTAGCTAAAGATAATAGAAATTTACCGAAAACAGGGGATAGTGGAATGCATTCTAGTTTAGTTAGTGGTTTAATGCTAGCTGTTTCTAGCGTGATTTTATTACGAAAACGAAAATAAAAAAAGGAATTTGGCTTTTAGTCAAATTCCTTTTCTATACGATTTTTGTACCTTGGTGAAAGGTGAGTTTCCACGAGCCATTTTCGATAATCCAGACGTTGCTTCGCATTGTATAGCTATTTTCACTTGTGTTTTTCAATTTATAATAGGATAAGACCTTCGTTTCGTCTAAAATTTTTATGTCATAATCCATGATTTCTAAACTGCTATTGCCAAGTGTTGTTAGCGATTTGTAATAGGAAAAGTCTTTAACAACACCGTTTTGTGTGATTTCAATATAAGATTCGCTTAAAATAGCGATAATTTCGGACATGGAGTGACGGTTTTCGAGTGATAAATGAATTTGATCAAGTTTTTGAAAATTTTCTTTCGTTAATTTCATTTTAGAGTCTCCCATAAAGGGAATAAAAAAGGTTCACTTCATTTTGTAAGTGAACCTTTTGGTTTTTATTTTAAGCCATCGCGATTTTCGATGATTTCATTTACGATGCCGTAA
>P_633
TGTCCCGCATGCGGGACGCTTTTTTTATGCGCACGCCTGTATTGTTTTTCGATTACGCCAAAATAGGTTATAATAGAGAGTAAGTATTGGAGTTGATTTTATGAGAAAATTTATTCTTTATTGGGCTTTATATGGCTTAATAGAATTGATTATGTACGTTTGGTTATTCCAAGTAATTGGCTTTTGGCCACTTCTTTTTATTCAGCGAGTTCAAGTGCCTTTGGTGTTTTTATTTTCAAACGGCTTGGTGGCAACCTTTTCCGAAATTTACGAGATGGCCGCACTGTAGCCCCGTATTTGTTGGATAGTCTGTGCTTTTTTATCGCCGGGTTTTTATTTAATTATTCCAGGTGTTATAACAACTATACTTGGACTACTCATTTTTATTCCATTTTCCCGCAAACTATTAAAACCAAAATTAACAAAATGGCTTGGAAATCAAAAGAAACATACGCAATATTATTATTTTGATATGTAATTAAAACCTCTATGGGAAAAACTTTCTTATCAAGG
>P_634
TAAAGATGAATTTAAAAAATTTAAACGGAAATCCAAGAAAATATGGCAGTGTCTGAAACAATCATTACGAGCTTAAGAATGCAAAATCACCAAAAATTACATCCGATCAGTGTTTTACAACTACAGTTTCTATGCTCGGTGTATTTGATAGAAGCTGAATTAGACGACGGGGAAGCAGTTTACCGTAAAGGTTTGCGACTTCAAGACAAAAATGCCAACCG
>P_635
CAATATGGTGATTTTGTCCGCGATGCTTCAAACCATGAAGATATACGCGATTTATACTTAGTGAGTGATTTGTTGATTACTGATTATTCCTCTGTATTTTTTGATTATGCGAATTTACAGCGTCCTATGCTTTTTTATACGTATGATTTGGCGGAATATCGTGATACGTTACGTGGCTTTTACTTTGATTTTGAAAAAAATGCTCCTGGTCCGCTTGTGGAAACGAATGAAGAATTAATGAGTGAACTTGAAAAAATGCTTGAAAATCCACCTAAAATAGAAGACAGCTTTTTGGAGCAG
>P_636
TATCCCCCACTTTCAATACAATGTCCTCATAGTCATCCACTCCTGGATATTTACCGCCCCCTTGCCAACTCCTTGCAATTGACGATGGGCTTTTCAGTTCATTAGTTTTACCGATTTTTTCTATTGTACCACTCTCTCCGCCGCCCTTCACATTCAAATTATCCATGTTCTGCATCATATCTTTCAGCTTTTTCTTCGCAGCTATGGAGGCGGCTCCAGTGGCG
>P_637
ACAAAACTCACAAAAGCGATGAATATGAATAAATTTTTAATTATTTCCTTGGGTGCTTGAAGTATTTTTTCATGACTGGAAAAAAACACCTTTATCCAAAGAAATTACCAATATCATGAAAAAAAATAATACTCAATGCTGGATTCTCACATGAAGATATTTATCATTATCCAGAATTTTCCCATGATGCTAAATAGGAAAAAGCGATTTGGACCACTCATCCAAATCGCTTTTTTATTCATACACATTTTTTTCATTCTGACTGGTGCATAAAGGAACGTAAAGATAACTACAAAAGCCAAATTAATTCCTAAAATGATCATCCCACTGATGGTCCCATTTTGTGCAATGCCAATCACACTAAAGAGTAGTGCTTGAGTAACAAAATCCGAAGAAAGTGAATAAAACTGCGATGACGATAACGATCATTAATCGGATAAAGTCGTAGCATAATTTGTGCATCATAATGTTTTAACATCGGGATGAATTGAAAACCAGTTAAATACAAAAATAGTAGTGAGAAAATGATATTTAAATAAAAACCTTGAACAAACACGAGTAAAATCACGGCAATTACGGTAAGTCTAATGTAAAGACCGGCATATTCATTTGTTCTAATAAATGTCCGACTGAACAAATAAGCAAATGTTTTTCTTTTCGCATAGGAATTGGCTGATAAAGAAAATCGAGATAACTCCGTCTCCGAACCGTTCCTCGCAAATGAGGTACATCCGTAAATAGATTCACTAAACGATAGAACCGATTCATCCGCGCTTCTTCTTTATCCACTAAATATTCCCAGCGTAAAGTTACTTA
>P_638
TACCGTCACCCCAAACCCAGTGAGCAACAGGGGAATAAACAAGTAACGACCATAAGATAATGAAAATCAAATAAGCGGAGAGATTCATTTTCTGCAAATGTCCCAGAAATGATAGCTACAGTCAAAATTGCGAAAGTCATTTGAAACATCATGAATAGAATATGTGGAATAGCATCTGAGTAAGTATCGTTTGCTGCGAAGCCAACATTATGGAGGAAGGTCCAGTCAAAACTTCCTATAAAGCCGTTTGCAGGGGGCAAAAGCTAATAAATACCAGTACTCACCCAAAGGATAGATATAATTGCCAGTGAACTAAAACTATACATCGGCCATCTCAACACATTTTCGTCGAACCATCCCACTGAAAATAATGCAATACCTGGTGTCATTAACCAAACCAATAAAGTACAAAAGAACATAAAATATGATTCCATACTCAACTCTCCTTTTTGTTGGATCAAACTAACATGTAAATATATTATTTTATGCGTTTATAATACACTATATTTTAATAAAGGCAAGAATATTTTATCAATTCAATAAATTTGGTTAGATTATCTAACATAAAACGGTTTCAATTGTTTGCTTTTTGATGTTTATTTCGGAATAATCAGATAATAATAGACTGTATTTTCCGTTTCAATAAAAAGCCTATTCGAAAATAGGCTTTTTTAGTTGATCTAAACGTGTGACCCATCCGATAGTTCAGCATCCGTAAGAAATTTTTTAATAAGTCAGCAAGTGTTGTTTGATCTAACACGT
>P_639
TCCATGCGGAACCACCGGATCACTAAGCCCGACTTTCGTCCCTGCTCGACTTGTCAGTCTCGCAGTCAGTTTCCCTTGTGCCTTTACACTCTGCGAATGATTTCCATCCATTCTGAGGGAACCTTTGGGCGCCTCCGTTACTCTTTAGGAGGCGACCGCCCCAGTCAAACTGCCCACCTGACACTGTCTCCCCACGCGCTAAGCGTGGCGGGTTAGAATGGTCATACAGCCAGGGTAGTATCCCACCATTGCCTCCTCGTATGCTAGCGCACACGTCTCTTCGGCTCCTACCTATCCTGTACAAGCGGTACAAACATTCC
>P_640
CCATAACTGAAAAAGTACGCAAGGCATTATTATCTGGAAATTCTTGTAAAGCGGTTTGGAAAAGCAGGCTAGCTTTTTCGGGCTGACCTGTAATACGGTAAGTACTACCAAGGCCTATATATGCTTCTTTACGAGAATCGACTGGAAGACCGAGTTGTATGGCTTTCTCATAAAAGGGGATTGCAGCATCTTCTTTACCGAGTGCGTCATGGGCCCATGCTGCATAATAATGAAGTTCTGCGTTATCGGAGTTGTTTTTTAATTCAGCAAGTGCTTGAGTGCGCGCAGTTTCGTAATCGCCGTTTTGAAGTAATGTTAGAATCATTTTCATCCTCCTTTTAGTTGTCGTTTGAATGCTTCGGTTTTATTTTACGGGATTGAAAAAAAGGTTACTTTAAGCAAGGTGGATTAACTGCTTTTGTGTTAAAATAAAACTGATGTTGCATAAATTTAATCATGAATATACTTGAGGTGAGCGATTTGAATCATTGGGAAGACTTTTTAGCGCCATACAAACAGGCTGTGGAAGAACTTAAAATTAAACTTAAAGGAATGCGTTCACAATTTGAGCTTGAAAATAATCATTCGCCAATTGAATTTGTTACAGGCCGAGTGAAGCCGGTTGCGAGCATATTAGATAAGGCCAATCAAAAGCATATTGCACTAGATCACTTAGTAGAAGAAATGCAGGATATTGCGGGACTCCGTATGATGTGCCAATTTGTAGATGATATTGAAGTAGTAGTGCGCCTTTTAAGACAGCGGAATGATTTTCGAATTGTAGAAGAACGCGATTATATTACAAACAAGAAACCCAGTGGTTACCGCTCCTATCACGTTGTTATTGAGTACCCAGTGGAAACAATTCAAGGAGAAAAGAAAATCTTAGCTGAAATCCAAATTA
>P_641
TCGTATTTCCTGTATCGTAGTCAATAATAACAATCATTTACAGGACCCCTTTAGTTGAATTTACACCTTTGATTTCTGGGTTAATCGTGATTGCTTCACGAAGAGCACGACCGAATGCTTTAAAAAGTGCTTCGATTTTATGATGCGTGTTTTTGCCATAAAGAACGCGGAGATGAAGGTTCATTTCCGTGTTAAAGGCAACTGCTTGGAAAAATTCTTCCACTAGTTCTGTCAAAATCACCGAGTTTAGGGTTTGTTAATTCGGCGTCAAAAACTAAATAAGAACGACCACTTAAATCTAGTGCGCAAAAGCCAAGTGATTCGTCCATCGGTACATAAGCGGAGCCGTAACGATTAATGCTTGCTTTATCAGCAAGTGCTTCTTTTAAACAAAGCCCGAGTGTGATGCCGATGTCTTCTACGGTGTGATGCGCATCGATATATGTATCACCATCTGCTTTTACATTTAAAGTTATTCGGCTGTGTTTGGCGAAAAGGGTGAGCATGTGATCCAAAAATCCGACTCCAGTAGAAATAATTGATTCTGCTTGGGAATCTAGGTTAATGGAAAGCTCAA
>P_642
AATGGTCGACCGTCTTCTAACATTGTAATCTGCCTGAGTTTCATAACCGGCGATCCGAGTTTCACATCAAGATATGGCGCAATTTTTTCTGATACTAAAGAAGCTTCCATGATTTGTTCCGCTTCTCCAATTGGTTGACCAAGTTTTAATTCAATCGCTTTATAAAGGGAATCCATAATGTCTTCCTTTGTAAGCAGTGAAGCAATTTTTTCTGGAATGGCAGCAACTTCATAAAGAATTGGCAC
>P_643
ATTCACGAACCAATGCAAGATATTCTTTTTGATGAAAAAATCGAAGGAAGTTTCCACTTTACGCCTGGTCAATGTTACGACGAAGCTTTTAATGGCAACCAATCTGCTATTCACTGGGATTTAGTTAACATTCAACGTGCCGATTACGGCGGCGGCGAAATTTACTTTGATGATGTTCTCATTCGTAAAGATGGTATTTTCGTCCTTCCAGAATTAGAAGCACTTAATCCAGAAAACTTAGTATAAAAAAAAGACGCTTAGGATTAATTCCTAAGCGTTTTTTAGTTTAAACAATTGTT
>P_644
TCGGAATGTGGATTTTTGTAGATGTTGATCTAACCGATAACGCGGAAGTCGTATTAGATGGTGGTGTTGGTATCGGTCGCGCTACACAGAAAAAGGAATTTCTGTTGCAGTGGGAGAAGCGGCGATTAATCCGGCACCGCGGAAAAATATTTTAGCAACCGTACGCGAATCGCTTGGCGAAAATCGTGGTGCAAAGATACTAGTCTATGCACCAGAAGGAGAAGAGCGCGCGAAACGAACCATGAATAGCAACTTAGGGATTATCGGTGGAATTTCTATTTTAGGAACGACTGGCATTGTTACCCCTATGTCGGATGAAGGCTGGAAAAAATCCTTATCGATGGAGCTTGAAATGAAACGGAATCAAGGTCTCGACCAAATTATTCTTGTTCCCGGTAATTA
>P_645
AACATTTAAACGTTTAGCTGCATTTTTGCCAGTAGGTGAGAAATACGAAACATTAGCAAACAATGTTCAAGCGGACTTTGCGAAATATATGACAAATGATACTGATGTTATTCCAGGTTTCCTATATTTAGAAGAAGGAAAAGCACCTGTATGGATGATTCACCCAGAAGACAAAGATACGAATATTAAATATCGCTTAATACCACTGACGAGAAGTGTAATTTCTGAATTAGTCGATAAAAAGCAAGCCAGTCGCAATTTTGAAATTACTGGTGAGCATCTACTTCATCCTGATGGCGTAAGATTAATGAGTGAGCCAGCGCATTATGCTGGTGGTGTAAGTACTCATTTTAAACGGGCAGAGCAAGCAGCCAATTTTGGTCGAGAAGTCGGTTTGCAATATGTGCACGCGCATATTCGTTATATTGAAGCTTTAGCAAAAATTGGCGATAAATCCGCTTGGCATATGCTGGATGTTATTAATCCAATCAACATAAAAGAAGTTGTCCCAAATGCGGCACTTCGTCAAAGTAATACTTATTTCAGTAGTTCTGATGCAGCGTTTTTAGATCGCTATCAGGCGCAAAATGAGTTTAGTCGTGTAAAAGAAGGTAGTATTCCTGTGAAAGGCGGCTGGCGGATTTATTCTAGTGGCCCAGGAATCTATTTACATCAATTAATA
>P_646
TTTACAGGCTTGGTCTTTTTTTATGTCCACTTTATTAATAGTTCACAAATAGTAATTTATTCCCGTTTTGCTAGCATAAATGAGGATATTTACACATTGTAAATAAGAACGTTTGTTCGTATAATATATTTAAGCAACAGCTAATTATTTAAAAATATTTGGAGGTGTCATCATATGAGCTACCAAGATCGCAGAAATGAGCATTTTGTCAGCGAGCATACAGAAGCAATGCAAGACGCTGAACCAACTTTAGTATGGAAAGAAGCTATGACTAC
>P_647
GGCCAAGTAGAAGTATCATCCAATTCTCCAGAAGTTGGGAATGTTTCTGAAAATGTCTTCAGCCAAAGTTTTACTGGCAAAATAAAATATCTTTTAACGGTAAATACATGATGGATGCCCTACGTGCTTTTGAAGGTGATGATATTCAAATTTCCTTCTCCGGTACAATGAGACCATTCGTACTTCGACCAAAAGATGCAGCCAATCCAAATGAAATTTTACAATTAATCACGCCGGTTAGAACTTACTAATCTCGCAAAAAGCACATCCGTCTTGGTTTCAAGGCGGATTCTTTTTTTGTTATAGTACAGTTTTTGGATAGAAATGTATATTTATGCAAACGGAGGTAATTCTTAGCATGATGAAAGATATGACAACAGGTAATCCGACAAAATTAATTTTTTTATTCGCGATGCCGATGTTGATTGGAAACTTGTTTCAGCAATTTTATACGATGATTGATGCTGTTATTGTTGGGAAATTTGTCAGTGTAGATGCGCTGGCTGCTGTTGGAGCGACAAATTCGGTCAATTTTTTTATGATTTCTTTGATTATTGGACTTATGAGCGGGATTTCTGTCGTAGTAGCGCAGTATTTTGGGTTTAAAGATTTTGATCGTTTGAAAGATGTTATTGCAACGGCGACTTATGCGGTGGTTTTTTCGGCGATTATTTTAACTGTTGCAGGAGTTTTGCTAGCAAAGCCATTGCTAATTTTACTTAGAACTCCAGCGAATATTTTGGATGATTCTACTATCTTTTTAACCACTCTTTTTATTGGGATTTTACCGATGAGTCTGTATAACGGAATGGCCGCGATACTTCGGGCGCTTGGAAATTA
>P_648
ATTCCAAACAACGCGTGGAAAGCTACGATTTGTATTTAAAACGAAAAACGAAAGAATTGCACGAAACAAGCGAAAAACAGCGTCACGCTTTAACCTATCACTATCCAGACGTAACTGAACTAGAAAAAATGGCGCTACGTGTGGATTCGCGTATTTACGAAAAAACAATGTTCCATCATGATTTCTTGACTTTCCGAGTTGGTCGCGGCGACGAAGCGGATTGACTTTTTCGTCGAATTCCAACAGGAAGAGTTCAGCCAAGAAAAAGACGAACTTGTAGAAGAAGCTGTGAAAATCAAAGGACAGTATTTATCAATCAATGAAGTGCCAGTTGCGACAGATTTAATGCACGGACCAGTGGGGTATATCGGGCCACGCCGTTTAGTATTAGAACAACTGCAAATGTTAGTAATGCAAACATCCCTTCCATAGTTATTATGATTTGCAATTTATTACGATTTTCCCAGAAGAAGAGAAGGCGGGATTGGGACTGGATGCGCTGGTTACCGCATGCGAATATGCGTGATGTGAATGTGCGTGGTTTTGTTTACCATGAACGTTCGCGCGACCAAGTGTTGAACTCGCTTTTTATCAAATTTTAAAAGAGCGTAAACAAGCGCTCACCGAACAAGCGAGCAAACAGGAAAAATTATACTTTACGCCACATTATGTGGTTTTAATTACCGACGAAAAATTAGTACTCGATCACACGGTTATGGAATTCTTCAATGAAGATCCAAGCGAACTAGGTGTTTCTTTAGTGTTCGTACAGGACGTAATGGAGAGCTTGCCAGAACACGTGAAAACGGTCGTGA
>P_649
GGACGGTATGGTTATCAATTGCTTCCACCGCCTCATCATGAGAACTAAAGCAAATCGCTTCTCCTTTGAAAACTTGTACGGAAGGATCTACGCCACCAACTTTGATAGCAGCTCCTTTTGGTGCGATGTTACCAAACAACATCGAAAGTCCGCCAACTGGGCTGTACGGATTTTCTTTTGGATGAATAACATCGGTATTATTAATTTTTGCATCAGCTACGTTTTCGCGAATCGTTTTACCAGTAACAGTGATTCTGTCTGGATGTATTGCGCCACCTAGATCAACCAGTTCTTTAACAATGGCTGAAACACCGCCAGCTTCGTGAA
>P_650
ACCTAACATCACTTGCATGGACACGTAATGCTTGAGTTATGATGTGTTCTGTCATTTTTTGGCATAAGAACCTCCTTACAAGTCATATTCCTCAAAAGTAAACAAAATCCTTTGTGTCCCAATCTTTCACAAAACGAAAATAGTATTTTCTAAATGCAAAAGTAGCATTTCAAGCTAAAATAATATTGAAAGTGGTATTTTAGAGCAAATAAGTGAATAAAAAATTTTTTTCGATTTTGATGATTTTCACAATCTATGTGCAATGAATAACAAGCGTATAATTAAACGGTAATACGCAATAAAGCCCTTACATTCCGGAACCAATATCAAAAATAAAGAAAATTTAAGCTTTAAAACTGGTAAGCTTTTGCCGAACAATACAACTCATGATAAGCTATAGAAAAGGCAAATACATAATGAATTAGCGGGTGAATGTAGCAAAAAGTTCAAAAGCGGCGCCGACGGGGAAAGCATTATGTGAAACTCTCAGGCAAAAGGATGTTTACGGGACGCAACTCTGGAGTCATTTTTGTGTTACGACAGGGCTTATGAACCATATAAGCCTTTTTGTTATGTGAAAAAGGAGGATATAATTATGACAGAGTTCTAAAACACCATTCATCCACTTTATGCAAAATATGGTGCGAAAACCATTGATTTTGGTGGTGGGGACCTGGTACAATTTGCTGGTATAAAAAGCAGAACATGAGGCCGTGCGAACTCATGCAGGGCTATTTCATGTGTCTCACATGGGAGAAATTCTAGTAAAGGACCGGATAGTACTTTCTTATTTACATATTGTTAACCAATGACATTGAAAAAATAAAAATCAGAAAAGCTGGATGCTAATATTCTATGTGCTATGAAGGAACTTGGTGGAACAGTGGACGATTTAGTAGTTTACAAGAAATCAGAAACGGAATACATATTCTTGTGATCCCACACAACAAAATAGGACAAGGATTTTGAATGGATGGTTAA
>P_651
TACTCGGTTCCTTGGAGTAAATTAAGCGTACATAAGTTCCCGCCAATGATGATTCCTTCTGCCTCTCCAGGTTGCATAACAACTAATCCCTCATTCGGAATAAAATTTCTGTTCTCTTGGTCCAAATACCATTCATCGTCACTCCATGCAGCACTTTCTTTAAGCGCAAACGGCTCTTTTTGCAATAAACACTTGCTAAATGAGTCCATTACGTAGTCCAGCCCTTTCTCCATTGAAAAACTTGAAAAATGAGCGCCTGAATAAGTGATAAGTTCCGTTTGCGTATAAATAGCGGTTGCTAATGCCGTGATATCGGAGAAACCACATAAAATTTTAGGATTTTCCGAAATTCGCAACTCATAATCCAAATATGGCAACAATTGATTGCTATTAAAACCACCAAT
>P_652
ATCAATCAAATACTGGATATTTAAAATTTGAGATGTTAATTCATAAATATACACATCAAAAATAGCATTCGCTTCTTCATCGCCTTGGTTAATTAATTCGAAAACCTGCTCACCATCTTTTTTATTGGGTAAATTCTTCTTTGATGCAATGCGCTTAATTAACTCCACCGCTGATCCAGTTCTTCCAAAGAATGTACCTCGCAATTTCTTCGTATCAAAAGAAGTCTCCATAAAACTAACTTCTCCCGCCATCAAATGATAGCCAGATTGTAATTTACCATCCATAATAATTCCGCCACCAACGCCACTTCCAAGCGTTAAAATCGCCGCGCTATGTACATTTTTTGCCACACCTAACCAAAGTTCCGCTAAAGCCGCACTCTTCGCATCATTTTGCAAGACAACGGGAACATGACAT
>P_653
AGCATCACGAAAATCACGATTAAAGTTAGCTTTTTTTCATCTAAATTATGCTGTACAAAAACTACAAGAACAACGCAAGTATGCGCAACATGCCTTCGTAAGGAGTTAGTTTATATAAAACTAGCTGCTAAGGAGCAAGACACAGATGTATTTATGAATCACGTGAAAAACTTATGTTGCATGATTCACTATACAGAAATGCCGGCGATGGAGAAAAATATCGATATACTGAGTCAAACGCTGCGAAATATGAAAGAAAAGAATGAAAAGCTATTTTCAAAGCTTTACGAATAATGTTTGCGCAGGCCCTGGAAGGCG
>P_654
TCCCGGTTGCATATAATTGATGCGGTTCGAGCAAATGTTTATATGAGTGCAAATCCAACCATCAAATCTTTCTTTTCATCGTGCGCGATTAATGCGATATGCATCTCATTCACCTATCCTTAGTCTAAAATATTTTCTAAGCCATAAATAAGTGTTTCAAGTTCTTTTGTTTTACGTACAGAAAGTGCCACGCCAGACATAAAGGAAATTCGGTCATAAGAGTCATGGCGAATTGTTAATCCTTGTCCCTCTGCTCCAAAAATCACTTCTTGATGTGCTACAAGTCCTGGTAAACGCACACTATGAATTCGCATACCTTCATATTCTGCGCCTCTAGCTCCTTCAATAAGTTCTACTTCATC
>P_655
AAGAACGCGATAGCATTATTGCTGAAAAAATAGAGCAAACACAATTGATTTTAAATGATAATACTATTTTTGGTGAAAAAATGCAGCCAACTATTGATGAACTTAATTTAGCGATGGAGGTTTATAAGCAACAACAACGCAAAATGGATGTTTATCAAGAAGATATTACTCTACTCAATCAAAAAATCAAAATGCAAGGTGAAATTCTAGAAGAACTGGGAATCCGCTGAAAATTTATCGATTGCATTTGCTAAAGCAGCTTATGCGCAAAGTATTTATTTAGAAGCAACCCGAAAAAATCGCAAACAATTAGCAAAATGGTTCCATCTTCATCAAAAAGAATTACCTACTGACAAACAAAAAGCGTTAAGTAAAATGGTATCTGTTCTAAGTGACACAAATGCCGGTCTTGTTTTCGATC
>P_656
GTGTGGACGAGTTTGGTGGCTGTTTTGAAAACCGAATGCGATTACCTCGGCTTATTGAAAGTATTCGTAAACGTGTCGGTCATTCCATCGCAATTCTTTGCCGAATTAATAGCACGGATGGTGTGGAAGGCGGACTAAGTGTTCAAGATAGCGCAACAGTTGCAGCTTTTACTTTAGAAGATTGTGGTTTGGATGGTTTGCATGTTTCTCGTAGCGTAGTCTGGTAAATGATAACCGTGCGGATTTAGCTCTGATCTTGTAACACAAATCAAACGCGCTGTTTCTATTCCTGTAATTACTGTGGGTCGTTTCACAGAGCCGCATTAGCCGGAATTAATGGTTCGTGAAGGCCGCGCTGACTTGGTTGCTTTCGGGCGTCAGTCTTTAAGCAGTCAGGAAACACAACAGAAGCTGCTGTTTGGAAAACTAGACGAATTTGTTAGCTCCATGACC
>P_657
AAATAAACTGGTTGTCCTGTTTTCGATGATTCATAAATAGCTTCTAAGATTTGTGTTACAGAACAAGTGCTTGTTCTGGTTTTACAACAGGATCTGTATTTTTTTCAATTGCTTCTAACCATTGTTCTGCTTCGATTAACGCTGGGTCATCACCAGTTCCATCATAAAAATCAACGCCGCCTGCTTCTAATTGAATTTTCTTTTCATACGTTCGCTGTGCGCTTCGCCGTTAATGAGTAAACCGTCTTCCATATCTGCGCCGCCTTCTGTTTCCCGATAGAGATGTTGTTTGCTTCA
>P_658
TTACAGCGCATGATGAACAACTCGGCTCCCATACAATTGATATCGAACCAACGAGCGAACTCGTAAAACACCATCCAAATGAACCGTGAACTCGCTGCATCACCAATTTATCAAAAAATTAGCACCTAGTTTCAAAGTAACAGCACGCACTGCCGATGGAATGATTGAAGCTGTAGAAGGTGACAATTTGCCAAGTTGATTATTCAGGTGTTCAGTGGCACCCAGAATTAATGTTCCAAACAGATCCGGAAAGTGAACGATTACCAGGGCATTAGTAGATAATCAAGCATGGTAAAATAAGGACATAATCGCTAGTGGAG
>P_659
TAAAAAATGCGCCGAAAAAATTCTTCATTTTCGTTGATACTTTTTCGTCATCTGATTTCTTTTGTTTCGGTTTAGGTTGCTTTTGTTTTGGTGCTTCATCGTCGTAACGAGGTTCGCTTGCCGAACTGCTTACGTCGCGTCCTTCTAATTCAGCCATTTGATAAGCATATTTAATTAAGCCTACTGCGGTTGTAAAGGAAGGTTCCCGAACACCAATATAATCAGGAATCGCTAGTCTAACATGCGCTGCTAAGGTTTTTCCAGCCAAATCAATTGCTCCTGGAATAGCCATCGAACCACCAGTTAGTACATAACCTCCTGGAAGATGCGTTTACCGACACGAGTAAGTTCTTCCACTACTAATTGGAAAATTTCTTCCATACGCGCTTCGATAATATCTGCTACTTCTACTTGTGTAAAATGTTGTTTTTGGTCACTACCGATAACATCAATAGCAAAAACTTCATCTGGAGAAGCATCATCATAAAATGCATAGCCATGATCCAATTTAACGCGATCGGCATTTGCAGTAGAAGTGTTTAGTCCAAGTGATAAGTCTTT
>P_660
TCCTTTTAATGTTAGCATTTCTATTCCTCATTTTCTGTTTAATAGAGAAATGAAAGTCTCCACTTCTCTTCCTAGCTGTTAAAATTCTCCAGTTCTCCTATTGTCATTCGACTCACTTCTTTCAAATTTATTTTTAGGTAAAAAAAAAGTCCCTCAATCAAGAAAGATTGAAGGACGTAACTTTTAACGGACGCTACCTTGAAAAGACACCGGTTGGCTATGCAGGAACGTTAAAGAAATACCTATTATCTTCTGTCTTGATTGGTTGTTTTTTTCTAGTATATTTTTCATTCTAAGCATATCCCTCAGTCCTTTCTTGGTAAAATGTATTTCTATATTAGCACGTTTCCGCACTTGATACAACTTAATTTTTAACGCTTTTGAAAATAAAATAGCCCTTATCTTTTGCCACTGTTTCAACGTTGCCGAAAACTTCTTCCATTTTCTTTTCAGCAGATGGGCCGCCTTGTTTCTTTTGAATAACAATCCAAAGTTCTCCGGTTTCTTGCAAGTGATCGTAAGCACCTTCTAAAATCGCATGAACTATTCTTTTCCCTGCACGAATTGGCGGATTACTAAT
>P_661
GCCATCCCGATAAATATGTTTCCGCCGAATTTTTTCATTGCTGTGTAACCTAGGAAGATTGGGAAGAAGTAGAATAAACAATCCCCAATTGCATAAAGTAGTTGGTACGTACCTGAAGTAACTGTAATCCAACCAAATGCTACAAACATGGCAGTGAAACCTTTAATCATACCTGTTGCGGCTAATACACCTAGAACTGGTGTAAATACGCCAGAAATCATATCGATGAAGCGGTTGAAGATATTACCTGTTGCTGGTGCACTACTTCCTTCGTCACCTTCAGCTGAAATCCCGCCAACTTCTAATACTGCTTTAAATACGTCTGGTACGTGGTTACCGATAACTACTTGGTATTGACCACCACTTTTAATGACAGAGATTACGCCATCAAGCTTTTCAATTTCTTTTGTGTTCGCAATATTCTCATCTTTCAGTTTAAACCGAAGTCTGGTAATACAATGGAAAACACTGTTGATATTTTCTTTACCGCCGACATTTTTCAAGATGTCTTTTGCTAATTGTTCATATTTCATTTTGACGACTTCCTTCCTCTTTTTGGTTTTTTGGGCAAAAAGAAAAACCTAAGCTCATTCGAGGACTCCACGCATACACGTGTCCTACAAATCAGCTTAGGTTTTGCCCAATGAATTGGTAACAATCCTTTGTGATGAGATAAATATATCATATAAAGAAAACGGTTGCAAGCTTTTTTTTAAAATAAATTTATTTGGGGAGTTTTAGCGCTCCCCAAACAAGTCAGTGCCATGTATTTCAGCTGCTCCTGTTTCTTTTGTAATCCATTCCATATTGTGCGATTTAATTCCTCCACCTGGTAAAATAATGATTCGACCTGCTGCGTAATCAATATATTTTCGCCATTGAAGAAAAGTTTCTTCGGGAAGTTTAGCGCCGTCACCACCATGCGTGAGAATTCTTGTAACGTCTTGCTCAGCTAACCAGTCAATTGCCGGCAATTTTTA
>P_662
ATTTCTGGATGGATGTTTACACATGGGGTGAATATCCGACTGCTACTTGGAACTGGCTAGAAGAGCACGGTCTTGCACCGGAAATCTTACCAGGCGATACGGAGCTTCTGAAAAAAGGAAAACCTGATTTCATGGGAGTTAACTATTACCGCTCAATGACTCATGCATTTAATGGGAAAGACGGCGTTGGTTCTGGGAAAATGAATACAACTGGCGAAAAAGGCACTTCCGAGGAAACTGGTGTACCGGGGTTATACAAAAACACCAATAATCCATACTTAGAGAAAACGAATTGGGACTGGGATATTGATCCAACTGGCTTGCGCATTGGCTTACGTAGAATTACTAACCGCTATAAATTACCAATCATGATTACAGAAAATGGTCTTGGTGAGTATGATAGCTTGACGGAAGACCATAAAATCCATGATGAGTACCGAATTGAATACATTCGCGCGCATGCTCTAGCAATCCAAGAAGCAATCACGGACGGCGTAGAGATGCTGGGTTACTGCACTTGGAGCTTCACAGATTTACTAAGCTGGTTAAACGGCTACCAAAAACGTTACGGTTTCGTATATGTAGACCGCGACGAAAACGATGAAAAAGAATTAAAACGCTATAAAAAAAGATAGCTTTACTGGTATAAAAAGACCATCGAAGCAAACGGAGCTAATTTAGTAGAAGAACAGGGCAAATAAGCCTTGTTCTCTCTGCTTCAACCATTTTGGGAGGGAAATTTTAATGAAAAAAATATTACTTGTATGTGCGGC
>P_663
TTCCGGCTAGGTCATGGAAAAAATTGGTGTCTGTTACTAATAAATCTGCCCCCTCTGAAAAAGGGATAAAACTATCTTGATAAGCGCTATCTGCGGTGTATACGAAAACTTTGTCACCTGCTTCTATTCTCATAGCATAGCAAGGTACCGGATGGATCGTCTTTAAGAAAGTTACTTTAAACGGTCCGATTTCAAGTCTATCATCTGGTTTATATTCGATTGCTTTTGTTACATTTGCCATTTCTAAATAAGAATAACCGCGTTCATCTTCTTTATGTCCATATATCGGCAATACTGGCGGTTTTTCCTTTTTTGTGATAATAGGCGAATGTGCTGCAAAATCCCTACATCTGCTACATGGTCTGGATGGTAATGAGAAATTATTGCCGCATCAATATCATCAGGATCAATATAGTTTTGCATAATAGAAACAGCACTTGCGCCAACATCAATTAATAGCTTAAATCCAGCTTCTTCCAGCAAATAACTAGATGTGCCTTCATTTGCTAATGGATAGCCACCCCAATGTCCAAAAACGGTTAGTTTCATCACTGCACTTCCTTTCTCAAAATAAACCTCCTTTATATGATACAACATTTATAATAAAAGGAGAAATTATCCAGAAAAAAAAGACAGCTTAGAAAATCCGCTGTCTTTTCTCATTATTTACTAGGGAAATATTTATTCTCTAGTTCTTTTGTTAGCTTTTCCCCGTTTTTTCTAGTTCACCAACCGCGACAAACCGTTTTGTTGTTTCAGTTGGTTTATCACATGTAATAAGTGTAATTCTAGCGTCTTTCGTATCGTCAATCACACTTACTTCTGTTTCATCAATCGTTTTTGTTTCCGTAACAGTGTATTCGTATAAATTCTCAAA
>P_664
ACTCCAAAAAACAAGCATCCCAGTTGTAGAAACCTTCCAAGCAGCTGGTGTCATCTCACGTGATTTAGAAGATAATTTCTTTGGGCGTGTAGGTCTCTTCCGCAACCAACCAGGGGATATTTTGCTAAATAAAGCTGATTTAGTTATTACAGTAGGTTACGATCCAATTGAATATGATCCAAAAGCTTGGAATGCTTCGGGTGATAGAACGATTGTACATTTAGATGACATCCGAGCAGATATTGACCACTACTATCAACCTGTGACAGAATTAGTCGGAAACATCGCGCTTACTTTAGACCGAGTGAATGCGAAATTCAGCGGTTTAGAATTAGCGGAAAAAGAACTTGAAACCTTAAAAGAACTTCATGCTCAACTAGAAGAGCGAGATGTTCCGCCAGAAAGTGATGAAACT
>P_665
GACTATGGTGTCTCTTTCTTCTGGAAAATCGCCTACTACCATTTTGTTACACCTCCATTAGTAATAATTCTGGATCGTTTAATAAACGTTTAATATTGTTCATTGCTTTTTGAGCAGTTGCGCCGTCAATTACACGGTGGTCAAAGCTCAAGGAAAGAGCAAGTACTGGTGCTGCTACAATTTCGCCATCTTTTACGATAGGTTTTTGAGCAATACGACCAACACCTAGAATAGCAACTTCTGGGTAATTAATTACTGGAGTGAACCATTGTCCGCCGGCAGAACCGATATTAGAAATAGTTGCGGAACCGTGGCGCATTTCGTCAGCAGTTAATTTACCATCACGTGCTTTTCCAGCTAGTTCGTTGATTTAGTCGAAATTTGGAATACGGATTTTTTATCAGCATTTTTAATTACTGGTACATATAAACCGTGGTCTGTATCTGCTGCGATACCAACGTTGAAGTAATGTTTGTAAACAAGTTCTTCTGTCGCATCATCTAAAGTTGTGTTAAGCACTGGGAAGTCCCAAAGCATTAAGTAAGAGCTTTCACCATATAAGGTAAGAAAGTTAGTTTGATACCTTTTTCGGCAGCCACTTCTTTTTGAAACGTTTGCGGTGAGCCATAAGTGCAGTTACTTCGATTTCGTCCATTAAAGTAACGTGTGGAGCTGTATGTTTTGAATTTACCATTGCTTTTGCAATCGCACGACGAGTTGGTGTTAATTTTTCGCGTGTTTCTGGGTAAGCATCGGAGCTTGCAACTGGTTGTTTTGCTGCTGCTTTTTCTGCCTTTGGTGCTGCTGCTTTTTCTTCTGTTTGAGCAGTAGTTGTTGATGCAGCTGGTTGTTCGCCGTTTAGGAAAGCATCAATATCAGCTTTAACTACGCGGTTATTTTTTCCAGAGCCTGCTACTTCAGCGATATTA
>P_666
CGCATCAGGCCCGGCGGCAAGCGGGGAGGCGATATTGATAATGCTATCCGTGATATCGGCATAATCAATCGCCCATTCCGTCGCCTGCATACCACCCATCGATCCGCCAATCACTGAAAC
>P_667
GTAATTTGCCCATATTAGAAAAAGAAAGCTCTAATTTATCAGAAGAACTAGTCTCGGCGAAAAGGCTTTTGAAGAATGCATGTCGCGCCAAGTCTCGCATAATGAAAAATTGAAAACCAAAATTCTCTGGAAACATCGAAAGAAAGTACTCTAAATCTTTAAAAGAATATTTGTAAATAGTGCACGGGGAAATGGTTGTAAACAGAAAGTCATCTACATTTCCTTGGAACAAACTATAGTAATTTACAAAAGAGCCTTTACCTAAGACTGTATAAATACTCTCAGATTGCGGATTCATAGAAATAGACACGAAGCCTTCTACAATTAAATAGACATGGTTATTTCTTTGCGAGGCAGTATTTACTAAATCTGTATGTTTTGGAACTTTTAATTTTTCATATTTAATATTGCCTTCATGAGAAAGCCGAACAAACTCTTTATAATTAAATAATGCATCCATTATTAGCAGCCCCTTTACTTTTTTTGTTAACTATAATACATAATATCAAAATTAACAAAAAATTAATCTATATTAATTATACCAAATTGCCACTTTTTTGCCGATAATATGAACATTTAATGAGAAAAAGATGCAAAAAATATTATTTTGCATCTTTTAGCTATTTAGTAAAGCTCAGGACGTCTATCTGTGAAAACTGGAATGATGCCTCGCGTTTCAGCAACAAGTTTTAAGTCAATCTCAGCATAAATATTTCCTTCGTCTTCACCGCCATGAGCGACAATATTTCCAAGTGGATCAATCACAAGTGAGTGCCCATTGAAATGATTATTAGGATCATCGCCAACTCGATTGACTGCAACGACAAAAGCTTGATTTTCAATAGCGCGTGCAATAAGTAGTTGCTCCCACTGAGTAACACGTTCGGCTGGCCACTGAGCTGAAACAAAAATGACTTCCGATCCTTCTGAAGTGTGTTTGCGAATCCATTCTGGAAATCTAATA
>P_668
TGCGCCAAAAGCTTGAACACCGCCGTGAAGCGTCATTCCGTTGACTGCTGCTCCCATTGCGAACTCGCGGACGCCGAATGAGATATTTTTGGCGGCATAGTTACCTGGAGCAAACCGTTCGCTAGCTTTTAAATGGGTTTTATTGGAGGAGGCCAAATCGGCCGCGCCACCAAATAGGTTAGGCAGTTTTTTCTCCAATTCTTGTAGAACAATTCCTGATACTTCACGGGTTGCAACGGCTTTGTCCGCATTTTCATCGAAGACAGGAAGTTCTGCATCCCAATCCGCATCCAAATTATCATCCATTAATTGTTGCAAACTTTCTGCGAGTGCTGGATATTTTTGTTTGAAAAGGACGCAGAAAACACAACAAACAACAACAAACCCTTTCTGATA
>P_669
TTGGTGATTCGGTCGCACACATTTTGGAAGAGATGGGACTAGAAATGGTTGGAACACATGGCACGACAGCCGCACTCGCACTTTTAAATGACGCAGTGAAAAAAGGCGGCGTAATGGCTTGTGGACATGTCGGTGGTTTATCAGGCGCATTCATTCCTGTTTCTGAGGATGCGGGTATGATTGAAGCTGTGCAGCAAGGGGCGCTCAACCTCGAAAAATTAGAAGCAATGACAGCAATTTGTTCGGTTGGTCTGGATATGATTGCCGTACCAGGTGACACAACTGCCGAAACATTAGCAGCAATGATTGCGGATG
>P_670
CCAAACAGATGTCATGCCTTTACTAGAAGCATATGACCAAGAGATTATTCCGTTTTCAGAGCGAGAAGGCTTTGTTTCTTATACCGAACGGTTAGCCAAATTTTATGACAGACCTTATTATCCAAATTTAACAGAACAAATAAAAGAAAGAGGCTTTTTAGGCGGGAAATAACTAGCATCTTCGCCATTATTAGTATATACTTTTAATTGACAAAACCCAGCAAAAACGCTGGAATGGAGGTAATTTTATAATGACAGAAGCATTATTTTTAAACCCTGTTTTTCAAGACCGAATTTGGGGTGGAACGAAATTACATGATTATTTTGGTTACGATATCCCGTCTGATACTACTGGAGAAGACTGGGCGATTTCCGCTCATCCGAACGGTCCTTCGGTAATCAAAAACGGCGAATATAAAGGCAAAACATTAGCTGAATTATGGCAAGAAAATCCTGCACTTTTTGGTAATCCGAAAGAAGCCGTTTTCCCACTATTAACGAAAATTTTGGATGCGAATACGGACCTTTCTGTACAAGTTCATCCAAATGACGAATATGCGAAAGTGCATGAAAACGGGGAACTTGGCAAAACAGAATGCTGGTATATTATTGACTGCGCTCCTGGTGCGGAATTAATATATGGACACAAAGCAGCTAGCAAAGAAGAATTCGCTACTTGGGCAAAAAACGGCGAATGGGATAAATTGCTTCGTAAAGTGGCAATTAAACCAGGTGAATTTTATTATGTTCCAAGTGGTACAATTCACGCGTTAGGCACGGGGACGTTAGTGCTTGAAACACAACAAAGCTCTGATACTACTTATCGTGTATATGACTATGACCGTAAAGACGCAGAAGGAAACTTGCGCGAACTTCATTTGGATAA
>P_671
TTACTTACCGCTTTTAGTGGTCCGAAAAACACCGAGAAAGCAAAAGGGTTTGGAGCATTAGGTTATTTAGTAAAGCCACTTGATGAAAAAAGTTTGATTCCAACTGTTGAAATGAGTATTGCCAAAGGGCGAGAAACAAGAAAATTAGAGCAGCAATTAGAAAAGCTCACCAAAAAATTAGAAGAACGAAAAGTGATTGAAAAAGCAAAAGGTGTGCTTATGATTGAGAACAACATCACAGAAGAAGAAGCTTACAATATGATTCGTAACCTGAGCATGGACAAACGCTGTCCGATGATGGAAATCGCAGAAACGATTGTGATGAGCGATGACTAAAACGATTCGAGAAATGTGCTTACGCTACACAGATTTATCGGAGCACGATATTGAAGAATTAATTCACACAGCCAAGTCGTTAAGTGTTTCAGCCATGTATCAAGATGTAGATGTATTTATTGATGTATACAATAAGCTAACTAGTGAAGCACTTGTTATTCATCATACACCACCAAAAACAACCAAATCACTTTACAAAAACAAAGTAGTCGGAGAAACAGCCCTAAGGTCTAATGAGCCAGGTGTACTTAGAACATTGGAAACAGGTATGAACTCTAACGATCTACTTGCAAAAACACAAGAAAACGTATTAATTCGCCAAAAAGTTTATCCGATTCGTAATAAACAGCGAGTTATTGCCGTGCTAATTCTAGAAAATGATATTAGCGCCGAAATTAAAGCTCATTTTGAAATTGACAATGAAGAAACGGCTTATCGAGATGTTCTACCACGCTGTCTGCCATGAGTAAACTAACGGATTCAATTACTGATCAACTAGATGATGCCATTTTGATTTTTA
>P_672
AGTACTTTTTCTTTAGTTTTTTACCGGAAATTTCCTCGGCATGCTCTAACACACTTTCCACCGTTCCACCAAATTCATGTAAGAGTTTTAAGGCAGTTTTTTCACCAACGCCTGGAATACCAGGAATATTATCGGAGGAATCACCCATTAAGCCTTTCATATCAATGATTTGTTCAGGAGTCAGATTGTATTTTTCTTTTAGTGTTTCTGGTGTGTTGGTTTCCATATCGG
>P_673
GTTCTCCGTATATTTTACTCGATCGTCAGCGGAATCCAAGGCAAGAAGGGAATATCGCGATTGATGATTTCAAAGGCGGTTATATGGCGACCGAGCATTTAATCAAACTAGGCCATACGCGCATCGGAATCATTATTTCGGATACATCTTTTTATAACGTACATGAACGCTACGAGGGTTACTTGGCATGCATGAAAGACTATAAACTTACTGTAAAAGATACTTGGATTGTAAGCGGGGATCAGACGATGAA
>P_674
TACATCTATTGGAACGCTTGATAACCTTCCTAAATTAGAAAAATTAGATCTCAAGGAAAATCAACTAACTAGTATAAGTGAAATAAACGACTTACCTCGATTAAGCTATTAGATGTAAGTGTAAATTATCTTACAAGAACAATAGGGGAATTAAAAAAATTACCACTATTAGAATGGTTGAATGTTAGTTGAATAGGTTATCAGATGTGAGTACACTAACAAATTTCCCGAGTTTAAATTATATTAATGTATCAAATAATGTCATTA
>P_675
AACCAGAAAATAAAGAAGGTGAAGCCAAGTGCTAGGATTCCTGGGACGATACCGTCAAAAACACTTTGAATCGTTACTGCATCATCACCAGAGCCAAATTTCATTGGCATGTTAATGTTCACCATCGTGGCGACCATTGCACCAACTACGGCCAGCCCGATAACCGAAGCACCATAAGACAGTTTATCCATTAATCCAGTTTTTTGAATTTTTTCGATAAAATTAGCTCCGATATTGTAGCCAATAAATAATCCATAATAACGAGTCAGAATAGCTGGAATATTGAAAATAAGAAGGAACAAAATCGGCCCTAACATATTTCCTTGAAGTGCTAAGGAAGTTCCAATACCTGTAGCGATAACGCGTAAAGTTCCCCAGAAGAACGAATCTCCAATCCCACTCAGCGGTCCCATTAACGCTACTTTTATATTATTGATGGAGTCTGTGTCAAAATCTTTATCTTTCGCAGATTGTTCCTCCATCGCAATCGAAATCCCTAGCGGAAAAGTGGAAAGCCACGGTGTTACGTTATAAAATTCTAAATGCCTTTGATAAGAAGAAATTCGTTTATCTTTATCATTTTTAAAAATTTTGTTTAAGGCTGGTAGCATGGAAAATCCATAACCGAGATTGGATTGTCGTTCGTAGTTCCATGACCATTCCATCGTGAACGAGCGCCAGAAAACTTTCATTAAGTCTTTTTTTGTTAATACGTCAGAACTCTTCATCTTCA
>P_676
TTACATATTCAGCAGAAGTAATGGCCGAAAAGACCGAAGTATAGCTCTAATCGGGTTTCTGGGGTTTCAGGAGTTACCTATTGCGTGGGACGAGGACATTCCGTTTAATGGTAGCAATAATCTAGTTGAATACAATGGTACGTTTTACAAGCCATTAACTTATGTTGAACCGCCCCAAGTTGTGTCTTACAATTCAGGCCTTACTTATGAGCTAGGTACACCACTTACGGAACAACAATTTCTAAACAGTTCTTCAATGTGATAACAGATCAACCAACAACGATTACTACAAATTTTGATAAGGTGCTAAAAGATGTGAATTCTGTAGGCTTTTACCCTGTCACTATCAAAGCTTCTAACATAGAAGGAAATACGGAGTTCACTACTTCAGGCATTGATTAAGTATAAGCCACCAGTTATAACCGCAGATGCAGAATACACCTATTTAGTAGGAGATAAAGTGAATGCTACTCAATTTCGAGCAGATGTAAATGCAACTTTGACAGGTGAAGGAACACTAAGAGATGACTTTATATATAAAGTAAGACTTAATACGGCGGGAGATTATGTTGTAACTCTTTCTTCACCTAAAAGTGGCTACTATAAGCAAGATGCAATACCTGTTACAGTCATTGTTCACGTAAAAGAACTTTTGGAATTGCAAATCCCAGATGAATTTCGAATGGATATAGATGCAAATGCAGATTCCGTACCAATTTCAGATAAGAAACAAACACTTACATGCTATGGTTCGTCTGGAAAGGCTGAGTTAGAGGTGATCGATAGACGAACTGTGCGGCAAGGCTGGACGATAACGGGTGCGATGACGCCATTTACCAATAGCGGCGGCGATATACTACAAACTTCGCTAAAATATCAAAGC
>P_677
AATAAAATCTATTATGATGAATTTAAAATTGCCAATTCCCTAGAAGATTTTCTTGCAAAAATATCAGAAAATGATTTGTATTATATGGATTTAATTGATTAAACTAAGAAGAAAATATTTTTTAGAAATGGTTACAATTCGAAGACGTCATCTCAGTTGAAATGAATAGACCTTCTTAGTAAACAGTGTACCCCATAGGGTGAGTTTCTCCTGTGGGGTATACTTGCTGGGGTTTTAAGAGGGTGGAGGCATGTTCAATTAGGAAACGGGTTTTGCAATCGGGTGAATGGAATATAAAGGAACATTTATAAAGCTATGAATAAGCTAATAATTTGTATAGGTACAGTATTTTCTATCTTAATATTTTTTCAATTTTTCATAATGCTAAGGTTTGTTATTCTGTTTTTACGAACTTCTTTAATAGAATAGTCAATTAGTTTATTAAGCCTTTTTTGCATACATATTCAGCTGGTTCACGGTAATAATCATTTGTTCTAACATATACTTGAATGTTTCTATCTAAATGGAAGTGCTCACTTGCGGTAGGAGAGGCAGTATCTTCGGAACAAAGTGCTACCGGAGCCGCCGCGATAGCCGCGAAGAAAAAGCTGAAAGATGTTATGCGAAACATGGATAATTTGAATGTGAAGGGCGGCGGGAAAGCTGGTATAATTGAGGAAACTCGTAAGCATTTCTCGCCCAAAAAGTAACCTTAGAAAATGGAGAAATTGCTTATAAGCAAAAGACGGTGCATTAGTCCCCGTTCACCAGAATACTTAGATAAAGAAGGCAATATCAAGTGGCCAGAAGCGGATGGATTTGTGGTAGATAAGGCTGGAAAACCTTCTTACGGTAAATGCTGATTTGAAAGCAGGTCAGATTATTGATCGATATGGAAACTCATTTGGTAAATTTACTAGCCCTGTAGAAGATGGGAACATTTTAGCTTATGATACAAGAGGATTACCTTATCCTGAAAGTGCTAAAACGTATCA
>P_678
TTTTTGCGCCATTCTTTCTGGTTTTACAGATTTAGCTAAGACGATAATATCTTGCTCTACTAGCCAACGCAAAATTACTTGAGCGGCCGATTTTCCATATTTCGCACCAATTTTCGTTAAAACTGGGTTATTAAAAATATCATTTTTCCCTTCCGCAAACGGTGCCCATGCTTCTATTGTAACCCCTTCTTTTCTTAAAACAGCTAGATTCGCTGCCTGTTGTTGGAAAGGATTAACTTCAATTTGGTTGACTTGCGGAGTTACTTCATTGAACGCAGCTAGGTCAATTTCGCCGGGATTGGGCTAAAATTCGATACGCCAATTGCTCTAATTTTTCCTGATGCTTGTAATTCCTCCATCGCTATCCATGCCCCGTATACATCGTTGAAAGGTTGATGAATTAGCAGCAAATCAATGTAATCCAACCCTAAACGTTTTAACGACCGGTCAAATGAGCTCATAACACCTTTATAACTTACATTTTCCACCCATATTTTTGTCGTAATGAATAGTTCTTTGCGATCGACGCCGGATGCCGCAATTCCGCGACCTACAGCTTCTTCATTCATATAACTTTGCGCCGTATCAATGTGACGATAGCCCGTTTTAATCGCATCTTTTACTGCTTGTTCCGCTTCAGCAGCATCTGTAATTTGATATGTCCCAAATCCTAAAATAGGTACTTCTACACCATTGTTTAATTTCACTGTTTTCATTTGAAAATCCTCCTCTTATCTTTAAAATTTGTCCCGTTTCCATAATTTTTCTACATTATCTGCATTTAATTCGCCAGCTTTAAACTGCGCAATGTGACTATCGTACGAATCGATTTTGTACACGAGTAGTTCTCTGACCTCTAGTATATTCGGCTAATTTTT
>P_679
AGTGAATTTACCATCTTTGTAAGTGATTTTTGTTACACTTGCATTTTTGATACCTTCTGCAGGCAGTTTGTATCCTGGTTCGATAGTATCAAGAAGCGCACCGATGCTTAGTCCGTGGGAAACTAGTAATACATTGCTATCGCCATTTTTGCTTTCTTTTTTAGCAACATCTGTTAAACCTTCTTTTAGACGAGCTTGGATAGTTGCATAGTCTTCAGCAGGCCAGTTTTCGCCTTCTTTCACACGAGTTTTATCAAGAGCTGCTAA
>P_680
TTTCTTCTAAGGTGTAGACCTAAGAATAATAGTACTAATCCACCACAATCGCAACATACCATTGCATATAGCCATTTCCAGGTAATTTTTCGTTTTACTTGGTTTATTGGTGAGAATGTGTATCTTTTGGTGTATTTTTTGGTGTATCTTTTGGTGTCGTTTTTGTTACTTTATATTTGTTAAGTCCATACCTTTTACTTTTACACTATAGCCAGATACTTGTTTTTCAGATACAGTGTAGCTGTATTTTTCACCTGTTTTGTCTTTCTCTGGAAGGTTGGTAGAGTTCTATTTCCAATTCGATTTTGCTGTTACTTCTGATTGGTGTTTTGGTATGCTTTACCGTTTTGTAAAAGTTGAACTTGGATGGGATGGGGACGTGTTTGGTGTTGTTGCCACCACAGTTTTATGCCTTCGCTGTAGTTACATTTTTCTCCATCGGTTACTTTTGTATTGGTTAAGTTCATTCCATCTGTGGTTGTTTTGTAGCCTGGAACTGCTATTTCAGTAACAGTAACGATAATCATTGTAGCATAGCCTTTAGGTAAATCTTTGAAGCTATATTTCCAGTCGTTCTCTTTTCGCATTTGCTTTGGCTGGATAGGCCCCGGGTCAGTTTGTCCATTTTGTAAAAGTTTGTTCTTCGATATAGTGTTGGACGGTCTTTGGCTGTGTCGATTTTTCATGTTTTTTCACCAGAGACAGTGGTTTTTGGT
>P_681
GCTGGTCAGGAAATTTAGCAGGATGAATACTCCACCATTTGTGTTCTCCACCATAAGAGTTTTGGATGTTGTGATGAGCATCAATAAAGTTGTTCCTTTTTTTTCCTTAAAACTTTTCCGGTTTTCTCTGAAATCACATCCTCTGTATAAGTTGGCCATATTTGATCAGTTTGCTTTTCCCATTCATCAATTAATGGACTTCTTAATTTTATTAAACTCCCGTCTATATCTCTTAGTTTCTGGAAGGAGTCATCTTTTATTGTCCGTACTTCTTAATGCATTTTTTAATTCTTCCATTTGTTTTTTTGGGTATTTTTCTATTTGTCTGCGTTTCAACATCACGAACATATTTTCTGATTAGTTCTCCATCAATCTTACTTTCAGCCCCACTGGCTCCCTTAATTATATCATCTTTCCCGCCGCCCTTCACAGCTCAAATTATCCATTCTCCGCATCATCTGTTGTAGCTTTTTCTTCGAGGCGGCTCCAGCGGCGCTTACTTCCCGATACTGCTCCTCCTCCCGCAAAGGCGAGTTGCTCTCTCGGTGGAAGTGTGAAGGTTTCTTTGGTTTTGTTTTGGATGGTTTTGGCCATCGTGCCGATATCGTCGAGGTCTTTGGTGAGTTTCTTTTGGACCACTTCGCTGACTTTTTTCGCATTGGCTAACCGGAAAATCATCGCTTGTTTTCCTGCTTGAATGCCATTGTCGATGGTTCCTTTTGCCGACGTTCTTGCTACCTGCTGAAGCGTTATTGGAAC
>P_682
TAGCTGTTTCACTTGTTAATGCGAGTACATCTCCATTTGCCATAATAAAGCTATTTTCTTCTGGAACACCACATTCTTCAGCAGACTCTGCATGGATTTTTTGCATTCTGAATTCACCATGAATTGGCATAAAGAATTTAGGTTTCATCAAACGAAGCATTAGTTTTTGTTCTTGTTGACCACCGTGACCAGAAGTATGGATATTATTTACTTACCATGGATAACTTCTGCACCAGCTTGATATAGTAAATTGATTGTGCGGTTTACACTCGTTGTATTACCAGGGATTGGGGAAGACGAGAAGACTACCGTGTCACCTGGTTGAATTTGGATTTGGCGGTGCGTACCATTAGCAATTCTAGAAAGAGCAGCCATTGGTTCACCTTA
>P_683
TTAGAGAAGTAGGTTTTCAACTATCTTATGCAGTATCGTTTGGAATTATTTTATCGTCAAGACAAATAGTAACCAGACAGCAGAACGCATTTACTAAGTCACTTGCTATTTCCTTCATTTCAACCATCATGTCTTCAGCTGTCATGATGTATCATTTTTACTCATTTTCATGGGTAGGAATATATTTTTTAATTTAATTTATGTGCCCATTTTTACGATGATTATTTTGCCAGGTTGTCTAACTGTGTTTGTGCTGTCTTTTTTTTCAACAGAAATATTTCATTTTCCTGAAGCAATGCTTACATTCTTTATACAATTGGTAGAAAAATTAACCTACATTTTTTCGCCAAGATTCCGCATCAGACTATTGTAACAGGGAGGCCAAACACCGTTATATTAGTGCTAACCATTATAACTATCATCATCGTCTTCAGCCAGTGGCAAAAGAAAAAGTTTCCTTTAGGGATATTCATTTGTTTTTGTTTATTATGTTATTTAGCTAGTTTTAATTTTAGTGGAAAAGTTAGTTTTATCGATGTGGGGCAAGGGGATGACATTTCCAATTCAACTACCATACAATCAAGGGAATTATTTAATAGATACTGGAGGCCAACTTCCATTTGAAAAAGAAGCATGGGCTAAGAAAAGAAAACCATTTACAATAGGCGGAAGTACACTTAGCCCAGTGTTAAAATCAAAAGGAATTAATAGCTTAGATAAAGTA
>P_684
TAACACCAGGCGCCGCAAGCCGAATATAAGCTGTCGTACATGGCACCATACCACCAATCGCAATCCCGAATAAAAAGCGGAAGAAGATGAACACCCAAAGATTCGTCGCGAATGCCTGTGGAATAACAAAAACAGCCGCCATAATCAACAATATATTTAGTATTTTCTCATACCCATATTTGTCTCCGAGCTGTCCCCATTTGCGCGTCATCACCAAGTTCCCGAATCCCGTCGCAGAAAACGCCAGCCCGGACAAGAAAGCAATATTGTCTGATTGCGTCATATC
>P_685
TCATATTATTTATTCACTGCTTGCGCTGCTGTAATTAACGTTAAGTTATAAACGTCATCTGTATTACAACCACGAGATAAATCATTAACTGGTGCATTTAAGCCTTGTAAAATTGGGCCAACTGCTTCAAAGTTACCTAAACGTTGCGCAATTTTGTAACCAATGTTTCCTGCTTCTAGGCTTGGGAAGATAAATACATTTGCGTCCCCTTTAATAACGGATCCTGGCGCTTTTTTCTCAGCAACCGTTGGAACAAATGCTGCGTCAAATTGGAATTCACCATCAAGCGTTAATTCAGGTGTTTTTTCTTTTGCAAGAGCAGTTGCTTCTACGACTTTTTCCGTTTCATCGGATTTTGCAGAACCTTTTGTAGAGAAACTTAACATTGCAACACGC
>P_686
TGAAGGGGCAGCTTTGAACCAACCATATGAATTAAAGGAGCAAACTATGTCTAAAAAATTAATCGTACTAGATCTTTTGATGGAACAACACTTAGAGATGATTTAACTATCTCCTCCCATACAAAAAAAACTTTAGAAAAAGCCCGCATGGCCGGTCACGAAGTAATGATTGCAACGGGACGCCCATATCGAATAAGTGGCTCTTATTACCATGAACTCGGATTAACAACGCCGATTGTAAATTTCAACGGTGCCGTCTATCACCATCCTAGACTTACTACCTTCGCTGAGGGCTATCATCATGCCATTGATTTACAAGTTGTTCATGAGTTACTCGATTTTTCAAACGGCTTTTCATTAGATAATATCGCAGCAGAGGTGCAAGATAATGTCTTCTTAAAAGAACGAAACAACAGCGTTCCTGAAACATTCCACTTAGGCACTGAAAACATTGTCTTTGGAAACATCCGTGATGCTATTAAATCAGATGCTACTTCTTTACTGTTTTTTGGAAAAATTGACCAACTTGATTTAATTAGCAAACACTTGGATGAATCTCTTTCCGGCGTTATTTCTCACCATACATGGGGAGCATCTGCTTGGCCACCGTTCGGAAGTTCCTTCAAATTCGGTATTCATAAAGCTAT
>P_687
ATACTACTCGAGAATATACGAATATTATTGTACTGAAACTACGAAAAGAAGGAATTCTCGATGATAGTCACAAACCGTGGGTCATTAAGAAAATAGACATACTTTAAAGAACAAAACTTAATATATATTGATTTTTACGTTAAAAAAGGTGGAAAAGTTAAAATATTACCTAAAAAAAGCATAGAAAAAATGTCACAAAAAGTACTTATTTAGACATATTATGCCCAAAAAAAGTTGATTTTAATGAACAAATAGTGAAAAAGTTCTTTTTTTATGATAGTAACGTTATTTTATTTAGCTTATTCCTTCTCTAGGGTGTTTTCATTGTGTGATATTATACTTTAGAGGAGGAATTTGCAATGAACACATTAGAAAAACGACAACATGAAATTTTGACCAATCCACTTCATTTTTGTAAGAAGTCTGGAGATTTTGCTAAGCATAAGTATGAGTATTAAACTTTCTAAAAATGAACTGTTTGATGTTGATTTTGTTACAGGTATCTACTTTGTTGAAAAGGGTATTGTTTATGAAAGGAACACAAATAGATGACTATATTGGGTACGATCAATTGCTAAAACCTGGAGATGTCTGTAATTTTTCATCTTTTATGTCTTCTGATTTAAAACGCAATATTGGTGCTCAATTACTCTCGCCAAGTTCTAGCGTCATCACGGCAGTAGACAGAGATTTTTTCATTTTTATGGTAGAAAAGCATGTTAGTGTAGAAGAATTTATGCTTTATCAAGCGAAAAAAGAAATTATGATACTGCAACGTCGCTGTTTGCTTAATACGCTTAAAGTGAAAGATCGCGTAAAACACTTGATTGCTGCAATTGGTTATGAATATGGTATTTCCAATGGAGATAACATTCAAATCCCGCAAGAATTATCTACTACATTTTTATCTAAATTCATGGGTATTACAAGAGAGTATCTTAGCA
>P_688
CGTTCTACGTTTAGCGACAATTAAGTTTTGCGCTTCGTCTTCACGATCGTGTGTCCTTCGAATGTGTAAGCTTCTGAGTAACCTAGCACAACCGTTTTTTCGTTGCCGTCACCGTCATAATCGCCTTGCTCTTCGGTGTTATCTGACCCATCGTCTGACACGTTTGTAATCCATTTTGACAGCCGTTTCCATACTGGCTCGCCCGCACCATCAACAATTTCAGCTACAAAGTATTTCGTTTTCGCATTTTTAATTCTAGCCATTTTTATTTTTCCTCGCTTTCAATATATAATTTGATTTTGAAACTAGCGCTATAAATGAATGTTCCATCATCGCTCGCCGAAACGAGGTTCGGCACACTAGTTGTTTCTTTGTCTTCTAGC
>P_689
TTCCGGTTGCAATAATGGATCCCTTTGCCTCAAATAACATAATGAGCGGCATTTGAAGAACTGATTTAGCCAGTAAACCGAGTAATAAACCAAGTACGGTAAATCGTTGTTCATCAATCCCTTGAAGGATTGCAGCAGATACGCTAAATAAGGAAAATAAAATAGCGATTGGCGCAAAAAGTTGTAGTAATGCTGTACCGTTATCACTTGGCGAGAAAAACACCGTAAATAGCGGTCTTGCTAGCATCGCAATCCCAAAACAAGCTGGAATTGTTAAAAATAATAAAATTTGAAAAACATCATTAAGTTGACGCTTCACTTGCGCATATTCTTTTCTCACATAAGCTCCCGTCACTAG
>P_690
TTCTTGAGTGTTTTCCTGTTCCTATTATCTTTTAAATCAGCTAGGCGATCAATTTCTTCTTCTGTTGTCTCGCTGTTTTCGTCATCTGTAAAATCGCCACTATTCAGCGAACTAAATTCTTCAGATGTTCATATCACCTCTCCCGTTCAACTCTTCTTCTGCTTGGCATTAGTGGAAAATCAGAGAAATTTTGGCTAT
>P_691
TGGTGATGCGTTTTCTTGATATTTTCATGTCGATTCCGTCATTTTTCCTACTAATGATTTTAAATGCATACTTAAAACCGGGAATTTCGAACATTATTATCATTATCGGATTGCTTTCTTGGATGGAAGTGGCGCGGATAGTTCGAGCGGAGACGTTAACATTAAAAGAACGTGAATTCATTTTATACTCCAAGTCATAAGGTGGCGGATTTTTCCACATCATGTTCAAGCACATTATTCCAAATGCGATGCCATCCATCGTCATTAGCTTCATTAAACGTCGCTACAGCCATTTTAACCGAGTCAGCACTAAGTTTCCTTGGCTTAGGCGTTCAACAGCCTAACGCTTCGTGGGGCAGCATGCTGAACAATGCGCAAGGTTACGTCGGCGAAGCAACATACTTGGCGCTTTTCCCTGGATTACTAATTTTAATGACCATCCTTTCATTCAACGTCCTTGGCGATGTACTGAGAAAAGGGTTATCACGTAGATATTCTAGATGTTAAAACACTTTGGATTTTTTCAGTCAAAGTGTTTTTTGTTTTTTAAAGAAAAGGTACTTAAAATAGAAACGTAAAAAACGTGTTTTAGCCAATTT
>P_692
TGCAAAATCACTCTCTAAACGAGGCAAAACAACTTGTGTTTCCGGATCACCAAAGCGTGCGTTAAACTCAATTACTTTTGGGCCTTCTGCGGTTAAGATAAGCCCAGCATAGAGAATTCCGCGGAAATAACGACCTTCTTTTACCATTCCTTTTGCAGCTGGAAGAAGAATTTTTTCCGACAGCTTCGTCTACTACTGTTTCAGAAATATGTGGTACCGGAGAATAAGCTCCCATTCCGCCAGTATTTGGTCCTTTATCGCCTTCATAAGCGCGTTTATGATCTTGCGCGATAGCCATTGGATAAACTTCTTCCCCATTTACAAACGCCATCAATGAAAACTCTTCTCCCGCTAAAAAGTCCTCGATAACGACCTTGAGAGAA
>P_693
AAAACGTTCGGAAATTGCACCATTTTTTATTCGTAATAGGTGATTTCGTATTGCTCGATTAATTAGCCGTAAGGATCTGGAATATCTGTTTTATCTTCGGAAATTCGTTGAATTTTATCGCTCGCTTTTGGAAAAAGGCTTTTTAGTTCCGCTTGATGATTTTGAGTCATTACGTACAGTTCGTCTGCCCAATCTATATCTGCTTTAACTTTTTT
>P_694
TCCTATTTGGTGGTATTCACGAAATTTACTTCCCATTCGTTTTAATGAATCCAATTCTTATTTTACCGCTAATTCTTGGTGGTATGACAGGAACATTTATTTTAACAATGACAAATGCGGGACTTGTTGGTGTGGCTTCTCCTGGTAGTATTATTACAATCATGATGATGGCAGCACCCGGCGATCACATTAAGATCCTTATTGCGGTGCTATGTGCGGCACTTGTTACATTCATTACTGCCATTCCATTTATTAAACACA
>P_695
ACATGTAGCAATTTTACAGAAGCACAGGCGGCAGAAGGAGACGTCGATTTATCCCGTTCAAGCTCATATTCCCGCCAATCAAATAGATAAAAGACAAACTTATTTTGACCTAAAAATGCAGCCGAAACAAAAACAAACAGTAAACATTGATGTAATGAATAGTTCAAATGAAGAAATTCAAGTGGAAGCAGCAATCAACTACGCATCCACCAATCGAACTGGTGTCATTGATTACACCAAAAATGATCTTACGAAAAAAGATAAAAGTTTAGAATATCCACTTCCAGAACTAGCTAAAATTCCAGACGACCAAAAACTCCTAACGATACCAGTAGATGGCAAAAAGACCGTCCAAGTGATGATTGAAATGCCTGCTGAATCGATTGATGGCGTTGTATTGGGCGCAGTAGAATTTAAAAAGAAAA
>P_696
TACCATACAAAAAAACCTAACTTCTGTAAAAGAATTAGGTTCAATATATCTAAAAGCCTAGGGAGCTTTTTTAGCAAATGTATTACCAGTTGTAGCGGTCTTCATTGTCGCGGCTCGAGCGTTTTGGAGAATTACCCCACATACGATAAAGCAGATATCCAATACCACCTAGTATAAGTACTGGGAATAAGAAGTGAAGCGTGATTCCAACGATATCAAGTACGATATTAAGTGCGATAAATCCTAAAATAACTGTAAAAAATATTTTCCAAAAACTATTCATGATTTTTTCCTCTTTTCTAATTTTATTTACTACTTGCAAGTGGAACACTGTTTATTTCCTTGGCTTGGACGAGTAATTCATTGTCTTGAACGACGATTTTGTACTGTTTATTCTTTTTAAGTTGTGTTGTTGACATGAAGTTAACTTTGTGACTGTTTCCTTGATTATCTAAACACGATTCCCGGAATGAGTACCCTTTAAATTTTGACTTGGTAACTTCTTTTCCATCGTTTTTGATTGTAACGTAATATGTATTTGCTGCCGATCCAATTGGTGCTGAAAATTCAATTACAACCATTGTTAATACAAAAATTGCAGCCAGTAAACCGAAAAGTCCCTTTTTCATTGTTTTTACCGTCCTTTTTTGTTGATAGGTTTATTATAGAGGAGATCAAAAAAGGAACGAACGGCTCTAGGCTGAAAATTGGTACATCCTAAGTCTTATTTTCTTTCGGGTATAAAAATAGAGCCTAGTTTGGTTAACTAGACTCTTTTAAATTAATTTTTTTCAATCCATTTGTAGTTTTCTGAACCGATT
>P_697
TATGTAAGTGTGCGCATGAATAATGAGCACATTATTATGACACCTACACTCATGAGTCAAGCAAAACTTTGCGATCTTTCCCCATATGAAATCCTTGTAGTGGATAATAACAATGAAGTCGTAGAAGGCGATGGGAGAGTTACTAGAGAAATTAACTTACACCGCGCTTGTTACGTAGAAAATCCAAAAATTGGCTGTGTACTCCATGCTCATCCAAAAGAATCGATGCTATTTGCCACACTTGGAATGGAATTACCGAATTTAACAGAAGCAACGCAAAAAATTGGCCAAATTCCAACACTTGAATTTGCGCCAGCGACTAGTCCAGAACTTGCGGAAATCGTTCGTAAACACGTTATCGAACTAGGAGATAAAGCTGTTCCTAGTGCAAGTTTATTAAATAAACACGGTATTGTCGTATTAGATACATCACTTCATAAAGCATACGACATGCTAGAGCGTATTGAATACAATGCCTATATTGCAGAAAAAGCGTTAATATTGATGCGTTAGGTATAAAAAAATTAGCTCATGACCGCGAATTAAATTATAATTTGGAGGAGTGACT
>P_698
TTTATGCCAGCTCCAGGTGAAATTAAATTTTATCTTCCTCCAGGTGGCTTAGGTGTTCGAATTGACTCAGCAGCATATCCAAACTACAAAATCCCACCATACTATGATTCGATGATTGCCAAAGTAATCTGTTATGCGGAAACACGGGAAGAAGTGATTCAAAAAATGAAACGTGCGTTGTCCGAATTTGCCATTGATGGCATTCCTTCAACGATTCCGTTCCATTTACGTG
>P_699
AAATAAATTCACTAACCGTCATCTCTTGCATATCAGAATCGGTTTCTCATGGACGTCCATAAATTCCCAAATTCAATTTAATGCAATTTTAGATGCAATTATTTCAAAAGATCCGGACGCACGTGTCGCTTGTGAGACTACTGTGACAACGGGTTTAGTATTAAGTAGCAGGTAGATATTACCTCTGTTTATGTGGATATTCCTAAAATCGTGCGTGATACAATTAAAGAAATCGGCTATACACGTGCAAAATATGGTTTCGATGCAGAAACGTGTGGTTTAACAGCGATTGATGAACAATCCCCAGATATTGCGCAAGGAGTCGACGAAGCACTAGATCAAGAAGTGGTAAGGAAATCGATGCGGCTATTGAAGCAATCGGAGCGGGAGACCAAGGATTAATGCATTGCAACAGATGAAACAGAAGAATTAATGCCACTGCCAATCTTT
>P_700
TTCTTGTAATTCTGTTTCACTCCAATCTTCTTTTGCTTTAAAACATTTTGGGCGTGAAGTATTGAAATAGCTATTATGTTTAAATCCAGAGATAGTATTCAATAAGCTAAGGCGGACAAACGTATCTGTGTCTGTAAATAAATCAGCAAGAACATCATTTTTTTGATAACCCTTTTTTTCATAGAACGTTTCTGCTTCTTGCAATAAATTTCTTAATGCTTCTTCAATTGTTCCGTAAATTAAATCATCAATAGTAATATTTCAATCTCACTAATTATTTTTAATCTATCAGCGCTGAGATCAATACCTTTCTCCCACCTAGAAACAATGCTTTTGTCAGCTCCTGGAGTAAATAAAGCACCAAATTCACCTTGATTCAACCCTTTTGTTAGTCGTATGCTTTTAATTTTTAAACCTAGTTTTTTCTTATCAATCTCGATAGACCTCATTGATTAATCACCTACCTTATTTGCAAGTTGCGTAAAGTTACTTGACATCAGTATATCTCATAGTGTAATATTTAGTCAACGAGTTACGCAAAGTTACACGTTTATTTTTTAAGATTCGGTTACGTAAAGTTACTTGATATAGAAAGAGGTGAAAATTAATTCAAGTATGTCTATCAGAAGAACACAGCAAAGATTTAAAGCAATATATTTACACGATTGCTAAAGAGATACTGAGGAGGCTAAAAGAAATGCTAATTTAGACCAACCATTGCTTAAACAAAAGTATATAACTGAGTATCTAGGCATCCTTGTCAATTCTTTAAAGAAATTGGAGTTTGAAGGACTTCTTAGTGTAACTCTAGACGGTTTAAAACTTTATTCAAAAGATGAAACTGTTCAGTGGGTTCTAGGGCATCAAAAATAAAATATATATGGGCACATAATTTTAGGAAGTTTATAGATATTTAAGCTAAGACTTTATGAGCGCTTTACTTAGTTTT
>P_701
GTCATCTTATGCTGTTTACCTGGCCAGAACGCCCATTTTCCAAGGAGCACAGTAATTGATGGAACTAGGAACGGGCGGACGAGATAGAGGTATCGAGTAGGACACCAATTGCCGTAATTAAGCCAAATTGTACTAAGAGCTGAATTGGCAGTGTAGTTAGGACTCCGAAAGTTCCTGCTAAAATTAAACCAGCAGACGTGATAACCCCGCCAGTTTGGCCAACACCTTCTGTAATCGCTTTTCTAAGTGGCATTTTCTTGCTGTTTTCCAAATACTAGAAATCATAAAGATATTGTAATCTTCCCCGAGTGCGACGATGAAAACAAAGGCATAGAGAGGAATTAAGCCAGAAATCGCCTCTACTCCCATCGCGTAATGAATGATGACCCAACCAAGGCCGAGCGCTCCAACGAAGGACAAGAGAACTGTAGCGACTAAGTAAAGCATTGCTGTAATCAAGCACAGAT
>P_702
AATCCGTCTTTTTGCTCATAATCCGTCATGTAAACTACTTCAACAGCGATCTGAAAGCCTGAAAATTCATGGTTCCATTCGCGTAAA
>P_703
GCTTAAAATTGATAACGGGGATGAAGCAGAAGATGATTACTTGGAAATTTCCCCGCTAGCGAATAATTTGCTTAAGGTGAATTTGCGACCACGCAATATCGAAAACAGTCCATCTACACCTATGATTGATCCAAATGCAACTTTCACAGCGATTGGTGCGACCATTGACTTGGAATCAGATCCGATGATAATTTCAACAGATGAATGTACGCTAGAAATTGCTAAAGAGCCAGCACGAATGACTTTTAAAGATAAAAATGGGAAAACGTTATTGTCTGAATCAGCGGACGGCGGGATTTTTGATGGCGGTGTTAGATTTAAGCGCGGCGCTTCTGACCATGTTTATGGTGCCTATGGAATTAGTTTTAGTGACGGAGACCTGGGCATGGAACAGAGAGA
>P_704
TCTCCTGGGCCAATTCCGATTACATAAATCATTTTGCCACCTCACTATTTTTAGTTAATTTCCCTGCTGCGAAAGTCACGCCATTTTCAGCAAATCGGCTTGTAACAACGTTTCCGTTACTACCAATGTCTGCTGACGATAGGGCGACATTTCCTGCTTGAACAGTTTTTTGAACAAAAGCGGATGTTGGATATTTTCCAGCAACTGTTTGTAATTCTTCTGCTGGATCGACAATAAATGGGACACGCCATTTCTCCGCTAAATGAAGAATTGCCGGTTACTTGC
>P_705
CTAAATTCGTGTGTAGTTTGCTGAGAAGTTGCTCAATTGACTCTTTTACCCAAAGCATACATCTACCTCCTACGCACCTACTCCCAAAAGCAAGTACTTACTTTATTTTATTGCAAAAAAATATTAATTTAAATATATCCGATTTCTTAGTGTAATTGTATAATATATCACGTTTATTTGCAAGTATTTTGTTTTTATTCACAAATCCTTATTATTTTGAGACATGACTTCGCAGTAGATTAGGCTTATACTAAAGCTATTAATTGTATAGGAGATGATGAGATGTCTTTTGCAGTTCCATACTTAGTTTTTAACGGAGAAGGTCAAGATGCGCTAACATTTTATGCGGATGTGTTTCAGGCTGAGATTACAAGCGTTCAGCGTTTTAAAGAGATGAACAATTTTGATGGCAATGCCGTTTTTGGTGAGCGATTGATGCATAGTCGTTTAGCAAAAAATGGGGAAGAATTTATTTATATTACCGATGCGCCTTATGATGGTTTTACAATTGGCAACCGGGTGACGATCTTGATCAATTTTGAAGCAGAGGATGATATTAAGTACGCCTATGAAGTTTTGAGTGCTACGGGCAAAGTGGAGATGGAGTTGCAAGTGGCGTTCTGGGGTTCGACCTATGCGCAGGTGACGGACCAGTTTGGGGTGTTTTGGCAGCTTAATTTTGGGTGGATTTTTAGAAAACCAGTTACGCCAGGAGTTTGGTGGGTAACTGGTTTTTGGTTTTTTAGAACAAGAAAATAACTATGGAGGCTATAAATATGCTGTGGGTCTTGATTACCTCTAAATATTGAGCACTCTCAGCTACTAAACTAAAATCTTA
>P_706
CTGACTAATAGAGAAATAGATATTCGACTGGATGCTGCATTTTCAGGTGAGTTAAAGATGCTTTACATTGCTCCAGAACGCATTGAAACGCCAGGTTTTCAGCGTTTAATTGAGCAGGTACCTATTTCATTATTTGCGATAGATGAGGCGCACTGTATTTCGCAGTGGGGTCATGATTTTCGTCCTAGCTACCTGACGCTGTGCGATAGTTTGGATAAAATGACCAGACGTCCGCTCGTTATCGCGCTTACTGCGACAGCGACGCAGGCTGTTTCAGACGATATTTGCCGATTGCTAAAAATAGGAGCAGATTCAGTCGTTAAAACTGGATTTTCCAGAGATAATTTGGCTTTTCAAGTAGTGAAAGGGCAAGATAAAGATAAGTATTTGATTGATTATTTAACAAAAAATGTAACGGAATCCGGAATTATTTATGCTTCGACTCGGAAAGAAGTAGAGCGGCTGCACACTTTCTTGCTAAAAAAAGGTGTTGAATCTGGTATGTATCATGGCGGAATGACCGATTTAGCACGGAAAGACTGGCAAGAGAAGTTTCTATATGATGATATTCGAGTGATTGTGGCGACGAACGCGTTTGGAATGGGAATTAATAAATCTAATGTGCGTTTTGTTATTCATTATAATATTCCGCGCAATATTGAAGCGTACTATCAAGAGGCGGGTCGTGCTGGGCGAGACGGGGTTCCAAGTGATTGTATCTTGTTGTTTTCCCCGCAAGATAGCCGCATCCAGCAGTTTTTAATTGAACAATCCGAAATGGACGATGAGCGCAAACAAAATGAATTCGCCAAGCTACGCCAAATGACAGGGTATGGTTATACGGAAATTTGTTTACAGAAATACATCGTGCAGTATTTTGGAGACGACGAGGAAAACCAGAATGTAGTAATTGCTTAGATACAAGGGAAGCCACGGACGTTACAATTTTAGCGCAACAAGTTTTTTCTTAACCAATA
>P_707
TTGAAAGTGAAGAAAAGAAAAAAAGACAGAAATTCAGCAACAAGTACGAAAAATGAGTGATTATCTACAAATTTCTCACCTGCTTTATTCTTCCGTTCAGAAATTATCTGGTGGCGAGAAACAACGTGTTGCGATGGCTCGGGCAATGATTACGGAGCCAAAATTACTTTTACTGGATGAACCTTTCAATGGTTTAGATGAAGAAACGCGTTTGATTTGTATGAAATTAGTTGGTCAAATGGCCAAAGACTTCCATATCCCCGTTATTTTTGTCACGCATTATGCCTCGGAAGCAGAAATGATGACCGAAGAAATTTTAGTTATGCGAGAGGGACGCCTTGAAAAACGAAAAAGTTAATGTCGGCATTGTCTTAGCCGGTGGTCGCTCAAGCCGTTTTGGGGAACCAAAAGCGTTTTTTCAGGATGAGGCAACTGGAAAAACGTGGGTCGAGCTAACGGTTAGTAAGTTGCTGCCGCTTTGCGATATGGTATTTGTATCGGCAAATCATGAAAATCATTCAAAACTCGTGGCTCTTTTTGTTGCAGAACCAAGCATTGAAATCATTCCAGATCAAACCGCATTCAGTGAATTTGGACCGCTTGGAGGAATTTATGCGGTGATGGTAGAAGCAAATGCTTATCAGAAAGA
>P_708
TATTAAAGCTATGGGTGAAGGGAAAACGGATAAATTATTTTACTCTGCAAAAACAATCACGCGACAAGTTGCCGAAGATGCACTAGATGAGATGCGTCGTAAAGGACTGGCTGCAAGGAGTGTTACAATAACTGCGAAGGATAAGATATGTTTTTTAGACGAGCGGAAATGTGAACCAGATCATTGCCAATTTGCGCGTGGTTATTATGATCGTTTGAACGAAGCGTTGTTTGATATGTTGCAATCCGAAGAAGCGATTACCCGTCAAGTTGTTGAGGGTTATGCCCGAAAATACACTTTGTCCATTTGAATTATCGCTGGATGTGGCTCTTTTTTGTGATGTAATAGTTTGTGATTATAATTATTTATTCGACCCAGTAGTTTACTTAAAAAG
>P_709
TCAATACGTGGTTCCATCGGTTCCTTTTTTAATACATATTTCGGGATACTCGTGTTTTCTTCCTCAGATCCAAAGAGTGGGATTCGATAACTTTCCTGTTTTCGCTTGTCGTCTTCACTATAAAGCATCTTTTTCCTCCTTTAAAATAACTGATCACCTTCTCTCACCAATACC
>P_710
AAAGTCAATTTCGTGTTGTCCTGGTGCCACTTCATGGTGAGACGCTTCGATTTCAAAGCCCATTTCTTCTAATTCAAGCACAATATCGCGACGACAGTTTTCACCTAAGTCGGTTGGTGCTAAATCGAAGTAACCACCACTATCATTTAGTTCAAGTGTCGGACGACGATTTTCATCTAATTTGAATAGGAAAAATTCTGGCTCAGGTCCTAAGTTGAACTCTGTGAAACCTAGTTCTTCCATTTCTTTAAGTACACGTTTTAAGTTAGCACGTGGGTCTCCAGCAAAAGGAGTCATGTCAGGATTATAAATATCACAAATCATTCTTGCAACTTTTCCTTTTTCTGTCCAAGGGAACACAACCCAAGTGTCTAAGTCTGGGAATAAATACATATCAGACTCTTCAATTCGTACAAAGCCTTCAATGGAGGAACCATCAAACATGATTTTGTTATCTAGTGCTTTCTTTAGTTGGCTAACAGGAATTTCCACATTCTTAATAATCCCGAGGATATCCGTGAACTGTAAACGAATAAATTTTACATTTTGTTCATCTGCGAAGCGGAAAATGTCTTCTTTTGTATATTTTGCCATAATCTAAATTCCTCCTAAATAATCTAATTATATTAACTTCTAAATAAAGTAAATACCTCTTCTTGTCTTTTTAAAACCTTGGTAATTGTTGTTTCCCTGTCGCATCTTGCTTTACAAGCGCGCGCGCGCGCGCACCGCGACCAGCTTGTTGCATTTCTTTTCTAAGTATTTTGCGCACATCATCGTCTGTCAAAGGTTCTTTAGATTCTTTTTGCTGCATTTGATACATTTTCTTAATTCCCGCAATATTCAGACCATCATTCAAATAATCTTTTATCTCTAGCAAAACATCAATGTC
>P_711
AAATCTAAGCCTCTATCAATACATGCTCTAAATTTTTTACTGATAAGGCAATGTTATCACATACTTCTTGATAACTCGCCCATTTTTTTGGTAACGCTATTTCTTGTTCCGGATCATCAATGTCCCAATAAATAATTTTTTCTTGTATGTTAGCTGGAAATTTTGGTGCAGTTTCATGTGCAGAATCATAAATTGTTACAATGAGATCAGCATCTGCCAGTAGTTCTGAGCTAGGGGAATAAGACAAACTTTCAGGTGGCTCGATTGCAAACTCATTCAACGCTTCTGCAATAAACGGTGTTGATTTAGATTTATGCCAAGAACCGCTAATGAATTTGACATTGCTAAGTGAAAGTCTTTTCGCCCAAGCTTCAGCAATGGCACTTCGAATATGCGTTTGTGATAAAAAGTAGATCAGCTTTTGCGTCATATTCCAATTCCTTTCCGGCGTATTAATGTACCA
>P_712
GCTTTCTCAATCTTGGGTCGCTTTTTTTCATTTCATCGGTAATTGGATCATTGGGAGCAAAGAAAACCTTCGCACCGCTTTTATCTGCGGCAACGACCTTTTGATCAATTCCGCCGATTCTACCAACAGTTCCGTCAGGGTCAATCGTACCAGTTCAGCAATCCCCATCTGTAAGATCATTTTGGAAACGGCTGTAAATTTCTAAACTGAACATTAAACCGGCAGAAGGTCCACCGATTTTTTCTGAGTCGATTTTCACAGTTGGATCTGCGGTGATTTTTTCATCATCCACAAGCGTGATACCGATTCCTGGAGTGCCTTTTTATCAATTGCTGTTAATTTGATGTTGGCTTGCTCATTTT
>P_713
TTAATATTTTTCATAAAGCCAATATGGTTTGGAAACATAGTGTTTTGGAAGAAACGAAGAAAAACGAAGAGAAAATGAAAGTTCCAGATAATTACTTGATCAATGATATGGTTGATTGTTGGTCGTATTATCGAAATTTGGAAAACAAGTATACTTCTTTAAGTTTAGAGTTACTTGATTTTGACAAAAATTTATTTAACTATTTGATTCGAACCAAACTAGGTCCAATTTTTCAAAAGAAATTAATGGCGGAAGATTTAACAGAGGCAGTTGATGCAATTGATGCGCTTACTGTTTTTCTTGAAACGAATAATAAACGCCTTGTGAGTGA
>P_714
AATTTATGGAGAATATCGAGTATTTACCTTATTTAGAAAAAGTTGGTGAGTTATACCGATTTAATGCGGATGCTGAAGCAGGAAGTATTTATTTTTAATAGAAAAGGAGCCACCGATTTGGTTGGCTCCTTTTTTTATAGGAAATGCTTTTTACCATAACGTAATGCGAAATCTTTAAAAGCCTTGGAAGCAGGCGAAATGTAGTGGTTTTTCAAACTTGCTAGATAGATAAAACGATCGTGTTTTGGTTCGTTGATGGATAATACTTTGACATTGTAGTG
>P_715
CCTTAGCTGTAGTTGCGTAGGAATCATTAATGTTTCCGTTTAATACCTCGCTTATGGCCAGCTCTTTCCCTGTTTCATCTACATATTTTACAGTAATATAAGATGATGTCTGTATACTGTTTTTTTTATAGTGATAAATCACCGTTTGTGCTTCTGTCGTGAATTTTCCGCTAGCATTAGTTGGTACTTTTACTAGCGAATAGTCTTTTATTTCTTTTGGATTAGTTGTATATGCTTCATCGACAATTCCACTTAGTACCTCACTCGGTGCTAGCTCATTGTTGTTTTCATCCAAGTGTTTAACAGTGATATTTGCTGTTATTGGGTTGTTTTGTAATTGATACACATAGGTAACCGTTTAGGATTTTCGTTAAAAATCCCGCTAGCGTTAATAGGGCTCTTAATTAAGGTATAGCCATCTATTGTTTTAGCCACTGTTGTGTATGTTTCACCAATTTCACCAGTTAATACTTCCGTTTCACTAATTTTAGCTCCTAATTCGTCCTGGTAGTTCACCGTAACTTCTTTTGCTAAAATTGGATCTGCTTTAATCGCGCGATACACATAGGTCACTGTTTGTGCATTTTCGCTAAACTTTCCTTCTGCATTGCTCGGAGTTTCAATTAATTCGTATCTT
>P_716
TGTATTCGTCGATCGAGTTAGTTCTCTAGTTCCAGTTTTCGTACGCATGGGAATCAAAATCAACAACGTCAACCTTGGTTCTATGGTGGCACGGCGGAAGAAGTTGCTAAAAGTAGCATGACTTGGCGCTACTCAATGATTCCTTATATGTATGCTTATGAACGTCAAGCATATGACTCTGGTGTTGGTCTAGTTCAACCACTTACGTTTGATAATCCTACTGATGAAAATGTGGTTAATTTAACAGATGAGTGGATGTTTGGTGATGGATTACTTGCGGCACCTGTTTTAGAAGAAGGAGCGGGTTCTCGTGATATTTATTTACCAGCAGGAACATGGATTGACTACAACCGTGGCGACGTATACGAAGGAAATCAAACAATCAGTTATGAAGTGAATGATGACGACTGGACAGATGTGCCGATGTTTGTTAAACAAGGTGCCATTATGCCAATGCAACAACCACAAAACTATGTTGGCGAATCCGCAGTCAAAACAATTTATTTAGACACTTTTGCATCAGATAAAGAGACATCCTTTACACATTACGATGACGACGGAAAATCTTTTGATTATGAAAAAGATACCTATTTAAAACAAAAAATGACTACTTCAAAAACTGCTGATACTAGTACTTTCACGATT
>P_717
ACAGGATCAGCACTCAAAGATACCCGTAATGTATTTCCAATGCCCAAACTGAGTATGGCTCCTAAACCGGCGGCACTTTTTATTCCTCCAGCAAACTGCGTACCAGATTCTGTAATTCCAAGATGTAGAGGATAATTAAATGCGCGACTAGCTTTATCATAAGCTTCAATTGCTAAATTCACATCAGAAGCTTTCAAAGAAACAATGATATCATAAAAATCTAAATCTTCGAGAATTTTAATATGGGCAAGTGCACTTTCTACC
>P_718
GTTGTTTTGATTTGCGTTTTCGTATACAGTTCCGCAAATTCGAGATCATTAATATAATCCATGTCGGCTAATTTTTTTAAAATCTCGTCAATTGCAAAAGCTTCCATTTCTTGCTTTCTTAAATAATCGCGAATTTCTTTTTCCGAGCGAACACGGTGGGATAAGAAGTTGATGGCTTTATTTAGCCCTTTTCGAACCATATCAGCTTGCTTAATTTCTTCTATTTCGGCCTCGGTTAGAACTTTACCTTTCATA
>P_719
GAAGATGTTGATAAGAAATTCAACGAGTATAAATCACAATACGGAGATCAATTCTCTGCAGTTTTAGCTCAAAGTGGCTTAACGGAGAAATCATTCAAAAGCCAACTTAAGTACAACTTGTTAGTTCAAAAAGCTACTGAAGCCAATACTGACACTAGCGACAAAACACTTAAAAAATACTATGAAACATGGCAACCAGATATTACTGTAAGCCATATTCTTGTAGCTGATGAAAACAAAGCCAAAGAAGTTGAACAAAAACTGAAAGACGGCGCAAAATTTGCTGATTTAGCAAAAGAATACTCTACAGACACTGCTACTAAAGACAATGGTGGACAATTAGCTC
>P_720
TGATAAAATTATTTTCTTTCATTTAAGTCACAATCCCTTCTTTTTATAAAAACATCTGGCAAAAGTATGGTATGAATATGATCAGTCCAATAAAACTTGCTACAATTGCTGCTAACAGTACCGCTCCGGCAGCTACATCCTTCGCTTTTTTCGCCTCATCAATGTATTGTTCTGTCGCCACATCTACCGCTCGTTCAATCGCTGTGTTCACCATCTCTAGCGTTAACACACCAAAAATAGAAAGGATTAATAAAATCCACTCAGATTTAGTTACATGAAA
>P_721
AGCTTTAATTCGCCTTTTTCGCGTACAAGATCTGCCATGGGTGGTGCAATAATCATTAGTACGACTGCTGCTGCAAGCCAAAATCTAAAATGGCCCAGCGGAGTTTCATAATCCATTTCATGCCAAATCTCTCCTTTTATTGTCTAGGCTCAACAACCGACTTGGTAATCTTTTGAAATAATTCAAAAAATTGTTCGCTGTCCTTTTCCCTAGTATTTCGAGCCATTCATTCACGAGTAACTCTAATTGTTTTTCGCATTCTTCGTAAACATTATCCCCTTTCTGAGATAGTTAAAACTACGGCGCGTTTATCTTGTTGGTTTCGTTC
>P_722
ATGCTTTTTGGCTCATTTCTCTCTCTTTCAATATTTCATTAATTCTTAATCGAATCATATTTACACCTCTATTATGGTTTATGGGATTTCGATATTAATTTATTAATTATAACCGATAGTTTTAATTCTGCCAAGGAGTTGATATACTATATTTAGAGAGAAATACTGTATTCGGGGGAATTCAATTGAAGAGGATTTATGATACAAAAGAGAAAGTTCACAACAGAGCTTTAGAAGCTATTGGTAAAACTTTAGGTGAAATTGATGAAAATAATTTAAAAAATGTTAATAACAAATCTTATCCAGGAAATGTCATTGAACAAATTTGGTATG
>P_723
GATGCCGTTTTTCTCTGCGGATTGGATAATTTCTTTTGTTTTTGCTAATGTATTTTGGACGTGAATTTCGTCTTTTGCTCGGATATCTACGGTAAAAACGACTTTATCTGGAATAACGTTTGCGCCATTTGGATAGACGTTGAGTTTGCCCACTGTTAATACGTCCGCCGCCTTCTTGGATAGCTAGTTCTGGTAGTTGACCTAAAATTTCGACAGCTGTGATCAGCGCATCTTTTCGGTCAAGCGTTGGGGTTGTGCCTGCATGGC
>P_724
ACTACGCAAGTTATTGACAGCTCGATTATCAGTATCAAACGCTAACCATAAAAAAGAAGTCAATTGGCGTACAAAAGATCTGGTTGTCAACTTGGTTTATCACGTTACCACTAGCTGGACTTTTGGCAGCAGTGGTATACTGGATATCAGCAGCTATTTTTTATAATAAGGAGGATTTTAAATGAAAATAGAACATGTTGCATTATGGACAACTAATTTAGAACAAATGAAGCAATTTTACGTCACTTATTTTGGTGCAACGGCCAATGATTTATATGAAAACAAAACAAAAGGCTTCAATTCTTACTTTCTTTCGTTTGAAGACGGAGCAAGACTTGAAATTATGAGTC
>P_725
GACTTCTGAACAAGAAGCTTCCTCAGGATCTGGTGTTATTTATAAAAAGGCAAATGGAAAAGCCTACATCGTAACAAATAATCACGTTGTTGCTGATGCAAATAAATTAGAAGTAACTTTTACAAACGGTAAAAAATCCGAAGCAAAATTACTAGGGACAGACGAATGGAACAATTTAGCTGTTCTTGAAATTGATGATAAAAATGTTATTACAGTCGCTGCATTCGGCGATTCAGATTCATTAAAACTTGGTGAACCAGCAATTGCAATTGGTAGCCCACTTGGAACAGAATTTTCCGGTTCT
>P_726
TCATCTGTCGCTTGCGTGATATTACCATCTGCATCGTAAGAATATGTTTCTTCTTGTCCCTTAGGATTCACTTCTTTTACTAGGTTATTTGATTCATACGTGTAGGTCGTTGTGAGTTTGAGACCATCTGCATCCACAATTTCTTTCTTTGGATTTCCAGCATCATTGTAGATAAATGGTTTTCTTCTTTTTCTCGTTTGTTAAAGTTGTTTGTTGCTCTTCCATGTCATAAGAAAGTGTTGTTTTTTGCCGACCGGATCGGTTATTTAT
>P_727
AAAGGAATGCAAAATCCAGCCTATTTAAGACACCCGATTTAAAAGAAATGAAAAAGTCTTCGATGAAGCAGATGGTCTGATAAAAATGGTCACAATTGCTCCAAGTCCTGGGGGTATCGAACTCATTGACTTCTTGAAAAAAAGAGGAGTTGTGGTCGCCATTGCACATTCCAATGCAACTTATGAAGAGGCGCAAAATGCTTTCGAACAAGACCAGTCCCGGCAGGTGGCGTTTGCTTCAATGCTATGCCAGCCATTCATCACCGGGCACCAGGACTTGTTACAGCAGCCTTGGAAAATGATTCGGTAAGCGTTAACCATTGTAGACGGTGTTCATCTCCATCCCGGAATCGTGCGCCTTATTCACAAAATTAAAGGACCAGATAAAATGGTTACCACAACCGATGCCCTTCAAGCAATGGGAGTTGGCGACGGGGAGTATATTTTTGGCGGTCACCAAGTAACGGTTAAGGAAGGCATAG
>P_728
TGTAAAGACATCCGGTTATACAGGATTACGCAAGTTAACAACGGTAATTGCCAAAAACAATCCAGAATTAGTCAATTTAGGCCAATACACTATCCGAAATGTCTACTTTAGCCAAGTAGCAAGTTTAACGAAAGTTGAATTAGTCAATCTCCCTAAGGTAAGAAAAGTAAACCTTCAACAGTATTAATGAGCTAAAAGTTACTGATTTGGCCATTGAAGATCTGCCATTAGGAGAAAATGAATTAACAGATACTGTATTCGATAACATCCAAAATCTGCCTAATTTAAAAACGTTAGACCTGTCAAAAAACCAACTAGAAGAAGT
>P_729
AGTGGATGCTTGGAGGCGACGGCTGGGCTTATGATATTGGCTTCAGCGGAATTGATCATGTGTTAGCATCAGGCGAAGATGTAAATATTTTCGTAATGGATAATGAAGTATATTCAAATACTGGTGGACAATCATCGAAAGCCACACCAACCGCAGCAATTGCCAAATTTGCTTCAGGCGGGAAATCTGTCGGCAAAAAAGACCTTGGTATTATGGCGATGAGTTACGGAAATATCTATGTGGCGCAAATTGCGATGGGGGCGAATAAACGTCAAACCTTAAAAGCTATTGAAGAAGCAGAGGCATATCCGGGGCCATCTCTAATTATTGCTTATACGCCGTGTATTAA
>P_730
TAATGAAGATGTACTCGATCAAGCGTACAACTTTGCGATA
>P_731
CCCGTATCTAAAAACATTTCCTCACTCCTCAAAAACTTTCTCTCATTTTAAGTCAAAGCTCCACGAGCCAGTCGAATTGTTTCTGACAAGACCCAAACTTGTGGCAAATCTGTACAACAAAAAACACCTCCACGTGCCAAGGTGTTTTTACCGCTATTTTTTATTCATTTCTTCCAATTTTTCCGCTTGAATTCAAAGCGTTCCATCCATGGTCGGCCTTTTTTCGTGCAAAATAGCCGACGATGACGATAAATAGTGCGCCAATAATATCGACAATAATATCTGTCATCGTATCTTCCAGTGCAGCGCGGCCAGTGAGCCATATTGCAACAAATAAATTATAGCGTTTCATACTTAAGTTCATAATTCCATAAAGTATACTCATACACTTCCCAAAGCCATACTCACACAAACAAAACACCAAATGACGATAAAACCCGGTTTAAGTTTCATGACAACTTTGTTATTAGCATTTAGCAAACTAACAAACGAAAAGCCAATTGTTCAAGCATCGCCCCACTAAAAGTCTGTAAAATTTTATCCCAATGTGGCACGGTTGGAATAGAATTTTTGAACTGTACCAAGATAAATGATTCGTATTAAGAAATACAATAAACAAAATATACACAGAGCCAGGTATTTCAAATTTGAAGCGTCGTGCAATAATCAAAGGTAGCAACAAAATAAAGATTATGAGTCTCTGTGTCCCATCTCCCAT
>P_732
AGCTATGATGTTGGTTTAGCGCTGATACTTTTGTTAGGACAAATCTTGGTTGGTGTCGTTTTGCCAGTGATTAGTTATAAACGAAATAAAAAAATCGGAACGGCTTATCAACAAGAATTCGTTGGGCTCAATCAAATGGTAATGGAAAGCATTGCAAGTTTACAAGATATATTCCAGTTTAAATTGGGCGAAGAGCGTTTGAGTAAATTAGAAACACAAGGTGAAAAGCTCAATAAGCAGTATAAAAAAAGAATAAAACAAGGAAGCGAACTCCAAATATTTGGTGAATGGGTGCTAATTGGTACGGCGACTTTAATTTTAGTGCTAGGTAGTCTTTGGCAATTACCGCTTGAAACAGTATTAATTGGAACTGTGCTTAGTCTGAGCTCTTTTGGATCGGTATTGGCATTAAATGCTTTAGGAACAGCGCTGTTAACTACTTTTGCTAGTGGTAAGCGATTATATACATTAACAGAAGAAAAACCTGTGGTATTATTTAACGGTCAGCTTGAACTATAGGATTTTGAAAGTGCGGAGTTAGATAAAGTGAGTTTTAGTCATGATGGAAAACAACCACTTTTAAACGAAATTTCGCTAGCGCTTCCTAAGAGGAAATGGCTCGGCATCGGTGGGGAAAGTGGCAGCGGGAAAAGTACCCTAGTAAAACTACTGATGCGTTACTGGGATCCAAAAGGTCGGATTAAATTAAATGATAACGCACTCCCTGAAATTACAGAGTCTTCGCTTCATCGACTAGAAGGTGTAATGGAGCAAAGTACATTCTTGTTTGAAGATACACTTGGTAATAATATTCGTTTAGGAAAAAAAGATGCTACTTTGGAAGAAGTTCAAGAAGCGTGCAAAAGCTGCTATCGATACATGGATTGAGACTTTGCCAGAAGGATATGACACGATTATTGGCGGGCAATCACGAAATTTATCAGACGG
>P_733
GGTTCCATTCGCGTAAAATCAAAATATCTCCTACTTGGAAATCGCGGTCATTCTTTCTAATTTCGAACGTTTTTCGTCCTTCCGTCACAGCTGCAAAAAATTCGGGTGTTATTTTTAATTCGTGTGTTTTAGTCATTTAGACGCTTCCTTTCACTCGTATATTGGTCGTTTATATATTTCGTAATAATCTGTATAAATCTGCTTCGGCGTGTCGTCTATATCGTCATACATAGCCCTTTCCGCTGCTGCTCTTGTTTTGAATATACCTAGCGACTTCTCATTGTTCCAAAAACTACATATCAACTCATAGACGTATTCTTTATTTTTCCGGCTTTGTTTAGTCATTTATTCCAAACTCCTTCCGCACATTGGACAGTAATTGATATTCCTAGCTGTTAAACCGTAGTAGCTGAAAACTCCTAAGTTGCCAGTGCTATCTAGTCTAACAACACCAGGTTCTTTATACTCTTCATCAAAACTTAGTAAAGGCTCGTTATTCATCATACGTCATTCTTACAATACTCACACATTATTTCGCCACCTCTTTCACAGTGTAAGTTCCGTCATCATCTAAACTCAAATGATACTCTTTCAATGTTTCAGCTTCATCGTGTAACTGATCACTCAAATCTGTTTCTTTGTCATATTTATCGTATAAGAATGCTTCTACGTCTAATTTTATTAACTTAACATAATAATCTTCATCAACTTCTCCATCGCAGAAAACTTGCTTAGCATTTTCTACCCATTTTTTGGCTGTTAGCAAATCCGTTGTCCACTCTGTTGCTTCGTCATATGTTACTACCCCATATAAAATCATTCCGACACCTCTCTCTTTCTTGCTCTCACAAGTGCGGTAGCGGTTCCTCCAGATAGATAGTTCCAATCAGAAGAGGAATACGTACTGAAATGGACTT
>P_734
TCGACATTTTTCGCTACTTCTCGCAAATCTTCAATCGAGCCTTTGAAAAAAACAGGATCTGTCAAAACAGAAATCATTACCGCACCCGCAGCTTGATAAGACTTGGCTTGCAGAACCGGATTCACGCCCATATTGATTTCCCCTTTAGAAGGAGAGGCGCGTTTTACTTCTGCAATAAGTTGCATCGTGCTGGTATTTGCTTTTAAAAATTCATAAAACGAATAAGTTTTCGTTTTTCGGCTACTTTTTCTCTAAGGGCATGTCTGCAACTTCTACTGCTTTTTGCGCTAAAATTTCTTCTAAAAATGTCATTTTGCTAGCACCTCTTTTTGATAAGTAATTAAATCTGCCAAT
>P_735
GTGCTCTTTTGAAAAATAATTCCGCACGTTCAAAATCATCCATTGAAAGTAAACATTTCCAAAATTAATATAACCAACTGGATCACTTGGATGTTCTTCAATTACTTCTGTAAATAACTTGACTGCTTCTTCTAAATTTCCTTCTTGCATTTGTTTAATACCTAATTGATTTTTATCCATGTTATCCCTCTTATCTTTCCTGATTTTTTACAGATGTATTAAGCCACGTAATGAGCGCATTCGC
>P_736
AAGCATTCTTAAATCTCGTTCGTTAATCAAACGTTTAGATCAATCTGAAATGGTGAAATTAGCGGAAGAAGCTTTAAATAAATCTACAGCAGAAGAAGTTGTAGAATTAGTTGAAAAATATACTGCAGAATAATATCTGAATAAAGACCTAGACAATTTTGTTGTCTAGGTCTTTTTTATGTTGTGAAATAGCCTCCGCCCAAGTATAATTGGAAATACAGTTAGTTTTCAAAGGGGGCAACAAGATTGGTTATCTATCTATTAGCAGGTTTTTTTCTGCTTCTGTTCATTGTCTTGTCGTTTATAGATAGACGACGTATTAGCAATGGGATTATTTTGACAATGGCACTATTTTTTTCTGTGCTTTCGGTGGTTTATGCTACTTTTTCAAAAGGGAATGAACTACTCGTCTCGGTTATGGGGACGGTGTTACTTTTATTAGTTTTACTTATTCCATTTTTTGTTGTAGGGATAGCAACGATGCTCATTGTAAATGGACGATTAATGTTGAAACGTGAAGGGCGTAAATTAGCCAATATGCTTCCTTTAATTATTGGTTTAGGCATTTTAGCACTTATTATTACATGGTTCGGTAGTATTTTAAAAACAGGTAGTCCGATTCTTGGGATTGTGGTAGTTTTTATTGTGGCATTAGTTGGTTATTTTTCCTTTTTATTTTTATCGTTTCTTTTATCGACTTTTCTCTATCAATTTAATTTCCCAAGATATAATCAAGATTTTCTGATTGTACTAGGAAGTGGTCTGATAGGCGGTGATAGAGTGCCTCCATTGCTTGCA
>P_737
GAACACGGTCAAGCATTCACGGTAGATCCAAAGACATACGAA
>P_738
TGTCTTCGTTAAGTAGTCACCTTTAATAATAGCTATCGCAGCACCTCGAAGTCCTGAAACAGCCTGGTTCGCTTTTTCGAGCATATCGGTAATATCTGCATGGATATCCTCTTTTATGGCATCAACGGTCGCTTTGGCAGCTCTATTAGCTTCGAGCCCGCTTCCAAGTCCATCAGAAAGAACATACAGAAAACCATTTTCGTCTTCATGGGTATAATAAACATCCCCGCAGTATTGTTGTAATGCTTTAAACATTGAAATACAAATAAATTATTTGATTGATCCCCTTGTTCGTTCTTCCCTTCCTCATTCTGCAACGCCTCTCGAAGTTTTTTAATAGCTTGACGTTGGATTCTAGACATGCATTTGTGATATATCGGTCGGTTCACCCGTTTCTTTTTGACTGCGATTTTCAATAAATGTAAATTGCAAAATCTTCTGTTCTGGCTCATCTAGAAAC
>P_739
TCTTCTCAAGAATTAATGCATCAGTGCTATCACAAAAACCAGCTTCCAGTAAGTAGCGTCCATTGCTGTTTCTCTTAATACAGCAAAATTAGCCTTCTTCATCCCACGATCATTCATTCCGTGTTTAGTAACTTTAGCAATAATATTTTTATGAATGATTTTCTGTATTTCTACCGTTGCAGCCGGGACGGATGTGTAAATATAATCTTCATATCCTTTACCGCCACCAGCATTAAAATGAAGCGAAATAAATAAATCAGCTTTAAAACTATTCGCCTTCTTCGCACGATCACTTAATTCATAGAATGTATCATTTGTCCTTGTCATTCC
>P_740
AACCCGTCAACGTCTTGCAGCCGAACTTCCAGTAATAATTAATCGTTTCATTTAAATCCGCCACTGAAATACCAGGTGTGCTGTAAATCACATTAATCATGGCAAGTTGCTGAATCGTTAATCCTAAACTCGCCGCATTTTGATCGGCATATCCCGGCTGAAATTCGCTGGATTGACCAATAAGTTTTTAATAGTTCACTAATATTTTCTGTATCTGTATTAATTCCTACCATCATCCAACCTCCTCTTGTAACCTATTCTACGCACTTTAACCGAAAAACTCAATCATATTTACGAAAAAAATAT
>P_741
TTTCCGGCAAAGTTTACCTTGGAGAAATTGCCCTCAGAGAAGCGAAAATTGGTGGTCATTTTGACGAGCTGATGGCCTGGGCTGATGCGGAGAAAAGATTAATGATTCGAGTAAATGCAGATACCCCAGCAGACTTTAAAAAAGCGCTTTTATTTGGTGCGGAAGGTATTGGTCTTTGCCGTACCGGGGCTTATGTTTTTGATGAAAAACGAATTCCTTATGTACGCCAAATGATTTTAGCAGAATTATTAAACGAGCGCGAATCTGTTTTAGCAATTTTAAAAGAAATGCAAAAAGCCGATTTCAATGAATTAT
>P_742
GAATGTTTGGTATGGGCTCGCTGATGACGGGGATTAACTTTTTCGTCACGATTTTAAGAATGCGTACAAAAGGTATGACGTTAATGAAAATGCCAATGTTTACTTGGTCTTCATTAATTACAAGTTTGATCATTATTTTCGCTTTCCCAGTTTTAACAGTGGCACTTGCTTTGATGTCATTTGACCGACTGTTTGGGACAGCATTCTTCACACTCACGAATGGCGGGCTCCCAATGATGTGGGCCAACTTGTTCTGGGTTTGGGGTCATCCGGAAGT
>P_743
TTTTACTAATGCTAAATCAGATTCATTTAAGCCGTTTTCGGCAGCTTCTTTCATTGCTTCTTTGATTTTTTCGGTTTGTTTATCTGGATCTTTGGCATCTCCACCAACTAATACGAACGAGAAGCTATCTTGTAAGGTGTAATCATAGCCAAATGTGTCGTCAATCATTCCTTCGTTGTATAACTTCAAGTAAGTGTCAGAGGTTGTGCCAA
>P_744
TGAAATCGACAAGCCGGTACCAAACCATGATTTACTAGTTGAGTTCAAGCGATTTCCATCAAGGATCCGGTAGATACTAAACAACGTGAAGCAACGAAGCTATCTGGGATGAAATTAGGATTTTAGGTTGGGATGCGGTTGGAGAAGTAGTAGATACTGGGAGTGAAGTTGCATTATTTCAAACCGGGCAAAACATTTATTCGCAGGTGACGTCACAAGGCAAGGAGCGTACGCAGAATACACTTTTTTAATTGATAGAGCGGTTAGTTGGTTTCGAAACCACATAACTTGAACGTAGAGGAAGCTGCTGCGATGCCACTGACAACTATTACAGCTTGGGAAGCATTGTTTGATCGTTTAACTATTACTGAAAATGATAAAGGTAAATCAATTTTAATTATTAATGGCGCTGGTGGTGTTGGTTCTATTGCGACCCAACTAGTCACATGCTGGTCTTGAAGTCATCGCCACGGCCTCACACCCAGAAACAGTAGAATGGACTAAGAGCCACGGCGCGAACTATGTTATCAACCACCGAAAACATCCCAGAACAACTGGAAGAACTTGGATTTGAGCAGGGAGTTGATTTTATTTTATGTTTGCATAACACCGAGTGCTCACTGGGATGATACAAGCGATTCGCCCACAAGGGAAAATTTGTGCTCTTGTATTCTAAAATTTAGAGCCAGTGAAAATGACTCTTTTAAAAGACAGAGTACTCTTTCAGCTATGAATTCATGTTTACTCGTTCGAAATATGATACAACAGATAAATGAGACAGCATGAAATTTTAACAGAAGCAGCTCATATGCTAGATGCGGGCG
>P_745
GTTCCGTGATTTTGAAGATGCTATTTCTCTTTCACGAGCGACTGGACTGAGAAAATTTAGTAAGCTATACTCGTATCAAGGAAAGTATTATTTGAATGTAGAATTTCCTGAGAATAAATATGATGAATCTAACATTGACAATGCCGTTCGTATTTTGCTTGAGTACAAGTTTTAAGAGTCAATTTAACTGGTTATATGCTAGCTGAGTACGGAAAAGTAATCTTTGACGTTCCTGCATTAAAGCAAATTAGAAAACATTTCTAAAATAGTATTTTAAAGCCTCGTTTGTGCTGAAAAATAGCCAAACGGGGGCTTTTTTGTGATTTTAAAGATCAA
>P_746
ATTTCGATCCAAATATGTTGAAAACAAAAGGAACATATACTATCCACTTAAATGCAGTAGATGCAGACGGGAATAAAGCTAAGACAATCGATGTAAGCCTCACAGTAGAAGAGAAAGTGACGCCGCCGACACCACCGACACCAGATGATGGTGGAAATAATACGAATAACGGCAGCAATGGGACAAATGATAGAAACGCCAATATAACGGTAAATCCTACCAAGCAAAATACTACCGCTACAAATGAAAGCATCCCAGCATTAGGTGATACAACATCAACTAT
>P_747
TAAAGTCTATTCCATAAATTTCTCCATGATACTTGAAAGCAGTGGAACTTGATCTTGGGGATTTTTGATTCCTAACATGAAAATTACTTTGACATCAATCCACTTATCTGTCGTTCCATTTTGAATAAAAGGAATCGGCGTAGAAAGTTTATTTACGAGTACAAAAGGACGTTTTACATCGATCGTTGTCTGTATAAGATGCAAATTTCTGATGCCATTCATACTAGAACCCGTGGGAAAAACAACTTCTCAGCTTTGTACCGCTTCTCTAAAAGTCGGCTCTACATATACTATTTCTCTAATATCTTGCTCGTGTATTCAAAAAGTTCTGCCTGATTCTCGTATCTTGAATTTATCAGGGTTAACTCTTTTTGAAA
>P_748
ACCAATTTTGCTGTTAATTTTCATGTTGAATCAAAAAACAGCATGCAACATCCAGTTATGTGACATTACTGACGTCCCTTGCAAGTATCGGTTCCTATGCAATCATTGGTGGAAGTGACTTTTCGATTGGTATTTACATGATACCAGGGGCGATCATAGGTGCGCTAATTGGCACAAGATTGATTTGAATGAACTCCTGA
>P_749
CTCCGGGTTTCTTTATTAAGCATTTTATAAAAGATATGGGAATCGCAATCTCAGAAGCAAAACAAATGGGCTTAGAACTTCCTGGGCTAACTTTAGCTGAAAAAATGTATCAAACGCTAGCTGAACAAGGTTTGAGTGAAGAAGGGACGCAAGCGCTCATTAAATATTATCGTTAAAAAAACATCCACTAATTTAAGTTAGTGGATGTTTCTTTTTATTTTGCTATAAACTGAGCCATTCGATCTAATGCTTCAGCAAGATTATTAAAGGAAGTAGCATAAGAAAGACGGAAGTAACGATCGCCTTTTT
>P_750
CTCTTATTTCATTTTAGCGACCATTTGACGAATACGTTTGAAGTCGCCAGCTGATACCAGTTGCAGATTTACGCAATTTACGTTTTTGTTTTTGGGATTTGTTAGCGAACATATGGCTAGTGAAGCCGTGTCTGCGTTTTAATTTTCCAGATCCTGTTCTCTTGAAACGTTTAGCGGAACCGCGGTGGGTTTTCATTTTTGGCATGAATTTTCCTCCTCAAAACTTTACTTTTCATGAAGTGGTGCTAGGACTAAGAACATGGAACGTCCGTCCATTTTTGGTCTTTGCTCGTCTACAAAGGTCTTCGCACGCTTTTGCAAAACGGTCAAGCACCTTCTGACCGATTTCTTTGTGTGTAATGGCACGACCTTTAAAACGGATAGAGCATTTTACTTTATCGCCTTTTTCAAGGAATTTACGTGCATTACGTA
>P_751
CCGTTCCATTTTTAATAATATCTTGCTTTGCGATTTTTAGGCTTTGTTCTTTAATTTGTCTCTCTAATTTTTTTGAATCAAATTTAATTTTAACTCCCATTTTACCCACCTCCCTTCACAAAAACTATAGCACTGTGAAAGGGCGAACAGAAAGGAGAACAAAATGTCAAATTTACAAGTAATTGCAAATGAAATGTTGCCAGTTTTAGAAAATGAACAAGGCGAAAAATTTGTTGATGCCCGGATGCTTCATGAAAAGCTTTTAGTAAATACAAGATTTAATGATTGGATATATAGAATGATTGGAAATTATGGTTATGAGAATGGTTTAGACTTTTACTCAACTTTGAGTAAAACCAATGGGCGACCATCAACAAATTATTTTTTGACTTTAGATACTGCTAAAGAATTAGCAATGGTGCAAAACAACGAAATGGGTCGAGCAATTAGAAAATACTTCATTGAAGTAGAAAAACAAGCGAGGAAATTAGCAACTAGATATCCAACTTTTTCATACATGATAGAAGATCCAGTCGCTAGAGCTAAAAAATGGATTGAGAGAAAAGGCGAACAAGAGAAGCAAGAGGCTTTAAAGCAACTTGAGGAACAAAAGCCGAAAGTAGTTTTTGCGGAAGCTGTACAAACG
>P_752
TGATCATAGTGACAATGAGTTAACAAAACTGCCACTGGTTTTACTTCAAGTTTTGCAATTTCTGCTTCAATTTTACTTGCTTCATCGCCTGGGTCAACAATTAAAGCTACCTTATCTTGATAAATGATATAACAATTTTCTTGGATTATTCCTGTCATGATTCGTTTGATTTTTGTCATTTCACTTCCGCCTTTCTTCACATTCATCATTATACCTAAAAAGCCACCTTACTTCCATCAATATTCCTTGTTTGTATTCATTTCCGAGATATACTACAATGAAGAATTTTAAAAGGAGGAATAAAAATGACTGCAAAAATGTTACATACATGTATCCGCGTAAAAAACCTAACAGAATCGATTACTTTTTACGAAAAAGCATTAGGACTTAAAGAAGTTCGCCGCAAGGACTTCCCGGATTTCGAATTCACATTAGTATATATGGCGTTTGAAGAAGGCGGTTTTGAACTAGAATTAACGTACAACTACGACCAAAAAGAAGCCTACGATTTAGGAAATGGTTATGGTCACTTAGCAGTTGGTGTTCCGGACGTACATGCTTTATTAAAAGAACACCAAGAAGCTGGTTTTACTGTGACAGATTTAAAAGGACTACCTGGCGAAGATCCATTCTATTATTTCTTAACAGATCCAGATGGTTATAAAACAGAAATCATTCAAGATGGCGCTTTATAATTAGAAGAACTGGAGAAGCTTAATGGGAAAATATTTTATTATAATTTTCAATAGCACTAGCAATTAATGGAATCAGTATTTTATTCCATAATGATATAGCAAGCCTTATCGCTGTCATCATTACAGCTGTTCTACTTATTTATTTGATGGTAGACA
>P_753
TTTAGAGATGGTTGATATTTTTGAGCCAAGGTTATAAAACGAAAAGTCTTTTTTACCGACAAGGGAAAAAGTAACCAAATAATTTTATTTGGTTATTTTTGCGTTTGAAACTGCTTCTTTATGTAAAAATGTCTAGGCGTGATAGAATAGAAGAGGAATAGACGAAGGAAAATCTTGTTGCACTGGAAAAGGGGACATGCAGGATGGCGAATTATATTAACAAAGAAAGGCGCCAAATTGATTTTGATCCATTTGATTTACGGATAATTGCCGTACCAGAAGTAGTAGCGGTGCAGTTTAAGCCGCGCTCAGAGCATACTTTACTTATTCGTATTGCGGATGTCGGCGCAACCTATC
>P_754
CAAAGTAGAAGCGGTTTACATAGCCAGAGTTGGGTGCTTCGATTGTATTCATGCGATCAATCCATTTTTGCAATTCTTCGTGGTCTTACTCTCGAAAAGCCACATGGTGAACGCCACCGTAGCCTTGCATTGCAGCTGGAATATCGGTACGTTCTTCGACAATCACTTGCGCCCCATTACCACCTTCGCCAACCTCGTATAAATGAAGTCCGTCTTCTTCTGTCACTTTTCTAAAGCCAAAAATCGTTTGCAAAATCGCATCCATATTTTTGAGCGAAACAACCTTTAAAAAGACTGGTCCTAAGCCATAAATTGCATATTTTTCTGGGACTGGTCCGTTTTTCCATGGAGTTCCAGCTGC
>P_755
TGAAATTATCGCAACTCATTTAGCCGGCGCTGGCGATATGGTAACGATGATTATCCAGTCAGAAATTGGCCTTGAAGACCGTTATTTAGCCGAAGATATTAAAAAATATCCGCTTGCTAAAGTTGAAAGTATTTTAGGCGACTTCGGCATGAAGATGGCACAGTGCAATTTTTTGATACGCCGCTTTCTCCAACAGTTTTTGCCAAAGTGGTGATTGTAAAACCAGATGGCTTTGTGCCAATACCTGGGGATGTATCAATTGAAAAAATCAAGTTAATTCGCCGTTCAGCTAAGGAGCGTGTCTTTGTAACGAATACCATCCGCGCTTTAAAATATGTCAGCCCAACTGGGAATATTCGGGGTACCTTCCATTTGTCGTAATTGTTGGAGGATCGAGCCCTTGATTTTGAGATTCCACAATTAATTACCGATGCACTTTCTCATTATTCACTCGTTGCTGGCCGTGGGAATATTCGTGGTAAAGAAGGCCCTAGAAATGCAGTTGCAACAGGCTTAATTCTAGCTGGAGGTGCTAAGGCATGATTCCAGTTGTTAGTAAGCCAGCAATTTATTTTCATGCAGATGTAGACGCGAATCCAGACAGTATTAAACAAGTTTTATTTGGAATAGAAGAAGAAGGCATTCCATGTGAATTAGAAATTATGTCTTTGAAAGACGAAGTGCAAGCAGCATTTCGAGCATCTGCGAGTTCTCCGCTTCTAGTAGGGGTTACGCTGAAAAATGATCATTTAGTGATTCATTATCGTAATTTACCCCCAGATAAACCACTATTTTCAGCGTATCGTTTTTGCGCAACCACACTAGAAAACCAGCGAAATATGGGAATGAATGCGGCGCGACT
>P_756
AGTAGAAGATTCGCTTGAAAAAGCCTTAACTTTATTAAAACCAGGCGGCAGAATTAGCGTAATTACGTTTCATTCTTTAGAAGACCGCATAACCAAGCAATTATTCCAAGAAGCGACAAAAGGACCAGATTTACCACCAGGTCTTCCTGTCATTCCAGATGAATATAAACCAGATTTCAAACTTGCGACAAGAAAACCAATCGTACCAAGTGAAGAAGAACTGGAACAAAATAACCGAGCGCGTTCAGCAAAATTACGCGTGATTGAAAAAATTATCAAATAGCAGAGT
>P_757
TTCGTAAGGTACTTCATCATTTAATATTCTAGAAACAATCCCTAACCCACCTTCTGATCAGAC
>P_758
TCCATGACCTACCAATAATACGCCTATATGTAAACATTATTTCCTTTTGGCGCAACATTTTTTATTTGCCATTGAATTTCACCCAATTTATTAATTGCATATACATTACTTAAAGTGTTTTCATTTAATTCTTGACCAGGAACAACCAATAATCTCACAAATAAACAGTTATCATTCTCTTTTAATTCTACAATTTTATTCTTAAATTCAATGCTTTTTCCAAAAGCAGTTAATTTATTATCAATGTATTCTGCGTTAATTGTCACTTTAATCCGCCCCATTCTGAGATTTTTCCGAGTTCTTTAAATTCACCAATGAATTGACCTTTCAAATCAAATTGTATACCCCCACCTTTATTTTCGAAAAGAGGATTTACTTCTCCCATTCTGATATTGCTGCCTTTTGGCAAAGTAACTTCTCCAACAAATTTGGGTATATTAGGTAATGCAAATTTATCTTTAATTTGAGTCGGTGTTAAACCTTTTATATCCTCTGCTTTCATAAGCCATCCACCATGTAGTTTTGAACTTCCCCCATCATATACCCTGACAAATTTAGTTTCTACCAAAAGTTCTAAATCTTGGACAGGTGTTTTAGGTGTATATGGAGGTTGATCATAGTTTTGTTGATGCCAATATTTATTGACACTTTAGCAGAGTCATACTTCTTTATTTTCACTTTATTATTTAAATCGCCCAACAGGTCATCTAAATAATCATAACCCTTCAGTTTATTTTTCTTACCAAATGTCACACTCCCTCTAATCGCAGCCGTACTCAACCCAAGCCCCAGCACAACATCCGCTAACCCACTCTTATCTATAAACCCTTTCCCAGCTTCAACATA
>P_759
AAAAGTCGGTTCATTTGTTTTTACGGATGATTTTCATATTGGATTTATACATGAAAGTGAACGAACTTCGGAACCAAGAATGGGCGAACGTGTGAAGGCTCGTGTTATCGCTGTAAAACCGGACGGGTCTCTTAATTTATCGCTTCGTGGTAGAGCACATGAAGTATTAAATGATGACGCGGAAATGATTTTAACTTATTTGCGAAGTGTTGGCGGAGAAATCCCGAATTCGGAGATAAATCAGATCCAGATGCCATTCGTGCCAAATTTC
>P_760
TTTTTCCCAAGTAGATGGCAATAACCAAAAGCGCAATTGCGGCAATAAGCGCTGCAATATACAAGATTACTATCATCTATCCACACCTCCATATTCCTTTTTCTATACCCTGAGTATTCCCCTCTAAAACTTTCTTCTCTAATGATCTATGTACAAAATACAAAAAAGAAAAGGTATTAGCTTCATTTTAGCAAGTAACTGCCGAAAAATAAACTAATAAGAAGAAACCGGTTAATTTGTTGTAGAAAGGTTGCTTTTAGCGTAATTTGGAGTCAATCAA
>P_761
CACTCATTATCGTGAAAAAAGTAAATTTAGCGGAATTTATCCGTTTAGTCACACTGGCGCTTCGAGATCAATATTAAAGAACCTAATGTTATTTATGTAAAATCCGAAAAAGTGATTGTTAACTCAGAAGATAAGATGTTAATTAACCTTGACGGGGAGCTTGGTGGGGAAACGCCAATGGAATTCCGCAATTTAAGACAACATATCGAATTTTTCGCAAGTGTAGATGACATCCCCGCAACTGATTTATTCATAAAAGAAAATAGCTAAAAACTGCCCAGTTTGGTAGTTTTTTCTTTAGCCTAAACGTCCTAATTGCAACATAGTAAAAAGGATGTAATTATTGTTAGAAATTTGTCTTATTTGAGCAAAACAAGTATAATAGGTATTCTGACAAGAAATGAGGTGAATGCGATATGACAAGTGGACATCAATTTAAAAGGTTCACGATGATAATAATCGTTCTTATTATTGCTATCGCAGCGGCTGTTTTTTCTTATGGCAAGTGGATGCAGAAGAACAGGCTCCAAAAGTAAGTAAAACAGAGCT
>P_762
TCATACAAAGTGATTTTGCAGTTATTTGAAATGTATTCGCCAGAGCAGTTACATTTATTTGCTCAGTCATTTCAGAGATATAGGTGACGTTGAGTAAACTTCCTGTGAAACAAATTTACCAAAGTAGTTATTTATCGCCAGAGCAAAAATTAAAAGTGATGCAAGAAGAAGGTACTTTAGATGAGTTAGATGCTGAATTTATCCAATTTCTTTTTTACATGATGACGCATTACTCTTACCGCCAAACGCGGAACCTGTATCGTAACTTTTTAGAGGTATACAATATTCATTTTTATACAGGTCTTATTTGCATCCATGTAGCTAGCAAAGATTCAGCTAATCACTTTGAAAAACTTTGGCAGCCGGCGCATAGGAGCTATAAAATCGAGTATCAAGTACAAAAAGAGTTAATTGGCGGAGTGATTATTCAATATGGTTCTAAATCAATTGATATGAGCTACCAGGAATTAATTAAACGATCAACAGAAAAAATGGAAGCGGAAGTGAAACTTTGAAAACAATTCATTTTGATATGAACAAATACGAAACCCATGTGGACTTGGAATATTTGAAAGAACATGGCCGAGTGGAAAAAATTTCTGATGGAGTTATTTTCTGCTCAGGCCTAGAAAATGCAGCGCTACATCAGGCTGTTTTAATTGATGAAAGGCACCGAGGTGTAATTCTGGAGCTCAATGAGGAATTTGTTGGAATCGGTTTGATTGATAAGACGAATGACATTTTAGAAGGTATGCATGTTGGGGTCTCCGGCAAATTTATCGAAGTAGACCTATTTGAAGAAATGGCAGGGCGTGTTATTGATACTACAGGAAAAATGCTTTATGAAGAAAGTGAAGAAAAGCCGACAGCAACCTCTCCACTTTTCTGTGTAACTCCAGCTATTATGACGATTGATAGTGTAACACGCCCACTTAATACGGGGCTTGCGGTGATTGATTCTATTACGCCAATT
>P_763
TTCAAGCGGAATAGTGGATTAATATCCGTTCCACCGTCGCCGTATTTCGTATAAAAGCCAGTAACTGCTTCTGCGGAGTGATCGGTTCCAACTTCTACGCCTTTATGCATCGCTGCAATTGCGTATTGTACTTTCATCCGTTCGCGCGCTTTTTCGTTACCTTTAGCGAAATCAGATAGTTCCACTCCCGCTTCCGCAAGCGCCGCAACACTCGCATCCACTGAAG
>P_764
GCCCTTTGAAGAAGTTCATTGCTGGGCTTCCAATAAAGCCGGCTACGAACATATTTACTGGGTGATCGTAAACTTGTTTTGGTGAACCAACTTGTTGGATAACACCGTCTTTCATGATAACGATACGAGTTGCCATTGTCATCGCTTCTGTTTGGTCATGGGTAACGTAAATCATTGTAGTATCTAATTGTTGGTGAAGTTTTGTGATTTCCGCACGCATTTGCACACGTAATTTCGCATCCAAGTTGGAAAGTGGTTCATCCATTAGGAAGACTTTTGCGTCACGAACGATTGCACGACCTAGAGCAACACGTTGACGTTGACCACCGGAAAGTGCACTTGGTTTACGTTTTAAGTATTCAGTTAACCAATATTTGCTGCATGCTCAACACGTTTTTTAATTTCGTCTTTTGGCATTTTACGAAGTTTTAAACCGAATGCCATATTATCATATACAGTCATATGCGGATATAATGCGTAGTTTTGGAATACCATTGCGATGTCACGGTCTTTGGCGCAACATTGTTCATTACTTTACCATCAATAGATAGTTCGCCTTTTGAAATTTCTTCTAGTCCAGCAATCATACGTAAAGTTGTAGATTTACCACAACCAGATGGACCTACAAAAACGATGAATTCTTTGTCATCGATTTCTAAATTAAAGTCAGATACCGCAGTTACTTTGTTATCATAAATTTTATAAATATGTTCTAGTGATAATTGTGCAACTTTCTTCGCCTCTTT
>P_765
TAATCGGCCAGTAACAAATCGGTGTTGTTCCTAACACCTTGCTAAATGGAATTGGCCCAATTATCCGACTGTCTTTGCTTGCTCTTCGATTGTCACCTAAAACAAAATAAGTATCTTTTGGAATTTTGCCACCATCTAGTTCATTCTTCGAACTGTAATCATCTGTTAAATAGCCATCTTTTAACTTTTCTTTGTAAGTATCCAAATATGGTTCATTATACTTTTTACCATTGATGTAAAGTTGGTCTTCTTTGTATTCTACTGTATCACCCGGCAAACCGATCACTCGCTTGATGTATTCTTTTCCATCTGATTCTCGGAAAACAATCACATCGAAACGATCTACATTTCCGAAGCGAT
>P_766
AATCTAACAGCATCACAATACCTGAACATACCATTCTAAATGATCTAGTTACTGAAAATCGGGATTGTGTGTATTTACTTAAATCTGGTATATTGGCCGGATATATTGATTTCGACAATGATAAAATTTATTCTATTTTCACATCTAATTTTTTCATGGGATATTATACGATTTTCGATAATGCATCCCTTGTTTTAACGTATCAAACACTA
>P_767
ACTGGAACACAAGCAGTTGTTCAGAAAGCATCGCTTGAATTTTTTGCCTCTATTTCGCATAGCACAATATAAATTGATTTATCAAAACTTATCTGTAAAAATGTACATTAAACTTTGATAAAAATTTTTTCACAGCTACTTGATTGTCGACCGGCTTGATATCTTCGAGTGATCCTATTTCTATATCTCTCGCACGAAACCCTCCATACCACCATAAATTAAAGAAAT
>P_768
TCTGCGTACATTGGTTGATTTCCGCTTTAAACGAATCTTTAAAGCAGAGCACGGCGAACATGGCATAGGTCAAAAGTATGCATGGACGCGGCGCAGAAGATTTAGTTGTCAAAGTACCACAAGGAACCATTGTAAAAGATATTGATACGGGTGAGATTATTGCTGATTTAGTCGCACATGGTCAACGCGCAGTTATTGCAAAAGCTGGACGTGGCGGACGTGGTAACAAACGCTTTGCAACACCAGCAAATCCGGCTCCAGAACTTTCTGAAAACGGAGAACCTGGACAAGACGGAAATTAGAACTTAAAGTGTTAGCAGATGTTGGTTTGAG
>P_769
TATAAAAGCAACATCGAAGTTAAATTGCTGAAGTTGACCTAAAACGGGCTCACCGGATAATACACGCGAATGGAAGTTGAAAAAACCACCGAGCAAATATACTTTGTTCGCTTCTTTCTGAGATGCAGCTATGGCATTATCCATCGAATTCGTTACTACTACTAAATCATGTTGCTCAAGGTTTGAAGCCAAAAAATGAACAGTGGTCGAAACATCTAAATAGATTGTCATATGATCTTTTATCACTTTACCTGCTGCATAAGCAATTTTCTTTTTCTGTTCACTTTGTTTTACTAATCTACTTGTATAGCTTTCTATTTGAGGTTTTAAAACTGGTAGTGACACGCCACCTGGATAGCGTTCTGCGAGTCCGCTTTCGACTAATTTTAAAATATCGCGCCTTGCTGTATCTTTTGAAATGGAAAAAATCTGCATGAGTTCTTCCTGAGAGATAGTTTTCTTGTTCTCTAGCAGCTTCAGTTCCTCCACTATTCGTTCTTTTTGGTTCATCATTTTCGCCACCTTAGATAATTTATCTTAAGTTTATTTTTTTATATAAATAAGTTTTTATAAGTTAATTATATACCTTTTTCAAGTTTATGTCAACCTGATATTTTTTCCCTTTTCTACTTTTGTTAGAATTGGGGTGGTTTTTTCGTGCATTTTGAGTCAACACTTAATCTAGGTTATAATGATAGGGGTAACATATAATGGATGACAAAA
>P_770
CAAGATTTGATCCAAAATAAAACCAAGCCACTTGCTATCCGTACGCACATCCATGTCCACATTTTGCAAATCCAACTTCATTTTCTTCCCAATGAAAAGTTTAGAATGCCGTTTGACTGATTCGCGCACTACTACTCCAAGATTTTGCTCCTGAATAAAATAGTCTTTTGAGAAAGTATCTAGACGTGAAAAATAAAGTGCCTGCATAACTAATTTATCTATTGTTGTTAATTCTTCATCGATTTGTTTGAAAATCGTTTCTGTATCATTTAAATCAGGATTGTTAA
>P_771
CAAATCCCTGACCAATCGTTTCATTATAATAATCTTTAATTAAATCAGATTCGTGATTCAATTGCGCAAGTCCTACACCAACGACAGCCGCACCGACTAATCGGTTCCCGCGAAGATCTACCCCTTCTGAAAAACGCCTCCTAAAACGCAAAAGCCAATCAAGGTTTCTACATTCTCTGCATGAAAATCTTCTAAAAAATGCTCTCGCTGCTTTTCATCCATAGCAGTCTCTTGTTTTTGCAACCTGATGTTAGGATATTTTTCTTTAAATAAATCATATACCTTTTGTAAATATAGAAATGATGGAAAGAAAAATATATAGTTGCCGTTTTTCCCAGAGACGAGAGCATAGAGAGCATCTACGACAGCTTCCATACTATTTTCACGCATTTGGTATTTCGTACTAATATAATCCGCTACTAGTAAATGCATGTTTTTTTGTTTAAATGGCGAAGAAAAGATCATTCTACTAGTGTCTTCTTGACCACCAAGTACATTTGTATAGTAATCTATTGGTCGAAGCGTTGCTGAAAAAAGCACCGAACTTCTTCCGAGTTTTAGCCTCTCTGATAATGAGAACGCCGGATCCAAACATAGTTGTTTTATTTCTAAATCCCTGTGATTTCTCGTAACTTGTGTGACGTAACGCTCATCATAAAACTCCGCAATGGCAGTATATCTTAAACTTTCAAAATAAAGGTCCAACACATCCACTTGTAATTCTGACTGAGTATTTTGCGGCAACCATTCCTTCGCTACAAAGGTGAATTTTAACACAGCTGCATTCCAATCAACGAGTTCACTTTTTTTGGACATAGTACGTTTTTTCTAAGTCCTTTAGTTTTTTGTTAAGCACAATCATTTCTTTATTCATCACATTTATTGCATTTAGCAATCGTTTGTTCTTTTTTGAATCTAGTA
>P_772
TCGATGTAGATTCGACGCCAGATATGAATCCAGGAAATGATCTGATTAGCAATGTTGATGGTTCTACTGTAAAACCTATTGATGGCTTCCAAAAAGAAAAACCCCATGTTGTAAAAGAAAATGCTAAATCAACAGCGACTTTACAAGATGAAGATGA
>P_773
AAGTAGAAGAAGCGGATGTAAAGGCTCTTTTATCAAGTGACGATTACGAAAAAGTATTAGATTAATTTTTAGGAGGCCGGCTTGGGATAACCGAAGCTGGTCTTTTTTGATAGGAGGCGTTTTTCCTGGAAATTTGGGAAAAAGAAAGTTTGCGGACGGCGCAAAAAAACGGGGAGGACTTCGTTGTTTTCTTTTTTACTCCGATGTGTGGTAGCTGCCAAATAGCAAGCCG
>P_774
TCATCCTAAAAACAATGTCAGTTTGTGACATTGTTTTTTATTTAGTAAAATTTTGTTGGAGGTATCTAATGGGGGCTAAAGGAAAGTTTTGGATTTTGACGATGGTTGTTGCCATTTCAGGATTGTCACAGGGGGTTTTATTACCTCTTATTGCGATAATATTAGAAGAGAAAGGTATAAGTGCAGGAATTAATGGGTTTCATGCTACGGGAATCTATTTAGGAGTTTTACTTATTTCTCCATTTATTGAGGCCCCACTTCATAAATATGGTTATAAGCCGATTATTTTAGTTGGGGGAGGACTAGTTGCGGTTTCGATTTTGGCTTTTCCAATTTGGTTTAATTTATATTTTTGGTTTATATTAAGGTTGCTTATTGGTGTGGGGGATCATATGTTACATTTTTCTTCGCAGACTTGGATTGGGGCAATGAGTGAGCCAAGTAAACGTGGCCGGAATATGGCTATTTATGGGTTGTTTTTCTCATTAGGATTTGCGATTGGGCCACAATTGGTTAATTTGGCAAAAATAAATGCGAACTTGCCTTTCTTTTTATCTGGAATTTTAGTTTTGATAGCTTGGGGACTCGTTTGGTTTGTTCGTAATGACTTTGTTGCTGAAAAGGCTGTAATTCGAAAAATATCTTTTTGGGGTAGTTTGAAACGTTTTTCGGATGTATTTAAATTGGCTTGGGTAGCGATGATTCCACCGTTTTTATATGGAATTTTGGAGACTGGACTTAATGCGACTTTTCCAGTTGTTGGGTTGCGCGATGGGCTCGATACGATGATGATAGCGATGGTTATTTCTTCTTTTTCGGTAGGGACGATTATTTTTCAGGTGCCTATTGGGATTGTTAGTGATAAGTTTGGACGAGGAAAAGTTTTACCTCTTTTGACGGGAGCAGGAGCAGTTGTTCTTATGTTGACAGCATTTGTTAA
>P_775
CCATCACAAGAGGCATCTTCACAACCATCTACGTTAAACCCAAAAATCCTATCACCCAAAAAGAGTTACATACGCTTTACAAATCCACCTACAATGCTCCATTTGTCCGAATCCAACCAGAAAATGTATATCCGACTGTCAAACAAGTGACAGCATCGAATTACTGTGATATAGGTCTTGCTTATAATGAAAAAACGAATGTGATTACTATCGTTTCTGTGATTGATAATTTAGTTAAAGGGGCGGCTGGTCAGGCCATTCAAAATTTAAACATAATGGCGAATTTTGCTGAAAGTGACGGATTAAGGTTTATTCCGGTGTATCCGTGAAAGGGGAAAAATAAAATGGAACTTGTCAAAGGAAATATCGCTTCACCAAAAGGATTTTATGCTGACGGAAAACATGCAGGGCTTAAAAGAAAACGAAATGATATTGGTTGGATTTATTCAGAAGTTCCAGCAAATGCAGCCGCTGTTTATACGATGAATCAAATGCAAGCCGCACCAATTTTTGTAACGAAAGATTCTTTTCAAAGTAATGCGAAGTTACAAGCAATTATTGTGAATAGTGGGAATGCCAATGCATGTACAGGGAATCAAGGTATGTTAGATGCACTTGCGATGCGGGCTCAAACGGCAGAAAAGTTAGATATTCCACTTGATTACGTAGCCGTTGCTTCCACGGGAATTATTGGCGATATGCTACCGATGGACAAAATCAACGCGGGAATAGAAATGCTAGAAAAGCAAACTGGAAATGCGGCCGATTTTGAAGAAGCGATTTTAACAACAGATACGTTTCAAAAACAAATCAGTTTTCAAACAGAAATTGGTGGTAGAAAGGTAACGATGTCAGGTGTAGCGAAGGGATCAGGAATGATTCATCCAAATATGGCGACAATGCTTGCTTTTATTACAACAGATGCCGCAATCCCGATATACGGGA
>P_776
TATCCGCTTTATACTAAAATAGAATAAAAAGGGGTGGCGACATGGAACGAATAGAGCGAGATACGCTTGGAGAAATTTCTGTAGATGCGACGAAATATTGGGGAGCGCAAACAGAACGAAGTAAAAGGAACTTTGCTATTGGTGATAATCCTATGCCGATAGAAATTATATATGCTTTTGCTCAATTAAAGAAAGCCACTGCAAAAGTAAACGCAGCAGAAGGAAAACTATCCGAAGAAAAAGCGATAGCGATTGGCCAGGTTTGTGATCAAATCATTCAAGGAGAACTAGATGAGCATTTTCCTTTAGTCGTTTGGCAAACCGGAAGCGGAACGCAGAGCAACATGAATGTCAATGAAGTTATCGCACATGTTGCCAACTTAACTTTAGGCGAAGGACAAATTCATCCGAATGATGATGTCAACATGTCGCAAAGCTCGAACGACACATTTCCAACAGCGATGCATATCGCTGCATACGGGGCTTTAGTAACAAAACTTTTACCTGAAATAACTAAAATGGAAGCTGTTTTGGCAGAGAAGAAAAGTAAATACATGCATCTCGTTAAAATTGGCAGAACACATTTGCAAGACGCAACCCCATTAACACTTGGCCAAGAAATTAGTGGCTGGGAAGCATGTCTTACAAATAATAAAAACTATCTTGAAACAAGTATGAAAGCAATTTTGCCACTTGCGATTGGTGGGACGGCAGTTGGAACTGGCTTAAATGCCTCACGTGATTTTGGTGATAAGGTTGCCGAAGAATTGATGAAACAAACGGGATATCCTTTTACTTCTGATTCCAATAAGTATTTTGCTCTAACTAGTCATAGTCCGATTAATTTTGTTCATGGATCCATTCGTAGCCT
>P_777
TGCCTAATTTAAAAACGTTAGACCTGTCAAAAAACCAACTAGAAGAAGTTGTATTAGACAAAACGGATGTAGAAAATCTACCCAATTTGATGACACTAAATATACAACAAAATTTGGCTATAAAATTGATAAATGTTCAAGACCAACCCCAATTGGTAGATGTAAAGACTTCCGATTATAAAGAATTATCTGCGTTAACAACAGTAATTGCCAAAAATAATCCAGAATTAGTTAATTTAGGTTATCCCATTATGCAAAATGTCTACTTTAGCCAAGTAGCAAGTTTAACGAAAGTTGAATTAGTCAATCTCCCTAAGGTAAGAAAAGTAAACCTTGAGAGGAACAGTATTAATGAGCTAAAAGTTACTGATTTGGCCATTGAAGATCTGCCATTAGGAGAAAATGAATTAACAGATACAGTATTTGATAACATC
>P_778
TAATTCCGGAAATAAGAATCATTCCCGACATAATAGCGATAAATACAAGCGCGGTCCCTAAATCGGGTTGCAGCATGATAAGAATAAGCGGCATTAATGTAAATAAGCCAATCTTTAAAAGTAACCAAGCGTAGTAACTAAAGCGGTGGACCTTATAAGTTCGGTTATGATCCAAATCACTTTTGCTAAAACGACAATTAAGATAACCTTAACAACCTCAGATGGCTGAATGTTCCCTAAGAACGGGATAACAATCCAGCTCTTTGCTCCTTTTACTTCTTTCCCAAAAAGCAATACAAATACGAGTAAAAATAGACCTAGTCCGTAAAAGTAGTAAGCCCATTTCGTCAGACGATCATAATCTAGTTGCATCACGACAATAATTGCAAATGTCGACACTACAAACCACATGGCTTGTTTGACCACAAAGTTTGCATCATATTGATTATTTGTTAATTGCGCACTATATGGACACCAAACTGATTATCATGAGTAACATCATAGATAGGACAATCCCGTAATCAATGCGTCCAGCTAGTTTATTTTGTTGATTCATTATTTAATTACTCCTTACTGGTTGGTTTGTATAAACAAAACGAACGCTTTCTCCCAAACAGTTTAAAAAAGAAAATCAGAAACGATTTTCTTTCCCTAAGTTAACTTCTGGAGCATTGTATCTCGCCGATAACACGAGCCCAAGTGCCATAAATGCACCAAGAAGTGAGCTTCCCCCATAACTGACAAAAAGTAGCGGAATACCGGTAATTGGAAGAAGACCAATTGTCATCCCGATATTTTCTAAAACATGGAACAAAATCATCGAGCAAACACCCGTACAAATATACGAATAAAAAAGGAATATTAATATCTAATGCCACTCGAATTATTTGGTAAATCAGTAAAAAGTATAACATAATAAGTACACAGCCACCAATGAAACCAAAATTCCCACCAATAATGGAGAAAATAAAATCAA
>P_779
TAAATGGTGAATTAAAGCTAAAATCGTTTGAAATTAGAAAAGATGTTCTAAAAATGATATATGATGCAAAAACGGGACATACTGGTTCAGATTTATCATGTGCGGATATTCTTGTGGCGCTTTACTATGGTGTGCTGAATGTTAATCCGGAAAATCCAGAAGCTTTAGATCGTGATCGTTACGTTCAAAGTAAAGGACATGCTGTCGAAGTTCTTTGGGCAGTTTTAGCAGATAAAGGGTTTTTTGCAAAAGAAGAATTGGCTGATTTCTCCGCATTTGGCTCGCGTTTAATCGGGCATC
>P_780
[truncated: 2,882,784 more chars]
