# Supplementary material for: EnDeep4mC predicts DNA N4-methylcytosine sites using a dual-adaptive feature encoding framework in deep ensembles
Source: Genome Res. 2026 Mar;36(3):589–99. doi: 10.1101/gr.280977.125 (PMC12951953; doi:10.1101/gr.280977.125)
Supplement: Supplement 1 [file Supplemental_Code.zip › Supplemental_Code/EnDeep4mC-main/data/4mC/4mC_R.chinensis/test_neg.txt]

>N_1
CTTGTAATCCTCTTTATATACCTCTATTGTGAGATGAATAG
>N_2
GAGATGAATAGTATATCAAACAATTCATTCTCTCAATATTT
>N_3
TCTCTCAATATTTTATTGTTCTGTTTGACTAACTTGAAGAG
>N_4
GAGGAATGAGATTCATAAAGCGTAGTTTGATGGATTACCGT
>N_5
AGCGTAGTTTGATGGATTACCGTTATCAATCAGGTACAAAA
>N_6
TTACCGTTATCAATCAGGTACAAAACGATCTGTTATATATG
>N_7
TATGCTGTGGTCGACCAGTTCTGTTCCTCAGCTTTGTTCCC
>N_8
CTCAGCTTTGTTCCCGTCTACAAATCAGAAATAGAAAATCC
>N_9
AGAAATAGAAAATCCAAGAACTAATTAATCCATTAAGAAGA
>N_10
ATCCATTAAGAAGAGAAAGACATTGTTATTTGGGAAAGACC
>N_11
ACATTGTTATTTGGGAAAGACCAGTGAAGGATTTGAAGCTG
>N_12
TTTAAAATATGAGATACATTCTTAGTGGAATTGGGAATTTT
>N_13
ATTGGGAATTTTATTCAAAACCCCATGAATATCTTTGAATA
>N_14
TATCTCACCAATACCATCATCTATATTTTATTGCTAGTTTG
>N_15
ATTTTATTGCTAGTTTGATTCCTTTAATCCAAGTTCACAAT
>N_16
TGGCATCTGTCATTATGTTACCGTTAGATTTACAACTTCCA
>N_17
TGTTACCGTTAGATTTACAACTTCCAAAATATTAGTTAAAA
>N_18
TTCCAAAATATTAGTTAAAACCTGTAAAATTTTCACGTGAT
>N_19
TAAAACCTGTAAAATTTTCACGTGATTTTTTGTTCACCAAA
>N_20
TTCACGTGATTTTTTGTTCACCAAAAGACGATCTATGTGTT
>N_21
TGTGTTCATAAAAGTAGTGACATACATGAGTTTTATAGTCG
>N_22
TTTGACTAGCTAACGGAAAACTTGTAAGTTTGTAACAAAGT
>N_23
AGTTTGTAACAAAGTCGTAGCGGTAGCGTCCAAAAGTACAT
>N_24
AGCGGTAGCGTCCAAAAGTACATTATTTTTATTCATGCACA
>N_25
ACATTATTTTTATTCATGCACATTAACAAATCAGTGTGAAA
>N_26
ATAATAAAAGTCAAAAGTCACTAGATTGTGTATACGCGGTT
>N_27
AGATTGTGTATACGCGGTTACGAACTATTTGAAATCCATTA
>N_28
GGTTACGAACTATTTGAAATCCATTATAAATATAAGAGTCC
>N_29
ATTATAAATATAAGAGTCCTCGGCTCAAAACATCAAATAAG
>N_30
AAACATCAAATAAGTATATACCCTATGCCAGTTTTGAGCTA
>N_31
TACCCTATGCCAGTTTTGAGCTAAGCAATTGCTTCATAATG
>N_32
CAATTGCTTCATAATGGGTGCACACTACTAGTAGTAGTAGA
>N_33
AACTCATATATATGTGCTGACCAATTTTTCCATCAAGGAGG
>N_34
CAATTTTTCCATCAAGGAGGCAACAAGATTAACCAACGGAA
>N_35
GATTAACCAACGGAATAATACTCTATATAAGGAAATAAAGA
>N_36
TATAAGGAAATAAAGAAAAACAAAAAAAACAAAAAAAGAGA
>N_37
AAAGAGAGTGGGAACTTTTCCACACTACTACAGCAACCCTC
>N_38
TTTCCACACTACTACAGCAACCCTCACACAAAACCCACAAA
>N_39
AGCAACCCTCACACAAAACCCACAAAAACCTCTACTACAGG
>N_40
ACCCACAAAAACCTCTACTACAGGTTCCAACTTGTACACCT
>N_41
TACAGGTTCCAACTTGTACACCTACCCCCTCAATACCAATC
>N_42
GTACACCTACCCCCTCAATACCAATCAAAACGACGTGTTTT
>N_43
CAAAACGACGTGTTTTGATCCTTCCTAGTCTTACAAGGGAT
>N_44
TACAAGGGATCCATTTGGGTCACCACAATGGGGCTCCGAAC
>N_45
TGGGTCACCACAATGGGGCTCCGAACCACATGCTGCTTCCC
>N_46
GGGCTCCGAACCACATGCTGCTTCCCATCGCTCCAATATAG
>N_47
CTCCAATATAGCGCCCCGAACACACCCCCCGACTCACCCAA
>N_48
AACACACCCCCCGACTCACCCAACACGATGTTGCTTCTATC
>N_49
ATGTTGCTTCTATCCACCGCCACCGTCACCAAGTAGCTCCG
>N_50
GCCACCGTCACCAAGTAGCTCCGCTTCTTCACCGCCTCCGT
>N_51
GCTCCGCTTCTTCACCGCCTCCGTGAACACCAGCTTCGACG
>N_52
ACTCCTTTAGGCGCCTCTATCATGGGCCTGTATACCGCATT
>N_53
TATCATGGGCCTGTATACCGCATTGGGCTGGCCCACATTCG
>N_54
TACCGCATTGGGCTGGCCCACATTCGTCACCGTCCGAATAA
>N_55
GTCACCGTCCGAATAAACGTCTTGCTGGACGGCCCCGCCGA
>N_56
AACGTCTTGCTGGACGGCCCCGCCGAGGAAGTCGGAAACAA
>N_57
CCCGCCGAGGAAGTCGGAAACAACGCGGCGATTGACGGGTA
>N_58
GGAAACAACGCGGCGATTGACGGGTAGTTCAGATTTCCCGG
>N_59
TTGACGGGTAGTTCAGATTTCCCGGCGAAGTCTTTTTCCCC
>N_60
GCGAAGTCTTTTTCCCCGGACATTTCGGCGGCGACCGAGTG
>N_61
CCGGACATTTCGGCGGCGACCGAGTGATCACCTGGATTACT
>N_62
CCGAGTGATCACCTGGATTACTCTCGGCCCGTACCCGACCG
>N_63
GATTACTCTCGGCCCGTACCCGACCGAGCAGAGAAACCGGA
>N_64
TACCCGACCGAGCAGAGAAACCGGACGTAATCCTCACCGGT
>N_65
GAAACCGGACGTAATCCTCACCGGTGATATCATATACCAGA
>N_66
CGGTGATATCATATACCAGACCCGGGTCCATGGCCCGATCC
>N_67
ACCCGGGTCCATGGCCCGATCCAAATTCAAATGACCCGCCC
>N_68
CCGATCCAAATTCAAATGACCCGCCCCTAAATCATAAGGAG
>N_69
CATAAGGAGTGGAGGGATTTCCAGTAGCTTCATCAGTCATG
>N_70
CTGATTATTGGTGATGCCAGCAGTCGTCATCATCGCCGATC
>N_71
CCAGCAGTCGTCATCATCGCCGATCTTATCACCGCCGGACT
>N_72
GATCTTATCACCGCCGGACTCCAATCGGGGTGAGCCGACTT
>N_73
TGAGCAGAGCGGCGGCTCCGCTCACGTGAGGGGCAGCCATT
>N_74
TCCGCTCACGTGAGGGGCAGCCATTGATGTTCCCGAGAGGA
>N_75
GTTCCCGAGAGGATATTAAACTCTGTTTTCCGGTTATCCGC
>N_76
CTCTGTTTTCCGGTTATCCGCATCCAACCCGGTTGGGCCCA
>N_77
CCGCATCCAACCCGGTTGGGCCCACCGCGTCGGTCCAAGCA
>N_78
TTGGGCCCACCGCGTCGGTCCAAGCAGCGAGGATGTTAACT
>N_79
CCAAGCAGCGAGGATGTTAACTCCGGGAGCGATCAGATCCG
>N_80
AACTCCGGGAGCGATCAGATCCGGCTTCAGAATCTCCGGGT
>N_81
CAGATCCGGCTTCAGAATCTCCGGGTTCAATCCGTTTGGCC
>N_82
TCCGGGTTCAATCCGTTTGGCCCTCTACCCGAAAACGAAGC
>N_83
TCTACCCGAAAACGAAGCAACCACCGGAGCCGGCTTGATTC
>N_84
AGCCGGCTTGATTCCGATCACAGTCCCCTGGAAGTCGATAG
>N_85
GATCACAGTCCCCTGGAAGTCGATAGTAGCTGAAGGAGTCT
>N_86
TCGATAGTAGCTGAAGGAGTCTTGGTGGACGACACATAAGC
>N_87
CTTGGTGGACGACACATAAGCTTTGACGGCGTCACCTTCGT
>N_88
GACGGCGTCACCTTCGTCGGCGCCGACAGCTGCGGTGGGGA
>N_89
ATCGCCGACGAGTCCTTCGCCGTTGGAGATTCCGTTAGCCA
>N_90
GCCGTTGGAGATTCCGTTAGCCAGGATCATCCCCACACCTC
>N_91
ATCCCCACACCTCCTGCTTTCTTCACCACCATACCTTTCGC
>N_92
TTCTTCACCACCATACCTTTCGCCACTCTGGGATTGTTTCC
>N_93
TGGGATTGTTTCCCCTGTCGCAAATTACGATTTTGCCCCTC
>N_94
TCGCAAATTACGATTTTGCCCCTCACCTGACGCGGGTCCAG
>N_95
GCCCCTCACCTGACGCGGGTCCAGGGAGTTCTCCATGCACA
>N_96
TAGAGAGCATACCTGACTTTCCGGGATAGACCAGAGGGTAC
>N_97
CCGGGATAGACCAGAGGGTACATCTTCCCCTTCAGCGGAGC
>N_98
GGGTACATCTTCCCCTTCAGCGGAGCTCCGGCGTATAGAGA
>N_99
AGCTCCGGCGTATAGAGAAACGCCAGAGAGTCTCCGGCCGT
>N_100
AAACGCCAGAGAGTCTCCGGCCGTCGCCTAGGACTACCACC
>N_101
CGACATTCCGTTAGGTCCGTCGTTCCCGGCGGAGGCCGAAA
>N_102
TCCGTCGTTCCCGGCGGAGGCCGAAACAAACACTCCATGCG
>N_103
GGAGGCCGAAACAAACACTCCATGCGAAACGGCGCCGAATG
>N_104
GCGAAACGGCGCCGAATGATCCGATTGCAATCGGATCGAGA
>N_105
TGATCCGATTGCAATCGGATCGAGATAATAGGGAGAAGAAA
>N_106
GATAATAGGGAGAAGAAATTCCATCGCCGCCTCCAATTGAG
>N_107
TCCAATTGAGATTGAAATGACATCAACGCCGTCGTTGACGG
>N_108
GCCGTCGTTGACGGCGGCGTCGAAGGCGGCCAGAATATCGG
>N_109
GGCGGCCAGAATATCGGAGTCGAAGCAACCGGAGTCCTTCC
>N_110
GGAGTCGAAGCAACCGGAGTCCTTCCAGCAGACCTTGTAGA
>N_111
CCAGCAGACCTTGTAGACAGCCAAGCGAGATTTCGGAGCAA
>N_112
AGCCAAGCGAGATTTCGGAGCAACTCCCTTTGCGATGCCGG
>N_113
AGCAACTCCCTTTGCGATGCCGGAAGCGTAGCCGGACATGC
>N_114
ATGCCGGAAGCGTAGCCGGACATGCTAGCCTCGAAGGCGTA
>N_115
ACGCCGTGTGAGTCCCATGGCCGTCGGCATCTCTGGGAGAC
>N_116
GAGCCGTTGATCGCGGTTATCGGACCGCCAGCATTGGCGGC
>N_117
GCCAGCATTGGCGGCGGCTTCATGACCTTTGATGAAGAACC
>N_118
ACCTTTGATGAAGAACCGAGCTCCGATCACCTTCTTATTGC
>N_119
CTCCGATCACCTTCTTATTGCAATTCCGAGCTGTAAATTTA
>N_120
ATTCCGAGCTGTAAATTTAACTCCGGTCTCACAGACCCCTC
>N_121
CTCCGGTCTCACAGACCCCTCTCCACCGCTTCGGAACCGGA
>N_122
CCTCTCCACCGCTTCGGAACCGGACCGAGATTCCTATCGGA
>N_123
GATTCCTATCGGAAAAGCTCCGACGCTCCGGCCAAACTCCA
>N_124
GCTCCGACGCTCCGGCCAAACTCCAGTGTCGAAAACCCCGA
>N_125
CCAAACTCCAGTGTCGAAAACCCCGACGATGACGTCAGAGC
>N_126
GAAAACCCCGACGATGACGTCAGAGCCGTAATCGGATTCGG
>N_127
TAATCGGATTCGGACCAGAGCCCCTTCTGGTTTCTCAGGCC
>N_128
CAGAGCCCCTTCTGGTTTCTCAGGCCGAGGAACTGCGGCGA
>N_129
GTGGAGCTGGCGGCGGCGGTCTTCGAACACGTGGAGGACGG
>N_130
GTCTTCGAACACGTGGAGGACGGCAGGGTGTTGGCTGAGGG
>N_131
TTGGTCGGGGCTGAGAGTTGCGGAGAAGCCATGGAAAACGG
>N_132
TGCGGAGAAGCCATGGAAAACGGTGTCGTATACGTGGAGGA
>N_133
GAGGATTTGAGGTGGGTCGGCGAATTCGGAAGTGTACCAGT
>N_134
TCGGCGAATTCGGAAGTGTACCAGTGGTAATGGGACTGGAA
>N_135
TAATGGGACTGGAAAATCGACGGCTTGGAGAATCTGTCGAT
>N_136
GGAAATGGAGAGAAAGGTAGCCATAAGTAAGAGTGAAGTGA
>N_137
AGTAAGAGTGAAGTGAACTACTGAGTAGAACCGACAGAGAA
>N_138
GATATAAGTGAGATTATTGTCCTTTTTGATTAATTTATTAA
>N_139
TAATGAGTCAGCCCACTTTTCGTGCGGGGCCCAAAAGATAT
>N_140
AAAAGATATTTGGAACTTATCCGGGATATAGCTTTACCGAA
>N_141
TTATCCGGGATATAGCTTTACCGAAAACGACGTCGGGTTGT
>N_142
GTCGGGTTGTGGGACCTTTGCTTCGGAACGACTCTTTGGAA
>N_143
ACTCTTTGGAATAAATTAAGCTGGATTACAGTTTCTAAATA
>N_144
GGAGGGCTGTGGGATATTTTCTTCCCCAATAGGGAGCCCCC
>N_145
TTTTCTTCCCCAATAGGGAGCCCCCGCGTGATGGTTAATTA
>N_146
AGAGGTCAAGATCATCATATCTTGTTTTTTGTCGACAAAAT
>N_147
CGACAAAATCATCATCATATCTTGTTGAGAAATTCTATTGT
>N_148
GAGAAATTCTATTGTACGGGCTGATGGCAAATAGTATCTAA
>N_149
GGGCTGATGGCAAATAGTATCTAACCGATACCGATATTATT
>N_150
GTATGCAGCAGTAACTATATCTAAGATTTTTAGTTAATATA
>N_151
TTGTTGGTTTAGTTTGGTTTCAATTATCTTTTATCAGTTCG
>N_152
AGGTGTGATTTATCAGTTGTCGGTTTTTAGTTTCAAAAAAT
>N_153
GTTTTTAGTTTCAAAAAATCCACCAATAGATACATAGACAT
>N_154
GAAACAGTTTCAAATTATCACGTGTAAGTCCTTCTTTTGTG
>N_155
GTAGTGAACTACTGATAAATCAGTGTCTATTGGAAATTATT
>N_156
TGGAAATTATTGTCTTTTGACAATAGTGTCCATTCACAATT
>N_157
GTGGATCATTGATTACTCAACTTTTATAAATTGGGACTTAT
>N_158
TCAACTTTTATAAATTGGGACTTATTAAAGAGTACCGTTAT
>N_159
TGGGACTTATTAAAGAGTACCGTTATTTACATAGTACGTGG
>N_160
ACGTGGCATTTCGTTTGTTGCTAAGGAAATTTATATTTCCT
>N_161
TGCTAAGGAAATTTATATTTCCTTGTATCATGCAAATGATC
>N_162
CCTTGTATCATGCAAATGATCAAGTACGACGGGGCTCATAA
>N_163
GCTCATAAAGTTTGTATGATCCTCCTTTTGCCTATTTCGGA
>N_164
GATCCTCCTTTTGCCTATTTCGGACATTCACATGCTAATTG
>N_165
CACATGCTAATTGGGAGGTACATCTACCATTAAGCTGGTGA
>N_166
ATCTACCATTAAGCTGGTGACTCATGTAAAATCCACATGCA
>N_167
AATCCACATGCAACATTTAACTACTGATTTTCATTTACTTT
>N_168
TAACTACTGATTTTCATTTACTTTTATTTCAAGTCCCTACA
>N_169
ATTTACTTTTATTTCAAGTCCCTACAATGGTTAATAAAATG
>N_170
TTCATCATTCAACTTTAGGTCTTTGTCATGAAGATGTTGTC
>N_171
CTTTGTCATGAAGATGTTGTCTCAAAACTAGCTAGAATCAT
>N_172
CATTTACAGACATATATGGTCGTGAATAAAAAGTTTAAGAC
>N_173
CGTGAATAAAAAGTTTAAGACATGAATTAAGTATATTAGAG
>N_174
TTAAGTATATTAGAGTAACTCCAACCATAGAGTCAAAAGTT
>N_175
TAAAATAGTGATATATAGGGCTGGGACTCTCGGACCGAAAA
>N_176
TGGGACTCTCGGACCGAAAACCAGAAGAACCGAATTGAAAT
>N_177
ATTTATTTCCAGAACCGAACCGTTTAGTAAGTTCTCGATTC
>N_178
TTCGGTTTCAGTTCTTAGTTCCGGAAGAGGGTCAAACCCGA
>N_179
AGTTCCGGAAGAGGGTCAAACCCGATGGAACCGATACCTGT
>N_180
CCGATACCTGTAGTCAAACCCTCGAATCATATTTCAATCAC
>N_181
TCGAATCATATTTCAATCACCCGACCATCGACCTCAGCTAC
>N_182
CCTCAGCTACAACCGATTCTCACCGTCTAGAACCTCTACCT
>N_183
ACTGCGAAGATTCCCCTAAGCAGTTCGTTGTGTTTGCAGTA
>N_184
AGGCCTACTATGCAGTGTAACGGGTGGAGAGGGTAGAGATG
>N_185
GAGATGGAACTGGAAAATTGCCTGTTTTTGGGGTTTTTTTT
>N_186
TTGGGGTTTTTTTTCAACTTCATCAAGGAATCATTAAAACC
>N_187
GATACATAAATACATAAATTCATATAGTAGTTAAATAATTA
>N_188
TGACTTCATTATTAAAGATGCTCTTATGAACATCAGATGTC
>N_189
TCAGATGTCAAATAAAATTTCCATTTTTATTTAGATTAAAC
>N_190
TTTTTTAGATTAAATAGGATCAATTTCAACATTCGGAGTAA
>N_191
ACTATTTGCACATCATACTACTTGTTTTGGGTCAACACATG
>N_192
TTGTTTTGGGTCAACACATGCCACTTGGTAATAATTCAATT
>N_193
CATGCCACTTGGTAATAATTCAATTACCACAAACAAAAATT
>N_194
TACCACAAACAAAAATTGCACACATGAGTAATAGTAAATGT
>N_195
TTTCAATTGCAGTATGATTACAAGCTAGTTAAAAAAAATGC
>N_196
AGTAATTAATGGATAGAAGACTTGTGGCACGTGAGGTGGAG
>N_197
ACGTGAGGTGGAGCCTTTTCCCTTTGGCTTCAGACGCCCAA
>N_198
TTGGCTTCAGACGCCCAAAACGACGTCGTGGGATAATAATT
>N_199
CAGGTGATGATGTCATTTGACGCTTTTGTTAAAGGGCGTCT
>N_200
TTGACGCTTTTGTTAAAGGGCGTCTGAGGTTGAAGTGACAA
>N_201
TGAGGTTGAAGTGACAAGTACGACATGCCTCCGAGTTTGGG
>N_202
ACATGCCTCCGAGTTTGGGACATGCCCAACCTCAGTCAGAG
>N_203
CTTTTAAAAGGTACTATTATCTAAATAGTGAGGTCTATAAT
>N_204
TAGTGAGGTCTATAATTTTTCTAACTCTAATATTTTGAGGT
>N_205
TAACTCTAATATTTTGAGGTCTAAATTATAGACTTTAATAT
>N_206
TTAGATAAGACTTTTCGAGTCCACGTGTCGATTCATACACA
>N_207
AGTCCACGTGTCGATTCATACACAACTCTACAGATTACAGA
>N_208
AAAGTATTATTGTAATGGCTCATTTTGTATTATACTTCATA
>N_209
GTTATATTTAGTTGATGTATCATACCACTAATAAATAATAA
>N_210
AAATTATGTCAAATTTATTTCGTAAAATTAAAGATTACATG
>N_211
TTTCGTAAAATTAAAGATTACATGACCACTGAAGCTTTCAT
>N_212
AATTAAAGATTTCATAAAATCAAATTTATTCAAAAAAAAAA
>N_213
AAAAAAAAAGGAACGGTTGGCGGGTTGGGAAAACTTTGGAT
>N_214
ATGAAGCTTAATGTGGGCTACCTTTGCTAGTCTATATTTAG
>N_215
TTGCTAGTCTATATTTAGACCAAGAAATGGACTTTAGATCT
>N_216
AAGAAATGGACTTTAGATCTCCATTGAGCTTTTTTATAATA
>N_217
TTTTTATAATAGACCCGATCCATGATTGGAGATGGGTTTTG
>N_218
GATTGGAGATGGGTTTTGCTCAACCATGGTCTAAATTATGG
>N_219
ACCATGGTCTAAATTATGGACTTTGAACCTTCTATTGGAGA
>N_220
GAACCTTCTATTGGAGATAGCATAAGGGAAAAAGACCAAAG
>N_221
ATAAGGGAAAAAGACCAAAGCCAAAAGGTGAAGTTCATAAG
>N_222
GAAGTTCATAAGCTATCTTTCTGGATTCCCTAGGTTGATCT
>N_223
TGGATTCCCTAGGTTGATCTCGGTCTATGAGAAAGAACCGA
>N_224
TCTCGGTCTATGAGAAAGAACCGAGTATCAAACCAATATAG
>N_225
AAACCAATATAGTTGGTTTTCAATAAAGGAAAAAATCGATT
>N_226
AATAAAGGAAAAAATCGATTCTCCTCAACATTTCCTCATAC
>N_227
GATTCTCCTCAACATTTCCTCATACATTGAGTCCCATTTAA
>N_228
AGTCCCATTTAAAATGAAAGCTGAAGAAAAAAAAAACTAGA
>N_229
AAAGCTGAAGAAAAAAAAAACTAGACTTCTTGATTCAAAAC
>N_230
CTAGACTTCTTGATTCAAAACTTAGTTTTTTTTGTTTTGAA
>N_231
TTTTTGTTTTGAATAAAAGACTGGTGCGGCTGCCCTCAAGC
>N_232
AAGACTGGTGCGGCTGCCCTCAAGCCCCTCAAGCCTTGATT
>N_233
TCAAGCCTTGATTAATGAAACTGTCGAATACAGGGGGGGAC
>N_234
CTGTCGAATACAGGGGGGGACATTGAGCCTAAACCCTTGAT
>N_235
GGGGACATTGAGCCTAAACCCTTGATTACAATAAACATCTA
>N_236
AAACCCTTGATTACAATAAACATCTAGAGTATTTTCCGAAA
>N_237
ATAAACATCTAGAGTATTTTCCGAAATAATATCAGAAATCT
>N_238
TCCGAAATAATATCAGAAATCTCTACAGGAGACTTGTATTC
>N_239
GAGACTTGTATTCTAACAAGCACCAACTAGCAAAGAGTGCA
>N_240
GCACCAACTAGCAAAGAGTGCACAATGAGCTACTCCATTTG
>N_241
ACAATGAGCTACTCCATTTGCTTTAACATAGCAGTGACATA
>N_242
TTAACATAGCAGTGACATAGCGGAAAGATAACTCGATATGT
>N_243
AAAGATAACTCGATATGTAACCCGATTACAACATAGCATAA
>N_244
GTAACCCGATTACAACATAGCATAAGTACTAACTTTAGCAC
>N_245
AAGTACTAACTTTAGCACAGCTTGATTCAAAACTTAGTTTA
>N_246
TTAGTTTAATGAGGGTAAAACAGCTTTAGATGAGAATCTTC
>N_247
CAGCTTTAGATGAGAATCTTCTTTGCAGTCTCCTAAAGCCT
>N_248
GCAGTCTCCTAAAGCCTCAACACAAAAAATTCAAGGCAAAA
>N_249
GTTAGGAATTGGTTTTTCTTCAACCATATTCATGGTTTTGT
>N_250
GGTTTTGTAATGTTTTTTTGCATTTTTTTTTTCTTTATAAG
>N_251
GGGGTTTTGGTCTCATGTCTCCCCCTTTTAATGTTTGATCT
>N_252
CCCCTTTTAATGTTTGATCTCTCTTTTATTTAATAAAATTT
>N_253
AATAAAAAGACTTCTTGATTCTCTATAAACTCGGGGTGAAC
>N_254
CTCTATAAACTCGGGGTGAACCAAGTTAATTTTCGTAATTC
>N_255
AGTTAATTTTCGTAATTCATCCAAGGTTTTAGTCTCCAGAA
>N_256
AGGTTTTAGTCTCCAGAAAACATTCAAACTGGGAAAGACGC
>N_257
GGAAAGACGCAAATAAAGATCCTCACGCAGAAGAGATCGCT
>N_258
GATCCTCACGCAGAAGAGATCGCTTATGAATGGTTCCATCA
>N_259
TCGCTTATGAATGGTTCCATCAGCTAGGTAATAGACGCACA
>N_260
TCCATCAGCTAGGTAATAGACGCACATCTCACCTGATATAT
>N_261
CTCACCTGATATATATGCTTCTGAAGCATGTATGTGATGAT
>N_262
TTTAACTCCAACTCATTGATCTCGTTCACAGGAAACGACCA
>N_263
TTGATCTCGTTCACAGGAAACGACCAGGAACCAGAGTCTCC
>N_264
AAACGACCAGGAACCAGAGTCTCCCAAAAACAATATTTGAT
>N_265
TCCCAAAAACAATATTTGATCCCCCAGGTGTTGTAGCCTAA
>N_266
TGATCCCCCAGGTGTTGTAGCCTAAGAAACTCGCCATTCTT
>N_267
GCTTGTATAGTTTAAAATCACTTGTCTTGTTACCGCCATGA
>N_268
CTTGTTACCGCCATGATAATCTTTAGATAATTGATGGATCA
>N_269
ATTCTAACATTAGCGAATACCGTAACCCTTCTAAAGAACCT
>N_270
ACCGTAACCCTTCTAAAGAACCTGGATAGTAATCATAGACC
>N_271
ATCATAGACCGACTTCAATTCCACTTCATGATCCCCAAAGC
>N_272
GCTTATAGTACGAGCTTGAACGACGATGCCATCCTCATTAA
>N_273
TTGAACGACGATGCCATCCTCATTAATTATGACTACTCTCA
>N_274
AGAGCACCACCAGAGAATAACACATCGACAAGAGTGTGTGG
>N_275
GACAAGAGTGTGTGGTTTTTCTCATCTAATACCTCAAAGCC
>N_276
TCTCATCTAATACCTCAAAGCCCATACTCCATCGTTTGTAT
>N_277
CATACTCCATCGTTTGTATCCAGGCTTACACAAAAACAATG
>N_278
GGCTTACACAAAAACAATGTCGTAAAATAAACCGATGCCAC
>N_279
TGTCGTAAAATAAACCGATGCCACCATACAATATTCTGAAT
>N_280
ATATCCGAGGTAGATAGGCGCAAAATGTTGCTGGAAACAGG
>N_281
GCGCAAAATGTTGCTGGAAACAGGAGGTAGGATAATATTGT
>N_282
GGAGGTAGGATAATATTGTTCTTCATTGACTTCCTCGGTCC
>N_283
TGGGTTTAGTAGAAAATTTTCAGCTAGTAGCCCTTTTTTGT
>N_284
TAGCCCTTTTTTGTTTATCACAATCAACCAACCTTTAGAAG
>N_285
ATCAACCAACCTTTAGAAGACCCATTAACCCACCCTCCATG
>N_286
AAGACCCATTAACCCACCCTCCATGAAGTGGCTTTGGCAGC
>N_287
TGAAGTGGCTTTGGCAGCCTCAACTTGTTAACTTTGCCATC
>N_288
GCCTCAACTTGTTAACTTTGCCATCATGGAGGCTATAAAAG
>N_289
CATCATGGAGGCTATAAAAGCTTAAGTACGCAATTTGTGGA
>N_290
TTAAGTACGCAATTTGTGGACTGAGTTTGAGATGAATATTG
>N_291
GAATATTGAGGAAGATATAACCAAGGGAGTTGGTGTGGAGC
>N_292
CCAAGGGAGTTGGTGTGGAGCACCACGAATGTCTTTTTGCA
>N_293
CTTTTTGCATAACAATTGATCTCCAAGACTTGCAGATGACG
>N_294
TCTCCAAGACTTGCAGATGACGCTTAAACGTATTCGATCCT
>N_295
GACGCTTAAACGTATTCGATCCTTGAAGTTCAGATGTTGTA
>N_296
CAGATGTTGTAGAACCGCCTCCATGATATCATCCATGGGGT
>N_297
TATTTGCCGACAGCTATATCCATTGATATATTTTGTCTTTT
>N_298
GATATATTTTGTCTTTTTGGCTATGTTAGCTCAAAAATCAT
>N_299
GGCTATGTTAGCTCAAAAATCATCTCGGCCGCGTGTTACTA
>N_300
ATCATCTCGGCCGCGTGTTACTAGGCCGAGGGCTTCTTTAG
>N_301
TAGGCCGAGGGCTTCTTTAGCTTACACGTGTCCTTCTGGAG
>N_302
TTTAGCTTACACGTGTCCTTCTGGAGTGGTGACGAGTGCAT
>N_303
AGTGGTGACGAGTGCATAGGCATGCCAACTCGCGCCCGGTA
>N_304
ATAGGCATGCCAACTCGCGCCCGGTAGGCCAAGCGAGATTT
>N_305
TTTTATTCTAGATTGTAGATCTTGCGCCGATCTGACTTCTG
>N_306
GGTTCTCTCTGCCTTGAATGCAAGGACTTTGGCATGGATCG
>N_307
AGGACTTTGGCATGGATCGGCCTTACTTAGTTGCAATCTTC
>N_308
GCAATCTTCGTGCTGTGTAACTCGATGATTGAGGTGAAAGT
>N_309
AAAGTGAAGTGATGATGATTCGTTTTTGTGATTTTGTATAA
>N_310
AAACAACAGAAAATAAATAGCATAAACGAGAGTGCAGGTAA
>N_311
AAAGTGCAGCAAATAAAATACATGAAGATAAAGAACAAGAA
>N_312
ATAAAGAACAAGAATGTAAACCGCGGGGAATAAAGTGCAAC
>N_313
AAACCGCGGGGAATAAAGTGCAACAAAGTGACAAGCAAAAA
>N_314
AATTACGGGAATGTAAAGAACGCCAATGTAAAGTACAGGAA
>N_315
AAGAACGCCAATGTAAAGTACAGGAAATATAAATACCGGTA
>N_316
GTTGAAATGTATTGAGATTACTCGCGTAGAACGTTTGGTCA
>N_317
GAACGTTTGGTCAAGGACCTCTAACAATGAATCTTATGGTC
>N_318
CTAACAATGAATCTTATGGTCATTTTTATCGTGAAGCTAAA
>N_319
AGAAGCAATCGCAGCCTTTACAGCTAAGACCGAATTTATTA
>N_320
TTCTTTCATGAGCAGTCAATCAGGCTTTGTTACAAATAGAA
>N_321
GCTTTGTAACTGATCAATGGCGGAGCCAGAAATTTTAGTTT
>N_322
CACCAAAAAAAAAAATTAATCATAGCAAAACATTAAAAAAC
>N_323
ATGTAATCTATATATTACAACGGCACGTAATTTTCTTCAAT
>N_324
AGATTTTATTGGTGTGAAAACCACATGAAAAGTATAGAAAA
>N_325
GAAAAGAGAACTAGAAGAAGCCTATAGTACGTATATTAGTA
>N_326
TATGGAGAATTGTATATTGTCCCTTTTCTATACCAAAAAAA
>N_327
AATAAACTGCAAGAGTTGAACTAGGGACCTAGTGTTCACAA
>N_328
AACTAGGGACCTAGTGTTCACAACAAAAACTGTTGGGCCAC
>N_329
TCACAACAAAAACTGTTGGGCCACTCTGCCAAATTGGGAAC
>N_330
TAAGTTGTATTTGTATCAATCTCAGTGGGGCACAAGACCCA
>N_331
AATCTCAGTGGGGCACAAGACCCACTAGGCCCCTTTGTGGC
>N_332
CACTAGGCCCCTTTGTGGCTCCGCCTCTGTAACTGATGATT
>N_333
CTGATGATTGGCAATAAAACCCCTTAATGCTTATCAAGTGA
>N_334
ACCAAGTTTTGGTAAATTTTCTCATGACAATCATGCTCTTT
>N_335
TTTCTCATGACAATCATGCTCTTTAATGTGCCGCGGCTAAT
>N_336
TGCTCTTTAATGTGCCGCGGCTAATTAGCCATGGTCATTCA
>N_337
CGCGGCTAATTAGCCATGGTCATTCATTACGCCTTGTGGGT
>N_338
ATTCATTACGCCTTGTGGGTCCGCAGTCATTCATTAAGCCT
>N_339
ATTCATTAAGCCTTGTGAGTCATTTGATCTCAGTAACGGTT
>N_340
TTGATCTCAGTAACGGTTCTCCGAACACGTTATCTTCTACC
>N_341
TTCTCCGAACACGTTATCTTCTACCATAAATTTGAAAATCA
>N_342
TGCCGGGCTAATTTGGGAATCAATTTTGTAAATCTTTAACG
>N_343
TCAATTTTGTAAATCTTTAACGAATTAGCCGCGGTCATTCA
>N_344
ATTACGCCTTATGGGTCTGGCCCACCTATCTGCCACGTGAG
>N_345
AGCCTTGTCAAATATTGGTTCAAACAAGTTCTACGCCAAGC
>N_346
TGGTTCAAACAAGTTCTACGCCAAGCAGCAATAGACTCGAT
>N_347
ATCGATGATCCTATACCTATCTCAGTGCAGGTTGCTTTTCC
>N_348
CTCAGTGCAGGTTGCTTTTCCAATCGATCGGTAAACTAATA
>N_349
ATGCTCTCCAGTCACCTTGCCATTAGGAAAACAAAACGGGA
>N_350
TTGCCATTAGGAAAACAAAACGGGAAATTTGAACCTAATTG
>N_351
CATATTTATCACGTACGTACCGATTTCTTTACCTTACCTTA
>N_352
TACCGATTTCTTTACCTTACCTTATATGACAGAGAGAATCA
>N_353
TTGGTTCTCACTTAACTTTTCTAGTAAGTAAAGCGGCTATC
>N_354
AGTAAGTAAAGCGGCTATCCCTGTAAAACCCTAGCTAACTC
>N_355
GAGTTTAACCTTCAGGTTTTCAACTGGTAAAAGCATTGAGG
>N_356
AGAAGAAGAAGAGTGTTATGCAATAGGGATCGACTTGGGAA
>N_357
AATAGGGATCGACTTGGGAACAACCTATTCGTGTGTGGCAG
>N_358
AACAACCTATTCGTGTGTGGCAGTTTGGCGGAACAATAATG
>N_359
CGGAACAATAATGCAGAAATCATACCAAACGATCAGGGCAA
>N_360
ATCATACCAAACGATCAGGGCAACAGGACAACTCCATCTTA
>N_361
AACAGGACAACTCCATCTTACGTTGCCTTCACTGATAACGA
>N_362
TACGTTGCCTTCACTGATAACGAGCGACTGGTAGGTGATGC
>N_363
GCGACTGGTAGGTGATGCAGCAGTTAACCAGGCCATCAGAA
>N_364
GCAGCAGTTAACCAGGCCATCAGAAATCCCACTACCTCCAT
>N_365
CATCAGAAATCCCACTACCTCCATATTTGGTAAGGTCCTCA
>N_366
GTATACTTCATAGTCCGATCCAGATTGATTTTGCAGCATGT
>N_367
TGATTTTGCAGCATGTTAATCCTTTATTATTCTTTGATCGA
>N_368
GAGGAGTTATATATCTGTGTCTACTTAAGATTGATTAGAGT
>N_369
GATTGATTAGAGTTGAAGGTCATGGTAGTTACTTCTTAAGA
>N_370
GGTAGTTACTTCTTAAGAAGCAGTTAAATCTATATTGACTT
>N_371
AGTTAAATCTATATTGACTTCCTCAAGGTTTTACTGTTTTA
>N_372
AAGGTTTTACTGTTTTAGAACAAGCTTAGCTTATTAATCAG
>N_373
TATTAATCAGGATGATTGTTCAGAAAAACTTTCAGTATTTA
>N_374
GATATATATTGTAAATAAATCGTCCAGCGTAAAACCATACC
>N_375
TAAATCGTCCAGCGTAAAACCATACCTCTGATCAAAATTCT
>N_376
GTAATTGTGTTTCGTAAGTACACAAACCGACAATATTTTGA
>N_377
TATTTTGAAACGATCAATGACCCTATAATTGCCGTTATTAG
>N_378
TATAATTGCCGTTATTAGGGCTGTCATTCGGTCGGTTCGAA
>N_379
GTCATTCGGTCGGTTCGAATCCGTTATAGGTATTACCAACT
>N_380
CGAATCCGTTATAGGTATTACCAACTTCAAAACCAAAGCTT
>N_381
CAAAGCTTTTGGTTTCAAAACTGAGTTACCAATTACCAACC
>N_382
CAAAACTGAGTTACCAATTACCAACCAAAATTTTCGGTTGT
>N_383
AGGTTTTTGAATTTTATAGTCATAAACTTTGTATTCATCTA
>N_384
ATAAACTTTGTATTCATCTACTAATTATAGCTTTCTTTTGT
>N_385
AATAAAACTAGATTATTTAACCATCACTGACTAGGGTACTT
>N_386
AACCATCACTGACTAGGGTACTTAACTATTAATGTAGTATA
>N_387
TATGTTTATTTCTTAATATACATGTATGTGCATTGAAAACT
>N_388
CGGTATTTACCAAAACCAAACCAACTTTTTCGGTAATTTTC
>N_389
CCAACTTTTTCGGTAATTTTCGATTTCAGTTTTTTCGGTCT
>N_390
ATTTTCGATTTCAGTTTTTTCGGTCTCGGTTACCAAAAAGT
>N_391
GTTTACCAAACTTAAAATATCGGTTGGTATTTGGTCAGTTT
>N_392
TCAGTTTGGAAATTACCAAACCAAGTGGCAGCCCTAGCCGT
>N_393
AAACCAAGTGGCAGCCCTAGCCGTTATTCTCATATCAAACA
>N_394
ATATTATATTGACCAAGTAACATACATCTCACTACAAGCTA
>N_395
AACATACATCTCACTACAAGCTAGGTAGTTTTGAATTTGAG
>N_396
GTAGTTTTGAATTTGAGAAACAGTTAATCACCATTATGTGA
>N_397
TAATCACCATTATGTGAATTCATTTGCATTAGTGAACTATA
>N_398
ATTTGCATTAGTGAACTATACATGTTCCTAAATTTGATATT
>N_399
ATTAATTTGCAGATGCAAAGCGATTAATTGGTAGGAGATTT
>N_400
TTAATTGGTAGGAGATTTAGCGATGCCTCGGTTCAACATGA
>N_401
GATGTTAAGTTATTGCCATTCAAGGTCATTGAAGGGGCAGA
>N_402
GATTAAACACAATGGGAAGACGAAACAGTTTGCTCCAGAAG
>N_403
GAAGACGAAACAGTTTGCTCCAGAAGAAATCTCATCCATGA
>N_404
AAGAAATCTCATCCATGATTCTCGCAAAGATGCGTGAGACT
>N_405
TCTCGCAAAGATGCGTGAGACTGCTGAAGCTTACCTTGGAT
>N_406
ATCACTGTCCCTGCTTACTTCAATAACTCACAACGTCAGGC
>N_407
ACTTCAATAACTCACAACGTCAGGCTACGAAGAATGCTGGT
>N_408
TTGCAGGGTTAAAAGTGATGCGAATTATTAACGAACCAACA
>N_409
AATTATTAACGAACCAACAGCTGCAGCAATTGCCTATGGCC
>N_410
CTATGGCCTTGACAAGAAGGCCAAGAGAAATGTGATGATAT
>N_411
ATATGATTTGGGTGGAGGTACTTTAGATGTGTCACTACTTA
>N_412
TTTAGATGTGTCACTACTTACCCTAGGTGACGGTATCTTTG
>N_413
GGTATCTTTGACGTCAAGGCCACAGCTGGAGACACTCACCT
>N_414
GGTGGTGAAGATTTTGATAACAAAATGGTGAGTTATTGTGT
>N_415
TTGAGCAGTTCAAGAGGAAGCACAAATTGGACGTTAGTGGA
>N_416
TTAGTGGAAACTCCCGAGCTCTTATGAGGTTAAGAAGTTCT
>N_417
GTGAGAAAGCAAAGAGGAGACTTTCATTTACATCTTCAATT
>N_418
ATTGACTGTTTGGATCAGGGCATTGATTTTAGCACAAATCT
>N_419
GCATTGATTTTAGCACAAATCTTACCCGTGCAAAATTTGAA
>N_420
GCAAAATTTGAACAACTGAACATGAATTTCTTCAAAAAATG
>N_421
AAAAATGTATGGATCCTGTACATAAGTGTTTGAGCGATGCT
>N_422
ACATAAGTGTTTGAGCGATGCTGGCATGGGTGTGGACAGTG
>N_423
CTTCTAGAATTCCGAAGGTGCAAGAGCTATTGCAGGATGTG
>N_424
TCTTAAACGGGTGTGGAAAGCAAAATGGGAATAGGCTTCAA
>N_425
AATAGGCTTCAAGATGCAGTCTTAAATGGGTGTGGCCGGAT
>N_426
GGATTCCAAATGGGAATAGGCTTCAAGACTTCACTCTCTTG
>N_427
GTCACACCTCTCTCACTTGGCATACAGGTTTGTGAGTATGA
>N_428
AGTATGATCATGATGATGATCATTATTTTGCCGAATGTACT
>N_429
TCATTATTTTGCCGAATGTACTCATGATCGGATGTCCGTTT
>N_430
ATGTACTCATGATCGGATGTCCGTTTTGATTCCAAGAAACA
>N_431
TTCCAAGAAACACCAGAATTCCCATCAAGATGAACAGGAAC
>N_432
CAAGATGAACAGGAACTTTACTACTGTGTATGACCACCAAC
>N_433
TTTACTACTGTGTATGACCACCAACGTAGCGTGTTGTTCCC
>N_434
CACCAACGTAGCGTGTTGTTCCCTGTATATGAAGGTGAGAG
>N_435
GAAGGTGAGAGTAAGAAAACCTCAAATAATAACTTTTTGGG
>N_436
AATTTGAGCTCTGCCATATTCCTCCAGCTCCCAAGTGTGTT
>N_437
CTCCCAAGTGTGTTCCTAAGCTTGATGTTTGCTTTGATATT
>N_438
CTTAATGTCTCTGCTGAAGACAAGTCCACTGGCAACAAGAA
>N_439
GAAGACAAGTCCACTGGCAACAAGAAAGGGATTACAATAAA
>N_440
AAGAAAGGGATTACAATAAACACTAAGACAAGAACCTCCGG
>N_441
ATAAACACTAAGACAAGAACCTCCGGGTCATATGAAGGTAA
>N_442
AAAAACCTCTTATAAAAACTCCATGGGTGAGTTTGTGCTCA
>N_443
TCCATGGGTGAGTTTGTGCTCAACAACATTTCTCCAGCTCC
>N_444
AATCAACACTGAGACAAGAACTATGAGGTATTGAAATTTTA
>N_445
TTGAAATTTTATTTTTATGACCATGTATGAGCTAAGTCTCA
>N_446
ACCATGTATGAGCTAAGTCTCAACCGATCTTGTTTACGCCA
>N_447
GTCTCAACCGATCTTGTTTACGCCATTTTCATCTGTTGTTG
>N_448
TTGTTGCAGGAATGGAAGATCCTTCTCGCATAAGCTTAAAA
>N_449
CTTCTCGCATAAGCTTAAAACCATGGCAAATAGGTGGCGTG
>N_450
ATCATCTTTTCGTTATCCAACATTTGTTGTTTCATTCCTTT
>N_451
TACTATGTTTGTTTTGGAAGCAGTCTTGGCCTAGTCCCCCG
>N_452
GGAAGCAGTCTTGGCCTAGTCCCCCGCTTCTCAAAGGATCT
>N_453
TAGTTATTTTCTGTACTTTGCAATTTTGTATTTTCTCTTGG
>N_454
AATTTTGTATTTTCTCTTGGCAAGGTTTGGTTTAGCCCCCC
>N_455
GGCAAGGTTTGGTTTAGCCCCCCTTGCTATGTATCCTTTTT
>N_456
AGCCCCCCTTGCTATGTATCCTTTTTTCTTGATTATTAATA
>N_457
GATTATTAATAAATTTTTTGCTAGTTTCTTGTTTATGTGTT
>N_458
GTTTCTTGTTTATGTGTTTACTTGTGGGAGGAGAATGATCC
>N_459
GAGGAGAATGATCCGCTCCTCTCTTGTTCTTTCTGTTGGTT
>N_460
GTTTATGTTCTACCTGGTGGCATTGTAACTTCTACAACGCA
>N_461
CTTCTACAACGCAACTAGTACAACTGGTAATTTACGACTCA
>N_462
ACAACTGGTAATTTACGACTCAACTACTCAACCAGTCAAAG
>N_463
GTCAAAGTGAAAACATTTCACTCACAAATAAGCACTAATGC
>N_464
CTCACAAATAAGCACTAATGCCACCAAATTAAATGATATTA
>N_465
ATCTGAGAACACTTTGAGATCTTATTCTTAAGATGACGTAC
>N_466
CTTATTCTTAAGATGACGTACACGTATTTCAAATTTTATTT
>N_467
TTGTGTTGGGATATATTACACTTCTTATAAACAACATTGAT
>N_468
ATTGATCCTTGTGGGCTTATCACAGAAACCAAAGGAAAATA
>N_469
GAAAATAGAGGGCCTAATTACGTACAGAGTCCGTCACAGAA
>N_470
ATTACGTACAGAGTCCGTCACAGAATTCTGGAACATAGAGA
>N_471
TTCTGGAACATAGAGAGGATCAGAGGAACCAAATCGCAAAT
>N_472
TTAAAAGATTATAGGTCTTACAAATAATAAACAATAAATTC
>N_473
CAAATAATAAACAATAAATTCTTGGTGTACAAGATAAGCAT
>N_474
ATAAGCATTGAATCTAAGATCTCTCGTATATATAGATATGC
>N_475
CTCTCGTATATATAGATATGCTCGTAGGTATTTCCCTTTTC
>N_476
ATATGCTCGTAGGTATTTCCCTTTTCAGGATTTTAAGACCT
>N_477
AGGTAAGGAGAAAGCCAAAACATTCACCAAGTGTCCAAACA
>N_478
ACATTCACCAAGTGTCCAAACAATTAGTCTCCAGGACCAGT
>N_479
GACCAGTTTTCTTCGATCTTCTTTTATATATTTTTCTCTAA
>N_480
TATATATTTTTCTCTAAGTTCTTGAAACAATGGCAGGTGGT
>N_481
AAAAACCCTACCAACTCGGTCTTTGGTATAATCTTCAAGCT
>N_482
AAGCTAAGTAATCTCACATGCATCCACAAATATATCAATTA
>N_483
TCAATTAACACTTAAATAGTCTTCAATAAGTTTTATATACC
