# Supplementary material for: EnDeep4mC predicts DNA N4-methylcytosine sites using a dual-adaptive feature encoding framework in deep ensembles
Source: Genome Res. 2026 Mar;36(3):589–99. doi: 10.1101/gr.280977.125 (PMC12951953; doi:10.1101/gr.280977.125)
Supplement: Supplement 1 [file Supplemental_Code.zip › Supplemental_Code/EnDeep4mC-main/data/4mC/4mC_R.chinensis/test_pos.txt]

>P_1
ATAACCTTAGCTCTATTTATCGGCTTGATCGAGCAAGATAC
>P_2
TCGTATCTTGCTCGATCAAGCCGATAAATAGAGCTAAGGTT
>P_3
CCAAAAATTGGAAATTGATACGGTAAGGAACTATAGAATAT
>P_4
ATCAATTTCCAATTTTTGGTCATTGAGATTTAGAGTCACTA
>P_5
TCCGTAGTGACTCTAAATCTCAATGACCAAAAATTGGAAAT
>P_6
CATAGATATTACCTCCCCTTCCCCTCTCAAACAAATTGAAA
>P_7
GATGTTAATTAATCAAAGTTCCAACTGATCACCACGTTTGT
>P_8
TCCTTTAATTCGCGGGAGGTCGAAATTAGATTGGTTTCATT
>P_9
CGCTAGGTCGAAAATTACAACCGAAAAAATGAAACCAATCT
>P_10
TTTTCGGTTGTAATTTTCGACCTAGCGCGACTAACAAGAAC
>P_11
TTCTGTGTTCTTGTTAGTCGCGCTAGGTCGAAAATTACAAC
>P_12
AATATTTTGTGACCCCAATACGTCTTGCACATATACTATCA
>P_13
TAAAGATTTTTTATGTATATCCAATTTTCTTTTAATCGATC
>P_14
AACGGGGGATCAATTGAGATCGATTAAAAGAAAATTGGATA
>P_15
ATGGATGACAGGATTCGAACCCGTGACATTTTGTACCCAAA
>P_16
GTTTTGGGTACAAAATGTCACGGGTTCGAATCCTGTCATCC
>P_17
CGAACCCGTGACATTTTGTACCCAAAACAAACGCGCTACCA
>P_18
GATATACACAAATATCTTGTCATTTCTTCTTTTTGGTCTCA
>P_19
TATAATAATATAATAGAAGTCTTTTACTATTTTTAATATAA
>P_20
CGAAAAATAGTCATTTTTTACAGGGTCTCATATTTATTTCA
>P_21
TGTAAAAAATGACTATTTTTCGAGAATTTCTGGCCTAAAGG
>P_22
CCCTTTAGGCCAGAAATTCTCGAAAAATAGTCATTTTTTAC
>P_23
TATTTGTTTATTTTAAGATTCAGAAAAGTACGATCTATTTT
>P_24
ACAAAATAGATCGTACTTTTCTGAATCTTAAAATAAACAAA
>P_25
TGTGCATTTCAACTTGAATTCGGAATTCCGCGTACAAATAC
>P_26
TGACCGCTTGTATTTGTACGCGGAATTCCGAATTCAAGTTG
>P_27
ATATGTACTTAATGACTGACCGCTTGTATTTGTACGCGGAA
>P_28
TACAAATACAAGCGGTCAGTCATTAAGTACATATACACATC
>P_29
TAATGCTAATACATATATAACCAGATGTGTATATGTACTTA
>P_30
TTAGCATTATGTACATATATCTGTAACTAATAAATATCTGT
>P_31
TTACAGATATTTATTAGTTACAGATATATGTACATAATGCT
>P_32
TATCTGTAACTAATAAATATCTGTAACTAATCCCTTCCCCT
>P_33
AAAGGGGAAGGGATTAGTTACAGATATTTATTAGTTACAGA
>P_34
ATCTGTAACTAATCCCTTCCCCTTTTTTTTTTTTTTTTTTT
>P_35
TTTTTTTTTTTGTGAATATACGTTAGAAAAACAAAAAGGGG
>P_36
TCCCCTTTTTGTTTTTCTAACGTATATTCACAAAAAAAAAA
>P_37
ATTTGATTCTATCTCTAATCCCCTTTTTGTTTTTCTAACGT
>P_38
AAAAACAAAAAGGGGATTCCCCCTCGGTGAAACTAGTAATT
>P_39
GGCCCGAATTACTAGTTTCACCGAGGGGGAATCCCCTTTTT
>P_40
AATAAAAATTAAATGCTATACGGCAATTTAAAATTCTAAAT
>P_41
ACTATATTGATTTATTGCAACGAAACCTTTCTTTCATAATT
>P_42
AACGAGGAAGAAGAAAGGAACAAAAAAAAATAGGTAACTCG
>P_43
GTTACCTATTTTTTTTTGTTCCTTTCTTCTTCCTCGTTTCG
>P_44
AAACCAAAGGAGGTTCATGGCCAAGGGTAAAGATGTCCGAG
>P_45
GGGTAAAGATGTCCGAGTAACGGTGATTTTGGAATGTACCA
>P_46
AACGGTGATTTTGGAATGTACCAGTTGTGTTCGAAATCGTG
>P_47
ATTCCTTATTAACACGATTTCGAACACAACTGGTACATTCC
>P_48
AAATCGTGTTAATAAGGAATCTGGTATATTACTCAAAAGAA
>P_49
GGGACAAAATTTTCTCAATTCCAATCGACTAGGCGTATTAT
>P_50
AAGATTGACACACGAGTGACCGGTTCGATATATTTCTTTAT
>P_51
AATATATCGAACCGGTCACTCGTGTGTCAATCTTCCGTTCC
>P_52
GCTTGGATTTAAGAAAGATTCGCTTGGATTTATCCATGGTT
>P_53
GCAAACGCCTACGAAAAGATCGCTTGGATTTAAGAAAGATT
>P_54
CGTAGGCGTTTGCCTCCGATCCAATCGGGGGATCGAATTGA
>P_55
TCATTATTAAGAAAAGGTAACGGAGATAAAATACGAGCTTG
>P_56
GAGAAACAATTTGAAAGAAGCGAGTCAACCGCTAGAACTAC
>P_57
TTTTTTTCTGGTTATAAGACCAGTAGTTCTAGCGGTTGACT
>P_58
GTTATTGTATAAATAGATCTCGTTGTGAAAGACCTAGTACT
>P_59
TCCTACTCACTGGTACGGATCGGTGATACAGGATCAATTGT
>P_60
AAAAAAGAAAACAATTGATCCTGTATCACCGATCCGTACCA
>P_61
TCGTCGCTGAGGACATCCTCCAGGAGCGGGGGATTTCGTGA
>P_62
CTGGTTTAGATCGATCTTAACCGGATGCTAAAGAATTAATT
>P_63
GTTGCTTTATATATTTATTTCGTCTGTTATTTAGCAATCCC
>P_64
AAACAAAAAAGTTTGTGACGCTGAAATAGGCCTCCTAATAG
>P_65
TAGCTTTCCCTCACGCTCGGCGCCAATGAGTTTTTTTATTT
>P_66
TTCGTAGGAACAAAAAGAAGCAGATCTATTCTACACCCGAT
>P_67
AATAATGAAACTATTTTGTTCGTAGGAACAAAAAGAAGCAG
>P_68
AATCCTTTCCCCGAGAGAATCCCCTAAAAAAGGGGTCTATA
>P_69
CTTTATTGCATTGGAAAAAACTATGCTATAGACCCCTTTTT
>P_70
GTTACATTGTGTCTATTTTTCGTTGATAAAGGGGTATTTCC
>P_71
TGGAAATACCCCTTTATCAACGAAAAATAGACACAATGTAA
>P_72
ACCGTTGTATTGAATGATCCCAGTCGTTTGATTTCTGTCCA
>P_73
GGTTGCTAGTTGGGCCGGTTCGATGGCTCTATACGAATTAG
>P_74
GGGATCAAAAACGGCTAATTCGTATAGAGCCATCGAACCGG
>P_75
GATGGCTCTATACGAATTAGCCGTTTTTGATCCCTCTGATC
>P_76
CCGCTGTAATACTCCAACCGCCCCATGAATTCGTTATTCCT
>P_77
GGAATAACGAATTCATGGGGCGGTTGGAGTATTACAGCGGG
>P_78
GGGCGGTTGGAGTATTACAGCGGGGACTGTAACGAATCCGG
>P_79
CAATATGCGCCCCGGCCACACCTTCGTAACTCCAAATACCC
>P_80
TTACGAAGGTGTGGCCGGGGCGCATATTGTGTGTTTCTGGC
>P_81
CGCATATTGTGTGTTTCTGGCTTGTGTTTTTTGGCAGCTAT
>P_82
ACCCAATGCCAGATAGCTGCCAAAAAACACAAGCCAGAAAC
>P_83
GGCATTGGGTGTATTGGGATCTAGAAATATTTACTGATGAA
>P_84
AATATTTACTGATGAACGTACAGGAAAACCCTCTTTGGATT
>P_85
CAAATCCAAAGAGGGTTTTCCTGTACGTTCATCAGTAAATA
>P_86
TTTCTCTCAGTGGTGGCTTGCTTTGGTTTTGGTGCATTTCA
>P_87
TCTGATCCTTATGGACTAATCGGAAGGGTACAGGCCGTAAA
>P_88
CTAATCGGAAGGGTACAGGCCGTAAATCCAGCGTGGGGTGT
>P_89
CACACCCCACGCTGGATTTACGGCCTGTACCCTTCCGATTA
>P_90
TGCCAATATACCTAAGGTCCCTGTTGCAATATGATGAGAAG
>P_91
AGGGACCTTAGGTATATTGGCAGGTCTATTTCATCTTAGTG
>P_92
AGTGTTCGTCCACCCCAACGCTTATACAATGGATTACATAT
>P_93
CTGAACCATACCACATAGTTCCAACAACTACAAAAGCTGCA
>P_94
TGGAACTATGTGGTATGGTTCAGCAACTACCCCGATTGAAT
>P_95
TATTGGAAAAATCCTTGATCCCGTTGATAGCGCGTGGGACC
>P_96
CCACGCGCTATCAACGGGATCAAGGATTTTTCCAATAAGAA
>P_97
ACTTTGATTTTCGGCTAAGCCAGCACCAATTCTTTGATATA
>P_98
AAGAATTGGTGCTGGCTTAGCCGAAAATCAAAGTTTATCCG
>P_99
AGCCGAAAATCAAAGTTTATCCGAAGCTTGGTCTAAAATTC
>P_100
CCGAAGCTTGGTCTAAAATTCCCGAAAAACTAGATTTTTAT
>P_101
CTAGATTTTTATGATTACATCGGCAATAATCCGGCAAAAGG
>P_102
CCCCTTTTGCCGGATTATTGCCGATGTAATCATAAAAATCT
>P_103
TGAGCCTGCACTGAATAATCCCCCTTTTGCCGGATTATTGC
>P_104
AAAAGGGGGATTATTCAGTGCAGGCTCAATGGACAACGGGG
>P_105
TAAAGATAGGATGTCCTAACCACCCAACAGTTATTCCATCC
>P_106
CAAAAAACGTCGACATACGACGTACAAAAAGTTCATGCCCC
>P_107
ACTTTTTGTACGTCGTATGTCGACGTTTTTTGAAACATTTC
>P_108
CAAAACAACTGGAAATGTTTCAAAAAACGTCGACATACGAC
>P_109
TCTAACAATTCATGCCCCGTCAACCAAAACAACTGGAAATG
>P_110
CCTTCTAAAAGGAACATCGGCTCTAACAATTCATGCCCCGT
>P_111
AATTGTTAGAGCCGATGTTCCTTTTAGAAGGGCAGAATCAA
>P_112
CACTATATTTTGATTCTGCCCTTCTAAAAGGAACATCGGCT
>P_113
TTCGCCGCCATAAAACTCAGCAGTTACACCTACTTGTTTGA
>P_114
ACTGCTGAGTTTTATGGCGGCGAACTGAATGGAGTTAGTTA
>P_115
TAGTTACAGTGACCCTACTACTGTGAAAAAATATGCTAGAT
>P_116
ACATCTAGCATATTTTTTCACAGTAGTAGGGTCACTGTAAC
>P_117
TTTCACCCAATTGAGCACATCTAGCATATTTTTTCACAGTA
>P_118
TCAAAGTAGCACGGTCTAATCCAAAAATTTCACCCAATTGA
>P_119
TAAACCAACCCCTTGGACTGCTACGAAAAACACCATCGGAT
>P_120
ATCTCTAAAAAAGGTTCTAGCACCATGCCAAATGTGTCCGA
>P_121
ATCAATACCAGCAAAAACATCTCTAAAAAAGGTTCTAGCAC
>P_122
ATGTTTTTGCTGGTATTGATCCGGATTTAGATGCTCAAGTG
>P_123
AATATTGCTTTATTACTTTTCGTTTTTATTTTATTTGACTG
>P_124
CTGACTATAGGGTTGGGGTACCGGATAAATCTTGATTTGAC
>P_125
ACTTTTGTTCTTTCTTTATCCGGGAGACGGTCCAAAATAAA
>P_126
CATACCTGTTTATTTTGGACCGTCTCCCGGATAAAGAAAGA
>P_127
GAAGCTATAATTGTAAACCACGATCGAATCTATGGAAGCAT
>P_128
CGGTTCGCGAGAAAAGATAGCGAAAAAAATTATTCCTAGAG
>P_129
AGTTGGAACTTTAGGCGGTTCGCGAGAAAAGATAGCGAAAA
>P_130
TATCTTTTCTCGCGAACCGCCTAAAGTTCCAACTAAAAAGT
>P_131
TAGTGGGAGGATCATTACTTCGACTAGTCCCCGTGTTCCTC
>P_132
TATACTGCGTTTGGGCAACCCTCTCAACAACTAAGAGATCC
>P_133
CTTAGTTGTTGAGAGGGTTGCCCAAACGCAGTATATAAGGC
>P_134
ACGCAGTATATAAGGCATACCCAGTAAAACTTACAAGTAAA
>P_135
AAAGATGGCAACTAGGGTTGCTGTTTCCATTATTATATAGT
>P_136
TATTTTATATTCATTAAGATCTGTTGACTTTGTATACCATT
>P_137
TTTGTTTTGGGCGGCCAGATCTAGAACTTCCCTCAACGGTT
>P_138
TGGTTTCAATAAACTCCCAGCATTAGTTTGTTTTGGGCGGC
>P_139
CCGCCCAAAACAAACTAATGCTGGGAGTTTATTGAAACCAT
>P_140
TACTCCTTTGATGGGTCTTGCAATGGCTCTATTTGCAGTAT
>P_141
TTTTTCAATCCAAAGTGAAGCGTTTAGTTTTCCGATTTTAT
>P_142
GATAAAATCGGAAAACTAAACGCTTCACTTTGGATTGAAAA
>P_143
TGGAAATTTTTTTTTTTTTTCTTCTGTATTTCCGGAATATG
>P_144
ACACTCATATTCCGGAAATACAGAAGAAAAAAAAAAAAAAT
>P_145
TGTGTTTCTAGGCTCTGAAGCCCCGACGTGAGAGACGACCA
>P_146
GGATACTGGCTGTTTCTGACCCGTAATATTAAGCTCATCCA
>P_147
TATTCCACCTGAACAACTGCCTCGAGCTGCTGGTGAGCCAG
>P_148
AAACCTTGGACGTCTCTTAACCCCAAACCTCCACTCTTCTT
>P_149
CAACTACTATGCATGAGCTCCGCTAGCCACCTCAGCTCATC
>P_150
GCCGAACTCTACAATCTTAACCGGACCCTAATCTTAAGAGA
>P_151
ATCGATTTGCTTGGAGGAGGCGACGCTTTTATTTGGCGCGG
>P_152
TAGGCCCGGCCCGGCCCTAACCCGGCCCTAAAATTTATATT
>P_153
CTGACTGTCGTATATCGAGGCGCCGTCTGATGAAGGTCGAT
>P_154
TTCAATTTCATCAAAAACACCCCTGCGGTATTATTTTCTCG
>P_155
CGATGTATTCCACCAGTTGACTGAAGACTTTATTATTGGTA
>P_156
ATAATAAAGTCTTCAGTCAACTGGTGGAATACATCGCATCA
>P_157
ACCAGATCGGCTAATGCTCCCAGGTTGATGCGATGTATTCC
>P_158
ACATCGCATCAACCTGGGAGCATTAGCCGATCTGGTACATC
>P_159
TTGTCTAACTTTGCTAACTCCCCCTTCTCAACCCGTATCTT
>P_160
TTTCCAGAACAAACAAGATACGGGTTGAGAAGGGGGAGTTA
>P_161
TTCTTCCGTTAAAGGAGATTCGGGAAAAGATGGAATAGGAA
>P_162
GAATAGCAAAACCTAGTTCACTCGCTGAGTCTCTTTGCATC
>P_163
CGGTTGGTATAGGTTGGGCGCTTTAACCATTCAGCCATGGA
>P_164
CCATGGCTGAATGGTTAAAGCGCCCAACCTATACCAACCGG
>P_165
AGCGCCCAACCTATACCAACCGGGGCGAAAATTCGTAGGTT
>P_166
GAACCTACGAATTTTCGCCCCGGTTGGTATAGGTTGGGCGC
>P_167
GCATCCAGCAGGAATCGAACCTACGAATTTTCGCCCCGGTT
>P_168
GGGGCGAAAATTCGTAGGTTCGATTCCTGCTGGATGCACTT
>P_169
GGTTCGATTCCTGCTGGATGCACTTGGAACGTTCAGTTCAA
>P_170
TGGAACGTTCAGTTCAATCGCGGCTCACGGAATTTAAACAT
>P_171
GCGAGCTATATGTTTAAATTCCGTGAGCCGCGATTGAACTG
>P_172
GTTCTTCAGGGGATAGATGACTGAAAATCCCGCTTAGAGAT
>P_173
AGAGTAGGAGTTCCCATCCCCCCGTTTTACCTTCAAATTAC
>P_174
CCTTCAAATTACGGTTGATCCGTCGGATTGAAACCTCCATT
>P_175
TAATGGAGGTTTCAATCCGACGGATCAACCGTAATTTGAAG
>P_176
GATCCGTCGGATTGAAACCTCCATTAGATTCGGCAACTAAG
>P_177
CTCGTCCTTAGTTGCCGAATCTAATGGAGGTTTCAATCCGA
>P_178
ACCTCCATTAGATTCGGCAACTAAGGACGAGATTACCATAG
>P_179
ATAAAAGCCTATGGTAATCTCGTCCTTAGTTGCCGAATCTA
>P_180
CTTTAATAAGGTCGCCTTGACCGCCGTATAACCTTTACCCG
>P_181
GACCGCCGTATAACCTTTACCCGAAAAACTGGAGCACAGCT
>P_182
ATAGCTGTGCTCCAGTTTTTCGGGTAAAGGTTATACGGCGG
>P_183
TGAAAGCGATGAAAGTATAGCTGTGCTCCAGTTTTTCGGGT
>P_184
TGGACTTAAGGAAGGCAAAACGAAAAGTGCCCCTATGACTC
>P_185
AAAAACATCGGGGGTTCTTCCTGGACTTAAGGAAGGCAAAA
>P_186
TTCTGCGCTCCACGAAAAAACATCGGGGGTTCTTCCTGGAC
>P_187
AAGAACCCCCGATGTTTTTTCGTGGAGCGCAGAATTTGCCT
>P_188
TTTCTAGATTAAGGCAAATTCTGCGCTCCACGAAAAAACAT
>P_189
TTCGTGGAGCGCAGAATTTGCCTTAATCTAGAAAGTATATA
>P_190
GCCCTCAATCATGCTCTTGCCAATGACATACATAGATTGTA
>P_191
CAATCTATGTATGTCATTGGCAAGAGCATGATTGAGGGCTT
>P_192
CAATTGGTTATTGGCTCTACCCCCAGCCCCTTCATATTCCG
>P_193
GGATACGGAATATGAAGGGGCTGGGGGTAGAGCCAATAACC
>P_194
AAGAAAAGCAAGCAAAGAAGCAGCGGGATACGGAATATGAA
>P_195
TGTCACCCCCAATGCTACTACCTCTTTGCGGAATGCTTGAT
>P_196
TACCACATACAGACAGCAAGCAAGAGCTGTGCCGGCTTATC
>P_197
TGGCCGGGCAGTTGACCAGACCCTACCACATACAGACAGCA
>P_198
GGTAGGGTCTGGTCAACTGCCCGGCCACCTCTTTAGCTCAT
>P_199
TTTAAAAGTTCTAGCGTTGACAAGAGATGAGCTAAAGAGGT
>P_200
CTCTTTAGCTCATCTCTTGTCAACGCTAGAACTTTTAAAAA
>P_201
TTTAAAAAATGATGCCATTCCGAAGTGAAGCTCAATTTCTA
>P_202
AAGCGCTCCCATATACAATCCAGTTCTACATCTTAGCGCTG
>P_203
GCGGTTAAACCAAACCATTTCAAGCGCTCCCATATACAATC
>P_204
TGTGTACTTCAAATCACCGACGCGGTTAAACCAAACCATTT
>P_205
TCTCGGTGTAGGGACGCATCCGTGTGTACTTCAAATCACCG
>P_206
ATTTGAAGTACACACGGATGCGTCCCTACACCGAGAAGTTA
>P_207
ACAGCCCCAAATCAACTTGACTGAGAGAGTCCGTTATAACT
>P_208
TTATAACGGACTCTCTCAGTCAAGTTGATTTGGGGCTGTGT
>P_209
AGAGACAGGCGCAAAATACGCATCAGTAATGAGGGATGGGA
>P_210
CCCATCCCTCATTACTGATGCGTATTTTGCGCCTGTCTCTT
>P_211
GCATGCGGAGCTCAAGAAAACAAGAAAAAAAGTGAATAGAA
>P_212
TTCACTTTTTTTCTTGTTTTCTTGAGCTCCGCATGCAAGTC
>P_213
CTTGAGCTCCGCATGCAAGTCTTTTGTCGCTGGGCTAGGGC
>P_214
GTCAACTGGATGCCCTAGCCCAGCGACAAAAGACTTGCATG
>P_215
CTAGGGCATCCAGTTGACAGCGAGGTTTCTACCTTGATTAT
>P_216
GGTTTCTACCTTGATTATAGCACTTCCCAGGTTGAGCTGCA
>P_217
CCCTTTATTGGAGCCTGGCCCTGCAGCTCAACCTGGGAAGT
>P_218
TTGAGCTGCAGGGCCAGGCTCCAATAAAGGGCCTCCACCTC
>P_219
GGGAATCCGCTTGGAAAATGCAGGAGGAGGTGGAGGCCCTT
>P_220
CCACCTCCTCCTGCATTTTCCAAGCGGATTCCCGATTTCAG
>P_221
GCTCATGGGGAACCAGGATTCTGATAGTTTAGACCAAAGGT
>P_222
AAACTATCAGAATCCTGGTTCCCCATGAGCTTTCGGCCCAC
>P_223
CTGACTGGGACAAGGTGGGCCGAAAGCTCATGGGGAACCAG
>P_224
TCGGCCCACCTTGTCCCAGTCAGCAAAAGAAAGCTTCCAGA
>P_225
TTCGTATATCTGGAAGCTTTCTTTTGCTGACTGGGACAAGG
>P_226
CAGTCAGCAAAAGAAAGCTTCCAGATATACGAACTCTCCTC
>P_227
CCAGATATACGAACTCTCCTCCGGCCAGGGGTCCAGAACCC
>P_228
TTGGGGTTCTGGACCCCTGGCCGGAGGAGAGTTCGTATATC
>P_229
CCGGCCAGGGGTCCAGAACCCCAAAATAGATTGATTTAGTC
>P_230
ATAGATTGATTTAGTCTTTTCTGGAATAATTAGATGCCCAT
>P_231
AGCATGGGCATCTAATTATTCCAGAAAAGACTAAATCAATC
>P_232
TGATTGGGGGAAGTTCTAGTCAAGCCCAATTCCTAGAGCAT
>P_233
GCTCTAGGAATTGGGCTTGACTAGAACTTCCCCCAATCACC
>P_234
CATGTCTGCCTGTTCAGGGACGGTGATTGGGGGAAGTTCTA
>P_235
GAACTTCCCCCAATCACCGTCCCTGAACAGGCAGACATGAC
>P_236
ATGACGGACAATCTAAATGACTGCCCTTACCACGGCGAGAT
>P_237
AAAAAGTGTTGCAGATCTCGCCGTGGTAAGGGCAGTCATTT
>P_238
CCTTACCACGGCGAGATCTGCAACACTTTTTAGTCGTGGGT
>P_239
AAGTGAAGCTCTTCGAGTTGCTCCCGAAGCCAACCATGTTA
>P_240
GGTTGGCTTCGGGAGCAACTCGAAGAGCTTCACTTACCAGA
>P_241
ATGGTAGACCAGATGCAACTCAGAAAAGGGAAGACACTACC
>P_242
AAGGGAAGACACTACCCGAACGTCAACCCCCAGTAGCCAAA
>P_243
CTTTGGCTACTGGGGGTTGACGTTCGGGTAGTGTCTTCCCT
>P_244
GAACGTCAACCCCCAGTAGCCAAAGACAAAGGAAAAGAGAA
>P_245
CTTTTTCTCTTTTCCTTTGTCTTTGGCTACTGGGGGTTGAC
>P_246
AAGAGAAAAAGAAAAATCCTCCAATGCCTAAAATATCTTTT
>P_247
AATTGGTGGTACTCTTGATTCAAAAAGTAGAAGAAGCAAGG
>P_248
TACTTTTTGAATCAAGAGTACCACCAATTCTTTCATCAAAA
>P_249
GTAAGAGGTAAAACCTCGTACTTTTGATGAAAGAATTGGTG
>P_250
TTTGAAACCAAATCCATTTTCCCGTGATTTTCAATACAAAA
>P_251
CGGGAAAATGGATTTGGTTTCAAAAAAAGCAAGGGATGAAA
>P_252
AAACGTCTTTTCATCCCTTGCTTTTTTTGAAACCAAATCCA
>P_253
ATCTGTTTTCCCGCGTGAAACGTCTTTTCATCCCTTGCTTT
>P_254
AGGGATGAAAAGACGTTTCACGCGGGAAAACAGATTTCGTG
>P_255
AAGATCCGTTGACACGAAATCTGTTTTCCCGCGTGAAACGT
>P_256
CGGGAAAACAGATTTCGTGTCAACGGATCTTCCAGACTTCT
>P_257
ACATGAGAAGTCTGGAAGATCCGTTGACACGAAATCTGTTT
>P_258
TTGCAAGCTCTCATAACTTGCCTTGGCTTCTTGCTGGGTAC
>P_259
GCCAAGGCAAGTTATGAGAGCTTGCAATGCGGATTGCCACA
>P_260
GATTGCCACAATTCAAGCCTCTTCTAATGACAAGGCTTGCC
>P_261
GGATGTTTAGTGCTGGCAAGCCTTGTCATTAGAAGAGGCTT
>P_262
ATATTGAAATTAGACAGTGTCTTGAGCAATCCATTACTATG
>P_263
CACTGCGGGGTATTTGGAATCTGTGGGATAATAATAAGGTT
>P_264
TTATTATTATCCCACAGATTCCAAATACCCCGCAGTGGCAT
>P_265
TTCCAAATACCCCGCAGTGGCATCAGAAACTCCGGCCTTAG
>P_266
CAGCAATTAGCCTTTTAGCTCTCCTACCACTAATTCTAGGT
>P_267
TCTACCGAAATCTTTGATGGCAAGCAAAGCATCCCTTCTTC
>P_268
GGGTGCTGGAAGAAGGGATGCTTTGCTTGCCATCAAAGATT
>P_269
AAGCATCCCTTCTTCCAGCACCCTCAACAACCCAAAGAGAG
>P_270
AAGAGGAAAAACCTTAGGGTCCGTTGGAACCAATGAAGCAA
>P_271
TGAATCTTGCTTCATTGGTTCCAACGGACCCTAAGGTTTTT
>P_272
AATGAAGCAAGATTCATAGCCTCCAAAGAATAAGAGGCTTC
>P_273
ATTGAATTGATGTCCCAGGTCCCAAGTTCCATTGATGAGGC
>P_274
GGGACATCAATTCAATAGCACGGAGAGCAATCCATAAGGAG
>P_275
AGGAGGAGGAAGACTGCTCACAGAGCCCCTCTTTGACTTTC
>P_276
ACTGATGTGCAAGGGAAAGTCAAAGAGGGGCTCTGTGAGCA
>P_277
CAGAGCCCCTCTTTGACTTTCCCTTGCACATCAGTAAAGTC
>P_278
TGCAGCTCAAGTGGACTTTACTGATGTGCAAGGGAAAGTCA
>P_279
CCCTTGCACATCAGTAAAGTCCACTTGAGCTGCAGGGGAAG
>P_280
GGAGAAAGTTGTTGCTTCCCCTGCAGCTCAAGTGGACTTTA
>P_281
ATTCTATATGCTGCCTTATACTTAGAACCACCAGAATCCTT
>P_282
CCCAACCCCCACCAATTTGGCAAGTTCTTCTAAGGATTCTG
>P_283
GGAAATATCTGAAGGACATCCCCAACCCCCACCAATTTGGC
>P_284
CAAGGCTAAAGCTAAGAATGCGAGGAAATATCTGAAGGACA
>P_285
TAATAGTTCTGAGATTGATTCCTCTAATTCTGACAAGGCTA
>P_286
AGAATTAGAGGAATCAATCTCAGAACTATTATCCGACAGGC
>P_287
CAGAACTATTATCCGACAGGCGAATCTCTTTAGCAGTTTTG
>P_288
CCAAAACTGCTAAAGAGATTCGCCTGTCGGATAATAGTTCT
>P_289
GAGTGAAAGCATACACTTATCGCGGGGCTTTGTCAATGGGG
>P_290
ATTTGCCCCATTGACAAAGCCCCGCGATAAGTGTATGCTTT
>P_291
ACAATTGTAAAAGAAATTTGCCCCATTGACAAAGCCCCGCG
>P_292
AGAACGGGGTGCTCATAAAACGAGAGAAAGAAATTGACAAT
>P_293
TTCTCTCGTTTTATGAGCACCCCGTTCTGAAAGAAAGAGGG
>P_294
CCGTAGCAAAAACAAGGTTGCGAAGCGGCTCGAAGGGCTGG
>P_295
ACCAGCCCTTCGAGCCGCTTCGCAACCTTGTTTTTGCTACG
>P_296
TGCATGACCTTAGAAACCAGCCCTTCGAGCCGCTTCGCAAC
>P_297
TTTCTAAGGTCATGCAACTTCATTGTCAAATGCTTGCCGTC
>P_298
GTTATTTCTATCAAAGAAGACGGCAAGCATTTGACAATGAA
>P_299
AGAAAGAGGCTAAGACCTCGCGTCTTAAGCTTTCATAGGAC
>P_300
TTCATAGGACCTTAGGACTTCTCAAAGAAGAACTCACACTA
>P_301
AAAGAAGAACTCACACTATTCCGGGGTCTTTCAGAACCTAT
>P_302
TAGATAGGTTCTGAAAGACCCCGGAATAGTGTGAGTTCTTC
>P_303
AGAATATAGCTTTATTCGCTCGGATAGCTAGATAGGTTCTG
>P_304
GAGCGGAGGATAGGGGAATACCTTTCCTTGCCTGCAAGCTT
>P_305
CAGGGATCCATAAAGTCACGCAGTTACATCGAACTATCAAC
>P_306
TGGTTGATAGTTCGATGTAACTGCGTGACTTTATGGATCCC
>P_307
CAACCAAGAAGCTTAGAAGTCCTTTTTCCTCTACCAGTGCA
>P_308
GTTGGTAGGATTAGATGTGTCTTCTAGACGAGGATAGAGGC
>P_309
GAAGACACATCTAATCCTACCAACGAATTCAATCAAGTATG
>P_310
ATTCAATCAAGTATGCCTCTCTTTTTTAACCTAGCAAGCCT
>P_311
GCAGTGCCGGTAAGATCATCCATTGGTCGAGAAGAACAGGC
>P_312
TCGACCAATGGATGATCTTACCGGCACTGCTGGAGATTCAC
>P_313
GATAGCGATATGTGGTGAATCTCCAGCAGTGCCGGTAAGAT
>P_314
TTCACCACATATCGCTATCTCGCAAGCGGTAGGAACTACAG
>P_315
GGATTCCTCATCTTGATCGACTGTAGTTCCTACCGCTTGCG
>P_316
AGTCGATCAAGATGAGGAATCCGTTTTCGAAACGTGCAGTT
>P_317
CAACCTGCGCACGACTTGACCAACTGCACGTTTCGAAAACG
>P_318
TTTCGAAACGTGCAGTTGGTCAAGTCGTGCGCAGGTTGAAC
>P_319
AACCTTATCCATATCCACACCATTTGTTCAACCTGCGCACG
>P_320
TCCTACTTCATTGGCTTTTTCCTGCAAATAGTGGATCATTC
>P_321
TAGATCCAGAGCAGAATTATCCGAGAGTGATTTCACTCCTC
>P_322
ACTCGAGGAGTGAAATCACTCTCGGATAATTCTGCTCTGGA
>P_323
TATCCGAGAGTGATTTCACTCCTCGAGTTACAGGCAGTCTG
>P_324
TCCCAAATCAACACAAGTCACCCCGTGACAAAATTATAATA
>P_325
CTGTTTGTCGCGGTTTAGAACTCGAGCATCGTAGTGATGGG
>P_326
ATCCAGCTGAATTGGATTCACTAGCAAAGAGACAGGTATTT
>P_327
GTGCACACACAAAATGGTCTCGCGCAGAAGCCACCATCAAA
>P_328
TGTCAGGGTTGGCCTCGATGCCCCGTTCACTGACAATATAT
>P_329
TAGTTGCCTATCTCCGTTACCAAGAAGAGGGTTTGCTCCGT
>P_330
AGCGACAACAAACTAATTAGCAAGGACAAGCGCAAATCTCT
>P_331
AGCTATGTCATGTCACCATACCGAAAGATGGGCCTATTGGA
>P_332
TACCCTTCTTATTGGCGAATCGGATAAGAACAAGAGTGAAA
>P_333
TATTTCGTGACATCATCGATCGGAACTGGCTTTTCAACTTC
>P_334
AAGGAAGCAGCCTGGGGTCTCGCTCGCTACGCTGCCATTTC
>P_335
TGTTATATTGTAGGTTCGAGCCCTACTAAGCCTACCACCCC
>P_336
TTTATATAGGCAGTGGTGTGCGCTGAGACCCATGCCAACTG
>P_337
GAAAGGCTAGAGGCGGAGCTCGGAGACTGGAGATTGGTTGC
>P_338
GTGAGGAGGAGAACTAATAACCTCGACTACCACTCACGTGA
>P_339
GCAGAGCTATATCTAGCTAACAAGTTCACAACATATGAGAT
>P_340
TTGTAGATGTAGTGCGCGAGCGCGAGTGATTGAAAGCCGAG
>P_341
CCAAACCGAATCCCTGGCTACCAAAGAATCACCAAAACTTC
>P_342
GTCGAAGCTCTCGCCGGTTTCTGGAAAAATTCCGGCCACAC
>P_343
AGGATTGCTAACCCTCTTTCCTGCAGTTGGCCAATACTCAA
>P_344
TCAAGGAGCCTCCCACGAACCCAAAGATGGAAGCCTGAAGC
>P_345
GTCTTTTCTGGAGCGATTTCCTTGTGCGGTGCAGGACTGTG
>P_346
ATTCTCTAAAACCTCGCATGCAGTAACAATCTTGGAAATAC
>P_347
TTTTGCGTAGACTGCAATCACATTGCCAAAAAAATCATCTT
>P_348
CCTGCAAAACTCATCTCTTCCATTGGCTGCAAAAAACAAAA
>P_349
CACTCTGTAGCCCACGAGTCCGCTCCCTCTCGAAATTCAAC
>P_350
TCGAAATTCAACTCCCCCTGCAGCCGGGCTATCTCCAGATC
>P_351
TTCCGGCCGTTCCCGACGTCCGCCGGCGACGAAACCAACGC
>P_352
GTTCTGTGACGGAAATAGACCGCAGGTACGACGTTGATACG
>P_353
CGTGGTCATAGTTAACGGTTCTGTGACGGAAATAGACCGCA
>P_354
ACTGAAGGTACGACGGGACACATGAAGAACTAAAGGAAGTG
>P_355
CCCGTTGTCGCCTAAAGCCCCATGCGCAGCCCATCCGCCAG
>P_356
CTCTTCGCCACTCAATGCCCCGTTGTCGCCTAAAGCCCCAT
>P_357
GGCCAGTGGCGCGTGGGCTCCACGCGCGGCCACTGTAGGTG
>P_358
TCAGAACAGGTCAGAGTTTGCGGAAAAAAAGAAGAAGAGAA
>P_359
CACGATTGACGAGGTTTTTCCAGCAAGATTGGACTTGATAA
>P_360
CCGTCCGCACTCCTATACCTCTGTAGTGAAAGCCCCAAATG
>P_361
GCCACAGGTAGTAGACGGGACTGCCGACTAACTACCACAAG
>P_362
ATCGGAGCAGCTACAGTCGACGCGATCGGGACCCGACCGGA
>P_363
GGTGTGTTGTGCTCTTTTTCCCCTTCGACCGAGGTTATTTT
>P_364
GGTTTGGCATTCTTTTGGCGCACGGCATGCCAACGAGTGCC
>P_365
ATTGGAGGGCATGTCTGGTGCCAGCAACCGTGGTAATTCCA
>P_366
TAATTGGCCGGGTAGTGCCTCTGGTGCTGTTACTTTGAAGA
>P_367
CTGACACTTGCCCCGACGGCCGGGTATAGGTCACGCGCTTA
>P_368
CCAAGTTTTGCAGCGATCGCCACGCCCTCCTACTCATAGGA
>P_369
GGGCGTGAGCCCTGGCGAAGCGGCCGTCGGTGCAGATCTTG
>P_370
ACCACCAAGATCTGCACCGACGGCCGCTTCGCCAGGGCTCA
>P_371
CCACGTCTGATAGCGCATCTCGCGCGAACTTCAAAAGGGAA
>P_372
CCCGATTCCCTTTTGAAGTTCGCGCGAGATGCGCTATCAGA
>P_373
TCCCGGTTCAGGAATTTTAACCCGATTCCCTTTTGAAGTTC
>P_374
CTTCCCGAGGCCCCCGCCGACGTCTCCGGACTCCCTAACGT
>P_375
GGACCCTACCTCCGGCTGAGCAGTTTCCAGGGTGGGCAGGC
>P_376
CAGCCGGAGGTAGGGTCCAGCGGCTGGAAGAGCACCGCACG
>P_377
TCAGAATTTTCAAGGGCCGCCGGGGGCGCACCGGACACCAT
>P_378
GGTGTCCGGTGCGCCCCCGGCGGCCCTTGAAAATTCTGAGG
>P_379
AGCAGTTCACCGACAGCCGACGGGTTTGGGACTGGGACTCC
>P_380
CGAGAGCGGGTCGCCGAGTGCAGGCCGGGGGACGGACTGGG
>P_381
GAGTGTTCCCAGTCCGTCCCCCGGCCTGCACTCGGCGACCC
>P_382
TTGAACGCCCGGGGAAAGCCCCCGAATGAGTGTTCCCAGTC
>P_383
AAGAGAGTCATAGTTACTCCCGCCGTTTACCCGCGCTTGGT
>P_384
ATCTTTTAACAGATGTGCCGCTCCAACCAAACTCCCCACCT
>P_385
GGTGGGGAGTTTGGTTGGAGCGGCACATCTGTTAAAAGATA
>P_386
AATAGTAATTCAACCTAGTACGAGAGGAACCGTTGATTCGC
>P_387
CCACTGGCTTTTCAACCAAGCGCGATGACCAATTGTGCGAA
>P_388
CTTGGTTGAAAAGCCAGTGGCGCGAAGCTACCGTGCGCTGG
>P_389
TCCAGCGCACGGTAGCTTCGCGCCACTGGCTTTTCAACCAA
>P_390
TGGCGCGAAGCTACCGTGCGCTGGATTATGACTGAACGCCT
>P_391
AATCGGACGGCGGGCGCATGCGTCGCTTCTAGCCCGGATTC
>P_392
AATCCGGGCTAGAAGCGACGCATGCGCCCGCCGTCCGATTG
>P_393
CTAGGGCCCCTACTGCGGGTCGGCAATCGGACGGCGGGCGC
>P_394
GCCGTCCGATTGCCGACCCGCAGTAGGGGCCCTAGGCCCCC
>P_395
CTTGTCTGCTGTGAGGGCTTCACCAACGACACGTGCCTTTG
>P_396
TTACAATTTCTACCGAGCGGCGGGTAGAATCCTTTGCAGAC
>P_397
CTTTGCAGACGACTTAAATACGCGACGGGGTATTGTAAGTG
>P_398
CCTGGCGAGGCTAATCTACCCGCCGGCACTTGACAGTCATC
>P_399
GCCAAGGCTTCCTAGCGAGGCTAATGCAATGCCAAGGCACG
>P_400
CCTTTGGTCTAGCACGGGGTCGCCCCTCCCGTGCTTGCTGG
>P_401
TCTAGTTAGCCTTGGCATTGCATTAGCCTCGCTAGGAAGCC
>P_402
ATAAGCTTTGAATGGAAGCCCCGATAAACGGCGGCAGTAAC
>P_403
CACAACTATTGACACCTTAACACGAGTAGCTAGGTTCTTAG
>P_404
ATGCATGGTTCGAGCCGTATCGTCGTCAGAAAAAGGCCAGA
>P_405
GTGGTTTGATATGGGATGGACCCGATTTGGGAAAGGCCTGG
>P_406
TCTGTATGTAATTATGATACCAAGAGCAGTGGCGGACGGAG
>P_407
CTAGAACCTTCCGGAATCTTCTCGAGTTCTTCTAATTCAAC
>P_408
ATTGTAATTTAAAGGCAATCCCCCTGGAAATGATTCCAGCT
>P_409
AGCATTTCTTTGTTTTTGAACCGAAGCACAGCGATGGAAAT
>P_410
CGATTTGGCATTAGTCGACTCGGAGAGCTGCCGCCCAGCGC
>P_411
GGAGAAATGACAAAATTACCCTCAGCCTAATTAAATAATTA
>P_412
GAGAAAATTTCGCCCGATTGCATGCACCCAATATAAACGCA
>P_413
CCCAAACTCTCTGTTCAGTCCATTGGCTGTTGTAGTCCCAA
>P_414
TTGGAGCTAAATATTTAGCGCTAGTTTATCAAATTTGTACT
>P_415
AAGGAAAAACGTGCTGCCGCCGCCGCCACAAGCCACAAGAC
>P_416
ATCAACTAGCTCTTCTTCACCCATAGCCATGTTTTCAAATT
>P_417
AGGACTTGCCTTAGATTTCACCCTAAAACCCTAGGTGACCT
>P_418
TTCGCCTTGATGTGGGCCCCCACCTGGGCTGAGTTGGATCG
>P_419
AGCAAAACTGGAGATGAAGACAATAACAATGAATGGTTCAT
>P_420
ACCTTCCGCTCGAAGTTCGTCTAGCGAATTTCACAGTTTGG
>P_421
TTGGATAATGATTCAAATACCCAGATGCCAAAGACCCAATA
>P_422
TTGTTATAGGCATCCCTAAACCCTAAGTAGGGCTAAAGACC
>P_423
ATCCACTCAGAGAAAAGTACCCAAAGTTATATAACCGTGAA
>P_424
CGAATGTAGGTCATCTGCAGCGCTGGCTAGAGGTGGAGAGA
>P_425
GCGATCCTCGCTCCTCGCTCCGCCGTCAGTTCCCCGCACCA
>P_426
CCCGGGACGGAAATGGTCACCGCTAAGGAGCCAGCTCCCCT
>P_427
AGAAGCTTCTCCGAAAAATACAAGTGTTAGAGATATCTCAT
>P_428
GTATTAGAACATTACAATAACCTTAAACCTTCCTAACTCCC
>P_429
TTTGGGAGTGGTAGTGGAAGCGCCTTCTTCTTTTGCTTTTG
>P_430
AAGGGAAATAGTACCTTTTCCAGGAAAAATTATATGGATGA
>P_431
GGAGGTGTATCATCCAATGCCGCTGGGGCGAGCTGAATGTC
>P_432
AAAAACCCGACTTCACTAAACCGGATTCAATTGACATTTGT
>P_433
AGCCCGGTTCGGCGCATGGCCCCGAGCCCATATCGTGCTGG
>P_434
CCCTAACACGCCTGCTCCAACACGCGCGTGTTCTCAAGCCC
>P_435
TCTTTATTTCGTGTGGGTTTCGAGTCGTGTTATCGGGTCGT
>P_436
TCTCAAAGATGATGCACACACCAGATCTTGGGAGTTCAAAA
>P_437
TCCGTATACTAAAGACTTCACACGGACATATATTTTTCAAA
>P_438
TTGAAGGTCCATACAGGATGCGGAAAAAGCTTGATCGGTGC
>P_439
TTTTTTTCATTTCCCCCCTCCGGTTCTCTCTCTCTCTCTCT
>P_440
TTGGTGCAGGTGTCCTGGCGCTCGGATACCATTGCATGGGT
>P_441
TGGCATTTCCGTTTTCATTCCAAGTCGGATTTCTCCCACCA
>P_442
TAGTCTTGTTACACGCCTGGCGAGCGTTGTTCTTTATGGTC
>P_443
AAAGAACAACGCTCGCCAGGCGTGTAACAAGACTAGGCTTT
>P_444
ATATAGATTGAGGCTGAGGCCTCTTGTCAAAAGCCTAGTCT
>P_445
TCGAAGAGCTTTTCACTTTTCAGCAAGACCTTTTCACCATA
>P_446
CTATTGGCTTGTACAAAGACCTAAGAAACCGAACCCCCTCG
>P_447
TTTACGAGGGGGTTCGGTTTCTTAGGTCTTTGTACAAGCCA
>P_448
ACCGAACCCCCTCGTAAACTCATTGAGGACTTTTTTGAGCC
>P_449
AGCCGGCTCAAAAAAGTCCTCAATGAGTTTACGAGGGGGTT
>P_450
CTCGAATCGTGTGTTTACGACCCCGTCCCGTACAGGTCTTT
>P_451
CCGTACAGGTCTTTAGACTTCTTTAACTCTGAAAGAAAGAT
>P_452
CAGTAACAGATTCATAGAGGCAGTAACAGATTGTAAGAGAG
>P_453
TTACTGCATTCCAATCTATACCATGCAACTTGGTGAAGCTT
>P_454
GCAACTATCTCAATTGGATTCTCTTAATAAGAAGTTTCTTT
>P_455
TTGAATGATCCCTTGTTGGGCAAAGAAACTTCTTATTAAGA
>P_456
TAATAAGAAGTTTCTTTGCCCAACAAGGGATCATTCAATCA
>P_457
TCGTTTCGGATCGGATAGAACGAGCCTTTTTGGCTAGGCAA
>P_458
TATCCGATCCGAAACGAAGCCGACGAGATCGGAGTCCCACT
>P_459
TTCTGAAAGAAGGAATGGTTCAAGACTTTAGATCATAGTGG
>P_460
AGTTTTTGTAAAGGAAGGTTCTGAAAGAAGGAATGGTTCAA
>P_461
GGATTTAAATCCGTGTCTCCCATTAGCTAGGAAACCTTTTC
>P_462
AGGCGATTCTGCCGCTGCGTCTCGGTCCGGGAGGGGAGCTT
>P_463
GTGGGGGCAATAGAGGTTTTCGGAAAAATCCAGTGGGCAGC
>P_464
TGTACAATTATTCATTTAACCAAAAAAAAAAATTTGATCAT
>P_465
TATTATTGCCCCCCCCCCCCCCCCCCCCCAAATACTCATAT
>P_466
TTATCAATTGATGGAAGTAACCACGTCCTGAACGGAGCAGA
>P_467
TTGTGGCTAGGCCCACGGCTCCCGCCAAGAAGCGCGGGAGG
>P_468
GCCACATGTGCACAACCCAGCGCCGCCGCCGCCGAAACCAA
>P_469
CCCAAGTCACCCCCGACTAGCGCCAAGCGTTTTTTAGAACC
>P_470
TGGATTCCAACACCAGACAACCAAGTTAGTTTACTAAGTTA
>P_471
CAAACGTCGGTGGTCTGGATCGAGGAATGACGTGAGGAGAA
>P_472
TGATGAGGACGCAATTTTCACACAAAAAAAAAAAAATCAGC
>P_473
AACAATTTATGTATAAATAACCCGGAAACCCACATTACCAG
>P_474
AATAGTGGAGAAGTGACTCACCTTTAAGAAATCAATGAGGG
>P_475
TGAGAAGTAAATGATTTTAACCAAGCAATTACTTCAACTTT
>P_476
CTGGCACAACCATTGCTACACCAGATTCTGAGTATGGCATT
>P_477
GGTGGCGGCCAAAAATTAAACCGGTCCATAAATATCTGATT
>P_478
TTCCTATGGTAAAGACATAACCCGTTTGGGAGCGACCTTTG
>P_479
CGAGGCAATGACACCAAGGACCCGATTAGGCTCTGGGTGCC
>P_480
TGAGGATTGGTGACCAGAAGCACGAGTTATCAAGCTTGGAA
>P_481
TGATACCTGGCGGGCATCGTCGCCGAGAGTAGGCCAAAAAT
>P_482
ATTATAACTAGATTAAGTAACCTAGAGTTTGGGCCAGACAC
>P_483
CCATCGATATTTCCTCGATACTCGATATTTTAGTCATTGGC
