# Supplementary material for: EnDeep4mC predicts DNA N4-methylcytosine sites using a dual-adaptive feature encoding framework in deep ensembles
Source: Genome Res. 2026 Mar;36(3):589–99. doi: 10.1101/gr.280977.125 (PMC12951953; doi:10.1101/gr.280977.125)
Supplement: Supplement 1 [file Supplemental_Code.zip › Supplemental_Code/EnDeep4mC-main/data/4mC/4mC_R.chinensis/train_neg.txt]

>N_1
TACTAACCCAAATTTAGTTGCCACTTAGAAATTCAGCACAT
>N_2
GTTGCCACTTAGAAATTCAGCACATTTTGAGTCGTGTCCTA
>N_3
CAGCACATTTTGAGTCGTGTCCTATGTATCGGTGTATGCCT
>N_4
GTCCTATGTATCGGTGTATGCCTTTCGTCAATCATCTTCAT
>N_5
GTATGCCTTTCGTCAATCATCTTCATAGTTCGTTTCATATT
>N_6
ATCATCTTCATAGTTCGTTTCATATTTTTTTTTGGTCAACC
>N_7
GTTTCATATTTTTTTTTGGTCAACCGTTTTCATTCAACATG
>N_8
GGTCAACCGTTTTCATTCAACATGTCGTTTCTATGTTTGTG
>N_9
TTTCTATGTTTGTGAAGATTCATTTTAACACCAGTAGTTTT
>N_10
CCAGTAGTTTTAAGTTTTAACATGTCAAACCTTTCCTTTAG
>N_11
TTTAACATGTCAAACCTTTCCTTTAGGAATGCTGCTTAGAT
>N_12
ATGCTGCTTAGATATGATTACTACTAAAAACTTAATATCTT
>N_13
TACTACTAAAAACTTAATATCTTAACTGTTATCTGGTTTAT
>N_14
ACTGTTATCTGGTTTATTTGCATCTGAATGTTTACATTAAT
>N_15
CTGAATGTTTACATTAATTACCTCCAGTGATTATGATTTAC
>N_16
CCTCCAGTGATTATGATTTACATAAGAGAGTTCCTTTTTGT
>N_17
AGAGAGTTCCTTTTTGTTTTCCAGACATGTTTTGCAAGAAA
>N_18
TGTTTTGCAAGAAATGAATACACATTCCCGATGATACTTTG
>N_19
AATACACATTCCCGATGATACTTTGGTTAAAGATACAATGA
>N_20
TGATACTTTGGTTAAAGATACAATGAATCTGCTTCAGCATT
>N_21
ATACAATGAATCTGCTTCAGCATTTATTCACAACTCAGAAT
>N_22
TTCAGCATTTATTCACAACTCAGAATGTCGTTTATTTTCAA
>N_23
CTCAGAATGTCGTTTATTTTCAATTATGAGATTATGCCATT
>N_24
TTTTCAATTATGAGATTATGCCATTCGTATATAGGTGTCCT
>N_25
TGCCATTCGTATATAGGTGTCCTTCCAAATTTAAATATTTT
>N_26
CAAATTTAAATATTTTGAGACCTACATGCTTGGCTCCACTT
>N_27
TGAGACCTACATGCTTGGCTCCACTTCCATTCTGGGAATGA
>N_28
CACTTCCATTCTGGGAATGACTTTGTGGCAAGTGAAGCCAC
>N_29
TGACTTTGTGGCAAGTGAAGCCACACATCAATTTCTAGGTA
>N_30
CACATCAATTTCTAGGTAGACTTTAGAATTCGCGATGCCCA
>N_31
AGACTTTAGAATTCGCGATGCCCATAGATTCAGATTCTGGA
>N_32
GATGCCCATAGATTCAGATTCTGGAGTATCAGGTAAAGTTC
>N_33
CTGGAGTATCAGGTAAAGTTCCTGTTTGATATATTAGTCTT
>N_34
TTCCTGTTTGATATATTAGTCTTTGTTAGCTGCTTCAATTG
>N_35
TTAGTCTTTGTTAGCTGCTTCAATTGCACTTCTAGTCTCAC
>N_36
GCTTCAATTGCACTTCTAGTCTCACAAATCACAATTCATCT
>N_37
TAGTCTCACAAATCACAATTCATCTTTGCATGTTCTTTGAT
>N_38
TTGCATGTTCTTTGATTTTGCAAGGGTGAGGCCATATGAAT
>N_39
GGGTGAGGCCATATGAATTGCTTTAGGAAACTCAAGTAGTT
>N_40
TAGGAAACTCAAGTAGTTGTCAGAGATCTCTCATGGATACT
>N_41
TCAGAGATCTCTCATGGATACTAATCCAAATTTCGATTGTA
>N_42
AATTTCGATTGTAAATTTAGCACTTTTTGACATAGGCCAAT
>N_43
TTAGCACTTTTTGACATAGGCCAATCATGCATTAGCATCTT
>N_44
ATAGGCCAATCATGCATTAGCATCTTTCTTCTATATAAGGA
>N_45
CTATATAAGGAATTAAGGATCACGTAGTAGGATTATAGGAA
>N_46
GTAGGATTATAGGAATGAATCATGAGTTTCTCTGTATAGAA
>N_47
GAGTTTCTCTGTATAGAAAACGCCTGATCTTAGTAGTTATA
>N_48
GTTATAGCATTTGAAGTAAGCTTCAAGCAGATTTGTCAATA
>N_49
TAAGCTTCAAGCAGATTTGTCAATAATATGAGTATTGCAGT
>N_50
TGTCAATAATATGAGTATTGCAGTTTTGTAGAAATACCTCC
>N_51
ATTGCAGTTTTGTAGAAATACCTCCATAAGGTCTATGGATC
>N_52
CCTCCATAAGGTCTATGGATCTAATGCTACCTACATCTAAC
>N_53
GGATCTAATGCTACCTACATCTAACAGTACTAAAACAGTCG
>N_54
TACATCTAACAGTACTAAAACAGTCGTTCTTATGACCATAG
>N_55
TAAAACAGTCGTTCTTATGACCATAGTGTGCGCTTCATGTC
>N_56
TATGACCATAGTGTGCGCTTCATGTCCTGGTCCCCAGTTGG
>N_57
CTGGTCCCCAGTTGGAATGACAGGGACTGCTTTGCTTCCTC
>N_58
TGACAGGGACTGCTTTGCTTCCTCATCAGACAATATGTGGG
>N_59
ATCAGACAATATGTGGGAATCGAGCCAAAATTTCCAGTAGA
>N_60
CAAAATTTCCAGTAGAGTGGCTTGATCACTTAAATCCACTA
>N_61
AGTGGCTTGATCACTTAAATCCACTACAAGAGTATGCATAG
>N_62
AAATCCACTACAAGAGTATGCATAGGTTGAAAAGGCATGTT
>N_63
GTATGCATAGGTTGAAAAGGCATGTTACCCGCAACCCAAAT
>N_64
AAAGGCATGTTACCCGCAACCCAAATTAGGGATGCATATGT
>N_65
GGGATGCATATGTTGATGTTCCTTTCCCTGGCACTTCCGAT
>N_66
TGTTCCTTTCCCTGGCACTTCCGATCTAGCACTTGCATAAG
>N_67
CACTTCCGATCTAGCACTTGCATAAGAATATCTATGCTACC
>N_68
CTTGCATAAGAATATCTATGCTACCAATAAACTGGATCATG
>N_69
ATGCTACCAATAAACTGGATCATGCGAAAGTATAGGTTTTA
>N_70
AAGTATAGGTTTTAAAGGATCCGAGCCCAGAAATTACCCAA
>N_71
GGATCCGAGCCCAGAAATTACCCAAAAGATTGGCAGCATTA
>N_72
ATTACCCAAAAGATTGGCAGCATTAATATGAGAATAGTTTA
>N_73
TTAATATGAGAATAGTTTATCCTTCAATCAAATATCTGCTC
>N_74
CCTTCAATCAAATATCTGCTCAGTATTGATGCTTTCAAAGG
>N_75
CTGCTCAGTATTGATGCTTTCAAAGGTATATGAGTTCTAAA
>N_76
CTTTCAAAGGTATATGAGTTCTAAATTAAGATTAATTTATT
>N_77
TAAATTAAGATTAATTTATTCTAGCCAATGTGTAGCAATGT
>N_78
TTATTCTAGCCAATGTGTAGCAATGTGTATTTAGATGAGAA
>N_79
GTGTATTTAGATGAGAAATTCTGATAGAATATAAATGTCAC
>N_80
TTCTGATAGAATATAAATGTCACTGAGAAGGATTAAGGAAT
>N_81
ACTGAGAAGGATTAAGGAATCATACGCAAAGAATAGATTGG
>N_82
GCAAAGAATAGATTGGACAGCATTGGACCATCCTTGGCCAA
>N_83
CAGCATTGGACCATCCTTGGCCAAGTCAATCCCTGCAAATT
>N_84
CTTGGCCAAGTCAATCCCTGCAAATTCTCATTGTGTATTTT
>N_85
ATTAATTATATAGGATAAAGCTTCATTCACAAGGCTTAATA
>N_86
TTCATTCACAAGGCTTAATACATAAAGGCTATGTTTGGGGG
>N_87
AAAGGCTATGTTTGGGGGGGCTTTTTTGCTCCCCTGCTTAT
>N_88
GGGGCTTTTTTGCTCCCCTGCTTATGCTTATAAGCACAAGA
>N_89
CCTGCTTATGCTTATAAGCACAAGAGCATCAAGTGTTTGGT
>N_90
GAGCATCAAGTGTTTGGTGACTGAGCTTATTCTCAGGTTTT
>N_91
TCAGGTTTTGAAAAAAGCTGCCCAGCTTCTATCTAAAAGCA
>N_92
GCCCAGCTTCTATCTAAAAGCAGAAGCTGACTCCCCCAGCT
>N_93
AAAAGCAGAAGCTGACTCCCCCAGCTTTTAAAAGCCAGAAG
>N_94
CTCCCCCAGCTTTTAAAAGCCAGAAGCTCGATCGGTACTGT
>N_95
TCGGTACTGTAGCGGTAGTACTGACTTACTGTTCATTAATG
>N_96
ATTAATGAATTTTTTTAAATCCGAATTCTATCCTCCGTTGG
>N_97
TAAATCCGAATTCTATCCTCCGTTGGCTGAAACAATTACAA
>N_98
TCCGTTGGCTGAAACAATTACAACCATTTGCCACCCACCCT
>N_99
AATTACAACCATTTGCCACCCACCCTCGATATCAGTCTCTC
>N_100
CACCCACCCTCGATATCAGTCTCTCGCTCTCCATCTCCCAT
>N_101
CAGTCTCTCGCTCTCCATCTCCCATCTCCCTCTGCTCGATC
>N_102
CCCTCTGCTCGATCCCATCTCCCTCAAATAACATCACAGAA
>N_103
ATCTCCCTCAAATAACATCACAGAACACATCCCATCGATCT
>N_104
GAACACATCCCATCGATCTCCCTCTGCTCGATCTCCTCCGC
>N_105
ATCTCCCTCTGTTCGATCTCCCTCTCACAGAATCCATCCAA
>N_106
TCACAGAATCCATCCAATCACAGAACGCATCTCGGCCTCAC
>N_107
AATCACAGAACGCATCTCGGCCTCACTTGCATCTGAAATTG
>N_108
ACTTGCATCTGAAATTGAAGCCTCAATCAAACAATTTTCGA
>N_109
AGCCTCAATCAAACAATTTTCGAATCAAGCAAGTCAGTCTC
>N_110
TTCGAATCAAGCAAGTCAGTCTCCTGCCTCTGCTTCTTCTT
>N_111
TCAGTCTCCTGCCTCTGCTTCTTCTTATCTTTAATGTAATT
>N_112
GTTATAATTGTTTTGATTTTCGTAGTTCTTGTTAAAGCTTT
>N_113
TTTCGTAGTTCTTGTTAAAGCTTTTGCATTGTGACTTTCGC
>N_114
AGCTTTTGCATTGTGACTTTCGCAACCTCTTCTAAATCAAA
>N_115
TTTCGCAACCTCTTCTAAATCAAAAAACATGCTGGGTTTGG
>N_116
AGTGGATTGGAAAGTTAAAACATTTTGGTGTGGTTTTCCCA
>N_117
AAACATTTTGGTGTGGTTTTCCCATTCTCAAGCATCGAATC
>N_118
GTTTTCCCATTCTCAAGCATCGAATCTATTTAATTCAAGAA
>N_119
AGCATCGAATCTATTTAATTCAAGAACCAAACACCGATATT
>N_120
GAACCAAACACCGATATTTACTCAACACAGTAGACTCCAAC
>N_121
TTTACTCAACACAGTAGACTCCAACAACAATATCGGCACCA
>N_122
GACTCCAACAACAATATCGGCACCAAACTGACCCCATGGGA
>N_123
CCAAACTGACCCCATGGGATCTCCTCTGGGTTTCTGTAACA
>N_124
TCTCCTCTGGGTTTCTGTAACAAACAAATCCCATAATTGAT
>N_125
ATCCCATAATTGATGTAGTACTTGGATCTACAATCCATACT
>N_126
TAGTACTTGGATCTACAATCCATACTTAACAGCAACTACAA
>N_127
CAATCCATACTTAACAGCAACTACAAAATCCACTCTATGTA
>N_128
CAAAATCCACTCTATGTAAACTGTTAGTATAATATATTGGC
>N_129
CTGTTAGTATAATATATTGGCAAAACTATAATCATGTGAAG
>N_130
AAAACTATAATCATGTGAAGCCCAAGAAGAATTGTTTAATC
>N_131
CCCAAGAAGAATTGTTTAATCATGATGATTAACTAAGTAAA
>N_132
GATGATTAACTAAGTAAATGCAAGTATGGTTCTTATGGTGG
>N_133
AGTATGGTTCTTATGGTGGTCTTGATGTCAAGACATAAGAT
>N_134
TGTCAAGACATAAGATAAGACTACGGTGGTCTTGCATGGAT
>N_135
GGATTATTAAAGTATGGGTTCTGTTTTCTAAAGCAATTAAA
>N_136
GTTTTCTAAAGCAATTAAAACGAAAAGAGAAGAGAATGTGG
>N_137
AGAGAAGAGAATGTGGGAGACATGCTTTTTAAGCATGAACA
>N_138
ACATGCTTTTTAAGCATGAACAACCTTTCTGTTACAAAACA
>N_139
ACAACCTTTCTGTTACAAAACAAGGAAAAGCAATTGCATTC
>N_140
AAAACAAGGAAAAGCAATTGCATTCTATTTTTTTCTCCTTC
>N_141
ATTGCATTCTATTTTTTTCTCCTTCATAGAGAACTAGTTGT
>N_142
CTTCATAGAGAACTAGTTGTCCATACACAAAAGTTAGAAGA
>N_143
ACACAAAAGTTAGAAGAGGACAACAACGGGTTCCATCTTCT
>N_144
AGGACAACAACGGGTTCCATCTTCTCATGATGAAAAGCTTG
>N_145
TTCTCATGATGAAAAGCTTGCTGTCAAAGAAGAAAGGTCAA
>N_146
TGCTGTCAAAGAAGAAAGGTCAAGCAACTGTATCAAATTTC
>N_147
CAAGCAACTGTATCAAATTTCAATCTCGTCTTGCTGTCGAC
>N_148
TTTCAATCTCGTCTTGCTGTCGACTCGATTAAACCACTATG
>N_149
CTGTCGACTCGATTAAACCACTATGAACTAACACATATTGG
>N_150
TATGAACTAACACATATTGGCAGGAGTAAACCCCAAAAGAA
>N_151
AAACCCCAAAAGAAAAAAAACCTAAATCTCTTAAACGATGT
>N_152
AAATCTCTTAAACGATGTTACAAAGAAGAGCTCGTAGCTCT
>N_153
TTACAAAGAAGAGCTCGTAGCTCTTTCTATCATTGATATTT
>N_154
TCTTTCTATCATTGATATTTCTCAAGTGTCTTCTCCATGCT
>N_155
TATTTCTCAAGTGTCTTCTCCATGCTGAAATAAATTAAGCA
>N_156
CCATGCTGAAATAAATTAAGCAACCACCAGTCCACCATGAA
>N_157
TTAAGCAACCACCAGTCCACCATGAAAATGACAAACAAAAG
>N_158
TCCACCATGAAAATGACAAACAAAAGAGCAATGAACAAATA
>N_159
ACAAACAAAAGAGCAATGAACAAATACTAGAAAGAACGTAT
>N_160
TGAACAAATACTAGAAAGAACGTATAATAACAGGTGGAGAT
>N_161
TATAATAACAGGTGGAGATACAACTTGTTTTAATACAATGA
>N_162
CTTGTTTTAATACAATGATGCTTCACATCTGTAAATGCCTA
>N_163
ATGCTTCACATCTGTAAATGCCTAACTAAATTAGTTCAAAT
>N_164
AATGCCTAACTAAATTAGTTCAAATCCAACACCAGGTAAAT
>N_165
AATCCAACACCAGGTAAATGCTAAACTATGAAAGACAACTA
>N_166
TGCTAAACTATGAAAGACAACTAGAGGTGTAGATCTATGCC
>N_167
ACTAGAGGTGTAGATCTATGCCACACTTACTTACAAAATTG
>N_168
TTACTTACAAAATTGGTTTTCTTTCTTCGGGATTTTGAGAG
>N_169
TTCGGGATTTTGAGAGGAATCAGATGTCCATTTCTTGAGCT
>N_170
TCAGATGTCCATTTCTTGAGCTGTGTAATCAACAACAATCC
>N_171
TTGAGCTGTGTAATCAACAACAATCCACAAGCCCTGCATCC
>N_172
ACAACAATCCACAAGCCCTGCATCCAAATTAAACAAATCCA
>N_173
TGCATCCAAATTAAACAAATCCACAGATTAAACCAATCCAT
>N_174
AGCCCTGCACCCAAATTAAGCCAAAATAGCAACAAAAAAAA
>N_175
AAAAAAATAAATGAATTGAACTGTGAAGCAAAATAAGAATG
>N_176
TGAAGCAAAATAAGAATGAACTTACTATATAAATTTTATTA
>N_177
TACTATATAAATTTTATTATCTTGGCATCGATATGCAGAAA
>N_178
GGAAGGAGATGGAGTTTGAACAATCGCGGATTGGGTCATGA
>N_179
TGAACAATCGCGGATTGGGTCATGAGAAGAAAATTAGGGAA
>N_180
GAGAAGAAAATTAGGGAAATCGACAGTAGGAGAGGGGAGAG
>N_181
GGAGAGTGTAAAAGTAAGAGCTCCCCATTGCAGACCCATTT
>N_182
AAGAGCTCCCCATTGCAGACCCATTTGAAATTGAAATGGTT
>N_183
GTTTTGAGTAGAAAGATGAGCAAAAGCAGTGCTAGCCTTCT
>N_184
ATGAGCAAAAGCAGTGCTAGCCTTCTTCGTCGGCTACTCGA
>N_185
CTAGCCTTCTTCGTCGGCTACTCGATTGGGATTGATAATTA
>N_186
ATTGATAATTAGATAGCAATCTAACAATCTGGTGAAGGAGC
>N_187
TAACAATCTGGTGAAGGAGCCAATGGAAAGACAGAAACAAA
>N_188
AGCCAATGGAAAGACAGAAACAAAGAACCCAGGTAGAACAA
>N_189
AACAAAGAACCCAGGTAGAACAATCCTAAAACCCAGGCCAG
>N_190
GAACAATCCTAAAACCCAGGCCAGATTCCTTCTATTTCCCC
>N_191
AGGCCAGATTCCTTCTATTTCCCCAAACCAACCCAAATCTT
>N_192
TTCCCCAAACCAACCCAAATCTTAAACAAGTTTCCACCCCT
>N_193
AAATCTTAAACAAGTTTCCACCCCTAACTCAAAGTCACAGA
>N_194
TTCCACCCCTAACTCAAAGTCACAGATCTTTACCCCTTTAA
>N_195
AAAGTCACAGATCTTTACCCCTTTAACATCACCGAGTTCGA
>N_196
CCCTTTAACATCACCGAGTTCGATCTGCAACTCCACCAAGC
>N_197
CGATCTGCAACTCCACCAAGCACTCTCCTCTTCTCCTTACT
>N_198
GCACTCTCCTCTTCTCCTTACTGAATACCAACCAGATCTTA
>N_199
TTACTGAATACCAACCAGATCTTAAACAGTGGAGTGAACGC
>N_200
ATCTTAAACAGTGGAGTGAACGCGAAGGGAACTCAATGTTT
>N_201
GCGAAGGGAACTCAATGTTTCCGAACCCAAAAAACGTAAGA
>N_202
ACCCAAAAAACGTAAGAAAACATCTAATACGACGGAAAGAA
>N_203
ATATAAATAAAAATATACGACGGCATCAATAACGGTAGCTA
>N_204
GACGGCATCAATAACGGTAGCTAAAAGAAGTAAATTTGGGC
>N_205
CTAAAAGAAGTAAATTTGGGCGACGGAAAGATATTACCATA
>N_206
TGGGCGACGGAAAGATATTACCATAGCAATTGAAGGCATAT
>N_207
ATAGCAATTGAAGGCATATGCCGTCGCAAATAATTTTCTCT
>N_208
ATGCCGTCGCAAATAATTTTCTCTTTGCGACGCCATATTTT
>N_209
TCTTTGCGACGCCATATTTTCCGTAGTGAATTTTTGATCAA
>N_210
TTCCGTAGTGAATTTTTGATCAATGGCCACGGCATTCGGAC
>N_211
TGATCAATGGCCACGGCATTCGGACGCCGACGCTAACTGGT
>N_212
CATTCGGACGCCGACGCTAACTGGTGAAGCCAAATGAATTC
>N_213
CTGGTGAAGCCAAATGAATTCTTTTTTGTAGTGCAAAATAT
>N_214
TGCAAAATATGGGGAGTTGACTATTAAAATGCTCCTATCAT
>N_215
GACTATTAAAATGCTCCTATCATAAGGGCCGGAGGTTGCCT
>N_216
ATCATAAGGGCCGGAGGTTGCCTGGCCCCTCTAAACTAATT
>N_217
GGTTGCCTGGCCCCTCTAAACTAATTTAAAAAAAGAAAATA
>N_218
TAAACTGATTAAAAATATGACGTGGCCATGTATGATTGGCT
>N_219
ACGTGGCCATGTATGATTGGCTGAAGATTATTTTAGAAAAT
>N_220
TTTTAGAAAATTGAAAATAACTAATTATGCCCCCCCCCCCC
>N_221
AATAACTAATTATGCCCCCCCCCCCCCTTCTAAAGTGCTCT
>N_222
CCCCCCCCCCTTCTAAAGTGCTCTGTTTTCTATGTTTTGTG
>N_223
GTTTTCTATGTTTTGTGAAACAAAATATTAATTAATTCCTC
>N_224
AAACAAAATATTAATTAATTCCTCATTGCTGAGTCTAATTA
>N_225
CTCATTGCTGAGTCTAATTACTTCTTTTGATCGGGAGAGGT
>N_226
TTCTTTTGATCGGGAGAGGTCAACGTTAGTAAGTTAGCGAC
>N_227
GGTCAACGTTAGTAAGTTAGCGACACACGCACCTATGCAGG
>N_228
TAGCGACACACGCACCTATGCAGGGTATCCCAGCAGAGTCA
>N_229
GCAGGGTATCCCAGCAGAGTCAGACTAATCCATACACCGTC
>N_230
GAGTCAGACTAATCCATACACCGTCTGTGGGGGAAAATTCC
>N_231
ACCGTCTGTGGGGGAAAATTCCACCCACAAACTGGCCACTA
>N_232
AAATTCCACCCACAAACTGGCCACTAGGTGTAGGAGAGGGG
>N_233
ACTAGGTGTAGGAGAGGGGGCTTGAACCCGGGTGTGGGGAT
>N_234
TGAACCCGGGTGTGGGGATTCCACACCTGGAGGCTCTACCA
>N_235
GGATTCCACACCTGGAGGCTCTACCACCCACCATAACCTGG
>N_236
GGCTCTACCACCCACCATAACCTGGTGGTTAGTCTAATTAC
>N_237
CCTGGTGGTTAGTCTAATTACTTCTAAGTTCTCACCTAGTT
>N_238
AATTACTTCTAAGTTCTCACCTAGTTATTAGTGTTTTGGAA
>N_239
AAGAAATTTTTAAAGGAAAACATTAATACAGATTTTAATAG
>N_240
TAATACAGATTTTAATAGTACATTCTTAGGAAAATAGCAAA
>N_241
GTACATTCTTAGGAAAATAGCAAAAATATTTTCTATTTATA
>N_242
TTCTATTTATATTTTAAATACTAATTATATTATTTTTTAGC
>N_243
CTAATTATATTATTTTTTAGCCCCTCCAAAATAATTTTCAA
>N_244
AGCCCCTCCAAAATAATTTTCAAGTTCCGCCACTGCTTGAT
>N_245
ATTTTCAAGTTCCGCCACTGCTTGATATGTTGATGAACTCT
>N_246
CTGCTTGATATGTTGATGAACTCTGTTTTCATGACAGGAAA
>N_247
TTTTCATGACAGGAAATGGACTCAACTCTTTAAAAGTAACA
>N_248
ACTCAACTCTTTAAAAGTAACAAATATTGAAACGTCTACTA
>N_249
ATATTGAAACGTCTACTAAACAATTGCAAGAACGTCTACTT
>N_250
AACAATTGCAAGAACGTCTACTTAACTCTGTTTTCATTCCA
>N_251
TACTTAACTCTGTTTTCATTCCAGGGATGAACTCAACTCTT
>N_252
CATTCCAGGGATGAACTCAACTCTTTACGTACAAATTGATA
>N_253
CTTTACGTACAAATTGATAGCTGATGGCTTTGTCAATTGTA
>N_254
TTGTAGATTTTGAGGAAGCTCTGAAGGTTTTGGTTGCACTG
>N_255
AGCTCTGAAGGTTTTGGTTGCACTGTCAAAAAGTAGACATT
>N_256
TTGCACTGTCAAAAAGTAGACATTGTTGGCGATGAACGTGA
>N_257
TAGACATTGTTGGCGATGAACGTGAACATGTTAGATTTTTC
>N_258
CGTGAACATGTTAGATTTTTCTTATCATAGGCAATAAAGGA
>N_259
TAGGCAATAAAGGAGAAGTACATGACAGATGATAAAGATAG
>N_260
AGATGATAAAGATAGAAATTCTCGAACCAGGATCATAGACT
>N_261
TCTCGAACCAGGATCATAGACTCCTTGGCCATGTTTTGTTT
>N_262
TGGTGAAATAATTAGATGAACTAATAGGAGCATAAAAACTT
>N_263
AACTAATAGGAGCATAAAAACTTACACACGTCATTTTGCTA
>N_264
AACTTACACACGTCATTTTGCTATCAACCTACATACATGCA
>N_265
TTTTGCTATCAACCTACATACATGCATCTTTAGGCTCGATA
>N_266
TTAGGCTCGATAAATATGGACTTTAAGTGTAACTTCAAGCT
>N_267
ATGGACTTTAAGTGTAACTTCAAGCTGCTGCTGTATTAGCT
>N_268
TCAAGCTGCTGCTGTATTAGCTCGAGCACAATAGCATCCCC
>N_269
TAGCTCGAGCACAATAGCATCCCCTGCTTGCAGATTATTAT
>N_270
CCCTGCTTGCAGATTATTATCTCAAGCAAATTTTGTCCAAC
>N_271
CTCAAGCAAATTTTGTCCAACCGCCATGGATTTTTGCATAG
>N_272
CCAACCGCCATGGATTTTTGCATAGTCGTGTTCCCCGCACA
>N_273
TTTTGCATAGTCGTGTTCCCCGCACAGGCTAACGGGGCATT
>N_274
CCCCGCACAGGCTAACGGGGCATTTTAGCACACCAAATTCC
>N_275
GCATTTTAGCACACCAAATTCCCCCATTTGGAATCTGTAGG
>N_276
GAATCTGTAGGTTTAGAATGCGACGGAGGTGTCCTTGAAAA
>N_277
CTTGAAAAATATATGATTGACAAAGGACTCTTGGATTTCTG
>N_278
GACAAAGGACTCTTGGATTTCTGCAAACACAAGAAAGAATA
>N_279
AATAAACAAAGAAGCTAAGACAAATCTGTATGCTTTCTCAT
>N_280
AAGACAAATCTGTATGCTTTCTCATTTAGGGAATTTGGTAT
>N_281
GGGAATTTGGTATTTAGAAACAGCTTACCAAAAGATTGGCA
>N_282
ACAGCTTACCAAAAGATTGGCAAAGATTGGCAACGTAGGTA
>N_283
TTGGCAACGTAGGTAGAGTGCAATCTGAGAGCAAGAAATGG
>N_284
ATCTGAGAGCAAGAAATGGACGGTCGGATTGGAACCTACTA
>N_285
ATGGACGGTCGGATTGGAACCTACTAGCTCTTGAAAATGCT
>N_286
ACTAGCTCTTGAAAATGCTTCACCATATGCTGTCAAATTTG
>N_287
ACCATATGCTGTCAAATTTGCATAATTCAAGCCCACAATAA
>N_288
ATTCAAGCCCACAATAAGTTCTAAATGCGAACTTAGACACA
>N_289
GTTCTAAATGCGAACTTAGACACAGAAATAACTAGAGTTTT
>N_290
GAAATAACTAGAGTTTTATACATACCTCCATATAATTTGGG
>N_291
TCCATATAATTTGGGTTCCTCGTGATGGCTTGATTTGAATG
>N_292
GCTTGATTTGAATGGATAGTCTACCTATAACCTGCTGGAAT
>N_293
TGCTGGAATTGGCTTCTGATCCCAAAAGCAAGCTGAAAGGA
>N_294
GCTGAAAGGAAGTTAATATGCGCATATAGAAGATGTATAAG
>N_295
AAGATGTATAAGAAATAGTGCCTGTCTTCGCTCCCCTCATT
>N_296
TAGTGCCTGTCTTCGCTCCCCTCATTAACTGCGATTCGTCC
>N_297
TCCCCTCATTAACTGCGATTCGTCCTACAAATTTATTTGCA
>N_298
TCGTCCTACAAATTTATTTGCAACTCTCCCTACTACTACAA
>N_299
ATTTGCAACTCTCCCTACTACTACAATATCAAATTTGGTTA
>N_300
TACAATATCAAATTTGGTTACATGCTGATCATCAGTACATA
>N_301
TTACATGCTGATCATCAGTACATAACATTCTAATTCTATCA
>N_302
TATCAATTGGTGTGGATAATCTATATTTTTTATTTTTGAAT
>N_303
TTTTTTATTTTTGAATATATCATCTCAAGGATTTTCATTAA
>N_304
TATATCATCTCAAGGATTTTCATTAATAGACGGTCAGGCCA
>N_305
TTCATTAATAGACGGTCAGGCCAGAGTTTTGGGATTGGCTT
>N_306
GGCCAGAGTTTTGGGATTGGCTTGTGTCTTATGAAAATTTG
>N_307
TGTGTCTTATGAAAATTTGTCTGTTCAAATATTTAGGTGTA
>N_308
TGAAAATATGGAATGCTCGTCTTCATCAATTAAAGTACTTA
>N_309
CGTCTTCATCAATTAAAGTACTTAATTTATTTCATGGGGCT
>N_310
ACTTAATTTATTTCATGGGGCTCTGCCTGTCAATCTTAAGC
>N_311
CTCTGCCTGTCAATCTTAAGCTTTGGATAGTGTTTAAATAC
>N_312
CTTTGGATAGTGTTTAAATACCCCAAACAAGCATTCTTGAT
>N_313
TTGATTGAGGAGGATGTTTGCTTTTGACACCACTGCTTGTG
>N_314
GTTTGCTTTTGACACCACTGCTTGTGAATATGTGTCAGGGA
>N_315
CACTGCTTGTGAATATGTGTCAGGGAAGAAGAAAAAGAAGG
>N_316
AGGGAAGAAGAAAAAGAAGGCAAATTAACCAATGTTTTATA
>N_317
CCAATGTTTTATATCAGAGGCATATCCTGAGTCCGAGTATA
>N_318
TATCCTGAGTCCGAGTATAACCTGACTATTGATGATTTGAA
>N_319
ATGATTTGAAGGGTGAAGGACAGCTTAGCATCGGAGACCTT
>N_320
GGACAGCTTAGCATCGGAGACCTTCTAGACCTTCTCCTGGA
>N_321
GGAGACCTTCTAGACCTTCTCCTGGAATCTGGTTATAGAAA
>N_322
TAGAAAACTTAGAAAGAGAACATGTTGAAGAACTCGTTTGT
>N_323
TCGTTTGTTGTATATATGTACAAATTGTAGATGAACTAAGC
>N_324
ATGTACAAATTGTAGATGAACTAAGCAGCCGCAAGCAATTT
>N_325
ATGAACTAAGCAGCCGCAAGCAATTTATCAAGTTGCTTGTT
>N_326
GCAAGCAATTTATCAAGTTGCTTGTTGCTACACCTTAAGAA
>N_327
TATTGAGAGATAATATTGATCGATCTTGAGGTGTGACAATT
>N_328
TGATCGATCTTGAGGTGTGACAATTAGTATTTTTCTTAACT
>N_329
ACAATTAGTATTTTTCTTAACTTAGTCTTATCAAGTTGAAG
>N_330
TAGTCTTATCAAGTTGAAGACCATGAGGTGGTTTCCGGATG
>N_331
GAAGACCATGAGGTGGTTTCCGGATGTGATTACCTCATTTT
>N_332
GTTTCCGGATGTGATTACCTCATTTTCTTTTGAGATTGTGA
>N_333
CTTTTGAGATTGTGAGTATGCGTTTGAGGTTTAAATTTGAC
>N_334
CGTTTGAGGTTTAAATTTGACTATCACTGAGGAGCTAATGT
>N_335
TATCACTGAGGAGCTAATGTCGTATAATTTTTTATTTATTT
>N_336
TTATTTATAAAGGTTCTTGACCCAAAGCACCATAATTGGCC
>N_337
ACCCAAAGCACCATAATTGGCCAAACTTATCCACTTATCCC
>N_338
GGCCAAACTTATCCACTTATCCCAGCAACAGATTTTATTCT
>N_339
TCCCAGCAACAGATTTTATTCTCACTAACACAATTTAAAGT
>N_340
CACAATTTAAAGTAAAATAACAATTTTGCCCTCAACCTAAT
>N_341
AATAACAATTTTGCCCTCAACCTAATTAAAAAACTACATCC
>N_342
TCAACCTAATTAAAAAACTACATCCATGCCATCTATCTTTA
>N_343
TGCCATCTATCTTTATCTCTCCTCTCTCTCATCCCTCTCTG
>N_344
TCCCTCTCTGATCAAACTCTCTCTCTCTCTCTCTAAAAGGC
>N_345
CTCTCTCTCTCTCTAAAAGGCGTCTGTATATCCACTGTCGT
>N_346
CTGTATATCCACTGTCGTCGCTTTCCTCCTCCTCTCCACAG
>N_347
CGTCGCTTTCCTCCTCCTCTCCACAGCTGTGTTCTTCCTCT
>N_348
CTCTCCACAGCTGTGTTCTTCCTCTTCCCCTCTGAACTGGC
>N_349
TCTTCCTCTTCCCCTCTGAACTGGCCTTAGAGCTCCCCCGA
>N_350
CTGAACTGGCCTTAGAGCTCCCCCGATTCCAACTCAACCAC
>N_351
CCCCGATTCCAACTCAACCACGTTGGAGTCCACTCATTGCC
>N_352
ACGTTGGAGTCCACTCATTGCCGAAGCTCACCCTGGACCTC
>N_353
TTGCCGAAGCTCACCCTGGACCTCTCATTCTCGTTGACGAT
>N_354
GGACCTCTCATTCTCGTTGACGATCAAGGTCTACTAGTTCT
>N_355
ACGATCAAGGTCTACTAGTTCTCCGATCCGCCGCCAGTCAT
>N_356
TTCTCCGATCCGCCGCCAGTCATGGAATCGAACTCATCCTT
>N_357
AGTCATGGAATCGAACTCATCCTTGAGCCTTGAACCAGACT
>N_358
CTCATCCTTGAGCCTTGAACCAGACTTCACCTTCTTCAACA
>N_359
CCAGACTTCACCTTCTTCAACAACAGCAATTTCTCCGATCA
>N_360
TTCAACAACAGCAATTTCTCCGATCAGGTTGTCAAGATCGC
>N_361
CGATCAGGTTGTCAAGATCGCAATTCCTCTTATCAAATTTT
>N_362
ATTCCTCTTATCAAATTTTTCAGAATGATGGTAATTGTACT
>N_363
TCAGAATGATGGTAATTGTACTTCGAGAATCTGTCTGGGGT
>N_364
TCGAGAATCTGTCTGGGGTTCAGGTCAAGGATTTGCTCCAG
>N_365
GGGTTCAGGTCAAGGATTTGCTCCAGGTCGGAGCTTGGGTC
>N_366
CTCCAGGTCGGAGCTTGGGTCAACGAGTCATTCTGGCTTCT
>N_367
TCAACGAGTCATTCTGGCTTCTTCTTTTTGTTTTTCATATA
>N_368
GGCTTCTTCTTTTTGTTTTTCATATACTAAGCTATGTGGTC
>N_369
CATATACTAAGCTATGTGGTCAGAGCGGATCACATGGTTTT
>N_370
GGTTTTTTTTTTTTTTTTTTCCAATGATAACACATGGTTTA
>N_371
AATTGAGAATTGAAATTGGTCTACTTATTTCATTTCATAGC
>N_372
TTGGTCTACTTATTTCATTTCATAGCCCCTTTATATAGAGA
>N_373
TTTATATAGAGATGGAATTACAATGGAAATATCGATTAACA
>N_374
ATGGAAATATCGATTAACATCAATTACAATAATGATAGTAA
>N_375
TACAATAATGATAGTAAATACTGATTGTGATGTGATTGCAA
>N_376
TACTGATTGTGATGTGATTGCAATTCCTTGATTCCTTCTTC
>N_377
TTGCAATTCCTTGATTCCTTCTTCATCTGTTTCTTTGACGA
>N_378
ATCTGTTTCTTTGACGAAGACACATAATGTGCTTTTTCTTT
>N_379
AGACACATAATGTGCTTTTTCTTTAACACTCCCCTTGTGCC
>N_380
TCTTTAACACTCCCCTTGTGCCATGTCAAAGACAAAATGGT
>N_381
ATGTCAAAGACAAAATGGTGCATGAGTTGTTGCCTCACTAA
>N_382
TGGTGCATGAGTTGTTGCCTCACTAAAAACCTTGCCAAGTA
>N_383
TGCCTCACTAAAAACCTTGCCAAGTAACAATAAAAACCCTG
>N_384
TTGCCAAGTAACAATAAAAACCCTGTGGGATAAAAAATACA
>N_385
ACCCTGTGGGATAAAAAATACACCTTGGTCGAAGGAAAAAA
>N_386
CCTTGGTCGAAGGAAAAAAGCACAATGCACCCTTTACATTT
>N_387
AAAGCACAATGCACCCTTTACATTTGAGGATAACATGTGTG
>N_388
GATAACATGTGTGTGTTAGACTCCCCTTGACGTCTACACCT
>N_389
TAGACTCCCCTTGACGTCTACACCTCCCCTGATCCTTATAT
>N_390
CCCCTGATCCTTATATTAATCAGGGAGTTTGGAAAGTCTTC
>N_391
GGGAGTTTGGAAAGTCTTCGCATTCCTATGTTTTTCACATA
>N_392
CCTATGTTTTTCACATAATTCTCAAATGTGGTCTTAAGCAG
>N_393
TTCTCAAATGTGGTCTTAAGCAGTGATTTGGTGAACAAATC
>N_394
TTAAGCAGTGATTTGGTGAACAAATCTACCACATTCTCCTC
>N_395
TCTACCACATTCTCCTCAGACCTTACTTGATTCACTTGAAT
>N_396
CTTACTTGATTCACTTGAATCTTGAGGAGGGCCTGTTGTTG
>N_397
TGTTGCTGATTATAGGAAAACTTTGGCGATATGTGTTTTGT
>N_398
CGATATGTGTTTTGTATTATCACCCTAGATATATCATAGCT
>N_399
TCACCCTAGATATATCATAGCTTCATTTGTTCGATGTAAGC
>N_400
CATTTGTTCGATGTAAGCTGCATTATCTTCATAAATGCAAG
>N_401
TCTTCATAAATGCAAGTAGGCTCTTCAGTGGTAAAACTCAA
>N_402
TAGGCTCTTCAGTGGTAAAACTCAAACCACTAGTCCCTAGA
>N_403
TAAAACTCAAACCACTAGTCCCTAGAATATGTGTAATGATA
>N_404
TAGAATATGTGTAATGATAGCTCTTAACCATATACACTCAC
>N_405
ATAGCTCTTAACCATATACACTCACGAACCACCTCATGTAG
>N_406
ACGAACCACCTCATGTAGAGCAATGATCTCTGAGTGGTTCG
>N_407
GCAATGATCTCTGAGTGGTTCGAGGAGGTAGCCACAAGGGT
>N_408
GAGGTAGCCACAAGGGTTTGCTTGGTTGATCTCCAAGATAT
>N_409
TTGGTTGATCTCCAAGATATCATCGTGTTCTCAATGGTAAT
>N_410
CTCAATGGTAATGTTAATGTCTAAAAGTCTAGCGGTAGCTG
>N_411
GTCTAAAAGTCTAGCGGTAGCTGGACCTTAGTTAACGCTGA
>N_412
GGTAGCTGGACCTTAGTTAACGCTGATCCGGCGGGCGGATC
>N_413
GTTAACGCTGATCCGGCGGGCGGATCGATACCTTTGTTGTG
>N_414
TACCTTTGTTGTGAGTGGTTCCCGTTACCTGTCAAATAAAA
>N_415
GTCAAATAAAATACAATGGGCGTCAGAGGGAGACCGCGCCG
>N_416
TGGGCGTCAGAGGGAGACCGCGCCGGGCGGTCTTCAACTCT
>N_417
CCGCGCCGGGCGGTCTTCAACTCTCCGATGCCTAAGTTAGT
>N_418
TCTCCGATGCCTAAGTTAGTCAATGTATTTATGTTGACAAA
>N_419
AGTCAATGTATTTATGTTGACAAAGTAACAGTAGGTAAGTA
>N_420
CAGTAGGTAAGTATTGAATGCGTCATTAATGAGGAGAGAGG
>N_421
AATGAGGAGAGAGGATAGAACCTTTTATAGGTGAGGAAGAG
>N_422
TAGGTGAGGAAGAGGATGATCTTCTCTTTGTTTTCGATGTG
>N_423
TTCGATGTGGGACTGATGTGCTTCAGTTCCCAGTTTCAGTA
>N_424
TGTGCTTCAGTTCCCAGTTTCAGTAGCTTCTGATGCCATCT
>N_425
AGTTTCAGTAGCTTCTGATGCCATCTTGACACGGCGCGTGG
>N_426
GATGCCATCTTGACACGGCGCGTGGCGGCGCGTCGGCGGTG
>N_427
GGCGCGTGGCGGCGCGTCGGCGGTGCTTTGGGGTTGATCCG
>N_428
GGCGGTGCTTTGGGGTTGATCCGGGGCTCAGGCGGTAACCC
>N_429
ATCCGGGGCTCAGGCGGTAACCCGGCTAACTGTCTTTACGC
>N_430
AACCCGGCTAACTGTCTTTACGCCAGTCACTCATATGGTGG
>N_431
CCAGTCACTCATATGGTGGGCGTTGGTACCCCTGGTGGTAC
>N_432
CGTTGGTACCCCTGGTGGTACCATGAGCGTGGCTCATTATA
>N_433
ATTATAGCTAATTATGCTTGCAAATGGACATGTATGTACAA
>N_434
TGCAAATGGACATGTATGTACAAGTCCCCCAAATCCCCAGT
>N_435
ATGTACAAGTCCCCCAAATCCCCAGTCAAGGAGGGCAATCT
>N_436
AAATCCCCAGTCAAGGAGGGCAATCTTGGTTGGGGAGTTGA
>N_437
ATCTTGGTTGGGGAGTTGATCGGCGGTTTGAAGCGTTTCTC
>N_438
ATCGGCGGTTTGAAGCGTTTCTCCCGCTAGACTTTGCAGAA
>N_439
GTTTCTCCCGCTAGACTTTGCAGAAGCATAATTAGCGTCAG
>N_440
CTTTGCAGAAGCATAATTAGCGTCAGTGCGTTGTCAACCAT
>N_441
TAGCGTCAGTGCGTTGTCAACCATGGATTTACTGAGCAAAC
>N_442
TCAACCATGGATTTACTGAGCAAACGCTTTGTGCCCTTTCG
>N_443
CTGAGCAAACGCTTTGTGCCCTTTCGGGTGGGCCCCTGCTA
>N_444
GTGCCCTTTCGGGTGGGCCCCTGCTAGGCCCCCCAGGGAGT
>N_445
TGCTAGGCCCCCCAGGGAGTCCCCCACTCCCCGGCTAAGAT
>N_446
CACTCCCCGGCTAAGATGGACCTCCGGATGGTCGTTGTTAT
>N_447
TATTGTTTGTTGAGGGGGAGCTGCACGGAGCAGCGCTGCAC
>N_448
GGGAGCTGCACGGAGCAGCGCTGCACGGAGCAGAGGGTTTT
>N_449
GAGCAGAGGGTTTTGGGTTGCGAGCCCAATCTTAGCACCCA
>N_450
GGTTGCGAGCCCAATCTTAGCACCCAGGTGACGGGGGTCAA
>N_451
AGCACCCAGGTGACGGGGGTCAACGTACCTGATCAGGGCTG
>N_452
GTCAACGTACCTGATCAGGGCTGTCGTAGACTGTTGACTAG
>N_453
GGGCTGTCGTAGACTGTTGACTAGTCCCCGTGTCCCGTAGG
>N_454
GTTGACTAGTCCCCGTGTCCCGTAGGGACATTCTAACCGTA
>N_455
GTCCCGTAGGGACATTCTAACCGTAACCCCGCGTGGCGGCG
>N_456
ACCGTAACCCCGCGTGGCGGCGTTGTCAGAGAGGCGTGGCC
>N_457
GCGTTGTCAGAGAGGCGTGGCCTCGGGATCCGCCGCTGGCG
>N_458
CGTGGCCTCGGGATCCGCCGCTGGCGGAAGTCCCCCGCTAG
>N_459
CGCCGCTGGCGGAAGTCCCCCGCTAGATGTAGCAGGAAGCA
>N_460
CCGCTAGATGTAGCAGGAAGCAGCGTCAAGTAGACGTGCTT
>N_461
AGCAGCGTCAAGTAGACGTGCTTGGTGGTATTTTATTGAGC
>N_462
CTTGGTGGTATTTTATTGAGCGGTGTTGCGCTGAATAAAGT
>N_463
GTGTTGCGCTGAATAAAGTACGCAGCTTGTCAGATGAGAAA
>N_464
TGTCAGATGAGAAATGGGGTCAGCCAGCGGTGCGCTGTGTA
>N_465
GCCAGCGGTGCGCTGTGTAGCGGAGGACGCCCCGTTTACCA
>N_466
AGCGGAGGACGCCCCGTTTACCAAATGAGGAGAGAAGCTCC
>N_467
TTACCAAATGAGGAGAGAAGCTCCGCTGGCGGGGTTTCGCT
>N_468
AAGCTCCGCTGGCGGGGTTTCGCTCAGCGGAGACTCCGTCA
>N_469
GGTTTCGCTCAGCGGAGACTCCGTCACTTGGAAGATGACAA
>N_470
CTCCGTCACTTGGAAGATGACAAGTGAGGATCCGCTGGCGG
>N_471
ATGGTTGGGGGTTTACTTGTCAGGTGGTGACTTCCCTTGGA
>N_472
CTTGTCAGGTGGTGACTTCCCTTGGAAGCTAAAGAATGATG
>N_473
TGGAAGCTAAAGAATGATGACGGTTGACACGTGGCTAACTC
>N_474
GACGGTTGACACGTGGCTAACTCTGAGAGGGTTAGCGTCTG
>N_475
GCTAACTCTGAGAGGGTTAGCGTCTGGAGGCTTGTCTCCTA
>N_476
GTTAGCGTCTGGAGGCTTGTCTCCTAAGCCTAGCCGTCTTC
>N_477
CCTAAGCCTAGCCGTCTTCTCGTCATTAATGCGAGTAATGA
>N_478
ATGCGAGTAATGATGGATTTCGTAACCGAGGCGACGCCTCG
>N_479
ATTTCGTAACCGAGGCGACGCCTCGGCTAATCCAGGGAGTT
>N_480
ATCCAGGGAGTTAATGAAGACGTGGGACACGTGTACGGTTG
>N_481
GAAGACGTGGGACACGTGTACGGTTGGTACGTGATGTAGTT
>N_482
TACGTGATGTAGTTTTGTAGCGGACGGCTCAGGATTATTTG
>N_483
TCAGGATTATTTGATGTTGACATAAAAAGGGGGGAACTGAG
>N_484
TTGACATAAAAAGGGGGGAACTGAGCGAGTTTCGACATTTC
>N_485
GGGAACTGAGCGAGTTTCGACATTTCTGGAAAATCTTCAAA
>N_486
CGACATTTCTGGAAAATCTTCAAATCTGAGTTGCCTGCTTC
>N_487
TCTGAGTTGCCTGCTTCGAGCCTTGTTCGCCTGCGAATTGC
>N_488
CCTTGTTCGCCTGCGAATTGCGAAGGAGATCCCCGGGTTTG
>N_489
GAAGGAGATCCCCGGGTTTGCGTGGAGTAGTCGGACTGGAG
>N_490
GTTTGCGTGGAGTAGTCGGACTGGAGAGGACGAAATCTGTC
>N_491
CGGACTGGAGAGGACGAAATCTGTCAGTGAAGACGAGCTGC
>N_492
AATCTGTCAGTGAAGACGAGCTGCACTCCAAAGTCTTCGAC
>N_493
GAGCTGCACTCCAAAGTCTTCGACGTGAGGTTGGTATTTCA
>N_494
AGGTTGGTATTTCAGATCCTCGTCCTGTTTCATTGAATCTG
>N_495
CTCGTCCTGTTTCATTGAATCTGCAATGGTGGTTTCTGGGT
>N_496
TGAATCTGCAATGGTGGTTTCTGGGTTTTGGTATTTCTGTT
>N_497
TTAATGGTATGATATTGCTTCTGTGTTGTTCTCGGAGGGTG
>N_498
GGGTTTTGGGTTTTGCTAGACGGTCTAATCTGGGTTGAGCG
>N_499
ACGGTCTAATCTGGGTTGAGCGTGCGGTTGTTTTTGTTTTG
>N_500
TTGTGGGTAGTTGTTCTTGGCATCTTTGGCTATATCTGATG
>N_501
GATGTGAGAGTAGGTTAGATCTGTATTTGTGCTAACTGATG
>N_502
TAGATCTGTATTTGTGCTAACTGATGTGGGTTTTAGGGTTT
>N_503
GGTTTTAGGGTTTGGGATGGCCAACGTCATAGATATTTCGA
>N_504
GGCCAACGTCATAGATATTTCGAGCAGTGAGGATTCCGGGT
>N_505
TATTTCGAGCAGTGAGGATTCCGGGTCTGACGTGTCGTTCA
>N_506
GGATTCCGGGTCTGACGTGTCGTTCAGCGTGGCGGATATGA
>N_507
GTTCAGCGTGGCGGATATGACCTTTATTGACTCGTTGCGTC
>N_508
TGACCTTTATTGACTCGTTGCGTCCGTCTGCCCATGCAGGA
>N_509
CCGTCTGCCCATGCAGGAACCTCACTGCCAGAACCGCTTGA
>N_510
CGCTTGAAGTTGAGCCACTTCGGACCATCCCCTGGGAAATA
>N_511
GACCATCCCCTGGGAAATAGCTATGGATCGTGGTTCGCGTC
>N_512
AATAGCTATGGATCGTGGTTCGCGTCCAGAGAGCTCTAGGG
>N_513
TGGTTCGCGTCCAGAGAGCTCTAGGGCGGGTGAGGTTGCTA
>N_514
CTCTAGGGCGGGTGAGGTTGCTAGGCGCGACGAGCGCTTGG
>N_515
GTTGCTAGGCGCGACGAGCGCTTGGCGAGCAATAGTGCTGC
>N_516
GCGCTTGGCGAGCAATAGTGCTGCCAGCGGCTCCGCTGGCG
>N_517
TAGTGCTGCCAGCGGCTCCGCTGGCGAAGGGGAAGCGCCGG
>N_518
CTCCGCTGGCGAAGGGGAAGCGCCGGGCCAAAATGTCGAGT
>N_519
GAAGCGCCGGGCCAAAATGTCGAGTCGGCGTGGTACCTCCA
>N_520
GTCGAGTCGGCGTGGTACCTCCAGATGGCACCGCCGTCGAC
>N_521
CCTCCAGATGGCACCGCCGTCGACGAGGCAGGTGGGCGGAT
>N_522
GGCAGGTGGGCGGATGGATGCCGCCGCTGTTAACCGGATGA
>N_523
CCGCTGTTAACCGGATGAAGCGGACGTTCCGGTTGCCGGGC
>N_524
TGAAGCGGACGTTCCGGTTGCCGGGCTCGGTGAAGCTGCGC
>N_525
GGTTGCCGGGCTCGGTGAAGCTGCGCCCCCCGACAGCGGAT
>N_526
GAAGCTGCGCCCCCCGACAGCGGATGAGAAGGCCTCGATGC
>N_527
GACAGCGGATGAGAAGGCCTCGATGCTCCCAGCGGGATGTG
>N_528
GATGCTCCCAGCGGGATGTGCTGCCGTGCACGAGGCCATAT
>N_529
ATGTGCTGCCGTGCACGAGGCCATATTCCGCCAAGGAGTGA
>N_530
CATATTCCGCCAAGGAGTGACATTCCCGCTAGTGCCCAATC
>N_531
AGTGACATTCCCGCTAGTGCCCAATCTCCAAATTCTTGTGT
>N_532
AATCTCCAAATTCTTGTGTGCGAGTTTGGCCTTGCCTTTGG
>N_533
GTGTGCGAGTTTGGCCTTGCCTTTGGGCAGATCTGTCCCAA
>N_534
TTGCCTTTGGGCAGATCTGTCCCAACATGTGGCGGTTGATG
>N_535
CATGTGGCGGTTGATGTTGGCGATGAACTCCTTGTGGCGCT
>N_536
TGGCGATGAACTCCTTGTGGCGCTTGTCGGGGTGCGAGGGG
>N_537
GCTTGTCGGGGTGCGAGGGGCCTACCGTGGCGGAAGTGCTT
>N_538
GGCCTACCGTGGCGGAAGTGCTTCACTTCTACGAGCTAGTG
>N_539
ACGAGCTAGTGTATGTGAAGCGCCGAGGTTGCAGAGGGTGC
>N_540
CGCCGAGGTTGCAGAGGGTGCGTGAACCTGAGCCGCCGCCA
>N_541
GGGTGCGTGAACCTGAGCCGCCGCCAGGGAGCGCCCAAGTT
>N_542
AGCCGCCGCCAGGGAGCGCCCAAGTTGATTGAGAATCTAAG
>N_543
CGCCCAAGTTGATTGAGAATCTAAGGGACTCAATGTCCTAC
>N_544
GAATCTAAGGGACTCAATGTCCTACTGGCGGGGGACCTTCT
>N_545
AATGTCCTACTGGCGGGGGACCTTCTGCGTCGCCACAGATG
>N_546
GGGGACCTTCTGCGTCGCCACAGATGGCTGGGAGTACCACA
>N_547
GCCACAGATGGCTGGGAGTACCACACCAGGTCGAATGTGGA
>N_548
CCAGGTCGAATGTGGAGGGGCCGACGTTTAAGACTAAGTCG
>N_549
GCCGACGTTTAAGACTAAGTCGGAATTCCAGCCCATCCGAG
>N_550
AAGTCGGAATTCCAGCCCATCCGAGGTTGGCAACTGGTTTC
>N_551
CGAGGTTGGCAACTGGTTTCCGCTAAAACTAGCTGGCGGGT
>N_552
TTTCCGCTAAAACTAGCTGGCGGGTTCAAATTTTGCAAACC
>N_553
GCGGGTTCAAATTTTGCAAACCTGCGGTTTTTGCTAATGAT
>N_554
TAATGATTATTGTGTTTGTGCAGCGGGACTAAGGTACATTT
>N_555
TGTGCAGCGGGACTAAGGTACATTTTGACGCGCGAAGAGGA
>N_556
TGACGCGCGAAGAGGAGTGTCGCGTGGCGAGGATCCGCGGC
>N_557
ATCCGCGGCTGCTGGCGGAACCGCAATTTGCTTGACTTCCG
>N_558
CGGAACCGCAATTTGCTTGACTTCCGTCTTCTGACCGGTTG
>N_559
CTTGACTTCCGTCTTCTGACCGGTTGGGAATTGCTGGTCGA
>N_560
ACCGGTTGGGAATTGCTGGTCGACCTGGGGCTAACTCGCTC
>N_561
TGGTCGACCTGGGGCTAACTCGCTCTATTGGTGAGAGCAAT
>N_562
ACTCGCTCTATTGGTGAGAGCAATTCCGCCACACCTCTTTC
>N_563
AGAGCAATTCCGCCACACCTCTTTCTTTTTTGTAAGTGATC
>N_564
CTTTCTTTTTTGTAAGTGATCCGGACTGACGGGTGTTTGTG
>N_565
TGACGGGTGTTTGTGTTTTTCTTTTCAGAAACCCCGCCCGG
>N_566
TTTTCTTTTCAGAAACCCCGCCCGGTAACAAATCTAGTCGC
>N_567
CGCCCGGTAACAAATCTAGTCGCGACGCTTTCGAAAAAGCA
>N_568
TCGCGACGCTTTCGAAAAAGCAATGGATCGTGCCGAGATAG
>N_569
GTGCCGAGATAGAAAATTTTCTGGAGGCTATGTATGCCGAG
>N_570
TTTTCTGGAGGCTATGTATGCCGAGGGGCTGGCGGCCCAGC
>N_571
GTATGCCGAGGGGCTGGCGGCCCAGCAGACGGTGGTGAACC
>N_572
GACGGTGGTGAACCCGGAGACGCTGGTGCTGAGCCAGTCCG
>N_573
CCGAGGTTGCGGTGGAGCTGCCGATGCCGCACCACTCCCAT
>N_574
GCTGCCGATGCCGCACCACTCCCATCTGGGTGAGGATGGCC
>N_575
TCCCATCTGGGTGAGGATGGCCTGCCGGTAGTGCAGGCGGA
>N_576
TGGCCTGCCGGTAGTGCAGGCGGATACCCAAGTGGGCGGCG
>N_577
CAGGCGGATACCCAAGTGGGCGGCGGGGAGAGGGGGATTGT
>N_578
GGAGAGGGGGATTGTTGGTACAAGGCCGCGGGAGCGGATGC
>N_579
CAAGGCCGCGGGAGCGGATGCCTACCACCCGGCGCGGTCCT
>N_580
TGCCTACCACCCGGCGCGGTCCTCAAAAGAAGACGGTGCAG
>N_581
GTCCTCAAAAGAAGACGGTGCAGCCGACGGAGACTGCCACC
>N_582
GGTGCAGCCGACGGAGACTGCCACCGAGTCCCGGGGTGAGC
>N_583
CCACCGAGTCCCGGGGTGAGCCGCCGGTGCGGGTGACGAGG
>N_584
GCCGGTGCGGGTGACGAGGACCGCTGCTGGGACACAACGGG
>N_585
GGACCGCTGCTGGGACACAACGGGCGCTGGAGAAAAAACGC
>N_586
AACGGGCGCTGGAGAAAAAACGCCGGCAGCCTGACTCCCCC
>N_587
GAGGAAGAAGAGGTGGTGATCGGAGTCCGCCAACAAAAGAA
>N_588
AGTCCGCCAACAAAAGAAGGCTCGACAAGCTGCGTCGAAGG
>N_589
GAAGGCTCGACAAGCTGCGTCGAAGGTTGCAGTGGCGGAGG
>N_590
TGCAGTGGCGGAGGGAGAGGCAGCAGCCGTCAGTGATCTGG
>N_591
AGGCAGCAGCCGTCAGTGATCTGGACTCCTTTGCCGAGTAT
>N_592
GGACTCCTTTGCCGAGTATGCGCCATTCATGACAGAAGGGG
>N_593
CATTCATGACAGAAGGGGAGCGGGCATTCCTTTTCCATCTG
>N_594
GGGAGCGGGCATTCCTTTTCCATCTGTGCGAGCGGCTGGGG
>N_595
CTGTGCGAGCGGCTGGGGTTCGGGGGTCTGGCGGGCATATC
>N_596
GGGTTCGGGGGTCTGGCGGGCATATCGCGCCCGACGGCAAT
>N_597
GGGCATATCGCGCCCGACGGCAATTGACCAATCGCCCTTCA
>N_598
GACGGCAATTGACCAATCGCCCTTCAGCTCGGCGTTTGGTC
>N_599
CCTTCAGCTCGGCGTTTGGTCAAATATCTGCGGGGTTACAT
>N_600
GTCAAATATCTGCGGGGTTACATGATATGTTCGAGGCGGCG
>N_601
GTTACATGATATGTTCGAGGCGGCGTCTAAGCAGCCCCGGA
>N_602
CGAGGCGGCGTCTAAGCAGCCCCGGATTGAGGAAGAGCTCA
>N_603
AGCCCCGGATTGAGGAAGAGCTCAGGGGAGAGATCGGAGGT
>N_604
AGGGGAGAGATCGGAGGTCTCCAGAGGGAGCTGGCGGAGGC
>N_605
CAAGGAGAGATTGGCAGAGGCCGAGCGGGGGCTGGTCAAGG
>N_606
GAGGCCGAGCGGGGGCTGGTCAAGGCGGAGTGTGACTATGC
>N_607
CTGGTCAAGGCGGAGTGTGACTATGCGGACGCCCGCGGCAA
>N_608
GACTATGCGGACGCCCGCGGCAAGCTTAATGCGGCCATAAG
>N_609
CGCGGCAAGCTTAATGCGGCCATAAGGCGGGACCTGGAAGG
>N_610
GGACCTGGAAGGAATGAACGCGTCTCTCAGTTGGAGCAGGA
>N_611
TCTCAGTTGGAGCAGGAGATCGCATTGCTGCAGGAGCGGAT
>N_612
ATTGCTGCAGGAGCGGATAGCCGCTAAAGATAAGAAGCTCA
>N_613
TAGCCGCTAAAGATAAGAAGCTCATTATTGTGCAGCGGGAG
>N_614
AGAAGCTCATTATTGTGCAGCGGGAGTCTGCCGCCAGACTG
>N_615
AGCGGGAGTCTGCCGCCAGACTGGGTGAGATACAGCGGCTG
>N_616
CCAGACTGGGTGAGATACAGCGGCTGGACGGGGAGGTCAAC
>N_617
CGGCTGGACGGGGAGGTCAACCGCCTGAAAAATGAACAGAG
>N_618
TCAACCGCCTGAAAAATGAACAGAGTTCTTCTGCGGCCGCC
>N_619
ACAGAGTTCTTCTGCGGCCGCCGCCGTTGAAGCGTTCAAGA
>N_620
CGTTGAAGCGTTCAAGATGTCGGCGGAGTATAAAAAGACAT
>N_621
GTCGGCGGAGTATAAAAAGACATTGACCGAAGCGGCGAAGT
>N_622
AAAGACATTGACCGAAGCGGCGAAGTCTGGGGCCCGGGCCA
>N_623
GGCGAAGTCTGGGGCCCGGGCCAATATAGACATGTTGACGC
>N_624
GGCCAATATAGACATGTTGACGCGGAAGGGCGCCATTGACT
>N_625
ACGCGGAAGGGCGCCATTGACTTTGTAAAGGCGTCACAGCC
>N_626
TTGACTTTGTAAAGGCGTCACAGCCCGACGTGCCGGTGGTC
>N_627
CAGCCCGACGTGCCGGTGGTCGAGGGTGTCCCGCCGGAGAC
>N_628
CGAGGGTGTCCCGCCGGAGACAGAAGTCGTGCCTCCCCTGC
>N_629
GGAGACAGAAGTCGTGCCTCCCCTGCGGCGGGTACTCATTC
>N_630
CCTCCCCTGCGGCGGGTACTCATTCGGGCAGCGGGGAAAGT
>N_631
TCGGGCAGCGGGGAAAGTGGCTCCCATCCGCCGGAAAGGTC
>N_632
CTCCCATCCGCCGGAAAGGTCCCAGCAGACTCCCCAGCAGA
>N_633
GGTCCCAGCAGACTCCCCAGCAGACCCCGTCGGAGGTGTCA
>N_634
CCCGTCGGAGGTGTCACGTGCCGGATTTCTGGAGGCACACA
>N_635
ACGTGCCGGATTTCTGGAGGCACACACCCGGGCGGATGGTA
>N_636
ACACACCCGGGCGGATGGTACAATGGAGACTCCCAGTCCGA
>N_637
AATGGAGACTCCCAGTCCGACAGCTCGAGGGTCCGATCAGG
>N_638
CGACAGCTCGAGGGTCCGATCAGGCGAGCCGATCGGTCGTG
>N_639
CGTGCCGCCGCCAGTTGAAGCCGGAGAAGCCGGAGACAACC
>N_640
GCCGGAGACAACCGCTGAAGCTAGCTGAGACTTCCATAGGT
>N_641
AACTATTTTGGGTGGGGAGTCCCAGCCCTGAAATGAAATTT
>N_642
AATGAAATTTCAGAGTTTGACGTTTGTCATGATGTGTTTGT
>N_643
TTTGTCATGATGTGTTTGTACCGCTAGAGTTTTGACGTAGA
>N_644
TTGTACCGCTAGAGTTTTGACGTAGAGATATTTCTTTTGCC
>N_645
ACGTAGAGATATTTCTTTTGCCAAGCAATGAAACATTAAAG
>N_646
TTAAAGGAATTAAAATTGGTCCAAGTGCACCACGTAGCGGA
>N_647
GGTCCAAGTGCACCACGTAGCGGACGTGGTCCGCTGACGAT
>N_648
TCCTGGCGTTGCCAGTTGCCCTCAGTGCTAGACTTGGTAAC
>N_649
CTCAGTGCTAGACTTGGTAACAATGGTTTGAATAATTCCTC
>N_650
AACAATGGTTTGAATAATTCCTCGTTTCATTGATAGCTGAC
>N_651
ATTCCTCGTTTCATTGATAGCTGACTGATCAGCGTTTACAA
>N_652
AGCTGACTGATCAGCGTTTACAAAAGAGGGGTAGTACCCGT
>N_653
TTTACAAAAGAGGGGTAGTACCCGTTGGGTAGCTTCCCTTA
>N_654
AGTACCCGTTGGGTAGCTTCCCTTAGCTAAATATTGAACAA
>N_655
TCCCTTAGCTAAATATTGAACAAAATTTAGCTAAGTCAAGA
>N_656
TGAACAAAATTTAGCTAAGTCAAGATGCTCTTGGGTAGCGG
>N_657
GTCAAGATGCTCTTGGGTAGCGGCATGACTATTTGTAATAA
>N_658
CATGACTATTTGTAATAATACCGAAGGTGTTCGGTATTCCA
>N_659
TACCGAAGGTGTTCGGTATTCCAAGGGTGGGTCGTTGTGAC
>N_660
CCAAGGGTGGGTCGTTGTGACGCCATCCTTGTCCATTAAGT
>N_661
TTAAGTAGAAGGTGCCTGGGCTAACGACTTCCACAATTTTG
>N_662
CTTCCACAATTTTGTATGGACCTTCCCAAGTTGGGCGAAGC
>N_663
ATGGACCTTCCCAAGTTGGGCGAAGCTTTGTTGGCGGTGGA
>N_664
CTTTGTTGGCGGTGGAATGACTTCCTTCATTACCCAGTCCC
>N_665
GACTTCCTTCATTACCCAGTCCCCAGTTGGAGGTTCCGGGC
>N_666
GTTCCGGGCCTTGACTCTGGCGTTGTAGAAACGCGATACCC
>N_667
GGCGTTGTAGAAACGCGATACCCGCTGCTTGTTTTGCAGGT
>N_668
GATACCCGCTGCTTGTTTTGCAGGTTGCATAGGTGGGCCTT
>N_669
TGCAGGTTGCATAGGTGGGCCTTGTGTCGCTTTTCCTCCAG
>N_670
TGGGCCTTGTGTCGCTTTTCCTCCAGGAGGTCCTTGTCCAG
>N_671
TTCCTCCAGGAGGTCCTTGTCCAGGTTGATGCCGTCAGTGT
>N_672
TTGATGCCGTCAGTGTTGGTCTCTGGGCGGTAGCCCTCGAC
>N_673
CTCTGGGCGGTAGCCCTCGACTCTGGCGGTAGGTTGAGAGA
>N_674
TCTGGCGGTAGGTTGAGAGACCTCAATAGGCAGGACAGCCT
>N_675
AGAGACCTCAATAGGCAGGACAGCCTCCGTTCCGAACATCA
>N_676
AGGACAGCCTCCGTTCCGAACATCATGCAAAAAGGAGTTTC
>N_677
CATCATGCAAAAAGGAGTTTCACCAGTTGCGGAAGTTGGGG
>N_678
TTGCGGAAGTTGGGGTTGTTCTAATGGCCCATAGAACTTCC
>N_679
TGTTCTAATGGCCCATAGAACTTCCGGGAGTTTCGCCGCCC
>N_680
TAGAACTTCCGGGAGTTTCGCCGCCCATAGACCCTTTGCCT
>N_681
CGCCGCCCATAGACCCTTTGCCTTGTCGAGTTTTTTCTTCA
>N_682
TTTGCCTTGTCGAGTTTTTTCTTCAGCAGCTTTTTGATTAT
>N_683
ACCGTTGGTCTGGGGGTGGGCGACAGATGCAAAACTCATCT
>N_684
TGGGCGACAGATGCAAAACTCATCTTAGTACCCAAGTTGGC
>N_685
TTGGCAGTGAAAGAGATGAGCTCCTTGTTGTTGAATTGTGT
>N_686
GTGCCATTGTCGGTGATTATCGTGTGTGGGACACCGTAACG
>N_687
TCGTGTGTGGGACACCGTAACGGCAGTAGATGTTCTTCCAG
>N_688
TAACGGCAGTAGATGTTCTTCCAGAGGAAGTGAATTACCTT
>N_689
TTCCAGAGGAAGTGAATTACCTTGGCGGTAGTTATTGCTGT
>N_690
TACCTTGGCGGTAGTTATTGCTGTTAGTGGTTCCGCCTCTA
>N_691
TATTGCTGTTAGTGGTTCCGCCTCTATCCACTTGCTGTCGT
>N_692
TCGATAGCCACTATGATGTACTTGAACTGGCCCTTGGCGGT
>N_693
GTACTTGAACTGGCCCTTGGCGGTTTGAAATTTTCCCATCA
>N_694
CTTGGCGGTTTGAAATTTTCCCATCAGATCCAGGCCCCAAG
>N_695
AGTTGAGTGGATCCATGGAGCGACGATGACCGATAGTGGTT
>N_696
GACGATGACCGATAGTGGTTCCGCCGGTGCATGCGGGATGT
>N_697
TGCGGGATGTCAGCAAATTGCTGGCACTTGTGGCATGATCT
>N_698
GGCATGATCTTGATACCTGGCGGGCATCGTCGCCGAGAGTA
>N_699
GCATCGTCGCCGAGAGTAGGCCAAAAATAGCCTTGTCGCAT
>N_700
TTGTGCGATTGGCTAAGGATCTGGCGCCTGAATGGTTTCCG
>N_701
TCTGGCGCCTGAATGGTTTCCGCATTCTCCGCTATGAATTG
>N_702
TTCTCCGCTATGAATTGCTGCCAGAACGACCTTTCCCTCCT
>N_703
TGCTGCCAGAACGACCTTTCCCTCCTCTGGGGTTAGGCAGC
>N_704
TTCCCTCCTCTGGGGTTAGGCAGCGGAGGTTGGGATGGGTG
>N_705
GGAGGTTGGGATGGGTGAATCCCTGGCGGTACAGCTTGCCG
>N_706
ATCCCTGGCGGTACAGCTTGCCGTTCTGGATGTTGTAGCGG
>N_707
TGCCGTTCTGGATGTTGTAGCGGGTTGCCCTCCGCTGGAGT
>N_708
TTGCCCTCCGCTGGAGTTGTCGCGCCTTAACTTTGTCGTCC
>N_709
TTGTCGCGCCTTAACTTTGTCGTCCGGCAATGTGCCGTTGC
>N_710
TTTGTCGTCCGGCAATGTGCCGTTGCGCTTGTACTCAATGA
>N_711
CTTGTACTCAATGACTTCGTCCATCCAGCTGGTATTGACCT
>N_712
GTCCATCCAGCTGGTATTGACCTCAATGTTGAAGATCTCCG
>N_713
ACCTCAATGTTGAAGATCTCCGCCAGGGTTTTTGTGATACT
>N_714
AGGGTTTTTGTGATACTTGGCTTGTCAAGACATTCCACTCT
>N_715
CTTGGCTTGTCAAGACATTCCACTCTTGTGTCCGCTGGACT
>N_716
CCACTCTTGTGTCCGCTGGACTCTGATGTGGCTGGGCGGTT
>N_717
TGTGGCTGGGCGGTTGCCAGCCTTGCCAGTGAATCAGCCTT
>N_718
CAGCCTTGCCAGTGAATCAGCCTTGGCGTTCTTTTCTCTGG
>N_719
ATCAGCCTTGGCGTTCTTTTCTCTGGGGATTTGTGTGATGT
>N_720
ATGTTATGAAATTTGAATTTCTTGAGGAGTGTCTTAACGTA
>N_721
TTTCTTGAGGAGTGTCTTAACGTACCCCAAGTATGCCGCTA
>N_722
CTTAACGTACCCCAAGTATGCCGCTAACTGTTGGTCCTTGG
>N_723
GGCCTGGAAGCTGTCATTGACCTGGTTAACGACCAACTGGG
>N_724
TTGACCTGGTTAACGACCAACTGGGAATCACTGAAGATGTT
>N_725
AATCACTGAAGATGTTGACGCTGTCAGCCCCTGAATCGATG
>N_726
GTCAGCCCCTGAATCGATGGCGAGGAGTAGGCCGGCAATGA
>N_727
GAGTAGGCCGGCAATGAGTGCTTCGTATTCCGCCATGTTGT
>N_728
TTTGAAGTTGAATTTTAGTGCGTATTCCACATTCAGCCCCC
>N_729
AGTGCGTATTCCACATTCAGCCCCCCAGGGCCTGTGAGGAT
>N_730
GCCTGTGAGGATGACTCCGGCGCCGCTGGCCTTGGCGCTGG
>N_731
TCCGGCGCCGCTGGCCTTGGCGCTGGCGGAGCCGTCCACAT
>N_732
CTTGGCGCTGGCGGAGCCGTCCACATGCAGGTTCCAATCTG
>N_733
GTCCACATGCAGGTTCCAATCTGATTGTAGGGGAGCTGGCT
>N_734
TGATTGTAGGGGAGCTGGCTCCTTAGCGGTGACCATTTCCG
>N_735
ATTTCCGTCCCGGGCTCATTCTCCGTGCTGGGACTGGGCTG
>N_736
CCGTGCTGGGACTGGGCTGACGCTCAGTGAGCTCGGCGATG
>N_737
CTGACGCTCAGTGAGCTCGGCGATGAAGTCCGCTACCGCCT
>N_738
CTCGGCGATGAAGTCCGCTACCGCCTGACCCTTCATGGCGG
>N_739
TACCGCCTGACCCTTCATGGCGGTTCTTGGCTTGTAGTCTA
>N_740
GGCGGTTCTTGGCTTGTAGTCTATGTCAAATTCACTGAGCT
>N_741
TCTATGTCAAATTCACTGAGCTCGATGGCCCACTTGCTGAA
>N_742
CGATGGCCCACTTGCTGAAGCGCCCTGAATGTTCAGGGTTC
>N_743
CCTGAATGTTCAGGGTTCTGCATCACCTGTCTCAGTGGTTG
>N_744
TGTCTCAGTGGTTGATTGGTCAGCACGTGGATTGTGTGCGC
>N_745
GTCAGCACGTGGATTGTGTGCGCTTGAAAATACTGGCGGAG
>N_746
CTTGAAAATACTGGCGGAGGCGCCTGGCGGCAATGATGAGT
>N_747
ATGATGAGTGCAAGAGCTAGCTGCTCTAAGGGTGGATACCT
>N_748
TAAGGGTGGATACCTTGTTTCTGCCCCGTTCATGCCCCTGC
>N_749
TGTTTCTGCCCCGTTCATGCCCCTGCCGGCGTAGAAAACTG
>N_750
GCCCCTGCCGGCGTAGAAAACTGGGAGCTCGTCCTGTCCCT
>N_751
AAACTGGGAGCTCGTCCTGTCCCTCCCGCCGGACAATGGCG
>N_752
TCCCTCCCGCCGGACAATGGCGCAACTCACCGCTGATACCG
>N_753
GCGCAACTCACCGCTGATACCGATACCGCTAGGTATATGAA
>N_754
GATACCGCTAGGTATATGAACAGTGTCTCTCCTTGCACAGG
>N_755
ATGAACAGTGTCTCTCCTTGCACAGGGATAGAGAGTAGTGG
>N_756
AGGGATAGAGAGTAGTGGGACTGCCGCCAGATAATCCTTCA
>N_757
TGGGACTGCCGCCAGATAATCCTTCAAGCCCTGAAACGCCG
>N_758
TAATCCTTCAAGCCCTGAAACGCCGCCTGACATTCTGGGTT
>N_759
GCCGCCTGACATTCTGGGTTCCAGTTGATGACTTTCTTGTG
>N_760
GGGTTCCAGTTGATGACTTTCTTGTGAGTTGTTTTGAGGAG
>N_761
GAGGAGTTTGAAAAATGGGGCACACCTGTCAGTGAGCCTGG
>N_762
CAGTGAGCCTGGAGATGAATCGAGAAAGGGCGGTTAACTTG
>N_763
AATCGAGAAAGGGCGGTTAACTTGCCTTGGAGGCATTGGAC
>N_764
CTTGCCTTGGAGGCATTGGACGTGTACCTTATACTCAGGGT
>N_765
TTGGACGTGTACCTTATACTCAGGGTCTGCCAGGTCGAGTA
>N_766
ATACTCAGGGTCTGCCAGGTCGAGTATGGCCTGCACCTTGT
>N_767
CAGGTCGAGTATGGCCTGCACCTTGTCCGGGTTAGCCTCGA
>N_768
CACCTTGTCCGGGTTAGCCTCGATGCCTCATTCACTGACGA
>N_769
CTCATTCACTGACGATATAACCCAGAAATTTGCTGGCGGTG
>N_770
ATAACCCAGAAATTTGCTGGCGGTGATGCCAAAGAAGCATT
>N_771
TGGCGGTGATGCCAAAGAAGCATTTTTCTGGGTTGAGGCGC
>N_772
CATTTTTCTGGGTTGAGGCGCATGCCATAGGCCAGGAGGAT
>N_773
ATAGGCCAGGAGGATGGTAACTATGATCTTGAGGTTTGCCA
>N_774
AACTATGATCTTGAGGTTTGCCACGTGTCCGCTGGCCTTTA
>N_775
CGTGTCCGCTGGCCTTTATACTCTTGACCAACATGTCGTCC
>N_776
CAACATGTCGTCCACGTAGACCTCGATTATCTTGCCCAAAT
>N_777
GTAGACCTCGATTATCTTGCCCAAATGTTCAGCGAACATAG
>N_778
TTGCCCAAATGTTCAGCGAACATAGCATTCATCAGCCGCTG
>N_779
GCGAACATAGCATTCATCAGCCGCTGATAAGTTGCTCCGGC
>N_780
TCAGCCGCTGATAAGTTGCTCCGGCGTTCTTCAGACCGAAA
>N_781
TTGCTCCGGCGTTCTTCAGACCGAAAGGCATAACATTGTAG
>N_782
CGAAAGGCATAACATTGTAGCAGTAGAGGCCCTTGTCGGTG
>N_783
GGTGGTGAAGGTGGTACACTCCTGATCGCTGGGATGCATCT
>N_784
CACTCCTGATCGCTGGGATGCATCTTGATCTGATTGTAGCC
>N_785
GCATCTTGATCTGATTGTAGCCGGAGAAAGCGTCCATCATG
>N_786
GCGTGGGAGAGGGAAACTGTCCTTTGGGCACGCCTTGTTGA
>N_787
CTTGTTGAGATTTTTGAAGTCGACACACATCCGCCACTTGC
>N_788
CGACACACATCCGCCACTTGCCGCTAGGCTTCTTGACCATG
>N_789
TTGCCGCTAGGCTTCTTGACCATGACCAGGTTGGAGATCCA
>N_790
ACCATGACCAGGTTGGAGATCCATTGGGGATAGATTACCTG
>N_791
GATCCATTGGGGATAGATTACCTGGCGGATGAATCCAATGC
>N_792
TCCAATGCCCTGGAGTTTGGCGACCTCTTCTCCTATGGCGC
>N_793
TCCTATGGCGCGGTATTTCTCCTCGTCGAAGGCCCTTCGCC
>N_794
TCCTCGTCGAAGGCCCTTCGCCTCTGCTTGATGGGATGGAA
>N_795
TAGTTTGTGTGTGATGATTTCGGGAGAGATACCTGGCATGT
>N_796
ATTTCGGGAGAGATACCTGGCATGTCCGCATATGACCATGC
>N_797
CCTGGCATGTCCGCATATGACCATGCGAAAACGGCGGCGTT
>N_798
TGACCATGCGAAAACGGCGGCGTTGTCCCGCAGGAATTGAG
>N_799
CCGCAGGAATTGAGTGAGTTCTGCGGCCACTTCTGGGTCTA
>N_800
TTCTGCGGCCACTTCTGGGTCTAGCTGAGCTCCTATGCGGA
>N_801
TCGTCAGAGATGCTGATGACCTTCAACGATGTTTCAGGATT
>N_802
CAACGATGTTTCAGGATTGACCGGTTCCTTCCTCACGTATT
>N_803
ATTGACCGGTTCCTTCCTCACGTATTTCTCCTCCTCATCCC
>N_804
CCTCACGTATTTCTCCTCCTCATCCCTAGGATCCTCGAAGA
>N_805
CCTAGGATCCTCGAAGATATCTGGTGGCGGTGCCTGATTTC
>N_806
CTGGTGGCGGTGCCTGATTTCCTACCGTTAGGATTTCGTGG
>N_807
ATTTCCTACCGTTAGGATTTCGTGGCGGCGGGTTGACCGCG
>N_808
ATTTCGTGGCGGCGGGTTGACCGCGCAATGGTGGTAGAGTA
>N_809
GCGCAATGGTGGTAGAGTAGCATTCTCGTGCCAGTTGCTGA
>N_810
ATTCTCGTGCCAGTTGCTGACTTCCCCTGACACAGCCCGTG
>N_811
TTCCCCTGACACAGCCCGTGCCTTTGGGTGTGGGGAACTTC
>N_812
GTGCCTTTGGGTGTGGGGAACTTCATGAGAAGCATGTATCC
>N_813
ACTTCATGAGAAGCATGTATCCGGCGATGATGCATTTGAGC
>N_814
GCATTTGAGCTTGTTGAGTGCCGGCCGTCCTATGATGGCGT
>N_815
TGCCGGCCGTCCTATGATGGCGTTATACGAACTGAAACAGT
>N_816
TGGCGTTATACGAACTGAAACAGTCCACAATTATAAATTCG
>N_817
ACAGTCCACAATTATAAATTCGGTATGTACCTCCGCCATAC
>N_818
AAATTCGGTATGTACCTCCGCCATACATGGACTGGAGCCGA
>N_819
CCGCCATACATGGACTGGAGCCGATGGTTAACCGCATGTAG
>N_820
GATGGTTAACCGCATGTAGTCAGAACCCAGCGGCTGAGTGA
>N_821
ACCCAGCGGCTGAGTGATATCGCCGGAGAAGCTAAGCAATG
>N_822
ATATCGCCGGAGAAGCTAAGCAATGGCTCATGGTCTTGTAG
>N_823
TCTTGTAGTAGTTTCTTGTTCCGCTTAAGGTTGTTGTAACA
>N_824
GCTTAAGGTTGTTGTAACAACCGCTGAATATGACATTGACA
>N_825
GCTGAATATGACATTGACAGCAGATCCGCTATCCACCAAGA
>N_826
ACAGCAGATCCGCTATCCACCAAGATTCTTCCTACTGACCA
>N_827
ACCAAGATTCTTCCTACTGACCATCTGTCGAGAATGGCATC
>N_828
CCATCTGTCGAGAATGGCATCGATCAGGAATGGGTCGTCAT
>N_829
ATCGATCAGGAATGGGTCGTCATGGGGTAGATGTACTCCGC
>N_830
GTCGTCATGGGGTAGATGTACTCCGCGCTCCTCCTCCTCTG
>N_831
ATGTACTCCGCGCTCCTCCTCCTCTGAGAAGGTGATGGGCT
>N_832
TCCTCTGAGAAGGTGATGGGCTCCCAACCAGACTTTGGGAG
>N_833
TTTGGGAGTTTGGTGGATCTCTCGTAGCGGATGTTACAGAT
>N_834
GATTTCCTTTGGGTGATTGGCGCGTGCGTAACGCTTTCTTG
>N_835
TGTTGGTGATTGGAGCCCCGCCGTCGATGGTGTTGATGCGG
>N_836
GTGTTGATGCGGCCCAGTGGCTCAATGTTGGCAATCACAGG
>N_837
ATGTTGGCAATCACAGGTGGCGGTTGGCGCACCTTGAACTG
>N_838
GGCGGTTGGCGCACCTTGAACTGATCCATCTTGCCGTCACG
>N_839
ACTGATCCATCTTGCCGTCACGGTATAGGGTCTCAATGGTT
>N_840
CTCAATGGTTGTTTTGAGAGCGTTGCAACTGTTGGTATTGT
>N_841
CGTGGTACTTGCACCACATGCCGGTGTTTCTTGGCTTACCC
>N_842
TGCCGGTGTTTCTTGGCTTACCCTTTTTGGGGAATCTCGGT
>N_843
GCTTACCCTTTTTGGGGAATCTCGGTGAGGGTGGCGGTGGT
>N_844
GGTGGTATCTGATCCTTGCACTGATTGTAAATCTCCTCGTA
>N_845
GCACTGATTGTAAATCTCCTCGTACGAGGCTGTGAGGACGG
>N_846
GGCTGTGAGGACGGTGAACACTGCATACCGCTGAGAGGATT
>N_847
AGGATTCCGTCTGCTTGTTGCGATTGTCCCCATGGGATTGG
>N_848
GATTGTCCCCATGGGATTGGCGGTTGCCCTTGTAGTGGTTG
>N_849
TTGTAGTGGTTGTCTTTCTGCCTCTTGCTTTGGTACCTGCC
>N_850
TTGCTTTGGTACCTGCCCTGCTGCCACTCCCTCTTCTTGTC
>N_851
AGCTGGCGGTGCAGTGGGGGCTTTGCTGGCGGTCTCTTGAT
>N_852
AGATGACTTTATTGGTGTTGCTGGTGGCGGTGGGGTTTCTC
>N_853
TGGTGGCGGTGGGGTTTCTCCATATGTGATAAACTCTGCCT
>N_854
TTCTCCATATGTGATAAACTCTGCCTGGGCATGAATGACCG
>N_855
CTCTGCCTGGGCATGAATGACCGCCTCACTCATAAGGTGAT
>N_856
CGCCTCACTCATAAGGTGATCATACGCCGCATTTGGATGAT
>N_857
TGAGGTGATAGAGGAATGGTCCCTTGAGGAGTCCCTGCTTG
>N_858
GAGGAGTCCCTGCTTGAAAGCCGCCGAAGCCATTGTTTTGT
>N_859
TGCCGCTCGCCATCTTGTGACGAATGCCTTCAATGATTCGT
>N_860
GAATGCCTTCAATGATTCGTCCCCTCCCTGCCTGACGCCAA
>N_861
TTCGTCCCCTCCCTGCCTGACGCCAAACAACTGGCTCGTGT
>N_862
CTGACGCCAAACAACTGGCTCGTGTTGTGATGACCGGCGGA
>N_863
GCTCGTGTTGTGATGACCGGCGGACAACAAGATGAATCGAG
>N_864
CGGCGGACAACAAGATGAATCGAGAGAGGAAAGCATGAGAT
>N_865
GAGGAAAGCATGAGATAATGCGTGGAATGAGTCGATGGACC
>N_866
GCGTGGAATGAGTCGATGGACCCTGGCGGACACTCGAAAAA
>N_867
CTGGCGGACACTCGAAAAACCAACTCATTGCCTCACTATCC
>N_868
AAAACCAACTCATTGCCTCACTATCCAGCGTTTCGCTGAAC
>N_869
CCTCACTATCCAGCGTTTCGCTGAACAAGTGGCACAGGGTG
>N_870
GAACAAGTGGCACAGGGTGGCGTCATCAAATCCCTTGTTGT
>N_871
AAATCCCTTGTTGTTGGTGACCTTCTTGAACGTGTCCATGT
>N_872
GGTGACCTTCTTGAACGTGTCCATGTGGACGAAGGGATCGG
>N_873
GTCCATGTGGACGAAGGGATCGGTCTTACCGCTATAATGTG
>N_874
GTCTTACCGCTATAATGTGACATTTTTGGGGTCTTTGCAAA
>N_875
TTTTGGGGTCTTTGCAAACGCTGGTCTGACGGCTTGCAAAA
>N_876
AACGCTGGTCTGACGGCTTGCAAAATTGTGGCGGTGAATGG
>N_877
AATTGTGGCGGTGAATGGGCCTGGCCTGGACGCGAAGAGTG
>N_878
AAGAGTGGGTTTGGGGCTGGCGCCGGGGTGCCTGCCTCCGC
>N_879
CGCCGGGGTGCCTGCCTCCGCCAGGATTAATCTCCGTTCTA
>N_880
AGGATTAATCTCCGTTCTAACTGCTGCATCCTCTCCAAAAT
>N_881
TCTAACTGCTGCATCCTCTCCAAAATTTGGGTGGTTGCGTC
>N_882
CTCCAAAATTTGGGTGGTTGCGTCGCCAGCGGGGCCCGCTC
>N_883
CGCTCGGGCGTTCCGCGGAGCGAACCCCCGCCCGGGAATGG
>N_884
GCCCGGGAATGGGTAGATTACCCTCAGTCCTTGTTCTAGTC
>N_885
GATTACCCTCAGTCCTTGTTCTAGTCCTCGAGTGGTGGGTG
>N_886
CTCGAGTGGTGGGTGCACAGCGATGACTCCGCCTCCTGCTC
>N_887
GTTGTGGGATAGGGGGTGGTCCCATTCCTGCCAGCTCAGGT
>N_888
TGGTCCCATTCCTGCCAGCTCAGGTGGGCTTAGCGGTACCT
>N_889
CTCAGGTGGGCTTAGCGGTACCTGCATTTGCACGATGGGTC
>N_890
CACGATGGGTCCTATACCAGCGGTAGGCCGGCTGTGTCTGG
>N_891
TAGGCCGGCTGTGTCTGGTGCTGTGTGACTGCTCACTTCGT
>N_892
TGGTGCTGTGTGACTGCTCACTTCGTGCAGGGTTGGCGTTT
>N_893
CTCACTTCGTGCAGGGTTGGCGTTTGCGTCCAGCGTTCGCC
>N_894
GCGTTTGCGTCCAGCGTTCGCCTTAGCTCGTCGAAACGTGT
>N_895
TTCGCCTTAGCTCGTCGAAACGTGTCATCAGCGTGGCCACT
>N_896
GAAACGTGTCATCAGCGTGGCCACTTGGTTTTGGGCCTCCG
>N_897
GTGGCCACTTGGTTTTGGGCCTCCGCCTTCTCCTTGCGTTC
>N_898
GGGCCTCCGCCTTCTCCTTGCGTTCCTGCTCGCGCTCTCTG
>N_899
CTGCTCGCGCTCTCTGTTTGCTTTGTGGAGGTCCGCCAGCG
>N_900
GTTTGCTTTGTGGAGGTCCGCCAGCGCCAGCTCATACAAGG
>N_901
TCCTGACCTGGGGGCGGCTGCTGCTTGGATTTGTTTCACCG
>N_902
TGCTGCTTGGATTTGTTTCACCGCCTGGGTTGACCGGGGTG
>N_903
GACCGGGGTGTTGAATAGTGCGCGGTTGATGCTTACCGCTG
>N_904
AGTGCGCGGTTGATGCTTACCGCTGGGCGGGCGGGTTGGGG
>N_905
GCGGGCGGGTTGGGGAACGGCGGACTGGTCTGCCTGCTCCC
>N_906
GGACTGGTCTGCCTGCTCCCCGATATTTCCCCCGCTACCGT
>N_907
CCCGATATTTCCCCCGCTACCGTTAGTCATGGTAATTGTGA
>N_908
AATTGTGATGGGATGACCTTCTGTTCAAGGATTCCCACAGA
>N_909
ACCTTCTGTTCAAGGATTCCCACAGACGGCGCCAATGTTAA
>N_910
TGTACAGGTAAATACATAACCAGTTTGGGAATGACCTTTAT
>N_911
ATAACCAGTTTGGGAATGACCTTTATGTGGGTTAGAGAGGT
>N_912
TGGGTTAGAGAGGTACCCAGCATCAGCAAAACCAACCAAAA
>N_913
CCCAGCATCAGCAAAACCAACCAAAATGTCATTTGACGTTT
>N_914
CCAACCAAAATGTCATTTGACGTTTCGGTGTAGTGAGTGGT
>N_915
GGTGTAGTGAGTGGTGCCTTCGCCATCAACATTTCCTTTAG
>N_916
AACATTTCCTTTAGGGATTGCAGTTCCATTTGCGGTCCCTC
>N_917
CAGTTCCATTTGCGGTCCCTCTTGTCTCTCTATAGGGAAAG
>N_918
GTCTCTCTATAGGGAAAGAACAGTCCCAAGTCAAGGGTTCC
>N_919
ACAGTCCCAAGTCAAGGGTTCCTTTTAGGTATCAAAAAATG
>N_920
TTTAGGTATCAAAAAATGTTCTTGATACCATTCTAGTGACG
>N_921
TCTTGATACCATTCTAGTGACGCTACGTTGGCGCTGAGCTA
>N_922
ACGTTGGCGCTGAGCTAAATCTAGCTAATAAGTTCACTGAG
>N_923
AAATCTAGCTAATAAGTTCACTGAGAACACAATGTCTGGTC
>N_924
GTTCACTGAGAACACAATGTCTGGTCGAGTACATTGGGCTA
>N_925
GTCTGGTCGAGTACATTGGGCTAAGTACAATAATGCGCCTA
>N_926
TTGGGCTAAGTACAATAATGCGCCTATTGCACTTAGATAGG
>N_927
TGCACTTAGATAGGGAATTTCAGCTCCCAACACCTCTTTGT
>N_928
TCCCAACACCTCTTTGTCCTCTTTCTTTGGATGAAATGGAT
>N_929
TTTGGATGAAATGGATATTTCTTTGCATCCAAACTTTGACC
>N_930
TCTTTGCATCCAAACTTTGACCGATCATGGGAGTGCTAACA
>N_931
TTTGACCGATCATGGGAGTGCTAACAGGATGCACTTAGTCC
>N_932
GCTAACAGGATGCACTTAGTCCATGTTAAATTGCCTGACTT
>N_933
GTCCATGTTAAATTGCCTGACTTTTGGACATACGCAGACTG
>N_934
GACTTTTGGACATACGCAGACTGGTGGATTAATAATCCACA
>N_935
ACTGGTGGATTAATAATCCACAAACTCGGTGTTCTAGTTCA
>N_936
ACAAACTCGGTGTTCTAGTTCAAGAACTAAACAGAATTGAG
>N_937
ACTAAACAGAATTGAGTTTTCGCAAGATCCTTCATCTCAAA
>N_938
GTTTTCGCAAGATCCTTCATCTCAAATTTGGATTTCAAGTA
>N_939
TTCATCTCAAATTTGGATTTCAAGTAGGTTGCGGTTTCTCT
>N_940
TTTCAAGTAGGTTGCGGTTTCTCTTATTTCATCAAGAGTAC
>N_941
CTCTTATTTCATCAAGAGTACCTATTATCATATCATTGACA
>N_942
ACCTATTATCATATCATTGACATATACAGCTACAATTGCAA
>N_943
GACATATACAGCTACAATTGCAAATCCGGAACTTGTTTTCT
>N_944
GCAAATCCGGAACTTGTTTTCTTTATGAATACTTAGTGGCA
>N_945
TCTTTATGAATACTTAGTGGCACAATTCATCGTTCTTATAT
>N_946
ACAATTCATCGTTCTTATATCCATTCCCAATCAAGTAGTCA
>N_947
CAATCAAGTAGTCACTTAGACGAGTATACCACATCCGCCTG
>N_948
TTAGACGAGTATACCACATCCGCCTGGATTGTTTCAATCCA
>N_949
TCCGCCTGGATTGTTTCAATCCATGAAGTGAGCATTTCAAC
>N_950
AATCCATGAAGTGAGCATTTCAACCTAATTGCAAACGCACT
>N_951
TTTCAACCTAATTGCAAACGCACTCTATGGTTTAGAGTCAC
>N_952
TATGGTTTAGAGTCACTTGACTTGGGTAATGTAAGGCCGTT
>N_953
GGTAATGTAAGGCCGTTAGGCACTTTTATATATATCTCTGA
>N_954
TTAGGCACTTTTATATATATCTCTGAATTAAGATCCCCATA
>N_955
TATATCTCTGAATTAAGATCCCCATAGAGATATACAATAAC
>N_956
ACAATAACTACATCCATGAGCTGCATTTCCAGTCCTTAGGA
>N_957
TTCCAGTCCTTAGGAAACTACCAAGCTAACTAAGTATATGT
>N_958
CAAGCTAACTAAGTATATGTCTCCTTGTAGTCAATTCCATG
>N_959
ATGTCTCCTTGTAGTCAATTCCATGGCGTTGTGAGAAACCT
>N_960
TTCCATGGCGTTGTGAGAAACCTTGCACCACAAGGCGAGCC
>N_961
AGAAACCTTGCACCACAAGGCGAGCCTTGTACCTCAGGACT
>N_962
AGCCTTGTACCTCAGGACTTCATTCTTCTCATTACGCTTTC
>N_963
ACTTCATTCTTCTCATTACGCTTTCTAACAAAAACTCATTT
>N_964
TACGCTTTCTAACAAAAACTCATTTATGTCCTTCAGGATTT
>N_965
TTTATGTCCTTCAGGATTTACACTTGGTGGAGTTAGCACTA
>N_966
TACACTTGGTGGAGTTAGCACTACCGGACCAAATACCTGTT
>N_967
CCAAATACCTGTTGCTTTGTCAGAGAATCTAATTCTGCCTG
>N_968
ATTGTTTCTTTTCATTTAGGCCAATCTGCTCTTTGTTGACA
>N_969
GCCAATCTGCTCTTTGTTGACATTCTGCAACAGAGCGTGGT
>N_970
GTTGACATTCTGCAACAGAGCGTGGTTTGATATCATTGTGC
>N_971
CGTGGTTTGATATCATTGTGCTCTATGATTTCTTGAGCAAC
>N_972
AGCAACAGTGTATGCAAATTCATCATCAATGTGTATGGAAG
>N_973
AATGTGTATGGAAGATCTTTCCATCAACTCATACGTACTCT
>N_974
TTTCCATCAACTCATACGTACTCTCATAATCCATTGAGATT
>N_975
TTTGTTCTCTGGAATCATTTCAAACATCGGAGCATCCTCCA
>N_976
CATTTCAAACATCGGAGCATCCTCCAATATTGATTAATGGA
>N_977
ATATTGATTAATGGACATAACTATAACCAGAGACAGTCTCA
>N_978
TAACTATAACCAGAGACAGTCTCATGAGAGGGATTCTCTAC
>N_979
ACAGTCTCATGAGAGGGATTCTCTACAATGATGATTAATGG
>N_980
TACAATGATGATTAATGGATCGATTTGTGCCTTACTCGCCC
>N_981
GGATCGATTTGTGCCTTACTCGCCCTCTTCTTCCTTGGGTG
>N_982
TTGGGTGAGTGTCAATCGAACCAAGTGACCTCCCCCTCTTC
>N_983
TCGAACCAAGTGACCTCCCCCTCTTCCTTTGGGGAGCCACG
>N_984
CCCCCTCTTCCTTTGGGGAGCCACGACCTCAACCACACCTC
>N_985
GGGAGCCACGACCTCAACCACACCTCCACTAAGTGTGGTTG
>N_986
CACTAAGTGTGGTTGCAGTGCCTCTATCTGCGGCACTGTGC
>N_987
CCTCTATCTGCGGCACTGTGCCCCTTGTTGGGGACTTCTAA
>N_988
CCCTTGTTGGGGACTTCTAACCTTGCAGTCACATTTGCAGC
>N_989
TAACCTTGCAGTCACATTTGCAGCTGGTATATGTAATCTCA
>N_990
GCAGCTGGTATATGTAATCTCATCACTTTTGCGATATCAGT
>N_991
AAATGTATCAGGCATCGAATCTACTACTTTCTGAAGTTCTA
>N_992
ATCTACTACTTTCTGAAGTTCTATTATTCTTTTTACTTCAC
>N_993
AAGTTCTATTATTCTTTTTACTTCACTTTCACATTGTGAAG
>N_994
GTGCAGGGATTAAAATGAGACAGAGTGGGGAAAAACCACGA
>N_995
TGAGACAGAGTGGGGAAAAACCACGACAATTCCTGTCGTTC
>N_996
AAAACCACGACAATTCCTGTCGTTCCCTTGGAAAATCATTT
>N_997
CTGTCGTTCCCTTGGAAAATCATTTTTCCTATCTCCCCCTA
>N_998
AAAATCATTTTTCCTATCTCCCCCTAATGACGAGAAGACTA
>N_999
TCCCCCTAATGACGAGAAGACTATCTCATCAAAGTGACAAT
>N_1000
TATCTCATCAAAGTGACAATCTGCAAATCTAGTAGTAAAGA
>N_1001
AAATCTAGTAGTAAAGAGATCGCCTGTCAAGGGTTCTAAGT
>N_1002
GAGATCGCCTGTCAAGGGTTCTAAGTAGCGGATAATTGTTG
>N_1003
GCGGATAATTGTTGGGGATTCGTATCCAACATAATTACTTA
>N_1004
ATTCGTATCCAACATAATTACTTAATTGTCTCTGAGGACCC
>N_1005
TACTTAATTGTCTCTGAGGACCCATTTTGGTGCACTGTGGG
>N_1006
ATTTTGGTGCACTGTGGGGGCGCAATAGGCACATATACTGC
>N_1007
CAATAGGCACATATACTGCGCAACCAAATATGTGTAAGTGT
>N_1008
TGTAAGTGTGAAATGTCAAGCTCATATCCAGTTACCAACTG
>N_1009
TCAAGCTCATATCCAGTTACCAACTGATATGCATAAAATGG
>N_1010
GATATGCATAAAATGGTTGGCTAGCAGTAGGTCTGAAACAG
>N_1011
GGTCTGAAACAGAAAAGTTGCATGCAATATTGCATAATCCC
>N_1012
TGCATGCAATATTGCATAATCCCATGCAGATATAGGCAGGT
>N_1013
TAATCCCATGCAGATATAGGCAGGTTGGTGCTCATAACTAA
>N_1014
GCTCATAACTAATGCCCTAGCCACCACCTGTAGCCTTTTGA
>N_1015
TAGCCTTTTGATGGTGGCTTCTGCGAGACCATTTTGTGTAT
>N_1016
GAGACCATTTTGTGTATGTACATGGGGTACAGGATGCTCTA
>N_1017
TGTACATGGGGTACAGGATGCTCTACATCGATCCCAATAGA
>N_1018
CGATCCCAATAGACATGATTCATCAAATGGTTTTGATGTAA
>N_1019
AAATGGTTTTGATGTAAACTCTCTAGCGTTATCAAGCCTTA
>N_1020
AACTCTCTAGCGTTATCAAGCCTTAAAGACTTGATAGGGTT
>N_1021
TAAAGACTTGATAGGGTTATCAGGGTGGTGAGCCCTTAAAA
>N_1022
CCTTAAAAGTATAATATGTGCTAGGATTTTTGCAAATGCAG
>N_1023
TAGGATTTTTGCAAATGCAGCAGTTCTTGTGGACAATAAAG
>N_1024
AGTTCTTGTGGACAATAAAGCAACATGTGAGCAGCGTGTCG
>N_1025
GCAACATGTGAGCAGCGTGTCGAAGCATCCACCAGAACCAT
>N_1026
TGTCGAAGCATCCACCAGAACCATAAAGTACGTGAATGGTC
>N_1027
CCATAAAGTACGTGAATGGTCTGCATTCTGGATAGATAAGT
>N_1028
ATTCTGGATAGATAAGTCCACAGATATCTCCTTGTATCCTT
>N_1029
CACAGATATCTCCTTGTATCCTTTGTAAGAATGGAATGTTT
>N_1030
GTTTTGTTTTATATCTTTAGCATAGGAAGGTCTCGATCCTG
>N_1031
TAGCATAGGAAGGTCTCGATCCTGTTTTTGCTAAAGAGCAG
>N_1032
ATCCTGTTTTTGCTAAAGAGCAGGCTTTGCAAAACGAGTGA
>N_1033
TTTGCAAAACGAGTGATTTGCCTTTGAAATAGTCAATGAGG
>N_1034
CTTTGAAATAGTCAATGAGGCATAATGGGAGGGAGGTAGTG
>N_1035
GGGAGGTAGTGCTTCTGTTACTTCAGAAGGTAGTGGCCGCA
>N_1036
GTTACTTCAGAAGGTAGTGGCCGCATTTGAGCAGTACTAGG
>N_1037
GTGGCCGCATTTGAGCAGTACTAGGACCGACACCTTGTAGT
>N_1038
ACCGACACCTTGTAGTGTAGCGGATTTTTCTCCCATTTTAT
>N_1039
TTTTCTCCCATTTTATTTTTCACTCGAAAGAAAGGATGTCC
>N_1040
TCACTCGAAAGAAAGGATGTCCATATGAGTTCTTTAAAATA
>N_1041
TAAAATATGAATCATCATGTCACGACCAGGGTGCCCTAGGC
>N_1042
CACGACCAGGGTGCCCTAGGCAGTCATGCCAAAGCCTGTAT
>N_1043
CTAGGCAGTCATGCCAAAGCCTGTATGAGTCAGTGTCCCAT
>N_1044
TGAGTCAGTGTCCCATATTTCATTGTTGGTGACAGCATAGG
>N_1045
GTTGGTGACAGCATAGGATTCAATGATCCGAATCGTAGTGA
>N_1046
GAATCGTAGTGAGGTACAGTCCACTAGATTGACTCATAAGT
>N_1047
CTAGATTGACTCATAAGTTTCTCTAAAATGCGTTTCCTGTC
>N_1048
CTCTAAAATGCGTTTCCTGTCACATTCATTAGAGGTAATAT
>N_1049
TAATATAAAGGTATTAAGTTCCATTCTCACAGTGTGTTTTT
>N_1050
ATTCTCACAGTGTGTTTTTACATGATAACCATTGGCACGAA
>N_1051
TTTTACATGATAACCATTGGCACGAATATCTTTGAAACTTA
>N_1052
CGAATATCTTTGAAACTTAACAAGGTTTGATTAGCTCTTTG
>N_1053
AGCTCTTTGTGCATACAGAGCATATCTCATATTTTTTGGAG
>N_1054
AGAATGATAATCTTTTCATTCTAATAATTTTTTCTCTAGAT
>N_1055
ACATCTTTATAGTGGTATTTCAAACCATGTAAATATGTGTA
>N_1056
TAAATAAATTTGAAAAAATTCAGTACTTCAGAATAAAATTC
>N_1057
CAGTACTTCAGAATAAAATTCAAAATTTATTAATATGGTAA
>N_1058
AAAATTTATTAATATGGTAACGATAATCAAATCAAGGTCGT
>N_1059
AACGATAATCAAATCAAGGTCGTGTTCAGAAATCTAATTCA
>N_1060
TCGTGTTCAGAAATCTAATTCATTAAACCATTATTGAAATA
>N_1061
TAAACCATTATTGAAATAAACTATCACGAAATGCACTTTTT
>N_1062
ATAAACTATCACGAAATGCACTTTTTTGTACCTACAAATTT
>N_1063
CCTACAAATTTTTAGGGAGTCTAGTGGTATCTGTATTATCC
>N_1064
CTAGTGGTATCTGTATTATCCCTCCGTTAGCCATTTTAGTA
>N_1065
CGTTAGCCATTTTAGTACTTCTGTCAATTATTCCGTTAAAG
>N_1066
GTATGGGTAAAATTGTAAAACACCTATTTTTCATATTTCTT
>N_1067
AACACCTATTTTTCATATTTCTTTTACAAATTTTTGATTAA
>N_1068
CTAAATTAAAATAAATTAGACAAGGTTAAAAGAAAGACCTA
>N_1069
AGACAAGGTTAAAAGAAAGACCTACAATTGAATTTAGTGAA
>N_1070
CAATTGAATTTAGTGAATATCTAGATTTACGTACCATCTCT
>N_1071
TATCTAGATTTACGTACCATCTCTATTGATTAATCCTATTA
>N_1072
ACCATCTCTATTGATTAATCCTATTAATTGTTTGAGAAAAA
>N_1073
TTGTTTGAGAAAAAAGTTATCTCCAAATTAGTATATATTAA
>N_1074
ATTAGTATATATTAAATTTTCATAAAAATAAAAAAAACTAA
>N_1075
TTTCATAAAAATAAAAAAAACTAAACAAAAATAGAAAGTAC
>N_1076
CTAAACAAAAATAGAAAGTACTTAAATTAATTGACCCAAGT
>N_1077
AAGTACTTAAATTAATTGACCCAAGTATCCCGATAACAGTG
>N_1078
TGACCCAAGTATCCCGATAACAGTGAAGAATAAATTAGGTA
>N_1079
GATATTCAATATATTAAATTCTATAATTCTAATTATGAATG
>N_1080
TCTAATTATGAATGAAAAGACTATTTTACCCTTACTATTTT
>N_1081
ATTTTACCCTTACTATTTTACTCAGATGAGTGTCACATGAC
>N_1082
CTCAGATGAGTGTCACATGACCGCCACGTAGGCATTTTTAA
>N_1083
CGCCACGTAGGCATTTTTAACGGAATAATGGACGGAGGTAC
>N_1084
CGGAATAATGGACGGAGGTACTATAAAGGCTAACAGAGAGA
>N_1085
AGGCTAACAGAGAGATGGTACATGTACCACTGGACTCCCTG
>N_1086
GGTACATGTACCACTGGACTCCCTGAAAATTTGTATGTACC
>N_1087
TCCCTGAAAATTTGTATGTACCAAAAAGTGCAGTTCGTGAT
>N_1088
ATGTACCAAAAAGTGCAGTTCGTGATTGTTCAGGTACTATA
>N_1089
AGTTCGTGATTGTTCAGGTACTATATGAGGATTTTACCCGA
>N_1090
GGTACTATATGAGGATTTTACCCGACCAAGTAATTGTCTAA
>N_1091
TTACCCGACCAAGTAATTGTCTAATTAAAAATAGGCATTAT
>N_1092
AAAAATAGGCATTATGCCTTCATATATGTCTTTGAAAAATA
>N_1093
AATAAATAAAGAAGATTAGTCAAGATTGAGAGCATCCATTG
>N_1094
TAGTCAAGATTGAGAGCATCCATTGATTGAGCAAGTTCCTC
>N_1095
GGTTGACGTCTAGGTCATGACCTCCATCTTCCATATAGTGA
>N_1096
TCCATCTTCCATATAGTGAGCCTCTTGTTCTTTAGACTCCT
>N_1097
TGAGCCTCTTGTTCTTTAGACTCCTTATACCTCTTGTAATT
>N_1098
GACAGTTTTTGTACCAATGCCCAATGACTCCACACCTATAG
>N_1099
CAATGACTCCACACCTATAGCATGGTTCATTGTCAACTCTT
>N_1100
ATAGCATGGTTCATTGTCAACTCTTTCCTTTTTGACAGAAG
>N_1101
GACAGAAGGATTCTTAGGTGCCTTTTGCACGTTGTTTCCAT
>N_1102
GTGCCTTTTGCACGTTGTTTCCATGACCCCCACTTCCCTTT
>N_1103
TGTTTCCATGACCCCCACTTCCCTTTCCACGTGGTGCATTG
>N_1104
ACTTCCCTTTCCACGTGGTGCATTGTTGCCACGTGGGTGGG
>N_1105
GCCACGTGGGTGGGGATTAGCACGTCCAAACCCCTTTGCAT
>N_1106
AACCCCTTTGCATTGGAGTTCTTTCCACCTTTCATTTTTCC
>N_1107
TCTTTCCACCTTTCATTTTTCCATAATTAGCCTTGGGAATT
>N_1108
TAATTAGCCTTGGGAATTTTCTTTGTCCCGGTGGGCCTGGC
>N_1109
ATTTTCTTTGTCCCGGTGGGCCTGGCATTGTTGTGCAAGAG
>N_1110
GTGGGCCTGGCATTGTTGTGCAAGAGAACCTCATTATGCCT
>N_1111
TGCAAGAGAACCTCATTATGCCTCTCAGTCACTTCCAGTAG
>N_1112
TTGTCATATTCCAATCTATACTGGTTCGCTAGTATAAGTGC
>N_1113
AAGTAGGAAAAGTGGAAAGACTCTTTTCGATCATATCATCT
>N_1114
AAGACTCTTTTCGATCATATCATCTTCTATGATTTCCCTTC
>N_1115
CTTCTATGATTTCCCTTCCACAGAAGTTGAGACGTACCTTT
>N_1116
TCCACAGAAGTTGAGACGTACCTTTAAGCGCAACATGTCCT
>N_1117
TACCTTTAAGCGCAACATGTCCTTGTTGAAGTCATTGACCC
>N_1118
GTCCTTGTTGAAGTCATTGACCCTTTTGTAGTCAAGCAAGC
>N_1119
GCAGATTCCATTCCACTGAACGGCCAGTTCTGGGAGCAAAG
>N_1120
CAGTTCTGGGAGCAAAGTGTCATGAATATTCTCAAAACGTC
>N_1121
CATGAATATTCTCAAAACGTCCCTTAAGGGTATCCCACAGT
>N_1122
CGTCCCTTAAGGGTATCCCACAGTTCTTTGGGTGTCTTCAA
>N_1123
GGTGTCTTCAACTGAAGGTACTCCCAGCGTAGGCTAGGATC
>N_1124
CTCCCAGCGTAGGCTAGGATCAATATGTGGCCTCAGAAACA
>N_1125
CAGAAACATTAAGGCATTTGCTTTCACCTTATTAAATGGTT
>N_1126
TTTCACCTTATTAAATGGTTCATCATCTTTGGGGTTGGTAA
>N_1127
TTTGGGGTTGGTAATGGTGGCAATGTAGTCTTTTGCCACAA
>N_1128
GTGGCAATGTAGTCTTTTGCCACAAAGGCAGTTTCCACATC
>N_1129
TTTGCCACAAAGGCAGTTTCCACATCAGAAACCCAACGATG
>N_1130
TTTCCACATCAGAAACCCAACGATGGTACTCAAGTCCTTCT
>N_1131
CCAACGATGGTACTCAAGTCCTTCTGAGTCCAAGATGTCAA
>N_1132
TCCTTCTGAGTCCAAGATGTCAAATTCAGGTCGAGTTGGAT
>N_1133
TTCAGGTCGAGTTGGATCAGCCATCTACATAGACAAGAGGG
>N_1134
GAGGGAAGATATAGATTACACAGTCATAAAGACATCCACGT
>N_1135
TACACAGTCATAAAGACATCCACGTGAATTATTTTCCAAAA
>N_1136
ACATCCACGTGAATTATTTTCCAAAAATTTGAATTAGATTT
>N_1137
CAAAAATTTGAATTAGATTTCAAGACCAAGATTCGTAATGG
>N_1138
ATGGTCACATTTTTTTTATGCTATGTGAAAGTACTTTATCA
>N_1139
GCTATGTGAAAGTACTTTATCACGGTAATTATGTGTTTATA
>N_1140
GTAATTATGTGTTTATAATGCGCATGAATTTTCATTATCAT
>N_1141
TGCGCATGAATTTTCATTATCATGGGAAGATGAAATTTATA
>N_1142
AAGATGAAATTTATATGTAGCATGCTAAATAAGGAATAACC
>N_1143
GCATGCTAAATAAGGAATAACCATAACACATTTAAACATAG
>N_1144
ATAACCATAACACATTTAAACATAGCATATATAAAAATAAA
>N_1145
GCATATATAAAAATAAATTACATGGCATGCTCAAATTTCAC
>N_1146
TACATGGCATGCTCAAATTTCACAAATATACAACAAAAGAT
>N_1147
AATATACAACAAAAGATATGCTACACATAATATATCATGCG
>N_1148
ATAATATATCATGCGTAAAACTATAAACAATAACATAATAT
>N_1149
TAACATAATATAAAAACATGCTTTGGAATAATTATATAAGC
>N_1150
CTTTGGAATAATTATATAAGCGTAAATAAAATTCACAAAAC
>N_1151
AATAAAATTCACAAAACATGCTCAAAATTGCATGATTAATA
>N_1152
AAATTGCATGATTAATATAACAAAAAAATATATATGGCATG
>N_1153
ATCATGTAAAACATAAATAACAATGCTTAAAAGAATCAAAA
>N_1154
CTTAAAAGAATCAAAATTATCTAACTAAACATGCTCAAAAG
>N_1155
AATTATAAATAATTAATATACCATAGTATGAAATTAACTAA
>N_1156
ATTAACTAAATAAAAGAGAACATACTTGGTTTCGAGAAAAT
>N_1157
TTGGTTTCGAGAAAATCAAACAATCCTAGCGCACTCGCGTG
>N_1158
TCAAACAATCCTAGCGCACTCGCGTGTTAATGTAGGAGTGC
>N_1159
TGCGTAGCGATGTTTTTGGGCTTGAGAAAAACTAGGTCACT
>N_1160
GGGCTTGAGAAAAACTAGGTCACTTCTTGTCTCTTTTCAAC
>N_1161
CACTTCTTGTCTCTTTTCAACAATGGGCCACAAGGCTTTTT
>N_1162
TTCAACAATGGGCCACAAGGCTTTTTTTCTCTTTGTTTTCT
>N_1163
GCTTTTTTTCTCTTTGTTTTCTTTTTCTTGGCCACAGGGCT
>N_1164
TGGCCACAGGGCTTGTTCCCCTTTCTTTTTTTTCTTTTTTT
>N_1165
TTTTTTTTTTGGTGTGTGGACCGCTTCTTTTGTTTCTTTCT
>N_1166
ACCGCTTCTTTTGTTTCTTTCTTCTTCTTTTTTAATTGGGC
>N_1167
TGGGCTAAGATTTTTTTCTTCTCTGGGCCGGCTTACTTTTT
>N_1168
TTTTTTTTTCTTCTCTTCTTCTCCGCGTCTTCTTCTTTCCG
>N_1169
TTTTTTTCTCTTTTTTTCCTCCTCCTTTCCTTCTCGTTTTT
>N_1170
TTCTCGTTTTTAGAAGGTGGCTGATTAGATCGAGTGGGGCA
>N_1171
AGATCGAGTGGGGCAAGTGACTGAGAAGTGGTGGGTTGATG
>N_1172
ACTGGTGGCCTGGCTTGCGACGCGAGGTGCTGCTGGTGGAA
>N_1173
TGGTGGAAGCGAGGGCGTAGCGAGGACGGCTGCGGTTGGTG
>N_1174
ATCTGGGCTGTAGGCGGAGGCGGAGGTGAGGGGCTACGCTA
>N_1175
GCTACGCTAAGCAGGGCTGACCGGTGAGGTACACGGGGAAT
>N_1176
TTTTTTTTGGTTGTTGGTGGCGGCAAAAAAGGAGAAAATAT
>N_1177
AAAGGAGAAAATATTTTTTTCTTCAAGGGTTTTTTTTTTTT
>N_1178
TTCAAGGGTTTTTTTTTTTTCCGATAGAAAGAAACTAGAAA
>N_1179
TCTTGGCTATTGGCTCTGAGCGTGCTGATAACGTATAAAAG
>N_1180
TTTTTTTGGGTAAAATGGGGCAAAAGGCCCATAAGGAAAGA
>N_1181
AAAGGAAAAAAAAAATTTATCAGGGGCCAATAAAAGGCTAT
>N_1182
TATCAGGGGCCAATAAAAGGCTATTGGAGGGCAATAGAGGT
>N_1183
TATTGGAGGGCAATAGAGGTCTGTTAAAGGTCTGTTGGGGG
>N_1184
TGTAATCTCCTCATTTTTTTCCTTAATCAAAGTTTTATTTG
>N_1185
TTAATCAAAGTTTTATTTGTCTAATTTTAGGGAGCAAATAT
>N_1186
ATTTTAGGGAGCAAATATTTCATTCCGGCAACTGAAATGTC
>N_1187
CTGAAATGTCTATTGGGGGGCAATAAAGATCTATTGGTCTT
>N_1188
GGCAATAAAGATCTATTGGTCTTGACAATAAACCTCTCCGG
>N_1189
GTCTTGACAATAAACCTCTCCGGTCCCATATGAGATCTCCA
>N_1190
TCTCCGGTCCCATATGAGATCTCCAACAACCTTTTTGAGGA
>N_1191
TCCAACAACCTTTTTGAGGACTTTCGTCTAGGTTTTCAAAA
>N_1192
CAAAAAAGTCCAATGGGTAGCGGCCGGTGACTCTCTCTCTC
>N_1193
CTCTCTCTCTCTCTATGTAACAAAGGACTGAAAGGAGTAAG
>N_1194
AATAGTTTAAAAAAAAAAAACTTAATTGGGTATTAGGGAAG
>N_1195
AATTGGGTATTAGGGAAGAGCTTATTAGAGTCTTTATGGAT
>N_1196
GGTTAAGGGGGATAAAATGACCATAAAATTAGGGTAAATGG
>N_1197
ATAAAATTAGGGTAAATGGACAAAACTCAAAAAATAAAAAA
>N_1198
GAAAAGGAAAAAAAAGGTGTCTATTTTAGGGGTGGGTTCGG
>N_1199
TTTTAGGGGTGGGTTCGGTTCGGTACCGGACATTCAAGACC
>N_1200
TCGGTACCGGACATTCAAGACCAATACCATCTACCGTACCA
>N_1201
GACCAATACCATCTACCGTACCAGACACTCTTGGCACACAA
>N_1202
CTCTTGGCACACAAAATAGGCTACCATTACCGGCCACAAAA
>N_1203
TAGGCTACCATTACCGGCCACAAAAGTCGGTATACCAACTT
>N_1204
GGCCACAAAAGTCGGTATACCAACTTCTCGGTATCGGTTGG
>N_1205
TTCTCGGTATCGGTTGGTATCGGTTGGTTGGGCCTCCAACC
>N_1206
GGTATCGGTTGGTTGGGCCTCCAACCGAGTTTAAGATTGGG
>N_1207
CAACCGAGTTTAAGATTGGGCCAGCTTTCAGCTATGGCCCA
>N_1208
GGGCCAGCTTTCAGCTATGGCCCAACTGAAATTGTAAAGGT
>N_1209
GAAATTGTAAAGGTTCAAACCTGTCAGAAATTTCCAAACAA
>N_1210
ACCTGTCAGAAATTTCCAAACAAAGGCCCAACCATAAGCAA
>N_1211
TGTCATACATAACTTCAGTTCATCAATTCAGTTTATCTCAT
>N_1212
CACAGTTCAATAATTCATCTCATCAATTCACAGTTCAATAA
>N_1213
AGTTCATCTCATCAATCATTCATCACTCAATGAAGAAGAAT
>N_1214
AAGAATTTAGGTAGTTTCTGCAATTTCAATCAATGAACAAG
>N_1215
CTGCAATTTCAATCAATGAACAAGAAAGCAGAAAGCTCAAG
>N_1216
ATGAACAAGAAAGCAGAAAGCTCAAGATGTAGGCTGCGAGG
>N_1217
AAAGCTCAAGATGTAGGCTGCGAGGGCAGCAAGGCAGTAGT
>N_1218
TAGTTTGTGACTGTGTAGAGCTGGTATTGGTCATTGTTCCC
>N_1219
TGGTCATTGTTCCCGCCACTCCTTGATTAAAAGCATTCTCT
>N_1220
ACTCCTTGATTAAAAGCATTCTCTGCAAAATAACAAAGAGG
>N_1221
AACAAAGAGGAGGTTAAAAACAATATCATGATTCATAAAAT
>N_1222
TAAGCAGAAAATATGAGTAGCTTACCCCTCTCAAGTTCCTC
>N_1223
TAGCTTACCCCTCTCAAGTTCCTCCAAAGTGTGGTACATTT
>N_1224
CTCCAAAGTGTGGTACATTTCAAGGTCATCTTCAATGGGAT
>N_1225
AAGGTCATCTTCAATGGGATCTTTGTACAAATTTGGGGGGT
>N_1226
TTTGTACAAATTTGGGGGGTCAGATTTTAACCAATCCGAAG
>N_1227
GGGGTCAGATTTTAACCAATCCGAAGTGCAAACAATGGCTT
>N_1228
ATCCGAAGTGCAAACAATGGCTTCCACCATTTTTGGTGTCA
>N_1229
CATTTTTGGTGTCAATGAAGCTCTAAAAGGATCCACCACTC
>N_1230
TGAAGCTCTAAAAGGATCCACCACTCTTGATCCCAAACTAA
>N_1231
CCACCACTCTTGATCCCAAACTAAATGCATTCTCCGAGGCC
>N_1232
ACTAAATGCATTCTCCGAGGCCACTGTTGAGCAAGGAACAG
>N_1233
GGCCACTGTTGAGCAAGGAACAGCAAAAACATCCTTTGCTA
>N_1234
AACAGCAAAAACATCCTTTGCTAACTTTGATAGGACTGGAT
>N_1235
GATAGGACTGGATAGGTTAACTCATTGGCCTTCCACCACTT
>N_1236
GTTAACTCATTGGCCTTCCACCACTTATGAATTTCAAAATT
>N_1237
CACTTATGAATTTCAAAATTCTTTGCAAGGAGGCTAACATA
>N_1238
TTTGCAAGGAGGCTAACATACCTATCCGATAAATACTGATC
>N_1239
ACATACCTATCCGATAAATACTGATCAACCTCATTTCGTAT
>N_1240
GATCAACCTCATTTCGTATGCATTGTGACTGCTCTGCCATC
>N_1241
TTGCTGACTTCATCAAGGCTCTCCATGTCATCCCCGTCCAA
>N_1242
GTCCAATCCAAAATCTTCTCCCATGCACCGTTCAGCTTGGT
>N_1243
GGCCTCATTGCCTTTGTATTCATCATACATCTTCAGCAATA
>N_1244
ATCTTCAGCAATATTGTCTTCAAGTTCCCTTGTATTGAATG
>N_1245
TTGAATGAATTGTCTCATAGCTTGCATTGACCTTCTCCATT
>N_1246
TGCATTGACCTTCTCCATTGCTACTTTAGCCCACTGCAGCT
>N_1247
CTTGTATCTTGGGTCAAGAACATTAGCTATCATGATGATCT
>N_1248
TATCATGATGATCTTGTTCACCACTTCGAAGCTTCCCCAAT
>N_1249
CTTCCCCAATATTTGTTGAACTTGGTCTTCATTGAAGTGGC
>N_1250
CTTGGTCTTCATTGAAGTGGCAACCCTCTTCAAAACAGGGT
>N_1251
AGTGGCAACCCTCTTCAAAACAGGGTCTTCTGCAATGACAG
>N_1252
AGGGTCTTCTGCAATGACAGCCTTGTCAATCTCAGTCTGCA
>N_1253
ACAGCCTTGTCAATCTCAGTCTGCAATGTTACCATTTCAAC
>N_1254
TGCAATGTTACCATTTCAACCAATAGTATATTTGCAGTGAT
>N_1255
AATAGTATATTTGCAGTGATCTTTTTCCAAGCGCTAAGCTT
>N_1256
ATCTTTTTCCAAGCGCTAAGCTTCACAGTAGCTTCATAAAA
>N_1257
TTCACAGTAGCTTCATAAAACTTCTTCAAAAACAAACAAAA
>N_1258
TTCTTCAAAAACAAACAAAACGCTTCTGCATTCCTCCAGTC
>N_1259
TTCTGCATTCCTCCAGTCCGCATTAGATGGTGGTCCAACCC
>N_1260
GTCCGCATTAGATGGTGGTCCAACCCTGCTTTTACCATTTC
>N_1261
CCTGCTTTTACCATTTCTATCTGTTTCTTCGAAATAAGCTT
>N_1262
CGAAATAAGCTTTAAAATGGCAATCTTCATCAGCCATTCTG
>N_1263
TCATCAGCCATTCTGCCGAACACAGCTTCATACTTGAGTGC
>N_1264
AGCTTCATACTTGAGTGCAGCTTCAAGCATAAGGTATGTGC
>N_1265
TGTGCTGTTCCATCTTGTGACTACATCTAATGGAACATTGG
>N_1266
TGTGACTACATCTAATGGAACATTGGCATTTGCCCTGCATT
>N_1267
GGCATTTGCCCTGCATTGTTCCAAAACAGCAAACTCCCTGA
>N_1268
AAAACAGCAAACTCCCTGAACTTGTCAAGACGACTTGATGA
>N_1269
CAAGACGACTTGATGAACTCCTAACATACTTGGCACAGTTC
>N_1270
CTAACATACTTGGCACAGTTCCATATAGCAGCAATCCCTTC
>N_1271
AGTTCCATATAGCAGCAATCCCTTCTTGTAACTCCTTCAGA
>N_1272
ATCCCTTCTTGTAACTCCTTCAGACCATCCCTAACTACCAA
>N_1273
CTTCAGACCATCCCTAACTACCAAATTTATAATGTGGCATG
>N_1274
AATTTATAATGTGGCATGCACATCTTAAATGTATAAACTCT
>N_1275
GCACATCTTAAATGTATAAACTCTCCGTCAAACATCAAAGT
>N_1276
ATAAACTCTCCGTCAAACATCAAAGTCTTGTAACTCCTCAA
>N_1277
AAAGTCTTGTAACTCCTCAACCTTCGCTTCATGTACTCCAC
>N_1278
CTCAACCTTCGCTTCATGTACTCCACAGCTAAGTCATTAGC
>N_1279
AGCTAAGTCATTAGCACTAGCATTGTCTACTGTGATTGTAA
>N_1280
GTCTACTGTGATTGTAAACACTTTAATGATCTCCCACTGCC
>N_1281
ACTTTAATGATCTCCCACTGCCTCAAACATTGCTCTACTAC
>N_1282
CCTCAAACATTGCTCTACTACCCTTCCAATCTCGTCCCCTT
>N_1283
TACTACCCTTCCAATCTCGTCCCCTTTCGACTAGTAATTGT
>N_1284
CCTTTCGACTAGTAATTGTACAAAAGTTGATGATCCTTTTG
>N_1285
ATGATCCTTTTGTGCAATTTCCAATCATTATCCATAAAGTG
>N_1286
CATAAAGTGGGCAGTAAGTACCAAATAGTTTATATTCTGGA
>N_1287
AAATAGTTTATATTCTGGATCGATGTCCAGGTGTCGGTGGT
>N_1288
TGTCGGTGGTAATGGAAATCCTAGTCTCATTTGCCTTCAAT
>N_1289
ATCCTAGTCTCATTTGCCTTCAATTGACTCAATAAAGCAGC
>N_1290
CTTCAATTGACTCAATAAAGCAGCCTTCTCAAAATTGAACT
>N_1291
GCAGCCTTCTCAAAATTGAACTTATCTAACACACCCTTGGC
>N_1292
TTGAACTTATCTAACACACCCTTGGCAACCTGCTTTCTGTT
>N_1293
CCTGGCCATTGAGGTTGTAACTCTTTGCAAAAAGCTATAAA
>N_1294
GCAAAAAGCTATAAATCCCTCCTTCTCTACCTGCCTAAAAG
>N_1295
TACCTGCCTAAAAGGGAGCTCATCCTTGATAATCATATCGA
>N_1296
TTGATAATCATATCGATACACCTATCATCACACCTCGGCCG
>N_1297
ATACACCTATCATCACACCTCGGCCGGCTATACTTATGGTA
>N_1298
GCTATACTTATGGTATGTGGCTCCTCCACTCACATTATCCC
>N_1299
GGCTCCTCCACTCACATTATCCCTATTCAATTTAGCTTGCT
>N_1300
TCCCTATTCAATTTAGCTTGCTTGGGATCAGTTCCTGCATG
>N_1301
TTGCTTGGGATCAGTTCCTGCATGTAGAGGACAACTAATGC
>N_1302
AGAGGACAACTAATGCATTTCCTAGTATGTGCCCACATTGA
>N_1303
CATTTCCTAGTATGTGCCCACATTGAGCTTATCCCATTCTT
>N_1304
TATCCCATTCTTTTTACTGTCACACAACACTCTCTCATTGC
>N_1305
ACTGTCACACAACACTCTCTCATTGCAATGATTGCAAGTGC
>N_1306
TTGCAATGATTGCAAGTGCACCAACAAGTATCTATTTGGTC
>N_1307
CCAACAAGTATCTATTTGGTCTGAGGTTGGGTGTTTACATC
>N_1308
GGTCTGAGGTTGGGTGTTTACATCTAGTAAAATGAGCCCAT
>N_1309
TTTACATCTAGTAAAATGAGCCCATAGAGGGCTCTTGTTAG
>N_1310
TCTGCCCAGCAGTAGCTGATCCCTGAGGTTGTGAGTTGGAC
>N_1311
TGAGTTGGACGGTTCAGATTCAACACCTGAACCAGAAGCAC
>N_1312
TTCAACACCTGAACCAGAAGCACCTAAAGGTGGGAGTGTTT
>N_1313
TAAAGGTGGGAGTGTTTGACCTACGGGTGGTTGTCCTAAAG
>N_1314
TAAAGGGGAATGATCTAAAGCTGCAGTACTCGTCATATTAG
>N_1315
GTGCAGAACTTATTGAAGGGCTAGAGCTACTAGCTTGACTG
>N_1316
TGAGGTTAGCACTTTGAGTACCCATAGCTACAAAAAGAAGA
>N_1317
AGAAGAAGAAAGAAATGAAACAAACAAACATCTTAGTTTAG
>N_1318
TTAGTTTAGAAAACAGTTCACAAAAACATTAAACAGAAAAC
>N_1319
GAAAACAGAAAACAATAACACAATAAAACCATACCCTAAAC
>N_1320
CAATAAAACCATACCCTAAACAGAAAACAGAAAACAATAAC
>N_1321
ACAATAACATATAACATTTTCATTACCTAAACCTCTTGAAA
>N_1322
AAAATTAGTAATTACAGTAACAAACTCTCAAGTCAAATACA
>N_1323
AGTCAAATACAAGTGATGAACATTCATACAGTCACTTTGCA
>N_1324
ACATTCATACAGTCACTTTGCATAATATGAATTATACCTTC
>N_1325
CATAATATGAATTATACCTTCAGTTGTGCAGTCACTTTGCT
>N_1326
TCACTTTGCTTCTTAGTCCTCGTCCTCCTGTTCCTGCAAGC
>N_1327
TCCTCGTCCTCCTGTTCCTGCAAGCACAAATTGGTAAAGAA
>N_1328
TTGGTAAAGAAACTAAGAAACCATGAAACCCAGAATAAATT
>N_1329
TAAGAAAGAGTCCCAACTCACAGGTTTAGAACTCACATATA
>N_1330
CACATATACAAGTAAAAAATCAAGATTCCACTTCAAAGAGA
>N_1331
AAGATTCCACTTCAAAGAGACTGATTCCACTTGAGATTAAG
>N_1332
TGAGATTAAGTGATTAACTGCAGCAAGATGCAAAAAAGTAA
>N_1333
CAAGATGCAAAAAAGTAAAACTATTACAATTTTGAGATTAC
>N_1334
CTATTACAATTTTGAGATTACTCAGTCTAGAATCGAAAGAT
>N_1335
GTCTAGAATCGAAAGATTAACCAAAGAGAAAACTCAAATCT
>N_1336
AAAGAGAAAACTCAAATCTACCAAAAATTGATACGAGAGAG
>N_1337
GAGAGAGAAAACTCACCGGTCGTAGGCCATGAATCGAATGA
>N_1338
CTGGGTTTGAAGATTTGAATCGAAACGAACTTCAAAGAAGA
>N_1339
ACGAACTTCAAAGAAGAGGTCGAGAGGCGAAAAGTTCTGGG
>N_1340
AGGTCGAGAGGCGAAAAGTTCTGGGTTAGAATCTAATCGAA
>N_1341
TTCGGCCGTAGGCCATGAATCTCTGATTAGATACGAGATTT
>N_1342
CTGATTAGATACGAGATTTTCTGGGTTTGAAGCTTTGAATC
>N_1343
CAAACTTCAAGCCGTCGATGCCTCGAATCGAATCGAACTTC
>N_1344
CTTTGAATCGAATCGAACTTCAAGCCTTCGAGGCCTCGAAT
>N_1345
TTCGAGGCCTCGAATGAAATCGAAGAGTTCTGTGTTTGAAT
>N_1346
ATTGAGTCTGAGAGAAAGGGCTCGGTTCGAGCCTCAAGCCT
>N_1347
GCTCGGTTCGAGCCTCAAGCCTTTGAGTCCTCGAGGAGTCG
>N_1348
CGAGGAGTCGAGGGGCTGAGCGGCTGAGGAGTGAGTAGGGA
>N_1349
ACTGGATTAGGTTCTGTACTCTGTAGTCTCACTTAGGGTTT
>N_1350
AGTCTCACTTAGGGTTTGGACTTTGGACAGTTCAAGTCTAA
>N_1351
GACAGTTCAAGTCTAATCAACGGTTGTAATAAGATTTGAAA
>N_1352
ATTATTAATGATAAACGGTTCAGATCGATAGGTATAAAATA
>N_1353
TAAAATATATTTAAATAAATCAATAATATATTTAATATACG
>N_1354
ATTTAATATACGGTACGGTACGATATACCGTATTTATTTGA
>N_1355
ATTTATTTGAAAATCAGTACCAGTACCGTACCAATATCTGG
>N_1356
CGGCACTACCGTACCAATATCTCGGTAACCAACTATGTCGG
>N_1357
GGTTACCAACATTGTTGGTTCGGGTGGTAATCGGTTGGTTG
>N_1358
TATAATTGGCCAGCCCTAGTCTATTTCACATTTTCACCTTT
>N_1359
CACCTTTCCTCGAATAGGTTCGATCAACCTACGAAACAAAA
>N_1360
GGTTCGATCAACCTACGAAACAAAAGCAATAGGAGGTAACG
>N_1361
ACAAAAGCAATAGGAGGTAACGAAGGGAGCAGGAAGCTGCT
>N_1362
GTAACGAAGGGAGCAGGAAGCTGCTAGTTAGGACCCCCATT
>N_1363
GGAAGCTGCTAGTTAGGACCCCCATTGATCGTGTTTGGCTC
>N_1364
CCCCCATTGATCGTGTTTGGCTCCAAAACCAGCTGGTGTGC
>N_1365
AAAACCAGCTGGTGTGCAAACAGTCTCTTTTGGGCGAGTGG
>N_1366
CGAGTGGTTGCGCAGGCGTGCCAGCACCGCGGGGTGCAGTC
>N_1367
CCGTGACCTGACTTCTTCTTCAAGCGCTGTGGACGAGGAGA
>N_1368
GTGGACGAGGAGAGCACCAACCTCGTCACAGGTTCTTTTCT
>N_1369
TTTAGGAAAAGGACTTCTTGCCTTACGCGGGTAAGGGCTTT
>N_1370
TTGCCTTACGCGGGTAAGGGCTTTGGTTGTGGTCTCTTTGC
>N_1371
AAGGGCTTTGGTTGTGGTCTCTTTGCGTTCACCGAATCGAT
>N_1372
TTGCGTTCACCGAATCGATACTCAACGTTGAGAGGCTGAGC
>N_1373
CGATACTCAACGTTGAGAGGCTGAGCAGAGCAATCACTGGG
>N_1374
GAGGCTGAGCAGAGCAATCACTGGGAAGTTTGAGAGAAGCA
>N_1375
TTGCTAAAGCGTGACTTTAGCTTCGCTGGGTGCGAGGGCGT
>N_1376
GCTGGGTGCGAGGGCGTTACCCTTGCTTCGCTGGAAGTAAC
>N_1377
AAGTAACAGTGGCGGTTGTGCTCGCAGTCGGCTCCTGGGGA
>N_1378
GGCTCCTGGGGAGACTGGGACTGGAAGTACGGTCGCCGGGT
>N_1379
TGGGACTGGAAGTACGGTCGCCGGGTTGAACTGGTGAGGCT
>N_1380
GGTTGAACTGGTGAGGCTGACAGTCGGCTCGCGAGGAGACT
>N_1381
GGCGGGCGGTCACCGGGTTTCAACGAGGTTGAGGGTTTGCT
>N_1382
GAGGGTTTGCTCCGGGGAGGCTTTGTAATCGCTGGGATTGA
>N_1383
ATTTGAGAGAGAGCTCCTTTCTGTATTGTCCTTAGCCTCTA
>N_1384
CCTTTCTGTATTGTCCTTAGCCTCTATATATAGGCTATTGC
>N_1385
CCTCTATATATAGGCTATTGCAGATTCATTGTCCAAATAGG
>N_1386
TTTTAGGCCACAGTTATTGGCCTTGAATCAAATCAAAACTC
>N_1387
CCTTGAATCAAATCAAAACTCTTAATAGTTTTGATATCTAT
>N_1388
ACTCTTAATAGTTTTGATATCTATCGTAGGTAATAAGAGAT
>N_1389
TAGGTAATAAGAGATTAACTCTGTTGTAGCAATCTTCTAGG
>N_1390
TGTTGTAGCAATCTTCTAGGCAAGGTTAATTACCTTTTGGA
>N_1391
GGTTAATTACCTTTTGGAGTCCTGGACGTAATCTTCTTGGC
>N_1392
GGAGTCCTGGACGTAATCTTCTTGGCCGCGAGCTGTTTGAT
>N_1393
TTTGATATGCACGTCTCTTCCCGATGATTCTGGAGCTCAGT
>N_1394
TTCCCGATGATTCTGGAGCTCAGTAACACACTATCGTGAGC
>N_1395
CAGTAACACACTATCGTGAGCATGCAATCATGCATGTATAA
>N_1396
GCAATTAAAGATGCTTGCTTCCTTCCATAAATTCCACGTCC
>N_1397
TCCACGTCCAGAAATAATTGCATGGGACACCTTAATTGCAT
>N_1398
GGGACACCTTAATTGCATAGCCCAACGTCCAATCTTCCTTC
>N_1399
ATAGCCCAACGTCCAATCTTCCTTCCTTAATTGGCCCCCTG
>N_1400
ATCTTCCTTCCTTAATTGGCCCCCTGTAAGCAATTATATAA
>N_1401
TAAATATATACAATCTCACGCCAACTTGTGCAGTACTCATA
>N_1402
TCACGCCAACTTGTGCAGTACTCATAAGCAAACTAACCATT
>N_1403
AGTACTCATAAGCAAACTAACCATTATTAATTATCAAATAT
>N_1404
ATCCAGATTCGCCTCAGAATCGCTTGGCCTCCAAGTAGGCC
>N_1405
TCCAAGTAGGCCTTATTTGGCCTCTAAACAATATATTCTGA
>N_1406
TGGCCTCTAAACAATATATTCTGAACTTATCGGAAATAAAT
>N_1407
AACTTATCGGAAATAAATAGCTTGGGCCACCGAATATTGGC
>N_1408
TTGGGCCACCGAATATTGGCCTAGATTTCGTCGAGTCCCCC
>N_1409
TGGCCTAGATTTCGTCGAGTCCCCCATGTCGGAAAAAATAT
>N_1410
GAAAAAATATTTATTTTGGGCTCAAACAGATCGTTCAATTG
>N_1411
GATCGTTCAATTGGTTATAACTTATAACACGAAAAGGAGTG
>N_1412
AAAGGAGTGAATTCCTGCCTCGCGATCCAATAGATTCCAAC
>N_1413
TGGAATATTGTGTAGATAAACTTTCCTTGTCTTGGCTAGGA
>N_1414
ATAAACTTTCCTTGTCTTGGCTAGGAAAGAATATAAAAATG
>N_1415
TAGGAAAGAATATAAAAATGCAAAACATTCCTTTCTTTGTG
>N_1416
GTGGTTTTGGTATATCAAACCGTTCTTTAAATACACAGTTT
>N_1417
ACTTCTAATCACAACGGACTCATTTGGATTCGTAAACAACG
>N_1418
AAACAACGCAAAGAGAGAAGCTAATTTTCTGGTAAGTTTTT
>N_1419
TGGTAAGTTTTTGTAGTAGTCATTTATTTAAATTATAGCCT
>N_1420
GTCATTTATTTAAATTATAGCCTTGATTGTTAACGTATTAT
>N_1421
GTTTGTTTAAATTTTTGTCGCAAATGTTGAAAGGTTAATAC
>N_1422
CAAATGTTGAAAGGTTAATACTTGATAATAGCGAAAGTATC
>N_1423
CTTGATAATAGCGAAAGTATCCAACATTGTGTGACCAAAAT
>N_1424
TGTGACCAAAATTTAATTTTCATTCCCCTTAGTGATTCTTC
>N_1425
TTTCATTCCCCTTAGTGATTCTTCCATAGTGTTTAGATAAG
>N_1426
GATAAGTTGTCCAAACGGTTCATTTGGATATATCGAATTGA
>N_1427
AGTTCTGTAATTTTAGATAACCAAGTATGTGCAAATATTTA
>N_1428
TAAATATAAGAATTAAAGCACCAATTTTGTCAAATCGTAGG
>N_1429
TGTCAAATCGTAGGAGATAGCTAAGAATATCAAACCGGCAG
>N_1430
AGCTAAGAATATCAAACCGGCAGAGCACACAGGGAATATCA
>N_1431
GCAGAGCACACAGGGAATATCATGCAATAATTAATTAACTT
>N_1432
CAATAATTAATTAACTTTGTCAACTAAATTTTTTTTTTTCC
>N_1433
TCAACTAAATTTTTTTTTTTCCAGCGCAAAAAAAAAATTAA
>N_1434
AAAAAAAAATTAAAATTTATCACTTGAGTTTTTGAAAAACT
>N_1435
TCACTTGAGTTTTTGAAAAACTAATTAGTGACTAGATAATC
>N_1436
ATTAGTGACTAGATAATCATCATCTTCTGCAAGTCTTTCTT
>N_1437
CAAGTCTTTCTTTTTTGTAACTTAATTAAGCAACCCATATA
>N_1438
TGTAACTTAATTAAGCAACCCATATATTTTATCTTTTTTGG
>N_1439
TTTTTTGGTAGTTAATTTAGCCAACGTGTTCTTAGATCATC
>N_1440
TAGCCAACGTGTTCTTAGATCATCATTGTACCTCATTCTGT
>N_1441
GATCATCATTGTACCTCATTCTGTTAATAAGAGAAAATTTC
>N_1442
CTGTTAATAAGAGAAAATTTCTAGTTCATCTACCCAAACAG
>N_1443
CAAACAGAGGAGGGAGTCATCTGTTGAGAATATATACATCC
>N_1444
TCTGTTGAGAATATATACATCCCACATGGAAAAAATGGGAC
>N_1445
CCCACATGGAAAAAATGGGACATTGCCTATAGGTTTATAAG
>N_1446
TAGGTTTATAAGGGTTTGGGCCACTCCATCCATTGCCAATT
>N_1447
TAGATGTGAACTCCAGATTACTTTATCATGGTGTCAGAGCC
>N_1448
TGGTGTCAGAGCCGGTTATCCCATGTCTGCATGCCTTGCAG
>N_1449
ATGCCTTGCAGCCACACGGTCTCCACATCACCCAAAGTTGT
>N_1450
CCACATCACCCAAAGTTGTCCACGTGTATGGCTTGAAAATT
>N_1451
TGTATGGCTTGAAAATTCGCCACACGTGCGGGGACGTGTTG
>N_1452
TTGGGTCACTCTATCCATAGCCAATTAGTTCTCTGTTTATT
>N_1453
TTGTTCATAACAGTCATGTCCACAATATTGTTCATGATAGT
>N_1454
ATAGTTGAAATTAGAATCAGCACCGGGGGGGGTGAGGGACA
>N_1455
GCACCGGGGGGGGTGAGGGACACTTACTCTAATCAAACTTT
>N_1456
TTACTCTAATCAAACTTTTTCATTCTTTCTTTATTTCGTTA
>N_1457
TTCTTTCTTTATTTCGTTAACACAACAAATTTTTGGTACAA
>N_1458
AACACAACAAATTTTTGGTACAATGTCTCACTGCGTGGGTG
>N_1459
AATGTCTCACTGCGTGGGTGCATAGTAATACATAGATAAAT
>N_1460
GATAAATTCCAAAAAATTATCAACAAATTATTGGTCATATC
>N_1461
ATTATCAACAAATTATTGGTCATATCATTACGAATCATTCT
>N_1462
TCATTACGAATCATTCTGATCGATATTGATAGACTAGTTGA
>N_1463
GTTGATGACTGTTTGCAGTGCCAGTAATTGTCATAGGCAAG
>N_1464
GTGCCAGTAATTGTCATAGGCAAGACTGAAGAGCGAAATGA
>N_1465
GAAGAGCGAAATGAGTGGAGCATGCGTTAAACAGTAGTAGA
>N_1466
AACAGTAGTAGAACAAATATCTCTTTCATGTACCAGATCCA
>N_1467
ATGTACCAGATCCAACAGCACGCGTTAAACAGGAGTACATC
>N_1468
GCACGCGTTAAACAGGAGTACATCCTGAGCTTTCCAACTTC
>N_1469
CTTTCCAACTTCTGTTATCACATACAAGGTTTCCAACTTCT
>N_1470
TAGAATAAAAAATTAAAGGACTCTTTTACTTTTTAATGCAT
>N_1471
GACTCTTTTACTTTTTAATGCATTTTAATACAATGTTTATT
>N_1472
TTTTAATACAATGTTTATTTCATAAGTTAAGATACTAATTA
>N_1473
AATTACGATATGCTGTATGTCTAACATTATATAAGCCCCCA
>N_1474
TATGTCTAACATTATATAAGCCCCCACGCATGCATCAGTTT
>N_1475
ATGCATCAGTTTTAATGCTCCAAAATTACTAATATGATGGT
>N_1476
ATGGTTATGTTGAGCTTCACCCCCTGGCACAAGATTTTTTT
>N_1477
GATTTTTTTTATTTTATTTTCCTTCTGAAATTCACTCTCTC
>N_1478
GAAATTCACTCTCTCACACACACATACAATAGCGGATCGAG
>N_1479
ACACACATACAATAGCGGATCGAGATGCTAAAAACCTAAGC
>N_1480
CGGATCGAGATGCTAAAAACCTAAGCCATAATTATGTATTT
>N_1481
TTATTGTGAGAAATGTTATACACGTACATGTGTAATACGTA
>N_1482
ATACACGTACATGTGTAATACGTACATTATTGATTGTTTTC
>N_1483
ATTCAATATATCTTTCTCAACTTGTGAAAAGCCTATTACTT
>N_1484
CCTATTACTTTAGTGGTACTCATTTAAATGACTCCCTACTA
>N_1485
CTCATTTAAATGACTCCCTACTATTTTATAACCAAATTCAA
>N_1486
TACTATTTTATAACCAAATTCAAATTTGGTCATTTACGTGT
>N_1487
AAATTTGGTCATTTACGTGTCTAAACTTATCTCCGTTAGTC
>N_1488
CCGTTAGTCGCTTTTGTACACAAGGTTAAAAAATTTTGTTA
>N_1489
AAAAATCTGTCAATTGCTAGCAAGTAACTGTTGATGTATCA
>N_1490
GTTGATGTATCAATTAAATTCTGACATGGCACTACGACCAT
>N_1491
CACTACGACCATGAGAGAGACGGACGTTGTGGTGCCATGTA
>N_1492
AGAGACGGACGTTGTGGTGCCATGTAAGCAATTAATTGCCA
>N_1493
ACATCAGTAGTTAATTGCCACATTAACATTTAAAAAAAAAA
>N_1494
TTTAAAAAAAAAAATTTAATCCCGGATTTGAAATCAACTAG
>N_1495
TAGTGGAGGTAAATTCATGTCCATAAATGATAAAATTTGAT
>N_1496
TAAAATTTGATATTTGAGTACGCATGAAATTGATGAAAACA
>N_1497
ACGCATGAAATTGATGAAAACACCCCATAATATATAATATG
>N_1498
ATATATAATATGTAATTGATCCTTCAATCCTTTTTAGGGGA
>N_1499
TCCTTTTTAGGGGAAATGATCAGTTACCCAATTTTAGGCAC
>N_1500
ATCAGTTACCCAATTTTAGGCACCAAATTGCCCACTTGCTC
>N_1501
GGCACCAAATTGCCCACTTGCTCTACTAACATTTTTTAACC
>N_1502
GCTCTACTAACATTTTTTAACCTCATTTACCCAAAACACTC
>N_1503
TTAACCTCATTTACCCAAAACACTCTAAGGGATTATTTCTC
>N_1504
AACACTCTAAGGGATTATTTCTCTAATACCCAATTAATTCC
>N_1505
TTTTTTTATTTTTTTGGGGACTTTTTTGCCCTCTCCTTCGT
>N_1506
TTTTTGCCCTCTCCTTCGTTCTCACTTAGAGAGAGAAGTCA
>N_1507
TCTCACTTAGAGAGAGAAGTCACCCTCCACCTTGCTGTGCT
>N_1508
TCACCCTCCACCTTGCTGTGCTCCAGTGACCAGTGGCCGGC
>N_1509
GACCAGTGGCCGGCCGCGGTCTCCGGTGACCAGTCACCGGA
>N_1510
CGGTCTCCGGTGACCAGTCACCGGAGCACAGCAAGATGGAA
>N_1511
CACAGCAAGATGGAAGATGACTTCTCTCTCTAAGTGACTTC
>N_1512
CTCTCTCTAAGTGACTTCTTCTCTAAGTGAGAAAGAAGTCA
>N_1513
GGTGACAGGAATCCGGTGGACTGGTGACCGGATTTCGGCGT
>N_1514
GACTGGTGACCGGATTTCGGCGTCTGATTTTATTACCCCTC
>N_1515
TTCGGCGTCTGATTTTATTACCCCTCCCCCCCCCCCCAAAT
>N_1516
TATTACCCCTCCCCCCCCCCCCAAATAATCATATTATTGCC
>N_1517
CCCCAATAATAATATTATTGCCCCCCAGTAGCAAGTTTATT
>N_1518
GTAGCAAGTTTATTAGGGATCAATATTAATTAAAAATGAAT
>N_1519
ATATTAATTAAAAATGAATACGTTTATAATTTTGAAAGTTT
>N_1520
AAAGTTTTTGTAGGTTTATCCAAATAAATAATCTTATTACT
>N_1521
CCAAATAAATAATCTTATTACTGCCTCGTAATAATCTGATT
>N_1522
CGTAATAATCTGATTACTGTCCCAATAAATATGTTATTTCC
>N_1523
AATAAATATGTTATTTCCCTCCAATAATCTTTTTACTGCCG
>N_1524
CTTATTATTGGTGGGTGAAGCACGTGTGGGACGACAACCTA
>N_1525
AAGCACGTGTGGGACGACAACCTAGAGAGAGAGTGAGAGAG
>N_1526
AGAGAGGTGGGTTTGGTTTTCTGTTGGGTTTATTGGGATTT
>N_1527
TGGGGTTGGGGGTGGAGGTTCACGAGTGGGGGTGGGGAGTG
>N_1528
GGAGTGGGGAGTGGGGATGACACAGGAGAGTGGATACCCTG
>N_1529
ATGACACAGGAGAGTGGATACCCTGCGCATGGAGCTTCCAC
>N_1530
CCCTGCGCATGGAGCTTCCACCATCTCCATCGTTCATCATC
>N_1531
CCATCGTTCATCATCATCTTCCACTTTGGTCAACTTCAGTT
>N_1532
ACATCATCTTCAACCCAGAACCCAATTAGCCTCAAAACCTT
>N_1533
GAACCCAATTAGCCTCAAAACCTTTGAATTCGTTGAAAACA
>N_1534
ACCTTTGAATTCGTTGAAAACAATCAAAACCCCTATTTGGT
>N_1535
CTATTTGGTTATTTACCAAACAACATTTTTCTCAATTGGGT
>N_1536
AACATTTTTCTCAATTGGGTCACTGAAAACTCCTCCTCCGT
>N_1537
TGGGTCACTGAAAACTCCTCCTCCGTGGAGCTCAAGTCGGT
>N_1538
TCCGTGGAGCTCAAGTCGGTCCTGAACGCAACAAGAATGTA
>N_1539
GAACGCAACAAGAATGTATGCCGCTCACCTCGTTCGATTAG
>N_1540
CTCACCTCGTTCGATTAGAACGAGGTGGCCTGGATCGCATC
>N_1541
CTGGATCGCATCGGATCGGACTGATCCGATTTGGACTGGGT
>N_1542
TCGGACTGATCCGATTTGGACTGGGTTTCACAGATGCCTCA
>N_1543
GGCGAAATGGCTTGGAGGTGCAGGTTCGAGGTTTACCGAGC
>N_1544
AGGTGCAGGTTCGAGGTTTACCGAGCAACGTCGAATCTGTG
>N_1545
AACGTCGAATCTGTGGCGGCCTGGATCGCATCTGATCGGAC
>N_1546
CCAAACTGGGGATCGATTTGCTTGGAGGAGGCGGCACTTTT
>N_1547
TTTGCTTGGAGGAGGCGGCACTTTTATTTGGTGCGACGGGG
>N_1548
GGCACTTTTATTTGGTGCGACGGGGATGGCGGAATGATGGC
>N_1549
AATGATGGCGTTGCCGAATTCGGGGGATGGAGAAGAGAAAT
>N_1550
GGGGGGGGAGAGAGAGTCGACAAGGAGAGAGAAATCGTTAG
>N_1551
GTCGACAAGGAGAGAGAAATCGTTAGGGAGGGAGGGAGGGA
>N_1552
AGAGAGAGAGATGTGTAATTCATTAATTAAAATGAGGGCAA
>N_1553
TTCATTAATTAAAATGAGGGCAATACTGTCAATATATATTA
>N_1554
GTAAATGGGGTTAAAAAACTCTTATGGCACATTTACTTACT
>N_1555
AAACTCTTATGGCACATTTACTTACTTGGAATTGAAAATAA
>N_1556
TACTTGGAATTGAAAATAATCATGAATCGGAGACAAGTAGA
>N_1557
GAATGGGAGAAGAAAGGAATCGGTATTGATTTCGGATGAAT
>N_1558
TGATTTCGGATGAATAATTCCTAAACTCATCTCCCCCCTTC
>N_1559
AATTCCTAAACTCATCTCCCCCCTTCGTAATCGAATTCCTG
>N_1560
TAATCGAATTCCTGAGTATTCATGAATTGATTCCTGATAAG
>N_1561
TTCCTGATAAGGAGGTGGGACCTATATCCATTCCGATTCCT
>N_1562
ACCTATATCCATTCCGATTCCTTCATGTGTTAGTAAACGCA
>N_1563
TGAATTTTTTTACCCGGAATCATTCTGATTCCTTTATGTTT
>N_1564
TTCCTTTATGTTTTAGTAAACACAAGAATGTTTTTACCCCG
>N_1565
GTTTTTACCCCGTAATCATTCTCTTTCATTCCAAGTAAGTA
>N_1566
CTCTTAGTGGAGTAAGTGTGCAATTCTTAAGCTGAAATTGG
>N_1567
AGCTGAAATTGGGTTGGTCACGACCTTTTTTTTTATAGAAA
>N_1568
ACCTTTTTTTTTATAGAAACCCTATGATAAATTTTAAGATG
>N_1569
GATAAATTTTAAGATGTGCACTCTGCTTTTAAGTAGTCAAA
>N_1570
GCACTCTGCTTTTAAGTAGTCAAATAAGTGGACTGCCAAAT
>N_1571
GTAGTCAAATAAGTGGACTGCCAAATACTTGCATATGAAAA
>N_1572
AAATGTTTATTATCAGTAATCAATAATTACACCCTCCCTCA
>N_1573
TCAATAATTACACCCTCCCTCAGTAATTACCTGCTTGATTG
>N_1574
GATTGTGGTTCCAGTAATCTCTAATCATCATCAACCGTTGC
>N_1575
TCATCATCAACCGTTGCAGTCCCAAGAATACATATATGAGG
>N_1576
GGAAGGAAATATTGTAGCTGCTCCAACTGACATAGAAAGCT
>N_1577
GCTCCAACTGACATAGAAAGCTCGTACGATCCATTAGAAAC
>N_1578
CTCGTACGATCCATTAGAAACTTTGATAAAGAAGGTGGATA
>N_1579
GGATAGCTTGTCTCCCCCGTCCCCTTTGCGTTGCATCTACC
>N_1580
CCGTCCCCTTTGCGTTGCATCTACCGGGTTCCGTATCGACT
>N_1581
GCATCTACCGGGTTCCGTATCGACTTCGCCGTGTACACGAG
>N_1582
CGTATCGACTTCGCCGTGTACACGAGGAGGCCTACACACCT
>N_1583
TACACGAGGAGGCCTACACACCTCGTGTAATCTCTATAGGC
>N_1584
CTCGTGTAATCTCTATAGGCCCATTTCATCATGGAAATGAA
>N_1585
CCTTGAAAGCCATGGAAGATCACAAAAAGTGGTACCTTAAA
>N_1586
AAGTGGTACCTTAAATGTTTCATGGGCCGAACCAGTTCAAA
>N_1587
TTTCATGGGCCGAACCAGTTCAAAGCTGAATGATTGTGCAA
>N_1588
GTGCAAGAAAAATAGAAGACCAAGAAAAGAAATTGCGGAGT
>N_1589
AAGACCAAGAAAAGAAATTGCGGAGTTGGTACGGTGAGACC
>N_1590
GCGGAGTTGGTACGGTGAGACCATTGTGCGTAAAAGTGATG
>N_1591
ACGATCATTTTTGTGGATGCCATCTTCGTCATTGAGTTCTT
>N_1592
ATTGAGTTCTTATGGAGGTACTGGGACGATAAATTGCGAGA
>N_1593
GGACGATAAATTGCGAGATGCAAATGACTGCATCTTTGGAA
>N_1594
ATGACTGCATCTTTGGAAAACCAAGGATGGTAGAGGATATA
>N_1595
AGGATATACTGACTGACTTGCTGATGCTTGAAAATCAGCTG
>N_1596
CTTGAAAATCAGCTGCCATTCTTCATTCTCAAGGACCTTTT
>N_1597
TCTCAAGGACCTTTTCGACTCAATTGCAAACAGAATTAAAG
>N_1598
ATTGCAAACAGAATTAAAGTCCCTAGTGTTGAGAGGCTTTC
>N_1599
CCCTAGTGTTGAGAGGCTTTCCATACGGTTTCTTCATCAGG
>N_1600
GTTTTCAGTTGGTGTCACAACTTTCGGGGGAATGTCATTAG
>N_1601
CACAACTTTCGGGGGAATGTCATTAGAGGAGTTATTGACAA
>N_1602
GTCATTAGAGGAGTTATTGACAAAAATAGATTCTTCCAACG
>N_1603
ATTGACAAAAATAGATTCTTCCAACGAAGAAGTGCAACATC
>N_1604
CCAACGAAGAAGTGCAACATCTTGTTGATCTCTTAAGAAAG
>N_1605
TTGTTGATCTCTTAAGAAAGCTATGGATAGCTCCTTTATCG
>N_1606
TAGCTCCTTTATCGAATGAACAAAGAAAATCTGCCACCAAA
>N_1607
TGAACAAAGAAAATCTGCCACCAAAAAGAAAAAATCTGCAA
>N_1608
TGCCACCAAAAAGAAAAAATCTGCAACAGCACCTAGCATTG
>N_1609
AAGCTACACCTGGCAGGAGTCAAATTTAAGGTCAAATCAGA
>N_1610
AGTCAAATTTAAGGTCAAATCAGACACGAACTTGTTTGACA
>N_1611
TCAGACACGAACTTGTTTGACATACGATTCGATAAAGGGAT
>N_1612
TACGATTCGATAAAGGGATTCTAATGATTCCAAGATTGAAT
>N_1613
AAGATTGAATATAGAGGATCCAACAGAGATTATACTTAGAA
>N_1614
TTAGTTGCCTTTGAACAATGCAGTACTACTTCTGACGATTA
>N_1615
TACATTAGTGATTATGTTAGCATGATGGATGAGTTGGTGGA
>N_1616
GATGGATGAGTTGGTGGACACTCCAAAAGATGCGGAGTTGC
>N_1617
GACATTGTTAAAAATGATCTCGGAGGTGGCGATCACCAGTT
>N_1618
ATCTCGGAGGTGGCGATCACCAGTTGTCTAGCTTGATCAAC
>N_1619
TTGTCTAGCTTGATCAACAGCCTTTCAACTGGGATTCTATA
>N_1620
ACAGCCTTTCAACTGGGATTCTATATGACTCAGGAAACTTC
>N_1621
GAAACTTCTATTATGGTGATCTTTGTGAAAACCTGAACAAG
>N_1622
TGTGAAAACCTGAACAAGTTCCACCGTACGAAGTGGCACCA
>N_1623
AGTTCCACCGTACGAAGTGGCACCATAGCCTGGCAATTCTG
>N_1624
GGCACCATAGCCTGGCAATTCTGAGACGCGATTATTTCAAC
>N_1625
AGACGCGATTATTTCAACACCCCTTGGGCAATTATTTCTTT
>N_1626
CACCCCTTGGGCAATTATTTCTTTCGTGGCAGCAGTTGTTG
>N_1627
TTCGTGGCAGCAGTTGTTGTCATCATATTCACTGCCGTTCA
>N_1628
CATATTCACTGCCGTTCAAGCTGTCTGCTCAATTATCTCTC
>N_1629
TGATCGAGCGTTTCTTCACTCTGTCGACTCTGCTATCTCAT
>N_1630
TGTCGACTCTGCTATCTCATCCTTTTCCATCACTTTGGAGG
>N_1631
TCCATCACTTTGGAGGTAAACGGTCTTAGTTGAGGCCATGA
>N_1632
GTAAACGGTCTTAGTTGAGGCCATGAGTGTACGAGGAGACC
>N_1633
GCCATGAGTGTACGAGGAGACCAGCTTTTCTTGGAGTGAAT
>N_1634
GCTTGTAGCTAGGTTAATATCAACTTAGTATCATTGTTGAG
>N_1635
AGTTGATTGAAGCTAGCGAACTGCTTGTTCAGTTTGCTACG
>N_1636
CGAACTGCTTGTTCAGTTTGCTACGTTGTTAAAATGTATTT
>N_1637
AAAATGTATTTTTTTTAAATCGTCAACGCCGTTAAATTTTT
>N_1638
TAAATTTTTAGGGGTAAAAGCGATACTTCATGTATTTTGGT
>N_1639
TGTATTTTGGTATAGTAAATCAATTTTAAAACAATGAAAAT
>N_1640
AATTTTAAAACAATGAAAATCCAAAATAATCCCCAAACTTT
>N_1641
AATCCAAAATAATCCCCAAACTTTGACGTTGGGGAGACTCA
>N_1642
AAACTTTGACGTTGGGGAGACTCAAACACATCCCAACACAT
>N_1643
AACACATATGGGAATGAAAGCCCCAACCACCAGAATGCTTG
>N_1644
AAGCCCCAACCACCAGAATGCTTGCTTGTTGTTAATATGTG
>N_1645
TATATCATTTACTTTAAAAACACTTTTTCTTTGACCGTTCT
>N_1646
ACCGTTCTGTCATCTTCCTTCTCGTGTTGCAGCCTCTGCAA
>N_1647
TCCTTCTCGTGTTGCAGCCTCTGCAAGTAGATCTCTCTCCT
>N_1648
TGCAAGTAGATCTCTCTCCTCCTTCTTCATTCCAGATTCCC
>N_1649
TCCTTCTTCATTCCAGATTCCCAGCCACAAAGTTTCTTACT
>N_1650
CCCAGCCACAAAGTTTCTTACTATTAATTTTTCTTCTTAAG
>N_1651
CTTTTCCTCTGTTAATATATCTGGAGATCAAAACTCGAACT
>N_1652
TCTGGAGATCAAAACTCGAACTCGCCGGCTTTCATGGTGTA
>N_1653
CGGCTTTCATGGTGTATTTGCCTCGGTAGATGGTTTTGAAC
>N_1654
CCTCGGTAGATGGTTTTGAACAAAATACCTCGGTTTTGAGC
>N_1655
CAAAATACCTCGGTTTTGAGCCGAGGCCAGCCCTGACTCTC
>N_1656
CCGAGGCCAGCCCTGACTCTCTCTCTCTTCTCTCTTCAGAA
>N_1657
CTCTCTCTCTCTTCTCTCTTCAGAAACTACATCGGAAAACC
>N_1658
TCAGAAACTACATCGGAAAACCCGAGAAGCTTTTGGGCTTC
>N_1659
CGAGAAGCTTTTGGGCTTCACTCTGCCACCGTCACCAGTCG
>N_1660
CTTCACTCTGCCACCGTCACCAGTCGTTCGGAGTAGGAGTC
>N_1661
GAGTCGGAGGAGACGACACTCTGAACACTGCAACCCACTCC
>N_1662
ACACTCTGAACACTGCAACCCACTCCACCCTGCATCCTAGC
>N_1663
CAACCCACTCCACCCTGCATCCTAGCGTGCCCCGGATATCA
>N_1664
CGTGCCCCGGATATCATGGGCGAAAGACTAAGCAGTGTGGC
>N_1665
CGAAAGACTAAGCAGTGTGGCGTCCAAAATCATAGGCGGAA
>N_1666
AAAATCATAGGCGGAAATGGCATCCTCCACCGTTCTGTCGC
>N_1667
CTGTCGCCTCCTCTCATCGGCTCTGCGCCGGCATGGACCTC
>N_1668
CGGCTCTGCGCCGGCATGGACCTCCCCATCGGCAAACACAT
>N_1669
TGGACCTCCCCATCGGCAAACACATCGTCCTTGACAAACCC
>N_1670
ACACATCGTCCTTGACAAACCCCTTCCCATCAACAACGAGC
>N_1671
AAACCCCTTCCCATCAACAACGAGCTTGTCTGGGACAACGG
>N_1672
GCTTGTCTGGGACAACGGTACGTCGTTTCCCCAACCCTGTA
>N_1673
CGGTACGTCGTTTCCCCAACCCTGTATCGATCACATCACCG
>N_1674
CAACCCTGTATCGATCACATCACCGACACCAATGGAAAGTG
>N_1675
ACCGACACCAATGGAAAGTGCAGAGGCTAGGAGGTTGGAAA
>N_1676
AGAGGCTAGGAGGTTGGAAACGTCGTCGGAGGAGATAAGGC
>N_1677
TAAGGAGTCGGTGTGGGGGACGAGGGAGTTAAAGGGTTTCA
>N_1678
ACGAGGGAGTTAAAGGGTTTCAAAATGGCGAGCTAGCGAGT
>N_1679
GTTTCAAAATGGCGAGCTAGCGAGTAAGGGTCTTGGTGTCC
>N_1680
GCGAGTAAGGGTCTTGGTGTCCGAGACCAGGTCGAAGATCT
>N_1681
TCCGAGACCAGGTCGAAGATCTGGAGGCTCACGGGGTCCGG
>N_1682
CACGGGGTCCGGGAGCCGATCGAAGTCGTCTATTTCCATCC
>N_1683
CCGATCGAAGTCGTCTATTTCCATCCTCAGAAAGAGAGAGA
>N_1684
GGAGAAGAAGAGGATGGAGACGAGTGGTGAGAGAAGATGAA
>N_1685
GAAGATGAATAGTAAAATGACGAAAATATCATTCAAAAGTT
>N_1686
AAATATCATTCAAAAGTTGACGGAGTTAACGATTATACTGT
>N_1687
TGACGGAGTTAACGATTATACTGTTGCTAGGTACGAAAATT
>N_1688
GGTACGAAAATTAGGTTGGGCTCAAACACTCAGGTACTATT
>N_1689
ATAGTCTGGAAAAGTTCAGACACTGTTTGGACGAATTTCCA
>N_1690
ATATATATATATATATATTTCACTTGATTCCGCTGCATACT
>N_1691
TATTTCACTTGATTCCGCTGCATACTCTGTGATTTTGTGTT
>N_1692
TCTGTGATTTTGTGTTTTTGCTACTGCATTGTTGTGATGGG
>N_1693
GTGGTGATGAAATTGAAGGTCAGGGATCCAAGATCAATGAG
>N_1694
GGATCCAAGATCAATGAGGTCCAAAAGGTTGAGGTTTCTAT
>N_1695
GGTCCAAAAGGTTGAGGTTTCTATCCGAAGTTCAGACGGTG
>N_1696
GTTTCTATCCGAAGTTCAGACGGTGGTTCTTTTGGGGGTAC
>N_1697
CGGTGGTTCTTTTGGGGGTACGAAACTCAATAGTACCAATT
>N_1698
GGGTACGAAACTCAATAGTACCAATTTTCGAACGTGGAAGA
>N_1699
TGGAAGAAGATTATGTTTGTCCATCTTCGTGGCATACACAA
>N_1700
GATGGGGCATGTGACTGGAACAACCAAAGCTCCTAGTGAGG
>N_1701
TAGTGAGGAGGATGTGGATGCCTATCTAAGTGGGAGGTTGA
>N_1702
GATGGATCTGTGATGGCAATCTTATTCAAAGCCATGACTAA
>N_1703
AAGCCATGACTAAAGATGTGCTACAATTGGTGGAAGAGTGT
>N_1704
GGTGGAAGAGTGTGAGACTGCTGAAGCAATATGGAAGACAT
>N_1705
TGCTGAAGCAATATGGAAGACATTGGGGGATTTATATACAA
>N_1706
GACATTGGGGGATTTATATACAAATGAATCTGATTTTATAC
>N_1707
CAAATGAATCTGATTTTATACATGTTCATGAATTGATGTGC
>N_1708
TGAATTGATGTGCAAAACTGCCAGTTTGCAACAGAATGGGC
>N_1709
CCAGTTTGCAACAGAATGGGCAACCAGTAGCTGTGTATTTC
>N_1710
CAACCAGTAGCTGTGTATTTCACCAAGCTGAAGAATATTGG
>N_1711
GGGCTAAAATTGATCAGAAGCATCCTTGCAAGATCAGGAAT
>N_1712
AAGAAGATCTTGTGTGGTACCAGTAGGAGAAGGAACTTGAA
>N_1713
GGTACCAGTAGGAGAAGGAACTTGAAAAGGTTCATGTATTC
>N_1714
TTCATGTATTCTTGAGAGGGCTTGATGAGAAGCATAGCAGT
>N_1715
GCAGTGCCAAGGGAGAATTGCTCAGAATGACAGACCTTCCT
>N_1716
TAGTTTGAACATAGCTTTTACATACATTCGCAAGGATGAGT
>N_1717
ATACATTCGCAAGGATGAGTCTCAGCAGGAAAGTGCCAAAC
>N_1718
CTCAGCAGGAAAGTGCCAAACATGCACAGATTGAAGTATCT
>N_1719
ACATGCACAGATTGAAGTATCTAGCCTAGCCATTCAGGCCA
>N_1720
CCTAGCCATTCAGGCCAAGTCACCAGTACTTTTCCTTCAGC
>N_1721
CACCAGTACTTTTCCTTCAGCAGCAGAGTTCCGCCCCACTT
>N_1722
GTTCCGCCCCACTTTATTAGCAAGGTTTCCCACCAGGCTTC
>N_1723
AGGTTTCCCACCAGGCTTCACTAACCGCCCTCGTCCTCAAT
>N_1724
CCGCCCTCGTCCTCAATAATCTTATTGCAAAGACCTTGGAC
>N_1725
TTCGAGAGACTTGTTGGAAACTGAATTGGTACCCTAAAAAG
>N_1726
ACCCTAAAAAGAAGGGTCATCATCCTAAGGCGAAGGCAGCT
>N_1727
TCATCCTAAGGCGAAGGCAGCTGCAGTTCAGTTGGTCCAAG
>N_1728
CAGCTGCAGTTCAGTTGGTCCAAGAACCAGACTTCTATGGT
>N_1729
AGGACAAGATCATCGTATGGCAGGTGGGGCTACTCCTACAG
>N_1730
TGGGGCTACTCCTACAGCCTCTGTAGCTGGTCGTGGTAAGA
>N_1731
TGGTATGGCTTTAAAGGTTTCTAACTTTGTTGGTTCTGATA
>N_1732
GATTATTGATTCTAATGCCTCCGATCATATGACTTATGATA
>N_1733
ATCATATTTTATTGAATTGTCTTCCCCACCAGTGTCCTATG
>N_1734
TTGTCTTCCCCACCAGTGTCCTATGTAACCAATGCCAATGG
>N_1735
AACCAATGCCAATGGTGAGGCTTTTCATGTGTTAGGATAAG
>N_1736
TGTTAGGATAAGGGTCAATTCATATTACTCCCACCTTAGAA
>N_1737
ATATTACTCCCACCTTAGAACTTCATAATGTGTTATATGTG
>N_1738
GTTATATGTGCCTGACTTGTCTCACCATTTGATATTTGTTG
>N_1739
TCACCATTTGATATTTGTTGCCCAATTGAATATTGAGTCTA
>N_1740
TTGAATATTGAGTCTAAATGCTCCGTAGCCTTTTATCCTAT
>N_1741
ATGCTCCGTAGCCTTTTATCCTATGTATGTGATTTTTCATG
>N_1742
GATTTTTCATGATCTTCTCACCAGTGAGATAATCGGTCGGG
>N_1743
TCACCAGTGAGATAATCGGTCGGGGGTATCTGAGGGGCAAG
>N_1744
GGTCGGGGGTATCTGAGGGGCAAGTTGTTCCATCTGGATCA
>N_1745
GCAAGTTGTTCCATCTGGATCAAACATACGCAGGGTAGAAA
>N_1746
GTCAGATTTGGTTGTGGCATCGCTGTTTAGGGCATCCCTCT
>N_1747
GGCATCGCTGTTTAGGGCATCCCTCTTTTAGTCTTATGAGA
>N_1748
TTTTAGTCTTATGAGAAAAACCATGCCTACTTTGTTTATTG
>N_1749
GTGTGGATAAGTCTATTTTACATTGTGAAACATGTGTTTTG
>N_1750
TTGTGAAACATGTGTTTTGGCCAAGAGTCATCGTGCAACTT
>N_1751
GAGTCATCGTGCAACTTATTCTCCTAGTATTTCTAATAAAA
>N_1752
TTTCTAATAAAAGTGTTATTCCTTTTGAGTTGATTCATTCT
>N_1753
TCATTCTGATGTTTAGGGACCTTCTAGAGAGCCCACTATAT
>N_1754
GGGACCTTCTAGAGAGCCCACTATATCGGGTATGAGATACT
>N_1755
TAAGATTGTCATGGGTTGCTCTTCTTAAAACCAAAGATGAA
>N_1756
CAAAGATGAAGTTTTTCCAGCTTTTCAAACCTTTCGTACTC
>N_1757
GTTCAAATACAATACCATAACACCATTAAAGTCCTTCGTTT
>N_1758
ATAACACCATTAAAGTCCTTCGTTTTGACAATGGGGGAGAG
>N_1759
ATGGGGGAGAGTATGTTAATCATGTTTTCCAATAGTTTTTC
>N_1760
CATGTTTTCCAATAGTTTTTCAAAACCCATGGGATTGTTCA
>N_1761
TCAAAACCCATGGGATTGTTCACCAAACTACGTGTCTACAA
>N_1762
AACTACGTGTCTACAAACACCAGAACAAAATAGAGTGTCTG
>N_1763
ACCAGAACAAAATAGAGTGTCTGAAAGGAAAAACCGTCTTA
>N_1764
GAAAAACCGTCTTAGTTTGACAGAACCCGACCCAAGTTTCA
>N_1765
ACAGAACCCGACCCAAGTTTCACCCTAAAACCCGGATACGA
>N_1766
TTCACCCTAAAACCCGGATACGAGCCTGTGGGACCCACTTT
>N_1767
ATACGAGCCTGTGGGACCCACTTTAAGTGAAATCCTACCAA
>N_1768
CCACTTTAAGTGAAATCCTACCAAAAAATCGACAGAACCTC
>N_1769
CTACCAAAAAATCGACAGAACCTCCCCTAAAATTGGCTACC
>N_1770
CTCCCCTAAAATTGGCTACCCAAAATTTTACAAAACCTGGA
>N_1771
CTACCCAAAATTTTACAAAACCTGGACATGCTTAAAACTAA
>N_1772
TGCTTAAAACTAAACTCACACTCCTAGATACATTCCAATAT
>N_1773
TATGTTACATTCTGATAGGACAAGTGTCACCTTAACTTCAC
>N_1774
CAAGTGTCACCTTAACTTCACTACGATAATAGATTCTCAAA
>N_1775
CTTCACTACGATAATAGATTCTCAAACATTAACATTCTCCA
>N_1776
TTCTCAAACATTAACATTCTCCAAAGTAAACTGGTTATCAG
>N_1777
CTCCAAAGTAAACTGGTTATCAGAGCAGATATACACAATTA
>N_1778
AGCAGATATACACAATTAAGCCGATATCATACAAGGTAGGT
>N_1779
CAAGGTAGGTTAAGTAATAACCTACAGACAAAACAGAAGAG
>N_1780
CTACAGACAAAACAGAAGAGCAAATTCCTATGCCTCAAGTT
>N_1781
CTATGCCTCAAGTTCCTGGACGCGATCTAGGCAAATCTGAA
>N_1782
GATCTAGGCAAATCTGAAATCTGGGCATTTGAAAAACAAAC
>N_1783
AAATCTGGGCATTTGAAAAACAAACGGCCCAGGGGAAAACA
>N_1784
ACAAACGGCCCAGGGGAAAACATTTAAAATCCGTTAGAGTG
>N_1785
AACTGAAATAATTAATGAAACTGATGCTTGAATGCTTTCCC
>N_1786
AACTGATGCTTGAATGCTTTCCCATTTCCTCATTACTAAAA
>N_1787
GCTTTCCCATTTCCTCATTACTAAAAAAAAAAATCCGACAC
>N_1788
CATTACTAAAAAAAAAAATCCGACACGCAGCGAGATTTTAA
>N_1789
CACGCAGCGAGATTTTAAAACAATCCAAATCCTTCCTTTAA
>N_1790
ATCCTTCCTTTAAAACTATCCTTTCATGAAAATCGTTCGAT
>N_1791
AGAGAGGACTGCTGTCTAATCATCTCATGCCATCTGGAAGG
>N_1792
CATCTGGAAGGGACTGTCGTCCAGATGACGCATCGGATGGG
>N_1793
GAGGCAGTGGTTAGAGGGGACTGCCGACTAACCACAGGTAG
>N_1794
GGGGACTACCAACTAATTACCTCATCTGGAGGGGACTGCCG
>N_1795
ATATGACTCACCGGAGGGGACTGCCGACCGGGTTATAGTCT
>N_1796
ACTGCCGACCGGGTTATAGTCTGGAGGGGACTGCCGACCAG
>N_1797
GTCTGGAGGGGACTGCCGACCAGACTATTACCTAGAGGGGA
>N_1798
AGACTATTACCTAGAGGGGACTGTCGACTAGATAATGTACG
>N_1799
GACTAGATAATGTACGCATGCGCCGAAACTAGCCTCCTTGC
>N_1800
GCATGCGCCGAAACTAGCCTCCTTGCCAACTCCTTTCTTTA
>N_1801
CCAACTCCTTTCTTTAAATTCTTTTCTTTTCACAAAAACCA
>N_1802
TTCTTTTCTTTTCACAAAAACCACATTTACTCAAATAATAA
>N_1803
CATGCATTATTTAAATAAAACAAAAGTCTACTCACAGGTGA
>N_1804
AAGTCTACTCACAGGTGAATCTCGCAGCTAATCCTGCTGCC
>N_1805
GAATCTCGCAGCTAATCCTGCTGCCTGCCCGTGTCCTTCTC
>N_1806
TGCTGCCTGCCCGTGTCCTTCTCGCTTGAGGGCTCAATACG
>N_1807
TCTCGCTTGAGGGCTCAATACGTCCTGTGGTAAAAGGACAG
>N_1808
TACGTCCTGTGGTAAAAGGACAGGATATAATTAACCTCGAC
>N_1809
GGACAGGATATAATTAACCTCGACAAGAAATTAATTTAAGA
>N_1810
TTTGGAATTAATACTCATTACCCAAAAGAAATTTCCTCTAA
>N_1811
CCAAAAGAAATTTCCTCTAACAACCAATTCTTCAATTTAGG
>N_1812
TCAATTTAGGATTCAATTCTCAAATTTCAGAATTCCTTACA
>N_1813
ATGTCAATGCCATCTAAACTCTTTAACAACTCAACCATAAT
>N_1814
CACCAAAATATAAAATAATTCCTTCCCAAAATTCCCAATTT
>N_1815
TAATTCCTTCCCAAAATTCCCAATTTCTCTCTTAATTTTCC
>N_1816
CTTAATTTTCCCTTTTTAATCCACAATCACTTCTCCAACTT
>N_1817
TTAATCCACAATCACTTCTCCAACTTCCAGCAACCACATCC
>N_1818
CCAGCAACCACATCCAACCTCAAACTCCAATGAATCTTACT
>N_1819
CTCCAATGAATCTTACTATCCAAACAACCTTAAATCTAACA
>N_1820
CAAAACTCAAAGATTAAATCCAATTCCTCAACTTATTTAGC
>N_1821
GCTCAAAATCATCTTCACAACACACCCAACAATTACCATAC
>N_1822
CACAACACACCCAACAATTACCATACCTACAACAACAACAG
>N_1823
TACCATACCTACAACAACAACAGCCAAATTCAAGCAGAATT
>N_1824
GCAGAATTGGCCGGAAAGATCAAACAAAAATCAAGAACTCG
>N_1825
GATCAAACAAAAATCAAGAACTCGACAGGTACTGTTCACAC
>N_1826
AGAACTCGACAGGTACTGTTCACACCCTCAAACACCTTCAA
>N_1827
CTGTTCACACCCTCAAACACCTTCAAATCTTCCTCCACCGA
>N_1828
AACACCTTCAAATCTTCCTCCACCGATCAAAATAAGCTGCA
>N_1829
CCTCCACCGATCAAAATAAGCTGCAACAAGGTTAGGAACAC
>N_1830
AGCTGCAACAAGGTTAGGAACACGTTCAGCACTTCACCAAC
>N_1831
GGAACACGTTCAGCACTTCACCAACAACCAAAACCCTCAAA
>N_1832
CTTCACCAACAACCAAAACCCTCAAAGAATCCGGGCGGAAA
>N_1833
AAACCCTCAAAGAATCCGGGCGGAAACCTCCAGAAACTGGA
>N_1834
CGGGCGGAAACCTCCAGAAACTGGAGATCAAAGAAAATCCC
>N_1835
AACTGGAGATCAAAGAAAATCCCGATTTTTCCCATTTCTGA
>N_1836
AATCCCGATTTTTCCCATTTCTGAAATTCTCTTCAAAACTC
>N_1837
TTCTCTTCAAAACTCAAAAACCAAGACTACCCAAAGTGAAA
>N_1838
AAAGTGAAAAACTTGCATAACTAGGTAGAGAAGAAGGAGAG
>N_1839
GTAGAGAAGAAGGAGAGGATCACGCCATGCCAAACGATTCG
>N_1840
CGCCATGCCAAACGATTCGTCCTGGGGTGGCCGGACGGCGA
>N_1841
TTCGTCCTGGGGTGGCCGGACGGCGACGAAATAGCCGGAAA
>N_1842
CCGGACGGCGACGAAATAGCCGGAAAACCAAAAACGGCGAA
>N_1843
AGCCGGAAAACCAAAAACGGCGAAAAGGAGAAGAAAGGAGG
>N_1844
AGAAAGGAGGAGGGGGAGGTCGGGTCTGTCTCGATTTGGCA
>N_1845
AAATTCTTTAAAAAAAACCACTATGAATAGTAACTTCCCTT
>N_1846
ACCACTATGAATAGTAACTTCCCTTTTTGGTCACAACTTTC
>N_1847
ACTTCCCTTTTTGGTCACAACTTTCCGGATAAAACTCCGAT
>N_1848
ACAACTTTCCGGATAAAACTCCGATTTAGCCAAACTACGTG
>N_1849
CCAAACTACGTGTCCACGAACTCGATTTTTCGTATACTACG
>N_1850
TTCGTATACTACGGCATTCACAAAGAAATTCCCTAATTTAC
>N_1851
AAAGAAATTCCCTAATTTACCGAACTCAAGAAAAAGTCACT
>N_1852
TACCGAACTCAAGAAAAAGTCACTCCTCAGTCAATAATGGT
>N_1853
CTAGTAAAAATTTTAAGGTACAGGGCATTACATAGTTGATA
>N_1854
TTCTCTTTAGTGCTCATATGCCTAAGTATCTTTGAGGCAAT
>N_1855
ATCTTTGAGGCAATGTTGTACATGCTTCCTCCCATCTTATC
>N_1856
CATGCTTCCTCCCATCTTATCAATCGTCTACCATCTAGTGT
>N_1857
ATCGTCTACCATCTAGTGTCCTTCAGGTAAAAATTTCATTT
>N_1858
CATTTGAGGTTCTTGCAACTCATATATCCTTACCTTCATTT
>N_1859
TGTGTTGCTTTTGTCCATGTCCCTAAAAACCAGAGGTCTAA
>N_1860
TGTCCCTAAAAACCAGAGGTCTAAATTGGATGCCCGGCCAC
>N_1861
GGTCTAAATTGGATGCCCGGCCACTTAAGTGTGTGTTTGTT
>N_1862
AAGTGTGTGTTTGTTGGCTACGGAGGCTATTAGAAAGGGTA
>N_1863
GGAGGCTATTAGAAAGGGTACAAGTGCTATCATCCTCCTAC
>N_1864
CAAGTGCTATCATCCTCCTACCAGCAAGTACTATGTCACTA
>N_1865
GATGTTACTTTCTTTGAGGACATGAGCTATTTTTCCTCTTC
>N_1866
GAGGACATGAGCTATTTTTCCTCTTCAGATACAGCTCTTCA
>N_1867
TTTCCTCTTCAGATACAGCTCTTCAGGGGGAGAATTCATAT
>N_1868
AGCTCTTCAGGGGGAGAATTCATATTTTGAAGAGCTGTATC
>N_1869
AGTTAAGACCATCAACTTGTCACCTCCAGAAGCAAAAACTC
>N_1870
GTCACCTCCAGAAGCAAAAACTCCAGACATCCAAGCACAAG
>N_1871
AAAAACTCCAGACATCCAAGCACAAGTTTCAATCACTGAAA
>N_1872
AATCACTGAAAATGAAGTTGCAGACACAACTGCCCCTCAGG
>N_1873
AGTTGCAGACACAACTGCCCCTCAGGTTATAGCTCCTACCC
>N_1874
TGCCCCTCAGGTTATAGCTCCTACCCCTGACCCACAGCTTC
>N_1875
CTCCTACCCCTGACCCACAGCTTCCTGATACTGAAGATCAC
>N_1876
TGATACTGAAGATCACTCATCTGAGATATGTCCACCCACTG
>N_1877
GATATGTCCACCCACTGGTACTAATAGTAGTGAATCTAATG
>N_1878
GTAGTGAATCTAATGTTGGGCAATATTTGTTACCAAATAGG
>N_1879
ATATTTGTTACCAAATAGGACTACTCGGGGTCAACCAACCA
>N_1880
TAGGACTACTCGGGGTCAACCAACCAAAAGATTTGAACCTA
>N_1881
AACCAAAAGATTTGAACCTACTCTTACTGCCAAATCAAAAT
>N_1882
AAATCAAAATACCCAGTAGCCAGTTATATGTCCACTAGGAG
>N_1883
TGCAAGATGCATTGGGGGATCTAAAGTGGAGGAAAGCAATG
>N_1884
GGATCTAAAGTGGAGGAAAGCAATGGAGGAAGAGATGGAGG
>N_1885
AGGAAGAGATGGAGGTGTTGCAGAAGAACAATACTTGGCAA
>N_1886
TGCAGAAGAACAATACTTGGCAACTTGTGCCTCCACCACAA
>N_1887
CTTGGCAACTTGTGCCTCCACCACAAGGCAAGAAGGCTGTA
>N_1888
TCCACCACAAGGCAAGAAGGCTGTAAGTTGTCGTTGGGTGT
>N_1889
GTTTACCGTGAAGCATAATGCAGATGAATCAATGATTGATA
>N_1890
AATCAATGATTGATACAAAGCACGCCTTGTAGCCAAGAGGT
>N_1891
CCTTGTAGCCAAGAGGTTTACTCAGACATATGGCATAGACT
>N_1892
ACTCAGACATATGGCATAGACTACGATGAAACATTTGCTCA
>N_1893
GAAACATTTGCTCATGTTGCCAAGATGAACAATATTTGGAT
>N_1894
AGATGAACAATATTTGGATTCTGCTCTCTTTTGCTGCTAGT
>N_1895
CTGCTAGTTTAAACTGGCCACTCCGACAGTTTGATGTCAAG
>N_1896
ATTCCTTCATAGAGAGTTAGCTGAGAAGGTGTAATGAGCCT
>N_1897
GCTGAGAAGGTGTAATGAGCCTTCCACCTGGGTATGTAGTT
>N_1898
TCCACCTGGGTATGTAGTTGCTTCTCCTGATGATTTTGTAT
>N_1899
TGTATGCAAATTGAGAAATTCTATGTATGGTCTCAAACAGT
>N_1900
ATTCTATGTATGGTCTCAAACAGTCAACCCGTGCTTGGTTT
>N_1901
TGCTTGGTTTGGAAGATTTGCACAGTTCATGCAAAAGGTTG
>N_1902
TTCATGCAAAAGGTTGGTTACAAAAAAAAGCAACTCAGACC
>N_1903
ACAAAAAAAAGCAACTCAGACCATACCTTGTTCCTCAAGCA
>N_1904
ATACCTTGTTCCTCAAGCATCAACAAGGGAATGTAACAGCT
>N_1905
GCATCAACAAGGGAATGTAACAGCTCTAATTATTTATGTGG
>N_1906
TCTGAGTTTGAGATGAAGGACTTGGGGTGAACTTAAGTACT
>N_1907
TGGGGTGAACTTAAGTACTTCTTAGGAATTGAGGTAGCCAG
>N_1908
TTCTTAGGAATTGAGGTAGCCAGGGGGAGAGAAGGGATCTA
>N_1909
GCCAGGGGGAGAGAAGGGATCTACTTGTGCCAGAGCAAGTA
>N_1910
CAGGATTATTGGATTGCAAACCTATTGATACTCCTATTGAG
>N_1911
CTATTGATACTCCTATTGAGCAGAACCATTGTTTAGCTGAG
>N_1912
GTTTAGCTGAGTATCCAGATCAGGTACCTACTGATCGAGCT
>N_1913
CAGATCAGGTACCTACTGATCGAGCTCGCTATCAGAGGTTA
>N_1914
GCTATCAGAGGTTAGTTGGGCGTTTGATTTATTTGGCTCAT
>N_1915
GGCGTTTGATTTATTTGGCTCATACTAGACCAAATGTTGCA
>N_1916
TCATACTAGACCAAATGTTGCATATTTAGTGAGTGTGGTGA
>N_1917
GTGTGGTGAGTCAGTTCATGCATAACCTTAGTGAGAGTCAC
>N_1918
AATTTTGAAGTACTTAAAGTCTGCTCCAGGAAGGGGAGTGT
>N_1919
AGGAAGGGGAGTGTTGTTTTCTAAACACAACAACATTCTTG
>N_1920
TTTCTAAACACAACAACATTCTTGAGGTTTGTGGCTTCACA
>N_1921
GGTTTGTGGCTTCACAGATGCAGATTGGGCTGAAAACATTA
>N_1922
GATGCAGATTGGGCTGAAAACATTACAGACAAGAGGTCAAC
>N_1923
AAACATTACAGACAAGAGGTCAACATCAGGTTACTTTACCT
>N_1924
GTCAACATCAGGTTACTTTACCTTTGTAGGAGGTAATTTGG
>N_1925
TGTAGGAGGTAATTTGGTTACATGGAAGAGTAAAAAGCAAA
>N_1926
TAAAAAGCAAAATGTTGTGGCACGATCTAGTACTAAGGCCG
>N_1927
GGCACGATCTAGTACTAAGGCCGAATATAGAGATATGGCTC
>N_1928
TGAGAAATCTGTTACGTAATCTGGGTTTCAAACTCAAAAGT
>N_1929
AGAATTCAGTACAGCATGATCGTACTAAGCATGTAAAGGTT
>N_1930
ACTAAGCATGTAAAGGTTGACCGTCACTTTATAAATGAGAA
>N_1931
ATAAATGAGAAGCTAGATGCCAAAATTATTAGTTTTCCTTT
>N_1932
ATGCCAAAATTATTAGTTTTCCTTTCGTTACAATTGAAGGG
>N_1933
TCGTTACAATTGAAGGGCAACTTACAGATATACCAGGAAAG
>N_1934
TATACCAGGAAAGTGTTTTACGACTCACTAAGCAAGTTAGG
>N_1935
AGGGAAGTGTTAGTGTGAGTCATGACATAATATTAGGAATG
>N_1936
TCTTTGTGTGGTAGAGAATACAAACTACAATTGTATTCTTG
>N_1937
ATACAAACTACAATTGTATTCTTGTAATCCTCTTTATATAC
