# Supplementary material for: EnDeep4mC predicts DNA N4-methylcytosine sites using a dual-adaptive feature encoding framework in deep ensembles
Source: Genome Res. 2026 Mar;36(3):589–99. doi: 10.1101/gr.280977.125 (PMC12951953; doi:10.1101/gr.280977.125)
Supplement: Supplement 1 [file Supplemental_Code.zip › Supplemental_Code/EnDeep4mC-main/data/4mC/4mC_R.chinensis/train_pos.txt]

>P_1
ATGTGCCTGACGGATAATAACCTTAAAAATCTACCAGCTGG
>P_2
CTCTTTCAAGTTTTAAATGCCTGTAGTACAATGCTATGTTG
>P_3
CGAGGAGATCCAGACCTTAACCCAGTCTCCTCATAGTCATC
>P_4
TATCCCAAATCCGAATCCAACCGCAAATAAAAACCCGAGAA
>P_5
GTTGGAGGAGCGCTCGGATGCGGCAGCCTCTCTGGTCTCAT
>P_6
CCAATGGTGGCGTGTTGGCGCAGAACTATGTCGAGCTAACA
>P_7
TGCTTGAAGTCTGCTCCTCCCATGTGCTGTGTCCTAACCCA
>P_8
AGAGTTCCTTTCTTCCCTGACTGAAAACTTGAGAACAATTT
>P_9
ACTGTTTTGGGCCCAGGAAGCGAAGGGAATGAGCAAACTTT
>P_10
TTGCTCATTCCCTTCGCTTCCTGGGCCCAAAACAGTGCTGT
>P_11
TTAAGTAGCGTAGCAAGAAGCCCCAAATCCTTGATTTGGCT
>P_12
ATTTCATTCAACGTTTGATTCAAAGAACAACGCCTAGCCCC
>P_13
TTCAAAGAACAACGCCTAGCCCCCTCGCTCATGAAAGGGCT
>P_14
CCCTCGCTCATGAAAGGGCTCTGCTGCAATGGATGGCAGAG
>P_15
GGTCTATGGTACCCACATCGCTGGAGTGATCCAGTAGCCGG
>P_16
TTCCCGGCTACTGGATCACTCCAGCGATGTGGGTACCATAG
>P_17
TCGCTGGAGTGATCCAGTAGCCGGGAAGGGGCCTAGAAGTG
>P_18
TAGAAGTGCCTACTACTACACTTTGCTCTACACATTTACAG
>P_19
CTACACATTTACAGAGCTAACCCCTGTCCACGGAGCTAAGG
>P_20
TATCCTTATTCCTTATACCCCCGGGCCTTACTTATTCAAAG
>P_21
TCTCGAGGCTCTACTCTCTCCTTTGAATAAGTAAGGCCCGG
>P_22
CAAAGGAGAGAGTAGAGCCTCGAGAAGCAATGTTGAGAGGA
>P_23
CCTTCCTCTCAACATTGCTTCTCGAGGCTCTACTCTCTCCT
>P_24
TTCTTTAACATAGGTGACAACGAGCGGGGCAAAGATAGAAG
>P_25
TCTTCTATCTTTGCCCCGCTCGTTGTCACCTATGTTAAAGA
>P_26
AGGAATAAGAAGCAAGCTTGCCCTCCGTTTTTTTTATAGAG
>P_27
GAAAGTGGACAAAACAGACTCGCATTCCTCATAGAACAAAT
>P_28
TATTTGTTCTATGAGGAATGCGAGTCTGTTTTGTCCACTTT
>P_29
AGCCGTGTATTGTAAGTGATCTGAACCCGCCCGGAGCGAGC
>P_30
TATGGGAGGCTCGCTCCGGGCGGGTTCAGATCACTTACAAT
>P_31
TGATCTGAACCCGCCCGGAGCGAGCCTCCCATAGAGGCAAG
>P_32
ACAGTTGAGTCCTCAACGAACCACAGGAGATAGTTGCCATC
>P_33
GGCAACTATCTCCTGTGGTTCGTTGAGGACTCAACTGTTAG
>P_34
AATAAGTGAAAGGGTCCACCCCGAAACCAAGGGGGTTCTAA
>P_35
ATTTTATTATATACGCTTAGCGAAAAGAATGTTTTTGGATA
>P_36
ATCAAGAATGTCATATATTTCAGGAGCTAGATCAGTTGTAG
>P_37
TTCATCTACAACTGATCTAGCTCCTGAAATATATGACATTC
>P_38
GGCAATTCTTACTTGTTCATCTACAACTGATCTAGCTCCTG
>P_39
TCCATCAATTTTTGTTGAGGCAATTCTTACTTGTTCATCTA
>P_40
AGATGAACAAGTAAGAATTGCCTCAACAAAAATTGATGGAA
>P_41
CAAAAATTGATGGAATTAGACCTAAAAAAGCCATTCAGGTT
>P_42
TAGGTCAAGATCATGTTGCTCATTGGGAATTGAAGAGGGGA
>P_43
CTATGTCTGCTCATGAGAATCCCCTCTTCAATTCCCAATGA
>P_44
TGGGAATTGAAGAGGGGATTCTCATGAGCAGACATAGAACG
>P_45
TAATTTATATTTCTTGTTATCGTGGAATTCGTCATCAAGAT
>P_46
ATCCATCTTGATGACGAATTCCACGATAACAAGAAATATAA
>P_47
TAGTATGAGTTCATTGCCCGCGTAAGGGCAATCCATCTTGA
>P_48
CAAGATGGATTGCCCTTACGCGGGCAATGAACTCATACTAA
>P_49
TAGCTTGCGAAAAGTCCTTGCATTAGTATGAGTTCATTGCC
>P_50
GCAATGAACTCATACTAATGCAAGGACTTTTCGCAAGCTAA
>P_51
GGACTTTTCGCAAGCTAATTCAGAAATGAAAGAAGTCTACC
>P_52
GATCAGACAAGTACCAAGGGCTTTTGGTAGACTTCTTTCAT
>P_53
TGAAAGAAGTCTACCAAAAGCCCTTGGTACTTGTCTGATCA
>P_54
TTATTTTCTTTTTTATTTCACCGGTTACTAATCCAGTATAC
>P_55
GGAGGCCTACTATACGTATACTGGATTAGTAACCGGTGAAA
>P_56
CCGGTTACTAATCCAGTATACGTATAGTAGGCCTCCTTCGC
>P_57
AGTAGGCCTCCTTCGCCACTCCACTAGTGGCTCGGCTTGGT
>P_58
AGTGAGACCAAGCCGAGCCACTAGTGGAGTGGCGAAGGAGG
>P_59
CGGCTTGGTCTCACTTCCTTCGCCTGACTATCGTATCAGCT
>P_60
AGCCGAGCTGATACGATAGTCAGGCGAAGGAAGTGAGACCA
>P_61
GCCTGACTATCGTATCAGCTCGGCTTCATCCTATAAGCTAC
>P_62
CAGTAGCTTATAGGATGAAGCCGAGCTGATACGATAGTCAG
>P_63
ATCCTATAAGCTACTGCTTCCGCCTCTCTAGGCTTCAGTAT
>P_64
GATACTGAAGCCTAGAGAGGCGGAAGCAGTAGCTTATAGGA
>P_65
TATACCAGTCATAAGCGATACTGAAGCCTAGAGAGGCGGAA
>P_66
TTGTAAAAGGCCGACCACTACACAGAGAGATCCATATACCA
>P_67
ACTAGTCACTTCTGGCGAAGCTTGTAAAAGGCCGACCACTA
>P_68
ACAAGCTTCGCCAGAAGTGACTAGTAGCTTCCCGAATGCCT
>P_69
TACTAAAGTAAAGAGGCATTCGGGAAGCTACTAGTCACTTC
>P_70
CCTCTTTACTTTAGTATGGTCTAGTCTTTCCAATGCCTCCT
>P_71
AGTCTTTCCAATGCCTCCTTCCTTTACTTTAGAAGCATTAC
>P_72
CCTAGACATTCCCTATGCTGCAGTTCCCTCCGGTCAGTTCC
>P_73
TGTTTGCTCGTCGTTTAGGTCGGTGAGTGATATTTATGCTC
>P_74
TTCAGATAAGATTCGGACCACCACTTCTCTGAAAGTATGGT
>P_75
GCCATGATCACGCCACATACCCCCACTAACCAAGACGACGC
>P_76
GCACCAACCGCCTCCAGGCGCACCGTCTCCCTCTCGTCCTT
>P_77
CCCCCCCCCCCCCCCCCCCCCCCCCCCCCCCCCCCCCCCCC
>P_78
CTTGCCTCGACTAGACCAACCGCTTCCTTCACCAGCGACCC
>P_79
ACAATACGCACGCGCGAGCGCTGCCCTTCCGCACTCGCATC
>P_80
ATTTCTGAGCGTAATCGCTTCCAGGAAATTAGGAATTTCCG
>P_81
TTTTCTTTTCTGCCGGTTTTCTGCAGGAGATTTAGTCGGCC
>P_82
CAACATACTCGAGCACATCGCTGGAGCAATTTACCGGAGTT
>P_83
TCGAAATTATCAAGGTGAGCCACTAGCGAAATCAAATTGGA
>P_84
CTATCCTCTGATAGCGAGCTCGATCAGTAGGTACCTAATCT
>P_85
TGAGGACCCATTTTGGTGCGCTGTGGCGGCGCAATAGGCAC
>P_86
CCTAACCACTTTTGCTTTTCCCTGACCGACCTCCACTAGCA
>P_87
CAGAAAAGAGATAGACTCAACAATGGCGTGCATGCGCTGGG
>P_88
CATTCTTTTCGTGACATAAGCAGTAGTCACAAACGAATGTA
>P_89
TTCTCCATTAGTAATGTTAACCGGAGAAACTACTTCTACTG
>P_90
GAAAATGTCTCTGCATTGCACTCGATTTCTTTTATATTCTT
>P_91
TCATTCTTCACCTATCATAACCTTTCGTCAATTATAGTCAA
>P_92
ACCTTTTTCAGGATGACAAACTCGAACAAACTTGATTTTGT
>P_93
CGACGGTTTTTAGCCGTCGTCTGATTCAATTTTTGTAGTAG
>P_94
CTTGACAGGCGATCTATTTACCTCTAGATTTGTGGATTGTC
>P_95
GCGAAATGGGCGTTCACTCACCCGCAGCAAAGCGCGGGCTG
>P_96
GTGCGATCAGGAACGCAGGTCGCCGACAGGTGTAGCGTTTC
>P_97
GCTCTGTGCTCCTGTCCTAACCGGATTAATTATCAGCTTCG
>P_98
AGCATTAACATTGGCGCCGTCTGTGGGAAGCAAACACAAAG
>P_99
TATTCTCAATTATAACATAACCAAATTCAATATATGTTATT
>P_100
ACAAGGATTTCCAACCGGGTCTGAAATCTTCAAACTGCACC
>P_101
ATCACTGATACGATGTTGATCGAGAAGACTCTTTCTACCTT
>P_102
TAAGGGTGTTGGTGGCAGGTCTGTGGCAGTAGTGTCCAGTC
>P_103
CTCCAGGGATTGTTGTCACCCTTTTGCTTCTTCTTTCTCTA
>P_104
TTAATTGAATGAGCTAAAAACAGGAATTTTTCACCATCCCA
>P_105
GATGAAGAGATTTCGGAAGACTCGAACGAGTTTATGCAGTT
>P_106
CGTCAACCACCACTCGTGGTCGCCAACATCGAGCCCATACG
>P_107
TTCACGGCGTCTGTCTCTGTCTCGTTCACTGTCTCGCTCTC
>P_108
AGCCAAATAGAGACCTAGGACTCGTCGCTGACCCAAATCTA
>P_109
GAATAGTGATCGAAGGTGGCCTTAGGTACCATTTAACATGA
>P_110
ACAACTCAATTTATCATCTTCGAAAATTCAACAAACGATCG
>P_111
CCACTTCACTTCGTTCAGTGCCTTTGCTTCGCAACCTCCTG
>P_112
CAACCTCCTGCTTGACCACTCAAAATTACAATCCTTACAAT
>P_113
ATGGATAAAACAGGAAATGTCAAGACTTTCTTGACCGCAAT
>P_114
TGCGGTCAAGAAAGTCTTGACATTTCCTGTTTTATCCATCA
>P_115
TTATCCATCATTCCTTGTTTCATAAACAACTGTTCCTTCTC
>P_116
ATTCTTGAAATCTCCAGCTTCAGTTCTTGTGTCTTTAATGA
>P_117
TGTACCAAGTGCAGCCATGTCCCCTCGAGATAATTATGTGC
>P_118
ATTATCTCGAGGGGACATGGCTGCACTTGGTACACCACTGC
>P_119
GAGAATAAGCAGTGGTGTACCAAGTGCAGCCATGTCCCCTC
>P_120
ACACCACTGCTTATTCTCTGCGAGAGGAATCCATGTGAGCT
>P_121
AAGCTCACATGGATTCCTCTCGCAGAGAATAAGCAGTGGTG
>P_122
GCAGCTCCGATTGAAGAATGCAGGAAGCTCACATGGATTCC
>P_123
ACAGTGCAAGTTCTGTATTTCGAGCAGCTCCGATTGAAGAA
>P_124
TGCTCGAAATACAGAACTTGCACTGTCATCTGTACTGGGAG
>P_125
CTGTCATCTGTACTGGGAGTCGCTCATTTTGTGCAGCGTGG
>P_126
ACCACGCTGCACAAAATGAGCGACTCCCAGTACAGATGACA
>P_127
TCTCAATAAGCATGCAACCACGCTGCACAAAATGAGCGACT
>P_128
CATTTTGTGCAGCGTGGTTGCATGCTTATTGAGAGAGCTTT
>P_129
TTCATAGACTGCAAAAAGCTCTCTCAATAAGCATGCAACCA
>P_130
TTGAGAGAGCTTTTTGCAGTCTATGAACCCGCTAAGCTTCT
>P_131
CAAGAATGCAAGAAGCTTAGCGGGTTCATAGACTGCAAAAA
>P_132
AAGCTTCTTGCATTCTTGTTCAGTTAGCAATGAATGAACCT
>P_133
TCAGTTAGCAATGAATGAACCTTCAAATATATACCGCCCAC
>P_134
GAACCTTCAAATATATACCGCCCACCCTGTAAAGCCCATCA
>P_135
CACCCTGTAAAGCCCATCATCGATGACACGAGCATAATAAG
>P_136
ATGACACGAGCATAATAAGGCAGGATTTCAATCATAGCAAT
>P_137
TAGCAATGAACTTTTGTAAGCTCGGGTAAGGCTCAGGAGCA
>P_138
AAATGCTCCTGAGCCTTACCCGAGCTTACAAAAGTTCATTG
>P_139
TAAGGCTCAGGAGCATTTTCCGCTAAATATTTGTCAATAAG
>P_140
GCTTATTGACAAATATTTAGCGGAAAATGCTCCTGAGCCTT
>P_141
CTAAATATTTGTCAATAAGCCGTCCAACTTTCAACAATGAA
>P_142
TTCAACAATGAACCATGACTCGGAGAACCAGTGCCTTCAGA
>P_143
ATCTGAAGGCACTGGTTCTCCGAGTCATGGTTCATTGTTGA
>P_144
GAAAATGAAGATTGTGGAATCTGAAGGCACTGGTTCTCCGA
>P_145
TACCGGTCAATTTTCTACAGCGAGAAGAAAATGAAGATTGT
>P_146
CAATCTTCATTTTCTTCTCGCTGTAGAAAATTGACCGGTAT
>P_147
TCTCGCTGTAGAAAATTGACCGGTATTCGATGAACAGTATC
>P_148
ATCAACATCATATAATGAACCGCCTGCTTGGATTGATGGTA
>P_149
TGATGGTATAAGGAGATCATCAAGTGAAACCATTTCCAGCC
>P_150
AAAGGAGGATTCCTTTTCGGCTGGAAATGGTTTCACTTGAT
>P_151
TCAAGTGAAACCATTTCCAGCCGAAAAGGAATCCTCCTTTC
>P_152
AGGAATCCTCCTTTCAATCTCAAGCCTAAAAGCGACTGTAG
>P_153
CGTGGTGGATGCTACAGTCGCTTTTAGGCTTGAGATTGAAA
>P_154
AGCGACTGTAGCATCCACCACGATTGCCATCCTGAGCATCC
>P_155
ATCCTGAGCATCCCAAACCTCTGTGGCACCGAACAACTTTT
>P_156
TGGCACCGAACAACTTTTCTCCGTTGGCATTAAGCTTATAA
>P_157
CCTTATAAGCTTAATGCCAACGGAGAAAAGTTGTTCGGTGC
>P_158
TTATAAGGGTTTCCACTTCGCTGTGCTCAAATTCGATTTAT
>P_159
TGGCATAAATCGAATTTGAGCACAGCGAAGTGGAAACCCTT
>P_160
CAGGTGGAAAATGTGCATGGCATAAATCGAATTTGAGCACA
>P_161
GTGCTCAAATTCGATTTATGCCATGCACATTTTCCACCTGA
>P_162
GGCAAGACTCGGTGTTCGACCGGATAGCATTGTTGCATCTT
>P_163
CAATGCTATCCGGTCGAACACCGAGTCTTGCCGTGGCACAA
>P_164
AAGGGTTATTTGTGCCACGGCAAGACTCGGTGTTCGACCGG
>P_165
AACACCGAGTCTTGCCGTGGCACAAATAACCCTTTGATAAT
>P_166
GTATCCGCAGCGTCAGCGAGCCAAAAAAGGAAGGGTGAAAT
>P_167
TTTCACCCTTCCTTTTTTGGCTCGCTGACGCTGCGGATACC
>P_168
TGAAAGAAAGAAAAAGGTATCCGCAGCGTCAGCGAGCCAAA
>P_169
AAGCAAAGTAAGACATGACACCGATGGTTCTGAAAGAAAGA
>P_170
CGGTGTCATGTCTTACTTTGCTTGGAGTTTTAGTTACTTCG
>P_171
AAGCGAAGTAACTAAAACTCCAAGCAAAGTAAGACATGACA
>P_172
GCTTGGAGTTTTAGTTACTTCGCTTCGGTGCTAAAAGCCAA
>P_173
TTTGGCTTTTAGCACCGAAGCGAAGTAACTAAAACTCCAAG
>P_174
AGATGCGGACGATGATTTGGCTTTTAGCACCGAAGCGAAGT
>P_175
GCTAAAAGCCAAATCATCGTCCGCATCTAATCAATCCGCTA
>P_176
GATAGCGGATTGATTAGATGCGGACGATGATTTGGCTTTTA
>P_177
TCGTCCGCATCTAATCAATCCGCTATCCCCTTTCTCTTTCT
>P_178
CCGCTATCCCCTTTCTCTTTCTGCAAGAAATCGTCCTGTCC
>P_179
CGTTATTTTCAGGACACATGCGGACAGGACGATTTCTTGCA
>P_180
GCAAGAAATCGTCCTGTCCGCATGTGTCCTGAAAATAACGT
>P_181
AAGCTGTCGGGAAGAGAATACCACGAATACGTTATTTTCAG
>P_182
GTATTCGTGGTATTCTCTTCCCGACAGCTTATTCTATTACG
>P_183
TACGAATTCCTACTCACTCGCTCGCCTTCGGGTGAGTGAAG
>P_184
CTTCGGGTGAGTGAAGAGTTCGTCGCTTCCCGAAGAGAGGG
>P_185
AATACCCTCTCTTCGGGAAGCGACGAACTCTTCACTCACCC
>P_186
GACTTCTCCTTCGATGATTACTGCTTTAACGAATACCCTCT
>P_187
GTAATCATCGAAGGAGAAGTCTTTGGGTCCAAGAAAGCAAG
>P_188
TCGCATCGACTCTATGCCTTCCCGTCTTGCTTTCTTGGACC
>P_189
TTTGATTAGCCGGGATTTCGCATCGACTCTATGCCTTCCCG
>P_190
GGGAAGGCATAGAGTCGATGCGAAATCCCGGCTAATCAAAA
>P_191
TCAAAAGTACAGGCAGAAGGCCAAGAGCCTAGTCGTGCAAA
>P_192
AGGCCAAGAGCCTAGTCGTGCAAAGATTCAAGCAGCGTATT
>P_193
CGCACCTGAATGAGAATACGCTGCTTGAATCTTTGCACGAC
>P_194
TCGTGCAAAGATTCAAGCAGCGTATTCTCATTCAGGTGCGA
>P_195
AGAAGAAGCTGTTTTCGCACCTGAATGAGAATACGCTGCTT
>P_196
AGCGTATTCTCATTCAGGTGCGAAAACAGCTTCTTCTTGAC
>P_197
TGTTCACGAATCTCCTGCGTCAAGAAGAAGCTGTTTTCGCA
>P_198
AAAACAGCTTCTTCTTGACGCAGGAGATTCGTGAACAAGCC
>P_199
GGCTCTTAGATGGGCTTGTTCACGAATCTCCTGCGTCAAGA
>P_200
TGAACAAGCCCATCTAAGAGCCTAGCAGTAGCTGCCTTTAT
>P_201
TTCCTTGTTGGAAGCTCTCTCTGTCACAATAAAGGCAGCTA
>P_202
CTTTATTGTGACAGAGAGAGCTTCCAACAAGGAAGGCTCAA
>P_203
GGAAGGCTCAATAATCCCACCTCGTGCCGGAACGTCATCAG
>P_204
TGGGACTGATGACGTTCCGGCACGAGGTGGGATTATTGAGC
>P_205
CGTGCCGGAACGTCATCAGTCCCAGAGCCTATTTGATGTGT
>P_206
GAGGACACATCAAATAGGCTCTGGGACTGATGACGTTCCGG
>P_207
CCAGAGCCTATTTGATGTGTCCTCTTTTGATTCAACCTCGT
>P_208
TGTGTCCTCTTTTGATTCAACCTCGTACAACAACTATGGCA
>P_209
ATAAGCAGCGCTCTTGGATGCCATAGTTGTTGTACGAGGTT
>P_210
ACAACTATGGCATCCAAGAGCGCTGCTTATTCCCCTTCATG
>P_211
GTCTGAAATCTTTGAGTTTGCATCCGCTGTTGATCGATTAG
>P_212
TGTTACTAATTCTCCCTCTACAGGAACTAATCGATCAACAG
>P_213
AGAGGGAGAATTAGTAACATCCACTGAAGAGCAGCCGGCAT
>P_214
TAGTCCTAGATCAGATTATGCCGGCTGCTCTTCAGTGGATG
>P_215
AGGACTAGGACCTGGCCCTGCATGTGCATTTAGTAGAATAT
>P_216
AGGAAATATTCTACTAAATGCACATGCAGGGCCAGGTCCTA
>P_217
TGCATTTAGTAGAATATTTCCTAGCGCTTTTTTCGGATCTC
>P_218
TTCTAGAGATCCGAAAAAAGCGCTAGGAAATATTCTACTAA
>P_219
TCATATAGGTTGAACCGAGTCGGAGACTTAGCCTGATATTG
>P_220
TTGGCAATATCAGGCTAAGTCTCCGACTCGGTTCAACCTAT
>P_221
TAGCCTGATATTGCCAACCACTTCAGCCCGGAAGAGATGCT
>P_222
ACATGAGCATCTCTTCCGGGCTGAAGTGGTTGGCAATATCA
>P_223
ATGCTCATGTAACTCATTCACAGGGACAAGGAAAGCTGTTC
>P_224
CAGGGACAAGGAAAGCTGTTCTAAGGCCACTCGGCGCTTCC
>P_225
CCCCGGAAGCGCCGAGTGGCCTTAGAACAGCTTTCCTTGTC
>P_226
CAAACCATAAAAAGCATTCCCCGGAAGCGCCGAGTGGCCTT
>P_227
GAAAACACATATTTCTTCGCCCCAAACCATAAAAAGCATTC
>P_228
ATGCTTTTTATGGTTTGGGGCGAAGAAATATGTGTTTTCGT
>P_229
GAACCAGATGAACTCTCCTACGAAAACACATATTTCTTCGC
>P_230
GTAGGAGAGTTCATCTGGTTCAGGATTTGGCCATAACATCT
>P_231
TCAGATGTTATGGCCAAATCCTGAACCAGATGAACTCTCCT
>P_232
ACATCTGAGAATGTGTATACCGTCGGGAGTACATGACCGTG
>P_233
TACCGTCGGGAGTACATGACCGTGGAACCGCCCTATTCTTT
>P_234
ATAAAAGAAAAAGAATAGGGCGGTTCCACGGTCATGTACTC
>P_235
TTCTGATGGGACCGAGGAATCGGAGTTCTCTCCTTTAGGGA
>P_236
CCTCCCTAAAGGAGAGAACTCCGATTCCTCGGTCCCATCAG
>P_237
GATTGAGAAAGTACACCTCCCGGAGCTATTTGATCAAGTGC
>P_238
GAAGCATTTATGATCGAAAGCAAAAGCAGCTCGGCACTTGA
>P_239
TGCCGAGCTGCTTTTGCTTTCGATCATAAATGCTTCTGTCG
>P_240
TCCTTTCGTAGATGCCACGACAGAAGCATTTATGATCGAAA
>P_241
TCGATCATAAATGCTTCTGTCGTGGCATCTACGAAAGGACA
>P_242
GACAAAGGAACAAGCATTTTCGGGGAACTAGCCGGAGATTT
>P_243
ACGAAATCTCCGGCTAGTTCCCCGAAAATGCTTGTTCCTTT
>P_244
ATCTTTCCTTTCTTTTGGTACGAAATCTCCGGCTAGTTCCC
>P_245
AACTAGCCGGAGATTTCGTACCAAAAGAAAGGAAAGATCAT
>P_246
TGAATGAATTATTTAAATTGCGTATTTTAAAAAAGAAAAGT
>P_247
AAGTGGCTTCTCGCTTTGCTCAGAAACTTTTCTTTTTTAAA
>P_248
AAGCGAGAAGCCACTTCTTGCCTAAGAATTGCTCCACCCGC
>P_249
CCTAAGAATTGCTCCACCCGCTAGAAAATTGCATCGCATAT
>P_250
GAAAATTGCATCGCATATTTCGTGGATTGAAATGTCGTATA
>P_251
CAAAGAGCGCAGACTTGCCGCACGGCTTCTATTTTAGTTAT
>P_252
ATAGAAGCCGTGCGGCAAGTCTGCGCTCTTTGGACTTTTCA
>P_253
AAGTACCACAGAAACATTAGCCCAGTTTGAAAAGTCCAAAG
>P_254
TTCAAACTGGGCTAATGTTTCTGTGGTACTTCTTTCCCATG
>P_255
TACTTCTTTCCCATGCTTTCCGTTGGGCAACACCCAACTAC
>P_256
CAACACCCAACTACACCTCTCTATAGTTCTTCACTACTCGT
>P_257
CGTTGTGAAACCAGTCGGTTCCGTAGTTTTAGAATTCTACT
>P_258
TTCTAAAACTACGGAACCGACTGGTTTCACAACGGGGGAAC
>P_259
GTTGCTCCGGGTGTTGTTCCCCCGTTGTGAAACCAGTCGGT
>P_260
ACCCATAAACGAGTTGGAAGCTCTGGCAAAGTTTGAAGCTT
>P_261
TGTTTTATCAAAGGAGAAGACAGTTGGACCACAGCTTTGGA
>P_262
TGGCCAACAGTGGCTTACCTCTCGAGCTGTAGGGGCCCCGC
>P_263
GGAATTAACTTTGGCTGGGTCAGGAAGTGGCTGACGGCAGA
>P_264
AAGTTGAAAGCACGCGGATTCGCCCCTTTGTAGACTTCTTG
>P_265
AGATTTGGACCCACCACGCTCTGTCATAAAAATTAAAAATG
>P_266
GCAATCCTGACAACCTTTCGCGAATGTGATACAGTCTTTCA
>P_267
CTTGTTGCCACAAGCTTAGCCTCTAGCTATTTGATTTAATC
>P_268
TTCAACCAGTGTACTTATGACACGTGGCACACCAGTCTTCC
>P_269
CTACTAGACACGTGGTACGTCTGCCCTACGTAAGAATCTCT
>P_270
TATTGGGAAAGTTAGCTCATCCACGTGCTCATGTCATTCGT
>P_271
TTGGCCGGCAAAGCTGCCACCGCCAAGGGTGGCCGCGTCAT
>P_272
TCCCTTAGAGATCTATCTGACCTGAAGATCTTCTATATCAG
>P_273
TCTACTTTGCCAAAAAGAATCAGTGACACCAAGTCCCCCAT
>P_274
GTAAGGATCTTCAGAGAGGACTCGAGCATGCTCAGTTATGT
>P_275
CTTAATCTGAATTCTTTTAACCCCAATAAAATAGTTTGTGG
>P_276
TGTCCTCCTCCTTTTCTTAACATAGGGCAGATCCGTAGCCA
>P_277
ACATGTCTCCTCCGCCTGGTCTTTGGCGACAGGGGGAGGAG
>P_278
GATTTGGAGGCTCTCGTCGTCGCCGTCGCTATCGCCGGTGA
>P_279
CCCTGTGAATCTATTCAAACCACTAGGAGAGGATGATCAGC
>P_280
TGGGAAGAACTTTGTCCTGCCTTTGCGTCCCTACCTCTGTA
>P_281
GAAAAGGAAACCAAAAAATGCTTTGGGAAGAACTTTGTCCT
>P_282
CGATGTCCGTCTAAAATTTGCTCGAGCTGTGGTTCAAGCAA
>P_283
TAAAGCCATACCAATTTTACCTCGACCAGCTATAGAGGCTG
>P_284
TCAACTATCAGGAGCAAACGCAGTGGTGATGGAGAAGAAGG
>P_285
AATGGGTAATCGAGATTATGCGCTAGAAATGGCCAAGCTGC
>P_286
GATCAATTCTAGTTCATTGACACGATTGCTAACATAATAAA
>P_287
GATGAGATGGTTTGAGTGAGCCCTACTCCCTCACCTTCTCT
>P_288
TGGAAAGAGAAACAATGGAACCGAAATTTTACCATGGTAAT
>P_289
CCCTGGGGATTACGAAATAACGAAAAAGTAAAAGTCTTTGG
>P_290
TGAAGCTATAAGGTATCATACCCTGGGGATTACGAAATAAC
>P_291
AAAAATAGAAAATGAGAGACCCAAAGTAATGAGAAAATGAC
>P_292
GCATTACTATAGTGGGATTTCAAAGAAATGGGCTTCATTTT
>P_293
ATTTTTTAAGCATCTCATTACCCGCAGGAGTCCCACTGCCG
>P_294
TGCTAACGGCAGTGGGACTCCTGCGGGTAATGAGATGCTTA
>P_295
CATTACCCGCAGGAGTCCCACTGCCGTTAGCACCTTTTTTA
>P_296
TAGCACCTTTTTTAGTACTCCTTGAGCTAATTCCTCATTGT
>P_297
AAAACAATGAGGAATTAGCTCAAGGAGTACTAAAAAAGGTG
>P_298
CTAATTCCTCATTGTTTTCGCGCATTAAGCTCAGGAATACG
>P_299
ATGACCGGCCATCATATTAGCAAATAAACGTATTCCTGAGC
>P_300
GCATAGTCCAAGCGAACCCACTTAAAATCTTTACTGAACTA
>P_301
GTAAAGATTTTAAGTGGGTTCGCTTGGACTATGCTATGTAT
>P_302
TAAATAAAGGACCAAGATCTCCTATAAAAAATAAAAGATCA
>P_303
TAATTCCGGACCGGTTAATGCAAGAACTATAAATAAAGGAC
>P_304
TAGTTCTTGCATTAACCGGTCCGGAATTAGGTGTAGCTATA
>P_305
TGAGATCGTAGAAACATGAGCTTGTGATATAGCTACACCTA
>P_306
AGGTGTAGCTATATCACAAGCTCATGTTTCTACGATCTCAA
>P_307
CAATTATAAATAAATAACCACTTTGATGGAGATTTGTAGCA
>P_308
TAGACCTACTTTCGTACTCCCTTTTGTTCAATTATAAATAA
>P_309
TAATTGAACAAAAGGGAGTACGAAAGTAGGTCTAGAGCCTT
>P_310
GAAACAGCCCATGTAAGGCTCTAGACCTACTTTCGTACTCC
>P_311
GAGCCTTACATGGGCTGTTTCTTTTTTTTTTTTAGAATACC
>P_312
GAGTTTGGAGAGACGGTATTCTAAAAAAAAAAAAGAAACAG
>P_313
TCTTTTTTTTTTTTAGAATACCGTCTCTCCAAACTCGCATA
>P_314
GTGCGAAGAGGGCTTCTATGCGAGTTTGGAGAGACGGTATT
>P_315
CAAACTCGCATAGAAGCCCTCTTCGCACCCTGATCCAGACC
>P_316
GCTGGGTCTGGATCAGGGTGCGAAGAGGGCTTCTATGCGAG
>P_317
TCTTCGCACCCTGATCCAGACCCAGCTACTAGAGCATGCTC
>P_318
GGTGTAGGTGTCCGAGCATGCTCTAGTAGCTGGGTCTGGAT
>P_319
GACCCAGCTACTAGAGCATGCTCGGACACCTACACCGGGCC
>P_320
GACACCTACACCGGGCCATTCCATTGCGTTGCGAGCTCGGT
>P_321
CTCCCTAACCGAGCTCGCAACGCAATGGAATGGCCCGGTGT
>P_322
GCGAGCTCGGTTAGGGAGTTCCTCACTTCGTGGCATCGCTG
>P_323
AGTTTCAGACAGCGATGCCACGAAGTGAGGAACTCCCTAAC
>P_324
CTCGCTAAAAGGAGAAGTTTCAGACAGCGATGCCACGAAGT
>P_325
TCTGAAACTTCTCCTTTTAGCGAGTGGGCGGAGACCGCTTT
>P_326
AAAAGCGGTCTCCGCCCACTCGCTAAAAGGAGAAGTTTCAG
>P_327
TAGCGAGTGGGCGGAGACCGCTTTTGTTGTGGCATATAGAG
>P_328
GTCTATTCTTTCTCTATATGCCACAACAAAAGCGGTCTCCG
>P_329
GCATATAGAGAAAGAATAGACGGAATTCAATTCATCCTTCT
>P_330
ATTCAATTCATCCTTCTAACCGCCACGCCAGAGAAAGAGCT
>P_331
CCATTTACTAAGCTCTTTCTCTGGCGTGGCGGTTAGAAGGA
>P_332
AAGGAACCTTTCGAGATCTCCCCATTTACTAAGCTCTTTCT
>P_333
CTTAGTAAATGGGGAGATCTCGAAAGGTTCCTTCGTACTGG
>P_334
ACTTAAGGTAACACCCAGTACGAAGGAACCTTTCGAGATCT
>P_335
TTAGGCTGGCTAGAAGTCCACTTAAGGTAACACCCAGTACG
>P_336
TGGGTGTTACCTTAAGTGGACTTCTAGCCAGCCTAAAGAGA
>P_337
AGCCAGCCTAAAGAGAATGGCCAGAGTGAAGTGAAGAAGAG
>P_338
GGGCTCTTCTTCACTTCACTCTGGCCATTCTCTTTAGGCTG
>P_339
AACCCGCCCCTTCCTCCGGGCTCTTCTTCACTTCACTCTGG
>P_340
CAGAGTGAAGTGAAGAAGAGCCCGGAGGAAGGGGCGGGTTT
>P_341
CTATTCTAATACAACTAAACCCGCCCCTTCCTCCGGGCTCT
>P_342
GTTTAGTTGTATTAGAATAGCCGTAGGAACAAACCTTACTG
>P_343
ACCAGTAAGGTTTGTTCCTACGGCTATTCTAATACAACTAA
>P_344
AAAAGGATGAACATTCACCACCAGTAAGGTTTGTTCCTACG
>P_345
GAACCGAAGGTAGAATCAATCCCATGAATTTTATAAGAAAA
>P_346
CGAGGCGGAACCAGATGAACCGAAGGTAGAATCAATCCCAT
>P_347
TGATTCTACCTTCGGTTCATCTGGTTCCGCCTCGATGTGAG
>P_348
ATGCTATTCTCACATCGAGGCGGAACCAGATGAACCGAAGG
>P_349
CCGCCTCGATGTGAGAATAGCATAGGAACTGGAAGTACGCT
>P_350
GGCGAAGCGTACTTCCAGTTCCTATGCTATTCTCACATCGA
>P_351
TAGCATAGGAACTGGAAGTACGCTTCGCCACCTCGACCTCG
>P_352
CTGTTTCGAGGTCGAGGTGGCGAAGCGTACTTCCAGTTCCT
>P_353
AGTACGCTTCGCCACCTCGACCTCGAAACAGGCGTTGATCG
>P_354
TTTTCGCCCCAGCCGATCAACGCCTGTTTCGAGGTCGAGGT
>P_355
ACCTCGAAACAGGCGTTGATCGGCTGGGGCGAAAAGGCTTG
>P_356
AGGGAGCGGGCAAGCCTTTTCGCCCCAGCCGATCAACGCCT
>P_357
GGCTGGGGCGAAAAGGCTTGCCCGCTCCCTTTGGGCTCCAC
>P_358
TGAAATTAAAGGTGGTGGAGCCCAAAGGGAGCGGGCAAGCC
>P_359
GCTTGCCCGCTCCCTTTGGGCTCCACCACCTTTAATTTCAG
>P_360
AGGCCAAATAGCCCCAGGTTCTGAAATTAAAGGTGGTGGAG
>P_361
AACTGATCTATCGATCCGATCAGAGGCACTGAACATAGTGA
>P_362
CTATGTTCAGTGCCTCTGATCGGATCGATAGATCAGTTACC
>P_363
CGGATCGATAGATCAGTTACCGCAGGCAGTCTCATTGGTAG
>P_364
ACTACCAATGAGACTGCCTGCGGTAACTGATCTATCGATCC
>P_365
TGACGCAGCTACCTTTTCTCCAAGAAATACTACCAATGAGA
>P_366
ATTTCTTGGAGAAAAGGTAGCTGCGTCATCTCCAGGTCAAA
>P_367
CCTTTGACCTGGAGATGACGCAGCTACCTTTTCTCCAAGAA
>P_368
AAAGAGTCTTTGGAGACAACCTCAAACCTTTGACCTGGAGA
>P_369
CCAGCAAGAACCTAACTAACCAAAAAGAGTCTTTGGAGACA
>P_370
CATATATTATTATTAGAATCCAGCAAGAACCTAACTAACCA
>P_371
GTGGCAAACTTTCTTTATGCCCGCGGATTGAAGCCTGTTGA
>P_372
CATTCGATTTAGAAACTCAACAGGCTTCAATCCGCGGGCAT
>P_373
AGTTTCTAAATCGAATGTAACCACCCGATTTCATTGATTCG
>P_374
TTCCCTCGAATCAATGAAATCGGGTGGTTACATTCGATTTA
>P_375
AGGTCGAGCAAGTATCTTCCCTCGAATCAATGAAATCGGGT
>P_376
CACCCTTGGTGCCTTAAGGTCGAGCAAGTATCTTCCCTCGA
>P_377
ATACTTGCTCGACCTTAAGGCACCAAGGGTGAAAATAAGTT
>P_378
GACTTCGAAACTTATTTTCACCCTTGGTGCCTTAAGGTCGA
>P_379
CCAAGGGTGAAAATAAGTTTCGAAGTCCAACGGGTTCTGAA
>P_380
TTTCAGAACCCGTTGGACTTCGAAACTTATTTTCACCCTTG
>P_381
TCTGAAAGAATAAAATGAAGCTTCTGTTTCAAAGCCCACTT
>P_382
ATTTGATTACAAGAAGTGGGCTTTGAAACAGAAGCTTCATT
>P_383
TTCTGTTTCAAAGCCCACTTCTTGTAATCAAATTCATCAAA
>P_384
AAAAATAACACTTTGTCGGTCATGAAAAAACACTTCTTGGC
>P_385
GATAATTTTTATGCAGCAGCCAAGAAGTGTTTTTTCATGAC
>P_386
CATGAAAAAACACTTCTTGGCTGCTGCATAAAAATTATCTT
>P_387
AGTTCGAGTCCAGAATTGCACTTAGAGCACTTGAGGCACTG
>P_388
CAAGTGCTCTAAGTGCAATTCTGGACTCGAACTAAAAATTA
>P_389
TAGGATGTCATCAAAGTACACCACCAGAAAAATTCCAATAA
>P_390
GAAAAATTCCAATAAATGGTCGAAGCATCTCGTTCATCACT
>P_391
GTTCATCACTCTCATAAAAGCGCGCGGGCCAAAAGGCATGA
>P_392
CGGTCATGCCTTTTGGCCCGCGCGCTTTTATGAGAGTGATG
>P_393
GCGCGGGCCAAAAGGCATGACCGGCCACTCATATAGGCGGG
>P_394
TGACCGGCCACTCATATAGGCGGGTTTTGAAGGCCGTCTTC
>P_395
GAGGGAGTGGGGAAGACGGCCTTCAAAACCCGCCTATATGA
>P_396
CGGGTTTTGAAGGCCGTCTTCCCCACTCCCTCTTCACTGCC
>P_397
AGCCTTCTCTAATTCGAATCCGGCGGTACCCGCTCTGCAAA
>P_398
GATTTGCAGAGCGGGTACCGCCGGATTCGAATTAGAGAAGG
>P_399
GCGGTACCCGCTCTGCAAATCCAGCTTGCTAAAAACTGTAG
>P_400
GTGCTACAGTTTTTAGCAAGCTGGATTTGCAGAGCGGGTAC
>P_401
CAAATCCAGCTTGCTAAAAACTGTAGCACCACTTAATTGAT
>P_402
GCTGGATCAATTAAGTGGTGCTACAGTTTTTAGCAAGCTGG
>P_403
TCCCTCGTTTAGATGACCTGCTGGATCAATTAAGTGGTGCT
>P_404
GCACCACTTAATTGATCCAGCAGGTCATCTAAACGAGGGAT
>P_405
ATCATGGTTTTCCGATCCCTCGTTTAGATGACCTGCTGGAT
>P_406
AGGTCATCTAAACGAGGGATCGGAAAACCATGATCTTGTTG
>P_407
ATGTGTGTTGACAGCCGCGCCATCAACAAGATCATGGTTTT
>P_408
CCATGATCTTGTTGATGGCGCGGCTGTCAACACACATACGC
>P_409
AACACACATACGCCACGATCCTTCAGTAAGCAAGGCAGGTA
>P_410
CGATCCTTCAGTAAGCAAGGCAGGTACAGCATAAGGACTCA
>P_411
AGAGAGCCTGAGTCCTTATGCTGTACCTGCCTTGCTTACTG
>P_412
CTAATGTGACCTCTTTGCCACTTCACTTCTTCGCCTTCGGC
>P_413
CTTCACTTCTTCGCCTTCGGCCCCTCACTTTGTTTACTTCG
>P_414
AAGTGAGGTTACGAAGTAAACAAAGTGAGGGGCCGAAGGCG
>P_415
TTTGCTTCGCAACCTCACTTCTTTGACTTTTTAACCGTTTT
>P_416
GTTGCAAGAGATGAACAAAACGGTTAAAAAGTCAAAGAAGT
>P_417
TTTAACCGTTTTGTTCATCTCTTGCAACAAGAAGTGGCACG
>P_418
GGCCGTGCCACTTCTTGTTGCAAGAGATGAACAAAACGGTT
>P_419
ACATCTATAGATGGATGGGGCCGTGCCACTTCTTGTTGCAA
>P_420
TGCAACAAGAAGTGGCACGGCCCCATCCATCTATAGATGTA
>P_421
TTCGAATATGGGAGTTGATTCCAAAGCCCCTTTATTAGAAT
>P_422
TATGTCATTTATGATTTCTACCCTAGATCAATGAGCAGCTT
>P_423
CTTGGATGTTATACGTAGCTCGCCTTTATTCACTTCTTTAT
>P_424
AGGCGAGCTACGTATAACATCCAAGGCATTGATCGGCCCAT
>P_425
AGATCATGGGCCGATCAATGCCTTGGATGTTATACGTAGCT
>P_426
CATTGATCGGCCCATGATCTCGGGATTGTCTCAAGCAAGAG
>P_427
AAGTTAATTATTTTCTCTTGCTTGAGACAATCCCGAGATCA
>P_428
AAGCAAGAGAAAATAATTAACTTGCAGAGAGGCTACGAAGT
>P_429
GAGAGGCTACGAAGTAGGCACTGAAAGTGTGCTGAACAACA
>P_430
GAAAGTGTGCTGAACAACAACGCAGGCTCCAATCAATGCCC
>P_431
TGGGCATTGATTGGAGCCTGCGTTGTTGTTCAGCACACTTT
>P_432
AACGCAGGCTCCAATCAATGCCCAGGTCAGTTGCCCAGGAA
>P_433
GCAGTTCCTGGGCAACTGACCTGGGCATTGATTGGAGCCTG
>P_434
CAATGCCCAGGTCAGTTGCCCAGGAACTGCCATTCTAGGGG
>P_435
AAGAAGCCGATGGGGTGTCCCCTAGAATGGCAGTTCCTGGG
>P_436
AACTGCCATTCTAGGGGACACCCCATCGGCTTCTTATTCAG
>P_437
CACCCCATCGGCTTCTTATTCAGGAACTATGCTATAAGGGC
>P_438
AGTGCCCTTATAGCATAGTTCCTGAATAAGAAGCCGATGGG
>P_439
TATGCTATAAGGGCACTTGGCCCGTCTTTACACTGAACACA
>P_440
CGCTGTGTTCAGTGTAAAGACGGGCCAAGTGCCCTTATAGC
>P_441
GGCATTCATCTTCAGCACCTCTTCTGTTGGTCTCCCACTTC
>P_442
GGAGACCAACAGAAGAGGTGCTGAAGATGAATGCCAATCAT
>P_443
ATCAAAAGAAGAGTTTGATCCTGGCTCAGAAAGCTACTTTC
>P_444
GTGAGTCAGAAGCTGATCAACGAAAGTAGCTTTCTGAGCCA
>P_445
ATCAGCTTCTGACTCACTAGCGAGCTGACTTAAAGGAGCCT
>P_446
TAGGCTCCTTTAAGTCAGCTCGCTAGTGAGTCAGAAGCTGA
>P_447
ATTGGATACTGATCTTTAGGCTCCTTTAAGTCAGCTCGCTA
>P_448
AGCGAGCTGACTTAAAGGAGCCTAAAGATCAGTATCCAATG
>P_449
GCGACAGCAAGCAAGTCAGGCATTGGATACTGATCTTTAGG
>P_450
ATGCCTGACTTGCTTGCTGTCGCGGGACATGAAATCCTATC
>P_451
CGATAGGATTTCATGTCCCGCGACAGCAAGCAAGTCAGGCA
>P_452
CGCGGGACATGAAATCCTATCGGAGCGCAGGTTATCACCAG
>P_453
GCTGGTGATAACCTGCGCTCCGATAGGATTTCATGTCCCGC
>P_454
TATCGGAGCGCAGGTTATCACCAGCAGAGGAAGGTACTCAT
>P_455
CTTATGAGTACCTTCCTCTGCTGGTGATAACCTGCGCTCCG
>P_456
TTCAGAAAGAATTGAGGCACCGAAAGGCTGTCTTATGAGTA
>P_457
TTTCGGTGCCTCAATTCTTTCTGAACCTTCTAACAATGGTG
>P_458
TCCACCATTGTTAGAAGGTTCAGAAAGAATTGAGGCACCGA
>P_459
GAAAGAATACCTGGGTTTTCCACTTGTCCACCATTGTTAGA
>P_460
AATGGTGGACAAGTGGAAAACCCAGGTATTCTTTCCGGTGC
>P_461
TGAAATCGAGGAAGACTTGGCTTAAGGCACCGGAAAGAATA
>P_462
ATTCTTTCCGGTGCCTTAAGCCAAGTCTTCCTCGATTTCAG
>P_463
CGAGCTAGCTTTTTTGGCTCCTGAAATCGAGGAAGACTTGG
>P_464
AGGAGCCAAAAAAGCTAGCTCGGTTCTACCTTTACGGCTGC
>P_465
TTCTTTTTCATAGGAATTGGCAGCCGTAAAGGTAGAACCGA
>P_466
CACTCTAACATAACAGTAAGCAAGTTCTTTTTCATAGGAAT
>P_467
TTAGAGTGTTAGAATGTCTTCCCCACTCCTATGATGTACAA
>P_468
CACTCCTATGATGTACAATCCGGGTATCCAATAACACTAAG
>P_469
ACTTAGTGTTATTGGATACCCGGATTGTACATCATAGGAGT
>P_470
GTATCCAATAACACTAAGTACCTAGGGGAATGAACTAAAAA
>P_471
AGTCTTTTTTAGTTCATTCCCCTAGGTACTTAGTGTTATTG
>P_472
GGGGAATGAACTAAAAAAGACTTTAGCTAGGACCAGAAGTA
>P_473
ATCCTATGATTTAGCTACTTCTGGTCCTAGCTAAAGTCTTT
>P_474
CTCAGCTTCAGTGACTTGATCCTATGATTTAGCTACTTCTG
>P_475
TAAATCATAGGATCAAGTCACTGAAGCTGAGCTTTCTTTTC
>P_476
ATCATGAAAAGAAAGCTCAGCTTCAGTGACTTGATCCTATG
>P_477
CTTTCTTTTCATGATAAGAACGAGTGGGTAAGTGTAAGTAT
>P_478
AACAGCATACTTACACTTACCCACTCGTTCTTATCATGAAA
>P_479
TTAGTATAGCTTTGAAACGGCTATAACAGCATACTTACACT
>P_480
GTGTAAGTATGCTGTTATAGCCGTTTCAAAGCTATACTAAT
>P_481
TACTAATGATAGACAGCCAACAGGGGCATCTTCCATAGGGC
>P_482
CAGCCCTATGGAAGATGCCCCTGTTGGCTGTCTATCATTAG
>P_483
CAGGGGCATCTTCCATAGGGCTGTCGGAATGTTGGAAACTC
>P_484
TGGAAGAGTTTCCAACATTCCGACAGCCCTATGGAAGATGC
>P_485
GGCTGTCGGAATGTTGGAAACTCTTCCAATTACATGTTCTG
>P_486
TGAGGGCTTTACTCACTCTGCAGAACATGTAATTGGAAGAG
>P_487
TCTTCCAATTACATGTTCTGCAGAGTGAGTAAAGCCCTCAA
>P_488
TTCTGCAGAGTGAGTAAAGCCCTCAAGCGGTAAGCGAACTT
>P_489
AGCTATCTTTATTGACACAACGCGAGCACATCCGGTAAAGG
>P_490
GGCGGACAGCATGCCTTTACCGGATGTGCTCGCGTTGTGTC
>P_491
ATCCGGTAAAGGCATGCTGTCCGCCTAAAAGATCTGGCTGG
>P_492
TGCCAGCCAGATCTTTTAGGCGGACAGCATGCCTTTACCGG
>P_493
TGTCCGCCTAAAAGATCTGGCTGGCATCTCCAACTATTCTT
>P_494
AGTCATTCAGCCTGGATTTGCTCTATCAAAAGAATAGTTGG
>P_495
TTCTTTTGATAGAGCAAATCCAGGCTGAATGACTTACTCAA
>P_496
AATCCAGGCTGAATGACTTACTCAAAACCGGATTCACCAAA
>P_497
GATTCCTGGTTTGGTGAATCCGGTTTTGAGTAAGTCATTCA
>P_498
GGATTCACCAAACCAGGAATCCGTGCAGAAAACCAAAGAAA
>P_499
GAGGCTCGGGAAGAGGAATTCCCATAGAAGGGACTCGACTT
>P_500
TTCTTGAAGTCGAGTCCCTTCTATGGGAATTCCTCTTCCCG
>P_501
TTCCCATAGAAGGGACTCGACTTCAAGAAAGAGGGGAATCG
>P_502
ACTTCAAGAAAGAGGGGAATCGGCAGAAGGCACCGAAGGTG
>P_503
TGTAAGGTAAGCCTCACCTTCGGTGCCTTCTGCCGATTCCC
>P_504
TGAGGCTTACCTTACAAAGTCCCATCGCTCCTTATTGAGCA
>P_505
AAGGGATGCTCAATAAGGAGCGATGGGACTTTGTAAGGTAA
>P_506
CATCGCTCCTTATTGAGCATCCCTTATTACTGATAAAGCTT
>P_507
GGAGAGCAAGTAAGCTTTATCAGTAATAAGGGATGCTCAAT
>P_508
GATAAAGCTTACTTGCTCTCCATTTGTTCATAACGATTGGA
>P_509
GTTCATAACGATTGGAAGTTCTCCTCATCCGCATCTCGAGA
>P_510
TCTTTTTGACTCTCGAGATGCGGATGAGGAGAACTTCCAAT
>P_511
AGTTCTCCTCATCCGCATCTCGAGAGTCAAAAAGAGAGGCT
>P_512
TCGAGAGTCAAAAAGAGAGGCTCTGAACGCAGTGAAGCGGC
>P_513
CTCTGAACGCAGTGAAGCGGCGCTGAAAGCGGAGAAGCGAG
>P_514
CGTAAATGATTCTCGCTTCTCCGCTTTCAGCGCCGCTTCAC
>P_515
TTAATTCTTGGTGCCATACTCACTCGTAAATGATTCTCGCT
>P_516
ATTTACGAGTGAGTATGGCACCAAGAATTAATTGACAAGCG
>P_517
TGGCACCAAGAATTAATTGACAAGCGGATTAGTTTTCTAGT
>P_518
AGCAGATATATAGAAAGTGTCAAGTGGGAGATCTTTATAGG
>P_519
AGACACCTATAAAGATCTCCCACTTGACACTTTCTATATAT
>P_520
GTAAAGCTTGAAAGTAAAGACACCTATAAAGATCTCCCACT
>P_521
TAGGTGTCTTTACTTTCAAGCTTTACTTAAAAAAGCAATGG
>P_522
ATGGGACGACTTTACCATTGCTTTTTTAAGTAAAGCTTGAA
>P_523
AATCGCCGGTTGGGTTGGTCCAACCAAAAAAGACATGGGAC
>P_524
TTTTGGTTGGACCAACCCAACCGGCGATTTACGTCTTCCTG
>P_525
CAATTCAGGAAGACGTAAATCGCCGGTTGGGTTGGTCCAAC
>P_526
AACCGGCGATTTACGTCTTCCTGAATTGGGAGAGCAAGAAC
>P_527
TTGTTCTTGCTCTCCCAATTCAGGAAGACGTAAATCGCCGG
>P_528
CTGAATTGGGAGAGCAAGAACAAGTCTCTCTTCATTCTTTG
>P_529
AGAACAAGTCTCTCTTCATTCTTTGACTGCTCTGCTCCCCT
>P_530
TTCATTTGAGGGGAGCAGAGCAGTCAAAGAATGAAGAGAGA
>P_531
ATAATTGAACAATACCAAGACGACTTCATTCATTTGAGGGG
>P_532
ATTATAAAATCTTTTAAGCACGAGCAAGATTCCATTTCGAA
>P_533
TTTCGAAATGGAATCTTGCTCGTGCTTAAAAGATTTTATAA
>P_534
TCCATTTCGAAAAGGGATTGCAGCAAAACATGCTTTAGTGC
>P_535
CCGCACTAAAGCATGTTTTGCTGCAATCCCTTTTCGAAATG
>P_536
CAGCAAAACATGCTTTAGTGCGGCAGGACAGTTGACTAAAC
>P_537
ATCATCGTTTAGTCAACTGTCCTGCCGCACTAAAGCATGTT
>P_538
CGGCAGGACAGTTGACTAAACGATGATTTACAAAGCGCAGC
>P_539
CTAAACGATGATTTACAAAGCGCAGCCACATCAGGATAGTG
>P_540
TCACTATCCTGATGTGGCTGCGCTTTGTAAATCATCGTTTA
>P_541
ATCAGGATAGTGAGTGGCTGCCCTAGGAAATATTGTAGCAG
>P_542
AGGAACTGCTACAATATTTCCTAGGGCAGCCACTCACTATC
>P_543
AGGAAATATTGTAGCAGTTCCTGCGGAGCAGGCAGCAGTGA
>P_544
GTTATCACTGCTGCCTGCTCCGCAGGAACTGCTACAATATT
>P_545
AGTTCCTGCGGAGCAGGCAGCAGTGATAACGATAAGGGAAT
>P_546
GGGAATGAAAAGTAAAACATCCGCACCAAGCGCAACCATCA
>P_547
AATGATGGTTGCGCTTGGTGCGGATGTTTTACTTTTCATTC
>P_548
TTTTACTTTAATATTTCATACAGTAAAAATGATGGTTGCGC
>P_549
TAACTGTAGTTAGAATCGTTCGTTTTCTCTTCATAACTCTC
>P_550
AGTTATGAAGAGAAAACGAACGATTCTAACTACAGTTAATA
>P_551
ATCTTTTTTCCTTATATTAACTGTAGTTAGAATCGTTCGTT
>P_552
AAAGTTTATCTCTATCCTTTCACCAACTGAACGGGAAGTGG
>P_553
TAGAGATTCGAAAGTCCTTTCCTAAACCACTTCCCGTTCAG
>P_554
GGAAGTGGTTTAGGAAAGGACTTTCGAATCTCTAGGCCCCC
>P_555
CTTTTGACTTGGTTGGGGGCCTAGAGATTCGAAAGTCCTTT
>P_556
AGGACTTTCGAATCTCTAGGCCCCCAACCAAGTCAAAAGAA
>P_557
AGTCAAAAGAAAGAAGAGAACCAAAGGAGAAGAGAACTTCG
>P_558
AAAATACGAAGTTCTCTTCTCCTTTGGTTCTCTTCTTTCTT
>P_559
GATTTTGTTCTACTAATTATCCCGCGCAGCCTCAACCGACC
>P_560
GCCATGGTCGGTTGAGGCTGCGCGGGATAATTAGTAGAACA
>P_561
TCGACTTCATGTTCCTAAGTCAGAGAACCATTGTACTCTTA
>P_562
CTTAGGAACATGAAGTCGATCCGGACTTTCAAAAAAGTTCT
>P_563
AGAGAACTTTTTTGAAAGTCCGGATCGACTTCATGTTCCTA
>P_564
CGGACTTTCAAAAAAGTTCTCTTAGGTTCTTAGTAGCAGTC
>P_565
GAAAAGGTCGCCGACTGCTACTAAGAACCTAAGAGAACTTT
>P_566
TTCTCTTAGGTTCTTAGTAGCAGTCGGCGACCTTTTCTTCT
>P_567
TTTTACTTCACATAGCTTTTCGTCTCCTTGATAGCAGGAAG
>P_568
CCTTGATAGCAGGAAGTTCTCCAAAAGTATGAAAAGCTGGA
>P_569
AAGTCCTCCAGCTTTTCATACTTTTGGAGAACTTCCTGCTA
>P_570
TTCTCCAAAAGTATGAAAAGCTGGAGGACTTTGTACCATCC
>P_571
CCACACTGGAATGGATGGTACAAAGTCCTCCAGCTTTTCAT
>P_572
GGTTGAATTCTGTTCAACAGCCCAAGGACTTGGAGCACATC
>P_573
AAATAACAAAAGATGTGCTCCAAGTCCTTGGGCTGTTGAAC
>P_574
AACAGCCCAAGGACTTGGAGCACATCTTTTGTTATTTCCAC
>P_575
GTCGTAACAATCACTTCAAGCAGTGGAAATAACAAAAGATG
>P_576
ATCTTTTGTTATTTCCACTGCTTGAAGTGATTGTTACGACC
>P_577
GCTTGAAGTGATTGTTACGACCACGAAGAAACAACAAATCC
>P_578
AGTTTTGGCTCTTATATATCCGTAGTTGGGATTTGTTGTTT
>P_579
CAACTACGGATATATAAGAGCCAAAACTGCTAAGGGCATTC
>P_580
TGCTTACGCTGGATGGAATGCCCTTAGCAGTTTTGGCTCTT
>P_581
CATCTGGATAATCTGGAATGCGACGTGGCATACCCGAAAGC
>P_582
TAGGGCTTTCGGGTATGCCACGTCGCATTCCAGATTATCCA
>P_583
CGACGTGGCATACCCGAAAGCCCTAAGAAATGCATGGGAAA
>P_584
GGGTTAATCTGACCTTCTTTCCCATGCATTTCTTAGGGCTT
>P_585
AAATGCATGGGAAAGAAGGTCAGATTAACCCCGAAAAAAGT
>P_586
CATTTTTGGATCACTTTTTTCGGGGTTAATCTGACCTTCTT
>P_587
TTAACCCCGAAAAAAGTGATCCAAAAATGGATTTGACCTAA
>P_588
TGGTCGGACATACCCTGAAACTTTAGGTCAAATCCATTTTT
>P_589
AAGTTTCAGGGTATGTCCGACCAAAGATTTTTCCCACCCAA
>P_590
TACTATTGGGTGGGAAAAATCTTTGGTCGGACATACCCTGA
>P_591
TCCCACCCAATAGTAAAATCCTGCAAATAAAGCAAAAACGG
>P_592
AGCCGTTTTTGCTTTATTTGCAGGATTTTACTATTGGGTGG
>P_593
TCCTGCAAATAAAGCAAAAACGGCTCCCATAGAAAGTACAT
>P_594
TATGTACTTTCTATGGGAGCCGTTTTTGCTTTATTTGCAGG
>P_595
TCATGTAGAGCAATGTCTAGCCCAGAATTTGCCAGGACTAT
>P_596
TGGAATAGTCCTGGCAAATTCTGGGCTAGACATTGCTCTAC
>P_597
CAGAATTTGCCAGGACTATTCCAGTGAGTCCTCCTATGGTG
>P_598
GTTCACCATAGGAGGACTCACTGGAATAGTCCTGGCAAATT
>P_599
GGTGAACAAAAAGATGAACCCTACAGCAAATAACATGGGTG
>P_600
CAAAACACCCATGTTATTTGCTGTAGGGTTCATCTTTTTGT
>P_601
GTGTTTTGTATTGTATCGAACCCCCCCACATGGTAGCGATC
>P_602
ATCAAAATCTTTAGTTGGATCGCTACCATGTGGGGGGGTTC
>P_603
CCCACATGGTAGCGATCCAACTAAAGATTTTGATTCCAGTG
>P_604
CATGATCATAGCTGTCCCCACTGGAATCAAAATCTTTAGTT
>P_605
TACCCGTGCCTACTTTACCGCAGCTACCATGATCATAGCTG
>P_606
TAGCTGCGGTAAAGTAGGCACGGGTATCAACGTCTAAGCCC
>P_607
TGGGCTTAGACGTTGATACCCGTGCCTACTTTACCGCAGCT
>P_608
CACGGGTATCAACGTCTAAGCCCACAGTAAACATATGATGA
>P_609
CACAGTAAACATATGATGAGCCCAAACAAGAAATCCAAGAA
>P_610
ATGAGCCCAAACAAGAAATCCAAGAACACCTATACTGATCA
>P_611
TATACTGATCATGGCATAAACCATGCCTAGATACCCGAAGA
>P_612
TTTTCGGGAAAACCGGTCTTCGGGTATCTAGGCATGGTTTA
>P_613
ATGCCTAGATACCCGAAGACCGGTTTTCCCGAAAAAGTCGA
>P_614
TCATATCGTTTCGACTTTTTCGGGAAAACCGGTCTTCGGGT
>P_615
ACCGGTTTTCCCGAAAAAGTCGAAACGATATGACTTATGAT
>P_616
ATTCTCATTCTGCCTGGATTCGGTATCATAAGTCATATCGT
>P_617
GGCAGAATGAGAATATACACCTCTGGATGACCGAAAAACCA
>P_618
TCTTTTGGTTTTTCGGTCATCCAGAGGTGTATATTCTCATT
>P_619
CCCATATTATACCAGCATCTCTTTTGGTTTTTCGGTCATCC
>P_620
TATGGGGTCTCCCCCCCCAGCGGGATCAAAAAAGGTTGTAT
>P_621
AATACAACCTTTTTTGATCCCGCTGGGGGGGGAGACCCCAT
>P_622
TTACCATGTTATTAACCGATCGAAACTTTAATACAACCTTT
>P_623
GGTTGTATTAAAGTTTCGATCGGTTAATAACATGGTAATTG
>P_624
GGTTAATAACATGGTAATTGCCCCTGCCAGTACCGGAAGTG
>P_625
ATTATCACTTCCGGTACTGGCAGGGGCAATTACCATGTTAT
>P_626
CCCTATTTGTGTGGTCCGTTCTAGTGACAGCATTCCTACTT
>P_627
CTATCTTCAACATGCGTGGACCTGGAATGACTATGCATAGA
>P_628
AAGACTAAAAATTGCTAAATCAACAGCTCCCCCAGAATGGC
>P_629
TACCAGCCATTCTGGGGGAGCTGTTGATTTAGCAATTTTTA
>P_630
CAACAGCTCCCCCAGAATGGCTGGTAATACCACTTAAGGGC
>P_631
CTGGTAATACCACTTAAGGGCGGATAGACCGTCCACCCAGT
>P_632
GGACTGGGTGGACGGTCTATCCGCCCTTAAGTGGTATTACC
>P_633
GATAGACCGTCCACCCAGTCCCGCTACCCACTTCTACTAAG
>P_634
GCCTTAGTAGAAGTGGGTAGCGGGACTGGGTGGACGGTCTA
>P_635
TCTCTTGCTCCTATTAAGCTCAGCCTTAGTAGAAGTGGGTA
>P_636
AAGAGACTTGGTGGCAACAACCAGAATGAAATATTATTTAA
>P_637
AGAATGAAATATTATTTAATCGTGGAAATGCCATGTCAGGT
>P_638
TGCACCTGACATGGCATTTCCACGATTAAATAATATTTCAT
>P_639
TAATCGTGGAAATGCCATGTCAGGTGCACCTATCAGAATCG
>P_640
CCTATCAGAATCGGAACAAACCAATTACCAAATCCACCTAT
>P_641
TTACCAAATCCACCTATCATCGCCGGCATAACCATAAAAAA
>P_642
GGCATAACCATAAAAAAGATCATTAAAAAAGCATGAGCCGT
>P_643
TTATAATGTTTTAATAACGGCTCATGCTTTTTTAATGATCT
>P_644
GATCATTAAAAAAGCATGAGCCGTTATTAAAACATTATAAA
>P_645
ATTCCCACCAAGAATTTGATCGCCGGGTCGTGCTAATTCCA
>P_646
ATGGAATTAGCACGACCCGGCGATCAAATTCTTGGTGGGAA
>P_647
TGGGCACATGCTTCTCAGTACTGATTCGTATGGAATTAGCA
>P_648
TACGAATCAGTACTGAGAAGCATGTGCCCATCACTCCAGCA
>P_649
GCTATTGCTGGAGTGATGGGCACATGCTTCTCAGTACTGAT
>P_650
GCATGTGCCCATCACTCCAGCAATAGCACCGAAGATGAATA
>P_651
CTCTATATTCATCTTCGGTGCTATTGCTGGAGTGATGGGCA
>P_652
TATGACACGATGGCTGTTCTCCACTAACCACAAGGATATAG
>P_653
TTCAGAACCTAAGGGCCCCTCTCTGATAAGGAAGGAAACGA
>P_654
CTTCCTTATCAGAGAGGGGCCCTTAGGTTCTGAAAGAACTT
>P_655
GTTCTGAAAGAACTTGCTTACTTGGGCTTTTTTATGACCAT
>P_656
CCCGATGGTCATAAAAAAGCCCAAGTAAGCAAGTTCTTTCA
>P_657
ACCTTCCCAACTACCTCTCCCGATGGTCATAAAAAAGCCCA
>P_658
TTTTTTTAGTGAGGGCTTTCCGGACCTTCCCAACTACCTCT
>P_659
AGTTGGGAAGGTCCGGAAAGCCCTCACTAAAAAAAGAAAGA
>P_660
ACAGGGCGAGTGAGTGAAGGCCCCCGCTTCTCTTCTTTCTT
>P_661
AGCGGGGGCCTTCACTCACTCGCCCTGTTACCCAGCAGTTC
>P_662
TCACTCGCCCTGTTACCCAGCAGTTCCTTTAAGCGCGTTAA
>P_663
CAGGCGGGATCTCTGGGAGGCAGAGTTAACGCGCTTAAAGG
>P_664
TAAGCGCGTTAACTCTGCCTCCCAGAGATCCCGCCTGGTTA
>P_665
ACCAAGCTCTGTTAACCAGGCGGGATCTCTGGGAGGCAGAG
>P_666
GCGGAGGTATACCGCGAATACCAAGCTCTGTTAACCAGGCG
>P_667
TTGGTATTCGCGGTATACCTCCGCGCTTCTCAGCCGCTGAT
>P_668
CGCGTCTGTATCATCAGCGGCTGAGAAGCGCGGAGGTATAC
>P_669
TCCTTCTCAAAGAAAGCCCTCCGCTCGCCCTCCCAGGACTT
>P_670
TGAAGTCCTGGGAGGGCGAGCGGAGGGCTTTCTTTGAGAAG
>P_671
CTCCGCTCGCCCTCCCAGGACTTCAATTCTTCCTGGGCCCC
>P_672
CCCAACGAGAGCTAAAGGGGCCCAGGAAGAATTGAAGTCCT
>P_673
TCCTGGGCCCCTTTAGCTCTCGTTGGGTTTCCTCTATCTCT
>P_674
TAGAGATAGAGGAAACCCAACGAGAGCTAAAGGGGCCCAGG
>P_675
CTCTATCTCTATTATGAGAGCCTCGAGGGGCGTTGAGGTCA
>P_676
CGAGGGATTGAATTCCTGACCTCAACGCCCCTCGAGGCTCT
>P_677
GTTGAGGTCAGGAATTCAATCCCTCGCGGGCGCAGGAGGGG
>P_678
CAGACCCCCTCCTGCGCCCGCGAGGGATTGAATTCCTGACC
>P_679
TCGCGGGCGCAGGAGGGGGTCTGTACCAAAACCTGGACCAA
>P_680
TCCCATGCTTTCCGTTGGTCCAGGTTTTGGTACAGACCCCC
>P_681
GTCTGTACCAAAACCTGGACCAACGGAAAGCATGGGACTTT
>P_682
ATGAAAGACGCCCAAAAAGTCCCATGCTTTCCGTTGGTCCA
>P_683
AAAGCATGGGACTTTTTGGGCGTCTTTCATACGCAATTTCT
>P_684
GTAAAATGAAATAGAAATTGCGTATGAAAGACGCCCAAAAA
>P_685
GCAATTTCTATTTCATTTTACGCAATTTCGTAGGTAATTGT
>P_686
TACAATTACCTACGAAATTGCGTAAAATGAAATAGAAATTG
>P_687
AATTTCGTAGGTAATTGTATCTTTTACACCCCTATTAGCTC
>P_688
AACTCTTCGTTTTCGGGGCGCTGGAAATCGAACCCAACTAG
>P_689
TAGTTGGGTTCGATTTCCAGCGCCCCGAAAACGAAGAGTTG
>P_690
AAAACGAAGAGTTGGTAAAGCGGCATGAGACCTGCAGAGTT
>P_691
ACCTAAAAAACTCTGCAGGTCTCATGCCGCTTTACCAACTC
>P_692
ACAATCTTTCTAGTTCAAACCTAAAAAACTCTGCAGGTCTC
>P_693
CAAAATAGCGACCTCTAGATCGGAAAACAATCTTTCTAGTT
>P_694
ATCTAGAGGTCGCTATTTTGCGAAGGATGAATTAAAACTTT
>P_695
TTTTAAAGTTTTAATTCATCCTTCGCAAAATAGCGACCTCT
>P_696
ACTTTAAAATGAATGAAAGTCAAGAAAATGCGTCTAATCGT
>P_697
GTCAAGAAAATGCGTCTAATCGTAGAAAAGAGAGGTGGTGC
>P_698
CTTTTATGATGGTGCTGCACCACCTCTCTTTTCTACGATTA
>P_699
CGTAGAAAAGAGAGGTGGTGCAGCACCATCATAAAAGATTC
>P_700
CTTTTCTTCCATAACCTGAGCTTGGAGAAGGAATCTTTTAT
>P_701
TAAAAGATTCCTTCTCCAAGCTCAGGTTATGGAAGAAAAGG
>P_702
TTATGGAAGAAAAGGAGAAGCAGGTGTCTCAGCAAGGGGCT
>P_703
GGATTAGCCCCTTGCTGAGACACCTGCTTCTCCTTTTCTTC
>P_704
TGTCTCAGCAAGGGGCTAATCCGAAGGTGGTTTGTCTCCAT
>P_705
GCTTCCCCGCCGGGGGCTTCCCTCTCAATTGAATGGAGACA
>P_706
CCATTCAATTGAGAGGGAAGCCCCCGGCGGGGAAGCTGCAA
>P_707
AATGGGGCGCTTGCAGCTTCCCCGCCGGGGGCTTCCCTCTC
>P_708
CCCGGCGGGGAAGCTGCAAGCGCCCCATTATAGACTTCAAG
>P_709
GTTCGTCGTAGGACATTTTCCTTGAAGTCTATAATGGGGCG
>P_710
AATGTCCTACGACGAACACACCTTTCTTTCAGAACCTTTGG
>P_711
TTGGCTTTAGCAATTTTGTTCGTGTGTGAGGATGCGCAGGA
>P_712
GTCCTGCGCATCCTCACACACGAACAAAATTGCTAAAGCCA
>P_713
GGCCAAATAACCACAGCGTCCTGCGCATCCTCACACACGAA
>P_714
GTGTGAGGATGCGCAGGACGCTGTGGTTATTTGGCCAGTTG
>P_715
CTGGAAACCGGGCAACTGGCCAAATAACCACAGCGTCCTGC
>P_716
GGACGCTGTGGTTATTTGGCCAGTTGCCCGGTTTCCAGCCA
>P_717
GCCCTCAAACAAAGCAATGGCTGGAAACCGGGCAACTGGCC
>P_718
CAGAACCTTAGTGCGCTTTACACCGAGCCCTCAAACAAAGC
>P_719
AGGGCTCGGTGTAAAGCGCACTAAGGTTCTGAAAGAAAGCT
>P_720
CTTCACACCAAGCTAGCTTTCTTTCAGAACCTTAGTGCGCT
>P_721
CGTCGTCCTGTTCATAGCTTCTGCTCTCCATAGCGCTTCAC
>P_722
AGCGCTATGGAGAGCAGAAGCTATGAACAGGACGACGCCTA
>P_723
CAGATCGAGAAAGCGTTAGGCGTCCTGTCAGGGAGGTATTT
>P_724
GACAGGACGCCTAACGCTTTCTCGATCTGCTCCACCTCATC
>P_725
GTGGATGAGGTGGAGCAGATCGAGAAAGCGTTAGGCGTCCT
>P_726
AAAGTCTTGAGTCTGAATCCCTGTGGATGAGGTGGAGCAGA
>P_727
AAGACTTTCGTATTAGGTTCCTGAAGAACCCTTTTGATAAG
>P_728
ACCCTTTTGATAAGTCATGACGGAGCTCCGAAGGACGAAAG
>P_729
TCTTTCGTCCTTCGGAGCTCCGTCATGACTTATCAAAAGGG
>P_730
CATGACGGAGCTCCGAAGGACGAAAGAACTTTCTTTGCGCT
>P_731
GGACGAAAGAACTTTCTTTGCGCTTGCTTTCCGCGAGTCAA
>P_732
TTTGACTCGCGGAAAGCAAGCGCAAAGAAAGTTCTTTCGTC
>P_733
GATTGACTTTGGTCACTATACGAACACAATGTGAATTGCCT
>P_734
ATTTGGTGAATAAAAGATAACGGGAGAATGATTTTGATTGA
>P_735
CTCCCGTTATCTTTTATTCACCAAATGAATCAAAAAGAAAA
>P_736
CAAATGAATCAAAAAGAAAACGATCGAAGGAAGATAAGGCT
>P_737
AAGCCTTATCTTCCTTCGATCGTTTTCTTTTTGATTCATTT
>P_738
TGTTAGCTAGTCTTTCCTTGCAAGCCACCAAGCCTTATCTT
>P_739
AGATAAGGCTTGGTGGCTTGCAAGGAAAGACTAGCTAACAA
>P_740
AGGAAAGACTAGCTAACAAGCGAAGGCACTGAAAGTGAGCC
>P_741
TAGGGGCTCACTTTCAGTGCCTTCGCTTGTTAGCTAGTCTT
>P_742
GTGAGCCCCTACTCGTGTTCCTGCTCCAACTCCTATATCAG
>P_743
TTCTGATATAGGAGTTGGAGCAGGAACACGAGTAGGGGCTC
>P_744
TCCTGCTCCAACTCCTATATCAGAAGCTACATATGCTCTGA
>P_745
TATATCAGAAGCTACATATGCTCTGACAATACGCTTTATAT
>P_746
GAGAATATAAAGCGTATTGTCAGAGCATATGTAGCTTCTGA
>P_747
ACTCCTTTTCTTATTCATTCCTACAGCTACTCTTAGTCCTC
>P_748
AATGGGAGGACTAAGAGTAGCTGTAGGAATGAATAAGAAAA
>P_749
CTACAGCTACTCTTAGTCCTCCCATTAAAGCCAAGACTCCG
>P_750
CTCCCATTAAAGCCAAGACTCCGCCTCTATACCCTATGCCC
>P_751
CGGGGCATAGGGTATAGAGGCGGAGTCTTGGCTTTAATGGG
>P_752
AAAATGACAAAAGAACGGGGCATAGGGTATAGAGGCGGAGT
>P_753
GTTCTTTTGTCATTTTTAATCGTTGATTGCTTGTGGTGATT
>P_754
TGCTTGTGGTGATTGCCGTTCCTTTGTTTGTGTTATACAGG
>P_755
TCTTCCCTTGCCTGACAGCACACCTGAAGGAAAGGAAACCT
>P_756
CTTTCCTTCAGGTGTGCTGTCAGGCAAGGGAAGACGAGGAC
>P_757
TTTCGGGTTGGACTCCTGTCCTCGTCTTCCCTTGCCTGACA
>P_758
CAGGCAAGGGAAGACGAGGACAGGAGTCCAACCCGAAAGTA
>P_759
TTTGATCCTTGTTGTACTTTCGGGTTGGACTCCTGTCCTCG
>P_760
CCCGAAAGTACAACAAGGATCAAAGAACGTCTTAAAGCTCG
>P_761
TAAGAAAGCAAAGAGGCGAGCTTTAAGACGTTCTTTGATCC
>P_762
TCAAAGAACGTCTTAAAGCTCGCCTCTTTGCTTTCTTAAAA
>P_763
AATAAGATCGTTTTCCCCCGCGTAGTCCGATTTACTTACTT
>P_764
GAAAGCCGCTTCAAAAAATTCCAATAAGATCGTTTTCCCCC
>P_765
CTTATTGGAATTTTTTGAAGCGGCTTTCGAGTGAGGGCAAT
>P_766
CTGACTATGAGGATTGCCCTCACTCGAAAGCCGCTTCAAAA
>P_767
GCTTTCGAGTGAGGGCAATCCTCATAGTCAGCCAGCGAGCA
>P_768
ATAGTCAGCCAGCGAGCAATCCCAAGAAAGCCAGCTACCTG
>P_769
GAATAAGAAAGGCCAGGTAGCTGGCTTTCTTGGGATTGCTC
>P_770
CTCAGTTTAAGTTAAGCTAGCGATGGGAATAAGAAAGGCCA
>P_771
GGCCTTTCTTATTCCCATCGCTAGCTTAACTTAAACTGAGG
>P_772
AGGAATAAGAATAGGAAAAACCTCCAAGCCCCTATAAAGTA
>P_773
TATTATTCTGTCTCTTTCCTCTGGCCGGTACCAAAGCCACT
>P_774
AGTTCGAGTGGCTTTGGTACCGGCCAGAGGAAAGAGACAGA
>P_775
TCTGGCCGGTACCAAAGCCACTCGAACTTCGAATGCCGCAC
>P_776
TTGGTGCGGCATTCGAAGTTCGAGTGGCTTTGGTACCGGCC
>P_777
GCCACTCGAACTTCGAATGCCGCACCAACTCCCTCAACCAC
>P_778
CTCCCTCAACCACAAGGGAACGGACACTGCTTTCAGCCTGT
>P_779
CAACAGGCTGAAAGCAGTGTCCGTTCCCTTGTGGTTGAGGG
>P_780
GGAACGGACACTGCTTTCAGCCTGTTGTAACAACAAAAAAA
>P_781
AACAAAAAAAAACTCCATACCAGAAGATCATTACCTTATTC
>P_782
CAGAAGATCATTACCTTATTCCTAGAGCGGAATATAGACAT
>P_783
GCGGAATATAGACATTGGTACAACAGGAGGCTCGAGAGACC
>P_784
GCTCGAGGTCTCTCGAGCCTCCTGTTGTACCAATGTCTATA
>P_785
CAACAGGAGGCTCGAGAGACCTCGAGCGACACATCGTAATT
>P_786
GAGCGACACATCGTAATTTACGCTAACCTCAGCGTACCATC
>P_787
CGATGGTACGCTGAGGTTAGCGTAAATTACGATGTGTCGCT
>P_788
CGCTAACCTCAGCGTACCATCGGGGATACTTTAGCCACATC
>P_789
ATACTTTAGCCACATCTTAACCCATGGTTGAAGAATGAGGC
>P_790
TCCGGGCGGGCTTTCTTGATCGCCTCATTCTTCAACCATGG
>P_791
AATGAGGCGATCAAGAAAGCCCGCCCGGATAAAATGTCCGA
>P_792
AGGTCTTCGGACATTTTATCCGGGCGGGCTTTCTTGATCGC
>P_793
AGCCCGCCCGGATAAAATGTCCGAAGACCTTCTCTTTCCTT
>P_794
TCTTTCCTTTTCATTACAAACAAAGCGAAGGCGCTACTTAG
>P_795
TTAGGGCTAAGTAGCGCCTTCGCTTTGTTTGTAATGAAAAG
>P_796
CCCTAAAAATAATGAGGGACCGTGCGCGCTCCGAAATGCTA
>P_797
GTGGTTAGCATTTCGGAGCGCGCACGGTCCCTCATTATTTT
>P_798
TATTCCCGTTACCATTGAAACTGTGGTTAGCATTTCGGAGC
>P_799
CGAAATGCTAACCACAGTTTCAATGGTAACGGGAATAAGCC
>P_800
TTTCGCCTGCAGGCTTATTCCCGTTACCATTGAAACTGTGG
>P_801
AACGGGAATAAGCCTGCAGGCGAAAGCATACAAAGATAGTG
>P_802
AGCGTCACTATCTTTGTATGCTTTCGCCTGCAGGCTTATTC
>P_803
AGCATACAAAGATAGTGACGCTCCAGATTTAGGGCGATAGG
>P_804
GTATCCGTGGTGCGACCTATCGCCCTAAATCTGGAGCGTCA
>P_805
ATTTAGGGCGATAGGTCGCACCACGGATACGATAAGAAGCA
>P_806
ACCACGGATACGATAAGAAGCACCCCTCAATCGATAGGTCA
>P_807
GCACCCCTCAATCGATAGGTCAAAGACAGAGACATAGTACC
>P_808
AACTGGTACTATGTCTCTGTCTTTGACCTATCGATTGAGGG
>P_809
ATAATAGCGTCATACAAAGACCGGAGCATCTTAGCGAGAGA
>P_810
GGATTTCTCTCGCTAAGATGCTCCGGTCTTTGTATGACGCT
>P_811
TTGGAGTTTGCCAAAAGATTCCGAAAATGGAATGGGATTTC
>P_812
TCCCATTCCATTTTCGGAATCTTTTGGCAAACTCCAAAACA
>P_813
TGGCAAACTCCAAAACATGACTTAGAATAATAAGATTTTAA
>P_814
AAACTATTTATTATGGTAAGCGGCCGACACCTTCTCGTCGG
>P_815
GATCGCCGACGAGAAGGTGTCGGCCGCTTACCATAATAAAT
>P_816
GTAAGCGGCCGACACCTTCTCGTCGGCGATCATCGTCGCGC
>P_817
ACTATGCGCGACGATGATCGCCGACGAGAAGGTGTCGGCCG
>P_818
TTCTCGTCGGCGATCATCGTCGCGCATAGTAGCAAAGCTTC
>P_819
GGGTCTATGGCACGACGAAGCTTTGCTACTATGCGCGACGA
>P_820
CGCGCATAGTAGCAAAGCTTCGTCGTGCCATAGACCCTCTC
>P_821
CGTCGTGCCATAGACCCTCTCAGCAGCTATCCACACAAGCG
>P_822
TGTGTAAGTGTGAATAGAGGCCAAGAACTAAAAATCCGAGG
>P_823
AAAGGAGAGGGTCAACCCCTCGGATTTTTAGTTCTTGGCCT
>P_824
TCAGTCGAGTAAGTGAAACTCCCTTACTCTAACAAGTAAGT
>P_825
ACAAGTAAGTAATTAAAATACCTTGCTTCGAGGAGCAGGTC
>P_826
CCTTGCTTCGAGGAGCAGGTCGAATAGTCGAAGAAGGGTAT
>P_827
GAAGAAGGGTATGGTATATTCCCGGAATTAGCGATCCCCCT
>P_828
GACAAGGGGGATCGCTAATTCCGGGAATATACCATACCCTT
>P_829
TATTCCCGGAATTAGCGATCCCCCTTGTCTTGATTCTCCTC
>P_830
GCCACTGGTCAAAGAAGAGACAAGAGGAGAATCAAGACAAG
>P_831
CCTCTTGTCTCTTCTTTGACCAGTGGCAATTGACTTATTTT
>P_832
ATAAAATAAGTCAATTGCCACTGGTCAAAGAAGAGACAAGA
>P_833
TTGACTTATTTTATTAAACCCGTCGAGAAATTCCTTGTGAA
>P_834
ATTCACAAGGAATTTCTCGACGGGTTTAATAAAATAAGTCA
>P_835
CGGATTACTAGAAAGTTATTCACAAGGAATTTCTCGACGGG
>P_836
AATTCCTTGTGAATAACTTTCTAGTAATCCGGTAATAAAGG
>P_837
ACCGTCGATTGCCTTTATTACCGGATTACTAGAAAGTTATT
>P_838
TAGTAATCCGGTAATAAAGGCAATCGACGGTACAGGGATAT
>P_839
TTTGAATATCCCTGTACCGTCGATTGCCTTTATTACCGGAT
>P_840
CTAGGAAGAAAGGACGAGCGCAGCGGATATGGCTAAAACAG
>P_841
CGCTGTTTTAGCCATATCCGCTGCGCTCGTCCTTTCTTCCT
>P_842
CGCAGCGGATATGGCTAAAACAGCGGATACGCTCGAAACCT
>P_843
TCCCCTTAGTCTTAATCCGCCTTGGGGTGATATAATAAGTT
>P_844
GGAAAGAGATATTCAATCAACCAAGCAAAGAACCCCTTGTT
>P_845
AACCCCTTGTTTAAAGGCTTCACCAAGACAGCAGGAAGGAA
>P_846
AGGAAGGAAGAGAGTCAAGACAGAAAGCCAAGACAGTCATC
>P_847
AGCCAAGACAGTCATCCAGGCATTGGTTACAGACAGGCAGA
>P_848
ATTGGTTACAGACAGGCAGACCAAAGAGTCAAAGCCAAGGG
>P_849
AGCTACTTCATCCCTTTTCCCCTTGGCTTTGACTCTTTGGT
>P_850
GGGGAAAAGGGATGAAGTAGCTCGAACAATAGAGAGGGGAG
>P_851
GGGGAGTGCTTTCGTCGAATCGATAACAGGATGGTCAGATC
>P_852
CAGATCATACTATCATCCCTCGACGCAACGGAAAGAGTTAC
>P_853
AGTAACTCTTTCCGTTGCGTCGAGGGATGATAGTATGATCT
>P_854
TGTATATGGATCGGCTTCCACTAGTAACTCTTTCCGTTGCG
>P_855
GAAAGAGTTACTAGTGGAAGCCGATCCATATACATCTTTAT
>P_856
CGTAGAATATGGCTAGTCCACTTTGACTCATAAAGATGTAT
>P_857
GGTGGAGAAATAGCCCAATTCGTAGAATATGGCTAGTCCAC
>P_858
CTACGAATTGGGCTATTTCTCCACCCGGATGGAGCTTATTT
>P_859
TTCCGAGTATAAGGACGTGCCAGAAAATAAGCTCCATCCGG
>P_860
GGATGGAGCTTATTTTCTGGCACGTCCTTATACTCGGAAAG
>P_861
ACGAATATTGCGAAAGCTTTCCGAGTATAAGGACGTGCCAG
>P_862
ACGTCCTTATACTCGGAAAGCTTTCGCAATATTCGTTTTGG
>P_863
GCAATATTCGTTTTGGGAGGCAGAAGGCTTGCAATGTCATT
>P_864
GATGGAATGACATTGCAAGCCTTCTGCCTCCCAAAACGAAT
>P_865
ATTACGTAACTGTTCTTGATCGCCGAGCTCTGATGGAATGA
>P_866
TTCCATCAGAGCTCGGCGATCAAGAACAGTTACGTAATGAA
>P_867
TAAATTGACTTTCCTTTGCACCGAGAAAGAGATGGATTTGA
>P_868
AGGAAAGTCAATTTATAGTGCTCCAGATAGGAATGGTCTTT
>P_869
ATAGGAATGGTCTTTCCCAACTGTAGTAATGGGCGGCGACT
>P_870
TCTCAAGTCGCCGCCCATTACTACAGTTGGGAAAGACCATT
>P_871
AGCTGCCGGAACGGTAGAATCTCTTCTCAAGTCGCCGCCCA
>P_872
GAGAAGAGATTCTACCGTTCCGGCAGCTCGTTAGAATCCAC
>P_873
TTGAAATCCGTGGATTCTAACGAGCTGCCGGAACGGTAGAA
>P_874
GAGTTTTGAAAGAAAGTTTCCGTGTGGAAATCTAAATCTAA
>P_875
ACTCTCTTTCTTTCACGTAGCAAAGCTATCAAGGAAGAATG
>P_876
GCACCGCCGGGTAAAAGAATCGTTTGAAACGAATGCATTCT
>P_877
GAAGTGAAGAAGTTACGCACCGCCGGGTAAAAGAATCGTTT
>P_878
GATTCTTTTACCCGGCGGTGCGTAACTTCTTCACTTCGTTT
>P_879
ACATTAGGTTATGAAATAAACGAAGTGAAGAAGTTACGCAC
>P_880
TCAATTGAGACTTTGTAGCCCCGCTTTGTGGTTTACTGCAC
>P_881
GGAGGCGGGGTGCAGTAAACCACAAAGCGGGGCTACAAAGT
>P_882
TAGCCCCGCTTTGTGGTTTACTGCACCCCGCCTCCGCGCGG
>P_883
TTTACTGCACCCCGCCTCCGCGCGGGCACCTCTTCTTCCGA
>P_884
GGCGCTCGGAAGAAGAGGTGCCCGCGCGGAGGCGGGGTGCA
>P_885
CGGGCACCTCTTCTTCCGAGCGCCCTTACTTCGTCGCCTTT
>P_886
GTAGCTTGACTCGCAAAAGGCGACGAAGTAAGGGCGCTCGG
>P_887
AAGTGTTGAAATGCTGGGACCCAGAATTCCAAAACAAGTTC
>P_888
AATTCTGGGTCCCAGCATTTCAACACTTTTTTGTGGCGGGC
>P_889
CTTTACGGCCGCAGGGCCCGCCACAAAAAAGTGTTGAAATG
>P_890
ATTTCAACACTTTTTTGTGGCGGGCCCTGCGGCCGTAAAGA
>P_891
GCTTTTGGCTCCTTTCTTTACGGCCGCAGGGCCCGCCACAA
>P_892
TGCGGCCGTAAAGAAAGGAGCCAAAAGCACTCAAACTTTGC
>P_893
AGGAGCCAAAAGCACTCAAACTTTGCGAGAAAGGATTCCCC
>P_894
GCTATTGGGGAATCCTTTCTCGCAAAGTTTGAGTGCTTTTG
>P_895
AAACTTTGCGAGAAAGGATTCCCCAATAGCTGAGATTGGTA
>P_896
GAGATTGGTACTAGAATTCGCGAATCTAGAGAGCACCAACG
>P_897
TCGTTGGTGCTCTCTAGATTCGCGAATTCTAGTACCAATCT
>P_898
ATTCGCGAATCTAGAGAGCACCAACGATGTTGACCGGGAGG
>P_899
CTTTCCCTCCCGGTCAACATCGTTGGTGCTCTCTAGATTCG
>P_900
TGGATTCGAATTCGTATTTGCATTTGCCAACAAGAATAGAG
>P_901
CTTGTTGGCAAATGCAAATACGAATTCGAATCCACTGATTT
>P_902
GAGAACATGGGGATGGAAATCAGTGGATTCGAATTCGTATT
>P_903
CTGATTTCCATCCCCATGTTCTCTGAGCAATGACCTTTGTT
>P_904
TGGAAACAAAGGTCATTGCTCAGAGAACATGGGGATGGAAA
>P_905
CGGGATTCGCAGACAGTTTGCAACAAATCTCCATTACTGTT
>P_906
GGAGATTTGTTGCAAACTGTCTGCGAATCCCGGGCTTTTCT
>P_907
AGCAACAAGCGAGAAAAGCCCGGGATTCGCAGACAGTTTGC
>P_908
CATGCGAAGAAAGAAAGCAACAAGCGAGAAAAGCCCGGGAT
>P_909
TTTTAATGCGCGAAAGCATGCGAAGAAAGAAAGCAACAAGC
>P_910
TTTCTTTCTTCGCATGCTTTCGCGCATTAAAAAAAAATGTC
>P_911
TTCGATCAAGATAGGGAGTTCGCCCCAGAAGACATTTTTTT
>P_912
TCCCTATCTTGATCGAAGTCCTGAAAGGCTTGGTTATGGTA
>P_913
TCTATAAGATGTAGGCTTATCAAGCTGAGGGAATTGCATAG
>P_914
AGCTGAGGGAATTGCATAGTCAAGAGGAACTAAGTGCTGGT
>P_915
TAGTCAAGAGGAACTAAGTGCTGGTGATCGGAGCGTGGGGA
>P_916
TGAGTTCCCCACGCTCCGATCACCAGCACTTAGTTCCTCTT
>P_917
TGATCGGAGCGTGGGGAACTCAGGCCGCTGGTAGTAGAGGC
>P_918
TTGCCTCTACTACCAGCGGCCTGAGTTCCCCACGCTCCGAT
>P_919
AATTGGTTCAATTGCATTGCCTCTACTACCAGCGGCCTGAG
>P_920
CGCTGGTAGTAGAGGCAATGCAATTGAACCAATTTCCTTAC
>P_921
ATTGAACCAATTTCCTTACACTCTAGCTGAGGGAGAGACTT
>P_922
AAGTAAAGGGAAAGTCTCTCCCTCAGCTAGAGTGTAAGGAA
>P_923
AGCTGAGGGAGAGACTTTCCCTTTACTTAGAGAGGGGCAGC
>P_924
CGAAGAGCATAGTAGTATTGCTGCCCCTCTCTAAGTAAAGG
>P_925
AAGGGAAGTCAACCTACGAGCACCGAAGAGCATAGTAGTAT
>P_926
CTACTATGCTCTTCGGTGCTCGTAGGTTGACTTCCCTTATG
>P_927
GTGCTCGTAGGTTGACTTCCCTTATGCACCCAGCCGCTTCA
>P_928
TTCCCTTATGCACCCAGCCGCTTCACTAATGTGAATAGGTT
>P_929
AAAGGTTCTAAGAAGGAACGCGCATAAGAGTATATAACCAA
>P_930
TGGTTATATACTCTTATGCGCGTTCCTTCTTAGAACCTTTT
>P_931
TGCGCGTTCCTTCTTAGAACCTTTTGGTATGTATTGCCCCC
>P_932
TGATCGGGGGCAATACATACCAAAAGGTTCTAAGAAGGAAC
>P_933
AACCTTTTGGTATGTATTGCCCCCGATCAGATCCACCAGAC
>P_934
TCTTGTCTGGTGGATCTGATCGGGGGCAATACATACCAAAA
>P_935
ACCAGACAAGAAACTCAATTCCGCACTGCTGCTGAGTCGTC
>P_936
CCGACGACTCAGCAGCAGTGCGGAATTGAGTTTCTTGTCTG
>P_937
AATCCCTTGGTGGATAAGTCCGACGACTCAGCAGCAGTGCG
>P_938
TGCTGAGTCGTCGGACTTATCCACCAAGGGATTCGTGGAAT
>P_939
TCCACAGAAATTCCACGAATCCCTTGGTGGATAAGTCCGAC
>P_940
CCAAGGGATTCGTGGAATTTCTGTGGATTGCGTTGGAGGAA
>P_941
AGATTTCCTCCAACGCAATCCACAGAAATTCCACGAATCCC
>P_942
ATTGCGTTGGAGGAAATCTACCAAAGCTAGGCAGATAGATA
>P_943
AGTTTCTTGCTCCCCCTTAGCAGAGGGAAAGGAGTCTATCT
>P_944
TTCCCTCTGCTAAGGGGGAGCAAGAAACTAAATCAAATGAT
>P_945
TGCATACCCAAAAGGGGGCGCTGATTAAAAAACAATCATTT
>P_946
AATGATTGTTTTTTAATCAGCGCCCCCTTTTGGGTATGCAG
>P_947
AGCGCCCCCTTTTGGGTATGCAGGTACTAAGAGTCTTCTCA
>P_948
GCTGGTTGGTAGTGAGAAGACTCTTAGTACCTGCATACCCA
>P_949
TTGATACCGGCAAGACCCAGCCAGATGATGTCTGCTGGTTG
>P_950
ATCATCTGGCTGGGTCTTGCCGGTATCAACAACAAGAAAAA
>P_951
CAACAACAAGAAAAAAACAACCAAATGGAAACAGCAACTAA
>P_952
CCAAGAGCCATAGTTAGTTGCTGTTTCCATTTGGTTGTTTT
>P_953
GAAACAGCAACTAACTATGGCTCTTGGCCCAGACAACGTCC
>P_954
GATCTCCCCTACGCCTAGGACGTTGTCTGGGCCAAGAGCCA
>P_955
GGCCCAGACAACGTCCTAGGCGTAGGGGAGATCGGAGCAAC
>P_956
GAGATCGGAGCAACAGGGAACGCCTAGACGACGTTTTTATT
>P_957
TCGATCTACTTACTGCAGCCCGGGAATAAAAACGTCGTCTA
>P_958
ACGACGTTTTTATTCCCGGGCTGCAGTAAGTAGATCGAGAG
>P_959
CCGGGCTGCAGTAAGTAGATCGAGAGGTCGTTCCGCCCTTG
>P_960
CCCATATTCGGGGACAAGGGCGGAACGACCTCTCGATCTAC
>P_961
TAGATCGAGAGGTCGTTCCGCCCTTGTCCCCGAATATGGGT
>P_962
CCGAATATGGGTAATATGTTCTCAAAAAAAAAGTAGCTCCA
>P_963
TTCTCAAAAAAAAAGTAGCTCCAATCTGACCTAGCTGGCGA
>P_964
CTCCAATCTGACCTAGCTGGCGAGCGATCCCAGTTCGCGGC
>P_965
TGGCGAGCGATCCCAGTTCGCGGCAGAGAACAAGACAGCAA
>P_966
CTTGCTGTCTTGTTCTCTGCCGCGAACTGGGATCGCTCGCC
>P_967
GCAGAGAACAAGACAGCAAGCGAGCGTACCTTTGTTCGCTT
>P_968
GAGCGTACCTTTGTTCGCTTCTTCTCCACCAAGCACGGAAG
>P_969
CGCTTCTTCTCCACCAAGCACGGAAGTTTAAGGATAACTGT
>P_970
GTTTAAGGATAACTGTAGGTCGGTGGCTACCTAAGGAAACT
>P_971
GGAGTTTCCTTAGGTAGCCACCGACCTACAGTTATCCTTAA
>P_972
AAGGAAACTCCGATTCGATCCGCCCCCCCGGCTGGGAGGCA
>P_973
ATGCCTCCCAGCCGGGGGGGCGGATCGAATCGGAGTTTCCT
>P_974
GGTGAACCTCTCCTTGTGATCGGGATGAGGTAGATGCCTCC
>P_975
GGTTCACCATGATGGGGGTACTTCTTTTTTTCCCTTCCGGA
>P_976
GTACTTCTTTTTTTCCCTTCCGGAAAGAATGAAATACATAG
>P_977
CCTATGTATTTCATTCTTTCCGGAAGGGAAAAAAAGAAGTA
>P_978
TGCCGCAACAAAAGGATGGTCCCCTATGTATTTCATTCTTT
>P_979
TAAATATGAGGAGCATGCCGCAACAAAAGGATGGTCCCCTA
>P_980
GGCCTGAGGCCCCTGCGAATCCGTAAATATGAGGAGCATGC
>P_981
TATTTACGGATTCGCAGGGGCCTCAGGCCCTACTTAGTTTC
>P_982
GCTTGCGAAACTAAGTAGGGCCTGAGGCCCCTGCGAATCCG
>P_983
CCTCAGGCCCTACTTAGTTTCGCAAGCCTTTGTCATTGTCA
>P_984
TTGACTGACAATGACAAAGGCTTGCGAAACTAAGTAGGGCC
>P_985
AAGGCGCCCTACTTAGTTGACTGACAATGACAAAGGCTTGC
>P_986
TGTCAGTCAACTAAGTAGGGCGCCTTTTAATTTAATCTTAA
>P_987
TTCGCACCACTGAGAGACTACTTAAGATTAAATTAAAAGGC
>P_988
TTAATTTAATCTTAAGTAGTCTCTCAGTGGTGCGAAGCGGC
>P_989
AGTCTCTCAGTGGTGCGAAGCGGCTTTGCGCCGGGGAGCGA
>P_990
CTAAACCTTTCGCTCCCCGGCGCAAAGCCGCTTCGCACCAC
>P_991
AGCGGCTTTGCGCCGGGGAGCGAAAGGTTTAGACCTTAGAA
>P_992
AGGTTTAGACCTTAGAAAGTCAGCGAACAGCGGTTCTTCTA
>P_993
TACATAGAAGAACCGCTGTTCGCTGACTTTCTAAGGTCTAA
>P_994
TATGTAGGTATGGTGTTCCCCCCTTGACTCTCCTAACGTCG
>P_995
GGTTACGAAGTCACTTAGCTCGACGTTAGGAGAGTCAAGGG
>P_996
AACGTCGAGCTAAGTGACTTCGTAACCTTTTCTTTCGTAGC
>P_997
GCCTTCATTCTACTACGCTACGAAAGAAAAGGTTACGAAGT
>P_998
CGTAACCTTTTCTTTCGTAGCGTAGTAGAATGAAGGCTACG
>P_999
GTAGTAGAATGAAGGCTACGCACCGACGCTCTCTTATCTAT
>P_1000
TAGGCTAATAGATAAGAGAGCGTCGGTGCGTAGCCTTCATT
>P_1001
CGAGCGAGTTAGCGAAGACGCTTAGGCTAATAGATAAGAGA
>P_1002
CTCTTATCTATTAGCCTAAGCGTCTTCGCTAACTCGCTCGC
>P_1003
TAACTCGCTCGCCTACTATACCCTACTATACAATACATTAG
>P_1004
ATACAATACATTAGTAGGGGCCCGCTTACTTCTAAAAAAGT
>P_1005
CCTACTTTTTTAGAAGTAAGCGGGCCCCTACTAATGTATTG
>P_1006
AAGGAAAAGGCGCTACTTAGCCCTACTTTTTTAGAAGTAAG
>P_1007
TAATGAGAATGGGTTATTCACAAAGGAAAAGGCGCTACTTA
>P_1008
CTACTAAGGACCTATAGGTTCGCCTACTTGACTTATGAAAG
>P_1009
AACCGGCTGTTCTTCTTTGTCAACGCCTACTAAGGACCTAT
>P_1010
AGGTCCTTAGTAGGCGTTGACAAAGAAGAACAGCCGGTTAA
>P_1011
AAAGATTCGCTGTCTTTTAACCGGCTGTTCTTCTTTGTCAA
>P_1012
GAGATGTTTCTCCTCAGATCCAGAGGAAGGGTAGCTTGTCA
>P_1013
AAGCTACCCTTCCTCTGGATCTGAGGAGAAACATCTCTTTT
>P_1014
TCGGATCGATAAGTGGAAGTCATAAAAAAGAGATGTTTCTC
>P_1015
TATGACTTCCACTTATCGATCCGAAAAGTGACCGACCAGGG
>P_1016
GGCCCTGGTCGGTCACTTTTCGGATCGATAAGTGGAAGTCA
>P_1017
TGAAAGAAAGGGTTTATGAGCCCTAGCCCTGTAAGCCCACA
>P_1018
ACAGGTGTGGGCTTACAGGGCTAGGGCTCATAAACCCTTTC
>P_1019
CACACCTGTGTAGAGTAGATCGTTCAACACCTGCGGCACAA
>P_1020
GGTCAAAAATGGGTTTGTGCCGCAGGTGTTGAACGATCTAC
>P_1021
TTCAACACCTGCGGCACAAACCCATTTTTGACCTATTGGTC
>P_1022
TAGTATCATAGGCGACCGAACGGCCGCCCCTAATTACTAGA
>P_1023
AATTATTATAGCAGGTTGGTCTAGTAATTAGGGGCGGCCGT
>P_1024
CCAACCTGCTATAATAATTCCATAAACACCTAGCGAAGATA
>P_1025
TTATTTGTTTGCCATATCTTCGCTAGGTGTTTATGGAATTA
>P_1026
AAATAAAGTAGCCCTATGTTCGAATCTGACAATACCATACC
>P_1027
CATACCATAATCAAAAGGTACAACGGCCCGAGCAACCAGAC
>P_1028
TTATGTTAAGTCTGGTTGCTCGGGCCGTTGTACCTTTTGAT
>P_1029
ACTTAACATAAATGTAGTCACTGGAGCCATTCTAAAAAGGG
>P_1030
CTCCCTTTTTAGAATGGCTCCAGTGACTACATTTATGTTAA
>P_1031
TCTAAAAAGGGAGAAATTAGCACTACTTGGTGAAATAGGTT
>P_1032
ACTACTTGGTGAAATAGGTTCTTTTAGAATCAATTTCAAAC
>P_1033
CGGATGGTTTGAAATTGATTCTAAAAGAACCTATTTCACCA
>P_1034
CGGATTGTTACAACCTCTAGCGGATGGTTTGAAATTGATTC
>P_1035
CCTGATGTAGTGGGAGCGTTCGGATTGTTACAACCTCTAGC
>P_1036
AGGTTGTAACAATCCGAACGCTCCCACTACATCAGGACCCT
>P_1037
TGTGCAACGTCGAAAGGGTCCTGATGTAGTGGGAGCGTTCG
>P_1038
TCAGGACCCTTTCGACGTTGCACAAAAGCCATTACTTTACG
>P_1039
AGCTGAACGTAAAGTAATGGCTTTTGTGCAACGTCGAAAGG
>P_1040
ATTACTTTACGTTCAGCTAGCACTAAAAAGGCTACTCCTAG
>P_1041
GAAAACGTACATAGCTGTTCCAGCCGAAATACTTGGAATAA
>P_1042
TCGGCTGGAACAGCTATGTACGTTTTCGATTTTCTATTCAC
>P_1043
CTATTCACTCATGATCTGGCCTGGTCGACTCGATCATGATA
>P_1044
GAGTTTTTCGAGAAAAGGTCCCATCCTTCAATATCATGATT
>P_1045
TTTCTCGAAAAACTCCGGATCGAGTTGAAGGTGGTGCAACA
>P_1046
ATGTTGCACCACCTTCAACTCGATCCGGAGTTTTTCGAGAA
>P_1047
TTCCATTCGAAGTAAGGTAACAAGATTCGATGTTGCACCAC
>P_1048
CATCGAATCTTGTTACCTTACTTCGAATGGAATCTTAGCCC
>P_1049
CAGAAAGCAAGTGAGGCGGGCTAAGATTCCATTCGAAGTAA
>P_1050
TTTCAGAACCTTATGCAGTACAGAAAGCAAGTGAGGCGGGC
>P_1051
CCACTAGTTAGAAGGAAATCCCTTTACTTTCTTTCAGAACC
>P_1052
AAAGAAAGTAAAGGGATTTCCTTCTAACTAGTGGCTGAGAG
>P_1053
GAAGGTAGCTTGCTTACTCTCAGCCACTAGTTAGAAGGAAA
>P_1054
GACCCTTATTGACTCAACCACAAATCTGTTGAATGAAGGTA
>P_1055
AGAAGAGCAAAGATTCCCGACCCTTATTGACTCAACCACAA
>P_1056
GAACGCAGGCAGCGGAAATGCAAAAGAGAAGAGCAAAGATT
>P_1057
CTTTGCGATACGGACGGACACGAAGAAGAACGCAGGCAGCG
>P_1058
CCTGCGTTCTTCTTCGTGTCCGTCCGTATCGCAAAGCTGGT
>P_1059
ACCATTACAGCTGGCGTCGACCAGCTTTGCGATACGGACGG
>P_1060
CGTATCGCAAAGCTGGTCGACGCCAGCTGTAATGGTTCATT
>P_1061
CCAGCTGTAATGGTTCATTTCGGGAGTTTGAACACCATCCC
>P_1062
TTGGGATGGTGTTCAAACTCCCGAAATGAACCATTACAGCT
>P_1063
TTCGGGAGTTTGAACACCATCCCAAAAATACAACCTGTCAA
>P_1064
GGAAGGTTAGATACCTTTGACAGGTTGTATTTTTGGGATGG
>P_1065
AAAACGGGATTGGATTTCCACTCAGAAGGAAGGTTAGATAC
>P_1066
CTTCTGAGTGGAAATCCAATCCCGTTTTGTCTTTTTTGCAT
>P_1067
TTTATGCAAAAAAGACAAAACGGGATTGGATTTCCACTCAG
>P_1068
TTGTCTTTTTTGCATAAAAACCAAGCTAATATAATATATAT
>P_1069
ATATATATATTTCTTTTAAACCCGTTCTTCCGACCCCTCCA
>P_1070
TTTTGGAGGGGTCGGAAGAACGGGTTTAAAAGAAATATATA
>P_1071
CCTCCAAAAATGACCTTCTCCAGTGTTACCTAAACCAAGTA
>P_1072
TGGGGCTAACGTGGGATCCGCTCAGGACCTACTTGGTTTAG
>P_1073
TAAACCAAGTAGGTCCTGAGCGGATCCCACGTTAGCCCCAA
>P_1074
ACATTTTGGTGGTAGGTTTGCCGCCAGCATTTTTGGGAACT
>P_1075
TAACTTACCAACAGGTCACACCTCACCATTGGAACATGCTA
>P_1076
GTCCCTCGAGAAAACTGATGCCCCTGAGACCACTGCAGCAC
>P_1077
GGAGCCAGCACCGGTCGGGGCCCCGCCAGACGAGATTGAAT
>P_1078
CTTATTTAAAAACGAATAAACCGCAGTTCCAAGAAATCATA
>P_1079
ATTGCACTCGTCCAATCCTGCTACTGCACTCGTCCAATCCT
>P_1080
CCCGGCTTGCTTTCTTGGACCCAAAGACTTCTCCTTCGATG
>P_1081
CTCTTGGCCTTCTGCCTGTACTTTTGATTAGCCGGGATTTC
>P_1082
ATACGCTGCTTGGATCTTTGCACGACTAGGCTCTTGGCCTT
>P_1083
CTCTGTCACAATAAAGGCAGCTACTGCTAGGCTCTTAGATG
>P_1084
GTTGTTGTACGAGGTTGAATCAGAAGAGGACACATCAAATA
>P_1085
CTGCTTATTCCCCTTCATGTCTGAAATCTTTGAGTTTGCAT
>P_1086
CGATCAACAGCGGATGCAAACTCAAAGATTTCAGACATGAA
>P_1087
CCGCTGTTGATCGATTAGTTCCTGTTGAGGGAGAATTAGTA
>P_1088
ACTTCAGCCCGGAAGAGATGCTCATGTAACTCATTCACAGG
>P_1089
TTGTCCCTGTGAATGAGTTACATGAGCATCTCTTCCGGGCT
>P_1090
CTATGGCCACTCGGCGCTTCCGGGGAATGCTTTTTATGGTT
>P_1091
TCAGGATTTGGCCATAACATCTGAGAATGTGTATACCGTCG
>P_1092
GTTCCGCGGTCATGTACTCCCGACGGTATACACATTCTCAG
>P_1093
GAAAATGCTTGTTCCTTTGTCGTTTCGTAGATGCCACGGCA
>P_1094
CGCAATTTAAATAATTCATTCGAAAATGAGGAGAATGATCT
>P_1095
AACTTTTCTTTTTTAAAATACGCAATTTAAATAATTCATTC
>P_1096
ATTTTAAAAAAGAAAAGTTTCCGAGCAAAGCGAGAAGCCAC
>P_1097
AATTCTTAGGCAAGAAGTGGCTTCTCGCTTTGCTCGGAAAC
>P_1098
ATTTCAATCCACGAAATATGCGATGCAATTTTCTAGCGGGT
>P_1099
TGTAGTTGGGTGTTGCCCAACGGAAAGCATGGGAAAGAAGT
>P_1100
GATTGACAAACAATAATTCCCTCCAGAAAAGCAAGTTCCTC
>P_1101
ACTTATTTCACACAATTCTTCTGGTCATGCCTTTTCCTCTT
>P_1102
TAAAGAGGAAAAGGCATGACCAGAAGAATTGTGTGAAATAA
>P_1103
TTTTAGAATTCTGCTGATCCCAAGGAATCCATCTCCATCAT
>P_1104
TCACAGCGGGGGAACAACACCCGGAGCAACGACCCCAACAG
>P_1105
AAACTGTTGGGGTCGTTGCTCCGGGTGTTGTTCCCCCGCTG
>P_1106
GGATACACCGGTACTAAAACCTTTTCTCAAAATCTCTTCCA
>P_1107
ATTTTGCCACTTCGAATAAACTAGAGTACATATAGGATACA
>P_1108
AATAAGTCGACGGCGTTACACCATTTTGCCACTTCGAATAA
>P_1109
GTGGCAAAATGGTGTAACGCCGTCGACTTATTGGGAAAAGG
>P_1110
GGGAGGAAAATAACTTTGATCTCTTGTTTCGGAGAAATAAG
>P_1111
AGCCACTTATTTCTCCGAAACAAGAGATCAAAGTTATTTTC
>P_1112
TCGGAGAAATAAGTGGCTCACGAGGAATGGAAAGAAACATA
>P_1113
ATATGTTTCTTTCCATTCCTCGTGAGCCACTTATTTCTCCG
>P_1114
CTATATGAGGACTTCGAGATCAAATCGAATATGTTTCTTTC
>P_1115
AGAAACATATTCGATTTGATCTCGAAGTCCTCATATAGCAC
>P_1116
ATCTCGAAGTCCTCATATAGCACTTCTTCCAATCCTGGATG
>P_1117
CATTATGTCATTCCTACAAGCGATCACCCATCCAGGATTGG
>P_1118
AAAAACGATGCTTCCTTGGCCGTGTGGAACATGGATTAGCA
>P_1119
GTTCCACACGGCCAAGGAAGCATCGTTTTTTAATCTCATTA
>P_1120
TTTTTTAATCTCATTATGACCGGAAGAGATTCTTTCTCGAT
>P_1121
GACCGGAAGAGATTCTTTCTCGATCAGAATAGTGGAATGGA
>P_1122
GGGGTATACCCTTCTTGTAGCGCCTTCCATTCCACTATTCT
>P_1123
GAATAGTGGAATGGAAGGCGCTACAAGAAGGGTATACCCCT
>P_1124
ACCTTTCTGAACGTCTGGGGCGATTTGAAATGAAAAGGGGT
>P_1125
CCTTTTCATTTCAAATCGCCCCAGACGTTCAGAAAGGTTAT
>P_1126
TTCCTCCCCACTAAAAAGAGCGATTGAGAATCTCGATAACC
>P_1127
TCCCTTCCCGCACTATTCCTCCCCACTAAAAAGAGCGATTG
>P_1128
AGTGCGGGAAGGGAGCGAGACCGAGCCGAGCCACTAGGAGA
>P_1129
ACTAGGAGAGTAAGCCCTTCCCACGTGTCAAAATGAATGCA
>P_1130
GTTGATCTCTCGGGTTGAGGCTGCATTCATTTTGACACGTG
>P_1131
CAAAATGAATGCAGCCTCAACCCGAGAGATCAACCTGCCTG
>P_1132
GCGCCTTTGATTTTAGGCCGCCGGCGGCGCAGAACGCACTA
>P_1133
TCGCGGATTAGTGCGTTCTGCGCCGCCGGCGGCCTAAAATC
>P_1134
GCGGCGCAGAACGCACTAATCCGCGACCAGCAAGTTTTCCG
>P_1135
GTTTCGGAAAACTTGCTGGTCGCGGATTAGTGCGTTCTGCG
>P_1136
ATCCGCGACCAGCAAGTTTTCCGAAACTGAACTGAATAGAA
>P_1137
CTGAATAGAATTGTGACTTTCCAAAAATGCTTGCTGAAAAT
>P_1138
CAAAAATGCTTGCTGAAAATCAAAGAAAGAGGGTCCATTTT
>P_1139
AGAAAGAGGGTCCATTTTCCCACGTAGTTCGTCGGTCAAAC
>P_1140
AAGAGAATCGTTGGTTTGACCGACGAACTACGTGGGAAAAT
>P_1141
ACGTAGTTCGTCGGTCAAACCAACGATTCTCTTCTCAAAGT
>P_1142
ATAAAAAGATCTCTCTATTACTTTGAGAAGAGAATCGTTGG
>P_1143
AAGGGATGGTTCTTTCATTGCATTGATAGAAGTCTAACTAT
>P_1144
TTTTTTTCTATCTGACAGGACAAACAAATAGGAAGGGATGG
>P_1145
GTTGTATATAAACCCCCCCCCTTCACCCCCACCCCCTAAAG
>P_1146
GGGGGGGGGTTTATATACAACCGAGGCAAAGTGGTTTATGA
>P_1147
ATTCTTATCATTTGGTAGATCCAAGTCCATGGCCTATTTCG
>P_1148
TCCAAGTCCATGGCCTATTTCGGGTTCACTTGGAGCTTTGG
>P_1149
TGCCAAAGCTCCAAGTGAACCCGAAATAGGCCATGGACTTG
>P_1150
TATTTCGGGTTCACTTGGAGCTTTGGCAACCACCGTAGGAG
>P_1151
ACACCTCCTACGGTGGTTGCCAAAGCTCCAAGTGAACCCGA
>P_1152
ATACCATGTTCGTATGGTGGCGCGATGTTCTACGTGAATCC
>P_1153
TGGATTCACGTAGAACATCGCGCCACCATACGAACATGGTA
>P_1154
AGCTTTGGTATGATGTCCTTCCAACGTGGATTCACGTAGAA
>P_1155
ATATCGAAGTCCTAATTGTACAGCTTTGGTATGATGTCCTT
>P_1156
AAGGAACATAACCTCCGATACGATGAACGGAATAAAACCAT
>P_1157
TTTTATTCCGTTCATCGTATCGGAGGTTATGTTCCTTTTTG
>P_1158
AGAAGAAGCCCGAAAAAAAGCAAAAAGGAACATAACCTCCG
>P_1159
TCGGGCTTCTTCTCATTCTTCTTTGGCACCTACGGTAGAGA
>P_1160
CCGATCTCTACCGTAGGTGCCAAAGAAGAATGAGAAGAAGC
>P_1161
CCCTTTTGGGGGCCAAATACCTCCGATCTCTACCGTAGGTG
>P_1162
TAGAGATCGGAGGTATTTGGCCCCCAAAAGGGATTGGGGTT
>P_1163
AGGATCTAAAACCCCAATCCCTTTTGGGGGCCAAATACCTC
>P_1164
AAGGGATTGGGGTTTTAGATCCTCGGGAAATCCCTTTTCTT
>P_1165
GTATTAAGAAAAGGGATTTCCCGAGGATCTAAAACCCCAAT
>P_1166
TACCCCTATTCTCCTTTCATCCGGAGCTGCCGTAACTTGGG
>P_1167
ATGAGCCCAAGTTACGGCAGCTCCGGATGAAAGGAGAATAG
>P_1168
TACTCGCGGGGAAGGAAAAACGAGCAGTTTACGCTTTAGTA
>P_1169
CTACTAAAGCGTAAACTGCTCGTTTTTCCTTCCCCGCGAGT
>P_1170
GAATACGAGAGCCAGTGAAACGGTAGCTACTAAAGCGTAAA
>P_1171
TTCACTGGCTCTCGTATTCACAGGCTTTCAAGGAATGGAAT
>P_1172
ATATTCCATTCCTTGAAAGCCTGTGAATACGAGAGCCAGTG
>P_1173
TCAAGCACCCTTCACTATTTCGGATAGTATTTATGGTTCTA
>P_1174
AAAACCATGAAAGCCAGTTGCTAAGAAAAAGGTAGAACCAT
>P_1175
TGGCGAATACCACATATGATCAAGAAAAGAGTACCTATAAT
>P_1176
TCTTGATCATATGTGGTATTCGCCAATATCTTGGTCATCTG
>P_1177
TCAGATGACCAAGATATTGGCGAATACCACATATGATCAAG
>P_1178
CCAACGTGATGCTCCTTGGTCAGATGACCAAGATATTGGCG
>P_1179
ACCAAGGAGCATCACGTTGGCTTTGAAGCAGCTGCATGGTA
>P_1180
AAAATGCCAGTACCATGCAGCTGCTTCAAAGCCAACGTGAT
>P_1181
ACAAATGGGAATAACCGAACCACGTCTACAAAATGCCAGTA
>P_1182
GTAGACGTGGTTCGGTTATTCCCATTTGTCTCTATCTATTG
>P_1183
AGTGAATTGAGGAATGAAAGCTGGATCACAAAGAGAATCGG
>P_1184
GCCCGATTCTCTTTGTGATCCAGCTTTCATTCCTCAATTCA
>P_1185
AGCTGGATCACAAAGAGAATCGGGCTTTGGAAAAGAATGAC
>P_1186
AAGACGCAGTCATTCTTTTCCAAAGCCCGATTCTCTTTGTG
>P_1187
GCTTTGGAAAAGAATGACTGCGTCTTTAATACTCCTTTATA
>P_1188
ATATAAAGGAGTATTAAAGACGCAGTCATTCTTTTCCAAAG
>P_1189
CTCCTTTATATTTGCTTATACAAAAAAGTCTTTCCCACTGC
>P_1190
CAAAAAAGTCTTTCCCACTGCCCTACCAAATTTATCTGTAT
>P_1191
TGAAGTTATGTGGCAGAATACAGATAAATTTGGTAGGGCAG
>P_1192
CTACCAAATTTATCTGTATTCTGCCACATAACTTCAGGGAT
>P_1193
CATTTTTTGGTGAACATGATCTGCCATAATCCCTTCGATCC
>P_1194
GAAAGAGCAAAAGATAAATTCGTAGGTCATTTTTTGGTGAA
>P_1195
CTACGAATTTATCTTTTGCTCTTTCAGATTGTTCCTTTTAA
>P_1196
CAAGAAAAGATCTTTGATTACGATTAAAAGGAACAATCTGA
>P_1197
CTTGTCTCTCGTTTCTTTTCCGAACAAATCGAAGAACCTAA
>P_1198
ATTAGGTTCTTCGATTTGTTCGGAAAAGAAACGAGAGACAA
>P_1199
TTCCGAACAAATCGAAGAACCTAATGGATCGAACTCATCCT
>P_1200
AGCCAAGGATGAGTTCGATCCATTAGGTTCTTCGATTTGTT
>P_1201
ACCTAATGGATCGAACTCATCCTTGGCTGCTACGAAACATA
>P_1202
AACGCAAGGCCGATATGTTTCGTAGCAGCCAAGGATGAGTT
>P_1203
CTGCTACGAAACATATCGGCCTTGCGTTGCGGAAGGAACGT
>P_1204
GCCTTGCGTTGCGGAAGGAACGTTATCTTCTTGGGGTTAGT
>P_1205
ACCCGGAGTGAAGTACTAACCCCAAGAAGATAACGTTCCTT
>P_1206
AGGCAGCGCCGCAAGGAACCCGGAGTGAAGTACTAACCCCA
>P_1207
TCACTCCGGGTTCCTTGCGGCGCTGCCTCATGCTTGCGCTT
>P_1208
CGTACTGGCATTCAAGCAAGCGCAAGCATGAGGCAGCGCCG
>P_1209
CCACCTATTCTAGTAACGTACTGGCATTCAAGCAAGCGCAA
>P_1210
CGCTTGCTTGAATGCCAGTACGTTACTAGAATAGGTGGTTG
>P_1211
TTACTAGAATAGGTGGTTGGCTGCTGCGTCGCCGGAAGGGT
>P_1212
AGACCCTTCCGGCGACGCAGCAGCCAACCACCTATTCTAGT
>P_1213
GTCGCCGGAAGGGTCTTTTCCTTTGCTTGCGTAAGTTACCC
>P_1214
AGCAGGGTAACTTACGCAAGCAAAGGAAAAGACCCTTCCGG
>P_1215
GGCGAGGGGTGATAGAATAGCAAGCAGGGTAACTTACGCAA
>P_1216
CCCTGCTTGCTATTCTATCACCCCTCGCCCGGCCTTTACTT
>P_1217
CCTATCAATCAAGTAAAGGCCGGGCGAGGGGTGATAGAATA
>P_1218
TATTGATTCTGGTGAAGGAGCCCTATCAATCAAGTAAAGGC
>P_1219
TGATTGATAGGGCTCCTTCACCAGAATCAATAGCCCAGCTA
>P_1220
TACGGGTAGTGGTAGTGTAGCTGGGCTATTGATTCTGGTGA
>P_1221
GCCCAGCTACACTACCACTACCCGTAAGATAGAAGTAGGGC
>P_1222
AGTGCCCTACTTCTATCTTACGGGTAGTGGTAGTGTAGCTG
>P_1223
AGCGTGATAGTCGCGTGTGTCAGCAAACAACTCTAAGCTGA
>P_1224
TAGAGTTGTTTGCTGACACACGCGACTATCACGCTGGTTGC
>P_1225
AATCCGAGTGAAAGCAGCAACCAGCGTGATAGTCGCGTGTG
>P_1226
CGCGACTATCACGCTGGTTGCTGCTTTCACTCGGATTCTCC
>P_1227
TGATCCGCCCGAGGAGAATCCGAGTGAAAGCAGCAACCAGC
>P_1228
CGGATTCTCCTCGGGCGGATCAAGGGATATTGGCTTGGCTT
>P_1229
TTCGCAAGCCAAGCCAATATCCCTTGATCCGCCCGAGGAGA
>P_1230
GTTCTTTGCTAGCCAGACACCTGTCAACCAACCATCCTGCA
>P_1231
GTTGACAGGTGTCTGGCTAGCAAAGAACCAGACAAAAAAAA
>P_1232
TTGTTTTTTTTTGTCTGGTTCTTTGCTAGCCAGACACCTGT
>P_1233
AAGAACCAGACAAAAAAAAACAAGTACAGTAGCGCTATAGG
>P_1234
TAGCCTATAGCGCTACTGTACTTGTTTTTTTTTGTCTGGTT
>P_1235
GGCTATACTATATCAAATAGCCTATAGCGCTACTGTACTTG
>P_1236
CCTGACACAAGTAGTCTCCGCGGCTATACTATATCAAATAG
>P_1237
TAGTATAGCCGCGGAGACTACTTGTGTCAGGGGAAAGCCTC
>P_1238
TACCCATAAAGGAGGCTTTCCCCTGACACAAGTAGTCTCCG
>P_1239
AAGCCTCCTTTATGGGTAAGCCCCTTTAGAGATAGGAAAAC
>P_1240
CAGCTAGGCCGTTTTCCTATCTCTAAAGGGGCTTACCCATA
>P_1241
GAGATAGGAAAACGGCCTAGCTGCTTTATTGAGAGATTTCG
>P_1242
GCCGAAATCTCTCAATAAAGCAGCTAGGCCGTTTTCCTATC
>P_1243
GCTGCTTTATTGAGAGATTTCGGCAACATTGAGAATTTAAA
>P_1244
TTTTAAATTCTCAATGTTGCCGAAATCTCTCAATAAAGCAG
>P_1245
CACTTCAACCACTGAAATAGCAGCAATTTCTTTTTTAAATT
>P_1246
AAAAGAAATTGCTGCTATTTCAGTGGTTGAAGTGCCGGTCG
>P_1247
TGAAGTGCCGGTCGGCATTGCCTAAGTAACGTCCGACACTG
>P_1248
GCAAACAGTGTCGGACGTTACTTAGGCAATGCCGACCGGCA
>P_1249
GAATGAAGAGGAGAGAAGCGCGCAAACAGTGTCGGACGTTA
>P_1250
TCATTCAATGCAAAGACAACCGCCTGAGCGTCTGACTCCAG
>P_1251
TTCTTCTCTGATGCTGGAGTCAGACGCTCAGGCGGTTGTCT
>P_1252
TGAGCGTCTGACTCCAGCATCAGAGAAGAAAGGCCCATATC
>P_1253
CTCGTGCGGGTTGAAGCAAGCATTAGATATGGGCCTTTCTT
>P_1254
CTAATGCTTGCTTCAACCCGCACGAGATTGCCAAAATCTCA
>P_1255
CGTTGAGATTTTGGCAATCTCGTGCGGGTTGAAGCAAGCAT
>P_1256
GCACGAGATTGCCAAAATCTCAACGAGAGGAAACTCCGGCG
>P_1257
AGGTATGGGCGCCGGAGTTTCCTCTCGTTGAGATTTTGGCA
>P_1258
AATCTCAACGAGAGGAAACTCCGGCGCCCATACCTTTTGGT
>P_1259
TTAGGATTTGGTGTGTAGACCAAAAGGTATGGGCGCCGGAG
>P_1260
CCCATACCTTTTGGTCTACACACCAAATCCTAATTAGCAAG
>P_1261
GATCTTCCTCTTATTTTTACCAGAAAAAGTTTTTCTGTTTC
>P_1262
GCGAAACAGAAAAACTTTTTCTGGTAAAAATAAGAGGAAGA
>P_1263
TTTCTGTTTCGCTTGTCAAGCCTAGAGCACACAGAAATGGG
>P_1264
AAGTTGCCCATTTCTGTGTGCTCTAGGCTTGACAAGCGAAA
>P_1265
GTTCTCCTAATATCGACAGGCAAGTTGCCCATTTCTGTGTG
>P_1266
GAAATAGAATATCTTATGTTCTCCTAATATCGACAGGCAAG
>P_1267
TTTTGCATGGTTTCAGGGCGCTTTGAGAAATAGAATATCTT
>P_1268
ATTCTATTTCTCAAAGCGCCCTGAAACCATGCAAAAAGGGG
>P_1269
GATCCATCCTTTGCATTCCCCTCCTTTAGAAAGAGTAGTTG
>P_1270
CAAAGGATGGATCTTTGTATCGGATGCTACTGGTAGCTAAG
>P_1271
ACTACTTGCAATCCGAGTAGCAGATCCAAATGCTTAGCTAC
>P_1272
AAGCATTTGGATCTGCTACTCGGATTGCAAGTAGTGAAAAA
>P_1273
GAAGAACCACCAGTTTTTTTCACTACTTGCAATCCGAGTAG
>P_1274
ATTGCAAGTAGTGAAAAAAACTGGTGGTTCTTCAACTGAAT
>P_1275
ACCAATTTCTATTTGTGATTCAGTTGAAGAACCACCAGTTT
>P_1276
ACTTGACCGAGTTGACTCATCAGTCGTAGTTCTACCAATTT
>P_1277
TCAGCGCCTAAGAAAAGTTGCAGTACTTGACCGAGTTGACT
>P_1278
GTACTGCAACTTTTCTTAGGCGCTGAGCTATGCATGGACGC
>P_1279
GGATCATAATCAGGCGCCAACGGCGGCTCGATAGGCGTCCA
>P_1280
GCCTATCGAGCCGCCGTTGGCGCCTGATTATGATCCCCTCC
>P_1281
ACCCGTATACTATGCAAAGGCAAAGAGATATTATATATAGA
>P_1282
CTATATATAATATCTCTTTGCCTTTGCATAGTATACGGGTC
>P_1283
CTTTGCCTTTGCATAGTATACGGGTCGGGAGGTAAAACCTT
>P_1284
GTTTTTTAGAAAGGTTTTACCTCCCGACCCGTATACTATGC
>P_1285
TTTCTAAAAAACCAAAAAGACTAGAGCACATCTTTCGTGAG
>P_1286
GAGAGGGATGCTAAGAACAACAGGCAATGCATTCTATCAAA
>P_1287
CAACAGGCAATGCATTCTATCAAAGCATTCTATCAAAACAT
>P_1288
ACCAGTCCTAGAAAGCATCCCTGTTGTTTCGAGGAGGCGTT
>P_1289
AACAGGGATGCTTTCTAGGACTGGTTCAATAGGTGCTCTGG
>P_1290
TAGTTGACCCAGCCAGAGCACCTATTGAACCAGTCCTAGAA
>P_1291
TGTAAGTTGTTGATTCAGCTCAGTAGTTGACCCAGCCAGAG
>P_1292
TGGCTGGGTCAACTACTGAGCTGAATCAACAACTTACATTA
>P_1293
AACTTACATTAGCTTAGATGCAGCTGTATCCGCCCACTGGG
>P_1294
GATGCAGCTGTATCCGCCCACTGGGTCAATTGGATCTGATT
>P_1295
GCCCACTGGGTCAATTGGATCTGATTCAATCCGCCTTTGAC
>P_1296
AATCCGCCTTTGACGCTGATCCACTGGATGCTGCCTCCCTT
>P_1297
AAAAAAGTAGCAAAGGGAGGCAGCATCCAGTGGATCAGCGT
>P_1298
TTCACCCATTTTAGTCGACCCAGAAAAAAGTAGCAAAGGGA
>P_1299
TTTGCTACTTTTTTCTGGGTCGACTAAAATGGGTGAAGCTT
>P_1300
TAGAGCAGAAGCCGGGAAGGCAGAAGCTTCACCCATTTTAG
>P_1301
GGGTGAAGCTTCTGCCTTCCCGGCTTCTGCTCTACCCGCCT
>P_1302
CGAGTCAGAGGCGGGTAGAGCAGAAGCCGGGAAGGCAGAAG
>P_1303
TGCTCTACCCGCCTCTGACTCGGCCTTTTCTGTTGAAACGA
>P_1304
CTCGGCCTTTTCTGTTGAAACGAATGCTGTAGAGATGGTGG
>P_1305
AGGCACCACCATCTCTACAGCATTCGTTTCAACAGAAAAGG
>P_1306
AGGGGCAGAGCAAGCAAAGGCACCACCATCTCTACAGCATT
>P_1307
CAGCCCACCAGAAAAAGGGGCAGAGCAAGCAAAGGCACCAC
>P_1308
AATCAGTGGAAGCAGCAGCCCACCAGAAAAAGGGGCAGAGC
>P_1309
CTGCCCCTTTTTCTGGTGGGCTGCTGCTTCCACTGATTAAT
>P_1310
TGGTTGAAGACCCGATTAATCAGTGGAAGCAGCAGCCCACC
>P_1311
TGCTGCTTCCACTGATTAATCGGGTCTTCAACCACTGCTTC
>P_1312
ACCACTGCTTCTGCTGCCTCCATCTGAACTCTAGCTGGCTC
>P_1313
TTGCAGTTTATTCTATTGATCTAGAGCCAGCTAGAGTTCAG
>P_1314
AAGCATCAGTATCAGTCCCCCAGTTGCAGTTTATTCTATTG
>P_1315
AATAAACTGCAACTGGGGGACTGATACTGATGCTTTTGGTT
>P_1316
GGAGCGCTCGGAACCAAAAGCATCAGTATCAGTCCCCCAGT
>P_1317
CCGAGCGCTCCGGATTGGTTCTTAAACCACCTATGTCTCTA
>P_1318
TGCCATTGTTCCACTTCCGGCTGATAAAAAAAATGAAGGGG
>P_1319
CCCTTCATTTTTTTTATCAGCCGGAAGTGGAACAATGGCAG
>P_1320
ACTCTCAGTTCCGAAATCTGCCATTGTTCCACTTCCGGCTG
>P_1321
TTCCAACAATTTCACATGTTCCTAAAATCGGCATTCATTCT
>P_1322
GAGTTTCATGTTTGGGCGTTCCAACAATTTCACATGTTCCT
>P_1323
AACATGTGAAATTGTTGGAACGCCCAAACATGAAACTCCCC
>P_1324
GAACGCCCAAACATGAAACTCCCCACTTCTTGTTCCCGCCC
>P_1325
AAACTCCCCACTTCTTGTTCCCGCCCAACCCGCTTTATTAT
>P_1326
GAAGGAGAAAGATAATAAAGCGGGTTGGGCGGGAACAAGAA
>P_1327
AATCAAGAAATGAACTTTTCCAGGAGAAGGAGAAAGATAAT
>P_1328
TCTTTCAAGAGAGAAGGGCGCCAATAAGACAAATTGAATCA
>P_1329
GATTCAATTTGTCTTATTGGCGCCCTTCTCTCTTGAAAGAG
>P_1330
ACTGGATCGCCTACGGCACGCACAAAGACATTTGAAACTGG
>P_1331
TTCAAATGTCTTTGTGCGTGCCGTAGGCGATCCAGTTGGTG
>P_1332
GTCGACAGACTAAGCACCAACTGGATCGCCTACGGCACGCA
>P_1333
CGATCCAGTTGGTGCTTAGTCTGTCGACTCTATCTCAACAA
>P_1334
TATCTCAACAAAGGAAGAATCGTTCGTTCCGCTTCTTTTTT
>P_1335
TTACGAAAAAAGAAGCGGAACGAACGATTCTTCCTTTGTTG
>P_1336
ATCCGCCGCTTCTCAGGGGACTGAGTCTATTTACGAAAAAA
>P_1337
AGACTCAGTCCCCTGAGAAGCGGCGGATCCGACAAGCTCAT
>P_1338
CCGAATGAGCTTGTCGGATCCGCCGCTTCTCAGGGGACTGA
>P_1339
TCATTCGGTCACACCTCATTCGCTCACACACAATATGCATA
>P_1340
CTATGCATATTGTGTGTGAGCGAATGAGGTGTGACCGAATG
>P_1341
ATTCGCTCACACACAATATGCATAGATAAATGAATCGATCT
>P_1342
AAGTTAGAATCGCACTTTCACAAAGATCGATTCATTTATCT
>P_1343
AATCGATCTTTGTGAAAGTGCGATTCTAACTTTCACAAAGG
>P_1344
AGCCAGTGAAATTATTCACTCCCTTTGTGAAAGTTAGAATC
>P_1345
AAAGGGAGTGAATAATTTCACTGGCTTACTTTAGTTCTTTT
>P_1346
AAAAAAGAACTAAAGTAAGCCAGTGAAATTATTCACTCCCT
>P_1347
TTCACTGGCTTACTTTAGTTCTTTTTTCAATCGAGATTGGA
>P_1348
TTTCGATCTTGTAGCCACGGCACTGAACACCCATCCAATCT
>P_1349
ATCGAAAAGAATTCCATTTCCTGTGAGATGCCAAAAGATTC
>P_1350
ACCCAACCGGCGATTTCTTACAAGTCTTTTTTCTTTTTTAG
>P_1351
ACTTGTAGTTCCGCTTCTTGCTCTAAAAAAGAAAAAAGACT
>P_1352
TATACATAATGATTAAGATTCACTTGTAGTTCCGCTTCTTG
>P_1353
ATCATTATGTATAACCAATTCATTTTCAAATATAGTTGGGA
>P_1354
ACCCATTTCTTAGGTAAAGTCTCCCAACTATATTTGAAAAT
>P_1355
TTTCAAATATAGTTGGGAGACTTTACCTAAGAAATGGGTCA
>P_1356
GGTCAAAAAAATGGAAAGATCGGAACATGGGAATAGATCTG
>P_1357
GTATTGGTATCAGATCTATTCCCATGTTCCGATCTTTCCAT
>P_1358
ATCGGAACATGGGAATAGATCTGATACCAATACGGACTACC
>P_1359
TCTGATACCAATACGGACTACCCATTTCAATTATTGTGCTT
>P_1360
TGCATACCTATACAAGGGTTCAAGTTTTGATCGATATTTGC
>P_1361
ATAATCAACTCCGCAAATATCGATCAAAACTTGAACCCTTG
>P_1362
CCACTTCAAATCTTCGTTTTCGAGAAGGATAATCAACTCCG
>P_1363
ACTCAGTAAATTATAGACCACTTCAAATCTTCGTTTTCGAG
>P_1364
TTGAAGTGGTCTATAATTTACTGAGTACTCGCTATAACTCA
>P_1365
CGTGAGTTATAGCGAGTACTCAGTAAATTATAGACCACTTC
>P_1366
CACTGGTTTGTACACGAATGCGTGAGTTATAGCGAGTACTC
>P_1367
CTCACGCATTCGTGTACAAACCAGTGCAGACGAAGTAACAC
>P_1368
TATTCGTGTTACTTCGTCTGCACTGGTTTGTACACGAATGC
>P_1369
AACCAGTGCAGACGAAGTAACACGAATATCTCCCGTAGTCA
>P_1370
TGATGGAAATAGACTGACTACGGGAGATATTCGTGTTACTT
>P_1371
TATCCCAAACTTCTCGCTCCCACCAGCCGGCTGATGGAAAT
>P_1372
CATCAGCCGGCTGGTGGGAGCGAGAAGTTTGGGATATGTTT
>P_1373
CGGATGATTGATGGAAGAAACACCAAACATATCCCAAACTT
>P_1374
GGATATGTTTGGTGTTTCTTCCATCAATCATCCGGATCTAC
>P_1375
CATAATCTGTTGATATACGGCGTAGATCCGGATGATTGATG
>P_1376
ATATCAACAGATTATGGTTTCGAGGGTCATCCATTACGAAA
>P_1377
TCTTTTCGTAATGGATGACCCTCGAAACCATAATCTGTTGA
>P_1378
ATATCCACTCAGAGGAAGATCTTTTCGTAATGGATGACCCT
>P_1379
TCCATTACGAAAAGATCTTCCTCTGAGTGGATATGTGGAAG
>P_1380
TGGAAGTACGGTATGATGATCCAGAGAAACGTGTGGTTTCT
>P_1381
CAATGGGTTCAGAAACCACACGTTTCTCTGGATCATCATAC
>P_1382
TTGAGATGACCCAAGAATTTCGCTATTTCGATTTTGCTAGT
>P_1383
GACTAGCAAAATCGAAATAGCGAAATTCTTGGGTCATCTCA
>P_1384
ATTTCGCTATTTCGATTTTGCTAGTCCTTGGGAACAGCGTA
>P_1385
CGCTACGCTGTTCCCAAGGACTAGCAAAATCGAAATAGCGA
>P_1386
TCTGATTCTTAATTATCCGTCGCTACGCTGTTCCCAAGGAC
>P_1387
CCTTGGGAACAGCGTAGCGACGGATAATTAAGAATCAGAAT
>P_1388
AGAATCAGAATAGGTCCAGTCCGGGGGACAAATCAATAGGA
>P_1389
TATGAAATGAAAGAGTTTCGCGGGTGATCATCGGATATCAT
>P_1390
TTCCTATTTCTCAATGATATCCGATGATCACCCGCGAAACT
>P_1391
TGCAGGAAATCGTTCGATAACACTTCTTCCTATTTCTCAAT
>P_1392
GAAATAGGAAGAAGTGTTATCGAACGATTTCCTGCAATTCT
>P_1393
TTCCATACTGGGAAGAATTGCAGGAAATCGTTCGATAACAC
>P_1394
GCGTTTTGTATAGATTGAGACTTGTAGCTCGATTCTTTACT
>P_1395
AGAAACACAAAAACCCAGTGCGTTTTGTATAGATTGAGACT
>P_1396
GTCTCAATCTATACAAAACGCACTGGGTTTTTGTGTTTCTT
>P_1397
TCTTCTGCTATCAATGAAACCGAAAGAAACACAAAAACCCA
>P_1398
CCCTATAGAGCAAGGCTCTTCTGCTATCAATGAAACCGAAA
>P_1399
TGATATTAGTAAAGCGCTCGCGCCCCTATAGAGCAAGGCTC
>P_1400
CGCGAGCGCTTTACTAATATCAAGTAAAGGGGCCTGAAAAA
>P_1401
GAAGAAGCGAAGCCCTATTACGTTTGTTTTTTTTTCAGGCC
>P_1402
AAAAAACAAACGTAATAGGGCTTCGCTTCTTCCCCTTTATT
>P_1403
CCCCTTTATTGAATTGAAAACGAAAGCGCTAACGCGCCTTA
>P_1404
ATAAGGCGCGTTAGCGCTTTCGTTTTCAATTCAATAAAGGG
>P_1405
ATATTTATTATTTAGTAGAGCCGCTAGACGCTCACGTTTTT
>P_1406
CAGACAAAAAACGTGAGCGTCTAGCGGCTCTACTAAATAAT
>P_1407
CCGCCAGCTTCCACCCAGACCAGACAAAAAACGTGAGCGTC
>P_1408
GTCTGGGTGGAAGCTGGCGGCAGGGCTTGCTTAACCGGATA
>P_1409
ATTCCGTGTATCCGGTTAAGCAAGCCCTGCCGCCAGCTTCC
>P_1410
AGTTGCATGCGAAAGAGATCCCAATTCCGTGTATCCGGTTA
>P_1411
GATACACGGAATTGGGATCTCTTTCGCATGCAACTATTTCT
>P_1412
CCGCGCGATAGAAATAGTTGCATGCGAAAGAGATCCCAATT
>P_1413
TCGCATGCAACTATTTCTATCGCGCGGGCTTATTATTTCAT
>P_1414
AATGAAATAATAAGCCCGCGCGATAGAAATAGTTGCATGCG
>P_1415
CTTATGAGCAAAAAGGGTTTCAAATGAAATAATAAGCCCGC
>P_1416
TAAGTAAGCGTTGGTAGGAGCGGCGGGATGATGACGAGTAT
>P_1417
TTTCCACATCGTTATTTCCTCCATCGATATAAAATTTATCT
>P_1418
GATTTCAATGTAGAGAATCCCCGCCCTGTTTTCCACATCGT
>P_1419
TTTTTTTACCAAATTTGAATCGATTTCAATGTAGAGAATCC
>P_1420
ATACGACTGTAAAGAAAAGTCTTTTTTTTTTTACCAAATTT
>P_1421
ATTTGGTAAAAAAAAAAAGACTTTTCTTTACAGTCGTATCT
>P_1422
TTTCTTTACAGTCGTATCTACTGTGATAAGAAAGCGCTCTT
>P_1423
CTACCGAACTGAACTAAGAGCGCTTTCTTATCACAGTAGAT
>P_1424
GACATCGGGTTTTGGAGACCCACGTTCTACCGAACTGAACT
>P_1425
CAGTTCGGTAGAACGTGGGTCTCCAAAACCCGATGTCGTAG
>P_1426
AGGATTTGAACCTACGACATCGGGTTTTGGAGACCCACGTT
>P_1427
GGGTCTCCAAAACCCGATGTCGTAGGTTCAAATCCTACAGA
>P_1428
ACCTAACAAGAACGGAATCACGCTCTGTAGGATTTGAACCT
>P_1429
GTTTAATTACAATGAAATAACTTCACTAACTTGAACAGCAA
>P_1430
AATAACTTCACTAACTTGAACAGCAACCAGAATTTTACCTC
>P_1431
AGGAGGTAAAATTCTGGTTGCTGTTCAAGTTAGTGAAGTTA
>P_1432
AACAGCAACCAGAATTTTACCTCCTCCTTTCTTTAATCCAC
>P_1433
TCTATTTTTTTTTTTACCTCCAGTGGATTAAAGAAAGGAGG
>P_1434
AAAGAAAGGAAAAAAGAAGACTTTAAAAATAGGACCTGATC
>P_1435
GAAGACTTTAAAAATAGGACCTGATCCACCGTACATATTAG
>P_1436
CACCGTACATATTAGGTTTGCTGGAATCAATTTGATTCCTA
>P_1437
CCAATGCTTGAAGTAGGAATCAAATTGATTCCAGCAAACCT
>P_1438
TGGAATCAATTTGATTCCTACTTCAAGCATTGGATCTCTAT
>P_1439
AAGAGGAGTCATGGAAAGAACAGGTTCAAAATCACGATCAA
>P_1440
ATCAATTCCTTTTTCAAATCCGGCAGCAGCTGCACGAGCCC
>P_1441
AGGGCTCGTGCAGCTGCTGCCGGATTTGAAAAAGGAATTGA
>P_1442
TTTATGGCATGCGGGAAGGGCTCGTGCAGCTGCTGCCGGAT
>P_1443
TCCGGCAGCAGCTGCACGAGCCCTTCCCGCATGCCATAAAT
>P_1444
GCCCCACGAATAGGAAGAATCCTAGAACAAAATGAGAAGTA
>P_1445
CAATGCAGTCAATTATGTCTCTCCTAGAAGTTGGTTAGCTA
>P_1446
ATAATTGACTGCATTGATCTCGGTAGCTACGCCACCCACGG
>P_1447
TTCCGTGGGTGGCGTAGCTACCGAGATCAATGCAGTCAATT
>P_1448
GACCCATGCTCCTTTAGGTTCTTTAAATTCCGTGGGTGGCG
>P_1449
GCCTTGGCAAGAGCGGCGTTCTGCGGAATATATGACCCATG
>P_1450
GTCATATATTCCGCAGAACGCCGCTCTTGCCAAGGCTGTAT
>P_1451
GGCTGAAAAAAGACATACAGCCTTGGCAAGAGCGGCGTTCT
>P_1452
CTCTTGCCAAGGCTGTATGTCTTTTTTCAGCCTACTCAAGT
>P_1453
ATGGTTTGGACTTGAGTAGGCTGAAAAAAGACATACAGCCT
>P_1454
ATGTCTTTTTTCAGCCTACTCAAGTCCAAACCATTAGGACC
>P_1455
TTCTGGGATCTGCGTGCTCCCTGGTTAGAACCTCTAAGGGG
>P_1456
TAGAGGTTCTAACCAGGGAGCACGCAGATCCCAGAAACTAT
>P_1457
ATCCCAGAAACTATGCGTTTCTCCTCCAAAAAGAACTTCCC
>P_1458
ACTTCCCCAGTCGGAGAACGCATTAGATATTTACCTAAACC
>P_1459
GCATTAGATATTTACCTAAACCGGTAGGTCCTTGAGCAGAT
>P_1460
GTTAGCCCCAAGACGTTGGTCTCTAACCAAAAAAGTAAACG
>P_1461
AAACGCTTGAGCTTGAGAAGCTTCGGGTCCAGTGGGCCCGT
>P_1462
AGTTTTACGGGCCCACTGGACCCGAAGCTTCTCAAGCTCAA
>P_1463
GAAGCTTCGGGTCCAGTGGGCCCGTAAAACTCACTAGGATA
>P_1464
TTTGTTTGGTTCAATAATACCGCCTATCCTAGTGAGTTTTA
>P_1465
GGATAGGCGGTATTATTGAACCAAACAAAGCAACAAGCAAT
>P_1466
AAAGCAACAAGCAATAAAACCAAAAACATATAAAGCGGCTA
>P_1467
AAAACCAAAAACATATAAAGCGGCTAAACTATAAGATAGGT
>P_1468
ACTATAAGATAGGTAAGCCTCTCCAGACCATACAAGTGCAC
>P_1469
CTCCAGACCATACAAGTGCACGGCGAGCCCATGCAAAAGGT
>P_1470
AACCAAACCTTTTGCATGGGCTCGCCGTGCACTTGTATGGT
>P_1471
AAAGGTTTGGTTAAGATATGCCAGATTCCACCAAGTATACA
>P_1472
ATTTGTATACTTGGTGGAATCTGGCATATCTTAACCAAACC
>P_1473
GCCAGATTCCACCAAGTATACAAATGGAACCTAACCATACA
>P_1474
AGGGCATGTATGGTTAGGTTCCATTTGTATACTTGGTGGAA
>P_1475
ATGGAACCTAACCATACATGCCCTCCGATTATATCTTCCAA
>P_1476
GACGATTTGGAAGATATAATCGGAGGGCATGTATGGTTAGG
>P_1477
TCCGATTATATCTTCCAAATCGTCCACACTAACGATCCACT
>P_1478
ACTAACGATCCACTCTTCTCCGCCAAAGGGGGATTTTAGTA
>P_1479
TTACTAAAATCCCCCTTTGGCGGAGAAGAGTGGATCGTTAG
>P_1480
AGGGGGATTTTAGTAAATAACCAAATACAATACTTGGGCTA
>P_1481
AACCAAATACAATACTTGGGCTAAGGGTCAGGTTGGTAATT
>P_1482
ACAGGGCAGTGTCTTCTCCACCAGAAAATTACCAACCTGAC
>P_1483
TGCCCTGTCTACATCCATATCAGTGATTGGAACTTGAACTG
>P_1484
CACAACCTCCAGTTCAAGTTCCAATCACTGATATGGATGTA
>P_1485
CTTGAACTGGAGGTTGTGTTCCAAAGCGCATGCTGCAGGTT
>P_1486
AGAAGCAAACCTGCAGCATGCGCTTTGGAACACAACCTCCA
>P_1487
GTGTTCCAAAGCGCATGCTGCAGGTTTGCTTCTTGAGCTGT
>P_1488
GGGCAAATTGATGAACAGCTCAAGAAGCAAACCTGCAGCAT
>P_1489
TAGAATGTGATCCGGAAGTCCGGGGGGCAAATTGATGAACA
>P_1490
CAATTTGCCCCCCGGACTTCCGGATCACATTCTACTTTGTA
>P_1491
AAGGGTGTTGTGTTATGCAGCAAATACAAAGTAGAATGTGA
>P_1492
TACGCTCGTCTAGTTCTGAACCAAGAAGGCCAAAGGCATCC
>P_1493
GGTGGTGGAAGTCAACTGGCCAAGAAAAAAACAATCAAAGA
>P_1494
TTTTCTTGGCCAGTTGACTTCCACCACCATGTTGACCTCAG
>P_1495
TTCCACCACCATGTTGACCTCAGCGAATGGTTCAGTGTCAA
>P_1496
GATTGACACTGAACCATTCGCTGAGGTCAACATGGTGGTGG
>P_1497
AGGACAAAGCGAAGACAAGCCTCTGAAGATTGACACTGAAC
>P_1498
AATCTTCAGAGGCTTGTCTTCGCTTTGTCCTGCAATTTTGC
>P_1499
GTTTGATCAAGGCAAAATTGCAGGACAAAGCGAAGACAAGC
>P_1500
CGCTTTGTCCTGCAATTTTGCCTTGATCAAACCATGTTTGG
>P_1501
AAAAGATTGTGTTCAGCTCACTTCTCCAAACATGGTTTGAT
>P_1502
ACCATGTTTGGAGAAGTGAGCTGAACACAATCTTTTGTGTG
>P_1503
CACAAAATGGACAGGCATCACACAAAAGATTGTGTTCAGCT
>P_1504
TGATGCCTGTCCATTTTGTGCAATTTGCAAAACTTCTTCCC
>P_1505
CTGAAGGGGAAGAAGTTTTGCAAATTGCACAAAATGGACAG
>P_1506
TTGTATAACTGGGGATTGAGCTGGCTTCGCAGCGAGAAGTT
>P_1507
TGAACTTCTCGCTGCGAAGCCAGCTCAATCCCCAGTTATAC
>P_1508
TGGCTTCGCAGCGAGAAGTTCATCAAAAATTTCTGCAGCTT
>P_1509
CTATGACTTATCCAAAGCTGCAGAAATTTTTGATGAACTTC
>P_1510
AAGTTCATCAAAAATTTCTGCAGCTTTGGATAAGTCATAGG
>P_1511
GACCAGAGCATAGGGTCTTTCCCTATGACTTATCCAAAGCT
>P_1512
TCAATTAGAGTTCCCAAGACCAGAGCATAGGGTCTTTCCCT
>P_1513
CTCATCCATATGAAGTGGATCAATTAGAGTTCCCAAGACCA
>P_1514
TCTTGGGAACTCTAATTGATCCACTTCATATGGATGAGGAG
>P_1515
ATGAGGAGGTTGGTATAGCTCCCTTGCAATATTACCTTGAC
>P_1516
AGTAAGGCTGATTCAAGCTGCTGGTCAAGGTAATATTGCAA
>P_1517
TGCAATATTACCTTGACCAGCAGCTTGAATCAGCCTTACTA
>P_1518
AGCTTGAATCAGCCTTACTACCCCTAGTCATAGGAGCAGGT
>P_1519
GGCTCAAAGAGTCAATGGACCTGCTCCTATGACTAGGGGTA
>P_1520
ACAACCTAAAGGAAATAGGGCTCAAAGAGTCAATGGACCTG
>P_1521
AGGTCCATTGACTCTTTGAGCCCTATTTCCTTTAGGTTGTC
>P_1522
TGTTGTTACTACTACTACTACGCCTAAGAGGTTCGACAACC
>P_1523
CAAACAAGCAGTCAAGCCTCCTGTTGTTACTACTACTACTA
>P_1524
CAAGATCAATGAACCAGGGTCCAATTCTTCTGCTAAGAAGG
>P_1525
CACCAACATTTAAGGAAACTCCTAAGAAGAATGGAGGGGTC
>P_1526
TACTTCGTAGCCTTATGTGGCACCAACATTTAAGGAAACTC
>P_1527
GTTGGTGCCACATAAGGCTACGAAGTAGCGGTCCGTAGGTG
>P_1528
AGATAGGTCTCACCTACGGACCGCTACTTCGTAGCCTTATG
>P_1529
AGTTGGTGAAGCTACCATCCCTTCTAAAGAACAGATAGGTC
>P_1530
TTTAGAAGGGATGGTAGCTTCACCAACTGGTAGTTTGCCTG
>P_1531
TTTTGTAGCAGCTAAGAGTACAGGCAAACTACCAGTTGGTG
>P_1532
CTCTTCAAAAGGGGATGGAACGCGTATTGGTTTTGTAGCAG
>P_1533
ACCAATACGCGTTCCATCCCCTTTTGAAGAGGCTTGCAGAC
>P_1534
CTCCTAAGGAGTCTGCAAGCCTCTTCAAAAGGGGATGGAAC
>P_1535
AATTACGGATGGAGTCACCTCCTAAGGAGTCTGCAAGCCTC
>P_1536
TCCTTAGGAGGTGACTCCATCCGTAATTCTTCATCAGGGCA
>P_1537
CGTGCCCTGATGAAGAATTACGGATGGAGTCACCTCCTAAG
>P_1538
AAAGGAGTCTGAAAACGTGCCCTGATGAAGAATTACGGATG
>P_1539
CGTAATTCTTCATCAGGGCACGTTTTCAGACTCCTTTGGGA
>P_1540
TTTGTTGTTGAACAACAAATCCCAAAGGAGTCTGAAAACGT
>P_1541
TTGTTGTTCAACAACAAATTCAGATTCCTTTGAACCCCGTT
>P_1542
CCAACGGGGTTCAAAGGAATCTGAATTTGTTGTTGAACAAC
>P_1543
AAATTCAGATTCCTTTGAACCCCGTTGGGAGTCCCCGTTTA
>P_1544
GGTTAAACGGGGACTCCCAACGGGGTTCAAAGGAATCTGAA
>P_1545
TGAACCCCGTTGGGAGTCCCCGTTTAACCTCTCAAGGCGCA
>P_1546
CCCCGTTTAACCTCTCAAGGCGCATAAGTACGTCTTTGTTA
>P_1547
ATAACAAAGACGTACTTATGCGCCTTGAGAGGTTAAACGGG
>P_1548
GACCAAAGCTATTGAGAACTCAACTAAGGCTATTCAGGGAT
>P_1549
AATAGCCTTAGTTGAGTTCTCAATAGCTTTGGTCAATTTGC
>P_1550
TGAGTAAAGGCGCAAATTGACCAAAGCTATTGAGAACTCAA
>P_1551
CAATAGCTTTGGTCAATTTGCGCCTTTACTCACGACCTCCT
>P_1552
GTACTCCTTCAGAGGCCATGCTCATGATGACAGAAATCATG
>P_1553
ATGCTGGTAAATCTAGTACTCCTTCAGAGGCCATGCTCATG
>P_1554
CAAGACGTGACGGGTCGATGCTGGTAAATCTAGTACTCCTT
>P_1555
ACTAGATTTACCAGCATCGACCCGTCACGTCTTGGCTTTCT
>P_1556
TATATACGCTGCAAAACTCGCTAGAGAAAGCCAAGACGTGA
>P_1557
CTGATAAAGAAGTTGCAGAGCGTTTCCCAGAATACGCTCCT
>P_1558
AGAGAGATGTCTGCACTGTACTGAATTTTGTTTGTAGTTGG
>P_1559
TAACAACTCAGATAGGAATTCCAACTACAAACAAAATTCAG
>P_1560
TAGAAGTAGAGCATTAACGTCCGTTGTTATCTATCGTCCGC
>P_1561
TAGCGGACGATAGATAACAACGGACGTTAATGCTCTACTTC
>P_1562
CGTCCGTTGTTATCTATCGTCCGCTAGTCCCCGGGACTTAT
>P_1563
GTATAAGTCCCGGGGACTAGCGGACGATAGATAACAACGGA
>P_1564
TTAGGCAAGAAGTCAAGAAGCTTTGGCAAGCTACATCTCAA
>P_1565
AAAAGGAGAGTTAGCATAGACTTAGGCAAGAAGTCAAGAAG
>P_1566
TATGCTAACTCTCCTTTTAGCTCTTAAGGGGTTTTGCTTAG
>P_1567
CTTAGCTTCCTTATAATTGGCTTTAGCAGATGAGCGGGATG
>P_1568
TAGCTCATCCCGCTCATCTGCTAAAGCCAATTATAAGGAAG
>P_1569
AGCTTTATCATCACTCGATGCGCACGCAAATGGGTCTTTAA
>P_1570
TGTATTATTTGACGGTTGACCTGGAAGATTAAAGACCCATT
>P_1571
TCTTCCATAACCTTAGCTTGCCTTATTAGTTAGTATAGTAG
>P_1572
AGTAGTTAAGGTCAGTAGAGCGGGAAGAAATTAACCAAGCA
>P_1573
CTTTGCTTGGTTAATTTCTTCCCGCTCTACTGACCTTAACT
>P_1574
TGTGGAAAACGGATGACACTCTTCTGGTAGCCGTTGTTTGC
>P_1575
AATTGCTTTCTCGCAACTGTCCTGTGGAAAACGGATGACAC
>P_1576
CAAGCCTTTCAATATCTCGTCTGGCCCTGTCTTCTGTCGTA
>P_1577
TATTGAAAGGCTTGAATGGACAGGTAAGGGGCAGCCGGATT
>P_1578
CTGTGCCTGGTAGGTGAAATCCGGCTGCCCCTTACCTGTCC
>P_1579
GCCGGATTTCACCTACCAGGCACAGGACTTATTGGCTTAAG
>P_1580
TGCTTCTTAAGCCAATAAGTCCTGTGCCTGGTAGGTGAAAT
>P_1581
AACAAAGGATGACCGGGCGACTCTTCTAAAGCTTTGGCTTG
>P_1582
CAAAGCTTTAGAAGAGTCGCCCGGTCATCCTTTGTTGCTTG
>P_1583
CCTCTAACTCCTCCGTCTACCGGGAGGAGAGATCTTTCATA
>P_1584
AGATCTCTCCTCCCGGTAGACGGAGGAGTTAGAGGCTGGCA
>P_1585
GCGAATGGTTAACTGCCAGCCTCTAACTCCTCCGTCTACCG
>P_1586
GTAGACGGAGGAGTTAGAGGCTGGCAGTTAACCATTCGCTA
>P_1587
ACCATTCGCTATGTGGAATTCCTTTTCTAAAAGTATGATTC
>P_1588
CCCTTTCCGAGGGAATCATACTTTTAGAAAAGGAATTCCAC
>P_1589
GACTGTTGCAAGAGTGGATACCCTTTCCGAGGGAATCATAC
>P_1590
CCTCGGAAAGGGTATCCACTCTTGCAACAGTCGTAATCGGT
>P_1591
AATACAGGAAAGACCGATTACGACTGTTGCAAGAGTGGATA
>P_1592
TATAGCCCGAGTCCTGAATACAGGAAAGACCGATTACGACT
>P_1593
GGTCTTTCCTGTATTCAGGACTCGGGCTATATGCCCTCTTT
>P_1594
ATCAAAAAGAGGGCATATAGCCCGAGTCCTGAATACAGGAA
>P_1595
AAGGCCTATTTGAGAGCTCTCAAAAGCTTTTCACTATCAAA
>P_1596
AGACCAATGAGAGATCCGGTCTAAAAGAAAAGGCCTATTTG
>P_1597
CAAAACCAAACTGACAAGACCAATGAGAGATCCGGTCTAAA
>P_1598
ACAGTTTATGCTCGCGCGGGCCGGGAGTATTACATAATACA
>P_1599
AATAAAAAAGCTCCCTGATACGAGCCTAAACGGTCCCCCCA
>P_1600
ATTCCTTAAATATTACTACCCTTTAATAAAAAAGCTCCCTG
>P_1601
TGTAGGAGGAATGATTTGTTCGTCGTCCATGGTGATGAGCA
>P_1602
TAGGGGCCTTCCCATTTAGGCTCTAACTTCCCCCGGTCCGT
>P_1603
ATTATTATCAACCGACGGACCGGGGGAAGTTAGAGCCTAAA
>P_1604
GGCTCTAACTTCCCCCGGTCCGTCGGTTGATAATAATCGGC
>P_1605
CGTCGGTTGATAATAATCGGCGTTCGTACCATGCATAATAA
>P_1606
CCGGTTTATTATGCATGGTACGAACGCCGATTATTATCAAC
>P_1607
TTCGTACCATGCATAATAAACCGGAACATCAACTCGAGATC
>P_1608
CCGAATAATAAAGCCGATCTCGAGTTGATGTTCCGGTTTAT
>P_1609
AGTGGCATTCCTCCGACGAGCTACCGCCGAATAATAAAGCC
>P_1610
TTACGGCTAGAAAGTTTGCCCGGGAAGAAGCTTCGTAGTGG
>P_1611
CTTCTTCCCGGGCAAACTTTCTAGCCGTAACCAGAATACTC
>P_1612
GGGAGGGAGTATTCTGGTTACGGCTAGAAAGTTTGCCCGGG
>P_1613
CCAGAATACTCCCTCCCGGGCAAGTGGATCAAAAGAGAAAA
>P_1614
TTCCTCTTTTCTCTTTTGATCCACTTGCCCGGGAGGGAGTA
>P_1615
AACTGCTGGGTGCATTCCAGCCAGTCGTATTCCTCTTTTCT
>P_1616
GCGGTGAGAGAACTTTCCACCATTGGAAAACTGCTGGGTGC
>P_1617
GGAAAGTTCTCTCACCGCTCCCGCAGGCCTGCTAATAAGAG
>P_1618
TAATAAGAGCTTGTTGACATCGAAGTTTGTACCGAACGACA
>P_1619
TATTGCTGCAATCTTAGTGTCGTTCGGTACAAACTTCGATG
>P_1620
AAGATTGCAGCAATAAGTTTCGCTTCTTTTTAGGGCTATAA
>P_1621
TTTATAGCCCTAAAAAGAAGCGAAACTTATTGCTGCAATCT
>P_1622
GGAAAAGAACTAAGAAAACTCCTTAAAGAGAGAAAAGTAAC
>P_1623
CACCTCGCGGCGGATAGCACCTTTGGAAAAGAACTAAGAAA
>P_1624
TTTTCCAAAGGTGCTATCCGCCGCGAGGTGTGACGTCTTCA
>P_1625
CTTCGGCTGAAGACGTCACACCTCGCGGCGGATAGCACCTT
>P_1626
TTCTCACTCAAACCATTCAGCTTCGGCTGAAGACGTCACAC
>P_1627
CTGAATGGTTTGAGTGAGAACGGAACAATCTATCTCTCATC
>P_1628
CGGAACAATCTATCTCTCATCCCCGGGTAGCAGGGTGGTCA
>P_1629
TCCCCGGGTAGCAGGGTGGTCAGATGGCAGGGGTAGCTTGC
>P_1630
CGGAGAGAGTGGGCAAGCTACCCCTGCCATCTGACCACCCT
>P_1631
CCCGACTAGATGGCCTGGGCCTGAAGAAGGACAGGCCTTGT
>P_1632
CTTGGGAAATTGCGGTCGACCCCGACTAGATGGCCTGGGCC
>P_1633
CCAGGCCATCTAGTCGGGGTCGACCGCAATTTCCCAAGTAA
>P_1634
CGAAGCCCTCCTTTTCCTTCCTAGTGAAATTCTATCTCTTT
>P_1635
TGGCAGAGATCTCGCCACGCCAAAGAACCTAATCGCAATGG
>P_1636
GATTAGGTTCTTTGGCGTGGCGAGATCTCTGCCATAAAACA
>P_1637
ATGAATGGGGAATTACGTCGCTCTTTGATTTGAAGAATAAA
>P_1638
CCCCATTCATCCGAAGTAGTCTTTTTTTTTTAGTATAGAAC
>P_1639
CAGAAAGCCTCTGTTCTATACTAAAAAAAAAAGACTACTTC
>P_1640
CAGTAGATTATTTAGAACTTCGGAAGATGGTCAAGGTAGCT
>P_1641
GTTCTAAATAATCTACTGATCAAACGCTGTAGGGGCGGACT
>P_1642
CTGATCAAACGCTGTAGGGGCGGACTGCTCTACATTCAGCC
>P_1643
TGGCTGAATGTAGAGCAGTCCGCCCCTACAGCGTTTGATCA
>P_1644
AAGAAGTTCGGGGGGCGTGGCTGAATGTAGAGCAGTCCGCC
>P_1645
GCTCTACATTCAGCCACGCCCCCCGAACTTCTTCTAGTTGC
>P_1646
TTCCGGATTTCGTCCCGCAACTAGAAGAAGTTCGGGGGGCG
>P_1647
CCCCGAACTTCTTCTAGTTGCGGGACGAAATCCGGAAGCCA
>P_1648
GCGGGACGAAATCCGGAAGCCAATTGCTGGCTCTGAATAAC
>P_1649
GGCCGGTTATTCAGAGCCAGCAATTGGCTTCCGGATTTCGT
>P_1650
TATGGAAGAATTGAATTGAACGGCCGGTTATTCAGAGCCAG
>P_1651
TCTTCCATAACATAACGGGGCGGGGTTTCGCGCGAGCCGCG
>P_1652
ACGCGGCTCGCGCGAAACCCCGCCCCGTTATGTTATGGAAG
>P_1653
GGGGCGGGGTTTCGCGCGAGCCGCGTGACGTAGGTGCACAA
>P_1654
GTACTCTTGTGCACCTACGTCACGCGGCTCGCGCGAAACCC
>P_1655
AGGTGCACAAGAGTACTTCGCGCCACAACCATCTCTTTTTT
>P_1656
TGAAGCAGCAGGCATCGGTCCGTAGAACCTATAAAAAAGAG
>P_1657
TTTTTATAGGTTCTACGGACCGATGCCTGCTGCTTCATCTG
>P_1658
TTCTTTTCTCCCAGATGAAGCAGCAGGCATCGGTCCGTAGA
>P_1659
AGAATCATAGATATGCCGGTCATTAGAAGGAAGAACCGCCA
>P_1660
GTCATTAGAAGGAAGAACCGCCATAAAAAGATCCCTCGTGT
>P_1661
GTTTTGCTACAGATGATACACGAGGGATCTTTTTATGGCGG
>P_1662
TAAAAAGATCCCTCGTGTATCATCTGTAGCAAAACTATGAA
>P_1663
ATCTGTAGCAAAACTATGAACGGAAGCTAGCAATCCGGACC
>P_1664
ATGAACGGAAGCTAGCAATCCGGACCGTATTGAAAAGGTTC
>P_1665
AGAGTCACAATATTAAGAAACGAGGTCCAAGAATGAAGAAG
>P_1666
CCTTCTTCATTCTTGGACCTCGTTTCTTAATATTGTGACTC
>P_1667
ATGAAGAAGGGGTAGAATTACTGAATGAATACGAGCTGTGG
>P_1668
GGCTGGTGGTTTCGGGATCCCGTAGAAAATGCTTCTTTTAT
>P_1669
TCTACGGGATCCCGAAACCACCAGCCACCCCGACCTAATTC
>P_1670
TTTAACCGTAGGCATCTTGCCAGGAAGTTGGTGGGCTCATC
>P_1671
GAATTTGGATCTTGACATGTCGGTGGTTTTTAACCGTAGGC
>P_1672
CAGTGGTCTCTGACCAAGACCAGGAACCAATTCGAATTTGG
>P_1673
CCTCTTTGTTGGACCGCCGGCGCGAACACAGTGGTCTCTGA
>P_1674
ACAGAAAGATACCACCACTTCGCCTCTTTGTTGGACCGCCG
>P_1675
GGCGTGTCGTTCGTAATGGACAGAAAGATACCACCACTTCG
>P_1676
TGGTATCTTTCTGTCCATTACGAACGACACGCCTCGCCTGC
>P_1677
TAGTGGAGACGGGGAGGGAGCAGGCGAGGCGTGTCGTTCGT
>P_1678
CGACACGCCTCGCCTGCTCCCTCCCCGTCTCCACTAGCGCT
>P_1679
CTCTTCGCTCTGGGCAGGAGCGCTAGTGGAGACGGGGAGGG
>P_1680
CCTCCCCGTCTCCACTAGCGCTCCTGCCCAGAGCGAAGAGA
>P_1681
CTGCTTCGGCGGCGCTTTTTCGCCTTCTCTTCGCTCTGGGC
>P_1682
CGCCGCCGAAGCAGCATGAGCAGGCTTCTATTGCTACGCAA
>P_1683
AGCAGGCTTCTATTGCTACGCAACAATAAAGCAGGATAGCA
>P_1684
TACAACAAGCGAGCTTTTTACCCTCAAATTCAAACATGTGG
>P_1685
GAATTTGAGGGTAAAAAGCTCGCTTGTTGTACGGGATCCGA
>P_1686
ATGCGTCGGATCCCGTACAACAAGCGAGCTTTTTACCCTCA
>P_1687
ACGGGATCCGACGCATCCAGCAGAGCGAAGCAGCGTTCCAT
>P_1688
AAAAGAATGGAACGCTGCTTCGCTCTGCTGGATGCGTCGGA
>P_1689
CCAATGCGGAAGGATGCCGCCGAAAAGAATGGAACGCTGCT
>P_1690
CCATTCTTTTCGGCGGCATCCTTCCGCATTGGCGGCGAGTG
>P_1691
TTGTGGCACTCCACTCGCCGCCAATGCGGAAGGATGCCGCC
>P_1692
CATTGGCGGCGAGTGGAGTGCCACAATCCCATTCATCATTT
>P_1693
GACGTCGCCAGTGCTATGGGCTTTGGCTTATGTAGATCAAA
>P_1694
TTGATCTACATAAGCCAAAGCCCATAGCACTGGCGACGTCT
>P_1695
CGACGTCTCCGGCATAAATGCAAGGAGGATGTATAGCTGAT
>P_1696
TGCAGAATCAAATCCTGTTTCACAAGATCCTATATCAGCTA
>P_1697
TGAAACAGGATTTGATTCTGCAAGCGGTTCGGTACGAACGA
>P_1698
TCGAAATTTCTTCGTTCGTACCGAACCGCTTGCAGAATCAA
>P_1699
TGCAAGCGGTTCGGTACGAACGAAGAAATTTCGAACAAAAG
>P_1700
CGAGTCCCGATCCTTTTGTTCGAAATTTCTTCGTTCGTACC
>P_1701
GAAATTTCGAACAAAAGGATCGGGACTCGCTGATAGGAAAG
>P_1702
TGGCATTGCTTTGTTTTTCTCTCCTTTCCTATCAGCGAGTC
>P_1703
GAGAGAAAAACAAAGCAATGCCAAGAGCTCCGTCAATCCGC
>P_1704
TGAACAGCGGATTGACGGAGCTCTTGGCATTGCTTTGTTTT
>P_1705
TCATCCTTTGTTACATCTGGCACGAGATGATAAAGAGAGAG
>P_1706
TCATCTCGTGCCAGATGTAACAAAGGATGAATCCTTTTTCC
>P_1707
GGGCGCTAGGCGCTCCCGTGCTTCGCGAGAAGGAAAAAGGA
>P_1708
CTTCTCGCGAAGCACGGGAGCGCCTAGCGCCCAGAGGAGCA
>P_1709
AAAGGAAAAAGAGTTTTGCTCCTCTGGGCGCTAGGCGCTCC
>P_1710
TTTTTATGCGCCGCTTTACCCTGAAAGGAAAAAGAGTTTTG
>P_1711
TTTTTCCTTTCAGGGTAAAGCGGCGCATAAAAAAGGGCTAG
>P_1712
GGCGCATAAAAAAGGGCTAGCCCGTCAAAAGTCCGGTTCCT
>P_1713
GTTCAGAATCAACAAGGGTTCGTAGAACGAAGGGAGTGTAC
>P_1714
AGTTGTACACTCCCTTCGTTCTACGAACCCTTGTTGATTCT
>P_1715
CGTAGAACGAAGGGAGTGTACAACTGGCGGTGTACAACACC
>P_1716
AGTGGTGGTGTTGTACACCGCCAGTTGTACACTCCCTTCGT
>P_1717
ACAACTGGCGGTGTACAACACCACCACTTTTTTCTTCGTAA
>P_1718
ATTCTATCTCTCCCTCGTTACGAAGAAAAAAGTGGTGGTGT
>P_1719
AGAGATAGAATGGAGTTCTTCACGAAGTTCGAGACAAAGGA
>P_1720
GAGACAAAGGAATAAAAAATCGTTTCTTTATGGCCTCCTCG
>P_1721
TCGTTTCTTTATGGCCTCCTCGTTTTGAGACATTATGGCTT
>P_1722
CGACCCCAAAGCCATAATGTCTCAAAACGAGGAGGCCATAA
>P_1723
CTTTGTTACCGGGGTCGACCCCAAAGCCATAATGTCTCAAA
>P_1724
TATGGCTTTGGGGTCGACCCCGGTAACAAAGAAGGAATCCA
>P_1725
TTTTATCATGGTGTCGGATCCCAAGTTTTTATGGATTCCTT
>P_1726
TAAAAACTTGGGATCCGACACCATGATAAAATACTACCCTC
>P_1727
ATACTACCCTCATGATTAGACCATGTCCCTGAGATTTGATA
>P_1728
ACCTTTCTTTTATCAAATCTCAGGGACATGGTCTAATCATG
>P_1729
ACGTATTAACCGCTAATGCACCTTTCTTTTATCAAATCTCA
>P_1730
ATAAGTTATTAGGAATATGACGGAACGAAAGACCAAGGAAA
>P_1731
AAGAAGAATGCACCAAAATGCAGGTGCTGCACCAAACGCAG
>P_1732
TGCAGGTGCTGCACCAAACGCAGGTGGTTGTTTCTTGTTGT
>P_1733
CTTTTCATTGCATTCACTTACAACAAGAAACAACCACCTGC
>P_1734
TTTCTTGTTGTAAGTGAATGCAATGAAAAGACCCGGAAATA
>P_1735
GTTTCATTATTCGTTATTTCCGGGTCTTTTCATTGCATTCA
>P_1736
GGATGATGGGAATAACAAAGCAGCAATTATGAAATGAGCAC
>P_1737
CCACCTTTCTTGTGGATCATCTTATGGTTACCGGATGATGG
>P_1738
GGGCGGGCCGGCCATAGGTTCGAATCCTGCCACCTTTCTTG
>P_1739
AAAGGTGGCAGGATTCGAACCTATGGCCGGCCCGCCCCTGA
>P_1740
ATGGCCGGCCCGCCCCTGACCCGCTGGGTTAGGTGGCCGGG
>P_1741
AACCCGGCCACCTAACCCAGCGGGTCAGGGGCGGGCCGGCC
>P_1742
GTTAGGTGGCCGGGTTAGCACCCCTCGTCGCCTCTGTACCC
>P_1743
CAGCGCATCTGTTTTGGGTACAGAGGCGACGAGGGGTGCTA
>P_1744
CTCTGTACCCAAAACAGATGCGCTGCGCTACCCAGGGCGTA
>P_1745
AGGTTACGCCCTGGGTAGCGCAGCGCATCTGTTTTGGGTAC
>P_1746
GCGATTGGTAATGGCATAACCAGAAGAGGGGTAGAGGTGAC
>P_1747
GCCGGCCCGGGGGTTACCCGCGATTGGTAATGGCATAACCA
>P_1748
CATTACCAATCGCGGGTAACCCCCGGGCCGGCCGCCCCTGA
>P_1749
CGTTCTTATTAGGTCAGGGGCGGCCGGCCCGGGGGTTACCC
>P_1750
TCGGGATCGTGGAACTATCGCTCGAGAAGTAAGTAAGCTGC
>P_1751
AAGAGATTTTGAGGATGTCACGCCTGAGTGTCGAAGACCCT
>P_1752
GGCCTTCTCGGCGTAAGGGTCTTCGACACTCAGGCGTGACA
>P_1753
CTGAGTGTCGAAGACCCTTACGCCGAGAAGGCCGGTGGACC
>P_1754
CAGGGGGCGGCGCAAAGCCTCCGGTTCCAGCTCTATCTTAT
>P_1755
GATAGAGCTGGAACCGGAGGCTTTGCGCCGCCCCCTGAACT
>P_1756
CTTGAGTTGCTTCCTTAGCTCTGATAGTTCAGGGGGCGGCG
>P_1757
CGCCCCCTGAACTATCAGAGCTAAGGAAGCAACTCAAGGAG
>P_1758
GGAACCAAGACCAGAAGATGCGGCATCGATCAGCTCCTTGA
>P_1759
ATAGGATCCGCCTGCACGTCCGAAAGGAACCAAGACCAGAA
>P_1760
ATCTCCTTCCTTCTTTTGTTCTGGTTCCCGTGCGTGTAGGA
>P_1761
CCTTGATAACAAACCCAACGCTAAAAAAAGACCTCCTACAC
>P_1762
TGTAGGAGGTCTTTTTTTAGCGTTGGGTTTGTTATCAAGGC
>P_1763
AAAGAGCGTAAAAGCACACTCCCCTTGCCTTGATAACAAAC
>P_1764
GCAAGGGGAGTGTGCTTTTACGCTCTTTCTACGGCCGGCAT
>P_1765
TTAAGTTAAAGCAAGCATGCCGGCCGTAGAAAGAGCGTAAA
>P_1766
TTGCTTTAACTTAACTCTATCGACAGCATTTTTGGTGTCAA
>P_1767
TGGTCTTGACACCAAAAATGCTGTCGATAGAGTTAAGTTAA
>P_1768
CAGCATTTTTGGTGTCAAGACCAGTAGCAGCAGCAGCGTCG
>P_1769
AACCGACGCTGCTGCTGCTACTGGTCTTGACACCAAAAATG
>P_1770
CGCTCTACAGATATCTCTTTCGGAACGAGCCTTAACCGACG
>P_1771
AGGGTCAGCAGAGTTACCCTCCACTCAGCCATGTAAAACAC
>P_1772
TTAGGGGGGGTATACGAAACCGTGTTTTACATGGCTGAGTG
>P_1773
AGCCATGTAAAACACGGTTTCGTATACCCCCCCTAATTCTG
>P_1774
GCAAAGCTTTCCACGAGGAGCCAAAAAAAGTCACACTAATT
>P_1775
TAGTGTGACTTTTTTTGGCTCCTCGTGGAAAGCTTTGCGGT
>P_1776
TTACTTATTCGATTATTAACCGCAAAGCTTTCCACGAGGAG
>P_1777
ATAGGCTTTTCCTTGTTCTACCGAGATGAACTAAAGAGCTC
>P_1778
AGCGCACATTAATTACCAATCAGCAGCTTTTCATTAAAGGA
>P_1779
GCTTTTCATTAAAGGAAGGGCATGAAAAAATCTACTATGAT
>P_1780
GTTGATTCATTCAATCAGGACCGCGAAATAATATCATAGTA
>P_1781
AATTTCATAGTGAATTTCTCCATCGGCTATACGGCATCTAT
>P_1782
GTGACCCCGGCAATCTCTCGCACTTGAAAAATAGATGCCGT
>P_1783
TTTTCAAGTGCGAGAGATTGCCGGGGTCACACTTTTTCTTC
>P_1784
CAAAGAAGAAAAAGTGTGACCCCGGCAATCTCTCGCACTTG
>P_1785
GATCCCCCGTTCCTATCTTTCAAAGAAGAAAAAGTGTGACC
>P_1786
TCAATGATTATTGAGTTGATCCCCCGTTCCTATCTTTCAAA
>P_1787
ATAATAATGGCATTTCACTTCTGCGGCCTGTAACACATGGT
>P_1788
CGCTAACCATGTGTTACAGGCCGCAGAAGTGAAATGCCATT
>P_1789
GGCCTGTAACACATGGTTAGCGCCCCTCCTTAAGCCTCTTT
>P_1790
GAAAGAGGCTTAAGGAGGGGCGCTAACCATGTGTTACAGGC
>P_1791
CCTCCTTAAGCCTCTTTCTTCGTTCGTAATCAAGCCGAAGG
>P_1792
TCATCTGTCCACATTCTTCCCTTCGGCTTGATTACGAACGA
>P_1793
AAGAATGTGGACAGATGAAACCAAAGCGAGCAGGACCAGTA
>P_1794
TACCTTGCAGGAGAAGGGTTCAAGTACCCATTCGGGGATTC
>P_1795
GATTCAGTTTATTATTACCCCCCAAAAAAATGAAACTCTAA
>P_1796
ATAGCCCTCTCGAAACCTAGCTGTTAGAGTTTCATTTTTTT
>P_1797
CTCCCTTTCTTCCCCTGTTCCGGAGATAGATATAGCCCTCT
>P_1798
CCTTCCTACCAAAAAGCTAACCGAAATCACATAAGGTCTGG
>P_1799
CTCTAGCAACTCTACTACCGCCCTTCCTACCAAAAAGCTAA
>P_1800
AGTAGAGTGACGCGAAGGACCTCTAGCAACTCTACTACCGC
>P_1801
TAGTAGAGTTGCTAGAGGTCCTTCGCGTCACTCTACTGTTT
>P_1802
GCAAAGGGAAATCAGAGGGCCTGGAAAACAAACAGTAGAGT
>P_1803
TCTACTGTTTGTTTTCCAGGCCCTCTGATTTCCCTTTGCTT
>P_1804
GCGATAAGTAATAAAGAAAGCAAAGGGAAATCAGAGGGCCT
>P_1805
TTTCTTTATTACTTATCGCACGTGCCCAGCCTCAACGTCAC
>P_1806
TTTGGGAAGTGACGTTGAGGCTGGGCACGTGCGATAAGTAA
>P_1807
TCGCACGTGCCCAGCCTCAACGTCACTTCCCAAACCAAAAC
>P_1808
TTTCATAGATCTGGGAAAGGCGGTTTTGGTTTGGGAAGTGA
>P_1809
AAAGGTGAAACATTGAAGGTCCACAACAGGTAACATAAATG
>P_1810
AACTTGTTCATTTATGTTACCTGTTGTGGACCTTCAATGTT
>P_1811
GAAGTAATGTATCTATACGCCCAAAAGAAACTTGTTCATTT
>P_1812
CGAGTATGTGCTTAGTGCAACGCCTCATAGAACAATGAAGT
>P_1813
CGTTGCACTAAGCACATACTCGGATAGGGTCGCGAAGTGCA
>P_1814
GACCGGATCTTTGCACTTCGCGACCCTATCCGAGTATGTGC
>P_1815
GGGTCGCGAAGTGCAAAGATCCGGTCTTTGACAACCGTCGT
>P_1816
TTACGACGGTTGTCAAAGACCGGATCTTTGCACTTCGCGAC
>P_1817
TTCGACACTATAACTATAGGCGGGATCTGTTGTAGGATGAG
>P_1818
GCGCTCATCCTACAACAGATCCCGCCTATAGTTATAGTGTC
>P_1819
ATTCGCCTAATCGAGCGGAACGGCGCTCATCCTACAACAGA
>P_1820
TTGTAGGATGAGCGCCGTTCCGCTCGATTAGGCGAATGCGA
>P_1821
TCCGCTCGATTAGGCGAATGCGAGTGAGGGATAAGCTTTCC
>P_1822
AGTGAGGGATAAGCTTTCCCCGTTCGCTAGGAGGTTCTGAA
>P_1823
TTTCAGAACCTCCTAGCGAACGGGGAAAGCTTATCCCTCAC
>P_1824
AGGTTCTGAAAGAAAGAGTTCGGGCAGAAATAGATGGTGAA
>P_1825
GCAGAAATAGATGGTGAAAGCCCCTTTCTATTATATTAGTA
>P_1826
ATAATGAATGATATGGGGAGCGCGCTTTACTAATATAATAG
>P_1827
TTCATTATTAAAGATTAAAGCGAAAGCGACAACGTGTCACC
>P_1828
GGGTGACACGTTGTCGCTTTCGCTTTAATCTTTAATAATGA
>P_1829
TCATTATTAGGTAGCGCATTCCCGTTTATCGATTTTAAGGT
>P_1830
AAAATCGATAAACGGGAATGCGCTACCTAATAATGAGCAAT
>P_1831
ATGAGCAATGCTGGTAACAGCAAATGGTTCCTAACCTCATA
>P_1832
ATAGTCGGATATGCCGTACTCTGATTTTTATGAGGTTAGGA
>P_1833
GTACGGCATATCCGACTATCCGGCAACACGCTTGGATAAGT
>P_1834
CAACACGCTTGGATAAGTAACGCGATGAACCGTACCTGTAT
>P_1835
GATACAGGTACGGTTCATCGCGTTACTTATCCAAGCGTGTT
>P_1836
AGGGCGGGGTTTGGAACCCTCAAGCAAGACATGATCCACAT
>P_1837
TTGCTTGAGGGTTCCAAACCCCGCCCTTCTCTAATAGGGGA
>P_1838
GTATATCCGGTCTGTACTTTCCCCTATTAGAGAAGGGCGGG
>P_1839
GAAAGTACAGACCGGATATACGGGCGCCATTCTTCAGATGG
>P_1840
ATAACTATCGAACAGCGATCCATCTGAAGAATGGCGCCCGT
>P_1841
TCTTCAGATGGATCGCTGTTCGATAGTTATTGTAGCCGGGA
>P_1842
CTGTTCGATAGTTATTGTAGCCGGGATAAGCAGGCACGAAC
>P_1843
TAAAAAACTAGGGCGCTATACGGAAGTTCGTGCCTGCTTAT
>P_1844
GTTTGAAGCAAATCGTACCTCCTTAGCTACTTGTACTAAAA
>P_1845
GAGGTACGATTTGCTTCAAACTTGTGAAAGAATACTTGCTG
>P_1846
GCGCAGCAAGTATTCTTTCACAAGTTTGAAGCAAATCGTAC
>P_1847
AACTTGTGAAAGAATACTTGCTGCGCACCTGCGCGCCTTTC
>P_1848
TGCGCGCCTTTCAAGTCAAACGGAGATTACCAGTTCCGGAG
>P_1849
CAAACGGAGATTACCAGTTCCGGAGGGACCAACCATTGTAC
>P_1850
AGAAGTACAATGGTTGGTCCCTCCGGAACTGGTAATCTCCG
>P_1851
TTGTACTTCTAGGGACATAGCGTAAGGCCACGGCTTTTGTG
>P_1852
TCACAAAAGCCGTGGCCTTACGCTATGTCCCTAGAAGTACA
>P_1853
ATACCGTACCGTGCTGAACACTCACAAAAGCCGTGGCCTTA
>P_1854
CATTTATGCTGGTGGCATACCGTACCGTGCTGAACACTCAC
>P_1855
CAGCACGGTACGGTATGCCACCAGCATAAATGAGGCACACA
>P_1856
ATGAGGCACACAAGAGCCACCGGCACGAGAAAGATTAAATA
>P_1857
GGTATTTAATCTTTCTCGTGCCGGTGGCTCTTGTGTGCCTC
>P_1858
GAGAAAGATTAAATACCAGCCTGGAAGTGATTCGCTAAGTC
>P_1859
CGCTGGAAAACCCGACTTAGCGAATCACTTCCAGGCTGGTA
>P_1860
ATTCGCTAAGTCGGGTTTTCCAGCGGCCGCCTATTGTAGAA
>P_1861
ACGATTCTACAATAGGCGGCCGCTGGAAAACCCGACTTAGC
>P_1862
TAGAATCGTCGATAACCTGGCTGCCACTATCATGTGTGTAA
>P_1863
TTCAGGGTACCTTGACTTGCCAAACGGTTTCCAGTATGCCT
>P_1864
CCGTTTGGCAAGTCAAGGTACCCTGAAATCCGCTCCTTAGC
>P_1865
GGAACGTTATAGCTAAGGAGCGGATTTCAGGGTACCTTGAC
>P_1866
CGCTCCTTAGCTATAACGTTCCAGAGTCATGCAGAACAGAC
>P_1867
GAGGACGGTTAGTGTCTGTTCTGCATGACTCTGGAACGTTA
>P_1868
AATTTTTAGTAATTGGAGGACGGTTAGTGTCTGTTCTGCAT
>P_1869
TTTTGTACTCCCTTGAAGGTCCAATTAATTTTTAGTAATTG
>P_1870
CGAGGGTTACTCGAATCTTTCGTTTTTGTACTCCCTTGAAG
>P_1871
GAGTACAAAAACGAAAGATTCGAGTAACCCTCGAATATAAA
>P_1872
GAGGCTTTACTTTAACTGGTCTGTTAAAGTCTCCTTGCTAC
>P_1873
GCAAGGAGACTTTAACAGACCAGTTAAAGTAAAGCCTCCAC
>P_1874
CAGACCAGTTAAAGTAAAGCCTCCACTTTCATAGAAGAGCG
>P_1875
CCTATCCTACTGACGCTCTTCTATGAAAGTGGAGGCTTTAC
>P_1876
GTCAGTAGGATAGGATAAAACAGAAATCCCAAAACTAGCTT
>P_1877
ATATACATTGTCCGGGAAAGCTAGTTTTGGGATTTCTGTTT
>P_1878
CAACCGCAAGTTAAGGTACTCTGGATTTGTTATAGCGCCAC
>P_1879
GACCTGCTTTGTGCGGCAACCGCAAGTTAAGGTACTCTGGA
>P_1880
TTGCCGCACAAAGCAGGTCACCTTAACCAGTCATACCCATT
>P_1881
CATACCCATTTATGGAGATTCGGGATCTGAAGAGCTCAAAT
>P_1882
GAAATAAGTAGCTACTCCTACTGCAATAGGGAGCTTCTTTT
>P_1883
GGGAGCTTCTTTTAAGCCAGCCCACAAAAGAATAATTCCAC
>P_1884
ACTTCCCTCTACCAGAGAATCCATGAATTCTGGGCACCTGC
>P_1885
CCTGCAGCTACTGCAGGTGCCCAGAATTCATGGATTCTCTG
>P_1886
GAATCCATGAATTCTGGGCACCTGCAGTAGCTGCAGGGATG
>P_1887
GTTATTTGTCTTTCCCATCCCTGCAGCTACTGCAGGTGCCC
>P_1888
GGGATGGGAAAGACAAATAACCAGCCAACTATATATGCCTT
>P_1889
TAACCAGCCAACTATATATGCCTTAAAGATACTTTACCTTT
>P_1890
GCCTTACTCTAACAAGTAAGCAAGTCCCTCCCTCTCCCTCT
>P_1891
TGAAACTCCCTTTGAATTAACGAGATCTAGAGTCTTGGATG
>P_1892
AGCCATCGGGGTTGATCGACCCAGGATTCATCCAAGACTCT
>P_1893
GAATCCTGGGTCGATCAACCCCGATGGCTTAACAGCCCAGT
>P_1894
GGTACTCCCCGGGCGAGTGTCTGGTTATCTCTCTGAATCAG
>P_1895
CAGAGAGATAACCAGACACTCGCCCGGGGAGTACCAAATGC
>P_1896
GGGAGTACCAAATGCGGAAGCAGTTCCAGTCCCAGCTGCTG
>P_1897
GTTATTGCTCCCACCTGTCACTACGCCACCTCAGCAGCTGG
>P_1898
CGAATATACTACTGCAGGATCTTCCGCAGCTTCTGTTGTTA
>P_1899
TCTTTGCGGTGGAATAGATTCAAGCGTCCGGGCCAGAGCAA
>P_1900
CAACGCCCATTTGCTCTGGCCCGGACGCTTGAATCTATTCC
>P_1901
TTCAAGCGTCCGGGCCAGAGCAAATGGGCGTTGACTTAGTT
>P_1902
AATGGGCGTTGACTTAGTTGCTTTTGCAGTCGATTCTAATC
>P_1903
TATCTATACATGTCTGCCTCCCTTGAAAGCTCTTGGTGCTG
>P_1904
TAGTGGCATACCTTCTGGATCGAGGGTCCCACCCGGCAAAC
>P_1905
CCCACCCGGCAAACACCATACAGGCAAAATACCCGCGGGGG
>P_1906
ATAAAAGTAAATGCCCCCCGCGGGTATTTTGCCTGTATGGT
>P_1907
CTTTTATAGTTAGAGACCAACGTTTTGGGGCTAACGTGGGA
>P_1908
TGAGCGGATCCCACGTTAGCCCCAAAACGTTGGTCTCTAAC
>P_1909
AGTCAATAAGGGTCGGGAATCTTTGCTCTTCTCTTTTGCAT
>P_1910
CATGATATTGAAGGATGGGACCTTTTCTCGAAAAACTCCGG
>P_1911
TAGCCCAATTTTCAGGTGGCCTAGCGCGAGAACCCTGTCCA
>P_1912
CTTGATTCCACGAGCTAACACCATAGCTCCTTTACACACCT
>P_1913
TGATTTTGATGAGATCTTTTCGCCGGTTGTGAAACATACCA
>P_1914
TTCCACTAAGCCAAGCACCACCCGGATTGTGGTATGTTTCA
>P_1915
TCCAGAAAGAGCGTCTTTCTCTCGATCAATCACCTGCTTTT
>P_1916
AGACAGTAATCATGTACTCACATTGGTAGTAAACTTGTGAT
>P_1917
TTTTAGGCAAGCTTCTAGTCCCCTTGCGTGTCTCACTTGCA
>P_1918
AAATAACAACACTAAAGTCTCTTCTTTAAATACAGTTTCAG
>P_1919
GCAGTTGTAAGTATTGTTCGCTGCAATATTTGGGTGTTTTT
>P_1920
CTCTACATAGAGTCCCAGCGCTGCCTCACCTTCTGCATATC
>P_1921
TCAAAATAATTCATTAAGTTCAGGATTAGTTCAAAGCCAAA
>P_1922
TGGAACTTTTGACAAAATGCCACCAGTAGCAACGACTTCTT
>P_1923
GCACCCAAGTCAAAAGCCGGCGCCGGTGACTCGGATTTGTG
>P_1924
GGTCACGCACCATCACCTGTCTCTTTTGCTTCGGAAACAAG
>P_1925
CCAGAAGGCTGTGGGTCTCACTCGAAGAAAGATTTGGCAAC
>P_1926
AATTACAACGAAAAGCCCCTCGGGCAACCAAAGCTAAACTT
>P_1927
TCGAAATCCAAACCCAATGCCTCGCCTTCCCCAAAATCCTC
>P_1928
ATCCCCAAAATCTCCATAAACCCAAGAAACTCATTTGCCTT
>P_1929
AACAGATTCGTTGGTCAACTCTTGAGTTGAATAAACTAATA
>P_1930
TTATTCAACTCAAGAGTTGACCAACGAATCTGTTGATTCGA
>P_1931
ATCTGGGACATTTACGCATCCCGCAATTTCGAATCAACAGA
>P_1932
TGATTCGAAATTGCGGGATGCGTAAATGTCCCAGATGATGA
>P_1933
TCAATTGAAAGTTTTTGATTCATCAAGTATTATAGATGATA
>P_1934
ACCAATTGAAAGGATAAGTTCCAATTGAAAGGATAAGTTCA
>P_1935
TTGAAAGATACGAGGATAGGCAAAAATACCAACCAATTGAA
>P_1936
TCAAAGCTGCTAGTAGAAAACCGAAATAACTAGTTATAGTA
