# Supplementary material for: EnDeep4mC predicts DNA N4-methylcytosine sites using a dual-adaptive feature encoding framework in deep ensembles
Source: Genome Res. 2026 Mar;36(3):589–99. doi: 10.1101/gr.280977.125 (PMC12951953; doi:10.1101/gr.280977.125)
Supplement: Supplement 1 [file Supplemental_Code.zip › Supplemental_Code/EnDeep4mC-main/data/4mC/4mC_S.cerevisiae/test_neg.txt]

AGTATATGAAATTAGTAGAGCTAACGGAGTTCATTTGCATT
TCCTTGGAGAGCTAAAACTCCAATTCTAGCCTTCAACTGGG
GGTCGTGACTGTCCAGAAATCGTTCGATTTTTAAATATCTG
AATGGACCAGCAGTATTATGCTTAACGTTTGCACTGCCGCT
CGTCCAAGCTTTACGTGAAACCGAAGAAGAGAAATATAAAT
TCAAAATTAACAATACATATCTCTACTAGTTGTCAGCTATT
GTACTTCTTACGGCGCTCTTCTACTTCAGACATGGTTAAAC
GTTCTATAATGCTTTACTTACTTTTGTGATATACATAGATT
TTCCTTACCAGGTCCGAAGTCAGGAGAAGTGCTGAGAAAAG
AATACAAGGATCCAGTTTATCCTCTTCTTTTATGAGAAACT
CTTCACAGAAAAAAGTTCACCAGACTCGGCGTAACCGTGAA
CTTTATTGATTGGTGCCGATCACCACGTTGAAGTACACGAT
CGGGACAAAAACGATTGGGACAATTGGCGAAATGGAAGACT
GATTGATTCAAGCGCAATTGCATCATGAATATAAAAATTAT
GTATGGTGACACTCACCGTACATTGGTAAAATTAACGTTGC
TCGTTGGTATCGTAAAGAAGCCAGACAGTCTTAAACATCCC
TATTCTTTGGTCGCTTCCACCCAAAGAATGTCGAATAAGGT
TTTAGAAAGACAGTCACGTGCAGACCTATTTATTTGTAAAC
GATGTAACAGTTTCAGTTACCCAAGATGGTGTAGGAATATC
TGCAGGTCAACCTGACGTTTCTGTACAATTATTTGCTTCCG
ATAGCTTGCCTAATGAAAAACATTAAAAGAATAAACAGCGG
TGTTTCAATCAAGGTTAAATCATACTTTTTGGATATGTTTT
CCGTTGATGCTCTGCCAAAACAATGTAAATGGCCGTTGAAT
CTAATAAATCTTATATGGTTCTTATAGGTGGTGGTAAACAG
CCGAAAAACCGAGAAAGCAACGACGCTCCAAAGTCTATTAT
TTTTGATATCATACTGTTTTCTTGGCAAATACATTTTTCCA
AGTTTTTTTATTCTATTGTTCTTTTAGCGAATCTAAGAGTT
TATCATGAGAACCAATTGACCTCGCTGGTATTGGCGCCATA
TACACAGGTTCATAAATTGTCTTTCGTAGGAATTATTATTT
ACTCTGGAATCGTAGCAATACCGGAACGATAACGCTGGCGT
TCAAATGAAATAAGTTTTAGCGAATAGGAGTATGCAAATTA
GCCACGGAAGCCCTTTACCACGCTGAACAGGTCACAGAAGA
GTCAGTAGAAATGAAATAATCCTAGAATTTTATAAATTTTG
GCCATCATTTAGGTGAAGAACAGTCTGAGGCCATGCTAAGT
GTTTACGAAATTTTATCGAACCTAAATTTATTATTATTATT
ATCTACTTCTGATTTAAGGACCCAATGATGCAAAGTAAAAT
TGGAGCATTCATTAGTGCATCTACTTTACTTTTAAAGCATA
GGGTTTTTAATTAGGAGATACAAAAAGAAAATATATTGGGT
GCCGTATTGTTACTACTGCTCGATACTGAAGTGCTTACATT
TATTTTGAAGTCTTTGATTCCAGTTGTTATGAGCGGTATTA
TTACTCTACTACATTATTATCTAGATTTCCAATTGATGCTT
TAAATTAGTGATTTTTTAAACTTCTTCAAAACCATATTAAA
CATGTAGCAGATGTATGGATCTTTTCCCATCACCAAACTGC
AGAAGTACATAATTTTGTTACGTTCAACAAGCTTTCTCTTC
TGAAAAATCCCTCAACCTATCTAACTATAAGCGTTGCTTAA
ATCTCTTTATGCAATCTCCTCATAGTACAAATTTAAAAACA
CGCAACTTGTTCATCGACAACGAGGACTGATTTCGATTGGT
ACAGATCGTATCAAGTTCTGCTTGACAAAGTGATTGTATGG
AATTAAAAGTGCAGTCGAGACAGAAGATAAACGCTTTATTT
CTACCATCCTCATATCCCTACATACATTGTGAAACTGTTAC
GTGTTTTAGACTCTCAAGAGCGACAGACGCACCAGTATCTT
CTCTCATTAAATAAAATATACACTACTTTCAAGTAACTGGA
GTAAAGATGCCGGAACCATACCTGCAATTCAAAAAAAAAAG
TCTCGTAGCCCTGCTTTTGGCGAATTTGATGCTATTAGATA
CTTCACAGAAGGTTTGTGTTCCGAAGCTATTTCTTTACTAG
AATTTCTTCTTGAAGGTTTTCAATTCTCTCTTTCTAATTCC
TATTGATTCCAATAACAATCCTGAAGTATTTTTGAAAGAAA
CCATCACGGTCATATAAAATCGGCTGAGAATGGGTATACAA
TTAATACTTTGTACAGATAACGAAATTCTAATTTCAAGTCT
ATTTTTTGTCTCCTCTAAATCCAAAAGAAATTGCTTCGGTA
ACGAAGTTAACAAATCTATACTTAGTAGAGGTTTAGCTAAA
AAAATTGAATACTTAAAAGTCCTTTTAGAAGATCATAAGTA
AAAGGAGTTTGAAAAATTGACTGCTGAGATCAATTCTGGCC
GAACAGAAAAACTTTTTTATCGTAGGCAATGCCCCTCAGCA
GACATCTACTGCGCGTGGATCAAATTCACTTTCTGTATATT
AAAACTCGAAATTTGGTATGCAAGTTTAATGCAGCAAAATT
CAATATATTTGTGTAAATTTCCATCTCTAATCTACCTTACC
TAGAAAAAGATGGGTTTTTTCAGTAAAGTTATGTATGAATT
ACTCGGTTTACAGCTACATTCGTCAAGCATCAAGCATTGTA
ATATTTATATTTTATAAATACAATAACCCTTTTTCCGCTCT
TTCTTCAACATCCTTAAAGACCTCTTCCTCATCTCCATCAA
TTTTTGCTTTCCCGGCACTTCCAGCTGGCTGCTGGCTTCAA
GATATGTTTTGCTGTGGATTCACATCCTTCTCAATTGGTGA
TTCTACTTTGGATGTTAATTCTTTAAAATTCGGTTTGGTTA
AAAAATATCTCAGATGATGACTTGCAACCTGTGGTTAGCGT
AGTTCAGTTGGTAACCCAAACTTAGAAGCATATGGAACAGA
GAACATGTCTAGAGATCTTGCATTAGACGATTTGGAAGACG
AATTTCATGCTAGAAAAAGACATTACTAATCAGTTTTAAAA
TTTTTCTATCCGGGAATCATCATGTGCGCTTTTTGGAATCG
CATCAGAAAAATTAGGTAGACACACAGAGCAAGGCTCAGAA
CAATTGCTGCTACATCGATACCTCCTGTACCGAATGTTCCT
TTGCTGCACTGAAAAAAAAGCCATTGTGTATTCGTAAAGCA
TTCGAATGATGCTTACCGAACCCATTATTCTTTCAATGGGT
ACAAGAGGTATTTATGTTATCGAATTGCAACAGTTCCAATG
AAAGTTGCGATTTTGAGGGGCACCACTAGAAGAGAAGGGCT
TCCGAAGATTCATCATTTATCTGAATATACCGATCATCTTG
GAGCCAAAAATCAATACCCACTGAGGTACGCGAACGATTGA
ATCTGATGATTCCAATATTTCTTGTTAAAGAGGAACCCCCG
AACTTTAACGTTTCTATAAACGATCCGGAAGTTCAACTAAG
GGCTCTAAAAATTGCATATCCATTTAACCTAAGCTACTAAA
AATAGGAGATACAGTCCAATCAATATTATAAAGCCATTCAG
AGCTATAGATGCATTTGTTTCATTATCATCATACAATTCCA
AGGAATACTGACAATAGCCTCCTGGCTCTTTACAACTGTCC
GCAATAAGCTCCTGCTTTTTCTTTTGATAGATATGCACGTT
TTCCAGGCTGCCGGTATTTTCTATCATGATTTGGCTCTTCG
ACGATTAAGATGCCGAAATACTTTTGATATTTCTTCAGAAG
CTTACCAGCCTGGTAGCAATCTAATACAATTTTTTGCAAAT
GTTCCTTTACCGACGTATTTCGTGCGGATCAAAACGTCATT
ATAGGACGAAAGGGCTGAGACATACCAAAGTCCAGCTGTAT
ATATAACAAAATTGAGAATTCAATTGCTTGTAAGTATATCA
GGGATTGAAACGACGAATTTCTTTGCTACTGGGTTTTCCTT
ATCTAATTTCCTAATAGTTACAAAAGAGGGGGTTTTTTATC
GCATTGAACCTGGAGTAATTCCTCCAACATCCACCATATGT
AAGTGATTGCTACTATGTTGCGGGAGGTCCCTAAGGATTAT
CACTTTATTTAATTAAGGTACGCGGTCTATGGGTTATCAGA
AGCTCCTATTCGAGAGTACGCTGGCCATACTGCTGACATTC
AAGTTGCATGCTGAAGGAAGCAAAGAACGTTCCTTCAAAAT
TGACGCCATTGCCTCCAGGACATGCCAAACGTTTGCGTATA
CCTGACGAAAACCCTCTCACCGAAACATTAGCAAATGCCCA
TACATATTGGAATTCTCAACCACCTCTTCTTCATCCATAAG
ATTAGAAAGTTAGAAGATTTCCTTTTATTTGTATTATGAGC
TTGATTGATCATTCCAGTTTCTCGAGCACGTTTGTTTTCAG
GATAGGTAATCTGTAGTTTTCTTGAGTTAGTTCAACTTCAA
GATCATATATGTGTCAAATGCGTCTACATTACCTTACTCGA
CGCAAACGCAGTAGAAGAGACCGTTACGCATGTAGTTGCGA
GTGATTAAACGCCTTTTCAACATCACCTTTCTCTTGATAAA
TACGAGTTAACTGCTTCTTTCATACATCTAAATCAATGTTA
GTTCTAAACAAAAAAAATTTCTCAGAAGATAAACAAAAGTA
AAAGCATTACGATTGGTTATCTGATATGATTTAAAAATTCT
CAAATGGCTGATATCCAAGACACAGCCTCTAGTGAAATACT
TTCAATTTAAAAATAGTAATCATTTGTTGAAAGATTTTAAA
AAAGACACAACACAAAGAGGCATGGATCAAAGCTCCTTTTC
AATCACATAAGGCAATATGTCCTTGAACGTCCAAAAGAATG
TCCCGTTCCCCTGAAGGAAGCCCATTATTATGTGAAAAAGT
AATTCACATTTTTTTAGATTCATTTTATTTCAAACCCCATG
ATCGGGCGTTGGTATATTTTCATTGTTCGATGCACGTACAG
GCCTGTACTTGATGAGAGTTCAGTAACTTGCCAAAAGATAA
TGAGATTTTTGTTTGATTTTCGAGGCGTGCACTATAATTAT
TCTGCTATGCTCGATATTTGCTTCCTAAATACTTTGACACC
TCACTTTTTTTCTGTCCGCACGCAATGATGTTTCTTTAGGA
AACAAGATTATCGACGTTAACTATTATCCTGTTCCTGAAGC
TTCCTTTAGCTTTAAACAGTCGTTGAAAGGGATCATGACTA
ACCAAGGGAAGCATTTTCTCCAAGGAAAACAAAGGACCCTT
CTTAGAACGTTGTAGATATACTAGGAGAAAGGACATGCTTT
ACTGCTTACAACTCAAAGAACGAGGAACCGTTCTCATACTA
CTTCGTTAATAGGTAAAGGGCATAGCAAGCAATTGCATGAA
TTTTTGGTGTTTTAGTGAGTCACTCTCTCGGGTTGGTTTAT
TAAAATGCTGCCATAACCATCTACTTCATACGCATATACCT
ATTTATGGGTTCATCAAATTCATAAGAAATAGCATGATGAG
TTTCTTTATAGCTTTTTACCCTTTTACCCCTTTACTTTTGA
ATTCGCAAACAAGGATAAAACTCTAGGAATAATCATAAAAG
ATCAATTTGGATAATTTTATCAATTATTGCATGCAATACAG
TGCTGGTCAAACTGTTTGGTCTGTTTATACTCGTGACTACC
AGCATTATTACGTGGTATTGCGTGGAATGGCATTAATTTTA
GTCTTGGTAATCAAAGTTTTCAGTAAAAAGGGCAGGTACAT
GGGGTAACACTATACCATGACTGATAATCCAACCAGATTCC
TCATTGATTTGACGAGAGAGCAAGTGCTAGGGTTATATCGA
AGCACTTGCATCAATTTAGTCCAGATACATATAGTGCAGAA
ATCATTAGCAATATGAGTAGCTTTTATCCCGTTTATTATAT
TTTTGAAAATCGGTCAACTACCACGAAAAGTGCATTATAAC
GAACTTTTTAAACAGCAAAACGATCTTTAATTACAAATAGT
CTCCGCAAACCAAAATGATTCGGTTTTGTCCCTTTGGTCTT
ACAATCATCTAGTGAATAATCAGGCACATCTTGTAATGACC
TGTGTATTATCCACATTGTTCTGCGTAGTATTTGTCGTGGT
AAGAACAGGCACAATGAGAACCGTTACGGTTTTCAACTGAC
TTTGTTTTACAAGTATTATACTCCCTTCTTCCAGCAATTTG
CTGGTTTCTGAAAATGCTCACCGTCAATTGTTATCCCGTGT
GAATTGAAACCACTACTCAACGAAGCTTTTCAAGATATTGA
CAGCTGGGTCTATTTCCCTTCTGTTCGTTGGTACAATTCAT
GAGCGAACATCTTCTCTGTTCAGGTATGTGATTAAGGGATC
ACGAATGCTACTGGAAGTTGCAAAAAACGTGAACACTTATT
AGACGTAGAAAATGATATGGCTCTCAATTTTACGGTTGTTC
CTGGATATTCTGTTTGGTTTCATTCGTACGCATCTAAAGTT
TGGGGAGACGACTCTTTTTGCCATTATGTTATGATCAACTG
AACAATGGTAATGAGAGTAACGTGAGTATTAGTTCGATAAG
ATCCATCCATCCAACTTTAGCAGCTGCACCCAATCCCTGCT
ATACCATAAAGCATGTTTAGCAAGGACTTTTGGATTACCGA
ATGTTGACCCTGTGAAAATTCAGCAAATTCTACATAAACAG
ACCAAGTCGGACAGGATCGACATAAGTGAAAACTGCTTCAA
TTTATAGACAACGAATCTAACTGAGTATTGCGAATCTGCAA
GTATTAGACACGGGAATTAACTAATGAAGCTACATTGGAAT
AATGATTCCAGACTTTTTGGCTTCATCGCAAAGAATAGCAA
AATTCGATGTATACAAAAGGCCCGAACTAAATATTACCCCT
TCGAGGAAGGGTTGAATTTTCATTTTACACAACCACGACTT
GAACAACAGGAAGATGTTCACGGTTAACGTTGTAGTTAACC
GGGCGGATTTCAAAAAAGTACTGAGGGGTTCAACTCTGGTG
GTCAGCATCCGTAAAGTTTGCAATAAGATCAGGTAATCTTG
TTTGATTTGTTCCCTCACGGCATCGATACCACGATCATCGC
CATTTCATTTAAAGAAAAATCTCTAGAAAAGGTTCCCTTCA
AAATTAGAGAACTATCTGTTCGCTTAAATGGAGGAAATGGA
TGAAAGATCTGGAGCCCTAACTCGACTAGCACGGCAAATAA
ATAAAAGAACAAAAAAATTACTTACTTCTTAAACTATGTAG
CGTCCTCAGCTTCCCGAAAGCATTCAAGGCTCCTTAATGGA
GGACCCGGGGTGTAATAGTTCATGTAAGACAAAACCAAATA
TCGATTTAGTATATATTTTGCATAACTTAACCAATTTTAAT
TCGATTCCAACGTTCCGGAGCTGTCTAAAGATCCGTTACGA
GGATGAGCATCAACATGGTACATATATATAAGCATACTAAA
AACCAGTTTTACCTGCTGCTCTAGCAAGTACTTGCGCATCA
CGCCAGGGGACTTATCTCAGCGTGGAAACATTCCAGCCAAT
GTTTTGTTTTTCATAACTTTCTTTCCTTGTATTATTGCATA
AAACTTTGGCTTCATGAGAACCATTTGCGCAAATGTTTTCA
TCTTCTTTTCTCTAGTTTCGCATCGTGTTGCTTTCTGTCTT
AGGCAAAAACTCGCCTGAAACTTGCTACATTTGATAAACCT
ATTTACAAAGCCAAGATAAACGTTTTGAGACAACTTATTTT
AATTTTTTAGTTGAAGATATCTATACTGAGTGATTCTCATT
ATATCATCAATCTCGGATTTCTTGAGGTTGGAGTCCTTTAA
ATAGTTTTGCCAATTCTGAACATGACATAGATGATTTTTCT
TCACAATCTGAAAACGTTTTCCCTATTGAGCAAATAATTGA
AGCAAAAGTATCATGAAAAGCATCCAAATGTTACTCTTTCC
AATTTGTATTTCCTCAAACACAATAAGCATAAGTAGGAGAC
AATAAATAGAAATTAAAAATCGTTCGAAACAAAGCAATAAG
TTGCAAGTTGGAGGTATAGACCTCACGGCCTAAAACCTTGT
GGCGCTAGATGTGAAGGTTTCGCATATTAGAGGAAATACTT
ATCTGGTTCGATCGATAAAACTGTTCGCGTTTGGAACATAG
AAATTAGGAGTTTGGACATGCTGTCAAATTCAGAGATTAAA
TTACTCCTGACGGTTGTAATCATATTTGATGCATTCAACTG
TGCAGCGCAATTGGATTGGTCGAACTACGGGTTTTGAAATA
TGTTGTCGACCAACAATTTACGACGGAACATTTTGATGAAG
CGAAGAAATGAAGTTAAAGGCCAAATTACCGACGATTATAG
CGAGAGTATCAAATGCCCGTCAAATATGGGCAAGGAAAAGT
TAGTACTCTGGCTAATATATCCTGTTTTCATAATTGGCTTT
AATGATTTTAGAGGAGTAGTCTCTGGGTGGCGGAAGGTAGA
CTATGCAAAATGGTAAAAGACGTATTGGAGTCCGAATTTCT
TCGCTCAAGGTTTCGATTTTCTCTTAAAAGGGTATCTTGAT
ATATCATATAGCCGTTTGAACCGGTAATTGCATTCTGGAAA
TGACTGCATTGAATATTTATCTATACAAAAAATAAAAGTCA
TAATACATACATAATTTTAGCGAGTATATGATAAATCTGTT
TTCCTCTTCATATAAAGTTGCATACGTTCAGGTTCATCCGT
AGCCCGTTGTGATGTGAAGACAGTTAAGTTTGTACTAAATA
TTATATAAATAGCGGTCGAGCACCTTTGCATCTTCTAGGAG
TCATCGTGGTGCCTCTTCGTCTGCTGTCAGTAAGGATGGAT
CAGGCCCAAAGCAGATTATTCTATCTGAGGCTGGTCCTCGC
ATTAAGTTCAAGAAACTTAGCATACAAAATACGATCACGAT
TGAATTACCCTTGTACTTTGCAGCACTTGGAAAGCTGTCCA
CATGAGCTCACCATAAATGTCAAGTTGAAGATGATGGACCG
ACTTAAGTTTATTTTATGATCAATCTTGATAAATGCAGCTC
TGTCAACATACTCCTTTTTGCTCATTATAGTGAGCTCGTCC
ACATTTACCCTTTTCCTTTACAAAGTACAAAAGCCATTCCT
GTTTTTGGATTATGGCGAGGCTTCTTGGAAGGCCGTAACCG
AGGAAGGTACAGAAAATATTCTTAAAAGAACATAAATTGCA
AGAAAAAGTTCTGCACGTTTCCTGAAACCATGAATGCAGCT
TTTAAAGAAAAGAGGAATGTCTTGATATATCAAGCTTGGAT
GACTTACTAATTGACACTTGCGAAGAATAGTGAGCTTTAAA
TGGATTGAAACGTCTACAATCCACCTCTCCTTGGGATTTGT
ACTTCAAGATTTAAATTGTACAAGCACAAGTTACTGAATAT
GAGAACGCGTAATCGAAAGTCTTGGAACAGGGGGAGGTGAT
ATTTTGGCATAAAGCAGAAGCATAACTCATTGCTTTTGCTC
GATAGTTGGTATCAGGATATCAACGAAATAGTTAACATAAT
ACCAATTTCAAATGTACATACTTGTAATTCTTGCGTAGTTT
AATACCATTAGCTAAAATTTCCTTTACGATACCAGAGGCAC
CAGGTCCCAGCTTTCTGTCTCAGAATTATATTGAAGGAGAT
CCTATGTTGTAAATAAGGTTCTGATTGTTTCCATTAAAGAC
AGAGTGACAAGTTTAGATAACACATTATGTACATTAATGAA
AGTTTTTGAGCTTCTTGAAGCTCTTGGGCACGTTTGCCAGC
ATATTTTCACGCTCATATGTCTTGTTGTCACAAAAGTCAAT
TGCACCGGTCATCATTTTTACTGCTGAGATGAGCATGATGA
TGAAGGTTTAAATGAAGTTTCTTCTGATATTCGAAACTATC
GAATGTCTTCACCCTTAAGGCTTGCAGCAATTGACGAGGTG
AATTTCATCAGGTGCCAAAGCTAATCCAAACTTCTTATTGG
AGAGGTTTGTCCAGTTGATACAGATAATCGGCTTGCTGAAC
TCTAATTTTACAAAACTAAACGGGATTAATATTTTTTTTTG
CCTTCTAGCTCACCACATTACAATGGATCTCATAATCCCAA
GCAGACTAAAGCCAAACGAGCTATGCGTGAGACCATGGTAT
CTACTTCTTGATTGTTAAGTCAATTCCTTCTAAACCGAGTG
GCTATGAAGTTAAAAATGTACAAAAAAACAATCGAATTGCT
AACTTCATCTTGACTGGATTCAAAGCAGTACTGAAATAACT
ACCGATTTGGATATTTATTTCGGATAGGATCAAACTTTTGG
ACAGAAGGAACAACCGGTTGCTTTAAACAAAAGGAGGACAA
AAAGCATGGCTAGTAAAGTACAAGAACGTTAATTTGTCTTT
TACTAATAACGTCGAGTTAACCAATGCTTCCAGTCAAGATC
ATGCTGTGGCTCTATCTTGGCTTATTGGATACAGTTCAAAC
TATTTTTAAACGACGAGCTACAAGTTGCTCCGGTGATAATT
TATGAACTCAAGAATTTCTTCTGCTACCGATTTGTGTTATA
TACAAGCTTTGGATTGAAAACGCATTATAAGGTATCGGTAT
TTGGAGTGCAGCGATGGTAACAACTAGTGATTAAAAATAGA
ACACCTCTCTCTGAATAAAACTTTGTATGTAGAATATTGGT
GAAGATGGTTCAAACCTTCACACAATTTAAATATGTGTATG
ACAGTAGTGCAAAGAGAATGCGTTATAAAATCTGAAGTTTC
GATATAATATAATAAAATAACAGGATAAGTTAACCACAATA
ATTTATATGAAAAAGATGAACCTTTCACTCTTGGATTGCTA
GGCGTTCCAGTCTTGTTGAACGTAAGATGGAGAACGAAGGT
ATTTGCGACCAGACGGTAACCGAATTTTTAAAGAATTTTGG
TAATGGTGAATAAGTTGATGCAAATCTTCGAGAGTTTGACC
AAAGATGCCATTCTTTAGTGCCAAAACTGTTTAAAGATAAT
TCTTGGGAAGAATACTACTACAATTCCTATGATTATATGAA
TTCCTACTTGGTTATTTGTTCTTGTTATTTACATTCACGTT
ATTAGTGTTTTCAGTATCAACAATAAGTGAGCGTATTCCGG
GTTTTATAAGACTTTGCTCCCATCGAGTTATCGTTTGATAG
ATTAGTGGATCTATTTACTACTAAGAGATTCATAATTGCTT
TCAAATAATATAAGGACATACATTATAGAAATGTTTTTGAA
GTTGACGAATATATATTTTTCATCATTGGAATGTCTGCGTC
GAGCTCCTCCAGCTTATTGACTATCATGCTTATATTTTCTA
AATGGCTGCCGCACATGTGTCCTTCTCCACATTTCTAGGGA
ATCGATTGCAACATTAGGTTCAACCCGACCTTCTGCTAAAC
AAGTTTCAAGCTTCAAATTACGGATTAGGGATGCAACTGAG
AAATTCATACTATTCATCTTCCTCGTCCCAAGACTGAAGAT
GCCATTTTTTCGTACTGGAGCGCGTTAAAGATCTGATAAGC
AAAAGATTCCTACATTATATCCAGCGATGTTATGTAAGTCA
TGACATAAACAACTCCTTTACCAGTCCCTAGTATACATATC
CGTTTAAGTTAAATTCTTAACAAGGTATTCTTTCATTTACT
TAAACGATACTCTCGTTTATCAAACACTTTAAACCCCTCCA
AGCATCGCTAATGAATGATTCGTTAAGTTTGTTTTCGTGGA
TTTTAACCAATGTTGTTAGACAACTCAACGTTAGTGGCCGA
AAGGATTAACACTAGTAAGACCCCGGATTTTAATCGCTAAA
CTTAAATCCTTTTTCAAAATCTCACTCCAAAAACTCCAATG
TCGAATAATACACTATGATTCTTGATTCACTGTTCTGGAAC
ATCGATGGTACAATTAAAAACTACAAAATTTTAATTAATAG
TCAATCGTTGTCAATGAAATCAAAACAGTCAAGTAAGCAAA
TTTACTAAAAATTATTGTAGCAACTATTTTAAATAGTAAAT
GTGATGATGACAGTGATGATCATTGTCTAAATTCTGGAGAC
AAGTATATAAAAAAATGTATCACTAATTACGAGCAAGTATA
AACTTACTAATTGTATTATTCTTATGTATTCAATGTCTAGG
AATCATTGTAAGGTAAAGAGCTAAACAAGGAAATAAACCAG
TAACCGACGAATGGCTTTTTCTACCTGTTTTTACTATTGCG
ACGTTCAAGACTCTGCTGAGCTTCCTTGTTGAAATCTCCTT
TAGCAGTGTGTGGCGAGATGCGGTAGGAAGAATAACGAAAA
CAGTAACAAGAAAGATTGGACAGGAGCGGGTTGGCTATCGT
GCGTTCTACTAACGCTTCCACCTTTAAGCATTGAACTCAAA
GCCCTTTGTACAGAGATTGGCTTGTTGCCTTCATGCATGGA
TTTTGACGGAATTCTGTTCGCAACACTGGTTTGCTCAGTAC
TTTTGAGCGTCAAAATAGAACAGCTCCTTTACAATCTAAAG
CCCGCATCTTCAGATCCCTGCAACGATTTTGTTAACATAAC
TGTATAACTTGAGTCTAAAACAAATTTGGATAGCTCACAGA
ATATAGTTTTTTTTTATTTTCGTATTATCATCTTTTGTGAA
ATCCGAATTTGTGAAGGATGCATCTTAATAGTGGAATTAGA
GTAAGGCTGAGAAGGAAAAGCCTGGAAAAAAGAGTAAAGCT
TCATACCATACAGGACATGTCAGTAAGACGTGCTTATATTT
TGGAAATGTGTATGAAATGGCTTGCTTATTGGTCTTTAAAA
TTAAACTTAGTAGTTTATATCTAATTACTTTTAGAACGTAT
AGTTGTTAGCAAAAATTTTGCTTGAAAAATTAGAAAGTAAA
ACGGACAGCTTCAGCAAGATCGTCTAGCATTGGAGCAGTTT
CTCTGCTTCGTGTGATTTAGCCAACTGCGGGCTGGCCGAAG
GTATAGCCCAGCATGAGGTGCATCTCTTAATGCGGTGACTC
TAAAATGCTATAACGAACTTCGTTAATTCGTAAAAAATTAT
TTTTGTTTTCTTTATGTCTTCCTTGCAATTTTCTGTTTGTT
TTACGTCTACATTATACGAACTCTCATTAAATAAAATATAC
AATAAAGGCACAATTGATATCAAACATCGGTACGTTGTCCA
TATACTGATGAACAAATGGTCCATTTGTCTTCTACACTGCA
CTTATGGTATCGTTTTTTAGCAAATTGTACCAATGCAATTT
GCATCATACTTTTGCTTGAACCAGTTGATGGTGTCCTCAGC
AATATGTAAACCAGTTTTTACAGTATTGATTTTACGATTTA
TCGTCCTTCTCAACCTCCTTCTCAGTGGGAAGTCCATCAAT
CATTAAATTGCATTATCAAACATGAGTGGGGATATTTTAGT
ATTATTTACTGCTAGTCTGTCACGCTAATACAGCATACTTA
GTGTACAAAAAATTTTAATTCATGGAACGGAATTTTGGGTT
CTAAAATTCGCAAAGTTCTGCGCTTATTACGCCTTTCTCGA
ATATTTTTCTTTTTTTTTTACCTTGTTTTCCCTCCCCACGT
GCTTTTTGTTGCCTCATGGGCATCTTATTCATTTTTATGTT
TAGAGTATCTAACAGAATATCATTAAAAGAAACGATGAGAT
ATTCCTCCGTTGGATTTTATCGATGTCCTTTCTTTATTTAC
AGCGGTTGTGCTGAGGAATACATTGAAAAAGTCGTAAAGCA
TTTAGTAGATTCAGCAACGTCTAATGCCTCTATTAGACGCT
TTCTCTTGCTTCTGCTCTGTCTCAGCTGGATATTAATCCTT
AGCATGCACAGATTAGACAGCGTACTTTTGAAAGCAACCAT
TAAACAATGACTTGCGTCGGCTATTGCCCGCGGTAGCGCCG
TGCCGAATCGTCTCACTGTACACAGTTTCTGCTTCGCAAGA
TTATAATGACAATTTTTTAACTCACTATTTTATGTTTTCAT
TTCTTGCCTCCAGTTTTCTACTGAGTCAAAAGACTTCGAGT
TTGATTGATTGTCATCCAAACTGCGCAACTGTAAAGCACGA
AAAATACGGGGAACAGATGGCTAATGGAGTGGATGGTGAAG
TCGGCCCAATGCTGCACAGTCATGAACGTCCAGTCTAAAAA
AAGTGGCACTCGTCTTGGTACCAAAGAAAGCGTAGCACCCA
TAATGAAAATGCACCGGAAGCTTTCAAATGTTTACCTGAAT
GTTGATCGTGCTCGGACAGACAGCATGCAAGAATCGAGCGG
CACAACACGAGCAATTGACTCTTTCCATTTTTTACTTTCTG
TCGAGGTGTTTCAATTTTTCCTCGGCTTTCTAGGAAGTCGT
ATTTTATACTTTTATTTATGCCTACGTTTGTTAACTTAAAC
ATTTCATTTGTCCTTCCAGACTAGAAACAGAAGTTTGACTT
AATGAAGGAAAGCAAAGGAACAAAGGTTGATGAATACATTA
TAATCCTTGAAGGTAGAAAACAAGCCCAGATTCCGGCGAAG
GGAAACTTTTGTGAAATATGCTCTCGAGAAACTTCGTCCTC
AACGAGCGGTTGAGATATATCGGAATGAAACCTGCTACATT
CTTCCGAAGCTACTCAGAAACTGTTTCGCTACTTTCGTGGG
TTTAGTGGCGGTTGAAGAAGCCTCCGGCTTAGCAGCAACAG
CAAAAAAACAGTATATCTTGCCCACTTTCAATGAATGGGAG
GGTCCAAAGAATTTGAAGATCCAATGCCCCAGCTAAGAAAG
GATGGAATAAGGAAAGCATACCTATTATGGCATCACTTTCG
GTCAGCCAAAACCTCCCAGTCCTTTGCGTTATGATAAGAAA
AGTTGAATGCTTTAAAACATCAAGCAAAGACATGATTTCAT
TTCCAGAATCTATGGATTTTCCCAAAGAATGGTCTATCTTA
GTCAAGTTCATCCTGATCTTCATCAGAACTTTCAGAAGATG
GGCCTTCACTAAACTCATTTCCCAGGCTCTCTGTTGGCTTG
CTTTTCTGTGGTAGGTGTTTCAAAGTAAGCATAGATTTCGT
TAGATCCTAGATCTGTTATGCAAGTGCAAACAATTCGTGCC
TAGTTTCCTCAAAAATTAAACTATCACTATTTTTTTTAACT
AGAGTTGGTCAAGGAAAATGCGTCATTGTTATTAAAATTTT
TTTGAGTAAATAATTATTAACTGACGTTAGGACATATCTTT
ATTATGTATGTATAAATATACATATGAATACAACATACGAA
ATTCAAGAAAACTATAGAGGCTGAAATTGCGTATCTTATTT
TCAGCGGGGAGGTGAGAAAGCTGCAAATAACAATGATCCTT
AGATGCTATTTCCTTTTTGACTTATGCTGAGAAAAACTACG
CTAATTCATTGTCTATGTAACTGGGCGTGTGGTTTAGGATT
CGATTCAACTTCATGCACGTCAACCAATAGCAATGCCATAA
GGATTTACCTCTTAAAGTTTCGAATAGCTGATACTGGGTGG
TTTGAACCTGAAATTTTTTGCAAGAACGTCGGATATTCTAT
CTCTTGCAAGAAATAGAAAACGCCAGTGACAGTTTCCCTAT
TTCATGACTCTGATCAGCTTCCTTGCAAGAAATAAATATAT
TTTTCTTGTTTCGCTGGCGACAACGACGAATCTTCTGTATT
TTAGATAAAATAAACCAAAACAAGTTCCGCCTTACTTCTGG
TTCAATAATATGTTGTACTGCTTCGGCATCTTTTGCAAGAG
AAAAAAAAAAATAGTTAAATCAAGAACTGTTTCTCAGTAAC
TCATTTCAAATCATCTGGACCAAAAGAGTCAGGAAGTAACT
GAACAATTGAAGAAGTAAGACTTTTTTTAAAGGTTTCATAT
AATATTGGGCACTAACGTATCAAGGAATGGATATTGAATCA
ACAACTTCTTAAAACATTAACATATTATTAAGCTACTGTAA
AGTAATTGAATCCCCTTTTTCTAAAAATGACAGACGATATT
TGAAGTATCTTCAAAAGAATCCCCTCTTTCATATTTTCCAA
TCTTTTCTAGCATACCAGGACCTCTTCCGTCCAGCATAATA
TAACTCGGTTTCATGTCACACAAAAAGCCACCATCGACTTA
TAATCTGGCCTCTATGATTGCTACTTTTTTTTCGATTGCTA
GTTAATACGTGGAAAATTTGCTGGTCGTCAACTTCGGAAGG
TAGAAAAATTTCAACATGCTCTAACGTTAATGAGTGAGGCT
TGTCGCGTTTAGGACCCGTTCGAAATATAATATTGATGGGG
GTCAAAGATTAAAGAAAGTACTTCAGATATCTTTTATGAGT
ATTCATCCAACAAGCCAGCACTGGCCGCAACCAATCCAAAA
AATGAGTTCAGATTGCTATTCTCCTCAAAAATCTAGGGAAT
AACTTCAACGAAGGTATTTTCCCTCCTTCCATTACTGATGC
AAGATGCTTACCTTAGAAAACGGCAAGCCTTTGAGCCAAGC
CATAGTTTCAACGTCAGTATCATCAGCATAAGCTTGGCCTG
AGTGTAAAGATCGTGGGTTACACAGCACGTTTATGTTGGTA
ATTACAAAATTCATGGGGTACATCGTCCCGTTACCATGAAG
AATAATTACATGTGGTAATTCTTGGTTATTGACGAAATGCT
TTAGAATGAACCTTTTTGATCGTAAAAATATAACTGAATTT
GTTAATGCTGACTCGTATGTCAAGATAAACAAATCGGGAAG
TTTAATTCAATAGTATCAGACAATTCGTCGACCCAGAAATG
ATGAAGCCACCTCAGCAAAGCTATCGTAGGTTGATTATCAA
GAAAATAGTAACAAAGTTCTCACCTTCGTTGATACCGATAG
GACTGAAGGATATTTTGTAACATTGCATTTGGATCGTTAAA
TTAAAATCTCTTTTAGTAGACTTTTTTTTGATACATGAATA
GTTAGAGGAGGAGAAATTTTCGGGATAAAACTAGGAAACTA
TCGAGTTTGACGGCAACGAACCTATTAGTAACTCGCCTAAC
ATGGGGAAAACCAAGCTGTTCTATCCAATTGCAAACTGCTT
CGAAGGGTACGCCCTTCCATCGATCATTATCAACATGAAGA
AACAAGAGGTAGTGGCTTCTCCGGTTACAGAGCAAAAGAAA
GCAACATATGGTTGAGGATACTCAACTTGATCCCAAAAGTC
TTAATTTACTTTTCCAGAAACTGTCTGTATAGTTCGTGATT
GTGATGCCAATAACGTTTTACATGATTTGATGATTGCAAAT
GGCGAAAGTTGGGAGTAAAGCAGTAAACACGTAATAAATAT
TTTTAAAGCACTTGGAGAAGCAGCTTCTTTGCCATTTGGAG
TAAAAACAATTGAAGGTTTTCCAGCAAGCTTAAATGACCTT
CTTCATTTCTGTTATTGTTTCGGTATTTTCTAGTATCGAAA
CTTCTGCTTTCTTTTCTTTGCAAGGTTTAAGTCGTTTTCAT
CTTTGCCTCCTCTATGACTGCTTTGCCTAACGAGCGTATTA
TTTGCGATGGATGATTAATGCACTATTTTTAGTAAACAAAC
AGCAGTTTCATCCAATATCTCTAACAGCAAACTAGATCGCC
GAAGGTCGCCAACGAAGATACTAAACTCAGGATCACGGGAA
TCACCAGTTGACAAGTCGAGCCATGATAATCCAATTTTACA
GTGGGAGAAAATGAAAAAGACACTGGGAGTAACCTTAAACA
AACAGTGGTACAAAAGATTACCTTAATAGCTTACAGTTTCT
GACGCGTTCTGCGGGTGCTTCTTCAGGGCCGGCTGTTTCAT
TCTAAATTTCCGTATCTCCACGGATATACTAATGTTTAGCC
TTGGACTTATCACCATGGTTCCATTCATGGAAAAAGTTTTT
GCTAGACATTCTCAAAATATCCACGATTATGCTGCCAACGC
TAGTGCCGTCTCCTTATGAACCACCCTTATCCGTTACTCCT
TCAGAAATACCAAATAAGGGCTTCTTGGCCAGCTGTGGTAA
TCTAGGTCATATATTTATGGCGATGCCAAACAACAATATTG
CACGAGATAATTTAAATTTTCATGCAGAAGATTTATTTTTT
ATATTCAGAATGCTGCATTGCAGTAAATTGAGAAACAGTCA
ACAAATACTGTCAAAGATTTCAAAAAATACCGTGAAGCATT
CAGATACATCAAAATAATAACCGCAGGAGTCATAACAGCTG
TTGGTGTGCTTAAAGATTTACGTTGTCGAAAAGTGATTGCC
AACTGGTAATAAATTTGATACTATGGTGGTAAAAGATAAAA
CAAACTTCACAGCGATAAGGCTTGTTTTCCACAACAAACCC
ATTGCTTATAGTAAGGTATTCCAAGAGTTTCAGTAGACATC
CAAATGAGTCTATAAGACAGCAGTGGAAAACGAGTATTTCA
TTTGAAGAAGACTTCTTCAACGTCTCAAGAACCACATTGTA
CAAGGTTTCTTTTTTATTTTCAACGTTTAAGACTTGCTCCA
CAAGGGTTACTTTAAAGTTGCAGAGAGATATGTTTCTATTT
GCACAAAATAAAACGAGGATCCTTCAAAACTTCCTATTTTA
GTAACTTAGCTTTTTAATTTCATTGGATTTTCTTTTAAATC
ACCGCTAATGAAGCGTTAGACTCTGATGCAAAAAAGTTAAG
GCAGATTTTCTCGTGCTTTACTAACTTTGTTTTGATGCTTG
ATTATATCATCTTCCTCCCTCTTCCTAAATTATATTTTATA
AGGTGTAGGAACAAGATTTTCTAACGAACCGGAATAATTAT
TATGCTCAAATTGTTCACTTCCTCAATTCCTAAAGCCTTTT
CCAGTCTTTTCTTCACAGTACTCTGATATTGAGAATAAAGA
ATAGATCGGATCGGAACAGGCGATTAACAGTGTTGTGCTGA
AACAATCGGTGAAGGAAATTCTTGCCTCGAAAGAAGTTGGG
ACATCTATTAATTAGTTAAACTAAAATCTTTAAGTAACACC
CCCGGCCAAGCGTGCTCGTGCCATTGTTCGTGCCGTTACTC
GGTTTCTGCTTGATCATTGGCATGATGTGCTGTGCAAATAT
CCCCTTTTGTTATTGGAATTCAAAATGCTGAAATTCCTGTG
CTTTGATCCAAAAGATTTTTCTATCTAAATGAGATATAGAA
AGCGCAAGGTGCGAATGAAGCTGGTAAGAAAGCCAGTATAT
GCCATTAAACGAAGTTTAAACTGCCGCGAAAAAACATGATC
TTCAAAGCTCGCACGTATAGCCAATATGTTTTCGCGTCGCC
TTGTTTGCTTCTAATAGTATCAAAAGAGATTTTGTTTATTT
GTTGATCTTGTATAATGGTGCTTATTTGTAATTTTAATTTT
AATGTTGCGCCAGGATTTAGCATATCCACATATCTTTGCAT
GCATCATGCTTGTTTTTTAACAAAAAAATAAGTTTATCTAA
AATTTGTTAACCAAATTACTCCAGACAACAGACTGCATCAC
CTTCCGTAGCAGACGTAAATCAAGTATGTTTTTCATTCGAA
AAAACAAACTTAAAAAAATACATGTTATAGTATGCACAGTG
TTCCTCATAGTTTAGATTTTCGCGGTCGTGCATATCCTCTA
ACGCCGAACACGATCTGTTGCAAATTATTCATTTCCATAGC
CAAAAAATCGTAGTTATATGCTTACATTTGGGGGGACGAGT
GTGGTTTTGATCTTCTAGGTCATGTCGGTTTCTTGGGCGTA
CAAGTAAATAAATATTATTTCATGTTTCTGTTCATTTTTTC
AAAAAGTAATCTTGCTAAATCATCATCAAACAGAGACGAAT
AAGTTGCACTTGATATTTGGCCATCTTCTTCAAAAATGTGA
GGCGTACGACTCCGGATCCGCGGCGGGCAATTCTTCTTATC
GAACTGTAGTTTAAGTGTTACTTGCGATGTATATAATCTTA
TGTTATTAAAGCTTTGCTTGCTAACAAAGCCGATGGTGGAG
ATTGAAGGGAATGTATATTGCTTCGACAATATCTATTAGGG
AGTACCTTGGCCTGGAAACTCTGAAAATGTACTATAACGAT
CACCTTTGTATAGAAATGTTCTTTCATTAACGATTGCATGC
TACAGAGAGTGTTTGTTTAGCATACTCAATTTTCATTTCTA
CTTTTAATTCTTCTCCCTTTCTCACTGCTAGTATAACATAT
TTCCCTAATTCCATACCGTGCGCAACAACACACATTGACGC
TATTTGGGCGCTTTGAAGTACTTGCCACATGCTGTGCTAAA
TCCCCTTGGCGATGGAGAATCAGCACAAATAGCTTTTCCTG
GAACAAGTGTCAACCGGGGACGTTATTTACATAGAAGCCAA
TAAAAATAGAGATTGGTAGGCAGTAGAAATCATCATCGTTA
AATGAAATGGTTTCAGTATTCGGTGAATACTCAATTACTTT
GTCGAAGAATCGCAGAGCAACAGATCTATTCAATCCAAAAA
ACTGTTTGCTCGCTTTGTCTCTTCAACTCATATTCTTCAGT
TCCTCGTCAGTCTCTTCCAACTCAAGACCATCCTTAGTAAT
CTCGCTGTTTGTCCCCACATCGAACACGGATTCCAAATTAT
AAAATATTATCCCTCATTCTCGTTCAGACGACCTCGACGAG
ACAAATGAATCTAAAGTGGGCGTCCTCAATTCGGGCGGTGG
GGCCTTAATAGCCCAAATACCCTCATCGGCTCATCCAATGT
CAATAACTCTTCATCGGTTACGTTGGGAATACCAAGTTCCT
CTAACATGTTAATAAATTTGCTTTGGAAATTTTGGTAATCC
AGCGTGTGCGTTTTTTGGATCAAATTTAATAGCTTGATCAT
AAGAGCCTAGCAACATGTGTCAAGGACATTTATTTCGAAGG
TTTTTGCTTTTTTTGTATTTCAATTGTAGAATTGAATTGTT
CTTTAAATACGCTTTCTTTTCTTTTTCTTTTTTCAGGCTAT
CATGACTGCCGTATACAAAACAAGCCTTGAATCCTGGAAAT
TGTCTCCTCTTTTGTGATGGCTGTTGGAAATGGAACACAAA
TGCGTAACCGTTGATGTTTGCTAATTGCACATCATTTACAC
GTCATCGCATATTTATTGGACCCATTCCCTCCAATTTCATA
ACCTGCTATACGGCAACTTGCTACTTTTTTCCGGGCTAAAA
TGGGGAGCCATCGGTTGCTGCATACCTGGCATCTGAGGCTG
GGTGTTCTTAGCAAGACTACCGAAGACTCCCTGAAGGCAGT
GAGTTTAGTGACAACATGAACGATTTGTATTTCCCCTTTCG
TTCGAGAAAGCACGAACTTGCTATATTCGATTTTTTTTGTA
AGAGGTGGCTTTTTCTTTTGCGGCATTTGCCAAGCAAACAA
ATGTTGACAAGACAATATGACAAAACATTGCGGTTGGGTAT
TTGTAATGTGCACTTTACAACAATACTTTTCAAATGGTGCT
ACTATGGCTCTTCTTCAAGGCTCTTCAAAAGCCATTCTTTA
GGCTTGAGAAGTTTTGGAAACACGAATCAAAATTTCTTTAC
ATGGGTTGTTGAAATCCAGTCATTTGGGGCTGCATGCCAGT
TGAGGTGTTTGTTTATAAATCACAGGAGCATAAGCGAATGG
CAGAAGAAGGGATATGAAAACTATCGAATTAGTTATGGTAA
CACGGCAAACAGGTTACATACACAAATGTATACTAGAAAAA
CTCCAAATCATCGTCGAATTCAAATAGGGGGGGAATTGATG
GCAAGTCGGCTTCTGTGTCACCCAATTGATACAATCACTGT
AATTTTTTTGGAAGAGAGTACCTTTTGAACAGTCATATCCC
GTTAACAACAAATTCTAGGGCACGAATAAAAGACAAAGTAA
AGGGCGATCTTTTCGTTGTACGGGGTAGTATGCGTCAAGTT
TGTTACCACCACCAGTAAGACCAAGACGTTCAGCATTGTAA
CCAACTCTACCTACCATGTACTATATACTGTATTATACAAT
TAATTCATTATCGATTAGTGCCCCCAAAGACATCAAATCCA
CTCTGTGACCTAGGCTCTGACGCTGACTGATATTCCTCAAT
TTGCTGCTAGTCTTCTCTGACAAGAGCGCCTACCAACAGCA
GAAGAATAATAGATACTCTACTAATCCTTTCATTTACGGCA
ACATACAACTTTGTTAATGGCTATAGAGTCACGATTCTGGT
CATCACATCTAAAATTTTTGCTGTTAACACCAACGTAAGTG
AGTCAAGTAATTGATGTATACATAAGAAACTGGAAATGGCG
TTATGATACACGTCTTCCCTCTGCTTTACCTGATGAAATTC
ACTGATAAACTCTCATATTTCAATACATACATACGAGTCAT
AACAAATACTAGAGTAGAATCTGGTGATCCAGATTCACTTC
GGATAGAAACGAAAAGATTGCTGATAAATCGCATGGATCTT
GAAAGGATTTTTTTTTAAAACGCGTCGTTTGTAGAAGAAGA
CGATTCCCTCTCCAAATCTTCAGTCATTTGTTTGAAAAGTC
GCGTTTTATCTTTAGCTCCTCCGACTAAGCTTGAATACCAT
AGGAGCCTCAGTGGCTAATGCAAGATACCATAAGTAACGCT
CGCCTTGGACGATGTCGATTCATTAGAAAGAGCATTGAAGT
TTATGAAGAAAACCTGTTTTCGTTCTTTTGACCATAACTAG
CGATATTACCGATATTATTACTGAAGAGTTTGCAGTTGAAA
CAAAGTTCCCTTTGCCAGTGCTATGGTTGGTAAAGCCTTCC
CACACAGGTCACTTTCTCGTCCGAGGTTTAGCGCTCATTTG
ACACAGTTCCATCGGCGGTACCAACATATAAAAGAGAAAAT
TGTCGCTTACCGTCAAATGTCTCTTCTATTACGTCGTCCTC
TATGACGGTGAAACTTCTTTCCTGCCATGCTCAGATGAGCT
GAGTCGTAAACACGTCGGAACCTTTTAACTTGTCTTTCATT
GACAAAAATTCAGTATTTGTCAACTGTCCTTCTTTTTCCCC
CTGGAGAAAACGACAAATCTCTGTCCTTTACTTTATTGTCC
CACTTGGATCCTAACAATTGCTCCTCTATTTTTCAAATCTC
CCCATATAAGACATAATTGACTGGGGTCTTTTTTTACTTTG
CATATAATCGGCAAATTTAGCGGTTTCGATATAACCACTAT
ATAATTTTCTATTATATTTACAAGTCCCTTTGATCTCCTTA
AATTGCATTTACACGAATTCCCTTAGAAGCAACTTCTGCTG
TTATTGTAACTGTTATGTTTCCTTGTCAGCAATACTACACT
CACAGAATTTCGAAACACTGCTGAATATATCACAACGACAT
GTTTATAAACCATGTATTTTCCGACTAGTGAATTTAGTTGG
GATAACCATTGTTAAGGAAACCTATATATTTATTGAGCGAG
AGAATCCAAAAATTTTGTTGCAAGTTATGAACCAAGCAGCT
GACGTTACAGGCTGATAATTCAATAAGCCTCGCGTACAAAG
CAATCCACAAATGACAAGTTCTTCTTCTAACGAGACCTCCC
TAAAGAGTCTGAATATATTTCTACCCAAAATGAGCCATTTC
GCATCAGGTACGGAGGATTTCAAGCCTTCTAAGATTTCTTT
AAGATAACGTTTCTGAATATCATGGTTTTCGAAAAAGAAAG
TATAATGCCTAGACAATTATCTTGTATTGCTAGTTTGTGAA
ACACGTTCCTGAAATCAAAACGCAACAAACATTCGCGAAAT
GGGGTGATCAATTCACGTTTCAATTTTGCAAGCTTGGCCTT
GTAAAGGAGCCTTCACTTAACTTTATTCCACCGTGCTACAA
ATCAAGAAAATCCATATTAACGAGTCAGGTCGACTTGAAAT
TAAAACAATCAAACATTTGACAAGCTGTAGAAGAAGGTGCA
CACTTAACGCAGGCACGGAACAAGGTGGAACGCAGCTCCGA
CTGTTCCACCGCCAAGCATACTATCAATTTTACGAAAAAAC
TTGGTAATTTCTTTTTTTGACTATTTACGATTTCCATTCAT
CGACAACGACATGCATTAAACTGACAATCCTCCATATACAT
ATCTTCCATTGCGTCATTCACGCACATCTAGACAAGATAAG
GGTTAATTCAATATACTGGTCTTCAAAAATTAATTTGTGAC
ACATCTAGCCCAGCCATAATCAACATTTGTAACACCTCCAA
TGCTTATTCTCAAGCTTTTTCCAAGTGTTGAAAGCACGTAC
ATGCGCTACTACACCGAGCACGATGGAGCCAACAATGCCGC
AGGCAGAGGTTCAGCTGAAACAATTGGCAAAGCAATCTGAT
CGCATCTTTGTCATATCCATCAGATCCATTTAACTTTACTT
TCTAATAAGTCCTCAGACGACCATCCATCTAGTACGTTGGA
TAGGACTTTCCATGGTGTAACCGTGATCTGCTACTATAGAT
TCCACCACATTACTCAGAATCCCCTCAATGGTAGTTAACTG
AGCGATTTGAGGATGAGGAGCGTGAAAGAGCTCATCGCAGG
ACACTGGTGTTCCAGGAATACTCTTTTACCCTACACCATCG
TAAATAATTTTCTCTTTAAACGAATATATTACATGTCTTCT
CGATTATCTTGTCTAATGCGCAAGTTCTTCTCACGTTCTTC
TATAGGTAAAACCCTTAAACCCATTTTGGACAGTTGATGAT
TCGTATGTTAAATTATGCAACAAATGAAAGAACTGAGAGAA
TATACATACAAAATATTGAACTATGCTATTGGATGTTAAAC
TTTAAGCATCGCAATTTTTACTGTTATCTTAAGCAGTTAAA
CGGATGAATGACACAAGCTACTCATTTATAGCATCAGCCAT
AGTTTCTTTCATTTGTGAAGCGCTTATGAGCTCAATATCTT
CCGATTGAAACAGTCATCAGCCACAGGTATGGGTGAACAGA
CACGGTTAAAACGCCATCATCATCACGACGGTGATGGCGAT
TTCATCCTTGCGGTCTTTAGCTGTTCTCTTAAATTACAAAG
AAAACGTTTTGCTAAGCAAACAACAAATAAGTGCTACCGAA
CGTCCATTCCAATAATCTATCATGGCAGAAAATACAAGAGC
GCTTATTTTGCTTTCGGCTTCTTTTTGTTTTCAACATGTTT
GACTAATATGATTAGAATTTCTGTAAAGTATTTTATAGCTG
TATAGCCGAGAGTATATTAACGTTGTGTTTCGTGTCATTCT
GGTGTAATCACAGGAGAAAACAGTAGGAAAACTATTGAGTT
TCTTTTATAACAATTTAGCTCTTTTATTTGAACTTTGAAAA
TGACAATTAAAGATAAGGAGCTAGACTAGTCTAGCGCTTGT
ACCATTCTAAACAATTGTGACATTGCACTGTACCATCTGAA
CTATGGCTTGACATTGGTATCGATGAATCCCGCGTGATTCC
GCATTAAACTCAAAGCTAGGCGGTATTTAAGCGAATTGCGA
TGTAGTAAATGCGACACGAACTTTTTCTTCATTGACAACCA
ATAATGCGGCCAGAGAGGTTCGAACTCTCGCGTTTTACAAC
AATTTACCCATACAAGGTGACATTAAGCAAAAACAGCAAAC
TTAATTGCAGTTCGTTTATTCTCATTCGCTTTTTCGTCATT
ATCCTCCGATTGCATAAAGTCATTTGCAAGCTTGAATATGA
TGAGGAGCCGAAAATGGATACACACAATGAATATCCTTCCG
ATGAGACAAAAATAGATGAGCACCAACGGTCACGACTATAA
GTGAATTTAGCTGGTGGCACCATGTCACCGATTGATGACTT
ACCGAAATCAATGAGTCTTGCACATCCGTTTCCTTCTAGAA
CTAAGGATAATAGAAAACACCCGATATATTAGTACTGGGAT
GAAAAAGCTGAATGATTATTCATTTATTCATTGAAATCTTT
TGTTCCGTACATTAAGGGTACAAGGAGAGATCCAAGTAAAC
CTCGGCATGGTCCCAGAGAGCCGTGTTTGTCTCCCGATGCT
CGTTATTAAAACTATAATATCGTAAAAATGTATCACTAATG
ATGTCTGTAACAGTTAACTTCCGTACTTAGTAAAATGTTAG
CGCAAGGTTGTCGCTATCGGCTTCGTAGGCGGTAGTGATTT
GCTTCTTAGTGCCTGGTTTACTCTTTCAAAGCTGTCAGGTG
CGCGGCCAGTACCAACACCGCAGTAGAAAGGACCTTGAGGA
AGGGTCAGTTATTCCAGCTACTTCATTTATTTATGATTTTA
CTATTCATAGAAAGATATATCAGGAGGACAAATCAAAATTA
ACGGAGGAAGACCAAGCAATCCATTGCATTCCTAATATGGA
TCTCATGAAGGATGGGGTTGCATCGAAGTCCAAAACCTATA
GACGAAAAAAGTTTTTGAAGCTCTTCGTTCTTTATTTACGC
AGGTACGTGACCCCCATTAGCGCTTACACCTTCAGTTTCAT
TTCAATTCCTTGTGAAGAAACTAAACGCTTGGAGCTTAGTT
CCCGTGAGTCTCTGAGTTGTCTGCTGAATGAACAATGATTT
GCTAGAGGCGTCAAAAAGTACTTCTTGCTCAATTTCCTCTT
TTAATCATTTTTAGGTGATACGATTATGTTGACTCATTTGC
TTATCAATATTCAGACCAGACTCTTTCGTTAACAAATCTAC
CATTTTACTGTTTGCAGTTTCACAAATATTTTTTTCATCGA
ACTGTTTCGATCACTTGGCGCAATGCTTATGGAGGTAATGT
TATAAAAGATTCTTGAGATGCAGTTATGCTCGTAAAAAATA
CGAGAGGACAAGTATAGTTGCGAGGCAATTTTATCGCATTC
TGTATTTTCCAAATAATTATCCTATATCTGCAACTCCAGTG
AGGAGTGTAACGAAGTTTTACTGATACTTGGAGCAAACCAA
AAAAGAAGAAACTAAATGATCCTCAGAAGCTCTACAGGCAG
TTGAATTCCTATATCATTTTCATCCAAAAATTGTAAATGCT
TCCGAAGAGACAGGGGGAAGCCATTAATTGAAGAGCCTGAA
TTGTGGGGGAAATGAAATATCCCTGCTTTAAAGGTAAAGGC
TTTTAAATTTGAGTTGAATGCTATTTATAAATCTTCTGTTC
TGATGTTTTTCCTTTTTTGGCAAACATTCCATTACAGACTT
GCGAGTATCTTTATTTAAGGCTGCTTTAAATTGAAAATTTC
CTTTCTAGTACTTTACCTTTCTACATTAGATAATTTTGTAT
ATTTTGTCGATAAATCTATTCAAATATTCTTTCTCCTTGAC
CCAACTAGTACAATTCTCTGCACGAAATCATTATAGGCGGT
CGATAATTTCTGACAATATGCAATAGCAGCAAGTAAATCCT
TCCTCATTTTCTGTATGTAGCAATTGCTTTTCAGCTTCCAA
CAAAACTACACTGTGGATTACTTGGTCCCCACTTGGCCCTT
AGAAAATAAACAAAAGAATGCAAGAAAATAAATCAAAACGT
ATGAATATTACCAACATACCCGCCGATGCCTCTGATTTACG
TAGACGTATTCAAAGATGGTCCAGCTCATATAGAGCCGTCT
CCGGTATGAAAACTTGTTTTCAACTTAATCAATCAACATAG
ACCTCTCTCTTTAACAATTTCACACATTACTCCTTTGCCAG
AGAAAATTTTAATGTAATAACTTCGTTAAGTATAAATTTCC
AGCATTTGCAACTATTATGGCTTACACATTTTTAAGAACTA
TGAAAAAGTGGAAAAAGAGACAGAGGTTGAACGTAAAGAGG
AAAAACAACTTATTAATAAGCGCTTAGCTGTGCTGTTTCCT
GATAGTGTCCATAAATCTAGCTTCTCCAGTCCTTCGAAGAA
CGCTACCAACTACAAGAAATCCTACTGTCATATAATCATTA
TGAAGGGGTTGCGCTCCCTTCGGCTACTCTTGATTCTGATA
ACCCTTTACAAGCTTTGTATCATCCACTGAACCACCAACCT
AAACGGTTTGTAAGTAAATTCAAATGATTAAATGTATCTCC
CGTCCACAGCAGCTTTTCAACGCTAAATTCTTCAATTTATT
TTGGTGTTGTTTTAGCCAAGCAGCCTATAATCCTGCATATT
GCAACTCTATCTACTCGAGTCGAGAAGGAAACTACTTACGT
CTGGTGTTGAACTGTGCTGCCATCTATTTCCCATCATAGAT
TAGGGATTCAGCAGTTTGTACAATGAGCCTGACAGCGTGTA
GTAAACGGCCTTCCGGTAAGCCTTACAGTAAAAGGAAAGGA
ACAAAGTTTCCAAACTGCTTCAAAAATGCACCTCCTTCTGG
GTAAAGCGTATAGTGATATACAACGTAATGAATTGTAGCGT
CCAGCAGGTGCACATTGTTTCTTATCATGGGAAAAGGTTCC
GTCGTTTTTTTTTTCTACGTCAATCCATATTTCTTTCATAA
AAAGGCCGTTCAATTGCTTTCTCGCACGCCAAGATTATTTC
CTGCATGCCTTCTACCAATGCATCTGGTGGACGTGTCCATT
AAGAGAAGCAAAGAGCTTTGCAGAAGAGCATCGAAGGGTTT
CGATAAGCCGGTAAAGTTGTCTACGAAGTTAGAAATCGAAG
TGTATATTTTAAAGGATTGTCCAACATTATTAGCAGTTTTG
ACAGTGCAAATTAATGAATTCTTTATACAAATGGTACAAAA
AGTTGATTACTGTGGGTGTTCAATAATTCTTCCATTGAAGC
AATATTACGGAGGTATGAGTCCAACCCACAAATTTATTGAT
GCGCGTTTTTCTTTTCTTTTCTTTTATTTTAAATGTTGTCT
CTTAGACGGTGTAGGTGATTCCTTTGGATAGAGGCCGGTTT
TTATCAAATGCTCATTATTACTTTTAAAAAAGCGTTTCTAA
TCTTTTCGCTTACTATCAAGCAAACAGACATGATATACCAA
CATTTGATCATCACTCTCCCCACTCTCATTCATCTCTGTCA
AGAAGCCTTTGTTTTTAATACTGTCGTGTTCATCATCGTCT
GAATGAAGAACTTTCGCTAGCAAAACTGGTAGACGAAGTGG
CGCCCGACGTTCAACAGCCTCAATCATGCCTTTTCGTGCCA
AGGAATGTATTTTAAAGAGTCATTCGGCCATTGTTTTGAAT
ACTTTGAGGGTCACTATAATCACTACTGCCGTAAGATTTTA
TTTCCCTGGTTTTTATAAAGCCATAGTTACCAAAAATCCCT
GAAAACCCGAATTTCTATTACGAGAGAGAATATGTTGATAG
ACTGGTAGCGCAAAATATTACACAAACCGAGTACCGTTTGA
GAGTCTAATAAGTCAATATTCTTATGTTTTGTATATAACAA
ATGAATACTAAGCCAGTTTACATTATCAGTGCCTTATGGGG
TTTGGCTTCTAGTAAGCTTTCTGTGAAAGAAGCTGGTGCTC
GACAAGTGCTATTTAACGAGCAAGTTCAAGATTGCACAAAA
CATCCATCCACTTCCAGAAACCTACAATAACACCCGGCAGT
GCCAGCACGCATAAAGCCATCCATGGTTTCCATCACATGTC
TTTCTTAAACGATAAGATAACGGTGATAAACTAATGGATCT
ATCGCCAATACGAAGACGTGCTTCAGCGATTTGATCTTGAC
CGGATAATTTTTTGTTAATTCAACATGATAGTCAACTATCT
CATTATAATAATTTATATAGCGATATTTGCGCCCCTGCTTG
ACCTTGGTCCATTAGTTTGTCATTATCTTTAATAACTTCTT
AATCTCTTCATAATGTTTTACTAGAGGTATGATTCTAAAAA
AATCCTCGTGCTTCAAAATTCGTGTCCTTGAAACGCTCTTT
AAGCTGCTTGTAATGAGAGGCCTGTTGTACCAAGTCGAGAA
TGACATCAATTTATAATTGGCATCCTTTTGAATTAAAATTC
ATGAAATAAACAATATCCCACAAGATAAACCAAATCTCATT
CCACATGGCCAAAACAAAGACTTTTTTAGCTTCATAGTTTC
CTGGAAGCTTTTGGATAAAACCTATAGCACTCAAATTTTTA
AGTCTAATTGGTGATGATGGCCGGTTTCTGAATTAGTCTCC
CGCTTCTCTTGAAAAGGAAGCACATGTATTCACGAGTAATG
GAAATATCATAGCCCTATAACAAAGAAAGGTTAGTTTGATG
GAACGAATTTACCACTGCTGCCCCCAAACCGACAAATCCAT
TTAAAAAAAGCACATAATTTCATATTTGTAAATGAAGGTAA
AGCTTAGAAATATATTATGTCATTAATAATTTTTTTGTTTA
GATTTTTATTCAGTATTTGACAAGCAAGGCAATGAAACCCA
TTCTCAGCAATGATTGCTTCCATATCTCCTTGAAATGCCTG
ATTCACTACTAAATGAGCGTCCCTTTACGCTTCTCGACACC
CCGATTACTTCTCTCGTCCTCCTCCCACTCCTAATGTTGCC
TTGTTCGCTCATTTCACTTACACGTTTGATGGGGTTTCTAC
TAATGTAACACCATTACGAGCAGCATATTTTTGAGCTACAC
TCCAACAACGCTACCAAAAGCCAGCCTCGTTTTTCTAATAT
CGTGGCGTACTTGTCGCGTTCGGACGAAATTTCATTGCGAA
ACCAGCTGATGCTTTGTAAGCAACTTTTAAATCTCGTTCCC
CTTAACCAACCTTTAAAAAACGCGACCAGTGCTCCTTAATA
ATCGTCCATAAAGCTTGTGTCAGTTAGAGAGGGAAAAGTAA
TTGGATGTTCGATGTACGAACTCGTTCGCGTTGGTCATGAA
TAGATCAGAACTTTCACTCTCCTCAAAAACATATTTTTCAG
CCACAACCAAAGGGGATTATCAATAATAGCATCTAAAATGG
TGTTCAAATTTCCAATTGAACCAACGTTTTATCTATTGCGA
ATGAGATCTATGAACGTTATCATTTTCCACTTCCTCCTTGA
TATATAAGGGGAAGAGAAGTCAAGTTTGATAGTGTGTACAA
CTTTGCCGACTTGATTGGAACAGTCTAACAAATCGGAGCCA
GGTATGAATCTTGTTTCATACGAGTACATTTGCACTCAACA
TACAGCAACTACGTGAATATCGTTAAAACTAAGATTTCGAT
TAATAAAAGATTGGTGGTTTCAGCCTTAAGCTTATGAATTA
CTCTGTTGGTAAAGTTAATACCATTTATTTCTTGTTAAAGC
ATTTTTTTCTGCCAATTTAGCACCAGAATTTGTCTTTTCAC
AACCTTTGCTTTGAGTTTATCAATGATTGCAATATGACCTA
GTCGTCAACTTCCAGTCACTCGCCAGAAAATTAATTGGGAA
AGCCTCAAGAGAGAATGTTGCAGCGCGTTGGTGAATGCCGC
AAATGAATTCATTCCTTGGTCTTTAGAAGTTGAAAAGCAGC
TCAGCCATGGGGGAATGGGACAATCGATGAATTTGCTGAGA
ATTATTTTGATTTCAAGTTTCAGTCAATTTACTAACTATTT
TCAACTTGTCGATTAATAAACAATTCAACATGGGGACCATA
AGACTATGATTTAAATAATTCACTGCTGCTATGCTCATTAA
GCATTTTTTTTCAGTTTCCCCTGGTGCTGAAGAAGCCACCC
ACCTCGGATTCTGTAAAGCTCAAACTGTTGTCAATGGCACA
CAAAGAAATGATACGGTAGACATACGTTGCTAGTTTTTCGC
AGCTCTTGTAGCATTTCAAGCCGTTTCCAACCCAAGTTGTA
GTAGCCTCTGATTTGGAAAGCCAAATACCTGATGCGCTAGA
TGAAATACCTCCGTTGAATTCCAATAAATAAATTGCCATAA
AATATTTGATGAAAGGAAAGCGAAGCAAGGTTGCAAGCGGA
ATGCAGGATTGCTCAATTGCCCAATATTTAGAGAAGAAGAA
ATTAAAATACATTTTTTTTTCCTCTTTTAGGGCCCTTAATG
CTTCTCTCCCTTCTTAACATCGGTACGCTTCCACTGACCGA
CCATTCCGAATCAACGTAATCTTCGTCTGCCGAAAGGTCTT
GCTCCCTCCCTTGGAGTGATCTTCCCATATCCGATGAAGCC
ATAATCGGACTAGAAATTATCAGACTTGAAGAAGTCTGCAA
ATTATTGCTTTTTTAAAGAACTGATTATTTACAGCATATTT
TGATAAAGGACGGTTAAAGGCAACTTTAGCAAAGTTAAGAA
ACAAAGGATAATTTTCGAGACGTATATAAAAAACTTACTGA
GTTGACAAATCGCGCTACATCCATGCCGATAAAAATGAATC
ATCGAGACAGTGATGGCTTTCCAATACTTTTCTAAATGTGG
ACAAGCGTACATTTATGAAGCACATGGATGAGTAATACTTT
GCACCTCAGCTAAAATCCGGCAAAGCCCTCCCAGCTGATTT
CTATTCCATTCAAAACATTACTGATATATTCAGCCTTGAGT
GATGAAAAGGTAAATAAATACCCATCATCGCACCTACTAAC
GGAAGAAAAAGGTGATATAACTGTCGCTTTTAATAACAAGA
AAAACTATTCGGGCATGTTTCACAACACAAAAAATTGCCTG
AATTGTGCGGACAAATACTTCGCTACTCTACCGCCAAAAAA
GATGGGGTAAGCAAGGTAAACAAACCAAAAAAGAAAAAAAT
TACTTTAAAACTAAGAAAATCATTTCATAGCAGTAGACCTT
TTGTTCTCGCGATGCGTAAGCGTATCAAACTTACCAACTTT
GAAAGTAACTTGAACGCATGCACTACGGTTTATTGACAAAT
ATGATGATTGTGTTTCTTTACTTACAATTGTGTATTTTCTT
AGTTATTGCCGTTTGTCTGTCAGATGATTGTGTCTGCAATG
ATATCAATCATACTATGTAACTGTAGTAGGTTGTTTATCCA
GAATAGGGTAAGAAAAAGTTCGTGAATAAAAATAAAGCACA
ATTCTTCTCTTAAGGGGAGGCTTAAATCCGAAAAAAGAGAA
CGAACTTAAAATCTGTTTGACAATTCCTCCTTTGTTGATAC
AGCTTTGCTAACTAATTTAACAGGTGTCTCATCCTACACTA
CAATACTGAACATTGCAATACCAAAGGATCGCTGGATCTAC
TTGTGTGACTTTGTTTTGCCCTTGTTTAAGTAAGTAAGAAA
CAAAAAAACCGTCGCCTTGTCCATGGACAGCATTACTAAGA
CACCATACATCCAACTTTTGCCAGTTTCACACGTTCCAGAG
AATGGGATACATAAAGCCCTCTCGTTTTTCATCTTTACCCG
TCTAACTTGAGAATGGGAGTCAGTTAGTACTTCGCTTAATT
ATTTTAGGTATCCAGAGTACCACGTGCTTGAATTCAAACAA
ATTTAATTTGTCCACAGGCCCTTTACATTGGGAACTACTTG
TTGGATCGATCCTGTAAAATCTGATGATCAACGTGTACAAG
CGCCTTTTAAGGCCGGGGTACCAGTGTAGAGATCACTGATA
CGATCTTTTCAATCTTATTGCTATCTCTTTGTTTTACCGTT
ATGGATTTATATTTGTTTTGCTAACAATGAAAAAGGAACTT
ATTTTAGTGGGCATGAAAGCCGACTTAAGGTCAGATCCCGT
TAAAGGGATATAGTGTGATGCGCTGCACAAACATTGATTAA
TCGTACGCTTCCCTTTTTTACTCTGATAATTCTTTGAAGCA
TGGACTCTCATGATCTAACTCCGAATTTGGGTCTCTGGTGG
ACTGAAGCAATCCTTATTCACTTCTGCGAAAAAATATTCTA
AACATACTATAAAATCAATGCGACAATACAAACACTTTACA
CAGCGTCCTCCAGCTCAGATCAGCGCTAAAATATGTAAAGT
GGATAAGTAAATTTGTTTTACTATAAATAAGGAGAAGAAAA
ATAAGAGGCTATCAACTAAACTTCCCGGTAGATTGCAGCGG
AAATGAGAAACGAAATAGGTCTGAAGGATATTGAACCAAAG
GAGAATGTCTCTTATAAATGCTTAGACCACTCACCGCCAGA
ACCTGCTAACAAAGACGGAGCAATTTTTGCCTGTACCATTT
AGCATTACCAGAGGAAGAATCGATTGGAAACTACATAATTT
TATCTGAAGATCCCGATCATCACAAAAGTGTTTGGTGGTCT
TTTTTAACGAAATGTTTTAGCGAGCTTGAGTTTATAGACGT
GCAATATTAATTACTTAGATCCGAACATCAACGTGGCTATA
AGTTAAAATACTACTAGTTACTATTAAGAATGTACTAAGTA
AAGCACGCGTAATGGTAATTCTTTTATGTAATAAAATACTT
ATTCTTTTTAACTTTTTTAGCGGGAACACTTTCATTATGCT
GCACCAAGTTCTTGCTCTATCAGAATTATTTGGATGAGAGT
ATCAGTTTTTAATGAATAAACCAATTACCGTGTCATACGCC
CCGGAAACCATTTAAAAAGGCTGTGCCTTACGAGTTAGATT
AATTGATTTTCGTTTTTTCTCAAAGAAAAAAAAAAATGAAC
AGAATTATACGATACAACTTCTTTTGGGTAATTCATGCTTT
TTGGAGGATGAAGAATTTGACCTTGAGGTTCCCTATACTTC
GCGTTTTGTGTAAATTGGTGCCCATCACGTTGGCGAGAACA
CGCTGCTATCATAATTAAAGCCTCCTTCAATCGAAGAATAA
AAGTTTGTCGTGAGCTCGTTCAAACTTATCGCTTAGAGCCT
GGATGCGCGATAATTGAGTACTCTACTGCTGAAGAAGCGCG
ACCCACCTTTATGAGAGAAACGATCCACTGATGCTAATTCA
AATTATAAGTGAAAGAGGTGCAGTTACGGATTTCTCCCTAC
CAGACATTAATAAATCTTGACCAAGCGGTAAGCAAATAACC
CTCGATTATTCGAGAAATGACCGACGCACGAGTAAGTAGTA
GAGTGCCAGAACCAGAATTTCGCTTACCAATGGCTTTTCTT
TTTTGTGTTTCCTGGAAATTCTGGCATTGTTTATTGTAGTT
ATTTATGTTAACAGAGATTTCACGGATTGCTGACTACGAAG
CGATGGCATGGACAATTTGTCGAAAAATCTTGCGAGTGGTA
CAGTGTTTTGTTTTGTTGGTCTTTGTAAAATACGAAGAAAT
ATACTAAAAATATTTAAATTCACAGACTAATTGGATAATTA
ATACAAGAAATTAAAAGAGGCTTGTTCCCTTTGTCAAAGTC
TCACTGTCGGTCAATGCCGTCCTTTGAGTAAGACCGTCCGC
AAATGCTTCATTTTTTTTAGCGCTTACAAACTTACAAAGTC
CCAAATGGGGCTTACTTACTCGTGCAATTCAATACATCGAA
AGAATCTCAGTTTTTGATTTCACCAAAGTTTGATATTTTGT
TTTTTATATGCAACGCTTCACAGCTTAGTAAGAAAAAGTAT
TGTTAATTGTTAAGTCTAATCGTTTTAACATAAACGTACGT
TAGGAAGGCCACGGGATTAGCAGTAAAGGATAGCGAATTTG
AGTGCCAAACAAGAAAGGAACTAATCTTAAACGAAATCACT
CTGGGATGGCGTATCAATGTCCATGGAGATGTCTTGTTCGA
CCAAGTAATTCCGTCGTACGCAACGACTCGCTGACGAGCAT
TGATGATGGTGAAATTGGTACTGGATTGTTACGTTTATCGG
GCTCGATTAGTCCTCTTGCACCAGCGAATTTTATTGATCTT
AATCTCAGCTAACTATTATTCATCTCATTTCACCTACTGTT
ATACAGTCTCTTCAGCTTGGCTCACTAGATATCCAAAGTAC
ATCTCTTTGCATTTTCTAGCCGAATTTATTATCTCATAAAA
AGAGTTTAAGGCGTTCGAAACTATTTGCTTAGTATTTTCCA
CATATGATGAACGACAAATCCTTAGCAAGCCCCCAAAATTT
CTTTCCAGGAGTAGAAGATACAGATACCTTCTTAGAGCCGA
ACGGAAAACCAAGATGCATACGTTATGGTTTGATCATTAAA
AAATTGTTAACTTACTTTTTCCGTTCATAAAACCAATCCGT
AAATCTACAGCCCCTGAATACACTCTTCGTACTCGTATTTG
CTTCTGAAAACCTAAATGATCCCAAACCAAATTTGCCGGAG
AACGACATCAGATTGGCGTACACTAAGAGAAGATGCAGACC
ATGGATATCAGGGACTGAATCCTAACTTGGCAAAGGCTGCA
GCCAAATGAATCGCGTCTTTCAGGAGCAGATGGTCTTGCAT
TTCAGTAGGTTCACCTATTGCATCTGGGGTACCATAAGTTT
AGTTCTCACCTTCGTTGATACCGATAGGAGCAGTAAGGTGA
AAAAAATGCATGGCGTTTGACGAAAATATAGAAAAGGTGGT
AGCGTCTCTTTGGTAAAGGGCAGGTGCTAGGGGCACCTGGA
AACCCCGAGCGCACCATATGCCTTCCGTTTGTTTAAACAAA
ATAACTTGACGTTTTTATCTCAGGCGCTTAGATAACATGTG
TTGAGTGATTCAGCATCGTTCAGTTTTTTAATATTCTTTTG
TTCCGTTAATTCACATTACTCCTGTCTTTTTGGCGGATCTC
TAGCATGTTGTATTTTAAATCTAGTTTTCATACTGAAAGGT
TGCAATTGTACTTTGTGAAGCAAAGGATGCAGGAAGCAGAC
CACTTTGACGAAGATGATAGCAGAGCTTAAGGAAAACAAAT
ATGAGTGTTTCGCTGCTATTCTATATACTTGCTATCACTTG
AATTCAACGAAATACTACATCGACAAAGTGCTTACAATCAC
TTTCGAATGGATGGAGGCAGCAATAATTCAATTCTTATTTT
TTTTCTTCCGCACTGGCGGTCGGATTGTCTGCGAGCAAATC
GGAGGATTTCTGCTGTGAGGCAACGATGTCATTAAACTGCT
AAAGATGTTTCCCTTGTTTTCGCCGACGCAGTTTCCATACT
ACTTAGCTGTCGCTGTTCATCTGGCCACTTTTTGAAACGCT
ATTAAATGGCGACAGTCTTTCCACTGAAGTAACACAGAACA
CAATAACCAACTACTGATTTCTTTCCCTATTGGAAGTAGAT
AAAATGAAAATAATATTTGTCACTTGTCGTATACAGTCTTT
CTAACCGACGAGAAGAAGTACTACTTTTGAGATTCATTTCC
AGTACCATGTTAAGTTGGAACCATTTGAAACAAAAGGCACC
CTACACCCATCATGGTAGAGCGTTTAGCCTTTTGTAATTGC
CCTACCGCCGTAAGGATTTTCGAAGGTATTAAAGTGAAACT
GAATGTTGGCTGAATTATTGCAAAACAAAAATAGTTTAATA
TTTTGCGCCAAAGGAGAAAACAAACCTACACCAGCTGAAAC
AACCGCTGTTCCTATATGGTCAAAGGTCAATCAGGTATGTT
TTCTTTCTCAATTTTGATTACATCTGCTTGTTTTTTTTTTT
ACAGCGTAAAGAAGAAGAAGCTATCTCATCTTGTAGAATAA
AAGTCCATGTTACAATATTACATGTCAATCTTGCTAAATCG
GAGATGCAGTTGAGGAGAGGCGAGCGGTGAAAGATCCTAGC
TTCCCGAAGCAACATACATGCTTTGAAGCTCTTCTTAGCGC
TATTATATTAATGTAGTAAACCTCGATATAACAAAGAATTC
ATTAAACATTGGCTCTGGTGCTGGTGCTGCTCCTGTTGCTG
ATTCCCGGGTGTGATAAATACTCTTTAGCATTTTATAATTG
ATCTATAAGTTGTAAATCTGCAAAACTACTTTTTCCCACTA
AAAAAAGTTCTACTAGTTTGCAGCGATTATTATGGTCCTTT
TTCATAACGTACAGGGTTTACTTTGTCATTAGCTTTAAAGA
CTAACGCTTGACAACAATGTCGATATGTGCCATTAACTTTA
TTGTTCACAGTGTAGAGGATCGAATCTAGGGTCTATAAAAC
GAAGTGACCAACTACTGTTTCAAAATATATCAGTTCCTTCA
TAACATACTGCATTGAGAAGCCAAGCATGGTAATATTTGCT
ATTTTATCAGGGCAGATTTACGATACTTCATGAATTGTTAA
CAAAGGCGAGAGATTTGAAACTAAGGACAAATCATCATCTG
AAGCTGATTAACGACCTGATCGCCAACACCTGTATCACCAC
AAGAGCTGGAGCACTGTCTTCAAGCAGTTAAAGATATTCGT
TTTCATTTATTACCAAATAACGCAAATAGATTTATGGATGA
AAACCAAAAACCTTACTGATCCAGTAGGGTAAACAATAGCA
TTCACCCGAGTCTCCTGCTGCGTATTGCGCACTTCGATTTG
CAATGTAAACAATACAATAGCTGAAAAACGAAATTGTACTT
TAGTAGGGCCCTGTTTATGTCTTCTGTCATAAAGTGAAAGA
AGCTTACGAGCTGGTAAAATCGTAACCCACTGGGCATCGGG
TCCCTTTTATGTTTGTGGGACTTCTTTTTTGCAGGAGGGTT
CGGTGGTCACATCAATCATTCTCTCTTTTGGAAGATTTTAG
TCTTCCTGATCCCGTCGCTACTATATCATCTTCTTCTTCGA
AGATCGTTTGTTTGGTGCAACTGCCAAATAACGCATTAACG
GGTAATATTTGGAGTATTTGCTTGTTTAACAAAGGTAGAGA
CTTGTGGAGGGTAATGGAAACACACAGTCCATCAGGAAACG
ATTCACCTTCAAAGCAGCTACTCCCAAAATCAATCACCTTC
AATCTAACGGAATTTGAAATCGTTTCATTTATTCACTAAAA
GAATGAACGCTTTGGCAATTCTTTTAATTTTCTTGACCACG
TTCAATATATACAACCACATCTCAGACCCAAATCTTCTCAC
ATACTGCACCATATTGGGATCCACGATGTATTGTGGTTGCC
TGATATGGCTACAACGATTACTCCTTTAATTGCAGCTGTTC
TATAATATCAGCTGAATTAACGGTTCAACCAGACTCTCTAT
TCCCTTTTCTTCAATTAAGGCTCCATCAAGCCTGGCTGGCT
TGAAAGGCTGCAAGTATCAACAACCAACCAAACGTAAACAT
TTTTTAGTTCCTTGCTGATTCCCTTACATCTTTGCTTCTTA
TATGAGCGGAGTATTGGATACTTTGTATGCTTTTTCGGAAG
ATTTTTTGATAGCTCAAACACCCTTGCAGAGTTGTTCTGAG
GAGAAGTTGACCTTCATTATCGTCAAGGAATTGAATAGTAG
GAATTTAAAAACAGGAAAATCTTATGAGAAAATTCCACTGG
CTTTGGCCGTCTGCAATGCGCAATATTCTTTTCCTCGTAAG
CTCTACTGTTTCAAGTACACCAGTTTCTACAATTTATAGTG
TAATGCAGTCTTTTTAATATCTCAAATTCTAGGATTTGATG
TATCAAAAAGATATGTGGGACGGCTTTTCAAATTCGTTCTG
TCAAGTTTTCTCCACTGCTGCTGATGGTCAAACTGCCGTTG
AAGCGTGCCGTCAGTGTTCACAACATATTTTTGGTTGTTAA
TAACTCCCTCTTTTTGGGAACATCTCTTTTAGAAGATCAAT
TGTGGAGGTTGGCCAAGTAACCTCTGGCTGTCCTTCTCCTA
TGCAATAGCAAAATGACCGTCGGCTTTAGAAAGACAGTCAC
AAGGGAGATCTTCAATAAATCGTCTGGTTTTAGATTTTGTT
TGTTATCTAAAGTATAAGAACGCTTTCTTTAAAAATTATGG
TTTGACAAGCGTTGTGATAGCAAGGCTGATACGTCGTCAAG
TTCGACATCCTCGTCGTTATCAGAGAATAAAGGTTCTTTAA
CTCGGTAGAGCTAAAAGGCTCAACAGTTGTTTTCAACTTTT
TCGCAGAGCGCAGATTGACGCAAATCTAAGAGTTTGATATT
GCTGAGTGCTCACAGGCGAACCTGTACCAGCATGTATTCGA
CATCAACGGCAAAACCATAGCTTTGCCTATCACGAGTGACC
CTTGGGATGATCCTCGTTTACCTTCGTCGTTAGATCAAAAC
ACGCAGCACAATGCTTATAACAAAAAACTTTCCTTGCTATT
TCATTTACGCATTCCTTGATCTCATTCATAAAGCGTTCTAG
TTTCCTCATTCTTAGTACGACTAGAGGATAATTTTTCGACA
CCCCATGGTTCCTGAGGGCTCATGGCGACATGCACCTAAGG
GTAGATAGATTTTTGTAAATCAGTAACAAAACTTCTTTCGC
AAAGGAATTTTATATTTAATCCATCATCGTTACAGCATATT
TATCAACATGCATTTTGTAACTGAATTGCATAACTAATTAT
TATGATAATATCTTTACTCACAATGATATCGTTAAAAAGGC
GATTATACAATTCTAAAAGTCAGCTGTTAGCTGAAGCTTTG
ATCCAACAAAAAGAAGGAAACGTGCTGTTGGCTCTGCTCCG
