# Supplementary material for: EnDeep4mC predicts DNA N4-methylcytosine sites using a dual-adaptive feature encoding framework in deep ensembles
Source: Genome Res. 2026 Mar;36(3):589–99. doi: 10.1101/gr.280977.125 (PMC12951953; doi:10.1101/gr.280977.125)
Supplement: Supplement 1 [file Supplemental_Code.zip › Supplemental_Code/EnDeep4mC-main/data/4mC/4mC_S.cerevisiae/test_pos.txt]

CGGAATATGGTCTTCAAATGCTAGTGCGAACGATCCCATGC
ATTCTTGCTGCCAAATGGGCCCGTGAATCCGGTGTTCCCTT
ACTTTGATATAACCCCCCCCCCCCCCCCCCCGCATCAACTG
TGCGATAAGTTGTAAGTTTGCCTCAACAGCTATTCTACTCA
GACAATTCAACTAATTGTAGCGGCAAGTCTATCCTCCAAAT
GGATCCACGGCGAATGACGCCAGCACCAAATTCGACTTCTT
AACGACCTTATATCATCATACACGAAAATACGCACAGACGG
GTAATTATTTCAGAAGATTACCCTAGCAAAAAATGGGGCAA
TTGTAGAGAACTCTACATTCCTACTAAGAGATATCACACCC
ATACAAGGTTTTCAAGGAGTCCATTGCGAACTTACAACATG
TAGCGGAAACTGAGCTGAGGCAATCAAATCAAATCAAAGCT
AGAAAATCACAAATCGAAACCACGGATTCTAGTTTTTTCAA
GACAGAACAACGAATTGTTTCTGTAACTACTTTTTAAGCAG
GAGATGATGTGGATAACTCACCTTTAGGTTCAAATACACCA
CAATAGTTCGATCCAACTTACTATAATAAATGGAAATGGCC
ATATCAGTATATCTACTACTCCAAGATTTCAAACATTCATA
TTGAAAACATCGAAAAAATGCAGTACCCAGCTCTCCATTAG
ATTAGTGGCAAGTGCAACCGCCGCATCCGTGACCACCACTC
AAAATCTTGTACGCAAATTTCCACAAGATATTGCGTGACAA
TATATAGACCAATTCAAAAGCAGTAATACTTGAAAATAACA
TAAGTACGAATTTAGATTTGCTGCAACAACTTCCCAATCAT
CAAAAACTAACTGAAAATTGCAGTGTTGTAATTTTTGAAAC
ACCATGGCAAAGAAAAAAAACCAATCGTTTCAATTCAAAAT
AATAACCATTACTACTTTTCCAAGCTATAGGCAAATGGCAC
TTCCAGTAAGATTGAAATTGCATACCATTGGTATAAATATA
TATCCTTTGTAGATTCAGAACTAGATACAACATTTTCTACT
TTTGGTTTATTTATCCCCTTCGGATTTCAAGTTCGATGCCT
GATAATTCCACGTATCAAGTCCCCTTGCAAACTGAAAAATC
GAATGGTATATGATAAAAAACGGAAACGTGCTTCTTTAATT
AAAACCGTTGACTCAGAATCCTTCTTATCAGTTTTGTTGTT
CTAAAACTGGGTATATATATCATTATCTATATATATAAACG
GTCATCTTCATTTCTAGTTTCAAACTTTATCAATTTTCTAC
CATTCTATTGATGGCTTAGACTCGCATGGCTTGGGCGGTAC
TTTTTTTACTAACAACATAACTATTTTTATTACAGGCTAAA
GCAGAACAGTCTTTAATAAACGAGAGAATTGGCACGATCAC
CTCAGACATAGAACGTAAACCTGGTATGACTCTTTTTTGTA
CTTTTTAACAGCGTAAAATTCTATAAAGCTCATCTCATCTG
CTAGTTGTATATGAGGATCTCCTTTCCGCTTCTAAGTTGGA
TATGTACATGTATATATCTACGTACGTCTATTCAATAGAGG
TTACATGAGTAATTCCATTACGTTTCAATTTTCTATCCTTT
GCGGTTAAGCTGTATTTTTACCTCATCGGGAAAAGTTATTG
AATCCGGTCCTGAGAAAAAACCATATTTACTTAGGTCATAT
ACATCGTAGTTTAATGTACACCCCGCGAATTCGTTCAAGTA
AATGAATCTAATAAAGTGTTCAAAGGTGATGACAAATGGAT
ACTGGTTAGTTATAATGTGTCTACTAGTTTATTAGTGCTAT
CATAACGACTTTCCAGCGAGCTTGGTACCTGGCAATAGAGG
CCAGCGAGCTTGGTACCTGGCAATAGAGGATGATCCTCACC
AACGCTTCTTGCGTCTATTTCTGCACATGGCTTGAATATTC
ATGGCGCAATTTGATAACATCGAAAACCTGGAGGACTTGGA
GCCGACTTATTCAGTCCTAACTTGACCATCATTGCAGACAT
AACTTTGACGTTGTGGAAAACTATCAAGCACTAGAACGACG
TTCAACTAATTCACAAGTTCCAGGAGTGACTTTGATATCTT
CCCTGTAGGGGGCTCGAACCCCTAACCTTATGATTAAGAGT
CTAATTTAATCATTCAATAACTAAATATTTAAAAAGATGTA
TTTAGGGTTTTTATGGAGCACGCTTTAGATATTTTGGATGC
TAATTTTTTTCCTGCCGTTACTTGCTTTTAAAATAACTGCC
GGTTGTGACTACTGTGAAAGCATCAGAGGTGTTGGTCCAGT
TATGACCAGACTTTCATTGGCTGCCACAGTGTTCATATGTG
AATAGGATCTACTAAATTTCCTTCGGCATCAACAGAATCGA
GAAAGAATATTAACAGTAACCACGAACTATAAAAAATGCAT
AACATTGGGGAAGGGATCTTCTGGTAGGGTTCGCTTGGCTA
TCCTTATCTCTAGATCCCCGCCGTAACATCTCCCAGCCAGT
GGAGAGGGGTTCTTTTTTTTCCGGTGCCTCAAAATCCTTTT
CACGAAGGACGAGAATTTTGCCCTTGAGATAATGTTCGATA
GTCGCCCAAGTCTTGAAAAACAAGGGTGTTTACAACCCAAA
TTGTTTCTGATTTCAAAATTCCCGAATTCAAAATTGGCTCT
ATCTGGAAAAACTTCAAAACCAACTACGACCTAAAGAGATT
AAAGTCACATCATATAGCACCTACCAATAAAAAAGTGTATT
GGAATTTGAAAAGGTGTTTGCCTTTCCAAATAAACTGTTGT
CAATATCGAAACTTCTAAAACAAATCAGGTAATAATCTCTA
AATTTCTCAGTGACAGTCTTCCAATCTTTCAGAAAGGCAAA
GAAAAGAATAGCGAATTTCTCAGTGACAGTCTTCCAATCTT
ATGTTCTGTGAGAAAAAATTCAGTAGAAGTGACAATTTATC
TATGGCCAACATAAAATAAGCAAGAACAATCAAGAGGGTAC
GAACTCCTAGAAAAAAATCGCGTTAGGCTTTTCAAGTATGA
GGGTGCGCTTGTACCGCTTGCCCCAATGGTTCTCTCCAGCA
AATCATGCTATTGCTTGTACCTTCTATGTGTTTTTACTATG
AGATACGCTTCGCTTGCTTCCTGTAACGCCATAATCGCCAT
GATTCGCTGAAAGGAGAGTCCAAGCATTCTATTAGTCGCAC
GGCACGTTTCTGGCCCAGAACCCAACAATTCAGAAATACAG
GTGATAGAACTGGTAGGAAACCGTTTAGTGTTTTTGAAGGA
GAAATCGTTGCGGGAACTCACAGTTTTGCAAAATAAAACCC
CCTATAGATTTGATGAAATGCCTGCTTTGACGGTCTTGATG
CTTTATGCTAATCATTTTCACGTTTTTAATATTGAGTTCAA
TTTGTTTTGACTTCTATTTCCTCCAATGCTAGATCTTGCTC
TACTGTTTCAAATTAGTATACTGTATTCTCAAGATGTATTG
GATAAAAACCCAAACATGTACTATAGTATATTATACAAAAA
TAATGAATCAATTGATGAGGCATTAGCGACATTTGTATCAA
TTTAACCTGTGTCTCTTTATCTAGTATATTGAGTACTTGCT
AGAAGAGGTGGAAGGAAGTTCTAAAGAGTATACTGACCAGT
TATATAATCTGAAAAAAATTCAGGAGGGTCCTTTCTTGATA
AAAAAATTAGAAAAAGTTTCCACATTTTATGATCAAAAAGG
TTCGTATTGGTTTGGTATAACGTTACTGATTAACAAGATTA
CACCAACATATAGTAAACAGCTTTTACCTATGCACGACTTG
GTATACTTCATTTTATTTTCCAAGTTAGAGAAAAGAATCTG
TTCACAGCTCTTTAGCGGCACGAAAGCAAGAAAAAAAGATA
ATAGGTGTTTAGAATGGGACCTAGCTTGCTATATGGATGTT
AGAATTTAAAAATGTGTGCTCCCTTAAACTACGCTACTCAG
ATTTTATGTTTCTACTGAACCTTTTGTCAGTCATCTCACTA
AAGAACTTTACAAAGCTTGCCTTAACGTCGAGTTTGGTACT
AACGAGGGACAATCTGAAGACAATAAAGAGGAATGGGGTGA
AATGCCCGTCATTACACCAGCTTATCCATCAATGTGTGCTA
TTGTTTGGCTTTTGTTTGTTCTTTTGTGTACTTTTCATGTA
GATACCGATGATAAAAGTGGCAGTAAAAAAGAACGAAATAC
GTATTATAGTTTAGATTTTGCCTGCGATAGTTTTACAGCGG
TGGACTTTCAGGACAGCAAACCATTCCTCATCTTTCATTTT
TCAATAACGCTGGTATTTTGCGTGACAAATCTTTTTTAAAA
AGTTCGAATCTCTTAGCAACCATATTTTATATTTTTTTATA
CTAAATTTGATAGACTTTATCCAAATTTCAAAGAATCCATT
GGAACTGAAGATGAAAATTGCAGTAAATAGACAATAATCAG
AAACAACATATCTTGGAATACCACTATGAAAGATATTGATC
CAATTTTTTTTTTAACTATTCGAGACCTTACCGAGTAATCA
TTTTTGTTTTAAAGTGATTACTCGGTAAGGTCTCGAATAGT
CTATAATTCCTGTATAGTAGCTGGGATAGTAACAAATCAAT
TATTGCAAGCTCAAACACTACTACTACAACGAGCAACCAGG
AGAGCCATCTATTGCAAGCTCAAACACTACTACTACAACGA
CATCTGTGACTTGCTCCTCCCCAGAATGAGCCTCGCTGGCT
AAGGCCATAAATGAAGTGCCCTACAGAACTAATGAAGAATG
AAAAATGAATCAAAACAGCCCACTAATAACTATATCAATAA
TTAAAGGATGAGAAGAAAAGCTCGACAACGAGGCCTACCGT
CTATGTCATAACATACCGCTCATTTTTACTATCGTTATGTT
TTTCTGAATGAAAAACATAACGATAGTAAAAATGAGCGGTA
TCGTCATCAGGTTTCCGAGGCATTGTTACACCGTTTGGGAA
AAAATGATATCGACGTCAAACCTTCTCATAAACTCATCATT
TTAATATAAACTCTAACATCCCCGTTATATCCATATCGAGA
AAATAATCCTGATGATATTGCAAAACCCTTCAAATTCGCCT
TTTTGTAAATTAATTATGGGCAGTAGTAAAAACTGAATGAA
TTTAGTGACACTTATTTTTACGCGAACGGGTAACACACTGC
TTTCCATCATTCAACAGAGACTGTTGTTAGACAATGTAGAC
TAATTGTCTTGATAGATTTGCAAGAACTCTGAAGATACCTA
TATTTCAACATCATGTTTTGCTTAGTAGACTCTTGCGGGCG
ACTATTACGAAGCACTAAAGCATTGATAGATAAATCAACAC
CTGATAAGATTGTTAAATGTCAGTTTGGATGCTTTTTCTTA
CTAGATTGATTTTTGAATTCCTTGTATACAAAGTCTTGTTT
CTGGGGCCCAGTTACCGACACCGGAACCCTCAGTACCCCAG
AAATTACTAATTGGTCGACACAGCCGCGGGCTTAGAATTGG
TCAACGGCGGTACGCTTGTACTACAGGGCGCTTTCAGCGCA
AGTACAAAATAGCCTCTTTTCTCATCATCTGAAACCTAGTT
TACGTCATTACATTGCTGTCCACGCCTATACTTATTCATGG
GGTTTTTGGCCTTTGTCAGGCTGTATTGGTTTGAAAGGTAC
TCCTCCTCTAAGGAGGAATCCAGTGACACGCAAAGCTCGCC
TATACCATGAGAATGCAGCACAGCAATCTCAAAGCACGATA
ATATGCAGTCCAAGAAATGGCAGTGGCTGGTATATTAGCCA
AAGATAGCAGGGTGTTCTTGCCTTTCAGTCTTCGCCATGCT
AGAGACACGATCGGGGGTGTCAAAGTAGCGATTCCTGTGGG
AATAATCTGATAGTTCTTGGCTGTCATGTCCAAAATAAGTG
AATCACTCTTTTCAAACTTTCGACTACCGTTTTTTCCCCTT
GTAGCAATCTTCCTGAATCACCTGGCACTTTAGATGAAAAG
CTCTGGGAACCAGAGATCTTCCACATTTTTAAGCGATGTCT
CATAATGACTTTGTCCTAAACTATTCCTCTAAAATAAAATG
TAATATCACTCTACACGTTACCTTTTTAGTGTAATTTTCGT
ACCATCAATTGAAGTGTTTTCAAAAATATAATTTTGTAAAA
TTCGTTCGATGGAGGGGCATCCACTGGGGTTATCGTTTCAG
CCTACTAATAGAGATTGGAGCTGAAAAGAAAAAGTGTACAT
AATTTAAAAAAAACGAGAGCCATTGCAACAGTTTTGGAAGT
GCCAATCTATGCTGGCCAAACTAGAGACTGAAAAAATTACT
AGTTACTACTTGTAATTAAACTATCGTTTGCATTCTCCCAC
GTAACCGGTATCATCATCATCGTCATCATCATCCCTGTCAT
ATCTCACCGATAGCTCTGGACAACCTGAAAGCAGTCCTTCA
GATTTCTCCCGCAGCTAGATCTCGCCAATGGAAATTCCAAA
GATATAAATAGATAAATAAGCGCTATTCTATGCACCTTGAC
TACAGCAACAGTAAAGATATCATTTTCTATTTTCGTTATTG
TGGGAATTCTCAGTTTTTGGCATTGCCAAAAGATCTCCTCG
TTTAAGGTTAATCGTGTATGCATTATGTTCTAGATTCATCA
CAAGAAAACGGACCTTGTTCCTGCTCAGTTGAAAACACAGA
CCTTTTTCGGCAGTTCATACCACCTTTTAATGATTCTGTCT
CACAGAGTATACTGTGGCACCGTCATTGGCTAATAGCGCCG
TATGTTTACATTCCAAGGTGCTGCATTTGATACACATCCCG
TGTTGATTTAAGCTCTTCCACTAATATGTTGAAAACTTCCC
GCAGTTTATCTCCTTCATTACTAGCATTTAGTAGAACGATT
CATTCTGATCAATAGGAAACCTGCCATATGTTTCGCTTATG
CACGAAGAGACAGATGTTGCCATTAAGGGTGATTTTGTCAC
TAGAACCTGATTCCAATTTTCCTGAAACTAGTGCTAAATCG
ATTTTGCAGCCAAAAATTTGCGTGTATACTTTTGAGGATTG
CTGAACCTCTGTCTGAATTGCCTGAGGAAGCGAAACTACTA
ATTATCATTGTCCTCCTCGGCATAATGCTAATGATAATGGG
TGCCTTTTCACCCCATGTTCCAGCCGCGCCTTTGTAGGTGT
TCTGGATCAAAACGATAATTCGAAGCTTATTGCAATTTAGT
CTTTTTTTTGTGTCAGATGTCATTTTGGTCTCCTACGCATC
GATAACGGCGCCGAAGGCAGCGGCGAACTGACTTACCTCCG
GTCGGCTCCGGCGTACGGCACCAAAAAATCCCGCAATAACT
TGTCAAAGAAACATGCGTACCTGCACAATAAAAAGAAAAGG
ATCCAAAAAAGAAGAAATTACTAGCCAGAAGAAAAAATCAA
AAAACTATTAGTAGAAATTCCTGTGTATCCTGTTGATCATC
ATTCATTGAAGAGGCAAGGGCAGCAATTAGGGATCCGGCTT
CTTCTCTGCTCGAATCTCTACATAGTAATATTATATCAAAT
GTTCACAAAGAGCTGGATAGCGAATGATGTTCCAGACGGTA
CTAGCAAAACCATTTGACTCCCTTTCCGCTTATACGACTCT
TGTGCGAGACACCTTTTCTGCAGCACCCAGCTTCCCGTGTA
CGTCGACGATACAACAAGAACGGTTCATCGGAGCCTCGACT
GGAGACGTACATGAGGGCTACTTAGGGCTATGTAAAAGTGT
GAAATTGTTGTTACGAAAGTCAGTGATTATGTATTGTGTAG
TGCTACTACCACCGAAAGTACCGACTCCAACACTAGTGCTA
GATGGTGGTTGGGAGTGGTACGGTTGAATGAGACAGGGTAA
CAGTACAGTGAGTAGGACATCGTCGATGGTAGGGTAAGCGG
GACTCTAAACATCCATCTACCTTCAAAGTGAAATTTATAGT
TTGAATCTATTTCTAGATCACCGATCTATCAACATTTTTCC
TGATGTATTCAAAAAAAATGCGATAATTCTTTAGTTGTCGG
GAAACAAATGAATCGTTTTCCAGGGATTCGGTATTTAGAAA
GATAGCTGAAGATTATCTGCCACGAAATGCCATTGAGCCGC
CTTAATAAAGATGGCGTACACAACAAGTATGATCCAAGACC
CAGTCAGGAAGAAAAATTTTCAAGAACCACTTGGTAATGTC
TAAAGAAAAATGTCGAGTTACGAGAAACTAATAAACCACAT
GATTTTATGTGCTCCAACGGCATTGCCAGGTTCCCCGGCTC
CACCGCAGGTAGTCCTTTGCCAGTAGTCTACAATTCATTGC
TATCGTCTTAAAAAACTGCCCAAAAAAATATTTTCCAGGTT
CGTTCTCCTTTCACTTTTTACTATTTTTTTTTTTTTTTTTT
CTCTGAATCTACTTCATTTGCCGTGGTGAAACTCGACCTTC
GAGCTGTGTGCCTACAACAGCGTCTTATATATATACTATGG
CTAATGCCTCAGAACCTGGACTTGTTAAAATTTTATTGTCG
ATGGTAAGAATTTTTTTTACCTTCCATTACCACTAACGCCT
ATATTTACTGACGTATTTTTCCGCACCGTAATTTGAAGAAA
AACCACGTTTTTGTAATGAACAGTCTACCTGTATCTCATCA
ATTAGATTATTGGAAAGGCGCAGAAGATAAATAAGAGCATT
ACTTTGAACTATCTTATATACGTGTATATATGCACCCGCTG
GCTAAATGATTATATAAACGCTATAAACGTAAAACTGAACC
AACGCAGTGACTTTAAAGGCCAAGCAGAATTTTGAGTCCTT
GACAACTCACGCTTGAATAGCAATATCTTTCAAATCACAAG
ACTAATTTTCGTCAAGATTCCGGAGATGACGTTCTGGATGA
CCAGTGCCAAAAAGAAAAAGCAGCAACAAAAGAAAAAGAAG
AGTGATTTGAATCTCACTGACAGGCAAAAGAAGCTCCTGGG
CCTGAGAAATATTATTATAACCTGAGAAAGGTTTATAAAAA
TATAATGTTCTTTTTATAAACCTTTCTCAGGTTATAATAAT
CAATACCTTTTGCCATTAGCCTCACAAATGCTTTTTCATCC
AACCATCTATTACTCTTTATCCTGTCGAAGTATTTCAAAAG
TGACAACCCTGTAGAGATTGCCGAGCTATCATTTTTGATCA
ATACTCCATAATTTGTTCACCTTCCATCTCATATATTACAT
GTATTAGAAGATTAAGTAATCAATAAGTAGTTAAATTTTCA
AGAGGTTTTTTAACGATGACCTTGACACTTCAGAAACATCG
TGGTGAAACACCAAATATACCTCGACCAATTAATCTTAGCC
CGATTTCAACGATAGTTTTGCCTCAGAAGAAAGTTATAAAC
TCTAAACGTGCCTTCCATAACTTGTACGTTAATCGCTCTTC
GGGCATCGCAAGTTACGACGCGTTGTCCCTTGCATCGCTGC
GATACTCGCTACCAAATTTGCTAGAAGTGACAGATCAGCAA
CCAGCCATCTTCTAAAGGTGCCGGTAACTGTATGATTGTCT
AAACTTAATAAAAATTACTACTTGCACTGGAATGTTAGTAG
CATTTTTGGAAATCAAACAACAAACTTTGTAGGTATCCGTA
CTGAAACAGAGCTAATAGAGCTAGCATTGCCAGGTAACGAG
AGGTTTACATTATCTACACACTGGAATCGATTTCATACCAT
ACCTTTTGCTACATGGTTGCCACCACCACTCATTGTACCAG
CTTTTGGTTCACAGCTCAAACTTAGCTGTTGCTTGGCTGAT
GTATTGGTCAGAGAAAGTAGCAGCATATGTAATTCAAACAC
TAACTCTACCCCCAACTGTTCTACTCATCAGCTTCGTTTGG
ACAATGGTCTTCACAAATGTCATAGGAAATGCCAATGTGCC
TATTACGTTATTAACTTTCACTATTATACTATTTGTAAGTG
TAAAAAAAGACGAAAAAATGCCGTCTGACCCTAGTCAGGAG
GGCAATTGGAACATCGGGAACCTCAAACAACACTAATACCT
TGTAATTTGTCGAGATTTTCCTGTAATAGTTTTTGCCGTTG
AAACTAGCATGCCAGAATTGCCGTAGAAGAAGAAGGAAATG
AAAAACAAGGCAAAGGCTAGCTACGTTGAAGTCCCTGATGC
AAATGCTTTCACTGATTTTGCGTCAATACTTTACAGACCTG
CAAAAATGGGTTCTGTTCTCCGCAGCCACCATCTGAAGAAG
GTTTCCCAAGAATTTTTAAACTACCCCATTAAAACACCCTT
AAAGCAGCCTCAAAAATTTCCAGTAAATTTGTATCCCTCTT
GACGAATAGCAGAAGCAAACCTGTACCAAATGTGATCCAAG
CCCATTAGAGTGCAATGTCGCCGTTTATGAATCTGTTTTGA
AAGGTTTTCCAAAGTGGGCACATGTTGGGTCAAAAATAACG
GTGGAAGGGCGCTTCAATAGCATCAGAGGGAAAAGCAGAAT
CGGTTGATTTACCAGATCAACCGGTCTCAACAAACTTCCCA
AGTCTCGGTTTTATGAAATCCAGTAGCGGCTTTTTCACCCT
CTACTTAAGACATGGGAAAACAGAAATAATACTTCTCCATT
TGCGTTGAAAATTACTTGCGCTAGCTTCAGCTGATGTGCCA
AACCTGGAAAATATAAAACTCTTTGAGCGTGGAAAAAAGTT
GCTGTGGATGGGGGTGGATCCAGTAATCCATGTTTGCGCAT
CTCGATTTCTCTACATGTAACTTGTATATATATTTGAGAGA
CTCACGGGCGCTGATCGCGGCAAGAGAGGTATCTTGGAACT
CCCATTTCAGAGGATTAAACCAGTTCAAGCAAACAGGACCC
AACTTGTTTTTTCATTGTTACTTCTATCATAGTTCATGGTT
CCGTCGTGGTGGTAGAGGCGCTAGAAAGGGTAACAACACTG
CGCCATTACTGAAGGTATTACTAGTTGTGTTATCGCTACTG
CTCGGGAAGCTTTGTGAAAGCCCTTCTCTTTCAACCCATCT
AAAATAAAAAATAAAAAGACCAAATAGTAAATAGTAACTTA
ATACAATACATGTTTTTACCCGGATCATAGAATTCTTAAGA
CGAATTGCAATGTCATTTTGCGTGGGGATAAATCATTTGTA
GTGTGGAGCAAAGAAATCACCGCGTTCTAGCATGGATTCTG
TGTTCCTCTCGTACTAAGTTCAATTACTATTGCGGTAACAT
ACTATTGCGGTAACATTCATCAGTAGGGTAAAACTAACCTG
GACATCGAAGAATCAAAAAGCAATGTCGCTATGAACGCTTG
CTGCCACAAGCCAGTTATCCCTGTGGTAACTTTTCTGGCAC
TTTCTGTTCTCCATGAGCCCCCCTTAGGACATCTGCGTTAT
AGCCCCCCTTAGGACATCTGCGTTATCGTTTAACAGATGTG
TTCCCTTGGCTGTGGTTTCGCTAGATAGTAGATAGGGACAG
GATAGGGACAGTGGGAATCTCGTTAATCCATTCATGCGCGT
CCAAGGCCCTCACTACCCGACCCTTAGAGCCAATCCTTATC
AGGCCTTTGAAACGGAGCTTCCCCATCTCTTAGGATCGACT
AGTTCTCATTTGAATATTTGCTACTACCACCAAGATCTGCA
GAAAATGGATGGCGCTCAAGCGTGTTACCTATACTCTACCG
AGCGCCATCCATTTTCAGGGCTAGTTCATTCGGCCGGTGAG
TAAGTAACAAGGACTTCTTACATATTTAAAGTTTGAGAATA
GGTCAAGGTCATTTCGACCCCGGAACCTCTAATCATTCGCT
CCGGAACCTCTAATCATTCGCTTTACCTCATAAAACTGATA
TTTACCTCATAAAACTGATACGAGCTTCTGCTATCCTGAGG
TATCCTGAGGGAAACTTCGGCAGGAACCAGCTACTAGATGG
GAAACTTCGGCAGGAACCAGCTACTAGATGGTTCGATTAGT
GATGCTGGCCCAGTGAAATGCGAGATTCCCCTACCCACAAG
GAGCAGAGGGCACAAAACACCATGTCTGATCAAATGCCCTT
ATGTCTGATCAAATGCCCTTCCCTTTCAACAATTTCACGTA
TTCTTTTCATCTTTCCATCACTGTACTTGTTCGCTATCGGT
TGTTCGCTATCGGTCTCTCGCCAATATTTAGCTTTAGATGG
GGTCTCTCGCCAATATTTAGCTTTAGATGGAATTTACCACC
TTACCACCCACTTAGAGCTGCATTCCCAAACAACTCGACTC
GTGCGGTTCTTTGTAAAGTGCCTTCGAAGAGTCGAGTTGTT
AAGGAACGGCCCCAAAGTTGCCCTCTCCAAATTACAACTCG
AACTTTAAGAACATTGTTCGCCTAGACGCTCTCTTCTTATC
CGATAACGTTCCAATACGCTCAGTATAAAAAAAGATTAGCC
GATGCGAGAACCAAGAGATCCGTTGTTGAAAGTTTTTAATA
AAAACAAAAAAATCCATTTTCAAAATTATTAAATTTCTTTA
GCAGGTTCACCTACGGAAACCTTGTTACGACTTTTAGTTCC
CGGGCGGTGTGTACAAAGGGCAGGGACGTAATCAACGCAAG
CAACGCAAGCTGATGACTTGCGCTTACTAGGAATTCCTCGT
CGTCTAAGGGCATCACAGACCTGTTATTGCCTCAAACTTCC
AAGTGGATAACCAGCAAATGCTAGCACCACTATTTAGTAGG
ATCACTCCACCAACTAAGAACGGCCATGCACCACCACCCAC
AGTGGGTCATTAAAAAAACACCACCCGATCCCTAGTCGGCA
CCCGTTGGAAATCCAGTACACGAAAAAATCGGACCGGCCAA
AAGTCTGGTGCCAGCAGCCGCGGTAATTCCAGCTCCAATAG
CGAAGACATTGATTTTTTATCTAATAAATACATCTCTTCCA
TTCCCTCTTGCTAGAAGATACTTATTGAGTTTGGAAACAGC
TTTTTGAACAGAGAGCATTTCCGGCAGCAGAGAGACCTGAA
GGGAATGCCTTGTTGAATAGCCGGTCGCAAGACTGTGATTC
AATTCAAACTTGGGGGAATGCCTTGTTGAATAGCCGGTCGC
TTGTACTCCATGACTAAACCCCCCCTCCCATTACAAACTAA
GGAAGCGGAAGCGGAAAATACGGAAACGCGCGGGAACATAC
GCGGAAAATACGGAAACGCGCGGGAACATACAAAACATACA
CGGAAACGCGCGGGAACATACAAAACATACAAAATATACCT
ACAACCGAAACCAAAACCAACGGATATCATACATTACACTA
CGCATTGGGATGTTACTTTCCTGTTATGGCATGGATTTCCC
GTGTGGTGGGGTGGTATAGTCCGCATTGGGATGTTACTTTC
TCTGACTACCTAATACTATGCAAAAATGTAAAATCATCACA
CTGTCCACTTTCAACCGTCCCTCCAAATGTAAAATGGCCTA
CATTTTCTACATCCTAACTACTATAAAACAACCTTTAGACT
CCCGTCATTATCGCCCGCATCCGGTGCCGTAAATGCAAAAC
AAAAGACAAATGGATGGTGGCAGGCATAGTAAAATGATGGT
CCTCATATCACCTGCGTTTCCGTTAAACTATCGGTTGCGGC
ATGGGATTTAGCATAGGAAGCCAAGAAACTAGAAAAAAAAA
TGGAGGGAAGAGAACAAAACCGGAGTGTTTTTTTTTTTTTT
TTTCCTGCACTAACATTTTGCCGCATTACACTATATGATCG
TTTTTTTTTTAAGTAAATGGCAGTTTCTAGGGAATGATGAT
AATTGAGAAAAGCTCATTTCCTATAGTTAACAGGACATGCC
GCCAGCACCTTTGCTGGCTCCGGTGCGCTTGTGACGGCCCG
CTTGAGGTATAATGCAAGTACGGTCGTTTTAGGTTTTACCA
GTAATGTGAATTGCAGAATTCCGTGAATCATCGAATCTTTG
AAGTGCGCGGTCTTGCTAGGCTTGTAAGTTTCTTTCTTGCT
AAGCGCAAGTCATCAGCTTGCGTTGATTACGTCCCTGCCCT
GTGATTTGTCTGCTTAATTGCGATAACGAACGAGACCTTAA
GCGATGGTTCATTCAAATTTCTGCCCTATCAACTTTCGATG
AATTCTAGAGCTAATACATGCTTAAAATCTCGACCCTTTGG
ATCCTGCCAGTAGTCATATGCTTGTCTCAAAGATTAAGCCA
GGAAAAAAAAAAAGAGATTTCGGTTTCTTTCTTTTTTACTG
TCTGAAGCGTATTTCCGTCACCGAAAAAGGCAGAAAAAGGG
GAGGGACGGTTGAAAGTGGACAGAGGAAAAGGTGCGGAAAT
TAGGATGTAGAAAATGTATTCCGATAGGCCATTTTACATTT
CAATTTTTATTATATTTCATCTAATAGCAATAGGATATGAC
CCATACGCGAAACTCAGGTGCTGCAGTTGTTTTTTTTTTCG
ACATCCTTTTCATGATGTGCCAGTTAAGCTATTTTTAGCAA
TTACACTGCAGCTTTAATTGCCTCAAAAGGATATCATGAGG
GTGAGACCCTCCGTTCGCAACCGTGCTCTCTGTTTTCATCA
AGCTAAAGATGGGACGGCTTCTATTAAATCATTTACGGTTA
CCTTTAATATTCGTCCAAAACGGTAAAATAGGTAGATAGGA
CAAGTGTTCTAGAAAATGCGCTGTACCATTGTTTTTTACGT
TGCTGAGATTTACAATTTTTCATTAACCAAAGTAACGCAAA
AAAGTTGAAAAAAAAAATAGCAGTAAATGGTAATCTTCAAA
TCGTAATCACCCTTAGAGACCATCTTCGAGTTTTCGTCACC
TAAGATCTTGTAGAAGGACACATAAACAATATTTTTGGAAA
TCATTACGCAAGTCAATTTCCACGAGAGGAAGCTCATCATG
CAGCAGAATAATGTTCCTTTCTTATACAATGTTTCTCCTAC
TAATCGTTACACATAAAATGCGGTTTGGACAAACAATACAA
TAGGAAATTAGTAATAATTGCAATGCGGAAAATAGGTGCAT
AGTCCAGTTTCTTCACTAAACTGTTCAAGAAAAAAAGCAGC
TCGCTTCAAAATTATATGAGCAAAGGTGATTGGACAAATGC
CATCATAACCGTTAATATCACCTACAGACAGTAAGTCATTT
CAAGCCCTATCCCAAAAAACCAAATGATACATGATAAACCT
GAAAGAATTATGACGTGTTACCAGACCCTGTCTGCCGGGTG
AAAGTAAAGATGGCAAAAAACAAAAAATAATGAGAGCTAAG
GGCACATTAACGTATGCCCACTATTAGTGCCTTTAACAATA
TGGATAAACGAAATATAAACCTTAAATGAAAAAAACCGTCG
GTACAAAGGAAAGCTGTAGTCATAGAGTATTTAGAAAAAAA
ATCGTAATCTTCTTGACCGGCCGTATCAAACAAACCTAACG
TCCGTCATATAGTTCGTCAGCAACAACGATCTTTTACGAAC
ACGGAGAATATCCGGAATCTCTGAGGGATGAATTCAACATC
AAAGCTTTCTCCATAATTACCAGTTTGTTTCTTTTTTCCAC
GCATTTGAAATAACGGAATTCATATCGTACTTTGCGCATAG
TCATTTTTTTTTGAAAAATTCTAAAAACTCTGAACTTTCTT
ATCCGACCGTTTTTAGCAAACTTATCAGGGGAAAAAGTATA
CCACGAAGCGGCTCCCATGACGACAAAGCGCATCCACCAAT
CATTTGGAAAATGGAATTTCCATTGCCAGGGTTTTGATGAT
GAAAGAACAAGAACTCTCAACTGCATCTAAAAAAAAGACTA
ACAAGCCATCGGAAGAACAACTTCGTCAATGAACCTTCTCC
GTGGTTAGGTGTTCTCCTTGCTATTGTATGTCCCATGGTTC
TTAATCGAGGATAAATCTGCCTTTTTGATAACTTTAATGGC
AATAATATAATAATAGCTATCTGTTTCTTGGAAGTCTATGA
CTTTTTGAACCGATTGAATTCACACGCTCTATAAAACCAAA
TTGTCTAAACAAATATTTTCCAAGAACACCAAGACTCCTTG
CTCTAGTTCTAATAGCTTAGCCACGGCATTCTTGGCACCGG
TTACCCTATTAAAAAAACAACTTACAATCATTGTTCGCCCC
TTCTTGCCATTTGTTAGTTTCGACAATAGCGTTAGTCAAAT
AATAACACCACCTTCAAATTCCTTCAAAGCCTTAGACAAAG
TAACAAAAGACTGTGTTTGCCTTTTCCCTTTTGTAAGGCTA
AGGTATATGCTGTTCCAGTACCCCAAGGAACAAGGTCTGAT
CACTGCGCGAGATACCGTGACTGTCAATGTACTCCAAATCA
TTAGCGGCTGCAATTACGGGCCGTAGCATTGATGCTGCTTT
TTCTAAGGTGCACTCTTCTCCTTCGTCTAACTCCTTGAAAA
CGTCATTTTCCATGAACCAGCTAAACGGGGGTACCATTCCA
TTTTGGCAACTCGTTACTTCCCAAAGACTGTTTATATTAGG
ATTGCGCGAATGGATGCACTCGCAATAATTCCCAATAGTAT
GACAGAGAACAAGCCGTTCCCTAGCTTTGGTATTATCTTGT
ACTGGAGGAGCTTTTCATCACATTCAATGACAAATCACAAC
ATGAAGGTGAAGAAGAAGAGCAAATCGGAAGGGCAGATGAG
ATTAATTAATTCTTAAAATTCAGTAAACATTCTGGAATCCA
GGGGAAACATTAAAATTTTGCAAGAAATGGCAATTAACGAA
ACAATTTGGACCAACTAAACCAAGAGCTTGTAGGTGTCAAG
TTGCATAGCATTAGCATTTCCTGTATGAATATTAATAACGT
TGTAGTATCACGTTAAAAAGCCGTAGTCATCATTAATCGTC
CCCAAATATAACCCTCCGTACTGACATTATTAAAATCTTCA
AGAGCCATGAATATGGGAAACTAGTTGCACATAAAAATGCT
CGAAAATTACAGAAATTTCTCTATAGTTGCCCATGTTGACC
TCGTTCATGTTAGAACTGAACTATTAAGAGATTTGGGTCCA
ATATATAACAAAAGATTTTCCTTGTCCTCCCTTTTTGTGCT
GTTTTTAGCGATCGAAAATACTAACATAATCTTTTTGGGGG
GCTCAGTTACTGTATGCTTCCACTCTTGTAATTCAGTGGCC
GAAATTAAAGCCAAAAGTTGCAGCAAGGAGATTAAGAAGAT
TCCGATTACAAGTTGGTATACTATAACAAAGACCTTGATAT
ATGAGGCAAAACTAGCCAAACTAGAAATTGAAATGAAAACA
AAACTTTACATGAGGCAAAACTAGCCAAACTAGAAATTGAA
GGACCATGTCCCAAACGATGCCGCATTTGGGTACTTATCTG
AGGCTAGACATGACTAATGACGGTGCCATTCAAGTGCCCAA
CCGAGTGGTTAAGGCGATGCCTGCTATTTCCTCAGAAAAGC
CGGAAGAAACAATGAAAAAACTAGAATCATTGAAACGGAAA
TCACAAAAGATGGAAAAAGTCGCAAATATTCAAGTTACGAA
ATTTCAATGTTCGGTTTGTCCGCTACATTGCTGTATTCTCT
AAGAATATCGGAACAGTCAACCTTAGAGCACAAATAACTAA
GTTTATTGCTCACATATCTGCCTGAACCAACAACGTTGATA
ACCCTCATCTCTCTCTCTCTCTCTCTCTCTCTCTCTCTCTC
CATCCGGTTTAGTTGTGTATCCAAAGGTTATCGAAAGGAGA
ATCAAATAATACATATATATCATATTTAGTGACATTTATTG
CGTAATTGAAAAAAAAAAACCGGTAAATAGCAGATATATTC
TCACATCAAATCAGAAAATCCTGGAACGAGGTTCTTAGTAA
TCCTTACTTTCAATGATGCGCGAAAATCCATATCTGCATCA
TTCCAGAGATTCATGATTTCCCTAAGAGTCATATTGTTGAT
TATTGAGCAAGACTTTAAGCCAGTCAACTAAAAAAACACGC
TCCTCTTGGGCACTAGACCGCCGTCCCTTGGCTATTACAGG
AAATATATATAGTAAAAACACAGTAGTAAAAAATGAATAGT
AAAGTATGTGTTAAGGTATACTTAATATTCTTTTTTGGGGT
CGGCAGGGTAGGTGGTAGTACAATTAAGTCTAAATTTCCTG
GCTATCGCCGATGAACTCGGCAGTCATTCTTTAGTTGACCG
GTATAGTAATTTTCTAGCAACGAAAATGATGTTGGTAAACA
CATAAACGTTCGCATAATTGCTGTTTTCATATACCAGCTCA
TACCACATTTTAAAAATTGGCTCTAACGGAAATTTGAATGT
AAAAATTTGCGGATATTTTGCCCGGTCAACTGTCTAAAATC
TTTATCCAAAATGGAATTAGCTAGGATGCAATTATTAAACA
CGTGAAGAACATAGACCTTGCCAAGATTCTAGAAGTAGTAA
AGCACAAGAATTCGATGTTGCATCTCATAGGAATAAAAAAG
CCTGTTGCAATAAATACAAACTGTTTGAATCATTTTGATAT
CAAACAGTTTGTATTTATTGCAACAGGAAGAAAGGTGGAGT
CTTGGTGTCATCACTGCCACCATTGCTGTTATTTCCACCCC
TCTTTTGTCTTGAAGACAGGCGTAGCGTAAGTTGTCAGATA
CCCTGAAGCCAAAGCAACTGCGATAGTTTTTATTATTTGTT
AGTCTTTTCTCTTGTTCGCACATTTTTTATAGAGGATATAA
AGCGCGTGGTACGAGCCGCGCTAATGAGGAATAGAACCCAT
TCGATTGCATATATAAATTGCGGCCACCATACGTTGAGTCT
GCACAAACACTAACATTGTCCTCCAGAGCGTTCCACAACGA
TTGCAAACCGGTGTCGAAACCATTGCCAAGTGTATCGATCT
TCACCATCCGCTGGAAATTCCAGGACTCTCTCACCTGCGCG
CTTAAGTGCTTGCCAAAAAGCCTGGGCGACGTATATTTGTC
CAGTATTGGGATCATTGTTTCAAAATTGAATATTATGAAAC
ATCAATGAAAATGGCTTAAACTTCCCCAATTAAAAAACTCT
GTACTAACAGGAGGAAAACACCCAAACGAAGGTTAACAAAG
TCCAGCATGCAATAAGGTGACATAGATATACACACCACACC
ATGGATTTCTTGTCAAAAAGCATAAAAATCAACATACTATT
AGATCATCATCAAAAAATTTCAAGAGTAACGCGAAAAAGGC
TAATTTCGTCAGACCGAAATCCAAGAAACTGTAAGACATTC
CAGCAGCAGCAAAGAAAATTCAGTTAATAAGAAATCTCACT
CATTTTATTTTTGTAAGTTTCGAAATTAACAATAGTATGTT
CACCAGCGCCACCACGGGGACCCGCCCCGAAATTGAGCGCA
CATGTACTGCCGAAAAGTTGCGTATTCAACCAGACAGCCCT
AATGTTTTATTGTAGAACAGCCCTATCAGCATCGACAGGAA
TTTAGGGCTATGTAGAAGTGCTGTAGGGCTAAAGAACAGGG
ATCAGGGTTAGAATAGGGTACTGTTAGGATTGTGTTAGGGT
ACGATCATTTGTTAACGTTTCAATATGGAGGGTAGAACAAC
ACCACCACTACCACCACCGCCACTTGCCACACTCACCTTCA
TGCCACACTCACCTTCACTTCTACTGATATGTCATACGCAC
GGATAATCGTGGGAGTTATGCGTAAATGGCACAGGGTATAG
AGCGCGGATGGCAGCCCTTACAGTAAAAATTATTCGTTTTA
ACAACCTTTCGATACCATGTCAATAGCTTCCCCTTATGTTC
CATAGAACCAAGTTACTTCCCAATGTGGACAACCTTTCGAT
GACATGAAGATTCATAGAACCAAGTTACTTCCCAATGTGGA
AGTCTGTCCTACGTATCTGACATGAAGATTCATAGAACCAA
AACGCTTACGAGAAAGTCCACAAATAACAAGGACAAATATT
TCAGTAATCTCTTTGCAAAACTGAATGAGTTGTTTCGATAA
CTTGGTGTGTTTTCAGTAATCTCTTTGCAAAACTGAATGAG
ATAAACTCCCAATGCTTCTTCAATGTAAGGGACGGAATCCT
ACTTCTGTAAAATAAACTCCCAATGCTTCTTCAATGTAAGG
CCCGTGACACATATATGCAGCACAAAAAATTAAGGAATGGT
GCGTAATAGAAGGCACATTCCCCGTGACACATATATGCAGC
TGTACCAACATGAAAAGAATCCACCCGAGATACAAGGTGCG
TATTCGCAGCTGACAAACTACAAAATATATAAATTGAAAAA
AGTCTCGTTTTGGTTATTCGCAGCTGACAAACTACAAAATA
ATTTTCCTATAAAGCTCTACCTGGGACTGCAAATTTAATAT
AGAGGGTCTAAGCATGGACACAAGATGGTATCGTCGCTGGA
TTAAAGAGGTGGCACTGAAGCGCTCTCATGATAAATTTGCT
CTGGACACAAAAATTTTTAACGAAGACTTAGTTTTTGCCAA
TGACTTTAACGGTAAAAACGCCGTTCTGATTGATTTAACAG
GTAAGGTCGACAGGAATGATCACGTTAGTCCCAGTTGTAAC
GTTTTTCTCTAAGAATATCACTATTTTCACTTTTTTCACCT
GGTACAAGTCAAATTATTTGCCGTAAATCAACCAGATGGTG
CTCTGTGAGCTTGCGTAAAACACCTAGATAATCTTAGCGGG
GCAGCCAAATCAAGCATAAACCGGCCGTGATACTATCGGCG
CTCAAAACCTTTTGTGGGTGCCCGCTGACCAACATCCTAAC
CAGAAGTGCATCATCGCCTGCCTCCTACACACAAGTGCCTC
CGGATGAAGAAGATTTGACACATGCATCTATTTCTCAAGAG
TCTAGCAATGGAAGTTTGAACGCTAATGAACAAACTTATCA
TCTAAACATTTTGTTGGTTTCCGATTACACGATCTTCGGGC
ATATCATCATGCATATATTCCTTGTTCAGTTTGAATGGGGT
TTGAAAAATATCCATATTTCCAAGAGAAGTAAAATTGATAT
ACAGCAACAGCAGGACCCCACGACCAACTTATTAAAGAACG
GCTTTTCAAAACTTAAAATTCATTAGAAGGTAAAACAAGAA
ACGTAGTGCGAGTCTCTACGCCCGCTCGTTTAAAACTCTAT
TCTTACGCTATCTCCTTGAGCGGTAACTATGTTAAGCATCC
AAGAAAAAGAAGAGTAAAGGCAAGAAGGCTGAAAGTGAAAG
TTGAATGTTTATAGATTTGGCAGTAGAGCAGAATATAAGAG
AAATTGCCTGATATAAAGAGCATCCATAGCAAGTTGCTTTT
ATTCTATTATTTTGGTGAACCTCCTTCGATAGAAAAAAGTG
GTTTTCTATAATTTTAATAGCGGCGTTTATCTGCTCAGTAT
CCTGCGCAGCCGACAATTTGCCCTCGCGCTTGAAATGATCT
TATTTTCTCACTCTGCACTGCCGTGCTGTGCCATGTAGCCC
ATCTAATGCTAGGAAAAATGCGCTGGTGGGGCTGTTCGATG
GTCGTCTTTAACACATTTGCCTTGTGCAGGAATAATTTCCA
AATGATGTTGTTGGAATTTCCGCCAATGTTGTTGTCAGTGG
AGAGAAGAAGAACCTCGTCCCAGGAACTATCTATTCTTCAG
ACCTTATTCTTTGTCACTAACTTTGCCGTGAGAAAGAAATG
AAAATAGTAAACATAAAATACTAAAACAAAAAAAAAAAAGG
TAGTTCGAGGATGGTGGGAACCCACATTTGGTAAAAAGCCT
GGCAATCCTCAGCCAATTCGCCCTCTCGGTATAAGTGATAG
ACTGAAATGCACGAGCTACGCATGTCAAGAGAAATAAAAAA
TGAATTGGTATCGCCCTTCCCTAAGTATACTGTGCATCCTA
TGGTAAGTCCAAGTTATTCACTCCAATGATGCTTTTCGTCG
CCAAACTTCCACTATCATAACGGTAACTCAGAGCCCCAGGG
TCTGAAAGACAATCCGTTCACCTTTTTGCCATTAAATACCT
TTTTATTCCTGAAAAAAATTCCAGAAAATTTGTTCACTGAT
TTTATTTTCTTTCCCGTTTGCCCTTAGGATGGATAGCTTCG
TGTTCCAGAATTGTGGGGTGCGCGATAATCGGAGTCAACCT
GGGTTATCCGTACACTTGACCTCTTTATACGTATATACTGG
ATAATCAAACATTAAAGGAGCCACGATCTAGTCAATTACCA
ACCAGCAGCAACAACAATTACAAGCTCAAACGTATCCGGCC
CCGAATGGTTCTGCAATCACCACCAAAAAAAGCAATAACAG
AAGCACAGTACAAAATCATCCTTATATAACCCTGGTAAGGT
GAAATCGACTTGTACGGAAACCTAGAACAAATAAAAGCGGT
ACATTCCATTCCGGAAGCAACTTAAATGGAGAAAATAACAA
GGTCTCGTTCAAATTTAAATCCTGTGCGTCTCTTTTTAAAA
ACGGATACTAAGGCATTTGCCGCTAACTTGCAAGCAAGATA
TCGTGAAGACTTAAAAAATCCATTGATGAACTAAATACGTA
GGCACATTCATCTTCAGTTCCATGAAATATATTGTTCATGG
TATCTTTCGACTCTCCACTGCCCGTAACGGAAACGATACCA
AATAACGACAAGGATAAAAACGGGAAGGACAAGAACAGCCC
CTGCCTTCTGGGTTTCAGTACACGGTAAGTTTAAAGCCTAT
TCTCATCACTCGGACTTCTCCTATGAGTAGATTTATTACGT
AGCCATCATAGTGTAATTTCCTTGAAGTGCAAAAGACAGTA
GCAGGTGCTTAGATTACACTCATAGAGATATGAGTAGTGAC
AAGACCTAATACGAAAAAATCCTGAAAATTATAAATCTAAC
TCATTTCTTCGCTAAATTTTCAGTGCTCCCTTACTTTACCG
TCAATAGAAGAGAAGGATACCTTGGAAGGGACCGAGAGTTC
GGCTGAGGTGGTATAATTTCCTTCAAAGAGATAGATGACAT
ATGAGATCTTAGGTGTGCGTCAGTGTGCCAATTTTTCGTGC
ACCGTACCTGATGAAATAAGCAATAGGGATGAAAATAGCAT
GTTTTTAATCAAAAGAAAAGCCTCAAAAGGAATTCCTATGA
CTTACATTTCATTTACTGAGCCAGTAAATACGTTCCTAAGA
GAAAACAAAACATTGTTCCCCATAGCGCCCCCTGTCTTACA
TCAGAAAGACTTGCAAAATTCACCAGAAACTTCCTCCTGGC
AAAAGTGATATTCCAAGCGTCATACAAATAAAACTTTTAAA
AAATTGTTGATTCAAAAAAACTGAATTTAAAGATCCATCAG
CCCAAGCCGAGCGAAAAACACAAAAAAAATAAAACAGGGAA
AACTGAAACTCAAAAAATAACTTTTATACAAGATTGCCGAC
TTTTTTATTTTCTCCATCTACTTTTAGTGATTTCCTTTGCT
ATTTGATTATGTTTATATTGCTATTTTACTAGTACTTTTTC
GTTTGGTGTGGTATTTGCCACTGTTATTCAAGAAACTAATG
ATAAGAAAAGAATTTTATGGCAAGAAAATGAAAATGAGACG
AGAAGTTGAAATTAAAATGGCAAGCGCTACATTTTCATCCA
AGGTTGAGTTGCAGAATTTCCCTGAACAAGTTTTCCTTTGG
CCCTCATTTCATCTTAACAACCACTTTACCCTTAGCTCTGT
TTGAATGAGGCTCCCGAATGCATAATTTGTCCAATTGAACC
TTCTTTCAAAACTAAAACGGCCTCAATAAAAGTGGAATCTT
GAGAAATAGCCTACTAAAATCATGCAACCACACGCAACCAT
AAAAGTTGGATGGAGAAGTACTATGCAGAGTAAAATGAATA
AAAAACACGAATGGCATTTTCTTAACTTGCAGGTGTACTCT
ATCAAACACAAGAGCAGCAGCAGATACGAGAGGACCAGCAG
TGTGTCTTGTTGCTTTTTGTCAATGCCCTGAAATAACTGTT
CCACCAGAGGACATATTCGACTTTTTGTTCAACGCAGGCGG
TAATACTGGTTGTGAAAGAGCAAATGTATGTTCATTTTCAA
AAGTTCAAAACAGTAACTCGCAGCAACAACTAAATGGCTCT
AGATTTCATAACTTTCTGAGCTGCAGCAACTTTTCTTGATT
ATAGCGTTCATGTCATCAAACCTGCCAGATTGGCTTTGCTG
TGGGCCTGTGATTTTATCACCCGATAGAACGATGGCTGCGT
TCGACCGATGTGTCTATCTTCAGTAATTTCTTCCCTGTATG
AAGAAGAGTTCTTATGGTTCCAACAACGATGATTCATACGG
ACGACGTTTTCTATGGTTGGCAGTAGTTACCTATTGTTGAC
AAATGCCCGAGTTATTTTTACTATTGGGTACCGAGGGAGAA
AACAACAATTGTTGTAGTCGCAACTACGGTAATTGGTCCTA
CTTCTAGTCACCAAGGAAGTCGAAAAGGAAGTTCCAATTCC
ACTAGAGTTTTCAAAATTTCCGTGATACAAATACTTACCTC
AAAATAAAAAGGGAGAAATCCAGTGTTAGTCAAAAGGATGA
CAGTAGAAGAAGAAAGATTGCGTGAAAATCGAAATCATGAG
CTGGTTAATAAATCCAATTGCCGTTTTGCAAATTCTGGATC
TTCAACAACAACCGAATTTCCTTTCCCAGAATCTTTCAGTA
GCAGACAAGAATAAAAAATGCATGAAGTAGTAACGATATCG
TTGATAGAGGAAATCAAACGCATAAACATCATTCCGAACCT
CACTTACCTGATTAAGCGTTCCACTTCCGACTTGAACCATC
ATAAGAGACTACAAAAATGACTATTTTCATAAAAATGATGA
AGCAAGGAGTGACACTTTAACTAATTTAAACAACGTGTATT
GAATTGGCAGCTTTGAAAACCTGTACCAAATTAGACCTTTC
AATGTAGTAACAAATGGACCCTTAAACATCTCAATTCATCT
TTAAGTAGTTTCCAGATTGACTCATCAGAAAGAATCACCTT
AATAACAACCGTTTCTGATCCTTGGATCGTATACAGAAGCT
GCAATTTACTGTGCTGTTTCCATGAGTTATATATTCCCTAT
AAATTTCTCTCTAAGTCTGCCTTGGACCATGATGTAACTCT
CAGCCGGTATATGGCCCTTTCGACGTTAATTGGTAGACGGT
ATAGAAAAGAAAGAGGAAAGCGATTCCGAGAGCTTGCCCCA
CGCAATCGCCCTCGTCCTCACCGTCACCATCACAGCCGTCA
AAATCAGATCGTTGAGGACGCAGCAAAGGCTTCCTCTTCGG
TGTGATAGTTATTAACTAAACTAGTTAAGTAATTTATTCCA
TAATGCTTTACAAAGCGCTGCTACTTCTATTTTCTTAACGT
GTGGCGAACCATCTGTTTTGCCCTCGGAGGAATGCTCTGCT
GGAGAATAATGGTTTAATAACTGTATCTAGAGATAGGGGTG
AATCCCTACACAGAATATCTCTCAATTCTAGTAACAATGCT
ATGACGAATTCATGAAATCCCTGTTAAACATCGATCCTCAT
TTGCCAATGGAGCTTCCGAGCTCACTGAGCTAGACGTTGCC
GAAGCTCCATCGGCAATTTCCAGCTTAGCAAGTTCTAGACT
TGAACCCATATACCTACTTGCTACGTTAGATAAACGGTCGT
TTTTTATTGTTTGGATCATCCTCATAATTTGGGTGGTTATT
CAAACGAAAAAAAAAAAAACCAAAAAAAAAAATAAAGACAA
CTACTATTAGCGAGATCTTTCTCATTTCGGCTTTAGAGTGT
ACATTACTCGACGTAAATTACTCTCACGAAGGCAAAAATAT
GAGAGATCTACTCTCAGATACAGAGAAATTATGCTTGGTAC
GGGTATTTGAAATTTTTTAGCGTAAAAAGGGGAGAGATCTA
TTCACACAATACGGATTATGCAAGGGCTGTCAAAAGATGTT
AGCATCCGTGTACGTATGACCGATCAGAATACAAGTGAAGG
TTTTTTGACATTGGGAAGAGCCGTAACGGGAATCGGTGTGG
CATATAAAAGTGCGCTTTGACGAGATTTTAGGATACATAAA
TGATGATAATCACTGAGCTACTAGTATTCCATTATTCAGCC
CTGATAGGCCTGACAAACTGCGTCCATCGGCAGCCTTTCCA
TGAAAGCGTTTCCATCCTGGCTGCTCGCAGGCTGGCCGTAA
TCATCTTTACTGTGCATTTACCGAACGAATGAGTTAAACTA
TTTACATCCGAACATTTTAGCAACCCACACCATATACCTTT
TTTCTTTTGAACAAAACTACCTGTTTCACCAAAGGAAATAG
GCCTTATTAGGTACATGCAGCAGATTTGAGCAACACAGCAA
CTCACTCTAGTCATATTTTGCCTAAGAGCACCACGTCGGAT
CCATTGGTTGCGGAAAATTTCCCTAATAATTTCGACCGGCT
ACATAACACAACGCCCAGAACGAAATAAAAAAAATAAAAGA
CGTAGGTCAATTGACAAATCCAGTGGTATACATTGGGATCA
TTCCTTTGGTGTAATGACCTCATTGCTGAACGAAATCATTT
AAAAAAACAAAAAAAAAGCACTAGTCTGACCAGGCATATTG
TAATAATGCCTCAAAAAATACTTCAATATATATTTCTGGTC
AATCAATCAGAAGAGAGAAACCAAATGGCGTCCCCCAATTA
CGAAATTAACTTTAATCAATCAGAAGAGAGAAACCAAATGG
GAAAACCGGATATACAAGTGCTACTTAACAAAATGAGTATG
TATAAAACGAAACAAAAAACCTGCTGTAAATGCACTTCTGG
ATGATACCTAAATAGTGCGGCGTGTTGTCTGTCATCTTGGA
AAGGAATTATTTCAAAAATGCAATAGTAGAGATCATTTGAG
TGAGGAGAAACATTTTAACTCAAGCCTAGTTAAATTCTAAA
GGAACCACTCTCCGCCTTACCTTGAATAGGGAATATAGCTT
CGGGTTTGTTACAGTTGTAACATAGTCTTTCAGAATCACAG
TCCTTTGATTGAGAAGTTTACTTACTTAGAAAAGGAACTTA
TGAAAAGGTGAGAGAAAATTCAAGAATGATTAACTTGATTA
CGCTATCATTACTAATATCTCTCTCTGTTATAACGTCAGCT
TGATGAACCTACATCAATTCCGATGCCAACTTGCAGACTGC
AAACGCAGAAATATCTTCGACTAATTGTACTATTCCAGAAT
GAAATCCCCCCAGAATATGCCAAAGTGGGAGATTTCCTCCT
AATTTCAAAACTATTATATACTTCTATGACATTTTTGTTTA
ATATCGGACAAGATTTGTTCCTATAGCAAGGGCGCCAGATG
GTGCAATGTCACGTGCACATCACATATGAAAAAATGACCAG
AACAGATTTTATATAATGTACTATATGAAAAAGATATGAAT
TGATTTCGAGAGGCGCTTTGCCCTCCCACAATAAAGCTTCT
ACTGGTATACGTAAAAATTTCAGTACGAGCATATTGACGTG
AAAAGGAGGAAAGTATAACGCAGAACGAAGATTCTCATTTT
AACTCAATATAGTAAAGTTTCATCAGCAATCTTATCTGAGT
CGTTTTTTCTTTCAAGAAACCAAGAACCAATATCCTCATTA
TCTTCATCATCGTCTGAAAACACACCTGCCTTTTTCTCGTC
AGACATCATAAGAACATATGCTTTAAAAATTTAAATATAAA
CAATGAAAGGACACAAAAAGCAAGATCGTCCCATTTTCTAC
TCCACTAATCTTTTATGTTTCCCTAAATATAATATCTTTAA
TAAACTGGCAATAACCGAAACTAACGTGATTAACAAAAAGA
TACATTAATATCTTGCAATACGTGAAAATGGATGATATGCC
TACTTCTGCTTCGCCTACCGCAATGACGTTCGATATGCCAC
ACGGACTAAGTATGGGGACGCCGCAGGGAACAATATTGAAC
CTTATTACAGGTGAATCGCGCGCTAACACTTCAATTACAGA
ATCGTAATCTTCCTGTCCTGCAGTGTCCCATAAATTGATTT
CCGGCCTTCTAAGACATTGACTACGCAGCCTTTCATGTACA
AACAATGTTCAAAAACTAATCTAACAATATCTACAAACTAG
GTAACGTTTGATAGCCCTAGCAGCAAGTTTTATTTCAAGTT
TTTGCAGAAATGTGTGGGCTCATGAAATATTAAAAGTCCTT
CAGAAGATAAAAGATTTACTCATGTTGTATCACTATTAGCT
ATTCCGAATTTTCAAATTTCCAGTAGAGGCAAATCTAATAC
AACGATGACATTAGTTAAAACGTTAATAACAGAAATTGTCA
AAAACCATCAATATTCATCACCCGATCATCACCATCATTAC
TACATCGAGCAGGTCAAAACCCTGTTTTCCATTATTTAGAA
CACAGTGAGTTAAAATATGACTTTATTCATGTAAAACGAAA
CTTAATTTTTACACCATTAACGCGAACATTTCCATGCAAGA
GAAACGTATCCGGCTGCCACCATGAAAAGTAAAATCGTGCT
TGACCACGGCTGGTATGATCCTTACACATAGTTTTGGCTTG
CGTCAATTACGTGAAATTTCCTTGGACGAACCAATCAGATA
GACACTTAAGGCTTGAACGGCAGTAAACTTATGAAAATCAT
GATGAAAGCTATGAAAAAACCAAGAAAGTCTAAAAAGGCTG
AGAAGGTAGAGGAGAAAATCCGGAAGCAGTAAATGTTGTTA
TCAATAACGCATGTAATATGCCCGCTGCTGACTTTAGGGAC
CATTTTATAGAATTAAGTTGCCCGATTCAAAAAAAAACTTA
TCCTTGGCATCTGATAACAACGAAAATTCCTCAAATAAACT
TTGAATTCAATCAAGCAAAACAATAATGATGAAACTGCTCA
TTTTGTGCTATCTCTGAAAACTCATTATCCTGCTAAACCCT
AGTTGGTTAAAGCAGAGGATCCTAAACGGCTCAGACGCCCT
ACTGTGAGCTAGAATGGTTCCATTTGCCATGTATTGGACTC
GATCCAGAGACCAAAAAACGCAAGAGGAGAGTTGCCACCAC
GTTGATTTCCCAAGTTCTCGCTGCAATCAGATAAAAAGGAA
GCCCACTTTTTGGAAACCTCCTTTTGTATTCTCATAACTAT
GTAGCAATTCGAAACAACAACTACCTGTCATTCTGCATAGT
TCTATCATCTTGCCAATTAACCCATCCAGCTTTCACTAACC
ACCACACTCCTAGAAGAGAACTGTTTAGATGAAAAATGCCC
GTGCTAACAGTTTTACTACCCTCTCTGTCATTCAACAAGAT
CATCACTCATGGAATTAGAGCAACATCTTATATAAATAGCC
CGCCGTAATAAAGATGAGAACAATGCTAAAAGAGTTGCCCC
GTTTATGATCGTGGTCATAACTTAAATGTAATGTTTCACGT
TTACAAAGTTGCTTCAAAGTCGAATAATGGCTTCTTATCAT
TCAAACCATAGCTCAAGGTACTGCGCCGATGAGCTAAACGG
GCTCTTTTATCATGAAATCGCCCGACCAGCCTGTTTTAATG
CCCGGCTTGTTGGCGTTGCGCCTGCGCCTGCTGCTCTTGAA
ACAATATAAGTTGGAGAATTCTGAATAAAGCTGTTCTAAAG
AGGATCCCCGCCTGATTTTCCCCACTTTTCCGGTATTCCAC
GACCTATCCCATGACGAAAACAGGAACGTTAAACCACCTCA
AGTAATAATGGTAGAAAATGCAGTTTACCAAAAAAAGTTCT
CGCTTCTGCTACCTCAAATACTAGCTCTCCTAAAAAGGCTC
ACTGAGCAGCAGGATATTGTCAGTAAGTTGAGTGAACGTCA
CCCCGCACGAACGTTCGTTCCCGTTTCGATGTTGACGTCAG
CAGCGTTTCAACTTGACAAACATTGATGGGAAAAGCAACTT
GGAGATAAAAAAAAAAAATGCATTAATACTCTATATAGCAG
CGTTAAGCGATGCGAAATTGCCGTCTGGAAATGACGATATG
CACCGTTTTCTTCTGGCGCGCCTCTTCAAGTAGACTACCAC
CGTTCCAAATCTTGCAATTGCAAGAAGGATGTAAGCGCTTT
GGTCTGGTCTGCATTTCGCGCCCGAAAAAGCTTGAGACGCG
CCCACAGGTCTGTTTACACACCTTTTGGCAATTTCCTGGTA
AGTTCAGACCATTTGTCTACCTTTAAAGTAAACTTCTTCCT
TATAGTTCGCTTACAGAGGGCATTTTCGATGAAATATCCGC
CCATAGCATCAAATTTATCACCCTCTTCTTCTTTTTTCTCA
TTTCCATATGGGATGCGAACCTTCCACTATTTCATTCCATT
TGAATCAAAAATCAAATTTTCCTTAGTTCTTACTTTCGATT
CTTACTTTCGATTTTCTTTACCAACTCCTTGTATTTTTCGG
GTATAAGTAATAACGGATAGCTGCTATATGTTTAATTGGCA
CGCTCGTTTTCAGAACATATCCAAAACTAGAATCCTCTAAA
CAAACTTTGTGACAAAATTTCATCAACATCATCTAAATGAT
CCCTCAACCAATCCAATTTGCCCTTTAGATAATTTAGGCTC
GTTTGCATTCCATGAATTTGCAGGAGTAGCTGAGGCAGTTG
GAACTGGAATTGTTACCTTCCTTGGCAGAATAAAATAGGGA
GAGTTTCGACTCATTTTCAGCTAAGTAGTACAACACAGCAT
TGTCTAAACGATGTGTTTGCCGGTTTCCTGGATTTTTGAGC
GGTTTCGCGCATCTACTCTACGCTATATTTTCATAATCATC
ACACATGAGACTGAAAAAAGCAGCAATTATCAACCCATAGA
TTGGTTACATAGTTTCTGAACTTCGATTAAGAACTGTGGAT
GGCTCAGCTTACTCTTCAAGCAACTACTGTTGAACCGGGTC
CTAGATGAGAAAACGCTTTGCCATCACACTGAAGTAGCATG
ATCTTTAAAAACGTACTCTGCAAAAAATGGTATTGCGCATA
GGAAATTCACCGTACTCATACTGAAACATACTCTATACAAC
CACAAAATATTCGTTAAAAGCCAGTTTTTCTCCTCTTTCTT
TGGTAGCAATACCGAATTTCCAGTAGACTCTTAATCTAACC
ACTCCCCAAATTGCTATTGCCGCGTAAATCCATTCGATACC
AGTTTATACCCCGTGGCATACTTGAGCAGGACATAGAACCA
ACTATGGAGCATGTTCCTATCGTCATTTATTATGAGCGAAG
TTCTAAGCGGAACAAAATTTCCTAATCTGGAAAAGAATCGC
TATTCAATTAAGTCGGGTTCCTTTTTGCAGATATCGGCACC
TAAAATCTGCCCTTTTTTTACCCGTAATATCAAACTCACAT
GTACGACAAGTTCAAAAACACAGTCACCCTTTGGAATCCAA
ACACCTCTGGGGATATAATTCACGGTTATTTCACTGTAGAA
GGAAGATATGAACAATAATTCACACTTATAGAAGGGAAGCA
ACCACGACCACAAGCTAGAACGGCGTGCGAGATTAAAATTA
TTGACTGTTAGTTAAGTTGCCCAGCTAAGCTTACTCAATGA
TAAGTGTCAAAAATGAGGGTCTCTAAATGAGAGTCTGGTAC
CGTAGAATTATTTGGCGTTTCGTTGACTCCTACAAAAACAA
TGGCGTTTCGTTGACTCCTACAAAAACAACAAACCTATCAC
CCATTTCAGAATATTTCTAACTTTCACAGACCATACATTAG
ACTTGAAGTATGAGCACTACCATAACGTCATTAACGTAAAA
TACCCTCCAATTACCCATATCCAACCCCACTACCACTTACC
GGCAATGTTATGTGCAATTGCATGCGTGATCAAAATAGAGG
TGTATTTAGCCCATTGGTTGCCGTCGCGTACTTCAACACCT
AAAGTGGCAACCCAGTGATCCTTTCACAATGAACGGACCAC
TTATAGCACCTTATTAATATCAATGCTGCAATACCTTCTCA
ATTCTATTACGTAATATGTACACATGATTTTTTTTCTTTTA
GGAAGTTGTCCCAGACATATCTAAGCTGGACGCATTTGACC
TTTCCCCACTGGAATATTGCCTTTTAGAACAGGGAAGTCTT
GAAGTGTTAAGATGATCGACCAGCAGAGATAAAAGAATGAG
GTATTTAGCAAGATTTTTAGCAGTACAGAACTCATCTCTCT
GTTTTTCTCATTAGTTCTTGCTATGTTATATTCAAGTGTAA
ATTTTGGCTATCATCGGACTCATTTTTAAAATCCTATGGTG
AGAGGTCTGGGGTTCTATGACGTATAATTAAAACTCTGGGA
TCGATGAAGTTTCGTGGAAACTAGTTCCATCCACCTCACTT
CAACAATGATGTGGAAGAAGCGGGTGATAACTCGCTGATGG
AAACGCCATCGGTGCCAGTGCATTGCAACTAATTCCAAAAT
TTAGAGTATGTCAACTGGCGCAGTAGATACATGTTTTTCTC
TAAAAAATTCTCAAGAGTTACAGGATAGCTTAAATGACCAA
TCCATGAAAGCTAACAAATACCAAATCAAGAAGGCCGTCAA
TTATTACTTTCGTTTTTAACCTCATTATACTTTAGTTTTCT
TATATAAAGACCTGGTTGACCTGGAGCGCTAAGTTTTCTTC
TTCCTTGCCACTATTAACCGCAATAATCACCTTTGATGGTT
CATCGACCATATTTGAGTTTCAGGAACCAGACGTGGGGTAC
TCATGGAGATTTACGTGAGCCTTGAATTCCTTTTTCCTCAG
GAAACCAATCAGTGATTTGCCTCAACCATTTATTTTTAACG
ATTAGACTCTGAATGCGTCACTAATAAGTTTAAAATATCGA
TGAATCCCTGTTCATGACCGCCGTTCCATCATTTGTAGATT
TCAAAACCAAATTTTCAAGCCTAGAAGTACCAGTGCCTCTT
TAAAGTGTTTTCCGTCAACCCATTGTACTTGTTGAACCTCC
ATGGAAATAGGTTGCGACAGCGGAAAAAAACGGGCCAAATG
CATGAGAGACCGCGAAACAGCCCTCCTGTTTAGCGACGTCA
TGGCAGAAGCTAGTGTGCACCCAGTACCATGTGTATGCGTG
TTTTTGATTTAGGAAAAACGCCGCTTACTGCCACGATGATG
TAAAGAAGAATACGAACGAGCGAAAGCGAACTTAAGGGCTA
GTTACACATATCAAAAAATCCGTCAACATATGCAAAAAAAT
AAGCCTCTTATGATGATGTGCTACAGATTGAAGTACAGGTG
GATACTAGGTTGAGAATTTCCATGTCTTGTTCTTCGACCAA
AAACGAAAAGGAATTCATAACTCATATATAAAACACATCGT
CCTTAACCCCCCACCATTTGCCTGTTTGACACTTGTAATAA
GTGATAAGCCCTTTTCGGCGCCCACGCGACGCGAATTGTTT
CATGGCCGTATACATCACTCCCATGTTACCACAAAAAAAAT
ATTTTCTAGTGATTTTTTTCCATTCGCAAAAAAGTCGCCTT
TTATTTTAACTTTAAAACTACTTTCTATATAAATCCTACGT
CTTTTATTCGGGGGCGTTTGCATGTTTAATATTGAGTAGCT
CTTTCTTATGAGAAAATATGCCGTACACTACATGATGATTT
ACGATTAGTAATATAGTTGACTACTTTCGTAGAATTCCTTC
ATTAGATTGCCCAACGCTGACTACTGTCTTCTAGATATGGA
ATTGAGGTACATCTGAATTGCAAGAACTCTAAATATTTTCT
TATTGCTCGTCAAACAAGTGCTACTGTAATTACGTCTGTGG
GGTGCTTTAGAGGAATTTTCCTTGCTCGTAGTGGAATCGCT
GCCGGCCGAGCTTGGCTTGACTTAGTAGTTTCGATGTCCCT
GCGGGTTATGTTATATATAACCCTAACCACTTGTTGTTTAC
TCTTGTAACGATTTGATTTCCGTTTGAGGCAATGCTACACC
TAGTGAGTTCTTCACAAGCGCGTAAAATAAGATGCGTCCAA
CCGTTTTTTGTCTTACTTTCCTCCTTAGTAATTATTACTCT
TTGTGCTATGCTCTGGATTGCCCTCTCGGAGAGTTTTGTTG
GGGAAGTTAAGTCCTCAACACAGAAATGATGCAAACAATTT
AAAAAAAAAAAAATAAAATTCGAAAACAATAGGAGACAAAA
CCCGCTGCTGCACCCTTTAGCATATATATAAAGTGCGTAAT
AAAACTACCAAGACCCAAAACGGTGATTGTTAAATTACCCA
CAGGTATTGGCGACCAATTGCATACATTTTTATTTTCTACT
GAAGTAAACAGAAAAGAACACTAATTGTAGATCAGGCTGTG
TCGAAAAGCCAAATGCCGAGCCCGCTCCATTCGTATTGCCA
TTGTGAGGAAAAAGATATCTCTTAAAATTAGAAAGTACAAT
AGATCTCCACAAATCCAAAGCAGCAATTTCAAAATTAGACC
AAATAGATATATTTCAAGCGCATATATAGGCAGACGCTTGT
AAGGGGGAATATATATTTACCTCATTAGTAATATCTATCGC
AGTCTCTGCGGTTTTAACAGCTGTGTCAACTAAACCTTCAC
ACCGCATTTCCCCAAGAATTCGAAAACACCCCAATCCAAAG
ACGATCGTGAAAGATTAATGCCGTTTAAATCCATTGAGCCC
TTCGTTGACTAATGCGGCTCCAAGAGCATACTGATCTTTGC
TTGATGATTAATCTAAAATCCAGAGCCACAGGCAAACAGGA
ATCCTCTTGATATCGAAAAACTAGCTGAAAAATGTGATGTG
TAGTATTACCCGGTTCGTAGCCATGCAACAAGAGTCATTTG
CCAGTATATCATCTCATTTCCGTAAATACCAAATGTATTAT
GATCTTTTTACTCAAATTTACAGTTTTGATATCTTGGCGTT
CTGTCAGAGAATAGTAGCATCTATGCAAGAAACTGGTATAC
CAAACGAACACAATGAAAACCAACAACCATCTCAACCATCA
AACCTTCAACAAGGCCTTACCTTCCAAGTCCTTTTCGTCAC
GCACGTATGCTATATCGAAACCAAAAAGAATATTGCAGACG
CAAAATCACAGTGTGAAAAACGAGAACCAAGGCACTGTCAA
ACCAATGTTTTGGAAAAAAGCCCTGCCGTGAGGCTCATTGA
TTCTTTTGCAACACGGAATGCCCCATCAATCTCTTCTTCTG
TTCTCTAAAGATTGTTTCTCCTCATTTGTGAATTTGCTGAA
ATCTTCAATGTTTTGTTGAACAGTAAAGCAAAACAGCTCAA
TACGGGATTGATGGAAAAGTCAGTAAATTTACAATACCCCT
GAGGAGCAGGTAGGCGAACACCTGAACCTTCAGTAGTGGTA
TATCAAGGCGTTTTTGAATGCGTTTTTGTTGATTTGTTTAC
TATGAACGATATGGCAAAACCTCTCCCAACTCCACCGACTG
CAATACCTTCCAAGCATTTGCCCCATTTCATTTATTGCCAA
TTCAATCTTGCTACCCCCGGCGTAAATTCTAGCGAGTTCAA
TGACAGTATTTTCATGTTCGCCCTTTATATGATTTACTTCA
ATGCAAAGATTAGAGAAATGCCTGAAATTCAAGAAAAAGCC
TTTTCGTTACCTTGGATTTCCTACTAAGTATTCTTTCACCT
CGTCTGGTAAATCCTCAGTACTAGAATCCATTGTTGGGAGG
GATCAAGTGGAAAGTATACACAAGCATCTACTATATAGCTG
GGTATGTCACTTGATGAGGCCGTTAAAATTAAAAACACGGA
AAACTAATAATAGTTAAAAGCATTAAATATATAAATATGGC
GGGGCAGGTAACACTTTTTTCCCGATCTTGAAAGATAATGA
ATCTTTATGGTTTATATGCTCTTTATATAATTTTATGTATA
AAGAAAGGAAAATCAAATTACAATGTCTCTACAACACGAGA
ATACCTTTATGGGTCTCTGGCATGAGCGCAATAAATGGCAA
ACTAAAATTCAAAAAACTCACTAGAAAGTTCACTAAAGCGC
GCTTTATCGAAGCTTTTTGGCGTTAACTCTGATATATGAGG
CGATTATGTGATGATGTGAGCCGTAATGTTCAAAAAGTTAT
GAGATTTCAGAGGTCATCAGCGAGAAACCCCAAGTTTGGTT
TTCGTTATGGAAGAAGAGTACCAAAAATCATCATCTTCGTT
AATACCGTCGAATTCAGAAGCAACATCTTGAATTCTGTAAT
AACACTCTTTCCTTGGCCAACTTAGTAACATTTATACTCTG
TTCCCCAAGGAGTTGGATGCCTTACAAGAAAAGGAACAGCT
ATCAACGCCTGCGCCAAATACGGTAGAGATGATATGGAAAA
ACTTTTAATGATATAAAGTACCTAAAACTATGTAAACATAA
GTAAACATAAATTATGTATACTATTTCAAATATATCACCTA
GCAAAAAAAAAAAAAAAACGCGCGAGAACAGCCTATCTCTG
CCTGGTGGAATATCGAAACACATGAAAATGAAAGATTGCCA
AGTCCAGCCTTAAGAAAATACGAGAAAAAAAATGCTCAAGT
TTTCATCATTGACATTATTGCATTTCTTTTGATGGGCGGCT
ACATCTTGATACCACATGAGCAGTGGGACCTAATCTTCAAA
GGAAATGCTCATCTAGCGACCTGCCTTGTAGTGGCGGCAGA
TATATTGCGATAAGAAATTCCTTGTATTATGGTTGTACTTC
TAATACTTTCTGTTGTAGAACTAAGTAGCTGTAGCAGCTCA
ACCACAAGTGAATGCCGTGGCAGTGATATAGTTGGTAAATA
TATCTAGCCTCTGAGGAATGCTTGAATCATTAAGCTCCTCT
ATTGCAGTGGTCTACCAAATCATCTATGGTTCTCAGCAGTC
AAGGAATATACTAGAAATTCCGAAAACTGCTTATATCAAGA
GACGCAAGTTTTGCAAACACCTCCAATGATAAAATCATGTA
CGCATTTACCAATGTTGGGTCATTGTATGGAACAATAACGG
TAGAAAGATCGTGATCCAAACGCCCTTGGGAACCGCGGTGG
GTGATCTACCCGATCATGTGCGCGCTGGGCGAAATGGTGTG
GACAATTTAACGATAATTCGCCCGAACTGTTTCAAATTTTT
GGTAAAAAGGGAAATTATTACGAAAAGGGCAGTCCAAAGCA
GACCTTTTCCTTTGTTTCTTCCAAAACTTCTTCAACTATCT
AATCAATTTATTATAAGTATCATTAATTGATGTTACTGCCA
CTCGTCTTGAAATACTGTCGCCCAAACTTCTAAATACGCTT
ACTTTCCGGTGTGTCGATGGCAAGAAGGACACAGACGTACT
TCGTATTTTTATAGATCGAACTTGAACCATCAATTTGGTGC
TATAATTCATATTTATTTCCCATGTACCAATTAATTACTCA
ATGATATATACTGTAGCATCCGTGTGCCTATGCCATATCAG
CAAATCCCACCACATCCATCCAAGGATCATGATTAAAAGCG
ACCTTTTTTTTTTTTTAATTCATTTTCAAGATTTTAGACGT
ATCAAATCCGACTTCCAGCGCCTTTTCTAAGTCATCTACCA
TTTTTTTTTTTGACTCTTCCCTAAATTCTTATATCAAGTGT
GTGCTTTAAAGAAGTTGTAGCCAGCGGGCCTGAACTACTCT
AAACTGTTCTGCACGATTACCATAGGTGGCAATGATTGGAG
ACTAATTGGATTGGGTAGGCCACGAACTCAGAATGTCTCTT
TTCTTATTCTATGAAAATTTCATATCATCGTTCATGGTGAT
AAAAATTTAGAAAAGAGTTACAGTAATAATGTATATTTCTC
ATGTTGAACAAGGAAGAATGCCTTGTGTTGTTCCTTTGTAT
CTCATCTGTACCACCACATGCTGTGTAGTTATTTTCCCTTT
ATAATAAGTGGAACATTGTACTTCTTACATATTTTTTGAAC
GGCTCCGCAGATGCTTGATCCTTGCTTGATGGTACTGGACT
ACTTATGGGTTCAAGTCCAGCTTGTTTTATCTCTACAATGA
GTGTAACAATATGTTATTCCCTTGAAGTACTTTTTTAGTAG
TCCAGAATCCAAGAGAATTTCCCGATTATCATCATTATCAA
TTTCTAACAGGTCGTAAATCCTTTCATTGTAAATTTCGAGG
CAGAAAGCTTCTTCCTCTACCAGCAATTATATTTTTGACTA
GTAACTTATAAAATAATTTGCAGTATCGAAATTTACGAGAT
GCCCAATACCGATAAAGGATCCGTAGAAACATTGCCTGCAG
ATGTGTTTGGTAAGGTGTCGCGGTTATTGGAATAAAGTTTA
GTTATATAATTTTTGAAATACGTTTTTCTTCTTTCTTCTCA
CACTGGAGATACTTGGGACGCTGAAATTTGAATATATTATT
TAATTCTCTTATTCAGTTGGCGCTATTAAGTGAATTAGAAA
AGAAGGTCAAGACTCTGTTCCTGTTAAGTTAAAGTTGAGAT
CCTCAAGCAAGAGATGATGTCAAGAGAACACCATTTATCCC
GATAAATTCCTGCAAACTATCATTTTTTTTTTTTCATCCTT
TCCCAGCCCATGGAACACACCTGCTAGCTCAATACCAATAT
TCCTTCGATGGTGATTGGAGCCCGTTATATGTCTTCCACTC
TATTAGATACCTGCAAATTGCCCTTTGAGTAACGCTTGACG
TCATCAACGGTCGTTTTTACCTGTTCCGCGGAATAGCGTTC
TAATCGAGAACCTAATATTGCAAGAAAGACAAACTGCTAAA
ACTTCTTGGGTTACCTATCGCAGTATTACGAAATTGTTTTG
TTTGTTACTATGAAGAAAATCAGTAATTGTAGAATTGCTTT
GATGACCGCGACAGGATTACCACGAGGGATGAAACCTATCA
ATGGAAAGTTGTTCCGCTCACGCGAACAGGTTTTTCCGGGG
CAGGGGCCTACTTTAGTTGCCTGTTCCGACAACCTTACATG
CGAGCTTACATTTAATGTTGCATTCTCTGGAAAAGTGTCCT
TTTAAATAATTGAATCTTGACGTATTGGTTCTTTTTTTATA
GCTTAATATTTCGTCTTCACCTCCCATTACCAAAAATGCTC
ACTTGGCCAGGTTGAAGTTGCCGTACCCTGAAGCAGTGTTC
TGCATTGAAGTTAGATACTTCTACTATATTTAATCTTTAAT
GCTCATTTTCAAGAAAAATTCATAAACAACTTCCAGCTACC
AGAAAAGGGAGAAAAAAATTCAGTAAAGAAAAAAAATAAGA
TTCCTTGGATTATGAAATTACTACTAGATGAATTTTCCCTT
TTGTCTCCGTTACTAATTCACTAATATAGTAATTTTGCTAA
CGTTGAAAAAGCGTTGATCACAAGAATTAGAAAGTACTAAT
CCTTTCGTGTACTTGAAAATCCAAGAAATCACCGCCAAATT
CACCGACGTTTGGTACGAAGCAAGCACGTGGATTCAGCAAT
TCCCATCTCACGATCAAAAACAGGCATGAGAAAAAATCAAA
AAACTAGTCGGCAATTATCACTACTTCATGAAAAACTACCT
CTTACTTCCCCTGGACCGCGCCCTCATGGGAAATAGAGGTT
CTACAAGATGGTATAGGGCGCCTGAGCTGCTTCTTTCCAAC
TCGTATTCACCACGTTCTAACGTTAATACTGAAAATTACCA
AGGGAAGACTTGAAAAAAACCTAGGAAATGAAAAAACGACA
TATCCTATCCTCTATTTCCGCCCTGCCCCATCAAAAGGAAG
GCTCTAAACGGGAACAAGAGCCGGTTCCGATAACCGCACAC
GTGTTTATCCAGAATTTTTGCGTGTATTAGTAACTATTGTA
CTACTCTCAGGAACAAATTGCAAGGATCAACTACCAGATGA
GCAGGTTCAGGATTCTAAACCAAGAAGGGCTTTAACAGATG
ATATTATTAATGCTAAAATTCCGTTTGGCAGTTTACAAACT
TTAGAAGAATGACACCCGGCCGAGACGGATGAAGCGGCCGT
CTTAACCCTTGATGTTAACGCCGTTTCGCTCATCGGAACAA
TAAGTATAAAATATGTATTACCCTGATGATTGACCGGATGA
CTGCAATGACTTCACGGTTTCCGTCCGGGTCAACTTCAGTT
ATTTAGTTATATGGCTATGACGGAAACGACAAAATCAAATT
AGAAAGAGCAGATTTGGTCGCCGTTCTGAAGTTCAACGGTA
CGCTGTTGATGAGTCTGGCGCCTTAGTTTCAAACTTAAGCA
GTGGTCCGTACAATAAGATTCCCGAAGTGGGCTTACGGTTA
TGTAACATGTGTTAAAGATGCCCAGTTGAAATATTTTTCTA
GGAATATAAGTAGTTCCACTCAATTTAAGAATAATTTCGAT
CTAACGTTTTATTAACACTGCATTATTTATTTAATTATACA
AAAATCCAGGGCAAAAAAACCAGGAAATGTATAATTAAATA
ATTAAAGAATTAGTCGTATCCTCTCTTGTGAAAATATGTCT
GCGCAGATTCTGCATCTTCTCAATAGCTTAATTATTACATT
