# Supplementary material for: EnDeep4mC predicts DNA N4-methylcytosine sites using a dual-adaptive feature encoding framework in deep ensembles
Source: Genome Res. 2026 Mar;36(3):589–99. doi: 10.1101/gr.280977.125 (PMC12951953; doi:10.1101/gr.280977.125)
Supplement: Supplement 1 [file Supplemental_Code.zip › Supplemental_Code/EnDeep4mC-main/data/4mC/4mC_Tolypocladium/test_neg.txt]

AAGAGAAGGAGCTCCTCGTACAGTCATTTTCACTCCCCGTC
GAGCCGGATGGCTGACGGGCCAATTGAGCCACATCATCGGC
AAATGATGATGCCGCTTGTGCCGTGGAGGAAGCTTCAAACC
AAGAGGGGACCAGGGTCCAGCTGGCGGCCACCAGCCAGGGA
GAAGCCCGAGTTCGGAGATGCGTCGTCTTGGGGGGTGCTCC
GCAGACGGACCAACCACCGGCCTCGGAAACGCCAGGCTGTG
CCCGGTGTCCGCTAGAGGGTCGCGGGCGCAGCTCGAGTGGT
AAACCCAAAAGCCCCCTGAACGGGGCCGAGCCCCAAGTCTT
CACTAAGGGCCCACCGTCAGCAGAGGAACCAGGTCACGCGC
ACTTGTCGCCGCCAATGGATCCGAATTCCAGCAAGCGAAAA
ACGGTGTATGCCTTGGCCGACCTGTTCGCCGCGGTGCCGCC
CACCAGATCTCCCTCCAGGGCCTCGCACCCTCGCCGCCGCT
GGGTCCATGGACACGAGGAACGCCCTCTCCCGCTCATACTC
CGGCCGGCTGTCTGGCAAGCCCGGCAGTTCCTCAGGGGCAT
GGCTTGTTGTCTTGAGGACTCGACATCCGGAGATCTGTTCG
GCCTGGGGCAACAAGTCGGGCTTGGTTATTCCGACAAACGA
TTGGATGACCCCGACGAGGGCACGCCGACCGAGGGCGTGAT
TAGGGCTCCATCCGTTCTCCCCGTTGTTTTGCCCCAGGGCC
GAGCTCCTGAACACGCTCGTCGAGGCCAAGGGGGATAACTC
TCTGGGTCATGCTGCCGATCCAGGCTCTGTATGGCCTGGCC
GGCGTTGGGATGGGGATGGACGTTGTTAGGGGTGACTGGGG
ACGAGACACTGCCGATGCATCGGGCGAGCCTCGATCGCCTC
ATTGGACCGTCTCATATCGTCCCTGGGCGTCCAACACAGCG
GGAGGCGAGAGGCTGATTTGCAGGGTTTTCCCCCTAGGTAG
AAGGAAGTCTGAGTAGTTGGCCTGATTGACTGCTGCTGGAC
TAGTCCCCTGCAAGCGACGACCCGTCCGCTGCCGTTGGCCA
ACTGAAGTCGCTGAAATTATCACCAGGATGCTGCACACGGC
CTCTATCATGAAAAAGGTTTCCGATGCTTCCGGCGCGAAAT
GTTGTGCATATCTGATTTTTCATCAAACGGGCTGTCAACGG
TGGCAACATCCTCGATGAGACGAGCCCCAATGCTGGCAAGA
CGGCGCGTGTACTTCGCACTCCGTACCCCGACTCTTAAAAG
TTGGTTCAGCGACCTCAAGACCGACGCGCCTCCTACGGCGC
GTGCTGGCGGCCCGAGTGGACAGGATTCACTCCAGCCCCGA
GCCCGTGGCGTTGTAGCCGTCCGTCTGCATGTCGCCCATAT
CACCGGCACGCGCGAGACGGCGTATCCGCTGCCTGAGCTCG
AAGTGCTGTTGCCAACTGACCCAAAGCTCACCCAAGGAAGC
TCCCTGCCGCTTCTCTTGGCCATGATCCTCGGCATCTTGTT
TCAGAAGGACACCCAGTCTTCGACGAAAAGCAAGGAGATAC
GAACGACAGAGCCTACCCGACGACCCCCTCGACCTTCCCCC
CAGCTGCGGCTGTCGAGGTTCTGCACGACATGTCCCAACCA
CGGCTCATGCTTCAAGTCTTCCAGGGGCTAAGCGACAAGAA
CCCAACGGAGCAAAGTAGAGCGGCATATGCAAGTGCACACA
AGCTGTCGCGGTAGTAGTTGCGCCTGTCATGTAAGTCTGGC
GCTTCGCCTGACGCCGTGGGCGGAAGTTTATCAATCTCCCG
CAGGTCCGCACATCGTGGGGCCTGGTTGAGACGGAGGCGGG
GATCGATGTGCTCGCTGATACCGAAGCCGAAGTTGCCAGTC
GCATCGCCAGGATGGATGGGCGGCGCTGCGCTGCGCCGTGT
TCCTCGGTGCGGAAGGTGAGCCGGAGCACCTCGCGGCCCGG
CCTTGACAAACCCCAGGGCCCGAAGCTCAGCGAGCCCCCGA
AAATCTTTAGCATCAACATGCTCTTGGGCTTGGATTGCCGA
TTTCTGGATTCCAGGTCGGTCTAGATGGCGTCCTTGGCTGA
CCTCAGTCCAGACATGGAAGCCCTACTGCTGCGGTCCGTTC
GGCGAGTCACCCGTTGATGGCCCCACAGGTCCTTGCTCTGC
GCGGAATGTCCTTGAAGATGCCAGATGTAACGTCCTTGAAC
GACCCTCACGTTGTGGGTTTCCATTCGTCTTTCGACGACAT
CCAGAACCATGCCTCGCAGGCACGAGCTTGATACCCTAGAC
TGCGCTGGTGTCCAGGGAGGCTCGCGGCTTGGGACGTGGCA
GCGAGCTGACGGAGCTGGGACGCAAGATGAGCGCCTTCCCC
CTCGGCCGTCACCAGCATTCCCGCAAACGGTGGTGACATTG
AGGCGGTCGGGCGACGAAAACAGCGAGCCACCAGCTGGCAG
CGGCCCGGCAACGGAGAGAACGGCCAAGTATCAGCTCACTT
CCGACAGCCCCCTATGTTGGCCGAATTCAAGCCCGGCCTGT
GCGGGTGCGCAGTCTCTCTCCGGCAAGGCGCAGCAAGAGGG
GCGGTGCTCGCCTGGAGCCTCAGGAGGGCCCAGTGGCTCAC
ACCTGCCACTTCTGCTCGAGCGCATCCTCGGCGCGTCGTCG
GTCTGCGGCGGTAGAGTTTGCCCCGAAAACGCAAGCCACGA
CTTCGCGGACCGGTTCAGGGCTGTTTTTTTCTCTCTTCTTC
GCCGACCCAGGCGGCGAGGGCGGCGTAAAAGGTGGCGAAGC
TGCCAGTGCGAGGAGCTGGGCGCTGGAGAGGCCCGGAGGAC
TGGACGCCTTCCGAGGGGAACTGTAAGCTGAAGCTTTGGTG
TCCTCTCTCCACGTCAGCTCCAGATGCAAGTCGCCCAACCC
CTTCGTCGAAGCTCCTTGTCCAGCACCACCGAGATTTCCTC
CAGCCACGATTCCCTCAAGACAGCTACTATGGCAGTCGACC
GCCATCGCCATCGTCATAGTCGCCCCATGTATGTGGTGATC
TCGGCGGCCTTGTGGTCAGACTTGTCGCCATTGGCTCTGCG
TACGGAGTACTATCCGACGTCAAAGCTGCCCTTGTCGGGGC
AAGGCCTTGCCCTGGCCCAGCTTGGTCACGTTCTTGTCGCC
TGGGGATGAATCCAAGACGGCAGAATGAGGACTCGTGATGG
GTCTTGTCGTTCCTTCTGAACTTCTCCTTTCCCGTGGCGAG
GGTCGGTGGGCTCATTGTGACACACTGGAAGCAGCTAGGGA
CGTGCGCCGGCGGCGTCTGGCCCCGGGGGGTGCGGCATATT
TGCGTAGTTGCTGCTCGACGCACCGCCGTACTGCGAAGAGG
CAAGAGCTCGTCGAGTGCTACGTCGCCATGCGCGCGCTTGG
CGCTTTTTTGACCTCACCTGCTTCATCATGACACCGTCGTC
ACGACGCCCGCCTACCCGACCGCAGCCCCTCCCAAGACGAC
GGCAAGGAGAGGAGGGAAAGCGGGACGTGTGGACGGGCGCA
GGGAACGATGCAGGGCGCCGCGACGCCACGGGCCAGAAAAG
CTTCGCCGGGATACGAGGATCGCTGTGTGCAGATAGATATC
CTCGACGGTGACCGACTTGGCCAGGTTGCGAGGGAAGTCCA
GATGATCCATTCTTTTCGTACATGGTGCCTGAGCTGGGTGT
AAGGGCAAGGTCAACTTCGCCACCATTGACGCCAAGCAGTT
CCAGTCAAGCCGCGGTGAGACTGCCCTGCATGTTGCGGCTC
GCTTTGAGCTCTGCCAGAATCTGGTCCCGGGTTCGCTTCCT
CGAGGAGAATTGCAGGAAGACCAAGGATATCATCGTTGCCG
GGCGATGAGGGCGGGTTGATCACCAGCCTGTTCATTTTGTC
TCCGTATTGGCCGATGATGACGTTCTTGGGTTCGATGGCGG
GCCACGTCGCGAAATTTGATCGCGACCCCGTCTTGGCTGTG
CTCAACTTCGGCCATGACAACTTTTGCCCTCACGTGCAGCC
GGCTGGTATGGCATTTTGCGCACTCGGCGTCTTGCAGCTGG
ATGGGGTCCTTCTGGGCAATCGTGATGAACAGGTTGAGCTT
CTCGACAGCAACAGCGTGCGCGCTGACGGCCGCGGGCTCAG
ACGGTGTCGGTCCGGCTGCCCGACGACGCGTTCCCGACGAT
CCATAACGACATTAATTGATCACTAGCGTACCTCTTTGCGT
GACGCCAAACCCTGACAGGGCACCTGGACATATTGTCCGAT
CCCCGACGACCCCTGAGTGTCGACCTCGGCGGTGCAAAAGC
GGGAGCCTCTCGAGCCTCTACCGTCTGGGGAGCAAGCGAAG
TTGTGGATTACCTACCAAGTCTATCAGCTTATTGCGGTGCC
ATGACAGCGCTGAGAATATTCGCGACTAAGTCAACTTGGCC
ATCTGTATTCTGGACTGTGACTCTGAGGAACTCGTTCTCGG
GGGTGGGTGCACTGCTGGCGCTGGCGCCGGCGCTGGCGCTG
GATGCAGCGAATTCACAGTGCCAGGTGCGGCGTCACGCGCC
TTCGTCGTGACCGCCGCCGACGACAACGACAACCTCACCTC
GGGCAGGGAAGCTCACATACCTGGACGTCTCCAACAACAGA
GCTGCCTCCGGCTTCACAGGCAGCGAAGCTGACACTGGGCA
CCTCCTCCTCGCCCACCGCCCTCTCGCCCGTCGCCTCGCGC
GAAATGACTCCAGCAATCGTCGTTCTATCCAAGGGCTAGGC
AGCGAGGCCGGCGCACAGGTCCGAGGCTGAGGTCGAGGTCG
ACAGTGCCACCTCTCCCCGACGCCGGGCTTGTTGTCTCGGG
CTCGTGCTCGGCTGCAGCGTCTCCCACCCGCCCATCTCCTC
GCCAACGAATCCTCAATGTTCAAAGTATACCGCTGATTTTA
GGCGCACATCCACAGCGCGGCATCCGTCGCTTTCGTTCCCT
CACCATCTCGAAGGTATGGACACGATGGGCTCATGCTTCCG
AGTCGACGGCGGTGGCGGAGCCGTCGGCAAAGGGCTTGAGC
CTTGAATATCTGCTCCTCTTCTGGACGCAGCTTTGGCCCCG
GCCTGGCGCTCCAGTATCATCCTGGGTCTTGAGCCGGTGCC
CTCGCTGTCATGGTGCAAGACTGCATCGACACGGCGATGAG
AGTGCGGTCATCGTCGGAAACGTCGCGAGGGCACTCGTCGG
TTCGTCGTCTGAGGGTATAGCCGCGCAAGCGCCGAGGGGTG
GCTTGAATAGCCAGCCGTTGCTGTTCCAGACCCAGTAGGCG
CGGTAGGCAGGACGAAAGAACCAGGCTCGCCAGGCCCTGCT
CGTCCTTGAAGCACCGCACCCACTCCCCCCAGCTCGCCGTG
AAAAGTAAAAGATGAATTTACATGTTTGATGAGCAATGACG
CGGCCCAGGCGACCCTGCGGCTCAACAGCCTCGACGGCGGC
AGGCGGAACGGACCGGACTGCTACCCGCGGCAGGAAGAGCG
GACGGCTTACTCGAATGCCCCCATTGATGACTATCCGTCCG
ACCGAGGGGGCACGCATGTGCGAACCCCCCGGCATGAGGTT
CACGCGTCATGGTCGCTGTTCAGGGAGCACGGAGTCGCATG
ACCGTCGCGATAAGCCGAGACGCGCGACGATGCCGCGCCAC
GGAGCTTAAACATTGGGGAACCGCGAGCTGACCCAAGGTTT
CCACGTTTCGACCCGCCAGCCCGGCCCTCGACGTCGTCGGG
GGACGGCAGAGTGCTGACTACATCCGAGCAGCCTAGTTTCT
ATAACAGGCACTGACAATTGCAGAATCATCTCCTATTCGAT
GGTGCTGCTGGAACGGCCGGCTATTGGCCCCTGGGCGGCTG
GATGTAGTGACCCGGCTGGGCAGCGAGGAAGGGGAGGAGGT
GAGGCCATGAACGAGGCCATCAAGCGGTTCGGCAAGGCGGT
CCCGCACACGGCGGCCAGGTCGCGCCCTAACAGCGCCGGGA
GAGATTCCTTGTGCACCCGTCAGCGCCCGTCTCTGAACGGC
CCTCGCTGGGAAACAAAAGGCAAGAGATGCAGCAACACAGG
TGGGAGAGCAGCCGCGATGGCCCGACAACTGCTGCTGCCGC
TGCGTCGACGCCTCGAGCCGCAGCGTCCAGTCCCCCCAGCG
CGGAGTAGGCGCTACGGCTACCTCCGCGGAGGTACTTGGGC
TGAACTGGCTGGGCCGCAAACAGGGAACCCCTATTACTCGT
CCGACGAGGTCTACTACCTGCCCGTCACCACCGAGTATGTT
TCGACCGCCCTCAGCTCGGCCCTTCTGCCGCTATATACCAG
TTCCGGAGCTACCCCAGCGGCCACGCCGCCGCCTCGGCCGC
ACACAGCCAGCCCCCCAATTCAGGGGCACACATCCGTGGCT
CCAAGGCCGCGTCCACAGAACCCTGCGACGAGGAGATGACG
TTCACGCATCGGCGCCATCACCCGCGTCCCCTCGCCGCTGG
AGGACTCGACATCCGGAGATCTGTTCGGAGGGCTGTCCGGA
CTCTTGATTTACTTAATTGGCGTTGACGCTGGCCTCGCTGG
CCCGTGGCACGCGTAAAAGTCTAATAGCCGAATGTAAACAT
GGGTATTCTACTGTACACATCGTCTCTTCGTATACACATCC
ACCTGCCGGAGCCCATCGACCTGGACATTGACGAGACGGAA
AGCCCCCGACAGGTGGGCTTCATCTGCGACTCCTGCGCCTT
ACCGAGTTGTTCGGCGAGTTCAGAACGGGAAAGAGTCAGAT
AGTCATCAAATCTCATTCATCTTTTGTCTACATAATTCTTC
GATCAACGGGTACAACCTGGCGTCGTCAGACGCGAAGAATC
TCGTGGTTGGCATTCGAGTTCGCGTGGGAGACGGGGCCCCT
GGTAGACCTTGACGCAGTAACCAAAGGTCGCAAACGTGATG
GTTGCTCGTCCCATGTGTGTCTTGGATTCGTGCGATGTGGT
CTGTATAATCAGGACAGAGACATGGCTTGGAACTTTGTTCA
CCACGAATACAGCAGCGTTGCTTTCGTGCACAGTGCTAGCA
CGGCGAACGTACCCGTACATCATGTTCCGTCAAGCGAAGAC
AGTCGATTTCTCCCCTTTTGCGAAATCTCTCTGCTATGGCA
GTTGATAGCAAAGAGATTTGCCACCTCCGGTTGGCATCAGA
CGGTGTCGGGTGTTGGGTGTCTGTGTGGCTTGATTCACAGC
CCACCCACCGGCATTTGAAACCTCTCTATTGGAGGGTCGGC
CCAGCGCCGGTCGACGTAGACGGGATGCGGCGCGAAGACGG
GTAGGAAGCGCTTGCGGCCGCAGATAGCTGGCTCACAAAAG
TACACCGGGAGCCCAGCGATCCGTCTCAGCGCTCACGCCTT
ATGCCAAGCGTGGTCGTGAACTCGTGATGAGATTTTGCTGT
TGGCGGAGGCTCAAAATAAGCCCCATCAGCTCCATCTCCTT
AGCAGCAACCGCCGTGGGGGCCGCCTCAGCCTCAGCCTCAG
TGGAGGAGCTCGGCAGGAGGCCGTCGCGAGCAAGCTGCAGG
ACCGGCAGCGGCCCAAAGGACAAGCAAGCTGAAGAAACATC
TCTTTCTTATCTTTCTTTTTCAGCTTCTTCCTCGACTGTTT
GCCGTTTCACGTTTTCTCAGCTTCCGTCTGATGGATTCATA
CGGATAGGCAGCGCAAAGGTCGGCGCGAGGCGTGGAGCCGG
TGGAGGGACTCGGCGGCGTTCATGGAGACGAAGACGATATA
AGGGCAGGCGCGGGTCACAACGTGCTTGCCCCTCCACGGCC
CGTCTGCTTTTCGAGCCGCTCGCTCGTCCTTCAGCCGCGAA
GGTCTTTCGCAAGCTGTTGACTCCCCCTGGAGGAGGCACCG
ACCACCACCACCACCACCCACTGCATCCGTCCCCGCGCCGC
CGTTGTAGACCCCATAGATGCTTCGTTGATCGAGGCAGCCT
GGGGTAGTACTGACGCTGTGCCCAGAGCGATATCTGCAACT
CGAGGTGCTCGAATCGGATGCAGGGGGCTGTTGGTTCTTGT
GCCAGCGCTGTAGGCTCCATCACCGTGGCTGCCCTCAACTC
ATCAGCTCGGCGCCCAGCGTCTCGGTGCACGCCCACGCCTG
CGGGCAGGCATATCAAGCCTCGACAGCAACAGCGTGCGCGC
GCGGAGGGTTCCATCATCAACGGGCCAGGGAGCTGAAGAAG
CTGTGTCATCTGGATCTGGGCTTGGTCGCCAGGCGTGAGCA
TGATGCGGGTCAGTCATGCACGGCCGGGCCGCGAGGGGGGC
GCGGTAGGACCGATCCAGCTCCAGAAGCTCCTCGCTGCTGA
TTCTCATCCAACTTCTTCAACCGTACTCGACCCCCGTTCCG
GGCCAGGGCTCCCGATTGGGCAATTCTCCATCACGTGAATG
GTCCTCGACAGCACTCTCGTCAATGGAGTCGGAGTTGGTGG
GCAATCGAGCCCGAACTCGCCGCGGAGGCTCATTGCGTCCA
TCGGAGGTAAGCCCACCAAGCGCGCAGAACTACCATGATAT
CTTATCGAAAGGGCTTGTGTCACAAGTGACGACGCCAGAGA
AGTATAGACACGCAAAGGTTCGACTCACCAGCAATGACCCA
TGACTTTGGACTTTTCTCATCAGGGCGTTTTCCAGGACAGC
GCAATCTGATCCTGGGCAGACTGGGCTCATCGAATGCTCTG
CCAGGATGGCAGAATCGGGTCGCAATAGCAGGTCGACATTC
CATTGACCTGATTAATGTGGCGTTTGAGAACCCCAGGATAG
GGGGCCTTATCCTGACCCTGCCGTGGGTTCTGTACCTCTTC
CAGCTGCACTTTGTGTGGGACCTTATCCTTGGGTGCTACAT
GGGATCTGTCCAAATTCCAGCATGTGAAGCGCGACATCGGC
TTGCTTGAGAGGACCCAGAACGCTTTTCCGACATCTCTGCC
ACCAATATCGCTTCCTTCGGCATCCAGCCCCATCGTTGGCT
CCTCCTCCGCCCCTCTTTGGCGGTCTTCCTCGGCGATGCGA
ATCGTTGGTGCCATTGAAGACGGCCGGGGGCCCGAGATGGG
CTGGGTCATGTCCGATGACGCCGCTCAGGCCGAGTACAACT
GCGGGCATCGACATGAGGGACTGCAGCGAGCGGCAGGAGGT
CCATACATGAGCCATCCGGTCGGTGTCGACAGGAGCTGTTC
GTGTCGCTGTACGAGCTGTTCACAGAAACAGGAGTGAAGTT
CGGCTGTGTACGAATGAGATCTCATGCGATCCCAAAGTCAA
CGCGATGCCTTCGATCGCTTCCTCGCCAAGTTCCCCCTCTA
CACACGACCATCCTCGGTTCCGAGCCTTTGCCGCCAAGTAC
CGCAAAAAGAGATGGCCGAACCCTTCATTCAGAGGGTGGCA
CTCCGCGGTTGCCTTCAGCGCAGAAGCCGCGTATCCACTCG
AAACGTCACGCCATTTGTGCCACAAAAACAAGCACGAGCCT
GCCATGCCTGCGCCATGAATCCTGGCACCCCGGCAGACCAG
ACGCTACAATACTCCGACGGCTGTGCGCACTCGCACCAGTT
GAGGATGGCGGCGCCATAGGCGGCGAAGAGGGCGCCGATGG
GTCCCTTGCGTCGCCGTCGCCCCTAGCCAGGTGTCGCTGCC
CCCGCAGGAGCGAAGTTGGACGCCGTCGAGGAACCACTGCA
CTCCAAGAGACTCCCCTGGGCTCCATTTTTGTCCTTCCTTG
TAAGAATGAGCACTTGTCGACTGTCGATTTGGTCGTGCCTC
CAGCTTCTGCCGTGCTACAGCACGCACAAGCCCGCCGCTTC
TCCCGGCCATGCCGGACATGCCCGTCTTCTTGACGCTCCCC
GGCTATCCGTCGGAATGATGCGGTGGCCCGAGGTTCGTTGT
GGTACATAGGCTCACCGTAGCAACTTGGATGCCAGTCTTCA
ACTGGACTCGTACTTCGTAGCACTCGACCACTGGACCCGTC
GCATGTAGATGCGCAGGTCGCGAACCGCCGACATGCCCAAG
GAAGAAGATTCCTCAGTCCCCGGGGTCTCCAGGGCTGAGAG
GCAACCTCAGCTCCACCCATCACCGACCTCGAGATCCCAAC
CGACCAGCAGAGGCACCTCGCTGGACAGGCAAATCTTGACC
CTCGCCGCGCCGCAGAGGGACGATGGTTGCACAGCGGGACG
GGAGCATGGTCGGCCATGGACATCAGTGAGAACAATGCCGA
GCGCTCAAGGCGTGTAAGAACGACCTAGACGATGCGATCGC
CTTCGGATCTGATGGCGATGCGTTGATGCGGGAGTCAAATA
CGAGGATGCAGAGCGATAATCGAATGCTCCGCGGACTCGGG
GCGGGAATGCTCCCTTTATGCGTCATTCATGTCCGTCATGG
CGTTGAACATGTGGTAGTGGCCGACAGGAGCGACGCTGGCG
TTTCTGACTGCCAACAGTGACATCAAACCTGACAACATCTT
AGGATGTGTTTCCAGCCTTGCTTGCCAAGCATCGCCGAGAC
CACACTTCCACGACGCTTTGCGTGGCTTACGGATATATCTT
AGAGAACTGGATGAGATGGACAAGGCCATGCAGTCGGAGAC
CATCGTTCTCACGACTATGGCATGAAAATTTAATTACGGTA
CCGACTGCACCTCAACACGGCAAGTCTTCACTGTGAAGCAA
GCCGTGGATAGCGGCAATCTCCTTGACCTCGCGGCGGACCC
GCCTTTGCCATCCTCCAGTTCCCCCAGACCACTGCCAACAA
CTCCCGCATTCCACCACGAACCCATTGTCTTCAGCGGCCGC
CCGGCAAAGTAAAAGTTGAACTTGTGGATGACGGCCTCGTA
TCGGTGTTGAGCAAGCAGAACAAGGACACATGCCAGGTACT
GGGGAACAGGCTCGACGACGCAGGGCCGTCAAAGGGTGGAA
ACCAAGGACCGGCAGGAGAACGCCATCTACGCCTTCACCAT
GGCTCCCGTCGAGCCGAACCCGACAGCTACCAACGCCAGTG
GCAACGCAACACATACCGAGCTAGCGCTCTTGATCTTATTC
GATGGGGGCATCGACGAGGACGTGGAGCCCATGGAGCAATA
GTCCCACCAGCCATTCGACACAACGGGGCAGGGGGGTGCTC
TGGTGTGTGTCTTGTGGATACCACTGCTCGGTGTCCTCCAA
GAACTCTGCCCTGACAGAATCACGGGACGAAAATCCTTTGT
ATAGGGTGGCTTGCCGGCGGCTTTTCTTCTTTGTTGCCTGT
GAGCGCTTCTCTGCCGGCGTCCGAGCAGGTGTCGCATCGTA
CAGACGCGCACTTACGGATACATTATCGGGCATTTGGATCT
GCATATCGTAGCTTCTTCAACCGTGCGGTGCCAGTCAATGG
TCGCTTGCGCTCCAGAATGACTTCATCGATGCTGTTCTTCA
GCCAAACAAAGCTTATTCGCCGTCATCATCACAATCATCTG
GATGCAGCCCACACTACCGTCGTTCAGAATGTACCCCAGTC
TCATGCGAGACTGGAGATGGCCAGGGGTCGGTCAGGGAGGG
CGGCGCACGACCATCAAGGTCTCGCCGGGCACCTACCTCAT
TGCATTTAACCCGCGATAAGCCGAAAGCGCCAGCCAAGCTC
TCCATCTACGCTTACGGTGGCCCCATCCTCTACCTGGTCGT
GGGGGTCATCAGCGACAACACCTGCTGATAATGGCAACTGC
CCGGGCGGGACCCACCTGGGCGAAGAACAGCGGGAAATTCC
CTTCATCGATAGCCTGCCTCCGATCCAGCTGAGCAACCCGA
AGTGGCCGTTCCGCTGTTTGCTTTGCACAGCTCTCTCAGGT
GACTTACACCACTCATTCGACTACTGCGGTGCTCGAGCGCA
TGCGGCATGGCGAGACGGGACGGGCGTGCTGGTGAGCAGCC
CAAGACTGGCTCCGGAAAGACGATCGCGTTCTTACTGCCAA
AGACGGACCGGGCGTCGCTTCATGGGGACGAGAAAACGAAC
GGACCTATCTCGGGGCGTAGCCTCCTCGGGTCGCTCCCAAT
TAGGTGGGGGGGCGGCCGAGCGAGGAAGAGGTGAAGGAGGA
GCCTTGGGCCCCAGCGCGGGCGGGAGGAACTTGTGTGCCTG
TGAGGGGCCTGCTGCTGGGACGGATCAGAGTATCCATACTG
GAAATCTTGTACTTGATCATCGTCGGCCGCTCCAGGCTCAG
ACGGTCGGGGCCGAAGCATTCACAGCTGGGTGACAATGGTT
ACCTACCTAGGTATAGGTGTCCATACCACAGCTGTCCACGA
CATCGTGAGTCCGTGATGTGCACTCGGACGCTTCGGTCGTC
ATCGTGGGGCCTGGTTGAGACGGAGGCGGGAAGAGTATCCG
GAGGCATTGCTGTCCCGAGACGCTCGGCTGTTCGATGAGCC
CAGGCCGCCCGACCCGGCGGCAAAGGACAAGGACGGTAGGA
CCCGTCAAGGCACCATTGTTCAAATCTTGGACTTTGAGCTC
TGGTGGTGTGAGTGGGAGAGCCTGAGAGAGAGTGAGGGCCG
CAACTCGATGGCCACTGCCGCGCCGCAGGTTAACCACCCCT
CGGGATCATGGCGGGGAAGTCTATGCGCGTCAGTGGCCGCG
AGGGTTTGGCTGCCCTCAAGCGACACAGGCAAAAGGTGGGG
CAGCAAGAATGCTTGTGCCACGATTGGCGTGGCGAGCAACA
CATCACTTTCAGTTGCCATTCTGCGAGATTCATAGTAGCCG
CCAGGTCACACACACATACTCGTACGTACTCTCACACACAC
GGCTCGAGAAGCTTACGGAGCCTCCGCCAAACAAGGGCCAT
ACGCACATGTACGGCAAGCCCACTGGTGGTGATATGTTGAA
CCTCCTCGGCCTGCGTCGTGCCAAACGACGCCGTGACGAAA
AGAGGCGGCGGCAACACCGCCCGCATCGCCTCACCAATGGC
CAAGCTGCAAGGGGGTTGAGCGCAATGGTCTGTACGGAGTA
CGCGGAAAGGCTAGTGGCTTCGGCTTCGGAAAGGCTCAGGC
TCGTTGAGCTGCTCATGGATCTCTGTGATACCGCCATCGAA
GCCACACCCCCAGGCTTGCTCGTACGAAGCACGAAATGCAG
CGCTGGCCTGAAGGGGTTTGCGGCCTGGGAGGCATTGGATA
TGGAACGGGTCCACCAACGTCTGTACCCTGGATACGGGCCA
CGCGAGCGATTCCCTCACGGCTGGTCGGGCGATGCCTGCTC
TGCAAGAGTTCCCCAATCTCCTGAGCCACGAGTTGCACATC
ACGTTAACGACGGTTCTACGCTGTCAGCTCTGGGCGGCGTG
GTGGCTTTGTGCTAGGCCGTCCCGAGGACCACCTCGCGCTA
GTCGACTGCACCGCCTGCGACCTGTCCACGTCGGTGCTCGG
ATTTCGGAACGCTGGATTTTCTCTCGATACCAATGACCTCC
CCCAAACGTCCACTCGATAACCTCGACATCTTGGGGCTTGC
GCTCCCACACACAACACACACCCCGACCTCTCTCTCTCTTC
TGACCGACGCCGCTGAAGGGCTTGCCGAGGCCGTCGGTGTT
GGACCAGAAACGCGGCGCAGCATCAGCCGACTCTTGGCCGT
GCCGCCATTGGCAGTACACGCAGGCGGCGAGCGGTCGCCTG
GAAAGGGACGACGACGATGGCTGTGACGACACCTCGACCCA
CTGACAGGGTCGCCGCCGTACCCTGTCAAGTCCGGGATTAG
CCGTTGGAGGTTGTGGATAGCTCGCGGAGCTCGTGGTGGGC
TGGCATAGTCTACTTCGTAGCTGGGGTCTGGGGGGTCTGGG
GAGCGGCGAGACCAGTTCAACAGGATCATGGAAGAAGGCAT
CCCAGTCCCTGAACGAGGAGCAGCCGCAGCAGCAGCAGCCT
CGCGTCCCGCTCGAGCGCGTCGAGCCACCGCTGCCAGCGCG
ACCTCCCCGACCTTGACCTGCCCTGCCCAGCTGGCCCTCTC
CTCGTCAGAGTCAACGTCATCCGAATCGGCAGGCTCGTCTT
CGCGCGGGGGCAAACATGTTCTGGACGGTTTCGACCTGGTT
AGCATGCCTCCGGGGCGGGGCGAAGTACAGCCTCAGGCGAG
CTATATAAACGGCGCTCCGACGCCACGTTGATGGCCTTTCC
TCCAAGACCCCCCCTCGCCTCCATCCCCTCGCCTCCCCTCC
CTCTGCCGCCTCGCCGTCCTCGTCGTCGCCCTCTGCCTTTT
GGATGGTGGAACCACAACCGCGCCGAGAACTCCAACAGCGA
CATTCCGGTCTCGTCGGGAACCATCGTCGGCATCGCCGTGG
TCGTTGACACTGACCTTGTTCAGGCTGACGTATCGCGTCGA
TTGAGATGTTGCTTCGCTTCCTCTTCCCGACATGGGACACC
CCCGATTCCATGCGACAGCGCCTCTGCGAGGGCTTCTTCAT
TAGAGTCCAATCCGTCATTTCTATTGGGGGTCCTGATGTTG
GAAGTTGAATCGGCTCCCCTCGCAGATGAGCTGCTGCATCT
CACATCCTCTTCGCTCTCGTCGTCTTCGTCGTCGCGGGTCC
ATATCAAAGCTCCAAGCTGACCTTGGACCATACATCAAGCC
CGTCACTTCGTGCATTCTTGCTCGTCATCCGAATCGCACTC
AACCACTATTACGTCAGCCTCCTGCTCGCCTCGGCCCCCAG
ACCCTGCCAAGCCATCTTTGCCCAGTGCCTCGTTGACACAG
ACCATCGTGGGCTCGTCTAACAAGACCGTCTAGCCATGTGC
TGCAGAGGTGCTGGGGGGTGCGGGTTCGGAACCGCTAGCCT
ACCTGGCGACGAGAAGCATGCCAAGATGCACTCTCCCATGG
GAAGCATAAAGGTGCCTCTTCCAATCAAGTGGGTCTTGGGA
CTGACCCCTTTGATAGGTGACCTCGTCCGTGTCTGCGAGAA
AAAGTGAGTCGCTCCGGCGTCTATTCGTGCTCGTATCAGAC
GTATGCATCTTCCTTGTTGTCAGATGAGCTACGCCTCCCTT
GATCAGTACATCATCGCTTGCAAGGGGAAATTCGGCGGCAA
TCATACTCGTACTCGCAGGGCCAAGCCACGGAATGGATGGT
TTTAAATTTGCGAATCGCTTCTTCGGCCATGGCGGTCCCTG
GTCGACGTGGACGGGACGCGCGGCACCGTCAGCTTCGAGCG
CCGAACTGGACTCGGCTTATCGGATTCTGAGGCTTGCTGCT
CAAGATCAGAATGGAGTGGACGGCCTGATCGTCTCGGTGCA
TCTCTCTCTCTTTAGGTTTTCTCCCCCCCGTTTCCGAAACC
CCATCAGCGAGCACGTTGAGCAGGCTGGCGTCCACTCTGGT
CAGCGCCACCGACCATGGTGCCGTCCAAGTCGAGCCGTCTG
GTACTCCCTCGCTGTCATTACCAAAGACGGCGTCGAGCTTA
GTCTCCCTTGGCCGGGGCAGCCTCCTCGCTTCGCGCCGCGG
CGGATCTTGACGCTCACGCTCCTCCCCCGGGGGCTCTCGAC
TAAGCTGTGTGCAAAGGCAGCCCAGAAAAAGCCGAACATGA
CAGTGGTGTACGAGTAATATCGCGTAAAGAATCGAGGCTGT
ATGGCCAAACATCGACGCCCCCCAACCGGAGCCCCTCGAAC
CTTGCCGTAATACCACAGGTCGAAGACAAGTTCAAATGTGC
ATCCTCGAGGACAAGACGGGCGAGGCCGGCGCCGCGACGGG
TGTGGTCGCCCGTGCAGTGGCCTCGGCGCTTTTCAATACGT
TTGGCCTGCCACTTAGGGAACGGACGGCCTGTACATTTGAC
TGCATCAGCAGCCTCGCCGCCCTCTGCAGCCTCTCCTGCTT
GTTGATACGAGTACGGGTTTCGCCTGCAGCCAAGCTACCTA
ATTCCAGGCTGCGGAGTAGACTTTGTCTGGGCTCGCATGCG
CTGGCGAATGCGTCTCCTCGCCCTTGATCTCGGCGGGAGTG
GGGCGACGAAGCCGCGTCGGCGGGCAGAGAGATGCGACAGC
CGTCCACCAGCCAATTGCTTCTCCTACATTGCAAACAAGCG
ATCTTAGTGGCTCTTGGTGACAGAGATGCGCTAAAACGTCG
CACAGCTATCATTGCGGTAGCAAACAAGGGCAATAGCATCG
GGGCCCGTTGCGCCCAGCGACGGCCTCGGCGGTGACACCGG
CTTGGAGATGGCAACATGTTCCACCAGCATGACAATAACAG
GGGGAGCAGCATACTTGAGTCCGATCTGTCCCAGCTTGAAG
TCGATGCGCCCCCGACAGTGCCGACGAGCTCGACGGCTATT
GTCTCAGCCGCCTCATACTCCCCAGTCCCAGAACACGTCTC
CAACGGAACTAATGTATAATCACTGAAAGGTCTGATGTGGG
CCGTGCACCACGCCCACAGTCTTCCAGTTACCCAGCGCGAG
ACTCGTAAGGCGATATGGAGCCTGCCGGGGTCCTTTTGTCC
AGCGCGACGTGCTTCTTGATCTGCTTCTTGCCCTGCGAGGC
TCGGCGTCGGAGGACTTGAACTCCTCGTCGCCCGTGTTGCA
ATGAGGACGGGCAGAGACGGCGGTCATGGGCATGGGAGCGA
GCCGCTATTCATCTTGGTTGCCGGGCACGCAATGAGCCGCT
CCACACTTTTGCAGTGGTTTCCTAAGCTGCAGGACATCAAT
GAAGCTGGCTCCACTGGGTTCCGCACACGTTGGGCTGGCGG
CCAGGCCTCGGCCTCGTCAACACGACCGAGTACCTTCCCGA
ACGACGCCGGGGTTTGTCTGCAACAACCTCGAGCCAACAAG
ACGCGTCGACGCTTCTCGAGCATCCAAAGATATGCATAGGT
AGCTGTGGTCGATTAACTGGCTGGGGCCGTCTCACTCGTAA
CTCCAGCGGCCCGGCGAGCGCCGGGTCCGGCAAGTCCGGAT
ATCCCTTCCATGCTCGAAATCAGAAATGTTTGCTTGTCATC
AAGATCATCCTCAAGCTCGCCGGCCGGGATGCCACCGAAGA
CCAGTCTCTGGGTCTGTGGGCATCTCGAGCCAGCTCTCCGT
GCCTCGGAACAGGCAGGCTCCCGCAGGACGCGCGACACTCA
CTCACCATTCTCATCCTCAACGCCGTCGTCGGTGTCTCACA
ATCACGGCTTCCTCGCCTCGCACCCGGGACGCCCAGCCACG
ACGCTGGAGCTCAGCGAAGACCGAGACCTGTTCGCAAAGGC
CGCACATGACGAACCTCGAGCGGCTCGTGTTGGACAAGAAC
CTCATCTACCTGCGTTGGTTCAAGGCTAGTGGCTTCTTGGG
AAGAAGAGAGAAGAGAGAGGCGTTGCCAGGTGGGCGGGTGG
GGAGGCCAATGCCAAATGTACCTACCACGGCAGTGGCGAGG
AGAACTTCCCGAGTTTGTGTCGCACACCCATCAGAGACATA
CCCTTCGCGCTGCGCCCCAGCTCCCCCCGCGCCCAGACTCG
AACACACACCCCATCATTGGCCAGCAGCGCCAGCAGGCCGA
AAATTATCCAACTGGCATCTCACGCGCAAGGGGACCTGGAA
CCTCTAGGTAGCCATGCTTGCCATGGTCCCGGACTCCTGGC
TTGCCATTGTGGCGAGTAATCTCGAGAGATGCATAGAGATG
ATTCCCCGCCCCAGAGCTAACGTGCCGGTGTGCAGAAAAGG
TTACACGAGTACAAGAGAGACCGTCCCACCACCTGCATCTG
TTGTGCGAACGGGAGGTTGTCGTATACCGGCTCCGGCCCAA
CCAGAGCTACGGAGTATGTACGGAGTACCACGCCGGGGAAA
TAGCGCCTGCGCCCCCCGGGCGTGGCCCACGGTGGGCCTGC
TAGGTAGCGACGGAGGCAGGCTGCTGCATTTCAGAGCGTGG
GACCATCGATTCAAGCCGGACGTGACAGACGGGCAATGACC
GACGCAAACAACAACTGTATCACCGTCTGCAACATGGAAAA
GCTTGCACCTGACAAACACTCTAGACTTTTTGACATCTTGT
CCCTCCTCTCCACATATGAACTCGCGATTGACTCGCAAGAT
GAAGTAGCTGCAGTCTTGGACTACGTCTGATGGCACGACCA
CCAGTGGCAGGCAGGCGGACCTGCTAATTACCAGCTAGGCC
TCGGCGGGACTCTCCTTCGGCTTCACCTGCAGCTCCTTCTC
TCGGCCCGAAATAGGCTTGGCATTGTTGCAGCCATATCGTG
CTCTATGCGGGCTCCGAGCCCCCGCCGCAAGCTCGAGGTGC
CTGTCGCGAGACTGCAGGACCAGAAGCGGGAGATTTCGAAC
TCGCCGCCGTCGACGACGAGCTGTTGGGGGCCATCTTGGAC
GATTGCAGAGACGAGCCCATCATGGTGCCGGCTCATCGCGA
GTGGCCTCGTCAGTTCGTCGCGTGACAAACCGGCGGTCCGC
TTCAATATCGACACGGTATTCCGCCGCTTGGTCCCCGATGA
GACGTACTTCTGAACCAGTTCGCTGCCAATGACTCGGATAA
GCTGAGCCATGCAGACAGGGCACTGGCCCCTGGATACGTCA
ACAACATCGGCCTCGGGAGTCACAAATGGAACGAAAGACAC
TCAAGCCCTCGTGAGTCGTGCTCGTGAGGCCGTAGTAGCTG
GTTGTGAGGCTTGAGATGGGCAAGGTTTGAGATGAGGGGCG
AAGATGGAGTTCGATCGGAACGTCGGGTGTGGCGGAAAGTT
AGACGGGAAGCGCCTTTCGGCGGCTGCTCTGCTCTCCATGA
TCCAGGGAAGTCGAGCGCAGCATCATGGCCGCGGCCTCTGG
CGCGCATCTATTTGTTATGCCATAGCAGCGTCCGCAGCGAG
GACCGGCGCCCACATGGACACCCTCGTCGGCCACATGGCCG
TTTTCTCAACACAGCATCTACATGGCAAAGCATAGCAGCCA
ACCAACCATCTCCCGGGCGGCGCCGACCCCGACGGCGTCGG
GGCGTGCTCACCATGCTCCTCGCCGTGGGTCGAGGAACCGG
AGACGGACCTGGAACGGATACAATACTTCTCAGACAAGGCA
GGCCAGAGCATCTCGTCCGGCGAGGTACGGACTACTTCGTA
TGTCTCGGTCATAGATGTGTCGTATGCGTCGTGATTATGCG
CCCACCGAGACCGAGCTGATCGAGTCTCTCTTCCTTACCCG
ACGCACAGGAAGAAACGGGACCGAAACGTGGCGAGGGAAGT
ACGAGCGGCTCTGAAATGGACTCGAAACGCGTTGCGAGTCG
TGGGCATGTGGTTGTGTTTGCTTGCTTTTCCTCTCTCTCAA
GGCAACGAGCCAGCAAGCTGCAGCGAGTATGCTGACCATCC
ATGGCGCAGACGTGGGAGGACAACTGGGATGGGGTCTTCGC
CGCGCTGTTTCTAACTCGAGCAAATGCCGACGGTATCGTGA
TCCGCGATACCGCCCGTCAACCCACGACTCCGTTACTGATC
TGTGAGAGCCACAGAAAGAACGACACAACATCGGCCTCGGG
TGCGAGGCAACAACGGTGAGCGAGCCCGCGGACTCTGCGCG
CTTCAGAGGGGCAATGTACACGATCTTGAAGGCATCCAGGT
GCCTCTCCCGCGCCGGGCCTCTCTTTCGCTGACTTGTACGG
ACGGGACCCTCGCAGCATCTCCTGCTGGGACACATCAGACT
AACAGGCGAGCCGAGACTTACACCACTTGTAGATGCCTGAC
CATGTCCCCGAGAGGGGAAACGATGCCGCCGCCAGTCTCCA
GGAGTATGGGAGGAGGAAAGCAGAGAGCGGGAAGAGCTGGC
TTTTGTTCGCCAAACGTGAACATGAATGCCGGTTTCGGTAT
CAGGTCCCTACGGATGGGTTCTCCAAGCTGATCGTCCGTCG
CCGATCCCAGCGTGCCTCGACGAGCTGCGCAAGTCCACCGA
GGGAGGAGGTCAGATACCTGCGACCAGAGGGGCACGACAAG
ACCAAGCGTCCCCCGTGAAGCGGTGGACTGCCTCGCAGCCC
TGCATCTCTATGCCGCCGTTCTCTCATACAACCAGATTCGC
TGCGTGGCTTGGAACTCGGACAAACGGCGATGTGATGGATG
TGCTCTGGGAGTCTAGGGAACGAGGGAACCGCAGAGTAGTT
ACGAGACGCGCCTAGATTAACTTGCAATTACAGCAGAGTCA
GGCGGGCGATGATGATGAAACTGTCTCAAGTTTCCTGGTGC
CCGGCCCCGAGCGCCTGCAGCTCGCTGGCCTGGGGGCCCGC
ACGAGCCGGGCGTGTTTTGTCTGATCAACGAGATGCAGGTT
TCCCAGAGCCTCTCCTTGGTCAGCCAGACCGTAAACGGCAG
CGAGGAGGGGGACGCTGAGACGCCTCCCCAAACACCCATCA
TCGCACAGCGGCTGTCTGTTCGGTGTTGGAGTTTTGGGCCT
CCCGAAAGCTGTCCGCTATGCTGCGGGTGAAGCTGGGCGAC
CTTGGGCTCTGCGGGCTCCGCCACCATTCAAGCAAAGACTC
CGTCTACTGCGCCATCGTTACGTTTTGGTGCCCCGACTTCC
TGTTCATCTGCCTCCTGTTGCTGTCCATGTAGAGGAGGGAC
GAACAATGCAGTCGTTGGAGCCCAGGAAGCCGAGTCACGCA
GGACCCCACGGCGTTCCTAACGCCGTCCAAATCACGAAGCA
CGACGCCGGGCCCATACGGTCCTCGAACGTCTCGGCCATCG
CGTCCAGAGTACCGGCGAGCCCGAGGGAGCCTCGGACCCCG
GCGGTAATTGCGACCGTTGTCGAGCCGCTCGACGGCATCTG
CCTCTATTCGCAGCAGCTGTCATCCGTTCTTCGCCCACCCG
GAGGGACTCTTCCTTGATCTCCTTCAGCTCGACATCCCGGT
GGCGTCGGAGTGTTCGCGGTCGAGGGGCGGGTTGTTGGTCT
GCTCAACGGACCGGCACTCGCTCCTGCGCTTGCGAGTACGG
CGACATGTTGCCGCTTCGAGCACAGTGCGGGCGGGGGAAGG
TCGAGCCTCTGGCGCTGGAACCACGCGCTGCAGCGGGGCGC
GGCGGGTTTCCTCGTCGCAACTACGAGCTCATCGTCAAGCG
GCATGGCATCCCAGACGTGGCCGCGCAGCGCTGCTCCCAGA
TTTGGTGTCATCGTCATTGTCAGTCATTATTATCATCATGG
AAACATACCGGTGAAAGGAGCGATGTACTGAAGTGGGGCAG
GAATGTTGCCCAGCTCATTGCAGAGCCTGGCCTTGGCGATC
CCAGCAGGTGACTCGGGATTCAGAGAGCTGCGGAGAGGCCA
CGATAGCGATAGATCTGAGTCGCTGACGGATGATGTGCAGC
CCCGTCACACCTGGTCACTGCTCTGTCCTTTCCTGTTGGTC
AGATGGATGTTCCAGAAGGGCCAAGAGGCGCGGCGCGCCTT
ACGCACTTTGAGCTTCAAGACGACGGCGAGAGGGTGCCCCG
CGGGGAAATTCTATGTGAGTCTTTTCCGGATCACCATGTTC
TGAGCACACCACGGGAGAAGCCCCAGAGAGCCGCCGAGCAA
CAAAAGGCGGTGGACAATGTCCCCAATCTTGCGGTCCCGCG
AGCTGGCCGGGTTCAACATGCCATGGGGCAGCGGGGATGCC
GCCAATCATCACCGTGCCGACATGGTCCACAGTGTCATAGA
ATCATCGGCGGCTCCTACAGCGGCCAGGTCTTGCTATGGGA
GTTGAGGACCTCATCACGTTCGTCAAGGAGAACGGCAAGTT
TGCCCTGCTGCCCTGCTGCCCTGCCTGCCCTGCCTGCCCGC
TGATGTCGTCTCCAGAGTAACCAAGAAGTCCGCCAAACACC
ATTCCCGAATGTAGGTATTTCAGTCCTCATCGCCGTTCGCG
GGACGTGCCGAGATGAAGGGCGGACTCTCATACTTTTCTTT
GGGTCGTTCAGCGGGACCGGCATCACCTTGACTGCCGGGAA
CCCCGCTTCATCTTAACGTGCCCGTCCGTGCTTACCTAGAT
GCGGCTCGCCCATCCAGAAACCCTCGTCTCAAGTGCTGCTC
ACACAACATCCACAAATCCACAACGTCCACAACATCCCTGA
TCCCGCCCATCGGCCCGGGGCTGCCGTTGCTGTCCTTCTTC
TGGGCCGACGTTTCCAACACCGAACAAGAGCCCCACGGCCG
GTCCGAGAACCCTTGTCAGGCCCTGACCGATATCTGATAAA
CCTGACCGCCAAGGGCATGCCCATCGCCAGCGAGATGCTCG
ACATCTTTAGCCTTCTTTTTCTTGTCCTTCTTGGGCTTTTT
GAGCCCAGTGAAGGTGCATTCGTCCATGCCATACGCCACGG
CTGGCAAAGCAAGCCTGCTACGATCTGTTATCGGTGGTCGT
TCGGGCGTCGGCCAGTTGTGCTTTGCCGCCTCCGCCGCCTC
CACATACGTGCCTTGCTTCTCGAAGACGCCCGTCTCCACGC
GCTTAGCGCCACTGAATATGCTGCTGCTTCCGGTGCTGGTG
CATGGAATACAGCGCCGCGACGTCCGTCCATGTCACATCAT
CATGGGGAGGTATGTAGAATCGTGTCTACGGGCGAGGCAAA
CCAGCTCCACGGCCCCGAAGCGCAGGCTGCGATGCGGCTGG
TCCTGTGATTTCACTTTTTGCGTCTCCTGTTATATGTTCTC
GTCGGCTGCAGAAGAAGAAGCTACGTCAGCATCAGGTACGT
CCAAGAAAGGGAAGGAAAAACTTTCACTGCCGCCGTCGCCG
CAGCGTCATCAGCCATGGAACGATAACAACTGGCCTTGAGT
GGCGCCCTCGACGACTTCCTCACCCTCGCGGCCCGCGAGAT
GGTTCGCGCGCAAAGGCCGTCACGATGCTCCCCGCCGGGCG
GTGTCGGCAAAGAGAAATGTCTAGACAGGATTCCGTTAGCC
TACCTCTTTGGCGAGAGCATCACGAGCAGCTGTGGTTAACG
ATCGCCGACCGCTTCACGCGCCAGACGGGGCTCATCGCCGA
GGATGCCGGCTGCGTTGAAGCGCCTCGAGTTGCGCAGCTTG
GCTTTTCCGGGTCCACATTGCTCTGGTCCTCCTTGGGCTGA
TCCCCCGTGCCTCTTGCCTCCTCATTCCGCCTTTGGCTCTT
GAGTTTCACGGCTTTGGGGACTACTTTCGGCGCAAGAAGAT
TTTTATCATCATACCACTTGCTCATGCAGCCACCATTCCCG
CACCAGGACGAGGAGCCAGACGCTCCCACGGGACTGGATGG
ACCACCGCCAACCTCGCCGCCGCTGCTGCTCGACGGCTTCA
GCCGCTCGGCCCACTGGCTGCTGAAGATGGACACGACGGAG
CAGCACCGAGACTCGCCTTGCCTTTCTTTCCCTTCTTTTTA
CCTCTCCTCTCCTGCTCTCTCGCAAACCTTCGTTCGATCGC
TCGCGTTCCGCAACACTTGACTCAAAGGGCTTCTATGGCTG
ACGATCGCTTGCGGGCCAGGCTGTGGACTGAGCGCTGTCTT
CAGCCAAGCCTGGCGGCAAGCGGAACATCTCCCATTCCCGA
CTAATTTCTTCTCGTCATATCGCTCTTCCTATTTCTTAGGG
AGTGAGGAAACGAGGTCAGTCCAAAAGCGGTCATCCGATGG
GCCTGGCAGCAAGCAAGGTACGGAGGATGCCTCTTTGGCTC
TAGCTGCCTAGCTTCATCAACTTGGCCTTTCCCGTCAGATG
CCGCGAAGGCGACGCCGAAGCCGCGTGGCGGGAACGACGCG
CCCCGCACAGACCAATCCGTCGAGCAGCCACTACCACCAGC
TCAACGCCAGTCGCAGCTCTCTCCGGGAAACACATCATAAG
CCCTCAAACATGGATGGGAGCAAGATGGCGCAAGCGACGCA
CCTGCTTCAGGGGGCCTTGTCCGGCAACTCACTCGTCAGCA
CGTCGACCCTTCCATGGCCACGTCCGAGCCTGAGCGGCGCG
CTGCGAGGCTGAGCTGATTTCCATATCGGGCTAGCGCGGGC
ACTCAGTGAGCCTGTGCCCACAGACGACTTTGGCTCGTTTG
GGAGAACGACTGGTGGGTGTCGAAGCACCTGAAGAAGCCGA
CCAGATCAACGAAGACCCGTCTGCGGCGGTAGAGTTTGCCC
ATAGAGGGGGCGATGATGGTCGGCGGCGCCATGATTGGGGG
ACGAACCTCACCTCCTCCCACTCGCCGCTCTTCTCGCCCGT
GAGCTGATGCTCGCTTTCGTCAGGTCTACTGAGAAGAGGTT
CGCGTGACGTCCACAAGAGGCAACTTCGTCAGCGTCAAACT
CTTCCTCGACATCCCCAGGACGCTAGAGTACCTCGAGACGC
CAGGTAGGTGTCGTTGAGCGCAGCGGTTTCAGCCCCTTGCT
TCGCGCAGCCCCCAGCTCAGCATTCATATTTATGGTCTACG
TCTGGACTTTTCCCGGTTAGCCGTCCAGTTCCTGAGCTTCG
GTGCCTCGACATCCTTTAGTCGCTCAGCAAGTTGCTCTCGC
CCACGTCAGGCTGTCACAGGCAATGCAATCGCGTTACGGCA
CATGTCGAAGCCCTGGTCCGCAAACACCTTGGCCTGCTCGC
CAAGCAAAGCAGCAGCAAAACTCCAGTCGCTAAATTCAGCA
GAGAATTGGCGCCCCCGCAACACGTCCATCAATCTACGCGT
GGTCTTCATGGCTTCCTTTTCAAGCTCATGATGGCTGGGCA
TTGGAGAACTGACATGGTTTCCCCTCACAACCGTCTTTTGA
GGTTCGGGCCGGCAAGGGGTCGCTTGCTCATGTGACAGCAG
GCGAGTTTTATCTAGCATCGCCAGGATGGATGGGCGGCGCT
GCAGCATGGCACCCGACGCACCGCCGACCGACGAGGTCGCC
TAGTCGTTGACCATGGCTGACGGGGCCTTCTTGACCTCCGT
CCAACATGGTGGATTGGATACACCTGCAAAGTCAGCGCTGC
TACTTCGACAACCCCTCCACCATGTTTATTTGTGTCATCGA
ATACAGCAGGAGATCCCCATCGGCGGTCAGCTGGTCCTCCA
CAGAGGAACCTACCCCTGGACCCTCCGCCCACTGCAGCGTC
GCCGCCGGCTGGAATGAATGCGCCGCAGCAACCACCCGCGC
GCCTTGCCGAGGCCGATGTACAGGCCGACGTCCTTGTGCTT
TGCGGAAGCCAGGTTTCCGTCATCGCCAGTCATCTTCATGA
CTCCTCCTCCTCCTCCTCCTCGCTCTCCTCCTCCTCGAGAT
TAAGACCCGGAATGGAAATACCCACATCCGCAGGGACTTTG
GGTTGTGGAAGCGGTCGGCGCGGTGCTGCCCTGATAGCTGC
AGAATGATGAGAGGGGAGAACAAATCCTGAGCACAAGAACA
ATCTTCGCCGACGGCACTGGCCCCCAGTGGATCAACGTCTC
GGCGATGATGTCGCCGCGGTCGGCGTTTTGTTGTAGTTCGC
ACTACTATGTGCTAGTGCGCCCAGCGTGGTGGCCCGCGATG
GGCTGCTTTCTTTTTTTTTTCTCTTCCCCTTGGTTACCAGG
TGGCGTCGAGCTTCTGAGTTCTCTTAATGACTTTCTGTCGA
ACAGTTAGCTCCGGGTCGCTCTCGTAACGGGTGTCACCCCA
GTTGGGGATGTCGCCGAGAGCGGGAGTCGCGGCGGCCCGTG
GTGTCGTTGATCAACGCAGTCAGCTTGATAGGCACGCCCTG
TCTAGCAAAGTCTAGTTTTACACTGAGCAATCTTCAGCCCT
GGGGAGTTCAGCGTCACAATCCACACGGTCGATAATCTTGG
GTTGAGGCGGCCAGCAGAAGCACGTCGGCACTTTACACGCG
GGGGCGCACCACTGCAACAGCGGGCCACGAGTACCTAAGGT
GCGACGGTGGAGAGATGAGGCACTAACTCATGGCGGCGGTG
TACAGGAGGCATCTTGGGGTCTAGCGGAGGTGACTAGATTG
ACCGTGTAAGCCACGGCCGACGCGCCTCGCCCGTCGTCGCC
AGTTGTGGCGGGCGTATGATCAGAATGAGGCCAGGCTCGAC
GCATCCTGCTGCAGCTTTGTCTGGCGGCAGACTTGGGCCAG
AAGGCCGTGGTCATCATCAGCGCGCCCGTCATGTAAGTGCC
ACGCACATCGAGGCGATAATCTCCATGCTGGAGGAAGACGA
GGCTTCGGCCGCGAGCGCGGCAGAGGAGTTATTAGTAGTAG
TCTTGTCACACATACAGTGGCAAGAGGGCCAACAGTCAACG
GACGGGAGATGCTGATCAACCCAGGTCGCCGGCGTCGTGGG
GAAGACTCGACAGCTACATTCCCATGTCTCAGGGAAGCAGC
CGGTCAAAGGTGATCGAATACATGTTTCTCGGAGGAATTGA
GAGACTGAGAGCGAGCCCATCTCCGACGAAGCCAAAGACCT
TCCGACTCGTCGCCAGACGACCCACGGTGCGGTCTCGAGCT
GTTGACGGGCTCCGGCTCTGCGCCAGCTGACCAGTTGGCAG
GCCGACGCCGCCCATGGGAGCGTCTCGCCAGTACTATGACC
GCCTCGCTGCTCACGCTGTGCGCCCCCCGTCTGATATTACC
TGGGTGTCGAGATGCAGCGGCTGGGGCTGTTCGAAAAGTAC
TTCTTGTTGTGCTTGCCGTACTTGCCCTTCTCCCTGACGTT
CCTTACGCCGCCAAGGAGCTCGAGAAGCGCCGCTTCATTAA
AGACAGGCATCAGTTCAGGTCGGTGCTCGGGCTTGATGTTA
CTACGCATGTGCTGTACTGGCGTGACGCCCGGAGGGCCTCA
CGAACTTCAGACAGAAACTGCAGCGCGCCAAGCAACTCGCC
TTTGACACGGCGGAGCCTTGCGGAGAAGTCCGGCGTGAGAC
CCAACTCTGAACCCTTCTTGCCTTTCCCGGGGTCCGTTCTC
TCGGGTGTAAGCGGGTGGGCCGGGCCGCGCACGGGGAAGAA
GTTGCGGAACAGCGAAAAGGCGTCGAGGATTGTGTCAATGC
AATGGGCTTGCCGCCTCGCGCAATGACTATGAGCCACGTTA
TGGAAGCATTTTCAAGGGAGCCGTCGGCTCGGAGCTGGTAC
GCCCTCCTGCTGGACGTTGTCAACGGCAAGTCCTCGCACTT
GCTACGCTCCCCAATACCCCCCTCAGGCTGCCAGCAACGAC
CGGATACTGGCTGCAAAGGACAAAGCCCGCGAAGACAGTAC
CGGCAGGAGAACGCCATCTACGCCTTCACCATCGTCACCAT
CCTGCGTTCGACTTGGAGAACACGAGGCGGCGAGCCGACAC
GCGAGGACGAGGATGTTGAGCGTCAGGCCGATGTAGGACCC
GTCGCGAAGAGCTGCCGAGTCTTGGCTCAGCTGCACTCTCT
CAATGCATCAGCCCCGTTGACCGAGTCGATCAACGGAGGGC
GTAGAAGCCGACGATGCTAGCGAGGAGATTTGGGCGATCTC
GCCGCCCGCTTCACCTCCGACTACGCCCCCAGGAGCCTCAC
TGCCATCTGTTCGCATACGCCGATGGGCCGTCGCCATGGTC
CGACCTCGACATTGGCGGTTCGTGGGGAGGGAGGGAGGAGG
GATCAGGCGGTTGTCGTCATCATACATGTCGTATCTCGCGA
AACCGTCGCTGCTGAAGCGACAGGTTTCACAGCAGCGACCG
CGCACTTGGTCCCCGGCAATCTTTCGCGCGATAGCAGCCTC
CTCGCCCATTTCGAGACGTACAAAGCCGACGAAACTCTCCT
ACTGCACACTGCCGACGGCCCCGTGTCCATGCCCCACGTAG
CACATGTCTCGGATGACCCGCAAGTTGGAGTTTGTGCCGTG
ACCTGCTGGGCACGCTGCTGCGCTCGCAGAAGAGCGACACG
AGCCCGACCAGGGTTTGGGGCTTGCGACAAGGCCGGGGTGA
GTTGCATCGTGTAAGTCCCCCTTGAAACCCCCCCTCCCCCT
GGGCCTCGTTACAGTATGTACTCGTATGTACCTATGTATGT
GCACAACGGATGGTCGGTGCCTGATGGGTCATGTCAGACAG
GTCAGCTTGGCGGCTTTGATCGTCGTCTGTAGGCCGCCTGC
GGTAGTCGTGGCACATGCTTCCGCGTCGACTCCGCGTCGGC
TGCGCCTGGCTGGCTCAGATCAAGGCGAACATGTGGGTTCG
GCTCTGCCAAACGGAATCCACACAGATGGGCCCGAAGCAGT
GCCGCCATGGCCTACCTCAGCTAAGCGCGCAAATGGAGTGA
CCGAGGCACGAAGAGGTTATCGCGTAGATTCGAGTTCGTAG
GCGCGCTCCGCCACCTCGGACAGCCACTCCTTGGTCTCGCC
GTGCTTATCGCTGAGCTTGGCGGCACGCTCCAGCAGACGCG
TCGTGGCGCAAGAGCGTGGGCAGCACTCACGGTCCAGAAGT
ACAGACCTGGCTGTTGGACGCGCCGAATGGCCGAGGGGCCG
CATCGCTGACAACGATGGTTCCTGCCCTGCCTCCGATTCGA
GGGTTCGCGCTGAGGGGGGTCCTCGCCGCTGCGGATGAAGA
CCGCCCAACACCACCCGAATCTTCTCCCCCGGCTCCCTCTG
TCGACGTGGTGGTTCGCGGGCGCAAGCGCAAGGGCGTCGTG
GTCATCCGGTCCCATGATAGCGGAATGGAGCAAGAACATGT
GAGTGCTCAAGAAGATAGAGCGGCTTGATTTCGCGGCTGCT
TACATCCGGTCGAGCATGTTCACCCCCGTCCCGCGGACGGG
AGCCGGAAGCCCTGCCTCTGCCGCCGCCGCCGTTGCCGTCG
TGAACGGCAAAGCAACGCACCTCCCCGCTAACGCGGCGATT
GCATCTTTCTTTGGCTGCGCCTCGGTCCCGGAAGGGTCACT
GCCACCGGCGCTGATGGGGGCCTTAGGCGGGTCGATCTGGC
AGGGAATCACACCCAGAGATCTGGTCAAGAAGTTGGGCTTT
AACTGCGCCCTCACCCGCCTCCCGGACGCCTCGCACGAGTG
AGTGCAAGACGATGATATATCCGATGGCATCCCCACGGCGA
GGAAAGATTAGCATCTTGCACCAATACGAGTCGTGGCGGCT
TGTGACCCATGTATTAAAGTCCCCCAGTGCACATGCCAGCA
GAACGGGAGCACAACGCCAACCGGTCAGTTCGGGTTGAAAC
CGGCGCACATCGCGAACCGTCGTCCGAGTTTAAGCATCCCA
CAGCCTGGCCGCTCGCCCTACCAGACCTTCCTTTCACGGCC
CAAGCGGGAGGCGTTGCCGTCCAATTAGAAGTCGCCAGAGC
GGCCAGCCAGTCAGATACAGCTGACCATACGCTTCACGTTG
GCGTTCTGCTGCATCAGCAGCCTCGCCGCCCTCTGCAGCCT
CAACCTCCTTGTCTCTCCCGCGGGCTACCTCACCTACCTAG
CGCTCCAAGTTCGACCCGCTCTGGAACCACCTCCTCGTCGC
GCGTCTACGTGCCCAAGTCGCTGTGGCCCGCGTTCAAGGAC
ACGAGGGCGGCCCTCCTCGTCGATCATGGGGATGCCGCACT
CTTCTTTTATGCCTTGTTGGCGTTGGCCCTTGGACTGCTGC
GCTGGAAAATTTCCCCTTTGCTTCCCTGGGCAGCACGAAGG
CACACCCACTGAGCTAATGACAGGAGAAATAACGAGCGCCG
CGGTTGATGACGGTGATGGTCTTTCCGAACAGCCGGTTCCC
TTCTCTCGCTCATATTATGTCTCGAAATCGCGGGCTGTTGA
GGCTCGCCAGACAGGCTCCCCGTGGACTGTGTCCGATTCAA
ATCGGTGAGCCAAATCCGTTCCGCCAGTGCGCCCAAGACTG
GGTCCTCTCGTCCTTTTCGTCACGGACCCTAACCTTGACCT
GTCCTTGTACATGGGCAGCTCGTTCTGGTCGAAGAAGCCTG
TGGGAATCGCCCGTGGGTCGCCCACGGGGCTCCTATTCCCC
GTTTAGGTCTGGCATGGAGTCATGGAGCCGATGGGGTCTTT
TGGCCAGACGCCGGGAGGGACAGGAGACGGAGGAAGACGCG
GATAACATGTCGCGGCGCGACCCTGTCATCGACAAGGCGAT
CTGGTAAGTGGCTCGTCCAGCAGGCTATTATACTGGATGCT
GCCCTCTCGACGACTTATATCGGCCCTAGCCCGAGCCCTCA
CTCGGGACGACGAGTATGATCCCACTGGAAGGAGCTATGGC
GGCGCAGGCTGGCCGCGGGTCGAATCCGCCTCCGCCTTCAA
CGTAGTTGGCGAGGCTGATTCCGGGGTGAGGTTGAGTCACA
TTTGGGGCGCGGGAAGAAATCCACGAGATCGACGACGCCCT
ACCTACCCCTGGCTCGTCCACTGATATCAAGGGAAAGGACG
AGAGATATGTACTCGGCGAGCAATTGCATGATCTTCTCCTC
GAGCCGCCCGAACCCACCGCCGGGGACTGCCCGGAGAGCGG
CCTGGTAGTAGCCTTCCAAGCTTTTGGGGATGCTGTGATGC
CTTGAGCAAGGTTCGTTTGTCGTCTAGGGAAAGGGACGCCT
AGATCTCCTGCCGGTACTCGCAGTAGACCGGTTGGACTCTG
GGAGTCGCCGTCTTCTTGGGCGGCTCCCCGAAGCGGCCGGC
GTCCTAGGCGCCAATGGCCACGCTTAGGCTCCGGCGCGGGT
CTCCTCGAGACCAACCATCTCCCGGGCGGCGCCGACCCCGA
GAGGGCAGACCACCGGAGAACCTGCAGACGACCCAATCAGC
CAGGGATGGTTGGTTCGGTACAAGCCGGGGTATAATGAAGT
TCATGCGCGCTGCGCAGAAGCTCCGAGATCTGGCCATGGCG
GCACATAAAGTCGACGCTGCCGTCGATGCCAATCAGAGCAC
GTCTCCTGCTTTTGAATTGGCTCGTCTTCGATAAGATCCCA
AGTGGCGCTAACTGATACAACAGCATCAAGGCTGTCGTGCT
CGTTGTCTCTCTCGCGGTTGCTTGCGCTTCTCGTTAACTAA
CACCGACGCACCGCGCATGTCGCAGCAACGACCGTCCAGCA
CGGGACGTCTCGGAGGACATCAGACGAAGCAGAGGCGGTAT
TCGTTCATCTCCTCGATTGACGGTACCTCTGCTGAGATCTC
GGTGAGCACAATCTCAAGGTCGGCGACCTCGTTGTTTATGG
AGCAGTTGCGCCCCAGGTAGCCAAGTTTACGACAGTCGACG
ATGGATATCGAGACAATGTACGGACTGGAGGGGAGGCATGC
GCCTCGGTGACGCTGGGCCGCCTCCCCCGGACTTCGGTTAT
TCGCCGAGGAACTCGTGCCACTCGCGGTGGAAGGGCTCGCC
CGACGAAGCGCCGGGGTCGGCAGCCTACCGTCCCGTGCGGC
TGCAGCTGAGGGTTCGTCGGCTTGCCGGTCTCCGTCTGGTC
TGCCCATCTGGCCGTCGGAGCCCTTGCCGGTGCCCTCGCGC
CCGGGGTCGCGCTCCGAGGGCTTGAGGATGAGCGTGTTGCC
AACATCCACTACGTCGGAGCCGACCGCCAATCCGTCGACAT
CCCGCCAACGTCGACATTGTCAACTCTGAGGCTCTCAAGCT
ACCTCGATCGGCGGCTCCGGCTCCGGCTCCGGCAGGCAGGG
AGGGGATTTCGCCGCTTCAACGCGTTCATGGCCGAGAGCAG
GAAAATACAAGCGGCGGTTTCTCTGTACGATCGATGCACGA
ATGTCCACGGCAATATATCCCATTCTCGGGCCATTGTCGCG
CACGGAACGGCCCTGAACCGCCGAGGTCGTGCCTGCCCAGC
CCTACGATACCAGAGCATGGCGTGAACGGAGATGCCGGTGC
CCCACGTTTCGGCGTTTTGTCAAGCCGTTCTGTCCAAGATT
AAGGCCAACGGCATGGCCGACAAGATCACCCTGGTCCAGGG
TGCCTGCGGCTCATCGTCATCCGAATCGATCGGTCCATTCC
GCTGGCAAGAACATCTCGGTCCGCGACGCCGGCAAAAAGAT
AATCGGAGCAGCCGGCAGTGCGGCCGCAGCAAACAGCCACA
GGCCAGCACGGCGAGGAAGACGACGCCAGAGCGAAGAGGAC
GCCGTGGTGGGCAAACAAGGCCAATTGCAAGTACTCCGTAC
TTGGCCTTACCCTTCTTGGACTTCTTGGGAGTAGTAGTGGC
CTACATTAGAGGCTTAGGTACAACAAAGATGGAAGCAGCCG
CTGGCACCCAGCAAGAGAAACGCCCAAAGTAGATGGGCCTG
GCGCTCTCCACGGCCATCAACGAGCCGTCGCCAGCCATGTC
GCTGGCCAGCCGTGACCTGTCGTCACATGGGCCAGCTTGTG
AGGCGGCGGCGGGGCCGCAACGACCGTGGTCGGCTTGGGAG
ACCTGCTTGCCCGGTTGTTTCTGCATGTACCGTATCAAGGC
AAGAATGTGCCATGAATCGTCATGTTGTTACAGGAGAAAGG
ATGTTCCGGTTCTTGCTGCGCTCGGCCGGCCAGTACATGTA
CAATGCCGACATGACATGGTCGACTAGCCTCATGCATCACA
AACCCAGGCCCCCACGACGGCCACCACCAAGGTCCCCGGCA
GACGATGAAGATGAGGAAAGCGGTAACACGGGAGGCCGAGG
CGAGTCTATGCGACCGGAGGCTGGATCCTGTGCCTGGATAG
CGAGTCGGAACCCCTGCCTTCGAAGAAGCCAAAGACGAGCC
TTGAAGACGCCGACATGTTTCCATAGCTCGACTGCCTCGAT
GCAGGCAACTCCAGCGACAACGCCGAGGGCAATGCTGGCCC
TCATTCGCGACGGAAAAAGGCGCCGACAGGATTCATGGCTT
GGCCCGCATAATAGACGTGACTGTGACGCTGGATGCAACCG
AGCAGCGCCATCTTCTTGAGCTCCCGCAGCTCCGACTTCTC
AAGCAAACGCGGCCGCAAGGCTGCCATCGGCAGTGGCGACG
TCGGCGAAGAAGAGGAGAGACGGCGTCATAATGGGGTGCTT
AGTAATGTCTTGTCATGTGTCAATGCGCTTGGGAATCGGCG
GTGGCGAGATGCGCCGGCTTCTTGGCCACCGGGGGCGGCGA
GCTAACCTCTTGACATATCTCGAGGTCGCGGGCTGTGGGGT
TCTCACGATGGCAGCGACGGCGACAACCTCCGCCCCGAGGT
CGTTTTGAATCATGGCTATACGGCATGTGGCGTCGAGGCGT
AACCTCGGCTTCTCTCAGAACTCTCAGCCAGACATGTTTCA
CGCCGCCGCTTCCGCTGCCCCGATGGTCGTGAGGACCACGG
CAAGTGATCAAGGAGGGCTGCGTGATAAAAACTTCATTCTT
GGCATGCTCGTCGCGTAGTTCTTTCACGAACCAGTCTTCTC
TTTAGGAATGCCAAATTCGACTGGTACAAGAAGCCCGAGGT
AGAGGTTACAGGGCGAGTTGCCCATAAGGCAGGAAGACGTC
TGACAGGCAGCGGGGAGAAGCCATCGGACTTGCGCTCGACC
TTCTAGTAATCCAGTCCAGGCCGTGGAGGAGACTGATCCGG
ACCTTGCGCGAGCCCCCAAACAAGGTGAGTTGCGCTTGTCT
CTTCTTCTCGCGGATCAGGTCGCGGCACACGGACCGGATGC
ATCCATCCATCCATTCCGGACGCGACGCATCGGCTAATTTC
CGCCGACAACCCCGAGGCGGCCGAGTCCGAGTATATGCTCA
AGACCGATGTGAAGAGAGTGCGTGACAGGAGGGAGTAAGAG
CGCCGCCGCGGCCGAGGAGGCCCGCGCCCAGGACCGCGCCC
ACATCCGACGGCCGCGACCGCGACGTCCTGATGGTTGAATC
ATCGTACATGCAGCAAACTGCCCTCACTGCTTGACAGCCCA
TTTGAGAGGGCGGCCGGCGACGGGGACGGCACAAAGGTTAC
ATGTCCCCGGCAGATCGACGCTCCAGCGTCGCGTCGAACCA
GGTCGCGCTGGCAACGGGCGCAGACGTGCGGCTGGGGAAAG
TGCGAGGCGCGCCCTCGGCCCAGTCGCCCTCTCCCGTATGC
TCCGGGCTGGCGCAAGGGGGCAGGGTAGAGAACCTGGTCGA
ACTTGCAAAGCGATAATGGGCAAGAGGACGTAGCCGAGGTA
GGTAGCAGAGGCTTTGGCCTCGATGATGCCGCATCGCGTCG
AATACGGGCCATTATGAGGGCAGAGGCAGCTAGTCGATGGA
CTGCAGCGGCGCCCCCATTGCAGTCGCTGGGCCCGAAGGTG
TTTTCCCTCCAGACTTTCCCCCTTCGGAATTCACGGTCGGC
TCACACGCCGTCTCCCCAACCCACCAATATTTACGAGTCCC
CGTCCAGAACGAGAGACCGACGACCCTTGGCGGGCCCAAGA
CTGAACTCGACGTCTCTATTCCTGCCCAGCGGCCAGACTCG
GAGATGGTACCACGAATATGCAGATGCAACGAGGCCGCGTG
CGTCTTGAGGTCCGGGCTGGCGATGAGGGCGTGGAGCGTCG
GCGCGTCCAGGCCGTAGGGCCAGTCGTTGTAGATGATCCTG
AGAAGCCGACGATACATACTCGGACGACGACGGCGACGACG
ACATTTGACCTCATGGTCGACAACCCCTACCGACATCTCTT
TATGAGTTGTTTGAGGTGGGCCGCGGGTTATCGCATGCTGG
CGATCCCGGGAAGGACGTTTCCCGTCGACGTCATGTTCCAC
TGGTGGGCATGAAGGAGTGGCGGCTGGGTGGAGCTGGAAGC
CGACGCCAACGAATCGACATCGCTCTCCAATCTTGGGACTG
AGGCTAGTATCCCTTGCACGCCTTCCGGATCGTCACACACT
CTTGTCAGCCTTGGCCTCGTCGGCCTCGGCCTCATCAGTCT
TACGCCACTCTCCGGATCTCCAACAGTCTCGTGTTGACCTT
CCCCGCCAAAGCCCGAATCTCGAGGCGGGGTGACTCACGAA
ACCCTCTCCACCGCAGCAGTCTGTGCAAAATATCTGTGCTT
GATGACTCGGGACACGGTCGCCTGCATGAGGGGGTCCCGGC
TGCCGTTTTCCAGTCGGTTTCGTCCGCAGATGACGGTCTCC
GAGGCGCACCCCTCCGTTCTCGAGCACGTCTCCCGGCCGGC
TGATCCAGGATCTGCTTAATCTGGCCAGACACGTTGGCCAG
CGCCGGATCCATCTTGGCTGCGCAGAATCGCAACGTCGACT
TTCGCAAACAGCGCTACCGACCAAGGGCGGTGAGGAAAGAG
TCACGTCGAGTCTACAAGCGCGCGATGATTACCTCGAGGCA
GCGGATGGCGCCGTCGATGTCGGCTCTGGAGTCGGGAGCTG
CGTGCGGATCAAGTGTTGAGCCTACGACGGATAGGATTATT
GACGAGACTTGCTGCCTGTGCAGCAAATGCTTCGACTCGAC
TCCTTTGCCAACCAGCTCGCCCAATTGACATCGCTCCAACT
TTCTCTGGCATCTCCATAACCTGAAGGGTGATCTGGATCAT
GGGAAAAAGGACTTGAGGAGCCAGTACTGGACCAGGTCGTT
TCCACGCCAGCGAAGCAGAGCACGTATTCGACAACATCCTA
TCCGACCACTGCTTGGTGAGCCTGGTGCATATCTGCAAGAG
CCCCAGCCGCCGCGCTGCTGCTGCTGGCCGCCGCCATAGTA
GAGACAACGTAGACCGAGGTCAAGGGCCATACCATCTTCAG
GGCATTCTCTCGGCCGGAGACGAGACGGCGACTTGCCATCC
GTCAAGGAGTCCAACATCGTCGTCCAGTCCTGCCCGGGCTC
AACCGCAACGTCATCGACTTCCACGTGCGCTGCGACGAGCC
GGCTTGTGCCCTGTCGGGTGCAGGCGCAGGTGCAGGGCATG
CGAGTACCTCCCGCGCGACTCCCGGGACGACCACCGCCTCG
TCCGATCTCGACTCCTTCGCCGAGTGCCAGGGCTGCGGAGA
CTGCGAGAACAAGGGAGCAGCTCAGCTACTCGTTGGTCAGC
GATGCCCTAAGCAGATAGATCGGCAGTGCCCTCCCCCATCT
CCTTTTCTTGTTACCACTGTCACATGCCCGCGTGCTTGTTC
TGTCAAGGTCGATTATGTGTCGTGGGCACCAGGGACACCAA
CCACGGCGTCGTTGAGACGGCCATGGCTTGCATGTTATTGA
ATATCAAGCCTCGACAGCAACAGCGTGCGCGCTGACGGCCG
CGGCCCAATGGCACGTTGTGCGGCCTCGAGCCTTGACCGGC
GGGAAATACTTTGCTTTTTTCGCAAACACACAAAAGGAGGA
GGAGCCCAGGGGGAGAATGACGATGGCATCATGGCAGCGGT
GTCCCCGGTACGCGGCGGCTCGTCAAGGAGCTGTGTCAGGT
GCCGGACCCCGCCGCGCGGCCCCAGGGCGGCAAGGGCGGCA
GCCGACGGCTCCTCAATGCTCGCAGGTTCCTCCGTAAATAC
TCCTCCTCGAGCAGCATAAACTCTTCCTCGCTCGGCCCGCC
GATGCAAGACGCGAGTCCAGCTGTTAGCGGTGTCTTCGCGC
CCTCCGCCAGGACGAGATGACGTTCCAGGTCGCCGTCCGCG
GCCCTACAGCGCTAGAGAGCCACAGCACCCCCGACATGAAC
CCAAACCCAAAGACTCTGAGCTTTTGTTTTTACTGCTTTAT
CGTAGAGACTGGGGGGCATACAAAGTACCAGCACCCTAACA
CTGCTGCTCCTTGACAAAATCATCAAAGGGCCTGTAGACCA
GGCCGCTACCGCGTCCAAAGCCCCCCCATCGAGGCCGGCAA
CATGCTTTCAGCTCTTGGATCGCCATGCTTGGAGAGGACGT
GCAAGGAGTCGCCTCAGGAGCTCGAGCACCTCATCTCGGCG
CTGGCCGGCAAGATAGGAGGCGGATGGTAGTTTAGTAGTTG
TTCTCAATCTCTCTCGGTCTCTCTGGAACAAGCCATTCCCG
GCCTTCCGGATCGTCGAGGACGCGATGATGACGGGGTACCG
CGGGTAGCGTATGTTGGTGACGTAGGTGCGGGAGAAGAGAT
GCCACCTAGTGCGCATGAGGCTTCGGGACGACGACATGGGA
GAAGACTGCATTGTGGGTTTCTGCTGGAGTACGGACTTTGT
GCCGGGCGACGCGCCGGCGCCGCCGCCTTTGCTCATGCCGT
TGTCCCTTGGCGTATCTGGACTGTTGGTGCCCAGTTGACGC
ATGACGGCGTGCTTGTAGGGCGCCGAGGTCGCATACTCGTC
TACTTGGAGACGCATCCCTTCTGCACGAGCAACCATTGTCA
ACTTTGTTCTACGTGCGAAGCCTCCGCATGTCGCTCTCGCC
CACATGGTGACGATGCCTTGCCCTCGGACGATGTCAAAAAG
TCGAGAAAGATCGCCTATGACCCCCCCCGGGAGACCAAGGT
GGCCATGTCCAGCCGCGAGGCAGAGTCCTCCTTGCGCAAGC
TCGAGCGCAACAAGGAGACCCTGGGCCTGGAGTACTACTCT
TGGGTCCTTAGCCGAGGGTTCTTATAGGCTGCCTAGACCGG
GTCGTCGTTGCAAAGAACTACGAGCAGATCGTCCTCGACGA
GACCCGTGCCTCTTTTCCCGCCCCAAATCCGTCCACCTGTT
ACCGACGACGTCCTGGACGGCTTCTCGACGGCGTTGACGTT
CGGATCCCATGAAGAGATGGCGTGGTCTGACTTTCCACCCC
CCCGGTGCCGGTAGGGTTGACCAGCGTGGTGCTGGTGACGA
TCATTGGGGGCGCGGCGGCGCTTCCCCAACTCATCTACTGG
ACAGTGATTGCCTCGGACGACCCCATGGTCCACAAAGAGTC
CGCTCTGGCCGGGTGGGTGGCCGACTCGGGGTCTTCATGAG
CATGCCATCATCAACAAACTCCCCCTTGGGTCTCCAACGGT
GCTGTGCACATCCTCCATATCCTGTCCCGGACTGCACACGT
CCCGGCGACGATATGGAGATCCAGGTCGGCATCACTGCCCA
AGCGGCTGGCAGACAAAGGGCCGGCGGAAGTGGTAGTGGCG
ACGCATCTGCCTCCAAGCTGCGCTGCGCTTGGAGCGGGATA
CACGCGGAACGTGGCCCGATCGATTTCAGGGCAGATCGGAG
CTCCTTGATGCACGAGTCGACGATGGTCAACGCGGCGCCGT
CAGTGAATGCGGCGAGAGTTCGATGCTGCCGTAGGCTGAGG
GCGTCTGGGGGCTTGGTGGGCGAGTACCCGGAAAGCGAGGT
GTTGTTGCTTCCCGCTACTGCTGCATGTCAGACTAGCTCCT
TTTCTCTTTGGCCCTGCTGCCAGTTGGCCAGCCCCAGACCC
ATAGCGCGAAATGGGAGGAACTGCAGATGGGTGTCAAGGTG
TCATCCCAACACTTGACGGACGACTGAAGGGGCACATTCGG
TCCGCCGACGGAGATGGATACTGACCCGTCGCTCCATCGGT
GGTTCACCACTTTGCAGGTTCACGGCGACACCCAGCAGTCA
CTCTCGTATGAGGTCCGGTGCGGTTGCACCACAGGCCCAAC
CCGGTGCAGTGCAGTCAGGTCGCTCAAGGTGTGCCCCGGCG
TCGTTGAGAACCGTACGCCGCCTGAGTGTGCCTGAAGTGGA
CTTCATCTCTTGGGTAGAGACGGCGTTGGGGGGCACACCGA
ATGCCGAGGATCGAGGGTCGCGGGTGCGGTCGACCAGGTCA
GCTGGGTATCTCGTACTAATCGACGGCAGACGCAGAGTCGG
GACTGCATCGAGGTGATTGTCTCATGGGCACACCTTCAGCG
CTATATAAGTGCCTTGTGTTCCCTGGGCATGTCACTACACG
GCGGGCTTGGGGTTCAAGAGCCCCCACCGATTGATAGCCGT
ACTATGGCGGCGAGGGAAAGCTTTGTTTTTGCCTTTGATTG
AGGCGGAGGGCGCCTCCCCACTCGGGCTGCCAGGGCTTGTC
CGGTAGTGTGACTGCTGAATCGATCTCGCGCAATGAATCAA
TACTTTCGGTTAGTGACAGACATGTGCGGCGATGGAATGAG
GCTTGATTCGCATGCGTAGTCTCAATGTTCGGGACGGGGTC
AGCATAGAACGCTCGCCGGGCAGCCATTCCCGCAAGCTGTC
CTTGGGCTGGCGGTGCGTGGCCTGCGCCAGGAGTCGGAACA
GATGTACGCGCTCCACGCCGCCTCGTCTGGCTGCCATTGCA
CGGTGGCTCCGGCTCCGGCGCCTCTGGCGGCAGCGGTGGTT
CTCCTGCCAATCCGGAAAGGCGTAACTTTTGGGTCTTGTAG
AGCTCCTTGTCCAGCACCACCGAGATTTCCTCCCGGCCGAC
CGTGTCGCTCTTGACGGGATCGGGAACGAGAGAGAGAGACT
CGGGGAAGTGGAGGAGACGTCAGTCCAGCTGGCAGGCTAGG
GACTTGGCCCGGGCAAAATACAACCCTGTTGACAAGCGAAA
ACTCGATGTCATCGCCAAAGCTCCCGGGCATCTGCCCTGGT
TCGAAGCAGCGAGTAGGTTTCAACATCGGCGAGAGGTTCGG
GTTCTTGATCCAGTTGTAGACCGGCCGGATGTCAAGGATGG
GCGTTGGGGTAGGACTTCTACGATGCTTCGCCGGGATACGA
GCCGGCGCCTCCATGGCCGGCTCCCACGTCGCGCCCTGGAT
AGCGGGGGGCCTGTGCTCAGCCGGCCCAGGCACGGAGACGT
AGCTGGAGGGCCGCGCGAGGCTGTTCAAGGTAGAAGCTTGA
ATTGGTGAGGACGACGAGAGCCAGGCTCATTGTGATTTCCC
TTCCCGAGACTCCCGCTCTGCCCCCGCCACCCGACACGGCG
GGGTTTTCAGGCACTTCTGGCCCAGGCTGGTATGGCATTTT
AGGTTGTAGACCGACTTGGGCCTTGCTCGGTTGGGTTCATA
TAGAACACGCTCGAGGTCCTCGAGTTGAGCGCAGAGCCCGG
CGCAAGGGGCACGTCGTCGTCGACGCCGTCACCGTCGAGCC
TTCGCCGCACTGAGCCACGACTGCCTGACGCTGGCATGGCT
GCTCGCGTCGTCTTCCCCATCGCCATCGAGGTCTCCGTCTT
CCTTACAATTGCGCTGGCGCCCGCCTGTTGCGAGCAACGGT
AGGGAATAATACACGCCCACCTCCCGGATGCTCAGTTCTTC
ACGGCGGCAAGAGATTGAGGCCAAGATGATGGAGAGTACTC
TGGCGACTCCACCCACACCCCTCCCCGTAACCCGCCCGCCC
CCTGCTGGGGCGCTGACGCGCTGTGCTTAGCGTTAGTCTCC
CAAAGTCAAAACCTGGCTCGCGTATGGATACGTTCACCCAA
ACAGGGGATGACACATAGGTCGACTGCACAGCCAAAGTATC
CGCGCCTTATTGATCACAAGCCAAGACTAGTAGCTCCGGAG
TCGCGGCTGGCCTTGGGGAGCATGGTTACTGATCGGGAGCA
CGCGAAACGGGGAAAAGAGGCTGGGCTGTGGTGTGCCCGGT
CTGGTGTTGGCATGGGCTGGCTGGTGACGAGTGGAGGTGGC
GTTGCGCAGAGGGGCGCCGTCTTCTCGCTCAGGTGCCAGGA
TCCATCAGCGGCACGACGCCCATGGCCTCTCCCAGGAACAG
GCATCCCGCCCCCTGCTCGGCTGCTGCAACCAGCTACTCCG
CGTCGCCGCCGCCGGCGCGCCTGGCAGGGTCCTCTACTTTG
GTGCTGGAGGAGGTCGCCGTCTTGCACAAGAGTGGTCGTTT
ATGCCTGACAAAGAAGAGGGCCTCGAGTCGTCCGAAAAGCC
TCGATGCTGTCAGTTCCTGACTCGACGTTCTGTGACTCAAG
TTACCCCTCGACGATATGAACTGCTCCCACCTCACACGTCA
GGCGCATAGAGCGGCGAAATCAATATCTGCGGAGTTGAAGA
CTCCTTTTCGTAGACGTTGGCGTTGATTAGCTGGCGATGGC
CTCACTTCCTTCTCCAAGTACTCAAAGCACTTGACTATATC
GCACCATGATCCATCCGACGCGGCGACGCCCCCATCTTAAA
GTCTGGCCGAGCGCCAAAGTCTCTTTGCGGCACACTTTCCA
AGATGCCTCTACGAAGCAAGCAAGGCAAGTTGGCAAGGCAC
GCGCCGCCGCTCAGCCCGCCCACCATGCCCCAGAACTTGCC
TCTGCGCTCAAGGATCGATTCAAAGGTACACCCCCGATTGG
GCAGGGGGAGATGTACGACGCCATCTACTTCGACACCTTTG
CCGCTACGGTGCCAACGCAACGGGCCCTAGAGCAGCGCTGC
GCATTGGTCAACGGGTGGGGCCAGATATACCTGCGCCGACG
CACCGGCGTCACAGAACGGACTTGTAAGAGTTCTGCTTCCA
TCGGCCGAGCACGGGTCCCTCCTCGAGCGCTTCGCCGACTC
ATCGACGTGAGCGGCAGAGGCGGTCCTGGGGGCTGGCGGAC
GCGGAGGTAGAGGTTGGAACCGAGGCTCCCTGGAATATTCG
GATGTCCGAGACTCTATTGGCCCTCGAGTCGACGAAACGCC
CACCTCATGACCGAGTCGGGCACGCAGATCGTCCCCTGGGA
GTCCACGATGCCAGAGACATCCAGCGCCGTCCACACGCCAG
CTCCATGAAATCGAAAATGTCCTTGATTCTGTAAAACTGTT
AAAAGGCGGTTGACTGCTTCCAATCGGCGCTTCACTCGTCC
GCGCGGCAGTCCGAAGCAGGCAACACCCCAGGCCAGGCGTC
CTTGGCGGTGTCCATCCCGGCAGTTGTGGAGATTAGCCATC
GCAGACATCTCTCAATTCAGCATGCTGGTCGCTGGAGGTGT
CACTTGTCCTGTGGGAGAAGCTCTACCACCACGACATCCCC
GAGGCCATCTGTAGGGTTGTCAGGTTCGACGAAATCCGGGT
GCTGCGCTCCAAGAGAGAGTCGGCTAGGATGAGGCCCGCCG
GACGAAAACTTCATGGAATCCAACCCAGTTAAAAGGTTGCT
AGGTGCGTTCGCGACTCTTGCGGCGTAGATGTTATCCGTCA
CACAGGGCTCAGGGGTCGATCATTAACACCTCAATATGAGC
GCCCGCCTCGCCAAGGAGTGCATCCCCCAGCACTTTGTCGG
CGCGGTGTGAGCTTCTGGACCCAGAACGACACCCGCCAGCA
CCCAAGCCCATGGCCCCCGTCGCGCAGCCACAGACCCAACC
GACGTCGTTCTTGAGGTCTTCGGCCTCCTCGATACCGCAGC
TGTGCGCTCAAAAGGTAGGACGGACGACGCCGACAAATTCA
GGTGAAGCTGGATGCCGGGTCGAGGTTGGTTGAACGTTGAA
GGTAACAGTTCCCTTGACGACTCGGCAGTACTCACGCTGAT
GATTGGAACGGACACTTTTTCGAGGCGGCATACACGATGCG
CTCGTGCATGCTGCGAGCTGCCAGACGCAAACTCGACGCCT
TACCCCTTTTCGAAAATGGACGATGCGACGAAGAGTTTGAT
GAAGCTGCCTTCCGGCAAGTCGTGCACACTTTGCTCGACAT
CGAGAAGGGATTGAACTTGGCCGTGACCTCGGTCATGAACT
AGTGGAGCATGGCGCATCGACATCTTGTCCACCACATAGCC
ACCCAGCCGAGCGTCCAGAACTTGGCGCAGAGCGAGGGGAT
GCTCGTACGTACCGGTACGACGACCGTTGCGGGCCGAATGG
GGCAGCCAGTTCTCACTGGCCGTGGATACGCGAGCCGTTAG
GTGCGTCGGGCCATCAGCTACGCGTGAATGGGGCCAACCGC
CCTCTTCATGACGCCTCAACCCATATCCGCGGGGAATCCGT
GACTACCGAGGCTCGTCGTCCTTTGCGACGTTTATGATCAT
ACGGACGAGCAGTACTATGACATCCACGCGGTGGCGTCTCT
CGCGTCATGGCCTCGACGAGCCAAAAGGTGCACATGCTGAA
CCGCCTGCTCACCCTAAGGGCCTCTTCCTCGGAGTGAGAAA
CATTACTCGCAGCTTGGGTTCGATTAGTACCAGATGTGGTT
GAACAGCTGACTCGTCTGCGCGCAGCAACACTCAAAGGGCG
GCTCACGTTGCCGGCGGTGTCGTTGAGGTTCTGCAGCTGCG
ATGTGGAGCAGAGATGGGGTCCGATGCGGTTCGTGAGGGGA
CGGGTCCCTCAACGTGCAGGCGAACGACCAAGTTGGTCAGC
CTGATGGGGTTCAAGATCAACAGGCACGCCATGGTATAGAC
CATGAAGATCTTGAAGTAGTCCTGCGTGATGCGTCAGCCGC
ACGAAAAGTCCAACTTTGAGCGCGGCGACAACGTGGCCGCG
TTAGCCGAAGCCCGACGGAGCGGCCCTCCAGCTGAACAGCG
AGCCCAGATAGCGGACCCCGCCCCAGATTCCCAATCTCTTC
ATCATAGTATGATGGTATGGCACTCTCGGACAACGCCATCC
GGCTGGCTTGGCCAGTTTGACCGGTGGTAGCGACTGAAGTG
ACTAAAATGCTTGAACGCAGCACTTTTTAAAGCTACGTCTG
TGTCGTATGAGGGGGGTGGTCTGGGAACGAGGCAAAGGAAC
GCAACTAGGTCGCGCAAATGCCGCTTGCATGCTGGCCTGCT
GAACGGGGTCCTTGAACTCGCTCTTGACGAAGCAGTCGGCT
AAGCCCACCGTCTCGTAGGGCTCGGCGGAGATGAGGAGATA
AATTGGGTTGTCGGATGAAGCTCACCACCTCTCCACGACAC
AACTACGAGAACACGTCTGTCGGCGCAGAGGACCTCTGCGG
TCTCGCGTAACCAGGATACTCTGCCGCCGCTGGCCCGTGTG
CATGCTATTCTTGATGTTGTCGTACCGGCTACCCGGATAGC
CGTCCCAACTCCCAGGACAACCAGAGGCAGGGAGGAGCCGA
CCTCGCTATGCTGATTAGAGCATGCCAAATTGTTTGCTGGT
AGCATCATTGCCCGAACCTTCCGCCCGCGAACTTACATGTC
GGTCGGGGCAGCACTCGCCACCTCCGCAGTGGTGGGCGCCT
ACAGGCAGGCAGGCGAGCTTCCAAATGGCATGTGGTTCTGG
CTGTCGTCTGGACGGGGTGACAGCAAAATGTCGGGCTTCTT
TCCGGCCCTTGCGGATGTTGCTGCTGCTGCCGGGCCCGAAG
ATGCACCCTGTCCGACGTTGCTCTCACGACGCCGTCGATTC
GTATATGGACATGAATCCTGCTCCCTTGACGAGCTGGGGAG
CATCCATTGCTGAGCATGTGCCTCGTGTCCCAAGTGTGGCC
GTGAGAGAAGTCAGCCGTCGCCGTCGGACACGCCATTCTGG
CGACATTGTCAACTCTGAGGCTCTCAAGCTCGCCCGCCATG
GAGGCTAACCGTCTGAAAGTCATCCCTTTCTGCTGCAAAGC
ATTGGTTGTGATAAAAAAGACCCCATGAGCAGATGAATATT
GTCGTCCTCATGGTGTTTGGCGAGATCGAGTTCAAACTCGG
TATGACTAAGCAAGACGTCACCTTACAAACAGCACAGACTT
GGACAGGATCTGGAAGAAGTCGTACTTGGCAAAGTCCTTGT
GCGAAAAGCACCGACTCCCGCTGCCGCCATGTTGATCAAGT
AAGCATCGTCCTCTAAACAACGCCGCGCTTCCATGCTTCCA
GGGGGCTCGGGGAAGCTTCGCAGGAGCGTGAGATCGGCGAC
GAGCAGCGGGCCATCGGCTTCCAGGCGTGGACGGGCGACAG
CTCCATGACCGGTCTCGGAGCCGTGAGCCTGTCCGTTCGGA
AAAGCTCCCATCGGTTTCCGCGCGGGCAGCGGCGCAGCGTC
ATGTTGGTAGTTCCCGAGTTCTCCAGAACCGCTCTCGGAGT
TCTAAACTTGCTCTTCTCTTCCCGCGCCCTTGTTTGCGCAC
AACTCTTGACGCTCCGGGGGCACTTCACGCAAGCGTGGGCT
CAGGTCCTCGCACGTGTTTTCCAGTTCCCTGACTCGATCAT
GCGGCGGTGACGGCGCAGAACAACATCTGGTAGAAGGAGTA
GCCGTTGGTACGGAGTAGATCGAGCACGCATCTAGCCGTCT
CGAGATAAGACAAGCCTCCTCTCCTTCGGGAAGCCACCCAA
CGGAACGGAAACCTTGGAGGCTGCGTCTTCCTCAAGGTCCC
TTTACCCGCTTGTTGTTGTGCAGCGGTCGGTACTCAAAGGT
TCGCATGCCATGCCAGGGAGCACACCTTGTCCGTGTGGTAT
CTGTGGGACTCACCTGGATGCGGCCATCGACCTTGGCCCAG
GGCGGCAAACACGGGGGAAGCGGCCAAGGCAACCTCGTCCA
AACCATGGCGTCCTTCATGACCGACCTGTGGGAGTCCATCT
TCCGGCAGCTATTTGAGGAACCTTGAGACCTGCGAAGACGA
TTGCACGCACGATACTTGGTCGGAGGACGCCTCTCGTCTCC
AAGCTCAAGCAGATGGAGGGCGACGCCCGCGCGCTGTACGA
CCATCTTCCCTTGATGCTGGCGGCGCAAGGCCGTTGATCCG
CGGGCTGCCATGGAAGCAATCCCGCTGCGGCTGTCGCCGTC
ATGGCAACGAGCAAGGTGATCCAACCATTCACGATGGGCAA
ATGTATAGTGCCAGATACGGCCTTGAACAAAACATGTTGGA
CACTTGGTCGTGCTGTCGATCCAGCATGTCCCGGAGCAACG
GCGGGCCTCTCACCTTGGTTCTTAGCAGCCGCCGCGCACTG
TCCATGGACGTCAACCTCGACTTCTTTAGCCAGGACGCAGG
TTCACCGCGGCAGGGCTGAGCAACACGCTGCCGCTGCTGCA
AGGGGTTGGACGCTCGCCTACGACCCTGGTTGTGTGCGGGG
TAAAGTCAGACGACAAAATACAAGTCAACATGCAAGTTACA
GGGTACTTGGACTGTGTAGTCCGTACAAGCGAGCCAGCTCT
ACGTTCGAAGGGTTGAGAATCACATACGTGCGCCGACACAA
CGTGGCTCAACAGGCAGACACGAAGCAATGCTGCTTGCCTT
TTTGACCGCGTCCTGGAGGGCTGCTCCCCATCTCGCCACGG
AGACTCGTTAACCAAACTCTCCCTGTGACTGCTTACGAGAA
CCAAGTCTGCGGGTCGTTAGCACACGCGGAACGAGTACCAA
ACCATCTTCTCCTTGCCCTTCCACTTCCCCGTCGGCTCGTC
GAGGCTGTGGCAGCCTGTGTCGCGGGCAGCGATAACCGGCC
TTGCTCTCCCACACGTGCCCCGGCCTGCCCGGTCTCGTCGC
TCGACTCTCGCACAACACCTCGGAAGCCCTTTCCAGCCGCC
TCTAGGCGTCGTGTGAATACCTGCTATTCCAGCCCATTTGC
AAGGGGTCGGTGGTTGGCATCGCGCGAGCGACAGTGTCCAT
CCCTCTCGTGCCAATTACCGCCAGGCCACCCCTGGGGGCTG
CGTATCCTGAAGACGGTTAGCTGTCGGCAACATCGGGGTGG
GCTACTGCCGTCATGAACGACTTTGGTCAGCCTGGCGGCGC
GGGGCGTGCTTACCGTTGAGCCTGCCGGTTGAGTTCTTGTC
CGCTACATCTTCTACCCGGACCATCTCGTCGCGCTGCCGCC
TACGGACTACGTACATCTAACATGCGTCATCCGGTGCTGCT
CAAGAACCAGCGGGAAGAATCCGAGATGGCATACCGGAAGA
ACAAGCGGAGGACGCTGTGGCTGTTGTACGTGATTGCTGTG
CTAGGTAGGTAATCCACACGCCTCCAGCCTGCCTGCCCGGC
TGCAAGCTCGACAGGCTGGTCCGAGGCAACGATGATCTTGG
GGCCTACGAGTACGTCTGCGCGAAAAAGTAGAGCAGCTCGA
CTGGGCGCCGAACGCAAGAACAACGCCGCTGCCACGGCTGC
TATCATGACTGCTGGTTGTACGCTGAACGAACGGAGAACTG
TCGTTGGACTCAAAGTAATACCCAAATACTTGCAGGGCCAG
GGCTGTAAAAGGGGGAAAGACTTAGCAGCGTGCGAGAAAGT
AGGAGCCTCGGCCTCGTCATCGTTCTTGATGACCTTGTCGA
CCGACGGAATCGCATCAACTCGGCGTTGCAAATCATGGCCG
CAAAGACTGTGCAAAGATGACACGGAAAGCAGCTGGCGCTC
GCGGGAGGAGTCGTCGAGCTCGAGGGGGCCTGGAGGCGTCG
AGCCAAGCGCCCCGCCTACGCGGACAGCAGCAGGTCGGCGT
TGAGTATGATGCTTGGACGGCCCGAACGATGTATGTTCACT
AGACGGTTAGCTGTCGGCAACATCGGGGTGGCCAACAGGCG
CTGAAATCACTCGTCAACCCCGACGGGGTGCATCTCGTCCC
TGTGAATTTGAATTATTGAGCTTGTCGGGGGGGGCACATGT
TGGTCGACGACGAGACGCAGCTGTTATCCGACTCGGGCCCG
GCCATACCCTTCATCTTCTACATGTTTGTTGTGTCGATCGA
GATGACGGGGCCCAGGTCGGCGCCCTCCTCGAAGCCGCCGT
TCCAAGCCCGGCAACCGAGGCAAGCGAGACAGTCAGATCAT
TGGCCGAACCAATCATGGAGCGCGATAAGAATTTCCCCAGC
TTGAGCAAACACTGGTGTTTCATGCCTGTCCTCGGGAACAG
TAACAGTCATTTCTCCAGTGCCGCTTCAGGCTGCTCAGAAA
GAAGACGCCTCGACGTAGATCGAGCCTCGACCTATTGAAAC
GCAACCCCAAGCCGGACAAGCAAGCGCGTCTCGAGATTGTC
GCGAGGAACTGGCATGAAGTCCAGGTTGGCACATGGAGCCA
CGCCCTCCCCGGCGGTGCGGCGAATAGAGTTGGCGCGGAGC
CGGCGTCAGGGAGGCGTTTGCCAAGGTGACGCAGCTGCTGA
CGCCACCAAGGCTGCCCTGGCAAGCCTGGCAACCTGGCCAT
CCAACCACCGGCCTCGGAAACGCCAGGCTGTGCCCACCGAG
GGACGGGACGGTGGGAGAAGCGGGCGCCGTCCATGGGGGGG
CTGTAAGAGGGCTTCGTAGACTTTCTCATGCTGGTATAACA
CAAATCGACGGCCGAAGAGTCATTTCAAGCCGTCACCTGGT
GTGACCTCGCGGCCGCTGAGCTCTACGGATGTGAGAACCTG
CGCTTCGACAGCCGGCCGAGCAAGATGCGCCCGGGTCTGCT
GCATAGCCATGTACCGAAAACAAACATGACTTTAAACTGTA
CATCAGATTCAGTTCGACGACGGTGCAGAAGAAACAACGAG
TACTCATACTCCTCCTCGCTCTCCTCCTCCTCCAGCCGCCT
TCTCATCTTTAAAAGTTTTTCTCGTAGTTCTTTCTCCATCT
GGGGCTGCCTGTAGTGTGGGCTGAAGGCCGAGACCATGGTT
TGGCTTTTGCCGGCAAACGGCGAGCCCAATCGGGGAGGGGC
CCGGGATGGGACCCCCAGGCCTATCGAGAGACTGCCCACTA
CCCGCATACGACTCGACGCCCATTCAAATACGCCGCCACGC
TTACGACACAGGTTGCATAACACGACTTTGCCGTACCGTCT
TCTTACCATTCCATCTTCGGCACTTTTGATTCCCTCGTCGA
CTCTTGTCCAATGCGCGCGACGTCAAATATCTCAGTTTGTT
AGCGACGAGGATCTTCATGACGACGAGGAGACGGGGCTCAC
ACCATCCCACGCAGACCGGTCGAGGGAACCCAGGTTCCTCG
GACCAAGACTGCCTCGGCCGCTGAAACCACGACTGACTCAT
GTGACATCAGCCGTGTCGAGCCGGCTGGCAACCAGAGAATG
TCAAGCCACCCGAGCCGTCTCCGGGGGGCACAGCGAGGCGA
TGGGTAATGTCGAATATGGGCGTGGAGTTGAACAGGACGGC
TTCTCCTTCAGCTCGCTGCGCGGCACGGTGCAGCCGGAGCT
CGGCCAACAACATCGAGCGACCGCAATGTCCTCACGGCCGG
CCAGCAATTGATTATGTAATCAGACAAGGGCCATCCACAGA
CAGGTGGGGAGCTTGGGTTGCACCAGGGGCCGTTCGCGAGC
ACCAGCATGACAATAACAGTCGCTGGAAGATGAGAACCAAA
GGTCGCCTCATCACTGCGCCCGTCACGAAGCGGTTGGCTCG
AGAGGACGCCTTGACGATGACTGTGACGCAGCGTCAGTATG
GTAGAGGCTTTCGCACTTTTCGATTTTTTTGACGACGTCCT
GTCTGCAGGCGAATCGAGTACTCGTACGAGTTCCCCGACAG
GAGGTCAGAAGACTAAGAAGCACTCGGCTCGATAGGCACCT
CGGCTACGACCTTGCTGTTGCCATTACCGTTGCCATTACCG
GCTCTGTTCGTGTACCAAACCATCCATCCACCCACAAAGCA
CGTGAGCTTGTTGTTGATTGCTCTACTCTACTCCAACGTGC
CCTAGTGGCATTAGCATATGCGGCCGCAAACGCTGGCCGGC
TGCCAGATTCATCGGTCGGTCATGTGTCATCTCTGTGATGG
TCCATGGAGGCTTGAAATATCCAAGACTAGAACAGCAACGT
CTCCAGAACTTTTCCATGGGCGGTATGATGGGGATGCCGGG
ATCGACATCAGCTACAACAACGACAACAAGACCGTCACCTT
GGCTCACCGCGGCTCGGGCTCCGTCAGCGATCCGACCCCAG
TTGGTGCGTCCTTGGCGCTTCTGTACCAAGAGCAACGCAGG
ACAATCCCCATCCAAACATCCACCTCCAGACTCAGCCTTGG
GCTTCTCCCTCCCGTCATGGCAAATGGTACAGCCGCTGACC
GTCTTGTGTCAGATACGGGGCCGGTAATTTTCGAAGTTTGG
ATGGATGACAGGTTGAGGTTCAGGTTGATGACGCATCGGTA
ACGCTCAGACGACCCCGGAGCAAGTCCGAGATCCCCAAGCC
TCTGAATGGCCTCATCCGCTCCTCTGCTTCCCCTCAGACCG
TCCGCCAGACTGCACATAGACTTGGTCTCGTGCGTCTCATC
CAGTATACGTCAAGTGAGTACAACCGTAGCGAAACGATTCC
GTGGGCAGGGCCGGAAAGATCCATCGAAATGGAACAGGCCC
TAATCGAGCCCCGCCACCTTCCACCCTAGACAGCAAGGCGT
TTGTCGTTGACGTTGATCTGCTTGGCCGGGCACCCGTCCTC
ATGGGCAACGAAACATGGGGCTGAATATGTGGAAGTACCTG
TCTCCAGCACCGATCAGGGACTTTGCCGGCACCGTCCACAA
ACGTCTGTATTCTCCTCGTTCATAATGCCCTCCTCGCCGCC
GATTGGTGGACGCAGTCGGGCAGATCATTTGATACCCGGTT
CTATATGCCCTATCACGTGGCAGTACGCTGCCGCATGTACC
ACGTGGTCATCCTGGCCGTGCAGTGCTTGATGTTAACGGTG
CTAGTGGTACAGCCAAACAGCTAGTTGATGGCCTAGTCCTT
AGGGTCCGCTTCGGCGCCGGCGTCCCCTGGAGGCGCTGCTG
CTGTGGAAGCCTAGACGGTTCCAGGATTGCTTGCGGTCCTG
TGTATCCCGGCTCCGGATATCGACCAACTGTCGCCTCTTTC
ACGGTCCACCCAGGAGGAGACCCCTTTGCCACCTGAGGGGC
CGCGAAATGCGTCGTGTTGGCGCGATGCAAACTTACCCTCG
TTGAGCATCTTTTGCGACGACGCGGGGACTGGGGCATCATG
GGTCACCATCAAGCAGTTGGCCCAGCCCTGGCTGGACGTTG
AGGATTCCGTTTGACTGAGACGATCGGATTGACAAGGAGGC
TTATCCGAAGCCAGGAGGATCTCAAGGACAAGCTTGAGGCT
GTGCAGCTTTGATGGATGTACGTACGTTTCCAGCGCGGCGG
TCCGGGAAGCCGTTCCAGGACGACCCGTCACTACTGCTTGT
CCCGATGATGCGATAAAGAGCGTTCATGGGGTCGTTATCCT
TCGCCGATGCTAGAAAGGGACGACGACGATGGCTGTGACGA
CGTGACATGCTTGTCGTTGACGTTGATCTGCTTGGCCGGGC
AGCTTCCGCGACCGGCGTCCCTGGTCCCCGGCGATAGCCTG
TGGTGGTGGCTTGTCCTGGTCACGCAGCACAGCGTGCAGCA
CGGCAAGCTTGCTTTATAAACTCATCCTACCTCCCCAGCCC
AGCCCTGCTATGGGCTAAGGCGAGCGCGCTGCCAATGACAT
TACCGGGCAAACCTGGTGGTCGATGAACATGCTGGCATCGC
GCCTGCCTGTTGGGCCTTTGCCGGCAACCCGTCCTCGTCCC
CCCTGGCTGCAGGAGGTGTTCCAAACAGAGGCCCTGGGGCT
TGTGCTATCGAGGCGTTTTGCAACTCTGGTTCTCTGGTTCT
AGGCTCGTGGCCGACGATTGCCACCCGCTGGACTGCGTGGC
AAGTTCCACGAACACGATGTCCGAGACTCTATTGGCCCTCG
GCGGTTCCCGACTCTCGCTGCGGCTGTTGGCCTGTTGTCCA
GAAGGATGCTTTGGGCGGCGCTCTTGGTATCGTATACCCTT
GCTTCCCGAGGTACGAAGTGCTTCGTACTTGATGCTATTCG
TCCGTCGCCGCGCCGCAACTCTGTCTAACGCTCGTCAGCGA
GCCAATCGGACTGGCAACGTCTCACTCCCGGGCCAGGCTCG
CCCTCCGCCCGTCGAAGAGGCAAAAGATCGAAGCCGGATCG
CGTCTAGCGCGCATGCAGCCCTGCATGGATGGGCACGGCGT
GCAGCAGACGGCCGTCCAACCTTTGGGTTCCGTTGGCTCAC
ATCGACCGAGGCACGCCGGGCCTCTACATTGGCTGCTTGTA
TCCAGGTGAATAGTGATGAGCCGTTACTGACACCCCGCTTC
CACAGGCCTGTTCGGAGAAGCGACCCCACCCTGGCAAGCTG
CCCGCTTCGCACCCGCCTCGCCAATGAGCCTGAGCCTGTCG
TGATCCGGGGGCAATGACCCCTTCCTGCAGTGCGAGATCAT
GTCATTGCACGACTTCAAAACCATACCCTGGGCTACTCGGG
CTCCAGGGAGCGCCTCGCATCGACACTCGGGCCCAAGACTA
AGACGGCCGACGAGAAGGAGCCGACGACGCCCATGCCCTCT
CGGTCTGGTTGATGAGGTCGCCGACGGCGGCGAGCGTCTCG
AGCAGCCGTGCCTTGTCTCGCAAGTCGATGAAGCGACAAAG
ACCGCTCGTGCGGCTCCCTCCACCTCACGCCCAGAATCTCA
ATAAGCAGACCCAAGATCTACCTGGGCGCTAATCATACTAG
TCGAGCAGTCTCGCGAGAAACAGCAGCAACGGGACCGCAAC
CGTCTCTTTGTTAGCGGCGACACGAGGGATACAAGCTCGCG
GCGACACGCTGCATCTGGTCCTCGCCCTGAGGGGGGGACGG
ATGGTTCGCCACGTCAAAAGCCACGGGTGATGGCGTGCCGT
CGTCCACCCGTCCGCTGACACCCTGTCGCGTCCAGGTTCGT
TCGTGTTGGTCTCGAAGCCGCCCGGATGCGGGTTGCAGACA
GTCGCCAGACTCGCGGCTGTCTGTGAGCAGCGACTTCATCG
AAGCCCTCCTGTCATCCTCCCCATATCCTATCACACAAGAC
CCTGTAGGGTGCTGCTTCATCCAGTGCCAGGCAGGCCTCAT
CAAAACGTCCAGTCAATGTACTGGGTGGATATGTTTCGGGA
AACGTGAAACATATGGCAAGCTCTGGATGACAGGGAGATGT
TTACCACTGTCACATGCCCGCGTGCTTGTTCCGATTGCGTA
GGTCCACCAGAAGGGCGCCTCGTTCCCGCGGCTGGCCGTCT
TCTTCTGCGTTCCGATGGGTCCAGCAGATGTGCTTGCGGTG
TGGTATGTTTCCCATTGAGGCATGGTCTGGTTGGCTGACGC
AGATGTTGGGCTAGCCTCATCGTTCTCAAATGGCCAGTCAC
GAGGGTAGATGCTGTGGATGCAGCCACAGCAGAGGCAGCGG
CGTTCAGTCGGCGACCCAGTCTCGCGACCTGGGTCAGCGTA
CATGTTTGACGAGCGAATGACGGAGCTCGAATACGAAATGT
GTACCGGCGCCTGTATTGGGCGCCGTTGGCAGATTAAGCGG
GCCGAGGCTCCGGATCACCACCGCCATCCCGAAGAAACTGC
GCAGGCTAGGACGCTAGGTACTTCGTAGGGCCTCCAGGGCA
TCTCCCCGCTGGTTCTTGGGCAACCATCCTGCCAGGGGATG
GCAGGCGGTTCGGAGGCTGGCATGACGTTTACGGAGCTGCG
CGCTCGCTGACCTCGACGCGCTTGTTGCCCAGGTCGCGGAT
TGAAGCAGTGCGAAAGGGTGCAAAGCGTACCTGATTCCGAC
TTCTTTCATGGCAGGTCGTACAGCATCTCTATGTGCTGTGT
AGCTGGTCAGACGGAGATCGCAGACACGAAGTGCAGGCGGG
AGGAAAGGGAGCTCGAGACTCAGACGCTGCGCAGCAAGGCC
CGCAAAATTTGCCAAGAAGTCGAACAGTCTGCTTCTGCATT
GTGCCCGCCAGAGCACGATGCTACCGCCCGTCGATGCCTGC
CGATAACTTCTCAGTACATTCTGAGTCGGCGGCGCTCCCTA
CGCCAGAAGCTGTCGAGAAGCAGCTACCTGCGCGGGCAGCA
GCCATTCATATCCCTCCGCCCCCTCCGTTCCAAACACGCAA
CAGGGGAATGTCGACGATGCCCGACTTGCCCTTGAAGTCGG
GCCTGCCCACCATTCGAACCCCTTGCCACCTCCCTTTCCCT
GCGGAACTCAGGGCCATTGTCGAGGGGCCGGGGCCCGAGAT
AGCCAGGCTCATTGTGATTTCCCCAACGCTAACTCGGTTCT
ATGGGGTTTACGAGCTGGCTCCTTCAGGTCCCTACCTAGTC
GTATCGAGCTTCTGTATAGACTTCATCGCTACGAAGCCTCT
GCTGGCGGCCAGCGAGTGCGCCAAGAAGCGAGGCGTCATGA
TCGAACGAATCTTCGCAATCCCAAGGGAGAAAGAGGCATGT
TTCCAAGTCTTCAGAGTGGCCCTGGTGACGAACGCGGAGCC
CACGGGTGGCATACAGAAGACGAAACAAGCGAAGAACAGAA
CCTCTCTTCCTGCTCAGGTTCTCTCATCAACCATCATCAAT
CGAGCCCGCGCAACAGGCGTCCATCCAGAGCACCAAGGCCA
ATGCTCTTGTCGTTCTTCCACTTCTTGTACGTCTCGACGTC
AATGTGATGGTGAATACGAACCAGGAAGCCAGGGGCTAACC
TGACCCGAGGCCCCGAGGCTCGCCATGGTGGCGGCGCTGCC
GGCGCCAAGCCTCTGGGCAACATCACCAATCTCAAGGACCG
TGCGCTCGGCGTCTGGGATGCACGGGATGTTTTAAGTGCCG
CCTGTGCGTGTAGTCAAGGTCAACATCAAGACGCGAGTCGT
CCCTGAAGGTGTGGAGGAAGCTCATAAGGGTTGTCGGGTCC
GCGTACAGAATTGGTTTGATCGTGCGCGACCACTCACAAGC
TCGCCAACACGCATGGTACCCCAAGAGCATGGGTGAAGAAG
CGTACCGTTACCTCCATGCACGATCCCGCCCTTGCAGTTAA
GGGGGGGCACCAGGCATGGGCACTTGCTTGATCGACTTTTT
ACTCACCGGCTCATCTGGGTCAGACCGCGGATCTCCGCAGT
GGTGATGGCTTTGCGGTAGCCCATGGTCCTCCAATGGTCGT
TCTACAACCTCATCCGCCGGCTTCCGTTTCCTCGACTCATA
GAGATGGAGCCCATCGCGGGCCATCGGCGGCGGAAGAGCAG
GCATTTTTCTGCCTTGCACGCGCTTCGACTTCACCCTTTTT
CTCCTTCAAGCCCTGGCGCACCTCGTCATCGGCCAGGATGT
ACACGATCGATGCTGCCCCACAGATACGCCAGGTAGCCGTT
GCAACCCGCCGCGATGGTGTCGTGGCACGTTGCGGCTCACG
GACCTCAAAGTTGATGATTTCGTCCAGGGTCCGGTCCAGGG
GGGTGCCGTCGCTCGCCGCCCAAACTTACACGGAGAGGATG
ATGCCTTGGAGTTGGACACACACTTGGCCGCTCTCGTCGAC
CCAACTATGAGCCATGATCCCTCGCCAGCCTGGACGGCGCG
GACCACAAGTTGAAGATCATCCGTGCGCTTCAGTCCCGTGG
ATCGCTTGCAAGGGGAAATTCGGCGGCAAGGTAATTACCTC
GCAGTTCTCCGGCTTGAGATCGCGGTACACGACACCCAGGT
GTCATCGGCCTTGACTGGCTCCTTGCCCTTGCTCTTGCCCT
CCAACCCAGTTAAAAGGTTGCTTTTGTGGCCGATCTTGGAA
GGAGGGGAGGGGTATCAGATCCCCGGCGGCAGCCCCGGGTT
GCATGACTAAGCAATTTTTGCGGACCCGCCCAGAGAATAAA
TGGCGAAGACGTCGACATGTCCGGCGGGAAGCGTGAGCCTC
CATTTTATTTATTTTTGGAACGGCAAAGAGGTTCGCAATAC
CCTCTATCGTCTGAGGCCTACCGGCTCTGGACCTGCCGTCT
AACATTCTTCATATGTTCTTCAAACCCTCCCTTCAAGCTTG
TGCGACAAGGGCACCTTTGTCCAGCGGCTGTGCCCCGTGCC
ACGGTCACGTCCATGTTCTACGGCCTCCAGACACGAACTGC
GACCCTCCAGTGGCCCGTTGCTGAGACAGCGGCGGCCAGAT
GGTTAATTCGGGCTCGGTGGCATGAAGATCGCGGGCCACTT
ACTCCAGGGCGATTTAGTTTCGTGAGTCAACCCCACCTCGT
GTCACTCCAGAGGAGTTGTTCGACCTGTTTGGAAAATTCGG
AGGCTTCCTTGTCTGCTTGTCTGGGTCCCCATTCAGCCCAC
CGCTCGACGAGCCCCTCGTCCACAACGGCTCTACACCTGGC
TCCCTCTTTTCCCGCCCGCTCTTGCCCTTGCCCTTTATTTC
GAGCAAGCTCGCTAGCGACCCGCCGGAGCAGTACTCCATGA
CGTCCTCTTGCTCGATGCCTCGCACAACCAGCGTCAGCCCG
GTTCATGGGGTCGTTATCCTCCCCCTCCCGCCGTATGTGAT
ACGAGGACGTGTTAGTTGTTCTGCACCACTGTCACGGGCTC
TCCTTTGAGCACACGCCCGACCTCGACATCAAGGAGCTCAT
GCTCCCCGTCGAGTTCCTCACGTCGTACATCTCCTTTGCCC
AGCGCCACGCCAGAGGTGTTCATGTTCACCGAGGAGACGCA
AAAGGGTCGACGGACCGCCGCAAAGTCAATGACGGCAGTGG
GCCAGAATCGCCCTCCGCCGCAAGCCCCTCCCGAGAATGCA
GTCCGCCAGCGGGCCCCACTCGCTTACCTAGGCGCCTGAAG
GGCGGAGCTGGCGTACATGGCCAGCGTGCCGAGGCGCGGGT
AAGTCCGAGTCGGGGCTCATCTATCCGAAACAAGTCTTCGC
CGCACCAGGGCCACCCACAACCTATCGTCTGCCACGAGCCC
GCCAAAGGTGCCGCCGCCGACAAAGTGGCCCTGCTGCCAGC
TGCTACTTGGCGGAGCTGGTCAAGGTCACCTACCACATGGG
CACTGGTACCGGGAGAAGAGCGATACAGGTCGTTGGAGCGG
ACCCAGGCGACGACGACGAGCGTCGCCGCCAGCAGCGCCAG
CGATGCGGTTGCTCGAGGACCGACCGACATCTCTGCCATTG
CGGAACCGCAACCGCAACGTCATCGACTTCCACGTGCGCTG
ACTTGATGCCTTCGCGATATCTCTTCTCACCCAAGTCTCCC
GTCCGTGTGGCGAGCTAACGCAAGGAGCGTAAAAAAGGAGA
TTGACGATTTAGCGAGGAGGCATTCGCGGGATGGGAAGGAT
CGTAATCATACAATTCATAGCACTTCGTACCTAATCAATGG
TAAAGGCTGCTCCGGTCAAGCTTGACACATGCTGGGAGCTC
AACATTCCGACGGTATTCAACCTCGGCTTTCAGGCCCTGTT
TTTGCGTTGCAGCAGGACATCTCTTGATACCCGCCCTCCCC
GTCATACTCCTCCTGCGTCTCATCCTGCTTTCTCTTTGCAA
CGGCATCATTCGAAGACCAGCGGGCTTGAAACGCGACAAAA
TATAGTTGAGGGTGAAGGGGCACTTTGGTCGACTCGTTGGT
CCGCCCTGGGTCCGGCCGCCCCGGGTCCGGCCGCCCCCGCC
GCACTGCAGCGCCCAGTCGGCGAGCGGCTGCAGCGCCGTGA
TGCACCGGCCCTCAAGAAGGCTGATATCGGCGTTGCCATGG
GGTGCGCCGTGCCCCATCGGCCGGTGTCTCGCTTGCCGCTG
GCAGGGGTCAATAACAGGGTCGGCCCCGATTTGAGGACTTT
ATGTTGAACTCGGCCCAGGGCGTCACGTTGCCGATGCGCTC
TCACTCGTCCTCCACCGTCGCGATAAGCCGAGACGCGCGAC
AACGACAAGAGCAAGAATGTCAAGAAAAAGGGTGTCTTTGG
CGTGATTGGCCGGATACGGGCGGCGGCTGGTGCTGACTCAG
GCGCGCCGGGGGAGAAGCAGCCTCATCTTCGCCCTCGTCTC
CTCCTCGAATTCTTCACGTCCTTTGACAACGACCGGCAAGG
CAGCATCGGCCTGGCCGCGACTTGAGCCTAGAGAGGCGCGT
CCAAAGGACATGGAGAATTGCTCCATAAGCTTGCGGTACTG
ACGGACGCCATGGCCTGCGTCTAGCTGAGAAACCCCCCCCT
CCCGCGCGTGGCAGCCTAGGCATCCGCGTTTGGCCTGTTGC
GCATCGGATTGCCAGTCGGCCGGTGCCAACACTGCCACGCA
GCCGTCGACGTCGACGTCTGCATGGTCCGGAATTCGTCTGC
CCGCTAACCAGACTTGTAGACTACACATACCCCCTGGCCAA
GGGGCGGCCGAGGCGGCGGGCGAGCGGCTGGCGCTGGCAGA
CATGATTGTGACGGTGGAAGCGACAACTTCCAAGGGCGGAG
GGTTCTGGGGGCCACGCGACCAAACAAGAAGTCGGCGAGCA
GGCCGCGTCTATCAGCCAATCTTGCGTGGCCCTGCGGAAGG
CACGTGTGGACGGCCCCTGTCTCCACGCAATCTCGCAATGT
AGGGGAGACGCCCAACGCCGCAATTGCCGGAACAGCATCGT
TTCTCGAATTGTGCCGGGGTCATGACCTTGTTCTGGGGCGG
ATCCATCAGGTCCGCTCCGTCATCTGAGCCGCTCGTTTCCA
GCCCGTTCAGCTTCACCAGGCCCTCAACCACGGCGAAGACT
TACAAGGGCTCGGGGGAGTACATCAACCTGCGGACGAATCT
TGTTGGAGGCATTCACACGACGTCATCAGGAGTCCCTGGAT
CGCTGGAACGTCGACACCACCTCCTTCAGGTCCGGCGTCTC
TTGGTAGGCAAGGCGAGGAGCTCGGGTCTTTTCTTGTCCCT
TACTGGCTGCGGTTCTGCCCCGATGCGTCCTGCCTGCCCGA
GACAGTTGGCATTGGGTGTACAAAAACCGGTACCGAGGAGA
AGACTCGACGCTGCAAGCTGCCGCTGGTCGACACGGGCCCG
CGGCAGAGCGTCGACCCAGACGCACAGTAGGCAACTTAGTA
ATAAACTGTCTCATACGAACCGGCCAATGGCTATCCCATCT
GTCTCAATCGGCTCTCGTCTCGTGGCGGCGCCAGCGACGGT
CGCCCCATTAGCTTGATTGGCGGATGATGCTGCACAAGCGT
GTATGGTAGCGCCAGCGCGTCCGAGGGCCCCGGCCCAGCCG
GGTAGTGGCGTAGCGGAAGGCGGGACCTGCTGGGGCTTCCC
GAGATGATGCTGGCCTATGACAACCCCGACGACTACTTTGT
CAGAGCGTCGAGCACGAATACAAGCTTGCGTACTATGAGAC
CGATGATACTGCACCTTACACCAGATGGGTCGGCCAACCAA
GACGAGATGGGCTTCGACGGCAGCGGCGAGCGCATCTGTTG
TCGCAGCTGCTCCACAGGCGCTGCCTTGAAAGAAGTCTTCG
TGTCCCGACAGCCACTTCAACATCGGCCTTGTCCTCGTTTG
ACGCTCGGAGCCCTGCTGGGCGATACGGTTTCACACGTAAC
GACGGGAAAACGGTGGTGATCGCTGGTCAGGAGGAGGCGCG
GCTCGCCGCCCCTCCGCTGGCGACGATGTGCGGGCTCCACT
TATTGCGAGGACAACGTGGACGAAAGAGCTTCTGCCCTGCC
TGGCGTACCTGCATATAGAACTCTGTACTCTAATCTCCTGT
GTCGGCGATGGGCAGATGGGCGGGCAGATGGGCTACGACGC
GAGGATGACGGGAAGCATGACGGCAACCCGGGCGCCGCGCT
GTCACTTTACTCTGCCACAACCAGCAACTCGAAACACTAAT
TCAAAGACTTGCTGAATTTTCTGGAAAGAAAAGCATCCTCC
CCTCCTGAAGCCTGCCCTGGCCCGTGGTGAGCTCCAATGCT
ATCCGCGGCCACGATGGGTTCCATTTCCTTCGATCTCCGAA
GTTGCCGTCCAATTAGAAGTCGCCAGAGCCCCTTTTTCTGG
CGCGAGATCCACCGCGAGGGCGAGCGCGCGGCGACGCACGG
GGCCCGGTTCTAGGTTAAGGCATGGATTGTTTGGATCTATG
CGCGTCAGACTCTCCGTCTCCCTTGCCCATCTCCATGAGCT
AGGTCATAGTCGAGATACCGCCGACCCTGTAGGCTGGTTAG
CATGGACAAACGGAATATAACTTAGTGGCCGTGGGGCTCCT
GGCGCCGTGGTCCTGCTTGTCAAGGTGGGAGAGGGTCGATT
GGTGGTGGTGATGCGAAGAGCCGTGCTCAATCAACCGGGAT
TCTGGTTTGCGCATACGCAACAAGCGTCGCATGGGGGAGGG
GTTGGCCCTCCAGTCTGGGTCGTCGTATATAGGTAGGTCAG
ATAAGCGTTGTTGCCCGGGTCGCTCCAGGAGTCGCCGTCGT
GCTGGGGCTTCTTATTGGTGCGCGCGTGCGGCTGTACCTAG
AGTCGAAGCGTTGGCAGAGACGTTGCACCACCTGAGGTGCG
GAGCGCCCCGCTACTGGCCACCAGGCAGGCGAGCAGGTCCG
CTCGTCCTCTTCTGTCCAGTCCGGCGGTCTCGTCTCCCTCA
GTCGAGCGACACCTGCCGGGCCTCCTGCGCGCCACCAACGA
CTCACCACCCACATCCATCACATCGCAACCACCCAAGCCAC
AAAAGCTGATGCTGAAGGTGCAGGGAGTGCAGGGAGCGTTT
AAGTCCAAGGACTACCGAGGCTCGTCGTCCTTTGCGACGTT
AAGCAGGAATGGGGGGGAAACCGACCTGGAGATAAAAGTGC
CGCAAGATGGACCTCTCCGTCGAGGGTGTGTTCCGCAAGAA
ATTCAAGTAGACTCCGTCGGCTCCTTGGGCCTCTCGCTTCC
AGCTCGACCCCGTCATTGGGCGAGACGCAGAAATCCAGCGA
CGGACGGTCTCATGAAAGAACTCTTGCTGAAGGGATATCCG
GTCGACACGTCCCTTCTGTACCCCCATCCCCGAGGACCCCC
ACCAGAACAGACACTCGAATCTCTCTACGTCAAAGCGCGAG
CTGAGACTGAACGATGTATGCGGAGTCGGTTTCTTAGTTAC
GTGCCCGTATAGGGGTTGGGCATGGAGCCCTGCATGCGGAC
TCTCGCTCCCGCACGAGATGCTCGAGTTCGACGACAGGCGG
GATAGATGGTACGGAGTAGGCTGAAGGAGTGCACGCTTGGC
ACCGACCAGCTCAACCAGAGCGGCGATGAGTACCTCCCGCG
AATACCATCAACGTCCCTGGCGGCGTGTACATGGGCTCCGA
AAAACGGAATGCACTCGAACCTTGCCGAGGAATCGGCCGCG
GTCGATGTTTGCTGTGCTTGCATTTAGAGATATAGCTGCAG
TTCTGTCGTGGACTCGCTTGCCTCCGTCGGCATAGGCCTCG
GGCTCCATTGTCCCCAGCAGCATGAAGCTCGCCAAGAGATG
CTCAAGCACGTTCTGGATATCGACCAGGAACCGGTCCTGAG
CGTGTTTGTGGCTCTGTGTCCTGATCAGGCTCGATTGCCAG
ACGCAGACTGGCTGTCCGTTCCCATGCCTTAGGGACCGAAG
GTTCTCGCGGTACAAGGAGTCCATGGTACGCCATCTCCCCG
CTGGCCAGCGTGGCGGCCAGCATCAGGCCGGCGGGACCGGC
GTCCAGGTCGGACTCGGGGTCTTGTTCTACGGGGCAGAAGA
ATCATTGGGCCCGTCAAGTTCCTGAACCGCCGGTTTGGCCT
GGTTCGCCATCGCCAAAAGGCCAAGGAAAAGGCCAAGAAGG
CGATATCGACGGCAACCCAACGACCCCCGTCACTCAAATGA
TGCTTGGACCCCCAGACAGACTCGCCGTAGGTTGCCGCTGC
CAGCCAGCAGTCTGCTGCTTCTCTGAGCCTGGTCCGGATTC
CGCCGAAGAACCCAATGAATCTGAAGAATCCGACTCAGACT
GCTCGTAAGTTCTACAGATGCCGGGCAAGAAAATTCTCGAG
CAATTTCGGAGTCAGCCTTGCGCTTCTTGGAAGCGGGCGCA
GCAGTCGAGGTCGAACACGTCCGTCACGAGGTCCAGGGCAT
TCCGCCTTTGACATCACGCACGTCTCGAGCAGCTTGGCCAG
ACCGCCGCGGCCCCATTGGGCCCTGCGGTCATAAACCACAG
ATTCCTCTGTTCATCAAGCCCGTCCGTGCAACTGCTAACCG
CGGCACCAGCTGGGTAGGAGCCAGAGCGGGTTTCCAACGCC
CGCCAACACCTCGCTGTCATCCAAGATCGTGTCGCAGTACT
GTAGGCCTCCCACTCCTGCTCGAGCATCTCGCCCATGGGGT
AACAACCATAACCCTCACCTCCTCGGCACGGCCTACCTTCT
GTGCCGTTTCGTTGATTCTACCCATGAATTGATCGATACGG
GACTGCGCGATTGGTATGTTCTGTCAGCGAGGTGCGTTCTC
CAGTACAACGGCGTCAGCAACCAAGACTTTCTCCAGAACCC
TTGGTGGAAGCCGTCGCCGCCGCCGCGGCCATGTTATTGCT
GAGAGCGAAGGCGAGACGCCCCGACCGGTCTCCTCGAGCGG
ACAGGCTCGGAGGCTGCAGTCCCACGTGTCGTGGCCCGACG
CACTGCCTGACTTGGACGTGCTGGCCTTGTTGCCATGCTTG
GGCAGGCCAGCCACGCGCTCCTCTCCTCTCTTCGGCCCCCC
AGGACGAGGCTGATACTCAGCGCGAAAAGTTCTGGGTGCAC
ATTACCGACGTATACTCGGCCTATGCCATTTACCCGCAGGC
GGCATCCCCAACCCACCCAGCCGGACATGAGCCTTTTCATC
CCGCGGGTCGATGAAGAAGACGTCGTTGCCCGACGACATCT
GCAGGAGAGTCGTGCCAGGGCCTCGTCATGGGTTCGCTAGT
CGATCCTGTGCTCACCCGAGCACTCCTCATGCGCGTGCTGA
ACCTCGACGCGCTTGTTGCCCAGGTCGCGGATCTTGGCGGC
ATCGAGAGCAACAGCTTCGCCGTCGACCAGGCTATTCTGAC
AGGCCCAGGCCGGCGCCGGGCGACTCGGCAAAGTTGTTGGG
GCCCACCACTTCCTGTCCGTCACCAAGCCCGGCGTCGTCGC
CATGGCCGAAGCGACTCCGACGCCAACGGAAAGCAAAGTCT
GGGTGGAACGACGCGGCGGACGACGACGGGGGCGCTTCCCG
ATCTGGACGCTGTGGAAGAACAACATGACGTACAGGGTGCA
GGACATGGGCCCCGCTGGAACCGATTCCGGCGGCGTCGGCA
ACCAGGCCACCGTCGTGGAGCTGATTCTGCGGCGAAAGCAC
TCCGCCTCCGTGCTGCGCTGCTGGTGTGCCCAAGAAAAGCC
CGGACGACCCCAAGCGTCGTCTCGACTAGCTGTTCATCCAG
TCCAATGACGGGCGTCTTTCCCATTTCAAAAGTCTCTGCTC
TCCCTGACGGGTACCAAGGACCTGCAGATGGTCAACATCAC
CGGACGCGGCCGCTCTTCAACTGGCTGTACGCCGTGTTTCT
GCATTCAACGCCACGACCGGCCGGCAGAAGGTCGGAGAAGC
GCCGGCGTCCGAGCAGGTGTCGCATCGTAGCGGCCCCAGTA
GATGCCGCGGCGAAAGGCAGCCTGGACGATTAGCTTGGTGG
CCCCTTGCATCGGCCGCGTGCGAGCAGCGAGGCCCGGCTGC
CAATTGCACATTCATGATGTCACCTGAGCCTAGGAGCCCCT
GGCGCTCGCATCCAGCCTCACGGCGCGAGAGACATGCCGCG
TGTCTTTGGCAGCATCGCTGCCTCGTACGAGGAATGCCGTG
ACGGGTGATGGCTGGCTAACCGCCGCTCCGCGCAGGGTGCG
GCGACGACCTCTACTCCAAGCGCCTCAACAACTCCGTGTAC
CCAATGATGTCCGGACCTCTCGCTATACCGTCTGGGACTTC
CGTCGGCCAGGACGAAGTTGCGAAAAGTGACCTTCCGGAGG
CTGTCCTTTGTACTCGTACTCCGTACGTTGCGTGGTGTGTG
AACGAGGTACGTGTAGCCGACCTTGCTGTTGAGCAGGCCGA
GGCCATCTCTTTCTAGCTGGCGAGGAAGTCGTGTCTGAGAT
CACTCGTCTTTGAGTAGAAACTCATCGCAAATGGCAGAGAA
CATCCGCTACCTCATTTCGTCCAACATTGGCGAGGTCGTGT
GCGAAAAGGCACACCGCCGCCCCCTGATGCATTGCCCCTGG
GGCTCCTGATCGCCAGGGGGCGGGCGCCTCTGGGCTCGACG
CTTTCAAACTCGTCGCCGAGCCGGGCCTCCCAGCCCTCTTC
CAGCGCCGGCTGGATGACGGCCCCGAGCTCGCGCGCATGTC
CGATTGGAGCTTGGTAATTGCCACCTCGAGGCAAGTTAGCA
GCCAGCGGCCCCGCTGCGTGCGGCCCGAGACAAAGGTCCAG
GGCGGCGGCGGCGGCGGCGGCAGCAACGCCGGCAAGGGTAG
AGAGTCCCTCTTCGCAAGGGCGTTGTGCACTTGGGCGTGGT
GGGTGAGGGTGAGTGAGGGGCACGGGAAAGGATCATGGATC
ATCCATACGGGCAGTATCCGCCTCGCGGGTATGATGAACGT
TGCCGAGCCCCCTCGCGCCTCCGACCCCGGCCCATTTACCT
AGCTCTCCGTCTCCTCACATCGCCTTGCACCTCGTTGCGGC
ACTTGGAGTCTCGGCGAGTTCGATCCCTTTGTCTCCTCAGC
CTGGGCAAGTGCAACTTCGACTGCGTTTCCTACTGCACCCG
GACGGTCCCAGCTGCGAATTCGGTATCCCTTTCGAACACCG
TGCGACTTGTCAAAGATGGGCGGACAGGAATAGACTGCGCC
CCTTGTCCCTCGCATCGGCGCTCCTGGGCCTGCTGGCGACC
CGGACAGGCCCTGGTGCATCCAGGCCGTCTGGCAGTTGAAA
GCATCGAATACGCCTCGTGGCCCTCGACGATGAAATGGAGC
GGGATTGCTTAACAGAAATCCCAAGCACCGGCTCGGGGCGA
CCTCACGGCCCGGGGGACGACGGAGCAGCAGGGACATCTGG
TCCACATATTCCTTACCTGTCCTTGGCCTGTCATCGCTATT
TGTCGAGATTCGACGACGGGCTCTCAACAGGAAGCAAAAGA
CCGAGATTTCCTGACTTTGGCACCGCAGGCCGCAAAACCTA
CCGCCTTCTTCTTCTTCTGGCCACGTTCAAAGGCGGCGGCG
GGTGGGTGTCTGGTACCTAGCCGGGGGTAGGGTGTACAGGG
TGATGGCCCGCGATCGATGACGAGCTCATTGAGGACCTCGA
GGCTCGTCTAACAAGACCGTCTAGCCATGTGCAAGTCTTCC
AAGAAGATGATGCAGGCCTTCTTCGTCCGGGCCATCTCGAA
ACTTTCCCCAACGCCAGGTTCACTTCTCGCAGGACCATAAA
GTCAATCCCCATACCGAAAGCGATTGTCGCCACCACAACCT
GTCCCCATGTTCTGATACCCCTTTCCAGCACGTCTGCATTT
GACATCCACTTCATCAACAACCTCGCCGTCTTGCATAGACG
TCGGCTCGGCTGCCCGTTTGCTTTGCGACGGACGCAGACGA
TATCGGATGTCGACAGACGTCTGCGATGGGCTCGGCGGCTC
GGCCTCGTCTCTGCCGTAGGCAATCATGTAGTTGGCAAACT
GTTCAAGGAGGCGCTGCTCGCGCATGCGGAGATGCTGCCGA
GGGAGTGGAACCACTTGGGGCAGGTGTCGCATTCGAATTGA
TGCCCTGGGGGCGCTGGAGGCTGGGGCTTCTTATTGGTGCG
GTCTCGGACGCAGATGACGTCGCCGGAACGACAACCACGCC
CCTGGCCACCGCGCTCGGTGCGCCGGCCTGCGTCTGCATTG
ATGGCACAGATCTACTTGGACTTTCTGGTGCATGGCGGCGG
GCTCCTGTGCCCCGACACCCCCGTCGGCAGCTGGGGCGAGC
CTGCAAGGCCCTGTGCTTCTCACAAGGCCGCCCGTATGTAT
AACTGGTCCGAATCACCATTCCAAGGCGCTCCCCCCCCCTT
ATATCTATTTGGGAAGAGTTCCCTTGTCCTCTATAATGTGT
TCTCTACACAGCACAACTCACGTCAGGGAGACCCTCAAAAG
AGAAGATGCACAAATGAGTTCAAACTCTATATGAGCTGAGC
AGATCCTTGGTCCACAACCACTTCATCTCACCCTCAAGGTG
GGACGGGGGCGATGCCGCGGCGAAAGGCAGCCTGGACGATT
CGAGGTTGGTCGTCTTTCTGCTCCGTCGCCGACAGTCACGT
TCAAGACCTGCCTGGTACTTCGTACGAGTACGTTCCCCGTC
CGTGTAAACGAGAAGAGAATCCTCGCCAGATGTAGTCACAA
CTTTAGCGATTCGACCAGAGCGTCCCGGCAGTTGCCCGCCG
GGTTGTGTCGGAGCAGGAGGCCGCTCGTAGGCTGCATAAAG
GCCCTGCGAACCGCAAGTCTCCTCGAGGAACGGTCCCGTCA
TGTTTTCAAGTATTCGTTAACATTGTGCCGTTGTGCAACAG
ATGTTGAATGGCAGCCCCGTCTTCTGGCCATTCCCCATTAT
GGCTTGCTGCGCTGGCCGCGCCCCCAACCTCCCACTTACAC
CAACGACGACACGTTTGCTTCAGGCGAGAGACCTGGATTTG
ATCATCATCATCATCACCCGCGGCATCAGCGGTTCATGGAC
GCCCTGCAGCTCCATAGATACCTTAGGTAGTTGGGTATGGA
ATCCTCATCCGCCTCCTGCTCCTCTGGCTCCTCGGCATCCT
GTGACGAGACGACAACCGGACACGTGCCCTCTATCGCTACC
ATGCCTTTTCGTCCCGAGTTCCGGGCAGCAGGCTTAGCGGT
CTTAACGGCGATGGCTTGCGCGCCGCCTCCCACCCATCCCG
GAGTATGGTGGCTTTTCACACGCACACGTGATATGAACGGA
GGAGAGAGGAGCGAGAGGAGCGAGAGAAAGGAGAGCGACGA
CGCGTTGATGCTCGTAGAAGCCTGCTCTGTATTATCTGCTG
TCAACAGAATCCCCACGTCACTACGAAAGATCAAGATGGGT
GTACGTTGAAAGTTGAGGAACTTGAGGGCTCCGGAGAGGGT
ATACGCCAGGTAGCCGTTGACTCCGATGAGGCTGACGATGT
CATGCAAGTCCCGCGCCCAGCGACCGGGCTTGCCTCTCGTC
ATATGAGCTGAGGCGGACGGCATGTTCGGAGAAAGGATTGT
GCAAATTGGGCGCAATTAGCCAGTGTCCTGGCTGGTAAATT
CATGCTGATAACATTCATCCCGAATGCCTGGAGTAGCGACT
GCGATTATCCACATGAAGAACCTACAACAAGAAAACGTGGA
GTCTGTCGTGTCGCCTTATGCGGGCAACCGACCCCGTCAGC
TGGAGGTTTCGGGAATGCGGCGGCGTGCGCACGCGATGAAT
GGAGTTTGGTACAGGATCATCACGAGAGATAATCATCATTT
ACGACAACTTCTTGACGGATCGCGTTGCCCATCTCGTCGTC
TCATGCACATGCCCTTGACGCCAGAGGCGAACCTGAAACAC
GCGACCCCTTCGCTCGCTCGCTCGCTCGCTCAGCGCAACAA
CCGAGTGAGCTTGTACACTTCGTCAACACCCAACGTGAGAC
GCCTGAGCAGGCTGAAGATGCTGATAGAAGTAACGGGGTGC
TAGTAGGACACTTCGCTCGGCTCAGGCACAAGGCGCATGTC
CAGTGCAGCCACGGTTCATGCCCAGTGGTGATGGGCTGGCC
ACTAAATCTTGGCCACCCACCTCCATTATACCAGGACCCGT
CATGCCGGACAGGATGGTAGCTTTCTCTTCCAGAATGTCAA
GCTATGTTCTCAACATCAGGCCAACCATATCCAACGCCTAT
CATACAACAGCCGGTGTTCGCTGGTCGTCACCGACCCAACT
ATGGCCTTCATCTCGCAGTTCGAGTACACGCCAGACTTACC
AGCACCCAAGTCGTGCCGTCCGGGTCGAAGATGGGGTTGAG
CAAGAGGTTGGTGTTTATCCCACGATGCACACCCCGTTCAA
CGCCAACACCAAGTGCGCCGCCGAGTGCCCCCAGGGCGACG
CATGGAAATGCGCGTACTTGCAACAGCCAATCGTCAGTTGG
GCTCGCGAGTCGCGATATCACTCGCGCAACCACGCTTCTGC
ATGTGCAGTATTCGGCTGCCCTGTGTGGAAAGGGGCGGCAT
ACACGGCGTGCTGCTTGGTGCGATGGTCGATGGGATGGGTG
CCGTTCACCTCTTATCGTGACTTACCGCCGTCCTTAGATCA
GGGCGGTTCCATTTCGCTTGCCACCAACGTCTTCCCTGGCA
CGACTCTTGCGGCCTGAAGTCATCGACATTCAGCGGACGCG
AACGCACGGCGCTTGAACATCTGTTGCGAGCGCCAGCTCAA
CGTCGCTCAATCTCCCCGCCCAGCCAGCCGTCGCCGCCGAG
GCCAGCTGCTCCCGGCCTATCCCATGAAGGACTCGCTGCGG
TTTCGGAGAGCTGCCCGGTGCCTGGGGGGGCGTCAGCATTA
CAGCACTTCTGCGCCCTGGACAGAAAAAACAAAACACAGTG
ATACCCAAGCTTCATGACGTCCGACTTGGACAGGATGCTCT
TCTTCATCATGGCCTCGTTGCAGTCGTCTAGCAAATAACGC
GGGCTCAGCAACACAAGCTTCCCGTCAACCAAGAAGATGAC
GCATATTGTACTGCTGCTATCCACGTTGGGACGTGACACAA
TGACTGTAATAGACTGGAAGCTGCCTGGGCCGGAGACTTGG
AAGCCCGAGTTGTACGAGGCCGGGATGCTGCCAGTCGGGGT
CCCAAGGTTACCATCTATGGCACGGGCGGCACCATTGCGGG
CAGTATGGACTTCATTTCGACGAGGCAAAGAGCGTGGGTAC
GGCTGCCCTGCGTCGCCAAACGCGAGCGATTCCCTCACGGC
CGAGGACCATCCTGCTTCCACGTACTCGACGATATCGACGG
CAAGCAGACAACGGTCCCAGCCGCGGATACCCCCCTTGTCT
GCCCGTGTGGGTTGTGGGTTCCAGAGATTGTTCCTGCGTCT
AAAGTCAGTCTTTGCTCGTACTTTAGCCTGTGCAAGTTGCG
GAGATGAGCCTGCCTTTTATCGGCTACACCTTTAAGCGATT
CCAGGAACCCCCACCAACCACCAGCACGAGACGGTCGAGCG
GGACCACTGTTTGGACGTGTCAGTGGACTTGCTTCTTCTCC
CATTCACGGTGGAAAAGGCACATCTTCACCTCTATCACCCG
CCGACGACCGTGTGCGGTTACGGGGGCCGGGTGCGATGTCC
CTCGTGGAAGGCCATGGCGGCGGCCTTGGAGGCGCCGTAGT
AACACCAACAGCAATACCGGCAACCAACAGCAGCAGCAGCA
AAAGAAAAACAACCCCTGGACCAGAGCTGGCTGCTGCGCTC
AGGCGCCTGTGCGAAGGAAGCGAGTCCCGAAACACAAGAAA
TACAGGATGCTCTGTTGTGTCCAACTCGATGGTGCTGGCAG
CTCGGCTTGGCAGGGACAGACTGAGCCTCACCAACGCCGGC
ATTGCCCACTCCGCGCGAATCTGCCGGCCAGGGTCAGACTT
GACCAGCTCAACCTCTTGAACCAACGACAGGGTAGCCTCCG
GGAGCAAGCAGGCTGACTGGCTGGTCGGTTGGGGAGAAGAG
GACTCGCGTACCTGGTTTGGCCTGGGCCTTGTCAGCCTCGG
ATCAGCAAGCAAACACGGCACATGCCACTTCCACGCACCGC
GTGAGCGAGAGAGGTAGATGCTGCGGGCGACGGGGGGCACT
TCCTTCTTGGCGTGGGAAGGCTTCCATCGCTTCTCCCAGTC
TGCAAATGGAGCGCGCACGACTTATCGCCCTTGGAGCTGCT
CATAGGTTGGGCAGCATAGCCTGTTGCGTACTGGGGTACAG
GCCAAGCTCCCGGAGGGCTGCCTGCCAGGCTTCCGTCAACG
TTCCATTCGGCCAGCTTTGTCTGACAAGACGTTCACAATGC
TCGGCCTTGAGGATGTTGGGCAGCTCCTCCTCGGTGTGTAT
ACCCCCGACGGCCGCCTGCCCGACGCCACCCAGGGCGCCGA
CCCTGCTCTTTCGCCGGTATCCAAGCTGCCCGACATCCACA
GTCGTCCGAGTCTTCGTCTCCGTCGTCGAGCTCGGCATCAG
TATGGCCATTGAAGATGAGTCCAGCAACGCGGACGGAGACC
CTCCTATCCCAGCGAGCTGTCGACCAACCTGACGTCGAAGC
AATCTTTCACGCTCATTCAGCCGGGTTGGATGCCCTGGACG
CAAAATAGGCATGGGCACTACGAGTAGGCATGCAAGGCATG
GATCGCGAGAGGCGGAGGAGCATCTACCTGGACCTTTTTCG
GGCCGGGCTGGCGTCGGCGGCCACGGCGGCCACGGGCACCA
CAATTGCTTCTCCTACATTGCAAACAAGCGCAGGCTCTCGG
GAGCAACAAGCCCGTGGTGGCTCTTGAATCCACAATCTACA
TCCTGCTGAGCACCGCCTTTCCCTGCGCGATGGCCAGACCC
TCCTTGGGCTTGCGTGCGTTCAGCGCCCAGTACCCAAAGTC
CTGGGAGACTTCACAGGAGTCTCCTGAGTGCTCCGCCGGCG
CTGCCTCGCGCCGGCCACGACGACGAATTTTATGATGCAGT
TAGTATACAAAGTTCTCGTGCCGTGCCGCCATATCGTACAC
CAAGGTGGCGGCGCCCAATACCTTGGAGTACCGCGTCTACA
CGAGTCGCTCCACGAGAAGGCGCGCGTCGGCATCGACCTCC
GCATAGCGGCGGATGGGGGACGTGAAGTGCGTGTAGATCTC
CGCCCGTTACATACATATATCCCATCGAAGCGTCCATTCGC
CTCTCCGTGTCGTTGGATCTCTTTGCTCACCTGCACATGAC
ACATCATTCAGGTTCAGATGCTGTCCCGCCATGGGTCTCGG
CCGGCACGAACCGACTGGGTCGAGGTTCTCCGCAGAACGAA
CTGTTTGTAGCCATGATGATCTTCGTCTTGCCCAGGTAATC
GAAACCGCCAAGACTTATGACGACGGGGCGTGAGTGTTTTC
CTCCCAGAAGACGGCGCCGCCGAGGCCCTTGGCCCTGAGGT
ATCATCCGTTGCGTCATCGGCACAAGCACGCATGTCGATCA
TCGCAGATCGCGTTCGATGGCGGGCCAACTTTCCGACCCTT
GTCAAGTCGTCCAGGCCGCTCCCTCTGGCGAACGGGATCCC
TGGGATGGATCTGATTGGAACTTGGTGCATGGAGGAGTTGG
CCAGATTGGTACGCCAGAGGCGAGAGACAGAATCGATAGGC
GTTTCTGTGCTACTCTATTGCCAACCAGCTCTAAACTATAA
GCGTCCATTCGAGATGAAGTCCTCGCCGCCCTTCTGTATGA
TCGAGCATCAACCGCAGGATCACCATGGCGGCGAGCCAGGT
CCAGGCCAAGACCAACGGGGCCGGCTGGACAGCGCTGGCCC
GCCAGAAGACGAGGTGGTAACGCACCGAAAACATGTCGTGG
GGAGAGATACGCCGACAGGACAGCAACAATCGAAAGAGAAC
ACACCACCGACACTCCAAGACATCGACATGGCTTCACTTGG
GCGAGGTGGACTGGCATGAGCGGCGCCAGGCCGTCCTCGCT
GGAATGTCGGCCAACTTGCGCATAGCCTCGTCCTCGAGGTT
CCGCGGCGGTGGCAGTGAATCGAGCCCTGCAGCTGCCAAAC
ATGAACCCTTCCGTGATATGCCTGATCTCGTCCGGGAGGTC
TAAGCCTCCATCCCGAAGAGCCATGGTCAGGCTCCCCAAGG
GTGGCCGACCGCCTCAAGGACTCGACAGCATCGACATCTGA
GGTCTCACTTCTGTGTATTACCCTGCCGTCTAACACCCTGA
GTCTGCGCGATCCGGACATTCCGGTGTACATCTGCCGGGGC
GGGCATCACGACGTGGTGAACTCCCTCAGCAATCAGCATGT
GGCCTGTCCCGTGGTTGGATCACGGCGCTGCGCGGGCCTCG
TTCTTGAGCTTTGCTTCCCACTCGCGGGACTCGATCAGCTT
TGCACGGAAAGTGAATGGTTCCTGAGATGTCGTGCGTTTCT
CTTCTCGGACGAAGGTGCTGCTGGCTCCTGGGACTGGTCGT
AGCCTTGGTGCTGGGAGCCTCTGCAAGTGGACAAGTGTACT
TGGTACCTAAAACAGGCGAGCCGAGACTTACACCACTTGTA
ACACCGTCTCTGTTCCATTGCAGGCTCTCGAGTGTGCCATC
GACTGGGTCGCTTAGACTTACGAGGCTCCAGTGCAGATTGT
TTGGGCTGCTGCTAGGTGCTCGTACGGCGCTGTGGAGCTAC
CGCTCCTCCCGCCCCCAGCGCGGTCGCGGCGGCAAGCTCCC
ATCCAGGCTCGCGGGAAATACATCATCTTTATCTCGTAGCA
AGGACCACGGGCACAAGGAACATTTGAAGGGCCAGTGCTCG
CCTGGACCGCCTCCCGGGGGCCATCTTCAGAGGCCGCACGA
CCACGGCGGCGCTGTTGATGCTCAACAGTGATAGGCGTGGC
TGAGAAGAGGGCAAGGCCAACGACGGCCACCTGGCTGAGAG
GCAGGCTTTGACTCAGGAGCCGTTGTGTTTCGCCATGGGGC
AAGGACCGCGGGCGATCAGTCCGCGAGCCGTGAGCCCGGCC
GTTGGTCTTGTGGTGGGTGGCGTCTTGACCGCTTCTGCCAC
GTTCTGCACGAGCTGCAGAGCGTCGGCGTCGAGGACAACGG
ACGACGGTCAGGTCGTGGGGCCCGTCGTCGAGCTTGGCCAT
AACCTGCTCACGGCCATGAGCGAGTACCTGCTCTGCACGCG
CGACGCAGCACGCCGCTTAGCTGGGACGCTGCCCCTTGACC
AACAATCCACCGGGCGGTTTCTGGTGGCGCTGTGAATTTCT
TGCAGGCAGAGGACGTGATGCGGTCGTGACTGGGGTTGCAG
GAGTCGGGCATCTTCTTCGCCAACCCGATCCCAGAGGAGTT
CGAGCATGATGCGCGTGCCCCGCGGCACGAACTGGCCCTGG
AGACCTGTCGTACCTGCCGACGATACGGCCAGCCGTCACTG
GATCTTTCCCCTTGTTTTGGCCATCGTTCTGTTCTACGGCC
GAGCTCAATTCACGATCGTTCGAATGCAAACGTCATTGATG
GCTCTCGCGCGAATCGTGATCGATCGCGATGTGCACCAAGA
TTTGCGAAATGCACTGGATGCCGCCTACGGATACCCAGAGC
ACGATGAACTCGCTCATTGTCGCAAAGTTGACCACGTCGCC
GCCGCATGGACTACTTTGGACCCATGGTTAACAAGGCATCA
GCGAATTAACCGATATGTTGCCCATCTTCAAACCCGGAAAC
ACCCATGGCCGCGGCAGCAGCTGCGCCGTTGCCTCCTGGAA
GATATTGCAATGCTTAAAAACAAACAAAAGACGTAGTAAAT
CCATGGTGGTTTACCTTAGTCAGACATGGGTCAGGGTACAG
CAATGGCGCCAAACTGGAGGCTCTAAACACAACGCGCAACG
ACCGGGTTGATACTGCGCGGCGGCCGTGTACGGCTGCGGCT
CTTTATCCGGCACGCAACCTCGAGCAACAATAGCGGCAAGA
AGCTCCGTTGCTCCATGCAGCTGTCCCCAGCTTGATGAGCT
TTGCATGCATGTGCGTGCGGCCGCAGTGAGGAACTTGGTGC
TTCGACGTGTCCAAGACGAACAGTTGCCTGCGAGCTGGGAG
CGTGCGGGCACGCAGGCGGACAGGCGGCGCACCCCGCGACC
CGGCCACCGAGTGGATGGAGCACGCCGGCGCGCCCTCGTGG
CCATATCAATCTCGCGTCCCCAGCTACTCCTCGTCGTCGTC
CCAAGCACTCGATGCCGAAACCTCACGAGCATGCCCTGGAC
CGCAATCGAGGTTCGTGCTCCATTCCAATGGCGGCGGCGTC
CTGTAAATGCACCGTGGGAGCTACCCTGCACGCATCTGAGA
ACTCAACGGCTGATGAGAGACAGGGCGAAAGCACCTTAGTC
TGTGGATGGGCCGTTGAAGTCCTTCCTGGCAATGGCTGGCA
GGGCCCGGGGGCCCGGGGGTCAGCACCAGCATTCAGTTGGG
CCAGACTCTTCCTTTCCTGTCGGCTGAGCCTGGCCTACTGT
GTGATGGTTCCGTTCGCGTTCTCGAGAGCCTCGAAGAAGTT
CGCGTCATGTCCAGCCAGCCCTTGCGCGGCTCGACGGTGTA
CGATGTGCTCATCAAGAGGGCGATGGGTCGACATGGTTGAG
AACTAGTAAAGCCGAAAGTGCCTCGCCTGCCCGTGAGAAGT
TTGGGTATATCCATCCTGAACCATAAGTGAAACTATTCGCA
CGCAGGAAATCGAGTAGGGACAAAGAATGGCTTGTCCTTGC
GGCCGCCGGGGAGCAGCTATCTTGCGGCTTCGGGAGATTGT
AGTGAAGACGATAACAGTAGCTTGGAGAATTAGCAATCGCT
CAACCGGGTCGCAGGAGAGTCGTGCCAGGGCCTCGTCATGG
CGCATCGCGTCTCAGGTGCTCCGCCAAATGCCTCAGCGGTT
CTCGAGGACCTTTGCAATGTCGACAGCGTCGTCGAACCTCT
ACACCCGCTCGCGGGCGCTGCGGTTGAAGCCCCACTGGTTG
AGGAATATCGAACCTTTGTACGAAGTAGTTGCGCAGAATAG
GCTATAAAGTACTTGGATGGCATGGAGATGAGGGAGGTTGA
AAGGGTGGTCTCAGCACCAACTATCACATTCGGAAATCCAC
GGTGTCGGGATTCAAGACGGCAAACTGATCGCGGGCGTCGG
TCGATGAAACTGTCAATGATCGAGGGCGAGGAGAACTCGAC
GATGCAAGGATGGGATGCAGCGTTGAGAGATTGAGAGGGAT
AATATCCTCGTCTCTTGTCGCCGTACGAATACGTCTGCCAT
ACCAGCCCAGCCGGCCCCGACTCCGTCCGCCGCGCTAAATC
TGTACCTCTCGATGAGATTGCTGAAGACCTAGTTCGCAGCG
ACCGCGAGCAGCGGCCCAGGCCAGGGGTGTACGGCCCATGG
ATCCCCCAGATGAACTGGCCCTCCAGAGGCGCCATCTGGCC
CGGCCAAATACCGCGGCACTCCCCGTACATGATGTCCCCAA
CCCGAATCTCGCTTGGGACGCAGTACCAAGTACTACAAAGG
TCGAGATAGGCGATGCAGGGCGATGAAACAATACATAAGCG
TCGTGTTCGTCTGGCTGAGTCACTTGCGATGGATGGACTTT
ATTGGGTGGTGCGCTAGGCACGGAGGCTCTTATCGGCGCGC
GACTACACGCACCTCACCGTCGTCGCCGCCGATACCCGCGC
GGCGAGTCACCTTGATGCGGCGCAATCTGACGTCTCGCCAA
AGAATTACATTCGCCCTAACCCGAACAAGTACGAGCACTTT
GTAGTCCAGGCCAGTGCCTTCCTGCGCCATCGGGTGAACCG
AAGCGGTATTACGGGCGACGCTCCGGCGGGGGCCCGATGCA
GGCGCCGCCGAGGCCCTTGGCCCTGAGGTAGTTGGCCTTGA
AGTGGACAGAGCCACAACAGCCTTGTCGCGGCTGTGCATAG
TGGTTGGAAAGCCAGGTCCTCAGGAGCAAAAGGACTGGCTG
CACTTGTTTGGCTCCCTGCCCACGGGACCCGACTTCCATCG
GGCGGCGAGATCTCCATGGACGTGTCTGCCGATCTCACGGA
GACGAGGATGTCGTGCGTGGCCTGCAGGTTGAACGACTCCT
TCGTAATTCGGGACCCAGAGCATCCATCCCCATCCAGGTTG
CACGGCCTGGGCTTTCATCCCGGAGCTGAATTGGGCGAACT
CGACTTGGGCAGTCACACATCTCTGCAACTTGCCTCTCTTC
AAGACCGAAATCATCCAAAACGCCAAACCTAGACGTACTCC
CTCATGACGCCCTCGTTGCGCTTGTCGTAGGTGCGGAAGAG
ACACCGTCGAGGATCCGAGACTGGTTGCTTGACGACCCCGT
CAAGGTAGGTGGGAAATAGACGTGTCGAGCTCGACCCGCTG
CAGACAACATCATGAAGTTTCGCAAGATCAGCGTGGCGGGA
CGCAGTAGTTGCTGGTTCATCGTCCCACGTGCTGGACATTT
GTCGAGCTGGACGCCTTTTCCAAGTGTGCTTGAGATGACTT
GGCGAGTTCATCCTCGGCCGCGAGGACAGCCTCAAGGTGCT
CATGGCATGCATCATACAGTCCCATACATAGACTGCACAAA
AGGCCTACGGAATTCTCCATCGGACCTTGTGGACCATGATC
GCCTTCATGCCACTGCCATTCACGTCCGCTATAAGTTAAGT
CATCGCGGAGCTGCGGCCGACCTCATTGGCCCGCTCCCAAG
CCAATCATCGGCAAGGTGGTCTGGGTCGTATCTCCAGCCGG
AGTGGGGTCTGCTCTGGCGGCCGTCGTTTGCGGCTTCTTTT
AGCGCAAGGTCAAGTCGCTGCCCTTCCTCCAAAAGTGGTTT
GACCATTGCGGCAGTAGATGCAGACAGCAGAGCACCCGCGA
CCCATGTTGCCTTTTGATGACGATATCATTGCCCAACCGGT
CCTGGGAAGCGCCAACCAGACCGTCGACATTGACATTGGCT
CCTCACATGCCCACCCAGCGCGCGCGTTGGCGTTGGCCAGC
CATGGTGTAAACGTTGAAAACACGTCTTCCAGTTTAGATGA
CCGATCCAAAATTCTCACGTCTGGTCGCGAGGCTGTGGGCA
TTCCTTGCAGCCTCCAGCCGCATTCGATGTGCCAAAGGTGC
GAGCTCTCTTCACTTGAGAGCCCTACACACGCGGGGCATCC
CTCGCCAACCGGCGGAATATCCAAATGGTCTTCCTTCACCC
CAAGGCCCAACTCATGGCTGCGCTCGGTTGAAGACTAAGCC
GCGGAAAGGATAACTCGATACCGCTGCCCGTGAAGAGCGGC
CCGTAGGATGGCCGACGATGCCATGGATATCCCGTCGACGG
GCGCAGCAGCAGAGAATCGTCAGGGGCCAGAGCGGTGCCTC
CACATGAATTGCGAGACATTCTATTGCCAACATGCATCGAA
GGCTTGAAGATCACCGAGGACTCGGAGGTTGTCGGGGCGCT
GGGCATAGCAGGCAGAGGTGCTGGTGCATGCGTATCTGATG
CATGAGGGATAGGTGGTGTGCCACTGGCCATTGTCATAGGT
TCGGCCCTCGCCCGCCAAGGCTGCAGGCCTGACAAACATCC
TCTTTTGAACAATGATGTTGCGTGCTGCGGGCTGCGGGCTG
CCTCTCCACGTCGGTCAGCGCGCCGCCGCCTCCGTAGCCGC
GGCAGACTTGCCGACGCTTTCATGGAAGAACGGTCTCGGAA
TCCTAAACCGTCCGTCCGCCCGTCCGCTCCGTTGCCGGACC
GAGCTGCCATCAGCAAAGGGCCGACAAAAGGACATTGACGT
CAGACCTCCCGGCCAGCAGTCGACGGCTCCAAGAAAGGTCG
ACCTAGCATCACCCGCACAGCTCGCCAGACGTCCCAAGGGA
TGCGGGGTCGTCGTGGGAGTCGGATTCATCGGCGGCCGAAT
CAGCTCATTGCAGAGCCTGGCCTTGGCGATCATGTACGAGA
TCATTCGCGCAGGAAGGTGGCTCAGGGGCAGAAAAGTGCGC
GGAGCACCCGTCGTGATTGGCCTTGCGAGGAGTGTGCTGCG
TCGTGCCCCAAACGCTGAGGCGGAAGCGAAAGGGGCTCGTT
GTGTGGTGGTCAACTGTCTTCATCGTGCTCGCGTTCCTGGG
GGTTCAACGTTGAAAGGAATCCACTGTTGGGCGTCCTTCCC
GAGGTAGATGCTGCGGGCGACGGGGGGCACTGCTCTTCCGG
GCCGCCCTCAGCGAATCGGGCAGGACCGCGCCGCCGCTCAG
GCGACGGGCTAGTCCCAGTGCGGCGGCGCGAAGATGCTCAA
GGCGATGGGTCGTCCGTTGTCTCTTCACCCGTCAGACCCAG
CGTGACGGGGGCGGCTCGAGCGTTGCGGTGACAAAGTGGCC
CAAAGTTATGTCGACTAACCCGGCTGCCTTGCTCATTCGGA
GAAGAAGAGGCCGACGACGACGACGACGACGACGACGATGG
TGGGACGTGAACCAGGGTCTCCCCGACGTGGACATATTGTT
ATCGTGTTAAAGTTTGTTGGCCCGGAGCCGGTGCGTCGCGG
CGCCTCGCGGCCGTGGGGTGCAGGATGGAGAGGTCCTGGCC
AAGCAACAGGGCTGTCGTACCTACGTGTCCACGGCCTAAAG
CTGGCGCGCCGTCGGTCATGCGTGGCCGTGGAGCCCTGGGC
CCCCCCTCATGCTCTTTACGCTGTTCACGCAGCCCTGTATC
GCCACGACGGCACCGCGCTGCGTGACGAGCTTGCTCCTCCA
GATGGCATCTGCGTTCTTCGCCGAGAGCGTGTCAGGGTCCA
TGTGCCCTGGTGCCCCTGAACCTAAACAGTACGAGCACTGA
CTCATCAACGTTCCCGAAGACGATGACGCGCCAGATTCGTC
GCCACTCGCCTGAACTGGAGCGTGTTCGCAGGAATGGGAAT
CACCTGCTGTCCCTCTACCTCGAAGACAAGCCGCAATCTGC
GCAGGCGGAATCGGCCGCAGCCGATGCAGATATCCGTCAAG
TTGCAGGATGACCGTTCCACCCATCCTAGGTAGAGAAGATG
GACATGCACCCGATGTTGGTCGCCTTGGAGCCGCCGTTGAT
TCCGAGTCGGCGTCGGCAGTCGCCGCATCTCGGCTCCGTAA
GTTGGGGCTCGGGCCGGTAGCCCCGTTGACACCGGCTTGAA
CTCCGTGCACGATGCGGTGGCAGGTAATGGCAATGTCGCTC
CTAAAGAGGGCCTGATGGGTCCTATATATCTGTCTGGGCGC
GGTATGGTAGGCGTTGCTGGCCTGGAGGCAGATGAGGCGCC
AACGTGCACGCGCCAGGATGCAAGCTCGGAGACAGTTGCTT
CTCCCCACAGGCGGCGGCGACCTCGCTTATCTTGTACTCGA
GCGGAGATCGTGGCCCGAGGCCCAGTCGCGAGTACGAGCAC
TGCTCGAATACTCATTGACTCTTGGGAGCTGGAGGGGTGGA
CAAGGTACCAACCAGGTGGCCTTGAGCCGGCGCTGCGAGCG
GCTCGTGATTTCGTTGTGGGCGAATTGCAGAGGGGGGAGTT
TTGAAAACGCCTATCCAGGACACTCGATTTCCTGTTGTCGT
AGCGGTGGGAGCTCCGCTCGCGGCCCTTTGGCTGCCGCGTC
GAGACGGGCGGACGGAAAGACTAACGTTGACTCCTGTCGAA
TCTTCTCGTTGAACAATGATCCTGATGGCAATCATCTCGAT
CATTTACGGTTGAGGATGGACCTTTGAAGGGCAAGACCATC
GGCCCCTGTTCTGTTGAAGGCAGGCTCTATCCCAGCCACTT
ATTCGGTATCGACACCTGCGCGCGAGCCGGCTGTCTGTTGT
TCGTCATGCGTCAACATGTACCAGATCGTCAGGGGGTCGTG
TGCCACTCGACCGAGTCGGACCAAAGGACGAGGACGGTGAT
CTGCTGGGTGTCGCGCTGAGCCAAGACATCGACGTCGAGCT
TCAACGCCGACGAGTTTGCTCGTTTCAGCCAGTTGAACGGC
ATACCTATGCATAATGATATCAATGATGCACGTGAGAAATC
GACAAAGGCGTCATGGTAAGCCCTTGGTCAGATTCTCACAG
CCCTTTCAAAGTCCGTGTGACGAAAGAAGAAACACTTAATC
GCCGAAGAGCTTCCGCTGGGCGTCGTAGTCGCGCCGGCGCG
GGCTTTGGCCTCGATGATGCCGCATCGCGTCGCGTGGCGGG
AAAGTAGGCAATCTTGCTATCCAGTGGGGGGTCCATAGTCC
CGACGAGGAGACGGGGCTCACAAACAAGGACCGCAGCCGCA
ATGGGTCTCGTCTCGTTTATCTCGTCTCTTGTCTCGCCTCT
TCTTGGATGAGTGAGGATGGCTGGGTCCTCCCGCGTGCACA
TGAGCCTGCGAGGCAGTAATCCGGGCCAATTTGTTTGCCTG
CGGGAGGCCGAAGACGAGGACATACCCAGGCGCGTTGTCTC
CCAACCCTTCCAGCTTGAGGCAGGTACTTGCGCTCGACGAT
TCTTCATTGGATAGATTGGGCTTGCCGAGATTGAACAGCTT
GTCCACGTGGCTCGTGATATCCCAGTGCAGTTTCGAGACAC
CCCAAAAAGGGCGCGTTACCCACTTGGCGATGCCTCAGACG
GTCTCCCATTACTAGCCTTTCCAACAACCGCTCCGTTAGGT
CTGAAGATAATCGATACGAACAACCGCCAGCCCCAAATGAC
GGCCCTGGTTTCACGTCTTCCTATCTGCCGCCGCGCGGCGT
TCAGGTCGGGGAGGTCGTAGCCTCTGTAAACCATGACCGAG
TCGAGCGTGCTCGTCCAAATCGGCATTCTCCGGGGGTGGCT
ATGGCTGGCCCATCCCTCTTCTCCCTCAACAGTCCACCGAC
TCTCTAGCTCCCCAGCAGTTCCTGCCCAGTCCCCAGTGGAA
GCAATGGTCCCCGACCTTGACCAGGCGACAGCCCTGCGGAA
GGCCGCGCTACCCCCCGAGGCTTTTGCAGCGGTGCCTCTGT
AAGTCCCCTGCCAAGCCTTTCCTCCACTCCAGGGTCCAGTC
CGCTGCGGGTTCGGAGAGTCCGCTGCGAACCCGCTGTCGCG
CGCTCGAGACGTTTTCTCTGCTTGCCGAGAATTACCGCCTG
TGTTGCGATTTGCCTGGGATCACGGGTGAGATGGGTCCGTG
GCGTTTGGAGGGACAGCAGTCGACGACGCCACGGGCGAAGC
CATCTCGGAGACTTTCAACTCATTCACGGCATGCAGGAGCC
GATGCATACTACCTCCCCTTCACGGCCGACCAGATGGCCCG
CTTCGGCCAAGCACACCCTGCATGATGGCATTTGAGCCGGA
CGATGGCCCCGGAAATTGGGCGAGGCAAGCGGGAGGTCGGA
CCTGTGACGCCCGTGTGGAGCCTCCATGTGCTACGCTGGGT
CCACGCAGGGGCAAGGGAATCACACCCAGAGATCTGGTCAA
CGGTGGGGAGACCAGCAGATCCTCTCGCATGTCTCGCTGCC
GAAGAGGCTTACGCTGCTGTCACCTTTGGCAATGTTCTAGA
TTCAACCCAATCGACACGCCCGCGCTCAGTCGCACCCCCAC
ACATCACACACGGCGATGAGCGATCTTACCTAGGGCAGCAG
AGGGAATGGTGAAGTTGAAACTGCGGGTATGGGAAACCCTG
CCGAGTCTGACAGTTCCTGACGCTCCAAACGCCTCGCTGCT
GAGATCGAGTTCAAACTCGGCGGCTTCATTCTCGTCATCTC
GCCGAACCAGTCGTTGGGATCCGAGGGCCGGCGCGGGCCCC
CCTCGCCGTGCTGCCGCTGACGGCGCTCGCCTCGATTCTCA
CGACAAGATGGCGGCGATGCCCTGGAGACCTCTGCAGCGTG
AGTATGTGTGTCTGTGTATGCGTGCCAATAGGGGCGACATT
GGATGCTGGCACGTCGATGTCCATCTTGATGTCCATTTTTC
GCTGTTTCGCTGGATGCGGTCCTCCATGGGGGCAAGCGGAC
ATGTTCGAGAGCGTAAGGGTCTTGAGTCGCGGGAGCGAGAG
GAGCGGTGGGTGGCGACATGCATGAAGATTGGCGCGTTGCT
GGCAGCGTCGCCCGAGCCCTCGATGCAGTGGAGGTTGAGAA
CCACCGCTACCTGCCTCGAGCAGTGGCGGCGACCTCACGAG
ACATAGCTACTTCGTACCGGCCGTTGTAATAAATGATACCA
CGGCTCCGCGTCGACATTGTCTCCCTCTGCGTCTTCGTCCT
CTCGAGGAGTCCATGGCTGGCATGGGCACCAAGGACCACCT
CCCGCGCAGACTTTTGAATACGCTGTAATGTACTGGGCTGG
CTGAACAGGTCCACGTAGGACCCCTTGGCCTTCCGGGCGGC
AACGCCAGCCCCGCGACCATCTGCAAGTTCAGCTGGTCGTT
CTCCAGTCTCTTGGCGAGGTCGTCGCCATGACGGGCGATGG
GGGAACAGCGTTTTGTTATACCTCTCTGTTGGATGGAGCAG
ACGCTGGCATTGAATTGAGTCAAGACGAGGGCCCTCCTTCA
ATGGCACCACACACATCCTGCTCTCAAGACTGGGCGACGCA
CCTCAATGATACCCCCTAGACTCCCCTTTGTCTGCCGTAAC
ACCACCGCTGGACGAAGATGCGCAGGTACAGGAGCAGGATG
TGCAAAGTAACCACCCGGTGCATTTGGGTATAAGAGCTCGT
GCCTCACCGTCTGTGGTCCTCGGATGATCTCGTCCACCCTC
ACGGAGCGTAGCAAGATCTACAAGGGGCTGGTCACAGAGGA
TACGGCACCACCGATAGCTTCCTCGAGGCCCGCATGAAGCC
CTGAGGCCGCCGCCGTTGGTCCCGCCGTCGGCGCCGATGGC
GCCGGAATAAAGGTATTGATCGCGGAGCCTCTTCGTCGAGT
GCCATACGAACATGGGGGAGCAAAACGACACAGCGAGCGCA
GCGTTTCCGAGGGTAATTGGCATTGCCTCGGTCCGAGCGTG
TCACGGTGCAGCACGTCAAGCGGGTCAAGAGCATGACGGGA
GTCGACCTGCAGGGCTGTTTCGACAGACCCTGACGCCCTGA
ATGGAAGAACCCCACGGGGGCGTCCGCAACGGGCTTTGTGT
CTGACAACCGCAGCACCTGGCTCGTCGGTTCTCGAACACAA
CGAGCGAGACTCTCGAGGCTCCTCGCCCTCTTCATGCAAAA
GTTGCTGCGGTGGATATGATCCTGCATAACCTGTTGGCGGT
AGCGCCAAAATGGTAATGGACGACGAGGCGGTGTTGCAAGG
GTCAAGGGCCACTGCCCATGCCAACAGCGACATATTGAGTC
GTGACCAGACCGTCTTGAGTCTGGCCGTCGCTACGAGCATA
GCCAACCGAGACCCCAACACCTCCGAGGCTGATGTCCTCGG
CCGTCTCCCGTCCAACCTCCCCATCGTGAACTTCATCACTC
CACATAGACTTGGTCTCGTGCGTCTCATCAATGCGGTCATA
ATCTCCAGTCCTTCACTTTACTCGAAAGGCTCGAATCCCCC
GGCATCGGGCACTGCCGCGACCGCCTTCTTCATCGTGGGCT
AGTTCAGTGTCCACATTGTCCTCGTCCATCGCCCAGCAGAG
ACTCGGAGTTCTTCACGGCACTCACGAGCGAGCTGTTCAGC
TCTTTCCTGTACCTGGAGGGCCATAGAAGAGCATGTGCGGG
TTATCGCAGGTCCTTTTCGTCAAGGCCATCGAACCTCACCT
GTCAAGGTCATTATGATTACCGGCGACGCCGAGACCACAGC
GATGATGGGCAGATACGGCTCCGGACCCTTGCCGTTCCTTG
CATGTCAATGACAAGCACTCCGACGCCCCCGCCATGTACGA
AGCCCGACTACCGGCCGCGGCTCATACTCCATGGCCACACC
AACACCATCCTCGCCCTGGTCCTGATCGGCGTGCTCGTCCT
TTCCGGGGGTCCGTCCAGTACCTCTTGACGGCGGCTGCATG
TCCTCTTCTTGCCGCTGCCTCTTGTCCAGAATCTTCTTCTG
AGGCATCTACTTTGCGATGGCTTCCGCAAAAGGGCCAGAGA
GCGGTTCGGACGCCCTTTGTCGCAATCTCCTCGAGGACCTC
ACCTTGGCAACCTTTCACGGCATGAAAAGCCACAACGCCAT
GACGACGAGGTACATTTTCACAGCGACCTGGCACCGACCCA
TGGGCATTTGCGGAGAGGATCAAGGGCTACGGCACCCAGAC
GCCGAACGCGAGGCCAACAACGAAAAGGGGGAGTACTCCCC
CGGAGCCGCCCGAGGTGGTTCGTGCAAAAAGCCTGCTTCGG
AGATAAGCGTGTTCGGACGTCTGGCTCTCTGGCAGGCCACT
ATAGCAGAGGGGCTTCGCGTCTGATTACCGAGTAGTACTTC
CGAGGGCGATCGCGACACGACCGAGGTCAGCCTCATCTACG
ACCAGCGAGGTCGGCAAATGCCTGCCCACGTTGGCACAGAA
TATTTGCCCACTGGCATTATCCGAGGCATAGACGATGCCGT
GGGGTACTCCCAGTCAATGTCCATGCCGTCCATGCCCCAGT
ACGAATTCTCCTACATGACGCCGAGCGAGGCGGCCGCACAA
CCGCCATTGCCGGCAACCTGCCCGGCGCCCCCGCCCTCATG
CAGTCGAGATACTGCATTCTCCGTCAGCACATGGCCTTTGT
GCCGCCGCCGGTGCCGGTGACCCAGCCGAGCGTCCAGAACT
TCGCCAACAGGTAAAGGCTTCTGCCAGCTCCTCGACGAGTC
GATCGACGTCGGCATGCTCGCCCCGCCGCGCCCGAGGACCA
GCGGGCGCCAGTGCAAGAGTCAAGCTGATTTCCCACCAGTT
GCCAGTCTCCCCACCCGGAACGGCCACGAGACCCTCAGAGA
AGCGGGCACCCCCACGGTGTCCCATTGGCAGGGAAAACCGC
GGATGGTTCGGACGTTGGAGCTGCCGTCGGCCTTCTTCAGG
AGGACCTCGAGCACCTGGTTCGCTGCTGGGCACGTCAGGAC
GTGAATGAGATATTAAATGACAGCCTTTATCAAGGCGTCCC
CGAGAGACCATGGCCAACGACTTCCCACGTTACGAGGCTGA
GACGGTGGTGGCCAGCTCGCCGTCTGCGTCGTACTCGGGCT
CCCTTCCTGGACACGTCGGTCGTGCGCTGCCTGGAGATGAC
AGCACGCCAAGCAGGCTGCACCCGGCGCCGCCCCCGCTACC
GCACGCAGTGTGGGCACTCACATGAAGCCGATGACGGCAAT
TAGTGCGTGTCGACGCCTGGCTGCCGCTATAGTGCCGTCCG
TGGAACGCAGGTCCGAGTGACGTCGCACGATCCTTGACATC
AAACGGGCGCTGACAGCTGACACGCGCCGGGCCACTTTAAC
GGCAGCAACGTCGAGGAAATCGTCTCTCGGGGCCTCGTCCA
GCGCCAGAACCGGTACACGACACCGTCGACAGAACCACGAT
GCCACAGATGCATAAAATTGCACGGTAAAGACTCTGGTGTA
TGCACGACGCTGCGGTTGAGCCCCCCCGTCTGAGGCGGACC
GATGGCGACGATTGGACCGACGGAATGTGCAAACCGAGCAT
AGATATAGTACAGCTCCGTACGGCGTCGCCGCCAGGCCCCG
CTACAGGCCGGTTGAAAACGCCTATCCAGGACACTCGATTT
CCTGAACTCGTCCCGGCCTCCTGGGTTTGTACGGGATGCCT
TGAAGTAGGATTGCACCTCGCTGGATATGATGGGGACGTAG
TCAGAGGGGGTCGATGCACCCTGTCAGACGTCATGCGCGCC
GGGGTTGGCCTGGCTCATGTCCACCTTGGCCGACTCGCTCT
GTTGGAGGCAAAGATGTAGTCGAGCCGCTTGCCGTTGGGGT
TCCCTGAGGCGCGGTATTGACGCTCTGGATCGTCGTAAGTG
GCATACTGGATTAAGGATGGCAGCTCTTCTGGTCTATTTAG
CACGAGGGGCTGGTGGCTGGCCATGCCGATCCTTGGGCCTG
CCGGCCGTCCTCCACACTGCCCGGTCTTCCCCAAATGCGCC
ACGTGGGGTGACAGCACTTCCTCGTACTTTGACGCGATGAA
GACCACCCCCCCATACCGCGCTCGTTCGCCCGCCTCATGTC
AGGATACTCGGGTTGATGGACGTCACGTTGACACAGCCCAG
CTAGCTTCCCGGGTTTTGAACCGTGCAGCTGTCAGCAGCTT
ATAGGCAGGATAAGGGAAGGCAAATTAGTAGGTAGGGCAAG
GATATTGAAACGGAAAAGCTCACCTCGCAGACCATGTACCC
GATGGCCGAGGACGGGGAGTCTGGGCTGAGAGGACGGGAAT
ACCGAGACGTCTGCGGAATTCGAGAGCTTGTCCAATCCAAG
CAAGGTACTTGGCGCCGGAGCGAGCGGCGCGGAAGACGTTG
ACACATGCTGCCCCAAATGGCAATTCTGAACGCAGGGGTTG
TCTCAACGCCGTCAAGGAGACTTCGGCGATGTGGCTGGCAG
ACTTTCCTGGGGCTGGTTGGCATGCTTGACCCTCCTCGTGA
CGGTGGGAGTCGGGACGGAGCGCCAACGGCCAGACATCAAC
TGCCCGCAAGACGTCCGCGACGTCCTCTACCACGCCTGGGG
GACCAAGTCGCCGCGGCGGTCGAAGGCTTCTTCTGGCCCAA
TGCTCCCTGTGCATTTGGCCCGCTGTGCATCATATCGCGCA
GTCATCTTGCGCCTCGGGTTCAGGCCGCCCTCGAGGCGCTC
CAGGGACCGCGGCGTAGGTACATGTACGTCCGTACATACCT
CATGCATTTTGGCCCAGGAACCTCGAGTTCAAGTCCAATGA
CGACGTGTTGGCGTGTCCATCCGTCGGAGGAGAGTCGTTTC
TTGTCCTACTGTAGATGAAACGAAAACGCCCTCCCTTGTTT
GGGACATGCCGCCACGCGGGCAGTTCGCTTCGCCGACGGAG
CTCACACACGCCGATTGTGGCCATAACGGCGTACCTCAAAG
GCGGCGGAACCCCAGCTCTGCTCACAGCCGCAGGAACCGGC
TCTCCTTGGCCATCCACAAGCCCACTTGCAGCTTCAGACGG
GCATCTCAGCGGATGTGAGTCCAAACCATTCTTCTTGACGA
CTCAGCGCATTGAGATGAAACTTGGCAATGAAGATGCTGGG
GTGTCACTCATGATGCGAAACCCTACGAGTACTTCGTACGC
CAGTCACCGCCTGGTTGTGACCCCGATGATGGCGGCGTGAA
TTGAGAACGGCAGACGGAGGCCCGTTCATGTTCATGTCCAT
GCGAGGAATTGGCCAAAGGTCTTGCTCACGCGGGCGGGCGG
TTCGGCAACTCTCTGGAGAACGTCTCCCAAAGCGCCGCCGA
AACGCCTCACTCGCAGCCGTCTGCGCCCTCGGACTCGCACA
CCCGCGCTCGCTTGGGGCCGCGGGCTGTGCCGACGCTGCCG
TGGAGCAGCATCCCAGCAAGCCCGCGGTGCGCGAAATACGA
GGCCGTATTTTCGTCCCTCGCAGAATCAGCGCAACTTGCGC
TCTGGCGCAGCTGATAGGCGCTGTCGACCTTGAAGAGGATA
CAAGACTCGAACGATCGCGCCGACAGGCCAACTCGCTCTTG
CTCCGACCCCGTGCCCAAGTCGATGCAGTCTGGGCCGACGG
GTGAACTGCGGGCGGATGAGCTGGCGGCTGTTGTGCCACTG
GCCTCAAGGAGCTGCAGCACCGCCTCGACGACCGGCGCATC
CAGGTGGCATGTGTCCAGAGCGACGCTGACAACCACCTTCC
AGGTAAGGCTTCCAGCAGAGCTGCCAGTCAGTGGAGCAAAC
AGTAACCGGAGCGGCTGCTTCTGGGTCGAACAGAGATGTCT
GGATGAGAACCAGGACATTGCCCGGCAGATGAACAGGTGCC
GGCGTGGTGCACCGCCCCGGCGACGAGGCCTTCCTCGAGAC
TCTTCAGGTCGCTTCGGCGCCGGGGCAGAAGTCCGAGGCGG
TCTCTTCTTGTGCTATTCTTCTGGCCGACATTCTCTGTTTC
GCCCATGTGACCCCGTTTGGCGCGCGTCTCGATATCGAAAT
ATTGCGGTGGATCGCATCAACACGGCTTCGCCCGCCAATAC
CAGAGGCAGCTCGTGGCAAGCGATGCGGCCACATCTTCAAG
CGGAGCTGGGACGCCGTGGGCTTCTGATACGCACAGAGTAC
GCGAGCGATCGATCAAGAGACCTACGACATTCTCACCGACT
GTCCAAGGGGGCTGAGACTGCGGAACCGTCTCTTCTTCTTG
TACCTGGGCAAGGTCTCTGACACGCCACGTTCTCGCGACAG
GCGATAGCCGACACTAGGTCCTCCCACAGACTGGCGGGTTT
GGCCTTGCACTCATTTGTAGCACGAAGAGTACGGAGTACCT
TGGAACCTTAGCTGGTCGACCCCCTTCCCCCGGCTCCGCGG
CGTAGACGCGGGGCACGTAGCGGTCGACGCTCTTGAGGGGG
GATCTGTGCAGCAGCGACTTCCGACCGACGCCGTCGACGAT
CCAGCCACTGACCCTCATCTCCCCAGTGTGACGGCAAGCTC
GACGCGGCGACCAACACCCCCTGGAGTACCAGTATCGGGAT
GCACCCTCCCGCGTCTGGTACTATTTTTAACAAGTGTCATT
CCCCGTCGCGTCCGGGTCGACGTAGTCCCAAACGCCCCACG
CTTCCTGAGCGTCTTTGGATCCTTTCGCCATTCGACATCAC
TTCAATCTGAGGCGAGGAGTCTTCGGCGGCCAAGTCCTTTT
GTCGGGCCGTGCGGATGGTCCAACGGCGGTGGCGTCGAGCC
ACGCACAATGCCGTGGAACGCAATCTGGCCCACCTGAATCA
AGCCCAAACGCCCTCTGTCTCTCCATGTCGTGCTGCACTGC
AAGAAACTATTACAAAAAGTCAAGCGAGAGCCCTTCTGTGC
CGCTTCCTCCCCCTTTGTTTCCCTTTTCCGTCTCCAGTTCT
ACAGAAACATATCTGTAGGTCTCAATACCCGCTTGACTTCA
GTGCAGTCTGGCTGAAAGGACGACGCCACCGCATGGCTACG
TGCAGATCGAGCTGGGCATACGGCGTTTTCCAGCAGTGAGC
TACCCTGCGCGCGCGCATGTCAGCAACCACTCCGAGGCGTC
AGCAACACTTCTTCAACCGTCTCGATGATGTCCGCCCACGC
AGTACATCCGCCGTGGTGGGCAAACAAGGCCAATTGCAAGT
TCGGCCTCGTCCGTCCCGTTCAGGTACAGCGCCTGGCCTCG
GCACCTACATACTCGTGCGACACATGTGCCTTTTGCTCTCT
GGGGGGTTGACCAGGTTTCACCAGACGTCGGAAGCCCGCAT
TTGGACCCCGAGTTTAGTGGCCAGCAGCCCTGGCAGTCAGG
GCGTTGCTTCCGCACACGAGCCGCCTCCGATTGGACCCAGC
TGCTGGATCATCGGAACCACCAGACTCCTCTGTCGACCCGA
AGGTCGATATCGTTACCGCGCTTCCGCCATCTTGACGTCTC
TCCCACATCGTCTACTCGTACGGGGGCTTACGGGGGCAAAA
CGCCTGCTCATTCATCGGTTCCCCCGCTACGGCCCCACCAT
TCGACCTGCAAGGCCCGAGACCACTCTGATTGGGGCTTCAA
TGGATGACTTCGTAGCAGAACACCAGAGTATCGCGAGACTC
AGGCGGTAGTCGAGCAGGCACCAGGTCATGGCGGCGAAGGT
AGTAATGGATCATGTGTGCTCTTGCCTACGGGTCAGCCTGA
TCACTCAAAGCTGCTACCGGCCCAATCAGCGTAGAAGTGCC
CATGTCGAGGGCACTGGCGCCGACCTGCGCCGCCGTATTCC
TGTATCGTGAACCTCGAGTGCGGCTTGAGGGCAAACACGCC
AGATGCGCTATGAAAGGCTGCAGCTGAACCCAGTCATGAGC
CTTGAGCAATTCTCCGGCAGCAAGTCGACACTTCTCGCTGT
CGTCGTATCGTGAAGACTGTCTGCTCTCTCGCTTCTCGCGG
AGCAACGAGCACTACTTCACCTCGGGCGGCACCCCGCAGCC
GGCGGCGGCGGCGGCGGCGGCGGCGAGGTCGGGTCAAGACA
AGCCTCTCCGCCTCGCTGTGCGTATCGGGACGCTCCAAGCC
TGAAAGGCTGCAGCTGAACCCAGTCATGAGCTTGGACGGCA
GGTGGAGAGGACCGCCATCGCAAAACTCAGGGCCGATGTCA
TCCGTCAGAGCCAGTCAGAACCTGCACTGTACACGAATGAG
TGCTCCCGCTGCTCTGTTCACCGGGCCGGGGCCCGTGATCC
ACCTACGAGTAGCATCCGTACGAGTAGTCGTTCTCTACTCG
CTGACAATCCCGTTAGATGGCGTTCACGCCTCTCGTGTCCC
TTCCTGCTGCCGCACCCGACCAAATCCGTTGTACTCCCCGC
ACGTACATACTGAAACCATACGAGTGGCTGCCGGGCGGGTG
AGAAGAAGGTGCGTGCCATTCCGTCCGTTACCCGCCATGCG
TCGTTGTAGCAGCCGTAGTACGCGTACTTTTGGGAGTCCTT
GAGGGCGCGACGGCGGCCGGCCCTGTCGCGAGACTGCAGGA
TCCGCCGGCCCCTTCCATGTCGGTTGACGTTTGAACCGCCA
CGAGTACCTCACAGTCATTGCGATTGTCCTGGTCATGGGAG
AGTGGACAGAGGAGGTGGGTCGCGCCGCTTCGAGCTTGCTT
AAGGGAAAGGGCGCTGCTCGCGATGGATACGGCAACAGTCG
GCACGATACAGCGGTCACGCCGCCCGGGGTGCATGCTCACA
GAAGAAGACACGGCGAAGAGCCATCTGACGGCCTGTACGAG
GGAGCCCTACGAGGAGGATGCGCACGACGACGACGAGGAGG
TTCCGCGGCAATTCGGATTGCACAACGCCTTCACCTCCCAA
CTTAGAATATACCGGGACGTCTTCTATGCGACGCACGTTGA
TTCGCGATTACCTATTTGAGCTACTTCGGGCTATCGGAGGC
TTGACTGCTCAATGAGGGTACGGCTCGACACCACACCCGTC
TCCTCGAGTCCACCTGCAAGCACAATGTCAGCGTCGAGGTC
CCAGCGGACACTGCCATTTACGGCCTTTTCGAGACCATCTT
GTGGTGGTCCGTAAGAAGGACTTGGACTGACGATTGACGTT
GCGAGTTTGTCATTCCACGTCCGCTGTCGGATTCGCCCTCC
GACCATCAAGCTGCAGCACGCCCAGATCGGAAAGCAGTCCC
TGCCGAAGTCTCTTCTGCTTCGGATCCGGATCGAAAATCGG
GAGGATGGACCTTTGAAGGGCAAGACCATCAAGCTTACATT
CCTGCCCCTGTCCACTGTCTCAGGGACTCGGGGACGGGCCC
ACCTCGGCCGGGGTGGTGTTCGTGGAAGCGATATGTCGTGT
ATTATTTGACCGTAGAAATGCTTGATGGAGCGTCCTTTTTG
CCTCCTCTTCCATAATTCCTCTTCCTGCAAGGAATCTGGGC
ATCCTGTGTCCGTTCCGATGCAGAACAGTGGGTATAGCGCG
GAGGAGACCTTTCTCTTTGGCCCTGCTGCCAGTTGGCCAGC
AAGTATTGTATAATGTTAATCTCAGAAAGTTAGCCGCTGCC
TGGTGAGTTGCCTTTCTTTTCGGAGACGGAGCGGACGGCAA
TAAGGGGCCCACTGGAAGGACTGCGCATTTTGGAAGAGCGC
AAGCCTGTTTCTCCATCAAGCCTGCTGCAGGTTCTTGGATG
CCACGCCGCAGGCGGACAGGCGCGCGGCGCGGGTACCGATG
GCTTTGCTTTTAACTTTTGGCCTGCATAGGCAGCCACCATC
GACGAGAGTAGATAGAGATGCATCCACATAGTGTGCCTTGT
TCCTTTGGTGCCGATGATGTCGACTTCCAGCTGTACCCGGC
CAAGTGTCTTGTAGTCTGGTCGGAAGTCATGTCCCCATTGG
CTGGGCGAGGAGGCTTGGGGCTCAGCTTTGGCGCACATGTG
CGGCTTCCTCAACTTCGTCACGCGGCCCATGGGCGGCGTGG
TTCGATATTAGCTTCGCCAACGGGAGCCGGGTGTGCGCCAA
GGCCCATCAAAGCACGCGGTCCTTGAGACAGGTGCGGCGCC
TTGCTGGTGTACGGCCGGATCTGGTCGAGGATGTTGCCATT
GTCGCCAACACCCTCCGTCTCCAGCACGTTCATGAGCTCCA
TTTCGGCTGCCGTCTCGTCACCTCCCTCGTCGGCTCTTGCA
CGAGCTGCAGGAGAAGGAATCGGAGCTTCTCTCTCAGGTCC
TTCAAGGAGTTCGAGATGCGCGAGGCCAGGGGCAAGATGTG
ATTGGACATTTTCGTGTCGTCTTGCCGCTCTTCGCATGGGG
GCCGTCGGCGTCACTCTGGTCGTAGACGGACGAAGCAGGAC
CCTGCAAGTGCGCCCGCACTCGACAAGACGCATGGCTGATG
TTCCCATACGTCGGTCGGTGCCTCTCCATACCAGCCATCAT
GCCATGATTCTGGGCCTGAACAAGGACCTGGAGGCGGCGCT
GCAAGACGGCGCCGCCTCCCCTCCTCAGGCCACAGAAAAAC
CTCCGAGGGACGGTGAGGGGCCCGCAGCGGCCTTGGCGTCG
CCGGCGGGGGCGGTGCCCGTCCCGGCGAGACGCCGTCGACG
CTGGCCTCTGCTGGTGTGCTCGGATAAGCGTGGCGCTGTAT
CCGGCACCAAGCTCTTCGTCCTCCTCGGCGGCCACTACTAC
CTAGCGGCACGGTAGCGCATCGTCTCGGCGAGGGTCGCTTT
ACATTTTCCAACTTCTGGTTCCCAGACACAGAGGGGAACGG
CCTTTACCTTTCGCCTTTGCCATTCACTCTCCGGCCAACGC
TCGTCTGGGGCCGACATCAACTTTATATCCTGAGTGGCCCT
CGGTCTCCTTTGGCCAGCTTCTCACCGTCCCCTCCTCTCCA
CACCTAGACTGCTTCAAGTGCCGAGTATGTCTCCTCGTCTC
CTCTCGGCGTCGTCGATGTGCTCATCAAGAGGGCGATGGGT
GGGTGCATCCTCGAAAGTGGCTTCGTCGCTGTCGCTATCAG
GGAAATGCCGCCGCTGCTCGCTGCGACTCGCAACGTGGGTG
TGGCCATGAACAAGGGTGGGCATTCCTCTGTTCATCAAGCC
GGCGGAGTCATATCGACTCTCGATGCCGACTGCGGCGTCCT
CATAAGAACGGCATCGGGCACCCTTCGCTTGACGCTGGCCC
TACCGCAGAGCGTCCGGTTGCTTTCAAGGGAGACTGGTTGT
CCTCCAGGTCCAGCCCCATGCAGAGCAACATACCCAGCCAA
AGTCCATCTTCCTCCAGAAGCTGGGCCACTTGAGCTCGGGG
GCAAATTATCAAGACAAAGGCGTCATGGTAAGCCCTTGGTC
ACACAACCAGTCAACCGAACCTTAGGCAGGCAGCCTGTCCG
ACTTCATCGGGCAGCGGCCTCCGACTTTTAGACTATACTAC
TTCGACAAGAACGTCGTGGGCACTGCTAACGCGTTGGCGGG
GCGCCAGAGCGCCACGGCCACTGCCCTCGTGTCCTGGCTCG
GAGGGTTTGCGGGAAGTAGTCGTAGAGGGTTCGTGGTGGCG
CGGCGTCTTCCTCCTCGGGGCCGTCGGCGCCGTCTTCTTCG
AACCACAGGCTCGGCTGGTCCTCCGTCTTGCCCAGAGCGTA
GCACGCGGGCCCCGTCGCGGCCGTCCTCGACGCCCTTGACC
ATCCTGGCATTTGGAGGGATCGGAGTATGGGTGGACGTCCC
CCCCGACATCGCGGCCCAGGCGACCCTGCGGCTCAACAGCC
GGCCCAGACTCGGTTTGCCGCCATCCCAATCCCAACCCAAC
ATCAACAATCTGCGGTGCTGCGATTTCTTCCGTCCTCTCGT
ACCTGCAGAAGCAGCTCGCCCGCCGCATGGATGACCTCGAG
GGCGACGGCGACGGCGACGGCGACGATGAGACGGGCACAGA
TCGGGGGACGCGAGGTCCAGCTGCGATGTCGCGCTGAATGA
GCGAAGACTCTGTAGTTTATCCCTCAAGTCTGGGCTCCCCT
AGCTTCCAGGATCCAAAGAGCCTTTATCTGGTGATGGAGTA
CCCGCAAACGACCCGCGATTCATTTTTGTCTTGTCGTCACG
CCGGCGTGCCTGGGTCAAGACGCTCGCCCCTGCTCTCGTCC
AAGAAGCAATGCCTCGTGTGCACCCGTCAGCTTCGCGCACC
GACAAGAGCCGCTCGTCGGGCAGCGCCCGTGCGCACAAGGC
ATCCAAGGACAAGAAGTCTTCATCGGCCGACGAGAGCGAGT
GCCAAAGGACCCCCCAAGAACGCGGGGCTCGAGGTCGGTAG
GCGCTCCGAGCCGAGCGAGGCCCTGTGCTGTTGCTGTCAGA
CCAAGGACGAGCCCGCTGCCCCGGCGCCGTCACCAGAATCC
GGCCTTCGCCTCTGGCGACTCTGCTGCTCGTTCTGCGCAGA
CCGCACCCAAGCCAGGCTTGCCAGGCTACGTGGCTTGCGTG
GCGAATCTATCCACTCCTGGCGCGTCTGCTTGTTGATGACC
GGGCTAGTTTCTGAGACGGACACATGGGCAAGACGGCCGGT
ATGTCGTCCGCGGCGCCGGGCCACTCCATGCCGGTGCTATG
GCCCAGGCTGCGGGCGCAGTCCTCCCACTCCGTCTTGGATA
GCGGAAGCTATCGCTAACATCGCGTGCCAACAACAGCCGAA
GAATCTTGCAACAGAAACAGCGCAATCTAGAGATGTCTGAT
AGGCGATGCATTCATGGTGTCGTTCCCCACGGCTACGTCTG
GGCCCCGATGAAGAAGAGGACTATCCGCTGGGACCAAGTCG
CCGCCCGTGGCGTGTCAGTGCCGCTCAGCGCCCGCTGTGGG
GCGTTGCAATACAATAAACCCCAATCAAAACAGGGCACCGT
GTTGCGGAGCGTCTCGTAGTCCATGGAATACCTCTTCAGGG
CAACCAGTTCATGAGGATATCTGCGTCTGCCACCTCCTCGT
GTCGTCGCCGCCGTGCGCGCCGCCATCCCCGCCGACATGCC
TTTCCAGGCTGCAATCTAGGCTAGACTCGGCCAACCAGGGC
CAAACGGGTTCCTCGTGAAACCATCGGGAGCGACCGACTGG
AAGACTCAACAGCACGTTGACCCTGTCCACCCCCTACCCGC
ATATATGTCATGGGGGCGTTCCTGCTCCTGTCGGTCGGCGC
GGCGAATCAGGCCCTCGATGCCGAAGCGCGGCACGAGGACG
CCTTGTCGAAGAAGAAGGGACGGTGTTTCCCTCGCCGCCTC
GCCTCGAGCGTCTTGACCTGCGCCTCCTGGTCCGCGAGCTC
CAAGTTGTTGCTTTAATATGCACGAGTACTTCGCACTACCC
GAAGCCGCTGATAAGGTTGTCCCAAAGCCTTTTCTTGCTTT
GTTGTAGCAGCCCGTGACGGCATTCTTGGCCATCTCGAGAC
ACTATCTCGAAATGGTAATTCCCCAGCCAGCGGGGCTCGCG
ATAAAATTGCACGGTAAAGACTCTGGTGTACTCGTGCGAAG
CCACCCGCGGCGCGCTCTCGCCCTCGTCCACCACCTCCAGC
TGACGAGGCAGGATGTCGTGCTCTACCGGACGGACACGAGT
AAGGCGCACGAGGAGCGAAACGTCAAGACGGCCGACGAGAA
GAGGACGTGACGGACACGGCCAGGGAGCTCAAGAAGACCCT
CCTGCAGAATCAGCGACGGGCGTTGACCTGCAAATTTCTGG
ATCATGGTGGGCAAGAAGCGCTGGTAGGCTTGCCTGATGTC
TCCGAGTTTGGCTTGCCCGACCGCCGAGGCACACCACTTAC
GTTAACGCTCTTTAGACTGGCGACACGGCCGATGGTAAACA
CCGGGCTGGCGCGACGAGGGCATGACCAGTGTGGAGCTCAC
CCAGAAGTAGCAGGGCTCGTCGTTTGTGACGAAGAAGGGCT
CACGGCACCCCCGGCGGCATCTACTCGTACTCGTACATGGA
GACCTGATGAGCCTGGTTCACCATGTTTGCAAGGAGACAGC
CGAAACGAGACCCCAAGTCTCGGGTTGAAGCAGGAACGAAA
CAGTCTGCAACAGTCCTTTTCACCAACAGGCGGGAAGGCTC
CGGAGCTCGCCACGGGGGAGCGGGCGTGGTGGTGGTCCCTG
CCAGCCCGTGCAGTTCCATTCGTCTCGCGACCCGGGCAAGT
GCGTGAGCGCATGGATAAGACAGGGGCTAACGTGGTGGCAG
ATGACCGTCTCGTCTATGGCCTCTGGCTCCGCGGTGAGGAG
GGTGACGAGTGCTGTGAGTTCAGAGACGGCGGGCGTTGGGA
ACCCGCACAGTATGGGGGAACATACCGATGGTCTTGCACGA
GTATCAGCAACTTCCTCTAACTCCAGTCGAGGAATTCCTCG
GGCAACGCCCGCTCAGGGATCGAGGTCTGGAGGCGATATTG
CCTCGTCCACCTCCTGTTGACCGGGCTTCGTTGCATTGGTC
TCGCGCGCTTCCAGCTTCTTCCAGTCAATCTTGCGGAAGAA
GCCCCTGAGGTCAACCCAATCACAAAGAAAGCCAGAAGCAT
CCTACCCCTTTACATCATCGCCATACCCTTCATCTTCTACA
GTTGTCGTCTGTGATGGCCTCTTGCGTGACGTGCCCCGACA
GGCTATTGACAGGTTGCTGGCAGGAGTAGAGGAGAAGGAGA
ACTCTCGGCATGCCGGGGTTCGGCGGCCGCATGTTCGGCCG
CTCCGAGATGTCTAGGATGCCATCTGAGAGCCGTCAGGTCA
CCCTGGAACTGGAGGGATCCCTCGACCGCGGTGAACTCGTA
ATGATTGAGAGCAATGTCCACGAGGGTGCGTGAATCCTCTT
CACCGCCAGAGAGTGCAAGACAAAAGCGGTAATCCGACTAT
ACCATTGCATCGTATACATCCCCAATCTGTGAACTTGAAAC
AGCGGTAAGACATTTCAAGTCGGGCTGCGTTGCATTGGGCA
GAGCAGCGCCACGAGCCCCCCACAGGAGCTCCGAGGCCCCG
AGATGGTATCGCATTGAAAACTTTTAGGGCTCGAGATCTGG
GAGCGCGTGTGTGGCGTATACATGAGGCTCTGGATAGGCCG
TCCTTTGACTTGATGGGATACAGGGGGTGACCAGGGACGAG
TGTTCGACCGGACTCGCATCCGACCCCTCCATGTACTGTAA
TCGGTTTCCGCCGCGGGAGGCTTGCGCCCATGGCTAAATCT
CTATGGAAGGCCCCTGAGGTCAACCCAATCACAAAGAAAGC
CCGTGTTCTCGTGCCGAGAACGGCTGTCTCCTAGTTGATAC
TGGACTGCAATATGTGTTGGCCAAGCGGCTAGCATGCGTGT
GGCAGATCGAACCTCCGGCTCAGCTCCGGGCTAAGCCACCG
CACGCAGGGGCTTGGTGCAGCCCCGAAAGCCCAGCCAAACA
CGCCGCGGCCATGGCGTCGACGCCCGGGACCGGCCGGGGCG
AGTACGACTCGTCGACGTCGCCGGCCAGGGGCCTGAAGACC
CCCGTGGAGTGCCTGTCCTTCCACCCCGAATACCCTGTTCT
CCGTGCTATTTATTACCTGTCCATCCTTGCAGCAGACGCCA
CCGTCGCCCATATCCGTGAACCTCACGCGTTGGCCGTCGAC
GCAGGCATGTTTGTAAGTGGCACATGGGGGCTTCAGCGTCA
CGCGTTTCTGCTTGCGGTCACTTGACGCCGAGCGCATGCGT
TACGAAATACAGTCAAAGGGCGGGATGGATCATGGCAATGA
CCGTCAACGACCTTTCCCTGCATTTCTTGGCCAAGCTTGGC
CACGCAGAAACTATGGCATGCTCACAAGCTAGGGTCGAGAC
GCCATAATGGACCGCCAATCCGTCACGTCACTTCGGTTGGC
TCAAGCTGACACGCAAGTGGCAAGGTACCTAGGAGGGTTGC
CCGAACGTTCTCCAGGCAAGCCGCGCCATCCTCTGCGGCAT
GCTGTAACTAGCCAGGGCCACCAGGCCATTGGCCAATGGCA
AGGCAAGAACGGGACATGGTCGCCCAAAGCGGGACAGGCCG
CCAAGGGGCCGAATTGTGGGCATTAATCAAACCATCAACAG
GACGCAAGGTGGTGGATAGGCGGCCAATAGTTGCTTTAGCC
TGGATGATGTCGAATTCGGACCTTTGGTCGGTCAAGGTGAT
AGCCCCCCAAGCTCGGGTATCGAGGTCCAGTTCGACGCCAA
GCATTCGATTTCCCTAGACCCACCCAGGCGCGCCCTGTGGG
CGTTCTCTAGGCCACATCGTCACCTCCCATGGCCATTCAAT
CGCGGTAGGCCCAGGCGCGGCGGAAACGGATGTGGCAGAGG
CCTTTCGATGTCGGGCAATCCAGGCTGCTTCTTCTGTCTGG
TTCTTGGGCTTCGGCTTGGTCGATTTGGAACCCTTGTCCTC
CCGACGGGGGCTTCCGCACGCAGTCGCCTCAATCGGAGTCG
TCGAGACATGGCGGGGTGGACGGGCGAGGGCGAGGGGCGCC
CGTGGCAAGACGACCCTGGACGTGGACTACGTTATGCGCCG
ACGCTGACCCGGGCCACCTCCCGCACCGATACCGAGCAAGG
GGCTTCGCAGCATTTCGTTACATGCGACATCTCAAGGTACT
TAGTTCCGCACGAATTACCGCCTCCTTTCGATCCGCATCGC
TTGGCCGTTCGTGATCGCCCCTCCAGTTTCAGGGCTAAGCA
GGAAGTTGGACAGCTCCTGGCAGTTCTCGCCCGCCTTCATG
TCAATGTCAACGTTTCGGTTCAAGAAGAGAGCTGCTGCTTA
TTGTGGTTCCACGGAGTAAACTGGGACACGCTGCTCGAGGA
CGGCCCCCCGTCTTCCGCCGCAACGCCGTGTCCCTGATCAG
TCCCTTGGACCCGGAGGAGGCGGCTTCGGTGGCAACATCTC
CGCATTCGCAATGATGAAGTCCTACACTCAATTGAGGCTGC
TTGCTACGTGCCGAGTGATGCTGATGAGAAGACTTGGTACG
GTGGCGGGCCGTCAGATGGACGACAGTCTTTGGGCTCGACG
ACGATGATTGTGGCCTCGTGCTGCGGTGTGGAGGGAGAGAA
GGGGGCCTGAAGGGAGACCTCCTGTCGGTCGACGGCCTCGC
GTCTCAAAGGACGGGGGAGGCATCGGCCGCGTGGCGACCGT
TGCCGGTGCCGAGAGAATATCACAATTTCGGCTGCTAATCC
AATGGGGTTACCCAGAGCATCGACGACACGGCCAAGCATCT
CTAAAGGCGAAGAAGAAGAACTATGACAAGGAGACGTCCAA
AGATAACGAGCAACGGCTGACTCGTCCCTGGGACTGCGGCA
CAGTGGTGCGGCAGTGGGAGCCTCATTGCGGTGCCGTTGGC
CAACGGCCAGCACGGCAAGGCACCGAGGAGCCGGGAGGCTG
CTGGCTTTGTTCATAAAGGGCCACGACCCGCCTCGTGAAGC
ACCAGGCGGCGAGCGACGGGCTGAAGCCGCTCCCTGCGTTT
TGGTGGATGGAGCACGGCGGCACGCCACTGTCCCACCGGCA
AGCTTCTTTGACTCGGCCACCTTGCGCACCGCCTTGTTGAA
ATGCAGTCTGCAAAACTCCACGAGAAAAAAGTCCCGTTCCC
GCCACTCCGGCTGATCTGTACGAACTCTGCCCTGACAGAAT
TCCCAGACCCCCCCTAGCCTCGCGATCCCCTCAATCTCCTG
GTCGGCGGCCGTCGAGTCGTCCACCTCGAGGTGGTTGCGCA
GCCAGGCTCTCGACCTCGACCCTGACCTCCTCGCCGTTGAT
CAGACGTGACGCAACCATTGCGGATGCCGTCTCGGTCCCAC
ACGTGCAATCCGAGGTTTGTCGCTGTACCTAATTGCACCAA
CAAGCGTGCAAGGTATGAGGCCTACTCTTTCATTCTAATAG
CCGTCGCGGGCCGGCGGCCGCACGCTCGGCCACATCCACAT
GTCATCATCGGCAGGCTGTTCTTGGTCTGCATCGTCTGCCA
CCTCAATGAACTCGTGCCGACGCATTCTGAAGATGGCCTCG
CCTGTATTCAGCACAACTTTCTCCATAAGTACTCCGCCAAC
GTCCAAGGGGGACTTTAGGGCGTTTGTGCAGCGGAGGGACG
TTCACCTTCACCCCACTTACCGGGTCCCGTGCTTGTGGTTC
CAAGGCACGAGGCATGTCCTCGAGACGTTGCAGCGCCTGAC
GTCGAGGCCGTCCGGGCGCTCGCCGATGATTGTGAATCCAG
ACTCGTATGCGACTAAAGAACTTCCCCAGTGCGGGAGCCGC
GCCAAGCAATCGAGGGTGGGCGGCCGCGCAAGGGCCGAGGC
GCATGAAGGCTAGAGAGGGGCATTGTGCCTGGGGACGCAAG
GCCGTGGGCAGTGTATGAGTCTTGCAACCCCCAATTTGGGA
GGCGCCAACAGCAAGGAGGTCTCGTTCAACGTCCACGGCAT
CGACGGACGGCGACCTTCGGCTGCTAGTGTCGCCACCACGG
TTGGCGGTAGAGGATGATTTCTGATTGTTTAAAGTAGCGTC
GACATGTCGAGGCTTCAGGTCTTGCATTGGCCACCGCCATG
TTCAGGAGAACGGCACCACCCCGCTGCATACCTGGGTCTCA
CCGGCGGGTCAACGACGATTCTGCCCCCGAGCTTGCCGTCC
TCCGGGCTTGCCCGGGTCGTCGTCTTCCAGTGGTGCCATGT
TTGGTATGGACCTTCTCGAGCTCCGTCTCGAGCTTGCCCAC
CCGATGCAGTCCAGGATGTACGGCACCGCGGGCTCCCCCTG
CACATAGGTCGACTGCACAGCCAAAGTATCTTGATCTTTGG
GAGCCCGCGCTCGAGCTCCGCGAACCTAATCCACGTCTGGC
ACCTGGCCTTCCAAACGACTCTGCGCTCGTGCGGCGAGTAT
GCCATCCGATCCCGCTGTCTCATGTCGTTGACTCCAGGGGC
ATCCATTGAGTCTCCGTCTTCCGGCTCGCCGGCTTCATCCC
CTATGCGTCGGCCAGCTTTGCAAAGTGCTTGGACCAGATCC
TCCGGCGAAGGGTAGAGTAGCGAATATAGACAATGGCTTTC
TGGGCACCTCGACGTGGCGGCCCTTGGTCGGCCCATCCACG
ACATCCATCCCCATCGAGGGCATGGGGCGGGGGAACCAGAG
CAAGTCTTCCAGGGGCTAAGCGACAAGAACGAGGACTTTTG
AGGCACTTGGGAGTGATATTCAGTTAGTGATCCGCTGACAT
CTGTGGTCCTCGGATGATCTCGTCCACCCTCATCATGGCCT
CTGGTGCGAGCCTGCCGTGGCCGATGGGGGTTGGTGGGCTT
AAACATTGTCGACGGAGCGGCGGCCAGGAAGAATGATACGG
CGGGATTCATGAGGTTGCGCCGGCGACGGCGGAAGACGGTT
ACCTCGGATCCATTGGCCGTCCCTTGCTTTCGCTTCTTCTG
CCCGACACCGCTACCGTCTTCGGCAGCAAGAATCTCGATCG
TTACAGCGATGGCGCCAAGTCGGCCCAACAACAAGAAGGAG
CTCCCAGCCAGCCAGACGGGCAGTCCGAGACGAGATGCTCT
TCAACGCCTATGTTATGGATCCCGCTCACATCGCGCCTTCG
AGCAGAAGGCTTCGGTACGGCGGGACGGGTAGGCGGCTCGA
TAGTGCGCCCAGCGTGGTGGCCCGCGATGCAATCTGCGCAC
GATCTTGACGTCGCACAGGTCGCGCTCGCGCGCGCTGCGCC
GGACAGGATGCTGTCGGTGGCGAAGATGGTGGCCTCGCCTC
TCCAGGACGGGAACACACACCCCATCATTGGCCAGCAGCGC
CGACTTGCGGCAAATTAGAACTCCATGCTGGTTCGAACCTA
TTCTAGCACACAGATCGGCACCGCTTCTCGTTGGCTAGGTA
CGGCAAGAGGCCAAAATACGCAAGGAGGTCGAGGCGCTGGA
CTGCACCTCGACACGGCGGCCGGCGTCCTCACGCCCTCGGT
CCCATTTAGCGGCCACGAGTCGCTGTCGACGTATTCCCACT
ATTGCGACCCCCCAGCCTGACCTCCAGGACAAACGCCTGCC
TTCCTGGGAGGCAGGAGCGTCATCAACAGTCGGAACATCCT
TTCCCTCTCTGCGAGCAGCCCGGTCTACTGCCTCTCTGTCG
AGAGAGGAAGAGAGGATAGGCAAGGTACGAGCAGCGGAGGC
CGACGCTCATCGGCCACACGCGGAGAGCAGGAACTCACAGT
ACGCGCGGGCACTTCCCGAACTCGGCCTTCTTGTACTTGTC
CGCTCGCGGGCGCCACGAGGCTACGAAAACTGCGTATATCT
TTTGAGGCGACGCCGTCGGACAAGTAGCGAAGATGGAGATG
CCGTCTCCCGATAACGGCGGCAAGGAGCCGCCAGAGGAGCC
GACGCGGCAGCCAGGTCTCGCAGATCAAGGAAAAGGTCGAG
GTCACTCTGCAGGAGACGTGCCATTCAAGCCATTGTTGATG
ACGACATGCACGCGGCTTGACGCAGCCCCAAGCCCGAGGCT
GACCGTGAAGCTGTGCCGAGCTGCTGGGTCTCGGAGAGCCG
CTGCACATGACGGAGATCAGCACTGCCATGGCCACGGCGGC
GTCTTCAGGGTCCCAGACCGCAGAAGAGCTCAAGGAAAGCA
TCCCAGGAATGCCGGCTTCTCCGTTACAATTCCATCCCCAC
GACATGGACCGAGTGCTTTGCCCAGCTCGTCGGCACCGTCC
GCTCATGGATCTCTGTGATACCGCCATCGAAATCAGCAGTC
GCTACCGAGAACACCGAGTTCGAGGACCTCTACGATGTGTC
ACTTGTTGGGCTGTCACCCGCAACCCCCGCCCCGGTAAAGA
TGGGATGCGTCAGATGGAATCTCCACTGCATGTCTGATCAG
GTCGAGAGCTCTTTGCGTTGCAGCAGGACATCTCTTGATAC
GTTCGGCTCCAGCGCCTCCTCCATTGTGCTCTTTTGGGACT
ATGAATTCATGCTACGAAGTCGAAAGCAGCGGAAGAGGATG
GCCGCCCAACGCTCTCCTTTCAGCTCCCAACGCGAGAGCCA
CGCTCCTTGACCTCGTCGGGCCAAATACCTTCGGCAATGCG
GCTGCACGCCCGGCTGCACGCAACAGCCAAGCGGCGGGCTG
AGCTGGCTTCTCCATGAAAGCATGAAGCACTTCCTTGGCCT
GGCGGCTCCGGCTCCGGCGCCACCCAGACTGGCGGCTCTGG
CAGAGACAAAGCTCCATCCCCTTTCAGCTCGAGCTTACGGA
TTCCAGGGAGCGCCTGGTTGCCCGCGCAACCGATTGGTGGT
CTCCTTGCTCTCGCTCGAATCGTTCCTTCATCGTCTGACAA
CGCTCGGGCGGGGGCGGAATCGACGTTGGCTCCGTTATGCA
CTGTGAGGGCTACCACAGTGCATGGTCTGTCCCGCACGATA
CGACCAGGTGCGAGCCTTCGCTGCCCTTGACGGCGTCGTTG
ACCAGCGCTGGAACCTGAAGCCCACTTGGGACGAGTCCAAG
CTCTACAGCCTCGAGGTCCGCAACAAGCCCAGCCTCGCCAT
ATCGGGAAACACAAGCTTCCCCATGATGATGATGCTGTATG
GCACCCGCCGAGGTAGGAGGCACAGCGGCTACAGCGTTGGC
CGGTGCGGCTCGGTAAAGGTCAGGTAGCGTTCCATGTCGGA
CCTTTTCTCTTCGGCGCGGCCCAACTCCTCCATCATCCATA
GCCTCTCCTCCTCTCCTCCTCACGGGTCCAACAAGAGCCGG
GCAGTGATTTGAAAAATAAACAAATATGGAACAACCGTGAC
CTCTGCTCTGGGCTGTCGTGCTAGCCAGATGGCCATTTCCT
TTCGCCATCCTTTCCAGGAACACTAGCGCCAACCAGCCGGG
CATGGACGGTATTGACATGACTGGTGCTTGGGGCAACACCC
CTAGTCGACGACCGAGGATGCCGTTCTTGGTTGATGTTTTG
CTAGGTAGGTAGGTATGTAGCTCCCTCCAGCCACTGAGGAG
GGCGGGCTACCTGTCCCGGGCCAGCAAGGTCCCCGAGGAGA
GGCCAGCAGCAGTCTGCCGACATTGCCGGTCTCATCAAGAC
GATCAGGGTACCGCTGGAGGCATTGGCGCATCGGGGACAAC
CAGTGCACAAACTGGTGTGTCAGGCCCCTACTCCGTACACT
TTGTTATCTATGGTATTGTACAGTATGTGGCAGGGCTATGG
CAAGGTTCAAGGTTGTTGGACCAGTGACACGCACCGAAAGA
CCTCGCTGCGTGCACCGTCGCGGCTCTGCGAGCGACTGTCC
GTGCTTGTCGATATCACTCCCTTCATTTGCCAGTCACCGTG
CCGGACGCCCTCGAGAGACTCGTTCCACATCTCCTCGTACA
GTCAATCATCTTCTCCATGACGCCGTCGAGTGTGGGTTTGA
AAAGAAGTCGCTCGCGTATACCGCATCGTCGCCATTCGTGA
GAAAATCCGGAAGTGGTGTACTCGCTGTATCCGCATGCCCT
GTGTTTCTCCAGATCGGTTACGTACGTGCACTCCTCGATAC
TGCTGCGATCAGACGATGGTCCTGTGATTGTCGTGGTCGAG
CCAGAACACTCACAAACACACAACTCAAGCCGCAACAAGCA
GGACGAGGCTGGTGATGTGGCTCTGCAGACGCTCCGTCGAG
AGGTCAAGGAGCCGCCGCAGCATGAGTCGGAGTCGTTTGTT
CTCTCATCCGCCAAATGCGGCCCCAAATGGACTCGCCGCGT
GGCCTGTGGGAGGTTGAGATCCGAAACTTCATTGGCGAGAA
TTAGCCACGACCTTCTGGATCTCGTCCTCGGCATCCGCGAG
TCGTACTCGTACTTCTCCTTCAGCAGCGTCCCTGCAAGGGG
AGCCAACCCCTGAGATGCGACAACAGCCACTTCGACTGGTA
TGGGGTTGGAGCAGCTGATACGGACTTGAGAGTGGTTGTTG
CTGCCAATAATCTCGCGCTGCGTCTCTCGCTCCCGCGCGCC
CTGGAAACGCAACAAGGATGCCTGGATTAACTGTCGGGGCA
CGACTTCTCCCTAAGCGAGACGGGCACCGACGTTGCAATAC
GAAGATGTAGCAAGGAGGTTCGGCAATGCGGCGACGTGCTG
GACGCGCGCCTCGGTGGTGTCCTTGAGGTTGAGGAGCAGGG
ATTTCGTGCGCTGTGTAGTACATCTTGGCTGCCCTGATGGC
CATGGCCAGGCAAATCACTGCCAGATTCGAATCTGCCAACT
CGAGTGTCAGCGATTGGGATCCGATGCAGGAGCGCCAAGGT
ATCAAGTATAAATATCCCGGCAGCGGCGCTTTCAAACCAGC
TGACCTCGCCATGATCCAGGCGAGCCACGTCGGCATCGGCA
CTGTTCTGACCTGCATCCTGCAGACGGGCCAAGCCTGTCGC
GACGAAGTAGCCGACTTAGACGGTGAGCTGAGGCTCGAATA
GGCTGGCCCCGCGCTCGTCGCTTTTTGGCCCCCAATGGTGC
TGAGATGAAGAGTTCGATGGCGATGAGGGGCAGGTGCCCGT
ATGGGGTCGACGGGGCTGCTCGAGCTGTCGGATCGAGTCCG
GAGTTATATCTGTCAGGCAACGGCCTGACGACCCTCCCCGC
TCGTTCGCCCTCTGAAAATGCGCGCGCAGGCAATCTTCGCC
ACACCGTGGCTTACACGCAGCAACCACTGGGGACGGGCGTC
GACCAAAGGAACCTTCTATCCTGCTGGCAAGGAGGTTCCTC
GTCCCCCGGATCATCCCGGCCGACGTGCTCGTCGACGAGGA
CCATTGTAGTCGATGTAGTACCATTGGTACTCGCGGATGAC
CCTGAACAAGGACCTGGAGGCGGCGCTCAAAGACAAGGAAA
CTGAAGCATTGCGGATGGAACCGCTCAGGGGATCCCGCCAG
ATGCATCAAGACGAGACGTGCCTGAGGGTTGTTTCGCCGCC
GCTTCGTCCGGCACACCCGCCGCCGTCTTCTTCTTCTTGGT
CCTCTGGCGGGTCAAGGCTGCCAACTCTCCGGAGCCCGCTC
ACTCGGTCTTTCCGCCACTGCAGAAGCCCAGGCACATGGGC
CTTTAACCTCTGTTCCCTGTCGTCGGCAGCGTCGTCCTGTC
AGCGGGCAATTACAAAGTGGCTAGGAGCAGATAGTAGGTTT
ACACAAACTGCCCCAGTCTGCCCTCCTTGCCTCCCTCAAAC
CGCCAAGTCCACGCTGTCGTCCACGCCTGCCGCGACAGTGA
CCGGGTGATGGTGTTGATGGCGGCGCTGGTGCCTGGGCTCT
TGGCTTGTTACGTCTGGCTCCTTCCTTTGACGATTCAGTTT
ACCATCTCCCGTCTCATTGGCGCACCGTCTGGCTACGTCGG
TTCTGCGGCACCCTGCTGTACTGCGCGCCCGAAGTGTACAC
GAAACCAGACCGCCAACTGACTGATTGTTTCGGTGGCGGTT
CCGATTCCCAGCCCCTCGGACATATGAAGACGCAATCCCAC
GCCTTGTCGTAGTATTGAAGCGCATATGTAAAGCACAGCTT
CTGAGACTCCCAAGACGAAGCCTCTTCGAGATCGTGGGGGG
CGGGGGCCGCGGCCGGGGGGCCGCCGGGCACGGGGGGGTGG
CCCTTCTTCTTTTTGGTAGGCATCGCCCACTCGCCCTCGGC
GCCGAGGCGGCCTTTCACAGCTGGCGGGGCGGCGAGGAGGA
CCACGCGCTCCGCGCACGTGCCGACCGGGTAGCTCGCGTTC
ATTCTTCAAGGCCGTCACGGCGACCGCCATCAGACGGTCCT
GTGCGGCCAGGAAAGAACAGCTCTGGTCCACCGCAGGCCGG
CTTCTCGACAGCCAGGACGACGCCGTCCTTGCATCGAATAC
TTCGGATGGGCGCAGCCAATCGTTCTTCGTCCTCGTTCCTA
ACTCCTCCAAACCGCCAAACCGCGTGCGACGTCGCGATGCC
CTGTATTCCACTGCACCAAACATGTCGTCGTATTTCGTACG
GACGCTTCCCGAGGATGCGACCGCTGGCATGACCAAGGCCG
CGCTCAGGGGCGAGCCGAAGCCTCGGCGTCCCACGGGAGGA
ACGTTCCACTTCTTGAACCGCTTTTTATACATTTGCTCCCT
AAGACATTGTTCTTCAATCTCCACCAAACGCTTTGCAGATA
CCAGACACCGAAGCCGCTTTCACCTAATCGGGACGGGTACC
TTTTTCGAGGTAAAGATCCTCTCCGGGCTTGCCCGGGTCGT
CAAGCTGGCGAGCCGTCGGGCTGACCCACGACGAGTCGGAC
CGGCCAAGGTCAGGTCAGGTCAGGTCAGGTCGGGCCGGGAC
CCAAGACGAACAGTTGCCTGCGAGCTGGGAGCAAGCATCCA
GCAACGCGGCGCAAAGAACTCGTGCCAGTCCAGGTGGCAAT
GATTGCGATCTGGCGATGAACGTCTCTAACGGAGGGAATGC
GCGAGTCCCTGTTGGAAAAGCCCGTGACCCCAAGGAGAGCC
GACGGCGAGCTCGAAGATGGCCCGCGTCCGCTCGAGGTCGT
TCAGCATCGTGACAGGTGGACACAGTCAGCGGCGAGGATGC
TCAAGTGAGTACAACCGTAGCGAAACGATTCCCGCCATTCT
ACGACGGGGGGCAGGGCAGGCCAGACCCCGGAACATGTGGC
GAACTCCTCACATTGTTAAACGATCCGTATCTGTTCAGCAA
CGCAAGGTGCGCGACAGGTACTGGGAGAGATCCGAGGGTGA
TGAGCAGGGCCCATCTTGGGCGCGGAACGGCTTAACCCAAG
TCCGAATCAGCGATCCCGGTCTCCAATGCCCCAGGGTCCGC
AAGGGTTCGTGCTGGTATCCCACACGTGCATGCTTCCAGAG
AGGTCTCTTCTGGTGATATACGAGTCGACGACATGATTCGT
CCAGCACTCTTAATGGTGATCAGGAAAGGTACCTGGAAAAG
GTCGCGGTGCTCGGCGGAGGCGTCCTGGGCCGACGCATCGC
CAAAATGGTCAACATGGCGACATTGGTTTTACCACTACCCG
GTGCGATGTGCTGAGGGAGTCGAGCCTTGCCAAGCAGCGGT
GCCACGTGGAGGGACCGGGGCCGGGGCCGTCCCGAGCGGTG
CTGAGCGTGCCAGGCCTGAGCGGCCGTTGCGGATTCAAGTT
AATGACCCCATCCTGGAGAACTTCGATGGCTCAACGGAACG
ATGCTGCCTTCCTGGAGGTTCTGGGCCGGAAGCAGACAGGC
GCCAGTTCCAGCTTCTCGTCCTGCCGCACCGGGATGAACTT
GCTTGGTGCAGCCCCGAAAGCCCAGCCAAACACGTCCGGTT
AAGGGTCTCCTACGATCCATCACGGAGGTTTGCAGCGCAGG
AGCTCGTGGCCGTCTCCAGACGTAAGGACGACAGGGTGGCT
CGCACCCGGAGCCCTGAGGACAGAGGTGATAGAGCCAAACC
CCCCAATCTAGCCTGCAGGTCGCCAGGTCCATCACAGGTCC
GAGTTCAACGAGCTGGCTTTCTAGGGCGCCCTGGAGCTTGG
AGCCGACCGGCCCCGGCGCCCCCCCACGTTTTCTCGCGACC
GCTGGCAAGCCAGAAGCTTGCCCGCGCGTATCGCTTGGACG
GGCGGCAGAGGATGATGAGGCGGACGGAGACCATTCCGACC
CGGCTCCGCCTTCTTCTTCTCATACAAGACCCTCCTTATCT
CCTGGGTCTTGGTGTCGGGTCGCAGCCAGGCCAGGGAGCCG
ACGACCGCACTCGCAATTTCCTTTGTCCCAACCAAAACGCA
AACGGCGTCCGCCGTGGTCCCCTTTGGGTCGCCTACGGCCT
CAGGTGTCGGAGTGAGGTGACGGATTGATCCGTGCCTGCCT
GAGAATGCCGGAGATGAATTCTGTATGTTGCTCTTTCCCAG
TCCAAAAGCCCTTCGAGATGCCTGCCCCCGTGGTCGTCGAG
TATTCGGAGCAGACCCTGGGCGCAGTTAGCGTGACAGTCAT
CCGAGTGCGTGCGACGCTGCCCTTGAACAGCCCTTGGGCCT
CCTCGTCCTCAGGCCCACGTCGCCCTCCATCATGAGGCTCT
CCCCCACGAGGTTGGGGGGACATGCGCTGAATTTTGCATCT
ACTGCTGGCCGATGCAGATGCGCGGGCCGGCGTTGAAGGGA
GCCCAGCAGCCCAGCAGCCCCGAAACGAATGCAAGCAGCCA
TACTCCGTATTCCTGCCGCGCGTTTGTTTGTGGTACACAGA
GGCCGACAAGACTCATCGGGCCAATATATTGGCCAGGATCA
AAAGATCTGACGTGGACTTGCGTTGAAAAGGGTACGGAGTA
CCCCTATTGGCCTAGCCGTGCAGTTTCTGACCCCATCCCAG
GCCTTCTTGCTCTCCTTGGTCTTGGTCTTAGCCATTGTGAT
CCATGTCCTTCCCCTCACTCCCTTCGTCCTTGTTCCTACGA
GGTGTTGCGACGCCCGTCAGCCTCGCCGGCGGCGCGTGCGC
CGCTCCTCCTCCGGCGGCGACATGTACATACGTCACATTCT
GCCCAATCAGGCAAGCAAAGCCCGAGGTGGGTGACTGAACT
CCACATTGTCCTACCAAGTACTTCGTACGTCGACGCAGACC
TGGCGCAGTTTCAACAAGTTCCGCCCCGGTCTGTTCTTGGG
AGCTGTACGGTCAGTAAATGCGGTTCCATCTCAGGTGTCCA
CCGGGTATTCACTTCGTGGTCGGTCTCCTCGTCGTGGCTGT
TTGTACTCGTATCTCCTCATCCGTCCTCGTCTCCGTCGATC
ACTGACACTGCGAGACTCGGCACAATTTCCCTCTCTTCGCA
AGGCTTGGGGGGTTCCGCGGCTATAAAATGATTTAGTGCAT
GGGCCGGGGCTGTCGCCGGTCGCGTTGGCTGCGGGCCCGCC
CTCGCCGCCGCCAGCACTTACTCGTATGCAATAAGGTATGT
CGGACAGGGACGTAAATCTTCTTGCCCTTTGGTGCCTTGAA
GGGATGTTGATCTCAAAGTGCGCGTAGCTGATCCAGACCTT
CCCTCGTCTGCGCGGAGGTACGGTAGGCGGCACGGCTGATG
AACTCGGCACCCCGCCACAGCCGCCGCCACTCGCCCCTCCA
GCTTCGGGAGATTGTTAGTACGCTTGCAGTGGAGATGGGAG
GTAGTACATGCCATAGAGGACACTGGCGCCGGCGGCGAAGT
GTTGTCGGAGCCGCAGTAGGCGGCGCACCCGCGCGGCATGA
GGGCACCTGCACAGCATCGGCAGCGCCGCCTGATGACGTGC
TGTAGGGGAGGTACTGGCCGCGGAGGTTGAGGTGTGCTGTG
GCGGTCGTTCCGTCGCTTGGCGACCAGCGCGTTGAGCACCA
ATGAAAATTGAGGAGAAAGTCGAATATCTTAGGAATGCTGG
AGCACAACCTCCAACAGCCGCCGCAGTCTTGCCATTCCATC
ATCGTTGAATCAAGTTGAAGCGCCGAGCCGTTTTCTGTTCG
GCGGACGTATTCCCCAAACTCGTCGTCGTCTTCAGGGGGGG
AATAGGTCCGCGCACACGAGCACATCTCCGGAGGTGGGAAG
TCGAGTCTCGACCCGAGGGGCAGGAGCTGGCGTGGCGTAGG
TTCAAGCAGCTCCAGAAGTTCCTCCAGAAGCTGCAGGATAC
ATACCACCACGTCAGAGACACAGCGTCTTCTGCTTCGCTGA
CTGGTGTTGTGCGATGCGAACCGGTCGATGAGTGGCCACGT
AATGTTCAAGTCTCCACCTCCAGTACGCTCAAGTCTCGAGC
CAAGCGCATCCCCAAAAAGGCCTGGGCCTACTACTTCTCCG
CGGCACCTGGCCACCTGCAACGCTGCACTGCACGGCACGGA
ATCGAGGATATTGGCAAGGTCTCCATGCAGGTAAAGTCTCA
CCCGGCATTGAGGATCAGGGCCCTGATCGGGGGCAGCGCTC
CCATTATCGTGCGCAAGAAACTACTTGGAGTTGCGGCCAAA
ATTTGTACAGAGGAGAGAGACGCAGCAGCGTCGCTCTGCGA
TTTCCAACACCGAACAAGAGCCCCACGGCCGTGTCCGCTGC
AATGTCAAGAAAAAGGGTGTCTTTGGGGTGCCTTTGGAGGT
TGTGGACCTTGACGAGATATCCCTCCCCAGCTTGGTTGCAA
ATTCAATCCTCCTGCCAGAGCACATGGCAGAGGCCACGGAC
GCATTGTACACGACCACGAGCAGCGCGACGCCCGCCAAGGC
GCAAACGTAGCCCGTGGGGACCTCAACTTGACCGATGACCC
TGGGCAGGTGCACGGAACGGCCCTGAACCGCCGAGGTCGTG
GGAGTATATGCTGGCCGTCGCGCTCTGCCACACTTGCCTGC
GGCGGTCGCTCTGAGTCTGTCGAGTTCAACGAGCTGGCTTT
ACTGCCTGGTTCCATCTACGCTTACGGTGGCCCCATCCTCT
GCTCCACCCATCACCGACCTCGAGATCCCAACTTCACCAGC
CATGGCTGATGTGTGGTGGGCGATGAGTTATGGCTGTGGTG
TACGCGAGCAGCGAGAGTATCTGCCAGCGTTTGCAGTCCGC
CTGCGGTTGTGCCGCGGAGACGACGAGTTGTGTTTGGCGAG
GGCGCAGACAGAGACGGTGTCGACTGGGTTCTCCCTGAGGA
GTGGATGTGGGCAATGTCGTCATCCTCGAGGTACATGACCT
CGAGGCTGGCCCTCTCGCGGCTCGCTCGGGTAAGACGCAGG
AGGCTGGCAGCCCCAACCTGCTGACCCGGTTCGTCAACATG
GCATGGGTGAAGCACGCACTCCACCAGTCGGGGTGGATATC
AAGCTGGGCAGCATCGTTGCCGTCGTCGTCGTCTACGGCAT
CGCTCCGGGGGCACTTCACGCAAGCGTGGGCTCATATCAGC
CTCTGCGGTGGTCGGGGTGACAGGGGCGCGCCCGAACAAGC
CCCCCCCAACTCCTCAGCTCCATATATGCACCCCCTGCCCG
TGGCCCCACCGCCCACAGCTCCACGGCCCGCAGCCCGACAG
GACGTGTTAAGCTTGATCTTCGGCTTCTTGACAGAATCGGG
CCTTCGTTTTGCATGGAACACGAGAGTGGCTGTTCAGCGCT
AGAACCGGATCGCAGGCGGACGGCCACCACCAGTGCCGGCC
CATGTTCTACGGCCTCCAGACACGAACTGCGGCGACTCGCG
CAAAACAACAACTGCTGGGTCCAACGGGTCGAGAAGCAGGC
GGGTCAAAATGAAACGAGGACCCCCGTTCCGCACCCTGACA
AACGGCTCCAACTTCACGTACCCGTGGCCCGTCAAGGTCTT
TACCCATGTACATGTTGAAACCCTTCTGCCTGGAAGGTTGT
GGCTGTGGTGGCACAGGCTGCCTCCGAGGATGCCACGCCAG
CCTGGCCCCCGGCCGAGTTGCCCTTGCCGACGACCTCGCTG
CACACAATGTCAAGGGCATGCACGAATGCCAACTTTGCGGC
GTCGAAGGAGCAGCATCGCACGCCAGGGATGGGCTTGGGGT
TTCTTGGTCTGCCTGGTGTTCTCATCATCGTCACGGCCCAC
TTCTTCAACGGGAGGATGCGCGACCTGCTGGGCAACAGGGG
CCGAAGGCGTACAGGAGATGCGTGACCTGGTCGACGGGGAT
GCATGCATTGCCAAGTAACGCTTTTTCAAATTCCCACAATG
CTACCAGAAACTCGCCGCAGCACCCCTGCAGCGTCTCCCCG
GCGCGCGATGGTCTAGGGAACACGCTCACGACCGCGCCGTT
CGGGATCCAAACGGCAGGTCCTTGTATATCTGTGATGGATC
ATACGACAGAGCTGACTTCGCGGTCCTCAAAGGGGTCGGCC
ACCTTCAAGCGAACCAGTATCCCGGGCAGCCGCAGAGCATT
CCCAACCATCCGGGGAAGTTCCAATTGCGGCCAGCCCGGCC
GCTCCAATGTGGCTGTCAATCGTGGCGATTCGCTTGTTGGC
GACTGGTACCGAAGCCATGGCGGCTTGGTGGTGGGTGCGGT
ATCAATATTAGCTGAACTTGCGACGCCAAAACAGGGACATT
CTCCCGCGCAGTAGTGTGGACCAGGCGAACAGTCTGGCTGG
CCGCTTGAGTTCGAGCTGCTCCAATGCAGAACAGGCTCATC
TGGGGCCTGACCATGGAGGGCTGGGTCATCTGCTACGCCTG
GTGGAAACCATGAGGGTATACCGAAACAACGAAACAAGAAC
CAGGGTCCAGGCGCGGAGGACGGAGCGGTGGCGGGGCGTCG
GGCTTGCTTATCAGCCCAGCCATCGACGACCAACAATACGA
CTCACGATGCCCGGTCCGTACGGGGCCCAGCCGTCAAAGCC
GGCTCCAGCCGGTGAAGATGCCGCGCAAGCCCTCGGCGCGG
CTTGCTCCTCGTAATGCTTTCTCCGCTTTGACAACACCACG
CCCGCAAGGTGCTCGGCGACCGCACGCTGTACCGGGCGCAC
CCCATTTGTCGCCCGCCGTGCCTCCCAACGGCCGCCCCTGC
GGAGTCTTCTACGCTCCTTTCGTCGATCGTCCACGGAGGGG
GGGTTTTCCCCCTAGGTAGGCTACCACTCGTAGGTTAGGTA
AATGCCTGCTTGCTCAAAGTCGACGCCTTTGCCGTTTTGCG
CGATCGAACGGCTGCGAAAGCGCCAGCAAATGCGCAACATG
TGTTGAAGGACCACTCTACACCGCCAGACCAGGTTCAGTCA
GGAAGTGATGTCCCTGATTGCGATGCAACTGCTACAGGACC
GCTGACTAAGGCCTGATCCACACTCGCAACGACAGGCACGT
CCCAGACACGGCCAAGACGGCATCGAGTAATTAGGTGTCAG
TTGAGGCCCTGAACGACCAGCAGAAGCGCTATGCCCACTTC
GGAGGTGGGTCGCGCCGCTTCGAGCTTGCTTGTGCCTTGTG
GAAGGAAGCGAGTCCCGAAACACAAGAAATCGAAGAGCCAT
GGTGAGGAGGTCGGAGGGGGCCTGGCGGTTGGCGTTGAGGA
TTCGGCATCAACACCTTCTCCCAACGGCGGCTGACGATTTA
TCCGACCGGCCTACGGACAGCCTGCAAGAGAAGCCATCTTC
CCCCCCTCGGCCGATGGAGGCATGGAGTCTCCCCAGTCGAG
CCCACGCGCGGCAGCGCCTTCGCCGCCGGCTACGACGTATA
CGGCATTGCGGCGTGCGCTGCACGAGACGTTGGCTCTCCTC
CTGGAGGCTCTGTGGGACGCCTTCCGGGATGCCGAGATCAG
AGCACATGCTTCATATCATTCCACTTGCAAATCCCATGATA
ATCGATAGGTCCATCGGGGGCAGTGCCAGTTCGGCGTCTTC
CGTCATGTCGACGAGGTATGCAGTCCCGCAGAATTCAGTAC
ATCATCGGTGTCACGAAAGGCTTCAAGTACAAGATGCGCTA
GGAACGGCGAGGCCTGGAAACTCCGCGGGCAGCCTATCCAG
AGCTGGAGCGGCGGAACGTGCCGCACCGCGTCGACATCTCG
CCAGGCTTGGTTTGTGTGAGCTGCTGGAGAGCTTCAACAGC
ATGCGGTGAGGTTCCATCATCATTGGCTCGCCCATTACCGA
TTTTGAAGTGACTTTTTGGGCGGACACCGCATTGTTCGCGT
CACCGCTTCGCCAACCTGGGCCATGCGCCGCAGATCTCGGA
GCCAGCTTTGTCTGACAAGACGTTCACAATGCGATTATTGT
CGAACGAAATTAGAATTGGACATGTCCCATCGCTTCATGGA
ACGTTTACGATCCAGGCATCCGAACCCTATACAGTCCGCGG
GGTTGAGGCCTCGCTTCGTACTTGTTGAACTGCCAAAGGGC
TCCAGTCTCGTCTCATCCATCCGTCCATCACCCCTCCCCGT
TTGGGCCTTTGCCGGCAACCCGTCCTCGTCCCGCGCGGCAC
GCGGCGGCGCGGGCTCGCGTCGCCGTACTGGCACCTTGCGA
CTAACCCTTAACGATAACCTCATTATTGAATTATCTTGCGA
ATGGAGTATGCGGCGCTCCTCCAAGTGTCGTCTACAGATGC
CGAACTTCCCTCCTGCACTTCCCACAATAGTTGGGCTGCAG
CCTCCATGCCTCCGTCGTATCCCGTCGACAGTTTCAGTCTC
AATGTCCTCTTCGTTTTGATCGCCGCTAACCACCGTCTCCC
CGGCCTCGGCGACCTGCAGGCCGCGCAGGACGTCGCCCTTT
TGACCCTTCTCTCCTTGGATCATCTTGCCTCTGAAAGCTCA
CGTCGGAAACGTCGCGAGGGCACTCGTCGGATTGATTCTCG
GGCAGCCAAGGACACGGAGGCGACGGAAGGCGGCCAGCGGA
AACAGCATCTGGCCATTTGTCGGCGCCGGGAGAGGGCTCGC
TCTGCATATGCTATCTAGAGCCACGCGGACGGGAAAGCAAC
TAGCTCTGCGTCTCATTTGTCGCAATCCCCACAAGTGACCT
CGACGGTGGAGGAGGAGGAGCTCGGGGCTGCTCCTCTCAGG
TCATGTGAGGCTGGCGTGCACGGGCCACTCTTACGGCGTGG
CTCTCCTATGCCATTGTCGTCTCCATGCTGGCAGAAAGCAT
GTGCACCGTCCTGACGGCGTCATTCCCCAAGGGATTGGCTC
TCCCTGCGGCCACGGTATAGCTTGCCAATTATGCTGGCAAG
GCTTGTCGGCGACGGTGGTACCGGCAAGGTGTGTGAATACT
TCTCTACTGGGCTCATTTTACGGAGCCCTTCTACCACCTCA
GCGATCTGATCTCTTCCTCTCCTCACCCCGGAGAGCTTTTG
GTCCTCCCAGGCATCGGGCACTGCCGCGACCGCCTTCTTCA
AACGAGGAGACAAACCGGCGCATACGGACGGATCACGGCAG
TCACGAATTTCCCAATGCAGCGGGCCAGGCTCACCGATCTG
TGGGCTGGGAACGGGGCCGCCCCCGAATCCTGTTGCGCTTG
GTGGAAAGGTTCATGCGGGGCGAGGTCAGCCCGAGCAAAAA
CCCGTGTACGCCCTGTCCATCATGCCTATCATACCTCGTCG
ATCGGGCAGACCACCGCCAGCTGCCCCGTCTGCCACACCGG
CTATTTGAACAGGCCCTCGGCCCAAGACTGTTTAGTCCCAG
ACCATCCGTCTTCCGACGTACGGTTCTAACACCTCCGACAA
CACGAGCTTGTCCTCCACTCCGACACGCCGACGGACCAGTT
ACTCAGGAGCCGTTGTGTTTCGCCATGGGGCGCTGTGTCGG
TATTGCTCCTCGTGCAGGGTCTCAATCGGCTCTCGTCTCGT
GAACCCCAGCTCAGCCGGAACCCAGCCCGCGAACCGCAAGC
GGTGAGGGCAAACTGCTGGCCGATGCAGATGCGCGGGCCGG
CAAACTGAATTGAAGATGTGCCAAACGCGGGTCTCAAGGAC
GGTGAGCCTCGGCGAGAAGACGTACTCCTCGAGCGGGGCCT
CGCCGAGGCCGGGATACAAACATACAGGCCAAGCCACCCTA
AACAGGGAAGACGTACGAGTCGGGGCGCCGGTGATGGTCGT
CTGAATTCCACTCAGCGCAACAAGGTCGTGCTGCGGCGCCG
CTGGCGAGCGCGCAGGCAGACGAGCTGGTGAGGGCCGGCTT
CTGATACTTGATTGATTGTACGGCCAAGATCGACCAAAGAG
CTTCCGTCGGTCCAGCCTGACCCAGGATTTCCGGCTCAGTG
TATAGCGCTCGGGAGAGGGTCGATTCGACGGGCTCAGTTGT
CACTGACGGTGCGCTGGTGGCCGCCGCGGCCTTGTCGAACC
CTGGCGGCAAATGCTATTGGCACGCCTGCGGGGGATGCCCA
GCTTTCAAAGTCCAGCTCTCCGTCGAGGACAACGCCAGAGG
GCGGCGAGCGGCGTGGCGAGCACCGAGACTGCGTTTTTGGC
CCGGCCCCCGCTGCCAACTTCCTGGCTTAGCACATCGGACC
GGGTAGAAAGGAAAGAATGGCAGAAGAGGACTGCAATTGCT
CCCGATAAGCGACGGGATGGCGGCGTGACGTGCGTGACGTG
TCCCAGACCGCAGAAGAGCTCAAGGAAAGCAAGGTTGGGCG
CCCGCTGATGTACTTGGAGACGCATCCCTTCTGCACGAGCA
TCCTTGGGAATGGAGTCGAGCTTCAGGATTGCCTTGAGCAC
ACGATGGCCGCATGGAATATCGATCTTGGTACGGGGATCTG
CTGGGCGCAGTCGTTTGTGCCGGCGTTGACGGTGAACAGGT
ATTGTGTCGTGTGGTGTGGTCGTGCTTGACTGTGCAGGGAA
TCCCCCACGTCAGCGACAGACGTTACGCGGGCGGGCCTCAG
GTCGGGATGGTCCGCGGGGCCAACGGAGCTGTGCGGGTGGA
GTGCTGGACTTGCCTGCTGACGTTGCTGCCTGGTTTGCACG
CTCGCGGCGATGCCTCTTTGCTCGACGCCGCCCTCGCTCGG
CTCCCGTAGTCCCTTATTAGCGGCATCACGTCTCGGGACTG
CCCCCGATACCCAGCCAATTCCTCAGGACTGCCGCCGCAGC
GGTTCACGAAGAGGTGTGAGCGAACTCATGTATCACATGAG
TCGTCTTCCGCTTCCTCCCGCGGGACCTAAACGTGCCTCCG
GGCGGCGGCTTCGAGTCGTACCGCTGCGGGTGGTGCGACGA
CTTCATGCTATCCGCCCGAGCTTGCTCCCGGAGACTCGAAA
CCTTGCCGGCCTCGCTTGAACCCCAGCCATTTCGCACCTTG
CCGAATTCAACCAGGTTGGGCGTGAGAATCGCCCCCTTGTA
TCTACGGACGCTCTTGTATGCTCAAAAGTTTATCTCGGAGC
TTTGCAGATGACAAGCACACCATACTCGCAGCAAACTGTTT
GCTTGTCTGGCTGCCGAACACACCACACGCAACGCTCCCCG
GAGACGTGCTGGCAGAGGTACACCCTGTGGCTGCAGCAGTA
ACGTGGCGGGGATTGTCACCCGCGACCTGGAGAAGGGCGAG
CCATCCTCCCCTCCCCTTATCCACGGCAAACTGTTGGCCGA
CGGCGACGGAGCCGTGCCGGCGGGCCAGGCGGTGCGAGTAG
CCGGGGCGACTGGGGCTGGGCAAGCCGAGCACCCGAGGGCG
AGGTGGTTGGGCTCCGGGGACGAGGACCGCTCGCCAGGCGC
ATTTCCACCTCTGCAGATTGCCCCATTTCGCCAACCCTGGA
CTGACTGAGCCTCTCCATGACCTTGGTGTAGTCGGCTAGCC
CCTTGAAAAAGCTCAGCAAGCGTATTCGTACGTCATCGATC
CCGACCAGGGAGGCAAGACTCCAGCTCAGCTCTGGGCGGAG
CCTAGGGCATACCGTGGTGACGGCCGGGCTGATTTTGTACG
GATGACGGGGTTGTTGTCGGCGTTGGGTGATGTCGAGATTC
AACCGTGGGTTCCAACGACGCCGCCGTCCCTACTAGCCGCC
GCTTCGCTGCGCTCCGAGCTCCTCGAGGCTCAGCTTGCTCG
ACTCTTTTGTCCTGGTCCTCCCTGGAAACGCAGGCAGAGCA
TCTAAGGTTGTCATGGGAATCGACGTCTATCATGTTTTCCG
ACCACCTTGTTCACCTACCACAACACAACACGTTCCGCTGC
GATGTGCGAAACACGATTCTCCCTCCTCATCGTTGACAGTG
CTGCTGCTCTCCTGCCTCATCAACGCGCTTGACGTCCTGCG
GGCATCATCCACAGGATGAACGAATCCGTCTCGGGCATCAG
CTACAGTGAACAGGAACGAGCCCTGGGGCTTCCCAGCGTGC
TTCAAGAGGTTCGTCGCCGCCGTCGGTTCAGTCCATGCCCA
CAGGTGAGTGACGAGGATAACACTCTGAGAAGCCTACTGCC
ATGCGCATGTAGCCGACACGCAAGACACTCTGACAAGACGC
CGCTGGTGCAGGTCTGGTTACCTGTCCATCTTTCCCACCCT
CCAACTTCCGTCTACTCGTACCCCGTAGCCGGGCCTCCTTT
CATGGAGGACGAGCTGCCGACCCGGGAGTTCAGGCTGGACA
GGACTGGTTTGAGCGCGGCGCCTCGACGTTGCGGAAACAGA
AAAGATGGCTAACATGGGATCTAGCATTGCCTCGCCAAAGA
CGTAGTAGCCCCAGTACAGGCCGCTGGGCTCGATCATGTAG
AGAGCAGCCGAGATGCGGTGCGTGTGAATGGGCCTGATAAC
TGCACGGCGTGCCACCAGCTCACATCATGATTCTCGCCACG
CCTCGATCGCGTTAGTGTTGCTGGCCGGGGACAACTTCATT
CGGATCCTCGTCTTGGGACTCTCGAGCTTCGTGATAGCCGC
GACGTACACAGCACTAGCATCAGCATCGCTTCCGGAGTCTG
GGCCAGCAGGGGCAACGTGGCTTACGGGCGGCACCTCTGGC
CAGTGCACGCCCCGAGTAGACGGAGTTCTTGGCATAAATTC
GCCCTGGGCAGCAGGCTCGCCTGATTGGCCCGAGCTTCTGC
CTAACTCGAATATTCGTGGTCCTCCAAATCACCGCCAAGTG
GTCTTTGCCCTTCTTCTGGACCTCGCTGCCGTTTTCGACAA
GGCGTCATCGAGCTTGCCAGCGCAAAGACGACGGCAGCGCC
GGTGGGATACCAGACCTCAACCAGGCTGCCAGGAACACCGC
GACAACTACGAGGAGGCTTTCAAGCTGGGTGTGACGAGCCT
GGCACACCGGCCTCAGTCTTCAGCTTTGAGAGGAGCAGGTC
TACGAAATACAAAGTGCCTGCCCGAATCATACAATTGTTTG
GGGTGCCTTGCCGTCTTGGGCCGCCGCCCAGCCGCCCTCGC
GCGATGCTGAAGTAGCCGCCCTTGTTCTTGTCCAAGAGTCG
ATGTCGAATGACTTGGGTATCCTCGAAGTCTTCTGCCCCTT
CGTAAAGGTCCGGAAGATGTCGCGTGCCCTGTCGTATTCGC
GCCGCTCAGGCCGAGTACAACTCGACATTCCTGAAGAATGG
GGGCCGCTGCTCGTCCTCGTCTCCCAACGGCTGCCTCTATG
ATCGAAGGAGTCGCCCACTTCATTCTGAAGACGCTTGATTC
AAGAGTTCCACACGCGCGCGCGCACATTTGGGGCAGGGGTG
CATCCAATAGACCTCGAGTCCTCCTCAACCGACCTCGAAAC
TTGTCTGGGCGCGTTGGTTACTATTAGGATGGAGGAAGGGA
GACTCCATCACCATCAGGCACAAGGAGACCAAGACGTACCT
TTCAACTGGGCCGTGTCGCTCAGTCTCGTGTGTCAGCTGCT
TCGACCGAGCTTGATTTTGTCGTTGGCGAAGACGAGATTGA
CCGTCTCCGCGCCTCTGAGGCGCTCGGTCAGACTCCAGCAC
GTACTCGCTCACGGCGGCTGCGGCGGCCGACAAAGCAAAAA
CGCGATCGGAAGACTGGTATCCGTCCGCTTCAGGACATCGG
GAGCGCCTTATCGTCGCCGTCCCCGGGTCTCTACCGATGTA
CCTGGATGGTCTCGTCGAGGCCGGCGAGGAGCTGGTCGCGG
GGGCCCTTGCTGCGCTCGAGCCTGGGTACTGTACGCCGCCC
ACCAGCTCGCCACTCGAGTTCGGGGCGCCAGCCGATCGACG
GAACTGGATCGCCAGTGTCACCTACCTCGAGATTATCGGTA
AGAGTATCGGCGCAGATGGACGAAGGGAACAGCAGCCTTGG
GCATGTGCCGAACAGAAGAACTCAAATACCAACACTGCTGC
AGCAAGCGAGCCTCTCCGTTCGTCGGTGGGATGGAGTGATT
GTGACTGGGCCCCGAGTCGCCCATCGTCACCAGCGTCACTC
CGGTTCTGCGGCAAGGTGTTCCCGACATGGAAGAAGCTGAC
TGCATCGGCTGCAGCCACACCTGCTGTGACGGACGGTGGCT
CACACGACGGACCGACGAGGCCCATCCGGTCGGACATTGCC
ACTGTCCATGAAGGAGTTGACGGCCACTCGCAGCATCCGAT
GTTGTTGAGTTCATGCGTGTCAACGATAGAAACGCATGTGA
CGCCATGGCGCTGCGCTGTGCCTTGCCTCACCTGCGCCTAT
AGTACTCTCACCAACAGAGTCCCCTCAACAATGTTCTGCCG
CATGATGGTCAAGACATAATCTACCGTCACAGTCGCGTTAG
TGGGTGGACCTTGGCTCTCGCTGGGAGAAGCTCTGCTTCCC
GTGGAGAGCGGAAGCTTGATCTCGGGTCTCGCCGATCAATC
TGCGCCGTGGCAAGGTGCCGCTTGAACACGTCCGCACGGAT
ACAAAGACTATACAGGTAGGCTTTGAGCGGAATGTTCTTGG
GACACCACGGCAGTACATGGCCCAGAACGCGCCAGGGGGGC
AGGTCGTTCATCCATTTTAGCTGCTCGTCCGGCGTCAAAGG
CAGCTGTGGGGCGAGTGTTGCGACCACGAACGGAGCCTCTG
ATCCGGCCCGTCCCATCGAACAGAAAATCACCTCGAGTTTC
CGGGTCCGGGTCTTCGATTTCCGTAAACTCTTCACTCTCCA
GTCCTCCTCATCGTCCTGCTCGTCATCTTCAACAGCGGCAG
CGCCCGCACCGAGCATGGCGCAGCACGGTGAGCGATGGACG
GAGATTGTCCAACATGGGGGCGGCTTCCTCCAGTACCTGGA
ATTCAAGAGCCGTAGATCAGCAGACGGCCAATTGATAAACA
GTCCACGGAGCCGTCGGTCGCAGTCCAATTTGTCATCTGCA
ATGGCGCCACGGAGTGTGGGCGCGAGTCCACTCTAATCCGG
AACCCCCCGTGAGCGTGTTTCCATGCCCCGAAACGGACTCG
GGCCGAGGTGCTGTGAGTCGCCAACTCCAGACCTATCGTCG
GGCCCCAATCGTGGTACTTGCGCGTAGCACCTTCAGGCCGA
GATCAATGTAAGTTGAACCTCCTTCCTTTGATGTGGCCCAT
ACAACGATGATTATATTTGTCTTGGCCCGCTGATAATGTGC
CCTGGCGGCCTTGCCGGTGTCGTAGCAGAGGAGCCGCAGCC
GGCAGGACCCTCCCCCTTGTCCGCCTCTCATCACTCTCACC
TGAATGTGATCAAAGCTATACCCCTGCGACGGGTGTCCTAG
GAACAATTTTGCGTCTGATGCCGTCTCCAATCAGCGCGTAA
GCCTTTACCAGTCCATATAACACAACACTACCTACCTAGCA
TATATATATGCATCCTTTGGCGGCGCAAAGCCCTGCCCGTC
TGCTCGGCGTTCTATCTCAGCCTTTCTCTTGGCTTTGAGCT
ACCGCCGCGTACTCATATCCCAGGATTTCGACGAAGTCTAC
CAAAATGTCGGGCTTCTTGTCATATGTGCCCATCGCCAACA
TTCACATGTCGCTTGCTTGCCTCCCTGCCTGTGCCGGCCGT
CGGCCGTGATATCGGCAATGCCTCCTGACCGTTTGCATTTT
GCAGGGGCGCGTGGAGGAAACCCTTGGAGGCGGCCTCTTGG
TCAACAAGGTACTAGTGGTACAGCCAAACAGCTAGTTGATG
TCACGCAGAGACATGATAGACTAGGGACTTCGAAACACGCG
GTCTGGAGGAGCTCACGAGACGCGCCATCGACTCGTAGTGT
ACTCCATACCGACTACAATGCAGTCGGCACTCATCAATAAT
TCTAAACTCGGCCCCAGATACCCGGCCCTCGCCGTGGTTGG
CCCTTCCGGAGCGTCTCTCACTCGAGCACCAGTTCGCCGTC
TGCTCATCTGCACATAGCTACTTCGTACCGGCCGTTGTAAT
AGTTGACGCGGCGAAGTATGCATGTACCTAGACTGCCTGCA
GATGTTTGCGGATGAAGATGCCCGGGTGTCCGCATCAGATG
TTATTCCCGGGCCATGGTGTCGCGTGGGTCGCCTCTACCTC
GCTCGGGGGCGGGCCGTCGTCTTTGACGGTGAGGGTGGCGA
CGAGACGGACGCCATTGCGGCTTTACAACAGGCCTTTTGCC
CTGAGGCACGTTGATGAGGGCTACCCTATAGCTCAACGGTG
ACCGCAGAGGGCCTCTTCCCCATGCTCGGCGGCTGCCCCTG
CGCGCCCATTGCAGGGCCAACGCGGCGCTGCCGGCGCTGCG
GTTCCGCCGACTCGCAAGAGCGGGTACGACGTACAAGGCCC
ATGGTTAGCACCTCGCTAGGCGGCAGCGTCGCGTTGAGAGC
CTACGTCATGTCCGCCACGTCGAGCAACGCTCGCTACAACG
AAGGCGACCAAACGAGGTCGCACCACCAGGCCGCTGATTCG
GCCGCATCGACATGAGCCTGCTGACCGAGGGCACCAGCGCC
AATGATGCCGAGGAATTGTTCGCGGTATCCCGTACCACACT
TCGAGGGAACAAGTCGGGAACACGGAAATGGGCCCTCCAAC
GGCGAAAGCCCCAAAAACACCCAACTTCCCTATTTTAAACA
TTTTTTCCTTTTTCCTTTTTCCTTTTTCTTTCTTCCATTCA
GCCTCAAGACACAGCCATGACCGACACGGCGCCTCAACCAT
GGTCGCTGTGGCAGTGAGAGCCATGACGGGGACATTTGGGA
CCAACGTGGACCTGCGATGGCTGCTCCCAAGATGTAAGCAC
CAGGCCCCAGGCCAGAGCATCTCGTCCGGCGAGGTACGGAC
ACCGGGTCACGCCAGCGCCGCCGCCGGATGGCTGGACAGCT
TCGGCCTCGGCCTCATCAGTCTTGGAGGCACCTGCAGCATT
TTTGCTATATTTACTTTTGACGAAGCCCACAATGGCGGTGC
CTGTCCATCCCCGCCGGAATCCGAGCTTGCCCAGCATGGTG
GGCCCCGTTGCCGATACGTACCGGCGCGCTGCCCCTGTAGC
GGCGCTTGAGACGGGCGCAGCCGCCTCGGGCTTCTCGGTGG
GAGATGAGAAGGGAGCGTGGCCTGTTCGCTTGTCGAGAGAG
TCGGTGCGCAGCAATTGAAACAAATATCGACGTCGATGGGA
AGCTTATTCGCCGTCATCATCACAATCATCTGCACCGATAT
GCATTGGTGGCATCCCGATACAGCGGCAGGGGAGTGATTCT
GTCACGCACCCCGAGCTGGGCGTCACGGTGCAGCTGCCCAT
CGCATATCGTCCCCGGCCCACGGCTGGTGGGCCGTCCCAAG
TTTTCGCAGCCGTTGAGAGTCACGCTAGACGCTTCTTCTGT
TTAGCATTGCACGGCAACGACCGAGTGTCTAGTTGCCAGAC
TGCATGGGCCACGGATCGATCGAGGGCGTGACCACCTTCCA
CCGATTGATTTCGGCCGTCGCCTCTCGCATCCTCGTAAGGA
TTCCGCGGACTCATGAGGGACGGATGAATATTTAATTGAAC
AGCCCCTCCTCCCCCCGTCGCAGGTCCGGCGCCACGCAGAG
ATAATAAGACGACATTTCTGCGCAAAGTAGATCACTTCATT
AACGACAGCCACGCGTTGAGCAGCGACACGCGCTCTTCCTT
AAGGGAGACTGGTTGTTGTTCTTCGAATTGTGCCTGGTTGC
CTGGTACTCCAACTTGCCCTCCAGCTTCTTTGACTCGGCCA
GGCATCCCCGCAGAGTACGACGCCAACACCTCCATCTTCCA
GAGTTGGGGCCCGCAAAATGCGCAGGACGGCGTTGGCTTTT
TATACATACCCATAGAGCAGCGTCCACACGGGGCCAAAGAC
CCGTTCTCCCCGTTGTTTTGCCCCAGGGCCGTCCGACGTTG
CATTGAGTCTGCAAACGCGACTGCCAACGGGAATTCGCATC
CATGGCTGAACCTGAGGAAACTCTAAATAGGCTCACGCACC
CCGCATCGGGACGCCGTCCTCACGAGCTCCCACCACCACGA
GACGCGAAAAACTGAGCCGCCTTGATGAACCCTAATAACGT
TGGGGCGAGGATCAGGGGTTCGGGGCTCGCTTCCTGCACAC
TCCATGCCGTGTAGGGAGGTCGGTCCTGCTGGGCTTCGGCG
CCGTTCAAGCTCCAGCGAGGCCAACGATGGATGTTTGACCT
CGAGTCACAGCCCCAGTCCTCCTGTACCAGTGCCTGCGGAC
GTACCATCCTGCAGCAGAAACATCTCCACGGCAAAGACACC
GTCAACCACGGCGAGCAGGTCTTCTTCGTCGTCACTGGCAC
ACAAAGATGCTGCACGCGGGCCCTTTTTGTACAACCAACAA
GTGTCCCAACTATTAATAATCTGTTGGGGAGTCTGGACTGG
CAGCTGGGCGCAGCAAGCCGCTACCGGTGCCATGCCCGGCA
TAAGCCGCAACAGCGAGGCGCCAGACGACGGAGACACGGCG
CGCTCATGGTGGAGATAATACGAGTTGGCCGACGTGCACCC
GGCTTGGGGGCAGTATCCGGCACTCATAGACGGCGACACGG
AAGTTCTCGTGCCGTGCCGCCATATCGTACACGTCTGCCGT
GGCAAAGGGCTTGAGCTGGTCGTTGGAGTATTGCAGGTGGG
ATATCCGAGCTCCAGGGCGACCGGGACCCGGCGACCGTGTC
GCATGCCGCCGTGGCAGAGGCCCAAGTACGAGTAGAGGCGA
TACGCCTCCGTCGCGAATAGCTGGGCACGGGGGTCCCTGGG
GCGCCAATCAGCGGCTGCAGCGGCTCAGTTTTAGTGGAGCC
GCATCTGAACTACGCCAGCTCTTTCGAGAAGGGATCCCTGG
GTGCCCTCCATCTCTCGGTGCACTTCTTAACTTCGTAGCTC
CTGCTCCTCCGAATGCCTTGCACGACGGGGAGACGGGGAGC
ATGAGGCTGTTGTAGGTGTTCATGGAGCCAAAGGTGATGTA
ATCTGGCCAGACACGTTGGCCAGGCCCTCCATGATCTCCTC
CAATACAGCACCGGATCAAGCGGAGCCCCGCGGCCGGCTTA
AGTAGGCCGGCATATTTTGGCAGGCATCTGTCTCTCCAAAC
GCCTGTTCAGTGTTTGCCATCAGCGATGGATGGGAATCTCG
GTTTTCCCCGAGACCCATGTCTTCTTCCTCGATGGGCGCGT
CAGGCGCTGCCCATGATGTTCACCTACCTGTCCAGCCTGGC
CTACGTGCGAATGATGGAAGCGAGGTCACGTCGTGGCATGG
CGCCTTCAACTCTATTGAAGCGGCCACTGAGCTTGAGTTTG
TCGACTTCCTGCATCGAATGCTGCAAAGGCGCCCAGAGAAT
AACCGCAGGTTCGCCAAGACCATCAGCAGGAAGGAGATTGA
TCCATCGAGCCAAAGAGCTTCAGGTGAGCTTTCAACGCCGC
CCATGTCGACCACTGGCTCACGGATGTTGTCGAGAGTCTCC
ACCGTTCGGCACGTCCTGGGCCACGAGTTGGACTGGCACCG
GCCCGTGAGAGATGTCATGACCGGGCCCGACCGCGAGCGAT
GTCATTGTCATCACTGGAGACAACCGCAACACGGCCGAGAG
AGCGACATGGCCGAGACGGACGCCATTGCGGCTTTACAACA
GCCAATAGAATCGGAATGCTCTACTGTTCTCGAATGGAGCC
CTCGTAGAAAACCCTTCGCGCGTGCCTGCAAGTTATTCCCC
CCCAGCAGGCGAGCCAGAGGCAAAACGCAAGGCATCGTCGC
ATGGCCTGCAGCCTGCTCTTCTACATCAAGTTCTACAAGCT
GCGCCACGCCCTCATCAAGGCGTACAAGCTCGCCGGCCGCG
GTGCTCTCGAACGGGATTGGCCGACGGTATCAGATGAACAC
CCCCTTTATCCACCCCGCCGCCATTGAGCTCTGTTCACGCA
CGACAGCAGTGCCTCCCGCGCAGCAAGGCTCATCCGCGCAG
CCATCCATTCCCCAACATCACTCCCTACGCCGGCCACCGCC
CTGTGACGGGCAGCAGTCTGCTCGGCGGTGTCAGAGGACGA
CGCTCGGCGACCCAGCGACGCGTCAGGGCCTGCAGGTCGCG
TTCTAGTACAGAATCTGAGACTGACAATGAGCAGGGCCCTG
TCACTCCCTTCGTCCTTGTTCCTACGAAGATTATCTTCCTT
CGGGAGGAAGAGGGAGAATTCGACATCTGCGCTTTGTGACT
GCCTGTTCCTGTTCCCTGGGCGTGCAGGGCGAAGGGCGATT
ATCCGTACTCTGGGGCTCTACGATTACCAGGTCCCTGGGCG
ACTACTGGGACGAGTGCGTGCAACCGGTTGTCTATCGCAAC
TGCCCGATATCAAGGCTCGTCTCAACACGCTCATGGGCCAG
GAGTGCCTCCTCCACCAAGGCGGCGTCGCCATCGCCGCAGA
GAAAAGAAGGTGACAGAGGGCACGGGTCCCCGGTGGGAGCG
CTCTCGGAGCCTGCGCGGGACACGCCGCCGCAAGCCGCGAG
CGAAGGTACGGACGGTGTATCGGGCCTTGCCTGAGGGAGGG
TCCATTGTGCTCTTTTGGGACTCTAGCGTCGCAACCAGCTT
TTGTAGGTGACTGCGGCCAACGTGGGTGACTGCAGGTGTCA
TCGAGGGAGTCCAAACTCGTCGGCTGCGCGGCGGATCAGCT
CTCACAACGGTCCCGATTTGCACAGCTAAAGACGTCCCCAT
GCGGAGCTCAAGGCGTGCGTCAACGGCGTCGTGGGCTCGAT
TCCGAGAAACACGGGTGCTTCGGGCACAATCGCTAGCGTTT
GTAGGCCGACAAGGCCGAGTCGAATTCCCAACCCGTTCACC
GGCGGCAGTGGCACCAAAGACGAGGCATCGGTGTATCTGGT
TGGCTTCGGCTTCGGAAAGGCTCAGGCGGAGAGCGACAAGC
CACATCGCCGTCCAGCGGCACGATGCGGAGCCAAGGATCGC
GAATTGCCAAATCGATGGAGCCCCCGTCCTCCGTTTTTTGG
GCTCTGGTTCGAGAGGGTGGCGGGGATGGGGGCCAGCACGG
CCGAGGGCCGGCGCGGGCCCCAGACGGTCTTGTCGTTCTTG
GGAGGAGGAGGAGAGACTGACTGGCCGCGCCGAGACGAGGC
GTGGCTCGGTATGCAGCATACCCCATGAGTCTGGACGGGGG
CATGACCACGAGCTCCTTGACTCTGAGGAAGGTCTCGGGGT
TTGTGGATGGCCATGGTCGGCTATTGTGGTCGAAGCAGCGG
CCAGTGTGACCGAGTTTCAGCACAACTTCAATGTCTTTTCG
TGAGAAGGAAACTACACTAACAGATAATAGTACAGATAATA
GGATGCCACCTTACGTAAGGCCAGTAGAGGCACGCCCCAAG
GTGGATGGCCACGGCACAGTCTAGCAGCAAGAAGATGCGCC
GCCATTGGCGAGAGAACGTACCATCATACAAGAAGGTTGTG
ATCCTGGTGCTGTTGGCCGACTTGCTTGATGGTAAGCCCAG
AAGCTGATGCGATTCTAATTCCCTGCCTCGCCTATTCAAGC
CTGACGCGGTCGCGCGTGAACTGCGGGCGGATGAGCTGGCG
CCCAAGTCTCTCGTCGACGGCAGCCCGCAGGACGACGCGCG
GTCAACGGAAGCCCATTTAGCGGCCACGAGTCGCTGTCGAC
GTCACAGTCGCCAACTCTCTCCACAGACTGGAGACGATTGT
CGAATGGGAAACGCACAAGGCCCTGGCGCCACGCGAGCGGT
CTCGGGGGGCGAGTCGAAGACGAATCCAAACTGAGGTGCGT
GCGCCTTTTGACGCACCCCGCCGAGGGCGAGCGCGTTAAGT
GACCCGAGATCGGGACGGTACGCCCTCCGATTCGGATACGG
CATGAGAATGCCCATGGTAGCCTGGCTGCCGCTGTCAACGG
CCCTTGGGGTCAAAGGGCGACGGCTGGACCAGCTCCTTGCG
AATACAGGTCTGCGGCGGCGCAGGCAAAGGGAAGCGGGAAG
GGCTGGCGAAGCCTTCAACACCATCAGCCGACTCCTCGACA
GCGCGGCTGCGTCTATCTTTCCATGGCGAGCCTTTGCGTCA
CTCTTGGATAGCACCACCACCACCACCGACGCTGCACCGAC
AGGACGGAGAGGGAGGTGGTCGAGCTCATGGGCAGGGGCGT
CTCCTTCAAATTCATTTGTTCAGCTTTGTCTTCTTTGTCCC
ACCGGCCGCGGCTCATACTCCATGGCCACACCAAGCCCGTC
GGTAGAAGTCTTGGATGCCGCGCGAGTCCTTGCTGCCGGCG
CGAGAAGAGGTCGTTGAGGGCGTCCTGGACGACCTGCGAGC
ACGATTTAACACGCTCGTAGCTCGTCTCCAGCTCCTTTTTG
GCTGGCTGAGGAGAGTAGGGCACAACCTGCATGCCACCGGG
CGTTGAACAACCAGCCAACACCAACTAATAAGCCAGTGGTC
GTGGAAGTCGACCTGGTCCACCGCGCGCAAGTGGCTGGCCC
AGGATAACAGCTCAGCGGCACGCGGTTCCTCTTCCTGACGA
GTCGACGATGCCGACTTGTTCATGATCGATACCGGTGCCAC
GTTTACCAGGTGACGCTGGACGAGATTGACCACATTCTGAC
CTGCCGCGCCAAAGCTCATTCCCCTGCTGCCCTGGGGCAAG
CCGAGCCAGACGCGCCTTCGCTAGCGACGGCCTGCGTCAAT
GAAGATGTCACGGGCAAATACAGGGCGCGTATCGGGGAAGG
CCACAAAAACCACAAACACTCCGGGTGAGGCTGTAGCGAAG
GAAAAAGGTTTCCGATGCTTCCGGCGCGAAATACTCTGCCG
GCCTCGCGCATCGTCTGCGGCACGGGGCTGTACGTCCGCAG
CCTACAACTCTGACCATCAGCTTCAACTTCTCAACCAGGCG
CCACTTTCGTCACGGACGATCCAGTTGCAAACTTCTTGCCG
ATTTATAACGACATTTATGACTTTGGGTCGAGTTCAGTCTA
GAGGGCAAACATGTGGCTGTCGAGGCGGCCGAAGCGCTGGA
GTCGAGTACACGTATCCGTACGTATGTATGTACTCGTATAT
AATACGACACCTTAGGGATTCCTCATTCTTAAAATACTATG
GACCTTGTTCGGATCGGCGTCGACCGCCAGCCCGGGGCTCT
TCAGTGGCCGGCTCCCCCTCCCCCGCTTTTCCCACTAACAC
GCCAGTAATGCTTGCACTAGCCGTCGTCAACCATCATCCAT
CTGCTGGTTCTCCTCAGACTCCTCGGAGAGCAAGGAGCCGG
CAAGATGAAGGCATCTTCTCCCTGGACGGCCTCGTCCGTCA
GAGCCGAGAGGGGCATCAATCTCTCTGCCCGCGATCCGACC
CCCCTGATTGGCTGGGAGCTCCCCTGCAGCTCGGCGTGCAA
CCAGCAAGGCCCTCCCTCCTCCCAAGGTACCGCCAGGCCGC
CCAAATATCCACCATGTGATCGTGCCCCTTCTTTCCCTTTT
CTGTTCTGCGTACTTTCGTACGAGGCCTGGTGATGGTGCCG
CATGAGCAGCCGGGTCATGGCGATGCCACTGCTCGGCCCCA
GGCTCCGTCGTCTCCATCTCCAGCGGACGGATGGATTACCA
CAAAGGCGGCAACCATGGAGCTCATGGCCCCGATAAACAGA
GCTCCACCATCTGCGAGGGACAGCATTCGCAGCATGGCGAA
TGCGAGAGACGATTCGGCTGCTACCTGTGCAACGGCCCCCC
CTCCTGCAATGCTCCTATCCCCCCCCTCCTCGCGAAAGAAG
ATAAACAAACTGGCGGGGAGCCTTGGCTGCTGAGCTTCCAT
TCACGTTGACGAGCACTTCCCCTGACCCCGTCGCTCTCGAC
GACACCGACTTCGACTTCGACCCTCGACGCCGACCTCGCCC
CTCCAATCAAACGGTATGCGCTTGTTGTTCTATACCGCTGC
CTTCGCGGAAACGAGGTGGTCGGCGAGCGAGAAAGGCCAAG
ATGTCGGTTGCTGCGACCCTCGCGAAAGGGGTCGATTTGCA
TCCAGCTGCTGCTCAATCTCCTTGGTGGGAGTCTTCATGTA
GATTGAGAGGGATTGAGAGGCGTCTGAGGGTGCTCAGGGGG
AGGCGATTATTCGTATAAAGCAAGAGCACCGCATACGTGCA
AGTCGGTGTACCAAGCAAATCTCGCCAACCTCGACGGAGCT
TTGAGATACCACCTGCGTTGCGCTCCAGCCATCGGCAACCA
CAAAGCAAAACAAGATGGCTCCCTGCCCCTTACATCGAGAC
TTCTCACCGTCCCCTCCTCTCCACATATGAACTCGCGATTG
ATAGAGCACGACACTAGTGACTGTCCCCATCTTGGAGCACT
CCGGCTGCTGGCACGGCACGCTGTCCCGCGGAGAGCGACGC
GAAAGTGAGGATAGGAGTATCCGAGATATATCATACAAGTG
TACCTGGACAGCAAGGACGCCATCCTCGAAGAAGGCATCTT
AAATTGTCCTGCAGGCTGCACCACCGCACTGCTTCACCACG
GTGCTGATGGCGGTGGTGGTCTCGCCGGCGCTATAAAGTGA
CTGCCGTTCGCCTGCCTCTGCGCGCGCCGTTGAGGCCCCGC
TACTCGAACTCGCCGATGGGCTTGCCGACGGCCGTCTGGGC
CCAAATCAACCAATCAGAGACGCTCGAATGCCTGCCTCAGC
TCCTGGAGCGAGTTGTGTGTCACTTGCGCCAGTCGGGTGAG
GCGCCCTGCGAAGATAGTGGCGGATGTGCATATAAGGCAAT
GAAGTGTTCTTTGGGTGAGGCGAGGTGAGGTTGCTTTAGGT
CCCTTGAAGCTCGGTTTCATCGGTGTGGTGAACCGATCGCA
TTGGCCTCCGACGCTGGCGGCGAGTCCAGGTCCGATTCCGA
GTATCTGAGCCGTCTTTGTGCTTGTGACTCTAGACTCTACT
TCCTCGGTGGGCTTCTGTGCCGCGGCCTTGTGCATACGGAG
GGCCATCATTCCTCGAGCCTCGCCCTCGTCGTGCGGCTCCT
TCAAAAAGACACCCAACCACCCGCGGAAGTCGGATCGCGGC
CGGTGTATCGATGCGGCCCTCTCATCGATCTGTGCCGAGGA
ACGCAAGGATACTGCCCAGGCATGGGCTTCAAAGATCTCAG
CCTTTCAAGGCGGGCCTTTGCCTTTGACAGGGCCGCGTCGC
AAACGGCAGAACGGGGGTGTCGCCCCGTCGGTTCGAGTCAA
CGGGACGTCGCCGGGTTGTACGTGTTGGACGGTGTTCGGGT
TTTAAGGACCCCAAACTTCGCGAAGAGACGGCACAAACGAG
ACGAGGCCGGCGGTGATGAGCGTCGCGCCGATCCAGTCGAT
GCCCGCGACGGCGGCGGCCCCGTCACGTCTCCCGGCGGCGC
ACATGGCACAAGGCCTATATCTGGCTTGCTCGTGCCAGGTG
TTGGGCAACAGGAGTGATTTCTCCCGCAGGTTCGGCGACGT
ATGGAGTAGCCTTTTTGAAACAGCAGCTGGCGAAATAAGCC
CCACTATTCGACCCAACACGCCCAAAAGTGCAACGGCTGCC
GGGAAACCAAGGCTCGCAAGCAGGGCTTCACCGAGGCCGAC
GGCTGCGTGGCCTGTCGTTTCAACGGAGCGGTTTCGGCCTT
GGAACGAGCTTGCTGAGATCCTGGATCCTTTCGTTAATGTT
CACGACGACAGCTCCGAGGACGAGATCCCCGTGCCTATGAA
TAGCCGTCGGCCAGATAATACTGGGCAAAGGGGTACCCGCC
GACGAAAGTGCGACAGTGAGCTGCCCTGAACCTCTGGCGGA
GTATTTGTCCCACGACAAGGCCGAGTTGCACGGCGTTGGGT
ATATCGAAAGCACCACGAATCTTCCACGTGCCGTGTCTGTA
GTAGCGGACAGTGCAAAGCGCGCCGTTGTACGACACCCGCT
ATGAAGCCCATCAGGTATAGCAGAGTCAGAATGCCGAGCGC
ACCGAGATTACGTCGACAAACGGATCAAGGAACTTGAAGGG
GAGGTGTTCGGATAGTGGAACGCGACTCGCTTTTGGGCGCC
CATCGACTCATATGCCAGAGCTGCAGCGCCGACGCCGGCGT
TCGGATTCGCCCCTGCGGAACGAACATCACCAGGTCCTCAT
GACTGCGCAATGAAGTTGTACCAGAATCTCTGCGTATCGTG
CAACTTGGTCTTGCATCAGGCTCAGCAAAGGGGAAACAACT
TCTGGCCCTTGCTGTTGGAACTATTGTGCCGACCACACAGC
TCAGCTCAAGTCTCCTGTGGCTGTTGCTGACACGATCCGTA
TGCTCCGAGTGCAAACTATCCGTCTGCAAGGAGTGTGCTTA
GGGAGAAGCCATCGGACTTGCGCTCGACCCAAAGTCAGACA
GGACGAATCAACATCACGTTCCGGAGAGCCATGGTCAAGGA
CTCTATCGGGCCATCCTGCGCCAAGCTAAACTTGTACCGGT
AGGGCCAAACTCAACGAGATCCGACGGGGTGCCTACAGCCA
TTTCTCGTTGCGCACTGGGACGAACCGCAGTTACCCATCAT
GCCGACACTTACAAGTGATGCCCGGAACCCGAGCTGCCCAG
CGACTCCAGCAGCCCCTCCTCCCCCCGTCGCAGGTCCGGCG
TTCCCTAGACTTCGGGAGAGCTCGCTGTGCATCCTCTCTCG
AGTGAACCTGCACCATAAAGCCGTCACCATCCTAGTATACC
GCGCCGAGAAGCAGATCATCCTCGCCAAGCACGGCCGCCGG
CGCCGGCGCCGATGAATTTTCTTGGCAGCGCCCGCCTCTCG
CGTGCCGTAGACGAGGATGTCGTGCGTGGCCTGCAGGTTGA
CCAGACCTCAACCAGGCTGCCAGGAACACCGCGACTCACTC
GGCTCTGTCACCGAGTTGTTCGGCGAGTTCAGAACGGGAAA
CGGGCCTCTCTGCTCGTGGTCTGCAGGGCGACGCTCTGGGA
CAGTCCCCAACACCGCAGCCCAGCGACGCCCGAGTCGATTT
TGCTCAGGTCGATGCGTTGGCTGAAGCTTCTTGCCATTGGA
AGAAATGCGCAGCAACACGTCCTGGCCAGCTCGGGATTCGT
TCCGGTCCCCATTGCACGGACTTGCGCTTGTCCTTCTTTTT
CAGGCAATTTCCACTTCCTTCACAGGTGAGAATCATCGCCC
CCCCGCCATCGGGGGCGAGGCGTGGTGGGATGGGGGGACAG
GACGGGGGCGACAAGAAGGGCGGAGGGAACGGCCGAGGCTG
CACGACACTGGCTCAACTGGCCACGGCAGTTGGGATAGCCA
AGGCACCATCAACATCTGGACGCTGTGGAAGAACAACATGA
TCGAGGCCGCGCCCAGAGGACAAGCCAGGGCTGGAACTCGC
CGTTGTGGGTTCACATATTGCCCAAGTTCAGAGAACCACTT
CACCCTGGCTTTAACCTTGCCTGTCTGGAGAGACATGGTAG
TGGACCTGGTGAAGCTTCATCAGTGCATAGGCCCCAATATC
GACGATGGTCCTGTGATTGTCGTGGTCGAGCCGTAGGCTTC
GACGCCAAGCCCGACTCGTACACGATGGAGATCAACTCCAC
CGCTGGCTTTCTCCGTCTCTCTGCCTCTCTCTCTCACTCGA
GCCGCCAAACGTCATCGCGTCTCCACCAGACCCTCCAGCAC
CCCGCTGTCTGTAAACCGAGCTGTCTTCGAACTGCCTCTCA
ACGTGGACGCCCTGGCCGGGCGACAGGACAATGTCGGTCTT
GACCGGTAGACAGAGACGCACCGACGGCTACGGCGGCAGCT
GGGAACAGAAACTTATGCCTCGAGACTAGAAGTGAGAGCTA
TAGGTCGAGTTCATGAGGTGCTTCATAATGTCCAGTTCCTT
CCCTCCTCGCGAAGCCACTGCCACTGCCCTTGCGCCTGGCC
GTTCGTTCAGACCACCGATACCGGCAAAGCTGACCTGGCCC
GCGCAGCATGCGCACGAAGACGGCGGTGTCGAGGTCCGGCG
GGCACCTGGTCCGTCTCCTGCTCCTCCTCCAGCTCGCTGAA
CAACCTCCATCGCACCATCACCTCGAACATCACCAGCCCAC
ATAGAGATTCTTATACCCGTCCTTTCATAGAGGACACCCAT
AGCTACCGATGATGAGGATGCGGCCCTCGTCCTTGTCCATG
ATGCGGTCGACGGAGCCCTGCTGCGCCACGCAAATTGACAG
TGCTGCTGCTGGAATGGTGGCATAGAGCCTCCATGAAATGA
ATTGTAAACGGCCTCCAAGTCTCTCTCGAAATCCTTCTCAT
TGATGGATGGCACGCGGCCGCTGCTGCAACGGGAGTGACGC
TCTAGGGGTGGTGTGATGTACTTTAGTTCACTATATCTTCT
CTGCTGGCTATCCTTGCCGTCGTACGAGGCGTCGACGTCCT
TTTGTACTCGAGGGGGAAGTCGTGCTCGATGATCTTGATCC
GACGCGGCCGGCGAGCATCTCGGGGGCCTTTGTGATGGCGC
TTTGACGACATGATGGAATGCTCCAAAGTCTTGTATGATTT
GGCGGCTGATGCGACGAGTCCGAGTAAAAGGACGGCGGCGG
CTCGTATACATCTGCGTGGCCGTTCCTTCCTCCGGCAAAGT
TGCTCGCCCAGCCCGTCCGACCTGCAGAATCTCCCCCGTCA
CTTGCCATGGCCAACAAGCGCAAGAAAAAGGATATCCCTGT
AGCCTGCAGGTCGCCAGGTCCATCACAGGTCCTTGCATGCC
GATGTTTGGACACAACGATGCCATCACTCTGGACGACATTC
CGACTTGGTGGCTTAGGAAACTGGAACTCGAGCAGGCCCGT
AGGATGCCGTGCTTGTGGGCCTCGGAGACGACGGCGCGGAT
GGAGGGCTGCATATACTCGGCGTTTTCAGGGGCTTTGGGAC
CGCTCCCGCTCCGTCGCCAGCCTCGCGCTGCCCATGTCTCG
TTGGTTTGCGCGAATCTTTTCCACCAAAATGAAACGGGCCG
GCAGGCAACGTGACGAAGGGCAGAAGCGGACTGCGCTGCGG
AATGCGCCATGGGTCTGGAGCCGACGGATGGAACAGTCGAG
GCGTGTTTTGCATGCGCGCGCACGCGTCCACCCGGGATTCT
ATCTCATCCACGTTGAAGAGCCTCTCCCTCCACGCCTGCAA
GCGCTCTGGCTTCGACGTTTCAAGTACCATCGCACAGACAG
GATACGGGGCCGGTAATTTTCGAAGTTTGGAGGCTACAAGC
CCCTCGCCATTTGGCCACGACAGGACATCTCCCCGGCGCCG
AGGTGGTAACGCACCGAAAACATGTCGTGGGCGGACGGGGG
CATGGATATCCCGTCGACGGCGGCTCCTATCGAGACGGAAC
CCAGCGACCTCTCTCCGTTACATCGCTTGCACTCTGATAGC
GATTTGACTTGCGGCATGGGCATGGGCATGTGGTTGTGTTT
TGTGGAGAGCTCACATTTGTCGACGAAACTCCGCCAAACGC
TGCGTTCCAGACACGAGGTACTGAAGGCAGCCTATCGTCCT
CCATCCGCCGGCACCCATACCTGGTTCCGCCCCGGCCCCCC
ACCTTGTGGACCATGATCCACATCGTCGTGGCGATTGCGAT
CGAAACCGTAGCCGTGATAGCAACACGAGTTACAAGAGCCG
CGCGACGCCAACCGCCGTGTCAGTTCCGATTGCATCTTCAT
CACGTCAACGGGCAACGATACGGGCCAGGTCGGGCAGGCAG
AACACAAGCCAGCTCTCATGCTGCATGCCCAGCAGCTCAGA
CCAACTCGAACCGGACAGAGCTGCCACCGCTACGCTCGATC
TGGCTGCGCTCGGTTGAAGACTAAGCCATCTTTGTTTCGCT
GGGGCCGATTGCAGCTTCGACGGCGACGTCCAGGCCGATAA
CCACCATGCTTCCTGTTTCCCGAACTTCCCTCCTGCACTTC
AAAACGACTAGTAAGAAGGACGAGGACCTCCGCCGCAAGGA
GCCACCTTGGCTCTGGGACTCGGCAACCATGTCGAGCAGCT
ACATCATCAAGAATGGTGGGCTGACCTCGCATCCGAGCACT
TGGCAAATGACCGAGCTCGTCACCGGCCGCGCTGCATCGCA
CAACGCAGAGGCCAGCTGAACGGACCATTTTATTTTGTCGG
TCCTCGCTGGGCTTTGATTTCTGTGATAGACTACCGGACCT
GGAAGCATGATGTCGTGGTGCACGTACAGGTTGTCGCCGTC
GCAGCGACTTCCGACCGACGCCGTCGACGATGTTCGCCTCT
GCATGGCGTACGATCTGGAACGTCTCTGTGAGTCGAGGAGG
GCCTTGTGCTAACCGTTGCACATGACAGACGTCGCATTTAT
CATCATTGAGACTTGGAAGTCCACGGTTTCCAGCACGCTGG
TGCATCGAGAGCATTGGTGTCTACTGTCTACATTAACAGTA
GGCCTCTTCCCCATGCTCGGCGGCTGCCCCTGCGGCCACGT
CGACAAGCCCATCCTGGTTTCGACAGCTCTCCTTCTTCGAG
GGCTCGTTGGGGTTCTTGAACAGGATCTGGCTGGCGACGTT
CTGGCTGCCGTCGAGATGGGCGTCAAGAGGAAGCAGTGGAC
GGCAGTCATCGGCCGCTGCGCTTCTCGCGGGAGGCAAAACG
GTTATACACGACAGCCTAGACGTCGCCTCCGCCGTCCGTAC
GACCTCTTCTCGCGGGTGTGCCTGTCGCACCTCTGGATACG
GACCTGTGGAGCTTTGCGGACAATGCCATCAAGAACGGATC
GGCCTGGCCGCGTTTCTGTTCAAGCCTCTTGGCATCTCCAT
CACCGTTATGCAAAGAGGGTCCCAATGGGTGGTCAACGGGG
AACCTGGATGCCGACATGCGCGCCGCATCCAACAAGCCTCA
GACGCCGCCCAGGCTCTCGGCGAGGGTGAAGATCTTGGTGA
CTGCGCATGTAGCCGCTGAACGGGGGTCGGGCGTCGGCGTC
TACCAACTCATCCACATGGCCGCCGTCATGGCCCTCGACAT
CCTCCCCGGAAAGCTCCCATCGGTTTCCGCGCGGGCAGCGG
ACCGCCACATCGCCACAGTGCTACAGGAGCAAGTTGGCAAG
CTCAGCGCTGGACTCGCCCGCTCAGCGCTGGACTCGGAGCT
GAGATTGTCGAGCTGGCGGGCCAGAGAGGCTGGCAAACGGA
AAGGCGTGCGTCAACGGCGTCGTGGGCTCGATGGGCGCGCC
CTTTCCCGGAGGAGGAGATTCAGAGGGTCCCGCCCCCTGGC
TGTGTATATATGTTGTGTGTCGGTGATGCTTGTTTGTGTCC
TTCGGGCTGGGCATGCTGGCCCTCGAGTGGCCCCTCGCCTT
CATGATTCTGCCATCATGGACCCTTCGCTCTTTCCTTTGTC
CTGAGGGTCAACGGCAAATGCTACACCAGGCTGGACTGCCT
GTGACGACGACGAGAAGCATCCTGCCAGGGGACCGGGCGAC
GATACAAAACGTCCCTTATGCGGGCTCTTGGTGAGCAAATA
GAATACTAGGAATATTGAGTCGGTCGGTCTCACTTCTGTGT
GACCGAGGTCAAGGGCCATACCATCTTCAGGGCGTCAAACA
TATAGCCTGTTCATGACCAGCTTCTCCATGCCCTCGCGGGC
GCAGCTTGTCTTCCGAGCAACTCGCTGCCATGAGCGCTCCT
GGCATGTCGTCGCCCGTGGGCCGGACCCCGCCGCGCGGCCC
GAGCAGGATCAGTGGTTCAACACGTTTCCCAGCGAGAGGCC
CTGCTTTCGAGGAGGTATGACAGCATCGCCGAAAAGCTTCT
TGGAGGCGCTGCTGGTGTGTCATATCCCCCCCGGACGAGAA
ACCTGGCTCACCGCTGAAGTCGAGTGGAGCAAGCCGGTCTG
AAGATGGTATGCACCAAGTGCGGCGACCTGCAGCCCTTTAA
CTACTGGGACCCGCCAATGGCCGTTAAGCTGGTGGTGGCCT
GCTTGGTAGCATAAAGAGGGCATGAAGTCGGCTGTAGAGCA
GGATATTCACGTCAACTGGACCGGCCGCGGCGGCAACGTAT
ACGCACGATTCGCCATCGGTCGCTATCGAATAGGTGATGAG
GCTGCAGGTTCTTGGATGTACCACCACCCGTGGCGCTGGAC
TCCAGGATTCGCCGCCGTTGCAGAGAACGCTCTGTAGATGC
CCAGACTCCCCCAGTCTCGACTCTGATAGCCAGAAGAACTC
TCGACGGCAAGACACGTTGGCTGAGTCGAAGCGTTGGCAGA
ACGTTGAAGCCTTCTATCAGCGGACGGAGAGAAAGCACTTT
GACCTCGATCTCTCTTTGTCCAGAACACTCACAAACACACA
AATCTCGGGGTCGACAATCTCGACCTCTCGTGGCCGTTCGG
GTCCTGACGGTGCTGGGGTGCTTTGCAACGGGGCGGGCACT
AGTCATTGGCATCGACATGGCTGCATGGTTTGCCTCCTTAT
AGCTTCTACAACGACTCGAGCGACAGCCTGTCCGTCGCCTC
GGATGTGAGAACCTGGGGCCCCAGGGCTCGGCAGCGGGCGC
ATCCCGGCGGGCTCGCCAGACAGGCTCCCCGTGGACTGTGT
GCCTCGGATTGCGAGTACGGCGCATTCATCAGCATCGGCGT
GGAGGTTGTGCGCCGTGAAGCCGGTGCTGCTGGCCGACATT
GGGGTATATCTGGGGCTCGACATCAAATTCCGTTGTTCCTG
GAATCCTGCGGCCGGCTTCGCCTTTGGAAGGAACAGCGCTC
TGGCAAGCATCGAAAGGTATCTTCATGAGCATTTCGCCAAT
GACCTGGAGACCTGAGACGCCCGTCATCCGTTGTTTCGCGA
GTCTTTGCATCCTGCTTCGTCGTAGCTGTTCTCATCAGCCC
TCAACGCATCTCGACCGATACCAATCTCTTGCACGAAAAGC
GTTGTTCGGCAGCTTCGTATCACAGTCGTGCTCGTATATCA
TCGGCCGCGTCGAGGTGGCACCGGCTGCGGTCACCGACCGC
TACTCGTATATCTATTGCGACGTCACATGGCCGAATCAACA
GACTGGCTGCGGAAAAAGGCCTCTCGCAGAAGAGATTCAAG
TGACAGCTCAAGTCGCAATGCGAATCGAGATACACGGTGCC
CGGTGATCGGGAACAGTAGACCCTCGGCTGCTGTTGAGACG
TTGGCCAAAAATACTTGCTACTCGTACAGCCCATCAGACGC
CGAGATACAGGCTCCAGCTCCGGATGCCCAGCACCAGGCTA
CTCGGGGGAGAGATGAGAAACGTCTGGAACGTGGCTTTCTA
CAGCGGCACCTCCTTCTTGTCCTGGTCGTCGGCGTCGTCGA
TGCTCAGCAGGTACAGTAGACGTGCAGTCAACACGGCACTT
CCAATCTTGGGACTGAAATACCGACTGTATTGCCCCGGTGA
CGAAGCCGCCACCACCCTCACGAGGGGGGCGGGCGCTGGCA
TCCGTACAAGCACCGCGTTGCCCCATCGGCGATGCGAAGCT
GGCGTCTTGGACGGGTCTTGCCAGTGCGTGCGAAGCTGCTG
ACGTGGTGGTGGGGTGGGATCTTCTAGAAAGTGTGCTGCGA
ATTCAGTATAAAGGAGTTGGCCGTGGAGAACTGAGGAGCGT
GGGTCTCAATACTTCGTAGGCGAATAGGGATAGGCGCACGG
CGTCCTGCAGAGCCTGCAGCCTGCCCTGCTCTTTGCGCCAG
CCATGTACGTCTTTCCGCGGCAATTCGGATTGCACAACGCC
TCCAGTCCCGTATGAATCACCTGGATTTCTCCAACATTATT
GTGGCAGCCAGTGCGATTGTCCCGGGCATGAAGCACACGAG
TACATCAACGGCAACAAGTTCACAAACTTGCCGGCAGATAT
GCTTCTACGACCCGTCATGTCGCGGATCCGTTCGAGACTGT
CAAAGGTGACGAGCGGCCGGCTTTCTTTGCGTTGCAGTCGT
CTGCAATCTGCCCACCCGAGCTGCTCCCGGGTGACAGGGCA
CGTGTACGATCATACGGCCACAGGCGAAGAGTTCCTGGGAC
GGGACGCGGTAGCCATTTTGCGGGGAGCGAGACGCACGCAA
GTACTCCGTAGAGACACGGACAGACGCAGACGGACATACGA
GACCTCCTCGACGTCGTTTTCACGGAGAGGCGCAATATGGG
TCAGTCGTAATTGGCATAGTCTACTTCGTAGCTGGGGTCTG
TGCCCATGGTCCACTCCACCCCGTCGGCCGTCTCCCGCAGC
ACGACCCAGGCGCCGACAGACACTCTCAAGACTCTCCGCCA
GGCAACGGCACAAGAAGAAGCAACTTATCACCGTCTTCTGC
ACCACCACCTTCGTCCTTGACCCGACGCCGGTAACGCGCGA
ACCGCCGTGCTCGACGTCACCGCCTACGGGAACCAGGTCTA
GTAGGTCCGTCGACGACCAGCCGGACCTCGACCTGCTGTGC
GCCAATCAGACGTCACATCACGTGACCGGTACTGGTACTAC
CCGAGCTTGGCGCCACATTTCGTCCCCCACCTGATTCCCAG
GCTGTCCAAGGCGAACCTGACCAAGAACGACACCACCAACA
GTAAAGGTGACGTGGCCAATCTTGCGGCCGGGCTTCGACGC
TGATGTCCGGCCCCTTGCCGCCGACGCCGTTGGCAATGACC
CCACCGAACCCGGTCGAATTCCCGGCCACCAACGGACGCAG
CGACCCCGTGTTAACCTCGGCAGGACTGTCTTCACCCTCAT
CGATGGTGGCTCCCCTGGGTCTGGGGCTGGCGGTGGAGCTG
CTGCCTCCATGGCGCCACAACTCCAAACCCAAAGACTCTGA
CGCGGGCCGCCGAGGTGGTGCGCGGCGTGGTGGAGGAGCCC
CCACTGCATGTCTGATCAGACAGAACTGTTGTACTATAGGG
CTGGCATGCTCCTCACCTGGCTCTTCCTCCCCGACACTACC
TACTCGGTAGCCAGCACCCCCGGCGCAGCGGTTGGACGAGC
GCATTCGATCCGGGCTGACACAGAACGGGGATGAATGGAAT
CACTCTCACAGGGGCATAAGCCCGATGCCTCCTCCAGACTT
TCGTGGATTGCTTGCTGGCTCAGCTCCATGTCGTCCTCGTG
GGATCGTTGGCGCAAAGTGGCGCGTGCGGGTTAGACATGCG
CGACATGTTGTCTCTCAGAGCCTACAACCCTCTGCCGAATG
GCTTCGCAGGAGCGTGAGATCGGCGACGGCGTCCTCGTCGT
TCAGCCACTTCCAAGCGAGTCTGGGGTCGGGCCGGCATAAT
CGTCTCCCCCAGCTTCACATCCTGCCGCCGATCGCGAAGCC
TCCACTCCGCCAGGCTATGTCGTCTCCTCCGATAATAGCGT
GACGCCGACGTCGGCGTTGGCGACCAGCGAGTGCCTGCGGC
CTCACCTTGCTCCGCTGCGGCCCGCGCAGCGCATCCCTGTA
AAACATCCGGGTATATTTTGCGACGAACATACTCGCAGATT
TCTGTCTCGGCGCTCTCGTTCCCCGAAGTCTGGTGCTTGAC
CGTGTATAGCTTCGAGTCGACCTGGCGGCGCGTCTTGACGA
TCGTCCTGCCCGCCCACGGCCTCGAGTGCTTCCACGAGAAC
AAAACTCGCAGCATAGGAGGCGAGAGTCTATCCTCATCCCC
ACGGAGCCGTTGTGGAAATGCTATCAAGTCCCAAGGTCAGC
GACCCATCGGCCCGACTTGTCCTTTTCGTACTCGTCTTCGC
CGTTCTAGAGGCTGTATTAGCCGGTTTCTCATCACCTGCCA
TTTGAGCCACCATGCAACCTCATCCCAGGCTGCATTGCCCC
GGCTTCGCCTTTGGAAGGAACAGCGCTCGGTGCGACGTCGT
CCACCGAAGCCTTGACGCGTCTCAGCAACTACGGCCCGAAT
ACATCGACGGGTACCGGCTGCTGTTCGTGGGCGGCTCGGGG
GTCTTGATCCCCTTGGGTTTCCAGGGTGAGTCCGTGGAGGA
AAGAAGACGGCCCGTGAGGGCCACAAGGCGTCCCAGGATGC
CTTGGTAGGATCATCCAGAGCGTCGTCACCAGGTGTCGCGA
CTTGGGTCCACTCGACAAGGCTTTTCGATCGCGGCTTCAGC
TTTCGAGCCGGAGCACGGGGCAACCACTCCCCGAGCGAAAC
GGGCATGGACAGCGTACCGACAGATGAGAGAGCTCCTGGGC
TCTCCCGGACGACATTGGAGCCTTGAAGAACCTGGAAAAGC
ACGTTGTTCTGCTTGCCCTCCTTCTGCTCGCGGGCGGCGCG
GCCACGAGGTCCGACGGCTCCGGAGGATGAGCCCGGCGGGG
TTCACCGCACCTGGAGAGGGCCAATCGACGAGGGCCGGATA
TCGTGGGAGCATCTCTTCAACGACTCTGCTCTGGACAACTC
GGAGCAGGAAGCAACCTCCACGCCTACAAAGACCAACCCCC
GAGAAGGTGTCAGCCGGCCGCAAAGTGGCAGCCAGAGGATG
GGTAATGGCAGAAGCACCGACGATACCACGGCACGGCCGCT
CAATTTCGTGGCCCGAGTGCCTGAAAAAGAAAATCGACTCG
ACGGGTGGGCGTTGTTTGGTCAGCCGGGCTGATAATGGCCT
TACTACTTCTCGATTGAGAACCTCTGCAAGGACATGTATCT
CATCTAGTCCATTCCCTAGACAGCAGTCAGCAACCGATAGT
TATTATGACTTTGCGGTGTACTTGGTACTGGGGGGTGCACA
CGCCATCCCTCCTGCAGAATCAGCGACGGGCGTTGACCTGC
CCAAGTACACCCACTGGAAGCAGACCGTCTTCTACTTCAAG
GCCCCCGCTGTCGCAGTTTTCTCCGCCTTCGAGAGGCTGCC
GACGGGAGCAAGTCGCGAGGCCGGTCGGCCCGGCGCCGTCG
GATCAGGTGTCCGCCTCCTTCAAGCGAGGTGATATGCCGCA
GATGAGACCCTGTGCGTCGTCCCGATCCCTGGACGGACGCA
CCAGATTTGCCCTGGTGTTTCTTTGTTTGTCTCGAGACTAC
TCGTCTGCCGCGAGCCTGCGCCCTCGATCCTCGTCGCCTAC
CTCGGCCAGTACGCAAGGTTCTCGCAGCTTTCCATCACGGG
GCCGCGTCCGCCACGGGAGTCGCCCCGGCCACCACGCTGGC
TTGTTATACCAGGTACCGGGCTGCGGCGGATTGCAATCATG
CAACCGTGCCATATCATATACTTGACGCCGCTCTCGCGCAA
CCCATCCCTGGCGTGGCCTCCCTGCCTCTGCCATTGCTTTT
CCGGCCTTGCGCGCGTCGACCTCTCCTAGAGCCTTCGCGGC
CCCTCCCGAACCATCTGGCGCATGGTCTCTCGATGGGCAGG
CGAATTTAGCCCTGGACGGGCGGGGACGGCTCGCCGCTCGA
GCTCAATGGGGCGGGAACTTCATCGTCAGTAACCTCTGCTT
CCGGAATTCCCAACCAAGGACATCATCAAGAATGGTGGGCT
CCTCACGGCCCGGGTGCGGACCGCGTCCGAATCTCCTGTTG
CGTCCTCGTGCCGAATGCGACCAAAGATCTGGAGATGGCCA
TATTGCGCGCTCCGAATTGGCGCAATTACGCCCCCGTCAGG
GACGTCGCATACCTCGCCCTCGCCCACGCCGCACTGCGCAT
CATTCCCTGTACACCTGTATCCCTGTGCTCTTGCGTTGGCA
AGCGACGGACGACGGACGAACACACGCACCCAGGGTCAGAG
AACCTGCTCTCGCTCTGCCGCGGTCGTGTCTTTGACGACGA
GCTCCTTGCTCTCGAGCACGCACAGCTACTACTACAGCGCT
GAAAGGGATACAAGGGGAATCTTTCGAGACGTGGCCCAGTG
CAAATGCGGCCCCAAATGGACTCGCCGCGTCCGAGACGCTC
TTCAGGAGAGGCGACTTGGGCGCAGTCATGCCGACGCCGGC
GCAATTCAATTGGGGCCAAGCCACGATGGATGGACCTCCGT
ACACTGGAGCGCCACTGGGACCGACGGTGGGCAGTTCAATG
CAAGGACTCGGACCATTGTGCCCTGTGCCACAGGTCCGTGG
ATGGTCTGTCCCGCACGATACTTCAAATCACCACCGCAAGC
CGCCATCGCCCTCTTCGCTGCCGCCCGCTTCACCTCCGACT
TTCGCGAGAGTCGGCCCTCCCACAACATGGCTTCAAGTTTG
GGGTAGACGTCGAGGGAGGGCGAGAGAAGATCTGGCCAGCC
ACGACACCGACGGCAAGAAGCGCCTGCTCGTCGTCGTCGGG
GCACCAACAGCACGTGTGGACGGCCCCTGTCTCCACGCAAT
CAACCAGAGGCAGGGAGGAGCCGAACAGCATCGGTCAACGG
CTGGCTTCTTTTGGCGAGAACCAGCTACAGATGGTTCAAGG
GGAGAAGCCGGCCGGCGCGACGTCCCCTGCCCAGGTTCGGT
CAAGGAGATGCATCCCACAGCCCGCGCGCAGGCTAGGACGG
ACATGACGAACGCATGAAGGCTAGAGAGGGGCATTGTGCCT
GGGGGGCCATTCGCTTCTTTCTTTGTCTCGTCGACGGCCGC
TCACTGCCGACACACTATGACAGCATGTTGCTGCTCTTCTT
GAGGTCAACCTCGGTGAAATCGCCGGGGAAGTCCATGGATG
CAGGGACCTGGCCGAGAAGACAGTTGCGGGCGTGGACCCGG
GGCTCGTTTTCTTCAGCAATCGAACATCGATTCCCACGAGC
TCTCCTGAGTGCTCCGCCGGCGACGATGAGCAAAGTAGTCG
TCACCGCGTTGATATGCAATCGTGGAGCGAGCGGCCAATTG
AAAACCAACCTGGAACATGGCGGCGGCGGCGGCGGCGGCGG
GGCGGCATGGTCGCGACGAACTGCAGCGGCACTAATGCCAC
GCGAGCAGGTAGGTAGGACGCAGCACCAGCAGACGGGGGCC
TCTCCAGGCGCCTTCTTCTACGAGAGGGAGCCGTTCTTACA
AAGTCGAAGAGCTCCATGCTCATGGCGAACATGACCCAGGC
ATCTACATCTCCCACTCCGCCGATATTCGCAGCCGACGACG
AGCCAAACATGGGTAAAATTCATCAACCGGTAAACACATAT
GGAAGGGAGCCGAGTGTCAGCGATTGGGATCCGATGCAGGA
CGGCCCATGGGCACGTCTTGCGTGGGCGCCCGGCTGACGCG
TGCAAAGACAAGATAAAAAACCAGTCGTACCTGCTGTTTGT
GAACTATCAAGTGGGCGAGGCAGAGGGAAGAAGGAAGGGCT
CGCACGTACGACGTCAACGTCCCCTTCCTGCTCATGAACTC
TAATTAGACATCTGGCCGATCCAAATTCTGTTACCTGCCAC
CTGCGACGTAACATTCGGGGCCTTTTTCAGCATTGCCGGCG
CGGGGGAGCTCAGTCCGGTGCCGGCGAGCAGGTTCGTGAAT
CTTGGTGCGGATGAGGTAGACGCGCAGGTGGATGGGGGGCT
CGCGTCACGGAAATTGTAGGCCGAGTTCCCCGTAAACTCAC
CCTTACAGAAGCTGCCGGCACCGACGCCAGCGACGACTTTG
TCTTCGAGGTTCAGGGGTGACTTGCGCGCCAACCAGCCCAT
GCATCGACATTATTTCGGAGCTCCCTAAGTTGGAGGTCCTG
GTCGGCACCGGCGGCGGCGGCTTCGAGTCGTACCGCTGCGG
AACAAGCAGATCGAGGCGCTCCGGGCCAAACACGGCCGCAA
GTGGCAGTCCTTGAGGAGCTCCGAGCCCGAGGGGATGGCGA
CGCCTCCGCATCGTCCTTGTCGCTGTGCGTATGCACAAAGT
CCTTGTAGACGAGCCCATAGCGCGAGCAGGCGGCGTCGTCG
ACTTGTTCGAGTTCTTGTTTCCCGTCGCCGACGACGGGGTT
CAGACGTGCTTCTGCGGGATCGTCGTGTTGACCAGTTCGCG
CAAGACTGGTACTCTCACCACCAACCAGATGAGCGTCAACA
AGGGCATCAACTTTGATGAGCCAGACCCCTCAGCGACGGCT
GCCCTCGCCCAACGGCGCCGCCTGGGACATGCGCGGCATGA
GTTGTAGGGGACCAGCAGTCCCACGAGCGTCAGGGCGACAA
TAGTTTTCAACCAGCCGAAGCAAAGTTGAAATGTATGTACG
GCGTCTCCCGGCTCCGCCCGCTGGGTCTGCATCCCGTACTT
AGGTGGCAGAAGTCGGTGGGCGATGGCAGTGGAGGGCGGTG
AGCAGCGTCACTATCTCTTGCGAGCGGGACAGATTCGCCGC
CGGGGCCGTCACGAGGCGTGCCCTTGCCGGCGCTGTCGAAT
GGCCCAGGGCCGAGAGGGGGCAGCGGTTGAGCAGCCATTGT
TGTTTGCCTGCGAGACGCTGCTGCTTTGCCCCCGGCTGGTG
CATACCGTCGACTTCAAGGCCAAAGGGTTCAAGCCCAATAC
CCAGTGCCATCCAACCGGTGCAGGCCAATCCTAAGGAGCAC
CGTCCCAACGCTGGAGGAGGCTCCGGTCACGTCGCGCGCAG
ATCTGGGTGGCGGCAGCGTACAGATGACATGGGTTGATACC
GTCCCGCGCCGAGATATTATCGTCCGCCCTTGGTATTGGAG
GGCAGCTGCTACTTCCAAGCCATCTAAAAATTGCGTATTGT
TCTCGTCCTGGATTGGCCGCCTTTCGTTGTGCGTGCACCCA
CCACGCCCAACTGCGGCGGTCGGGTACTTGGCCCTGGTTGA
AACGGAACGAACCATGATATCCAATTGTTCTGGCGGCTGAT
GCGTGTCCGGCTTCACCGCGCTGATGATGGGTGCCCGCGGC
CCGTAGAGGGCGGCCGTGAACTCGCCCGTGAAGTCGACGAG
TTCAAGAAGCCATCAAGCTGCTGAATCCAATAACGATGAAG
GAGCCGGCGAGTTGTGAAGGCGCGCGAGAGCGACATGGTGC
GGGCTTGGATTGCCGGATGGCGCGCGAAAGCGTTTCGGATG
AAGTACGCAGAGAACCTATCCTTGGGCAGGCTTTGCCGGGG
GCAGGGTGGGAGTATGTAATCGTAGATCCGGGTGGTTCGTC
AAATTGAGGGCCACCACCGTCATGATCCATGGGAGTAGGAC
CTTTGGGAAGATTGCGGCCTCCCTCAGAATAGGCGAGCAGA
GCGCGTTCGGTCCACGCCTTCACTGCCGCTGCTCTGCCGCT
GCCAGCAACGCGGACTGGTTCGAGCTGTCGGATGAGTTGGT
CTGCCCACCAGCTTCTACAACGACTCGAGCGACAGCCTGTC
CCTGGAAGAGGTTGAGAATGCCATCACTCGCTTCGAAGGGC
TCGTACGAGTCTGGGGTTGTCGGCCGTCCGTCCGTGCATGT
GACAAGTCCGTCGTGGGGAACTAATTCAATGGCTGATATCG
CTGCTCCTTTCGGCACACCACCATGTCAACAGTCCCTCCTC
GGATGGCCGGGAGGTGCCGACGGGGAGGTATTCGAGCGAGC
CATCTCACCCTCGCGCACATCACAGCCACACTAGGTACCCT
CAGCTTCATCATCCCAAAAGCCATGTGCGCAGCGGAGAACA
AGCAGCAATCTCATCGACGACTTCGAGAGCTTCTCGCGTCT
TCGCGCGTGCTGCCGAGGGACTCTGCAGCCGTACCAAGTGC
AAACGATGCCAAAGGAGAAGCCTTCTGCATATATCGCCAGC
TGGCTGTTCCCAGTAAAGAGCCACCACCACTGGTGGTGTAC
GGCCGCATCGACTACGACGACGACGACGACCAGCTTCGGCA
CCGTCGACTTCTCCAGGTGGCCGGCCTCGTGGAGCCGGATG
CCATGCATCGATGCGACGGGCTAGTCCCAGTGCGGCGGCGC
CGCTCGGGTCGCGGTCTCGTCGGTGGTGTTGGCCGCGACGT
CCCCATCAGAGCTGGCTTCTCCATGAAAGCATGAAGCACTT
AAGACCTGCAGGTGAGATAGCTCTGCCATGGATGCGTCATG
CCCCCGCAGCACGTTGCAGGCTCGCGGGCGGGCGGGGCCCC
GACACTTGCCACCCTGCTGGCCGGCCGGGTCCGCGGCGATG
GCCTGCTTCTCCCCTGCGGTCTTCTCCTTGTCATCCTTCAG
CCGTCGACGAGAGCGGTTTGCGCCTGATGGGACTCCTGACG
GGCGTGCTCGTCCTCCAGGCCGGGCAGTGGTACGCGGAGAA
TTATTATCCAAAAGCAAATTCGCAATGCTCTAACCGGACCG
GGCATCCGAGACCTGGTCGGCAATCTTGTCGGGGTGGCCCT
TGTTTCCAGAATGCTATATTCGTATCGACCTTGGTGGCTCG
AACCGGGAAAACGCAGATGGCGCCTTGGCTGTTATTCGACG
TTTGGCCTGGTCGTGAGAAACAGCGTGGGCGTGGAGTGCTC
TTGCCGAAACACTGCCTCTGCGTCAGCACCCACCCTCAGCT
AGCTCAAAGGTAAAATATGGCCAGCCTGGTTCGACATTTGA
TCTGGCAGGACGGCGATTTGCGAGGGCACCATGCCACGGAT
GCCATGTTTCAATATTTCGTCAACACGCAGCCTGGAACCGA
GTCGTCAGCAACCACGGCGGCAGGCAGCTCGACGGCGCGGT
GGAAGAGCTGCACCACATGGCCGAGCGCCGGCGCGAAGCCA
TCCATACCTACTTCGTACTTCGTACCTTGATTGGCAATTAC
TAAAATGTTACCAGCTCTGCCATGGTGCCTTTCTGACCAGG
CGGACAACCTGTTGAATATTCCCCCTAATATGGACGATCCG
TCCATTGGCCAACCTGGAGGCTCCCCCTCAGCCTCCAGGCA
ATGGAATCGATCCAAGGTTGCGGAAAGCACCTTTCGTCGGC
ACAATCAAGAGCGGCTTGTGCAAGGCTCGTATCAATCCGGA
AGCAGGCCAGGCGCTCCCGGCCATCGCAGCGGCCCCTCCCT
GGCGCTGCCTTGAAAGAAGTCTTCGCTCGTCGTCGGCGCCG
GCGGGGTACGATATTGGTTTCGATTGATCCGCACCAGCATC
CGCCCTGCCCTCGACCTGCGCACGCGCACGCCCTGCCCGAC
TTTTTTCGTGGCACAAGGAACGGGACAGGGGCCGACGCGGC
ATGTTGGCAGGCGCCGATAGCGCCGAGTGGAGCGCTTCGCT
CTCCAGCATACACGTCTCAGCAGCCGACGGGCTTCGACCAT
AGAGGACGCCGTGGTTGTTGCCCTCATTGTCTTCGACCCTG
GCAAAGAACAAAGACAGAGACGCCGATTGGCGGGCTGCGCG
GGCCCAACAACAAGAAGGAGCCGAGCCCCAGCTCGCTGCTC
TTCTCGTCGTTCTCGTTTGACACGACACGCTGACGCGCGGT
CGTCTTCAGCGGCCCGAAGACGGCCTTGGTCTGCTCGACGG
CCCACAGTAATCAGCGACCGCCGCTCCTCCCTTGCCTTGCG
GCCCCTCGTCATTTCGTCGTCCTATTGCTCATCAGGTGGGG
GCAGCTAGGGGCGGGCCCAGCTCGTAGAGGCCCTGAAGTTC
CACCGTACTCGCAGTCGATCCACGCGCAAAACACCCTTGGC
TCCACTAGAGGCGGGAGCAGCACGCACGGGGGAGCGGCGGG
ATCGCATCAACACGGCTTCGCCCGCCAATACCTCTGCGGAA
GCAGCATACGAGTATTAATTCACAAGCGTGCAAGGTATGAG
ACCACCACCACCAACGACCTCCCCAGCAGCCGCCACGCCAC
GGAGGTTGGCGCAGTCGATTCGCCACATGAATGTCGATGAG
CCCAGAAGAAGAAAAATAAGCAATGGTTTCCTCTTGCGAGG
AGCATCAAGTCTGGTGGAGTCAACACCAACATTTCCAAGGA
CCCTGATTGCGATGCAACTGCTACAGGACCAGGTGGGCAAG
GATTCTGAAGTCCTCCGCGGCCGGATGCCTTCAATGCCGAA
TCCGAGTCCGGCGGTGACGGCATGTCAGGGAATGAGCCCGG
GTCCCTTCGCCTCCCCTGATCCCTTTATTTCCTCGTCGGCC
TATGGACGAGCTTCTCGACACCCCGCTTGACCCGGCGACTG
GCGGAGCAGCATCACCGAGTCGATTGCTAGCAGCCAATTCA
GGTAAGCCCAACTGCCCAGACACATATGCGGAAGAGCGATG
TCCAGAGACAGCATCCCGCGCAGCTCCGGGGCCCATGCTAA
GCCTCCTATTTCCACGGAATCTCGCTCGGACGTCGCCGATC
CTCGTCGTCTTCCGCGGGCTCCTTCCCCTTGTTTCCGTACA
CTCCAGCACGCGAGGAGCGGCGGCGATTGTTGCGTCACAGC
AGCGGAGGGAGGATGAGATGCTCAGCTTCAAAGAATAGATC
ACCGATCAGACATGGGTTCGCATCGTGGCAGGGTTGCTTGG
TGCTTGTTCGCCGGGCCGTACATGACGTTGTACGGTTTCTA
TTGGCTTCATGCTCTTCTTCCTCGTAGCTGTGGCGCCTTCG
AAGAAATATCCAACGAGCAACGCCACCCCTTTTCTCTCTCT
CCTGTATATATCATGGCATGCATCATACAGTCCCATACATA
CTCAGGCACCTGGTCACGGACAAGGTCCTCCTTTCTCACGA
TGCTGTGACGCTCGAGGGGTCGTGCCACTCCCACTCCATGG
CCGTCCTAGCGGCTCCGGAGCCTACAGATCACACCAGCAAT
TGCCGCCTCATGTAGACTTGCCCCAGGAAGGCCAACGCGGC
AGGCGTAGCACTGCCTGTTGCGTCGGGTCACATGGGTAGCT
CGTAATGGCACTGGATGCTGCCATTATCGTATCCCTCGGCT
CGAGCCTCGACGTCGCATATCAGTTCTGCCGGTTGCTACAG
CCCAGCGTCGGCCCCGGCAACATGTTCAAGGCCATATCCGG
TCACATACACCAGCTGGGGGCACGGGTGTAGTACCACGACA
ACAGCCTCTATCCGAATTCTCACGTCGCAGCGCTCATGCTG
GACAGCGGAGGCGATTTCGACGACGCCGTTGACGCGCATCA
CAGGTCCGTTCACAGTATTGCGGATCCAGGGTGCAACAGTC
TGTTGCGCCGACATTCATGCCCACATTGGCGAGAACGTGTC
GCAGCTCCAGCGACGCCGGGCCCATACGGTCCTCGAACGTC
TACAGCGTGGACACGTGTTTCAGTCCAGAAGCCCCGTGAAG
CTTGCCGCCCCGGGCGAGGGCCTCGTGCAGCGCGGGGTTCG
ACGGGCTGCGAGATGTTTGTCAGAGAGGCATGCGGCGTCGT
AGACGACGAAGACGAGGAGGCTGACGGTGCAACAGATTCAC
CCGGCCAGCTGCCCAGCTGCCCGCCCGCTACGCGCTACCGC
GAACTCGAGCAGGCCCGTAACAATGTGCGCAACATGTAAGT
CACTGTCGTACGGGAAGAGTCCAAGCAGACCAGCCGCATTT
GGAAGCCTTTCGCGCCACCTCTCGGAGAAGTACTCGCTACG
CGCACCGAAAGGATGGGTTTCCAGATCCTCGACGTCATCGA
TGCCGCGCCGGCGACGGGGGCCAAGCCGTGACGACATTGCA
AGAAACGAAGCCCGCACAGACTCGCCAACCGCAACAAAAGT
CAGGGCCGAGCGCCTGGAGTCGCTGTTGTCGTAGCTCAGGG
CGGGGCAACCTGCCAAGCCCCACCATGGATGATTCAAGGGC
GCGATCGCTTCGTCCGTTGGCCATCAATGGCGGCCCCGGCC
GGTGCTTGGCCTGCGAGGAGCTCGGCGGTGGAGGTAGTCGG
TCTGCCCGAACAACAGCCAGCCCACCTCCCAGGTTGCATTG
GCGCGCTGCCGTTTGTGCACCCGCGGCTGTGGACGGCGCAG
ATTGTTCATGGCAGCAATGGCATTCTGGGCATCTCCCTCCT
TGTGTTCTGTTCTGTCTTCTCGTTGAACAATGATCCTGATG
CTCATTTCTCCCTCGGTGGACGAGGTGATTGCGAAAGGCTG
CCCGAGTCTTGCATTCAAGGCGTCTCTTTTCCCGTCACTGA
CGCTTTTCGACCCATCCATCCATCCATCGGCCAGGGCGGAA
TGGATCTTCTTCTCGATGTTCTGGCTCTCGGAGATTTCGTA
GCTCCAGTGACGGCTCCAGGCAGCTCCCTTCTCTTCTTCTT
CTCGGACTCGCTGTCGGAGTCGGAGTCGGAAGAGTCAGCAG
CGTCACGGCAGCCCCACTGGCGGGCCCGTGCTAGGACCCTT
TGCAGTCCGCTGCTGCGCGGCCAGTTACGCATTTCTAACAA
GTCGAGGGACCCGATGCAGTCCAGGATGTACGGCACCGCGG
TCACGGTTGGGCCTCGACGTCCTCCAACCCTCCAGCGCTCC
CGGGTTGAAGTAGTGAGAATCCTCATCAACCTCACCTTCGC
TTTGCGAGAATTAGCAATTGCTGGCCACGGGCGCCCGCCGA
GAACGATTTCACCTTTTGAGCCATATTGTGATGGGGCTTCG
TTCCTACGGTTGGCCGGGTGCTGAGCTCCGACTTCATCGGC
TCTCGTTGCCGAGAATGTGTCAGGATCTAGGGCTAACGATC
AAGCGACTGGCGAGGGAGGACCACGGGATGGCACGACGGCC
TCCGCCGGCTCGGAGCCAGGCCGCCAGTATTCGCGGCGCGT
GACCATGGACCAAAAAGAAGCCATACGCCTGTCATTTTACC
GCGCGGTCGATGGCCGTGAGCTTCTTCTCGGCGCCCTTGAC
CTCAAGAGCATATCGCAAGACATCCAGGCATTCCAAAGCAT
CCGCGCCTTGGGACTACCCCCTCGTGCTCGGCTGCAGCGTC
AGCTCAGTGCCGGAGGTTGGCGCAGTCGATTCGCCACATGA
TGGGAGTCCGGCTACAGTGTCCCTGCCTGCATCGTGGCCGC
GACTGAGACGATCGGATTGACAAGGAGGCAGTGCATCGAGC
GTGTTTGAGAGTAAGTTGAACCTGAACGAACCCCAATTATC
GGGAGACTGGGCGAGAAAGTCGACGTCGGGAGGGCTGGGAT
CGAGAGCATAGGGATCTCGGCGCACGCGCACCAGGTCGCGA
GCATAGTCCAACTTACCGGGCAAACCTGGTGGTCGATGAAC
CTTACTGCTTGCTCCCTGTGCATTTGGCCCGCTGTGCATCA
GTCCAGCAAGTCCACCGGCACCCTCACCCTGGCCCCGTCGC
GACGTCCGTCTCGTCGTGGGCGGGCCGCTCGAGAATGTCGA
TGATGCCGCCATGGCATTGGCCTGCGTTCCTGTGCCCTCGA
GCGCTCCATCGCCTGATCGGCGGGTCAGCCCGGGCAAGGGG
GGACGAGGGCCGACGAGTCGCAAACGAGAGCATCGAACGAG
ACTGCTGCGAACAAGGTCATCATTTTTGACCAGTCGGACAA
GTGGAGCAGGCTGCAGCGGACTGATCACTGATCAGTGAGAG
GCCCCCACTGTCTTCCTTTACCGGGCATCAGTCCGACGAGA
CCGCCCTTCAGCCCGCCCTTCAGACCCATGCCACGATCCAT
AGGATATGGTTGCGGATGTGCTCTCCGAGTTCAGGGGGCTG
ATGCCGGCGTCGTCCGCATACCCCCCTATCTGGCAGTTCGA
GACCTGGTCGCCTCTGTGTACGCCGGAATTGAGATGCTGTT
TACTCTCTGGCCGGCCATTACTGGCGCATGAGGGGCGTTTT
GCCGCCACCAAAGAGGATGTCTCCGTCCTTGGTCTTGAAGG
TGTCACGTGGCTGCGGCGAACCGGTGACCTGGTTACCGGAA
AAGCTTTCATCCTTGAACTGCCACCTAGCATCGTTGATGAC
CCAGCAAGACCCTCCCTCCTCGCCAAGGCAGGAACGAAGGG
CAAACATGATCCGTCGCTATCGAGAAAGAAAGAGAAGAAAG
AGCTTGCCAGGCAAAGTCGCCATGGTCGTCTTTCTTTCCTT
TCGGGCGCAGTCGCAATATGCGCCGACACCAGCACGAGAAC
GCCTCGTTCATGGCGTCTAGCATCACGACTCAGCCTTTGAC
GGGCCCGCTCTCGTAGGGGGCGTGAGTCTGGGCCGTCAGCA
GAGAAGCTCACGGCAAAGGACAGCATTCTCTGCAGCAACTC
TCCTGGAGAGATAGCCCTAACAGTTTGGTTCGAACGCTACA
CTCCCCGGCGACGCCTCGCGCCGTTTATGCGGCCACGTCTG
CGGTCCTTGAGACTAGTAGACTCAGAATCGAGGACTGAAAG
GATGGAGCTGCCGCCGGAGACGGCCCGGCCTACTCGTACTC
CTCGCTGGAGAAGAACTACGCCAAGGAGCAGATCAACGTCC
AACAAGGCCTGAACGTATGACCACGATACTTGGTGACAGCT
GGAGCGTCGGCGGCCGCTGTCCTCCTCGTCCAGCAGCTCCT
GCGTGAATGGCTCGGAGGGACCTCAGTCTGTCCAGCAGGGG
AGTGGTTACCGCCTTGGAAGCCAACGTTGGACACCTCCTCG
GGCATAACCATGAGAGAGATCGTTGAGGAGAGTCTGCGGCG
ACGACTCACCCGCATCGGGACGCCGTCCTCACGAGCTCCCA
GAAATCGACCTGGTTGAGGGCGATTACGTGACCAACATTGA
AACGCACCGCGAACCGACCGCTCGACAAGTCCGTCGTGGGG
TGGAGCACAAGTCCATGGAGCGGTTCAAGCTGAGTCCGTGC
CTCCTTCTTGGCATGCAGCTCAGACAGCGAATCGGCAATGA
GGTGGAAGCACCTGGAGTGGCCGGTGCGAATAGCGCTTTGG
GCGGTGGGCGCCGTGGATGACGTTGACGACGCCCTCGGGGA
CTCGGCGACCACCCGGTGTGCGGCCCAAGCCGTCGGACGGG
TCCTTGCTTTTCAGAGACTACTCTGCTCACCATCCTCGACG
AGAAAGAATGCCGGCGAACGCCAGGGCTTTGTCTCGGGTAT
GCATTGCTTGTCAGGGTAAGCTGGCGTTTTGCCTTCATAAC
GTGGGCACGGCGCTGCACGACGAGATGGGGCGGGCGGGCTT
GCAAGACCCTGGAGGAGAAGCAGCGACGAGCGGCCCGCATC
ACTTCCGCGGTCACTACCCGCAGGGATCTCAAGAGTCGTAC
ATCCGTGCCTTCCTTGCTCTCTTCCTCGGCTGCGGGCATCT
CCCTCCCGTGTCATCGTACTCGACCCTCCCCTCGTCCACGG
TCCATAGCAACAGAGTTTATCCAAACGAAGTGGGTATACTA
CGTCTGATCGTCTCCTCGAGCATCTCGTCGACCTCTTCCAG
GGCCTTGTACCTATAAAGTACCAGGGCTGAACCTCACGGGC
CTCTCTGGACAAGATATTTTCTCAGTCTGTAGTCCAGCTTT
AAGACCGTCTTGTCTCCAGTCTTGGCACGGATCGACTTGAT
AGCAAGCGTGGGCGGGTCGACATAAAAGGGGGCCGCAGCCC
CAGACGGCGGACGCAGGGGTCGGCGCACCCCGTCTTATATT
ACCGCGACGCAGGCACGCGACACAGCGGCAAGGGGAGGACG
AGGCAGCGGCATTGCCAAGGCCAATGCATCAGCCCCGTTGA
GGGTTTTCACTTGACCAACTCGCTGCGCTGTTTGCTTGAAC
GAAGCAGGCGAGGAGGATATCCAGCCTCTGAGAGGTGTTCG
GGCATTGGAAGGGGAGGGAACGAAGAGTGGGCGAGGGAGCA
ATTGTTGCCCCGCGGAGTAGCCGAGCTTTCCAATACCAGCA
CACGGTATTCGTATCCTTGTCTCTAAGAACGCTTCGCTAGT
TTGCGCGAGTACCGCGCCAGCACGCGGGCCCCGTCGCGGCC
TAGTTGGGCCATGGGTGAAACTTACGCGCTCACCACGGGCC
AATGCGGCCGGATTGGTGGGCGAGGTGCCAGACAGGCCGAT
CCCAGCGACGGCACGGAGAGCCTCCACCACCACCCGGACGG
GCTGGCGAGGCCCTCGTTGACCTCGGACAGGCGGGCGACCT
GGATGAGATGAGCGTCCGCGCGCGCCTTGTGCATACCGGTG
ACTCATCGACACGTTTGTTGCGCCGCCAAAGACGGACCGGC
GAAGGCAAGGGCGCCGTCTACTCGTACGACCCGGTTGGCAG
ACCCGCGACACCGTCATTGTCTGGCCGGTTGCTGTCCTCGT
CAATGGCGGGACCCGTGGTTCGGTTCCCCGTCCACGGGGGC
CAATATTCGTACACAACAAGCTCTTTCAAACATGCAGGTTG
AAGGCACGGGGGGGGGAGATCCACCATGATTCCGCCCGTAC
GACGAAGAAGACGAAAACTTCCAACGGGGAGACTCTCCAGA
GGGACGTCATTCGCAGGAAACCGCCAGGCAGAGCAGACTCG
GTTTGGGGGCCGCACAGCTTCCCTCCCGCCAGGTCTGCGAA
CAAGCCAGGCAAGGGTACCGCGAACAAACGGACAGCAGCTT
CGGGCAAAACCAAGGGCCAGCGAGGTGTTTATGTCAAAGGG
GCGAAAATGTCGACTTGCCTCGCGAGTTTGTCACGGCGTGG
CGGGTCTCGTCCGACGAACTCTCCCCTGCCAGCGACGGCCT
AAAGGGGCGGCATACTGTGGCCATTGCGGGTACAGCGGATA
TTCCACGATGCCGGCCTGAACACAATCAGCACCAACGACTA
CCAGAGGTCATCGTCGATTCCCTCGGCTCTGGTGCTGAAGT
GACTCGAGCTCGAGGACCTGCATGCTCTGGCGGCGGCGCAT
ATGGTACGCTCTATCGTTGACCTTGGATGCTGGGAGAAGTT
ACGCGGTAGGGAAAGACGTACACGTCCAGCCCGACGTTGTG
CCCGTCATGGTCGCGTTGTTCGTGTTGTTGGACCATTTGGG
AATCTCCTACTATTGGGGAACTCGTCTCTCTTGGAGATGAT
CCTTTCGATATTCCATGTGACCGGGGACCAGTTCCGTAACA
CCAGCTCCGGCCCAGTGGCGCCTATGCTGCCAGACTCGCAG
GTAGCGGTCTTGGTTGATGGCGTACTCGCGGTGGACGAGCT
GAGGACCCGCCCGTATCGGCCCCCTCGGCCGTCACGCCAAA
GATGTGGCGCCTGTCCGCGTCGTCCGTGTAAGTGGCAACGG
GTACGAACTACGTTGTGAATCATTACCCACGAGACTGAATA
TGGGAAATAGACGTGTCGAGCTCGACCCGCTGCTTCGTGGC
CTTGAAGGGCTTCCCAAGAGCGAAAGCAACGGCGCTGGGGG
CTTGTAGTTTGGAAGGGTGGCGGACAAGCCGACGAGCCTTA
ACAAGAAGCACCGCCGCGTACTCATATCCCAGGATTTCGAC
GAGGTCTTCGTCGTCTCTGTCGCTCATCCGCAGCAGCTTCT
TAGTCTCTACCCTCCAGCCACACATAAACTCCCCGCCAACG
TTCGACCTTTTCCTGTGGGTCCATTCCGGCGTGGTAATGTC
ACTAACGCGCGCTTCCAACGCTGCAGAGAGCACCCCCAAGG
CGAGGTCGACGCCCCTGCAGCGGCAGTGGAACGGGATCTCA
GGTGAATCTCGCTCGTATGACTGGGTGCTCATGCTCGCCGG
TTTTGCCACCCCGTTATTATCCAAAAGCAAATTCGCAATGC
CATGTAACCCTCTCTGGCGGCCGTTTCACGCCAGACGGGTA
CATTTTTTTCGTCCATCGTGCTGCCGCTATGATACCATCAC
AGACCGTCTGGTCGATTGGGCTGAGCTGACTGGAGGTCCAT
ATGTTGTGTCTTGCGTCTTGCGTGGCAAACAGCTGTGCGGC
AGGGCAAGTCAGCATGGAAGCCATACGCAGCGAAGTGGTGT
TGCCCTAACCGCTACAATCGCACCTGCCTTGCACTACAGTG
GTCGTTCGCAGCCTGCCGTCCGTGGAGACGCTCGGCAGCTG
TTAATTATTCTTCCTGGTGACGTCTACTCCGTACTTCACAC
CCCTCTGGCCGCAGGCTAAGCCCAGTCATGCTGCGTGGTCG
CCAGCCGATCTCCCACCGAACTAAGGCCGGAGCTGGCGGAC
CTAGCCGTTGTCGGTTGCCGCCGCCGAGTCGGAGATCGCCA
CTCCATGCGAGGCCATGTGTCCGCGCGTGCGGGAGCCAGCC
GGGCGACGAGAGGCTGGGGGCTGCTTCTTGGCTGCCTCGTA
AGTACGCGTGGTTGCTTGGGCGGTAGTGCGAGGGCGCGATG
GAGCAGGTGTCCCGGCACTCCGTCTTCGACAGGGGCTATCA
CAGGAGGCCGGCGGCTGTTGCTCACCGACCCCCGGCCTTGA
GGATTGCTCATGAGCGACAGCTGCGGGTATATCGCAGTGGA
GACTTGCCCCCCGCGCACTCCTCCTCCAGCCTCCTCAGCCC
TGTTCCCTGGGCGTGCAGGGCGAAGGGCGATTGCGGCCACT
GAGGAGGCTTGCGTCGTGTTCGTGTGGAAGGTTGCGGAGCA
GGCCAGAAGATCCTGCGCGCCCAGGGCTGGGAACCGGGCCA
TTCAGGCTTGCCTCGAAGAGCCCCTCGTAGGGTTTGCTTTC
TTGGCAATGTCCTATATAGACCAGTGTAATACAGACCGTGT
GTACCCATCACCGCCGCCGGCCCCCACCTGCCCGAGCATTC
ATGAAAGAGTACATGGGGTACAGGCAGATGCTCCTCGACCG
CCTGGCTGGGGCATGGATCGCTCGCCAGGGGCGCTCGACAA
GCTTCGGACACCGCGGCGGGCGCCACAACCCCCCGTTCGAC
CTCCGCGGCCGCTGCGGGTTCGGAGAGTCCGCTGCGAACCC
CTCAGCGCGACGTCAATGTGCTGACCCCTGCCGGTCTTGGC
TGGAGTTTCGAGGTGTGTTGCCAAGCTAGATAGGTAGATCC
CGCCCGCCGTCGCCGCCAAGCTTGGCCACTTTGACGTCCTG
GCTGGCGGCCGCTTCAGGGACCCCCCATTGGAAGCAAACCC
GTCATCCCGGCCTTCAATTACGAGTACTACACCAGCCCCGC
ATCCATGTCTGCGATCCGGGCAGAAGGAAGATGCTGGTACA
AGGGTGTCGGCAGACAGTCCCAAGTTCATTGCCACGCAGCT
AGGAAAAAGCATTGCCTAGTCCCCGTCGCAAATGTCCGATC
GATCCTGTGCCTGGATAGGGCCTGCATGGCTTGCATCGTGG
CCGGAGGGGGGCTCGCCCTGCGCGTTGTCTGAGGAGCACTG
CTCTCACGGAGGTGTGAAGACTGCCGGCTGCTTGGCCGGCT
AAGGAACTTGGCACTGTCGGCGCGATCGATGCTTGCCACCA
AGCAGGCTCAACAGGCCCAACAGGAGCCGCCGGGGCCGCTA
TACTCAAGCACGCACAATGGCCTTCTTCCCGCGAAGCTTTT
GTATGCTGCCAGATTAGGGTCCCAGGAGAGAGGATGCAGGC
ATCATGACAGTTATTTGTAGCAAAATACGAACTACTCGCTT
TTCGCTGCTCTCAAAAAGTTCAGCGGCCGATGCAATTGGGG
CCATCGCCGTTCCCGGGGTACTGGCCTAGTGCTTCAGACCT
CCAAGCTCTCGCAAAATGGTCAACATGGCGACATTGGTTTT
CTTGTAGTCAGTCTTCGCCGCCAGATGCAGCCTCAGTGTTT
GATGGAAATGCATTGGACAACGAGCGCCGCGATGTACCCGA
TGGAAGGTTTTGACTTGCGACCGCTGGTGGTGGTGCTGGTG
GGCAGGTCAACCCTGGTTTGCAGATGCGGGAGATTCCCCCA
CAATTCAAACATGCGTTCTTCGGTCCCGGCTTGTTTCTCGT
ACACATCTTTTGTTGGAAATCCATACGGGCAGTATCCGCCT
GTTTCAATGAAGCATTATGACGCCTCGCTCGTGGGCATGAT
TGGTGGGCCGTCCCAAGAATCCATGCCCTCCATCCCCAGCA
CCACTTGTTCCTCGAGAATGCGGTCCATCGATTGTACATGA
CAGTACTACGACATCTCGGCCAAGTCCAACTACAACTTCGA
GCAAGGATGACATTTTACCTCGTGATGTCGAAAGAATCAAG
GACAGCGGGCGGATAGCCGTCGTCGGCGGAGGGCTCACGGG
CCGCGACCCCGTCTGGCCTTCTGCGGCCCTGTCTACTAAAA
GTCGAACGCTGTTGTTCGGGCGAAGTCAGGAAGGGACGCGG
GACAGGCAGCGGGGTATGATCGCCTTAAACGGCACGGTCGC
TTCCGCGGTGTCTGTTTTCTCAGCCGACTTTTCCATGGCGG
ATCTACATAGTCAAGGTTGACCGTCACCAAGCATGAGTCCA
GGCATGCTGACCCCCGATGACCCCGCCGTGTCGCCGTACAA
CGCGTCCGCGGCGCTGCGAACCACTTCATGGGGCACGTCGC
CTTGACAGGCTCGGCAGGTTCAACCTCCATGCTGGTACACG
GTATGAGGGCAATCCGCAGTCGGGCCCAGACCCCAGGCCTC
ATCAGTTCCAGCCGACGTTGCTCATCAAGACGATTGCGCCC
GCCGATAATTCACGTCCCTGCTTCGACTCGTCATGCACGTA
GCCGGCTCCATCCTGACCGTCGAGGCGCGCCATGCGTCGTA
ACGACAGGTGCTGCCGGAGACCAGACAGCTGCCGGAACTGG
GCAAGGAGCGCCGGGAGAAGCTCGAGAAAGATCTCGAGAAG
TGGGAGTATAAAAAGGAGTTCCGGGAGGACTTTCCGGAAGT
CAGGATGCCGTCTCCGGTTGCCGGGTCCCCTTCCTCGCAAG
CTCATCAGCTGAGGTCAAGTCTTCGGTAATGTCGTGCAGCA
AAAAGATAGAGCCAGAGCATCGCATGAGCTACCCAGGTGGA
GGAGCTGCGGGACGAGTGGTCCGACTTGCCCGGCTCGGCGG
ACCAAACAAAAGCACGTATACCTCCCAACGCCGAGCCGCAT
TTTGGGTGACCGCCCAGCAGCAGAATTATTAGTTATTTGCA
GGAGTAGAAGCGCAGCCGGGCATGACTCTGTTGGAGAAGGT
GGCACTGCCAGCGACTATAACATTCGCGCCGGCATCCGCCG
GAGTTCAGGGGCATGTTAACCTCGATGATGGAGCTGCCGGG
CATAGTTATGGCTTGCATTCCCAGAGAGCGCCCCAGGCGAT
CTCTATTGGTGCTGCTAGCGCTATTGCCCTTGCTACCGTGA
CATGAGCAGGATGCGCCATGCTGCCGGCGCCTTGCCTCCGG
TGGGCTTGGTCCACGGGCCACAGCCAGAGACATCACCGCAC
CACCTCCTCGTCGCTGTCCTCGCCCAGCAGCTCGCCCTCGT
ACGGACGGCGGGATGGGATTCCTTTCAGAGACACGGGGAAG
CCCAGGACTGAGGTGCGATACTGGCTGCCCTGCCCAGGCGC
CCAATGTCTGCCCCAAGTAACACGCCTCGATAAAATCAAAG
ACCATTCTACGCTGACTGGTCGCGGTCATGTGACCCCCCGA
CGTCGGTCGGGTGTGCGTGGCCCGGGGGGAGTCGGCGGCGG
ACTCGTAGTACGAATCGCCACGGCTGCCCAGTCGCACGTTG
GGTGACAGCGGGTCTTCGGGCCAAGCTCCCGGAGGGCTGCC
CACCAAACACTGCCCGGTGACATGAAGCGGGCATTTAGCCG
CCCGCCGGAATCCGAGCTTGCCCAGCATGGTGGGGTAGCAA
ATGCTGCAGGGCATCTCTCGCCTGGGACGTGTCGTCGTCCC
GGCGGCGTCACAAACGGCAACGATCTCATGGCGGCGTACGC
GTGGGCACGAGAGCAATGAACAATGCATACCAGCCCAGGTG
TGACTCGGCATCGGATAGTTCTAATTGTAGATAGTATAAAT
ACGACCGGCCGGCAGAAGGTCGGAGAAGCGCGGAACCAACC
CCAACCGCTTCAGCCTCCCGCCTCTACCCGTTAGTCCCAGC
GATCTCGTGGCTGCGTACGGCCGCCTCAGAGACACTCTCCA
TTGGAGATATCCGCCATTCTCAACCCCGACTCCAAGCGCAT
CCGCCGGCAGCTACCGCCCGCTACCGCCCAATCGGCGGCTG
GGGATGCACCAGAGCGGGATCATGGCGGGGAAGTCTATGCG
GGGACCCTTCGCCAACAGCTCCGTGACTACTCCCAGGCCGA
GTGCAACGATCATGAAGAAGCGGACGCAGTCGTCGGAGTGT
TCCTCGTGGCATGATTAAAACGCCAGTATCCAAAAGCCGCT
CTGATTCTCTTTCTCGAATACCTGCTGATACCACGTCTCAT
GGGACGCAGCGGATAAGCGGCGAGTGGTTTCGCTTGCGGAT
GCAGACTGAGCCTCCGGGTGCGCCGGAGATTCCGTGTCCAA
ATCGACATCATCAGCAGGAGCGCCCCGTACACCACCGCAGC
TGGCAGCAGAACAACAAAGCCGGAAAGAAAAAAACCAAAAC
CCTGGTGGGACGTCGGGCCGCTATCGCAATGGTGAGGCGAG
TCCTGCGTCCGCATGCAGGCCGCGGTCGGTCAATGACGACA
AACTACTACAAGGAGTTGTTCAAGTTCGTCTACAACAGGGT
GGCTGGCTGTCATGAGTTGTCCTCTATATAAATTTTGTACA
CCTGGCTGCTCTCGCTCTGGCGATGCGGCTCGCCAGCCCAG
CCTCCGGGCGGCGACATCGACATCCTCAACTACGCCCTGAC
CTACATCGTGGCCCGGATCACAGTCCAGCCAGACGGGAATC
GGTAACCCTTTGGGAGGAAACAGGAGGCTACGCTGACTGCC
CTTCAACGGCGTCGCCGCCGCAGACGACGAGTCCGACGCCG
TACAAACGTGGCGAGTCTCTCGAGGCCTTGGCTGATAGACT
GGTTGTAGCCGGCGGGCTCGCCCATGGCTGCTGGCGCTGCT
TCGGTGTATGGCTTGATCTTCATATCAAAGACCCATTTCAG
GAGAGGGAGCGACCGAAGTGCACCGCGGGCGCTGGCGCATG
CGGTCATAATCATGTCGGTTCATAGATCCCTGCGCATGCCC
CGGGGAACAAGCGGTGGGCTCTCGGCTCCAATGATGTGGCG
GCGGCGGGCCTGCAGGACAGCATCGAGAACGACGAGGAGTC
CGTTCTGCGCATTGGGAGGACGCCCTGCCAGCATGTTGGGG
AGCAGCTGGACCCTGTGCTACGTGGGTGCTCCCGTCGTCCT
GGGGACCCTGGCCGGGAAAGCGCTCTAGTGCGGGTATTGCC
TGCACGGAAGCCATGGAATACACAGATGAAACTCATGTTGG
GGCGAACAGCATGAACTCCTCGACCAGCGAGTTGGTGTCGA
TGGACGAGGAGCTCCGCCTCCTTCGTTAGCTGTTAGTATCT
GACTTGGCTCGCGCCGTCGACGTCGACGTCTGCATGGTCCG
GTCTGTCTCCGCCACTCTTGCAACACTTTCTGCCTCCGGAC
GTAGCCTTGCGTCATTTTGGCTGCTTTGCATTGGCGGGCCT
AGGTGAGTTGCGCTTGTCTTCCTTGCCGCGCCGTCCCGCAC
GAGGCGTAGAGGCGTGGAAGCGTAGAGGCGTGGGAGACGCC
TGTTCTCGATGACGGGGATGCGCAGGGTGTCGTGGTAGCCG
GCTGAGAACATCAGCCCCTACAACGGCCAGCGCAAGGCTGC
CTTGCCGGTCTCCGTCTGGTCCCCCATGGCCGACTGCCGCC
ATCTGCACGTTCCTCGCCCGCGCGAGCAAGCACGCGGGCGA
GCGACTCGCGTGGAGAAGCGCGGCTGGTGTTTCGGAAGATG
TGCGACCTGTAGGTTGTACCCGGGCAAGCGCCGCGATGAAG
GGCGGGGGAGCTGACGGGGGCAGCGCCGGGGCAGAAGACGG
ACGACGTACTTCGTTGGATACTTCTGCTGGGCGTGCTTAAT
ATGCCAGTCTTGGTGGCAGTCTCGCAGGCAACCTTGGAGAG
CGGCGGCGCTCCGGAAGGGGCTCCGGGACGGGGTCCTTGGT
TTCGAATGAGACGAGGAATTCGTTCCCTACCTCTGGTTCAG
ACCCTCGCGTTCCTGGTTTACCGTCTCCCTCGCCCATTCGG
TCCTGCAACCTCTACACTATCTCTTCCTGCGAATATTTCTG
CCTTCTCCAAGGTGCTGGTTCCCGGCTCGCGCATGGGCTGG
ATCAACTACCTGAAGCTGGACGTCACGGACGAGGACAGCGT
GGGGCGAGGGCGGGATGAAGCGCGTGATGCGCTGGCGGCGG
GCGCCACGCCTCGACCTCGCCCACTCGACGCACACCAGAGT
GCTGTTTGTTATGGGGGCTGCGGAGGCTAGTGCTCCATGGT
AAGCGAAAGACGACGGGCGGCAATTATTAGGGATGGGTGGA
CACCGTCGCGGCTCTGCGAGCGACTGTCCATGGCGCTCCGG
GAAACTGCTCAGGCCGTAGGCCCGATTGGCCGCCGGCAAGG
TCAAGTGCCGCTATAGCAGGCTCCTCTGCCGGTGTTTCGAC
ACTTAGAATACCACTTCGGGCGTAAAGACCTCCGCGAGAGC
CACCAACCCACCTAACACCACAACAACTTCCTCAGTTCAAC
TCCGGCGAGGCCGCGAGGGTCAAGTGTGTCCACCGATGTTG
ATCCGCAGTTTGTTGTTCATCGGTCGTTCCAGAAGCATCAT
ATGTGGACCCTGACGGCTAACGATGGACTTGTCAATAGGCG
GCCGACTCTCGTCGTTGAAACGCCTCGAATCCTGCCAATCG
ACGGCATCGTGGCGGTATAACGGGCAAATGCAAAGATTGCG
CGAAGCCTGCCGGCCAGTTTCAGCTGAAGCCTGAACAGATT
TCGAAGAAGACCTGATGCAGCTCATCAATCGTCTCCTGCGG
CGCTCTGGGAAAGGCGAGATCTCTAATCGCTCAAACTTGGA
GATATATCGTCGGCTTTGAGCACCTCTTCTGGTATGACTTT
AAGCTTCTGATACGCATCTGCCTCCAAGCTGCGCTGCGCTT
TAAGACAAGAGTTTGGGTGTCTGGCTGGAAGAAGGCAAGCA
TTGAGATTTTCCGCAACGGGCAGAACCAACATTGGCATCCC
CACGACGAAATCCATCAGGTCCGCTCCGTCATCTGAGCCGC
AGTTTGCTGACAAACTGACTCTCGATTGGGAGCTGCTGGTT
AGGCAGATGCCCGATATCGACGGCAACCCAACGACCCCCGT
GGGCCAGTAGCTTACAATGGCGTGTCCGCTCAGGAGTTGCG
GTCCTCCTCCTTGGGGTTGGCCTTCTCGGGCCAGTCGAGAA
CCAGTGGCTTACACGCTTGGCGAGGGCAGCCTCGAACATGG
CAAAAGAGCTTGCTTTTGTGCTCATTGGTATCCAGTCATGC
TTCCCTACGGACGAAATCGACCAGACCGACAACGCCACGGT
ATATTAGTGCCTGGGAACGGCAGCCCTGCCGCTGTGGGGTA
GCGACTCCCCGCATGTGCGTCAGCAGCATACGAAGTACTCG
GCGTTGACAGCCAGCGCAGACTCCTTCAAGATTCAATCTTA
GCCTTGGGCAGGTGAGAGAGCTCCGCCGTTGGCTGGGCCGA
CGGATATTCATTGCACTTGTCGCAGTAGACGCGTCTAAGCA
TGCCGCTGGGCCTGCTAGGGCCGCGCGCGTGCGATGCGAAT
ACGCACCGCGCAAGTCGCTGCCAAGGCTCTCATCAACGCCG
TCACTCCAGACTGGGAGAAACTCACACGGTCACGCTACAAG
TGAGGGGCAAGGCCCGGGTTCGTGGGCGACGTGCTTCGGAT
TACGTGGGCGGGCCGCTATTCATCTTGGTTGCCGGGCACGC
GCTCGGGCTCCGTCAGCGATCCGACCCCAGTCAACTCCCGC
CTTTGCGATTGAATCGTGTGCATCATGTGAAATGCAATTGT
TTCGAGGTCTCGCGAGCGGTCGCAATTGCTCGCGACTTGGA
TTCTGAGAAGACTCCTCGCTCCTCAGGGGCGTACTCAGTTG
TCTTCAGCTTCCAGCTGCACCCGAAGCCAGGGCCGCCGGGG
TGATGTAGACTCTCGGGGAGCTGAAGTGCCGACCAGGGATA
TTCAGCTGATTCATCTCATCCTTGGCCGTAGCGTGCTCGGC
TCACGTATTCACTGCTGAAGCATCTTGTACGCTCGTACCTA
ATTGAGGATGTCGAGCGACACCTGCCGGGCCTCCTGCGCGC
TCACAGGAGTCTCCTGAGTGCTCCGCCGGCGACGATGAGCA
ATCATACATGTCGTATCTCGCGAAGGCGGGCATCGTCTGCC
TTTTGGGGGTCTCCCTCACTCGTGGAGAGTCTCTCCTGAGG
CGAAGACGTATGCTACCTGTCGCGACGGTCAGTACAAGAGG
CTTTTTCCCGTGTCAAAAAGCTCTATAGGGCGGTGGCAATT
CATTGCAGTGTCATCTGGCTCGGGTGCATGCACCCTTCGTG
GGCAATGGTGACCTTGCCGACCGACGGGACGTAGATGGAGG
CTGAAGCTTGCCGACGGCAGCAAGACGCACCCCGTCCTCAT
GTGTCCCTGGGCGGAGGTGGCCATCAACAATCTCTGGTCTA
CGGCAATCTTTTCGTTACGTCGGATACCGAAGGTACGGACG
CGCCAGCCAAATTCAGTCACCTCACGGCAACCCCGTGTCTG
AGAAGTACAGCAGTCCGGAACATCGTACGACGTCTTCACGG
CAATTCTTTTTGGACTTTTTCCTTTATTTCATTGCGGATCT
ACGCATATTGCGCCAAAGGACCGACTTGTTCTGACAATATT
ATCCAGCGGGACGAAAACTTCATGGAATCCAACCCAGTTAA
GGGCTCACGGGCGGGGGCGGCAACCTTGGCGGCGTCATCTT
TTCTCTCTTCCTCTCTCTTTCTCTCTCCTCTGCTCCCCTCT
AAGCACCTGCTCAAGGCAAACCACGTCAACTACTCCATCGT
GACTACCCTACCTCGCCCGTCCCGGCCCTCCAACGGCCCGC
ACCAGCCCTTTGGCGAGGTTCCCAGCGCAAACCTCGGCTTC
ACCGAACGACCAGCCCTGGGCATTCCCAAGAGCTCGCCCAT
GAAAGAGAGCAGGCTCTCTTCAAAGGACTGCAAGGACCCGG
CAGACGAGTCGATCAACATGCACCGGCTGTCGCATGTCTCC
GAAGCTTGGCTCCGCGGATGCGGGAGTGTCTTAAATACTAG
AACTTCAAGTGCCCCTCAGGCATGGACTACTGCTCCTGGAC
AGGTGCGAGCCTACAAGCTGCGCGAGCAAGGTCTTGCCAAC
AAGGTCGTCAACGCCACCGACTCGCGCTTCTTCTGGCTCGC
GCCGGATAGCGAAAACCAGTCGCCGATGCACCTTGCTGCTA
AGGCTTGGAGCATCACTGGTCCTTTCAACATGCAAATTATC
GAGACAATTTGGGCAAGACTCAACCGAGATCCGATCTCATC
GCGTGCCGATCATCTTGGATCGCTCTTCTGGAGTCCAGAGG
ACACTCGCAGCTGCAAGCGACCTGGCACCCCGGGCGACGGG
TCGTCGCGCAGCCGCCGCTGCTTCTCCGGGTGCCGCGACAG
GGGTTGTACTTCGTACCTTGCGGAGACCAACTTACTCCGTA
GCCCGGATGCAACGCCTATTCAAAGGCGGCAACGTCATCCA
ATGGCGTCGCGTGCGAGAGTCTGGGGAGAGGGGGGGTCCAA
ATTTGGAGTTTCAGCAGGATCTATCCAGCGGCTCACGACCG
TGTCGAGCACAGTTGAGAGGCAATTGCCTCTCCCTCCGTCG
CGACGCCCGATCATCACTCACCTTCTCTAGGCCACTCGGAT
CCTGACGAGATCCATTACCTCCAGCGGGCTATCCGGTTTAC
AGGGAGTGCCAGGGATGGAACGCCGATGAGGGAGCGGAGGT
GAATTCCTCGCCCCTCAAAGCCAGGGGGCCCACCGAACGCG
CCCCTTCACGGTCATAAGAACAGAGCCAATGCAATCCCCAA
GCCTCCATGCCTACGGGAATCGCCTGTCGTGCCAAGGTGGG
CGAGTTCTCAGCCCATCTCCCGGAAACCTCTTTCCACCACG
CGGGTGTGGAGAGGGCGCTGCTTCGGCCGCCGGGGAAGCTG
CCCTGAGGCACCAGTCTGAGCTGCGCAGCGAAAGCAGTGGC
ACCCCAAAAGTCAGGGCCCTCTCCTCCTTCACCTCTCTCAC
CGATCTTCCCGACTGTGAGGCCGGCGAGCGCCAACTGGGGG
GACGACGGGAACAGCGGCGGCAGTCGAAGTCGAGGTGGTAG
CCACACACAGACACCACCCACGCCACCCCCCGCCCATGCCA
GGTTGATGATGCCAGCGAGGCTCTTGAATTCCATGCGACAG
CTGGTTTTGCATTGCATTGTCGAAAGGGTAGCGGAGCAGGA
GCAGCTCTGCGGCGTACAGACGCGGAGACATCAACTCGGAT
CGGGCTGGGGTCCCCTGGATCTGATATACCAAACACGCACA
CCCTGCATGTGCGCCATGTGCGTACCTTAGGATACAACATG
GTGAAAGGGGCCCCGCTCCCCCTGCCGTAGAAATGGTGTTT
TGCAGCACCTTGGAGGAAATCAGGGGTCCTGGGCTGCAGGC
ACAGGTCACTAACGCTTCTTCGCTCTTGCAGCTCGAGATGG
CTTGCTTCATACCCTCTCCGCGTTTGCCGTCTGCCTGCCCA
CAAGGCCTCTGACCCCGATGCACAGAGTCGAACCTGTCCTC
ACTGATGGCGAGGCCGATGGCGCGGCCGAACTGGCCGACGG
CGCCGGACGACCCTCCTCTGCTGTCGCTCGGCAGCGCTGCC
CTTATTACTCGAGCAGTGTGCCTATGACGCACAAGCTCAGG
CTCGACGGCAGCATGAAAGGCTTCTTACTACAGCAGGACTG
TCCGGTGCCTCCAACGGCATCTACGGTATTGCCTCTCGCGA
CCATGGGTCTCGGTATCCAACCTCCGGAGATGAGGTTGTGG
GTGTGCCATGGCGCGACTGGCCGACTGGCCGACAATAGGGA
TGTTGAACGTCGGTTGGGTACCCTCCGGTGATCTCGTGACC
AGAGTCGGAAGAGGAAAAGTCCAAGTATGTCATGGCACTCC
AACGCCCTCAATCAACACAGCATGTGTCCTCGCCCCGCATG
ACCGGATGGTCTACGGCCTGCTGCCGTTTGGCCACATCGCC
TGCGTGCCCGTCGTGCAGGGCGGGATGTCCATGAATTCGTC
TGATGTTGTCGGTATGTAAGCGGGACAGTGGCGTGTTGGAG
GGTATGGACGAGGTCAGGTACTGGACGAACAGGGCTTGACC
AAGACGTGACCAACTCTGAACCCTTCTTGCCTTTCCCGGGG
CAGCACTCACCAAGTATTGTCGAACGGGAGGACTCTTACGT
GGTTGCAGGTTGTGGGTTGGCGGGGCGGGCAGGAGCGGGGC
CCCGCCTTCATGATGAAGGGCACGCCGTCCCAGCGCTCATT
TTGGAAAGGGTCAATGGGGGCTCTCTCAGGGGGCGGAACGG
TTTGCAACTCGCCTTACATCCACCACCGTCAGGTTGCTCAG
CGGGTCCCGTGCTTGTGGTTCACCCTCCACAACCTCCCTCC
GACATGACTGGTGCTTGGGGCAACACCCACTTCCTCAACGA
TCGGCTGTTACTCCTTCTGGCCAAACGCCGTGACGGCCGGC
GCGCTGTCGGAGACTTTCTGCTGCTTTGTTTTCTGCCCTTG
TTAAATTTTTCTGGGCCGCACCAAAGACCCTGGATGGCGCC
ATGGTGCTTGCCGAAGATGTCGCCGCTGATGATGCGAGCCC
ACGTGACGTCGACCGAGTGGCTCTCAAGCGCTCGCATTGCA
AGCCCAGAGGACGTCGGCGGCGCGGGGCACGCTCGTCGTCG
TGCTCAGGTGGCCCTTGGTCCGGGAGACGCGGGGCTTGACG
CCTCGTGAGCTTGAACGGGGCGCGCTCGAACTTGATGCCGC
CAACATCCTCGTGCGAACGGCCATGTCCGACTCTCCGTTCA
ACACCCCCCCTCCCTCATAACATGTCCTGCACAAGGGGTTG
GGTAGCAGAAGCCTGTTTGTCCGGCGACGTACGGCGTAGAC
GAAGGCAAGATCCTGCCCAACAACTACTTCCGGCCGGGCTC
GAGGAGGAGGCGGAGGAGGGCGGGCTGGCGGGGGGGACGAG
CTGCGAGATGCCAGCGTTGGCGGTTTATGATGGATCGAAGC
CGGCCTGTAGCGATATGGCCCGTCGGGTTGTTGTGGGACGG
GTGCGCCTCTGCGGGGCCTGCGGGCTTATGCCAGATTTTCA
GCATCTGCCGGGAGCTGGAACGCTGTTCGGTTGTAGAATGA
GCCTACATCAACACCAATCACCCTAACTTCCTGGGTGCCGC
GAGGTAGTCGCCCACACTCTCCAGGCCCCTGATGTTCTTGA
CGCGGATGACCTTGGGGTCGCGGGTGAAGCGGGCGAGCTCG
ATGCTGGAGGTGGCCGTTTGCTGTTGCAAGGGCTGGCGGCT
GCTTCCACGAACAAAAGTTTCGACTCAACCGGTCTGGCGTA
GACCACAGATGCAGAATGGGCACATTTTAGACAGGCCCCGG
TGCCTGCCTGCCTATACGAACCTGGCATCTCATGATACTTG
TCTCGCCAGACGGCCAGCTGCTCGCGTTCGGGAGCCGCGAG
ATCCGATGCCATTGCGCGGGCATGGATAGGCAGCAGGAGCA
AGTGCGACAGGTCGGTGGGTCGCCTTTCGGTCTACCCGTTG
ACACACACACACACATGACACTTGGCCCGATCCTAGCTCCG
TCCGTGTCCCCTCCGCCATCCATCTATCAGACCGGCCCTGG
CGGGGAAAGTCCAAGAGTAACCGCCACCCCGTTACCCCCTG
GATCAAGGCGGGCAAGGAGTCGCCTCAGGAGCTCGAGCACC
TTGATTGATGCCACAAGCAGCAGTATGGCCATCTTTAGCAG
ACTGGAATCGATGGTACGTGCAACGATTCTCATCCCGGCAT
GCCATTCTCGCTGGGCATCACCGAGCTCGTCGCCAATCTCT
CGAGTTTGAACGTCACTGCACGGAAAGTGAATGGTTCCTGA
GGGAGGGTGGACCCAGGTTTCTTTGCCTCCTGGTCTCTACT
CTCGTCCCCGCCGTCGCCATCCTCGTCATCTCGGTCCTCCT
TAGTCGGCCGCCACGCTGATCATGTCGAAGCCCTGGTCCGC
TCGCGGTGCGGCGTGGAAGCCGTCATGCAGGCTGCCGGCCG
CCAGAATGACTTCATCGATGCTGTTCTTCAGAACCAGTGTC
CAACCAGCTTGGATGCTGGTCACATCTCGGCATTATCGTTT
GCCACCTCGTCAACGTCTCTCCGGTTCTCCCATGCATTCAT
CGATCCAGACCAACATGCAGCCCAACGCGCAGCAGGCCCAC
AGTGAATCGGGGGTTTGGTTCACCCCGGCCTGCTTCAGGTC
CGATGGATCTCGGGCAAGATCGACGACACCAACATCTTCCC
CGTAGTCCGTACTCGCGTCGCGGCTCTCCGCAGCTAGGCGA
GACAGTAGGTGCATCAGTCTCTGCTTGCCGGGAAGCGTCGA
CAGTGGTCGGCCAGCGCGCTCGGGCCATCACGAGATCCTGC
CGGTGATGGATGTGTTTATGCGCAGACTGATGGCCGAGAGG
TTCCTGCACACCCTCGAGGCCGTCCACGACCAGATCGGCCT
GAGGATCCTGCAAGCCAAGGCAAACCCGGTCCCCCCGGGCC
GGGCTGGTTGGCATGCTTGACCCTCCTCGTGAGGAAGTTCC
AGGACCTCCGCCGCAAGGAGCTTGTCGCGGCACTGTCGCCG
CAAGATACAGCAGCAAGGAGCCAAGGAAACCCAATCTCAAT
GAGGGAGAAGACCGGCGATGCATGGCGGCCATGGCGGCCAT
ATCTGGTCCTTCGGTATATACACACGCCAACTCTATGGGAA
AAGCTTCATCAGTGCATAGGCCCCAATATCCGGGCTGTAGT
GATAGGGTGTGCAGCTTGAGCGTGGCGTAGACGGCAAAGTG
GGAGCAAGAACATGTTTGATCTGACCGGAGTTCTAATGAAA
TGCGCCAGCGGCTGTCTTGACGCTCCAGCAGCAACGACATC
GGCATCGACGGAGTGCTGTACGGACCAGAGATGAGGCCCCC
GCACCAGCTGGCCACTGTAGCAGATGGCAAACCCTCCCTTT
GCGGACGGAGACCATTCCGACCATGCACACGACAATGTTGT
GACGAGCCACCCCGCAAGAGCGAGGAGAGGAACCGGTCGCG
TCGCCCAGCGCGGCTCGTTTCCTCTGGAGGCCGGCATTGTT
GTGGAGGGCATTGTGGATGGCCATGGTCGGCTATTGTGGTC
TATTGAGGCTGGTGACGGGACGACCTCGGTCGTCGTCATCT
TGCGGAACGAAGGCAGATTTCGAAGTGCTTCGAAGTGTTCT
CGGCGCAGGAGCCAAATGCCCACGTTCGCAACGCAGAGCTG
TACCGTCTTAACTACTGGGACGAGTGCGTGCAACCGGTTGT
GTCGGAGAAGCCATTGAACTCCTCCTCCTCCGACTCGCCCA
AAGGGTAATCTCGGATGCGGCGACGACGACCCCGATGAAGC
TTGGCCATTCCAGCGGCATGCCACGAGGCAATCGACCATAG
CACTAGCGCCGCCAAAATTTCGGATCTGTCAGCTTCCTCGA
GGTGCACAGGCGCGGTCGAGCTTTGGTGCAAGGATATCGGC
CACGCGTCTACCTCCATGTACAACACACGGCCCGAGCGAGC
GCAGCGAACGACACGCCTTCCCCGCGGTGCTGCCTACCACC
AGCTGCTTTATTTCACTGAGCGTTTTGGGGTCGACTGGGGC
TGAGCGGGTTCGTGCGGCCGCAGACGGACGCCCTGCAAACC
TCGCAGGGGAAGTTGCACTGCCCGTCGTCGAGCTTCTTTGA
CGCTGGCCCTGCTGCTGGTCCGCGACAGGAGAACGCGCGAA
GGAAGGGCATCCGGGGGCGTCCCCTAGCAGACCACCAATGG
GGCATACATATGTATGGGATCCACGGCCGGCGCTCAGGCTC
CCCCGGATCGGCCCGGCGTGCCTGGAGAGGCACCGCTCATA
CATAATTTCCTCCACATCTTCAATTGAGATTCCCGGCGCCC
TGGAGACGGGCAGCCGTAGTCGAAGAGCCCGAGCGGCAATA
CTCGTAAAAACCATTGTCGACTTAGGAGCCTAGGTACCTTA
TGGGATGGAAAGTTGTGAGGCTTGAGATGGGCAAGGTTTGA
TATGTCAGCGCGAGGTGAAGCAGAAAGACCAAGAGCTCGGC
CGGCGCCGGCCCTGCTTCGACCTCGCAGGGCCACAACGACG
TTGGTTCAGCGGGAGCTTGGCGAGGTCCTCGTACGCCAGTG
GCCCGACACCCTTTCGAAATCCACATACGTATCCTCGTTGC
AGTGCAGCTCGTCGGATTTGCAGCCAATGCTGTTGGCGAAC
ACCATCCTCCACCCCAAGATCTCTTCGACAACGCGCGCACA
TCCACCGCCAGCAGCGGCGACAGGCGACGACGGGAGCTGTG
AGATTCTCCAGCAGAGGAGGCGCTGGTAGTAGGCTCGTACC
TAATTAGGTGTCAGATGACGCCTGTCCTCTGTGTCTCGGCG
GTTCCTTGCACCGGAGGTGGCAGCTTGTGCAGGTCCGTAGA
GATTGACCGAGCTAGAGAGTCGTCGTGACACGATACCCGGT
GCCAGCTTGTCCTTGTCCTGCGAAACATTGCTGTATATTTC
TGGCGACAATGACACGGCAGCAGCAGACGGCCGTCCAACCT
GAGCAAGCGACAGCAGTTGGCCGTGATGATACACACAGATA
CAGCACCACTACAGCCACCTCCCCCCCCCTTCTCCCGTCGC
CCTTGCCGTCAATGGGGTTACCCAGAGCATCGACGACACGG
ACGCCCGAGCGCGCCAGCAGCCGCGACACGTTGGCGCCGGG
AGGGGCGTGACGGCCGTGTGCGTGAGGCCCTTGGCGCGGGA
CTCGACCTGCTCTTCGCGACCCATCTTGAGAGAAGTGGCAG
GACCCCGCTCCGTGAAACGCCGTCGATGCATATATACAGAC
ATGCTGATCGGTTGGCAAATCCTGCTTGGCCTGGCCGTCAA
TGTTTAGTCGCATGGGCTCGCGACGCCCGAAATGGGCTGAT
CCGTGCTGAGCTCCTTGCAACACTCTGGGTCAATCCTCTGG
TGATCATTCGATGCCGTGGTCTCGTAGTGAGAGGATGAATA
CTGGACCGCCAAAGTAGAGGCCGCTGCCTGACATCCCTGTG
AGCCTACGGAGTACGAAGTACGAAGTACGTACGAGTAGGCG
CAGCCGAGGTTCCAGGGTAGCGGACAAGGAAGCCAAGGACG
CCGAGGTCCTCACCGAGAGACTCGAGGCTGCGCTGCCCGAC
ACTTTTGTCCTCATGTCTGGCGACACATATGCCCACGTCAT
GCCACCGAGAACCGATACGTCCCCGGACAGACCTACTACCA
GGCCGCTATGGCAGCGATATCCAGCATGTCATTGCCCGGCT
GAAGGCGAGGGAGGTGGAATCTCGTCGCAAGCTCGATGGCG
CGTTGAGCGCGGCGATGAAGCTCTGGGGACTGTCGGCTGGC
CAATCAAGACCGGCAACTGACTGATGAAAGGCCCCTACTCG
TCCTCATGGCCCCGGTTCAGCGCGATGTTGACCATATTCAT
CCACAGGGGCGTGGCACCAACTGGCAGCCGCCGGCTTCGCC
ACTGCCTCGTGGAAGACTGTCAAGTCAGTATACGTGTACAC
TCACTCTCGACGGAGGGGGACCATATAGGGGCATGTTGTTG
GCCGACGGCAGCAAGACGCACCCCGTCCTCATCAGCCGCGG
AGTGGTGATGCGATGGTCCACGATGAGCTTGTCAGGGAATG
ACGGGATTCGGATGCTGAGTCGCAGATTGCGGCGCTTATGA
CGTCGCCCCTGTGGCCCCGACGATGGAAATACTCGTAATGC
GAAGTCCTGATCCTATCCTGCCCATCAGGGTATCAATCTTC
AGCGGATGTTATTGTATAGTCTCGACGCGCCAAGCAGGTTG
ATGCTGGGCCGCTGCCGGTACTTTTCCAAGCTCCAGCTCCG
GGGGCGCGAACGGACGGGTTCCTCCATCCCTTGGGGGCCCC
ATCTTCTTGATCACCTCATCCTCGTCGCTGGTGTTGAATTC
GTCTCCTCGAGCCGGGCAACCGTGTGCGAGCCGTTGGAGCT
CCCGCCAGGCTCGCCGTCTTCAGCCTCAACACCATGTACTT
TGCGTGGTATTCCGTCACTTCGTGCATTCTTGCTCGTCATC
TCGCCGATTCGAGTCATGGGCATGGGGGCGCGAAACCGCTC
CCAGTCATGCTAGCCGTCGACGACGGCGTCGTTCCGCGCAA
TGTTGTCAAGCAGCTGGAGGCCCTTGCCGCCCTGGGGCAAG
GTCGAAGGTGTCGAGTTCTTCTTGGGTGATGCGCCGCACCG
CGCCTGGCGCCGCTCCGTCTCCGCCCTCCGCTTCCTGTCGT
CGGCTCCCTCGCGCGCTTTACCGACGTCAAACGCCTCAGTC
GGTGGCGAGGACGAGCAGGCCTATGGCCTGCTTGCGGCGGA
TCGGAAGCGATCGAAATGGACTGTGTCCATCCCTCGCGACT
GTAGTATGCCAGTGTCTTGTCCTAGAGCAACATGTCAGCAA
CGCTCCTGCGCGGCGCGAATCGCATAGTCCCTGTTAAAGGT
GCCTTTGTACTCTACCCGGCCATCGAAAAGTCCCGCAAGGT
TCGCAGACACCTGCCAAGTTCACCAAACCAACCATCACGCG
GGCGCTGGCCCTTTGGGCTCCATGCCGTGTAGGGAGGTCGG
CACGATGGTCAGGTGCGCGGCCTCGCAGCACCGCAGCTCGT
CGTTTGGCTGGCGGCCCAAGCTCATCCATGTACCCCAAGTA
AAGCGAGGGAGAAGATGTTGCAAATGACGCCGTCCAAGAAG
ACCCGTAAGGTCTACTGATCCAGGATCATTGGAAGTGCTGA
CACAGTCCCGGCGGCGGCGGCAGAAGAGCCGACAGCCTGCC
GCCGCAATTGCCTTTACCTTCTATGTTGGTGAGTAGAGTAT
AGGAAAAGAAGCTTCTTCGGCTTCGGGCCCAAGACACGCTC
ACGAGTAACGTCAACGCCGACGACGACGACGACGATGACGA
TGACTCGCAGTTTTTTTTTTCGGTCGTTCTCGAACGACGAC
AGGATCGATTCAAAGGTACACCCCCGATTGGATCGGCAGCA
CGGCAAGGAAGAGAAGGGAACGTCATGGGAGACCACGCCCG
CGGGGCGCCACGATGCCGTTCGTTGGCGGCCGTGGCGACGA
TGGACGGAAGTCAGTGAAACCGGCCAGCTGGCCTCCCTGGA
CCATCTCCTCGGCGACCTTGCCAGAGATGACAATCGGCGCG
CTTGACAGCGCGGGTCGTCTCGTCGCGATTCCTGGAATACT
GAGGGCGCTCGTCGAGGTGGCGAGGCAGATGGGCGTGTATG
GTTCTTCGAGCTCGATGAGACCTCGGTAACGCTCTTTGTGG
ACGGATACTCGGCTGGGTAGCATGGGACGAACCTGGCGTCA
ACGCGATGCCCCCACCATGGCACCAACCACGCAGAGCACTA
AACTAGAGTCTTCGCTGCCTCAAACTCAAGCGCCTGTTCTG
GTTTCCGAGGTCAAGACACCCTCGAAGATGTCGTGAACCCA
GTGCAGGAGATGGAGACGGGCAAGTTGAAGGATGGCATTCA
CATCAACCCCGGCACAGCTACGGCGGCTCAATGGGGCGGGA
CCGGCCCATCCTCACCCATCCCACCATCCAATGCAAGGAGC
TTTCCAAGCCTTGTTAGATTCCAATTCGAGGGAAGAATTCT
AGAAAGAAGCTCAAGGAGTTCATGTCCAACCCTGCCGTTTT
ACGACGGTATGCCCGTCATACCCATCTCATCGGCTGCCGAG
AAAGTTGAGCGGATCAGTGGCGAACACTGAAGCTGGCCTCG
TCCATCTCGGTCAGGTCAGGCTCGGTTTCCGCCGCGGGAGG
TATTGGCTGCCCGTACCGAACCTAGTAGAGGCCTTAAGCAG
GAGCTCCGTGCCGGTAAAGGCAAAGGCGGCGGTGACGAAGA
AGATAGATAAACATACCTACCTACAGTACTCGTAAGGTTAC
GCAGAAGCGACGGTCGTCGTCGAGCGTCCACCGACGTGAAC
GGCCTTGGACTCGCCAGCGGCGGACTTGCGGCGGCCGCCTT
TGTTGAGGACGCGGGTGCGGCGGGGAGCGGCCATTATGGGA
AAAGTGTTAGCACCTGATCACAGTTGTTCCGCCATTGAAGG
CCGTAGTGTACAAAGACGTGCTCCAAGCGAGGCGTGTCCCA
TGAGCCATCGTCGTCTATTTCCTCCCGCGCCCACGGCATTA
GGCGCAAGTGGCGTTCACCTCAGCCTCGCTGCCAGGCAATA
TCCCCGAGTTGCACGACGAACTTGGCGATCTGCTTGACGTT
CGGTAACGACGGTGTGTTATCTGGTCCTTCGGTATATACAC
CCGCCGCCGCATGCGGACTACCATGTCGTTGACGACCCCTG
TGTGGGATGTCGATGCTTTGCTTGCTGTGGGGTGGCGACGC
AAGATCGTTACCATAACAGACCTTGTCAAGTCTGCGGAGCC
TGCAGACGGCGGCGCATCATCCTGGTTCGGGCTGTGGCGCC
CGTGCTGGCGGTGCGGCAGGCAGCCTGATCATGCCCTTCCT
CCCGTCGTCGACCACCGGTGCCGACGCCGACGACGATCAGT
ATTCGCGCCCAGGCAAATGACGTTTGGACAGGGTCTCGGCG
CTCAGAAACAAACCCGAATACCTCACCATCGTCCTTGGGCT
GACATGAGCGACGAACAGCTCAGGGAAATCCCCTTCAACTT
GCCACGACGCCGGCTCGATTCGGGAGATCAAGGTCCTGGGC
CGCGTTAGAAGCCTCAGGATCGGTCTCCTGCTTTTGAATTG
ACTCGGAGCTGCAACCGGGACACCTCCAAGAGCAACCAGGT
AGGCGACCCCAAGGCGGAAACTCGGAGCATCGACTTACACG
AGGAGACACCACGAGATTAACAACAGACCAGAAGAGGTGCG
TGATGGCAATGGACCCTTGTCCCACGAACGACAGCAGTGCA
AGTGAGCAGGCGACTCCAGACAGAGATATGCCGCCGACTCC
CGTCATGCGCCGCCCGGCATCCCGAGACGTTGGCCACACTC
CACTGGGCTGATGGTAGATCCGATGCTGGAGGCGTCGCTGG
GGCATCAGAGCGTTCTGCTGCATCAGCAGCCTCGCCGCCCT
GAGCACAGTTTAACAATGTTCCGTGCAGGTCATTGCCGTCG
CCCCCCCAAACGCCCCGGCGCCAGACATCCAAGCCTCACTT
AAGAGGGCAAGCATCGTTTGCTCATGGGCATTCTTATTCAT
GTTTGCTACGGCCGTGTTTGCTAGGGCCAACAGGCCTCGTC
GCAGGATTGGGATGAAGGAGCCTGCAGGCAGAGTGTAAGCT
GGGATGGTGGCACCGGGGCGCCAGGTCAGCCGTAGCAAGTT
TTCCCCCCGAACCTCCCTCGCCTAGCCAGAGATACACCTGG
ATCTGGCAGTTCGACGTACCCTCCACCACGGGTATGCCACA
ACCACATGACGCCACACCAGCCTCCGAGCAAAAGGAAAGCG
TCCATCAGGTGCACACCCCTCGGATGTTCCCTCCGCATCTA
CCCATTCACGCTCAACCTTGCCCTCCCCCCCCCCGCAATCT
GAGATGGTTTGGAGATTGTGCGGCGAGCGCAGGGCTGGTGT
GGATTGTGAGATGTGCATGACTGGCGAAAAGGAGTTCTCCC
GCCCGAGGTGGCGACAGTCGCGACGGGGCAGACGACAGTGG
TCCGGTGTCGCAGAACGGGGCGTGCCCTCCGCACTTGGAAC
CATCACGACGTCATTCCGCCCTTAGACCCAGCTTGAGTGGG
GTCGCTAACATCTGACTGTCCTGCAGTCGGAGCAAAATCTC
TAGGGGGCGATCAATATAGACCGATGGCAGTGTTCCACGTG
TGCCAAGGGAGCTTCAAGCACAGGCAAGGCGGCCAGTAATG
GAAGGAGGCAACTGGTGCAACTCGCCTCGATCGCGTTAGTG
CTGGAGAAGAGCTGCAAGCTCGAGTTGCTCGACTTTGAGCA
CGCTTCCAGGGCAGGCCCCACCCAAAGCTCGGAGAGACCGC
GCGGATAAGACGTCTCAAAGCTCCAACCGCAGAAAGCGTAA
ACTTGCTTTCGCATCTACGGCTCGCTTTGGCTTAACCCGTT
CTTGGGTACTTGGGTAGGTACTTCGTACGCTGGAGAAACTT
GAGCTCGTCGCTGTTGAAGGCGGCGACGCCCATAACGACGT
CATGGCTACCTTGCCCAACGCCAGAGTAAACAGATTCTACA
CGCACCGCAGGACCGGATGGCTACCGGAGAACCGGGGAGCT
CTCATCAATGACCAGCCTGGCAAACTTTCCCCTGCGATACA
CTTATACGATCTCCCTGAGGCCATCACTTCTCTGACGCGAC
CTCATGCATGCATCCATGATCTCGGCGAACAGGACTTGGAA
TTGGGCCAACGTGTGGAGAGCGAGCGCCGGGACATTGGCCG
CTCGAGGGCAACTTTTACGACCGCTACGCCAACAACGGCGG
GGGAGTAGCCGATGAACGTGCCAGCGGCGTACACAGACTTC
CAGCCCCCCCAGCTGAGGAGCAGAGTCCATCCCCGAAGCCG
GCCCGACAAACCCTGATGCTCGAATGCTCCGCCCGACCGTG
ACGCCCAACCGCGCGGGCTGCTGCAGGCTTGCTTTGCCCGC
TAGACGTGCTGCCTCCTTTTCGCCAGAACCTTCTCCTCGCT
ATGGCGCCCATGCGAGGTGGCTACGTATGCACAGGTAGGCC
TGACGCGGCGTCTTGGGAAGCCTCATCAGACAGGCCTCGGA
GTTGTTGTATGCCGGCACGGCTGGATGCAGCAGCAAGTGGG
ATGGCATACTTGCCCTTGGTCATGTGCCCGATTTCCCAGGC
TCCGCCGTTTCCTGGCAGACCTGATGGCGCTCGAGGCGTTT
GAGCCCGTGGCCGACGCCAGCGCCGAGGGCGGCACCCGCGA
CAGTGTCAGACCAGCCCCGTCCTCGGCCCCACGCGCCACCG
GCAGAGGAGCCGGGGGTTGTCGGTGGCTTGCCACGAGACAG
GCACCAGCTAGCAGGTGTTTCGGAGAATAATTGTTTGATGG
ACCTTTCACGGCATGAAAAGCCACAACGCCATATCCAGAAC
ACAAGCACTGCGACCACCAACGGCCGTGCGGGGCACCTGAG
CATTCAGCTGGGGGAATGATCGAAGCACCTTGTTGGGACTA
CTGAGAGCCGGCGCGCGGTTCGGGGACGGAGCGGTGTGTCT
GCGCGTTGATCGAACGTAGACCTTGCTCGAAATGTTGGACG
TCATCCACGCTTGGTCTTGTCAACCGGAGCGCTACAGCACG
CCCAGAGCTCATCGCTGTTGCCAGTCTTGAGCTCCTCTGGC
AGCGATTCTCTGGACGTGAGCTTTGCCGGTGACCGGCATGT
GCGGTTGGGCCCTGGAGGATCCATTGCCAAGAATCCACGTG
GCCTGATGATGGAGATACCACCATGTCCATATATCTGGATG
TAGCCTGCGTCGGTCCTAGGCACGCCACTAGACTGCTTTGG
ACGAATCCTCCGCCATCCGTCAAATCACTTCCATAAAGACT
CTTAATCTAGACGCCCCCGACGGGTCGAGGACAAGGCGCAC
CTCCAAAAAACCATCCTCTTCTCCTCGTCTTTCTCCGCTGT
TAGACTGGAAGCTGCCTGGGCCGGAGACTTGGACCGCATCA
CTGCATCACGTTGGAGGGTGCGCGCTGACTTTGATTCTTTT
GCTGGGTAGCATGGGACGAACCTGGCGTCATTGTCGATGCG
GCGCAACTAGCTGCCTGAGGCTGACTTTATGCTGAACAAAC
CTCGCCGTCGCGTCGTCGGTCTATCACCGGAAATGGCACGA
ACATGTAGAATCATACAAGACGAGAAGCAATTCCGCCTCGA
GGCCTCCTGACGGAGCTGTACTCTGGTCGGCATCTGGCCCC
AACGGTTAGTTTAGGTAAGTCAGACATGGGGCAATAGCGCA
CGGCAGATGCTCGTAGCGGGCCTGTGGCAGTGGCCGCCGTG
TGCGCACTTCGGGGCATTTTCTGGAGCTGCAGATCTCGCGC
GATTGCGACATCGGTTGCTGCCCGTGGCCTGGACGTCAAGC
GATGGGGGATGAGCAATGGTCTCCTGCATGCAATTCTTGTA
TATCGACCAATCTCGATGCTCCACATCCGCGTCCTACGACC
TCCATCTGGGCGAGCGCAGGCGCAGCATCTGGCAAGGGCAG
CGTCAGCCCAAAGCAGCCAGCGCAAGAGGACTCATTTCGCA
CGTCTGAGTCTACAGAAGATCGAGAGCAACGGTGCCCGTGA
GGGGAACACGGAAAACACGACCCTCGCGCGCGATGGTCTAG
CGGCGTGTCATCGTACAGTGCTCCTCCTGTTCCACCTCGTT
TCATAGTCGGAGGCTATTGACAGGTTGCTGGCAGGAGTAGA
GGGCCGCTTATACGGCCCCTCCTAGGTCCATCAATACTACT
GTCGGCGTGCTCATCAAGGGCGAGACCATGCACTTTGAGTA
CCTCGTATCGAGAGGAGATGCCTCATTTGCTGGTGCTCTGA
CCCTGGAAACGCAGGCAGAGCAGACCAGACCAGACCAGACC
CCTCTGAGTGACCTTTCCATCGCGGAACAGCAGGAATGTGG
CTCCAGCTTGACCGACGACTCGTGCGGCTTGTGCGGCTTGT
CGCCTGTCGCTGGATATGAGCCTTGCTCTTGGTGCTTGCAT
CCCAGCCCATCCAAGATGTTCCTTGGGCGCCTCTCCCGCGC
ATGGATGACGAGGAGGATGACAGCGACGACGATGAGGACGA
AGCTCGTTGTGGCCGTGGTACGGCTGACGGCCCGACACCAG
AGCGTCCGGGACGGGGTGGACCCGTCGCTACTCCCAAGACG
GAGCGAGGATCCCACGACGGCGTACTGAGACCAGTTTATCG
CGGTCCCGACTCCCGACAGCCTGGAAGAGCCTCTGCAGACC
GCTGTTGCTCTCTCTTGGCACTCGACGTCTTGGAGTTGAAG
GGCTGGGCGGACGTCCGAGACACGAGGGCTGCTTTTACCGG
GATGTGGTGCTGCGGGACGACAAGCAGGGCCTGGAGGTTAT
GGTTGGTGGTACGGTCGGTACCTTGGCGCTGGGCATCCCCG
AGGTCCTCGTACGCCAGTGGCGGCAGGTCGGCACCCAGAGC
GCCTCCGGTGCGTGCCGGTGCATGTCTCTCGAAGCCAGTCT
GACGCGCCGTGCATCATGACCTCGCCTGGCGCGGTTGAGTA
CGAAGTTGTACGCACTGCGGCTTGGTCAGTTTGGTCCTCCC
ATCATGATCGCGTACGCCCTCCTGTGCTTCGTCTACATCCT
CGTGGTTGATACACCAAACTCGGCAGTCAAGGACGAGGATG
TGGCGTACAGTGGCAAGCAACCGTGCAGCCTGAAAAGGAAT
CACACCAATGTCATCCAGTACCCGGCCACGATGCAGCCCAC
CGACCAGACAACCCAAATCACAACAATAACAGAACTGCTCA
ACAGGGGAGCGGGGAGCCGACGCACCGTCAGCAAGCCGAGG
CCCATAGATGCTTCGTTGATCGAGGCAGCCTGTCGTTTATC
CGCGGTCCCAGGAGGAGAAGCTGTCTGGGAGGAGTCGATTG
GCGAAGCCCTTGGTGTGGTACTCACACGAGGCGATGGGGCA
GACAATGCGGACGGCGGCAACGGTCTCGTTTTCACATTCCG
GTTGGTCAGCTCACAAGCCCCCATGTCTCGCGATCCGGCCT
TCGGTTCTGTCAATGCGGTTCATACCGGCGTGATGAATACC
GTCGAAGTCGGCCGGGGGATCGTGAGGAGCGGATTCCGGCA
CTGTTATGCGCGTAAGCGGGCGCCCCGCCAGCAGGCGCAAG
CCCGCTCGCGCGCCCGGTCGCAGAGTGGCGGCGGCGGCGGC
TGGCGCACCGGGGGGCCGGGCAGGTACCGCGCGACGACTGG
CTCACCAGTGCTGGCTGTCACTTCCGCCTTCCCTTCCGCCT
GGAAACAACTACCTGAAGTACAACATTTCAAACGTCCCATA
CCGGACGATGCCGACGACGACGATGTCGTCGTTCTGGACAA
GAAGTGCTTCGTACTTGATGCTATTCGGAGACTGCGAGAGA
TGATGAGGAATCTGCGGCCGCGGGATGGCCGATATCGACCA
CTCCTCCCGTGCGCCATCATCCAGAATCCGCGGCCACTCTG
TTCTGGGGCGGCGAGGACGGCCTCCCCGCGGCGTCCGTTCG
GTCCTGGCCGCCGAATTCTGCGTCGCCCGAGGTGGTGCGGG
CGCTCTCTGATCCCGGCCTGCCGTGGGCAGTGCTATACTCG
TTGAGTGCAGAGGGTGAATTCGAGCGAGTGGATGGCGGACT
TAAACGAGCATTGTTAGTTGCAGAGATGAAAGACTCTGGTG
CGTCGCCGCCCTGCCCCGGTCCGCGCGGTACTCGCGATCGC
TCTTACTCCCATTTGGAGAGCGTCATTTCCGAGACCTTGTT
CACCGGTTCGCTGGATATATCGTCGGCTTTGAGCACCTCTT
ATGATCCGCTGGTCATTGAGCTTCTTGATAATGACAAGGAT
GCAGGGAGGAGAGGGAAATGCCGGTTACAACGGCTATGGAT
GGCGATAATGTACAACCGCGCGTTCGCAAAGGTCCTTCCCA
TGCGACCTGCTGACTCGACACGGTGCCAGATGATTGGTGCC
TATGGAAGCCGGCGGGGATGCCGGTCGGTCTCTGAGGCCGT
GCGACGTCCCACAGATGCGGCGGTGCTAGACCAGTGTCGGA
CGCATCGCCAGTCTGCTGTACCGCCGCTTATCGCGATAGCA
TGCCAGCGTGACCCCCGCCGCCTCGAGCAGCAGCAGCGTCC
ATTGATGACTTACTCGGGGTCCAGGGTAAACCCATTCATGT
ACCAGCTCCAGAAGCAGACGCTCTACGACCACGACGACGGC
ACCCGTTCAGGTGGAGCTGGCCCTGTATTCGCACATGGTAC
CCTCGCCTGTCTTGGTATTACACCTCTGGATTCACATTGTC
CATCATCGTGACGCCGACGACCGACACTAGAGTCGTCACAA
CGTGAGTCGTCCGTGCCTTGCTGCGTCGTGCAAGGGCATCT
CGCTCCGAGTTGGCTTTTCGCTCCGCGTCTCCCCTCACCAC
CGCGAACCGAGGTGGGCATCCCCGAGACACCAATTTACGAT
CAGGACGTCGAGGTTCATGCCGGGCCTCTCTGCTCGTGGTC
GGCGCCGACCCCGACGGCGTCGGCGAGATGAAGCGGCTCAT
AGCTCCTCCTTTTGCTTTTCCGGGTCCACATTGCTCTGGTC
AACGCCTGACACCCCAGTCTCCTCTCTCGCCCTCGACCATC
TGCAAGGTGAGCACACTTGACATCCACTCTCCGCCCACGAG
CGTTTCCAGGGCCAGGCCAGCGCATGTTCTAGCCTGAGGAA
AACAACTTATTTTGGTCACGCCTTTTGCTCCTTTCTACTGG
CGGCCGGAGGCCTGCTCATGCAAACTTGAACTCGGCGGAAT
CACGGACGACGGACGACCAACGACGGAACCAAGAGGCAGAG
ACGATGAACTCGAGGCGATTCTCCGACTTCTTTGGCGGCGC
GGCGGCTCGCTCGGTGGTTGCTGGGGCATCCATCCGCTGGA
TGATCTGGTATCGGCTGGGTCGTTTCGCCTGAGCCCGTGCT
CGTCGGGACCGGGACCGGGACCACGATGACCGAGGTGGTGG
GCGGTCACGGCGAGCAACGACGGCGGGAGAGGGCAAAAAAA
CCCTCCGCTCTTGACGGTTACGATTAAGAAAGACCTCAACC
ACCACGCAGTGCCCAAGGCCCAGTAGCGGCGGCCGACGAGT
GCGCAACGGCCGCCGATTTACGGGACGCTCCTTGGCCGCGA
TCGGTGACTCGGGTGGGTGACGGAGAGGTTCAAGCGTTGGC
GCAACAAAACATGTCGTCGCCGTCGAACCGTCGACAGCGAA
AGCCGGGTTTGCAAGGATGGCGGTTGGGGTCCCTGGGGGCA
ATTTCTGCCGCCAGCCCGGTCGCCATGTACTTGTACATACC
GGGTCTGATGACAGGAATTTCATTGCCGTGAAAGACTCCCG
AAGATGAACCTCGCCAGCGACAAGTACCTCATCAAGTGAGC
TGTCGGATGGGCAGGCCGAACTCGTCGGCCTCGAGTAGAGC
CCGGCGCTCAGCAGCTCGTGCTCAGCCTCCCGGCGGTGGGG
GTGGATGCGCAGGATGTTGGCTCGTCCCTCGAGGTCGGGGA
TTCCACCCCTCCGAACCGGGCGACGACGGGCGACGGTAAAG
GCCGGCTCGTCTCGCGGGGACTGGACATTCAAGGTCAGCAG
GGCTACGAGTCCGACGACGACTATGGGCCACGGTACTATGA
GACGGCGCGACCCGGCCAGCCTCCCCTGCGGCTCGTTTCAA
CGGGGCGTAGCGCAGTGAGACCGCCCGAGAGGAACTGGCAC
TGTGTGTTGGCTGGTGCTGGCGCCCGGCGGACTGGGCGTGC
TCTCAGGGACGGCGAAAGTGCCGCACGGCCTCATGAAGGCA
GAGGCACCTCGCTGGACAGGCAAATCTTGACCTGGTTGGAC
GGGCTGAGGCGTATCTTCAGCTTCTGCGGGCTTAGGCTCTT
CGCACCCTCTTCTATATGTCCCCTTTCGACAACGCAATGAC
GAAACCGTTCCCAAGATCAGCCGCCAAATCCCTCAGAAGCC
TCATCATGGCAGAAAGGTGACCCATGGTCACGGCTACACGG
CCGCTGAAACTATATCAAAGCTCCAAGCTGACCTTGGACCA
GCCCGCAGGACGACGCGCGACCGGGGAGGCAATTTATGCCG
GAGCAGTGGATTGTGGTGTGCGATTGTTGGGGTGAGTGTCG
TGCAGGGCGCAGCGCGATCACGAGACACTGCCGATGCATCG
TGGATGGGACCCTGGAGGTTCCCCTCCCCACCTACTTCACC
CTCGGCGCCGTCGGCCTCGACCTGCACGTCGGTGCCGGGCT
TCCTCCTGTTTCCCAGTCTTCCTCCTGTTTCCCAGTCTTCC
CAACAATATCACGACGACAGCTCCGAGGACGAGATCCCCGT
TTGAAGCGTGGCGACAGGATCGGGTTCGTGAAGCTCATTCG
ATGTGCTCGTACCACCTTGACAGGCATCCTATCGCCCGGCC
TTCCATATCGAGTACCAATTCGCCTGGATGTTGACAAAGTT
CATCATGATCCGACTCCTTGCCATCTCGAGTGATGCGAGTG
GTGGGACAATACGGAGGGTGCCCCGCTGAATGATGCCTCTC
TACCTCAAGGCCGGCTACATCCCCGGCGAGCAGTTTGCGCT
TGTCGCCGACAACAAATATGCGACGACTTGCATCGCTATGA
CTGCGCAAACTTGTCCTGGACCAGCCGCAAGGTGCGCCAGG
ACAGTCCCTTACCTTGACCGCGTGGCCAGGAGCCTTATATG
GAGCGGCTCCTGGCCGAGGACGCCAAGGCCATGTCGACCAA
GCGCACACGGACTGGCACCACCACTAGTTTCGCTGCCTGGA
CTGGACATTGCGGCTCCTGTCAGAGGCAAATTCCGGTGTGG
CGGGAAGCTCCTCGCCTAGTCCCAGTGCCGCGTCCGGGCGG
GCATCGCTATACAAAACCTCCCACTACAACCGATTGTAATA
GGAGGGAGAACCGTGATGGGCGACGTAGGCTGATGACGAGA
AGTGTGATTCGCACCCGGAGCCCTGAGGACAGAGGTGATAG
ACATACAGTGGCAAGAGGGCCAACAGTCAACGACTACCAGT
CGGAGAGGTCGGTCCTGCGACGACGGAGAGTGAGGCACCTG
CTTGCATCCCAGACACGTCACCCCTTTTGCACCACCATTTA
GAGTCCGCTGACAATTGCCTCCCCACACAGATCTCCAAGGA
TCAGCGGCGACTGGGAGGATCAATATTAGCTGAACTTGCGA
CAAGATGGGCGTCAAAACGGCCATCAACCATCTGGTGTTCA
GCGCCTCTCCGAGACGGTCACCCGGGACGACGTCCGCGAGG
GGGCCATACTCACTTTGGTACAATCGCCACGAGCGTCTCGG
CTTTCACTTTGGGGTCACTGCACGGTGTGAAGAACAGATGG
TGGGGAGCATGGTTACTGATCGGGAGCAGCTGGCTTGACGT
CATCGATTCCAGGTCCATTTCGCGACTCCACGTTGGATTCT
CTCTCTGCGGGCCGCCTCGGCCGCCTCGTCCTTGCTCTGGA
CGGCGAAATCAGCAACGAGACATCCGAGTTCGCAGGTCCGC
CGAAGCGCTGATTGACGTGACGGCCGTGGTCTTGACCGCAT
GCCGCGCCCCTCAAGATCTCCGATGGATAATCCACCGCGAC
TGATGACGACGTGCGGGATGCCATATTTGTCGTGTAGCGCC
TGGATGGCATAGGCCTGGGACTGGAGCTCACAAGTCACGAC
GTATGTACAAGTTACCTAGGCCTACTTCGTACATAGTGGTG
TAGACAGCAACAGGCAGCCGCTGCTACCACTCTGCAGCAGC
ATGTTATTGCCACAATATTTCCGATAATGCCCCAAGAGCCA
TACGTTGTGCGGCCATTCGGCCTCGATATTCAGACCAACTT
TCCCAATCGCACCGCTCGGACCGTGACTGACACCCGGGACA
TTGGGCAAGACTTCAAAATGCCGGACAGCAACGGCGACGAC
GGCAAGCTGGAGGTTGGGTTCGCGGAGAAGAAATAGGATGG
GGGTCGAACAGTTCTCTAGTCGGCCCATTTTGGTTGTTCTG
CTCGTATAAGGCTGTGTGCCCTGCTGTGTCGCTGAGTGGCG
GGTCGGCAATGTGTTTGGAGCCTGGGTCGCATAGTCGTAAG
AAAGGTGTTGACGTATTGGGCTCTCCGCTCAGTCGTCAACC
GCGCCTCGAGGCGTTGGACACGGGTCCTGAACAGCTCAAAC
CAGACCAACCACAGCCTCGCCGACGAGGTCTACTACCTGCC
GGCTGCTTGGAAGGAGAGGGCGTGCGTGAGGACGCTGGGAG
AACGCTCGCGGCGGCGATATCACGACCGAGTCGTCCAGTGG
CATCCATGTGACATGCCCAACAGCAGGCGCTCAGGCGCTGA
AACGGCGACGTCCTGCGCAACCACTGGAACGACGCCGTGGT
GAGGTAACATCGCGGATGGGCGGCTGGGAACGGCAAGACAA
CTCCACGACACCACCACGGGCACCACCACGGGCACCACCGC
CGTGCGCGACCACTCACAAGCCTAGGTACTTTAGGAGATGA
ACGAGTAGAGGCGAGGTAGACGAGGTTGCGTCTGTGGCGGT
ATCTCGCGGGCATGGTTAGTCTCCTCAGATCTGTCCAGCCA
GCATGACGTGCCAGACGGCGCGGACGGCGCGGGTTGGTTGG
CCCATCGGGCTTGTGAATGACTGGAAGCGGTGGGAGGCAAA
GACACGGCGGCCGGCGTCCTCACGCCCTCGGTGCAGATCCC
GACGAGTCCGACGCCGAGGACGACCCCGTGACGGGCGAGGC
TTCTGGGCTTTCTCCACGGACTCGCAACACATGGCACATGC
TCAATCGGAGCAGAACGCCACAGGTTCAAACAGGCCGAGAT
CCGCGATGGCCCGACAACTGCTGCTGCCGCTTCTTTGGAGC
TCTTAGGAGGCCGGTACTCACTACACTGGTGCTCCTCGGAG
TGGCTCAGCGGGTTGTTGGGCCCCTGGGGGTCCGCCAGCCG
GGGCAGCATGGACACGGTAGCATCCGCCGACGACCTGGAGA
CGGCCGAGCAACTAACACGACGCGCGAAGTCTCTGTTTTGA
TCACCGGAAGCGAAGTCAATCCTCCACACGAGAGGCTTCAA
TATCCCTTCTAAATACAATACGCCGTGCCGCGTCGACCCAT
AGCAACGTGGAAATCACATCCACCCAGGCAGGATTTGCTCA
GACGAGCACCTCGGCCAGGGCCTTGGGCGAGGCGACGATGA
GACGGAGCTGGGCTTGTTGACCTGGTGGAGGTGTTGGGCAG
AGCAAAGCCGCCGACATAAACGCCAAGCAGATTATCAGCGT
GCAATACGGCTACAAGGCGACTTTCGTCCGCCACCCGCAAC
ACGTTTTCCGGTAGTCGTGGCACATGCTTCCGCGTCGACTC
GTCCCAGACACTTTGATGGGCCCTTGTCTCGAACCTCATGC
CCAGAACCCGGACGACAAGGCCCTGGTCCGAGCATCACATG
CCCGTCTTCCCACACACAGACACCACCCACGCCACCCCCCG
TGTGCTGGGATGTGGATTAGCCGCCATCGCCCATCGGCATG
CACCAACCATCACCATCAAACTCGCCTTCCATGTCTCGGGG
CAGAGAAAGCACGGCGTCGACGTGGTACTCATCATTCGCCT
TGCTAGCGAGACGAGCCACCCCAGATGTGCAGTGCAGCGCG
GAGTGAGTCGGCCATTCTGGCGGCTGTTGTCACGAGCGAGC
ACAATCGCTCCGGATCGCCACGACTGGCGGAGACCCAGGTC
CCCACCACTTCGATGAGCGTCTGCACGACGACTGGACGGGG
CCTGTTCGAGCACGCACAGTCTAGGGCCCTTGCCGTCTTTC
ATCAAGCGCGGAGGCGTCGACGCGCACATCAGGACGCCGAG
ATACACAACCGCCTAAGTTGCTCACATCTCCCAACCACGGT
ACCGCCACCCAACCACCACGCACATGGAGACCAAGGTCACC
CTGTTGGCGAACCCTTGGTTCCTGATGAACTGTCCCGCAAC
CAACAGCATCAGGGAGAAGACACACGCAACCGCGTCTTGAC
CGTAGGTCGTCTCAACAGAGCCGTCGTGACACCCGAGCAGC
ATCCTCAACCCCAAGAAGAACGACGTCAAGGAGCTCGTCGA
CATGACGGCCATGTTATGAGCAGCTTGACACAAGGGATCAG
CTGTCTGCAGCCGCCGGAGGCGGTCTAGGATAACGTCAGGC
TTCCGGTGTCCCGGCCCCCGCTGCCAACTTCCTGGCTTAGC
AGCGAGGGTGGTGAGGATGGCACGGTCCAGGTGTACTCGTA
GAATCGCGAGCCGGGGTCGTCGAGCTCGGGTTGGCAGACGG
TCTGGCCCAATCCCATTCGGCAGCAACCGGCTCGTGGTTGG
CGTACATGGCCTGGTAGAAGCTGGAGCGTGTGCTGCAGACT
CCCGCGAAAAGCCCGCCTGGCCCTGTTCGCGGCGCAGCCAA
TTCTTCTGGCCCGCCCTCTTCTCCGGCTCTGGCGTTGCCCC
GTAGTTGACGCCCGCATCGACAGGATCGGGGACCCAGGACA
GGCTCTGGTTTCGCCAACAACAAGGAGGAGCTCCGCAACAT
TACATGCATGGGAGAGGATGCTCTAATTGCGCATAGAGACG
GTCTCACCTGCAGTCCTGCTCGCGCCTAGCCTCGCACAGTC
AGTATCACCTGCTCGCACGCCTGTTCCACGTCACCTCAAGG
CCGCGCGCAGCCCAATCAGGCAAGCAAAGCCCGAGGTGGGT
GGCCACCACAACGTCCGAGGCGAGCTCAAGCTCAAACAGCA
GTGGGAAGGCATCGACGGTGCCGATGCTCCCCCGCCGGAAG
TCTGCAACTTGGCGGATATGCGCTCGGAGGAAGTGGGTGAA
AGCATCGATCTCGTCATCGGCTGGACTTGGGCCTGGACATC
GCCCCGGCCTCAACACGGTTCAGATCGCCGCCGAGTTGGAC
ACGCCGCGTGCCATCCTCCGCGATCACAAGACCGAGGAATC
GACAGCCCAGTCAGCACGCGCGGGACAAGGGTGAAGAGACT
TTGCCCTGCTAGGGGACGAGCTGCAGGAGAAGGAATCGGAG
CGTTCGCCTTTCAATTTGCGCCTCAAAGCTTACCTTGATTC
GAGGACGGATCTTGTCCTGGCCACCGACGTCCCACACGGTG
CGGGAAAGACATACACGTGTCTCCGCCAAAGCCCTAGGCGG
CCTTCTTCTTCTCGTCGATGCTGAACTGGCCGGGGCCGCTG
CTCCTGGCGCGCACCAGTGGCCACGAAATTATTTGATGAGC
ACGGGGCGCGGAAAAAGGTGCCCAGGACGCCGCCGAAGCGG
CAGACTCCGTACTTCACGTCCCATGGGTATGGACAGCCCGT
GGAGAGCTTGGCCTTGCCCTCGACCTGTCCGATTCTGAACC
TTCAGCATCACCATCTGTCGCTCTTTCTGTTCATTGTTGCC
ACCTCGGCTCGTCCCCAGATCAAGTCCCTGGTCGAGGCCGG
GCCCTCTTCACCTCCTTCTCCGACATGTCCCAGTTGTTGAG
TTGGTCGTAACACGCGACGTCGCCCGTGCCCAGGGTGCACG
AGCCGCCTCCCCCGTTCCGACGTCGCCATGGCCTCCAACTC
GCCGTAGTAGCTGGGGTTTGCCAGCAGCCGACGGTAGAAGT
GAGGAGGGAAGACGGGGGTTCTCTTGCCCGTCCCTGGTGAT
AGGACGTTGGGCATCGCCCCCGACCCCTGCCTGACCGTCAA
CGCGCGGCAGTCGCGTGTCGCGTCACCCAGCACTTTCTCCC
TCCATGTAGGTGGCGGTAGGCACAACGTCGGACGGCTTCAG
CTGCAGAATGTGGGGGGAATCCCGGAAGTCGGTGCAGGGCT
TCATCAACGGCGAACACAAACCCATGCCGCTGCACTCTGGT
AGCTTTGCCGGGATGGGAGGCATCGTGGCCGCCGGCGTCAG
GCCAGTTCAAACAGGTCAGGCATGCGGCTCGCCCATCCAGA
CTCTCGATCTTCGTGAGAGACTGGATGCTGGTAGGAGTCGT
TTCCGGGTATCATTGCTCGTCCCTCCAAAGAGCCGTCGCAG
GAGCATTGGATCTATCGAAGCGCACCTTTGACGCTCCCGGT
ATCAATGAGGACGGCATCGGCGACCCGTCTCCAAAGGATAT
CCCGATGCCAGGTCCGGGGTCTTGAGGATGTTGGCCACGAT
ACTTGGGTACGAGGCGGAGGCAGCCAGTCGGCTGCATCGCA
GGGATGGGAGGCATCGTGGCCGCCGGCGTCAGAGATGTGAG
CTCCTGCATAACGCCACCACCACACCACCCGCATCGCCGCG
GAGAATACGATCCAGGTCAACGACTACCGGCAAATGGACAA
GATGGAAGCGAGGTACACGTCGCAGAGTTGGCGGCAATAAA
CTCAAGGAGTTCATGTCCAACCCTGCCGTTTTGAGAGCGGC
CAACTCGGACGGCGACAAGGCGCCGACGGTGCTCTTCGAGG
AGAGTTGTAGTGCCGCTGGACAAGTGCCAGGCCTGCCAACG
TTCTTGCCATCCTCGCACGACATTCGCCGCCTTGCGAGGAG
TGCTCTCCCACTTTGGGAAGCAGAGTCGACGCCAAACGCCT
ATTGCCCACTATAACAAGAACCAGCGGGAAGAATCCGAGAT
CTGGAAGAAGGCAAGCAGAGCCCAGGAGCGGTGTCATCGCC
ACCGCCGAGAGCACCAACGCCCGCGTCAAGTGGTGGAACCT
ATCTGATGGGAATGGTCGTGCTTGTCGTCGGTGGGGAACAT
CACATGATACCGCCGAACCGCCGTCTCCACCCCAGCAGCAG
AGGATACTGTCCAGGTGCGGCACACGGCCGCCCGTCTCATC
CCTATGGCCAACCCCAGGGACCTTACGACATGACGACGATG
ACACGCGCCCGCTTCCAGGGCAGGCCCCACCCAAAGCTCGG
ACCACGAATTACACGATAATCTGGCTACCATGGCAAACTCG
CATGCCGCGGCCCTCGACCTCTACGCGGACGAGGGCGATGC
AACTTGATGGTCTACTCGGGCAGCGTTCTCGACCTCGACCT
CGTGGCGACCGGTAGAGGGGCACTCACGGCTTGAGGGGCTC
GGCGGCGGCGGCGGCGTGGGCGCGTGCTCCGCGGTCGGGAT
CTACCCTCCCCTGTCGTTGGCCATCCGAGTGTCAGTGTGCC
AGACGAGCTTTCGCCTTCGCCCGCACCACCACCGGTCCCGG
GGAGCTGGCATCGCTGCCGGCTTCCTTTCTTCTTCTCTGGC
TTCAGTCAGGGCCTTTTTTGCCACACCGTCACATCAGGCGA
CGTAACACCTGCCCCCACGACGCACCTTCCCAATTCCAATG
TGGTATGCCGCCAGCAGGATCGCAAACACGTCCTATACGCG
CCAGGCCAGCCCACGGTGTACGAGTGACGCGCAGCAGGGCC
ATCAAGGGAGCATGCTGGGTCTGGTGCCGGTTGGTGAGGAA
ATTCGCCCGACAAACCCGAGCGCTCTCCAGAAAGAACTTCC
ACTGTCGCACCTCGGTTTTGCGTGTGCATTGCAGCACGACG
CAACGTCTGTACCCTGGATACGGGCCACAACTTCACGCCCC
TGACATATCCAATACCAAAGCCTGCCCACATGCCGAGAAAG
TGTTCCTGGGCTGGAGGGTGCCGCCGCTGTGGTCCGTCTTC
CCTTGGGGTCGCGGGTGAAGCGGGCGAGCTCGTGCAGGAAC
GGCGCCCGGTTCGGGTTCAGCGCCATGGGCCGTCCGTCGCG
TCAACAGCCCGGCCGTACTTCTTGCCCAGGATCACCTCGGG
GGATCAGCAGGGGTTCGTGGCGCAAGAGCGTGGGCAGCACT
GATGGACGGCACGGGCATGGCCCCCGTGGAGCTGCCCGCCG
GACTGGTCGGTCGACGACTCCAGTTCCTCCAGGGTGTGTAA
CTTTGTCGGCCACCAGATCCCTGGAACGCACGAGCCGGCGT
CGTGGTACTTGCGCGTAGCACCTTCAGGCCGAGCAAAACAA
AAGTCATCGGTCCATCTCGGCGACCACCCGGTGTGCGGCCC
AAAACATTGCTCGAGATATTCACCATCTCTATATCACTGGC
GCGCAGCGCCAGCACGGGGTCCCTCAATGGCACCTCGCTTG
CCAACCGCAGCATTCGATTTCCCTAGACCCACCCAGGCGCG
ATAGGCCAAGTCATTGGGGGCTTCAGAGTCGAAGCCTCCAG
TGTGGAAGAAGCTGAAGCTCCTCTTGGACATGGACTTGCTC
CTGGCGTCGGACGAGCAGCACGGTCGGCCGTGGACTCCCTG
ACCGAGAACGAGAACCCAGACGGCGAGCGCGATGCCATGGA
GATGCGCAATGCTGCCCAGGCTCATGACGCTCTCGCGGGAC
CCCCGGCTCTAATATTAGTGCCTGGGAACGGCAGCCCTGCC
ACCGACGGCGACCACTGGGTCGCACCGCGACAACACGAACG
CCTCGCCATTCTCAAGCTGGCGAGCCGTCGGGCTGACCCAC
CATAATAAGGTAGGTACCTACGTACGTAGTGGCGCCTGCTG
ACTGCAGCTCGCCACCCCAACCCATCCGCCTCCCTCTCGAG
CAAAGCGCCAACGCCAGAGGCAGACCAAACTAAACTCGACA
GTATTAGGTTCAAATTAAATCCTGCATTTCAAAAAAGGGCG
CCCCTGACCGGCGGCATAGGCTACCTTACCCTGCACTGGCG
TCTTCGGCACATGTGGGGTGCTCTCGACACCGGCTTCGCGC
GCAGACAACGTTCTTGATATCTTTGCCAGGACGATGATGCA
ACCCCTTCCTCATCGGCTCGCTGACCCAGCAGCCCGCCTTG
ACTACCCGCAGCGAAAGCCGCTTCCCGCCAACTCGCACCAG
TCCCGCTACCCGTAGGGGCTCCGACAAATACATTCTGGTCT
GAAGAACTCGGCCAGCTTGCCAGTCTCTCGAGGCACCAGGC
CTGTCTAGCAATGGCGATGACGATTCCTTTCATGAGCAACC
TGGATGATGACTCGTCCCAGCTTTGGCAGGCCACCAAGGCA
CAAAGTAAAACTACGGGGGACCTGCTTAGCGCTTGGGGGAT
TGTATGGACGAATCGATGGACGAATCGGCCGTGGACAAAGC
CCCTGCGGTCGCTACGAGTGCAAGGATGGGGGGAATACCGC
TGCACTCCAGCTCCGTCCTTCCAATCCATCGCCGTCCCGCA
CCAGAATACCTTACCCGGATCGTCTACTCTGTGCCGCCCGA
GAGTCTGGCTGCACCATTGTCATCCAGAAGGGCGTCAGCAC
CACGCGCAGGACGCGCGCCTCGGTGGTGTCCTTGAGGTTGA
ATGAAGGAAGTGGAAAAGGGCAGATGGCGAATGGGGAGTAG
ATACAAAAACATCGTGAGGGCCAACAACAGCAACCGTCCCC
GTCATCCGCACTTGGGGTGGCCTTGGCCGTGTTCACAGACA
GAGCCGGTGCGTCGCGGCGGCGGCGGTGGCGAGAGTGTATA
CGTGGCAGGCAACGGGATAACAAATGGGCCCACCAATCCCG
GTTGACTGCAGACATGGTTGCGGAGAGGAGGAGAGTGACGT
GACCTTGCCGACCGACGGGACGTAGATGGAGGCCTTCTCCT
TGCCTCCCCGCCTGGCTGTACCAGCAGCCGCCGCAGAGTAC
AAGAAGCAGAGGAAAAGAAGCTTCTTCGGCTTCGGGCCCAA
CGCACCCGAGGGTCTCACTGCGTTTGCTTTTACGGGTCCCT
GCTTCTTCCTCGCCCTTTCTCCATTCTGCGCCCAGTCCTTT
CTCAACCTCATCGGCGACCACGACCAGGACTTCGTCGTCGC
GCAGTGCTTGCAACGCGGCGCAAAGAACTCGTGCCAGTCCA
TGCGAAGCCCAATCATTGGGCCCGTCAAGTTCCTGAACCGC
GGCGGCCAGCATCAGGCCGGCGGGACCGGCGCCAACGACGC
GCTGTACCTGACGGGCGCCGCCGCCGTCGGTGGTCTCGGGT
ATATCATTTCATGTATTTTTCCTTGCGAGGGCTGGGCATGA
ACGACAGGGGCGTACATCATCCACCATCACCAGACCAGCCC
CGCATGGTGCAGGTGCTTGACACCCGTGGGCGTACAGACGA
GACGCGCAGCCGGTTGATGTCTACATACCAACGCCACGGCC
CGAGGACACGGTCCAAGTCTCCGTGAACGCTCGCAATTCAA
GCTGCCTCTCCTACAACGTTCACGCAAGGATACTGCCCAGG
TCCTGGCGGTACTCGTCCACCTTGTCGAGCTGGTCCACACG
ACGCCTTTTGGCGCTGACGTCTTGTACTTTTTCCGGGGGTG
CGGATTGCCTGGGTGGGTGTCAGCATCACGACCGCTCTCGT
CGGACCCCGACAAGTCGAATCCCACTCGGAATCGCTGGGAG
CTGCCCAGCCGAGGCCGGTGCCCGACGAAGAGTTTGGCGGC
AAGATGGAGGACGGCATCCTCGTGGTTGTGGTGCCCAAGCT
ATGCGGGATTAGTGAGATTACGGAATGGTTGGGCGTTTCAG
TCTTCCGCTTCCTGCAGCATCTCCCGCGATTTCTCGCGATT
CATTGCGCCATCTGCCAGAGCGCCGCAGATTACAGACTACT
TGGGTCGAAGACAGGGAGGTCCGCAAGATGTGGTACGAGAT
ATGGCCGTTTGCCGATGGATCGTGGTATCGAGTATCGAGAG
GTCAGGTCAGGCTCGGTTTCCGCCGCGGGAGGCTTGCGCCC
GCGGACCGTCTCCGCGCCATCGCTGCCCTTCTGGACATAGA
AGCAACGAGGTCTAAAATAGCAACCGCCGTTTTTAGCGCCG
AAGGTATGAGCTGGCACTGGCGCAGTGTGAGAGGTATGGAA
TCTTCCGCCCGCTCAGAGAACCGCATCCCGTGATGCCGGAC
TGTGAGGGCGAAGACGGGGGCCTTGAGGTTATCGGTCAAGG
TCCACCACGGACTCTGCCACCACGACCACCACGTCCCGTAA
TCAAGGAGGACGCATGAGCGCGGATGTCTGCGTTTGCCACA
ACATTGACCTCGCGTACGAGCTCGAGACGGACGACTCGACC
CCGAATTTTCTGAGTTGCGGCACTAACACTGCCTTCTCCAG
TCGAACGAAGCGGTGGAAGACGGCAGCCGGACTCCACAGCG
ATTTGGGCGACGTAGAAGAGCTGGATTAGGAGACAAGGGGT
AGAAAAGGCCGAAATCGAATCGGTCAAGAAGGTCCAAGAAG
ATGGCCCATACCCGCATATGCTTGCTCCCGTAGATGACCCC
ATGGCGACGGCCTTTTGGGTCGCGGGGAGGGATGCCATGAT
CCTCGCTCCCCTCGGGCAAACGAACCTCGCTGACCTTGACG
TTGATGAGCGGCACCGTCTGCCACTGAACTGGGCTCTCTTG
GCAAGTTGGTACCTAGTGGACGGTAGAACCTCACGTTCTTG
CTTTCTCACGTCCATAGGAACAGCTGCACAAGCCTCGGTAT
AACAACCGATCGTCTCACCACCGCAGCTCACCCTTGACGCC
ATGCTCTGCACACGGTGCCTCCGCGTAGCCGTTTCCAGGCG
CACGCTCCATCGTTGACGGGCTCCGGCTCTGCGCCAGCTGA
GACCCTGCACTCGAACGTGGCGTAAACCGGCCGATGGTCCG
CGATGAGTTCCTGGAGGAGGCGCTCCTGGTTCCCGGGATAC
GGGTCGGAGGAGAGGAAGAACTCGGTCGGCATGGGCATGCC
AACGCCGTGTCCCTGATCAGCCCTGGCCGCAGACCTGAAGC
GTTATAATACCGCTCTCGATCTTGGCTTCCTTGCACGGGCT
AGTGCTGTGCTCTTTCTCTGCAACACCACTGCCCCATCGCC
CAGAGTATGTTGGAGTGAATCGTCATTGGCGGGTATATTCC
GGCGGCGGCGGCGAGGATGGCGCCGAGGCGAAAAAGTCGCG
GATGGAGGTTCAGCCGGAGTCCAGGGTAGGTTAGTCACGAA
AGCCATGTACTCAGATGATACCTACACAAGCTACAACATTG
AAGAAACCACCCACACCCAGCATCAATACCGCGCTGGTAAA
AGTGCAAAAAGCCCCCAGGTCTATCGCCGCTCCACGAGGAA
CAAGAATGCCGGCGAATATGCGGTTATGCCTGACCAGAAGG
ATACATCCCCAATCTGTGAACTTGAAACCAGGCTCTTGCCG
TGACGGTAAAGGTTGTGTATCCGGGGGGGATCGGCTACTTC
GAGCACTCTGCTCCTGCCTCCGCTGGGCGAGTTGGGCCGGG
TCGACGGGGAGCGAGTGGTTCTGGAGCTGTCGTCGGAGGCA
TATCTCTCCAGGAACGGGAACTTCTCCCAGACTGGCGGCGG
CATAGGGACTGGAAACGGAGCCCTCGACAATGGGGCTGTCG
CCCTTCTTTCCCAGCTATCCCAGCCAACCCGCTGTATGTAA
TGCCGTGTCGGTGCCGGTAGCTAGTCCAGTTGACAGGTCGG
GCTGCCGGCACCGACGCCAGCGACGACTTTGACAATGCTGG
TGCGTTTTGCCCGCTCCCGCCCGTCAGCATGCGCGCCCCCG
ACCCGTCGGGGCCCACGCTCCCTCTGCTGGAGCCCGTCAAC
TCCTCACAGCTGCTCCGTCTCCTTTGCAGCTTGCCCCCGTC
GACTCGGTTCCTGGACAGGGCGGTGAGGACTCGGGAGGGTA
TCTGTGCCGCCGCCGCCGTCCGCCCCTGCTCCCGACCTTCC
CTCTTGGGGAGCTTCAGCAGCAGCAGCGGGAAACTCACTCC
CCCTCGCTTCCCTGCATCGTCGTCTGTTGCCGAGTCGCGAC
TTTTGGGTTTAGAGTGACGTCTTCTGTGTATCCTCTGCCAG
GATCAACATGCACCGGCTGTCGCATGTCTCCATGCTCGCAA
TTGGACCCCGGCGTCGCTGTCAAAGCCAAGACACGAAAGCT
CCCTGGCGTCAAGTTCAATGCCGAGGCCCAGGTGGCCACTG
GTCGAGAGAGAACTGGACTCCAGGATCCGGCCGCACACCAC
CGCCCTTCATACGACTCACGCCTCTCGCAACGGCGTAAAAG
GACACCTCCTGCGGGGGATACTCGAAACCGACACCGGGGCC
AGCTGGTGTTCCAGGCTCTGCAAAGACAGTCCGAGAACAAT
GATGTTATTTCGCTCCGGCTCTGTGTGGCTTCCCTCCACTT
ATAGACGTCCTTTTTATAAACGGGCTCAGTCTCGGCTCGAC
TGTCGATGTGCACGAACTTGCCCTCGGCGGTGGAGGGCGCC
AATCGTCAAGGGCACATCGTCAAGCTCTTCGTCAAGCTCTT
TCTGGGTCACGGACTCGATGCTCGCCCAGGCCATTGAGCAA
GCCTCGTCTGGCTGCCATTGCATCCATCGGTCAAACACCTG
TTATGATGGATCGAAGCTGGCCATAGGGGCTTCGCGGGGGA
GGATGATTGTCGGCATTGTGCAAGCTGACAAAGACGCCTTT
CTCCCTCTTGGCGCCCTCGACGTCGTCGTCGCGAAAGGCCC
GGGCGGGCGAGAGGGACGTGCCATCGCGGAGGCCTGGCAAG
TTACCGGAACCATGGGATTGCTGGTGAGCCCTGGGTGTGAT
CTGCCCCGAAACTCGTCCATCGACAACGCCATATCCGCCAT
CCGCGCTTCAATCATGCCTGCGGGCTGCTGCGGCGCTGCAT
GTTCAGCGCGTCCAGCAAGTCCACCGGCACCCTCACCCTGG
GCCGGTAAAGGCAAAGGCGGCGGTGACGAAGACGCTACAGA
CGGCTGCCGCCGCAGGATGACGACCGTGCACCTCGCCGCTC
CGCCGTCCAGCGAGCCAGAGCCACACGTGCGCCGCCGTAAA
AGTTTCTCTGAAACTATTTGCGCTAACTAGAATCCAGCATG
GTCACCAGTCAGCTCTGAAACACGAACGCCATAAGGCTCCA
CCCAGTTCGTTCGTCGTCGTCGGCATGGTGGAGGCCGGTGA
ACAGCTCCTACTCGATTGAGCATTTCATCAGTCATGAATTC
GTCGTCGTCGCTGCCCTCTACTCCGACGGCGAGCGTGGTTG
CTCTGGAACCACCTCCTCGTCGCCGGCTTCGACGACGCCGG
GTATAAAGTACTGCGAGATGCCTGGTAGTAGCCGCGCAGGA
GGCGAGCCTTTGAGAGGAAGCGGCCGAGCCGGGCGGACCGC
TCGGCCCACTCATTGCAGTTCTATTGGCGTGCCTAACAGCC
TCACTGCCGTCCACGCCTGGCTCCCGCTCGCACCTCGACCA
GCAGCGCATCGTTTGTCGACCCCTTTCTAGTAGGGGACAAT
TATCACAGACCCAAGGCGTACATCAGTGATTTTTGAGCGGC
TGCCGCCGAGGTGAGTGAGACGACGAGAGCCGAACGCTCGA
CTCTTCTTTTTCTTCTTGTCCTTTTTTGAAGGCTTTCTCTG
CAAACCGCCCGCACATATCACAAGCAATGTCTCTTAAGGGC
TCGTATTCTTGGACGCCAGTCCAAGGTGGCTGAGGTCGAGG
AAGAAGAGGCGACAGTACCGCGAAGTCGCCGAAAAGGACAG
TTGCAAAAACTGTCCGGATTCATCCCTTTGTGAGTCATTCT
CCATCACTTCCTTGTGTAAACATACATTGATATACATCTCA
CGGCCAATGTCGCACGGCCACGGCCTGGGGTGGTGCTGCGT
CACCTACAAAACATGACAACCCACTAACATACATGGTCTCT
GTTTCTCGCTGCTTATAGGGCGTCCGTCGAACCGGGCGTTC
AAAACAGAATTCCAGAAAGTCAAACAAGACGGCCTCCGCCA
TTTGGGCGGCTCTGACGAGACGCTGTTTTTGCGATTCGCCA
TGTCTGAGAACAGGTGATGGCAGCAGACAACGACAAGAGGA
AGGAGTTTAGAGGTTGGTGACGCTCAGTGGATTGCCAAGCT
GGCTCCAGAAGCTCCAGCCTCCCGACAGCTTAAAGCCGCAT
CGACCCCTATGCTGCAAAGTCATCCTGCAGGTACTGCTCTG
CCATCGAGGTCAGCAGGCTTCCGCCACCTGATGTCTGTGCT
CGAGGACCGCGCCGCCGCCGCCGCCGCCGCCGCCGCGTCGC
AGCTGGGCCTGGATGATGTACCGCGCCGGCTACTCCTTCAA
AATAGAGTTGACTAAAGCCCCGATCAAAGGGGCGGGAGGGG
GCGGCGGCGTCATCAACGTGCTGAGCGTGGCCACCATGCAG
ATCTGTCGAGGCCCTGGTCGCCGCTTTGGATCCCCTCGACT
GCGGTCATGAGGGGCATCGTCACCTCAATGAACTCGTGCCG
TACACGGTGGCTAGATTGAACGGGACGCAAAAGGCCTCCCG
GCCTCACAAGTCGAGGCCTGCTGCCTCTGGGGCTGAGAGAG
CAAGGCGCAACCCCCATTGTCGTAGAGTACAGGTAGGTAGG
TCCTAGCCAAGCTAGCCTTGCCGCAGCGAGCAAAGACACAT
TCCGGCGTCAGGTACGTAGGCGCAATGTACTTGAGCAGGAA
GGTTAGTTGATCGAAGGAGTCGCCCACTTCATTCTGAAGAC
GCAATGCTCGCCCGAGCTGACAGGCGGCGACATGCTCTCAT
GAACGTGGTCCAGTTGATGGCGTCGTCACCAGACTCGATCA
CGGGACGGGCACCTGCGTGTCCAACCAGACCGACTTCACCT
CATTGGAAGCAAACCCGGGACGCGGGGCAGTACGAGGATGT
GCGACCTTTGTCGTCGACCGCGCAAAGTTTTTCGCCGGCAC
CTCGCCCGTTCCGACCCCCCCGCGCCGCCGAATCGCAGTGT
GCAGACTGAGAAGAATGGGACGAAGGTGGTCCAGGGGCCCA
TACGTCGTGCACGTGGCCCTCCCCGGCGCGCGCAAGGAGGA
TCTGCAGTCCATGTGCGTTGCATGTATTAGCATTGATCGAC
GGCCGTCGCGCCCCCACGAGCGCGTCTACATCGCGAGCATG
GCGCAAGCTCACGGGAGGTGCATTGCCCGCCCGCCCTCGTT
CTCTGTTGTTGCTTATGCGCCCCTTGCGGCCGACGGGGGTT
CATCGTCCTGACCCTCGACGCCCCCGTGCCCGGCAAACGGG
CAGAGTCCAGCAGCGTCTTGCCCCGGGCCACGCCGGCGTTG
TCCGCGTCCGCATACCTCGGCGCGACGACGAGTACGACCGA
CAGTGAAACCGGCCAGCTGGCCTCCCTGGAAGACATTCGGC
CCCTTCTTTGCCAATTCCTGCAGGCAAGAGAAGATGACTCT
GGTTGCGGAAAACCGGGAGTCGTTGACGATCCATGGTGCGG
ACCTGTTTCAGCTGTTCTTTCCCAAAGACTTTGACGGCCCA
ATCGAGGGAGCGCAGCGCAGCGCAGCGCAGCGGGCGGGGGG
TCCTGCATCACCTGCCGAAGCTTTGCGTCGAACCGTATAAT
TCGTAGGGGCCTGGCGAGTGCAGTGTCAGCTTTGGATGTGG
TGTTGAGCATGCGTCCCAGCCGTGGCGGCTGGCGACCCTCG
GCCTGGTGGTTCATGTTCTACTCCGAGGGCCCGCAGATCAC
TGGATGCTGCCAGGGGACTGCTGTGGTTGTCTGGCATGCTG
CCTTACATGCCAACTGGCTACAGGCCCGAACCAGATTGTAT
CTCCAAGAGTCCTCCGAGTACGCCGGCGCTCTCGGTTCCTC
CCGTCCTTCTCGATGTGCGTCATGCCATGCTCAAACGGGTC
CCAAGGGGGGCTCAGCAGGACAAGGTCCAGCGTCAGGAACA
GCTCCGCCTCGGGGTGCGTGCCAAGACTGCAGGCTGCGACT
TCCACCCGATGCGGCACCTACTTCCTGGCCAAGACGCTCAA
CGGAGCGCCTCGGTCAAGGGCATCTACTCGGCCAAGGGCCG
GGGTGACTTGGCGGGTCGCTCATTGGCCAGTGGTGGCGGAC
GGCCGCGTCGTCACGTTGATCGAGCGCTCCTTTTGGGAGAC
GCCGCCAAGAAGCTCCCCAGCCGGCTGCGGCTGTTCCACCA
GCAGTATGCACTGAGTGAATCGACGACGAAGCCTTCTTGGA
TACTTTGTTGTAGGTCACGTCGTTCATCGTCTTCAGCTGCT
GGATGGGACGCATGTGGCCACCGCGCCGTGGTCTGCAGCCG
GGTGCTGCAAGAGTTGAAGTCTCCCACATCAGACACCTGCA
GCAACGCCGTCAACATGGTACGCTCTATCGTTGACCTTGGA
ACTTTGCCAAGGTTGATGTGCATGCTGCCTTTGACACGATC
GCGCTGGAGCGGACCGGCAGCCACGCCCCCGAGACCCCCCC
CGCCAGGCTGCGATGTGATGCTATGAATAGTTGTACACATC
GAACTCGATGTGAAGGCAGTCCTCGATGCCAACGTCCATCT
CCGCTCCGTTCTTGGTCGATCCAAGCAGCGGTGCGACGCTG
TTCTGGAACTCGCCGAGGTTCAGCGTCGCAGAGGCCTCCTC
CCAAAACATGACAACCGAAACGCAGATCCCAAATAGTAACA
CGCCCCCGCTCTGAAGAGGGCGGACATTGGCATCTCGATGG
GTGCAGGGGGGGAGGGGGGACAATAAAAACAAAGTACGAGA
GCATTCCGGGATTGCAGAGACGAGCCCATCATGGTGCCGGC
TATCTTGGGTCGAGTTGACTCGAAGCAATGTTCCCATTCTC
TCTGAACGCGCGTAGCCTCGCGAGCAGCACTTACGAATCAC
ATAATTGGCACGTTTGCATGCTCGACAACGGGCAGCGGCGG
AAATGGCCTGACGGGTATCTCAAGGTAATTGCTCCGATCGA
GGAATCAGGCGGCGATGCTGCCGATCCGATAAGGTCAGAGG
CTCCTCTTCAAAGCTCTTGACCGAGATGGCCTGCAAGGAGC
CCCCCGGGTTCAGATTACTGCACAGGAATGTCGACTAGTCA
CTTTAGTACTCGTAAGGTAGCTGAGTGCTTTGTACCCAAGT
GGCGTGGGCGACGTTGCCGACGTAGGTGAAGTCGAAGAGGT
GCTCAATGGACCCGGACCGCCTGGGCCCAAGCCTTCCCAGC
TTAGGCGATTCTCAAAATAACAAGGAGAGAAAAAGAAAAAA
GCAAAGAATAGATAGGTAGTCGGCCTAATTTCTGTTGTGCA
CGCTGCAGCCGCCTCGCAATCCTCGCCGCTCGCCGCTCGCA
CTACGAAGGCACATGGGCACCAACCACAAGGACAGACCCGC
ATCGAGTATTCGGCAAGGCACCAAAATCGAATGTGTCGCCC
TGCTCCACGGCGCGCGTCGGCTTCGGGCGAGGCGCGCCGTC
GGGTATTATGCAAGCACAGGCTGGCAAGCTGGGTACGGAGC
CGCTGATTGGCCCCTCGCTGCATTCCCCGGCACCGTGGAAG
TTGCTCGCGGAGATCAAGCTCGGCGAACGGCCAGCACGCAA
TCGCAAACTTTCCAGCAATACCCTCTTGAACAGCCATAAGG
ACCCTGATGAGCTTTACCCCCCAGGAGCTCAGATCAAAACC
ATCTCACCAGCCAAGTTAACCGCACTCCAGGTTCTTGCAGT
CTGGACGCCAGAGATTTTTTCGAAATCAACATGGCCCCTGG
CAACTCACATCTCCCAGACCCGGAATAGAAACTTTGCGGAG
GGACATGGCAAAAACAGAGACACGGAAACAAGGGAAGTACG
CCACGGCTTCACCATCTGCGCCTTCAACCGAACCGTCTCCA
ACCACAAGGACATTCATCTTCTGTAAGCTCTCATTCGCAAA
GTGCGTATCCTACCAACGGTCCTTGACCGACGACGTGTCGT
TCGTAAGGCCGGCCAAGATTCGACTTGACAAAACTGTTCTC
CTTGGCAAACTGATCTTCCTCCTTGCCCCTCATCAGAAGGA
TCGGCAAGGTTCGGTTCCCTCGCGACACGCTGTCGCAAGAG
CTCCCCATTGTACCATTGTACAGTCCTCCGCTGTGTTGCTT
CCTTTGTATGGCATATTACGCTATAAGATTATATGTACATG
CGAACCTGGGCTGCCAATTGCTCGACACGCTGGGCAGAATC
CAAACGACTCTGCGCTCGTGCGGCGAGTATTCGCAAAGATG
AAAGGGCTCTGATCTCGGTACGTTTGCCAACGTTTGCCTCT
GGTTGATGTGTCGAAGTTGTCGAGATGCGGTTGAGCGGGCC
ATCATGTAACATTTTGTTTTCCATCTCCGGCCCGTGTGGCC
CGTGTCAGCCGTGACATCAGCCGTGTCGAGCCGGCTGGCAA
TGTTGAGAGGGAGAAGGAGGCCAAGGCAGCAGAATTTGGGA
GCGCTGGTGGCCGGTTTGGACCCCGAGTTTAGTGGCCAGCA
ATCCGGGCAGAAGGAAGATGCTGGTACAGCACTCGCATGGC
TGCACAGGACACGCTCGCTACTTGGCTGGGAGCAGCCGTTT
ACAGCCGGGTGCTCGAGTGGCGGACTTTTACAGTCGGTCTA
CCACGGTGGTGCAATGCCGCCCTCGAATCGTGCGACATAAC
TCGATGAGGAACGCTGCGGCCAGTCGAGTGTGGGTGTGTGA
TTGTATGGCTATATGCTGGACATGACAGATATGAAACCTTG
GCCGTTCCACGTCCTGGAGTCTGCCTCGTATTCATAGGAAC
GTCGTGACCGACGACTCCGGCCGCGAAACCCTAGCGGATCT
AATCGATTGCCGCTGTGCAACCTGTTAATATGCAGCATCTC
CCTCGTCTCAGCGCTGTTTTCACTGCCGTCGAGCGATCGCG
CATGGGGACTCAAGTAGTGGCAGAGGGTTTGATCATGACCT
TCCCAACCAAGCTTCTGCTGCCGAGCACTGGCACCGCGTCG
CTGGGTTCTGGCAAAGTTGGCTAAAAGTGGAGGGCCATGCA
CAGCTGGGGGCGCAAAAAAACAGGGACCACCGCAATCAACG
CAGTTTGAACGCGGCACAGGCGGTCGGCGTATCAGCGGGCG
GCGTACGGGTTCAGCAAGTTCTGCGAGCTCTTTACCTACGA
ATGCAGAACGCGAGGACGAGCCAGACGAACAGGTGGTCTGC
CCACACGTCTTCAACCCAGGCATGACAGCTCAAGTCGCAAT
TCCTTCTCCGCCACTTTCTCCCCGAGAAATTCCTGCAGCTC
CATGTGAGACTCACATTTAGCATCGCGGCATGCAGCACGCA
GCAAAAGTCAGAGATGCCCACGGTAAGCGCCGTCGTCCTGG
GCGCCTGCCACGCTTGCCTTCCCGGCCAGCGTCTCTCGCCG
TCCCTGCTTGCCTTCATCGACAACCACCTGGCACCCATGCT
GCGCGGGCGATGGCGTAGAGCTGGGTGAGGGCGTCGCCGCC
GCTGGCCGCGAGACGAGATCCTGCCTCTCCGGCGATTCGTC
CCTGTTTATATCATGAGCCCCCTACTTCCGAAGCGCATGCG
CTGGAGACTGGCGCAAACGGCGTATTGTGGTTTGAGAGCCG
TCGGGAGTCACAAACACCATCGGGAGGCCAGCCAGAAGGAA
ACCGCTTCGGCAGACGCTGGCCGTGTGCCTTTCCCCCACCA
GCGTCTCCGTCGTCCAGCGGCCGGCGGCGCCGAAGAAGTCG
CGCTGAGTTGCTGGGGGGAGCAGAAGCCGTTCATGATGGCC
AGCGCCGCAAAACGTACATGCCACGCCCGGAATACCCGGGG
ATGTGACGATGCGACGAAAGCAATGCCATTGGTGTTTGGCA
CTAATTGCCTTCCGTTTGTCCCGAGGATCATATTGCCAGGC
TTCCAGAAAGTCAAACAAGACGGCCTCCGCCACGCCGTTCA
ACGATTTCACCGAGCTTGAGCTTGTAGAGGATGGTGGTTTT
TGACATGTCTCCCTCGTCATCCGACAACGAAGGGGATAAGC
CTCGAGGCTCCATTCTTTCACAAGTCGATATCGGGGTGATA
GGATGGGCAGTCCGGCATATCCAACAAAGAGCCGCCCCAGC
CTCTCGACGTCCACCGTCGACGTCGACGTCGACGACCTGTC
AAGTCCATGCACGCGGCTGCCTGCCTCGTATCATCTCTGGT
ATGCGGAGCTGCCTGAAGGTCTCGATGGTCTTTGGCTGTAG
GCCGAGGAAAAGTATGGAGGCTTGATGCAAGAGGCCATGAA
CTGCCAGTAGGTGCGTGTTTCCTGTCGAAACAATTAGCACT
ACAGAGCCCGCGTCACCAATCAGCCCGTACAGCAGAGCGCC
GCATTCAAGGACGAGCTTTACATACAGACAATCCCCGAAAT
AACCAATCAACCACCCGGCACTGCGTTGAACCGCCCGACGG
TACTTCTTGTTCTTGTAGAACAGGCGGAGCTGAGAGCGTTG
CTCCCCCTGGCCTACATCTTCGCCGAGACCCAGGAGGAGCG
GACGCTAGTCACTTGAGTTGCGCGTGGTCACCAGGTTGAGC
TTGGGCAACTCCGTCAAGTCCGTGGCGGCCAAGGCCAACCT
CCTCGCCCATGTCTAATAAGCTGCTCCGTGTGTATGTACCT
GAGTTCGACAAGATGTCGGACGCGACCCGTTCGGTGCTACA
GTCGCAACCCTGAGCTGGATCTTGCTTGGGACGAGACGAAT
GCCATAGTCATCGGTGGTGACGTCGTGTATGAGTTGCTGTT
AAGAGTCTTCCACTGTCGCACCTCGGTTTTGCGTGTGCATT
CCTACATGGCGCACATCGCCCGCGCCCGCAAAACCCCCATC
GAATTTATTGACCAGCCCGGCGATGGCCTTCGGTGGTCGCT
GCGGATCACAGACGTCTTGTCGCCGTATTGCTTTCGGAGCT
AGCGCGCTTCCACCTTGCAACTTATCATCCAGGTTTTCCCC
TGACAACTTTGAGGGATGGGCGTTTTGATGTCAATTGAATG
GGTGCGAATTGAAAGAGGTGCTGTCGCCCACGTCGAAGGGA
GGTTCGGGTGCAGACCAAGGCAGAAGCAGAACGATTCGCGG
CCCTCTACCTCGAAGACAAGCCGCAATCTGCCCCGACCACC
CACCACCAAGGTCAGGACGGCCAAGGCGACCGCGTATGCCG
TTCTTCCCACGCCGTCATGACTTCCTTGAGGTCTACCCCGA
GTCGACAACGCCGCCATCCACAGTGTTCGTGGTGCGTTTGA
CCTTGCCGTCGAGGCCGAGGCGGAGGCGGAGGCGGAGGCCC
CGTGATAGCAACACGAGTTACAAGAGCCGCGACGACCCCCG
TCTACGGCTCTCCCGCCGAGCCCGAGGGTCAGCGAGATGAG
TACCGACCCGTATGGTAGCGCCAGCGCGTCCGAGGGCCCCG
CGACGAATCCCGCCGATTGTCACCGTCGCTCACCTTGACCT
ATACCAAGATACTCCGTATGCTTGCAAGGCTAAATACCTAT
CTACACCCCCTCCGTATGGGCCGTCCACTTTCGTTTGTCAG
CTTGTCTTTCTTCGAAACTGCACCGCTCCACACATCATCCT
CACACGTTCCCCTTTATCGTCTTCCACAACTGGAAGGGCGA
ACGCCCGCGCCTGGCGCCGGCATCTGCACCCTCGTCTTCGC
GTCGGGCTTCATGGAGACTACAGGCTTCATGGAGACGACGG
AGCAGCAGCTCTGCCAACTACTGGCAGACCTGCCTGCCAGA
TGTCGAAGAGGCGTACGGCGCACGCGCCAATGACACGGTAT
GAGTACGTTGTGAATCTGATCGTGATTATCGGGTCCGCTCG
CCTGGGATGCCAGTGATTGACCCGGCTTTCGACGACGAGGA
GGGGCCGGGTACGTCGCGGCCTCGCTCCCCTCGGGCAAACG
CGTTGCCTTCCTTTTCTAGGCTGGCCCATGTACTTTCACTG
ACCACGTCGGGCTGGCCAGACAGGATCCGTAGCGCCTCTTT
AGAGCGAGGAGAAGAGTGGTCGTCGGCCCAAGGCCTCGAGT
TTCTGTGCCTGGCAGCCCAGCGGCCAAGCAGCTGGTTAGTG
TGGGCGCCTTGGGTTGGAATCTACAACGGCGCCTGGGAAGA
GTCACGGTCGCGCCTCTCATCATCACGAGGATCGCGGTGGT
CCTACCACCGGCTGCCATTGCATGAGTGCACGCATCCTCAC
ACATCTGGCTCATTTGCTGGCGTCATCGTGCCGCTCCCCTT
AGGCGGACCGCAGGGGCCTGCGTGGATGATGCAGGGACAGC
ATCTCAAGTCGATAATTTTGCGGTTGTTTCGGATAACCGGC
GTCGACATGGGCGACATGCCCGCCAATATAAAGCGCTCCCT
GGACAGCGGGAAATATGGGACAAGTTAATTTGCCCTCGGCT
GGGATGCCCATCGCGGGGTTCGCGACGGACAGGTTGGCCGC
CTGTGCAGATAGTCTTTCGTCTCGTCAGGGAAACCGCTTTC
TCGGGAGGGCACACACGATGCCTTTCTACATGGACCTGCCA
ATCTGCGCGGCAGCCCCGTTCGGAGCCTTTGTCGACCTCGT
TGAGCCGACTTTGTTGATGGCGTGCGCCCTGCGGCCGACCG
TGTCCTGGGATGATGGGGTGCTTGCCGTGGAATTTGGCAGA
GGTCTGAGCTCCTGGAAGAACGGCTTGCTCTGCTGAAGCTC
CGTCCCTGCCGGCGGAAGGGCGCTTTTTGCGCTTGTCGCCC
CCAGGCCTGGCAGCTCACGGCTGCAAAGCACACAGCTCACG
CGACCTGCTCAGCACCTGAACACTGACTGACGGACGTGACA
CGCACGCAGGCCGTAGGTATCAGGGCTGCCTGACCACCCCT
ACGGGGTTCGACGTGACCAGCTCGTCGGCGTACGGTAGCCG
AGACGCGCCCTCCGCCGGCTCGGAGCCAGGCCGCCAGTATT
GTCCCGGCCCTCCTCGCCATCATCTTCCGCTTCTTCCTCTT
GCTCCGTCTGCTCGGAAAAGCCCTTGACGACACTGGACACC
AAGGCTCATCCAGTTGAAGGCTCTTCGTCTTCTTCTTTTTC
AGCTGCGAGCGCTGCTGGCCCGTCTGCGGACGTCTACCGCG
GTCCATGCTTGGGCTAGTTTCTGAGACGGACACATGGGCAA
GCCGGAGGAGGGTAAAGGTCCAGTTGAAGACGTCGACGCCG
AAATGGACGGCAACAGTAATCGGCTGCAGCTCAACTTCGGG
TTCTTGCACTCGTCGTCGGGCACTGGGATGGGCCCGACCTT
TCCAAAGCCTACGAGTATGCCAACCTCCGCGCAGGCGAGCG
GCCTTGGAGGTGTACGTAGTCGACGGCATTGGCATCTTGGC
GCCTTCCATGTCTCGGGGGTCGCCTATGTTGTATATCGGCC
GCCGGGGGCCCCTCGCCGCGCGAGCAAGCACACGCCGACGC
CCAATGACGGGCAAACATACCGCTTATACTCCCCGCTATCA
TTGACGTATGCCTTTGAAAACGTGCCATGCTGCGCGCCAGC
ATGTACGAAGTAGGTACCTACTCGTATCAGGCTATTAAGGC
GGGTGGGCTCTGCCGAGTAGCCCGGTGTCATATCCCCGGGC
GAAAGACCAAAATAAAATGGCACACTCTCGTTCATCATGAC
AGGACTCCACGACGGTGAAGCCCGGCGGCGGCAGGTTTATA
GATGGTTTCGACAACCAGGACGCTGGCATCGAACCCTCCCA
TACGACTCGTCCAAGGGCTACTTTGTCCAACCGACCATCTA
TGTAATAGTTAGTAGTATAGCCCTCTTATTTATAAGTTTTA
GGCACCAGCCTGATCAAGATCGAGGGTGTCGACAACACCGA
TTGACCGAGCTGGACGTGGACGGCACGACGTTTGCGCCCAA
CACTGGGCTTTCTTACCCGGCATCCGACGGGCGTGGCGGCG
GATGCAGGTACTTTGTACTTCCGTACAGTCAGGTACCACCC
CGTTCTGTTCTACGGCCAGGCAAAGGTTCGAAACAAGTACT
CCTTGGCTAGTCGCTCCTGTCGAGTCGCAAAGTGCCTGTGC
GACGACTCCGACGACTCCGACGACGGCGGTGCCCATGACGT
GGTTGATGCATCAGTGAAGCCGAGAAGTGACCGACAAAGGC
ACCAGCCTGAACGCGGCGTGCCGCACGACGAGCGCCCCAAG
CAGCAGCCAGCACGGCAAGGCAAACACGGTCTGGCGCGGCC
CGGAGTTTGGCCCTTGCTAACAATGCTCGAAAAGCGTCCGC
CGGATGAGGCCGATGCCGAGCACGATGCAGCCGGCAATGAC
CCGATACTCAACAGGGGCCTCCCGCCTCCTCGGGCAACTCC
TTACACCCATCCCAAGTCGACGGACACCCTGGGCCATGCCC
CTCATCTGGGTCGATTTGTACAGGAGAGGCTGGTCAAGGAG
TGCCCATCTCCCGCTTCGCACCCGCCTCGCCAATGAGCCTG
CATCTCGGTGGCTAACGGCTCCGAGGCAGTGCGGTACTCCA
GCATACGGGCGAGTCTTCTTCTTCTCATGGATGGGGTTCAT
GCCACAAACCTCACAACGGTCCCGATTTGCACAGCTAAAGA
CCAGAGGGGGCATTCAGAAGCGGAGGGGCCCTTCCAGAGTT
ATCCCGTTGCTCACGTCGCACGCCCTGACGAACCTCATGGG
TCTGGTGGAGTCAACACCAACATTTCCAAGGAGAACGTGCT
GACTGATTGCGCGCGCGTCCCTCCGACCGACCGACATCACG
CAGCCACCCATCGGTCGCATCTGGCCCGCGATACCCTCGCA
TTGGCACCTAAGAAGTGCCGCGAGCCGGGATGCAACAAGGA
ATTCGCCAGCTGGTGCTCAACGCCAAGGGGAGCACGCGACC
GAAGAGCCTGAACAAGGTAGCCTGGGAGCCAAACGATGGCA
CACCTCCTCGCGCTACTTGTCGCCGCCAATGGATCCGAATT
CTCACTCGGCGGGCCCTTGACCCAGCGTGCGGCGCTCGTTC
CGAACTCACCCTTTTAGAGACGGGGCAATATGACTCTGTCC
CACTATCTCCATGGCCGGATCGCATACCATGTCCACTCGCC
CGGTTAGGAGCGGGGAACTGCGACGACACCCAAACCGCCGA
GTGAGGATCCCCTTTGCTGGCCTGTCGGGGGCGGTGGGGGG
AGATGAGGGAACGGAAAATACAAACATTTCAACATACGCCT
CAGCGGCTTCCCCCCTCATGCTCTTTACGCTGTTCACGCAG
CTGACGACTGTTCGCAAGTTCATCCGGTTGGCGCACGACAC
TATGAGTTTCTGGAAGGGGACAGCGACCCTCGTCTCGGAAT
CACATCAAGCTGTTCTTCATCGTGTCCGTCGCTTCGCCGTC
GGTGCACGGGCCAGCCACAGCGAGGCTCCCTGGCGCTAAAC
TTTCTGCTCCGCGGTGTGAGCTTCTGGACCCAGAACGACAC
TGAGATGCCCAGAGTCAGGACAGGGCCACTTGGTTGGAAGC
GCACAGTAGGCAACTTAGTACCCCTTAGCCGTCCGCTTGTA
CTCCCTCTCTTCCGTCGTTGCTTTTTCCCTCCTTCCTGCTG
CCAACTGCGACCAAGATGGTCGTCTTGCCAACCTTTTTGAT
AGCAGCTCCAGCAGAGGCTGCCCCTCGAGGTGCCCGTCGTG
GGCTCAGTGATGGCTAAGAACAGGGGGCTAGTCGGCCCTAG
GAACAATGGCGGGTGGGATACATTGTGATTCAGGGGGGCCC
GCTCAGCGCCTCCAGGTGTGCTATTCTGCGGCAGAGGGCCA
GCGTCGAGAGCGAAGAACAACATCGTCAGCCATGCGAAGAA
AACACAGGCCGCTCCTGGAGCGACTGGAGGGGGGGCTTGGC
CCTTCCGTATACGCCAAACACGGGCTTTCAGCTTTCACGTC
CGTATCTGTCTCGATCCCATCCTGCCTGAGCTGTGTCTTCC
CAGGCCAGAAGCATGAATCTCATTGGTAAAAGCAATCCTCG
GACGCCCGACATTAGCCCCCCCGCGTTGCATGATGCCATTC
AATTGCCCCGTCCCTGCGGGCGGTCGTTCGCTCTTCAGGGA
CAGAAGCCGCATCCAAGAATCCCAGAAGCGCGAGGGCAATC
ACCCACGGTGCGGTCTCGAGCTGCCGATGCCGCGGCTGGCG
GCACTCGCAGTTGGTGTGGTCGTAGAGCCGCTGCAGGCTCT
GCAGGGGCCACGTCGCGGACCTCGTAGATGGACACCTGCCC
GGGATATGTCCACTCGTCATCCTGGGCCTGAGCTTCCCTGA
CGATCAAGGACCTGCTGGAGCTCCACGACAAGGGCGTCACG
ACTCAGTTGGTTGCAGCAGACGCCATCGGCGAACTCACCCG
TTCCCCGGCATGTTCGACTACATCGGGGGGAGCCATAACCT
CCCAGCCGGCTCCATTGGTTCATGGACATGACATCCAGCCC
CGCTTCCCCTGGTGCCCTTGCCTAGGTACGAGTAGGTATAC
CCGAGGCCCTGGACAGTTGGCTGAGCATTTTGAATGGCTGG
GCACGAGTCGTCGCTGAAACCGCATCTGTGCCCGCCCACGG
CGACTTTGCTCTCGCGATCACCGAACAGGGCCTGGCCTTTC
GAATCCGTGGACGAGACGTCCGGCCGCAACGGGCTCGCTGA
CCGCGCCGTTTCGTCCCTTGCCTCGTGAAGCTCGTGCTGCG
CGAAGCAGGCCTACGGACTACCATCCGTCGAACATCCAACT
CAAGAGTACGTCACACGCGACAGCCAGAACCCGCACGGCCA
CGTCCCTGGCTTAACCATGTCCCGGCCGGCTGGAGATCTCG
TCACTCCGCTACGATCATTCCCAGCCGGGAGGCCTTGCAAT
GCTTGCGGAGTCCAAGCCCTCCGAATCTTCAGAACAGGAAG
GCGGCGCGGACGTTCCATCGCAGGGTGCGGCTTACGCTATC
GGCCCTCTAAGCTACATAGACGAAAGCTGTCTGTATGTAAA
ACGCCGCGCACGCCCTGGGGCGAAGCTTGGATGGCGAGGCA
CTTGCTCGTGTCTGCTGTGTCTCGAGCAGGGTTCAGTCGCC
TTTTTCTTGATATCAATTTACGTCTGGCCTTGGCCCGTCTC
CACTGCAGCAGCGCCCTCTGCCGTCGCAGCCAGATACGGTA
AATCGAGGATTCCTCGGCATCATCACCCTCGACGGTCGATG
GCCGCATCGAGAAGGGTATACAAACGTGGCGAGTCTCTCGA
TCGTTCCACTCAAATGTCTGCACGAGTAAACAAGACAGTAC
GTGCCGAGTTCTACAGCAAGCAACAGGCCAAGAGAGACCAG
GGACGGCAGGGGATGGGACGCATGTGGCCACCGCGCCGTGG
AAGAAATTGCGCACGAAATGCTTGTCGACGGGCTCGACCAT
AACGCCCAAAGCTGATCTGGCCCTGTCGGGGCGTTGATCCT
GTCCAAGTCTGCGAGTTCGGCCTCCTGCTTCTCTGCGAGCT
CCAGAGCATCGGTCCAGGATCTCTTTGGGCCAGAACACGAC
AAGAAAACCCGCTAAAGAGACATAGGTCTAGTAGTACTTTT
CACCAACGAGGCCGAGGCCGCCGGTACCGCCGATGCTCCCA
AATAGGTACCCAGCCCAGCTCTCCCTCCCATCATGTGCTTG
CCGTTCAGTGGTAAAGGCTGCTCCGGTCAAGCTTGACACAT
CATAGGCAACCGAGATGAGGCTCGTTTACAGTCACCATGCT
CTCGCGAGATGCTGCCATGACTCTTGTTCGAGACCCTGTGG
CGGCATCACCGCGGATAATGCCGAAGCGCTCTTCCTCACGG
GCACCGGAGGTCACGGCCGGCCTCAAGTCATTCGGCGTGAG
TGCACGGACGACGTCGGGAGCATGACGCTCGTGACGCCCAT
GCCCGAACCAACCTACGAGGCCGACGGTCGGGTTTTGACCT
CATGACAAGACCGTAGATGGCAGCCAGGGGATACATCTCCC
AATGTTAGCCTTGTTGTTTGCGAGCCAGAGCGGTTCCATCA
TATCCTTGCCCTCTCCCTGGCACACGGCATGGCAGTTCACT
TCGAGGCTCTCCAGGCCATTCCCACACCACGCCCGAGCCCG
CCGCCAAATGCCCGCCCACGCGTTCGTCTTGGGCGGTGAGG
GTCCATGAGAGAGGGCAAGACCTGCAGGTGAGATAGCTCTG
TCCGGCGGTCTCGTCTCCCTCAAGAACGCCACCGAGGCGCA
CAGGCAGGCACCGGATTGTACCTCGTGTCGTGGTGGTACCG
GGACTCGGCGCCGCCCCTTTCCCTGGTTCGAATCAGCGTTT
GGTGGGTGGCCTCGTTGCTGCAGAACGGGTCGCCAGACCAG
GAATTGCGCTGCAGGGTGAACCCCTGTGGTCCAACCTCCTC
CGAGACGACGACACTCCTGGCACCGTCGGTCCCTTGATCAA
TCCGGCGCGTACACTTCAGGCATGAATTTGATAAACTGGGG
GCAGGTCAGCATCCACCATTCGTGTAGGTAGGCGTCGTGCA
TCTGCAAACCCAGCCGCCAGCGACCCCCTTTTACACTGCGG
TAAATAAATCTGCAGACAAGCAGATGACACCCGCTCACTTC
TTCGGAGTGTGCTCGCTTGCCCGTCTCGCACAAAAGCATAC
GATTTGCAAGGGAAATTGGTCCAAGTGAGGTCCGAAGGTGT
GTCGTCTCGTCGGTCGTCGACGTTGCGGACCGCCGCTAGCT
GCTTGACCTCGAATGGGAAACGCACAAGGCCCTGGCGCCAC
CACACTGCAACTCGGAGCTGCAACCGGGACACCTCCAAGAG
AGAAGGGGAGCGAGGCGAGGCGCGAGAGCCAACAAAGAGAC
TCTGATATACCAAACACGCACAGCGAACGTCGGGGCAGCCT
AGCTGGGGCGGGTTTGGGGGCAGTCGACTGTCGCAGCATGC
GGCATGTATGCTCAGAGTAGCATATCGGCGTCCGGGTCGAC
TGTTGCCCAGCTAGGAAGATCCGCTATCGCAACGGTGGTGC
GGCCCGCCCGTCCCGGCACGCAACTCCGGGGCCCCGCCTGT
TCCAAGATCATAAAAGAAAACCCGCTAAAGAGACATAGGTC
TTCTTGGGTCCCCTCTTCCGCTTCCCCGGCCCGCCCTTGTC
AGTTGATGATGATGGATTGTCCGTCAGTCGCCTTCAGCGAC
CCTTGGAAGCCAACGTTGGACACCTCCTCGGGTTCGGCAAC
AGGACCAGGGGTTCGCGTTGCAGGTGGGTAAACAAGCGCCG
AACCCAGACGTCCAAAAAGACCATGGAGTACTCCGTATGGT
CTCTTTTCGCCCCTCTCCTTCCCTTGCCTCCCTCCTCCGGA
CAGCAGCGACCCCTTTGCCCCCTTTGGAGGTGAATATTTCT
GGCCTACCGGACCGGATCACCCGAGTGGAGGCAGGGGCAAG
ATGCCGATGTCGATGTCGGTCGATGCCTCGAGGTCAGGCTC
GCAGTAAGTGCTGTGCCTTTCAATGGCATTCGTTGTGCCTG
ACGAGAGAGAGCAGACCTGGCACTGGATCTGGCGCCATTCT
GCACCGTCAATAGTCCGAGGCGGACTCGGCGGACGCCGTAT
CCAGCTGCACCCCACCAGCGCCCTGTATGCGGGGCACCCGC
CGCCCTGTCGGCGGCGATTTCACTGGAGAGAGCGGTGTTAC
GCCCTCCCGACCGTCCGAGACCACACGACCGACCAGCTCAA
TTTCCCGTCTCCATCGAAGGCGCCGCCGTTTGTTGACAAGT
TGTTATCCTCGACGGGAAGTCCTCCTCGTACATGGCCCTCT
CCCGGCGGGCGACATGAGGGCCCCATGCCCACCGACACCTC
CGATCTTGACGACGTTGCGGCGGGGGCCGAAGCCGCTGACG
CGTCTCGTACCGCGGCTCGACGGGGACGGGCACCGGCACGG
AGGGCAGGTCGCGGTAGGACCGATCCAGCTCCAGAAGCTCC
CGCGAAGTCGCCGAAAAGGACAGCCCTTCAATATCAGAACC
GAGCATTCATATGCCCACCCCTCTTGCATACATACGGCCTC
CGACATGATTGGCTTTGGGTCGTGGCTGGTGCGGCCAGCGT
TGCCTTCTTCTTCTTCTTGTCGTCGACAAACTCAATGTTAT
CGCTTTTCCGACATCTCTGCCTCCCGAGGAGACATCCGGCT
GAGGCGTTTGGTTCACTCGTCTTGCGAATAGCTGCAGACAA
TGGACGGGGCGGAATCGGGGCCTGGGCCCGCCAACAGTTGA
TACATAGCATAGTTAAATTACAGGTGTCCATCACGAGCTCC
GGGCAACAGCTGGTTGATGGCCCACGGCTCTGGCTCCGGCG
CCCCCCTCTACGGAGCGTCGCGTCGTCGCGGTGCTCGGCGG
GACCTCCCCAGCTACAAGGCCAAGAACAAGGAACGGGCAGA
ACTACGGCTCCGGCCATGAGCTCAACTTTATGATATGGCTT
GGGGGCTACGCCACCTTGATCGGGGTTGGCTATGCACTCTA
CAACAGGAAGCCCCCATCTACTGTACATACGAGATCGATGA
ATCTCGTACGCCCAGGGCTTCATGCTGATGCAGGAGGTGAG
ACCTACCTACCTAAGGTATGCAGGCCATGCAGACGTGTATG
TAGACCAGATGGCGAAGTGGCCGAGCCAGGAGAGGACTTTT
TCTACTTGCTGCTCCCCCCTCGCATTATAGAGGTCCCGAGC
GCGGACGAGCGTCGCCCTATCTGTCGGCTTGTGAGAGGAGC
AGCATGGACACGATGGTGTACGGCCCGGGGAATGGGATATT
CCGACGCCGTGCCCATGGTCCACTCCACCCCGTCGGCCGTC
CTCGCGCAACCACGCTTCTGCAACAGCCTCTTCTCCCCTTC
GCGAGGGAACGGAATGCTTGCACAAGTTCGTCTTGCCAGCT
CGCGCCAAACAGGATGCCGACTCCGACAAGTTCGAGAACTG
GACGGCGTCATAATGGGGTGCTTCATCGCGGCCTGTTTCAT
CCAACTCGCTGCGCTGTTTGCTTGAACCCGAAGCCCTTGAA
TCCTGAGGAGATTCTGGTGGCCGTACTTTTACGTCCTCGCC
AGCGATGAGAAGAGGGGAAGCGAGCGAGCGAAGCCACCACA
TCGTTGTTTACTGGGGTTTTCGAAGATAAGAGTCGTTAGGA
GAGACTCGCAGGTATTGGTGCGTCTGCCCAGGGCCTGAGCG
GCGTGCCACTCGGCCAGCCGCCTGGCGATGGCAGTCAGGAT
TCGCGGGGTTACAAGGCTGACACGCAGCTTCACGCACGTAG
GACAATGAAGCCGTGACGGACAATCACCAAGACATTGTCAA
CGGCAACCAGCTGAGGCGGGCCCTGGTGGGACGTCGGGCCG
AATGGGGAGAAAATCAGCTTCGGTCTGGCCACATACCAAGG
CCCGGCATGAGCAAGGACAACGTCCACATCGAGTTCACCGA
TGCCCTTGCCTCCATACCTACTTCGTACTTCGTACCTTGAT
TCCTCCTCCTCCTCCTCCTCCTCCTCCTCCTCCCCCTCCCC
AGCCAGGATACGAATGGCCACGGTGCTACTCCGAGCTCGCC
CGAGGCGCCGAGGTTTGATACTAGCTGGCCAGCAAGTAGCG
CAGGAAGCCATCTGCAAGTGCAAATGTCAGCAGTACGCCAC
GAAGCAGGAAAAGGAGAAGTCGGGTAAGAGGATGTAGCTGC
TACACTATAGACAGTCTAATCTTAGGGCAACCACCAAAGTC
CCCTTGCTCCTCTCGCTTGACCCAGACTTGGCCGTCGCGAG
AGCGTCGCACACGCCACGCCCTTGCCGACATACCAATCGCC
CGGTCAGCCACCGAGTCGTACATATCCGCGTTCCAACACGC
CGGGATCGGGCATGGATCTGCTGCGTACTCCGTCCGGTGCG
GACACCCGGGAGGATCGATGCTGCAGATGAGTAGCTCTCGC
CCGTCTTGGACGCGGTGGGGCGCATGAGCTCAAGAGCCACG
GGCCTTTGCCGCGGGGCAGGCATCGCGCAGTGCATAATCAC
GTGCCCCTACGAGACTGTTGCGTACGGGTTCAGCAAGTTCT
GGTTCGACCCCTGTCTCGGTCATAGATGTGTCGTATGCGTC
TCAATTAATGACGGACTGCGCGAATGGTGCGGTGCTGCGGT
GCCGCCGAGAGCCGCCCCGCCGCGCGCCAAGAGCGACTGCA
GCAGATGTATACACACAGGTCTGGTGCCCGGCAGGCGCGAT
ACTTGTACATCGACTGCCTGCTGGACTCATCCATTCCTCAC
CTCGTCTAAATAGACAGCAACAGGCAGCCGCTGCTACCACT
CCGACATTGATCATCTTGACCCGATATCGACAGTGACTCCG
AGCTACGATGTAGGTCCCGTCAGGACGCTCTGCGCGTCTAG
CCCTCCCTTTCCCCCTTTGTCAACCGCCCCCAGTTGCCTGC
CTCTTGCATCCAGGTCGCGTCCGCCAGAGCTGTCGTGGTGA
GAATCATGGCGTGTCTCATTCATGTACAAAATATCGTCCAA
TCCCCCAAGCTCACTGATTGCTGCCACGGCGTCGACGACTC
GTCGCCGCGGGGGTTGGAGGCCATGTTGGGCGGCGTCTGGC
AATCACCCTTGGCATCTCAGCCGAACACATCACTCGATGCA
AGCGTCAATCTAGCTTCGTGCAGCACTCGGTTGTCTAGCAT
CTCGTTGGCTAGGTACAGTTCGTCCGCCAGACTCCCCAAAC
GCAGAGGACGCTGCGGTTGGCCTGCTGAGGCTCGCAGCGAC
GCTTGCTTTGAGTCCAGTGACTTTAGCTGCGACCCCGGATG
AACTCTCGGAGCCGGGGCTTCATCTTGCAACCCGGGCAGGC
GTCTGCAGATGCCGGAAGTGCAACCCATCTTTGTGCTCCGA
TCGCACATGCACACACCGGCCTCACAGAATACTGCAGCGGC
TTGGATCTCTCCTCGGTATTCTTCGCAGAGTCCAGGATTGA
GTCAACATGTACCAGATCGTCAGGGGGTCGTGCAGAGAGAG
ACTTGGACGCTCTGGGGTAGCATCCGGCTGGCGCCTCGAGC
ATGACCACGATACTTGGTGACAGCTCTGGAGGAGTCGGATG
AGATGGTGCCCTTTGCCGGGCACAGCATGCCCGTGCAGTAC
GCGTCGCTCTTCGACGTCAGCCACATGGTGCAGCACATCTT
GTCGTCGCCCTTGCTGTCGTCGCCTGCCTCGTCGTCTTCCG
CTCGGCGCAGATTTCACAAGCCTTGGACCAACAGATGGACG
TAAACATTAACAGTCCGGAGCCTTTCCAACCCGTTCCCAAG
CTGGCTCTGCAGGTGTGCGGCCATCCGAGCATGAGCCCTTG
CTCGACCGGACCAGGGCTTCCTGCGACCAGGGCGACGCGAG
CCGGTGCCCATCATGTGTCGCTTCCCATAAACCTCGCCCGC
AGCGGACACAGCAGCGCAGTCGTCCGTACGATAAACCCGCC
CGGTGGCGTTGGCAACAAGGCGTGCTCGTTGGGTCTTGGAG
CGTTTTGATGGCTGAGCACTCGTGCGTTGCGCCAGTTCGCT
GAAGCCGAGCACAGGAGAGGCGGCCGAGACGCTCTGCACGC
CATATAAACTTGTAGAAGAGCTTCCACCGCGGCCACGACGC
TACTGCGGCACACGTATAGACCCCCAGACCTTGGAGATATC
AAAGCCGCGTTGAACATGCTCATGGTGCGGTACGCGCAGTC
AAGATTGAGGGAGGTGAAGTCAAGCCTGTCCAGAAAGCCGC
AGCAGCTGAATGAAGCTCGTCGGTAGACCCATGGGCGGGCC
CTCGTGAATACCCTTGGCGGCGCCGATCAGATACAGGAGAT
ACGCACGGGCAGGATCAGGGCGAGGGCGAGGGCGAGGGCGA
CTTGGAGCTCCAGGTTCCAACAAGCCCCTGGCAACGCTAAT
CCGCTCGTGAGCGACAAGTGCAAGGACTTGATTTACCGCCT
TTGGACTGTCGAAGTACAGTCGCAGCAGAGTGAATGAGGTC
CCGAGGCCGTGGCGAGGGAGCTCCATCGCCTGCTCAAGCCG
AGCATAAACACCGAGCGTCGCCCCGGGATGGGGGCGCGTGG
GATGCCGCCTTGCAGGTAAGCCTCTACAGCCTGCTCGGTGT
CCGATGAGGAGCGAGTGTCGCCTCCCACCTCGTATTTCCAC
AGGTTCCGTTTCCTCACGGACTGAACCTGGGCCATTTCTAT
TTGACGCGCAGCTGGTTGGACAGCTCGTCAAAGTTGGTCTT
ATGACCTCGAGCACCAATCTCAGACTGTCCATGAAGGAGTT
TACGAAGAACGTACGGAGTACTCCGTACGGAGGGCGGAAAC
CTCATCCCAGATCCGAGACTCATCTGATACCTGTTCGAGCA
TACTCACGCCCTCGTTGATGCAGCGTAGAGTTATTCGTGCT
ACCGGCAAGGTGTGTGAATACTGCGTCCCGCGGGCTTCGTT
GTCAAGGTCCTCCTCGAAGGCCCGTACGGTGGTCTGCCCAT
CAGCGACGGCCTAGCGTCGTCGACGACCATGACGAGGGACG
AAAGGTAGATTCTGGAACAGCGTCACCGCCCCTGCTTTCGA
ATGAGGCAACCCGACAAATCCCGCGCTGCCGGGCCGACCGC
CGGGTCGACTAGAGGCTGGTCAGTATATTGCGCTGCTCAGA
GCCGTTTCTGCCGACGCAGACCTGAGAGACCGTTTTGCAGT
GAAAGGATAGAGTGTGAGGGCAGATGGGCGTCAGGAGGATG
TTTCGGGCTTTCGCTGGAGCCTCACCCAACTCCTGCTTCTC
GGACGTACGGGCGGAAAGAGCGCAAGCGGCCGAGGGATATC
GTGTTGCCACGATCAATCCGCTGTCGGTACGAGTAGGTAGT
GGTGCTGAACTTCAACTTTGCGGTGCCCATCCAGCAGGGGT
CGAGGCCAATCACAGGCAATCAAGGCAGCCGGGCGCGCGTC
ACAGACGAGCAGCAAAAGGACAGTCGGCATGAACAGCCCGC
CTGGATATACGGACGGCTATCCGCAATTCCACTGGCCCACG
GAATAGCGCACTACCTTGGGCTGCGGCGAATGTACCAAATT
TTCCACAAGAGCGACCATCACCTGTCGTCTCTCCCCTCGCC
AGCACTTCCATCCTGCCGGCCAGCGATTAGAACCCCAATGC
CCCCCGTAAAGCTCTGAGCCCACCGAACCAAGACCGCCCGT
GACGATACGGCCAGCCGTCACTGTCTCGGCCATCATGGACC
CCGGGAAACTCGACGATTGGCTTCAGGGCGGGGTACGATAT
GTTGGTGAGACGGGAGAGATCTGCATCAAGAGGGAGAAGAC
GACCGTACGCACAGAGGAAACGGATCCGTGTGAAGCACGGC
CTGGGGGTTCCGAGTTCCAGCGTAGGACAGTGTATGAGGGA
AACAGCTCTGACCAACCCTTCACCCGCAAGAGGAGTCTGAT
GCCGCCGTACGCTGACGAGACTGGGTCGGCTGTGAAGGGGC
GATATCGGGACAGGAGATGGCCGCGTTGCGAGGACACCACA
TGTTCGTAGACTTGGGGCTTCAATTGGGTTGTCGGATGAAG
GGGGGTTTGGCTTATATGGGCTACGGAGTGCACCTTGGAGT
GAGTTGCCGAATCGCAGGATCAGGATGTTCTTGACCATTTC
GCCCCAATCGGAAGATATGACCCTGCTGCCACGGCCGGCTG
AACTTCCTGTACTTGTAGGCCTTGCTGGCGGGGGGATCGGC
GTCTTCCTCAATGTTGCCGACGAGCCAGATCTTGAATTCAC
TATTTTTTTGTGTACGAATGCACCGGATCCTTTACTTATTA
GCCACGCGATACCTCGGTGGCAACTCCCAGGCAGCACGGCG
TTTCACATGGTGGGGTTTATCGATAAGACCCGGCATGCAAC
CACTCGCCGGGGTACTCGTACTTCGTACTTGGTCGCTTACG
AAGGGGTTGCTGGGAGAAGGCGGACTGAGACGGCCTATCCT
GATCTGCGACTCTACCTGGACGACTACCACTTCAACCTGCG
CCAGCGGCATCGAGCCGTGGCGAGTGGGTACCTACTCGTAC
CGCGACGCGCGGCAGCAGGTCGGCGAACAGCGTGTCGACGA
CCGTACAGATTGGAGAGAAGCTGGAGGAGCTCGACCGCAAG
CGAGTACGAGCACGCTGGGTCGCCGCCGGCTGGAATGAATG
TGTACTGCCCAGGTATCTCTCTAGCCAACGGCTACCGCCGC
TCCGTGACAACCTGGCTCGCCGAGCGGCGCGGTTTAACATT
TAGGGACGATTCATTCTCCACCGGCGCCTGCGCGGGCCAAC
GCACGACTTCAATCTCCAGTCCTTCACTTTACTCGAAAGGC
GCCTTCCTTGTTCTCCCGGTCGAACCTTTCAGGTTCCCGCG
ACGGTCGACGTCCTTTCAGACGACGGTAGAGGAGGAGCAGG
GAAAGTGCAAAAGAGAGAAACAAGGGCTGGCTGGACGGGGA
CCGAGAGAGACGAGACGAGACGGACGAGACGAGATGAAACG
AACCCTGACCGCGAGCTCTGCAGATACAACCTCTTCTCCAC
CCCATGGCGAAAAAGACAGCCAACGTATGGAGTAGCCTTTT
GAGACGAGACGGACGTCGAGCCAGCAGGATAGGGGGGTTGA
CTCTGCCTCGGCCACGCGAACGCAGCGACGCCCCCGGATCC
GAGGCAGACACCGGGATGGTCCGTTGTACTCGTAATACATA
GAAGCAGAAGCGGCCACAAACATTTGATGCAGCGTTTGTGC
ACGTAAGTTTTCACCCGGGGCCAAACTTCTTTCTGTCTTCG
CCACTGCGACAATGAATCGACCGACATGGACGAGCTCTGCA
TCCGGCAAGTCCGGATGTAGCTTGCGACGGATTGGACATGC
GGTTGCTTGCCTGGAACGTGCTCCGTCGAACCTCATCAGCT
CATGGGCGGGCCTAGTCCGGCCAGGGTTTTGAGCTGGTGGG
TTATGCGGGCTCTTGGTGAGCAAATATGCTGGTACGCTCGT
ACCGTTGAATACAACGGCGGCCGAGTCGTGTGCTTCACCTC
CCCAAGATCAGCCGCCAAATCCCTCAGAAGCCCTCTGGTCA
AGAAAGCCACAGTCGAGATGCGCTCCACCGTTTCGCCAGGC
GTTTAGCAGCTGGGCATCGTCGTGAGCCGTGGCCTGTAGGT
AAAAGTAGGCGACCGACCGACAGGCCTTTCCCGGGCGAATG
GCACGTTGTGCGGCCTCGAGCCTTGACCGGCCTCGAGTCTT
CCTGTCTCGTGTTTTGCAGGCTCACTGAGTCGCATCCAGCC
AACGGGAGGATCTCTCGGCTCCAAACGTCGGCCAGAAACGC
TCTCTCATATGCGGCGTCATCTCGTTTGACGACTCATCGGT
CCTTATTAGCGGCATCACGTCTCGGGACTGGTACTTGCCTG
ACATACCAACACGGGTGAGGCCATGAGGCCATCACGAGCCA
CCCATGCCGCCGCCGGCCATCATCCCGCGATTGTCGAGGCT
CCCGTAGGATGCTGCCTATCCACTGTTTCCGAGCTCTGTCA
CTAAAGGAGGACTATATGGACCGAGATGGCGTTGGGGAGAT
ACGTCCAGCCGCGGGAACGGCACTGTTAGCGTTGCCTCGTC
TAGTTGCCATTGGGCAGTTTCCTCGCGTGCAGGGCGTCGTC
TGTTCCAGGTCAGGCCAAGGCACGTGCCAGCCAGCCATTCG
GCTCCGTCGAACCTCATCAGCTGCTGTGCCCCTGGCTGATA
CGGTGGCTGGAGCCTGTGTGCGTGGGAGATGGACAGTCGGT
CGGACCGGCAGCCACGCCCCCGAGACCCCCCCGAAGCTCTC
GAAGGAGATGACCGAGTAGGCGGCCATGGACTTGACGAAGT
AAAAGCGGTCGAGGAATGAGCATCGCTCGGCAGCTGCAATC
TTGCGCGGCACCAATCGTCCCCAGTTTTCACGTCCCAACCT
CTAGATATTGGCTACGAAGGCCTCGTTGACACTGACCTTGT
CGGCATCGGCAACATGAGTGCGGCCCTGGGCCAGGTCCTGT
CCAGAGGTGGCGCAGGTGGACTGGATGTACTGCGGGAGGGA
CCGCTCCCACTGCCCCGTGGCCAGCTTCGCGCCGCGGCCCC
GCCCTCTCGCTATCCCCCAACTTCGTCCGCGCCCGCTACAA
GCGCCATCGTTCGAGCTTGCCTTGGGGCCGAGGCCCGCCTT
CAGGGACGATCTATGGAGCACATTTCTTTGATCAGCGAGAT
AGCTCCTCTCTTGCCTCTGGCTGCTCCTCCGCCATTCTGCA
GCCAACAGACAGTCCACAACCACCAACAGGGCGGCTAGGCC
TACACCTGCACCACCGCCGACCTGGCCTTTGCCACCGACTT
CGCTTGATGGGCAGGTGGTTCAGCAGCCAGCCCGGCAGAAG
GCAGCACGATACGCGCGCCGCCACTGTAAAACACACTGTTA
AAGGCGGAAGGGCTGGAAAGCATCGCCGGATGCGGTCGCAA
TGTTGGTGGTGGAGGAGGGGCGGGTGGTGGGATGGGAGTTC
CTCGCCATCATGGCCATTGTCGGCTTCCTCACCTTTGGTTT
CGAAAAGACGGCGGCTGGAGCCCGCTCGACCGCAAAGCAAG
CGGGTAGCGCAGTGTGTTGTCGGATCATCAAGAATTCAAGA
GTCGCCGCGTCGGCCGCGTGCGACGAAGAGGTCGACGCGTT
AGCCGAAAGTGCCTCGCCTGCCCGTGAGAAGTGGAATCTGC
GATGGAGGAGCAGATGCGCGCCGCCAGGGTGGCCAGGGAGA
AACAAGCTGCCCGAGAAATACCAGGAACAGGAGGACTTCCA
GTCACGTCCACCAGCCCGCCCTTCTCGTCCGTGGAGCCTTC
GGGCGGGGCTGTGGCGGCGGCCGCGCCCCCCGACGATAGTA
TCAGAACGGCCTCTCTCCAACTCTGTCAATCCAAGTGTCAG
GCGCTGAGACAAGGTGAGGGCTCACCCCGGTGGAGAGGGTT
AAGAGTTTTCTACAGCAGGTCCCCCGCTCCCGGCACTGTTC
TACATAGACCTGCCTTTATGCTGGTTTCTGCTCCGCGACCG
AGTACCCAAGCTTTTGATGTCCAAGTCGAGGGAGCTGAACA
TGACAGAACATCAACACCTCCGCGCTCACGACACGTAGACG
GGCTGCTGTAGCGTCGCTTCCGACCTCTGTTCACCGGCGAT
GGTTCCAGGGGAGGGGCGCCCAGTGGAGCATGAAGTTGATG
TGGAATCAGCCCAAGGATCGCGGCGTGTACCTCCACCGCCA
ACGAGGAGCCACCGTTGAAGCCGAGCCAGCCGAACCACAGC
CGAGTCTGTCTCGGCGAGAGCGGTCCTGGAACCCCGTCAGT
ATATTATATGTCGCTGCGCCCTCGGTCTGCCGCCTGCATGA
ACGCTGGCGCTGACATGGTGCGTCGCATCAGGTCTGTGGAA
CATCCGTGGTCCAAGTCCAGCCCCGACGGAGGCACGCTGCA
GCGGACAAGACGGCGGAGGTCTCAAAGCGAGGTTGTACGAG
TCTGAAGGTACTGCACCGCGCCATCCGACGTCCGAGCCTGC
CAGGTCATTGACGCCGAGGGCACCGTCGCCGAGATTGTCAA
CGACACCAGGAGAAGTATGGCCTGCGGGGGGACATCCTAGG
AGCTTTGCCGTCTCACTCTACCTGTTGACGAGCAGTCTCTC
TTCACCAGTACCATGCCTCTCTTGCTGTTGTGATCGACCAT
TCGTAACAAAGCATGCACACCATGCTCCGGCTATCCATGCT
CAAGTGAAGGAACGACGAATCCATGCTTGAGGATGGAGCTG
GGTTGCTCGGAGGAAGTAGTCTATCGAGTGTTGGCTTTCGG
CGAGGGGCGGCGCAGGCAAACGACGGAGCCCTTTGACGTCC
GTCCTTGCGCTGCCCGGCGGCCGTGCCTATATCACTGATGT
GGCCCGTCATCCGTGTAGGTCCAGCCCACTTGTCGCAGGTT
ACCACCCCACCCGTCGCCGTCAATGACTCCGGCGTCGCCTC
CCATGGCATATCCGCCATCTCATTCCCTTGCCCTCGAATTC
GAGAGTCGCGAGGCAGATTTCTTCTAGGCGGTATTACGCAC
AGCCCCGAAAGGCTGGCTAACGATGACGCTGGGGCGATGAA
CTTCGTCACCCTGGTGTGGGCGTGATTGAATTCAACGCAGT
CGGGTGTTGATCGCTGCGGGCTTGGCGGTTTCACAATGGTG
AGCGTCGCCCGCAACGCAACCCGGTTGAGCATCGAGTACTG
GCCGATGGGAGCCCAGTCCGCCTCCGACTCGTCTCCGCCAT
AGGGTAGGGCGTGGCCGAGGCGAGGGCGGCGGCGGCGAGGA
AGCGAGGATCCCTTCATATTCCTCGTGGAATGCGCCTACGG
GACCACTAGGGGCTGCTCGTCGTCTCGCATCAGGGCCTGGG
CACCTCAAGTATGCCCGCAGCTCCTTGTCCTGCGGTATGAC
GGTGGGGGCGACGAGCGGCCCAGGTACAACTCTGGCTGCTG
AGGTGGAATGCGGTCCTGGACCTGCTCCTGCAGCTTGGCAA
TCATTGGCGACGGGCGGCGGCGGCGGCGACGACGCTGAGCC
TCTCCGCCATACGCACCGCGCAAGTCGCTGCCAAGGCTCTC
CAAACACAGCCATACCCAAACACCATCCCACGCAGACCGGT
CTCGCATATCCTCCAGTCAGCCAATTTTGGACATTTCTGAT
AGTATACCAATGCATGTTTTCTTCTTCTTCTTGGAAATCAC
TGTGTCTGGGTGTCGCCAGGCTCGCGGTGAACCGGAGGTGG
AGGTGTCGGTGAGTTGAAGACGCCGCTGAGGAGTCGCCACC
GGCTGAGACCGTGTAGATTGCCAAAAAGAGCCAACGCCAAA
GCGTTCCAGGCCCAAGGTAACGTGCTCCGCCAGTGAAGCAC
CGCGGAAGGGCGCCGAGTAGCGGGTCGTGACCTTGCCGTCC
CGTTGGGCGGCTGCCGGAAACAGGTCGTTCTCGGGAGCACC
GGAAGAAGGCGGCCGAGAGGCTCTGGATGGCGCCGAGGTAG
GGAGGTCGAGCTGTCGCCATCGCCACCGGCGCTGATGGGGG
CTTGGGTGGTGGTGCGAGTTCGGAGAATCCGAGGATCTGCC
CGCCATCTGTTACTCGTAGACTGTTTCCAAACAACGTCATA
TCTGCAATCGTCAGGTCTACCTCGAACTCTCCATCAACCTT
TTCACATTCCCGGGTAATCGCCCACGGGTTCAACCACTACG
GTAGCTGTAGACGGCGCCGCCGGACAGAACGCAACCGAACA
AGTTGCCAAAATACGGAATGCCAGTAGGTCCAGGCACTTCG
TTTCGAGGAGGCGCGGGGCGCGGAGCGTCGAGATGTGCAGC
GGCAGAGGCGGTCCTGGGGGCTGGCGGACGCGAGCACAGCA
CTCGGCTCCCCAAGCCAGCTCCCCCGCCATGGCACCGGCAT
CATGATATATGCTCTACAGGCTCCTGTCCATGTGTTATTGC
GAGATTGGCGACGTCTTGGCCCAGTGGAACAAGGGCGTTCT
TACCCTTGCGCCGAGGAGCTCACGCCGGGGGCTGTGGCGGC
AGCACGCGCAATTGTTTGAGCGATGACGCGCCAAATATATA
ATGTTGGGCCAACGACGGGTCATCACGCTGGGCCCTACCTC
CGCCGGCTCACCGGGCCCGGCCGGGGGGGGGGGGGGGGCTG
GTCGTGGCGAGCACCGGACCCGACGTTTTTTTTTACTTTTT
TCGGAGAAGCCTGCGAGAGACGATTCGGCTGCTACCTGTGC
GTCAATGGTTCCCCCGCGTGCTCAGAATCATGAATCGTGGG
CTTGAGAGAGCGAGCTGGCGCGATGATGACTCATCTGTGTG
CTTGTGCAGCCCACCGCAGGCCGGCAGAGGGTCGCCCGATA
AGACGTATCGCGCCTCAAGACGACGACCTCGGCGTTGCAAA
CACGTCACGAAGGTGTTTTTCTCTTTCTTTCCTTGGGCGCG
CGACGACCTGCGACCGTGGTCGGAACGATTCGGCCCCAAGA
GCCGCCCACAACCACGATATCAAAAACCATCGACGCTGCCT
GATGCGGTGGCAGGTAATGGCAATGTCGCTCTTGGAGCCGA
TACTCGGAACGCTGTGATGGCCAAGAATGAAACTAAAATAA
CGGGCAGCCGCAGAGCATTGCGGCTAACATGATGCCCGGAC
TCCAAGCCTCCGTCGTAGCTCCGTGTCCATGGATGTTGCCC
CGGGCCTTTTTTTCAGATTGCTCGTCTGTGCAATGCAGACA
TGCGGCAGTTTCGTCGCAGCCGGAAGCAGTCGCGGGCGTAG
CAACCATGGAGCTCATGGCCCCGATAAACAGACACACTGAG
CACGGCGCCGCCCATGACCACGAGCTCCTTGACTCTGAGGA
TCGGCCGTCGCCTCTCGCATCCTCGTAAGGACACTGTCGAT
ATTAGAGAAAAGGTGGGAGACGGACAAACAGAGCGTGGCTC
ACCGGCAGCACTGCTGTCTTCCGCAAGTTGTACGGGGCCAT
ACGAGGATTCGAAATTGCGTCGCGTCCGCTGGTGCCACGGC
CGACGCTGAACATTCCGGCACCCGTCTTTGCCATGTTCCTG
GGCGGGGAGCACTGGCAGATCCATTTGATGGCACTCCCCGA
GCCCGGTCAGCCAAGGTATTCGTGCCTACCCGCCTTTGTGC
GTAGTGGCAGAGGGTTTGATCATGACCTCATTTTTTTGATT
CAGCTGTCCTACTCGAAACACCGCAATCTCACGCAAGCTCG
GTCTAAGCCAACAACCGTGGCGGCCACCGTCACAGCTGCTG
GTCTCTCGCACAGCCTAGGCCTGTCGAGGACCCCTCTCTAA
GAGCATGGTGGCAACTAGGTCCTTAGCCTCCTGGCTGACAA
GAGACTTGAAGTCGAGAAGACTCAGTGAGCCTGTGCCCACA
TGGAAGAGAACAGGGCCTGGCCGGACGCTTCAACCTTGCCG
CTGTCTGCATCGCTTCTGAACAGCTTGGCGTTGGATCGGTG
GACGGCATCCGTCGCCCGCGCAGAGGATCGCGCACCAGAGC
CGCTTCGTCGCGGGAGATGACGCTGCGGATGACGTTGACGC
GGTTGGTTTCGTTCGCGCGACGAGGCACGCGACGATCGCTG
CGCGCCAGGCAGATGGGGATCTGGCCAACCGCTCGCCTTGG
TCGTCGTTGAAGCCCTTGATCCGGGGCAGCACGCAGCAGCC
GCCGCCGCGGCCTTGTCGAACCGATACGTCACGGACCGCTT
GCCTGGGAAACCCTGGGGATCAGCTTCATGGACTTGGGCAC
CGGATGACTAACCTTCTGTTCCATCTTGGGCGGCATGCGGC
GCACCAAAGCCGGTGGCCGCCAGGGCCGCTGCGTTCTCCCA
CGGGCCTCCACGCTCCGCGGCAGCCGATCCTGGCCTCGGCC
TCAAGAAGATGCAGGCAGCACACGCCGAGGTCATGTCCAAG
TGCAGAATCCATGTTCATAGCCGATTTCCCCATTCAGAGGT
GCCCCAGACGGCGCAACGGTCGTGTCTCGTGGTTTGCTTTC
CTGGTCAGGCGCCGGATGGGCTTTGTCTACGGGTGTGCCGA
GAGGGCCGCTGCGAGTGAAGCCGTGGCTTTGTGCTAGGCCG
CATCCGAGTCATACTCGGGTCGCCGCCGCTTCGGTTTCGTG
TCGTGCACGCTCCACCGCAGCACCCACGTCTCGTCGCGCAG
CTATACCACATCCTGCAGAGCAGAGCCGCCCAGACCCCCGG
GTACTCCGTACATACGAGTACATGCACGCCAGCACGGACGG
GGCTTGGAGACTTCGCCCCACTGCGAGATGGTGCCTGTGGA
AGCATGGCGACCTCGAGCTCCTCGGGAGCGGCGCTCAGGGC
TCGAGTCTCATCCTTTTCCGCAGTGATTGAATCTGCTGCAA
GGAATGCGAATCGGTCGACACAGGCCGAGGCGGTCGTGGTG
TGGAAGGCAACCTGACAATTCCGCGGTGCTGGTGGTAACCA
AATGAAGGCTAGGCTCGTTGCTGCCACGCGGACGGTGCCGC
TGGCCGCACGACCATGCGCCCATTTTGCAGATAGACCTGCA
TTGCAATACAGCACACCTCGCCCATCAGACAGCCCAACAGG
CGGGCAGCTGAATCATCCGCCATGTCGGGCACCGGTGAGGG
CGACCATTCGGCCTGAAAATCTCGGCCGTGGTCTGGGCCCC
GTGCTGGACGCGGCGTCAACCAAGGTCATGGCCGGCCAGCT
TCATGAACGACTTTGGTCAGCCTGGCGGCGCCGACGATGAG
TGGCTCCCACAACGTCGCGGCCATGGACCAGCCTTCGCCCT
AAGACTCTTAATCTTGTAATCACCCCACCCGCCTCGTGATG
TGGAAACGATGGGGCGTTGACCGAGTTGCGGCACCGACACC
ATTCTCAAAGGCGCTGCCGGCGCGGGCAAGACGACTACGAT
TGGGAAACCGAGCAAGGTTGCCAGGATGCCTGTGCAGCAAG
CAAGTGACGATTGTGGTTGGCGAAACAGGATCCGGAAAGAC
GAGATGTGTTTCGCAGAAGGCGCGTTGCTGGCATCATGGTG
CGCGCAGTCTCCTGCACTTGCTGCGCCGTCGACGTGCCCGT
TCCTTGATCGTCATATAAACCCCACGGCAAGCTGGCCGTGG
CACCTCTTCCGCCAGACAGACGAGATGCGCCGGGTGAACCG
TCCACCCCCGTGGAGAATGTCAAGCTGACCCGGCAATCACC
GGGGCCGCCGCCTTGCTCGGCGGGGGAGGCGCAGGGGGAAT
CTCTCTCCGTTCCAGAGCGACCTGCCCGGCACCGCCTGTGC
AGTCCTTCTTCGCCGATAGACGTGGCGACGAGGACGTTAAA
CGCCAACCCTTCCCTCTCTGCGAGCAGCCCGGTCTACTGCC
AGTCTAGGGAACGAGGGAACCGCAGAGTAGTTACTCCGTGC
GTACGAAGTAGTCACCAAGGCCTTTCTCCAATATCGAGTAG
GGGCCGAATTCGCGCGCAATCTGGGCATTGACAAGCGCGAC
CGCGGGAGACGCTCCGGAGCCGCCGCCGGGGCAAGGCGCTG
GCGCATTCGGTCACCAATGTCCCCTGTTATCAGGGACCATC
CGGCTATGGGGCTACCATGGCGGCCCTGCAAGCCCGACGAC
AGGGGTAAAGGCGATGCGTCCTCTGCGTCACTTTAAGCTTT
GTCGTCGTCATCACTGAAGTCGCTGAAATTATCACCAGGAT
ACTCCGGGTCATCACCGCTGCAGCGGCACTTTTCGCTGCGG
CAGCCCGCCTCATTCATAATCCGCGACTGACTGCCCGCAGC
ACCGGCGCTAAGAATAGGAGCAGCGGCGGTGTTGTTGGTGG
CGCTGGGTGAACGGTGACGGCGATAGCATCTGCGGCAAGCG
ATGCCGTCCACAGCAGCAATCTCATCGACGACTTCGAGAGC
GTACATGGCAAAAGGGGTAACGCATCGAACCGTGCCTGTTA
ATAGAGCTCGCTCGACTTTTCGGGGGCGGGAGCCTGCGCAC
CATGGAGGGATACCATGGTACCGTGTTTGCTTACGGTATGA
TCCTAGGCAGAGGGCTTTGGCTGGCCCAAGTTCAAGGATGC
CCCGCATCACGCTGCTGCCGCCCGTCACATCTGCCTCGTGC
ATTGGGTTCTGGGACTCGTGCCGCGTCGTCATGGACACCTG
GGGGTCGTCGAGGGGGTCGTCGAGGTCGTCGTGGTCGTCGT
CCTCCGCAGCTTGGGATGGGCAGGACCAGCACATGGCATCG
CTGACTTTCTACAGTGAGATCTAGCCTCCTCCCCCTTCCTC
CCCAGCGCCGGCCGTTCTTGCAGAGCTGTGGAAGTGCCGCG
CATTGTGTTTCGTCACTGTGCGGCACGTCGAACCCAACGCG
AGGCGATGCCCAGGCGCTATCGGCGGCGCCATCAGCTGGAC
GATTCCATAGATGCCATGGACCTTATCCTAGAGAACCCATC
TTCTGCACCGACTTCCAGCGCGAGAAGGCCTTGAGGAGGGA
TTTGAAGGCGTGAGAGAAGTCAGCCGTCGCCGTCGGACACG
CAAAAATGATATCCAACAAGCTTGGCCTCGAAACCGCGAGC
TCCGTCGTGGCCGGAGAGAGCAGTATCGCCGTTGCCACCAA
CCCCCTAGACCTGGGAGGATCCCAATGCGGTCCACCCCGAG
GTGTCATTTCAGCAACAAAACGAAAACGCACAGCAAGCAGC
GCTCAGACGACAAGGCCATTCGGCTGTGGGACCGAGTGACG
TGTTCCACTACACGGCCATGCAGCAGTTCTTTGCCAACGCC
GACGCAGTGTGAATAGATGGCGGATCATGTGGTCTCTTGCA
CGTATCCTCGTTGCAGTTGACGTTGGCCGCGCTGAGGACGT
GACTGTAGAAGCGCAACGCACGACGTTGCAACGCGCTGATG
TTCCTGTCCGTCACCAAGCCCGGCGTCGTCGCCATTGTCGG
CCGCCACGCCGTCCCCCTTGCCGTTCCCGCCGTTCCCATTC
CACAGTGTCCCAAAACATGACAACCGAAACGCAGATCCCAA
TCAGGTCGCTTCAACCACAGCCTTGATGCCCTACAGCGCTA
ATGCCTCGATCACACAACAGCACCCGCATAGGCTCATCAAA
TCGATGGGTGCAAAGAGCGGCACCTCGGCAGTATACCGCTT
ATCTGCGTGGCCGTTCCTTCCTCCGGCAAAGTTCGCTGGTC
CACTGTCGGCGCGATCGATGCTTGCCACCACAGCGGCCTGT
TCCTTCTACCTCTTTTGTTGCCACAAGTCGCTTTCTCGGTT
ACTCCAGCACCCGCCGCTTGCAGCACGTGTACCCCTTGCTG
CTTGGGATGGCGTCCCCGGACCTCCCGTCTGCGCGGGTGTA
GCATGTGCGTTTGCTGTTGGCGAACCCTTGGTTCCTGATGA
ACGCATCGGTGCGCGGGAGGCCGAAGACGAGGACATACCCA
TAACATCTACGCGGGAAGAGCAGACTCGAAACGCCTCTACC
CCGTACCTACGTCTTTAGTACTCGTAAGGTAGCTGAGTGCT
CGCCAGGCCCCAGCGCAATGCCGCGATGTCACGTGCGGGCT
TCCGTCCGCGGGTAGAGGTGCGACATGGCGACTCGACGCGG
GGCCTCGTATCAACCGAGAACGAGAACCCAGACGGCGAGCG
TCGCTCGCCTGTAGCCCGCACCGCGAAAACGGCCCGTGAGC
CGTCTGCCTATCCATCAGTCCATTCTTCAATCAATCAAACC
CCATCACTTGCGCGGCTTGGCACTTTACTGACGCATCTAGG
GGCACGACTGAGTACTTTGGCTTCTTCTGGTCGTCGGAAGC
GCGGCTTCAGTGCAGGTCAGCCGGCCCCGACACAGGCCTGT
ATCTCCATGAGCGACGCCACCGAGATGGGCCAAATGCCAGC
GAAGCCTGAGCCTTCTTGCTCTCCTTGGTCTTGGTCTTAGC
GGCAAGTCTGACGGCACGATCGTTTCTATCATTGACGCTCT
CCGTCACCCCGCGAGGAAGACGAAATCCGGCCACCGCGGCT
AACACGGAAACCTTCAAGGACAGGCTGGAACCGAGAATTCC
AACAAGGTTCGATGCGCCGTCATCGCCCGGCAACTGATGAG
CGTGCTCTCCGGGGACCTTGCCGCCGGCACCGCACTTTGGT
TCTCCGGCAGCAAGTCGACACTTCTCGCTGTCATCGTTTGC
GGTTCAGGCCGACGGCCAGACCGGTTCTCGCGGGCGCTTCC
GGTCAGTCCCCGCGTGGTGACAATGTACCGGGCATGGACGA
CTGGCGGCAGGGCATTGAAGCCATTGTGGCCATAAGAAGGC
GCCTCCGGCGCCCTCGCCGTCGCCGCCGCCCAGAGCACCCT
GTCCGGTACAATAGCCGCGGCCTGTCTCTTGGAAGAGCTTC
AGCTTTCGATACCCTCGAAACTTCACTGGAGCACGCGGACG
GACTACAGCATCCGCCTGAACTGGGAAGGCCGCCGCACGAA
CCCTCGCCGTGGCGCTGGTGCCTTGTCTCTGCGGTGGTCGG
GTGCCCGGTGCTGGCTCGAACCCACGGGGATGCCCCGAACT
GCGCAGGATGTCGTCGATGTCCATGGCGCGGGGGGGCGTCG
CGAAACGTGGCGAGGGAAGTCATCCGCCGGACCATTGGGGA
ATGAACGACATCGATCGCGACATCATCGCGGCGAATCGCAA
TGCAGCGAAGCGAGTAACTGCATCATCCAATTATCCACTGC
TCGTCCTTGGTCGTGAAGAACACAACGTCTTTGAAGTACAG
TACGACGGCCGCGGCCAGCGCGAGGAGCCGATGCATACCAT
CTCTTGGAGGGCAAAGAGCACGTCGACCTCGGACCAGTCGG
CCGACCAACCCGCGGGACCTCGGCGTGACTCTTTTCGGACA
ACCCCCCCAAGCCCCCCTGCCGCCCGCAGTTCATCCCACTG
CGTCTGCATGCTGGATGCAGCAGGCACAGACGGTGGCGAGG
ATGCGATCACCCAACTCGTGCCTTGCTGCTGCGTCAGTCGG
TTTGTCAACCAGCACCAGTTCTTTATCGATCGGGATCAGCT
GGCAATGCCACCTTCACCAACTTCGCCGATGAGAAGAATCT
TATACTCTTTCCAGGTATGACGTCCAATCACGATATCGCCC
GGTTCCACGCGAGCCATGTTCCAGAGCCTGGTCGCGGGCCA
TCGGGGCTTCCAGGTCTCCTCGTTACTTGTGGCGCCATGTC
CGGAAAGATGTCGAAGTCTGCTATTATCGTACTACCATGCA
CCTTGGACTAACAAAAACCCCTAGGCCGCCAAGGAATTTGG
CTCTCCGTGCAGGCTCAAGTCCAAGTCCAGACGATGCTGGA
GGCTCTACCGACTACAACAACACTCTTGCGCGCAGCCGATT
CCGTCGAAGCGATGGCGGCACCGGCGGCGGCCCCAGCGGCG
TTGTTGCCTTCCGTGGAAGTCCCGCAGCATCATTTCATCGG
TCCCTTGTGTGCAATTGCTGCGCCGGCGGCCGTGCTGACTC
CACAGCATCGGCAGCGCCGCCTGATGACGTGCACCTCGGGC
GGTATTGATACACCGCCGCTCTACTCGATATTTACAAACGA
CCGGGCGGTTTCTGGTGGCGCTGTGAATTTCTCCTGTTGTC
AAAAGCCTCGAGGAAATGTACAGCTCCCTGCTGTTCAGATT
TGGGAGATGATAGGCCAAGTCATTGGGGGCTTCAGAGTCGA
CGCGGCCCTGCTGCGGAGTACCGCGCAACCCTCGACTAGCA
CCCTTGATGCCCAGTCTGAGCAACATCCCAACTCGGCAACG
ATGCCCGTTCTCGTCTGATGCAGCAGTCTGCAGAGTTGGTT
CATCGCTCCGCCGTAGTGTACAAAGACGTGCTCCAAGCGAG
TTGACTTCTTTTTCGAGACACTCTGGCCCTTGAAGCCAGTC
TCGCCGCCGCCGCCGCCGCACGGGGAACCAGCAGGCTGGGA
CTCGACGCCGACCTGCGAAGCCACCTGTTCCTGCAGCGAAA
TCTATTTCCCGTCATCGTATCGCCATTTTGCTTCTCTGCCG
CCGTTCCCCGACGAGCTCAACGGCTCCAACTTCACGTACCC
TGCTGGGTCATCCTGTACGGCAACGTCTACGACGTGACCGA
GTGAGCGTGGTCGAGGGGAACGGGCCACGCGGGCCAGACAG
CCAATTCCGACCCCGACAAGCGTTCGCGGAAGACGCCTCGA
AAGCGTCAAGGCGGGCAGCGCCCAGATCTGGAGCCGAGCCC
CCATCCGAGAGCAGATGGGGCTTGTGAGAAGATGGTTTATT
CCGCCAGCGGGTCGAAGATACGCGCGGAGGGTCAAGGCTAC
GAGGAACGCCCTGTCCTCGTCCTCCGGGGGCAGTTTCGCGT
CGTCGAGTCCCCGACTTCCGCCTTGCGACGCTCGTACAGCT
TTCCCCCCCTCCAACAGCCCCAGGGCCACGTTCCATGCCCA
CGCTAACCCCCCTATTTAGTCATCACGTCGATCATCCACTA
CGAGTTTTCTCGCAAGATGGCAACCAGCTGCCTGGAAAAGC
GCCCTGCTGACCATCCCTCCCTTTCCTGTCTTCCCACCTCC
GTCGTCGTACTTCTTGAAGACGTCGGTCATGCGCTTGAGGG
CGACTTTGCCAAATTGCCATCCATGCATATTGCGAAGATGC
GAACTCGTCTTCCGGCGTGGCGTCGGCGCCTGCGTCGGAGC
GTCCTTGTCCAGACGAGTGGCAGGGAGTCCACGTCAGGCAC
CAGTTGGACGACGAGCCCAGCACGGCGTTGTAGTAGAAGCC
ACACTTCCACCCCGTCCGGGCCAAGAACATCTTCATGATGG
TGGAGGCAGCCCGTCGATGACCTGCACCGGATCTTGACGGC
GGCCCAAGTACGAGTAGAGGCGAGGTAGACGAGGTTGCGTC
AAATCCATCTCGAACAGTGGCGTCCTTCATCATCTGGTCGG
CCCAGCGCTCAAGGTGCGTTCCAGCGAGTGTCGGTCGTCGT
CGACGACTTCGTCGCTGCGGCCGGCCCTCCGGTCGGCGTGG
CGCGACTGGTCGGGACACGACGAAATGCCCCAACAGCAGCG
ACGCCAAGCAGCCTGACAACCTGGCACATGGAGCCTTGGAG
ACCTGAGTTCTGATGGTGGGCATCGGCTGCGACGCCGATGC
TCGTGTACAAGGCCTCCCTGCCAGACAAGCCGTTCTTCTCC
TCGCGCCTCAGTTCAAAGGTCTCGTCGCAGTCGCCGCCCGC
CAGTCCTCGACGTTCCAGATCATGCCCAGCTTGCCTCCCGG
GTCCGTACGGAAGGGGAATGCGCTTCTTCGCTCACGCAGCG
TCGGCTCTGCGCCGCAGGTCCGAAGAGGGCCTCAACGTGAT
TCAAGGTCGACGTAAGAGTGCGGTAGTCAACAGTAGGGAGA
GCTGGGGTCCGCCGAAGCGTCCGACAAGTTCGAGGCTTGCT
ATGCAATTGGCTGTTTTAAGCCTCCTCACAATGTGATCAGC
GACACCCACCTGACCGGATACATCGAGGGACACGCGCGAAA
TTCTTGAACCGCTTTTTATACATTTGCTCCCTTGTACACGG
CCAACAGTCACTAGGGATCACCGCTGCACCACACACCCGGA
GGCCAGAATCTCGGCAGGAGCCGCGACCGGATATCAACACC
CCCCTCAGCAGGCCCCCAAACCATTCCGGCGCCAGCGAAGC
TGCGTCACGGGCTCGACGAACCAGGGGAGCTCGGACGGGTC
ATCCAATAGGCCGACAGCGCCAGTGTTTGCGCACCTCAGCC
TCCTCAGGTGCCTCGTTGTACGAGTAGGACACTGTCTCTCG
ATGGGCAGGTTCAGCAGCAGCGAGGTAAACGTGTCAAAGCC
CGAGGCGCAAGTGCGCCAGCCCTACTGCCTAGGACCCGGAC
CAATGGCATTGATACCCATACTTGCGATACAGATAGCTGGC
CCTTGTACGGTCCATCCGCTCCCACACCGGCGCCGCCCGTA
CGAACTTGGTCTCCTTTCGTCCTGATCGCAAACGAGACCTC
AATGGCGTCCGCGAAGGGGGCGAGGCAACGCCCACCGCGAA
CTTCGGTGTACTCGGTATATCTTCCGTACAGGAATCCTATC
CGGAAGCTTTACTTCTTGTACTTCGTATGGCCCTGGTCCGA
AGGGGCTGCAGCTCGAGAAGCTCGGTGTGAGGAGGAAACTT
GCAAAGAATTCCAGGCTTCTCATGCGTCAACCTCCCGAGGC
CCTCGACGAGCCAAAAGGTGCACATGCTGAAGGCGCCGTCG
CTTCACCAGAGCCGGCACGACGGTCCAGGCATACATGGAGA
GCTCGAGTAGGCGCCGCGCACCGTCCCGTCCTCGGCGCCCC
CTTGGTTTCCAATGCGGATCCCGCTCCAAGAGTCCTCCGAG
CAGGCAGCGGCTTCGCTGCGCTCCGAGCTCCTCGAGGCTCA
GTTCAAGCTTCGATACGTGGCGGCAAAGGACGACAGCGGCG
ATATTTTATATTTATAGGTACTCCGTAGCGCCAATGTTGTC
AAGCGACTCGAATCCACCTCCTGGTGCACGACCTGCGACCG
ATGTCATCGAGAAGGAGAAGCCCGACGGCATATTCCTGTCC
AGCAGGCGCGCGACCGAGGGCCACGACGAGGAAGACGACGA
AGATGAGCTCGACACCTTTGCCCGGCGCTATCCCAAGAACT
GCAAATTGGACCATCTCAAGCAGCTCAAGAAGGTTCGCGGT
GTCCGGGTTCGCGATGGCGGCGGCGGCGTCTGGGCCCGCGG
GGAAACGCTGTGTAAGTTTGCTCCTGGTTGGCAAGACGAGA
GGGGTGTCGTACGAGACGAGCTCCCGGGCGGCTGGGTCGTA
GCGACTCACCCTATAAAGAGCTTCGACATGGCGGAATAGGT
TGAGTGAATCGACGACGAAGCCTTCTTGGATCGTGCTTTGG
GCAACTGTGAGTGCGATGGTCAGTCGCTTGCCCAGTTTTCG
TTGCGCCTGCAGGTTCCATTCCACATCACACACCAGTCACC
TCCGTCTTCCGGGAGTTTGGCGCCAGGATCATCGTCGGCGG
GTAATCGTAAACTCCCATTGCTGGGCGATGCTGCTCAACAG
ACAAGCCCGTGCCTATAGAGCCTCCTATGGCAATCATCTGC
CAAAGGGCCGACAAGCGGTACTCACCCATCTCGGAAACCTC
GGGGGCCGGGTCGACAAGCCCATCCTGGTTTCGACAGCTCT
AACGCCTCGTCAAGTGGAGGCTGCACAGTGCAAAACTATAC
AGGAGCTGGATCCCGAATTCCTCGCGGAGCTGCCGGAAGAC
CGCCGGACGCCGGTACGGGTCCGTCTCACAGTACCGGTACG
GCATTTGGTAGCGTCTACCTCTCCAAAAAGAAATCCACCGG
CGTCGCTGTCAAAGCCAAGACACGAAAGCTGTTTGAGAAAC
CACCTCGTGGCCAGCGGGGACGAAGGAGGCATCGGACGAAG
AGAACGTCACAGCGCGATGACGATGAAGCGCCGCCCCGCCA
AATGGTCATGCCGGCGACGACATCTCCGGCCAGCCACTGAA
CACTTGATCGAAGTCCATGACTTTGTGTAACCGATACGACT
GCTGCGAGCAATAGCCAGGGCTCAGTATTTTCAGGCCCGTT
CAGGGTGCAGTCATGGCCCCCACGCTGCGCGACGATGAGAG
TCACCACCCCTCCTGAGGCTCGGTTGGGGCAGGCAGTCGTT
CGCTCCTCGTCGTGCCGTTGCCCGTGCCACCCGTCGACGAC
CGCGTTGAGCACCAGCGCCGCCTCCGAGAGCGTCAGGGTGT
TATGTCGACGCTGGCTTTTGCGTGAGCGCATGGATAAGACA
ATCCAGATCGTACGCGTAGACTCTTGGGATGGGTATATCTG
TCCAAGGCGCCCGGGGTGGACGTGCTGTGCATCTGCACGGG
AATGGTGCTTGATCCGGGGGCAATGACCCCTTCCTGCAGTG
GGCTATGCAGGCCCGCGAGGCTGGTCCCGTGCGCGAGCGGC
TCCCAAAGCGCCGCCGATATCCAGCAGATCTGCCGAGTCCG
AAGTCTCTGGCCCCCAAGTACGACGACCTCGCCTCTCAGTA
TTGATCTGAAGCCTCCGGCTCCTTGGCCTCGACATTCTGGC
TCTTCGGTCAGAATGAAGATCTCAAGGGCAAGAGCTATACT
ACCGCGGTGCAGATAATTTGCCGCCTCATCCTACCCACCAC
GAGACTTGCCCATGGACTGGCGCTGGGGCAGCAGCTTCAGG
GCGTGGGTGGTGGACACCAACGTCGCGAGGGAGGCGAGCCT
CCCACGGCGACGGTGGTCTTCTTGCCGAGGAGGACAAAGGT
CGAGCTCAAGCCGCGATACCCCATCTTTGGTGGCTGGAAAT
GTGAACGAACGGCCAGAGAGCATCCTGGCGTGTAGACTGGG
GAGAATATCCGCCCAATGGTCGAGAGCGGCTTCTGGATCGT
TTCTACTCGGGCCTGCAGACCTACTATGTCCCCGTCCAGGC
CAGACGCTCGTTGCTGTTGTCCTGCGGCTCGTTAATCTTGA
AATAGCCGTTTATATTTATTCTTCATGCTGCATATCGGGTC
GGTGAGGGTTGGCGCCGTAGCGCAGGGCCATGTACTGGTCA
CTGGGATTTCGGCTTGAGCACAGTTTAACAATGTTCCGTGC
TTGCCTTTCTTTCCCTTTTTCTTGATAGACATTGCCCATGT
GTCCTGCGCAACCACTGGAACGACGCCGTGGTGCGCCTGAC
GGCGATCTCGATCTCGAGACCATCTGGGAGGATTGAGTTGA
TCGACGGCCTCGCGGAGGAGCTGCTCGGCGCTGATCTGCAC
CTTGGTCTCGTCATTTGGGACATCACTGCCTTGTTCAACAC
TCCATGTCTCGCCGCCATGGCGTCGAAAAACTCGACGTCTC
CGGGTTGAGTACGTCAAGGTCCTCCTGAGCGGCGGCGCGGA
ACTTCCGAGCTCGACGCCTGCCTCGCAAGAAACCCAACCAG
CCGCAAGCTCGCCATCTTGGCGCCGCAAAGCCCTTGCACAA
ATTGTCAAAGAGCGGTTCTTCACATCGTTTGCCAACTCTTT
TCCTTCGCGCTCCGCTGCCTCGACGTCCGCCGCTGCCGCCT
GGACCAGCGCGCTACTCGTCCGTCCTGCGCTGCAATCATGA
GCTCCTGCGACAGGAGTCGGCCTACTACCGGGCATTCCAAG
AATGACCTGGCCGTTGAGGGCGTAGCAGACCGAGTTGCTCT
TCTTCCAGCATCACCTGCCTCCGCCGCCGTCGACGTATACC
CGAGCTGCAGACCCAGGAGACCGCGGCCGGCTTCCGCTCCG
ACTGAATATGCGCCCAAAGGCAGAATCATCGATGATTCAGC
ACTGGCCAACGTCAAGGGAGCCTATCAGCAGAGGTACGGCC
TAGCCCGATCGGCGTGAAGTCGCGAGATCGCGTGATCGAGT
CATGGAGAAGCTTACCAGGGCGCAGCTGTTCTTGTTAGTGT
ATGCGCTCAACGCCGCGATCCTGCCCAAGCTCGTCGAGGTG
CATTTCCTTGCCGTCTTCTGCAGCCTGTTAGCGCCTGGCCA
ACTTCGTACTGTACGAAGTACCACGAATACAGCAGCGTTGC
TGCTGCTGCTGCTGCTGTGGCTCTCACGCCCGCATCCAACT
CCGCAGCTCCTCGAAGAGGGCCCGCAGGCGCGCGGCGTCGG
GCCAATAAGTGCCCGCCTGTCTCGAAACCGTTACACACGAT
AGACGGGGTGCGGTGGATAGCGCGGCGCCTTGGCCGTCTCA
TCTCTGTCGCGGCTGCAAGTCAGAAATAGGGAATCGCGGTG
TGGATGTGACAGGTGGGGAGCTTGGGTTGCACCAGGGGCCG
CAGTTTTTGCCTTTTCTCTTCGGCGCGGCCCAACTCCTCCA
GTCCGTCGTCCCGAGGAATACAGGGAGGCATCCTTACACCA
CGGCGCCCTGCTCCATGGTGCGGGAACAGTCATGGCCGAGC
GCCAAGTTGGTCCTCCACCGCAAAGGTCGAGATGGATCCAC
CCGAAGTAGTCCGTAGCCTACTCTGCGTCTGTTTGGGAATG
CCGGACCAGCTCGACGTATGCTCGGTTGGAGAATGTTGGAG
TTCGGCCCTATCCTGACCACCTACGTGTACGACGACGCCGC
ATGATGTTGAGCATGATGGCCTGGGAAACCCTGGGGATCAG
TCTTCGCAGCCCGCGAACAGCTCATCAAGAAGGAGTGGCTC
GACACCCAAGCCACAGAGCACCGAGACAGCGCCGTCAGGTC
CACGCCAACGTCATCCAGTACATCCTGGTGCTGTTGGCCGA
TCGAGGCTGGACGCGAGGATCCGAGACAGCGTCCACGTCAC
CTCAAGGTGCCGACGATGGGCAGGCAGGTAGGTGTAGGCGG
CGCCGTCCAGCATGAAGAAGCCAGTGTCGGGGTCGATCCAG
TCCAATGTCGACGAGGAGGACGAGGGCGAGCGGCCGAGCCG
CGATGCGAGTACTTGAAAGACCCGCCGAGTGTCTGGTGGCG
CCAGAGAAACATGGGGGAAACAAAAGATGTTGAAGTTCTTC
TTGCCGCTGGACGGACGGTTCGCCGGGCGCCTTTGCGCACC
CTGGCGCAAACCTCGATATTCCACGGCCGTCTCTGGGAAAC
GATCGACGGCCGGGACCGGTCTAGACGGAGCTGAAGGTCGC
GAGATCGTGCTCATGGTAGACGCCGATACCAAGGTCTTCCC
GGGGAGATCTACATCTCGGGCAAGGTTGCTTTTCTCATCGA
CAGCCCCGGTCAGGAAGACGCCCGACCGGGCAGCTGCCTAC
CGGTCGTAGCTGCGTCGTGACGGTGCCCACGAGAAAGCGCC
ACCGGTGGTTCTCTCGTCAGCAGCACCACATCGCAGTGGCA
AAGGACATGGCCAGGCCAGGCCAGCCCACGGTGTACGAGTG
CCAGGATAAAAGACCAAGCTCTAACTCGACACAGGGCCTCG
GCCCTCGAGGTAGCACCAGCCCGCCTCGTTCATGGCGTCTA
GCCGAGCAGCTCGCCGTCCCCAAGTCCGACATCTTCATGAC
GTTGCCTTCGGCGTCTCCTCCACACCTGTGGTTGGGTTCGG
CTTGTTTTCATCCTCCTCCCCTCCCGCGTCGAGGCCAGTAA
ACCTTCTAGCCGCAAATACGCTCCTGAGGGGAATGGAGGTT
CGGTGGCATCAAGAGGGGAACAGATGTCGTCAAGGCACTGT
CCAGTAGCTCGAACGGAGGACCTGCTCCGAGTGGGTATACC
GGGAAGCACCACGTACTCGGCCTCGAACTGGTTCGGCAGAA
CTTTGCTGCAACGGCGGCTGCCTGCCCGGTTGCTTCCGCTC
CCGAGCACGAGCAGGGCCAGCGCGGCCTGTGGCTGACGACG
CCATCGGCGCGTCGCTGAAGCCGCCGCCGAAGGAGCCGCCC
CTTGTCTAGACCATGGACCACCGCTCCCTTTCGTCTCTGCT
TGCCGGCCGCCGGGCTTTGTCGTTCGCTCTGCTGCTGGCGC
GACAGAGACATGGCTTGGAACTTTGTTCACTGCGAGGTGAC
GAGGACCAGCTCAAGCCCGGCATACGGCTCGACCCTGCATG
GCAAACACGTCCTATACGCGCAGTCAGCCGGGTGCATCTTG
GCATCCATCTGCTGCCGAGCCTGTGCCTTTTGCTCCCTGTC
GGAGGAACGACCACATGACGCCACACCAGCCTCCGAGCAAA
AGGCGCAGAGGTACCGTGGGCAGCCGGGGTTGGTGAAGACG
AGCGGTCGATCCGGTCGGGACCGCGAGTCAGCGTTGTCATT
GCTTCAAGCTGCCGCGGTATCTCGAGGTGGCTTTGGTAGCC
CGGGGTTCCGGCCAAGCGAGCTGACGTCTTGACAGCGGGGT
CACCGCGTTCTCTTCAGCATCGACTTGATCGAGACGGGGCG
CTTTGTGCATACGTACTTGACAGTTGCCAAGAATACTTGAA
CTGGCGGTCCCAGAACTCTACGTGTATGGGCAACGAAACAT
CAAGCAATGTCTCTTAAGGGCCCAACCACCCAGCAGCACGA
CCCATTGTCTTCAGCGGCCGCCTATCTTGGCTAGCCATCAC
GAGAGGCTCTTTCTGAGAAGCTGCACTGACGAGCAGGCAGC
TGGCAACCTTGGTGGGGGGGCACCAGGCATGGGCACTTGCT
CTTGGTCATGTGCCCGATTTCCCAGGCTTCAGGGTCCCCGT
GCATCTACCACCTTACCAGACCGAGATCGTACGCGCAGTGA
TGAATTACTCGTCGCTGTCGCTGTCCACCAATCGCCGCCGG
CATTCATAATCCGCGACTGACTGCCCGCAGCTGCATTACCG
TGCTCGACAAGCTCCCCAAGCTTGGGGTCCACCGATTTCCC
CGATGCAGCGGTCGAGCGAGCAGGCGTCGCGAGGGGCGGGC
GAAATCGGGAACTTCTGCAGCCATTTTCAAAGACGGCGGCA
GCTGTTCAATGGGCCCGCGGCCCCCCTGTGCGAAAAGTGCG
CGCCTTCTTCTGCGGGTATTCCCTGATGAACTGGAAGAAAG
GCGGCGAGTCCGTGATGCAGCCACACTTTTCCTCGACTTGC
TCGTGCCGCACCTTGTTGAGCGGGTGCAGGGCGCCGGCGTT
GGCAGGCGTTCTCGGTGCCGCTGGCGCGGGCAAAGGAGCGA
CCCACGGGTACGAATTGGGTCCTAGGTGCCTCTTCTACTAG
GATGAAGGCGAGGCTAAAGGCAGCGAGAGGTTCCCCCCTGT
ACAGCCTCTTGCTGGAAAGTCGTCGACGCTTTGGGCCGCGA
GGCAGGTCAGCGGGGGGGAGCTGTCGAGGTCGGGCGCAAGG
AGCTCCGTCTCCTCGAGTGCCTCTTCTATGGTGGGTGACCG
TGCCTGAGGCTGACTTTATGCTGAACAAACTATAGTGCTAC
TTCCCCATGATCCATGCAAGCCCGAGCGGACGTGCGGGCGG
AACACCACCCGCCCGTGAAACGACTGCAAGTTCGGACGGAA
CACGACATGATCTTGGCGTCCTCCTTGGTATTCTGGCGGAG
CGAACCCGCCCTGATCGACCCCGTTGCCCGAACCTCCTTCT
TGCCAACACTTCTCGTGCCACTCCAGCCCTGGCCTGGGCCA
GTTGATGGACGTCACGTTGACACAGCCCAGCATCCCGGACC
CACATGTGTGCCAGTAACCACTCCTTCACTTGGCTCAACAA
GCAGCTATCCCCGTTGACGACGTCGACGAACTCGCGGGAGA
ATCACGAGTCGCTGGAACTCCTCGAGAGATAGAGGGCGCTC
CTGATGATGGCGGTGCGAAGCTGGATACAGACAAGGCCGAC
AGAGGGGCGTACTTCTTGTTCTTGTAGAACAGGCGGAGCTG
TTCCCCTGCCTCTGCCTCTGCCTCTGCCACTGCCTCTGCCT
AGTGCGTCCCCCCCCCTTTTCCTGACCTCCGACATGAACAG
TTGCCCATGCGGCGGCGCTTCTCCTCGAGGGGCAGGTCGGA
GCTGCAGCTCAGCAGGGGAGCCTACTCGGTCTCGTTCACGT
CCGGAACCTGTCGCAGCCGTCAGCAGCCGTCACGGCCAGTC
GTACACATGGCGCCGTGCGACAGCGAAGTGTATATTGCCAA
GCGCAACGATTTGATTGAGTCAGGCGTCGTCGGAACAAATG
TATGCTCCCTTCTGATCTGGCCCTCGACCCAGCTCTGCAGC
GCCGTTGCCCATCATGGCGCCATCGCAATCGGGGCTCGCAG
CGCAATACAGCAGATGTATACACACAGGTCTGGTGCCCGGC
GTGTTAGCGTGGCCGACATGCACCCGATGTTGGTCGCCTTG
GGCGGGCTGCGCGGGGGCTGCTCCCAGCACTCGTTCCTCAG
GACAGCAGCCTCCCCAACAGCCCTTTCTCCAAGTCGTTCGA
TAAAATGGCACACTCTCGTTCATCATGACGCGGGGCCGCTC
CTGCAGCCGCTGGCGGCGGACGGCCATGGGGCTGTAGAGCG
GGACTTTGGGGAGGTCCTGGCGAGTGAGGTTCTCCAGGAAT
TTGAGAGGAAGCGGCCGAGCCGGGCGGACCGCCGCCCGGGC
GTTGACGTCGATGCTGATATCGGCGTCGGCATCGATGCCCT
TTTGTTTCTTTTGGAGAAATCGCCTATAAAATTGAATATCG
TACTCAGAGGTCGAGAGGCGCGATTATCACGGAGGAAGCTG
CTCCTCTAGTCTCCTGACCTCATCGAGGAGGTCCTTGGGAA
TAAATGATGGCCCCCTATCACCACCAATAGCCCTGCCCTTG
CCTCGTCAAGGCTAAGCACGCCGTCGGAGCCATTTCGGATC
CCTTCGGGGATCGCCAGGCTCGGGTCGTCGTCGTCCGTCTC
ATGCACTCGGCTTTATATGTCTTCCAGTTCAGCCATCTCGC
CGTCGTTCGAACAGGCAGGGCGGCTTCTCCTGTCCGCATTC
GGCCATCTGAGACGCGTTGTCACCATTGGCACCTGGAAGAT
GCACAGCTTGGCCACCTCGTCAACGTCTCTCCGGTTCTCCC
GGAAACCTTTGCCTTTGGCGCAGCGTCCATCTCCTTCCGTC
GGCAATCGAGCACACCACGGCGTTGCCACGGAAAGCAGGAT
TCCACCAGTACGACATTGTGCACTCCGACCTGAAGCCTGCC
CGGTGTATCTCGAACCGGTTCAGAGGCTTTGTAGAGAACAC
TGTCAAAACTCCAATTGATTCATCAAACGATTTTTCTGTCT
GTACGGCAAACAGCTCCACGCCAGCAAGATCGGTGCCCCCG
CCATGCAACCCAATGATTGTCAAGGAGCCTTGGCCTCGAGG
CAAGTCAGGGCCCGTGGCAGCGCAAGAGGTTTGGAACGCCG
CAGAGTACACATCCGCATTGCGGTGAGGATTGGCAACTGCC
GCAACCACTCGTTAGGCTCGCGGTGCAGCTCCAGCCAGCCA
GTTCCTGGGGTTGTGTTTGACCGTAGCCTATCCCCTCTGTG
ACCTACCATCCCAAAAATGTCCCCGACCGCTCTATCTCGCC
AGCAGAAATATCGACGTTGTCGAGTTTTGCTTCGAGCTTCT
CGGCGGCGGCGCGAGGGCGACGAGGGCCGCAGCAGGGACGA
GCGCCATCACCGCCAGGTTGCGTGCAGCTTCGCCCGCCGAC
ATGAGCACCGAGGCGGGGTTCTGCCTAAAGCAGCAACACTC
CATTGCCGGGCGAGGGTCTGCGGCTTTCATCCAGTCTGTCC
AGCGGTCTGGAGCAAGGGTTCGCAGCCAACGATGCCAACAC
CAGAGCGGCCGCGACGTCGGCACCATGGTCGGGCTCGTCGC
CAGCAAAGTACGAAGTATGTCCCAAGGATGGAGGCATCGAG
GGCCCTCCGCCCGATGGGCGCCGTGGATGCATCCCCAGCTG
CCAAGCCTTTCGATGCAACGCAGGGCAGGGTTCACGTCCTG
GTGACACATTTCGCAAAACGCCAATCCGTGCCGAGAACCAA
ACGAAATGGGGCGAGGGGCCCGAGTCGTGGCTGCGGGAGCG
GTCAACCCTCTTGCCAAAGGCGCGTGCGAAGCCGGCCTTGA
AGTTCGTCGGGCGGATTTGGCGGACCAACGTGCGCTTGCCA
GAGCGTTGACCGTGATAGTGCGGAAAGGCTGCCACCTGGAG
CTACCACGGTCAAGTCCCGGCTTCCTCCGAAGCAGCCATGG
ACAGGATCGCAGAGATGTGGCTTTACTCTCTTCCCTGCTTC
GGCTTGTGGGGAGATGGGGGCATCGACGAGGACGTGGAGCC
TCCAACTCCCGCTTTTGGAGCACAATATTCCGTATGCCAGC
GCCGAGGTGCTTTGGCCATTCCCGCTGCAGGGTCTGCGGGG
ACAAAGTCATGACAACGATGCTGAATATCTCGCCCCTCCAG
GGTCCGACTCGAGTGGAATGCGGCAAGCGCTTCTCCCTCCC
GGAAGAGTCGGGACTCGGGACTCGGGGATGAGGACGGCTCT
TCAACCAAGTCGTCAAGCAGCGCTTACGGCCTGTTTTGAGC
AGACGGTCTCCGTGGTGGTGCGTGGCGCCAACTCGTTGATT
TGGCTTTGGCCCGTTTTCGGCTCAGCGGTTTGGCGCGCCGC
GCCGGCTGCTCCAGCCCGCCCCCGTCTTCGTCAATTGCTCC
AGCCAACGCCATTAGACTTACTACCTACCTTAACGGGCTGC
TGTATTTTCGATGCAGCAAGCAGAGAATCTTCTGGTACAGA
GCGGTGAATCTCGAATTTTGCTCGTCAGGTTTCACGCAAGG
GGTTTGTGGTGGTTGGTGAGCTATGCTGCACGACAGCTGCC
CGAGGTCACACCCCGCCCCGCCATCCACTTTTTTCCTGTTT
CTCACATCGGGCATGGTCATCAAGGCCACGCACGACTACAC
CTCCGGGCTGACGGAGTCGCCGTGCTTCTGGGCGCGATCGG
TGGGTTTGTGCGCGCAGGCGCAAGTTGCAGTAGCCAGGGAG
AGATTCTTGAGTACGGCAAACAGCTCCACGCCAGCAAGATC
GAAAATAGAACAAATAAAAACATTGCGAACCTAGCGAATGG
TTCCCATGACGCTGCAACATCTCCCAAGTACGAGTACTCGT
ATGGATTTGGCGCGTGGGGTCGCGTCTTGACGCGTCTCGAC
GGGCGGCCAGTCTCTGGTTCCCTCGTGGGCGCAAAATGGCC
GAACATATAAGAGTTTCGTGCAGGGTTCGTCCCAGCCAATA
GGCGGACCAGGGGAAAGAGGCGCTGGACCTTGCCTGCTCTG
TCGCCGGGTAACCCTTTCGACGGACAGCGCGGCCAGACACT
TGCTGTCCCGCCATGGGTCTCGGTATCCAACCTCCGGAGAT
GACCACCGAAGTCGCGCATCCTTCGCCTTCTAAGCGGCGAG
GCCGACGCAGACCTGAGAGACCGTTTTGCAGTGCTGCCCTG
GGTATGTTCCTCCTCTGAATCCTGAATCTCGTCCAATAACT
AGAAAGGTGACCCATGGTCACGGCTACACGGGAATCTTGGT
TGCCCGCTCCCCACCAGGAGCTGGCCAAGCACATTGCCCAA
GCCATGCAGACGTGGCCGTACTTCAAGGCGCGGGCATCGCG
ACCGAGCTCGTCACCGGCCGCGCTGCATCGCACAAAAGCGT
AAGCAGTGCTGGTGGGGTAGCTGGTGGTCGTGTTCTGCTTG
GAAACAACCAGCACATCGTGCATCTCTGAACCCTTGCTCTT
CCCGTGTGCGTCGGTTCCAGCAGGATGACGCTCACATCTTC
TGCCCATGCCCAAGCCCACTCCGGCTAGCCCGGCCATACAG
CGGCCGAGTCGGAGAGGGTGCTATTCTGCGACGCGTTGGCG
AGCTGGCCGCTGAGGCATGTCGACACCTTATGCAATGGGAG
CGTGACGCCCGCAACGGTGGCGCTCTTCGGTGTCGCTGGGG
ACAACTTCCGCAAGGGAGGGCAAAGCCACCAACCCAATGCC
GCTCGAGGAGCGCTCGTCGTCGGCCTCGAAGGATGAAGTCG
ACATCACCAATCTCAAGGACCGCACCAAGGACTTTGACCCC
CAGCAGCGTGTCTAGCTCGCCAGCCAGCTCCTCTCTGGTGG
CCACCTGCGGAGCGATTGGACATGATGAAGCGCAACGAAGC
AAAGCAGCCCAGCCATATCGCACGCTCAAAGTATTCGTCTT
AGCAGTACGGCGCTCCCCCTCCACAGCACTACGGACATCAC
ACGTTTGAGCCCTCGCTATTCGAGGAAGGGTCGGTCCAGAA
GAGCGCCGGAGCTACTGCGCCGTTGACGGTGATGGAGGGCC
TGCCGCTGCAGCGCCACCAGCGTCAGGCCAAAGGCGACCTC
CGTACTCCGTACGAGCTACTCCAACAGCAGGGACATCACGT
GCCTAAGAGCTCGCGCCGGGCGACCGTCGAAGATGACGACG
TCCTGGGAACCGGCCAGCTGCCCAGCTGCCCGCCCGCTACG
GCAGCTTTGCTTGCACGATGCGGGAGGGAGAAACATACAAG
CAGGCGGGGTAGCTGGGACACGCGTGGGGTGCCTACCTACC
GAGTTGTCAGTCCCTCTGTTCAGAGCCGAAAAGGGGTCGCC
GCGCTCCGGCCAGCACGAGGCGTTGAAGAAGTTGCTGGCGC
TGTACATGAGTCGATGTTTGCTGTGCTTGCATTTAGAGATA
GGCCGATTGATTGTACCCGCCTGTGCGTGCGCAAGCGTGGT
CTGGATGAGGACTGCCATGCCGGGGTCGCGCTTGGACTGCT
CCTTTGCAGCTTGCCCCCGTCGAACACTCACCGAACTCGGT
ACATCCCGCTACGAAGTAGTCCGTACCAAGGCCTAGGTACC
CGTACCCGATGCGGCCATGACGCGACCTGACCGCAATGCCG
TCGTGACGCTGGACGAAGATCCAGTCGTTGACATCGCCGTT
CGAAGTTAGCGCAAAGCCTGCGTGAACGGTAAGCTGACGGA
GAGGAGACGCGGTCGAGGTTCTGTGGGCGACAGATAAGCTC
AAGCTGGACGACATCCTGCCCTTCACCGCGGCAGGGCTGAG
GGTGCCAGAGCCGGTCGGGGCGGAGAGGCTGCCGGTGGGGG
GATACAACCTGTGGATGCAACGTCAGCATATCGTCCAGGGC
TCGACAAAGCTGTCACCGGTCTGTATCGAGAGGATGGACTC
TTCATAAACAGCATCACGGGCGCTGCCTTGACGAGATCCCC
ATTGGTTGGTTGCCTGGCTTCCATGCTTATCCCCCTGCACA
GGCAGTGGCTCATCGGATGACGACGATGTTGAGGAAGTCTC
CAAGTTTTCCCCCTTTTTTTCTTGATATCAATTTACGTCTG
GCTCGCTAAGCAAGCCACAGCTCCCATCCTTGTCACTGTTC
TGGCTACTTCGTCAAGAGGACAGCGAAGATGGACGAGACCA
CGTCTGTTTCAGACCCCGGGCGCCTCGAGAACCCCTGCAAG
TTTTATCTTCATCATCCATACGGCGCGCTAGAACAACGTAA
AAGTTTGCCGAGAGCAGCGGCGGCCAGACGCCCGAGGAGAA
TTGGATCGCTCTTCTGGAGTCCAGAGGAATGCGCCGTCATG
CTTCGAACGCCGAGGGGAAACATTTCGACTGGATCTTGTTG
GCAACCACGACGTCGACAGACATCACGCTGCGAACAGCCGC
CGAAACTGCCTCTAAAAGCCCGGGTTGACCGCCTACGAACA
ATTGACGGTGGCAACTCTCACTTCCCCGACTCCAACCGCCG
CTGAATCTCCCACTCAAACTCCTTGAGCCTGCGAATCTCCC
AAACGGGCCACAATGAAAAACGCGGCTTCTTAAGCCAGGGA
CCCTCGACGATGAAATGGAGCGGGACCGGGTCGCGTCTGGG
GGCGTTAGTTCATACCGGTACCAAGGGCTCCGAGGCGAATT
TGTCATGTACATTGTCAACACTGTGATCCAGAAATCTCTAT
GGACGCAGCGGCAAGAATAGCAGCCGGCGCTATTGTCGGGG
CGTCACTGCATCATCACCAGCAGCACCGTCCCCACCGCGCC
TGGGGGCGAGGCAGCTGCTACTTCCAAGCCATCTAAAAATT
GCGACGGGGGCGGCCAAGGTCAGGTCAGGTCAGGTCAGGTC
GGGGCTCACGGCAAAACTTACGGGTCGGTGGGCAAGCGAAC
GGACAGGAAGTCGAAGAAGTCCAAAAAGGAAAAGAAGGAAA
TGAACGAGATGCACAGGCGGCGCAGCGAGTGGACGACGGGA
AATGAGTTGGCACCGATCCGCATATCATACTTGCGTAATTG
GCCATGTCGCGTGCGAGATGCCAATGAAGTCAGCAACTGAT
ATGGACTCGTCGTTCTTGATCTCCTCGAGGACCTTTGCAAT
GGCCCCGGAGCCAGAGCCAGCTCATGCGGCAGGCCCTACCG
GCGTGTTCAGTCGGGCTCGTCTTTGAATTCGAACTGGGGGG
GGGACGGATGGATCGCTGCGCTTAACATGCAGCATTATGCA
TGCCGAGACGAGTTGTCGGTCGACGTCGCGTTTGTAGTGTT
ACAGACAAGTTCCGCGGAAACCATCGTGCTGTTTATTGGCC
CTCTGTTGATGCTGACTCGGCCGCAGAGAAGAACATGAGCG
GAGTGCCTGAAAAAGAAAATCGACTCGACATTGCTAAAAGT
CCAGTGCCTTCCTGCGCCATCGGGTGAACCGGGATGGGGTC
CCGCATGACATGGCCCAGCGCTCGTAGCGCTACGACGACGG
CCGCGCCGTGTCATCTTGGACGATGCAGGCCGAGTCGTGCG
CCCTGGCGGCGGATTAGCTGCCACGTTCCGCATCGCGGGTC
GCGGGAGACCGCCAGCCGGACCCTGACCCAGCGGTCCCGTC
TGTTCTGTATTGTTTGTGTACATAGACACCAGTTTGTATCG
CGCATAATACAGTGGACAGTCCCGCCCGCTCGTGGCCGACT
GATGGAAGGAGCAGCGCGTTCGATCGCCGTGGAACCCTCGT
GACAAGGCGTCGGTGGAGATCACGAGCCGCTTCACGGGTAC
GCGCAAGCAAGCAACCGAACCTGGAATCACCGGAATGCACC
ACTCGGGGAGGCGAGTCAGACAGGGAGATTTGGCCTGCCTG
GGGATTGGCGAGCCTCCTGACGCTCCCGCCAGGGGCCCAGG
CAACTACCAGTCCAACCAGGCCATGTGGTCGCAGAATCCGC
GATGAGACGCTCACATTAGGCATCCCCAACGGTAGGCAAAT
GCGCCAGCAACAAGCCAAAGCCGCGGCATCCAGGGCCAGCG
CGTGTCCGAGAAGGGCGTCGCCCAAACGCCACACGCAGAGT
AACGCCGGCCCGCCCAACGGCGAGGCGCCGCAGCCGGCACC
CAACGCAGAGTCGCAGTCACCGCCTGGTTGTGACCCCGATG
CATATTGATTACATATGGTACAATTTGTTGGAATGTTCCTG
TTCGTGAACGACAGACCTGGCTGTTGGACGCGCCGAATGGC
AGTCAAGTGTCTGCCCGTGTCCGCTCTATGGCCAGCCCTAT
AACCTCGCAACCTCGGTGCGCGAAACCAGCCCCCATGGGCA
CGCCCTCCACGAGCGGGAGTCGGCGATAGCGGCTCAGCTCG
GTCCAGCGCCACGGGCCGGACATAAGGGGCGAAGTTGTAGA
AGAGGGCGCTGCTTCGGCCGCCGGGGAAGCTGGGGTGTGGG
GACGCACCCCCGAGCACGGACCATGTTCATCGTCTTTCAAT
CGTCTTTCGTTCAATGGTACCGGCAGTAGGCTCCTCGGGGC
GAGCGTCTCGACTTGTTCTGCGCGACAGGAGTCAGTCGTGC
GCTCAGGTCCAGCGGCACGACCGTCGTCTTGCGCGCAATGT
CCAGAGCATCGACGACACGGCCAAGCATCTCAGGGCCGACA
ACCTGGGCCGCAGCCTGGAGCTCCGCGGGCCAATCAGACAG
CTAGGCTTGGACTGCTTCTCCTGTGCTCGGGTTGGCGTATA
CGGACTAACTACAGGAAGCGCCGCAACGCAACGGGCGACGA
GCGTAAACTCGACGTTGTTGCGGATCTCTTCGCGCACGGAT
ACTGTGCGGAAGCTGGGTGTCACCCAGGAGCTGCTATCTCT
AGCTGGCCAAGCACATTGCCCAACACCCGGAGACGCCCATG
GATAATGCTGCGAATGGAAGCTCCGGAGAGAGTACCAACGG
CATCGACAGCCCGCGGTAGACGCCGTGGACGGACAGCTCGG
GCCCTCCCCCGTCCCTCGGGCTGCTAGGCCTCGAGAGTCTC
TGCCGTGCCTGCCGGTCAGACACCTCACTCCGTCTCCGTCT
CTTGCTCGCAACGCGGGGCCCCCACCTCGCGCCAAAACTCC
ACGTTTCGCCAGACCAAAGGCCCGAGCCGCTCTCGAGGTTC
TATCATGCGACGTCAATTCACGATTGTAATTTACTTTTAGG
TCCCATTGCGACGGTGCTGGCCAACTTCCAAGTCGACGACA
CGGTCTGGTCCCGGCAACTTCGAGGGCCCAGGACCACCCTG
CCCCGTGCCCCAAGTCCTGACCGAGATTTCGATATTCTACG
AGCAAGAGGGACTTTGTGTCCATTGCCGACGGCAAGCCGCA
GGCGCAGCCAACAGGGAAGACGTACGAGTCGGGGCGCCGGT
GGTACCTGCGCACGTGGTGGCGGCAGGTACTGCGACGCGTC
TAGCTGCGTGGGTATTCATTCATAATATACTGCAGATATAG
GTCTCCCCGCCTGCCGAGTTCAGGCCGCCGCAGGTCTTCAA
GTCCGCTACCTCGCCGGTTGCAGCCCAGACGAGCGGCGGCG
AAGAACGTCGGGGCAATGGTCATGAGATGCCACAGGCTGTG
GCAAGTCGAGAGCTTTGTGGCCAGGCACAGGCGCCCTGCAG
CCCTTGATGTGCGTTTCTCCCACCAGGGCCGCCATCTCGAC
ATCCTGCACTCCAATCCGAGCGGTACACCAACATTCTCAGT
CTGTTCCCTGGGAAGCTCATCAGCATGCCGGCTCGGACGGA
AGTTGCACGCAAGTCAAGAGCATACAAATAGTCTCTGTCCT
AGCCGCACGGCGGGACACGGCGCCACAGTGCGAACCCTTGG
CCCTCTCCGTGCTGGGGAGCCCCTCGTTCGGCTCCCCGCGA
GGTTTCCTCATCGGCACTGTCACCGCCATCTACAGCTTCCG
CGAAGGTACCCGCAAAGGGACGTCGACCGTACCATCACAGG
TTGTACTACACTACTTCGTACGGCGATAGTGGAGCAATGTG
TGGAGCAACACTAATTCTGGCATCTGCGCGCAACGCTTCTG
CTCCAAGCCGCACAGCTTGGCCACCTCGTCAACGTCTCTCC
GACGGCGTAGATGGGTTAGACTTAAGATATGAAGAGATGGT
GGCACAGTGTACTCCAGACGCACGTTCAGCTCGCGTCCGAT
CTCCTTTTGGATCTCCAGCGCGAACTTGGGCCCCTTTTCGA
AGAAGAGATGGCTGCCGTTTCCTCCAGGGCAGGAGGGTCAC
TACGCCTTGACGCCATCCTGCTTCCAAGCCAAAATGGCTTT
GTAAGAGAAGCTGCCCGTGTCATTCCTTGAGATGGCCTCCA
TGCGTTCAAGCGGTGGGGATCCAACGAGCCGATTCTGTCCA
AAATAAAGTTTCCAACACTTCTCTGACGAGACGCGTTGCTC
GCCAACCTTCCCCCTTCGTTCAGCAGAGACGTCTCGTCCCT
GGACAATATCCTTGCCATGGCCAACAAGCGCAAGAAAAAGG
AGCTTGAGGTGGTGAAGGGTCGCTGGTACGTGCTGAGAGGG
TGAGATGAGGTCGCGAGTGGCGATGGAGCGGGGAGTGCCCA
ACGGTCCACCACCGGCCATGCCCGGGCTTCACGAGCTTGCT
CATAAAGGCCACGGGCAAGGCGCGGGAGTCGGGCTCGAAGA
GATGCATGTCAACTCACCAGCTCTGGCGTCGCCCAGTTGTG
ACAGGCTGCCGACATGGCGTCATCATGGCCTGCAGGTAGCG
AGGCCAAGCTCCTAGGTTGACTGCATCTTCGGCACCAAGGC
CGGTCGGCTCGACTCGCATTCCGGGCTCGACTCAATACTGC
CTCGCTGTTCAGCGGCTTCTCGGTGGTCAAGCAGACGCGGT
TTGCCGTCGCCGTTGGGGCTCTGCACGGCGCCGTTGCCACC
TGTCAGTGAATCATCGAGACCGGAGAGACAGTGGCCGCGGC
GATTCCTCGTCCGACGACGACATGGGCCCTCGGCTGCCCTC
CAAGTTCTTTGCACAGCTCCCAGTCTCCTTCCTGTATGGCT
TCCGTGTGAAGCACGGCTCTCGTGTTACCTCCTGGGAGGGA
GTGGTTGGTACAGGCAACAGCACGGATAGAGCCTCGGCGAG
AGGGCTGGCGATGTATGTGACATGTATTTCCAAGCATAAAC
CTTGGACTGCAGGGATTTGACGTTGCCAACGGTGTGGGCTC
CGCCGTCTCCACCCCAGCAGCAGGCATGGCCCTGGCATTCT
AGGAGAGAGACTGCACGAGGCCGAGCAGGGTACGGAGTACG
TCTCTTGAGAGCATCTCGTACGAACGTGTATCTTTCTTCAC
TCCTCATGGCCTGCCCCTAGCTGCCAGCTTCTCACGCCCAC
GAGCCGTGAGAAGCAGTGATCAAGTTGGACATCCTGGACAT
CTTGTCAACCCCAGGCCCCTCGTGGGACCGAAACGGAACTG
CGTCTACGGACGCGGTAGTACAGCACAGAGGCAAGGACGAT
ACCGAACCGACCGAGGCGAACCGACCGAGCCAAACCGAACC
GGACAAGGCCATACCTACCACTCGTCTCCGCTGTTTTGGCG
TCGTATGGCCCTGGTCCGAGCTCCGACAAACGCACGTGGGT
CTCGTCAGATCTTCAGAAATCCACGGCTCTGGAAATATGGA
AGAGCCAAGGCCGCGCCCCTCAAGATCTCCGATGGATAATC
TGCATGGTATCTAACCTCGGCTTCAACAGACGGAGAACCTC
AGGTGGAACGTCAACGTCAACGTCGTCGCCGACCCCGAGCT
CACACCAAGCCCCTTCCGGACTGGGGACACCGCCAGCAAGA
GTACTGCCACGGCAACAAGACCAACTCGGACGGCGACAAGG
CTTACCAGGGCGCAGCTGTTCTTGTTAGTGTTGCTGCCGCA
AAGCGGCACTTCCACATAATCGAGCATGAAGCCTCGTGACT
GAGCTCCTCGGCTAAACGTTCCCCAAGCTTCCGATGGAAAT
TGCCTTTGGTTGATGAGAGACATCCGGACGGCATGCCCAGA
GGATCTGTTCAGGAAGAGGACGGCCATTGACGCCGGCCTAT
ACTTTTGTACCAAGTGCCTACGGAGTACGAGTACGTATTCC
GCTGCTCCGACCAGTTGAAGCGCTGCTGGTCTGCACGAGGA
CACCAACAGGAGGCGGGGTGCCACAAACTGCATGTCAGCTG
GACCCCTTTCTAGTAGGGGACAATGGCGACGGGATGGATGA
TAAGACCATTATTTTCTCAACACAGCATCTACATGGCAAAG
TGGAATCGCCTATACTGGAGCCGAACCCCGTCGGAGTGACG
TGATGATTCATGGAGGTTGTCCACGAAGCAAGCAGCAATGC
TCCATGTAGACATATTTGTACCACAGCTTGTCGACACGGGG
CCGTCGCCAGCCTCGCGCTGCCCATGTCTCGGACCCAGTCC
GTCATTCCCGACTTGTTGGTCAAGTCAAACCTGTACCGCAA
CATCCTCCGAGAACTTGTTGCCATTCAGCTCGATTCGCTTC
CTGACCCCAGCGCTGCACAACCAACAAACAGCACCCACCTC
CAGGCTCACAGCCAGGCACGCTTCTCTATCCTCAAATGCTT
GAGACCGGAGTGCGGGTGAACCGCAAGAGGTCATCGAGGCG
GAAATACATGACCGCGTGATCCTATTTTCCCAAAAAATGTT
GGTTGGTGACCACATTTCTTCCTCCTCTTCCCACCCCCTCT
CAGTACTGGATCGAGAACCTCGTTTTCAAAGACTTTTGGAT
AACGAGACTCAACCTTGTTGCGCAGCCTCAGTGGCCCAGCT
TGACAGCACCAAGCACCAAGCAACCAACGGCAGTGCTCTGA
GCGCCAACTCACTGCTAAAGCTTTTCTTGCTCCTCCACAGC
GTGGCCTGGGACTGCCGGGGCAGGCTGCCTGCCGACTTCCC
CGCCTTGCCTTCTTCCCACGCCGTCATGACTTCCTTGAGGT
CGGATGGATTCGTGTGGGCGCCGCCCGAGCAGGTGTACAAG
GCCATGGTCGAGGTGCTTGGCCTGCGAGGAGCTCGGCGGTG
GTCACGAGGCGCCGGACCCGCTGGATCGGTCGCGCAGCACC
GCGATGGGAGGCTCTGGAGACGCTGAAGCTCCTCGGGCGAG
CACCGCATCACCATCCGCTGCGGGCGTGTGCCAGCAGCGGC
GTCGGCGCCGTCAACAACCCCAACGCAAGGACGACCATACT
ACGAGCATGCCGGCGTGGAGCAGGTCCAGCCCGAGGAGGAG
TGGCAGAGCCTCGGGTGGACCCAGGCACCACCCCCTTGCAC
GTACGAACGACGTATGTAGGCAAGCTTGGTAAGGTATACTG
CGAGTTCCTGTGTTTGGGGTCTACCTCGGGTTCTTCGGCGA
GGCGACATGGTCTGTCAAAGCTGCGGCGTCGTCGTCGGTAC
TCGCCTGGATGCCCCCCTCGCCCGGCTTGCAGCACGCGCAG
GAGCTGCTCCTCGCCTCATACACCAAGAACCCCACCGCGCC
GGACTCGTCACGAGCGCGGTCGACGAAGTGGCGGCCGTCGG
CGACGTCTCTGCGCCTCGGGCCAATCAGCGGCGGCCCCGGC
CGTATCCTTGTCTCTAAGAACGCTTCGCTAGTCTTCACAGT
ACCTTATTCAACCGGTGAGACGCGGAGACGCGGAGACGCGA
CTCGTTGGAGGCACCGGTGCCTGAACCAAGTTCGAGCTTCT
CCGCCACCTTCCACCCTAGACAGCAAGGCGTACAAACCTTG
CAAGTGGTCCGGCAAGGAGGCTCGAGACACTTGGATTAACA
CACCGACGGAGCGCAGTCGCCGAAATCTGGAGAAGGCGTTG
CACGCCCCAGCTCGCCGTCGCGGTGAGACCATGACGGTGTC
GCTGGGGGAGTATTTGTCGTCGAGATAGCGGTAGTCGTCGA
CACCAAGACACCAGATGGTACCGTGTCCTGTTCAAGCCCGG
CGGGCATGGCCCCCGTGGAGCTGCCCGCCGAGCCCGCCGAG
AGCGTCGTCACCACCGTCTCCATGAGCTTGCCCGCCTCGGC
ATACCCGCCGACCCGCTCCTCGTCCAACTCTCGACGCCTGC
ATGGCCAGGAGCAAGAACCTCTGCTTGCAAATGCGCAGGGT
GGCAACTACCAACCAAGAATCTCACAGATGGCGCGAATGCA
TCCTGCTCGCTCGCCTCCTTCAGCGCGTCGGTCCGTGATTG
TCGCGGAGGTACTCAAAGATCTCAGTGGCATACTCGGCGAC
CGACCACGGAGCTGCTTCAACGGAATCTCTGCAGTGCTTGG
CGCCCGCTGACTCCCGCCCGCAGTCTTTGCTCCGTGGTGTG
TGCGAGCTGCCATGCTGCAGCCTCGCTCGTCCATTTCCACT
CGGGGGACCGAAGAGAGAGGCGCAGGATAGAGTCTGTTGTT
GCTGGCAAGAAGATGGAGGGCAGTGGCGACAAGCTGGCCAA
CGGACAGCGTGGCGTCGTTCCACTACACCTTTGTAGACAAG
GACCTCTTATCCCAGAACAGCCGAAACTCATGGATGGCCAC
GGATTTCCGGCTCTCAGGGACGGCGAAAGTGCCGCACGGCC
AAGACATCTGCTGGGTACAACCTGAACGGACTCTTCGCTGG
GCAGCCTCGCGCTCCTTCTTCTCTCGCTTCTTGTCCTCCTT
AAGTAGGCATCGTTGACGAGCTGGAACCTGCGGGTTCGGGC
AACCCAGCGTCCACGGCGCTCAAGGAGATGCGCTTCCCGCT
GGCCTGCAGCCCGTTTTTGCCGCTTGCGGCACCCTTTTTCG
TACTCCGTACTCCGTACGAGCATCGGATTGCCAGTCGGCCG
GACGTCTTGGCCCAGTGGAACAAGGGCGTTCTGGACTCCTT
TTCTCGCCCAAGGGGAATATCTTGGCCAGCGGGTCGTATGA
AATGGTCTCCCCTCCATGGACTGGCGAGCCTGAAAGGGGCC
GCCGACTTCTACCCACCATGCGCATGCGCTGGCCAAAGGAG
AGTGTCTGGTCGGCTGGCCGCCGTTCTGCGCAGAGGACAGC
ATCCCCAAGGCCCTTTCCAGCATCAGGAGCCGGCGATCAAA
GTTCCGCGGCCGGGGGAGAGCCACCGCCTCGAACACTTCAG
ATAAGTCATAATCGCAGTGGCAGGCGAGGGAGCTCGGCCGA
GTGAATTTGCCCATCGTCAACGATACCCATGTCTTGAGGCT
GAGGCCATCCTCACCTCCATCCTCGGCGGGCCGTCCTTTAC
GCGCAGGCGCCCGATACCAGCAGAGCGTCGAGGCCCCCGAG
TGAAGATGGCCACGCCGTTGCCGTACTCGTTGGCATTGATG
ATCAGCACAAGCCATCCACGCAACGTCGTAGCCTCTGATTC
CGGAGGAGGGCTCCCCTGCGCAATGTGGTACATTATCGCCC
GAGCTCCCTAAGTTGGAGGTCCTGTATGCCGCTCACAACCA
ATCGGTGGCCTGACGGGCCGCGGTCGTTGAAAGACGAGTTT
GCCTCCCCCCTCCTGCTGAGCACCGCCTTTCCCTGCGCGAT
TGGCCCATGATGCAGGTGGGCTTCCCGTCCTTGTCTACCCG
CATCCGTACGAGTAGTCGTTCTCTACTCGTTCTCTGCTCGT
CCGGGGGGAGTCGGCGGCGGCGACGGGGCGGCTGGGCGAGA
GGACAGCCCGGCCACCGGGTCGTGCGCGTACACCAGCCGCC
GTTCTCCAAGCTCCCAAGCTCCAAAGCTTCCACCCATCCCA
GTCAAGGTGCTGCTCTTCAACCACGCCGACACCGACTACGC
ACGCCGAAAAGACACATCCACACGTCCTCCCCCACATATCC
TTGCCCTATTTATCTGGTGGCGCTTCGTCATGGGCGTCGGT
AGCAGGATACCCTTTATAGACGGGACCGCACAGGGAGGTCT
CAGCGCCGTTTCCGAACGCGCAAGCGGCATTTGCGCATCGT
TCCGGGTCGTCTGGCAACCGCAGCCGAATTGGATCCTCGGG
ACCGAGTCGAGGAGGTTGTGCGCCGTGAAGCCGGTGCTGCT
CGAGTCATGAAGCCGGCGTGCGAGTGACAGGCCGTCCCAAG
ACCAGCGGCTACAGCATCAACTCTCGCATGGCCCCCAAGGT
AGCAGGCGCCCCCGGATGAGCACACACGCCTGCTCCCCAGC
CACTGCTCTGGTCAAGGGCTCTCTTGTGACCTCTGGGTTCT
TAGATGCCTCGGTAGCTGTGCAAAAACTCGAGGGCAGAGGC
GGTTGGCACCGAACGAGGAGCCACCGTTGAAGCCGAGCCAG
GTCCAAGGTCCCAGGAATGGCGCCCCAGGACTCCGCGTCGT
GTTCTGTGCCGCTCGAAAGGCTGTGGCTTGAAAGCGGCTCT
GCTACCTACCTAGGTAGGTGCTTGACTGGCGAGGCAACCGG
CGTTGCCGAGCCTACCTTTGCCTTCCCCGTCAAGGACGCCA
AACCACGATTGCCATGCAGGCATCTGTCGCTTTTTCTCTGG
ATGAGCCCGCGCTTCGTCGGCCCTGTATGCCTCACGGTCAC
ATCACGGTGCTCGTCGTTGTCGGCAGGGATCTCCAGGATCG
ACCCTCCACAGATCCCGCACCACCGTCCACCACAGGGCCCC
ATACCGCCAAAGGTAGATTGCTACTGCTGCACACCCGAATC
GCGCGTGCTCGGGGAAATTGCCTGCCGGCCGCGCCTTTTTG
CTCCTCGAGGTCCAGACAGGCAAGCAGGTCATCCGGGATTC
GCGGGAGGTCGTTGCTCGAGCGGAGCGAGTGGTTGTCGGCT
TGAATTTTATGCGTGGCCCCCGTTGCTTCTTCCGGCACACA
TCACCGTGGCGAATATCAGACCCTGTCGATCGCTTTTTTAC
CAGCTCACGGCTGCAAAGCACACAGCTCACGGCAAATTCCA
GACACGCCTTCCCCGCGGTGCTGCCTACCACCAGCCTCCAG
AGCTCATCAATCGTCTCCTGCGGCGGCAAAGGCTCCTCGAG
CTGGGATGGGCGACCAATTACGGCGGCGTCCAGAGGCGCGG
GGCGGGAGTGGCTCATCAGGCCCCGTCCCAGCCGACGGCTA
GTGCTGGCTCGGTGAACAGACCACGGACTGGCGCGGTGCTG
GACAAGACACTCCAGCGCGACCGGCTCGTCGGAAGGGGGCC
CCTCTTGAACAGCCATAAGGCCCCACAGACCGTTTCGCGCA
AAGAATGGGACGAAGGTGGTCCAGGGGCCCAAGAGGCACAT
CGCCGATTCCAAGAGGTATGCTACTAAGTTGGAAGATATGA
CGCGGCGTTCCCGAGCTTCTCCATGGTCATCGTCGACGCCC
GACCCCGTGGGCCTCGAGGACTACGTCCAGAAGGGCGTGCC
GCCACTGCCGCTGCCGGATTCTCCCCCCAAGGATAAACGCT
TGCCCGCGAGCCTGCAGGTTCGTTTGAAGCCTGCATCGACG
CACGGAGATGACATGGCTGCCGGCGGCGAGGCTCTGGAGGA
AGGGCCGAAGACGCCAAAACCGATGTCATTTTCAACATCGG
GCCCACTGCGGCTGAGCATGCCTCAAGCAGAGGCTGAGCTC
GCAGCTTGGGCTTGGACTCACTGAACGGGCAGATGGCGGCG
GCACGAAGTAGCCTGCTAAGCCTGCTCCAGGGGTGCTGGCT
CCATTCATCCACTCGCAGGGCTGGCGGTATATCTCCTGTCA
CTCGGTGCCGCTGGCGCGGGCAAAGGAGCGAGCGCTAGTGT
TATCCTGATGTCCCTATCGACGCCGCCGACGCGGTGGGACT
GACTGCGACTCAAGCACCATCGGATGCGTACTACTCTACGT
GCGCCCACACTTGATATTGGCCGGGATGGACAGAGCCGATG
ACGACTTTGACAACTACTCTCGTCAGAGCGGCGGACAGCAG
CAGAACCGACGACAAAACGACCGCCGAAAATCGCGTCCACT
AGACTCGCGGATCATGCGAGCGGTGCCGCCAGACGCCAGGA
CGCGATGATACCTGGGACATCCAGAAGGCGGTTATAGACCA
CAGTGCTTGAAGCTGTAGGTCCAGTACCTGTTCAGTGCGTG
TCACGCGGCCGGTGAAAAGGCCAAGGATGTGGCGTCTACTC
GCAGCCGTCGTCCCACGTGGCTGGTCTTTTGGGGAGCCTGT
AAATACCTCATTCGGAGATGCAAGGTTGTTCACGCCACTCA
TCATCATATCATCAAGCATGCGATGGCGTCTGGAGCGAGTC
TTGATGATGCTGGTGGTGTACCTCTCGATGAGATTGCTGAA
TCTTCTTCTACGGCAACAAGCTCTTCCAAGGCCAGTTCATC
GACAACGACGAGATCGAGTTCCTCGACGAGGTGCGCGAGCG
ACACCCACAGACACCCATGGCGGGGGCTTTCACTCGACGCC
CTTGAAGTGCTCAACCTCGACCTCGCCGCCCGGGCTCTTCT
CCTCGTCCGTACCGCGCCGTCGGCGGGCCATCCAGGAGAAT
CGAAGTAGTCCGTACCAAGGCCTAGGTACCCTTCCTAGGTA
CGACAAAGATTGCCGTCCCTCCTCTGTCAAACCGCCAACCA
CACGGACATAACGACGAAGCCGTCGGACCGCTCGTACCAAC
CTGCGGCCGTCGTGCTATGTCTGCCCCACGCGGCAGTTGTA
GATGCGGCCCTCTCATCGATCTGTGCCGAGGACCGCACGTG
GGCCTTGGAGACCAGTCCCACCTTGCCAGAGGCAGCCTTCT
GTTAGTGGCCCGATTGATTTCGGCCGTCGCCTCTCGCATCC
CCAACGCCACCGAGACCTGTCAACCTCCTACCAGCCGCAGA
CCGTGGCTCCTGCTCAAAAGCCCACGGGCACTGACGGACTT
CTAAATCGGGCTTCAAGGGGCACGCAATGGAGAGGGACTCG
CGCCAAGTGGCTCATGAACGCGCCCCAGGTCGCCAGGGACC
GCCGAGCACAGCCCGCCCGACAAGTGGCTGTTACAAAATGT
GCCTGAGCAGGAGGCTGAGGCATGTCGGAGACGGATTTGGC
CATGGCTCGAGCGATCGTCTCGAGAGACTTGCCCATGGACT
AGGGTGTTCATGGTGTAGGTCGTCAATGACACGACACTGCG
CGACCAGAGCATGCAGCCTGCAAGTCATCTCCTATCCGTTG
CAACATCTTGAGTCGCTTGGCCCACACGGTGCTTCCCTCGC
CGGCGTCGCCCAGGCCAGGGCGGACGGCGTCGTCGAGGGCC
CAGACCGTGACGCGCCCTCGCAAGAAGTCCAAGAAGGTGCC
AGCTGCTCTACCACGTGCTGCTGGTCATTTGGCAGATGAGC
CCCTCGCGCTTCGCATCCCGCACACGTCGCACGCCGGCCCA
GGCGGAAACGCCGAGACGGGCTTGCTGTTCCCAATGTTCAC
CCTTTCTTGCTCTTCTTTGTCGTGAATGCCCAGGTGTCGTT
CAAGCAGAACTGGGACGAGACGTGCTGGCAGAGGTACACCC
GCAACAAGACATAGCGATTGCCTGCAGCTATGGCGTGCAAG
CATTCTACGACGACGACGTTCCGACGGATGGACCTGACGCA
CGACCGTGATACTGTACAGTCTGGGCACTGTAAATGCACCG
CCTCACGAGCATGCCCTGGACAAGTTCGATCACGAGGCAGA
GGTCTGACCTGACCTGCAGGCAAGCCATGCGGGCCCCTTGC
GGATCGCATGATGATGGAAACCAGGCTCGAAAGTCTATGGA
GCCAGCCACAGCGAGGCTCCCTGGCGCTAAACCCCCTTGGG
CACTGGCTCACGGATGTTGTCGAGAGTCTCCAGTGCCAACG
GAATCGACCGCCCCACGGTGCGATGTATCCCAGGGAGGTCA
CGTCTCGCGGGCCATTAGCGCGGCAAGCAAGTCGAGCGGGA
ATTCTCCATCGCACCTCTGGCCCTCCTGGCAATTGTTGACT
ATGCTGGAACTCGACGCTGCCGGGCGGCCAGTCTCTGGTTC
CCTGCATCGCCAGTGGCTTACACGCTTGGCGAGGGCAGCCT
TGCCGCAGAGCCGGATATGTCCAAAGGAGCGGACTCGGTTC
TCGTCTTCACCGCTCGTCTTCCTGGATATACGTGAAGCACC
CTAGTCGCGCCATTCCCATACCCATGGTTTCCCAACTTCAT
CAGATGATCATGTACAATCCCGATGTTGCGGAACAGCGAAA
GGTTTGGGCACGACCCGGAGCGGTTCGTTAAAACCTCCCGC
TGATGCATTTGAGGGGTTTTCATTCCCAAGGGCAAAAAAGG
ACCGACGATGAGGATGTTGTCATTGAGCCGTCTCAGTTCCG
CCGCTCGAAGCGGCCTTGAACCATATATATCTTACATGAAT
CCCTTGAAACCCCCCCTCCCCCTGGTCTGGTCTTTTCGGCA
CCGCCTACGATACCAAGATACTCCGTATGCTTGCAAGGCTA
AGCCCGTTGTCCACGGCGAGCAACGTGGCGACGTCTCCGTC
GGCTGCGCGGCGGATCAGCTCCGGAGTCACTCCCCACAGTC
ACGGCGGTGACGTCGTATGTCTCGCTAATGTCGCTGAGCTC
GACAGGCGCGCCGTGTGCCGCATGCGAGGGCTCCCGCAGGC
GCCGGGGGAGCCGCACAGGACCTTGAAGGGCAGCTTGTCGG
CTCGTCGTCGGCGAGGGGGGCCTGGTTCTCGCGGATGGCCT
CGTCCAAGCTGACGGAGGTTCTGCGCAGCCTTTGTCATTGG
TGCGCTGTGTCGAGGCGCGACATGCCAACAGGTCAGCGGGC
ATGGTCTGCTTCGTACGAGTCTGGGGTTGTCGGCCGTCCGT
TCGATAGGTAATTGACTCTACATCTTCCTCGATCGAGCGCT
CACCACAGGGCCCCTCCCCCCCCAGGGCCCCGGCGACCAAC
GGCACGCCTCGCGCCTGCAGCACATTGAACGTGGCTAACCC
CCTCCGAGCGTCTGTCTGCCCTGTCCCCAGGACGCAGAATG
CGATCCATCACGGAGGTTTGCAGCGCAGGCAGGGCGGGAAC
ACGCAGGAAAGCCACAATGCCCAACGTCAATCCTATCAGCG
TCCACGTCTCCGCCGCGAGTCCGCAAACGACGACGGCGGCG
CCACCTGGCACCCATGCTGGCCGCCGAGGAGCTCGGCGGAC
GCTTACGTTTACGAGTTGTTCAGACCAGTTATTATTTCCGA
GCCAAGGCCTGCGAGCTGGTCGACACCACCTCCGAATACGG
TTGGCTTCACGCTTGGAGGACAAAAGCAACGTCTATTTGGA
GACGTCGCAGCGAGAGTGTTCCTTTGTATTCTGCTGAGTCG
GACACGCAATTCGCCCCCTGCGGCCGCGTTGTATGGCCGGT
GCCACCTTGGTCGGGTCGTGCTGGTATCGGCACGAAGGCCC
ACCAACACCATCTTGGAGAACCTGGGACAGGTTGGCTACAT
CGACGTTGAAGATACCAGTTCAGGCTCGAAGGTCAAAGGCT
AGCGGCCGTTTTAGCGTTTGCCTGACGCTGGCCCGTGCGCC
CAGGTAGAGACGAGACGAGGCGAATGCCCCGTGATAAATCC
AGACTCTGCGTCGTTGAAGTCGACGTATCCGAAACCACGGC
CGAGCCGAACCCGACAGCTACCAACGCCAGTGCTTGCTGAC
TGGATGTTCAGGTACCTAGGCAGGCGTCTTAGACATCAACG
TGCGCACCAAGCAGGTCGACCGGGTTGCTAGCACGCCAAGT
CTCTCCACTTACGGCCCTGCCTCTGAGCAGATCCAGCGCGT
TTGAGCTTGCGCAAAAGTAGCTCCGCAATGCGAGCGTTCGT
CCGGCTCTATACCGAGAAGGCATTCAAGGACGAGCTTTACA
ACGTTCACCACGTCGGGCCACGCCTCGCGCCACTCCAAGAT
AGAGCCACACACGGTGTATGCCTTGGCCGACCTGTTCGCCG
CAGGGACCAACCCCAGCATTCGCTTGACCAGGCTCTGTCAC
CGTAGAAGATGCATGCTCACCTCTGACATCAAGCGCCAGAA
GCCAGCGCGGCCAATCACGGCGGCGGGCAGCAGCCGAAACA
GGCCGGGGTTTCACCCCTGACGTCAGGCGCGCGGGCGCTAA
CAGCGCACGCTGCCTCTGGGCAAGAGCTTCCCCGAGTGCGA
CTCGACCTGAATTCGTGGAACTTGCGCATCTGGGGCGTTGC
CCGCACGTCGTTGAAGATAGCTATTTCGTACGCGCCCAGCC
CAGAGCCTGTACAAGTTCAGCTGCCAGGGGCTCATCCACCT
GCCGTCGTCGCCCGCAACCGCGACGTCCACCCGGGACCCAG
CAGAATGGAGCTACTTTGGGCGAGAATCTCGCCGTCGGAGC
TCTGTCCTCTGGAAAGGGAACAGCCGCCATCAGGCCTATGC
GACCCAGCATGTACACCTCGCACGCCTCCTGCTCCGTCTGG
TCAACGATTTCAGTCAGGTTCTGGTTAATGGACGACCGCAG
AGGTGTCGTAAACGCGGTGTCTTGAGCAAGTGTTGCTGCAC
GGCTAACGATGACGCTGGGGCGATGAAATTGCCGTGTGGCC
ATTACGGCCGTCGAGGGTGTCTCGGCTGGCGGTTGGGCCCT
CGTCCATTCATTCATCCTGGCTTTTGACGAACGCTGCCGAC
ACAAGGCTCTACCATACAGGCATCACAATCATACGATGAGA
CCTACCTTTGCCTTCCCCGTCAAGGACGCCAAGTCCTTTGT
GCGGTCCGAATCAGGCCAATCTATAGCCTAAGACACGCGTT
TAAGGTATTCCCCCAACCTACGTCTCTTCCCCCACCCCAAC
GTGTCGCACACCAGGTGAAGCGTCAACGTCCGCGGCGGGGC
GATGTTGACTGCGAGCGGGCCCGAGTAACTCAATAACGGTA
GAACTAAAGAACGCTTCAGACTTTGAGCTTCACCTCTGGTG
GACAGGGGCCCCGTTAAAGACAGCCTGGCCACTCGATTGCT
GACGGTGACGTCGCTGGGGGCGTCGGGGGCGACGCTGGGAC
TGCTCCGGCTGCGACTGGGGCTGCGACCGCGGCTGCGGGAG
ATGGAGAGATCCCGCGAATGCTGGCCGAGATCATGAAGAAG
GCAGCTGCTAGCTGCCAGCGCCAGCTCTTGAGACCCGAGCT
TAGATTTGGGCAATCAAATACGCCGGCGGCGTGGGAGGTTC
AGCAAGCATGCCTGGCTCAGCTCGCTCTACTTACTGGGTGA
TGCCAGGCTGTCTTCCGTTTCCCACTCCCCCAACTCCGCTG
TGACGCGCCATCAGGTTTGTCCACGTCCATGGCGTCTGGCG
TGACCTCCAGGAGCCAGGATCGGCCAGGCCGTCTCCGCGCG
TGTTGCGGCGGCGGAAGAAGCGTCAGAACCACGCTGAGGCG
TACCGCGCGTCCTCGTCCGGCCTCGACGGCGAGCGGTCGTC
ACTCTAACAGCTGTATTCCACTGCACCAAACATGTCGTCGT
TATCCTTCGCAGCCGAATTGCCTTCAGTCTCTCTCTCCACC
ACGCCAGAATCATCGTGACACGCCAGCGAGGCACGCAAGAG
CCGGCGATCCATATGAGCGACGTGCTGCTCTTTGTGAGGCC
GCAAGCGGATGAACGTGAGGCAGCAAACGAGATTCTGCCAG
CGAGTTGCCCACGGACAGGACGGCAATCAGAATGACGGCAT
CCATCCCCGTCCGCACATATCCAGATCGTCCGTCTCCTACC
GAGGGCCTTGACGCCGCTCGCACGGCAGGCAGCGATGACGG
AAGAAGATTGGCATGGTCGCCGGCGGCACCGGCATCACGCC
GAAAGAGGCGCTGGACCTTGCCTGCTCTGGCCTGGTGCGCA
CTGAAGCTCATCGACTTTGGCATCGCCAACGCCATCCAGAC
CGGTCAAACGGCGTCCCCGGCGCCCGGCGCCTTGACGGGTT
CTCGTCGAATACCTTGTATGCCTTCTCAACCGTCTTCTGCA
GCCGGCGAGTGGGAGAAGTACCGGGCACCACCGCCGAGGCT
CAGGTTGATCCTCGCCGTTGCAGCCCTGCGGGCACGGCTTT
GGGTTACGCCACGAAGAGTACAGTGCTCATGCCTGGGCTGC
CTATCCCTGGACGACTCCGACGACTCGGCCGAGAGCCCTTT
AGGGCATGACCAGTGTGGAGCTCACATGGTGAGTCGGTTGC
GTGACATCCGTGGACCAACCCACCATCCACCCGTCAGCTTT
ACACATGGCGCGACGGCGGGCACCCTCAAGACCCTCCAGGA
CAAAACGTACTGGAATAGGACAATCAAATCGGAGAGCAAGC
AGCCTCGAAGGCCTCCCGCTCGGGGCCGTCCTTGGGCAGCT
CAGGCACGATCGCGACGAGACGAATCCCAGGCAGTGAAATG
TCCCCTTACAATGGCCTCTGCTATCCATTAGTTCAACTGGG
AACCACGGCGGCAGGCAGCTCGACGGCGCGGTGGCGACGCT
TACATGTGTCCCTGCAAGATCAGGTTTCATGTGCCGCGGCC
TGGGGCGAGGGGCGGATGTGCTCAGCCCTTCAGCGCTGCAT
CGACAAGGCGTGCCTCCTGACCCTGACGCCTAGGCTAGCCC
CACAAAAGAACATCAACCGTCCTGCACGACCGTTGCGTTTT
CAATGGCCGGCTTCTCGGCACCTCTTCCACATCGGCATCCC
TCGTTTCTTCTCATGCAGGTCCAGGACTGACGCTGGCACGG
TTGGGATCCAATGGGGTGTACTCGTAATAGCGCCGCGAGCG
GCGAGAGATCGAGAACGAGACCTCCAGGGTCGCCGGCAACA
GGAGCCAGTGTCATCGCAGTCTTTGTCAACCAGCACCAGTT
CACTGGTTCGCCATCTGTGACGGGTATGGTAGGCGTTGCTG
TCAATTGGGGCCACGTACCGCTGACAGAGAAGGCTCGGATG
AAAGCGAGCTACTTTTACTTCTACCTAACTATAGACCCGTC
CATCAGTGAGTCATACCCTTCCCACGCAAACCCAAACAACG
GACACGGTAGCATCCGCCGACGACCTGGAGAAGATGATGGC
TCTGCACCGGCGGGATGGTGCTAGACACGTTGGATCTGCTG
CCCGGCTCAGACGGCGCAAGCAGCAGCAATTGGCGCATGTG
CTGAGATGCACCAACAAGGGCTGCAAGTTCGCACACCAGTC
GCGCGGGCTTGGTCATGGGTCACGACAGTTGGGAGCAGGCG
ATAGATACCGAGGCTTACGTCATGGTCAGCGGCAGTCTGCC
CGGAACATGGCAGGGATCCGCGCAGTGGCAATCGGGCCATC
TTTCCGCGGCAATATGGAATCTCTCTCTTTGGTCAAGGACC
TACCTAACACCTGGCCAGTTCGCCATTCGGCCAATGCTGTC
GCCATCTTCTACTAGCCCCTCCTTGCAGCCCCCATCGCGAG
ACACCACCATTGCAGTGAATCGTTTGACCGCTGATACACGA
GCTGTCGCATGATGGGATAGCTGACCTCTTCGCGCGAGCTC
CGTCATGCCTCACGGTGTCGCCCAACGGCAAGAGCCTCGCG
CATCCACGACCCCGAGGCCGCCCTCCGCTACTGCGACCTGC
CTGGGTGAGCTCCTTCTCGTCCTCCTCGATCGGTGAGCAGA
TGGCTAAAGCTGCAGTGAGGCGGCGCGAGAGACGAACCGTC
TCTCGAAGCCCAGATGTGAACCCCCCTGCGACTGGAGCTGA
AGCCCTCTGACCGCCGCCATCCGCCGCTGATAGGCTCCCGC
GGAGACGTAGGACCGTAGGTCAGGTAAAAGAGAAGTAAAGA
TATGGTTCGTCTGCTGGAAGCCTTACGGGAATTGTCTGGGT
GCGGTGACATCGTCGAGTGTCTTGGGTCGGCTGCAGACAGC
GCGAGAGCAGCCTTGCCTTGCCTTGCGATCGATCGGTCACA
CAGATCGTGGCGCGCGGCTACGACAGGGCAGCTCAAGGCTC
GAAGTTTGTTGGAGAGAGGACGGCGGCCTGGCGGCAGAAGA
GAAGAGCTCGACCGTCTGTACGTTCTTCCGGCGCTTCCACT
CTCGCCCGTGTCTTGGACACCACGCTGGTCTGCTCTTCCGA
TGGGCAAGTGGCTGAAGAGGCTGATTGGTGCCGGCGACCTG
GGGATGCCGTAGGTCCGACGCGAGGTTCCCGTCTTAGCGTG
GGTCCCGCGCGATGCCCCAGCCGTGGCGGAAGCAGTTGGCC
CAGGGTGGGCGGGGTTGATGCAGGCCAAGATGCCAGGGATG
TCTCGGTCCGGGTTTGGTTTCCTGTGCTGTCGGGAGTCCAC
AAGTCGAGGAGCATGCTCTTCGCGAGCGTGAACTCGTCCGA
TTGTCCACGTATCCCAGGATCTTGGGTGCCTGGTTGAGCTT
TGACACCAGCATGGGCGAGACGGAAATTCTGGACTCTCGTG
TATAAGGATTCGTGTACTTGCAAGTGCTTCCCGCAACCCCA
AACTTACACACGCGAGCATGCCGCCAAAGGTGCAGGCGGCG
GCCAGCCATGTCCACGGCGTCGCTGGCAATGTCCACGGCGT
GGGGGAGATGACTCTGATGTCCGTGAGGCCCCCCCCCCGGT
CGTTCATTCGACTGTCCTAGCATATAACGATTGGAGACGTC
CCAACTACTCGGACATGTATCCTCAGCCTTTTGGAGCACCA
AGAAGGGGCCTTTCGCGGTACTCTGGTGAGGTAGAGTCCAC
TTCGACTTCGACCCTCGACGCCGACCTCGCCCTCGACCCCG
GAATGCGTCCGGTCCATGTTCAACATCTCAAACGAGTTCTT
CCGCTAATGTGAGCCGCCCACCTCGTAGCCACTCTGTCAAG
TTGTAGGGCGAGATGAAGGGCGCGGGGGGCGAGAACCAGTC
CTCGCCCTCGTCCTCGTCCTCGGCGTCCCCGGCGGGTGCCG
CCTGGCTGCAGCACAATGGACTGGAAGTGGGTGAGACGTGG
TGCGGCTCGATCGGTCTGCTCCATAGCGTGATCAACGGTCC
GAAGTCCGAGGAGGAGGGGACAATTCGCCAACGCCAACGCC
TGGTGACCAGGACGTCTGGGCTAAAGACGCCGCCGCTTCTT
CACTTGGATGGATGTGCGTGCGTGTGTGTGTGTGTGTGTGT
GACAGCAGCCTGGGCAGCACCTGGGCCGTTGGCGGGACCAC
AAGGCCCGCCAACGACTTCTCGGCGTACTTGGCCATCATGT
GAGGATGCTCCTGCTAACGGCACGGCGCAGTAAACGTCGAG
CCGCTGGCATCTCGCGCTCGCCCGGATGCGAGATAAGGCCT
CGACCGCAGGAGGAGCCGTGCCGGTTCTGCGGCAAGGTGTT
GAGTGGGAAGAGAGCGATGTCGACATGGCTGGGTTGAATGA
CTCGCAGCAGCCTCACTAGGCGACCGACCCCGGATTGAACC
TCACAGTATAATAAGTTTCTCTGAAACTATTTGCGCTAACT
GACGGATCCACGCAACGGGTCGTCGACTCGTCCGTCCGGTC
AGCACGCTTCTCTAAAATGTCCCCTCGGCAAGGGTATCTCG
CGTCGGGCTCGGCATGATGGCCGTGGCCAGCCCCAGTCGAG
TGCACCGCATCACGGCGACACAAGCAGTGTTGGGCTGCTGC
GCGGCGGCGACCTCGCTTATCTTGTACTCGACTACGATGGG
AGTTGGGGAAAGAAACCACCCACACCCAGCATCAATACCGC
CTGCGGCAGCGACTGGCAGGCGAAGCGGGGAGGGGACGCAG
TGAGGCTAACCAGGACGCAGCAGCAGCTACGGTGTCCAAAT
CCCTGGCCAGCGGGCGTCTTCATCTTCTCGCGCCGACCCTC
CAGCGTGTACGCCGGCGCGTCGTCGTGCATGATGGCGCCGA
GCAGTAGAGGCATAGCTTGGCGCGCGTGCTGGCCGGGGCCA
TGTTTTACCTGTTCTGGTTCCAGGTCCACTTCGCCGTCCTG
AGGATAATAGAGTTCAGGCCCCAGAGGCGGGAGACCGGGAG
CAGTTGAGGGTCAGCCTGGGCTCTACCGGGGATGGAAGAGG
CAAACCACATGCTGGCCTTGCGGCGGGCATGGCCAGGGTTT
CATGCTGTGCTATGATATGGCTGCCTCGTGGTTTGCCGAGC
ATCGCTCTCCCAGCACCAGACGTCTTGTCCATCGAGATAGT
TCCACGGAATCTCGCTCGGACGTCGCCGATCAGAGGCGTGA
ACCAGGCTCGGATCCGGGTTCGGCGATGGAATCCTGTTGAA
CTCTCAAGCCTCGCTATCACCTTTCGGCGTCTCCAGGCGCC
CACCAAGCTTCCCCCATTCACGCTCAACCTTGCCCTCCCCC
GCTGGGGCGTCGTGGTGTATCCGGGGAACTCCACCAGCGGC
ATATTCTAATGGATAGGTTCCGTTCTCGCTTACTTTGATAT
CCATCGCCGACCTAGCAGGTCGCGCAGTCCTGATGTGAGGA
CCATGACACGACGCCATCAACCGTGAAGTTTCCAGACACCG
TGCAATTCACTCTGTCAGCGCTGGTTCTCTACTTTGTGCCG
CCACAAGATCGAGAAGAAGTCGCTGGCCAAGCAAAGGAAGC
GAAGAAAAGAGCCGGCGCCCCTGCGTGAGCGTGTAAGCGTT
AGAGCATCGTCTGCCTCTCACTTCGAGGCACCTGCGTGCCA
CGACGGTTGCCGGCCGAGGACGGACGGCCGCCGCCGCCGCC
CGAGGAGGAGACCAAGGCCGCCGAGGAGCCCGCTCCTGCGG
CAGAATGCCGTGACTCGATTCAGCATCACCATCTGTCGCTC
CTACCGTTGCGCTCCCCAGTCACTCGCTACTGTACTCGTAC
TGCCAGATGGCTTCTTTCCACTGAGATCGCAGCCGAACTGA
CCGCCAATGTCCGAAGCCATCCGGGCCGCGTCGGCGACCCT
ACCGAGATGACGGCGGCGAGCGGCGTGGCGAGCACCGAGAC
GTCCTCGGCATCCGCGAGTGCTGTTTCAAGCTCCGCGACTT
ACGAGCTCAGCCCAGCTGGGCAGAGCTGGGCAGAGCTGGCC
TCGTCAAATTTCGAGGCTGTCCTGTTGCCTCTTCTGTATAT
TCCCCTTACTCGTACACCGGCAGCAGTTTGGTGTGCAGTCC
TGCTTTGTTTTCTGCCCTTGCCTCTCTGGCTGGGCCCTCGT
CGATTGTTGTCTACTTACTGCTTGGAAAGGCGTGAGCGAAG
CGCTAGATGGAGCATCGTGGCGTCATGCAGGTTCAAGCGCC
TCCTCGAGGCCCGCATGAAGCCCTTTGCCGCCAGCGTCGAC
TCCTTCTGGGCCGGGCTGGGCTTCCTCATCCGCCGCATGCG
GACGAGTCTTCACGTCCGCACGCTCTCCAAGGATACAGTCA
GGTCTAGATGGAAAGGGGAGCAATTGCAGCAACGTGCAACT
GAGTTGTGGCAGCGCAGAAACAACAGCTGATACCTAACCCT
AAGGGGCCGGCGGGTGAGAGCCACCGCAAGCTGATGATAGG
GGCATGGCCGCGTAATGGTACTGCAGTAGCGACATGTTGGG
GGTGGCGTCTCTCACCACGACGAGTAACGTCAACGCCGACG
CCCAAGTGGTTCCAGCTGTACTGGCCCATGGACGAGGAGAT
CCTGTTGCTGCGGCCGCTACCGCGTCCAAAGCCCCCCCATC
AGGTGATTCCGAGACGTGTTCACGTATGCTGTTAGTAGTTG
CAGGCGTCGCAGCACCACTACGGCCCACACCTAGTGTCACC
TAACGGGGATCGCGAATTGTCTTGGGCCGTTGGCCGCTGGC
GTCTCGATAACCTGGCCGTTCCTCGAGAGGACCAGGAACGG
GCCGTAGAACCACCGGCGGACTTGGGCGTGGCAGCGCCGTT
TCGTTTGCTCCATCGCCCGTCGCCTCACCGTTTGATGACTT
TACCTCGCGGACGGGACGGGCAAGACGGGATGGAAGAGCAG
TCGCGGCTGGCTGGAATCAGCCCGCCTTCTTGACCGGCGAC
ATGAAAAGGGCCAGCCGCAGCCACGACTCCGCGAGGACAGC
CGCGAGCTCTGCAGATACAACCTCTTCTCCACCAACGTCAT
AGGGAGAGGAACCGATGAGACAAGACAAGATGCATGGGCCA
CAAGAGGTTCGGGATTGCTGCAGCGCGACAGCATTGGATGA
TCCGCGTCACCGAGTCCTGTCAAGAGCAGAATCGGTGCCCG
TCCTGCTCTATGCGATGAGGCCCTTGGTTGAGCGTTCCCAG
AGGAGAAGGGCGCCAAAGGACCCCCCAAGAACGCGGGGCTC
GCAGCTTCCCAGAGCTGCAACTTCAGCTAACGATATCCCAA
ACATATACGTACGGAAGTACCTATGGTTCTTTCCAAGGAAA
GGTGATTCGAGAAACGATAACTGCGCGAGGCAGACAGTCGT
CGTCGCATGCCGACGTCTATCGTGGCTTCGGCGACGTCTCG
TCTCTCGCTTTTCACGAGAGCCGCCTGGTGCGGACGCAACG
TCTGACTTGTGTTCGTGAGTCCAGTTAAGTCTGGGTTGAAA
TGCATCCTGGAAGTGGGATTCGTTGACCAGGCTCGGATCCG
AAGAGGAATTTCTCGACACACGCGAGCCGGTTGCAAGTGAT
CATCGCTCTGATGGGCACGCCGCCGGTCCTCGTCCTCGATG
AAGAAAGGGGCTGACGAAGGCTGAATTCGACGTCGCCGTTG
TCGTTTGAGAGTGTGCAAGGCTGCAGGGGCGGCTTATTCGC
CAGCTTCACAATCTCCTTGCCGCCATTCAAATGCGCCAGTC
GGGGGTCCCGGATAACATTACCGCTCACGATGCCCGGTCCG
TCTTGGTTGGCTTTGGAGTGCCATCGCTCTCATCCTCCTCT
GGGCGTTAGAACGCACGCGACTCCGCCATGCCCCGGCCAGT
TTGCACTCAGCAATTCAGCTCGCTCTCTGACATGGGACAGG
AGAGACGTTGACCTCGGAGACGTTGACCTCGGAGACGTTGA
AGGTAGTGGAGAGATAGTGGCAGATACGACTTCGGGATCGA
GCGAGCGAGGTGCCGAGTTGCACACATACGCCCTTGTCGGG
CGTACCGACAGATGAGAGAGCTCCTGGGCAAGGAGATGAAG
GAGACTCTTCGCTACGATATCGAATCGCCAAGATGGCTGAG
AGATTCGCGCCGCAAGTTGGCAGAGATACGGGTCCTGGCCT
TTGCTCGTCCCTCCAAAGAGCCGTCGCAGACATGATCCAGC
CGAGGGCGTCGGCGTCTCGGCCTACCTCGGCGCTGCCGCCT
TTTCAGTTCTCCCGCGTTGGCAACTTTTACTTTCTCTGCGT
CTCGTCTTCCGCTCCGAAACCACGGCGTGGCCCAGAGATCC
TACTGGGGCTCGAGGGAGAACGTCGTCGGCGGAGGCGGCGC
CCCACTCGGGGCCCCCCCTGCGGTGCATTTAACCCGCGATA
ACCCGGGCACGGTGATGATTCACTAGGGCGGTCTGCCCTAG
GCCGCCATTGACGGTGAATACAGGGGAGAGTTGGGGTTGAG
GCCTTCGCCCGTCATCAGAGCTTCGGGCACGGCGTCTGCGA
GCCATCTCGCAGGGCGAGGGCAAGGACCCCTCCAGCTTCCT
GGCCGAGACCAAGAAGCTCACCATCGGCCAGCCCGGAGACT
CTCCAGGGGTGCTGGCTGCACAATGTCGTCATTGCCTGTGG
GCAGGCTGCCGTGGCTTTTACGCTCGGGAGTCGCCACTGCC
CCTCGCGCCTCCGACCCCGGCCCATTTACCTAACTCTTAGA
AGCTTGACCACGAACGGGTGCCTATTGACGGACTCGAGTAT
CTTAGAGTCTCGGAACAAGACCCTCAATGCTTGTTCAGGTC
CTCGGCTGAAGCCACCACGGCCGCCGCCACGGCCACGGTCA
CAACTGCCGCAGCCACTGGTCTGAATGATGCACAAAGGCGA
ACCACCTTGCCCCTGCGAATCTCGTACCTGTAGGGCGCGTT
AGTCCAAGCTCATCGATCTGCTCCAGTCTCTTGGCGAGGTC
CGCCGAGTTCCCTGCCGACACCAACTATCTGTACACCACGT
CGATGACGAGGAGCCATGGCCAAGAACTCCCTCCGCAGATG
AAGCATGGCAACAACAAATGCTGCCACACGGACAGAACCCG
GGCTGGCGGGTGTTCAGGGTCGATTCGACTGATCTCATGCT
TCATCGCCTTGGGACAGGATCAGGTGCGCGAGGTGTTGCGG
TGGTGGATGGGCGCCGTGGTCGGACGAAACAGCGGCCAAGT
ACGGCAGTCTCGAGTATAATCTCGACACGCTGAAAAAGCTG
CGAAAGCAAGGTTCGCTGCGCTCTGGCACGCCTCTCGACAA
CGAGGAGCAGGCCCGCAAGACGATGACGACGAACGGCTTCG
TCTTGATGATCTTGTAGAAGCCGGTGTAGTTGAGCTGGACG
CCGCACAGATTTCCTCCTGGCTAGCACGCATCATCAATCAA
ATTGATTGGCGCAATCGAGGCAATCTCTAGGTGGAAATTGC
ACCTGGGCTTTCATCAAGATCCGCCAGTTTCTTCGGGATCA
CACCCATCGACACGTGCGGACTGACTGCTGCGGACGGACGA
CAAGTTGAGCAGCGGGCGATCTCGCTCGCAGGACGGATCTC
GCGGTTTTGGTCGCACGTGACCTGCGGTCGCCAATGACACG
CGGGTGACTCCGTGTCGTGACCCCAGGAATATGGACGTCCC
GCCGCCGCTCCTGCTGCCCGCGGCGGACAACGCACGGGGAG
CAAGGATTGCAGGGTAGTTGCGTCCTCGCGTCTCAAGATTA
GGGGACTTTTCTGAATGCTTCCTGGCGAGCGATCGATATGC
CCGTCGTCAAACTGCATATCCGGGAACCCTGTGCGTGATCC
AACGTCCTTTTCGAACCCTGCCTTCCGTGGCGAGTCGGACA
GGCCGCCCCAGGAGAATTGACCGTGGATTGTGGAGCGATTG
CACGCCGCGGCCGTGGGCAGCGTGCGCGCGAAGAGCGCCCT
GATGCCCTGTAACGTCCATTCAAGCGAGCTCGGTGCCATTG
GAGGTCTTCCCCACGCCCGTCCGTGCCACCGCTCACGGCTT
CCCAGACCGGAGAGGAGAGACGGGGGAGGGGAGGGCGGGGC
ATGTGCCGAAAACCGGTTTTCCAGATGCCGTACCAGGGTTG
CCCAGGAGCTGGAGCCCATGCAGCCCTTGCTCGACATATGG
TAGTTAGCTATTGTGAGTGGCGGCGAGTGTTGTGTGGCAGA
GGCCCGGTGAACCCCAGGATCGGGCTTGTCGACGAAGGGGG
AAAACGACGACAAGATATATCCCCCGCTGTATAGATGGGAC
CATGAGCGGCATCGTAAAGACGTCTCACACGGACGAGCAAA
GGTAGATCGTCTCCACGTGACGAGCCTAATGAATTGAGATG
GTCGATTGCACTACGCAATGCACCATGACTGACAACCCGAG
TCCTTGCCGCCATTCAAATGCGCCAGTCGCTTCTGCCAGTC
TGTATCCATACTACTCCGTACGTATGATACAATGCACGGAG
GATGGGCTGCTAACAGATGACCCTCTAGACACGCCAGAAGC
AGGTCCCCCAGCCTCGACGCCTCTTGCAAGTCCGGACTCCA
GTTCCGCTCACAGAGCATTTCCTCGGCGGAAAACTTGCGCA
ATGGCGAGGGCAGCGTGACGCCGACAGTGACCTGTCTGATG
AGACGCCGCTGCAGAAGATGCCGCTGCCGAGGCGCAAGACG
CGCCGCAGGTCCGAAGAGGGCCTCAACGTGATTGACGTGAT
CAGCCTCTCGTTGAAGATGGCAGCCCAAGCCCTGGCCGTCA
CTTCCGACTGGGTACGAAGACCATGGCCGGCTTGTCTGGCG
CTGGCCTTCTTTGGAGTCCTCATCGACAGCCTCCTTTTCCT
CATCCTCCTCGTCCCGCCATCCCCCGCACGACCACGATCAA
ACCGAGATTCGAAGGGTGGACATTGAGTAGCCGCGATGCCC
CACTCCACCCCAAACGAATGCACGGCCGGATGGCTGAGTCC
TTCGTCGTCGTCAGACATGACGACGGAGTGCTCAGGATCGC
AGGTGTGTTTGCGATACTAACGCGAGCCAGACGCAAGATCG
CCTTCCCCATCCAGGAGCTTCCCAAGAGAGCCGAGCCGGGG
GCAGGGATAAGCATCATCGGCGGGATAGGGTGCAGGCATTC
GATCCTCGCCGCCCTCCAGGCCAACTGGGACATTCCTCTCG
CCCTACTCGACGGGCGACTGCAACGGCACGTACGACATGGG
GCGCTGAGCGGGTTACGCAGCCTGGTGCCATCCTTGCAAGG
CATCGCTGCCACGAACTTGTCATGCAATTCCACTGTCCTTC
CGGCGTTTTGTCAAGCCGTTCTGTCCAAGATTATACCGAAC
CGAAGCTCGGCCGACAACTTCCTTTACAAGTGCGACTCGAG
CTGCCGTGCTTCATCGTGTTCGGCGTGCTGTACTGGCACAT
GGTAATTTCGTTGAAGCATTCGCAGAGCGCCTCTCGCTGTC
ATACCTGATTCACGGCGATGCTCTCGCTGCAATTTCTACAA
TTGCGAGGGGCATGATGACGCTCAAGGCAGCGACAGGCTGT
GGAGCGGCGTTCGCCCGAGCCGTGATCGACATTGTAGATCT
GGCTCCATAAACGCCCCTGACAGGTGTGAGCACTGGTTCTC
GACTCACCTTGCAGTGTAAGCGAGATTCAGTTCCGGCGCCG
GAGAAGCCTTCTGCATATATCGCCAGCCTCGCAGCTGCGGG
ATGCCATCTTGTCGGGGAACCTCGATCGTCCATGCCGATTG
GCGGCGGCGGCTCCCATTGGCTGGCTCGGCCCTCCAAACCG
GGCTACAACAACGGCCATGGCCGACCCACGCCACGCGAGCG
TAGTCGAGAAGCGGATAAGACTGTACTCGTTCGGCAAACTC
GACTGGCTGATCCGTGAGCTCCGCCGAAGCCGTTTGTCGAT
CTGTTGCTCACACGACAGCGCCCCCTCCGTATTCAACGTTT
ACCCTCCAGGGATGGTGGAACCACAACCGCGCCGAGAACTC
TGCGACCTGCGACTGGCGTGCTGGACGCTGTAATACGACAC
TGTGGCCATCCATTGGCTGTCAATTATCCCATCTTCTGTAG
CCTGCGCGAGTTTGAGAGGGCGGCCGGCGACGGGGACGGCA
AAAAACGGTTGCTGGGTGAGCAGGTCAAGGGGAAGCACCTC
TATGCTATGCTTCTCAGATGCGGGTGTGGGCTGACAAGGGC
CGCCTTCTCGACTCTCCAGGCGGTCCGGACGCGATGCTCCC
CGACGCGGCACACGTCCAGGCCACCATGCTCGAGAACACAA
CGGCCCTATATCAGGCACGCCTGATTCACAGCAACTCCCAT
GACCACCCAGGCAGCCAGGGCAGGCCAGCCACGCGCTCCTC
CGCGTGGCTCTTGAACGTGTCCTGCGGCGTGGTCATCTCAA
TTGGGGAGATACTTATCGGACGTTACTCGCAAAGAATCTCG
CAGTCGCTGGGTGTGGAAAGCGTCGACCCGGATGTCATGAA
CTCGGGGTGGCTAGCCGTAACGATGGCGGCGTGGAGAGACT
GCTTCCCTGCTCTTCCCCGTCGCCATCCTCCTCCTCGTCCA
CCATGATGATCGTCTGTTAGCAAGGTTTCAGTGGTTCTTAA
ATCATCAAAGGCGGCCCGCGCCAGGAGATCACCGGCCCCGC
CTCCTCGACAATGTTCATGTCTCGGACAAATACTGCCTCGG
GCCCTCGTCGCTGGTGCCGTCGCCGCCATGGCCTACCTCAG
ACATGCTCTTTGCGTGGATGCGCAGGATGTTGGCTCGTCCC
CGAACAATACGAGCTGCCATCTCCGAGTCCCGAATCTGAGT
GGCCAGCCTCCTCCACGCGGCTGGGTTCGCCCTCGGATGCC
CCACGTACTCGTAACGTAATCGATCAACATGTTGGCATCGA
TCCCGCTGGCGCCCAGGTCGCCGCCGGCATGAACTTCAACC
GAGCTGTTGCGGATTCAAATCGTAGAGGCTGCAATTGCAAC
TGCCGTCGATGGAGATGAAGCCCTTGTACACAATGTACCGC
CTCTCTCGGCCGACCGCGAGCCCGTCAAGCACGTCGTTGGA
CGCAGACAAAGAAAGGGTTGCTTACCATGCGACTCGAATTG
CCTTTCGAGGTAAATGTGTTCAAAGTCCTTGAGGTCCGTGT
GGCGACGACGATGAAAAGGGCCAGCCGCAGCCACGACTCCG
GACAAGAAGGGCGAGTCGGACATTTCCATCATCCAGCTAGA
CGATCCGAGCGATACTGAGACTGGATGTCTATGGCCTGGGC
TTTTCTGTCGACAAGGGCGACTACAGATAGGGGCAGGAAGA
TTCCTGTGGCCTCGGGGCTTCGAGCGGCCGTCGTCTCGACT
TCCTTTATTTCATTGCGGATCTACTAGCAAGCGTGCGAAGC
AGAGACGCACCTGAACAACTCGATCACCAATATTACGAACT
CATCCCGAGAGCCGGTTCCCCTGTTGAGCCGACCAGGCCCA
ATAGAGGTATTCGGCGGAAACTTGGTCTGGGGAAGCATTTG
GTCTCCGTCTTCCGGCTCGCCGGCTTCATCCCCTTCCTCCT
GGAGTGAGCTTGCAACGCGCCGGCGCCTGTGCCTCGCTACA
CTTCCCGCACCTGGACCAGACCAAGGCGAGCAACTACGCCG
CTAGCTGCAATAAGTCACGTCCTTAAGGGTTGGCAGCCGCT
CCCCGAGTCTTTTCCTTGAGCTCCTTCGCGATGGCTCCAAC
TTCAGATTCGAAATTGAGATCATGCTTCCCGTTTGGGTAGC
CCCCTGAAACCACCGCCCATCCAGGCATTTCAGAATCTCTT
CTACACGGACTACATTGAAACCCTCACTCTCGAAAAGGACG
TGGGCGGACGTCCAGCTGCCCAGCCTGCTGGAGCAGTGGGA
CCACTCGATAACCTCGACATCTTGGGGCTTGCTGGCAATGG
TGCTGAGTGTCGCGTCTTGGCTGTCGGAAGCTTGCACGACT
ATGAGTGTCTCGTGCAGGTTCCAGCAGAAGATATCCCTCAG
CCCCGACGGCCCTTGGTACCCTGGCCGCCCTCAGCAGCCCA
GCCCAGACGAGCATGCGCTCCCCCCGGGATGCCAGAAAAAG
GCCCTCCGCGTCCGTTGCCACAGCCTGCAGCCCTTGGGCGC
ATTAGGCTAAGTAGTAGTAGCGTTATAGCCGCCGTTGGGAC
GGCAGGGTGCCGAAGGGCGACGAAAGGCATCCAGCAACTCA
CGCAGGCAACTCTGGTGTTGCGGAGTGATATATCGATGCAC
TCAGCAAGACGGAGCAACAGCTTCTCCGAGCCTACAACTGG
CTCCTCTGCCCCTCATCCCTCCATCCCTCCATCCCTCCATC
TTCGGGCCGCTCTTCCTCCTCTGCTCATCGTATGCGCACGA
CCGCTCCATCGTACCGAAGGCAAAAGAACCAGCACTTGAGC
GTCGTTGAAGTCGACGTATCCGAAACCACGGCTACGGCCGG
CGTACTGCCGAAAAGAAGAGCCCGAGAGCATACTCACTCTA
TCAAGGAAGCTCTAGTGTGTCCAACAACAGGTCAAGTTCCT
AAGGGCTCCAAGGTCGGGTACATGGACCCCCGCTGCTTCGA
AAGAGAGCCAGAGGGGTAAACCCACCGAGCCTGGGGCTGAG
GACGAGCTCAACGGCTCCAACTTCACGTACCCGTGGCCCGT
CAACCAGGCCCGACAGCGGGCCGGCGATCCATATGAGCGAC
GCCTTTGTCGCGCCTTTCGACCGATGCCAGGAGCCCACTGG
ATTCGCCAATATTTGCTCAGCTCGTTTGCTGATGGAGGCTG
GGCCTGCGCACCATCAGCTCCGGGCTCTGGAACAGCGACGA
CGCCGATGCGATCCGAACGTCCCTGGGGCCTCGAGGCATGG
CAAAAGACGTAGTAAATGAGCCCACGGCTCCGCCCAAGCGC
CTCGGTGAGGTCGTCTTGGGCGTCGAGCACCTTCACGACCG
CTCTCGCCAGCAACGTCTTGCCCGTGCCCGGAGGCCCATAC
CACACCTGCTCCGCGAGAAGCAATCCTACACGGACTACATT
AGGGTCTGTTTGCGCAGGCGCAGGCGCCGGCGCCGTGCACC
CTTATCGATAACAGGCGCAGCCCAAATTTTTCAATGAGACC
ACAAAATTGAGCAGCTGACACTGGAAATTACCAATCGTCTG
TGAAGCCGGCAAGACGAGTGCCGCCGTGGACTGGGGAATGC
TTCTGCGGCGTCGTCAATGGCCCAGGACCCCGCCGTGGCCT
ACCCAGTCCTCGATCAAAGTCTGGTATTCCCGGACTTGGGG
TGTCCTTTCCCCCCCTTCACCTGCCGAGTGCCTCGTTCGCG
CTGTACATGCACGAGCTTGTCCTCCACTCCGACACGCCGAC
TGCAGAAGTGCCGGGGGGTTCCTGCAAGTTGCAGGCCCAGG
TGCCCGGGCAGCATCTGTGGCGAAGGCAGCTCAAAGTGGTT
GCATCACGTCCCGAATGATACCGAACTCGTCAAAGTATCCT
AGGCCCAGGCACGTCTGCCCCGCCCGCCACCGGGCCGATGC
TTGCATTGTCGAAAGGGTAGCGGAGCAGGAGGATTTTTGGC
GTCGATGGCGGCGTCGATGGCGAGAGGACGAAGGGCAGGAA
CGCTGAGTGGCCGCCGAGAGCCGCCCCGCCGCGCGCCAAGA
CCTGTTTGCACCCGGTACTGCTACGGCAATACGGGTACTGC
AGACGACGGGTCGAAGAAGACGGGTCGAAGAAGACGGGTCG
CCGGTGGGGGGCAGCGTCGCCCGAGCCCTCGATGCAGTGGA
CCAATAAGGAGATGAGGAATCAGGAGGCGGAGTGGGTACGT
GAGAGCAAGCCCCAGCAGATCCTCGTCGATCATGAGCTCTT
CAAGAAGGTGCAGAAGAAGGCGTGGAAGCGCATGGTGACGA
TCGGGGGCCACCTCGGGCGTCCGCCGGCGGCCATGCTCACG
AACGTTCTGAGCCCCTTTGGCCGGATGACGGCCTCGATGTA
AGCGGATGGCCGGCAAGCAACGATACTAACACTGTTTGTTT
CAGTAGCCAAGAAGAGACATCAGCTTCAAAGGCGAAGGAAG
AGGACACCACGCGCTCGAATCTGTGAGCGTGCTTATGAATC
AGGGTCACCGCTTGTCGCATCCCAAGGTACCCGTGGTCAAG
GAAAGACCCTCCATCGTGAACGCAGCGCAACCCAGAATCGG
CCACCAGGTTGCCGAAGTCTCTTCTGCTTCGGATCCGGATC
TGAAGCCATCCGAAGAAGGGCTGCAAGCCCATCAGCGCGAC
GTGTGGGTGGGCGTGTTTTGCATGCGCGCGCACGCGTCCAC
GGGCGCAGCACCCAATATAACGCTACACTGGAGCCAGATCT
GATGAACGCGTGCGTGTGAACACGGCGACGTGATGCAGGGT
CTGCCGCACAACATCATGGGCCCCGGGCCCAACCGGTGGTT
TCTTGCACGTGTGATGAGATCTCAAGGCGCCGTGCGGCCAA
TCACAAGCCAAGACTAGTAGCTCCGGAGATGGGACCGGGCT
GTCATAACGGGCATGCAACCCACTGCAGGACGCAGGCCAGT
TTTGGTGTGGGCTCCTATTCCCGACTCCCAGTCGCTTATAC
TGCCTACCTGCCGCCGTTGACGGCCTCGCCGAGGGCCGCGT
TTCCTGCTGTTCCCCGGGTGCATTGCCTTCCTAATGACGGC
GTCCCCGCCGGGCTTCTTGCCCGGCGTGGCGAAGAACGACG
CTGCCATGGACTTGTCGTCTCGAGGCTATTCGAGAGAGTTG
GTACGTCCGCGTCTCCATGTCCTTGGCCACCTCGAGCACCT
CTGGCAGCAGGCGAAGAGCCCCGGACGTCCTTGACGTTGAA
CAGCCTCATCGTCGCTTCGGCCATGTTCGCCGCCGACAGGG
GCGACTGGGATCGCATTGCCCCGCCCGCCCATGGCCAGGTC
CGGGAGTGGCAGCAACAAGACCGGAAATGGTACCGGAGCAC
GTCCAGCACCTCCAGGACGCCCATTTCCTCTCCAATCTTTT
GGGTACCGTATAAGAGGGAGCGCCGGAGGATGGACGACGAC
GCTGCTTTTTTTGGTTTGTTCAGATACATCTCGAGAATAGG
GGCACTCATGCATATAATTTCTTCCTAGTCCACCTGCTGAC
CCGAAAGCCGGCGGCGGACTCCTTACATGCCAACTGGCTAC
CAGAAGAAACTCATCTGGGTCGATTTGTACAGGAGAGGCTG
CATCCGGGCCATGGAACAGGCGCTGAAGCATGACCCGAACA
AACGGAGGGGCTCGGACGGACACGGCACCTCCTGATCAGCG
CGACGTGTGGAACTTTGGCACCATGGTAGGGGGGCACGCCT
CCACCCTTGCGTGATAGGTCCGGCCCTCCTCTTGGCTCGCG
CCGGGGCCCGCGTTATCTGGCCCCGTCTCGGCATGCGACGA
CCGACTGCGACTGCGCGTAGCTGTCTGGCGACGAGTGGTGG
AACCCACCCCATGCATTGGGCCGGCCCGATCGGGAAGCCCA
TCCGTCAACCATGGACGAAACCAACCACCAGCAACCCGAGC
CGTGCAAACCCCGGCGCTTACACCCATCATCGTCAATGGGC
CACTCGTCTCCATCGGGTTTCTCCCCAGTTGTCCTGTCCAT
GAGCTGCGGTCCTTGAGCCTCCTGCTGGTGGCCGCCCGAAT
AATCACTAGGCTCTTATGTGCCCCCACATGCTACAACGCAG
AACCGAAGCCACGCGCGATACCGTCCAACTCCGTCACGATG
CGTGAGTCGTCCGAGTTTGGCTTGCCCGACCGCCGAGGCAC
TTATGGGGATGCGCTGCAAACTCCTGGGCATGAGGGAAAAC
TGGAAATCAGGCCGCCATCGCCCCCCACCGGCATCGCACAC
TTTGTCCCTTGTCGCGCTCCCATCCTCCCCTCCCCTTATCC
GAAGATGGCGGTGGCGAGGACGAGCAGGCCTATGGCCTGCT
TCAATGTAAGGCGCGGTCCACTGGCCCTTGTACTCGGGGTT
AGTCCTGGACCCTCCGGCTGCCCCGCTCCCTCCGCCAACGT
CATGGCTTCCCACGCCCCAACACAGATGCCTCCGCCGCAAG
GCATCCCATACCTCTCGCAACCACCTGCCACGCCCTTGATG
AGCGACGCGTCCCCGATAAGCGACGGGATGGCGGCGTGACG
ACCCGGGCATGCGAGGCATGCTCCGTGTGTTGCAGGGCAGA
TCTGCGGAGCGTGGCACGAACATCTGCAGCCAGCTCGACGA
ATGCCTACTTTGTACATGTACTTTGTAAAGTCTGCGGAAGC
TTGAGGGTCAGGAGGTTGAGCTCTGTGGGAGAGTCGTCGGC
AGCGGCCTCGGCAGAAAAAGCAGCAGCAGTCAGAGACAGAC
CCACAGCCGTCCGAATTCAACCAGGTTGGGCGTGAGAATCG
ACCCGCGGCGCCCCCTTTCTCTGGCGCACCGGGGGGCCGGG
AGCGGCCCTCCCCCCCCCCCCCTTCCCGCGCATCCGTCTAC
TGGAGGAGGCGCTCCTGGTTCCCGGGATACTGAACCAGGCT
CATCATTGCCTCGGCCTACACCGTGTACAACGTGCTTGCAG
TGCTAGGTGCTCGTACGGCGCTGTGGAGCTACAGTACTCGT
AGCTGCCCCAAAGGCGGCAACGCGCTCAATCCCGCGCGTCT
CTCGACGCCGGAGACATCATCATTGACGGTGGCAACTCTCA
GGAGCAGCGACGGCCTGCGTCGATCAACGGAGCTGGTCGGC
TCAGGATTTGCCTCGATGGACGAGCAACTTGCGTCCTTCCA
GGTCTGTGCAAGAAGATTGGCATGGTCGCCGGCGGCACCGG
CTTGCCACAGCGCATCCGTTCACCTACACCAACATCATCTC
CCCGTCGATGCCGCCCTCCTCGTGAGTCCGGCGTACACTCG
CTCCTGTGGGTTTGAATGTGCCGAAAACAAGAATATGGATG
GTGGCGGCTTACATCCTTCTCCGACTCGGAGAGTTCGCTGA
TGATGGAACCAACCCGTGCACCCTTGTACATGCCACTCGAG
GAGGACTGGCAGTCGGTCGACATGCAGTCGGTGCCTTCCAA
TTTGATGGGCTTGGCTGTATCTTATACCAACGAAGGATACG
CGTCGTCAGCTCTGCCGGCCCCGTTGGTGCCGTTCACTTGG
TCGTTCGAGGCTGCTCAACGCACCTCTGCTGCCGAGGCTGC
CCACAGCCACCACTCCGTGCCTCCCACGCCTCAGAGCCTGG
CAGGAGACGTGCCATTCAAGCCATTGTTGATGGGGAGACAG
CCCGTCAGTCTTTGCCCTAGCCTTTTTGTTCGTGCTACGAC
AAGCATTGTGAATAATTTGGCATCAGGGCTTTGATCCCCCA
ATGCCGTGCCACGAGCCGTGCCACGAGCCGTCACGCCAGAT
CGGGGCGGGCCTGGAACTTGCCCGCGTTTGTGGGTTTCCAC
TCTCTTCGGAGGTGTCGACGCCGCCGACAATGGCGGTGATG
GCAGCGAGGTCGCCAAGTCGCCTGCCAGGAAACGATGCTCC
CCAGCTCCCAGCCAGCGTGCCAGCTGACCTGCAACACCTGC
ATTGAATAATGCAGTTTGCTCCACCGGACCTTTCCGTCATC
GCCGGCGGCCGCACGCTCGGCCACATCCACATGCTCACGCC
CTTCTGGCCAAACGCCGTGACGGCCGGCGCTTTGGCGACGC
TTGTTTGCACGCCCAAACGCCTACCCTACAGGCGCTGAAGA
CTGAAAGTTGCTGTCGTCGACGCTGACAGAGTCGTCAAAGT
GCAGCACCGTCCCCACCGCGCCACCGAAGGCTCCGACAGCC
CAGGCGAGCCTACATCGTGGCCCGGATCACAGTCCAGCCAG
GAGCTTGGTCGCTCGGCTTGCATTCTAGAGCATCGAATTGT
GGCGCCTGGCTCCAGATGCCCATCGAGATCCTCGAGACCAT
CATGGAACGTACAGTGGCAACCAGCTTGCCGTCCTTGCTCT
GGCGAAGACGGGGGCCGGGTCGACAAGCCCATCCTGGTTTC
GACTCTTGGTCAGTTTGAGGCCAGCAAGACCCTCCCTCCTC
AACCATGGGAGGCCGCCACACGCAAAGGCGCAACGACAGCC
CGGCAAGGAGCACCGCGGCTCTCTTATCCTGCAACAGATGA
GAGGGTGACGACTGATATAACAACGAGAAACCGCCCGCGCG
ATCTTGTTTGGCTCGTTTGGCCAACGCGATACCTAAGACAT
CGCTCGTATGACTGGGTGCTCATGCTCGCCGGGACAAAGTA
CCGACTCGACAGATTCGTAGCTTGCCGTGCTCCCCCACGAG
TTCGAGTTCCAGGTCGCCGGCACCGAGTCGGCCGAAATGGT
GATGCCCTGCGGCAGGATGGCATCGCCGTAATAAGTGCGGC
CTCATGACAGGATGATGATGCTGACCAGGATGCAACAGCTA
CCATGCGAGACTAACGCCGACGCCACCTCTCCTGATGAACC
TCCGTCTTCCGCCTCGGCAGCCAATCAGGCGCCGCGCTCCC
CCGCATCTTTTCTGCTTCTTCGCCTGTCAAAGTGCTTCCAG
TCATCATGGCCTGCAGGTAGCGTGGGACAAGGTCGTCCAGG
CCCCTGAAAGCTCTGTGTAGCCGCCCGCCTTGTTCTTCATC
CTCCTGTATCTCAGCTCATACGAGCAAGGCTGCTCCTGCCA
GGGCAGTTGAGCCGACCGTGCTCATAGGCGTCCCCCATCCG
CTGCTGCTGCTGCTGCTCCTCGTCCCCCTCATCATCGCTGC
GGCTATACGAGTTACCGTGACCATTCGATCGGCAAGGGACA
TAGTGGGCCTTGGCCTTTGACGGTGGGTTTGTTGAGAAACA
GAAGAGCAGAGTGGAGGATACACTGGGGTTCGTCGAGCAGA
GGCAGCTTGAGCCAGGCAGTCCTAGCAGTGGAGGCATAGTC
CTTGTCCAGCACCCCAGCACCCCAGCGCCCCAACGCCCCAA
GGCGACCACGTCGCTTTTAGCGGGGGAGGCGCCCCGGACCC
GTTAGTCTCAGTACCTAACACCTGGCCAGTTCGCCATTCGG
CCGTGTAAATCACGCAAGGTCAAATGCGGAGAAGAGCACCC
TACATCACCGTCCTCCTCATCAACTCCGTCGCCATCCTCAG
GCAGAGCACGGAGACTGCAACATGGACGGAAACCGTACTCA
GGCAGAGGAGCACGACACGACACAGATGCGGGACGACGTCC
GATCAGGGAGCCGAGCCGCACGGCAGATAGCCCTGCATCTT
GCGGCCGACGCCGACGCGCACGTTTGAGCACCTGGTCACGC
TCGCGTTGCAGGTGGGTAAACAAGCGCCGAGGACCGTGTCA
TTCAGCAAGAATTCCCCATGCAGGCCGGCCCGCCACAGCTC
CGAACATGACCTTGATGTTGCCTCTAGCATCAAATCCGTCC
ATTGCCGCACTGCAGGAATACTCGGCCAACGAATCCAATGT
CTAAGCGATTGCTCAAGTTGCTTACAAGTCATAGGAGCCGG
CACAGCATGCCCGTGCAGTACGCGGGCGCCTCGCTCGCCGA
TTGGGCGGCGCTCTTGGTATCGTATACCCTTTCTTGCATGG
TATCTCGTCCGGCTGACCGACCCGTCATCCTCTTCTTCATC
CCGGCCGCGGTTAAGAGAGACATGGCACAGATCTACTTGGA
TCATGGGTGCCCTTCGGCTTCCCCTCTACCCTGTGCTGTAA
AGTACAGTGTGTCGAGGAGGCGTGTAAGTCGTCCACCGTAG
CAAACGGGCCTTGCGTTTAGCGGCAGAGACCTGACGCAAGC
GGCGGCGATGCCCTGGAGACCTCTGCAGCGTGAATCCTAGT
TTGTACAATCCAGGTCTCTTCGTCGAGTTTTCCGAGTTGCC
GACAAGTAATTCCACATCTACGGTACGTTTCAACAACTCCA
TGACCTCGCCTCGCAAATGACGCGTCAGGATCCCCTCGGGG
TGGAGCCAGACCTCAGCCCACCACGTCCGCAACCTGACGGG
TGCCAGGGGTACACCGGGAGCCCAGCGATCCGTCTCAGCGC
AGCTAACTCGCATCAGCTGGCTTTTGAATCCGGGCAAGGTT
CCTCCTCTTCCCCGTAGTAGCTCGTGTCCGATGATATAATA
TCGACTTTGTCCCCGCGCATCTGAAGCGAGCCTCAGCGTCT
CTCGCTACCACGTATCGGTGCTTGTTCTCGCCCTGGTCTTT
GATGGCTTCACCTCTCTGCGCCCCCTTCACATTGCTCTGGG
CTTCACCAGGCCCTCAACCACGGCGAAGACTCATCATTGAC
CAGCCAGAGACATCACCGCACTTGGGGTTGGCAACAGTGGG
AGCTTTGCAAAGTGCTTGGACCAGATCCATCCAACTTGGTC
GCCGCGTGTTCTTTCTGCCGCAGTGGTTATGGCACTGGAAT
GGTATCTCGGACGAAGAGGTCGCAATGGATCCTGATGCGGA
CATGCTAACGGCGAAGTAGACCACCCCCCCATACCGCGCTC
AAGAGGCAGGAAAAGAAGTACGAATAGAGTTGACTAAAGCC
AAAAGTGCAGTGCCACGTCCCGCGTCTACGTGCCCAAGTCG
CGAGCCTCCTCGACCATCCGCCTCTGCACCGGAAGGCGCCT
ACCTGGTCCTGGAACCTTGTCAACATCACCGTCTCCCTCGT
TCATCGCGAACTCCACGTTTCTAGCCTCGCCAGCATCATTT
CCATGGCTGCTGAGACACGACGTATCGGCGGACGGCGCGGA
CATCGACAACTAGAGGCAGGCAGTTGAGCGAATAGAGTCGA
CGCTACCGATCGAGCAGCGTCTCGCAGGAGACTTGTGCTTC
GGGTACCGCGAACAAACGGACAGCAGCTTTTACACGAGCCA
GCCATTGCCGTCGAGGTCGACACTGCGCTGGAGTTCCTGAC
TTGCACGCTCAAGCCTTTTGCCATTCGCAGTCAGCATCCCG
CGCTACTCGTCCGTCCTGCGCTGCAATCATGATGCAGTGAG
TCGTACGCAAGCCTCCGCTCCGCACTCTGATGTGGTCTTCC
AGAAGGCGTCTTCCATGGAACTAGACGGGCAATAGTCCAAC
GTCCTCGTCACAAGGGTGTTCATGGTGTAGGTCGTCAATGA
AACGGCTACCTCTGTCGATTCATGTTCCTGTCCGCCAGGGA
GCTGGCGGTCAAGACAAAGGCCGTCTTGGGGTCGAAGGTGT
CGACCCGCATCTGCACGAATCGACAGAGTCGCTTATTACCG
ACTACGTTCCTCGACTACCGCTGCTTCGCCTCCAATCAGAC
CCGCCGCGAGTCCAAACTCCCACCTCTCGTCGCCGCACTGC
CGGGGATGGGCACGTTGATGCCGACCTGGCCCGACTGGATG
ACTGGCAGTACACAATACGGCTCTGGAACGCACCTTCGGCA
CAAAGCAAGCGCTTGTCCTGCAACGCCAGGCCCGGTATATA
CTGGCCTATGACAACCCCGACGACTACTTTGTGGACGTCCA
GGCATCACTGCAAGCCTCGTCCAGCGCCGAGGTGGCGAGAC
GCTCGATGAGACCTCGGTAACGCTCTTTGTGGATGGGTCGA
CCTCGAGCTGGGGGTACGTGCCCGTCGACGCCGTCTCGAGG
GAGGTCTCGGCTCGACATGTCGAGGCTTCAGGTCTTGCATT
CTGACTCCCGCGCGCTCCTACCACAAGACGCTCTTCCAGCT
ATTGCGGTATTCGATCCATCCATCAGAGCGCAAGATCGTCG
CCGCGACACCGCCGGGCTAGCGGCTGATACGGGCCCTGGGA
GTACTTTTAGGCAATTATTTCCTCTTTCATTCCCCGCCCTC
GTAAGAAGGACTTGGACTGACGATTGACGTTCGTCATTCGG
TCATCGTCGACGTGGTGCCGCTGCTGCTGTGACGCATCATT
GACGATGCTGTCCATGATAGCGTCAAAGGCAATTCACTGCC
AAATGTACCTACCCGGAGAGCTACGAGTAGCGTACGGAGTA
TCTTGTGGCGCAGGGCCGGTCCCTTAGTGGTGTTGCTCCGC
CCCGCAACATCAGCACAACACGGCCGCATTCGCGTCAGGGC
TAAGCGTGGCGCTGTATGTTCGTAAGACACGCGCTTGGCAC
TTCGGAGGCGGAAGACAAGGCCAAGGCTCTCGAGGCTATTG
CACTACTTCACCTCGGGCGGCACCCCGCAGCCCACTGGCGG
TTTTAGATGCGGGCGGGATTCTGATGTTATGCCTGGACGCT
CGGGGACGCCGGCATCGATTCGTCGTCCACCAGCGCTTCCG
GACTTGCGTTGAAAAGGGTACGGAGTACGGAGGAGAGCTGA
TCCTTGTAGTCAAGGTTCCGCTCCACCACGATATGTGTTGC
CACGTCACCGGGCATCCGTTCGAGGCCCGTGGTGGCTTACC
GGCGGGCTCGCCCATGGCTGCTGGCGCTGCTGCCGGCGCTG
GCGATTCCGTCACTGGCTATCTTGCGGGTTCGCCGTTGCTA
TCTTAACGTGCCCGTCCGTGCTTACCTAGATGGCGTGGGCC
CAGAAGTACGAACCAACGGACCCAAAGTCGACAGTCCGTTT
ACAGGGAACGACGCAGATCCCGCGACAGATACGCAGCGAGA
TCCCACCGGCTCTGACATGGCTCGGCCTGCGGCGCTGCGCC
GAACATGGGGCCGCTGACGACTGGAGCAGCATCCCAGCAAG
GAAGCTCCAGCGCCCTAGTGCGCCTGCAGGCTACAGGAGCT
CGCCGAGTACTACGACAAGGCACAGTCCGGCTTGGACGCGC
AACGACATCAAAGATTCTGGCCTGTTCCTGCCGCTCGACCC
CGTACTGCGAAGAGGAAGAGCCGCCACCGCCAGCGTAGCTC
CAGGCGGCCGGCCCGCGGTACACGAGCGCCCTTGGCTGCTG
GACAGGGTCGTCGTCCAAGGCAGCCCGTGTAAGCCGACGTA
CTCATTCCGCGCCCCGGGATCGTCTGCGTCCTCGTCCTCGC
GGACGTCCGAGGGAGAGAGACAAGTGGACGCTGTTTGGATG
ATCATGCTTGCAAGCGGGCACGGAATGCTCTCTGGGAAACT
GCCTGTCAAACCACCAAACACCTGCATTTGCGCCGTATCAA
GCAAGCGGGCTTGAGCAAGACGCGTTTGCAGATGACAAGCA
ATCCCAGTTTGCCAGGAAGACGGGCTCCCGCCTCTCCACAA
TCAAAGGCAATCTCGTTGGGCACAAACGGGTTCGCGGCCGT
CACGGTCTGGGCCTTGAAATCGCCAAACACGGCAGAAGAGT
CAGTTTGGCAGCCGCGTCATCGAGAATGGCCGCCGGGTCCG
CCTCAGCAGTCGCCGCTATGCCTGTTATGCCTGGGTGGATA
AGCCATCTCGTCACTGTGGGCGGGCGACGTGGCCACCAGGA
GTCCGAGGCCGTGGTTGATACACCAAACTCGGCAGTCAAGG
ACGGCCACAGGCGAAGAGTTCCTGGGACAGGTCGACTTTCA
TCCTTTCGAGCTTCCATGCTCCCTTCTTCTTTCTCTCTTTC
GATATCCATGGCTCGGAGGCCGGCCAGGTCGGGGTTGGCCA
TACGAAGACGACGGCGGCGACACCTTGCGCGCCTTCGCGTC
TGCAATGCTTCATGCCATTTCTATATTCCAACTCTACAACG
CCGTTGTCACGCAGTTCGAACTCATCAACGCCTATGTTATG
GGAGATTTCCATGGACTTGGCCTCGTTTCAGAGATACGAGG
ATACAAGACGAGAAGCAATTCCGCCTCGAGACATCACCAGA
TCCCCCCATGCTGCTACCTACACATTTCAAAAATGAATATT
CCCGCCGTGAACGACTACGCCCAGGAGGTGGCGAAGATGTT
GTCGTCTCGCACAGGGTAGACATGTACCGCGCCGCCATGTC
ATTGTCACGCTCAACCATCACCGGACAGCCGGCTCAGTCTA
CCCCACCAGCGCCCTGTATGCGGGGCACCCGCCGGACTACG
GGCTTCGTGGGCGCCTTGAACTTGTGGAAAGTCTGGCCACG
CGGCGTCCAAGGAAAAGAGACACCCGACGAGCGGCCTGGAG
GCGGGTATATCGCAGTGGATCATGGCGGCTGGCGTCGACCC
ATGACCTGGGTCAAGCCGAGCTGGGCCTGGATGATGTACCG
AGCGAAGACCGAGACCTGTTCGCAAAGGCCCTCGAGGAAAT
GTAAGTTGAACCTGAACGAACCCCAATTATCGTGACACAGT
CCCAGGGCGGCAGCTCCGCGCGCCCGCAGTACCACGGCAAT
AGCTTGGGTTCCTCAAACAGCCGTAGCTACACCACCGAGCA
TCACTGCACGGTGTGAAGAACAGATGGAACTATCCTCCGCG
TGACACTAGCGTATGGAATGCCCGAGGGGGAGTCGAAAGCA
ACGTCGCGGAACGTGGGCGTCAGGTCGAAGCCCCCGAGGAA
CCAGTGGGATCCGGAGCGAACTGCACGGTTGGAGGTGTTGC
GGCCGGGAGTTTGAGATGAGCGGGGAGACATAGCGAGGTGT
GCCGCGTCCGTCCCCCGGATCATCCCGGCCGACGTGCTCGT
GGAGGGGGACCATATAGGGGCATGTTGTTGGACTTTGCTGC
GCTGTCCCCGGCGGCAGTGGCACCAAAGACGAGGCATCGGT
TCTATCCGGTCCTTTCCCGGCGCATACGGTGCCGCCACACC
ACTCTGGCCGCTCAGGGAGTCGGGTGGGACGGAAATCTCGA
GGGCCATGTTCGCAGAAGATCCCGTGCTCTGTCCCTGATAT
ACCAGACAAGTCGTCGTCGTCATCGTCGTCATCATCAGCGC
ACCGAAACTGGCCGACGCAGCAGACGCCGCTGGGGCGGATA
GTTTCAGTGGACCGCGAGTGCCACGAGCGCCAAAACAATGC
CGAAGTTGTTCTGGAAGATGCCCTGCAAGGCCCGGGAGACG
TGCCCCCACGACGCACCTTCCCAATTCCAATGTCCCCAAGC
CGTGGAGGAGACTGATCCGGCTCTTGCACCTGTCTACAGCC
TTCTTGTGTCCCAGAGTTCTCCCGGAATGGAACTGGCCAAC
GCTACCCGCGGCAGGAAGAGCGAAGCCGCCCAAGCGTTCTG
AACTGGTGATACCGCGGTGACGGGGTTCTTGAAGACCTGCA
ACGCCACGACTTCAACGCCACGCATTCACGCGGGACAGGCC
TTTGCGGGATCGGCCCTCGGCTGTTCACGGCGCAGACACTA
CGATTTCCCTTCTCTATTTGCCGGCATAGCAAACTCAACAT
TCGCTCTGGTCATGCTCGCACACGAGAACGGTGAGTGATGC
GCCTGGTACTGCACCGCCAGCATTCGCCCCCCCCCGACTCG
GGTATAAGCTGCTGCGCATGCTGGGTGATTGGGGCTGGCTG
AAGGCCGAGGGCGAGGTTATCCTGTTCATCGATGAATTGCA
CGCGGTGGATGATGCCTTTGCCATGCATGTATTTGATGGCG
TGCCGCCGGTCAACCTTATTCAACCGGTGAGACGCGGAGAC
CATCAGCTCCGATTCCGGGACTAGCCGCAGCTCCATGGGTT
GGCAGACGCAACCGCTGCTGCAGCCACAGGGATGGTGGCAT
GCACTTGGTGCAGTAGCTCGCGCGCCAAAATCGTACCCTTG
CCATAAGGCTCCAGCCGCTTCCCAAAGTTTCCGACTTGTTC
TCCGGCGCCGGCTATGGCTGCGACTGCGACTGCGGCGTCGG
TTGTTCAGTGTAAGTGTGTTCTCCATGGCAGGTGCGGATCG
CGTCGGTCAGTTGGCTAAAGCTGCAGTGAGGCGGCGCGAGA
GGGCTACATACCGCACAACTCCGACCATTGGCTGTCCTGCT
CAGGTCCTTTTCGTCCGACTCGAGGTTGCGGGCGAGGATGC
TCACCAGGTCTGGAGACAAGCATACGAGTACCCCTTATCAT
TCCAGCAAGGACTTGGCAGACGACAGCGGCAGGTGCGGTGC
TCGGGGTTAAACAGGGCACGCCCGAGACCAACCTTGTTGTG
ACCACCACCCGCCCTCGCCCCCGTTCCCTGCGCGCGCGCGC
CGAGCTTGAACTCCCCAAAACCTGCAGTGCTCGCGCTGCGG
AACTGTGTCCTTTCTGAAATCCCGTGATGGTGCATGCTGCC
CGTCGCTTTGATGACCTGCGCGGACGGTGGTTCGTGGCGCG
GTCATCGACTTCCACGTGCGCTGCGACGAGCCCTACCGCAA
CTAACGGCTCCGAGGCAGTGCGGTACTCCATGAGCGAGATT
GCAAGGGCCAGCGAGCCTCACGGCTCAGCCGCGGCCACAAC
GGCAGGCAGGTAGGTGTAGGCGGGCTAGGTAGGCCTGTATG
CGGTTCTGCCCCGATGCGTCCTGCCTGCCCGACCAGAGCAC
TCCAATTCGAGGGAAGAATTCTCCATCAACAAGCCGCTTCG
GATGAAACTCATGTTGGATGCGGCGAGCGTAGTGTCGACGT
CACCAACAGGCGGGAAGGCTCGGTTCTTGATCATTCTGGGG
AAGTATTCACACTGTTTGATCCTCAATCTTTTGATTGACGG
ATCAACCTGACTGCTGCGAACAAGGTCATCATTTTTGACCA
TGGTGGGGGTTAGGCGATAACGTGACTAGCGGCTGATCCGG
TTATGACAAAAGGTTGGTGACCACATTTCTTCCTCCTCTTC
ATCTTCAGCCCCGAGGGGGTCTGACGCGCAGATTGGCGAGC
GCCGACGACGCCGAGCAGAACCTCGAGAAGGAAGTGCGCAA
GCCATTGACGCCGGCGTAGACGCACTTGAGGATGCCGGACG
CGAAGATACGCGCGGAGGGTCAAGGCTACGGTACGTATGTA
TCCTTTTATACTAGATCATGCCCCTGGCTAATCTAGGGGCA
AACTGTTTAGTTTTGATGGGCGCGTCACTGTCAACGGAAAG
GGCCCGGTGCGCACGCGTCTCGCAATGGCAGACATGGCCAC
ACATCCCACTTCTCAGGGGTCGTCACGATAATCTGGGTATC
GAACTGCTCGCAAGCGACTGCCGATCAACCCTCGGCAAAGG
CCGCGCCGTGTCGATGCCCACACGGGCCCTTACATGAGACC
CAAGTCGACGCAGAAGTGTTCCACGCGTTGCCAGATGACAT
CTCCTCGTGATCGTCCTCGTCGTCGAAGCTCGAGGTGGGGA
ATCCATGGCGGTCCATAGGACCAGGCTGTGTTGCCCCCAGC
GATTAACTGGCTGGGGCCGTCTCACTCGTAACGATGATAGC
GCCGAGACGGGGGCCTTTGGCACTGGCTGCTGAAGGGGGAC
TGGTCCAGTCTAGCGTGCGTCAGCGAAAAGCCCGTTTTAAG
TCAGGCAACTGGCTTCGAGACGGCCGCGGATCTAGTCGGCC
GCAAAGTGGTCAAGGAGGCGCGCCAGCAACGAGAACGACAG
AATCGAGTCGGAGACACAGGCGGCCCGTCTCCCGCTACGAC
CTGTTTGGAGCCTCCGGCGGCCGTTCCAGCTCCGATACTGC
TTAGAAGACGCAAAAGCTATCCATGAACAAACATTTCGAAT
CGCCCTTTCCCCCCAACTTCCGCCGCCGCAATGGACAGCAG
GTCCTATCCTTCCTGCCCGTCGTGAACTCTGCTCCCTCTTC
AGTGGGTGGTCCAGTGCTCGCTCAGCGACGGGGGCAGGGCC
GGAAAGACGGTGTTGGGAGGCGTCCCCGGAAGAGCTGGGAC
ACGGACGATCCTGGGCCGTGCAGACCGTCCGTCTGGGGGGC
TTCCTCCACCATACAGACAACGGCGGCTAGCACGACAACAG
GTCTCCCAATATGTACAAGGCGGACCTGTGGAAAACCTCGG
GCCCTTCAGATCTTGGGATTCGGGGCAGCCAAGAGAAACAC
ATCGCGCTCCACCCAGCCGTCCTCGCCATTGCGAATCAAGC
CAGCAGGGTGACGAGGACGGCCCACTGCGAGTGGGTGTGGA
CCGCAAACTCTCCTCGGTGTCCCAGGAAGGCCTCAACAGCC
TGCCGGGATGCTCTCTCATGCGCTGCACCAGGGCTCTTTTT
CATTCTGAGAGTGCCGCTGACCCTTTGCCTCGACAGAACAT
CCCTGTCTCGGCTTTCCAGCCCAAGGTACCTTGCGAAGTAC
GCATCGCCTCCGTACTCGATCGAGTCTAAAGGCGGCTCCTC
ATGGTTGCTGGCCGATTAGTCACCCTTGATGACTCAGCTGG
TGAGATGGCGTGGATGCCTGCTAGCCGTTGGCGATTAGCTG
GCCAGCTCGGCCCTCAGCTGCTTGATTTCTCGCCTGAGCGT
TGTTCTGGCGCAGATAGAAGCGTAGCACATCTGGAAGCACA
GTGGGATATCGACGGATGGGCAGGGGGTTGGGGAGTGGGTG
GACTTGCCCTTCTTTCCCTTCTTGCCCTTTTTCTTGGTTGT
GACACCCTTCGCCGCTTTGCCGGGCGCTGGCGGCGAGGTTC
CCCCGATCCTCCCGGCGCGGCGGCGGGAGCGTTGGAGCGGG
GGCTGGCAGGTCAAGTTTCTCCAGCTCAGCCTTGGCAGCCT
TTCCCACGCCTCGCCCCCGCCAGGCGCCCCCCTCCGATGGC
CGCCGTGTTGGCGTCGAGGTCCCACATGCCGGGAGGCGGCA
GAGCGAGCCGGCAGCTGTTTCGGATTATTACCAATTATCCG
CACTCACATGAAGCCGATGACGGCAATGACTTTGATGATGG
AAAGCATGAAGCAGTCATCGCGGCCGTGCCTGCACGTGCGC
TTCTTGCGAGATCTCTTGAGCAAACACTGGTGTTTCATGCC
GCTACCCTCACCTCGCCTCGCAGCATCCCATCCCTCGTCCT
CCGACAGCGGGCCGGCGATCCATATGAGCGACGTGCTGCTC
GGGTCACATTTCCTAACATCCTTGCCAGTGAATATCAATAA
CCGTCTGGAGTCGACCGTCGCGGGCGGACTGACCTTGACAC
ATGACATTAATCATGCCCAGCGCCCACGGCCGCATGTGGAG
CCGGGTGAGATCCCCGTCCCCCACGGCCCGCCTGGCGAGCA
GGCGCCAATGGCACCAACGGCGCGAGCAACGGCGCGGGCAA
CTTCCGTTTGCTGCGGACTGCTGGGTTTGGAGAGGCACTTT
AGGCAGAGGCCGCAGGAGTACGTAGGTGGGGTGGATAGGGC
GCCGATACGACCCGCTCAATCCAAGCGCCATGATTCTCCAG
GACATTTCTTACCGCTGCTGCACTCCAACACCACCGAAGAT
CTGCAACAACGCACCCGTGGCGTGATTATGATGCTGCTCTG
CGAGTGGAAGCAATAGGTATCTTTATGTTTCTCGACGGCCT
GTTCCTTCATCGTCTGACAACTTCATCTCACGATCCCCTTG
CGGGCTTTTGTCGAGGCTTACACGCAGGTCCCGCTGCGCTG
GTCAGGAACTTGTTCGCTTTCCTGACAGGTCAACCCCTAGT
AGCTGAAGCGCCTGGCGCTTCAGTTCGTTGATCTTGCATGT
CCCTGAAGACGGACGTCCGGCCCTTGCGGATGTTGCTGCTG
GACAGATGAAGCCAAGGATACGGCACCGCGCGATGACAAGA
GGCTGGGGGTTCTTCTGCTTCGCGAACTCGGCCTTGGCCTG
CTTCTCCTGCTCAACTCGGACATTGAAATGTACGACGAGGA
CCGTGTGGAGCCTCCATGTGCTACGCTGGGTGGGACGAACC
TAGTTATGGGATGAAGGGTGCTGATTTGCCTATGATGTGAT
CGGCCAACCAAACGCCCTTGCTCAATCATCCGTGCAGTCGT
TTTGGATTTCTTCTTGTCGTCGTCTTTCCCCCCTTTATCCG
AAAGCCACGGCATATTTCAGCCCTGGGTCGCGCCTTTGCTC
GAAGTACTCGTATACTCGTACGAGCGAGGTAGTCCGTACGG
CGGCTGGGTCAACGCCACTGCGCTGTTGGGTGACAAGGAGG
TTGTCCGTGGCCCAACGAGACCGCCCGTGCTGCTGCCTCAG
GGGAGAGATGCACAAGCTGGCTATCCTGCAGGTGCGTACCG
CTGTGTGCGTGGGAGATGGACAGTCGGTCAAGACAAACGAC
GCCACTGTCCCACCGGCAGTCGGCACAGATCACCATGGATC
GCCAAGCAGCTGGTTAGTGGCCGAGCTATGCCACCAGCCAC
GCGGCCGAGGCGGCGGCGGGCAATGTTGGCCATGTAGATGG
AGGTGCGCGCGGCCGACCCTCTGCCGACTCGCCTCGTCCGC
CCGGCAGAGCCAGGCCGCTTCATCCAAGGTGCGGCAATCGC
TGGGGGTATGACATGTAATTCGGGAGTCACAAACACCATCG
TTCTACCAGGTCGGGCAGAGCAACGTCCTCACGCTCGGCCA
GCATATCATCAGGGGTAAATCCAAGTTGGAGTAGTAATCTG
GCCTCGTCCCAGCGCTCGGGCTCGCCGGACGCGTCTGGGGA
GCCGACATGGTTCTCGCAGACAACAACTTTGCGACCATCGA
CCGAGGCCACCACCGAGAGGCGGTCCGAGTCGAAGCGAGAT
CGACGACAAGACAGGCGTGGCGTGTCAGACACGGGCTTGGG
CCGAGGCGGCGGGCTGGTTGCACTAACGGCCCCCTCCGATG
CTCACGGCCGCGCAGCTTCTCAACGCTGCCGGCGGCCTCAC
GGTGGCAGCGCCGGAGATGACCTGGGCATCAACGTTGGCAT
ACCACCGATGACGACCAGAGCGTCGAGGCGTGGTACCTCGG
AAAGCGAACTCTGGGCCTGGCAATAGTCCGCGGCGCTCAGA
CCCCACGTTTCCTCTCTTTCCCCGCGTTTCGTCCTGTTTCG
CGGACAGCCCGATGACGAGGCCGCCACCGACTGTTGCCAGA
CGCGCGCGCTCTCGGCGACGCCGCGGTTCCAGACCCAGGCG
GGGCGACTCAGCGGACAATGCCGGACGCCGTTGCGATACAT
GAAAGGAAGCCAGCCGTGGGCAGGAGGCAGAGGCAAAGGCA
CTAGCAAACCATGGCCCCAACGGCTCCGTCCAAGTGGCGCA
AAGATATGTTGGGACATGATCAGAAGACTCGATAGCTGTAT
GTCCTTTGCTTCCGCGGTGTCTGTTTTCTCAGCCGACTTTT
ACTCTGAGCAATCTTGAGGACCATCTCATGCAGCGGAGCGT
CCAGTCAATGTCCATGCCGTCCATGCCCCAGTCGCCCAGCA
GGTCTGGAGCCCTTCCCCATCCAGGAGCTTCCCAAGAGAGC
GCCTACTCCGTACGAGTAGTCCGTCCAGTACGGAGTCCACT
ACACCTCACTCGCACATGCACACACCGGCCTCACAGAATAC
TGGAAAAGGGACGGTGGTGTCGGCAGCGGACGGACAAGTCG
TATCTTCCCCTTCTTTGGAGCTGCGATCGGCTCAGCTGCGT
GCGCAGGATCGGGGAACAGGCTCGACGACGCAGGGCCGTCA
TATAGAGGTCCCGAGCCAGGCCTTCCGCGACTGACACGACC
GGACGAGGGATGGAATATAGCTGCTGCCCGGTGTTGCCGAG
GAACTTCAGGTGCTCACTGACTCGGCACGGCCGCGGTGGGG
GTCCGCTTCTTAAGCACTTTCTTGCCCATGGTCGGCGAGGA
CCACCTATTACCACCTACCGCCGCAATCCAGCTCCCGACTG
TACTTTCAAATTTTTGAAGACGTCCCGAACCATCCAACATC
GTTCCCGCGGCTGGCCGTCTCCGAAGACGCCAAGCCGCTGA
GCGACCAAACGCGACGAGACCGCTCGCATCTTCGCTCCCTC
TCAGGCTTGGATTATTACAACACCGAATAGCTGCTGAGTCT
GGGGAAGCGAGCGAGCGAAGCCACCACACGCAGCACGAGTG
ACAGGAGTCCCATCAAGAAACAGAGGATGGGAATCAGCGTG
CTGGCCTCGGGAACAGGGTGCCTACGCGACTCAGCGGCGCT
CCATCACTTCTCTGACGCGACGAGTCTTGCCCGCCGAGGTC
GTGCAGCCAGAACTGGATCGCCAGTGTCACCTACCTCGAGA
AGCTGGGAAGCCGTGGGAAACCTTCTTTTGACCTCGTAGAA
CCACGCCTCCAAGAAGCTTGCCGAGGCCAAGAGCAAGGCCA
TCTGGGATACGGATGTGGATCAGGTATGGGTATCGGGTTTC
ATATATAACCCTCTCGGGCTCCCAAAAGGCCCCCACCGCCG
TAGAGCGTGATTTGAAGCTGCCCACCTCGAGCTTTCCGTTC
TCTCCCCCGTCGTCGAGTGACGGCAATCCCCCCCCCCGTTC
GATGATCCGAGTCCGAGAGACATATCTGGCAGGCCGGGCAC
GGGGTTCATGCTTTTTCGAGCGCGTGTAACCACACAGTCTG
CCCCTTCTGGCGAAGTCAAACCTACGGGACTTCCATCCCAT
GCACTACGCCCCCCCGGTCCCGCCGACGCCGCCCACGTTGG
TATACGAGACGAAACGAGACCCCAAGTCTCGGGTTGAAGCA
TGGCCGGCCATGGCCGCATACGATAACGGCGTGACGTGAAA
GATCTTTCGGTCGATACGGCCCGGTCGCATCAGGGCGGGAT
AACAAAAACCCCTAGGCCGCCAAGGAATTTGGCTGGAAGCT
CCGAGGGATCCCCAGGCTAGCGGGCGCGCATGCAAGCCTCT
CCAACGTGAGGCTGCGCAAACCCCTCAGCCTCCAGCCTTAC
TGCAGGTCCTCCGGGTGTGTCCGGAACAGCACCATGACCAG
CTGACGCCGTAGCCGAGGTGCTTTGGCCATTCCCGCTGCAG
CGCCTTTGCCCGTCCCATTGCGACGGTGCTGGCCAACTTCC
GAGATTGCTGTTTAGGAAGACGGGTGCCTGGTGCTGTCAGC
TTGCCTCTCCGATGTTATTTCGCTCCGGCTCTGTGTGGCTT
GAAAGAAAAGCATCCTCCTTCAACGCAGGACGACCAGCACG
CACCCGGAACGGCCACGAGACCCTCAGAGATTCAGGCCTGC
CCGACTCCTTGGACGCAATGCTCTCCTCCAATTGCGCCTGG
GCTATCTAGAGCCACGCGGACGGGAAAGCAACCAAACTGCT
AATTGTTGACGAATCTAGTGCAGCGTGGCGGGCGTGCCAGG
CTCACCGTCCTTGTCTACGGCTCTAAAGAGCGGCAGCAGCG
ACCGACACAGAGTATGAGGACGCTTCGAGTGGTAGGTTGAG
TCGGAAAGGGGCGAAAGGGGCGAAAGGGGCGTGGAGCTGAT
GCGCACCCGCTCGTTGGTGACTTGTCGACAAGAAAGCATCA
CCAGCAAATCACAGGAGAGGCGGAAAGGAGCACCGAGGAAG
CCCCACGGGGGCGTCCGCAACGGGCTTTGTGTCAACCTCGG
CTCCCATGCGTCCAGAGACACTACCCCCAGGCGCATGCCGC
AGCGCATTCCGGAAGACGAGCAGACAGCCCGCGTTGAAGGC
AGATCGATGCGGATGGGGATCAGGGTCAGGGGCAGATTCGC
GTCCAGTTCTCAAAGGAAGACCTGTACAACTACTTCATCCG
CGCCGCCAGGGCACCCATCACCATGTCTCGATCCAGCTTCG
GGCTATCTCGAGCTGGGGGACTGGTTCGACGTCATCGACTC
TTCCAGCAGCCGGGAGTGGACACCTTGGAAGGATGGTACAC
TCACCATCATCACTGGCGTGCATGGCGTGCAGCGTGGGGAG
TTCGCCCGCTTCGAGCCCATCCCTGCCCTCTTTCTTCTTCC
GGACCTTGACGGACCATCGGCCAAGACCTCATCCGATCAAT
CGTCGACCAGCGGTTGAAAGCGATGCTGTTCAATGGCTGTT
TTACTTCTCTACCTCTTGGGCAAGCCTTTCGGCTGTTCGTC
CTCGGCCACCACCTGGAGCACAAGTCCATGGAGCGGTTCAA
TCCTGGATGAACTCCATGTACGCATCCGCTTCCGCCTTGAA
AGGAGGAAGGCGAGTGCCAGCGTAGCTGATGGGCGTCAACA
AGGGCTTTGTGCAACACCCTCGCTGTCAGCCGTCTTGTTAG
GCGCTGGAGGGCGTGCTGGGCCATGCTGATGCGAGGGTAGG
CAGTGCCACGGTATCACGTACTTGCAAACTCAGCCTCGAGG
ATCAATTCGCAATTAGTTGTCAACCGATTGCGAATCAATTG
CCAGCAACAACAGCTTGCCGCCCTTGGCTCCCAGGAACTTC
GGTGGACAGCCGCACTCGAGCGAAGCTCAGCGCCAAAAACA
ATGGTTTTGGTTCTTATTCTCGACGGAGTTTTTTGCACGCA
TGCCGTCCGTCCCTACGCGGCCGCGCCTCAATGCCTGCCAG
GTCGGCTGCTCCGGCGGAGACATGCACGTCGTCGTCGGTCT
CATCCGAGAGCCTACCTCTGCTCCAGCACGCTGACGACGAA
GCTTCAAAGGAACGCATGTGCGTTTGCTGTTGGCGAACCCT
TTAGTGCAGCACTCTGCAGGCATCGGGCGAGCCGATGGTGC
CGCCGCTGGTAACCATGAGTCCAGGGTACAGAGTGCCGCCA
CAATCGTTCGGGAACCGCAACCGCATCGACTACGGCTCCGG
CGATATCTGCTTCACTTCAACTCCCACCACTCGCTCATCCA
TTGCGGTTGACCAAGCTTGACACGGCATGTGAAGCAACCGC
TTTCCTGCCAATGCGGGGGACCTCCTGTGGGTCTCGATTCT
CGCGGCGTTACAGGCACTGACCTCCTCGTCCAGACACACAG
ATGTCTGGCCCGCGGTTTCGCTAATTCGAGAGTATCGCCCA
TGCTCGAGGTGTCCCCGTGACGGGAGGCCGCTTCAGGTTGC
CGCTTAGTGGCCGTTTTCTGCTTCCGCCGTGGACAATCGGA
GCACGATCCAATACCCCCGGCACCAACGACCCCAACATCGG
TCGAATGTATACTAGTCTCCCCCCTAGAGCAGCTCCTTTGT
CCTAGGGAAGCGAAGCATAACCAAGACGTCAGATGGCATGC
GACGCTCGCGACGAGGGCCTCGGGCGCCCAGATCCTCCGGA
TCCATAAACAGCTTTCGATACCCTCGAAACTTCACTGGAGC
TTGGGAAACCACACTCGTGGCATGTCGCTGTCACACATCCC
GTGTTAGGTTCGCTCAGTGTCCAGCCAGGGCAACTCGCACC
CCGAGAATCCCGCCAAGCCGCGCCGCGGGCGGAACAGGCGC
AAGGCTCCCAGTGCATATCCCAGCCCAATGTCTCCTGGGAG
CAAAGGACCAAGCCCAGCGGCTACCAGGTTACCCGACGAAC
AACGACCGTCCATTGTGAAGCGCCGTCCTCCTCCTCGTCTC
TCGACCAAGTCGCGCGCGCTCTCGGCGACGCCGCGGTTCCA
AGTGCCATACACGAAAGATGCGCGGTGGGAATTTCATGTCT
GTGAGCTGGCCGTCAGAAATCCTCAACTCGATGTCTGGCCA
TGCGTCGTTGTCCTCGCGGGCGCTTGACGGTGACATGAAGC
CTCCTGGGGCTCATACAAATCGGTGTGGTTGTGGTGGGAAT
TCCAACGGCGTGGATAATGACGGCTGAAAGGGTAGCGTTGG
CCCGGCGAAGCTCTCTCTCACATGGACAAACACCACGTATT
TCTGGATGGCAATCGCGCTTCGGAATAAAGGCGTCCAGTGT
GCGGAATGTCCAATGGGAAGCCATCTGCACGCTTGCTGTTG
GGCCAGATTCCCCAGGTAAACATCTGGGATGACCACGACGT
AAGTGGTACGACCTCGAGTGCGGCTCGCCCGACGCGCAGCC
TGCTCTGCGTACACAGAAAACTCCCATTGCTATGGTATTGT
TCGAGGCGAGAGATAAGAGGCGTCGAGGAGTGTGGGTGAGT
GTTGATGCCCACGGTGGCCACGGGGATGCCCCTCGGCATCT
TCTCTGCTGCTGCAGGCCGGCCCATTCCTCCTCTCCACGCC
CGTCAGGCCAGGGTGTGAGGCATGCTGGCCCTTGTGAGGGG
CGTCCGACTCGCGGCTGTTTCGGAAGGCATCTTGATTCCGG
ATATGCCGGCGCGCCCTAGACCTGATTGAAGCCGAGACGAG
GAACTCCTCAAGGTTGGGGACAGTTTCGGCGCAGGAGCGGC
TACCGGGCGCACGCGAGCTACGGCGACATCGACGCCCGCTT
CGTCCACAACCTGTACGAGGCCATGTCCGGCCCAGGCACAA
GCCCTCCAGGCCAACTGGGACATTCCTCTCGCCAAGGGCAG
TCCATCCTACGCAACCCCTGCCTCGACGCCCAACGTCGCCG
AAGGAAATGACCGAAGAGAACGCCGGCGCTCGCGCTCTCCC
TTCCCGAATGACTGTATCCACTCATCACGTACGAATCAGGT
CACGACCAAGTCTCATCATGCGGATATCATGAGGAAGTATG
GACTTCCACCCCGATGAGTTCTACACGGTGCATTCGTCCTC
AGGTGCAACGCAGGCTCAAGCGGCATACTCTTGGGCGAAGT
CACATTAACACAGAGTTGTGCCCAGTCTTATGTAGCTTGAG
GAGCGGCTCGGCGAGCACGCCGTGGAGCTGTTCCAGAGCAT
TCGCGGGTGTGGTACGAGTACGTACCTCGAGCTGTCTGCGG
CCGAGGTCGGCGCACGTTATCTTGGCAAAGGCCTCCGCTGT
GGCGACAGCCTCGCCAAGGTCATCACCGTCATCTGCATCCT
CTTCTTGCGGCCGAAGATGGCGTTCCAGAGGCCGCGGGCGA
TGCAGCTGAGAAGAAAGAGGCCGTAGAAGAGGCGCTGACCG
CTCAGTCCGCGAGCGCTTGACATGGGCATCAAGAGGATCAT
TGCCGCTATGGCAGCAGGCCCTCGCCGGCGCGTCGGCCGGC
CTCAAACTCCTCGCCGCCGTCGTTGTTGACGCGGAGGCCCA
TGCTACCAACGGAAGAAGTTCCAGAAACCGTCTGACTGGAC
TCGTTGGTTACTTTGAAGGACATCTTGAGGTGTGGTCGCGC
TGGTACCCGTACGAAGTACGCACAATCACTCGGACAGGCGT
GGCAGTCGAGCCCAGGATAGCCAGGGCGGCAATGAAGGTGA
ATCGACGCCGCTCGCTGCTGCGACGCACCGTCATCATGTCG
GCTCTCGCTCTCATCATATTCCTCCTGGCTACTCGTCCCCG
AAGAAGTATCTCGGTGAGGTCGTCTTGGGCGTCGAGCACCT
CCTGACGGGCTTCGCGCTGTCCTGCGACATGTCCACCAAGT
CGTGTCAGTAAGTGAAAAGACGTCTGTGCAATCTATTCGTT
GAATGCATCATCAACGTCGTCAACGTTGTCGTCGTCACCGT
CGGTGGCGAGCTCGGCACGTCAGGAGCCGTTTTGGCATGCG
CGAGCATGCCTTTGAGCCAGCGCACGAGGCTGAGCAGGACG
CCGCGTGGGCGGTTTATTGACGATTCGGCGTTTCGGGGAGG
TCCGACTTGCCGGTACTGCTCCTCTCTGACTCATCCTCGTT
CGTCATCGGCTGGACTTGGGCCTGGACATCCACTCGTGGGA
CCCAAATGTCCCCGCTGCTGCTCCTGTTGGTGCTGCCAGCC
CCGCATCCTCTGCAGCATATCGCGGAGCCGACCTTGATGTC
ATTTGCGTCAAGGGCCTCGTCATCCGAACTACGCCCGTGAT
ATGAACGGAATGGTCAATGGCAGCGGAATCGGACATGGAGG
GCGGGGCTCCTGGCCGATGTCGATCTGACCATGGGCCTCGC
AGTCGTGACGGACCGAGATACGCGAGAGGATGGAGGACAGA
CAGACGCCGTTGGACCGAGTCCTTGACTCTTGGCAGACAGA
CTTCTTTCTTGCGGGACGCTCGCGCGCCCCCAGTTTGTTCT
ACGTTTGTAGTGAGACGTTGCAGCGCAGTCCAGATCTTCAA
AGTCTCAGGCCAACTATGGGCTTCGGTTTGGACGAGGTTCT
GTCCGATGGGGCTTTGAGCCCATGCGGGCCGATGCGACGTC
ACCCCGAGTCGCCTCACCGCCCTTGTCGTCTAGCCACGTGC
ACTGCCCATGCCAACAGCGACATATTGAGTCTTGAGAAAGC
GAATCGATGGACGAATCGGCCGTGGACAAAGCGCATATCAG
GTGTGCACAGTTCCGTCGAACGGGATGCCCCCGAACGGCCA
GAATACCGCTCGTTCCCAGACAGCCGGGGACTGGCGCTCGG
ACGCATCCATCCGCGCATCCCTCCACGCTTCCCTCCACGCT
GAGCTGGAGCCTCTGGAGGGCAGGCGAGTCAGAGCGAGCCA
AGGGTGTGGCCGTGGCGTGGCCTGCCGGTTATGCGGGAGCG
GGACAATGCTGAAGACGGCCCTGAGCCGAAGGCTGGGTATC
CACCACGGCCACCACGGTCGCCACCACGGCCGCCACCACGT
CATCACCCCAACTTTTGTGACCACCCATCCCCGTCCATACG
GGACGAAATACGAGCAGGATCTTGACGCCCGGGGGCTTGCA
AATGACGATGCGAGTGCATGCACCAGGGGGCGGAGGGGGAG
ATTATGTAATCAGACAAGGGCCATCCACAGACCACGAGCAG
TGACGGAGGCAGAACACGGACTGGTTGAAGCGTCTGCCATC
GTGACGATGGCCGAGGGTGTCGATGTCGAGGTCTCCAAGAA
TCAACCCCATGCTCGTATCCCAGCTCTTGCCGCCCTTGATG
CGAGCAGGGGGAGGGAGTGGCAGTTGTGTGGAGGCTTTAAG
TTTCAGGTCCACTTGTTATTCTCGTACACGCAAAAAGCTCC
TGAGTTGACACCAGGATCGGCCGGCAATGAGCGCCTGGGAG
GGGCCACACGCGGGAGGATGCCGGTGACGTCTCGGAGTGTT
TCCTCGGTTGACTCGTAGGCCCGTCTCTTGGGGAATTCCTC
TATAATTGCCTGTACTCGTACGTAATGGCGGCCCCTGTGAC
GAAGATCTCCTTGAGCAATTCTCCGGCAGCAAGTCGACACT
GGCGCTGGTGCCTGGGCTCTCAGGCCGAAACCTGGGCGAGA
GAGACCGTACCGATGCTATTCAAGCATTGGCGATTGAGAGC
TATGCATCTCGTCCTCGCTTCGCGCGCGCCAGCCAGTAGCT
CCAACCACCGTCGCCAATCTCATCGAAACTCCATCTCCAAG
CCTGGTGTTTCTTTGTTTGTCTCGAGACTACCGATTCATCG
CGATTCTGCTGGACCTGAGACTCCAGTAAAGCATTCCTCTT
GGCCCTTCTGGCATTGGCAACACACAATCCACAGCCATCAA
GGCAGCGGAACCCCGCGCATCCTCATCATGTTCATGAAGGC
GGGTGCATAATCCAGCCGGCCGTCTAGTTGGCTGGCGGCGG
TACGTGATTGGCATGGCCGTCTACTTTTGGGCGTACAGCGA
GACGCCGTGGGCTTCTGATACGCACAGAGTACGAGTACGAG
GTATGGACTGTCGATCTCGACCTCTGGGTTGGACCCGTCTC
AAGACGATCATAATAAGCTGCCGACGATCCACCTCCTGTGC
TCGAACGCAGGCGACAGGGTCGTCTGACCTGGACCACCTGA
ATCATAAATCCCCTGTTTAGCTGTTTCTTTTGTATTTGTGT
GAAGTTGAGGCAGATGGGTGCTATGTACTCGAACTCGATGC
CCCATCTTCGGCTTCGTCGTCGTGAGGCTCGGCCCATTGAA
CGCTGAGAAACCCGCATCCTCCAACGCCCAAACCCGCCCAG
TTTGTTGGCTTCCAGGGCGACAAGTTCGAGGACCTCGACTT
AGGTCGTCATCGTGTCTGCGCTCCCTATAGTACACTCGGAA
CTCTGCCACAACCAGCAACTCGAAACACTAATTCGCTGTCG
CCGCATGGGCAAGGAGAGGTCGGGCTTGTCGCGGAAGCCAA
GAACGAGTCGGCCGACGAGTCCGATTTGTTGTGCTTCAGGA
ACAGCCCACCTCGTGTCAGCCCACTCCTGTTATCCCCACCA
ACAACCGTGTCTCGTCTGCACAGAGTAAGGTAACGTTAGTC
TCCGCCCGCCTTGATGCCCACGTTCCCTCTCTTCCCTCCTC
GGATAGCAGCCTTGGAAGAGCCTGTGTTGCAAGTCGACACG
ATCTCAAGCAGACAGGCGGGCGCTGGTTCGGTGCCCTGAGA
CTGCGGAGGGACGACGAAGGCGGCTCGACGACGGACATTCT
GAATTGAGTCAAGACGAGGGCCCTCCTTCACCGGGCTATAC
GCGCTGCGACCCGGACCTCACCAACGCCGCCCAATACCAGG
AGCCGAAGCCCTTCAGGTTACCAGAATCACTGTAGTATGTG
ACGGTTTCAGTGCGAGTAGTCCGTAGTGCATACTCGTACTC
CTCTGGAACAGTTAAGGTATCTGAAAAGTTTTCGCTTTCCA
AAATCGTCAAGCGGCGACCCCATTCCTCTTCCAAGTTGGTT
CAAGCAAAGCAGTGGACCTACTACAGCCTGCCCTCGGGGTA
AGAGGGGAAACGGGCGATGACTCCAGATCGACGACGAGTCA
TCCACGACAACCATCACCGCCTCGAGGACCATCGTGACGGC
CACGGCCAGGGCCTTTCGTCCTCTGCATCGGAGCCAGGGCG
CTCGACGAGGACCCCTTCTTCGGCGCCGACTTCAGCAACGT
GTCGACCTCGCGCAGGATGTCGTCGATGTCCATGGCGCGGG
GTCAGACTTGTCGCCATTGGCTCTGCGGCCGCCGCGACCGG
CGGGTATCTCAAGGTAATTGCTCCGATCGACGTCGCGGCAA
CCATGCCCAGCGTGTGCAGGCGCTCCTCCTCGGAGATGGCC
CGACCGACCGGGAGGCGGTTCGTTTCGCCGAGGAGAAGCTG
GCCGCCACTGCCGTGGTTAGCGTTTTGAGGCCCGGCGCTTG
CCTCGCTGCTCCTCGTGCCGCTCAGCTACCCAGCGTCGAGC
TGCCTGCATCCCCTGGCCAGCGGGCGTCTTCATCTTCTCGC
CCAAAGCTGCCCAGCAAGCGCACCCACCTTCTCATCCCTAT
TTGCCTATCTCGCGGTTGGTCTTGTGGTGGGTGGCGTCTTG
TCGGGCGAGAACAGGGAATGCGGCCTGCTAAGGGAGCGGAA
CACGATCGTCCATCCAACAGCCGCCGGGCCTACCGAGTACA
TACAGGCAGTCGGCGATGTACTCCCAGAGCTCATCGCTGTT
AAGTCGACGACGCCGCCCGGCACGACGCCGCGCTTCGGGTG
AAGAATATCTCGTACCTCCACTGGACGATTCTCCTGAAGGT
TGAGGTCAATGCGGCGATAGCTTTTATTTGGATATGAACCT
TGCTGGCCCCCGTCTCGAGGCGGTGCAGAGTGCATCTCGGT
ATGCGACAACCAGGATGATGCAGCCTGGAGCGCACCCCCAG
GGCCGCCTGCCCGACGCCACCCAGGGCGCCGACCACCTGCG
GGTGCCCTGGTCCAAGTTCCCCGCCGCCTTTCAAAACACCC
TGCAACCATCATGTGGCAGTCGAACGTGCCTCGGCCGTTCG
TCGAGGACCACAAACAGCCGCCCCGGAAGCGCGGCTTCTTC
GTCAGGCATGGCAGACTGGTCGCCTGCGTTGAAGCCAAATT
GACGACCAGAGCGTCCCGTCCCGAGTGGTGCGTTGCTCCGA
CGCGGCTGCCTGCCTCGTATCATCTCTGGTCCCCCTCCCCG
GGCATCGTATTCGGAGAGGTCGTGTCGGAAAGCAGGGAAAT
GGCGAAGAGGGCCGGGTTGGCGAGGAGGCCGCGGGCGGACA
CTCTTTGCTCGTACGGAGTACACGCGCGTTCATGTCGCCAC
AGCGGCGTCAACGTGGGTGCCCAGGCTAGCCCGTTGGGTCG
ATCATCGCTTGCGAGACTGACACGGAACGCTGAGGACTTCA
TGGACGTCGCTGCATGGGGGCAGCGGCTCCAGCCGAAAATC
TCGCGCGGCGGGGCGTCAGGCCTGTTCGGGCCATTGGAGGC
TCGACAGGGCGGCCGGATATCCAGGTGGCCCGAGGTCATTT
CACGACCAGCTTCACGCCGGCCGTGGCGTTGGCCACAAAGA
CGACAGGCAAAGACAAAGGACTCGATTCTGAAAGATGAAGA
GTGCTTGACCATACCGAAATCCCGACTCGTCGCATCGCAGA
AGATGGGCGTCAAGAGGAAGCAGTGGACGAACGGCACCATC
AAGGATATCCGAAGCAAGTACGCCGCCGAGGTCGAGGAGGA
GAGTCAAGGGCCAGCTGTGGCATCAATCGGTTCTGACGGGC
TTTCAGAGCGTGGGTGGGTTCAGAGCGCCTGCGCTGCGCTC
CGGGAGTAAGCGTGTCTGCACCGAAATGGAAATACTCGTAC
GTCAGGGTGACGGCGCGCCACTGGCGGACGGCCTGAGGCGG
ATCCAGGCCCTCGGCAGATGCCTTTTTGCAATCATCGCCCC
ACGTCCGCAACTTCGTCGCGCGGTCCAACGACACGGGCGTG
ACCATTGACTCCACCATTGTCGTTTGAAGCAGCGGGAGCCT
GCAAAAGAAGCAAGGGGTGACGACGTTCCTCGCAATGTCTT
TTTCTCGACGTCGCGGCTGGCTGGAATCAGCCCGCCTTCTT
TGCGGCGGTCGGGTACTTGGCCCTGGTTGAAGTCGATCTCG
GCGCTTGTTGACGGGAGTAGCCCTGGGCGGCTGTTTCGGTT
GGCATGGAGTGCATCTCGCCCCATCCCTCCTCTCCTCTCCT
CTTGGAATCATCGATGAAGTCGTCGAGAAAGTCACTGCCTC
ACGCTACAAGAGTGGTGGGTCTCGGGGACTGACGCAGTGTT
TATGCCGCAGAAATTCAACACGGTAGTTCACTGCGAAATGA
ACGAGGAGCGTCGACGCCGGCACAGAGGCCAGCAGGTGCTC
CCGCAGCCCAGCCAGCGCAACGTTGGGTGCCATTCGCATCT
GTCCGCCACATCTACTTGCGCGCGGCCTTTTTCGTGCCCAT
GACGAGGAGTTGAAAGGGTGCCCTAGACTGGCGAGTGATTG
GGAATGGAGGATTATATGATCGCCCACCTCGAGGGTCCGAG
ACTGCAACAGGCGGAGCGGCCCAGCCGGCCGAGGCACCAAA
GGAAGGAGTCGAAGCGGATACTGGCTGCAAAGGACAAAGCC
TCCCCAGATGCCCACGACCGCCATGGCAAAGCCGAGGGCCG
GTCCCCAGCAGCATGAAGCTCGCCAAGAGATGCCCGGAACA
GTCGCAGACTCGCGAGCGAACGTCCGGAGCAAGAAGAGGCG
CGTTCACCTCAGCCTCGCTGCCAGGCAATAAATTATCCCGA
GACGGCCCGGGCGCCGTAAACCGAGAACAGTACACCGACTT
ATTCGTCTCAATGTATCGAGCTGCATCGCGGGCCCCACGTT
TGCAAAAAAGTCATGAGATTCTCTATTTTGAGCCGCCATCT
AAGGTGAGCCTGGTGGAATGCAGTCTGTCGTTTGTGGCATT
GGACAGATCGTCGTAGATGACCAGAGAGTGGCGGCCATTAT
AGTAGTCCGTGCTTCGGAGTCGCTCCCCCCCGGTGCGCCCA
CTTTGGGATGACAAATGTGTCTTGCTGGGAGTTCTGGCCTC
CACGTGCAGGACGTTCCATCCACTCGATGCGAAATGGCACT
CTTGGACTTGCCCACGGGGGCGGGAGGAGCCCAGTAGGGAA
CTCTGAGGGCGGGCGTCGTGCGCGGGAAGCCGCCGCCGCCG
CCATGATGATGCCTTTGGCCCTCTGCGTCGTGCGAAGAGGC
GCCGTTTCGGTCCATATCAACGTCATCGTCGTCGTCGCCCT
GTGAGATGAAGCAATGATTTCCTTGTTCCCTCCGCTACACC
ACCAAGAACCTCGACGGCGCCGTCAGGCCCATACCCATACT
CTAACCGCGGGCCAGGCCCTCGACCTCGGCCTCAAGATCGC
ACCAGCGGAACATGGACAAGCTGGTTGAGCACATCCACAAC
CGACTTCGAACACGCCAGCGCACGTATGTCTCCCTGTTCAT
GATACCGTTGGTGCTTGGTACGGTAGTTCGCACGAAAGATA
GCGGTGCAGCTCCAGCCAGCCATCGTTGTCGCCGTTGGCGC
ATCCCAGCCGGCGCTAGTCTCGATCATCACGGCACGGCGCA
CCGCTCCACATCTGTATTATCGAAAATGTCGCGTCGCATGC
ACCATGGCCCTCATTGTTGGCTAACAATGGGGGAGGAGGGC
AGTGACAGCGACAGTGACAGCGCTTGTGCTGCTGTGCTCAG
CATGTCTGGATTGAGTTTGACCCGTCGTGGCAACGGTTCCG
CCTAAAGCTGTCGTCGCTGGCCATCCAGAAGGCCTCCGAGG
TCGTGCGTCCCCAACTCGTACAAGATCCCGCTGCTGGCCCC
GGTATCCTGGACGTCGTTGACGGCGGCGTAAGGCATGCCGC
ATAAATTCCCACATTGGGAGCCAAGCCTCATCAGGGGTCGC
CCCCGCTAACGCGGCGATTTCCGCGTGTACCTATTTGATGT
CTCCTTCGGCTGCTGCGCGTCTTGCTGCGCGGCGGTGTCGG
GCCGTGGTCTCGGTGTCGAGCGCAACTTGCCTTGCCGACTG
CCGCTGTACACGCAGCTGGGCGTCCTGACCAAGGGAACCGT
CCACAGTGAAGCAGAGAAAGCGGGGCAACAATGCACTGTGT
ACGGTGCCTTCCCCCAGGTACGAATATCCATATGAGGGTCC
TCACAGCCAACTTCCCCCAGCCCCTTAGTCGTCGTCCAGGT
TAGGTCCTTGGCCGGAGGTGCGAGGTACCCCCAATCGGAGC
CCGATCTCCCCCCACCGAACCCGGTCGAATTCCCGGCCACC
GAAATAGAAAAGCACCCCCCCTCATTACAGAACGGAAATGG
TCGCAGGCCGCTGACCGTCGCGGCCGCAGCCATGAGTCCCG
TGCCGTCGTGACTCCCTGCGCAGAATGCGAAGTAGTCCTAT
TCGAGACCGAGATACTATCACCCAGCCTACTCAGATTCTCG
GTCGACGCCGCCGACAATGGCGGTGATGCCAAACGGCCGGA
CGGGGGTTATGCTTTGGAAGCAACAGGTAGGTGTCCCAATC
GAACAGGACCTAAGGTGGTACCTACGAGTAGGTAAGGTAGC
CAAACTGTGAGTGAATGATGCCTTGCGCGGGTACGGGTATA
CTAACGGCCACAGCCAGAGGCGTCAGGCCGAAGTGGTCAGC
GCGGGCTCCCTCACGTCGGTCATCTCCAGGCGCGGTCGGCC
TGAATTTGAGCCAACATGAGCGAGGAGTACGACGAGGCCCA
GCTATCCTCTTCCATCGCCACATCCTCTTCGCTCTCGTCGT
CTCCATCCAACTCAGGGGGGCATCAAACAGACGAGCACGGC
TCGGCGGAGGGCTCACGGGGCTGACGACGGCGTACTACCTG
ACCAAAGCAAACCGAACCGACCGAGGCGAACCGACCGAGCC
TTCTTTTTAGCGCCGTTTCACGTTTTCTCAGCTTCCGTCTG
CTCGTCCCTCCAATGCGCAGCAGTGGGCAATGGATGTCTCA
AAAGTCTGCTCCTGTGTGTTCACTTGAGCAGCCCGCATGCC
GGCCGTTAAGGTTGAATGTTCCGGCCCAGATGCTGATGTTC
TCCTGCCTCTGGACGGGGAACAGGCGGAGGGCGCCTCCCCA
TGGCCGTCGACCTGGACCGTCGCGCCGGGCCGAGGCAGGTC
TGGCAGGGCGAGAGGACTGTCCGACCTGTGCAGGACCCAGC
GCTAAGAACAGGGGGCTAGTCGGCCCTAGACACGTTTACCT
GTTGTATACCGGTGGGATGGCCAGCCAGTCAGATACAGCTG
CGCCTCCGATGTCGCCGGGGCCGACCTCAAGAAGACGCCGC
ACCTCGCTTCACTTTTTCTGCCGAGACGCGGGGATGAAGTG
GACGGCTACCGCACCAAGGACCTGCCCGCCAACCTGCTCCA
CCGCTGCCGCCCATGATCGACTCCAACTTCAAGTGGCCGCA
TGACAATGAGCAGGGCCCTGCTGCTGGTGTTGGTGGTGCTG
AACCCGGGCAACCACAGGTGCCGCCTTCACATCCCCGACCT
CTCCGTGATACTTGGGCTGGCGGTGCGTGGCCTGCGCCAGG
TGCGCTTCTCTCGAGCGCGGCATCACCGCGGATAATGCCGA
AGGAGGCCTACAAGGCCCAACTCATGGCTGCGCTCGGTTGA
GTGGCTTCACGAAATTGTTGCTCGAATCTCGTGGTAACGTG
GACGACAAGAGGAGGGCGCTCGTCGAGGTGGCGAGGCAGAT
GCGAGCTGCTCTCCTCGATACACGGGATGGATCCCGAGGAC
TGCAAAGACAACCCCCATCCCAAAGCCCCAGCACCATGAAA
TGGATGAGACGCCCATGTCGCCGAGATTGTCAATGGGAATG
TCAAGGGCATGTCTCCTCATCTTCATGCACCAGAGTCTGTA
GCTCCAGGAGAACACGCTGTCGAGGACCAGCTCAAGCCCGG
TGGCTTGCGGCACCAGGTTGCCCGAGAAAGGAACGGCACGC
AGCTTGTTGAATGGAAGCGGCGAGGGCAAGTCTATCAGCAG
CATCAGCATGTAATTAAATACTATGCGCACCACGTTTCCAA
GGTTCTGGGTCAGCCGTGAGCTTTGTTGGTGAAGTTGCGGA
TCGACCATGGCCGTCCATTGCCGCCAATGGCACCTGGCAGT
TGGCTCGGCATCAGGAGACTCCCAGGAGAAGGTGTTCTTCT
GACCAAAGCCCAGCAGCGGGCGTGGAGAGAGAAGATGGGGC
CCGTGAGGCAGGTAGGAGAGCCCGAGAGCGTCTAATGCATT
CGCAAGCTGCATGGCCGCTTCCTGCACATCACGGGTACGTA
GTGCCTTTCTGACCAGGAGACATGACACCAGCCGTATCAGT
ATCTTACCCCAGCGCCTCGACCCGCCGGCCGATTGCGTTGC
AGTGCGTCCGCGATAAGATACAAACTGCCCGGCAGGGTTCA
CTTATGCACGTCTCCTGCTGCCTGCCTGCCTATACGAACCT
